# Supplementary material for: Active discovery of organic semiconductors
Source: Nat Commun. 2021 Apr 23;12:2422. doi: 10.1038/s41467-021-22611-4 (PMC8065160; doi:10.1038/s41467-021-22611-4)
Supplement: Supplementary file 6 — Source Data [file 41467_2021_22611_MOESM6_ESM.zip]

Archive with 1,053 entries (719 files):
- data/
- data/.ipynb_checkpoints/
- data/df_chemical_space_chons_4rings.json
- data/df_conformers_random.json
- data/df_initial_b3lyp_unlimited.json
- data/df_initial_gfn1_testspace.json
- data/df_population_b3lyp_run_main.json
- data/df_population_b3lyp_run_SI.json
- data/df_typical_oscs.csv
- data/graph_molecular_testspace.graphml
- data/runs_1G/
- data/runs_1G/.ipynb_checkpoints/
- data/runs_1G/active_learner_results_script_twofold_0_kappa_0.0_nbatch_100_runs_50_production_False_rwssearch_0_suffix_/
- data/runs_1G/active_learner_results_script_twofold_0_kappa_0.0_nbatch_100_runs_50_production_False_rwssearch_0_suffix_/df_population.json
- data/runs_1G/active_learner_results_script_twofold_0_kappa_0.0_nbatch_100_runs_50_production_False_rwssearch_0_suffix_/res_dicts.pkl
- data/runs_1G/active_learner_results_script_twofold_0_kappa_0.0_nbatch_200_runs_25_production_False_rwssearch_0_suffix_/
- data/runs_1G/active_learner_results_script_twofold_0_kappa_0.0_nbatch_200_runs_25_production_False_rwssearch_0_suffix_/df_population.json
- data/runs_1G/active_learner_results_script_twofold_0_kappa_0.0_nbatch_200_runs_25_production_False_rwssearch_0_suffix_/res_dicts.pkl
- data/runs_1G/active_learner_results_script_twofold_0_kappa_0.0_nbatch_50_runs_100_production_False_rwssearch_0_suffix_/
- data/runs_1G/active_learner_results_script_twofold_0_kappa_0.0_nbatch_50_runs_100_production_False_rwssearch_0_suffix_/df_population.json
- data/runs_1G/active_learner_results_script_twofold_0_kappa_0.0_nbatch_50_runs_100_production_False_rwssearch_0_suffix_/res_dicts.pkl
- data/runs_1G/active_learner_results_script_twofold_0_kappa_0.5_nbatch_100_runs_50_production_False_rwssearch_0_suffix_/
- data/runs_1G/active_learner_results_script_twofold_0_kappa_0.5_nbatch_100_runs_50_production_False_rwssearch_0_suffix_/df_population.json
- data/runs_1G/active_learner_results_script_twofold_0_kappa_0.5_nbatch_100_runs_50_production_False_rwssearch_0_suffix_/res_dicts.pkl
- data/runs_1G/active_learner_results_script_twofold_0_kappa_0.5_nbatch_200_runs_25_production_False_rwssearch_0_suffix_/
- data/runs_1G/active_learner_results_script_twofold_0_kappa_0.5_nbatch_200_runs_25_production_False_rwssearch_0_suffix_/df_population.json
- data/runs_1G/active_learner_results_script_twofold_0_kappa_0.5_nbatch_200_runs_25_production_False_rwssearch_0_suffix_/res_dicts.pkl
- data/runs_1G/active_learner_results_script_twofold_0_kappa_0.5_nbatch_50_runs_100_production_False_rwssearch_0_suffix_/
- data/runs_1G/active_learner_results_script_twofold_0_kappa_0.5_nbatch_50_runs_100_production_False_rwssearch_0_suffix_/df_population.json
- data/runs_1G/active_learner_results_script_twofold_0_kappa_0.5_nbatch_50_runs_100_production_False_rwssearch_0_suffix_/res_dicts.pkl
- data/runs_1G/active_learner_results_script_twofold_0_kappa_1.0_nbatch_100_runs_50_production_False_rwssearch_0_suffix_/
- data/runs_1G/active_learner_results_script_twofold_0_kappa_1.0_nbatch_100_runs_50_production_False_rwssearch_0_suffix_/df_population.json
- data/runs_1G/active_learner_results_script_twofold_0_kappa_1.0_nbatch_100_runs_50_production_False_rwssearch_0_suffix_/res_dicts.pkl
- data/runs_1G/active_learner_results_script_twofold_0_kappa_1.0_nbatch_200_runs_25_production_False_rwssearch_0_suffix_/
- data/runs_1G/active_learner_results_script_twofold_0_kappa_1.0_nbatch_200_runs_25_production_False_rwssearch_0_suffix_/df_population.json
- data/runs_1G/active_learner_results_script_twofold_0_kappa_1.0_nbatch_200_runs_25_production_False_rwssearch_0_suffix_/res_dicts.pkl
- data/runs_1G/active_learner_results_script_twofold_0_kappa_1.0_nbatch_50_runs_100_production_False_rwssearch_0_suffix_/
- data/runs_1G/active_learner_results_script_twofold_0_kappa_1.0_nbatch_50_runs_100_production_False_rwssearch_0_suffix_/df_population.json
- data/runs_1G/active_learner_results_script_twofold_0_kappa_1.0_nbatch_50_runs_100_production_False_rwssearch_0_suffix_/res_dicts.pkl
- data/runs_1G/active_learner_results_script_twofold_0_kappa_1.5_nbatch_100_runs_50_production_False_rwssearch_0_suffix_/
- data/runs_1G/active_learner_results_script_twofold_0_kappa_1.5_nbatch_100_runs_50_production_False_rwssearch_0_suffix_/df_population.json
- data/runs_1G/active_learner_results_script_twofold_0_kappa_1.5_nbatch_100_runs_50_production_False_rwssearch_0_suffix_/res_dicts.pkl
- data/runs_1G/active_learner_results_script_twofold_0_kappa_1.5_nbatch_200_runs_25_production_False_rwssearch_0_suffix_/
- data/runs_1G/active_learner_results_script_twofold_0_kappa_1.5_nbatch_200_runs_25_production_False_rwssearch_0_suffix_/df_population.json
- data/runs_1G/active_learner_results_script_twofold_0_kappa_1.5_nbatch_200_runs_25_production_False_rwssearch_0_suffix_/res_dicts.pkl
- data/runs_1G/active_learner_results_script_twofold_0_kappa_1.5_nbatch_50_runs_100_production_False_rwssearch_0_suffix_/
- data/runs_1G/active_learner_results_script_twofold_0_kappa_1.5_nbatch_50_runs_100_production_False_rwssearch_0_suffix_/df_population.json
- data/runs_1G/active_learner_results_script_twofold_0_kappa_1.5_nbatch_50_runs_100_production_False_rwssearch_0_suffix_/res_dicts.pkl
- data/runs_1G/active_learner_results_script_twofold_0_kappa_2.0_nbatch_100_runs_50_production_False_rwssearch_0_suffix_/
- data/runs_1G/active_learner_results_script_twofold_0_kappa_2.0_nbatch_100_runs_50_production_False_rwssearch_0_suffix_/df_population.json
- data/runs_1G/active_learner_results_script_twofold_0_kappa_2.0_nbatch_100_runs_50_production_False_rwssearch_0_suffix_/res_dicts.pkl
- data/runs_1G/active_learner_results_script_twofold_0_kappa_2.0_nbatch_200_runs_25_production_False_rwssearch_0_suffix_/
- data/runs_1G/active_learner_results_script_twofold_0_kappa_2.0_nbatch_200_runs_25_production_False_rwssearch_0_suffix_/df_population.json
- data/runs_1G/active_learner_results_script_twofold_0_kappa_2.0_nbatch_200_runs_25_production_False_rwssearch_0_suffix_/res_dicts.pkl
- data/runs_1G/active_learner_results_script_twofold_0_kappa_2.0_nbatch_50_runs_100_production_False_rwssearch_0_suffix_/
- data/runs_1G/active_learner_results_script_twofold_0_kappa_2.0_nbatch_50_runs_100_production_False_rwssearch_0_suffix_/df_population.json
- data/runs_1G/active_learner_results_script_twofold_0_kappa_2.0_nbatch_50_runs_100_production_False_rwssearch_0_suffix_/res_dicts.pkl
- data/runs_1G/active_learner_results_script_twofold_0_kappa_2.5_nbatch_100_runs_50_production_False_rwssearch_0_suffix_/
- data/runs_1G/active_learner_results_script_twofold_0_kappa_2.5_nbatch_100_runs_50_production_False_rwssearch_0_suffix_/df_initial.json
- data/runs_1G/active_learner_results_script_twofold_0_kappa_2.5_nbatch_100_runs_50_production_False_rwssearch_0_suffix_/df_population.json
- data/runs_1G/active_learner_results_script_twofold_0_kappa_2.5_nbatch_100_runs_50_production_False_rwssearch_0_suffix_/log_candidates/
- data/runs_1G/active_learner_results_script_twofold_0_kappa_2.5_nbatch_100_runs_50_production_False_rwssearch_0_suffix_/log_candidates/df_candidates_10.json
- data/runs_1G/active_learner_results_script_twofold_0_kappa_2.5_nbatch_100_runs_50_production_False_rwssearch_0_suffix_/log_candidates/df_candidates_11.json
- data/runs_1G/active_learner_results_script_twofold_0_kappa_2.5_nbatch_100_runs_50_production_False_rwssearch_0_suffix_/log_candidates/df_candidates_12.json
- data/runs_1G/active_learner_results_script_twofold_0_kappa_2.5_nbatch_100_runs_50_production_False_rwssearch_0_suffix_/log_candidates/df_candidates_13.json
- data/runs_1G/active_learner_results_script_twofold_0_kappa_2.5_nbatch_100_runs_50_production_False_rwssearch_0_suffix_/log_candidates/df_candidates_14.json
- data/runs_1G/active_learner_results_script_twofold_0_kappa_2.5_nbatch_100_runs_50_production_False_rwssearch_0_suffix_/log_candidates/df_candidates_15.json
- data/runs_1G/active_learner_results_script_twofold_0_kappa_2.5_nbatch_100_runs_50_production_False_rwssearch_0_suffix_/log_candidates/df_candidates_16.json
- data/runs_1G/active_learner_results_script_twofold_0_kappa_2.5_nbatch_100_runs_50_production_False_rwssearch_0_suffix_/log_candidates/df_candidates_17.json
- data/runs_1G/active_learner_results_script_twofold_0_kappa_2.5_nbatch_100_runs_50_production_False_rwssearch_0_suffix_/log_candidates/df_candidates_18.json
- data/runs_1G/active_learner_results_script_twofold_0_kappa_2.5_nbatch_100_runs_50_production_False_rwssearch_0_suffix_/log_candidates/df_candidates_19.json
- data/runs_1G/active_learner_results_script_twofold_0_kappa_2.5_nbatch_100_runs_50_production_False_rwssearch_0_suffix_/log_candidates/df_candidates_20.json
- data/runs_1G/active_learner_results_script_twofold_0_kappa_2.5_nbatch_100_runs_50_production_False_rwssearch_0_suffix_/log_candidates/df_candidates_21.json
- data/runs_1G/active_learner_results_script_twofold_0_kappa_2.5_nbatch_100_runs_50_production_False_rwssearch_0_suffix_/log_candidates/df_candidates_22.json
- data/runs_1G/active_learner_results_script_twofold_0_kappa_2.5_nbatch_100_runs_50_production_False_rwssearch_0_suffix_/log_candidates/df_candidates_23.json
- data/runs_1G/active_learner_results_script_twofold_0_kappa_2.5_nbatch_100_runs_50_production_False_rwssearch_0_suffix_/log_candidates/df_candidates_24.json
- data/runs_1G/active_learner_results_script_twofold_0_kappa_2.5_nbatch_100_runs_50_production_False_rwssearch_0_suffix_/log_candidates/df_candidates_25.json
- data/runs_1G/active_learner_results_script_twofold_0_kappa_2.5_nbatch_100_runs_50_production_False_rwssearch_0_suffix_/log_candidates/df_candidates_26.json
- data/runs_1G/active_learner_results_script_twofold_0_kappa_2.5_nbatch_100_runs_50_production_False_rwssearch_0_suffix_/log_candidates/df_candidates_27.json
- data/runs_1G/active_learner_results_script_twofold_0_kappa_2.5_nbatch_100_runs_50_production_False_rwssearch_0_suffix_/log_candidates/df_candidates_28.json
- data/runs_1G/active_learner_results_script_twofold_0_kappa_2.5_nbatch_100_runs_50_production_False_rwssearch_0_suffix_/log_candidates/df_candidates_29.json
- data/runs_1G/active_learner_results_script_twofold_0_kappa_2.5_nbatch_100_runs_50_production_False_rwssearch_0_suffix_/log_candidates/df_candidates_3.json
- data/runs_1G/active_learner_results_script_twofold_0_kappa_2.5_nbatch_100_runs_50_production_False_rwssearch_0_suffix_/log_candidates/df_candidates_30.json
- data/runs_1G/active_learner_results_script_twofold_0_kappa_2.5_nbatch_100_runs_50_production_False_rwssearch_0_suffix_/log_candidates/df_candidates_31.json
- data/runs_1G/active_learner_results_script_twofold_0_kappa_2.5_nbatch_100_runs_50_production_False_rwssearch_0_suffix_/log_candidates/df_candidates_32.json
- data/runs_1G/active_learner_results_script_twofold_0_kappa_2.5_nbatch_100_runs_50_production_False_rwssearch_0_suffix_/log_candidates/df_candidates_33.json
- data/runs_1G/active_learner_results_script_twofold_0_kappa_2.5_nbatch_100_runs_50_production_False_rwssearch_0_suffix_/log_candidates/df_candidates_34.json
- data/runs_1G/active_learner_results_script_twofold_0_kappa_2.5_nbatch_100_runs_50_production_False_rwssearch_0_suffix_/log_candidates/df_candidates_35.json
- data/runs_1G/active_learner_results_script_twofold_0_kappa_2.5_nbatch_100_runs_50_production_False_rwssearch_0_suffix_/log_candidates/df_candidates_36.json
- data/runs_1G/active_learner_results_script_twofold_0_kappa_2.5_nbatch_100_runs_50_production_False_rwssearch_0_suffix_/log_candidates/df_candidates_37.json
- data/runs_1G/active_learner_results_script_twofold_0_kappa_2.5_nbatch_100_runs_50_production_False_rwssearch_0_suffix_/log_candidates/df_candidates_38.json
- data/runs_1G/active_learner_results_script_twofold_0_kappa_2.5_nbatch_100_runs_50_production_False_rwssearch_0_suffix_/log_candidates/df_candidates_39.json
- data/runs_1G/active_learner_results_script_twofold_0_kappa_2.5_nbatch_100_runs_50_production_False_rwssearch_0_suffix_/log_candidates/df_candidates_4.json
- data/runs_1G/active_learner_results_script_twofold_0_kappa_2.5_nbatch_100_runs_50_production_False_rwssearch_0_suffix_/log_candidates/df_candidates_40.json
- data/runs_1G/active_learner_results_script_twofold_0_kappa_2.5_nbatch_100_runs_50_production_False_rwssearch_0_suffix_/log_candidates/df_candidates_41.json
- data/runs_1G/active_learner_results_script_twofold_0_kappa_2.5_nbatch_100_runs_50_production_False_rwssearch_0_suffix_/log_candidates/df_candidates_42.json
- data/runs_1G/active_learner_results_script_twofold_0_kappa_2.5_nbatch_100_runs_50_production_False_rwssearch_0_suffix_/log_candidates/df_candidates_43.json
- data/runs_1G/active_learner_results_script_twofold_0_kappa_2.5_nbatch_100_runs_50_production_False_rwssearch_0_suffix_/log_candidates/df_candidates_44.json
- data/runs_1G/active_learner_results_script_twofold_0_kappa_2.5_nbatch_100_runs_50_production_False_rwssearch_0_suffix_/log_candidates/df_candidates_45.json
- data/runs_1G/active_learner_results_script_twofold_0_kappa_2.5_nbatch_100_runs_50_production_False_rwssearch_0_suffix_/log_candidates/df_candidates_46.json
- data/runs_1G/active_learner_results_script_twofold_0_kappa_2.5_nbatch_100_runs_50_production_False_rwssearch_0_suffix_/log_candidates/df_candidates_47.json
- data/runs_1G/active_learner_results_script_twofold_0_kappa_2.5_nbatch_100_runs_50_production_False_rwssearch_0_suffix_/log_candidates/df_candidates_48.json
- data/runs_1G/active_learner_results_script_twofold_0_kappa_2.5_nbatch_100_runs_50_production_False_rwssearch_0_suffix_/log_candidates/df_candidates_49.json
- data/runs_1G/active_learner_results_script_twofold_0_kappa_2.5_nbatch_100_runs_50_production_False_rwssearch_0_suffix_/log_candidates/df_candidates_5.json
- data/runs_1G/active_learner_results_script_twofold_0_kappa_2.5_nbatch_100_runs_50_production_False_rwssearch_0_suffix_/log_candidates/df_candidates_50.json
- data/runs_1G/active_learner_results_script_twofold_0_kappa_2.5_nbatch_100_runs_50_production_False_rwssearch_0_suffix_/log_candidates/df_candidates_51.json
- data/runs_1G/active_learner_results_script_twofold_0_kappa_2.5_nbatch_100_runs_50_production_False_rwssearch_0_suffix_/log_candidates/df_candidates_52.json
- data/runs_1G/active_learner_results_script_twofold_0_kappa_2.5_nbatch_100_runs_50_production_False_rwssearch_0_suffix_/log_candidates/df_candidates_53.json
- data/runs_1G/active_learner_results_script_twofold_0_kappa_2.5_nbatch_100_runs_50_production_False_rwssearch_0_suffix_/log_candidates/df_candidates_6.json
- data/runs_1G/active_learner_results_script_twofold_0_kappa_2.5_nbatch_100_runs_50_production_False_rwssearch_0_suffix_/log_candidates/df_candidates_7.json
- data/runs_1G/active_learner_results_script_twofold_0_kappa_2.5_nbatch_100_runs_50_production_False_rwssearch_0_suffix_/log_candidates/df_candidates_8.json
- data/runs_1G/active_learner_results_script_twofold_0_kappa_2.5_nbatch_100_runs_50_production_False_rwssearch_0_suffix_/log_candidates/df_candidates_9.json
- data/runs_1G/active_learner_results_script_twofold_0_kappa_2.5_nbatch_100_runs_50_production_False_rwssearch_0_suffix_/res_dicts.pkl
- data/runs_1G/active_learner_results_script_twofold_0_kappa_2.5_nbatch_200_runs_25_production_False_rwssearch_0_suffix_/
- data/runs_1G/active_learner_results_script_twofold_0_kappa_2.5_nbatch_200_runs_25_production_False_rwssearch_0_suffix_/df_population.json
- data/runs_1G/active_learner_results_script_twofold_0_kappa_2.5_nbatch_200_runs_25_production_False_rwssearch_0_suffix_/res_dicts.pkl
- data/runs_1G/active_learner_results_script_twofold_0_kappa_2.5_nbatch_50_runs_100_production_False_rwssearch_0_suffix_/
- data/runs_1G/active_learner_results_script_twofold_0_kappa_2.5_nbatch_50_runs_100_production_False_rwssearch_0_suffix_/df_population.json
- data/runs_1G/active_learner_results_script_twofold_0_kappa_2.5_nbatch_50_runs_100_production_False_rwssearch_0_suffix_/res_dicts.pkl
- data/runs_1G/active_learner_results_script_twofold_0_kappa_3.0_nbatch_100_runs_50_production_False_rwssearch_0_suffix_/
- data/runs_1G/active_learner_results_script_twofold_0_kappa_3.0_nbatch_100_runs_50_production_False_rwssearch_0_suffix_/df_population.json
- data/runs_1G/active_learner_results_script_twofold_0_kappa_3.0_nbatch_100_runs_50_production_False_rwssearch_0_suffix_/res_dicts.pkl
- data/runs_1G/active_learner_results_script_twofold_0_kappa_3.0_nbatch_200_runs_25_production_False_rwssearch_0_suffix_/
- data/runs_1G/active_learner_results_script_twofold_0_kappa_3.0_nbatch_200_runs_25_production_False_rwssearch_0_suffix_/df_population.json
- data/runs_1G/active_learner_results_script_twofold_0_kappa_3.0_nbatch_200_runs_25_production_False_rwssearch_0_suffix_/res_dicts.pkl
- data/runs_1G/active_learner_results_script_twofold_0_kappa_3.0_nbatch_50_runs_100_production_False_rwssearch_0_suffix_/
- data/runs_1G/active_learner_results_script_twofold_0_kappa_3.0_nbatch_50_runs_100_production_False_rwssearch_0_suffix_/df_population.json
- data/runs_1G/active_learner_results_script_twofold_0_kappa_3.0_nbatch_50_runs_100_production_False_rwssearch_0_suffix_/res_dicts.pkl
- data/runs_1G/active_learner_results_script_twofold_0_kappa_3.5_nbatch_100_runs_50_production_False_rwssearch_0_suffix_/
- data/runs_1G/active_learner_results_script_twofold_0_kappa_3.5_nbatch_100_runs_50_production_False_rwssearch_0_suffix_/df_population.json
- data/runs_1G/active_learner_results_script_twofold_0_kappa_3.5_nbatch_100_runs_50_production_False_rwssearch_0_suffix_/res_dicts.pkl
- data/runs_1G/active_learner_results_script_twofold_0_kappa_3.5_nbatch_200_runs_25_production_False_rwssearch_0_suffix_/
- data/runs_1G/active_learner_results_script_twofold_0_kappa_3.5_nbatch_200_runs_25_production_False_rwssearch_0_suffix_/df_population.json
- data/runs_1G/active_learner_results_script_twofold_0_kappa_3.5_nbatch_200_runs_25_production_False_rwssearch_0_suffix_/res_dicts.pkl
- data/runs_1G/active_learner_results_script_twofold_0_kappa_3.5_nbatch_50_runs_100_production_False_rwssearch_0_suffix_/
- data/runs_1G/active_learner_results_script_twofold_0_kappa_3.5_nbatch_50_runs_100_production_False_rwssearch_0_suffix_/df_population.json
- data/runs_1G/active_learner_results_script_twofold_0_kappa_3.5_nbatch_50_runs_100_production_False_rwssearch_0_suffix_/res_dicts.pkl
- data/runs_1G/active_learner_results_script_twofold_0_kappa_4.0_nbatch_100_runs_50_production_False_rwssearch_0_suffix_/
- data/runs_1G/active_learner_results_script_twofold_0_kappa_4.0_nbatch_100_runs_50_production_False_rwssearch_0_suffix_/df_population.json
- data/runs_1G/active_learner_results_script_twofold_0_kappa_4.0_nbatch_100_runs_50_production_False_rwssearch_0_suffix_/res_dicts.pkl
- data/runs_1G/active_learner_results_script_twofold_0_kappa_4.0_nbatch_200_runs_25_production_False_rwssearch_0_suffix_/
- data/runs_1G/active_learner_results_script_twofold_0_kappa_4.0_nbatch_200_runs_25_production_False_rwssearch_0_suffix_/df_population.json
- data/runs_1G/active_learner_results_script_twofold_0_kappa_4.0_nbatch_200_runs_25_production_False_rwssearch_0_suffix_/res_dicts.pkl
- data/runs_1G/active_learner_results_script_twofold_0_kappa_4.0_nbatch_50_runs_100_production_False_rwssearch_0_suffix_/
- data/runs_1G/active_learner_results_script_twofold_0_kappa_4.0_nbatch_50_runs_100_production_False_rwssearch_0_suffix_/df_population.json
- data/runs_1G/active_learner_results_script_twofold_0_kappa_4.0_nbatch_50_runs_100_production_False_rwssearch_0_suffix_/res_dicts.pkl
- data/runs_1G/active_learner_results_script_twofold_0_kappa_4.5_nbatch_100_runs_50_production_False_rwssearch_0_suffix_/
- data/runs_1G/active_learner_results_script_twofold_0_kappa_4.5_nbatch_100_runs_50_production_False_rwssearch_0_suffix_/df_population.json
- data/runs_1G/active_learner_results_script_twofold_0_kappa_4.5_nbatch_100_runs_50_production_False_rwssearch_0_suffix_/res_dicts.pkl
- data/runs_1G/active_learner_results_script_twofold_0_kappa_4.5_nbatch_200_runs_25_production_False_rwssearch_0_suffix_/
- data/runs_1G/active_learner_results_script_twofold_0_kappa_4.5_nbatch_200_runs_25_production_False_rwssearch_0_suffix_/df_population.json
- data/runs_1G/active_learner_results_script_twofold_0_kappa_4.5_nbatch_200_runs_25_production_False_rwssearch_0_suffix_/res_dicts.pkl
- data/runs_1G/active_learner_results_script_twofold_0_kappa_4.5_nbatch_50_runs_100_production_False_rwssearch_0_suffix_/
- data/runs_1G/active_learner_results_script_twofold_0_kappa_4.5_nbatch_50_runs_100_production_False_rwssearch_0_suffix_/df_population.json
- data/runs_1G/active_learner_results_script_twofold_0_kappa_4.5_nbatch_50_runs_100_production_False_rwssearch_0_suffix_/res_dicts.pkl
- data/runs_1G/active_learner_results_script_twofold_0_kappa_5.0_nbatch_100_runs_50_production_False_rwssearch_0_suffix_/
- data/runs_1G/active_learner_results_script_twofold_0_kappa_5.0_nbatch_100_runs_50_production_False_rwssearch_0_suffix_/df_population.json
- data/runs_1G/active_learner_results_script_twofold_0_kappa_5.0_nbatch_100_runs_50_production_False_rwssearch_0_suffix_/res_dicts.pkl
- data/runs_1G/active_learner_results_script_twofold_0_kappa_5.0_nbatch_200_runs_25_production_False_rwssearch_0_suffix_/
- data/runs_1G/active_learner_results_script_twofold_0_kappa_5.0_nbatch_200_runs_25_production_False_rwssearch_0_suffix_/df_population.json
- data/runs_1G/active_learner_results_script_twofold_0_kappa_5.0_nbatch_200_runs_25_production_False_rwssearch_0_suffix_/res_dicts.pkl
- data/runs_1G/active_learner_results_script_twofold_0_kappa_5.0_nbatch_50_runs_100_production_False_rwssearch_0_suffix_/
- data/runs_1G/active_learner_results_script_twofold_0_kappa_5.0_nbatch_50_runs_100_production_False_rwssearch_0_suffix_/df_population.json
- data/runs_1G/active_learner_results_script_twofold_0_kappa_5.0_nbatch_50_runs_100_production_False_rwssearch_0_suffix_/res_dicts.pkl
- data/runs_2G/
- data/runs_2G/.ipynb_checkpoints/
- data/runs_2G/active_learner_results_script_twofold_1_kappa_0.0_nbatch_100_runs_50_production_False_rwssearch_0_suffix_/
- data/runs_2G/active_learner_results_script_twofold_1_kappa_0.0_nbatch_100_runs_50_production_False_rwssearch_0_suffix_/df_population.json
- data/runs_2G/active_learner_results_script_twofold_1_kappa_0.0_nbatch_100_runs_50_production_False_rwssearch_0_suffix_/res_dicts.pkl
- data/runs_2G/active_learner_results_script_twofold_1_kappa_0.0_nbatch_200_runs_25_production_False_rwssearch_0_suffix_/
- data/runs_2G/active_learner_results_script_twofold_1_kappa_0.0_nbatch_200_runs_25_production_False_rwssearch_0_suffix_/df_population.json
- data/runs_2G/active_learner_results_script_twofold_1_kappa_0.0_nbatch_200_runs_25_production_False_rwssearch_0_suffix_/res_dicts.pkl
- data/runs_2G/active_learner_results_script_twofold_1_kappa_0.0_nbatch_50_runs_100_production_False_rwssearch_0_suffix_/
- data/runs_2G/active_learner_results_script_twofold_1_kappa_0.0_nbatch_50_runs_100_production_False_rwssearch_0_suffix_/df_population.json
- data/runs_2G/active_learner_results_script_twofold_1_kappa_0.0_nbatch_50_runs_100_production_False_rwssearch_0_suffix_/res_dicts.pkl
- data/runs_2G/active_learner_results_script_twofold_1_kappa_0.5_nbatch_100_runs_50_production_False_rwssearch_0_suffix_/
- data/runs_2G/active_learner_results_script_twofold_1_kappa_0.5_nbatch_100_runs_50_production_False_rwssearch_0_suffix_/df_population.json
- data/runs_2G/active_learner_results_script_twofold_1_kappa_0.5_nbatch_100_runs_50_production_False_rwssearch_0_suffix_/res_dicts.pkl
- data/runs_2G/active_learner_results_script_twofold_1_kappa_0.5_nbatch_200_runs_25_production_False_rwssearch_0_suffix_/
- data/runs_2G/active_learner_results_script_twofold_1_kappa_0.5_nbatch_200_runs_25_production_False_rwssearch_0_suffix_/df_population.json
- data/runs_2G/active_learner_results_script_twofold_1_kappa_0.5_nbatch_200_runs_25_production_False_rwssearch_0_suffix_/res_dicts.pkl
- data/runs_2G/active_learner_results_script_twofold_1_kappa_0.5_nbatch_50_runs_100_production_False_rwssearch_0_suffix_/
- data/runs_2G/active_learner_results_script_twofold_1_kappa_0.5_nbatch_50_runs_100_production_False_rwssearch_0_suffix_/df_population.json
- data/runs_2G/active_learner_results_script_twofold_1_kappa_0.5_nbatch_50_runs_100_production_False_rwssearch_0_suffix_/res_dicts.pkl
- data/runs_2G/active_learner_results_script_twofold_1_kappa_1.0_nbatch_100_runs_50_production_False_rwssearch_0_suffix_/
- data/runs_2G/active_learner_results_script_twofold_1_kappa_1.0_nbatch_100_runs_50_production_False_rwssearch_0_suffix_/df_population.json
- data/runs_2G/active_learner_results_script_twofold_1_kappa_1.0_nbatch_100_runs_50_production_False_rwssearch_0_suffix_/res_dicts.pkl
- data/runs_2G/active_learner_results_script_twofold_1_kappa_1.0_nbatch_200_runs_25_production_False_rwssearch_0_suffix_/
- data/runs_2G/active_learner_results_script_twofold_1_kappa_1.0_nbatch_200_runs_25_production_False_rwssearch_0_suffix_/df_population.json
- data/runs_2G/active_learner_results_script_twofold_1_kappa_1.0_nbatch_200_runs_25_production_False_rwssearch_0_suffix_/res_dicts.pkl
- data/runs_2G/active_learner_results_script_twofold_1_kappa_1.0_nbatch_50_runs_100_production_False_rwssearch_0_suffix_/
- data/runs_2G/active_learner_results_script_twofold_1_kappa_1.0_nbatch_50_runs_100_production_False_rwssearch_0_suffix_/df_population.json
- data/runs_2G/active_learner_results_script_twofold_1_kappa_1.0_nbatch_50_runs_100_production_False_rwssearch_0_suffix_/res_dicts.pkl
- data/runs_2G/active_learner_results_script_twofold_1_kappa_1.5_nbatch_100_runs_50_production_False_rwssearch_0_suffix_/
- data/runs_2G/active_learner_results_script_twofold_1_kappa_1.5_nbatch_100_runs_50_production_False_rwssearch_0_suffix_/df_population.json
- data/runs_2G/active_learner_results_script_twofold_1_kappa_1.5_nbatch_100_runs_50_production_False_rwssearch_0_suffix_/res_dicts.pkl
- data/runs_2G/active_learner_results_script_twofold_1_kappa_1.5_nbatch_200_runs_25_production_False_rwssearch_0_suffix_/
- data/runs_2G/active_learner_results_script_twofold_1_kappa_1.5_nbatch_200_runs_25_production_False_rwssearch_0_suffix_/df_population.json
- data/runs_2G/active_learner_results_script_twofold_1_kappa_1.5_nbatch_200_runs_25_production_False_rwssearch_0_suffix_/res_dicts.pkl
- data/runs_2G/active_learner_results_script_twofold_1_kappa_1.5_nbatch_50_runs_100_production_False_rwssearch_0_suffix_/
- data/runs_2G/active_learner_results_script_twofold_1_kappa_1.5_nbatch_50_runs_100_production_False_rwssearch_0_suffix_/df_population.json
- data/runs_2G/active_learner_results_script_twofold_1_kappa_1.5_nbatch_50_runs_100_production_False_rwssearch_0_suffix_/res_dicts.pkl
- data/runs_2G/active_learner_results_script_twofold_1_kappa_2.0_nbatch_100_runs_50_production_False_rwssearch_0_suffix_/
- data/runs_2G/active_learner_results_script_twofold_1_kappa_2.0_nbatch_100_runs_50_production_False_rwssearch_0_suffix_/df_population.json
- data/runs_2G/active_learner_results_script_twofold_1_kappa_2.0_nbatch_100_runs_50_production_False_rwssearch_0_suffix_/res_dicts.pkl
- data/runs_2G/active_learner_results_script_twofold_1_kappa_2.0_nbatch_200_runs_25_production_False_rwssearch_0_suffix_/
- data/runs_2G/active_learner_results_script_twofold_1_kappa_2.0_nbatch_200_runs_25_production_False_rwssearch_0_suffix_/df_population.json
- data/runs_2G/active_learner_results_script_twofold_1_kappa_2.0_nbatch_200_runs_25_production_False_rwssearch_0_suffix_/res_dicts.pkl
- data/runs_2G/active_learner_results_script_twofold_1_kappa_2.0_nbatch_50_runs_100_production_False_rwssearch_0_suffix_/
- data/runs_2G/active_learner_results_script_twofold_1_kappa_2.0_nbatch_50_runs_100_production_False_rwssearch_0_suffix_/df_population.json
- data/runs_2G/active_learner_results_script_twofold_1_kappa_2.0_nbatch_50_runs_100_production_False_rwssearch_0_suffix_/res_dicts.pkl
- data/runs_2G/active_learner_results_script_twofold_1_kappa_2.5_nbatch_100_runs_50_production_False_rwssearch_0_suffix_/
- data/runs_2G/active_learner_results_script_twofold_1_kappa_2.5_nbatch_100_runs_50_production_False_rwssearch_0_suffix_/df_initial.json
- data/runs_2G/active_learner_results_script_twofold_1_kappa_2.5_nbatch_100_runs_50_production_False_rwssearch_0_suffix_/df_population.json
- data/runs_2G/active_learner_results_script_twofold_1_kappa_2.5_nbatch_100_runs_50_production_False_rwssearch_0_suffix_/log_candidates/
- data/runs_2G/active_learner_results_script_twofold_1_kappa_2.5_nbatch_100_runs_50_production_False_rwssearch_0_suffix_/log_candidates/df_candidates_10.json
- data/runs_2G/active_learner_results_script_twofold_1_kappa_2.5_nbatch_100_runs_50_production_False_rwssearch_0_suffix_/log_candidates/df_candidates_11.json
- data/runs_2G/active_learner_results_script_twofold_1_kappa_2.5_nbatch_100_runs_50_production_False_rwssearch_0_suffix_/log_candidates/df_candidates_12.json
- data/runs_2G/active_learner_results_script_twofold_1_kappa_2.5_nbatch_100_runs_50_production_False_rwssearch_0_suffix_/log_candidates/df_candidates_13.json
- data/runs_2G/active_learner_results_script_twofold_1_kappa_2.5_nbatch_100_runs_50_production_False_rwssearch_0_suffix_/log_candidates/df_candidates_14.json
- data/runs_2G/active_learner_results_script_twofold_1_kappa_2.5_nbatch_100_runs_50_production_False_rwssearch_0_suffix_/log_candidates/df_candidates_15.json
- data/runs_2G/active_learner_results_script_twofold_1_kappa_2.5_nbatch_100_runs_50_production_False_rwssearch_0_suffix_/log_candidates/df_candidates_16.json
- data/runs_2G/active_learner_results_script_twofold_1_kappa_2.5_nbatch_100_runs_50_production_False_rwssearch_0_suffix_/log_candidates/df_candidates_17.json
- data/runs_2G/active_learner_results_script_twofold_1_kappa_2.5_nbatch_100_runs_50_production_False_rwssearch_0_suffix_/log_candidates/df_candidates_18.json
- data/runs_2G/active_learner_results_script_twofold_1_kappa_2.5_nbatch_100_runs_50_production_False_rwssearch_0_suffix_/log_candidates/df_candidates_19.json
- data/runs_2G/active_learner_results_script_twofold_1_kappa_2.5_nbatch_100_runs_50_production_False_rwssearch_0_suffix_/log_candidates/df_candidates_20.json
- data/runs_2G/active_learner_results_script_twofold_1_kappa_2.5_nbatch_100_runs_50_production_False_rwssearch_0_suffix_/log_candidates/df_candidates_21.json
- data/runs_2G/active_learner_results_script_twofold_1_kappa_2.5_nbatch_100_runs_50_production_False_rwssearch_0_suffix_/log_candidates/df_candidates_22.json
- data/runs_2G/active_learner_results_script_twofold_1_kappa_2.5_nbatch_100_runs_50_production_False_rwssearch_0_suffix_/log_candidates/df_candidates_23.json
- data/runs_2G/active_learner_results_script_twofold_1_kappa_2.5_nbatch_100_runs_50_production_False_rwssearch_0_suffix_/log_candidates/df_candidates_24.json
- data/runs_2G/active_learner_results_script_twofold_1_kappa_2.5_nbatch_100_runs_50_production_False_rwssearch_0_suffix_/log_candidates/df_candidates_25.json
- data/runs_2G/active_learner_results_script_twofold_1_kappa_2.5_nbatch_100_runs_50_production_False_rwssearch_0_suffix_/log_candidates/df_candidates_26.json
- data/runs_2G/active_learner_results_script_twofold_1_kappa_2.5_nbatch_100_runs_50_production_False_rwssearch_0_suffix_/log_candidates/df_candidates_27.json
- data/runs_2G/active_learner_results_script_twofold_1_kappa_2.5_nbatch_100_runs_50_production_False_rwssearch_0_suffix_/log_candidates/df_candidates_28.json
- data/runs_2G/active_learner_results_script_twofold_1_kappa_2.5_nbatch_100_runs_50_production_False_rwssearch_0_suffix_/log_candidates/df_candidates_29.json
- data/runs_2G/active_learner_results_script_twofold_1_kappa_2.5_nbatch_100_runs_50_production_False_rwssearch_0_suffix_/log_candidates/df_candidates_3.json
- data/runs_2G/active_learner_results_script_twofold_1_kappa_2.5_nbatch_100_runs_50_production_False_rwssearch_0_suffix_/log_candidates/df_candidates_30.json
- data/runs_2G/active_learner_results_script_twofold_1_kappa_2.5_nbatch_100_runs_50_production_False_rwssearch_0_suffix_/log_candidates/df_candidates_31.json
- data/runs_2G/active_learner_results_script_twofold_1_kappa_2.5_nbatch_100_runs_50_production_False_rwssearch_0_suffix_/log_candidates/df_candidates_32.json
- data/runs_2G/active_learner_results_script_twofold_1_kappa_2.5_nbatch_100_runs_50_production_False_rwssearch_0_suffix_/log_candidates/df_candidates_33.json
- data/runs_2G/active_learner_results_script_twofold_1_kappa_2.5_nbatch_100_runs_50_production_False_rwssearch_0_suffix_/log_candidates/df_candidates_34.json
- data/runs_2G/active_learner_results_script_twofold_1_kappa_2.5_nbatch_100_runs_50_production_False_rwssearch_0_suffix_/log_candidates/df_candidates_35.json
- data/runs_2G/active_learner_results_script_twofold_1_kappa_2.5_nbatch_100_runs_50_production_False_rwssearch_0_suffix_/log_candidates/df_candidates_36.json
- data/runs_2G/active_learner_results_script_twofold_1_kappa_2.5_nbatch_100_runs_50_production_False_rwssearch_0_suffix_/log_candidates/df_candidates_37.json
- data/runs_2G/active_learner_results_script_twofold_1_kappa_2.5_nbatch_100_runs_50_production_False_rwssearch_0_suffix_/log_candidates/df_candidates_38.json
- data/runs_2G/active_learner_results_script_twofold_1_kappa_2.5_nbatch_100_runs_50_production_False_rwssearch_0_suffix_/log_candidates/df_candidates_39.json
- data/runs_2G/active_learner_results_script_twofold_1_kappa_2.5_nbatch_100_runs_50_production_False_rwssearch_0_suffix_/log_candidates/df_candidates_4.json
- data/runs_2G/active_learner_results_script_twofold_1_kappa_2.5_nbatch_100_runs_50_production_False_rwssearch_0_suffix_/log_candidates/df_candidates_40.json
- data/runs_2G/active_learner_results_script_twofold_1_kappa_2.5_nbatch_100_runs_50_production_False_rwssearch_0_suffix_/log_candidates/df_candidates_41.json
- data/runs_2G/active_learner_results_script_twofold_1_kappa_2.5_nbatch_100_runs_50_production_False_rwssearch_0_suffix_/log_candidates/df_candidates_42.json
- data/runs_2G/active_learner_results_script_twofold_1_kappa_2.5_nbatch_100_runs_50_production_False_rwssearch_0_suffix_/log_candidates/df_candidates_43.json
- data/runs_2G/active_learner_results_script_twofold_1_kappa_2.5_nbatch_100_runs_50_production_False_rwssearch_0_suffix_/log_candidates/df_candidates_44.json
- data/runs_2G/active_learner_results_script_twofold_1_kappa_2.5_nbatch_100_runs_50_production_False_rwssearch_0_suffix_/log_candidates/df_candidates_45.json
- data/runs_2G/active_learner_results_script_twofold_1_kappa_2.5_nbatch_100_runs_50_production_False_rwssearch_0_suffix_/log_candidates/df_candidates_46.json
- data/runs_2G/active_learner_results_script_twofold_1_kappa_2.5_nbatch_100_runs_50_production_False_rwssearch_0_suffix_/log_candidates/df_candidates_47.json
- data/runs_2G/active_learner_results_script_twofold_1_kappa_2.5_nbatch_100_runs_50_production_False_rwssearch_0_suffix_/log_candidates/df_candidates_48.json
- data/runs_2G/active_learner_results_script_twofold_1_kappa_2.5_nbatch_100_runs_50_production_False_rwssearch_0_suffix_/log_candidates/df_candidates_49.json
- data/runs_2G/active_learner_results_script_twofold_1_kappa_2.5_nbatch_100_runs_50_production_False_rwssearch_0_suffix_/log_candidates/df_candidates_5.json
- data/runs_2G/active_learner_results_script_twofold_1_kappa_2.5_nbatch_100_runs_50_production_False_rwssearch_0_suffix_/log_candidates/df_candidates_50.json
- data/runs_2G/active_learner_results_script_twofold_1_kappa_2.5_nbatch_100_runs_50_production_False_rwssearch_0_suffix_/log_candidates/df_candidates_51.json
- data/runs_2G/active_learner_results_script_twofold_1_kappa_2.5_nbatch_100_runs_50_production_False_rwssearch_0_suffix_/log_candidates/df_candidates_52.json
- data/runs_2G/active_learner_results_script_twofold_1_kappa_2.5_nbatch_100_runs_50_production_False_rwssearch_0_suffix_/log_candidates/df_candidates_53.json
- data/runs_2G/active_learner_results_script_twofold_1_kappa_2.5_nbatch_100_runs_50_production_False_rwssearch_0_suffix_/log_candidates/df_candidates_6.json
- data/runs_2G/active_learner_results_script_twofold_1_kappa_2.5_nbatch_100_runs_50_production_False_rwssearch_0_suffix_/log_candidates/df_candidates_7.json
- data/runs_2G/active_learner_results_script_twofold_1_kappa_2.5_nbatch_100_runs_50_production_False_rwssearch_0_suffix_/log_candidates/df_candidates_8.json
- data/runs_2G/active_learner_results_script_twofold_1_kappa_2.5_nbatch_100_runs_50_production_False_rwssearch_0_suffix_/log_candidates/df_candidates_9.json
- data/runs_2G/active_learner_results_script_twofold_1_kappa_2.5_nbatch_100_runs_50_production_False_rwssearch_0_suffix_/res_dicts.pkl
- data/runs_2G/active_learner_results_script_twofold_1_kappa_2.5_nbatch_200_runs_25_production_False_rwssearch_0_suffix_/
- data/runs_2G/active_learner_results_script_twofold_1_kappa_2.5_nbatch_200_runs_25_production_False_rwssearch_0_suffix_/df_population.json
- data/runs_2G/active_learner_results_script_twofold_1_kappa_2.5_nbatch_200_runs_25_production_False_rwssearch_0_suffix_/res_dicts.pkl
- data/runs_2G/active_learner_results_script_twofold_1_kappa_2.5_nbatch_50_runs_100_production_False_rwssearch_0_suffix_/
- data/runs_2G/active_learner_results_script_twofold_1_kappa_2.5_nbatch_50_runs_100_production_False_rwssearch_0_suffix_/df_population.json
- data/runs_2G/active_learner_results_script_twofold_1_kappa_2.5_nbatch_50_runs_100_production_False_rwssearch_0_suffix_/res_dicts.pkl
- data/runs_2G/active_learner_results_script_twofold_1_kappa_3.0_nbatch_100_runs_50_production_False_rwssearch_0_suffix_/
- data/runs_2G/active_learner_results_script_twofold_1_kappa_3.0_nbatch_100_runs_50_production_False_rwssearch_0_suffix_/df_population.json
- data/runs_2G/active_learner_results_script_twofold_1_kappa_3.0_nbatch_100_runs_50_production_False_rwssearch_0_suffix_/res_dicts.pkl
- data/runs_2G/active_learner_results_script_twofold_1_kappa_3.0_nbatch_200_runs_25_production_False_rwssearch_0_suffix_/
- data/runs_2G/active_learner_results_script_twofold_1_kappa_3.0_nbatch_200_runs_25_production_False_rwssearch_0_suffix_/df_population.json
- data/runs_2G/active_learner_results_script_twofold_1_kappa_3.0_nbatch_200_runs_25_production_False_rwssearch_0_suffix_/res_dicts.pkl
- data/runs_2G/active_learner_results_script_twofold_1_kappa_3.0_nbatch_50_runs_100_production_False_rwssearch_0_suffix_/
- data/runs_2G/active_learner_results_script_twofold_1_kappa_3.0_nbatch_50_runs_100_production_False_rwssearch_0_suffix_/df_population.json
- data/runs_2G/active_learner_results_script_twofold_1_kappa_3.0_nbatch_50_runs_100_production_False_rwssearch_0_suffix_/res_dicts.pkl
- data/runs_2G/active_learner_results_script_twofold_1_kappa_3.5_nbatch_100_runs_50_production_False_rwssearch_0_suffix_/
- data/runs_2G/active_learner_results_script_twofold_1_kappa_3.5_nbatch_100_runs_50_production_False_rwssearch_0_suffix_/df_population.json
- data/runs_2G/active_learner_results_script_twofold_1_kappa_3.5_nbatch_100_runs_50_production_False_rwssearch_0_suffix_/res_dicts.pkl
- data/runs_2G/active_learner_results_script_twofold_1_kappa_3.5_nbatch_200_runs_25_production_False_rwssearch_0_suffix_/
- data/runs_2G/active_learner_results_script_twofold_1_kappa_3.5_nbatch_200_runs_25_production_False_rwssearch_0_suffix_/df_population.json
- data/runs_2G/active_learner_results_script_twofold_1_kappa_3.5_nbatch_200_runs_25_production_False_rwssearch_0_suffix_/res_dicts.pkl
- data/runs_2G/active_learner_results_script_twofold_1_kappa_3.5_nbatch_50_runs_100_production_False_rwssearch_0_suffix_/
- data/runs_2G/active_learner_results_script_twofold_1_kappa_3.5_nbatch_50_runs_100_production_False_rwssearch_0_suffix_/df_population.json
- data/runs_2G/active_learner_results_script_twofold_1_kappa_3.5_nbatch_50_runs_100_production_False_rwssearch_0_suffix_/res_dicts.pkl
- data/runs_2G/active_learner_results_script_twofold_1_kappa_4.0_nbatch_100_runs_50_production_False_rwssearch_0_suffix_/
- data/runs_2G/active_learner_results_script_twofold_1_kappa_4.0_nbatch_100_runs_50_production_False_rwssearch_0_suffix_/df_population.json
- data/runs_2G/active_learner_results_script_twofold_1_kappa_4.0_nbatch_100_runs_50_production_False_rwssearch_0_suffix_/res_dicts.pkl
- data/runs_2G/active_learner_results_script_twofold_1_kappa_4.0_nbatch_200_runs_25_production_False_rwssearch_0_suffix_/
- data/runs_2G/active_learner_results_script_twofold_1_kappa_4.0_nbatch_200_runs_25_production_False_rwssearch_0_suffix_/df_population.json
- data/runs_2G/active_learner_results_script_twofold_1_kappa_4.0_nbatch_200_runs_25_production_False_rwssearch_0_suffix_/res_dicts.pkl
- data/runs_2G/active_learner_results_script_twofold_1_kappa_4.0_nbatch_50_runs_100_production_False_rwssearch_0_suffix_/
- data/runs_2G/active_learner_results_script_twofold_1_kappa_4.0_nbatch_50_runs_100_production_False_rwssearch_0_suffix_/df_population.json
- data/runs_2G/active_learner_results_script_twofold_1_kappa_4.0_nbatch_50_runs_100_production_False_rwssearch_0_suffix_/res_dicts.pkl
[truncated: 753 more entries]
