# Supplementary material for: Active discovery of organic semiconductors
Source: Nat Commun. 2021 Apr 23;12:2422. doi: 10.1038/s41467-021-22611-4 (PMC8065160; doi:10.1038/s41467-021-22611-4)
Supplement: Supplementary file 6 — Source Data [file 41467_2021_22611_MOESM6_ESM.zip › data/df_conformers_random.json]

{"columns":["molecule_smiles","operation","molecule_last_gen","generation","XTB1_lamda_h","ehomo_gfn1_b3lyp","xyz_neutral","n_rot_bonds","n_double_bonds","n_flex_bonds","e_homos_conformers","e_lambdas_h_conformers","e_total_conformers"],"index":[128870,240947,15193,41726,235711,200289,145852,74182,63527,115507,130847,295502,304826,48812,15859,28611,2466,42840,138581,107423,188498,64990,25083,95658,44151,21879,40088,81023,117726,16554,197233,42025,38080,62982,124188,131102,111538,198063,130926,196633,49548,144938,120352,137654,52079,44391,138858,45618,59063,119894,185786,42966,94139,284362,112144,199676,65415,96343,10623,180298,144349,59805,6123,11541,51456,188986,197410,8414,116549,94,117462,12828,23783,120958,52139,187601,120461,107532,107374,140095,105315,109383,200239,49910,52005,60460,8685,76851,142959,27184,192,198766,11259,1406,50172,4770,111388,48529,49543,15756,10474,27373,42432,12696,134487,110031,4380,3341,59602,70195,142590,1511,189094,119228,116704,26695,87335,122441,106658,52483],"data":[["C(#Cc1cccs1)C1=CC=C(C#Cc2cccs2)C1=C1OC=CO1","[#6H2r5:1]>>[S:1]","C(#CC1=CC=C(C#CC2=CC=CC2)C1=C1OC=CO1)C1=CC=CC1",6,212.6761178656,-10.038,"34\n\nC -2.40238127 1.20337151 -0.21541467\nC -3.5437807 0.96173928 0.12739164\nC -4.84638739 0.66256442 0.53212321\nC -5.98947014 1.3974562 0.3199115\nC -7.13677255 0.78685108 0.87265746\nC -6.85476962 -0.39304248 1.49215759\nS -5.18521946 -0.79325705 1.41930444\nC -1.09085373 1.47746674 -0.60956802\nC -0.6218784 2.57644291 -1.30745342\nC 0.77507831 2.45194672 -1.4976609\nC 1.21439518 1.27199683 -0.92352664\nC 2.51616011 0.76738493 -0.88734932\nC 3.64236812 0.31055661 -0.84697164\nC 4.93416841 -0.21775537 -0.798649\nC 5.33188742 -1.40480991 -0.22746365\nC 6.71907713 -1.63263808 -0.36154146\nC 7.35234042 -0.62604574 -1.02630915\nS 6.27762861 0.62472164 -1.50709878\nC 0.0519663 0.61565862 -0.34243377\nC 0.03483153 -0.571258 0.32195624\nO -1.06287763 -1.1532416 0.85066272\nC -0.65240041 -2.32362706 1.4269566\nC 0.66516535 -2.44409158 1.24903528\nO 1.11144823 -1.35178155 0.55690427\nH -6.00294334 2.33767763 -0.2119833\nH -8.12822592 1.21337886 0.80822934\nH -7.54668735 -1.05204776 1.99061808\nH -1.22513062 3.40177931 -1.65443418\nH 1.39849742 3.16793639 -2.01165318\nH 4.65250103 -2.083841 0.26755231\nH 7.21878779 -2.51115047 0.02276643\nH 8.40204422 -0.55561844 -1.2599134\nH -1.4012408 -2.92958697 1.90420397\nH 1.39267377 -3.18513663 1.5269934\n",0,0,0,[-10.0403,-10.041,-10.041,-10.0373,-10.0377,-10.0379,-10.0378,-10.0378,-10.0378,-10.0342,-10.0346,-10.0345],[212.6776045329,213.6913668123,215.6288748852,211.1802952431,212.9621014619,212.4834405827,212.1691509424,212.5331114817,212.7048756461,210.9915470392,210.8497183917,212.10739144],[-1749.2525984618,-1749.2525960794,-1749.2526391664,-1749.256049519,-1749.256100151,-1749.2560945924,-1749.2560890981,-1749.2560859332,-1749.2560784342,-1749.2594739668,-1749.2595151371,-1749.2595151069]],["C1=CC(=C2N=Cc3ccc4c(c32)=NCC=4)C=C1","[chr5,CH1r5:1]>>[n:1]","C1=CC(=C2N=Cc3ccc4c(c32)=CCC=4)C=C1",8,90.5819352392,-10.9974,"27\n\nC 3.57115953 1.2602148 0.86580006\nC 2.25782725 1.02322841 0.67054534\nC 2.13000547 -0.24963158 -0.02801407\nC 1.01348379 -0.91000446 -0.44354111\nN 1.15009561 -2.14531828 -1.10832672\nC -0.0304637 -2.57971561 -1.40423649\nC -1.06734129 -1.66428584 -0.95891705\nC -2.48414242 -1.74483392 -1.07437878\nC -3.25970676 -0.7468115 -0.57093501\nC -2.63944004 0.37309089 0.06938844\nC -1.17600171 0.462101 0.19181017\nC -0.40386652 -0.60620544 -0.3500297\nN -0.79948008 1.54620218 0.80034038\nC -1.98437144 2.29438464 1.14723682\nC -3.13902859 1.49256814 0.65283882\nC 3.49268963 -0.74602903 -0.2290253\nC 4.34695936 0.14967418 0.30118585\nH 4.01493166 2.11578621 1.35343643\nH 1.42307389 1.63959673 0.96348209\nH -0.18832162 -3.51572963 -1.92117368\nH -2.92771911 -2.60452653 -1.5642734\nH -4.34100479 -0.78229003 -0.64492194\nH -1.92544372 3.28431924 0.68522455\nH -2.00362354 2.44387893 2.23083239\nH -4.16900563 1.79334862 0.76429207\nH 3.71345104 -1.67818163 -0.72470558\nH 5.42528375 0.09516953 0.32606543\n",0,0,0,[-10.9976],[90.5834812274],[-1180.2588329957]],["C(#Cc1ccsc1)C1=CC=C(C#Cc2ccsc2)C1","[#6H2r5:1]>>[S:1]","C(#CC1=CC=C(C#CC2=CCC=C2)C1)C1=CCC=C1",4,192.8795982767,-10.365,"29\n\nC -2.51850058 -0.54351746 -0.15100703\nC -3.65350184 -0.1126397 -0.11961019\nC -4.97091616 0.38654442 -0.08328147\nC -5.29126445 1.77796497 0.02657921\nC -6.62856906 1.99726674 0.04030918\nS -7.53941219 0.54259811 -0.0777678\nC -6.10336291 -0.38768502 -0.14788211\nC -1.20654356 -1.02338797 -0.18665039\nC -0.78052832 -2.3140904 -0.30062289\nC 0.65003469 -2.35407232 -0.29685806\nC 1.14690719 -1.08918977 -0.18017001\nC 2.48357587 -0.68396405 -0.13673492\nC 3.64120482 -0.31892322 -0.0979558\nC 4.98466541 0.10431991 -0.05259623\nC 5.38286492 1.47253465 0.08939331\nC 6.7304052 1.61584665 0.1061779\nS 7.55788068 0.11544276 -0.04781928\nC 6.0717172 -0.73065866 -0.13729791\nC -0.00377219 -0.11716646 -0.09843706\nH -4.54051747 2.55240955 0.09008139\nH -7.13653929 2.94488504 0.11417433\nH -6.14901447 -1.46054777 -0.23318816\nH -1.4141126 -3.18518373 -0.38250856\nH 1.23443849 -3.25918684 -0.37543329\nH 4.67690022 2.28623383 0.17266646\nH 7.29094104 2.53133563 0.20179278\nH 6.05690599 -1.80204788 -0.24819631\nH 0.00936895 0.44809363 0.83740979\nH 0.0187444 0.6067854 -0.91750452\n",0,0,0,[-10.3666,-10.3663,-10.3662,-10.3651,-10.3656,-10.3666,-10.3655,-10.3656,-10.3649,-10.3655],[193.2604257663,193.3338753879,192.8150554313,193.3510594049,192.8753478587,193.5274567154,192.9642752893,192.8026108485,192.8045634827,192.5942024463],[-1321.1039447756,-1321.1039765743,-1321.1039599988,-1321.1048905778,-1321.1045216251,-1321.1038858772,-1321.104508857,-1321.1044428576,-1321.1050188029,-1321.1045089702]],["O=c1[nH]c2[nH]c(=O)c3c(c2c2c1=CCC=2)=CCC=3","[c:0]1[ch:1][ch][c:3][c!r5:4][c!r5:5]1>>[c:0]1[CH2:1][c:3][c:4][c:5]1","O=c1[nH]c2[nH]c(=O)c3ccccc3c2c2ccccc12",5,271.1545144157,-10.7172,"28\n\nO 3.14576512 2.89345723 -0.40120967\nC 2.26934374 2.06510227 -0.28751397\nN 0.93947189 2.45533222 -0.26381872\nC -0.14153256 1.61080486 -0.13935941\nN -1.35414493 2.26412876 -0.14448708\nC -2.59659785 1.65942977 -0.03471498\nO -3.60477812 2.33064383 -0.05075546\nC -2.52239586 0.20568347 0.09355406\nC -1.2444316 -0.51233239 0.10170727\nC -0.02200676 0.25046242 -0.02166889\nC 1.31571127 -0.29891311 -0.03152203\nC 2.44983036 0.62019626 -0.1650053\nC 3.60835117 -0.07442923 -0.15378893\nC 3.30015299 -1.5274655 -0.00878322\nC 1.80226395 -1.55984914 0.06080502\nC -1.50393732 -1.83545443 0.23294101\nC -2.98569248 -2.05146043 0.31841531\nC -3.54289106 -0.67058296 0.21824379\nH 0.78380915 3.44967485 -0.34658347\nH -1.37420691 3.26973725 -0.23474912\nH 4.60826314 0.32364765 -0.23426724\nH 3.68369692 -2.10596452 -0.85570536\nH 3.76137311 -1.94806279 0.89088866\nH 1.26049371 -2.48510831 0.16851079\nH -0.80863434 -2.65757623 0.27641037\nH -3.27594965 -2.5346724 1.25719171\nH -3.3536207 -2.69263393 -0.48939713\nH -4.5977064 -0.44379546 0.24466205\n",0,0,0,[-10.7173],[271.3348495117],[-1381.5618379322]],["C1=CC(=C2Sc3cc4ncoc4cc3S2)C=C1","[chr5,CH1r5:1]>>[n:1]","C1=CC(=C2Sc3cc4ccoc4cc3S2)C=C1",8,116.6147867852,-10.6543,"24\n\nC -4.89283218 0.60058281 -0.42193516\nC -3.6141641 1.0516965 -0.47140269\nC -2.73451266 -0.05956165 -0.15548688\nC -1.37548687 -0.03303088 -0.09656741\nS -0.42862095 -1.43466837 0.29406637\nC 1.13476866 -0.66434336 0.17973194\nC 2.31824111 -1.35292822 0.40623224\nC 3.49326018 -0.62113995 0.28268028\nN 4.82102559 -0.97973253 0.43489722\nC 5.49046891 0.09637285 0.20223848\nO 4.74703102 1.18453566 -0.10143183\nC 3.46245881 0.74582788 -0.05530174\nC 2.28879538 1.44258731 -0.28334189\nC 1.11858648 0.70205588 -0.15740605\nS -0.45657688 1.40797987 -0.40703837\nC -3.59377934 -1.20507947 0.08511655\nC -4.88013168 -0.80453358 -0.07543414\nH -5.78891473 1.17478957 -0.60643943\nH -3.26989802 2.04875768 -0.70026373\nH 2.32045413 -2.40327071 0.66489552\nH 6.56155613 0.21269788 0.22518638\nH 2.27534787 2.49243052 -0.54242349\nH -3.23155544 -2.188172 0.34456334\nH -5.7655214 -1.41385364 0.03191851\n",0,0,0,[-10.6543],[116.6441147261],[-1265.4367932832]],["C1=CC(=C2N=Nc3ccc4ccsc4c32)C=C1","[chr5,CH1r5:1]>>[n:1]","C1=CC(=C2C=Nc3ccc4ccsc4c32)C=C1",7,85.3152701388,-11.2768,"25\n\nC -3.5979018 -0.36893602 2.41956106\nC -2.75090315 -1.24737917 1.8493929\nC -1.70921003 -0.49199083 1.14918348\nC -0.69082145 -1.08152924 0.46387391\nN -0.64241364 -2.49772044 0.43032033\nN 0.34869576 -2.89943266 -0.23666555\nC 1.06951403 -1.79940823 -0.72069619\nC 2.22278812 -1.83071113 -1.49643951\nC 2.78448603 -0.62295075 -1.87329926\nC 2.19308843 0.5835132 -1.47454282\nC 2.63985216 1.91146304 -1.7739347\nC 1.84362412 2.85991732 -1.23758649\nS 0.50850037 2.21843562 -0.34011156\nC 1.01415979 0.59812838 -0.68157509\nC 0.44479662 -0.61235356 -0.29959795\nC -2.02196267 0.91488931 1.36033764\nC -3.1403826 0.98810812 2.11258457\nH -4.47500216 -0.58960292 3.00936392\nH -2.78405663 -2.32516247 1.87109999\nH 2.66480718 -2.77329239 -1.79448291\nH 3.68383508 -0.59947376 -2.47819574\nH 3.52059755 2.11578903 -2.36615836\nH 1.95839787 3.92925061 -1.31388314\nH -1.44367599 1.73644679 0.9718183\nH -3.64081297 1.88400213 2.44963315\n",0,0,0,[-11.2768],[85.331221806],[-1194.199082993]],["c1cc2oc3ccnc4ccc(n1)c2c43","[#6H2r5:1]>>[O:1]","c1cc2c3c(ccc4nccc(c43)C2)n1",6,241.7601646493,-11.5871,"21\n\nC 3.2379473 -0.36326692 -0.13688384\nC 2.47168926 -1.52965881 -0.38992167\nC 1.10416473 -1.36740154 -0.33009608\nO -0.01254806 -2.16685865 -0.49364985\nC -1.11997739 -1.36320408 -0.29198533\nC -2.48935126 -1.5202962 -0.30491409\nC -3.24208377 -0.35103763 -0.02584831\nN -2.79809867 0.87215884 0.24551997\nC -1.45757242 1.05464578 0.26471847\nC -0.67579346 2.23733899 0.52121232\nC 0.70169082 2.23473937 0.49760909\nC 1.46975513 1.04912124 0.21455863\nN 2.80813857 0.86157859 0.14945693\nC 0.6903428 -0.06670425 -0.02673447\nC -0.69110024 -0.06409715 -0.00306341\nH 4.31922672 -0.46871588 -0.17897997\nH 2.96766193 -2.4653675 -0.61146914\nH -2.99615017 -2.45411242 -0.50927906\nH -4.32456084 -0.45240309 -0.03086843\nH -1.19519452 3.16406084 0.74110255\nH 1.23181352 3.15948053 0.69951569\n",0,0,0,[-11.5871],[241.8754427408],[-1078.9713038894]],["C1=CC(=C2N=Nc3cc4c(cc32)N=CC4)C=C1","[chr5,CH1r5:1]>>[n:1]","C1=CC(=C2C=Nc3cc4c(cc32)N=CC4)C=C1",6,137.9918003217,-11.3185,"26\n\nC -4.69094023 0.86026419 0.44950937\nC -3.55339213 1.45729058 0.85524683\nC -2.42484511 0.65120673 0.38951195\nC -1.11829474 0.95195537 0.61608581\nN -0.77923818 2.1133673 1.34756189\nN 0.47339205 2.22663942 1.45572922\nC 1.10569387 1.15441975 0.80889465\nC 2.46960653 0.91737341 0.7025332\nC 2.82273813 -0.22512234 0.00345124\nC 1.8490392 -1.07529356 -0.55374058\nC 0.48304765 -0.83667974 -0.44643732\nC 0.12588626 0.30717502 0.25328449\nN 2.45370332 -2.15972853 -1.20930597\nC 3.72206813 -2.03819 -1.09596014\nC 4.15837213 -0.81950088 -0.32591233\nC -3.00147815 -0.47875707 -0.32969395\nC -4.34477802 -0.35397789 -0.29354696\nH -5.70426058 1.19036838 0.62316244\nH -3.43550365 2.36651571 1.42329819\nH 3.20240019 1.58475563 1.13896712\nH -0.23843169 -1.51191835 -0.8874617\nH 4.41373723 -2.75349362 -1.51966815\nH 4.77988724 -0.15678478 -0.93439743\nH 4.73522877 -1.08731346 0.56360245\nH -2.43017549 -1.26344246 -0.79918301\nH -5.07346274 -1.02112886 -0.73010026\n",0,0,0,[-11.3184],[137.7738803976],[-1194.7175647381]],["C(#Cc1cnccn1)C1=CC(=C2C=CC(C#Cc3cnccn3)=C2)C=C1","[ch&r6:0]>>[nr6:0]","C(#Cc1ccccn1)C1=CC(=C2C=CC(C#Cc3ccccn3)=C2)C=C1",5,175.0863597272,-11.1302,"38\n\nC 4.2575902 0.11833179 -0.29241385\nC 5.46464036 0.1624513 -0.1639874\nC 6.86493335 0.21464329 0.03061838\nC 7.40837241 0.18446423 1.32224309\nN 8.71408563 0.23304461 1.53182002\nC 9.49615874 0.3124892 0.45660846\nC 8.96502726 0.34207685 -0.82495127\nN 7.65894727 0.29385133 -1.04736455\nC 2.87081539 0.06978619 -0.46607502\nC 1.904077 0.03289369 0.50178322\nC 0.61541576 -0.0059944 -0.14607252\nC -0.61294075 -0.04378185 0.45942856\nC -0.8719515 -0.05263426 1.90055444\nC -2.20245782 -0.0873811 2.09564464\nC -2.86861783 -0.10392912 0.78054428\nC -4.25606629 -0.13771202 0.60883129\nC -5.46402132 -0.16516777 0.48427547\nC -6.86568017 -0.19742656 0.29523662\nC -7.41223986 -0.24783045 -0.99441076\nN -8.7194465 -0.27783147 -1.19817616\nC -9.49990379 -0.25789426 -0.11905499\nC -8.96563589 -0.20852103 1.160595\nN -7.65805784 -0.17825633 1.37719053\nC -1.90204187 -0.07811956 -0.18783932\nC 0.87498137 0.00771193 -1.58705084\nC 2.2053033 0.05291391 -1.78147859\nH 6.76457881 0.1193322 2.19337971\nH 10.56671337 0.3529386 0.62801803\nH 9.60695341 0.40662737 -1.69802982\nH 2.06223789 0.03409839 1.56844719\nH -0.10019807 -0.03318937 2.65422977\nH -2.73558835 -0.10211056 3.03397536\nH -6.76976793 -0.26405704 -1.86879951\nH -10.5717044 -0.28197631 -0.28568877\nH -9.60621845 -0.19256194 2.03689824\nH -2.06060399 -0.08091918 -1.2544441\nH 0.10367354 -0.01490791 -2.34109903\nH 2.73863758 0.07454765 -2.71956172\n",0,0,0,[-11.1295,-11.1296,-11.1269,-11.1273,-11.1274,-11.1292,-11.1297,-11.1275,-11.1276,-11.1275,-11.1275,-11.1283,-11.1259,-11.13,-11.1301,-11.1275,-11.1335,-11.1329,-11.1328,-11.1322,-11.1335,-11.1328],[115.9768501084,175.4049201941,170.0333646208,176.4908000705,176.3937793758,171.8209034357,171.0168952973,178.7529778121,178.8963990343,177.5576406048,179.1533841651,173.677742408,170.9629143588,174.8103706541,172.9102321647,174.7904769272,178.3897750279,176.0238828897,176.8870377209,176.0266625333,182.2774751645,176.8827402266],[-1781.7603695836,-1781.7603600792,-1781.760307148,-1781.7602779736,-1781.7602795385,-1781.7603598798,-1781.760797161,-1781.7603243948,-1781.7602631671,-1781.7602839569,-1781.7602990989,-1781.7607256343,-1781.7602645375,-1781.7608150567,-1781.7608008442,-1781.7602144462,-1781.7609700953,-1781.7615156402,-1781.7615009961,-1781.7614638439,-1781.7610109829,-1781.7615152054]],["O=c1cc[nH]c2cc3cc4nccnc4cc3cc12","[o:1]>>[nH:1]","O=c1ccoc2cc3cc4nccnc4cc3cc12",6,112.7454671232,-11.0817,"28\n\nO -3.65491842 2.3739128 -0.63501184\nC -3.52742261 1.17073977 -0.49074045\nC -4.64397082 0.24421067 -0.40556928\nC -4.45749462 -1.08293039 -0.24467708\nN -3.21786661 -1.63418883 -0.15245113\nC -2.06764296 -0.87612607 -0.21782393\nC -0.82915453 -1.47211425 -0.12115893\nC 0.3486753 -0.69333199 -0.18956025\nC 1.62168824 -1.27201975 -0.09504357\nC 2.76592478 -0.4870057 -0.16629345\nN 3.99511655 -1.07854363 -0.07171891\nC 5.03244941 -0.29503965 -0.14576237\nC 4.91865037 1.11088676 -0.31645093\nN 3.76762946 1.71272687 -0.41024531\nC 2.65196045 0.92773585 -0.33756788\nC 1.39425836 1.51233901 -0.43165779\nC 0.23469828 0.73034591 -0.36130652\nC -1.05441321 1.30254108 -0.45525664\nC -2.19235795 0.53213184 -0.38725973\nH -5.64343057 0.65267637 -0.47558045\nH -5.27901628 -1.78927169 -0.17912712\nH -3.12676865 -2.631666 -0.03260355\nH -0.74988981 -2.54638865 0.00801681\nH 1.72472623 -2.34358664 0.03486018\nH 6.01436708 -0.75363871 -0.07197299\nH 5.81315153 1.72422812 -0.37312283\nH 1.31865661 2.58605765 -0.56123733\nH -1.15760562 2.37531926 -0.58462332\n",0,0,0,[-11.0817],[112.7786560596],[-1382.7189952466]],["O=c1ccoc2cc3nc4c(nc3cc12)=CCC=4","[c:0]1[ch:1][ch][c:3][c!r5:4][c!r5:5]1>>[c:0]1[CH2:1][c:3][c:4][c:5]1","O=c1ccoc2cc3nc4ccccc4nc3cc12",6,113.1718205106,-10.8987,"26\n\nO 3.98698188 -0.78379201 1.75573668\nC 3.70056272 -0.33361479 0.66628213\nC 4.6846467 0.09968834 -0.32227444\nC 4.30762517 0.59038674 -1.51287712\nO 3.03556482 0.73064743 -1.90870248\nC 2.01198001 0.36460047 -1.08275628\nC 0.73129247 0.52541442 -1.52810347\nC -0.37178447 0.15848111 -0.70381922\nN -1.59295164 0.32970341 -1.17118696\nC -2.59589458 -0.04188988 -0.3309876\nC -2.32029908 -0.59404481 1.00162509\nN -1.05094681 -0.75933173 1.45710533\nC -0.0991137 -0.39087829 0.62198021\nC 1.25781711 -0.53539311 1.03200857\nC 2.29480804 -0.17324599 0.21602213\nC -3.49928583 -0.87810331 1.62425203\nC -4.61600101 -0.51479959 0.70285491\nC -3.94346176 0.01145983 -0.52269331\nH 5.73224885 0.01382765 -0.06714648\nH 5.00360605 0.92438087 -2.2778433\nH 0.53405555 0.93304832 -2.51162816\nH 1.46292089 -0.94315723 2.01622295\nH -3.64815873 -1.29284529 2.60826263\nH -5.27978099 0.23249564 1.15120537\nH -5.24761246 -1.38067699 0.47614942\nH -4.47881917 0.36359139 -1.38968863\n",0,0,0,[-10.8986],[112.998541761],[-1350.0278222403]],["O=c1cc2cc[nH]nc-2c2c1C=CC2=C1C=CC=C1","[ch&r6:0]>>[nr6:0]","O=c1cc2cc[nH]cc-2c2c1C=CC2=C1C=CC=C1",10,90.8729966709,-10.9502,"29\n\nO 2.21444813 3.83590628 0.07397009\nC 1.96105325 2.63910214 0.04623545\nC 2.96313633 1.59589344 0.00893621\nC 2.64353487 0.2668277 -0.02130956\nC 3.6401819 -0.75842427 -0.05797431\nC 3.26105104 -2.05695135 -0.08661513\nN 1.94218563 -2.37381808 -0.08029972\nN 0.9582341 -1.48557383 -0.04731826\nC 1.25681307 -0.20609763 -0.01836696\nC 0.22807493 0.78633568 0.01768468\nC 0.58925243 2.123601 0.04784651\nC -0.59985522 2.94632075 0.08158605\nC -1.67927333 2.13682154 0.07260754\nC -1.25351988 0.73742281 0.03224532\nC -2.16409682 -0.28348739 0.01563106\nC -3.62006804 -0.07119769 0.03686693\nC -4.23388821 -1.26927678 0.01245583\nC -3.21277933 -2.31346336 -0.02570557\nC -1.99483489 -1.73380174 -0.02383167\nH 4.00256725 1.90411179 0.00558132\nH 4.68919314 -0.49010455 -0.06254711\nH 3.94618733 -2.89512289 -0.11516156\nH 1.62167866 -3.33131757 -0.10092033\nH -0.57499401 4.02516163 0.10878929\nH -2.71048358 2.45171668 0.09168866\nH -4.0995981 0.89375676 0.06712453\nH -5.29663606 -1.46051437 0.01900581\nH -3.4296401 -3.37124598 -0.05084262\nH -1.04792447 -2.24258073 -0.04736244\n",0,0,0,[-10.9425],[94.0809181634],[-1365.4033267478]],["O=C1C=c2c(coc3nc(=C4C=CC=C4)nc2-3)C1","[chr5,CH1r5:1]>>[n:1]","O=C1C=c2c(coc3nc(=C4C=CC=C4)cc2-3)C1",10,143.3624054007,-11.5531,"26\n\nO -5.0965905 1.90588396 0.35381622\nC -4.17817116 1.13935681 0.21714431\nC -2.74453023 1.44020127 0.25495926\nC -2.03076776 0.29777092 0.05702752\nC -2.90877548 -0.84930419 -0.12785849\nC -2.44173728 -2.0908819 -0.34028427\nO -1.11423854 -2.38501733 -0.40115968\nC -0.23724804 -1.39077564 -0.24181422\nN 1.05478981 -1.48900834 -0.26927067\nC 1.49650289 -0.18859337 -0.05468287\nC 2.81040525 0.17813356 -0.00384762\nC 3.96500137 -0.69498283 -0.15959813\nC 5.0738868 0.0639732 -0.04081938\nC 4.67145001 1.45728498 0.19624681\nC 3.32448926 1.52288357 0.21780489\nN 0.44581098 0.71626045 0.10597928\nC -0.6366476 -0.00235893 -0.00539022\nC -4.32734194 -0.36747337 -0.03461573\nH -2.35085851 2.43127852 0.41782077\nH -3.0572329 -2.97171178 -0.48275534\nH 3.89138681 -1.75605985 -0.33714738\nH 6.10153113 -0.2616162 -0.10348458\nH 5.37009457 2.2701074 0.32726223\nH 2.69438703 2.38515456 0.36751801\nH -4.88021007 -0.82636039 0.7880629\nH -4.89538593 -0.53414509 -0.95254501\n",0,0,0,[-11.5532],[143.4736561532],[-1349.5532940966]],["c1cc2c3cnncc3ccc2c2cnncc12","[ch&r6:0]>>[nr6:0]","c1cc2ccc3c4cnccc4ccc3c2cn1",5,400.8043682416,-11.2081,"26\n\nC -1.499491 2.0309146 0.30672267\nC -0.15068666 1.84406298 0.29773611\nC 0.42284461 0.55746527 0.09742776\nC 1.84489642 0.35929866 0.08780642\nC 2.81043333 1.37685747 0.26886616\nN 4.10239226 1.18396939 0.25805927\nN 4.59816919 -0.04550965 0.06578851\nC 3.78008343 -1.04627968 -0.11019162\nC 2.37175197 -0.92957512 -0.113639\nC 1.49949289 -2.03089525 -0.30684154\nC 0.15068887 -1.84404037 -0.29787503\nC -0.42284317 -0.55745056 -0.09751817\nC -1.84489599 -0.35929426 -0.08783346\nC -2.81043469 -1.37687138 -0.26878072\nN -4.10239534 -1.18400096 -0.25786535\nN -4.59817227 0.0454781 -0.06559475\nC -3.7800848 1.04626566 0.11027777\nC -2.37175155 0.92957941 0.11361266\nH -1.92089962 3.01818476 0.46072535\nH 0.50174548 2.69629437 0.44681605\nH 2.50899681 2.40668898 0.43173331\nH 4.24143992 -2.01795427 -0.26103533\nH 1.92090213 -3.01815903 -0.46088335\nH -0.50174233 -2.69626218 -0.44701384\nH -2.50899844 -2.40670557 -0.43163138\nH -4.24144144 2.01793862 0.26113149\n",0,0,0,[-11.2084],[401.0757703181],[-1267.6372903728]],["C(#Cc1cccc2cccc(C#Cc3cccnn3)c12)c1cccnn1","[ch&r6:0]>>[nr6:0]","C(#Cc1cccc2cccc(C#Cc3cccnc3)c12)c1cccnc1",4,304.4919195927,-10.9789,"38\n\nC 1.20018796 -0.4823874 -1.02150588\nC 0.89876185 0.69105568 -1.04952906\nC 0.66325828 2.08393449 -1.17887074\nC 1.36336297 2.76478874 -2.16114887\nC 1.22330931 4.14836124 -2.32058454\nC 0.38948649 4.85405022 -1.49342095\nC -0.35137206 4.19800348 -0.48228633\nC -1.20874105 4.93420097 0.36894659\nC -1.93093918 4.30589835 1.34931621\nC -1.83907926 2.91822576 1.50816826\nC -1.01837946 2.15801752 0.69139646\nC -1.0197367 0.75251652 0.88341204\nC -1.12383039 -0.43021375 1.12613689\nC -1.14099863 -1.84354156 1.27448745\nC -1.54439719 -2.65301808 0.2036306\nC -1.49586016 -4.0133293 0.39753672\nC -1.05416524 -4.45775195 1.64031643\nN -0.68710769 -3.64362368 2.6166442\nN -0.72776409 -2.34110839 2.44229106\nC -0.23344703 2.78884069 -0.32044046\nC 1.45186226 -1.87030826 -0.8479169\nC 1.96221416 -2.34022639 0.37004734\nC 2.14128585 -3.69827242 0.48857179\nC 1.80223405 -4.47756921 -0.61362975\nN 1.32513398 -3.97592516 -1.74122812\nN 1.1481449 -2.67908262 -1.86562765\nH 2.03778987 2.21599612 -2.80843545\nH 1.78598544 4.65393475 -3.09720444\nH 0.28429622 5.92805524 -1.60170384\nH -1.28323116 6.00732445 0.23062517\nH -2.58348864 4.87400853 2.002599\nH -2.42645179 2.42624974 2.27495441\nH -1.86429812 -2.20992932 -0.73131332\nH -1.77961703 -4.71321508 -0.37904192\nH -0.98630572 -5.51682268 1.8662766\nH 2.18725801 -1.65154815 1.1749464\nH 2.52126032 -4.14887832 1.39741994\nH 1.91337865 -5.55671076 -0.59383532\n",0,0,0,[-10.9766,-10.9794,-10.9677,-10.9733],[304.1959461534,306.3062223555,300.3355865189,305.8869919832],[-1782.6713327334,-1782.6714881362,-1782.6714828045,-1782.6715020263]],["O=c1cc[nH]c(C#Cc2cc(C#Cc3cc(=O)cc[nH]3)cc(C3=CC=CC3)c2)c1","[c:0]1[ch:1][ch][c:3][c!r5:4][c!r5:5]1>>[c:0]1[CH2:1][c:3][c:4][c:5]1","O=c1cc[nH]c(C#Cc2cc(C#Cc3cc(=O)cc[nH]3)cc(-c3ccccc3)c2)c1",5,49.2610016099,-11.2833,"45\n\nO 6.11541143 -5.06276992 -1.05035522\nC 6.0505999 -3.84835041 -0.94251358\nC 7.22288912 -2.97626054 -0.95618203\nC 7.1149204 -1.63803329 -0.83447529\nN 5.89881906 -1.03785236 -0.69258512\nC 4.74114672 -1.77549156 -0.66890496\nC 3.53359146 -1.04757208 -0.51684095\nC 2.48494134 -0.45654292 -0.38838778\nC 1.25351972 0.23201471 -0.23642211\nC 0.05451257 -0.48503195 -0.21786851\nC -1.15340007 0.19854941 -0.06686315\nC -2.37981178 -0.51482581 -0.04549302\nC -3.42808101 -1.11988154 -0.02560224\nC -4.67664268 -1.79188521 0.00269528\nC -5.86862118 -1.15328031 0.14791648\nC -7.1364308 -1.87309056 0.17380224\nO -8.21568775 -1.31699835 0.30313712\nC -6.98904621 -3.31955209 0.03015189\nC -5.78079511 -3.90073492 -0.11106686\nN -4.63745605 -3.15803515 -0.12589918\nC -1.15789039 1.5896088 0.06440899\nC 0.0355309 2.32015865 0.04752149\nC 0.02428766 3.76660795 0.18556164\nC 1.07982122 4.62048406 0.19002316\nC 0.61093662 5.97704525 0.35383292\nC -0.72958122 5.97765007 0.45182408\nC -1.23948352 4.57346769 0.35479016\nC 1.23969225 1.62191772 -0.10484807\nC 4.79167994 -3.12934487 -0.78758108\nH 8.19442836 -3.43983595 -1.06820688\nH 7.96489426 -0.96362455 -0.84074127\nH 5.83943414 -0.03530537 -0.60300502\nH 0.06295305 -1.56326959 -0.31978867\nH -5.896359 -0.0761603 0.24905067\nH -7.88872245 -3.92107211 0.04029168\nH -5.6379248 -4.9708097 -0.21975083\nH -3.74348717 -3.61217297 -0.23255136\nH -2.1077582 2.09736355 0.18056382\nH 2.12441368 4.36320693 0.08918264\nH 1.26393236 6.8371768 0.3884492\nH -1.38395356 6.82635838 0.58081578\nH -1.91904052 4.45271554 -0.49415694\nH -1.79182684 4.28547442 1.2542641\nH 2.18199565 2.15640388 -0.12208351\nH 3.87764848 -3.70841944 -0.76852925\n",1,0,1,[-11.2824,-11.283,-11.3233,-11.2826,-11.2772,-11.2836,-11.2827,-11.2827,-11.2664,-11.2662,-11.2666,-11.2832,-11.2912,-11.2829,-11.2827,-11.2665],[48.8665887269,49.2556426543,52.5039307395,48.8393574242,54.8820339591,49.1053510477,48.8841455126,49.2614182422,49.4539623251,49.9669114552,50.0452135475,49.2302820239,47.8292758398,48.9430591397,49.1908973818,50.1721476339],[-2097.7871490247,-2097.7870964415,-2097.7734979275,-2097.7871392858,-2097.7277106204,-2097.7830783449,-2097.7871401571,-2097.7871415496,-2097.7802564358,-2097.7798262316,-2097.7802555219,-2097.7871285898,-2097.7488767277,-2097.7870918147,-2097.7871307748,-2097.7802499745]],["O=c1occc2ccc(-c3ccc4ccoc(=O)c4c3)cc12","[c:1]1[c:2][ch:3][ch:4][c:5][c:6]1>>[c:1]1[c:2][o:3][c:4](=O)[c:5][c:6]1","c1ccc2cc(-c3ccc4ccccc4c3)ccc2c1",3,207.7614371938,-11.6567,"32\n\nO -3.61660951 -2.98830764 -0.24423224\nC -3.9370442 -1.83194055 -0.31788953\nO -5.25281194 -1.50067295 -0.50377409\nC -5.68641832 -0.22896182 -0.59128801\nC -4.87430953 0.8362809 -0.50319517\nC -3.46442285 0.62606079 -0.30884097\nC -2.5349074 1.67069412 -0.20696594\nC -1.19613554 1.39752353 -0.02548312\nC -0.7276878 0.07545562 0.06434519\nC 0.70715766 -0.19961364 0.25237095\nC 1.12979544 -1.2777948 1.0487888\nC 2.46861093 -1.55125053 1.22951443\nC 3.444549 -0.75375427 0.61536106\nC 4.85794549 -0.98254681 0.75573116\nC 5.71658569 -0.1649899 0.12615556\nO 5.32677885 0.87341521 -0.63717276\nC 4.01260295 1.19614636 -0.84766633\nO 3.73212745 2.13974077 -1.53777685\nC 3.029364 0.32746577 -0.18171967\nC 1.67062344 0.59549727 -0.35605804\nC -1.64539266 -0.96328762 -0.03307116\nC -3.00341721 -0.69910602 -0.21853636\nH -6.76033509 -0.17273666 -0.73948332\nH -5.26786344 1.84089778 -0.57877717\nH -2.87711638 2.69773773 -0.26966978\nH -0.49404784 2.21863226 0.0675764\nH 0.38950711 -1.89557977 1.54489383\nH 2.77457659 -2.38529691 1.85129549\nH 5.21724861 -1.80486831 1.35950946\nH 6.79732394 -0.25762123 0.16896572\nH 1.38893475 1.42592292 -0.99450242\nH -1.32521219 -1.99868887 0.01159487\n",1,0,1,[-11.657,-11.6575,-11.6468,-11.647],[207.7609883149,208.6643613538,217.9970539773,218.9163395542],[-1693.7675351374,-1693.7675309732,-1693.7312532087,-1693.7312431153]],["C(#Cc1cncc(C#CC2=CCC=N2)c1-c1ccccc1)C1=CCC=N1","[cH&r6,CH&r5:1]>>[#6:1](-[c]1[ch]ccc[ch]1)","C(#Cc1cncc(C#CC2=CCC=N2)c1)C1=CCC=N1",5,130.7254664398,-11.0974,"41\n\nC -3.60172994 0.6513347 -0.29377807\nC -2.5650429 1.24029474 -0.50933509\nC -1.36222687 1.93522855 -0.78433553\nC -1.41159002 3.24740736 -1.27117408\nN -0.32737996 3.94675934 -1.57391675\nC 0.86170709 3.38439325 -1.41234807\nC 1.0297922 2.07776768 -0.93732189\nC 2.33375314 1.55472691 -0.75994594\nC 3.45419177 1.12479349 -0.59313734\nC 4.74012922 0.5874275 -0.39326818\nC 5.07758549 -0.62312247 0.10103199\nC 6.56836498 -0.71386025 0.11577882\nC 6.92051664 0.63204144 -0.44653001\nN 5.89559197 1.34280906 -0.72364565\nC -0.10960243 1.32420931 -0.61106085\nC 0.00530284 -0.05806104 -0.10588705\nC 0.76354891 -1.00382194 -0.7976887\nC 0.86817658 -2.30248244 -0.32401296\nC 0.2222049 -2.67294051 0.84777408\nC -0.53192952 -1.73752421 1.54338095\nC -0.64271505 -0.43925022 1.06997651\nC -4.78406561 -0.06327898 -0.02216014\nC -4.91660164 -1.33605137 0.40927491\nC -6.37557998 -1.62506923 0.54609021\nC -6.94749182 -0.30512841 0.119085\nN -6.05213424 0.5511492 -0.19329974\nH -2.36862966 3.73754445 -1.41796273\nH 1.72804595 3.98673365 -1.66602036\nH 4.41692921 -1.40648743 0.43527245\nH 6.94985016 -1.52965916 -0.50514584\nH 6.97401173 -0.85512978 1.12187773\nH 7.93225697 0.97749083 -0.6054237\nH 1.26016375 -0.7237599 -1.71968425\nH 1.45624687 -3.02947049 -0.8733598\nH 0.306333 -3.68846177 1.21807054\nH -1.03627365 -2.02014332 2.46092361\nH -1.22295689 0.28976752 1.62401938\nH -4.13313853 -2.044027 0.62558176\nH -6.66244749 -1.88375667 1.56953195\nH -6.70783916 -2.44269297 -0.10028747\nH -8.00532799 -0.08769941 0.07558707\n",1,0,1,[-11.0977,-11.0971,-11.0976,-11.0978,-11.0983,-11.0768],[167.3322782126,131.3333663206,131.1050118652,131.6313290213,132.0057261892,115.2822847171],[-1797.7824807886,-1797.8348111847,-1797.8348777385,-1797.8348690882,-1797.8349020503,-1797.8360709418]],["C(#Cc1cncc(C#CC2=CC=CC2)c1-c1ccoc1)C1=CC=CC1","[#6H2r5:1]>>[O:1]","C(#Cc1cncc(C#CC2=CC=CC2)c1C1=CCC=C1)C1=CC=CC1",6,108.4947326681,-10.8412,"40\n\nC 3.19138828 1.86992226 0.15309028\nC 2.04623928 1.86217995 -0.25104264\nC 0.72889534 1.88636682 -0.76414533\nC 0.33071237 2.95485752 -1.57813949\nN -0.87458347 3.0419579 -2.12210017\nC -1.74920487 2.0749393 -1.88613098\nC -1.46347968 0.95853722 -1.08875955\nC -2.47646378 -0.00185404 -0.8646651\nC -3.37667165 -0.79417945 -0.67433354\nC -4.39548741 -1.72591326 -0.44622378\nC -4.34083345 -2.85978126 0.30194724\nC -5.62327515 -3.52109371 0.26053743\nC -6.47333298 -2.81167776 -0.50386321\nC -5.78038811 -1.59465558 -1.03307714\nC -0.1873393 0.84903417 -0.50574031\nC 0.17504463 -0.29109644 0.33301405\nC -0.18930642 -1.66204688 0.13707631\nC 0.3792882 -2.35520636 1.15669636\nO 1.05769896 -1.52223437 1.97264284\nC 0.93970018 -0.28053922 1.47135178\nC 4.49779626 1.8282547 0.65231636\nC 5.49343905 2.74108876 0.50130193\nC 6.67305646 2.27882906 1.19329471\nC 6.4219526 1.09021633 1.7715258\nC 5.01098169 0.67921107 1.48767907\nH 1.02464577 3.76169547 -1.79144722\nH -2.72884087 2.17803737 -2.34215651\nH -3.48250638 -3.22346767 0.84764889\nH -5.83788638 -4.44612892 0.77644419\nH -7.50358093 -3.03974718 -0.73193111\nH -6.26817317 -0.67060919 -0.70914828\nH -5.75435311 -1.57906808 -2.12660094\nH -0.77547068 -2.06108246 -0.67244312\nH 0.382952 -3.40173156 1.41483379\nH 1.41054763 0.51609364 2.02311654\nH 5.43071171 3.67051032 -0.04509841\nH 7.60362433 2.82743975 1.22406055\nH 7.09691632 0.48573022 2.35843057\nH 4.42582758 0.5555345 2.40379004\nH 4.95975915 -0.26832294 0.9433803\n",1,0,1,[-10.8486,-10.8485,-10.8412,-10.841,-10.8413,-10.8414,-10.8345,-10.8345,-10.841,-10.8412,-10.8409,-10.8489,-10.8409,-10.8478],[111.5697495406,111.8943272345,108.3304655667,108.3198836582,109.5681266283,109.1510403226,105.5522668303,105.2851448594,109.056659513,108.2262061809,107.8714386813,110.8325254054,107.3738650457,109.5794152166],[-1752.4656503297,-1752.4656678374,-1752.4660581882,-1752.4660816067,-1752.4614684862,-1752.4614713277,-1752.4613496907,-1752.4613521998,-1752.4614599626,-1752.4660951479,-1752.4613971231,-1752.4656329114,-1752.4661118533,-1752.4653625369]],["C(#Cc1ncnc(C#CC2=CCC=C2)c1-c1cc[nH]c1)C1=CCC=C1","[c:0]1[ch:1][ch][c:3][c!r5:4][c!r5:5]1>>[c:0]1[CH2:1][c:3][c:4][c:5]1","C(#Cc1ncnc(C#Cc2ccccc2)c1-c1cc[nH]c1)c1ccccc1",6,151.6849026402,-10.6923,"40\n\nC -3.50487383 -0.55510774 0.8202411\nC -2.3866018 -0.73964801 1.24942991\nC -1.08565594 -0.93070656 1.7810949\nN -0.99998037 -1.47744958 3.00034233\nC 0.20554103 -1.6189481 3.52866956\nN 1.34741797 -1.26745505 2.95826508\nC 1.29060462 -0.72828323 1.73393373\nC 2.52503247 -0.39467309 1.11889684\nC 3.58945239 -0.13953252 0.59852013\nC 4.80180805 0.17944075 -0.04428573\nC 6.05799828 0.06447501 0.44929121\nC 7.04309596 0.52068626 -0.58053417\nC 6.16277176 0.91148954 -1.7305071\nC 4.87881692 0.71042423 -1.40802131\nC 0.0636485 -0.52945973 1.07719819\nC -0.01266441 0.06066105 -0.25664339\nC -0.87603885 -0.34137259 -1.31649687\nC -0.61983244 0.46937969 -2.38727181\nN 0.3548313 1.35213998 -2.02030647\nC 0.73969432 1.11422223 -0.73761668\nC -4.7804465 -0.32810602 0.26753112\nC -5.98687113 -0.59565051 0.82222288\nC -7.07263659 -0.19016715 -0.12441428\nC -6.30602917 0.34630483 -1.29709739\nC -4.99146279 0.26071883 -1.05782016\nH 0.26300599 -2.06121983 4.51946255\nH 6.34752379 -0.29375096 1.42499933\nH 7.64538391 1.36266334 -0.22390937\nH 7.74287016 -0.27531186 -0.85541205\nH 6.55782694 1.29318499 -2.66017627\nH 4.00990753 0.89500737 -2.02314055\nH -1.58026272 -1.15578258 -1.28740378\nH -1.04880285 0.48946505 -3.37612759\nH 0.73270586 2.07494828 -2.60998824\nH 1.48637833 1.72319296 -0.25539253\nH -6.18031362 -1.0313637 1.79019494\nH -7.70593086 -1.03810612 -0.40516743\nH -7.7321648 0.56694934 0.31224912\nH -6.79243724 0.7328002 -2.18030681\nH -4.1833102 0.56394099 -1.70753312\n",1,0,1,[-10.6925,-10.6925,-10.6984,-10.702,-10.7018,-10.6985,-10.7077,-10.7081,-10.6925,-10.7016,-10.6985,-10.7073,-10.7016,-10.7012,-10.7014,-10.702,-10.6981,-10.6985,-10.6981,-10.6926,-10.7013],[150.9466510315,148.8713239341,145.8535163033,151.2473706803,150.5262647461,148.2176000004,147.5250263184,145.5158497706,150.0215502183,147.9542671054,147.8519693342,146.1809908938,149.099413813,150.3257509653,148.9701998466,152.2640008493,146.6378991013,148.5739958566,148.0763334034,148.3163508492,149.8037132887],[-1740.6911163283,-1740.6911164974,-1740.6853061828,-1740.6846214085,-1740.6846341112,-1740.6854767618,-1740.6789329284,-1740.6789558319,-1740.6909783591,-1740.6845497486,-1740.685499747,-1740.678868213,-1740.6846009418,-1740.6846295709,-1740.6845151925,-1740.6846123258,-1740.685316023,-1740.6854970449,-1740.685524502,-1740.6911183374,-1740.6846051233]],["C(#Cc1ccc[nH]1)c1cc(-c2ccsc2)cc(C#Cc2ccc[nH]2)n1","[#6H2r5:1]>>[NH:1]","C(#Cc1cc(-c2ccsc2)cc(C#CC2=CC=CC2)n1)C1=CC=CC1",7,98.3542742038,-10.574,"38\n\nC -2.21988966 -0.59313969 -0.53717089\nC -3.1643154 -1.21298542 -0.97762715\nC -4.2585428 -1.9276548 -1.48510145\nC -5.61811247 -1.66751788 -1.42912473\nC -6.27397583 -2.71407392 -2.10315982\nC -5.31119184 -3.58604137 -2.55423733\nN -4.09841598 -3.10326014 -2.17651707\nC -1.12565312 0.14493504 -0.01562822\nC -1.35806815 1.33542673 0.67968532\nC -0.27843319 2.05600337 1.18824114\nC -0.47513631 3.31027612 1.92014576\nC -1.66924597 3.64630096 2.63011764\nC -1.59709675 4.86462108 3.22205453\nS -0.09490871 5.64801383 2.9330271\nC 0.45417711 4.31256813 2.01164733\nC 0.99712087 1.53620915 0.96959451\nC 1.14198126 0.33909714 0.26274917\nC 2.43696524 -0.19620778 0.03762578\nC 3.54982942 -0.64032274 -0.14774495\nC 4.83756019 -1.15215429 -0.3609804\nC 6.08044422 -0.67056659 0.01655002\nC 7.04450412 -1.57945222 -0.45705805\nC 6.37826354 -2.58990498 -1.10962192\nN 5.04725729 -2.32341573 -1.04646858\nN 0.1008064 -0.34633097 -0.22178648\nH -6.0786029 -0.81693735 -0.95415848\nH -7.3382114 -2.81587428 -2.2420995\nH -5.39925485 -4.50549131 -3.11070789\nH -3.20813489 -3.53221836 -2.36788164\nH -2.37454344 1.68861525 0.80069025\nH -2.52505502 2.99062342 2.70428785\nH -2.3520654 5.34856304 3.81960265\nH 1.43133816 4.34099338 1.55830904\nH 1.87814235 2.03720982 1.35163078\nH 6.26431922 0.23478664 0.57121967\nH 8.11238907 -1.49997878 -0.3322888\nH 6.74995073 -3.47025563 -1.60925173\nH 4.31380489 -2.89045879 -1.43856349\n",1,0,1,[-10.5741,-10.5741,-10.5739,-10.5737,-10.5737,-10.5737,-10.5738,-10.5738,-10.5737,-10.5738,-10.574,-10.5647,-10.5649,-10.565,-10.5649],[98.4780822755,98.899810625,97.8348547796,98.6904359752,97.9938021369,98.0841045312,98.0769875841,98.2156462414,97.8785319635,97.9952497282,98.2338157178,97.6283337864,97.8230375022,98.2879877074,98.2277022176],[-1755.9481247256,-1755.9481188561,-1755.948105557,-1755.9481263965,-1755.9481337567,-1755.9481084218,-1755.948145206,-1755.9481231859,-1755.9481353587,-1755.9480883539,-1755.9481491094,-1755.9362509911,-1755.936242899,-1755.9367191853,-1755.9362324303]],["C(#Cc1cc(C#CC2=NC=CC2)cc(-c2cccnc2)c1)C1=NC=CC1","[chr5,CH1r5:1]>>[n:1]","C(#Cc1cc(C#CC2=CC=CC2)cc(-c2cccnc2)c1)C1=CC=CC1",5,104.5393030686,-11.1393,"41\n\nC -3.40428324 -1.21012337 0.82602163\nC -2.36383701 -0.67109798 0.51213503\nC -1.13949304 -0.05750482 0.14955026\nC 0.05480689 -0.77891596 0.21634278\nC 1.26005913 -0.16787824 -0.1372544\nC 2.47437261 -0.89487265 -0.07488485\nC 3.52483093 -1.49971183 -0.02710575\nC 4.71771915 -2.23327043 0.03811344\nN 5.89446272 -1.75440078 -0.2244271\nC 6.82542883 -2.78057186 -0.05057021\nC 6.24638132 -3.92969959 0.3265552\nC 4.77487016 -3.69116309 0.4275556\nC 1.26466742 1.16756862 -0.55661829\nC 0.07678859 1.89318557 -0.62845892\nC 0.08846309 3.29852539 -1.07717087\nC 1.09679519 4.17822089 -0.68437692\nC 1.05549663 5.48699316 -1.13653423\nC 0.01330216 5.88020716 -1.96334418\nN -0.94882494 5.04616288 -2.34636826\nC -0.9118538 3.7918242 -1.91757522\nC -1.12217707 1.27623509 -0.27498407\nC -4.62478066 -1.80080864 1.18215307\nN -4.76226055 -3.02610391 1.58547941\nC -6.11692516 -3.24469603 1.84445095\nC -6.85935766 -2.15366791 1.60696174\nC -5.94496968 -1.06882665 1.13829802\nH 0.04575673 -1.81168824 0.54308004\nH 7.87015907 -2.57090804 -0.22503287\nH 6.7152254 -4.87888309 0.5311678\nH 4.38457281 -3.85620965 1.43524663\nH 4.19418734 -4.31535301 -0.2567364\nH 2.20248886 1.62799236 -0.84460053\nH 1.88899755 3.84838718 -0.02101379\nH 1.82165571 6.1956828 -0.84516616\nH -0.05408432 6.89925315 -2.33204213\nH -1.70594464 3.13960857 -2.27022176\nH -2.05164585 1.83276976 -0.30782831\nH -6.43000238 -4.2173816 2.19330508\nH -7.9249366 -2.03272972 1.71897016\nH -5.94576177 -0.19667492 1.79738954\nH -6.18034991 -0.7194748 0.1295388\n",1,0,1,[-11.1392,-11.1392,-11.1394,-11.1392,-11.1394,-11.1395,-11.1394,-11.1395,-11.1505,-11.1374,-11.138,-11.1372,-11.1372,-11.1507,-11.1371,-11.1311,-11.1505,-11.1314,-11.1372,-11.1312,-11.131,-11.1312,-11.1316],[105.2206811987,104.7678598138,104.9105605866,104.7231376042,104.8276646688,105.0107077058,105.5734368515,104.7931811772,108.6793367685,105.869469558,106.0618916526,105.4188648404,105.7055645592,108.9531806037,105.2627141062,104.7142561624,108.7139355268,105.1817681296,105.7148237223,104.0102251,104.1315592474,104.5196202303,104.4284324048],[-1797.9268072469,-1797.9268129077,-1797.9267550189,-1797.9268142509,-1797.926805349,-1797.926664087,-1797.9267443956,-1797.9267775965,-1797.9215513567,-1797.9223470651,-1797.9218404286,-1797.9224104019,-1797.9223686832,-1797.9216091677,-1797.9223996559,-1797.9183109207,-1797.921601376,-1797.9183261269,-1797.9224047395,-1797.9183357276,-1797.9183324208,-1797.9183432569,-1797.9182957631]],["C(#Cc1cc(-c2cc(C#Cc3ccccc3)no2)on1)c1ccccc1","[#6H2r5:1]>>[O:1]","C(#Cc1ccccc1)C1=NCC(C2=CC(C#Cc3ccccc3)=NC2)=C1",5,94.2787694189,-11.46,"38\n\nC -5.45364603 -0.14569131 -0.01353722\nC -4.25684569 -0.31402498 -0.08179805\nC -2.85885226 -0.48109112 -0.15108848\nC -1.86098141 0.46882473 0.17779743\nC -0.68964182 -0.19671877 -0.06638317\nC 0.6896651 0.19650948 0.06255707\nC 1.86098173 -0.46904093 -0.18171533\nC 2.85888382 0.48088985 0.14703198\nC 4.25686867 0.3138444 0.07751707\nC 5.45360013 0.14520253 0.00879975\nC 6.85711929 -0.04084119 -0.06747127\nC 7.38509009 -1.26195815 -0.50280872\nC 8.75659732 -1.4386326 -0.57549965\nC 9.61535679 -0.40678472 -0.21741988\nC 9.09749118 0.80764837 0.21547295\nC 7.72761039 0.9947721 0.29184893\nN 2.2979432 1.61174984 0.5514164\nO 0.95688141 1.43583975 0.49916856\nO -0.95681954 -1.43604201 -0.50304285\nN -2.29787464 -1.61194482 -0.55543925\nC -6.8571549 0.04062321 0.06224523\nC -7.72777403 -0.99482998 -0.29721643\nC -9.0976361 -0.80736651 -0.22131029\nC -9.61535166 0.40724658 0.2112559\nC -8.75646118 1.43892987 0.56949858\nC -7.38497521 1.26191507 0.49727811\nH -1.99183931 1.47442964 0.53468827\nH 1.99180194 -1.47465835 -0.53858337\nH 6.71333562 -2.06576114 -0.78172661\nH 9.16030031 -2.38668239 -0.91344127\nH 10.6884677 -0.54917493 -0.27576245\nH 9.76745959 1.61321656 0.4950196\nH 7.32143422 1.94138031 0.62929532\nH -7.32172063 -1.94158306 -0.63440471\nH -9.76770808 -1.61280693 -0.50097736\nH -10.68844704 0.54990888 0.26921645\nH -9.16004452 2.38711896 0.90719176\nH -6.71311435 2.06558375 0.7763267\n",1,0,1,[-11.4599,-11.4618,-11.4639,-11.4611,-11.4627,-11.4798,-11.4812,-11.4803,-11.6096,-11.4801,-11.479,-11.4804,-11.4803,-11.4855],[94.3869447683,96.0530642069,98.0993022526,95.3177461206,96.6161931424,107.529960731,107.1244907207,107.7273895571,214.1682653728,107.7336371823,106.6256435929,107.1024638131,106.7906052635,112.8433270715],[-1864.6769247089,-1864.6757755604,-1864.6745929653,-1864.6762211982,-1864.675356979,-1864.5698715896,-1864.5696094613,-1864.5701121319,-1864.5226730555,-1864.5701050546,-1864.5700606052,-1864.5700431622,-1864.5700409447,-1864.5650362334]],["C(#Cc1cc(C#CC2=CN=CC2)cc(-c2cc[nH]c2)c1)C1=CN=CC1","[chr5,CH1r5:1]>>[n:1]","C(#Cc1cc(C#CC2=CC=CC2)cc(-c2cc[nH]c2)c1)C1=CC=CC1",6,89.8077875681,-10.8296,"40\n\nC 3.61482776 -0.90736826 -0.75493285\nC 2.53079048 -0.43903093 -0.47743251\nC 1.26811107 0.11712146 -0.15335174\nC 0.12185318 -0.68108875 -0.18143624\nC -1.11847044 -0.12485306 0.14057125\nC -2.28618386 -0.92760261 0.11420824\nC -3.28091278 -1.62154478 0.09032217\nC -4.43493653 -2.41317519 0.06466569\nC -4.5580517 -3.72888689 -0.23640829\nN -5.88440218 -4.15506074 -0.1484025\nC -6.61064978 -3.15513522 0.19856689\nC -5.81460785 -1.90052889 0.38807117\nC -1.20634058 1.22758609 0.48699304\nC -0.0678277 2.03561697 0.51925612\nC -0.1659226 3.44752068 0.88022342\nC -1.25234082 4.08391202 1.54772096\nC -0.93444529 5.40610647 1.68786544\nN 0.29580086 5.60225351 1.12963874\nC 0.7768375 4.42870217 0.63971982\nC 1.16727604 1.46721242 0.1979388\nC 4.86125598 -1.45704811 -1.07647477\nC 6.07972341 -0.86353012 -1.071797\nN 7.08599746 -1.7509865 -1.4569491\nC 6.54964867 -2.89014571 -1.70687037\nC 5.06518577 -2.88648596 -1.50751151\nH 0.19476284 -1.72773666 -0.45118847\nH -3.7898021 -4.43239792 -0.5173493\nH -7.68019848 -3.22508878 0.33580479\nH -5.88785624 -1.51520564 1.40822313\nH -6.1326157 -1.10340979 -0.28867978\nH -2.17827708 1.64481068 0.72237039\nH -2.15510938 3.6107087 1.89788141\nH -1.47985276 6.22010738 2.13771201\nH 0.77630558 6.48562023 1.08545348\nH 1.73349859 4.38524102 0.14456718\nH 2.06879116 2.06828249 0.22675694\nH 6.33464125 0.15376448 -0.81831138\nH 7.1197824 -3.75068441 -2.02635872\nH 4.74890463 -3.60182779 -0.74414832\nH 4.52480923 -3.12574408 -2.42692822\n",1,0,1,[-10.8294,-10.8298,-10.8296,-10.8299,-10.8297,-10.8304,-10.8293,-10.8294,-10.8297,-10.8298,-10.8301,-10.8289,-10.8293,-10.8296,-10.8298,-10.8285,-10.8298,-10.83,-10.8243,-10.8296,-10.8291,-10.8255,-10.8256,-10.8244],[89.8376712739,89.5390155265,89.467608173,89.7296741873,89.6639670473,90.2512475286,88.9483979222,89.5721059578,89.7175973669,89.9384021595,89.6968589986,89.5543544207,89.5822939547,89.468419344,89.5763438584,89.0356349005,89.6873136262,89.916118131,90.460774808,90.0192245699,89.8127887212,90.0714383733,90.4997418102,90.9779372932],[-1740.9443043359,-1740.9442706786,-1740.9442916478,-1740.9442865299,-1740.9443141902,-1740.9436501322,-1740.9442855113,-1740.9442456853,-1740.9442716173,-1740.9441507177,-1740.9442591376,-1740.9437170876,-1740.9437139942,-1740.9442971519,-1740.944292198,-1740.9436926878,-1740.9441883542,-1740.9442434898,-1740.9396102662,-1740.9442759176,-1740.9437009419,-1740.9417079743,-1740.9417006696,-1740.9395861275]],["O=c1cnonc1-c1cc(C#Cc2ccccc2)cc(C#Cc2ccccc2)c1","[ch&r6:0]>>[nr6:0]","O=c1cnocc1-c1cc(C#Cc2ccccc2)cc(C#Cc2ccccc2)c1",5,79.8678141236,-11.2889,"43\n\nO 2.16598299 -4.29298306 1.25201351\nC 1.19210779 -4.77768192 0.71080267\nC 0.95894952 -6.21640973 0.6481972\nN -0.06982376 -6.75586224 0.0975692\nO -0.99344512 -5.96563626 -0.45922397\nN -0.90500646 -4.62602055 -0.47810877\nC 0.10975228 -4.01980614 0.06176439\nC 0.07850925 -2.55134299 -0.00219875\nC -1.14955601 -1.91603676 -0.21622825\nC -1.22946806 -0.52418739 -0.28782983\nC -2.48196603 0.1080651 -0.50127419\nC -3.54960466 0.64878863 -0.68279621\nC -4.80154521 1.28009144 -0.89610982\nC -4.87851144 2.67136137 -1.03015453\nC -6.10346909 3.28249413 -1.23887939\nC -7.26240313 2.51999376 -1.31593392\nC -7.19313628 1.13864707 -1.18335466\nC -5.97303356 0.51784751 -0.97491795\nC -0.06839243 0.24080828 -0.14627663\nC 1.16162377 -0.38456679 0.06456211\nC 2.34160755 0.3907563 0.20664047\nC 3.34906768 1.04996216 0.33174508\nC 4.53127576 1.8190613 0.47984366\nC 4.49256043 3.21117394 0.33817306\nC 5.65018906 3.95682946 0.48480424\nC 6.85556134 3.32898247 0.77362339\nC 6.90083261 1.94756856 0.91575602\nC 5.74903884 1.19280765 0.7704882\nC 1.23281131 -1.78016425 0.13719397\nH 1.68298497 -6.89292297 1.08901542\nH -2.04996852 -2.51047351 -0.31883588\nH -3.97328852 3.26480383 -0.96984054\nH -6.15682851 4.36069675 -1.34245567\nH -8.21949478 3.00225387 -1.47926303\nH -8.0973542 0.54292909 -1.24314523\nH -5.9170998 -0.55979693 -0.87124361\nH -0.12409868 1.32158596 -0.19931674\nH 3.55115537 3.69941314 0.11299788\nH 5.61421035 5.03503547 0.37370881\nH 7.75956253 3.91636771 0.88807789\nH 7.84133939 1.4571267 1.14149891\nH 5.7822408 0.11504648 0.88138658\nH 2.19613066 -2.24660659 0.29025561\n",1,0,1,[-11.3063,-11.3056,-11.289,-11.2893,-11.289,-11.2886,-11.2894,-11.2886,-11.2887,-11.2887,-11.2889,-11.2888,-11.2904,-11.2889,-11.2886,-11.2909,-11.2887,-11.2881,-11.2889,-11.2954,-11.2885,-11.2915,-11.2893],[92.5715211406,91.7245132741,79.6113563756,79.5023553246,79.8625115767,79.1743023019,80.2072119532,79.8514737417,79.5892374381,79.2705922895,79.9555351095,79.7447167315,80.8148984706,78.8105395341,78.5547192954,81.7976121234,79.5677338592,79.1947311391,79.9259980768,86.0006996891,79.755086228,82.9242295113,79.5823864546],[-2065.5774823681,-2065.5778175752,-2065.5849909193,-2065.5848337245,-2065.5850647903,-2065.5851334878,-2065.5847690755,-2065.5851133802,-2065.5850823681,-2065.5850993343,-2065.5848948159,-2065.5848834163,-2065.5843489012,-2065.5851056719,-2065.5850911546,-2065.5836494782,-2065.5849950493,-2065.5850345142,-2065.5851245911,-2065.5814263678,-2065.5851030664,-2065.583629181,-2065.5847938574]],["c1cnc2c(c1)N=C(C1=Nc3cccnc3C1)C2","[chr5,CH1r5:1]>>[n:1]","C1=C(C2=Cc3cccnc3C2)Cc2ncccc21",5,249.6163797136,-11.2738,"28\n\nC 5.1371476 -0.10697081 0.78586651\nC 4.98507313 -1.4113975 0.32906886\nN 3.80899032 -1.94355274 -0.02263324\nC 2.75919795 -1.15339459 0.08459123\nC 2.81709864 0.17663413 0.53593537\nC 4.03317278 0.73071977 0.90087163\nN 1.54826781 0.75435109 0.53993751\nC 0.69986583 -0.13459082 0.11810254\nC -0.69985879 0.13460661 -1.237e-05\nN -1.54826087 -0.7543355 -0.42184675\nC -2.81709523 -0.17662646 -0.41782075\nC -4.03317171 -0.73071738 -0.78274117\nC -5.13715195 0.10696105 -0.66769958\nC -4.98508003 1.41138204 -0.21088482\nN -3.80899454 1.94354329 0.14079926\nC -2.75919719 1.15339632 0.03354124\nC -1.33141907 1.46278728 0.34841819\nC 1.33142286 -1.4627788 -0.23030606\nH 6.12440966 0.25241219 1.05202979\nH 5.84808962 -2.0641307 0.23987174\nH 4.12124304 1.75111268 1.25361897\nH -4.12123996 -1.75110582 -1.13550196\nH -6.12441643 -0.25242736 -0.93384661\nH -5.848101 2.06410518 -0.12165747\nH -0.92596314 2.27540853 -0.25896859\nH -1.17173294 1.72407436 1.3971774\nH 0.92595133 -2.27539173 0.37708142\nH 1.17175229 -1.72407435 -1.27906553\n",1,0,1,[-11.2739,-11.2668],[249.7112027349,251.1125168994],[-1298.0782565072,-1297.9292525743]],["C(#Cc1ncnc(C#Cc2ccccc2)c1C1=CCC=N1)c1ccccc1","[ch&r6:0]>>[nr6:0]","C(#Cc1cccc(C#Cc2ccccc2)c1C1=CCC=N1)c1ccccc1",5,125.7227900546,-11.0624,"42\n\nC -3.436619 1.19148762 0.31688939\nC -2.29988655 1.5919922 0.44012799\nC -0.97889738 2.09608757 0.56172881\nN -0.85364451 3.38844845 0.88700297\nC 0.36999341 3.88843378 0.96142237\nN 1.49362243 3.22295999 0.74541553\nC 1.40017735 1.92634003 0.4280371\nC 2.61256225 1.2170486 0.24081619\nC 3.65630659 0.61911751 0.10045763\nC 4.84009579 -0.1348704 -0.09101559\nC 4.75055442 -1.47793468 -0.47772942\nC 5.90109999 -2.22333271 -0.66969476\nC 7.14974051 -1.64359582 -0.47905584\nC 7.24531779 -0.3115842 -0.09509895\nC 6.10045255 0.44299156 0.09895734\nC 0.14825008 1.2921628 0.32134633\nC 0.0356355 -0.120867 -0.0202793\nC -0.85288213 -1.04320085 0.40016125\nC -0.51475718 -2.34707151 -0.24709049\nC 0.67581011 -1.93555552 -1.05993226\nN 0.96994112 -0.69967626 -0.91723877\nC -4.75539533 0.69304297 0.17295752\nC -4.96682514 -0.62575593 -0.24762971\nC -6.2555038 -1.11226481 -0.3874027\nC -7.34537269 -0.29560787 -0.11142763\nC -7.14263611 1.01403869 0.30611849\nC -5.8578807 1.51034864 0.44871841\nH 0.45941178 4.93914743 1.22291424\nH 3.77341591 -1.92407894 -0.62603566\nH 5.82695915 -3.26288554 -0.96995904\nH 8.04882954 -2.2303453 -0.63014174\nH 8.22012734 0.14003856 0.05306359\nH 6.17256724 1.48236828 0.39805749\nH -1.66109923 -0.91687108 1.10120911\nH -1.32597339 -2.73207754 -0.87177322\nH -0.26515167 -3.12657942 0.47837087\nH 1.23297594 -2.59949724 -1.70537994\nH -4.11450654 -1.26067224 -0.46301652\nH -6.41337186 -2.13443053 -0.71358426\nH -8.35292334 -0.68011491 -0.22214549\nH -7.99330397 1.65123441 0.52127879\nH -5.69721628 2.53158122 0.7743706\n",1,0,1,[-11.0628,-11.0626,-11.0635,-11.063,-11.0621,-11.0625,-11.0623,-11.0621,-11.0626,-11.0635],[129.2682749486,128.3800870592,126.5604850164,125.8499636574,126.1040302325,127.1594436985,127.8485571265,127.8077956154,126.3924002669,126.4256623754],[-1855.9596100982,-1855.9598371548,-1855.9596407438,-1855.9596015391,-1855.9598108124,-1855.9598118818,-1855.9597275962,-1855.9596598944,-1855.9598148543,-1855.9596545851]],["C(#Cc1ncnc(C#Cc2ccc[nH]2)c1C1=CCC=C1)c1ccc[nH]1","[c:0]1[ch:1][ch][c:3][c!r5:4][c!r5:5]1>>[c:0]1[CH2:1][c:3][c:4][c:5]1","C(#Cc1ncnc(C#Cc2ccc[nH]2)c1-c1ccccc1)c1ccc[nH]1",6,128.0058147377,-10.6651,"39\n\nC -3.5374095 0.77075627 0.39671818\nC -2.45009968 1.28921065 0.54475745\nC -1.18364229 1.90286073 0.69228437\nN -1.16253196 3.18940276 1.06911793\nC 0.01817167 3.77978671 1.16739851\nN 1.19282774 3.21781254 0.92828945\nC 1.20014668 1.92920957 0.558813\nC 2.46010086 1.32222051 0.34201253\nC 3.5424211 0.79866816 0.17685603\nC 4.77102652 0.16002266 -0.02955644\nC 5.05693356 -1.13865955 -0.42196239\nC 6.45658518 -1.26221557 -0.47513724\nC 6.99504937 -0.04781215 -0.11746433\nN 5.97092288 0.80334924 0.14921644\nC 0.00460724 1.20392383 0.42209955\nC -0.00079003 -0.20252664 0.01733416\nC 0.71788358 -0.77175616 -0.97485078\nC 0.40691075 -2.23471671 -1.051333\nC -0.5894594 -2.41513206 0.05426629\nC -0.81495869 -1.23885087 0.65475332\nC -4.77042691 0.13080446 0.22492064\nC -5.06477987 -1.17094756 -0.1508636\nC -6.46508377 -1.29615345 -0.16706258\nC -6.99565107 -0.07956466 0.19532509\nN -5.96609517 0.77442921 0.42983158\nH 0.02382085 4.82307923 1.47160622\nH 4.3309228 -1.90389992 -0.64279131\nH 7.00982923 -2.14676657 -0.7464814\nH 8.02248447 0.26872384 -0.03435194\nH 6.06298297 1.76367018 0.43686894\nH 1.40199189 -0.2854163 -1.65295205\nH -0.00765619 -2.51287029 -2.02552449\nH 1.3005004 -2.84868575 -0.89827905\nH -1.02616398 -3.37287815 0.29447407\nH -1.4707231 -1.05256065 1.49221899\nH -4.34347767 -1.93694664 -0.38391526\nH -7.02423473 -2.18315882 -0.41747728\nH -8.02100614 0.23662294 0.30223746\nH -6.05192958 1.73696499 0.71188052\n",1,0,1,[-10.6655,-10.6653,-10.6649,-10.6649,-10.6653,-10.7098,-10.7099,-10.6648,-10.7059,-10.7064,-10.7089,-10.7057,-10.7093,-10.7462,-10.7515],[128.5370218347,128.3921695672,127.5834585399,127.4039227774,128.1933370419,152.4652108874,151.5888344261,127.7541716095,143.0129264331,145.2154188605,149.842803205,144.7968350585,150.897490998,154.5841774541,164.0013035476],[-1756.3282456046,-1756.3282500506,-1756.328270551,-1756.3282672229,-1756.3282817791,-1756.3197176568,-1756.3197362382,-1756.3282620219,-1756.3100740412,-1756.3100572433,-1756.3197188925,-1756.310049228,-1756.3197238255,-1756.2965394818,-1756.2963733164]],["C(#Cc1cncs1)C1=CCC=C1C1=CCC=C1C#Cc1cncs1","[c:0]1[ch:1][ch][c:3][c!r5:4][c!r5:5]1>>[c:0]1[CH2:1][c:3][c:4][c:5]1","C(#Cc1ccccc1-c1ccccc1C#Cc1cncs1)c1cncs1",6,98.4370214123,-10.8704,"36\n\nC 2.58455031 -0.45847056 -0.26146196\nC 3.59391519 0.11015737 0.10043074\nC 4.74145152 0.7728845 0.5475829\nC 5.99700598 0.77309716 -0.00297228\nN 6.9092456 1.52005349 0.67062502\nC 6.39568291 2.0881842 1.71249976\nS 4.72806334 1.76091321 1.97382664\nC 1.41634574 -1.10913688 -0.69996735\nC 1.29413655 -1.90965852 -1.78424991\nC -0.12112618 -2.37552697 -1.91192883\nC -0.791527 -1.71860999 -0.74557691\nC 0.09878744 -0.98732366 -0.04317909\nC -0.14296466 -0.20527758 1.15875266\nC 0.73090881 0.08454311 2.14523776\nC 0.06638714 0.90799916 3.20434585\nC -1.32614021 1.05805708 2.68026186\nC -1.4424272 0.40998402 1.49792829\nC -2.58886455 0.34163102 0.68467095\nC -3.57833796 0.3003748 -0.01698292\nC -4.70350815 0.22869383 -0.8445512\nC -5.94686574 0.77057413 -0.64461656\nN -6.83760514 0.52332586 -1.63925609\nC -6.31951821 -0.18615756 -2.58807963\nS -4.67372853 -0.62561174 -2.35443045\nH 6.29254298 0.24244376 -0.89551252\nH 6.95735735 2.72276333 2.37774937\nH 2.07186456 -2.18834945 -2.47865437\nH -0.19878476 -3.46696088 -1.86483462\nH -0.56686645 -2.06778344 -2.86397958\nH -1.83912894 -1.86011515 -0.5297637\nH 1.76192149 -0.22461837 2.21949981\nH 0.08545347 0.40985821 4.1795208\nH 0.55899278 1.87755763 3.33507908\nH -2.09371878 1.61461741 3.19581112\nH -6.24852533 1.35363775 0.21247404\nH -6.8649754 -0.48775029 -3.46685202\n",1,0,1,[-10.8639,-10.8455,-10.869,-10.8709,-10.8681,-10.8704,-10.872,-10.8748,-10.8694,-10.868,-10.8683,-10.8738,-10.872,-10.8691,-10.8682,-10.87,-10.8679,-10.8699,-10.8716,-10.8694],[98.1862596063,100.6202885337,101.5281756704,101.5519681073,100.6243624861,100.7656620632,99.9261171355,101.4732678582,98.743360757,98.8508417795,98.4013298175,101.0691815741,99.9173096816,100.0060681558,98.6284879245,97.9626311691,98.3096920791,97.8709911442,100.157205301,98.9265700568],[-1696.0731331164,-1696.0721360946,-1696.0443875843,-1696.0476803023,-1696.044517795,-1696.0477657526,-1696.0514392201,-1696.0500697171,-1696.0479540204,-1696.0479499604,-1696.0479330389,-1696.0506168069,-1696.051382913,-1696.0479605963,-1696.0479374546,-1696.0516149085,-1696.0479434215,-1696.0516272646,-1696.0515370851,-1696.0479507844]],["O=c1ccocc1-c1c(C#Cc2ccccc2)ncnc1C#Cc1ccccc1","[ch:1]1[c:2][c:3][ch:4][c:5][c:6]1>>[o:1]1[c:2][c:3][C:4](=O)[c:5][c:6]1","C(#Cc1ncnc(C#Cc2ccccc2)c1-c1ccccc1)c1ccccc1",4,160.0936769501,-11.2046,"43\n\nO -1.38545205 -1.32128236 1.30472414\nC -0.71805938 -1.14292445 0.30533173\nC -0.53842184 -2.16764705 -0.72278681\nC 0.22113168 -1.95459353 -1.80848323\nO 0.8569489 -0.79492017 -2.03224617\nC 0.73265628 0.20001436 -1.13729579\nC 0.00138393 0.11262659 -0.00298231\nC -0.04829203 1.2559021 0.92751588\nC -1.25928712 1.80093385 1.38658362\nC -2.50660309 1.26793469 0.97800685\nC -3.55618324 0.76643846 0.64194551\nC -4.73548516 0.07779685 0.26387321\nC -4.72779816 -1.32262139 0.26828033\nC -5.86594391 -2.02081955 -0.09636048\nC -7.01660174 -1.33703922 -0.47080322\nC -7.02862389 0.05221211 -0.47551603\nC -5.89673488 0.76165832 -0.10842397\nN -1.26630612 2.85655632 2.20827748\nC -0.10128967 3.35893115 2.58360761\nN 1.09070541 2.9143108 2.21495148\nC 1.13020279 1.86255963 1.39029411\nC 2.40546248 1.3670252 1.0097869\nC 3.48259914 0.91961853 0.68296733\nC 4.72900784 0.38313359 0.27435446\nC 4.76732154 -0.64627568 -0.67441781\nC 5.98257432 -1.17242051 -1.0783012\nC 7.16865917 -0.6830824 -0.54471932\nC 7.13703131 0.33805515 0.39696015\nC 5.92713089 0.87194931 0.80747939\nH -1.03773335 -3.11618269 -0.57447413\nH 0.39523702 -2.67853512 -2.59848733\nH 1.27957155 1.08786252 -1.43911679\nH -3.82697073 -1.84625204 0.56821117\nH -5.85889244 -3.10526786 -0.08955044\nH -7.9056722 -1.88744643 -0.75756116\nH -7.9275891 0.58480752 -0.76604369\nH -5.90358227 1.84562155 -0.11127374\nH -0.12364279 4.21563501 3.2511796\nH 3.83977878 -1.02503839 -1.08945761\nH 6.00719969 -1.96908444 -1.81363162\nH 8.11817216 -1.09800354 -0.86325821\nH 8.06293215 0.71944488 0.81298778\nH 5.89945813 1.66840834 1.54200966\n",1,0,1,[-11.2046,-11.2046,-11.2045,-11.204,-11.2043,-11.2039,-11.204],[160.9557265347,160.7997701449,159.9267947258,157.7276524558,156.4141302979,158.3695812615,159.0027608981],[-2068.0544997057,-2068.0545017914,-2068.0545778277,-2068.054425246,-2068.0545464918,-2068.0545437297,-2068.0545566585]],["C(#Cc1cnc[nH]1)c1cc(-c2ccsc2)cc(-c2ccsc2)c1","[#6H2r5:1]>>[NH:1]","C(#Cc1cc(-c2ccsc2)cc(-c2ccsc2)c1)C1=CN=CC1",7,104.598355746,-10.7661,"35\n\nC 2.03271618 -0.10732836 -0.0599595\nC 3.24279432 -0.1705001 -0.09638161\nC 4.64215845 -0.22544649 -0.16098384\nC 5.55592783 0.40393589 -0.97932983\nN 6.81283108 0.01645593 -0.64464731\nC 6.69761856 -0.82920097 0.35167741\nN 5.39837605 -1.00959119 0.6826974\nC 0.61825637 -0.03228557 -0.01499907\nC -0.09628477 -0.79633035 0.91213507\nC -1.48834461 -0.73013433 0.9583779\nC -2.23987472 -1.5275586 1.93551867\nC -3.56880745 -2.00842056 1.72434558\nC -4.03799366 -2.72155613 2.77898401\nS -2.89834267 -2.82703626 4.06068485\nC -1.76493541 -1.90665489 3.16228499\nC -2.15782303 0.10964141 0.0666469\nC -1.45906779 0.87775113 -0.86750464\nC -2.1819261 1.75359138 -1.79780371\nC -1.64437189 2.95958439 -2.34419163\nC -2.51344443 3.58669005 -3.1761606\nS -3.99967229 2.73888629 -3.33495558\nC -3.45189092 1.52513198 -2.25555743\nC -0.06777587 0.80169762 -0.90311964\nH 5.36995708 1.10294154 -1.77694029\nH 7.51116472 -1.3252286 0.85417462\nH 5.0324945 -1.6030676 1.40797541\nH 0.44273467 -1.45281763 1.58553158\nH -4.12731653 -1.84055464 0.81440899\nH -5.00037371 -3.19758923 2.87144853\nH -0.80739115 -1.66686737 3.59456783\nH -3.23753462 0.19088805 0.11957762\nH -0.66214411 3.33936104 -2.10134065\nH -2.35975048 4.51133197 -3.70788349\nH -4.08654846 0.68403901 -2.02970263\nH 0.49458485 1.37624114 -1.62957587\n",2,0,2,[-10.7656,-10.7655,-10.8583,-10.7684,-10.768,-10.7632,-10.7632,-10.7657,-10.7657,-10.7666,-10.8628,-10.7663,-10.7661,-10.8624,-10.8578],[105.9977219838,105.4563773123,185.2679256667,104.7822013561,104.2178001526,107.5408370398,107.39571157,106.2906176794,106.231718039,105.2739644083,178.6787368296,104.6819566018,104.7140009196,179.1413114815,185.5557526169],[-1641.360532573,-1641.3605178786,-1641.3164896768,-1641.3600623632,-1641.3600617488,-1641.3604675176,-1641.3604581784,-1641.3601474802,-1641.3601378018,-1641.3609479734,-1641.3172602048,-1641.3610041828,-1641.36101447,-1641.3159168828,-1641.3160085261]],["O=c1cccc(C#Cc2cc(-c3ccccn3)cc(-c3ccccn3)c2)[nH]1","[ch&r6:0]>>[nr6:0]","O=c1cccc(C#Cc2cc(-c3ccccc3)cc(-c3ccccc3)c2)[nH]1",5,99.0156045373,-11.1877,"42\n\nO 6.9634286 2.51645411 0.62988225\nC 6.52982681 1.41244461 0.35740655\nC 7.29824019 0.2323433 0.04639226\nC 6.69552828 -0.95306715 -0.24253586\nC 5.28884976 -1.07136077 -0.24800087\nC 4.5282258 0.03398906 0.04301259\nC 3.11400329 0.02529143 0.06473602\nC 1.90290034 0.00856038 0.08106126\nC 0.48565488 -0.01443172 0.10073709\nC -0.19754974 -1.2151726 -0.09667517\nC -1.59299668 -1.24732696 -0.08434773\nC -2.27414488 -2.53709877 -0.2979134\nC -3.62356051 -2.74492524 -0.0094802\nC -4.1809933 -3.99229071 -0.23724456\nC -3.37545106 -5.00111666 -0.74458088\nC -2.04042219 -4.71629617 -0.99587077\nN -1.50643978 -3.52297004 -0.77822828\nC -2.29104477 -0.05879854 0.12199886\nC -1.62309277 1.15175701 0.32952327\nC -2.42364185 2.37113743 0.54439127\nC -1.89730165 3.54348315 1.08840921\nC -2.72344498 4.64204499 1.25948251\nC -4.0552455 4.54041251 0.88532394\nC -4.50374637 3.33571877 0.36192236\nN -3.71373739 2.28410046 0.19828405\nC -0.23023772 1.16809432 0.31652208\nN 5.14690388 1.21194021 0.32897206\nH 8.3753969 0.33780225 0.05471525\nH 7.29117268 -1.82997912 -0.47425336\nH 4.81105566 -2.01365302 -0.47751342\nH 0.35523185 -2.13254009 -0.26367607\nH -4.23219697 -1.9476922 0.39906402\nH -5.22767804 -4.17406263 -0.01893927\nH -3.7732975 -5.98987047 -0.93767271\nH -1.37281577 -5.47823336 -1.3881278\nH -3.37507742 -0.04407427 0.11386788\nH -0.85782959 3.59733279 1.38823348\nH -2.33351308 5.5619025 1.68136982\nH -4.73346144 5.37690057 1.00128077\nH -5.54021941 3.21043713 0.06173385\nH 0.31814301 2.09253923 0.45296965\nH 4.59457846 2.0302743 0.54460708\n",2,0,2,[-11.1889,-11.1882,-11.1883,-11.1883,-11.1858,-11.1865,-11.1875,-11.1876,-11.1563,-11.1565,-11.2057,-11.1605,-11.157,-11.1566,-11.1569,-11.1621,-11.1567,-11.2563,-11.2532,-11.2814,-11.219],[100.3946814217,100.1006548745,98.881341552,100.0636314457,99.9035926943,100.8986919915,98.6287338615,98.7487383527,96.0675471674,96.7565899,145.6330129308,100.8088192098,97.305066784,97.4760639401,97.9886083542,101.6734589384,97.6559157361,126.6612148129,124.2672298326,126.0318230002,101.7013196952],[-1929.1363141057,-1929.136595787,-1929.1366600319,-1929.1366792059,-1929.134183627,-1929.1335827806,-1929.1358674749,-1929.1358436555,-1929.1274676276,-1929.1274814167,-1929.0929298427,-1929.1235397441,-1929.1273074976,-1929.1274891775,-1929.1265410536,-1929.1220985834,-1929.1273348265,-1929.0936895989,-1929.0949479981,-1929.080164009,-1929.1153061615]],["c1ccc(-c2ccc(-c3ccccn3)c3cocc23)nc1","[ch&r6:0]>>[nr6:0]","c1ccc(-c2ccc(-c3ccccc3)c3cocc23)cc1",5,95.178214794,-10.5628,"33\n\nC -5.60479291 0.42558593 -0.71745624\nC -4.85344355 1.0677801 -1.69202756\nC -3.47435828 1.05990324 -1.58305855\nC -2.87073123 0.41237018 -0.49929972\nC -1.41704811 0.36716699 -0.3157633\nC -0.5554117 1.21127183 -0.98311436\nC 0.84356647 1.16693873 -0.81079037\nC 1.46334005 0.27583723 0.03897973\nC 2.9180717 0.22864634 0.21345625\nC 3.80556145 0.82889464 -0.6866921\nC 5.16766404 0.74984921 -0.45811492\nC 5.61882674 0.0695714 0.66456267\nC 4.67826871 -0.51015986 1.50365331\nN 3.3727367 -0.43593839 1.28544171\nC 0.61117333 -0.60995367 0.76859667\nC 0.83848655 -1.6105422 1.69013607\nO -0.32682687 -2.1524731 2.06636156\nC -1.33004076 -1.54171307 1.42314834\nC -0.82413781 -0.56445045 0.59181913\nN -3.61220307 -0.21435561 0.42535252\nC -4.93370247 -0.20534623 0.32003048\nH -6.68674395 0.40972826 -0.76509488\nH -5.33560459 1.56406805 -2.52730519\nH -2.87218701 1.54158632 -2.3436149\nH -0.94381912 1.96231488 -1.66221922\nH 1.43110068 1.8869563 -1.36980124\nH 3.43693711 1.34145043 -1.56673666\nH 5.86789354 1.20862845 -1.14780408\nH 6.67690562 -0.01427282 0.88036571\nH 4.98686625 -1.05809898 2.38954976\nH 1.73730746 -2.00199853 2.13392345\nH -2.3322562 -1.87284083 1.63286888\nH -5.48139877 -0.72587859 1.10064708\n",2,0,2,[-10.6299,-10.6298,-10.6919,-10.6919,-10.5626,-10.6905,-10.5595],[101.9302401482,101.885985594,110.5625298032,110.6104986852,94.5250959599,109.1993667615,90.391820997],[-1511.6789512768,-1511.6789520583,-1511.6007908147,-1511.6007908369,-1511.7383542212,-1511.6134043199,-1511.7321733117]],["O=c1cc(C#Cc2nc(-c3ccccc3)cc(-c3ccccc3)n2)cc[nH]1","[ch&r6:0]>>[nr6:0]","O=c1cc(C#Cc2cc(-c3ccccc3)cc(-c3ccccc3)c2)cc[nH]1",5,124.2857899829,-11.2924,"42\n\nO 6.98529828 -2.90407034 1.03787187\nC 6.38869478 -1.86630927 0.81948146\nC 4.96338725 -1.70069628 0.69951747\nC 4.39579427 -0.47899343 0.45142137\nC 2.98942346 -0.33242923 0.33677709\nC 1.79063678 -0.20070075 0.2382596\nC 0.37864464 -0.04918935 0.12156105\nN -0.36469904 -1.14888989 0.2318476\nC -1.69100532 -1.01947456 0.13360832\nC -2.47358655 -2.25775783 0.26659294\nC -1.80929379 -3.48649032 0.18951281\nC -2.50737725 -4.67614494 0.30378798\nC -3.88209553 -4.66013672 0.50252633\nC -4.55136884 -3.44668512 0.58972513\nC -3.85558734 -2.25355263 0.47252153\nC -2.25603045 0.23307986 -0.09683893\nC -1.40998779 1.33380179 -0.21062286\nC -1.88333026 2.70637836 -0.44760927\nC -1.00435268 3.77089884 -0.2221173\nC -1.40991957 5.07832767 -0.42688067\nC -2.70024485 5.34605138 -0.86632469\nC -3.57889521 4.29720952 -1.10258924\nC -3.1767344 2.98695582 -0.89519569\nN -0.08805555 1.18082207 -0.08937326\nC 5.22686499 0.67477052 0.30389527\nC 6.57086751 0.53265856 0.4142521\nN 7.11611036 -0.68109587 0.66013542\nH 4.3576336 -2.59007162 0.81539597\nH -0.73573221 -3.49293956 0.03563535\nH -1.97922786 -5.620881 0.238543\nH -4.43071259 -5.59089345 0.59257975\nH -5.62345057 -3.42899608 0.75236154\nH -4.39593304 -1.31732113 0.55696713\nH -3.32775773 0.34877291 -0.1848204\nH 0.0022872 3.55557253 0.11954938\nH -0.71855081 5.89352828 -0.24423023\nH -3.01971074 6.36942919 -1.02764764\nH -4.58473914 4.50086618 -1.45316126\nH -3.87412193 2.18214834 -1.09901391\nH 4.78401352 1.64121862 0.10739697\nH 7.26556424 1.35946668 0.31481392\nH 8.11728018 -0.78823773 0.74286777\n",2,0,2,[-11.2921,-11.2924,-11.2916,-11.2923,-11.2919,-11.2919,-11.2913,-11.2922,-11.2906],[123.8719665125,124.4146596991,124.2917901745,122.2679320786,122.2523547308,122.1612194504,122.3237797712,122.2341512939,122.8203312926],[-1929.2070551308,-1929.2069857652,-1929.2057509369,-1929.20748843,-1929.207491664,-1929.2069779135,-1929.2060529569,-1929.2075974617,-1929.2005561377]],["C1=CCC(C2=CC=C(C3=CC=CC3)C2=C2C=CN=N2)=C1","[chr5,CH1r5:1]>>[n:1]","C1=CCC(C2=CC=C(C3=CC=CC3)C2=C2C=CN=C2)=C1",6,241.8360244651,-10.4069,"34\n\nC -4.1255995 0.47552729 1.90065535\nC -4.66996482 -0.60296955 1.30723568\nC -3.61554068 -1.33562993 0.53559277\nC -2.38538142 -0.48971789 0.76165861\nC -1.09348337 -0.8497833 0.25945077\nC -0.66170918 -2.1181052 -0.04299047\nC 0.74432983 -2.10220582 -0.30735181\nC 1.232174 -0.82533445 -0.16859113\nC 2.60916982 -0.44747127 -0.20059014\nC 3.2211179 0.65066367 0.33136862\nC 4.64103382 0.56729556 0.11376176\nC 4.93323902 -0.57437639 -0.53875237\nC 3.67332471 -1.34269899 -0.79214662\nC 0.0516246 0.04903828 0.03052346\nC -0.033537 1.3542274 -0.35090615\nC -1.17337278 2.22590485 -0.53280836\nC -0.65452378 3.3783953 -0.99084769\nN 0.73933272 3.25381635 -1.11482062\nN 1.09726316 2.09613164 -0.76635993\nC -2.72276174 0.55121177 1.5757739\nH -4.63455833 1.19064852 2.53111467\nH -5.69559516 -0.936314 1.35334962\nH -3.4831814 -2.35605093 0.90789197\nH -3.86123368 -1.41110219 -0.52786927\nH -1.26317925 -3.01541684 -0.02305521\nH 1.32844834 -2.98677831 -0.51457477\nH 2.73738913 1.46440551 0.84871563\nH 5.34386892 1.32136565 0.43814607\nH 5.90459478 -0.92928999 -0.84863933\nH 3.69986171 -2.32397617 -0.30873133\nH 3.50613809 -1.51370449 -1.85979482\nH -2.20552029 1.97529068 -0.36514615\nH -1.13138155 4.30324577 -1.2721688\nH -2.05238661 1.30375742 1.96429135\n",2,0,2,[-10.4061,-10.4061,-10.4673,-10.4337,-10.4452,-10.4342,-10.4327,-10.4679,-10.4856,-10.4343],[240.9569916008,240.5873019493,305.9982240679,270.5062813034,262.7873163538,270.8753749175,270.2378903296,306.670751314,322.5905391305,270.9192789353],[-1409.8627099839,-1409.8627099844,-1409.7816251373,-1409.8585607498,-1409.7953285367,-1409.8585655326,-1409.8585756005,-1409.781600933,-1409.7794933796,-1409.8585589132]],["C(#Cc1cc(-c2ccncc2)cc(-c2ccncc2)c1)C1=CN=NC1","[chr5,CH1r5:1]>>[n:1]","C(#Cc1cc(-c2ccncc2)cc(-c2ccncc2)c1)C1=CC=NC1",6,153.1626235692,-11.4179,"39\n\nC 3.31106324 -1.40725923 0.52308284\nC 2.20122083 -0.94725855 0.35184556\nC 0.90236407 -0.41839323 0.15298738\nC 0.71889867 0.96098245 0.01169626\nC -0.55462459 1.48483951 -0.19556704\nC -0.74924763 2.93919587 -0.34454434\nC -0.03275183 3.85201766 0.42971573\nC -0.25231677 5.20885885 0.25511043\nN -1.11929524 5.69528313 -0.62727004\nC -1.80524288 4.83354815 -1.37141635\nC -1.65807348 3.45990024 -1.26603526\nC -1.64671259 0.61853174 -0.26044159\nC -1.4808821 -0.75917865 -0.11275042\nC -2.64737262 -1.65957415 -0.17468694\nC -2.76144907 -2.76127815 0.6734207\nC -3.87749577 -3.57692193 0.57920997\nN -4.85860347 -3.36522179 -0.29227018\nC -4.75799158 -2.31931111 -1.10637903\nC -3.68327611 -1.44512937 -1.08417233\nC -0.20325281 -1.27305182 0.094099\nC 4.59269924 -1.92672906 0.71906585\nC 4.99403272 -3.20968028 0.88525756\nN 6.37227968 -3.26296424 1.04948022\nN 6.87523734 -2.11496477 1.00021989\nC 5.8462444 -1.11604891 0.78739181\nH 1.58088689 1.61713763 0.04496551\nH 0.67506164 3.50833491 1.17491508\nH 0.29107924 5.93668274 0.85071433\nH -2.50368915 5.26029386 -2.08542155\nH -2.23129013 2.80195047 -1.90869266\nH -2.64354502 1.02535111 -0.38810955\nH -1.99745225 -2.97029267 1.41302434\nH -3.98878339 -4.43712042 1.23296466\nH -5.57299348 -2.17368929 -1.80945484\nH -3.64357004 -0.61638124 -1.7813793\nH -0.05324795 -2.34201299 0.19089435\nH 4.41569583 -4.11905443 0.90342944\nH 6.07408077 -0.57389631 -0.13235973\nH 5.87231538 -0.40749566 1.61746027\n",2,0,2,[-11.4174,-11.417,-11.3916,-11.3923,-11.4177,-11.4174],[151.5838016267,153.6835005459,153.8002264183,153.8983106971,153.6005588841,153.1754392067],[-1756.4193941509,-1756.4194941626,-1756.3875860881,-1756.3869533605,-1756.4194445824,-1756.4194590004]],["C1=NC=NC1=C1C(c2ccccc2)=NN=C1c1ccccc1","[chr5,CH1r5:1]>>[n:1]","C1=CC(=C2C(c3ccccc3)=NN=C2c2ccccc2)C=N1",6,410.9168882596,-11.3918,"34\n\nC -1.04223747 2.19389109 0.5446587\nN -0.55370814 3.37478553 0.69450691\nC 0.82496275 3.23768678 0.44447289\nN 1.19714045 2.03677337 0.17235057\nC 0.03683056 1.25894101 0.19388362\nC 0.00904121 -0.08516812 0.00527094\nC 1.13048646 -1.03407372 0.06867426\nC 2.55948215 -0.80202426 -0.07116879\nC 3.44309885 -1.63688492 0.62464307\nC 4.81077214 -1.47514624 0.4935294\nC 5.3184049 -0.48729561 -0.34242769\nC 4.44982698 0.33108768 -1.05297153\nC 3.07928169 0.17684282 -0.92276339\nN 0.67890361 -2.21080161 0.37077238\nN -0.72144947 -2.19192756 0.390581\nC -1.13689312 -0.98949321 0.14935158\nC -2.55651658 -0.69350717 0.01934823\nC -3.47846497 -1.43431927 0.76640694\nC -4.8359045 -1.19758667 0.63589584\nC -5.29353793 -0.22968084 -0.25032597\nC -4.38724261 0.49269101 -1.01540858\nC -3.02608446 0.26427033 -0.88584271\nH -2.08148689 1.95614905 0.70353092\nH 1.48584095 4.08867963 0.4989095\nH 3.03769157 -2.40517854 1.27369571\nH 5.48674061 -2.12032367 1.04360266\nH 6.39029297 -0.35966463 -0.44385174\nH 4.84399507 1.09337893 -1.71589433\nH 2.40844825 0.81039769 -1.48951565\nH -3.11116827 -2.18860426 1.45322647\nH -5.54313816 -1.77008668 1.22549875\nH -6.35691383 -0.04492214 -0.35139691\nH -4.74267442 1.23481995 -1.72150614\nH -2.32382039 0.80629427 -1.50973698\n",2,0,2,[-11.3921,-11.3921],[411.3123752841,411.3128939325],[-1555.1810881499,-1555.1810881604]],["C(#Cc1cc(C2=CCN=C2)nc(C2=CCN=C2)c1)C1=CC=NC1","[chr5,CH1r5:1]>>[n:1]","C(#Cc1cc(C2=CCN=C2)nc(C2=CCN=C2)c1)C1=CC=CC1",7,95.5803239267,-11.4218,"37\n\nC 3.16454615 -0.42986615 0.51527381\nC 1.98953868 -0.26575206 0.26026185\nC 0.62130864 -0.06420099 -0.04349644\nC 0.20047824 1.0684336 -0.74510399\nC -1.1555768 1.22951317 -1.02350277\nC -1.67406472 2.38387291 -1.74875415\nC -1.0341502 3.45678091 -2.26312595\nC -2.05610432 4.3367222 -2.90404329\nN -3.31748926 3.65469722 -2.69842097\nC -3.09012666 2.57169159 -2.05535449\nN -2.06845771 0.33113135 -0.64094209\nC -1.68188842 -0.75813707 0.03042528\nC -2.74930219 -1.67958133 0.40320931\nC -2.70233342 -2.85160394 1.07354999\nC -4.09591934 -3.37787538 1.17571697\nN -4.91712572 -2.39258284 0.50243081\nC -4.15594669 -1.45502016 0.07850453\nC -0.34577833 -0.99272813 0.35002314\nC 4.51330302 -0.63828955 0.82100475\nC 5.59933103 0.09383198 0.46170284\nC 6.74792851 -0.55664377 1.03900259\nN 6.4424946 -1.61078628 1.7103615\nC 5.01099207 -1.78966277 1.65530325\nH 0.92280916 1.80885972 -1.06550015\nH 0.01896183 3.69128508 -2.24579273\nH -1.89496935 4.4698652 -3.97724768\nH -2.11150148 5.33000046 -2.45036149\nH -3.8717064 1.8788182 -1.77527843\nH -1.84636371 -3.36449784 1.48417613\nH -4.22602434 -4.34523003 0.68298442\nH -4.44040381 -3.4816094 2.20821054\nH -4.52731097 -0.59456025 -0.46100618\nH -0.05537309 -1.88218391 0.89524504\nH 5.61787916 0.98982454 -0.13897334\nH 7.77109085 -0.22033636 0.93749857\nH 4.60934122 -1.78153653 2.67134749\nH 4.78791375 -2.76264342 1.21119964\n",2,0,2,[-11.4202,-11.4037,-11.404,-11.4557,-11.3931],[88.1868621295,87.2403758081,87.0426209895,86.0625954392,85.0763646863],[-1641.3500799262,-1641.3643494568,-1641.3642850095,-1641.315118084,-1641.3400544924]],["C1=CC(=C2C=CC=C2c2ncco2)C(c2ncco2)=C1","[#6H2r5:1]>>[O:1]","C1=CC(=C2C=CC=C2C2=NC=CC2)C(C2=NC=CC2)=C1",6,155.0264425341,-10.8907,"30\n\nC -1.1751962 -0.90675538 2.59325776\nC -0.05074151 -0.65112349 1.88567066\nC -0.41570127 -0.35079494 0.50731883\nC 0.44726327 -0.26950324 -0.54761146\nC 0.10974998 -0.50741001 -1.9450028\nC 1.25182958 -0.59722547 -2.66476024\nC 2.37711375 -0.34213096 -1.79494421\nC 1.9233706 -0.13705334 -0.52291371\nC 2.77069436 0.29640046 0.55188642\nN 2.45446814 0.81842409 1.71315153\nC 3.63849411 1.12580458 2.32318141\nC 4.64977426 0.77834936 1.48839543\nO 4.10990147 0.2565381 0.36421775\nC -1.89766926 -0.36760593 0.48675396\nC -2.78844886 0.05208998 -0.55794736\nN -2.53101364 0.6841025 -1.67838465\nC -3.74226819 0.91149854 -2.26971604\nC -4.71005334 0.40508156 -1.4652602\nO -4.11604204 -0.13695458 -0.37859982\nC -2.32367695 -0.70660785 1.73955596\nH -1.23377726 -1.20907053 3.62829638\nH 0.96307327 -0.74327358 2.23577881\nH -0.89070139 -0.67719031 -2.30433285\nH 1.33708632 -0.81855641 -3.71824051\nH 3.40729763 -0.2967398 -2.11478473\nH 3.67174597 1.57184078 3.30198197\nH 5.7235011 0.83284284 1.54673232\nH -3.82414553 1.41967451 -3.21480902\nH -5.78393748 0.35399794 -1.52357163\nH -3.35199091 -0.78864943 2.05809953\n",2,0,2,[-10.9232,-10.9234,-10.8974,-10.897,-10.8909,-10.8909,-10.9136,-10.8676,-10.8676,-10.8356,-10.8355],[159.8374039668,160.0339888591,159.4078512558,159.1150205131,155.2715112839,155.0997288064,171.9143079549,170.6929087704,170.724112174,180.4702655941,180.1498581544],[-1493.7088010885,-1493.7088018372,-1493.7498982849,-1493.7498965792,-1493.7931155921,-1493.7931163297,-1493.6883558498,-1493.6855832025,-1493.685583276,-1493.6867096801,-1493.6867090255]],["C(#Cc1c(C2=CC=CC2)cncc1C1=CC=CC1)C1=CCN=N1","[chr5,CH1r5:1]>>[n:1]","C(#Cc1c(C2=CC=CC2)cncc1C1=CC=CC1)C1=CCC=N1",7,132.2051137986,-10.859,"38\n\nC -1.04365239 -1.00074456 0.17901931\nC -0.19274768 -0.14422315 0.05376553\nC 0.79149003 0.84499777 -0.15849326\nC 0.45615923 2.21786893 -0.14216666\nC -0.86221517 2.73912385 0.18742818\nC -1.35163736 3.95572703 -0.17304254\nC -2.65569448 4.15673336 0.41181992\nC -2.98419939 3.07953295 1.14589876\nC -1.89796622 2.05626388 1.04673539\nC 1.47211964 3.12847152 -0.46178625\nN 2.70593616 2.77679815 -0.7884334\nC 3.02157455 1.48843901 -0.79459072\nC 2.11831027 0.47295833 -0.47553938\nC 2.55775176 -0.91505326 -0.48438617\nC 2.14191487 -1.95004742 0.28607489\nC 2.87066458 -3.14755521 -0.06986948\nC 3.73754362 -2.86808322 -1.05775002\nC 3.64183754 -1.41594527 -1.40967793\nC -2.1029471 -1.9018014 0.37174774\nC -2.16175982 -3.24596523 0.30118547\nC -3.56459812 -3.60932533 0.60956967\nN -4.2016447 -2.32350425 0.84188694\nN -3.38737737 -1.39219445 0.70763526\nH -0.87174676 4.68114529 -0.81422282\nH -3.24637702 5.05019624 0.26900656\nH -3.88896198 2.91303569 1.71068509\nH -1.50177727 1.75897103 2.02132522\nH -2.28914214 1.15142087 0.57210434\nH 1.27246126 4.19543359 -0.44022532\nH 4.05045787 1.25046135 -1.04683077\nH 1.40292093 -1.91466182 1.07203271\nH 2.71546908 -4.1062461 0.40424023\nH 4.4228978 -3.54200703 -1.54913289\nH 4.59508245 -0.90704567 -1.23720603\nH 3.38130781 -1.26091573 -2.46080504\nH -1.37575393 -3.94485385 0.07099115\nH -4.0906785 -4.10880649 -0.20751206\nH -3.68502205 -4.21859943 1.50851835\n",2,0,2,[-10.8787,-10.8787,-10.8595,-10.8592,-10.8963,-10.8952,-10.8952,-10.8606,-10.8604,-10.8688,-10.8667,-10.8954,-10.8608],[142.6481563276,142.7322707987,134.8590048901,133.5787053581,134.7842176388,134.4411227606,133.5567663427,124.0952386988,122.300862969,133.3968586418,131.6082656313,134.4735706225,124.0747270831],[-1625.8944116263,-1625.8944117666,-1625.9063802201,-1625.9063379528,-1625.8806630353,-1625.8807071083,-1625.8806343958,-1625.9023967038,-1625.902378633,-1625.8909886946,-1625.8910428869,-1625.8806885712,-1625.9023888335]],["C(#Cc1c(-c2ccncc2)cncc1-c1ccncc1)c1ccccn1","[ch&r6:0]>>[nr6:0]","C(#Cc1c(-c2ccncc2)cccc1-c1ccncc1)c1ccccn1",5,163.9201789549,-11.3374,"40\n\nC 1.09361783 -0.28324061 0.11748733\nC -0.0937478 -0.05984709 0.02691561\nC -1.47361399 0.21881876 -0.12604358\nC -1.92686994 1.54802338 -0.21390053\nC -1.00341422 2.68816026 -0.06853108\nC -1.02184768 3.74561667 -0.97784232\nC -0.13292094 4.79596829 -0.81319877\nN 0.74451167 4.85335217 0.18349141\nC 0.75898642 3.85675175 1.06348233\nC -0.08687369 2.76283972 0.98047998\nC -3.28010971 1.76954775 -0.45497656\nN -4.16432702 0.79013262 -0.59798807\nC -3.7434848 -0.46524356 -0.50923457\nC -2.41547635 -0.81523102 -0.27445523\nC -2.02879429 -2.23574226 -0.20133857\nC -1.19290603 -2.72337075 0.80300316\nC -0.86940883 -4.07036008 0.81956989\nN -1.32225996 -4.9365339 -0.08151171\nC -2.12417507 -4.48216026 -1.0389845\nC -2.50462483 -3.15348874 -1.13843298\nC 2.48826147 -0.51428788 0.24745613\nC 3.38263766 0.5602843 0.2046518\nC 4.73642524 0.30722622 0.33683952\nC 5.15195602 -1.00642501 0.507969\nC 4.1941857 -2.01185521 0.54021912\nN 2.89526752 -1.77918721 0.4140687\nH -1.7078752 3.73763698 -1.81669927\nH -0.12345061 5.62557801 -1.51415213\nH 1.48065125 3.93540231 1.87146585\nH -0.04307626 1.98273314 1.73064512\nH -3.66486055 2.78292269 -0.52093249\nH -4.50019331 -1.2366515 -0.61743188\nH -0.80876141 -2.06300943 1.57060524\nH -0.2185636 -4.47089112 1.59120889\nH -2.47792721 -5.2123596 -1.76108803\nH -3.14772156 -2.83004005 -1.94855087\nH 3.00829401 1.56813044 0.0697765\nH 5.45564591 1.11830784 0.30727616\nH 6.20255721 -1.24747972 0.61500322\nH 4.48428696 -3.0500283 0.67367821\n",2,0,2,[-11.3373,-11.3378,-11.3379],[163.4058131467,164.2651374855,164.007824701],[-1814.7089798111,-1814.7091519104,-1814.7091903727]],["C(#Cc1c(C2=CN=CC2)cccc1C1=CN=CC1)c1cccs1","[chr5,CH1r5:1]>>[n:1]","C(#Cc1c(C2=CC=CC2)cccc1C1=CC=CC1)c1cccs1",6,157.2479345223,-10.8127,"37\n\nC 1.47612501 -0.25742464 -0.07924973\nC 0.2622284 -0.19292777 -0.09060632\nC -1.13839785 -0.02374781 -0.03646311\nC -2.02311007 -1.12953597 -0.07875992\nC -1.57862746 -2.50165021 -0.2618427\nC -2.35508749 -3.61481481 -0.30879012\nN -1.61005752 -4.77588396 -0.51410558\nC -0.37286896 -4.44587514 -0.60280033\nC -0.16092036 -2.97337253 -0.45238683\nC -3.39655427 -0.8824712 0.06009441\nC -3.88667567 0.39686747 0.2434224\nC -3.01902092 1.4777463 0.27615118\nC -1.64616026 1.28995323 0.12250022\nC -0.76407591 2.45209805 0.1358203\nC 0.34794846 2.70437018 -0.58797148\nN 0.90213715 3.95286393 -0.28094972\nC 0.17409114 4.50546025 0.61828891\nC -0.99742711 3.65850856 1.00903602\nC 2.86898409 -0.36906842 -0.08792571\nC 3.79269731 0.64535618 -0.00240912\nC 5.12126381 0.16919088 -0.04102672\nC 5.18752694 -1.18693769 -0.15378326\nS 3.63718453 -1.92156143 -0.21571017\nH -3.42612562 -3.708251 -0.21203638\nH 0.41897473 -5.16374237 -0.76209198\nH 0.47522002 -2.75322267 0.40839123\nH 0.31811268 -2.53915451 -1.33302688\nH -4.09580109 -1.70926698 0.02812034\nH -4.95327882 0.55584984 0.35519366\nH -3.41438635 2.47941021 0.39974496\nH 0.81617854 2.10199357 -1.35014595\nH 0.38934656 5.47891368 1.03506857\nH -1.94267815 4.16396228 0.79417251\nH -0.99405147 3.4101697 2.07349629\nH 3.52490147 1.68840002 0.08394134\nH 5.98726609 0.81384461 0.01299685\nH 6.07511841 -1.79604983 -0.20435719\n",2,0,2,[-10.8162,-10.8162,-10.8129,-10.913,-10.9132,-10.9093,-10.9136,-10.7398,-10.7398,-10.7517,-10.7509],[157.3583335312,157.0881159928,156.3390069318,151.5028331723,152.3906886196,155.3919514295,153.349540964,174.5694575184,174.528668932,152.3910683545,151.6378750284],[-1626.245301126,-1626.2452903559,-1626.2451633956,-1626.2258568546,-1626.2258579604,-1626.2227377309,-1626.2224027528,-1626.2410957518,-1626.2410952535,-1626.2300937995,-1626.2301111106]],["c1cc(-c2cc3c(cc2-c2ccsc2)SCS3)cs1","[CH,ch:0]1=[C,c:1][C,c:2]=[CH,ch:3][*:4]1>>[S:0]1[*:1]=,:[*:2][S:3][*:4]1","C1=c2cc(-c3ccsc3)c(-c3ccsc3)cc2=CC1",6,164.1205051665,-10.2898,"29\n\nC -3.85065996 -0.68963669 0.3056466\nC -2.59790663 -0.25647492 0.59552465\nC -1.59633511 -0.93297233 -0.16659371\nC -0.15031823 -0.69745109 -0.02710694\nC 0.69731392 -1.80523757 0.07165307\nC 2.05797889 -1.63710572 0.26783892\nC 2.59283919 -0.35222665 0.37547901\nC 1.76502247 0.75263586 0.2655392\nC 0.3915415 0.59557905 0.05482725\nC -0.43247693 1.8022306 -0.12012857\nC -1.40865871 1.96719363 -1.15042844\nC -1.9978898 3.18893083 -1.11562431\nS -1.39922385 4.17330455 0.15993496\nC -0.32562019 2.92724069 0.6501153\nS 4.31472808 -0.22170952 0.63711478\nC 4.67095848 -1.9992312 0.65702474\nS 3.16733688 -2.97932246 0.40162527\nC -2.14946364 -1.86293762 -1.00288227\nS -3.86147643 -1.91954398 -0.89503063\nH -4.77706831 -0.35094599 0.73974615\nH -2.37128277 0.5021098 1.33089378\nH 0.27979776 -2.80396983 0.01633432\nH 2.18645238 1.74970326 0.32110933\nH -1.63306971 1.2042266 -1.88188576\nH -2.75761961 3.56826597 -1.7791531\nH 0.31845159 3.07273785 1.50174906\nH 5.38547552 -2.22888461 -0.13501124\nH 5.11126175 -2.26448197 1.61961591\nH -1.63008849 -2.50202655 -1.6979273\n",2,0,2,[-10.2897,-10.2897,-10.2859,-10.2859,-10.28,-10.28],[164.2347235111,164.2190675493,165.1803590144,165.751359496,174.0910440994,174.0908660008],[-1411.221020687,-1411.2210233845,-1411.2166414296,-1411.2166414204,-1411.2070630764,-1411.2070630779]],["C1=CC(=C2C=CC(C3=NC=NC3)=C2)C=C1C1=NC=NC1","[chr5,CH1r5:1]>>[n:1]","C1=CN=C(C2=CC(=C3C=CC(C4=NC=CC4)=C3)C=C2)C1",6,142.1555127963,-11.3995,"32\n\nC -2.32522165 -0.0543069 1.74787125\nC -0.98458822 -0.07680493 1.64057\nC -0.63204843 -0.00536087 0.22202401\nC 0.63190322 -0.00177056 -0.30767552\nC 0.98443752 0.06941867 -1.72623569\nC 2.32511787 0.04922844 -1.83340954\nC 2.90595732 -0.03642573 -0.48265738\nC 4.30952897 -0.07633449 -0.23832258\nN 5.20389403 -0.04107011 -1.18515276\nC 6.43495362 -0.09920917 -0.54315152\nN 6.3848665 -0.16836974 0.73611296\nC 4.98826621 -0.16232438 1.09992344\nC 1.87770533 -0.06648444 0.42076945\nC -1.87781226 0.0612267 -0.50631754\nC -2.9060242 0.03314623 0.3972185\nC -4.30950785 0.07737433 0.15312206\nN -5.20383022 0.04423867 1.10006945\nC -6.43479052 0.10723601 0.45833628\nN -6.38467829 0.17759339 -0.82086197\nC -4.98816854 0.16708654 -1.18491842\nH -2.92659562 -0.09131844 2.64348025\nH -0.26287497 -0.13664576 2.4402097\nH 0.26268712 0.12744234 -2.52597577\nH 2.92650414 0.08685309 -2.72898473\nH 7.35222478 -0.08495178 -1.11323705\nH 4.74863168 -1.07501865 1.64970649\nH 4.78154104 0.69316247 1.74653115\nH 1.96038307 -0.12721586 1.49474439\nH -1.96047462 0.12270349 -1.58025125\nH -7.35200688 0.09569583 1.02857156\nH -4.78450464 -0.6883697 -1.83253936\nH -4.74547551 1.07957531 -1.73369762\n",2,0,2,[-11.3451,-11.3565,-11.3846,-11.3663,-11.3995,-11.4287],[149.0735471334,144.1142951658,141.5342673372,147.5650355974,142.2413804153,137.7677260271],[-1440.1089402464,-1440.1038569668,-1440.1266612949,-1440.1247770755,-1440.14368047,-1440.1412503858]],["c1cc(-c2ccc3cc(-c4ccn[nH]4)ccc3c2)[nH]n1","[#6H2r5:1]>>[NH:1]","C1=NCC(c2ccc3cc(C4=CC=NC4)ccc3c2)=C1",5,152.0207515614,-10.8959,"32\n\nC 6.1782056 -0.16462474 0.14217792\nC 5.06030934 0.66469613 0.04517361\nC 3.96603794 -0.18992784 0.08769001\nC 2.54027362 0.07451195 0.02940215\nC 2.0829893 1.41296051 -0.09240589\nC 0.74926349 1.70171096 -0.15033801\nC -0.2226608 0.67234105 -0.09058403\nC -1.60442808 0.942548 -0.14822754\nC -2.54027407 -0.07450964 -0.08856663\nC -3.96603808 0.18992837 -0.14686995\nC -5.06030306 -0.66471532 -0.10458527\nC -6.1782024 0.16461329 -0.20148765\nN -5.81432982 1.43629619 -0.29681422\nN -4.4837817 1.43667425 -0.26273979\nC -2.0829897 -1.41295806 0.03324284\nC -0.74926407 -1.70170792 0.09118121\nC 0.22266003 -0.6723377 0.03142977\nC 1.60442737 -0.94254509 0.089069\nN 4.48377531 -1.43665615 0.20377666\nN 5.81432514 -1.43628442 0.23778361\nH 7.22041272 0.11162825 0.1460413\nH 5.04953373 1.73761255 -0.04362665\nH 2.80997599 2.21567157 -0.13978758\nH 0.41707906 2.7305274 -0.24346909\nH -1.91899095 1.97730283 -0.24139608\nH -5.04952105 -1.73765027 -0.01600997\nH -7.2204064 -0.11164981 -0.20546621\nH -4.01316415 2.32414764 -0.32371709\nH -2.80997643 -2.21566886 0.08062814\nH -0.41707961 -2.73052403 0.18431576\nH 1.9189904 -1.97730096 0.18222543\nH 4.01315133 -2.32411012 0.26498662\n",2,0,2,[-10.8691,-10.8825,-10.8958],[150.5057915811,151.2643774422,152.0018032952],[-1442.9378776832,-1442.9402672704,-1442.9439157008]],["C(=Cc1ccc2[nH]ccc2n1)c1ccc2[nH]ccc2n1","[ch&r6:0]>>[nr6:0]","C(=Cc1ccc2[nH]ccc2c1)c1ccc2[nH]ccc2c1",5,201.2790201416,-10.5037,"32\n\nC 0.36621728 0.27132559 0.58779479\nC -0.36621677 -0.27136204 -0.40216574\nC -1.81788197 -0.28673515 -0.39997684\nC -2.51897794 -0.87573364 -1.47638981\nC -3.89915682 -0.90346685 -1.49862259\nC -4.52838172 -0.32039462 -0.40509452\nN -5.84767635 -0.16010888 -0.08028082\nC -5.94230869 0.49004436 1.12623658\nC -4.69419834 0.76194957 1.60363403\nC -3.76647011 0.25520236 0.64520911\nN -2.43367628 0.27101784 0.64636355\nC 1.81788241 0.28670545 0.58560188\nC 2.51897893 0.87569446 1.66201967\nC 3.89915765 0.90344322 1.68424348\nC 4.52838183 0.32039638 0.59070146\nN 5.84767605 0.16013479 0.26587416\nC 5.94230763 -0.48999759 -0.94065454\nC 4.69419721 -0.76191387 -1.41804549\nC 3.76646972 -0.255195 -0.45960488\nN 2.43367608 -0.27102638 -0.46075017\nH -0.13503913 0.72470868 1.43837565\nH 0.13503978 -0.72474753 -1.25274524\nH -1.95371665 -1.31007596 -2.29302106\nH -4.45295374 -1.35107758 -2.31620275\nH -6.62918308 -0.46780946 -0.63385036\nH -6.91111547 0.70752941 1.54961981\nH -4.45383493 1.26273557 2.52634995\nH 1.95371821 1.31001772 2.47866146\nH 4.45295496 1.35104785 2.50182672\nH 6.62918297 0.46784059 0.81944053\nH 6.91111399 -0.70746082 -1.36404995\nH 4.45383326 -1.26268847 -2.34076745\n",2,1,3,[-10.5034,-10.588,-10.5413,-10.7153,-10.552],[201.0282835058,197.2902094126,199.5252905472,310.1603221462,242.505424279],[-1443.2196752299,-1443.1333179626,-1443.1618858221,-1442.9933279994,-1443.0148705836]],["O=c1ncc(-c2cc(-c3ccccc3)cc(-c3ccccc3)c2)c[nH]1","[o:1]>>[nH:1]","O=c1ncc(-c2cc(-c3ccccc3)cc(-c3ccccc3)c2)co1",6,93.1953331778,-11.514,"41\n\nO -3.56891414 5.99046311 0.60012496\nC -2.91111219 4.98148681 0.52496433\nN -1.6970751 4.76981827 1.1379498\nC -1.06659429 3.64868108 0.98276368\nC -1.54065556 2.55726604 0.1993037\nC -0.77224246 1.30863783 0.06386028\nC -1.42923126 0.07978315 -0.00757062\nC -0.71021615 -1.10646769 -0.14692679\nC -1.41348183 -2.40246839 -0.21861692\nC -2.510473 -2.6634658 0.60460138\nC -3.16726403 -3.88243961 0.53602693\nC -2.74171935 -4.85602757 -0.35755604\nC -1.6528981 -4.60503499 -1.18158858\nC -0.99138615 -3.38875812 -1.11217875\nC 0.6815729 -1.05418126 -0.2117892\nC 1.3557496 0.16382179 -0.13505616\nC 2.82974127 0.20812357 -0.19971329\nC 3.52605354 -0.61254952 -1.0890824\nC 4.91029066 -0.56847255 -1.15016362\nC 5.61905792 0.29122944 -0.32184991\nC 4.9355389 1.10934758 0.56751779\nC 3.55110464 1.07088063 0.62771326\nC 0.62087257 1.34077585 0.00217971\nC -2.75119825 2.74201313 -0.41277542\nN -3.39797601 3.90750549 -0.24555189\nH -0.11930157 3.54712597 1.50774875\nH -2.51197974 0.04607649 0.04553933\nH -2.83918764 -1.91538307 1.31787537\nH -4.0143829 -4.07438726 1.18531564\nH -3.25714046 -5.8082171 -0.4113559\nH -1.31800107 -5.36039503 -1.8839393\nH -0.1516087 -3.19494465 -1.77064456\nH 1.24828627 -1.97562817 -0.28361484\nH 2.97936285 -1.27518388 -1.75124189\nH 5.43858976 -1.20705857 -1.84956147\nH 6.70161515 0.32350242 -0.36932701\nH 5.4839951 1.77996016 1.2197624\nH 3.02605504 1.70134791 1.33708472\nH 1.13798805 2.29338191 0.02267439\nH -3.22627105 2.00553104 -1.05274079\nH -4.2855632 4.08430352 -0.69427546\n",3,0,3,[-11.5178,-11.5178,-11.5137,-11.5137,-11.5107,-11.5107,-11.5179,-11.5179],[95.5055880222,95.5052069539,92.5715766525,92.626485145,92.284155261,92.2849911403,91.3749659521,91.3750495993],[-1801.2501300007,-1801.2501299865,-1801.2524696944,-1801.2524697867,-1801.2518597549,-1801.2518597731,-1801.2511537731,-1801.2511537777]],["C1=NC(c2ccccc2-c2ccccc2C2=CCC=N2)=CC1","[chr5,CH1r5:1]>>[n:1]","C1=CC(c2ccccc2-c2ccccc2C2=CCC=C2)=CC1",5,269.6456713079,-10.9985,"38\n\nC 1.40901328 1.7356227 2.51006759\nN 0.93930501 2.09166408 1.37435649\nC 1.17478334 1.04018483 0.45040898\nC 0.68365171 1.2128189 -0.91668633\nC 0.69980466 2.49814758 -1.46173044\nC 0.25781087 2.73176266 -2.75332551\nC -0.2181214 1.67597051 -3.51887025\nC -0.26207037 0.39833241 -2.98101627\nC 0.17417346 0.14840323 -1.68005615\nC 0.07745975 -1.23610964 -1.15799239\nC 0.69307597 -2.26029757 -1.87724837\nC 0.65709656 -3.5725266 -1.42965996\nC 0.00759617 -3.87964485 -0.24176136\nC -0.613204 -2.87417592 0.48058632\nC -0.60523039 -1.55305256 0.02893216\nC -1.28951676 -0.54583473 0.83960885\nC -1.97372513 0.56016873 0.4956219\nC -2.40727652 1.24699417 1.74993702\nC -1.87823087 0.28852916 2.77298572\nN -1.26190984 -0.70334889 2.24998757\nC 1.83829905 0.02785352 1.03745227\nC 2.03283139 0.37362583 2.47815662\nH 1.34702086 2.35818272 3.39159987\nH 1.07253406 3.31499169 -0.85335148\nH 0.2827592 3.73535736 -3.16275599\nH -0.564907 1.84763317 -4.53170748\nH -0.66114442 -0.42051428 -3.57015351\nH 1.22559316 -2.01728421 -2.79060673\nH 1.14480705 -4.35236892 -2.00372465\nH -0.01328248 -4.9011831 0.12083746\nH -1.12260426 -3.10138518 1.41073445\nH -2.18167076 0.933711 -0.49331163\nH -3.48821078 1.38913658 1.82486279\nH -1.93610608 2.23044814 1.84932839\nH -1.98958379 0.41271799 3.84101893\nH 2.17406225 -0.89441914 0.59308994\nH 3.07926937 0.38198861 2.79303295\nH 1.49584767 -0.32209997 3.13135218\n",3,0,3,[-10.9984,-10.9976,-11.0433,-11.0433,-10.9986,-10.9989],[270.2183668416,268.9579246271,195.941811704,196.1512769954,269.7367563292,269.9767839522],[-1556.7406930383,-1556.740678341,-1556.6983469024,-1556.6983433437,-1556.7406908343,-1556.7406862868]],["O=c1[nH]cccc1-c1cc(-c2ccccc2)cc(-c2ccc[nH]c2=O)c1","[o:1]>>[nH:1]","O=c1occcc1-c1cc(-c2ccccc2)cc(-c2cccoc2=O)c1",5,103.0410519661,-10.9963,"42\n\nO -2.43400892 2.46661824 1.79033313\nC -1.69681634 3.19563458 1.1471762\nN -1.88406192 4.573007 1.24282717\nC -1.16188984 5.51308184 0.58831424\nC -0.15294423 5.13022482 -0.23683728\nC 0.12179089 3.7509267 -0.3865933\nC -0.60263983 2.7951558 0.27367136\nC -0.29586647 1.36101032 0.13158587\nC 1.02724181 0.93879729 -0.01857683\nC 1.33256986 -0.41264714 -0.16605588\nC 2.73214769 -0.85042797 -0.33668132\nC 3.04671245 -1.8701963 -1.2372306\nC 4.35984036 -2.28192169 -1.40277602\nC 5.37739631 -1.68532175 -0.6701429\nC 5.0740845 -0.67229352 0.22955158\nC 3.76196828 -0.25569459 0.39468308\nC 0.30310378 -1.35257956 -0.15029928\nC -1.02290099 -0.95125487 0.01000202\nC -2.11771607 -1.93626885 0.05113769\nC -3.20793929 -1.75049269 0.85833583\nC -4.27182956 -2.68128219 0.89478097\nC -4.2072316 -3.78440971 0.10442062\nN -3.13082037 -3.97372213 -0.6951707\nC -2.03170759 -3.12180178 -0.78796477\nO -1.12681533 -3.42526056 -1.54780279\nC -1.31303259 0.4076242 0.14192778\nH -2.64010615 4.84399821 1.8563517\nH -1.4417241 6.54538265 0.76352095\nH 0.43072754 5.8658209 -0.77338246\nH 0.92075406 3.4579219 -1.0595593\nH 1.82791558 1.67039669 -0.02098799\nH 2.26017859 -2.33129707 -1.82394629\nH 4.59134634 -3.07179904 -2.10896704\nH 6.40407653 -2.00929725 -0.7992575\nH 5.86398524 -0.2056069 0.8082126\nH 3.53314547 0.52460928 1.11268671\nH 0.54237724 -2.40475425 -0.23231667\nH -3.26309794 -0.88043002 1.50378675\nH -5.12079522 -2.51671023 1.54421876\nH -4.97512391 -4.54853294 0.06822638\nH -3.06833729 -4.79236275 -1.2844504\nH -2.34395699 0.72615532 0.22324794\n",3,0,3,[-10.9965,-10.9965,-11.0527,-11.0526,-10.9977,-10.9976,-11.0256,-11.0105,-11.0105,-11.0546,-11.0549,-11.0099,-11.01,-11.0372,-11.037],[102.9307750823,102.9299003999,102.1924330221,102.9514465372,103.0352859557,104.2938712108,109.9153940454,106.2038926848,106.2044467353,106.3718503565,106.7092055641,107.8537032536,107.2214948986,111.069120665,110.5898187948],[-1929.8708473795,-1929.8708473671,-1929.8399088838,-1929.8398919701,-1929.8618877438,-1929.8618870456,-1929.8208847201,-1929.8435166412,-1929.8435166377,-1929.8213751102,-1929.8213765445,-1929.8303522647,-1929.8303587805,-1929.8203378221,-1929.8203510021]],["C1=CN=C(c2c[nH]cc2-c2c[nH]cc2C2=NC=CC2)C1","[#6H2r5:1]>>[NH:1]","C1=CN=C(C2=CCC=C2C2=CCC=C2C2=NC=CC2)C1",6,168.0868609806,-10.5502,"34\n\nC -2.70931275 2.07299378 1.11150585\nC -3.58720848 1.67976779 0.17894041\nN -3.19903733 0.48649248 -0.4391556\nC -2.07322989 0.10924888 0.08527513\nC -1.41087749 -1.10256228 -0.31456211\nC -1.91663394 -2.0005837 -1.23950509\nN -1.04808491 -3.03550827 -1.33998204\nC 0.01567391 -2.83969434 -0.50146477\nC -0.16923269 -1.6472071 0.152216\nC 0.73908275 -1.0559424 1.14117462\nC 0.89179116 -1.46499476 2.44227761\nN 1.8273073 -0.6608251 3.03486489\nC 2.28486522 0.2538293 2.14627677\nC 1.63338754 0.04709911 0.94187185\nC 1.88042986 0.80539271 -0.25438405\nN 2.71770399 1.79681737 -0.28323261\nC 2.74797408 2.30118231 -1.58758056\nC 1.92903726 1.62837854 -2.40714364\nC 1.2561388 0.55987849 -1.60424825\nC -1.59967155 1.06968779 1.14614682\nH -2.74675431 2.94762512 1.74101105\nH -4.50833848 2.15181815 -0.12988858\nH -2.82945006 -1.95671647 -1.81101938\nH -1.16569381 -3.83425067 -1.9413323\nH 0.8199867 -3.55464965 -0.4396075\nH 0.40496323 -2.25604423 2.98921959\nH 2.13021988 -0.74108448 3.99154966\nH 3.03455027 0.98378382 2.40497646\nH 3.39296167 3.13902144 -1.80827149\nH 1.74725744 1.79367908 -3.45704392\nH 1.4651761 -0.4486728 -1.97114937\nH 0.16986315 0.67947116 -1.58093733\nH -0.6317875 1.51169857 0.89582105\nH -1.49305713 0.58087034 2.11835283\n",3,0,3,[-10.5515,-10.2822,-10.2822,-10.3629,-10.3629],[167.814359128,184.4434918198,184.4231928076,213.5590579578,213.5594821293],[-1471.6546290297,-1471.6019145055,-1471.6019136837,-1471.5710534858,-1471.5710534624]],["C1=NC=C(c2cccc(C3=CN=CC3)c2-c2ccncn2)C1","[chr5,CH1r5:1]>>[n:1]","C1=CCC(c2cccc(C3=CC=CC3)c2-c2ccncn2)=C1",7,138.7896621968,-11.1358,"36\n\nC 4.48291096 0.7540139 -0.78099949\nN 4.00243698 1.42500925 0.19968785\nC 2.76637128 0.86744591 0.55054934\nC 2.44887995 -0.18651774 -0.23048624\nC 1.27322485 -1.05490209 -0.20196595\nC 1.43638515 -2.42391988 -0.42994844\nC 0.34643883 -3.27648334 -0.38279267\nC -0.91522179 -2.7740719 -0.12580589\nC -1.12640237 -1.40233065 0.08336145\nC -2.49699906 -0.94974297 0.29256894\nC -3.62625554 -1.6281395 -0.02566677\nN -4.78240152 -0.93975712 0.3483556\nC -4.42765751 0.16137191 0.90351818\nC -2.94308177 0.33780755 0.93021358\nC -0.0121405 -0.54482217 0.05497131\nC -0.15191669 0.92700351 0.21025247\nC -0.10494097 1.77136256 -0.89553154\nC -0.2107035 3.1320377 -0.66968351\nN -0.34412866 3.62157557 0.5589849\nC -0.37144707 2.7511744 1.55830189\nN -0.28723563 1.43119704 1.43930184\nC 3.59165927 -0.37619377 -1.19499718\nH 5.43104778 0.98449239 -1.24522348\nH 2.22145293 1.29005746 1.37942921\nH 2.42573331 -2.82297355 -0.62089341\nH 0.48274122 -4.33993845 -0.54393298\nH -1.75590457 -3.45589293 -0.07796242\nH -3.73369834 -2.57998883 -0.52369051\nH -5.13546779 0.88301681 1.28557158\nH -2.65582239 1.21550513 0.34677408\nH -2.54621477 0.47352173 1.9386981\nH 0.010795 1.36983237 -1.8941259\nH -0.18663574 3.84836909 -1.48549669\nH -0.47453032 3.1490652 2.56396438\nH 4.09208721 -1.34094416 -1.07658293\nH 3.27664172 -0.29724041 -2.23871875\n",3,0,3,[-11.2686,-11.2059,-11.1353,-11.1352,-11.1525,-11.1655,-11.1639],[216.993250875,176.3945354719,138.6912511639,138.5178427254,145.1165162262,145.3252496685,144.7853376226],[-1585.4060117386,-1585.4252654554,-1585.4302495434,-1585.4303081997,-1585.4066244959,-1585.4294132123,-1585.4294542254]],["O=c1[nH]cccc1C1=C(C2=C(c3ccc[nH]c3=O)CC=C2)C=CC1","[o:1]>>[nH:1]","O=c1occcc1C1=C(C2=C(c3cccoc3=O)CC=C2)C=CC1",5,272.7426897554,-10.4408,"40\n\nO 1.86314278 -0.59794532 -2.93463547\nC 1.40002397 0.36145204 -2.33495254\nN 0.85539504 1.40198445 -3.07752584\nC 0.30557161 2.53220938 -2.56618878\nC 0.26419513 2.70508913 -1.21867557\nC 0.78541196 1.6959897 -0.38201233\nC 1.32636984 0.5394556 -0.89079664\nC 1.82768557 -0.52040299 -0.03563329\nC 1.39303737 -0.88602528 1.20999226\nC 0.2652644 -0.36898152 1.97727146\nC -1.00989394 -0.09886255 1.55881525\nC -1.59937427 -0.33311376 0.25358909\nC -1.2079005 -1.37778286 -0.54918091\nC -1.75728713 -1.5764562 -1.83320182\nC -2.70626982 -0.71508136 -2.28581705\nN -3.11238244 0.30779048 -1.49210356\nC -2.63698861 0.576307 -0.21435178\nO -3.09860135 1.53604049 0.3859396\nC -1.77551784 0.50893211 2.7036883\nC -0.79271885 0.46860584 3.82655025\nC 0.37472533 -0.02920672 3.38735441\nC 2.24640158 -1.95427662 1.70631671\nC 3.16815737 -2.26641298 0.78080207\nC 2.97237073 -1.41523508 -0.42976133\nH 0.90536145 1.26586026 -4.0776194\nH -0.0747258 3.25030282 -3.28291346\nH -0.16495688 3.60068401 -0.79067572\nH 0.75536201 1.84898284 0.69075227\nH -0.45840547 -2.07637263 -0.19512489\nH -1.42324695 -2.40123008 -2.44769592\nH -3.17861192 -0.78762437 -3.25823682\nH -3.82672114 0.94802816 -1.8099478\nH -2.06392966 1.53881143 2.46930158\nH -2.70078699 -0.03055323 2.92174451\nH -1.02680728 0.81778065 4.82107618\nH 1.28280749 -0.15811701 3.95898574\nH 2.11665047 -2.41409913 2.67570893\nH 3.93775947 -3.02084725 0.84667279\nH 3.86655219 -0.85237401 -0.70964462\nH 2.70288104 -2.02330542 -1.29946989\n",3,0,3,[-10.4407,-10.4403,-10.4615,-10.4619,-10.6246,-10.6237],[271.028359879,270.7636539517,230.9330171561,231.2224568159,319.8528686498,319.0366072513],[-1814.0848346184,-1814.0848019545,-1814.0567977095,-1814.0568018894,-1814.0300914448,-1814.0301228962]],["C1=NC(c2ccco2)=C(C2=C(c3ccco3)N=CC2)C1","[#6H2r5:1]>>[O:1]","C1=CCC(C2=C(C3=C(C4=CC=CC4)N=CC3)CC=N2)=C1",6,189.4812142637,-10.2968,"32\n\nC -0.44660695 -2.86108554 0.89338111\nN -1.61896496 -2.47656274 0.5543346\nC -1.56097033 -1.12904571 0.14477936\nC -2.84926459 -0.63404608 -0.24895272\nC -4.0387586 -1.3332055 -0.25492078\nC -5.03226969 -0.44000499 -0.71530971\nC -4.39538074 0.73991953 -0.96039617\nO -3.07905673 0.63258405 -0.68221894\nC -0.26955734 -0.64116823 0.23331151\nC 0.27056737 0.63946511 -0.06871214\nC 1.56188255 1.12750853 0.02033389\nC 2.84882107 0.63479543 0.42129931\nC 4.03838012 1.33384683 0.42684607\nC 5.02988918 0.4440187 0.89795403\nC 4.39184207 -0.73396003 1.1493136\nO 3.07667516 -0.62857345 0.86498664\nN 1.62111975 2.47293348 -0.3958685\nC 0.44952119 2.85617648 -0.7389644\nC -0.56848546 1.77989588 -0.58810996\nC 0.57043691 -1.78318657 0.74767484\nH -0.23610224 -3.86106208 1.24488156\nH -4.16543614 -2.36140513 0.03850309\nH -6.08097714 -0.6480649 -0.8464682\nH -4.73985286 1.69644248 -1.31926236\nH 4.16636539 2.35984517 0.12636819\nH 6.07807216 0.65296139 1.03186866\nH 4.73470599 -1.68777423 1.51682216\nH 0.24000118 3.85449495 -1.09572689\nH -1.04778304 1.54410253 -1.54090706\nH -1.3553152 2.06928013 0.11216341\nH 1.35929527 -2.06790927 0.04782483\nH 1.04720664 -1.55121622 1.70271395\n",3,0,3,[-10.2967,-10.2966,-10.2968],[189.5206279137,189.4394979863,189.4203629417],[-1524.0045744525,-1524.0043974049,-1524.0049208221]],["c1ccc(-c2ncnc(-c3ccccc3)c2-c2c[nH]cn2)cc1","[#6H2r5:1]>>[NH:1]","C1=NC(c2c(-c3ccccc3)ncnc2-c2ccccc2)=CC1",9,252.8099994734,-10.8447,"37\n\nC -5.11103554 0.24315429 0.22080673\nC -4.76297374 -1.00381591 0.72316469\nC -3.47674519 -1.48846861 0.54735213\nC -2.51658434 -0.72326578 -0.1168545\nC -1.16712715 -1.29167551 -0.31114462\nN -1.14528993 -2.58473472 -0.64415238\nC 0.02599877 -3.13061184 -0.93244118\nN 1.19217683 -2.50717641 -0.88518706\nC 1.21318484 -1.23834551 -0.46750714\nC 2.55992214 -0.64717349 -0.35322325\nC 3.50887683 -0.96609537 -1.32673587\nC 4.79421011 -0.45527216 -1.24999185\nC 5.15435915 0.36471227 -0.18853349\nC 4.22437764 0.66450214 0.79817965\nC 2.93430268 0.16353607 0.71840966\nC 0.0206046 -0.56164058 -0.17157765\nC 0.01757122 0.83915242 0.25862674\nC -0.6561626 1.41792752 1.30511694\nN -0.31138009 2.74120846 1.2824707\nC 0.54019676 2.9261056 0.24288541\nN 0.75837186 1.80109825 -0.3851283\nC -2.87891691 0.52067034 -0.63546004\nC -4.16926086 0.99848618 -0.46584027\nH -6.11809633 0.62203753 0.35471365\nH -5.49902623 -1.60239824 1.24845295\nH -3.19962166 -2.46607956 0.92625091\nH 0.02910257 -4.1741657 -1.23443383\nH 3.22227864 -1.61423708 -2.14763279\nH 5.5200157 -0.7000188 -2.01774918\nH 6.16080749 0.76344863 -0.12581593\nH 4.50670662 1.2909693 1.63744563\nH 2.22019834 0.38984586 1.5015856\nH -1.32252236 1.01095431 2.0461698\nH -0.63597988 3.44392719 1.92504508\nH 0.96550456 3.88211981 -0.01166829\nH -2.15487707 1.10717259 -1.18905204\nH -4.4431675 1.96414655 -0.87654658\n",3,0,3,[-10.8757,-10.845,-10.845],[339.182164711,252.3844068887,252.3959354003],[-1644.6452302362,-1644.6587016635,-1644.6587016661]],["C1=C(C2=CCC(c3ccsn3)=C2)C=C(c2ccsn2)C1","[chr5,CH1r5:1]>>[n:1]","C1=C(C2=CCC(c3ccsc3)=C2)C=C(c2ccsc2)C1",6,112.4379047897,-10.6928,"32\n\nC -0.91861611 1.64720772 0.22037366\nC -0.65275856 0.31860143 0.16469362\nC 0.65277442 -0.31784863 0.13640486\nC 0.91864287 -1.6459133 0.06907427\nC 2.39594441 -1.87008116 0.06265757\nC 2.94482378 -0.47041432 0.1369771\nC 4.36330749 -0.2123609 0.15625526\nC 4.97990205 1.07293831 0.2259336\nC 6.33119318 0.94988404 0.22545579\nS 6.77909967 -0.70158904 0.14129204\nN 5.20436158 -1.22432533 0.10720337\nC 1.91464735 0.40694313 0.17826945\nC -1.91464484 -0.40683096 0.13658983\nC -2.94481878 0.47066731 0.17483957\nC -4.3633139 0.21206869 0.16725013\nC -4.97992511 -1.07409347 0.11610771\nC -6.33122418 -0.95140243 0.1243523\nS -6.77911752 0.7007949 0.19292829\nN -5.20436381 1.22429477 0.21064874\nC -2.3959229 1.87114011 0.23183494\nH -0.20886196 2.45985998 0.25257325\nH 0.20890083 -2.45798023 0.02429717\nH 2.73301589 -2.38550532 -0.84209101\nH 2.72693759 -2.47634054 0.91161815\nH 4.43750624 2.00549371 0.27222374\nH 7.07104493 1.7319331 0.26950259\nH 1.98949116 1.48330899 0.23432187\nH -1.98949988 -1.48374656 0.09235818\nH -4.43753481 -2.0069696 0.07673185\nH -7.07108858 -1.73409644 0.0941491\nH -2.73123295 2.4683365 -0.62184701\nH -2.72866955 2.39602552 1.13273225\n",3,0,3,[-10.6928,-10.6519,-10.6835,-10.6742],[112.292742203,113.3722246022,112.657680666,114.9950889608],[-1468.6415446888,-1468.5978356284,-1468.6115835346,-1468.5843730864]],["O=c1cc[nH]c(-c2c(C3=CC=CC3)cccc2C2=CC=CC2)n1","[ch&r6:0]>>[nr6:0]","O=c1cc[nH]c(-c2c(C3=CC=CC3)cccc2C2=CC=CC2)c1",7,2021.0509624749,-10.9392,"39\n\nO 0.49882448 3.52658269 -2.16330726\nC 0.23591973 2.90915864 -1.1558676\nC -0.09131638 3.54418921 0.12007753\nC -0.31112984 2.80399436 1.21912613\nN -0.23600478 1.44259788 1.1333679\nC 0.01754837 0.83921479 -0.0707551\nC 0.05628869 -0.64282352 -0.03764964\nC 1.23233766 -1.31619676 -0.39652053\nC 2.42916996 -0.6296232 -0.91042213\nC 3.62010098 -0.51470899 -0.28584914\nC 4.55691284 0.16906376 -1.15613525\nC 3.95273913 0.45315433 -2.32192312\nC 2.53524493 -0.01711899 -2.28176811\nC 1.30712221 -2.69861231 -0.21365636\nC 0.2308604 -3.40427658 0.29839613\nC -0.94127512 -2.74326025 0.62392888\nC -1.05113231 -1.35908396 0.45912846\nC -2.31502264 -0.69297074 0.75927527\nC -2.87525575 0.37236308 0.13589132\nC -4.14721268 0.68355474 0.75051879\nC -4.38489451 -0.18164438 1.75057382\nC -3.25582251 -1.16131764 1.84405268\nN 0.23203482 1.50210535 -1.14878287\nH -0.13463073 4.62436233 0.14754777\nH -0.544227 3.20505856 2.19977721\nH -0.41510825 0.86898811 1.94317713\nH 3.85549897 -0.85451368 0.71288796\nH 5.57677122 0.39430565 -0.87905892\nH 4.37465388 0.9537583 -3.18010012\nH 2.30843 -0.74104136 -3.06952974\nH 1.82992025 0.81198834 -2.40371119\nH 2.22258553 -3.21461373 -0.47921223\nH 0.30192344 -4.47726401 0.43689769\nH -1.78862303 -3.30738362 0.99588633\nH -2.46965157 0.91149121 -0.70716088\nH -4.7838049 1.49585246 0.4309531\nH -5.24160165 -0.21839336 2.40622511\nH -3.6083236 -2.18152501 1.6645715\nH -2.77985023 -1.15541172 2.82914945\n",3,0,3,[-10.9599,-10.9594,-10.9798,-10.9793,-10.9367,-10.9377,-11.0565,-11.0211,-11.0201,-11.007],[2039.3125437563,2038.8013132169,1287.3095222935,1287.3439258101,2020.219993542,2020.6548800384,121.876942525,2056.3327570235,2055.2792390476,2031.4948522841],[-1684.8532537197,-1684.8532520631,-1684.8240353536,-1684.824050868,-1684.8552725149,-1684.8552840847,-1684.7986033734,-1684.8249257926,-1684.8248610971,-1684.821065274]],["C1=CN=C(NC2=C(C3=C(NC4=NC=CC4)CC=C3)C=CC2)C1","[c:0]1[ch:1][ch][c:3][c!r5:4][c!r5:5]1>>[c:0]1[CH2:1][c:3][c:4][c:5]1","C1=CN=C(Nc2ccccc2-c2ccccc2NC2=NC=CC2)C1",5,181.676599876,-9.9193,"40\n\nC 5.94536753 -0.81980745 1.05256243\nC 5.79649199 0.50681056 0.93995614\nN 4.5059105 0.87193473 0.53908624\nC 3.8291236 -0.22510426 0.39548413\nN 2.53106961 -0.29096268 0.0170927\nC 1.72234282 0.79198952 -0.25232356\nC 0.40385423 0.74777497 -0.60585772\nC -0.41305582 -0.4329102 -0.83444724\nC -1.72762681 -0.61116389 -0.50966702\nN -2.53092993 0.28614944 0.16036477\nC -3.82483906 0.07846907 0.49967256\nN -4.50239335 -0.99222612 0.22274638\nC -5.78763369 -0.80985014 0.7466827\nC -5.93233797 0.37390975 1.35703817\nC -4.62510525 1.1063197 1.2582818\nC -2.19086872 -1.97440744 -0.92466984\nC -0.95482532 -2.55349563 -1.54130927\nC 0.04527668 -1.65848564 -1.47662258\nC -0.05889352 2.12448049 -0.72849316\nC 0.94239233 2.97902259 -0.45902025\nC 2.18393785 2.21163587 -0.12275701\nC 4.63550981 -1.4624795 0.69720341\nH 6.82300193 -1.37473026 1.34117129\nH 6.52442986 1.2850993 1.11572624\nH 2.10342203 -1.20362503 -0.04651826\nH -2.10201348 1.15535306 0.44390854\nH -6.51527887 -1.59809781 0.62130458\nH -6.80549087 0.77542764 1.84475085\nH -4.70391118 2.04771125 0.7074529\nH -4.18383585 1.32596527 2.2344557\nH -3.02631366 -1.92073421 -1.62891886\nH -2.55052214 -2.55189595 -0.06806142\nH -0.92726117 -3.54117585 -1.97546736\nH 1.04386248 -1.7871044 -1.8718914\nH -1.06152753 2.39157846 -1.03400519\nH 0.91217489 4.05754018 -0.48455615\nH 2.55436083 2.42070609 0.88506174\nH 3.01138168 2.43168687 -0.80373383\nH 4.20463581 -2.03786334 1.5213151\nH 4.70611773 -2.12344503 -0.17111648\n",3,0,3,[-10.0243,-9.9171,-9.9176,-9.9509,-9.9499,-9.9835,-9.9842,-10.0493,-10.0493,-10.0886,-10.0886,-10.0274,-9.9544,-9.9544,-10.0852,-9.9813,-9.9551,-9.9546],[186.5587123575,179.2505458698,178.5718354358,172.8909804365,173.253769417,166.5613692949,165.9948067454,225.9710629619,225.994368152,217.7459453351,217.7466343546,192.1417453686,237.5594367459,237.654190923,213.6369821656,255.4951901338,243.7801747565,243.6822914883],[-1644.935492878,-1644.9179684843,-1644.9178716377,-1644.8186233002,-1644.8188991087,-1644.7296716463,-1644.7293940661,-1644.7370717566,-1644.7370628132,-1644.6505533142,-1644.650553329,-1644.9358543282,-1644.7824497441,-1644.7824521159,-1644.6506493967,-1644.5353743656,-1644.6212302476,-1644.6212026635]],["O=c1cc(-c2c(C3=CC=CC3)cccc2C2=CC=CC2)cno1","[ch&r6:0]>>[nr6:0]","O=c1cc(-c2c(C3=CC=CC3)cccc2C2=CC=CC2)cco1",6,141.4868355541,-11.229,"38\n\nO -1.42642551 3.26609456 2.61909909\nC -0.84538119 2.24006424 2.382271\nC -0.75564865 1.62044091 1.06656747\nC -0.07192183 0.46446928 0.9014098\nC 0.06087112 -0.23001794 -0.39697493\nC -1.08850155 -0.64674518 -1.09278099\nC -2.43129275 -0.47336874 -0.53940685\nC -2.85455199 -0.6709668 0.73061295\nC -4.27500564 -0.40638213 0.81790089\nC -4.73677039 -0.04536292 -0.39067226\nC -3.61548266 -0.06708754 -1.38276284\nC -0.93737607 -1.28500341 -2.32708921\nC 0.32186641 -1.53821526 -2.84478267\nC 1.45202129 -1.1474271 -2.14785317\nC 1.34107542 -0.47458335 -0.92674457\nC 2.55076323 -0.01178973 -0.25059805\nC 2.76168554 1.14755146 0.4180344\nC 4.12066493 1.18435031 0.91396516\nC 4.75729288 0.05643704 0.55762983\nC 3.83187095 -0.81125083 -0.23766572\nC 0.54198442 -0.10069404 2.07505678\nN 0.47305784 0.41881325 3.2489141\nO -0.20925452 1.58070987 3.39844326\nH -1.25613956 2.12959704 0.25289089\nH -2.25249171 -0.99500706 1.56689456\nH -4.84444036 -0.49146081 1.73193302\nH -5.74609564 0.22531545 -0.66086742\nH -3.46042231 0.90941475 -1.85129241\nH -3.81021621 -0.7812013 -2.18850347\nH -1.81637031 -1.61199958 -2.87022021\nH 0.42262981 -2.04576122 -3.79747503\nH 2.43326425 -1.33871106 -2.56615885\nH 2.05626702 1.9537964 0.55152476\nH 4.52739423 2.00740313 1.48327596\nH 5.7755152 -0.22741722 0.77607126\nH 3.69154193 -1.79575923 0.21839562\nH 4.21880662 -0.97856964 -1.24736631\nH 1.09521577 -1.02967562 2.00832417\n",3,0,3,[-11.2294,-11.2294,-11.2462,-11.2457,-11.2539,-11.2546,-11.2232,-11.2745,-11.2742],[142.0729537008,142.0657644526,170.4393435934,171.6964682496,161.5221324287,162.2680119885,157.8160243653,220.1103746702,220.2217181866],[-1709.6159721214,-1709.6159720848,-1709.5855745263,-1709.5855938486,-1709.5934074215,-1709.5934153452,-1709.5351751059,-1709.562772562,-1709.5627720265]],["C1=CCC(N(C2=CC=CC2)c2ccncc2)=C1","[ch&r6:0]>>[nr6:0]","C1=CCC(N(C2=CC=CC2)c2ccccc2)=C1",4,295.3152433884,-10.2721,"31\n\nC -1.50516487 -3.27657254 -0.20451292\nC -2.42935199 -2.63359724 0.52873347\nC -2.01281231 -1.20589618 0.72422647\nC -0.71801358 -1.14695257 -0.0483653\nN 0.06458013 0.00914557 -0.09601107\nC 1.44434544 -0.07017114 0.06306001\nC 2.38585231 0.76257572 -0.441095\nC 3.68506005 0.33292899 0.03184994\nC 3.55220511 -0.74244513 0.82607637\nC 2.10045147 -1.10836116 0.93763076\nC -0.54985841 1.24429506 -0.33275745\nC -1.65641681 1.33867188 -1.18096317\nC -2.24252092 2.57657159 -1.37782545\nN -1.80674807 3.69198333 -0.79848804\nC -0.75001215 3.60424161 0.00614414\nC -0.09019941 2.41761668 0.26988064\nC -0.43568008 -2.36625416 -0.55998287\nH -1.53043291 -4.31277884 -0.51003898\nH -3.35275639 -3.02781723 0.92423631\nH -1.82394025 -0.97884362 1.77821549\nH -2.77356739 -0.50292485 0.37733369\nH 2.22329113 1.60616363 -1.09408977\nH 4.60856235 0.82437278 -0.23928968\nH 4.33105042 -1.30760811 1.31430344\nH 1.73255245 -1.02383937 1.96484991\nH 1.91899439 -2.1354577 0.61408139\nH -2.03350168 0.4634314 -1.6951903\nH -3.09869485 2.678177 -2.03854923\nH -0.41815042 4.52919532 0.46881554\nH 0.75801072 2.39814344 0.94253645\nH 0.42286651 -2.63799419 -1.1548148\n",3,0,3,[-10.1943,-10.1937,-10.2718,-10.2716,-10.3275,-10.3308,-10.3293],[209.2791869677,211.9973362192,294.8560044711,294.3337496476,322.3558221362,324.9628494013,319.9326798576],[-1239.6002285649,-1239.6002271996,-1239.6052056102,-1239.6052038197,-1239.5834379877,-1239.583462036,-1239.583460679]],["C1=NC(c2cccc(C3=CCC=N3)c2C2=CSCS2)=CC1","[CH,ch:0]1=[C,c:1][C,c:2]=[CH,ch:3][*:4]1>>[S:0]1[*:1]=,:[*:2][S:3][*:4]1","C1=CC(c2c(C3=CCC=N3)cccc2C2=CCC=N2)=CC1",7,241.286314988,-10.0912,"35\n\nC 4.14629786 1.27900044 -1.92617859\nN 3.18523348 0.48933563 -2.21760633\nC 2.33379251 0.37817117 -1.08632526\nC 1.18039965 -0.51190484 -1.2061393\nC 1.23455543 -1.49917649 -2.19584564\nC 0.21198684 -2.42047794 -2.33844367\nC -0.89622209 -2.35119878 -1.51170814\nC -1.00180912 -1.34766767 -0.54518836\nC -2.23926811 -1.2940239 0.23360673\nC -2.9097585 -0.26500943 0.78584027\nC -4.15834371 -0.80109705 1.40967263\nC -4.01539117 -2.25588463 1.07701816\nN -2.94965559 -2.50879297 0.41830411\nC 0.05029836 -0.43249458 -0.37516777\nC -0.04191241 0.59340534 0.68271132\nC 0.05333257 0.36356618 1.99125423\nS -0.10169304 1.70093775 3.10287023\nC -0.33098075 2.98282865 1.83647971\nS -0.3486507 2.25415205 0.17430131\nC 2.80998436 1.11921132 -0.06661868\nC 4.06141862 1.79849912 -0.52292886\nH 4.92955192 1.53512743 -2.62554068\nH 2.10379222 -1.54019585 -2.84244203\nH 0.27755196 -3.19236156 -3.09690475\nH -1.70624875 -3.06463719 -1.61311801\nH -2.65149334 0.78133347 0.78027796\nH -5.06564044 -0.37120375 0.97581668\nH -4.19969342 -0.62680645 2.48875208\nH -4.72856302 -3.01853924 1.35614133\nH 0.2275524 -0.60764774 2.4295531\nH -1.27857028 3.49464943 2.01218296\nH 0.48200541 3.70812189 1.9062818\nH 2.41578278 1.2247961 0.92957528\nH 3.98443954 2.88922129 -0.49105832\nH 4.93591859 1.5167628 0.0705745\n",3,0,3,[-10.0913,-10.0913,-9.86,-9.86,-9.892,-9.892],[241.0779225315,241.4084401985,199.6236910772,199.6567839842,405.2900721586,404.8992698458],[-1555.7132812711,-1555.7132813003,-1555.6817917967,-1555.6817917948,-1555.6788329991,-1555.6788330071]],["C1=CC(Nc2c(C3=CCN=C3)cncc2C2=CCN=C2)=CC1","[ch&r6:0]>>[nr6:0]","C1=CC(Nc2c(C3=CCN=C3)cccc2C2=CCN=C2)=CC1",6,206.7339912883,-10.6276,"38\n\nC 3.49683307 -1.37087611 0.06289939\nC 2.70701812 -0.62596233 -0.72246618\nC 1.40827955 -0.47031929 -0.07614669\nN 0.39800581 0.2666059 -0.69220701\nC -0.86737159 0.44381672 -0.14453211\nC -1.66709167 -0.64395131 0.24345371\nC -1.25471652 -2.03695325 0.05817373\nC -1.50391011 -3.09665253 0.85638411\nC -0.91813396 -4.30997891 0.2126359\nN -0.33864298 -3.82858568 -1.02468989\nC -0.52998264 -2.56469024 -1.09686272\nC -2.93306853 -0.3700356 0.75875606\nN -3.43585122 0.85335619 0.86976518\nC -2.69798942 1.87705557 0.45820724\nC -1.40822963 1.73816377 -0.05020407\nC -0.65014331 2.92854494 -0.44411001\nC 0.64589662 3.23802651 -0.21982616\nC 0.90673269 4.58892375 -0.80162458\nN -0.35851353 4.99618923 -1.37460996\nC -1.21585135 4.06901455 -1.16188938\nC 1.4109437 -1.11556115 1.10859\nC 2.75027713 -1.7650693 1.30229292\nH 4.51621144 -1.67342511 -0.12393715\nH 2.95101337 -0.19537187 -1.6829661\nH 0.73997886 1.06705066 -1.21180555\nH -2.00800514 -3.1143121 1.8101109\nH -0.13264849 -4.77696418 0.81303967\nH -1.66157013 -5.0771692 -0.01987929\nH -0.19393745 -1.97718921 -1.94003069\nH -3.57858637 -1.18760131 1.06658812\nH -3.13996828 2.86379175 0.56029856\nH 1.39009152 2.67309122 0.31964032\nH 1.20769549 5.32649806 -0.05287419\nH 1.6671572 4.58225635 -1.58716914\nH -2.24020434 4.14080458 -1.50187518\nH 0.61646848 -1.18781387 1.83277068\nH 2.66913127 -2.85401469 1.38779637\nH 3.25268226 -1.41069247 2.2083032\n",4,0,4,[-10.6252,-10.6252,-10.6116,-10.6116,-10.6297,-10.6297,-10.6159,-10.6552,-10.6552,-10.6554,-10.6535,-10.6432,-10.6414],[203.1585755044,203.2665060051,132.5642694073,132.5660535758,211.4614025322,208.779494953,132.5045981339,240.3846965658,239.656081133,163.586615055,163.6892111719,160.8306455159,160.0829648341],[-1614.886104762,-1614.8861047673,-1614.8799935631,-1614.8799935676,-1614.88627118,-1614.8862741421,-1614.8809746583,-1614.8642448735,-1614.8642570742,-1614.854785392,-1614.8547483218,-1614.8585830895,-1614.858558546]],["C1=CC(c2cccc(C3=CCC=C3)c2NC2=CSCS2)=CC1","[CH,ch:0]1=[C,c:1][C,c:2]=[CH,ch:3][*:4]1>>[S:0]1[*:1]=,:[*:2][S:3][*:4]1","C1=CC(Nc2c(C3=CCC=C3)cccc2C2=CCC=C2)=CC1",5,300.2268807663,-9.685,"39\n\nC 4.87814681 0.96495091 0.60230414\nC 4.16862693 -0.14882019 0.37462742\nC 2.83549381 0.21098484 -0.10880287\nC 1.81641276 -0.78050914 -0.47755168\nC 2.18773606 -1.89817386 -1.22537714\nC 1.24046793 -2.82721089 -1.62661397\nC -0.0849706 -2.67009781 -1.2500352\nC -0.48362832 -1.58728977 -0.46699139\nC -1.87717981 -1.5040392 -0.01134744\nC -2.98372961 -1.77971399 -0.73427731\nC -4.2042937 -1.58223414 0.11217468\nC -3.62182306 -1.17634626 1.43336236\nC -2.28589807 -1.13253038 1.34393468\nC 0.47137134 -0.62293241 -0.10660849\nN 0.11035623 0.46682009 0.69978893\nC -0.88218855 1.36939168 0.316132\nC -1.57398076 1.39552965 -0.82335877\nS -2.81907893 2.6154244 -1.00254718\nC -2.49463482 3.4629928 0.57270469\nS -1.23656224 2.58536256 1.53716747\nC 2.75358123 1.55869286 -0.17707735\nC 4.04925055 2.16799635 0.26626345\nH 5.88946156 1.04020311 0.97292982\nH 4.49112205 -1.16833763 0.52978816\nH 3.22480466 -2.02160955 -1.51724089\nH 1.53749672 -3.68175134 -2.22364958\nH -0.82058131 -3.41420608 -1.53521147\nH -3.0350859 -2.06599402 -1.77396928\nH -4.85772819 -0.80538315 -0.29839257\nH -4.8032273 -2.49503301 0.19167077\nH -4.2328492 -0.96389283 2.29789208\nH -1.58906936 -0.87840552 2.12907934\nH 0.89788837 0.9147805 1.1565859\nH -1.44269565 0.71577436 -1.64969735\nH -3.42047047 3.50487919 1.14875841\nH -2.15515507 4.48187281 0.37454003\nH 1.92788115 2.15252302 -0.53901037\nH 3.91785854 2.82772466 1.13003269\nH 4.50687425 2.76860738 -0.52636942\n",4,0,4,[-9.7054,-9.7049,-9.6877,-9.6876,-9.6959,-9.6959,-9.6771,-9.6771,-9.8264,-9.8266,-9.7746,-9.7816,-9.8506,-9.8112,-9.812],[307.8007723284,306.6266094138,313.4334005636,313.2997711691,335.6406384482,335.6403638577,324.9955718252,325.3698724193,386.0375418058,386.2474219904,341.2068795856,345.2965811766,414.6002175103,370.8688580527,371.7843050831],[-1628.3223946778,-1628.3223984733,-1628.327458266,-1628.3274447429,-1628.3021547137,-1628.3021547191,-1628.3079973796,-1628.3079974021,-1628.2962021135,-1628.2962028876,-1628.2983541132,-1628.2983361837,-1628.2956761884,-1628.2985563914,-1628.2985589674]],["c1cncc(Nc2c(-c3ccncc3)cccc2-c2ccncc2)c1","[ch&r6:0]>>[nr6:0]","c1ccc(Nc2c(-c3ccncc3)cccc2-c2ccncc2)cc1",4,167.1510091119,-10.8934,"41\n\nC 1.27726044 3.08669658 -1.00851491\nC 1.41012327 3.95963089 0.06099186\nN 1.04409621 3.62995862 1.29827225\nC 0.55562736 2.41962642 1.51873832\nC 0.40153787 1.46769679 0.50528851\nN -0.11135784 0.21700709 0.85459935\nC -0.30217534 -0.82772321 -0.0630091\nC -1.57894005 -1.3955452 -0.18757967\nC -2.73130585 -0.85628156 0.56445301\nC -3.5672367 -1.69887053 1.29688136\nC -4.64533112 -1.15841589 1.97918871\nN -4.93273685 0.13944736 1.96839467\nC -4.15040883 0.94901568 1.2619589\nC -3.04759207 0.50327713 0.55057439\nC -1.76427518 -2.47944946 -1.04393755\nC -0.70684393 -2.97736831 -1.78908431\nC 0.55501135 -2.41752548 -1.65784506\nC 0.78150812 -1.35810906 -0.78046539\nC 2.16100599 -0.8595675 -0.59684164\nC 2.70449446 -0.65482327 0.67122289\nC 4.01023124 -0.20714574 0.78401215\nN 4.7861549 0.04098418 -0.26705099\nC 4.27995724 -0.15937913 -1.47921413\nC 2.98659557 -0.60892797 -1.69291967\nC 0.76130633 1.81852527 -0.79451727\nH 1.56882073 3.39427387 -2.00599328\nH 1.81522348 4.95701058 -0.07583975\nH 0.26691713 2.18169462 2.53878037\nH -0.8092757 0.2536687 1.58794919\nH -3.36713582 -2.7628532 1.3456407\nH -5.30527328 -1.79473979 2.56162336\nH -4.41617866 2.00208821 1.26398863\nH -2.45433864 1.20173408 -0.02746205\nH -2.75252462 -2.9141532 -1.14431453\nH -0.86321184 -3.80991732 -2.46488166\nH 1.38852733 -2.83093754 -2.21471044\nH 2.11509141 -0.84596183 1.55982539\nH 4.45280235 -0.03951255 1.76161161\nH 4.93653844 0.05060945 -2.31867473\nH 2.616936 -0.74368333 -2.70279896\nH 0.63037507 1.12794557 -1.61834055\n",4,0,4,[-10.8494,-10.8494,-10.8913,-10.8913],[153.5143045103,153.4758386874,165.6933010413,165.6937847774],[-1788.6508173964,-1788.6508168911,-1788.6540229057,-1788.6540228639]],["c1ccc(-c2ncnc(-c3ccccc3)c2Nc2ccncc2)cc1","[ch&r6:0]>>[nr6:0]","c1ccc(Nc2c(-c3ccccc3)ncnc2-c2ccccc2)cc1",4,231.977883599,-10.8802,"41\n\nC 4.77760242 -1.11187344 -0.40038017\nC 3.88038385 -1.21678 0.65414317\nC 2.51652251 -1.26179508 0.41100589\nC 2.03309241 -1.20206943 -0.89740803\nC 0.59471395 -1.26440044 -1.21603298\nN 0.28485468 -1.9131741 -2.34219615\nC -0.9929606 -2.0857432 -2.64257728\nN -2.01503829 -1.65478942 -1.91838122\nC -1.75078256 -0.93246732 -0.82684864\nC -2.92476829 -0.44559158 -0.07827984\nC -2.97865193 0.82955391 0.4887217\nC -4.11351364 1.24261206 1.17163281\nC -5.20441911 0.39344431 1.29550944\nC -5.16752995 -0.86768935 0.71388687\nC -4.03949747 -1.28161084 0.02565163\nC -0.42589144 -0.7057735 -0.43506964\nN -0.15599122 -0.01258147 0.75779429\nC 0.58563706 1.15661978 0.82611672\nC 1.23658285 1.72496233 -0.27047966\nC 1.96994932 2.88258204 -0.07933677\nN 2.08888483 3.49298867 1.09652511\nC 1.45748029 2.95983861 2.13982185\nC 0.70073472 1.80590438 2.05961183\nC 2.9448939 -1.12712271 -1.9540314\nC 4.30630764 -1.07377739 -1.70631174\nH 5.84305863 -1.06780208 -0.20487733\nH 4.2451078 -1.26433641 1.67426327\nH 1.82681285 -1.36093843 1.24092282\nH -1.22197845 -2.63687387 -3.54979683\nH -2.1507502 1.51792781 0.36427693\nH -4.14673734 2.23642656 1.6042292\nH -6.0871192 0.71842971 1.83451179\nH -6.023691 -1.52809652 0.79501736\nH -4.00477521 -2.2613052 -0.43805049\nH -0.88218998 -0.0876696 1.45923489\nH 1.16461855 1.2823851 -1.25501452\nH 2.4852105 3.34432348 -0.91674691\nH 1.56534025 3.47997759 3.08728785\nH 0.20620601 1.40411465 2.93638096\nH 2.56871817 -1.10396813 -2.97092164\nH 5.00357267 -1.00386146 -2.53380514\n",4,0,4,[-10.8797,-10.88],[231.25173164,232.5383547977],[-1788.9227733491,-1788.9228702056]],["C1=C(NC2=CCC(c3ccsc3)=C2)C=C(c2ccsc2)C1","[c:0]1[ch:1][ch][c:3][c!r5:4][c!r5:5]1>>[c:0]1[CH2:1][c:3][c:4][c:5]1","c1cc(Nc2cccc(-c3ccsc3)c2)cc(-c2ccsc2)c1",5,101.6158040557,-9.9648,"36\n\nC -1.65915383 1.08873014 -0.88946988\nC -1.24515117 0.04658036 -0.13177632\nN 0.01560509 -0.32413878 0.28633272\nC 1.23312424 0.20344032 -0.08924935\nC 1.55363951 1.10360004 -1.04766333\nC 3.04044316 1.31595063 -1.0417213\nC 3.51533683 0.39909993 0.05736394\nC 4.90667601 0.27065967 0.42875309\nC 5.38494392 -0.58726309 1.47106807\nC 6.73046472 -0.52488622 1.62127947\nS 7.46832188 0.56633894 0.51552164\nC 5.94238292 0.94917618 -0.16433589\nC 2.44329131 -0.23254907 0.58970195\nC -2.3962478 -0.74472243 0.27366512\nC -3.52500843 -0.19809735 -0.23500509\nC -4.88808742 -0.65689815 -0.08745973\nC -5.26907622 -1.82016667 0.65607642\nC -6.6073089 -2.03405729 0.63981743\nS -7.45491246 -0.84514044 -0.26899786\nC -5.98603184 -0.04238927 -0.63675099\nC -3.15327845 1.02843471 -1.02971436\nH -1.07893392 1.87908334 -1.33344371\nH 0.05196114 -1.07946835 0.95369098\nH 0.91107765 1.60849592 -1.74810649\nH 3.49293565 1.05612409 -2.00460111\nH 3.30345949 2.35850609 -0.83318452\nH 4.73896446 -1.21374112 2.06968779\nH 7.3367903 -1.06618818 2.32902272\nH 5.87835952 1.65889333 -0.97261427\nH 2.44361742 -0.95350115 1.39501492\nH -2.31923275 -1.63063729 0.88809499\nH -4.5623945 -2.45485182 1.17171459\nH -7.14907666 -2.83410559 1.11725843\nH -5.99904835 0.84853782 -1.24271264\nH -3.4619747 0.93446146 -2.07635739\nH -3.63647776 1.92668931 -0.6309\n",4,0,4,[-9.9601,-9.9625,-9.9625,-9.9649,-9.9648,-9.9904,-9.9904,-9.9942,-9.9942,-9.9942,-9.9956,-9.9946,-9.9671],[102.0930591412,101.507350852,104.6262532927,105.3100026229,102.0342939787,128.7225676397,128.7226331374,130.6417555679,129.797440974,129.7973018154,130.1146825876,129.8397199012,111.3851842706],[-1541.6558150054,-1541.6612855575,-1541.6612818244,-1541.666734354,-1541.6667254513,-1541.6372048391,-1541.6372048121,-1541.6419026901,-1541.6424975989,-1541.6424975965,-1541.6471892635,-1541.6471662556,-1541.6286992184]],["C1=CCC(c2cncc(C3=CC=CC3)c2Nc2ccon2)=C1","[chr5,CH1r5:1]>>[n:1]","C1=CCC(c2cncc(C3=CC=CC3)c2Nc2ccoc2)=C1",7,298.7467289627,-10.7253,"37\n\nC 3.79984288 1.0254101 1.60887765\nC 4.48813691 0.06018011 0.97611449\nC 3.54005243 -0.98568139 0.47676082\nC 2.20153133 -0.46395821 0.93154378\nC 0.94354425 -1.16698407 0.69833256\nC 0.86664695 -2.5489948 0.87464847\nN -0.26153896 -3.24119689 0.7774996\nC -1.38811506 -2.58545987 0.53662551\nC -1.448007 -1.20654335 0.32613409\nC -2.73264902 -0.56051553 0.06240409\nC -3.24146718 0.57110702 0.60548038\nC -4.55764137 0.82348238 0.05280945\nC -4.86716895 -0.14244214 -0.82736724\nC -3.74340712 -1.12956775 -0.90228\nC -0.23878017 -0.49197366 0.35403095\nN -0.23021459 0.86726358 0.0168285\nC 0.62951635 1.37717696 -0.93395248\nC 0.59072337 2.70239151 -1.44132141\nC 1.6193277 2.71985107 -2.3287727\nO 2.22496543 1.54007465 -2.36530569\nN 1.60402763 0.68933466 -1.49111631\nC 2.38749775 0.70968003 1.57861722\nH 4.20604804 1.91192935 2.07488886\nH 5.55466347 0.00163694 0.81954387\nH 3.56534031 -1.0623164 -0.61500043\nH 3.76949827 -1.97680045 0.87792676\nH 1.75810393 -3.11629834 1.12475693\nH -2.2968979 -3.17939756 0.51026796\nH -2.78762393 1.1843453 1.37124958\nH -5.17010702 1.66967874 0.32953904\nH -5.77060103 -0.2438272 -1.40926088\nH -3.3316972 -1.21339308 -1.91240966\nH -4.06768122 -2.13187018 -0.60598049\nH -1.15206955 1.28667837 -0.01979627\nH -0.09251945 3.48913399 -1.17632075\nH 2.00999703 3.4898992 -2.97536711\nH 1.61872271 1.32796689 2.01937085\n",4,0,4,[-10.9763,-10.9263,-10.9263,-10.9768,-10.7946,-10.795,-10.7254,-10.8071,-10.8071,-10.7975,-10.7958,-10.9778],[368.0056993599,372.5716241252,372.9167110937,254.6478545864,279.7472712623,280.3255343533,299.7831988978,301.2728679914,301.2985267214,277.5493368226,276.281472431,367.9885101728],[-1640.8488273056,-1640.8497164425,-1640.8497165359,-1640.8488326023,-1640.822027724,-1640.8219846115,-1640.8639003863,-1640.7898373617,-1640.7898410174,-1640.8218082148,-1640.8218052542,-1640.8487942725]],["C1=CC(c2cc(Nc3cocn3)cc(C3=CCC=C3)n2)=CC1","[#6H2r5:1]>>[O:1]","C1=CC(c2cc(NC3=CCC=N3)cc(C3=CCC=C3)n2)=CC1",7,65.6480069119,-10.6706,"37\n\nC -0.04877971 4.52062181 0.90090135\nC 0.50518953 3.33521592 0.61744293\nC -0.5401304 2.31591658 0.52654189\nC -0.24317936 0.91709618 0.22810567\nC -1.24655754 -0.04720848 0.14751638\nC -0.8907398 -1.36282982 -0.14082469\nN -1.79058073 -2.40799574 -0.24740965\nC -3.15814836 -2.38449144 -0.10769413\nC -4.01326054 -3.44420654 -0.22652353\nO -5.27309997 -2.9724204 -0.01081485\nC -5.13027574 -1.67046539 0.2253296\nN -3.89692654 -1.26521222 0.18092606\nC 0.46273598 -1.65424077 -0.33600576\nC 1.40112777 -0.63070064 -0.23750941\nC 2.83102472 -0.86002411 -0.42966019\nC 3.48227011 -2.01150627 -0.70936312\nC 4.95324295 -1.74585163 -0.81523139\nC 5.03987342 -0.27053424 -0.55365809\nC 3.81344748 0.21957047 -0.3346098\nN 1.04804211 0.62835047 0.03933413\nC -1.73566048 2.90320908 0.75943489\nC -1.5367937 4.36509953 1.02034981\nH 0.44755292 5.47034087 1.03363459\nH 1.55195482 3.11272262 0.46957685\nH -2.27924612 0.22721438 0.30677915\nH -1.39055742 -3.30923716 -0.46294374\nH -3.8931842 -4.49083514 -0.43973586\nH -6.00424691 -1.07471659 0.42660906\nH 0.77112684 -2.66866836 -0.56181369\nH 3.06408229 -2.99768879 -0.84584144\nH 5.52491039 -2.32510137 -0.08264516\nH 5.34390993 -2.00937113 -1.80363685\nH 5.9778701 0.26426106 -0.5543062\nH 3.53789434 1.24141272 -0.11809747\nH -2.7127241 2.44411033 0.76912634\nH -2.07232236 4.9842358 0.29312144\nH -1.89984172 4.65392843 2.01219101\n",4,0,4,[-10.6604,-10.6604,-10.6784,-10.6785,-10.6844,-10.6844,-10.7038,-10.7038,-10.6246,-10.6471,-10.6446,-10.6705],[71.4695930701,71.469649125,72.8823385457,72.8969171537,71.400249346,71.4002396321,71.1333724134,71.1882544565,66.0489186894,66.5415242602,66.9594033689,65.6756939516],[-1642.0664012682,-1642.0664012762,-1642.0732499337,-1642.0732498077,-1642.0738280527,-1642.0738280538,-1642.0790897473,-1642.0790897892,-1642.0708610082,-1642.077937661,-1642.0797987418,-1642.0853975855]],["c1ccc(-c2cc(Nc3cccs3)cc(-c3ccccc3)c2)cc1","[#6H2r5:1]>>[S:1]","C1=CCC(Nc2cc(-c3ccccc3)cc(-c3ccccc3)c2)=C1",4,95.3589107412,-10.2983,"41\n\nC -0.32256132 5.90251655 -0.29261478\nC -1.23961906 5.10883122 -0.96846986\nC -1.11682646 3.72818356 -0.9467975\nC -0.0707451 3.11947961 -0.2505377\nC 0.05846024 1.64896807 -0.22792238\nC 1.31063614 1.05112651 -0.33002843\nC 1.44043686 -0.34266426 -0.30120623\nN 2.72007728 -0.85624049 -0.4287119\nC 3.20592374 -2.11613461 -0.15228375\nC 4.51878542 -2.47059097 -0.32450803\nC 4.76495207 -3.81166414 0.06507266\nC 3.65155954 -4.43971688 0.52044943\nS 2.26147599 -3.41176521 0.49103144\nC 0.2987806 -1.13558237 -0.18906865\nC -0.95903768 -0.5441342 -0.08296627\nC -2.16094356 -1.39206849 0.04310331\nC -3.33972527 -1.05892154 -0.62694258\nC -4.46623793 -1.85850602 -0.51073154\nC -4.43419929 -3.00050404 0.2782615\nC -3.26759257 -3.33904559 0.95067596\nC -2.13886789 -2.54278859 0.83379387\nC -1.07550146 0.84511778 -0.09897097\nC 0.84729659 3.92645427 0.42424892\nC 0.72027308 5.30688301 0.40403457\nH -0.42050406 6.98214786 -0.30845908\nH -2.05450716 5.56828501 -1.51723788\nH -1.82877947 3.1168703 -1.49065444\nH 2.19830838 1.6628811 -0.45170518\nH 3.43963499 -0.16900473 -0.60532021\nH 5.27544086 -1.80435028 -0.71294317\nH 5.73934428 -4.27563306 0.00125559\nH 3.55844455 -5.45382373 0.87081536\nH 0.37496453 -2.21358824 -0.22236546\nH -3.36932755 -0.17809164 -1.25915859\nH -5.37359399 -1.59058228 -1.04106668\nH -5.31593618 -3.62485672 0.36885851\nH -3.23742681 -4.22775854 1.57163383\nH -1.23732513 -2.80633679 1.37617423\nH -2.04867583 1.30542512 0.02490722\nH 1.65552608 3.46982356 0.98537217\nH 1.43761249 5.92135989 0.93712964\n",4,0,4,[-10.3671,-10.3489,-10.3489,-10.3652,-10.3652,-10.3475,-10.3411,-10.2995,-10.2984,-10.2964,-10.2964,-10.2941,-10.2962,-10.2955],[141.8893040122,123.9374374304,123.9368764136,144.4288635603,144.0890038989,128.4383954244,124.4619399417,96.4598531532,95.4819578733,92.1061887789,92.1262516786,88.5591462779,91.8680336263,89.8149731424],[-1701.5690938463,-1701.5746772316,-1701.5746772007,-1701.5702378267,-1701.5702375191,-1701.5736847738,-1701.573552504,-1701.6133621345,-1701.6134203299,-1701.6122064049,-1701.6122064324,-1701.6122552114,-1701.6134680773,-1701.613373204]],["C1=CC(c2cc(Nc3cncnc3)cc(C3=CCC=C3)n2)=CC1","[ch&r6:0]>>[nr6:0]","C1=CC(c2cc(Nc3cccnc3)cc(C3=CCC=C3)n2)=CC1",6,94.2601618663,-10.8814,"39\n\nC -2.43253813 3.94030976 -0.93815851\nC -2.33048351 2.62414762 -0.71490282\nC -0.92071212 2.26075329 -0.5740052\nC -0.48972823 0.88876169 -0.32044767\nC 0.85806539 0.54251363 -0.22555096\nC 1.19441109 -0.78642665 0.02594674\nN 2.50304699 -1.2319723 0.12147129\nC 3.631629 -0.48675109 0.42330815\nC 3.60951696 0.69740414 1.16277535\nN 4.73024705 1.35111766 1.43249581\nC 5.87537738 0.84394826 0.99170906\nN 5.99464777 -0.29651928 0.32044293\nC 4.88715034 -0.96512392 0.0390448\nC 0.16461378 -1.72351274 0.12993025\nC -1.15613698 -1.29520017 0.01680143\nC -2.28737209 -2.21237277 0.12517264\nC -2.28533101 -3.55118266 0.31607127\nC -3.69524447 -4.05538975 0.3595748\nC -4.49846778 -2.80292927 0.16513485\nC -3.67404364 -1.75648702 0.03207553\nN -1.46761442 -0.01230425 -0.19236906\nC -0.17116173 3.37775551 -0.71403079\nC -1.06390224 4.55499021 -0.95983712\nH -3.33116807 4.52021244 -1.08611081\nH -3.12982939 1.90124785 -0.64169274\nH 1.62346471 1.29094266 -0.37970288\nH 2.6512004 -2.2143532 -0.0568927\nH 2.69026531 1.11095722 1.56308391\nH 6.78493257 1.39472403 1.20979448\nH 4.98985825 -1.90323252 -0.49954906\nH 0.39820977 -2.76716994 0.30371707\nH -1.43487581 -4.20742919 0.42568251\nH -3.88808236 -4.79122841 -0.42797743\nH -3.92289441 -4.54355495 1.31284892\nH -5.57793513 -2.80385161 0.14400567\nH -3.93864468 -0.720436 -0.12100205\nH 0.90340792 3.46996015 -0.66376835\nH -0.94736464 5.32106879 -0.18629688\nH -0.84651384 5.03661275 -1.91879244\n",4,0,4,[-10.8382,-10.8387,-10.8588,-10.8588,-10.8588,-10.859,-10.8812,-10.8812],[95.6962337846,95.7811865574,95.6094787753,95.6094411417,95.1862244106,95.4442758475,94.2999811282,94.1929226165],[-1672.7238843099,-1672.7239176888,-1672.7318519706,-1672.731851975,-1672.7301740783,-1672.7301502912,-1672.7364828152,-1672.7364826591]],["c1ccc(Nc2cc(-c3ccccc3)cc(-c3ccccc3)c2)cc1","[cH&r6,CH&r5:1]>>[#6:1](-[c]1[ch]ccc[ch]1)","c1ccc(Nc2ccccc2)cc1",2,53.5319267756,-10.521,"44\n\nC 5.74972162 0.71567507 -1.25774839\nC 5.77279576 -0.57333212 -0.73969479\nC 4.59021556 -1.24963276 -0.49138296\nC 3.3608826 -0.63638326 -0.75595727\nN 2.20209153 -1.36172933 -0.5144372\nC 0.93670759 -0.86556531 -0.23688119\nC 0.73399485 0.41283991 0.28504292\nC -0.55595984 0.85698171 0.56815005\nC -0.76625017 2.21522429 1.1069013\nC -1.70694258 2.44447748 2.11283302\nC -1.90181871 3.72095271 2.61728346\nC -1.16363304 4.78794533 2.12287909\nC -0.22695332 4.57058941 1.12133585\nC -0.02762842 3.29448824 0.61775118\nC -1.64246813 0.01063689 0.34669474\nC -1.44770458 -1.28013673 -0.1463832\nC -2.60058866 -2.17639457 -0.36347562\nC -2.66387438 -2.99512628 -1.49267768\nC -3.74785866 -3.83571845 -1.6935884\nC -4.78287413 -3.87439646 -0.76893822\nC -4.72894375 -3.06463257 0.3576217\nC -3.64795479 -2.22037944 0.55884489\nC -0.15646106 -1.71313607 -0.43673055\nC 3.33969355 0.64689666 -1.30937201\nC 4.53030054 1.31439694 -1.54765941\nH 6.67636592 1.2453838 -1.44493352\nH 6.7205549 -1.05482072 -0.52445237\nH 4.60808547 -2.25576163 -0.08617865\nH 2.30214408 -2.36530386 -0.48621561\nH 1.58144218 1.04471498 0.51859194\nH -2.27638069 1.61432988 2.5165978\nH -2.63191508 3.88381118 3.4026012\nH -1.31786308 5.7860967 2.51704217\nH 0.34989314 5.40071361 0.72830665\nH 0.69426313 3.1370541 -0.17636034\nH -2.64868745 0.36875772 0.53056771\nH -1.86808687 -2.95967868 -2.22882865\nH -3.78632898 -4.46254381 -2.57781913\nH -5.62921947 -4.53353317 -0.92598556\nH -5.53281156 -3.09280553 1.08514631\nH -3.60674851 -1.6031875 1.44976547\nH 0.0133573 -2.71926203 -0.80427788\nH 2.3987663 1.11059792 -1.5787292\nH 4.50467988 2.31089577 -1.97524961\n",4,0,4,[-10.5169,-10.5168,-10.5218,-10.5218,-10.5172,-10.5172,-10.5164,-10.5163],[58.9045883826,59.3744163111,54.1182776619,54.1303815853,52.6978503572,52.6975601474,56.2376237717,56.2701672543],[-1745.5596556685,-1745.5596290584,-1745.567594789,-1745.5675940634,-1745.5667635244,-1745.5667635335,-1745.5605590862,-1745.5605550421]],["O=c1cc[nH]c(Nc2cc(C3=CC=CC3)cc(C3=CC=CC3)c2)n1","[c:0]1[ch:1][ch][c:3][c!r5:4][c!r5:5]1>>[c:0]1[CH2:1][c:3][c:4][c:5]1","O=c1cc[nH]c(Nc2cc(-c3ccccc3)cc(-c3ccccc3)c2)n1",6,98.2026071174,-10.7441,"41\n\nO 3.94170496 3.59121333 0.30877334\nC 4.0314617 2.49798875 0.82414541\nC 5.22272926 2.06146859 1.56585775\nC 5.27872926 0.84295833 2.12083269\nN 4.20846927 -0.0062495 1.99302531\nC 3.09567231 0.40791504 1.2963702\nN 2.1071302 -0.52810938 1.24394811\nC 0.85455217 -0.44935588 0.61297149\nC 0.4131831 0.67782401 -0.06870469\nC -0.84926622 0.68141154 -0.67373272\nC -1.30725448 1.86170035 -1.38764999\nC -2.48909071 2.05633265 -2.0272302\nC -2.5208836 3.38148355 -2.6019438\nC -1.36777022 4.01571273 -2.32676327\nC -0.48014289 3.11517413 -1.52717244\nC -1.65109401 -0.46055462 -0.57924034\nC -1.21859783 -1.59999622 0.10518826\nC -2.06343843 -2.78025894 0.19492893\nC -1.8068489 -3.95713498 0.82039627\nC -2.9276911 -4.85473502 0.65429195\nC -3.88305641 -4.24832829 -0.07054271\nC -3.43148773 -2.86793784 -0.43632892\nC 0.04755871 -1.58200512 0.70256451\nN 2.99451835 1.56736747 0.74683732\nH 6.04616418 2.75765121 1.64551569\nH 6.1215108 0.45233931 2.68128015\nH 4.2362439 -0.92488336 2.40487792\nH 2.2944776 -1.40669727 1.70415833\nH 1.04500729 1.55178825 -0.13221813\nH -3.30533421 1.35341956 -2.11437101\nH -3.35850083 3.77244519 -3.16199518\nH -1.07782896 5.0154528 -2.61277372\nH -0.23416486 3.55445215 -0.55593213\nH 0.46704846 2.92637487 -2.04092436\nH -2.62828466 -0.46195931 -1.04631107\nH -0.91436587 -4.22154197 1.36934785\nH -2.96083549 -5.85473476 1.06289557\nH -4.84094598 -4.64612966 -0.36988815\nH -4.11224023 -2.10702074 -0.04307063\nH -3.38979864 -2.73446027 -1.52148618\nH 0.41276078 -2.45038062 1.24007261\n",4,0,4,[-10.9766,-10.978,-10.9544,-10.9535,-10.9595,-10.9602,-10.9855,-10.9858,-10.744,-10.744,-10.7357,-10.7356,-10.7484,-10.7483,-10.7412,-10.7412],[87.2120645668,87.0685164045,89.4768010762,89.8824744654,88.3583048726,88.0575903111,85.3068939841,85.7350387523,98.7620456171,98.7619365269,98.2636503622,98.9105813273,103.7066598738,103.5588027071,101.158136596,102.0335290673],[-1786.9699979457,-1786.9699329146,-1786.9722006032,-1786.9722474635,-1786.9744476177,-1786.9744400637,-1786.9695302496,-1786.9695212388,-1787.0310008651,-1787.0310008654,-1787.0206655289,-1787.0207566569,-1787.0021295019,-1787.0021300239,-1786.9944045666,-1786.9944043968]],["c1ccc(Nc2ccc(Nc3ccccc3)c3cscc23)cc1","[#6H2r5:1]>>[S:1]","C1=c2c(Nc3ccccc3)ccc(Nc3ccccc3)c2=CC1",4,290.1269447621,-9.8831,"39\n\nC 5.53838841 0.81286963 2.0246683\nC 4.27155348 0.32016299 2.31278766\nC 3.34691369 0.10773181 1.30369038\nC 3.6830325 0.40193786 -0.02163791\nN 2.81630267 0.18225811 -1.07733112\nC 1.42647527 0.09670408 -1.03015641\nC 0.65512298 0.7353952 -0.09098426\nC -0.75496091 0.63236216 -0.09430097\nC -1.42087784 -0.11134966 -1.03685337\nN -2.80814274 -0.22872241 -1.09055555\nC -3.70252747 -0.1377222 -0.03900296\nC -5.04174771 0.14378576 -0.33678537\nC -5.9814195 0.21287547 0.67741233\nC -5.60746191 -0.00154411 1.99846021\nC -4.28382254 -0.30496158 2.29267308\nC -3.33341489 -0.380392 1.2879844\nC -0.66195334 -0.76806027 -2.05919742\nC -1.11210799 -1.54822248 -3.10312518\nS 0.1657027 -2.13908473 -4.06791467\nC 1.33952181 -1.36907746 -3.09736077\nC 0.77586274 -0.66299854 -2.05581588\nC 4.96848558 0.87523115 -0.31324731\nC 5.88338059 1.07982703 0.70531148\nH 6.25479865 0.97798401 2.82075304\nH 4.00196607 0.08864587 3.33767214\nH 2.37661905 -0.31064203 1.54077222\nH 3.23549184 0.1494502 -1.99449012\nH 1.11727315 1.36391917 0.66016045\nH -1.30707351 1.18676932 0.6544633\nH -3.21381532 -0.32181756 -2.00965219\nH -5.33474466 0.30963514 -1.36824681\nH -7.01473463 0.43715221 0.43545393\nH -6.34397903 0.05741723 2.79112844\nH -3.98824215 -0.49517915 3.31888773\nH -2.31373145 -0.65336305 1.52974577\nH -2.13150576 -1.80167105 -3.34257395\nH 2.38604302 -1.47156427 -3.33195254\nH 5.23908531 1.08225979 -1.34338347\nH 6.87424394 1.45199839 0.46811232\n",4,0,4,[-9.8815,-9.9047,-9.9021],[293.0269253561,314.3403960917,311.3907454413],[-1658.9924155131,-1658.9910952947,-1658.9910270694]],["C1=CCC(c2cccc(C3=CC=CC3)c2NC2=CSCS2)=C1","[CH,ch:0]1=[C,c:1][C,c:2]=[CH,ch:3][*:4]1>>[S:0]1[*:1]=,:[*:2][S:3][*:4]1","C1=CCC(c2cccc(C3=CC=CC3)c2NC2=CCC=C2)=C1",5,307.5010430375,-9.6987,"39\n\nC -3.68398472 2.54744235 -0.71097379\nC -3.63524796 3.43483941 0.29600049\nC -2.29449075 3.36404743 0.95969976\nC -1.59140108 2.27638985 0.18388085\nC -0.22129553 1.85963028 0.48134683\nC 0.74088401 2.82162195 0.8007689\nC 2.0563531 2.45472081 1.03209777\nC 2.42223109 1.11888616 0.99288186\nC 1.48066221 0.11820351 0.73315693\nC 1.87884415 -1.28438363 0.8135087\nC 1.15052913 -2.3515558 1.22105954\nC 1.96077595 -3.54825938 1.15863984\nC 3.18847159 -3.23596708 0.71125596\nC 3.2682082 -1.76133291 0.46096557\nC 0.1587403 0.5062961 0.44135734\nN -0.82575306 -0.46319163 0.18300715\nC -0.74113237 -1.29904804 -0.93345821\nC 0.23337452 -1.36297082 -1.84060564\nS 0.0981467 -2.56129653 -3.11185668\nC -1.52200202 -3.21018896 -2.60286135\nS -2.10162206 -2.40225473 -1.08797342\nC -2.42777259 1.82979494 -0.78435988\nH -4.5141214 2.37014603 -1.37971833\nH -4.40670464 4.11959936 0.6141987\nH -1.7667578 4.32023489 0.89362204\nH -2.37088261 3.11415707 2.02212879\nH 0.46150291 3.86867787 0.83119019\nH 2.79899579 3.21262808 1.25392507\nH 3.44870262 0.84379661 1.20666536\nH 0.12518224 -2.34033303 1.55966353\nH 1.60138018 -4.52996454 1.4326854\nH 4.0236535 -3.89992541 0.5465971\nH 3.51858285 -1.53384969 -0.57963282\nH 4.03731092 -1.29688777 1.08532544\nH -1.77013126 -0.12616383 0.34164432\nH 1.11068478 -0.73649982 -1.85978729\nH -2.24643071 -3.04170708 -3.40218723\nH -1.43524365 -4.28355236 -2.42512161\nH -2.2082425 1.08822038 -1.53873714\n",4,0,4,[-9.8687,-9.8591,-9.7617,-9.7617,-9.6885,-9.6864,-9.6873,-9.8553,-9.8553,-9.8186,-9.818,-9.7537,-9.7528],[357.5786576966,357.9005630963,360.260178004,360.1027678997,337.2716972158,335.5855158293,341.3471848039,328.5968369555,329.184635405,305.9423764844,305.1977287018,366.6937694234,365.8515967741],[-1628.3520535069,-1628.3517180342,-1628.3333214929,-1628.3333273951,-1628.3047023362,-1628.3046604542,-1628.3044751401,-1628.3219273092,-1628.3219294151,-1628.3196929572,-1628.3196366452,-1628.3134927161,-1628.313490964]],["C1=CCC(c2cc(C3=CC=CC3)nc(Nc3ccc[nH]3)n2)=C1","[ch&r6:0]>>[nr6:0]","C1=CCC(c2cc(Nc3ccc[nH]3)cc(C3=CC=CC3)c2)=C1",6,165.5778498302,-10.1041,"38\n\nC -3.19042803 -3.48685534 1.01721403\nC -2.00812222 -4.12065921 1.11922601\nC -0.89930685 -3.15989303 0.8284044\nC -1.63437628 -1.87628004 0.54391449\nC -0.93456178 -0.65377252 0.20722825\nC -1.59061676 0.54607863 -0.05993957\nC -0.8158968 1.66533997 -0.37453289\nC -1.38248612 2.96382915 -0.67060433\nC -2.67963269 3.36031354 -0.70887369\nC -2.74335096 4.76199324 -1.05412118\nC -1.49699958 5.23811014 -1.23022645\nC -0.50625945 4.14180085 -1.00377614\nN 0.51796654 1.58103664 -0.41629292\nC 1.06439103 0.390285 -0.1461772\nN 2.42241057 0.37906232 -0.2068676\nC 3.2794802 -0.68853383 0.01605994\nC 4.65402473 -0.71758722 -0.04226727\nC 5.03974351 -2.04561131 0.26760524\nC 3.90096138 -2.76965894 0.50092251\nN 2.83222562 -1.92741641 0.3437075\nN 0.4043827 -0.72794488 0.16261202\nC -2.96689124 -2.10392284 0.66306677\nH -4.1701687 -3.91657659 1.16999475\nH -1.83411454 -5.15659628 1.36848429\nH -0.29566115 -3.4747957 -0.02818366\nH -0.21570169 -3.05129061 1.6758571\nH -2.66975967 0.60990209 -0.02490072\nH -3.55087059 2.75050619 -0.51700994\nH -3.66680204 5.31544067 -1.14876081\nH -1.20748128 6.24435546 -1.49361534\nH 0.18569442 4.36875271 -0.18720577\nH 0.10718115 3.94619094 -1.88836492\nH 2.84747049 1.26220513 -0.4469621\nH 5.30392343 0.10866412 -0.27750697\nH 6.05145472 -2.41565932 0.31082204\nH 3.75993261 -3.80521089 0.76361989\nH 1.85094582 -2.14890334 0.44526464\nH -3.76270048 -1.38669846 0.52218559\n",4,0,4,[-10.1041,-10.0865,-10.0681,-10.0504,-10.1065,-10.089,-10.0701,-10.0525],[165.7417116453,169.4618959136,172.3815884343,176.4075251249,145.8419993569,148.4514444887,150.8074860781,153.8816564871],[-1616.4171510358,-1616.3967824752,-1616.4021282574,-1616.3795733293,-1616.278330095,-1616.2608894266,-1616.2491225694,-1616.2295203623]],["O=c1cnc(Nc2cc(C3=CC=CC3)cc(C3=CC=CC3)c2)co1","[ch&r6:0]>>[nr6:0]","O=c1ccc(Nc2cc(C3=CC=CC3)cc(C3=CC=CC3)c2)co1",5,90.8371666792,-10.9448,"40\n\nO 6.52071531 2.84492193 -0.29697785\nC 5.61152568 2.06204601 -0.40892507\nC 5.50566316 1.03806692 -1.45238032\nN 4.50473281 0.23532112 -1.57474731\nC 3.46665248 0.33498046 -0.67813233\nN 2.46855935 -0.59076807 -0.89116514\nC 1.12135343 -0.49523966 -0.53511415\nC 0.52565112 0.71351371 -0.18451194\nC -0.8306995 0.75581846 0.16171884\nC -1.45501276 2.01481409 0.53442144\nC -2.75130922 2.24838819 0.86239055\nC -2.9340871 3.64838685 1.17076931\nC -1.76201456 4.29233382 1.03854531\nC -0.70244873 3.32065812 0.61875723\nC -1.57129657 -0.43028571 0.13690703\nC -0.99223146 -1.64616806 -0.23978482\nC -1.78332762 -2.86538713 -0.27819584\nC -1.38194358 -4.12115929 -0.60102238\nC -2.50073819 -5.03147963 -0.5101821\nC -3.59874413 -4.35450765 -0.13322444\nC -3.25501749 -2.90889111 0.05362385\nC 0.36635941 -1.66602301 -0.57501227\nC 3.53282829 1.21559279 0.35550801\nO 4.57092777 2.06607357 0.47340752\nH 6.32968835 0.95638453 -2.15396292\nH 2.70930076 -1.30009837 -1.56857369\nH 1.10112194 1.62929474 -0.21570775\nH -3.55364009 1.5256162 0.89759422\nH -3.88150855 4.07986492 1.46049848\nH -1.56031882 5.34111106 1.19557585\nH -0.26264688 3.60225157 -0.34281535\nH 0.11298399 3.27692999 1.3470476\nH -2.61904026 -0.40421713 0.4091788\nH -0.38760243 -4.43298814 -0.88650481\nH -2.43180562 -6.08930946 -0.72004997\nH -4.59409873 -4.74127999 0.02507041\nH -3.84272379 -2.26820787 -0.61064421\nH -3.45309227 -2.58044398 1.07833669\nH 0.84899684 -2.59108759 -0.86748685\nH 2.80828763 1.31517284 1.15403682\n",4,0,4,[-10.9391,-10.9391,-10.9453,-10.9453,-10.9431,-10.9436,-10.9403,-10.9394,-10.9041,-10.9047,-10.8948,-10.91,-10.9097,-10.8979,-10.9048],[91.4895598676,91.5472741794,91.0957174719,91.0729534339,89.3157639402,89.5810893335,94.5385678806,93.8978440226,93.0676070211,93.0352804135,94.7455884752,91.6074251081,91.551216728,90.1728209446,94.8222351358],[-1812.5708241948,-1812.5708273307,-1812.575082371,-1812.5750829381,-1812.5721165937,-1812.5721106625,-1812.5712344982,-1812.571313686,-1812.5723842311,-1812.5724298133,-1812.5659196223,-1812.5664717197,-1812.5664427384,-1812.5621961401,-1812.5626152756]],["C1=CC(c2cc(C=Cc3cnoc3)cc(C3=NCC=C3)c2)=NC1","[#6H2r5:1]>>[O:1]","C1=CC(c2cc(C=CC3=CCN=C3)cc(C3=NCC=C3)c2)=NC1",7,123.3551032446,-11.1575,"38\n\nC -2.46138599 4.45711566 0.88836923\nC -2.57953056 3.13544044 0.70736211\nC -1.23253354 2.61377751 0.50107386\nC -0.85866236 1.22109669 0.26319239\nC 0.49293227 0.90874112 0.09961883\nC 0.90814004 -0.40443561 -0.12805053\nC 2.30715776 -0.77312126 -0.3026001\nC 3.35036978 0.0737247 -0.32075008\nC 4.72469304 -0.33810435 -0.49664081\nC 5.27129865 -1.63943519 -0.66689621\nN 6.57047248 -1.58325318 -0.7926766\nO 6.93041778 -0.27521959 -0.71335227\nC 5.84114363 0.46125169 -0.5382936\nC -0.06315016 -1.41217415 -0.18914247\nC -1.41598266 -1.11931128 -0.03034686\nC -2.445859 -2.15411951 -0.09283466\nN -3.69774592 -1.86808552 0.06717424\nC -4.46720854 -3.08576286 -0.04839291\nC -3.45430526 -4.15353482 -0.30664179\nC -2.24436145 -3.57990236 -0.33061211\nC -1.80722288 0.20341102 0.19652193\nN -0.34233301 3.55168243 0.55147696\nC -1.01165259 4.80850378 0.79896679\nH -3.23844656 5.18375619 1.06959418\nH -3.48452177 2.54792015 0.70991743\nH 1.21248864 1.71786459 0.15795254\nH 2.48771549 -1.83761519 -0.43112725\nH 3.20300635 1.14313881 -0.20179284\nH 4.76289246 -2.58883721 -0.69904527\nH 5.97603445 1.52827547 -0.45770291\nH 0.25281705 -2.43473411 -0.36458627\nH -5.02852623 -3.24099661 0.87711543\nH -5.1903402 -2.97389635 -0.86099273\nH -3.70876757 -5.19339103 -0.44316163\nH -1.2914943 -4.05964407 -0.49325343\nH -2.86319153 0.41572529 0.31888335\nH -0.78651124 5.49844912 -0.01899579\nH -0.61784654 5.2456996 1.72066986\n",4,1,5,[-11.1576,-11.1575,-11.1628,-11.1629,-11.1702,-11.1737,-11.1743,-11.153,-11.1529,-11.1573,-11.1574,-11.1575,-11.1574,-11.2769,-11.1685,-11.1684,-11.1747,-11.1729,-11.1728],[123.6169275394,123.5542912318,121.3731120397,121.4771084001,123.8098631129,121.5017615064,121.5863617826,117.1627900821,117.3745125593,115.0866788621,115.2206130787,115.1931816898,115.153843416,151.5962023168,131.0667101543,131.3743914557,130.0446843488,128.7592623007,128.7263283621],[-1697.8379179929,-1697.8379130006,-1697.8300890453,-1697.8300605076,-1697.8326788813,-1697.8280554579,-1697.8278223019,-1697.8349230028,-1697.8349361425,-1697.8284926731,-1697.8284543245,-1697.8284837562,-1697.8284673485,-1697.7422091312,-1697.8118601731,-1697.8118600647,-1697.8051006773,-1697.8057553663,-1697.8057594711]],["C(=Cc1ccn[nH]1)c1cc(-c2ccccn2)cc(-c2ccccn2)c1","[chr5,CH1r5:1]>>[n:1]","C(=Cc1ccc[nH]1)c1cc(-c2ccccn2)cc(-c2ccccn2)c1",6,116.13903649,-10.8806,"41\n\nC 2.43162201 -0.07717332 -0.16991483\nC 3.08881249 -1.1968147 -0.52979644\nC 4.51806562 -1.31926177 -0.60455102\nC 5.30380214 -2.40441525 -0.97753389\nC 6.6201154 -1.95910231 -0.86407867\nN 6.65736243 -0.69731512 -0.4529138\nN 5.38847806 -0.32496799 -0.30152062\nC 0.98676285 0.07743571 -0.08623229\nC 0.09757396 -0.97572527 -0.31348685\nC -1.28174548 -0.792817 -0.20952993\nC -2.16840417 -1.94635201 -0.445961\nC -3.50322224 -1.97658361 -0.03910195\nC -4.2651389 -3.10432094 -0.29523587\nC -3.67364455 -4.17534287 -0.94922413\nC -2.33808613 -4.07064778 -1.31190549\nN -1.60820105 -2.99165829 -1.06710216\nC -1.7757291 0.47106678 0.10798141\nC -0.90964665 1.54473273 0.32985495\nC -1.48693297 2.86067921 0.65718554\nC -0.77424337 4.05576911 0.54564683\nC -1.39616188 5.24996585 0.86984468\nC -2.71661258 5.22132223 1.29431259\nC -3.35914626 3.99332607 1.36749807\nN -2.76432689 2.84999433 1.05800722\nC 0.46484206 1.33538559 0.24119147\nH 3.00204894 0.81457334 0.08169959\nH 2.54658285 -2.09871488 -0.79503046\nH 4.95620358 -3.37549516 -1.2867962\nH 7.53239157 -2.49865745 -1.0624178\nH 5.20633351 0.61356805 0.01308164\nH 0.46438822 -1.96375511 -0.56778044\nH -3.94139561 -1.13530358 0.48364617\nH -5.30382946 -3.14760277 0.01411211\nH -4.23531496 -5.07501517 -1.16934337\nH -1.83390365 -4.88774971 -1.82034213\nH -2.84246526 0.65179912 0.1746668\nH 0.25114595 4.05812739 0.19633057\nH -0.85915796 6.18885889 0.78873775\nH -3.23859506 6.13295156 1.55837251\nH -4.39488545 3.92561928 1.6884188\nH 1.15425802 2.14961679 0.43676261\n",4,1,5,[-10.8314,-10.8492,-10.9756,-10.8804,-10.8924,-10.8925,-10.8919,-10.8611,-10.8576,-10.8247,-10.8583,-10.8883,-10.9159,-10.8757,-10.8665,-10.8851,-10.8521,-10.8352,-10.9116],[116.5903413021,112.1699227219,153.93055812,115.2927398189,116.2079173755,115.2682161583,116.3896749194,113.9903560179,112.14228888,111.9190668451,114.1413135956,111.7162050764,117.4440093196,110.5246130792,148.7840189011,114.7616869844,110.213205995,146.2205954313,113.0653472615],[-1788.1499763322,-1788.1522882992,-1788.0916465913,-1788.1563785734,-1788.1569773931,-1788.1570272398,-1788.1561645219,-1788.1428165489,-1788.1528854497,-1788.1424621492,-1788.1530764679,-1788.151008349,-1788.1325448815,-1788.1506581341,-1788.070142743,-1788.1222594458,-1788.1455214242,-1788.041719061,-1788.1257406982]],["C1=CCC(c2cccc(C3=CC=CC3)c2C=Cc2ccsn2)=C1","[#6H2r5:1]>>[S:1]","C1=CCC(c2cccc(C3=CC=CC3)c2C=CC2=NCC=C2)=C1",6,137.1668066818,-10.7942,"40\n\nC -3.78058961 -2.3654372 0.05645853\nC -3.62956876 -3.30826305 -0.88836325\nC -2.18246291 -3.41769368 -1.25869754\nC -1.53286363 -2.36380897 -0.39362155\nC -0.09836894 -2.09893668 -0.41860102\nC 0.79165657 -3.16403733 -0.5890065\nC 2.15986539 -2.96014556 -0.54546974\nC 2.6626524 -1.68092757 -0.36644516\nC 1.8027787 -0.58981699 -0.23604745\nC 2.4103341 0.74528938 -0.16134425\nC 3.39058875 1.15159836 0.674951\nC 3.76619414 2.51540513 0.35587784\nC 3.04093955 2.94522488 -0.6892055\nC 2.10863241 1.85993138 -1.13382433\nC 0.41093145 -0.79474345 -0.239293\nC -0.51671566 0.3219001 -0.06172792\nC -0.37699504 1.29643495 0.85279892\nC -1.33690023 2.37119042 0.99889375\nC -1.23967747 3.42009016 1.95990046\nC -2.29205699 4.26967959 1.84261202\nS -3.33307278 3.75328402 0.58400793\nN -2.39368155 2.43693426 0.21746613\nC -2.49296382 -1.78119154 0.3650789\nH -4.70398455 -2.06423269 0.5301242\nH -4.39327448 -3.92416361 -1.33885908\nH -1.79540142 -4.41880035 -1.04607983\nH -2.01229832 -3.2276472 -2.32263506\nH 0.40553019 -4.16792418 -0.72480826\nH 2.83749445 -3.79900435 -0.65810472\nH 3.733881 -1.51330981 -0.35678434\nH 3.82629901 0.57669163 1.47937136\nH 4.52052519 3.07104867 0.8945268\nH 3.08207972 3.90959901 -1.1727175\nH 2.31570361 1.54404495 -2.16127876\nH 1.06416775 2.17850219 -1.10397872\nH -1.39903066 0.32623921 -0.69789586\nH 0.46486548 1.30421345 1.53734061\nH -0.43458046 3.51271399 2.67371535\nH -2.50311995 5.1541013 2.42058824\nH -2.34751262 -1.02403283 1.12107733\n",4,1,5,[-10.8497,-10.8497,-10.7943,-10.7943,-10.7725,-10.7703,-10.7875,-10.7274,-10.7274,-10.8621,-10.8621,-10.798,-10.7516,-10.8251,-10.8251,-10.7343,-10.7117,-10.7779],[155.0703893017,155.0742196578,137.1433699514,137.1441533947,280.1871646534,277.5434850964,168.5532582324,163.8066115056,163.8066347723,163.576597864,163.5776403591,181.8818434576,173.8503396473,142.8100298604,142.8672551301,332.0973280156,134.7719351538,167.7047323783],[-1641.7790801263,-1641.779080111,-1641.8213182646,-1641.8213182638,-1641.7440690761,-1641.7441221287,-1641.7764806611,-1641.8138741564,-1641.8138741373,-1641.7443934285,-1641.7443934182,-1641.7484305856,-1641.7923309961,-1641.7922184562,-1641.7922336326,-1641.7114888404,-1641.8174016003,-1641.7494596607]],["C1=CC(C=Cc2c(C3=NCC=N3)cccc2C2=NCC=N2)=CC1","[c:0]1[ch:1][ch][c:3][c!r5:4][c!r5:5]1>>[c:0]1[CH2:1][c:3][c:4][c:5]1","C(=Cc1c(C2=NCC=N2)cccc1C1=NCC=N1)c1ccccc1",6,245.0070544496,-10.7001,"39\n\nC 4.4130283 -0.77685159 0.34040391\nC 3.1653018 -0.66835002 -0.13364308\nC 2.27951223 -0.18610752 0.92816879\nC 0.86087879 0.06365216 0.8022142\nC 0.14415707 -0.14009972 -0.31415853\nC -1.29476442 0.09945748 -0.40247414\nC -2.14607119 -0.86654181 -0.9812304\nC -1.64825218 -2.11680384 -1.53321086\nN -0.44845864 -2.57667081 -1.46376528\nC -0.43436972 -3.84806415 -2.14563006\nC -1.85711358 -3.98457362 -2.58413676\nN -2.54693626 -2.97358806 -2.2185541\nC -3.52810115 -0.65638424 -1.00181477\nC -4.08397261 0.48072536 -0.44138314\nC -3.25602952 1.44106484 0.11521838\nC -1.86943534 1.27360693 0.11942558\nC -1.07764586 2.39119758 0.62720806\nN -1.50457092 3.21372247 1.51896703\nC -0.47973672 4.2137708 1.70171194\nC 0.56327604 3.77536029 0.72332214\nN 0.19956321 2.71568361 0.10829804\nC 3.01847447 -0.00671087 2.05037863\nC 4.44705943 -0.36530074 1.78290358\nH 5.29485064 -1.10403449 -0.19036731\nH 2.83835578 -0.89450093 -1.13813706\nH 0.36935356 0.43182993 1.69920709\nH 0.61245655 -0.56243151 -1.1970501\nH -0.11557894 -4.63351224 -1.45617532\nH 0.2748476 -3.81530635 -2.97615625\nH -2.2651726 -4.81893798 -3.13571964\nH -4.16313069 -1.41066653 -1.45299386\nH -5.15841752 0.62314744 -0.44779145\nH -3.6702678 2.34937552 0.5391478\nH -0.13489153 4.20496287 2.7384393\nH -0.88615399 5.20462784 1.48546961\nH 1.50249075 4.27701192 0.54161092\nH 2.67245164 0.34119908 3.01222468\nH 5.1198224 0.48256567 1.94936311\nH 4.7931909 -1.17752474 2.43070927\n",4,1,5,[-10.6512,-10.701,-10.7003,-10.6438,-10.6823,-10.6848,-10.6803,-10.7213,-10.7135,-10.6818],[538.4467736517,244.8607770398,245.2192930173,437.617674831,254.1195021277,242.6703134597,1712.7710376117,1794.8385555396,1862.6105647559,253.3215826452],[-1671.8496618634,-1671.9195635369,-1671.9194800982,-1671.8841916396,-1671.8624941947,-1671.9032728975,-1671.9075551782,-1671.9110275008,-1671.8728199598,-1671.8624325166]],["C(=Cc1cc(C2=CCN=C2)cc(C2=CCN=C2)c1)C1=CCC=N1","[chr5,CH1r5:1]>>[n:1]","C1=CC(c2cc(C=CC3=CCC=N3)cc(C3=CCC=C3)c2)=CC1",6,97.068738984,-10.9671,"40\n\nC -2.91531139 -0.18471819 -0.20206656\nC -1.7799229 -0.87376122 0.01341174\nC -0.42434598 -0.34845855 -0.03506834\nC 0.64314794 -1.22870822 0.16874479\nC 1.96545224 -0.78488747 0.13515067\nC 3.06741469 -1.72427493 0.34323908\nC 3.0815157 -3.06195798 0.15400911\nC 4.44173413 -3.56725032 0.50222389\nN 5.18075575 -2.39027797 0.90903936\nC 4.4064165 -1.37458301 0.81188285\nC 2.21907064 0.56610533 -0.10359668\nC 1.17017321 1.46587723 -0.30947884\nC 1.45253174 2.8801788 -0.55632943\nC 2.54221845 3.59594516 -0.20198653\nC 2.35480821 4.99706013 -0.68018324\nN 1.06492488 4.99391122 -1.33829137\nC 0.57419514 3.8134936 -1.25797234\nC -0.14330663 1.00135524 -0.27446586\nC -4.21278552 -0.80755337 -0.13075482\nC -5.43755116 -0.26956672 -0.32016043\nC -6.45305484 -1.34897563 -0.12815035\nC -5.55010447 -2.50640224 0.18492675\nN -4.31298456 -2.18799733 0.17897239\nH -2.90977423 0.87404292 -0.44186274\nH -1.86410142 -1.93335229 0.24361186\nH 0.43490338 -2.2746923 0.36632918\nH 2.28856049 -3.70043231 -0.20325684\nH 4.43624128 -4.28479282 1.32724451\nH 4.95649627 -4.03436098 -0.34171306\nH 4.73742961 -0.37818332 1.0726224\nH 3.24178595 0.92141049 -0.15620599\nH 3.41233762 3.27136999 0.34727212\nH 2.33636782 5.72985602 0.13098979\nH 3.11760216 5.31305145 -1.39703643\nH -0.3855649 3.56420637 -1.69044761\nH -0.956263 1.70330945 -0.41828347\nH -5.68134241 0.75119731 -0.56683544\nH -7.05522349 -1.53048659 -1.02330087\nH -7.14619395 -1.13860383 0.69175631\nH -5.89825296 -3.5080931 0.39500148\n",4,1,5,[-10.9685,-10.9571,-10.9571,-10.9576,-10.9576,-10.9673,-10.9726,-10.9669,-10.9673,-10.9739,-10.9739,-10.973,-10.973,-10.9728,-10.9728,-10.9829,-10.983,-10.984,-10.984,-10.9829,-10.9828,-10.9837,-10.9837,-11.0054,-11.0174,-11.0654,-11.0767,-11.0863,-11.0153,-11.0494,-11.1018,-11.0947],[98.9057362312,97.7372423195,97.7373636547,99.316297682,99.3163244857,97.2909404832,99.3518972477,98.0374563264,97.1640345315,98.671143076,98.6721927279,98.4442597764,98.4453993078,99.4189951889,99.0238731783,97.2967020043,97.5038151714,97.265011027,97.4558768212,97.7786412295,97.424628138,97.1628311622,97.3714604393,94.6814953518,94.3563522596,130.0486853197,131.6176689879,130.9738790596,109.8381638362,114.5944532163,124.8391283443,124.2686404976],[-1657.1577725022,-1657.156461049,-1657.1564610294,-1657.1564381452,-1657.1564381979,-1657.1591211029,-1657.1557793602,-1657.1585392702,-1657.1592448321,-1657.1558022858,-1657.1558000444,-1657.1563915582,-1657.1563913142,-1657.1558010724,-1657.1558037005,-1657.1558077562,-1657.1556918456,-1657.1558070423,-1657.155807382,-1657.1557644487,-1657.1557823628,-1657.1562341514,-1657.1562535634,-1657.1101228979,-1657.1072986809,-1657.0191541918,-1657.0113154944,-1657.0112404981,-1657.062315084,-1657.0500064679,-1657.0136070397,-1657.0147437929]],["O=c1cc[nH]cc1C=Cc1cc(C2=CCN=C2)cc(C2=CCN=C2)c1","[o:1]>>[nH:1]","O=c1ccocc1C=Cc1cc(C2=CCN=C2)cc(C2=CCN=C2)c1",6,113.4908252038,-10.8942,"42\n\nO 4.08473608 2.04249168 -0.49408321\nC 4.67565184 0.97752955 -0.38561006\nC 6.13129406 0.9077065 -0.42896577\nC 6.80993786 -0.25192202 -0.31039698\nN 6.13801211 -1.42438923 -0.14217043\nC 4.77921329 -1.45552074 -0.090964\nC 4.01448365 -0.32820092 -0.20294911\nC 2.57078275 -0.4840108 -0.13380053\nC 1.65096023 0.49420038 -0.21977321\nC 0.2088917 0.30438956 -0.14104582\nC -0.60926801 1.43878981 -0.14821592\nC -1.99848297 1.33380831 -0.07258305\nC -2.83277735 2.53541468 -0.07152189\nC -2.49333149 3.79603919 0.27674231\nC -3.69456082 4.66506858 0.10925642\nN -4.73172971 3.77482617 -0.36940832\nC -4.23961197 2.59573346 -0.46125782\nC -2.57686715 0.06654212 0.00599553\nC -1.78250328 -1.08267502 0.01046679\nC -2.40313441 -2.40552687 0.08794403\nC -3.65242686 -2.77309015 -0.27191943\nC -3.80501363 -4.2327695 -0.00138734\nN -2.52905015 -4.64264172 0.5476928\nC -1.76035598 -3.61867374 0.58759134\nC -0.39659253 -0.95480957 -0.06241446\nH 6.66187619 1.8417622 -0.56278246\nH 7.89130425 -0.32770753 -0.33941881\nH 6.65422418 -2.28614737 -0.05421849\nH 4.34441334 -2.44083308 0.0451541\nH 2.24790725 -1.51502663 0.00575119\nH 1.96616814 1.52302089 -0.34812558\nH -0.15051962 2.41862538 -0.22197747\nH -1.54525047 4.16348783 0.63733855\nH -3.54869318 5.46473736 -0.6220423\nH -4.02651316 5.12522229 1.04385132\nH -4.82889428 1.75807621 -0.80992447\nH -3.65317905 -0.03148362 0.0891647\nH -4.43509251 -2.16808791 -0.70261382\nH -4.59128457 -4.45639152 0.7247926\nH -4.00725816 -4.81862992 -0.90210557\nH -0.75107321 -3.67857022 0.97274157\nH 0.21360761 -1.85036413 -0.07789122\n",4,1,5,[-10.967,-10.966,-10.966,-10.9514,-10.9513,-10.9771,-10.9785,-10.9785,-10.9622,-10.9622,-10.9616,-10.9766,-10.8948,-10.9034,-10.8841,-10.8942,-10.8871,-10.8883,-10.9014,-10.9011,-10.9013,-10.9049,-10.9157,-10.9131],[109.8505237369,109.8014034051,110.2248005759,111.4744592996,111.4560044298,108.7519771786,108.026620173,108.3584818643,110.6421787504,110.145628998,111.0924406044,108.7928204324,115.0331402455,120.2909606936,115.9278408804,113.5482998652,118.3393059923,119.2684702814,116.1858734868,116.0627126656,115.6045967623,118.4125306036,115.4166588594,114.1808132329],[-1843.2801788656,-1843.2799030918,-1843.2799667098,-1843.2663630231,-1843.2663475102,-1843.2738767746,-1843.2744523455,-1843.2744278354,-1843.2635479019,-1843.2635406826,-1843.2627354256,-1843.27347162,-1843.2791302491,-1843.2753283769,-1843.2722354954,-1843.2802386354,-1843.2718911784,-1843.2716311618,-1843.2665020902,-1843.2665393992,-1843.2671741493,-1843.2663872252,-1843.2709530279,-1843.2717174289]],["C1=CC(c2cc(C=Cc3nccnn3)cc(C3=CCC=C3)c2)=CC1","[ch&r6:0]>>[nr6:0]","C1=CC(c2cc(C=Cc3cccnn3)cc(C3=CCC=C3)c2)=CC1",6,159.4192695607,-10.8044,"41\n\nC -3.79245237 -3.51165656 -1.37864609\nC -3.37203603 -2.24479146 -1.26211943\nC -2.06357126 -2.22212599 -0.60715559\nC -1.30395413 -1.00380706 -0.31691819\nC 0.08550414 -1.05074547 -0.21170158\nC 0.82495339 0.10260037 0.06934071\nC 2.2743738 0.0956787 0.1841394\nC 3.08025041 -0.97922991 0.11727301\nC 4.52130627 -0.87840858 0.24708976\nN 5.06785439 0.3350695 0.43044453\nC 6.38064902 0.35570594 0.53800423\nC 7.10530651 -0.82861125 0.4605285\nN 6.51228409 -1.99792151 0.28082866\nN 5.20342154 -2.02224963 0.17261828\nC 0.14547136 1.31344609 0.24025288\nC -1.24409869 1.38232979 0.14225524\nC -1.93866742 2.65696591 0.33612592\nC -1.51205026 3.71833633 1.05664744\nC -2.5297722 4.81508661 0.99839873\nC -3.59909376 4.22181165 0.13145828\nC -3.24566839 2.98276369 -0.23602878\nC -1.95881494 0.2166349 -0.13841678\nC -1.70405151 -3.49505896 -0.32806989\nC -2.77214375 -4.43787194 -0.78871038\nH -4.71113611 -3.86430672 -1.82305566\nH -3.88881827 -1.36077554 -1.60684791\nH 0.59443867 -1.99438711 -0.37022729\nH 2.73672238 1.06725008 0.34732824\nH 2.70145041 -1.98402705 -0.03494985\nH 6.86240296 1.31750575 0.68623167\nH 8.18607465 -0.84625857 0.54406196\nH 0.71456945 2.21478107 0.44095769\nH -0.59990534 3.80578206 1.62743909\nH -2.116779 5.73250026 0.56655798\nH -2.90709811 5.07375585 1.99300299\nH -4.49909363 4.75720618 -0.13158674\nH -3.80947457 2.31436823 -0.87062337\nH -3.04054626 0.25352809 -0.19166014\nH -0.80975388 -3.83442458 0.17241799\nH -3.18318269 -5.0232953 0.04005807\nH -2.39487094 -5.15315387 -1.52674363\n",4,1,5,[-10.8036,-10.7994,-10.7993,-10.8039,-10.804,-10.7998,-10.7934,-10.7975,-10.798,-10.7977,-10.7936,-10.789,-10.7947,-10.7947,-10.789,-10.7889,-10.7911,-10.7848,-10.7953,-10.7895,-10.7895,-10.7909,-10.7909,-10.7852,-10.7852,-10.7906,-10.7928],[160.6659870604,160.9995787157,160.7151546859,160.0110988602,159.7483822225,159.6055000859,160.8120694727,161.3547012967,159.3661444758,159.5707688075,159.8077976541,159.150696325,158.9399943027,159.0718790935,159.2762286459,159.3022069464,158.6349662743,159.0784726568,158.044863836,158.1026628037,158.2994039436,157.4732151521,157.8766282,158.2468535626,157.990426319,182.4415429423,190.675115718],[-1714.0243943838,-1714.0243573797,-1714.0243571077,-1714.025300828,-1714.0253008667,-1714.0250050867,-1714.0234699493,-1714.0238753322,-1714.0245169989,-1714.0245265869,-1714.0238767196,-1714.0201511621,-1714.020185438,-1714.0201853295,-1714.0201372905,-1714.0201389011,-1714.0195578207,-1714.0193367853,-1714.0211247484,-1714.020802589,-1714.020802683,-1714.0203222679,-1714.0203235022,-1714.0196428032,-1714.0196721153,-1713.8966811366,-1713.8934806378]],["C1=CC(c2cccc(C3=NCC=C3)c2C=Cc2cnoc2)=NC1","[#6H2r5:1]>>[O:1]","C1=CC(c2cccc(C3=NCC=C3)c2C=CC2=CCN=C2)=NC1",7,1914.2831654935,-11.0944,"38\n\nC -4.06549644 0.77534098 -0.0037383\nC -2.82398325 0.48749866 -0.41419703\nC -2.43567707 -0.75445494 0.24972354\nC -1.18920328 -1.50032301 0.04072426\nC -1.29340033 -2.88708174 -0.06922469\nC -0.18124984 -3.65595805 -0.36880814\nC 1.04407557 -3.0415489 -0.56941866\nC 1.18607437 -1.65854547 -0.43275877\nC 2.51109716 -1.06082077 -0.59307354\nN 2.85646208 0.06254182 -0.05148775\nC 4.22758948 0.34947736 -0.40940167\nC 4.64517269 -0.80036756 -1.26634413\nC 3.60799097 -1.64143317 -1.3643702\nC 0.06069273 -0.87301328 -0.10445562\nC 0.20393079 0.5661937 0.11329356\nC -0.35992525 1.2207654 1.13999929\nC -0.2064956 2.63890686 1.37949781\nC 0.5357593 3.60574815 0.64881424\nN 0.41458872 4.78873125 1.1905165\nO -0.3934195 4.65797822 2.275797\nC -0.75926141 3.38679701 2.3892196\nN -3.37776333 -1.20891858 1.00765368\nC -4.4979579 -0.29489326 0.94619176\nH -4.68872089 1.61158795 -0.28083388\nH -2.20789021 1.03365137 -1.11130118\nH -2.26463941 -3.34902251 0.06901542\nH -0.26932083 -4.73287742 -0.45535318\nH 1.91108021 -3.64802849 -0.80553307\nH 4.26684393 1.31062358 -0.92934713\nH 4.81986547 0.44157535 0.5051526\nH 5.62605646 -0.88723961 -1.70780976\nH 3.55948258 -2.56566416 -1.91945221\nH 0.85759558 1.09524898 -0.57320468\nH -0.96356765 0.68422955 1.86666908\nH 1.1400714 3.46986068 -0.23283829\nH -1.40800522 3.13283837 3.21254069\nH -5.38184872 -0.83947836 0.60314887\nH -4.70660333 0.080074 1.951866\n",4,1,5,[-11.165,-11.165,-11.1657,-11.1657,-11.2714,-11.2714,-11.276,-11.276,-11.0897,-11.13,-11.13,-11.1314,-11.1313,-10.9261,-10.9253,-10.9829,-10.9784,-10.9792,-11.4065],[322.4785861066,322.470744657,317.6827588304,317.6835740837,204.2549348394,204.2523954724,202.3969511379,202.3968979129,1968.7101636323,483.8281857869,482.7823126316,1369.1475126552,1368.4945105042,1867.9629957601,1871.7523128362,2331.6395946977,2328.2642378008,2328.6720700044,224.3375543258],[-1697.7090558474,-1697.7090558281,-1697.7048696201,-1697.7048696106,-1697.6976030453,-1697.6976030196,-1697.6884577214,-1697.68845772,-1697.7159423969,-1697.6535753612,-1697.6535753711,-1697.6485299522,-1697.6485275667,-1697.6684425932,-1697.6684535781,-1697.6984198233,-1697.6983001132,-1697.6984037868,-1697.6189242904]],["C(=CC1=CCC(c2ccc[nH]2)=C1)C1=CCC(c2ccc[nH]2)=C1","[c:0]1[ch:1][ch][c:3][c!r5:4][c!r5:5]1>>[c:0]1[CH2:1][c:3][c:4][c:5]1","C(=Cc1cccc(-c2ccc[nH]2)c1)c1cccc(-c2ccc[nH]2)c1",5,109.9932764018,-10.2367,"40\n\nC 0.24237085 0.53164604 0.41715339\nC -0.24241804 -0.52964582 -0.25323119\nC -1.64690355 -0.82709819 -0.42873715\nC -2.14673875 -1.89686577 -1.10061495\nC -3.64251696 -1.86800633 -1.06722616\nC -3.93274715 -0.61856426 -0.27392346\nC -5.26847054 -0.18672277 0.0133475\nC -6.49344514 -0.74328361 -0.31963026\nC -7.49776435 0.08655382 0.21375716\nC -6.87404063 1.12800825 0.85840257\nN -5.53085776 0.95348924 0.73162528\nC -2.75966297 -0.0381541 0.08126583\nC 1.64685469 0.82859637 0.59351057\nC 2.14665865 1.89704717 1.26750404\nC 3.64245104 1.86728978 1.23564573\nC 3.93272496 0.61895042 0.44062425\nC 5.26848584 0.18655007 0.15437093\nC 6.4934579 0.74125857 0.490436\nC 7.49783594 -0.08848932 -0.04297947\nC 6.87414892 -1.12805725 -0.69069867\nN 5.53093222 -0.95249059 -0.56573989\nC 2.75964816 0.03987483 0.08323726\nH -0.43976693 1.24297637 0.87554105\nH 0.43971168 -1.24097301 -0.71163521\nH -1.58804462 -2.67512693 -1.59831412\nH -4.07201999 -1.81829575 -2.07301544\nH -4.05689437 -2.75954451 -0.58556944\nH -6.64511708 -1.64861299 -0.88488246\nH -8.56216045 -0.06488973 0.13285486\nH -7.28106859 1.97177573 1.39246685\nH -4.82749935 1.56800129 1.10719251\nH -2.64714906 0.87075497 0.65508449\nH 1.5879335 2.67475816 1.7660278\nH 4.07080709 1.81566003 2.24182934\nH 4.05795653 2.75932844 0.75589553\nH 6.64509115 1.6452865 1.05777778\nH 8.56224564 0.06174466 0.03997195\nH 7.2812239 -1.97115401 -1.22578525\nH 4.82758764 -1.5655811 -0.94364916\nH 2.64715997 -0.86799465 -0.49223024\n",4,1,5,[-10.2039,-10.2203,-10.2204,-10.2203,-10.2368,-10.2367,-10.2129,-10.2129,-10.2318,-10.1573,-10.2418,-10.3053,-10.3059,-10.2483,-10.291,-10.2904,-10.2472,-10.2016,-10.2464,-10.2412,-10.2417],[111.5348384496,110.9050295408,110.7904350265,110.3881190056,110.4405535748,109.7946925884,110.1868620822,110.2523674226,109.8472886029,123.9027517586,130.1559766252,137.4655727445,139.1500377731,127.2841243035,134.3910373771,132.8878415861,125.8901723149,128.6357012536,123.6171846872,128.197060621,129.3910476816],[-1586.5442219109,-1586.5608136203,-1586.5611956209,-1586.5612383007,-1586.579125895,-1586.5793235248,-1586.5269375538,-1586.5269911055,-1586.5612387273,-1586.4533381867,-1586.4299971228,-1586.4459503596,-1586.4459268981,-1586.4459284908,-1586.4642954282,-1586.4643115049,-1586.4458959924,-1586.4094765617,-1586.4457149072,-1586.4298700945,-1586.43000313]],["C(=Cc1cnc(-c2ccccc2)s1)c1cnc(-c2ccccc2)s1","[#6H2r5:1]>>[S:1]","C(=CC1=CN=C(c2ccccc2)C1)C1=CN=C(c2ccccc2)C1",5,186.6222764374,-10.6498,"38\n\nC -0.30817049 0.56544543 0.20836689\nC 0.308069 -0.561945 -0.21681969\nC 1.72467547 -0.7313071 -0.29440741\nC 2.40456833 -1.85143556 -0.71778389\nN 3.74931892 -1.74931021 -0.69278633\nC 4.15159231 -0.58229311 -0.26252073\nC 5.54886364 -0.22630935 -0.14306987\nC 5.95062356 1.03099046 0.32083705\nC 7.2963986 1.34039947 0.42384661\nC 8.25896192 0.40390007 0.06699885\nC 7.86929606 -0.84788182 -0.39504618\nC 6.52649143 -1.16375518 -0.50048544\nS 2.86143224 0.49831426 0.15171211\nC -1.72476679 0.73445688 0.28689915\nC -2.40466346 1.85471724 0.70992039\nN -3.74938458 1.75157572 0.68765997\nC -4.1516328 0.58368938 0.25973576\nC -5.54886006 0.22618566 0.14437904\nC -6.52646627 1.1628874 0.50379885\nC -7.86922131 0.84530302 0.40296832\nC -8.25885865 -0.40746187 -0.05642897\nC -7.29631794 -1.34318192 -0.41537597\nC -5.95059254 -1.0320604 -0.3169791\nS -2.8614886 -0.49637103 -0.15597043\nH 0.28899632 1.41906917 0.51849293\nH -0.28910464 -1.41533281 -0.52758122\nH 1.94528836 -2.76971655 -1.05485929\nH 5.2003222 1.7630817 0.59982421\nH 7.59844551 2.31752533 0.78451395\nH 9.31169836 0.64951175 0.14896188\nH 8.61933524 -1.57973204 -0.6738871\nH 6.21206017 -2.13746631 -0.85972718\nH -1.94540428 2.77371611 1.0450621\nH -6.21205639 2.13733538 0.86105584\nH -8.61924276 1.57654194 0.6834558\nH -9.31155518 -0.65445 -0.1346844\nH -7.59834299 -2.32106059 -0.77401557\nH -5.20030789 -1.76357551 -0.59751811\n",4,1,5,[-10.6527,-10.652,-10.6498,-10.6953,-10.6952],[182.1935429007,184.2684985081,186.7191904362,228.6482123855,227.4049584598],[-1729.4921169862,-1729.5315099768,-1729.5702541036,-1729.3417870658,-1729.3419899369]],["O=c1ccc(C=Cc2cc(C3=CC=CC3)nc(C3=CC=CC3)c2)co1","[ch&r6:0]>>[nr6:0]","O=c1ccc(C=Cc2cc(C3=CC=CC3)cc(C3=CC=CC3)c2)co1",5,98.7790364875,-11.0158,"42\n\nO 8.3969903 -1.03096575 0.40833257\nC 7.20704777 -0.86983578 0.36478492\nC 6.19580262 -1.8881287 0.58912283\nC 4.87619182 -1.6131956 0.51842321\nC 4.42638636 -0.28309702 0.21466535\nC 3.02662811 0.09714521 0.12037685\nC 1.97918864 -0.73185711 0.26653182\nC 0.57611627 -0.35216028 0.16850254\nC -0.40187095 -1.3476498 0.23320086\nC -1.75240881 -1.00430912 0.13625464\nC -2.81552202 -1.9877005 0.18886621\nC -2.75451137 -3.33501545 0.33446611\nC -4.09319844 -3.88025386 0.32550364\nC -4.98358835 -2.88277222 0.17555952\nC -4.25995862 -1.57831611 0.0734403\nN -2.14635191 0.26623042 -0.01262016\nC -1.22593936 1.23690371 -0.07153074\nC -1.74646627 2.58077656 -0.22762801\nC -1.09525404 3.76660718 -0.32646114\nC -2.0596907 4.8340178 -0.46883034\nC -3.30312681 4.32028422 -0.45916443\nC -3.22864797 2.83497002 -0.30483798\nC 0.14174613 0.96612485 0.01387676\nC 5.39878702 0.65172284 0.01066439\nO 6.7007795 0.38621411 0.0782445\nH 6.56458686 -2.88030611 0.81705065\nH 4.14479741 -2.39486563 0.6925212\nH 2.86266061 1.15016223 -0.09341443\nH 2.14865774 -1.78659592 0.46581497\nH -0.11273887 -2.38505229 0.35421157\nH -1.86403487 -3.93764644 0.442736\nH -4.31225964 -4.93377206 0.42600426\nH -6.05941713 -2.96088697 0.12999744\nH -4.45565408 -1.0673378 -0.87403939\nH -4.54279387 -0.88194399 0.86851281\nH -0.02647935 3.92550356 -0.30626085\nH -1.79065734 5.87620311 -0.56610554\nH -4.23757248 4.85404216 -0.54572217\nH -3.68126887 2.30552765 -1.14857827\nH -3.74145485 2.48410241 0.59572681\nH 0.84975867 1.78418565 -0.03404929\nH 5.19474116 1.6929408 -0.22560149\n",4,1,5,[-11.0158,-11.0159,-11.0055,-11.0054,-11.0038,-11.0038,-11.0185,-11.0182,-10.9951,-10.9951,-11.0067,-11.0067,-11.0078,-11.0078,-10.9978,-10.9976,-10.9922],[98.9822300999,98.9966201596,98.4952022363,98.8626811813,98.548198177,98.5494036136,98.0264089667,97.8510485738,98.8084833962,98.6434811794,97.3664727285,97.3653661508,98.0532466579,98.1021391208,97.9885102297,97.7365955314,107.0243165805],[-1854.9505804698,-1854.9508774141,-1854.9263368605,-1854.925755437,-1854.9253957345,-1854.9253953235,-1854.9354055985,-1854.9356671291,-1854.8997131391,-1854.8997065197,-1854.9124951163,-1854.9124931034,-1854.910825699,-1854.9108257217,-1854.8852267609,-1854.885161392,-1854.8607837422]],["C(=Cc1c(-c2ccccc2)cncc1-c1ccccc1)c1cccnc1","[ch&r6:0]>>[nr6:0]","C(=Cc1c(-c2ccccc2)cncc1-c1ccccc1)c1ccccc1",4,148.9143096496,-11.2628,"44\n\nC 1.10048016 0.00269404 0.47442847\nC -0.02409763 -0.23260243 -0.2191091\nC -1.27851848 0.49958777 -0.03174622\nC -1.32156045 1.88941459 0.16264759\nC -0.1153047 2.74507104 0.11080784\nC 0.73487761 2.71079239 -0.99640705\nC 1.84397715 3.53938153 -1.0540496\nC 2.11809161 4.41386153 -0.01027391\nC 1.27242519 4.46118531 1.08900787\nC 0.15885253 3.63605132 1.1487259\nC -2.5609261 2.49840221 0.34922691\nN -3.71112477 1.83686541 0.33851313\nC -3.6812005 0.52674091 0.13285846\nC -2.50204277 -0.1910786 -0.05480833\nC -2.56830214 -1.65610329 -0.23421379\nC -3.45213542 -2.20644289 -1.16422223\nC -3.52891995 -3.58038451 -1.33296924\nC -2.73143835 -4.42346819 -0.57071567\nC -1.85805533 -3.88564231 0.36482397\nC -1.77586726 -2.51188508 0.53352882\nC 2.36140287 -0.7075418 0.31733574\nC 2.5359907 -1.80412026 -0.53311187\nC 3.78352923 -2.39745982 -0.61244662\nC 4.82465398 -1.8903079 0.15299804\nN 4.67111843 -0.84933406 0.96675809\nC 3.47814711 -0.27821737 1.04628499\nH 1.10628611 0.78615702 1.2273402\nH -0.06427639 -1.03738189 -0.94787474\nH 0.52115165 2.03185861 -1.81447701\nH 2.49771904 3.50388286 -1.91849491\nH 2.98833652 5.0586688 -0.05561261\nH 1.48020307 5.14397709 1.9054273\nH -0.49487244 3.66882141 2.01344486\nH -2.62129711 3.573167 0.49385696\nH -4.63810406 0.01299878 0.13719175\nH -4.06786758 -1.55164379 -1.77118239\nH -4.21359409 -3.99532444 -2.06440989\nH -2.79248561 -5.49762328 -0.7037865\nH -1.23817734 -4.53946782 0.96835255\nH -1.10527021 -2.09857062 1.27857372\nH 1.71161495 -2.19281492 -1.12090094\nH 3.94745911 -3.24913998 -1.2623542\nH 5.81497544 -2.33374754 0.11425872\nH 3.39414629 0.57072319 1.71999606\n",4,1,5,[-11.2629,-11.2631,-11.2523,-11.2524,-11.2226,-11.2226],[149.2389714531,149.2419612223,161.0468738709,160.5847119608,219.4650692318,219.445653473],[-1816.3154866262,-1816.3154698058,-1816.3124894218,-1816.3124878718,-1816.274964398,-1816.2749645654]],["C1=CC(C=Cc2cc(-c3ccc[nH]3)nc(-c3ccc[nH]3)c2)=CC1","[#6H2r5:1]>>[NH:1]","C1=CCC(c2cc(C=CC3=CCC=C3)cc(C3=CC=CC3)n2)=C1",6,85.8771889293,-10.5559,"40\n\nC 6.10026442 -1.52533799 0.1320857\nC 4.76377194 -1.54968814 0.21140571\nC 4.23206599 -0.21763771 -0.08640325\nC 2.83651685 0.15841051 -0.10259119\nC 1.81351747 -0.69371228 0.08914496\nC 0.40080477 -0.34494372 0.06962953\nC -0.06979391 0.97005442 0.0238072\nC -1.44339373 1.20999318 0.01051501\nC -1.99500436 2.54729704 -0.02189035\nC -1.43559966 3.81256853 -0.0599063\nC -2.49487656 4.73998269 -0.07091562\nC -3.6719178 4.02680338 -0.03929439\nN -3.35435869 2.7089172 -0.01061189\nN -2.3473372 0.21929463 0.03161755\nC -1.91135819 -1.04785687 0.07470275\nC -2.94483208 -2.05978067 0.08896873\nC -2.9270235 -3.44278059 0.13786768\nC -4.26481671 -3.88081464 0.11895585\nC -5.06706661 -2.76370602 0.05869205\nN -4.25793771 -1.67573461 0.04193422\nC -0.55400954 -1.36535433 0.10164322\nC 5.27645719 0.60819232 -0.34590017\nC 6.56330922 -0.14658369 -0.23385658\nH 6.78576033 -2.34312376 0.29781944\nH 4.15214037 -2.40491434 0.45947765\nH 2.64640686 1.2105384 -0.29810206\nH 2.02001104 -1.74712481 0.25861561\nH 0.61445912 1.8092966 0.01015094\nH -0.38350407 4.04663437 -0.07860332\nH -2.40334905 5.81393866 -0.09863359\nH -4.697176 4.36097634 -0.03484876\nH -3.98891759 1.9248244 0.01758287\nH -2.05142921 -4.06994398 0.18293026\nH -4.60205873 -4.90455831 0.14610088\nH -6.14082854 -2.66964376 0.02668626\nH -4.53361392 -0.70601377 -0.00085195\nH -0.24341874 -2.40284738 0.13931974\nH 5.23250532 1.6559984 -0.60274248\nH 7.12360342 -0.14083101 -1.17459294\nH 7.2220278 0.27921131 0.53009101\n",4,1,5,[-10.5554,-10.5552,-10.5608,-10.5605,-10.5626,-10.523,-10.5221,-10.5274,-10.5275,-10.532,-10.527,-10.5278,-10.5356,-10.5088,-10.509,-10.5135,-10.5178,-10.5239,-10.5342,-10.5134],[85.5496843797,85.3505496711,85.7310226511,85.695513726,98.1500784783,82.398560965,81.6708360521,82.0397622879,81.6730822703,81.3650522546,81.1186768146,92.6300779456,99.1548835041,80.4719834869,80.7955821956,80.0009152908,96.7516592518,93.8605746846,97.9478883132,79.8562450941],[-1659.1203470991,-1659.1204551856,-1659.0999328591,-1659.1022240584,-1659.0285709343,-1659.0433352485,-1659.0468348683,-1659.0448851445,-1659.0449526329,-1659.0275744807,-1659.0288576851,-1658.9555926062,-1658.9391257343,-1658.9304826147,-1658.9310179322,-1658.9150107487,-1658.84470052,-1658.8279360559,-1658.939106072,-1658.9150841606]],["C(=Cc1cc(C2=CCC=N2)c[nH]1)c1cc(C2=CCC=N2)c[nH]1","[#6H2r5:1]>>[NH:1]","C(=CC1=CC(C2=CCC=N2)=CC1)C1=CC(C2=CCC=N2)=CC1",6,161.1840691544,-10.1514,"38\n\nC 0.46428223 -0.08320806 -0.65507532\nC -0.46437924 0.08359288 0.31340029\nC -1.8368131 -0.31995394 0.22453066\nC -2.85174661 -0.19354258 1.15753573\nC -4.02691889 -0.74802695 0.59358638\nC -5.33939923 -0.847493 1.18641481\nC -5.79670354 -0.45459742 2.39192721\nC -7.24770118 -0.81026584 2.4761767\nC -7.44217248 -1.44011857 1.12803416\nN -6.3741284 -1.45233374 0.42600895\nC -3.69361067 -1.19847218 -0.67278406\nN -2.37973739 -0.93555528 -0.87992415\nC 1.83673355 0.32027906 -0.56618621\nC 2.8517001 0.19372093 -1.49913525\nC 4.02689739 0.74812254 -0.93515707\nC 5.33942028 0.84741115 -1.52792046\nC 5.79674108 0.45440788 -2.73339139\nC 7.24778573 0.80989829 -2.81757951\nC 7.44226204 1.43978384 -1.46945293\nN 6.37418021 1.45216548 -0.76748806\nC 3.69356874 1.19867215 0.33117092\nN 2.37966079 0.93588929 0.53826128\nH 0.1928612 -0.55692872 -1.59468254\nH -0.19295206 0.55728437 1.25302139\nH -2.7574436 0.24853684 2.13618389\nH -5.25124391 0.0319759 3.18412959\nH -7.89300087 0.06241078 2.61458891\nH -7.46834965 -1.5098956 3.28794988\nH -8.3812254 -1.84440366 0.77624864\nH -4.30663207 -1.67961287 -1.41761598\nH -1.87349904 -1.15826511 -1.72117223\nH 2.75740514 -0.24840624 -2.47776245\nH 5.25126498 -0.03213555 -3.52560091\nH 7.89298789 -0.06286097 -2.95592217\nH 7.46855931 1.50946835 -3.62937056\nH 8.38134672 1.84396423 -1.11763186\nH 4.30659854 1.67979881 1.07600472\nH 1.87340143 1.1586934 1.37947169\n",4,1,5,[-10.0763,-10.0921,-10.1075,-10.1103,-10.1101,-10.1265,-10.1191,-10.1191,-10.1041,-10.1043,-10.1264,-10.28,-10.2789,-10.1392,-10.2742,-10.1454,-10.1454,-10.151,-10.2668,-10.2675],[153.2169414663,160.5448886166,168.1874676997,157.5793373477,157.8005750471,164.9342599339,157.5823715807,157.5824260854,149.9906221939,149.9516980498,164.9624689417,174.7280864747,173.2708419495,145.5564938101,179.2174250158,152.9561786601,152.9561707689,160.6668082727,182.6792997203,182.9101024932],[-1615.5128009316,-1615.542687166,-1615.5735899127,-1615.5367130865,-1615.5364917101,-1615.5718497718,-1615.5361197072,-1615.5361197242,-1615.4986423705,-1615.4988349151,-1615.571871953,-1615.4205851152,-1615.4206816828,-1615.5238359267,-1615.4553672431,-1615.5546451537,-1615.5546451563,-1615.5866504243,-1615.4889074437,-1615.4886302885]],["C(=Cc1[nH]cnc1-c1ccccc1)c1[nH]cnc1-c1ccccc1","[chr5,CH1r5:1]>>[n:1]","C(=Cc1[nH]ccc1-c1ccccc1)c1[nH]ccc1-c1ccccc1",5,184.1316399659,-10.4504,"40\n\nC 0.66794359 -0.10945627 0.17957964\nC -0.66777679 0.1124269 0.13041929\nC -1.39683472 0.92133382 1.05689035\nN -0.78430865 1.70233515 2.01256421\nC -1.74319759 2.40859799 2.65629765\nN -2.92858535 2.12900321 2.18097295\nC -2.75572462 1.19870072 1.19087981\nC -3.91559108 0.68465079 0.47940217\nC -5.07348218 1.47140645 0.43533665\nC -6.20341748 1.03050205 -0.23035674\nC -6.20403695 -0.20843792 -0.86030271\nC -5.07002561 -1.00744358 -0.80420008\nC -3.93578091 -0.57009203 -0.13717394\nC 1.39709207 -0.9182262 -0.74692248\nN 0.78470603 -1.69770131 -1.70393899\nC 1.74350035 -2.40424612 -2.34748607\nN 2.92870904 -2.12632419 -1.87073045\nC 2.75583964 -1.19683565 -0.87988041\nC 3.91556924 -0.68501107 -0.16655774\nC 5.07237211 -1.4733531 -0.12207721\nC 6.20211436 -1.03475797 0.54545996\nC 6.20363849 0.2034161 1.1769083\nC 5.07076338 1.00400028 1.12041524\nC 3.93672415 0.56897391 0.45151058\nH 1.25523197 0.32530488 0.98175806\nH -1.25518228 -0.32250175 -0.6715909\nH 0.20663897 1.75694348 2.17825911\nH -1.53163233 3.10062951 3.45440822\nH -5.0676993 2.43645285 0.93012059\nH -7.0906157 1.65367101 -0.26025613\nH -7.08818118 -0.5540894 -1.38400627\nH -5.07082041 -1.9837774 -1.277169\nH -3.07439455 -1.22512243 -0.07152892\nH -0.20612292 -1.7510539 -1.87074607\nH 1.53202391 -3.09523361 -3.14652454\nH 5.0658522 -2.43783551 -0.61794944\nH 7.08841876 -1.65917928 0.57571474\nH 7.08761994 0.54725302 1.70208025\nH 5.0723207 1.97979501 1.59449183\nH 3.07633168 1.22528155 0.38561222\n",4,1,5,[-10.5885,-10.587,-10.4508,-10.586,-10.5864,-10.4503,-10.4016,-10.5876,-10.5872,-10.3757,-10.5354],[238.9431011161,237.9734964106,180.612803616,236.8007008954,237.0688750766,184.5510863686,211.1197157892,238.0054926721,237.9625472299,203.9789862838,251.9118685982],[-1731.8841716359,-1731.8842582693,-1731.9337300368,-1731.8841436654,-1731.8840385393,-1731.9333540558,-1731.9015449466,-1731.8842201318,-1731.8842311291,-1731.8956121404,-1731.8921422574]],["C(=Cc1cccc2cccc(C=Cc3ccncc3)c12)c1ccncc1","[ch&r6:0]>>[nr6:0]","C(=Cc1cccc2cccc(C=Cc3ccccc3)c12)c1ccccc1",3,128.9441354129,-11.1045,"44\n\nC 2.21392642 0.2744766 -0.20824172\nC 1.23748342 -0.5518709 -0.61719238\nC 1.24809288 -2.0028687 -0.42446268\nC 2.41934871 -2.69968186 -0.65802666\nC 2.45573509 -4.09975099 -0.62300629\nC 1.30671588 -4.80836951 -0.39182114\nC 0.08911925 -4.13938191 -0.12480811\nC -1.0982734 -4.87495792 0.09974574\nC -2.27641695 -4.23159026 0.37159199\nC -2.30019924 -2.83589722 0.49091579\nC -1.1602306 -2.07658696 0.3014149\nC -1.21169967 -0.64069468 0.58104651\nC -2.22326495 0.16605187 0.22127703\nC -2.28712704 1.59848169 0.47421119\nC -3.36399786 2.34254277 -0.02138422\nC -3.40689593 3.71011988 0.18713317\nN -2.46016183 4.37328416 0.84494882\nC -1.43292966 3.67843129 1.32686224\nC -1.30405634 2.3093301 1.17254809\nC 0.05851745 -2.71642509 -0.08185033\nC 2.21566886 1.72099471 -0.37410423\nC 3.2601954 2.47945997 0.1668111\nC 3.2440173 3.85768879 0.04105775\nN 2.26875138 4.5179659 -0.5767549\nC 1.2716993 3.80988734 -1.10094232\nC 1.20201507 2.42970715 -1.02957923\nH 3.06085657 -0.13089634 0.3398461\nH 0.37395792 -0.16006818 -1.14628991\nH 3.31899185 -2.15505864 -0.92308528\nH 3.39105683 -4.61287566 -0.81618377\nH 1.31231374 -5.89275126 -0.41200769\nH -1.05722662 -5.95782497 0.05458651\nH -3.18854159 -4.79515798 0.53243084\nH -3.22203665 -2.34741586 0.78729085\nH -0.36545619 -0.24482166 1.13450083\nH -3.05291567 -0.24170765 -0.35091211\nH -4.15955847 1.85144895 -0.57047673\nH -4.23502921 4.30134845 -0.19327779\nH -0.67412067 4.24526027 1.85860071\nH -0.43903802 1.80756205 1.58935391\nH 4.07692324 1.99082582 0.68621342\nH 4.04646423 4.45997491 0.4574536\nH 0.48852299 4.37457186 -1.59850973\nH 0.35880279 1.91723965 -1.47692388\n",4,2,6,[-11.1053,-11.1053,-11.1345,-11.1338,-11.1318,-11.1313,-11.1005,-11.1005,-11.1201,-11.1221,-11.0986],[130.0628672134,130.0622440185,157.36115859,153.3448400069,148.5450873256,148.8298551176,133.9409059206,133.9408984377,130.0659868898,131.2953496217,150.6363921317],[-1815.9861772661,-1815.9861772711,-1815.9333275416,-1815.9333179766,-1815.8481124573,-1815.8480216653,-1815.8868881613,-1815.886888147,-1815.8058139516,-1815.8057754124,-1815.8341593097]],["C1=CC(C=CC2=NC(=C3C=NC=N3)N=C2C=CC2=CCC=C2)=CC1","[chr5,CH1r5:1]>>[n:1]","C1=CC(=C2N=C(C=CC3=CCC=C3)C(C=CC3=CCC=C3)=N2)N=C1",7,103.703611464,-11.1056,"40\n\nC -5.02343126 -2.96584952 -0.00318009\nC -3.83574877 -2.3483787 -0.03417522\nC -3.98374424 -0.98081085 0.46964622\nC -2.93981832 -0.00160164 0.59185712\nC -1.64014879 -0.19242736 0.26146063\nC -0.67225763 0.84575831 0.41618396\nN -0.9480057 2.04119713 0.87418175\nC 0.24729685 2.73279579 0.86344449\nC 0.42774479 4.03018727 1.26270117\nC 1.66467953 4.79728484 1.26849459\nN 1.42245715 5.98599273 1.71742692\nC 0.04744893 5.99090433 1.9994841\nN -0.55653996 4.87470976 1.74729934\nN 1.29536302 1.95816023 0.38997892\nC 0.77323891 0.79154128 0.10446623\nC 1.51448676 -0.3128868 -0.41524946\nC 2.84336906 -0.22358661 -0.66027128\nC 3.6681241 -1.27973636 -1.17883817\nC 5.00145867 -1.18937918 -1.43091458\nC 5.5075277 -2.49117134 -1.96097419\nC 4.2713393 -3.34024685 -1.97578697\nC 3.22729461 -2.63296714 -1.52575801\nC -5.28805729 -0.79017295 0.80463499\nC -6.06891564 -2.03473583 0.53483579\nH -5.24891295 -3.97714828 -0.30712902\nH -2.90067873 -2.76990437 -0.37319804\nH -3.23129287 0.97025752 0.98345527\nH -1.29573254 -1.14287868 -0.1323415\nH 2.63654099 4.45097889 0.95394155\nH -0.43576037 6.87145599 2.39391023\nH 0.97089975 -1.23184896 -0.60767796\nH 3.34146724 0.72057793 -0.45197951\nH 5.63498142 -0.32747296 -1.28475266\nH 6.28837071 -2.91557904 -1.32142003\nH 5.94223799 -2.38313394 -2.96007652\nH 4.27720851 -4.3669083 -2.31022256\nH 2.21010734 -2.98213174 -1.4240908\nH -5.73236387 0.10763891 1.20719323\nH -6.53814411 -2.42650261 1.44323617\nH -6.87409027 -1.86198092 -0.1867776\n",4,2,6,[-11.1057,-11.1057,-11.1123,-11.138,-11.138,-11.1523,-11.1523,-11.1457,-11.1353,-11.2205,-11.2208,-11.2443,-11.1997,-11.2002,-11.1928,-11.1943,-11.15,-11.15,-11.0889,-11.0888,-11.1091,-11.0954],[103.7327481899,103.8123965382,101.0990810082,106.1895231414,106.114797115,105.1468412834,105.4055083505,104.2891907982,105.8920856476,147.6439095645,148.3436712151,136.9710042254,108.5688932412,148.3635065188,105.7861523809,106.2971673236,113.3787051835,113.3665609332,109.6840834807,109.0111620238,94.5059641253,104.2653720751],[-1727.7387306294,-1727.7387306149,-1727.7180588401,-1727.6377246231,-1727.6377250063,-1727.6322571228,-1727.6322571967,-1727.6194899528,-1727.6231186012,-1727.581108621,-1727.5811783115,-1727.5900645052,-1727.5472870723,-1727.5877556124,-1727.5342759286,-1727.533291393,-1727.5207632621,-1727.520774786,-1727.5217509807,-1727.5217519842,-1727.6493704127,-1727.5581517605]],["C(=Cc1nnc(C=Cc2cccnc2)c2ccccc12)c1cccnc1","[ch&r6:0]>>[nr6:0]","C(=Cc1nnc(C=Cc2ccccc2)c2ccccc12)c1ccccc1",4,181.7988634839,-10.8894,"42\n\nC 3.27655293 1.29703531 -0.24127794\nC 2.79687769 0.05842176 -0.01066835\nC 1.37459526 -0.21795824 0.08097643\nN 0.58331671 0.82872967 -0.08869741\nN -0.73157283 0.71125819 -0.03483131\nC -1.30871343 -0.45769107 0.19085428\nC -2.7601276 -0.4380446 0.21693961\nC -3.46857359 0.69409855 0.03311364\nC -4.91462836 0.81131609 0.03999397\nC -5.78403443 -0.27056255 0.22429236\nC -7.14843892 -0.04323704 0.21217863\nC -7.61832424 1.24877854 0.01797548\nN -6.80394339 2.28577135 -0.15866044\nC -5.49659687 2.07344707 -0.14816367\nC -0.55037198 -1.65396129 0.3938617\nC -1.11602351 -2.92219394 0.64432367\nC -0.31428373 -4.02076934 0.82978115\nC 1.08160332 -3.89604016 0.77270899\nC 1.65853811 -2.67427977 0.53084802\nC 0.85894097 -1.52804525 0.3361751\nC 4.67476402 1.66838076 -0.3507023\nC 5.73375243 0.75802539 -0.25025152\nC 7.03087868 1.22321854 -0.37065397\nC 7.24758685 2.57741654 -0.58746249\nN 6.2511229 3.45334824 -0.68530395\nC 5.00718219 3.0130079 -0.57102057\nH 2.56374392 2.11044405 -0.3579797\nH 3.47674279 -0.77654456 0.11365367\nH -3.2691008 -1.37897308 0.39141162\nH -2.92285597 1.61962488 -0.13701093\nH -5.40273646 -1.27476839 0.3736988\nH -7.8443345 -0.8623014 0.3519172\nH -8.68318195 1.46023376 0.00300552\nH -4.86547839 2.94584694 -0.29571221\nH -2.19208828 -3.03848086 0.69305908\nH -0.75715944 -4.99161763 1.02201885\nH 1.70341837 -4.77175045 0.92143108\nH 2.73855051 -2.59790823 0.49143026\nH 5.54940769 -0.29738654 -0.08215458\nH 7.86959237 0.54067431 -0.29751866\nH 8.25346746 2.97396083 -0.68651738\nH 4.22193353 3.75947569 -0.65665734\n",4,2,6,[-10.884,-10.8891,-10.884,-10.9347,-10.9282,-10.9282,-10.9246,-10.9245,-10.9317,-10.9315,-10.9467,-10.9543,-10.987,-10.9713,-10.8989,-10.9841,-10.9841,-10.9065,-10.9065,-10.9679,-10.9679,-10.9815,-10.9648,-11.0036,-11.0037,-11.0022,-10.9893,-10.9536,-10.9894,-10.9461,-10.9426,-10.9305],[181.126142983,181.9577887445,182.1721866449,207.9063008086,209.774540861,209.7738480593,214.7181147448,214.2973892705,213.1207361053,212.1399407997,219.3011883155,218.7578959893,228.7656232784,193.65873687,226.9387741635,189.8738271939,189.9106301016,227.1979386273,227.2692668766,204.6523863078,204.474937223,192.2081792427,203.9260509164,225.8932404429,227.390293755,231.4472977109,232.6545194642,234.9582545412,233.0301124084,247.120674931,246.8917516753,229.9545434439],[-1844.2410164838,-1844.2395958615,-1844.2403112952,-1844.13051043,-1844.1315739147,-1844.1315738999,-1844.1254353426,-1844.1255406639,-1844.1238616374,-1844.1239058601,-1844.1096305362,-1844.108449884,-1844.034303176,-1844.0068982766,-1844.1027057272,-1844.0280532905,-1844.0280535368,-1844.1018926689,-1844.101893298,-1844.0002021175,-1844.0001986906,-1844.0210626232,-1843.9940455095,-1844.0112294417,-1844.0112497978,-1844.0044741235,-1843.9867244149,-1844.0054812208,-1843.9868129342,-1843.9857406202,-1843.9785781546,-1843.9828415907]],["O=c1cc(C=Cc2ccncc2)oc(C=Cc2ccncc2)c1","[ch&r6:0]>>[nr6:0]","O=c1cc(C=Cc2ccccc2)oc(C=Cc2ccccc2)c1",3,156.7920184143,-11.6224,"37\n\nO 0.02091359 5.50352727 -0.80282239\nC 0.01632798 4.30020717 -0.61839358\nC -1.19147752 3.4797126 -0.66926118\nC -1.15648045 2.14083741 -0.45830874\nC -2.32820615 1.28679885 -0.49838932\nC -2.2840192 -0.04169052 -0.28748307\nC -3.41964134 -0.94776406 -0.31428803\nC -3.21861916 -2.31241198 -0.0749467\nC -4.29835918 -3.17810403 -0.09965604\nN -5.54204655 -2.77591635 -0.34351293\nC -5.7483743 -1.48192766 -0.57281477\nC -4.73418223 -0.54030088 -0.56926126\nO 0.00571676 1.49714668 -0.18926957\nC 1.17297241 2.18320276 -0.12397409\nC 2.33835495 1.37166548 0.17135647\nC 2.28401046 0.04138588 0.36813268\nC 3.41290073 -0.82351583 0.66625552\nC 3.20142603 -2.19564331 0.84654104\nC 4.27470494 -3.02219885 1.13070653\nN 5.52166863 -2.57475126 1.24407205\nC 5.73792283 -1.27309618 1.07529582\nC 4.73075306 -0.36821771 0.78882911\nC 1.21814416 3.5235375 -0.3234103\nH -2.1304347 3.97357662 -0.88263488\nH -3.25913467 1.7997625 -0.71360431\nH -1.32442971 -0.50612276 -0.07561406\nH -2.22281661 -2.68965179 0.12860624\nH -4.16085305 -4.23973955 0.0835169\nH -6.77455217 -1.18469104 -0.76837617\nH -4.97036429 0.4990114 -0.76352673\nH 3.2733552 1.91855735 0.22390111\nH 1.32073202 -0.45800589 0.30409942\nH 2.20261963 -2.60911416 0.76411419\nH 4.12912982 -4.08895098 1.27345996\nH 6.76646607 -0.93853878 1.17431855\nH 4.97487393 0.67979637 0.66327942\nH 2.16099809 4.0516277 -0.26668437\n",4,2,6,[-11.6225,-11.6181,-11.6179,-11.6182,-11.5353,-11.5353,-11.6261,-11.6262,-11.6261,-11.5479,-11.5479,-11.5398,-11.5394,-11.5394,-11.5398,-11.5231],[157.9326275423,157.8878780392,158.2875176296,158.3079620868,152.2450680386,152.5147387097,160.3755522801,160.3968287254,160.159154289,175.1756423196,175.3043924955,179.226285723,179.3520602796,179.0354038749,178.118768823,200.0635300728],[-1725.1864473921,-1725.1428642101,-1725.1428158427,-1725.1428731754,-1725.0719003252,-1725.0719004822,-1725.1034228149,-1725.1034206268,-1725.1033606793,-1725.0148525879,-1725.0148113247,-1724.9757952554,-1724.9756850481,-1724.975685065,-1724.9757738811,-1724.8485715435]],["C(=Cc1cccc2c(C=CC3=CN=NC3)cccc12)C1=CN=NC1","[chr5,CH1r5:1]>>[n:1]","C(=Cc1cccc2c(C=CC3=CC=NC3)cccc12)C1=CC=NC1",5,135.9020726604,-11.0581,"40\n\nC 3.80740159 1.65507464 -1.05349286\nC 2.53219286 1.27553996 -1.28323547\nC 1.53543825 1.05387958 -0.245947\nC 1.62432542 1.73563983 0.9558605\nC 0.66520827 1.56290573 1.95750123\nC -0.40224167 0.72322578 1.76277424\nC -0.55562328 0.0086591 0.55323068\nC -1.65666745 -0.88329269 0.3368674\nC -2.72428976 -1.00478486 1.31875324\nC -3.48892685 -2.10452079 1.48865434\nC -4.55182015 -2.20053878 2.44338491\nC -5.3508757 -3.26351369 2.71033158\nN -6.26158337 -2.94896889 3.70987555\nN -6.10476612 -1.76625826 4.10044052\nC -5.02076463 -1.1295796 3.37083949\nC -1.708588 -1.61736738 -0.83592808\nC -0.71121399 -1.49868014 -1.80762947\nC 0.33744839 -0.6324465 -1.62764983\nC 0.44035373 0.15349418 -0.45767874\nC 4.77019132 1.89261717 -2.08648219\nC 6.073856 2.24433215 -1.95815962\nN 6.66684354 2.37881904 -3.20624756\nN 5.84098042 2.13937647 -4.12086598\nC 4.54324306 1.80363097 -3.55876065\nH 4.16923614 1.7781785 -0.03630488\nH 2.21448384 1.1239505 -2.3103407\nH 2.43399902 2.43712963 1.12252339\nH 0.76668481 2.10612937 2.8904073\nH -1.12859508 0.6038994 2.55745413\nH -2.91030547 -0.14235577 1.95159443\nH -3.30440282 -2.99844393 0.89907001\nH -5.36061835 -4.24842765 2.27083095\nH -4.27261917 -0.80044555 4.09491821\nH -5.42274739 -0.24649043 2.87001489\nH -2.54629946 -2.27927869 -1.0244766\nH -0.77688659 -2.09249338 -2.71248889\nH 1.09946744 -0.56357403 -2.39441293\nH 6.65810932 2.41905963 -1.06852625\nH 3.81249672 2.51763124 -3.94423748\nH 4.26787509 0.80828811 -3.9133068\n",4,2,6,[-11.0586,-11.0585,-11.0621,-11.1544,-11.1544,-11.1546,-11.1519,-11.3242,-11.0495,-11.0485,-11.0722,-11.14,-11.1378,-11.0673,-11.0674,-11.2037,-11.2037,-11.0521,-11.0583,-11.09,-11.0495,-11.0634,-11.0719,-11.2073],[136.0493459529,134.8148721609,141.6486404864,199.2593535779,199.2592029901,196.6700702865,192.0773913694,259.4551852044,142.5316830027,141.22414346,169.6253883879,200.7584002595,194.1348159598,158.1165041193,158.6929369455,239.3692260912,241.755308778,164.0839871352,170.0688311771,201.0471551453,136.667455055,160.7395794608,170.8406863982,231.764225332],[-1728.2121732673,-1728.2121763292,-1728.2087716893,-1728.1382482604,-1728.1382483839,-1728.1386348678,-1728.1390055815,-1728.0648188202,-1728.1876454256,-1728.1877264766,-1728.1147521006,-1728.1179677136,-1728.1172875002,-1728.1203605379,-1728.1203871133,-1728.0411399001,-1728.0411397261,-1728.0948817183,-1728.0927206101,-1728.0163894066,-1728.1492532737,-1728.1161709365,-1728.1148236291,-1728.0418330705]],["C(=CC1=CC=C(C=CC2=CN=CC2)C1)C1=CN=CC1","[chr5,CH1r5:1]>>[n:1]","C1=CCC(C=CC2=CC=C(C=CC3=CC=CC3)C2)=C1",4,186.1437490024,-10.3563,"35\n\nC 2.94522701 0.18263357 0.49146037\nC 2.51860563 0.68274157 -0.69906523\nC 1.16593686 0.6901842 -1.13858321\nC 0.69568739 1.1837434 -2.32919882\nC -0.71341179 1.01008307 -2.40617799\nC -1.17515676 0.40166574 -1.26647596\nC -2.52490262 0.06117807 -0.97458808\nC -2.94298752 -0.54299199 0.16981068\nC -4.29807665 -0.88250958 0.4552174\nC -4.7816295 -1.48519846 1.57620366\nN -6.16108071 -1.66615761 1.51706839\nC -6.58234868 -1.20039805 0.39580657\nC -5.4784968 -0.63532195 -0.44657612\nC -0.00156528 0.14532274 -0.35452776\nC 4.30350927 0.1775093 0.92509474\nC 4.79541988 -0.30503399 2.09933636\nN 6.17577942 -0.14585345 2.19097659\nC 6.58956674 0.42290121 1.11537215\nC 5.47871214 0.71508094 0.15202297\nH 2.22506184 -0.24977568 1.18131022\nH 3.24312198 1.11445373 -1.38527847\nH 1.29777167 1.63950023 -3.10266687\nH -1.32133426 1.31671659 -3.24574857\nH -3.25442539 0.31366652 -1.74024731\nH -2.21788358 -0.79724827 0.93863216\nH -4.23924247 -1.81543245 2.44926593\nH -7.62281278 -1.22052035 0.10470954\nH -5.6343828 0.42566921 -0.6589022\nH -5.39506462 -1.15422888 -1.40514995\nH 0.11825502 -0.9209597 -0.14240045\nH -0.11720539 0.65859197 0.60439101\nH 4.25866058 -0.76833045 2.91341361\nH 7.62899368 0.65913833 0.93791343\nH 5.39495005 1.78497623 -0.05628727\nH 5.62674842 0.20420421 -0.80305776\n",4,2,6,[-10.3562,-10.3507,-10.3507,-10.3354,-10.3354,-10.4299,-10.4288,-10.3557,-10.3286,-10.3952,-10.3952,-10.405,-10.4541,-10.3676,-10.4569,-10.3857,-10.3993,-10.4497,-10.3523,-10.4967],[186.0624396986,186.8750248377,186.4844438628,185.4529802517,185.4529559523,244.7397117403,243.6175959319,218.9482118406,185.3925665159,183.5628508989,183.5060564404,238.3324632806,295.3340380468,183.6764845252,177.7261454977,187.8577121788,251.2913165674,230.1802245165,186.2284915396,289.576313171],[-1382.9532096747,-1382.9295596286,-1382.9295596143,-1382.9045750168,-1382.9045750469,-1382.6926863143,-1382.6927956166,-1382.7137347699,-1382.8782867695,-1382.7064196662,-1382.7064209309,-1382.644569611,-1382.4486373008,-1382.654448826,-1382.4497346527,-1382.6719944957,-1382.5323660219,-1382.4416219235,-1382.9267136336,-1382.4421906021]],["C1=CC(=C2C=CC=C2C=Cc2cnsc2)C(C=Cc2cnsc2)=C1","[chr5,CH1r5:1]>>[n:1]","C1=CC(=C2C=CC=C2C=Cc2ccsc2)C(C=Cc2ccsc2)=C1",6,168.3203930279,-10.7657,"38\n\nC -1.32169346 3.8826713 1.80216239\nC -0.61030031 3.13433483 2.679376\nC -0.3317023 1.84454594 2.06499087\nC 0.52148685 0.91818108 2.5902178\nC 0.88880986 0.85635959 3.99714827\nC 1.56730805 -0.29641971 4.21274159\nC 1.7607157 -0.97791548 2.95192622\nC 1.16092158 -0.25965301 1.9565895\nC 1.28030206 -0.46824369 0.53787832\nC 1.55933599 -1.65342532 -0.04641072\nC 1.67957597 -1.84974734 -1.47318752\nC 1.8918261 -3.12560362 -2.08032574\nN 1.95999824 -3.13926537 -3.37689416\nS 1.77134988 -1.60418055 -4.00055016\nC 1.59365526 -0.89504004 -2.46063931\nC -1.05772551 1.85081929 0.7731491\nC -1.27556557 0.69395975 -0.05511898\nC -1.63542987 0.73589259 -1.35575734\nC -1.85149886 -0.43242664 -2.17849451\nC -1.78333729 -1.79593057 -1.75341398\nN -1.98936053 -2.6901346 -2.67134299\nS -2.28946473 -1.97790068 -4.14984492\nC -2.1357116 -0.39906066 -3.5239985\nC -1.62317383 3.08660715 0.63311968\nH -1.64027621 4.90633175 1.93551092\nH -0.20944498 3.45490842 3.62815688\nH 0.56416457 1.56591236 4.74196856\nH 1.93164097 -0.66399233 5.16107501\nH 2.34578977 -1.87784212 2.83395576\nH 1.14513524 0.41213289 -0.08325618\nH 1.6727007 -2.54529522 0.56322384\nH 1.99381255 -4.05233766 -1.53078007\nH 1.43372426 0.16450401 -2.3505088\nH -1.14697069 -0.26703664 0.43292606\nH -1.74281456 1.69399907 -1.8572461\nH -1.57374382 -2.11993691 -0.74265222\nH -2.25180922 0.47150013 -4.14799899\nH -2.25223019 3.41872802 -0.1794196\n",4,2,6,[-10.7315,-10.7415,-10.7412,-10.7362,-10.7361,-10.7306,-10.7311,-10.7378,-10.7616,-10.7947,-10.8169,-10.714,-10.8268,-10.7882,-10.7547,-10.7985,-10.7941,-10.7906,-10.7577,-10.8242,-10.7864,-10.7942,-10.8463,-10.8162,-10.783,-10.8155,-10.7602,-10.7836,-10.7826,-10.9109,-10.8166,-10.7901,-10.844,-10.9816,-10.8561,-10.9743,-10.8189,-10.8392,-10.8947,-10.8221,-10.8223,-10.8231,-10.7934,-10.8019,-10.9317],[201.7625187427,194.7212618684,193.708694223,193.4695025348,193.3283226335,192.2422228345,192.2078743119,186.2978029358,185.296061748,217.3881577519,226.881348618,224.618328738,224.8082610454,184.2121312138,194.4534661707,257.3194075003,218.8440877226,220.3429993547,214.1564753065,226.7836443734,220.8861112417,215.8236031182,280.9295279308,227.6405722605,219.6202379073,225.0100037736,213.2297854305,200.0661766524,198.643287697,268.5017345821,252.1665686263,215.9659814083,206.2526107397,302.0882633868,250.6822187597,237.4147933797,225.3189398198,290.6636038233,255.5724618942,228.8186335318,219.7503739044,226.9171401067,217.1936042987,328.0728652844,274.0647090473],[-1725.7521478441,-1725.7439062495,-1725.7439513302,-1725.7404708499,-1725.7404564437,-1725.7369181586,-1725.7369421892,-1725.7423830516,-1725.7387842524,-1725.679606179,-1725.678956144,-1725.7291272128,-1725.6753391735,-1725.7184458622,-1725.7168670077,-1725.6212405124,-1725.6649175515,-1725.66153946,-1725.7189876434,-1725.6604842915,-1725.7133044546,-1725.6797702807,-1725.6170932857,-1725.6788301015,-1725.711056078,-1725.6790191271,-1725.7192200647,-1725.7102832746,-1725.7103692163,-1725.5489769877,-1725.6208500283,-1725.6304849064,-1725.5993995083,-1725.5442338058,-1725.615674137,-1725.5633270928,-1725.656637548,-1725.6210656105,-1725.5911407427,-1725.6566153336,-1725.6755171886,-1725.6605169016,-1725.6649595934,-1725.5833542679,-1725.5859690391]],["C(=Cc1ccc(C=CC2=NCN=C2)c2ccccc12)C1=NCN=C1","[chr5,CH1r5:1]>>[n:1]","C(=Cc1ccc(C=CC2=CCN=C2)c2ccccc12)C1=CCN=C1",5,167.340167392,-11.0136,"40\n\nC 3.65402515 -0.54875749 -0.94265968\nC 2.87183583 0.19270448 -0.13419524\nC 1.42159068 0.12708173 -0.07857635\nC 0.70088609 -0.2845205 -1.18896741\nC -0.69108761 -0.30406587 -1.18986466\nC -1.42449758 0.08711042 -0.08040886\nC -2.87593921 0.11198846 -0.1378991\nC -3.6359647 -0.6510291 -0.94744597\nC -5.07550641 -0.54794759 -0.95408215\nN -5.75047272 0.27897422 -0.21936552\nC -7.14078924 0.06511656 -0.52008703\nN -7.20943349 -0.9806347 -1.51279761\nC -6.00562962 -1.33388913 -1.76175142\nC -0.72055508 0.48841732 1.10023669\nC -1.40031929 0.83184169 2.29259039\nC -0.72031521 1.19031295 3.42702418\nC 0.68220038 1.2100138 3.42792388\nC 1.37345861 0.87080054 2.29437085\nC 0.70513638 0.50843823 1.10115427\nC 5.09011346 -0.40530769 -0.94746343\nN 5.74065138 0.4403394 -0.21202475\nC 7.13681382 0.26551801 -0.51088185\nN 7.23606841 -0.77802516 -1.50332658\nC 6.04297264 -1.1649126 -1.75382333\nH 3.24046008 -1.29939934 -1.60830394\nH 3.36792034 0.89779348 0.52690522\nH 1.22235023 -0.55823022 -2.09961282\nH -1.20348232 -0.59227868 -2.10118367\nH -3.39247673 0.80284402 0.52256277\nH -3.20063692 -1.38966739 -1.61264025\nH -7.68119746 -0.23620481 0.37971287\nH -7.58958642 0.98136519 -0.90936545\nH -5.74788351 -2.10603605 -2.47264724\nH -2.48281009 0.79941803 2.31919543\nH -1.2628654 1.44889323 4.32933842\nH 1.21611425 1.48372313 4.33092704\nH 2.45639882 0.86880628 2.32235523\nH 7.56024458 1.19393933 -0.89972963\nH 7.68428056 -0.02040446 0.38967886\nH 5.80792738 -1.94412972 -2.46487209\n",4,2,6,[-11.0118,-11.012,-11.0123,-11.0467,-11.0472,-11.0474,-11.0841,-11.0844,-11.0816,-11.0896,-11.0915,-10.9832,-10.9882,-10.9886,-11.0316,-11.0207],[164.2516775637,164.5956088928,166.7145687375,169.1919453187,170.4966703337,170.6061074201,174.5014325948,176.9397327571,172.107104233,185.9245221435,187.4801686408,178.6003838788,186.8180777237,186.6124362018,192.0283211884,183.6723073593],[-1729.6982264105,-1729.6981747991,-1729.6993977314,-1729.6814715125,-1729.6797294164,-1729.6797329867,-1729.6605656028,-1729.6605604626,-1729.6622373827,-1729.6225547126,-1729.6194815722,-1729.6149895095,-1729.6039908399,-1729.6040307426,-1729.5874270713,-1729.5970396522]],["O=c1c(C=CC2=CCC=C2)n[nH]nc1C=CC1=CCC=C1","[o:1]>>[nH:1]","O=c1c(C=CC2=CCC=C2)nonc1C=CC1=CCC=C1",5,118.9482919881,-10.6797,"36\n\nO -0.04223165 1.15869619 -0.66384634\nC -0.00499743 0.11962111 -0.01749195\nC 1.23763416 -0.56822213 0.32567553\nC 2.49432725 -0.01122079 -0.10668128\nC 3.69289284 -0.57050811 0.16265415\nC 4.9663664 -0.04052812 -0.25265606\nC 6.17840165 -0.59271443 0.01332741\nC 7.26222863 0.2476755 -0.58312222\nC 6.4917796 1.36105642 -1.2291067\nC 5.17977202 1.18188285 -1.03116357\nN 1.23670402 -1.68741825 1.02297835\nN 0.07690343 -2.17207175 1.40474431\nN -1.11783714 -1.6744962 1.17938859\nC -1.19876039 -0.55484089 0.48753928\nC -2.49543369 0.01620549 0.22485181\nC -3.65390652 -0.53035155 0.65043328\nC -4.96525438 0.01382953 0.40685558\nC -6.13748054 -0.5257906 0.83039104\nC -7.28140417 0.32703593 0.38226839\nC -6.59096353 1.43312871 -0.35959092\nC -5.26632061 1.23963693 -0.33655541\nH 2.41378313 0.90922089 -0.67581855\nH 3.72615995 -1.49386141 0.73719229\nH 6.37571531 -1.49851472 0.56701256\nH 7.85941537 -0.31199275 -1.31060252\nH 7.95657086 0.61896756 0.1778807\nH 6.97442055 2.16550302 -1.76386511\nH 4.38362568 1.82285526 -1.38002032\nH 0.10758477 -3.03039545 1.9375214\nH -2.48080624 0.93627759 -0.35036193\nH -3.62100501 -1.45396075 1.22458105\nH -6.26977035 -1.43029127 1.40515363\nH -7.86523464 0.70452965 1.22828003\nH -7.97534478 -0.22510069 -0.26013246\nH -7.1312368 2.2435318 -0.82584707\nH -4.51629773 1.87262544 -0.78731799\n",4,2,6,[-10.6796,-10.642,-10.642,-10.6391,-10.6391,-10.6127,-10.7388,-10.7388,-10.6413,-10.6402,-10.6968,-10.6975,-10.6959,-10.696,-10.6866,-10.7016,-10.8175,-10.6941,-10.7309,-10.7879],[118.9015667487,118.831425405,118.7242378292,116.8016913366,116.5331695302,117.2815639657,165.9750195795,165.7658421568,204.2121698078,229.2387069124,163.7629629486,164.8923997082,162.1159293027,161.9437156883,127.9904627008,158.5801796073,230.7972649737,249.3326972203,130.4196125461,182.1261208183],[-1582.1704633582,-1582.1638712456,-1582.163932569,-1582.1502523598,-1582.1502446078,-1582.1456207497,-1582.0191104038,-1582.019181754,-1581.9337260559,-1581.9329381876,-1582.0114395297,-1582.0112564005,-1582.0122044911,-1582.0122021258,-1582.0053742191,-1581.9911098132,-1581.8701638733,-1581.7790592119,-1582.0148429968,-1581.8641621181]],["C(=Cc1ncnc2c(C=Cc3ccccc3)ncnc12)c1ccccc1","[ch&r6,CH1&r5:1]>>[*:1](-C=C-c1ccccc1)","c1ncc2ncncc2n1",4,180.1820074252,-10.8217,"42\n\nC -4.2534414 -0.22009247 -0.4746988\nC -3.10147749 -0.25177887 0.22451912\nC -1.81016003 -0.15698953 -0.41528251\nN -1.73777187 -0.03376912 -1.73366724\nC -0.52947215 0.05212282 -2.30841058\nN 0.63108047 0.02690339 -1.69287975\nC 0.60873328 -0.09738836 -0.34721464\nC 1.80994439 -0.13546242 0.41601098\nC 3.10132286 -0.04292647 -0.22399721\nC 4.25336101 -0.07730892 0.47497384\nC 5.59625213 0.00678777 -0.06771079\nC 6.68623184 -0.04655567 0.81279429\nC 7.98542957 0.02953641 0.34087727\nC 8.22561726 0.16061918 -1.02096326\nC 7.15589396 0.21501837 -1.90648001\nC 5.85555095 0.13931757 -1.43904745\nN 1.73754389 -0.25821718 1.73443831\nC 0.52921885 -0.34316641 2.30926835\nN -0.63132966 -0.3181009 1.6937235\nC -0.60897422 -0.19412069 0.34802977\nC -5.5962231 -0.30822926 0.0676154\nC -6.68612344 -0.25789772 -0.81316574\nC -7.9851978 -0.33856978 -0.34166901\nC -8.22533732 -0.47137273 1.02001326\nC -7.15569449 -0.5227186 1.90580989\nC -5.85547617 -0.44239104 1.438802\nH -4.18647253 -0.11884018 -1.55627085\nH -3.07994247 -0.35047891 1.30489561\nH -0.51843895 0.15204506 -3.39058584\nH 3.07979293 0.05556007 -1.30439292\nH 4.18638702 -0.17835056 1.55656485\nH 6.50484693 -0.14891382 1.87752982\nH 8.81621461 -0.01346529 1.03655671\nH 9.24253982 0.22021502 -1.39177254\nH 7.33942289 0.3173409 -2.97047215\nH 5.03535381 0.18364316 -2.14643436\nH 0.51817096 -0.44253722 3.39149423\nH -6.50477401 -0.15427918 -1.87778533\nH -8.81591908 -0.29798625 -1.03757014\nH -9.24215801 -0.53474469 1.39047586\nH -7.33918593 -0.62637808 2.96967894\nH -5.03533931 -0.48442242 2.14639911\n",4,2,6,[-10.8218,-10.8226,-10.8226,-10.8163,-10.8164,-10.8212,-10.8209,-10.8208,-10.8428,-10.8428,-10.8193,-10.8194,-10.8644,-10.8117,-10.8116,-10.8153],[180.1716663103,182.7179991801,182.5200012549,214.4639388075,214.6220732243,191.1477134659,187.0593232729,186.9484512208,243.2585433453,242.9623315616,216.5330003741,217.0299311683,251.4783120041,216.2629628669,216.1746728902,198.5727006313],[-1845.3345675193,-1845.2911451189,-1845.2911371529,-1845.1806039761,-1845.1806124218,-1845.2392236286,-1845.2397678778,-1845.2398109044,-1845.0857258559,-1845.0857240943,-1845.1360527418,-1845.1360707404,-1844.9303430451,-1845.0249782345,-1845.0251484433,-1845.0264838372]],["C1=CCC(C=CC2=CC(=C3C=CC=C3)C=C2C=CC2=CC=CC2)=C1","[r5:1][CH2r5:2][r5:3]>>[r5:1][C:2](=C1cccc1)[r5:3]","C1=CCC(C=CC2=CCC=C2C=CC2=CC=CC2)=C1",4,93.8576799649,-10.5425,"44\n\nC -5.82094742 -2.00601444 1.51314227\nC -5.01707596 -2.98755537 1.06030717\nC -3.66593514 -2.42497449 0.74007135\nC -3.8238326 -0.96352812 1.08137492\nC -2.80201712 0.02216312 0.95028999\nC -1.54755506 -0.2246174 0.48869006\nC -0.52274409 0.76232655 0.35749634\nC -0.58656488 2.09232279 0.67531664\nC 0.68438904 2.71100679 0.37908554\nC 1.01759635 4.03108953 0.56407278\nC 0.16236117 5.08192041 1.09542665\nC 0.87215879 6.23324005 1.11651896\nC 2.21057156 5.96793376 0.59977218\nC 2.29756226 4.65864624 0.27104167\nC 1.53803312 1.67111014 -0.14607122\nC 0.84415725 0.49135885 -0.1710645\nC 1.29861797 -0.7886639 -0.61445903\nC 2.53905089 -1.03773454 -1.1113949\nC 2.99082481 -2.31527314 -1.55481958\nC 4.22183595 -2.61170995 -2.06682474\nC 4.28559249 -4.0111246 -2.39714634\nC 3.11033789 -4.59800348 -2.09882619\nC 2.16782913 -3.57996313 -1.53324611\nC -5.0979379 -0.76162148 1.52989768\nH -6.8513557 -2.10894507 1.82241967\nH -5.25888686 -4.03167623 0.92996479\nH -2.88098099 -2.90117109 1.33541862\nH -3.40770745 -2.57402324 -0.31267741\nH -3.07836034 1.03060602 1.24679075\nH -1.2939623 -1.23909995 0.19451486\nH -1.43433955 2.61977635 1.08456501\nH -0.85935275 4.93693796 1.4105074\nH 0.53468194 7.20260533 1.452961\nH 2.98309351 6.71722673 0.50765672\nH 3.15182815 4.14186492 -0.13801591\nH 2.55831184 1.82862031 -0.46015505\nH 0.59307872 -1.61180706 -0.54591822\nH 3.26001673 -0.22836099 -1.19128739\nH 5.03542694 -1.91512377 -2.20983054\nH 5.15657162 -4.49194551 -2.81928977\nH 2.8386714 -5.63497928 -2.22745118\nH 1.85138268 -3.84456521 -0.51978432\nH 1.26227967 -3.48940083 -2.14072738\nH -5.51670581 0.18112634 1.85168676\n",4,2,6,[-10.5685,-10.6033,-10.6033,-10.5677,-10.5508,-10.551,-10.606,-10.606,-10.5509,-10.6338,-10.6338,-10.5708,-10.6525,-10.5959,-10.5958,-10.5699,-10.6121,-10.5499,-10.6085,-10.6004,-10.5691,-10.5704,-10.5424,-10.5709,-10.6057],[106.1222992394,100.2653126761,100.0909663426,105.4074691756,103.1337857521,103.2540395545,102.1958367583,102.1919325231,103.4287425755,132.5002845847,132.447324047,108.9757566929,118.3025349756,147.764352595,147.2953726552,107.9707926428,118.205341571,128.4900457063,145.3680310533,194.6704029742,106.73798778,108.4843251838,93.5601830411,108.9773872804,102.1529538202],[-1669.3277585902,-1669.2973027225,-1669.297305813,-1669.327778457,-1669.3039559921,-1669.3042126431,-1669.2774251072,-1669.2774251764,-1669.3042285738,-1669.1971603718,-1669.1971589284,-1669.3034828007,-1669.2011613369,-1669.2246018525,-1669.2246041016,-1669.3034971314,-1669.212748271,-1669.2402812778,-1669.0648403485,-1669.0894439487,-1669.3277371951,-1669.3035279182,-1669.400571076,-1669.30351747,-1669.277489011]],["C(=Cc1ncco1)c1ccc2cc(C=Cc3ncco3)ccc2c1","[chr5,CH1r5:1]>>[n:1]","C(=Cc1ccco1)c1ccc2cc(C=Cc3ccco3)ccc2c1",5,141.1413222099,-10.8687,"38\n\nC 3.95358931 0.23024624 0.03647138\nC 4.88492167 1.00886339 -0.55054491\nC 6.28402943 0.79562309 -0.32427978\nN 6.83611734 -0.12318798 0.43353185\nC 8.18315312 0.07199239 0.32985315\nC 8.39906485 1.12282916 -0.50370929\nO 7.20056718 1.58573177 -0.92146681\nC 2.51631721 0.34000095 -0.11032625\nC 1.90794129 1.3297761 -0.92821332\nC 0.55012263 1.4073513 -1.04824991\nC -0.29806689 0.50267223 -0.36074143\nC -1.69987749 0.55936526 -0.46786572\nC -2.51672593 -0.33246143 0.20971062\nC -3.95381428 -0.22609474 0.05868125\nC -4.88493854 -1.00856343 0.64088664\nC -6.28377012 -0.80041026 0.40826596\nN -6.83575571 0.11654705 -0.35186201\nC -8.18248241 -0.08433956 -0.2553126\nC -8.39831887 -1.13660211 0.57646879\nO -7.20008315 -1.59469084 1.00024083\nC -1.90840876 -1.32115439 1.02894916\nC -0.55064394 -1.39773586 1.15022679\nC 0.29755227 -0.49317818 0.46256682\nC 1.69940946 -0.55073005 0.56861849\nH 4.30250246 -0.56689872 0.6896027\nH 4.63517812 1.82678683 -1.21628896\nH 8.88927278 -0.54821768 0.85436487\nH 9.28129595 1.62101294 -0.86840088\nH 2.53142234 2.03493432 -1.46602413\nH 0.10010652 2.16874023 -1.67693989\nH -2.14394629 1.32282991 -1.09897612\nH -4.30270885 0.57071749 -0.59486589\nH -4.63519914 -1.82642804 1.30670452\nH -8.88845395 0.53316194 -0.78320855\nH -9.28033642 -1.63874163 0.93621826\nH -2.53187953 -2.02650414 1.56652069\nH -0.10065681 -2.15859148 1.77958282\nH 2.14350313 -1.31465214 1.19915759\n",4,2,6,[-10.8728,-10.8689,-10.8685,-10.8678,-10.8755,-10.8728,-10.8748,-10.8724,-10.8821,-10.8792,-10.8819,-10.8819,-10.8831,-10.8829,-10.8885,-10.8907,-10.8904,-10.8439,-10.8432,-10.8554,-10.8564,-10.8491,-10.8496,-10.851,-10.851,-10.8607,-10.8611,-10.8648,-10.9225,-10.8672,-10.8807,-10.8353],[139.4103149928,141.2992797259,140.4339947608,139.8784826993,139.7679359602,139.2752737074,138.8502777877,138.6454362537,138.036761964,137.7138320013,159.8272232627,159.8269261149,160.8233398847,160.5346901983,159.626852696,160.0132527228,159.4015345408,153.30876895,152.5027879593,161.4433403961,163.331325301,150.3403402685,151.1546242145,151.4006346397,152.0525720657,160.6055331331,162.8353854644,161.5054389799,197.1885216926,172.5712091165,185.2931760359,175.3002209903],[-1783.8042291092,-1783.818161878,-1783.8130080834,-1783.8078113999,-1783.8093156592,-1783.8044575273,-1783.8042291434,-1783.7991709999,-1783.800571693,-1783.7955548671,-1783.6752047359,-1783.6752047154,-1783.6805025456,-1783.6805110683,-1783.6665310262,-1783.671802863,-1783.6718277707,-1783.711958986,-1783.706716177,-1783.6974243548,-1783.7023194166,-1783.6982684125,-1783.6980361307,-1783.7033197837,-1783.7028947869,-1783.6888053411,-1783.68866921,-1783.6935960064,-1783.5349267062,-1783.5730146739,-1783.5640367741,-1783.5926250298]],["C1=CCC(C=Cc2nc3nccnc3nc2C=CC2=CC=CC2)=C1","[c:0]1[ch:1][ch][c:3][c!r5:4][c!r5:5]1>>[c:0]1[CH2:1][c:3][c:4][c:5]1","C(=Cc1nc2nccnc2nc1C=Cc1ccccc1)c1ccccc1",5,307.1070906535,-10.4278,"40\n\nC -3.86166255 -3.06257401 3.68506778\nC -2.55012463 -3.32051667 3.84810922\nC -1.74897574 -2.47930031 2.90258912\nC -2.81174859 -1.6965347 2.17175457\nC -2.56184473 -0.7349039 1.14717729\nC -1.33660686 -0.39499946 0.67946176\nC -1.16233638 0.59374681 -0.36160872\nN -2.26634129 1.16567406 -0.81761338\nC -2.15447058 2.09660024 -1.7796108\nN -3.28573752 2.67431511 -2.2392082\nC -3.13931999 3.58267887 -3.17591568\nC -1.87753365 3.94646387 -3.68425828\nN -0.76234827 3.40089338 -3.25682132\nC -0.88297361 2.46183865 -2.29330077\nN 0.23740906 1.87926959 -1.83511606\nC 0.12838508 0.95800359 -0.88999645\nC 1.36300206 0.35529419 -0.43802253\nC 2.56664963 0.72755933 -0.93617179\nC 3.82361077 0.17795611 -0.54255826\nC 5.05099451 0.53582529 -1.0174772\nC 6.06971223 -0.25131062 -0.37153115\nC 5.49483896 -1.09871568 0.5029268\nC 4.00879493 -0.91214739 0.48394484\nC -4.03089192 -2.06660567 2.65840452\nH -4.6798889 -3.51635909 4.22575658\nH -2.09491512 -4.01538348 4.53782976\nH -1.05343929 -1.82501059 3.4367588\nH -1.15380291 -3.09561212 2.22199576\nH -3.43382818 -0.24615674 0.71864742\nH -0.4537397 -0.87011402 1.09075044\nH -4.04042371 4.05553243 -3.55488965\nH -1.79566478 4.70294153 -4.45901341\nH 1.31108429 -0.41652201 0.32089644\nH 2.59478413 1.50542647 -1.69576946\nH 5.24833737 1.29189246 -1.76371577\nH 7.12639195 -0.15537322 -0.57642813\nH 5.98297235 -1.81952098 1.14162696\nH 3.49123481 -1.83351686 0.20036346\nH 3.62818967 -0.61787812 1.46670686\nH -4.98777293 -1.68285638 2.33503461\n",4,2,6,[-10.4278,-10.428,-10.4802,-10.48,-10.4232,-10.4234,-10.4721,-10.5002,-10.4721,-10.539,-10.5404,-10.4889,-10.4889,-10.4739,-10.5003,-10.5257,-10.5244,-10.5323,-10.4697,-10.4696,-10.47,-10.4891,-10.4216],[307.1462019575,307.59517157,299.6740045364,299.8896373156,299.8027520998,300.0023451837,288.6766372612,285.9909351637,288.7792093511,323.4157576999,320.5267370622,359.1014950744,358.3343321843,292.3496621866,285.8669836878,346.1702395202,263.4261257008,314.189683716,300.3175228137,300.5188409352,299.9420072579,359.217849295,329.1758679247],[-1729.0015914951,-1729.0014230599,-1728.9003326319,-1728.900340274,-1728.985580115,-1728.9855713386,-1728.8808204131,-1728.8042244635,-1728.8808180726,-1728.825907306,-1728.8255998586,-1728.8360151788,-1728.8360162975,-1728.8545604994,-1728.7788666078,-1728.7330900182,-1728.8363715247,-1728.8024204433,-1728.7552329643,-1728.7552284632,-1728.7278939053,-1728.8361160486,-1728.8266913065]],["C(=Cc1cccnn1)c1ccc(C=Cc2cccnn2)cc1","[ch&r6:0]>>[nr6:0]","C(=Cc1ccccn1)c1ccc(C=Cc2ccccn2)cc1",4,209.185751155,-10.9493,"36\n\nC 2.85082421 0.26501073 -0.11121767\nC 3.76562511 -0.59502625 0.37518362\nC 5.19546507 -0.34604042 0.2910862\nC 6.12136942 -1.26203178 0.80755346\nC 7.45533706 -0.94785059 0.68573475\nC 7.76574641 0.25481203 0.05875563\nN 6.84945506 1.0867053 -0.41282246\nN 5.57566675 0.79156184 -0.29907179\nC 1.41030003 0.10567372 -0.07503019\nC 0.60169281 1.10812246 -0.6332585\nC -0.77407641 1.00765472 -0.62605654\nC -1.41029824 -0.10569963 -0.05741121\nC -2.85082224 -0.26503934 -0.02122852\nC -3.76562539 0.59502962 -0.50756904\nC -5.19546541 0.34604557 -0.42346727\nC -6.12137327 1.26208582 -0.9398415\nC -7.45534043 0.9478987 -0.81803286\nC -7.76574585 -0.2548182 -0.19115594\nN -6.84945135 -1.08675526 0.28033876\nN -5.57566348 -0.79160638 0.16659727\nC -0.60169099 -1.10814886 0.50081619\nC 0.77407817 -1.00768037 0.49361564\nH 3.21130617 1.17703178 -0.58246262\nH 3.47425092 -1.52302033 0.85721095\nH 5.78613316 -2.17755287 1.28153424\nH 8.23524023 -1.60160762 1.05831097\nH 8.79530865 0.57030396 -0.07400026\nH 1.07072769 1.97913126 -1.07908177\nH -1.36217986 1.80431946 -1.06790109\nH -3.21130289 -1.17707853 0.44998232\nH -3.47425373 1.52305955 -0.98952887\nH -5.78613981 2.17764488 -1.41375091\nH -8.23524611 1.60169048 -1.19054286\nH -8.79530754 -0.57031711 -0.05841236\nH -1.0707257 -1.97916044 0.94663422\nH 1.36218178 -1.80434791 0.93545493\n",4,2,6,[-10.9491,-10.9663,-10.9664,-10.9514,-10.9671,-10.9675,-10.9661,-10.9937,-10.9939,-10.9673,-10.9622,-10.9791,-10.9796,-10.9896,-10.999,-10.999,-10.9798,-10.8524,-10.8544,-10.8544,-10.7148,-10.8825,-10.8837,-10.8763,-10.74],[209.2460704671,220.4902002368,228.7402998472,210.8793692769,229.1978701892,228.7224802276,220.0472116865,239.960114639,241.0938117209,220.872972388,250.16041238,260.0710405782,260.692496463,232.0787625958,260.2585152072,261.9518795291,259.624351796,215.1767576775,215.7753274005,215.7711563855,250.3451359103,224.1069484817,226.0100490657,223.020753579,237.0623611059],[-1583.9966977703,-1583.9511681973,-1583.951140215,-1583.9946493015,-1583.9488315284,-1583.9487617887,-1583.951179161,-1583.905128165,-1583.9049844879,-1583.9488885299,-1583.8308499726,-1583.7854591198,-1583.7854922149,-1583.9028532997,-1583.7852437195,-1583.785245364,-1583.7854642923,-1583.8373759926,-1583.8342794521,-1583.8342794301,-1583.761651535,-1583.7924646973,-1583.7924116408,-1583.7914345872,-1583.6646487965]],["C(=Cc1ccc[nH]1)C1=CN=CC1=C1C=NC=C1C=Cc1ccc[nH]1","[#6H2r5:1]>>[NH:1]","C1=CCC(C=CC2=CN=CC2=C2C=NC=C2C=CC2=CC=CC2)=C1",6,171.531096285,-10.4512,"40\n\nC 2.79496713 0.00210789 -0.05562952\nC 4.12247808 0.07754315 0.20514616\nC 5.14451603 -0.06849601 -0.78395317\nC 5.09288218 -0.28938991 -2.15567399\nC 6.41398561 -0.35348552 -2.62684444\nC 7.24947556 -0.17317007 -1.54709521\nN 6.47444734 -0.00314356 -0.44442841\nC 1.76963407 0.16823783 0.93413579\nC 1.88177625 0.72567907 2.17554303\nN 0.64444102 0.81021679 2.81498629\nC -0.26316062 0.38537378 1.99688006\nC 0.33095011 -0.10578627 0.7539787\nC -0.2909203 -0.81389232 -0.22897325\nC 0.32682091 -1.75449717 -1.16312949\nN -0.56759664 -2.43030812 -1.80876011\nC -1.8256028 -1.9530942 -1.43902377\nC -1.73494202 -0.98696849 -0.47839975\nC -2.79304087 -0.19693746 0.08267224\nC -4.10823242 -0.50743313 -0.01657489\nC -5.16435769 0.28996274 0.52469779\nC -5.16406554 1.49363304 1.22056362\nC -6.49871353 1.81664051 1.51351853\nC -7.29130869 0.81527019 0.99831587\nN -6.47749097 -0.09730659 0.4063717\nH 2.4705192 -0.17313959 -1.07592072\nH 4.46798518 0.24331746 1.22240581\nH 4.19883669 -0.39288172 -2.74870728\nH 6.72247883 -0.51474992 -3.64717996\nH 8.325825 -0.15406983 -1.48523779\nH 6.81726759 0.14958067 0.48986594\nH 2.76052113 1.09948234 2.6781167\nH -1.29822079 0.29982702 2.28774303\nH 1.37838036 -1.98193148 -1.23904388\nH -2.70310983 -2.35101428 -1.92496924\nH -2.50722045 0.7144906 0.59705123\nH -4.41457594 -1.42094154 -0.51988807\nH -4.29485307 2.07279259 1.48656972\nH -6.84433503 2.68857611 2.04505793\nH -8.36204012 0.6883491 1.01045288\nH -6.78440085 -0.93815368 -0.05464005\n",4,2,6,[-10.4672,-10.4589,-10.629,-10.51,-10.5117,-10.5377,-10.5776,-10.5054,-10.4863,-10.4861,-10.525,-10.5355,-10.512,-10.5622,-10.6066,-10.6424,-10.644,-10.5511,-10.5221,-10.4955,-10.4902,-10.5785,-10.5122,-10.6958,-10.7414,-10.553,-10.5349,-10.4828,-10.557,-10.5384,-10.5807,-10.6049,-10.6059,-10.5289,-10.4767,-10.6529,-10.5295,-10.5059,-10.5464,-10.5558,-10.4821,-10.5839,-10.6143,-10.4793],[174.900357968,175.2161724798,198.2791227174,198.1022153841,184.2446363012,235.4820493119,174.6936248887,177.7359907123,178.6773293475,178.4938775131,195.6726195449,161.5344804659,214.9429841838,186.903107558,188.5995779771,349.6458411978,358.5802225543,190.5489473038,189.1991180582,179.0014434409,177.0915265406,203.7876322092,184.8961823171,178.8666028128,305.4714404816,295.3051361001,162.1599088312,183.8173307328,193.1319433779,261.4031162993,222.5721068294,213.6943682544,213.1868295928,226.2548476338,256.036763788,222.0166507695,171.3800332636,192.1786489584,185.4695788152,191.5504774393,183.5393701954,195.3072341898,209.2205065146,177.4027646961],[-1728.9679199711,-1728.9675909965,-1728.8968518366,-1728.8868041408,-1728.9389503458,-1728.8837148503,-1728.9063449681,-1728.9777008252,-1728.9600922539,-1728.9600805174,-1729.0193319502,-1728.9641808157,-1728.8584301062,-1728.9095916079,-1728.9081778646,-1728.7923907451,-1728.7919035007,-1728.9268081349,-1728.8828393394,-1728.9770174986,-1728.9612204298,-1728.753506622,-1728.9389380034,-1728.7867986783,-1728.8661253347,-1728.7705488188,-1728.9642212618,-1728.8512049976,-1728.9078295668,-1728.7703537458,-1728.8111244213,-1728.777620805,-1728.7782788768,-1728.8837911963,-1728.7325331805,-1728.8653081408,-1729.000220751,-1728.7677559134,-1728.9271355901,-1728.908022832,-1728.8512671146,-1728.8241103483,-1728.8925684096,-1728.8794733257]],["C(=Cc1cccc(C=Cc2cccs2)c1C1=COCO1)c1cccs1","[CH,ch:0]1=[C,c:1][C,c:2]=[CH,ch:3][*:4]1>>[O:0]1[*:1]=,:[*:2][O:3][*:4]1","C1=CC(c2c(C=Cc3cccs3)cccc2C=Cc2cccs2)=CC1",6,182.7861280517,-10.4507,"41\n\nC 3.48592669 0.90626683 1.10261893\nC 2.43385502 0.61533932 0.31384799\nC 1.07843001 1.11493328 0.50974639\nC 0.8799382 2.38062801 1.07128662\nC -0.39275237 2.91164223 1.18775593\nC -1.48918048 2.18821028 0.7487872\nC -1.33860967 0.91232627 0.19658785\nC -2.51829861 0.1463945 -0.18614571\nC -3.68207821 0.68442191 -0.59671338\nC -4.83974928 -0.08445601 -0.9603741\nC -6.04246629 0.40715235 -1.41052388\nC -6.98069614 -0.61169983 -1.68676419\nC -6.48107052 -1.85586794 -1.44481296\nS -4.86174834 -1.81652683 -0.87628421\nC -0.03997723 0.3687366 0.07746181\nC 0.16609826 -0.96695291 -0.46801929\nC 1.01535093 -1.94401114 -0.12158128\nO 0.83702499 -3.05625395 -0.91116577\nC -0.19138157 -2.72438349 -1.82984979\nO -0.61815274 -1.4100041 -1.52985803\nC 4.81997411 0.4234342 0.87860881\nC 5.92341033 0.66699209 1.66227101\nC 7.09087041 0.04214712 1.17126033\nC 6.85989625 -0.66407029 0.02938033\nS 5.22095526 -0.58466466 -0.47447637\nH 3.35847015 1.52071581 1.9899616\nH 2.58759245 -0.0370128 -0.54242882\nH 1.73654915 2.96392027 1.38926689\nH -0.53167316 3.89562849 1.6215001\nH -2.48301356 2.60491289 0.86649805\nH -2.43600568 -0.93404355 -0.13686294\nH -3.79311499 1.76069392 -0.69944794\nH -6.24660562 1.46089938 -1.53877219\nH -7.9811848 -0.42168036 -2.04960406\nH -6.98540509 -2.79967868 -1.5726513\nH 1.74414842 -2.02396353 0.66530094\nH -1.03331385 -3.43146686 -1.72080866\nH 0.19867079 -2.76840015 -2.8630758\nH 5.89858715 1.27262586 2.55730107\nH 8.05675178 0.11777208 1.65080111\nH 7.57397785 -1.2306566 -0.54547347\n",5,2,7,[-10.4139,-10.4134,-10.4013,-10.4566,-10.4583,-10.4582,-10.4584,-10.4586,-10.4042,-10.4041,-10.3944,-10.4694,-10.4843,-10.4701,-10.3972,-10.4128,-10.4506,-10.4506,-10.4613,-10.4631,-10.4631,-10.476,-10.4758,-10.455,-10.4549,-10.3962,-10.4013,-10.4228,-10.4485,-10.4613,-10.4471,-10.4887,-10.4884,-10.4733,-10.4138,-10.466,-10.4874],[279.9780415176,278.4796212686,224.7977227566,208.793362337,183.497715851,183.475510436,181.2759516142,182.4812641344,225.6230656549,224.610879186,229.3320548865,216.708322916,169.8746633911,191.1180253819,233.7089701646,197.370583543,207.2320579673,182.4443157552,215.115607411,192.0910326803,192.0487543534,172.0663920564,170.6001526172,206.4059761988,188.6075939069,242.51285949,183.0963645834,205.9446878839,208.7576439931,219.2525425498,189.0471738238,292.3924575039,290.3680102536,289.5068922221,209.7680504562,163.6963983788,188.5908550689],[-1897.3881143626,-1897.3881821589,-1897.4019331538,-1897.5078532413,-1897.5280180423,-1897.5280024709,-1897.5288793793,-1897.5289043673,-1897.4324468748,-1897.4324425576,-1897.4362747987,-1897.4169015668,-1897.4207112244,-1897.4268678883,-1897.3268941408,-1897.3289129688,-1897.5406291436,-1897.5626800513,-1897.4518340379,-1897.4604064094,-1897.4604023861,-1897.4556651424,-1897.4556553296,-1897.4221862681,-1897.4465376518,-1897.3641776556,-1897.3503359618,-1897.4229807385,-1897.4551504874,-1897.4892030558,-1897.4800762989,-1897.4269152174,-1897.4269105074,-1897.4020244639,-1897.4569379639,-1897.474937045,-1897.37407262]],["O=c1ncc(-c2c(C=Cc3ccccc3)cccc2C=Cc2ccccc2)co1","[ch&r6:0]>>[nr6:0]","O=c1ccc(-c2c(C=Cc3ccccc3)cccc2C=Cc2ccccc2)co1",4,160.3279560586,-11.394,"48\n\nO -1.56269704 -2.26899237 3.88894465\nC -1.30631779 -2.05916848 2.7417892\nN -1.42568974 -2.9922469 1.72621463\nC -1.15759013 -2.67724202 0.5043902\nC -0.72730421 -1.37309154 0.09948236\nC -0.47590614 -1.03584412 -1.31558586\nC 0.72890095 -0.41072942 -1.69114106\nC 1.76319191 -0.13572816 -0.69576735\nC 2.64213802 0.87690665 -0.77392378\nC 3.68482021 1.18026473 0.19713407\nC 3.88820995 0.42678869 1.36031167\nC 4.89252576 0.76269401 2.25198767\nC 5.71590905 1.85421621 2.00545366\nC 5.52680163 2.6110121 0.85657763\nC 4.52237942 2.27881393 -0.03697891\nC 0.93948032 -0.10031201 -3.03837234\nC -0.01012221 -0.41343853 -3.99509113\nC -1.19182501 -1.03538647 -3.62409279\nC -1.44716114 -1.33384877 -2.28499839\nC -2.73520386 -1.96932479 -1.94589726\nC -3.62821611 -1.55237985 -1.04149446\nC -3.54331829 -0.34474914 -0.21479133\nC -4.02968516 -0.37778993 1.09561617\nC -3.93480039 0.7382961 1.91095922\nC -3.37284743 1.91141212 1.42509011\nC -2.91396452 1.96476466 0.11501797\nC -2.99782631 0.84699332 -0.70041086\nC -0.58914223 -0.47656804 1.11071274\nO -0.84840882 -0.80001408 2.37078283\nH -1.2611054 -3.45795698 -0.24523478\nH 1.78336969 -0.81029833 0.15516296\nH 2.58728654 1.56550903 -1.61371744\nH 3.25777032 -0.42866129 1.57547769\nH 5.03479783 0.16879244 3.14811371\nH 6.50092861 2.11366547 2.70648212\nH 6.16539692 3.4645501 0.65729878\nH 4.38052732 2.87510088 -0.93242016\nH 1.87239666 0.36129639 -3.34064759\nH 0.17359353 -0.17845917 -5.03731647\nH -1.93825091 -1.27724303 -4.37217364\nH -2.96531251 -2.85674454 -2.53028524\nH -4.5122333 -2.16249646 -0.87448893\nH -4.46141533 -1.29460828 1.48172849\nH -4.29903233 0.6925586 2.93085244\nH -3.29830616 2.7846209 2.06291425\nH -2.48913889 2.8832879 -0.27489039\nH -2.64926386 0.90138503 -1.72540607\nH -0.2883395 0.56039342 0.98454594\n",5,2,7,[-11.3531,-11.3558,-11.3622,-11.3623,-11.3725,-11.372,-11.3842,-11.3946,-11.3796,-11.3796,-11.351,-11.3869,-11.3869,-11.3904,-11.3905,-11.3767,-11.3789,-11.5057,-11.5071],[112.3594509399,113.5167599386,119.1313937215,119.2982220928,119.7879207539,119.2076063871,123.7203685969,159.9287101617,146.9627714132,146.9623379899,145.1899324884,148.2708222848,148.2715584343,162.4215947577,162.4283167048,161.2471666404,169.888012806,261.9816968663,184.740411617],[-2114.7544038876,-2114.7547381339,-2114.7102961408,-2114.7102869257,-2114.7251202208,-2114.7250799246,-2114.6766860093,-2114.7589927397,-2114.6936549085,-2114.6936548185,-2114.6354139985,-2114.6910793332,-2114.6910794203,-2114.6473273093,-2114.6473245202,-2114.5971931497,-2114.5959784058,-2114.5863047152,-2114.6300102426]],["C1=CC(c2c(C=Cc3ccccc3)cccc2C=Cc2ccccc2)=NC1","[chr5,CH1r5:1]>>[n:1]","C1=CC(c2c(C=Cc3ccccc3)cccc2C=Cc2ccccc2)=CC1",4,102.8646775685,-10.94,"48\n\nC 0.65313118 -0.20255911 -2.97446734\nC 0.89865157 0.47610407 -1.84623762\nC 0.02110117 -0.07590357 -0.81633419\nC -0.05064297 0.39889664 0.57009747\nC -1.30236945 0.60719812 1.18457679\nC -2.5408284 0.33823477 0.46259861\nC -3.71400749 0.03883346 1.04473749\nC -4.96188763 -0.23895735 0.34633595\nC -5.10020548 -0.13327552 -1.04363101\nC -6.3099368 -0.41146306 -1.6567891\nC -7.40915813 -0.80071337 -0.90140632\nC -7.28875884 -0.90853931 0.47792737\nC -6.08035152 -0.63023373 1.09436294\nC -1.33772522 1.11637282 2.48791522\nC -0.16933826 1.3975309 3.17419206\nC 1.0605908 1.16679091 2.57980966\nC 1.13754239 0.66549401 1.27788812\nC 2.43719725 0.35570318 0.68339584\nC 3.57494666 1.01351022 0.96032947\nC 4.88683524 0.72595943 0.39562015\nC 5.118335 -0.32196801 -0.50460658\nC 6.3857362 -0.54943984 -1.01334287\nC 7.45066494 0.26008097 -0.63793096\nC 7.23747668 1.30291326 0.25403004\nC 5.97096039 1.53328513 0.76456804\nN -0.72062924 -1.02669472 -1.28174151\nC -0.40059561 -1.21985802 -2.67931847\nH 1.10219494 -0.07648014 -3.94755415\nH 1.58418445 1.29593484 -1.6964362\nH -2.46438523 0.35564589 -0.6193992\nH -3.7740192 -0.04074324 2.12756398\nH -4.25811769 0.17143078 -1.65478092\nH -6.39816573 -0.32363511 -2.73440824\nH -8.35445395 -1.01786471 -1.38578501\nH -8.14212333 -1.21115188 1.07512331\nH -5.99519914 -0.71753991 2.17268034\nH -2.29287953 1.31209088 2.96172792\nH -0.21627771 1.79134384 4.18348894\nH 1.9703153 1.35178882 3.13959993\nH 2.44080591 -0.4665944 -0.0256155\nH 3.54995383 1.85638239 1.64691357\nH 4.30382277 -0.96801602 -0.81252672\nH 6.54594213 -1.36580221 -1.70936191\nH 8.44138841 0.0782989 -1.03874586\nH 8.06349756 1.93924155 0.55248236\nH 5.81317948 2.35028891 1.46109018\nH -0.05872964 -2.2482138 -2.82432275\nH -1.30766804 -1.08345316 -3.27431332\n",5,2,7,[-10.9446,-10.9441,-10.9551,-10.9547,-10.9605,-10.9517,-10.9378,-10.9378,-10.9397,-10.9416,-11.036,-11.0393,-11.0431,-11.0434,-11.0003,-11.0046,-10.9247,-10.9247,-11.0968,-11.0785],[109.4631985225,109.1807448961,113.0233687477,112.7399797297,116.0841603523,110.4862202651,102.1792609431,102.8262452701,102.6232342738,102.9386056198,162.1426484048,165.6839385009,164.4590867368,164.1638521405,151.4476047546,147.513913379,126.6116667457,126.4021990864,261.5964671731,200.56484424],[-1887.9506748569,-1887.9507050121,-1887.9408940432,-1887.9409033267,-1887.940059345,-1887.9410515436,-1887.9639510329,-1887.9639529989,-1887.9517635521,-1887.9518924152,-1887.8813904998,-1887.8811484779,-1887.8727246081,-1887.8726979913,-1887.8973980594,-1887.8850327612,-1887.9072536679,-1887.9072532944,-1887.8433483044,-1887.7526430505]],["C(=Cc1cncc(C=Cc2ccccc2)c1C1=CN=CC1)c1ccccc1","[chr5,CH1r5:1]>>[n:1]","C1=CCC(c2c(C=Cc3ccccc3)cncc2C=Cc2ccccc2)=C1",5,125.8892995097,-11.0891,"47\n\nC -3.68658986 0.56889509 -1.04668412\nC -2.53344221 0.36653393 -0.38711033\nC -1.27115627 1.02782262 -0.69598362\nC -1.24241167 2.27157077 -1.33667419\nN -0.12521407 2.92642384 -1.616064\nC 1.03439562 2.37976703 -1.27674406\nC 1.14045167 1.15450912 -0.6145915\nC 2.45090245 0.57661848 -0.32395854\nC 3.54461362 1.29831392 -0.0303637\nC 4.87318956 0.76781152 0.24599786\nC 5.17348895 -0.59965934 0.20498862\nC 6.45384466 -1.0499583 0.47862039\nC 7.46284185 -0.15009459 0.79873118\nC 7.18088945 1.20894195 0.84296332\nC 5.90129882 1.66274504 0.57007549\nC -0.0428933 0.4606977 -0.30609109\nC -0.00085793 -0.8134415 0.41491918\nC -0.53197087 -2.00095951 0.06091457\nN -0.30700564 -2.98472671 1.03379838\nC 0.33930098 -2.44986993 2.00279397\nC 0.63413978 -1.00016177 1.76900866\nC -4.96049126 -0.07427642 -0.7550852\nC -5.12119066 -1.03298554 0.25356303\nC -6.3566386 -1.61301006 0.48596758\nC -7.45899823 -1.25188045 -0.27869912\nC -7.31575589 -0.30334719 -1.28286987\nC -6.08119638 0.27751712 -1.51930451\nH -3.70953857 1.25702555 -1.88816137\nH -2.49433965 -0.34579 0.43170901\nH -2.16734718 2.76677776 -1.61656627\nH 1.92702558 2.92868022 -1.56160032\nH 2.49983639 -0.50746165 -0.36844528\nH 3.46305443 2.38067008 0.03606796\nH 4.40314842 -1.32123754 -0.04324015\nH 6.66815253 -2.11255578 0.44193453\nH 8.46387904 -0.50711989 1.01225391\nH 7.96311068 1.91784932 1.0914471\nH 5.68926269 2.72629847 0.60641043\nH -1.05472933 -2.26471466 -0.84560835\nH 0.63226373 -2.99587185 2.88800609\nH 0.16862323 -0.36307147 2.52627872\nH 1.70523934 -0.78788353 1.7829148\nH -4.27576881 -1.33371586 0.86207215\nH -6.46202669 -2.35468621 1.27031449\nH -8.42444391 -1.70864763 -0.09301949\nH -8.17120333 -0.01625553 -1.88454965\nH -5.97774314 1.01791332 -2.30582474\n",5,2,7,[-11.0892,-11.0892,-11.0888,-11.0896,-11.0894,-11.0984,-11.0985,-11.0902,-11.0888,-11.0983,-11.0986,-11.0986,-11.0891,-11.0972,-11.0985,-11.0976,-11.0699,-11.0701,-11.1116,-11.1105,-11.0699,-11.1067,-11.1069,-11.148,-11.1082,-11.108,-11.0247,-11.0247,-11.0686,-11.1115,-11.1133],[127.3591657641,127.1726817108,126.6171193906,126.2929616232,126.9996204892,116.657441637,116.3474108507,125.8054682544,125.2837754287,116.5169740216,116.0462849889,116.3195123245,126.1618096887,141.507740972,115.5284048587,140.393953126,153.9986262014,154.6249437806,154.1296810447,154.4024467667,153.7787885013,150.5513153834,150.8718931127,152.2715290148,149.8736752824,149.9148825433,173.7570029113,175.683825647,176.5126498872,155.2310556285,184.8570374068],[-1902.1837438102,-1902.1837439892,-1902.1837529382,-1902.18381359,-1902.1838900373,-1902.1752191644,-1902.1752779674,-1902.1838682318,-1902.1839049997,-1902.17506282,-1902.1753025181,-1902.175261803,-1902.1834272651,-1902.125866591,-1902.1752114062,-1902.1258952097,-1902.1396193106,-1902.1398349524,-1902.1186725805,-1902.1184333295,-1902.1395439242,-1902.1122859622,-1902.1122612857,-1902.0649602818,-1902.1121601213,-1902.1121800569,-1902.0946390206,-1902.0946182022,-1902.0791185143,-1902.1186082469,-1902.0794956591]],["C1=CCC(c2c(C=Cc3cn[nH]c3)cccc2C=Cc2cn[nH]c2)=C1","[c:0]1[ch:1][ch][c:3][c!r5:4][c!r5:5]1>>[c:0]1[CH2:1][c:3][c:4][c:5]1","C(=Cc1cccc(C=Cc2cn[nH]c2)c1-c1ccccc1)c1cn[nH]c1",6,172.8981696028,-10.6673,"43\n\nC -0.05342356 -3.12421531 -0.43506838\nC 0.46652542 -2.75126821 -1.61553862\nC 0.57822851 -1.25809738 -1.66410458\nC 0.04474999 -0.84082855 -0.31378027\nC -0.05936555 0.56742358 0.09768887\nC -1.32266148 1.14141531 0.34096897\nC -2.53164002 0.33989229 0.18917618\nC -3.72764856 0.62266912 0.73458126\nC -4.90918353 -0.19182612 0.56975352\nC -6.18282721 0.0422097 1.13575557\nN -7.03737356 -0.89926193 0.78354313\nN -6.35132253 -1.74034262 0.00278158\nC -5.07301013 -1.36324101 -0.15741573\nC -1.39265439 2.49517003 0.69067173\nC -0.24447831 3.26022306 0.80120583\nC 0.99837204 2.69005081 0.57894917\nC 1.10855171 1.34108026 0.23003866\nC 2.42049211 0.71743662 0.06761486\nC 3.53047007 1.35746595 -0.33717943\nC 4.82741266 0.73621686 -0.47805336\nC 6.01580814 1.35274964 -0.9300772\nN 7.01939906 0.49628769 -0.93810836\nN 6.51344202 -0.66199812 -0.50273227\nC 5.20560487 -0.57310888 -0.21344832\nC -0.32359956 -1.9466123 0.3681252\nH -0.25376502 -4.13360336 -0.1047297\nH 0.77004975 -3.38445654 -2.43563383\nH -0.02767185 -0.83213251 -2.47016672\nH 1.60585933 -0.92402789 -1.82999428\nH -2.42337764 -0.56596372 -0.40081795\nH -3.85817528 1.50033045 1.36147725\nH -6.48658858 0.85558962 1.77509419\nH -6.83569702 -2.5387306 -0.37259795\nH -4.38622697 -1.93576717 -0.75949043\nH -2.35794012 2.95912255 0.85833948\nH -0.31771987 4.30837681 1.06991234\nH 1.89363104 3.28887838 0.70264221\nH 2.4688091 -0.34229908 0.30363779\nH 3.48976485 2.4097008 -0.60531844\nH 6.15713636 2.37539723 -1.24117419\nH 7.13245743 -1.45267549 -0.4344933\nH 4.64823027 -1.42098297 0.15037877\nH -0.73864402 -1.97624696 1.36505407\n",5,2,7,[-10.6463,-10.6683,-10.6131,-10.6132,-10.6383,-10.6666,-10.6408,-10.5974,-10.6322,-10.6137,-10.6388,-10.6674,-10.6338,-10.5989,-10.6336,-10.6335,-10.6244,-10.5705,-10.5609,-10.5609,-10.725,-10.725,-10.6868,-10.591,-10.5904,-10.6466,-10.6756,-10.6474,-10.676,-10.6834,-10.6469,-10.647,-10.6775,-10.6075,-10.6575,-10.7308],[176.3824496165,174.0081094049,176.7538486065,176.2482615723,174.1699216573,173.6553111382,165.1058866519,167.4044723286,164.7590708899,176.518224901,175.9762285719,209.0901913575,164.956306216,207.7102011772,201.590815042,200.9774159314,189.2910921292,178.4628416235,183.1255325214,182.2420851536,194.9003921545,194.898337395,195.7219005326,180.6961260177,180.3682828495,182.8757148678,181.4421349131,182.3466306405,182.1319717287,190.4423734536,172.5403298556,172.5772246837,167.4858072111,194.4229253641,198.2735521124,204.5041949032],[-1816.4783187908,-1816.4790652712,-1816.4768347126,-1816.4767899687,-1816.478982612,-1816.4791124846,-1816.4622362194,-1816.4565594324,-1816.458545226,-1816.4768051981,-1816.4789932274,-1816.4710973027,-1816.4585402781,-1816.4124739438,-1816.412328883,-1816.4123063409,-1816.3927813683,-1816.4150150156,-1816.4334819557,-1816.4334884956,-1816.402066323,-1816.4020662582,-1816.4025429727,-1816.4341146299,-1816.434099209,-1816.4242834895,-1816.4251802725,-1816.4242911545,-1816.4251997649,-1816.3921554529,-1816.4437222153,-1816.4437192917,-1816.4477667396,-1816.3375772007,-1816.3461407439,-1816.3555241015]],["C(=Cc1cc(C=Cc2ccncc2)cc(C2=CN=NC2)c1)c1ccncc1","[chr5,CH1r5:1]>>[n:1]","C(=Cc1cc(C=Cc2ccncc2)cc(C2=CN=CC2)c1)c1ccncc1",6,121.5477006635,-11.4241,"45\n\nC 2.53564815 1.32338811 0.9261985\nC 2.50844707 0.05656624 0.47764761\nC 1.33119824 -0.65815136 -0.00070314\nC 0.04857686 -0.10295353 0.01800932\nC -1.05577422 -0.81980305 -0.4495803\nC -2.4089938 -0.27743069 -0.44648605\nC -2.76167508 0.96458756 -0.07248654\nC -4.11559346 1.49786091 -0.07447171\nC -5.24776806 0.75788275 -0.43407732\nC -6.49323122 1.36016886 -0.40127468\nN -6.68275411 2.62678617 -0.04120134\nC -5.6163323 3.34273308 0.30367535\nC -4.3315271 2.82866981 0.30324832\nC -0.85990276 -2.11536133 -0.93983657\nC 0.41084241 -2.69660427 -0.97067304\nC 0.59859503 -4.04112437 -1.48389654\nC 1.72632125 -4.77806619 -1.59535551\nN 1.44306611 -6.0240083 -2.14796298\nN 0.21934372 -6.13282462 -2.39588029\nC -0.48298871 -4.91922762 -2.02030125\nC 1.49721874 -1.95508491 -0.49609532\nC 3.716574 2.02953339 1.39981048\nC 3.6024959 3.36369378 1.8088964\nC 4.72117932 4.04173097 2.26036369\nN 5.92658207 3.48417715 2.33016722\nC 6.05018064 2.21654023 1.94574645\nC 4.99125992 1.45728612 1.4796841\nH 1.62148347 1.91058343 0.95117167\nH 3.42791804 -0.52207512 0.4455874\nH -0.09269208 0.89755161 0.40827792\nH -3.17104245 -0.97133786 -0.79170836\nH -2.0030414 1.66692176 0.26262268\nH -5.16672696 -0.27956243 -0.73581834\nH -7.38208677 0.79963155 -0.6766394\nH -5.79952947 4.37337194 0.59371937\nH -3.49582992 3.45550502 0.59363482\nH -1.71516716 -2.67490441 -1.30262318\nH 2.74534336 -4.54462872 -1.33084721\nH -1.2501434 -5.18465178 -1.29002209\nH -0.97988044 -4.52699018 -2.91001065\nH 2.49068776 -2.38931011 -0.5113679\nH 2.64185685 3.8651496 1.77188969\nH 4.64849387 5.07717096 2.58048077\nH 7.04579141 1.78743439 2.01432775\nH 5.16357666 0.42917543 1.18446227\n",5,2,7,[-11.4305,-11.4306,-11.4305,-11.4295,-11.4262,-11.4262,-11.4277,-11.4281,-11.4262,-11.4261,-11.424,-11.424,-11.309,-11.3506,-11.3494,-11.3704],[116.5683657964,116.3428692157,120.92018766,122.1559389996,116.3000253273,116.5991133003,121.5967426265,116.2730822739,116.4287502779,120.5779806355,120.9319649379,121.3401872169,131.869502025,128.0355166714,127.0675628534,126.9438590289],[-1930.6593581275,-1930.65937932,-1930.6590949001,-1930.6561992113,-1930.6585171911,-1930.6584757939,-1930.6580994858,-1930.6586764686,-1930.658420517,-1930.6584665713,-1930.6582687332,-1930.6582771853,-1930.625098068,-1930.5990924205,-1930.5985856082,-1930.586233956]],["O=c1cc(-c2c(C=Cc3ccccc3)cccc2C=Cc2ccccc2)cco1","[c:1]1[c:2][ch:3][ch:4][c:5][c:6]1>>[c:1]1[c:2][o:3][c:4](=O)[c:5][c:6]1","C(=Cc1cccc(C=Cc2ccccc2)c1-c1ccccc1)c1ccccc1",3,116.9917167063,-11.2351,"49\n\nO -1.04118237 -0.82481429 -3.95200211\nC -0.40823961 -0.94993564 -2.93722974\nC -0.62628103 -0.21843203 -1.70575947\nC 0.13024117 -0.42043746 -0.59283418\nC -0.10109626 0.32167894 0.66489962\nC -1.36334955 0.27925806 1.28563034\nC -2.44487956 -0.51823433 0.71258627\nC -3.75265141 -0.27364998 0.89776454\nC -4.85230804 -1.04522666 0.33421317\nC -6.16328472 -0.71380273 0.70128121\nC -7.24358275 -1.4154917 0.19318892\nC -7.03876808 -2.46126675 -0.69728527\nC -5.74487242 -2.79836571 -1.074565\nC -4.66226824 -2.10100232 -0.5663952\nC -1.54716931 0.9771573 2.4843721\nC -0.51268875 1.70444656 3.04743339\nC 0.72582782 1.75129852 2.42948399\nC 0.95159895 1.06134952 1.2347583\nC 2.2413394 1.14903649 0.55249702\nC 3.4155899 1.36278487 1.16880619\nC 4.7163105 1.45444904 0.51941986\nC 4.8866876 1.3582731 -0.86767325\nC 6.14757776 1.44937742 -1.43211789\nC 7.26578178 1.63822507 -0.62948832\nC 7.11325199 1.73622207 0.74731859\nC 5.85361009 1.645279 1.31532782\nC 1.18281822 -1.39485708 -0.65488601\nC 1.37295569 -2.06713899 -1.8074464\nO 0.63074888 -1.86762797 -2.89649913\nH -1.42591124 0.51113546 -1.72599759\nH -2.13241095 -1.34702993 0.08508073\nH -4.05806377 0.57521954 1.50474493\nH -6.33132537 0.102553 1.3961882\nH -8.25075796 -1.14509838 0.49094948\nH -7.88357448 -3.009748 -1.09803993\nH -5.57930815 -3.61101238 -1.77330658\nH -3.66263503 -2.37810176 -0.88157872\nH -2.50478668 0.9322365 2.98991682\nH -0.67337129 2.24180419 3.97537759\nH 1.51957808 2.34752832 2.86438095\nH 2.20870798 1.01497849 -0.524377\nH 3.44036903 1.46023202 2.25146766\nH 4.02940703 1.21204634 -1.51525049\nH 6.26042735 1.37291015 -2.50804185\nH 8.25109108 1.70911938 -1.075783\nH 7.98110743 1.88439475 1.38052782\nH 5.74272126 1.72302625 2.3919548\nH 1.79883209 -1.59032528 0.2115427\nH 2.13818595 -2.82442095 -1.95358329\n",5,2,7,[-11.2346,-11.2347,-11.2372,-11.2368,-11.2638,-11.2636,-11.2372,-11.2373,-11.3629,-11.3204,-11.3204,-11.2402,-11.2403,-11.32,-11.2354,-11.2404,-11.2407,-11.3204,-11.4659,-11.3546,-11.3591],[116.6466313707,116.3716070241,113.0571095855,111.3773725074,129.4044593296,128.549634067,111.9634843144,112.3955734265,155.5179628067,154.6432204168,153.8864891209,145.8317158213,145.7599993191,153.7952245308,149.9107127784,145.4477655534,145.8415088991,153.9137412383,217.3916404281,241.8130457036,177.9623223292],[-2100.2937840014,-2100.2937568019,-2100.2773400989,-2100.2773403145,-2100.255246474,-2100.2552499774,-2100.2771263088,-2100.2771455395,-2100.2723278475,-2100.2303795716,-2100.2303788268,-2100.2308889398,-2100.2306958709,-2100.2302867614,-2100.1850832669,-2100.2306122209,-2100.2307863611,-2100.2303361218,-2100.2571697958,-2100.123172944,-2100.1671845736]],["C(=Cc1cccc(C=CC2=CN=CC2)c1C1=NC=NC1)C1=CN=CC1","[chr5,CH1r5:1]>>[n:1]","C(=Cc1cccc(C=CC2=CN=CC2)c1C1=CC=NC1)C1=CN=CC1",7,133.2493105697,-10.9286,"43\n\nC 3.35787907 1.50526394 -1.12522975\nC 2.20533281 0.82805532 -0.93910704\nC 0.98646801 1.376135 -0.36837499\nC 0.77583763 2.76074084 -0.32312223\nC -0.39202587 3.29046331 0.19487316\nC -1.3729387 2.45368862 0.70189331\nC -1.20650206 1.06664635 0.67480182\nC -2.19792484 0.19982386 1.30469095\nC -3.51678951 0.46849669 1.37737885\nC -4.47854656 -0.38041094 2.01852376\nC -5.81830767 -0.18588594 2.11018714\nN -6.44890228 -1.21898605 2.80435361\nC -5.55489214 -2.06959496 3.15898412\nC -4.17654017 -1.6765685 2.72118965\nC -0.03271711 0.52232292 0.11356759\nC 0.11015141 -0.9256072 -0.01204702\nN 1.16397424 -1.59970786 0.31763776\nC 0.89979053 -2.92530956 -0.03750919\nN -0.23565172 -3.12548397 -0.58902865\nC -0.89778932 -1.8463035 -0.65462894\nC 4.54279721 0.92142919 -1.6807622\nC 5.74144535 1.52499443 -1.88589148\nN 6.67610448 0.65242091 -2.44355169\nC 6.11446347 -0.49191861 -2.60058028\nC 4.68692907 -0.50265288 -2.14574521\nH 3.44633042 2.54842688 -0.83388521\nH 2.17670829 -0.22401224 -1.20237921\nH 1.53174162 3.43145706 -0.7144323\nH -0.53445716 4.36511887 0.2174028\nH -2.26326242 2.87850022 1.15091824\nH -1.81462083 -0.71169289 1.75376573\nH -3.91795554 1.36460668 0.91107116\nH -6.40864279 0.63322028 1.72791176\nH -5.78573727 -2.9679751 3.71328247\nH -3.50189495 -1.55057686 3.57196453\nH -3.73393543 -2.42526418 2.0587815\nH 1.63087711 -3.6970767 0.15308691\nH -1.07703024 -1.58140522 -1.69956086\nH -1.86280408 -1.90183194 -0.15005185\nH 6.02745795 2.54484277 -1.6765312\nH 6.62882213 -1.34620329 -3.01720153\nH 4.52312546 -1.22748418 -1.34399126\nH 4.00363232 -0.75470152 -2.96080174\n",5,2,7,[-10.9265,-10.9172,-10.928,-10.915,-10.9152,-10.9854,-10.9855,-11.0043,-11.0024,-11.0673,-10.9856,-10.9595,-10.959,-11.0786,-10.8986,-10.8988,-10.8813,-10.8498,-10.9483,-10.822,-10.9284,-10.8487,-10.9872,-10.8062,-10.8594,-10.8543,-10.8534,-10.9277,-10.822,-11.0764],[133.9211332033,128.2099391965,133.0970933773,128.9069908112,129.244474675,144.0569976512,144.760230522,1572.7245803687,1572.0543301723,1569.1539671216,145.306423608,150.189388215,150.0232812973,1639.671547101,1509.5229759995,1510.6544605787,152.1126561629,173.1588383941,1607.1312765744,1594.9036097891,1600.8484557087,1577.4517271998,1706.8000292797,1566.104035935,1568.6022497157,1494.9194804849,170.4864578469,1601.5282103795,1588.4618841246,1736.875920878],[-1815.5887247815,-1815.5896127833,-1815.5998063958,-1815.5909293977,-1815.5907904624,-1815.5677613581,-1815.5677797596,-1815.4801813163,-1815.4801928335,-1815.4631268968,-1815.5677578344,-1815.4893481071,-1815.4893665525,-1815.4344251742,-1815.4731881553,-1815.4732581919,-1815.5137022572,-1815.5024399613,-1815.4739930185,-1815.4453389585,-1815.4392914962,-1815.4077606528,-1815.422501215,-1815.4134352272,-1815.4144510061,-1815.4655715945,-1815.3920390938,-1815.439391733,-1815.4453073692,-1815.4855222137]],["C1=CCC(C=Cc2ncnc(C=CC3=CC=CC3)c2-c2ccc[nH]2)=C1","[ch&r6:0]>>[nr6:0]","C1=CCC(C=Cc2cccc(C=CC3=CC=CC3)c2-c2ccc[nH]2)=C1",6,159.916865101,-10.5475,"44\n\nC 6.66447312 2.17380609 -2.12620942\nC 6.68230891 1.21069908 -1.18570289\nC 5.27868303 0.85044603 -0.80658607\nC 4.45344307 1.76163387 -1.68094133\nC 3.02495627 1.80255657 -1.69739317\nC 2.2200105 1.03343905 -0.92967655\nC 0.77703661 1.12899213 -0.98329662\nN 0.26624575 2.12259019 -1.72643342\nC -1.04627139 2.28267162 -1.73915731\nN -1.92187838 1.52772982 -1.0966216\nC -1.45840057 0.49633765 -0.37398665\nC -2.45180701 -0.36217981 0.23828706\nC -3.76969524 -0.05849598 0.23034333\nC -4.80416958 -0.8687197 0.79827069\nC -4.71229458 -2.06477241 1.44594217\nC -6.02655794 -2.50085148 1.84456884\nC -6.94129345 -1.59262449 1.45481405\nC -6.25639659 -0.46427337 0.75029248\nC -0.07398698 0.26298378 -0.26901349\nC 0.45853742 -0.82762584 0.54219494\nC 1.38882163 -1.80753838 0.25527379\nC 1.52362781 -2.61753872 1.40343863\nC 0.68513409 -2.11357552 2.36467644\nN 0.03536204 -1.04135643 1.83003646\nC 5.29949331 2.51739995 -2.43620936\nH 7.5230918 2.63490529 -2.59330885\nH 7.54528605 0.73799858 -0.74114766\nH 5.06723707 -0.20517286 -1.00208024\nH 5.09155365 1.02439033 0.25730719\nH 2.56801825 2.50636421 -2.3893529\nH 2.6447032 0.32106773 -0.23092361\nH -1.4403178 3.10508311 -2.33069044\nH -2.10496591 -1.28502845 0.68997909\nH -4.08162109 0.87289639 -0.23652307\nH -3.80864535 -2.62293642 1.64477667\nH -6.21873067 -3.42254125 2.37533721\nH -8.01019986 -1.62733062 1.60224561\nH -6.42597317 0.49350132 1.25174147\nH -6.60974973 -0.35227471 -0.2793787\nH 1.8877254 -1.951284 -0.68918563\nH 2.16917288 -3.47483213 1.50559518\nH 0.49873563 -2.43056616 3.37814552\nH -0.60132745 -0.44079453 2.32757803\nH 5.01062527 3.26482046 -3.16116092\n",5,2,7,[-10.6442,-10.5655,-10.5559,-10.5935,-10.5952,-10.5446,-10.5508,-10.5513,-10.5354,-10.6221,-10.5723,-10.5732,-10.5849,-10.5894,-10.5774,-10.5773,-10.5566,-10.5623,-10.5618,-10.6245,-10.5925,-10.5565,-10.6032,-10.6023,-10.5645,-10.6296,-10.5564,-10.5897,-10.5447,-10.5751,-10.5613],[277.7847323064,161.245813636,176.2758846107,188.6961743376,191.2057237014,159.3952304793,165.3030918278,165.5324011854,174.3061833185,204.9222932546,170.4849931393,171.791691143,203.7901014251,211.5161893362,171.8963209569,172.0479516625,169.2255055277,167.8766111017,166.7634216628,143.9979385514,206.2060584558,177.2270009492,195.6644866882,194.4569094171,164.7998213261,143.2656845755,185.8699544737,191.3643975295,159.6334273199,162.7055585886,164.778765592],[-1801.8969153566,-1801.8650647319,-1801.8348042875,-1801.8549890315,-1801.8546172411,-1801.8413878104,-1801.7273823711,-1801.7274216128,-1801.8149534015,-1801.7830932902,-1801.8463271544,-1801.8459696596,-1801.7239814528,-1801.7223845769,-1801.7488933666,-1801.7489257046,-1801.8266756191,-1801.7862702438,-1801.7863873808,-1801.6498534959,-1801.6987410305,-1801.8348493908,-1801.7415823301,-1801.7416457356,-1801.6905449162,-1801.6252454459,-1801.6646788081,-1801.6836397242,-1801.8413803904,-1801.8437025291,-1801.7866008214]],["C1=CC(C=Cc2cc(C=CC3=NCC=C3)cc(-c3cccs3)c2)=NC1","[#6H2r5:1]>>[S:1]","C1=CCC(c2cc(C=CC3=NCC=C3)cc(C=CC3=NCC=C3)c2)=C1",6,71.2940044541,-10.953,"43\n\nC -6.66040102 -2.09282497 -0.96876439\nC -5.99321309 -0.95207663 -0.75465303\nC -4.57722308 -1.29677755 -0.67265092\nC -3.50204459 -0.35553316 -0.44766999\nC -2.21759853 -0.74969039 -0.38539397\nC -1.05692454 0.09913036 -0.16295343\nC 0.20847597 -0.49393256 -0.12904889\nC 1.35957002 0.26980319 0.08351004\nC 2.69258545 -0.31165102 0.12924982\nC 3.00890419 -1.60903431 -0.03129632\nC 4.37685625 -2.07408422 0.03901728\nN 5.38166555 -1.28432878 0.25889311\nC 6.59038324 -2.07653258 0.26681638\nC 6.13441044 -3.47806661 0.01310101\nC 4.80258114 -3.4609668 -0.1217736\nC 1.22721234 1.6504338 0.26339503\nC -0.02555954 2.27002612 0.23293187\nC -0.1551265 3.70728365 0.42135568\nC 0.83769786 4.63776363 0.59755083\nC 0.33927062 5.95197203 0.75037262\nC -1.0193752 6.00178983 0.68905787\nS -1.71943359 4.45487945 0.44370709\nC -1.15870584 1.48155584 0.0190115\nN -4.38188631 -2.5695319 -0.82628365\nC -5.66355604 -3.20607174 -1.02812616\nH -7.72299299 -2.24173833 -1.0852176\nH -6.38985434 0.047059 -0.65613996\nH -3.79109321 0.68385748 -0.33194017\nH -2.0064484 -1.80954622 -0.51134376\nH 0.28547351 -1.56617477 -0.26980607\nH 3.50445711 0.38880732 0.3135569\nH 2.25447334 -2.3657001 -0.21966359\nH 7.26829252 -1.6999177 -0.50437219\nH 7.0882252 -1.95629135 1.23318078\nH 6.80768389 -4.31983741 -0.0414377\nH 4.13830981 -4.29019321 -0.31256324\nH 2.11956239 2.24271662 0.43103438\nH 1.89311526 4.40688867 0.61685474\nH 0.97210672 6.81572996 0.89905223\nH -1.64885183 6.87215986 0.77574932\nH -2.13064168 1.96084818 -0.00497756\nH -5.81418933 -3.95825133 -0.248582\nH -5.65619316 -3.72395133 -1.99138433\n",5,2,7,[-10.9532,-10.9531,-10.953,-10.9654,-10.9651,-10.9652,-10.955,-10.9549,-10.9454,-10.9452,-10.9711,-10.975,-10.9704,-10.9804,-10.9815,-10.9714,-10.9661,-10.9649,-10.9827,-10.9827,-10.9766,-10.9765,-10.9653,-10.9808,-10.9812,-10.9649,-10.9939,-10.9939,-10.9946,-10.9948,-10.994,-10.9853,-10.9974,-10.9944,-10.9978,-10.9943,-10.9849,-10.9906,-11.0098,-10.8604,-10.8772,-10.8652],[71.3608711526,71.2599812441,70.9614881116,72.6557377279,71.9245729424,71.9874792949,71.694519761,71.3539930671,71.8500869198,71.3852228928,70.7693095319,70.0691130969,70.7059504075,70.7309944869,71.5700311066,71.2026343672,71.0546374157,70.6510363107,71.6641940885,71.6180112809,71.0235014694,70.9057124468,70.6714565767,70.6860239738,71.1840102149,70.7683909295,69.8952010571,69.7030408173,70.4057397206,70.4249242358,70.0030890539,69.5534488164,70.9696488325,69.8707199817,71.3058957208,70.1534529608,70.3178909762,86.083620261,84.60884959,1221.9180509801,1190.7288680354,1195.7103399213],[-1800.7737738998,-1800.773615313,-1800.7737539753,-1800.7717891706,-1800.7719505108,-1800.771955059,-1800.7710960589,-1800.7711123973,-1800.7706382981,-1800.770739751,-1800.7581272271,-1800.7599210675,-1800.758152018,-1800.756993775,-1800.7570618862,-1800.7572806733,-1800.7567637391,-1800.75881098,-1800.755212737,-1800.755192497,-1800.7594829569,-1800.7594674682,-1800.7567543941,-1800.7551740964,-1800.7550275849,-1800.7588800019,-1800.7438086726,-1800.7438530203,-1800.7438460764,-1800.7438864627,-1800.7449107427,-1800.7450183128,-1800.7396099224,-1800.7451899194,-1800.7395439789,-1800.7452013402,-1800.7439112827,-1800.6823194288,-1800.64982316,-1800.6618734017,-1800.6781549883,-1800.6596207072]],["C(=Cc1cc(C=Cc2ccccc2)cc(-c2cnsc2)c1)c1ccccc1","[#6H2r5:1]>>[S:1]","C(=Cc1cc(C=Cc2ccccc2)cc(C2=CCN=C2)c1)c1ccccc1",5,75.7900291865,-11.0515,"46\n\nC 3.69876804 0.26665874 0.17364024\nC 2.43324284 0.71715222 0.12310185\nC 1.23129569 -0.10699353 0.11096425\nC -0.01064318 0.52482245 -0.00321741\nC -1.20530449 -0.20078426 -0.02218761\nC -2.46101965 0.52857325 -0.14570449\nC -3.69229769 -0.01060242 -0.12467501\nC -4.94741338 0.71784845 -0.24652604\nC -6.14949042 0.00070326 -0.17462727\nC -7.37107399 0.64334547 -0.28444621\nC -7.42105719 2.01877957 -0.46985003\nC -6.23826728 2.74388153 -0.54415142\nC -5.01517 2.10452666 -0.43419221\nC -1.1410041 -1.59483525 0.07403837\nC 0.08516903 -2.24848345 0.19145957\nC 0.13621252 -3.71154178 0.29249904\nC -0.89543423 -4.53020598 0.83789108\nN -0.66518379 -5.80971692 0.8447869\nS 0.82389236 -6.15299319 0.18215656\nC 1.17374258 -4.50887185 -0.11496208\nC 1.26303345 -1.50154135 0.21106878\nC 4.90029598 1.08956579 0.18122763\nC 6.14912415 0.45406707 0.2131777\nC 7.32312592 1.18820039 0.22006326\nC 7.27766859 2.57602885 0.19593254\nC 6.047526 3.22106982 0.16528559\nC 4.87181556 2.49002923 0.15798007\nH 3.88911138 -0.80298514 0.20944784\nH 2.24268725 1.7862517 0.07940545\nH -0.04812279 1.60690699 -0.07895846\nH -2.34458533 1.60336639 -0.2567998\nH -3.80845289 -1.0845619 -0.00395855\nH -6.11965723 -1.07435787 -0.02999721\nH -8.28968747 0.069826 -0.22566872\nH -8.37641243 2.52372735 -0.55649556\nH -6.27079359 3.81826441 -0.68960274\nH -4.10663139 2.69285447 -0.49696394\nH -2.05031172 -2.18311164 0.04042213\nH -1.82347917 -4.15911332 1.25233731\nH 2.09594607 -4.20985631 -0.58472334\nH 2.20983552 -2.017338 0.32156848\nH 6.19393716 -0.63005106 0.23211885\nH 8.2792068 0.67675243 0.2444132\nH 8.19564447 3.15260929 0.20129844\nH 6.00545348 4.30477581 0.14715236\nH 3.92475853 3.01735762 0.13494006\n",5,2,7,[-11.0594,-11.059,-11.0515,-11.0515,-11.0527,-11.0527,-11.0559,-11.0559,-11.0692,-11.0616,-11.0591,-11.0652,-11.06,-11.0792,-11.0945],[79.1144702084,78.3931811684,75.6910715313,75.7728034823,77.4870517253,77.2621630467,76.8484048299,77.0399686235,124.1667550603,117.7293449036,112.4439442478,115.9255204839,111.9739206424,103.4032615621,106.4941226177],[-1901.7738742985,-1901.7740367131,-1901.7769758093,-1901.7769891056,-1901.775443387,-1901.77546976,-1901.7754077472,-1901.775407703,-1901.7195200562,-1901.7215281806,-1901.7045454217,-1901.7032431383,-1901.7043374917,-1901.6976401517,-1901.697021596]],["C(=Cc1csc(-c2cc(C=CC3=CCC=N3)cs2)c1)C1=CCC=N1","[#6H2r5:1]>>[S:1]","C(=CC1=CCC=N1)C1=CCC(C2=CC(C=CC3=CCC=N3)=CC2)=C1",6,96.4912522336,-10.5077,"40\n\nC 4.79310872 -1.22902002 -0.7321205\nC 4.36989254 -0.26189513 0.10306422\nC 2.9881096 0.08231329 0.35757066\nC 2.61238381 1.08274993 1.22303735\nS 0.91414194 1.27506286 1.33308478\nC 0.66419264 -0.01203796 0.19413786\nC -0.66429189 -0.39854296 -0.19142373\nC -1.85060685 0.13413476 0.23405054\nC -2.98818911 -0.49238512 -0.3554312\nC -4.36994365 -0.14748213 -0.10171119\nC -4.79310559 0.82089704 0.73204693\nC -6.19059087 1.10613986 0.93274667\nC -6.77597768 2.03219651 1.72345376\nC -8.25726683 1.90984436 1.56401305\nC -8.32202539 0.78290281 0.57439992\nN -7.16863654 0.35042397 0.23615444\nC -2.61249151 -1.49348024 -1.2201484\nS -0.91427177 -1.68634766 -1.32956795\nC 1.85053034 -0.54416752 -0.23195846\nC 6.1906276 -1.51344974 -0.93373819\nC 6.77607903 -2.43801925 -1.72613579\nC 8.25738131 -2.31530949 -1.56709219\nC 8.32207046 -1.18994134 -0.57568571\nN 7.1686399 -0.75844965 -0.23632336\nH 4.09368639 -1.84053637 -1.29369645\nH 5.11265291 0.32158875 0.64147744\nH 3.26667244 1.71495995 1.80086574\nH -1.90933503 0.9464384 0.94437421\nH -5.11272373 -0.73140162 -0.63962464\nH -4.09365936 1.43293562 1.29302387\nH -6.29608643 2.7498368 2.36910596\nH -8.76680126 1.66106934 2.49971104\nH -8.72006234 2.82170397 1.17493665\nH -9.24214265 0.37235506 0.18226514\nH -3.26678872 -2.12587382 -1.79776629\nH 1.90927814 -1.3560229 -0.94279281\nH 6.29622612 -3.15481038 -2.37275906\nH 8.72071886 -3.22760149 -1.1796867\nH 8.76642937 -2.0648004 -2.50259575\nH 9.24217506 -0.77964156 -0.18326187\n",5,2,7,[-10.5078,-10.4997,-10.4904,-10.4948,-10.5503,-10.5421,-10.4299,-10.4299,-10.4311,-10.4213,-10.4213,-10.431,-10.4311,-10.4203,-10.4555,-10.4545,-10.4781,-10.51,-10.3571,-10.3433,-10.3454,-10.3921,-10.3513,-10.3515,-10.3486,-10.3486,-10.5546,-10.5737],[96.5551738987,94.6501804083,92.9525717911,98.8949841153,112.8589139153,111.3487541325,106.989549166,106.9901256119,121.4131146253,104.2626807052,104.2625493837,110.2830509799,110.8279832811,107.6468939277,103.99875444,108.653780952,123.8919432885,141.0471901945,138.2328291056,122.3718100418,121.4999677049,192.3077461606,128.6021253445,125.9245583342,121.4643125732,121.4641709375,109.0375799245,118.0133242183],[-1756.7733970338,-1756.7598462692,-1756.7468203425,-1756.7502700319,-1756.5764397306,-1756.5643429696,-1756.638527926,-1756.6385281777,-1756.6228055812,-1756.6257156942,-1756.625715569,-1756.6286900114,-1756.628741901,-1756.6164409019,-1756.5801901872,-1756.5703490029,-1756.4536589891,-1756.467393826,-1756.4995340978,-1756.5014539187,-1756.5017405317,-1756.4992522565,-1756.4901453975,-1756.4922993928,-1756.4926245285,-1756.4926245276,-1756.5867496982,-1756.598730829]],["C(=Cc1cc(C2=CC=NC2)cc(C=Cc2ccccn2)n1)c1ccccn1","[chr5,CH1r5:1]>>[n:1]","C1=CCC(c2cc(C=Cc3ccccn3)nc(C=Cc3ccccn3)c2)=C1",6,53.9693112783,-11.1764,"45\n\nC -2.16305541 -0.41484258 1.55191736\nC -2.33854822 0.07349062 0.31164244\nC -1.24132491 0.33353712 -0.60530154\nC -1.48669992 0.84205925 -1.88313379\nC -0.42067311 1.08661538 -2.75274099\nC -0.6368163 1.61450568 -4.08750284\nC 0.27200934 1.90761902 -5.050547\nC -0.46112229 2.40312969 -6.18912628\nN -1.73097833 2.43179602 -5.99016551\nC -1.99074631 1.94271564 -4.65439008\nC 0.86273614 0.79985584 -2.27886913\nC 1.03172879 0.29298163 -0.98891588\nC 2.35875562 -0.01086448 -0.47984697\nC 2.58122929 -0.5001552 0.75248918\nC 3.91058604 -0.8013141 1.25404032\nC 4.10272552 -1.30951835 2.5423648\nC 5.38793441 -1.58197075 2.97821412\nC 6.44704366 -1.33914392 2.11458929\nC 6.1714697 -0.83314716 0.85006975\nN 4.9435787 -0.57125821 0.4294629\nN -0.00455049 0.06709038 -0.17453049\nC -3.26554773 -0.67181479 2.46184081\nC -3.04457547 -1.18035388 3.74537359\nC -4.12602057 -1.40965736 4.57837824\nC -5.39968021 -1.12449989 4.10617378\nC -5.53415177 -0.62126207 2.81789528\nN -4.50226333 -0.40057095 2.01809015\nH -1.16099534 -0.63400476 1.90964328\nH -3.34196564 0.29149656 -0.04290768\nH -2.50727519 1.04214472 -2.18680579\nH 1.34534904 1.8029611 -5.0082678\nH -0.02031715 2.72386554 -7.12359585\nH -2.65022602 1.07395921 -4.72250382\nH -2.51450383 2.72058046 -4.09324232\nH 1.73292037 0.96643304 -2.90226729\nH 3.19800129 0.17398258 -1.14430698\nH 1.74400218 -0.68602138 1.41930965\nH 3.24886641 -1.48536809 3.18648435\nH 5.56265851 -1.97666579 3.97329996\nH 7.46853706 -1.53818195 2.41523943\nH 6.97535406 -0.63088695 0.14757105\nH -2.03405289 -1.39001961 4.07668438\nH -3.98031205 -1.80366569 5.57839152\nH -6.27351236 -1.28901488 4.72488228\nH -6.51557121 -0.38661674 2.41492016\n",5,2,7,[-11.1768,-11.1866,-11.1794,-11.1865,-11.1792,-11.1792,-11.187,-11.2149,-11.2149,-11.1795,-11.2151,-11.2154,-11.1871,-11.2359,-11.2356,-11.2392,-11.2355,-11.2355,-11.267,-11.2671,-11.2671,-11.2043,-11.2042,-11.2043,-11.2402,-11.2402,-11.2035,-11.2034,-11.2032,-11.2035,-11.2044,-11.2039,-11.2686,-11.2158],[53.9900986259,57.2482415582,54.978385444,56.4872879522,55.2212866705,55.1741227823,57.963662136,60.2204221736,60.4247861475,54.8726759089,59.2023083855,59.5364483775,56.5578936043,60.1001622754,59.6591330536,62.8429142662,59.2900778083,58.8703146095,62.6651747543,62.4852161536,62.5050738799,56.2516019336,55.9314853558,56.4988430224,61.6793658319,62.0832325753,58.5564666644,58.5675421062,60.2879788166,59.8096846375,56.077876427,60.1278610156,89.5302435556,101.7109210693],[-1931.5329315186,-1931.4792150448,-1931.4722773088,-1931.4790977934,-1931.4722231994,-1931.4722154969,-1931.4796794209,-1931.4360808897,-1931.4360809261,-1931.4722220559,-1931.4365872199,-1931.4363513401,-1931.4794918136,-1931.3755558372,-1931.3768106045,-1931.3799158463,-1931.3768606839,-1931.3769670844,-1931.3423151488,-1931.3421777584,-1931.3421779862,-1931.4081943684,-1931.4082165482,-1931.4081503983,-1931.3806691776,-1931.3806063578,-1931.4106272464,-1931.4105973491,-1931.4150468614,-1931.4150532569,-1931.40819277,-1931.415039851,-1931.2753167036,-1931.2594592167]],["C(=CC1=CN=NC1)C1=CC(C2=CCC(C=CC3=CN=NC3)=C2)=CC1","[chr5,CH1r5:1]>>[n:1]","C(=CC1=CC=NC1)C1=CC(C2=CCC(C=CC3=CC=NC3)=C2)=CC1",6,80.0663006826,-10.8537,"42\n\nC 4.33267707 0.07453267 -0.4717385\nC 5.43535509 -0.12429957 0.29208056\nC 6.77484788 0.00206245 -0.18503452\nC 7.9360842 -0.17502821 0.49734701\nN 9.02603527 0.04332472 -0.33128684\nN 8.65233887 0.34666809 -1.4918725\nC 7.2006956 0.36491453 -1.56888019\nC 2.98602488 -0.04730352 -0.00801376\nC 1.85626574 0.14521562 -0.74229836\nC 0.6846348 -0.07072026 0.08530522\nC -0.68466632 0.05431396 -0.38580135\nC -1.0943073 0.37872148 -1.63818693\nC -2.58871274 0.39952013 -1.69959796\nC -2.98604363 0.0375722 -0.29074715\nC -4.33268158 -0.07694503 0.17488022\nC -5.43535395 0.12517437 -0.58808374\nC -6.77482859 0.0080637 -0.10856325\nC -7.93605695 0.18973764 -0.78975245\nN -9.02598879 -0.01904616 0.04136928\nN -8.65228731 -0.32043074 1.2024635\nC -7.20066018 -0.3471735 1.27726169\nC -1.85628586 -0.15578087 0.44332038\nC 1.09426893 -0.39852242 1.33680882\nC 2.58868143 -0.41559959 1.39918734\nH 4.44959652 0.3481938 -1.51750419\nH 5.32558541 -0.39800436 1.33810249\nH 8.09551802 -0.44495407 1.52934967\nH 6.89082266 1.36232684 -1.88743107\nH 6.89307265 -0.34916323 -2.33555186\nH 1.82059972 0.41882142 -1.78700761\nH -0.47831455 0.59813294 -2.49702331\nH -2.96568634 1.38488293 -1.99095949\nH -2.97145116 -0.31970944 -2.43045964\nH -4.44959262 -0.34660157 1.2216866\nH -5.32559275 0.39494383 -1.63512838\nH -8.09549717 0.45694712 -1.82246078\nH -6.8875181 0.36786205 2.0408017\nH -6.89630454 -1.3452539 1.5990188\nH -1.82061216 -0.42551586 1.48903547\nH 0.47826668 -0.6227745 2.19438716\nH 2.96816377 -1.40101502 1.68709054\nH 2.96890739 0.30190931 2.13304677\n",5,2,7,[-10.8535,-10.8259,-10.8458,-10.8453,-10.8459,-10.8415,-10.866,-10.8262,-10.8725,-10.8725,-10.8472,-10.8634,-10.8838,-10.8498,-10.8501,-10.8261,-10.8924,-10.8671,-10.8923,-10.8853,-10.8725,-10.8606,-10.8469,-10.8289,-10.8466],[79.9652844048,80.2465112056,80.3663985253,80.008271997,80.5542196367,79.9433471575,99.366297758,93.7138222184,79.9443211345,79.9146094323,80.0488959276,79.9390406837,102.7881064733,94.5521055987,94.8230875865,95.5172191475,79.9165229096,79.5059665743,79.5906623894,102.3463734568,79.8562978839,102.8864993305,79.9835984553,95.8834419871,80.5492015047],[-1756.6185026887,-1756.603793085,-1756.5963219343,-1756.5968431438,-1756.5959763683,-1756.5763866501,-1756.3947800674,-1756.3897058754,-1756.3746639793,-1756.3746230758,-1756.3604135773,-1756.3529488414,-1756.149681283,-1756.1471744441,-1756.1472148203,-1756.1325927504,-1756.1309967167,-1756.116790871,-1756.1286763056,-1756.1499088112,-1756.3746960679,-1756.1378314441,-1756.3604856727,-1756.3904575905,-1756.5959722176]],["O=c1cnc(-c2c(C=CC3=CCC=C3)cccc2C=CC2=CCC=C2)co1","[ch&r6:0]>>[nr6:0]","O=c1ccc(-c2c(C=CC3=CCC=C3)cccc2C=CC2=CCC=C2)co1",5,98.5282919601,-10.9649,"46\n\nO 1.58436685 4.04329818 -2.02954229\nC 1.17958804 3.06186568 -1.46492978\nC 0.32909608 3.05767892 -0.27302618\nN -0.08612981 1.99133876 0.31856541\nC 0.28738473 0.76168601 -0.18768092\nC -0.18340719 -0.45564331 0.50845988\nC -1.55942829 -0.65787612 0.74807766\nC -2.53661918 0.33037274 0.31352218\nC -3.87537196 0.20758105 0.38002484\nC -4.80528616 1.21836112 -0.06995183\nC -6.15744931 1.10754288 -0.05825802\nC -6.77587642 2.35684266 -0.60097219\nC -5.57748113 3.19975776 -0.92119056\nC -4.4573888 2.53388088 -0.61266974\nC -1.95619338 -1.84323882 1.3811971\nC -1.02925975 -2.79948262 1.75532465\nC 0.3188589 -2.59887284 1.51208423\nC 0.76128214 -1.42835738 0.88817391\nC 2.19070607 -1.2000527 0.68362682\nC 3.10000562 -2.17205264 0.49629843\nC 4.5145224 -1.94653977 0.29802711\nC 5.44632047 -2.91002265 0.09177673\nC 6.79546024 -2.28551873 -0.07427407\nC 6.49630918 -0.82281391 0.06633548\nC 5.18610289 -0.64510348 0.27913837\nC 1.06600737 0.71039304 -1.29584122\nO 1.50155223 1.80973192 -1.92336236\nH 0.03853329 4.02353817 0.12785811\nH -2.12460161 1.23917531 -0.10994812\nH -4.33730299 -0.68966319 0.78303261\nH -6.74069381 0.26398671 0.27962691\nH -7.38418421 2.15858522 -1.4896237\nH -7.43177564 2.83982255 0.13074206\nH -5.66062411 4.19239046 -1.33804658\nH -3.4454642 2.89242404 -0.73349145\nH -3.00490343 -2.02036048 1.58782777\nH -1.35969551 -3.70707974 2.24819767\nH 1.03978357 -3.34130402 1.83396665\nH 2.50877464 -0.16172816 0.67941956\nH 2.78702431 -3.2126052 0.4615587\nH 5.28447855 -3.97669885 0.04788857\nH 7.23647929 -2.51988682 -1.04862862\nH 7.50317111 -2.63266596 0.68566222\nH 7.26179401 -0.06444234 -0.00255449\nH 4.68147754 0.30000154 0.41755731\nH 1.39005742 -0.20824586 -1.77493269\n",5,2,7,[-10.9694,-10.9791,-10.9791,-10.987,-10.975,-11.067,-10.9763,-10.9762,-11.042,-11.042,-10.9653,-11.02,-11.0203,-11.0329,-10.9774,-10.9784,-10.9911,-11.0892,-11.0211,-11.0212,-10.9877,-11.0399,-11.0663,-11.1035,-10.9922,-11.0465],[100.0419875645,107.3001918821,107.2464801464,110.5783352095,97.616605462,149.1829708866,119.0782270296,119.2394413674,134.7698481495,133.9532217658,116.6833843181,129.763463533,129.8180841832,131.9287679848,122.0115636379,121.6184096634,128.0176104929,188.4440666563,165.4021341651,165.1847855987,146.9432376107,189.8317737673,182.0608561361,130.9109296581,125.2425447115,162.9547191687],[-1998.3151748867,-1998.2615426136,-1998.261540136,-1998.1832019964,-1998.2992456063,-1998.2926483166,-1998.2484325407,-1998.2484100137,-1998.177108699,-1998.1771019656,-1998.2312959992,-1998.2364293457,-1998.2364703087,-1998.1874724255,-1998.2231715208,-1998.2233758064,-1998.1744450698,-1998.1605047165,-1998.1709741555,-1998.1710020625,-1998.1575344016,-1998.2200966361,-1998.1651821614,-1998.2217460292,-1998.1743058061,-1998.206179599]]]}
