# Supplementary material for: Active discovery of organic semiconductors
Source: Nat Commun. 2021 Apr 23;12:2422. doi: 10.1038/s41467-021-22611-4 (PMC8065160; doi:10.1038/s41467-021-22611-4)
Supplement: Supplementary file 6 — Source Data [file 41467_2021_22611_MOESM6_ESM.zip › data/df_population_b3lyp_run_main.json]

{"columns":["Fi_scores","XTB1_lamda_e","XTB1_lamda_h","added_in_round","calc_status","ehomo_gfn1_b3lyp","elumo_gfn1_b3lyp","finished_in_round","generation","molecule_last_gen","molecule_smiles","morgan_fp_bitvect","operation","utility_function"],"index":[0,1,2,3,4,5,6,7,8,9,10,11,12,13,14,15,16,17,18,19,20,21,22,23,24,25,26,27,28,29,30,31,32,33,34,35,36,37,38,39,40,41,42,43,44,45,46,47,48,49,50,51,52,53,54,55,56,57,58,59,60,61,62,63,64,65,66,67,68,69,70,71,72,73,74,75,76,77,78,79,80,81,82,83,84,85,86,87,88,89,90,91,92,93,94,95,96,97,98,99,100,101,102,103,104,105,106,107,108,109,110,111,112,113,114,115,116,117,118,119,120,121,122,123,124,125,126,127,128,129,130,131,132,133,134,135,136,137,138,139,140,141,142,143,144,145,146,147,148,149,150,151,152,153,154,155,156,157,158,159,160,161,162,163,164,165,166,167,168,169,170,171,172,173,174,175,176,177,178,179,180,181,182,183,184,185,186,187,188,189,190,191,192,193,194,195,196,197,198,199,200,201,202,203,204,205,206,207,208,209,210,211,212,213,214,215,216,217,218,219,220,221,222,223,224,225,226,227,228,229,230,231,232,233,234,235,236,237,238,239,240,241,242,243,244,245,246,247,248,249,250,251,252,253,254,255,256,257,258,259,260,261,262,263,264,265,266,267,268,269,270,271,272,273,274,275,276,277,278,279,280,281,282,284,285,286,287,288,289,290,291,292,293,294,295,296,297,298,299,300,301,302,303,304,306,307,308,309,310,311,312,313,314,315,316,317,318,319,320,321,322,323,324,325,326,327,328,329,330,331,332,333,334,335,336,337,338,339,340,341,342,343,344,345,346,347,348,349,350,351,352,353,355,356,357,358,359,360,361,362,363,364,365,366,367,368,369,370,371,372,373,374,375,376,377,378,379,380,381,382,383,384,385,386,387,388,389,390,391,392,393,394,395,396,397,398,399,400,401,402,403,404,405,406,407,408,409,410,411,412,413,414,415,416,417,418,419,420,421,422,423,424,425,426,427,428,430,431,432,433,434,435,436,437,438,439,440,441,442,443,444,445,446,447,448,449,450,451,452,453,454,455,456,457,458,459,460,461,462,464,465,466,467,468,469,470,471,472,473,474,475,476,477,478,479,480,481,482,483,484,485,486,487,488,489,490,491,492,493,495,496,497,498,499,500,501,502,503,504,505,506,507,508,509,510,511,512,513,514,515,516,517,518,519,520,521,522,523,524,525,526,527,528,529,530,531,532,533,534,535,536,537,538,539,540,541,542,543,544,545,546,547,548,549,550,551,552,553,554,555,556,557,558,559,560,561,562,563,564,565,566,567,568,569,570,571,572,573,574,575,576,577,578,579,580,581,582,583,584,585,586,587,588,589,591,592,593,594,595,596,597,598,599,600,601,602,603,604,605,606,607,608,609,610,611,612,613,614,615,616,617,618,619,620,621,622,623,624,625,626,627,628,629,630,631,632,633,634,635,636,637,638,639,640,641,642,643,644,645,646,647,648,649,650,651,652,653,654,655,656,657,658,659,660,661,662,663,664,665,666,667,668,669,670,671,672,673,674,675,676,677,678,679,680,681,682,683,684,685,686,687,688,689,690,691,692,693,694,695,696,697,698,699,700,701,702,703,704,706,707,708,709,710,711,712,713,714,715,716,717,718,719,720,721,722,723,724,725,726,727,728,729,730,731,732,733,734,735,736,737,738,739,740,741,742,743,744,745,746,748,749,750,751,752,753,754,755,756,757,758,759,760,761,763,764,765,766,767,768,769,770,771,772,773,774,775,776,777,778,779,780,781,782,783,784,785,787,788,789,790,791,792,793,794,795,796,797,798,799,800,801,802,803,804,805,807,808,809,811,812,813,814,815,816,817,818,819,820,821,822,823,824,825,826,827,828,829,830,831,832,833,834,835,836,837,838,839,840,841,842,843,844,845,846,847,848,849,850,851,852,853,854,855,856,857,858,859,860,861,862,863,864,865,866,867,868,869,870,871,872,873,874,875,876,877,878,879,880,881,882,883,884,885,886,887,888,889,890,891,892,893,894,895,896,897,898,899,900,901,902,903,904,905,906,907,908,909,910,911,912,913,914,915,916,917,918,919,920,921,922,923,924,925,926,927,928,929,930,931,932,933,934,935,936,937,938,939,940,941,942,943,944,945,946,947,948,949,950,952,953,954,955,956,957,958,959,960,961,962,963,964,965,966,967,968,969,970,971,972,973,974,975,976,977,978,979,980,981,982,983,984,985,986,987,988,989,990,991,992,993,994,995,996,997,998,999,1000,1001,1002,1003,1004,1005,1006,1008,1009,1010,1011,1012,1013,1014,1015,1016,1017,1018,1019,1020,1021,1022,1023,1026,1027,1028,1029,1030,1031,1032,1033,1034,1035,1037,1038,1039,1041,1042,1043,1044,1045,1046,1047,1048,1049,1050,1051,1052,1053,1054,1055,1056,1057,1058,1059,1060,1061,1063,1065,1066,1067,1068,1070,1071,1072,1073,1074,1075,1076,1077,1078,1079,1080,1081,1082,1083,1084,1086,1087,1088,1089,1090,1091,1092,1093,1094,1095,1096,1097,1098,1100,1101,1102,1103,1104,1105,1106,1107,1108,1109,1110,1111,1112,1113,1114,1115,1116,1117,1118,1119,1120,1121,1122,1123,1124,1125,1126,1127,1128,1129,1130,1132,1133,1134,1135,1136,1137,1138,1139,1140,1141,1142,1143,1144,1145,1146,1147,1148,1149,1150,1151,1152,1153,1154,1155,1156,1157,1158,1159,1160,1161,1162,1163,1164,1165,1166,1167,1168,1169,1170,1171,1172,1173,1174,1175,1176,1177,1178,1179,1180,1181,1182,1183,1184,1186,1187,1188,1189,1190,1191,1192,1193,1194,1195,1196,1197,1198,1199,1200,1201,1202,1204,1205,1206,1207,1208,1209,1210,1211,1212,1215,1216,1217,1218,1219,1220,1221,1222,1223,1224,1225,1226,1227,1228,1229,1230,1231,1232,1233,1234,1235,1237,1238,1239,1240,1241,1242,1243,1244,1245,1246,1247,1248,1249,1250,1251,1252,1253,1254,1255,1256,1257,1258,1259,1260,1261,1262,1263,1264,1265,1266,1267,1268,1269,1271,1272,1273,1274,1275,1276,1277,1278,1279,1280,1281,1282,1283,1284,1285,1287,1288,1290,1291,1292,1293,1294,1295,1296,1297,1298,1299,1300,1301,1302,1303,1304,1305,1306,1307,1308,1309,1310,1311,1312,1313,1314,1315,1316,1317,1318,1319,1320,1321,1322,1323,1324,1325,1326,1327,1329,1330,1331,1332,1333,1334,1335,1336,1337,1338,1339,1340,1341,1342,1343,1344,1345,1346,1347,1348,1349,1350,1351,1352,1353,1354,1355,1356,1357,1358,1359,1360,1361,1362,1363,1364,1365,1366,1367,1368,1369,1370,1371,1372,1373,1374,1375,1376,1377,1378,1379,1380,1381,1382,1383,1384,1385,1386,1387,1388,1389,1390,1391,1392,1394,1395,1396,1397,1398,1399,1400,1401,1402,1403,1404,1405,1406,1407,1408,1409,1410,1411,1412,1413,1414,1415,1416,1417,1418,1419,1420,1421,1422,1423,1425,1426,1427,1428,1431,1432,1433,1434,1435,1436,1437,1438,1439,1440,1441,1442,1444,1446,1447,1449,1450,1451,1452,1453,1455,1456,1457,1458,1459,1460,1461,1462,1463,1464,1465,1466,1467,1468,1469,1470,1472,1473,1474,1475,1476,1477,1478,1479,1480,1481,1482,1483,1484,1485,1487,1488,1489,1490,1491,1492,1493,1494,1495,1496,1498,1499,1502,1503,1504,1505,1506,1507,1508,1509,1511,1512,1513,1515,1516,1517,1518,1519,1520,1521,1522,1523,1524,1525,1526,1527,1531,1532,1533,1534,1535,1536,1537,1538,1539,1540,1541,1542,1543,1544,1546,1547,1548,1549,1550,1551,1552,1553,1554,1555,1556,1557,1558,1559,1560,1561,1563,1564,1565,1566,1567,1568,1569,1570,1571,1572,1573,1574,1575,1576,1577,1578,1579,1580,1581,1582,1583,1584,1585,1586,1587,1588,1589,1590,1591,1592,1593,1594,1595,1597,1598,1599,1600,1601,1602,1603,1604,1605,1607,1608,1609,1610,1611,1612,1613,1614,1615,1618,1619,1620,1621,1622,1623,1624,1625,1626,1628,1629,1630,1631,1632,1633,1634,1635,1636,1637,1638,1640,1641,1642,1643,1644,1645,1646,1647,1648,1649,1650,1651,1653,1654,1655,1656,1658,1659,1660,1661,1662,1664,1665,1666,1668,1669,1670,1671,1672,1673,1674,1675,1676,1679,1681,1682,1684,1685,1686,1689,1690,1691,1693,1694,1696,1697,1699,1700,1703,1704,1710,1711,1713,1714,1715,1716,1717,1718,1720,1726,1727,1728,1729,1730,1731,1732,1733,1734,1735,1737,1739,1740,1742,1744,1747,1748,1749,1750,1751,1752,1754,1755,1756,1757,1758,1759,1763,1765,1768,1769,1774,1777,1779,1780,1784,1785,1786,1788,1795,1802],"data":[[null,0,293.171013911,1,"completed",-7.06627,-0.40714,1,1,"none","c1ccccc1",[],"none",-1.4072654059],[null,0,369.3979770978,1,"completed",-6.39709,-1.07358,1,1,"c1ccccc1","c1ccc(-c2ccccc2)cc1",[],"[cH&r6,CH&r5:1]>>[#6:1](-[c]1[ch]ccc[ch]1)",-0.9802304193],[null,0,185.9259235025,1,"completed",-6.13021,-1.34952,1,1,"c1ccccc1","c1ccc2ccccc2c1",[],"[cH&r6:1][cH&r6:2]>>[c:1]2cccc[c:2]2",-0.7447291082],[null,0,360.4896712804,1,"completed",-6.13633,-0.71374,1,1,"c1ccccc1","C1=CCC=C1",[],"[c:0]1[ch:1][ch][c:3][c!r5:4][c!r5:5]1>>[c:0]1[CH2:1][c:3][c:4][c:5]1",-0.81006354],[null,0,283.5968634026,1,"completed",-5.83598,-1.75654,1,1,"c1ccccc1","C(=Cc1ccccc1)c1ccccc1",[],"[ch&r6,CH1&r5:1]>>[*:1](-C=C-c1ccccc1)",-0.588084854],[null,0,724.8102115991,1,"completed",-6.49596,-1.09303,1,1,"c1ccccc1","C(#Cc1ccccc1)c1ccccc1",[],"[ch&r6,CH1&r5:1]>>[*:1](-C#C-c1ccccc1)",-1.216640851],[null,0,1070.7576783989,1,"completed",-7.19653,-1.07153,1,1,"c1ccccc1","c1ccncc1",[],"[ch&r6:0]>>[nr6:0]",-1.8166691074],[null,0,133.2873101965,1,"completed",-5.4516,-0.60068,1,1,"c1ccccc1","c1ccc(Nc2ccccc2)cc1",[],"[ch&r6,CH1&r5:1]>>[*:1](-N-c1ccccc1)",-0.2798938396],[null,0,287.198566788,1,"completed",-6.94995,-1.52673,1,1,"c1ccccc1","O=c1ccocc1",[],"[ch:1]1[c:2][c:3][ch:4][c:5][c:6]1>>[o:1]1[c:2][c:3][C:4](=O)[c:5][c:6]1",-1.3264303103],[null,0,237.3089832035,1,"completed",-6.48082,-1.47634,1,1,"O=c1ccocc1","O=c1c(-c2ccccc2)cocc1-c1ccccc1",[],"[cH&r6,CH&r5:1]>>[#6:1](-[c]1[ch]ccc[ch]1)",-0.9952792829],[null,0,178.1603515992,1,"completed",-6.65222,-2.03397,1,1,"O=c1ccocc1","O=c1cc(-c2ccccc2)oc(-c2ccccc2)c1",[],"[cH&r6,CH&r5:1]>>[#6:1](-[c]1[ch]ccc[ch]1)",-1.1010634431],[null,0,149.6498625929,1,"completed",-6.62191,-2.18806,1,1,"O=c1ccocc1","O=c1c2ccccc2oc2ccccc12",[],"[cH&r6:1][cH&r6:2]>>[c:1]2cccc[c:2]2",-1.0757964514],[null,0,199.7882557989,1,"completed",-5.87378,-2.14619,1,1,"O=c1ccocc1","O=c1c(C=Cc2ccccc2)cocc1C=Cc1ccccc1",[],"[ch&r6,CH1&r5:1]>>[*:1](-C=C-c1ccccc1)",-0.5773177084],[null,0,183.5298092046,1,"completed",-6.28171,-2.50417,1,1,"O=c1ccocc1","O=c1cc(C=Cc2ccccc2)oc(C=Cc2ccccc2)c1",[],"[ch&r6,CH1&r5:1]>>[*:1](-C=C-c1ccccc1)",-0.847312261],[null,0,145.2247812995,1,"completed",-6.52682,-2.3977,1,1,"O=c1ccocc1","O=c1cc(C#Cc2ccccc2)oc(C#Cc2ccccc2)c1",[],"[ch&r6,CH1&r5:1]>>[*:1](-C#C-c1ccccc1)",-1.0092768402],[null,0,161.3524131099,1,"completed",-6.11132,-2.12427,1,1,"O=c1ccocc1","O=c1c(C#Cc2ccccc2)cocc1C#Cc1ccccc1",[],"[ch&r6,CH1&r5:1]>>[*:1](-C#C-c1ccccc1)",-0.7260791906],[null,0,397.1516439015,1,"completed",-7.74842,-3.19708,1,1,"O=c1ccocc1","O=c1cnonc1",[],"[ch&r6:0]>>[nr6:0]",-1.8959568538],[null,0,699.4674665984,1,"completed",-7.90758,-2.11638,1,1,"O=c1ccocc1","O=c1ncocn1",[],"[ch&r6:0]>>[nr6:0]",-2.0860686495],[null,0,207.6606137998,1,"completed",-5.98441,-1.09037,1,1,"O=c1ccocc1","O=c1cc(Nc2ccccc2)oc(Nc2ccccc2)c1",[],"[ch&r6,CH1&r5:1]>>[*:1](-N-c1ccccc1)",-0.6529867105],[null,0,162.4206689958,1,"completed",-5.54612,-1.61518,1,1,"O=c1ccocc1","O=c1c(Nc2ccccc2)cocc1Nc1ccccc1",[],"[ch&r6,CH1&r5:1]>>[*:1](-N-c1ccccc1)",-0.3519968329],[null,0,178.7005710285,1,"completed",-6.35905,-0.81938,1,1,"O=c1ccocc1","O=c1cc[nH]cc1",[],"[o:1]>>[nH:1]",-0.8992693013],[null,0,156.1425877007,1,"completed",-5.27266,-0.96058,1,1,"c1ccc(Nc2ccccc2)cc1","c1ccc(-c2ccccc2Nc2ccccc2-c2ccccc2)cc1",[],"[cH&r6,CH&r5:1]>>[#6:1](-[c]1[ch]ccc[ch]1)",-0.1974541231],[null,0,184.4994573985,1,"completed",-5.34082,-1.14132,1,1,"c1ccc(Nc2ccccc2)cc1","c1ccc(-c2ccc(Nc3ccc(-c4ccccc4)cc3)cc2)cc1",[],"[cH&r6,CH&r5:1]>>[#6:1](-[c]1[ch]ccc[ch]1)",-0.2499144719],[null,0,156.765916101,1,"completed",-5.48605,-1.14642,1,1,"c1ccc(Nc2ccccc2)cc1","c1ccc(Nc2cc(-c3ccccc3)cc(-c3ccccc3)c2)cc1",[],"[cH&r6,CH&r5:1]>>[#6:1](-[c]1[ch]ccc[ch]1)",-0.3124140004],[null,0,142.8707189989,1,"completed",-5.48391,-1.04358,1,1,"c1ccc(Nc2ccccc2)cc1","c1ccc(-c2cccc(Nc3cccc(-c4ccccc4)c3)c2)cc1",[],"[cH&r6,CH&r5:1]>>[#6:1](-[c]1[ch]ccc[ch]1)",-0.3043544275],[null,0,301.7295389072,1,"completed",-5.51625,-1.07062,1,1,"c1ccc(Nc2ccccc2)cc1","c1ccc(Nc2c(-c3ccccc3)cccc2-c2ccccc2)cc1",[],"[cH&r6,CH&r5:1]>>[#6:1](-[c]1[ch]ccc[ch]1)",-0.419452149],[null,0,127.3168473999,1,"completed",-5.21644,-1.57186,1,1,"c1ccc(Nc2ccccc2)cc1","c1ccc2c(Nc3cccc4ccccc34)cccc2c1",[],"[cH&r6:1][cH&r6:2]>>[c:1]2cccc[c:2]2",-0.1511725296],[null,0,133.1265838016,1,"completed",-5.30305,-1.41704,1,1,"c1ccc(Nc2ccccc2)cc1","c1ccc2cc(Nc3ccc4ccccc4c3)ccc2c1",[],"[cH&r6:1][cH&r6:2]>>[c:1]2cccc[c:2]2",-0.1947435379],[null,0,185.3027169018,1,"completed",-4.7465,-0.78574,1,1,"c1ccc(Nc2ccccc2)cc1","C1=CCC(NC2=CC=CC2)=C1",[],"[c:0]1[ch:1][ch][c:3][c!r5:4][c!r5:5]1>>[c:0]1[CH2:1][c:3][c:4][c:5]1",-0.3091417141],[null,0,295.6205549017,1,"completed",-5.15507,-0.65905,1,1,"c1ccc(Nc2ccccc2)cc1","C1=CC(NC2=CCC=C2)=CC1",[],"[c:0]1[ch:1][ch][c:3][c!r5:4][c!r5:5]1>>[c:0]1[CH2:1][c:3][c:4][c:5]1",-0.2981233602],[null,0,139.9682996998,1,"completed",-5.4889,-1.97847,1,1,"c1ccc(Nc2ccccc2)cc1","C(=Cc1cc(C=Cc2ccccc2)cc(Nc2ccccc2)c1)c1ccccc1",[],"[ch&r6,CH1&r5:1]>>[*:1](-C=C-c1ccccc1)",-0.3061050438],[null,0,360.5349862046,1,"completed",-5.37578,-1.67509,1,1,"c1ccc(Nc2ccccc2)cc1","C(=Cc1ccccc1Nc1ccccc1C=Cc1ccccc1)c1ccccc1",[],"[ch&r6,CH1&r5:1]>>[*:1](-C=C-c1ccccc1)",-0.4089648327],[null,0,113.7957079918,1,"completed",-5.4762,-1.78334,1,1,"c1ccc(Nc2ccccc2)cc1","C(=Cc1cccc(Nc2cccc(C=Cc3ccccc3)c2)c1)c1ccccc1",[],"[ch&r6,CH1&r5:1]>>[*:1](-C=C-c1ccccc1)",-0.2868752669],[null,0,324.8613562027,1,"completed",-5.57014,-1.8185,1,1,"c1ccc(Nc2ccccc2)cc1","C(=Cc1cccc(C=Cc2ccccc2)c1Nc1ccccc1)c1ccccc1",[],"[ch&r6,CH1&r5:1]>>[*:1](-C=C-c1ccccc1)",-0.4624287992],[null,0,151.110599094,1,"completed",-5.12483,-1.80972,1,1,"c1ccc(Nc2ccccc2)cc1","C(=Cc1ccc(Nc2ccc(C=Cc3ccccc3)cc2)cc1)c1ccccc1",[],"[ch&r6,CH1&r5:1]>>[*:1](-C=C-c1ccccc1)",-0.1521069108],[null,0,111.4609379001,1,"completed",-5.59639,-1.64171,1,1,"c1ccc(Nc2ccccc2)cc1","C(#Cc1cccc(Nc2cccc(C#Cc3ccccc3)c2)c1)c1ccccc1",[],"[ch&r6,CH1&r5:1]>>[*:1](-C#C-c1ccccc1)",-0.3649123544],[null,0,114.2128387946,1,"completed",-5.34715,-1.67046,1,1,"c1ccc(Nc2ccccc2)cc1","C(#Cc1ccccc1Nc1ccccc1C#Cc1ccccc1)c1ccccc1",[],"[ch&r6,CH1&r5:1]>>[*:1](-C#C-c1ccccc1)",-0.2073048542],[null,0,133.451401096,1,"completed",-5.60449,-1.79538,1,1,"c1ccc(Nc2ccccc2)cc1","C(#Cc1cc(C#Cc2ccccc2)cc(Nc2ccccc2)c1)c1ccccc1",[],"[ch&r6,CH1&r5:1]>>[*:1](-C#C-c1ccccc1)",-0.3775172246],[null,0,218.6753868955,1,"completed",-5.55183,-1.82191,1,1,"c1ccc(Nc2ccccc2)cc1","C(#Cc1cccc(C#Cc2ccccc2)c1Nc1ccccc1)c1ccccc1",[],"[ch&r6,CH1&r5:1]>>[*:1](-C#C-c1ccccc1)",-0.384516054],[null,0,133.2057307009,1,"completed",-5.31363,-1.72343,1,1,"c1ccc(Nc2ccccc2)cc1","C(#Cc1ccc(Nc2ccc(C#Cc3ccccc3)cc2)cc1)c1ccccc1",[],"[ch&r6,CH1&r5:1]>>[*:1](-C#C-c1ccccc1)",-0.2002655172],[null,0,117.0968812003,1,"completed",-5.84311,-1.10604,1,1,"c1ccc(Nc2ccccc2)cc1","c1ccc(Nc2ccccn2)nc1",[],"[ch&r6:0]>>[nr6:0]",-0.5331939524],[null,0,148.7322791982,1,"completed",-5.97562,-1.32272,1,1,"c1ccc(Nc2ccccc2)cc1","c1cncc(Nc2cccnc2)c1",[],"[ch&r6:0]>>[nr6:0]",-0.6307213166],[null,0,131.6282339976,1,"completed",-6.44914,-1.40168,1,1,"c1ccc(Nc2ccccc2)cc1","c1cc(Nc2ccncc2)ccn1",[],"[ch&r6:0]>>[nr6:0]",-0.9535269133],[null,0,433.8015743997,1,"completed",-5.02346,-0.67771,1,1,"c1ccc(Nc2ccccc2)cc1","c1ccc(Nc2ccc(Nc3ccccc3)cc2)cc1",[],"[ch&r6,CH1&r5:1]>>[*:1](-N-c1ccccc1)",-0.4370977099],[null,0,227.0374840955,1,"completed",-5.27032,-0.58398,1,1,"c1ccc(Nc2ccccc2)cc1","c1ccc(Nc2cccc(Nc3ccccc3)c2)cc1",[],"[ch&r6,CH1&r5:1]>>[*:1](-N-c1ccccc1)",-0.2564378704],[null,0,221.8047358037,1,"completed",-5.25161,-0.65376,1,1,"c1ccc(Nc2ccccc2)cc1","c1ccc(Nc2ccccc2Nc2ccccc2)cc1",[],"[ch&r6,CH1&r5:1]>>[*:1](-N-c1ccccc1)",-0.2458867238],[null,0,103.9429288066,1,"completed",-5.28424,-0.83366,1,1,"c1ccc(Nc2ccccc2)cc1","c1ccc(N(c2ccccc2)c2ccccc2)cc1",[],"[r:1][NH!R:2][r:3]>>[r:1][N:2](-c1ccccc1)[r:3]",-0.1656408086],[null,0,807.8102580039,1,"completed",-6.41407,-2.47405,1,1,"c1ccc(Nc2ccccc2)cc1","O=c1ccc(Nc2ccc(=O)oc2)co1",[],"[c:1]1[c:2][ch:3][ch:4][c:5][c:6]1>>[c:1]1[c:2][o:3][c:4](=O)[c:5][c:6]1",-1.2242056999],[null,0,132.2410913999,1,"completed",-6.19263,-2.38523,1,1,"c1ccc(Nc2ccccc2)cc1","O=c1cccc(Nc2cccc(=O)o2)o1",[],"[c:1]1[c:2][ch:3][ch:4][c:5][c:6]1>>[c:1]1[c:2][o:3][c:4](=O)[c:5][c:6]1",-0.776189063],[null,0,209.6329963097,1,"completed",-6.84207,-2.51679,1,1,"c1ccc(Nc2ccccc2)cc1","O=c1cc(Nc2ccoc(=O)c2)cco1",[],"[c:1]1[c:2][ch:3][ch:4][c:5][c:6]1>>[c:1]1[c:2][o:3][c:4](=O)[c:5][c:6]1",-1.237336598],[null,0,214.1602607953,1,"completed",-5.90883,-2.30343,1,1,"c1ccc(Nc2ccccc2)cc1","O=c1occcc1Nc1cccoc1=O",[],"[c:1]1[c:2][ch:3][ch:4][c:5][c:6]1>>[c:1]1[c:2][o:3][c:4](=O)[c:5][c:6]1",-0.605330936],[null,0,208.3575678989,1,"completed",-6.76001,-1.81218,1,1,"c1ccc(Nc2ccccc2)cc1","O=c1ccoc(Nc2cc(=O)cco2)c1",[],"[ch:1]1[c:2][c:3][ch:4][c:5][c:6]1>>[o:1]1[c:2][c:3][C:4](=O)[c:5][c:6]1",-1.1805393446],[null,0,320.5530230989,1,"completed",-6.09988,-1.70462,1,1,"c1ccc(Nc2ccccc2)cc1","O=c1ccocc1Nc1coccc1=O",[],"[ch:1]1[c:2][c:3][ch:4][c:5][c:6]1>>[o:1]1[c:2][c:3][C:4](=O)[c:5][c:6]1",-0.769828973],[null,0,189.3382287963,1,"completed",-6.02907,-1.47369,1,1,"c1ccc2ccccc2c1","c1ccc(-c2cc3ccccc3cc2-c2ccccc2)cc1",[],"[cH&r6,CH&r5:1]>>[#6:1](-[c]1[ch]ccc[ch]1)",-0.6773498259],[null,0,193.3340077085,1,"completed",-5.97943,-1.55498,1,1,"c1ccc2ccccc2c1","c1ccc(-c2ccc3ccc(-c4ccccc4)cc3c2)cc1",[],"[cH&r6,CH&r5:1]>>[#6:1](-[c]1[ch]ccc[ch]1)",-0.6452461776],[null,0,383.3131165957,1,"completed",-6.01092,-1.35041,1,1,"c1ccc2ccccc2c1","c1ccc(-c2cccc3cccc(-c4ccccc4)c23)cc1",[],"[cH&r6,CH&r5:1]>>[#6:1](-[c]1[ch]ccc[ch]1)",-0.7439884516],[null,0,197.0602251022,1,"completed",-6.01605,-1.34243,1,1,"c1ccc2ccccc2c1","c1ccc(-c2ccc(-c3ccccc3)c3ccccc23)cc1",[],"[cH&r6,CH&r5:1]>>[#6:1](-[c]1[ch]ccc[ch]1)",-0.6708316164],[null,0,193.9171372069,1,"completed",-6.01669,-1.34272,1,1,"c1ccc2ccccc2c1","c1ccc(-c2cccc3c(-c4ccccc4)cccc23)cc1",[],"[cH&r6,CH&r5:1]>>[#6:1](-[c]1[ch]ccc[ch]1)",-0.6703438883],[null,0,285.4330793998,1,"completed",-5.90208,-1.60275,1,1,"c1ccc2ccccc2c1","c1ccc(-c2ccc3cc(-c4ccccc4)ccc3c2)cc1",[],"[cH&r6,CH&r5:1]>>[#6:1](-[c]1[ch]ccc[ch]1)",-0.629845126],[null,0,223.0984111993,1,"completed",-6.06928,-1.35647,1,1,"c1ccc2ccccc2c1","c1ccc2c(c1)ccc1ccccc12",[],"[cH&r6:1][cH&r6:2]>>[c:1]2cccc[c:2]2",-0.7142336614],[null,0,139.9320493983,1,"completed",-5.55552,-1.97978,1,1,"c1ccc2ccccc2c1","c1ccc2cc3ccccc3cc2c1",[],"[cH&r6:1][cH&r6:2]>>[c:1]2cccc[c:2]2",-0.3482172152],[null,0,407.1820339013,1,"completed",-6.15153,-2.24279,1,1,"c1ccc2ccccc2c1","C1=Cc2cccc3cccc1c23",[],"[ch:1]2[c:3][c:4][c:5][c:6]3[c:7][c:8][c:9][ch:2][c:10]23>>C1=C[c:1]2[c:3][c:4][c:5][c:6]3[c:7][c:8][c:9][c:2]1[c:10]23",-0.841188282],[null,0,203.0187207711,1,"completed",-5.27605,-1.9378,1,1,"c1ccc2ccccc2c1","C1=c2ccccc2=CC1",[],"[c:0]1[ch:1][ch][c:3][c!r5:4][c!r5:5]1>>[c:0]1[CH2:1][c:3][c:4][c:5]1",-0.2374941393],[null,0,405.0512162939,1,"completed",-5.4822,-2.10052,1,1,"c1ccc2ccccc2c1","C(=Cc1ccc(C=Cc2ccccc2)c2ccccc12)c1ccccc1",[],"[ch&r6,CH1&r5:1]>>[*:1](-C=C-c1ccccc1)",-0.4854319102],[null,0,306.4951773995,1,"completed",-5.62179,-2.01689,1,1,"c1ccc2ccccc2c1","C(=Cc1cccc2cccc(C=Cc3ccccc3)c12)c1ccccc1",[],"[ch&r6,CH1&r5:1]>>[*:1](-C=C-c1ccccc1)",-0.4768113335],[null,0,213.2349487947,1,"completed",-5.46806,-2.12792,1,1,"c1ccc2ccccc2c1","C(=Cc1ccc2cc(C=Cc3ccccc3)ccc2c1)c1ccccc1",[],"[ch&r6,CH1&r5:1]>>[*:1](-C=C-c1ccccc1)",-0.3344376527],[null,0,286.435437898,1,"completed",-5.74677,-1.80282,1,1,"c1ccc2ccccc2c1","C(=Cc1cc2ccccc2cc1C=Cc1ccccc1)c1ccccc1",[],"[ch&r6,CH1&r5:1]>>[*:1](-C=C-c1ccccc1)",-0.5357404803],[null,0,143.8781855977,1,"completed",-5.71287,-1.89108,1,1,"c1ccc2ccccc2c1","C(=Cc1ccc2ccc(C=Cc3ccccc3)cc2c1)c1ccccc1",[],"[ch&r6,CH1&r5:1]>>[*:1](-C=C-c1ccccc1)",-0.452492712],[null,0,246.4250742996,1,"completed",-5.57535,-2.01031,1,1,"c1ccc2ccccc2c1","C(=Cc1cccc2c(C=Cc3ccccc3)cccc12)c1ccccc1",[],"[ch&r6,CH1&r5:1]>>[*:1](-C=C-c1ccccc1)",-0.4140586339],[null,0,185.9657472087,1,"completed",-5.56783,-2.29579,1,1,"c1ccc2ccccc2c1","C(#Cc1ccc(C#Cc2ccccc2)c2ccccc12)c1ccccc1",[],"[ch&r6,CH1&r5:1]>>[*:1](-C#C-c1ccccc1)",-0.3765993421],[null,0,122.6935193044,1,"completed",-5.89128,-1.97357,1,1,"c1ccc2ccccc2c1","C(#Cc1ccc2ccc(C#Cc3ccccc3)cc2c1)c1ccccc1",[],"[ch&r6,CH1&r5:1]>>[*:1](-C#C-c1ccccc1)",-0.5673221999],[null,0,175.7358620962,1,"completed",-5.68996,-2.15433,1,1,"c1ccc2ccccc2c1","C(#Cc1ccc2cc(C#Cc3ccccc3)ccc2c1)c1ccccc1",[],"[ch&r6,CH1&r5:1]>>[*:1](-C#C-c1ccccc1)",-0.4488083845],[null,0,166.0173116034,1,"completed",-5.6796,-2.13885,1,1,"c1ccc2ccccc2c1","C(#Cc1cccc2c(C#Cc3ccccc3)cccc12)c1ccccc1",[],"[ch&r6,CH1&r5:1]>>[*:1](-C#C-c1ccccc1)",-0.4383725198],[null,0,279.0699382022,1,"completed",-5.693,-1.97743,1,1,"c1ccc2ccccc2c1","C(#Cc1cccc2cccc(C#Cc3ccccc3)c12)c1ccccc1",[],"[ch&r6,CH1&r5:1]>>[*:1](-C#C-c1ccccc1)",-0.5001880051],[null,0,105.3220138929,1,"completed",-5.92447,-1.86881,1,1,"c1ccc2ccccc2c1","C(#Cc1cc2ccccc2cc1C#Cc1ccccc1)c1ccccc1",[],"[ch&r6,CH1&r5:1]>>[*:1](-C#C-c1ccccc1)",-0.5866605571],[null,0,384.6183526002,1,"completed",-6.98432,-2.14734,1,1,"c1ccc2ccccc2c1","c1cnc2cccnc2c1",[],"[ch&r6:0]>>[nr6:0]",-1.3739561819],[null,0,1196.7412506965,1,"completed",-6.6653,-2.09032,1,1,"c1ccc2ccccc2c1","c1ccc2cnncc2c1",[],"[ch&r6:0]>>[nr6:0]",-1.6225812846],[null,0,245.1956555014,1,"completed",-6.91372,-2.20578,1,1,"c1ccc2ccccc2c1","c1cc2cnccc2cn1",[],"[ch&r6:0]>>[nr6:0]",-1.2930642777],[null,0,321.176283298,1,"completed",-7.0389,-2.15617,1,1,"c1ccc2ccccc2c1","c1cnc2ncccc2c1",[],"[ch&r6:0]>>[nr6:0]",-1.3947141205],[null,0,789.1894019995,1,"completed",-7.02168,-2.30587,1,1,"c1ccc2ccccc2c1","c1ccc2nccnc2c1",[],"[ch&r6:0]>>[nr6:0]",-1.5595891713],[null,0,270.8952061002,1,"completed",-7.03947,-2.11432,1,1,"c1ccc2ccccc2c1","c1cc2ccncc2cn1",[],"[ch&r6:0]>>[nr6:0]",-1.3843918211],[null,0,354.4496136019,1,"completed",-5.00425,-1.2841,1,1,"c1ccc2ccccc2c1","c1ccc(Nc2ccc3cc(Nc4ccccc4)ccc3c2)cc1",[],"[ch&r6,CH1&r5:1]>>[*:1](-N-c1ccccc1)",-0.3607310344],[null,0,594.324831909,1,"completed",-5.05196,-1.48119,1,1,"c1ccc2ccccc2c1","c1ccc(Nc2ccc(Nc3ccccc3)c3ccccc23)cc1",[],"[ch&r6,CH1&r5:1]>>[*:1](-N-c1ccccc1)",-0.5952754389],[null,0,318.7919698103,1,"completed",-5.25223,-1.34248,1,1,"c1ccc2ccccc2c1","c1ccc(Nc2cccc3cccc(Nc4ccccc4)c23)cc1",[],"[ch&r6,CH1&r5:1]>>[*:1](-N-c1ccccc1)",-0.3361302824],[null,0,211.2296157939,1,"completed",-5.32705,-1.23381,1,1,"c1ccc2ccccc2c1","c1ccc(Nc2ccc3ccc(Nc4ccccc4)cc3c2)cc1",[],"[ch&r6,CH1&r5:1]>>[*:1](-N-c1ccccc1)",-0.2643450109],[null,0,189.7747223047,1,"completed",-5.40549,-1.24971,1,1,"c1ccc2ccccc2c1","c1ccc(Nc2cc3ccccc3cc2Nc2ccccc2)cc1",[],"[ch&r6,CH1&r5:1]>>[*:1](-N-c1ccccc1)",-0.2859078066],[null,0,317.6946430976,1,"completed",-5.19495,-1.43718,1,1,"c1ccc2ccccc2c1","c1ccc(Nc2cccc3c(Nc4ccccc4)cccc23)cc1",[],"[ch&r6,CH1&r5:1]>>[*:1](-N-c1ccccc1)",-0.3245727692],[null,0,405.9870966885,1,"completed",-6.84641,-3.07503,1,1,"c1ccc2ccccc2c1","O=c1occc2c(=O)occc12",[],"[c:1]1[c:2][ch:3][ch:4][c:5][c:6]1>>[c:1]1[c:2][o:3][c:4](=O)[c:5][c:6]1",-1.2881381866],[null,0,325.8752273978,1,"completed",-6.86683,-3.2364,1,1,"c1ccc2ccccc2c1","O=c1ccc2oc(=O)ccc2o1",[],"[c:1]1[c:2][ch:3][ch:4][c:5][c:6]1>>[c:1]1[c:2][o:3][c:4](=O)[c:5][c:6]1",-1.2789925355],[null,0,190.8533443057,1,"completed",-7.23159,-2.93405,1,1,"c1ccc2ccccc2c1","O=c1occc2ccoc(=O)c12",[],"[c:1]1[c:2][ch:3][ch:4][c:5][c:6]1>>[c:1]1[c:2][o:3][c:4](=O)[c:5][c:6]1",-1.5042693256],[null,0,263.0994095016,1,"completed",-6.84608,-2.56499,1,1,"c1ccc2ccccc2c1","O=c1ccc2ccc(=O)oc2o1",[],"[c:1]1[c:2][ch:3][ch:4][c:5][c:6]1>>[c:1]1[c:2][o:3][c:4](=O)[c:5][c:6]1",-1.250252386],[null,0,809.2634023924,1,"completed",-6.71615,-2.06341,1,1,"c1ccc2ccccc2c1","O=c1ccoc2occc(=O)c12",[],"[ch:1]1[c:2][c:3][ch:4][c:5][c:6]1>>[o:1]1[c:2][c:3][C:4](=O)[c:5][c:6]1",-1.3909558791],[null,0,238.3138113,1,"completed",-7.35516,-2.60192,1,1,"c1ccc2ccccc2c1","O=c1ccoc2c(=O)ccoc12",[],"[ch:1]1[c:2][c:3][ch:4][c:5][c:6]1>>[o:1]1[c:2][c:3][C:4](=O)[c:5][c:6]1",-1.5964990821],[null,0,266.8428729958,1,"completed",-5.787,-1.85039,1,1,"C(#Cc1ccccc1)c1ccccc1","C(#Cc1ccc(-c2ccccc2)cc1)c1ccc(-c2ccccc2)cc1",[],"[cH&r6,CH&r5:1]>>[#6:1](-[c]1[ch]ccc[ch]1)",-0.5499726619],[null,0,190.2471081048,1,"completed",-6.01792,-1.66007,1,1,"C(#Cc1ccccc1)c1ccccc1","C(#Cc1cc(-c2ccccc2)cc(-c2ccccc2)c1)c1ccccc1",[],"[cH&r6,CH&r5:1]>>[#6:1](-[c]1[ch]ccc[ch]1)",-0.6701169704],[null,0,256.2462403876,1,"completed",-5.81774,-1.7234,1,1,"C(#Cc1ccccc1)c1ccccc1","C(#Cc1ccccc1-c1ccccc1)c1ccccc1-c1ccccc1",[],"[cH&r6,CH&r5:1]>>[#6:1](-[c]1[ch]ccc[ch]1)",-0.5639911191],[null,0,228.3574571047,1,"completed",-5.89196,-1.67167,1,1,"C(#Cc1ccccc1)c1ccccc1","C(#Cc1c(-c2ccccc2)cccc1-c1ccccc1)c1ccccc1",[],"[cH&r6,CH&r5:1]>>[#6:1](-[c]1[ch]ccc[ch]1)",-0.5995627095],[null,0,169.7312504039,1,"completed",-6.01409,-1.67058,1,1,"C(#Cc1ccccc1)c1ccccc1","C(#Cc1cccc(-c2ccccc2)c1)c1cccc(-c2ccccc2)c1",[],"[cH&r6,CH&r5:1]>>[#6:1](-[c]1[ch]ccc[ch]1)",-0.6619919608],[null,0,486.9026632005,1,"completed",-6.08477,-1.60847,1,1,"C(#Cc1ccccc1)c1ccccc1","C(#Cc1ccc2ccccc2c1)c1ccc2ccccc2c1",[],"[cH&r6:1][cH&r6:2]>>[c:1]2cccc[c:2]2",-0.8439564327],[null,0,194.5494412939,1,"completed",-5.68141,-2.0344,1,1,"C(#Cc1ccccc1)c1ccccc1","C(#Cc1cccc2ccccc12)c1cccc2ccccc12",[],"[cH&r6:1][cH&r6:2]>>[c:1]2cccc[c:2]2",-0.4510963348],[null,0,223.7887688025,1,"completed",-5.67713,-1.53678,1,1,"C(#Cc1ccccc1)c1ccccc1","C(#CC1=CCC=C1)C1=CCC=C1",[],"[c:0]1[ch:1][ch][c:3][c!r5:4][c!r5:5]1>>[c:0]1[CH2:1][c:3][c:4][c:5]1",-0.461833456],[null,0,297.799635704,1,"completed",-5.28303,-1.81256,1,1,"C(#Cc1ccccc1)c1ccccc1","C(#CC1=CC=CC1)C1=CC=CC1",[],"[c:0]1[ch:1][ch][c:3][c!r5:4][c!r5:5]1>>[c:0]1[CH2:1][c:3][c:4][c:5]1",-0.3241907057],[null,0,192.4217295964,1,"completed",-5.45033,-2.29605,1,1,"C(#Cc1ccccc1)c1ccccc1","C(#Cc1ccc(C=Cc2ccccc2)cc1)c1ccc(C=Cc2ccccc2)cc1",[],"[ch&r6,CH1&r5:1]>>[*:1](-C=C-c1ccccc1)",-0.3117119911],[null,0,176.341143997,1,"completed",-5.74909,-2.01072,1,1,"C(#Cc1ccccc1)c1ccccc1","C(#Cc1c(C=Cc2ccccc2)cccc1C=Cc1ccccc1)c1ccccc1",[],"[ch&r6,CH1&r5:1]>>[*:1](-C=C-c1ccccc1)",-0.4873827396],[null,0,161.4845016084,1,"completed",-5.83904,-1.97055,1,1,"C(#Cc1ccccc1)c1ccccc1","C(#Cc1cc(C=Cc2ccccc2)cc(C=Cc2ccccc2)c1)c1ccccc1",[],"[ch&r6,CH1&r5:1]>>[*:1](-C=C-c1ccccc1)",-0.5419460341],[null,0,113.5966660004,1,"completed",-5.83277,-1.938,1,1,"C(#Cc1ccccc1)c1ccccc1","C(#Cc1cccc(C=Cc2ccccc2)c1)c1cccc(C=Cc2ccccc2)c1",[],"[ch&r6,CH1&r5:1]>>[*:1](-C=C-c1ccccc1)",-0.525367129],[null,0,205.2269541018,1,"completed",-5.57539,-2.04231,1,1,"C(#Cc1ccccc1)c1ccccc1","C(#Cc1ccccc1C=Cc1ccccc1)c1ccccc1C=Cc1ccccc1",[],"[ch&r6,CH1&r5:1]>>[*:1](-C=C-c1ccccc1)",-0.3909679939],[null,0,199.1168518944,1,"completed",-5.87574,-1.92962,1,1,"C(#Cc1ccccc1)c1ccccc1","C(#Cc1ccccc1C#Cc1ccccc1)c1ccccc1",[],"[ch&r6,CH1&r5:1]>>[*:1](-C#C-c1ccccc1)",-0.5783736414],[null,0,199.4963645047,1,"completed",-5.76384,-2.08033,1,1,"C(#Cc1ccccc1)c1ccccc1","C(#Cc1ccc(C#Cc2ccccc2)cc1)c1ccccc1",[],"[ch&r6,CH1&r5:1]>>[*:1](-C#C-c1ccccc1)",-0.5057012327],[null,0,311.0954425938,1,"completed",-6.09313,-1.71273,1,1,"C(#Cc1ccccc1)c1ccccc1","C(#Cc1cccc(C#Cc2ccccc2)c1)c1ccccc1",[],"[ch&r6,CH1&r5:1]>>[*:1](-C#C-c1ccccc1)",-0.7616238579],[null,0,249.4547806018,1,"completed",-6.51903,-2.09562,1,1,"C(#Cc1ccccc1)c1ccccc1","C(#Cc1cccnc1)c1cccnc1",[],"[ch&r6:0]>>[nr6:0]",-1.0241651706],[null,0,496.4727721017,1,"completed",-7.40778,-1.87575,1,1,"C(#Cc1ccccc1)c1ccccc1","C(#Cc1ccncc1)c1ccncc1",[],"[ch&r6:0]>>[nr6:0]",-1.6900150864],[null,0,208.9096134005,1,"completed",-6.47434,-2.05081,1,1,"C(#Cc1ccccc1)c1ccccc1","C(#Cc1ccccn1)c1ccccn1",[],"[ch&r6:0]>>[nr6:0]",-0.9844594151],[null,0,146.5607951977,1,"completed",-5.24474,-1.58381,1,1,"C(#Cc1ccccc1)c1ccccc1","C(#Cc1ccccc1Nc1ccccc1)c1ccccc1Nc1ccccc1",[],"[ch&r6,CH1&r5:1]>>[*:1](-N-c1ccccc1)",-0.1781723991],[null,0,162.5182361968,1,"completed",-5.34213,-1.62833,1,1,"C(#Cc1ccccc1)c1ccccc1","C(#Cc1c(Nc2ccccc2)cccc1Nc1ccccc1)c1ccccc1",[],"[ch&r6,CH1&r5:1]>>[*:1](-N-c1ccccc1)",-0.234817751],[null,0,71.341138304,1,"completed",-5.48886,-1.56505,1,1,"C(#Cc1ccccc1)c1ccccc1","C(#Cc1cccc(Nc2ccccc2)c1)c1cccc(Nc2ccccc2)c1",[],"[ch&r6,CH1&r5:1]>>[*:1](-N-c1ccccc1)",-0.2813956055],[null,0,332.8785898047,1,"completed",-5.04162,-1.35921,1,1,"C(#Cc1ccccc1)c1ccccc1","C(#Cc1ccc(Nc2ccccc2)cc1)c1ccc(Nc2ccccc2)cc1",[],"[ch&r6,CH1&r5:1]>>[*:1](-N-c1ccccc1)",-0.3353776759],[null,0,207.9032234033,1,"completed",-5.41571,-1.55799,1,1,"C(#Cc1ccccc1)c1ccccc1","C(#Cc1cc(Nc2ccccc2)cc(Nc2ccccc2)c1)c1ccccc1",[],"[ch&r6,CH1&r5:1]>>[*:1](-N-c1ccccc1)",-0.3034195516],[null,0,181.7390323049,1,"completed",-6.63301,-3.28694,1,1,"C(#Cc1ccccc1)c1ccccc1","O=c1cccc(C#Cc2cccc(=O)o2)o1",[],"[c:1]1[c:2][ch:3][ch:4][c:5][c:6]1>>[c:1]1[c:2][o:3][c:4](=O)[c:5][c:6]1",-1.088387665],[null,0,444.0576320994,1,"completed",-6.45288,-2.53864,1,1,"C(#Cc1ccccc1)c1ccccc1","O=c1ccc(C#Cc2ccc(=O)oc2)co1",[],"[c:1]1[c:2][ch:3][ch:4][c:5][c:6]1>>[c:1]1[c:2][o:3][c:4](=O)[c:5][c:6]1",-1.0459572099],[null,0,140.4071457073,1,"completed",-7.07569,-3.39915,1,1,"C(#Cc1ccccc1)c1ccccc1","O=c1cc(C#Cc2ccoc(=O)c2)cco1",[],"[c:1]1[c:2][ch:3][ch:4][c:5][c:6]1>>[c:1]1[c:2][o:3][c:4](=O)[c:5][c:6]1",-1.3900921354],[null,0,293.7254074059,1,"completed",-6.18733,-2.81475,1,1,"C(#Cc1ccccc1)c1ccccc1","O=c1occcc1C#Cc1cccoc1=O",[],"[c:1]1[c:2][ch:3][ch:4][c:5][c:6]1>>[c:1]1[c:2][o:3][c:4](=O)[c:5][c:6]1",-0.8158400665],[null,0,382.4342514999,1,"completed",-6.44968,-2.05158,1,1,"C(#Cc1ccccc1)c1ccccc1","O=c1ccocc1C#Cc1coccc1=O",[],"[ch:1]1[c:2][c:3][ch:4][c:5][c:6]1>>[o:1]1[c:2][c:3][C:4](=O)[c:5][c:6]1",-1.0192436641],[null,0,196.0466667952,1,"completed",-7.22789,-3.03127,1,1,"C(#Cc1ccccc1)c1ccccc1","O=c1ccoc(C#Cc2cc(=O)cco2)c1",[],"[ch:1]1[c:2][c:3][ch:4][c:5][c:6]1>>[o:1]1[c:2][c:3][C:4](=O)[c:5][c:6]1",-1.5023691501],[null,0,251.4431061936,1,"completed",-5.84631,-1.79472,1,1,"C(=Cc1ccccc1)c1ccccc1","C(=Cc1cc(-c2ccccc2)cc(-c2ccccc2)c1)c1ccccc1",[],"[cH&r6,CH&r5:1]>>[#6:1](-[c]1[ch]ccc[ch]1)",-0.5797785418],[null,0,240.9735633046,1,"completed",-5.84677,-1.78077,1,1,"C(=Cc1ccccc1)c1ccccc1","C(=Cc1cccc(-c2ccccc2)c1)c1cccc(-c2ccccc2)c1",[],"[cH&r6,CH&r5:1]>>[#6:1](-[c]1[ch]ccc[ch]1)",-0.5756077834],[null,0,366.2512033989,1,"completed",-5.78062,-1.55146,1,1,"C(=Cc1ccccc1)c1ccccc1","C(=Cc1c(-c2ccccc2)cccc1-c1ccccc1)c1ccccc1",[],"[cH&r6,CH&r5:1]>>[#6:1](-[c]1[ch]ccc[ch]1)",-0.6009403467],[null,0,561.9351353089,1,"completed",-6.0515,-1.34673,1,1,"C(=Cc1ccccc1)c1ccccc1","C(=Cc1ccccc1-c1ccccc1)c1ccccc1-c1ccccc1",[],"[cH&r6,CH&r5:1]>>[#6:1](-[c]1[ch]ccc[ch]1)",-0.8714319817],[null,0,288.4810929972,1,"completed",-5.61989,-1.94598,1,1,"C(=Cc1ccccc1)c1ccccc1","C(=Cc1ccc(-c2ccccc2)cc1)c1ccc(-c2ccccc2)cc1",[],"[cH&r6,CH&r5:1]>>[#6:1](-[c]1[ch]ccc[ch]1)",-0.4643934657],[null,0,453.4267470954,1,"completed",-5.7092,-1.80617,1,1,"C(=Cc1ccccc1)c1ccccc1","C(=Cc1cccc2ccccc12)c1cccc2ccccc12",[],"[cH&r6:1][cH&r6:2]>>[c:1]2cccc[c:2]2",-0.6224523183],[null,0,222.0114650991,1,"completed",-5.61205,-1.9265,1,1,"C(=Cc1ccccc1)c1ccccc1","C(=Cc1ccc2ccccc2c1)c1ccc2ccccc2c1",[],"[cH&r6:1][cH&r6:2]>>[c:1]2cccc[c:2]2",-0.42162156],[null,0,262.7429658023,1,"completed",-5.48281,-1.42021,1,1,"C(=Cc1ccccc1)c1ccccc1","C1=CC(C=CC2=CCC=C2)=CC1",[],"[c:0]1[ch:1][ch][c:3][c!r5:4][c!r5:5]1>>[c:0]1[CH2:1][c:3][c:4][c:5]1",-0.3752867959],[null,0,327.8006848013,1,"completed",-5.07468,-1.8389,1,1,"C(=Cc1ccccc1)c1ccccc1","C1=CCC(C=CC2=CC=CC2)=C1",[],"[c:0]1[ch:1][ch][c:3][c!r5:4][c!r5:5]1>>[c:0]1[CH2:1][c:3][c:4][c:5]1",-0.3282794985],[null,0,246.1702992005,1,"completed",-5.48405,-2.13052,1,1,"C(=Cc1ccccc1)c1ccccc1","C(=Cc1ccc(C=Cc2ccccc2)cc1)c1ccccc1",[],"[ch&r6,CH1&r5:1]>>[*:1](-C=C-c1ccccc1)",-0.3645162183],[null,0,170.4077181057,1,"completed",-5.77688,-1.79247,1,1,"C(=Cc1ccccc1)c1ccccc1","C(=Cc1cccc(C=Cc2ccccc2)c1)c1ccccc1",[],"[ch&r6,CH1&r5:1]>>[*:1](-C=C-c1ccccc1)",-0.5035279458],[null,0,341.5605026094,1,"completed",-5.70239,-1.78316,1,1,"C(=Cc1ccccc1)c1ccccc1","C(=Cc1ccccc1C=Cc1ccccc1)c1ccccc1",[],"[ch&r6,CH1&r5:1]>>[*:1](-C=C-c1ccccc1)",-0.5426524633],[null,0,272.8372433048,1,"completed",-5.77539,-1.99154,1,1,"C(=Cc1ccccc1)c1ccccc1","C(#Cc1cccc(C#Cc2ccccc2)c1C=Cc1ccccc1)c1ccccc1",[],"[ch&r6,CH1&r5:1]>>[*:1](-C#C-c1ccccc1)",-0.5458520595],[null,0,121.380552795,1,"completed",-5.90026,-1.91507,1,1,"C(=Cc1ccccc1)c1ccccc1","C(#Cc1cccc(C=Cc2cccc(C#Cc3ccccc3)c2)c1)c1ccccc1",[],"[ch&r6,CH1&r5:1]>>[*:1](-C#C-c1ccccc1)",-0.5731815696],[null,0,221.089058803,1,"completed",-5.65933,-2.03689,1,1,"C(=Cc1ccccc1)c1ccccc1","C(#Cc1ccccc1C=Cc1ccccc1C#Cc1ccccc1)c1ccccc1",[],"[ch&r6,CH1&r5:1]>>[*:1](-C#C-c1ccccc1)",-0.4496408521],[null,0,197.2481500998,1,"completed",-5.51986,-2.33873,1,1,"C(=Cc1ccccc1)c1ccccc1","C(#Cc1ccc(C=Cc2ccc(C#Cc3ccccc3)cc2)cc1)c1ccccc1",[],"[ch&r6,CH1&r5:1]>>[*:1](-C#C-c1ccccc1)",-0.3539565204],[null,0,159.9630553028,1,"completed",-5.92258,-1.98333,1,1,"C(=Cc1ccccc1)c1ccccc1","C(#Cc1cc(C#Cc2ccccc2)cc(C=Cc2ccccc2)c1)c1ccccc1",[],"[ch&r6,CH1&r5:1]>>[*:1](-C#C-c1ccccc1)",-0.5976125239],[null,0,302.4852105991,1,"completed",-6.325,-2.2403,1,1,"C(=Cc1ccccc1)c1ccccc1","C(=Cc1cccnc1)c1cccnc1",[],"[ch&r6:0]>>[nr6:0]",-0.9092873873],[null,0,283.001717602,1,"completed",-6.78976,-2.54645,1,1,"C(=Cc1ccccc1)c1ccccc1","C(=Cc1ccncc1)c1ccncc1",[],"[ch&r6:0]>>[nr6:0]",-1.2162160632],[null,0,270.9889469006,1,"completed",-6.12201,-2.03755,1,1,"C(=Cc1ccccc1)c1ccccc1","C(=Cc1ccccn1)c1ccccn1",[],"[ch&r6:0]>>[nr6:0]",-0.7650112319],[null,0,220.6585832027,1,"completed",-5.33694,-1.71227,1,1,"C(=Cc1ccccc1)c1ccccc1","C(=Cc1cc(Nc2ccccc2)cc(Nc2ccccc2)c1)c1ccccc1",[],"[ch&r6,CH1&r5:1]>>[*:1](-N-c1ccccc1)",-0.2760418202],[null,0,80.4651104991,1,"completed",-5.42312,-1.70691,1,1,"C(=Cc1ccccc1)c1ccccc1","C(=Cc1cccc(Nc2ccccc2)c1)c1cccc(Nc2ccccc2)c1",[],"[ch&r6,CH1&r5:1]>>[*:1](-N-c1ccccc1)",-0.240070481],[null,0,413.2267274981,1,"completed",-4.92754,-1.49466,1,1,"C(=Cc1ccccc1)c1ccccc1","C(=Cc1ccc(Nc2ccccc2)cc1)c1ccc(Nc2ccccc2)cc1",[],"[ch&r6,CH1&r5:1]>>[*:1](-N-c1ccccc1)",-0.4304998602],[null,0,305.116189098,1,"completed",-5.31566,-1.36289,1,1,"C(=Cc1ccccc1)c1ccccc1","C(=Cc1ccccc1Nc1ccccc1)c1ccccc1Nc1ccccc1",[],"[ch&r6,CH1&r5:1]>>[*:1](-N-c1ccccc1)",-0.3404194681],[null,0,232.9470855984,1,"completed",-5.28846,-1.45784,1,1,"C(=Cc1ccccc1)c1ccccc1","C(=Cc1c(Nc2ccccc2)cccc1Nc1ccccc1)c1ccccc1",[],"[ch&r6,CH1&r5:1]>>[*:1](-N-c1ccccc1)",-0.2677083465],[null,0,319.6942520954,1,"completed",-5.94286,-2.59192,1,1,"C(=Cc1ccccc1)c1ccccc1","O=c1occcc1C=Cc1cccoc1=O",[],"[c:1]1[c:2][ch:3][ch:4][c:5][c:6]1>>[c:1]1[c:2][o:3][c:4](=O)[c:5][c:6]1",-0.6710490107],[null,0,493.7071424938,1,"completed",-6.29633,-2.38406,1,1,"C(=Cc1ccccc1)c1ccccc1","O=c1ccc(C=Cc2ccc(=O)oc2)co1",[],"[c:1]1[c:2][ch:3][ch:4][c:5][c:6]1>>[c:1]1[c:2][o:3][c:4](=O)[c:5][c:6]1",-0.9721303525],[null,0,194.3632106995,1,"completed",-6.38881,-3.22242,1,1,"C(=Cc1ccccc1)c1ccccc1","O=c1cccc(C=Cc2cccc(=O)o2)o1",[],"[c:1]1[c:2][ch:3][ch:4][c:5][c:6]1>>[c:1]1[c:2][o:3][c:4](=O)[c:5][c:6]1",-0.922866379],[null,0,146.5060379996,1,"completed",-6.9658,-3.33226,1,1,"C(=Cc1ccccc1)c1ccccc1","O=c1cc(C=Cc2ccoc(=O)c2)cco1",[],"[c:1]1[c:2][ch:3][ch:4][c:5][c:6]1>>[c:1]1[c:2][o:3][c:4](=O)[c:5][c:6]1",-1.3142514001],[null,0,444.3490343983,1,"completed",-6.16087,-1.82357,1,1,"C(=Cc1ccccc1)c1ccccc1","O=c1ccocc1C=Cc1coccc1=O",[],"[ch:1]1[c:2][c:3][ch:4][c:5][c:6]1>>[o:1]1[c:2][c:3][C:4](=O)[c:5][c:6]1",-0.8653982848],[null,0,240.4164199979,1,"completed",-7.07364,-3.04421,1,1,"C(=Cc1ccccc1)c1ccccc1","O=c1ccoc(C=Cc2cc(=O)cco2)c1",[],"[ch:1]1[c:2][c:3][ch:4][c:5][c:6]1>>[o:1]1[c:2][c:3][C:4](=O)[c:5][c:6]1",-1.4023105688],[null,0,379.4273206004,1,"completed",-6.23892,-1.07288,1,1,"c1ccc(-c2ccccc2)cc1","c1ccc(-c2ccccc2-c2ccccc2)cc1",[],"[cH&r6,CH&r5:1]>>[#6:1](-[c]1[ch]ccc[ch]1)",-0.8829286988],[null,0,401.5881228042,1,"completed",-6.15083,-1.31919,1,1,"c1ccc(-c2ccccc2)cc1","c1ccc(-c2ccc(-c3ccccc3)cc2)cc1",[],"[cH&r6,CH&r5:1]>>[#6:1](-[c]1[ch]ccc[ch]1)",-0.838064692],[null,0,273.7228274054,1,"completed",-6.31608,-1.14666,1,1,"c1ccc(-c2ccccc2)cc1","c1ccc(-c2cccc(-c3ccccc3)c2)cc1",[],"[cH&r6,CH&r5:1]>>[#6:1](-[c]1[ch]ccc[ch]1)",-0.8941817286],[null,0,334.7499138035,1,"completed",-6.00166,-1.46184,1,1,"c1ccc(-c2ccccc2)cc1","c1ccc2c(-c3cccc4ccccc34)cccc2c1",[],"[cH&r6:1][cH&r6:2]>>[c:1]2cccc[c:2]2",-0.7144389232],[null,0,189.420591305,1,"completed",-5.89227,-1.63501,1,1,"c1ccc(-c2ccccc2)cc1","c1ccc2cc(-c3ccc4ccccc4c3)ccc2c1",[],"[cH&r6:1][cH&r6:2]>>[c:1]2cccc[c:2]2",-0.5860453219],[null,0,242.5852902998,1,"completed",-5.7028,-1.03073,1,1,"c1ccc(-c2ccccc2)cc1","C1=CC(C2=CCC=C2)=CC1",[],"[c:0]1[ch:1][ch][c:3][c!r5:4][c!r5:5]1>>[c:0]1[CH2:1][c:3][c:4][c:5]1",-0.4867215474],[null,0,333.8876211019,1,"completed",-5.21343,-1.58277,1,1,"c1ccc(-c2ccccc2)cc1","C1=CCC(C2=CC=CC2)=C1",[],"[c:0]1[ch:1][ch][c:3][c!r5:4][c!r5:5]1>>[c:0]1[CH2:1][c:3][c:4][c:5]1",-0.343198867],[null,0,237.8773512901,1,"completed",-5.52772,-2.07929,1,1,"c1ccc(-c2ccccc2)cc1","C(=Cc1ccc(-c2ccc(C=Cc3ccccc3)cc2)cc1)c1ccccc1",[],"[ch&r6,CH1&r5:1]>>[*:1](-C=C-c1ccccc1)",-0.382398208],[null,0,388.2332141948,1,"completed",-5.82537,-1.54954,1,1,"c1ccc(-c2ccccc2)cc1","C(=Cc1ccccc1-c1ccccc1C=Cc1ccccc1)c1ccccc1",[],"[ch&r6,CH1&r5:1]>>[*:1](-C=C-c1ccccc1)",-0.639174648],[null,0,192.6138136041,1,"completed",-5.86708,-1.70384,1,1,"c1ccc(-c2ccccc2)cc1","C(=Cc1cccc(-c2cccc(C=Cc3ccccc3)c2)c1)c1ccccc1",[],"[ch&r6,CH1&r5:1]>>[*:1](-C=C-c1ccccc1)",-0.5704575594],[null,0,287.7214150067,1,"completed",-5.79623,-1.76813,1,1,"c1ccc(-c2ccccc2)cc1","C(=Cc1cccc(C=Cc2ccccc2)c1-c1ccccc1)c1ccccc1",[],"[ch&r6,CH1&r5:1]>>[*:1](-C=C-c1ccccc1)",-0.5659543771],[null,0,185.8538704982,1,"completed",-5.74472,-1.99507,1,1,"c1ccc(-c2ccccc2)cc1","C(=Cc1cc(C=Cc2ccccc2)cc(-c2ccccc2)c1)c1ccccc1",[],"[ch&r6,CH1&r5:1]>>[*:1](-C=C-c1ccccc1)",-0.48807475],[null,0,114.1477049969,1,"completed",-6.02649,-1.72101,1,1,"c1ccc(-c2ccccc2)cc1","C(#Cc1cccc(-c2cccc(C#Cc3ccccc3)c2)c1)c1ccccc1",[],"[ch&r6,CH1&r5:1]>>[*:1](-C#C-c1ccccc1)",-0.6585117474],[null,0,144.7180613977,1,"completed",-5.9494,-1.78515,1,1,"c1ccc(-c2ccccc2)cc1","C(#Cc1cccc(C#Cc2ccccc2)c1-c1ccccc1)c1ccccc1",[],"[ch&r6,CH1&r5:1]>>[*:1](-C#C-c1ccccc1)",-0.6119384721],[null,0,291.4428845033,1,"completed",-5.79935,-1.99225,1,1,"c1ccc(-c2ccccc2)cc1","C(#Cc1ccc(-c2ccc(C#Cc3ccccc3)cc2)cc1)c1ccccc1",[],"[ch&r6,CH1&r5:1]>>[*:1](-C#C-c1ccccc1)",-0.569730868],[null,0,151.7710675034,1,"completed",-6.00459,-1.81949,1,1,"c1ccc(-c2ccccc2)cc1","C(#Cc1cc(C#Cc2ccccc2)cc(-c2ccccc2)c1)c1ccccc1",[],"[ch&r6,CH1&r5:1]>>[*:1](-C#C-c1ccccc1)",-0.6511475718],[null,0,144.8629987062,1,"completed",-5.91404,-1.63908,1,1,"c1ccc(-c2ccccc2)cc1","C(#Cc1ccccc1-c1ccccc1C#Cc1ccccc1)c1ccccc1",[],"[ch&r6,CH1&r5:1]>>[*:1](-C#C-c1ccccc1)",-0.5879534318],[null,0,417.2836008984,1,"completed",-6.96772,-1.59239,1,1,"c1ccc(-c2ccccc2)cc1","c1cncc(-c2cccnc2)c1",[],"[ch&r6:0]>>[nr6:0]",-1.3723814422],[null,0,511.9306381966,1,"completed",-7.38109,-1.98544,1,1,"c1ccc(-c2ccccc2)cc1","c1cc(-c2ccncc2)ccn1",[],"[ch&r6:0]>>[nr6:0]",-1.6768199237],[null,0,252.7020509006,1,"completed",-6.67863,-1.70331,1,1,"c1ccc(-c2ccccc2)cc1","c1ccc(-c2ccccn2)nc1",[],"[ch&r6:0]>>[nr6:0]",-1.1335669095],[null,0,246.8371714931,1,"completed",-5.32371,-1.02239,1,1,"c1ccc(-c2ccccc2)cc1","c1ccc(Nc2cccc(Nc3ccccc3)c2-c2ccccc2)cc1",[],"[ch&r6,CH1&r5:1]>>[*:1](-N-c1ccccc1)",-0.2923203887],[null,0,390.6831142958,1,"completed",-5.12388,-0.94178,1,1,"c1ccc(-c2ccccc2)cc1","c1ccc(Nc2ccc(-c3ccc(Nc4ccccc4)cc3)cc2)cc1",[],"[ch&r6,CH1&r5:1]>>[*:1](-N-c1ccccc1)",-0.3910405611],[null,0,215.7959268079,1,"completed",-5.30899,-1.00962,1,1,"c1ccc(-c2ccccc2)cc1","c1ccc(Nc2cc(Nc3ccccc3)cc(-c3ccccc3)c2)cc1",[],"[ch&r6,CH1&r5:1]>>[*:1](-N-c1ccccc1)",-0.2607096544],[null,0,241.4227375994,1,"completed",-5.46908,-0.88514,1,1,"c1ccc(-c2ccccc2)cc1","c1ccc(Nc2ccccc2-c2ccccc2Nc2ccccc2)cc1",[],"[ch&r6,CH1&r5:1]>>[*:1](-N-c1ccccc1)",-0.3535997186],[null,0,76.9881501983,1,"completed",-5.4198,-1.01355,1,1,"c1ccc(-c2ccccc2)cc1","c1ccc(Nc2cccc(-c3cccc(Nc4ccccc4)c3)c2)cc1",[],"[ch&r6,CH1&r5:1]>>[*:1](-N-c1ccccc1)",-0.2367286947],[null,0,336.6022006085,1,"completed",-6.37711,-2.52989,1,1,"c1ccc(-c2ccccc2)cc1","O=c1occcc1-c1cccoc1=O",[],"[c:1]1[c:2][ch:3][ch:4][c:5][c:6]1>>[c:1]1[c:2][o:3][c:4](=O)[c:5][c:6]1",-0.9552465221],[null,0,205.682132495,1,"completed",-7.18143,-3.12339,1,1,"c1ccc(-c2ccccc2)cc1","O=c1cc(-c2ccoc(=O)c2)cco1",[],"[c:1]1[c:2][ch:3][ch:4][c:5][c:6]1>>[c:1]1[c:2][o:3][c:4](=O)[c:5][c:6]1",-1.471447265],[null,0,513.9544609046,1,"completed",-6.74905,-2.49713,1,1,"c1ccc(-c2ccccc2)cc1","O=c1ccc(-c2ccc(=O)oc2)co1",[],"[c:1]1[c:2][ch:3][ch:4][c:5][c:6]1>>[c:1]1[c:2][o:3][c:4](=O)[c:5][c:6]1",-1.263581608],[null,0,196.7373094958,1,"completed",-6.73024,-3.15643,1,1,"c1ccc(-c2ccccc2)cc1","O=c1cccc(-c2cccc(=O)o2)o1",[],"[c:1]1[c:2][ch:3][ch:4][c:5][c:6]1>>[c:1]1[c:2][o:3][c:4](=O)[c:5][c:6]1",-1.1580025791],[null,0,425.8711268994,1,"completed",-6.79102,-1.60146,1,1,"c1ccc(-c2ccccc2)cc1","O=c1ccocc1-c1coccc1=O",[],"[ch:1]1[c:2][c:3][ch:4][c:5][c:6]1>>[o:1]1[c:2][c:3][C:4](=O)[c:5][c:6]1",-1.2579924684],[null,0,182.9837877012,1,"completed",-7.18881,-2.78924,1,1,"c1ccc(-c2ccccc2)cc1","O=c1ccoc(-c2cc(=O)cco2)c1",[],"[ch:1]1[c:2][c:3][ch:4][c:5][c:6]1>>[o:1]1[c:2][c:3][C:4](=O)[c:5][c:6]1",-1.4735723268],[null,0,279.0445342107,1,"completed",-6.53527,-1.34299,1,1,"c1ccncc1","c1ccc(-c2cncc(-c3ccccc3)c2)cc1",[],"[cH&r6,CH&r5:1]>>[#6:1](-[c]1[ch]ccc[ch]1)",-1.042720403],[null,0,189.9814462013,1,"completed",-6.23325,-1.58198,1,1,"c1ccncc1","c1ccc(-c2cccc(-c3ccccc3)n2)cc1",[],"[cH&r6,CH&r5:1]>>[#6:1](-[c]1[ch]ccc[ch]1)",-0.8157071629],[null,0,140.4766617998,1,"completed",-6.01646,-2.3358,1,1,"c1ccncc1","c1ccc2nc3ccccc3cc2c1",[],"[cH&r6:1][cH&r6:2]>>[c:1]2cccc[c:2]2",-0.6567222921],[null,0,164.0465234959,1,"completed",-5.91022,-2.3142,1,1,"c1ccncc1","c1ccc2cc3cnccc3cc2c1",[],"[cH&r6:1][cH&r6:2]>>[c:1]2cccc[c:2]2",-0.5904023387],[null,0,186.1862352962,1,"completed",-5.79622,-1.91234,1,1,"c1ccncc1","C(=Cc1cccc(C=Cc2ccccc2)n1)c1ccccc1",[],"[ch&r6,CH1&r5:1]>>[*:1](-C=C-c1ccccc1)",-0.5217079983],[null,0,176.2794035021,1,"completed",-5.96445,-2.05788,1,1,"c1ccncc1","C(=Cc1cncc(C=Cc2ccccc2)c1)c1ccccc1",[],"[ch&r6,CH1&r5:1]>>[*:1](-C=C-c1ccccc1)",-0.630268666],[null,0,148.0037301953,1,"completed",-6.18812,-1.99668,1,1,"c1ccncc1","C(#Cc1cncc(C#Cc2ccccc2)c1)c1ccccc1",[],"[ch&r6,CH1&r5:1]>>[*:1](-C#C-c1ccccc1)",-0.7759301644],[null,0,145.3590377059,1,"completed",-6.0832,-1.89612,1,1,"c1ccncc1","C(#Cc1cccc(C#Cc2ccccc2)n1)c1ccccc1",[],"[ch&r6,CH1&r5:1]>>[*:1](-C#C-c1ccccc1)",-0.7034227374],[null,0,721.3554283408,1,"completed",-7.13928,-1.83299,1,1,"c1ccncc1","c1cnccn1",[],"[ch&r6:0]>>[nr6:0]",-1.5994056659],[null,0,944.6508264718,1,"completed",-7.24411,-1.57237,1,1,"c1ccncc1","c1cncnc1",[],"[ch&r6:0]>>[nr6:0]",-1.773413926],[null,0,1159.913952828,1,"completed",-6.68476,-1.79327,1,1,"c1ccncc1","c1ccnnc1",[],"[ch&r6:0]>>[nr6:0]",-1.604997777],[null,0,137.9861804962,1,"completed",-5.31337,-0.772,1,1,"c1ccncc1","c1ccc(Nc2cccc(Nc3ccccc3)n2)cc1",[],"[ch&r6,CH1&r5:1]>>[*:1](-N-c1ccccc1)",-0.2033428063],[null,0,200.0334155964,1,"completed",-5.47949,-0.98289,1,1,"c1ccncc1","c1ccc(Nc2cncc(Nc3ccccc3)c2)cc1",[],"[ch&r6,CH1&r5:1]>>[*:1](-N-c1ccccc1)",-0.332535067],[null,0,278.7641598989,1,"completed",-5.90454,-1.15466,1,1,"C1=CCC=C1","C1=C(c2ccccc2)C(c2ccccc2)=CC1",[],"[cH&r6,CH&r5:1]>>[#6:1](-[c]1[ch]ccc[ch]1)",-0.6283939183],[null,0,281.4119172035,1,"completed",-5.34074,-1.87893,1,1,"C1=CCC=C1","C1=C(c2ccccc2)CC(c2ccccc2)=C1",[],"[cH&r6,CH&r5:1]>>[#6:1](-[c]1[ch]ccc[ch]1)",-0.3280106454],[null,0,267.489058213,1,"completed",-5.53151,-1.54048,1,1,"C1=CCC=C1","C(=Cc1ccccc1)C1=CCC=C1C=Cc1ccccc1",[],"[ch&r6,CH1&r5:1]>>[*:1](-C=C-c1ccccc1)",-0.4034709748],[null,0,279.0997261909,1,"completed",-5.07942,-2.27317,1,1,"C1=CCC=C1","C(=Cc1ccccc1)C1=CC=C(C=Cc2ccccc2)C1",[],"[ch&r6,CH1&r5:1]>>[*:1](-C=C-c1ccccc1)",-0.2794712686],[null,0,249.6980344004,1,"completed",-5.35713,-2.22608,1,1,"C1=CCC=C1","C(#Cc1ccccc1)C1=CC=C(C#Cc2ccccc2)C1",[],"[ch&r6,CH1&r5:1]>>[*:1](-C#C-c1ccccc1)",-0.3078081683],[null,0,148.3909064991,1,"completed",-5.79099,-1.75673,1,1,"C1=CCC=C1","C(#Cc1ccccc1)C1=CCC=C1C#Cc1ccccc1",[],"[ch&r6,CH1&r5:1]>>[*:1](-C#C-c1ccccc1)",-0.5059434547],[null,0,168.1569542998,1,"completed",-6.22398,-3.0682,1,1,"C1=CCC=C1","C1=CC(=C2C=CC=C2)C=C1",[],"[r5:1][CH2r5:2][r5:3]>>[r5:1][C:2](=C1cccc1)[r5:3]",-0.8045551386],[null,0,348.8313076305,1,"completed",-6.49853,-0.05114,1,1,"C1=CCC=C1","c1ccoc1",[],"[#6H2r5:1]>>[O:1]",-1.03926296],[null,0,566.9975381807,1,"completed",-5.65179,0.58255,1,1,"C1=CCC=C1","C1=COCO1",[],"[CH,ch:0]1=[C,c:1][C,c:2]=[CH,ch:3][*:4]1>>[O:0]1[*:1]=,:[*:2][O:3][*:4]1",-0.6860594641],[null,0,751.5637218967,1,"completed",-6.67018,-0.64091,1,1,"C1=CCC=C1","c1ccsc1",[],"[#6H2r5:1]>>[S:1]",-1.3315126706],[null,0,272.9678834949,1,"completed",-5.42727,-0.66559,1,1,"C1=CCC=C1","C1=CSCS1",[],"[CH,ch:0]1=[C,c:1][C,c:2]=[CH,ch:3][*:4]1>>[S:0]1[*:1]=,:[*:2][S:3][*:4]1",-0.3563611025],[null,0,348.7017027292,1,"completed",-5.93245,0.63283,1,1,"C1=CCC=C1","c1cc[nH]c1",[],"[#6H2r5:1]>>[NH:1]",-0.6790800017],[null,0,1096.3814239294,1,"completed",-7.85452,-1.97024,1,1,"C1=CCC=C1","C1=NCN=C1",[],"[chr5,CH1r5:1]>>[n:1]",-2.2180776897],[null,0,752.7512997603,1,"completed",-7.67901,-1.6266,1,1,"C1=CCC=C1","C1=NN=CC1",[],"[chr5,CH1r5:1]>>[n:1]",-1.955957025],[null,0,760.2781450987,1,"completed",-4.54272,-0.77013,1,1,"C1=CCC=C1","C1=C(Nc2ccccc2)CC(Nc2ccccc2)=C1",[],"[ch&r6,CH1&r5:1]>>[*:1](-N-c1ccccc1)",-0.8545160895],[null,0,339.1077856068,1,"completed",-5.23894,-0.78966,1,1,"C1=CCC=C1","C1=C(Nc2ccccc2)C(Nc2ccccc2)=CC1",[],"[ch&r6,CH1&r5:1]>>[*:1](-N-c1ccccc1)",-0.3527792636],[0.4451649127,0,145.2886748011,2,"completed",-5.21318,-1.72566,2,1,"C(#Cc1c(Nc2cccc(C3=CCC=C3)c2C#Cc2ccccc2)cccc1C1=CCC=C1)c1ccccc1","C(#Cc1c(Nc2cccc(C3=CCC=C3)c2C#CC2=CC=CC2)cccc1C1=CCC=C1)C1=CC=CC1",{},"[c:0]1[ch:1][ch][c:3][c!r5:4][c!r5:5]1>>[c:0]1[CH2:1][c:3][c:4][c:5]1",-0.1654858245],[0.4426840568,0,144.7028208058,2,"completed",-5.21548,-1.87857,2,1,"C(#Cc1c(Nc2cccc(C3=CC=CC3)c2C#Cc2ccccc2)cccc1C1=CC=CC1)c1ccccc1","C(#Cc1c(Nc2cccc(C3=CC=CC3)c2C#CC2=CCC=C2)cccc1C1=CC=CC1)C1=CCC=C1",{},"[c:0]1[ch:1][ch][c:3][c!r5:4][c!r5:5]1>>[c:0]1[CH2:1][c:3][c:4][c:5]1",-0.1657509133],[0.4360790892,0,201.7291521188,2,"completed",-5.00948,-2.39776,2,1,"C(#Cc1cccc2c1=CCC=2)c1cccc(C#Cc2cccc3c2=CCC=3)c1Nc1ccccc1","C(#Cc1cccc2c1=CCC=2)c1cccc(C#Cc2cccc3c2=CCC=3)c1NC1=CC=CC1",{},"[c:0]1[ch:1][ch][c:3][c!r5:4][c!r5:5]1>>[c:0]1[CH2:1][c:3][c:4][c:5]1",-0.211446559],[0.4340945617,0,111.0953309981,2,"completed",-5.28023,-1.8766,2,1,"C(#Cc1cc2ccccc2cc1Nc1cc2ccccc2cc1C#Cc1ccccc1)c1ccccc1","C(#Cc1cc2ccccc2cc1Nc1cc2ccccc2cc1C#CC1=CCC=C1)C1=CCC=C1",{},"[c:0]1[ch:1][ch][c:3][c!r5:4][c!r5:5]1>>[c:0]1[CH2:1][c:3][c:4][c:5]1",-0.1681034518],[0.4284638107,0,379.6447009954,2,"completed",-5.27397,-1.88322,2,1,"C(#Cc1cccc(Nc2cccc(C#CC3=CC=CC3)c2Nc2ccccc2)c1Nc1ccccc1)C1=CC=CC1","C(#Cc1cccc(Nc2cccc(C#CC3=CC=CC3)c2Nc2ccccn2)c1Nc1ccccn1)C1=CC=CC1",{},"[ch&r6:0]>>[nr6:0]",-0.3986981613],[0.4191144542,0,127.7050245117,2,"completed",-5.19342,-1.97594,3,1,"C(#Cc1c(Nc2cccc(C3=CC=CC3)c2C#Cc2ccccc2)cccc1C1=CC=CC1)c1ccccc1","C(#Cc1c(Nc2cccc(C3=CC=CC3)c2C#CC2=CC=CC2)cccc1C1=CC=CC1)C1=CC=CC1",{},"[c:0]1[ch:1][ch][c:3][c!r5:4][c!r5:5]1>>[c:0]1[CH2:1][c:3][c:4][c:5]1",-0.1434745571],[0.4149446724,0,170.1809172009,2,"completed",-4.81611,-2.08957,2,1,"C(=Cc1cc(Nc2cc(C=Cc3ccccc3)cc3c2=CCC=3)c2c(c1)=CCC=2)c1ccccc1","C1=c2cccc(Nc3cccc4c3=CCC=4)c2=CC1",{},"[c&r6,C&r5:1](-[C!R]=[C!R]-c1ccccc1)>>[ch&r6,CH1&r5:1]",-0.2616340485],[0.4121811525,0,197.1881022037,2,"completed",-5.278,-1.7787,3,1,"C(#Cc1cccc(Nc2cccc(C#CC3=CC=CC3)c2Nc2ccccc2)c1Nc1ccccc1)C1=CC=CC1","C(#Cc1cccc(Nc2cccc(C#CC3=CC=CC3)c2N(c2ccccc2)c2ccccc2)c1N(c1ccccc1)c1ccccc1)C1=CC=CC1",{},"[r:1][NH!R:2][r:3]>>[r:1][N:2](-c1ccccc1)[r:3]",-0.2332558845],[0.4111799618,0,175.5725409021,2,"completed",-5.24692,-1.6068,2,2,"C(#Cc1ccccc1Nc1ccccc1C#Cc1ccccc1)c1ccccc1","C(#Cc1ccccc1Nc1ccccc1C#CC1=CCC=C1)C1=CCC=C1",{},"[c:0]1[ch:1][ch][c:3][c!r5:4][c!r5:5]1>>[c:0]1[CH2:1][c:3][c:4][c:5]1",-0.2034763019],[0.4109234907,0,141.3777926064,2,"completed",-4.95766,-1.73967,2,1,"C(#Cc1cc2c(cc1Nc1cc3c(cc1C#Cc1ccccc1)CC=C3)C=CC2)c1ccccc1","C(#Cc1cc2c(cc1Nc1cc3c(cc1C#CC1=CC=CC1)CC=C3)C=CC2)C1=CC=CC1",{},"[c:0]1[ch:1][ch][c:3][c!r5:4][c!r5:5]1>>[c:0]1[CH2:1][c:3][c:4][c:5]1",-0.1729607218],[0.4076401903,0,140.491905302,2,"completed",-5.25535,-3.35534,2,1,"C(#Cc1ccccc1Nc1ccccc1)C1=CC(=C2C=CC(C#Cc3ccccc3Nc3ccccc3)=C2)C=C1","C(#Cc1ccccc1NC1=CCC=C1)C1=CC(=C2C=CC(C#Cc3ccccc3NC3=CCC=C3)=C2)C=C1",{},"[c:0]1[ch:1][ch][c:3][c!r5:4][c!r5:5]1>>[c:0]1[CH2:1][c:3][c:4][c:5]1",-0.177661055],[0.4033311655,0,142.7328805003,2,"completed",-5.20686,-1.88988,2,1,"C(#Cc1cccc(Nc2cccc(C#CC3=CC=CC3)c2Nc2ccccc2)c1Nc1ccccc1)C1=CC=CC1","C(#Cc1cccc(Nc2cccc(C#CC3=CC=CC3)c2Nc2cccc(Nc3ccccc3)c2)c1Nc1cccc(Nc2ccccc2)c1)C1=CC=CC1",{},"[ch&r6,CH1&r5:1]>>[*:1](-N-c1ccccc1)",-0.1611459412],[0.4027999373,0,102.1370173039,2,"completed",-5.51051,-1.97373,2,1,"C(#Cc1cccc(Nc2cccc(C#CC3=CC=CC3)c2)c1)C1=CC=CC1","C(#Cc1cccc(Nc2cccc(C#CC3=CC=CC3)n2)n1)C1=CC=CC1",{},"[ch&r6:0]>>[nr6:0]",-0.3049688767],[0.4023358765,0,218.3788363036,2,"completed",-5.30645,-1.61847,2,1,"C(#Cc1ccccc1Nc1cc2ccccc2cc1Nc1ccccc1C#Cc1ccccc1)c1ccccc1","C(#Cc1ccccc1Nc1cc2ccccc2cc1Nc1ccccc1C#CC1=CCC=C1)C1=CCC=C1",{},"[c:0]1[ch:1][ch][c:3][c!r5:4][c!r5:5]1>>[c:0]1[CH2:1][c:3][c:4][c:5]1",-0.2618661898],[0.4005302763,0,150.1771967887,2,"completed",-5.29018,-1.96704,2,1,"C(#Cc1cccc(Nc2cccc(C#CC3=CC=CC3)c2)c1)C1=CC=CC1","C(#Cc1cc(Nc2cc(C#CC3=CC=CC3)c3ccccc3c2)cc2ccccc12)C1=CC=CC1",{},"[cH&r6:1][cH&r6:2]>>[c:1]2cccc[c:2]2",-0.200688122],[0.3977979592,0,167.8027340095,2,"completed",-4.95828,-1.62109,2,1,"C(#Cc1ccccc1NC1=CC(C2=CCC(Nc3ccccc3C#Cc3ccccc3)=C2)=CC1)c1ccccc1","C(#Cc1ccccc1NC1=CC(C2=CCC(Nc3ccccc3C#CC3=CCC=C3)=C2)=CC1)C1=CCC=C1",{},"[c:0]1[ch:1][ch][c:3][c!r5:4][c!r5:5]1>>[c:0]1[CH2:1][c:3][c:4][c:5]1",-0.1949338122],[0.3934195845,0,184.5474367874,2,"completed",-5.1201,-2.37735,2,1,"C(#Cc1cccc2c1=CCC=2)c1cccc(C#Cc2cccc3c2=CCC=3)c1Nc1ccccc1","C(#Cc1cccc2c1=CCC=2)c1cccc(C#Cc2cccc3c2=CCC=3)c1NC1=CCC=C1",{},"[c:0]1[ch:1][ch][c:3][c!r5:4][c!r5:5]1>>[c:0]1[CH2:1][c:3][c:4][c:5]1",-0.185083012],[0.3891105878,0,186.847222998,2,"completed",-5.31735,-1.87003,2,1,"C(#Cc1cccc(Nc2ccccn2)c1C=Cc1c(C#Cc2ccccc2)cccc1Nc1ccccn1)c1ccccc1","C(#Cc1cccc(Nc2ccccn2)c1C=Cc1c(C#CC2=CC=CC2)cccc1Nc1ccccn1)C1=CC=CC1",{},"[c:0]1[ch:1][ch][c:3][c!r5:4][c!r5:5]1>>[c:0]1[CH2:1][c:3][c:4][c:5]1",-0.2409563981],[0.388067554,0,74.9937109067,2,"completed",-5.3492,-1.77698,2,1,"C(#Cc1cccc(Nc2cccc(Nc3cccc(C#Cc4ccccc4)c3)n2)c1)c1ccccc1","C(#Cc1cccc(Nc2cccc(Nc3cccc(C#CC4=CC=CC4)c3)n2)c1)C1=CC=CC1",{},"[c:0]1[ch:1][ch][c:3][c!r5:4][c!r5:5]1>>[c:0]1[CH2:1][c:3][c:4][c:5]1",-0.1898772505],[0.387556307,0,199.139176897,2,"completed",-5.52476,-2.02565,2,1,"C(#Cc1cccc(Nc2cccc(C#CC3=CC=CC3)c2Nc2ccccc2)c1Nc1ccccc1)C1=CC=CC1","C(#Cc1cccc(Nc2cccc(C#CC3=CC=CC3)c2Nc2cccnc2)c1Nc1cccnc1)C1=CC=CC1",{},"[ch&r6:0]>>[nr6:0]",-0.3578585335],[0.3860113997,0,246.5807007975,2,"completed",-5.40455,-1.75604,2,1,"C(#Cc1cc(-c2ccccc2Nc2ccccc2-c2ccc(-c3ccccc3)c(C#Cc3ccccc3)c2)ccc1-c1ccccc1)c1ccccc1","C(#Cc1cc(-c2ccccc2Nc2ccccc2-c2ccc(-c3ccccc3)c(C#CC3=CC=CC3)c2)ccc1-c1ccccc1)C1=CC=CC1",{},"[c:0]1[ch:1][ch][c:3][c!r5:4][c!r5:5]1>>[c:0]1[CH2:1][c:3][c:4][c:5]1",-0.3259599457],[0.3859782958,0,243.666850205,2,"completed",-5.37446,-1.84596,2,1,"C(#Cc1ccccc1Nc1cccc(-c2cccc(Nc3ccccc3C#Cc3ccccc3)c2)c1)c1ccccc1","C(#Cc1ccccc1Nc1cccc(-c2cccc(Nc3ccccc3C#CC3=CC=CC3)c2)c1)C1=CC=CC1",{},"[c:0]1[ch:1][ch][c:3][c!r5:4][c!r5:5]1>>[c:0]1[CH2:1][c:3][c:4][c:5]1",-0.3102972716],[0.3856042901,0,414.2792884959,2,"completed",-5.07116,-1.76025,2,1,"C(#Cc1cccc(C#Cc2ccccc2)c1NC1=CC=CC1)c1ccccc1","C(#Cc1cccc(C#CC2=CCC=C2)c1NC1=CC=CC1)C1=CCC=C1",{},"[c:0]1[ch:1][ch][c:3][c!r5:4][c!r5:5]1>>[c:0]1[CH2:1][c:3][c:4][c:5]1",-0.4147708816],[0.3854497616,0,212.2540616838,2,"completed",-5.15774,-1.76442,2,1,"C(#Cc1cccc(C#Cc2ccccc2Nc2ccccc2)c1NC1=CCC=C1)c1ccccc1Nc1ccccc1","C(#Cc1cccc(C#Cc2ccccc2NC2=CCC=C2)c1NC1=CCC=C1)c1ccccc1NC1=CCC=C1",{},"[c:0]1[ch:1][ch][c:3][c!r5:4][c!r5:5]1>>[c:0]1[CH2:1][c:3][c:4][c:5]1",-0.2160680481],[0.3853700433,0,111.2106997025,2,"completed",-5.18776,-2.0159,2,1,"C(#Cc1cc2ccc3ccccc3c2cc1Nc1cc2c(ccc3ccccc32)cc1C#Cc1ccccc1)c1ccccc1","C(#Cc1cc2ccc3ccccc3c2cc1Nc1cc2c(ccc3ccccc32)cc1C#CC1=CC=CC1)C1=CC=CC1",{},"[c:0]1[ch:1][ch][c:3][c!r5:4][c!r5:5]1>>[c:0]1[CH2:1][c:3][c:4][c:5]1",-0.1270500309],[0.3843844126,0,122.8402981069,2,"completed",-5.18582,-2.03788,2,1,"C(#Cc1c(Nc2cccc(C3=CC=CC3)c2C#Cc2ccccc2)cccc1C1=CC=CC1)c1ccccc1","C(#Cc1cccc2ccccc12)c1c(Nc2cccc(C3=CC=CC3)c2C#Cc2cccc3ccccc23)cccc1C1=CC=CC1",{},"[cH&r6:1][cH&r6:2]>>[c:1]2cccc[c:2]2",-0.1367429132],[0.3839654662,0,231.9164248911,2,"completed",-5.43287,-2.03896,2,1,"C(#Cc1c(C#Cc2cccc(Nc3ccccc3)c2C#Cc2ccccc2)cccc1Nc1ccccc1)c1ccccc1","C(#Cc1c(C#Cc2cccc(Nc3ccccc3)c2C#CC2=CCC=C2)cccc1Nc1ccccc1)C1=CCC=C1",{},"[c:0]1[ch:1][ch][c:3][c!r5:4][c!r5:5]1>>[c:0]1[CH2:1][c:3][c:4][c:5]1",-0.3287528285],[0.3838667709,0,148.9644961257,2,"completed",-5.56605,-2.12701,2,1,"C(#Cc1cccc(Nc2cccc(C#CC3=CC=CC3)c2Nc2ccccc2)c1Nc1ccccc1)C1=CC=CC1","O=c1cccc(Nc2c(C#CC3=CC=CC3)cccc2Nc2cccc(C#CC3=CC=CC3)c2Nc2cccc(=O)o2)o1",{},"[c:1]1[c:2][ch:3][ch:4][c:5][c:6]1>>[c:1]1[c:2][o:3][c:4](=O)[c:5][c:6]1",-0.3586358827],[0.3816067683,0,69.245428982,2,"completed",-5.38401,-2.13547,2,1,"C(#Cc1ccc(C#Cc2ccccc2)cc1-c1cc(C#Cc2ccccc2)ccc1C#CC1=CC=CC1)C1=CC=CC1","C(#Cc1ccc(C#Cc2cccc(Nc3ccccc3)c2)cc1-c1cc(C#Cc2cccc(Nc3ccccc3)c2)ccc1C#CC1=CC=CC1)C1=CC=CC1",{},"[ch&r6,CH1&r5:1]>>[*:1](-N-c1ccccc1)",-0.2105211455],[0.3812547873,0,94.8546703003,2,"completed",-5.32198,-1.79329,2,1,"C(#Cc1cccc(Nc2cccc(C#CC3=CC=CC3)c2)c1)C1=CC=CC1","C(#Cc1cccc(N(c2ccccc2)c2cccc(C#CC3=CC=CC3)c2)c1)C1=CC=CC1",{},"[r:1][NH!R:2][r:3]>>[r:1][N:2](-c1ccccc1)[r:3]",-0.1820500411],[0.3789521375,0,117.8390182904,2,"completed",-5.30164,-1.80912,3,1,"C(#Cc1c(Nc2cccc(C3=CC=CC3)c2C#Cc2ccccc2)cccc1C1=CC=CC1)c1ccccc1","C(#Cc1c(Nc2cccc(C3=CC=CC3)c2C#Cc2cccc(Nc3ccccc3)c2)cccc1C1=CC=CC1)c1cccc(Nc2ccccc2)c1",{},"[ch&r6,CH1&r5:1]>>[*:1](-N-c1ccccc1)",-0.183871673],[0.3777185196,0,205.3659152007,2,"completed",-4.94219,-1.91721,2,1,"C(#Cc1ccccc1Nc1ccccc1)c1cc2ccccc2cc1C#Cc1ccccc1Nc1ccccc1","C(#Cc1ccccc1NC1=CCC=C1)c1cc2ccccc2cc1C#Cc1ccccc1NC1=CCC=C1",{},"[c:0]1[ch:1][ch][c:3][c!r5:4][c!r5:5]1>>[c:0]1[CH2:1][c:3][c:4][c:5]1",-0.2331911602],[0.3774610649,0,155.6885681057,2,"completed",-5.48609,-1.68049,2,1,"C(#Cc1ccccc1Nc1cccc(-c2cccc(Nc3ccccc3C#Cc3ccccc3)c2)c1)c1ccccc1","C(#Cc1ccccc1Nc1cccc(-c2cccc(Nc3ccccc3C#CC3=CCC=C3)c2)c1)C1=CCC=C1",{},"[c:0]1[ch:1][ch][c:3][c!r5:4][c!r5:5]1>>[c:0]1[CH2:1][c:3][c:4][c:5]1",-0.3118990532],[0.3769877008,0,180.958847006,2,"completed",-5.56884,-1.99519,2,1,"C(#Cc1cccc(Nc2cccc(C#CC3=CC=CC3)c2Nc2ccccc2)c1Nc1ccccc1)C1=CC=CC1","O=c1occcc1Nc1c(C#CC2=CC=CC2)cccc1Nc1cccc(C#CC2=CC=CC2)c1Nc1cccoc1=O",{},"[c:1]1[c:2][ch:3][ch:4][c:5][c:6]1>>[c:1]1[c:2][o:3][c:4](=O)[c:5][c:6]1",-0.3747712204],[0.3762556089,0,614.8353074968,2,"completed",-4.90462,-1.87806,2,1,"C(#Cc1cccc(Nc2cccc(C#CC3=CC=CC3)c2Nc2ccccc2)c1Nc1ccccc1)C1=CC=CC1","C(#Cc1cccc(Nc2cccc(C#CC3=CC=CC3)c2NC2=CC=CC2)c1NC1=CC=CC1)C1=CC=CC1",{},"[c:0]1[ch:1][ch][c:3][c!r5:4][c!r5:5]1>>[c:0]1[CH2:1][c:3][c:4][c:5]1",-0.6298629963],[0.3756209544,0,160.5782448023,2,"completed",-5.04773,-1.79937,2,1,"C(#Cc1ccc(Nc2ccc(C#Cc3ccccc3)c(-c3ccccc3)c2)cc1-c1ccccc1)c1ccccc1","C(#Cc1ccc(Nc2ccc(C#CC3=CC=CC3)c(-c3ccccc3)c2)cc1-c1ccccc1)C1=CC=CC1",{},"[c:0]1[ch:1][ch][c:3][c!r5:4][c!r5:5]1>>[c:0]1[CH2:1][c:3][c:4][c:5]1",-0.1646940425],[0.375407498,0,119.5941385959,2,"completed",-5.28009,-2.01933,2,1,"C(#Cc1cc2ccccc2cc1Nc1cc2ccccc2cc1C#Cc1ccccc1)c1ccccc1","C(#Cc1cc2ccccc2cc1Nc1cc2ccccc2cc1C#CC1=CC=CC1)C1=CC=CC1",{},"[c:0]1[ch:1][ch][c:3][c!r5:4][c!r5:5]1>>[c:0]1[CH2:1][c:3][c:4][c:5]1",-0.1737660437],[0.3749332334,0,171.0210206002,2,"completed",-5.49322,-1.80305,2,1,"C(#Cc1cc(C#CC2=CC=CC2)cc(Nc2ccccn2)c1)C1=CC=CC1","C(#Cc1cc(Nc2ccccn2)cc(C#CC2=CC=CC2)n1)C1=CC=CC1",{},"[ch&r6:0]>>[nr6:0]",-0.3240570228],[0.374000472,0,319.8202476051,2,"completed",-4.97248,-1.58212,3,1,"C(#Cc1ccccc1Nc1ccc(Nc2ccccc2C#Cc2cccc(Nc3ccccc3)c2)cc1)c1cccc(Nc2ccccc2)c1","C(#Cc1ccccc1Nc1ccc(Nc2ccccc2C#Cc2cccc(NC3=CCC=C3)c2)cc1)c1cccc(NC2=CCC=C2)c1",{},"[c:0]1[ch:1][ch][c:3][c!r5:4][c!r5:5]1>>[c:0]1[CH2:1][c:3][c:4][c:5]1",-0.3320437508],[0.3732869418,0,185.1541649958,2,"completed",-4.82588,-1.89421,2,1,"O=c1occ(C#CC2=CC=CC2)cc1Nc1cc(C#CC2=CC=CC2)coc1=O","O=c1oc(Nc2ccccc2)c(C#CC2=CC=CC2)cc1Nc1cc(C#CC2=CC=CC2)c(Nc2ccccc2)oc1=O",{},"[ch&r6,CH1&r5:1]>>[*:1](-N-c1ccccc1)",-0.2666487095],[0.3719889653,0,166.7037291918,2,"completed",-5.38163,-1.85389,2,1,"C(#Cc1cnc(Nc2ccccc2)cc1Nc1cc(Nc2ccccc2)ncc1C#Cc1ccccc1)c1ccccc1","C(#Cc1cnc(Nc2ccccc2)cc1Nc1cc(Nc2ccccc2)ncc1C#CC1=CC=CC1)C1=CC=CC1",{},"[c:0]1[ch:1][ch][c:3][c!r5:4][c!r5:5]1>>[c:0]1[CH2:1][c:3][c:4][c:5]1",-0.2581757293],[0.3718033276,0,104.2842304159,2,"completed",-5.33295,-2.79191,2,1,"O=c1oc(Nc2ccc(C#Cc3ccccc3C#Cc3ccccc3)c(=O)o2)ccc1C#Cc1ccccc1C#Cc1ccccc1","O=c1oc(Nc2ccc(C#Cc3ccccc3C#CC3=CC=CC3)c(=O)o2)ccc1C#Cc1ccccc1C#CC1=CC=CC1",{},"[c:0]1[ch:1][ch][c:3][c!r5:4][c!r5:5]1>>[c:0]1[CH2:1][c:3][c:4][c:5]1",-0.1935597968],[0.3717289086,0,184.8155442131,2,"completed",-5.49708,-1.99804,2,1,"C(#Cc1cc(C#CC2=CC=CC2)cc(Nc2ccccn2)c1)C1=CC=CC1","C(#Cc1cc(C#CC2=CC=CC2)c(-c2ccccc2)c(Nc2ccccn2)c1-c1ccccc1)C1=CC=CC1",{},"[cH&r6,CH&r5:1]>>[#6:1](-[c]1[ch]ccc[ch]1)",-0.3337908377],[0.3714680865,0,203.3403234964,2,"completed",-4.9199,-1.50816,2,1,"C1=CCC(N(c2ccccc2)c2ccc3ccc(N(C4=CC=CC4)c4ccccc4)cc3c2)=C1","C1=CCC(N(c2cccc(Nc3ccccc3)c2)c2ccc3ccc(N(C4=CC=CC4)c4cccc(Nc5ccccc5)c4)cc3c2)=C1",{},"[ch&r6,CH1&r5:1]>>[*:1](-N-c1ccccc1)",-0.2392507723],[0.3705785259,0,122.7048384026,2,"completed",-5.33423,-1.77075,2,1,"C(#Cc1cccc(Nc2cccc(C#CC3=CC=CC3)c2)c1)C1=CC=CC1","C(#Cc1cc(Nc2ccc(-c3ccccc3)c(C#CC3=CC=CC3)c2)ccc1-c1ccccc1)C1=CC=CC1",{},"[cH&r6,CH&r5:1]>>[#6:1](-[c]1[ch]ccc[ch]1)",-0.2047918135],[0.3704615998,0,108.4637899039,2,"completed",-5.246,-2.06533,2,1,"C(#Cc1ccc(C#Cc2ccccc2Nc2ccccc2C#Cc2ccc(C#Cc3ccccc3)cc2)cc1)c1ccccc1","C(#Cc1ccc(C#Cc2ccccc2Nc2ccccc2C#Cc2ccc(C#CC3=CCC=C3)cc2)cc1)C1=CCC=C1",{},"[c:0]1[ch:1][ch][c:3][c!r5:4][c!r5:5]1>>[c:0]1[CH2:1][c:3][c:4][c:5]1",-0.1490276274],[0.3695337596,0,158.3544431051,2,"completed",-5.27925,-1.99724,2,1,"C(#Cc1cccc(Nc2cccc(Nc3cccc(C#Cc4ccc(-c5ccccc5)cc4)c3)n2)c1)c1ccc(-c2ccccc2)cc1","C(#Cc1cccc(Nc2cccc(Nc3cccc(C#CC4=CC=C(c5ccccc5)C4)c3)n2)c1)C1=CC=C(c2ccccc2)C1",{},"[c:0]1[ch:1][ch][c:3][c!r5:4][c!r5:5]1>>[c:0]1[CH2:1][c:3][c:4][c:5]1",-0.2020398606],[0.3693185656,0,155.5062641128,2,"completed",-4.96027,-1.50614,2,1,"C1=CCC(Nc2ccc3c(Nc4cccc5cc(NC6=CC=CC6)ccc45)cccc3c2)=C1","C1=CCC(N(c2ccccc2)c2ccc3c(Nc4cccc5cc(N(C6=CC=CC6)c6ccccc6)ccc45)cccc3c2)=C1",{},"[r:1][NH!R:2][r:3]>>[r:1][N:2](-c1ccccc1)[r:3]",-0.1837095259],[0.3683379156,0,225.5796678946,2,"completed",-5.22034,-1.9513,2,1,"C(#Cc1c(-c2ccccc2)cc(-c2ccccc2)c(C#Cc2ccccc2)c1NC1=CCC=C1)c1ccccc1","C(#Cc1c(-c2ccccc2)cc(-c2ccccc2)c(C#CC2=CC=CC2)c1NC1=CCC=C1)C1=CC=CC1",{},"[c:0]1[ch:1][ch][c:3][c!r5:4][c!r5:5]1>>[c:0]1[CH2:1][c:3][c:4][c:5]1",-0.24079499],[0.3678349994,0,138.0527852016,2,"completed",-5.15731,-1.9459,2,1,"C(#Cc1c(Nc2cccc(C3=CCC=C3)c2C#Cc2ccccc2)cccc1C1=CCC=C1)c1ccccc1","C(#Cc1cccc2ccccc12)c1c(Nc2cccc(C3=CCC=C3)c2C#Cc2cccc3ccccc23)cccc1C1=CCC=C1",{},"[cH&r6:1][cH&r6:2]>>[c:1]2cccc[c:2]2",-0.1437635044],[0.3676169837,0,149.1597317072,2,"completed",-5.41043,-1.81372,2,1,"C(#Cc1cccc(Nc2cccc(C#CC3=CC=CC3)c2)c1)C1=CC=CC1","C(#Cc1cccc(Nc2cccc(C#CC3=CC=CC3)c2-c2ccccc2)c1-c1ccccc1)C1=CC=CC1",{},"[cH&r6,CH&r5:1]>>[#6:1](-[c]1[ch]ccc[ch]1)",-0.2635684924],[0.3671848857,0,156.3801256998,2,"completed",-5.03618,-1.82541,2,1,"C(#Cc1ccc(Nc2ccc(C#Cc3ccccc3)c(-c3ccc4ccccc4c3)c2)cc1-c1ccc2ccccc2c1)c1ccccc1","C(#Cc1ccc(Nc2ccc(C#CC3=CC=CC3)c(-c3ccc4ccccc4c3)c2)cc1-c1ccc2ccccc2c1)C1=CC=CC1",{},"[c:0]1[ch:1][ch][c:3][c!r5:4][c!r5:5]1>>[c:0]1[CH2:1][c:3][c:4][c:5]1",-0.1626361276],[0.366198061,0,303.3574332076,2,"completed",-5.10255,-1.92245,2,1,"C(#Cc1ccccc1C#Cc1ccccc1Nc1ccc(Nc2ccccc2C#Cc2ccccc2C#Cc2ccccc2)cc1)c1ccccc1","C(#Cc1ccccc1C#Cc1ccccc1Nc1ccc(Nc2ccccc2C#Cc2ccccc2C#CC2=CCC=C2)cc1)C1=CCC=C1",{},"[c:0]1[ch:1][ch][c:3][c!r5:4][c!r5:5]1>>[c:0]1[CH2:1][c:3][c:4][c:5]1",-0.3033626848],[0.3653062504,0,384.1710316046,2,"completed",-5.21258,-1.79397,2,1,"C(#Cc1cccc(Nc2cccc(C#CC3=CC=CC3)c2Nc2ccccc2)c1Nc1ccccc1)C1=CC=CC1","C(#Cc1cccc(Nc2cccc(C#CC3=CC=CC3)c2NC2=CCC=C2)c1NC1=CCC=C1)C1=CC=CC1",{},"[c:0]1[ch:1][ch][c:3][c!r5:4][c!r5:5]1>>[c:0]1[CH2:1][c:3][c:4][c:5]1",-0.3921705843],[0.3650341173,0,172.8062343973,2,"completed",-4.64899,-1.87752,2,1,"C1=CC(C2=C(Nc3cccc4ccccc34)CC=C2)=C(Nc2cccc3ccccc23)C1","C1=CC(C2=C(Nc3cccc4c3=CCC=4)CC=C2)=C(Nc2cccc3c2=CCC=3)C1",{},"[c:0]1[ch:1][ch][c:3][c!r5:4][c!r5:5]1>>[c:0]1[CH2:1][c:3][c:4][c:5]1",-0.3599067997],[0.3648688152,0,146.3045765995,2,"completed",-5.28752,-2.00722,2,1,"C(#Cc1cc(C=Cc2ccccc2)cc2cc(C=Cc3ccccc3)cc(C#CC3=CCC=C3)c12)C1=CCC=C1","C(#Cc1cc(C=CC2=CC=CC2)cc2cc(C=CC3=CC=CC3)cc(C#CC3=CCC=C3)c12)C1=CCC=C1",{},"[c:0]1[ch:1][ch][c:3][c!r5:4][c!r5:5]1>>[c:0]1[CH2:1][c:3][c:4][c:5]1",-0.1965585583],[0.3642446527,0,173.5642537969,2,"completed",-5.13729,-1.72786,2,1,"C(#Cc1ccccc1Nc1ccccc1C#Cc1ccccc1Nc1ccccc1C#Cc1ccccc1)c1ccccc1","C(#Cc1ccccc1Nc1ccccc1C#Cc1ccccc1Nc1ccccc1C#CC1=CCC=C1)C1=CCC=C1",{},"[c:0]1[ch:1][ch][c:3][c!r5:4][c!r5:5]1>>[c:0]1[CH2:1][c:3][c:4][c:5]1",-0.175516144],[0.3641143988,0,340.8398548054,2,"completed",-5.13061,-2.46676,2,1,"O=c1cc(C#Cc2ccccc2Nc2ccccc2)oc(C#Cc2ccccc2Nc2ccccc2)c1","O=c1cc(C#Cc2ccccc2NC2=CC=CC2)oc(C#Cc2ccccc2NC2=CC=CC2)c1",{},"[c:0]1[ch:1][ch][c:3][c!r5:4][c!r5:5]1>>[c:0]1[CH2:1][c:3][c:4][c:5]1",-0.3415126981],[0.363900051,0,242.8349081893,2,"completed",-5.09727,-1.76936,2,1,"C(#Cc1cccc(C#Cc2ccccc2Nc2ccccc2)c1NC1=CC=CC1)c1ccccc1Nc1ccccc1","C(#Cc1cccc(C#Cc2ccccc2NC2=CCC=C2)c1NC1=CC=CC1)c1ccccc1NC1=CCC=C1",{},"[c:0]1[ch:1][ch][c:3][c!r5:4][c!r5:5]1>>[c:0]1[CH2:1][c:3][c:4][c:5]1",-0.2428424274],[0.3635591231,0,227.272761389,2,"completed",-5.24239,-1.74833,3,1,"C(#Cc1c(C#Cc2cccc(Nc3ccccc3Nc3ccccc3)c2C#Cc2ccccc2)cccc1Nc1ccccc1Nc1ccccc1)c1ccccc1","C(#Cc1c(C#Cc2cccc(Nc3ccccc3Nc3ccccc3)c2C#CC2=CCC=C2)cccc1Nc1ccccc1Nc1ccccc1)C1=CCC=C1",{},"[c:0]1[ch:1][ch][c:3][c!r5:4][c!r5:5]1>>[c:0]1[CH2:1][c:3][c:4][c:5]1",-0.2481685214],[0.3634803089,0,515.9496983106,2,"completed",-5.11436,-1.78125,2,1,"C(#Cc1cccc(C#Cc2ccccc2-c2ccccc2)c1NC1=CC=CC1)c1ccccc1-c1ccccc1","C(#Cc1cccc(C#Cc2ccccc2C2=CCC=C2)c1NC1=CC=CC1)c1ccccc1C1=CCC=C1",{},"[c:0]1[ch:1][ch][c:3][c!r5:4][c!r5:5]1>>[c:0]1[CH2:1][c:3][c:4][c:5]1",-0.5160476082],[0.3632187178,0,290.8683331916,2,"completed",-4.7013,-1.52508,3,1,"C(#Cc1ccc(Nc2ccc(C#CC3=C(Nc4ccccc4)CC=C3)cc2)cc1)C1=C(Nc2ccccc2)CC=C1","C(#Cc1ccc(Nc2ccc(C#CC3=C(N(c4ccccc4)c4ccccc4)CC=C3)cc2)cc1)C1=C(N(c2ccccc2)c2ccccc2)CC=C1",{},"[r:1][NH!R:2][r:3]>>[r:1][N:2](-c1ccccc1)[r:3]",-0.4031074489],[0.3630220466,0,259.1191164101,2,"completed",-5.20499,-2.98195,2,1,"C(#CC1=CC(=C2C=CC=C2)C=C1C#CC1=CCC=C1)C1=CCC=C1","C(#CC1=CC(=C2C=CC(Nc3ccccc3)=C2)C=C1C#CC1=CCC=C1)C1=CCC=C1",{},"[ch&r6,CH1&r5:1]>>[*:1](-N-c1ccccc1)",-0.269339818],[0.3628927552,0,222.6596901019,2,"completed",-5.29866,-2.10878,3,1,"C(#Cc1c(C#Cc2cccc(Nc3ccccc3Nc3ccccc3)c2C#Cc2ccccc2)cccc1Nc1ccccc1Nc1ccccc1)c1ccccc1","C(#Cc1c(C#Cc2cccc(Nc3ccccc3Nc3ccccc3)c2C#CC2=CC=CC2)cccc1Nc1ccccc1Nc1ccccc1)C1=CC=CC1",{},"[c:0]1[ch:1][ch][c:3][c!r5:4][c!r5:5]1>>[c:0]1[CH2:1][c:3][c:4][c:5]1",-0.262517766],[0.3622102684,0,188.2001810009,2,"completed",-5.31643,-2.31134,2,1,"C(#Cc1cc(C#CC2=CC=CC2)cc(Nc2ccccn2)c1)C1=CC=CC1","C(#Cc1cc(C#CC2=CC=CC2)c(C=Cc2ccccc2)c(Nc2ccccn2)c1C=Cc1ccccc1)C1=CC=CC1",{},"[ch&r6,CH1&r5:1]>>[*:1](-C=C-c1ccccc1)",-0.2416026927],[0.3621999904,0,108.2435194985,2,"completed",-5.22735,-2.35382,2,1,"C(#Cc1cccc2c1=CCC=2)c1cccc(C#Cc2cccc3c2=CCC=3)c1Nc1ccccc1","C(#Cc1cccc2c1=CCC=2)c1cccc(C#Cc2cccc3c2=CCC=3)c1Nc1ccccn1",{},"[ch&r6:0]>>[nr6:0]",-0.1402265686],[0.3621998766,0,122.0916493912,2,"completed",-5.02078,-1.66462,2,1,"C(#Cc1cc2c(cc1Nc1cc3c(cc1C#Cc1ccccc1)CC=C3)C=CC2)c1ccccc1","C(#Cc1cc2c(cc1Nc1cc3c(cc1C#CC1=CCC=C1)CC=C3)C=CC2)C1=CCC=C1",{},"[c:0]1[ch:1][ch][c:3][c!r5:4][c!r5:5]1>>[c:0]1[CH2:1][c:3][c:4][c:5]1",-0.1340951788],[0.3618786495,0,524.4692074921,2,"completed",-5.0232,-1.77766,3,1,"C(#Cc1cccc(C#Cc2ccccc2Nc2ccccc2)c1NC1=CC=CC1)c1ccccc1Nc1ccccc1","C(#Cc1cccc(C#Cc2ccccc2N(c2ccccc2)c2ccccc2)c1NC1=CC=CC1)c1ccccc1N(c1ccccc1)c1ccccc1",{},"[r:1][NH!R:2][r:3]>>[r:1][N:2](-c1ccccc1)[r:3]",-0.5272173055],[0.3612157433,0,102.230238801,2,"completed",-5.10797,-3.4149,2,1,"C(#Cc1ccccc1Nc1ccccc1)C1=CC(=C2C=CC(C#Cc3ccccc3Nc3ccccc3)=C2)C=C1","C(#Cc1ccccc1NC1=CC=CC1)C1=CC(=C2C=CC(C#Cc3ccccc3NC3=CC=CC3)=C2)C=C1",{},"[c:0]1[ch:1][ch][c:3][c!r5:4][c!r5:5]1>>[c:0]1[CH2:1][c:3][c:4][c:5]1",-0.1023823567],[0.3602968175,0,107.5919128925,2,"completed",-5.26584,-2.04281,2,1,"C(#Cc1cccc(Nc2cccc(C#CC3=CC=CC3)c2)c1)C1=CC=CC1","C(#Cc1cc(Nc2ccc(C#Cc3ccccc3)c(C#CC3=CC=CC3)c2)ccc1C#Cc1ccccc1)C1=CC=CC1",{},"[ch&r6,CH1&r5:1]>>[*:1](-C#C-c1ccccc1)",-0.1582796369],[0.3601250006,0,200.6064162997,2,"completed",-5.47354,-2.71595,2,1,"C(#Cc1c(Nc2cccc(C3=CC=CC3)c2C#Cc2ccccc2)cccc1C1=CC=CC1)c1ccccc1","O=c1occcc1C#Cc1c(Nc2cccc(C3=CC=CC3)c2C#Cc2cccoc2=O)cccc1C1=CC=CC1",{},"[c:1]1[c:2][ch:3][ch:4][c:5][c:6]1>>[c:1]1[c:2][o:3][c:4](=O)[c:5][c:6]1",-0.3295658944],[0.3600599227,0,186.356897495,2,"completed",-5.2308,-1.7917,2,1,"C(#Cc1c(Nc2cccc(Nc3ccccc3)c2)cccc1Nc1cccc(Nc2ccccc2)c1)c1ccccc1","C(#Cc1c(Nc2cccc(Nc3ccccc3)c2)cccc1Nc1cccc(Nc2ccccc2)c1)C1=CC=CC1",{},"[c:0]1[ch:1][ch][c:3][c!r5:4][c!r5:5]1>>[c:0]1[CH2:1][c:3][c:4][c:5]1",-0.2076345993],[0.3594261076,0,147.717142594,2,"completed",-5.22167,-2.81239,2,1,"O=c1occ(C#CC2=CC=CC2)cc1Nc1cc(C#CC2=CC=CC2)coc1=O","O=c1oc(C=Cc2ccccc2)c(C#CC2=CC=CC2)cc1Nc1cc(C#CC2=CC=CC2)c(C=Cc2ccccc2)oc1=O",{},"[ch&r6,CH1&r5:1]>>[*:1](-C=C-c1ccccc1)",-0.1705113274],[0.3591779664,0,135.2381059987,2,"completed",-5.25579,-1.75226,2,1,"C(#Cc1c(Nc2ccccc2)cccc1-c1ccc2ccc(-c3cccc(Nc4ccccc4)c3C#Cc3ccccc3)cc2c1)c1ccccc1","C(#Cc1c(Nc2ccccc2)cccc1-c1ccc2ccc(-c3cccc(Nc4ccccc4)c3C#CC3=CC=CC3)cc2c1)C1=CC=CC1",{},"[c:0]1[ch:1][ch][c:3][c!r5:4][c!r5:5]1>>[c:0]1[CH2:1][c:3][c:4][c:5]1",-0.1737293934],[0.3591759747,0,103.2930430083,2,"completed",-5.19131,-1.87943,2,1,"C(#Cc1cc2ccc3ccccc3c2cc1Nc1cc2c(ccc3ccccc32)cc1C#Cc1ccccc1)c1ccccc1","C(#Cc1cc2ccc3ccccc3c2cc1Nc1cc2c(ccc3ccccc32)cc1C#CC1=CCC=C1)C1=CCC=C1",{},"[c:0]1[ch:1][ch][c:3][c!r5:4][c!r5:5]1>>[c:0]1[CH2:1][c:3][c:4][c:5]1",-0.1214694843],[0.3591227883,0,124.406215793,2,"completed",-5.00211,-1.80457,3,1,"C(#Cc1cccc(-c2cccc(C#Cc3ccccc3Nc3ccccc3)c2)c1)c1cccc(-c2cccc(C#Cc3ccccc3Nc3ccccc3)c2)c1","C(#Cc1cccc(-c2cccc(C#Cc3ccccc3NC3=CC=CC3)c2)c1)c1cccc(-c2cccc(C#Cc3ccccc3NC3=CC=CC3)c2)c1",{},"[c:0]1[ch:1][ch][c:3][c!r5:4][c!r5:5]1>>[c:0]1[CH2:1][c:3][c:4][c:5]1",-0.1420292507],[0.3587775405,0,195.1565516065,2,"completed",-5.03424,-1.33501,2,1,"C1=CC(Nc2ccccc2Nc2ccc3ccc(Nc4ccccc4NC4=CCC=C4)cc3c2)=CC1","C1=CC(Nc2ccccc2N(c2ccccc2)c2ccc3ccc(N(c4ccccc4)c4ccccc4NC4=CCC=C4)cc3c2)=CC1",{},"[r:1][NH!R:2][r:3]>>[r:1][N:2](-c1ccccc1)[r:3]",-0.2005119065],[0.3583060885,0,589.072962408,2,"completed",-5.13543,-3.22335,2,1,"C(#CC1=CC(=C2C=CC=C2)C=C1C#CC1=CCC=C1)C1=CCC=C1","C(#CC1=CC(=C2C=CC=C2Nc2ccccc2)C=C1C#CC1=CCC=C1)C1=CCC=C1",{},"[ch&r6,CH1&r5:1]>>[*:1](-N-c1ccccc1)",-0.589594814],[0.3576658792,0,123.0748364032,2,"completed",-5.46933,-1.90586,2,1,"C(#Cc1ccccc1-c1ccccc1C#CC1=CC=CC1)C1=CC=CC1","C(#Cc1cc2ccccc2cc1-c1cc2ccccc2cc1C#CC1=CC=CC1)C1=CC=CC1",{},"[cH&r6:1][cH&r6:2]>>[c:1]2cccc[c:2]2",-0.2863314396],[0.35749398,0,236.6135328193,2,"completed",-5.19814,-1.66924,2,1,"C(#Cc1ccccc1-c1ccccc1)c1ccccc1Nc1ccccc1C#Cc1ccccc1-c1ccccc1","C(#Cc1ccccc1C1=CCC=C1)c1ccccc1Nc1ccccc1C#Cc1ccccc1C1=CCC=C1",{},"[c:0]1[ch:1][ch][c:3][c!r5:4][c!r5:5]1>>[c:0]1[CH2:1][c:3][c:4][c:5]1",-0.2463846162],[0.3568151883,0,479.2458227021,2,"completed",-4.90516,-1.61421,3,1,"C(#Cc1cccc(C#Cc2ccccc2Nc2ccccc2)c1NC1=CC=CC1)c1ccccc1Nc1ccccc1","C(#Cc1cccc(C#Cc2ccccc2Nc2cccc(Nc3ccccc3)c2)c1NC1=CC=CC1)c1ccccc1Nc1cccc(Nc2ccccc2)c1",{},"[ch&r6,CH1&r5:1]>>[*:1](-N-c1ccccc1)",-0.4982752704],[0.3567516569,0,190.5053799856,2,"completed",-5.40249,-2.00895,2,1,"C(#Cc1c(Nc2cccc(C3=CC=CC3)c2C#Cc2ccccc2)cccc1C1=CC=CC1)c1ccccc1","C(#Cc1c(Nc2cccc(C3=CC=CC3)c2C#Cc2ccccn2)cccc1C1=CC=CC1)c1ccccn1",{},"[ch&r6:0]>>[nr6:0]",-0.2848287167],[0.3566764792,0,116.803095807,2,"completed",-5.30798,-2.06697,2,1,"C(#Cc1cccc(Nc2cccc(C#CC3=CC=CC3)c2)c1)C1=CC=CC1","C(#Cc1cccc(Nc2cccc(C#CC3=CC=C(c4ccccc4)C3)c2)c1)C1=CC=C(c2ccccc2)C1",{},"[cH&r6,CH&r5:1]>>[#6:1](-[c]1[ch]ccc[ch]1)",-0.1866500645],[0.3562482433,0,179.5707803976,2,"completed",-5.18971,-1.56599,3,1,"C(#Cc1c(Nc2ccccc2Nc2ccccc2)cccc1Nc1ccccc1Nc1ccccc1)C1=CCC=C1","C(#Cc1c(Nc2ccccc2NC2=CCC=C2)cccc1Nc1ccccc1NC1=CCC=C1)C1=CCC=C1",{},"[c:0]1[ch:1][ch][c:3][c!r5:4][c!r5:5]1>>[c:0]1[CH2:1][c:3][c:4][c:5]1",-0.1902344038],[0.3561864674,0,145.2698042849,2,"completed",-5.19217,-1.80927,2,1,"C(#Cc1c(Nc2cccc(-c3ccccc3)c2C#Cc2ccccc2)cccc1-c1ccccc1)c1ccccc1","C(#Cc1c(Nc2cccc(-c3ccccc3)c2C#CC2=CC=CC2)cccc1-c1ccccc1)C1=CC=CC1",{},"[c:0]1[ch:1][ch][c:3][c!r5:4][c!r5:5]1>>[c:0]1[CH2:1][c:3][c:4][c:5]1",-0.1589528779],[0.35591712,0,162.7798490954,2,"completed",-5.29665,-2.00917,3,1,"C(#Cc1ccc2cccc(Nc3cccc4ccc(C#Cc5cccc(C=Cc6ccccc6)c5)cc34)c2c1)c1cccc(C=Cc2ccccc2)c1","C(#Cc1ccc2cccc(Nc3cccc4ccc(C#Cc5cccc(C=CC6=CC=CC6)c5)cc34)c2c1)c1cccc(C=CC2=CC=CC2)c1",{},"[c:0]1[ch:1][ch][c:3][c!r5:4][c!r5:5]1>>[c:0]1[CH2:1][c:3][c:4][c:5]1",-0.2131810927],[0.3557682756,0,243.7127458979,2,"completed",-4.9387,-2.02648,3,1,"C(#Cc1c(N(c2ccccc2)c2ccccc2)ccc2ccc(N(c3ccccc3)c3ccccc3)c(C#Cc3ccccc3)c12)c1ccccc1","C(#Cc1c(N(c2ccccc2)c2ccccc2)ccc2ccc(N(c3ccccc3)c3ccccc3)c(C#CC3=CC=CC3)c12)C1=CC=CC1",{},"[c:0]1[ch:1][ch][c:3][c!r5:4][c!r5:5]1>>[c:0]1[CH2:1][c:3][c:4][c:5]1",-0.2685974136],[0.3554844724,0,276.2374935992,2,"completed",-5.05182,-1.47669,2,1,"C(#Cc1ccc[nH]1)c1cccc(Nc2cccc(C#Cc3ccc[nH]3)c2)c1","C(#Cc1ccc[nH]1)C1=CC(NC2=CCC(C#Cc3ccc[nH]3)=C2)=CC1",{},"[c:0]1[ch:1][ch][c:3][c!r5:4][c!r5:5]1>>[c:0]1[CH2:1][c:3][c:4][c:5]1",-0.2782886917],[0.355477751,0,117.8426278057,2,"completed",-5.29231,-1.93417,2,1,"C(#Cc1ccccc1C#Cc1ccc(Nc2ccc(C#Cc3ccccc3C#Cc3ccccc3)cc2)cc1)c1ccccc1","C(#Cc1ccccc1C#Cc1ccc(Nc2ccc(C#Cc3ccccc3C#CC3=CCC=C3)cc2)cc1)C1=CCC=C1",{},"[c:0]1[ch:1][ch][c:3][c!r5:4][c!r5:5]1>>[c:0]1[CH2:1][c:3][c:4][c:5]1",-0.1789095347],[0.3551205876,0,203.1054569961,2,"completed",-5.10998,-1.02243,3,1,"C1=CC(Nc2ccccc2Nc2ccc3ccc(Nc4ccccc4NC4=CCC=C4)cc3c2)=CC1","C1=CC(N(c2ccccc2)c2ccccc2Nc2ccc3ccc(Nc4ccccc4N(C4=CCC=C4)c4ccccc4)cc3c2)=CC1",{},"[r:1][NH!R:2][r:3]>>[r:1][N:2](-c1ccccc1)[r:3]",-0.2032255664],[0.3545255831,0,133.9086661901,2,"completed",-5.40924,-2.80583,3,1,"O=c1cccc(C#Cc2ccc(C#Cc3ccccc3Nc3ccccc3C#Cc3ccc(C#Cc4cccc(=O)o4)cc3)cc2)o1","O=c1cccc(C#CC2=CC=C(C#Cc3ccccc3Nc3ccccc3C#CC3=CC=C(C#Cc4cccc(=O)o4)C3)C2)o1",{},"[c:0]1[ch:1][ch][c:3][c!r5:4][c!r5:5]1>>[c:0]1[CH2:1][c:3][c:4][c:5]1",-0.2545386531],[0.3543736992,0,315.3469599929,2,"completed",-5.39597,-1.86313,3,1,"C(#Cc1cccc(Nc2cccc(C#CC3=CC=CC3)c2Nc2ccccc2)c1Nc1ccccc1)C1=CC=CC1","C(#Cc1cccc(Nc2cccc(C#CC3=CC=CC3)c2Nc2cccc(-c3ccccc3)c2)c1Nc1cccc(-c2ccccc2)c1)C1=CC=CC1",{},"[cH&r6,CH&r5:1]>>[#6:1](-[c]1[ch]ccc[ch]1)",-0.3773153101],[0.3542824636,0,176.4762546954,2,"completed",-4.98342,-1.79744,3,1,"C(#Cc1c(Nc2cccc(-c3ccccc3)c2C#Cc2ccccc2-c2ccccc2)cccc1-c1ccccc1)c1ccccc1-c1ccccc1","C(#Cc1c(Nc2cccc(-c3ccccc3)c2C#Cc2ccccc2C2=CC=CC2)cccc1-c1ccccc1)c1ccccc1C1=CC=CC1",{},"[c:0]1[ch:1][ch][c:3][c!r5:4][c!r5:5]1>>[c:0]1[CH2:1][c:3][c:4][c:5]1",-0.1944309844],[0.3533176452,0,432.2267372045,2,"completed",-4.67871,-1.73026,3,1,"c1cc(Nc2ccc(Nc3cccc4ccccc34)cc2)nc(Nc2ccc(Nc3cccc4ccccc34)cc2)c1","C1=c2cccc(Nc3ccc(Nc4cccc(Nc5ccc(Nc6cccc7c6=CCC=7)cc5)n4)cc3)c2=CC1",{},"[c:0]1[ch:1][ch][c:3][c!r5:4][c!r5:5]1>>[c:0]1[CH2:1][c:3][c:4][c:5]1",-0.523247295],[0.3531906177,0,520.0202632986,2,"completed",-4.97857,-1.83816,3,1,"C(#Cc1cccc(C#Cc2ccccc2-c2ccccc2)c1NC1=CC=CC1)c1ccccc1-c1ccccc1","C(#Cc1cccc(C#Cc2ccccc2C2=CC=CC2)c1NC1=CC=CC1)c1ccccc1C1=CC=CC1",{},"[c:0]1[ch:1][ch][c:3][c!r5:4][c!r5:5]1>>[c:0]1[CH2:1][c:3][c:4][c:5]1",-0.5269214783],[0.3530757992,0,171.5233022987,2,"completed",-5.18238,-1.66504,2,1,"C(#Cc1c(Nc2cccc(C3=CCC=C3)c2C#Cc2ccccc2)cccc1C1=CCC=C1)c1ccccc1","C(#Cc1c(Nc2cccc(C3=CCC=C3)c2C#CC2=CCC=C2)cccc1C1=CCC=C1)C1=CCC=C1",{},"[c:0]1[ch:1][ch][c:3][c!r5:4][c!r5:5]1>>[c:0]1[CH2:1][c:3][c:4][c:5]1",-0.1809574834],[0.3525689258,0,142.9054229084,2,"completed",-5.41861,-2.52208,2,1,"O=c1occ(C#CC2=CC=CC2)cc1Nc1cc(C#CC2=CC=CC2)coc1=O","O=c1oc(-c2ccccc2)c(C#CC2=CC=CC2)cc1Nc1cc(C#CC2=CC=CC2)c(-c2ccccc2)oc1=O",{},"[cH&r6,CH&r5:1]>>[#6:1](-[c]1[ch]ccc[ch]1)",-0.264882998],[0.3525443231,0,104.268506926,2,"completed",-5.40085,-1.99639,3,1,"C(#Cc1cccc(Nc2cccc(C#CC3=CC=CC3)c2)c1)C1=CC=CC1","C(#Cc1cccc(Nc2cccc(C#CC3=CC=CC3)c2C#Cc2ccccc2)c1C#Cc1ccccc1)C1=CC=CC1",{},"[ch&r6,CH1&r5:1]>>[*:1](-C#C-c1ccccc1)",-0.2349939905],[0.3522655712,0,130.6596530922,2,"completed",-4.93723,-1.78782,2,1,"C(#Cc1ccccc1NC1=CC(C2=CCC(Nc3ccccc3C#Cc3ccccc3)=C2)=CC1)c1ccccc1","C(#Cc1ccccc1NC1=CC(C2=CCC(Nc3ccccc3C#CC3=CC=CC3)=C2)=CC1)C1=CC=CC1",{},"[c:0]1[ch:1][ch][c:3][c!r5:4][c!r5:5]1>>[c:0]1[CH2:1][c:3][c:4][c:5]1",-0.1733610125],[0.3514919997,0,188.5954393074,2,"completed",-5.22717,-1.83963,3,1,"C(#Cc1ccccc1Nc1cc2ccccc2cc1Nc1ccccc1C#Cc1ccccc1)c1ccccc1","C(#Cc1ccccc1Nc1cc2ccccc2cc1Nc1ccccc1C#CC1=CC=CC1)C1=CC=CC1",{},"[c:0]1[ch:1][ch][c:3][c!r5:4][c!r5:5]1>>[c:0]1[CH2:1][c:3][c:4][c:5]1",-0.2085488482],[0.3514672976,0,146.716291405,2,"completed",-5.06325,-1.61772,3,1,"C(#Cc1ccccc1Nc1ccccc1C#Cc1ccc(Nc2ccccc2)cc1)c1ccc(Nc2ccccc2)cc1","C(#Cc1ccccc1Nc1ccccc1C#Cc1ccc(N(c2ccccc2)c2ccccc2)cc1)c1ccc(N(c2ccccc2)c2ccccc2)cc1",{},"[r:1][NH!R:2][r:3]>>[r:1][N:2](-c1ccccc1)[r:3]",-0.1489545091],[0.3513824588,0,192.4378628028,2,"completed",-5.16653,-2.17749,3,1,"C(#CC1=C(c2ccccc2)CC(c2ccccc2)=C1C#CC1=CCC=C1)C1=CCC=C1","C(#CC1=C(c2cccc(Nc3ccccc3)c2)CC(c2cccc(Nc3ccccc3)c2)=C1C#CC1=CCC=C1)C1=CCC=C1",{},"[ch&r6,CH1&r5:1]>>[*:1](-N-c1ccccc1)",-0.1979929016],[0.3510983683,0,145.8114965935,2,"completed",-5.21368,-1.45575,3,1,"C(#Cc1c(Nc2ccccc2Nc2ccccc2)cccc1Nc1ccccc1Nc1ccccc1)C1=CCC=C1","C(#Cc1c(Nc2ccccc2N(c2ccccc2)c2ccccc2)cccc1Nc1ccccc1N(c1ccccc1)c1ccccc1)C1=CCC=C1",{},"[r:1][NH!R:2][r:3]>>[r:1][N:2](-c1ccccc1)[r:3]",-0.1661124087],[0.3510820913,0,143.2151580084,2,"completed",-4.9758,-1.83842,2,1,"C(#Cc1cc2c(cc1Nc1cc3c(cc1C#Cc1ccccc1)CC=C3)C=CC2)c1ccccc1","C(#Cc1cccc2ccccc12)c1cc2c(cc1Nc1cc3c(cc1C#Cc1cccc4ccccc14)CC=C3)C=CC2",{},"[cH&r6:1][cH&r6:2]>>[c:1]2cccc[c:2]2",-0.1675384884],[0.3507728624,0,199.4489717181,2,"completed",-4.93595,-1.83942,3,1,"C(#Cc1cccc(C#Cc2ccccc2Nc2ccccc2)c1NC1=CC=CC1)c1ccccc1Nc1ccccc1","C(#Cc1cccc(C#Cc2ccccc2NC2=CC=CC2)c1NC1=CC=CC1)c1ccccc1NC1=CC=CC1",{},"[c:0]1[ch:1][ch][c:3][c!r5:4][c!r5:5]1>>[c:0]1[CH2:1][c:3][c:4][c:5]1",-0.2301455399],[0.3506447053,0,133.6429500952,2,"completed",-5.40569,-1.68663,2,1,"C(#Cc1ccccc1-c1ccccc1C#CC1=CC=CC1)C1=CC=CC1","C(#CC1=CCC=C1C1=CCC=C1C#CC1=CC=CC1)C1=CC=CC1",{},"[c:0]1[ch:1][ch][c:3][c!r5:4][c!r5:5]1>>[c:0]1[CH2:1][c:3][c:4][c:5]1",-0.2522878562],[0.350370343,0,179.2063874018,2,"completed",-5.04449,-1.81945,3,1,"C(#Cc1cccc(C#Cc2ccccc2Nc2ccccc2)c1NC1=CCC=C1)c1ccccc1Nc1ccccc1","C(#Cc1cccc(C#Cc2ccccc2NC2=CC=CC2)c1NC1=CCC=C1)c1ccccc1NC1=CC=CC1",{},"[c:0]1[ch:1][ch][c:3][c!r5:4][c!r5:5]1>>[c:0]1[CH2:1][c:3][c:4][c:5]1",-0.1833706512],[0.3501908419,0,195.6527142029,2,"completed",-5.26852,-1.91777,3,1,"C(#Cc1cccc(Nc2cccc(C#CC3=CC=CC3)c2Nc2ccccc2)c1Nc1ccccc1)C1=CC=CC1","C(#Cc1cccc(Nc2cccc(C#CC3=CC=CC3)c2Nc2ccc3ccccc3c2)c1Nc1ccc2ccccc2c1)C1=CC=CC1",{},"[cH&r6:1][cH&r6:2]>>[c:1]2cccc[c:2]2",-0.2284633228],[0.3497938515,0,123.7352979078,2,"completed",-5.51419,-1.92373,2,1,"C(#Cc1cccc(C=Cc2cc(C=Cc3cccc(C#Cc4ccccc4)c3)cc(Nc3ccccc3)c2)c1)c1ccccc1","C(#Cc1cccc(C=Cc2cc(C=Cc3cccc(C#CC4=CC=CC4)c3)cc(Nc3ccccc3)c2)c1)C1=CC=CC1",{},"[c:0]1[ch:1][ch][c:3][c!r5:4][c!r5:5]1>>[c:0]1[CH2:1][c:3][c:4][c:5]1",-0.3152325625],[0.3497513928,0,224.5096097977,2,"completed",-5.1065,-1.80951,2,1,"C(#Cc1cccc(Nc2cccc(C#CC3=CC=CC3)c2)c1)C1=CC=CC1","C(#CC1=CC(NC2=CCC(C#CC3=CC=CC3)=C2)=CC1)C1=CC=CC1",{},"[c:0]1[ch:1][ch][c:3][c!r5:4][c!r5:5]1>>[c:0]1[CH2:1][c:3][c:4][c:5]1",-0.2245557111],[0.3496333359,0,187.1282744978,2,"completed",-4.94243,-1.38895,2,1,"c1ccc(N(c2ccccc2)c2ccc3ccc(N(c4ccccc4)c4ccccc4)cc3c2)cc1","C1=CCC(N(c2ccccc2)c2ccc3ccc(N(C4=CC=CC4)c4ccccc4)cc3c2)=C1",{},"[c:0]1[ch:1][ch][c:3][c!r5:4][c!r5:5]1>>[c:0]1[CH2:1][c:3][c:4][c:5]1",-0.2172161608],[0.3495200235,0,211.9599713915,2,"completed",-5.37211,-1.80019,3,1,"C(#Cc1cccc(Nc2ccccn2)c1C=Cc1c(C#Cc2ccccc2)cccc1Nc1ccccn1)c1ccccc1","C(#Cc1cccc(Nc2ccccn2)c1C=Cc1c(C#CC2=CCC=C2)cccc1Nc1ccccn1)C1=CCC=C1",{},"[c:0]1[ch:1][ch][c:3][c!r5:4][c!r5:5]1>>[c:0]1[CH2:1][c:3][c:4][c:5]1",-0.284971081],[0.3492171454,0,115.0127034998,2,"completed",-5.84959,-2.4521,2,1,"C(#Cc1cc(C#CC2=CC=CC2)cc(Nc2ccccn2)c1)C1=CC=CC1","C(#Cc1cc(C#CC2=CC=CC2)nc(Nc2ccccn2)n1)C1=CC=CC1",{},"[ch&r6:0]>>[nr6:0]",-0.5371700423],[0.3492119651,0,248.7408785091,2,"completed",-5.35562,-1.83667,2,1,"C(#Cc1cccc(Nc2cccc(C#CC3=CC=CC3)c2)c1)C1=CC=CC1","C(#Cc1ccc(-c2ccccc2)c(Nc2cc(C#CC3=CC=CC3)ccc2-c2ccccc2)c1)C1=CC=CC1",{},"[cH&r6,CH&r5:1]>>[#6:1](-[c]1[ch]ccc[ch]1)",-0.3064137742],[0.3486047765,0,211.2136965006,2,"completed",-5.32878,-1.82307,3,1,"C(#Cc1cccc(C#Cc2ccccc2Nc2cccc(-c3ccccc3)c2)c1Nc1ccccc1)c1ccccc1Nc1cccc(-c2ccccc2)c1","C(#Cc1cccc(C#Cc2ccccc2Nc2cccc(C3=CC=CC3)c2)c1Nc1ccccc1)c1ccccc1Nc1cccc(C2=CC=CC2)c1",{},"[c:0]1[ch:1][ch][c:3][c!r5:4][c!r5:5]1>>[c:0]1[CH2:1][c:3][c:4][c:5]1",-0.2650621944],[0.348072389,0,265.0314671919,2,"completed",-5.27632,-2.01532,3,1,"C(#Cc1cccc(Nc2cccc(C#Cc3ccccc3)c2C#Cc2ccccc2-c2ccccc2)c1C#Cc1ccccc1-c1ccccc1)c1ccccc1","C(#Cc1cccc(Nc2cccc(C#CC3=CC=CC3)c2C#Cc2ccccc2-c2ccccc2)c1C#Cc1ccccc1-c1ccccc1)C1=CC=CC1",{},"[c:0]1[ch:1][ch][c:3][c!r5:4][c!r5:5]1>>[c:0]1[CH2:1][c:3][c:4][c:5]1",-0.2923613558],[0.3478627885,0,214.1906563047,2,"completed",-4.77934,-2.2576,2,1,"C(#CC1=C(c2ccccc2)CC(c2ccccc2)=C1C#CC1=CCC=C1)C1=CCC=C1","C(#CC1=C(C2=CC=CC2)CC(C2=CC=CC2)=C1C#CC1=CCC=C1)C1=CCC=C1",{},"[c:0]1[ch:1][ch][c:3][c!r5:4][c!r5:5]1>>[c:0]1[CH2:1][c:3][c:4][c:5]1",-0.3102592895],[0.3472105452,0,596.9156136998,2,"completed",-4.85519,-1.48776,3,1,"C1=CC(N(c2ccccc2)c2ccccc2)=C(C2=C(N(c3ccccc3)c3ccccc3)C=CC2)C1","C1=CC(N(c2ccccc2)c2cccc(Nc3ccccc3)c2)=C(C2=C(N(c3ccccc3)c3cccc(Nc4ccccc4)c3)C=CC2)C1",{},"[ch&r6,CH1&r5:1]>>[*:1](-N-c1ccccc1)",-0.6210272929],[0.347089961,0,283.2244124002,2,"completed",-5.71519,-2.31612,3,1,"O=c1cc(Nc2ccccc2C#Cc2ccccc2Nc2cc(=O)occ2C#Cc2ccccc2)c(C#Cc2ccccc2)co1","O=c1cc(Nc2ccccc2C#Cc2ccccc2Nc2cc(=O)occ2C#CC2=CC=CC2)c(C#CC2=CC=CC2)co1",{},"[c:0]1[ch:1][ch][c:3][c!r5:4][c!r5:5]1>>[c:0]1[CH2:1][c:3][c:4][c:5]1",-0.5154229802],[0.3468575512,0,209.1932624026,2,"completed",-4.73659,-1.88866,3,1,"C(#Cc1ccc2ccccc2c1)C1=C(NC2=C(C#Cc3ccc4ccccc4c3)CC=C2)C=CC1","C(#CC1=C(NC2=C(C#CC3=Cc4ccccc4C3)CC=C2)C=CC1)C1=Cc2ccccc2C1",{},"[c:0]1[ch:1][ch][c:3][c!r5:4][c!r5:5]1>>[c:0]1[CH2:1][c:3][c:4][c:5]1",-0.3293547735],[0.3466109086,0,144.1894611053,2,"completed",-5.20592,-1.9524,2,1,"C(#Cc1ccc(Nc2ccc(C#Cc3ccccc3)c(C=Cc3ccccc3)c2)cc1C=Cc1ccccc1)c1ccccc1","C(#Cc1ccc(Nc2ccc(C#CC3=CCC=C3)c(C=Cc3ccccc3)c2)cc1C=Cc1ccccc1)C1=CCC=C1",{},"[c:0]1[ch:1][ch][c:3][c!r5:4][c!r5:5]1>>[c:0]1[CH2:1][c:3][c:4][c:5]1",-0.1621355403],[0.3463538635,0,338.1426323904,2,"completed",-5.03081,-1.7891,3,1,"C(#Cc1cc(C#CC2=CC=CC2)cc(Nc2ccccn2)c1)C1=CC=CC1","C(#Cc1cc(C#CC2=CC=CC2)c(Nc2ccccc2)c(Nc2ccccn2)c1Nc1ccccc1)C1=CC=CC1",{},"[ch&r6,CH1&r5:1]>>[*:1](-N-c1ccccc1)",-0.3415936114],[0.3461753586,0,156.5598668967,2,"completed",-5.21456,-1.8739,2,1,"C(#Cc1ccc(-c2ccccc2)cc1Nc1cc(-c2ccccc2)ccc1C#Cc1ccccc1)c1ccccc1","C(#Cc1ccc(-c2ccccc2)cc1Nc1cc(-c2ccccc2)ccc1C#CC1=CC=CC1)C1=CC=CC1",{},"[c:0]1[ch:1][ch][c:3][c!r5:4][c!r5:5]1>>[c:0]1[CH2:1][c:3][c:4][c:5]1",-0.1759026685],[0.3455321463,0,187.758724991,2,"completed",-5.1468,-1.72684,3,1,"C(#Cc1cccc(C#Cc2ccccc2Nc2ccccc2)c1NC1=CCC=C1)c1ccccc1Nc1ccccc1","C(#Cc1cccc(C#Cc2ccccc2N(c2ccccc2)c2ccccc2)c1NC1=CCC=C1)c1ccccc1N(c1ccccc1)c1ccccc1",{},"[r:1][NH!R:2][r:3]>>[r:1][N:2](-c1ccccc1)[r:3]",-0.1905952686],[0.3454464962,0,154.6138267877,2,"completed",-5.0519,-1.56148,3,1,"c1ccc(Nc2ccc3c(Nc4cccc5cc(Nc6ccccc6)ccc45)cccc3c2)cc1","c1ccc(N(c2ccccc2)c2ccc3c(Nc4cccc5cc(N(c6ccccc6)c6ccccc6)ccc45)cccc3c2)cc1",{},"[r:1][NH!R:2][r:3]>>[r:1][N:2](-c1ccccc1)[r:3]",-0.1582374935],[0.3454190474,0,196.3982719026,2,"completed",-4.56994,-1.88139,2,1,"C(#Cc1ccccc1)C1=C(NC2=C(C#Cc3ccccc3)CC=C2)C=CC1","C(#CC1=C(NC2=C(C#CC3=CC=CC3)CC=C2)C=CC1)C1=CC=CC1",{},"[c:0]1[ch:1][ch][c:3][c!r5:4][c!r5:5]1>>[c:0]1[CH2:1][c:3][c:4][c:5]1",-0.419814777],[0.345361632,0,352.7558269998,2,"completed",-5.27238,-1.77512,3,1,"C(#Cc1cccc(Nc2cccc(C#CC3=CC=CC3)c2Nc2ccccc2)c1Nc1ccccc1)C1=CC=CC1","C(#Cc1cccc(Nc2cccc(C#CC3=CC=CC3)c2Nc2ccccc2-c2ccccc2)c1Nc1ccccc1-c1ccccc1)C1=CC=CC1",{},"[cH&r6,CH&r5:1]>>[#6:1](-[c]1[ch]ccc[ch]1)",-0.3728229567],[0.3449719046,0,129.0210422012,2,"completed",-5.10298,-1.46055,2,1,"c1ccc(-c2cc3ccccc3cc2Nc2cc3ccccc3cc2-c2ccccc2)cc1","C1=CC(c2cc3ccccc3cc2Nc2cc3ccccc3cc2C2=CCC=C2)=CC1",{},"[c:0]1[ch:1][ch][c:3][c!r5:4][c!r5:5]1>>[c:0]1[CH2:1][c:3][c:4][c:5]1",-0.1290379042],[0.344835344,0,79.3566417997,2,"completed",-4.94206,-2.03961,3,1,"C1=CCC(Nc2ccc3c(Nc4cccc5cc(NC6=CC=CC6)ccc45)cccc3c2)=C1","C(#Cc1cc2c(Nc3cccc4cc(NC5=CC=CC5)c(C#Cc5ccccc5)cc34)cccc2cc1NC1=CC=CC1)c1ccccc1",{},"[ch&r6,CH1&r5:1]>>[*:1](-C#C-c1ccccc1)",-0.1360902199],[0.3447722374,0,153.1317030967,2,"completed",-5.22402,-1.79327,2,2,"C(#Cc1ccccc1Nc1ccccc1C#Cc1ccccc1)c1ccccc1","C(#Cc1ccccc1Nc1ccccc1C#CC1=CC=CC1)C1=CC=CC1",{},"[c:0]1[ch:1][ch][c:3][c!r5:4][c!r5:5]1>>[c:0]1[CH2:1][c:3][c:4][c:5]1",-0.1760283758],[0.3443451277,0,424.9696663028,2,"completed",-5.03912,-1.69665,4,1,"C(#Cc1cc(Nc2ccccc2)ccc1Nc1cccc(C=Cc2cccc(Nc3ccc(Nc4ccccc4)cc3C#Cc3ccccc3)c2)c1)c1ccccc1","C(#Cc1cc(Nc2ccccc2)ccc1Nc1cccc(C=Cc2cccc(Nc3ccc(Nc4ccccc4)cc3C#CC3=CC=CC3)c2)c1)C1=CC=CC1",{},"[c:0]1[ch:1][ch][c:3][c!r5:4][c!r5:5]1>>[c:0]1[CH2:1][c:3][c:4][c:5]1",-0.4271010896],[0.3442383686,0,101.1651114968,2,"completed",-5.31077,-2.13439,3,1,"C(#Cc1cc2c(C#Cc3ccccc3)cccc2cc1Nc1cc2cccc(C#Cc3ccccc3)c2cc1C#Cc1ccccc1)c1ccccc1","C(#Cc1cccc2cc(Nc3cc4cccc(C#CC5=CC=CC5)c4cc3C#Cc3ccccc3)c(C#Cc3ccccc3)cc12)C1=CC=CC1",{},"[c:0]1[ch:1][ch][c:3][c!r5:4][c!r5:5]1>>[c:0]1[CH2:1][c:3][c:4][c:5]1",-0.1788914093],[0.3442383686,0,112.0999986015,2,"completed",-5.35837,-2.19645,3,1,"C(#Cc1cc2c(C#Cc3ccccc3)cccc2cc1Nc1cc2cccc(C#Cc3ccccc3)c2cc1C#Cc1ccccc1)c1ccccc1","C(#Cc1cc2c(C#Cc3ccccc3)cccc2cc1Nc1cc2cccc(C#Cc3ccccc3)c2cc1C#CC1=CC=CC1)C1=CC=CC1",{},"[c:0]1[ch:1][ch][c:3][c!r5:4][c!r5:5]1>>[c:0]1[CH2:1][c:3][c:4][c:5]1",-0.2127824889],[0.3441545584,0,128.0001666019,2,"completed",-5.16923,-2.19881,3,1,"C(#Cc1c(Nc2cccc(C3=CC=CC3)c2C#Cc2ccccc2)cccc1C1=CC=CC1)c1ccccc1","C(#Cc1c(Nc2cccc(C3=CC=CC3)c2C#Cc2ccc(C=Cc3ccccc3)cc2)cccc1C1=CC=CC1)c1ccc(C=Cc2ccccc2)cc1",{},"[ch&r6,CH1&r5:1]>>[*:1](-C=C-c1ccccc1)",-0.1368667643],[0.3441252916,0,107.2641626815,2,"completed",-5.26748,-2.11817,3,1,"C(#Cc1cccc(Nc2cccc(C#CC3=CC=CC3)c2)c1)C1=CC=CC1","C(#Cc1ccc(C#Cc2ccccc2)c(Nc2cc(C#CC3=CC=CC3)ccc2C#Cc2ccccc2)c1)C1=CC=CC1",{},"[ch&r6,CH1&r5:1]>>[*:1](-C#C-c1ccccc1)",-0.1589021091],[0.3436932641,0,127.9711005045,2,"completed",-5.11606,-1.85017,3,1,"C(#Cc1c(Nc2cccc(-c3ccccc3)c2C#Cc2ccccc2-c2ccccc2)cccc1-c1ccccc1)c1ccccc1-c1ccccc1","C(#Cc1c(Nc2cccc(C3=CC=CC3)c2C#Cc2ccccc2-c2ccccc2)cccc1C1=CC=CC1)c1ccccc1-c1ccccc1",{},"[c:0]1[ch:1][ch][c:3][c!r5:4][c!r5:5]1>>[c:0]1[CH2:1][c:3][c:4][c:5]1",-0.1284639449],[0.3434163965,0,113.7752860959,2,"completed",-5.32406,-1.85329,3,1,"C(#Cc1ccccc1Nc1ccccc1)c1cccc(C#Cc2ccccc2Nc2ccccc2)c1","C(#Cc1ccccc1NC1=CCC=C1)c1cccc(C#Cc2ccccc2NC2=CCC=C2)c1",{},"[c:0]1[ch:1][ch][c:3][c!r5:4][c!r5:5]1>>[c:0]1[CH2:1][c:3][c:4][c:5]1",-0.1937633316],[0.3432973831,0,531.3427090878,2,"completed",-5.0815,-2.74673,3,1,"O=c1cccc(C=Cc2cc(C#Cc3ccccc3Nc3ccccc3)cc(C#Cc3ccccc3Nc3ccccc3)c2)o1","O=c1cccc(C=Cc2cc(C#Cc3ccccc3NC3=CC=CC3)cc(C#Cc3ccccc3NC3=CC=CC3)c2)o1",{},"[c:0]1[ch:1][ch][c:3][c!r5:4][c!r5:5]1>>[c:0]1[CH2:1][c:3][c:4][c:5]1",-0.5315004958],[0.3430426403,0,353.5345214041,2,"completed",-5.39869,-3.26335,3,1,"C(#Cc1cccc(Nc2cccc(C#CC3=CC=CC3)c2Nc2ccccc2)c1Nc1ccccc1)C1=CC=CC1","C(#Cc1cccc(Nc2cccc(C#CC3=CC=CC3=C3C=CC=C3)c2Nc2ccccc2)c1Nc1ccccc1)C1=CC=CC1=C1C=CC=C1",{},"[r5:1][CH2r5:2][r5:3]>>[r5:1][C:2](=C1cccc1)[r5:3]",-0.4107339269],[0.3429660396,0,119.5700920071,2,"completed",-5.11635,-1.66838,3,1,"C(#Cc1ccc(Nc2ccc3ccc(Nc4ccc(C#Cc5ccccc5)cc4)cc3c2)cc1)c1ccccc1","C(#Cc1ccc(Nc2ccc3ccc(Nc4ccc(C#CC5=CC=CC5)cc4)cc3c2)cc1)C1=CC=CC1",{},"[c:0]1[ch:1][ch][c:3][c!r5:4][c!r5:5]1>>[c:0]1[CH2:1][c:3][c:4][c:5]1",-0.1201165889],[0.3427371191,0,108.8641077949,2,"completed",-5.22645,-2.28718,4,1,"C(#Cc1ccc(C#Cc2cccc3c(C#Cc4ccc(C#Cc5ccccc5)c(Nc5ccccc5)c4)cccc23)cc1Nc1ccccc1)c1ccccc1","C(#Cc1ccc(C#Cc2cccc3c(C#Cc4ccc(C#CC5=CC=CC5)c(Nc5ccccc5)c4)cccc23)cc1Nc1ccccc1)C1=CC=CC1",{},"[c:0]1[ch:1][ch][c:3][c!r5:4][c!r5:5]1>>[c:0]1[CH2:1][c:3][c:4][c:5]1",-0.1403078729],[0.3426076513,0,572.4088857969,2,"completed",-4.94415,-1.72682,3,1,"C(#Cc1cccc(C#Cc2ccccc2-c2ccccc2)c1NC1=CC=CC1)c1ccccc1-c1ccccc1","C(#Cc1cccc(C#CC2=CCC=C2c2ccccc2)c1NC1=CC=CC1)C1=CCC=C1c1ccccc1",{},"[c:0]1[ch:1][ch][c:3][c!r5:4][c!r5:5]1>>[c:0]1[CH2:1][c:3][c:4][c:5]1",-0.5827123232],[0.3424165772,0,114.348896197,2,"completed",-4.92247,-3.00886,3,1,"C(#CC1=CC(=C2C=CC=C2)C=C1C#CC1=CCC=C1)C1=CCC=C1","C(#CC1=C(Nc2ccccc2)CC=C1)C1=CC(=C2C=CC=C2)C=C1C#CC1=C(Nc2ccccc2)CC=C1",{},"[ch&r6,CH1&r5:1]>>[*:1](-N-c1ccccc1)",-0.1688755503],[0.3420825961,0,126.2037366105,2,"completed",-5.433,-1.7395,2,1,"O=c1occ(C#CC2=CC=CC2)cc1Nc1cc(C#CC2=CC=CC2)coc1=O","C(#Cc1cccc(Nc2cccc(C#CC3=CC=CC3)c2)c1)C1=CC=CC1",{},"[o:1][c:2](=O)>>[ch:1][ch:2]",-0.2650716755],[0.3420413901,0,227.6099654991,2,"completed",-5.13667,-2.02905,3,1,"C(#Cc1cc(-c2cc(C#Cc3ccccc3)c(Nc3ccccc3)cn2)ncc1Nc1ccccc1)c1ccccc1","C(#Cc1cc(-c2cc(C#CC3=CC=CC3)c(Nc3ccccc3)cn2)ncc1Nc1ccccc1)C1=CC=CC1",{},"[c:0]1[ch:1][ch][c:3][c!r5:4][c!r5:5]1>>[c:0]1[CH2:1][c:3][c:4][c:5]1",-0.2290528191],[0.3415365096,0,145.9589946026,2,"completed",-5.10168,-2.38256,3,1,"C(#Cc1cccc2ccccc12)c1cccc(C#Cc2cccc3ccccc23)c1Nc1ccccc1","C(#Cc1cccc2c1=CCC=2)c1cccc(C#Cc2cccc3c2=CCC=3)c1Nc1ccccc1",{},"[c:0]1[ch:1][ch][c:3][c!r5:4][c!r5:5]1>>[c:0]1[CH2:1][c:3][c:4][c:5]1",-0.1459637321],[0.3414990751,0,103.6855548955,2,"completed",-5.42758,-1.93234,3,1,"C(#Cc1cccc(C#CC2=CC(c3ccccc3)=CC2)n1)C1=CC(c2ccccc2)=CC1","C(#Cc1cccc(C#CC2=CC(C3=CC=CC3)=CC2)n1)C1=CC(C2=CC=CC2)=CC1",{},"[c:0]1[ch:1][ch][c:3][c!r5:4][c!r5:5]1>>[c:0]1[CH2:1][c:3][c:4][c:5]1",-0.2516583715],[0.3414231536,0,360.5771370057,2,"completed",-5.11462,-1.93199,3,1,"C(#Cc1cccc(Nc2cccc(C#CC3=CC=CC3)c2Nc2ccccc2)c1Nc1ccccc1)C1=CC=CC1","C(#Cc1cccc(Nc2cccc(C#CC3=CC=CC3)c2Nc2ccccc2Nc2ccccc2)c1Nc1ccccc1Nc1ccccc1)C1=CC=CC1",{},"[ch&r6,CH1&r5:1]>>[*:1](-N-c1ccccc1)",-0.3607223399],[0.3413892044,0,170.4495712038,2,"completed",-4.91857,-1.91145,3,1,"c1ccc2c(Nc3ccc4ccc(Nc5cccc6ccccc56)cc4c3)cccc2c1","C1=c2cccc(Nc3ccc4ccc(Nc5cccc6c5=CCC=6)cc4c3)c2=CC1",{},"[c:0]1[ch:1][ch][c:3][c!r5:4][c!r5:5]1>>[c:0]1[CH2:1][c:3][c:4][c:5]1",-0.2125613096],[0.3413500406,0,109.9116887053,2,"completed",-5.04183,-1.7841,3,1,"C(#Cc1cccc2ccc(Nc3ccccc3Nc3ccccc3)cc12)c1cccc2ccc(Nc3ccccc3Nc3ccccc3)cc12","C(#Cc1cccc2ccc(Nc3ccccc3NC3=CCC=C3)cc12)c1cccc2ccc(Nc3ccccc3NC3=CCC=C3)cc12",{},"[c:0]1[ch:1][ch][c:3][c!r5:4][c!r5:5]1>>[c:0]1[CH2:1][c:3][c:4][c:5]1",-0.1172118436],[0.3412890765,0,121.2971835921,2,"completed",-5.24234,-2.06111,3,1,"C(#Cc1ccccc1-c1ccccc1)c1ccc2cccc(Nc3cccc4ccc(C#Cc5ccccc5-c5ccccc5)cc34)c2c1","C(#Cc1ccccc1C1=CC=CC1)c1ccc2cccc(Nc3cccc4ccc(C#Cc5ccccc5C5=CC=CC5)cc34)c2c1",{},"[c:0]1[ch:1][ch][c:3][c!r5:4][c!r5:5]1>>[c:0]1[CH2:1][c:3][c:4][c:5]1",-0.156973685],[0.3410650591,0,156.4955208887,2,"completed",-5.17774,-1.66624,3,1,"C(#Cc1c(Nc2ccccc2)cccc1Nc1ccccc1)C1=CCC=C1","C(#Cc1c(Nc2cccc(Nc3ccccc3)c2)cccc1Nc1cccc(Nc2ccccc2)c1)C1=CCC=C1",{},"[ch&r6,CH1&r5:1]>>[*:1](-N-c1ccccc1)",-0.1656869542],[0.3405766136,0,169.092557102,2,"completed",-5.19952,-1.80491,3,1,"C(#Cc1cc(Nc2cc(C#Cc3ccccc3)c(-c3ccccc3)cc2-c2ccccc2)c(-c2ccccc2)cc1-c1ccccc1)c1ccccc1","C(#Cc1cc(Nc2cc(C#CC3=CC=CC3)c(-c3ccccc3)cc2-c2ccccc2)c(-c2ccccc2)cc1-c1ccccc1)C1=CC=CC1",{},"[c:0]1[ch:1][ch][c:3][c!r5:4][c!r5:5]1>>[c:0]1[CH2:1][c:3][c:4][c:5]1",-0.1828807419],[0.3402900561,0,94.0233076981,2,"completed",-5.24743,-1.82064,3,1,"C(#Cc1ccccc1-c1ccccc1)c1ccc(Nc2ccc3ccc(Nc4ccc(C#Cc5ccccc5-c5ccccc5)cc4)cc3c2)cc1","C(#Cc1ccccc1C1=CC=CC1)c1ccc(Nc2ccc3ccc(Nc4ccc(C#Cc5ccccc5C5=CC=CC5)cc4)cc3c2)cc1",{},"[c:0]1[ch:1][ch][c:3][c!r5:4][c!r5:5]1>>[c:0]1[CH2:1][c:3][c:4][c:5]1",-0.1396095584],[0.3402485603,0,131.0873776092,2,"completed",-5.01709,-1.61562,3,1,"C(#Cc1cc2c(cc1Nc1cc3c(cc1C#Cc1ccccc1)CC=C3)C=CC2)c1ccccc1","C(#Cc1cc2c(cc1Nc1cc3c(cc1C#Cc1cccc(Nc4ccccc4)c1)CC=C3)C=CC2)c1cccc(Nc2ccccc2)c1",{},"[ch&r6,CH1&r5:1]>>[*:1](-N-c1ccccc1)",-0.1433603639],[0.339722222,0,465.3054443916,2,"completed",-4.87739,-1.67013,4,1,"C(#Cc1cc(Nc2ccccc2)ccc1Nc1cccc(C=Cc2cccc(Nc3ccc(Nc4ccccc4)cc3C#Cc3ccccc3)c2)c1)c1ccccc1","C(#Cc1cc(Nc2ccccc2)ccc1Nc1cccc(C=Cc2cccc(Nc3ccc(Nc4ccccc4)cc3C#CC3=CCC=C3)c2)c1)C1=CCC=C1",{},"[c:0]1[ch:1][ch][c:3][c!r5:4][c!r5:5]1>>[c:0]1[CH2:1][c:3][c:4][c:5]1",-0.49070481],[0.3396593659,0,79.2609557102,2,"completed",-5.31748,-2.22154,3,1,"C(#Cc1ccc(C#Cc2ccccc2)cc1-c1cc(C#Cc2ccccc2)ccc1C#CC1=CC=CC1)C1=CC=CC1","C(#Cc1ccc(C#Cc2ccccc2Nc2ccccc2)cc1-c1cc(C#Cc2ccccc2Nc2ccccc2)ccc1C#CC1=CC=CC1)C1=CC=CC1",{},"[ch&r6,CH1&r5:1]>>[*:1](-N-c1ccccc1)",-0.1716336179],[0.3394614659,0,522.8442390071,2,"completed",-4.82094,-3.27787,3,1,"C(#CC1=CC(=C2C=CC=C2)C=C1C#CC1=CCC=C1)C1=CCC=C1","C(#CC1=C(Nc2ccccc2)C(=C2C=CC=C2)C(Nc2ccccc2)=C1C#CC1=CCC=C1)C1=CCC=C1",{},"[ch&r6,CH1&r5:1]>>[*:1](-N-c1ccccc1)",-0.558143884],[0.3390947234,0,142.3740719038,2,"completed",-4.61038,-1.80734,3,1,"C1=CCC(c2cc3cc(Nc4ccccc4)c(C4=CC=CC4)cc3cc2Nc2ccccc2)=C1","C1=CCC(Nc2cc3cc(C4=CC=CC4)c(NC4=CC=CC4)cc3cc2C2=CC=CC2)=C1",{},"[c:0]1[ch:1][ch][c:3][c!r5:4][c!r5:5]1>>[c:0]1[CH2:1][c:3][c:4][c:5]1",-0.3711293186],[0.3387308826,0,597.5934298913,2,"completed",-5.31673,-1.94697,3,1,"C(#Cc1cccc(C#Cc2ccccc2Nc2ccccc2)c1NC1=CC=CC1)c1ccccc1Nc1ccccc1","C(#Cc1cccc(C#Cc2ccccc2Nc2ccccn2)c1NC1=CC=CC1)c1ccccc1Nc1ccccn1",{},"[ch&r6:0]>>[nr6:0]",-0.6165501885],[0.3383999024,0,101.2958190986,2,"completed",-5.09307,-1.21408,2,1,"c1ccc(Nc2ccccc2Nc2ccc3ccc(Nc4ccccc4Nc4ccccc4)cc3c2)cc1","C1=CC(Nc2ccccc2Nc2ccc3ccc(Nc4ccccc4NC4=CCC=C4)cc3c2)=CC1",{},"[c:0]1[ch:1][ch][c:3][c!r5:4][c!r5:5]1>>[c:0]1[CH2:1][c:3][c:4][c:5]1",-0.1014119084],[0.3382414848,0,150.3511318006,2,"completed",-5.46127,-2.00683,3,1,"C(#Cc1cccc(Nc2cccc(C#CC3=CC=CC3)c2)c1)C1=CC=CC1","C(#Cc1cc(C=Cc2ccccc2)cc(Nc2cc(C#CC3=CC=CC3)cc(C=Cc3ccccc3)c2)c1)C1=CC=CC1",{},"[ch&r6,CH1&r5:1]>>[*:1](-C=C-c1ccccc1)",-0.2942079352],[0.3377447735,0,131.0051863984,2,"completed",-5.27904,-1.82624,3,1,"C(#Cc1c(C#Cc2ccc(Nc3ccccc3)cc2)cccc1Nc1cccc(C#Cc2ccc(Nc3ccccc3)cc2)c1C#Cc1ccccc1)c1ccccc1","C(#Cc1c(C#Cc2ccc(Nc3ccccc3)cc2)cccc1Nc1cccc(C#Cc2ccc(Nc3ccccc3)cc2)c1C#CC1=CCC=C1)C1=CCC=C1",{},"[c:0]1[ch:1][ch][c:3][c!r5:4][c!r5:5]1>>[c:0]1[CH2:1][c:3][c:4][c:5]1",-0.1812993835],[0.3377375694,0,275.6707045919,2,"completed",-4.71559,-1.97548,3,1,"C(#Cc1ccccc1Nc1ccccc1)c1cc2ccccc2cc1C#Cc1ccccc1Nc1ccccc1","C(#Cc1ccccc1NC1=CC=CC1)c1cc2ccccc2cc1C#Cc1ccccc1NC1=CC=CC1",{},"[c:0]1[ch:1][ch][c:3][c!r5:4][c!r5:5]1>>[c:0]1[CH2:1][c:3][c:4][c:5]1",-0.3852299975],[0.3373627237,0,187.8474786936,2,"completed",-5.29289,-1.64399,3,1,"C1=CCC(c2cc3cc(Nc4ccccc4)c(C4=CC=CC4)cc3cc2Nc2ccccc2)=C1","C1=CCC(c2cc3cc(Nc4cccc(Nc5ccccc5)c4)c(C4=CC=CC4)cc3cc2Nc2cccc(Nc3ccccc3)c2)=C1",{},"[ch&r6,CH1&r5:1]>>[*:1](-N-c1ccccc1)",-0.2313393304],[0.3372826805,0,172.2789295891,2,"completed",-5.1894,-1.83851,3,1,"C(#Cc1cccc(Nc2cccc(C#CC3=CC=CC3)c2Nc2ccccc2)c1Nc1ccccc1)C1=CC=CC1","C(#Cc1cccc(Nc2cccc(C#CC3=CC(Nc4ccccc4)=CC3)c2Nc2ccccc2)c1Nc1ccccc1)C1=CC(Nc2ccccc2)=CC1",{},"[ch&r6,CH1&r5:1]>>[*:1](-N-c1ccccc1)",-0.1832928967],[0.3372383701,0,151.6555965936,2,"completed",-5.07003,-1.84452,3,1,"C(#Cc1cccc2ccc(Nc3ccccc3Nc3ccccc3)cc12)c1cccc2ccc(Nc3ccccc3Nc3ccccc3)cc12","C(#Cc1cccc2ccc(Nc3ccccc3NC3=CC=CC3)cc12)c1cccc2ccc(Nc3ccccc3NC3=CC=CC3)cc12",{},"[c:0]1[ch:1][ch][c:3][c!r5:4][c!r5:5]1>>[c:0]1[CH2:1][c:3][c:4][c:5]1",-0.1530997662],[0.3367359262,0,309.8650727043,2,"completed",-5.034,-2.61642,3,1,"O=c1cc(C#Cc2cc3ccccc3cc2Nc2ccccc2)oc(C#Cc2cc3ccccc3cc2Nc2ccccc2)c1","O=c1cc(C#Cc2cc3ccccc3cc2NC2=CC=CC2)oc(C#Cc2cc3ccccc3cc2NC2=CC=CC2)c1",{},"[c:0]1[ch:1][ch][c:3][c!r5:4][c!r5:5]1>>[c:0]1[CH2:1][c:3][c:4][c:5]1",-0.313290286],[0.3366163102,0,429.9223387934,2,"completed",-5.32105,-1.92986,3,1,"C(#Cc1ccc2c(c1C#Cc1c(C#Cc3ccccc3)ccc3c1CC=C3)CC=C2)c1ccccc1","C(#Cc1ccc2c(c1C#Cc1c(C#CC3=CC=CC3)ccc3c1CC=C3)CC=C2)C1=CC=CC1",{},"[c:0]1[ch:1][ch][c:3][c!r5:4][c!r5:5]1>>[c:0]1[CH2:1][c:3][c:4][c:5]1",-0.4569202749],[0.3362535155,0,171.0730733175,2,"completed",-5.2176,-2.2718,3,1,"C(#CC1=Cc2c(C#Cc3ccccc3)cccc2C1)C1=Cc2c(C#Cc3ccccc3)cccc2C1","C(#Cc1cccc2c1C=C(C#CC1=Cc3c(C#CC4=CC=CC4)cccc3C1)C2)C1=CC=CC1",{},"[c:0]1[ch:1][ch][c:3][c!r5:4][c!r5:5]1>>[c:0]1[CH2:1][c:3][c:4][c:5]1",-0.1898488315],[0.3360652416,0,264.1097751912,2,"completed",-5.31905,-1.90046,4,1,"C(#Cc1ccc2c(c1C#Cc1c(C#Cc3ccccc3)ccc3c1CC=C3)CC=C2)c1ccccc1","C(#Cc1ccc2c(c1C#Cc1c(C#Cc3cccc(Nc4ccccc4)c3)ccc3c1CC=C3)CC=C2)c1cccc(Nc2ccccc2)c1",{},"[ch&r6,CH1&r5:1]>>[*:1](-N-c1ccccc1)",-0.3053941643],[0.3359920799,0,209.6945410885,2,"completed",-5.40826,-1.69066,3,1,"C(#Cc1cnc(Nc2ccccc2)cc1Nc1cc(Nc2ccccc2)ncc1C#Cc1ccccc1)c1ccccc1","C(#Cc1cnc(Nc2ccccc2)cc1Nc1cc(Nc2ccccc2)ncc1C#CC1=CCC=C1)C1=CCC=C1",{},"[c:0]1[ch:1][ch][c:3][c!r5:4][c!r5:5]1>>[c:0]1[CH2:1][c:3][c:4][c:5]1",-0.3008881388],[0.3355564309,0,141.5954059921,2,"completed",-4.89347,-2.75845,2,1,"C(#Cc1c2ccccc2cc2c(C#Cc3ccccc3)c3ccccc3cc12)c1ccccc1","C(#Cc1c2ccccc2cc2c(C#CC3=CC=CC3)c3ccccc3cc12)C1=CC=CC1",{},"[c:0]1[ch:1][ch][c:3][c!r5:4][c!r5:5]1>>[c:0]1[CH2:1][c:3][c:4][c:5]1",-0.2023611451],[0.3355355744,0,173.0775655888,2,"completed",-5.22784,-1.66088,2,1,"C(#Cc1c(Nc2cccc(-c3ccccc3)c2C#Cc2ccccc2)cccc1-c1ccccc1)c1ccccc1","C(#Cc1c(Nc2cccc(-c3ccccc3)c2C#CC2=CCC=C2)cccc1-c1ccccc1)C1=CCC=C1",{},"[c:0]1[ch:1][ch][c:3][c!r5:4][c!r5:5]1>>[c:0]1[CH2:1][c:3][c:4][c:5]1",-0.194843388],[0.3355012457,0,279.6552684013,2,"completed",-5.40869,-2.71204,3,1,"O=c1nc(C#Cc2ccccc2Nc2ccccc2)oc(C#Cc2ccccc2Nc2ccccc2)n1","O=c1nc(C#Cc2ccccc2NC2=CC=CC2)oc(C#Cc2ccccc2NC2=CC=CC2)n1",{},"[c:0]1[ch:1][ch][c:3][c!r5:4][c!r5:5]1>>[c:0]1[CH2:1][c:3][c:4][c:5]1",-0.35341043],[0.3353700682,0,141.283349396,2,"completed",-5.18322,-1.68927,3,1,"C(#Cc1ccc(Nc2ccc(C#Cc3ccccc3)c(-c3ccccc3)c2)cc1-c1ccccc1)c1ccccc1","C(#Cc1ccc(Nc2ccc(C#CC3=CCC=C3)c(-c3ccccc3)c2)cc1-c1ccccc1)C1=CCC=C1",{},"[c:0]1[ch:1][ch][c:3][c!r5:4][c!r5:5]1>>[c:0]1[CH2:1][c:3][c:4][c:5]1",-0.1528218353],[0.3353202123,0,134.6054737951,2,"completed",-5.44473,-1.86673,2,2,"C(#Cc1ccccc1)C1=CCC=C1C#Cc1ccccc1","C(#CC1=CCC=C1C#CC1=CC=CC1)C1=CC=CC1",{},"[c:0]1[ch:1][ch][c:3][c!r5:4][c!r5:5]1>>[c:0]1[CH2:1][c:3][c:4][c:5]1",-0.2763143722],[0.3352772012,0,116.3705992076,2,"completed",-5.11963,-2.01489,3,1,"C(#Cc1ccc2cccc(Nc3cccc4ccc(C#Cc5ccccc5)cc34)c2c1)c1ccccc1","C(#Cc1ccc2cccc(Nc3cccc4ccc(C#CC5=CC=CC5)cc34)c2c1)C1=CC=CC1",{},"[c:0]1[ch:1][ch][c:3][c!r5:4][c!r5:5]1>>[c:0]1[CH2:1][c:3][c:4][c:5]1",-0.1171790572],[0.3352364723,0,279.2764084006,2,"completed",-5.29258,-1.78811,4,1,"C(#Cc1cccc(Nc2cccc(C#CC3=CC=CC3)c2Nc2ccccc2)c1Nc1ccccc1)C1=CC=CC1","C(#Cc1cccc(Nc2cccc(C#CC3=CC=CC3)c2Nc2cccc3ccccc23)c1Nc1cccc2ccccc12)C1=CC=CC1",{},"[cH&r6:1][cH&r6:2]>>[c:1]2cccc[c:2]2",-0.3101096095],[0.3347792101,0,239.5894195943,2,"completed",-5.20873,-1.87671,3,1,"C(#Cc1cccc2c(Nc3ccccc3-c3ccccc3Nc3cccc4c(C#Cc5ccccc5)cccc34)cccc12)c1ccccc1","C(#Cc1cccc2c(Nc3ccccc3-c3ccccc3Nc3cccc4c(C#CC5=CCC=C5)cccc34)cccc12)C1=CCC=C1",{},"[c:0]1[ch:1][ch][c:3][c!r5:4][c!r5:5]1>>[c:0]1[CH2:1][c:3][c:4][c:5]1",-0.251388095],[0.3346448877,0,193.8535078953,2,"completed",-5.23788,-1.76951,4,1,"C(#Cc1cccc(C#Cc2ccccc2Nc2ccccc2)c1NC1=CCC=C1)c1ccccc1Nc1ccccc1","C(#Cc1cccc(C#Cc2ccccc2Nc2cccc(Nc3ccccc3)c2)c1NC1=CCC=C1)c1ccccc1Nc1cccc(Nc2ccccc2)c1",{},"[ch&r6,CH1&r5:1]>>[*:1](-N-c1ccccc1)",-0.2165514276],[0.3344531042,0,231.1012319988,2,"completed",-5.31371,-1.8668,4,1,"C(#Cc1cccc(Nc2cccc(C#CC3=CC=CC3)c2Nc2ccccc2)c1Nc1ccccc1)C1=CC=CC1","C(#Cc1cccc(Nc2cccc(C#CC3=CC=CC3)c2Nc2ccc(-c3ccccc3)cc2)c1Nc1ccc(-c2ccccc2)cc1)C1=CC=CC1",{},"[cH&r6,CH&r5:1]>>[#6:1](-[c]1[ch]ccc[ch]1)",-0.2752944639],[0.3344299773,0,158.687030591,2,"completed",-5.77826,-1.73502,2,1,"C(#Cc1cccc(C#CC2=CCC=C2)n1)C1=CCC=C1","C(#Cc1cc(Nc2ccccc2)cc(C#CC2=CCC=C2)n1)C1=CCC=C1",{},"[ch&r6,CH1&r5:1]>>[*:1](-N-c1ccccc1)",-0.5005991622],[0.3339700411,0,349.5690379932,2,"completed",-5.11552,-1.87797,4,1,"C(#Cc1cccc(Nc2cccc(C#CC3=CC=CC3)c2Nc2ccccc2)c1Nc1ccccc1)C1=CC=CC1","C(#Cc1cccc(Nc2cccc(C#CC3=CC=CC3)c2Nc2ccc(C=Cc3ccccc3)cc2)c1Nc1ccc(C=Cc2ccccc2)cc1)C1=CC=CC1",{},"[ch&r6,CH1&r5:1]>>[*:1](-C=C-c1ccccc1)",-0.3497378144],[0.33395774,0,224.080374508,2,"completed",-4.75825,-1.70835,3,1,"C1=CCC(c2cc3cc(Nc4ccccc4)c(C4=CC=CC4)cc3cc2Nc2ccccc2)=C1","C1=CCC(c2cc3cc(NC4=CCC=C4)c(C4=CC=CC4)cc3cc2NC2=CCC=C2)=C1",{},"[c:0]1[ch:1][ch][c:3][c!r5:4][c!r5:5]1>>[c:0]1[CH2:1][c:3][c:4][c:5]1",-0.3277813522],[0.3338230787,0,280.4684496077,2,"completed",-4.73263,-2.55219,3,1,"C(#Cc1ccc(C=Cc2ccc(C#CC3=CC(C=Cc4ccccc4)=CC3)cc2)cc1)C1=CC(C=Cc2ccccc2)=CC1","C(#CC1=CC=C(C=CC2=CC=C(C#CC3=CC(C=Cc4ccccc4)=CC3)C2)C1)C1=CC(C=Cc2ccccc2)=CC1",{},"[c:0]1[ch:1][ch][c:3][c!r5:4][c!r5:5]1>>[c:0]1[CH2:1][c:3][c:4][c:5]1",-0.3805171514],[0.3336723412,0,161.2702011189,2,"completed",-4.97383,-2.06749,4,1,"C(#Cc1c(C#Cc2cccc(Nc3ccccc3Nc3ccccc3)c2C#Cc2ccccc2)cccc1Nc1ccccc1Nc1ccccc1)c1ccccc1","C(#Cc1c(C#Cc2cccc(Nc3ccccc3NC3=CC=CC3)c2C#Cc2ccccc2)cccc1Nc1ccccc1NC1=CC=CC1)c1ccccc1",{},"[c:0]1[ch:1][ch][c:3][c!r5:4][c!r5:5]1>>[c:0]1[CH2:1][c:3][c:4][c:5]1",-0.1838703987],[0.3336679019,0,136.460601796,2,"completed",-5.14738,-0.97341,2,1,"C1=Cc2c(Nc3ccc(-c4ccccc4)c4c3C=CC4)ccc(-c3ccccc3)c2C1","C1=Cc2c(cccc2Nc2cccc3c2C=CC3)C1",{},"[c&r6,C&r5:1](-[c]1[ch]ccc[ch]1)>>[*:1]",-0.1404331848],[0.3335942608,0,504.4150931935,2,"completed",-5.11942,-1.81143,5,1,"C(#Cc1cccc(Nc2cccc(C#CC3=CC=CC3)c2Nc2ccccc2)c1Nc1ccccc1)C1=CC=CC1","C(#Cc1cc(Nc2ccccc2)cc(Nc2cc(Nc3ccccc3)cc(C#CC3=CC=CC3)c2Nc2ccccc2)c1Nc1ccccc1)C1=CC=CC1",{},"[ch&r6,CH1&r5:1]>>[*:1](-N-c1ccccc1)",-0.5045982393],[0.3333943586,0,115.0871833088,2,"completed",-5.13611,-2.33362,3,1,"C(#Cc1ccc(C#Cc2cccc3c(C#Cc4ccc(C#Cc5ccccc5)c(Nc5ccccc5)c4)cccc23)cc1Nc1ccccc1)c1ccccc1","C(#Cc1ccc(C#Cc2cccc3c(C#Cc4ccc(C#Cc5ccccc5)c(NC5=CC=CC5)c4)cccc23)cc1NC1=CC=CC1)c1ccccc1",{},"[c:0]1[ch:1][ch][c:3][c!r5:4][c!r5:5]1>>[c:0]1[CH2:1][c:3][c:4][c:5]1",-0.1178303292],[0.3333233036,0,293.9330685913,2,"completed",-4.92821,-1.66648,3,1,"C(#Cc1ccccc1NC1=CC(C2=CCC(Nc3ccccc3C#Cc3ccccc3)=C2)=CC1)c1ccccc1","C(#Cc1ccccc1NC1=CC(C2=CCC(Nc3ccccc3C#Cc3cccc(Nc4ccccc4)c3)=C2)=CC1)c1cccc(Nc2ccccc2)c1",{},"[ch&r6,CH1&r5:1]>>[*:1](-N-c1ccccc1)",-0.3175805926],[0.332984375,0,509.2791557981,2,"completed",-4.92241,-1.95274,3,1,"C(#Cc1cccc(C#Cc2ccccc2-c2ccccc2)c1NC1=CC=CC1)c1ccccc1-c1ccccc1","C(#Cc1cccc(C#CC2=C(c3ccccc3)CC=C2)c1NC1=CC=CC1)C1=C(c2ccccc2)CC=C1",{},"[c:0]1[ch:1][ch][c:3][c!r5:4][c!r5:5]1>>[c:0]1[CH2:1][c:3][c:4][c:5]1",-0.5242318004],[0.332984375,0,485.6103546917,2,"completed",-4.89782,-1.93693,3,1,"C(#Cc1cccc(C#Cc2ccccc2-c2ccccc2)c1NC1=CC=CC1)c1ccccc1-c1ccccc1","C(#Cc1cccc(C#CC2=C(c3ccccc3)C=CC2)c1NC1=CC=CC1)C1=C(c2ccccc2)C=CC1",{},"[c:0]1[ch:1][ch][c:3][c!r5:4][c!r5:5]1>>[c:0]1[CH2:1][c:3][c:4][c:5]1",-0.5058132316],[0.3329303132,0,151.0812943161,2,"completed",-4.99425,-1.79235,4,1,"C(#Cc1c(Nc2cccc(C3=CC=CC3)c2C#Cc2ccccc2)cccc1C1=CC=CC1)c1ccccc1","C(#Cc1c(Nc2cccc(C3=CC=CC3)c2C#Cc2ccccc2Nc2ccccc2)cccc1C1=CC=CC1)c1ccccc1Nc1ccccc1",{},"[ch&r6,CH1&r5:1]>>[*:1](-N-c1ccccc1)",-0.1682416658],[0.3327046801,0,148.4096736967,2,"completed",-5.38989,-2.44782,4,1,"C(#Cc1cc(C#CC2=CC=CC2)cc(Nc2ccccn2)c1)C1=CC=CC1","C(#Cc1cc(C#CC2=CC=CC2)c(C#Cc2ccccc2)c(Nc2ccccn2)c1C#Cc1ccccc1)C1=CC=CC1",{},"[ch&r6,CH1&r5:1]>>[*:1](-C#C-c1ccccc1)",-0.2514024168],[0.3326778728,0,224.7333070845,2,"completed",-5.02867,-1.99403,3,1,"C(#Cc1c(N(c2ccccc2)c2ccccc2)ccc2ccc(N(c3ccccc3)c3ccccc3)c(C#Cc3ccccc3)c12)c1ccccc1","C(#Cc1c(N(c2ccccc2)c2ccccc2)ccc2ccc(N(c3ccccc3)c3ccccc3)c(C#CC3=CCC=C3)c12)C1=CCC=C1",{},"[c:0]1[ch:1][ch][c:3][c!r5:4][c!r5:5]1>>[c:0]1[CH2:1][c:3][c:4][c:5]1",-0.2302133013],[0.3326649787,0,479.3749042146,2,"completed",-5.23686,-1.88654,4,1,"C(#Cc1ccccc1C#Cc1ccccc1Nc1ccc(Nc2ccccc2C#Cc2ccccc2C#Cc2ccccc2)cc1)c1ccccc1","C(#Cc1ccccc1C#Cc1ccccc1Nc1ccc(Nc2ccccc2C#Cc2ccccc2C#CC2=CC=CC2)cc1)C1=CC=CC1",{},"[c:0]1[ch:1][ch][c:3][c!r5:4][c!r5:5]1>>[c:0]1[CH2:1][c:3][c:4][c:5]1",-0.4888540907],[0.3554569297,0,137.1913917246,3,"completed",-4.81445,-2.36715,3,1,"C(#Cc1cc2ccccc2cc1Nc1cc2ccccc2cc1C#CC1=CSCS1)C1=CSCS1","C(#Cc1cc2c(cc1Nc1cc3c(cc1C#CC1=CSCS1)=CCC=3)=CCC=2)C1=CSCS1",{},"[c:0]1[ch:1][ch][c:3][c!r5:4][c!r5:5]1>>[c:0]1[CH2:1][c:3][c:4][c:5]1",-0.2424365715],[0.3311852007,0,119.6871059947,3,"completed",-4.98398,-2.71259,4,1,"O=c1cccc(C#CC2=C(C#Cc3cc4ccc5ccccc5c4cc3Nc3cc4c(ccc5ccccc54)cc3C#CC3=C(C#Cc4cccc(=O)o4)C=CC3)CC=C2)o1","O=c1cccc(C#CC2=C(C#Cc3cc4ccc5c(c4cc3Nc3cc4c6c(ccc4cc3C#CC3=C(C#Cc4cccc(=O)o4)C=CC3)=CCC=6)=CCC=5)CC=C2)o1",{},"[c:0]1[ch:1][ch][c:3][c!r5:4][c!r5:5]1>>[c:0]1[CH2:1][c:3][c:4][c:5]1",-0.1446399569],[0.3251700815,0,85.4077205004,3,"completed",-4.97194,-2.12936,3,1,"C(#Cc1cc2ccc3ccccc3c2cc1Nc1cc2c(ccc3ccccc32)cc1C#Cc1cccs1)c1cccs1","C(#Cc1cc2ccc3c(c2cc1Nc1cc2c4c(ccc2cc1C#Cc1cccs1)=CCC=4)=CCC=3)c1cccs1",{},"[c:0]1[ch:1][ch][c:3][c!r5:4][c!r5:5]1>>[c:0]1[CH2:1][c:3][c:4][c:5]1",-0.1238150511],[0.3194132959,0,190.4585517914,3,"completed",-4.81269,-3.16025,3,1,"C1=CC(c2cc3c(cc2Nc2cc4c(cc2C2=CCC=C2)=CCC=4)=CCC=3)=CC1","C1=CC(=C2C=CC(c3cc4c(cc3Nc3cc5c(cc3C3=CC(=C6C=CC=C6)C=C3)=CCC=5)=CCC=4)=C2)C=C1",{},"[r5:1][CH2r5:2][r5:3]>>[r5:1][C:2](=C1cccc1)[r5:3]",-0.2769882807],[0.3169126316,0,309.3275966821,3,"completed",-5.1916,-2.06633,4,1,"C(#Cc1c(Nc2cccc(-c3ccc4ccccc4c3)c2C#CC2=CSCS2)cccc1-c1ccc2ccccc2c1)C1=CSCS1","C(#Cc1c(Nc2cccc(-c3ccc4c(c3)=CCC=4)c2C#CC2=CSCS2)cccc1-c1ccc2c(c1)=CCC=2)C1=CSCS1",{},"[c:0]1[ch:1][ch][c:3][c!r5:4][c!r5:5]1>>[c:0]1[CH2:1][c:3][c:4][c:5]1",-0.3159033657],[0.3159584685,0,272.1703722927,3,"completed",-4.6538,-3.35717,4,1,"C(#Cc1ccccc1NC1=CC(Nc2ccc3ccccc3c2)=CC1)C1=CC(=C2C=CC(C#Cc3ccccc3NC3=CC(Nc4ccc5ccccc5c4)=CC3)=C2)C=C1","C(#Cc1ccccc1NC1=CC(Nc2ccc3c(c2)=CCC=3)=CC1)C1=CC(=C2C=CC(C#Cc3ccccc3NC3=CC(Nc4ccc5c(c4)=CCC=5)=CC3)=C2)C=C1",{},"[c:0]1[ch:1][ch][c:3][c!r5:4][c!r5:5]1>>[c:0]1[CH2:1][c:3][c:4][c:5]1",-0.4142861175],[0.3148189831,0,80.649223295,3,"completed",-4.92866,-2.27952,3,1,"C(#Cc1c(Nc2cc3c4c(cc5c3c(c2C#CC2=CC=CC2)C=C5)=CCC=4)cc2c3c(cc4c2c1C=C4)=CCC=3)C1=CC=CC1","C(#Cc1c(Nc2cc3c4c(cc5c3c(c2C#Cc2cccs2)C=C5)=CCC=4)cc2c3c(cc4c2c1C=C4)=CCC=3)c1cccs1",{},"[#6H2r5:1]>>[S:1]",-0.1445317303],[0.3119453994,0,176.0528174054,3,"completed",-4.78991,-2.10178,4,1,"C1=CC(c2cc3c(cc2Nc2cc4c(cc2C2=CCC=C2)=CCC=4)=CCC=3)=CC1","C1=C(c2cc3c(cc2Nc2cc4c(cc2C2=CSCS2)=CCC=4)=CCC=3)SCS1",{},"[CH,ch:0]1=[C,c:1][C,c:2]=[CH,ch:3][*:4]1>>[S:0]1[*:1]=,:[*:2][S:3][*:4]1",-0.2794833456],[0.3081116661,0,107.1170489013,3,"completed",-4.97977,-2.30585,4,1,"C(#Cc1c(Nc2cc3c4c(cc5c3c(c2C#CC2=CC=CC2)C=C5)=CCC=4)cc2c3c(cc4c2c1C=C4)=CCC=3)C1=CC=CC1","C(#Cc1c(Nc2cc3c4c(cc5c3c(c2C#CC2=CN=CC2)C=C5)=CCC=4)cc2c3c(cc4c2c1C=C4)=CCC=3)C1=CN=CC1",{},"[chr5,CH1r5:1]>>[n:1]",-0.1362245796],[0.3060230971,0,266.7993211071,3,"completed",-4.87648,-1.92462,3,2,"c1ccc2cc(Nc3ccc4ccccc4c3)ccc2c1","C1=c2ccc(Nc3ccc4c(c3)=CCC=4)cc2=CC1",{},"[c:0]1[ch:1][ch][c:3][c!r5:4][c!r5:5]1>>[c:0]1[CH2:1][c:3][c:4][c:5]1",-0.3092941335],[0.3059897436,0,183.0510067812,3,"completed",-4.89751,-3.1404,5,1,"C(#Cc1ccc(C=Cc2ccccc2)cc1Nc1cc[nH]c1)C1=CC(=C2C=CC(C#Cc3ccc(C=Cc4ccccc4)cc3Nc3cc[nH]c3)=C2)C=C1","C(#Cc1ccc(C=CC2=CC=CC2)cc1Nc1cc[nH]c1)C1=CC(=C2C=CC(C#Cc3ccc(C=CC4=CC=CC4)cc3Nc3cc[nH]c3)=C2)C=C1",{},"[c:0]1[ch:1][ch][c:3][c!r5:4][c!r5:5]1>>[c:0]1[CH2:1][c:3][c:4][c:5]1",-0.2315140366],[0.305288351,0,99.7360659967,3,"completed",-4.93175,-2.26729,9,1,"C(#Cc1c(Nc2cc3c4c(cc5c3c(c2C#CC2=CC=CC2)C=C5)=CCC=4)cc2c3c(cc4c2c1C=C4)=CCC=3)C1=CC=CC1","C(#Cc1c(Nc2cc3c4c(cc5c3c(c2C#Cc2ccco2)C=C5)=CCC=4)cc2c3c(cc4c2c1C=C4)=CCC=3)c1ccco1",{},"[#6H2r5:1]>>[O:1]",-0.15433157],[0.3025410116,0,128.3873784996,3,"completed",-5.11767,-2.47038,9,1,"C(#Cc1c(Nc2cc3c4c(cc5c3c(c2C#CC2=CC=CC2)C=C5)=CCC=4)cc2c3c(cc4c2c1C=C4)=CCC=3)C1=CC=CC1","C(#Cc1c(Nc2cc3c4c(cc5c3c(c2C#CC2=NC=CC2)C=C5)=CCC=4)cc2c3c(cc4c2c1C=C4)=CCC=3)C1=NC=CC1",{},"[chr5,CH1r5:1]>>[n:1]",-0.1289818248],[0.301008439,0,131.4334671042,3,"completed",-4.95251,-2.29522,4,1,"C(#Cc1cccc2ccccc12)C1=CCC=C1C#Cc1cccc2ccccc12","C(#CC1=c2ccccc2=CC1)C1=CCC=C1C#CC1=c2ccccc2=CC1",{},"[c:0]1[ch:1][ch][c:3][c!r5:4][c!r5:5]1>>[c:0]1[CH2:1][c:3][c:4][c:5]1",-0.1671342973],[0.2990558765,0,119.3029464048,3,"completed",-5.15635,-2.31452,5,1,"C(#Cc1cc2ccccc2cc1Nc1cc2ccccc2cc1C#CC1=CSCS1)C1=CSCS1","C(#Cc1cc2cc3ccccc3cc2cc1Nc1cc2cc3ccccc3cc2cc1C#CC1=CSCS1)C1=CSCS1",{},"[cH&r6:1][cH&r6:2]>>[c:1]2cccc[c:2]2",-0.1256546897],[0.2986655934,0,82.6939996914,3,"completed",-4.92051,-2.36553,4,1,"C(#Cc1c(Nc2cc3c4c(cc5c3c(c2C#CC2=CC=CC2)C=C5)=CCC=4)cc2c3c(cc4c2c1C=C4)=CCC=3)C1=CC=CC1","C(#Cc1c(Nc2nc3c4c(cc5c3c(c2C#CC2=CC=CC2)C=C5)=CCC=4)nc2c3c(cc4c2c1C=C4)=CCC=3)C1=CC=CC1",{},"[ch&r6:0]>>[nr6:0]",-0.150414298],[0.2981240837,0,162.5692320085,3,"completed",-5.20627,-2.63456,4,1,"O=c1occ2ccc3ccccc3c2c1C#Cc1cc2c(cc1Nc1cc3c(cc1C#Cc1c(=O)occ4ccc5ccccc5c14)CC=C3)C=CC2","O=c1occ2ccc3c(c2c1C#Cc1cc2c(cc1Nc1cc4c(cc1C#Cc1c(=O)occ5ccc6c(c15)=CCC=6)CC=C4)C=CC2)=CCC=3",{},"[c:0]1[ch:1][ch][c:3][c!r5:4][c!r5:5]1>>[c:0]1[CH2:1][c:3][c:4][c:5]1",-0.1787805317],[0.2965111652,0,241.9739464094,3,"completed",-4.74979,-2.22357,3,1,"C(#Cc1cccc2ccccc12)c1c(Nc2cccc(-c3cc[nH]c3)c2C#Cc2cccc3ccccc23)cccc1-c1cc[nH]c1","C(#Cc1cccc2c1=CCC=2)c1c(Nc2cccc(-c3cc[nH]c3)c2C#Cc2cccc3c2=CCC=3)cccc1-c1cc[nH]c1",{},"[c:0]1[ch:1][ch][c:3][c!r5:4][c!r5:5]1>>[c:0]1[CH2:1][c:3][c:4][c:5]1",-0.344453832],[0.2959524766,0,172.7547012997,3,"completed",-4.48717,-1.75886,3,1,"C1=CC(c2cc3c(cc2Nc2cc4c(cc2C2=CCC=C2)=CCC=4)=CCC=3)=CC1","C1=c2cc(Nc3cc4c(cc3-c3cc[nH]c3)=CCC=4)c(-c3cc[nH]c3)cc2=CC1",{},"[#6H2r5:1]>>[NH:1]",-0.4624596038],[0.2943269035,0,146.7269891,3,"completed",-4.7777,-2.249,3,1,"C(#Cc1cc2ccccc2cc1Nc1cc2ccccc2cc1C#Cc1ccsc1)c1ccsc1","C(#Cc1cc2c(cc1Nc1cc3c(cc1C#Cc1ccsc1)=CCC=3)=CCC=2)c1ccsc1",{},"[c:0]1[ch:1][ch][c:3][c!r5:4][c!r5:5]1>>[c:0]1[CH2:1][c:3][c:4][c:5]1",-0.2691257725],[0.2942858377,0,208.3895253891,3,"completed",-4.99829,-2.52391,4,1,"O=c1occcc1C#CC1=C(C#Cc2cc3ccc4ccccc4c3cc2Nc2cc3c(ccc4ccccc43)cc2C#CC2=C(C#Cc3cccoc3=O)C=CC2)CC=C1","O=c1occcc1C#CC1=C(C#Cc2cc3ccc4c(c3cc2Nc2cc3c5c(ccc3cc2C#CC2=C(C#Cc3cccoc3=O)C=CC2)=CCC=5)=CCC=4)CC=C1",{},"[c:0]1[ch:1][ch][c:3][c!r5:4][c!r5:5]1>>[c:0]1[CH2:1][c:3][c:4][c:5]1",-0.2202162735],[0.2932870549,0,140.2573477098,3,"completed",-5.1484,-1.85838,4,1,"C(#Cc1cc2ccc3ccccc3c2cc1Nc1cc2c(ccc3ccccc32)cc1C#Cc1cccs1)c1cccs1","C(#Cc1cc2ccc3c(c2cc1Nc1cc2c4c(ccc2cc1C#Cc1cccs1)CC=C4)C=CC3)c1cccs1",{},"[c:0]1[ch:1][ch][c:3][c!r5:4][c!r5:5]1>>[c:0]1[CH2:1][c:3][c:4][c:5]1",-0.1442912956],[0.2932760785,0,323.6926276877,3,"completed",-4.82496,-1.6969,4,1,"C(#Cc1cccs1)C1=CCC=C1NC1=CC(C2=CCC(NC3=CCC=C3C#Cc3cccs3)=C2)=CC1","C(#Cc1cccs1)C1=CCC=C1N(C1=CC(C2=CCC(N(C3=CCC=C3C#Cc3cccs3)c3ccccc3)=C2)=CC1)c1ccccc1",{},"[r:1][NH!R:2][r:3]>>[r:1][N:2](-c1ccccc1)[r:3]",-0.3766217572],[0.2919982061,0,103.0211557954,3,"completed",-4.75646,-1.99858,3,1,"C(#Cc1c(Nc2cc3c4c(cc5c3c(c2C#CC2=CC=CC2)C=C5)=CCC=4)cc2c3c(cc4c2c1C=C4)=CCC=3)C1=CC=CC1","C(#Cc1c(Nc2cc3c4c(cc5c[nH]cc53)C=Cc4c2C#CC2=CC=CC2)cc2c3c(cc4c[nH]cc42)C=Cc13)C1=CC=CC1",{},"[#6H2r5:1]>>[NH:1]",-0.2616161827],[0.2918752668,0,99.9291932967,3,"completed",-5.04835,-2.264,3,1,"C(#Cc1c(Nc2cc3c4c(cc5c3c(c2C#CC2=CC=CC2)C=C5)=CCC=4)cc2c3c(cc4c2c1C=C4)=CCC=3)C1=CC=CC1","C(#Cc1c(Nc2cc3c4c(cc5cocc53)C=Cc4c2C#CC2=CC=CC2)cc2c3c(cc4cocc42)C=Cc13)C1=CC=CC1",{},"[#6H2r5:1]>>[O:1]",-0.1062686581],[0.2912277273,0,81.7887239973,3,"completed",-4.94719,-2.25872,3,1,"C(#Cc1c(Nc2cc3c4c(cc5c3c(c2C#CC2=CC=CC2)C=C5)=CCC=4)cc2c3c(cc4c2c1C=C4)=CCC=3)C1=CC=CC1","C(#Cc1c(Nc2cc3c4c(cc5c3c(c2C#Cc2ccccc2)C=C5)=CCC=4)cc2c3c(cc4c2c1C=C4)=CCC=3)c1ccccc1",{},"[CH2:0]1[c,C:1]-,=,:[c,C:2]-,=,:[c,C:3]-,=,:[c,C:4]1>>[ch:0]1c[c:1][c:2][c:3][c:4]1",-0.1346526437],[0.2906091096,0,95.6393765227,3,"completed",-4.88083,-2.23821,3,1,"C(#Cc1c(Nc2cc3c4c(cc5ccccc53)C=Cc4c2C#CC2=CC=CC2)cc2c3c(cc4ccccc42)C=Cc13)C1=CC=CC1","C(#Cc1c(Nc2cc3c4c(cc5c3c(c2C#CC2=CC=CC2)C=C5)=CCC=4)cc2c3c(cc4c2c1C=C4)=CCC=3)C1=CC=CC1",{},"[c:0]1[ch:1][ch][c:3][c!r5:4][c!r5:5]1>>[c:0]1[CH2:1][c:3][c:4][c:5]1",-0.1807879418],[0.2891340456,0,212.5283162895,3,"completed",-4.97263,-3.59404,3,3,"C1=c2cccc(Nc3cccc4c3=CCC=4)c2=CC1","C1=CC(=C2C=c3cccc(Nc4cccc5c4=CC(=C4C=CC=C4)C=5)c3=C2)C=C1",{},"[r5:1][CH2r5:2][r5:3]>>[r5:1][C:2](=C1cccc1)[r5:3]",-0.2304725852],[0.2888768476,0,279.4013864186,3,"completed",-5.26242,-2.55715,4,1,"O=c1oc(Nc2ccccc2)c(C#CC2=C(C#Cc3ccccc3)C=CC2)cc1Nc1cc(C#CC2=C(C#Cc3ccccc3)C=CC2)c(Nc2ccccc2)oc1=O","O=c1cccc(Nc2oc(=O)c(Nc3cc(C#CC4=C(C#Cc5ccccc5)C=CC4)c(Nc4cccc(=O)o4)oc3=O)cc2C#CC2=C(C#Cc3ccccc3)C=CC2)o1",{},"[c:1]1[c:2][ch:3][ch:4][c:5][c:6]1>>[c:1]1[c:2][o:3][c:4](=O)[c:5][c:6]1",-0.3016479079],[0.2885627606,0,201.7894312012,3,"completed",-4.92802,-2.26349,4,1,"C(#Cc1ccccc1N(C1=CCC=C1)c1ccccc1)c1cc2c(cc1C#Cc1ccccc1N(C1=CCC=C1)c1ccccc1)=CCC=2","C(#Cc1cc2c(cc1C#CC1=CCC=C1N(C1=CCC=C1)c1ccccc1)=CCC=2)C1=CCC=C1N(C1=CCC=C1)c1ccccc1",{},"[c:0]1[ch:1][ch][c:3][c!r5:4][c!r5:5]1>>[c:0]1[CH2:1][c:3][c:4][c:5]1",-0.2349718356],[0.2876080991,0,97.0933778008,3,"completed",-4.89942,-2.09027,4,1,"C(#Cc1cc2ccc3ccccc3c2cc1Nc1cc2c(ccc3ccccc32)cc1C#CC1=CC(C=Cc2ccccn2)=CC1)C1=CC(C=Cc2ccccn2)=CC1","C(#Cc1cc2ccc3c(c2cc1Nc1cc2c4c(ccc2cc1C#CC1=CC(C=Cc2ccccn2)=CC1)=CCC=4)=CCC=3)C1=CC(C=Cc2ccccn2)=CC1",{},"[c:0]1[ch:1][ch][c:3][c!r5:4][c!r5:5]1>>[c:0]1[CH2:1][c:3][c:4][c:5]1",-0.1707072607],[0.287432663,0,103.1891794992,3,"completed",-5.05868,-2.27713,4,1,"C(#Cc1c(Nc2cc3c4c(cc5c3c(c2C#CC2=CC=CC2)C=C5)=CCC=4)cc2c3c(cc4c2c1C=C4)=CCC=3)C1=CC=CC1","C(#Cc1c(Nc2cc3c4c(cc5cscc53)C=Cc4c2C#CC2=CC=CC2)cc2c3c(cc4cscc42)C=Cc13)C1=CC=CC1",{},"[#6H2r5:1]>>[S:1]",-0.1071662472],[0.2865911472,0,96.4234097919,3,"completed",-5.25549,-2.65399,4,1,"C(#Cc1c(Nc2cc3c4c(cc5c3c(c2C#CC2=CC=CC2)C=C5)=CCC=4)cc2c3c(cc4c2c1C=C4)=CCC=3)C1=CC=CC1","C(#Cc1c(Nc2cc3c4c(nc5c3c(c2C#CC2=CC=CC2)C=C5)=CCC=4)cc2c3c(nc4c2c1C=C4)=CCC=3)C1=CC=CC1",{},"[ch&r6:0]>>[nr6:0]",-0.1454107032],[0.2864729115,0,200.3119842848,3,"completed",-4.76529,-2.12708,4,1,"C1=CC(c2cc3c(cc2Nc2cc4c(cc2C2=CCC=C2)=CCC=4)=CCC=3)=CC1","C1=C(c2cc3c(cc2Nc2cc4c(cc2C2=COCO2)=CCC=4)=CCC=3)OCO1",{},"[CH,ch:0]1=[C,c:1][C,c:2]=[CH,ch:3][*:4]1>>[O:0]1[*:1]=,:[*:2][O:3][*:4]1",-0.3082531026],[0.2855382007,0,109.7484232159,3,"completed",-5.30154,-1.95415,4,1,"C(#Cc1cc2ccc3ccccc3c2cc1Nc1cc2c(ccc3ccccc32)cc1C#Cc1cccs1)c1cccs1","C(#Cc1cc2ccc3c(c2cc1Nc1cc2c4c(ccc2cc1C#Cc1cccs1)C=CC4)CC=C3)c1cccs1",{},"[c:0]1[ch:1][ch][c:3][c!r5:4][c!r5:5]1>>[c:0]1[CH2:1][c:3][c:4][c:5]1",-0.1787392472],[0.2855165335,0,175.3014390124,3,"completed",-5.01587,-1.99669,4,1,"C(#Cc1cc2cccc(Nc3ccccc3)c2cc1Nc1cc2c(Nc3ccccc3)cccc2cc1C#CC1=CSCS1)C1=CSCS1","C(#Cc1cc2cccc(Nc3cccc4ccccc34)c2cc1Nc1cc2c(Nc3cccc4ccccc34)cccc2cc1C#CC1=CSCS1)C1=CSCS1",{},"[cH&r6:1][cH&r6:2]>>[c:1]2cccc[c:2]2",-0.1849290253],[0.2854955844,0,140.380023091,3,"completed",-4.65562,-2.30723,4,1,"C(#Cc1c(Nc2cc3c4c(cc5c3c(c2C#CC2=CC=CC2)C=C5)=CCC=4)cc2c3c(cc4c2c1C=C4)=CCC=3)C1=CC=CC1","C(#Cc1ccccc1)C1=C(C#Cc2c(Nc3cc4c5c(cc6c4c(c3C#CC3=C(C#Cc4ccccc4)C=CC3)C=C6)=CCC=5)cc3c4c(cc5c3c2C=C5)=CCC=4)CC=C1",{},"[ch&r6,CH1&r5:1]>>[*:1](-C#C-c1ccccc1)",-0.3412749731],[0.2853768676,0,107.2611494019,3,"completed",-4.99464,-3.41722,4,1,"C(#Cc1c(Nc2cc3c4c(cc5c3c(c2C#CC2=CC=CC2)C=C5)=CCC=4)cc2c3c(cc4c2c1C=C4)=CCC=3)C1=CC=CC1","C(#Cc1c(Nc2cc3c4c(cc5c3c(c2C#CC2=CC=CC2)C=C5)=CC(=C2C=CC=C2)C=4)cc2c3c(cc4c2c1C=C4)=CC(=C1C=CC=C1)C=3)C1=CC=CC1",{},"[r5:1][CH2r5:2][r5:3]>>[r5:1][C:2](=C1cccc1)[r5:3]",-0.1301703179],[0.2852671521,0,218.2234999054,3,"completed",-5.29623,-2.45361,4,1,"C(#Cc1ccccc1N(C1=CCC=C1)c1ccccc1)c1cc2c(cc1C#Cc1ccccc1N(C1=CCC=C1)c1ccccc1)=CCC=2","O=c1ccc(C#Cc2cc3c(cc2C#Cc2ccc(=O)oc2N(C2=CCC=C2)c2ccccc2)=CCC=3)c(N(C2=CCC=C2)c2ccccc2)o1",{},"[c:1]1[c:2][ch:3][ch:4][c:5][c:6]1>>[c:1]1[c:2][o:3][c:4](=O)[c:5][c:6]1",-0.2578556577],[0.284782051,0,183.0972139142,3,"completed",-4.67353,-2.95834,4,1,"O=c1oc(C#Cc2ccccc2)ccc1C#Cc1c(Nc2cc3ccccc3c(C3=CC=CC3)c2C#Cc2ccc(C#Cc3ccccc3)oc2=O)cc2ccccc2c1C1=CC=CC1","O=c1oc(C#Cc2ccccc2)ccc1C#Cc1c(Nc2cc3c(c(C4=CC=CC4)c2C#Cc2ccc(C#Cc4ccccc4)oc2=O)=CCC=3)cc2c(c1C1=CC=CC1)=CCC=2",{},"[c:0]1[ch:1][ch][c:3][c!r5:4][c!r5:5]1>>[c:0]1[CH2:1][c:3][c:4][c:5]1",-0.3502058731],[0.2847061404,0,226.7790551996,3,"completed",-5.35663,-2.1825,9,1,"C(#Cc1ccccc1C#Cc1ccccc1)C1=C(C#Cc2cccc(Nc3cccc(C#CC4=C(C#Cc5ccccc5C#Cc5ccccc5)C=CC4)n3)n2)CC=C1","C(#CC1=C(C#Cc2cccc(Nc3cccc(C#CC4=C(C#CC5=CCC=C5C#Cc5ccccc5)C=CC4)n3)n2)CC=C1)C1=CCC=C1C#Cc1ccccc1",{},"[c:0]1[ch:1][ch][c:3][c!r5:4][c!r5:5]1>>[c:0]1[CH2:1][c:3][c:4][c:5]1",-0.2893088812],[0.2844255576,0,360.2603704203,3,"completed",-5.44223,-2.78351,5,1,"O=c1cccc(C#CC2=C(C#Cc3cc4ccc5ccccc5c4cc3Nc3cc4c(ccc5ccccc54)cc3C#CC3=C(C#Cc4cccc(=O)o4)C=CC3)CC=C2)o1","O=c1cccc(C#CC2=C(C#Cc3c(Nc4oc5c(ccc6ccccc65)c(=O)c4C#CC4=C(C#Cc5cccc(=O)o5)C=CC4)oc4c(ccc5ccccc54)c3=O)CC=C2)o1",{},"[ch:1]1[c:2][c:3][ch:4][c:5][c:6]1>>[o:1]1[c:2][c:3][C:4](=O)[c:5][c:6]1",-0.4326395812],[0.2838103425,0,225.5216689955,3,"completed",-5.40352,-2.58477,4,1,"O=c1oc(Nc2ccccc2)c(C#CC2=CC(C=Cc3ccccc3)=CC2)cc1Nc1cc(C#CC2=CC(C=Cc3ccccc3)=CC2)c(Nc2ccccc2)oc1=O","O=c1cccc(Nc2oc(=O)c(Nc3cc(C#CC4=CC(C=Cc5ccccc5)=CC4)c(Nc4cccc(=O)o4)oc3=O)cc2C#CC2=CC(C=Cc3ccccc3)=CC2)o1",{},"[c:1]1[c:2][ch:3][ch:4][c:5][c:6]1>>[c:1]1[c:2][o:3][c:4](=O)[c:5][c:6]1",-0.3098402403],[0.2833854439,0,83.288127702,3,"completed",-4.96406,-2.11011,4,1,"C(#Cc1cc2ccc3ccccc3c2cc1Nc1cc2c(ccc3ccccc32)cc1C#CC1=CCC(c2ccccc2)=C1)C1=CCC(c2ccccc2)=C1","C(#Cc1cc2ccc3c(c2cc1Nc1cc2c4c(ccc2cc1C#CC1=CCC(c2ccccc2)=C1)=CCC=4)=CCC=3)C1=CCC(c2ccccc2)=C1",{},"[c:0]1[ch:1][ch][c:3][c!r5:4][c!r5:5]1>>[c:0]1[CH2:1][c:3][c:4][c:5]1",-0.1264593104],[0.2832046183,0,279.9739317998,3,"completed",-5.14856,-2.20547,4,1,"C(#Cc1cccc(N(c2ccccc2)c2cccc(C#CC3=C(Nc4ccccc4)C=CC3)c2)c1)C1=C(Nc2ccccc2)C=CC1","O=c1cccc(NC2=C(C#Cc3cccc(N(c4ccccc4)c4cccc(C#CC5=C(Nc6cccc(=O)o6)C=CC5)c4)c3)CC=C2)o1",{},"[c:1]1[c:2][ch:3][ch:4][c:5][c:6]1>>[c:1]1[c:2][o:3][c:4](=O)[c:5][c:6]1",-0.2820298895],[0.2830698747,0,183.0461001955,3,"completed",-5.23583,-1.92267,4,1,"C(#Cc1cc(Nc2csc(C#CC3=CC=CC3)c2)cs1)C1=CC=CC1","C(#Cc1cc(Nc2csc(C#CC3=CC(c4ccccc4)=CC3)c2)cs1)C1=CC(c2ccccc2)=CC1",{},"[cH&r6,CH&r5:1]>>[#6:1](-[c]1[ch]ccc[ch]1)",-0.2062674753],[0.2827513729,0,127.8972207074,3,"completed",-4.73516,-2.20494,4,1,"C(#Cc1ccccc1)C1=C(C#Cc2cc3ccc4ccccc4c3cc2Nc2cc3c(ccc4ccccc43)cc2C#CC2=C(C#Cc3ccccc3)C=CC2)CC=C1","C(#Cc1ccccc1)C1=C(C#Cc2cc3ccc4c(c3cc2Nc2cc3c5c(ccc3cc2C#CC2=C(C#Cc3ccccc3)C=CC2)=CCC=5)=CCC=4)CC=C1",{},"[c:0]1[ch:1][ch][c:3][c!r5:4][c!r5:5]1>>[c:0]1[CH2:1][c:3][c:4][c:5]1",-0.2856234052],[0.2824212665,0,120.6685131183,3,"completed",-5.36848,-2.56421,4,1,"C(#Cc1ccc2c3c(cccc13)C=C2)c1c(Nc2cccc(C3=CCC=C3)c2C#Cc2ccc3c4c(cccc24)C=C3)cccc1C1=CCC=C1","C(#Cc1ccc2c3c(cccc13)C=C2)c1c(Nc2cccc(C3=CSCS3)c2C#Cc2ccc3c4c(cccc24)C=C3)cccc1C1=CSCS1",{},"[CH,ch:0]1=[C,c:1][C,c:2]=[CH,ch:3][*:4]1>>[S:0]1[*:1]=,:[*:2][S:3][*:4]1",-0.2233401669],[0.2822693451,0,112.8403645998,3,"completed",-5.16415,-3.11235,4,3,"C(#Cc1cc2c(cc1Nc1cc3c(cc1C#CC1=CCC=C1)CC=C3)C=CC2)C1=CCC=C1","C(#Cc1cc2c(cc1Nc1cc3c(cc1C#CC1=CC(=C4C=CC=C4)C=C1)CC=C3)C=CC2)C1=CC(=C2C=CC=C2)C=C1",{},"[r5:1][CH2r5:2][r5:3]>>[r5:1][C:2](=C1cccc1)[r5:3]",-0.1214471363],[0.2809916018,0,139.7949091916,3,"completed",-5.27014,-1.73702,4,1,"C(#Cc1ccccc1C#Cc1ccsc1)c1ccc(Nc2ccc(C#Cc3ccccc3C#Cc3ccsc3)cc2)cc1","C(#Cc1ccc(Nc2ccc(C#CC3=CCC=C3C#Cc3ccsc3)cc2)cc1)C1=CCC=C1C#Cc1ccsc1",{},"[c:0]1[ch:1][ch][c:3][c!r5:4][c!r5:5]1>>[c:0]1[CH2:1][c:3][c:4][c:5]1",-0.1836489865],[0.2809346775,0,177.666667616,3,"completed",-4.70647,-2.03223,4,1,"C1=CC(c2cc3c(cc2Nc2cc4c(cc2C2=CCC=C2)=CCC=4)=CCC=3)=CC1","C(#Cc1ccccc1)C1=CC(c2cc3c(cc2Nc2cc4c(cc2C2=CCC(C#Cc5ccccc5)=C2)=CCC=4)=CCC=3)=CC1",{},"[ch&r6,CH1&r5:1]>>[*:1](-C#C-c1ccccc1)",-0.3277952358],[0.2804853576,0,114.4065772969,3,"completed",-5.52724,-2.56634,4,1,"O=c1cc(Nc2cc(=O)oc(C3=CCC(C=Cc4ccccc4)=C3)c2C#CC2=CC=CC2)c(C#CC2=CC=CC2)c(C2=CCC(C=Cc3ccccc3)=C2)o1","O=c1cc(Nc2cc(=O)oc(C3=CCC(C=CC4=CCC=C4)=C3)c2C#CC2=CC=CC2)c(C#CC2=CC=CC2)c(C2=CCC(C=CC3=CCC=C3)=C2)o1",{},"[c:0]1[ch:1][ch][c:3][c!r5:4][c!r5:5]1>>[c:0]1[CH2:1][c:3][c:4][c:5]1",-0.3202038937],[0.2803589881,0,94.487799608,3,"completed",-4.83898,-2.23917,4,1,"C(#Cc1c(Nc2cc3c4c(cc5c3c(c2C#CC2=CC=CC2)C=C5)=CCC=4)cc2c3c(cc4c2c1C=C4)=CCC=3)C1=CC=CC1","C(#Cc1c(Nc2cc3c4c(cc5c3c(c2C#CC2=CC(c3ccccc3)=CC2)C=C5)=CCC=4)cc2c3c(cc4c2c1C=C4)=CCC=3)C1=CC(c2ccccc2)=CC1",{},"[cH&r6,CH&r5:1]>>[#6:1](-[c]1[ch]ccc[ch]1)",-0.2056996599],[0.2799714595,0,632.5603511068,3,"completed",-5.08904,-2.31205,4,1,"C(#Cc1ccccc1N(C1=CCC=C1)c1ccccc1)c1cc2c(cc1C#Cc1ccccc1N(C1=CCC=C1)c1ccccc1)=CCC=2","C(#Cc1ccccc1N(C1=CSCS1)c1ccccc1)c1cc2c(cc1C#Cc1ccccc1N(C1=CSCS1)c1ccccc1)=CCC=2",{},"[CH,ch:0]1=[C,c:1][C,c:2]=[CH,ch:3][*:4]1>>[S:0]1[*:1]=,:[*:2][S:3][*:4]1",-0.6326068743],[0.2799211469,0,93.3344927034,3,"completed",-4.94562,-2.97958,4,1,"O=c1cccc(C#Cc2c(C#CC3=CC=CC3)c(Nc3cc4ccccc4c(C#Cc4cccc(=O)o4)c3C#CC3=CC=CC3)cc3ccccc23)o1","O=c1cccc(C#Cc2c(C#CC3=CC=CC3)c(Nc3cc4c(c(C#Cc5cccc(=O)o5)c3C#CC3=CC=CC3)=CCC=4)cc3c2=CCC=3)o1",{},"[c:0]1[ch:1][ch][c:3][c!r5:4][c!r5:5]1>>[c:0]1[CH2:1][c:3][c:4][c:5]1",-0.1427921142],[0.2798117754,0,88.6024898937,3,"completed",-5.04169,-2.23178,4,1,"C(#CC1=CCC(C=Cc2ccc3ccccc3c2)=C1)C1=CCC(C=Cc2ccc3ccccc3c2)=C1","C(#CC1=CCC(C=Cc2ccc3c(c2)=CCC=3)=C1)C1=CCC(C=Cc2ccc3c(c2)=CCC=3)=C1",{},"[c:0]1[ch:1][ch][c:3][c!r5:4][c!r5:5]1>>[c:0]1[CH2:1][c:3][c:4][c:5]1",-0.0975521845],[0.2794864428,0,232.9684143915,3,"completed",-4.97817,-2.26349,9,1,"C(#Cc1c(Nc2cc3c4c(cc5c3c(c2C#CC2=CC=CC2)C=C5)=CCC=4)cc2c3c(cc4c2c1C=C4)=CCC=3)C1=CC=CC1","C(#Cc1c(N(c2ccccc2)c2cc3c4c(cc5c3c(c2C#CC2=CC=CC2)C=C5)=CCC=4)cc2c3c(cc4c2c1C=C4)=CCC=3)C1=CC=CC1",{},"[r:1][NH!R:2][r:3]>>[r:1][N:2](-c1ccccc1)[r:3]",-0.2480869426],[0.2794366669,0,174.925243482,3,"completed",-4.66394,-2.47234,4,1,"C(#Cc1c(C2=COCO2)cc2ccccc2c1Nc1c(C#CC2=CC=CC2)c(C2=COCO2)cc2ccccc12)C1=CC=CC1","C(#Cc1c(C2=COCO2)cc2c(c1Nc1c(C#CC3=CC=CC3)c(C3=COCO3)cc3c1=CCC=3)=CCC=2)C1=CC=CC1",{},"[c:0]1[ch:1][ch][c:3][c!r5:4][c!r5:5]1>>[c:0]1[CH2:1][c:3][c:4][c:5]1",-0.351811767],[0.2785707565,0,194.1186678887,3,"completed",-4.62129,-2.62189,4,1,"C(#Cc1nc(Nc2cc3ccccc3c(C#CC3=CC=CC3)n2)cc2ccccc12)C1=CC=CC1","C(#Cc1nc(Nc2cc3c(c(C#CC4=CC=CC4)n2)=CCC=3)cc2c1=CCC=2)C1=CC=CC1",{},"[c:0]1[ch:1][ch][c:3][c!r5:4][c!r5:5]1>>[c:0]1[CH2:1][c:3][c:4][c:5]1",-0.3872622582],[0.278507382,0,144.6781336272,3,"completed",-4.99007,-1.7886,4,1,"C(#Cc1cc2ccccc2cc1Nc1cc2ccccc2cc1C#CC1=CSCS1)C1=CSCS1","C(#Cc1cc2c(cc1Nc1cc3c(cc1C#CC1=CSCS1)C=CC3)CC=C2)C1=CSCS1",{},"[c:0]1[ch:1][ch][c:3][c!r5:4][c!r5:5]1>>[c:0]1[CH2:1][c:3][c:4][c:5]1",-0.1638695175],[0.2784228811,0,175.1025773119,3,"completed",-5.19831,-2.71891,5,1,"O=c1cccc(C#CC2=C(C#Cc3cc4ccc5ccccc5c4cc3Nc3cc4c(ccc5ccccc54)cc3C#CC3=C(C#Cc4cccc(=O)o4)C=CC3)CC=C2)o1","O=c1cccc(C#CC2=C(C#Cc3cc4ccc5c(c4cc3Nc3cc4c6c(ccc4cc3C#CC3=C(C#Cc4cccc(=O)o4)C=CC3)CC=C6)C=CC5)CC=C2)o1",{},"[c:0]1[ch:1][ch][c:3][c!r5:4][c!r5:5]1>>[c:0]1[CH2:1][c:3][c:4][c:5]1",-0.1881400863],[0.2779375357,0,280.094995891,3,"completed",-5.08911,-2.38896,4,1,"C(#Cc1ccc(Nc2ccccc2)cc1)C1=C(C#Cc2cccc(Nc3cccc(C#CC4=C(C#Cc5ccc(Nc6ccccc6)cc5)C=CC4)n3)n2)CC=C1","C(#Cc1ccc(Nc2cccnc2)cc1)C1=C(C#Cc2cccc(Nc3cccc(C#CC4=C(C#Cc5ccc(Nc6cccnc6)cc5)C=CC4)n3)n2)CC=C1",{},"[ch&r6:0]>>[nr6:0]",-0.2801987096],[0.2778007872,0,126.394681196,3,"completed",-5.18569,-2.42128,4,1,"C(#Cc1ccccc1)C1=CC=C(C#Cc2cc3ccc4c(c3cc2Nc2cc3c5c(ccc3cc2C#CC2=CC=C(C#Cc3ccccc3)C2)CC=C5)C=CC4)C1","C(#Cc1cccnc1)C1=CC=C(C#Cc2cc3ccc4c(c3cc2Nc2cc3c5c(ccc3cc2C#CC2=CC=C(C#Cc3cccnc3)C2)CC=C5)C=CC4)C1",{},"[ch&r6:0]>>[nr6:0]",-0.1399055958],[0.2777250446,0,173.4599100018,3,"completed",-5.16695,-2.03141,5,1,"C(#Cc1cc2cccc(Nc3ccccc3)c2cc1Nc1cc2c(Nc3ccccc3)cccc2cc1C#CC1=CSCS1)C1=CSCS1","C(#Cc1cc2cccc(N(c3ccccc3)c3ccccc3)c2cc1Nc1cc2c(N(c3ccccc3)c3ccccc3)cccc2cc1C#CC1=CSCS1)C1=CSCS1",{},"[r:1][NH!R:2][r:3]>>[r:1][N:2](-c1ccccc1)[r:3]",-0.1796793494],[0.2775290168,0,102.1451691049,3,"completed",-5.00871,-3.03631,4,1,"C(#Cc1c(Nc2cc3c4c(cc5c3c(c2C#CC2=CC=CC2)C=C5)=CCC=4)cc2c3c(cc4c2c1C=C4)=CCC=3)C1=CC=CC1","C(#Cc1c(Nc2cc3c4c(cc5c3c(c2C#CC2=CC=CC2=C2C=CC=C2)C=C5)=CCC=4)cc2c3c(cc4c2c1C=C4)=CCC=3)C1=CC=CC1=C1C=CC=C1",{},"[r5:1][CH2r5:2][r5:3]>>[r5:1][C:2](=C1cccc1)[r5:3]",-0.120487464],[0.2770461038,0,330.4488437134,3,"completed",-5.27698,-2.04806,4,1,"O=c1cccc(N(C2=C(NC3=CCC=C3)C=CC2)c2ccc3ccc(N(C4=C(NC5=CCC=C5)C=CC4)c4cccc(=O)o4)cc3c2)o1","O=c1cccc(N(C2=C(NC3=CSCS3)C=CC2)c2ccc3ccc(N(C4=C(NC5=CSCS5)C=CC4)c4cccc(=O)o4)cc3c2)o1",{},"[CH,ch:0]1=[C,c:1][C,c:2]=[CH,ch:3][*:4]1>>[S:0]1[*:1]=,:[*:2][S:3][*:4]1",-0.352908174],[0.2767260114,0,142.1927928022,3,"completed",-4.72894,-1.70728,4,1,"C(#Cc1cc2c(cc1Nc1cc3c(cc1C#CC1=CC(C=Cc4ccccc4)=CC1)CC=C3)C=CC2)C1=CC(C=Cc2ccccc2)=CC1","C(#Cc1cc2[nH]ccc2cc1Nc1cc2cc[nH]c2cc1C#CC1=CC(C=Cc2ccccc2)=CC1)C1=CC(C=Cc2ccccc2)=CC1",{},"[#6H2r5:1]>>[NH:1]",-0.2961160193],[0.2763374801,0,124.3248761166,3,"completed",-5.1005,-2.85629,4,1,"O=c1oc(Nc2ccc(C#Cc3ccccc3C#CC3=CC(C#Cc4ccccc4)=CC3)c(=O)o2)ccc1C#Cc1ccccc1C#CC1=CC(C#Cc2ccccc2)=CC1","O=c1oc(Nc2ccc(C#CC3=C(C#CC4=CC(C#Cc5ccccc5)=CC4)C=CC3)c(=O)o2)ccc1C#CC1=C(C#CC2=CC(C#Cc3ccccc3)=CC2)C=CC1",{},"[c:0]1[ch:1][ch][c:3][c!r5:4][c!r5:5]1>>[c:0]1[CH2:1][c:3][c:4][c:5]1",-0.1243253688],[0.2763374801,0,118.7565026048,3,"completed",-5.08731,-2.86732,4,1,"O=c1oc(Nc2ccc(C#Cc3ccccc3C#CC3=CC(C#Cc4ccccc4)=CC3)c(=O)o2)ccc1C#Cc1ccccc1C#CC1=CC(C#Cc2ccccc2)=CC1","O=c1oc(Nc2ccc(C#CC3=C(C#CC4=CC(C#Cc5ccccc5)=CC4)CC=C3)c(=O)o2)ccc1C#CC1=C(C#CC2=CC(C#Cc3ccccc3)=CC2)CC=C1",{},"[c:0]1[ch:1][ch][c:3][c!r5:4][c!r5:5]1>>[c:0]1[CH2:1][c:3][c:4][c:5]1",-0.1190882639],[0.2761705427,0,108.029099094,3,"completed",-4.86669,-2.26436,4,1,"C(#Cc1c(Nc2cc3c4c(cc5c3c(c2C#CC2=CC=CC2)C=C5)=CCC=4)cc2c3c(cc4c2c1C=C4)=CCC=3)C1=CC=CC1","C(#Cc1c(Nc2cc3c4c(cc5c3c(c2C#Cc2ccc[nH]2)C=C5)=CCC=4)cc2c3c(cc4c2c1C=C4)=CCC=3)c1ccc[nH]1",{},"[#6H2r5:1]>>[NH:1]",-0.1958129943],[0.2759821329,0,129.8602895113,3,"completed",-5.32049,-2.60824,4,1,"C(#Cc1c(Nc2cc3c4c(cc5c3c(c2C#CC2=CC=CC2)C=C5)=CCC=4)cc2c3c(cc4c2c1C=C4)=CCC=3)C1=CC=CC1","C(#Cc1c(Nc2cc3c4c(cc5c3c(c2C#CC2=CC=CC2)C=C5)SCS4)cc2c3c(cc4c2c1C=C4)SCS3)C1=CC=CC1",{},"[CH,ch:0]1=[C,c:1][C,c:2]=[CH,ch:3][*:4]1>>[S:0]1[*:1]=,:[*:2][S:3][*:4]1",-0.2017063619],[0.2757683492,0,327.8263521061,3,"completed",-4.95395,-1.87586,4,1,"O=c1cccc(N(C2=C(NC3=CCC=C3)C=CC2)c2ccc3ccc(N(C4=C(NC5=CCC=C5)C=CC4)c4cccc(=O)o4)cc3c2)o1","O=c1cccc(N(C2=C(Nc3cc[nH]c3)C=CC2)c2ccc3ccc(N(C4=C(Nc5cc[nH]c5)C=CC4)c4cccc(=O)o4)cc3c2)o1",{},"[#6H2r5:1]>>[NH:1]",-0.3433978922],[0.2755046191,0,223.0001827993,3,"completed",-4.95128,-3.17805,4,1,"O=c1ccc(C#CC2=CC(=C3C=CC(C#Cc4ccc(=O)oc4Nc4cc[nH]c4)=C3)C=C2)c(Nc2cc[nH]c2)o1","O=c1oc(Nc2cc[nH]c2)c(C#CC2=CC(=C3C=CC(C#Cc4c(Nc5cc[nH]c5)oc(=O)c5ccccc45)=C3)C=C2)c2ccccc12",{},"[cH&r6:1][cH&r6:2]>>[c:1]2cccc[c:2]2",-0.2461030767],[0.2754123667,0,249.8349085799,3,"completed",-4.99083,-2.65881,4,1,"C(#Cc1ccccc1N(C1=CCC=C1)c1ccccc1)c1cc2c(cc1C#Cc1ccccc1N(C1=CCC=C1)c1ccccc1)=CCC=2","C(#Cc1ccccc1N(C1=CC(=C2C=CC=C2)C=C1)c1ccccc1)c1cc2c(cc1C#Cc1ccccc1N(C1=CC(=C3C=CC=C3)C=C1)c1ccccc1)=CCC=2",{},"[r5:1][CH2r5:2][r5:3]>>[r5:1][C:2](=C1cccc1)[r5:3]",-0.261261067],[0.2752194088,0,131.8133626191,3,"completed",-5.22882,-2.25571,4,1,"C(#Cc1ccc(C#CC2=CC=CC2)cc1C#Cc1ccc(Nc2ccc(C#Cc3cc(C#CC4=CC=CC4)ccc3C#CC3=CCC=C3)cc2)cc1)C1=CCC=C1","C(#Cc1ccc(C#CC2=CSCS2)c(C#Cc2ccc(Nc3ccc(C#Cc4cc(C#CC5=CC=CC5)ccc4C#CC4=CSCS4)cc3)cc2)c1)C1=CC=CC1",{},"[CH,ch:0]1=[C,c:1][C,c:2]=[CH,ch:3][*:4]1>>[S:0]1[*:1]=,:[*:2][S:3][*:4]1",-0.1597063331],[0.2744583098,0,130.1980294083,3,"completed",-5.01403,-2.16597,4,1,"C(#Cc1ccccc1C#Cc1ccsc1)c1ccc(Nc2ccc(C#Cc3ccccc3C#Cc3ccsc3)cc2)cc1","C(#Cc1ccsc1)C1=C(C#Cc2ccc(Nc3ccc(C#CC4=C(C#Cc5ccsc5)C=CC4)cc3)cc2)CC=C1",{},"[c:0]1[ch:1][ch][c:3][c!r5:4][c!r5:5]1>>[c:0]1[CH2:1][c:3][c:4][c:5]1",-0.1434330468],[0.2744583098,0,127.9351866979,3,"completed",-5.08625,-2.15783,9,1,"C(#Cc1ccccc1C#Cc1ccsc1)c1ccc(Nc2ccc(C#Cc3ccccc3C#Cc3ccsc3)cc2)cc1","C(#Cc1ccc(Nc2ccc(C#CC3=C(C#Cc4ccsc4)CC=C3)cc2)cc1)C1=C(C#Cc2ccsc2)CC=C1",{},"[c:0]1[ch:1][ch][c:3][c!r5:4][c!r5:5]1>>[c:0]1[CH2:1][c:3][c:4][c:5]1",-0.1282967366],[0.2740466659,0,225.1364408003,3,"completed",-4.39351,-2.7519,4,1,"C(#Cc1ccccc1Nc1cc[nH]c1)C1=CC(=C2C=CC(C#Cc3ccccc3Nc3cc[nH]c3)=C2)C=C1","C(#CC1=C(Nc2cc[nH]c2)CC=C1)C1=CC(=C2C=CC(C#CC3=C(Nc4cc[nH]c4)CC=C3)=C2)C=C1",{},"[c:0]1[ch:1][ch][c:3][c!r5:4][c!r5:5]1>>[c:0]1[CH2:1][c:3][c:4][c:5]1",-0.5433775813],[0.2739937774,0,259.0713099926,3,"completed",-5.51414,-2.80114,4,1,"O=c1cc(Nc2cc(=O)oc(C3=CCC(C=Cc4ccccc4)=C3)c2C#CC2=CC=CC2)c(C#CC2=CC=CC2)c(C2=CCC(C=Cc3ccccc3)=C2)o1","O=c1cccc(C=CC2=CC(c3oc(=O)cc(Nc4cc(=O)oc(C5=CCC(C=Cc6cccc(=O)o6)=C5)c4C#CC4=CC=CC4)c3C#CC3=CC=CC3)=CC2)o1",{},"[c:1]1[c:2][ch:3][ch:4][c:5][c:6]1>>[c:1]1[c:2][o:3][c:4](=O)[c:5][c:6]1",-0.3887914532],[0.2736047315,0,357.563772006,3,"completed",-5.28133,-2.04496,7,1,"C(#Cc1c(Nc2cc3ccccc3c(Nc3ccccc3)c2C#CC2=CSCS2)cc2ccccc2c1Nc1ccccc1)C1=CSCS1","C(#Cc1c(Nc2cc3ccccc3c(N(c3ccccc3)c3ccccc3)c2C#CC2=CSCS2)cc2ccccc2c1N(c1ccccc1)c1ccccc1)C1=CSCS1",{},"[r:1][NH!R:2][r:3]>>[r:1][N:2](-c1ccccc1)[r:3]",-0.3794249989],[0.2735503943,0,103.693786994,3,"completed",-5.12731,-2.52538,4,1,"C(#Cc1c(Nc2cc3c4c(cc5c3c(c2C#CC2=CC=CC2)C=C5)=CCC=4)cc2c3c(cc4c2c1C=C4)=CCC=3)C1=CC=CC1","C(#Cc1c(Nc2cc3c4c(cc5c3c(c2C#CC2=CC=CC2)C=N5)=CCC=4)cc2c3c(cc4c2c1C=N4)=CCC=3)C1=CC=CC1",{},"[chr5,CH1r5:1]>>[n:1]",-0.1054412687],[0.2734641116,0,365.8125448273,3,"completed",-5.49978,-2.99845,11,1,"O=c1cccc(C#CC2=C(C#Cc3cc4ccc5ccccc5c4cc3Nc3cc4c(ccc5ccccc54)cc3C#CC3=C(C#Cc4cccc(=O)o4)C=CC3)CC=C2)o1","O=c1cccc(C#CC2=C(C#Cc3cc4oc(=O)c5ccccc5c4cc3Nc3cc4c(cc3C#CC3=C(C#Cc5cccc(=O)o5)C=CC3)oc(=O)c3ccccc34)CC=C2)o1",{},"[c:1]1[c:2][ch:3][ch:4][c:5][c:6]1>>[c:1]1[c:2][o:3][c:4](=O)[c:5][c:6]1",-0.460578551],[0.27313028,0,104.0767083032,3,"completed",-4.83137,-2.23635,4,1,"C(#Cc1c(Nc2cc3c4c(cc5c3c(c2C#CC2=CC=CC2)C=C5)=CCC=4)cc2c3c(cc4c2c1C=C4)=CCC=3)C1=CC=CC1","C(#Cc1c(Nc2cc3c4c(cc5c3c(c2C#CC2=CC(C=Cc3ccccc3)=CC2)C=C5)=CCC=4)cc2c3c(cc4c2c1C=C4)=CCC=3)C1=CC(C=Cc2ccccc2)=CC1",{},"[ch&r6,CH1&r5:1]>>[*:1](-C=C-c1ccccc1)",-0.2149217972],[0.2730193623,0,281.0631758912,3,"completed",-5.2081,-2.02924,7,1,"O=c1c(C#CC2=CC(C#Cc3ccccc3)=CC2)c(Nc2oc3c(c(=O)c2C#CC2=CC(C#Cc4ccccc4)=CC2)CC=C3)oc2c1CC=C2","O=c1c(C#CC2=CC(C#Cc3ccccc3)=CC2)c(Nc2[nH]c3c(c(=O)c2C#CC2=CC(C#Cc4ccccc4)=CC2)CC=C3)[nH]c2c1CC=C2",{},"[o:1]>>[nH:1]",-0.2910712245],[0.2730052191,0,262.6234143972,3,"completed",-5.12837,-3.39141,4,1,"C(#Cc1ccccc1NC1=CC(Nc2ccc3ccccc3c2)=CC1)C1=CC(=C2C=CC(C#Cc3ccccc3NC3=CC(Nc4ccc5ccccc5c4)=CC3)=C2)C=C1","C(#Cc1ncccc1NC1=CC(Nc2ccc3ccccc3c2)=CC1)C1=CC(=C2C=CC(C#Cc3ncccc3NC3=CC(Nc4ccc5ccccc5c4)=CC3)=C2)C=C1",{},"[ch&r6:0]>>[nr6:0]",-0.2633731909],[0.2727186601,0,315.8787430148,3,"completed",-5.28719,-2.0503,5,1,"O=c1c(C#CC2=CC=CC2)c(Nc2oc3c(c(=O)c2C#CC2=CC=CC2)CC=C3)oc2c1CC=C2","O=c1c(C#CC2=CC(c3ccccc3)=CC2)c(Nc2oc3c(c(=O)c2C#CC2=CC(c4ccccc4)=CC2)CC=C3)oc2c1CC=C2",{},"[cH&r6,CH&r5:1]>>[#6:1](-[c]1[ch]ccc[ch]1)",-0.3419781095],[0.2727090608,0,516.8733325263,3,"completed",-5.2932,-3.38453,7,1,"C(#Cc1ccccc1NC1=CC(Nc2ccc3ccccc3c2)=CC1)C1=CC(=C2C=CC(C#Cc3ccccc3NC3=CC(Nc4ccc5ccccc5c4)=CC3)=C2)C=C1","O=c1ccc(C#CC2=CC(=C3C=CC(C#Cc4ccc(=O)oc4NC4=CC(Nc5ccc6ccccc6c5)=CC4)=C3)C=C2)c(NC2=CC(Nc3ccc4ccccc4c3)=CC2)o1",{},"[c:1]1[c:2][ch:3][ch:4][c:5][c:6]1>>[c:1]1[c:2][o:3][c:4](=O)[c:5][c:6]1",-0.5342732442],[0.2725943399,0,112.8783157037,3,"completed",-5.20069,-2.31741,4,1,"C(#Cc1ccc(C#Cc2ccc(Nc3ccc(C#Cc4ccc(C#CC5=CCC=C5)cc4)c(C#CC4=CC=CC4)c3)cc2C#CC2=CC=CC2)cc1)C1=CCC=C1","C(#Cc1cc(Nc2ccc(C#Cc3ccc(C#CC4=CSCS4)cc3)c(C#CC3=CC=CC3)c2)ccc1C#Cc1ccc(C#CC2=CSCS2)cc1)C1=CC=CC1",{},"[CH,ch:0]1=[C,c:1][C,c:2]=[CH,ch:3][*:4]1>>[S:0]1[*:1]=,:[*:2][S:3][*:4]1",-0.1330765473],[0.2725891648,0,99.0928855899,3,"completed",-4.87619,-1.59311,4,1,"C(#Cc1cccc(N(c2ccccc2)c2cccc(C#CC3=C(Nc4ccccc4)C=CC3)c2)c1)C1=C(Nc2ccccc2)C=CC1","C(#Cc1cccc(N(c2ccccc2)c2cccc(C#CC3=C(N(c4ccccc4)c4ccccc4)C=CC3)c2)c1)C1=C(N(c2ccccc2)c2ccccc2)C=CC1",{},"[r:1][NH!R:2][r:3]>>[r:1][N:2](-c1ccccc1)[r:3]",-0.1853751571],[0.2722922396,0,361.997485903,3,"completed",-4.94938,-2.17124,4,1,"C(#Cc1ccccc1N(C1=CCC=C1)c1ccccc1)c1cc2c(cc1C#Cc1ccccc1N(C1=CCC=C1)c1ccccc1)=CCC=2","C(#Cc1ccccc1N(c1ccccc1)c1cc[nH]c1)c1cc2c(cc1C#Cc1ccccc1N(c1ccccc1)c1cc[nH]c1)=CCC=2",{},"[#6H2r5:1]>>[NH:1]",-0.3770391335],[0.2721996337,0,196.4404789906,3,"completed",-5.1783,-2.62498,4,1,"O=c1cccc(C#CC2=C(C#Cc3cc4ccc5ccccc5c4cc3Nc3cc4c(ccc5ccccc54)cc3C#CC3=C(C#Cc4cccc(=O)o4)C=CC3)CC=C2)o1","O=c1cccc(C#CC2=C(C#Cc3cc4ccc5c(c4cc3Nc3cc4c6c(ccc4cc3C#CC3=C(C#Cc4cccc(=O)o4)C=CC3)C=CC6)CC=C5)CC=C2)o1",{},"[c:0]1[ch:1][ch][c:3][c!r5:4][c!r5:5]1>>[c:0]1[CH2:1][c:3][c:4][c:5]1",-0.2039436145],[0.2718716184,0,110.3564147052,3,"completed",-5.08007,-2.21844,4,1,"C(#Cc1c(Nc2cc3c(ccc4ccccc43)c(C#Cc3cccnc3)c2C#CC2=CCC=C2)cc2c(ccc3ccccc32)c1C#Cc1cccnc1)C1=CCC=C1","C(#Cc1c(Nc2cc3c4c(ccc3c(C#Cc3cccnc3)c2C#CC2=CCC=C2)=CCC=4)cc2c3c(ccc2c1C#Cc1cccnc1)=CCC=3)C1=CCC=C1",{},"[c:0]1[ch:1][ch][c:3][c!r5:4][c!r5:5]1>>[c:0]1[CH2:1][c:3][c:4][c:5]1",-0.1112347458],[0.2713289035,0,171.1755432916,3,"completed",-4.89008,-2.54126,4,1,"C(#Cc1c(-c2ccccc2)c(Nc2cc3ccccc3c(C#CC3=NC=CC3)c2-c2ccccc2)cc2ccccc12)C1=NC=CC1","C(#Cc1c(-c2ccccc2)c(Nc2cc3c(c(C#CC4=NC=CC4)c2-c2ccccc2)=CCC=3)cc2c1=CCC=2)C1=NC=CC1",{},"[c:0]1[ch:1][ch][c:3][c!r5:4][c!r5:5]1>>[c:0]1[CH2:1][c:3][c:4][c:5]1",-0.225596112],[0.2712306125,0,107.4922034022,3,"completed",-5.26143,-3.22219,4,1,"C(#Cc1ccc(Nc2ccc(C#CC3=CCC=C3)c(C=CC3=CC=CC3)c2)cc1C=CC1=CC=CC1)C1=CCC=C1","C(#Cc1ccc(Nc2ccc(C#CC3=CC(=C4C=CC=C4)C=C3)c(C=CC3=CC=CC3)c2)cc1C=CC1=CC=CC1)C1=CC(=C2C=CC=C2)C=C1",{},"[r5:1][CH2r5:2][r5:3]>>[r5:1][C:2](=C1cccc1)[r5:3]",-0.1559608919],[0.2711562369,0,85.3837557952,3,"completed",-5.15866,-2.46937,4,1,"C(#Cc1c(Nc2cc3c4c(cc5c3c(c2C#CC2=CC=CC2)C=C5)=CCC=4)cc2c3c(cc4c2c1C=C4)=CCC=3)C1=CC=CC1","C(#Cc1c(Nc2cc3c4c(cc5c3c(c2C#CC2=CC=NC2)C=C5)=CCC=4)cc2c3c(cc4c2c1C=C4)=CCC=3)C1=CC=NC1",{},"[chr5,CH1r5:1]>>[n:1]",-0.0947442536],[0.2707896753,0,233.6025667028,3,"completed",-4.57165,-2.41038,4,1,"C(#Cc1cccc2ccccc12)C1=C(c2cc[nH]c2)CC=C1NC1=CCC(c2cc[nH]c2)=C1C#Cc1cccc2ccccc12","C(#CC1=c2ccccc2=CC1)C1=C(c2cc[nH]c2)CC=C1NC1=CCC(c2cc[nH]c2)=C1C#CC1=c2ccccc2=CC1",{},"[c:0]1[ch:1][ch][c:3][c!r5:4][c!r5:5]1>>[c:0]1[CH2:1][c:3][c:4][c:5]1",-0.4374419769],[0.2706046923,0,119.5445019985,3,"completed",-5.26317,-2.50163,4,1,"C(#Cc1cc2c(cc1Nc1cc3c(cc1C#CC1=CC(C=Cc4ccccc4)=CC1)CC=C3)C=CC2)C1=CC(C=Cc2ccccc2)=CC1","O=c1cccc(C=CC2=CCC(C#Cc3cc4c(cc3Nc3cc5c(cc3C#CC3=CC(C=Cc6cccc(=O)o6)=CC3)CC=C5)C=CC4)=C2)o1",{},"[c:1]1[c:2][ch:3][ch:4][c:5][c:6]1>>[c:1]1[c:2][o:3][c:4](=O)[c:5][c:6]1",-0.1653386462],[0.3075350646,0,206.0541090032,4,"completed",-4.58682,-2.69892,4,1,"C(#Cc1c(Nc2cc3c4oc(=C5C=CC=C5)oc4cc4ccc(c2C#Cc2cccs2)c43)cc2c3oc(=C4C=CC=C4)oc3cc3ccc1c32)c1cccs1","C(#Cc1c(Nc2cc3c4oc(=C5SC=CS5)oc4cc4ccc(c2C#Cc2cccs2)c43)cc2c3oc(=C4SC=CS4)oc3cc3ccc1c32)c1cccs1",{},"[CH,ch:0]1=[C,c:1][C,c:2]=[CH,ch:3][*:4]1>>[S:0]1[*:1]=,:[*:2][S:3][*:4]1",-0.4141275346],[0.3029198077,0,230.8405790827,4,"completed",-4.62942,-2.55576,4,1,"C(#Cc1c(Nc2cc3c4oc(=C5C=CC=C5)oc4cc4ccc(c2C#Cc2cccs2)c43)cc2c3oc(=C4C=CC=C4)oc3cc3ccc1c32)c1cccs1","C(#Cc1c(Nc2cc3c4oc(=C5OC=CO5)oc4cc4ccc(c2C#Cc2cccs2)c43)cc2c3oc(=C4OC=CO4)oc3cc3ccc1c32)c1cccs1",{},"[CH,ch:0]1=[C,c:1][C,c:2]=[CH,ch:3][*:4]1>>[O:0]1[*:1]=,:[*:2][O:3][*:4]1",-0.4022383445],[0.3029160903,0,344.0159759775,4,"completed",-4.92902,-2.41776,4,1,"C(#Cc1cc(NC2=C(C3=C(Nc4cc(C#Cc5cccnc5)cc5c4=CCC=5)CC=C3)C=CC2)c2c(c1)=CCC=2)c1cccnc1","C(#Cc1cc2c(c(NC3=C(C4=C(Nc5nc(C#Cc6cccnc6)cc6c5=CCC=6)CC=C4)C=CC3)n1)=CCC=2)c1cccnc1",{},"[ch&r6:0]>>[nr6:0]",-0.3642413078],[0.302896354,0,91.2757863989,4,"completed",-4.88767,-2.32562,7,1,"C(#Cc1c(Nc2cc3c4c(cc5c[nH]cc53)C=Cc4c2C#Cc2cccs2)cc2c3c(cc4c[nH]cc42)C=Cc13)c1cccs1","C(#Cc1ccccc1)C1=Cc2c(C#Cc3cccs3)c(Nc3cc4c5c(cc6c[nH]cc64)C(C#Cc4ccccc4)=Cc5c3C#Cc3cccs3)cc3c2c1cc1c[nH]cc13",{},"[ch&r6,CH1&r5:1]>>[*:1](-C#C-c1ccccc1)",-0.1744203066],[0.2989785745,0,82.0373286988,4,"completed",-5.51811,-2.81933,5,1,"C(#Cc1c(Nc2cc3c4c(nc5c3c(c2C#Cc2ccccc2)C=C5)=CCC=4)cc2c3c(nc4c2c1C=C4)=CCC=3)c1ccccc1","C(#Cc1c(Nc2cc3c4c(nc5c3c(c2C#Cc2cccnc2)C=C5)=CCC=4)cc2c3c(nc4c2c1C=C4)=CCC=3)c1cccnc1",{},"[ch&r6:0]>>[nr6:0]",-0.303957151],[0.2983074848,0,315.3885305946,4,"completed",-5.24523,-2.44657,9,1,"C(#Cc1cc2c3c(cccc3c1C1=CC=CC1)C=C2)c1ccc2cccc(Nc3cccc4ccc(C#Cc5cc6c7c(cccc7c5C5=CC=CC5)C=C6)cc34)c2c1","C(#Cc1cc2c3c(cccc3c1C1=CC=CC1)C=C2)C1=Cc2c(cccc2Nc2cccc3c2C=C(C#Cc2cc4c5c(cccc5c2C2=CC=CC2)C=C4)C3)C1",{},"[c:0]1[ch:1][ch][c:3][c!r5:4][c!r5:5]1>>[c:0]1[CH2:1][c:3][c:4][c:5]1",-0.3313682003],[0.295598614,0,88.2089655934,4,"completed",-5.653,-3.2471,6,1,"C(#Cc1c(Nc2cc3c4c(nc5c3c(c2C#Cc2ccccc2)N=C5)=CCC=4)cc2c3c(nc4c2c1N=C4)=CCC=3)c1ccccc1","C(#Cc1c(Nc2cc3c4c(nc5c3c(c2C#Cc2cccnc2)N=C5)=CCC=4)cc2c3c(nc4c2c1N=C4)=CCC=3)c1cccnc1",{},"[ch&r6:0]>>[nr6:0]",-0.3970229611],[0.2932322311,0,265.4069286655,4,"completed",-4.99132,-2.28679,7,1,"C(#Cc1c(Nc2cc3c4c(cc5c[nH]cc53)C=Cc4c2C#Cc2cccs2)cc2c3c(cc4c[nH]cc42)C=Cc13)c1cccs1","C(#Cc1ccccc1)C1=Cc2cc3c[nH]cc3c3cc(Nc4cc5c6c(cc7c[nH]cc75)C=C(C#Cc5ccccc5)c6c4C#Cc4cccs4)c(C#Cc4cccs4)c1c23",{},"[ch&r6,CH1&r5:1]>>[*:1](-C#C-c1ccccc1)",-0.2760949032],[0.291814499,0,321.6087890323,4,"completed",-4.90162,-1.8769,5,1,"C(#Cc1cc2c(cc1Nc1cc3c(cc1C#CC1=C(Nc4ccccc4)SCS1)SCS3)SCS2)C1=C(Nc2ccccc2)SCS1","C(#Cc1cc2c(cc1Nc1cc3c(cc1C#CC1=C(Nc4cccc5ccccc45)SCS1)SCS3)SCS2)C1=C(Nc2cccc3ccccc23)SCS1",{},"[cH&r6:1][cH&r6:2]>>[c:1]2cccc[c:2]2",-0.3503084057],[0.2903367495,0,356.4192769118,4,"completed",-5.07937,-2.97057,5,1,"C(#Cc1c(Nc2cc3c4oc(=C5C=CC=C5)oc4cc4ccc(c2C#Cc2cccs2)c43)cc2c3oc(=C4C=CC=C4)oc3cc3ccc1c32)c1cccs1","C(#Cc1c(Nc2cc3c4oc(=C5C=CC(c6ccccc6)=C5)oc4cc4ccc(c2C#Cc2cccs2)c43)cc2c3oc(=C4C=CC(c5ccccc5)=C4)oc3cc3ccc1c32)c1cccs1",{},"[cH&r6,CH&r5:1]>>[#6:1](-[c]1[ch]ccc[ch]1)",-0.3567117091],[0.2900260309,0,226.6303126817,4,"completed",-5.17318,-2.23184,4,1,"C(#Cc1cc2sccc2cc1Nc1cc2ccsc2cc1C#CC1=C(Nc2ccccc2)C=CC1)C1=C(Nc2ccccc2)C=CC1","O=c1cccc(NC2=C(C#Cc3cc4sccc4cc3Nc3cc4ccsc4cc3C#CC3=C(Nc4cccc(=O)o4)C=CC3)CC=C2)o1",{},"[c:1]1[c:2][ch:3][ch:4][c:5][c:6]1>>[c:1]1[c:2][o:3][c:4](=O)[c:5][c:6]1",-0.2323475881],[0.2894909773,0,342.0355916023,4,"completed",-5.25896,-2.52522,4,1,"C(#Cc1cc(NC2=C(C3=C(Nc4cc(C#Cc5cccnc5)cc5c4=CCC=5)CC=C3)C=CC2)c2c(c1)=CCC=2)c1cccnc1","C(#Cc1cc(NC2=C(C3=C(Nc4cc(C#Cc5cccnc5)nc5c4=CCC=5)CC=C3)C=CC2)c2c(n1)=CCC=2)c1cccnc1",{},"[ch&r6:0]>>[nr6:0]",-0.3596801411],[0.287248548,0,82.5155126222,4,"completed",-4.80755,-2.38125,6,1,"C(#Cc1c(Nc2cc3c4c(cc5c[nH]cc53)C=Cc4c2C#Cc2cccs2)cc2c3c(cc4c[nH]cc42)C=Cc13)c1cccs1","C(#Cc1c2c3c(c(C#Cc4cccs4)c(Nc4cc5c6c(c4C#Cc4cccs4)C=Cc6c(C#Cc4ccccc4)c4c[nH]cc45)cc3c3c[nH]cc13)C=C2)c1ccccc1",{},"[ch&r6,CH1&r5:1]>>[*:1](-C#C-c1ccccc1)",-0.2207193717],[0.2853330689,0,341.6849235073,4,"completed",-5.57598,-2.7209,4,1,"C(#Cc1c(Nc2cc3c4c(cc5c3c(c2C#Cc2cccs2)C=C5)OCO4)cc2c3c(cc4c2c1C=C4)OCO3)c1cccs1","C(#Cc1c(Nc2cc3c4o[nH]oc4cc4ccc(c2C#Cc2cccs2)c43)cc2c3o[nH]oc3cc3ccc1c32)c1cccs1",{},"[#6H2r5:1]>>[NH:1]",-0.4772436459],[0.2837314272,0,169.8067919933,4,"completed",-4.67805,-2.26657,7,1,"C(#Cc1cc2c(cc1Nc1cc3c(cc1C#CC1=C(Nc4cccnc4)SCS1)=CCC=3)=CCC=2)C1=C(Nc2cccnc2)SCS1","C(#Cc1cc2c(cc1Nc1cc3c(cc1C#CC1=C(Nc4cccnc4C#Cc4ccccc4)SCS1)=CCC=3)=CCC=2)C1=C(Nc2cccnc2C#Cc2ccccc2)SCS1",{},"[ch&r6,CH1&r5:1]>>[*:1](-C#C-c1ccccc1)",-0.3406975636],[0.2835938032,0,215.5864860106,4,"completed",-5.09947,-2.11629,4,1,"C(#Cc1cc2c(cc1Nc1cc3c(cc1C#CC1=C(c4ccccc4)SCS1)CC=C3)C=CC2)C1=C(c2ccccc2)SCS1","C(#Cc1cc2sccc2cc1Nc1cc2ccsc2cc1C#CC1=C(c2ccccc2)SCS1)C1=C(c2ccccc2)SCS1",{},"[#6H2r5:1]>>[S:1]",-0.2155868052],[0.2821849822,0,381.1159086035,4,"completed",-4.91053,-2.58329,4,1,"C(#Cc1cc(NC2=C(C3=C(Nc4cc(C#Cc5cccnc5)cc5c4=CCC=5)CC=C3)C=CC2)c2c(c1)=CCC=2)c1cccnc1","C(#Cc1cc(NC2=C(C3=C(Nc4cc(C#Cc5cccnc5)cc5c4=NCC=5)CC=C3)C=CC2)c2c(c1)=CCN=2)c1cccnc1",{},"[chr5,CH1r5:1]>>[n:1]",-0.4035341218],[0.2820916213,0,181.4129297854,4,"completed",-4.74134,-1.80653,4,1,"C(#Cc1cc2c(cc1Nc1cc3c(cc1C#CC1=C(c4ccccc4)SCS1)CC=C3)C=CC2)C1=C(c2ccccc2)SCS1","C(#Cc1cc2[nH]ccc2cc1Nc1cc2cc[nH]c2cc1C#CC1=C(c2ccccc2)SCS1)C1=C(c2ccccc2)SCS1",{},"[#6H2r5:1]>>[NH:1]",-0.3097463138],[0.281830781,0,125.9361940029,4,"completed",-4.81335,-2.65624,5,1,"C(#Cc1cc2c(cc1Nc1cc3c(cc1C#CC1=C(Nc4cccnc4)SCS1)=CCC=3)=CCC=2)C1=C(Nc2cccnc2)SCS1","C(#Cc1cc2c(cc1Nc1cc3c(cc1C#CC1=C(Nc4cccnc4)SCS1)=C(C#Cc1ccccc1)CC=3)=CCC=2C#Cc1ccccc1)C1=C(Nc2cccnc2)SCS1",{},"[ch&r6,CH1&r5:1]>>[*:1](-C#C-c1ccccc1)",-0.2369015702],[0.2812266153,0,163.7230279739,4,"completed",-4.81732,-2.61335,7,1,"C(#Cc1cc2c(cc1Nc1cc3c(cc1C#CC1=C(Nc4cccnc4)SCS1)=CCC=3)=CCC=2)C1=C(Nc2cccnc2)SCS1","C(#Cc1c(Nc2cc3c(c(C#Cc4ccccc4)c2C#CC2=C(Nc4cccnc4)SCS2)=CCC=3)cc2c(c1C#Cc1ccccc1)=CCC=2)C1=C(Nc2cccnc2)SCS1",{},"[ch&r6,CH1&r5:1]>>[*:1](-C#C-c1ccccc1)",-0.2568270649],[0.2801849452,0,239.029022312,4,"completed",-5.53031,-2.75667,4,1,"C(#Cc1c(Nc2cc3c4c(cc5c3c(c2C#Cc2cccs2)C=C5)OCO4)cc2c3c(cc4c2c1C=C4)OCO3)c1cccs1","C(#Cc1c(Nc2cc3c4osoc4cc4ccc(c2C#Cc2cccs2)c43)cc2c3osoc3cc3ccc1c32)c1cccs1",{},"[#6H2r5:1]>>[S:1]",-0.3845342047],[0.2801081346,0,142.4405417638,4,"completed",-5.17827,-2.01193,5,1,"C(#Cc1cc2sccc2cc1Nc1cc2ccsc2cc1C#CC1=CC=CC1)C1=CC=CC1","C(#Cc1ccccc1)C1=CCC(C#Cc2cc3sccc3cc2Nc2cc3ccsc3cc2C#CC2=CC(C#Cc3ccccc3)=CC2)=C1",{},"[ch&r6,CH1&r5:1]>>[*:1](-C#C-c1ccccc1)",-0.1526143586],[0.2801080977,0,140.5458945083,4,"completed",-5.70381,-2.86075,4,1,"C(#Cc1c(Nc2cc3c4c(cc5c3c(c2C#Cc2cccs2)C=C5)OCO4)cc2c3c(cc4c2c1C=C4)OCO3)c1cccs1","C(#Cc1c(Nc2cc3c4oooc4cc4ccc(c2C#Cc2cccs2)c43)cc2c3oooc3cc3ccc1c32)c1cccs1",{},"[#6H2r5:1]>>[O:1]",-0.4454217567],[0.2798514374,0,699.1141788894,4,"completed",-4.65425,-2.65021,6,1,"C(#Cc1cc2c(cc1Nc1cc3c(cc1C#CC1=NSCS1)=CCC=3Nc1ccccc1)=C(Nc1ccccc1)CC=2)C1=NSCS1","C(#Cc1cc2c(cc1Nc1cc3c(cc1C#CC1=NSCS1)=CCC=3Nc1cccnc1)=C(Nc1cccnc1)CC=2)C1=NSCS1",{},"[ch&r6:0]>>[nr6:0]",-0.7655848978],[0.2798203535,0,261.8517156807,4,"completed",-4.86632,-2.42033,7,1,"C(#Cc1cc(NC2=C(C3=C(Nc4cc(C#Cc5cccnc5)cc5c4=CCC=5)CC=C3)C=CC2)c2c(c1)=CCC=2)c1cccnc1","C(#Cc1c(C#Cc2cccnc2)cc(NC2=C(C3=C(Nc4cc(C#Cc5cccnc5)c(C#Cc5ccccc5)c5c4=CCC=5)CC=C3)C=CC2)c2c1=CCC=2)c1ccccc1",{},"[ch&r6,CH1&r5:1]>>[*:1](-C#C-c1ccccc1)",-0.3087449251],[0.2793404421,0,85.707200109,4,"completed",-5.31495,-3.05148,4,1,"C(#Cc1ccccc1)C1=c2nc3c4c(c(C#Cc5cccs5)c(Nc5cc6c7c(nc8c6c(c5C#Cc5cccs5)C=C8)=C(C#Cc5ccccc5)CC=7)cc4c2=CC1)C=C3","C(#Cc1cccnc1)C1=c2nc3c4c(c(C#Cc5cccs5)c(Nc5cc6c7c(nc8c6c(c5C#Cc5cccs5)C=C8)=C(C#Cc5cccnc5)CC=7)cc4c2=CC1)C=C3",{},"[ch&r6:0]>>[nr6:0]",-0.1731630456],[0.2793259729,0,190.7399221964,4,"completed",-5.08824,-2.605,11,1,"C(#Cc1cccc2c1=CCC=2)c1c(Nc2cncc(-c3cc[nH]n3)c2C#Cc2cccc3c2=CCC=3)cncc1-c1cc[nH]n1","C(#Cc1cc(C#Cc2c(Nc3cncc(-c4cc[nH]n4)c3C#Cc3cc(C#Cc4ccccc4)cc4c3=CCC=4)cncc2-c2cc[nH]n2)c2c(c1)=CCC=2)c1ccccc1",{},"[ch&r6,CH1&r5:1]>>[*:1](-C#C-c1ccccc1)",-0.1909174789],[0.279213095,0,74.2139549984,4,"completed",-5.10868,-2.54246,5,1,"C(#Cc1ccccc1)C1=c2cc3c4c(c(C#Cc5cccs5)c(Nc5cc6c7c(cc8c6c(c5C#Cc5cccs5)C=C8)=C(C#Cc5ccccc5)CC=7)cc4c2=CC1)C=C3","C(#Cc1scc2c1cc1c3c(c(C#Cc4cccs4)c(Nc4cc5c6c(cc7c(C#Cc8ccccc8)scc75)C=Cc6c4C#Cc4cccs4)cc32)C=C1)c1ccccc1",{},"[#6H2r5:1]>>[S:1]",-0.0744622649],[0.2781474542,0,85.100326105,4,"completed",-4.94629,-2.4367,4,1,"C(#Cc1ccccc1)C1=c2cc3c4c(c(C#Cc5cccs5)c(Nc5cc6c7c(cc8c6c(c5C#Cc5cccs5)C=C8)=C(C#Cc5ccccc5)CC=7)cc4c2=CC1)C=C3","C(#Cc1ccccc1)C1=c2ccc3cc(C#Cc4cccs4)c(Nc4cc5c6c(ccc5cc4C#Cc4cccs4)=C(C#Cc4ccccc4)CC=6)cc3c2=CC1",{},"[ch,CH]1=,:[ch,CH][c:1]2[c:3][c:4][c:5][c:6]3[c:7][c:8][c:9][c:2]1[c:10]23>>[ch:1]2[c:3][c:4][c:5][c:6]3[c:7][c:8][c:9][ch:2][c:10]23",-0.1371830161],[0.2779235475,0,67.0433593041,4,"completed",-4.88295,-2.26217,4,1,"C(#Cc1occ2c1cc1c3c(c(C#Cc4cccs4)c(Nc4cc5c6c(cc7c(C#Cc8ccccc8)occ75)C=Cc6c4C#Cc4cccs4)cc32)C=C1)c1ccccc1","C(#Cc1[nH]cc2c1cc1c3c(c(C#Cc4cccs4)c(Nc4cc5c6c(cc7c(C#Cc8ccccc8)[nH]cc75)C=Cc6c4C#Cc4cccs4)cc32)C=C1)c1ccccc1",{},"[o:1]>>[nH:1]",-0.166069432],[0.2777385442,0,218.8872410043,4,"completed",-4.79313,-2.61675,7,1,"C(#Cc1cc2c(cc1Nc1cc3c(cc1C#CC1=C(Nc4cccnc4)SCS1)=CCC=3)=CCC=2)C1=C(Nc2cccnc2)SCS1","C(#Cc1cc2c(cc1Nc1cc3c(cc1C#CC1=C(Nc4cccnc4)SCS1)=CCC=3C#Cc1ccccc1)=C(C#Cc1ccccc1)CC=2)C1=C(Nc2cccnc2)SCS1",{},"[ch&r6,CH1&r5:1]>>[*:1](-C#C-c1ccccc1)",-0.3066831113],[0.2776523137,0,279.3183791946,4,"completed",-4.9399,-2.31896,4,1,"C(#Cc1cc(Nc2cc(C#CC3=CC=CC3)c3c(c2)=CCC=3)cc2c1=CCC=2)C1=CC=CC1","C(#Cc1ccccc1)C1=CCC(C#Cc2cc(Nc3cc(C#CC4=CC(C#Cc5ccccc5)=CC4)c4c(c3)=CCC=4)cc3c2=CCC=3)=C1",{},"[ch&r6,CH1&r5:1]>>[*:1](-C#C-c1ccccc1)",-0.3009625257],[0.2775114904,0,438.3704070933,4,"completed",-5.65746,-2.70067,6,1,"O=c1ccc(C#Cc2ccc3cccc(Nc4cccc5ccc(C#Cc6ccc(=O)oc6-c6cccs6)cc45)c3c2)c(-c2cccs2)o1","O=c1ccc(C#CC2=Cc3c(cccc3Nc3cccc4c3C=C(C#Cc3ccc(=O)oc3-c3cccs3)C4)C2)c(-c2cccs2)o1",{},"[c:0]1[ch:1][ch][c:3][c!r5:4][c!r5:5]1>>[c:0]1[CH2:1][c:3][c:4][c:5]1",-0.5868916621],[0.2775066823,0,101.4295444184,4,"completed",-4.94967,-2.45569,4,1,"C(#Cc1c(Nc2cc3c4c(cc5c[nH]cc53)C(C#Cc3ccccc3)=Cc4c2C#CC2=CC=CC2)cc2c3c(cc4c[nH]cc42)C(C#Cc2ccccc2)=Cc13)C1=CC=CC1","C(#Cc1c(Nc2cc3c4c(cc5c[nH]cc53)C(C#Cc3cccnc3)=Cc4c2C#CC2=CC=CC2)cc2c3c(cc4c[nH]cc42)C(C#Cc2cccnc2)=Cc13)C1=CC=CC1",{},"[ch&r6:0]>>[nr6:0]",-0.146155793],[0.2775032013,0,149.7947499738,4,"completed",-5.05605,-2.20933,5,1,"C(#Cc1cc2c(cc1Nc1cc3c(cc1C#CC1=CSCS1)CC=C3)C=CC2)C1=CSCS1","C(#Cc1ccccc1)C1=Cc2cc(Nc3cc4c(cc3C#CC3=CSCS3)CC(C#Cc3ccccc3)=C4)c(C#CC3=CSCS3)cc2C1",{},"[ch&r6,CH1&r5:1]>>[*:1](-C#C-c1ccccc1)",-0.1529213927],[0.2771361953,0,111.5425442695,4,"completed",-4.84454,-2.29345,6,1,"C(#Cc1c(Nc2cc3c4c(cc5c[nH]cc53)C(C#Cc3ccccc3)=Cc4c2C#CC2=CC=CC2)cc2c3c(cc4c[nH]cc42)C(C#Cc2ccccc2)=Cc13)C1=CC=CC1","C(#Cc1ccccc1)C1=Cc2c(C#Cc3ccc[nH]3)c(Nc3cc4c5c(cc6c[nH]cc64)C(C#Cc4ccccc4)=Cc5c3C#Cc3ccc[nH]3)cc3c2c1cc1c[nH]cc13",{},"[#6H2r5:1]>>[NH:1]",-0.2107582664],[0.2768501513,0,137.2046852048,4,"completed",-4.61611,-2.35023,4,1,"C(#Cc1cc(NC2=C(C3=C(Nc4cc(C#Cc5cccnc5)cc5c4=CCC=5)CC=C3)C=CC2)c2c(c1)=CCC=2)c1cccnc1","C(#Cc1cc(NC2=C(C3=C(Nc4cc(C#Cc5cccnc5)cc5c4=CCC=5)CC=N3)N=CC2)c2c(c1)=CCC=2)c1cccnc1",{},"[chr5,CH1r5:1]>>[n:1]",-0.365456422],[0.2751781831,0,429.4430069858,4,"completed",-4.20307,-2.11494,6,1,"C(#Cc1cc2c(cc1Nc1cc3c(cc1C#CC1=C(Nc4cccnc4)SCS1)=CCC=3)=CCC=2)C1=C(Nc2cccnc2)SCS1","C(#Cc1cc2c(cc1Nc1cc3c(cc1C#CC1=C(Nc4cccnc4)SCS1)=C(Nc1ccccc1)CC=3)=CCC=2Nc1ccccc1)C1=C(Nc2cccnc2)SCS1",{},"[ch&r6,CH1&r5:1]>>[*:1](-N-c1ccccc1)",-0.7606695567],[0.2740961256,0,361.9218060921,4,"completed",-5.28115,-2.02965,6,1,"C(#Cc1ccc2ccccc2c1C1=CC=CC1)c1ccc2cccc(Nc3cccc4ccc(C#Cc5ccc6ccccc6c5C5=CC=CC5)cc34)c2c1","C(#Cc1ccc2ccccc2c1C1=CC=CC1)C1=Cc2c(cccc2Nc2cccc3c2C=C(C#Cc2ccc4ccccc4c2C2=CC=CC2)C3)C1",{},"[c:0]1[ch:1][ch][c:3][c!r5:4][c!r5:5]1>>[c:0]1[CH2:1][c:3][c:4][c:5]1",-0.383493027],[0.2738794058,0,429.490494018,4,"completed",-4.40293,-2.28878,6,1,"C(#Cc1cc2c(cc1Nc1cc3c(cc1C#CC1=C(Nc4cccnc4)SCS1)=CCC=3)=CCC=2)C1=C(Nc2cccnc2)SCS1","C(#Cc1cc2c(cc1Nc1cc3c(cc1C#CC1=C(Nc4cccnc4)SCS1)=CCC=3Nc1ccccc1)=C(Nc1ccccc1)CC=2)C1=C(Nc2cccnc2)SCS1",{},"[ch&r6,CH1&r5:1]>>[*:1](-N-c1ccccc1)",-0.6500433148],[0.2737288732,0,76.3428471982,4,"completed",-5.05874,-2.78213,5,1,"C(#Cc1ccccc1)C1=c2cc3c4c(c(C#Cc5cccs5)c(Nc5cc6c7c(cc8c6c(c5C#Cc5cccs5)C=C8)=C(C#Cc5ccccc5)CC=7)cc4c2=CC1)C=C3","C(#Cc1cccnc1)C1=c2cc3c4c(c(C#Cc5cccs5)c(Nc5cc6c7c(cc8c6c(c5C#Cc5cccs5)C=C8)=C(C#Cc5cccnc5)CC=7)cc4c2=CC1)C=C3",{},"[ch&r6:0]>>[nr6:0]",-0.0816235275],[0.273289396,0,430.0033393956,4,"completed",-4.81288,-1.72042,4,1,"C(#Cc1ccccc1Nc1ccccc1C#CC1=COCO1)C1=COCO1","C(#CC1=C(NC2=C(C#CC3=COCO3)C=CC2)CC=C1)C1=COCO1",{},"[c:0]1[ch:1][ch][c:3][c!r5:4][c!r5:5]1>>[c:0]1[CH2:1][c:3][c:4][c:5]1",-0.4746550749],[0.2730514438,0,224.0117356996,4,"completed",-5.24702,-2.43419,6,1,"O=c1cccc(Nc2cccc(C#Cc3c(Nc4cc5c6c(cc7c5c(c4C#Cc4cccc(Nc5cccc(=O)o5)c4)C=C7)=CCC=6)cc4c5c(cc6c4c3C=C6)=CCC=5)c2)o1","O=c1cccc(Nc2cocc(C#Cc3c(Nc4cc5c6c(cc7c5c(c4C#Cc4cocc(Nc5cccc(=O)o5)c4=O)C=C7)=CCC=6)cc4c5c(cc6c4c3C=C6)=CCC=5)c2=O)o1",{},"[ch:1]1[c:2][c:3][ch:4][c:5][c:6]1>>[o:1]1[c:2][c:3][C:4](=O)[c:5][c:6]1",-0.2465208898],[0.2726938873,0,181.5121566178,4,"completed",-5.10482,-1.92576,5,1,"C(#Cc1cc2c(cc1Nc1cc3c(cc1C#CC1=CSCS1)CC=C3)C=CC2)C1=CSCS1","C(#Cc1cc2c(cc1Nc1cc3c(cc1C#CC1=CSCS1)CC=C3C#Cc1ccccc1)C(C#Cc1ccccc1)=CC2)C1=CSCS1",{},"[ch&r6,CH1&r5:1]>>[*:1](-C#C-c1ccccc1)",-0.1815435123],[0.2722423811,0,356.6788101889,4,"completed",-5.12279,-2.69259,5,1,"C(#Cc1cc(NC2=C(C3=C(Nc4cc(C#Cc5cccnc5)cc5c4=CCC=5)CC=C3)C=CC2)c2c(c1)=CCC=2)c1cccnc1","C(#Cc1cc(NC2=C(C3=C(Nc4cc(C#Cc5cccnc5)cc5c4=CCN=5)CC=C3)C=CC2)c2c(c1)=NCC=2)c1cccnc1",{},"[chr5,CH1r5:1]>>[n:1]",-0.357035393],[0.2721550797,0,170.7854669949,4,"completed",-4.79063,-2.3833,7,1,"C(#Cc1cc2c(cc1Nc1cc3c(cc1C#CC1=C(Nc4cccnc4)SCS1)=CCC=3)=CCC=2)C1=C(Nc2cccnc2)SCS1","C(#Cc1cc2c(cc1Nc1cc3c(cc1C#CC1=C(Nc4cnccc4C#Cc4ccccc4)SCS1)=CCC=3)=CCC=2)C1=C(Nc2cnccc2C#Cc2ccccc2)SCS1",{},"[ch&r6,CH1&r5:1]>>[*:1](-C#C-c1ccccc1)",-0.2757997031],[0.27188872,0,198.8662359945,4,"completed",-4.77972,-2.49689,6,1,"C(#Cc1cc2ccc3c(c2cc1N(c1ccccc1)c1cc2c4c(ccc2cc1C#Cc1cccs1)=CC(=C1C=CC=C1)C=4)=CC(=C1C=CC=C1)C=3)c1cccs1","C(#Cc1cc2ccc3c(c2cc1N(c1ccccc1)c1cc2c4c(ccc2cc1C#Cc1cccs1)=CC(=C1SC=CS1)C=4)=CC(=C1SC=CS1)C=3)c1cccs1",{},"[CH,ch:0]1=[C,c:1][C,c:2]=[CH,ch:3][*:4]1>>[S:0]1[*:1]=,:[*:2][S:3][*:4]1",-0.2996858793],[0.2718154904,0,163.1725824263,4,"completed",-5.14189,-1.92475,6,1,"C(#Cc1cc2sccc2cc1Nc1cc2ccsc2cc1C#CC1=CC=CC1)C1=CC=CC1","C(#Cc1cc2sccc2cc1Nc1cc2ccsc2cc1C#CC1=CC(c2ccccc2)=CC1)C1=CC(c2ccccc2)=CC1",{},"[cH&r6,CH&r5:1]>>[#6:1](-[c]1[ch]ccc[ch]1)",-0.1657863987],[0.2717336501,0,129.2417034856,4,"completed",-4.8162,-2.32388,6,4,"C(#Cc1cc2ccc3c(c2cc1Nc1cc2c4c(ccc2cc1C#Cc1cccs1)=CCC=4)=CCC=3)c1cccs1","C(#Cc1ccccc1)C1=c2c(ccc3cc(C#Cc4cccs4)c(Nc4cc5c6c(ccc5cc4C#Cc4cccs4)=CCC=6C#Cc4ccccc4)cc23)=CC1",{},"[ch&r6,CH1&r5:1]>>[*:1](-C#C-c1ccccc1)",-0.2370004505],[0.2716388403,0,156.687773997,4,"completed",-4.74718,-2.32407,6,1,"C(#Cc1cc2c(cc1Nc1cc3c(cc1C#CC1=C(Nc4cccnc4)SCS1)=CCC=3)=CCC=2)C1=C(Nc2cccnc2)SCS1","C(#Cc1cc2c(cc1Nc1cc3c(cc1C#CC1=C(Nc4cncc(C#Cc5ccccc5)c4)SCS1)=CCC=3)=CCC=2)C1=C(Nc2cncc(C#Cc3ccccc3)c2)SCS1",{},"[ch&r6,CH1&r5:1]>>[*:1](-C#C-c1ccccc1)",-0.2924845555],[0.2706530479,0,135.0667021179,4,"completed",-5.24207,-2.65227,5,1,"C(#Cc1c(Nc2cc3c4c(cc5c3c(c2C#Cc2cccs2)C=C5)OCO4)cc2c3c(cc4c2c1C=C4)OCO3)c1cccs1","C(#Cc1c2c(c3cc(Nc4cc5c6c(c(C#Cc7ccccc7)c7c5c(c4C#Cc4cccs4)C=C7)OCO6)c(C#Cc4cccs4)c4c3c1C=C4)OCO2)c1ccccc1",{},"[ch&r6,CH1&r5:1]>>[*:1](-C#C-c1ccccc1)",-0.1677292986],[0.2700354409,0,96.5561153134,4,"completed",-5.30563,-3.01213,5,1,"C(#Cc1ccccc1)C1=c2nc3c4c(c(C#Cc5cccs5)c(Nc5cc6c7c(nc8c6c(c5C#Cc5cccs5)C=C8)=C(C#Cc5ccccc5)CC=7)cc4c2=CC1)C=C3","C(#Cc1ccccc1)C1=c2nc3c4c(c(C#Cc5cncs5)c(Nc5cc6c7c(nc8c6c(c5C#Cc5cncs5)C=C8)=C(C#Cc5ccccc5)CC=7)cc4c2=CC1)C=C3",{},"[chr5,CH1r5:1]>>[n:1]",-0.1733265556],[0.2695319396,0,124.6282329084,4,"completed",-5.03051,-2.40385,6,1,"O=c1oc(Nc2ccc3ccc(Nc4ccc(C#CC5=CC=CC5)c(=O)o4)cc3c2)ccc1C#CC1=CC=CC1","O=c1oc(Nc2ccc3ccc(Nc4ccc(C#CC5=C(C#Cc6ccccc6)C=CC5)c(=O)o4)cc3c2)ccc1C#CC1=C(C#Cc2ccccc2)C=CC1",{},"[ch&r6,CH1&r5:1]>>[*:1](-C#C-c1ccccc1)",-0.1337846699],[0.2694404185,0,86.9288267277,4,"completed",-4.96989,-2.35005,5,4,"C(#Cc1cc2ccc3c(c2cc1Nc1cc2c4c(ccc2cc1C#Cc1cccs1)=CCC=4)=CCC=3)c1cccs1","C(#Cc1cc2cc(C#Cc3cccs3)c(Nc3cc4c5c(c(C#Cc6ccccc6)cc4cc3C#Cc3cccs3)=CCC=5)cc2c2c1=CCC=2)c1ccccc1",{},"[ch&r6,CH1&r5:1]>>[*:1](-C#C-c1ccccc1)",-0.1259032996],[0.2694353197,0,167.0797686966,4,"completed",-4.92243,-2.57514,5,1,"C(#Cc1cc(Nc2cc(C#CC3=CC=CC3)c3c(c2)=CCC=3)cc2c1=CCC=2)C1=CC=CC1","C(#Cc1cc(Nc2cc(C#CC3=CN=CC3)c3c(c2)=CCC=3)cc2c1=CCC=2)C1=CN=CC1",{},"[chr5,CH1r5:1]>>[n:1]",-0.2082447851],[0.2694337034,0,101.8528481945,4,"completed",-5.20784,-3.40792,6,1,"O=c1cc2ccccc2c(C#Cc2c(Nc3cc4c5c(cc6c4c(c3C#Cc3oc(=O)cc4ccccc34)C=C6)=CCC=5)cc3c4c(cc5c3c2C=C5)=CCC=4)o1","O=c1cc2ccc(=O)oc2c(C#Cc2c(Nc3cc4c5c(cc6c4c(c3C#Cc3oc(=O)cc4ccc(=O)oc34)C=C6)=CCC=5)cc3c4c(cc5c3c2C=C5)=CCC=4)o1",{},"[c:1]1[c:2][ch:3][ch:4][c:5][c:6]1>>[c:1]1[c:2][o:3][c:4](=O)[c:5][c:6]1",-0.1267771305],[0.2692943706,0,80.2889290208,4,"completed",-4.89596,-2.63036,5,1,"C(#Cc1c(Nc2cc3c4c(c(C#Cc5ccccc5)c5c3c(c2C#CC2=CC=CC2)C=C5)=CCC=4)cc2c3c(c(C#Cc4ccccc4)c4c2c1C=C4)=CCC=3)C1=CC=CC1","C(#Cc1c2c3c(c(C#Cc4cccs4)c(Nc4cc5c6c(c(C#Cc7ccccc7)c7c5c(c4C#Cc4cccs4)C=C7)=CCC=6)cc3c3c1=CCC=3)C=C2)c1ccccc1",{},"[#6H2r5:1]>>[S:1]",-0.1638479469],[0.2692787848,0,132.7865300991,4,"completed",-5.16549,-2.19787,7,1,"C(#Cc1c(C#Cc2cccs2)c(N(c2ccccc2)c2cc3c4c(ccc3c(C#Cc3ccccc3)c2C#Cc2cccs2)=CCC=4)cc2c3c(ccc12)=CCC=3)c1ccccc1","C(#Cc1c(C#Cc2cccs2)c(N(c2cccnc2)c2cc3c4c(ccc3c(C#Cc3ccccc3)c2C#Cc2cccs2)=CCC=4)cc2c3c(ccc12)=CCC=3)c1ccccc1",{},"[ch&r6:0]>>[nr6:0]",-0.1404771982],[0.2690234234,0,165.1018566918,4,"completed",-5.22709,-2.10868,5,1,"C(#Cc1ccc2ccccc2c1C1=CC=CC1)c1ccc2cccc(Nc3cccc4ccc(C#Cc5ccc6ccccc6c5C5=CC=CC5)cc34)c2c1","C(#Cc1ccc2ccccc2c1-c1ccc[nH]1)c1ccc2cccc(Nc3cccc4ccc(C#Cc5ccc6ccccc6c5-c5ccc[nH]5)cc34)c2c1",{},"[#6H2r5:1]>>[NH:1]",-0.1875447639],[0.2689154321,0,334.0020348987,4,"completed",-5.56208,-2.67616,5,1,"O=c1ccc(C#Cc2ccc3cccc(Nc4cccc5ccc(C#Cc6ccc(=O)oc6C6=CC=CC6)cc45)c3c2)c(C2=CC=CC2)o1","O=c1ccc(C#CC2=Cc3c(cccc3Nc3cccc4c3C=C(C#Cc3ccc(=O)oc3C3=CC=CC3)C4)C2)c(C2=CC=CC2)o1",{},"[c:0]1[ch:1][ch][c:3][c!r5:4][c!r5:5]1>>[c:0]1[CH2:1][c:3][c:4][c:5]1",-0.4649528398],[0.2689006626,0,84.0706133022,4,"completed",-4.97733,-2.75736,5,1,"C(#Cc1c(Nc2cc3c4c(c(C#Cc5ccccc5)c5c3c(c2C#CC2=CC=CC2)C=C5)=CCC=4)cc2c3c(c(C#Cc4ccccc4)c4c2c1C=C4)=CCC=3)C1=CC=CC1","C(#Cc1c(Nc2cc3c4c(c(C#Cc5cccnc5)c5c3c(c2C#CC2=CC=CC2)C=C5)=CCC=4)cc2c3c(c(C#Cc4cccnc4)c4c2c1C=C4)=CCC=3)C1=CC=CC1",{},"[ch&r6:0]>>[nr6:0]",-0.1201721814],[0.2684768426,0,82.4824733136,4,"completed",-5.1161,-2.8206,9,1,"C(#Cc1ccccc1)C1=c2cc3c4c(c(C#Cc5cccs5)c(Nc5cc6c7c(cc8c6c(c5C#Cc5cccs5)C=C8)=C(C#Cc5ccccc5)CC=7)cc4c2=CC1)C=C3","C(#Cc1ccccc1)C1=c2cc3c4c(c(C#Cc5cccs5)c(Nc5cc6c7c(cc8c6c(c5C#Cc5cccs5)C=N8)=C(C#Cc5ccccc5)CC=7)cc4c2=CC1)C=N3",{},"[chr5,CH1r5:1]>>[n:1]",-0.0832488517],[0.2682782824,0,218.0250714882,4,"completed",-4.7879,-2.44286,8,1,"C(#Cc1cc(NC2=C(C3=C(Nc4cc(C#Cc5cccnc5)cc5c4=CCC=5)CC=C3)C=CC2)c2c(c1)=CCC=2)c1cccnc1","C(#Cc1ccccc1)C1=CC(C2=C(Nc3cc(C#Cc4cccnc4)cc4c3=CCC=4)CC(C#Cc3ccccc3)=C2)=C(Nc2cc(C#Cc3cccnc3)cc3c2=CCC=3)C1",{},"[ch&r6,CH1&r5:1]>>[*:1](-C#C-c1ccccc1)",-0.3086487853],[0.2682732216,0,260.3155116085,4,"completed",-4.94226,-2.55004,5,1,"C(#Cc1cc(Nc2cc(C#CC3=CC=CC3)c3c(c2)=CCC=3C#Cc2ccccc2)cc2c1=C(C#Cc1ccccc1)CC=2)C1=CC=CC1","C(#Cc1ccccc1)C1=c2c(C#Cc3cccs3)cc(Nc3cc(C#Cc4cccs4)c4c(c3)=CCC=4C#Cc3ccccc3)cc2=CC1",{},"[#6H2r5:1]>>[S:1]",-0.2827654511],[0.2681274781,0,84.5561850001,4,"completed",-4.99069,-2.51602,5,4,"C(#Cc1c(Nc2cc3c4c(cc5c3c(c2C#Cc2cccs2)C=C5)=CCC=4)cc2c3c(cc4c2c1C=C4)=CCC=3)c1cccs1","C(#Cc1ccccc1)C1=Cc2c(C#Cc3cccs3)c(Nc3cc4c5c(cc6c4c(c3C#Cc3cccs3)C=C6C#Cc3ccccc3)=CCC=5)cc3c4c(cc1c23)=CCC=4",{},"[ch&r6,CH1&r5:1]>>[*:1](-C#C-c1ccccc1)",-0.1140377118],[0.2681062952,0,140.7890112896,4,"completed",-5.10795,-2.38976,5,1,"C(#Cc1cc2cscc2cc1Nc1cc2cscc2cc1C#Cc1ccsc1)c1ccsc1","C(#Cc1c(C#Cc2ccsc2)c(Nc2cc3cscc3c(C#Cc3ccccc3)c2C#Cc2ccsc2)cc2cscc12)c1ccccc1",{},"[ch&r6,CH1&r5:1]>>[*:1](-C#C-c1ccccc1)",-0.1408989529],[0.2676152276,0,109.9957762926,4,"completed",-5.00336,-2.16859,5,1,"C(#Cc1cc2cc3ccc4cccc5ccc(c2cc1Nc1cc2c(cc1C#CC1=CCC=C1)cc1ccc6cccc7ccc2c1c67)c3c45)C1=CCC=C1","C(#Cc1cc2cc3ccc4cccc5ccc(c2cc1Nc1cc2c(cc1C#Cc1ccccc1)cc1ccc6cccc7ccc2c1c67)c3c45)c1ccccc1",{},"[CH2:0]1[c,C:1]-,=,:[c,C:2]-,=,:[c,C:3]-,=,:[c,C:4]1>>[ch:0]1c[c:1][c:2][c:3][c:4]1",-0.1291329652],[0.2667426166,0,97.5278017868,4,"completed",-4.88347,-2.32091,5,1,"C(#Cc1c(Nc2cc3c4c(cc5c[nH]cc53)C(C#Cc3ccccc3)=Cc4c2C#CC2=CC=CC2)cc2c3c(cc4c[nH]cc42)C(C#Cc2ccccc2)=Cc13)C1=CC=CC1","C(#Cc1ccccc1)C1=Cc2c(C#Cc3ccco3)c(Nc3cc4c5c(cc6c[nH]cc64)C(C#Cc4ccccc4)=Cc5c3C#Cc3ccco3)cc3c2c1cc1c[nH]cc13",{},"[#6H2r5:1]>>[O:1]",-0.1802371775],[0.266301912,0,105.0734794699,4,"completed",-4.92971,-2.38411,5,1,"C(#Cc1c(Nc2cc3c4c(cc5c[nH]cc53)C(C#Cc3ccccc3)=Cc4c2C#CC2=CC=CC2)cc2c3c(cc4c[nH]cc42)C(C#Cc2ccccc2)=Cc13)C1=CC=CC1","C(#Cc1c(Nc2cc3c4c(cc5c[nH]cc53)C(C#Cc3ccccc3)=Cc4c2C#CC2=CN=CC2)cc2c3c(cc4c[nH]cc42)C(C#Cc2ccccc2)=Cc13)C1=CN=CC1",{},"[chr5,CH1r5:1]>>[n:1]",-0.1589018291],[0.2661586579,0,89.1181222105,4,"completed",-5.16205,-2.90595,5,1,"C(#Cc1ccccc1)C1=c2cc3c4c(c(C#Cc5cccs5)c(Nc5cc6c7c(cc8c6c(c5C#Cc5cccs5)C=C8)=C(C#Cc5ccccc5)CC=7)cc4c2=CC1)C=C3","C(#Cc1ccccc1)C1=c2nc3c4c(c(C#Cc5cccs5)c(Nc5cc6c7c(nc8c6c(c5C#Cc5cccs5)C=C8)=C(C#Cc5ccccc5)CC=7)cc4c2=CC1)C=C3",{},"[ch&r6:0]>>[nr6:0]",-0.0991394923],[0.2660814458,0,186.8267580867,4,"completed",-5.41724,-3.1245,5,1,"O=c1cc2ccccc2c(C#Cc2c(Nc3cc4c5c(cc6c4c(c3C#Cc3oc(=O)cc4ccccc34)C=C6)=CCC=5)cc3c4c(cc5c3c2C=C5)=CCC=4)o1","O=c1cc2ccoc(=O)c2c(C#Cc2c(Nc3cc4c5c(cc6c4c(c3C#Cc3oc(=O)cc4ccoc(=O)c34)C=C6)=CCC=5)cc3c4c(cc5c3c2C=C5)=CCC=4)o1",{},"[c:1]1[c:2][ch:3][ch:4][c:5][c:6]1>>[c:1]1[c:2][o:3][c:4](=O)[c:5][c:6]1",-0.290204125],[0.2659901542,0,224.6616922785,4,"completed",-5.24778,-2.64824,6,1,"C(#Cc1c(Nc2cc3c4c(cc5c3c(c2C#Cc2cccs2)C=C5)OCO4)cc2c3c(cc4c2c1C=C4)OCO3)c1cccs1","C(#Cc1ccccc1)C1=Cc2cc3c(c4cc(Nc5cc6c7c(cc8c6c(c5C#Cc5cccs5)C(C#Cc5ccccc5)=C8)OCO7)c(C#Cc5cccs5)c1c24)OCO3",{},"[ch&r6,CH1&r5:1]>>[*:1](-C#C-c1ccccc1)",-0.2473336833],[0.265695262,0,97.8585971752,4,"completed",-5.33577,-3.1317,5,1,"C(#Cc1ccccc1)C1=c2nc3c4c(c(C#Cc5cccs5)c(Nc5cc6c7c(nc8c6c(c5C#Cc5cccs5)C=C8)=C(C#Cc5ccccc5)CC=7)cc4c2=CC1)C=C3","C(#Cc1ccccc1)C1=c2nc3c4c(c(C#Cc5cccs5)c(Nc5cc6c7c(nc8c6c(c5C#Cc5cccs5)C=N8)=C(C#Cc5ccccc5)CC=7)cc4c2=CC1)C=N3",{},"[chr5,CH1r5:1]>>[n:1]",-0.1918702076],[0.2656278687,0,251.497427118,4,"completed",-4.76618,-1.7458,5,1,"C1=CC(C2=C(Nc3cccc4c3OCO4)CC=C2)=C(Nc2cccc3c2OCO3)C1","C(#Cc1ccccc1)C1=CC(C2=C(Nc3cccc4c3OCO4)CC(C#Cc3ccccc3)=C2)=C(Nc2cccc3c2OCO3)C1",{},"[ch&r6,CH1&r5:1]>>[*:1](-C#C-c1ccccc1)",-0.3432994234],[0.2655874442,0,230.383295886,4,"completed",-5.18632,-2.82859,5,1,"C(#Cc1c(Nc2cc3c4oc(=C5C=CC=C5)oc4cc4ccc(c2C#Cc2cccs2)c43)cc2c3oc(=C4C=CC=C4)oc3cc3ccc1c32)c1cccs1","C(#Cc1c(Nc2cc3c4oc(=C5C=CC=C5)[nH]c4cc4ccc(c2C#Cc2cccs2)c43)cc2c3oc(=C4C=CC=C4)[nH]c3cc3ccc1c32)c1cccs1",{},"[o:1]>>[nH:1]",-0.2381754034],[0.2651110328,0,229.7677010065,4,"completed",-5.20064,-2.52932,5,1,"O=c1c(C#CC2=CSCS2)c(Nc2oc3c(c(=O)c2C#CC2=CSCS2)=CCC=3Nc2ccccc2)oc2c1=CCC=2Nc1ccccc1","O=c1c(C#CC2=CSCS2)c(Nc2oc3c(c(=O)c2C#CC2=CSCS2)=CCC=3Nc2cccc3ccccc23)oc2c1=CCC=2Nc1cccc2ccccc12",{},"[cH&r6:1][cH&r6:2]>>[c:1]2cccc[c:2]2",-0.2403250239],[0.2648096172,0,151.4614138141,4,"completed",-5.67458,-2.49044,5,1,"C(#Cc1ccc(Nc2ccc(C#CC3=CC=CC3)c(C3=Cc4ccncc4C3)c2)cc1C1=Cc2ccncc2C1)C1=CC=CC1","C(#Cc1ccc(Nc2ccc(C#CC3=NC=CC3)c(C3=Cc4ccncc4C3)c2)cc1C1=Cc2ccncc2C1)C1=NC=CC1",{},"[chr5,CH1r5:1]>>[n:1]",-0.4297792763],[0.2647381456,0,157.3462805827,4,"completed",-5.20525,-2.22718,5,1,"C(#Cc1cc2ccc3c(c2cc1Nc1cc2c4c(ccc2cc1C#Cc1cccs1)OCO4)OCO3)c1cccs1","C(#Cc1c(C#Cc2cccs2)c(Nc2cc3c4c(ccc3c(C#Cc3ccccc3)c2C#Cc2cccs2)OCO4)cc2c3c(ccc12)OCO3)c1ccccc1",{},"[ch&r6,CH1&r5:1]>>[*:1](-C#C-c1ccccc1)",-0.1737407771],[0.2647268749,0,77.3653977958,4,"completed",-4.92317,-2.62641,5,1,"C(#Cc1ccccc1)C1=c2nc3c4c(c(C#Cc5cccs5)c(Nc5cc6c7c(nc8c6c(c5C#Cc5cccs5)C=C8)=C(C#Cc5ccccc5)CC=7)cc4c2=CC1)C=C3","C(#Cc1ccccc1)C1=c2cc3c4c(c(C#Cc5cccs5)c(Nc5cc6c7c(cc8c6c(c5C#Cc5cccs5)C=C8)=C(C#Cc5ccccc5)CC=7)cc4c2=CC1)C=C3",{},"[nr6:0]>>[ch&r6:0]",-0.1459696569],[0.2647152566,0,319.2431894131,4,"completed",-5.12756,-2.55733,5,1,"C(#Cc1cc(Nc2cc(C#CC3=CC=CC3)c3c(c2)=CCC=3)cc2c1=CCC=2)C1=CC=CC1","C(#Cc1cc(Nc2cc(C#CC3=NC=CC3)c3c(c2)=CCC=3)cc2c1=CCC=2)C1=NC=CC1",{},"[chr5,CH1r5:1]>>[n:1]",-0.31982557],[0.2644326603,0,163.9290636085,4,"completed",-5.39321,-2.22642,9,1,"C(#Cc1ccc(Nc2ccc(C#CC3=CN=CC3)c(C3=Cc4ccccc4C3)c2)cc1C1=Cc2ccccc2C1)C1=CN=CC1","C(#Cc1ccc(Nc2ccc(C#CC3=CN=CC3)c(C3=Cc4ncccc4C3)c2)cc1C1=Cc2ncccc2C1)C1=CN=CC1",{},"[ch&r6:0]>>[nr6:0]",-0.2626767384],[0.2643789358,0,108.6693078978,4,"completed",-5.09198,-2.28911,6,1,"C(#Cc1nc2ccc3c(c2cc1Nc1cc2c4c(ccc2nc1C#CC1=CC=CC1)=CCC=4)=CCC=3)C1=CC=CC1","C(#Cc1ccccc1)C1=CCC(C#Cc2nc3ccc4c(c3cc2Nc2cc3c5c(ccc3nc2C#CC2=CC(C#Cc3ccccc3)=CC2)=CCC=5)=CCC=4)=C1",{},"[ch&r6,CH1&r5:1]>>[*:1](-C#C-c1ccccc1)",-0.1088142246],[0.2641901089,0,112.741892779,4,"completed",-5.14309,-2.07335,6,1,"C(#Cc1ccc2ccccc2c1C1=CC=CC1)c1ccc2cccc(Nc3cccc4ccc(C#Cc5ccc6ccccc6c5C5=CC=CC5)cc34)c2c1","C(#Cc1ccc2ccccc2c1-c1cccs1)c1ccc2cccc(Nc3cccc4ccc(C#Cc5ccc6ccccc6c5-c5cccs5)cc34)c2c1",{},"[#6H2r5:1]>>[S:1]",-0.1167070733],[0.2641123143,0,117.6983260084,4,"completed",-5.20685,-1.89398,5,1,"C(#Cc1cc2ccc3c(c2cc1Nc1cc2c4c(ccc2cc1C#Cc1cccs1)OCO4)OCO3)c1cccs1","C(#Cc1cc2c(cc1Nc1cc3c4c(c5ccccc5c3cc1C#Cc1cccs1)OCO4)c1c(c3ccccc32)OCO1)c1cccs1",{},"[cH&r6:1][cH&r6:2]>>[c:1]2cccc[c:2]2",-0.1394531748],[0.2635930224,0,167.6757183013,4,"completed",-4.83164,-2.2354,5,1,"C1=CCC(c2ccc(Nc3ccc4ccc(Nc5ccc(C6=CC=CC6)c6c5=CCC=6)cc4c3)c3c2=CCC=3)=C1","C(#Cc1cc(Nc2ccc3ccc(Nc4cc(C#Cc5ccccc5)c(C5=CC=CC5)c5c4=CCC=5)cc3c2)c2c(c1C1=CC=CC1)=CCC=2)c1ccccc1",{},"[ch&r6,CH1&r5:1]>>[*:1](-C#C-c1ccccc1)",-0.2518005568],[0.2629608306,0,424.5319681941,4,"completed",-4.72974,-2.43256,8,1,"C(#Cc1cc(NC2=C(C3=C(Nc4cc(C#Cc5cccnc5)cc5c4=CCC=5)CC=C3)C=CC2)c2c(c1)=CCC=2)c1cccnc1","C(#Cc1c(C#Cc2cccnc2)cc2c(c1NC1=C(C3=C(Nc4c(C#Cc5ccccc5)c(C#Cc5cccnc5)cc5c4=CCC=5)CC=C3)C=CC1)=CCC=2)c1ccccc1",{},"[ch&r6,CH1&r5:1]>>[*:1](-C#C-c1ccccc1)",-0.4973959199],[0.2629240762,0,101.6124178132,4,"completed",-4.81433,-2.37925,6,4,"C(#Cc1c(Nc2cc3c4c(cc5c3c(c2C#Cc2cccs2)C=C5)=CCC=4)cc2c3c(cc4c2c1C=C4)=CCC=3)c1cccs1","C(#Cc1ccccc1)C1=c2c(cc3c4c(c(C#Cc5cccs5)c(Nc5cc6c7c(cc8c6c(c5C#Cc5cccs5)C=C8)=CCC=7C#Cc5ccccc5)cc24)C=C3)=CC1",{},"[ch&r6,CH1&r5:1]>>[*:1](-C#C-c1ccccc1)",-0.2243048916],[0.262531871,0,150.2843874914,4,"completed",-5.17956,-2.32043,5,1,"C(#Cc1ccc(Nc2ccc(C#CC3=CC=CC3)c(C3=Cc4ccncc4C3)c2)cc1C1=Cc2ccncc2C1)C1=CC=CC1","C(#Cc1ccccc1)C1=C(C#Cc2ccc(Nc3ccc(C#CC4=C(C#Cc5ccccc5)C=CC4)c(C4=Cc5ccncc5C4)c3)cc2C2=Cc3ccncc3C2)CC=C1",{},"[ch&r6,CH1&r5:1]>>[*:1](-C#C-c1ccccc1)",-0.1602716319],[0.2621979533,0,465.8384036156,4,"completed",-4.4477,-2.49672,6,1,"C(#Cc1cc2c(cc1Nc1cc3c(cc1C#CC1=NSCS1)=CCC=3Nc1ccccc1)=C(Nc1ccccc1)CC=2)C1=NSCS1","C(#Cc1cc2c(cc1Nc1cc3c(cc1C#CC1=NSCS1)=CCC=3Nc1cccc3ccccc13)=C(Nc1cccc3ccccc13)CC=2)C1=NSCS1",{},"[cH&r6:1][cH&r6:2]>>[c:1]2cccc[c:2]2",-0.6523021619],[0.2620579884,0,357.2616238962,4,"completed",-5.53287,-2.97519,5,1,"C(#Cc1c(Nc2cc3c4c(cc5c3c(c2C#Cc2cccs2)C=C5)OCO4)cc2c3c(cc4c2c1C=C4)OCO3)c1cccs1","C(#Cc1c(Nc2cc3c4oc(=C5C=CC=C5)oc4cc4ccc(c2C#Cc2cccs2)c43)cc2c3oc(=C4C=CC=C4)oc3cc3ccc1c32)c1cccs1",{},"[r5:1][CH2r5:2][r5:3]>>[r5:1][C:2](=C1cccc1)[r5:3]",-0.4684552508],[0.261855294,0,133.1080641103,4,"completed",-5.41827,-2.10216,5,1,"O=c1occc2cc(C#Cc3cc[nH]c3)c(Nc3cc4c(=O)occc4cc3C#Cc3cc[nH]c3)cc12","O=c1oc2ccccc2c2cc(C#Cc3cc[nH]c3)c(Nc3cc4c(=O)oc5ccccc5c4cc3C#Cc3cc[nH]c3)cc12",{},"[cH&r6:1][cH&r6:2]>>[c:1]2cccc[c:2]2",-0.2595239782],[0.2616665592,0,238.1552768056,4,"completed",-5.32316,-2.77164,5,1,"C(#Cc1cc2c(cc1Nc1cc3c(cc1C#CC1=C(Nc4cccnc4)SCS1)=CCC=3)=CCC=2)C1=C(Nc2cccnc2)SCS1","C(#Cc1cc2c(cc1Nc1cc3c(cc1C#CC1=C(Nc4cccnc4)SCS1)=NCC=3)=CCN=2)C1=C(Nc2cccnc2)SCS1",{},"[chr5,CH1r5:1]>>[n:1]",-0.284815949],[0.2614057835,0,108.8795379037,4,"completed",-4.94735,-2.48079,6,4,"C(#Cc1c(Nc2cc3c4c(cc5c3c(c2C#Cc2cccs2)C=C5)=CCC=4)cc2c3c(cc4c2c1C=C4)=CCC=3)c1cccs1","C(#Cc1ccccc1)C1=Cc2cc3c(c4cc(Nc5cc6c7c(cc8c6c(c5C#Cc5cccs5)C(C#Cc5ccccc5)=C8)=CCC=7)c(C#Cc5cccs5)c1c24)=CCC=3",{},"[ch&r6,CH1&r5:1]>>[*:1](-C#C-c1ccccc1)",-0.1525540717],[0.2611584338,0,186.0761856078,4,"completed",-5.23426,-2.42953,5,1,"C(#Cc1ccc2ccccc2c1C1=CC=CC1)c1ccc2cccc(Nc3cccc4ccc(C#Cc5ccc6ccccc6c5C5=CC=CC5)cc34)c2c1","C(#Cc1cc2c3c(cccc3c1C1=CC=CC1)C=C2)c1ccc2cccc(Nc3cccc4ccc(C#Cc5cc6c7c(cccc7c5C5=CC=CC5)C=C6)cc34)c2c1",{},"[ch:1]2[c:3][c:4][c:5][c:6]3[c:7][c:8][c:9][ch:2][c:10]23>>C1=C[c:1]2[c:3][c:4][c:5][c:6]3[c:7][c:8][c:9][c:2]1[c:10]23",-0.2084633377],[0.2609931087,0,121.461445684,4,"completed",-5.13447,-2.09658,8,1,"C(#Cc1ccc(Nc2ccc(C#CC3=CC=CC3)c(C3=Cc4ccccc4C3)c2)cc1C1=Cc2ccccc2C1)C1=CC=CC1","C(#Cc1ccccc1)C1=CCC(C#Cc2ccc(Nc3ccc(C#CC4=CC(C#Cc5ccccc5)=CC4)c(C4=Cc5ccccc5C4)c3)cc2C2=Cc3ccccc3C2)=C1",{},"[ch&r6,CH1&r5:1]>>[*:1](-C#C-c1ccccc1)",-0.1238349362],[0.2605864565,0,97.6427907008,4,"completed",-5.38407,-3.08546,5,1,"C(#Cc1ccccc1)C1=c2nc3c4c(c(C#Cc5cccs5)c(Nc5cc6c7c(nc8c6c(c5C#Cc5cccs5)C=C8)=C(C#Cc5ccccc5)CC=7)cc4c2=CC1)C=C3","C(#Cc1ccccc1)C1=c2nc3c4c(c(C#Cc5ccns5)c(Nc5cc6c7c(nc8c6c(c5C#Cc5ccns5)C=C8)=C(C#Cc5ccccc5)CC=7)cc4c2=CC1)C=C3",{},"[chr5,CH1r5:1]>>[n:1]",-0.221528868],[0.2603662843,0,132.3230616399,4,"completed",-4.82127,-2.51587,5,4,"C(#Cc1cc2c(cc1Nc1cc3c(cc1C#CC1=CSCS1)=CCC=3)=CCC=2)C1=CSCS1","C(#Cc1ccccc1)C1=C(C#Cc2cc3c(cc2Nc2cc4c(cc2C#CC2=C(C#Cc5ccccc5)SCS2)=CCC=4)=CCC=3)SCS1",{},"[ch&r6,CH1&r5:1]>>[*:1](-C#C-c1ccccc1)",-0.2357492205],[0.2602332929,0,95.0598968193,4,"completed",-5.31682,-2.94914,5,1,"C(#Cc1c(Nc2cc3c4oc(=C5C=CC=C5)oc4cc4ccc(c2C#Cc2cccs2)c43)cc2c3oc(=C4C=CC=C4)oc3cc3ccc1c32)c1cccs1","C(#Cc1c(Nc2cc3c4[nH]c(=C5C=CC=C5)oc4cc4ccc(c2C#Cc2cccs2)c43)cc2c3[nH]c(=C4C=CC=C4)oc3cc3ccc1c32)c1cccs1",{},"[o:1]>>[nH:1]",-0.1790858204],[0.2599056246,0,135.8974318136,4,"completed",-5.33704,-2.72897,5,1,"O=c1ccc(C#Cc2ccc3cccc(Nc4cccc5ccc(C#Cc6ccc(=O)oc6C6=CC=C(c7ccccc7)C6)cc45)c3c2)c(C2=CC=C(c3ccccc3)C2)o1","O=c1ccc(C#Cc2ccc3cccc(Nc4cccc5ccc(C#Cc6ccc(=O)[nH]c6C6=CC=C(c7ccccc7)C6)cc45)c3c2)c(C2=CC=C(c3ccccc3)C2)[nH]1",{},"[o:1]>>[nH:1]",-0.2144766028],[0.2891868372,0,83.6600410985,5,"completed",-5.21951,-2.78148,5,1,"O=c1oc(Nc2ccc(C#Cc3[nH]ccc3C#Cc3cc(C#Cc4ccccc4)cs3)c(=O)o2)ccc1C#Cc1[nH]ccc1C#Cc1cc(C#Cc2ccccc2)cs1","O=c1oc(Nc2ccc(C#Cc3[nH]ccc3C#Cc3cc(C#CC4=CC=CC4)cs3)c(=O)o2)ccc1C#Cc1[nH]ccc1C#Cc1cc(C#CC2=CC=CC2)cs1",{},"[c:0]1[ch:1][ch][c:3][c!r5:4][c!r5:5]1>>[c:0]1[CH2:1][c:3][c:4][c:5]1",-0.1183110144],[0.2805088212,0,96.2127858074,5,"completed",-5.24744,-2.7195,5,1,"O=c1oc(Nc2ccc(C#Cc3[nH]ccc3C#Cc3cc(C#Cc4ccccc4)cs3)c(=O)o2)ccc1C#Cc1[nH]ccc1C#Cc1cc(C#Cc2ccccc2)cs1","O=c1oc(Nc2ccc(C#Cc3[nH]ccc3C#Cc3cc(C#CC4=CCC=C4)cs3)c(=O)o2)ccc1C#Cc1[nH]ccc1C#Cc1cc(C#CC2=CCC=C2)cs1",{},"[c:0]1[ch:1][ch][c:3][c!r5:4][c!r5:5]1>>[c:0]1[CH2:1][c:3][c:4][c:5]1",-0.1410985167],[0.2658963602,0,153.8575722952,5,"completed",-5.10702,-2.17037,5,1,"C(#Cc1cccc2c1ccc1ccccc12)c1c(Nc2cccc(C3=CC=CC3)c2C#Cc2cccc3c2ccc2ccccc23)cccc1C1=CC=CC1","C(#Cc1ccc2ccc3cccc4ccc1c2c34)c1c(Nc2cccc(C3=CC=CC3)c2C#Cc2ccc3ccc4cccc5ccc2c3c45)cccc1C1=CC=CC1",{},"[c:4]1[c:3][ch:2][c:1]2[c:6]([c:5]1)[c:7][c:8][c:9]1[c:10][c:11][c:12][ch:13][c:14]12>>c1c[c:2]2[c:3][c:4][c:5][c:6]3[c:7][c:8][c:9]4[c:10][c:11][c:12][c:13]1[c:14]4[c:1]32",-0.1539360255],[0.2611863866,0,105.7690411108,5,"completed",-5.2554,-2.29998,6,1,"C(#Cc1ccccc1)C1=CCC(C#Cc2cc3ccc4ccccc4c3cc2Nc2cc3c(ccc4ccccc43)cc2C#CC2=CC(C#Cc3ccccc3)=CC2)=C1","C(#Cc1ccccc1)C1=CCC(C#Cc2cc3cc4c5c(cccc5c3cc2Nc2cc3c(cc2C#CC2=CC(C#Cc5ccccc5)=CC2)cc2c5c(cccc53)C=C2)C=C4)=C1",{},"[ch:1]2[c:3][c:4][c:5][c:6]3[c:7][c:8][c:9][ch:2][c:10]23>>C1=C[c:1]2[c:3][c:4][c:5][c:6]3[c:7][c:8][c:9][c:2]1[c:10]23",-0.1517240207],[0.2604462344,0,112.4844985025,5,"completed",-5.26673,-2.26855,5,3,"C(#Cc1ccc(C#Cc2ccccc2Nc2ccccc2C#Cc2ccc(C#CC3=CCC=C3)cc2)cc1)C1=CCC=C1","C(#Cc1ccc(C#Cc2ccc(C#Cc3ccccc3)cc2Nc2cc(C#Cc3ccccc3)ccc2C#Cc2ccc(C#CC3=CCC=C3)cc2)cc1)C1=CCC=C1",{},"[ch&r6,CH1&r5:1]>>[*:1](-C#C-c1ccccc1)",-0.1620932445],[0.2567668119,0,148.7237326946,5,"completed",-5.40728,-2.66747,5,1,"C(#Cc1c(Nc2nc3c4c(cc5c[nH]cc53)C=Cc4c2C#CC2=CC=NC2)nc2c3c(cc4c[nH]cc42)C=Cc13)C1=CC=NC1","C(#Cc1c(Nc2nc3c4c(cc5c[nH]cc53)C=Cc4c2C#CC2=CN=NC2)nc2c3c(cc4c[nH]cc42)C=Cc13)C1=CN=NC1",{},"[chr5,CH1r5:1]>>[n:1]",-0.2615053305],[0.2529894157,0,145.6163882976,5,"completed",-5.44035,-2.81389,5,1,"C(#CC1=Cc2c(cc3ccccc3c2C#CC2=NC=CC2)C1)C1=Cc2c(cc3ccccc3c2C#CC2=NC=CC2)C1","C(#CC1=Cc2c(cc3ccc(C#Cc4ccccc4)cc3c2C#CC2=NC=CC2)C1)C1=Cc2c(cc3ccc(C#Cc4ccccc4)cc3c2C#CC2=NC=CC2)C1",{},"[ch&r6,CH1&r5:1]>>[*:1](-C#C-c1ccccc1)",-0.2792217982],[0.2529143943,0,271.5085392119,5,"completed",-5.46391,-2.46823,5,1,"C(#Cc1cc2[nH]ncc2cc1Nc1cc2cn[nH]c2cc1C#CC1=NC(C=Cc2ccccc2)=CC1)C1=NC(C=Cc2ccccc2)=CC1","C(#Cc1cc2[nH]ncc2cc1Nc1cc2cn[nH]c2cc1C#CC1=NC=CC1)C1=NC=CC1",{},"[c&r6,C&r5:1](-[C!R]=[C!R]-c1ccccc1)>>[ch&r6,CH1&r5:1]",-0.3723007199],[0.252233897,0,316.1302025837,5,"completed",-5.33168,-2.6555,6,1,"O=c1cccc(C#Cc2cc[nH]c2C#Cc2c(Nc3cc4c5c(cc6c4c(c3C#Cc3[nH]ccc3C#Cc3cccc(=O)o3)C=C6)=CCC=5)cc3c4c(cc5c3c2C=C5)=CCC=4)o1","O=c1cccc(C#Cc2cc[nH]c2C#Cc2c(Nc3cc4c5c(cc6c4c(c3C#Cc3[nH]ccc3C#Cc3cccc(=O)o3)C=C6)OCO5)cc3c4c(cc5c3c2C=C5)OCO4)o1",{},"[CH,ch:0]1=[C,c:1][C,c:2]=[CH,ch:3][*:4]1>>[O:0]1[*:1]=,:[*:2][O:3][*:4]1",-0.3553017872],[0.252008959,0,157.6864091912,5,"completed",-4.89614,-2.90708,6,1,"C(#CC1=C(Nc2cccc3ccc(C#Cc4ccccc4)cc23)CC=C1)C1=CC(=C2C=CC=C2)C=C1C#CC1=C(Nc2cccc3ccc(C#Cc4ccccc4)cc23)CC=C1","C(#Cc1cc[nH]c1Nc1cccc2ccc(C#Cc3ccccc3)cc12)C1=CC(=C2C=CC=C2)C=C1C#Cc1cc[nH]c1Nc1cccc2ccc(C#Cc3ccccc3)cc12",{},"[#6H2r5:1]>>[NH:1]",-0.2126707889],[0.2498816531,0,129.3358528055,5,"completed",-4.89375,-2.26175,5,1,"C(#CC1=C(C2=CC=CC2)C=CC1)C1=Cc2c(cccc2Nc2cccc3c2C=C(C#CC2=C(C4=CC=CC4)C=CC2)C3)C1","C(#CC1=C(C2=CC=CC2)C(C#Cc2ccccc2)=CC1)C1=Cc2c(cccc2Nc2cccc3c2C=C(C#CC2=C(C4=CC=CC4)C(C#Cc4ccccc4)=CC2)C3)C1",{},"[ch&r6,CH1&r5:1]>>[*:1](-C#C-c1ccccc1)",-0.1938347323],[0.2493856441,0,436.1722627073,5,"completed",-4.28955,0.16436,5,1,"C1=C(NC2=CCC(c3cc[nH]c3)=C2)C=C(c2cc[nH]c2)C1","c1cc(-c2cc(Nc3c[nH]c(-c4cc[nH]c4)c3)c[nH]2)c[nH]1",{},"[#6H2r5:1]>>[NH:1]",-0.7156064225],[0.2492216709,0,192.1334329236,5,"completed",-4.89316,-2.74813,5,1,"C(#Cc1ccc(Nc2ccc(C#CC3=CC(=C4SC=CS4)C=C3)c(C=CC3=CC=CC3)c2)cc1C=CC1=CC=CC1)C1=CC(=C2SC=CS2)C=C1","O=c1oc(Nc2cc(C=CC3=CC=CC3)c(C#CC3=CC(=C4SC=CS4)C=C3)c(=O)o2)cc(C=CC2=CC=CC2)c1C#CC1=CC(=C2SC=CS2)C=C1",{},"[c:1]1[c:2][ch:3][ch:4][c:5][c:6]1>>[c:1]1[c:2][o:3][c:4](=O)[c:5][c:6]1",-0.2405801758],[0.2490778164,0,172.1564758918,5,"completed",-4.81516,-1.9699,5,1,"C1=C(c2cc3c(cc2Nc2cc4c(cc2C2=COSO2)=CCC=4)=CCC=3)OSO1","C1=C(c2cc3c[nH]cc3cc2Nc2cc3c[nH]cc3cc2C2=COSO2)OSO1",{},"[#6H2r5:1]>>[NH:1]",-0.2634263213],[0.249054746,0,236.0159172677,5,"completed",-5.02104,-2.65944,5,1,"C(#Cc1ccc(Nc2ccc(C#CC3=CC(=C4SC=CS4)C=C3)c(C=CC3=CC=CC3)c2)cc1C=CC1=CC=CC1)C1=CC(=C2SC=CS2)C=C1","O=c1cc(Nc2cc(=O)c(C#CC3=CC(=C4SC=CS4)C=C3)c(C=CC3=CC=CC3)o2)oc(C=CC2=CC=CC2)c1C#CC1=CC(=C2SC=CS2)C=C1",{},"[ch:1]1[c:2][c:3][ch:4][c:5][c:6]1>>[o:1]1[c:2][c:3][C:4](=O)[c:5][c:6]1",-0.2424015412],[0.2487467306,0,210.8162854856,5,"completed",-5.30485,-2.32361,9,1,"C(#Cc1ccccc1C1=NC=CC1)c1ccc2cccc(Nc3cccc4ccc(C#Cc5ccccc5C5=NC=CC5)cc34)c2c1","C(#Cc1ccc(C#Cc2ccc3cccc(Nc4cccc5ccc(C#Cc6ccc(C#Cc7ccccc7)cc6C6=NC=CC6)cc45)c3c2)c(C2=NC=CC2)c1)c1ccccc1",{},"[ch&r6,CH1&r5:1]>>[*:1](-C#C-c1ccccc1)",-0.2549620212],[0.2476380422,0,88.5217313771,5,"completed",-5.37279,-2.49064,5,1,"C(#Cc1ccc2ccc3cc(C#Cc4cccs4)c(Nc4cc5c(ccc6ccc(C#Cc7ccccc7)cc65)cc4C#Cc4cccs4)cc3c2c1)c1ccccc1","C(#Cc1cc2c3c(cc4cc(C#Cc5cccs5)c(Nc5cc6c(cc5C#Cc5cccs5)cc5c7c(cc(C#Cc8ccccc8)cc76)C=C5)cc4c3c1)C=C2)c1ccccc1",{},"[ch:1]2[c:3][c:4][c:5][c:6]3[c:7][c:8][c:9][ch:2][c:10]23>>C1=C[c:1]2[c:3][c:4][c:5][c:6]3[c:7][c:8][c:9][c:2]1[c:10]23",-0.210473621],[0.246716051,0,137.2612181003,5,"completed",-4.93068,-2.32364,5,1,"C(#CC1=C(C2=CC=CC2)C=CC1)C1=Cc2c(cccc2Nc2cccc3c2C=C(C#CC2=C(C4=CC=CC4)C=CC2)C3)C1","C(#CC1=C(C2=CC=CC2)N=CC1)C1=Cc2c(cccc2Nc2cccc3c2C=C(C#CC2=C(C4=CC=CC4)N=CC2)C3)C1",{},"[chr5,CH1r5:1]>>[n:1]",-0.1813520901],[0.2433940375,0,115.7894740027,5,"completed",-4.83121,-2.33987,5,1,"C(#CC1=C(C#Cc2cc3ccc4c(c3cc2Nc2cc3c5c(ccc3cc2C#CC2=C(C#CC3=CCC=N3)C=CC2)=CCC=5)=CCC=4)CC=C1)C1=CCC=N1","C(#CC1=C(C#Cc2cc3ccc4c(c3cc2Nc2cc3c5c(ccc3cc2C#CC2=C(C#CC3=CCC=N3)N=CC2)=CCC=5)=CCC=4)CC=N1)C1=CCC=N1",{},"[chr5,CH1r5:1]>>[n:1]",-0.2209270325],[0.2428391835,0,75.4736461095,5,"completed",-5.50221,-2.70532,5,1,"C(#Cc1c(Nc2nc3c4c(cc5c[nH]cc53)C=Cc4c2C#CC2=CC=NC2)nc2c3c(cc4c[nH]cc42)C=Cc13)C1=CC=NC1","C(#Cc1c(Nc2nc3c4c(cc5c[nH]cc53)C=Cc4c2C#CC2=NC=NC2)nc2c3c(cc4c[nH]cc42)C=Cc13)C1=NC=NC1",{},"[chr5,CH1r5:1]>>[n:1]",-0.2914875374],[0.2425574987,0,183.6674120132,5,"completed",-4.60551,-1.2808,5,1,"C(#Cc1cc2c(cc1Nc1cc3c(cc1C#Cc1ccoc1)=CCC=3)=CCC=2)c1ccoc1","C(#Cc1cc2c[nH]cc2cc1Nc1cc2c[nH]cc2cc1C#Cc1ccoc1)c1ccoc1",{},"[#6H2r5:1]>>[NH:1]",-0.3918528993],[0.2425244143,0,86.7382995784,5,"completed",-5.86583,-3.34348,5,1,"C(#Cc1c(Nc2cc3c4sc(=C5C=CC=C5)sc4cc4cnc(c2C#CC2=CC=CC2)c43)cc2c3sc(=C4C=CC=C4)sc3cc3cnc1c32)C1=CC=CC1","C(#Cc1c(Nc2cc3c4sc(=C5C=CN=C5)sc4cc4cnc(c2C#CC2=CC=CC2)c43)cc2c3sc(=C4C=CN=C4)sc3cc3cnc1c32)C1=CC=CC1",{},"[chr5,CH1r5:1]>>[n:1]",-0.5430528254],[0.2417377511,0,96.3863319776,5,"completed",-5.20884,-2.97865,5,1,"C(#Cc1c(Nc2cc3c4c(cc5c3c(c2C#CC2=CC(c3ccccc3)=CC2)N=C5)=NCC=4)cc2c3c(cc4c2c1N=C4)=NCC=3)C1=CC(c2ccccc2)=CC1","C(#Cc1c(Nc2cc3c4c(cc5c3c(c2C#CC2=CC(C3=CC=CC3)=CC2)N=C5)=NCC=4)cc2c3c(cc4c2c1N=C4)=NCC=3)C1=CC(C2=CC=CC2)=CC1",{},"[c:0]1[ch:1][ch][c:3][c!r5:4][c!r5:5]1>>[c:0]1[CH2:1][c:3][c:4][c:5]1",-0.1228614518],[0.2416407821,0,96.0649054905,5,"completed",-5.23382,-2.59221,5,1,"C(#Cc1ccc2ccc3cc(C#Cc4cccs4)c(Nc4cc5c(ccc6ccc(C#Cc7ccccc7)cc65)cc4C#Cc4cccs4)cc3c2c1)c1ccccc1","C(#Cc1ccc2cc3c4c(c(C#Cc5cccs5)c(Nc5cc6c7c(cc8ccc(C#Cc9ccccc9)cc86)C=Cc7c5C#Cc5cccs5)cc4c2c1)C=C3)c1ccccc1",{},"[ch:1]2[c:3][c:4][c:5][c:6]3[c:7][c:8][c:9][ch:2][c:10]23>>C1=C[c:1]2[c:3][c:4][c:5][c:6]3[c:7][c:8][c:9][c:2]1[c:10]23",-0.1341763181],[0.2413521578,0,169.2354769912,5,"completed",-4.6714,-3.23026,6,1,"O=c1cccc(C2=COC(=c3oc4cc5ccc6c(C#Cc7cccs7)c(Nc7cc8c9oc(=C%10OC=C(c%11cccc(=O)o%11)O%10)oc9cc9ccc(c7C#Cc7cccs7)c98)cc(c4o3)c56)O2)o1","O=c1cccc(C2=COC(=C3C=c4cc5c6c(c(C#Cc7cccs7)c(Nc7cc8c9c(cc%10c8c(c7C#Cc7cccs7)C=C%10)=CC(=C7OC=C(c8cccc(=O)o8)O7)C=9)cc6c4=C3)C=C5)O2)o1",{},"[O,o:0]1[r5:1]-,=,:[r5:2][O,o:3][*:4]1>>[CH:0]1=[C:1][C:2]=[CH:3][*:4]1",-0.3444599354],[0.2412235337,0,711.0603291949,5,"completed",-5.73979,-3.42151,6,1,"C(#Cc1c(Nc2cc3c4sc(=C5C=CC=C5)sc4cc4cnc(c2C#CC2=CC=CC2)c43)cc2c3sc(=C4C=CC=C4)sc3cc3cnc1c32)C1=CC=CC1","C(#Cc1c(Nc2cc3c4sc(=C5C=CC=C5)sc4cc4cnc(c2C#CC2=NC=CC2)c43)cc2c3sc(=C4C=CC=C4)sc3cc3cnc1c32)C1=NC=CC1",{},"[chr5,CH1r5:1]>>[n:1]",-0.8403446325],[0.24113534,0,143.9922304853,5,"completed",-5.17645,-2.61644,5,1,"C(#Cc1c2c(cc3ccccc13)CC(C#CC1=Cc3c(cc4ccccc4c3C#CC3=CC=CC3)C1)=C2)C1=CC=CC1","C(#Cc1c2c(cc3ccc(C#Cc4ccccc4)cc13)CC(C#CC1=Cc3c(cc4ccc(C#Cc5ccccc5)cc4c3C#CC3=CC=CC3)C1)=C2)C1=CC=CC1",{},"[ch&r6,CH1&r5:1]>>[*:1](-C#C-c1ccccc1)",-0.1536151609],[0.2406619066,0,248.5404186882,5,"completed",-4.82846,-1.76219,5,1,"C(#CC1=C(C2=CC=CC2)C=CC1)C1=Cc2c(cccc2Nc2cccc3c2C=C(C#CC2=C(C4=CC=CC4)C=CC2)C3)C1","C(#Cc1[nH]ccc1C1=CC=CC1)C1=Cc2c(cccc2Nc2cccc3c2C=C(C#Cc2[nH]ccc2C2=CC=CC2)C3)C1",{},"[#6H2r5:1]>>[NH:1]",-0.3128929303],[0.2406301961,0,143.1756366219,5,"completed",-5.5291,-3.0758,5,1,"C(#Cc1c(Nc2cc3c4c(cc5c3c(c2C#CC2=CN=NC2)C=C5)OCO4)cc2c3c(cc4c2c1C=C4)OCO3)C1=CN=NC1","C(#Cc1c(Nc2cc3c4c(c(C#Cc5ccccc5)c5c3c(c2C#CC2=CN=NC2)C=C5)OCO4)cc2c3c(c(C#Cc4ccccc4)c4c2c1C=C4)OCO3)C1=CN=NC1",{},"[ch&r6,CH1&r5:1]>>[*:1](-C#C-c1ccccc1)",-0.3327482529],[0.2403366299,0,201.3954066933,5,"completed",-5.02582,-2.67411,5,1,"O=c1oc2cc(C#CC3=C(C#Cc4ccccc4)N=CC3)c(Nc3cc4c5c(c(=O)oc4cc3C#CC3=C(C#Cc4ccccc4)N=CC3)=CCC=5)cc2c2c1=CCC=2","O=c1oc2cc(C#CC3=C(C#CC4=CC=CC4)N=CC3)c(Nc3cc4c5c(c(=O)oc4cc3C#CC3=C(C#CC4=CC=CC4)N=CC3)=CCC=5)cc2c2c1=CCC=2",{},"[c:0]1[ch:1][ch][c:3][c!r5:4][c!r5:5]1>>[c:0]1[CH2:1][c:3][c:4][c:5]1",-0.2079817764],[0.2402327966,0,96.6225471057,5,"completed",-5.24024,-2.01877,5,1,"C(#Cc1cc2ccc3ccccc3c2cc1Nc1cc2c(ccc3ccccc32)cc1C#Cc1cccs1)c1cccs1","C(#Cc1ccc2ccc3cc(C#Cc4cccs4)c(Nc4cc5c(ccc6ccc(C#Cc7ccccc7)cc65)cc4C#Cc4cccs4)cc3c2c1)c1ccccc1",{},"[ch&r6,CH1&r5:1]>>[*:1](-C#C-c1ccccc1)",-0.1377420518],[0.2399204456,0,208.7140461081,5,"completed",-5.18535,-2.65353,6,1,"O=c1oc2cc(C#CC3=C(C#Cc4ccccc4)N=CC3)c(Nc3cc4c5c(c(=O)oc4cc3C#CC3=C(C#Cc4ccccc4)N=CC3)=CCC=5)cc2c2c1=CCC=2","O=c1oc2cc(C#CC3=C(C#CC4=CCC=C4)N=CC3)c(Nc3cc4c5c(c(=O)oc4cc3C#CC3=C(C#CC4=CCC=C4)N=CC3)=CCC=5)cc2c2c1=CCC=2",{},"[c:0]1[ch:1][ch][c:3][c!r5:4][c!r5:5]1>>[c:0]1[CH2:1][c:3][c:4][c:5]1",-0.2170967942],[0.2398614646,0,128.4809830977,5,"completed",-5.313,-1.68858,5,1,"C(#Cc1c(Nc2cccc(-c3cc4ccccc4c4ccccc34)c2C#CC2=CC=CC2)cccc1-c1cc2ccccc2c2ccccc12)C1=CC=CC1","C(#Cc1c(Nc2cccc(-c3cc4ccccc4c4ccccc34)c2C#Cc2ccccc2)cccc1-c1cc2ccccc2c2ccccc12)c1ccccc1",{},"[CH2:0]1[c,C:1]-,=,:[c,C:2]-,=,:[c,C:3]-,=,:[c,C:4]1>>[ch:0]1c[c:1][c:2][c:3][c:4]1",-0.196820154],[0.2397677967,0,121.7942802032,5,"completed",-5.20328,-1.80054,5,1,"C(#Cc1c(C#Cc2ccccc2)c(-c2ccccc2)c2cc(Nc3ccccc3)c(Nc3ccccc3)cc2c1-c1ccccc1)c1ccccc1","C(#Cc1c(C#Cc2ccccc2)c(-c2ccccc2)c2cc(Nc3cccc4ccccc34)c(Nc3cccc4ccccc34)cc2c1-c1ccccc1)c1ccccc1",{},"[cH&r6:1][cH&r6:2]>>[c:1]2cccc[c:2]2",-0.1416353004],[0.2390257577,0,137.1840156062,5,"completed",-5.02934,-3.04173,5,1,"C(#CC1=Cc2c(cc3ccccc3c2C#CC2=NC=CC2)C1)C1=Cc2c(cc3ccccc3c2C#CC2=NC=CC2)C1","C(#CC1=Cc2c(cc3c(c2C#CC2=NC=CC2)=CCC=3)C1)C1=Cc2c(cc3c(c2C#CC2=NC=CC2)=CCC=3)C1",{},"[c:0]1[ch:1][ch][c:3][c!r5:4][c!r5:5]1>>[c:0]1[CH2:1][c:3][c:4][c:5]1",-0.1458284732],[0.2387812732,0,108.6420290085,5,"completed",-5.1956,-1.95219,6,3,"C(#Cc1cc2ccc3ccccc3c2cc1Nc1cc2c(ccc3ccccc32)cc1C#CC1=CCC=C1)C1=CCC=C1","C(#Cc1cc2ccc3ccc(C#Cc4ccccc4)cc3c2cc1Nc1cc2c(ccc3ccc(C#Cc4ccccc4)cc32)cc1C#CC1=CCC=C1)C1=CCC=C1",{},"[ch&r6,CH1&r5:1]>>[*:1](-C#C-c1ccccc1)",-0.1275984987],[0.2375282018,0,230.3873736964,5,"completed",-4.89997,-2.29211,7,1,"C(#Cc1ccc2cccc(Nc3cccc4ccc(C#CC5=C(C6=CC=CC6)C=CC5)cc34)c2c1)C1=C(C2=CC=CC2)C=CC1","C(#Cc1ccccc1)C1=CC(C2=CC=CC2)=C(C#Cc2ccc3cccc(Nc4cccc5ccc(C#CC6=C(C7=CC=CC7)C=C(C#Cc7ccccc7)C6)cc45)c3c2)C1",{},"[ch&r6,CH1&r5:1]>>[*:1](-C#C-c1ccccc1)",-0.2696001157],[0.2372893929,0,112.890642893,5,"completed",-5.36694,-2.22366,5,1,"C(#Cc1cccc(Nc2cccc(C#CC3=CC=C(C4=CCC=C4)C3)c2)c1)C1=CC=C(C2=CCC=C2)C1","C(#Cc1cncc(Nc2cncc(C#CC3=CC=C(C4=CCC=C4)C3)c2)c1)C1=CC=C(C2=CCC=C2)C1",{},"[ch&r6:0]>>[nr6:0]",-0.2183121834],[0.2366448319,0,158.4744589927,5,"completed",-5.56813,-2.53004,9,1,"C(#Cc1cc2ccc3c(c2cc1Nc1cc2c4c(ccc2cc1C#CC1=CC(C=Cc2ccccn2)=CC1)SNS4)SNS3)C1=CC(C=Cc2ccccn2)=CC1","C(#Cc1cc2ccc3c(c2cc1Nc1cc2c4c(ccc2cc1C#CC1=CC(C=Cc2ccncn2)=CC1)SNS4)SNS3)C1=CC(C=Cc2ccncn2)=CC1",{},"[ch&r6:0]>>[nr6:0]",-0.3639993759],[0.2362434079,0,210.6889216811,5,"completed",-5.01308,-2.42324,6,1,"C(#Cc1cc2ccccc2cc1N(C1=CC=CC1)c1ccc2ccc(N(C3=CC=CC3)c3cc4ccccc4cc3C#Cc3ccccc3)cc2c1)c1ccccc1","C(#Cc1cc2cccc3c2c(c1N(C1=CC=CC1)c1ccc2ccc(N(C4=CC=CC4)c4c(C#Cc5ccccc5)cc5cccc6c5c4C=C6)cc2c1)C=C3)c1ccccc1",{},"[ch:1]2[c:3][c:4][c:5][c:6]3[c:7][c:8][c:9][ch:2][c:10]23>>C1=C[c:1]2[c:3][c:4][c:5][c:6]3[c:7][c:8][c:9][c:2]1[c:10]23",-0.2192984589],[0.2361005164,0,74.274195591,5,"completed",-5.20448,-2.6512,5,1,"C(#Cc1[nH]cc2c1cc1c3c(c(C#Cc4cncs4)c(Nc4cc5c6c(cc7c(C#Cc8ccccc8)[nH]cc75)N=Cc6c4C#Cc4cncs4)cc32)C=N1)c1ccccc1","C(#Cc1[nH]cc2c1cc1c3c(c(C#Cc4cncs4)c(Nc4cc5c6c(cc7c(C#CC8=CCC=C8)[nH]cc75)N=Cc6c4C#Cc4cncs4)cc32)C=N1)C1=CCC=C1",{},"[c:0]1[ch:1][ch][c:3][c!r5:4][c!r5:5]1>>[c:0]1[CH2:1][c:3][c:4][c:5]1",-0.104237856],[0.2358796909,0,158.6187148059,5,"completed",-5.1845,-2.97149,5,1,"C(#Cc1c(Nc2cc3c4c(cc5c3c(c2C#CC2=CC(c3ccccc3)=CC2)N=C5)=NCC=4)cc2c3c(cc4c2c1N=C4)=NCC=3)C1=CC(c2ccccc2)=CC1","C(#Cc1c(Nc2cc3c4c(cc5c3c(c2C#CC2=CC(C3=CCC=C3)=CC2)N=C5)=NCC=4)cc2c3c(cc4c2c1N=C4)=NCC=3)C1=CC(C2=CCC=C2)=CC1",{},"[c:0]1[ch:1][ch][c:3][c!r5:4][c!r5:5]1>>[c:0]1[CH2:1][c:3][c:4][c:5]1",-0.1692885678],[0.2358441287,0,121.0849033087,5,"completed",-5.13779,-2.70729,5,1,"C(#Cc1ccccc1)C1=CC=C(C#Cc2cc(Nc3cc(C#CC4=CC=C(C#Cc5ccccc5)C4)c4cc5ccccc5cc4c3)cc3cc4ccccc4cc23)C1","C(#Cc1ccccc1)C1=CC=C(C#Cc2cc(Nc3cc(C#CC4=CC=C(C#Cc5ccccc5)C4)c4c5c6c(cccc6cc4c3)C=C5)cc3cc4cccc5c4c(c23)C=C5)C1",{},"[ch:1]2[c:3][c:4][c:5][c:6]3[c:7][c:8][c:9][ch:2][c:10]23>>C1=C[c:1]2[c:3][c:4][c:5][c:6]3[c:7][c:8][c:9][c:2]1[c:10]23",-0.1239407722],[0.2357144087,0,195.871739299,5,"completed",-5.10439,-1.8898,6,1,"C(#Cc1c(Nc2cccc(-c3cc4ccccc4c4ccccc34)c2C#CC2=CC=CC2)cccc1-c1cc2ccccc2c2ccccc12)C1=CC=CC1","C(#Cc1c(Nc2cccc(-c3cc4cccc5ccc6cccc3c6c54)c2C#CC2=CC=CC2)cccc1-c1cc2cccc3ccc4cccc1c4c32)C1=CC=CC1",{},"[c:4]1[c:3][ch:2][c:1]2[c:6]([c:5]1)[c:7][c:8][c:9]1[c:10][c:11][c:12][ch:13][c:14]12>>c1c[c:2]2[c:3][c:4][c:5][c:6]3[c:7][c:8][c:9]4[c:10][c:11][c:12][c:13]1[c:14]4[c:1]32",-0.1958958437],[0.2356087942,0,137.4008696876,5,"completed",-5.0703,-3.2515,6,1,"C(#CC1=C(Nc2cccc3ccc(C#Cc4ccccc4)cc23)CC=C1)C1=CC(=C2C=CC=C2)C=C1C#CC1=C(Nc2cccc3ccc(C#Cc4ccccc4)cc23)CC=C1","C(#CC1=C(Nc2cncc3ccc(C#Cc4ccccc4)cc23)CC=C1)C1=CC(=C2C=CC=C2)C=C1C#CC1=C(Nc2cncc3ccc(C#Cc4ccccc4)cc23)CC=C1",{},"[ch&r6:0]>>[nr6:0]",-0.1389648268],[0.2336701325,0,112.7969007939,5,"completed",-5.33669,-2.26861,6,1,"C(#Cc1cccc2ccccc12)c1cc2ccccc2cc1Nc1cc2ccccc2cc1C#Cc1cccc2ccccc12","C(#Cc1c(C#Cc2cccc3ccccc23)c(Nc2cc3ccccc3c(C#Cc3ccccc3)c2C#Cc2cccc3ccccc23)cc2ccccc12)c1ccccc1",{},"[ch&r6,CH1&r5:1]>>[*:1](-C#C-c1ccccc1)",-0.2004345213],[0.2335416547,0,208.7542351946,5,"completed",-5.52471,-3.46337,5,1,"O=c1cccc(-c2c(Nc3cc4c(c(C#CC5=NN=CC5)c3-c3cccc(=O)o3)=CCC=4)cc3c(c2C#CC2=NN=CC2)=CCC=3)o1","O=c1cncc(-c2c(Nc3cc4c(c(C#CC5=NN=CC5)c3-c3cncc(=O)o3)=CCC=4)cc3c(c2C#CC2=NN=CC2)=CCC=3)o1",{},"[ch&r6:0]>>[nr6:0]",-0.3632682713],[0.2333786285,0,107.7805871028,5,"completed",-5.27346,-2.73889,5,1,"O=c1oc(Nc2ccc(C#CC3=C(C#Cc4cc(C#Cc5ccccc5)cs4)C=CC3)c(=O)o2)ccc1C#CC1=C(C#Cc2cc(C#Cc3ccccc3)cs2)C=CC1","O=c1oc(Nc2ccc(C#Cc3[nH]ccc3C#Cc3cc(C#Cc4ccccc4)cs3)c(=O)o2)ccc1C#Cc1[nH]ccc1C#Cc1cc(C#Cc2ccccc2)cs1",{},"[#6H2r5:1]>>[NH:1]",-0.1623574976],[0.2327655224,0,116.8571090093,5,"completed",-4.8626,-2.38874,6,1,"C(#Cc1ccccc1)C1=c2c(Nc3ccc4ccc(Nc5cccc6c5=C(C#Cc5ccccc5)CC=6)cc4c3)cccc2=CC1","C(#Cc1ccc(C#Cc2ccccc2)cc1)C1=c2c(Nc3ccc4ccc(Nc5cccc6c5=C(C#Cc5ccc(C#Cc7ccccc7)cc5)CC=6)cc4c3)cccc2=CC1",{},"[ch&r6,CH1&r5:1]>>[*:1](-C#C-c1ccccc1)",-0.2031535782],[0.2324726566,0,95.4024875828,5,"completed",-5.13089,-2.80645,5,1,"C(#Cc1c(Nc2cc3c4c(cc5c3c(c2C#Cc2cccnc2)C(c2ccccc2)=C5)=CCC=4)cc2c3c(cc4c2c1C(c1ccccc1)=C4)=CCC=3)c1cccnc1","O=c1cccc(C2=Cc3cc4c(c5cc(Nc6cc7c8c(cc9c7c(c6C#Cc6cccnc6)C(c6cccc(=O)o6)=C9)=CCC=8)c(C#Cc6cccnc6)c2c35)=CCC=4)o1",{},"[c:1]1[c:2][ch:3][ch:4][c:5][c:6]1>>[c:1]1[c:2][o:3][c:4](=O)[c:5][c:6]1",-0.0978222304],[0.2324532058,0,83.3197732863,5,"completed",-5.50219,-3.04228,6,1,"C(#Cc1[nH]cc2c1cc1c3c(c(C#Cc4cncs4)c(Nc4cc5c6c(cc7c(C#Cc8ccccc8)[nH]cc75)N=Cc6c4C#Cc4cncs4)cc32)C=N1)c1ccccc1","C(#Cc1[nH]cc2c1nc1c3c(c(C#Cc4cncs4)c(Nc4cc5c6c(nc7c(C#Cc8ccccc8)[nH]cc75)N=Cc6c4C#Cc4cncs4)cc32)C=N1)c1ccccc1",{},"[ch&r6:0]>>[nr6:0]",-0.2936034991],[0.2321953992,0,168.8703827967,5,"completed",-5.25378,-3.00655,7,1,"O=c1ccoc(C#CC2=C(C#Cc3c(Nc4cc5c6c(cc7c5c(c4C#CC4=C(C#Cc5cc(=O)cco5)N=CC4)C=C7)=CCC=6)cc4c5c(cc6c4c3C=C6)=CCC=5)CC=N2)c1","O=c1cnoc(C#CC2=C(C#Cc3c(Nc4cc5c6c(cc7c5c(c4C#CC4=C(C#Cc5cc(=O)cno5)N=CC4)C=C7)=CCC=6)cc4c5c(cc6c4c3C=C6)=CCC=5)CC=N2)c1",{},"[ch&r6:0]>>[nr6:0]",-0.2002619971],[0.2321382445,0,167.0741745038,5,"completed",-5.08181,-2.08628,5,1,"C(#CC1=C(C2=CC=CC2)C=CC1)C1=Cc2c(cccc2Nc2cccc3c2C=C(C#CC2=C(C4=CC=CC4)C=CC2)C3)C1","C(#Cc1occc1C1=CC=CC1)C1=Cc2c(cccc2Nc2cccc3c2C=C(C#Cc2occc2C2=CC=CC2)C3)C1",{},"[#6H2r5:1]>>[O:1]",-0.1675586735],[0.2321194631,0,128.0588519876,5,"completed",-5.53994,-2.37033,5,1,"C(#Cc1cc2ccc3c(c2cc1Nc1cc2c4c(ccc2cc1C#CC1=CC(C=Cc2ccccn2)=CC1)SNS4)SNS3)C1=CC(C=Cc2ccccn2)=CC1","C(#Cc1cc2ccc3c(c2cc1Nc1cc2c4c(ccc2cc1C#CC1=CC(C=Cc2cnccn2)=CC1)SNS4)SNS3)C1=CC(C=Cc2cnccn2)=CC1",{},"[ch&r6:0]>>[nr6:0]",-0.333522412],[0.2318072122,0,241.5167837171,5,"completed",-5.26652,-1.91637,5,1,"C1=C(c2cc3cocc3cc2Nc2cc3cocc3cc2C2=CSCS2)SCS1","C1=C(c2cc3cocc3cc2Nc2cc3cocc3cc2C2=CSNS2)SNS1",{},"[#6H2r5:1]>>[NH:1]",-0.2681744263],[0.2316338657,0,95.2711548307,5,"completed",-5.34995,-3.60625,6,1,"C(#Cc1c(Nc2nc3c4c(cc5c3c(c2C#CC2=CC=NC2)C=C5)=CC(=C2C=CC=C2)C=4)nc2c3c(cc4c2c1C=C4)=CC(=C1C=CC=C1)C=3)C1=CC=NC1","C(#Cc1c(Nc2nc3c4c(cc5c3c(c2C#CC2=CC=NC2=C2C=CC=C2)C=C5)=CC(=C2C=CC=C2)C=4)nc2c3c(cc4c2c1C=C4)=CC(=C1C=CC=C1)C=3)C1=CC=NC1=C1C=CC=C1",{},"[r5:1][CH2r5:2][r5:3]>>[r5:1][C:2](=C1cccc1)[r5:3]",-0.1992218466],[0.2315481809,0,755.8190285927,5,"completed",-5.50264,-3.28582,5,1,"C(#Cc1c(Nc2cc3c4sc(=C5C=CC=C5)sc4cc4cnc(c2C#CC2=CC=CC2)c43)cc2c3sc(=C4C=CC=C4)sc3cc3cnc1c32)C1=CC=CC1","C(#Cc1c(Nc2nc3c4sc(=C5C=CC=C5)sc4cc4cnc(c2C#CC2=CC=CC2)c43)nc2c3sc(=C4C=CC=C4)sc3cc3cnc1c32)C1=CC=CC1",{},"[ch&r6:0]>>[nr6:0]",-0.8066602129],[0.2313017599,0,130.438327993,5,"completed",-5.08844,-2.5702,5,1,"C(#Cc1c(Nc2cc3c4c(c(C=Cc5ccccc5)c5c3c(c2C#CC2=CC=CC2)C=C5)SCS4)cc2c3c(c(C=Cc4ccccc4)c4c2c1C=C4)SCS3)C1=CC=CC1","C(#Cc1c(Nc2cc3c4c(c(C=CC5=CCC=C5)c5c3c(c2C#CC2=CC=CC2)C=C5)SCS4)cc2c3c(c(C=CC4=CCC=C4)c4c2c1C=C4)SCS3)C1=CC=CC1",{},"[c:0]1[ch:1][ch][c:3][c!r5:4][c!r5:5]1>>[c:0]1[CH2:1][c:3][c:4][c:5]1",-0.1306890886],[0.2310189975,0,97.2640778928,5,"completed",-5.21166,-2.31533,5,4,"C(#Cc1ccc(C#Cc2ccccc2)c(Nc2cc(C#CC3=CC=CC3)ccc2C#Cc2ccccc2)c1)C1=CC=CC1","C(#Cc1ccc(C#Cc2ccc(C#Cc3ccccc3)cc2)c(Nc2cc(C#CC3=CC=CC3)ccc2C#Cc2ccc(C#Cc3ccccc3)cc2)c1)C1=CC=CC1",{},"[ch&r6,CH1&r5:1]>>[*:1](-C#C-c1ccccc1)",-0.1247781996],[0.2308079402,0,136.8839050119,5,"completed",-5.33447,-2.85057,5,1,"C(#CC1=Cc2c(cc3ccccc3c2C#CC2=NC=CC2)C1)C1=Cc2c(cc3ccccc3c2C#CC2=NC=CC2)C1","C(#CC1=Cc2c(cc3cc(C#Cc4ccccc4)ccc3c2C#CC2=NC=CC2)C1)C1=Cc2c(cc3cc(C#Cc4ccccc4)ccc3c2C#CC2=NC=CC2)C1",{},"[ch&r6,CH1&r5:1]>>[*:1](-C#C-c1ccccc1)",-0.2137183476],[0.2307039147,0,94.395148888,5,"completed",-5.6647,-3.14753,6,1,"C(#Cc1c(Nc2cc3c4sc(=C5C=CC=C5)sc4cc4cnc(c2C#CC2=CC=CC2)c43)cc2c3sc(=C4C=CC=C4)sc3cc3cnc1c32)C1=CC=CC1","C(#Cc1c(Nc2cc3c4sc(=C5C=CC=N5)sc4cc4cnc(c2C#CC2=CC=CC2)c43)cc2c3sc(=C4C=CC=N4)sc3cc3cnc1c32)C1=CC=CC1",{},"[chr5,CH1r5:1]>>[n:1]",-0.4064045131],[0.2306430705,0,91.0018968862,5,"completed",-5.27251,-2.73699,6,1,"O=c1oc(Nc2ccc(C#Cc3[nH]ccc3C#Cc3cc(C#Cc4ccccc4)cs3)c(=O)o2)ccc1C#Cc1[nH]ccc1C#Cc1cc(C#Cc2ccccc2)cs1","O=c1oc(Nc2ccc(C#Cc3[nH]ccc3C#Cc3cc(C#Cc4ccc5ccccc5c4)cs3)c(=O)o2)ccc1C#Cc1[nH]ccc1C#Cc1cc(C#Cc2ccc3ccccc3c2)cs1",{},"[cH&r6:1][cH&r6:2]>>[c:1]2cccc[c:2]2",-0.151207137],[0.230422892,0,111.5775382787,5,"completed",-5.28394,-3.06881,7,1,"C(#Cc1cc2ccc3c(c2cc1Nc1cc2c4c(ccc2cc1C#Cc1cccs1)C=CC4=C1C=CC=C1)C(=C1C=CC=C1)C=C3)c1cccs1","C(#Cc1cc2ccc3c(c2cc1Nc1cc2c4c(ccc2cc1C#Cc1cccs1)C=CC4=C1C=CC(c2ccccc2)=C1)C(=C1C=CC(c2ccccc2)=C1)C=C3)c1cccs1",{},"[cH&r6,CH&r5:1]>>[#6:1](-[c]1[ch]ccc[ch]1)",-0.1703765524],[0.2302905561,0,142.1249498962,5,"completed",-5.24826,-2.32948,6,1,"C(#Cc1cccc2c1ccc1ccccc12)c1c(Nc2cccc(C3=CC=CC3)c2C#Cc2cccc3c2ccc2ccccc23)cccc1C1=CC=CC1","C(#Cc1cccc2c1cc1c3c(cccc32)C=C1)c1c(Nc2cccc(C3=CC=CC3)c2C#Cc2cccc3c2cc2c4c(cccc43)C=C2)cccc1C1=CC=CC1",{},"[ch:1]2[c:3][c:4][c:5][c:6]3[c:7][c:8][c:9][ch:2][c:10]23>>C1=C[c:1]2[c:3][c:4][c:5][c:6]3[c:7][c:8][c:9][c:2]1[c:10]23",-0.1759835359],[0.2300999157,0,166.0059243004,5,"completed",-5.33028,-2.38146,6,1,"C(#Cc1cc2[nH]ncc2cc1Nc1cc2cn[nH]c2cc1C#CC1=NC(C=Cc2ccccc2)=CC1)C1=NC(C=Cc2ccccc2)=CC1","C(#Cc1cc2[nH]ncc2cc1Nc1cc2cn[nH]c2cc1C#CC1=NC(C=CC2=CCC=C2)=CC1)C1=NC(C=CC2=CCC=C2)=CC1",{},"[c:0]1[ch:1][ch][c:3][c!r5:4][c!r5:5]1>>[c:0]1[CH2:1][c:3][c:4][c:5]1",-0.2313916967],[0.230082402,0,377.8186929994,5,"completed",-5.63444,-2.55857,6,1,"O=c1c(C#CC2=CC(C#Cc3ccccc3)=CC2)c(Nc2oc3c(ccc4ccccc43)c(=O)c2C#CC2=CC(C#Cc3ccccc3)=CC2)oc2c1ccc1ccccc12","O=c1c(C#CC2=CC(C#Cc3ccccc3)=CC2)c(Nc2oc3c(cc4c5c(cccc53)C=C4)c(=O)c2C#CC2=CC(C#Cc3ccccc3)=CC2)oc2c1cc1c3c(cccc32)C=C1",{},"[ch:1]2[c:3][c:4][c:5][c:6]3[c:7][c:8][c:9][ch:2][c:10]23>>C1=C[c:1]2[c:3][c:4][c:5][c:6]3[c:7][c:8][c:9][c:2]1[c:10]23",-0.5316989378],[0.2298189688,0,78.6480362003,5,"completed",-5.12152,-2.48628,6,1,"C(#Cc1c(Nc2nc3c4c(cc5c[nH]cc53)C=Cc4c2C#CC2=CC=NC2)nc2c3c(cc4c[nH]cc42)C=Cc13)C1=CC=NC1","C(#Cc1c(Nc2nc3c4c(cc5c[nH]cc53)C=Cc4c2C#CC2=CC(C#Cc3ccccc3)=NC2)nc2c3c(cc4c[nH]cc42)C=Cc13)C1=CC(C#Cc2ccccc2)=NC1",{},"[ch&r6,CH1&r5:1]>>[*:1](-C#C-c1ccccc1)",-0.0800776979],[0.2298144104,0,172.1333099995,5,"completed",-5.5476,-2.48071,6,1,"C(#Cc1cc2ccc3c(c2cc1Nc1cc2c4c(ccc2cc1C#CC1=CC(C=Cc2ccccn2)=CC1)SNS4)SNS3)C1=CC(C=Cc2ccccn2)=CC1","C(#Cc1cc2ccc3c(c2cc1Nc1cc2c4c(ccc2cc1C#CC1=CC(C=Cc2ccccn2)=NC1)SNS4)SNS3)C1=CC(C=Cc2ccccn2)=NC1",{},"[chr5,CH1r5:1]>>[n:1]",-0.3574902779],[0.2297984493,0,128.7942814815,5,"completed",-5.59398,-3.13823,6,1,"C(#Cc1c(Nc2cc3c4c(cc5c3c(c2C#CC2=CN=NC2)C=C5)OCO4)cc2c3c(cc4c2c1C=C4)OCO3)C1=CN=NC1","C(#Cc1c(Nc2cc3c4c(cc5c3c(c2C#CC2=CN=NC2)C=C5C#Cc2ccccc2)OCO4)cc2c3c(cc4c2c1C=C4C#Cc1ccccc1)OCO3)C1=CN=NC1",{},"[ch&r6,CH1&r5:1]>>[*:1](-C#C-c1ccccc1)",-0.3689931229],[0.229776375,0,172.7152581007,5,"completed",-5.73512,-2.58599,5,4,"C1=c2ccc(Nc3ccc4c(c3)=CCC=4)cc2=CC1","O=c1oc2c(cc1Nc1cc3c(oc1=O)=CCC=3)=CCC=2",{},"[c:1]1[c:2][ch:3][ch:4][c:5][c:6]1>>[c:1]1[c:2][o:3][c:4](=O)[c:5][c:6]1",-0.4769543935],[0.2295257913,0,97.7173344872,5,"completed",-5.39421,-2.87544,5,1,"C(#Cc1c(Nc2cc3c4c(nc5c3c(c2C#CC2=CC=NC2)C=C5C=Cc2ccccc2)=CCC=4)cc2c3c(nc4c2c1C=C4C=Cc1ccccc1)=CCC=3)C1=CC=NC1","C(#Cc1c(Nc2cc3c4c(nc5c3c(c2C#CC2=CC=NC2)C=C5C=CC2=CCC=C2)=CCC=4)cc2c3c(nc4c2c1C=C4C=CC1=CCC=C1)=CCC=3)C1=CC=NC1",{},"[c:0]1[ch:1][ch][c:3][c!r5:4][c!r5:5]1>>[c:0]1[CH2:1][c:3][c:4][c:5]1",-0.2279536011],[0.2286457187,0,133.2155302953,5,"completed",-5.15192,-1.93356,5,3,"C1=Cc2c(cccc2Nc2cccc3c2C=CC3)C1","C(#Cc1ccccc1)C1=Cc2c(cccc2Nc2cccc3c2C=C(C#Cc2ccccc2)C3)C1",{},"[ch&r6,CH1&r5:1]>>[*:1](-C#C-c1ccccc1)",-0.1380842636],[0.2283941714,0,420.3264437965,5,"completed",-4.98849,-0.71613,5,1,"C1=C(NC2=CCC(c3cc[nH]c3)=C2)C=C(c2cc[nH]c2)C1","c1cc(-c2cc(Nc3csc(-c4cc[nH]c4)c3)cs2)c[nH]1",{},"[#6H2r5:1]>>[S:1]",-0.4275128239],[0.2282359016,0,255.6391759135,5,"completed",-5.73858,-2.43793,6,1,"C(#Cc1c(Nc2cc3ccncc3c(C3=CC=CC3)c2C#Cc2ccccn2)cc2ccncc2c1C1=CC=CC1)c1ccccn1","C(#Cc1c(Nc2cc3ccncc3c(C3=CC=CC3)c2C#Cc2ncccn2)cc2ccncc2c1C1=CC=CC1)c1ncccn1",{},"[ch&r6:0]>>[nr6:0]",-0.5149424747],[0.227923642,0,85.6464486278,5,"completed",-5.7291,-3.21717,6,1,"C(#Cc1c(Nc2cc3c4sc(=C5C=CC=C5)sc4cc4cnc(c2C#CC2=CC=CC2)c43)cc2c3sc(=C4C=CC=C4)sc3cc3cnc1c32)C1=CC=CC1","C(#Cc1c(Nc2cc3c4sc(=C5C=CC=C5)sc4cc4cnc(c2C#CC2=CN=CC2)c43)cc2c3sc(=C4C=CC=C4)sc3cc3cnc1c32)C1=CN=CC1",{},"[chr5,CH1r5:1]>>[n:1]",-0.448621278],[0.2278575071,0,112.6828565029,5,"completed",-5.0154,-1.86392,6,1,"C(#Cc1cc2ccc3c[nH]cc3c2cc1Nc1cc2c(ccc3c[nH]cc32)cc1C#Cc1cccs1)c1cccs1","C(#Cc1cc2ccc3c[nH]cc3c2cc1Nc1cc2c(ccc3c[nH]cc32)cc1C#Cc1cncs1)c1cncs1",{},"[chr5,CH1r5:1]>>[n:1]",-0.12729664],[0.2278328013,0,331.0906999977,5,"completed",-4.95515,-2.92383,6,1,"C(#Cc1c(Nc2cc3c4sc(=C5C=CC=C5)sc4cc4cnc(c2C#CC2=CC=CC2)c43)cc2c3sc(=C4C=CC=C4)sc3cc3cnc1c32)C1=CC=CC1","C(#Cc1c(Nc2cc3c4sc(=C5SC=CS5)sc4cc4cnc(c2C#CC2=CC=CC2)c43)cc2c3sc(=C4SC=CS4)sc3cc3cnc1c32)C1=CC=CC1",{},"[CH,ch:0]1=[C,c:1][C,c:2]=[CH,ch:3][*:4]1>>[S:0]1[*:1]=,:[*:2][S:3][*:4]1",-0.3462686784],[0.227810804,0,329.2964805005,5,"completed",-5.17528,-2.08183,6,1,"C(#CC1=C(C2=CC=CC2)C=CC1)C1=Cc2c(cccc2Nc2cccc3c2C=C(C#CC2=C(C4=CC=CC4)C=CC2)C3)C1","C(#Cc1sccc1C1=CC=CC1)C1=Cc2c(cccc2Nc2cccc3c2C=C(C#Cc2sccc2C2=CC=CC2)C3)C1",{},"[#6H2r5:1]>>[S:1]",-0.3334861923],[0.2276774248,0,95.3128783731,5,"completed",-5.56667,-2.8179,6,1,"C(#Cc1c(Nc2cc3c4c(nc5ccccc53)C=Cc4c2C#CC2=CC=CC2)cc2c3c(nc4ccccc42)C=Cc13)C1=CC=CC1","C(#Cc1c(Nc2cc3c4c(nc5ccc(C#Cc6ccccc6)cc53)C=Cc4c2C#CC2=CC=CC2)cc2c3c(nc4ccc(C#Cc5ccccc5)cc42)C=Cc13)C1=CC=CC1",{},"[ch&r6,CH1&r5:1]>>[*:1](-C#C-c1ccccc1)",-0.3402898475],[0.2274714698,0,342.9265698942,5,"completed",-5.68085,-2.34698,6,1,"C(#Cc1ncccc1C1=NC=CC1)c1ccc2cccc(Nc3cccc4ccc(C#Cc5ncccc5C5=NC=CC5)cc34)c2c1","C(#Cc1ncccc1C1=NC=CC1)C1=Cc2c(cccc2Nc2cccc3c2C=C(C#Cc2ncccc2C2=NC=CC2)C3)C1",{},"[c:0]1[ch:1][ch][c:3][c!r5:4][c!r5:5]1>>[c:0]1[CH2:1][c:3][c:4][c:5]1",-0.5319004854],[0.2274608706,0,238.3440510021,5,"completed",-5.00104,-2.44267,7,1,"O=c1cccc(C2=COC(=c3oc4cc5ccc6c(C#Cc7cccs7)c(Nc7cc8c9oc(=C%10OC=C(c%11cccc(=O)o%11)O%10)oc9cc9ccc(c7C#Cc7cccs7)c98)cc(c4o3)c56)O2)o1","O=c1cccc(C2=COC(=C3Oc4ccc5cc(C#Cc6cccs6)c(Nc6cc7c8c(ccc7cc6C#Cc6cccs6)OC(=C6OC=C(c7cccc(=O)o7)O6)O8)cc5c4O3)O2)o1",{},"[ch,CH]1=,:[ch,CH][c:1]2[c:3][c:4][c:5][c:6]3[c:7][c:8][c:9][c:2]1[c:10]23>>[ch:1]2[c:3][c:4][c:5][c:6]3[c:7][c:8][c:9][ch:2][c:10]23",-0.2482065604],[0.2273495235,0,84.7613374935,5,"completed",-5.58632,-2.79295,6,1,"C(#Cc1c(Nc2cc3c4c(nc5ccccc53)C=Cc4c2C#CC2=CC=CC2)cc2c3c(nc4ccccc42)C=Cc13)C1=CC=CC1","C(#Cc1c(Nc2cc3c4c(nc5cc(C#Cc6ccccc6)ccc53)C=Cc4c2C#CC2=CC=CC2)cc2c3c(nc4cc(C#Cc5ccccc5)ccc42)C=Cc13)C1=CC=CC1",{},"[ch&r6,CH1&r5:1]>>[*:1](-C#C-c1ccccc1)",-0.3508175938],[0.2270488549,0,94.2260457959,5,"completed",-5.44608,-2.75616,6,1,"C(#Cc1[nH]cc2c1cc1c3c(c(C#Cc4cncs4)c(Nc4cc5c6c(cc7c(C#Cc8ccccc8)[nH]cc75)N=Cc6c4C#Cc4cncs4)cc32)C=N1)c1ccccc1","C(#Cc1[nH]nc2c1cc1c3c(c(C#Cc4cncs4)c(Nc4cc5c6c(cc7c(C#Cc8ccccc8)[nH]nc75)N=Cc6c4C#Cc4cncs4)cc32)C=N1)c1ccccc1",{},"[chr5,CH1r5:1]>>[n:1]",-0.2599356021],[0.2270022457,0,85.1554676774,5,"completed",-5.41768,-2.79642,6,1,"C(#Cc1c(Nc2nc3c4c(cc5c[nH]cc53)C=Cc4c2C#CC2=CC=NC2)nc2c3c(cc4c[nH]cc42)C=Cc13)C1=CC=NC1","C(#Cc1c(Nc2nc3c4c(cc5c[nH]cc53)N=Cc4c2C#CC2=CC=NC2)nc2c3c(cc4c[nH]cc42)N=Cc13)C1=CC=NC1",{},"[chr5,CH1r5:1]>>[n:1]",-0.2381229494],[0.226861642,0,166.3626925147,5,"completed",-5.26372,-2.33837,6,1,"C(#Cc1cc2[nH]ncc2cc1Nc1cc2cn[nH]c2cc1C#CC1=CC(C=Cc2ccccn2)=CC1)C1=CC(C=Cc2ccccn2)=CC1","C(#Cc1cc2[nH]ncc2cc1Nc1cc2cn[nH]c2cc1C#CC1=CC(C=Cc2cnccn2)=CC1)C1=CC(C=Cc2cnccn2)=CC1",{},"[ch&r6:0]>>[nr6:0]",-0.2020163911],[0.2267035415,0,98.0419607949,5,"completed",-5.04009,-2.82511,6,1,"O=c1cccc(C#Cc2cc[nH]c2C#Cc2c(Nc3cc4c5c(cc6c4c(c3C#Cc3[nH]ccc3C#Cc3cccc(=O)o3)C=C6)=CCC=5)cc3c4c(cc5c3c2C=C5)=CCC=4)o1","O=c1cncc(C#Cc2cc[nH]c2C#Cc2c(Nc3cc4c5c(cc6c4c(c3C#Cc3[nH]ccc3C#Cc3cncc(=O)o3)C=C6)=CCC=5)cc3c4c(cc5c3c2C=C5)=CCC=4)o1",{},"[ch&r6:0]>>[nr6:0]",-0.1066346006],[0.226679832,0,117.9223353101,5,"completed",-5.25217,-2.83395,6,1,"C(#Cc1c(Nc2cc3c4c(nc5c3c(c2C#CC2=CC=NC2)C=C5C=Cc2ccccc2)=CCC=4)cc2c3c(nc4c2c1C=C4C=Cc1ccccc1)=CCC=3)C1=CC=NC1","C(#Cc1c(Nc2cc3c4c(nc5c3c(c2C#CC2=CC=NC2)C=C5C=CC2=CC=CC2)=CCC=4)cc2c3c(nc4c2c1C=C4C=CC1=CC=CC1)=CCC=3)C1=CC=NC1",{},"[c:0]1[ch:1][ch][c:3][c!r5:4][c!r5:5]1>>[c:0]1[CH2:1][c:3][c:4][c:5]1",-0.1589086987],[0.2266280549,0,80.5024286965,5,"completed",-5.7272,-3.49662,6,1,"C(#Cc1c(Nc2cc3c4sc(=C5C=CC=C5)sc4cc4cnc(c2C#CC2=CC=CC2)c43)cc2c3sc(=C4C=CC=C4)sc3cc3cnc1c32)C1=CC=CC1","C(#Cc1c(Nc2cc3c4sc(=C5C=CC=C5)sc4nc4cnc(c2C#CC2=CC=CC2)c43)cc2c3sc(=C4C=CC=C4)sc3nc3cnc1c32)C1=CC=CC1",{},"[ch&r6:0]>>[nr6:0]",-0.4463594545],[0.2265548541,0,203.0032086768,5,"completed",-5.56304,-3.01587,7,1,"C(#Cc1c(Nc2cc3c4c(cc5c3c(c2C#CC2=CN=NC2)C=C5)OCO4)cc2c3c(cc4c2c1C=C4)OCO3)C1=CN=NC1","C(#Cc1c(Nc2cc3c4c(cc5c3c(c2C#CC2=CN=NC2)C(C#Cc2ccccc2)=C5)OCO4)cc2c3c(cc4c2c1C(C#Cc1ccccc1)=C4)OCO3)C1=CN=NC1",{},"[ch&r6,CH1&r5:1]>>[*:1](-C#C-c1ccccc1)",-0.3824516481],[0.2262602287,0,86.1129999976,5,"completed",-5.34492,-2.853,6,1,"C(#Cc1[nH]cc2c1cc1c3c(c(C#Cc4cncs4)c(Nc4cc5c6c(cc7c(C#Cc8ccccc8)[nH]cc75)N=Cc6c4C#Cc4cncs4)cc32)C=N1)c1ccccc1","C(#Cc1[nH]cc2c1cc1c3c(c(C#Cc4cncs4)c(Nc4nc5c6c(cc7c(C#Cc8ccccc8)[nH]cc75)N=Cc6c4C#Cc4cncs4)nc32)C=N1)c1ccccc1",{},"[ch&r6:0]>>[nr6:0]",-0.1918553984],[0.2258486083,0,231.9283226971,5,"completed",-5.35049,-2.38892,7,1,"C(#Cc1ccccc1-c1ncc[nH]1)c1ccc2cccc(Nc3cccc4ccc(C#Cc5ccccc5-c5ncc[nH]5)cc34)c2c1","C(#Cc1ccc(C#Cc2ccc3cccc(Nc4cccc5ccc(C#Cc6ccc(C#Cc7ccccc7)cc6-c6ncc[nH]6)cc45)c3c2)c(-c2ncc[nH]2)c1)c1ccccc1",{},"[ch&r6,CH1&r5:1]>>[*:1](-C#C-c1ccccc1)",-0.2907506054],[0.225539089,0,201.7459740891,5,"completed",-4.83126,-2.16825,6,1,"C(=Cc1c(Nc2cc3c4c(cc5c(c4c2C=Cc2ccccc2)=CCC=5)C=C3)cc2c3c(cc4c(c13)=CCC=4)C=C2)c1ccccc1","C1=CC(C=Cc2c(Nc3cc4c5c(cc6c(c5c3C=CC3=CCC=C3)=CCC=6)C=C4)cc3c4c(cc5c(c24)=CCC=5)C=C3)=CC1",{},"[c:0]1[ch:1][ch][c:3][c!r5:4][c!r5:5]1>>[c:0]1[CH2:1][c:3][c:4][c:5]1",-0.2758438326],[0.2254823037,0,109.8085105041,5,"completed",-5.38537,-2.534,6,1,"C(#Cc1cc2ncc3c(c2cc1Nc1cc2c4c(cnc2cc1C#Cc1cccs1)=CCC=4)=CCC=3)c1cccs1","C(#Cc1cc2ncc3c(c2cc1Nc1cc2c4c(cnc2cc1C#Cc1cncs1)=CCC=4)=CCC=3)c1cncs1",{},"[chr5,CH1r5:1]>>[n:1]",-0.2279507996],[0.2253420906,0,129.463504767,5,"completed",-5.15519,-2.04364,6,1,"C(#Cc1ccc2ccc3cc(C#Cc4cccs4)c(Nc4cc5c(ccc6ccc(C#Cc7ccccc7)cc65)cc4C#Cc4cccs4)cc3c2c1)c1ccccc1","C(#Cc1ccc2ccc3cc(C#Cc4cccs4)c(N(c4ccccc4)c4cc5c(ccc6ccc(C#Cc7ccccc7)cc65)cc4C#Cc4cccs4)cc3c2c1)c1ccccc1",{},"[r:1][NH!R:2][r:3]>>[r:1][N:2](-c1ccccc1)[r:3]",-0.1351048029],[0.225306088,0,96.8064159097,5,"completed",-5.32716,-2.32367,6,1,"C(#Cc1cc2ccc3ccccc3c2cc1Nc1cc2c(ccc3ccccc32)cc1C#Cc1cccs1)c1cccs1","C(#Cc1cc2cc3c4c(cccc4c2cc1Nc1cc2c(cc1C#Cc1cccs1)cc1c4c(cccc42)C=C1)C=C3)c1cccs1",{},"[ch:1]2[c:3][c:4][c:5][c:6]3[c:7][c:8][c:9][ch:2][c:10]23>>C1=C[c:1]2[c:3][c:4][c:5][c:6]3[c:7][c:8][c:9][c:2]1[c:10]23",-0.1861620217],[0.2252959209,0,142.0725925709,5,"completed",-4.94426,-2.36023,6,1,"O=c1oc(C#Cc2ccccc2)ccc1C#Cc1c(Nc2cc3cocc3c(-c3ccco3)c2C#Cc2ccc(C#Cc3ccccc3)oc2=O)cc2cocc2c1-c1ccco1","C(#Cc1ccc(C#Cc2c(Nc3cc4cocc4c(-c4ccco4)c3C#Cc3ccc(C#Cc4ccccc4)cc3)cc3cocc3c2-c2ccco2)cc1)c1ccccc1",{},"[o:1][c:2](=O)>>[ch:1][ch:2]",-0.1790797194],[0.2252132662,0,200.3672201827,5,"completed",-5.26814,-2.74668,7,1,"O=c1oc2cc(C#CC3=C(C#Cc4ccccc4)N=CC3)c(Nc3cc4c5c(c(=O)oc4cc3C#CC3=C(C#Cc4ccccc4)N=CC3)=CCC=5)cc2c2c1=CCC=2","O=c1oc2cc(C#CC3=C(C#Cc4cccnc4)N=CC3)c(Nc3cc4c5c(c(=O)oc4cc3C#CC3=C(C#Cc4cccnc4)N=CC3)=CCC=5)cc2c2c1=CCC=2",{},"[ch&r6:0]>>[nr6:0]",-0.2323786611],[0.2251848485,0,102.9820572876,5,"completed",-5.40577,-2.44119,6,1,"O=c1cc2ccc3cc(C#CC4=CC=CC4)c(Nc4cc5c(ccc6cc(=O)occ65)cc4C#CC4=CC=CC4)cc3c2co1","O=c1cc2ccc3cc(C#CC4=CC=CC4)c(Nc4cc5c(ccc6cc(=O)[nH]cc65)cc4C#CC4=CC=CC4)cc3c2c[nH]1",{},"[o:1]>>[nH:1]",-0.2375247306],[0.2250789907,0,129.104275693,5,"completed",-5.57305,-2.74631,6,1,"C(#Cc1cc2ccc3c(c2cc1Nc1cc2c4c(ccc2cc1C#CC1=CC=CC1)=NCC=4)=CCN=3)C1=CC=CC1","C(#Cc1cc2ccc3c(c2cc1Nc1cc2c4c(ccc2cc1C#CC1=NC=CC1)=NCC=4)=CCN=3)C1=NC=CC1",{},"[chr5,CH1r5:1]>>[n:1]",-0.3554128617],[0.2947877393,0,106.2356010079,6,"completed",-5.27137,-3.76175,6,1,"C(#Cc1c(Nc2cc3c4c(cc5c3c(c2C#Cc2ccccc2)C=C5)=CC(=C2C=CN=C2)C=4)cc2c3c(cc4c2c1C=C4)=CC(=C1C=CN=C1)C=3)c1ccccc1","C(#Cc1c(Nc2cc3c4c(cc5c3c(c2C#CC2=CCC=C2)C=C5)=CC(=C2C=CN=C2)C=4)cc2c3c(cc4c2c1C=C4)=CC(=C1C=CN=C1)C=3)C1=CCC=C1",{},"[c:0]1[ch:1][ch][c:3][c!r5:4][c!r5:5]1>>[c:0]1[CH2:1][c:3][c:4][c:5]1",-0.1602378376],[0.2657549157,0,94.0048379998,6,"completed",-5.29967,-3.78373,6,1,"C(#Cc1c(Nc2cc3c4c(cc5c3c(c2C#Cc2ccccc2)C=C5)=CC(=C2C=CC=C2)C=4)cc2c3c(cc4c2c1C=C4)=CC(=C1C=CC=C1)C=3)c1ccccc1","C(#Cc1c(Nc2cc3c4c(cc5c3c(c2C#Cc2ccccc2)C=C5)=CC(=C2C=CN=C2)C=4)cc2c3c(cc4c2c1C=C4)=CC(=C1C=CN=C1)C=3)c1ccccc1",{},"[chr5,CH1r5:1]>>[n:1]",-0.1684407401],[0.2626341174,0,100.0896068872,6,"completed",-5.37106,-4.06198,6,1,"C(#Cc1c(Nc2cc3c4c(cc5c3c(c2C#Cc2ccccc2)C=C5)=CC(=C2C=CN=C2)C=4)cc2c3c(cc4c2c1C=C4)=CC(=C1C=CN=C1)C=3)c1ccccc1","C(#Cc1c(Nc2cc3c4c(cc5c3c(c2C#Cc2ccccc2)N=C5)=CC(=C2C=CN=C2)C=4)cc2c3c(cc4c2c1N=C4)=CC(=C1C=CN=C1)C=3)c1ccccc1",{},"[chr5,CH1r5:1]>>[n:1]",-0.2145226234],[0.2625799321,0,104.3044750986,6,"completed",-5.34288,-3.74097,6,1,"C(#Cc1c(Nc2cc3c4c(cc5c3c(c2C#Cc2ccccc2)C=C5)=CC(=C2C=CN=C2)C=4)cc2c3c(cc4c2c1C=C4)=CC(=C1C=CN=C1)C=3)c1ccccc1","C(#Cc1cc2ccc3c(c2cc1Nc1cc2c4c(ccc2cc1C#Cc1ccccc1)=CC(=C1C=CN=C1)C=4)=CC(=C1C=CN=C1)C=3)c1ccccc1",{},"[ch,CH]1=,:[ch,CH][c:1]2[c:3][c:4][c:5][c:6]3[c:7][c:8][c:9][c:2]1[c:10]23>>[ch:1]2[c:3][c:4][c:5][c:6]3[c:7][c:8][c:9][ch:2][c:10]23",-0.1994614343],[0.2448151461,0,110.3124062065,6,"completed",-5.20939,-3.76883,6,1,"C(#Cc1c(Nc2cc3c4c(cc5c3c(c2C#Cc2ccccc2)C=C5)=CC(=C2C=CN=C2)C=4)cc2c3c(cc4c2c1C=C4)=CC(=C1C=CN=C1)C=3)c1ccccc1","C(#Cc1cccc2ccccc12)c1c(Nc2cc3c4c(cc5c3c(c2C#Cc2cccc3ccccc23)C=C5)=CC(=C2C=CN=C2)C=4)cc2c3c(cc4c2c1C=C4)=CC(=C1C=CN=C1)C=3",{},"[cH&r6:1][cH&r6:2]>>[c:1]2cccc[c:2]2",-0.1342842183],[0.2399935866,0,108.6849614949,6,"completed",-5.45791,-3.88845,6,1,"C(#Cc1c(Nc2cc3c4c(cc5c3c(c2C#Cc2cccnc2)C=C5)=CC(=C2C=CC=C2)C=4)cc2c3c(cc4c2c1C=C4)=CC(=C1C=CC=C1)C=3)c1cccnc1","C(#Cc1c(Nc2cc3c4c(cc5c3c(c2C#Cc2cccnc2)C=C5)=CC(=C2C=CN=C2)C=4)cc2c3c(cc4c2c1C=C4)=CC(=C1C=CN=C1)C=3)c1cccnc1",{},"[chr5,CH1r5:1]>>[n:1]",-0.2730956045],[0.2382030696,0,140.6878441921,6,"completed",-5.36509,-3.7888,9,1,"C(#Cc1c(Nc2cc3c4c(cc5c3c(c2C#Cc2ccccc2)C=C5)=CC(=C2C=CN=C2)C=4)cc2c3c(cc4c2c1C=C4)=CC(=C1C=CN=C1)C=3)c1ccccc1","C(#Cc1c(N(c2ccccc2)c2cc3c4c(cc5c3c(c2C#Cc2ccccc2)C=C5)=CC(=C2C=CN=C2)C=4)cc2c3c(cc4c2c1C=C4)=CC(=C1C=CN=C1)C=3)c1ccccc1",{},"[r:1][NH!R:2][r:3]>>[r:1][N:2](-c1ccccc1)[r:3]",-0.2328662631],[0.2380990293,0,112.882226982,6,"completed",-5.22407,-3.76372,6,1,"C(#Cc1c(Nc2cc3c4c(cc5c3c(c2C#Cc2ccccc2)C=C5)=CC(=C2C=CN=C2)C=4)cc2c3c(cc4c2c1C=C4)=CC(=C1C=CN=C1)C=3)c1ccccc1","C(#Cc1c(Nc2cc3c4c(cc5c3c(c2C#CC2=CC=CC2)C=C5)=CC(=C2C=CN=C2)C=4)cc2c3c(cc4c2c1C=C4)=CC(=C1C=CN=C1)C=3)C1=CC=CC1",{},"[c:0]1[ch:1][ch][c:3][c!r5:4][c!r5:5]1>>[c:0]1[CH2:1][c:3][c:4][c:5]1",-0.1424259315],[0.2354239475,0,111.2202258082,6,"completed",-5.18478,-4.01405,6,6,"C(#Cc1c(Nc2cc3c4sc(=C5C=CN=C5)sc4cc4cnc(c2C#CC2=CC=CC2)c43)cc2c3sc(=C4C=CN=C4)sc3cc3cnc1c32)C1=CC=CC1","C(#Cc1c(Nc2cc3c4c(cc5c3c(c2C#CC2=CC=CC2)N=C5)=CC(=C2C=CN=C2)C=4)cc2c3c(cc4c2c1N=C4)=CC(=C1C=CN=C1)C=3)C1=CC=CC1",{},"[S,s:0]1[r5:1]-,=,:[r5:2][S,s:3][*:4]1>>[CH:0]1=[C:1][C:2]=[CH:3][*:4]1",-0.1260630253],[0.2351966627,0,95.1547527802,6,"completed",-5.33092,-3.96453,6,1,"C(#Cc1c(Nc2cc3c4c(cc5c3c(c2C#Cc2ccccc2)C=C5)=CC(=C2C=CN=C2)C=4)cc2c3c(cc4c2c1C=C4)=CC(=C1C=CN=C1)C=3)c1ccccc1","C(#Cc1c(Nc2cc3c4c(cc5c3c(c2C#Cc2ccccc2)C=C5)=CC(=C2C=NC=N2)C=4)cc2c3c(cc4c2c1C=C4)=CC(=C1C=NC=N1)C=3)c1ccccc1",{},"[chr5,CH1r5:1]>>[n:1]",-0.1875718788],[0.232481632,0,123.0697758147,6,"completed",-5.21076,-2.33475,7,1,"C(#Cc1c(Nc2cc3c4c(ccc3c(C#Cc3cccnc3)c2C#CC2=CCC=N2)=CCN=4)cc2c3c(ccc2c1C#Cc1cccnc1)=CCN=3)C1=CCC=N1","C(#Cc1c(Nc2cc3c(ccc4c[nH]nc43)c(C#Cc3cccnc3)c2C#CC2=CCC=N2)cc2c(ccc3c[nH]nc32)c1C#Cc1cccnc1)C1=CCC=N1",{},"[#6H2r5:1]>>[NH:1]",-0.145455769],[0.2295366013,0,110.3555093869,6,"completed",-5.40854,-3.76659,6,1,"C(#Cc1c(Nc2cc3c4c(cc5c3c(c2C#Cc2ccccc2)C=C5)=CC(=C2C=CN=C2)C=4)cc2c3c(cc4c2c1C=C4)=CC(=C1C=CN=C1)C=3)c1ccccc1","C(#Cc1c(Nc2cc3c4c(cc5c3c(c2C#Cc2ccccc2)C=C5)=CC(=C2C=CN=C2)N=4)cc2c3c(cc4c2c1C=C4)=CC(=C1C=CN=C1)N=3)c1ccccc1",{},"[chr5,CH1r5:1]>>[n:1]",-0.2425383164],[0.2286078567,0,73.2688377902,6,"completed",-5.38448,-2.6884,6,1,"C(#Cc1cncc2ccncc12)c1c(Nc2cc3c4c(nc5c3c(c2C#Cc2cncc3ccncc23)C=C5)=CCC=4)cc2c3c(nc4c2c1C=C4)=CCC=3","C(#Cc1cncc2ccncc12)c1c(Nc2cc3c4c(nc5c[nH]cc53)C=Cc4c2C#Cc2cncc3ccncc23)cc2c3c(nc4c[nH]cc42)C=Cc13",{},"[#6H2r5:1]>>[NH:1]",-0.2121873443],[0.2281955682,0,87.614365737,6,"completed",-5.31543,-2.92702,8,1,"C(#Cc1c(Nc2cc3c4c(c2C#CC2=CC=CC2)C=Nc4c(C#Cc2cccnc2)c2c[nH]cc23)cc2c3c1C=Nc3c(C#Cc1cccnc1)c1c[nH]cc12)C1=CC=CC1","C(#Cc1c(Nc2cc3c4c(c2C#CC2=CC=NC2)C=Nc4c(C#Cc2cccnc2)c2c[nH]cc23)cc2c3c1C=Nc3c(C#Cc1cccnc1)c1c[nH]cc12)C1=CC=NC1",{},"[chr5,CH1r5:1]>>[n:1]",-0.1744053287],[0.22636269,0,74.8071944981,6,"completed",-5.11924,-2.53615,6,1,"C(#Cc1cncc2ccncc12)c1c(Nc2cc3c4c(nc5c3c(c2C#Cc2cncc3ccncc23)C=C5)=CCC=4)cc2c3c(nc4c2c1C=C4)=CCC=3","C(#Cc1cncc2ccncc12)c1c(Nc2cc3c4c(cc5c3c(c2C#Cc2cncc3ccncc23)C=C5)=CCC=4)cc2c3c(cc4c2c1C=C4)=CCC=3",{},"[nr6:0]>>[ch&r6:0]",-0.07600989],[0.225909926,0,115.1540541905,6,"completed",-5.114,-3.40186,6,5,"C(#Cc1c(Nc2cc3c4c(cc5c3c(c2C#CC2=CC=CC2=C2C=CC=C2)C=C5)=CCC=4)cc2c3c(cc4c2c1C=C4)=CCC=3)C1=CC=CC1=C1C=CC=C1","C(#Cc1c(Nc2cc3c4c(cc5c3c(c2C#CC2=CC=CC2=C2C=CN=C2)C=C5)=CCC=4)cc2c3c(cc4c2c1C=C4)=CCC=3)C1=CC=CC1=C1C=CN=C1",{},"[chr5,CH1r5:1]>>[n:1]",-0.1155703085],[0.2247858715,0,153.1504660379,6,"completed",-4.70441,-2.8679,6,1,"C(#Cc1cc2cc3c(cc2cc1Nc1cc2cc4c(cc2cc1C#CC1=CSCS1)=CCC=4)=CCC=3)C1=CSCS1","C(#Cc1cc2cc3c(cc2cc1Nc1cc2cc4c(cc2cc1C#CC1=CSSS1)=CCC=4)=CCC=3)C1=CSSS1",{},"[#6H2r5:1]>>[S:1]",-0.31644253],[0.2236539217,0,87.7712280198,6,"completed",-5.13404,-2.74517,7,1,"C(#Cc1c(Nc2cc3c4c(c2C#CC2=CC=CC2)C=Nc4c(C#Cc2cccnc2)c2c[nH]cc23)cc2c3c1C=Nc3c(C#Cc1cccnc1)c1c[nH]cc12)C1=CC=CC1","C(#Cc1c(Nc2cc3c4c(c2C#Cc2ccccc2)C=Nc4c(C#Cc2cccnc2)c2c[nH]cc23)cc2c3c1C=Nc3c(C#Cc1cccnc1)c1c[nH]cc12)c1ccccc1",{},"[CH2:0]1[c,C:1]-,=,:[c,C:2]-,=,:[c,C:3]-,=,:[c,C:4]1>>[ch:0]1c[c:1][c:2][c:3][c:4]1",-0.0909481284],[0.2221444687,0,140.9174380969,6,"completed",-5.41936,-3.76903,6,1,"C(#Cc1c(Nc2cc3c4c(cc5c3c(c2C#Cc2ccccc2)C=C5)=CC(=C2C=CN=C2)C=4)cc2c3c(cc4c2c1C=C4)=CC(=C1C=CN=C1)C=3)c1ccccc1","C1=CC(=C2C=c3cc4c5c(cc(Nc6cc7c8c(cc9c(c8c6)=CC(=C6C=CN=C6)C=9)C=C7)cc5c3=C2)C=C4)C=N1",{},"[c&r6,C&r5:1](-C#C-c1ccccc1)>>[ch&r6,CH1&r5:1]",-0.2642597606],[0.2218380728,0,112.6990314078,6,"completed",-5.26605,-3.75737,6,1,"C(#Cc1c(Nc2cc3c4c(cc5c3c(c2C#Cc2cccnc2)C=C5)=CC(=C2C=CC=C2)C=4)cc2c3c(cc4c2c1C=C4)=CC(=C1C=CC=C1)C=3)c1cccnc1","C(#Cc1c(Nc2cc3c4c(cc5c3c(c2C#Cc2cccnc2)C=C5)=CC(=C2C=CC=N2)C=4)cc2c3c(cc4c2c1C=C4)=CC(=C1C=CC=N1)C=3)c1cccnc1",{},"[chr5,CH1r5:1]>>[n:1]",-0.161900114],[0.2216511755,0,141.7653306853,6,"completed",-4.68254,-2.90977,6,1,"C(#Cc1cc2cc3c(cc2cc1Nc1cc2cc4c(cc2cc1C#CC1=CSCS1)=CCC=4)=CCC=3)C1=CSCS1","C(#Cc1cc2cc3c(cc2cc1Nc1cc2cc4c(cc2cc1C#CC1=CSOS1)=CCC=4)=CCC=3)C1=CSOS1",{},"[#6H2r5:1]>>[O:1]",-0.3247939443],[0.2213329746,0,101.709588489,6,"completed",-5.34879,-3.81374,6,1,"C(#Cc1c(Nc2cc3c4c(cc5c3c(c2C#Cc2ccccc2)C=C5)=CC(=C2C=CN=C2)C=4)cc2c3c(cc4c2c1C=C4)=CC(=C1C=CN=C1)C=3)c1ccccc1","C(#Cc1c(Nc2cc3c4c(cc5c3c(c2C#Cc2ccccn2)C=C5)=CC(=C2C=CN=C2)C=4)cc2c3c(cc4c2c1C=C4)=CC(=C1C=CN=C1)C=3)c1ccccn1",{},"[ch&r6:0]>>[nr6:0]",-0.2016782284],[0.2210227521,0,117.3628262186,6,"completed",-5.19151,-3.3521,6,1,"C(#Cc1c(Nc2cc3c4c(cc5c3c(c2C#CC2=CC=CC2=C2C=CC=C2)N=C5)=CCC=4)cc2c3c(cc4c2c1N=C4)=CCC=3)C1=CC=CC1=C1C=CC=C1","C(#Cc1c(Nc2cc3c4c(cc5c3c(c2C#CC2=CC=CC2=C2C=CN=C2)N=C5)=CCC=4)cc2c3c(cc4c2c1N=C4)=CCC=3)C1=CC=CC1=C1C=CN=C1",{},"[chr5,CH1r5:1]>>[n:1]",-0.1337061413],[0.2208095941,0,98.4529240959,6,"completed",-5.53376,-3.94884,6,1,"C(#Cc1c(Nc2cc3c4c(cc5c3c(c2C#Cc2ccccc2)C=C5)=CC(=C2C=CN=C2)C=4)cc2c3c(cc4c2c1C=C4)=CC(=C1C=CN=C1)C=3)c1ccccc1","C(#Cc1c(Nc2cc3c4c(cc5c3c(c2C#Cc2ccccc2)C=N5)=CC(=C2C=CN=C2)C=4)cc2c3c(cc4c2c1C=N4)=CC(=C1C=CN=C1)C=3)c1ccccc1",{},"[chr5,CH1r5:1]>>[n:1]",-0.3191948773],[0.219904223,0,113.5769761167,6,"completed",-5.50115,-3.08479,6,1,"C(#Cc1c(Nc2cc3c4c(c2C#CC2=CC=CC2)C=Nc4c(C#Cc2cccnc2)c2ccccc23)cc2c3c1C=Nc3c(C#Cc1cccnc1)c1ccccc12)C1=CC=CC1","C(#Cc1c(Nc2cc3c4c(c2C#CC2=CN=CC2)C=Nc4c(C#Cc2cccnc2)c2ccccc23)cc2c3c1C=Nc3c(C#Cc1cccnc1)c1ccccc12)C1=CN=CC1",{},"[chr5,CH1r5:1]>>[n:1]",-0.3029045684],[0.2195974049,0,91.9629171985,6,"completed",-5.33415,-3.78598,7,1,"C(#Cc1c(Nc2cc3c4c(cc5c3c(c2C#Cc2ccccc2)C=C5)=CC(=C2C=CN=C2)C=4)cc2c3c(cc4c2c1C=C4)=CC(=C1C=CN=C1)C=3)c1ccccc1","C(#Cc1c(Nc2nc3c4c(cc5c3c(c2C#Cc2ccccc2)C=C5)=CC(=C2C=CN=C2)C=4)nc2c3c(cc4c2c1C=C4)=CC(=C1C=CN=C1)C=3)c1ccccc1",{},"[ch&r6:0]>>[nr6:0]",-0.1879415525],[0.2188595592,0,138.4801384993,6,"completed",-5.462,-3.07871,7,1,"C(#Cc1cncc2c1=CCC=2)c1c(Nc2cc3c4c(nc5c3c(c2C#Cc2cncc3c2=CCC=3)C=C5)=CCC=4)cc2c3c(nc4c2c1C=C4)=CCC=3","C(#Cc1cncc2c1=CCC=2)c1c(Nc2cc3c4c(nc5cscc53)C=Cc4c2C#Cc2cncc3c2=CCC=3)cc2c3c(nc4cscc42)C=Cc13",{},"[#6H2r5:1]>>[S:1]",-0.2887703391],[0.2188276145,0,127.5222346012,6,"completed",-5.19784,-2.63972,7,1,"C(#Cc1c(Nc2cc3c4c(cc5n[nH]cc53)C=Nc4c2C#CC2=CC(C3=CC=CC3)=CC2)cc2c3c(cc4n[nH]cc42)C=Nc13)C1=CC(C2=CC=CC2)=CC1","C(#Cc1c(Nc2cc3c4c(cc5n[nH]cc53)C=Nc4c2C#CC2=CC(C3=CN=CC3)=CC2)cc2c3c(cc4n[nH]cc42)C=Nc13)C1=CC(C2=CN=CC2)=CC1",{},"[chr5,CH1r5:1]>>[n:1]",-0.1447498755],[0.217028822,0,95.0700952963,6,"completed",-5.09317,-3.64175,6,1,"C(#Cc1c(Nc2cc3c4c(cc5c3c(c2C#Cc2ccccc2)C=C5)=CC(=C2C=CC=C2)C=4)cc2c3c(cc4c2c1C=C4)=CC(=C1C=CC=C1)C=3)c1ccccc1","C(#Cc1c(Nc2cc3c4c(cc5c3c(c2C#Cc2ccccc2)C=C5)=CC(=C2C=CC=N2)C=4)cc2c3c(cc4c2c1C=C4)=CC(=C1C=CC=N1)C=3)c1ccccc1",{},"[chr5,CH1r5:1]>>[n:1]",-0.0951902357],[0.2166804648,0,138.826180395,6,"completed",-4.9228,-1.72839,6,6,"C(#Cc1ccccc1)C1=Cc2c(cccc2Nc2cccc3c2C=C(C#Cc2ccccc2)C3)C1","C(#Cc1cc2c(Nc3cccc4[nH]c(C#Cc5ccccc5)cc34)cccc2[nH]1)c1ccccc1",{},"[#6H2r5:1]>>[NH:1]",-0.186168284],[0.2164772246,0,118.6357992119,6,"completed",-5.42174,-3.10245,6,1,"C(#Cc1c(Nc2cc3c4c(c(C#Cc5cccnc5)c5c3c(c2C#CC2=CC=CC2)C=N5)=CCN=4)cc2c3c(c(C#Cc4cccnc4)c4c2c1C=N4)=CCN=3)C1=CC=CC1","C(#Cc1c(Nc2cc3c4c(c(C#Cc5cccnc5)c5c3c(c2C#CC2=CN=CC2)C=N5)=CCN=4)cc2c3c(c(C#Cc4cccnc4)c4c2c1C=N4)=CCN=3)C1=CN=CC1",{},"[chr5,CH1r5:1]>>[n:1]",-0.2545537279],[0.2164069381,0,197.0098490128,6,"completed",-5.54268,-3.82862,8,1,"C(#Cc1c(Nc2cc3c4c(cc5nocc53)C=Nc4c2C#CC2=CC(C3=CCC=C3)=CC2=C2C=CC=C2)cc2c3c(cc4nocc42)C=Nc13)C1=CC(C2=CCC=C2)=CC1=C1C=CC=C1","C(#Cc1c(Nc2cc3c4c(cc5nocc53)C=Nc4c2C#CC2=CC(C3=CCC=C3)=CC2=C2C=CN=C2)cc2c3c(cc4nocc42)C=Nc13)C1=CC(C2=CCC=C2)=CC1=C1C=CN=C1",{},"[chr5,CH1r5:1]>>[n:1]",-0.3672002396],[0.2158646559,0,135.2110201988,6,"completed",-5.4947,-3.0886,7,1,"C(#Cc1c(Nc2cc3c4c(cc5nocc53)C=Nc4c2C#CC2=CC(C3=CC=CC3)=CC2)cc2c3c(cc4nocc42)C=Nc13)C1=CC(C2=CC=CC2)=CC1","C(#Cc1c(Nc2cc3c4c(cc5nocc53)C=Nc4c2C#CC2=CC(C3=CN=CC3)=CC2)cc2c3c(cc4nocc42)C=Nc13)C1=CC(C2=CN=CC2)=CC1",{},"[chr5,CH1r5:1]>>[n:1]",-0.3076006893],[0.2153218943,0,91.4221213025,6,"completed",-5.54864,-4.10709,6,1,"C(#Cc1c(Nc2cc3c4c(cc5c3c(c2C#Cc2ccccc2)C=C5)=CC(=C2C=CN=C2)C=4)cc2c3c(cc4c2c1C=C4)=CC(=C1C=CN=C1)C=3)c1ccccc1","C(#Cc1c(Nc2cc3c4c(cc5c3c(c2C#Cc2ccccc2)C=C5)=CC(=C2C=NN=C2)C=4)cc2c3c(cc4c2c1C=C4)=CC(=C1C=NN=C1)C=3)c1ccccc1",{},"[chr5,CH1r5:1]>>[n:1]",-0.3270843172],[0.2151111528,0,89.9822724168,6,"completed",-5.2067,-2.89059,8,1,"C(#Cc1c(Nc2cc3c4c(c2C#CC2=CC=CC2)C=Nc4c(C#Cc2cccnc2)c2c[nH]cc23)cc2c3c1C=Nc3c(C#Cc1cccnc1)c1c[nH]cc12)C1=CC=CC1","C(#Cc1c(Nc2cc3c4c(c2C#CC2=CC=CC2)C=Nc4c(C#Cc2cncnc2)c2c[nH]cc23)cc2c3c1C=Nc3c(C#Cc1cncnc1)c1c[nH]cc12)C1=CC=CC1",{},"[ch&r6:0]>>[nr6:0]",-0.1169418892],[0.2146728822,0,135.064018803,6,"completed",-5.45394,-3.08894,7,1,"C(#Cc1cncc2c1=CCC=2)c1c(Nc2cc3c4c(nc5c3c(c2C#Cc2cncc3c2=CCC=3)C=C5)=CCC=4)cc2c3c(nc4c2c1C=C4)=CCC=3","C(#Cc1cncc2c1=CCC=2)c1c(Nc2cc3c4c(nc5cocc53)C=Cc4c2C#Cc2cncc3c2=CCC=3)cc2c3c(nc4cocc42)C=Cc13",{},"[#6H2r5:1]>>[O:1]",-0.2821813526],[0.2146540023,0,116.2819187157,6,"completed",-5.40615,-2.48582,7,1,"C(#Cc1c(Nc2cc3c4c(ccc3c(C#Cc3cccnc3)c2C#CC2=CCC=N2)=CCN=4)cc2c3c(ccc2c1C#Cc1cccnc1)=CCN=3)C1=CCC=N1","C(#Cc1c(Nc2cc3c(ccc4csnc43)c(C#Cc3cccnc3)c2C#CC2=CCC=N2)cc2c(ccc3csnc32)c1C#Cc1cccnc1)C1=CCC=N1",{},"[#6H2r5:1]>>[S:1]",-0.2438198467],[0.2145413855,0,116.2082525843,6,"completed",-5.26767,-3.78072,7,1,"C(#Cc1c(Nc2cc3c4c(cc5c3c(c2C#Cc2ccccc2)C=C5)=CC(=C2C=CN=C2)C=4)cc2c3c(cc4c2c1C=C4)=CC(=C1C=CN=C1)C=3)c1ccccc1","C(#Cc1c(Nc2cc3c4c(cc5c3c(c2C#Cc2ccc3ccccc3c2)C=C5)=CC(=C2C=CN=C2)C=4)cc2c3c(cc4c2c1C=C4)=CC(=C1C=CN=C1)C=3)c1ccc2ccccc2c1",{},"[cH&r6:1][cH&r6:2]>>[c:1]2cccc[c:2]2",-0.1651660986],[0.2139205935,0,122.9951552959,6,"completed",-5.18774,-2.86891,7,1,"C(#Cc1cncc2c1=CCC=2)c1c(Nc2cc3c4c(nc5c3c(c2C#Cc2cncc3c2=CCC=3)C=C5)=CCC=4)cc2c3c(nc4c2c1C=C4)=CCC=3","C(#Cc1cncc2c1=CCC=2)c1c(Nc2cc3c4c(nc5c[nH]cc53)C=Cc4c2C#Cc2cncc3c2=CCC=3)cc2c3c(nc4c[nH]cc42)C=Cc13",{},"[#6H2r5:1]>>[NH:1]",-0.1374771943],[0.2130134796,0,117.1887369128,6,"completed",-5.27949,-2.55797,7,1,"C(#Cc1ccncc1C#Cc1c(Nc2cc3c4c(nc5c3c(c2C#Cc2cnccc2C#Cc2ccccc2)C=C5)=CCC=4)cc2c3c(nc4c2c1C=C4)=CCC=3)c1ccccc1","C(#Cc1ccncc1C#Cc1c(Nc2cc3c4c(nc5c[nH]cc53)C=Cc4c2C#Cc2cnccc2C#Cc2ccccc2)cc2c3c(nc4c[nH]cc42)C=Cc13)c1ccccc1",{},"[#6H2r5:1]>>[NH:1]",-0.1718120005],[0.2122687741,0,106.7938639026,6,"completed",-5.74674,-2.87986,7,1,"C(#Cc1c(Nc2cc3c4c(ccc3c(C#Cc3cccnc3)c2C#CC2=CCC=N2)=CCN=4)cc2c3c(ccc2c1C#Cc1cccnc1)=CCN=3)C1=CCC=N1","C(#Cc1c(Nc2cc3c4c(ccc3c(C#Cc3cccnc3)c2C#CC2=CCC=N2)=NCN=4)cc2c3c(ccc2c1C#Cc1cccnc1)=NCN=3)C1=CCC=N1",{},"[chr5,CH1r5:1]>>[n:1]",-0.4651435444],[0.2119188025,0,123.786493612,6,"completed",-5.09274,-3.24256,7,1,"C(#Cc1cccc2ccccc12)C1=CN=C(C#Cc2c3c(cc4c2=CCC=4)CC(C#CC2=Cc4c(cc5c(c4C#CC4=NC=C(C#Cc6cccc7ccccc67)C4)=CCC=5)C2)=C3)C1","C(#Cc1cccc2ncccc12)C1=CN=C(C#Cc2c3c(cc4c2=CCC=4)CC(C#CC2=Cc4c(cc5c(c4C#CC4=NC=C(C#Cc6cccc7ncccc67)C4)=CCC=5)C2)=C3)C1",{},"[ch&r6:0]>>[nr6:0]",-0.1238907693],[0.2118354402,0,154.4539151073,6,"completed",-5.32829,-3.21445,7,1,"C(#Cc1cncc2c1=CCC=2)c1c(Nc2cc3c4c(nc5c3c(c2C#Cc2cncc3c2=CCC=3)C=C5)=CCC=4)cc2c3c(nc4c2c1C=C4)=CCC=3","C(#Cc1cncc2c1=CCC=2)c1c(Nc2cc3c4c(nc5c3c(c2C#Cc2cncc3c2=CCC=3)N=C5)=CCC=4)cc2c3c(nc4c2c1N=C4)=CCC=3",{},"[chr5,CH1r5:1]>>[n:1]",-0.222245384],[0.2118021528,0,105.4401975125,6,"completed",-5.26761,-2.82396,9,1,"C(#Cc1c(Nc2cc3c4c(c(C#Cc5cccnc5)c5c3c(c2C#CC2=CC=CC2)C=N5)=CCN=4)cc2c3c(c(C#Cc4cccnc4)c4c2c1C=N4)=CCN=3)C1=CC=CC1","C(#Cc1c(Nc2cc3c4c(c2C#CC2=CC=CC2)C=Nc4c(C#Cc2cccnc2)c2c[nH]nc23)cc2c3c1C=Nc3c(C#Cc1cccnc1)c1c[nH]nc12)C1=CC=CC1",{},"[#6H2r5:1]>>[NH:1]",-0.1577442873],[0.2116192365,0,129.8584713077,6,"completed",-5.23233,-2.78845,7,1,"C(#Cc1c(Nc2cc3c4c(cc5c3c(c2C#CC2=CC(C=CC3=CC=CC3)=CC2)C=C5)=CCN=4)cc2c3c(cc4c2c1C=C4)=CCN=3)C1=CC(C=CC2=CC=CC2)=CC1","C(#Cc1c(Nc2cc3c4c(cc5c3c(c2C#CC2=CC(C=CC3=CC=CC3)=CC2)C=C5)=NCN=4)cc2c3c(cc4c2c1C=C4)=NCN=3)C1=CC(C=CC2=CC=CC2)=CC1",{},"[chr5,CH1r5:1]>>[n:1]",-0.1595108922],[0.2114922871,0,105.8788512019,6,"completed",-5.31138,-2.93368,7,1,"C(#Cc1c(Nc2cc3c4c(c2C#CC2=CC=CC2)C=Nc4c(C#Cc2cccnc2)c2c[nH]cc23)cc2c3c1C=Nc3c(C#Cc1cccnc1)c1c[nH]cc12)C1=CC=CC1","C(#Cc1c(Nc2cc3c4c(c2C#CC2=CC=CC2)C=Nc4c(C#Cc2cccnc2)c2n[nH]cc23)cc2c3c1C=Nc3c(C#Cc1cccnc1)c1n[nH]cc12)C1=CC=CC1",{},"[chr5,CH1r5:1]>>[n:1]",-0.1819457839],[0.2110642926,0,95.8566043992,6,"completed",-5.49419,-3.02453,6,1,"C(#Cc1c(Nc2cc3c4c(cc5n[nH]cc53)C=Nc4c2C#CC2=CC(C3=CC=CC3)=CC2)cc2c3c(cc4n[nH]cc42)C=Nc13)C1=CC(C2=CC=CC2)=CC1","C(#Cc1c(Nc2cc3c4c(nc5n[nH]cc53)C=Nc4c2C#CC2=CC(C3=CC=CC3)=CC2)cc2c3c(nc4n[nH]cc42)C=Nc13)C1=CC(C2=CC=CC2)=CC1",{},"[ch&r6:0]>>[nr6:0]",-0.2921087282],[0.2110156676,0,160.2436731919,6,"completed",-4.92766,-2.82159,6,1,"C(#Cc1c(Nc2cc3c4c(cc5c3c(c2C#CC2=CC=CC2)C=N5)=CC(=C2SC=CS2)C=4)cc2c3c(cc4c2c1C=N4)=CC(=C1SC=CS1)C=3)C1=CC=CC1","C(#Cc1c(Nc2cc3c4c(cc5c3c(c2C#CC2=CN=CC2)C=N5)=CC(=C2SC=CS2)C=4)cc2c3c(cc4c2c1C=N4)=CC(=C1SC=CS1)C=3)C1=CN=CC1",{},"[chr5,CH1r5:1]>>[n:1]",-0.2005780692],[0.2108007148,0,106.329687289,6,"completed",-5.0641,-2.74364,7,1,"C(#Cc1c(Nc2cc3c4c(c2C#CC2=CC=CC2)C=Nc4c(C#Cc2cccnc2)c2c[nH]cc23)cc2c3c1C=Nc3c(C#Cc1cccnc1)c1c[nH]cc12)C1=CC=CC1","C(#Cc1c2c3c(c(C#Cc4ccc[nH]4)c(Nc4cc5c6c(c4C#Cc4ccc[nH]4)C=Nc6c(C#Cc4cccnc4)c4c[nH]cc45)cc3c3c[nH]cc13)C=N2)c1cccnc1",{},"[#6H2r5:1]>>[NH:1]",-0.1092589552],[0.2107325862,0,394.4167658919,6,"completed",-5.64551,-3.58638,8,1,"C(#Cc1cc2ccccc2cc1Nc1cccs1)C1=CC(=C2C=CC(C#Cc3cc4ccccc4cc3Nc3cccs3)=C2)C=C1","C(#Cc1c(Nc2cccs2)cc2cccc3c2c1C=C3)C1=CC(=C2C=CC(C#Cc3c(Nc4cccs4)cc4cccc5c4c3C=C5)=C2)C=C1",{},"[ch:1]2[c:3][c:4][c:5][c:6]3[c:7][c:8][c:9][ch:2][c:10]23>>C1=C[c:1]2[c:3][c:4][c:5][c:6]3[c:7][c:8][c:9][c:2]1[c:10]23",-0.5489802853],[0.2102164137,0,75.4334747035,6,"completed",-5.35559,-2.87807,6,1,"C(#Cc1[nH]cc2c1cc1c3c(c(C#Cc4cccs4)c(Nc4cc5c6c(cc7c(C#Cc8cccnc8)[nH]cc75)C=Nc6c4C#Cc4cccs4)cc32)N=C1)c1cccnc1","C(#Cc1[nH]cc2c1cc1c3c(c(C#Cc4ccns4)c(Nc4cc5c6c(cc7c(C#Cc8cccnc8)[nH]cc75)C=Nc6c4C#Cc4ccns4)cc32)N=C1)c1cccnc1",{},"[chr5,CH1r5:1]>>[n:1]",-0.1941650604],[0.2101744018,0,110.9899045841,6,"completed",-5.35676,-4.10315,7,1,"C(#Cc1c(Nc2cc3c4c(cc5c3c(c2C#Cc2ccccc2)C=C5)=CC(=C2C=CN=C2)C=4)cc2c3c(cc4c2c1C=C4)=CC(=C1C=CN=C1)C=3)c1ccccc1","C(#Cc1c(Nc2cc3c4c(cc5c3c(c2C#Cc2ccccc2)C=C5)=CC(=C2C=CN=N2)C=4)cc2c3c(cc4c2c1C=C4)=CC(=C1C=CN=N1)C=3)c1ccccc1",{},"[chr5,CH1r5:1]>>[n:1]",-0.2112400311],[0.2096067364,0,85.0633400842,6,"completed",-5.22438,-2.95486,9,1,"C(#Cc1c(Nc2cc3c4c(c(C#Cc5cccnc5)c5c3c(c2C#CC2=CC=CC2)C=N5)=CCC=4)cc2c3c(c(C#Cc4cccnc4)c4c2c1C=N4)=CCC=3)C1=CC=CC1","C(#Cc1c(Nc2cc3c4c(c(C#Cc5cccnc5)c5c3c(c2C#Cc2ccccc2)C=N5)=CCC=4)cc2c3c(c(C#Cc4cccnc4)c4c2c1C=N4)=CCC=3)c1ccccc1",{},"[CH2:0]1[c,C:1]-,=,:[c,C:2]-,=,:[c,C:3]-,=,:[c,C:4]1>>[ch:0]1c[c:1][c:2][c:3][c:4]1",-0.1217220612],[0.2094995526,0,128.1268327148,6,"completed",-5.16191,-2.59606,7,1,"C(#Cc1c(Nc2cc3c4c(cc5n[nH]cc53)C=Nc4c2C#CC2=CC(C3=CC=CC3)=CC2)cc2c3c(cc4n[nH]cc42)C=Nc13)C1=CC(C2=CC=CC2)=CC1","C(#Cc1c(Nc2cc3c4c(cc5n[nH]cc53)C=Nc4c2C#CC2=CC(C3=NC=CC3)=CC2)cc2c3c(cc4n[nH]cc42)C=Nc13)C1=CC(C2=NC=CC2)=CC1",{},"[chr5,CH1r5:1]>>[n:1]",-0.1352574613],[0.2089209513,0,75.9307873668,6,"completed",-5.40822,-3.04689,6,1,"C(#Cc1[nH]cc2c1cc1c3c(c(C#Cc4cccs4)c(Nc4cc5c6c(cc7c(C#Cc8cccnc8)[nH]cc75)C=Nc6c4C#Cc4cccs4)cc32)N=C1)c1cccnc1","C(#Cc1[nH]cc2c1nc1c3c(c(C#Cc4cccs4)c(Nc4cc5c6c(nc7c(C#Cc8cccnc8)[nH]cc75)C=Nc6c4C#Cc4cccs4)cc32)N=C1)c1cccnc1",{},"[ch&r6:0]>>[nr6:0]",-0.2287253221],[0.2086495668,0,120.7225759135,6,"completed",-5.05076,-2.40015,7,1,"C(#Cc1c(Nc2cc3c4c(cc5c3c(c2C#CC2=CC(C=CC3=CC=CC3)=CC2)C=C5)=CCN=4)cc2c3c(cc4c2c1C=C4)=CCN=3)C1=CC(C=CC2=CC=CC2)=CC1","C(#Cc1c(Nc2cc3c4c(cc5c3c(c2C#CC2=CC(C=CC3=NC=CC3)=CC2)C=C5)=CCN=4)cc2c3c(cc4c2c1C=C4)=CCN=3)C1=CC(C=CC2=NC=CC2)=CC1",{},"[chr5,CH1r5:1]>>[n:1]",-0.1255467377],[0.2086296113,0,113.0087241909,6,"completed",-5.31696,-2.73722,7,1,"C(#Cc1c(Nc2cc3c4c(cc5n[nH]cc53)C=Nc4c2C#CC2=CC(C3=CC=CC3)=CC2)cc2c3c(cc4n[nH]cc42)C=Nc13)C1=CC(C2=CC=CC2)=CC1","C(#Cc1c(Nc2cc3c4c(cc5n[nH]cc53)C=Nc4c2C#CC2=CC(C3=CC=NC3)=CC2)cc2c3c(cc4n[nH]cc42)C=Nc13)C1=CC(C2=CC=NC2)=CC1",{},"[chr5,CH1r5:1]>>[n:1]",-0.1893041894],[0.2080811135,0,76.1048131972,6,"completed",-5.16792,-2.73078,6,1,"C(#Cc1[nH]cc2c1cc1c3c(c(C#Cc4cccs4)c(Nc4cc5c6c(cc7c(C#Cc8cccnc8)[nH]cc75)C=Nc6c4C#Cc4cccs4)cc32)N=C1)c1cccnc1","C(#Cc1[nH]cc2c1cc1c3c(c(C#Cc4nccs4)c(Nc4cc5c6c(cc7c(C#Cc8cccnc8)[nH]cc75)C=Nc6c4C#Cc4nccs4)cc32)N=C1)c1cccnc1",{},"[chr5,CH1r5:1]>>[n:1]",-0.089735024],[0.2079613678,0,106.5735760058,6,"completed",-5.44079,-2.60016,8,1,"C(#Cc1c(Nc2cc3c4c(ccc3c(C#Cc3cccnc3)c2C#CC2=CCC=N2)=CCN=4)cc2c3c(ccc2c1C#Cc1cccnc1)=CCN=3)C1=CCC=N1","C(#Cc1c(Nc2cc3c4c(ccc3c(C#Cc3cncnc3)c2C#CC2=CCC=N2)=CCN=4)cc2c3c(ccc2c1C#Cc1cncnc1)=CCN=3)C1=CCC=N1",{},"[ch&r6:0]>>[nr6:0]",-0.2612765985],[0.2079357176,0,123.2207075955,6,"completed",-5.11272,-3.2411,6,1,"C(#CC1=CN=C(C#Cc2c3c(cc4c2=CCC=4)CC(C#CC2=Cc4c(cc5c(c4C#CC4=NC=C(C#CC6=CCC=C6)C4)=CCC=5)C2)=C3)C1)C1=CCC=C1","C(#CC1=CN=C(C#Cc2c3c(cc4c2=CCC=4)CC(C#CC2=Cc4c(cc5c(c4C#CC4=NC=C(C#CC6=CCN=C6)C4)=CCC=5)C2)=C3)C1)C1=CCN=C1",{},"[chr5,CH1r5:1]>>[n:1]",-0.1235419928],[0.2076931838,0,101.111125201,6,"completed",-5.20333,-2.7634,7,1,"C(#Cc1[nH]cc2c1cc1c3c(c(C#Cc4cccs4)c(Nc4cc5c6c(cc7c(C#Cc8cccnc8)[nH]cc75)C=Nc6c4C#Cc4cccs4)cc32)N=C1)c1cccnc1","C(#Cc1[nH]nc2c1cc1c3c(c(C#Cc4cccs4)c(Nc4cc5c6c(cc7c(C#Cc8cccnc8)[nH]nc75)C=Nc6c4C#Cc4cccs4)cc32)N=C1)c1cccnc1",{},"[chr5,CH1r5:1]>>[n:1]",-0.1243190782],[0.2076394792,0,90.390547819,6,"completed",-5.263,-3.0974,6,1,"C(#Cc1c(Nc2cc3c4c(c(C#Cc5cccnc5)c5c3c(c2C#CC2=CC=CC2)C=N5)=CCC=4)cc2c3c(c(C#Cc4cccnc4)c4c2c1C=N4)=CCC=3)C1=CC=CC1","C(#Cc1c(Nc2cc3c4c(c(C#Cc5cncnc5)c5c3c(c2C#CC2=CC=CC2)C=N5)=CCC=4)cc2c3c(c(C#Cc4cncnc4)c4c2c1C=N4)=CCC=3)C1=CC=CC1",{},"[ch&r6:0]>>[nr6:0]",-0.1455653157],[0.2075815798,0,161.0903060064,6,"completed",-4.83823,-2.74538,7,1,"C(#Cc1c(Nc2cc3c4c(cc5c3c(c2C#Cc2cccnc2)C=C5)=CC(=C2C=CC=C2)C=4)cc2c3c(cc4c2c1C=C4)=CC(=C1C=CC=C1)C=3)c1cccnc1","C(#Cc1c(Nc2cc3c4c(cc5c3c(c2C#Cc2cccnc2)C=C5)=CC(=C2SC=CS2)C=4)cc2c3c(cc4c2c1C=C4)=CC(=C1SC=CS1)C=3)c1cccnc1",{},"[CH,ch:0]1=[C,c:1][C,c:2]=[CH,ch:3][*:4]1>>[S:0]1[*:1]=,:[*:2][S:3][*:4]1",-0.2439807734],[0.2075792001,0,107.0506020915,6,"completed",-5.16884,-2.79641,9,1,"C(#Cc1c(Nc2cc3c4c(c2C#CC2=CC=CC2)C=Nc4c(C#Cc2cccnc2)c2c[nH]cc23)cc2c3c1C=Nc3c(C#Cc1cccnc1)c1c[nH]cc12)C1=CC=CC1","C(#Cc1c(Nc2cc3c4c(c2C#CC2=CN=CC2)C=Nc4c(C#Cc2cccnc2)c2c[nH]cc23)cc2c3c1C=Nc3c(C#Cc1cccnc1)c1c[nH]cc12)C1=CN=CC1",{},"[chr5,CH1r5:1]>>[n:1]",-0.1173964001],[0.2072818623,0,202.9869898979,6,"completed",-4.58106,-1.99536,7,1,"C(#Cc1c(Nc2cc3c4oc(=C5OC=CO5)oc4cc4ccc(c2C#CC2=CC=CC2)c43)cc2c3oc(=C4OC=CO4)oc3cc3ccc1c32)C1=CC=CC1","C(#Cc1cc2ccc3c(c2cc1Nc1cc2c4c(ccc2cc1C#CC1=CC=CC1)OC(=C1OC=CO1)O4)OC(=C1OC=CO1)O3)C1=CC=CC1",{},"[ch,CH]1=,:[ch,CH][c:1]2[c:3][c:4][c:5][c:6]3[c:7][c:8][c:9][c:2]1[c:10]23>>[ch:1]2[c:3][c:4][c:5][c:6]3[c:7][c:8][c:9][ch:2][c:10]23",-0.4161250925],[0.2072803064,0,93.2902704226,6,"completed",-5.4264,-3.19744,6,1,"C(#Cc1c(Nc2cc3c4c(c(C#Cc5cccnc5)c5c3c(c2C#CC2=CC=CC2)C=N5)=CCN=4)cc2c3c(c(C#Cc4cccnc4)c4c2c1C=N4)=CCN=3)C1=CC=CC1","C(#Cc1c(Nc2cc3c4c(c(C#Cc5cncnc5)c5c3c(c2C#CC2=CC=CC2)C=N5)=CCN=4)cc2c3c(c(C#Cc4cncnc4)c4c2c1C=N4)=CCN=3)C1=CC=CC1",{},"[ch&r6:0]>>[nr6:0]",-0.2467917846],[0.2071981508,0,116.7755557981,6,"completed",-5.0782,-3.23443,7,1,"C(#Cc1cccc2ccccc12)C1=CN=C(C#Cc2c3c(cc4c2=CCC=4)CC(C#CC2=Cc4c(cc5c(c4C#CC4=NC=C(C#Cc6cccc7ccccc67)C4)=CCC=5)C2)=C3)C1","C(#Cc1cccc2ccncc12)C1=CN=C(C#Cc2c3c(cc4c2=CCC=4)CC(C#CC2=Cc4c(cc5c(c4C#CC4=NC=C(C#Cc6cccc7ccncc67)C4)=CCC=5)C2)=C3)C1",{},"[ch&r6:0]>>[nr6:0]",-0.1177684085],[0.2071369357,0,74.5978842897,6,"completed",-5.18627,-3.11493,7,1,"O=c1cccc(C=CC2=c3cc4c5c(c(C#Cc6cccs6)c(Nc6cc7c8c(cc9c7c(c6C#Cc6cccs6)C=C9)=C(C=Cc6cccc(=O)o6)CC=8)cc5c3=CC2)C=C4)o1","O=c1cccc(C=CC2=c3cc4c5c(c(C#Cc6cccs6)c(Nc6cc7c8c(cc9c7c(c6C#Cc6cccs6)C=C9)=C(C=Cc6cccc(=O)[nH]6)CC=8)cc5c3=CC2)C=C4)[nH]1",{},"[o:1]>>[nH:1]",-0.0959774748],[0.2067700108,0,200.5112108891,6,"completed",-5.22536,-2.72186,7,1,"C(#Cc1c(Nc2cc3c4c(cc5n[nH]cc53)C=Nc4c2C#CC2=CC(C3=CC=CC3)=CC2)cc2c3c(cc4n[nH]cc42)C=Nc13)C1=CC(C2=CC=CC2)=CC1","C(#Cc1c(Nc2cc3c4c(cc5n[nH]nc53)C=Nc4c2C#CC2=CC(C3=CC=CC3)=CC2)cc2c3c(cc4n[nH]nc42)C=Nc13)C1=CC(C2=CC=CC2)=CC1",{},"[chr5,CH1r5:1]>>[n:1]",-0.2188724724],[0.2064471098,0,158.9153680252,6,"completed",-5.55713,-2.86171,7,1,"C(#Cc1cc2c(C=Cc3ccccc3)c3ccccc3cc2cc1Nc1cc2cc3ccccc3c(C=Cc3ccccc3)c2cc1C#CC1=CSSS1)C1=CSSS1","C(#Cc1cc2c(C=Cc3ccccc3)c3cnccc3cc2cc1Nc1cc2cc3ccncc3c(C=Cc3ccccc3)c2cc1C#CC1=CSSS1)C1=CSSS1",{},"[ch&r6:0]>>[nr6:0]",-0.3572790706],[0.206435052,0,150.1189470291,6,"completed",-4.74412,-2.7507,7,1,"C(#Cc1c(Nc2cc3c4c(cc5c3c(c2C#CC2=CC=CC2)C=N5)=CC(=C2SC=CS2)C=4)cc2c3c(cc4c2c1C=N4)=CC(=C1SC=CS1)C=3)C1=CC=CC1","C(#Cc1c(Nc2cc3c4c(cc5c3c(c2C#CC2=CC=C(c3ccccc3)C2)C=N5)=CC(=C2SC=CS2)C=4)cc2c3c(cc4c2c1C=N4)=CC(=C1SC=CS1)C=3)C1=CC=C(c2ccccc2)C1",{},"[cH&r6,CH&r5:1]>>[#6:1](-[c]1[ch]ccc[ch]1)",-0.2908513017],[0.2060011566,0,147.302404017,6,"completed",-4.89879,-2.78265,7,1,"C(#Cc1c(Nc2cc3c4c(cc5c3c(c2C#Cc2ccccc2)C=N5)=CC(=C2C=CC=C2)C=4)cc2c3c(cc4c2c1C=N4)=CC(=C1C=CC=C1)C=3)c1ccccc1","C(#Cc1c(Nc2cc3c4c(cc5c3c(c2C#Cc2ccccc2)C=N5)=CC(=C2SC=CS2)C=4)cc2c3c(cc4c2c1C=N4)=CC(=C1SC=CS1)C=3)c1ccccc1",{},"[CH,ch:0]1=[C,c:1][C,c:2]=[CH,ch:3][*:4]1>>[S:0]1[*:1]=,:[*:2][S:3][*:4]1",-0.2038035221],[0.2059204789,0,117.2694330162,6,"completed",-5.27772,-1.88633,6,1,"C(#Cc1ccc(-c2ccc3cc(Nc4ccc5cc(-c6ccc(C#Cc7ccccc7)cc6)ccc5c4)ccc3c2)cc1)c1ccccc1","C(#Cc1cccc(-c2ccccc2)c1)c1ccc(-c2ccc3cc(Nc4ccc5cc(-c6ccc(C#Cc7cccc(-c8ccccc8)c7)cc6)ccc5c4)ccc3c2)cc1",{},"[cH&r6,CH&r5:1]>>[#6:1](-[c]1[ch]ccc[ch]1)",-0.1709633737],[0.205450737,0,95.4334081034,6,"completed",-5.36342,-2.85176,6,1,"C(#Cc1cccnc1)C1=c2ccc3cc(C#Cc4cccs4)c(Nc4cc5c6c(ccc5cc4C#Cc4cccs4)=C(C#Cc4cccnc4)CN=6)cc3c2=NC1","C(#Cc1cccnc1)C1=c2ccc3cc(C#Cc4cncs4)c(Nc4cc5c6c(ccc5cc4C#Cc4cncs4)=C(C#Cc4cccnc4)CN=6)cc3c2=NC1",{},"[chr5,CH1r5:1]>>[n:1]",-0.2076263052],[0.2054367914,0,268.572134024,6,"completed",-5.68927,-2.86162,9,1,"C(#Cc1cc2c(C=Cc3ccccc3)c3ccccc3cc2cc1Nc1cc2cc3ccccc3c(C=Cc3ccccc3)c2cc1C#CC1=CSSS1)C1=CSSS1","C(#Cc1cc2c(C=Cc3ccccc3)c3ccncc3cc2cc1Nc1cc2cc3cnccc3c(C=Cc3ccccc3)c2cc1C#CC1=CSSS1)C1=CSSS1",{},"[ch&r6:0]>>[nr6:0]",-0.4922176006],[0.2052575687,0,87.7400836034,6,"completed",-5.05267,-3.14322,7,1,"C(#Cc1c2c3c(c(C#Cc4cccs4)c(Nc4cc5c6c(c(C#Cc7ccccn7)c7c5c(c4C#Cc4cccs4)N=C7)=CCC=6)cc3c3c1=CCC=3)N=C2)c1ccccn1","C(#Cc1c2c3c(c(C#Cc4cccs4)c(Nc4cc5c6c(c(C#Cc7ncccn7)c7c5c(c4C#Cc4cccs4)N=C7)=CCC=6)cc3c3c1=CCC=3)N=C2)c1ncccn1",{},"[ch&r6:0]>>[nr6:0]",-0.093786915],[0.2047632894,0,149.8505870113,6,"completed",-5.22488,-2.60047,7,1,"C(#Cc1cc2c(C=Cc3ccccc3)c3ccccc3cc2cc1Nc1cc2cc3ccccc3c(C=Cc3ccccc3)c2cc1C#CC1=CSSS1)C1=CSSS1","C(#Cc1cc2c(C=CC3=CCC=C3)c3ccccc3cc2cc1Nc1cc2cc3ccccc3c(C=CC3=CCC=C3)c2cc1C#CC1=CSSS1)C1=CSSS1",{},"[c:0]1[ch:1][ch][c:3][c!r5:4][c!r5:5]1>>[c:0]1[CH2:1][c:3][c:4][c:5]1",-0.1734841649],[0.2047431358,0,105.864082303,6,"completed",-5.74705,-3.48591,7,1,"C(#Cc1c(Nc2cc3c4c(cc5nocc53)C=Nc4c2C#CC2=CC(C3=CC=CC3)=CC2)cc2c3c(cc4nocc42)C=Nc13)C1=CC(C2=CC=CC2)=CC1","C(#Cc1c(Nc2cc3c4c(nc5nocc53)C=Nc4c2C#CC2=CC(C3=CC=CC3)=CC2)cc2c3c(nc4nocc42)C=Nc13)C1=CC(C2=CC=CC2)=CC1",{},"[ch&r6:0]>>[nr6:0]",-0.4651422558],[0.2046338807,0,99.9105517985,6,"completed",-5.32348,-2.90409,7,1,"C(#Cc1[nH]cc2c1cc1c3c(c(C#CC4=CN=CC4)c(Nc4cc5c6c(cc7c(C#CC8=CCC=C8)[nH]cc75)N=Cc6c4C#CC4=CN=CC4)cc32)C=N1)C1=CCC=C1","C(#Cc1[nH]cc2c1nc1c3c(c(C#CC4=CN=CC4)c(Nc4cc5c6c(nc7c(C#CC8=CCC=C8)[nH]cc75)N=Cc6c4C#CC4=CN=CC4)cc32)C=N1)C1=CCC=C1",{},"[ch&r6:0]>>[nr6:0]",-0.1856188042],[0.2044708843,0,142.6605269662,6,"completed",-5.19425,-2.34149,7,1,"C(#Cc1cc2[nH]cc(C#Cc3ccccc3)c2cc1Nc1cc2c(C#Cc3ccccc3)c[nH]c2cc1C#CC1=CSCS1)C1=CSCS1","C(#Cc1cc2[nH]cc(C#Cc3ccccc3)c2cc1Nc1cc2c(C#Cc3ccccc3)c[nH]c2cc1C#CC1=CSSS1)C1=CSSS1",{},"[#6H2r5:1]>>[S:1]",-0.157177373],[0.2038433883,0,109.9668882089,6,"completed",-5.40769,-2.77817,7,1,"C(#Cc1c(Nc2cc3c4c(cc5n[nH]cc53)C=Nc4c2C#CC2=CC(C3=CC=CC3)=CC2)cc2c3c(cc4n[nH]cc42)C=Nc13)C1=CC(C2=CC=CC2)=CC1","C(#Cc1c(Nc2cc3c4c(cc5n[nH]cc53)C=Nc4c2C#CC2=CC(C3=CC=CC3)=NC2)cc2c3c(cc4n[nH]cc42)C=Nc13)C1=CC(C2=CC=CC2)=NC1",{},"[chr5,CH1r5:1]>>[n:1]",-0.2418316629],[0.2038091728,0,86.1081753974,6,"completed",-5.40683,-3.11752,8,1,"C(#Cc1c(Nc2cc3c4c(c(C#Cc5cccnc5)c5c3c(c2C#CC2=CC=CC2)C=N5)=CCC=4)cc2c3c(c(C#Cc4cccnc4)c4c2c1C=N4)=CCC=3)C1=CC=CC1","C(#Cc1c(Nc2cc3c4c(c(C#Cc5cccnc5)c5c3c(c2C#CC2=CC=NC2)C=N5)=CCC=4)cc2c3c(c(C#Cc4cccnc4)c4c2c1C=N4)=CCC=3)C1=CC=NC1",{},"[chr5,CH1r5:1]>>[n:1]",-0.231398997],[0.2034820888,0,113.8993449858,6,"completed",-5.14013,-2.56843,7,1,"C(#Cc1cc2c(C=Cc3ccccc3)c3ccccc3cc2cc1Nc1cc2cc3ccccc3c(C=Cc3ccccc3)c2cc1C#CC1=CSOS1)C1=CSOS1","C(#Cc1cc2c(C=CC3=CCC=C3)c3ccccc3cc2cc1Nc1cc2cc3ccccc3c(C=CC3=CCC=C3)c2cc1C#CC1=CSOS1)C1=CSOS1",{},"[c:0]1[ch:1][ch][c:3][c!r5:4][c!r5:5]1>>[c:0]1[CH2:1][c:3][c:4][c:5]1",-0.1173122546],[0.2031900328,0,128.6347917921,6,"completed",-5.04986,-2.77993,7,1,"O=c1oc(Nc2ccc(C#Cc3ccccc3C#CC3=CC=C(C4=CCC=C4)C3)c(=O)o2)ccc1C#Cc1ccccc1C#CC1=CC=C(C2=CCC=C2)C1","O=c1oc(Nc2ccc(C#CC3=CCC=C3C#CC3=CC=C(C4=CCC=C4)C3)c(=O)o2)ccc1C#CC1=CCC=C1C#CC1=CC=C(C2=CCC=C2)C1",{},"[c:0]1[ch:1][ch][c:3][c!r5:4][c!r5:5]1>>[c:0]1[CH2:1][c:3][c:4][c:5]1",-0.1333370889],[0.2029038644,0,88.2175300794,6,"completed",-5.35654,-2.75009,7,1,"C(#Cc1c(Nc2cc3c4c(nc5c[nH]cc53)C(C#Cc3cccnc3)=Cc4c2C#CC2=CC=CC2)cc2c3c(nc4c[nH]cc42)C(C#Cc2cccnc2)=Cc13)C1=CC=CC1","C(#Cc1cccnc1)C1=Cc2c(C#Cc3ccccc3)c(Nc3cc4c5c(nc6c[nH]cc64)C(C#Cc4cccnc4)=Cc5c3C#Cc3ccccc3)cc3c2c1nc1c[nH]cc13",{},"[CH2:0]1[c,C:1]-,=,:[c,C:2]-,=,:[c,C:3]-,=,:[c,C:4]1>>[ch:0]1c[c:1][c:2][c:3][c:4]1",-0.2000764621],[0.2024698222,0,103.7113560014,6,"completed",-5.27339,-2.65946,7,1,"C(#Cc1[nH]cc2c1cc1c3c(c(C#CC4=CN=CC4)c(Nc4cc5c6c(cc7c(C#CC8=CCC=C8)[nH]cc75)N=Cc6c4C#CC4=CN=CC4)cc32)C=N1)C1=CCC=C1","C(#Cc1[nH]nc2c1cc1c3c(c(C#CC4=CN=CC4)c(Nc4cc5c6c(cc7c(C#CC8=CCC=C8)[nH]nc75)N=Cc6c4C#CC4=CN=CC4)cc32)C=N1)C1=CCC=C1",{},"[chr5,CH1r5:1]>>[n:1]",-0.1596478954],[0.2024471487,0,274.8709912121,6,"completed",-5.06045,-2.19631,7,1,"C(#Cc1cc2ccccc2c2c1C=C(Nc1ccccc1NC1=CCC=C1)C2)c1cc2ccccc2c2c1C=C(Nc1ccccc1NC1=CCC=C1)C2","C(#Cc1cc2ccncc2c2c1C=C(Nc1ccccc1NC1=CCC=C1)C2)c1cc2ccncc2c2c1C=C(Nc1ccccc1NC1=CCC=C1)C2",{},"[ch&r6:0]>>[nr6:0]",-0.2762616894],[0.2024221187,0,81.5793627989,6,"completed",-5.21402,-2.45457,7,1,"C(#Cc1c(Nc2cc3c4c(cc5c3c(c2C#CC2=CC(C=CC3=CC=CC3)=CC2)C=C5)=CCN=4)cc2c3c(cc4c2c1C=C4)=CCN=3)C1=CC(C=CC2=CC=CC2)=CC1","C(#Cc1c(Nc2cc3c4c(cc5c3c(c2C#CC2=CC(C=CC3=CC=CC3)=NC2)C=C5)=CCN=4)cc2c3c(cc4c2c1C=C4)=CCN=3)C1=CC(C=CC2=CC=CC2)=NC1",{},"[chr5,CH1r5:1]>>[n:1]",-0.1141291682],[0.2021396275,0,155.1545424154,6,"completed",-5.08961,-2.93667,9,1,"C(#Cc1c(Nc2cc3c4c(cc5c3c(c2C#CC2=CC=CC2)C=N5)=CC(=C2SC=CS2)C=4)cc2c3c(cc4c2c1C=N4)=CC(=C1SC=CS1)C=3)C1=CC=CC1","C(#Cc1c(Nc2cc3c4c(cc5c3c(c2C#CC2=CC=NC2)C=N5)=CC(=C2SC=CS2)C=4)cc2c3c(cc4c2c1C=N4)=CC(=C1SC=CS1)C=3)C1=CC=NC1",{},"[chr5,CH1r5:1]>>[n:1]",-0.1553249129],[0.2020755119,0,85.7831906178,6,"completed",-5.40479,-2.8667,9,1,"C(#Cc1[nH]cc2c1cc1c3c(c(C#CC4=NN=CC4)c(Nc4cc5c6c(cc7c(C#CC8=CCC=C8)[nH]cc75)N=Cc6c4C#CC4=NN=CC4)cc32)C=N1)C1=CCC=C1","C(#Cc1[nH]cc2c1cc1c3c(c(C#CC4=NN=CC4)c(Nc4cc5c6c(cc7c(C#CC8=CCN=C8)[nH]cc75)N=Cc6c4C#CC4=NN=CC4)cc32)C=N1)C1=CCN=C1",{},"[chr5,CH1r5:1]>>[n:1]",-0.2299527308],[0.2017906607,0,101.5086181142,6,"completed",-5.75373,-3.17135,9,1,"C(#Cc1c(Nc2cc3c4c(cc5nocc53)C=Nc4c2C#CC2=CC(C3=CC=CC3)=CC2)cc2c3c(cc4nocc42)C=Nc13)C1=CC(C2=CC=CC2)=CC1","C(#Cc1c(Nc2cc3c4c(cc5nocc53)C=Nc4c2C#CC2=CC(C3=CC=CC3)=NC2)cc2c3c(cc4nocc42)C=Nc13)C1=CC(C2=CC=CC2)=NC1",{},"[chr5,CH1r5:1]>>[n:1]",-0.4687342817],[0.2015551499,0,108.8728328177,6,"completed",-5.83146,-2.76651,7,1,"C(#Cc1c(Nc2cc3c4c(ccc3c(C#Cc3cccnc3)c2C#CC2=CCC=N2)=CCN=4)cc2c3c(ccc2c1C#Cc1cccnc1)=CCN=3)C1=CCC=N1","C(#Cc1c(Nc2cc3c4c(ncc3c(C#Cc3cccnc3)c2C#CC2=CCC=N2)=CCN=4)cc2c3c(ncc2c1C#Cc1cccnc1)=CCN=3)C1=CCC=N1",{},"[ch&r6:0]>>[nr6:0]",-0.523469027],[0.2015180781,0,121.1589709128,6,"completed",-5.5519,-2.74196,7,1,"C(#Cc1c(Nc2cc3c4c(ccc3c(C#Cc3cccnc3)c2C#CC2=CCC=N2)=CCN=4)cc2c3c(ccc2c1C#Cc1cccnc1)=CCN=3)C1=CCC=N1","C(#Cc1c(Nc2cc3c4c(cnc3c(C#Cc3cccnc3)c2C#CC2=CCC=N2)=CCN=4)cc2c3c(cnc2c1C#Cc1cccnc1)=CCN=3)C1=CCC=N1",{},"[ch&r6:0]>>[nr6:0]",-0.3387390812],[0.2011935409,0,106.5953507932,6,"completed",-5.06436,-2.42736,7,1,"C(#Cc1c(Nc2cc3c4c(cc5c3c(c2C#CC2=CC(C=CC3=CC=CC3)=CC2)C=C5)=CCN=4)cc2c3c(cc4c2c1C=C4)=CCN=3)C1=CC(C=CC2=CC=CC2)=CC1","C(#Cc1c(Nc2cc3c4c(cc5c3c(c2C#CC2=CC(C=CC3=CN=CC3)=CC2)C=C5)=CCN=4)cc2c3c(cc4c2c1C=C4)=CCN=3)C1=CC(C=CC2=CN=CC2)=CC1",{},"[chr5,CH1r5:1]>>[n:1]",-0.1094758947],[0.2011917141,0,135.1568615937,6,"completed",-5.28432,-2.77017,7,1,"C(#Cc1c(Nc2cc3c4c(cc5c3c(c2C#CC2=CC(C=CC3=CC=CC3)=CC2)C=C5)=CCN=4)cc2c3c(cc4c2c1C=C4)=CCN=3)C1=CC(C=CC2=CC=CC2)=CC1","C(#Cc1c(Nc2cc3c4c(nc5c3c(c2C#CC2=CC(C=CC3=CC=CC3)=CC2)C=C5)=CCN=4)cc2c3c(nc4c2c1C=C4)=CCN=3)C1=CC(C=CC2=CC=CC2)=CC1",{},"[ch&r6:0]>>[nr6:0]",-0.1868544081],[0.2504716568,0,131.5810759552,7,"completed",-5.30167,-2.7847,7,1,"C(#Cc1c(Nc2cc3c4s[nH]sc4c(C=CC4=CCC=C4)c4ccc(c2C#CC2=CC=CC2)c43)cc2c3s[nH]sc3c(C=CC3=CCC=C3)c3ccc1c32)C1=CC=CC1","C(#Cc1c(Nc2cc3c4s[nH]sc4c(C=CC4=CCC=C4)c4ccc(c2C#CC2=CN=CC2)c43)cc2c3s[nH]sc3c(C=CC3=CCC=C3)c3ccc1c32)C1=CN=CC1",{},"[chr5,CH1r5:1]>>[n:1]",-0.1929825539],[0.2474929846,0,201.1128633167,7,"completed",-5.41137,-3.02003,8,1,"C(#CC1=C(C#Cc2nc3ccc4c(c3cc2Nc2cc3c5c(ccc3nc2C#CC2=C(C#CC3=CCN=N3)N=CC2)=CCC=5)=CCC=4)CC=N1)C1=CCN=N1","C(#CC1=C(C#Cc2nc3ccc4c(c3cc2Nc2cc3c5c(ccc3nc2C#CC2=C(C#CC3=CCN=N3)N=NC2)=CCC=5)=CCC=4)CN=N1)C1=CCN=N1",{},"[chr5,CH1r5:1]>>[n:1]",-0.2965678834],[0.2431277579,0,134.2200337967,7,"completed",-5.66161,-3.12269,9,1,"C(#CC1=C(C#Cc2nc3cnc4c(c3cc2Nc2cc3c5c(ncc3nc2C#CC2=C(C#CC3=CCC=N3)N=CC2)=CCC=5)=CCC=4)CC=N1)C1=CCC=N1","C(#CC1=C(C#Cc2nc3cnc4c(c3cc2Nc2cc3c5c(ncc3nc2C#CC2=C(C#CC3=CCC=N3)N=NC2)=CCC=5)=CCC=4)CN=N1)C1=CCC=N1",{},"[chr5,CH1r5:1]>>[n:1]",-0.4154080591],[0.2392354537,0,310.1852742839,7,"completed",-5.52501,-2.73527,8,1,"C(#CC1=C(C#Cc2cc3ccc4n[nH]cc4c3cc2Nc2cc3c(ccc4n[nH]cc43)cc2C#CC2=C(C#CC3=CCC=N3)N=CC2)CC=N1)C1=CCC=N1","C(#CC1=C(C#Cc2cc3ccc4n[nH]cc4c3cc2Nc2cc3c(ccc4n[nH]cc43)cc2C#CC2=C(C#CC3=CCC=N3)N=NC2)CN=N1)C1=CCC=N1",{},"[chr5,CH1r5:1]>>[n:1]",-0.4297968351],[0.2354575447,0,150.4587220843,7,"completed",-5.3575,-2.85532,7,1,"C(#CC1=C(C#Cc2nc3ccc4c(c3cc2Nc2cc3c5c(ccc3nc2C#CC2=C(C#CC3=CCN=N3)N=CC2)=CCC=5)=CCC=4)CC=N1)C1=CCN=N1","C(#CC1=C(C#Cc2nc3ccc4c(c3cc2Nc2cc3c5c(ccc3nc2C#CC2=C(C#CC3=CCN=N3)N=CC2)=NCC=5)=CCN=4)CC=N1)C1=CCN=N1",{},"[chr5,CH1r5:1]>>[n:1]",-0.2347932911],[0.2351653063,0,169.9919133971,7,"completed",-5.12127,-3.39291,7,1,"C(#Cc1cc2[nH]ccc2cc1Nc1cc2cc[nH]c2cc1C#CC1=CC(=C2C=CC=N2)C=C1)C1=CC(=C2C=CC=N2)C=C1","C(#Cc1cc2[nH]ccc2cc1Nc1cc2cc[nH]c2cc1C#CC1=CC(=C2C=CC=N2)N=C1)C1=CC(=C2C=CC=N2)N=C1",{},"[chr5,CH1r5:1]>>[n:1]",-0.1706427055],[0.2348165221,0,141.5914079989,7,"completed",-5.58032,-2.97541,8,1,"C(#CC1=C(C#Cc2nc3cnc4c(c3cc2Nc2cc3c5c(ncc3nc2C#CC2=C(C#CC3=CCC=N3)N=CC2)=CCC=5)=CCC=4)CC=N1)C1=CCC=N1","C(#CC1=C(C#Cc2nc3cnc4c(c3cc2Nc2cc3c5c(ncc3nc2C#CC2=C(C#CC3=NCC=N3)N=CC2)=CCC=5)=CCC=4)CC=N1)C1=NCC=N1",{},"[chr5,CH1r5:1]>>[n:1]",-0.36482147],[0.2317245995,0,142.9030297877,7,"completed",-5.36285,-4.30508,7,1,"C(#Cc1c(Nc2cc3c4c(cc5c3c(c2C#CC2=CC=CC2=C2C=NN=N2)C=C5)=CCC=4)cc2c3c(cc4c2c1C=C4)=CCC=3)C1=CC=CC1=C1C=NN=N1","C(#Cc1c(Nc2cc3c4c(cc5c3c(c2C#CC2=CC=NC2=C2C=NN=N2)C=C5)=CCC=4)cc2c3c(cc4c2c1C=C4)=CCC=3)C1=CC=NC1=C1C=NN=N1",{},"[chr5,CH1r5:1]>>[n:1]",-0.2329708908],[0.2285787588,0,241.9911074103,7,"completed",-5.10153,-1.93082,8,1,"C(#CC1=C(C#Cc2cc3ccc4n[nH]cc4c3cc2Nc2cc3c(ccc4n[nH]cc43)cc2C#CC2=C(C#CC3=CCC=N3)N=CC2)CC=N1)C1=CCC=N1","C(#Cc1nc[nH]c1C#Cc1cc2ccc3n[nH]cc3c2cc1Nc1cc2c(ccc3n[nH]cc32)cc1C#Cc1[nH]cnc1C#CC1=CCC=N1)C1=CCC=N1",{},"[#6H2r5:1]>>[NH:1]",-0.2419934774],[0.2245203386,0,113.6767178978,7,"completed",-5.07714,-1.62827,7,1,"C(#Cc1cc2ccc3c[nH]cc3c2nc1N(c1ccccc1)c1nc2c(ccc3c[nH]cc32)cc1C#Cc1cncs1)c1cncs1","C(#Cc1cc2ccc3c[nH]cc3c2nc1N(c1ccccc1)c1nc2c(ccc3c[nH]cc32)cc1C#CC1=CN=CC1)C1=CN=CC1",{},"[n,c:0]1[n,ch:1][s,S:2][n,c:3][n,c:4]1>>[*:0]1=[*:1][CH2:2][*:3]=[*:4]1",-0.1147974747],[0.2241180195,0,146.4342118998,7,"completed",-5.48352,-2.67624,7,1,"C(#CC1=C(C#Cc2nc3cnc4c(c3cc2Nc2cc3c5c(ncc3nc2C#CC2=C(C#CC3=CCC=N3)N=CC2)=CCC=5)=CCC=4)CC=N1)C1=CCC=N1","C(#Cc1nc[nH]c1C#Cc1nc2cnc3c(c2cc1Nc1cc2c4c(ncc2nc1C#Cc1[nH]cnc1C#CC1=CCC=N1)=CCC=4)=CCC=3)C1=CCC=N1",{},"[#6H2r5:1]>>[NH:1]",-0.3058036915],[0.2240831807,0,171.7098801892,7,"completed",-5.37262,-3.68937,7,1,"C(#Cc1cc2[nH]ccc2cc1Nc1cc2cc[nH]c2cc1C#CC1=CC(=C2C=CC=N2)C=C1)C1=CC(=C2C=CC=N2)C=C1","C(#Cc1cc2[nH]ccc2cc1Nc1cc2cc[nH]c2cc1C#CC1=CC(=C2C=NC=N2)C=C1)C1=CC(=C2C=NC=N2)C=C1",{},"[chr5,CH1r5:1]>>[n:1]",-0.2567136508],[0.2240024672,0,134.7570759826,7,"completed",-5.35672,-2.88555,8,1,"C(#CC1=C(C#Cc2nc3cnc4c(c3cc2Nc2cc3c5c(ncc3nc2C#CC2=C(C#CC3=CCC=N3)N=CC2)=CCC=5)=CCC=4)CC=N1)C1=CCC=N1","C(#CC1=C(C#Cc2nc3cnc4c(c3cc2Nc2cc3c5c(ncc3nc2C#CC2=C(C#CC3=CCN=N3)N=CC2)=CCC=5)=CCC=4)CC=N1)C1=CCN=N1",{},"[chr5,CH1r5:1]>>[n:1]",-0.2246174462],[0.2214474133,0,333.5200841248,7,"completed",-5.30188,-2.92227,9,1,"C(#CC1=C(C#Cc2c(Nc3nc4c5c(cc6c[nH]cc64)N=Cc5c3C#CC3=C(C#CC4=CC=CC4)C=NC3)nc3c4c(cc5c[nH]cc53)N=Cc24)CN=C1)C1=CC=CC1","C(#CC1=C(C#Cc2c(Nc3nc4c5c(cc6c[nH]cc64)N=Cc5c3C#CC3=C(C#CC4=CN=CC4)C=NC3)nc3c4c(cc5c[nH]cc53)N=Cc24)CN=C1)C1=CN=CC1",{},"[chr5,CH1r5:1]>>[n:1]",-0.3622234923],[0.2208259361,0,264.6283719951,7,"completed",-5.17104,-2.76855,8,1,"C(#CC1=CN=C(C#Cc2cc3ccc4c(c3cc2Nc2cc3c5c(ccc3cc2C#CC2=NC=C(C#CC3=CCC=C3)C2)=NCC=5)=CCN=4)C1)C1=CCC=C1","C(#Cc1cc[nH]c1)C1=CN=C(C#Cc2cc3ccc4c(c3cc2Nc2cc3c5c(ccc3cc2C#CC2=NC=C(C#Cc3cc[nH]c3)C2)=NCC=5)=CCN=4)C1",{},"[#6H2r5:1]>>[NH:1]",-0.2692601888],[0.219830593,0,238.6311058071,7,"completed",-5.70771,-2.93189,8,1,"O=c1[nH]c2c(c3cc(Nc4cc5c6c([nH]c(=O)c5cc4C#CC4=C(C#CC5=CCC=N5)N=CC4)=CCC=6)c(C#CC4=C(C#CC5=CCC=N5)N=CC4)cc13)=CCC=2","O=c1[nH]c2c(c3cc(Nc4cc5c6c([nH]c(=O)c5cc4C#CC4=C(C#CC5=CCC=N5)N=NC4)=CCC=6)c(C#CC4=C(C#CC5=CCC=N5)N=NC4)cc13)=CCC=2",{},"[chr5,CH1r5:1]>>[n:1]",-0.4877575343],[0.2197567146,0,192.6296324091,7,"completed",-5.15994,-3.49808,8,1,"C(#Cc1cc2[nH]ccc2cc1Nc1cc2cc[nH]c2cc1C#CC1=CC(=C2C=CC=N2)C=C1)C1=CC(=C2C=CC=N2)C=C1","C(#Cc1cc2[nH]ccc2cc1Nc1cc2cc[nH]c2cc1C#CC1=CC(=C2C=CC=N2)C=N1)C1=CC(=C2C=CC=N2)C=N1",{},"[chr5,CH1r5:1]>>[n:1]",-0.1971462631],[0.2179728475,0,136.9925191393,7,"completed",-5.35695,-2.99176,7,1,"O=c1oc(Nc2ccc(C#CC3=C(C#CC4=CC(C#CC5=CC=CC5)=NC4)C=CC3)c(=O)o2)ccc1C#CC1=C(C#CC2=CC(C#CC3=CC=CC3)=NC2)C=CC1","O=c1oc(Nc2ccc(C#CC3=C(C#CC4=CC(C#CC5=CN=CC5)=NC4)C=CC3)c(=O)o2)ccc1C#CC1=C(C#CC2=CC(C#CC3=CN=CC3)=NC2)C=CC1",{},"[chr5,CH1r5:1]>>[n:1]",-0.2260937162],[0.2138822571,0,217.0478365006,7,"completed",-5.6277,-2.9808,7,1,"C(#CC1=C(C#Cc2nc3cnc4c(c3cc2Nc2cc3c5c(ncc3nc2C#CC2=C(C#CC3=CCC=N3)N=CC2)=CCC=5)=CCC=4)CC=N1)C1=CCC=N1","C(#CC1=C(C#Cc2nc3cnc4c(c3cc2Nc2cc3c5c(ncc3nc2C#CC2=C(C#CC3=CCC=N3)N=CC2)=NCC=5)=CCN=4)CC=N1)C1=CCC=N1",{},"[chr5,CH1r5:1]>>[n:1]",-0.4284375514],[0.2136704309,0,401.2414339959,7,"completed",-5.32446,-2.6052,8,1,"C(#CC1=C(C#Cc2nc3cnc4c(c3cc2Nc2cc3c5c(ncc3nc2C#CC2=C(C#CC3=CCC=N3)N=CC2)=CCC=5)=CCC=4)CC=N1)C1=CCC=N1","C(#Cc1nc2cnc3c(c2cc1Nc1cc2c4c(ncc2nc1C#CC1=C(C#Cc2c[nH]cn2)N=CC1)=CCC=4)=CCC=3)C1=C(C#Cc2c[nH]cn2)N=CC1",{},"[#6H2r5:1]>>[NH:1]",-0.430908356],[0.2134331187,0,135.3999140265,7,"completed",-5.2252,-2.68364,7,1,"C(#Cc1c(Nc2cc3c4s[nH]sc4c(C=CC4=CCC=C4)c4ccc(c2C#CC2=CC=CC2)c43)cc2c3s[nH]sc3c(C=CC3=CCC=C3)c3ccc1c32)C1=CC=CC1","C(#Cc1c(Nc2cc3c4s[nH]sc4c(C=CC4=CCC=N4)c4ccc(c2C#CC2=CC=CC2)c43)cc2c3s[nH]sc3c(C=CC3=CCC=N3)c3ccc1c32)C1=CC=CC1",{},"[chr5,CH1r5:1]>>[n:1]",-0.1612882709],[0.212629752,0,124.4460974121,7,"completed",-5.19018,-2.42007,7,1,"C(#Cc1c(Nc2cc3c4c(cnc3c(-c3ccccc3)c2C#Cc2cncs2)=CCC=4)cc2c3c(cnc2c1-c1ccccc1)=CCC=3)c1cncs1","C(#Cc1c(Nc2cc3c4c(cnc3c(-c3ccccc3)c2C#CC2=CN=CC2)=CCC=4)cc2c3c(cnc2c1-c1ccccc1)=CCC=3)C1=CN=CC1",{},"[n,c:0]1[n,ch:1][s,S:2][n,c:3][n,c:4]1>>[*:0]1=[*:1][CH2:2][*:3]=[*:4]1",-0.1395411159],[0.2121986587,0,159.3129695975,7,"completed",-5.1434,-3.45783,7,1,"C(#Cc1cc2[nH]ccc2cc1Nc1cc2cc[nH]c2cc1C#CC1=CC(=C2C=CC=N2)C=C1)C1=CC(=C2C=CC=N2)C=C1","C(#Cc1cc2[nH]ccc2cc1Nc1cc2cc[nH]c2cc1C#CC1=CC(=C2N=CC=N2)C=C1)C1=CC(=C2N=CC=N2)C=C1",{},"[chr5,CH1r5:1]>>[n:1]",-0.1621837436],[0.2120899537,0,107.1040466049,7,"completed",-5.24007,-2.99218,7,1,"C(#CC1=C(C#Cc2nc3ccc4c(c3cc2Nc2cc3c5c(ccc3nc2C#CC2=C(C#CC3=CCN=N3)N=CC2)=CCC=5)=CCC=4)CC=N1)C1=CCN=N1","C(#CC1=C(C#Cc2nc3ccc4c(c3cc2Nc2cc3c5c(ccc3nc2C#CC2=C(C#CC3=NCN=N3)N=CC2)=CCC=5)=CCC=4)CC=N1)C1=NCN=N1",{},"[chr5,CH1r5:1]>>[n:1]",-0.145206347],[0.2117942095,0,158.0887134915,7,"completed",-5.30715,-3.39958,7,1,"C(#Cc1nc2[nH]ccc2cc1Nc1cc2cc[nH]c2nc1C#CC1=CC(=C2C=CC=C2)C=C1)C1=CC(=C2C=CC=C2)C=C1","C(#Cc1nc2[nH]ccc2cc1Nc1cc2cc[nH]c2nc1C#CC1=CC(=C2C=CC=N2)C=C1)C1=CC(=C2C=CC=N2)C=C1",{},"[chr5,CH1r5:1]>>[n:1]",-0.2145192098],[0.2117617822,0,95.2803980035,7,"completed",-4.89486,-2.41616,7,1,"C(#Cc1[nH]cc2c1cc1c3c(c(C#Cc4cncs4)c(Nc4cc5c6c(cc7c(C#Cc8cc[nH]c8)[nH]cc75)N=Cc6c4C#Cc4cncs4)cc32)C=N1)c1cc[nH]c1","C(#Cc1c(Nc2cc3c4c(cc5c(C#Cc6cc[nH]c6)[nH]cc53)N=Cc4c2C#CC2=CN=CC2)cc2c3c(cc4c(C#Cc5cc[nH]c5)[nH]cc42)N=Cc13)C1=CN=CC1",{},"[n,c:0]1[n,ch:1][s,S:2][n,c:3][n,c:4]1>>[*:0]1=[*:1][CH2:2][*:3]=[*:4]1",-0.1723332233],[0.2116507568,0,95.230310224,7,"completed",-5.40865,-2.88605,7,1,"C(#Cc1c(Nc2cc3c4c(nc5c[nH]cc53)C(C#Cc3cccnc3)=Cc4c2C#CC2=CC=CC2)cc2c3c(nc4c[nH]cc42)C(C#Cc2cccnc2)=Cc13)C1=CC=CC1","C(#Cc1c(Nc2cc3c4c(nc5c[nH]cc53)C(C#Cc3cncnc3)=Cc4c2C#CC2=CC=CC2)cc2c3c(nc4c[nH]cc42)C(C#Cc2cncnc2)=Cc13)C1=CC=CC1",{},"[ch&r6:0]>>[nr6:0]",-0.2361113615],[0.2104390305,0,160.2621378988,7,"completed",-5.30965,-2.58532,7,1,"C(#CC1=C(C#Cc2nc3ccc4c(c3cc2Nc2cc3c5c(ccc3nc2C#CC2=C(C#CC3=CCN=N3)N=CC2)=CCC=5)=CCC=4)CC=N1)C1=CCN=N1","C(#Cc1nc[nH]c1C#Cc1nc2ccc3c(c2cc1Nc1cc2c4c(ccc2nc1C#Cc1[nH]cnc1C#CC1=CCN=N1)=CCC=4)=CCC=3)C1=CCN=N1",{},"[#6H2r5:1]>>[NH:1]",-0.2173038952],[0.2103275949,0,129.6050516248,7,"completed",-5.00617,-1.88337,7,1,"C(#Cc1cc2nc(-c3ccccc3)c3c[nH]cc3c2cc1Nc1cc2c(cc1C#Cc1cncs1)nc(-c1ccccc1)c1c[nH]cc12)c1cncs1","C(#Cc1cc2nc(-c3ccccc3)c3c[nH]cc3c2cc1Nc1cc2c(cc1C#CC1=CN=CC1)nc(-c1ccccc1)c1c[nH]cc12)C1=CN=CC1",{},"[n,c:0]1[n,ch:1][s,S:2][n,c:3][n,c:4]1>>[*:0]1=[*:1][CH2:2][*:3]=[*:4]1",-0.145297843],[0.2102533642,0,166.8892090966,7,"completed",-5.12403,-3.33707,8,1,"C(#Cc1cc2[nH]ccc2cc1Nc1cc2cc[nH]c2cc1C#CC1=CC(=C2C=CC=N2)C=C1)C1=CC(=C2C=CC=N2)C=C1","C(#Cc1c(Nc2cc3cc[nH]c3c(C#Cc3ccccc3)c2C#CC2=CC(=C3C=CC=N3)C=C2)cc2cc[nH]c2c1C#Cc1ccccc1)C1=CC(=C2C=CC=N2)C=C1",{},"[ch&r6,CH1&r5:1]>>[*:1](-C#C-c1ccccc1)",-0.1677347732],[0.2101934686,0,139.7881067969,7,"completed",-5.26245,-2.64307,7,1,"C(#CC1=C(C#Cc2cc3ccc4n[nH]cc4c3cc2Nc2cc3c(ccc4n[nH]cc43)cc2C#CC2=C(C#CC3=CCC=N3)N=CC2)CC=N1)C1=CCC=N1","C(#CC1=C(C#Cc2cc3ccc4n[nH]cc4c3cc2Nc2cc3c(ccc4n[nH]cc43)cc2C#CC2=C(C#CC3=NCC=N3)N=CC2)CC=N1)C1=NCC=N1",{},"[chr5,CH1r5:1]>>[n:1]",-0.1801993785],[0.2101441649,0,278.5972145939,7,"completed",-4.98763,-2.17105,8,1,"C(#CC1=C(C#Cc2cc3ccc4n[nH]cc4c3cc2Nc2cc3c(ccc4n[nH]cc43)cc2C#CC2=C(C#CC3=CCC=N3)N=CC2)CC=N1)C1=CCC=N1","C(#Cc1cc2ccc3n[nH]cc3c2cc1Nc1cc2c(ccc3n[nH]cc32)cc1C#CC1=C(C#Cc2c[nH]cn2)N=CC1)C1=C(C#Cc2c[nH]cn2)N=CC1",{},"[#6H2r5:1]>>[NH:1]",-0.2894885944],[0.2095867886,0,369.3322515028,7,"completed",-5.28859,-2.50319,8,1,"C(#CC1=C(C#Cc2cc3ccc4n[nH]cc4c3cc2Nc2cc3c(ccc4n[nH]cc43)cc2C#CC2=C(C#CC3=CCC=N3)N=CC2)CC=N1)C1=CCC=N1","C(#CC1=C(C#Cc2cc3ccc4n[nH]cc4c3cc2Nc2cc3c(ccc4n[nH]cc43)cc2C#CC2=C(C#CC3=CCN=N3)N=CC2)CC=N1)C1=CCN=N1",{},"[chr5,CH1r5:1]>>[n:1]",-0.3922164507],[0.2094551973,0,141.4238698926,7,"completed",-5.17466,-2.72736,7,1,"C(#CC1=C(C#Cc2nc3ccc4c(c3cc2Nc2cc3c5c(ccc3nc2C#CC2=C(C#CC3=CCN=N3)N=CC2)=CCC=5)=CCC=4)CC=N1)C1=CCN=N1","C(#CC1=C(C#Cc2nc3ccc4c(c3cc2Nc2cc3c5c(ccc3nc2C#CC2=C(C#CC3=CCN=N3)N=CC2)=CCN=5)=NCC=4)CC=N1)C1=CCN=N1",{},"[chr5,CH1r5:1]>>[n:1]",-0.1507714417],[0.2091528717,0,95.1339673047,7,"completed",-5.12853,-2.5876,7,1,"C(#Cc1ccccc1)C1=c2ccc3nc(C#Cc4cncs4)c(Nc4cc5c6c(ccc5nc4C#Cc4cncs4)=C(C#Cc4ccccc4)CC=6)cc3c2=CC1","C(#Cc1nc2ccc3c(c2cc1Nc1cc2c4c(ccc2nc1C#CC1=CN=CC1)=C(C#Cc1ccccc1)CC=4)=CCC=3C#Cc1ccccc1)C1=CN=CC1",{},"[n,c:0]1[n,ch:1][s,S:2][n,c:3][n,c:4]1>>[*:0]1=[*:1][CH2:2][*:3]=[*:4]1",-0.0972075747],[0.2077255489,0,227.9493570968,7,"completed",-5.12541,-2.40132,8,1,"C(#CC1=C(C#Cc2cc3ccc4n[nH]cc4c3cc2Nc2cc3c(ccc4n[nH]cc43)cc2C#CC2=C(C#CC3=CCC=N3)N=CC2)CC=N1)C1=CCC=N1","C(#Cc1cc2ccc3n[nH]cc3c2cc1Nc1cc2c(ccc3n[nH]cc32)cc1C#CC1=C(C#Cc2cscn2)N=CC1)C1=C(C#Cc2cscn2)N=CC1",{},"[#6H2r5:1]>>[S:1]",-0.2286422681],[0.2076692255,0,130.8615963062,7,"completed",-5.47962,-2.78118,8,1,"C(#CC1=CN=C(C#Cc2cc3ccc4c(c3cc2Nc2cc3c5c(ccc3cc2C#CC2=NC=C(C#CC3=CCC=C3)C2)=NCC=5)=CCN=4)C1)C1=CCC=C1","C(#CC1=CCC=N1)C1=CN=C(C#Cc2cc3ccc4c(c3cc2Nc2cc3c5c(ccc3cc2C#CC2=NC=C(C#CC3=CCC=N3)C2)=NCC=5)=CCN=4)C1",{},"[chr5,CH1r5:1]>>[n:1]",-0.2962082311],[0.2075621071,0,152.4245175824,7,"completed",-5.32866,-2.75526,8,1,"C(#CC1=C(C#Cc2nc3cnc4c(c3cc2Nc2cc3c5c(ncc3nc2C#CC2=C(C#CC3=CCC=N3)N=CC2)=CCC=5)=CCC=4)CC=N1)C1=CCC=N1","C(#Cc1nc2cnc3c(c2cc1Nc1cc2c4c(ncc2nc1C#CC1=C(C#Cc2cscn2)N=CC1)=CCC=4)=CCC=3)C1=C(C#Cc2cscn2)N=CC1",{},"[#6H2r5:1]>>[S:1]",-0.2210273228],[0.2059714653,0,133.2296347973,7,"completed",-5.12426,-2.42151,7,1,"C(#Cc1cc2nc(-c3ccccc3)c3c(c2cc1Nc1cc2c4c(c(-c5ccccc5)nc2cc1C#Cc1cncs1)=CCC=4)=CCC=3)c1cncs1","C(#Cc1cc2nc(-c3ccccc3)c3c(c2cc1Nc1cc2c4c(c(-c5ccccc5)nc2cc1C#CC1=CN=CC1)=CCC=4)=CCC=3)C1=CN=CC1",{},"[n,c:0]1[n,ch:1][s,S:2][n,c:3][n,c:4]1>>[*:0]1=[*:1][CH2:2][*:3]=[*:4]1",-0.1343075721],[0.2056166751,0,146.8441671022,7,"completed",-5.40945,-2.91961,9,1,"C(#CC1=C(C#Cc2nc3ccc4c(c3cc2Nc2cc3c5c(ccc3nc2C#CC2=C(C#CC3=CCC=N3)N=CC2)=CCC=5)=CCC=4)CC=N1)C1=CCC=N1","C(#CC1=C(C#Cc2nc3ccc4c(c3cc2Nc2cc3c5c(ccc3nc2C#CC2=C(C#CC3=CCC=N3)N=NC2)=CCC=5)=CCC=4)CN=N1)C1=CCC=N1",{},"[chr5,CH1r5:1]>>[n:1]",-0.2616969003],[0.20539978,0,112.008414013,7,"completed",-4.98415,-1.89642,7,1,"C(#Cc1cc2ccc3c[nH]cc3c2nc1Nc1nc2c(ccc3c[nH]cc32)cc1C#Cc1cncs1)c1cncs1","C(#Cc1cc2ccc3c[nH]cc3c2nc1Nc1nc2c(ccc3c[nH]cc32)cc1C#CC1=CN=CC1)C1=CN=CC1",{},"[n,c:0]1[n,ch:1][s,S:2][n,c:3][n,c:4]1>>[*:0]1=[*:1][CH2:2][*:3]=[*:4]1",-0.1382833462],[0.2045174894,0,633.0525014055,7,"completed",-5.67806,-4.31253,8,1,"C(#Cc1c(Nc2cc3c4c(cc5c3c(c2C#CC2=CC=CC2=C2C=NN=N2)C=C5)=CCC=4)cc2c3c(cc4c2c1C=C4)=CCC=3)C1=CC=CC1=C1C=NN=N1","C(#Cc1c(Nc2cc3c4c(cc5c3c(c2C#CC2=CN=CC2=C2C=NN=N2)C=C5)=CCC=4)cc2c3c(cc4c2c1C=C4)=CCC=3)C1=CN=CC1=C1C=NN=N1",{},"[chr5,CH1r5:1]>>[n:1]",-0.7513259064],[0.2044943301,0,100.9520216903,7,"completed",-5.34059,-2.74108,9,1,"C(#Cc1ccccc1)C1=C(C#Cc2c(Nc3nc4c5c(cc6c[nH]cc64)N=Cc5c3C#CC3=C(C#Cc4ccccc4)C=NC3)nc3c4c(cc5c[nH]cc53)N=Cc24)CN=C1","C(#Cc1ccccc1)C1=C(C#Cc2c(N(c3ccccc3)c3nc4c5c(cc6c[nH]cc64)N=Cc5c3C#CC3=C(C#Cc4ccccc4)C=NC3)nc3c4c(cc5c[nH]cc53)N=Cc24)CN=C1",{},"[r:1][NH!R:2][r:3]>>[r:1][N:2](-c1ccccc1)[r:3]",-0.1963523599],[0.2038908938,0,208.2186776097,7,"completed",-4.71813,-1.43895,7,1,"C1=NC(c2cc3cc4ccccc4cc3cc2Nc2cc3cc4ccccc4cc3cc2C2=CCC=N2)=CC1","C1=Cc2cc3cc(C4=CCC=N4)c(Nc4cc5cc6c(cc5cc4C4=CCC=N4)C=CC6)cc3cc2C1",{},"[c:0]1[ch:1][ch][c:3][c!r5:4][c!r5:5]1>>[c:0]1[CH2:1][c:3][c:4][c:5]1",-0.3388349439],[0.2038908938,0,206.8934564013,7,"completed",-4.87386,-1.69395,7,1,"C1=NC(c2cc3cc4ccccc4cc3cc2Nc2cc3cc4ccccc4cc3cc2C2=CCC=N2)=CC1","C1=Cc2cc3cc(Nc4cc5cc6c(cc5cc4C4=CCC=N4)CC=C6)c(C4=CCC=N4)cc3cc2C1",{},"[c:0]1[ch:1][ch][c:3][c!r5:4][c!r5:5]1>>[c:0]1[CH2:1][c:3][c:4][c:5]1",-0.2605055836],[0.2037480961,0,127.463001103,7,"completed",-5.28177,-2.85991,7,1,"C(#Cc1c(Nc2cc3cccc4c3c(c2C#CC2=CN=CC2)C=C4)cc2cccc3c2c1C=C3)C1=CN=CC1","C(#Cc1c(Nc2cc3cc4ccccc4c4c3c(c2C#CC2=CN=CC2)C=C4)cc2cc3ccccc3c3c2c1C=C3)C1=CN=CC1",{},"[cH&r6:1][cH&r6:2]>>[c:1]2cccc[c:2]2",-0.1801015818],[0.2036700154,0,134.8182490037,7,"completed",-5.27117,-2.75275,8,1,"C(#Cc1c(Nc2cc3c4s[nH]sc4c(C=CC4=CCC=C4)c4ccc(c2C#CC2=CC=CC2)c43)cc2c3s[nH]sc3c(C=CC3=CCC=C3)c3ccc1c32)C1=CC=CC1","C(#Cc1c(Nc2cc3c4s[nH]sc4c(C=Cc4ccsc4)c4ccc(c2C#CC2=CC=CC2)c43)cc2c3s[nH]sc3c(C=Cc3ccsc3)c3ccc1c32)C1=CC=CC1",{},"[#6H2r5:1]>>[S:1]",-0.180367827],[0.2035770154,0,157.6011952129,7,"completed",-5.21092,-2.54342,9,1,"C(#CC1=C(C#Cc2cc3c4ccccc4c4c[nH]cc4c3cc2Nc2cc3c4c[nH]cc4c4ccccc4c3cc2C#CC2=C(C#CC3=CCC=N3)N=CC2)CC=N1)C1=CCC=N1","C(#CC1=C(C#Cc2cc3c4ccccc4c4c[nH]cc4c3cc2Nc2cc3c4c[nH]cc4c4ccccc4c3cc2C#CC2=C(C#CC3=CCC=N3)N=NC2)CN=N1)C1=CCC=N1",{},"[chr5,CH1r5:1]>>[n:1]",-0.1756892924],[0.2035170574,0,123.8023240003,7,"completed",-5.40852,-2.87041,8,1,"C(#Cc1c(Nc2cc3c4s[nH]sc4c(C=CC4=CCC=C4)c4ccc(c2C#CC2=CC=CC2)c43)cc2c3s[nH]sc3c(C=CC3=CCC=C3)c3ccc1c32)C1=CC=CC1","C(#Cc1c(Nc2cc3c4s[nH]sc4c(C=CC4=CCN=C4)c4ccc(c2C#CC2=CC=CC2)c43)cc2c3s[nH]sc3c(C=CC3=CCN=C3)c3ccc1c32)C1=CC=CC1",{},"[chr5,CH1r5:1]>>[n:1]",-0.248932651],[0.2034615085,0,172.4606236967,7,"completed",-5.23936,-3.32806,7,1,"C(#Cc1cc2[nH]ccc2cc1Nc1cc2cc[nH]c2cc1C#CC1=CC(=C2C=CC=N2)C=C1)C1=CC(=C2C=CC=N2)C=C1","C(#Cc1cc2[nH]ccc2cc1Nc1cc2cc[nH]c2cc1C#CC1=NC(=C2C=CC=N2)C=C1)C1=NC(=C2C=CC=N2)C=C1",{},"[chr5,CH1r5:1]>>[n:1]",-0.1981389902],[0.2034240133,0,155.5114075018,7,"completed",-5.16618,-2.65595,8,1,"C(#CC1=C(C#Cc2nc3ccc4c(c3cc2Nc2cc3c5c(ccc3nc2C#CC2=C(C#CC3=CCN=N3)N=CC2)=CCC=5)=CCC=4)CC=N1)C1=CCN=N1","C(#CC1=C(C#Cc2nc3ncc4c(c3cc2Nc2cc3c5c(cnc3nc2C#CC2=C(C#CC3=CCN=N3)N=CC2)=CCC=5)=CCC=4)CC=N1)C1=CCN=N1",{},"[ch&r6:0]>>[nr6:0]",-0.162264895],[0.203397188,0,156.157170888,7,"completed",-5.58293,-2.92056,8,1,"C(#Cc1cc2nc(-c3ccccc3)c3c(c2cc1Nc1cc2c4c(c(-c5ccccc5)nc2cc1C#Cc1nncs1)=CCC=4)=CCC=3)c1nncs1","C(#Cc1cc2nc(-c3ccccc3)c3c(c2cc1Nc1cc2c4c(c(-c5ccccc5)nc2cc1C#Cc1nnns1)=CCC=4)=CCC=3)c1nnns1",{},"[chr5,CH1r5:1]>>[n:1]",-0.3723755371],[0.2032786014,0,119.2892146937,7,"completed",-5.14351,-2.27965,8,1,"C(#CC1=C(C#Cc2cc3ccc4n[nH]cc4c3cc2Nc2cc3c(ccc4n[nH]cc43)cc2C#CC2=C(C#CC3=CCC=N3)N=CC2)CC=N1)C1=CCC=N1","C(#Cc1ncsc1C#Cc1cc2ccc3n[nH]cc3c2cc1Nc1cc2c(ccc3n[nH]cc32)cc1C#Cc1scnc1C#CC1=CCC=N1)C1=CCC=N1",{},"[#6H2r5:1]>>[S:1]",-0.1231159843],[0.2028764475,0,193.6636496976,7,"completed",-5.48345,-2.83638,8,1,"C(#CC1=C(C#Cc2nc3cnc4c(c3cc2Nc2cc3c5c(ncc3nc2C#CC2=C(C#CC3=CCC=N3)N=CC2)=CCC=5)=CCC=4)CC=N1)C1=CCC=N1","C(#CC1=C(C#Cc2nc3cnc4c(c3cc2Nc2cc3c5c(ncc3nc2C#CC2=C(C#CC3=CCC=N3)N=CC2)=CCN=5)=NCC=4)CC=N1)C1=CCC=N1",{},"[chr5,CH1r5:1]>>[n:1]",-0.3309867391],[0.2025689355,0,180.126250998,7,"completed",-5.10138,-2.24807,7,1,"C1=CCC(c2cc3cc(NC4=CN=CC4)c(C4=CC=CC4)cc3cc2NC2=CN=CC2)=C1","C1=NC=C(Nc2cc3cc(C4=CN=CC4)c(NC4=CN=CC4)cc3cc2C2=CN=CC2)C1",{},"[chr5,CH1r5:1]>>[n:1]",-0.1801288413],[0.202408244,0,519.6229890862,7,"completed",-5.22145,-2.5166,9,1,"C(#CC1=C(C#Cc2nc3ccc4c(c3cc2Nc2cc3c5c(ccc3nc2C#CC2=C(C#CC3=CCN=N3)N=CC2)=CCC=5)=CCC=4)CC=N1)C1=CCN=N1","C(#Cc1nc2ccc3c(c2cc1Nc1cc2c4c(ccc2nc1C#CC1=C(C#Cc2c[nH]nn2)N=CC1)=CCC=4)=CCC=3)C1=C(C#Cc2c[nH]nn2)N=CC1",{},"[#6H2r5:1]>>[NH:1]",-0.5265316714],[0.2022736552,0,114.5579613949,7,"completed",-5.03212,-2.13875,7,2,"c1ccc2c(Nc3cccc4ccccc34)cccc2c1","c1ccc2cc3c(Nc4cccc5cc6ccccc6cc45)cccc3cc2c1",{},"[cH&r6:1][cH&r6:2]>>[c:1]2cccc[c:2]2",-0.1240213561],[0.2022466326,0,157.561945307,7,"completed",-5.17116,-3.98085,8,1,"C(#Cc1c(Nc2cc3c4c(cc5c3c(c2C#CC2=CC=CC2=C2C=CN=N2)C=C5)=CCC=4)cc2c3c(cc4c2c1C=C4)=CCC=3)C1=CC=CC1=C1C=CN=N1","C(#Cc1c(Nc2cc3c4c(cc5c3c(c2C#CC2=CC=NC2=C2C=CN=N2)C=C5)=CCC=4)cc2c3c(cc4c2c1C=C4)=CCC=3)C1=CC=NC1=C1C=CN=N1",{},"[chr5,CH1r5:1]>>[n:1]",-0.1652483039],[0.2016011384,0,151.4507401007,7,"completed",-5.13871,-3.28563,8,1,"C(#Cc1nc2[nH]ccc2cc1Nc1cc2cc[nH]c2nc1C#CC1=CC(=C2C=CC=C2)C=C1)C1=CC(=C2C=CC=C2)C=C1","C(#Cc1ccccc1)C1=CC(=C2C=CC(C#Cc3nc4[nH]ccc4cc3Nc3cc4cc[nH]c4nc3C#CC3=CC(=C4C=CC(C#Cc5ccccc5)=C4)C=C3)=C2)C=C1",{},"[ch&r6,CH1&r5:1]>>[*:1](-C#C-c1ccccc1)",-0.1538556924],[0.2012921515,0,203.2184234995,7,"completed",-4.78525,-1.70373,8,1,"C(#CC1=C(C#Cc2cc3ccc4c[nH]cc4c3cc2Nc2cc3c(ccc4c[nH]cc43)cc2C#CC2=C(C#CC3=CCC=N3)N=CC2)CC=N1)C1=CCC=N1","C(#Cc1nc[nH]c1C#Cc1cc2ccc3c[nH]cc3c2cc1Nc1cc2c(ccc3c[nH]cc32)cc1C#Cc1[nH]cnc1C#CC1=CCC=N1)C1=CCC=N1",{},"[#6H2r5:1]>>[NH:1]",-0.2997346047],[0.2011397301,0,103.1740026956,7,"completed",-5.38662,-2.80194,8,1,"C(#Cc1c(Nc2cc3c4c(nc5c[nH]cc53)C(C#Cc3cccnc3)=Cc4c2C#CC2=CC=CC2)cc2c3c(nc4c[nH]cc42)C(C#Cc2cccnc2)=Cc13)C1=CC=CC1","C(#Cc1c(Nc2cc3c4c(nc5c[nH]cc53)C(C#Cc3cccnc3)=Cc4c2C#CC2=CN=CC2)cc2c3c(nc4c[nH]cc42)C(C#Cc2cccnc2)=Cc13)C1=CN=CC1",{},"[chr5,CH1r5:1]>>[n:1]",-0.2256077942],[0.2007336103,0,112.8777442209,7,"completed",-4.85026,-1.85678,8,1,"C(#Cc1cc2cc(-c3ccccc3)c3c[nH]cc3c2cc1Nc1cc2c(cc1C#Cc1cncs1)cc(-c1ccccc1)c1c[nH]cc12)c1cncs1","C(#Cc1cc2cc(-c3ccccc3)c3c[nH]cc3c2cc1Nc1cc2c(cc1C#CC1=CN=CC1)cc(-c1ccccc1)c1c[nH]cc12)C1=CN=CC1",{},"[n,c:0]1[n,ch:1][s,S:2][n,c:3][n,c:4]1>>[*:0]1=[*:1][CH2:2][*:3]=[*:4]1",-0.2080930519],[0.2006583669,0,156.8404941063,7,"completed",-4.87201,-2.18893,9,1,"C1=NC(c2cc3cc4ccccc4cc3cc2Nc2cc3cc4ccccc4cc3cc2C2=CCC=N2)=CC1","C(#Cc1cccc2cc3cc(Nc4cc5cc6cccc(C#Cc7ccccc7)c6cc5cc4C4=CCC=N4)c(C4=CCC=N4)cc3cc12)c1ccccc1",{},"[ch&r6,CH1&r5:1]>>[*:1](-C#C-c1ccccc1)",-0.2237607344],[0.2006583669,0,188.5337787971,7,"completed",-4.82981,-2.1981,8,1,"C1=NC(c2cc3cc4ccccc4cc3cc2Nc2cc3cc4ccccc4cc3cc2C2=CCC=N2)=CC1","C(#Cc1cccc2cc3cc(C4=CCC=N4)c(Nc4cc5cc6c(C#Cc7ccccc7)cccc6cc5cc4C4=CCC=N4)cc3cc12)c1ccccc1",{},"[ch&r6,CH1&r5:1]>>[*:1](-C#C-c1ccccc1)",-0.2670510765],[0.1994351708,0,156.2163247872,7,"completed",-5.45466,-4.39792,8,1,"C(#Cc1c(Nc2cc3c4c(cc5c3c(c2C#CC2=CC=CC2)N=C5)=CC(=C2C=CN=N2)C=4)cc2c3c(cc4c2c1N=C4)=CC(=C1C=CN=N1)C=3)C1=CC=CC1","C(#Cc1c(Nc2cc3c4c(cc5c3c(c2C#CC2=CN=CC2)N=C5)=CC(=C2C=CN=N2)C=4)cc2c3c(cc4c2c1N=C4)=CC(=C1C=CN=N1)C=3)C1=CN=CC1",{},"[chr5,CH1r5:1]>>[n:1]",-0.2933215996],[0.1993277842,0,219.0292785963,7,"completed",-5.02195,-2.46681,9,1,"C(#CC1=C(C#Cc2nc3ccc4c(c3cc2Nc2cc3c5c(ccc3nc2C#CC2=C(C#CC3=CCN=N3)N=CC2)=CCC=5)=CCC=4)CC=N1)C1=CCN=N1","C(#CC1=C(C#Cc2nc3ccc4c[nH]cc4c3cc2Nc2cc3c(ccc4c[nH]cc43)nc2C#CC2=C(C#CC3=CCN=N3)N=CC2)CC=N1)C1=CCN=N1",{},"[#6H2r5:1]>>[NH:1]",-0.225740577],[0.198941127,0,1239.9581799982,7,"completed",-5.23435,-2.76155,9,1,"C(#Cc1c(Nc2cc3c4s[nH]sc4c(C=CC4=CCC=C4)c4ccc(c2C#CC2=CC=CC2)c43)cc2c3s[nH]sc3c(C=CC3=CCC=C3)c3ccc1c32)C1=CC=CC1","C(#Cc1c(Nc2cc3c4sosc4c(C=CC4=CCC=C4)c4ccc(c2C#CC2=CC=CC2)c43)cc2c3sosc3c(C=CC3=CCC=C3)c3ccc1c32)C1=CC=CC1",{},"[nH:1]>>[o:1]",-1.2435195013],[0.1989343296,0,128.9228163951,7,"completed",-4.93423,-3.1658,8,1,"C(#Cc1cc2[nH]ccc2cc1Nc1cc2cc[nH]c2cc1C#CC1=CC(=C2C=CC=C2)C=C1)C1=CC(=C2C=CC=C2)C=C1","C(#Cc1ccccc1)C1=CC(=C2C=CC(C#Cc3cc4[nH]ccc4cc3Nc3cc4cc[nH]c4cc3C#CC3=CC(=C4C=CC(C#Cc5ccccc5)=C4)C=C3)=C2)C=C1",{},"[ch&r6,CH1&r5:1]>>[*:1](-C#C-c1ccccc1)",-0.1734535734],[0.1987528829,0,202.2247684072,7,"completed",-5.51842,-2.84668,8,1,"C(#CC1=C(C#Cc2nc3ccc4c(c3cc2Nc2cc3c5c(ccc3nc2C#CC2=C(C#CC3=CCN=N3)N=CC2)=CCC=5)=CCC=4)CC=N1)C1=CCN=N1","C(#CC1=C(C#Cc2nc3ccc4cscc4c3cc2Nc2cc3c(ccc4cscc43)nc2C#CC2=C(C#CC3=CCN=N3)N=CC2)CC=N1)C1=CCN=N1",{},"[#6H2r5:1]>>[S:1]",-0.3559238011],[0.1983678886,0,155.3829672048,7,"completed",-5.2123,-3.46234,8,1,"C(#Cc1cc2[nH]ccc2cc1Nc1cc2cc[nH]c2cc1C#CC1=CC(=C2C=CC=C2)C=C1)C1=CC(=C2C=CC=C2)C=C1","C(#Cc1cc2[nH]ccc2cc1Nc1cc2cc[nH]c2cc1C#CC1=CC(=C2C=CN=C2)C=C1)C1=CC(=C2C=CN=C2)C=C1",{},"[chr5,CH1r5:1]>>[n:1]",-0.1741361496],[0.1982968598,0,111.6346145864,7,"completed",-5.06398,-2.64635,8,1,"C(#Cc1ccccc1)C1=c2ccc3nc(C#Cc4cncs4)c(Nc4cc5c6c(ccc5nc4C#Cc4cncs4)=C(C#Cc4ccccc4)CC=6)cc3c2=CC1","C(#CC1=c2ccc3nc(C#Cc4cncs4)c(Nc4cc5c6c(ccc5nc4C#Cc4cncs4)=C(C#CC4=CC=CC4)CC=6)cc3c2=CC1)C1=CC=CC1",{},"[c:0]1[ch:1][ch][c:3][c!r5:4][c!r5:5]1>>[c:0]1[CH2:1][c:3][c:4][c:5]1",-0.1144466381],[0.1975135542,0,191.1789012083,7,"completed",-5.18468,-2.12612,7,1,"C(#Cc1ccc(-c2ccccc2)cc1Nc1cc(-c2ccccc2)ccc1C#CC1=CN=CC1)C1=CN=CC1","C(#Cc1ccc(C2=CC=CC2)cc1Nc1cc(C2=CC=CC2)ccc1C#CC1=CN=CC1)C1=CN=CC1",{},"[c:0]1[ch:1][ch][c:3][c!r5:4][c!r5:5]1>>[c:0]1[CH2:1][c:3][c:4][c:5]1",-0.2001574791],[0.1972348473,0,137.8265855019,7,"completed",-5.16582,-2.71988,8,1,"C(#CC1=C(C#Cc2nc3ccc4c(c3cc2Nc2cc3c5c(ccc3nc2C#CC2=C(C#CC3=CCN=N3)N=CC2)=CCC=5)=CCC=4)CC=N1)C1=CCN=N1","C(#CC1=C(C#Cc2nc3ccc4cocc4c3cc2Nc2cc3c(ccc4cocc43)nc2C#CC2=C(C#CC3=CCN=N3)N=CC2)CC=N1)C1=CCN=N1",{},"[#6H2r5:1]>>[O:1]",-0.1453237116],[0.1971820541,0,180.8594027971,7,"completed",-5.30523,-2.71413,8,1,"C(#CC1=C(C#Cc2nc3ccc4c(c3cc2Nc2cc3c5c(ccc3nc2C#CC2=C(C#CC3=CCC=N3)N=CC2)=CCC=5)=CCC=4)CC=N1)C1=CCC=N1","C(#CC1=C(C#Cc2nc3ccc4c(c3cc2Nc2cc3c5c(ccc3nc2C#CC2=C(C#CC3=CCC=N3)N=CC2)=NCC=5)=CCN=4)CC=N1)C1=CCC=N1",{},"[chr5,CH1r5:1]>>[n:1]",-0.2309731727],[0.1970767045,0,124.0683137876,7,"completed",-5.24667,-2.60192,8,1,"C(#Cc1nc2ccc3c(c2cc1Nc1cc2c4c(ccc2nc1C#CC1=CC(C=Cc2cnccn2)=CC1)=CCC=4)=CCC=3)C1=CC(C=Cc2cnccn2)=CC1","C(#Cc1nc2ccc3c(c2cc1Nc1cc2c4c(ccc2nc1C#CC1=CC(C=Cc2cncnn2)=CC1)=CCC=4)=CCC=3)C1=CC(C=Cc2cncnn2)=CC1",{},"[ch&r6:0]>>[nr6:0]",-0.1610399641],[0.1969483066,0,195.5043693015,7,"completed",-5.50636,-2.7727,8,1,"O=c1[nH]c2c(c3cc(Nc4cc5c6c([nH]c(=O)c5cc4C#CC4=C(C#CC5=CCC=N5)N=CC4)=CCC=6)c(C#CC4=C(C#CC5=CCC=N5)N=CC4)cc13)=CCC=2","O=c1[nH]c2c(c3cc(Nc4cc5c6c([nH]c(=O)c5cc4C#CC4=C(C#CC5=NCC=N5)N=CC4)=CCC=6)c(C#CC4=C(C#CC5=NCC=N5)N=CC4)cc13)=CCC=2",{},"[chr5,CH1r5:1]>>[n:1]",-0.3451592368],[0.1968935027,0,116.5812049003,7,"completed",-5.24405,-3.65015,7,1,"C(#Cc1c(Nc2cc3c4c(cc5c3c(c2C#CC2=CCC=C2)C=C5)=CC(=C2C=CC=N2)N=4)cc2c3c(cc4c2c1C=C4)=CC(=C1C=CC=N1)N=3)C1=CCC=C1","C(#Cc1c(Nc2cc3c4c(cc5c3c(c2C#CC2=CCC=N2)C=C5)=CC(=C2C=CC=N2)N=4)cc2c3c(cc4c2c1C=C4)=CC(=C1C=CC=N1)N=3)C1=CCC=N1",{},"[chr5,CH1r5:1]>>[n:1]",-0.1541391403],[0.1965861549,0,134.9176882941,7,"completed",-5.0135,-2.66238,8,1,"C(#CC1=C(C#Cc2nc3ccc4c(c3cc2Nc2cc3c5c(ccc3nc2C#CC2=C(C#CC3=CCN=N3)N=CC2)=CCC=5)=CCC=4)CC=N1)C1=CCN=N1","C(#Cc1nc2ccc3c(c2cc1Nc1cc2c4c(ccc2nc1C#CC1=C(C#Cc2csnn2)N=CC1)=CCC=4)=CCC=3)C1=C(C#Cc2csnn2)N=CC1",{},"[#6H2r5:1]>>[S:1]",-0.1478819973],[0.1959910957,0,136.6847153986,7,"completed",-5.04943,-3.80789,8,1,"C(#CC1=C(C#Cc2nc3ccc4c(c3cc2Nc2cc3c5c(ccc3nc2C#CC2=C(C#CC3=CCC=N3)N=CC2=C2C=CC=C2)=CCC=5)=CCC=4)C(=C2C=CC=C2)C=N1)C1=CCC=N1","C(#CC1=C(C#Cc2nc3ccc4c(c3cc2Nc2cc3c5c(ccc3nc2C#CC2=C(C#CC3=CCC=N3)N=CC2=C2C=CC=N2)=CCC=5)=CCC=4)C(=C2C=CC=N2)C=N1)C1=CCC=N1",{},"[chr5,CH1r5:1]>>[n:1]",-0.1411941947],[0.1959855026,0,214.7425338044,7,"completed",-5.8226,-3.10586,9,1,"O=c1oc2c(c3cc(Nc4cc5c6c(oc(=O)c5cc4C#CC4=C(C#CC5=CCC=N5)N=CC4)=CCC=6)c(C#CC4=C(C#CC5=CCC=N5)N=CC4)cc13)=CCC=2","O=c1oc2c(c3cc(Nc4cc5c6c(oc(=O)c5cc4C#CC4=C(C#CC5=CCC=N5)N=NC4)=CCC=6)c(C#CC4=C(C#CC5=CCC=N5)N=NC4)cc13)=CCC=2",{},"[chr5,CH1r5:1]>>[n:1]",-0.5495163585],[0.1957894154,0,137.0996360201,7,"completed",-5.25585,-2.75129,8,1,"C(#Cc1c(Nc2cc3c4s[nH]sc4c(C=CC4=CCC=C4)c4ccc(c2C#CC2=CC=CC2)c43)cc2c3s[nH]sc3c(C=CC3=CCC=C3)c3ccc1c32)C1=CC=CC1","C(#Cc1c(Nc2cc3c4s[nH]sc4c(C=Cc4ccoc4)c4ccc(c2C#CC2=CC=CC2)c43)cc2c3s[nH]sc3c(C=Cc3ccoc3)c3ccc1c32)C1=CC=CC1",{},"[#6H2r5:1]>>[O:1]",-0.1752085307],[0.1957515897,0,133.2088950148,7,"completed",-5.30653,-2.82191,8,6,"C(#Cc1c(Nc2cc3c4c(c(C=CC5=CCC=C5)c5c3c(c2C#CC2=CC=CC2)C=C5)SCS4)cc2c3c(c(C=CC4=CCC=C4)c4c2c1C=C4)SCS3)C1=CC=CC1","C(#Cc1c(Nc2cc3c4sssc4c(C=CC4=CCC=C4)c4ccc(c2C#CC2=CC=CC2)c43)cc2c3sssc3c(C=CC3=CCC=C3)c3ccc1c32)C1=CC=CC1",{},"[#6H2r5:1]>>[S:1]",-0.1965842917],[0.1954165803,0,105.5667287146,7,"completed",-5.05547,-2.19011,8,1,"C(#Cc1cccnc1)c1ccc(C#Cc2cc3ccc4c(c3cc2Nc2cc3c5c(ccc3cc2C#Cc2ccc(C#Cc3cccnc3)cc2)CC=C5)C=CC4)cc1","C(#Cc1cccnc1)c1ccc(C#Cc2cc3ccc4[nH]ccc4c3cc2Nc2cc3c(ccc4[nH]ccc43)cc2C#Cc2ccc(C#Cc3cccnc3)cc2)cc1",{},"[#6H2r5:1]>>[NH:1]",-0.1100725463],[0.1953701162,0,152.9006065975,7,"completed",-5.10302,-2.32244,7,1,"C(#Cc1cc2[nH]ccc2cc1Nc1cc2cc[nH]c2cc1C#CC1=CC=NC1)C1=CC=NC1","C(#Cc1c(Nc2cc3cc[nH]c3c(C#Cc3ccccc3)c2C#CC2=CC=NC2)cc2cc[nH]c2c1C#Cc1ccccc1)C1=CC=NC1",{},"[ch&r6,CH1&r5:1]>>[*:1](-C#C-c1ccccc1)",-0.15291522],[0.1953403714,0,129.2113949894,7,"completed",-5.20238,-2.72616,8,1,"C(#CC1=C(C#Cc2nc3ccc4c(c3cc2Nc2cc3c5c(ccc3nc2C#CC2=C(C#CC3=CCC=N3)N=CC2)=CCC=5)=CCC=4)CC=N1)C1=CCC=N1","C(#CC1=C(C#Cc2nc3ccc4c(c3cc2Nc2cc3c5c(ccc3nc2C#CC2=C(C#CC3=NCC=N3)N=CC2)=CCC=5)=CCC=4)CC=N1)C1=NCC=N1",{},"[chr5,CH1r5:1]>>[n:1]",-0.1477552035],[0.1951557013,0,149.5245425904,7,"completed",-5.00101,-2.31327,7,1,"C1=NC(c2cc3cc4ccccc4cc3cc2Nc2cc3cc4ccccc4cc3cc2C2=CCC=N2)=CC1","C1=NC(c2nc3cc4ccccc4cc3cc2Nc2cc3cc4ccccc4cc3nc2C2=CCC=N2)=CC1",{},"[ch&r6:0]>>[nr6:0]",-0.1648002084],[0.1947943055,0,125.0655390904,7,"completed",-5.12302,-2.40827,7,1,"C(#CC1=C(C2=CC=CC2)C(C#Cc2cccnc2)=CC1)C1=Cc2c(cccc2Nc2cccc3c2C=C(C#CC2=C(C4=CC=CC4)C(C#Cc4cccnc4)=CC2)C3)C1","C(#Cc1cccnc1)C1=CCC(C#Cc2cc3c(Nc4cccc5oc(C#CC6=C(C7=CC=CC7)C(C#Cc7cccnc7)=CC6)cc45)cccc3o2)=C1C1=CC=CC1",{},"[#6H2r5:1]>>[O:1]",-0.1260993658],[0.1947441317,0,170.695122797,7,"completed",-5.14724,-2.53211,8,1,"C(#CC1=C(C#Cc2cc3ccc4c[nH]cc4c3cc2Nc2cc3c(ccc4c[nH]cc43)cc2C#CC2=C(C#CC3=CCC=N3)N=CC2)CC=N1)C1=CCC=N1","C(#CC1=C(C#Cc2cc3ccc4c[nH]cc4c3cc2Nc2cc3c(ccc4c[nH]cc43)cc2C#CC2=C(C#CC3=CCC=N3)N=NC2)CN=N1)C1=CCC=N1",{},"[chr5,CH1r5:1]>>[n:1]",-0.1738686791],[0.1944641526,0,95.3334195947,7,"completed",-5.5162,-3.21971,8,1,"C(#Cc1cncc2ccncc12)c1c(Nc2cc3c4c(cc5c3c(c2C#Cc2cncc3ccncc23)C=N5)=CCC=4)cc2c3c(cc4c2c1C=N4)=CCC=3","C(#Cc1cncc2ccncc12)c1c(Nc2cc3c4c(cc5c3c(c2C#Cc2cncc3ccncc23)N=N5)=CCC=4)cc2c3c(cc4c2c1N=N4)=CCC=3",{},"[chr5,CH1r5:1]>>[n:1]",-0.3065411171],[0.1942881528,0,142.875920501,7,"completed",-4.84016,-2.90608,8,1,"C(#CC1=Cc2c(cc3c(c2C#CC2=NC=C(C=CC4=CCC=C4)C2)=CCC=3)C1)C1=Cc2c(cc3c(c2C#CC2=NC=C(C=CC4=CCC=C4)C2)=CCC=3)C1","C(#CC1=Cc2c(cc3c(c2C#Cc2ncc(C=CC4=CCC=C4)[nH]2)=CCC=3)C1)C1=Cc2c(cc3c(c2C#Cc2ncc(C=CC4=CCC=C4)[nH]2)=CCC=3)C1",{},"[#6H2r5:1]>>[NH:1]",-0.2312936947],[0.1940656119,0,117.937562216,7,"completed",-5.35438,-2.4377,8,1,"C(#Cc1cc2c(Nc3cccc4cc(NC5=CN=CC5)c(C#CC5=CCC=C5)cc34)cccc2cc1NC1=CN=CC1)C1=CCC=C1","C(#Cc1cc2c(Nc3cncc4cc(NC5=CN=CC5)c(C#CC5=CCC=C5)cc34)cncc2cc1NC1=CN=CC1)C1=CCC=C1",{},"[ch&r6:0]>>[nr6:0]",-0.2135808253],[0.1940175934,0,123.3728679945,7,"completed",-5.20886,-2.72223,8,6,"C(#Cc1c(Nc2cc3c4c(c(C=CC5=CCC=C5)c5c3c(c2C#CC2=CC=CC2)C=C5)SCS4)cc2c3c(c(C=CC4=CCC=C4)c4c2c1C=C4)SCS3)C1=CC=CC1","C(#Cc1c(Nc2cc3c4s[nH]sc4c(C=CC4=CCC=C4)c4ccc(c2C#CC2=CC=CC2)c43)cc2c3s[nH]sc3c(C=CC3=CCC=C3)c3ccc1c32)C1=CC=CC1",{},"[#6H2r5:1]>>[NH:1]",-0.1450089975],[0.1938438344,0,169.5535790932,7,"completed",-5.18939,-2.30519,8,1,"C1=NC(c2cc3cc4ccccc4cc3cc2Nc2cc3cc4ccccc4cc3cc2C2=CCC=N2)=CC1","C1=NC(c2cc3cc4ccccc4nc3cc2Nc2cc3nc4ccccc4cc3cc2C2=CCC=N2)=CC1",{},"[ch&r6:0]>>[nr6:0]",-0.1807312826],[0.1938163247,0,270.6553992903,7,"completed",-5.2045,-2.70321,9,1,"C(#CC1=C(C#Cc2nc3ccc4c(c3cc2Nc2cc3c5c(ccc3nc2C#CC2=C(C#CC3=CCN=N3)N=CC2)=CCC=5)=CCC=4)CC=N1)C1=CCN=N1","C(#Cc1nc2ccc3c(c2cc1Nc1cc2c4c(ccc2nc1C#CC1=C(C#Cc2conn2)N=CC1)=CCC=4)=CCC=3)C1=C(C#Cc2conn2)N=CC1",{},"[#6H2r5:1]>>[O:1]",-0.2803663098],[0.1937491311,0,100.647767802,7,"completed",-5.4794,-3.07696,8,1,"O=c1oc(Nc2ccc(C#CC3=C(C#CC4=CC(C#CC5=CC=CC5)=NC4)C=CC3)c(=O)o2)ccc1C#CC1=C(C#CC2=CC(C#CC3=CC=CC3)=NC2)C=CC1","O=c1oc(Nc2ccc(C#CC3=C(C#CC4=CC(C#CC5=CC=CC5)=NC4)N=CC3)c(=O)o2)ccc1C#CC1=C(C#CC2=CC(C#CC3=CC=CC3)=NC2)N=CC1",{},"[chr5,CH1r5:1]>>[n:1]",-0.2840118124],[0.1933062,0,128.8962555118,7,"completed",-5.16173,-4.01254,8,1,"C(#CC1=C(C#Cc2nc3ccc4c(c3cc2Nc2cc3c5c(ccc3nc2C#CC2=C(C#CC3=CCC=N3)N=CC2=C2C=CC=C2)=CCC=5)=CCC=4)C(=C2C=CC=C2)C=N1)C1=CCC=N1","C(#CC1=C(C#Cc2nc3ccc4c(c3cc2Nc2cc3c5c(ccc3nc2C#CC2=C(C#CC3=CCC=N3)N=CC2=C2C=CN=C2)=CCC=5)=CCC=4)C(=C2C=CN=C2)C=N1)C1=CCC=N1",{},"[chr5,CH1r5:1]>>[n:1]",-0.1359464424],[0.1930551832,0,102.0647038968,7,"completed",-5.39361,-3.65374,8,7,"C(#Cc1c(Nc2cc3c4c(cc5c3c(c2C#CC2=CC=CC2=C2C=CN=C2)N=C5)=CCC=4)cc2c3c(cc4c2c1N=C4)=CCC=3)C1=CC=CC1=C1C=CN=C1","C(#Cc1c(Nc2cc3c4c(cc5c3c(c2C#CC2=CC=NC2=C2C=CN=C2)N=C5)=CCC=4)cc2c3c(cc4c2c1N=C4)=CCC=3)C1=CC=NC1=C1C=CN=C1",{},"[chr5,CH1r5:1]>>[n:1]",-0.2294745117],[0.1926343024,0,82.1060388116,7,"completed",-5.38863,-2.75103,8,1,"C(#Cc1cncc2ccncc12)c1c(Nc2cc3c4c(cc5c3c(c2C#Cc2cncc3ccncc23)C=N5)=CCC=4)cc2c3c(cc4c2c1C=N4)=CCC=3","C(#Cc1cncc2cc(-c3ccccc3)ncc12)c1c(Nc2cc3c4c(cc5c3c(c2C#Cc2cncc3cc(-c6ccccc6)ncc23)C=N5)=CCC=4)cc2c3c(cc4c2c1C=N4)=CCC=3",{},"[cH&r6,CH&r5:1]>>[#6:1](-[c]1[ch]ccc[ch]1)",-0.2180870636],[0.1922994584,0,150.3113635117,7,"completed",-5.52429,-3.80898,8,1,"C(#Cc1c(Nc2cc3c4c(cc5c3c(c2C#CC2=CCC=C2)C=C5)=CC(=C2C=CC=N2)N=4)cc2c3c(cc4c2c1C=C4)=CC(=C1C=CC=N1)N=3)C1=CCC=C1","C(#Cc1c(Nc2cc3c4c(cc5c3c(c2C#CC2=NCC=C2)C=C5)=CC(=C2C=CC=N2)N=4)cc2c3c(cc4c2c1C=C4)=CC(=C1C=CC=N1)N=3)C1=NCC=C1",{},"[chr5,CH1r5:1]>>[n:1]",-0.3328727805],[0.1921953694,0,151.5906772111,7,"completed",-5.12645,-3.37644,8,1,"C(#Cc1cc2[nH]ccc2cc1Nc1cc2cc[nH]c2cc1C#CC1=CC(=C2C=CC=N2)C=C1)C1=CC(=C2C=CC=N2)C=C1","C(#Cc1cc2[nH]ccc2cc1Nc1cc2cc[nH]c2cc1C#CC1=CC(=C2N=CC=C2C#Cc2ccccc2)C=C1)C1=CC(=C2N=CC=C2C#Cc2ccccc2)C=C1",{},"[ch&r6,CH1&r5:1]>>[*:1](-C#C-c1ccccc1)",-0.1527171852],[0.2178893193,0,103.7158792897,8,"completed",-5.30576,-3.55391,8,1,"C(#CC1=Cc2c(cc3c(c2C#Cc2ncc(C#CC4=c5cnccc5=CC4)s2)=CCC=3)C1)C1=Cc2c(cc3c(c2C#Cc2ncc(C#CC4=c5cnccc5=CC4)s2)=CCC=3)C1","C(#CC1=Cc2c(cc3c(c2C#Cc2ncc(C#CC4=c5cnccc5=NC4)s2)=CCC=3)C1)C1=Cc2c(cc3c(c2C#Cc2ncc(C#CC4=c5cnccc5=NC4)s2)=CCC=3)C1",{},"[chr5,CH1r5:1]>>[n:1]",-0.177488593],[0.2117299994,0,122.2659918712,8,"completed",-4.99579,-3.1336,8,1,"C(#CC1=Cc2c(cc3c(c2C#Cc2ncc(C#CC4=c5cnccc5=CC4)s2)=CCC=3)C1)C1=Cc2c(cc3c(c2C#Cc2ncc(C#CC4=c5cnccc5=CC4)s2)=CCC=3)C1","C(#CC1=Cc2c(cc3c(c2C#Cc2ncc(C#Cc4[nH]cc5ccncc45)s2)=CCC=3)C1)C1=Cc2c(cc3c(c2C#Cc2ncc(C#Cc4[nH]cc5ccncc45)s2)=CCC=3)C1",{},"[#6H2r5:1]>>[NH:1]",-0.1423735845],[0.2077618874,0,115.880117286,8,"completed",-5.06887,-2.34027,9,1,"C(#Cc1cccc(C#Cc2c(Nc3cc4c5c(cc6c4c(c3C#Cc3cccc(C#Cc4cccnc4)c3)C=C6)=CCC=5)cc3c4c(cc5c3c2C=C5)=CCC=4)c1)c1cccnc1","C(#Cc1cccc(C#Cc2c(Nc3cc4c5c(cc6c4c(c3C#Cc3cccc(C#Cc4cccnc4)n3)C=C6)=CCC=5)cc3c4c(cc5c3c2C=C5)=CCC=4)n1)c1cccnc1",{},"[ch&r6:0]>>[nr6:0]",-0.1179111923],[0.2054872133,0,118.9539668267,8,"completed",-5.15897,-2.91527,9,1,"C(#Cc1c(Nc2cc3c4c(cc5c[nH]cc53)C(C#Cc3cncnc3)=Cc4c2C#CC2=CN=CC2)cc2c3c(cc4c[nH]cc42)C(C#Cc2cncnc2)=Cc13)C1=CN=CC1","C(#Cc1c(Nc2cc3c4c(cc5c[nH]cc53)C(C#Cc3cncnc3)=Nc4c2C#CC2=CN=CC2)cc2c3c(cc4c[nH]cc42)C(C#Cc2cncnc2)=Nc13)C1=CN=CC1",{},"[chr5,CH1r5:1]>>[n:1]",-0.1259126763],[0.2054121963,0,109.1196513153,8,"completed",-5.07739,-3.25227,8,1,"C(#CC1=c2cnccc2=CC1)C1=CN=C(C#Cc2c3c(cc4c2=CCC=4)CC(C#CC2=Cc4c(cc5c(c4C#CC4=NC=C(C#CC6=c7cnccc7=CC6)C4)=CCC=5)C2)=C3)C1","C(#CC1=Cc2c(cc3c(c2C#Cc2ncc(C#CC4=c5cnccc5=CC4)o2)=CCC=3)C1)C1=Cc2c(cc3c(c2C#Cc2ncc(C#CC4=c5cnccc5=CC4)o2)=CCC=3)C1",{},"[#6H2r5:1]>>[O:1]",-0.1102614721],[0.2008520768,0,115.0425500819,8,"completed",-5.04383,-3.27198,8,1,"C(#CC1=c2cnccc2=CC1)C1=CN=C(C#Cc2c3c(cc4c2=CCC=4)CC(C#CC2=Cc4c(cc5c(c4C#CC4=NC=C(C#CC6=c7cnccc7=CC6)C4)=CCC=5)C2)=C3)C1","C(#CC1=Cc2c(cc3c(c2C#Cc2ncc(C#CC4=c5cnccc5=CC4)s2)=CCC=3)C1)C1=Cc2c(cc3c(c2C#Cc2ncc(C#CC4=c5cnccc5=CC4)s2)=CCC=3)C1",{},"[#6H2r5:1]>>[S:1]",-0.1215761987],[0.2001562133,0,143.4718648961,8,"completed",-5.63989,-2.86689,8,1,"C(#Cc1cc2nnc3c(c2cc1Nc1cc2c4c(nnc2cc1C#Cc1cncs1)=CCC=4)=CCC=3)c1cncs1","C(#Cc1cc2nnc3c(c2cc1Nc1cc2c4c(nnc2cc1C#CC1=CN=CC1)=CCC=4)=CCC=3)C1=CN=CC1",{},"[n,c:0]1[n,ch:1][s,S:2][n,c:3][n,c:4]1>>[*:0]1=[*:1][CH2:2][*:3]=[*:4]1",-0.4042399905],[0.1975662824,0,116.0724826041,8,"completed",-5.10748,-3.25032,8,1,"C(#CC1=Cc2c(cc3c(c2C#Cc2ncc(C#CC4=c5cnccc5=CC4)s2)=CCC=3)C1)C1=Cc2c(cc3c(c2C#Cc2ncc(C#CC4=c5cnccc5=CC4)s2)=CCC=3)C1","C(#CC1=Cc2c(cc3c(c2C#Cc2ncc(C#Cc4occ5ccncc45)s2)=CCC=3)C1)C1=Cc2c(cc3c(c2C#Cc2ncc(C#Cc4occ5ccncc45)s2)=CCC=3)C1",{},"[#6H2r5:1]>>[O:1]",-0.1161905199],[0.1969671328,0,112.2444862849,8,"completed",-5.1743,-3.43953,8,1,"C(#CC1=Cc2c(cc3c(c2C#Cc2ncc(C#CC4=c5cnccc5=CC4)s2)=CCC=3)C1)C1=Cc2c(cc3c(c2C#Cc2ncc(C#CC4=c5cnccc5=CC4)s2)=CCC=3)C1","C(#CC1=Cc2c(cc3c(c2C#Cc2ncc(C#CC4=c5cncnc5=CC4)s2)=CCC=3)C1)C1=Cc2c(cc3c(c2C#Cc2ncc(C#CC4=c5cncnc5=CC4)s2)=CCC=3)C1",{},"[ch&r6:0]>>[nr6:0]",-0.1237087903],[0.1952239592,0,126.0015462758,8,"completed",-4.96125,-3.10596,11,1,"C(#CC1=c2cnccc2=CC1)C1=CN=C(C#Cc2c3c(cc4c2=CCC=4)CC(C#CC2=Cc4c(cc5c(c4C#CC4=NC=C(C#CC6=c7cnccc7=CC6)C4)=CCC=5)C2)=C3)C1","C(#CC1=Cc2c(cc3c(c2C#Cc2ncc(C#CC4=c5cnccc5=CC4)[nH]2)=CCC=3)C1)C1=Cc2c(cc3c(c2C#Cc2ncc(C#CC4=c5cnccc5=CC4)[nH]2)=CCC=3)C1",{},"[#6H2r5:1]>>[NH:1]",-0.1590900855],[0.1949983427,0,132.9883275321,8,"completed",-5.16792,-3.22197,8,1,"C(#CC1=Cc2c(cc3c(c2C#Cc2ncc(C#Cc4nccc5ncccc45)[nH]2)=CCC=3)C1)C1=Cc2c(cc3c(c2C#Cc2ncc(C#Cc4nccc5ncccc45)[nH]2)=CCC=3)C1","C(#CC1=Cc2c(cc3c(c2C#Cc2ncc(C#Cc4nccc5ncncc45)[nH]2)=CCC=3)C1)C1=Cc2c(cc3c(c2C#Cc2ncc(C#Cc4nccc5ncncc45)[nH]2)=CCC=3)C1",{},"[ch&r6:0]>>[nr6:0]",-0.1412314667],[0.1936043648,0,113.1889845128,8,"completed",-5.18108,-3.35946,8,1,"C(#CC1=Cc2c(cc3c(c2C#Cc2ncc(C#CC4=c5cnccc5=CC4)s2)=CCC=3)C1)C1=Cc2c(cc3c(c2C#Cc2ncc(C#CC4=c5cnccc5=CC4)s2)=CCC=3)C1","C(#CC1=Cc2c(cc3c(c2C#Cc2nnc(C#CC4=c5cnccc5=CC4)s2)=CCC=3)C1)C1=Cc2c(cc3c(c2C#Cc2nnc(C#CC4=c5cnccc5=CC4)s2)=CCC=3)C1",{},"[chr5,CH1r5:1]>>[n:1]",-0.1266214427],[0.1923346974,0,104.6087159921,8,"completed",-5.29336,-3.22129,8,1,"O=c1ccc2cc(=O)oc(C#Cc3c(Nc4cc5c6c(cc7c5c(c4C#Cc4oc(=O)cc5ccc(=O)[nH]c45)C=C7)=CCC=6)cc4c5c(cc6c4c3C=C6)=CCC=5)c2[nH]1","O=c1ccc2cc(=O)oc(C#Cc3cc4ccc5c(c4cc3Nc3cc4c6c(ccc4cc3C#Cc3oc(=O)cc4ccc(=O)[nH]c34)=CCC=6)=CCC=5)c2[nH]1",{},"[ch,CH]1=,:[ch,CH][c:1]2[c:3][c:4][c:5][c:6]3[c:7][c:8][c:9][c:2]1[c:10]23>>[ch:1]2[c:3][c:4][c:5][c:6]3[c:7][c:8][c:9][ch:2][c:10]23",-0.1710647461],[0.1921646424,0,114.9516039877,8,"completed",-5.09242,-3.23751,8,1,"C(#CC1=Cc2c(cc3c(c2C#Cc2ncc(C#CC4=c5cnccc5=CC4)s2)=CCC=3)C1)C1=Cc2c(cc3c(c2C#Cc2ncc(C#CC4=c5cnccc5=CC4)s2)=CCC=3)C1","C(#CC1=Cc2c(cc3c(c2C#Cc2ncc(C#Cc4scc5ccncc45)s2)=CCC=3)C1)C1=Cc2c(cc3c(c2C#Cc2ncc(C#Cc4scc5ccncc45)s2)=CCC=3)C1",{},"[#6H2r5:1]>>[S:1]",-0.1150739975],[0.1899508664,0,125.5225734785,8,"completed",-5.21223,-3.3401,8,1,"C(#CC1=c2cnccc2=CC1)C1=CN=C(C#Cc2c3c(cc4c2=CCN=4)CC(C#CC2=Cc4c(cc5c(c4C#CC4=NC=C(C#CC6=c7cnccc7=CC6)C4)=CCN=5)C2)=C3)C1","C(#CC1=Cc2c(cc3c(c2C#Cc2ncc(C#CC4=c5cnccc5=CC4)[nH]2)=CCN=3)C1)C1=Cc2c(cc3c(c2C#Cc2ncc(C#CC4=c5cnccc5=CC4)[nH]2)=CCN=3)C1",{},"[#6H2r5:1]>>[NH:1]",-0.1480802052],[0.189323718,0,106.2427133438,8,"completed",-5.26614,-3.75085,8,1,"C(#CC1=c2cnccc2=CC1)C1=CN=C(C#Cc2c3c(cc4sc(C#Cc5cc6c(C#CC7=NC=C(C#CC8=c9cnccc9=CC8)C7)c7c(cc6s5)=CCC=7)cc24)=CCC=3)C1","C(#CC1=c2cnccc2=NC1)C1=CN=C(C#Cc2c3c(cc4sc(C#Cc5cc6c(C#CC7=NC=C(C#CC8=c9cnccc9=NC8)C7)c7c(cc6s5)=CCC=7)cc24)=CCC=3)C1",{},"[chr5,CH1r5:1]>>[n:1]",-0.1575205985],[0.1885536214,0,145.4699687893,8,"completed",-5.04342,-2.36991,9,1,"C(#Cc1cc2ccc3c(c2cc1Nc1cc2c4c(ccc2cc1C#CC1=C(C#Cc2cscn2)N=CC1)=CCC=4)=CCC=3)C1=C(C#Cc2cscn2)N=CC1","C(#Cc1ncsc1C#Cc1cc2ccc3c(c2cc1Nc1cc2c4c(ccc2cc1C#Cc1scnc1C#Cc1cscn1)=CCC=4)=CCC=3)c1cscn1",{},"[#6H2r5:1]>>[S:1]",-0.1507652051],[0.1884560834,0,102.2362700023,8,"completed",-5.34027,-2.77324,8,1,"C(#Cc1nc2cnc3c(c2cc1Nc1cc2c4c(ncc2nc1C#CC1=CN=CC1)=C(C#Cc1ccccn1)CC=4)=CCC=3C#Cc1ccccn1)C1=CN=CC1","C(#Cc1cc2cnc3c(c2cc1Nc1cc2c4c(ncc2cc1C#CC1=CN=CC1)=C(C#Cc1ccccn1)CC=4)=CCC=3C#Cc1ccccn1)C1=CN=CC1",{},"[nr6:0]>>[ch&r6:0]",-0.1968242735],[0.1878436423,0,203.4509447403,8,"completed",-5.11941,-2.33168,9,1,"C(#Cc1cc2ccc3c(c2cc1Nc1cc2c4c(ccc2cc1C#CC1=C(C#Cc2cscn2)N=CC1)=CCC=4)=CCC=3)C1=C(C#Cc2cscn2)N=CC1","C(#Cc1ncoc1C#Cc1cc2ccc3c(c2cc1Nc1cc2c4c(ccc2cc1C#Cc1ocnc1C#Cc1cscn1)=CCC=4)=CCC=3)c1cscn1",{},"[#6H2r5:1]>>[O:1]",-0.2039041282],[0.1874551797,0,127.1640089108,8,"completed",-5.33505,-3.47038,8,1,"C(#CC1=c2cnccc2=CC1)C1=CN=C(C#Cc2c3c(cc4c2=CCN=4)CC(C#CC2=Cc4c(cc5c(c4C#CC4=NC=C(C#CC6=c7cnccc7=CC6)C4)=CCN=5)C2)=C3)C1","C(#CC1=Cc2c(cc3c(c2C#Cc2ncc(C#CC4=c5cnccc5=CC4)o2)=CCN=3)C1)C1=Cc2c(cc3c(c2C#Cc2ncc(C#CC4=c5cnccc5=CC4)o2)=CCN=3)C1",{},"[#6H2r5:1]>>[O:1]",-0.207948194],[0.1872880199,0,125.8102614956,8,"completed",-4.85846,-2.58321,9,1,"C(#Cc1nc2ccc3c(c2cc1Nc1cc2c4c(ccc2nc1C#CC1=CN=CC1)=C(C=Cc1ccccc1)CC=4)=CCC=3C=Cc1ccccc1)C1=CN=CC1","C(#Cc1nc2ccc3c(c2cc1Nc1cc2c4c(ccc2nc1C#CC1=CN=CC1)=C(C=CC1=CC=CC1)CC=4)=CCC=3C=CC1=CC=CC1)C1=CN=CC1",{},"[c:0]1[ch:1][ch][c:3][c!r5:4][c!r5:5]1>>[c:0]1[CH2:1][c:3][c:4][c:5]1",-0.2107500699],[0.1871428054,0,131.6268173978,8,"completed",-5.30057,-3.47583,8,1,"C(#CC1=c2cnccc2=CC1)C1=CN=C(C#Cc2c3c(cc4c2=CCN=4)CC(C#CC2=Cc4c(cc5c(c4C#CC4=NC=C(C#CC6=c7cnccc7=CC6)C4)=CCN=5)C2)=C3)C1","C(#CC1=Cc2c(cc3c(c2C#Cc2ncc(C#CC4=c5cnccc5=CC4)s2)=CCN=3)C1)C1=Cc2c(cc3c(c2C#Cc2ncc(C#CC4=c5cnccc5=CC4)s2)=CCN=3)C1",{},"[#6H2r5:1]>>[S:1]",-0.192451288],[0.1869999709,0,116.1768487073,8,"completed",-4.93482,-2.50289,8,1,"C(#Cc1nc2ccc3c(c2cc1Nc1cc2c4c(ccc2nc1C#CC1=CN=CC1)=C(C=Cc1ccccc1)CC=4)=CCC=3C=Cc1ccccc1)C1=CN=CC1","C(#Cc1nc2ccc3c(c2cc1Nc1cc2c4c(ccc2nc1C#CC1=CN=CC1)=C(C=CC1=CCC=C1)CC=4)=CCC=3C=CC1=CCC=C1)C1=CN=CC1",{},"[c:0]1[ch:1][ch][c:3][c!r5:4][c!r5:5]1>>[c:0]1[CH2:1][c:3][c:4][c:5]1",-0.163909829],[0.1859404714,0,151.4831545937,8,"completed",-5.13643,-3.36631,9,1,"C(#CC1=c2cnccc2=CC1)C1=CN=C(C#Cc2c3c(cc4c2=CCC=4)CC(C#CC2=Cc4c(cc5c(c4C#CC4=NC=C(C#CC6=c7cnccc7=CC6)C4)=CCC=5)C2)=C3)C1","C(#CC1=Cc2c(cc3c(c2C#CC2=NN=C(C#CC4=c5cnccc5=CC4)C2)=CCC=3)C1)C1=Cc2c(cc3c(c2C#CC2=NN=C(C#CC4=c5cnccc5=CC4)C2)=CCC=3)C1",{},"[chr5,CH1r5:1]>>[n:1]",-0.1536146058],[0.1852282058,0,115.2153414732,8,"completed",-5.17961,-2.77907,9,1,"C(#Cc1cc2ccc3c(c2cc1Nc1cc2c4c(ccc2cc1C#CC1=C(C#Cc2cscn2)N=CC1)=CCC=4)=CCC=3)C1=C(C#Cc2cscn2)N=CC1","C(#Cc1cc2ccc3c(c2cc1Nc1cc2c4c(ccc2cc1C#CC1=C(C#Cc2cscn2)N=NC1)=CCC=4)=CCC=3)C1=C(C#Cc2cscn2)N=NC1",{},"[chr5,CH1r5:1]>>[n:1]",-0.127984661],[0.1849991947,0,152.5948483904,8,"completed",-5.24829,-3.02734,8,1,"O=c1ccc2cc(=O)oc(C#Cc3c(Nc4cc5c6c(cc7c5c(c4C#Cc4oc(=O)cc5ccc(=O)[nH]c45)C=C7)=CCC=6)cc4c5c(cc6c4c3C=C6)=CCC=5)c2[nH]1","O=c1cc2ccc(=O)[nH]c2c(C#Cc2c(Nc3cc4c5c(cc6c4c(c3C#Cc3[nH]c(=O)cc4ccc(=O)[nH]c34)C=C6)=CCC=5)cc3c4c(cc5c3c2C=C5)=CCC=4)[nH]1",{},"[o:1]>>[nH:1]",-0.1845541941],[0.1844234211,0,94.287290005,8,"completed",-5.23798,-2.65908,8,1,"C(#Cc1[nH]nc2c1cc1c3c(c(C#Cc4cnc[nH]4)c(Nc4cc5c6c(cc7c(C#Cc8ccoc8)[nH]nc75)N=Cc6c4C#Cc4cnc[nH]4)cc32)C=N1)c1ccoc1","C(#Cc1[nH]cc2c1cc1c3c(c(C#Cc4cnc[nH]4)c(Nc4cc5c6c(cc7c(C#Cc8ccoc8)[nH]cc75)N=Cc6c4C#Cc4cnc[nH]4)cc32)C=N1)c1ccoc1",{},"[nr5:0]>>[ch&r5:0]",-0.134977585],[0.1820754054,0,123.7401185208,8,"completed",-5.32178,-2.56577,8,1,"C(#Cc1cc2ccc3c[nH]cc3c2cc1Nc1cc2c(ccc3c[nH]cc32)cc1C#Cc1cnns1)c1cnns1","C(#Cc1cc2ccc3c[nH]cc3c2cc1Nc1cc2c(ccc3c[nH]cc32)cc1C#Cc1nnns1)c1nnns1",{},"[chr5,CH1r5:1]>>[n:1]",-0.1985269187],[0.1816150054,0,83.1115273031,8,"completed",-5.08695,-2.04689,8,1,"C(#Cc1nc2ccc3c(C#Cc4cccnc4)[nH]cc3c2cc1Nc1cc2c(ccc3c(C#Cc4cccnc4)[nH]cc32)nc1C#CC1=CN=CC1)C1=CN=CC1","C(#Cc1cc2ccc3c(C#Cc4cccnc4)[nH]cc3c2cc1Nc1cc2c(ccc3c(C#Cc4cccnc4)[nH]cc32)cc1C#CC1=CN=CC1)C1=CN=CC1",{},"[nr6:0]>>[ch&r6:0]",-0.0836120458],[0.1815200337,0,139.3804971012,8,"completed",-4.79999,-3.33716,9,1,"C(#CC1=Cc2c(cc3c(c2C#Cc2ncc(C#CC4=c5cnccc5=CC4)s2)=CCC=3)C1)C1=Cc2c(cc3c(c2C#Cc2ncc(C#CC4=c5cnccc5=CC4)s2)=CCC=3)C1","C(#Cc1cnc(C#Cc2c3c(cc4ccc(C#Cc5ccc6cc7c(c(C#Cc8ncc(C#CC9=c%10cnccc%10=CC9)s8)c6c5)=CCC=7)cc24)=CCC=3)s1)C1=c2cnccc2=CC1",{},"[CH2:0]1[c,C:1]-,=,:[c,C:2]-,=,:[c,C:3]-,=,:[c,C:4]1>>[ch:0]1c[c:1][c:2][c:3][c:4]1",-0.2520513103],[0.1814837916,0,182.4918764178,8,"completed",-5.18196,-3.69209,8,1,"C(#CC1=c2cnccc2=CC1)C1=CN=C(C#Cc2c3c(cc4sc(C#Cc5cc6c(C#CC7=NC=C(C#CC8=c9cnccc9=CC8)C7)c7c(cc6s5)=CCC=7)cc24)=CCC=3)C1","C(#CC1=c2cnccc2=CC1)C1=CN=C(C#Cc2c3c(nc4sc(C#Cc5cc6c(C#CC7=NC=C(C#CC8=c9cnccc9=CC8)C7)c7c(nc6s5)=CCC=7)cc24)=CCC=3)C1",{},"[ch&r6:0]>>[nr6:0]",-0.1912977557],[0.1806817862,0,135.5456422898,8,"completed",-5.24782,-3.44603,9,1,"C(#CC1=Cc2c(cc3c(c2C#Cc2ncc(C#CC4=c5cnccc5=CC4)s2)=CCC=3)C1)C1=Cc2c(cc3c(c2C#Cc2ncc(C#CC4=c5cnccc5=CC4)s2)=CCC=3)C1","C(#CC1=Cc2c(cc3c(c2C#Cc2ncc(C#CC4=c5cnccc5=CC4)s2)=NCC=3)C1)C1=Cc2c(cc3c(c2C#Cc2ncc(C#CC4=c5cnccc5=CC4)s2)=NCC=3)C1",{},"[chr5,CH1r5:1]>>[n:1]",-0.1705270941],[0.1802779204,0,664.2951811955,8,"completed",-4.81228,-3.45216,8,1,"C(#CC1=c2cnccc2=CC1)C1=CN=C(C#Cc2c3c(cc4c2=CCC=4)CC(C#CC2=Cc4c(cc5c(c4C#CC4=NC=C(C#CC6=c7cnccc7=CC6)C4)=CCC=5)C2)=C3)C1","C(#CC1=c2cnccc2=CC1)C1=CN=C(C#Cc2c3c(cc4ccc(C#Cc5ccc6cc7c(c(C#CC8=NC=C(C#CC9=c%10cnccc%10=CC9)C8)c6c5)=CCC=7)cc24)=CCC=3)C1",{},"[CH2:0]1[c,C:1]-,=,:[c,C:2]-,=,:[c,C:3]-,=,:[c,C:4]1>>[ch:0]1c[c:1][c:2][c:3][c:4]1",-0.6941553565],[0.1801853561,0,115.0055670005,8,"completed",-5.21793,-3.2313,8,1,"C(#CC1=Cc2c(cc3c(c2C#Cc2ncc(C#CC4=c5cnccc5=CC4)s2)=CCC=3)C1)C1=Cc2c(cc3c(c2C#Cc2ncc(C#CC4=c5cnccc5=CC4)s2)=CCC=3)C1","C(#CC1=Cc2c(cc3cocc3c2C#Cc2ncc(C#CC3=c4cnccc4=CC3)s2)C1)C1=Cc2c(cc3cocc3c2C#Cc2ncc(C#CC3=c4cnccc4=CC3)s2)C1",{},"[#6H2r5:1]>>[O:1]",-0.1415660554],[0.1794593682,0,207.1078859153,8,"completed",-5.37465,-2.91465,9,1,"C(#Cc1c(Nc2cc3c4c(cc5c[nH]cc53)C(C#Cc3cncnc3)=Cc4c2C#CC2=CN=CC2)cc2c3c(cc4c[nH]cc42)C(C#Cc2cncnc2)=Cc13)C1=CN=CC1","C(#Cc1c(Nc2nc3c4c(cc5c[nH]cc53)C(C#Cc3cncnc3)=Cc4c2C#CC2=CN=CC2)nc2c3c(cc4c[nH]cc42)C(C#Cc2cncnc2)=Cc13)C1=CN=CC1",{},"[ch&r6:0]>>[nr6:0]",-0.2825874403],[0.1794104697,0,101.8491272989,8,"completed",-4.83271,-3.34138,8,1,"C(#CC1=Cc2c(cc3c(c2C#Cc2ncc(C#CC4=c5cnccc5=CC4)s2)=CCC=3)C1)C1=Cc2c(cc3c(c2C#Cc2ncc(C#CC4=c5cnccc5=CC4)s2)=CCC=3)C1","C(#Cc1cnc(C#Cc2c3c(cc4[nH]c(C#Cc5cc6c(C#Cc7ncc(C#CC8=c9cnccc9=CC8)s7)c7c(cc6[nH]5)=CCC=7)cc24)=CCC=3)s1)C1=c2cnccc2=CC1",{},"[#6H2r5:1]>>[NH:1]",-0.2130276445],[0.1791619722,0,115.177396423,8,"completed",-5.07487,-3.44373,9,1,"C(#Cc1cc2nc(-c3ccccc3)c3c(c2cc1Nc1cc2c4c(c(-c5ccccc5)nc2cc1C#CC1=CN=CC1)=CC(=C1C=CC=C1)C=4)=CC(=C1C=CC=C1)C=3)C1=CN=CC1","C(#Cc1cc2cc(-c3ccccc3)c3c(c2cc1Nc1cc2c4c(c(-c5ccccc5)cc2cc1C#CC1=CN=CC1)=CC(=C1C=CC=C1)C=4)=CC(=C1C=CC=C1)C=3)C1=CN=CC1",{},"[nr6:0]>>[ch&r6:0]",-0.1165129861],[0.1791402722,0,108.217720117,8,"completed",-4.9462,-2.99504,8,1,"C(#CC1=Cc2c(cc3c(c2C#Cc2ncc(C#CC4=c5cnccc5=CC4)s2)=CCC=3)C1)C1=Cc2c(cc3c(c2C#Cc2ncc(C#CC4=c5cnccc5=CC4)s2)=CCC=3)C1","C(#CC1=Cc2c(cc3c[nH]cc3c2C#Cc2ncc(C#CC3=c4cnccc4=CC3)s2)C1)C1=Cc2c(cc3c[nH]cc3c2C#Cc2ncc(C#CC3=c4cnccc4=CC3)s2)C1",{},"[#6H2r5:1]>>[NH:1]",-0.1526491092],[0.1789537455,0,131.4400080009,8,"completed",-5.23725,-3.4842,8,1,"C(#CC1=Cc2c(cc3c(c2C#Cc2ncc(C#CC4=c5cnccc5=CC4)s2)=CCC=3)C1)C1=Cc2c(cc3c(c2C#Cc2ncc(C#CC4=c5cnccc5=CC4)s2)=CCC=3)C1","C(#CC1=Cc2c(nc3c(c2C#Cc2ncc(C#CC4=c5cnccc5=CC4)s2)=CCC=3)C1)C1=Cc2c(nc3c(c2C#Cc2ncc(C#CC4=c5cnccc5=CC4)s2)=CCC=3)C1",{},"[ch&r6:0]>>[nr6:0]",-0.1628093404],[0.1789523259,0,81.1698996986,8,"completed",-5.29045,-2.7855,8,1,"C(#Cc1c(Nc2nc3c4c(cc5c3c(c2C#Cc2ccccc2)N=C5)=CCC=4)nc2c3c(cc4c2c1N=C4)=CCC=3)c1ccccc1","C1=Nc2cc(Nc3cc4c5c(cc6c(c5n3)=CCC=6)C=N4)nc3c4c(cc1c23)=CCC=4",{},"[c&r6,C&r5:1](-C#C-c1ccccc1)>>[ch&r6,CH1&r5:1]",-0.1560815231],[0.1788419243,0,169.126352499,8,"completed",-5.41796,-3.63683,9,1,"C(#CC1=c2cnccc2=CC1)C1=CN=C(C#Cc2c3c(cc4c2=CCN=4)CC(C#CC2=Cc4c(cc5c(c4C#CC4=NC=C(C#CC6=c7cnccc7=CC6)C4)=CCN=5)C2)=C3)C1","C(#CC1=Cc2c(cc3c(c2C#CC2=NN=C(C#CC4=c5cnccc5=CC4)C2)=CCN=3)C1)C1=Cc2c(cc3c(c2C#CC2=NN=C(C#CC4=c5cnccc5=CC4)C2)=CCN=3)C1",{},"[chr5,CH1r5:1]>>[n:1]",-0.2795389388],[0.1784501495,0,160.920574097,8,"completed",-5.42848,-2.59137,9,1,"C(#Cc1nc2ccc3c(c2cc1Nc1cc2c4c(ccc2nc1C#CC1=CN=CC1)=CCC=4)=CCC=3)C1=CN=CC1","C(#Cc1nc2ncc3c(c2cc1Nc1cc2c4c(cnc2nc1C#CC1=CN=CC1)=CCC=4)=CCC=3)C1=CN=CC1",{},"[ch&r6:0]>>[nr6:0]",-0.280652802],[0.1777074862,0,133.127184803,8,"completed",-5.33134,-2.8183,9,1,"C(#Cc1c2ccccc2cc2cc(Nc3cc4cc5ccccc5c(C#Cc5ccccc5)c4nc3C3=CCC=N3)c(C3=CCC=N3)nc12)c1ccccc1","C(#Cc1c2ccncc2cc2cc(Nc3cc4cc5cnccc5c(C#Cc5ccccc5)c4nc3C3=CCC=N3)c(C3=CCC=N3)nc12)c1ccccc1",{},"[ch&r6:0]>>[nr6:0]",-0.2096348329],[0.1771541615,0,118.1524238054,8,"completed",-5.57527,-2.62116,8,1,"C(#Cc1c(Nc2cc3cc4ccncc4c4c3c(c2C#CC2=CN=CC2)C=C4)cc2cc3ccncc3c3c2c1C=C3)C1=CN=CC1","C(#Cc1cc2cc3cnccc3cc2cc1Nc1cc2cc3ccncc3cc2cc1C#CC1=CN=CC1)C1=CN=CC1",{},"[ch,CH]1=,:[ch,CH][c:1]2[c:3][c:4][c:5][c:6]3[c:7][c:8][c:9][c:2]1[c:10]23>>[ch:1]2[c:3][c:4][c:5][c:6]3[c:7][c:8][c:9][ch:2][c:10]23",-0.3530466909],[0.1771222248,0,91.9073429832,8,"completed",-5.69012,-2.8214,9,1,"C(#Cc1cc2cc3ccc(C#Cc4ccccc4)cc3nc2cc1Nc1cc2nc3cc(C#Cc4ccccc4)ccc3cc2cc1C#CC1=CSCS1)C1=CSCS1","C(#Cc1cc2cc3ccc(C#Cc4ccccc4)cc3nc2cc1Nc1cc2nc3cc(C#Cc4ccccc4)ccc3cc2cc1C#CC1=CSNS1)C1=CSNS1",{},"[#6H2r5:1]>>[NH:1]",-0.4231847714],[0.1766852368,0,128.9295497991,8,"completed",-5.29388,-2.01636,9,1,"C(#Cc1cccc(C#CC2=C(c3cccc(C#Cc4ccccc4)c3)C(C3=CC=CC3)=CC2)n1)C1=C(c2cccc(C#Cc3ccccc3)c2)C(C2=CC=CC2)=CC1","C(#Cc1cccc(C2=C(C#Cc3cccc(C#CC4=C(c5cccc(C#CC6=CCC=C6)c5)C(C5=CC=CC5)=CC4)n3)CC=C2C2=CC=CC2)c1)C1=CCC=C1",{},"[c:0]1[ch:1][ch][c:3][c!r5:4][c!r5:5]1>>[c:0]1[CH2:1][c:3][c:4][c:5]1",-0.1871941812],[0.176583576,0,105.6496189849,8,"completed",-5.35138,-3.15456,9,1,"O=c1cncc(C#Cc2cc[nH]c2C#Cc2cc3ccc4c(c3cc2Nc2cc3c5c(ccc3cc2C#Cc2[nH]ccc2C#Cc2cncc(=O)o2)=CCC=5)=CCC=4)o1","O=c1cncc(C#Cc2cn[nH]c2C#Cc2cc3ccc4c(c3cc2Nc2cc3c5c(ccc3cc2C#Cc2[nH]ncc2C#Cc2cncc(=O)o2)=CCC=5)=CCC=4)o1",{},"[chr5,CH1r5:1]>>[n:1]",-0.2052458895],[0.176410027,0,285.0277186953,8,"completed",-5.50456,-2.33876,9,1,"C(#Cc1cc2ccc3c(c2cc1Nc1cc2c4c(ccc2cc1C#Cc1ccccc1)SCS4)SCS3)c1ccccc1","C(#Cc1cc2ccc3c(c2cc1Nc1cc2c4c(ccc2cc1C#Cc1ccccc1)SOS4)SOS3)c1ccccc1",{},"[#6H2r5:1]>>[O:1]",-0.4017941131],[0.1763289108,0,93.1964986958,8,"completed",-5.24958,-2.20005,9,1,"C(#Cc1cc2ccc3cc(C=Cc4ccccc4)ccc3c2cc1Nc1cc2c(ccc3cc(C=Cc4ccccc4)ccc32)cc1C#CC1=CN=CC1)C1=CN=CC1","C(#Cc1cc2ccc3cc(C=CC4=CCC=C4)ccc3c2cc1Nc1cc2c(ccc3cc(C=CC4=CCC=C4)ccc32)cc1C#CC1=CN=CC1)C1=CN=CC1",{},"[c:0]1[ch:1][ch][c:3][c!r5:4][c!r5:5]1>>[c:0]1[CH2:1][c:3][c:4][c:5]1",-0.1401746546],[0.1763194613,0,119.8879379081,8,"completed",-4.90383,-3.16079,9,1,"C(#CC1=Cc2c(cc3c(c2C#Cc2ncc(C#CC4=c5cnccc5=CC4)s2)=CCC=3)C1)C1=Cc2c(cc3c(c2C#Cc2ncc(C#CC4=c5cnccc5=CC4)s2)=CCC=3)C1","C(#CC1=Cc2c(cc3c(c2C#Cc2ccc(C#CC4=c5cnccc5=CC4)s2)=CCC=3)C1)C1=Cc2c(cc3c(c2C#Cc2ccc(C#CC4=c5cnccc5=CC4)s2)=CCC=3)C1",{},"[nr5:0]>>[ch&r5:0]",-0.1822899488],[0.1758915041,0,107.7660293959,8,"completed",-5.14881,-3.87427,9,1,"C(#Cc1nc2ccc3c(C#Cc4ccccc4)[nH]cc3c2cc1Nc1cc2c(ccc3c(C#Cc4ccccc4)[nH]cc32)nc1C#CC1=CN=CC1=C1C=CC=C1)C1=CN=CC1=C1C=CC=C1","C(#Cc1nc2ccc3c(C#Cc4ccccc4)[nH]cc3c2cc1Nc1cc2c(ccc3c(C#Cc4ccccc4)[nH]cc32)nc1C#CC1=CN=CC1=C1C=CC=N1)C1=CN=CC1=C1C=CC=N1",{},"[chr5,CH1r5:1]>>[n:1]",-0.1130526469],[0.1758895967,0,142.8917619633,8,"completed",-5.16932,-3.23579,9,1,"O=c1oc(Nc2ccc(C#CC3=C(C#CC4=CC=C(C5=CCC=N5)C4)SCS3)c(=O)o2)ccc1C#CC1=C(C#CC2=CC=C(C3=CCC=N3)C2)SCS1","O=c1oc(Nc2ccc(C#CC3=C(C#CC4=CC=C(C5=CCC=N5)C4)SSS3)c(=O)o2)ccc1C#CC1=C(C#CC2=CC=C(C3=CCC=N3)C2)SSS1",{},"[#6H2r5:1]>>[S:1]",-0.1509060443],[0.1757026371,0,81.9944363902,8,"completed",-5.21383,-2.2986,9,1,"C(#Cc1nc2ccc3c(C#Cc4cccnc4)[nH]cc3c2cc1Nc1cc2c(ccc3c(C#Cc4cccnc4)[nH]cc32)nc1C#CC1=CN=CC1)C1=CN=CC1","C(#Cc1nc2ccc3c(C#Cc4cncc5ccccc45)[nH]cc3c2cc1Nc1cc2c(ccc3c(C#Cc4cncc5ccccc45)[nH]cc32)nc1C#CC1=CN=CC1)C1=CN=CC1",{},"[cH&r6:1][cH&r6:2]>>[c:1]2cccc[c:2]2",-0.1143335006],[0.1754606094,0,113.3603300259,8,"completed",-5.22475,-3.20875,8,1,"C(#CC1=Cc2c(cc3c(c2C#Cc2ncc(C#CC4=c5cnccc5=CC4)s2)=CCC=3)C1)C1=Cc2c(cc3c(c2C#Cc2ncc(C#CC4=c5cnccc5=CC4)s2)=CCC=3)C1","C(#CC1=Cc2c(cc3cscc3c2C#Cc2ncc(C#CC3=c4cnccc4=CC3)s2)C1)C1=Cc2c(cc3cscc3c2C#Cc2ncc(C#CC3=c4cnccc4=CC3)s2)C1",{},"[#6H2r5:1]>>[S:1]",-0.1430951433],[0.1754355862,0,139.0582643944,8,"completed",-5.15349,-2.41177,9,1,"C(#Cc1cc2c(Nc3cccc4oc(C#CC5=C(C6=CC=CC6)N=CC5)cc34)cccc2o1)C1=C(C2=CC=CC2)N=CC1","C(#Cc1cc2c(Nc3cccc4oc(C#CC5=C(c6ccco6)N=CC5)cc34)cccc2o1)C1=C(c2ccco2)N=CC1",{},"[#6H2r5:1]>>[O:1]",-0.1440110383],[0.17513328,0,157.3885180987,8,"completed",-5.00498,-3.6144,9,1,"C(#CC1=c2cnccc2=CC1)C1=CN=C(C#Cc2c3c(cc4c2=CCN=4)CC(C#CC2=Cc4c(cc5c(c4C#CC4=NC=C(C#CC6=c7cnccc7=CC6)C4)=CCN=5)C2)=C3)C1","C(#CC1=c2cnccc2=CC1)C1=CN=C(C#Cc2c3c(cc4ccc(C#Cc5ccc6cc7c(c(C#CC8=NC=C(C#CC9=c%10cnccc%10=CC9)C8)c6c5)=CCN=7)cc24)=NCC=3)C1",{},"[CH2:0]1[c,C:1]-,=,:[c,C:2]-,=,:[c,C:3]-,=,:[c,C:4]1>>[ch:0]1c[c:1][c:2][c:3][c:4]1",-0.1708661986],[0.1749249537,0,99.1518021037,8,"completed",-5.70609,-3.3788,9,1,"C(#CC1=C(C#Cc2nc3c(cc2Nc2cc4c5c(c6ccccc6c4nc2C#CC2=C(C#CC4=NCN=N4)N=CC2)=CCC=5)c2c(c4ccccc43)=CCC=2)CC=N1)C1=NCN=N1","C(#CC1=C(C#Cc2nc3c(cc2Nc2cc4c5c(c6ccccc6c4nc2C#CC2=C(C#CC4=NCN=N4)N=NC2)=CCC=5)c2c(c4ccccc43)=CCC=2)CN=N1)C1=NCN=N1",{},"[chr5,CH1r5:1]>>[n:1]",-0.4356950459],[0.1748658207,0,152.6316430245,8,"completed",-4.88999,-2.12136,9,1,"C(#Cc1cc2ccc3c(c2cc1Nc1cc2c4c(ccc2cc1C#CC1=C(C#Cc2cscn2)N=CC1)=CCC=4)=CCC=3)C1=C(C#Cc2cscn2)N=CC1","C(#Cc1nc[nH]c1C#Cc1cc2ccc3c(c2cc1Nc1cc2c4c(ccc2cc1C#Cc1[nH]cnc1C#Cc1cscn1)=CCC=4)=CCC=3)c1cscn1",{},"[#6H2r5:1]>>[NH:1]",-0.2119138422],[0.1747103788,0,192.0446971781,8,"completed",-5.37835,-2.61095,9,1,"C(#Cc1cc2cc3cc(Nc4cc5cc6cc(C#Cc7ccccc7)c7ccccc7c6cc5nc4C4=CCC=N4)c(C4=CCC=N4)nc3cc2c2ccccc12)c1ccccc1","C(#Cc1cc2cc3cc(Nc4cc5cc6cc(C#Cc7ccccc7)c7ccncc7c6cc5nc4C4=CCC=N4)c(C4=CCC=N4)nc3cc2c2cnccc12)c1ccccc1",{},"[ch&r6:0]>>[nr6:0]",-0.2735794944],[0.1746502345,0,117.9624873912,8,"completed",-5.17406,-3.2639,9,1,"C(#Cc1nccc2nccnc12)C1=CN=C(C#Cc2c3c(cc4c2=CCC=4)CC(C#CC2=Cc4c(cc5c(c4C#CC4=NC=C(C#Cc6nccc7nccnc67)C4)=CCC=5)C2)=C3)C1","C(#CC1=Cc2c(cc3c(c2C#Cc2ncc(C#Cc4nccc5nccnc45)o2)=CCC=3)C1)C1=Cc2c(cc3c(c2C#Cc2ncc(C#Cc4nccc5nccnc45)o2)=CCC=3)C1",{},"[#6H2r5:1]>>[O:1]",-0.1288516255],[0.174505749,0,103.7282798789,8,"completed",-5.04462,-3.42634,8,1,"C(#CC1=c2cnccc2=CC1)C1=CN=C(C#Cc2c3c(cc4sc(C#Cc5cc6c(C#CC7=NC=C(C#CC8=c9cnccc9=CC8)C7)c7c(cc6s5)=CCC=7)cc24)=CCC=3)C1","C(#Cc1cnc(C#Cc2c3c(cc4sc(C#Cc5cc6c(C#Cc7ncc(C#CC8=c9cnccc9=CC8)o7)c7c(cc6s5)=CCC=7)cc24)=CCC=3)o1)C1=c2cnccc2=CC1",{},"[#6H2r5:1]>>[O:1]",-0.1107355354],[0.174130908,0,108.2843500189,8,"completed",-5.35835,-2.53428,12,1,"C(#Cc1ccc2c3c(cc4cc(C#Cc5cccs5)c(Nc5cc6c(cc5C#Cc5cccs5)cc5c7c(c(C#CC8=CC=CC8)ccc76)C=C5)cc42)C=Cc13)C1=CC=CC1","C(#Cc1cc2cc3c4c(c(C#Cc5cccs5)ccc4c2cc1Nc1cc2c(cc1C#Cc1cccs1)cc1c4c(c(C#Cc5cccs5)ccc42)C=C1)C=C3)c1cccs1",{},"[#6H2r5:1]>>[S:1]",-0.2107852331],[0.1739733434,0,107.9009161331,8,"completed",-4.93612,-3.29634,9,1,"C(#CC1=c2cnccc2=CC1)C1=CN=C(C#Cc2c3c(cc4sc(C#Cc5cc6c(C#CC7=NC=C(C#CC8=c9cnccc9=CC8)C7)c7c(cc6s5)=CCC=7)cc24)=CCC=3)C1","C(#Cc1cnc(C#Cc2c3c(cc4sc(C#Cc5cc6c(C#Cc7ncc(C#CC8=c9cnccc9=CC8)[nH]7)c7c(cc6s5)=CCC=7)cc24)=CCC=3)[nH]1)C1=c2cnccc2=CC1",{},"[#6H2r5:1]>>[NH:1]",-0.1574876768],[0.1736717551,0,250.5968639744,8,"completed",-5.56168,-2.34269,9,1,"C(#Cc1cc2ccc3c(c2cc1Nc1cc2c4c(ccc2cc1C#Cc1ccccc1)SCS4)SCS3)c1ccccc1","C(#Cc1cc2ccc3c(c2cc1Nc1cc2c4c(ccc2cc1C#Cc1ccccc1)SSS4)SSS3)c1ccccc1",{},"[#6H2r5:1]>>[S:1]",-0.4089517272],[0.1736533274,0,137.1093037305,8,"completed",-5.18493,-3.23928,9,1,"C(#CC1=Cc2c(cc3c(c2C#Cc2ncc(C#Cc4nccc5ncccc45)[nH]2)=CCC=3)C1)C1=Cc2c(cc3c(c2C#Cc2ncc(C#Cc4nccc5ncccc45)[nH]2)=CCC=3)C1","C(#CC1=Cc2c(cc3c(c2C#Cc2ncc(C#Cc4nccc5nnccc45)[nH]2)=CCC=3)C1)C1=Cc2c(cc3c(c2C#Cc2ncc(C#Cc4nccc5nnccc45)[nH]2)=CCC=3)C1",{},"[ch&r6:0]>>[nr6:0]",-0.1494435765],[0.173301298,0,85.9877690673,8,"completed",-5.4271,-3.40607,9,1,"C(#Cc1[nH]nc2c1cc1c3c(c(C#Cc4cnc[nH]4)c(Nc4cc5c6c(cc7c(C#CC8=CC(=C9C=CC=C9)C=C8)[nH]nc75)N=Cc6c4C#Cc4cnc[nH]4)cc32)C=N1)C1=CC(=C2C=CC=C2)C=C1","C(#Cc1[nH]cc2c1cc1c3c(c(C#Cc4cnc[nH]4)c(Nc4cc5c6c(cc7c(C#CC8=CC(=C9C=CC=C9)C=C8)[nH]cc75)N=Cc6c4C#Cc4cnc[nH]4)cc32)C=N1)C1=CC(=C2C=CC=C2)C=C1",{},"[nr5:0]>>[ch&r5:0]",-0.2445836408],[0.1732130643,0,165.5857448932,8,"completed",-5.12468,-2.29629,9,1,"O=c1cc2[nH]c3cc(C#CC4=CC=CC4)c(Nc4cc5c(cc4C#CC4=CC=CC4)[nH]c4cc(=O)[nH]cc45)cc3c2c[nH]1","O=c1cc2[nH]c3cc(C#CC4=CN=CC4)c(Nc4cc5c(cc4C#CC4=CN=CC4)[nH]c4cc(=O)[nH]cc45)cc3c2c[nH]1",{},"[chr5,CH1r5:1]>>[n:1]",-0.1664845311],[0.1729419964,0,134.8615788738,8,"completed",-4.91553,-3.35674,12,1,"C(#CC1=c2cnccc2=CC1)C1=CN=C(C#Cc2c3c(cc4sc(C#Cc5cc6c(C#CC7=NC=C(C#CC8=c9cnccc9=CC8)C7)c7c(cc6s5)=CCC=7)cc24)=CCC=3)C1","C(#Cc1[nH]cc2ccncc12)C1=CN=C(C#Cc2c3c(cc4sc(C#Cc5cc6c(C#CC7=NC=C(C#Cc8[nH]cc9ccncc89)C7)c7c(cc6s5)=CCC=7)cc24)=CCC=3)C1",{},"[#6H2r5:1]>>[NH:1]",-0.1867135349],[0.1728251071,0,679.1684672935,8,"completed",-4.28861,-2.79821,9,1,"C(=Cc1c2c(cc3nc(C4=CCC=N4)c(Nc4cc5c(C=Cc6ccccc6)c6c(cc5nc4C4=CCC=N4)=CCC=6)cc13)=CCC=2)c1ccccc1","C1=CC(C=Cc2c3c(cc4nc(C5=CCC=N5)c(Nc5cc6c(C=CC7=CCC=C7)c7c(cc6nc5C5=CCC=N5)=CCC=7)cc24)=CCC=3)=CC1",{},"[c:0]1[ch:1][ch][c:3][c!r5:4][c!r5:5]1>>[c:0]1[CH2:1][c:3][c:4][c:5]1",-0.8853604552],[0.1723716511,0,140.3008369962,8,"completed",-4.92605,-2.93942,9,1,"O=c1oc(Nc2ccc(C#CC3=C(C#CC4=CC=C(C5=CCC=C5)C4)SCS3)c(=O)o2)ccc1C#CC1=C(C#CC2=CC=C(C3=CCC=C3)C2)SCS1","O=c1oc(Nc2ccc(C#CC3=C(C#CC4=CC=C(C5=CCC=N5)C4)SCS3)c(=O)o2)ccc1C#CC1=C(C#CC2=CC=C(C3=CCC=N3)C2)SCS1",{},"[chr5,CH1r5:1]>>[n:1]",-0.1857714727],[0.1723241597,0,141.2968023942,8,"completed",-5.34168,-3.34377,8,6,"C(#CC1=Cc2c(cc3c(c2C#CC2=NC=CC2)=CCC=3)C1)C1=Cc2c(cc3c(c2C#CC2=NC=CC2)=CCC=3)C1","C(#CC1=Cc2c(cc3c(c2C#CC2=NC=NC2)=CCC=3)C1)C1=Cc2c(cc3c(c2C#CC2=NC=NC2)=CCC=3)C1",{},"[chr5,CH1r5:1]>>[n:1]",-0.2204207462],[0.172287778,0,155.8980740374,8,"completed",-5.10393,-3.09447,9,1,"O=c1oc(Nc2ccc(C#CC3=C(C#CC4=CC=C(C5=CCC=N5)C4)SCS3)c(=O)o2)ccc1C#CC1=C(C#CC2=CC=C(C3=CCC=N3)C2)SCS1","O=c1oc(Nc2ccc(C#CC3=C(C#CC4=CC=C(C5=CCC=N5)C4)SNS3)c(=O)o2)ccc1C#CC1=C(C#CC2=CC=C(C3=CCC=N3)C2)SNS1",{},"[#6H2r5:1]>>[NH:1]",-0.1559223444],[0.1722033753,0,164.7049318999,8,"completed",-5.43447,-3.97636,9,1,"C(#CC1=C(C#Cc2nc3ccc4c(c3cc2Nc2cc3c5c(ccc3nc2C#CC2=C(C#CC3=CC(=C6C=CN=C6)N=N3)N=CC2)=CCN=5)=NCC=4)CC=N1)C1=CC(=C2C=CN=C2)N=N1","C(#CC1=C(C#Cc2nc3ccc4c[nH]nc4c3cc2Nc2cc3c(ccc4c[nH]nc43)nc2C#CC2=C(C#CC3=CC(=C4C=CN=C4)N=N3)N=CC2)CC=N1)C1=CC(=C2C=CN=C2)N=N1",{},"[#6H2r5:1]>>[NH:1]",-0.2862588046],[0.1722024311,0,121.0211425787,8,"completed",-5.36371,-2.30292,9,1,"C(#Cc1nc2ncc3c(C#Cc4ccccc4)[nH]cc3c2cc1Nc1cc2c(ncc3c(C#Cc4ccccc4)[nH]cc32)nc1C#CC1=CN=CC1)C1=CN=CC1","C(#Cc1nc2ncc3c(C#Cc4ccccn4)[nH]cc3c2cc1Nc1cc2c(ncc3c(C#Cc4ccccn4)[nH]cc32)nc1C#CC1=CN=CC1)C1=CN=CC1",{},"[ch&r6:0]>>[nr6:0]",-0.2207309887],[0.1719664286,0,122.6114575984,8,"completed",-5.22705,-3.29191,9,1,"C(#Cc1nccc2nccnc12)C1=CN=C(C#Cc2c3c(cc4c2=CCC=4)CC(C#CC2=Cc4c(cc5c(c4C#CC4=NC=C(C#Cc6nccc7nccnc67)C4)=CCC=5)C2)=C3)C1","C(#CC1=Cc2c(cc3c(c2C#Cc2ncc(C#Cc4nccc5nccnc45)s2)=CCC=3)C1)C1=Cc2c(cc3c(c2C#Cc2ncc(C#Cc4nccc5nccnc45)s2)=CCC=3)C1",{},"[#6H2r5:1]>>[S:1]",-0.1514694813],[0.1718509397,0,696.9956140092,8,"completed",-5.48212,-2.86185,12,1,"C(#Cc1cc2cc3ccc(C#Cc4ccccc4)cc3nc2cc1Nc1cc2nc3cc(C#Cc4ccccc4)ccc3cc2cc1C#CC1=CSCS1)C1=CSCS1","C(#Cc1cc2cc3ccc(C#Cc4ccccc4)cc3nc2cc1Nc1cc2nc3cc(C#Cc4ccccc4)ccc3cc2cc1C#CC1=CSOS1)C1=CSOS1",{},"[#6H2r5:1]>>[O:1]",-0.7465591579],[0.1716103192,0,125.9263964894,8,"completed",-5.40452,-2.63189,9,1,"C(#Cc1cc2cc3cc(Nc4cc5cc6cc(C#Cc7ccccc7)c7ccccc7c6cc5nc4C4=CCC=N4)c(C4=CCC=N4)nc3cc2c2ccccc12)c1ccccc1","C(#Cc1cc2cc3cc(Nc4cc5cc6cc(C#Cc7ccccc7)c7cnccc7c6cc5nc4C4=CCC=N4)c(C4=CCC=N4)nc3cc2c2ccncc12)c1ccccc1",{},"[ch&r6:0]>>[nr6:0]",-0.2475809933],[0.1714805801,0,110.2807511925,8,"completed",-5.05248,-3.45573,9,1,"C(#CC1=Cc2c(cc3c(c2C#Cc2ncc(C#CC4=c5cnccc5=CC4)s2)=CCC=3)C1)C1=Cc2c(cc3c(c2C#Cc2ncc(C#CC4=c5cnccc5=CC4)s2)=CCC=3)C1","C(#Cc1cnc(C#Cc2c3c(cc4oc(C#Cc5cc6c(C#Cc7ncc(C#CC8=c9cnccc9=CC8)s7)c7c(cc6o5)=CCC=7)cc24)=CCC=3)s1)C1=c2cnccc2=CC1",{},"[#6H2r5:1]>>[O:1]",-0.115188271],[0.1714414665,0,162.0330713922,8,"completed",-5.01518,-1.92559,8,1,"C1=Cc2cc3cc(C4=NCC=N4)c(Nc4cc5cc6c(cc5cc4C4=NCC=N4)C=CC6)cc3cc2C1","C1=NC(c2cc3cc4c(cc3cc2Nc2cc3cc5c(cc3cc2C2=NCC=N2)N=CC5)CC=N4)=NC1",{},"[chr5,CH1r5:1]>>[n:1]",-0.1725687924],[0.1712982204,0,179.0963567037,8,"completed",-5.21336,-2.41726,12,1,"C(#Cc1cc2cc3cc(Nc4cc5cc6cc(C#Cc7ccccc7)c7ccccc7c6cc5nc4C4=CCC=N4)c(C4=CCC=N4)nc3cc2c2ccccc12)c1ccccc1","C(#Cc1cc2cc3cc(Nc4cc5cc6cc(C#Cc7ccccc7)c7cccnc7c6cc5nc4C4=CCC=N4)c(C4=CCC=N4)nc3cc2c2ncccc12)c1ccccc1",{},"[ch&r6:0]>>[nr6:0]",-0.195888348],[0.1711883787,0,157.1693826991,8,"completed",-5.22947,-3.33121,9,1,"C(#Cc1cccc2cc(C3=CC(=C4C=CC=C4)C=C3)c(Nc3cc4c(C#Cc5ccccc5)cccc4cc3C3=CC(=C4C=CC=C4)C=C3)cc12)c1ccccc1","C(#Cc1ccc2c3c(c(C4=CC(=C5C=CC=C5)C=C4)c(Nc4cc5c(C#Cc6ccccc6)ccc6c5c(c4C4=CC(=C5C=CC=C5)C=C4)C=C6)cc13)C=C2)c1ccccc1",{},"[ch:1]2[c:3][c:4][c:5][c:6]3[c:7][c:8][c:9][ch:2][c:10]23>>C1=C[c:1]2[c:3][c:4][c:5][c:6]3[c:7][c:8][c:9][c:2]1[c:10]23",-0.1814272044],[0.1711267779,0,142.9506372951,8,"completed",-5.42645,-4.00664,9,1,"C(#CC1=C(C#Cc2nc3ccc4c(c3cc2Nc2cc3c5c(ccc3nc2C#CC2=C(C#CC3=CC(=C6C=CN=C6)N=N3)N=CC2)=CCN=5)=NCC=4)CC=N1)C1=CC(=C2C=CN=C2)N=N1","C(#CC1=C(C#Cc2cc3ccc4c(c3cc2Nc2cc3c5c(ccc3cc2C#CC2=C(C#CC3=CC(=C6C=CN=C6)N=N3)N=CC2)=CCN=5)=NCC=4)CC=N1)C1=CC(=C2C=CN=C2)N=N1",{},"[nr6:0]>>[ch&r6:0]",-0.2695440408],[0.1710203056,0,100.9583644045,8,"completed",-5.58773,-2.60669,9,1,"C(#Cc1nc2ncc3c(C#Cc4ccccc4)[nH]cc3c2cc1Nc1cc2c(ncc3c(C#Cc4ccccc4)[nH]cc32)nc1C#CC1=CN=CC1)C1=CN=CC1","C(#Cc1nc2nnc3c(C#Cc4ccccc4)[nH]cc3c2cc1Nc1cc2c(nnc3c(C#Cc4ccccc4)[nH]cc32)nc1C#CC1=CN=CC1)C1=CN=CC1",{},"[ch&r6:0]>>[nr6:0]",-0.3560253674],[0.1710190947,0,155.3469276987,8,"completed",-5.32374,-2.4974,9,1,"C(#Cc1cc2cc3cc(Nc4cc5cc6cc(C#Cc7ccccc7)c7ccccc7c6cc5nc4C4=CCC=N4)c(C4=CCC=N4)nc3cc2c2ccccc12)c1ccccc1","C(#Cc1cc2cc3cc(Nc4cc5cc6cc(C#Cc7ccccc7)c7ncccc7c6cc5nc4C4=CCC=N4)c(C4=CCC=N4)nc3cc2c2cccnc12)c1ccccc1",{},"[ch&r6:0]>>[nr6:0]",-0.2205943469],[0.1709882966,0,142.2413300024,8,"completed",-4.83916,-3.14939,9,1,"O=c1oc(Nc2ccc(C#CC3=C(C#CC4=CC=C(C5=CSCS5)C4)SCS3)c(=O)o2)ccc1C#CC1=C(C#CC2=CC=C(C3=CSCS3)C2)SCS1","O=c1oc(Nc2cc(C#Cc3ccccc3)c(C#CC3=C(C#CC4=CC=C(C5=CSCS5)C4)SCS3)c(=O)o2)cc(C#Cc2ccccc2)c1C#CC1=C(C#CC2=CC=C(C3=CSCS3)C2)SCS1",{},"[ch&r6,CH1&r5:1]>>[*:1](-C#C-c1ccccc1)",-0.2314540423],[0.170638205,0,134.1465578007,8,"completed",-5.04023,-3.12212,9,1,"C(#Cc1nccc2nccnc12)C1=CN=C(C#Cc2c3c(cc4c2=CCC=4)CC(C#CC2=Cc4c(cc5c(c4C#CC4=NC=C(C#Cc6nccc7nccnc67)C4)=CCC=5)C2)=C3)C1","C(#CC1=Cc2c(cc3c(c2C#Cc2ncc(C#Cc4nccc5nccnc45)[nH]2)=CCC=3)C1)C1=Cc2c(cc3c(c2C#Cc2ncc(C#Cc4nccc5nccnc45)[nH]2)=CCC=3)C1",{},"[#6H2r5:1]>>[NH:1]",-0.1405197527],[0.1705940234,0,156.7955510109,8,"completed",-5.14552,-3.19553,9,1,"O=c1oc(Nc2ccc(C#CC3=C(C#CC4=CC=C(C5=CCC=N5)C4)SCS3)c(=O)o2)ccc1C#CC1=C(C#CC2=CC=C(C3=CCC=N3)C2)SCS1","O=c1oc(Nc2ccc(C#CC3=C(C#CC4=CC=C(C5=CCC=N5)C4)SOS3)c(=O)o2)ccc1C#CC1=C(C#CC2=CC=C(C3=CCC=N3)C2)SOS1",{},"[#6H2r5:1]>>[O:1]",-0.1600004979],[0.1704615208,0,193.0426049221,8,"completed",-5.00611,-3.49638,9,1,"C(#CC1=c2cnccc2=CC1)C1=CN=C(C#Cc2c3c(cc4c2=CCC=4)CC(C#CC2=Cc4c(cc5c(c4C#CC4=NC=C(C#CC6=c7cnccc7=CC6)C4)=CCC=5)C2)=C3)C1","C(#CC1=c2cnccc2=CC1)C1=CN=C(C#Cc2c3c(cc4oc(C#Cc5cc6c(C#CC7=NC=C(C#CC8=c9cnccc9=CC8)C7)c7c(cc6o5)=CCC=7)cc24)=CCC=3)C1",{},"[#6H2r5:1]>>[O:1]",-0.2039239075],[0.1700833221,0,288.7204918952,8,"completed",-5.30642,-3.16875,9,1,"O=c1ccc2cc(=O)oc(C#Cc3c(Nc4cc5c6c(cc7c5c(c4C#Cc4oc(=O)cc5ccc(=O)[nH]c45)C=C7)=CCC=6)cc4c5c(cc6c4c3C=C6)=CCC=5)c2[nH]1","O=c1ccc2cc(=O)oc(C#Cc3c(Nc4cc5c6c(cc7c5c(c4C#Cc4oc(=O)cc5ccc(=O)[nH]c45)N=C7)=CCC=6)cc4c5c(cc6c4c3N=C6)=CCC=5)c2[nH]1",{},"[chr5,CH1r5:1]>>[n:1]",-0.322859162],[0.1700135459,0,188.4598776815,8,"completed",-5.14089,-3.54526,9,1,"C(#CC1=c2cnccc2=CC1)C1=CN=C(C#Cc2c3c(cc4c2=CCC=4)CC(C#CC2=Cc4c(cc5c(c4C#CC4=NC=C(C#CC6=c7cnccc7=CC6)C4)=CCC=5)C2)=C3)C1","C(#CC1=c2cnccc2=CC1)C1=CN=C(C#Cc2c3c(cc4c2=CCC=4)CC(C#CC2=Nc4c(cc5c(c4C#CC4=NC=C(C#CC6=c7cnccc7=CC6)C4)=CCC=5)C2)=N3)C1",{},"[chr5,CH1r5:1]>>[n:1]",-0.1906210944],[0.1699620932,0,169.3059036043,8,"completed",-4.57321,-2.85015,9,1,"C1=NC(c2nc3cc4c(cc3cc2Nc2cc3cc5c(cc3nc2C2=CCC=N2)=CCC=5)=CCC=4)=CC1","C1=NC(c2nc3cc4c(cc3cc2Nc2cc3cc5c(cc3nc2C2=NCC=N2)=CCC=5)=CCC=4)=NC1",{},"[chr5,CH1r5:1]>>[n:1]",-0.405762571],[0.1697066587,0,141.5244467207,8,"completed",-5.26024,-2.27097,9,8,"C(#Cc1c(Nc2cc3c4s[nH]sc4c(C=CC4=CCC=C4)c4ccc(c2C#CC2=CN=CC2)c43)cc2c3s[nH]sc3c(C=CC3=CCC=C3)c3ccc1c32)C1=CN=CC1","C(#Cc1cc2cc(C=CC3=CCC=C3)c3c(c2cc1Nc1cc2c4c(c(C=CC5=CCC=C5)cc2cc1C#CC1=CN=CC1)SNS4)SNS3)C1=CN=CC1",{},"[ch,CH]1=,:[ch,CH][c:1]2[c:3][c:4][c:5][c:6]3[c:7][c:8][c:9][c:2]1[c:10]23>>[ch:1]2[c:3][c:4][c:5][c:6]3[c:7][c:8][c:9][ch:2][c:10]23",-0.1805846872],[0.1696972876,0,172.5125421945,8,"completed",-5.49341,-2.21834,9,1,"C(#Cc1nc2ccc3c(C#Cc4cccnc4)[nH]cc3c2cc1Nc1cc2c(ccc3c(C#Cc4cccnc4)[nH]cc32)nc1C#CC1=CN=CC1)C1=CN=CC1","C(#Cc1[nH]cc2c1ccc1nc(C#Cc3cnc[nH]3)c(Nc3cc4c(ccc5c(C#Cc6cccnc6)[nH]cc54)nc3C#Cc3cnc[nH]3)cc12)c1cccnc1",{},"[#6H2r5:1]>>[NH:1]",-0.3249593467],[0.1695599861,0,180.8153679303,8,"completed",-4.96935,-3.47923,9,1,"C(#CC1=c2cnccc2=CC1)C1=CN=C(C#Cc2c3c(cc4c2=CCC=4)CC(C#CC2=Cc4c(cc5c(c4C#CC4=NC=C(C#CC6=c7cnccc7=CC6)C4)=CCC=5)C2)=C3)C1","C(#CC1=c2cnccc2=CC1)C1=CN=C(C#Cc2c3c(cc4sc(C#Cc5cc6c(C#CC7=NC=C(C#CC8=c9cnccc9=CC8)C7)c7c(cc6s5)=CCC=7)cc24)=CCC=3)C1",{},"[#6H2r5:1]>>[S:1]",-0.2026282663],[0.1692648791,0,101.8031325948,8,"completed",-5.09588,-2.37671,9,1,"C(#Cc1cccc(C#Cc2c(Nc3cc4c5c(cc6c4c(c3C#Cc3cccc(C#Cc4cccnc4)c3)C=C6)=CCC=5)cc3c4c(cc5c3c2C=C5)=CCC=4)c1)c1cccnc1","C(#Cc1cccnn1)c1cccc(C#Cc2c(Nc3cc4c5c(cc6c4c(c3C#Cc3cccc(C#Cc4cccnn4)c3)C=C6)=CCC=5)cc3c4c(cc5c3c2C=C5)=CCC=4)c1",{},"[ch&r6:0]>>[nr6:0]",-0.1018439751],[0.1687407052,0,298.1297956867,8,"completed",-5.26834,-2.50708,9,1,"C(#Cc1nc[nH]c1C#Cc1nc2cnc3c(c2cc1Nc1cc2c4c(ncc2nc1C#Cc1[nH]cnc1C#Cc1c[nH]cn1)=CCC=4)=CCC=3)c1c[nH]cn1","C(#Cc1nc[nH]c1C#Cc1cc2cnc3c(c2cc1Nc1cc2c4c(ncc2cc1C#Cc1[nH]cnc1C#Cc1c[nH]cn1)=CCC=4)=CCC=3)c1c[nH]cn1",{},"[nr6:0]>>[ch&r6:0]",-0.3205731887],[0.1687155067,0,170.6282669038,8,"completed",-4.9822,-2.02217,10,1,"C(#Cc1cc2c(cc1Nc1cc3c(cc1C#CC1=CN=CC1)CC(c1ccccc1)=C3)C=C(c1ccccc1)C2)C1=CN=CC1","C(#Cc1cc2c(cc1Nc1cc3c(cc1C#CC1=CN=CC1)CC(C1=CCC=C1)=C3)C=C(C1=CCC=C1)C2)C1=CN=CC1",{},"[c:0]1[ch:1][ch][c:3][c!r5:4][c!r5:5]1>>[c:0]1[CH2:1][c:3][c:4][c:5]1",-0.1895089894],[0.1682433166,0,124.0729841957,8,"completed",-4.95499,-2.39367,10,1,"C(#Cc1nc2cc(C=Cc3ccccc3)c3c(c2cc1Nc1cc2c4c(c(C=Cc5ccccc5)cc2nc1C#CC1=CN=CC1)=CCC=4)=CCC=3)C1=CN=CC1","C(#Cc1nc2cc(C=CC3=CCC=C3)c3c(c2cc1Nc1cc2c4c(c(C=CC5=CCC=C5)cc2nc1C#CC1=CN=CC1)=CCC=4)=CCC=3)C1=CN=CC1",{},"[c:0]1[ch:1][ch][c:3][c!r5:4][c!r5:5]1>>[c:0]1[CH2:1][c:3][c:4][c:5]1",-0.1603052602],[0.2307942921,0,256.0234630073,9,"completed",-4.94301,-3.11725,10,1,"C(#Cc1c(Nc2cc3c4sc(=C5OC=CO5)sc4nc4cnc(c2C#CC2=CC=CC2)c43)cc2c3sc(=C4OC=CO4)sc3nc3cnc1c32)C1=CC=CC1","C(#Cc1ccccc1)C1=CC=C(C#Cc2c(Nc3cc4c5sc(=C6OC=CO6)sc5nc5cnc(c3C#CC3=CC=C(C#Cc6ccccc6)C3)c54)cc3c4sc(=C5OC=CO5)sc4nc4cnc2c43)C1",{},"[ch&r6,CH1&r5:1]>>[*:1](-C#C-c1ccccc1)",-0.2786117102],[0.207412245,0,354.995904403,9,"completed",-5.46888,-2.41529,10,1,"C(#CC1=C(c2ccccc2)N=CC1)C1=Cc2c(cccc2Nc2cccc3c2C=C(C#CC2=C(c4ccccc4)N=CC2)C3)C1","C(#Cc1cc2c(Nc3cccc4sc(C#CC5=C(c6ccccc6)N=CC5)cc34)cccc2s1)C1=C(c2ccccc2)N=CC1",{},"[#6H2r5:1]>>[S:1]",-0.4389733418],[0.204390492,0,315.7927395077,9,"completed",-5.24353,-2.2896,10,6,"C(#CC1=C(C2=CC=CC2)N=CC1)C1=Cc2c(cccc2Nc2cccc3c2C=C(C#CC2=C(C4=CC=CC4)N=CC2)C3)C1","C(#Cc1cc2c(Nc3cccc4sc(C#CC5=C(C6=CC=CC6)N=CC5)cc34)cccc2s1)C1=C(C2=CC=CC2)N=CC1",{},"[#6H2r5:1]>>[S:1]",-0.3313902174],[0.2031553633,0,239.5031029882,9,"completed",-4.98761,-3.16753,10,1,"C(#Cc1ccccc1)C1=CCC(C#Cc2c(Nc3cc4c5sc(=C6OC=CO6)sc5nc5cnc(c3C#CC3=CC(C#Cc6ccccc6)=CC3)c54)cc3c4sc(=C5OC=CO5)sc4nc4cnc2c43)=C1","C(#Cc1c[nH]c(C#Cc2c(Nc3cc4c5sc(=C6OC=CO6)sc5nc5cnc(c3C#Cc3cc(C#Cc6ccccc6)c[nH]3)c54)cc3c4sc(=C5OC=CO5)sc4nc4cnc2c43)c1)c1ccccc1",{},"[#6H2r5:1]>>[NH:1]",-0.2520935883],[0.2026542934,0,259.3955000048,9,"completed",-5.2636,-2.13653,10,6,"C(#Cc1occc1C1=CC=CC1)C1=Cc2c(cccc2Nc2cccc3c2C=C(C#Cc2occc2C2=CC=CC2)C3)C1","C(#Cc1occc1C1=CC=CC1)c1cc2c(Nc3cccc4sc(C#Cc5occc5C5=CC=CC5)cc34)cccc2s1",{},"[#6H2r5:1]>>[S:1]",-0.2835504467],[0.2023905438,0,259.4310619752,9,"completed",-5.00417,-3.16629,10,1,"C(#Cc1ccccc1)C1=CCC(C#Cc2c(Nc3cc4c5sc(=C6OC=CO6)sc5nc5cnc(c3C#CC3=CC(C#Cc6ccccc6)=CC3)c54)cc3c4sc(=C5OC=CO5)sc4nc4cnc2c43)=C1","C(#Cc1csc(C#Cc2c(Nc3cc4c5sc(=C6OC=CO6)sc5nc5cnc(c3C#Cc3cc(C#Cc6ccccc6)cs3)c54)cc3c4sc(=C5OC=CO5)sc4nc4cnc2c43)c1)c1ccccc1",{},"[#6H2r5:1]>>[S:1]",-0.2679633118],[0.2009634716,0,238.3861039998,9,"completed",-4.93572,-3.09694,10,1,"C(#Cc1ccccc1)C1=CCC(C#Cc2c(Nc3cc4c5sc(=C6OC=CO6)sc5nc5cnc(c3C#CC3=CC(C#Cc6ccccc6)=CC3)c54)cc3c4sc(=C5OC=CO5)sc4nc4cnc2c43)=C1","C(#CC1=CC=CC1)C1=CCC(C#Cc2c(Nc3cc4c5sc(=C6OC=CO6)sc5nc5cnc(c3C#CC3=CC(C#CC6=CC=CC6)=CC3)c54)cc3c4sc(=C5OC=CO5)sc4nc4cnc2c43)=C1",{},"[c:0]1[ch:1][ch][c:3][c!r5:4][c!r5:5]1>>[c:0]1[CH2:1][c:3][c:4][c:5]1",-0.2646734112],[0.1993460023,0,132.407961908,9,"completed",-5.17066,-2.10067,9,1,"C(#CC1=Cc2c(cccc2Nc2cccc3c2C=C(C#CC2=CC=CC2)C3)C1)C1=CC=CC1","C(#Cc1cc2c(Nc3cccc4sc(C#CC5=CC=CC5)cc34)cccc2s1)C1=CC=CC1",{},"[#6H2r5:1]>>[S:1]",-0.1413448189],[0.1939168182,0,257.9072630033,9,"completed",-4.92691,-3.08817,10,1,"C(#Cc1c(Nc2cc3c4sc(=C5OC=CO5)sc4nc4cnc(c2C#CC2=CC=CC2)c43)cc2c3sc(=C4OC=CO4)sc3nc3cnc1c32)C1=CC=CC1","C(#Cc1c(Nc2cc3c4sc(=C5OC=CO5)sc4nc4cnc(c2C#CC2=CC=C(c5ccccc5)C2)c43)cc2c3sc(=C4OC=CO4)sc3nc3cnc1c32)C1=CC=C(c2ccccc2)C1",{},"[cH&r6,CH&r5:1]>>[#6:1](-[c]1[ch]ccc[ch]1)",-0.2849502218],[0.1903143198,0,109.5274375984,9,"completed",-5.19559,-2.10606,10,1,"C(#Cc1cc2cc(-c3ccccc3)c3cocc3c2cc1Nc1cc2c(cc1C#CC1=CN=CC1)cc(-c1ccccc1)c1cocc12)C1=CN=CC1","C(#Cc1cc2ccc3cocc3c2cc1Nc1cc2c(ccc3cocc32)cc1C#CC1=CN=CC1)C1=CN=CC1",{},"[c&r6,C&r5:1](-[c]1[ch]ccc[ch]1)>>[*:1]",-0.1283495585],[0.189984101,0,107.6308662305,9,"completed",-4.95917,-2.66907,10,1,"C(#Cc1cnc(C#Cc2c3c[nH]nc3cc3[nH]c(C#Cc4cc5c(C#Cc6ncc(C#CC7=c8cnccc8=CC7)[nH]6)c6c[nH]nc6cc5[nH]4)cc23)[nH]1)C1=c2cnccc2=CC1","C(#Cc1[nH]cc2ccncc12)c1cnc(C#Cc2c3c[nH]nc3cc3[nH]c(C#Cc4cc5c(C#Cc6ncc(C#Cc7[nH]cc8ccncc78)[nH]6)c6c[nH]nc6cc5[nH]4)cc23)[nH]1",{},"[#6H2r5:1]>>[NH:1]",-0.1459541604],[0.1894381374,0,256.1305750278,9,"completed",-4.94837,-3.10127,10,1,"C(#Cc1ccccc1)C1=CCC(C#Cc2c(Nc3cc4c5sc(=C6OC=CO6)sc5nc5cnc(c3C#CC3=CC(C#Cc6ccccc6)=CC3)c54)cc3c4sc(=C5OC=CO5)sc4nc4cnc2c43)=C1","C(#CC1=CCC(C#Cc2c(Nc3cc4c5sc(=C6OC=CO6)sc5nc5cnc(c3C#CC3=CC(C#CC6=CCC=C6)=CC3)c54)cc3c4sc(=C5OC=CO5)sc4nc4cnc2c43)=C1)C1=CCC=C1",{},"[c:0]1[ch:1][ch][c:3][c!r5:4][c!r5:5]1>>[c:0]1[CH2:1][c:3][c:4][c:5]1",-0.2772522017],[0.186225152,0,115.9733479726,9,"completed",-5.28138,-3.64364,10,1,"C(#Cc1cnc(C#Cc2c3c(nc4sc(C#Cc5cc6c(C#Cc7ncc(C#CC8=c9cnccc9=CC8)o7)c7c(nc6s5)=CCC=7)cc24)=CCC=3)o1)C1=c2cnccc2=CC1","C(#Cc1cnc(C#Cc2c3c(nc4sc(C#Cc5cc6c(C#Cc7ncc(C#CC8=c9cnc%10ccccc%10c9=CC8)o7)c7c(nc6s5)=CCC=7)cc24)=CCC=3)o1)C1=c2cnc3ccccc3c2=CC1",{},"[cH&r6:1][cH&r6:2]>>[c:1]2cccc[c:2]2",-0.1719598284],[0.1857817579,0,143.4710102913,9,"completed",-5.30837,-2.46453,10,1,"C(#CC1=C(c2ccccc2)N=CC1)C1=Nc2c(cccc2Nc2cccc3c2N=C(C#CC2=C(c4ccccc4)N=CC2)C3)C1","C(#Cc1nc2c(Nc3cccc4sc(C#CC5=C(c6ccccc6)N=CC5)nc34)cccc2s1)C1=C(c2ccccc2)N=CC1",{},"[#6H2r5:1]>>[S:1]",-0.2045941805],[0.1845270958,0,121.2322456122,9,"completed",-5.23013,-2.15448,10,1,"C(#Cc1occc1C1=CC=CC1)c1cc2c(Nc3cccc4oc(C#Cc5occc5C5=CC=CC5)cc34)cccc2o1","C(#Cc1occc1-c1ccco1)c1cc2c(Nc3cccc4oc(C#Cc5occc5-c5ccco5)cc34)cccc2o1",{},"[#6H2r5:1]>>[O:1]",-0.1516404552],[0.1837140491,0,130.1044638967,9,"completed",-5.30384,-2.0507,9,6,"C(#Cc1ccccc1)C1=Cc2c(cccc2Nc2cccc3c2C=C(C#Cc2ccccc2)C3)C1","C(#Cc1cc2c(Nc3cccc4sc(C#Cc5ccccc5)cc34)cccc2s1)c1ccccc1",{},"[#6H2r5:1]>>[S:1]",-0.193098516],[0.1835287911,0,98.8758889143,9,"completed",-5.23778,-3.24755,10,1,"C(#Cc1cnc(C#Cc2c3c(nc4sc(C#Cc5cc6c(C#Cc7ncc(C#CC8=c9cnccc9=CC8)o7)c7c(nc6s5)=CCC=7)cc24)=CCC=3)o1)C1=c2cnccc2=CC1","C(#Cc1cnc(C#Cc2c3c[nH]cc3nc3sc(C#Cc4cc5c(C#Cc6ncc(C#CC7=c8cnccc8=CC7)o6)c6c[nH]cc6nc5s4)cc23)o1)C1=c2cnccc2=CC1",{},"[#6H2r5:1]>>[NH:1]",-0.1381241193],[0.1832388584,0,261.4256099914,9,"completed",-5.0099,-3.15872,10,1,"C(#Cc1ccccc1)C1=CCC(C#Cc2c(Nc3cc4c5sc(=C6OC=CO6)sc5nc5cnc(c3C#CC3=CC(C#Cc6ccccc6)=CC3)c54)cc3c4sc(=C5OC=CO5)sc4nc4cnc2c43)=C1","C(#Cc1coc(C#Cc2c(Nc3cc4c5sc(=C6OC=CO6)sc5nc5cnc(c3C#Cc3cc(C#Cc6ccccc6)co3)c54)cc3c4sc(=C5OC=CO5)sc4nc4cnc2c43)c1)c1ccccc1",{},"[#6H2r5:1]>>[O:1]",-0.2689259646],[0.1818652188,0,156.8025160232,9,"completed",-4.63202,-2.83912,10,1,"C(#Cc1c(Nc2cc3c4sc(=C5OC=CO5)sc4nc4cnc(c2C#CC2=CC=CC2)c43)cc2c3sc(=C4OC=CO4)sc3nc3cnc1c32)C1=CC=CC1","C(#Cc1c(Nc2cc3c4sc(=C5OC=CO5)sc4nc4ccc(c2C#CC2=CC=CC2)c43)cc2c3sc(=C4OC=CO4)sc3nc3ccc1c32)C1=CC=CC1",{},"[nr5:0]>>[ch&r5:0]",-0.3631798679],[0.1802575547,0,101.2397274026,9,"completed",-5.05816,-3.14704,10,1,"O=c1oc(Nc2ccc(C#Cc3[nH]ccc3C#Cc3cc(C#CC4=CC=CC4)c[nH]3)c(=O)o2)ccc1C#Cc1[nH]ccc1C#Cc1cc(C#CC2=CC=CC2)c[nH]1","O=c1oc(Nc2ccc(C#Cc3occc3C#Cc3cc(C#CC4=CC=CC4)c[nH]3)c(=O)o2)ccc1C#Cc1occc1C#Cc1cc(C#CC2=CC=CC2)c[nH]1",{},"[nH:1]>>[o:1]",-0.1053910307],[0.1796032041,0,83.6902703741,9,"completed",-5.3223,-2.22914,10,1,"C(#Cc1[nH]cc2c1ccc1cc(C#Cc3cncs3)c(Nc3cc4c(ccc5c(C#Cc6cncnc6)[nH]cc54)cc3C#Cc3cncs3)cc12)c1cncnc1","C(#Cc1[nH]cc2c1cc(-c1ccccc1)c1cc(C#Cc3cncs3)c(Nc3cc4c(cc3C#Cc3cncs3)c(-c3ccccc3)cc3c(C#Cc5cncnc5)[nH]cc34)cc12)c1cncnc1",{},"[cH&r6,CH&r5:1]>>[#6:1](-[c]1[ch]ccc[ch]1)",-0.1766876721],[0.1783880274,0,162.5002473011,9,"completed",-4.99609,-2.21098,10,1,"C(#CC1=C(c2ccccc2)N=CC1)C1=Nc2c(cccc2Nc2cccc3c2N=C(C#CC2=C(c4ccccc4)N=CC2)C3)C1","C(#Cc1nc2c(Nc3cccc4[nH]c(C#CC5=C(c6ccccc6)N=CC5)nc34)cccc2[nH]1)C1=C(c2ccccc2)N=CC1",{},"[#6H2r5:1]>>[NH:1]",-0.1780365174],[0.1782618771,0,251.6511229915,9,"completed",-5.10272,-3.57929,10,1,"C(#Cc1ccccc1)C1=CCC(C#Cc2c(Nc3cc4c5sc(=C6OC=CO6)sc5nc5cnc(c3C#CC3=CC(C#Cc6ccccc6)=CC3)c54)cc3c4sc(=C5OC=CO5)sc4nc4cnc2c43)=C1","C(#Cc1ccccc1)C1=CCC(C#Cc2c(Nc3cc4c5sc(=C6OC=CO6)sc5nc5nnc(c3C#CC3=CC(C#Cc6ccccc6)=CC3)c54)cc3c4sc(=C5OC=CO5)sc4nc4nnc2c43)=C1",{},"[chr5,CH1r5:1]>>[n:1]",-0.2516583257],[0.1774731225,0,119.7788183053,9,"completed",-5.06554,-2.11131,10,1,"C(#Cc1cc2cc(C3=CC=CC3)c3c[nH]nc3c2cc1Nc1cc2c(cc1C#CC1=CN=CC1)cc(C1=CC=CC1)c1c[nH]nc12)C1=CN=CC1","C(#Cc1cc2cc(C3=CN=CC3)c3c[nH]nc3c2cc1Nc1cc2c(cc1C#CC1=CN=CC1)cc(C1=CN=CC1)c1c[nH]nc12)C1=CN=CC1",{},"[chr5,CH1r5:1]>>[n:1]",-0.1221836167],[0.1768749778,0,169.8875750881,9,"completed",-5.1374,-2.11128,10,1,"C(#CC1=Cc2c(cncc2Nc2cncc3c2C=C(C#CC2=CC=CC2)C3)C1)C1=CC=CC1","C(#Cc1cc2c(Nc3cncc4[nH]c(C#CC5=CC=CC5)cc34)cncc2[nH]1)C1=CC=CC1",{},"[#6H2r5:1]>>[NH:1]",-0.1718929334],[0.1763159937,0,259.8595510062,9,"completed",-5.10833,-3.57758,10,1,"C(#Cc1c(Nc2cc3c4sc(=C5OC=CO5)sc4nc4cnc(c2C#CC2=CC=CC2)c43)cc2c3sc(=C4OC=CO4)sc3nc3cnc1c32)C1=CC=CC1","C(#Cc1c(Nc2cc3c4sc(=C5OC=CO5)sc4nc4nnc(c2C#CC2=CC=CC2)c43)cc2c3sc(=C4OC=CO4)sc3nc3nnc1c32)C1=CC=CC1",{},"[chr5,CH1r5:1]>>[n:1]",-0.2599249638],[0.1746403353,0,114.4744207268,9,"completed",-5.59409,-2.58228,10,1,"C(#Cc1ncoc1C#Cc1nc2c(-c3ccccc3)nc3c(c2cc1Nc1cc2c4c(nc(-c5ccccc5)c2nc1C#Cc1ocnc1C#CC1=NCC=N1)=CCC=4)=CCC=3)C1=NCC=N1","C(#Cc1ncoc1C#Cc1nc2c(-c3ccccc3)nc3c[nH]cc3c2cc1Nc1cc2c(nc1C#Cc1ocnc1C#CC1=NCC=N1)c(-c1ccccc1)nc1c[nH]cc12)C1=NCC=N1",{},"[#6H2r5:1]>>[NH:1]",-0.3643152588],[0.1744651454,0,196.9951516949,9,"completed",-5.2531,-2.65797,10,1,"C(#Cc1c(Nc2cc3c4c(cc5nscc53)C=Cc4c2C#CC2=CC=CC2)cc2c3c(cc4nscc42)C=Cc13)C1=CC=CC1","C(#Cc1ccccc1)C1=CC=C(C#Cc2c(Nc3cc4c5c(cc6nscc64)C=Cc5c3C#CC3=CC=C(C#Cc4ccccc4)C3)cc3c4c(cc5nscc53)C=Cc24)C1",{},"[ch&r6,CH1&r5:1]>>[*:1](-C#C-c1ccccc1)",-0.224259891],[0.1730446985,0,145.8122197946,9,"completed",-5.12309,-2.80687,10,1,"C1=C(c2cc3cocc3cc2Nc2cc3cocc3cc2C2=COSO2)OSO1","C(#Cc1c(C2=COSO2)c(Nc2cc3cocc3c(C#Cc3ccccc3)c2C2=COSO2)cc2cocc12)c1ccccc1",{},"[ch&r6,CH1&r5:1]>>[*:1](-C#C-c1ccccc1)",-0.1467053033],[0.1720337672,0,177.7481785684,9,"completed",-5.51167,-3.04963,10,1,"O=c1cncc(C#Cc2cc[nH]c2C#Cc2c(Nc3cc4c5c(cc6c4c(c3C#Cc3[nH]ccc3C#Cc3cncc(=O)[nH]3)N=C6)=CCC=5)cc3c4c(cc5c3c2N=C5)=CCC=4)[nH]1","O=c1cncc(C#Cc2cn[nH]c2C#Cc2c(Nc3cc4c5c(cc6c4c(c3C#Cc3[nH]ncc3C#Cc3cncc(=O)[nH]3)N=C6)=CCC=5)cc3c4c(cc5c3c2N=C5)=CCC=4)[nH]1",{},"[chr5,CH1r5:1]>>[n:1]",-0.3385790713],[0.1720274229,0,118.4898724023,9,"completed",-4.8763,-1.96268,10,1,"C(#Cc1cc2cc(C3=CC=CC3)c3c[nH]nc3c2cc1Nc1cc2c(cc1C#CC1=CN=CC1)cc(C1=CC=CC1)c1c[nH]nc12)C1=CN=CC1","C(#Cc1cc2cc(-c3ccco3)c3c[nH]nc3c2cc1Nc1cc2c(cc1C#CC1=CN=CC1)cc(-c1ccco1)c1c[nH]nc12)C1=CN=CC1",{},"[#6H2r5:1]>>[O:1]",-0.1963677111],[0.1714096393,0,135.378529405,9,"completed",-4.99238,-2.1663,10,1,"C(#Cc1cc2cc(-c3ccccc3)c3cocc3c2cc1Nc1cc2c(cc1C#CC1=CN=CC1)cc(-c1ccccc1)c1cocc12)C1=CN=CC1","C(#Cc1cc2cc(C3=CC=CC3)c3cocc3c2cc1Nc1cc2c(cc1C#CC1=CN=CC1)cc(C1=CC=CC1)c1cocc12)C1=CN=CC1",{},"[c:0]1[ch:1][ch][c:3][c!r5:4][c!r5:5]1>>[c:0]1[CH2:1][c:3][c:4][c:5]1",-0.1549275888],[0.170844082,0,116.9164119929,9,"completed",-5.38803,-2.08208,10,1,"C(#Cc1cc2cc3c4c(ccc5cccc(c54)C3)c2cc1Nc1cc2c(cc1C#Cc1ccccc1)cc1c3c2ccc2cccc(c23)C1)c1ccccc1","C(#Cc1cc2cc3c4c(ccc5cncc(c54)C3)c2cc1Nc1cc2c(cc1C#Cc1ccccc1)cc1c3c2ccc2cncc(c23)C1)c1ccccc1",{},"[ch&r6:0]>>[nr6:0]",-0.2330675332],[0.1699251788,0,146.3506504952,9,"completed",-5.00295,-3.66375,10,1,"C(#Cc1cc2cc(-c3ccccc3)c3c(c2cc1Nc1cc2c4c(c(-c5ccccc5)cc2cc1C#Cc1cccnc1)=CC(=C1C=CC=N1)C=4)=CC(=C1C=CC=N1)C=3)c1cccnc1","C(#Cc1cc2cc(C3=CC=CC3)c3c(c2cc1Nc1cc2c4c(c(C5=CC=CC5)cc2cc1C#Cc1cccnc1)=CC(=C1C=CC=N1)C=4)=CC(=C1C=CC=N1)C=3)c1cccnc1",{},"[c:0]1[ch:1][ch][c:3][c!r5:4][c!r5:5]1>>[c:0]1[CH2:1][c:3][c:4][c:5]1",-0.1613495495],[0.1697170032,0,102.5846859848,9,"completed",-5.27276,-2.65207,10,1,"C(#Cc1ccccc1)C1=Cc2c(cc3c4c(c(C#Cc5cccs5)c(Nc5cc6c7c(cc8c6c(c5C#Cc5cccs5)C=C8)CC(C#Cc5ccccc5)=C7)cc24)C=C3)C1","C(#Cc1cc2c(cc3c4c(c(C#Cc5cccs5)c(Nc5cc6c7c(cc8sc(C#Cc9ccccc9)cc86)C=Cc7c5C#Cc5cccs5)cc42)C=C3)s1)c1ccccc1",{},"[#6H2r5:1]>>[S:1]",-0.1585817342],[0.1696671702,0,120.182004699,9,"completed",-5.06891,-1.548,10,5,"C(#Cc1cccc(N(c2ccccc2)c2cccc(C#CC3=C(N(c4ccccc4)c4ccccc4)C=CC3)c2)c1)C1=C(N(c2ccccc2)c2ccccc2)C=CC1","C(#Cc1occc1N(c1ccccc1)c1ccccc1)c1cccc(N(c2ccccc2)c2cccc(C#Cc3occc3N(c3ccccc3)c3ccccc3)c2)c1",{},"[#6H2r5:1]>>[O:1]",-0.1221365728],[0.169414636,0,365.6746746856,9,"completed",-5.34862,-3.13806,10,1,"C(#Cc1ccc(C#CC2=CC=C(C#Cc3ccccc3)C2)c(Nc2cc(C#CC3=CN=CC3)ccc2C#CC2=CC=C(C#Cc3ccccc3)C2)c1)C1=CN=CC1","O=c1oc(C#CC2=CC=C(C#Cc3ccccc3)C2)c(Nc2cc(C#CC3=CN=CC3)c(=O)oc2C#CC2=CC=C(C#Cc3ccccc3)C2)cc1C#CC1=CN=CC1",{},"[c:1]1[c:2][ch:3][ch:4][c:5][c:6]1>>[c:1]1[c:2][o:3][c:4](=O)[c:5][c:6]1",-0.4049762967],[0.1694025994,0,117.9898865958,9,"completed",-5.19431,-2.63768,10,1,"C1=Cc2cc3c(c4cc(Nc5cc6c7c(cc8c(c7c5)=CCC=8)C=C6)cc1c24)=CCC=3","C1=Nc2cc(Nc3cc4c5c(cc6c(c5c3)=CCC=6)C=N4)cc3c4c(cc1c23)=CCC=4",{},"[chr5,CH1r5:1]>>[n:1]",-0.1352030237],[0.169285926,0,160.8048769995,9,"completed",-5.08701,-2.59293,10,1,"C1=C(c2cc3cocc3cc2Nc2cc3cocc3cc2C2=COSO2)OSO1","C1=C(c2c(Nc3cc4cocc4c(-c4ccccc4)c3C3=COSO3)cc3cocc3c2-c2ccccc2)OSO1",{},"[cH&r6,CH&r5:1]>>[#6:1](-[c]1[ch]ccc[ch]1)",-0.1610617618],[0.1691541736,0,94.4486912049,9,"completed",-5.24713,-2.31828,10,1,"C(#Cc1c(Nc2cc3c(ccc4cocc43)c(C#Cc3cccnc3)c2C#Cc2ccccc2)cc2c(ccc3cocc32)c1C#Cc1cccnc1)c1ccccc1","C(#Cc1c(C#Cc2cccc3ccccc23)c(Nc2cc3c(ccc4cocc43)c(C#Cc3cccnc3)c2C#Cc2cccc3ccccc23)cc2c1ccc1cocc12)c1cccnc1",{},"[cH&r6:1][cH&r6:2]>>[c:1]2cccc[c:2]2",-0.139741552],[0.1691147035,0,223.5511720937,9,"completed",-5.41668,-2.44205,10,1,"C(#Cc1c(C#Cc2ccoc2)c(Nc2cc3c(ccc4cocc43)c(C#Cc3cccnc3)c2C#Cc2ccoc2)cc2c1ccc1cocc12)c1cccnc1","C(#Cc1c(Nc2cc3c(ccc4cocc43)c(C#Cc3cncc4ccccc34)c2C#Cc2ccoc2)cc2c(ccc3cocc32)c1C#Cc1cncc2ccccc12)c1ccoc1",{},"[cH&r6:1][cH&r6:2]>>[c:1]2cccc[c:2]2",-0.3148259448],[0.1677485676,0,243.7731719983,9,"completed",-4.97553,-3.11444,10,1,"C(#Cc1c(Nc2cc3c4sc(=C5OC=CO5)sc4nc4cnc(c2C#CC2=CC=CC2)c43)cc2c3sc(=C4OC=CO4)sc3nc3cnc1c32)C1=CC=CC1","C(#Cc1c(Nc2cc3c4sc(=C5OC=CO5)sc4nc4cnc(c2C#CC2=CC(Nc5ccccc5)=CC2)c43)cc2c3sc(=C4OC=CO4)sc3nc3cnc1c32)C1=CC(Nc2ccccc2)=CC1",{},"[ch&r6,CH1&r5:1]>>[*:1](-N-c1ccccc1)",-0.2588760747],[0.1676428715,0,123.3622254222,9,"completed",-5.41333,-3.79178,10,1,"C(#CC1=c2cnnnc2=CC1)C1=CN=C(C#Cc2c3c(nc4sc(C#Cc5cc6c(C#CC7=NC=C(C#CC8=c9cnnnc9=CC8)C7)c7c(nc6s5)=CCC=7)cc24)=CCC=3)C1","C(#Cc1cnc(C#Cc2c3c(nc4sc(C#Cc5cc6c(C#Cc7ncc(C#CC8=c9cnnnc9=CC8)[nH]7)c7c(nc6s5)=CCC=7)cc24)=CCC=3)[nH]1)C1=c2cnnnc2=CC1",{},"[#6H2r5:1]>>[NH:1]",-0.2516432519],[0.1670508151,0,140.5342898215,9,"completed",-4.76593,-1.83974,10,1,"C(#Cc1[nH]ccc1Nc1cc[nH]c1C#Cc1cc2ccccc2s1)c1cc2ccccc2s1","C(#Cc1cccc2sc(C#Cc3[nH]ccc3Nc3cc[nH]c3C#Cc3cc4c(C#Cc5ccccc5)cccc4s3)cc12)c1ccccc1",{},"[ch&r6,CH1&r5:1]>>[*:1](-C#C-c1ccccc1)",-0.2728282269],[0.1665617336,0,100.4180565942,9,"completed",-5.3479,-2.62014,10,1,"C(#Cc1ncoc1C#Cc1nc2c(-c3ccccc3)nc3c(c2cc1Nc1cc2c4c(nc(-c5ccccc5)c2nc1C#Cc1ocnc1C#CC1=NCC=N1)=CCC=4)=CCC=3)C1=NCC=N1","C(#Cc1ncoc1C#Cc1nc2c(-c3ccccc3)cc3c(c2cc1Nc1cc2c4c(cc(-c5ccccc5)c2nc1C#Cc1ocnc1C#CC1=NCC=N1)=CCC=4)=CCC=3)C1=NCC=N1",{},"[nr6:0]>>[ch&r6:0]",-0.200490516],[0.1662852484,0,132.4205177953,9,"completed",-5.31334,-2.64435,10,1,"C(#Cc1ccccc1)C1=CCC(C#Cc2c(Nc3cc4c5c(cc6nscc64)C=Cc5c3C#CC3=CC(C#Cc4ccccc4)=CC3)cc3c4c(cc5nscc53)C=Cc24)=C1","C(#Cc1c[nH]c(C#Cc2c(Nc3cc4c5c(cc6nscc64)C=Cc5c3C#Cc3cc(C#Cc4ccccc4)c[nH]3)cc3c4c(cc5nscc53)C=Cc24)c1)c1ccccc1",{},"[#6H2r5:1]>>[NH:1]",-0.1995921636],[0.1662838654,0,90.8619023976,9,"completed",-5.3339,-2.55646,10,1,"O=c1ccc(C#Cc2c3c4c(cccc4c4cc(Nc5cc6c(cc5C#Cc5cccs5)c(C#Cc5ccc(=O)oc5)c5c7c(cccc76)C=C5)c(C#Cc5cccs5)cc24)C=C3)co1","C(#Cc1c2c3c(cccc3c3cc(Nc4cc5c(cc4C#Cc4cccs4)c(C#Cc4ccccc4)c4c6c(cccc65)C=C4)c(C#Cc4cccs4)cc13)C=C2)c1ccccc1",{},"[o:1][c:2](=O)>>[ch:1][ch:2]",-0.1872522315],[0.166185279,0,132.9129096994,9,"completed",-5.13685,-2.56519,10,1,"C(#CC1=C(C2=NC=CC2)N=CC1)C1=Cc2c(cccc2Nc2cccc3c2C=C(C#CC2=C(C4=NC=CC4)N=CC2)C3)C1","C(#Cc1cc2c(Nc3cccc4sc(C#CC5=C(C6=NC=CC6)N=CC5)cc34)cccc2s1)C1=C(C2=NC=CC2)N=CC1",{},"[#6H2r5:1]>>[S:1]",-0.1353928491],[0.1656822107,0,111.9905520172,9,"completed",-5.14402,-3.17546,10,1,"C(#CC1=Cc2c(cc3cscc3c2C#Cc2ncc(C#CC3=c4ccccc4=CC3)s2)C1)C1=Cc2c(cc3cscc3c2C#Cc2ncc(C#CC3=c4ccccc4=CC3)s2)C1","C(#CC1=Cc2c(cc3nscc3c2C#Cc2ncc(C#CC3=c4ccccc4=CC3)s2)C1)C1=Cc2c(cc3nscc3c2C#Cc2ncc(C#CC3=c4ccccc4=CC3)s2)C1",{},"[chr5,CH1r5:1]>>[n:1]",-0.1161524272],[0.1654955493,0,58.0975201156,9,"completed",-5.02715,-3.2944,10,1,"C(#CC1=Cc2c(cc3c[nH]cc3c2C#Cc2ncc(C#CC3=c4cnccc4=NC3)s2)C1)C1=Cc2c(cc3c[nH]cc3c2C#Cc2ncc(C#CC3=c4cnccc4=NC3)s2)C1","C(#Cc1cnc(C#Cc2c3c[nH]cc3cc3[nH]c(C#Cc4cc5c(C#Cc6ncc(C#CC7=c8cnccc8=NC7)s6)c6c[nH]cc6cc5[nH]4)cc23)s1)C1=c2cnccc2=NC1",{},"[#6H2r5:1]>>[NH:1]",-0.0773033755],[0.1653578153,0,120.9641875757,9,"completed",-5.30823,-3.7042,10,1,"C(#Cc1cc2ccc3c(c2cc1Nc1cc2c4c(ccc2cc1C#Cc1cccnc1)=CC(=C1C=CC=N1)C=4)=CC(=C1C=CC=N1)C=3)c1cccnc1","C(#Cc1cc2ccc3c(c2cc1Nc1cc2c4c(ccc2cc1C#Cc1cccnc1)=CC(=C1N=CC=C1c1ccccc1)C=4)=CC(=C1N=CC=C1c1ccccc1)C=3)c1cccnc1",{},"[cH&r6,CH&r5:1]>>[#6:1](-[c]1[ch]ccc[ch]1)",-0.1894164824],[0.1652375258,0,126.4583849115,9,"completed",-5.38781,-2.9087,10,1,"C(#Cc1ncsc1C#Cc1nc2cnc3c(c2cc1Nc1cc2c4c(ncc2nc1C#Cc1scnc1C#Cc1nc[nH]n1)=CCC=4)=CCC=3)c1nc[nH]n1","C(#Cc1ccccc1)C1=c2ncc3nc(C#Cc4scnc4C#Cc4nc[nH]n4)c(Nc4cc5c6c(ncc5nc4C#Cc4scnc4C#Cc4nc[nH]n4)=C(C#Cc4ccccc4)CC=6)cc3c2=CC1",{},"[ch&r6,CH1&r5:1]>>[*:1](-C#C-c1ccccc1)",-0.2378669275],[0.1651473037,0,256.3855730114,9,"completed",-4.95384,-3.11444,10,1,"C(#Cc1c(Nc2cc3c4sc(=C5OC=CO5)sc4nc4cnc(c2C#CC2=CC=CC2)c43)cc2c3sc(=C4OC=CO4)sc3nc3cnc1c32)C1=CC=CC1","C(#Cc1ccccc1)C1=CCC(C#Cc2c(Nc3cc4c5sc(=C6OC=CO6)sc5nc5cnc(c3C#CC3=CC(C#Cc6ccccc6)=CC3)c54)cc3c4sc(=C5OC=CO5)sc4nc4cnc2c43)=C1",{},"[ch&r6,CH1&r5:1]>>[*:1](-C#C-c1ccccc1)",-0.2760458429],[0.1647988925,0,137.2089705837,9,"completed",-5.09177,-1.95895,10,1,"C(#Cc1cc2nc(-c3cccc4c3C=CC4)c3c[nH]cc3c2cc1Nc1cc2c(cc1C#CC1=CN=CC1)nc(-c1cccc3c1C=CC3)c1c[nH]cc12)C1=CN=CC1","C(#Cc1cc2nc(-c3cncc4c3C=CC4)c3c[nH]cc3c2cc1Nc1cc2c(cc1C#CC1=CN=CC1)nc(-c1cncc3c1C=CC3)c1c[nH]cc12)C1=CN=CC1",{},"[ch&r6:0]>>[nr6:0]",-0.137329861],[0.1647758252,0,123.5527398967,9,"completed",-5.0692,-2.12944,10,1,"C(#Cc1cc2cc(-c3ccccc3)c3cocc3c2cc1Nc1cc2c(cc1C#CC1=CN=CC1)cc(-c1ccccc1)c1cocc12)C1=CN=CC1","C(#Cc1cc2cc(C3=CCC=C3)c3cocc3c2cc1Nc1cc2c(cc1C#CC1=CN=CC1)cc(C1=CCC=C1)c1cocc12)C1=CN=CC1",{},"[c:0]1[ch:1][ch][c:3][c!r5:4][c!r5:5]1>>[c:0]1[CH2:1][c:3][c:4][c:5]1",-0.1254197478],[0.1647276092,0,257.2484059783,9,"completed",-4.9522,-3.09263,10,1,"C(#Cc1c(Nc2cc3c4sc(=C5OC=CO5)sc4nc4cnc(c2C#CC2=CC=CC2)c43)cc2c3sc(=C4OC=CO4)sc3nc3cnc1c32)C1=CC=CC1","C(#Cc1c(Nc2cc3c4sc(=C5OC=CO5)sc4nc4cnc(c2C#CC2=CC(c5ccccc5)=CC2)c43)cc2c3sc(=C4OC=CO4)sc3nc3cnc1c32)C1=CC(c2ccccc2)=CC1",{},"[cH&r6,CH&r5:1]>>[#6:1](-[c]1[ch]ccc[ch]1)",-0.2772737167],[0.1646779335,0,152.744184903,9,"completed",-5.27765,-2.45389,10,1,"C(#CC1=C(c2ccccc2)N=CC1)C1=Cc2c(cccc2Nc2cccc3c2C=C(C#CC2=C(c4ccccc4)N=CC2)C3)C1","C(#Cc1cc2c(Nc3cccc4oc(C#CC5=C(c6ccccc6)N=CC5)cc34)cccc2o1)C1=C(c2ccccc2)N=CC1",{},"[#6H2r5:1]>>[O:1]",-0.1969643421],[0.1643798508,0,172.2929595853,9,"completed",-5.06105,-3.69062,10,1,"C(#Cc1cc2cc(-c3ccccc3)c3c(c2cc1Nc1cc2c4c(c(-c5ccccc5)cc2cc1C#CC1=CCC=N1)=CC(=C1C=CC=N1)N=4)=NC(=C1C=CC=N1)C=3)C1=CCC=N1","C(#Cc1cc2cc(C3=CC=CC3)c3c(c2cc1Nc1cc2c4c(c(C5=CC=CC5)cc2cc1C#CC1=CCC=N1)=CC(=C1C=CC=N1)N=4)=NC(=C1C=CC=N1)C=3)C1=CCC=N1",{},"[c:0]1[ch:1][ch][c:3][c!r5:4][c!r5:5]1>>[c:0]1[CH2:1][c:3][c:4][c:5]1",-0.1744369346],[0.1642796029,0,131.3256459835,9,"completed",-5.58062,-3.14316,15,1,"C(#Cc1ccccc1)C1=Nc2c(C#Cc3cccs3)c(Nc3cc4c5c(cc6c4c(c3C#Cc3cccs3)N=C6C#Cc3ccccc3)SCS5)cc3c4c(cc1c23)SCS4","C(#Cc1nc2c(C#Cc3cccs3)c(Nc3cc4c5s[nH]sc5cc5c(C#Cc6ccccc6)nc(c3C#Cc3cccs3)c54)cc3c4s[nH]sc4cc1c23)c1ccccc1",{},"[#6H2r5:1]>>[NH:1]",-0.361156838],[0.163670321,0,292.4962709076,9,"completed",-5.23716,-2.88717,10,1,"O=c1cncc(C#Cc2cc[nH]c2C#Cc2c(Nc3cc4c5c(cc6c4c(c3C#Cc3[nH]ccc3C#Cc3cncc(=O)[nH]3)C=C6)=CCC=5)cc3c4c(cc5c3c2C=C5)=CCC=4)[nH]1","O=c1cncc(C#Cc2cc[nH]c2C#Cc2c(Nc3cc4c5c(cc6c4c(c3C#Cc3[nH]ccc3C#Cc3cncc(=O)[nH]3)N=C6)=CCC=5)cc3c4c(cc5c3c2N=C5)=CCC=4)[nH]1",{},"[chr5,CH1r5:1]>>[n:1]",-0.3078512183],[0.1634052345,0,140.9811619669,9,"completed",-4.92769,-3.03098,10,1,"O=c1oc(Nc2ccc(C#CC3=C(C#CC4=CC=C(C5=CCC=C5)C4)SCS3)c(=O)o2)ccc1C#CC1=C(C#CC2=CC=C(C3=CCC=C3)C2)SCS1","O=c1oc(Nc2ccc(C#CC3=C(C#CC4=CC=C(C5=CSCS5)C4)SCS3)c(=O)o2)ccc1C#CC1=C(C#CC2=CC=C(C3=CSCS3)C2)SCS1",{},"[CH,ch:0]1=[C,c:1][C,c:2]=[CH,ch:3][*:4]1>>[S:0]1[*:1]=,:[*:2][S:3][*:4]1",-0.1855374591],[0.1633817462,0,150.8586128184,9,"completed",-5.31142,-2.52667,10,1,"C(#CC1=C(C2=CC=CC2)N=CC1)C1=Cc2c(ccnc2Nc2nccc3c2C=C(C#CC2=C(C4=CC=CC4)N=CC2)C3)C1","C(#Cc1cc2c(Nc3nccc4sc(C#CC5=C(C6=CC=CC6)N=CC5)cc34)nccc2s1)C1=C(C2=CC=CC2)N=CC1",{},"[#6H2r5:1]>>[S:1]",-0.2113304169],[0.1633657641,0,129.850793106,9,"completed",-5.38607,-2.79264,10,1,"C(#Cc1ccccc1)C1=c2ccc3nc(C#Cc4[nH]cnc4C#Cc4conn4)c(Nc4cc5c6c(ccc5nc4C#Cc4[nH]cnc4C#Cc4conn4)=C(C#Cc4ccccc4)CC=6)cc3c2=CC1","C(#Cc1ccccc1)C1=c2ccc3nc(C#Cc4[nH]nnc4C#Cc4conn4)c(Nc4cc5c6c(ccc5nc4C#Cc4[nH]nnc4C#Cc4conn4)=C(C#Cc4ccccc4)CC=6)cc3c2=CC1",{},"[chr5,CH1r5:1]>>[n:1]",-0.2386648078],[0.162630983,0,105.4284846032,9,"completed",-4.68753,-2.72281,10,1,"C(#Cc1c(Nc2cc3c4c(c(C=CC5=CCC=N5)c5c3c(c2C#CC2=CC=CC2)N=C5)SCS4)cc2c3c(c(C=CC4=CCC=N4)c4c2c1N=C4)SCS3)C1=CC=CC1","C(#Cc1c(Nc2cc3c4c(c(C=CC5=CCC=N5)c5c3c(c2C#CC2=CC=CC2)N=C5)=CCC=4)cc2c3c(c(C=CC4=CCC=N4)c4c2c1N=C4)=CCC=3)C1=CC=CC1",{},"[S,s:0]1[r5:1]-,=,:[r5:2][S,s:3][*:4]1>>[CH:0]1=[C:1][C:2]=[CH:3][*:4]1",-0.3073753419],[0.1625546839,0,88.118426298,9,"completed",-5.28365,-2.19917,10,1,"C(#Cc1[nH]cc2c1ccc1cc(C#Cc3cncs3)c(Nc3cc4c(ccc5c(C#Cc6cncnc6)[nH]cc54)cc3C#Cc3cncs3)cc12)c1cncnc1","C(#Cc1[nH]cc2c1c(-c1ccccc1)cc1cc(C#Cc3cncs3)c(Nc3cc4c(cc3C#Cc3cncs3)cc(-c3ccccc3)c3c(C#Cc5cncnc5)[nH]cc34)cc12)c1cncnc1",{},"[cH&r6,CH&r5:1]>>[#6:1](-[c]1[ch]ccc[ch]1)",-0.1558564887],[0.1623564393,0,95.9183690138,9,"completed",-5.27775,-2.43417,10,1,"C(#Cc1cc2c(cc1Nc1cc3c4c(c5cccnc5c3cc1C#Cc1cccs1)OSO4)c1c(c3cccnc32)OSO1)c1cccs1","C(#Cc1cc2c(cc1Nc1cc3c4c(c5cc6ccccc6nc5c3cc1C#Cc1cccs1)OSO4)c1c(c3cc4ccccc4nc32)OSO1)c1cccs1",{},"[cH&r6:1][cH&r6:2]>>[c:1]2cccc[c:2]2",-0.1571047871],[0.1622710157,0,107.4327295064,9,"completed",-5.05445,-3.21247,10,1,"C(#CC1=Cc2c(cc3c[nH]cc3c2C#Cc2ncc(C#CC3=c4cnccc4=NC3)s2)C1)C1=Cc2c(cc3c[nH]cc3c2C#Cc2ncc(C#CC3=c4cnccc4=NC3)s2)C1","C(#CC1=Cc2c(cc3c[nH]cc3c2C#Cc2ccc(C#CC3=c4cnccc4=NC3)s2)C1)C1=Cc2c(cc3c[nH]cc3c2C#Cc2ccc(C#CC3=c4cnccc4=NC3)s2)C1",{},"[nr5:0]>>[ch&r5:0]",-0.1120644662],[0.1619485848,0,149.4667950901,9,"completed",-5.5652,-2.78262,10,1,"C(#Cc1ncsc1C#Cc1nc2cnc3c(c2cc1Nc1cc2c4c(ncc2nc1C#Cc1scnc1C#Cc1nc[nH]n1)=CCC=4)=CCC=3)c1nc[nH]n1","C(#Cc1ncsc1C#Cc1nc2c(-c3ccccc3)nc3c(c2cc1Nc1cc2c4c(nc(-c5ccccc5)c2nc1C#Cc1scnc1C#Cc1nc[nH]n1)=CCC=4)=CCC=3)c1nc[nH]n1",{},"[cH&r6,CH&r5:1]>>[#6:1](-[c]1[ch]ccc[ch]1)",-0.3583039665],[0.1614680767,0,191.4770220174,9,"completed",-5.22826,-2.90317,10,1,"C(#Cc1nc2c(cc1Nc1cc3c(nc1C#CC1=C(Nc4cncc(C#Cc5ccccc5)c4)SOS1)=CCC=3)=CCC=2)C1=C(Nc2cncc(C#Cc3ccccc3)c2)SOS1","C(#Cc1nc2c(cc1Nc1cc3c(nc1C#CC1=C(Nc4cncc(C#Cc5cccnc5)c4)SOS1)=CCC=3)=CCC=2)C1=C(Nc2cncc(C#Cc3cccnc3)c2)SOS1",{},"[ch&r6:0]>>[nr6:0]",-0.2114811043],[0.1613398131,0,271.4527787175,9,"completed",-5.23613,-2.75903,10,1,"O=c1cnoc(C#Cc2ncsc2C#Cc2c(Nc3cc4c5c(cc6c4c(c3C#Cc3scnc3C#Cc3cc(=O)cno3)C=C6)=CCC=5)cc3c4c(cc5c3c2C=C5)=CCC=4)c1","O=c1cn[nH]c(C#Cc2ncsc2C#Cc2c(Nc3cc4c5c(cc6c4c(c3C#Cc3scnc3C#Cc3cc(=O)cn[nH]3)C=C6)=CCC=5)cc3c4c(cc5c3c2C=C5)=CCC=4)c1",{},"[o:1]>>[nH:1]",-0.2876925195],[0.1612439512,0,107.0656373049,9,"completed",-5.21674,-2.23478,10,1,"C(#Cc1cc2cc(C3=CC=CC3)c3c[nH]nc3c2cc1Nc1cc2c(cc1C#CC1=CN=CC1)cc(C1=CC=CC1)c1c[nH]nc12)C1=CN=CC1","C(#Cc1cc2cc(C3=CC=NC3)c3c[nH]nc3c2cc1Nc1cc2c(cc1C#CC1=CN=CC1)cc(C1=CC=NC1)c1c[nH]nc12)C1=CN=CC1",{},"[chr5,CH1r5:1]>>[n:1]",-0.1346880923],[0.1612047561,0,131.7194005969,9,"completed",-5.13465,-2.33649,10,1,"C(#Cc1cc2cc(C3=CC=CC3)c3c[nH]nc3c2cc1Nc1cc2c(cc1C#CC1=CN=CC1)cc(C1=CC=CC1)c1c[nH]nc12)C1=CN=CC1","C(#Cc1cc2cc(C3=CC=CC3)c3conc3c2cc1Nc1cc2c(cc1C#CC1=CN=CC1)cc(C1=CC=CC1)c1conc12)C1=CN=CC1",{},"[nH:1]>>[o:1]",-0.1339339595],[0.1609587,0,100.7646250073,9,"completed",-5.32719,-2.48017,10,1,"C(#Cc1cc2cc3c4c(c(C#Cc5ccccc5)ccc4c2cc1Nc1cc2c(cc1C#CC1=CC=CC1)cc1c4c(c(C#Cc5ccccc5)ccc42)C=C1)C=C3)C1=CC=CC1","C(#Cc1ccc2c3c(cc4cc(C#Cc5ccco5)c(Nc5cc6c(cc5C#Cc5ccco5)cc5c7c(c(C#Cc8ccccc8)ccc76)C=C5)cc42)C=Cc13)c1ccccc1",{},"[#6H2r5:1]>>[O:1]",-0.188268438],[0.1609493946,0,127.3077460937,9,"completed",-4.85632,-1.95404,10,1,"C(#Cc1cc2cc(-c3ccccc3)c3c[nH]nc3c2cc1Nc1cc2c(cc1C#CC1=CN=CC1)cc(-c1ccccc1)c1c[nH]nc12)C1=CN=CC1","C(#Cc1cc2cc(C3=CC=CC3)c3c[nH]nc3c2cc1Nc1cc2c(cc1C#CC1=CN=CC1)cc(C1=CC=CC1)c1c[nH]nc12)C1=CN=CC1",{},"[c:0]1[ch:1][ch][c:3][c!r5:4][c!r5:5]1>>[c:0]1[CH2:1][c:3][c:4][c:5]1",-0.2128460335],[0.1609394429,0,195.3005670221,9,"completed",-5.33944,-2.85508,10,1,"C(#CC1=CC=C(C#Cc2c(Nc3cc4c5c(cc6c4c(c3C#CC3=CC=C(C#CC4=CC=CC4)C3)C=C6)SCS5)cc3c4c(cc5c3c2C=C5)SCS4)C1)C1=CC=CC1","C(#CC1=CC=C(C#Cc2c(Nc3cc4c5c(cc6c4c(c3C#CC3=CC=C(C#CC4=CN=CC4)C3)C=C6)SCS5)cc3c4c(cc5c3c2C=C5)SCS4)C1)C1=CN=CC1",{},"[chr5,CH1r5:1]>>[n:1]",-0.2573611337],[0.1605423426,0,222.7055225085,9,"completed",-4.83869,-3.79792,10,1,"C1=CC(=C2C=NC(c3cc4c(cc3Nc3cc5c(cc3C3=CC(=C6C=CC=N6)C=N3)=CCC=5)=CCC=4)=C2)N=C1","C1=CC(=C2C=NC(c3nc4c(cc3Nc3cc5c(nc3C3=CC(=C6C=CC=N6)C=N3)=CCC=5)=CCC=4)=C2)N=C1",{},"[ch&r6:0]>>[nr6:0]",-0.2881950358],[0.1598325031,0,106.4480463392,9,"completed",-5.27398,-2.38804,10,1,"C(#Cc1c(Nc2cc3c(ccc4cocc43)c(C#Cc3cccnc3)c2C#CC2=CCC=C2)cc2c(ccc3cocc32)c1C#Cc1cccnc1)C1=CCC=C1","C(#Cc1c(Nc2cc3c(ccc4cocc43)c(C#Cc3cncc4ccccc34)c2C#CC2=CCC=C2)cc2c(ccc3cocc32)c1C#Cc1cncc2ccccc12)C1=CCC=C1",{},"[cH&r6:1][cH&r6:2]>>[c:1]2cccc[c:2]2",-0.1617498574],[0.1597769434,0,103.2935498806,9,"completed",-5.03722,-3.41676,10,1,"C(#Cc1cc2cc(-c3ccccc3)c3c(c2cc1Nc1cc2c4c(c(-c5ccccc5)cc2cc1C#Cc1cccs1)=CCC=4)=CCC=3)c1cccs1","C(#Cc1cc2cc(-c3ccccc3)c3c(c2cc1Nc1cc2c4c(c(-c5ccccc5)cc2cc1C#Cc1cccs1)=CC(=C1C=CC=C1)C=4)=CC(=C1C=CC=C1)C=3)c1cccs1",{},"[r5:1][CH2r5:2][r5:3]>>[r5:1][C:2](=C1cccc1)[r5:3]",-0.1122533223],[0.159561678,0,154.0444510174,9,"completed",-5.6704,-3.24906,10,1,"C(#Cc1ccccc1)C1=Nc2c(C#Cc3cccs3)c(Nc3cc4c5c(cc6c4c(c3C#Cc3cccs3)N=C6C#Cc3ccccc3)SCS5)cc3c4c(cc1c23)SCS4","C(#Cc1nc2c(C#Cc3cccs3)c(Nc3cc4c5sosc5cc5c(C#Cc6ccccc6)nc(c3C#Cc3cccs3)c54)cc3c4sosc4cc1c23)c1ccccc1",{},"[#6H2r5:1]>>[O:1]",-0.4279651987],[0.1595408782,0,106.5957700048,9,"completed",-5.29875,-2.23629,10,1,"C(#Cc1c(Nc2cc3c(ccc4cocc43)c(C#Cc3cccnc3)c2C#CC2=CCC=C2)cc2c(ccc3cocc32)c1C#Cc1cccnc1)C1=CCC=C1","C(#Cc1c(C#Cc2ccoc2)c(Nc2cc3c(ccc4cocc43)c(C#Cc3cccnc3)c2C#Cc2ccoc2)cc2c1ccc1cocc12)c1cccnc1",{},"[#6H2r5:1]>>[O:1]",-0.1752667219],[0.1590904162,0,111.0705246974,9,"completed",-5.07363,-3.34678,10,1,"O=c1oc(Nc2ccc(C#Cc3[nH]ccc3C#Cc3cc(C#CC4=CC=CC4)c[nH]3)c(=O)o2)ccc1C#Cc1[nH]ccc1C#Cc1cc(C#CC2=CC=CC2)c[nH]1","O=c1oc(Nc2ccc(C#Cc3[nH]ncc3C#Cc3cc(C#CC4=CC=CC4)c[nH]3)c(=O)o2)ccc1C#Cc1[nH]ncc1C#Cc1cc(C#CC2=CC=CC2)c[nH]1",{},"[chr5,CH1r5:1]>>[n:1]",-0.1125939436],[0.159037639,0,111.8141602201,9,"completed",-5.39428,-2.5409,10,1,"C(#Cc1cc2cc3c4c(c(C#Cc5ccccc5)ccc4c2cc1Nc1cc2c(cc1C#CC1=CC=CC1)cc1c4c(c(C#Cc5ccccc5)ccc42)C=C1)C=C3)C1=CC=CC1","C(#Cc1cc2cc3c4c(c(C#Cc5ccccc5)ccc4c2cc1Nc1cc2c(cc1C#CC1=CN=CC1)cc1c4c(c(C#Cc5ccccc5)ccc42)C=C1)C=C3)C1=CN=CC1",{},"[chr5,CH1r5:1]>>[n:1]",-0.2343859178],[0.1588052051,0,90.9832761099,9,"completed",-5.50553,-2.77372,10,1,"C(#Cc1c2c3c(cccc3c3cc(Nc4cc5c(cc4C#Cc4cccs4)c(C#Cc4ccccc4)c4c6c(cccc65)C=C4)c(C#Cc4cccs4)cc13)C=C2)c1ccccc1","C(#Cc1c2c3c(cncc3c3cc(Nc4cc5c(cc4C#Cc4cccs4)c(C#Cc4ccccc4)c4c6c(cncc65)C=C4)c(C#Cc4cccs4)cc13)C=C2)c1ccccc1",{},"[ch&r6:0]>>[nr6:0]",-0.298095121],[0.1586999218,0,155.2102355054,9,"completed",-6.04803,-3.23806,10,1,"C(#Cc1ncoc1C#Cc1nc2c(-c3ccccc3)nc3c(c2cc1Nc1cc2c4c(nc(-c5ccccc5)c2nc1C#Cc1ocnc1C#CC1=NCC=N1)=CCC=4)=CCC=3)C1=NCC=N1","C(#Cc1nnoc1C#Cc1nc2c(-c3ccccc3)nc3c(c2cc1Nc1cc2c4c(nc(-c5ccccc5)c2nc1C#Cc1onnc1C#CC1=NCC=N1)=CCC=4)=CCC=3)C1=NCC=N1",{},"[chr5,CH1r5:1]>>[n:1]",-0.6815299325],[0.1585263983,0,146.0526090232,9,"completed",-5.34086,-2.26898,10,1,"C(#Cc1ccc(C#Cc2c(Nc3cc4c5c(cc6c4c(c3C#Cc3ccc(C#Cc4ccccc4)s3)C=C6)SCS5)cc3c4c(cc5c3c2C=C5)SCS4)s1)c1ccccc1","C(#Cc1ccc(C#Cc2cc3ccc4c(c3cc2Nc2cc3c5c(ccc3cc2C#Cc2ccc(C#Cc3ccccc3)s2)SCS5)SCS4)s1)c1ccccc1",{},"[ch,CH]1=,:[ch,CH][c:1]2[c:3][c:4][c:5][c:6]3[c:7][c:8][c:9][c:2]1[c:10]23>>[ch:1]2[c:3][c:4][c:5][c:6]3[c:7][c:8][c:9][ch:2][c:10]23",-0.2230650107],[0.1585057268,0,172.9495710169,9,"completed",-5.44803,-2.51725,10,1,"C(#Cc1cc2c(cc1Nc1cc3c4c(c5cccnc5c3cc1C#Cc1cccs1)OSO4)c1c(c3cccnc32)OSO1)c1cccs1","C(#Cc1ccc2c3c(c4cc(Nc5cc6c7c(c8ccc(C#Cc9ccccc9)nc8c6cc5C#Cc5cccs5)OSO7)c(C#Cc5cccs5)cc4c2n1)OSO3)c1ccccc1",{},"[ch&r6,CH1&r5:1]>>[*:1](-C#C-c1ccccc1)",-0.2987687162],[0.1582675817,0,185.3362700203,9,"completed",-5.12028,-2.7527,10,1,"C(#Cc1nc2c(cc1Nc1cc3c(nc1C#CC1=C(Nc4cncc(C#Cc5ccccc5)c4)SOS1)=CCC=3)=CCC=2)C1=C(Nc2cncc(C#Cc3ccccc3)c2)SOS1","C(#Cc1cncc(NC2=C(C#Cc3nc4c(cc3Nc3cc5c(nc3C#CC3=C(Nc6cncc(C#CC7=CC=CC7)c6)SOS3)=CCC=5)=CCC=4)SOS2)c1)C1=CC=CC1",{},"[c:0]1[ch:1][ch][c:3][c!r5:4][c!r5:5]1>>[c:0]1[CH2:1][c:3][c:4][c:5]1",-0.1858791527],[0.1581681267,0,141.3530097052,9,"completed",-5.03247,-2.16891,10,1,"C(#Cc1cc2cc(C3=CC=CC3)c3c[nH]nc3c2cc1Nc1cc2c(cc1C#CC1=CN=CC1)cc(C1=CC=CC1)c1c[nH]nc12)C1=CN=CC1","C(#Cc1nc2cc(C3=CC=CC3)c3c[nH]nc3c2cc1Nc1cc2c(cc(C3=CC=CC3)c3c[nH]nc32)nc1C#CC1=CN=CC1)C1=CN=CC1",{},"[ch&r6:0]>>[nr6:0]",-0.1490477131],[0.1581185498,0,626.9146889972,9,"completed",-5.65738,-3.17052,10,1,"C(#Cc1nc2c(cc1Nc1cc3c(nc1C#CC1=C(Nc4cncc(C#Cc5ccccc5)c4)SOS1)=CCC=3)=CCC=2)C1=C(Nc2cncc(C#Cc3ccccc3)c2)SOS1","C(#Cc1nc2c(cc1Nc1cc3c(nc1C#CC1=C(Nc4cncc(C#Cc5ccccc5)c4)SOS1)=NCC=3)=CCN=2)C1=C(Nc2cncc(C#Cc3ccccc3)c2)SOS1",{},"[chr5,CH1r5:1]>>[n:1]",-0.7384114942],[0.1579000395,0,174.8191951774,9,"completed",-5.45936,-2.4161,10,1,"C(#Cc1ncsc1C#Cc1nc2cnc3c(c2cc1Nc1cc2c4c(ncc2nc1C#Cc1scnc1C#Cc1nc[nH]n1)=CCC=4)=CCC=3)c1nc[nH]n1","C(#Cc1ncsc1C#Cc1nc2cnc3c[nH]cc3c2cc1Nc1cc2c(cnc3c[nH]cc32)nc1C#Cc1scnc1C#Cc1nc[nH]n1)c1nc[nH]n1",{},"[#6H2r5:1]>>[NH:1]",-0.3063334127],[0.1577936104,0,138.1538478017,9,"completed",-5.13412,-3.69853,10,1,"C(#Cc1cc2cc(-c3ccccc3)c3c(c2cc1Nc1cc2c4c(c(-c5ccccc5)cc2cc1C#Cc1cccnc1)=CC(=C1C=CC=N1)C=4)=CC(=C1C=CC=N1)C=3)c1cccnc1","C(#Cc1cc2cc(C3=CCC=C3)c3c(c2cc1Nc1cc2c4c(c(C5=CCC=C5)cc2cc1C#Cc1cccnc1)=CC(=C1C=CC=N1)C=4)=CC(=C1C=CC=N1)C=3)c1cccnc1",{},"[c:0]1[ch:1][ch][c:3][c!r5:4][c!r5:5]1>>[c:0]1[CH2:1][c:3][c:4][c:5]1",-0.140203178],[0.2010421972,0,65.5084960163,10,"completed",-5.4278,-2.9409,12,0,"C(#Cc1[nH]cc2c1cc1c3c(c(C#Cc4cncs4)c(Nc4cc5c6c(cc7c(C#CC8=CSC(=C9C=CC=C9)S8)[nH]cc75)N=Cc6c4C#Cc4cncs4)cc32)C=N1)C1=CSC(=C2C=CC=C2)S1","C(#Cc1[nH]cc2c1cc1c3c(c(C#Cc4cncs4)c(Nc4cc5c6c(cc7c(C#CC8=CSC(=C9C=CC=N9)S8)[nH]cc75)N=Cc6c4C#Cc4cncs4)cc32)C=N1)C1=CSC(=C2C=CC=N2)S1",{},"[chr5,CH1r5:1]>>[n:1]",-0.2386278581],[0.194269702,0,100.0682157901,10,"completed",-5.06889,-2.62521,13,0,"C(#Cc1cc2ccc3c(c2cc1Nc1cc2c4c(ccc2cc1C#CC1=CN=CC1)=C(C=CC1=NCC=C1)CC=4)=CCC=3C=CC1=NCC=C1)C1=CN=CC1","C(#Cc1cc2ccc3c(c2cc1Nc1cc2c4c(ccc2cc1C#CC1=CN=CC1)=C(C=CC1=NCC=N1)CC=4)=CCC=3C=CC1=NCC=N1)C1=CN=CC1",{},"[chr5,CH1r5:1]>>[n:1]",-0.1024103781],[0.184872393,0,226.752000046,10,"completed",-5.36759,-2.97419,16,0,"O=c1oc(Nc2ccc(C#CC3=C(C#CC4=CC(C#Cc5ccccc5)=C(C5=NCC=N5)C4)SCS3)c(=O)o2)ccc1C#CC1=C(C#CC2=CC(C#Cc3ccccc3)=C(C3=NCC=N3)C2)SCS1","O=c1oc(Nc2ccc(C#CC3=C(C#Cc4cc(C#Cc5ccccc5)c(C5=NCC=N5)s4)SCS3)c(=O)o2)ccc1C#CC1=C(C#Cc2cc(C#Cc3ccccc3)c(C3=NCC=N3)s2)SCS1",{},"[#6H2r5:1]>>[S:1]",-0.2941132936],[0.1783530309,0,80.2461251733,10,"completed",-5.24529,-2.72366,11,0,"C(#Cc1[nH]cc2c1cc1c3c(c(C#Cc4cncs4)c(Nc4cc5c6c(cc7c(C#CC8=NCC=N8)[nH]cc75)N=Cc6c4C#Cc4cncs4)cc32)C=N1)C1=NCC=N1","C(#Cc1[nH]cc2c1cc1c3c(c(C#Cc4cccs4)c(Nc4cc5c6c(cc7c(C#CC8=NCC=N8)[nH]cc75)N=Cc6c4C#Cc4cccs4)cc32)C=N1)C1=NCC=N1",{},"[nr5:0]>>[ch&r5:0]",-0.12954899],[0.1778762491,0,76.3617977209,10,"completed",-5.09058,-3.12482,10,0,"C(#Cc1cnc(C#Cc2c3c(cc4oc(C#Cc5cc6c(C#Cc7ncc(C#CC8=c9ccccc9=NC8)s7)c7c(cc6o5)=CCC=7)cc24)=CCC=3)s1)C1=c2ccccc2=NC1","C(#Cc1cnc(C#Cc2c3c[nH]cc3cc3oc(C#Cc4cc5c(C#Cc6ncc(C#CC7=c8ccccc8=NC7)s6)c6c[nH]cc6cc5o4)cc23)s1)C1=c2ccccc2=NC1",{},"[#6H2r5:1]>>[NH:1]",-0.0766459718],[0.1768852629,0,139.8306579067,10,"completed",-5.33334,-3.35592,10,9,"C(#CC1=Cc2c(cc3c(c2C#CC2=NC=NC2)=CCC=3)C1)C1=Cc2c(cc3c(c2C#CC2=NC=NC2)=CCC=3)C1","C(#CC1=Cc2c(cc3c(c2C#CC2=NC(C#Cc4ccccc4)=NC2)=CCC=3)C1)C1=Cc2c(cc3c(c2C#CC2=NC(C#Cc4ccccc4)=NC2)=CCC=3)C1",{},"[ch&r6,CH1&r5:1]>>[*:1](-C#C-c1ccccc1)",-0.2150160811],[0.17612467,0,97.1480587032,10,"completed",-5.23475,-2.83441,11,0,"C(#Cc1cc2ccc3c(c2cc1Nc1cc2c4c(ccc2cc1C#CC1=CN=CC1)=C(C=CC1=NCC=C1)CC=4)=CCC=3C=CC1=NCC=C1)C1=CN=CC1","C(#Cc1cc2ccc3c(c2cc1Nc1cc2c4c(ccc2cc1C#CC1=CN=CC1)=C(C=CC1=NCN=C1)CC=4)=CCC=3C=CC1=NCN=C1)C1=CN=CC1",{},"[chr5,CH1r5:1]>>[n:1]",-0.1354066133],[0.173610296,0,102.0746550057,10,"completed",-5.1887,-3.54139,10,0,"C(#CC1=Cc2c(cc3c(c2C#Cc2ncc(C#Cc4[nH]nc5ccncc45)s2)=CCC=3)C1)C1=Cc2c(cc3c(c2C#Cc2ncc(C#Cc4[nH]nc5ccncc45)s2)=CCC=3)C1","C(#Cc1[nH]nc2ccncc12)c1cnc(C#Cc2c3c(cc4sc(C#Cc5cc6c(C#Cc7ncc(C#Cc8[nH]nc9ccncc89)s7)c7c(cc6s5)=CCC=7)cc24)=CCC=3)s1",{},"[#6H2r5:1]>>[S:1]",-0.1194755343],[0.1733561349,0,97.0216899004,10,"completed",-5.32529,-3.07336,10,0,"C(#Cc1cccc(C#Cc2ccccc2)c1)C1=Nc2cc(Nc3cc4c5c(cc6c(c5n3)=CCC=6)C(C#Cc3cccc(C#Cc5ccccc5)c3)=N4)nc3c4c(cc1c23)=CCC=4","C(#Cc1cncc(C#Cc2ccccc2)c1)C1=Nc2cc(Nc3cc4c5c(cc6c(c5n3)=CCC=6)C(C#Cc3cncc(C#Cc5ccccc5)c3)=N4)nc3c4c(cc1c23)=CCC=4",{},"[ch&r6:0]>>[nr6:0]",-0.1851578908],[0.1728213434,0,91.3077157165,10,"completed",-5.07905,-3.07704,15,0,"O=c1oc(Nc2ccc(C#Cc3ccoc3C#CC3=CC(C#CC4=CC=CC4)=CC3)c(=O)o2)ccc1C#Cc1ccoc1C#CC1=CC(C#CC2=CC=CC2)=CC1","O=c1oc(Nc2ccc(C#Cc3ccoc3C#Cc3cc(C#CC4=CC=CC4)c[nH]3)c(=O)o2)ccc1C#Cc1ccoc1C#Cc1cc(C#CC2=CC=CC2)c[nH]1",{},"[#6H2r5:1]>>[NH:1]",-0.0924778956],[0.1724029498,0,95.6327910244,10,"completed",-5.1222,-3.53118,11,0,"C(#CC1=Cc2c(cc3c(c2C#Cc2ncc(C#CC4=c5ccccc5=NC4)s2)=CCC=3)C1)C1=Cc2c(cc3c(c2C#Cc2ncc(C#CC4=c5ccccc5=NC4)s2)=CCC=3)C1","C(#Cc1cnc(C#Cc2c3c(cc4sc(C#Cc5cc6c(C#Cc7ncc(C#CC8=c9ccccc9=NC8)s7)c7c(cc6s5)=CCC=7)cc24)=CCC=3)s1)C1=c2ccccc2=NC1",{},"[#6H2r5:1]>>[S:1]",-0.0968871628],[0.1716249809,0,98.7829505466,10,"completed",-4.80272,-2.6871,11,0,"C(#Cc1ccc(C#Cc2c3c[nH]cc3cc3oc(C#Cc4cc5c(C#Cc6ccc(C#CC7=c8cnccc8=CC7)s6)c6c[nH]cc6cc5o4)cc23)s1)C1=c2cnccc2=CC1","C(#Cc1cc2c(C#Cc3ccc(C#Cc4[nH]cc5ccncc45)s3)c3c[nH]cc3cc2o1)c1cc2c(C#Cc3ccc(C#Cc4[nH]cc5ccncc45)s3)c3c[nH]cc3cc2o1",{},"[#6H2r5:1]>>[NH:1]",-0.2303519406],[0.1694822989,0,105.4078323068,10,"completed",-5.02037,-2.62272,11,0,"C(#Cc1cc2ccc3c(c2cc1Nc1cc2c4c(ccc2cc1C#CC1=CN=CC1)=C(C=CC1=CCN=C1)CC=4)=CCC=3C=CC1=CCN=C1)C1=CN=CC1","C(#Cc1cc2ccc3c(c2cc1Nc1cc2c4c(ccc2cc1C#CC1=CN=CC1)=C(C=Cc1cnsc1)CC=4)=CCC=3C=Cc1cnsc1)C1=CN=CC1",{},"[#6H2r5:1]>>[S:1]",-0.119238711],[0.1687121314,0,100.5808679911,10,"completed",-5.00859,-3.12432,10,0,"C(#CC1=Cc2c(cc3cscc3c2C#Cc2ncc(C#CC3=c4ccccc4=CC3)s2)C1)C1=Cc2c(cc3cscc3c2C#Cc2ncc(C#CC3=c4ccccc4=CC3)s2)C1","C(#Cc1cnc(C#Cc2c3cscc3cc3sc(C#Cc4cc5c(C#Cc6ncc(C#CC7=c8ccccc8=CC7)s6)c6cscc6cc5s4)cc23)s1)C1=c2ccccc2=CC1",{},"[#6H2r5:1]>>[S:1]",-0.1192092579],[0.1684929593,0,98.4675660002,10,"completed",-5.04903,-2.6357,12,0,"C(#Cc1cc2ccc3c(c2cc1Nc1cc2c4c(ccc2cc1C#CC1=CN=CC1)=C(C=CC1=CCN=C1)CC=4)=CCC=3C=CC1=CCN=C1)C1=CN=CC1","C(#Cc1cc2ccc3c(c2cc1Nc1cc2c4c(ccc2cc1C#CC1=CN=CC1)=C(C=CC1=CCN=N1)CC=4)=CCC=3C=CC1=CCN=N1)C1=CN=CC1",{},"[chr5,CH1r5:1]>>[n:1]",-0.1047322901],[0.1681786945,0,83.8388729899,10,"completed",-5.42112,-2.57251,11,0,"C(#Cc1c(Nc2cc3c4c(cc5c3c(c2C#Cc2cc(C=CC3=CN=CC3)ns2)C=C5)=CCN=4)cc2c3c(cc4c2c1C=C4)=CCN=3)c1cc(C=CC2=CN=CC2)ns1","C(#Cc1cc2ccc3c(c2cc1Nc1cc2c4c(ccc2cc1C#Cc1cc(C=CC2=CN=CC2)ns1)=CCN=4)=NCC=3)c1cc(C=CC2=CN=CC2)ns1",{},"[ch,CH]1=,:[ch,CH][c:1]2[c:3][c:4][c:5][c:6]3[c:7][c:8][c:9][c:2]1[c:10]23>>[ch:1]2[c:3][c:4][c:5][c:6]3[c:7][c:8][c:9][ch:2][c:10]23",-0.23990999],[0.1672029456,0,125.3176147002,10,"completed",-5.01503,-3.32414,11,0,"C(#CC1=Cc2c(cc3c(c2C#Cc2ncc(C#Cc4[nH]cc5ccncc45)[nH]2)=CCN=3)C1)C1=Cc2c(cc3c(c2C#Cc2ncc(C#Cc4[nH]cc5ccncc45)[nH]2)=CCN=3)C1","C(#Cc1[nH]cc2ccncc12)c1cnc(C#Cc2c3c(cc4[nH]c(C#Cc5cc6c(C#Cc7ncc(C#Cc8[nH]cc9ccncc89)[nH]7)c7c(cc6[nH]5)=NCC=7)cc24)=NCC=3)[nH]1",{},"[#6H2r5:1]>>[NH:1]",-0.138716459],[0.1662761404,0,166.6354439803,10,"completed",-5.25074,-2.83148,11,0,"O=c1oc(Nc2ccc(C#CC3=C(C#CC4=CC(C#Cc5ccccc5)=C(C5=NCC=N5)C4)SCS3)c(=O)o2)ccc1C#CC1=C(C#CC2=CC(C#Cc3ccccc3)=C(C3=NCC=N3)C2)SCS1","O=c1oc(Nc2ccc(C#CC3=C(C#Cc4cc(C#Cc5ccccc5)c(C5=NCC=N5)[nH]4)SCS3)c(=O)o2)ccc1C#CC1=C(C#Cc2cc(C#Cc3ccccc3)c(C3=NCC=N3)[nH]2)SCS1",{},"[#6H2r5:1]>>[NH:1]",-0.1972344278],[0.1660884523,0,106.6766200966,10,"completed",-5.00511,-2.58181,11,0,"C(#Cc1cc2ccc3c(c2cc1Nc1cc2c4c(ccc2cc1C#CC1=CN=CC1)=C(C=CC1=CCC=C1)CC=4)=CCC=3C=CC1=CCC=C1)C1=CN=CC1","C(#Cc1cc2ccc3c(c2cc1Nc1cc2c4c(ccc2cc1C#CC1=CN=CC1)=C(C=CC1=CCN=C1)CC=4)=CCC=3C=CC1=CCN=C1)C1=CN=CC1",{},"[chr5,CH1r5:1]>>[n:1]",-0.1256658912],[0.1659393735,0,95.4358624003,10,"completed",-5.10297,-2.93694,10,0,"C(#Cc1nnc(C#Cc2c3c[nH]cc3cc3oc(C#Cc4cc5c(C#Cc6nnc(C#CC7=c8cnccc8=CC7)s6)c6c[nH]cc6cc5o4)cc23)s1)C1=c2cnccc2=CC1","C(#Cc1cc2c(C#Cc3nnc(C#Cc4[nH]cc5ccncc45)s3)c3c[nH]cc3cc2o1)c1cc2c(C#Cc3nnc(C#Cc4[nH]cc5ccncc45)s3)c3c[nH]cc3cc2o1",{},"[#6H2r5:1]>>[NH:1]",-0.0954585045],[0.1658716182,0,97.7413193905,10,"completed",-5.25335,-3.59722,10,0,"C(#Cc1cnc(C#Cc2c3c(cc4oc(C#Cc5cc6c(C#Cc7ncc(C#CC8=c9ccccc9=NC8)s7)c7c(cc6o5)=CCC=7)cc24)=CCC=3)s1)C1=c2ccccc2=NC1","C(#Cc1cc2c(C#Cc3ncc(C#Cc4onc5ccccc45)s3)c3c(cc2o1)=CCC=3)c1cc2c(C#Cc3ncc(C#Cc4onc5ccccc45)s3)c3c(cc2o1)=CCC=3",{},"[#6H2r5:1]>>[O:1]",-0.1451768389],[0.1655612191,0,91.1415339215,10,"completed",-5.32653,-2.8025,11,0,"C(#Cc1[nH]cc2c1cc1c3c(c(C#Cc4cncs4)c(Nc4cc5c6c(cc7c(C#CC8=NCC=N8)[nH]cc75)N=Cc6c4C#Cc4cncs4)cc32)C=N1)C1=NCC=N1","C(#Cc1[nH]cc2c1cc1c3c(c(C#Cc4cncs4)c(Nc4cc5c6c(cc7c(C#CC8=NCC=N8)[nH]cc75)N=C(c5ccccc5)c6c4C#Cc4cncs4)cc32)C(c2ccccc2)=N1)C1=NCC=N1",{},"[cH&r6,CH&r5:1]>>[#6:1](-[c]1[ch]ccc[ch]1)",-0.182897625],[0.1650890895,0,106.5915200888,10,"completed",-5.02547,-2.59209,11,0,"C(#Cc1cc2ccc3c(c2cc1Nc1cc2c4c(ccc2cc1C#CC1=CN=CC1)=C(C=CC1=CCC=C1)CC=4)=CCC=3C=CC1=CCC=C1)C1=CN=CC1","C(#Cc1cc2ccc3c(c2cc1Nc1cc2c4c(ccc2cc1C#CC1=CN=CC1)=C(C=CC1=NCC=C1)CC=4)=CCC=3C=CC1=NCC=C1)C1=CN=CC1",{},"[chr5,CH1r5:1]>>[n:1]",-0.1186741985],[0.1649514145,0,72.7422430064,10,"completed",-5.12675,-3.29004,11,0,"C(#Cc1ccc(C#Cc2c3c[nH]cc3cc3oc(C#Cc4cc5c(C#Cc6ccc(C#CC7=c8cnccc8=CC7)s6)c6c[nH]cc6cc5o4)cc23)s1)C1=c2cnccc2=CC1","C(#Cc1ccc(C#Cc2c3c[nH]cc3cc3oc(C#Cc4cc5c(C#Cc6ccc(C#CC7=c8cnccc8=NC7)s6)c6c[nH]cc6cc5o4)cc23)s1)C1=c2cnccc2=NC1",{},"[chr5,CH1r5:1]>>[n:1]",-0.0751136442],[0.1640459188,0,200.8378006867,10,"completed",-5.135,-2.89709,11,0,"C(#Cc1ncsc1C#Cc1nc2ccc3c(c2cc1Nc1cc2c4c(ccc2nc1C#Cc1scnc1C#CC1=NCN=N1)=CCC=4c1ccccc1)=C(c1ccccc1)CC=3)C1=NCN=N1","C(#Cc1ncsc1C#Cc1nc2ccc3c(c2cc1Nc1cc2c4c(ccc2nc1C#Cc1scnc1C#CC1=NCN=N1)=CCC=4C1=CC=CC1)=C(C1=CC=CC1)CC=3)C1=NCN=N1",{},"[c:0]1[ch:1][ch][c:3][c!r5:4][c!r5:5]1>>[c:0]1[CH2:1][c:3][c:4][c:5]1",-0.2023266472],[0.1634349853,0,106.5152118099,10,"completed",-5.05511,-2.88348,10,0,"C(#CC1=Cc2c(cc3n[nH]cc3c2C#Cc2ncc(C#Cc3[nH]cc4ccncc34)s2)C1)C1=Cc2c(cc3n[nH]cc3c2C#Cc2ncc(C#Cc3[nH]cc4ccncc34)s2)C1","C(#Cc1cc2c(C#Cc3ncc(C#Cc4[nH]cc5ccncc45)s3)c3c[nH]nc3cc2[nH]1)c1cc2c(C#Cc3ncc(C#Cc4[nH]cc5ccncc45)s3)c3c[nH]nc3cc2[nH]1",{},"[#6H2r5:1]>>[NH:1]",-0.1110535694],[0.1630073469,0,88.234149589,10,"completed",-5.13374,-3.13499,11,0,"C(#Cc1nnc(C#Cc2c3c[nH]cc3cc3oc(C#Cc4cc5c(C#Cc6nnc(C#CC7=c8cnccc8=CC7)s6)c6c[nH]cc6cc5o4)cc23)s1)C1=c2cnccc2=CC1","C(#Cc1nnc(C#Cc2c3c[nH]cc3cc3oc(C#Cc4cc5c(C#Cc6nnc(C#CC7=c8cnc9ccccc9c8=CC7)s6)c6c[nH]cc6cc5o4)cc23)s1)C1=c2cnc3ccccc3c2=CC1",{},"[cH&r6:1][cH&r6:2]>>[c:1]2cccc[c:2]2",-0.0913404351],[0.1627460806,0,81.1059036932,10,"completed",-5.07727,-2.82193,11,0,"C(#Cc1cc2ccc3c(c2cc1Nc1cc2c4c(ccc2cc1C#CC1=CN=CC1)=C(C=CC1=CCN=C1)CC=4)=CCC=3C=CC1=CCN=C1)C1=CN=CC1","C(#Cc1c(Nc2cc3c4c(cc5c3c(c2C#CC2=CN=CC2)C=C5)=C(C=CC2=CCN=C2)CC=4)cc2c3c(cc4c2c1C=C4)=C(C=CC1=CCN=C1)CC=3)C1=CN=CC1",{},"[ch:1]2[c:3][c:4][c:5][c:6]3[c:7][c:8][c:9][ch:2][c:10]23>>C1=C[c:1]2[c:3][c:4][c:5][c:6]3[c:7][c:8][c:9][c:2]1[c:10]23",-0.0826518453],[0.1621663933,0,95.9994856967,10,"completed",-5.21648,-2.34744,11,0,"C(#Cc1cc2ncc3c(C#Cc4cccnc4)[nH]cc3c2cc1Nc1cc2c(cc1C#CC1=CN=CC1)ncc1c(C#Cc3cccnc3)[nH]cc12)C1=CN=CC1","C(#Cc1cc2ncc3c(C#Cc4cnc5ccccc5c4)[nH]cc3c2cc1Nc1cc2c(cc1C#CC1=CN=CC1)ncc1c(C#Cc3cnc4ccccc4c3)[nH]cc12)C1=CN=CC1",{},"[cH&r6:1][cH&r6:2]>>[c:1]2cccc[c:2]2",-0.1259524535],[0.1614428795,0,89.4874375954,10,"completed",-4.91074,-2.84557,11,0,"C(#Cc1ccc(C#Cc2c3c[nH]cc3cc3oc(C#Cc4cc5c(C#Cc6ccc(C#CC7=c8cnccc8=CC7)s6)c6c[nH]cc6cc5o4)cc23)s1)C1=c2cnccc2=CC1","C(#Cc1cc2c(C#Cc3ccc(C#Cc4occ5ccncc45)s3)c3c[nH]cc3cc2o1)c1cc2c(C#Cc3ccc(C#Cc4occ5ccncc45)s3)c3c[nH]cc3cc2o1",{},"[#6H2r5:1]>>[O:1]",-0.1598733305],[0.1611442958,0,90.1032258989,10,"completed",-5.02341,-2.81616,15,0,"C(#Cc1cc2ccc3c(c2cc1Nc1cc2c4c(ccc2cc1C#CC1=CN=CC1)=C(C=CC1=NCC=C1)CC=4)=CCC=3C=CC1=NCC=C1)C1=CN=CC1","C(#Cc1c(Nc2cc3c4c(cc5c3c(c2C#CC2=CN=CC2)C=C5)=C(C=CC2=NCC=C2)CC=4)cc2c3c(cc4c2c1C=C4)=C(C=CC1=NCC=C1)CC=3)C1=CN=CC1",{},"[ch:1]2[c:3][c:4][c:5][c:6]3[c:7][c:8][c:9][ch:2][c:10]23>>C1=C[c:1]2[c:3][c:4][c:5][c:6]3[c:7][c:8][c:9][c:2]1[c:10]23",-0.1048472464],[0.1608812847,0,107.7819480852,10,"completed",-5.29893,-3.51701,15,0,"C(#CC1=Cc2c(cc3c(c2C#Cc2ncc(C#CC4=c5ccccc5=NC4)s2)=CCC=3)C1)C1=Cc2c(cc3c(c2C#Cc2ncc(C#CC4=c5ccccc5=NC4)s2)=CCC=3)C1","C(#CC1=Nc2c(cc3c(c2C#Cc2ncc(C#CC4=c5ccccc5=NC4)s2)=CCC=3)C1)C1=Nc2c(cc3c(c2C#Cc2ncc(C#CC4=c5ccccc5=NC4)s2)=CCC=3)C1",{},"[chr5,CH1r5:1]>>[n:1]",-0.1760902874],[0.160835637,0,102.1575715276,10,"completed",-5.03666,-2.81703,12,0,"C(#Cc1nccc2cnccc12)c1cnc(C#Cc2c3c(cc4oc(C#Cc5cc6c(C#Cc7ncc(C#Cc8nccc9cnccc89)[nH]7)c7c(cc6o5)=CCC=7)cc24)=CCC=3)[nH]1","C(#Cc1nccc2cnccc12)c1cnc(C#Cc2c3c[nH]cc3cc3oc(C#Cc4cc5c(C#Cc6ncc(C#Cc7nccc8cnccc78)[nH]6)c6c[nH]cc6cc5o4)cc23)[nH]1",{},"[#6H2r5:1]>>[NH:1]",-0.1113643914],[0.1598242196,0,85.8083728817,10,"completed",-4.89208,-2.75748,10,0,"C(#Cc1ccc(C#Cc2c3c[nH]cc3cc3oc(C#Cc4cc5c(C#Cc6ccc(C#CC7=c8cnccc8=CC7)s6)c6c[nH]cc6cc5o4)cc23)s1)C1=c2cnccc2=CC1","C(#Cc1cc2c(C#Cc3ccc(C#Cc4cccc5ccncc45)s3)c3c[nH]cc3cc2o1)c1cc2c(C#Cc3ccc(C#Cc4cccc5ccncc45)s3)c3c[nH]cc3cc2o1",{},"[CH2:0]1[c,C:1]-,=,:[c,C:2]-,=,:[c,C:3]-,=,:[c,C:4]1>>[ch:0]1c[c:1][c:2][c:3][c:4]1",-0.1689560085],[0.1596442262,0,99.746374588,10,"completed",-4.86401,-2.46225,11,0,"C(#Cc1cc2ccc3c(c2cc1Nc1cc2c4c(ccc2cc1C#CC1=CN=CC1)=C(C=CC1=CCC=C1)CC=4)=CCC=3C=CC1=CCC=C1)C1=CN=CC1","C(#Cc1cc2ccc3c(c2cc1Nc1cc2c4c(ccc2cc1C#CC1=CN=CC1)=C(C=CC1=CCC=N1)CC=4)=CCC=3C=CC1=CCC=N1)C1=CN=CC1",{},"[chr5,CH1r5:1]>>[n:1]",-0.1929716728],[0.1594587732,0,233.2168959547,10,"completed",-4.99254,-2.75572,12,0,"C(#Cc1[nH]cc2c1cc1c3c(c(C#Cc4cncs4)c(Nc4cc5c6c(cc7c(C#CC8=CSC(=C9C=CC=C9)S8)[nH]cc75)N=Cc6c4C#Cc4cncs4)cc32)C=N1)C1=CSC(=C2C=CC=C2)S1","C(#Cc1[nH]cc2c1cc1c3c(c(C#Cc4cncs4)c(Nc4cc5c6c(cc7c(C#CC8=CSC(=C9SC=CS9)S8)[nH]cc75)N=Cc6c4C#Cc4cncs4)cc32)C=N1)C1=CSC(=C2SC=CS2)S1",{},"[CH,ch:0]1=[C,c:1][C,c:2]=[CH,ch:3][*:4]1>>[S:0]1[*:1]=,:[*:2][S:3][*:4]1",-0.245047893],[0.1592648671,0,107.399500499,10,"completed",-5.09999,-2.66249,11,0,"C(#Cc1cc2ccc3c(c2cc1Nc1cc2c4c(ccc2cc1C#CC1=CN=CC1)=C(C=CC1=CCN=C1)CC=4)=CCC=3C=CC1=CCN=C1)C1=CN=CC1","C(#Cc1cc2ccc3c(c2cc1Nc1cc2c4c(ccc2cc1C#Cc1cncs1)=C(C=CC1=CCN=C1)CC=4)=CCC=3C=CC1=CCN=C1)c1cncs1",{},"[#6H2r5:1]>>[S:1]",-0.1073995007],[0.1592396013,0,106.9328262238,10,"completed",-5.18589,-2.4972,11,0,"C(#Cc1c(Nc2cc3c4c(cc5c3c(c2C#Cc2cc(C=CC3=CN=CC3)cs2)C=C5)=CCN=4)cc2c3c(cc4c2c1C=C4)=CCN=3)c1cc(C=CC2=CN=CC2)cs1","C(#Cc1c(Nc2cc3c4c(cc5c3c(c2C#Cc2cc(C=Cc3cnc[nH]3)cs2)C=C5)=CCN=4)cc2c3c(cc4c2c1C=C4)=CCN=3)c1cc(C=Cc2cnc[nH]2)cs1",{},"[#6H2r5:1]>>[NH:1]",-0.1226760142],[0.1589634484,0,102.9163288185,10,"completed",-5.35293,-2.63131,11,0,"C(#CC1=C(C#Cc2nc3c4ccccc4c4c[nH]cc4c3cc2Nc2cc3c4c[nH]cc4c4ccccc4c3nc2C#CC2=C(C#CC3=CCC=N3)N=NC2)CN=N1)C1=CCC=N1","C(#Cc1nnsc1C#Cc1nc2c3ccccc3c3c[nH]cc3c2cc1Nc1cc2c3c[nH]cc3c3ccccc3c2nc1C#Cc1snnc1C#CC1=CCC=N1)C1=CCC=N1",{},"[#6H2r5:1]>>[S:1]",-0.2047897149],[0.1582671549,0,163.6553970166,10,"completed",-5.27151,-3.75997,12,0,"C(#Cc1ncsc1C#Cc1cc2ccc3c(c2cc1Nc1cc2c4c(ccc2cc1C#Cc1scnc1C#Cc1csnn1)=CC(=C1C=CC=C1)C=4)=CC(=C1C=CC=C1)C=3)c1csnn1","C(#Cc1ncsc1C#Cc1cc2ccc3c(c2cc1Nc1cc2c4c(ccc2cc1C#Cc1scnc1C#Cc1csnn1)=CC(=C1C=CC=N1)C=4)=CC(=C1C=CC=N1)C=3)c1csnn1",{},"[chr5,CH1r5:1]>>[n:1]",-0.2029698801],[0.1582224341,0,257.500750944,10,"completed",-4.83005,-2.62437,12,0,"C(#Cc1[nH]cc2c1cc1c3c(c(C#Cc4cncs4)c(Nc4cc5c6c(cc7c(C#CC8=CSC(=C9C=CC=C9)S8)[nH]cc75)N=Cc6c4C#Cc4cncs4)cc32)C=N1)C1=CSC(=C2C=CC=C2)S1","C(#Cc1[nH]cc2c1cc1c3c(c(C#Cc4cncs4)c(Nc4cc5c6c(cc7c(C#CC8=CSC(=C9OC=CO9)S8)[nH]cc75)N=Cc6c4C#Cc4cncs4)cc32)C=N1)C1=CSC(=C2OC=CO2)S1",{},"[CH,ch:0]1=[C,c:1][C,c:2]=[CH,ch:3][*:4]1>>[O:0]1[*:1]=,:[*:2][O:3][*:4]1",-0.3193969442],[0.158051893,0,133.6012305983,10,"completed",-5.15039,-2.42338,12,0,"C(#Cc1cccnc1)C1=CC=C(C#Cc2cc3ccc4c(c3cc2Nc2cc3c5c(ccc3cc2C#CC2=CC=C(C#Cc3cccnc3)C2)CC=N5)N=CC4)C1","C(#Cc1cnc2ccccc2c1)C1=CC=C(C#Cc2cc3ccc4c(c3cc2Nc2cc3c5c(ccc3cc2C#CC2=CC=C(C#Cc3cnc6ccccc6c3)C2)CC=N5)N=CC4)C1",{},"[cH&r6:1][cH&r6:2]>>[c:1]2cccc[c:2]2",-0.138179135],[0.1580450192,0,114.2325362889,10,"completed",-5.25738,-2.241,11,0,"C(#Cc1cc2ccc3c(c2cc1Nc1cc2c4c(ccc2cc1C#CC1=CN=CC1)C=C(C=CC1=CCC=C1)C4)CC(C=CC1=CCC=C1)=C3)C1=CN=CC1","C(#Cc1cc2ccc3c(c2cc1Nc1cc2c4c(ccc2cc1C#CC1=CN=CC1)C=C(C=CC1=CCC=N1)C4)CC(C=CC1=CCC=N1)=C3)C1=CN=CC1",{},"[chr5,CH1r5:1]>>[n:1]",-0.1586997792],[0.1580219145,0,192.1903665934,10,"completed",-5.08914,-3.60748,12,0,"C(#Cc1cnc(C#Cc2c3c(cc4oc(C#Cc5cc6c(C#Cc7ncc(C#CC8=c9ccccc9=NC8)s7)c7c(cc6o5)=CCC=7)cc24)=CCC=3)s1)C1=c2ccccc2=NC1","C(#Cc1cnc(C#Cc2c3c(cc4oc(C#Cc5cc6c(C#Cc7ncc(C#CC8=c9cc%10ccccc%10cc9=NC8)s7)c7c(cc6o5)=CCC=7)cc24)=CCC=3)s1)C1=c2cc3ccccc3cc2=NC1",{},"[cH&r6:1][cH&r6:2]>>[c:1]2cccc[c:2]2",-0.1923406546],[0.1578484062,0,87.8187280032,10,"completed",-4.89486,-2.86289,11,0,"C(#Cc1ccc(C#Cc2c3c[nH]cc3cc3oc(C#Cc4cc5c(C#Cc6ccc(C#CC7=c8cnccc8=CC7)s6)c6c[nH]cc6cc5o4)cc23)s1)C1=c2cnccc2=CC1","C(#Cc1cc2c(C#Cc3ccc(C#Cc4scc5ccncc45)s3)c3c[nH]cc3cc2o1)c1cc2c(C#Cc3ccc(C#Cc4scc5ccncc45)s3)c3c[nH]cc3cc2o1",{},"[#6H2r5:1]>>[S:1]",-0.1683226503],[0.1574420295,0,85.7973055099,10,"completed",-5.03689,-2.72603,11,0,"C1=Cc2cc3c(c4nc(Nc5cc6c7c(cc8c(c7n5)=CCC=8)C=C6)cc1c24)=CCC=3","C(#Cc1c2c3c(cc(Nc4cc5c6c(c(C#Cc7ccccc7)c7c(c6n4)=CCC=7)C=C5)nc3c3c1=CCC=3)C=C2)c1ccccc1",{},"[ch&r6,CH1&r5:1]>>[*:1](-C#C-c1ccccc1)",-0.0965027718],[0.1573880355,0,254.3762820424,10,"completed",-5.01988,-3.26071,15,0,"C(#Cc1c(Nc2cc3c4sc(=C5SC=CS5)sc4nc4cnc(c2C#CC2=CC=CC2)c43)cc2c3sc(=C4SC=CS4)sc3nc3cnc1c32)C1=CC=CC1","C(#Cc1ccccc1)C1=CC=C(C#Cc2c(Nc3cc4c5sc(=C6SC=CS6)sc5nc5cnc(c3C#CC3=CC=C(C#Cc6ccccc6)C3)c54)cc3c4sc(=C5SC=CS5)sc4nc4cnc2c43)C1",{},"[ch&r6,CH1&r5:1]>>[*:1](-C#C-c1ccccc1)",-0.2604855234],[0.1569942233,0,112.1766187134,10,"completed",-5.2112,-2.8779,13,0,"C(#Cc1cc2ccc3c(c2cc1Nc1cc2c4c(ccc2cc1C#CC1=CN=CC1)=C(C=CC1=NCC=C1)CC=4)=CCC=3C=CC1=NCC=C1)C1=CN=CC1","C(#Cc1cc2ncc3c(c2cc1Nc1cc2c4c(cnc2cc1C#CC1=CN=CC1)=C(C=CC1=NCC=C1)CC=4)=CCC=3C=CC1=NCC=C1)C1=CN=CC1",{},"[ch&r6:0]>>[nr6:0]",-0.1365381243],[0.156346036,0,255.6749432988,10,"completed",-5.02386,-3.51106,15,0,"O=c1oc(C#Cc2nc3c(C#Cc4ncc(C#CC5=c6cnccc6=CC5)s4)c4c(cc3c(=O)o2)=CCC=4)nc2c(C#Cc3ncc(C#CC4=c5cnccc5=CC4)s3)c3c(cc12)=CCC=3","O=c1oc(C#Cc2nc3c(C#Cc4ncc(C#CC5=c6ccccc6=CC5)s4)c4c(cc3c(=O)o2)=CCC=4)nc2c(C#Cc3ncc(C#CC4=c5ccccc5=CC4)s3)c3c(cc12)=CCC=3",{},"[nr6:0]>>[ch&r6:0]",-0.2611711191],[0.1558349044,0,128.6833158811,10,"completed",-5.36945,-3.68651,11,0,"C(#Cc1ccc(C#Cc2c3c(cc4oc(C#Cc5cc6c(C#Cc7ccc(C#CC8=c9cnncc9=CC8)s7)c7c(cc6o5)=CCC=7)cc24)=CCC=3)s1)C1=c2cnncc2=CC1","C(#Cc1ccc(C#Cc2c3c(cc4oc(C#Cc5cc6c(C#Cc7ccc(C#CC8=c9cnncc9=CC8)s7)c7c(cc6o5)=NCC=7)cc24)=NCC=3)s1)C1=c2cnncc2=CC1",{},"[chr5,CH1r5:1]>>[n:1]",-0.2283309309],[0.155579423,0,98.2910263119,10,"completed",-4.98996,-2.57835,13,0,"C(#Cc1cc2ccc3c(c2cc1Nc1cc2c4c(ccc2cc1C#CC1=CN=CC1)=C(C=CC1=NCC=C1)CC=4)=CCC=3C=CC1=NCC=C1)C1=CN=CC1","C(#Cc1cc2ccc3c(c2cc1Nc1cc2c4c(ccc2cc1C#CC1=CN=CC1)=C(C=Cc1ccsn1)CC=4)=CCC=3C=Cc1ccsn1)C1=CN=CC1",{},"[#6H2r5:1]>>[S:1]",-0.1248776947],[0.1554525126,0,174.0165966039,10,"completed",-5.36606,-2.40683,15,0,"C(#Cc1cc2ccc3c(c2cc1Nc1cc2c4c(ccc2cc1C#CC1=CN=CC1)C=C(C=CC1=CCC=C1)C4)CC(C=CC1=CCC=C1)=C3)C1=CN=CC1","C(#Cc1cc2ccc3c(c2cc1Nc1cc2c4c(ccc2cc1C#CC1=CN=CC1)C=C(C=CC1=NCC=C1)C4)CC(C=CC1=NCC=C1)=C3)C1=CN=CC1",{},"[chr5,CH1r5:1]>>[n:1]",-0.2548879331],[0.1551165274,0,191.8887809006,10,"completed",-5.27468,-2.03888,11,0,"C1=Cc2cc3nc(-c4cscn4)c(Nc4cc5cc6c(cc5nc4-c4cscn4)C=CC6)cc3cc2C1","C1=Nc2cc3nc(-c4cscn4)c(Nc4cc5cc6c(cc5nc4-c4cscn4)N=CC6)cc3cc2C1",{},"[chr5,CH1r5:1]>>[n:1]",-0.2275362046],[0.1550232509,0,149.7978029656,10,"completed",-5.16295,-2.89475,11,0,"O=c1oc(Nc2ccc(C#CC3=C(C#CC4=CC=C(C5=NCC=N5)C4)SCS3)c(=O)o2)ccc1C#CC1=C(C#CC2=CC=C(C3=NCC=N3)C2)SCS1","O=c1oc(Nc2ccc(C#CC3=C(C#CC4=C(C#Cc5ccccc5)C=C(C5=NCC=N5)C4)SCS3)c(=O)o2)ccc1C#CC1=C(C#CC2=C(C#Cc3ccccc3)C=C(C3=NCC=N3)C2)SCS1",{},"[ch&r6,CH1&r5:1]>>[*:1](-C#C-c1ccccc1)",-0.1561445036],[0.1549951664,0,97.4052830134,10,"completed",-5.15312,-3.53637,11,0,"C(#CC1=Cc2c(cc3c(c2C#Cc2ncc(C#CC4=c5ccccc5=NC4)s2)=CCC=3)C1)C1=Cc2c(cc3c(c2C#Cc2ncc(C#CC4=c5ccccc5=NC4)s2)=CCC=3)C1","C(#Cc1cnc(C#Cc2c3c(cc4oc(C#Cc5cc6c(C#Cc7ncc(C#CC8=c9ccccc9=NC8)s7)c7c(cc6o5)=CCC=7)cc24)=CCC=3)s1)C1=c2ccccc2=NC1",{},"[#6H2r5:1]>>[O:1]",-0.1042613975],[0.1546150384,0,99.114362034,10,"completed",-5.19848,-3.53324,11,0,"C(#Cc1cnc(C#Cc2c3c(cc4oc(C#Cc5cc6c(C#Cc7ncc(C#CC8=c9ccccc9=NC8)s7)c7c(cc6o5)=CCC=7)cc24)=CCC=3)s1)C1=c2ccccc2=NC1","C(#Cc1cc2c(C#Cc3ncc(C#Cc4snc5ccccc45)s3)c3c(cc2o1)=CCC=3)c1cc2c(C#Cc3ncc(C#Cc4snc5ccccc45)s3)c3c(cc2o1)=CCC=3",{},"[#6H2r5:1]>>[S:1]",-0.1207303974],[0.1546146077,0,165.2513099834,10,"completed",-5.04209,-3.09819,13,0,"O=c1oc(Nc2ccc(C#CC3=C(C#Cc4ccc(C5=CCC=N5)s4)SSS3)c(=O)o2)ccc1C#CC1=C(C#Cc2ccc(C3=CCC=N3)s2)SSS1","O=c1oc(Nc2ccc(C#CC3=C(C#Cc4ccc(C5=C(C#Cc6ccccc6)CC=N5)s4)SSS3)c(=O)o2)ccc1C#CC1=C(C#Cc2ccc(C3=C(C#Cc4ccccc4)CC=N3)s2)SSS1",{},"[ch&r6,CH1&r5:1]>>[*:1](-C#C-c1ccccc1)",-0.1701506504],[0.1545645667,0,70.2354610257,10,"completed",-5.32405,-2.87246,13,0,"C(#Cc1[nH]cc2c1cc1c3c(c(C#Cc4cncs4)c(Nc4cc5c6c(cc7c(C#CC8=CSC(=C9C=CC=C9)S8)[nH]cc75)N=Cc6c4C#Cc4cncs4)cc32)C=N1)C1=CSC(=C2C=CC=C2)S1","C(#Cc1c(Nc2cc3c4c(cc5c(C#CC6=CSC(=C7C=CC=C7)S6)[nH]cc53)N=Cc4c2C#CC2=CN=CC2)cc2c3c(cc4c(C#CC5=CSC(=C6C=CC=C6)S5)[nH]cc42)N=Cc13)C1=CN=CC1",{},"[n,c:0]1[n,ch:1][s,S:2][n,c:3][n,c:4]1>>[*:0]1=[*:1][CH2:2][*:3]=[*:4]1",-0.1718436418],[0.1544254185,0,86.5631448687,10,"completed",-5.20557,-2.35921,15,0,"C(#Cc1c(Nc2cc3c4c(cc5c3c(c2C#Cc2cc(C=CC3=CN=CC3)cs2)C=C5)=CCN=4)cc2c3c(cc4c2c1C=C4)=CCN=3)c1cc(C=CC2=CN=CC2)cs1","C(#Cc1cc2ccc3c(c2cc1Nc1cc2c4c(ccc2cc1C#Cc1cc(C=CC2=CN=CC2)cs1)=CCN=4)=NCC=3)c1cc(C=CC2=CN=CC2)cs1",{},"[ch,CH]1=,:[ch,CH][c:1]2[c:3][c:4][c:5][c:6]3[c:7][c:8][c:9][c:2]1[c:10]23>>[ch:1]2[c:3][c:4][c:5][c:6]3[c:7][c:8][c:9][ch:2][c:10]23",-0.1138166958],[0.1541044361,0,114.3490271061,10,"completed",-5.01253,-3.30509,15,0,"C(#Cc1nccc2ncccc12)c1cnc(C#Cc2c3c(cc4sc(C#Cc5cc6c(C#Cc7ncc(C#Cc8nccc9ncccc89)[nH]7)c7c(cc6s5)=CCC=7)cc24)=CCC=3)[nH]1","C(#Cc1cccc2ncccc12)c1cnc(C#Cc2c3c(cc4sc(C#Cc5cc6c(C#Cc7ncc(C#Cc8cccc9ncccc89)[nH]7)c7c(cc6s5)=CCC=7)cc24)=CCC=3)[nH]1",{},"[nr6:0]>>[ch&r6:0]",-0.1297100244],[0.1540219439,0,104.7644695209,10,"completed",-4.99952,-3.39588,13,0,"C(#Cc1cnc(C#Cc2c3c(cc4oc(C#Cc5cc6c(C#Cc7ncc(C#CC8=c9ccccc9=NC8)s7)c7c(cc6o5)=CCC=7)cc24)=CCC=3)s1)C1=c2ccccc2=NC1","C(#Cc1ccc(C#Cc2c3c(cc4oc(C#Cc5cc6c(C#Cc7ccc(C#CC8=c9ccccc9=NC8)s7)c7c(cc6o5)=CCC=7)cc24)=CCC=3)s1)C1=c2ccccc2=NC1",{},"[nr5:0]>>[ch&r5:0]",-0.1261853675],[0.1538830493,0,95.7629933837,10,"completed",-5.34398,-3.70911,12,0,"C(#Cc1cnc(C#Cc2c3c(cc4oc(C#Cc5cc6c(C#Cc7ncc(C#CC8=c9ccccc9=NC8)s7)c7c(cc6o5)=CCC=7)cc24)=CCC=3)s1)C1=c2ccccc2=NC1","C(#Cc1cnc(C#Cc2c3c(cc4oc(C#Cc5nc6c(C#Cc7ncc(C#CC8=c9ccccc9=NC8)s7)c7c(cc6o5)=CCC=7)nc24)=CCC=3)s1)C1=c2ccccc2=NC1",{},"[chr5,CH1r5:1]>>[n:1]",-0.195801963],[0.1535329329,0,89.9787993985,10,"completed",-5.08935,-2.15757,12,0,"C(#Cc1cc2cc(C#Cc3ccco3)c(Nc3cc4c5c(c(C#Cc6ccccc6)cc4cc3C#Cc3ccco3)=CCC=5)cc2c2c1=CCC=2)c1ccccc1","C(#Cc1cc2cc(C#Cc3ccco3)c(Nc3cc4c(cc3C#Cc3ccco3)cc(C#Cc3ccccc3)c3cocc34)cc2c2cocc12)c1ccccc1",{},"[#6H2r5:1]>>[O:1]",-0.0902871052],[0.1535126439,0,99.7160055995,10,"completed",-4.88523,-2.09475,13,0,"C(#Cc1cc2ccc3c(c2cc1Nc1cc2c4c(ccc2cc1C#CC1=CN=CC1)=C(C=CC1=NCC=C1)CC=4)=CCC=3C=CC1=NCC=C1)C1=CN=CC1","C(#Cc1cc2ccc3c(C=CC4=NCC=C4)[nH]cc3c2cc1Nc1cc2c(ccc3c(C=CC4=NCC=C4)[nH]cc32)cc1C#CC1=CN=CC1)C1=CN=CC1",{},"[#6H2r5:1]>>[NH:1]",-0.1804025961],[0.1534745019,0,558.0487893021,10,"completed",-5.29524,-2.57399,15,0,"C(#Cc1cc2cscc2cc1Nc1cc2cscc2cc1C#CC1=CSCS1)C1=CSCS1","C(#Cc1cc2cscc2cc1Nc1cc2cscc2cc1C#CC1=CSOS1)C1=CSOS1",{},"[#6H2r5:1]>>[O:1]",-0.5745403323],[0.1533876586,0,135.2508280834,10,"completed",-5.15358,-2.53616,16,0,"C(#Cc1cccnc1)C1=CC=C(C#Cc2cc3ccc4c(c3cc2Nc2cc3c5c(ccc3cc2C#CC2=CC=C(C#Cc3cccnc3)C2)CC=N5)N=CC4)C1","C(#Cc1cc2ccc3c(c2cc1Nc1cc2c4c(ccc2cc1C#CC1=CC=C(C#Cc2cncc5ccccc25)C1)CC=N4)N=CC3)C1=CC=C(C#Cc2cncc3ccccc23)C1",{},"[cH&r6:1][cH&r6:2]>>[c:1]2cccc[c:2]2",-0.1403548593],[0.1533800272,0,109.6226494992,10,"completed",-5.48682,-2.70482,15,0,"C(#Cc1c(Nc2cc3c4c(cc5c3c(c2C#Cc2cc(C=CC3=CN=CC3)ns2)C=C5)=CCN=4)cc2c3c(cc4c2c1C=C4)=CCN=3)c1cc(C=CC2=CN=CC2)ns1","C(#Cc1c(Nc2cc3c4c(cc5c3c(c2C#Cc2cc(C=Cc3cnc[nH]3)ns2)C=C5)=CCN=4)cc2c3c(cc4c2c1C=C4)=CCN=3)c1cc(C=Cc2cnc[nH]2)ns1",{},"[#6H2r5:1]>>[NH:1]",-0.2921227214],[0.1531903646,0,131.6863350221,10,"completed",-5.1879,-3.44348,15,0,"C(#Cc1nccc2ncccc12)c1cnc(C#Cc2c3c(cc4sc(C#Cc5cc6c(C#Cc7ncc(C#Cc8nccc9ncccc89)[nH]7)c7c(cc6s5)=CCC=7)cc24)=CCC=3)[nH]1","C(#Cc1nccc2ncccc12)c1nnc(C#Cc2c3c(cc4sc(C#Cc5cc6c(C#Cc7nnc(C#Cc8nccc9ncccc89)[nH]7)c7c(cc6s5)=CCC=7)cc24)=CCC=3)[nH]1",{},"[chr5,CH1r5:1]>>[n:1]",-0.1453520957],[0.1530260641,0,137.7347245871,10,"completed",-5.11024,-2.8212,15,0,"C(#Cc1cc2c3c4c(c(C#Cc5ccccc5)ccc4cc2cc1Nc1cc2cc4ccc(C#Cc5ccccc5)c5c4c(c2cc1C#CC1=CSCS1)C=C5)C=C3)C1=CSCS1","C(#Cc1cc2c3c4c(c(C#Cc5ccccc5)ccc4cc2cc1Nc1cc2cc4ccc(C#Cc5ccccc5)c5c4c(c2cc1C#CC1=CCC=C1)C=C5)C=C3)C1=CCC=C1",{},"[S,s:0]1[r5:1]-,=,:[r5:2][S,s:3][*:4]1>>[CH:0]1=[C:1][C:2]=[CH:3][*:4]1",-0.1379211172],[0.1526704669,0,108.1721365917,10,"completed",-5.13269,-3.46263,12,0,"C(#Cc1cnc(C#Cc2c3c(cc4oc(C#Cc5cc6c(C#Cc7ncc(C#CC8=c9ccccc9=NC8)s7)c7c(cc6o5)=CCC=7)cc24)=CCC=3)s1)C1=c2ccccc2=NC1","C(#Cc1cc2c(C#Cc3ncc(C#Cc4[nH]nc5ccccc45)s3)c3c(cc2o1)=CCC=3)c1cc2c(C#Cc3ncc(C#Cc4[nH]nc5ccccc45)s3)c3c(cc2o1)=CCC=3",{},"[#6H2r5:1]>>[NH:1]",-0.1105660112],[0.152441885,0,155.4877026065,10,"completed",-5.32768,-2.37822,11,0,"C(#Cc1cc2cscc2cc1Nc1cc2cscc2cc1C#CC1=CSCS1)C1=CSCS1","C(#Cc1cc2cscc2cc1Nc1cc2cscc2cc1C#CC1=CSNS1)C1=CSNS1",{},"[#6H2r5:1]>>[NH:1]",-0.2226592352],[0.1523773877,0,189.9010421039,10,"completed",-5.28956,-2.16461,11,0,"C1=Cc2cc3nc(-c4cscn4)c(Nc4cc5cc6c(cc5nc4-c4cscn4)C=CC6)cc3cc2C1","C1=Cc2cc3nc(-c4csnn4)c(Nc4cc5cc6c(cc5nc4-c4csnn4)C=CC6)cc3cc2C1",{},"[chr5,CH1r5:1]>>[n:1]",-0.2316669434],[0.1520383066,0,157.4657055025,10,"completed",-5.47072,-2.48359,15,0,"C(#Cc1cc2ccc3c(c2cc1Nc1cc2c4c(ccc2cc1C#CC1=CN=CC1)C=C(C=CC1=CCC=C1)C4)CC(C=CC1=CCC=C1)=C3)C1=CN=CC1","C(#Cc1cc2ccc3c(c2cc1Nc1cc2c4c(ccc2cc1C#CC1=CN=CC1)C=C(C=CC1=CCN=C1)C4)CC(C=CC1=CCN=C1)=C3)C1=CN=CC1",{},"[chr5,CH1r5:1]>>[n:1]",-0.3035420472],[0.1520084421,0,87.7123696846,10,"completed",-5.31386,-2.81365,12,0,"O=c1oc(Nc2ccc(C#Cc3ccoc3C#CC3=CC(C#CC4=CC=CC4)=CC3)c(=O)o2)ccc1C#Cc1ccoc1C#CC1=CC(C#CC2=CC=CC2)=CC1","O=c1oc(Nc2ccc(C#Cc3ccoc3C#Cc3cc(C#CC4=CC=CC4)co3)c(=O)o2)ccc1C#Cc1ccoc1C#Cc1cc(C#CC2=CC=CC2)co1",{},"[#6H2r5:1]>>[O:1]",-0.1735054714],[0.1517861822,0,102.0271730085,10,"completed",-5.17107,-3.26003,11,0,"C(#CC1=Cc2c(cc3cscc3c2C#Cc2ncc(C#CC3=c4cccnc4=CC3)s2)C1)C1=Cc2c(cc3cscc3c2C#Cc2ncc(C#CC3=c4cccnc4=CC3)s2)C1","C(#Cc1cnc(C#Cc2c3cscc3cc3sc(C#Cc4cc5c(C#Cc6ncc(C#CC7=c8cccnc8=CC7)s6)c6cscc6cc5s4)cc23)s1)C1=c2cccnc2=CC1",{},"[#6H2r5:1]>>[S:1]",-0.1135099424],[0.1516472934,0,102.0634868182,10,"completed",-5.10003,-2.64305,10,0,"C(#Cc1ccccc1)C1=Nc2cc(Nc3cc4c5c(cc6c(c5n3)=CCC=6)C(C#Cc3ccccc3)=N4)nc3c4c(cc1c23)=CCC=4","C(#Cc1ccccc1)C1=Nc2cc(Nc3cc4c5c(cc6c[nH]cc6c5n3)C(C#Cc3ccccc3)=N4)nc3c2c1cc1c[nH]cc13",{},"[#6H2r5:1]>>[NH:1]",-0.102063489],[0.1514929543,0,103.1173023221,10,"completed",-5.31453,-2.89837,12,0,"C(#Cc1c(Nc2cc3c4c(cc5c3c(c2C#CC2=CC(C=Cc3cnc[nH]3)=CC2)N=C5)=CCN=4)cc2c3c(cc4c2c1N=C4)=CCN=3)C1=CC(C=Cc2cnc[nH]2)=CC1","C(#Cc1c(Nc2cc3c4c(cc5c3c(c2C#Cc2cc(C=Cc3cnc[nH]3)cs2)N=C5)=CCN=4)cc2c3c(cc4c2c1N=C4)=CCN=3)c1cc(C=Cc2cnc[nH]2)cs1",{},"[#6H2r5:1]>>[S:1]",-0.1821661529],[0.1514490057,0,183.6501250218,10,"completed",-5.26463,-2.91148,12,0,"O=c1oc(Nc2ccc(C#CC3=C(C#CC4=CC=C(C5=NCC=N5)C4)SCS3)c(=O)o2)ccc1C#CC1=C(C#CC2=CC=C(C3=NCC=N3)C2)SCS1","O=c1oc(Nc2ccc(C#CC3=C(C#CC4=CC(C#Cc5ccccc5)=C(C5=NCC=N5)C4)SCS3)c(=O)o2)ccc1C#CC1=C(C#CC2=CC(C#Cc3ccccc3)=C(C3=NCC=N3)C2)SCS1",{},"[ch&r6,CH1&r5:1]>>[*:1](-C#C-c1ccccc1)",-0.2168129528],[0.151242603,0,200.103287003,10,"completed",-5.20402,-3.05958,12,0,"O=c1oc(Nc2ccc(C#CC3=C(C#Cc4ccc(C5=C(C#Cc6ccccc6)CC=N5)s4)SSS3)c(=O)o2)ccc1C#CC1=C(C#Cc2ccc(C3=C(C#Cc4ccccc4)CC=N3)s2)SSS1","O=c1oc(Nc2ccc(C#CC3=C(C#Cc4ccc(C5=C(C#CC6=CC=CC6)CC=N5)s4)SSS3)c(=O)o2)ccc1C#CC1=C(C#Cc2ccc(C3=C(C#CC4=CC=CC4)CC=N3)s2)SSS1",{},"[c:0]1[ch:1][ch][c:3][c!r5:4][c!r5:5]1>>[c:0]1[CH2:1][c:3][c:4][c:5]1",-0.2129394376],[0.1512412568,0,165.881385532,10,"completed",-4.96313,-3.44064,12,0,"C(#CC1=Cc2c(cc3c(c2C#Cc2ncc(C#Cc4[nH]cc5ccncc45)[nH]2)=CCN=3)C1)C1=Cc2c(cc3c(c2C#Cc2ncc(C#Cc4[nH]cc5ccncc45)[nH]2)=CCN=3)C1","C(#Cc1ccc2cc3c(c(C#Cc4ncc(C#Cc5[nH]cc6ccncc56)[nH]4)c2c1)=CCN=3)c1ccc2cc3c(c(C#Cc4ncc(C#Cc5[nH]cc6ccncc56)[nH]4)c2c1)=CCN=3",{},"[CH2:0]1[c,C:1]-,=,:[c,C:2]-,=,:[c,C:3]-,=,:[c,C:4]1>>[ch:0]1c[c:1][c:2][c:3][c:4]1",-0.1915619966],[0.1512223237,0,85.5118275213,10,"completed",-4.99132,-3.19799,11,0,"C(#Cc1ccc(C#Cc2c3c[nH]cc3cc3oc(C#Cc4cc5c(C#Cc6ccc(C#CC7=c8cnccc8=CC7)s6)c6c[nH]cc6cc5o4)cc23)s1)C1=c2cnccc2=CC1","C(#Cc1ccc(C#Cc2c3c[nH]cc3cc3oc(C#Cc4cc5c(C#Cc6ccc(C#CC7=c8cncnc8=CC7)s6)c6c[nH]cc6cc5o4)cc23)s1)C1=c2cncnc2=CC1",{},"[ch&r6:0]>>[nr6:0]",-0.1144544906],[0.1511858912,0,125.6623482914,10,"completed",-5.17384,-3.44975,11,0,"C(#CC1=Cc2c(cc3c(c2C#Cc2ncc(C#Cc4[nH]cc5ccncc45)[nH]2)=CCN=3)C1)C1=Cc2c(cc3c(c2C#Cc2ncc(C#Cc4[nH]cc5ccncc45)[nH]2)=CCN=3)C1","C(#Cc1[nH]cc2ccncc12)c1cnc(C#Cc2c3c(cc4sc(C#Cc5cc6c(C#Cc7ncc(C#Cc8[nH]cc9ccncc89)[nH]7)c7c(cc6s5)=NCC=7)cc24)=NCC=3)[nH]1",{},"[#6H2r5:1]>>[S:1]",-0.1358774268],[0.1511535929,0,103.7116986699,10,"completed",-5.10254,-2.6712,15,0,"C(#Cc1cc2ccc3c(c2cc1Nc1cc2c4c(ccc2cc1C#CC1=CN=CC1)=C(C=CC1=NCC=C1)CC=4)=CCC=3C=CC1=NCC=C1)C1=CN=CC1","C(#Cc1cc2ccc3c(c2cc1Nc1cc2c4c(ccc2cc1C#Cc1cncs1)=C(C=CC1=NCC=C1)CC=4)=CCC=3C=CC1=NCC=C1)c1cncs1",{},"[#6H2r5:1]>>[S:1]",-0.1037269383],[0.1509727394,0,98.5867669224,10,"completed",-5.09723,-2.94675,11,0,"C(#CC1=Cc2c(cc3n[nH]cc3c2C#Cc2ncc(C#Cc3[nH]cc4ccncc34)s2)C1)C1=Cc2c(cc3n[nH]cc3c2C#Cc2ncc(C#Cc3[nH]cc4ccncc34)s2)C1","C(#Cc1ccc2cc3n[nH]cc3c(C#Cc3ncc(C#Cc4[nH]cc5ccncc45)s3)c2c1)c1ccc2cc3n[nH]cc3c(C#Cc3ncc(C#Cc4[nH]cc5ccncc45)s3)c2c1",{},"[CH2:0]1[c,C:1]-,=,:[c,C:2]-,=,:[c,C:3]-,=,:[c,C:4]1>>[ch:0]1c[c:1][c:2][c:3][c:4]1",-0.0986058332],[0.1509443096,0,80.7227035111,10,"completed",-4.95716,-2.02861,11,0,"C1=Cc2cc3c(c4nc(Nc5cc6c7c(cc8c(c7n5)=CCC=8)C=C6)cc1c24)=CCC=3","C1=Cc2cc3c[nH]cc3c3nc(Nc4cc5c6c(cc7c[nH]cc7c6n4)C=C5)cc1c23",{},"[#6H2r5:1]>>[NH:1]",-0.1285058559],[0.1509371101,0,121.6742511897,10,"completed",-5.20372,-3.50485,11,0,"C(#Cc1nccc2ncccc12)c1cnc(C#Cc2c3c(cc4sc(C#Cc5cc6c(C#Cc7ncc(C#Cc8nccc9ncccc89)[nH]7)c7c(cc6s5)=CCC=7)cc24)=CCC=3)[nH]1","C(#Cc1ncnc2ncccc12)c1cnc(C#Cc2c3c(cc4sc(C#Cc5cc6c(C#Cc7ncc(C#Cc8ncnc9ncccc89)[nH]7)c7c(cc6s5)=CCC=7)cc24)=CCC=3)[nH]1",{},"[ch&r6:0]>>[nr6:0]",-0.1416896758],[0.1503913125,0,99.6956136078,10,"completed",-4.99461,-3.29867,11,0,"C(#CC1=Cc2c(cc3c(c2C#Cc2ncc(C#Cc4nccc5cccnc45)o2)=CCC=3)C1)C1=Cc2c(cc3c(c2C#Cc2ncc(C#Cc4nccc5cccnc45)o2)=CCC=3)C1","C(#Cc1nccc2cccnc12)c1cnc(C#Cc2c3c(cc4sc(C#Cc5cc6c(C#Cc7ncc(C#Cc8nccc9cccnc89)o7)c7c(cc6s5)=CCC=7)cc24)=CCC=3)o1",{},"[#6H2r5:1]>>[S:1]",-0.1240228644],[0.1502297882,0,177.978089494,10,"completed",-4.82261,-1.66063,11,0,"C(#Cc1cccc(N(C2=CCC=C2)c2cccc(C#CC3=CC=CC3)c2)c1)C1=CC=CC1","C(#CC1=CC=CC1)C1=CCC(N(C2=CCC=C2)C2=CC(C#CC3=CC=CC3)=CC2)=C1",{},"[c:0]1[ch:1][ch][c:3][c!r5:4][c!r5:5]1>>[c:0]1[CH2:1][c:3][c:4][c:5]1",-0.2633996095],[0.1502202102,0,102.7836372959,10,"completed",-5.0454,-2.64384,15,0,"C(#Cc1cc2ccc3c(c2nc1Nc1nc2c4c(ccc2cc1C#CC1=CN=CC1)=C(C=CC1=CCC=C1)CC=4)=CCC=3C=CC1=CCC=C1)C1=CN=CC1","C(#Cc1cc2ccc3c(c2nc1Nc1nc2c4c(ccc2cc1C#CC1=CN=CC1)=C(C=CC1=CCN=C1)CC=4)=CCC=3C=CC1=CCN=C1)C1=CN=CC1",{},"[chr5,CH1r5:1]>>[n:1]",-0.1096596758],[0.149932044,0,109.4124560914,10,"completed",-5.1155,-2.63921,14,0,"C(#Cc1cc2ccc3c(c2cc1Nc1cc2c4c(ccc2cc1C#CC1=CN=CC1)=C(C=CC1=NCC=C1)CC=4)=CCC=3C=CC1=NCC=C1)C1=CN=CC1","C(#Cc1cc2ccc3c(c2cc1Nc1cc2c4c(ccc2cc1C#CC1=CN=CC1)=C(C=Cc1ccon1)CC=4)=CCC=3C=Cc1ccon1)C1=CN=CC1",{},"[#6H2r5:1]>>[O:1]",-0.1099491157],[0.1492957491,0,80.019302899,10,"completed",-5.09511,-2.38054,11,0,"C(#Cc1c(Nc2nc3c4c(cc5c3c(c2C#Cc2ccc3ccccc3c2)C=C5)=CCC=4)nc2c3c(cc4c2c1C=C4)=CCC=3)c1ccc2ccccc2c1","C1=Cc2cc3c(c4nc(Nc5cc6c7c(cc8c(c7n5)=CCC=8)C=C6)cc1c24)=CCC=3",{},"[c&r6,C&r5:1](-C#C-c1ccccc1)>>[ch&r6,CH1&r5:1]",-0.0800924826],[0.1492243922,0,109.5426469983,10,"completed",-5.23825,-3.04719,11,0,"C(#CC1=Cc2c(cc3n[nH]cc3c2C#Cc2ncc(C#Cc3[nH]cc4ccncc34)s2)C1)C1=Cc2c(cc3n[nH]cc3c2C#Cc2ncc(C#Cc3[nH]cc4ccncc34)s2)C1","C(#Cc1[nH]cc2ccncc12)c1cnc(C#Cc2c3c[nH]nc3cc3sc(C#Cc4cc5c(C#Cc6ncc(C#Cc7[nH]cc8ccncc78)s6)c6c[nH]nc6cc5s4)cc23)s1",{},"[#6H2r5:1]>>[S:1]",-0.146167685],[0.148886293,0,90.8881374926,10,"completed",-5.00688,-2.03374,11,0,"C(#Cc1cc2ccc3c(c2cc1Nc1cc2c4c(ccc2cc1C#CC1=CN=CC1)=C(C=CC1=CCN=C1)CC=4)=CCC=3C=CC1=CCN=C1)C1=CN=CC1","C(#Cc1cc2ccc3c(C=CC4=CCN=C4)[nH]cc3c2cc1Nc1cc2c(ccc3c(C=CC4=CCN=C4)[nH]cc32)cc1C#CC1=CN=CC1)C1=CN=CC1",{},"[#6H2r5:1]>>[NH:1]",-0.1118463562],[0.1487878006,0,132.9521109874,10,"completed",-5.28639,-3.04975,14,0,"C(#Cc1cc2c3c4c(c(C#Cc5ccccc5)ccc4cc2cc1Nc1cc2cc4ccc(C#Cc5ccccc5)c5c4c(c2cc1C#CC1=CSCS1)C=C5)C=C3)C1=CSCS1","C(#Cc1cc2c3c4c(c(C#Cc5ccccc5)ccc4cc2cc1Nc1cc2cc4ccc(C#Cc5ccccc5)c5c4c(c2cc1C#CC1=CSOS1)C=C5)C=C3)C1=CSOS1",{},"[#6H2r5:1]>>[O:1]",-0.1862779309],[0.1487574684,0,110.8380618825,10,"completed",-5.28998,-2.58034,15,0,"C(#Cc1cccnc1)C1=CC=C(C#Cc2cc3ccc4c(c3cc2Nc2cc3c5c(ccc3cc2C#CC2=CC=C(C#Cc3cccnc3)C2)CC=N5)N=CC4)C1","C(#Cc1cncnc1)C1=CC=C(C#Cc2cc3ccc4c(c3cc2Nc2cc3c5c(ccc3cc2C#CC2=CC=C(C#Cc3cncnc3)C2)CC=N5)N=CC4)C1",{},"[ch&r6:0]>>[nr6:0]",-0.1731194737],[0.1650179914,0,78.7092696992,11,"completed",-5.16678,-2.94603,12,0,"C(#Cc1scc2ccncc12)c1nnc(C#Cc2c3c[nH]nc3cc3[nH]c(C#Cc4nc5c(C#Cc6nnc(C#Cc7scc8ccncc78)[nH]6)c6c[nH]nc6cc5[nH]4)nc23)[nH]1","C(#Cc1scc2ccncc12)c1nnc(C#Cc2c3c[nH]cc3cc3[nH]c(C#Cc4nc5c(C#Cc6nnc(C#Cc7scc8ccncc78)[nH]6)c6c[nH]cc6cc5[nH]4)nc23)[nH]1",{},"[nr5:0]>>[ch&r5:0]",-0.0915441842],[0.1581951199,0,76.9884009787,11,"completed",-5.1167,-3.1113,11,0,"C(#Cc1cc2c(C#Cc3ncc(C#Cc4snc5ccccc45)s3)c3c[nH]cc3cc2o1)c1cc2c(C#Cc3ncc(C#Cc4snc5ccccc45)s3)c3c[nH]cc3cc2o1","C(#Cc1cc2c(C#Cc3ncc(C#Cc4snc5cccnc45)s3)c3c[nH]cc3cc2o1)c1cc2c(C#Cc3ncc(C#Cc4snc5cccnc45)s3)c3c[nH]cc3cc2o1",{},"[ch&r6:0]>>[nr6:0]",-0.0778708545],[0.1578060737,0,51.0679286963,11,"completed",-5.32047,-3.56432,11,0,"C(#Cc1cnc(C#Cc2c3c[nH]cc3cc3[nH]c(C#Cc4cc5c(C#Cc6ncc(C#CC7=c8nnccc8=NC7)s6)c6c[nH]cc6cc5[nH]4)cc23)s1)C1=c2nnccc2=NC1","C(#Cc1cnc(C#Cc2c3c[nH]cc3cc3[nH]c(C#Cc4nc5c(C#Cc6ncc(C#CC7=c8nnccc8=NC7)s6)c6c[nH]cc6cc5[nH]4)nc23)s1)C1=c2nnccc2=NC1",{},"[chr5,CH1r5:1]>>[n:1]",-0.1625588311],[0.157030929,0,99.5649786055,11,"completed",-5.06505,-2.33302,11,0,"C(#Cc1cc2nc(C3=NCC=C3)c3c(c2cc1Nc1cc2c4c(c(C5=NCC=C5)nc2cc1C#CC1=CN=CC1)=CCC=4)=CCC=3)C1=CN=CC1","C(#Cc1cc2cc(C3=NCC=C3)c3c(c2cc1Nc1cc2c4c(c(C5=NCC=C5)cc2cc1C#CC1=CN=CC1)=CCC=4)=CCC=3)C1=CN=CC1",{},"[nr6:0]>>[ch&r6:0]",-0.1025266853],[0.1569220109,0,83.6193531868,11,"completed",-5.12878,-3.53923,11,0,"C(#Cc1nc2c(C#Cc3ncc(C#Cc4onc5ccccc45)s3)c3c(cc2[nH]1)=CCC=3)c1nc2c(C#Cc3ncc(C#Cc4onc5ccccc45)s3)c3c(cc2[nH]1)=CCC=3","C(#Cc1cnc(C#Cc2c3c(cc4[nH]c(C#Cc5nc6c(C#Cc7ncc(C#CC8=c9ccccc9=NC8)s7)c7c(cc6[nH]5)=CCC=7)nc24)=CCC=3)s1)C1=c2ccccc2=NC1",{},"[n,c:0]1[n,ch:1][o,O:2][n,c:3][n,c:4]1>>[*:0]1=[*:1][CH2:2][*:3]=[*:4]1",-0.0860119616],[0.1565885215,0,58.379351889,11,"completed",-5.20942,-3.26838,11,0,"C(#Cc1cnc(C#Cc2c3c[nH]cc3cc3[nH]c(C#Cc4cc5c(C#Cc6ncc(C#CC7=c8cccnc8=NC7)s6)c6c[nH]cc6cc5[nH]4)cc23)s1)C1=c2cccnc2=NC1","C(#Cc1cnc(C#Cc2c3c[nH]cc3cc3[nH]c(C#Cc4nc5c(C#Cc6ncc(C#CC7=c8cccnc8=NC7)s6)c6c[nH]cc6cc5[nH]4)nc23)s1)C1=c2cccnc2=NC1",{},"[chr5,CH1r5:1]>>[n:1]",-0.0963057089],[0.1564073794,0,108.4193511051,11,"completed",-5.12033,-2.38603,11,0,"C(#Cc1cc2cc(C3=CCC=C3)c3c(c2cc1Nc1cc2c4c(c(C5=CCC=C5)cc2cc1C#CC1=CN=CC1)=CCC=4)=CCC=3)C1=CN=CC1","C(#Cc1cc2cc(C3=CCN=C3)c3c(c2cc1Nc1cc2c4c(c(C5=CCN=C5)cc2cc1C#CC1=CN=CC1)=CCC=4)=CCC=3)C1=CN=CC1",{},"[chr5,CH1r5:1]>>[n:1]",-0.109349335],[0.1547655782,0,78.4108845983,11,"completed",-4.75024,-2.73629,11,0,"C(#Cc1cc2c(C#Cc3ncc(C#Cc4[nH]cc5c4nnc4ccccc45)s3)c3c[nH]nc3cc2[nH]1)c1cc2c(C#Cc3ncc(C#Cc4[nH]cc5c4nnc4ccccc45)s3)c3c[nH]nc3cc2[nH]1","C(#Cc1cc2c(C#Cc3ncc(C#Cc4[nH]cc5c4nnc4ccccc45)s3)c3c[nH]cc3cc2[nH]1)c1cc2c(C#Cc3ncc(C#Cc4[nH]cc5c4nnc4ccccc45)s3)c3c[nH]cc3cc2[nH]1",{},"[nr5:0]>>[ch&r5:0]",-0.2570816505],[0.1546400036,0,75.9462307033,11,"completed",-5.25483,-2.67273,11,0,"C(#Cc1cc2ccc3c(C#Cc4cnc5ccccc5c4)[nH]cc3c2cc1Nc1cc2c(ccc3c(C#Cc4cnc5ccccc5c4)[nH]cc32)cc1C#CC1=CN=NC1)C1=CN=NC1","C(#Cc1cc2ccc3c(C#Cc4cnc5c(c4)=CCC=5)[nH]cc3c2cc1Nc1cc2c(ccc3c(C#Cc4cnc5c(c4)=CCC=5)[nH]cc32)cc1C#CC1=CN=NC1)C1=CN=NC1",{},"[c:0]1[ch:1][ch][c:3][c!r5:4][c!r5:5]1>>[c:0]1[CH2:1][c:3][c:4][c:5]1",-0.1323414943],[0.1536846038,0,60.9951087972,11,"completed",-5.19377,-3.09268,11,0,"C(#Cc1nc2c(C#Cc3ncc(C#Cc4onc5ccccc45)s3)c3c(cc2[nH]1)=CCC=3)c1nc2c(C#Cc3ncc(C#Cc4onc5ccccc45)s3)c3c(cc2[nH]1)=CCC=3","C(#Cc1nc2c(C#Cc3ncc(C#Cc4onc5ccccc45)s3)c3c[nH]cc3cc2[nH]1)c1nc2c(C#Cc3ncc(C#Cc4onc5ccccc45)s3)c3c[nH]cc3cc2[nH]1",{},"[#6H2r5:1]>>[NH:1]",-0.0896040268],[0.153421532,0,97.8905263182,11,"completed",-5.19461,-3.17484,11,0,"C(#Cc1[nH]cc2ccncc12)c1cnc(C#Cc2c3c(cc4sc(C#Cc5cc6c(C#Cc7ncc(C#Cc8[nH]cc9ccncc89)o7)c7c(cc6s5)=CCC=7)cc24)=CCC=3)o1","C(#Cc1[nH]cc2ccncc12)c1cnc(C#Cc2c3cocc3cc3sc(C#Cc4cc5c(C#Cc6ncc(C#Cc7[nH]cc8ccncc78)o6)c6cocc6cc5s4)cc23)o1",{},"[#6H2r5:1]>>[O:1]",-0.1181887079],[0.1524386881,0,155.621520491,11,"completed",-5.03721,-1.8457,11,0,"C(#Cc1ccco1)c1cc2c(Nc3cccc4[nH]c(C#Cc5ccco5)cc34)cccc2[nH]1","C(#Cc1ccco1)c1nc2c(Nc3cccc4[nH]c(C#Cc5ccco5)nc34)cccc2[nH]1",{},"[chr5,CH1r5:1]>>[n:1]",-0.1617093808],[0.151732581,0,66.4135988045,11,"completed",-5.09496,-3.07993,11,0,"C(#Cc1cnc(C#Cc2c3c[nH]cc3cc3[nH]c(C#Cc4cc5c(C#Cc6ncc(C#CC7=c8ccccc8=NC7)s6)c6c[nH]cc6cc5[nH]4)cc23)s1)C1=c2ccccc2=NC1","C(#Cc1cnc(C#Cc2c3c[nH]cc3cc3[nH]c(C#Cc4nc5c(C#Cc6ncc(C#CC7=c8ccccc8=NC7)s6)c6c[nH]cc6cc5[nH]4)nc23)s1)C1=c2ccccc2=NC1",{},"[chr5,CH1r5:1]>>[n:1]",-0.0665072394],[0.1515213086,0,273.0081228947,11,"completed",-5.05366,-2.3921,12,0,"C(#Cc1ccccc1)C1=C(c2cc3cc4c(nc3cc2Nc2cc3nc5c(cc3cc2C2=C(C#Cc3ccccc3)CC=N2)CC=C5)C=CC4)N=CC1","C(#CC1=C(c2cc3cc4c(nc3cc2Nc2cc3nc5c(cc3cc2C2=C(C#CC3=CC=CC3)CC=N2)CC=C5)C=CC4)N=CC1)C1=CC=CC1",{},"[c:0]1[ch:1][ch][c:3][c!r5:4][c!r5:5]1>>[c:0]1[CH2:1][c:3][c:4][c:5]1",-0.2749284616],[0.1494624456,0,170.2641103184,11,"completed",-5.27188,-2.73518,12,0,"C(#Cc1ccccc1)C1=C(C#Cc2c(N(C3=CCC=C3)c3nc4c5c(cc6c[nH]cc64)N=Cc5c3C#CC3=C(C#Cc4ccccc4)C=NC3)nc3c4c(cc5c[nH]cc53)N=Cc24)CN=C1","C(#Cc1cn[nH]c1C#Cc1c(N(C2=CCC=C2)c2nc3c4c(cc5c[nH]cc53)N=Cc4c2C#Cc2[nH]ncc2C#Cc2ccccc2)nc2c3c(cc4c[nH]cc42)N=Cc13)c1ccccc1",{},"[#6H2r5:1]>>[NH:1]",-0.2084845489],[0.1484315001,0,94.2983992863,11,"completed",-5.10705,-3.46965,11,0,"C(#Cc1nc2c(C#Cc3ncc(C#Cc4onc5ccccc45)s3)c3c(cc2[nH]1)=CCC=3)c1nc2c(C#Cc3ncc(C#Cc4onc5ccccc45)s3)c3c(cc2[nH]1)=CCC=3","C(#Cc1nc2c(C#Cc3ncc(C#Cc4[nH]nc5ccccc45)s3)c3c(cc2[nH]1)=CCC=3)c1nc2c(C#Cc3ncc(C#Cc4[nH]nc5ccccc45)s3)c3c(cc2[nH]1)=CCC=3",{},"[o:1]>>[nH:1]",-0.0944274448],[0.1478534345,0,138.0478234205,11,"completed",-5.38271,-2.24816,12,0,"O=c1cc(Nc2cc(=O)oc(C3=CCC(C=CC4=CCC=N4)=C3)c2C#CC2=CC=CC2)c(C#CC2=CC=CC2)c(C2=CCC(C=CC3=CCC=N3)=C2)o1","O=c1cc(Nc2cc(=O)[nH]c(C3=CCC(C=CC4=CCC=N4)=C3)c2C#CC2=CC=CC2)c(C#CC2=CC=CC2)c(C2=CCC(C=CC3=CCC=N3)=C2)[nH]1",{},"[o:1]>>[nH:1]",-0.2412890884],[0.1477893103,0,75.2435360046,11,"completed",-5.25086,-3.26307,11,0,"C(#Cc1cc2c(C#Cc3ncc(C#Cc4snc5ccccc45)s3)c3c[nH]cc3cc2o1)c1cc2c(C#Cc3ncc(C#Cc4snc5ccccc45)s3)c3c[nH]cc3cc2o1","C(#Cc1cc2c(C#Cc3ncc(C#Cc4snc5ccncc45)s3)c3c[nH]cc3cc2o1)c1cc2c(C#Cc3ncc(C#Cc4snc5ccncc45)s3)c3c[nH]cc3cc2o1",{},"[ch&r6:0]>>[nr6:0]",-0.1296663878],[0.1476988251,0,130.6602790137,11,"completed",-4.90549,-2.93491,11,0,"C(#Cc1[nH]cc2ccncc12)c1cnc(C#Cc2c3c[nH]cc3cc3sc(C#Cc4cc5c(C#Cc6ncc(C#Cc7[nH]cc8ccncc78)s6)c6c[nH]cc6cc5s4)cc23)s1","C(#Cc1[nH]cc2ccncc12)c1cnc(C#Cc2c3c[nH]cc3cc3sc(C#Cc4nc5c(C#Cc6ncc(C#Cc7[nH]cc8ccncc78)s6)c6c[nH]cc6cc5s4)nc23)s1",{},"[chr5,CH1r5:1]>>[n:1]",-0.1887083389],[0.1469154397,0,69.190952403,11,"completed",-5.16413,-3.59194,11,0,"C(#Cc1ccc(C#Cc2c3c[nH]cc3cc3[nH]c(C#Cc4cc5c(C#Cc6ccc(C#CC7=c8nnccc8=NC7)s6)c6c[nH]cc6cc5[nH]4)cc23)s1)C1=c2nnccc2=NC1","C(#Cc1ccc(C#Cc2c3cocc3cc3[nH]c(C#Cc4cc5c(C#Cc6ccc(C#CC7=c8nnccc8=NC7)s6)c6cocc6cc5[nH]4)cc23)s1)C1=c2nnccc2=NC1",{},"[nH:1]>>[o:1]",-0.0824778138],[0.1462437491,0,92.7868505241,11,"completed",-5.11032,-3.24009,11,0,"C(#Cc1cnc(C#Cc2c3c[nH]cc3cc3[nH]c(C#Cc4cc5c(C#Cc6ncc(C#CC7=c8ccccc8=NC7)s6)c6c[nH]cc6cc5[nH]4)cc23)s1)C1=c2ccccc2=NC1","C(#Cc1cnc(C#Cc2c3c[nH]cc3nc3[nH]c(C#Cc4cc5c(C#Cc6ncc(C#CC7=c8ccccc8=NC7)s6)c6c[nH]cc6nc5[nH]4)cc23)s1)C1=c2ccccc2=NC1",{},"[ch&r6:0]>>[nr6:0]",-0.093067641],[0.145804471,0,77.1975140087,11,"completed",-5.25206,-3.23506,11,0,"C(#Cc1cc2c(C#Cc3ncc(C#Cc4snc5ccccc45)s3)c3c[nH]cc3cc2o1)c1cc2c(C#Cc3ncc(C#Cc4snc5ccccc45)s3)c3c[nH]cc3cc2o1","C(#Cc1cc2c(C#Cc3ncc(C#Cc4snc5ncccc45)s3)c3c[nH]cc3cc2o1)c1cc2c(C#Cc3ncc(C#Cc4snc5ncccc45)s3)c3c[nH]cc3cc2o1",{},"[ch&r6:0]>>[nr6:0]",-0.131488994],[0.1449828087,0,108.0095139914,11,"completed",-5.17277,-3.52077,11,0,"C(#Cc1[nH]cc2ccncc12)c1cnc(C#Cc2c3c(cc4sc(C#Cc5cc6c(C#Cc7ncc(C#Cc8[nH]cc9ccncc89)o7)c7c(cc6s5)=CCC=7)cc24)=CCC=3)o1","C(#Cc1[nH]cc2ccncc12)c1cnc(C#Cc2c3c(cc4sc(C#Cc5nc6c(C#Cc7ncc(C#Cc8[nH]cc9ccncc89)o7)c7c(cc6s5)=CCC=7)nc24)=CCC=3)o1",{},"[chr5,CH1r5:1]>>[n:1]",-0.1194187457],[0.1446402776,0,199.2875693977,11,"completed",-4.91281,-2.6987,13,0,"C(#Cc1cccc2c[nH]cc12)c1c(Nc2cc3c4c(nc5c3c(c2C#Cc2cccc3c[nH]cc23)N=C5)=CCC=4)cc2c3c(nc4c2c1N=C4)=CCC=3","C(#Cc1cccc2c[nH]cc12)c1c(Nc2cc3c4c(nc5c[nH]cc53)C=Nc4c2C#Cc2cccc3c[nH]cc23)cc2c3c(nc4c[nH]cc42)C=Nc13",{},"[#6H2r5:1]>>[NH:1]",-0.2385061475],[0.1440267141,0,107.5856286916,11,"completed",-5.31491,-3.08914,11,0,"C(#Cc1cc2c(C#Cc3ncc(C#Cc4[nH]cc5ccncc45)s3)c3c[nH]nc3cc2o1)c1cc2c(C#Cc3ncc(C#Cc4[nH]cc5ccncc45)s3)c3c[nH]nc3cc2o1","C(#Cc1cc2c(C#Cc3ncc(C#Cc4[nH]cc5c4cnc4ccccc45)s3)c3c[nH]nc3cc2o1)c1cc2c(C#Cc3ncc(C#Cc4[nH]cc5c4cnc4ccccc45)s3)c3c[nH]nc3cc2o1",{},"[cH&r6:1][cH&r6:2]>>[c:1]2cccc[c:2]2",-0.1849485292],[0.1439600185,0,111.9107998966,11,"completed",-5.22727,-3.24803,12,0,"C(#CC1=Cc2c(cc3cocc3c2C#Cc2ncc(C#Cc3[nH]cc4ccncc34)s2)C1)C1=Cc2c(cc3cocc3c2C#Cc2ncc(C#Cc3[nH]cc4ccncc34)s2)C1","C(#Cc1cc2c(C#Cc3ncc(C#Cc4[nH]cc5ccncc45)s3)c3cocc3cc2o1)c1cc2c(C#Cc3ncc(C#Cc4[nH]cc5ccncc45)s3)c3cocc3cc2o1",{},"[#6H2r5:1]>>[O:1]",-0.1430415221],[0.1439362962,0,68.4979484067,11,"completed",-5.16554,-3.57342,12,0,"C(#Cc1nc2c(C#Cc3ncc(C#Cc4onc5ccccc45)s3)c3c(cc2[nH]1)=CCC=3)c1nc2c(C#Cc3ncc(C#Cc4onc5ccccc45)s3)c3c(cc2[nH]1)=CCC=3","C(#Cc1nc2c(C#Cc3ncc(C#Cc4onc5cc6ccccc6cc45)s3)c3c(cc2[nH]1)=CCC=3)c1nc2c(C#Cc3ncc(C#Cc4onc5cc6ccccc6cc45)s3)c3c(cc2[nH]1)=CCC=3",{},"[cH&r6:1][cH&r6:2]>>[c:1]2cccc[c:2]2",-0.0824424637],[0.1437023028,0,75.5384959048,11,"completed",-4.99049,-3.48191,11,0,"C(#Cc1cnc(C#Cc2c3c[nH]cc3cc3[nH]c(C#Cc4cc5c(C#Cc6ncc(C#CC7=c8cccnc8=NC7)s6)c6c[nH]cc6cc5[nH]4)cc23)s1)C1=c2cccnc2=NC1","C(#Cc1cnc(C#Cc2c3c[nH]cc3cc3[nH]c(C#Cc4cc5c(C#Cc6ncc(C#CC7=c8cc9ccccc9nc8=NC7)s6)c6c[nH]cc6cc5[nH]4)cc23)s1)C1=c2cc3ccccc3nc2=NC1",{},"[cH&r6:1][cH&r6:2]>>[c:1]2cccc[c:2]2",-0.1076213734],[0.1434781008,0,74.8791230144,11,"completed",-5.24755,-3.247,11,0,"C(#Cc1cc2c(C#Cc3ncc(C#Cc4snc5ccccc45)s3)c3c[nH]cc3cc2o1)c1cc2c(C#Cc3ncc(C#Cc4snc5ccccc45)s3)c3c[nH]cc3cc2o1","C(#Cc1cc2c(C#Cc3ncc(C#Cc4snc5cnccc45)s3)c3c[nH]cc3cc2o1)c1cc2c(C#Cc3ncc(C#Cc4snc5cnccc45)s3)c3c[nH]cc3cc2o1",{},"[ch&r6:0]>>[nr6:0]",-0.1275722317],[0.1434376644,0,105.9201342287,11,"completed",-5.22729,-3.52506,12,0,"C(#CC1=Cc2c(cc3c(c2C#Cc2ncc(C#Cc4cccc5ccncc45)s2)=CCN=3)C1)C1=Cc2c(cc3c(c2C#Cc2ncc(C#Cc4cccc5ccncc45)s2)=CCN=3)C1","C(#Cc1cc2c(C#Cc3ncc(C#Cc4cccc5ccncc45)s3)c3c(cc2[nH]1)=NCC=3)c1cc2c(C#Cc3ncc(C#Cc4cccc5ccncc45)s3)c3c(cc2[nH]1)=NCC=3",{},"[#6H2r5:1]>>[NH:1]",-0.1384139424],[0.1434222522,0,56.8203386792,11,"completed",-5.15539,-3.45881,12,0,"C(#Cc1ccc(C#Cc2c3c[nH]cc3cc3[nH]c(C#Cc4cc5c(C#Cc6ccc(C#CC7=c8nnccc8=NC7)s6)c6c[nH]cc6cc5[nH]4)cc23)s1)C1=c2nnccc2=NC1","C(#Cc1ccc(C#Cc2c3c[nH]cc3cc3[nH]c(C#Cc4nc5c(C#Cc6ccc(C#CC7=c8nnccc8=NC7)s6)c6c[nH]cc6cc5[nH]4)nc23)s1)C1=c2nnccc2=NC1",{},"[chr5,CH1r5:1]>>[n:1]",-0.0687887812],[0.1431623467,0,122.9268674069,11,"completed",-5.08029,-1.95574,11,0,"C(#CC1=CCc2cc(Nc3cc4c(cc3C#CC3=CC=CC3)C(C#CC3=CCC=C3)=CC4)c(C#CC3=CC=CC3)cc21)C1=CCC=C1","C(#CC1=CCc2cc(Nc3cc4c(cc3C#CC3=CC=CC3)C(C#CC3=CCN=C3)=CC4)c(C#CC3=CC=CC3)cc21)C1=CCN=C1",{},"[chr5,CH1r5:1]>>[n:1]",-0.1236987144],[0.1426248874,0,111.2465718907,11,"completed",-5.10724,-2.35736,11,8,"c1ccc2cc3c(Nc4cccc5cc6ccccc6cc45)cccc3cc2c1","C(#Cc1cccc2cc3cccc(Nc4cccc5cc6cccc(C#Cc7ccccc7)c6cc45)c3cc12)c1ccccc1",{},"[ch&r6,CH1&r5:1]>>[*:1](-C#C-c1ccccc1)",-0.1113619521],[0.1416063883,0,95.560190035,11,"completed",-5.28727,-2.17559,11,11,"C(#Cc1cc2c(cc1Nc1cc3c4c(c5cc6ccccc6nc5c3cc1C#Cc1cccs1)OSO4)c1c(c3cc4ccccc4nc32)OSO1)c1cccs1","C(#Cc1cc2c(cc1Nc1cc3c4cscc4c4cc5ccccc5nc4c3cc1C#Cc1cccs1)c1cscc1c1cc3ccccc3nc21)c1cccs1",{},"[O,o:0]1[r5:1]-,=,:[r5:2][O,o:3][*:4]1>>[CH:0]1=[C:1][C:2]=[CH:3][*:4]1",-0.1622223038],[0.14109655,0,209.5793105982,11,"completed",-5.1917,-2.4877,12,0,"C(#Cc1ccccc1)C1=C(c2cc3cc4c(nc3cc2Nc2cc3nc5c(cc3cc2C2=C(C#Cc3ccccc3)CC=N2)CC=C5)C=CC4)N=CC1","C(#Cc1ccccc1)C1=C(c2cc3cc4c(nc3cc2Nc2cc3nc5c(cc3cc2C2=C(C#Cc3ccccc3)CC=N2)CC=N5)N=CC4)N=CC1",{},"[chr5,CH1r5:1]>>[n:1]",-0.2191890589],[0.1408602842,0,67.985719943,11,"completed",-5.24585,-3.44608,11,0,"C(#Cc1cnc(C#Cc2c3c[nH]cc3cc3[nH]c(C#Cc4cc5c(C#Cc6ncc(C#CC7=c8cccnc8=NC7)s6)c6c[nH]cc6cc5[nH]4)cc23)s1)C1=c2cccnc2=NC1","C(#Cc1cnc(C#Cc2c3cocc3cc3[nH]c(C#Cc4cc5c(C#Cc6ncc(C#CC7=c8cccnc8=NC7)s6)c6cocc6cc5[nH]4)cc23)s1)C1=c2cccnc2=NC1",{},"[nH:1]>>[o:1]",-0.122659884],[0.1407745663,0,91.38342191,11,"completed",-5.21811,-2.56438,11,0,"C(#Cc1cc2ccc3c(C#Cc4cnc5ccccc5c4)[nH]cc3c2cc1Nc1cc2c(ccc3c(C#Cc4cnc5ccccc5c4)[nH]cc32)cc1C#CC1=CN=NC1)C1=CN=NC1","C(#Cc1cc2ccc3c(C#Cc4cnc5c(c4)CC=C5)[nH]cc3c2cc1Nc1cc2c(ccc3c(C#Cc4cnc5c(c4)CC=C5)[nH]cc32)cc1C#CC1=CN=NC1)C1=CN=NC1",{},"[c:0]1[ch:1][ch][c:3][c!r5:4][c!r5:5]1>>[c:0]1[CH2:1][c:3][c:4][c:5]1",-0.1232331779],[0.1407483571,0,90.5750433158,11,"completed",-5.12662,-1.8976,11,0,"C(#Cc1cc2c(cc1Nc1cc3c4c(c5cc6c(nc5c3cc1C#Cc1cccs1)C=CC6)OSO4)c1c(c3cc4c(nc32)C=CC4)OSO1)c1cccs1","C(#Cc1cc2c(cc1Nc1cc3c4cscc4c4cc5c(nc4c3cc1C#Cc1cccs1)C=CC5)c1cscc1c1cc3c(nc21)C=CC3)c1cccs1",{},"[O,o:0]1[r5:1]-,=,:[r5:2][O,o:3][*:4]1>>[CH:0]1=[C:1][C:2]=[CH:3][*:4]1",-0.0924719656],[0.140480658,0,149.7667841904,11,"completed",-5.06278,-3.61253,12,0,"C(#Cc1cnc(C#Cc2c3c(cc4ccc(C#Cc5ccc6cc7c(c(C#Cc8ncc(C#CC9=c%10cnncc%10=CC9)s8)c6c5)=CCN=7)cc24)=NCC=3)s1)C1=c2cnncc2=CC1","C(#Cc1cnc(C#Cc2c3c(cc4ccc(C#Cc5ccc6cc7c(c(C#Cc8ncc(C#CC9=c%10ccncc%10=CC9)s8)c6c5)=CCN=7)cc24)=NCC=3)s1)C1=c2ccncc2=CC1",{},"[nr6:0]>>[ch&r6:0]",-0.1520161194],[0.1402852244,0,84.4268705114,11,"completed",-5.38149,-2.63517,11,0,"C(#Cc1cc2ccc3c(C#Cc4cnc5ccccc5c4)[nH]cc3c2cc1Nc1cc2c(ccc3c(C#Cc4cnc5ccccc5c4)[nH]cc32)cc1C#CC1=CN=NC1)C1=CN=NC1","C(#Cc1[nH]cc2c1ccc1cc(C#Cc3cnns3)c(Nc3cc4c(ccc5c(C#Cc6cnc7ccccc7c6)[nH]cc54)cc3C#Cc3cnns3)cc12)c1cnc2ccccc2c1",{},"[#6H2r5:1]>>[S:1]",-0.2143684686],[0.1400025683,0,74.2022439081,11,"completed",-4.9454,-2.91894,11,0,"C(#Cc1cnc(C#Cc2c3c[nH]cc3cc3[nH]c(C#Cc4cc5c(C#Cc6ncc(C#CC7=c8cccnc8=NC7)s6)c6c[nH]cc6cc5[nH]4)cc23)s1)C1=c2cccnc2=NC1","C(#Cc1cc2c(C#Cc3ncc(C#Cc4[nH]nc5ncccc45)s3)c3c[nH]cc3cc2[nH]1)c1cc2c(C#Cc3ncc(C#Cc4[nH]nc5ncccc45)s3)c3c[nH]cc3cc2[nH]1",{},"[#6H2r5:1]>>[NH:1]",-0.1312156294],[0.1396933056,0,73.5936310084,11,"completed",-5.02857,-3.16436,11,0,"C(#Cc1cc2c(C#Cc3nnc(C#Cc4snc5ccncc45)[nH]3)c3c[nH]nc3cc2[nH]1)c1cc2c(C#Cc3nnc(C#Cc4snc5ccncc45)[nH]3)c3c[nH]nc3cc2[nH]1","C(#Cc1cc2c(C#Cc3nnc(C#Cc4snc5ccncc45)[nH]3)c3c[nH]cc3cc2[nH]1)c1cc2c(C#Cc3nnc(C#Cc4snc5ccncc45)[nH]3)c3c[nH]cc3cc2[nH]1",{},"[nr5:0]>>[ch&r5:0]",-0.0889725942],[0.1395932707,0,167.4213010992,11,"completed",-4.93189,-2.17295,13,0,"C(#Cc1cc2[nH]c(C3=CCC=N3)cc2cc1Nc1cc2cc(C3=CCC=N3)[nH]c2cc1C#CC1=CN=CC1)C1=CN=CC1","C(#Cc1cc2[nH]c(C3=NCC=N3)cc2cc1Nc1cc2cc(C3=NCC=N3)[nH]c2cc1C#CC1=CN=CC1)C1=CN=CC1",{},"[chr5,CH1r5:1]>>[n:1]",-0.2046405834],[0.1395748669,0,237.2747271729,11,"completed",-5.33507,-2.78209,11,0,"C(#Cc1cc2cc(C3=CCC=C3)c3c(c2cc1Nc1cc2c4c(c(C5=CCC=C5)cc2cc1C#CC1=CN=NC1)=CCC=4)=CCC=3)C1=CN=NC1","C(#Cc1cc2cc(C3=CSCS3)c3c(c2cc1Nc1cc2c4c(c(C5=CSCS5)cc2cc1C#CC1=CN=NC1)=CCC=4)=CCC=3)C1=CN=NC1",{},"[CH,ch:0]1=[C,c:1][C,c:2]=[CH,ch:3][*:4]1>>[S:0]1[*:1]=,:[*:2][S:3][*:4]1",-0.2887484538],[0.1394329968,0,99.4566559675,11,"completed",-5.36292,-3.16803,11,0,"C(#Cc1cnc(C#Cc2c3c(nc4sc(C#Cc5cc6c(C#Cc7ncc(C#CC8=c9cnc%10ccccc%10c9=CC8)o7)c7c(nc6s5)SCS7)cc24)SCS3)o1)C1=c2cnc3ccccc3c2=CC1","C(#Cc1cnc(C#Cc2c3c(nc4sc(C#Cc5cc6c(C#Cc7ncc(C#CC8=c9cnc%10c(c9=CC8)C=CC%10)o7)c7c(nc6s5)SCS7)cc24)SCS3)o1)C1=c2cnc3c(c2=CC1)C=CC3",{},"[c:0]1[ch:1][ch][c:3][c!r5:4][c!r5:5]1>>[c:0]1[CH2:1][c:3][c:4][c:5]1",-0.209198041],[0.1387454541,0,77.2701300157,11,"completed",-5.35798,-3.21816,11,0,"C(#Cc1cc2c(C#Cc3ncc(C#Cc4snc5ccccc45)s3)c3c[nH]cc3cc2o1)c1cc2c(C#Cc3ncc(C#Cc4snc5ccccc45)s3)c3c[nH]cc3cc2o1","C(#Cc1nc2c(C#Cc3ncc(C#Cc4snc5ccccc45)s3)c3c[nH]cc3cc2o1)c1nc2c(C#Cc3ncc(C#Cc4snc5ccccc45)s3)c3c[nH]cc3cc2o1",{},"[chr5,CH1r5:1]>>[n:1]",-0.1964229528],[0.138627184,0,154.8126332054,11,"completed",-5.20193,-2.19564,12,0,"C(#Cc1nc2ccc3c[nH]cc3c2nc1N(c1ccccc1)c1nc2c(ccc3c[nH]cc32)nc1C#CC1=CN=CC1)C1=CN=CC1","C(#Cc1nc2ccc3c[nH]cc3c2nc1N(C1=CCC=C1)c1nc2c(ccc3c[nH]cc32)nc1C#CC1=CN=CC1)C1=CN=CC1",{},"[c:0]1[ch:1][ch][c:3][c!r5:4][c!r5:5]1>>[c:0]1[CH2:1][c:3][c:4][c:5]1",-0.1704638278],[0.1383022807,0,96.3859124167,11,"completed",-5.05256,-3.00504,11,0,"C(#Cc1ccc(C=CC2=c3cc4c5c(cc(Nc6cc7c8c(cc9c(c8c6)=CCC=9C=Cc6ccc(C#Cc8ccccc8)cc6)C=N7)cc5c3=CC2)N=C4)cc1)c1ccccc1","C(#Cc1ccc(C=CC2=c3cc4c5c(cc(Nc6cc7c8c(cc9c(c8c6)=CCC=9C=Cc6ccc(C#Cc8ccccc8)cn6)C=N7)cc5c3=CC2)N=C4)nc1)c1ccccc1",{},"[ch&r6:0]>>[nr6:0]",-0.1019461396],[0.138134782,0,124.9779040227,11,"completed",-5.26505,-2.72492,11,0,"C(#Cc1cc2cc(C3=CCC=C3)c3c(c2cc1Nc1cc2c4c(c(C5=CCC=C5)cc2cc1C#CC1=CN=NC1)=CCC=4)=CCC=3)C1=CN=NC1","C(#Cc1cc2cc(-c3ccsc3)c3c(c2cc1Nc1cc2c4c(c(-c5ccsc5)cc2cc1C#CC1=CN=NC1)=CCC=4)=CCC=3)C1=CN=NC1",{},"[#6H2r5:1]>>[S:1]",-0.1701993323],[0.1380094486,0,90.1212442841,11,"completed",-5.36021,-2.62877,12,0,"C(#Cc1[nH]cc2c1ccc1cc(C#Cc3cnns3)c(Nc3cc4c(ccc5c(C#Cc6cccnc6)[nH]cc54)cc3C#Cc3cnns3)cc12)c1cccnc1","C(#Cc1[nH]cc2c1ccc1cc(C#Cc3cnns3)c(Nc3cc4c(ccc5c(C#Cc6ccc(-c7ccccc7)nc6)[nH]cc54)cc3C#Cc3cnns3)cc12)c1ccc(-c2ccccc2)nc1",{},"[cH&r6,CH&r5:1]>>[#6:1](-[c]1[ch]ccc[ch]1)",-0.2032224601],[0.1377031037,0,76.174228976,11,"completed",-5.4094,-2.29644,11,0,"C(#Cc1cc2ccc3csnc3c2cc1Nc1cc2c(ccc3csnc32)cc1C#CC1=CC(C=CC2=CC=CC2)=NC1)C1=CC(C=CC2=CC=CC2)=NC1","C(#Cc1cc2ccc3csnc3c2cc1Nc1cc2c(ccc3csnc32)cc1C#Cc1cc(C=CC2=CC=CC2)ns1)c1cc(C=CC2=CC=CC2)ns1",{},"[#6H2r5:1]>>[S:1]",-0.2295852991],[0.1372183827,0,151.849414513,11,"completed",-4.81959,-1.87956,11,0,"C(#Cc1cc2[nH]c(C3=CCC=N3)cc2cc1Nc1cc2cc(C3=CCC=N3)[nH]c2cc1C#CC1=CN=CC1)C1=CN=CC1","C(#Cc1cc2[nH]c(-c3cscn3)cc2cc1Nc1cc2cc(-c3cscn3)[nH]c2cc1C#CC1=CN=CC1)C1=CN=CC1",{},"[#6H2r5:1]>>[S:1]",-0.2481669419],[0.1371806055,0,99.8834520869,11,"completed",-5.27295,-2.18071,15,0,"C(#Cc1cc2ccc3c(C#Cc4cncc5ccccc45)[nH]nc3c2cc1Nc1cc2c(ccc3c(C#Cc4cncc5ccccc45)[nH]nc32)cc1C#Cc1cncs1)c1cncs1","C(#Cc1cc2ccc3c(C#Cc4cncc5c4C=CC5)[nH]nc3c2cc1Nc1cc2c(ccc3c(C#Cc4cncc5c4C=CC5)[nH]nc32)cc1C#Cc1cncs1)c1cncs1",{},"[c:0]1[ch:1][ch][c:3][c!r5:4][c!r5:5]1>>[c:0]1[CH2:1][c:3][c:4][c:5]1",-0.1569504324],[0.1371264984,0,112.3128569743,11,"completed",-5.17348,-3.10441,14,0,"C(#Cc1[nH]cc2ccncc12)c1cnc(C#Cc2c3c[nH]cc3cc3sc(C#Cc4cc5c(C#Cc6ncc(C#Cc7[nH]cc8ccncc78)s6)c6c[nH]cc6cc5s4)cc23)s1","C(#Cc1[nH]cc2ccncc12)c1cnc(C#Cc2c3c[nH]cc3nc3sc(C#Cc4cc5c(C#Cc6ncc(C#Cc7[nH]cc8ccncc78)s6)c6c[nH]cc6nc5s4)cc23)s1",{},"[ch&r6:0]>>[nr6:0]",-0.1235307247],[0.1370350022,0,112.7159616008,11,"completed",-5.41643,-2.82448,11,0,"C(#Cc1cc2cc(C3=CCC=C3)c3c(c2cc1Nc1cc2c4c(c(C5=CCC=C5)cc2cc1C#CC1=CN=NC1)=CCC=4)=CCC=3)C1=CN=NC1","C(#Cc1cc2cc(C3=CCN=C3)c3c(c2cc1Nc1cc2c4c(c(C5=CCN=C5)cc2cc1C#CC1=CN=NC1)=CCC=4)=CCC=3)C1=CN=NC1",{},"[chr5,CH1r5:1]>>[n:1]",-0.2485308452],[0.1368225212,0,61.2360650266,11,"completed",-5.01405,-3.13051,11,0,"C(#Cc1cnc(C#Cc2c3c[nH]cc3cc3[nH]c(C#Cc4cc5c(C#Cc6ncc(C#CC7=c8cccnc8=NC7)s6)c6c[nH]cc6cc5[nH]4)cc23)s1)C1=c2cccnc2=NC1","C(#Cc1cc2c(C#Cc3ncc(C#Cc4snc5ncccc45)s3)c3c[nH]cc3cc2[nH]1)c1cc2c(C#Cc3ncc(C#Cc4snc5ncccc45)s3)c3c[nH]cc3cc2[nH]1",{},"[#6H2r5:1]>>[S:1]",-0.0858468572],[0.1365396305,0,116.4676173939,11,"completed",-5.20244,-2.98055,11,0,"C(#Cc1cc2c(C#Cc3ncc(C#Cc4[nH]cc5c4nnc4ccccc45)s3)c3c[nH]nc3cc2[nH]1)c1cc2c(C#Cc3ncc(C#Cc4[nH]cc5c4nnc4ccccc45)s3)c3c[nH]nc3cc2[nH]1","C(#Cc1cc2c(C#Cc3nnc(C#Cc4[nH]cc5c4nnc4ccccc45)s3)c3c[nH]nc3cc2[nH]1)c1cc2c(C#Cc3nnc(C#Cc4[nH]cc5c4nnc4ccccc45)s3)c3c[nH]nc3cc2[nH]1",{},"[chr5,CH1r5:1]>>[n:1]",-0.1367725965],[0.1362684004,0,77.9579650261,11,"completed",-4.98667,-2.96198,11,0,"C(#CC1=Cc2c(cc3c[nH]cc3c2C#Cc2ncc(C#Cc3scc4ccncc34)s2)C1)C1=Cc2c(cc3c[nH]cc3c2C#Cc2ncc(C#Cc3scc4ccncc34)s2)C1","C(#Cc1scc2ccncc12)c1cnc(C#Cc2c3c[nH]cc3cc3sc(C#Cc4cc5c(C#Cc6ncc(C#Cc7scc8ccncc78)s6)c6c[nH]cc6cc5s4)cc23)s1",{},"[#6H2r5:1]>>[S:1]",-0.1112243313],[0.1361976583,0,125.5997911212,11,"completed",-5.07048,-2.89252,11,0,"C(#CC1=Cc2c(cc3c(c2C#Cc2ncc(C#Cc4cccc5ncncc45)s2)=CCC=3)C1)C1=Cc2c(cc3c(c2C#Cc2ncc(C#Cc4cccc5ncncc45)s2)=CCC=3)C1","C(#CC1=Cc2c(cc3c[nH]cc3c2C#Cc2ncc(C#Cc3cccc4ncncc34)s2)C1)C1=Cc2c(cc3c[nH]cc3c2C#Cc2ncc(C#Cc3cccc4ncncc34)s2)C1",{},"[#6H2r5:1]>>[NH:1]",-0.1272882886],[0.1361514287,0,81.187941978,11,"completed",-4.75405,-2.81192,13,0,"C(#CC1=Cc2c(cc3c[nH]cc3c2C#Cc2ncc(C#Cc3scc4c3cnc3ccccc34)s2)C1)C1=Cc2c(cc3c[nH]cc3c2C#Cc2ncc(C#Cc3scc4c3cnc3ccccc34)s2)C1","C(#Cc1ccc2cc3c[nH]cc3c(C#Cc3ncc(C#Cc4scc5c4cnc4ccccc45)s3)c2c1)c1ccc2cc3c[nH]cc3c(C#Cc3ncc(C#Cc4scc5c4cnc4ccccc45)s3)c2c1",{},"[CH2:0]1[c,C:1]-,=,:[c,C:2]-,=,:[c,C:3]-,=,:[c,C:4]1>>[ch:0]1c[c:1][c:2][c:3][c:4]1",-0.2554121554],[0.1359860758,0,99.1197752301,11,"completed",-5.20217,-2.89732,12,0,"C(#Cc1c2c3c(c(C#Cc4ccns4)c(Nc4cc5c6c(c(C#Cc7ccccc7)c7c[nH]cc75)C=Nc6c4C#Cc4ccns4)cc3c3c[nH]cc13)N=C2)c1ccccc1","C(#Cc1c2c3c(c(C#Cc4ncns4)c(Nc4cc5c6c(c(C#Cc7ccccc7)c7c[nH]cc75)C=Nc6c4C#Cc4ncns4)cc3c3c[nH]cc13)N=C2)c1ccccc1",{},"[chr5,CH1r5:1]>>[n:1]",-0.1222280541],[0.1357677288,0,97.4333212071,11,"completed",-5.35549,-2.76946,11,0,"C(#Cc1cc2cc(C3=CCC=C3)c3c(c2cc1Nc1cc2c4c(c(C5=CCC=C5)cc2cc1C#CC1=CN=NC1)=CCC=4)=CCC=3)C1=CN=NC1","C(#Cc1cc2cc(C3=NCC=C3)c3c(c2cc1Nc1cc2c4c(c(C5=NCC=C5)cc2cc1C#CC1=CN=NC1)=CCC=4)=CCC=3)C1=CN=NC1",{},"[chr5,CH1r5:1]>>[n:1]",-0.2036616575],[0.1354714628,0,74.1265353863,11,"completed",-5.11876,-3.2778,11,0,"C(#Cc1cnc(C#Cc2c3c[nH]cc3cc3[nH]c(C#Cc4cc5c(C#Cc6ncc(C#CC7=c8ccccc8=NC7)s6)c6c[nH]cc6cc5[nH]4)cc23)s1)C1=c2ccccc2=NC1","C(#Cc1cnc(C#Cc2c3cocc3cc3[nH]c(C#Cc4cc5c(C#Cc6ncc(C#CC7=c8ccccc8=NC7)s6)c6cocc6cc5[nH]4)cc23)s1)C1=c2ccccc2=NC1",{},"[nH:1]>>[o:1]",-0.075280759],[0.1351933457,0,73.6531017174,11,"completed",-5.09688,-3.22549,11,11,"C(#Cc1cnc(C#Cc2c3c[nH]cc3cc3oc(C#Cc4cc5c(C#Cc6ncc(C#CC7=c8ccccc8=NC7)s6)c6c[nH]cc6cc5o4)cc23)s1)C1=c2ccccc2=NC1","C(#Cc1cnc(C#Cc2c3c[nH]cc3cc3oc(C#Cc4cc5c(C#Cc6ncc(C#CC7=c8ncccc8=NC7)s6)c6c[nH]cc6cc5o4)cc23)s1)C1=c2ncccc2=NC1",{},"[ch&r6:0]>>[nr6:0]",-0.0736854752],[0.1351913043,0,83.5411163862,11,"completed",-5.1556,-2.39216,11,9,"C1=Nc2cc(Nc3cc4c5c(cc6c(c5n3)=CCC=6)C=N4)nc3c4c(cc1c23)=CCC=4","C1=Nc2cc(Nc3cc4c5c(cc6c[nH]cc6c5n3)C=N4)nc3c2c1cc1c[nH]cc13",{},"[#6H2r5:1]>>[NH:1]",-0.0921622728],[0.1351048837,0,123.5574730963,11,"completed",-5.12114,-3.55054,12,0,"C(#Cc1ccc2cc3c(c(C#Cc4ncc(C#Cc5cccc6ccncc56)s4)c2c1)=CCN=3)c1ccc2cc3c(c(C#Cc4ncc(C#Cc5cccc6ccncc56)s4)c2c1)=CCN=3","C(#Cc1ccc2cc3c(c(C#Cc4ccc(C#Cc5cccc6ccncc56)s4)c2c1)=CCN=3)c1ccc2cc3c(c(C#Cc4ccc(C#Cc5cccc6ccncc56)s4)c2c1)=CCN=3",{},"[nr5:0]>>[ch&r5:0]",-0.1244404675],[0.1349747128,0,80.3360274003,11,"completed",-4.85401,-2.82044,11,0,"C(#Cc1cc2c(C#Cc3nnc(C#Cc4scc5ccncc45)[nH]3)c3c[nH]nc3cc2[nH]1)c1cc2c(C#Cc3nnc(C#Cc4scc5ccncc45)[nH]3)c3c[nH]nc3cc2[nH]1","C(#Cc1cc2c(C#Cc3nnc(C#Cc4scc5ccncc45)[nH]3)c3c[nH]cc3cc2[nH]1)c1cc2c(C#Cc3nnc(C#Cc4scc5ccncc45)[nH]3)c3c[nH]cc3cc2[nH]1",{},"[nr5:0]>>[ch&r5:0]",-0.1900113327],[0.1345886837,0,92.5574828289,11,"completed",-4.83979,-2.53627,12,0,"C(#Cc1c(Nc2cc3c4c(c2C#Cc2cncs2)C=Cc4c(C#Cc2cccc4ccccc24)c2c[nH]cc23)cc2c3c1C=Cc3c(C#Cc1cccc3ccccc13)c1c[nH]cc12)c1cncs1","C(#Cc1c(Nc2cc3c4c(c2C#Cc2cncs2)C=Cc4c(C#Cc2cccc4cccnc24)c2c[nH]cc23)cc2c3c1C=Cc3c(C#Cc1cccc3cccnc13)c1c[nH]cc12)c1cncs1",{},"[ch&r6:0]>>[nr6:0]",-0.2043145057],[0.134564631,0,113.3720278158,11,"completed",-5.13515,-3.46588,11,0,"C(#Cc1[nH]cc2ccncc12)c1cnc(C#Cc2c3c(cc4sc(C#Cc5cc6c(C#Cc7ncc(C#Cc8[nH]cc9ccncc89)o7)c7c(cc6s5)=CCC=7)cc24)=CCC=3)o1","C(#Cc1[nH]cc2ncncc12)c1cnc(C#Cc2c3c(cc4sc(C#Cc5cc6c(C#Cc7ncc(C#Cc8[nH]cc9ncncc89)o7)c7c(cc6s5)=CCC=7)cc24)=CCC=3)o1",{},"[ch&r6:0]>>[nr6:0]",-0.1160113043],[0.1345106071,0,109.843186714,11,"completed",-4.88205,-1.73552,11,5,"C(#CC1=CCC(C=Cc2ccc3c(c2)=CCC=3)=C1)C1=CCC(C=Cc2ccc3c(c2)=CCC=3)=C1","C(#CC1=CCC(C=Cc2ccc3c[nH]cc3c2)=C1)C1=CCC(C=Cc2ccc3c[nH]cc3c2)=C1",{},"[#6H2r5:1]>>[NH:1]",-0.1879936299],[0.1344660038,0,102.6816480153,11,"completed",-5.46018,-3.0934,11,0,"C(#Cc1cc2c(C#Cc3nnc(C#Cc4[nH]cc5ccncc45)s3)c3n[nH]cc3cc2o1)c1cc2c(C#Cc3nnc(C#Cc4[nH]cc5ccncc45)s3)c3n[nH]cc3cc2o1","C(#Cc1cc2c(C#Cc3nnc(C#Cc4[nH]cc5c4cnc4ccccc45)s3)c3n[nH]cc3cc2o1)c1cc2c(C#Cc3nnc(C#Cc4[nH]cc5c4cnc4ccccc45)s3)c3n[nH]cc3cc2o1",{},"[cH&r6:1][cH&r6:2]>>[c:1]2cccc[c:2]2",-0.2722334306],[0.134347684,0,118.0579999927,11,"completed",-5.08421,-2.98896,12,0,"C(#CC1=Cc2c(cc3c[nH]cc3c2C#Cc2ncc(C#Cc3scc4c3cnc3ccccc34)s2)C1)C1=Cc2c(cc3c[nH]cc3c2C#Cc2ncc(C#Cc3scc4c3cnc3ccccc34)s2)C1","C(#CC1=Cc2c(cc3c[nH]cc3c2C#Cc2ncc(C#Cc3scc4c3cnc3cnccc34)s2)C1)C1=Cc2c(cc3c[nH]cc3c2C#Cc2ncc(C#Cc3scc4c3cnc3cnccc34)s2)C1",{},"[ch&r6:0]>>[nr6:0]",-0.1185742812],[0.1342776129,0,117.6020950079,11,"completed",-5.02352,-2.89706,13,0,"C(#CC1=Cc2c(cc3c[nH]cc3c2C#Cc2ncc(C#Cc3scc4c3cnc3ccccc34)s2)C1)C1=Cc2c(cc3c[nH]cc3c2C#Cc2ncc(C#Cc3scc4c3cnc3ccccc34)s2)C1","C(#CC1=Cc2c(cc3c[nH]cc3c2C#Cc2ncc(C#Cc3scc4c3cnc3cccnc34)s2)C1)C1=Cc2c(cc3c[nH]cc3c2C#Cc2ncc(C#Cc3scc4c3cnc3cccnc34)s2)C1",{},"[ch&r6:0]>>[nr6:0]",-0.1292143802],[0.1341139329,0,56.9676138111,11,"completed",-4.86458,-3.14262,12,0,"C(#Cc1cnc(C#Cc2c3c[nH]cc3cc3[nH]c(C#Cc4cc5c(C#Cc6ncc(C#CC7=c8ccccc8=NC7)s6)c6c[nH]cc6cc5[nH]4)cc23)s1)C1=c2ccccc2=NC1","C(#Cc1cnc(C#Cc2c3c[nH]cc3cc3[nH]c(C#Cc4cc5c(C#Cc6ncc(C#CC7=c8ncccc8=NC7)s6)c6c[nH]cc6cc5[nH]4)cc23)s1)C1=c2ncccc2=NC1",{},"[ch&r6:0]>>[nr6:0]",-0.1743627582],[0.1340646375,0,80.7576415245,11,"completed",-5.00592,-2.60271,11,0,"C(#Cc1ccc(C=CC2=c3cc4c5c(cc(Nc6cc7c8c(cc9c(c8c6)=CCC=9C=Cc6ccc(C#Cc8ccccc8)cc6)C=N7)cc5c3=CC2)N=C4)cc1)c1ccccc1","C(#Cc1ccc(C=Cc2[nH]cc3c2cc2c4c(cc(Nc5cc6c7c(cc8c(C=Cc9ccc(C#Cc%10ccccc%10)cc9)[nH]cc8c7c5)C=N6)cc43)N=C2)cc1)c1ccccc1",{},"[#6H2r5:1]>>[NH:1]",-0.1042056112],[0.1338128427,0,93.5636684007,11,"completed",-5.09077,-2.69819,14,0,"C(#Cc1c(Nc2cc3c4c(c2C#Cc2cncs2)C=Cc4c(C#Cc2cccc4ccccc24)c2c[nH]cc23)cc2c3c1C=Cc3c(C#Cc1cccc3ccccc13)c1c[nH]cc12)c1cncs1","C(#Cc1c(Nc2cc3c4c(c2C#Cc2cncs2)C=Cc4c(C#Cc2cccc4ncccc24)c2c[nH]cc23)cc2c3c1C=Cc3c(C#Cc1cccc3ncccc13)c1c[nH]cc12)c1cncs1",{},"[ch&r6:0]>>[nr6:0]",-0.0937864839],[0.1336029143,0,116.0528969776,11,"completed",-5.58906,-4.01518,12,0,"C(#Cc1cnc(C#Cc2c3c(cc4ccc(C#Cc5ccc6cc7c(c(C#Cc8ncc(C#CC9=c%10cnncc%10=CC9)s8)c6c5)=CCN=7)cc24)=NCC=3)s1)C1=c2cnncc2=CC1","C(#Cc1cnc(C#Cc2c3c(cc4ncc(C#Cc5cnc6cc7c(c(C#Cc8ncc(C#CC9=c%10cnncc%10=CC9)s8)c6c5)=CCN=7)cc24)=NCC=3)s1)C1=c2cnncc2=CC1",{},"[ch&r6:0]>>[nr6:0]",-0.3614779659],[0.1335513921,0,55.7557810971,11,"completed",-5.28394,-3.34368,15,11,"C(#Cc1cnc(C#Cc2c3c[nH]cc3cc3[nH]c(C#Cc4cc5c(C#Cc6ncc(C#CC7=c8cnccc8=NC7)s6)c6c[nH]cc6cc5[nH]4)cc23)s1)C1=c2cnccc2=NC1","C(#Cc1cnc(C#Cc2c3c[nH]cc3cc3[nH]c(C#Cc4nc5c(C#Cc6ncc(C#CC7=c8cnccc8=NC7)s6)c6c[nH]cc6cc5[nH]4)nc23)s1)C1=c2cnccc2=NC1",{},"[chr5,CH1r5:1]>>[n:1]",-0.1403115451],[0.1334235635,0,69.6504109073,11,"completed",-5.35172,-2.69876,12,0,"C(#CC1=c2ccc3nc(C#Cc4cccs4)c(Nc4cc5c6c(ccc5nc4C#Cc4cccs4)=C(C#CC4=CC=NC4)CC=6)cc3c2=CC1)C1=CC=NC1","C(#CC1=c2c(c3cc(Nc4cc5c6c(c7ccccc7c5nc4C#Cc4cccs4)=C(C#CC4=CC=NC4)CC=6)c(C#Cc4cccs4)nc3c3ccccc23)=CC1)C1=CC=NC1",{},"[cH&r6:1][cH&r6:2]>>[c:1]2cccc[c:2]2",-0.1894703918],[0.1333196093,0,215.3395365895,11,"completed",-5.12816,-1.6868,11,0,"C1=Cc2nc3cc(Nc4cc5nc6c(cc5cc4C4=CCC=N4)CC=C6)c(C4=CCC=N4)cc3cc2C1","C1=Cc2nc3cc(Nc4cc5nc6c(cc5cc4-c4cscn4)CC=C6)c(-c4cscn4)cc3cc2C1",{},"[#6H2r5:1]>>[S:1]",-0.2162398644],[0.1329880307,0,214.6977538941,11,"completed",-5.04312,-2.34689,12,0,"C(#Cc1ccccc1)C1=C(c2cc3cc4c(nc3cc2Nc2cc3nc5c(cc3cc2C2=C(C#Cc3ccccc3)CC=N2)CC=C5)C=CC4)N=CC1","C(#CC1=C(c2cc3cc4c(nc3cc2Nc2cc3nc5c(cc3cc2C2=C(C#CC3=CCC=C3)CC=N2)CC=C5)C=CC4)N=CC1)C1=CCC=C1",{},"[c:0]1[ch:1][ch][c:3][c!r5:4][c!r5:5]1>>[c:0]1[CH2:1][c:3][c:4][c:5]1",-0.2183585111],[0.1326489343,0,63.117372978,11,"completed",-4.81694,-3.19853,13,0,"C(#Cc1ccc(C#Cc2c3c[nH]cc3cc3[nH]c(C#Cc4cc5c(C#Cc6ccc(C#CC7=c8nnccc8=NC7)s6)c6c[nH]cc6cc5[nH]4)cc23)s1)C1=c2nnccc2=NC1","C(#Cc1cc2c(C#Cc3ccc(C#Cc4snc5ccnnc45)s3)c3c[nH]cc3cc2[nH]1)c1cc2c(C#Cc3ccc(C#Cc4snc5ccnnc45)s3)c3c[nH]cc3cc2[nH]1",{},"[#6H2r5:1]>>[S:1]",-0.2079520496],[0.1326159051,0,87.9043033929,11,"completed",-4.94568,-2.77063,12,0,"C(#Cc1[nH]cc2ccncc12)c1cnc(C#Cc2c3c(cc4sc(C#Cc5cc6c(C#Cc7ncc(C#Cc8[nH]cc9ccncc89)o7)c7c(cc6s5)=CCC=7)cc24)=CCC=3)o1","C(#Cc1[nH]cc2ccncc12)c1cnc(C#Cc2c3c[nH]cc3cc3sc(C#Cc4cc5c(C#Cc6ncc(C#Cc7[nH]cc8ccncc78)o6)c6c[nH]cc6cc5s4)cc23)o1",{},"[#6H2r5:1]>>[NH:1]",-0.1392707835],[0.1325533943,0,68.5463807895,11,"completed",-5.12068,-3.71852,15,0,"C(#Cc1cnc(C#Cc2c3c[nH]cc3cc3[nH]c(C#Cc4cc5c(C#Cc6ncc(C#CC7=c8nnccc8=NC7)s6)c6c[nH]cc6cc5[nH]4)cc23)s1)C1=c2nnccc2=NC1","C(#Cc1nnc(C#Cc2c3c[nH]cc3cc3[nH]c(C#Cc4cc5c(C#Cc6nnc(C#CC7=c8nnccc8=NC7)s6)c6c[nH]cc6cc5[nH]4)cc23)s1)C1=c2nnccc2=NC1",{},"[chr5,CH1r5:1]>>[n:1]",-0.0700582679],[0.1323955127,0,104.257837811,11,"completed",-5.29552,-3.25025,13,0,"C(#Cc1ccc(C#Cc2cc(Nc3cc(C#Cc4ccc(C#Cc5ccccc5)[nH]4)c4c5c6c(cccc6cc4c3)N=C5)cc3cc4cccc5c4c(c23)C=N5)[nH]1)c1ccccc1","C(#Cc1ccc(C#Cc2nc(Nc3cc4cc5cccc6c5c(c4c(C#Cc4ccc(C#Cc5ccccc5)[nH]4)n3)C=N6)cc3cc4cccc5c4c(c23)C=N5)[nH]1)c1ccccc1",{},"[ch&r6:0]>>[nr6:0]",-0.1720507229],[0.1322634801,0,62.165451789,11,"completed",-4.81369,-3.19656,12,0,"C(#Cc1ccc(C#Cc2c3c[nH]cc3cc3[nH]c(C#Cc4cc5c(C#Cc6ccc(C#CC7=c8nnccc8=NC7)s6)c6c[nH]cc6cc5[nH]4)cc23)s1)C1=c2nnccc2=NC1","C(#Cc1ccc(C#Cc2c3c[nH]cc3cc3[nH]c(C#Cc4cc5c(C#Cc6ccc(C#CC7=c8nnc9ccccc9c8=NC7)s6)c6c[nH]cc6cc5[nH]4)cc23)s1)C1=c2nnc3ccccc3c2=NC1",{},"[cH&r6:1][cH&r6:2]>>[c:1]2cccc[c:2]2",-0.2098368826],[0.1322113816,0,92.3488814151,11,"completed",-5.3942,-3.48957,12,0,"C(#CC1=Cc2c(cc3cocc3c2C#Cc2ncc(C#CC3=c4cnncc4=CC3)s2)C1)C1=Cc2c(cc3cocc3c2C#Cc2ncc(C#CC3=c4cnncc4=CC3)s2)C1","C(#Cc1cnc(C#Cc2c3cocc3cc3oc(C#Cc4cc5c(C#Cc6ncc(C#CC7=c8cnncc8=CC7)s6)c6cocc6cc5o4)cc23)s1)C1=c2cnncc2=CC1",{},"[#6H2r5:1]>>[O:1]",-0.2256980272],[0.1321823708,0,66.1922929867,11,"completed",-4.87885,-2.93102,13,0,"C(#CC1=Cc2c(cc3c[nH]cc3c2C#Cc2ncc(C#Cc3scc4ccncc34)s2)C1)C1=Cc2c(cc3c[nH]cc3c2C#Cc2ncc(C#Cc3scc4ccncc34)s2)C1","C(#Cc1ccc2cc3c[nH]cc3c(C#Cc3ncc(C#Cc4scc5ccncc45)s3)c2c1)c1ccc2cc3c[nH]cc3c(C#Cc3ncc(C#Cc4scc5ccncc45)s3)c2c1",{},"[CH2:0]1[c,C:1]-,=,:[c,C:2]-,=,:[c,C:3]-,=,:[c,C:4]1>>[ch:0]1c[c:1][c:2][c:3][c:4]1",-0.1683627265],[0.1321297783,0,112.0311548002,11,"completed",-4.96548,-3.09534,12,0,"C(#CC1=Cc2c(cc3cocc3c2C#Cc2ncc(C#Cc3[nH]cc4ccncc34)s2)C1)C1=Cc2c(cc3cocc3c2C#Cc2ncc(C#Cc3[nH]cc4ccncc34)s2)C1","C(#Cc1ccc2cc3cocc3c(C#Cc3ncc(C#Cc4[nH]cc5ccncc45)s3)c2c1)c1ccc2cc3cocc3c(C#Cc3ncc(C#Cc4[nH]cc5ccncc45)s3)c2c1",{},"[CH2:0]1[c,C:1]-,=,:[c,C:2]-,=,:[c,C:3]-,=,:[c,C:4]1>>[ch:0]1c[c:1][c:2][c:3][c:4]1",-0.1463483466],[0.132102384,0,192.7631777944,11,"completed",-5.36227,-3.80128,14,0,"C(#Cc1cnc(C#Cc2c3c(cc4ccc(C#Cc5ccc6cc7c(c(C#Cc8ncc(C#CC9=c%10cnncc%10=CC9)s8)c6c5)=CCN=7)cc24)=NCC=3)s1)C1=c2cnncc2=CC1","C(#Cc1cnc(C#Cc2c3c(cc4ccc(C#Cc5ccc6cc7c(c(C#Cc8ncc(C#CC9=c%10nnncc%10=CC9)s8)c6c5)=CCN=7)cc24)=NCC=3)s1)C1=c2nnncc2=CC1",{},"[ch&r6:0]>>[nr6:0]",-0.2662002322],[0.1320561558,0,120.2522040985,11,"completed",-5.32323,-3.03666,14,0,"C(#Cc1cc2c(C#Cc3ncc(C#Cc4[nH]cc5c4nnc4ccccc45)s3)c3c[nH]nc3cc2[nH]1)c1cc2c(C#Cc3ncc(C#Cc4[nH]cc5c4nnc4ccccc45)s3)c3c[nH]nc3cc2[nH]1","C(#Cc1nc2c(C#Cc3ncc(C#Cc4[nH]cc5c4nnc4ccccc45)s3)c3c[nH]nc3cc2[nH]1)c1nc2c(C#Cc3ncc(C#Cc4[nH]cc5c4nnc4ccccc45)s3)c3c[nH]nc3cc2[nH]1",{},"[chr5,CH1r5:1]>>[n:1]",-0.1971752842],[0.132037967,0,103.4174670058,11,"completed",-5.19031,-3.34834,12,11,"C(#Cc1cnc(C#Cc2c3cscc3cc3sc(C#Cc4cc5c(C#Cc6ncc(C#CC7=c8ccccc8=CC7)s6)c6cscc6cc5s4)cc23)s1)C1=c2ccccc2=CC1","C(#Cc1cnc(C#Cc2c3cscc3nc3sc(C#Cc4cc5c(C#Cc6ncc(C#CC7=c8ccccc8=CC7)s6)c6cscc6nc5s4)cc23)s1)C1=c2ccccc2=CC1",{},"[ch&r6:0]>>[nr6:0]",-0.121208752],[0.1320154683,0,59.1904099856,11,"completed",-5.0117,-3.1613,11,11,"C(#Cc1cnc(C#Cc2c3c[nH]cc3cc3[nH]c(C#Cc4cc5c(C#Cc6ncc(C#CC7=c8cnccc8=NC7)s6)c6c[nH]cc6cc5[nH]4)cc23)s1)C1=c2cnccc2=NC1","C(#Cc1cc2c(C#Cc3ncc(C#Cc4snc5ccncc45)s3)c3c[nH]cc3cc2[nH]1)c1cc2c(C#Cc3ncc(C#Cc4snc5ccncc45)s3)c3c[nH]cc3cc2[nH]1",{},"[#6H2r5:1]>>[S:1]",-0.085580259],[0.1319536557,0,118.3565159736,11,"completed",-5.09969,-3.01456,12,0,"C(#CC1=Cc2c(cc3c[nH]cc3c2C#Cc2ncc(C#Cc3scc4c3cnc3ccccc34)s2)C1)C1=Cc2c(cc3c[nH]cc3c2C#Cc2ncc(C#Cc3scc4c3cnc3ccccc34)s2)C1","C(#CC1=Cc2c(cc3c[nH]cc3c2C#Cc2ncc(C#Cc3scc4c3cnc3ccncc34)s2)C1)C1=Cc2c(cc3c[nH]cc3c2C#Cc2ncc(C#Cc3scc4c3cnc3ccncc34)s2)C1",{},"[ch&r6:0]>>[nr6:0]",-0.1183567149],[0.1319517766,0,83.5402189987,11,"completed",-5.24313,-2.68051,12,6,"C(#Cc1[nH]cc2c1cc1c3c(c(C#Cc4cncs4)c(Nc4cc5c6c(cc7c(C#CC8=CCC=C8)[nH]cc75)N=Cc6c4C#Cc4cncs4)cc32)C=N1)C1=CCC=C1","C(#Cc1[nH]cc2c1cc1c3c(c(C#Cc4cncs4)c(Nc4cc5c6c(cc7c(C#Cc8ccsc8)[nH]cc75)N=Cc6c4C#Cc4cncs4)cc32)C=N1)c1ccsc1",{},"[#6H2r5:1]>>[S:1]",-0.1304500083],[0.1318720582,0,460.1066423929,11,"completed",-4.94096,-3.37569,12,0,"C(#CC1=Cc2c(cc3c(c2C#Cc2ncc(C#Cc4cccc5ncncc45)s2)=CCC=3)C1)C1=Cc2c(cc3c(c2C#Cc2ncc(C#Cc4cccc5ncncc45)s2)=CCC=3)C1","C(#Cc1cc2c(C#Cc3ncc(C#Cc4cccc5ncncc45)s3)c3c(cc2[nH]1)=CCC=3)c1cc2c(C#Cc3ncc(C#Cc4cccc5ncncc45)s3)c3c(cc2[nH]1)=CCC=3",{},"[#6H2r5:1]>>[NH:1]",-0.473383614],[0.1829241803,0,71.3990699733,12,"completed",-5.30789,-4.09062,15,0,"C(#Cc1cnc(C#Cc2c3c[nH]cc3cc3[nH]c(C#Cc4nc5c(C#Cc6ncc(C#CC7=c8ccccc8=NC7=C7C=CC=C7)s6)c6c[nH]cc6cc5[nH]4)nc23)s1)C1=c2ccccc2=NC1=C1C=CC=C1","C(#Cc1cnc(C#Cc2c3c[nH]cc3cc3[nH]c(C#Cc4nc5c(C#Cc6ncc(C#CC7=c8ccccc8=NC7=C7C=CN=C7)s6)c6c[nH]cc6cc5[nH]4)nc23)s1)C1=c2ccccc2=NC1=C1C=CN=C1",{},"[chr5,CH1r5:1]>>[n:1]",-0.1620949435],[0.1806933362,0,71.8356950092,12,"completed",-5.36875,-4.48009,13,0,"C(#Cc1nnc(C#Cc2c3c[nH]cc3cc3[nH]c(C#Cc4cc5c(C#Cc6nnc(C#CC7=c8cnccc8=NC7=C7C=CC=C7)s6)c6c[nH]cc6cc5[nH]4)cc23)s1)C1=c2cnccc2=NC1=C1C=CC=C1","C(#Cc1nnc(C#Cc2c3c[nH]cc3cc3[nH]c(C#Cc4cc5c(C#Cc6nnc(C#CC7=c8cnccc8=NC7=C7C=CN=C7)s6)c6c[nH]cc6cc5[nH]4)cc23)s1)C1=c2cnccc2=NC1=C1C=CN=C1",{},"[chr5,CH1r5:1]>>[n:1]",-0.2013737389],[0.1794728467,0,64.8846516851,12,"completed",-5.15781,-3.05919,12,0,"C(#Cc1nc2c(C#Cc3ncc(C#Cc4[nH]nc5cc6ccccc6cc45)s3)c3c[nH]cc3cc2[nH]1)c1nc2c(C#Cc3ncc(C#Cc4[nH]nc5cc6ccccc6cc45)s3)c3c[nH]cc3cc2[nH]1","C(#Cc1nc2c(C#Cc3ncc(C#Cc4[nH]nc5cc6ccncc6cc45)s3)c3c[nH]cc3cc2[nH]1)c1nc2c(C#Cc3ncc(C#Cc4[nH]nc5cc6ccncc6cc45)s3)c3c[nH]cc3cc2[nH]1",{},"[ch&r6:0]>>[nr6:0]",-0.0764695764],[0.1794728467,0,65.6339394045,12,"completed",-5.15045,-3.04719,13,0,"C(#Cc1nc2c(C#Cc3ncc(C#Cc4[nH]nc5cc6ccccc6cc45)s3)c3c[nH]cc3cc2[nH]1)c1nc2c(C#Cc3ncc(C#Cc4[nH]nc5cc6ccccc6cc45)s3)c3c[nH]cc3cc2[nH]1","C(#Cc1nc2c(C#Cc3ncc(C#Cc4[nH]nc5cc6cnccc6cc45)s3)c3c[nH]cc3cc2[nH]1)c1nc2c(C#Cc3ncc(C#Cc4[nH]nc5cc6cnccc6cc45)s3)c3c[nH]cc3cc2[nH]1",{},"[ch&r6:0]>>[nr6:0]",-0.0745316257],[0.1712943808,0,66.0975420033,12,"completed",-5.10417,-2.9974,13,0,"C(#Cc1nc2c(C#Cc3ncc(C#Cc4[nH]nc5cc6ccccc6cc45)s3)c3c[nH]cc3cc2[nH]1)c1nc2c(C#Cc3ncc(C#Cc4[nH]nc5cc6ccccc6cc45)s3)c3c[nH]cc3cc2[nH]1","O=c1occc2cc3n[nH]c(C#Cc4cnc(C#Cc5c6c[nH]cc6cc6[nH]c(C#Cc7nc8c(C#Cc9ncc(C#Cc%10[nH]nc%11cc%12ccoc(=O)c%12cc%10%11)s9)c9c[nH]cc9cc8[nH]7)nc56)s4)c3cc12",{},"[c:1]1[c:2][ch:3][ch:4][c:5][c:6]1>>[c:1]1[c:2][o:3][c:4](=O)[c:5][c:6]1",-0.0661619651],[0.1691812999,0,70.1911129872,12,"completed",-5.24227,-3.10206,13,0,"C(#Cc1nc2c(C#Cc3ncc(C#Cc4[nH]nc5cc6ccccc6cc45)s3)c3c[nH]cc3cc2[nH]1)c1nc2c(C#Cc3ncc(C#Cc4[nH]nc5cc6ccccc6cc45)s3)c3c[nH]cc3cc2[nH]1","O=c1occc2cc3c(C#Cc4cnc(C#Cc5c6c[nH]cc6cc6[nH]c(C#Cc7nc8c(C#Cc9ncc(C#Cc%10[nH]nc%11cc%12c(=O)occc%12cc%10%11)s9)c9c[nH]cc9cc8[nH]7)nc56)s4)[nH]nc3cc12",{},"[c:1]1[c:2][ch:3][ch:4][c:5][c:6]1>>[c:1]1[c:2][o:3][c:4](=O)[c:5][c:6]1",-0.1218390794],[0.166850101,0,67.1856590197,12,"completed",-5.1125,-3.00748,12,0,"C(#Cc1nc2c(C#Cc3ncc(C#Cc4[nH]nc5cc6ccccc6cc45)s3)c3c[nH]cc3cc2[nH]1)c1nc2c(C#Cc3ncc(C#Cc4[nH]nc5cc6ccccc6cc45)s3)c3c[nH]cc3cc2[nH]1","C(#Cc1nc2c(C#Cc3ncc(C#Cc4[nH]nc5cc6ncccc6cc45)s3)c3c[nH]cc3cc2[nH]1)c1nc2c(C#Cc3ncc(C#Cc4[nH]nc5cc6ncccc6cc45)s3)c3c[nH]cc3cc2[nH]1",{},"[ch&r6:0]>>[nr6:0]",-0.0677530463],[0.1657492965,0,66.6478212224,12,"completed",-5.08322,-2.97322,12,0,"C(#Cc1nc2c(C#Cc3ncc(C#Cc4[nH]nc5cc6ccccc6cc45)s3)c3c[nH]cc3cc2[nH]1)c1nc2c(C#Cc3ncc(C#Cc4[nH]nc5cc6ccccc6cc45)s3)c3c[nH]cc3cc2[nH]1","C(#Cc1nc2c(C#Cc3ncc(C#Cc4[nH]nc5cc6cccnc6cc45)s3)c3c[nH]cc3cc2[nH]1)c1nc2c(C#Cc3ncc(C#Cc4[nH]nc5cc6cccnc6cc45)s3)c3c[nH]cc3cc2[nH]1",{},"[ch&r6:0]>>[nr6:0]",-0.0676749628],[0.1650807675,0,62.3848780233,12,"completed",-5.29399,-4.27122,12,0,"C(#Cc1cnc(C#Cc2c3c[nH]cc3cc3[nH]c(C#Cc4cc5c(C#Cc6ncc(C#CC7=c8cnccc8=NC7=C7C=CC=C7)s6)c6c[nH]cc6cc5[nH]4)cc23)s1)C1=c2cnccc2=NC1=C1C=CC=C1","C(#Cc1cnc(C#Cc2c3c[nH]cc3cc3[nH]c(C#Cc4cc5c(C#Cc6ncc(C#CC7=c8cnccc8=NC7=C7C=CN=C7)s6)c6c[nH]cc6cc5[nH]4)cc23)s1)C1=c2cnccc2=NC1=C1C=CN=C1",{},"[chr5,CH1r5:1]>>[n:1]",-0.1494376521],[0.1650471136,0,74.9101809924,12,"completed",-5.1314,-3.92259,13,0,"C(#Cc1cnc(C#Cc2c3c[nH]cc3cc3[nH]c(C#Cc4nc5c(C#Cc6ncc(C#CC7=c8ccccc8=NC7=C7C=CC=C7)s6)c6c[nH]cc6cc5[nH]4)nc23)s1)C1=c2ccccc2=NC1=C1C=CC=C1","C(#Cc1cnc(C#Cc2c3c[nH]cc3cc3[nH]c(C#Cc4nc5c(C#Cc6ncc(C#CC7=c8ccccc8=NC7=C7C=CC=N7)s6)c6c[nH]cc6cc5[nH]4)nc23)s1)C1=c2ccccc2=NC1=C1C=CC=N1",{},"[chr5,CH1r5:1]>>[n:1]",-0.0780682754],[0.1642242052,0,60.8238482964,12,"completed",-5.23043,-3.31538,12,0,"C(#Cc1nc2c(C#Cc3ncc(C#Cc4[nH]nc5cc6ccccc6cc45)s3)c3c[nH]cc3cc2[nH]1)c1nc2c(C#Cc3ncc(C#Cc4[nH]nc5cc6ccccc6cc45)s3)c3c[nH]cc3cc2[nH]1","C(#Cc1nc2c(C#Cc3ncc(C#Cc4[nH]nc5cc6ccccc6cc45)s3)c3cocc3cc2[nH]1)c1nc2c(C#Cc3ncc(C#Cc4[nH]nc5cc6ccccc6cc45)s3)c3cocc3cc2[nH]1",{},"[nH:1]>>[o:1]",-0.1097060305],[0.161466649,0,54.5606919914,12,"completed",-5.21598,-4.31252,12,0,"C(#Cc1nnc(C#Cc2c3c[nH]cc3cc3[nH]c(C#Cc4cc5c(C#Cc6nnc(C#CC7=c8cnccc8=NC7=C7C=CC=C7)s6)c6c[nH]cc6cc5[nH]4)cc23)s1)C1=c2cnccc2=NC1=C1C=CC=C1","C(#Cc1nnc(C#Cc2c3c[nH]cc3cc3[nH]c(C#Cc4cc5c(C#Cc6nnc(C#CC7=c8cnccc8=NC7=C7C=CC=N7)s6)c6c[nH]cc6cc5[nH]4)cc23)s1)C1=c2cnccc2=NC1=C1C=CC=N1",{},"[chr5,CH1r5:1]>>[n:1]",-0.0978163366],[0.161330255,0,53.7264370068,12,"completed",-5.15645,-4.08982,12,0,"C(#Cc1cnc(C#Cc2c3c[nH]cc3cc3[nH]c(C#Cc4cc5c(C#Cc6ncc(C#CC7=c8cnccc8=NC7=C7C=CC=C7)s6)c6c[nH]cc6cc5[nH]4)cc23)s1)C1=c2cnccc2=NC1=C1C=CC=C1","C(#Cc1cnc(C#Cc2c3c[nH]cc3cc3[nH]c(C#Cc4cc5c(C#Cc6ncc(C#CC7=c8cnccc8=NC7=C7C=CC=N7)s6)c6c[nH]cc6cc5[nH]4)cc23)s1)C1=c2cnccc2=NC1=C1C=CC=N1",{},"[chr5,CH1r5:1]>>[n:1]",-0.0666930675],[0.1597772711,0,52.2193760844,12,"completed",-5.20294,-3.05594,13,0,"C(#Cc1nc2c(C#Cc3ncc(C#Cc4[nH]nc5cc6ccccc6cc45)s3)c3c[nH]cc3cc2[nH]1)c1nc2c(C#Cc3ncc(C#Cc4[nH]nc5cc6ccccc6cc45)s3)c3c[nH]cc3cc2[nH]1","C(#Cc1nc2c(C#Cc3nnc(C#Cc4[nH]nc5cc6ccccc6cc45)s3)c3c[nH]cc3cc2[nH]1)c1nc2c(C#Cc3nnc(C#Cc4[nH]nc5cc6ccccc6cc45)s3)c3c[nH]cc3cc2[nH]1",{},"[chr5,CH1r5:1]>>[n:1]",-0.0889899916],[0.1597344705,0,69.025704026,12,"completed",-5.34296,-4.17833,12,0,"C(#Cc1cnc(C#Cc2c3c[nH]cc3cc3oc(C#Cc4cc5c(C#Cc6ncc(C#CC7=c8cnccc8=NC7=C7C=CC=C7)s6)c6c[nH]cc6cc5o4)cc23)s1)C1=c2cnccc2=NC1=C1C=CC=C1","C(#Cc1cnc(C#Cc2c3c[nH]cc3cc3oc(C#Cc4cc5c(C#Cc6ncc(C#CC7=c8cnccc8=NC7=C7C=CC=N7)s6)c6c[nH]cc6cc5o4)cc23)s1)C1=c2cnccc2=NC1=C1C=CC=N1",{},"[chr5,CH1r5:1]>>[n:1]",-0.1835457245],[0.1542029623,0,71.3368260185,12,"completed",-5.11095,-3.07015,13,0,"C(#Cc1nc2c(C#Cc3ncc(C#Cc4snc5ncccc45)s3)c3c[nH]cc3cc2[nH]1)c1nc2c(C#Cc3ncc(C#Cc4snc5ncccc45)s3)c3c[nH]cc3cc2[nH]1","C(#Cc1nc2c(C#Cc3ccc(C#Cc4snc5ncccc45)s3)c3c[nH]cc3cc2[nH]1)c1nc2c(C#Cc3ccc(C#Cc4snc5ncccc45)s3)c3c[nH]cc3cc2[nH]1",{},"[nr5:0]>>[ch&r5:0]",-0.0717474388],[0.152996192,0,77.5146719825,12,"completed",-5.12122,-2.99752,12,0,"C(#Cc1nc2c(C#Cc3ncc(C#Cc4[nH]nc5cc6ccccc6cc45)s3)c3c[nH]cc3cc2[nH]1)c1nc2c(C#Cc3ncc(C#Cc4[nH]nc5cc6ccccc6cc45)s3)c3c[nH]cc3cc2[nH]1","O=c1ccc2cc3n[nH]c(C#Cc4cnc(C#Cc5c6c[nH]cc6cc6[nH]c(C#Cc7nc8c(C#Cc9ncc(C#Cc%10[nH]nc%11cc%12ccc(=O)oc%12cc%10%11)s9)c9c[nH]cc9cc8[nH]7)nc56)s4)c3cc2o1",{},"[c:1]1[c:2][ch:3][ch:4][c:5][c:6]1>>[c:1]1[c:2][o:3][c:4](=O)[c:5][c:6]1",-0.0789250638],[0.1524914069,0,103.6482749623,12,"completed",-5.47812,-3.40995,12,0,"C(#Cc1nccc2cc3ccccc3nc12)c1cnc(C#Cc2c3c(cc4sc(C#Cc5cc6c(C#Cc7ncc(C#Cc8nccc9cc%10ccccc%10nc89)o7)c7c(cc6s5)SCS7)cc24)SCS3)o1","C(#Cc1nccc2cc3c(nc12)=CCC=3)c1cnc(C#Cc2c3c(cc4sc(C#Cc5cc6c(C#Cc7ncc(C#Cc8nccc9cc%10c(nc89)=CCC=%10)o7)c7c(cc6s5)SCS7)cc24)SCS3)o1",{},"[c:0]1[ch:1][ch][c:3][c!r5:4][c!r5:5]1>>[c:0]1[CH2:1][c:3][c:4][c:5]1",-0.2842544367],[0.1510183987,0,88.0283667066,12,"completed",-5.07965,-2.75777,12,0,"C(#Cc1c2c3c(cc(Nc4cc5c6c(c(C#Cc7ccccc7)c7c(c6n4)=CCC=7)C=N5)nc3c3c1=CCC=3)N=C2)c1ccccc1","C(#Cc1c2c3c(cc(Nc4cc5c6c(c(C#Cc7ccccc7)c7c[nH]cc7c6n4)C=N5)nc3c3c[nH]cc13)N=C2)c1ccccc1",{},"[#6H2r5:1]>>[NH:1]",-0.0891735015],[0.1508839893,0,59.3952410272,12,"completed",-5.23916,-3.30342,12,0,"C(#Cc1nc2c(C#Cc3ncc(C#Cc4snc5ncccc45)s3)c3c[nH]cc3cc2[nH]1)c1nc2c(C#Cc3ncc(C#Cc4snc5ncccc45)s3)c3c[nH]cc3cc2[nH]1","C(#Cc1nc2c(C#Cc3ncc(C#Cc4snc5nc6ccccc6cc45)s3)c3c[nH]cc3cc2[nH]1)c1nc2c(C#Cc3ncc(C#Cc4snc5nc6ccccc6cc45)s3)c3c[nH]cc3cc2[nH]1",{},"[cH&r6:1][cH&r6:2]>>[c:1]2cccc[c:2]2",-0.1140915965],[0.1503595522,0,72.6047530188,12,"completed",-5.2834,-3.16628,13,0,"C(#Cc1nc2c(C#Cc3ncc(C#Cc4[nH]nc5cc6ccccc6cc45)s3)c3c[nH]cc3cc2[nH]1)c1nc2c(C#Cc3ncc(C#Cc4[nH]nc5cc6ccccc6cc45)s3)c3c[nH]cc3cc2[nH]1","O=c1ccc2cc3c(C#Cc4cnc(C#Cc5c6c[nH]cc6cc6[nH]c(C#Cc7nc8c(C#Cc9ncc(C#Cc%10[nH]nc%11cc%12oc(=O)ccc%12cc%10%11)s9)c9c[nH]cc9cc8[nH]7)nc56)s4)[nH]nc3cc2o1",{},"[c:1]1[c:2][ch:3][ch:4][c:5][c:6]1>>[c:1]1[c:2][o:3][c:4](=O)[c:5][c:6]1",-0.1474885574],[0.1503258197,0,120.9706879163,12,"completed",-5.41734,-4.11126,12,0,"C(#Cc1[nH]cc2c1ccc1nc(C#CC3=CN=CC3=C3C=CC=N3)c(Nc3cc4c(ccc5c(C#CC6=CN=CC6)[nH]cc54)nc3C#CC3=CN=CC3=C3C=CC=N3)cc12)C1=CN=CC1","C(#Cc1[nH]cc2c1ccc1nc(C#CC3=CN=NC3=C3C=CC=N3)c(Nc3cc4c(ccc5c(C#CC6=CN=CC6)[nH]cc54)nc3C#CC3=CN=NC3=C3C=CC=N3)cc12)C1=CN=CC1",{},"[chr5,CH1r5:1]>>[n:1]",-0.2529410967],[0.1495646289,0,69.8859450058,12,"completed",-5.22094,-3.88687,12,0,"C(#Cc1cc2c(C#Cc3nnc(C#Cc4snc5ccnnc45)o3)c3c[nH]cc3cc2[nH]1)c1cc2c(C#Cc3nnc(C#Cc4snc5ccnnc45)o3)c3c[nH]cc3cc2[nH]1","C(#Cc1cc2c(C#Cc3nnc(C#Cc4snc5ncnnc45)o3)c3c[nH]cc3cc2[nH]1)c1cc2c(C#Cc3nnc(C#Cc4snc5ncnnc45)o3)c3c[nH]cc3cc2[nH]1",{},"[ch&r6:0]>>[nr6:0]",-0.1097771482],[0.1490844194,0,72.1628070169,12,"completed",-5.18584,-3.12059,12,0,"C(#Cc1nc2c(C#Cc3ncc(C#Cc4snc5ccnc(-c6ccccc6)c45)s3)c3c[nH]cc3cc2[nH]1)c1nc2c(C#Cc3ncc(C#Cc4snc5ccnc(-c6ccccc6)c45)s3)c3c[nH]cc3cc2[nH]1","C(#Cc1nc2c(C#Cc3ncc(C#Cc4snc5ccnc(-c6ccccn6)c45)s3)c3c[nH]cc3cc2[nH]1)c1nc2c(C#Cc3ncc(C#Cc4snc5ccnc(-c6ccccn6)c45)s3)c3c[nH]cc3cc2[nH]1",{},"[ch&r6:0]>>[nr6:0]",-0.0939044113],[0.1484466814,0,114.8564514006,12,"completed",-5.03607,-3.10457,12,0,"C(#Cc1ccc(C#Cc2c3c[nH]cc3nc3oc(C#Cc4cc5c(C#Cc6ccc(C#CC7=c8cncnc8=CC7)s6)c6c[nH]cc6nc5o4)cc23)s1)C1=c2cncnc2=CC1","C(#Cc1ccc(C#Cc2c3c[nH]cc3nc3oc(C#Cc4cc5c(C#Cc6ccc(C#CC7=c8cccnc8=CC7)s6)c6c[nH]cc6nc5o4)cc23)s1)C1=c2cccnc2=CC1",{},"[nr6:0]>>[ch&r6:0]",-0.1232666071],[0.1477947718,0,64.727089979,12,"completed",-5.12169,-3.10794,13,0,"C(#Cc1nc2c(C#Cc3ncc(C#Cc4snc5ccncc45)s3)c3c[nH]cc3cc2[nH]1)c1nc2c(C#Cc3ncc(C#Cc4snc5ccncc45)s3)c3c[nH]cc3cc2[nH]1","C(#Cc1nc2c(C#Cc3ccc(C#Cc4snc5ccncc45)s3)c3c[nH]cc3cc2[nH]1)c1nc2c(C#Cc3ccc(C#Cc4snc5ccncc45)s3)c3c[nH]cc3cc2[nH]1",{},"[nr5:0]>>[ch&r5:0]",-0.0664839805],[0.1477120827,0,112.7187105012,12,"completed",-5.19025,-1.97413,12,0,"C(#Cc1cc2c(cc1Nc1cc3c4cscc4c4cc5[nH]ccc5nc4c3cc1C#Cc1cccs1)c1cscc1c1cc3[nH]ccc3nc21)c1cccs1","C(#Cc1cc2c(cc1Nc1cc3c4cscc4c4cc5[nH]ccc5nc4c3cc1C#Cc1cncs1)c1cscc1c1cc3[nH]ccc3nc21)c1cncs1",{},"[chr5,CH1r5:1]>>[n:1]",-0.129215279],[0.1474007197,0,125.1846870291,12,"completed",-5.36666,-3.63885,15,0,"C(#Cc1nccc2cc3ccccc3nc12)c1cnc(C#Cc2c3c(cc4sc(C#Cc5cc6c(C#Cc7ncc(C#Cc8nccc9cc%10ccccc%10nc89)o7)c7c(cc6s5)=NCC=7)cc24)=NCC=3)o1","C(#Cc1nccc2cc3c(nc12)=CCC=3)c1cnc(C#Cc2c3c(cc4sc(C#Cc5cc6c(C#Cc7ncc(C#Cc8nccc9cc%10c(nc89)=CCC=%10)o7)c7c(cc6s5)=NCC=7)cc24)=NCC=3)o1",{},"[c:0]1[ch:1][ch][c:3][c!r5:4][c!r5:5]1>>[c:0]1[CH2:1][c:3][c:4][c:5]1",-0.2247529936],[0.1472171706,0,75.1333919179,12,"completed",-5.21317,-3.78876,12,0,"C(#Cc1cc2c(C#Cc3nnc(C#Cc4snc5ccnnc45)o3)c3c[nH]cc3cc2[nH]1)c1cc2c(C#Cc3nnc(C#Cc4snc5ccnnc45)o3)c3c[nH]cc3cc2[nH]1","C(#Cc1cc2c(C#Cc3nnc(C#Cc4snc5cnnnc45)o3)c3c[nH]cc3cc2[nH]1)c1cc2c(C#Cc3nnc(C#Cc4snc5cnnnc45)o3)c3c[nH]cc3cc2[nH]1",{},"[ch&r6:0]>>[nr6:0]",-0.1091818508],[0.146872603,0,125.0313179917,12,"completed",-5.1821,-3.04044,12,0,"C(#Cc1cc2c(C#Cc3ccc(C#Cc4cc5ccccc5c5ncncc45)s3)c3c[nH]cc3cc2o1)c1cc2c(C#Cc3ccc(C#Cc4cc5ccccc5c5ncncc45)s3)c3c[nH]cc3cc2o1","C(#Cc1cc2c(C#Cc3ccc(C#Cc4cc5ccccc5c5ncncc45)s3)c3c[nH]cc3nc2o1)c1cc2c(C#Cc3ccc(C#Cc4cc5ccccc5c5ncncc45)s3)c3c[nH]cc3nc2o1",{},"[ch&r6:0]>>[nr6:0]",-0.1376067999],[0.146633593,0,132.9720403883,12,"completed",-5.16759,-3.05384,12,0,"C(#Cc1ccc(C#Cc2c3c[nH]cc3nc3oc(C#Cc4cc5c(C#Cc6ccc(C#CC7=c8cncnc8=CC7)s6)c6c[nH]cc6nc5o4)cc23)s1)C1=c2cncnc2=CC1","C(#Cc1cc2c(C#Cc3ccc(C#Cc4[nH]cc5ncncc45)s3)c3c[nH]cc3nc2o1)c1cc2c(C#Cc3ccc(C#Cc4[nH]cc5ncncc45)s3)c3c[nH]cc3nc2o1",{},"[#6H2r5:1]>>[NH:1]",-0.1411385259],[0.1462928646,0,76.4271102962,12,"completed",-5.20686,-2.64923,12,0,"C(#CC1=CCC(C=Cc2nc3c(cc2C#Cc2ccccc2)=CCC=3)=C1)C1=CCC(C=Cc2nc3c(cc2C#Cc2ccccc2)=CCC=3)=C1","C(#CC1=CCC(C=Cc2nc3c(cc2C#CC2=CC=CC2)=CCC=3)=C1)C1=CCC(C=Cc2nc3c(cc2C#CC2=CC=CC2)=CCC=3)=C1",{},"[c:0]1[ch:1][ch][c:3][c!r5:4][c!r5:5]1>>[c:0]1[CH2:1][c:3][c:4][c:5]1",-0.1069413035],[0.1453892896,0,100.3887900151,12,"completed",-4.99753,-2.90799,12,0,"C(#Cc1nccc2cc3ccccc3nc12)c1cnc(C#Cc2c3c(cc4sc(C#Cc5cc6c(C#Cc7ncc(C#Cc8nccc9cc%10ccccc%10nc89)o7)c7c(cc6s5)=CCC=7)cc24)=CCC=3)o1","C(#Cc1nccc2cc3ccccc3nc12)c1cnc(C#Cc2c3c[nH]cc3cc3sc(C#Cc4cc5c(C#Cc6ncc(C#Cc7nccc8cc9ccccc9nc78)o6)c6c[nH]cc6cc5s4)cc23)o1",{},"[#6H2r5:1]>>[NH:1]",-0.1233813544],[0.1450402684,0,143.4910449898,12,"completed",-5.28542,-3.50546,13,0,"C(#Cc1nccc2cc3ccccc3nc12)c1cnc(C#Cc2c3c(cc4sc(C#Cc5cc6c(C#Cc7ncc(C#Cc8nccc9cc%10ccccc%10nc89)o7)c7c(cc6s5)=CCC=7)cc24)=CCC=3)o1","C(#Cc1c2c(cc3sc(C#Cc4cc5c(C#Cc6nnc(C#Cc7nccc8cc9ccccc9nc78)o6)c6c(cc5s4)=CCC=6)cc13)=CCC=2)c1nnc(C#Cc2nccc3cc4ccccc4nc23)o1",{},"[chr5,CH1r5:1]>>[n:1]",-0.1934842692],[0.1445487186,0,79.6611980186,12,"completed",-4.9604,-2.24193,15,0,"C(#Cc1cc2ccc3c(C=CC4=CCN=N4)[nH]cc3c2cc1Nc1cc2c(ccc3c(C=CC4=CCN=N4)[nH]cc32)cc1C#Cc1cncs1)c1cncs1","C(#Cc1cc2ccc3c(C=Cc4csnn4)[nH]cc3c2cc1Nc1cc2c(ccc3c(C=Cc4csnn4)[nH]cc32)cc1C#Cc1cncs1)c1cncs1",{},"[#6H2r5:1]>>[S:1]",-0.1260757902],[0.1438769115,0,137.0594627078,12,"completed",-4.7838,-2.78569,12,0,"C(#CC1=CCC(C=Cc2ccc3c(n2)=C(C#Cc2ccccc2)CC=3)=C1)C1=CCC(C=Cc2ccc3c(n2)=C(C#Cc2ccccc2)CC=3)=C1","C(#CC1=CCC(C=Cc2ccc3c(n2)=C(C#CC2=CC=CC2)CC=3)=C1)C1=CCC(C=Cc2ccc3c(n2)=C(C#CC2=CC=CC2)CC=3)=C1",{},"[c:0]1[ch:1][ch][c:3][c!r5:4][c!r5:5]1>>[c:0]1[CH2:1][c:3][c:4][c:5]1",-0.2603395704],[0.1438337596,0,124.5777897129,12,"completed",-5.41878,-4.16253,14,0,"C(#Cc1[nH]cc2c1ccc1nc(C#CC3=CN=CC3=C3C=CC=N3)c(Nc3cc4c(ccc5c(C#CC6=CN=CC6)[nH]cc54)nc3C#CC3=CN=CC3=C3C=CC=N3)cc12)C1=CN=CC1","C(#Cc1[nH]cc2c1ccc1nc(C#CC3=NN=CC3=C3C=CC=N3)c(Nc3cc4c(ccc5c(C#CC6=CN=CC6)[nH]cc54)nc3C#CC3=NN=CC3=C3C=CC=N3)cc12)C1=CN=CC1",{},"[chr5,CH1r5:1]>>[n:1]",-0.2555655748],[0.143729713,0,83.7023980275,12,"completed",-5.02351,-2.9216,12,0,"C(#Cc1cc2c(C#Cc3ccc(C#Cc4cc5ccccc5c5ncncc45)s3)c3c[nH]cc3cc2o1)c1cc2c(C#Cc3ccc(C#Cc4cc5ccccc5c5ncncc45)s3)c3c[nH]cc3cc2o1","C(#Cc1cc2c(C#Cc3ccc(C#Cc4cc5cnccc5c5ncncc45)s3)c3c[nH]cc3cc2o1)c1cc2c(C#Cc3ccc(C#Cc4cc5cnccc5c5ncncc45)s3)c3c[nH]cc3cc2o1",{},"[ch&r6:0]>>[nr6:0]",-0.0993626906],[0.1434634777,0,124.5715139667,12,"completed",-5.24557,-3.23729,14,0,"C(#Cc1ccc(C#Cc2c3c[nH]cc3nc3oc(C#Cc4cc5c(C#Cc6ccc(C#CC7=c8cncnc8=CC7)s6)c6c[nH]cc6nc5o4)cc23)s1)C1=c2cncnc2=CC1","C(#Cc1cc2c(C#Cc3ccc(C#Cc4scc5ncncc45)s3)c3c[nH]cc3nc2o1)c1cc2c(C#Cc3ccc(C#Cc4scc5ncncc45)s3)c3c[nH]cc3nc2o1",{},"[#6H2r5:1]>>[S:1]",-0.1609393311],[0.1433634402,0,97.534786968,12,"completed",-5.08566,-3.43909,12,0,"C(#Cc1nccc2cc3ccccc3nc12)c1cnc(C#Cc2c3c(cc4sc(C#Cc5cc6c(C#Cc7ncc(C#Cc8nccc9cc%10ccccc%10nc89)o7)c7c(cc6s5)=CCC=7)cc24)=CCC=3)o1","C(#Cc1nccc2cc3cnccc3nc12)c1cnc(C#Cc2c3c(cc4sc(C#Cc5cc6c(C#Cc7ncc(C#Cc8nccc9cc%10cnccc%10nc89)o7)c7c(cc6s5)=CCC=7)cc24)=CCC=3)o1",{},"[ch&r6:0]>>[nr6:0]",-0.0980499674],[0.1432930475,0,81.7859180097,12,"completed",-5.06861,-2.99005,12,0,"C(#Cc1cc2c(C#Cc3ccc(C#Cc4cc5ccccc5c5ncncc45)s3)c3c[nH]cc3cc2o1)c1cc2c(C#Cc3ccc(C#Cc4cc5ccccc5c5ncncc45)s3)c3c[nH]cc3cc2o1","C(#Cc1cc2c(C#Cc3ccc(C#Cc4cc5ccncc5c5ncncc45)s3)c3c[nH]cc3cc2o1)c1cc2c(C#Cc3ccc(C#Cc4cc5ccncc5c5ncncc45)s3)c3c[nH]cc3cc2o1",{},"[ch&r6:0]>>[nr6:0]",-0.0846861802],[0.1432611297,0,74.3432595918,12,"completed",-5.04816,-2.89858,13,0,"C(#Cc1nc2c(C#Cc3ncc(C#Cc4[nH]nc5cc6ccccc6cc45)s3)c3c[nH]cc3cc2[nH]1)c1nc2c(C#Cc3ncc(C#Cc4[nH]nc5cc6ccccc6cc45)s3)c3c[nH]cc3cc2[nH]1","C(#Cc1nc2c(C#Cc3ncc(C#Cc4[nH]nc5cc6c(cc45)CC=C6)s3)c3c[nH]cc3cc2[nH]1)c1nc2c(C#Cc3ncc(C#Cc4[nH]nc5cc6c(cc45)CC=C6)s3)c3c[nH]cc3cc2[nH]1",{},"[c:0]1[ch:1][ch][c:3][c!r5:4][c!r5:5]1>>[c:0]1[CH2:1][c:3][c:4][c:5]1",-0.0827268952],[0.1430948754,0,89.7581311001,12,"completed",-5.18597,-3.0351,12,9,"C1=Nc2cc(Nc3cc4c5c(cc6c(c5n3)=CCC=6)C=N4)nc3c4c(cc1c23)=CCC=4","C(#Cc1ccccc1)C1=c2cc3c4c(cc(Nc5cc6c7c(cc8c(c7n5)=CCC=8C#Cc5ccccc5)C=N6)nc4c2=CC1)N=C3",{},"[ch&r6,CH1&r5:1]>>[*:1](-C#C-c1ccccc1)",-0.1080649533],[0.14305025,0,65.8152546966,12,"completed",-5.23018,-3.54101,12,0,"C(#Cc1cc2c(C#Cc3nnc(C#Cc4snc5ccncc45)o3)c3c[nH]cc3cc2[nH]1)c1cc2c(C#Cc3nnc(C#Cc4
[truncated: 129,592 more chars]
