# Supplementary material for: Active discovery of organic semiconductors
Source: Nat Commun. 2021 Apr 23;12:2422. doi: 10.1038/s41467-021-22611-4 (PMC8065160; doi:10.1038/s41467-021-22611-4)
Supplement: Supplementary file 6 — Source Data [file 41467_2021_22611_MOESM6_ESM.zip › data/df_population_b3lyp_run_SI.json]

{"columns":["Fi_scores","XTB1_lamda_h","added_in_round","calc_status","ehomo_gfn1_b3lyp","finished_in_round","generation","molecule_last_gen","molecule_smiles","morgan_fp_bitvect","operation","utility_function"],"index":[0,1,2,3,4,5,6,7,8,9,10,11,12,13,14,15,16,17,18,19,20,21,22,23,24,25,26,27,28,29,30,31,32,33,34,35,36,37,38,39,40,41,42,43,44,45,46,47,48,49,50,51,52,53,54,55,56,57,58,59,60,61,62,63,64,65,66,67,68,69,70,71,72,73,74,75,76,77,78,79,80,81,82,83,84,85,86,87,88,89,90,91,92,93,94,95,96,97,98,99,100,101,102,103,104,105,106,107,108,109,110,111,112,113,114,115,116,117,118,119,120,121,122,123,124,125,126,127,128,129,130,131,132,133,134,135,136,137,138,139,140,141,142,143,144,145,146,147,148,149,150,151,152,153,154,155,156,157,158,159,160,161,162,163,164,165,166,167,168,169,170,171,172,173,174,175,176,177,178,179,180,181,182,183,184,185,186,187,188,189,190,191,192,193,194,195,196,197,198,199,200,201,202,203,204,205,206,207,208,209,210,211,212,213,214,215,216,217,218,219,220,221,222,223,224,225,226,227,228,229,230,231,232,233,234,235,236,237,238,239,240,241,242,243,244,245,246,247,248,249,250,251,252,253,254,255,256,257,258,259,260,261,262,263,264,265,266,267,268,269,270,271,272,273,274,275,276,277,278,279,280,281,282,283,284,285,286,287,288,289,290,291,292,293,294,295,296,297,298,299,300,301,302,303,304,305,306,307,308,309,310,311,312,313,314,315,316,317,318,319,320,321,322,323,324,325,326,327,328,329,330,331,332,333,334,335,336,337,338,339,340,341,342,343,344,345,346,347,348,349,350,351,352,353,354,355,356,357,358,359,360,361,362,363,364,365,366,367,368,369,370,371,372,373,374,375,376,377,378,379,380,381,382,383,384,385,386,387,388,389,390,391,392,393,394,395,396,397,398,399,400,401,402,403,404,405,406,407,408,409,410,411,412,413,414,415,416,417,418,419,420,421,422,423,424,425,426,427,428,429,430,431,432,433,434,435,436,437,438,439,440,441,442,443,444,445,446,447,448,449,450,451,452,453,454,455,456,457,458,459,460,461,462,463,464,465,466,467,468,469,470,471,472,473,474,475,476,477,478,479,480,481,482,483,484,485,486,487,488,489,490,491,492,493,494,495,496,497,498,499,500,501,502,503,504,505,506,507,508,509,510,511,512,513,514,515,516,517,518,519,520,521,522,523,524,525,526,527,528,529,530,531,532,533,534,535,536,537,538,539,540,541,542,543,544,545,546,547,548,549,550,551,552,553,554,555,556,557,558,559,560,561,562,563,564,565,566,567,568,569,570,571,572,573,574,575,576,577,578,579,580,581,582,583,584,585,586,587,588,589,590,591,592,593,594,595,596,597,598,599,600,601,602,603,604,605,606,607,608,609,610,611,612,613,614,615,616,617,618,619,620,621,622,623,624,625,626,627,628,629,630,631,632,633,634,635,636,637,638,639,640,641,642,643,644,645,646,647,648,649,650,651,652,653,654,655,656,657,658,659,660,661,662,663,664,665,666,667,668,669,670,671,672,673,674,675,676,677,678,679,680,681,682,683,684,685,686,687,688,689,690,691,692,693,694,695,696,697,698,699,700,701,702,703,704,705,706,707,708,709,710,711,712,713,714,715,716,717,718,719,720,721,722,723,724,725,726,727,728,729,730,731,732,733,734,735,736,737,738,739,740,741,742,743,744,745,746,747,748,749,750,751,752,753,754,755,756,757,758,759,760,761,762,763,764,765,766,767,768,769,770,771,772,773,774,775,776,777,778,779,780,781,782,783,784,785,786,787,788,789,790,791,792,793,794,795,796,797,798,799,800,801,802,803,804,805,806,807,808,809,810,811,812,813,814,815,816,817,818,819,820,821,822,823,824,825,826,827,828,829,830,831,832,833,834,835,836,837,838,839,840,841,842,843,844,845,846,847,848,849,850,851,852,853,854,855,856,857,858,859,860,861,862,863,864,865,866,867,868,869,870,871,872,873,874,875,876,877,878,879,880,881,882,883,884,885,886,887,888,889,890,891,892,893,894,895,896,897,898,899,900,901,902,903,904,905,906,907,908,909,910,911,912,913,914,915,916,917,918,919,920,921,922,923,924,925,926,927,928,929,930,931,932,933,934,935,936,937,938,939,940,941,942,943,944,945,946,947,948,949,950,951,952,953,954,955,956,957,958,959,960,961,962,963,964,965,966,967,968,969,970,971,972,973,974,975,976,977,978,979,980,981,982,983,984,985,986,987,988,989,990,991,992,993,994,995,996,997,998,999,1000,1001,1002,1003,1004,1005,1006,1007,1008,1009,1010,1011,1012,1013,1014,1015,1016,1017,1018,1019,1020,1021,1022,1023,1024,1025,1026,1027,1028,1029,1030,1031,1032,1033,1034,1035,1036,1037,1038,1039,1040,1041,1042,1043,1044,1045,1046,1047,1048,1049,1050,1051,1052,1053,1054,1055,1056,1057,1058,1059,1060,1061,1062,1063,1064,1065,1066,1067,1068,1069,1070,1071,1072,1073,1074,1075,1076,1077,1078,1079,1080,1081,1082,1083,1084,1085,1086,1087,1088,1089,1090,1091,1092,1093,1094,1095,1096,1097,1098,1099,1100,1101,1102,1103,1104,1105,1106,1107,1108,1109,1110,1111,1112,1113,1114,1115,1116,1117,1118,1119,1120,1121,1122,1123,1124,1125,1126,1127,1128,1129,1130,1131,1132,1133,1134,1135,1136,1137,1138,1139,1140,1141,1142,1143,1144,1145,1146,1147,1148,1149,1150,1151,1152,1153,1154,1155,1156,1157,1158,1159,1160,1161,1162,1163,1164,1165,1166,1167,1168,1169,1170,1171,1172,1173,1174,1175,1176,1177,1178,1179,1180,1181,1182,1183,1184,1185,1186,1187,1188,1189,1190,1191,1192,1193,1194,1195,1196,1197,1198,1199,1200,1201,1202,1203,1204,1205,1206,1207,1208,1209,1210,1211,1212,1213,1214,1215,1216,1217,1218,1219,1220,1221,1222,1223,1224,1225,1226,1227,1228,1229,1230,1231,1232,1233,1234,1235,1236,1237,1238,1239,1240,1241,1242,1243,1244,1245,1246,1247,1248,1249,1250,1251,1252,1253,1254,1255,1256,1257,1258,1259,1260,1261,1262,1263,1264,1265,1266,1267,1268,1269,1270,1271,1272,1273,1274,1275,1276,1277,1278,1279,1280,1281,1282,1283,1284,1285,1286,1287,1288,1289,1290,1291,1292,1293,1294,1295,1296,1297,1298,1299,1300,1301,1302,1303,1304,1305,1306,1307,1308,1309,1310,1311,1312,1313,1314,1315,1316,1317,1318,1319,1320,1321,1322,1323,1324,1325,1326,1327,1328,1329,1330,1331,1332,1333,1334,1335,1336,1337,1338,1339,1340,1341,1342,1343,1344,1345,1346,1347,1348,1349,1350,1351,1352,1353,1354,1355,1356,1357,1358,1359,1360,1361,1362,1363,1364,1365,1366,1367,1368,1369,1370,1371,1372,1373,1374,1375,1376,1377,1378,1379,1380,1381,1382,1383,1384,1385,1386,1387,1388,1389,1390,1391,1392,1393,1394,1395,1396,1397,1398,1399,1400,1401,1402,1403,1404,1405,1406,1407,1408,1409,1410,1411,1412,1413,1414,1415,1416,1417,1418,1419,1420,1421,1422,1423,1424,1425,1426,1427,1428,1429,1430,1431,1432,1433,1434,1435,1436,1437,1438,1439,1440,1441,1442,1443,1444,1445,1446,1447,1448,1449,1450,1451,1452,1453,1454,1455,1456,1457,1458,1459,1460,1461,1462,1463,1464,1465,1466,1467,1468,1469,1470,1471,1472,1473,1474,1475,1476,1477,1478,1479,1480,1481,1482,1483,1484,1485,1486,1487,1488,1489,1490,1491,1492,1493,1494,1495,1496,1497,1498,1499,1500,1501,1502,1503,1504,1505,1506,1507,1508,1509,1510,1511,1512,1513,1514,1515,1516,1517,1518,1519,1520,1521,1522,1523,1524,1525,1526,1527,1528,1529,1530,1531,1532,1533,1534,1535,1536,1537,1538,1539,1540,1541,1542,1543,1544,1545,1546,1547,1548,1549,1550,1551,1552,1553,1554,1555,1556,1557,1558,1559,1560,1561,1562,1563,1564,1565,1566,1567,1568,1569,1570,1571,1572,1573,1574,1575,1576,1577,1578,1579,1580,1581,1582,1583,1584,1585,1586,1587,1588,1589,1590,1591,1592,1593,1594,1595,1596,1597,1598,1599,1600,1601,1602,1603,1604,1605,1606,1607,1608,1609,1610,1611,1612,1613,1614,1615,1616,1617,1618,1619,1620,1621,1622,1623,1624,1625,1626,1627,1628,1629,1630,1631,1632,1633,1634,1635,1636,1637,1638,1639,1640,1641,1642,1643,1644,1645,1646,1647,1648,1649,1650,1651,1652,1653,1654,1655,1656,1657,1658,1659,1660,1661,1662,1663,1664,1665,1666,1667,1668,1669,1670,1671,1672,1673,1674,1675,1676,1677,1678,1679,1680,1681,1682,1683,1684,1685,1686,1687,1688,1689,1690,1691,1692,1693,1694,1695,1696,1697,1698,1699,1700,1701,1702,1703,1704,1705,1706,1707,1708,1709,1710,1711,1712,1713,1714,1715,1716,1717,1718,1719,1720,1721,1722,1723,1724,1725,1726,1727,1728,1729,1730,1731,1732,1733,1734,1735,1736,1737,1738,1739,1740,1741,1742,1743,1744,1745,1746,1747,1748,1749,1750,1751,1752,1753,1754,1755,1756,1757,1758,1759,1760,1761,1762,1763,1764,1765,1766,1767,1768,1769,1770,1771,1772,1773,1774,1775,1776,1777,1778,1779,1780,1781,1782,1783,1784,1785,1786,1787,1788,1789,1790,1791,1792,1793,1794,1795,1796,1797,1798,1799,1800,1801,1802,1803,1804,1805,1806,1807,1808,1809,1810,1811,1812,1813,1814],"data":[[null,293.171013911,1,"completed",-7.06627,1.0,1,"none","c1ccccc1",[],"none",-1.4072654059],[null,369.3979770978,1,"completed",-6.39709,1.0,1,"c1ccccc1","c1ccc(-c2ccccc2)cc1",[],"[cH&r6,CH&r5:1]>>[#6:1](-[c]1[ch]ccc[ch]1)",-0.9802304193],[null,185.9259235025,1,"completed",-6.13021,1.0,1,"c1ccccc1","c1ccc2ccccc2c1",[],"[cH&r6:1][cH&r6:2]>>[c:1]2cccc[c:2]2",-0.7447291082],[null,360.4896712804,1,"completed",-6.13633,1.0,1,"c1ccccc1","C1=CCC=C1",[],"[c:0]1[ch:1][ch][c:3][c!r5:4][c!r5:5]1>>[c:0]1[CH2:1][c:3][c:4][c:5]1",-0.81006354],[null,283.5968634026,1,"completed",-5.83598,1.0,1,"c1ccccc1","C(=Cc1ccccc1)c1ccccc1",[],"[ch&r6,CH1&r5:1]>>[*:1](-C=C-c1ccccc1)",-0.588084854],[null,724.8102115991,1,"completed",-6.49596,1.0,1,"c1ccccc1","C(#Cc1ccccc1)c1ccccc1",[],"[ch&r6,CH1&r5:1]>>[*:1](-C#C-c1ccccc1)",-1.216640851],[null,1070.7576783989,1,"completed",-7.19653,1.0,1,"c1ccccc1","c1ccncc1",[],"[ch&r6:0]>>[nr6:0]",-1.8166691074],[null,133.2873101965,1,"completed",-5.4516,1.0,1,"c1ccccc1","c1ccc(Nc2ccccc2)cc1",[],"[ch&r6,CH1&r5:1]>>[*:1](-N-c1ccccc1)",-0.2798938396],[null,287.198566788,1,"completed",-6.94995,1.0,1,"c1ccccc1","O=c1ccocc1",[],"[ch:1]1[c:2][c:3][ch:4][c:5][c:6]1>>[o:1]1[c:2][c:3][C:4](=O)[c:5][c:6]1",-1.3264303103],[null,237.3089832035,1,"completed",-6.48082,1.0,1,"O=c1ccocc1","O=c1c(-c2ccccc2)cocc1-c1ccccc1",[],"[cH&r6,CH&r5:1]>>[#6:1](-[c]1[ch]ccc[ch]1)",-0.9952792829],[null,178.1603515992,1,"completed",-6.65222,1.0,1,"O=c1ccocc1","O=c1cc(-c2ccccc2)oc(-c2ccccc2)c1",[],"[cH&r6,CH&r5:1]>>[#6:1](-[c]1[ch]ccc[ch]1)",-1.1010634431],[null,149.6498625929,1,"completed",-6.62191,1.0,1,"O=c1ccocc1","O=c1c2ccccc2oc2ccccc12",[],"[cH&r6:1][cH&r6:2]>>[c:1]2cccc[c:2]2",-1.0757964514],[null,199.7882557989,1,"completed",-5.87378,1.0,1,"O=c1ccocc1","O=c1c(C=Cc2ccccc2)cocc1C=Cc1ccccc1",[],"[ch&r6,CH1&r5:1]>>[*:1](-C=C-c1ccccc1)",-0.5773177084],[null,183.5298092046,1,"completed",-6.28171,1.0,1,"O=c1ccocc1","O=c1cc(C=Cc2ccccc2)oc(C=Cc2ccccc2)c1",[],"[ch&r6,CH1&r5:1]>>[*:1](-C=C-c1ccccc1)",-0.847312261],[null,145.2247812995,1,"completed",-6.52682,1.0,1,"O=c1ccocc1","O=c1cc(C#Cc2ccccc2)oc(C#Cc2ccccc2)c1",[],"[ch&r6,CH1&r5:1]>>[*:1](-C#C-c1ccccc1)",-1.0092768402],[null,161.3524131099,1,"completed",-6.11132,1.0,1,"O=c1ccocc1","O=c1c(C#Cc2ccccc2)cocc1C#Cc1ccccc1",[],"[ch&r6,CH1&r5:1]>>[*:1](-C#C-c1ccccc1)",-0.7260791906],[null,397.1516439015,1,"completed",-7.74842,1.0,1,"O=c1ccocc1","O=c1cnonc1",[],"[ch&r6:0]>>[nr6:0]",-1.8959568538],[null,699.4674665984,1,"completed",-7.90758,1.0,1,"O=c1ccocc1","O=c1ncocn1",[],"[ch&r6:0]>>[nr6:0]",-2.0860686495],[null,207.6606137998,1,"completed",-5.98441,1.0,1,"O=c1ccocc1","O=c1cc(Nc2ccccc2)oc(Nc2ccccc2)c1",[],"[ch&r6,CH1&r5:1]>>[*:1](-N-c1ccccc1)",-0.6529867105],[null,162.4206689958,1,"completed",-5.54612,1.0,1,"O=c1ccocc1","O=c1c(Nc2ccccc2)cocc1Nc1ccccc1",[],"[ch&r6,CH1&r5:1]>>[*:1](-N-c1ccccc1)",-0.3519968329],[null,178.7005710285,1,"completed",-6.35905,1.0,1,"O=c1ccocc1","O=c1cc[nH]cc1",[],"[o:1]>>[nH:1]",-0.8992693013],[null,156.1425877007,1,"completed",-5.27266,1.0,1,"c1ccc(Nc2ccccc2)cc1","c1ccc(-c2ccccc2Nc2ccccc2-c2ccccc2)cc1",[],"[cH&r6,CH&r5:1]>>[#6:1](-[c]1[ch]ccc[ch]1)",-0.1974541231],[null,184.4994573985,1,"completed",-5.34082,1.0,1,"c1ccc(Nc2ccccc2)cc1","c1ccc(-c2ccc(Nc3ccc(-c4ccccc4)cc3)cc2)cc1",[],"[cH&r6,CH&r5:1]>>[#6:1](-[c]1[ch]ccc[ch]1)",-0.2499144719],[null,156.765916101,1,"completed",-5.48605,1.0,1,"c1ccc(Nc2ccccc2)cc1","c1ccc(Nc2cc(-c3ccccc3)cc(-c3ccccc3)c2)cc1",[],"[cH&r6,CH&r5:1]>>[#6:1](-[c]1[ch]ccc[ch]1)",-0.3124140004],[null,142.8707189989,1,"completed",-5.48391,1.0,1,"c1ccc(Nc2ccccc2)cc1","c1ccc(-c2cccc(Nc3cccc(-c4ccccc4)c3)c2)cc1",[],"[cH&r6,CH&r5:1]>>[#6:1](-[c]1[ch]ccc[ch]1)",-0.3043544275],[null,301.7295389072,1,"completed",-5.51625,1.0,1,"c1ccc(Nc2ccccc2)cc1","c1ccc(Nc2c(-c3ccccc3)cccc2-c2ccccc2)cc1",[],"[cH&r6,CH&r5:1]>>[#6:1](-[c]1[ch]ccc[ch]1)",-0.419452149],[null,127.3168473999,1,"completed",-5.21644,1.0,1,"c1ccc(Nc2ccccc2)cc1","c1ccc2c(Nc3cccc4ccccc34)cccc2c1",[],"[cH&r6:1][cH&r6:2]>>[c:1]2cccc[c:2]2",-0.1511725296],[null,133.1265838016,1,"completed",-5.30305,1.0,1,"c1ccc(Nc2ccccc2)cc1","c1ccc2cc(Nc3ccc4ccccc4c3)ccc2c1",[],"[cH&r6:1][cH&r6:2]>>[c:1]2cccc[c:2]2",-0.1947435379],[null,185.3027169018,1,"completed",-4.7465,1.0,1,"c1ccc(Nc2ccccc2)cc1","C1=CCC(NC2=CC=CC2)=C1",[],"[c:0]1[ch:1][ch][c:3][c!r5:4][c!r5:5]1>>[c:0]1[CH2:1][c:3][c:4][c:5]1",-0.3091417141],[null,295.6205549017,1,"completed",-5.15507,1.0,1,"c1ccc(Nc2ccccc2)cc1","C1=CC(NC2=CCC=C2)=CC1",[],"[c:0]1[ch:1][ch][c:3][c!r5:4][c!r5:5]1>>[c:0]1[CH2:1][c:3][c:4][c:5]1",-0.2981233602],[null,139.9682996998,1,"completed",-5.4889,1.0,1,"c1ccc(Nc2ccccc2)cc1","C(=Cc1cc(C=Cc2ccccc2)cc(Nc2ccccc2)c1)c1ccccc1",[],"[ch&r6,CH1&r5:1]>>[*:1](-C=C-c1ccccc1)",-0.3061050438],[null,360.5349862046,1,"completed",-5.37578,1.0,1,"c1ccc(Nc2ccccc2)cc1","C(=Cc1ccccc1Nc1ccccc1C=Cc1ccccc1)c1ccccc1",[],"[ch&r6,CH1&r5:1]>>[*:1](-C=C-c1ccccc1)",-0.4089648327],[null,113.7957079918,1,"completed",-5.4762,1.0,1,"c1ccc(Nc2ccccc2)cc1","C(=Cc1cccc(Nc2cccc(C=Cc3ccccc3)c2)c1)c1ccccc1",[],"[ch&r6,CH1&r5:1]>>[*:1](-C=C-c1ccccc1)",-0.2868752669],[null,324.8613562027,1,"completed",-5.57014,1.0,1,"c1ccc(Nc2ccccc2)cc1","C(=Cc1cccc(C=Cc2ccccc2)c1Nc1ccccc1)c1ccccc1",[],"[ch&r6,CH1&r5:1]>>[*:1](-C=C-c1ccccc1)",-0.4624287992],[null,151.110599094,1,"completed",-5.12483,1.0,1,"c1ccc(Nc2ccccc2)cc1","C(=Cc1ccc(Nc2ccc(C=Cc3ccccc3)cc2)cc1)c1ccccc1",[],"[ch&r6,CH1&r5:1]>>[*:1](-C=C-c1ccccc1)",-0.1521069108],[null,111.4609379001,1,"completed",-5.59639,1.0,1,"c1ccc(Nc2ccccc2)cc1","C(#Cc1cccc(Nc2cccc(C#Cc3ccccc3)c2)c1)c1ccccc1",[],"[ch&r6,CH1&r5:1]>>[*:1](-C#C-c1ccccc1)",-0.3649123544],[null,114.2128387946,1,"completed",-5.34715,1.0,1,"c1ccc(Nc2ccccc2)cc1","C(#Cc1ccccc1Nc1ccccc1C#Cc1ccccc1)c1ccccc1",[],"[ch&r6,CH1&r5:1]>>[*:1](-C#C-c1ccccc1)",-0.2073048542],[null,133.451401096,1,"completed",-5.60449,1.0,1,"c1ccc(Nc2ccccc2)cc1","C(#Cc1cc(C#Cc2ccccc2)cc(Nc2ccccc2)c1)c1ccccc1",[],"[ch&r6,CH1&r5:1]>>[*:1](-C#C-c1ccccc1)",-0.3775172246],[null,218.6753868955,1,"completed",-5.55183,1.0,1,"c1ccc(Nc2ccccc2)cc1","C(#Cc1cccc(C#Cc2ccccc2)c1Nc1ccccc1)c1ccccc1",[],"[ch&r6,CH1&r5:1]>>[*:1](-C#C-c1ccccc1)",-0.384516054],[null,133.2057307009,1,"completed",-5.31363,1.0,1,"c1ccc(Nc2ccccc2)cc1","C(#Cc1ccc(Nc2ccc(C#Cc3ccccc3)cc2)cc1)c1ccccc1",[],"[ch&r6,CH1&r5:1]>>[*:1](-C#C-c1ccccc1)",-0.2002655172],[null,117.0968812003,1,"completed",-5.84311,1.0,1,"c1ccc(Nc2ccccc2)cc1","c1ccc(Nc2ccccn2)nc1",[],"[ch&r6:0]>>[nr6:0]",-0.5331939524],[null,148.7322791982,1,"completed",-5.97562,1.0,1,"c1ccc(Nc2ccccc2)cc1","c1cncc(Nc2cccnc2)c1",[],"[ch&r6:0]>>[nr6:0]",-0.6307213166],[null,131.6282339976,1,"completed",-6.44914,1.0,1,"c1ccc(Nc2ccccc2)cc1","c1cc(Nc2ccncc2)ccn1",[],"[ch&r6:0]>>[nr6:0]",-0.9535269133],[null,433.8015743997,1,"completed",-5.02346,1.0,1,"c1ccc(Nc2ccccc2)cc1","c1ccc(Nc2ccc(Nc3ccccc3)cc2)cc1",[],"[ch&r6,CH1&r5:1]>>[*:1](-N-c1ccccc1)",-0.4370977099],[null,227.0374840955,1,"completed",-5.27032,1.0,1,"c1ccc(Nc2ccccc2)cc1","c1ccc(Nc2cccc(Nc3ccccc3)c2)cc1",[],"[ch&r6,CH1&r5:1]>>[*:1](-N-c1ccccc1)",-0.2564378704],[null,221.8047358037,1,"completed",-5.25161,1.0,1,"c1ccc(Nc2ccccc2)cc1","c1ccc(Nc2ccccc2Nc2ccccc2)cc1",[],"[ch&r6,CH1&r5:1]>>[*:1](-N-c1ccccc1)",-0.2458867238],[null,103.9429288066,1,"completed",-5.28424,1.0,1,"c1ccc(Nc2ccccc2)cc1","c1ccc(N(c2ccccc2)c2ccccc2)cc1",[],"[r:1][NH!R:2][r:3]>>[r:1][N:2](-c1ccccc1)[r:3]",-0.1656408086],[null,807.8102580039,1,"completed",-6.41407,1.0,1,"c1ccc(Nc2ccccc2)cc1","O=c1ccc(Nc2ccc(=O)oc2)co1",[],"[c:1]1[c:2][ch:3][ch:4][c:5][c:6]1>>[c:1]1[c:2][o:3][c:4](=O)[c:5][c:6]1",-1.2242056999],[null,132.2410913999,1,"completed",-6.19263,1.0,1,"c1ccc(Nc2ccccc2)cc1","O=c1cccc(Nc2cccc(=O)o2)o1",[],"[c:1]1[c:2][ch:3][ch:4][c:5][c:6]1>>[c:1]1[c:2][o:3][c:4](=O)[c:5][c:6]1",-0.776189063],[null,209.6329963097,1,"completed",-6.84207,1.0,1,"c1ccc(Nc2ccccc2)cc1","O=c1cc(Nc2ccoc(=O)c2)cco1",[],"[c:1]1[c:2][ch:3][ch:4][c:5][c:6]1>>[c:1]1[c:2][o:3][c:4](=O)[c:5][c:6]1",-1.237336598],[null,214.1602607953,1,"completed",-5.90883,1.0,1,"c1ccc(Nc2ccccc2)cc1","O=c1occcc1Nc1cccoc1=O",[],"[c:1]1[c:2][ch:3][ch:4][c:5][c:6]1>>[c:1]1[c:2][o:3][c:4](=O)[c:5][c:6]1",-0.605330936],[null,208.3575678989,1,"completed",-6.76001,1.0,1,"c1ccc(Nc2ccccc2)cc1","O=c1ccoc(Nc2cc(=O)cco2)c1",[],"[ch:1]1[c:2][c:3][ch:4][c:5][c:6]1>>[o:1]1[c:2][c:3][C:4](=O)[c:5][c:6]1",-1.1805393446],[null,320.5530230989,1,"completed",-6.09988,1.0,1,"c1ccc(Nc2ccccc2)cc1","O=c1ccocc1Nc1coccc1=O",[],"[ch:1]1[c:2][c:3][ch:4][c:5][c:6]1>>[o:1]1[c:2][c:3][C:4](=O)[c:5][c:6]1",-0.769828973],[null,189.3382287963,1,"completed",-6.02907,1.0,1,"c1ccc2ccccc2c1","c1ccc(-c2cc3ccccc3cc2-c2ccccc2)cc1",[],"[cH&r6,CH&r5:1]>>[#6:1](-[c]1[ch]ccc[ch]1)",-0.6773498259],[null,193.3340077085,1,"completed",-5.97943,1.0,1,"c1ccc2ccccc2c1","c1ccc(-c2ccc3ccc(-c4ccccc4)cc3c2)cc1",[],"[cH&r6,CH&r5:1]>>[#6:1](-[c]1[ch]ccc[ch]1)",-0.6452461776],[null,383.3131165957,1,"completed",-6.01092,1.0,1,"c1ccc2ccccc2c1","c1ccc(-c2cccc3cccc(-c4ccccc4)c23)cc1",[],"[cH&r6,CH&r5:1]>>[#6:1](-[c]1[ch]ccc[ch]1)",-0.7439884516],[null,197.0602251022,1,"completed",-6.01605,1.0,1,"c1ccc2ccccc2c1","c1ccc(-c2ccc(-c3ccccc3)c3ccccc23)cc1",[],"[cH&r6,CH&r5:1]>>[#6:1](-[c]1[ch]ccc[ch]1)",-0.6708316164],[null,193.9171372069,1,"completed",-6.01669,1.0,1,"c1ccc2ccccc2c1","c1ccc(-c2cccc3c(-c4ccccc4)cccc23)cc1",[],"[cH&r6,CH&r5:1]>>[#6:1](-[c]1[ch]ccc[ch]1)",-0.6703438883],[null,285.4330793998,1,"completed",-5.90208,1.0,1,"c1ccc2ccccc2c1","c1ccc(-c2ccc3cc(-c4ccccc4)ccc3c2)cc1",[],"[cH&r6,CH&r5:1]>>[#6:1](-[c]1[ch]ccc[ch]1)",-0.629845126],[null,223.0984111993,1,"completed",-6.06928,1.0,1,"c1ccc2ccccc2c1","c1ccc2c(c1)ccc1ccccc12",[],"[cH&r6:1][cH&r6:2]>>[c:1]2cccc[c:2]2",-0.7142336614],[null,139.9320493983,1,"completed",-5.55552,1.0,1,"c1ccc2ccccc2c1","c1ccc2cc3ccccc3cc2c1",[],"[cH&r6:1][cH&r6:2]>>[c:1]2cccc[c:2]2",-0.3482172152],[null,407.1820339013,1,"completed",-6.15153,1.0,1,"c1ccc2ccccc2c1","C1=Cc2cccc3cccc1c23",[],"[ch:1]2[c:3][c:4][c:5][c:6]3[c:7][c:8][c:9][ch:2][c:10]23>>C1=C[c:1]2[c:3][c:4][c:5][c:6]3[c:7][c:8][c:9][c:2]1[c:10]23",-0.841188282],[null,203.0187207711,1,"completed",-5.27605,1.0,1,"c1ccc2ccccc2c1","C1=c2ccccc2=CC1",[],"[c:0]1[ch:1][ch][c:3][c!r5:4][c!r5:5]1>>[c:0]1[CH2:1][c:3][c:4][c:5]1",-0.2374941393],[null,405.0512162939,1,"completed",-5.4822,1.0,1,"c1ccc2ccccc2c1","C(=Cc1ccc(C=Cc2ccccc2)c2ccccc12)c1ccccc1",[],"[ch&r6,CH1&r5:1]>>[*:1](-C=C-c1ccccc1)",-0.4854319102],[null,306.4951773995,1,"completed",-5.62179,1.0,1,"c1ccc2ccccc2c1","C(=Cc1cccc2cccc(C=Cc3ccccc3)c12)c1ccccc1",[],"[ch&r6,CH1&r5:1]>>[*:1](-C=C-c1ccccc1)",-0.4768113335],[null,213.2349487947,1,"completed",-5.46806,1.0,1,"c1ccc2ccccc2c1","C(=Cc1ccc2cc(C=Cc3ccccc3)ccc2c1)c1ccccc1",[],"[ch&r6,CH1&r5:1]>>[*:1](-C=C-c1ccccc1)",-0.3344376527],[null,286.435437898,1,"completed",-5.74677,1.0,1,"c1ccc2ccccc2c1","C(=Cc1cc2ccccc2cc1C=Cc1ccccc1)c1ccccc1",[],"[ch&r6,CH1&r5:1]>>[*:1](-C=C-c1ccccc1)",-0.5357404803],[null,143.8781855977,1,"completed",-5.71287,1.0,1,"c1ccc2ccccc2c1","C(=Cc1ccc2ccc(C=Cc3ccccc3)cc2c1)c1ccccc1",[],"[ch&r6,CH1&r5:1]>>[*:1](-C=C-c1ccccc1)",-0.452492712],[null,246.4250742996,1,"completed",-5.57535,1.0,1,"c1ccc2ccccc2c1","C(=Cc1cccc2c(C=Cc3ccccc3)cccc12)c1ccccc1",[],"[ch&r6,CH1&r5:1]>>[*:1](-C=C-c1ccccc1)",-0.4140586339],[null,185.9657472087,1,"completed",-5.56783,1.0,1,"c1ccc2ccccc2c1","C(#Cc1ccc(C#Cc2ccccc2)c2ccccc12)c1ccccc1",[],"[ch&r6,CH1&r5:1]>>[*:1](-C#C-c1ccccc1)",-0.3765993421],[null,122.6935193044,1,"completed",-5.89128,1.0,1,"c1ccc2ccccc2c1","C(#Cc1ccc2ccc(C#Cc3ccccc3)cc2c1)c1ccccc1",[],"[ch&r6,CH1&r5:1]>>[*:1](-C#C-c1ccccc1)",-0.5673221999],[null,175.7358620962,1,"completed",-5.68996,1.0,1,"c1ccc2ccccc2c1","C(#Cc1ccc2cc(C#Cc3ccccc3)ccc2c1)c1ccccc1",[],"[ch&r6,CH1&r5:1]>>[*:1](-C#C-c1ccccc1)",-0.4488083845],[null,166.0173116034,1,"completed",-5.6796,1.0,1,"c1ccc2ccccc2c1","C(#Cc1cccc2c(C#Cc3ccccc3)cccc12)c1ccccc1",[],"[ch&r6,CH1&r5:1]>>[*:1](-C#C-c1ccccc1)",-0.4383725198],[null,279.0699382022,1,"completed",-5.693,1.0,1,"c1ccc2ccccc2c1","C(#Cc1cccc2cccc(C#Cc3ccccc3)c12)c1ccccc1",[],"[ch&r6,CH1&r5:1]>>[*:1](-C#C-c1ccccc1)",-0.5001880051],[null,105.3220138929,1,"completed",-5.92447,1.0,1,"c1ccc2ccccc2c1","C(#Cc1cc2ccccc2cc1C#Cc1ccccc1)c1ccccc1",[],"[ch&r6,CH1&r5:1]>>[*:1](-C#C-c1ccccc1)",-0.5866605571],[null,384.6183526002,1,"completed",-6.98432,1.0,1,"c1ccc2ccccc2c1","c1cnc2cccnc2c1",[],"[ch&r6:0]>>[nr6:0]",-1.3739561819],[null,1196.7412506965,1,"completed",-6.6653,1.0,1,"c1ccc2ccccc2c1","c1ccc2cnncc2c1",[],"[ch&r6:0]>>[nr6:0]",-1.6225812846],[null,245.1956555014,1,"completed",-6.91372,1.0,1,"c1ccc2ccccc2c1","c1cc2cnccc2cn1",[],"[ch&r6:0]>>[nr6:0]",-1.2930642777],[null,321.176283298,1,"completed",-7.0389,1.0,1,"c1ccc2ccccc2c1","c1cnc2ncccc2c1",[],"[ch&r6:0]>>[nr6:0]",-1.3947141205],[null,789.1894019995,1,"completed",-7.02168,1.0,1,"c1ccc2ccccc2c1","c1ccc2nccnc2c1",[],"[ch&r6:0]>>[nr6:0]",-1.5595891713],[null,270.8952061002,1,"completed",-7.03947,1.0,1,"c1ccc2ccccc2c1","c1cc2ccncc2cn1",[],"[ch&r6:0]>>[nr6:0]",-1.3843918211],[null,354.4496136019,1,"completed",-5.00425,1.0,1,"c1ccc2ccccc2c1","c1ccc(Nc2ccc3cc(Nc4ccccc4)ccc3c2)cc1",[],"[ch&r6,CH1&r5:1]>>[*:1](-N-c1ccccc1)",-0.3607310344],[null,594.324831909,1,"completed",-5.05196,1.0,1,"c1ccc2ccccc2c1","c1ccc(Nc2ccc(Nc3ccccc3)c3ccccc23)cc1",[],"[ch&r6,CH1&r5:1]>>[*:1](-N-c1ccccc1)",-0.5952754389],[null,318.7919698103,1,"completed",-5.25223,1.0,1,"c1ccc2ccccc2c1","c1ccc(Nc2cccc3cccc(Nc4ccccc4)c23)cc1",[],"[ch&r6,CH1&r5:1]>>[*:1](-N-c1ccccc1)",-0.3361302824],[null,211.2296157939,1,"completed",-5.32705,1.0,1,"c1ccc2ccccc2c1","c1ccc(Nc2ccc3ccc(Nc4ccccc4)cc3c2)cc1",[],"[ch&r6,CH1&r5:1]>>[*:1](-N-c1ccccc1)",-0.2643450109],[null,189.7747223047,1,"completed",-5.40549,1.0,1,"c1ccc2ccccc2c1","c1ccc(Nc2cc3ccccc3cc2Nc2ccccc2)cc1",[],"[ch&r6,CH1&r5:1]>>[*:1](-N-c1ccccc1)",-0.2859078066],[null,317.6946430976,1,"completed",-5.19495,1.0,1,"c1ccc2ccccc2c1","c1ccc(Nc2cccc3c(Nc4ccccc4)cccc23)cc1",[],"[ch&r6,CH1&r5:1]>>[*:1](-N-c1ccccc1)",-0.3245727692],[null,405.9870966885,1,"completed",-6.84641,1.0,1,"c1ccc2ccccc2c1","O=c1occc2c(=O)occc12",[],"[c:1]1[c:2][ch:3][ch:4][c:5][c:6]1>>[c:1]1[c:2][o:3][c:4](=O)[c:5][c:6]1",-1.2881381866],[null,325.8752273978,1,"completed",-6.86683,1.0,1,"c1ccc2ccccc2c1","O=c1ccc2oc(=O)ccc2o1",[],"[c:1]1[c:2][ch:3][ch:4][c:5][c:6]1>>[c:1]1[c:2][o:3][c:4](=O)[c:5][c:6]1",-1.2789925355],[null,190.8533443057,1,"completed",-7.23159,1.0,1,"c1ccc2ccccc2c1","O=c1occc2ccoc(=O)c12",[],"[c:1]1[c:2][ch:3][ch:4][c:5][c:6]1>>[c:1]1[c:2][o:3][c:4](=O)[c:5][c:6]1",-1.5042693256],[null,263.0994095016,1,"completed",-6.84608,1.0,1,"c1ccc2ccccc2c1","O=c1ccc2ccc(=O)oc2o1",[],"[c:1]1[c:2][ch:3][ch:4][c:5][c:6]1>>[c:1]1[c:2][o:3][c:4](=O)[c:5][c:6]1",-1.250252386],[null,809.2634023924,1,"completed",-6.71615,1.0,1,"c1ccc2ccccc2c1","O=c1ccoc2occc(=O)c12",[],"[ch:1]1[c:2][c:3][ch:4][c:5][c:6]1>>[o:1]1[c:2][c:3][C:4](=O)[c:5][c:6]1",-1.3909558791],[null,238.3138113,1,"completed",-7.35516,1.0,1,"c1ccc2ccccc2c1","O=c1ccoc2c(=O)ccoc12",[],"[ch:1]1[c:2][c:3][ch:4][c:5][c:6]1>>[o:1]1[c:2][c:3][C:4](=O)[c:5][c:6]1",-1.5964990821],[null,266.8428729958,1,"completed",-5.787,1.0,1,"C(#Cc1ccccc1)c1ccccc1","C(#Cc1ccc(-c2ccccc2)cc1)c1ccc(-c2ccccc2)cc1",[],"[cH&r6,CH&r5:1]>>[#6:1](-[c]1[ch]ccc[ch]1)",-0.5499726619],[null,190.2471081048,1,"completed",-6.01792,1.0,1,"C(#Cc1ccccc1)c1ccccc1","C(#Cc1cc(-c2ccccc2)cc(-c2ccccc2)c1)c1ccccc1",[],"[cH&r6,CH&r5:1]>>[#6:1](-[c]1[ch]ccc[ch]1)",-0.6701169704],[null,256.2462403876,1,"completed",-5.81774,1.0,1,"C(#Cc1ccccc1)c1ccccc1","C(#Cc1ccccc1-c1ccccc1)c1ccccc1-c1ccccc1",[],"[cH&r6,CH&r5:1]>>[#6:1](-[c]1[ch]ccc[ch]1)",-0.5639911191],[null,228.3574571047,1,"completed",-5.89196,1.0,1,"C(#Cc1ccccc1)c1ccccc1","C(#Cc1c(-c2ccccc2)cccc1-c1ccccc1)c1ccccc1",[],"[cH&r6,CH&r5:1]>>[#6:1](-[c]1[ch]ccc[ch]1)",-0.5995627095],[null,169.7312504039,1,"completed",-6.01409,1.0,1,"C(#Cc1ccccc1)c1ccccc1","C(#Cc1cccc(-c2ccccc2)c1)c1cccc(-c2ccccc2)c1",[],"[cH&r6,CH&r5:1]>>[#6:1](-[c]1[ch]ccc[ch]1)",-0.6619919608],[null,486.9026632005,1,"completed",-6.08477,1.0,1,"C(#Cc1ccccc1)c1ccccc1","C(#Cc1ccc2ccccc2c1)c1ccc2ccccc2c1",[],"[cH&r6:1][cH&r6:2]>>[c:1]2cccc[c:2]2",-0.8439564327],[null,194.5494412939,1,"completed",-5.68141,1.0,1,"C(#Cc1ccccc1)c1ccccc1","C(#Cc1cccc2ccccc12)c1cccc2ccccc12",[],"[cH&r6:1][cH&r6:2]>>[c:1]2cccc[c:2]2",-0.4510963348],[null,223.7887688025,1,"completed",-5.67713,1.0,1,"C(#Cc1ccccc1)c1ccccc1","C(#CC1=CCC=C1)C1=CCC=C1",[],"[c:0]1[ch:1][ch][c:3][c!r5:4][c!r5:5]1>>[c:0]1[CH2:1][c:3][c:4][c:5]1",-0.461833456],[null,297.799635704,1,"completed",-5.28303,1.0,1,"C(#Cc1ccccc1)c1ccccc1","C(#CC1=CC=CC1)C1=CC=CC1",[],"[c:0]1[ch:1][ch][c:3][c!r5:4][c!r5:5]1>>[c:0]1[CH2:1][c:3][c:4][c:5]1",-0.3241907057],[null,192.4217295964,1,"completed",-5.45033,1.0,1,"C(#Cc1ccccc1)c1ccccc1","C(#Cc1ccc(C=Cc2ccccc2)cc1)c1ccc(C=Cc2ccccc2)cc1",[],"[ch&r6,CH1&r5:1]>>[*:1](-C=C-c1ccccc1)",-0.3117119911],[null,176.341143997,1,"completed",-5.74909,1.0,1,"C(#Cc1ccccc1)c1ccccc1","C(#Cc1c(C=Cc2ccccc2)cccc1C=Cc1ccccc1)c1ccccc1",[],"[ch&r6,CH1&r5:1]>>[*:1](-C=C-c1ccccc1)",-0.4873827396],[null,161.4845016084,1,"completed",-5.83904,1.0,1,"C(#Cc1ccccc1)c1ccccc1","C(#Cc1cc(C=Cc2ccccc2)cc(C=Cc2ccccc2)c1)c1ccccc1",[],"[ch&r6,CH1&r5:1]>>[*:1](-C=C-c1ccccc1)",-0.5419460341],[null,113.5966660004,1,"completed",-5.83277,1.0,1,"C(#Cc1ccccc1)c1ccccc1","C(#Cc1cccc(C=Cc2ccccc2)c1)c1cccc(C=Cc2ccccc2)c1",[],"[ch&r6,CH1&r5:1]>>[*:1](-C=C-c1ccccc1)",-0.525367129],[null,205.2269541018,1,"completed",-5.57539,1.0,1,"C(#Cc1ccccc1)c1ccccc1","C(#Cc1ccccc1C=Cc1ccccc1)c1ccccc1C=Cc1ccccc1",[],"[ch&r6,CH1&r5:1]>>[*:1](-C=C-c1ccccc1)",-0.3909679939],[null,199.1168518944,1,"completed",-5.87574,1.0,1,"C(#Cc1ccccc1)c1ccccc1","C(#Cc1ccccc1C#Cc1ccccc1)c1ccccc1",[],"[ch&r6,CH1&r5:1]>>[*:1](-C#C-c1ccccc1)",-0.5783736414],[null,199.4963645047,1,"completed",-5.76384,1.0,1,"C(#Cc1ccccc1)c1ccccc1","C(#Cc1ccc(C#Cc2ccccc2)cc1)c1ccccc1",[],"[ch&r6,CH1&r5:1]>>[*:1](-C#C-c1ccccc1)",-0.5057012327],[null,311.0954425938,1,"completed",-6.09313,1.0,1,"C(#Cc1ccccc1)c1ccccc1","C(#Cc1cccc(C#Cc2ccccc2)c1)c1ccccc1",[],"[ch&r6,CH1&r5:1]>>[*:1](-C#C-c1ccccc1)",-0.7616238579],[null,249.4547806018,1,"completed",-6.51903,1.0,1,"C(#Cc1ccccc1)c1ccccc1","C(#Cc1cccnc1)c1cccnc1",[],"[ch&r6:0]>>[nr6:0]",-1.0241651706],[null,496.4727721017,1,"completed",-7.40778,1.0,1,"C(#Cc1ccccc1)c1ccccc1","C(#Cc1ccncc1)c1ccncc1",[],"[ch&r6:0]>>[nr6:0]",-1.6900150864],[null,208.9096134005,1,"completed",-6.47434,1.0,1,"C(#Cc1ccccc1)c1ccccc1","C(#Cc1ccccn1)c1ccccn1",[],"[ch&r6:0]>>[nr6:0]",-0.9844594151],[null,146.5607951977,1,"completed",-5.24474,1.0,1,"C(#Cc1ccccc1)c1ccccc1","C(#Cc1ccccc1Nc1ccccc1)c1ccccc1Nc1ccccc1",[],"[ch&r6,CH1&r5:1]>>[*:1](-N-c1ccccc1)",-0.1781723991],[null,162.5182361968,1,"completed",-5.34213,1.0,1,"C(#Cc1ccccc1)c1ccccc1","C(#Cc1c(Nc2ccccc2)cccc1Nc1ccccc1)c1ccccc1",[],"[ch&r6,CH1&r5:1]>>[*:1](-N-c1ccccc1)",-0.234817751],[null,71.341138304,1,"completed",-5.48886,1.0,1,"C(#Cc1ccccc1)c1ccccc1","C(#Cc1cccc(Nc2ccccc2)c1)c1cccc(Nc2ccccc2)c1",[],"[ch&r6,CH1&r5:1]>>[*:1](-N-c1ccccc1)",-0.2813956055],[null,332.8785898047,1,"completed",-5.04162,1.0,1,"C(#Cc1ccccc1)c1ccccc1","C(#Cc1ccc(Nc2ccccc2)cc1)c1ccc(Nc2ccccc2)cc1",[],"[ch&r6,CH1&r5:1]>>[*:1](-N-c1ccccc1)",-0.3353776759],[null,207.9032234033,1,"completed",-5.41571,1.0,1,"C(#Cc1ccccc1)c1ccccc1","C(#Cc1cc(Nc2ccccc2)cc(Nc2ccccc2)c1)c1ccccc1",[],"[ch&r6,CH1&r5:1]>>[*:1](-N-c1ccccc1)",-0.3034195516],[null,181.7390323049,1,"completed",-6.63301,1.0,1,"C(#Cc1ccccc1)c1ccccc1","O=c1cccc(C#Cc2cccc(=O)o2)o1",[],"[c:1]1[c:2][ch:3][ch:4][c:5][c:6]1>>[c:1]1[c:2][o:3][c:4](=O)[c:5][c:6]1",-1.088387665],[null,444.0576320994,1,"completed",-6.45288,1.0,1,"C(#Cc1ccccc1)c1ccccc1","O=c1ccc(C#Cc2ccc(=O)oc2)co1",[],"[c:1]1[c:2][ch:3][ch:4][c:5][c:6]1>>[c:1]1[c:2][o:3][c:4](=O)[c:5][c:6]1",-1.0459572099],[null,140.4071457073,1,"completed",-7.07569,1.0,1,"C(#Cc1ccccc1)c1ccccc1","O=c1cc(C#Cc2ccoc(=O)c2)cco1",[],"[c:1]1[c:2][ch:3][ch:4][c:5][c:6]1>>[c:1]1[c:2][o:3][c:4](=O)[c:5][c:6]1",-1.3900921354],[null,293.7254074059,1,"completed",-6.18733,1.0,1,"C(#Cc1ccccc1)c1ccccc1","O=c1occcc1C#Cc1cccoc1=O",[],"[c:1]1[c:2][ch:3][ch:4][c:5][c:6]1>>[c:1]1[c:2][o:3][c:4](=O)[c:5][c:6]1",-0.8158400665],[null,382.4342514999,1,"completed",-6.44968,1.0,1,"C(#Cc1ccccc1)c1ccccc1","O=c1ccocc1C#Cc1coccc1=O",[],"[ch:1]1[c:2][c:3][ch:4][c:5][c:6]1>>[o:1]1[c:2][c:3][C:4](=O)[c:5][c:6]1",-1.0192436641],[null,196.0466667952,1,"completed",-7.22789,1.0,1,"C(#Cc1ccccc1)c1ccccc1","O=c1ccoc(C#Cc2cc(=O)cco2)c1",[],"[ch:1]1[c:2][c:3][ch:4][c:5][c:6]1>>[o:1]1[c:2][c:3][C:4](=O)[c:5][c:6]1",-1.5023691501],[null,251.4431061936,1,"completed",-5.84631,1.0,1,"C(=Cc1ccccc1)c1ccccc1","C(=Cc1cc(-c2ccccc2)cc(-c2ccccc2)c1)c1ccccc1",[],"[cH&r6,CH&r5:1]>>[#6:1](-[c]1[ch]ccc[ch]1)",-0.5797785418],[null,240.9735633046,1,"completed",-5.84677,1.0,1,"C(=Cc1ccccc1)c1ccccc1","C(=Cc1cccc(-c2ccccc2)c1)c1cccc(-c2ccccc2)c1",[],"[cH&r6,CH&r5:1]>>[#6:1](-[c]1[ch]ccc[ch]1)",-0.5756077834],[null,366.2512033989,1,"completed",-5.78062,1.0,1,"C(=Cc1ccccc1)c1ccccc1","C(=Cc1c(-c2ccccc2)cccc1-c1ccccc1)c1ccccc1",[],"[cH&r6,CH&r5:1]>>[#6:1](-[c]1[ch]ccc[ch]1)",-0.6009403467],[null,561.9351353089,1,"completed",-6.0515,1.0,1,"C(=Cc1ccccc1)c1ccccc1","C(=Cc1ccccc1-c1ccccc1)c1ccccc1-c1ccccc1",[],"[cH&r6,CH&r5:1]>>[#6:1](-[c]1[ch]ccc[ch]1)",-0.8714319817],[null,288.4810929972,1,"completed",-5.61989,1.0,1,"C(=Cc1ccccc1)c1ccccc1","C(=Cc1ccc(-c2ccccc2)cc1)c1ccc(-c2ccccc2)cc1",[],"[cH&r6,CH&r5:1]>>[#6:1](-[c]1[ch]ccc[ch]1)",-0.4643934657],[null,453.4267470954,1,"completed",-5.7092,1.0,1,"C(=Cc1ccccc1)c1ccccc1","C(=Cc1cccc2ccccc12)c1cccc2ccccc12",[],"[cH&r6:1][cH&r6:2]>>[c:1]2cccc[c:2]2",-0.6224523183],[null,222.0114650991,1,"completed",-5.61205,1.0,1,"C(=Cc1ccccc1)c1ccccc1","C(=Cc1ccc2ccccc2c1)c1ccc2ccccc2c1",[],"[cH&r6:1][cH&r6:2]>>[c:1]2cccc[c:2]2",-0.42162156],[null,262.7429658023,1,"completed",-5.48281,1.0,1,"C(=Cc1ccccc1)c1ccccc1","C1=CC(C=CC2=CCC=C2)=CC1",[],"[c:0]1[ch:1][ch][c:3][c!r5:4][c!r5:5]1>>[c:0]1[CH2:1][c:3][c:4][c:5]1",-0.3752867959],[null,327.8006848013,1,"completed",-5.07468,1.0,1,"C(=Cc1ccccc1)c1ccccc1","C1=CCC(C=CC2=CC=CC2)=C1",[],"[c:0]1[ch:1][ch][c:3][c!r5:4][c!r5:5]1>>[c:0]1[CH2:1][c:3][c:4][c:5]1",-0.3282794985],[null,246.1702992005,1,"completed",-5.48405,1.0,1,"C(=Cc1ccccc1)c1ccccc1","C(=Cc1ccc(C=Cc2ccccc2)cc1)c1ccccc1",[],"[ch&r6,CH1&r5:1]>>[*:1](-C=C-c1ccccc1)",-0.3645162183],[null,170.4077181057,1,"completed",-5.77688,1.0,1,"C(=Cc1ccccc1)c1ccccc1","C(=Cc1cccc(C=Cc2ccccc2)c1)c1ccccc1",[],"[ch&r6,CH1&r5:1]>>[*:1](-C=C-c1ccccc1)",-0.5035279458],[null,341.5605026094,1,"completed",-5.70239,1.0,1,"C(=Cc1ccccc1)c1ccccc1","C(=Cc1ccccc1C=Cc1ccccc1)c1ccccc1",[],"[ch&r6,CH1&r5:1]>>[*:1](-C=C-c1ccccc1)",-0.5426524633],[null,272.8372433048,1,"completed",-5.77539,1.0,1,"C(=Cc1ccccc1)c1ccccc1","C(#Cc1cccc(C#Cc2ccccc2)c1C=Cc1ccccc1)c1ccccc1",[],"[ch&r6,CH1&r5:1]>>[*:1](-C#C-c1ccccc1)",-0.5458520595],[null,121.380552795,1,"completed",-5.90026,1.0,1,"C(=Cc1ccccc1)c1ccccc1","C(#Cc1cccc(C=Cc2cccc(C#Cc3ccccc3)c2)c1)c1ccccc1",[],"[ch&r6,CH1&r5:1]>>[*:1](-C#C-c1ccccc1)",-0.5731815696],[null,221.089058803,1,"completed",-5.65933,1.0,1,"C(=Cc1ccccc1)c1ccccc1","C(#Cc1ccccc1C=Cc1ccccc1C#Cc1ccccc1)c1ccccc1",[],"[ch&r6,CH1&r5:1]>>[*:1](-C#C-c1ccccc1)",-0.4496408521],[null,197.2481500998,1,"completed",-5.51986,1.0,1,"C(=Cc1ccccc1)c1ccccc1","C(#Cc1ccc(C=Cc2ccc(C#Cc3ccccc3)cc2)cc1)c1ccccc1",[],"[ch&r6,CH1&r5:1]>>[*:1](-C#C-c1ccccc1)",-0.3539565204],[null,159.9630553028,1,"completed",-5.92258,1.0,1,"C(=Cc1ccccc1)c1ccccc1","C(#Cc1cc(C#Cc2ccccc2)cc(C=Cc2ccccc2)c1)c1ccccc1",[],"[ch&r6,CH1&r5:1]>>[*:1](-C#C-c1ccccc1)",-0.5976125239],[null,302.4852105991,1,"completed",-6.325,1.0,1,"C(=Cc1ccccc1)c1ccccc1","C(=Cc1cccnc1)c1cccnc1",[],"[ch&r6:0]>>[nr6:0]",-0.9092873873],[null,283.001717602,1,"completed",-6.78976,1.0,1,"C(=Cc1ccccc1)c1ccccc1","C(=Cc1ccncc1)c1ccncc1",[],"[ch&r6:0]>>[nr6:0]",-1.2162160632],[null,270.9889469006,1,"completed",-6.12201,1.0,1,"C(=Cc1ccccc1)c1ccccc1","C(=Cc1ccccn1)c1ccccn1",[],"[ch&r6:0]>>[nr6:0]",-0.7650112319],[null,220.6585832027,1,"completed",-5.33694,1.0,1,"C(=Cc1ccccc1)c1ccccc1","C(=Cc1cc(Nc2ccccc2)cc(Nc2ccccc2)c1)c1ccccc1",[],"[ch&r6,CH1&r5:1]>>[*:1](-N-c1ccccc1)",-0.2760418202],[null,80.4651104991,1,"completed",-5.42312,1.0,1,"C(=Cc1ccccc1)c1ccccc1","C(=Cc1cccc(Nc2ccccc2)c1)c1cccc(Nc2ccccc2)c1",[],"[ch&r6,CH1&r5:1]>>[*:1](-N-c1ccccc1)",-0.240070481],[null,413.2267274981,1,"completed",-4.92754,1.0,1,"C(=Cc1ccccc1)c1ccccc1","C(=Cc1ccc(Nc2ccccc2)cc1)c1ccc(Nc2ccccc2)cc1",[],"[ch&r6,CH1&r5:1]>>[*:1](-N-c1ccccc1)",-0.4304998602],[null,305.116189098,1,"completed",-5.31566,1.0,1,"C(=Cc1ccccc1)c1ccccc1","C(=Cc1ccccc1Nc1ccccc1)c1ccccc1Nc1ccccc1",[],"[ch&r6,CH1&r5:1]>>[*:1](-N-c1ccccc1)",-0.3404194681],[null,232.9470855984,1,"completed",-5.28846,1.0,1,"C(=Cc1ccccc1)c1ccccc1","C(=Cc1c(Nc2ccccc2)cccc1Nc1ccccc1)c1ccccc1",[],"[ch&r6,CH1&r5:1]>>[*:1](-N-c1ccccc1)",-0.2677083465],[null,319.6942520954,1,"completed",-5.94286,1.0,1,"C(=Cc1ccccc1)c1ccccc1","O=c1occcc1C=Cc1cccoc1=O",[],"[c:1]1[c:2][ch:3][ch:4][c:5][c:6]1>>[c:1]1[c:2][o:3][c:4](=O)[c:5][c:6]1",-0.6710490107],[null,493.7071424938,1,"completed",-6.29633,1.0,1,"C(=Cc1ccccc1)c1ccccc1","O=c1ccc(C=Cc2ccc(=O)oc2)co1",[],"[c:1]1[c:2][ch:3][ch:4][c:5][c:6]1>>[c:1]1[c:2][o:3][c:4](=O)[c:5][c:6]1",-0.9721303525],[null,194.3632106995,1,"completed",-6.38881,1.0,1,"C(=Cc1ccccc1)c1ccccc1","O=c1cccc(C=Cc2cccc(=O)o2)o1",[],"[c:1]1[c:2][ch:3][ch:4][c:5][c:6]1>>[c:1]1[c:2][o:3][c:4](=O)[c:5][c:6]1",-0.922866379],[null,146.5060379996,1,"completed",-6.9658,1.0,1,"C(=Cc1ccccc1)c1ccccc1","O=c1cc(C=Cc2ccoc(=O)c2)cco1",[],"[c:1]1[c:2][ch:3][ch:4][c:5][c:6]1>>[c:1]1[c:2][o:3][c:4](=O)[c:5][c:6]1",-1.3142514001],[null,444.3490343983,1,"completed",-6.16087,1.0,1,"C(=Cc1ccccc1)c1ccccc1","O=c1ccocc1C=Cc1coccc1=O",[],"[ch:1]1[c:2][c:3][ch:4][c:5][c:6]1>>[o:1]1[c:2][c:3][C:4](=O)[c:5][c:6]1",-0.8653982848],[null,240.4164199979,1,"completed",-7.07364,1.0,1,"C(=Cc1ccccc1)c1ccccc1","O=c1ccoc(C=Cc2cc(=O)cco2)c1",[],"[ch:1]1[c:2][c:3][ch:4][c:5][c:6]1>>[o:1]1[c:2][c:3][C:4](=O)[c:5][c:6]1",-1.4023105688],[null,379.4273206004,1,"completed",-6.23892,1.0,1,"c1ccc(-c2ccccc2)cc1","c1ccc(-c2ccccc2-c2ccccc2)cc1",[],"[cH&r6,CH&r5:1]>>[#6:1](-[c]1[ch]ccc[ch]1)",-0.8829286988],[null,401.5881228042,1,"completed",-6.15083,1.0,1,"c1ccc(-c2ccccc2)cc1","c1ccc(-c2ccc(-c3ccccc3)cc2)cc1",[],"[cH&r6,CH&r5:1]>>[#6:1](-[c]1[ch]ccc[ch]1)",-0.838064692],[null,273.7228274054,1,"completed",-6.31608,1.0,1,"c1ccc(-c2ccccc2)cc1","c1ccc(-c2cccc(-c3ccccc3)c2)cc1",[],"[cH&r6,CH&r5:1]>>[#6:1](-[c]1[ch]ccc[ch]1)",-0.8941817286],[null,334.7499138035,1,"completed",-6.00166,1.0,1,"c1ccc(-c2ccccc2)cc1","c1ccc2c(-c3cccc4ccccc34)cccc2c1",[],"[cH&r6:1][cH&r6:2]>>[c:1]2cccc[c:2]2",-0.7144389232],[null,189.420591305,1,"completed",-5.89227,1.0,1,"c1ccc(-c2ccccc2)cc1","c1ccc2cc(-c3ccc4ccccc4c3)ccc2c1",[],"[cH&r6:1][cH&r6:2]>>[c:1]2cccc[c:2]2",-0.5860453219],[null,242.5852902998,1,"completed",-5.7028,1.0,1,"c1ccc(-c2ccccc2)cc1","C1=CC(C2=CCC=C2)=CC1",[],"[c:0]1[ch:1][ch][c:3][c!r5:4][c!r5:5]1>>[c:0]1[CH2:1][c:3][c:4][c:5]1",-0.4867215474],[null,333.8876211019,1,"completed",-5.21343,1.0,1,"c1ccc(-c2ccccc2)cc1","C1=CCC(C2=CC=CC2)=C1",[],"[c:0]1[ch:1][ch][c:3][c!r5:4][c!r5:5]1>>[c:0]1[CH2:1][c:3][c:4][c:5]1",-0.343198867],[null,237.8773512901,1,"completed",-5.52772,1.0,1,"c1ccc(-c2ccccc2)cc1","C(=Cc1ccc(-c2ccc(C=Cc3ccccc3)cc2)cc1)c1ccccc1",[],"[ch&r6,CH1&r5:1]>>[*:1](-C=C-c1ccccc1)",-0.382398208],[null,388.2332141948,1,"completed",-5.82537,1.0,1,"c1ccc(-c2ccccc2)cc1","C(=Cc1ccccc1-c1ccccc1C=Cc1ccccc1)c1ccccc1",[],"[ch&r6,CH1&r5:1]>>[*:1](-C=C-c1ccccc1)",-0.639174648],[null,192.6138136041,1,"completed",-5.86708,1.0,1,"c1ccc(-c2ccccc2)cc1","C(=Cc1cccc(-c2cccc(C=Cc3ccccc3)c2)c1)c1ccccc1",[],"[ch&r6,CH1&r5:1]>>[*:1](-C=C-c1ccccc1)",-0.5704575594],[null,287.7214150067,1,"completed",-5.79623,1.0,1,"c1ccc(-c2ccccc2)cc1","C(=Cc1cccc(C=Cc2ccccc2)c1-c1ccccc1)c1ccccc1",[],"[ch&r6,CH1&r5:1]>>[*:1](-C=C-c1ccccc1)",-0.5659543771],[null,185.8538704982,1,"completed",-5.74472,1.0,1,"c1ccc(-c2ccccc2)cc1","C(=Cc1cc(C=Cc2ccccc2)cc(-c2ccccc2)c1)c1ccccc1",[],"[ch&r6,CH1&r5:1]>>[*:1](-C=C-c1ccccc1)",-0.48807475],[null,114.1477049969,1,"completed",-6.02649,1.0,1,"c1ccc(-c2ccccc2)cc1","C(#Cc1cccc(-c2cccc(C#Cc3ccccc3)c2)c1)c1ccccc1",[],"[ch&r6,CH1&r5:1]>>[*:1](-C#C-c1ccccc1)",-0.6585117474],[null,144.7180613977,1,"completed",-5.9494,1.0,1,"c1ccc(-c2ccccc2)cc1","C(#Cc1cccc(C#Cc2ccccc2)c1-c1ccccc1)c1ccccc1",[],"[ch&r6,CH1&r5:1]>>[*:1](-C#C-c1ccccc1)",-0.6119384721],[null,291.4428845033,1,"completed",-5.79935,1.0,1,"c1ccc(-c2ccccc2)cc1","C(#Cc1ccc(-c2ccc(C#Cc3ccccc3)cc2)cc1)c1ccccc1",[],"[ch&r6,CH1&r5:1]>>[*:1](-C#C-c1ccccc1)",-0.569730868],[null,151.7710675034,1,"completed",-6.00459,1.0,1,"c1ccc(-c2ccccc2)cc1","C(#Cc1cc(C#Cc2ccccc2)cc(-c2ccccc2)c1)c1ccccc1",[],"[ch&r6,CH1&r5:1]>>[*:1](-C#C-c1ccccc1)",-0.6511475718],[null,144.8629987062,1,"completed",-5.91404,1.0,1,"c1ccc(-c2ccccc2)cc1","C(#Cc1ccccc1-c1ccccc1C#Cc1ccccc1)c1ccccc1",[],"[ch&r6,CH1&r5:1]>>[*:1](-C#C-c1ccccc1)",-0.5879534318],[null,417.2836008984,1,"completed",-6.96772,1.0,1,"c1ccc(-c2ccccc2)cc1","c1cncc(-c2cccnc2)c1",[],"[ch&r6:0]>>[nr6:0]",-1.3723814422],[null,511.9306381966,1,"completed",-7.38109,1.0,1,"c1ccc(-c2ccccc2)cc1","c1cc(-c2ccncc2)ccn1",[],"[ch&r6:0]>>[nr6:0]",-1.6768199237],[null,252.7020509006,1,"completed",-6.67863,1.0,1,"c1ccc(-c2ccccc2)cc1","c1ccc(-c2ccccn2)nc1",[],"[ch&r6:0]>>[nr6:0]",-1.1335669095],[null,246.8371714931,1,"completed",-5.32371,1.0,1,"c1ccc(-c2ccccc2)cc1","c1ccc(Nc2cccc(Nc3ccccc3)c2-c2ccccc2)cc1",[],"[ch&r6,CH1&r5:1]>>[*:1](-N-c1ccccc1)",-0.2923203887],[null,390.6831142958,1,"completed",-5.12388,1.0,1,"c1ccc(-c2ccccc2)cc1","c1ccc(Nc2ccc(-c3ccc(Nc4ccccc4)cc3)cc2)cc1",[],"[ch&r6,CH1&r5:1]>>[*:1](-N-c1ccccc1)",-0.3910405611],[null,215.7959268079,1,"completed",-5.30899,1.0,1,"c1ccc(-c2ccccc2)cc1","c1ccc(Nc2cc(Nc3ccccc3)cc(-c3ccccc3)c2)cc1",[],"[ch&r6,CH1&r5:1]>>[*:1](-N-c1ccccc1)",-0.2607096544],[null,241.4227375994,1,"completed",-5.46908,1.0,1,"c1ccc(-c2ccccc2)cc1","c1ccc(Nc2ccccc2-c2ccccc2Nc2ccccc2)cc1",[],"[ch&r6,CH1&r5:1]>>[*:1](-N-c1ccccc1)",-0.3535997186],[null,76.9881501983,1,"completed",-5.4198,1.0,1,"c1ccc(-c2ccccc2)cc1","c1ccc(Nc2cccc(-c3cccc(Nc4ccccc4)c3)c2)cc1",[],"[ch&r6,CH1&r5:1]>>[*:1](-N-c1ccccc1)",-0.2367286947],[null,336.6022006085,1,"completed",-6.37711,1.0,1,"c1ccc(-c2ccccc2)cc1","O=c1occcc1-c1cccoc1=O",[],"[c:1]1[c:2][ch:3][ch:4][c:5][c:6]1>>[c:1]1[c:2][o:3][c:4](=O)[c:5][c:6]1",-0.9552465221],[null,205.682132495,1,"completed",-7.18143,1.0,1,"c1ccc(-c2ccccc2)cc1","O=c1cc(-c2ccoc(=O)c2)cco1",[],"[c:1]1[c:2][ch:3][ch:4][c:5][c:6]1>>[c:1]1[c:2][o:3][c:4](=O)[c:5][c:6]1",-1.471447265],[null,513.9544609046,1,"completed",-6.74905,1.0,1,"c1ccc(-c2ccccc2)cc1","O=c1ccc(-c2ccc(=O)oc2)co1",[],"[c:1]1[c:2][ch:3][ch:4][c:5][c:6]1>>[c:1]1[c:2][o:3][c:4](=O)[c:5][c:6]1",-1.263581608],[null,196.7373094958,1,"completed",-6.73024,1.0,1,"c1ccc(-c2ccccc2)cc1","O=c1cccc(-c2cccc(=O)o2)o1",[],"[c:1]1[c:2][ch:3][ch:4][c:5][c:6]1>>[c:1]1[c:2][o:3][c:4](=O)[c:5][c:6]1",-1.1580025791],[null,425.8711268994,1,"completed",-6.79102,1.0,1,"c1ccc(-c2ccccc2)cc1","O=c1ccocc1-c1coccc1=O",[],"[ch:1]1[c:2][c:3][ch:4][c:5][c:6]1>>[o:1]1[c:2][c:3][C:4](=O)[c:5][c:6]1",-1.2579924684],[null,182.9837877012,1,"completed",-7.18881,1.0,1,"c1ccc(-c2ccccc2)cc1","O=c1ccoc(-c2cc(=O)cco2)c1",[],"[ch:1]1[c:2][c:3][ch:4][c:5][c:6]1>>[o:1]1[c:2][c:3][C:4](=O)[c:5][c:6]1",-1.4735723268],[null,279.0445342107,1,"completed",-6.53527,1.0,1,"c1ccncc1","c1ccc(-c2cncc(-c3ccccc3)c2)cc1",[],"[cH&r6,CH&r5:1]>>[#6:1](-[c]1[ch]ccc[ch]1)",-1.042720403],[null,189.9814462013,1,"completed",-6.23325,1.0,1,"c1ccncc1","c1ccc(-c2cccc(-c3ccccc3)n2)cc1",[],"[cH&r6,CH&r5:1]>>[#6:1](-[c]1[ch]ccc[ch]1)",-0.8157071629],[null,140.4766617998,1,"completed",-6.01646,1.0,1,"c1ccncc1","c1ccc2nc3ccccc3cc2c1",[],"[cH&r6:1][cH&r6:2]>>[c:1]2cccc[c:2]2",-0.6567222921],[null,164.0465234959,1,"completed",-5.91022,1.0,1,"c1ccncc1","c1ccc2cc3cnccc3cc2c1",[],"[cH&r6:1][cH&r6:2]>>[c:1]2cccc[c:2]2",-0.5904023387],[null,186.1862352962,1,"completed",-5.79622,1.0,1,"c1ccncc1","C(=Cc1cccc(C=Cc2ccccc2)n1)c1ccccc1",[],"[ch&r6,CH1&r5:1]>>[*:1](-C=C-c1ccccc1)",-0.5217079983],[null,176.2794035021,1,"completed",-5.96445,1.0,1,"c1ccncc1","C(=Cc1cncc(C=Cc2ccccc2)c1)c1ccccc1",[],"[ch&r6,CH1&r5:1]>>[*:1](-C=C-c1ccccc1)",-0.630268666],[null,148.0037301953,1,"completed",-6.18812,1.0,1,"c1ccncc1","C(#Cc1cncc(C#Cc2ccccc2)c1)c1ccccc1",[],"[ch&r6,CH1&r5:1]>>[*:1](-C#C-c1ccccc1)",-0.7759301644],[null,145.3590377059,1,"completed",-6.0832,1.0,1,"c1ccncc1","C(#Cc1cccc(C#Cc2ccccc2)n1)c1ccccc1",[],"[ch&r6,CH1&r5:1]>>[*:1](-C#C-c1ccccc1)",-0.7034227374],[null,721.3554283408,1,"completed",-7.13928,1.0,1,"c1ccncc1","c1cnccn1",[],"[ch&r6:0]>>[nr6:0]",-1.5994056659],[null,944.6508264718,1,"completed",-7.24411,1.0,1,"c1ccncc1","c1cncnc1",[],"[ch&r6:0]>>[nr6:0]",-1.773413926],[null,1159.913952828,1,"completed",-6.68476,1.0,1,"c1ccncc1","c1ccnnc1",[],"[ch&r6:0]>>[nr6:0]",-1.604997777],[null,137.9861804962,1,"completed",-5.31337,1.0,1,"c1ccncc1","c1ccc(Nc2cccc(Nc3ccccc3)n2)cc1",[],"[ch&r6,CH1&r5:1]>>[*:1](-N-c1ccccc1)",-0.2033428063],[null,200.0334155964,1,"completed",-5.47949,1.0,1,"c1ccncc1","c1ccc(Nc2cncc(Nc3ccccc3)c2)cc1",[],"[ch&r6,CH1&r5:1]>>[*:1](-N-c1ccccc1)",-0.332535067],[null,278.7641598989,1,"completed",-5.90454,1.0,1,"C1=CCC=C1","C1=C(c2ccccc2)C(c2ccccc2)=CC1",[],"[cH&r6,CH&r5:1]>>[#6:1](-[c]1[ch]ccc[ch]1)",-0.6283939183],[null,281.4119172035,1,"completed",-5.34074,1.0,1,"C1=CCC=C1","C1=C(c2ccccc2)CC(c2ccccc2)=C1",[],"[cH&r6,CH&r5:1]>>[#6:1](-[c]1[ch]ccc[ch]1)",-0.3280106454],[null,267.489058213,1,"completed",-5.53151,1.0,1,"C1=CCC=C1","C(=Cc1ccccc1)C1=CCC=C1C=Cc1ccccc1",[],"[ch&r6,CH1&r5:1]>>[*:1](-C=C-c1ccccc1)",-0.4034709748],[null,279.0997261909,1,"completed",-5.07942,1.0,1,"C1=CCC=C1","C(=Cc1ccccc1)C1=CC=C(C=Cc2ccccc2)C1",[],"[ch&r6,CH1&r5:1]>>[*:1](-C=C-c1ccccc1)",-0.2794712686],[null,249.6980344004,1,"completed",-5.35713,1.0,1,"C1=CCC=C1","C(#Cc1ccccc1)C1=CC=C(C#Cc2ccccc2)C1",[],"[ch&r6,CH1&r5:1]>>[*:1](-C#C-c1ccccc1)",-0.3078081683],[null,148.3909064991,1,"completed",-5.79099,1.0,1,"C1=CCC=C1","C(#Cc1ccccc1)C1=CCC=C1C#Cc1ccccc1",[],"[ch&r6,CH1&r5:1]>>[*:1](-C#C-c1ccccc1)",-0.5059434547],[null,168.1569542998,1,"completed",-6.22398,1.0,1,"C1=CCC=C1","C1=CC(=C2C=CC=C2)C=C1",[],"[r5:1][CH2r5:2][r5:3]>>[r5:1][C:2](=C1cccc1)[r5:3]",-0.8045551386],[null,348.8313076305,1,"completed",-6.49853,1.0,1,"C1=CCC=C1","c1ccoc1",[],"[#6H2r5:1]>>[O:1]",-1.03926296],[null,566.9975381807,1,"completed",-5.65179,1.0,1,"C1=CCC=C1","C1=COCO1",[],"[CH,ch:0]1=[C,c:1][C,c:2]=[CH,ch:3][*:4]1>>[O:0]1[*:1]=,:[*:2][O:3][*:4]1",-0.6860594641],[null,751.5637218967,1,"completed",-6.67018,1.0,1,"C1=CCC=C1","c1ccsc1",[],"[#6H2r5:1]>>[S:1]",-1.3315126706],[null,272.9678834949,1,"completed",-5.42727,1.0,1,"C1=CCC=C1","C1=CSCS1",[],"[CH,ch:0]1=[C,c:1][C,c:2]=[CH,ch:3][*:4]1>>[S:0]1[*:1]=,:[*:2][S:3][*:4]1",-0.3563611025],[null,348.7017027292,1,"completed",-5.93245,1.0,1,"C1=CCC=C1","c1cc[nH]c1",[],"[#6H2r5:1]>>[NH:1]",-0.6790800017],[null,1096.3814239294,1,"completed",-7.85452,1.0,1,"C1=CCC=C1","C1=NCN=C1",[],"[chr5,CH1r5:1]>>[n:1]",-2.2180776897],[null,752.7512997603,1,"completed",-7.67901,1.0,1,"C1=CCC=C1","C1=NN=CC1",[],"[chr5,CH1r5:1]>>[n:1]",-1.955957025],[null,760.2781450987,1,"completed",-4.54272,1.0,1,"C1=CCC=C1","C1=C(Nc2ccccc2)CC(Nc2ccccc2)=C1",[],"[ch&r6,CH1&r5:1]>>[*:1](-N-c1ccccc1)",-0.8545160895],[null,339.1077856068,1,"completed",-5.23894,1.0,1,"C1=CCC=C1","C1=C(Nc2ccccc2)C(Nc2ccccc2)=CC1",[],"[ch&r6,CH1&r5:1]>>[*:1](-N-c1ccccc1)",-0.3527792636],[0.433393981,101.8563237158,2,"completed",-5.11257,2.0,1,"C(#Cc1ccccc1Nc1ccccc1C#CC1=CCC=C1Nc1ccccc1)C1=CCC=C1Nc1ccccc1","C(#Cc1ccccc1Nc1ccccc1C#CC1=CCC=C1N(c1ccccc1)c1ccccc1)C1=CCC=C1N(c1ccccc1)c1ccccc1",{},"[r:1][NH!R:2][r:3]>>[r:1][N:2](-c1ccccc1)[r:3]",-0.1022356742],[0.4207265953,142.732530483,2,"completed",-5.02399,2.0,1,"C(#Cc1ccccc1Nc1ccccc1C#CC1=CCC=C1Nc1ccccc1)C1=CCC=C1Nc1ccccc1","C(#Cc1ccccc1Nc1ccccc1C#CC1=CCC=C1NC1=CCC=C1)C1=CCC=C1NC1=CCC=C1",{},"[c:0]1[ch:1][ch][c:3][c!r5:4][c!r5:5]1>>[c:0]1[CH2:1][c:3][c:4][c:5]1",-0.1523271483],[0.4149446724,170.1807297941,2,"completed",-4.81611,2.0,2,"c1ccc2c(Nc3cccc4ccccc34)cccc2c1","C1=c2cccc(Nc3cccc4c3=CCC=4)c2=CC1",{},"[c:0]1[ch:1][ch][c:3][c!r5:4][c!r5:5]1>>[c:0]1[CH2:1][c:3][c:4][c:5]1",-0.2616339266],[0.412585371,146.4344457054,2,"completed",-5.2801,2.0,1,"C(#Cc1ccccc1Nc1cccc(Nc2ccccc2C#Cc2ccccc2)c1C1=CCC=C1)c1ccccc1","C(#Cc1ccccc1Nc1cccc(Nc2ccccc2C#CC2=CCC=C2)c1C1=CCC=C1)C1=CCC=C1",{},"[c:0]1[ch:1][ch][c:3][c!r5:4][c!r5:5]1>>[c:0]1[CH2:1][c:3][c:4][c:5]1",-0.1932270473],[0.4114571179,556.0369379964,2,"completed",-5.18331,2.0,1,"C(#Cc1ccccc1C#Cc1cc(Nc2ccccc2)cc(C#Cc2ccccc2C#Cc2ccccc2)n1)c1ccccc1","C(#Cc1ccccc1C#Cc1cc(Nc2ccccc2)cc(C#Cc2ccccc2C#CC2=CC=CC2)n1)C1=CC=CC1",{},"[c:0]1[ch:1][ch][c:3][c!r5:4][c!r5:5]1>>[c:0]1[CH2:1][c:3][c:4][c:5]1",-0.5590867096],[0.4111799618,178.078094199,2,"completed",-5.24702,2.0,1,"C(#Cc1ccccc1Nc1ccccc1C#CC1=CCC=C1Nc1ccccc1)C1=CCC=C1Nc1ccccc1","C(#Cc1ccccc1Nc1ccccc1C#CC1=CCC=C1)C1=CCC=C1",{},"[c&r6,C&r5:1](-[N!R]-c1ccccc1)>>[*:1]",-0.2056771719],[0.4047006452,291.0237773031,2,"completed",-5.32752,2.0,1,"C(#Cc1ccccc1Nc1ccccc1Nc1cccc(Nc2ccccc2Nc2ccccc2C#Cc2ccccc2)n1)c1ccccc1","C(#Cc1ccccc1Nc1ccccc1Nc1cccc(Nc2ccccc2Nc2ccccc2C#CC2=CCC=C2)n1)C1=CCC=C1",{},"[c:0]1[ch:1][ch][c:3][c!r5:4][c!r5:5]1>>[c:0]1[CH2:1][c:3][c:4][c:5]1",-0.3317527101],[0.4027253135,350.2235644846,2,"completed",-5.25467,2.0,1,"C(#Cc1cc(Nc2cccc3ccccc23)ccc1-c1ccc(Nc2cccc3ccccc23)cc1C#Cc1ccccc1)c1ccccc1","C(#Cc1cc(Nc2cccc3ccccc23)ccc1-c1ccc(Nc2cccc3ccccc23)cc1C#CC1=CC=CC1)C1=CC=CC1",{},"[c:0]1[ch:1][ch][c:3][c!r5:4][c!r5:5]1>>[c:0]1[CH2:1][c:3][c:4][c:5]1",-0.3665770335],[0.4004135226,162.2278694995,2,"completed",-5.14875,2.0,1,"C(#Cc1ccc(C#Cc2ccccc2)c2cc(-c3cccc(Nc4ccccc4)c3)c(-c3cccc(Nc4ccccc4)c3)cc12)c1ccccc1","C(#Cc1ccc(C#CC2=CC=CC2)c2cc(-c3cccc(Nc4ccccc4)c3)c(-c3cccc(Nc4ccccc4)c3)cc12)C1=CC=CC1",{},"[c:0]1[ch:1][ch][c:3][c!r5:4][c!r5:5]1>>[c:0]1[CH2:1][c:3][c:4][c:5]1",-0.1657781568],[0.3967876462,294.363384397,2,"completed",-4.8219,2.0,1,"C(#Cc1ccccc1Nc1ccccc1C#CC1=CCC=C1Nc1ccccc1)C1=CCC=C1Nc1ccccc1","C(#Cc1ccccc1Nc1ccccc1C#CC1=CCC=C1NC1=CC=CC1)C1=CCC=C1NC1=CC=CC1",{},"[c:0]1[ch:1][ch][c:3][c!r5:4][c!r5:5]1>>[c:0]1[CH2:1][c:3][c:4][c:5]1",-0.3529110525],[0.391512603,109.0312495071,2,"completed",-5.41407,2.0,1,"C(#Cc1cc2c(C#Cc3cccc(Nc4ccccc4)c3)ccc(C#Cc3cccc(Nc4ccccc4)c3)c2cc1C#Cc1ccccc1)c1ccccc1","C(#Cc1cc2c(C#Cc3cccc(Nc4ccccc4)c3)ccc(C#Cc3cccc(Nc4ccccc4)c3)c2cc1C#CC1=CC=CC1)C1=CC=CC1",{},"[c:0]1[ch:1][ch][c:3][c!r5:4][c!r5:5]1>>[c:0]1[CH2:1][c:3][c:4][c:5]1",-0.2454004812],[0.3901017984,272.3089059,2,"completed",-4.96808,2.0,1,"C(#Cc1cccc(C#Cc2ccccc2NC2=CC=CC2)c1Nc1ccccc1)c1ccccc1NC1=CC=CC1","O=c1cccc(Nc2c(C#Cc3ccccc3NC3=CC=CC3)cccc2C#Cc2ccccc2NC2=CC=CC2)o1",{},"[c:1]1[c:2][ch:3][ch:4][c:5][c:6]1>>[c:1]1[c:2][o:3][c:4](=O)[c:5][c:6]1",-0.2875405268],[0.388085713,416.767172399,2,"completed",-5.1894,3.0,1,"C(#Cc1ccccc1Nc1ccccc1Nc1cccc(Nc2ccccc2Nc2ccccc2C#Cc2ccccc2)n1)c1ccccc1","C(#Cc1ccccc1Nc1ccccc1Nc1cccc(Nc2ccccc2Nc2ccccc2C#CC2=CC=CC2)n1)C1=CC=CC1",{},"[c:0]1[ch:1][ch][c:3][c!r5:4][c!r5:5]1>>[c:0]1[CH2:1][c:3][c:4][c:5]1",-0.4214393579],[0.3876065853,278.4458208916,2,"completed",-5.11378,2.0,1,"C(#Cc1ccccc1)C1=CC(Nc2cccc(C=Cc3cccc(NC4=CCC(C#Cc5ccccc5)=C4)c3)c2)=CC1","C(#CC1=CC(Nc2cccc(C=Cc3cccc(NC4=CCC(C#CC5=CC=CC5)=C4)c3)c2)=CC1)C1=CC=CC1",{},"[c:0]1[ch:1][ch][c:3][c!r5:4][c!r5:5]1>>[c:0]1[CH2:1][c:3][c:4][c:5]1",-0.2786128505],[0.3872434989,300.9095775051,2,"completed",-5.15364,2.0,1,"C(#Cc1cnccc1Nc1ccncc1C#Cc1ccccc1Nc1ccccc1)c1ccccc1Nc1ccccc1","C(#Cc1cnccc1Nc1ccncc1C#Cc1ccccc1NC1=CC=CC1)c1ccccc1NC1=CC=CC1",{},"[c:0]1[ch:1][ch][c:3][c!r5:4][c!r5:5]1>>[c:0]1[CH2:1][c:3][c:4][c:5]1",-0.3032431799],[0.3856558921,141.4210276853,2,"completed",-5.36704,2.0,1,"C(#Cc1cccc(Nc2cccc(C=Cc3cccc(Nc4cccc(C#Cc5ccccc5)n4)c3)c2)n1)c1ccccc1","C(#Cc1cccc(Nc2cccc(C=Cc3cccc(Nc4cccc(C#CC5=CC=CC5)n4)c3)c2)n1)C1=CC=CC1",{},"[c:0]1[ch:1][ch][c:3][c!r5:4][c!r5:5]1>>[c:0]1[CH2:1][c:3][c:4][c:5]1",-0.2343970654],[0.3854497616,212.202872397,2,"completed",-5.15774,2.0,1,"C(#Cc1cccc(C#Cc2ccccc2Nc2ccccc2)c1NC1=CCC=C1)c1ccccc1Nc1ccccc1","C(#Cc1cccc(C#Cc2ccccc2NC2=CCC=C2)c1NC1=CCC=C1)c1ccccc1NC1=CCC=C1",{},"[c:0]1[ch:1][ch][c:3][c!r5:4][c!r5:5]1>>[c:0]1[CH2:1][c:3][c:4][c:5]1",-0.2160177626],[0.3839654662,189.0397237148,2,"completed",-5.27013,2.0,1,"C(#Cc1cccc(Nc2ccccc2)c1C#Cc1c(C#Cc2ccccc2)cccc1Nc1ccccc1)c1ccccc1","C(#Cc1cccc(Nc2ccccc2)c1C#Cc1c(C#CC2=CCC=C2)cccc1Nc1ccccc1)C1=CCC=C1",{},"[c:0]1[ch:1][ch][c:3][c!r5:4][c!r5:5]1>>[c:0]1[CH2:1][c:3][c:4][c:5]1",-0.2234248944],[0.3813644098,125.4929093993,2,"completed",-5.35106,2.0,1,"C(#Cc1cc(-c2cccc(Nc3ccccc3)c2)cc2cc(-c3cccc(Nc4ccccc4)c3)cc(C#Cc3ccccc3)c12)c1ccccc1","C(#Cc1cc(-c2cccc(Nc3ccccc3)c2)cc2cc(-c3cccc(Nc4ccccc4)c3)cc(C#CC3=CC=CC3)c12)C1=CC=CC1",{},"[c:0]1[ch:1][ch][c:3][c!r5:4][c!r5:5]1>>[c:0]1[CH2:1][c:3][c:4][c:5]1",-0.2159484218],[0.379108145,180.3911891038,2,"completed",-5.3134,2.0,1,"C(#Cc1cnccc1-c1ccccc1)c1ccccc1Nc1ccccc1C#Cc1cnccc1-c1ccccc1","C(#Cc1cnccc1C1=CC=CC1)c1ccccc1Nc1ccccc1C#Cc1cnccc1C1=CC=CC1",{},"[c:0]1[ch:1][ch][c:3][c!r5:4][c!r5:5]1>>[c:0]1[CH2:1][c:3][c:4][c:5]1",-0.2342122232],[0.377271102,198.8752321049,2,"completed",-5.3309,2.0,1,"C(#Cc1ccncc1-c1ccccc1)c1ccccc1Nc1ccccc1C#Cc1ccncc1-c1ccccc1","C(#Cc1ccncc1C1=CC=CC1)c1ccccc1Nc1ccccc1C#Cc1ccncc1C1=CC=CC1",{},"[c:0]1[ch:1][ch][c:3][c!r5:4][c!r5:5]1>>[c:0]1[CH2:1][c:3][c:4][c:5]1",-0.2562725402],[0.3770341082,89.9609007902,2,"completed",-5.39666,2.0,1,"C(#Cc1cccc(Nc2cccc(C#Cc3cccc(Nc4cccc(C#Cc5ccccc5)c4)c3Nc3ccccc3)c2Nc2ccccc2)c1)c1ccccc1","C(#Cc1cccc(Nc2cccc(C#Cc3cccc(Nc4cccc(C#CC5=CC=CC5)c4)c3Nc3ccccc3)c2Nc2ccccc2)c1)C1=CC=CC1",{},"[c:0]1[ch:1][ch][c:3][c!r5:4][c!r5:5]1>>[c:0]1[CH2:1][c:3][c:4][c:5]1",-0.2263105608],[0.3769878524,88.8707218983,2,"completed",-5.50453,2.0,1,"C(#Cc1ccccc1C#Cc1cccc(-c2cccc(Nc3cccc(-c4cccc(C#Cc5ccccc5C#Cc5ccccc5)c4)c3)c2)c1)c1ccccc1","C(#Cc1ccccc1C#Cc1cccc(-c2cccc(Nc3cccc(-c4cccc(C#Cc5ccccc5C#CC5=CC=CC5)c4)c3)c2)c1)C1=CC=CC1",{},"[c:0]1[ch:1][ch][c:3][c!r5:4][c!r5:5]1>>[c:0]1[CH2:1][c:3][c:4][c:5]1",-0.2967891852],[0.3758658317,156.7385513918,2,"completed",-5.26792,2.0,1,"C(#Cc1cccc(Nc2cccc(C=Cc3ccccc3)c2)c1C#Cc1c(C#Cc2ccccc2)cccc1Nc1cccc(C=Cc2ccccc2)c1)c1ccccc1","C(#Cc1cccc(Nc2cccc(C=Cc3ccccc3)c2)c1C#Cc1c(C#CC2=CC=CC2)cccc1Nc1cccc(C=Cc2ccccc2)c1)C1=CC=CC1",{},"[c:0]1[ch:1][ch][c:3][c!r5:4][c!r5:5]1>>[c:0]1[CH2:1][c:3][c:4][c:5]1",-0.1959172413],[0.373267602,217.1325437012,2,"completed",-4.9305,2.0,1,"C(#Cc1ccc(C#Cc2ccccc2)c2c1=CCC=2)c1ccccc1","C(#Cc1ccc(C#CC2=CC=CC2)c2c1=CCC=2)C1=CC=CC1",{},"[c:0]1[ch:1][ch][c:3][c!r5:4][c!r5:5]1>>[c:0]1[CH2:1][c:3][c:4][c:5]1",-0.2474355755],[0.3729570675,75.6711332942,2,"completed",-5.51536,2.0,1,"C(#Cc1cccc(-c2cccc(Nc3cccc(-c4cccc(C#Cc5ccccc5)c4)c3)c2)c1)c1ccccc1","C(#Cc1cccc(-c2cccc(Nc3cccc(-c4cccc(C#CC5=CC=CC5)c4)c3)c2)c1)C1=CC=CC1",{},"[c:0]1[ch:1][ch][c:3][c!r5:4][c!r5:5]1>>[c:0]1[CH2:1][c:3][c:4][c:5]1",-0.3004377571],[0.3722999838,242.1715419041,2,"completed",-5.20142,3.0,1,"O=c1c(C#Cc2ccccc2)c(Nc2cccc(Nc3ccccc3)c2)oc(Nc2cccc(Nc3ccccc3)c2)c1C#Cc1ccccc1","O=c1c(C#CC2=CC=CC2)c(Nc2cccc(Nc3ccccc3)c2)oc(Nc2cccc(Nc3ccccc3)c2)c1C#CC1=CC=CC1",{},"[c:0]1[ch:1][ch][c:3][c!r5:4][c!r5:5]1>>[c:0]1[CH2:1][c:3][c:4][c:5]1",-0.2523632377],[0.3722209664,224.3979196937,2,"completed",-5.21936,2.0,1,"c1ccc(-c2ccc3ccccc3c2)c(Nc2ccccc2-c2ccc3ccccc3c2)c1","C1=c2ccc(-c3ccccc3Nc3ccccc3-c3ccc4c(c3)=CCC=4)cc2=CC1",{},"[c:0]1[ch:1][ch][c:3][c!r5:4][c!r5:5]1>>[c:0]1[CH2:1][c:3][c:4][c:5]1",-0.2394480383],[0.3704615998,108.4637899039,2,"completed",-5.246,2.0,1,"C(#Cc1ccc(C#Cc2ccccc2Nc2ccccc2C#Cc2ccc(C#Cc3ccccc3)cc2)cc1)c1ccccc1","C(#Cc1ccc(C#Cc2ccccc2Nc2ccccc2C#Cc2ccc(C#CC3=CCC=C3)cc2)cc1)C1=CCC=C1",{},"[c:0]1[ch:1][ch][c:3][c!r5:4][c!r5:5]1>>[c:0]1[CH2:1][c:3][c:4][c:5]1",-0.1490276274],[0.3704218485,139.8090317016,2,"completed",-5.28551,2.0,1,"C(#Cc1ccc(-c2ccccc2)cc1)C1=CCC=C1C#Cc1ccc(-c2ccccc2)cc1","C(#CC1=CCC=C1C#CC1=CC=C(c2ccccc2)C1)C1=CC=C(c2ccccc2)C1",{},"[c:0]1[ch:1][ch][c:3][c!r5:4][c!r5:5]1>>[c:0]1[CH2:1][c:3][c:4][c:5]1",-0.1908124886],[0.368792605,280.8442916139,2,"completed",-5.04054,3.0,1,"C(#Cc1ccccc1Nc1ccccc1C#CC1=CCC=C1Nc1ccccc1)C1=CCC=C1Nc1ccccc1","C(#Cc1ccccc1Nc1ccccc1C#CC1=CCC=C1Nc1cccc(Nc2ccccc2)c1)C1=CCC=C1Nc1cccc(Nc2ccccc2)c1",{},"[ch&r6,CH1&r5:1]>>[*:1](-N-c1ccccc1)",-0.2839117944],[0.3684922432,290.6443412066,2,"completed",-4.84124,2.0,1,"C(#Cc1cccc(C#Cc2ccccc2NC2=CC=CC2)c1Nc1ccccc1)c1ccccc1NC1=CC=CC1","O=c1occcc1Nc1c(C#Cc2ccccc2NC2=CC=CC2)cccc1C#Cc1ccccc1NC1=CC=CC1",{},"[c:1]1[c:2][ch:3][ch:4][c:5][c:6]1>>[c:1]1[c:2][o:3][c:4](=O)[c:5][c:6]1",-0.3424659611],[0.3684362907,94.0510384971,2,"completed",-5.19219,2.0,1,"C(#Cc1ccccc1Nc1ccccc1C#Cc1ccccc1Nc1ccccc1)c1ccccc1Nc1ccccc1","C(#Cc1ccccc1N(c1ccccc1)c1ccccc1)c1ccccc1Nc1ccccc1C#Cc1ccccc1N(c1ccccc1)c1ccccc1",{},"[r:1][NH!R:2][r:3]>>[r:1][N:2](-c1ccccc1)[r:3]",-0.1140618513],[0.3675798121,182.819745809,2,"completed",-5.19708,2.0,1,"C(#Cc1ccc2ccccc2c1-c1ccccc1)c1ccccc1Nc1ccccc1C#Cc1ccc2ccccc2c1-c1ccccc1","C(#Cc1ccc2ccccc2c1C1=CCC=C1)c1ccccc1Nc1ccccc1C#Cc1ccc2ccccc2c1C1=CCC=C1",{},"[c:0]1[ch:1][ch][c:3][c!r5:4][c!r5:5]1>>[c:0]1[CH2:1][c:3][c:4][c:5]1",-0.1950412197],[0.3670512596,248.5123975785,2,"completed",-4.97443,2.0,1,"C(#Cc1cccc(C#Cc2ccccc2NC2=CC=CC2)c1Nc1ccccc1)c1ccccc1NC1=CC=CC1","O=c1cc(Nc2c(C#Cc3ccccc3NC3=CC=CC3)cccc2C#Cc2ccccc2NC2=CC=CC2)cco1",{},"[c:1]1[c:2][ch:3][ch:4][c:5][c:6]1>>[c:1]1[c:2][o:3][c:4](=O)[c:5][c:6]1",-0.2635994043],[0.3662493504,116.1144333892,2,"completed",-5.1597,2.0,1,"C(#Cc1ccccc1Nc1cccc(Nc2ccccc2C#Cc2ccccc2)c1C1=CCC=C1)c1ccccc1","C(#Cc1ccccc1Nc1cccc(Nc2ccccc2C#CC2=CC=CC2)c1C1=CCC=C1)C1=CC=CC1",{},"[c:0]1[ch:1][ch][c:3][c!r5:4][c!r5:5]1>>[c:0]1[CH2:1][c:3][c:4][c:5]1",-0.1234056957],[0.3657857616,396.1636336899,2,"completed",-5.345,2.0,1,"C(#Cc1cc(Nc2cccc3ccccc23)ccc1-c1ccc(Nc2cccc3ccccc23)cc1C#Cc1ccccc1)c1ccccc1","C(#Cc1cc(Nc2cccc3ccccc23)ccc1-c1ccc(Nc2cccc3ccccc23)cc1C#CC1=CCC=C1)C1=CCC=C1",{},"[c:0]1[ch:1][ch][c:3][c!r5:4][c!r5:5]1>>[c:0]1[CH2:1][c:3][c:4][c:5]1",-0.4316918747],[0.3655495659,90.3622209153,2,"completed",-5.40512,2.0,1,"C(#Cc1cccc(-c2cccc(Nc3cccc(-c4cccc(C#CC5=CCC=C5)c4)c3)c2)c1)C1=CCC=C1","C(#CC1=CC(c2cccc(Nc3cccc(C4=CCC(C#CC5=CCC=C5)=C4)c3)c2)=CC1)C1=CCC=C1",{},"[c:0]1[ch:1][ch][c:3][c!r5:4][c!r5:5]1>>[c:0]1[CH2:1][c:3][c:4][c:5]1",-0.2319126043],[0.3641908622,378.1468118978,2,"completed",-5.0792,3.0,1,"C(#Cc1ccccc1-c1cc(NC2=CC=CC2)cc(-c2ccccc2C#Cc2ccccc2)c1)c1ccccc1","C(#Cc1ccccc1-c1cc(NC2=CC=CC2)cc(-c2ccccc2C#CC2=CC=CC2)c1)C1=CC=CC1",{},"[c:0]1[ch:1][ch][c:3][c!r5:4][c!r5:5]1>>[c:0]1[CH2:1][c:3][c:4][c:5]1",-0.378427014],[0.3623776926,544.2373458063,2,"completed",-4.75661,3.0,1,"C(#Cc1cccc(C#Cc2ccccc2NC2=CC=CC2)c1Nc1ccccc1)c1ccccc1NC1=CC=CC1","O=c1ccoc(Nc2c(C#Cc3ccccc3NC3=CC=CC3)cccc2C#Cc2ccccc2NC2=CC=CC2)c1",{},"[ch:1]1[c:2][c:3][ch:4][c:5][c:6]1>>[o:1]1[c:2][c:3][C:4](=O)[c:5][c:6]1",-0.594956694],[0.3619020988,282.072997099,2,"completed",-4.69539,2.0,1,"C(#Cc1cccc(C#Cc2ccccc2NC2=CC=CC2)c1Nc1ccccc1)c1ccccc1NC1=CC=CC1","O=c1ccocc1Nc1c(C#Cc2ccccc2NC2=CC=CC2)cccc1C#Cc1ccccc1NC1=CC=CC1",{},"[ch:1]1[c:2][c:3][ch:4][c:5][c:6]1>>[o:1]1[c:2][c:3][C:4](=O)[c:5][c:6]1",-0.3997282942],[0.3611095614,243.1707105134,2,"completed",-4.94121,2.0,1,"C(#Cc1c(Nc2ccccc2)cc(Nc2ccccc2)c(C#Cc2ccccc2)c1Nc1cccnc1)c1ccccc1","C(#Cc1c(Nc2ccccc2)cc(Nc2ccccc2)c(C#CC2=CC=CC2)c1Nc1cccnc1)C1=CC=CC1",{},"[c:0]1[ch:1][ch][c:3][c!r5:4][c!r5:5]1>>[c:0]1[CH2:1][c:3][c:4][c:5]1",-0.2673704992],[0.360723006,212.4141820241,2,"completed",-5.17625,2.0,1,"C(#Cc1ccc(C#Cc2ccccc2)c2c(C#Cc3ccccc3)ccc(C#CC3=CCC=C3)c12)C1=CCC=C1","C(#Cc1ccc(C#CC2=CC=CC2)c2c(C#CC3=CC=CC3)ccc(C#CC3=CCC=C3)c12)C1=CCC=C1",{},"[c:0]1[ch:1][ch][c:3][c!r5:4][c!r5:5]1>>[c:0]1[CH2:1][c:3][c:4][c:5]1",-0.2190175229],[0.3599260079,104.3363033968,2,"completed",-5.33263,2.0,1,"C(#Cc1cccc2c(C#CC3=CCC(C#Cc4ccccc4)=C3)cccc12)C1=CCC(C#Cc2ccccc2)=C1","C(#Cc1cccc2c(C#CC3=CCC(C#CC4=CC=CC4)=C3)cccc12)C1=CCC(C#CC2=CC=CC2)=C1",{},"[c:0]1[ch:1][ch][c:3][c!r5:4][c!r5:5]1>>[c:0]1[CH2:1][c:3][c:4][c:5]1",-0.1933992127],[0.3587599524,156.2746393029,2,"completed",-5.06432,2.0,1,"C(#Cc1ccccc1Nc1ccccc1)c1cccc(C=Cc2cccc(C#Cc3ccccc3Nc3ccccc3)c2)c1","C(#Cc1ccccc1NC1=CC=CC1)c1cccc(C=Cc2cccc(C#Cc3ccccc3NC3=CC=CC3)c2)c1",{},"[c:0]1[ch:1][ch][c:3][c!r5:4][c!r5:5]1>>[c:0]1[CH2:1][c:3][c:4][c:5]1",-0.1582579017],[0.3587109088,336.4452085225,2,"completed",-4.94698,3.0,1,"C(#Cc1ccc2ccccc2c1-c1ccccc1)c1ccccc1Nc1ccccc1C#Cc1ccc2ccccc2c1-c1ccccc1","C(#Cc1ccc2c(c1-c1ccccc1)=CCC=2)c1ccccc1Nc1ccccc1C#Cc1ccc2c(c1-c1ccccc1)=CCC=2",{},"[c:0]1[ch:1][ch][c:3][c!r5:4][c!r5:5]1>>[c:0]1[CH2:1][c:3][c:4][c:5]1",-0.3530846745],[0.3585583646,428.8114575029,2,"completed",-5.09311,2.0,1,"C(#Cc1cccc2cc3ccccc3cc12)c1cccc(C#Cc2cccc3cc4ccccc4cc23)c1Nc1ccccc1","C(#Cc1cccc2cc3ccccc3cc12)c1cccc(C#Cc2cccc3cc4ccccc4cc23)c1NC1=CC=CC1",{},"[c:0]1[ch:1][ch][c:3][c!r5:4][c!r5:5]1>>[c:0]1[CH2:1][c:3][c:4][c:5]1",-0.4288385797],[0.3580326571,197.9056973069,2,"completed",-5.57633,3.0,1,"C(#Cc1ccccc1C#Cc1cccc2c(C#Cc3ccccc3C#Cc3ccccc3)cccc12)c1ccccc1","C(#Cc1ccccc1C#Cc1cccc2c(C#Cc3ccccc3C#CC3=CC=CC3)cccc12)C1=CC=CC1",{},"[c:0]1[ch:1][ch][c:3][c!r5:4][c!r5:5]1>>[c:0]1[CH2:1][c:3][c:4][c:5]1",-0.3877407598],[0.3579240863,132.6414909854,2,"completed",-4.83327,2.0,1,"C(#Cc1cccc2c(C#CC3=C(Nc4ccccc4)CC=C3)cccc12)C1=C(Nc2ccccc2)CC=C1","C(#Cc1cccc2c(C#CC3=C(Nc4cccc5ccccc45)CC=C3)cccc12)C1=C(Nc2cccc3ccccc23)CC=C1",{},"[cH&r6:1][cH&r6:2]>>[c:1]2cccc[c:2]2",-0.2290300475],[0.3577010861,544.8599625088,2,"completed",-4.90649,3.0,1,"C(#Cc1ccccc1-c1cc(NC2=CC=CC2)cc(-c2ccccc2C#Cc2ccccc2)c1)c1ccccc1","C(#Cc1ccccc1-c1cc(NC2=CC=CC2)cc(-c2ccccc2C#CC2=CCC=C2)c1)C1=CCC=C1",{},"[c:0]1[ch:1][ch][c:3][c!r5:4][c!r5:5]1>>[c:0]1[CH2:1][c:3][c:4][c:5]1",-0.561445436],[0.35749398,236.5900907025,2,"completed",-5.19814,2.0,1,"C(#Cc1ccccc1-c1ccccc1)c1ccccc1Nc1ccccc1C#Cc1ccccc1-c1ccccc1","C(#Cc1ccccc1C1=CCC=C1)c1ccccc1Nc1ccccc1C#Cc1ccccc1C1=CCC=C1",{},"[c:0]1[ch:1][ch][c:3][c!r5:4][c!r5:5]1>>[c:0]1[CH2:1][c:3][c:4][c:5]1",-0.2463621039],[0.3565353416,342.2720679082,2,"completed",-5.11332,2.0,1,"C(#Cc1ccccc1)C1=CC(Nc2cccc(C=Cc3cccc(NC4=CCC(C#Cc5ccccc5)=C4)c3)c2)=CC1","C(#CC1=CC(Nc2cccc(C=Cc3cccc(NC4=CCC(C#CC5=CCC=C5)=C4)c3)c2)=CC1)C1=CCC=C1",{},"[c:0]1[ch:1][ch][c:3][c!r5:4][c!r5:5]1>>[c:0]1[CH2:1][c:3][c:4][c:5]1",-0.3423990442],[0.3560610472,350.0574773061,2,"completed",-5.12846,3.0,1,"C(#Cc1ccc(Nc2ccccc2)c2c(Nc3ccccc3)ccc(C#CC3=CCC=C3)c12)C1=CCC=C1","C(#Cc1ccc(N(c2ccccc2)c2ccccc2)c2c(N(c3ccccc3)c3ccccc3)ccc(C#CC3=CCC=C3)c12)C1=CCC=C1",{},"[r:1][NH!R:2][r:3]>>[r:1][N:2](-c1ccccc1)[r:3]",-0.3506239061],[0.3556502105,169.1520321037,2,"completed",-4.98966,2.0,1,"C(#Cc1cccc(C#Cc2ccccc2NC2=CC=CC2)c1Nc1ccccc1)c1ccccc1NC1=CC=CC1","C(#Cc1cccc(C#Cc2ccccc2NC2=CC=CC2)c1Nc1ccccn1)c1ccccc1NC1=CC=CC1",{},"[ch&r6:0]>>[nr6:0]",-0.1859519255],[0.3543218673,274.1920892149,2,"completed",-4.92204,3.0,1,"C(#Cc1ccc(Nc2ccccc2)cc1Nc1cc(Nc2ccccc2)ccc1C#Cc1ccccc1Nc1ccccc1)c1ccccc1Nc1ccccc1","C(#Cc1ccc(Nc2ccccc2)cc1Nc1cc(Nc2ccccc2)ccc1C#Cc1ccccc1NC1=CCC=C1)c1ccccc1NC1=CCC=C1",{},"[c:0]1[ch:1][ch][c:3][c!r5:4][c!r5:5]1>>[c:0]1[CH2:1][c:3][c:4][c:5]1",-0.3011635519],[0.3526543048,151.8601304851,2,"completed",-5.09541,4.0,1,"C(#Cc1c(C#Cc2ccc(Nc3ccc(C#Cc4cccc(Nc5ccccc5)c4C#Cc4ccccc4)cc3)cc2)cccc1Nc1ccccc1)c1ccccc1","C(#Cc1c(C#Cc2ccc(Nc3ccc(C#Cc4cccc(NC5=CC=CC5)c4C#Cc4ccccc4)cc3)cc2)cccc1NC1=CC=CC1)c1ccccc1",{},"[c:0]1[ch:1][ch][c:3][c!r5:4][c!r5:5]1>>[c:0]1[CH2:1][c:3][c:4][c:5]1",-0.1518941164],[0.3521986303,90.95323371,2,"completed",-5.2851,2.0,1,"C(#Cc1cccc(-c2ccccc2)c1)c1ccc(Nc2ccc(C#Cc3cccc(-c4ccccc4)c3)cc2)cc1","C(#Cc1cccc(C2=CC=CC2)c1)c1ccc(Nc2ccc(C#Cc3cccc(C4=CC=CC4)c3)cc2)cc1",{},"[c:0]1[ch:1][ch][c:3][c!r5:4][c!r5:5]1>>[c:0]1[CH2:1][c:3][c:4][c:5]1",-0.1583062716],[0.3521060221,76.684745407,2,"completed",-5.38264,2.0,1,"C(#Cc1cccc(-c2cccc(Nc3cccc(-c4cccc(C#CC5=CCC=C5)c4)c3)c2)c1)C1=CCC=C1","C(#CC1=CCC(c2cccc(Nc3cccc(C4=CC(C#CC5=CCC=C5)=CC4)c3)c2)=C1)C1=CCC=C1",{},"[c:0]1[ch:1][ch][c:3][c!r5:4][c!r5:5]1>>[c:0]1[CH2:1][c:3][c:4][c:5]1",-0.2121894938],[0.3516600371,211.5781494067,2,"completed",-5.25103,2.0,1,"C(#Cc1cc2ccccc2c2c1c(C#CC1=CCC=C1)cc1ccccc12)C1=CCC=C1","C(#Cc1cc2c(Nc3ccccc3)cccc2c2c1c(C#CC1=CCC=C1)cc1c(Nc3ccccc3)cccc12)C1=CCC=C1",{},"[ch&r6,CH1&r5:1]>>[*:1](-N-c1ccccc1)",-0.2365211262],[0.3515324116,169.338836,2,"completed",-4.82165,2.0,1,"C(#Cc1ccccc1)C1=c2cccc(C#Cc3cccc4c3=CCC=4C#Cc3ccccc3)c2=CC1","C(#CC1=c2cccc(C#Cc3cccc4c3=CCC=4C#CC3=CC=CC3)c2=CC1)C1=CC=CC1",{},"[c:0]1[ch:1][ch][c:3][c!r5:4][c!r5:5]1>>[c:0]1[CH2:1][c:3][c:4][c:5]1",-0.258147662],[0.3515174234,194.4515136129,2,"completed",-5.33663,2.0,1,"C(#Cc1cc(Nc2ccccc2C#Cc2ccccc2)cc(Nc2ccccc2C#Cc2ccccc2)c1)c1ccccc1","C(#Cc1ccccc1Nc1cc(C#Cc2ccccc2)cc(Nc2ccccc2C#CC2=CC=CC2)c1)C1=CC=CC1",{},"[c:0]1[ch:1][ch][c:3][c!r5:4][c!r5:5]1>>[c:0]1[CH2:1][c:3][c:4][c:5]1",-0.2554375306],[0.3513183022,125.8218639996,2,"completed",-5.13311,3.0,1,"C(#Cc1ccccc1Nc1ccccc1C#CC1=CCC=C1Nc1ccccc1)C1=CCC=C1Nc1ccccc1","C(#Cc1ccccc1Nc1ccccc1C#CC1=CCC=C1Nc1ccc2ccccc2c1)C1=CCC=C1Nc1ccc2ccccc2c1",{},"[cH&r6:1][cH&r6:2]>>[c:1]2cccc[c:2]2",-0.127938715],[0.351202046,352.7170468005,2,"completed",-4.97469,2.0,1,"C(#Cc1cccc2c(C#CC3=CCC=C3)cccc12)C1=CCC=C1","C(#Cc1cc(Nc2ccccc2)cc2c(C#CC3=CCC=C3)cc(Nc3ccccc3)cc12)C1=CCC=C1",{},"[ch&r6,CH1&r5:1]>>[*:1](-N-c1ccccc1)",-0.3634605717],[0.3507728624,199.4501371082,2,"completed",-4.93595,2.0,1,"C(#Cc1cccc(C#Cc2ccccc2NC2=CC=CC2)c1Nc1ccccc1)c1ccccc1NC1=CC=CC1","C(#Cc1cccc(C#Cc2ccccc2NC2=CC=CC2)c1NC1=CC=CC1)c1ccccc1NC1=CC=CC1",{},"[c:0]1[ch:1][ch][c:3][c!r5:4][c!r5:5]1>>[c:0]1[CH2:1][c:3][c:4][c:5]1",-0.2301465499],[0.3505609716,288.3383623994,2,"completed",-4.9589,4.0,1,"C(#Cc1cccc(Nc2ccccc2)c1C#Cc1c(C#Cc2ccc(C=Cc3ccccc3)cc2)cccc1Nc1ccccc1)c1ccc(C=Cc2ccccc2)cc1","C(#Cc1cccc(NC2=CC=CC2)c1C#Cc1c(C#Cc2ccc(C=Cc3ccccc3)cc2)cccc1NC1=CC=CC1)c1ccc(C=Cc2ccccc2)cc1",{},"[c:0]1[ch:1][ch][c:3][c!r5:4][c!r5:5]1>>[c:0]1[CH2:1][c:3][c:4][c:5]1",-0.3047860301],[0.350370343,179.206315006,2,"completed",-5.04449,2.0,1,"C(#Cc1cccc(C#Cc2ccccc2NC2=CC=CC2)c1Nc1ccccc1)c1ccccc1NC1=CC=CC1","C(#Cc1cccc(C#Cc2ccccc2NC2=CC=CC2)c1NC1=CCC=C1)c1ccccc1NC1=CC=CC1",{},"[c:0]1[ch:1][ch][c:3][c!r5:4][c!r5:5]1>>[c:0]1[CH2:1][c:3][c:4][c:5]1",-0.1833705805],[0.3502715768,178.8494101929,2,"completed",-5.09325,2.0,1,"c1ccc(Nc2ccccc2Nc2cccc(Nc3ccccc3Nc3ccccc3)n2)cc1","C1=CC(Nc2ccccc2Nc2cccc(Nc3ccccc3NC3=CCC=C3)n2)=CC1",{},"[c:0]1[ch:1][ch][c:3][c!r5:4][c!r5:5]1>>[c:0]1[CH2:1][c:3][c:4][c:5]1",-0.1789118139],[0.3499931968,114.4426563988,2,"completed",-5.30422,2.0,1,"C(#Cc1cccc2c(C#Cc3ccccc3Nc3ccccc3)cccc12)c1ccccc1Nc1ccccc1","C(#Cc1cccc2c(C#Cc3ccccc3NC3=CCC=C3)cccc12)c1ccccc1NC1=CCC=C1",{},"[c:0]1[ch:1][ch][c:3][c!r5:4][c!r5:5]1>>[c:0]1[CH2:1][c:3][c:4][c:5]1",-0.183120091],[0.3498641477,242.1989356953,2,"completed",-4.80487,2.0,1,"O=c1c(C#Cc2c(C=Cc3ccccc3)cccc2Nc2ccccc2)cocc1C#Cc1c(C=Cc2ccccc2)cccc1Nc1ccccc1","O=c1c(C#Cc2c(C=Cc3ccccc3)cccc2NC2=CC=CC2)cocc1C#Cc1c(C=Cc2ccccc2)cccc1NC1=CC=CC1",{},"[c:0]1[ch:1][ch][c:3][c!r5:4][c!r5:5]1>>[c:0]1[CH2:1][c:3][c:4][c:5]1",-0.3183397018],[0.3498607687,139.7174862068,2,"completed",-5.09307,2.0,1,"C1=CCC(Nc2cc3ccccc3cc2NC2=CC=CC2)=C1","C(#Cc1cc2cc(NC3=CC=CC3)c(NC3=CC=CC3)cc2cc1C#Cc1ccccc1)c1ccccc1",{},"[ch&r6,CH1&r5:1]>>[*:1](-C#C-c1ccccc1)",-0.1398016744],[0.3491569446,124.3481344136,2,"completed",-5.35815,2.0,1,"C(#Cc1ccc(C#Cc2ccccc2)c2cc(-c3cccc(Nc4ccccc4)c3)c(-c3cccc(Nc4ccccc4)c3)cc12)c1ccccc1","C(#Cc1ccc(C#CC2=CCC=C2)c2cc(-c3cccc(Nc4ccccc4)c3)c(-c3cccc(Nc4ccccc4)c3)cc12)C1=CCC=C1",{},"[c:0]1[ch:1][ch][c:3][c!r5:4][c!r5:5]1>>[c:0]1[CH2:1][c:3][c:4][c:5]1",-0.2193553181],[0.3486752142,192.6581937005,2,"completed",-4.81672,3.0,1,"C(#Cc1ccc(Nc2ccccc2)cc1Nc1cc(Nc2ccccc2)ccc1C#Cc1ccccc1Nc1ccccc1)c1ccccc1Nc1ccccc1","C(#Cc1ccc(NC2=CCC=C2)cc1Nc1cc(NC2=CCC=C2)ccc1C#Cc1ccccc1Nc1ccccc1)c1ccccc1Nc1ccccc1",{},"[c:0]1[ch:1][ch][c:3][c!r5:4][c!r5:5]1>>[c:0]1[CH2:1][c:3][c:4][c:5]1",-0.2764751042],[0.3486423317,145.9897785971,2,"completed",-4.90273,2.0,1,"C1=C(N(c2ccccc2)c2cccc(Nc3ccccc3)c2)C(N(c2ccccc2)c2cccc(Nc3ccccc3)c2)=CC1","C1=CC(N(C2=CCC=C2N(C2=CCC=C2)c2cccc(Nc3ccccc3)c2)c2cccc(Nc3ccccc3)c2)=CC1",{},"[c:0]1[ch:1][ch][c:3][c!r5:4][c!r5:5]1>>[c:0]1[CH2:1][c:3][c:4][c:5]1",-0.2009517041],[0.3486075823,146.5467493981,2,"completed",-5.21863,3.0,1,"C(#Cc1cccc(Nc2ccccc2)c1C#Cc1c(C#Cc2ccc(C=Cc3ccccc3)cc2)cccc1Nc1ccccc1)c1ccc(C=Cc2ccccc2)cc1","C(#Cc1cccc(NC2=CCC=C2)c1C#Cc1c(C#Cc2ccc(C=Cc3ccccc3)cc2)cccc1NC1=CCC=C1)c1ccc(C=Cc2ccccc2)cc1",{},"[c:0]1[ch:1][ch][c:3][c!r5:4][c!r5:5]1>>[c:0]1[CH2:1][c:3][c:4][c:5]1",-0.1684391802],[0.3483420252,199.7180603066,2,"completed",-5.32925,2.0,1,"C(#Cc1ccc(C#Cc2ccccc2)c(C#Cc2cccc3ccccc23)c1C#Cc1cccc2ccccc12)c1ccccc1","C(#Cc1ccc(C#CC2=CC=CC2)c(C#Cc2cccc3ccccc23)c1C#Cc1cccc2ccccc12)C1=CC=CC1",{},"[c:0]1[ch:1][ch][c:3][c!r5:4][c!r5:5]1>>[c:0]1[CH2:1][c:3][c:4][c:5]1",-0.2562021257],[0.3482589641,171.5867322928,2,"completed",-5.13942,2.0,1,"O=c1c(C#Cc2c(C=Cc3ccccc3)cccc2Nc2ccccc2)cocc1C#Cc1c(C=Cc2ccccc2)cccc1Nc1ccccc1","O=c1c(C#Cc2c(C=CC3=CC=CC3)cccc2Nc2ccccc2)cocc1C#Cc1c(C=CC2=CC=CC2)cccc1Nc1ccccc1",{},"[c:0]1[ch:1][ch][c:3][c!r5:4][c!r5:5]1>>[c:0]1[CH2:1][c:3][c:4][c:5]1",-0.1737913563],[0.3481408896,136.7310991918,2,"completed",-5.18154,3.0,1,"C(#Cc1c(C#Cc2ccccc2Nc2ccccc2)cc(C#Cc2ccccc2Nc2ccccc2)c(C#Cc2ccccc2)c1-c1ccccc1)c1ccccc1","C(#Cc1c(C#Cc2ccccc2Nc2ccccc2)cc(C#Cc2ccccc2Nc2ccccc2)c(C#CC2=CC=CC2)c1-c1ccccc1)C1=CC=CC1",{},"[c:0]1[ch:1][ch][c:3][c!r5:4][c!r5:5]1>>[c:0]1[CH2:1][c:3][c:4][c:5]1",-0.148166432],[0.3479263322,227.3753782065,2,"completed",-5.36513,2.0,1,"C(#Cc1ccc(-c2ccc(C#CC3=CC=CC3)cc2)cc1)C1=CC=CC1","C(#Cc1ccc(-c2ccc(C#CC3=CC=CC3)c3ccccc23)c2ccccc12)C1=CC=CC1",{},"[cH&r6:1][cH&r6:2]>>[c:1]2cccc[c:2]2",-0.293502269],[0.3478528301,96.9409253157,2,"completed",-5.29126,5.0,1,"C(#Cc1c(C#Cc2ccc(Nc3ccc(C#Cc4cccc(Nc5ccccc5)c4C#Cc4ccccc4)cc3)cc2)cccc1Nc1ccccc1)c1ccccc1","C(#Cc1c(C#Cc2ccc(Nc3ccc(C#Cc4cccc(NC5=CCC=C5)c4C#Cc4ccccc4)cc3)cc2)cccc1NC1=CCC=C1)c1ccccc1",{},"[c:0]1[ch:1][ch][c:3][c!r5:4][c!r5:5]1>>[c:0]1[CH2:1][c:3][c:4][c:5]1",-0.1652934751],[0.3476476671,195.1055837999,2,"completed",-4.8024,3.0,1,"C(#Cc1cccc2c(C#CC3=C(Nc4ccccc4)CC=C3)cccc12)C1=C(Nc2ccccc2)CC=C1","C(#Cc1cccc2c(C#CC3=C(Nc4cccc(Nc5ccccc5)c4)CC=C3)cccc12)C1=C(Nc2cccc(Nc3ccccc3)c2)CC=C1",{},"[ch&r6,CH1&r5:1]>>[*:1](-N-c1ccccc1)",-0.2854179588],[0.3474992859,454.4080429914,2,"completed",-5.15908,3.0,1,"O=c1oc(C=Cc2oc(=O)c(C#Cc3ccccc3)cc2Nc2ccccc2)c(Nc2ccccc2)cc1C#Cc1ccccc1","O=c1oc(C=Cc2oc(=O)c(C#CC3=CC=CC3)cc2Nc2ccccc2)c(Nc2ccccc2)cc1C#CC1=CC=CC1",{},"[c:0]1[ch:1][ch][c:3][c!r5:4][c!r5:5]1>>[c:0]1[CH2:1][c:3][c:4][c:5]1",-0.4562860816],[0.3472390159,213.3573776955,2,"completed",-5.12799,2.0,1,"C(#Cc1cc(C=Cc2ccc(Nc3cccc4ccccc34)c(C#Cc3ccccc3)c2)ccc1Nc1cccc2ccccc12)c1ccccc1","C(#Cc1cc(C=Cc2ccc(Nc3cccc4ccccc34)c(C#CC3=CCC=C3)c2)ccc1Nc1cccc2ccccc12)C1=CCC=C1",{},"[c:0]1[ch:1][ch][c:3][c!r5:4][c!r5:5]1>>[c:0]1[CH2:1][c:3][c:4][c:5]1",-0.2142551196],[0.3470547038,263.0371885025,2,"completed",-5.11715,2.0,1,"C(#Cc1cccc(C#Cc2ccccc2NC2=CC=CC2)c1Nc1ccccc1)c1ccccc1NC1=CC=CC1","C(#Cc1ncccc1NC1=CC=CC1)c1cccc(C#Cc2ncccc2NC2=CC=CC2)c1Nc1ccccc1",{},"[ch&r6:0]>>[nr6:0]",-0.2633109997],[0.3470279987,165.972996605,2,"completed",-4.82237,2.0,1,"C(#Cc1cccc2c(C#CC3=C(Nc4ccccc4)CC=C3)cccc12)C1=C(Nc2ccccc2)CC=C1","C(#Cc1cccc2c(C#CC3=C(NC4=CCC=C4)CC=C3)cccc12)C1=C(NC2=CCC=C2)CC=C1",{},"[c:0]1[ch:1][ch][c:3][c!r5:4][c!r5:5]1>>[c:0]1[CH2:1][c:3][c:4][c:5]1",-0.2555688946],[0.3459700527,593.5064237128,2,"completed",-5.44044,3.0,1,"C(#Cc1ccccc1C#Cc1cc(Nc2ccccc2)cc(C#Cc2ccccc2C#Cc2ccccc2)n1)c1ccccc1","C(#Cc1ccccc1C#Cc1cc(Nc2ccccc2)cc(C#Cc2ccccc2C#CC2=CCC=C2)n1)C1=CCC=C1",{},"[c:0]1[ch:1][ch][c:3][c!r5:4][c!r5:5]1>>[c:0]1[CH2:1][c:3][c:4][c:5]1",-0.6395628021],[0.3456190248,95.8498021064,2,"completed",-5.33996,2.0,1,"C(#Cc1ccc(C=Cc2cccc(Nc3cccc(C=Cc4ccc(C#Cc5ccccc5)cc4)c3)c2)cc1)c1ccccc1","C(#Cc1ccc(C=Cc2cccc(Nc3cccc(C=Cc4ccc(C#CC5=CC=CC5)cc4)c3)c2)cc1)C1=CC=CC1",{},"[c:0]1[ch:1][ch][c:3][c!r5:4][c!r5:5]1>>[c:0]1[CH2:1][c:3][c:4][c:5]1",-0.1933953912],[0.3455474988,121.4425065846,2,"completed",-5.04429,2.0,1,"C(#Cc1ccc2c(c1)CC=C2)c1ccc(Nc2ccc(C#Cc3ccc4c(c3)CC=C4)cc2)cc1","C(#Cc1cc2c(c3ccccc13)C=CC2)c1ccc(Nc2ccc(C#Cc3cc4c(c5ccccc35)C=CC4)cc2)cc1",{},"[cH&r6:1][cH&r6:2]>>[c:1]2cccc[c:2]2",-0.12755018],[0.3455355823,106.556168379,2,"completed",-5.25295,2.0,1,"C(#Cc1cccc(-c2cccc(Nc3cccc(-c4cccc(C#CC5=CCC=C5)c4)c3)c2)c1)C1=CCC=C1","C(#Cc1cc(-c2cccc(Nc3cccc(-c4ccc(Nc5ccccc5)c(C#CC5=CCC=C5)c4)c3)c2)ccc1Nc1ccccc1)C1=CCC=C1",{},"[ch&r6,CH1&r5:1]>>[*:1](-N-c1ccccc1)",-0.1510534053],[0.3455321463,187.7596716949,2,"completed",-5.1468,3.0,1,"C(#Cc1cccc(C#Cc2ccccc2Nc2ccccc2)c1NC1=CCC=C1)c1ccccc1Nc1ccccc1","C(#Cc1cccc(C#Cc2ccccc2N(c2ccccc2)c2ccccc2)c1NC1=CCC=C1)c1ccccc1N(c1ccccc1)c1ccccc1",{},"[r:1][NH!R:2][r:3]>>[r:1][N:2](-c1ccccc1)[r:3]",-0.1905962012],[0.3454464962,154.6214397968,2,"completed",-5.0519,2.0,1,"c1ccc(Nc2ccc3c(Nc4cccc5cc(Nc6ccccc6)ccc45)cccc3c2)cc1","c1ccc(N(c2ccccc2)c2ccc3c(Nc4cccc5cc(N(c6ccccc6)c6ccccc6)ccc45)cccc3c2)cc1",{},"[r:1][NH!R:2][r:3]>>[r:1][N:2](-c1ccccc1)[r:3]",-0.1582449321],[0.3449719046,129.0210422012,2,"completed",-5.10298,2.0,1,"C1=CC(c2ccccc2Nc2ccccc2C2=CCC=C2)=CC1","C1=CC(c2cc3ccccc3cc2Nc2cc3ccccc3cc2C2=CCC=C2)=CC1",{},"[cH&r6:1][cH&r6:2]>>[c:1]2cccc[c:2]2",-0.1290379042],[0.3449391687,307.7907703992,2,"completed",-5.0591,2.0,1,"c1ccc(Nc2ccccc2Nc2cc3cc4ccccc4cc3cc2Nc2ccccc2Nc2ccccc2)cc1","C1=CC(Nc2ccccc2Nc2cc3cc4ccccc4cc3cc2Nc2ccccc2NC2=CCC=C2)=CC1",{},"[c:0]1[ch:1][ch][c:3][c!r5:4][c!r5:5]1>>[c:0]1[CH2:1][c:3][c:4][c:5]1",-0.3091194514],[0.3447811941,101.6911035113,2,"completed",-5.36927,2.0,1,"C(#Cc1ccc(C#Cc2cncc(C#Cc3ccc(C#CC4=CC=CC4)cc3)c2)cc1)C1=CC=CC1","C(#Cc1ccc(C#Cc2cncc(C#Cc3ccc(C#CC4=CC=CC4)c(Nc4ccccc4)c3)c2)cc1Nc1ccccc1)C1=CC=CC1",{},"[ch&r6,CH1&r5:1]>>[*:1](-N-c1ccccc1)",-0.2141709216],[0.3447811941,99.4955368951,2,"completed",-5.45883,2.0,1,"C(#Cc1ccc(C#Cc2cncc(C#Cc3ccc(C#CC4=CC=CC4)cc3)c2)cc1)C1=CC=CC1","C(#Cc1ccc(C#Cc2cncc(C#Cc3ccc(C#CC4=CC=CC4)cc3Nc3ccccc3)c2)c(Nc2ccccc2)c1)C1=CC=CC1",{},"[ch&r6,CH1&r5:1]>>[*:1](-N-c1ccccc1)",-0.2701689409],[0.3447722374,151.3838289029,2,"completed",-5.22463,2.0,2,"C(#Cc1ccccc1Nc1ccccc1C#Cc1ccccc1)c1ccccc1","C(#Cc1ccccc1Nc1ccccc1C#CC1=CC=CC1)C1=CC=CC1",{},"[c:0]1[ch:1][ch][c:3][c!r5:4][c!r5:5]1>>[c:0]1[CH2:1][c:3][c:4][c:5]1",-0.1747227968],[0.3446180606,184.0886568825,2,"completed",-5.01855,2.0,1,"C(#Cc1cc(NC2=CC=CC2)cc(-c2cc(C#Cc3ccccc3)cc(NC3=CC=CC3)c2)c1)c1ccccc1","C(#Cc1cc(NC2=CC=CC2)cc(-c2cc(C#CC3=CCC=C3)cc(NC3=CC=CC3)c2)c1)C1=CCC=C1",{},"[c:0]1[ch:1][ch][c:3][c!r5:4][c!r5:5]1>>[c:0]1[CH2:1][c:3][c:4][c:5]1",-0.1927157072],[0.3446106689,192.6549506898,2,"completed",-5.10378,4.0,1,"C(#Cc1ccc(C#Cc2ccccc2Nc2ccccc2C#Cc2ccc(C#Cc3ccccc3)c(Nc3ccccc3)c2)cc1Nc1ccccc1)c1ccccc1","C(#Cc1ccc(C#Cc2ccccc2Nc2ccccc2C#Cc2ccc(C#CC3=CC=CC3)c(Nc3ccccc3)c2)cc1Nc1ccccc1)C1=CC=CC1",{},"[c:0]1[ch:1][ch][c:3][c!r5:4][c!r5:5]1>>[c:0]1[CH2:1][c:3][c:4][c:5]1",-0.1926731204],[0.3444862269,199.0008622961,2,"completed",-5.36914,3.0,1,"C(#Cc1cccc(Nc2cccc(C=Cc3cccc(Nc4cccc(C#Cc5ccccc5)c4)c3)c2)c1)c1ccccc1","C(#Cc1cccc(Nc2cccc(C=Cc3cccc(Nc4cccc(C#CC5=CC=CC5)c4)c3)c2)c1)C1=CC=CC1",{},"[c:0]1[ch:1][ch][c:3][c!r5:4][c!r5:5]1>>[c:0]1[CH2:1][c:3][c:4][c:5]1",-0.2740349423],[0.3444792546,168.1423348055,2,"completed",-5.21214,4.0,1,"C(#Cc1cc(C#Cc2cc(C#Cc3ccccc3)c3cccc(Nc4ccccc4)c3c2)cc2c(Nc3ccccc3)cccc12)c1ccccc1","C(#Cc1cc(C#Cc2cc(C#CC3=CC=CC3)c3cccc(Nc4ccccc4)c3c2)cc2c(Nc3ccccc3)cccc12)C1=CC=CC1",{},"[c:0]1[ch:1][ch][c:3][c!r5:4][c!r5:5]1>>[c:0]1[CH2:1][c:3][c:4][c:5]1",-0.1855634144],[0.3442473943,107.8339400119,2,"completed",-5.29511,2.0,1,"C(#Cc1cccc(C=Cc2ccccc2)c1)C1=CC=C(C#Cc2cccc(C=Cc3ccccc3)c2)C1","C(#Cc1cccc(C=CC2=CC=CC2)c1)C1=CC=C(C#Cc2cccc(C=CC3=CC=CC3)c2)C1",{},"[c:0]1[ch:1][ch][c:3][c!r5:4][c!r5:5]1>>[c:0]1[CH2:1][c:3][c:4][c:5]1",-0.1740156187],[0.3441009133,null,2,"fizzled",null,null,1,"c1ccc(-c2cccc3ccccc23)c(Nc2ccccc2-c2cccc3ccccc23)c1","C1=c2cccc(-c3ccccc3Nc3ccccc3-c3cccc4c3=CCC=4)c2=CC1",{},"[c:0]1[ch:1][ch][c:3][c!r5:4][c!r5:5]1>>[c:0]1[CH2:1][c:3][c:4][c:5]1",null],[0.3440106336,116.6201823071,2,"completed",-5.11189,3.0,1,"C(#Cc1ccccc1Nc1ccccc1C#CC1=CCC=C1Nc1ccccc1)C1=CCC=C1Nc1ccccc1","C(#Cc1ccccc1Nc1ccccc1C#CC1=CCC=C1Nc1cccc2ccccc12)C1=CCC=C1Nc1cccc2ccccc12",{},"[cH&r6:1][cH&r6:2]>>[c:1]2cccc[c:2]2",-0.1169168048],[0.3439965363,113.7965636008,2,"completed",-5.224,3.0,1,"C(#Cc1cccc(Nc2ccccc2)c1C=CC1=CC=CC1)c1cccc(Nc2ccccc2)c1C=CC1=CC=CC1","C(#Cc1cccc(Nc2cccc(Nc3ccccc3)c2)c1C=CC1=CC=CC1)c1cccc(Nc2cccc(Nc3ccccc3)c2)c1C=CC1=CC=CC1",{},"[ch&r6,CH1&r5:1]>>[*:1](-N-c1ccccc1)",-0.1431219686],[0.343861932,222.3769132979,2,"completed",-4.94409,2.0,1,"C(#Cc1cc(NC2=CC=CC2)cc(NC2=CC=CC2)c1)C1=CC=CC1","C(#Cc1cc(N(C2=CC=CC2)c2ccccc2)cc(N(C2=CC=CC2)c2ccccc2)c1)C1=CC=CC1",{},"[r:1][NH!R:2][r:3]>>[r:1][N:2](-c1ccccc1)[r:3]",-0.2477143039],[0.34385734,148.2683786016,2,"completed",-5.22952,2.0,1,"C(#Cc1cccc(-c2cccc(Nc3cccc4c(Nc5cccc(-c6cccc(C#Cc7ccccc7)c6)c5)cccc34)c2)c1)c1ccccc1","C(#Cc1cccc(-c2cccc(Nc3cccc4c(Nc5cccc(-c6cccc(C#CC7=CC=CC7)c6)c5)cccc34)c2)c1)C1=CC=CC1",{},"[c:0]1[ch:1][ch][c:3][c!r5:4][c!r5:5]1>>[c:0]1[CH2:1][c:3][c:4][c:5]1",-0.1737914641],[0.343823323,156.8793088954,2,"completed",-5.01262,2.0,1,"C1=C(Nc2cccc(Nc3ccccc3)c2)C(Nc2cccc(Nc3ccccc3)c2)=CC1","C1=C(N(c2ccccc2)c2cccc(Nc3ccccc3)c2)C(N(c2ccccc2)c2cccc(Nc3ccccc3)c2)=CC1",{},"[r:1][NH!R:2][r:3]>>[r:1][N:2](-c1ccccc1)[r:3]",-0.1683817007],[0.343635715,293.9373603149,2,"completed",-5.0625,4.0,1,"C(#Cc1ccc(Nc2ccccc2)cc1)C1=CCC=C1C#Cc1ccc(Nc2ccccc2)cc1","C(#Cc1ccc(Nc2ccccc2)cc1Nc1ccccc1)C1=CCC=C1C#Cc1ccc(Nc2ccccc2)cc1Nc1ccccc1",{},"[ch&r6,CH1&r5:1]>>[*:1](-N-c1ccccc1)",-0.2951071573],[0.3435580617,163.856602594,2,"completed",-4.84513,4.0,1,"C(#Cc1ccccc1Nc1ccccc1)c1ccccc1C#Cc1ccccc1-c1ccccc1C#Cc1ccccc1C#Cc1ccccc1Nc1ccccc1","C(#Cc1ccccc1NC1=CC=CC1)c1ccccc1C#Cc1ccccc1-c1ccccc1C#Cc1ccccc1C#Cc1ccccc1NC1=CC=CC1",{},"[c:0]1[ch:1][ch][c:3][c!r5:4][c!r5:5]1>>[c:0]1[CH2:1][c:3][c:4][c:5]1",-0.2422369862],[0.3433787328,150.5460763001,2,"completed",-5.10473,2.0,1,"C(#Cc1cccc2c(C#Cc3ccccc3Nc3ccccc3)cccc12)c1ccccc1Nc1ccccc1","C(#Cc1cccc2c(C#Cc3ccccc3NC3=CC=CC3)cccc12)c1ccccc1NC1=CC=CC1",{},"[c:0]1[ch:1][ch][c:3][c!r5:4][c!r5:5]1>>[c:0]1[CH2:1][c:3][c:4][c:5]1",-0.1505824818],[0.3432331623,629.9886219203,2,"completed",-5.28035,3.0,1,"C(#Cc1ccccc1Nc1ccccc1C#CC1=CCC=C1Nc1ccccc1)C1=CCC=C1Nc1ccccc1","C(#Cc1ccccc1Nc1ccccc1C#CC1=CCC=C1Nc1ccccn1)C1=CCC=C1Nc1ccccn1",{},"[ch&r6:0]>>[nr6:0]",-0.6425133958],[0.3421601485,318.1013430876,2,"completed",-5.08682,3.0,1,"C(#Cc1ccc(Nc2ccccc2)c2c(Nc3ccccc3)ccc(C#CC3=CCC=C3)c12)C1=CCC=C1","C(#Cc1ccc(Nc2cccc(Nc3ccccc3)c2)c2c(Nc3cccc(Nc4ccccc4)c3)ccc(C#CC3=CCC=C3)c12)C1=CCC=C1",{},"[ch&r6,CH1&r5:1]>>[*:1](-N-c1ccccc1)",-0.3182351074],[0.3420825961,108.0962578926,2,"completed",-5.45174,2.0,2,"C(#Cc1cccc(Nc2cccc(C#Cc3ccccc3)c2)c1)c1ccccc1","C(#Cc1cccc(Nc2cccc(C#CC3=CC=CC3)c2)c1)C1=CC=CC1",{},"[c:0]1[ch:1][ch][c:3][c!r5:4][c!r5:5]1>>[c:0]1[CH2:1][c:3][c:4][c:5]1",-0.2689016632],[0.3419609148,168.1477442035,2,"completed",-4.89363,2.0,1,"C1=Cc2cc(Nc3cc4c(cc3Nc3ccccc3)CC=C4)c(Nc3ccccc3)cc2C1","C1=Cc2cc(Nc3cc4c(cc3N(c3ccccc3)c3ccccc3)CC=C4)c(N(c3ccccc3)c3ccccc3)cc2C1",{},"[r:1][NH!R:2][r:3]>>[r:1][N:2](-c1ccccc1)[r:3]",-0.2216800996],[0.3418159045,109.8149830068,2,"completed",-5.38493,3.0,1,"C(#Cc1cc2c(C#Cc3cccc(Nc4ccccc4)c3)ccc(C#Cc3cccc(Nc4ccccc4)c3)c2cc1C#Cc1ccccc1)c1ccccc1","C(#Cc1cc2c(C#Cc3cccc(Nc4ccccc4)c3)ccc(C#Cc3cccc(Nc4ccccc4)c3)c2cc1C#CC1=CCC=C1)C1=CCC=C1",{},"[c:0]1[ch:1][ch][c:3][c!r5:4][c!r5:5]1>>[c:0]1[CH2:1][c:3][c:4][c:5]1",-0.2276840616],[0.3415776702,136.0345538124,2,"completed",-5.35695,3.0,1,"C(#Cc1cccc2cc3ccccc3cc12)c1cccc(C#Cc2cccc3cc4ccccc4cc23)c1Nc1ccccc1","C(#Cc1cccc2cc3ccccc3cc12)c1cccc(C#Cc2cccc3cc4ccccc4cc23)c1NC1=CCC=C1",{},"[c:0]1[ch:1][ch][c:3][c!r5:4][c!r5:5]1>>[c:0]1[CH2:1][c:3][c:4][c:5]1",-0.2255145628],[0.3415365096,145.9272040956,2,"completed",-5.10168,2.0,1,"C(#Cc1cccc2ccccc12)c1cccc(C#Cc2cccc3ccccc23)c1Nc1ccccc1","C(#Cc1cccc2c1=CCC=2)c1cccc(C#Cc2cccc3c2=CCC=3)c1Nc1ccccc1",{},"[c:0]1[ch:1][ch][c:3][c!r5:4][c!r5:5]1>>[c:0]1[CH2:1][c:3][c:4][c:5]1",-0.1459319426],[0.3414707384,258.0450188107,2,"completed",-4.96754,3.0,1,"C(#Cc1cccc(Nc2ccc(N(c3ccccc3)c3ccccc3)cc2)c1)c1cccc(Nc2ccc(N(c3ccccc3)c3ccccc3)cc2)c1","C(#Cc1cccc(Nc2ccc(N(C3=CCC=C3)c3ccccc3)cc2)c1)c1cccc(Nc2ccc(N(C3=CCC=C3)c3ccccc3)cc2)c1",{},"[c:0]1[ch:1][ch][c:3][c!r5:4][c!r5:5]1>>[c:0]1[CH2:1][c:3][c:4][c:5]1",-0.2741981054],[0.34143216,223.4461945918,2,"completed",-5.12881,3.0,1,"C(#Cc1ccc2ccccc2c1-c1ccccc1)c1ccccc1Nc1ccccc1C#Cc1ccc2ccccc2c1-c1ccccc1","C(#Cc1ccc2ccccc2c1C1=CC=CC1)c1ccccc1Nc1ccccc1C#Cc1ccc2ccccc2c1C1=CC=CC1",{},"[c:0]1[ch:1][ch][c:3][c!r5:4][c!r5:5]1>>[c:0]1[CH2:1][c:3][c:4][c:5]1",-0.2243544289],[0.3412993148,381.8421118049,2,"completed",-5.36908,3.0,1,"C(#Cc1ccccc1C#Cc1cc(C#Cc2ccccc2C#Cc2ccccc2)cc(Nc2ccccc2)c1)c1ccccc1","C(#Cc1ccccc1C#Cc1cc(C#Cc2ccccc2C#CC2=CC=CC2)cc(Nc2ccccc2)c1)C1=CC=CC1",{},"[c:0]1[ch:1][ch][c:3][c!r5:4][c!r5:5]1>>[c:0]1[CH2:1][c:3][c:4][c:5]1",-0.4257715128],[0.3411311991,148.7555578933,2,"completed",-5.3512,2.0,1,"C(#Cc1ccccc1Nc1cccc(-c2ccccc2)c1)c1ccccc1Nc1cccc(-c2ccccc2)c1","C(#Cc1ccccc1Nc1cccc(C2=CCC=C2)c1)c1ccccc1Nc1cccc(C2=CCC=C2)c1",{},"[c:0]1[ch:1][ch][c:3][c!r5:4][c!r5:5]1>>[c:0]1[CH2:1][c:3][c:4][c:5]1",-0.2303213442],[0.3406394826,169.3594787939,2,"completed",-4.94761,2.0,1,"C(#Cc1cccc(C#Cc2ccccc2NC2=CC=CC2)c1Nc1ccccc1)c1ccccc1NC1=CC=CC1","C(#Cc1cccc(C#Cc2ccccc2NC2=CC=CC2)c1Nc1cccnc1)c1ccccc1NC1=CC=CC1",{},"[ch&r6:0]>>[nr6:0]",-0.2001543454],[0.3405297869,96.5184774832,2,"completed",-4.76583,3.0,1,"C(#Cc1cccc2c(C#CC3=C(Nc4ccccc4)CC=C3)cccc12)C1=C(Nc2ccccc2)CC=C1","C(#Cc1cccc2c(C#CC3=C(NC4=CC=CC4)CC=C3)cccc12)C1=C(NC2=CC=CC2)CC=C1",{},"[c:0]1[ch:1][ch][c:3][c!r5:4][c!r5:5]1>>[c:0]1[CH2:1][c:3][c:4][c:5]1",-0.2530492345],[0.3405270672,208.8189038041,2,"completed",-5.03742,2.0,1,"C(#Cc1cc(C=CC2=CC=CC2)c(C#Cc2ccccc2)cc1C=CC1=CC=CC1)c1ccccc1","C(#Cc1cc(C=CC2=CC=CC2)c(C#CC2=CCC=C2)cc1C=CC1=CC=CC1)C1=CCC=C1",{},"[c:0]1[ch:1][ch][c:3][c!r5:4][c!r5:5]1>>[c:0]1[CH2:1][c:3][c:4][c:5]1",-0.2133642431],[0.3403044567,131.4905297913,2,"completed",-5.34395,2.0,1,"C(#Cc1ccccc1Nc1cc(C=Cc2ccccc2)cc(Nc2ccccc2C#Cc2ccccc2)c1)c1ccccc1","C(#Cc1ccccc1Nc1cc(C=Cc2ccccc2)cc(Nc2ccccc2C#CC2=CCC=C2)c1)C1=CCC=C1",{},"[c:0]1[ch:1][ch][c:3][c!r5:4][c!r5:5]1>>[c:0]1[CH2:1][c:3][c:4][c:5]1",-0.2155236522],[0.3402157951,253.1591760053,2,"completed",-4.91547,2.0,1,"C(#Cc1ccc(C=Cc2ccc(C#CC3=CCC=C3C=Cc3ccccc3)cc2)cc1)C1=CCC=C1C=Cc1ccccc1","C(#CC1=CCC=C1C=Cc1ccccc1)C1=CC=C(C=CC2=CC=C(C#CC3=CCC=C3C=Cc3ccccc3)C2)C1",{},"[c:0]1[ch:1][ch][c:3][c!r5:4][c!r5:5]1>>[c:0]1[CH2:1][c:3][c:4][c:5]1",-0.2842089296],[0.3401828809,89.3108320015,2,"completed",-5.25944,4.0,1,"C(#Cc1c(C#Cc2ccc(Nc3ccc(C#Cc4cccc(Nc5ccccc5)c4C#Cc4ccccc4)cc3)cc2)cccc1Nc1ccccc1)c1ccccc1","C(#Cc1c(C#Cc2ccc(Nc3ccc(C#Cc4cccc(Nc5ccccc5)c4C#CC4=CCC=C4)cc3)cc2)cccc1Nc1ccccc1)C1=CCC=C1",{},"[c:0]1[ch:1][ch][c:3][c!r5:4][c!r5:5]1>>[c:0]1[CH2:1][c:3][c:4][c:5]1",-0.1429432418],[0.3400525216,142.3035959015,2,"completed",-4.8969,2.0,1,"C(#Cc1cccc2cccc(C#CC3=CC=CC3)c12)C1=CC=CC1","C(#Cc1c2ccccc2cc2cc3ccccc3c(C#CC3=CC=CC3)c12)C1=CC=CC1",{},"[cH&r6:1][cH&r6:2]>>[c:1]2cccc[c:2]2",-0.2011532309],[0.3399867946,71.7874263064,2,"completed",-5.50202,2.0,1,"C(#Cc1cccc(-c2cccc(Nc3cccc(-c4cccc(C#CC5=CCC=C5)c4)c3)c2)c1)C1=CCC=C1","C(#Cc1cc(-c2cccc(Nc3cccc(-c4cc(C#CC5=CCC=C5)c5ccccc5c4)c3)c2)cc2ccccc12)C1=CCC=C1",{},"[cH&r6:1][cH&r6:2]>>[c:1]2cccc[c:2]2",-0.2904260215],[0.3399616249,418.1970656937,2,"completed",-4.92863,2.0,1,"C(#Cc1cc(Nc2ccccc2)cc2c1=CCC=2)c1cc(Nc2ccccc2)cc2c1=CCC=2","C(#Cc1cc(Nc2cccc3ccccc23)cc2c1=CCC=2)c1cc(Nc2cccc3ccccc23)cc2c1=CCC=2",{},"[cH&r6:1][cH&r6:2]>>[c:1]2cccc[c:2]2",-0.4350620041],[0.3397947216,406.6742394061,2,"completed",-4.89576,4.0,1,"C(#Cc1cccc2c(C#CC3=C(Nc4ccccc4)CC=C3)cccc12)C1=C(Nc2ccccc2)CC=C1","C(#Cc1cccc2c(C#CC3=C(N(c4ccccc4)c4ccccc4)CC=C3)cccc12)C1=C(N(c2ccccc2)c2ccccc2)CC=C1",{},"[r:1][NH!R:2][r:3]>>[r:1][N:2](-c1ccccc1)[r:3]",-0.4310728315],[0.3396056663,77.3707601038,2,"completed",-5.33469,4.0,1,"C(#Cc1ccccc1-c1cccc(C#Cc2ccc(Nc3ccc(C#Cc4cccc(-c5ccccc5C#Cc5ccccc5)c4)cc3)cc2)c1)c1ccccc1","C(#Cc1ccccc1-c1cccc(C#Cc2ccc(Nc3ccc(C#Cc4cccc(-c5ccccc5C#CC5=CC=CC5)c4)cc3)cc2)c1)C1=CC=CC1",{},"[c:0]1[ch:1][ch][c:3][c!r5:4][c!r5:5]1>>[c:0]1[CH2:1][c:3][c:4][c:5]1",-0.1815905796],[0.3395679859,276.5016595949,2,"completed",-5.1823,3.0,1,"C(#Cc1cccc(Nc2cccc(C=Cc3ccccc3)c2)c1C#Cc1c(C#Cc2ccccc2)cccc1Nc1cccc(C=Cc2ccccc2)c1)c1ccccc1","C(#Cc1cccc(Nc2cccc(C=CC3=CC=CC3)c2)c1C#Cc1c(C#Cc2ccccc2)cccc1Nc1cccc(C=CC2=CC=CC2)c1)c1ccccc1",{},"[c:0]1[ch:1][ch][c:3][c!r5:4][c!r5:5]1>>[c:0]1[CH2:1][c:3][c:4][c:5]1",-0.2824395154],[0.339447657,179.8165114014,2,"completed",-5.26355,3.0,1,"C(#Cc1ccc(C=Cc2ccc(C#CC3=CCC=C3)cc2)cc1)C1=CCC=C1","C(#Cc1ccc(C=Cc2ccc(C#CC3=CCC=C3)c(Nc3ccccc3)c2)cc1Nc1ccccc1)C1=CCC=C1",{},"[ch&r6,CH1&r5:1]>>[*:1](-N-c1ccccc1)",-0.2131684615],[0.3394227104,190.9920011094,2,"completed",-5.12792,2.0,1,"c1ccc(Nc2cc3cc4ccccc4cc3cc2Nc2cc3cc4ccccc4cc3cc2Nc2ccccc2)cc1","C1=CC(Nc2cc3cc4ccccc4cc3cc2Nc2cc3cc4ccccc4cc3cc2NC2=CCC=C2)=CC1",{},"[c:0]1[ch:1][ch][c:3][c!r5:4][c!r5:5]1>>[c:0]1[CH2:1][c:3][c:4][c:5]1",-0.191989355],[0.3394059453,243.229137006,2,"completed",-5.19918,3.0,1,"C(#Cc1cccc(C=Cc2ccc(Nc3ccc4cc(Nc5ccc(C=Cc6cccc(C#Cc7ccccc7)c6)cc5)ccc4c3)cc2)c1)c1ccccc1","C(#Cc1cccc(C=Cc2ccc(Nc3ccc4cc(Nc5ccc(C=Cc6cccc(C#CC7=CC=CC7)c6)cc5)ccc4c3)cc2)c1)C1=CC=CC1",{},"[c:0]1[ch:1][ch][c:3][c!r5:4][c!r5:5]1>>[c:0]1[CH2:1][c:3][c:4][c:5]1",-0.2529434375],[0.3392267701,163.5681682965,2,"completed",-5.32492,4.0,1,"C(#Cc1ccccc1Nc1cccc(C#Cc2cccc(Nc3ccccc3C#Cc3ccccc3)c2Nc2ccccc2)c1Nc1ccccc1)c1ccccc1","C(#Cc1ccccc1Nc1cccc(C#Cc2cccc(Nc3ccccc3C#CC3=CCC=C3)c2Nc2ccccc2)c1Nc1ccccc1)C1=CCC=C1",{},"[c:0]1[ch:1][ch][c:3][c!r5:4][c!r5:5]1>>[c:0]1[CH2:1][c:3][c:4][c:5]1",-0.2270311847],[0.3390643639,103.2950177905,2,"completed",-5.45542,3.0,1,"C(#Cc1cc(-c2cccc(Nc3ccccc3)c2)cc2cc(-c3cccc(Nc4ccccc4)c3)cc(C#Cc3ccccc3)c12)c1ccccc1","C(#Cc1cc(-c2cccc(Nc3ccccc3)c2)cc2cc(-c3cccc(Nc4ccccc4)c3)cc(C#CC3=CCC=C3)c12)C1=CCC=C1",{},"[c:0]1[ch:1][ch][c:3][c!r5:4][c!r5:5]1>>[c:0]1[CH2:1][c:3][c:4][c:5]1",-0.2693850685],[0.3390282477,147.3829663009,2,"completed",-4.94891,3.0,1,"C1=C(N(c2ccccc2)c2cccc(Nc3ccccc3)c2)C(N(c2ccccc2)c2cccc(Nc3ccccc3)c2)=CC1","C1=CC(Nc2cccc(N(C3=CCC=C3N(c3ccccc3)c3cccc(NC4=CCC=C4)c3)c3ccccc3)c2)=CC1",{},"[c:0]1[ch:1][ch][c:3][c!r5:4][c!r5:5]1>>[c:0]1[CH2:1][c:3][c:4][c:5]1",-0.1814043851],[0.3387475633,179.3987845886,2,"completed",-5.16797,4.0,1,"C(#Cc1ccc(C#Cc2ccccc2)c2c(C#Cc3ccccc3)ccc(C#CC3=CCC=C3)c12)C1=CCC=C1","C(#Cc1ccc(C#Cc2cccc(Nc3ccccc3)c2)c2c(C#Cc3cccc(Nc4ccccc4)c3)ccc(C#CC3=CCC=C3)c12)C1=CCC=C1",{},"[ch&r6,CH1&r5:1]>>[*:1](-N-c1ccccc1)",-0.1856008759],[0.3387308826,595.8873849886,2,"completed",-5.31675,3.0,1,"C(#Cc1cccc(C#Cc2ccccc2Nc2ccccn2)c1Nc1ccccc1)c1ccccc1Nc1ccccn1","C(#Cc1cccc(C#Cc2ccccc2Nc2ccccn2)c1NC1=CC=CC1)c1ccccc1Nc1ccccn1",{},"[c:0]1[ch:1][ch][c:3][c!r5:4][c!r5:5]1>>[c:0]1[CH2:1][c:3][c:4][c:5]1",-0.6149001961],[0.3384452797,258.3209810982,2,"completed",-4.94889,2.0,1,"C(#Cc1cc(C=CC2=CC=CC2)c(C#Cc2ccccc2)cc1C=CC1=CC=CC1)c1ccccc1","C(#Cc1cc(C=CC2=CC=CC2)c(C#Cc2cccc(Nc3ccccc3)c2)cc1C=CC1=CC=CC1)c1cccc(Nc2ccccc2)c1",{},"[ch&r6,CH1&r5:1]>>[*:1](-N-c1ccccc1)",-0.2791388597],[0.3384293826,91.2298244948,2,"completed",-5.34696,3.0,1,"C(#Cc1cccc2c(C#CC3=CCC(C#Cc4ccccc4)=C3)cccc12)C1=CCC(C#Cc2ccccc2)=C1","C(#Cc1cccc2c(C#CC3=CCC(C#Cc4ccccc4Nc4ccccc4)=C3)cccc12)C1=CCC(C#Cc2ccccc2Nc2ccccc2)=C1",{},"[ch&r6,CH1&r5:1]>>[*:1](-N-c1ccccc1)",-0.1954676681],[0.3383999024,259.8447599012,2,"completed",-5.07133,2.0,1,"c1ccc(Nc2ccccc2Nc2ccc3ccc(Nc4ccccc4Nc4ccccc4)cc3c2)cc1","C1=CC(Nc2ccccc2Nc2ccc3ccc(Nc4ccccc4NC4=CCC=C4)cc3c2)=CC1",{},"[c:0]1[ch:1][ch][c:3][c!r5:4][c!r5:5]1>>[c:0]1[CH2:1][c:3][c:4][c:5]1",-0.2606186179],[0.3383619982,null,2,"fizzled",null,null,1,"C(#Cc1ccc(Nc2ccccc2)cc1Nc1cc(Nc2ccccc2)ccc1C#Cc1ccccc1Nc1ccccc1)c1ccccc1Nc1ccccc1","C(#Cc1ccc(Nc2ccccc2)cc1Nc1cc(Nc2ccccc2)ccc1C#CC1=CCC=C1Nc1ccccc1)C1=CCC=C1Nc1ccccc1",{},"[c:0]1[ch:1][ch][c:3][c!r5:4][c!r5:5]1>>[c:0]1[CH2:1][c:3][c:4][c:5]1",null],[0.3382713388,196.3236972952,2,"completed",-4.95061,2.0,1,"C(=Cc1cccc(Nc2cccc3ccccc23)c1)c1cccc(Nc2cccc3ccccc23)c1","C(=Cc1cccc(Nc2cccc3c2=CCC=3)c1)c1cccc(Nc2cccc3c2=CCC=3)c1",{},"[c:0]1[ch:1][ch][c:3][c!r5:4][c!r5:5]1>>[c:0]1[CH2:1][c:3][c:4][c:5]1",-0.2224376462],[0.3382417856,141.7627735937,2,"completed",-4.87798,3.0,1,"C(#Cc1cc2ccccc2cc1Nc1ccccc1)c1cccc(C=Cc2cccc(C#Cc3cc4ccccc4cc3Nc3ccccc3)c2)c1","C(#Cc1cc2ccccc2cc1NC1=CC=CC1)c1cccc(C=Cc2cccc(C#Cc3cc4ccccc4cc3NC3=CC=CC3)c2)c1",{},"[c:0]1[ch:1][ch][c:3][c!r5:4][c!r5:5]1>>[c:0]1[CH2:1][c:3][c:4][c:5]1",-0.2103573041],[0.3382414848,150.1878228155,2,"completed",-5.46127,3.0,1,"C(#Cc1cc(C=Cc2ccccc2)cc(Nc2cc(C#Cc3ccccc3)cc(C=Cc3ccccc3)c2)c1)c1ccccc1","C(#Cc1cc(C=Cc2ccccc2)cc(Nc2cc(C#CC3=CC=CC3)cc(C=Cc3ccccc3)c2)c1)C1=CC=CC1",{},"[c:0]1[ch:1][ch][c:3][c!r5:4][c!r5:5]1>>[c:0]1[CH2:1][c:3][c:4][c:5]1",-0.2941245118],[0.3381387319,169.0774821036,2,"completed",-5.0988,3.0,1,"C(#Cc1ccc2ccccc2c1-c1ccccc1)c1ccccc1Nc1ccccc1C#Cc1ccc2ccccc2c1-c1ccccc1","C(#Cc1ccc2c(c1-c1ccccc1)C=CC2)c1ccccc1Nc1ccccc1C#Cc1ccc2c(c1-c1ccccc1)C=CC2",{},"[c:0]1[ch:1][ch][c:3][c!r5:4][c!r5:5]1>>[c:0]1[CH2:1][c:3][c:4][c:5]1",-0.1690795687],[0.3381348305,122.8431236959,2,"completed",-5.01436,3.0,1,"C(#Cc1cc(C#Cc2cc(C#Cc3ccccc3)c3cccc(Nc4ccccc4)c3c2)cc2c(Nc3ccccc3)cccc12)c1ccccc1","C(#Cc1cc(C#Cc2cc(C#Cc3ccccc3)c3cccc(NC4=CC=CC4)c3c2)cc2c(NC3=CC=CC3)cccc12)c1ccccc1",{},"[c:0]1[ch:1][ch][c:3][c!r5:4][c!r5:5]1>>[c:0]1[CH2:1][c:3][c:4][c:5]1",-0.136690145],[0.3379307361,178.8610017029,2,"completed",-4.75961,2.0,1,"C1=CCC(Nc2cc3ccccc3cc2NC2=CC=CC2)=C1","C1=CCC(Nc2cc3c(cc2NC2=CC=CC2)=CCC=3)=C1",{},"[c:0]1[ch:1][ch][c:3][c!r5:4][c!r5:5]1>>[c:0]1[CH2:1][c:3][c:4][c:5]1",-0.2979350272],[0.3379216816,167.9154052981,2,"completed",-5.17192,2.0,1,"C1=CC(c2ccccc2Nc2cc(Nc3ccccc3C3=CCC=C3)cc(-c3ccccc3)c2)=CC1","C1=CCC(c2cc(Nc3ccccc3C3=CCC=C3)cc(Nc3ccccc3C3=CCC=C3)c2)=C1",{},"[c:0]1[ch:1][ch][c:3][c!r5:4][c!r5:5]1>>[c:0]1[CH2:1][c:3][c:4][c:5]1",-0.1753000333],[0.337747251,202.4893886119,2,"completed",-5.22925,4.0,1,"C(#Cc1cccc(Nc2ccccc2)c1C#Cc1c(C#Cc2ccc(C=Cc3ccccc3)cc2)cccc1Nc1ccccc1)c1ccc(C=Cc2ccccc2)cc1","C(#Cc1cccc(Nc2ccccc2)c1C#Cc1c(C#Cc2ccc(C=CC3=CCC=C3)cc2)cccc1Nc1ccccc1)c1ccc(C=CC2=CCC=C2)cc1",{},"[c:0]1[ch:1][ch][c:3][c!r5:4][c!r5:5]1>>[c:0]1[CH2:1][c:3][c:4][c:5]1",-0.2217829527],[0.3376477864,108.6170786875,2,"completed",-5.0698,3.0,1,"C(#Cc1ccccc1Nc1ccccc1C#Cc1ccccc1Nc1ccccc1)c1ccccc1Nc1ccccc1","C(#Cc1ccccc1Nc1ccccc1C#Cc1ccccc1NC1=CCC=C1)c1ccccc1NC1=CCC=C1",{},"[c:0]1[ch:1][ch][c:3][c!r5:4][c!r5:5]1>>[c:0]1[CH2:1][c:3][c:4][c:5]1",-0.1106551824],[0.3375564609,251.7361920909,2,"completed",-4.85923,5.0,1,"C(#Cc1cccc(C#Cc2ccccc2NC2=CC=CC2)c1Nc1ccccc1)c1ccccc1NC1=CC=CC1","C(#Cc1cccc(C#Cc2ccccc2N(C2=CC=CC2)c2ccccc2)c1Nc1ccccc1)c1ccccc1N(C1=CC=CC1)c1ccccc1",{},"[r:1][NH!R:2][r:3]>>[r:1][N:2](-c1ccccc1)[r:3]",-0.302946373],[0.3374605488,221.6428449028,2,"completed",-5.18204,4.0,1,"C(#Cc1ccccc1Nc1ccccc1)c1cccc(C=Cc2cccc(C#Cc3ccccc3Nc3ccccc3)c2)c1","C(#Cc1ccccc1NC1=CCC=C1)c1cccc(C=Cc2cccc(C#Cc3ccccc3NC3=CCC=C3)c2)c1",{},"[c:0]1[ch:1][ch][c:3][c!r5:4][c!r5:5]1>>[c:0]1[CH2:1][c:3][c:4][c:5]1",-0.2289618437],[0.337236226,257.5821739883,2,"completed",-5.19324,3.0,1,"C(#Cc1ccccc1C=Cc1cccc2ccc(Nc3ccc4cccc(C=Cc5ccccc5C#Cc5ccccc5)c4c3)cc12)c1ccccc1","C(#Cc1ccccc1C=Cc1cccc2ccc(Nc3ccc4cccc(C=Cc5ccccc5C#CC5=CC=CC5)c4c3)cc12)C1=CC=CC1",{},"[c:0]1[ch:1][ch][c:3][c!r5:4][c!r5:5]1>>[c:0]1[CH2:1][c:3][c:4][c:5]1",-0.2657225775],[0.3371502652,113.1807070924,2,"completed",-5.42198,3.0,1,"C(#Cc1cccc(Nc2ccccc2)c1-c1ccc(-c2c(C#Cc3ccccc3)cccc2Nc2ccccc2)c2ccccc12)c1ccccc1","C(#Cc1cccc(Nc2ccccc2)c1-c1ccc(-c2c(C#CC3=CC=CC3)cccc2Nc2ccccc2)c2ccccc12)C1=CC=CC1",{},"[c:0]1[ch:1][ch][c:3][c!r5:4][c!r5:5]1>>[c:0]1[CH2:1][c:3][c:4][c:5]1",-0.2522076951],[0.3370675951,403.7143292953,2,"completed",-4.85364,4.0,1,"C(#Cc1ccccc1Nc1ccccc1C#CC1=CCC=C1Nc1ccccc1)C1=CCC=C1Nc1ccccc1","C(#Cc1ccccc1Nc1ccccc1C#CC1=CCC(Nc2ccccc2)=C1Nc1ccccc1)C1=CCC(Nc2ccccc2)=C1Nc1ccccc1",{},"[ch&r6,CH1&r5:1]>>[*:1](-N-c1ccccc1)",-0.4390045011],[0.3366707425,417.0389813953,2,"completed",-4.57579,3.0,1,"C(#Cc1ccc(Nc2ccccc2)cc1Nc1cc(Nc2ccccc2)ccc1C#Cc1ccccc1Nc1ccccc1)c1ccccc1Nc1ccccc1","C(#Cc1ccc(Nc2ccccc2)cc1Nc1cc(Nc2ccccc2)ccc1C#CC1=C(Nc2ccccc2)CC=C1)C1=C(Nc2ccccc2)CC=C1",{},"[c:0]1[ch:1][ch][c:3][c!r5:4][c!r5:5]1>>[c:0]1[CH2:1][c:3][c:4][c:5]1",-0.5554922257],[0.3366707425,404.971740194,2,"completed",-4.55372,3.0,1,"C(#Cc1ccc(Nc2ccccc2)cc1Nc1cc(Nc2ccccc2)ccc1C#Cc1ccccc1Nc1ccccc1)c1ccccc1Nc1ccccc1","C(#Cc1ccc(Nc2ccccc2)cc1Nc1cc(Nc2ccccc2)ccc1C#CC1=C(Nc2ccccc2)C=CC1)C1=C(Nc2ccccc2)C=CC1",{},"[c:0]1[ch:1][ch][c:3][c!r5:4][c!r5:5]1>>[c:0]1[CH2:1][c:3][c:4][c:5]1",-0.5569818769],[0.3365083809,197.7334911935,2,"completed",-5.07852,3.0,1,"C(#Cc1cccc(C#Cc2ccccc2NC2=CC=CC2)c1Nc1ccccc1)c1ccccc1NC1=CC=CC1","C(#Cc1cccc(C#Cc2ccccc2NC2=CC=CC2)c1Nc1ccncc1)c1ccccc1NC1=CC=CC1",{},"[ch&r6:0]>>[nr6:0]",-0.198304349],[0.3359359738,357.7323854843,2,"completed",-5.14876,4.0,1,"C(#Cc1ccccc1)C1=CC(Nc2cccc(C=Cc3cccc(NC4=CCC(C#Cc5ccccc5)=C4)c3)c2)=CC1","C(#Cc1ccccc1Nc1ccccc1)C1=CC(Nc2cccc(C=Cc3cccc(NC4=CCC(C#Cc5ccccc5Nc5ccccc5)=C4)c3)c2)=CC1",{},"[ch&r6,CH1&r5:1]>>[*:1](-N-c1ccccc1)",-0.3593569994],[0.3358284863,175.7155976957,2,"completed",-5.16802,3.0,1,"C(#Cc1cc2ccccc2c2c1c(C#CC1=CCC=C1)cc1ccccc12)C1=CCC=C1","C(#Cc1cc2cccc(Nc3ccccc3)c2c2c1c(C#CC1=CCC=C1)cc1cccc(Nc3ccccc3)c12)C1=CCC=C1",{},"[ch&r6,CH1&r5:1]>>[*:1](-N-c1ccccc1)",-0.1820523668],[0.3353202123,178.3742073021,2,"completed",-5.44468,2.0,1,"C(#Cc1ccccc1C#CC1=CC=CC1)C1=CC=CC1","C(#CC1=CCC=C1C#CC1=CC=CC1)C1=CC=CC1",{},"[c:0]1[ch:1][ch][c:3][c!r5:4][c!r5:5]1>>[c:0]1[CH2:1][c:3][c:4][c:5]1",-0.3000524388],[0.3352922748,243.2637941092,2,"completed",-5.28257,3.0,1,"C(#Cc1cccc(Nc2ccccc2)c1C=CC1=CC=CC1)c1cccc(Nc2ccccc2)c1C=CC1=CC=CC1","C(#Cc1cccc(Nc2ccccn2)c1C=CC1=CC=CC1)c1cccc(Nc2ccccn2)c1C=CC1=CC=CC1",{},"[ch&r6:0]>>[nr6:0]",-0.274790571],[0.3352353785,98.9530236984,2,"completed",-5.12242,3.0,1,"c1ccc(Nc2cccc(Nc3ccccc3Nc3cccc(Nc4ccccc4)c3)c2)cc1","c1ccc(N(c2ccccc2)c2cccc(Nc3ccccc3Nc3cccc(N(c4ccccc4)c4ccccc4)c3)c2)cc1",{},"[r:1][NH!R:2][r:3]>>[r:1][N:2](-c1ccccc1)[r:3]",-0.1001898325],[0.3351704778,139.114417485,2,"completed",-5.24282,3.0,1,"c1ccc(Nc2ccccc2Nc2cccc(Nc3ccccc3Nc3ccccc3)n2)cc1","c1ccc(N(c2ccccc2)c2ccccc2Nc2cccc(Nc3ccccc3N(c3ccccc3)c3ccccc3)n2)cc1",{},"[r:1][NH!R:2][r:3]>>[r:1][N:2](-c1ccccc1)[r:3]",-0.1713114761],[0.3350333827,113.3080144064,2,"completed",-5.38698,3.0,1,"C(#Cc1cccc(Nc2cccc(Nc3cccc(C#Cc4ccccc4)c3)c2-c2ccccc2)c1)c1ccccc1","C(#Cc1cccc(Nc2cccc(Nc3cccc(C#CC4=CC=CC4)c3)c2-c2ccccc2)c1)C1=CC=CC1",{},"[c:0]1[ch:1][ch][c:3][c!r5:4][c!r5:5]1>>[c:0]1[CH2:1][c:3][c:4][c:5]1",-0.2306380088],[0.334864382,123.5201425006,2,"completed",-5.18554,5.0,1,"C(#Cc1c(Nc2ccccc2)cccc1Nc1ccccc1)c1cccc(C#Cc2c(Nc3ccccc3)cccc2Nc2ccccc2)c1Nc1ccccc1","C(#Cc1c(NC2=CCC=C2)cccc1Nc1ccccc1)c1cccc(C#Cc2c(NC3=CCC=C3)cccc2Nc2ccccc2)c1Nc1ccccc1",{},"[c:0]1[ch:1][ch][c:3][c!r5:4][c!r5:5]1>>[c:0]1[CH2:1][c:3][c:4][c:5]1",-0.1372683521],[0.3348123443,185.3498240962,2,"completed",-5.37944,3.0,1,"C(#Cc1cccc2c(C#Cc3ccccc3-c3cccc(Nc4ccccc4)c3)cccc12)c1ccccc1-c1cccc(Nc2ccccc2)c1","C(#Cc1cccc2c(C#CC3=C(c4cccc(Nc5ccccc5)c4)CC=C3)cccc12)C1=C(c2cccc(Nc3ccccc3)c2)CC=C1",{},"[c:0]1[ch:1][ch][c:3][c!r5:4][c!r5:5]1>>[c:0]1[CH2:1][c:3][c:4][c:5]1",-0.2694755034],[0.3348123443,220.3743218852,2,"completed",-5.2115,3.0,1,"C(#Cc1cccc2c(C#Cc3ccccc3-c3cccc(Nc4ccccc4)c3)cccc12)c1ccccc1-c1cccc(Nc2ccccc2)c1","C(#Cc1cccc2c(C#CC3=C(c4cccc(Nc5ccccc5)c4)C=CC3)cccc12)C1=C(c2cccc(Nc3ccccc3)c2)C=CC1",{},"[c:0]1[ch:1][ch][c:3][c!r5:4][c!r5:5]1>>[c:0]1[CH2:1][c:3][c:4][c:5]1",-0.233787605],[0.3347422026,180.272835205,2,"completed",-5.08574,3.0,1,"C(#Cc1ccc2ccccc2c1-c1ccccc1)c1ccccc1Nc1ccccc1C#Cc1ccc2ccccc2c1-c1ccccc1","C(#Cc1ccc2c(c1-c1ccccc1)CC=C2)c1ccccc1Nc1ccccc1C#Cc1ccc2c(c1-c1ccccc1)CC=C2",{},"[c:0]1[ch:1][ch][c:3][c!r5:4][c!r5:5]1>>[c:0]1[CH2:1][c:3][c:4][c:5]1",-0.1805489835],[0.3346448877,214.1719915962,2,"completed",-5.24735,4.0,1,"C(#Cc1cccc(C#Cc2ccccc2Nc2ccccc2)c1NC1=CCC=C1)c1ccccc1Nc1ccccc1","C(#Cc1cccc(C#Cc2ccccc2Nc2cccc(Nc3ccccc3)c2)c1NC1=CCC=C1)c1ccccc1Nc1cccc(Nc2ccccc2)c1",{},"[ch&r6,CH1&r5:1]>>[*:1](-N-c1ccccc1)",-0.2377152351],[0.3343372657,225.6372999109,2,"completed",-4.84951,3.0,1,"C(#Cc1cccc(Nc2ccc(N(c3ccccc3)c3ccccc3)cc2)c1)c1cccc(Nc2ccc(N(c3ccccc3)c3ccccc3)cc2)c1","C(#Cc1cccc(Nc2ccc(N(C3=CC=CC3)c3ccccc3)cc2)c1)c1cccc(Nc2ccc(N(C3=CC=CC3)c3ccccc3)cc2)c1",{},"[c:0]1[ch:1][ch][c:3][c!r5:4][c!r5:5]1>>[c:0]1[CH2:1][c:3][c:4][c:5]1",-0.2857575174],[0.3342033854,162.5951907772,2,"completed",-5.28765,4.0,1,"C(#Cc1ccc(Nc2ccccc2)cc1C#Cc1ccc(C#Cc2cc(Nc3ccccc3)ccc2C#Cc2ccccc2)c2ccccc12)c1ccccc1","C(#Cc1ccc(Nc2ccccc2)cc1C#Cc1ccc(C#Cc2cc(Nc3ccccc3)ccc2C#CC2=CCC=C2)c2ccccc12)C1=CCC=C1",{},"[c:0]1[ch:1][ch][c:3][c!r5:4][c!r5:5]1>>[c:0]1[CH2:1][c:3][c:4][c:5]1",-0.2090247165],[0.3340655692,137.7080076054,2,"completed",-4.92857,3.0,1,"c1ccc(-c2cc(Nc3cccc4ccccc34)cc(Nc3cccc4ccccc34)c2)cc1","C1=c2cccc(Nc3cc(Nc4cccc5c4=CCC=5)cc(-c4ccccc4)c3)c2=CC1",{},"[c:0]1[ch:1][ch][c:3][c!r5:4][c!r5:5]1>>[c:0]1[CH2:1][c:3][c:4][c:5]1",-0.1826574262],[0.3340556265,212.0414938981,2,"completed",-4.72693,3.0,1,"C(#Cc1ccc(NC2=CC=CC2)cc1Nc1ccccc1)c1ccc(NC2=CC=CC2)cc1Nc1ccccc1","C(#Cc1ccc(N(C2=CC=CC2)c2ccccc2)cc1Nc1ccccc1)c1ccc(N(C2=CC=CC2)c2ccccc2)cc1Nc1ccccc1",{},"[r:1][NH!R:2][r:3]>>[r:1][N:2](-c1ccccc1)[r:3]",-0.3363932154],[0.3336679019,139.2546423012,2,"completed",-5.14721,2.0,2,"c1ccc2c(Nc3cccc4ccccc34)cccc2c1","C1=Cc2c(cccc2Nc2cccc3c2C=CC3)C1",{},"[c:0]1[ch:1][ch][c:3][c!r5:4][c!r5:5]1>>[c:0]1[CH2:1][c:3][c:4][c:5]1",-0.1431221842],[0.3334125733,225.4216089932,2,"completed",-4.96159,5.0,1,"C(#Cc1cccc(Nc2ccccc2)c1C#Cc1c(C#Cc2ccc(C=Cc3ccccc3)cc2)cccc1Nc1ccccc1)c1ccc(C=Cc2ccccc2)cc1","C(#Cc1cccc(Nc2ccccc2)c1C#Cc1c(C#CC2=CC=C(C=Cc3ccccc3)C2)cccc1Nc1ccccc1)C1=CC=C(C=Cc2ccccc2)C1",{},"[c:0]1[ch:1][ch][c:3][c!r5:4][c!r5:5]1>>[c:0]1[CH2:1][c:3][c:4][c:5]1",-0.2453609434],[0.3333729106,385.6538173859,2,"completed",-4.90295,3.0,1,"C(#Cc1cc(Nc2ccccc2)cc2c1=CCC=2)c1cc(Nc2ccccc2)cc2c1=CCC=2","C(#Cc1cc(Nc2cccc(Nc3ccccc3)c2)cc2c1=CCC=2)c1cc(Nc2cccc(Nc3ccccc3)c2)cc2c1=CCC=2",{},"[ch&r6,CH1&r5:1]>>[*:1](-N-c1ccccc1)",-0.4095789681],[0.3332578832,307.3595071983,2,"completed",-5.49841,3.0,1,"C(#Cc1cccc(C#Cc2ccccc2)c1Nc1cccnc1)c1ccccc1","C(#Cc1cccc(C#CC2=CC=CC2)c1Nc1cccnc1)C1=CC=CC1",{},"[c:0]1[ch:1][ch][c:3][c!r5:4][c!r5:5]1>>[c:0]1[CH2:1][c:3][c:4][c:5]1",-0.4150274996],[0.3327420084,97.5894822914,2,"completed",-5.34211,3.0,1,"C(#Cc1cnccc1Nc1ccncc1C#Cc1ccccc1Nc1ccccc1)c1ccccc1Nc1ccccc1","C(#Cc1cnccc1Nc1ccncc1C#Cc1ccccc1NC1=CCC=C1)c1ccccc1NC1=CCC=C1",{},"[c:0]1[ch:1][ch][c:3][c!r5:4][c!r5:5]1>>[c:0]1[CH2:1][c:3][c:4][c:5]1",-0.1955662562],[0.3326950998,224.943783498,2,"completed",-5.52462,4.0,1,"C(#Cc1c(Nc2cccc(-c3ccccc3)c2)cccc1-c1cccc(Nc2cccc(-c3ccccc3)c2)c1C#Cc1ccccc1)c1ccccc1","C(#Cc1c(Nc2cccc(-c3ccccc3)c2)cccc1-c1cccc(Nc2cccc(-c3ccccc3)c2)c1C#CC1=CC=CC1)C1=CC=CC1",{},"[c:0]1[ch:1][ch][c:3][c!r5:4][c!r5:5]1>>[c:0]1[CH2:1][c:3][c:4][c:5]1",-0.3727569671],[0.3326941782,344.1389640066,2,"completed",-5.19797,3.0,1,"C(#Cc1cc(Nc2ccccc2Nc2ccccc2)cc2cc(Nc3ccccc3Nc3ccccc3)cc(C#Cc3ccccc3)c12)c1ccccc1","C(#Cc1cc(Nc2ccccc2Nc2ccccc2)cc2cc(Nc3ccccc3Nc3ccccc3)cc(C#CC3=CCC=C3)c12)C1=CCC=C1",{},"[c:0]1[ch:1][ch][c:3][c!r5:4][c!r5:5]1>>[c:0]1[CH2:1][c:3][c:4][c:5]1",-0.3509055511],[0.3323439246,198.0277934053,2,"completed",-5.19437,3.0,1,"C(#Cc1cccc2cc(Nc3ccccc3)c3c(Nc4ccccc4)cc4cccc(C#Cc5ccccc5)c4c3c12)c1ccccc1","C(#Cc1cccc2cc(Nc3ccccc3)c3c(Nc4ccccc4)cc4cccc(C#CC5=CC=CC5)c4c3c12)C1=CC=CC1",{},"[c:0]1[ch:1][ch][c:3][c!r5:4][c!r5:5]1>>[c:0]1[CH2:1][c:3][c:4][c:5]1",-0.2087553555],[0.332339225,null,2,"fizzled",null,null,1,"C(#Cc1cc(Nc2ccccc2Nc2ccccc2)cc2cc(Nc3ccccc3Nc3ccccc3)cc(C#Cc3ccccc3)c12)c1ccccc1","C(#Cc1cc(Nc2ccccc2Nc2ccccc2)cc2cc(Nc3ccccc3Nc3ccccc3)cc(C#CC3=CC=CC3)c12)C1=CC=CC1",{},"[c:0]1[ch:1][ch][c:3][c!r5:4][c!r5:5]1>>[c:0]1[CH2:1][c:3][c:4][c:5]1",null],[0.3319118493,234.0817573859,2,"completed",-5.04857,4.0,1,"C(=Cc1c(Nc2ccccc2)cccc1Nc1cccc(Nc2ccccc2)c1C=Cc1cccc(Nc2ccccc2)c1)c1cccc(Nc2ccccc2)c1","C1=CCC(Nc2cccc(Nc3cccc(NC4=CC=CC4)c3C=Cc3cccc(Nc4ccccc4)c3)c2C=Cc2cccc(Nc3ccccc3)c2)=C1",{},"[c:0]1[ch:1][ch][c:3][c!r5:4][c!r5:5]1>>[c:0]1[CH2:1][c:3][c:4][c:5]1",-0.2368339949],[0.331852677,329.1018963064,2,"completed",-4.86111,3.0,1,"C1=C(N(c2ccccc2)c2cccc(Nc3ccccc3)c2)C(N(c2ccccc2)c2cccc(Nc3ccccc3)c2)=CC1","C1=CCC(N(C2=CCC=C2N(C2=CC=CC2)c2cccc(Nc3ccccc3)c2)c2cccc(Nc3ccccc3)c2)=C1",{},"[c:0]1[ch:1][ch][c:3][c!r5:4][c!r5:5]1>>[c:0]1[CH2:1][c:3][c:4][c:5]1",-0.3691498204],[0.3318202487,196.1849070067,2,"completed",-5.42023,3.0,1,"C(#Cc1cccc2cccc(C#CC3=CC=CC3)c12)C1=CC=CC1","C(#Cc1cc(C=Cc2ccccc2)cc2cc(C=Cc3ccccc3)cc(C#CC3=CC=CC3)c12)C1=CC=CC1",{},"[ch&r6,CH1&r5:1]>>[*:1](-C=C-c1ccccc1)",-0.2978870116],[0.3316684503,157.9699582944,2,"completed",-4.92584,3.0,1,"C(#Cc1c(Nc2ccccc2)cccc1Nc1ccccc1)c1cccc(C#Cc2c(Nc3ccccc3)cccc2Nc2ccccc2)c1Nc1ccccc1","C(#Cc1c(NC2=CC=CC2)cccc1Nc1ccccc1)c1cccc(C#Cc2c(NC3=CC=CC3)cccc2Nc2ccccc2)c1Nc1ccccc1",{},"[c:0]1[ch:1][ch][c:3][c!r5:4][c!r5:5]1>>[c:0]1[CH2:1][c:3][c:4][c:5]1",-0.1995420845],[0.3316576428,231.8694670103,2,"completed",-5.33855,3.0,1,"C(#Cc1ccccc1-c1ccccc1)c1cccc(-c2cccc(Nc3cccc(-c4cccc(C#Cc5ccccc5-c5ccccc5)c4)c3)c2)c1","C(#Cc1ccccc1C1=CC=CC1)c1cccc(-c2cccc(Nc3cccc(-c4cccc(C#Cc5ccccc5C5=CC=CC5)c4)c3)c2)c1",{},"[c:0]1[ch:1][ch][c:3][c!r5:4][c!r5:5]1>>[c:0]1[CH2:1][c:3][c:4][c:5]1",-0.2857401616],[0.3315531974,166.7353839002,2,"completed",-5.17932,5.0,1,"C(#Cc1ccc(C#Cc2ccccc2Nc2ccccc2C#Cc2ccc(C#Cc3ccccc3)c(Nc3ccccc3)c2)cc1Nc1ccccc1)c1ccccc1","C(#Cc1ccc(C#Cc2ccccc2Nc2ccccc2C#Cc2ccc(C#CC3=CCC=C3)c(Nc3ccccc3)c2)cc1Nc1ccccc1)C1=CCC=C1",{},"[c:0]1[ch:1][ch][c:3][c!r5:4][c!r5:5]1>>[c:0]1[CH2:1][c:3][c:4][c:5]1",-0.175737312],[0.3314979678,248.5213995096,2,"completed",-5.00482,3.0,1,"C(#Cc1ccccc1C#CC1=CC=CC1)C1=CC=CC1","C(#Cc1cc(Nc2ccccc2)c(Nc2ccccc2)cc1C#CC1=CC=CC1)C1=CC=CC1",{},"[ch&r6,CH1&r5:1]>>[*:1](-N-c1ccccc1)",-0.2572973181],[0.3314630158,65.9329428017,2,"completed",-5.14317,3.0,1,"C1=CC(C=Cc2cc(Nc3ccccc3)cc(Nc3cc(C=CC4=CCC=C4)cc(Nc4ccccc4)c3)c2)=CC1","C1=CC(C=Cc2cc(Nc3cc(C=CC4=CCC=C4)cc(N(c4ccccc4)c4ccccc4)c3)cc(N(c3ccccc3)c3ccccc3)c2)=CC1",{},"[r:1][NH!R:2][r:3]>>[r:1][N:2](-c1ccccc1)[r:3]",-0.0725282077],[0.3308627183,277.310840509,2,"completed",-5.24734,3.0,1,"C(#Cc1cccc2cccc(C#CC3=CCC=C3)c12)C1=CCC=C1","C(#Cc1cc(Nc2ccccc2)cc2cc(Nc3ccccc3)cc(C#CC3=CCC=C3)c12)C1=CCC=C1",{},"[ch&r6,CH1&r5:1]>>[*:1](-N-c1ccccc1)",-0.2958694802],[0.3308478343,188.9013729087,2,"completed",-4.91162,4.0,1,"C(#Cc1ccc(C#Cc2ccccc2Nc2ccccc2C#Cc2ccc(C#Cc3ccccc3)c(Nc3ccccc3)c2)cc1Nc1ccccc1)c1ccccc1","C(#Cc1ccc(C#Cc2ccccc2Nc2ccccc2C#Cc2ccc(C#Cc3ccccc3)c(NC3=CC=CC3)c2)cc1NC1=CC=CC1)c1ccccc1",{},"[c:0]1[ch:1][ch][c:3][c!r5:4][c!r5:5]1>>[c:0]1[CH2:1][c:3][c:4][c:5]1",-0.230374414],[0.3305654688,182.2182167089,2,"completed",-5.43678,3.0,1,"C(#Cc1ccccc1Nc1cccc(Nc2ccccc2C#Cc2ccccc2)c1-c1ccccc1)c1ccccc1","C(#Cc1ccccc1Nc1cccc(Nc2ccccc2C#CC2=CCC=C2)c1-c1ccccc1)C1=CCC=C1",{},"[c:0]1[ch:1][ch][c:3][c!r5:4][c!r5:5]1>>[c:0]1[CH2:1][c:3][c:4][c:5]1",-0.2979591499],[0.3305508212,274.0356618888,2,"completed",-5.10049,4.0,1,"C(#Cc1ccccc1Nc1ccccc1C#CC1=CCC=C1Nc1ccccc1)C1=CCC=C1Nc1ccccc1","C(#Cc1ccccc1Nc1ccccc1C#CC1=CCC(c2ccccc2)=C1Nc1ccccc1)C1=CCC(c2ccccc2)=C1Nc1ccccc1",{},"[cH&r6,CH&r5:1]>>[#6:1](-[c]1[ch]ccc[ch]1)",-0.2740358765],[0.3305484633,295.426615703,2,"completed",-4.71714,3.0,1,"C(#Cc1ccc(Nc2ccccc2Nc2cccc3ccccc23)cc1)c1ccc(Nc2ccccc2Nc2cccc3ccccc23)cc1","C(#Cc1ccc(Nc2ccccc2Nc2cccc3c2=CCC=3)cc1)c1ccc(Nc2ccccc2Nc2cccc3c2=CCC=3)cc1",{},"[c:0]1[ch:1][ch][c:3][c!r5:4][c!r5:5]1>>[c:0]1[CH2:1][c:3][c:4][c:5]1",-0.398875867],[0.3305172727,182.2076775134,2,"completed",-4.72916,3.0,1,"C(#Cc1ccc(NC2=CC=CC2)cc1Nc1ccccc1)c1ccc(NC2=CC=CC2)cc1Nc1ccccc1","C(#Cc1ccc(NC2=CC=CC2)cc1Nc1ccccn1)c1ccc(NC2=CC=CC2)cc1Nc1ccccn1",{},"[ch&r6:0]>>[nr6:0]",-0.3171522781],[0.3182636757,170.3031265934,3,"completed",-4.80376,3.0,1,"C(#CC1=C(Nc2cccc(NC3=C(C#CC4=C(C#Cc5ccccc5)CC=C4)C=CC3)c2C2=CCC=C2)CC=C1)C1=C(C#Cc2ccccc2)CC=C1","C(#CC1=C(Nc2cccc(NC3=C(C#CC4=C(C#Cc5cccnc5)CC=C4)C=CC3)c2C2=CCC=C2)CC=C1)C1=C(C#Cc2cccnc2)CC=C1",{},"[ch&r6:0]>>[nr6:0]",-0.2683368077],[0.3176168644,144.2023591953,3,"completed",-5.02211,3.0,1,"C(#Cc1ccccc1)C1=c2cccc(Nc3cccc4c3=CCC=4C#Cc3ccccc3)c2=CC1","C(#Cc1cccnc1)C1=c2cccc(Nc3cccc4c3=CCC=4C#Cc3cccnc3)c2=CC1",{},"[ch&r6:0]>>[nr6:0]",-0.1541657482],[0.3089215475,210.3726193964,3,"completed",-4.97171,3.0,3,"C1=c2cccc(Nc3cccc4c3=CCC=4)c2=CC1","C1=CC(=C2C=c3cccc(Nc4cccc5c4=CC(=C4C=CC=C4)C=5)c3=C2)C=C1",{},"[r5:1][CH2r5:2][r5:3]>>[r5:1][C:2](=C1cccc1)[r5:3]",-0.2287383173],[0.306549826,109.6195841092,3,"completed",-5.26419,3.0,1,"C(#Cc1cc(-c2cccc(Nc3cccc(-c4cc(C#CC5=C(c6ccccc6)CC=C5)c5ccccc5c4)c3)c2)cc2ccccc12)C1=C(c2ccccc2)CC=C1","C(#Cc1cc(-c2cccc(Nc3cccc(-c4cc(C#CC5=C(c6ccccc6)CC=C5)c5c(c4)CC=C5)c3)c2)cc2c1C=CC2)C1=C(c2ccccc2)CC=C1",{},"[c:0]1[ch:1][ch][c:3][c!r5:4][c!r5:5]1>>[c:0]1[CH2:1][c:3][c:4][c:5]1",-0.1588271],[0.306008893,262.4882921955,3,"completed",-5.1135,3.0,1,"C(#Cc1c2ccccc2cc2cc3ccccc3c(C#Cc3ccc[nH]3)c12)c1ccc[nH]1","C(#Cc1c2c(cc3cc4c(c(C#Cc5ccc[nH]5)c13)C=CC4)CC=C2)c1ccc[nH]1",{},"[c:0]1[ch:1][ch][c:3][c!r5:4][c!r5:5]1>>[c:0]1[CH2:1][c:3][c:4][c:5]1",-0.2626583447],[0.3031201932,247.4269939994,3,"completed",-4.95999,4.0,1,"C(#CC1=C(C#Cc2cccc(-c3cc(Nc4cc(-c5cccc(C#CC6=C(C#CC7=CC=CC7)CC=C6)c5)cc5ccccc45)c4ccccc4c3)c2)C=CC1)C1=CC=CC1","C(#CC1=C(C#Cc2cccc(-c3cc4c(c(Nc5cc(-c6cccc(C#CC7=C(C#CC8=CC=CC8)CC=C7)c6)cc6c5C=CC6)c3)C=CC4)c2)C=CC1)C1=CC=CC1",{},"[c:0]1[ch:1][ch][c:3][c!r5:4][c!r5:5]1>>[c:0]1[CH2:1][c:3][c:4][c:5]1",-0.2661305871],[0.3017643983,192.9197394056,3,"completed",-4.56997,4.0,1,"C(#Cc1ccc(C#CC2=C(NC3=C(C#Cc4ccc(C#CC5=CCC=C5)cc4)CC=C3)C=CC2)cc1)C1=CCC=C1","C(#Cc1ccc(C#Cc2cc[nH]c2)cc1)C1=C(NC2=C(C#Cc3ccc(C#Cc4cc[nH]c4)cc3)CC=C2)C=CC1",{},"[#6H2r5:1]>>[NH:1]",-0.4181801147],[0.301253385,215.2744913037,3,"completed",-4.84591,4.0,1,"C(#CC1=C(Nc2cccc(NC3=C(C#CC4=C(C#Cc5ccccc5)CC=C4)CC=C3)c2C2=CCC=C2)C=CC1)C1=C(C#Cc2ccccc2)CC=C1","C(#CC1=C(Nc2cccc(NC3=C(C#CC4=C(C#Cc5cccnc5)CC=C4)CC=C3)c2C2=CCC=C2)C=CC1)C1=C(C#Cc2cccnc2)CC=C1",{},"[ch&r6:0]>>[nr6:0]",-0.2792460445],[0.3010375069,248.6625234014,3,"completed",-4.74755,4.0,1,"C(#CC1=C(Nc2cccc(NC3=C(C#CC4=C(C#Cc5ccccc5)CC=C4)C=CC3)c2C2=CCC=C2)CC=C1)C1=C(C#Cc2ccccc2)CC=C1","O=c1cccc(C#CC2=C(C#CC3=C(Nc4cccc(NC5=C(C#CC6=C(C#Cc7cccc(=O)o7)CC=C6)C=CC5)c4C4=CCC=C4)CC=C3)C=CC2)o1",{},"[c:1]1[c:2][ch:3][ch:4][c:5][c:6]1>>[c:1]1[c:2][o:3][c:4](=O)[c:5][c:6]1",-0.350287513],[0.2977857265,270.1791760046,3,"completed",-5.27803,3.0,1,"C(#Cc1c2ccccc2cc2cc3ccccc3c(C#Cc3ccc[nH]3)c12)c1ccc[nH]1","C(#Cc1c2c(cc3cc4c(c(C#Cc5ccc[nH]5)c13)CC=C4)C=CC2)c1ccc[nH]1",{},"[c:0]1[ch:1][ch][c:3][c!r5:4][c!r5:5]1>>[c:0]1[CH2:1][c:3][c:4][c:5]1",-0.2975351757],[0.2966635375,256.7435528035,3,"completed",-5.3929,4.0,1,"C(#Cc1cc(-c2cccc(Nc3cccc(-c4cc(C#CC5=C(c6ccccc6)CC=C5)c5ccccc5c4)c3)c2)cc2ccccc12)C1=C(c2ccccc2)CC=C1","C(#Cc1cc(-c2cccc(Nc3cccc(-c4cc(C#CC5=C(c6ccccc6)CC=C5)c5c(c4)C=CC5)c3)c2)cc2c1CC=C2)C1=C(c2ccccc2)CC=C1",{},"[c:0]1[ch:1][ch][c:3][c!r5:4][c!r5:5]1>>[c:0]1[CH2:1][c:3][c:4][c:5]1",-0.3285643815],[0.2940821562,241.0956878011,3,"completed",-5.14086,5.0,1,"C(#Cc1cccc(N(c2cccnc2)c2cc3c(cc2Nc2cc4c(cc2N(c2cccnc2)c2cccc(C#Cc5ccccc5)c2)CC=C4)C=CC3)c1)c1ccccc1","C(#Cc1cccc(N(c2cccnc2)c2cc3c(cc2Nc2cc4c(cc2N(c2cccnc2)c2cccc(C#CC5=CC=CC5)c2)CC=C4)C=CC3)c1)C1=CC=CC1",{},"[c:0]1[ch:1][ch][c:3][c!r5:4][c!r5:5]1>>[c:0]1[CH2:1][c:3][c:4][c:5]1",-0.2427863363],[0.2928376795,217.431748606,3,"completed",-4.82789,4.0,1,"C(#Cc1ccc(C#CC2=C(NC3=C(C#Cc4ccc(C#CC5=CCC=C5)cc4)CC=C3)C=CC2)cc1)C1=CCC=C1","C(#Cc1ccc(C#CC2=C(NC3=C(C#Cc4ccc(C#CC5=CSCS5)cc4)CC=C3)C=CC2)cc1)C1=CSCS1",{},"[CH,ch:0]1=[C,c:1][C,c:2]=[CH,ch:3][*:4]1>>[S:0]1[*:1]=,:[*:2][S:3][*:4]1",-0.2890640981],[0.2923255411,221.1577509006,3,"completed",-4.88567,3.0,1,"C(#Cc1c(Nc2cccc(-c3ccccc3)c2C#Cc2ccc3c(c2C2=CCC=C2)C=CC3)cccc1-c1ccccc1)c1ccc2c(c1C1=CCC=C1)C=CC2","C(#Cc1c(Nc2cccc(-c3ccccc3)c2C#Cc2ccc3c(c2-c2cc[nH]c2)C=CC3)cccc1-c1ccccc1)c1ccc2c(c1-c1cc[nH]c1)C=CC2",{},"[#6H2r5:1]>>[NH:1]",-0.2672453026],[0.2902306173,232.7552317001,3,"completed",-4.98388,4.0,1,"C(#CC1=C(C#Cc2cccc(-c3cc(Nc4cc(-c5cccc(C#CC6=C(C#CC7=CC=CC7)CC=C6)c5)cc5ccccc45)c4ccccc4c3)c2)C=CC1)C1=CC=CC1","C(#CC1=C(C#Cc2cccc(-c3cc4c(c(Nc5cc(-c6cccc(C#CC7=C(C#CC8=CC=CC8)CC=C7)c6)cc6c5CC=C6)c3)CC=C4)c2)C=CC1)C1=CC=CC1",{},"[c:0]1[ch:1][ch][c:3][c!r5:4][c!r5:5]1>>[c:0]1[CH2:1][c:3][c:4][c:5]1",-0.2465402331],[0.2897126116,136.5058633965,3,"completed",-5.37912,4.0,1,"C(#Cc1ccc(Nc2cccc(N(C3=CCC=C3)C3=NCN=C3N(C3=CCC=C3)c3cccc(Nc4ccc(C#Cc5ccccc5)cc4)c3)c2)cc1)c1ccccc1","C(#Cc1cccnc1)c1ccc(Nc2cccc(N(C3=CCC=C3)C3=NCN=C3N(C3=CCC=C3)c3cccc(Nc4ccc(C#Cc5cccnc5)cc4)c3)c2)cc1",{},"[ch&r6:0]>>[nr6:0]",-0.2383458793],[0.2874837661,179.5880382415,3,"completed",-5.28945,4.0,1,"O=c1cccc(N(c2ccccc2)c2cc3c(cc2Nc2cc4c(cc2N(c2ccccc2)c2cccc(=O)o2)CC=C4)C=CC3)o1","O=c1cccc(N(c2ccc(C#Cc3ccccc3)cc2)c2cc3c(cc2Nc2cc4c(cc2N(c2ccc(C#Cc5ccccc5)cc2)c2cccc(=O)o2)CC=C4)C=CC3)o1",{},"[ch&r6,CH1&r5:1]>>[*:1](-C#C-c1ccccc1)",-0.2232456085],[0.2870085392,250.7096902991,3,"completed",-5.28939,4.0,1,"C(#Cc1cccc(N(c2cccnc2)c2cc3c(cc2Nc2cc4c(cc2N(c2cccnc2)c2cccc(C#Cc5ccccc5)c2)CC=C4)C=CC3)c1)c1ccccc1","C(#Cc1cccc(N(c2cccnc2)c2cc3c(cc2Nc2cc4c(cc2N(c2cccnc2)c2cccc(C#Cc5cccnc5)c2)CC=C4)C=CC3)c1)c1cccnc1",{},"[ch&r6:0]>>[nr6:0]",-0.2836035069],[0.2866988577,763.2737670938,3,"completed",-4.64726,4.0,1,"C(#CC1=C(N(c2ccccc2)c2ccccc2)OCO1)C1=C(NC2=C(C#CC3=C(N(c4ccccc4)c4ccccc4)OCO3)CC=C2)C=CC1","O=c1cccc(N(C2=C(C#CC3=C(NC4=C(C#CC5=C(N(c6ccccc6)c6cccc(=O)o6)OCO5)CC=C4)C=CC3)OCO2)c2ccccc2)o1",{},"[c:1]1[c:2][ch:3][ch:4][c:5][c:6]1>>[c:1]1[c:2][o:3][c:4](=O)[c:5][c:6]1",-0.8264525771],[0.2858818513,275.8380648156,3,"completed",-4.47873,4.0,1,"O=c1cccc(N(C2=CCC=C2C#Cc2ccccc2Nc2ccccc2C#CC2=CCC=C2N(c2cccc(=O)o2)c2cccoc2=O)c2cccoc2=O)o1","O=c1cccc(N(C2=CCC=C2C#CC2=C(NC3=C(C#CC4=CCC=C4N(c4cccc(=O)o4)c4cccoc4=O)C=CC3)CC=C2)c2cccoc2=O)o1",{},"[c:0]1[ch:1][ch][c:3][c!r5:4][c!r5:5]1>>[c:0]1[CH2:1][c:3][c:4][c:5]1",-0.5149903692],[0.2852651659,384.3563671981,3,"completed",-5.34629,4.0,1,"C1=CC(=C2C=CC(N(c3ccccc3)c3ccccc3Nc3cccc(Nc4ccccc4N(C4=CC(=C5C=CC=C5)C=C4)c4ccccc4)n3)=C2)C=C1","C1=CC(=C2C=CC(N(c3ccccc3)c3ncccc3Nc3cccc(Nc4cccnc4N(C4=CC(=C5C=CC=C5)C=C4)c4ccccc4)n3)=C2)C=C1",{},"[ch&r6:0]>>[nr6:0]",-0.421251245],[0.2851330246,234.5884906827,3,"completed",-4.88056,4.0,1,"C(#CC1=C(C#Cc2cccc(-c3cc(Nc4cc(-c5cccc(C#CC6=C(C#CC7=CC=CC7)CC=C6)c5)cc5ccccc45)c4ccccc4c3)c2)C=CC1)C1=CC=CC1","C(#CC1=C(C#Cc2cccc(-c3cc(Nc4cc(-c5cccc(C#CC6=C(C#CC7=CC=CC7)CC=C6)c5)cc5c4=CCC=5)c4c(c3)=CCC=4)c2)C=CC1)C1=CC=CC1",{},"[c:0]1[ch:1][ch][c:3][c!r5:4][c!r5:5]1>>[c:0]1[CH2:1][c:3][c:4][c:5]1",-0.2804053809],[0.2851262864,264.3533938099,3,"completed",-4.85206,6.0,1,"C(#CC1=C(C#Cc2cccc(-c3cc(Nc4cc(-c5cccc(C#CC6=C(C#CC7=CC=CC7)CC=C6)c5)cc5ccccc45)c4ccccc4c3)c2)C=CC1)C1=CC=CC1","C(#Cc1cccc(-c2cc(Nc3cc(-c4cccc(C#CC5=C(C#Cc6ccc[nH]6)CC=C5)c4)cc4ccccc34)c3ccccc3c2)c1)C1=C(C#Cc2ccc[nH]2)CC=C1",{},"[#6H2r5:1]>>[NH:1]",-0.3162358237],[0.2839954795,260.2154894121,3,"completed",-4.8331,4.0,1,"C(#CC1=C(Nc2cccc(NC3=C(C#CC4=C(C#Cc5ccccc5)CC=C4)CC=C3)c2C2=CCC=C2)C=CC1)C1=C(C#Cc2ccccc2)CC=C1","O=c1cccc(C#CC2=C(C#CC3=C(Nc4cccc(NC5=C(C#CC6=C(C#Cc7cccc(=O)o7)CC=C6)CC=C5)c4C4=CCC=C4)C=CC3)C=CC2)o1",{},"[c:1]1[c:2][ch:3][ch:4][c:5][c:6]1>>[c:1]1[c:2][o:3][c:4](=O)[c:5][c:6]1",-0.3203397413],[0.2838214722,259.5605310635,3,"completed",-5.29126,4.0,1,"C1=Cc2cc(Nc3cc4c(cc3N(c3cccnc3)c3cccnc3)CC=C4)c(N(c3cccnc3)c3cccnc3)cc2C1","C(#Cc1cncc(N(c2cccnc2)c2cc3c(cc2Nc2cc4c(cc2N(c2cccnc2)c2cncc(C#Cc5ccccc5)c2)CC=C4)C=CC3)c1)c1ccccc1",{},"[ch&r6,CH1&r5:1]>>[*:1](-C#C-c1ccccc1)",-0.2920548907],[0.2833383855,191.1150048254,3,"completed",-5.42025,4.0,1,"C1=Cc2cc(Nc3cc4c(cc3N(c3cccnc3)c3cccnc3)CC=C4)c(N(c3cccnc3)c3cccnc3)cc2C1","C(#Cc1c2c(cc(Nc3cc4c(c(C#Cc5ccccc5)c3N(c3cccnc3)c3cccnc3)CC=C4)c1N(c1cccnc1)c1cccnc1)C=CC2)c1ccccc1",{},"[ch&r6,CH1&r5:1]>>[*:1](-C#C-c1ccccc1)",-0.2945833934],[0.2832600109,254.0378272824,3,"completed",-5.12505,4.0,1,"C(#Cc1cccc(N(c2cccnc2)c2cc3c(cc2Nc2cc4c(cc2N(c2cccnc2)c2cccc(C#Cc5ccccc5)c2)CC=C4)C=CC3)c1)c1ccccc1","C(#Cc1ccccn1)c1cccc(N(c2cccnc2)c2cc3c(cc2Nc2cc4c(cc2N(c2cccnc2)c2cccc(C#Cc5ccccn5)c2)CC=C4)C=CC3)c1",{},"[ch&r6:0]>>[nr6:0]",-0.2546422862],[0.2826398142,173.5184003046,3,"completed",-4.97423,4.0,1,"C(#CC1=C(Nc2cccc(NC3=C(C#CC4=CCC(C=Cc5ccccc5)=C4)C=CC3)c2C2=CCC=C2)CC=C1)C1=CCC(C=Cc2ccccc2)=C1","O=c1cccc(C=CC2=CC(C#CC3=C(Nc4cccc(NC5=C(C#CC6=CCC(C=Cc7cccc(=O)o7)=C6)C=CC5)c4C4=CCC=C4)CC=C3)=CC2)o1",{},"[c:1]1[c:2][ch:3][ch:4][c:5][c:6]1>>[c:1]1[c:2][o:3][c:4](=O)[c:5][c:6]1",-0.1945751802],[0.281569253,284.8744741932,3,"completed",-4.69562,3.0,1,"C(#Cc1ccc2c(c1-c1ccsc1)C=CC2)c1ccccc1Nc1ccccc1C#Cc1ccc2c(c1-c1ccsc1)C=CC2","C(#Cc1ccc2c(c1-c1ccsc1)C=CC2)C1=C(NC2=C(C#Cc3ccc4c(c3-c3ccsc3)C=CC4)CC=C2)C=CC1",{},"[c:0]1[ch:1][ch][c:3][c!r5:4][c!r5:5]1>>[c:0]1[CH2:1][c:3][c:4][c:5]1",-0.4015965966],[0.2812926978,428.5225190979,3,"completed",-4.83412,3.0,1,"C(#Cc1ccccc1-c1cc[nH]c1)c1ccccc1Nc1ccccc1C#Cc1ccccc1-c1cc[nH]c1","C(#Cc1ccccc1Nc1ccccc1C#CC1=C(c2cc[nH]c2)C=CC1)C1=C(c2cc[nH]c2)C=CC1",{},"[c:0]1[ch:1][ch][c:3][c!r5:4][c!r5:5]1>>[c:0]1[CH2:1][c:3][c:4][c:5]1",-0.467194515],[0.280753596,191.1410693137,3,"completed",-5.28899,4.0,1,"O=c1cccc(N(c2ccccc2)c2cc3c(cc2Nc2cc4c(cc2N(c2ccccc2)c2cccc(=O)o2)CC=C4)C=CC3)o1","O=c1cccc(N(c2ccccc2)c2c(Nc3cc4c(c(C#Cc5ccccc5)c3N(c3ccccc3)c3cccc(=O)o3)CC=C4)cc3c(c2C#Cc2ccccc2)CC=C3)o1",{},"[ch&r6,CH1&r5:1]>>[*:1](-C#C-c1ccccc1)",-0.2324571922],[0.2807093026,96.397912188,3,"completed",-5.24881,3.0,3,"C(#Cc1cccc(C2=CC=CC2)c1)c1ccc(Nc2ccc(C#Cc3cccc(C4=CC=CC4)c3)cc2)cc1","C(#Cc1cccc(C2=C(c3ccccc3)C=CC2)c1)c1ccc(Nc2ccc(C#Cc3cccc(C4=C(c5ccccc5)C=CC4)c3)cc2)cc1",{},"[cH&r6,CH&r5:1]>>[#6:1](-[c]1[ch]ccc[ch]1)",-0.1419271692],[0.2790109179,483.001413726,3,"completed",-4.91945,4.0,1,"O=c1cccc(N(C2=CCC=C2C#Cc2ccccc2Nc2ccccc2C#CC2=CCC=C2N(c2cccc(=O)o2)c2cccoc2=O)c2cccoc2=O)o1","O=c1cccc(N(C2=CCC=C2C#CC2=C(NC3=C(C#CC4=CCC=C4N(c4cccc(=O)o4)c4cccoc4=O)CC=C3)C=CC2)c2cccoc2=O)o1",{},"[c:0]1[ch:1][ch][c:3][c!r5:4][c!r5:5]1>>[c:0]1[CH2:1][c:3][c:4][c:5]1",-0.4992629907],[0.2784274853,118.814407615,3,"completed",-5.0895,3.0,1,"C(#Cc1cccc(C=CC2=C(C=CC3=CCC=C3)C=CC2)c1)C1=CC=C(C#Cc2cccc(C=CC3=C(C=CC4=CCC=C4)C=CC3)c2)C1","C(#Cc1cccc(C=CC2=C(C=CC3=CSCS3)C=CC2)c1)C1=CC=C(C#Cc2cccc(C=CC3=C(C=CC4=CSCS4)C=CC3)c2)C1",{},"[CH,ch:0]1=[C,c:1][C,c:2]=[CH,ch:3][*:4]1>>[S:0]1[*:1]=,:[*:2][S:3][*:4]1",-0.1190415304],[0.277703181,340.4202350066,3,"completed",-4.9858,6.0,1,"C(#CC1=C(C#Cc2cccc(-c3cccc(Nc4cccc(-c5cccc(C#CC6=C(C#CC7=CC=CC7)CC=C6)c5)c4)c3)c2)C=CC1)C1=CC=CC1","C(#CC1=C(C#Cc2cccc(-c3cccc(N(c4ccccc4)c4cccc(-c5cccc(C#CC6=C(C#CC7=CC=CC7)CC=C6)c5)c4)c3)c2)C=CC1)C1=CC=CC1",{},"[r:1][NH!R:2][r:3]>>[r:1][N:2](-c1ccccc1)[r:3]",-0.3496803397],[0.2773017302,196.0711515858,3,"completed",-5.3721,3.0,1,"C(#Cc1c(Nc2ccccc2)cc(Nc2ccccc2)c(C#CC2=NC=CC2)c1Nc1cccnc1)C1=NC=CC1","C(#Cc1c(Nc2ccccn2)cc(Nc2ccccn2)c(C#CC2=NC=CC2)c1Nc1cccnc1)C1=NC=CC1",{},"[ch&r6:0]>>[nr6:0]",-0.2733545635],[0.2768423791,93.7440854905,3,"completed",-4.9749,4.0,1,"C(#CC1=CCC=C1C#Cc1cccc2ccccc12)C1=CCC(c2cccc(Nc3cccc(C4=CC(C#CC5=CCC=C5C#Cc5cccc6ccccc56)=CC4)c3)c2)=C1","C(#CC1=CCC=C1C#CC1=c2ccccc2=CC1)C1=CCC(c2cccc(Nc3cccc(C4=CC(C#CC5=CCC=C5C#CC5=c6ccccc6=CC5)=CC4)c3)c2)=C1",{},"[c:0]1[ch:1][ch][c:3][c!r5:4][c!r5:5]1>>[c:0]1[CH2:1][c:3][c:4][c:5]1",-0.1282827286],[0.2757281932,284.279274696,3,"completed",-5.42531,5.0,1,"C1=Cc2cc(Nc3cc4c(cc3N(c3cccnc3)c3cccnc3)CC=C4)c(N(c3cccnc3)c3cccnc3)cc2C1","C(#Cc1c2c(cc(N(c3cccnc3)c3cccnc3)c1Nc1c(N(c3cccnc3)c3cccnc3)cc3c(c1C#Cc1ccccc1)C=CC3)CC=C2)c1ccccc1",{},"[ch&r6,CH1&r5:1]>>[*:1](-C#C-c1ccccc1)",-0.3642385731],[0.2750963585,129.3117854948,3,"completed",-4.91276,3.0,1,"C(#Cc1cccc(C=CC2=C(C=CC3=CCC=C3)C=CC2)c1)C1=CC=C(C#Cc2cccc(C=CC3=C(C=CC4=CCC=C4)C=CC3)c2)C1","C(#Cc1cccc(C=CC2=C(C=Cc3cc[nH]c3)C=CC2)c1)C1=CC=C(C#Cc2cccc(C=CC3=C(C=Cc4cc[nH]c4)C=CC3)c2)C1",{},"[#6H2r5:1]>>[NH:1]",-0.1841204999],[0.2749985775,81.6673844965,3,"completed",-5.27436,3.0,3,"C(#Cc1cccc(C2=CC=CC2)c1)c1ccc(Nc2ccc(C#Cc3cccc(C4=CC=CC4)c3)cc2)cc1","C(#Cc1cccc(C2=CC=C(c3ccccc3)C2)c1)c1ccc(Nc2ccc(C#Cc3cccc(C4=CC=C(c5ccccc5)C4)c3)cc2)cc1",{},"[cH&r6,CH&r5:1]>>[#6:1](-[c]1[ch]ccc[ch]1)",-0.146854528],[0.2743895658,141.1952344934,3,"completed",-4.94971,4.0,1,"C(#Cc1ccc2c(c1C1=CCC=C1)C=CC2)c1ccccc1Nc1ccccc1C#Cc1ccc2c(c1C1=CCC=C1)C=CC2","C(#Cc1ccc2c(c1C1=CC(=C3C=CC=C3)C=C1)C=CC2)c1ccccc1Nc1ccccc1C#Cc1ccc2c(c1C1=CC(=C3C=CC=C3)C=C1)C=CC2",{},"[r5:1][CH2r5:2][r5:3]>>[r5:1][C:2](=C1cccc1)[r5:3]",-0.1760788615],[0.2742281965,242.0447791083,3,"completed",-4.74842,3.0,1,"C(#Cc1ccccc1-c1cc[nH]c1)c1ccccc1Nc1ccccc1C#Cc1ccccc1-c1cc[nH]c1","C(#Cc1ccccc1Nc1ccccc1C#CC1=C(c2cc[nH]c2)CC=C1)C1=C(c2cc[nH]c2)CC=C1",{},"[c:0]1[ch:1][ch][c:3][c!r5:4][c!r5:5]1>>[c:0]1[CH2:1][c:3][c:4][c:5]1",-0.3451866717],[0.274099039,165.8968821866,3,"completed",-5.14935,11.0,1,"C(#CC1=CCC=C1C#Cc1cccc2ccccc12)C1=CCC(c2cccc(Nc3cccc(C4=CC(C#CC5=CCC=C5C#Cc5cccc6ccccc56)=CC4)c3)c2)=C1","C(#CC1=CCC=C1C#Cc1cccc2c1=CCC=2)C1=CCC(c2cccc(Nc3cccc(C4=CC(C#CC5=CCC=C5C#Cc5cccc6c5=CCC=6)=CC4)c3)c2)=C1",{},"[c:0]1[ch:1][ch][c:3][c!r5:4][c!r5:5]1>>[c:0]1[CH2:1][c:3][c:4][c:5]1",-0.1694553999],[0.2736479622,53.6326955917,3,"completed",-5.23507,3.0,1,"C(#Cc1cccc(Nc2ccccc2)c1)c1ccc(Nc2ccc(C#Cc3cccc(Nc4ccccc4)c3)cc2)cc1","C(#Cc1cccc(N(c2ccccc2)c2ccccc2)c1)c1ccc(Nc2ccc(C#Cc3cccc(N(c4ccccc4)c4ccccc4)c3)cc2)cc1",{},"[r:1][NH!R:2][r:3]>>[r:1][N:2](-c1ccccc1)[r:3]",-0.1087013314],[0.2733835877,76.1588473106,3,"completed",-5.29622,3.0,3,"C(#Cc1cccc(C2=CC=CC2)c1)c1ccc(Nc2ccc(C#Cc3cccc(C4=CC=CC4)c3)cc2)cc1","C(#Cc1cccc(C2=C(C=Cc3ccccc3)C=CC2)c1)c1ccc(Nc2ccc(C#Cc3cccc(C4=C(C=Cc5ccccc5)C=CC4)c3)cc2)cc1",{},"[ch&r6,CH1&r5:1]>>[*:1](-C=C-c1ccccc1)",-0.1570550583],[0.273188904,100.2227284043,3,"completed",-4.86073,5.0,1,"C(#CC1=C(C#Cc2cccc(-c3cccc(Nc4cccc(-c5cccc(C#CC6=C(C#CC7=CC=CC7)CC=C6)c5)c4)c3)c2)C=CC1)C1=CC=CC1","C(#CC1=C(C#Cc2cccc(C3=CCC(NC4=CC(c5cccc(C#CC6=C(C#CC7=CC=CC7)CC=C6)c5)=CC4)=C3)c2)C=CC1)C1=CC=CC1",{},"[c:0]1[ch:1][ch][c:3][c!r5:4][c!r5:5]1>>[c:0]1[CH2:1][c:3][c:4][c:5]1",-0.195184939],[0.273188904,113.7744148145,3,"completed",-4.86405,3.0,1,"C(#Cc1ccccc1C#Cc1cccc(C2=CCC(NC3=CC(c4cccc(C#Cc5ccccc5C#CC5=CC=CC5)c4)=CC3)=C2)c1)C1=CC=CC1","C(#CC1=C(C#Cc2cccc(C3=CCC(NC4=CC(c5cccc(C#CC6=C(C#CC7=CC=CC7)C=CC6)c5)=CC4)=C3)c2)CC=C1)C1=CC=CC1",{},"[c:0]1[ch:1][ch][c:3][c!r5:4][c!r5:5]1>>[c:0]1[CH2:1][c:3][c:4][c:5]1",-0.2005594543],[0.2722358839,195.0752809935,3,"completed",-5.26568,4.0,1,"C(#Cc1ccc2c(c1C1=CCC=C1)C=CC2)c1ccccc1Nc1ccccc1C#Cc1ccc2c(c1C1=CCC=C1)C=CC2","O=c1oc2c(c(C3=CCC=C3)c1C#Cc1ccccc1Nc1ccccc1C#Cc1c(C3=CCC=C3)c3c(oc1=O)CC=C3)C=CC2",{},"[c:1]1[c:2][ch:3][ch:4][c:5][c:6]1>>[c:1]1[c:2][o:3][c:4](=O)[c:5][c:6]1",-0.226946685],[0.2721547411,211.4941265027,3,"completed",-5.24467,7.0,1,"C1=Cc2cc(Nc3cc4c(cc3N(c3ccccc3)c3cccnc3)CC=C4)c(N(c3ccccc3)c3cccnc3)cc2C1","C(#Cc1ccc(N(c2cccnc2)c2cc3c(cc2Nc2cc4c(cc2N(c2ccc(C#Cc5ccccc5)cc2)c2cccnc2)CC=C4)C=CC3)cc1)c1ccccc1",{},"[ch&r6,CH1&r5:1]>>[*:1](-C#C-c1ccccc1)",-0.2344891808],[0.2720360315,96.0112900066,3,"completed",-5.23793,3.0,1,"C(=Cc1cccc(N(c2ccccc2)c2cccc(C=Cc3ccccc3)c2)c1)c1ccccc1","C1=CC(C=Cc2cccc(N(c3ccccc3)c3cccc(C=CC4=CCC=C4)c3)c2)=CC1",{},"[c:0]1[ch:1][ch][c:3][c!r5:4][c!r5:5]1>>[c:0]1[CH2:1][c:3][c:4][c:5]1",-0.1361626359],[0.2718724056,200.0118240248,3,"completed",-5.32964,6.0,1,"O=c1cccc(N(c2ccccc2)c2cc3c(cc2Nc2cc4c(cc2N(c2ccccc2)c2cccc(=O)o2)CC=C4)C=CC3)o1","O=c1cccc(N(c2ccccc2)c2cc3c(c(C#Cc4ccccc4)c2Nc2c(N(c4ccccc4)c4cccc(=O)o4)cc4c(c2C#Cc2ccccc2)C=CC4)C=CC3)o1",{},"[ch&r6,CH1&r5:1]>>[*:1](-C#C-c1ccccc1)",-0.2566021225],[0.2718627404,205.4280638986,3,"completed",-4.65503,5.0,1,"C(#CC1=C(Nc2cccc(NC3=C(C#CC4=C(C#Cc5ccccc5)CC=C4)C=CC3)c2C2=CCC=C2)CC=C1)C1=C(C#Cc2ccccc2)CC=C1","C(#CC1=C(Nc2cccc(NC3=C(C#CC4=C(C#Cc5ccccn5)CC=C4)C=CC3)c2C2=CCC=C2)CC=C1)C1=C(C#Cc2ccccn2)CC=C1",{},"[ch&r6:0]>>[nr6:0]",-0.3731217722],[0.2718341303,173.166945402,3,"completed",-4.81106,5.0,1,"C(#CC1=C(Nc2cccc(NC3=C(C#CC4=C(C#Cc5ccccc5)CC=C4)CC=C3)c2C2=CCC=C2)C=CC1)C1=C(C#Cc2ccccc2)CC=C1","C(#CC1=C(Nc2cccc(NC3=C(C#CC4=C(C#Cc5ccccn5)CC=C4)CC=C3)c2C2=CCC=C2)C=CC1)C1=C(C#Cc2ccccn2)CC=C1",{},"[ch&r6:0]>>[nr6:0]",-0.2662613182],[0.2716873999,172.8193520685,3,"completed",-5.1989,4.0,1,"C(#Cc1ccc2c(c1-c1ccsc1)C=CC2)c1ccccc1Nc1ccccc1C#Cc1ccc2c(c1-c1ccsc1)C=CC2","C(#Cc1c(Nc2cccc(-c3ccccc3)c2C#Cc2ccc3c(c2-c2ccsc2)C=CC3)cccc1-c1ccccc1)c1ccc2c(c1-c1ccsc1)C=CC2",{},"[cH&r6,CH&r5:1]>>[#6:1](-[c]1[ch]ccc[ch]1)",-0.1861701409],[0.2715602156,408.2740414015,3,"completed",-5.26561,4.0,1,"O=c1cc(C#CC2=C(c3ccccc3)C=CC2)c(Nc2coc(=O)cc2C#CC2=C(c3ccccc3)C=CC2)co1","O=c1cc(C#CC2=C(c3ccccc3)C=CC2)c(Nc2c[nH]c(=O)cc2C#CC2=C(c3ccccc3)C=CC2)c[nH]1",{},"[o:1]>>[nH:1]",-0.4244134331],[0.2715107202,255.8547715889,3,"completed",-5.13526,5.0,1,"C(#CC1=C(C#Cc2cccc(-c3cc(Nc4cc(-c5cccc(C#CC6=C(C#CC7=CC=CC7)CC=C6)c5)cc5ccccc45)c4ccccc4c3)c2)C=CC1)C1=CC=CC1","C(#Cc1cccc(-c2cc(Nc3cc(-c4cccc(C#CC5=C(C#Cc6cccs6)CC=C5)c4)cc4ccccc34)c3ccccc3c2)c1)C1=C(C#Cc2cccs2)CC=C1",{},"[#6H2r5:1]>>[S:1]",-0.2570425359],[0.2712899364,130.5556849984,3,"completed",-5.23197,4.0,3,"C(#Cc1ccc(C#Cc2ccccc2Nc2ccccc2C#Cc2ccc(C#CC3=CCC=C3)cc2)cc1)C1=CCC=C1","C(#Cc1ccc(C#Cc2ccccc2Nc2ccccc2C#Cc2ccc(C#CC3=C(c4ccccc4)CC=C3)cc2)cc1)C1=C(c2ccccc2)CC=C1",{},"[cH&r6,CH&r5:1]>>[#6:1](-[c]1[ch]ccc[ch]1)",-0.159933319],[0.2711028631,123.5440162127,3,"completed",-5.10868,4.0,1,"C(#Cc1cccc(C=CC2=C(C=CC3=CCC=C3)C=CC2)c1)C1=CC=C(C#Cc2cccc(C=CC3=C(C=CC4=CCC=C4)C=CC3)c2)C1","C(#Cc1cccc(C=CC2=C(C=CC3=CCC=C3)C=CC2)c1)C1=CC=C(C#Cc2cccc(C=CC3=C(C=CC4=CCC=C4)C=CC3)c2)C1=C1C=CC=C1",{},"[r5:1][CH2r5:2][r5:3]>>[r5:1][C:2](=C1cccc1)[r5:3]",-0.1236933374],[0.2708837125,176.8828978966,3,"completed",-4.50719,3.0,1,"C1=CC(c2cc3c(cc2Nc2cc4c(cc2C2=CCC=C2)CC=C4)C=CC3)=CC1","C1=CC(c2cc3[nH]ccc3cc2Nc2cc3cc[nH]c3cc2C2=CCC=C2)=CC1",{},"[#6H2r5:1]>>[NH:1]",-0.4510933059],[0.2703606275,144.4794372073,3,"completed",-4.78299,4.0,1,"C(#Cc1ccc(C#CC2=C(NC3=C(C#Cc4ccc(C#CC5=CCC=C5)cc4)CC=C3)C=CC2)cc1)C1=CCC=C1","C(#Cc1ccc(C#Cc2ccsc2)cc1)C1=C(NC2=C(C#Cc3ccc(C#Cc4ccsc4)cc3)CC=C2)C=CC1",{},"[#6H2r5:1]>>[S:1]",-0.2647961941],[0.2703097416,509.1812975006,3,"completed",-4.86317,4.0,1,"C(#CC1=C(N(c2ccccc2)c2ccccc2)OCO1)C1=C(NC2=C(C#CC3=C(N(c4ccccc4)c4ccccc4)OCO3)CC=C2)C=CC1","O=c1cc(N(C2=C(C#CC3=C(NC4=C(C#CC5=C(N(c6ccccc6)c6ccoc(=O)c6)OCO5)CC=C4)C=CC3)OCO2)c2ccccc2)cco1",{},"[c:1]1[c:2][ch:3][ch:4][c:5][c:6]1>>[c:1]1[c:2][o:3][c:4](=O)[c:5][c:6]1",-0.5354894338],[0.270281152,99.6504170034,3,"completed",-5.17258,5.0,1,"C(#Cc1cccc(Nc2ccccc2)c1)c1ccc(Nc2ccc(C#Cc3cccc(Nc4ccccc4)c3)cc2)cc1","C(#Cc1cccc(Nc2ccccc2)c1)c1ccc(N(c2ccccc2)c2ccc(C#Cc3cccc(Nc4ccccc4)c3)cc2)cc1",{},"[r:1][NH!R:2][r:3]>>[r:1][N:2](-c1ccccc1)[r:3]",-0.1118546166],[0.2699203807,264.3441291002,3,"completed",-5.12906,5.0,1,"C(#Cc1cccc(N(c2cccnc2)c2cc3c(cc2Nc2cc4c(cc2N(c2cccnc2)c2cccc(C#Cc5ccccc5)c2)CC=C4)C=CC3)c1)c1ccccc1","C(#Cc1cccc(N(c2cccnc2)c2cc3c(cc2Nc2cc4c(cc2N(c2cccnc2)c2cccc(C#CC5=CCC=C5)c2)CC=C4)C=CC3)c1)C1=CCC=C1",{},"[c:0]1[ch:1][ch][c:3][c!r5:4][c!r5:5]1>>[c:0]1[CH2:1][c:3][c:4][c:5]1",-0.2651256599],[0.2699162108,147.6655375009,3,"completed",-4.96172,3.0,1,"C(#Cc1ccccc1)C1=c2cccc(Nc3cccc4c3=CCC=4C#Cc3ccccc3)c2=CC1","C(#Cc1ccccn1)C1=c2cccc(Nc3cccc4c3=CCC=4C#Cc3ccccn3)c2=CC1",{},"[ch&r6:0]>>[nr6:0]",-0.1765632368],[0.2694701791,172.956253693,3,"completed",-5.14123,5.0,3,"C(#Cc1ccc(C#Cc2ccccc2Nc2ccccc2C#Cc2ccc(C#CC3=CCC=C3)cc2)cc1)C1=CCC=C1","C(#Cc1ccc(C#Cc2ccccc2Nc2ccccc2C#Cc2ccc(C#CC3=C(C#Cc4ccccc4)CC=C3)cc2)cc1)C1=C(C#Cc2ccccc2)CC=C1",{},"[ch&r6,CH1&r5:1]>>[*:1](-C#C-c1ccccc1)",-0.1753477203],[0.2694576037,172.020293794,3,"completed",-4.62983,3.0,1,"C1=CC(c2cc3c(cc2Nc2cc4c(cc2C2=CCC=C2)CC=C4)C=CC3)=CC1","C1=Cc2cc(Nc3cc4c(cc3-c3cc[nH]c3)CC=C4)c(-c3cc[nH]c3)cc2C1",{},"[#6H2r5:1]>>[NH:1]",-0.3713627575],[0.2694493602,250.7932019944,3,"completed",-5.0333,3.0,3,"C(#Cc1ccc(C#CC2=CC=CC2)c2c1=CCC=2)C1=CC=CC1","C(#Cc1ccc(C#CC2=CC=CC2=C2C=CC=C2)c2c1=CCC=2)C1=CC=CC1=C1C=CC=C1",{},"[r5:1][CH2r5:2][r5:3]>>[r5:1][C:2](=C1cccc1)[r5:3]",-0.2551023055],[0.2692989878,71.8306529889,3,"completed",-5.39096,4.0,1,"C1=CC(Nc2cc3cc4cnccc4cc3cc2Nc2cc3cc4ccncc4cc3cc2NC2=CCC=C2)=CC1","C1=CC(N(c2ccccc2)c2cc3cc4cnccc4cc3cc2Nc2cc3cc4ccncc4cc3cc2N(C2=CCC=C2)c2ccccc2)=CC1",{},"[r:1][NH!R:2][r:3]>>[r:1][N:2](-c1ccccc1)[r:3]",-0.2159674195],[0.2691905848,73.0766005872,3,"completed",-5.3684,3.0,3,"C(#CC1=CCC(c2cccc(Nc3cccc(C4=CC(C#CC5=CCC=C5)=CC4)c3)c2)=C1)C1=CCC=C1","C(#CC1=C(c2ccccc2)CC=C1)C1=CCC(c2cccc(Nc3cccc(C4=CC(C#CC5=C(c6ccccc6)CC=C5)=CC4)c3)c2)=C1",{},"[cH&r6,CH&r5:1]>>[#6:1](-[c]1[ch]ccc[ch]1)",-0.2015913787],[0.2690785632,177.9626042116,3,"completed",-5.23194,4.0,1,"C(#Cc1ccc2c(c1-c1ccsc1)C=CC2)c1ccccc1Nc1ccccc1C#Cc1ccc2c(c1-c1ccsc1)C=CC2","O=c1oc2c(c(-c3ccsc3)c1C#Cc1ccccc1Nc1ccccc1C#Cc1c(-c3ccsc3)c3c(oc1=O)CC=C3)C=CC2",{},"[c:1]1[c:2][ch:3][ch:4][c:5][c:6]1>>[c:1]1[c:2][o:3][c:4](=O)[c:5][c:6]1",-0.2005010939],[0.2689853283,171.2457941903,3,"completed",-5.16916,5.0,1,"C(#Cc1c(C#Cc2ccccc2)cncc1C1=CC=CC1)C1=C(NC2=C(C#Cc3c(C#Cc4ccccc4)cncc3C3=CC=CC3)CC=C2)C=CC1","C(#Cc1c(C#Cc2cccnc2)cncc1C1=CC=CC1)C1=C(NC2=C(C#Cc3c(C#Cc4cccnc4)cncc3C3=CC=CC3)CC=C2)C=CC1",{},"[ch&r6:0]>>[nr6:0]",-0.1779574212],[0.2687994074,290.0087051094,3,"completed",-5.42076,4.0,1,"O=c1occc(Nc2ccoc(=O)c2C#Cc2c[nH]cc2N(c2ccccc2)c2ccccc2)c1C#Cc1c[nH]cc1N(c1ccccc1)c1ccccc1","O=c1cccc(N(c2ccccc2)c2c[nH]cc2C#Cc2c(Nc3ccoc(=O)c3C#Cc3c[nH]cc3N(c3ccccc3)c3cccc(=O)o3)ccoc2=O)o1",{},"[c:1]1[c:2][ch:3][ch:4][c:5][c:6]1>>[c:1]1[c:2][o:3][c:4](=O)[c:5][c:6]1",-0.36676923],[0.2685208817,249.2616245145,3,"completed",-5.13656,5.0,3,"C(#Cc1ccc(C=Cc2cccc(Nc3cccc(C=Cc4ccc(C#CC5=CC=CC5)cc4)c3)c2)cc1)C1=CC=CC1","C(#Cc1ccccc1)C1=C(C#Cc2ccc(C=Cc3cccc(Nc4cccc(C=Cc5ccc(C#CC6=C(C#Cc7ccccc7)C=CC6)cc5)c4)c3)cc2)CC=C1",{},"[ch&r6,CH1&r5:1]>>[*:1](-C#C-c1ccccc1)",-0.2505719616],[0.2684794338,161.7565272027,3,"completed",-4.78292,4.0,1,"C(#Cc1ccc(C#CC2=C(NC3=C(C#Cc4ccc(C#CC5=CCC=C5)cc4)CC=C3)C=CC2)cc1)C1=CCC=C1","C(#Cc1ccc(C#CC2=C(NC3=C(C#Cc4ccc(C#CC5=COCO5)cc4)CC=C3)C=CC2)cc1)C1=COCO1",{},"[CH,ch:0]1=[C,c:1][C,c:2]=[CH,ch:3][*:4]1>>[O:0]1[*:1]=,:[*:2][O:3][*:4]1",-0.2746445704],[0.2682423977,168.633213194,3,"completed",-4.71133,4.0,1,"C(#Cc1c2ccc3ccccc3c2cc2cc3c(ccc4ccccc43)c(C#Cc3ccc[nH]3)c12)c1ccc[nH]1","C(#Cc1c2ccc3c(c2cc2cc4c5c(ccc4c(C#Cc4ccc[nH]4)c12)CC=C5)C=CC3)c1ccc[nH]1",{},"[c:0]1[ch:1][ch][c:3][c!r5:4][c!r5:5]1>>[c:0]1[CH2:1][c:3][c:4][c:5]1",-0.3200917077],[0.2681386693,104.0088472946,3,"completed",-4.9125,4.0,1,"C(#CC1=C(NC2=C(C#CC3=CCC=C3NC3=CCC=C3)C(=C3C=CC=C3)C=C2)C=CC1=C1C=CC=C1)C1=CCC=C1NC1=CCC=C1","C(#CC1=C(NC2=C(C#CC3=CCC=C3N(C3=CCC=C3)c3ccccc3)C(=C3C=CC=C3)C=C2)C=CC1=C1C=CC=C1)C1=CCC=C1N(C1=CCC=C1)c1ccccc1",{},"[r:1][NH!R:2][r:3]>>[r:1][N:2](-c1ccccc1)[r:3]",-0.1674646315],[0.2679962512,391.5405157022,3,"completed",-5.02301,5.0,1,"C(#Cc1cccc(N(c2cccnc2)c2cc3c(cc2Nc2cc4c(cc2N(c2cccnc2)c2cccc(C#Cc5ccccc5)c2)CC=C4)C=CC3)c1)c1ccccc1","C(#Cc1ccccc1)C1=CCC(N(c2cccnc2)c2cc3c(cc2Nc2cc4c(cc2N(C2=CC(C#Cc5ccccc5)=CC2)c2cccnc2)CC=C4)C=CC3)=C1",{},"[c:0]1[ch:1][ch][c:3][c!r5:4][c!r5:5]1>>[c:0]1[CH2:1][c:3][c:4][c:5]1",-0.3952321228],[0.2679763411,220.7858254114,3,"completed",-4.99764,6.0,1,"C(#CC1=C(C#Cc2cccc(-c3cccc(Nc4cccc(-c5cccc(C#CC6=C(C#CC7=CC=CC7)CC=C6)c5)c4)c3)c2)C=CC1)C1=CC=CC1","C(#CC1=C(C#Cc2cccc(-c3cc(Nc4cc(-c5cccc(C#CC6=C(C#CC7=CC=CC7)CC=C6)c5)cc5ccccc45)c4ccccc4c3)c2)C=CC1)C1=CC=CC1",{},"[cH&r6:1][cH&r6:2]>>[c:1]2cccc[c:2]2",-0.2321214979],[0.2678106946,165.6703783083,3,"completed",-4.7609,4.0,1,"C(#Cc1c2ccc3ccccc3c2cc2cc3c(ccc4ccccc43)c(C#Cc3ccc[nH]3)c12)c1ccc[nH]1","C(#Cc1c2ccc3c(c2cc2cc4c5c(ccc4c(C#Cc4ccc[nH]4)c12)C=CC5)CC=C3)c1ccc[nH]1",{},"[c:0]1[ch:1][ch][c:3][c!r5:4][c!r5:5]1>>[c:0]1[CH2:1][c:3][c:4][c:5]1",-0.2894670813],[0.2672551291,337.6493266987,3,"completed",-5.52544,4.0,1,"C(#Cc1ccc2c(c1C1=CCC=C1)C=CC2)c1ccccc1Nc1ccccc1C#Cc1ccc2c(c1C1=CCC=C1)C=CC2","O=c1occc(Nc2ccoc(=O)c2C#Cc2ccc3c(c2C2=CCC=C2)C=CC3)c1C#Cc1ccc2c(c1C1=CCC=C1)C=CC2",{},"[c:1]1[c:2][ch:3][ch:4][c:5][c:6]1>>[c:1]1[c:2][o:3][c:4](=O)[c:5][c:6]1",-0.4502184722],[0.2672122748,156.3320424029,3,"completed",-5.38031,4.0,3,"C(#Cc1ccccc1Nc1ccccc1C#CC1=CC=CC1)C1=CC=CC1","C(#Cc1ccccc1Nc1ccccc1C#CC1=CC=CC1=C1C=CC=C1)C1=CC=CC1=C1C=CC=C1",{},"[r5:1][CH2r5:2][r5:3]>>[r5:1][C:2](=C1cccc1)[r5:3]",-0.250880088],[0.2668343852,124.1223205288,3,"completed",-4.99714,4.0,1,"C(#Cc1c2ccc(C=Cc3ccccc3)cc2cc2cc3cc(C=Cc4ccccc4)ccc3c(C#Cc3cccs3)c12)c1cccs1","C(#Cc1c2ccc(C=Cc3cccc(Nc4ccccc4)c3)cc2cc2cc3cc(C=Cc4cccc(Nc5ccccc5)c4)ccc3c(C#Cc3cccs3)c12)c1cccs1",{},"[ch&r6,CH1&r5:1]>>[*:1](-N-c1ccccc1)",-0.1434943848],[0.2668252789,169.0764729865,3,"completed",-4.92437,6.0,1,"C(#CC1=C(NC2=C(C#CC3=CCC=C3N(c3ccccc3)c3ccccc3)SCS2)SCS1)C1=CCC=C1N(c1ccccc1)c1ccccc1","C(#CC1=C(NC2=C(C#CC3=CC(=C4C=CC=C4)C=C3N(c3ccccc3)c3ccccc3)SCS2)SCS1)C1=CC(=C2C=CC=C2)C=C1N(c1ccccc1)c1ccccc1",{},"[r5:1][CH2r5:2][r5:3]>>[r5:1][C:2](=C1cccc1)[r5:3]",-0.2090486623],[0.2660892352,146.5640212118,3,"completed",-5.08776,4.0,1,"C(#Cc1ccc(C#CC2=C(NC3=C(C#Cc4ccc(C#CC5=CCC=C5)cc4)CC=C3)C=CC2)cc1)C1=CCC=C1","C(#Cc1ccc(C#CC2=C(NC3=C(C#Cc4ccc(C#CC5=CC(=C6C=CC=C6)C=C5)cc4)CC=C3)C=CC2)cc1)C1=CC(=C2C=CC=C2)C=C1",{},"[r5:1][CH2r5:2][r5:3]>>[r5:1][C:2](=C1cccc1)[r5:3]",-0.1468142464],[0.2659619162,270.3893831931,3,"completed",-5.27917,5.0,1,"C(#Cc1c(Nc2cccc(Nc3cccc(C4=CC=CC4)c3C#CC3=CC=CC3)c2C2=CCC=C2)cccc1C1=CC=CC1)C1=CC=CC1","C(#Cc1c(Nc2cccc(Nc3cccc(C4=CC=CC4)c3C#CC3=CC=CC3=C3C=CC=C3)c2C2=CCC=C2)cccc1C1=CC=CC1)C1=CC=CC1=C1C=CC=C1",{},"[r5:1][CH2r5:2][r5:3]>>[r5:1][C:2](=C1cccc1)[r5:3]",-0.2980609738],[0.2657629954,150.4519489972,3,"completed",-4.78271,4.0,1,"C(#Cc1ccc(C#CC2=C(NC3=C(C#Cc4ccc(C#CC5=CCC=C5)cc4)CC=C3)C=CC2)cc1)C1=CCC=C1","C(#Cc1ccc(C#Cc2ccoc2)cc1)C1=C(NC2=C(C#Cc3ccc(C#Cc4ccoc4)cc3)CC=C2)C=CC1",{},"[#6H2r5:1]>>[O:1]",-0.2682639215],[0.2657336022,200.6955769029,3,"completed",-5.12856,4.0,1,"C(#Cc1ccc2c(c1C1=CCC=C1)C=CC2)c1ccccc1Nc1ccccc1C#Cc1ccc2c(c1C1=CCC=C1)C=CC2","C(#Cc1ccc(C#Cc2ccc3c(c2C2=CCC=C2)C=CC3)c(Nc2cc(C#Cc3ccccc3)ccc2C#Cc2ccc3c(c2C2=CCC=C2)C=CC3)c1)c1ccccc1",{},"[ch&r6,CH1&r5:1]>>[*:1](-C#C-c1ccccc1)",-0.201688856],[0.2656406849,123.0590461055,3,"completed",-4.47065,3.0,1,"O=c1occcc1NC1=C(C#CC2=c3cccc(C#Cc4cccc5c4=CCC=5C#CC4=C(Nc5cccoc5=O)C=CC4)c3=CC2)CC=C1","O=c1occcc1NC1=C(C#Cc2[nH]cc3c(C#Cc4cccc5c(C#CC6=C(Nc7cccoc7=O)C=CC6)[nH]cc45)cccc23)CC=C1",{},"[#6H2r5:1]>>[NH:1]",-0.4574094729],[0.265532943,210.2022647741,3,"completed",-5.2333,3.0,1,"C1=CC(c2cc3c(cc2Nc2cc4c(cc2C2=CCC=C2)CC=C4)C=CC3)=CC1","C1=Cc2cc(Nc3cc4c(cc3C3=CSCS3)CC=C4)c(C3=CSCS3)cc2C1",{},"[CH,ch:0]1=[C,c:1][C,c:2]=[CH,ch:3][*:4]1>>[S:0]1[*:1]=,:[*:2][S:3][*:4]1",-0.2299820606],[0.2651576545,141.8303485989,3,"completed",-4.93723,4.0,1,"C(#Cc1ccc(C#CC2=C(NC3=C(C#Cc4ccc(C#CC5=CCC=C5)cc4)CC=C3)C=CC2)cc1)C1=CCC=C1","C(#Cc1ccc(C#CC2=C(NC3=C(C#Cc4ccc(C#CC5=CCC(c6ccccc6)=C5)cc4)CC=C3)C=CC2)cc1)C1=CCC(c2ccccc2)=C1",{},"[cH&r6,CH&r5:1]>>[#6:1](-[c]1[ch]ccc[ch]1)",-0.1819284021],[0.2645662019,116.2378004083,3,"completed",-4.95837,4.0,1,"C(#Cc1cc2c(c3ccccc13)C=C(c1ccccc1)C2)c1ccc(Nc2ccc(C#Cc3cc4c(c5ccccc35)C=C(c3ccccc3)C4)cc2)cc1","C(#Cc1cc2c(c3ccccc13)C=C(c1ccccc1)C2)c1ccc(N(c2ccccc2)c2ccc(C#Cc3cc4c(c5ccccc35)C=C(c3ccccc3)C4)cc2)cc1",{},"[r:1][NH!R:2][r:3]>>[r:1][N:2](-c1ccccc1)[r:3]",-0.1527748805],[0.2645642944,201.4572648914,3,"completed",-4.67919,4.0,1,"C(#Cc1ccc2c(c1C1=CCC=C1)C=CC2)c1ccccc1Nc1ccccc1C#Cc1ccc2c(c1C1=CCC=C1)C=CC2","C(#Cc1ccc2c(c1C1=CCC=C1)C=CC2)C1=C(NC2=C(C#Cc3ccc4c(c3C3=CCC=C3)C=CC4)CC=C2)C=CC1",{},"[c:0]1[ch:1][ch][c:3][c!r5:4][c!r5:5]1>>[c:0]1[CH2:1][c:3][c:4][c:5]1",-0.3568679687],[0.2643952338,169.5299396961,3,"completed",-4.81967,4.0,1,"C(#Cc1ccccc1Nc1cccc(Nc2ccccc2C#CC2=C(C#Cc3ccccc3)CC=C2)c1C1=CCC=C1)C1=C(C#Cc2ccccc2)CC=C1","C(#CC1=C(Nc2cccc(NC3=C(C#CC4=C(C#Cc5ccccc5)CC=C4)CC=C3)c2C2=CCC=C2)C=CC1)C1=C(C#Cc2ccccc2)CC=C1",{},"[c:0]1[ch:1][ch][c:3][c!r5:4][c!r5:5]1>>[c:0]1[CH2:1][c:3][c:4][c:5]1",-0.2593202765],[0.2643952338,205.7720854937,3,"completed",-4.67626,4.0,1,"C(#Cc1ccccc1)C1=C(C#Cc2ccccc2Nc2cccc(Nc3ccccc3C#CC3=C(C#Cc4ccccc4)C=CC3)c2C2=CCC=C2)CC=C1","C(#Cc1ccccc1)C1=C(C#CC2=C(Nc3cccc(NC4=C(C#CC5=C(C#Cc6ccccc6)C=CC5)CC=C4)c3C3=CCC=C3)C=CC2)CC=C1",{},"[c:0]1[ch:1][ch][c:3][c!r5:4][c!r5:5]1>>[c:0]1[CH2:1][c:3][c:4][c:5]1",-0.361004694],[0.264071697,172.7316656034,3,"completed",-4.91014,4.0,3,"C(#Cc1cccc(-c2cccc(Nc3cccc(-c4cccc(C#CC5=CC=CC5)c4)c3)c2)c1)C1=CC=CC1","C(#Cc1cccc(-c2cccc(Nc3cccc(-c4cccc(C#CC5=C(Nc6ccccc6)C=CC5)c4)c3)c2)c1)C1=C(Nc2ccccc2)C=CC1",{},"[ch&r6,CH1&r5:1]>>[*:1](-N-c1ccccc1)",-0.2179430428],[0.263994284,175.6857637956,3,"completed",-5.24229,5.0,1,"C1=Cc2cc(Nc3cc4c(cc3N(c3ccccc3)c3cccnc3)CC=C4)c(N(c3ccccc3)c3cccnc3)cc2C1","C(#Cc1c2c(cc(Nc3cc4c(c(C#Cc5ccccc5)c3N(c3ccccc3)c3cccnc3)CC=C4)c1N(c1ccccc1)c1cccnc1)C=CC2)c1ccccc1",{},"[ch&r6,CH1&r5:1]>>[*:1](-C#C-c1ccccc1)",-0.2019560477],[0.2638021961,136.9411027117,3,"completed",-4.94409,6.0,1,"C(#Cc1ccc(C#CC2=C(NC3=C(C#Cc4ccc(C#CC5=CCC=C5)cc4)CC=C3)C=CC2)cc1)C1=CCC=C1","C(#Cc1ccc(C#CC2=C(NC3=C(C#Cc4ccc(C#CC5=C(c6ccccc6)CC=C5)cc4)CC=C3)C=CC2)cc1)C1=C(c2ccccc2)CC=C1",{},"[cH&r6,CH&r5:1]>>[#6:1](-[c]1[ch]ccc[ch]1)",-0.1751106804],[0.2636006072,167.8639838065,3,"completed",-5.0934,4.0,1,"C(#Cc1c(Nc2cccc(-c3ccccc3)c2C#Cc2ccc3c(c2C2=CCC=C2)C=CC3)cccc1-c1ccccc1)c1ccc2c(c1C1=CCC=C1)C=CC2","C(#Cc1c(Nc2cccc(-c3ccccc3)c2C#Cc2ccc3c(c2-c2ccoc2)C=CC3)cccc1-c1ccccc1)c1ccc2c(c1-c1ccoc1)C=CC2",{},"[#6H2r5:1]>>[O:1]",-0.1679275482],[0.2633720354,154.214588285,3,"completed",-4.87932,4.0,1,"C(#Cc1c2cc(C#Cc3cccc(Nc4ccccc4)c3)ccc2cc2cc3ccc(C#Cc4cccc(Nc5ccccc5)c4)cc3c(C#CC3=CC=CC3)c12)C1=CC=CC1","C(#Cc1ccc2cc3cc4ccc(C#Cc5cccc(Nc6ccccc6)c5)cc4c(C#Cc4ccc[nH]4)c3c(C#Cc3ccc[nH]3)c2c1)c1cccc(Nc2ccccc2)c1",{},"[#6H2r5:1]>>[NH:1]",-0.2182772865],[0.2632906831,108.2910996047,3,"completed",-5.24256,4.0,1,"C1=CC(=C2C=CC(N(c3ccccc3)c3ccccc3Nc3cccc(Nc4ccccc4N(C4=CC(=C5C=CC=C5)C=C4)c4ccccc4)n3)=C2)C=C1","C1=CC(=C2C=CC(N(c3ccccc3)c3cccnc3Nc3cccc(Nc4ncccc4N(C4=CC(=C5C=CC=C5)C=C4)c4ccccc4)n3)=C2)C=C1",{},"[ch&r6:0]>>[nr6:0]",-0.1472596534],[0.2883322086,225.2788374026,4,"completed",-5.65179,5.0,1,"C(#Cc1cc2ccccc2cc1Nc1cccc(Nc2cc3ccccc3cc2C#CC2=COCO2)c1C1=CCC=C1)C1=COCO1","O=c1cc2cc(Nc3cccc(Nc4cc5cc(=O)occ5cc4C#CC4=COCO4)c3C3=CCC=C3)c(C#CC3=COCO3)cc2co1",{},"[c:1]1[c:2][ch:3][ch:4][c:5][c:6]1>>[c:1]1[c:2][o:3][c:4](=O)[c:5][c:6]1",-0.4471486717],[0.2883322086,160.1650800876,4,"completed",-5.40936,4.0,1,"C(#Cc1cc2ccccc2cc1Nc1cccc(Nc2cc3ccccc3cc2C#CC2=COCO2)c1C1=CCC=C1)C1=COCO1","O=c1cc2cc(C#CC3=COCO3)c(Nc3cccc(Nc4cc5coc(=O)cc5cc4C#CC4=COCO4)c3C3=CCC=C3)cc2co1",{},"[c:1]1[c:2][ch:3][ch:4][c:5][c:6]1>>[c:1]1[c:2][o:3][c:4](=O)[c:5][c:6]1",-0.2693466569],[0.282203263,201.4142667904,4,"completed",-5.6993,5.0,1,"C(#Cc1cc2ccccc2cc1Nc1cccc(Nc2cc3ccccc3cc2C#CC2=COCO2)c1C1=CCC=C1)C1=COCO1","C(#Cc1cc2cnccc2cc1Nc1cccc(Nc2cc3ccncc3cc2C#CC2=COCO2)c1C1=CCC=C1)C1=COCO1",{},"[ch&r6:0]>>[nr6:0]",-0.4653561507],[0.282203263,234.565729188,4,"completed",-5.58735,5.0,1,"C(#Cc1cc2ccccc2cc1Nc1cccc(Nc2cc3ccccc3cc2C#CC2=COCO2)c1C1=CCC=C1)C1=COCO1","C(#Cc1cc2ccncc2cc1Nc1cccc(Nc2cc3cnccc3cc2C#CC2=COCO2)c1C1=CCC=C1)C1=COCO1",{},"[ch&r6:0]>>[nr6:0]",-0.4140060293],[0.2821834608,243.5841101105,4,"completed",-5.4339,4.0,1,"C(#Cc1c2ccncc2cc2cc(NC3=CCC=C3)c(Nc3cc4c(C#Cc5ccccc5)c5ccncc5cc4cc3NC3=CCC=C3)cc12)c1ccccc1","C(#Cc1c2ccncc2cc2cc(NC3=CCC=C3)c(Nc3cc4c(C#Cc5cccnc5)c5ccncc5cc4cc3NC3=CCC=C3)cc12)c1cccnc1",{},"[ch&r6:0]>>[nr6:0]",-0.3375839623],[0.2811305921,192.5970535958,4,"completed",-5.11548,4.0,1,"C(#Cc1cc2ccccc2cc1Nc1cccc(Nc2cc3ccccc3cc2C#CC2=COCO2)c1C1=CCC=C1)C1=COCO1","C(#Cc1cc2c(cc1Nc1cccc(Nc3cc4c(cc3C#CC3=COCO3)CC=C4)c1C1=CCC=C1)C=CC2)C1=COCO1",{},"[c:0]1[ch:1][ch][c:3][c!r5:4][c!r5:5]1>>[c:0]1[CH2:1][c:3][c:4][c:5]1",-0.1929016432],[0.2796981859,243.8239003823,4,"completed",-4.77324,5.0,1,"O=c1occcc1N(c1ccccc1)c1cc[nH]c1C#Cc1[nH]cc2c(C#Cc3cccc4c(C#Cc5[nH]ccc5N(c5ccccc5)c5cccoc5=O)[nH]cc34)cccc12","O=c1cccc(N(c2cc[nH]c2C#Cc2[nH]cc3c(C#Cc4cccc5c(C#Cc6[nH]ccc6N(c6cccc(=O)o6)c6cccoc6=O)[nH]cc45)cccc23)c2cccoc2=O)o1",{},"[c:1]1[c:2][ch:3][ch:4][c:5][c:6]1>>[c:1]1[c:2][o:3][c:4](=O)[c:5][c:6]1",-0.3343178461],[0.2792167279,148.6172038858,4,"completed",-5.0835,5.0,1,"C(#Cc1cc2ccccc2cc1Nc1cccc(Nc2cc3ccccc3cc2C#CC2=COCO2)c1C1=CCC=C1)C1=COCO1","C(#Cc1cc2c(cc1Nc1cccc(Nc3cc4c(cc3C#CC3=COCO3)C=CC4)c1C1=CCC=C1)CC=C2)C1=COCO1",{},"[c:0]1[ch:1][ch][c:3][c!r5:4][c!r5:5]1>>[c:0]1[CH2:1][c:3][c:4][c:5]1",-0.1490653407],[0.2791063671,226.0347566917,4,"completed",-4.81543,5.0,1,"O=c1occcc1N(c1ccccc1)c1cc[nH]c1C#Cc1[nH]cc2c(C#Cc3cccc4c(C#Cc5[nH]ccc5N(c5ccccc5)c5cccoc5=O)[nH]cc34)cccc12","O=c1cc(N(c2cc[nH]c2C#Cc2[nH]cc3c(C#Cc4cccc5c(C#Cc6[nH]ccc6N(c6ccoc(=O)c6)c6cccoc6=O)[nH]cc45)cccc23)c2cccoc2=O)cco1",{},"[c:1]1[c:2][ch:3][ch:4][c:5][c:6]1>>[c:1]1[c:2][o:3][c:4](=O)[c:5][c:6]1",-0.301283841],[0.2730711913,368.6606304109,4,"completed",-5.72613,6.0,1,"C(#Cc1cc2ccccc2cc1Nc1cccc(Nc2cc3ccccc3cc2C#CC2=COCO2)c1C1=CCC=C1)C1=COCO1","O=c1ccc2cc(C#CC3=COCO3)c(Nc3cccc(Nc4cc5oc(=O)ccc5cc4C#CC4=COCO4)c3C3=CCC=C3)cc2o1",{},"[c:1]1[c:2][ch:3][ch:4][c:5][c:6]1>>[c:1]1[c:2][o:3][c:4](=O)[c:5][c:6]1",-0.572721277],[0.2723810157,259.5370579947,4,"completed",-5.72406,5.0,1,"C(#Cc1cc2ccccc2cc1Nc1cccc(Nc2cc3ccccc3cc2C#CC2=COCO2)c1C1=CCC=C1)C1=COCO1","O=c1occc2cc(Nc3cccc(Nc4cc5ccoc(=O)c5cc4C#CC4=COCO4)c3C3=CCC=C3)c(C#CC3=COCO3)cc12",{},"[c:1]1[c:2][ch:3][ch:4][c:5][c:6]1>>[c:1]1[c:2][o:3][c:4](=O)[c:5][c:6]1",-0.5081244114],[0.2719969268,204.2841688963,4,"completed",-5.61584,5.0,1,"C(#Cc1cc2ccccc2cc1Nc1cccc(Nc2cc3ccccc3cc2C#CC2=COCO2)c1C1=CCC=C1)C1=COCO1","O=c1ccc2cc(Nc3cccc(Nc4cc5ccc(=O)oc5cc4C#CC4=COCO4)c3C3=CCC=C3)c(C#CC3=COCO3)cc2o1",{},"[c:1]1[c:2][ch:3][ch:4][c:5][c:6]1>>[c:1]1[c:2][o:3][c:4](=O)[c:5][c:6]1",-0.4148693353],[0.2717073199,81.6429167171,4,"completed",-5.61126,4.0,1,"O=c1cc(Nc2cc(C3=CC(C#CC4=C(c5ccccc5)CC=C4)=CC3)oc(=O)c2)cc(C2=CC(C#CC3=C(c4ccccc4)CC=C3)=CC2)o1","O=c1cc(Nc2cc(C3=CC(C#CC4=C(c5cccc(=O)o5)CC=C4)=CC3)oc(=O)c2)cc(C2=CC(C#CC3=C(c4cccc(=O)o4)CC=C3)=CC2)o1",{},"[c:1]1[c:2][ch:3][ch:4][c:5][c:6]1>>[c:1]1[c:2][o:3][c:4](=O)[c:5][c:6]1",-0.3670764114],[0.2713090148,194.8026235914,4,"completed",-5.50483,5.0,1,"C(#Cc1cc2ccccc2cc1Nc1cccc(Nc2cc3ccccc3cc2C#CC2=COCO2)c1C1=CCC=C1)C1=COCO1","O=c1occc2cc(C#CC3=COCO3)c(Nc3cccc(Nc4cc5c(=O)occc5cc4C#CC4=COCO4)c3C3=CCC=C3)cc12",{},"[c:1]1[c:2][ch:3][ch:4][c:5][c:6]1>>[c:1]1[c:2][o:3][c:4](=O)[c:5][c:6]1",-0.343879126],[0.2695223501,281.8179304013,4,"completed",-5.34343,4.0,1,"C(#Cc1c2ccncc2cc2cc(NC3=CCC=C3)c(Nc3cc4c(C#Cc5ccccc5)c5ccncc5cc4cc3NC3=CCC=C3)cc12)c1ccccc1","C(#Cc1c2ccncc2cc2cc(NC3=CCC=C3)c(Nc3cc4c(C#Cc5ccccn5)c5ccncc5cc4cc3NC3=CCC=C3)cc12)c1ccccn1",{},"[ch&r6:0]>>[nr6:0]",-0.3293293894],[0.2693488945,173.8450236007,4,"completed",-5.48073,4.0,1,"C(#Cc1cc(-c2cccc(Nc3cccc(-c4cc(C#CC5=CCC=C5)c5c(c4)C=CC5)c3)c2)cc2c1CC=C2)C1=CCC=C1","C(#Cc1cc(-c2cccc(Nc3cccc(-c4cc(C#CC5=COCO5)c5c(c4)C=CC5)c3)c2)cc2c1CC=C2)C1=COCO1",{},"[CH,ch:0]1=[C,c:1][C,c:2]=[CH,ch:3][*:4]1>>[O:0]1[*:1]=,:[*:2][O:3][*:4]1",-0.3181983742],[0.2692545793,100.3096657951,4,"completed",-5.38129,5.0,1,"C(#Cc1cc(C#Cc2ccccc2)cc(Nc2cccc(Nc3cc(C#CC4=CC=CC4)cc(C#Cc4ccccc4)c3)c2C2=CC=CC2)c1)C1=CC=CC1","C(#Cc1cc(C#CC2=CC=CC2)cc(Nc2cccc(Nc3cc(C#CC4=CC=CC4)cc(C#CC4=CC=CC4)c3)c2C2=CC=CC2)c1)C1=CC=CC1",{},"[c:0]1[ch:1][ch][c:3][c!r5:4][c!r5:5]1>>[c:0]1[CH2:1][c:3][c:4][c:5]1",-0.2209814935],[0.2664723403,147.2125469591,4,"completed",-5.30477,10.0,1,"C(#Cc1cc2ccccc2cc1Nc1cccc(Nc2cc3ccccc3cc2C#CC2=COCO2)c1C1=CCC=C1)C1=COCO1","C(#Cc1cc2cc(C#Cc3ccccc3)ccc2cc1Nc1cccc(Nc2cc3ccc(C#Cc4ccccc4)cc3cc2C#CC2=COCO2)c1C1=CCC=C1)C1=COCO1",{},"[ch&r6,CH1&r5:1]>>[*:1](-C#C-c1ccccc1)",-0.2054692262],[0.2664723403,141.879114497,4,"completed",-5.37367,5.0,1,"C(#Cc1cc2ccccc2cc1Nc1cccc(Nc2cc3ccccc3cc2C#CC2=COCO2)c1C1=CCC=C1)C1=COCO1","C(#Cc1cc2ccc(C#Cc3ccccc3)cc2cc1Nc1cccc(Nc2cc3cc(C#Cc4ccccc4)ccc3cc2C#CC2=COCO2)c1C1=CCC=C1)C1=COCO1",{},"[ch&r6,CH1&r5:1]>>[*:1](-C#C-c1ccccc1)",-0.2383870065],[0.2657694898,133.4939576336,4,"completed",-5.46908,4.0,1,"C(#Cc1cc(-c2cccc(Nc3cccc(-c4cc(C#CC5=CCC=C5)c5c(c4)C=CC5)c3)c2)cc2c1CC=C2)C1=CCC=C1","C(#Cc1cc(-c2cccc(Nc3cccc(-c4cc(C#CC5=CSCS5)c5c(c4)C=CC5)c3)c2)cc2c1CC=C2)C1=CSCS1",{},"[CH,ch:0]1=[C,c:1][C,c:2]=[CH,ch:3][*:4]1>>[S:0]1[*:1]=,:[*:2][S:3][*:4]1",-0.2908065671],[0.2638520685,111.8654829042,4,"completed",-5.09509,4.0,1,"C(#Cc1ccccc1)C1=CC=C(C#Cc2cccc(Nc3cccc(Nc4cccc(C#CC5=CC=C(C#Cc6ccccc6)C5)c4)c3C3=CC=CC3)c2)C1","C(#CC1=CC=C(C#Cc2cccc(Nc3cccc(Nc4cccc(C#CC5=CC=C(C#CC6=CC=CC6)C5)c4)c3C3=CC=CC3)c2)C1)C1=CC=CC1",{},"[c:0]1[ch:1][ch][c:3][c!r5:4][c!r5:5]1>>[c:0]1[CH2:1][c:3][c:4][c:5]1",-0.1119182703],[0.2622942438,100.6152331975,4,"completed",-4.90222,4.0,4,"C(#Cc1cccnc1)C1=c2cccc(Nc3cccc4c3=CCC=4C#Cc3cccnc3)c2=CC1","C(#Cc1[nH]cc2c(Nc3cccc4c(C#Cc5cccnc5)[nH]cc34)cccc12)c1cccnc1",{},"[#6H2r5:1]>>[NH:1]",-0.1711453186],[0.2607127898,126.6936385946,4,"completed",-5.41113,4.0,1,"C(#Cc1csc(-c2cccc(Nc3cccc(-c4cc(C#CC5=CCC=C5)cs4)c3)c2)c1)C1=CCC=C1","C(#Cc1csc(-c2cccc(Nc3cccc(-c4cc(C#Cc5cc[nH]c5)cs4)c3)c2)c1)c1cc[nH]c1",{},"[#6H2r5:1]>>[NH:1]",-0.2519607067],[0.2601416378,252.7492874942,4,"completed",-4.62403,4.0,1,"O=c1occcc1N(c1ccccc1)c1cc[nH]c1C#Cc1[nH]cc2c(C#Cc3cccc4c(C#Cc5[nH]ccc5N(c5ccccc5)c5cccoc5=O)[nH]cc34)cccc12","O=c1[nH]cccc1N(c1ccccc1)c1cc[nH]c1C#Cc1[nH]cc2c(C#Cc3cccc4c(C#Cc5[nH]ccc5N(c5ccccc5)c5ccc[nH]c5=O)[nH]cc34)cccc12",{},"[o:1]>>[nH:1]",-0.4181990535],[0.2585315374,116.920820903,4,"completed",-5.35176,4.0,1,"C1=CC(Nc2cc3c(-c4ccccc4)c4cnccc4cc3cc2Nc2cc3cc4ccncc4c(-c4ccccc4)c3cc2NC2=CCC=C2)=CC1","C1=CC(Nc2cc3c(C4=CCC=C4)c4cnccc4cc3cc2Nc2cc3cc4ccncc4c(C4=CCC=C4)c3cc2NC2=CCC=C2)=CC1",{},"[c:0]1[ch:1][ch][c:3][c!r5:4][c!r5:5]1>>[c:0]1[CH2:1][c:3][c:4][c:5]1",-0.2114904163],[0.258467729,168.5666934936,4,"completed",-4.6696,5.0,1,"O=c1occcc1N(c1ccccc1)c1cc[nH]c1C#Cc1[nH]cc2c(C#Cc3cccc4c(C#Cc5[nH]ccc5N(c5ccccc5)c5cccoc5=O)[nH]cc34)cccc12","O=c1occcc1N(c1cc[nH]c1C#Cc1[nH]cc2c(C#Cc3cccc4c(C#Cc5[nH]ccc5N(c5cccoc5=O)c5cccoc5=O)[nH]cc34)cccc12)c1cccoc1=O",{},"[c:1]1[c:2][ch:3][ch:4][c:5][c:6]1>>[c:1]1[c:2][o:3][c:4](=O)[c:5][c:6]1",-0.3452308917],[0.2567938547,103.1518263917,4,"completed",-5.39737,4.0,1,"O=c1cc(C2=CC(C#CC3=C(Nc4ccccc4)CC=C3)=CC2)cc(Nc2cc(C3=CC(C#CC4=C(Nc5ccccc5)CC=C4)=CC3)cc(=O)o2)o1","O=c1cccc(NC2=C(C#CC3=CCC(c4cc(Nc5cc(C6=CC(C#CC7=C(Nc8cccc(=O)o8)CC=C7)=CC6)cc(=O)o5)oc(=O)c4)=C3)C=CC2)o1",{},"[c:1]1[c:2][ch:3][ch:4][c:5][c:6]1>>[c:1]1[c:2][o:3][c:4](=O)[c:5][c:6]1",-0.2323154506],[0.2561430428,197.1824057109,4,"completed",-5.12528,4.0,1,"C(#Cc1cc(-c2cccc(Nc3cccc(-c4cc(C#Cc5cc[nH]c5)c5c(c4)C=CC5)c3)c2)cc2c1CC=C2)c1cc[nH]c1","C(#Cc1cc(-c2cccc(Nc3cccc(-c4cc(C#Cc5cc[nH]c5)c5[nH]ccc5c4)c3)c2)cc2cc[nH]c12)c1cc[nH]c1",{},"[#6H2r5:1]>>[NH:1]",-0.197974871],[0.2544235214,120.0279412005,4,"completed",-5.58585,4.0,1,"C1=CC(Nc2cc3cc4cnccc4cc3cc2Nc2cc3cc4ccncc4cc3cc2NC2=CCC=C2)=CC1","C1=CC(Nc2nc3cc4cnccc4cc3cc2Nc2cc3cc4ccncc4cc3nc2NC2=CCC=C2)=CC1",{},"[ch&r6:0]>>[nr6:0]",-0.3606540111],[0.2523714067,99.7594080982,4,"completed",-5.80295,4.0,1,"O=c1cc(C=CC2=C(c3cccc(C#Cc4cc(=O)c(Nc5coc(C#Cc6cccc(C7=C(C=Cc8ccoc(=O)c8)C=CC7)c6)cc5=O)co4)c3)CC=C2)cco1","O=c1cc(C=CC2=C(C3=CC(C#Cc4cc(=O)c(Nc5coc(C#CC6=CCC(C7=C(C=Cc8ccoc(=O)c8)C=CC7)=C6)cc5=O)co4)=CC3)CC=C2)cco1",{},"[c:0]1[ch:1][ch][c:3][c!r5:4][c!r5:5]1>>[c:0]1[CH2:1][c:3][c:4][c:5]1",-0.5020755956],[0.2521368469,179.1759286716,4,"completed",-5.33039,9.0,1,"C(#Cc1cc2ccccc2cc1Nc1cccc(Nc2cc3ccccc3cc2C#CC2=COCO2)c1C1=CCC=C1)C1=COCO1","C(#Cc1cc2ccc(-c3ccccc3)cc2cc1Nc1cccc(Nc2cc3cc(-c4ccccc4)ccc3cc2C#CC2=COCO2)c1C1=CCC=C1)C1=COCO1",{},"[cH&r6,CH&r5:1]>>[#6:1](-[c]1[ch]ccc[ch]1)",-0.2410663683],[0.2521368469,197.8449449234,4,"completed",-5.31536,6.0,1,"C(#Cc1cc2ccccc2cc1Nc1cccc(Nc2cc3ccccc3cc2C#CC2=COCO2)c1C1=CCC=C1)C1=COCO1","C(#Cc1cc2cc(-c3ccccc3)ccc2cc1Nc1cccc(Nc2cc3ccc(-c4ccccc4)cc3cc2C#CC2=COCO2)c1C1=CCC=C1)C1=COCO1",{},"[cH&r6,CH&r5:1]>>[#6:1](-[c]1[ch]ccc[ch]1)",-0.2487343718],[0.2520611786,242.1263395081,4,"completed",-5.59158,4.0,1,"C1=CC(Nc2cc3cc4cnccc4cc3cc2Nc2cc3cc4ccncc4cc3cc2NC2=CCC=C2)=CC1","C1=CC(Nc2cc3nc4cnccc4cc3cc2Nc2cc3cc4ccncc4nc3cc2NC2=CCC=C2)=CC1",{},"[ch&r6:0]>>[nr6:0]",-0.420754208],[0.2520611786,231.4254314988,4,"completed",-5.8034,4.0,1,"C1=CC(Nc2cc3cc4cnccc4cc3cc2Nc2cc3cc4ccncc4cc3cc2NC2=CCC=C2)=CC1","C1=CC(Nc2cc3cc4cnccc4nc3cc2Nc2cc3nc4ccncc4cc3cc2NC2=CCC=C2)=CC1",{},"[ch&r6:0]>>[nr6:0]",-0.5440549556],[0.2518218857,355.8090591978,4,"completed",-5.25711,5.0,1,"C(#CC1=C(Nc2cccc(NC3=C(C#CC4=COCO4)C=CC3)c2C2=CCC=C2)CC=C1)C1=COCO1","C(#CC1=C(Nc2cccc(NC3=C(C#CC4=COOO4)C=CC3)c2C2=CCC=C2)CC=C1)C1=COOO1",{},"[#6H2r5:1]>>[O:1]",-0.3724178126],[0.2515021105,156.1573850049,4,"completed",-4.86348,5.0,1,"C(#Cc1cc2ccccc2cc1Nc1cccc(Nc2cc3ccccc3cc2C#CC2=COCO2)c1C1=CCC=C1)C1=COCO1","C(#Cc1cc2c(cc1Nc1cccc(Nc3cc4c(cc3C#CC3=COCO3)=CCC=4)c1C1=CCC=C1)=CCC=2)C1=COCO1",{},"[c:0]1[ch:1][ch][c:3][c!r5:4][c!r5:5]1>>[c:0]1[CH2:1][c:3][c:4][c:5]1",-0.2275885915],[0.2514463393,174.8733689892,4,"completed",-5.15245,5.0,1,"C(#CC1=C(C#CC2=CC=CC2)C=CC1=C1C=CC=C1)C1=CCC(C2=CCC(NC3=CC(C4=CC(C#CC5=C(C#CC6=CC=CC6)C=CC5=C5C=CC=C5)=CC4)=CC3)=C2)=C1","C(#CC1=C(C#CC2=CC=CC2)C=CC1=C1C=CC=C1)C1=CCC(c2cccc(Nc3cccc(C4=CC(C#CC5=C(C#CC6=CC=CC6)C=CC5=C5C=CC=C5)=CC4)c3)c2)=C1",{},"[CH2:0]1[c,C:1]-,=,:[c,C:2]-,=,:[c,C:3]-,=,:[c,C:4]1>>[ch:0]1c[c:1][c:2][c:3][c:4]1",-0.1786859995],[0.2512175672,84.4806022942,4,"completed",-5.34868,4.0,1,"C(#Cc1cc(-c2cccc(Nc3cccc(-c4cc(C#CC5=CCC(C#Cc6ccccc6)=C5)c5c(c4)C=CC5)c3)c2)cc2c1CC=C2)C1=CCC(C#Cc2ccccc2)=C1","C(#Cc1cc(-c2cccc(Nc3cccc(-c4cc(C#CC5=CCC(C#CC6=CC=CC6)=C5)c5c(c4)C=CC5)c3)c2)cc2c1CC=C2)C1=CCC(C#CC2=CC=CC2)=C1",{},"[c:0]1[ch:1][ch][c:3][c!r5:4][c!r5:5]1>>[c:0]1[CH2:1][c:3][c:4][c:5]1",-0.1934927025],[0.251199076,129.5646437065,4,"completed",-4.85385,5.0,1,"C(#Cc1cccc(-c2ccccc2)c1)C1=c2c(Nc3cc(Nc4cccc5c4=C(C#Cc4cccc(-c6ccccc6)c4)CC=5)cc(-c4ccccc4)c3)cccc2=CC1","C(#Cc1cccc(C2=CCC=C2)c1)C1=c2c(Nc3cc(Nc4cccc5c4=C(C#Cc4cccc(C6=CCC=C6)c4)CC=5)cc(-c4ccccc4)c3)cccc2=CC1",{},"[c:0]1[ch:1][ch][c:3][c!r5:4][c!r5:5]1>>[c:0]1[CH2:1][c:3][c:4][c:5]1",-0.2155829537],[0.2509163231,123.9207728067,4,"completed",-5.20199,5.0,1,"C(#CC1=C(C#Cc2cccc(-c3csc(Nc4cc(-c5cccc(C#CC6=C(C#CC7=CC=CC7)C=CC6)c5)cs4)c3)c2)CC=C1)C1=CC=CC1","C(#CC1=C(C#Cc2cccc(-c3csc(Nc4cc(-c5cccc(C#CC6=C(C#CC7=CC=CC7)C=CC6=C6C=CC=C6)c5)cs4)c3)c2)C(=C2C=CC=C2)C=C1)C1=CC=CC1",{},"[r5:1][CH2r5:2][r5:3]>>[r5:1][C:2](=C1cccc1)[r5:3]",-0.1430150984],[0.2506616249,157.3457555933,4,"completed",-4.74437,6.0,1,"C(#Cc1cccc(-c2ccccc2)c1)C1=c2c(Nc3cc(Nc4cccc5c4=C(C#Cc4cccc(-c6ccccc6)c4)CC=5)cc(-c4ccccc4)c3)cccc2=CC1","C(#Cc1cccc(-c2ccccc2)c1)C1=c2c(Nc3cc(Nc4cccc5c4=C(C#Cc4cccc(-c6ccccc6)c4)CC=5)cc(C4=CCC=C4)c3)cccc2=CC1",{},"[c:0]1[ch:1][ch][c:3][c!r5:4][c!r5:5]1>>[c:0]1[CH2:1][c:3][c:4][c:5]1",-0.2944984012],[0.2505270334,75.2375722077,4,"completed",-5.1558,4.0,1,"c1ccc(-c2cc(Nc3cc(-c4ccccc4)cc(N(c4ccccc4)c4ccccc4)c3)cc(N(c3ccccc3)c3ccccc3)c2)cc1","c1ccc(N(c2ccccc2)c2cc(Nc3cc(-c4ccc5ccccc5c4)cc(N(c4ccccc4)c4ccccc4)c3)cc(-c3ccc4ccccc4c3)c2)cc1",{},"[cH&r6:1][cH&r6:2]>>[c:1]2cccc[c:2]2",-0.0847724948],[0.2503123882,221.5787351888,4,"completed",-5.09258,10.0,1,"O=c1cccc(C#Cc2ccc(Nc3ccc(C#Cc4cccc(=O)o4)cc3C#CC3=CCC=C3NC3=CCC=C3)c(C#CC3=CCC=C3NC3=CCC=C3)c2)o1","O=c1cccc(C#Cc2ccc(Nc3ccc(C#Cc4cccc(=O)o4)cc3C#CC3=C(NC4=CCC=C4)OCO3)c(C#CC3=C(NC4=CCC=C4)OCO3)c2)o1",{},"[CH,ch:0]1=[C,c:1][C,c:2]=[CH,ch:3][*:4]1>>[O:0]1[*:1]=,:[*:2][O:3][*:4]1",-0.2216396028],[0.2500540366,94.7927205998,4,"completed",-5.54181,5.0,1,"C(#Cc1cccc(C=CC2=C(C=CC3=CCC=C3)C=CC2)c1)C1=CC=C(C#Cc2cccc(C=CC3=C(C=CC4=CCC=C4)C=CC3)c2)C1","O=c1cc(C=CC2=C(C=CC3=CCC=C3)C=CC2)cc(C#CC2=CC=C(C#Cc3cc(C=CC4=C(C=CC5=CCC=C5)C=CC4)cc(=O)o3)C2)o1",{},"[c:1]1[c:2][ch:3][ch:4][c:5][c:6]1>>[c:1]1[c:2][o:3][c:4](=O)[c:5][c:6]1",-0.3234682939],[0.2497753367,193.6615282029,4,"completed",-5.11317,5.0,1,"C(#Cc1c2ccccc2cc2c(C#CC3=C(NC4=NC=CC4)CC=C3)c3ccccc3cc12)C1=C(NC2=NC=CC2)CC=C1","C(#Cc1c2ccncc2cc2c(C#CC3=C(NC4=NC=CC4)CC=C3)c3ccncc3cc12)C1=C(NC2=NC=CC2)CC=C1",{},"[ch&r6:0]>>[nr6:0]",-0.1938808332],[0.2494137974,115.876897602,4,"completed",-5.14447,5.0,1,"C(#Cc1cc2ccccc2cc1Nc1cccc(Nc2cc3ccccc3cc2C#CC2=COCO2)c1C1=CCC=C1)C1=COCO1","C(#Cc1cc2cc3ccccc3cc2cc1Nc1cccc(Nc2cc3cc4ccccc4cc3cc2C#CC2=COCO2)c1C1=CCC=C1)C1=COCO1",{},"[cH&r6:1][cH&r6:2]>>[c:1]2cccc[c:2]2",-0.1199852909],[0.2494002053,222.2327102936,4,"completed",-5.14562,4.0,1,"C(#Cc1c2ccccc2cc2c(C#CC3=C(NC4=NC=CC4)CC=C3)c3ccccc3cc12)C1=C(NC2=NC=CC2)CC=C1","C(#Cc1c2cnccc2cc2c(C#CC3=C(NC4=NC=CC4)CC=C3)c3cnccc3cc12)C1=C(NC2=NC=CC2)CC=C1",{},"[ch&r6:0]>>[nr6:0]",-0.2245153845],[0.249366344,136.9890497881,4,"completed",-5.31198,4.0,1,"O=c1cc(Nc2cc(C3=CC(C#CC4=C(c5ccccc5)CC=C4)=CC3)oc(=O)c2)cc(C2=CC(C#CC3=C(c4ccccc4)CC=C3)=CC2)o1","O=c1cc(Nc2cc(C3=CC(C#CC4=C(C5=CCC=C5)CC=C4)=CC3)oc(=O)c2)cc(C2=CC(C#CC3=C(C4=CCC=C4)CC=C3)=CC2)o1",{},"[c:0]1[ch:1][ch][c:3][c!r5:4][c!r5:5]1>>[c:0]1[CH2:1][c:3][c:4][c:5]1",-0.2019514911],[0.2486334535,851.2611779006,4,"completed",-4.41133,5.0,1,"C(#CC1=C(Nc2cccc(NC3=C(C#CC4=COCO4)C=CC3)c2C2=CCC=C2)CC=C1)C1=COCO1","C(#CC1=C(Nc2cccc(NC3=C(C#CC4=COSO4)C=CC3)c2C2=CCC=C2)CC=C1)C1=COSO1",{},"[#6H2r5:1]>>[S:1]",-0.978282226],[0.2469950574,157.2313712095,4,"completed",-5.83669,5.0,1,"O=c1cc(C=CC2=C(c3cccc(C#Cc4cc(=O)c(Nc5coc(C#Cc6cccc(C7=C(C=Cc8ccoc(=O)c8)C=CC7)c6)cc5=O)co4)c3)CC=C2)cco1","O=c1cc(C=CC2=C(C3=CCC(C#Cc4cc(=O)c(Nc5coc(C#CC6=CC(C7=C(C=Cc8ccoc(=O)c8)C=CC7)=CC6)cc5=O)co4)=C3)CC=C2)cco1",{},"[c:0]1[ch:1][ch][c:3][c!r5:4][c!r5:5]1>>[c:0]1[CH2:1][c:3][c:4][c:5]1",-0.5391202654],[0.2469718917,349.7580572148,4,"completed",-5.22039,5.0,1,"C(#CC1=C(Nc2cccc(NC3=C(C#CC4=COCO4)C=CC3)c2C2=CCC=C2)CC=C1)C1=COCO1","C(#Cc1ccsc1Nc1cccc(Nc2sccc2C#CC2=COCO2)c1C1=CCC=C1)C1=COCO1",{},"[#6H2r5:1]>>[S:1]",-0.3597674765],[0.2468294246,160.679950699,4,"completed",-5.25377,6.0,1,"C(#Cc1cc2ccccc2cc1Nc1cccc(Nc2cc3ccccc3cc2C#CC2=COCO2)c1C1=CCC=C1)C1=COCO1","C(#Cc1c(Nc2cccc(Nc3cc4cccc5c4c(c3C#CC3=COCO3)C=C5)c2C2=CCC=C2)cc2cccc3c2c1C=C3)C1=COCO1",{},"[ch:1]2[c:3][c:4][c:5][c:6]3[c:7][c:8][c:9][ch:2][c:10]23>>C1=C[c:1]2[c:3][c:4][c:5][c:6]3[c:7][c:8][c:9][c:2]1[c:10]23",-0.1934016569],[0.2465103754,188.527410297,4,"completed",-5.22234,5.0,1,"C(#Cc1ccc(C#Cc2cncc(C#Cc3ccc(C#CC4=NC=CC4)c(Nc4ccccc4)c3)c2)cc1Nc1ccccc1)C1=NC=CC1","C(#Cc1ccc(C#Cc2cncc(C#Cc3ccc(C#CC4=NC=CC4)c(NC4=CC=CC4)c3)c2)cc1NC1=CC=CC1)C1=NC=CC1",{},"[c:0]1[ch:1][ch][c:3][c!r5:4][c!r5:5]1>>[c:0]1[CH2:1][c:3][c:4][c:5]1",-0.2070662973],[0.2464807724,239.1331240069,4,"completed",-5.25396,5.0,1,"O=c1cccc(C#Cc2ccc(Nc3ccc(C#Cc4cccc(=O)o4)cc3C#CC3=CCC=C3NC3=CCC=C3)c(C#CC3=CCC=C3NC3=CCC=C3)c2)o1","O=c1cccc(C#Cc2ccc(Nc3ccc(C#Cc4cccc(=O)o4)cc3C#CC3=C(NC4=CCC=C4)SCS3)c(C#CC3=C(NC4=CCC=C4)SCS3)c2)o1",{},"[CH,ch:0]1=[C,c:1][C,c:2]=[CH,ch:3][*:4]1>>[S:0]1[*:1]=,:[*:2][S:3][*:4]1",-0.262296502],[0.2463288722,266.1182906013,4,"completed",-4.86083,5.0,1,"C(#Cc1ccccc1Nc1cccc(Nc2ccccc2C#CC2=COCO2)c1C1=CCC=C1)C1=COCO1","C(#CC1=C(Nc2cccc(NC3=C(C#CC4=COCO4)C=CC3)c2C2=CCC=C2)CC=C1)C1=COCO1",{},"[c:0]1[ch:1][ch][c:3][c!r5:4][c!r5:5]1>>[c:0]1[CH2:1][c:3][c:4][c:5]1",-0.314401123],[0.2455491365,716.8606661144,4,"completed",-4.71052,5.0,1,"O=c1cccc(-c2cc(Nc3cccc4c3=C(Nc3ccccc3)CC=4)cc(Nc3cccc4c3=C(Nc3ccccc3)CC=4)c2)o1","O=c1cccc(-c2cc(Nc3cccc4c3=C(N(c3ccccc3)c3ccccc3)CC=4)cc(Nc3cccc4c3=C(N(c3ccccc3)c3ccccc3)CC=4)c2)o1",{},"[r:1][NH!R:2][r:3]>>[r:1][N:2](-c1ccccc1)[r:3]",-0.7669547595],[0.2453606983,180.5265084986,4,"completed",-5.33551,6.0,1,"C(#Cc1cc2ccccc2cc1Nc1cccc(Nc2cc3ccccc3cc2C#CC2=COCO2)c1C1=CCC=C1)C1=COCO1","C(#Cc1cc2c(ccc3ccccc32)cc1Nc1cccc(Nc2cc3ccc4ccccc4c3cc2C#CC2=COCO2)c1C1=CCC=C1)C1=COCO1",{},"[cH&r6:1][cH&r6:2]>>[c:1]2cccc[c:2]2",-0.2444742332],[0.2453424201,189.2239396111,4,"completed",-4.70749,6.0,1,"O=c1occcc1N(c1ccccc1)c1cc[nH]c1C#Cc1[nH]cc2c(C#Cc3cccc4c(C#Cc5[nH]ccc5N(c5ccccc5)c5cccoc5=O)[nH]cc34)cccc12","O=c1occcc1N(c1ccccc1)c1ccoc1C#Cc1[nH]cc2c(C#Cc3cccc4c(C#Cc5occc5N(c5ccccc5)c5cccoc5=O)[nH]cc34)cccc12",{},"[nH:1]>>[o:1]",-0.3336122126],[0.244998527,263.0020747019,4,"completed",-5.34694,5.0,1,"C(#Cc1cc2cc(Nc3ccc[nH]3)c(Nc3ccc[nH]3)cc2cc1C#Cc1cccc(Nc2ccccc2)c1)c1cccc(Nc2ccccc2)c1","O=c1occcc1Nc1cccc(C#Cc2cc3cc(Nc4ccc[nH]4)c(Nc4ccc[nH]4)cc3cc2C#Cc2cccc(Nc3cccoc3=O)c2)c1",{},"[c:1]1[c:2][ch:3][ch:4][c:5][c:6]1>>[c:1]1[c:2][o:3][c:4](=O)[c:5][c:6]1",-0.314722067],[0.2449958309,221.4021117834,4,"completed",-5.26769,5.0,1,"C(=Cc1cc(Nc2cc(C=CC3=COCO3)cc(N(c3ccccc3)c3ccccc3)c2)cc(N(c2ccccc2)c2ccccc2)c1)C1=COCO1","O=c1cccc(N(c2ccccc2)c2cc(C=CC3=COCO3)cc(Nc3cc(C=CC4=COCO4)cc(N(c4ccccc4)c4cccc(=O)o4)c3)c2)o1",{},"[c:1]1[c:2][ch:3][ch:4][c:5][c:6]1>>[c:1]1[c:2][o:3][c:4](=O)[c:5][c:6]1",-0.2505946204],[0.2447802709,190.1068719017,4,"completed",-5.304,8.0,1,"C(#Cc1ccccc1Nc1cccc(Nc2ccccc2C#CC2=COCO2)c1C1=CCC=C1)C1=COCO1","C(#Cc1ccc(C#Cc2ccccc2)cc1Nc1cccc(Nc2cc(C#Cc3ccccc3)ccc2C#CC2=COCO2)c1C1=CCC=C1)C1=COCO1",{},"[ch&r6,CH1&r5:1]>>[*:1](-C#C-c1ccccc1)",-0.2377655626],[0.2446862152,110.1508052088,4,"completed",-5.21949,6.0,1,"C(#Cc1ccc(C#Cc2ccc(C#Cc3ccccc3)cc2Nc2cc(C#Cc3ccccc3)ccc2C#Cc2ccc(C#CC3=CCC=C3)cc2)cc1)C1=CCC=C1","C(#Cc1ccc(C#Cc2ccc(C#CC3=CCC=C3)cc2Nc2cc(C#CC3=CCC=C3)ccc2C#Cc2ccc(C#CC3=CCC=C3)cc2)cc1)C1=CCC=C1",{},"[c:0]1[ch:1][ch][c:3][c!r5:4][c!r5:5]1>>[c:0]1[CH2:1][c:3][c:4][c:5]1",-0.1383088983],[0.2446159703,113.7423545006,4,"completed",-5.1586,4.0,1,"C(#Cc1cccc(C=CC2=C(C=CC3=CCC=C3)C=CC2)c1)C1=CC=C(C#Cc2cccc(C=CC3=C(C=CC4=CCC=C4)C=CC3)c2)C1","C(#Cc1cccc(C=CC2=C(C=CC3=CCC=C3)C=CC2)c1)c1ccc(C#Cc2cccc(C=CC3=C(C=CC4=CCC=C4)C=CC3)c2)cc1",{},"[CH2:0]1[c,C:1]-,=,:[c,C:2]-,=,:[c,C:3]-,=,:[c,C:4]1>>[ch:0]1c[c:1][c:2][c:3][c:4]1",-0.1209130415],[0.2446065218,177.3817096982,4,"completed",-5.36663,5.0,1,"C(#CC1=CCC(c2cc(C=Cc3ccccc3)cc(Nc3cc(C=Cc4ccccc4)cc(C4=CC(C#CC5=CCC=C5)=CC4)c3)c2)=C1)C1=CCC=C1","C(#CC1=CCC(c2cc(C=CC3=CCC=C3)cc(Nc3cc(C=CC4=CCC=C4)cc(C4=CC(C#CC5=CCC=C5)=CC4)c3)c2)=C1)C1=CCC=C1",{},"[c:0]1[ch:1][ch][c:3][c!r5:4][c!r5:5]1>>[c:0]1[CH2:1][c:3][c:4][c:5]1",-0.2574861818],[0.2445267314,188.2715998945,4,"completed",-4.99232,4.0,1,"C(#CC1=C(Nc2cccc(NC3=C(C#CC4=COCO4)C=CC3)c2C2=CCC=C2)CC=C1)C1=COCO1","C(#CC1=C(Nc2cccc(NC3=C(C#CC4=CONO4)C=CC3)c2C2=CCC=C2)CC=C1)C1=CONO1",{},"[#6H2r5:1]>>[NH:1]",-0.2027997453],[0.2445176111,163.826718519,4,"completed",-5.13378,7.0,1,"C(#Cc1cc(-c2cccc(Nc3cccc(-c4cc(C#Cc5cc[nH]c5)c5ccccc5c4)c3)c2)cc2ccccc12)c1cc[nH]c1","C(#Cc1cc(-c2cccc(Nc3cccc(-c4cc(C#Cc5cc[nH]c5)c5cccc(Nc6ccccc6)c5c4)c3)c2)cc2c(Nc3ccccc3)cccc12)c1cc[nH]c1",{},"[ch&r6,CH1&r5:1]>>[*:1](-N-c1ccccc1)",-0.1655244001],[0.2438953029,899.8530690151,4,"completed",-5.47431,4.0,1,"C1=CC(Nc2cc3cc4cnccc4cc3cc2Nc2cc3cc4ccncc4cc3cc2NC2=CCC=C2)=CC1","C1=CC(Nc2cc3cc4cnccc4cc3nc2Nc2nc3cc4ccncc4cc3cc2NC2=CCC=C2)=CC1",{},"[ch&r6:0]>>[nr6:0]",-0.9372238015],[0.2438245526,191.3892622979,4,"completed",-5.27972,6.0,1,"C(#Cc1c2c(cc(C3=CCC=C3)c1Nc1c(C3=CCC=C3)cc3c(c1C#Cc1ccccc1)C=CC3)CC=C2)c1ccccc1","O=c1cccc(C#Cc2c3c(cc(C4=CCC=C4)c2Nc2c(C4=CCC=C4)cc4c(c2C#Cc2cccc(=O)o2)C=CC4)CC=C3)o1",{},"[c:1]1[c:2][ch:3][ch:4][c:5][c:6]1>>[c:1]1[c:2][o:3][c:4](=O)[c:5][c:6]1",-0.2290338319],[0.2430274582,184.7005500167,4,"completed",-5.31596,6.0,1,"C(#CC1=C(C#Cc2cccc(-c3csc(Nc4cc(-c5cccc(C#CC6=C(C#CC7=CC=CC7)C=CC6)c5)cs4)c3)c2)CC=C1)C1=CC=CC1","C(#Cc1ccco1)C1=C(C#Cc2cccc(-c3csc(Nc4cc(-c5cccc(C#CC6=C(C#Cc7ccco7)C=CC6)c5)cs4)c3)c2)CC=C1",{},"[#6H2r5:1]>>[O:1]",-0.2386781657],[0.2429790842,192.4938812153,4,"completed",-5.19506,5.0,1,"C(#Cc1c2ccncc2cc2cc(NC3=CCC=C3)c(Nc3cc4c(C#Cc5ccccc5)c5ccncc5cc4cc3NC3=CCC=C3)cc12)c1ccccc1","C(#Cc1c2ccncc2cc2cc(NC3=CCC=C3)c(Nc3cc4c(C#CC5=CCC=C5)c5ccncc5cc4cc3NC3=CCC=C3)cc12)C1=CCC=C1",{},"[c:0]1[ch:1][ch][c:3][c!r5:4][c!r5:5]1>>[c:0]1[CH2:1][c:3][c:4][c:5]1",-0.2036706461],[0.2428595955,140.1213521895,4,"completed",-5.29217,6.0,1,"C(#Cc1cc2ccccc2cc1Nc1cccc(Nc2cc3ccccc3cc2C#CC2=COCO2)c1C1=CCC=C1)C1=COCO1","C(#Cc1cc2cccc(C#Cc3ccccc3)c2cc1Nc1cccc(Nc2cc3c(C#Cc4ccccc4)cccc3cc2C#CC2=COCO2)c1C1=CCC=C1)C1=COCO1",{},"[ch&r6,CH1&r5:1]>>[*:1](-C#C-c1ccccc1)",-0.1942404559],[0.2428378793,167.482298697,4,"completed",-5.28264,6.0,1,"C(#Cc1cc2ccccc2cc1Nc1cccc(Nc2cc3ccccc3cc2C#CC2=COCO2)c1C1=CCC=C1)C1=COCO1","C(#Cc1cc2ccc3ccccc3c2cc1Nc1cccc(Nc2cc3c(ccc4ccccc43)cc2C#CC2=COCO2)c1C1=CCC=C1)C1=COCO1",{},"[cH&r6:1][cH&r6:2]>>[c:1]2cccc[c:2]2",-0.2107022342],[0.2420876474,217.6930975984,4,"completed",-4.93375,5.0,1,"O=c1occcc1N(c1ccccc1)c1cc[nH]c1C#Cc1[nH]cc2c(C#Cc3cccc4c(C#Cc5[nH]ccc5N(c5ccccc5)c5cccoc5=O)[nH]cc34)cccc12","O=c1occcc1N(c1ccccc1)c1cc[nH]c1C#Cc1occ2c(C#Cc3cccc4c(C#Cc5[nH]ccc5N(c5ccccc5)c5cccoc5=O)occ34)cccc12",{},"[nH:1]>>[o:1]",-0.2468469675],[0.2419346855,233.4586465149,4,"completed",-4.66714,6.0,1,"O=c1occcc1N(C1=C(C#Cc2[nH]cc3c(C#Cc4cccc5c(C#CC6=C(N(c7ccccc7)c7cccoc7=O)C=CC6)[nH]cc45)cccc23)CC=C1)c1ccccc1","O=c1occcc1N(c1ccccc1)c1cc[nH]c1C#Cc1[nH]cc2c(C#Cc3cccc4c(C#Cc5[nH]ccc5N(c5ccccc5)c5cccoc5=O)[nH]cc34)cccc12",{},"[#6H2r5:1]>>[NH:1]",-0.3825090216],[0.24187128,189.1827990185,4,"completed",-4.78168,6.0,1,"O=c1occcc1N(C1=C(C#Cc2[nH]cc3c(C#Cc4cccc5c(C#CC6=C(N(c7ccccc7)c7cccoc7=O)C=CC6)[nH]cc45)cccc23)CC=C1)c1ccccc1","O=c1occcc1N(c1ccccc1)c1ccsc1C#Cc1[nH]cc2c(C#Cc3cccc4c(C#Cc5sccc5N(c5ccccc5)c5cccoc5=O)[nH]cc34)cccc12",{},"[#6H2r5:1]>>[S:1]",-0.2923023545],[0.2416037067,133.0650247037,4,"completed",-5.22897,4.0,3,"C(#CC1=CCC=C1C#CC1=CC=C(c2ccccc2)C1)C1=CC=C(c2ccccc2)C1","C(#CC1=CCC=C1C#CC1=CC=C(C2=CCC=C2)C1)C1=CC=C(C2=CCC=C2)C1",{},"[c:0]1[ch:1][ch][c:3][c!r5:4][c!r5:5]1>>[c:0]1[CH2:1][c:3][c:4][c:5]1",-0.1607998714],[0.2413298056,247.9715655791,4,"completed",-5.23005,6.0,1,"C(#CC1=C(C#Cc2cccc(-c3csc(Nc4cc(-c5cccc(C#CC6=C(C#CC7=CC=CC7)C=CC6)c5)cs4)c3)c2)CC=C1)C1=CC=CC1","C(#Cc1cccs1)C1=C(C#Cc2cccc(-c3csc(Nc4cc(-c5cccc(C#CC6=C(C#Cc7cccs7)C=CC6)c5)cs4)c3)c2)CC=C1",{},"[#6H2r5:1]>>[S:1]",-0.2641538729],[0.2413265068,478.8371193135,4,"completed",-4.95008,5.0,1,"C(#CC1=C(Nc2cccc(NC3=C(C#CC4=COCO4)C=CC3)c2C2=CCC=C2)CC=C1)C1=COCO1","C(#Cc1cc[nH]c1Nc1cccc(Nc2[nH]ccc2C#CC2=COCO2)c1C1=CCC=C1)C1=COCO1",{},"[#6H2r5:1]>>[NH:1]",-0.4902022337],[0.2412498459,315.6269695028,4,"completed",-4.73786,7.0,1,"O=c1occcc1N(c1ccccc1)c1cc[nH]c1C#Cc1[nH]cc2c(C#Cc3cccc4c(C#Cc5[nH]ccc5N(c5ccccc5)c5cccoc5=O)[nH]cc34)cccc12","O=c1ccoc(N(c2cc[nH]c2C#Cc2[nH]cc3c(C#Cc4cccc5c(C#Cc6[nH]ccc6N(c6cc(=O)cco6)c6cccoc6=O)[nH]cc45)cccc23)c2cccoc2=O)c1",{},"[ch:1]1[c:2][c:3][ch:4][c:5][c:6]1>>[o:1]1[c:2][c:3][C:4](=O)[c:5][c:6]1",-0.4048229488],[0.2410120833,111.4345118986,4,"completed",-5.60356,5.0,1,"C(#CC1=C(C#Cc2cncc(-c3csc(Nc4cc(-c5cncc(C#CC6=C(C#CC7=CC=CC7)C=CC6)c5)cs4)c3)c2)CC=C1)C1=CC=CC1","C(#CC1=C(C#Cc2cncc(-c3csc(Nc4cc(-c5cncc(C#CC6=C(C#CC7=NC=CC7)C=CC6)c5)cs4)c3)c2)CC=C1)C1=NC=CC1",{},"[chr5,CH1r5:1]>>[n:1]",-0.3696867059],[0.2405448724,77.6512860029,4,"completed",-5.5246,5.0,1,"C(#Cc1cc(-c2cccc(Nc3cccc(-c4cc(C#CC5=CCC=C5)c5c(c4)C=CC5)c3)c2)cc2c1CC=C2)C1=CCC=C1","C(#Cc1cc(-c2cccc(Nc3cccc(-c4cc(C#CC5=CC(=C6C=CC=C6)C=C5)c5c(c4)C=CC5)c3)c2)cc2c1CC=C2)C1=CC(=C2C=CC=C2)C=C1",{},"[r5:1][CH2r5:2][r5:3]>>[r5:1][C:2](=C1cccc1)[r5:3]",-0.307196111],[0.2402878489,348.3457681141,4,"completed",-5.19752,5.0,1,"C(#Cc1cc2cc(Nc3ccc[nH]3)c(Nc3ccc[nH]3)cc2cc1C#Cc1cccc(Nc2ccccc2)c1)c1cccc(Nc2ccccc2)c1","C(#Cc1cc2cc(Nc3ccc[nH]3)c(Nc3ccc[nH]3)cc2cc1C#Cc1cccc(NC2=CCC=C2)c1)c1cccc(NC2=CCC=C2)c1",{},"[c:0]1[ch:1][ch][c:3][c!r5:4][c!r5:5]1>>[c:0]1[CH2:1][c:3][c:4][c:5]1",-0.3549714747],[0.2401093732,275.1698014326,4,"completed",-5.29286,6.0,1,"C(#Cc1cc2ccccc2cc1Nc1cccc(Nc2cc3ccccc3cc2C#CC2=COCO2)c1C1=CCC=C1)C1=COCO1","C(#Cc1ccccc1)C1=C(C#Cc2cc3ccccc3cc2Nc2cccc(Nc3cc4ccccc4cc3C#CC3=C(C#Cc4ccccc4)OCO3)c2C2=CCC=C2)OCO1",{},"[ch&r6,CH1&r5:1]>>[*:1](-C#C-c1ccccc1)",-0.3065027889],[0.2401024239,436.5447878954,4,"completed",-5.80332,6.0,1,"O=c1cc(C2=CC(C#CC3=C(Nc4ccccc4)CC=C3)=CC2)cc(Nc2cc(C3=CC(C#CC4=C(Nc5ccccc5)CC=C4)=CC3)cc(=O)o2)o1","O=c1cc(NC2=C(C#CC3=CCC(c4cc(Nc5cc(C6=CC(C#CC7=C(Nc8ccoc(=O)c8)CC=C7)=CC6)cc(=O)o5)oc(=O)c4)=C3)C=CC2)cco1",{},"[c:1]1[c:2][ch:3][ch:4][c:5][c:6]1>>[c:1]1[c:2][o:3][c:4](=O)[c:5][c:6]1",-0.6579926085],[0.2398588138,173.6169999931,4,"completed",-5.29022,5.0,1,"O=c1cc(C2=CC(C#CC3=C(Nc4ccccc4)CC=C3)=CC2)cc(Nc2cc(C3=CC(C#CC4=C(Nc5ccccc5)CC=C4)=CC3)cc(=O)o2)o1","O=c1cc(C2=CC(C#CC3=C(Nc4cccoc4=O)CC=C3)=CC2)cc(Nc2cc(C3=CC(C#CC4=C(Nc5cccoc5=O)CC=C4)=CC3)cc(=O)o2)o1",{},"[c:1]1[c:2][ch:3][ch:4][c:5][c:6]1>>[c:1]1[c:2][o:3][c:4](=O)[c:5][c:6]1",-0.2187986527],[0.2397834008,223.4308507177,4,"completed",-5.86298,5.0,1,"O=c1cccc(N(C2=CCC=C2N(c2cccc(=O)o2)c2cc(Nc3ccccc3)coc2=O)c2cc(Nc3ccccc3)coc2=O)o1","O=c1cccc(N(C2=CCC=C2N(c2cccc(=O)o2)c2cc(Nc3cccoc3=O)coc2=O)c2cc(Nc3cccoc3=O)coc2=O)o1",{},"[c:1]1[c:2][ch:3][ch:4][c:5][c:6]1>>[c:1]1[c:2][o:3][c:4](=O)[c:5][c:6]1",-0.5789379936],[0.2397077898,198.9981663064,4,"completed",-5.174,5.0,1,"c1ccc(Nc2cccc(N(c3ccccc3)c3ccccc3N(c3ccccc3)c3cccc(Nc4ccccc4)c3)c2)cc1","c1ccc(Nc2cccc(N(c3ccccc3)c3ccccc3N(c3ccccc3)c3cccc(Nc4ccccc4)c3-c3ccccc3)c2-c2ccccc2)cc1",{},"[cH&r6,CH&r5:1]>>[#6:1](-[c]1[ch]ccc[ch]1)",-0.205629546],[0.2394409283,187.8860605939,4,"completed",-4.83499,5.0,1,"C(#Cc1cc(-c2cccc(Nc3cccc(-c4cc(C#CC5=CCC(Nc6ccccc6)=C5)c5ncccc5c4)c3)c2)cc2cccnc12)C1=CCC(Nc2ccccc2)=C1","C(#Cc1cc(-c2cccc(Nc3cccc(-c4cc(C#CC5=CCC(NC6=CC=CC6)=C5)c5ncccc5c4)c3)c2)cc2cccnc12)C1=CCC(NC2=CC=CC2)=C1",{},"[c:0]1[ch:1][ch][c:3][c!r5:4][c!r5:5]1>>[c:0]1[CH2:1][c:3][c:4][c:5]1",-0.2640341243],[0.2393583878,113.7164230167,4,"completed",-5.75653,4.0,4,"C1=CC(=C2C=c3cccc(Nc4cccc5c4=CC(=C4C=CC=C4)C=5)c3=C2)C=C1","C1=CC(=C2Sc3cccc(Nc4cccc5c4SC(=C4C=CC=C4)S5)c3S2)C=C1",{},"[CH,ch:0]1=[C,c:1][C,c:2]=[CH,ch:3][*:4]1>>[S:0]1[*:1]=,:[*:2][S:3][*:4]1",-0.4734310181],[0.23929251,778.8589760021,4,"completed",-4.80113,5.0,1,"O=c1cccc(-c2cc(Nc3cccc4c3=C(Nc3ccccc3)CC=4)cc(Nc3cccc4c3=C(Nc3ccccc3)CC=4)c2)o1","O=c1cccc(NC2=c3c(Nc4cc(Nc5cccc6c5=C(Nc5cccc(=O)o5)CC=6)cc(-c5cccc(=O)o5)c4)cccc3=CC2)o1",{},"[c:1]1[c:2][ch:3][ch:4][c:5][c:6]1>>[c:1]1[c:2][o:3][c:4](=O)[c:5][c:6]1",-0.8064674266],[0.2388948207,234.5711202943,4,"completed",-4.77067,6.0,1,"C(#Cc1cccc(-c2ccccc2)c1)C1=c2c(Nc3cc(Nc4cccc5c4=C(C#Cc4cccc(-c6ccccc6)c4)CC=5)cc(-c4ccccc4)c3)cccc2=CC1","O=c1cccc(-c2cccc(C#CC3=c4c(Nc5cc(Nc6cccc7c6=C(C#Cc6cccc(-c8cccc(=O)o8)c6)CC=7)cc(-c6ccccc6)c5)cccc4=CC3)c2)o1",{},"[c:1]1[c:2][ch:3][ch:4][c:5][c:6]1>>[c:1]1[c:2][o:3][c:4](=O)[c:5][c:6]1",-0.3288892708],[0.2382816108,64.8826029064,4,"completed",-5.36551,5.0,1,"C(#Cc1cc(-c2cccc(Nc3cccc(-c4cc(C#CC5=CCC(C#Cc6ccccc6)=C5)c5c(c4)C=CC5)c3)c2)cc2c1CC=C2)C1=CCC(C#Cc2ccccc2)=C1","C(#Cc1cc(C#Cc2cc(-c3cccc(Nc4cccc(-c5cc(C#Cc6c[nH]c(C#Cc7ccccc7)c6)c6c(c5)C=CC6)c4)c3)cc3c2CC=C3)c[nH]1)c1ccccc1",{},"[#6H2r5:1]>>[NH:1]",-0.1968567413],[0.2380088362,202.4874687195,4,"completed",-5.50347,7.0,1,"O=c1c(C#Cc2ccc(Nc3ccc(C#Cc4cocc(N(c5ccccc5)c5ccccc5)c4=O)cc3)cc2)cocc1N(c1ccccc1)c1ccccc1","O=c1cccc(N(c2ccccc2)c2cocc(C#Cc3ccc(Nc4ccc(C#Cc5cocc(N(c6ccccc6)c6cccc(=O)o6)c5=O)cc4)cc3)c2=O)o1",{},"[c:1]1[c:2][ch:3][ch:4][c:5][c:6]1>>[c:1]1[c:2][o:3][c:4](=O)[c:5][c:6]1",-0.3475159205],[0.237929955,169.1924064944,4,"completed",-5.18405,5.0,1,"C(#CC1=C(C#Cc2cncc(-c3csc(Nc4cc(-c5cncc(C#CC6=C(C#CC7=CC=CC7)C=CC6)c5)cs4)c3)c2)CC=C1)C1=CC=CC1","C(#CC1=C(C#Cc2cncc(-c3csc(Nc4cc(-c5cncc(C#CC6=C(C#CC7=CN=CC7)C=CC6)c5)cs4)c3)c2)CC=C1)C1=CN=CC1",{},"[chr5,CH1r5:1]>>[n:1]",-0.1791301975],[0.2379044632,252.8281196865,4,"completed",-5.33636,6.0,1,"C(#Cc1cccc(Nc2cccc(C=Cc3cccc(Nc4cccc(C#CC5=NC=CC5)n4)c3C=Cc3ccccc3)c2C=Cc2ccccc2)n1)C1=NC=CC1","C(#Cc1cccc(Nc2cccc(C=Cc3cccc(Nc4cccc(C#CC5=NC=CC5)n4)c3C=CC3=CCC=C3)c2C=CC2=CCC=C2)n1)C1=NC=CC1",{},"[c:0]1[ch:1][ch][c:3][c!r5:4][c!r5:5]1>>[c:0]1[CH2:1][c:3][c:4][c:5]1",-0.3021529785],[0.2376184805,254.4033388986,4,"completed",-5.14509,5.0,1,"O=c1cc(C#CC2=c3c(Nc4cc(Nc5cccc6c5=C(C#Cc5ccoc(=O)c5)CC=6)cc(-c5ccccc5)c4)cccc3=CC2)cco1","O=c1cc(C#CC2=c3c(Nc4cc(Nc5cccc6c5=C(C#Cc5ccoc(=O)c5)CC=6)cc(C5=CCC=C5)c4)cccc3=CC2)cco1",{},"[c:0]1[ch:1][ch][c:3][c!r5:4][c!r5:5]1>>[c:0]1[CH2:1][c:3][c:4][c:5]1",-0.2563538215],[0.2375310913,235.6065516069,4,"completed",-4.59468,5.0,1,"O=c1occcc1N(c1ccccc1)c1cc[nH]c1C#Cc1[nH]cc2c(C#Cc3cccc4c(C#Cc5[nH]ccc5N(c5ccccc5)c5cccoc5=O)[nH]cc34)cccc12","O=c1ccocc1N(c1cc[nH]c1C#Cc1[nH]cc2c(C#Cc3cccc4c(C#Cc5[nH]ccc5N(c5coccc5=O)c5cccoc5=O)[nH]cc34)cccc12)c1cccoc1=O",{},"[ch:1]1[c:2][c:3][ch:4][c:5][c:6]1>>[o:1]1[c:2][c:3][C:4](=O)[c:5][c:6]1",-0.4250071945],[0.2375260416,396.5631551982,4,"completed",-4.93061,6.0,1,"C(#CC1=C(Nc2cccc(NC3=C(C#CC4=COCO4)C=CC3)c2C2=CCC=C2)CC=C1)C1=COCO1","C(#CC1=C(Nc2cccc(NC3=C(C#CC4=COCO4)C=CC3)c2C2=COCO2)CC=C1)C1=COCO1",{},"[CH,ch:0]1=[C,c:1][C,c:2]=[CH,ch:3][*:4]1>>[O:0]1[*:1]=,:[*:2][O:3][*:4]1",-0.4139104884],[0.2372587793,109.4715110958,4,"completed",-5.21264,6.0,1,"C(#CC1=C(C#CC2=CC=CC2)C=CC1=C1C=CC=C1)C1=CCC(C2=CCC(NC3=CC(C4=CC(C#CC5=C(C#CC6=CC=CC6)C=CC5=C5C=CC=C5)=CC4)=CC3)=C2)=C1","C(#CC1=C(C#CC2=CC=CC2)C=CC1=C1C=CC=C1)C1=CCC(c2csc(Nc3cc(C4=CC(C#CC5=C(C#CC6=CC=CC6)C=CC5=C5C=CC=C5)=CC4)cs3)c2)=C1",{},"[#6H2r5:1]>>[S:1]",-0.1349111517],[0.2371728534,924.361042009,4,"completed",-5.32656,5.0,1,"C(#Cc1cccnc1)C1=c2cccc(Nc3cccc4c3=CC(=C3C=CC=C3)C=4C#Cc3cccnc3)c2=CC1=C1C=CC=C1","C(#Cc1cccnc1)C1=c2cccc(Nc3cccc4c3=CC(=C3C=CN=C3)C=4C#Cc3cccnc3)c2=CC1=C1C=CN=C1",{},"[chr5,CH1r5:1]>>[n:1]",-0.9378671326],[0.2331922908,147.7309410111,5,"completed",-5.27682,5.0,1,"C(#Cc1ccc(C#CC2=C(NC3=C(C#Cc4ccc(C#CC5=CSNS5)cc4)CC=C3)C=CC2)cc1)C1=CSNS1","C(#Cc1ccc(C#Cc2sccc2Nc2ccsc2C#Cc2ccc(C#CC3=CSNS3)cc2)cc1)C1=CSNS1",{},"[#6H2r5:1]>>[S:1]",-0.1927289133],[0.2216851955,123.9531421015,5,"completed",-4.84026,5.0,1,"C(#CC1=CCC(C2=CCC(NC3=CC(C4=CC(C#CC5=CCC=C5)=CC4)=CC3)=C2)=C1)C1=CCC=C1","C(#Cc1ccsc1)C1=CCC(C2=CCC(NC3=CC(C4=CC(C#Cc5ccsc5)=CC4)=CC3)=C2)=C1",{},"[#6H2r5:1]>>[S:1]",-0.2200503728],[0.2203997821,106.968110078,5,"completed",-5.50803,12.0,1,"C(#Cc1cccc(Nc2cccc(Nc3cccc(C#Cc4ccccc4)c3C#Cc3ccsc3)c2-c2ccccc2)c1C#Cc1ccsc1)c1ccccc1","C(#Cc1c(C#Cc2ccsc2)c(Nc2cccc(Nc3cc4ccccc4c(C#Cc4ccccc4)c3C#Cc3ccsc3)c2-c2ccccc2)cc2ccccc12)c1ccccc1",{},"[cH&r6:1][cH&r6:2]>>[c:1]2cccc[c:2]2",-0.3049943151],[0.2150773932,160.3807447827,5,"completed",-5.14797,6.0,1,"C(#Cc1ccc2ccccc2c1-c1ccco1)c1ccccc1Nc1ccccc1C#Cc1ccc2ccccc2c1-c1ccco1","C(#Cc1cc(C#Cc2ccccc2Nc2ccccc2C#Cc2cc(C#Cc3ccccc3)c3ccccc3c2-c2ccco2)c(-c2ccco2)c2ccccc12)c1ccccc1",{},"[ch&r6,CH1&r5:1]>>[*:1](-C#C-c1ccccc1)",-0.1638582697],[0.2150640316,131.8030575931,5,"completed",-4.84225,5.0,1,"C(#CC1=CCC(C2=CCC(NC3=CC(C4=CC(C#CC5=CCC=C5)=CC4)=CC3)=C2)=C1)C1=CCC=C1","C(#Cc1ccoc1)C1=CCC(C2=CCC(NC3=CC(C4=CC(C#Cc5ccoc5)=CC4)=CC3)=C2)=C1",{},"[#6H2r5:1]>>[O:1]",-0.2234395368],[0.2146018205,140.1130417944,5,"completed",-5.0665,5.0,5,"C(#Cc1ccc(C#Cc2ccsc2)cc1)C1=C(NC2=C(C#Cc3ccc(C#Cc4ccsc4)cc3)CC=C2)C=CC1","C(#Cc1ccsc1)c1ccc(C#Cc2sccc2Nc2ccsc2C#Cc2ccc(C#Cc3ccsc3)cc2)cc1",{},"[#6H2r5:1]>>[S:1]",-0.1420618421],[0.2139501532,150.5119659996,5,"completed",-5.05584,5.0,1,"C(#Cc1ccc(Nc2ccc(C#CC3=CCC(C4=CC=C(c5ccccc5)C4=C4C=CC=C4)=C3)cc2)cc1)C1=CCC(C2=CC=C(c3ccccc3)C2=C2C=CC=C2)=C1","C(#Cc1ccc(Nc2ccc(C#CC3=CCC(C4=CC=C(C5=CCC=C5)C4=C4C=CC=C4)=C3)cc2)cc1)C1=CCC(C2=CC=C(C3=CCC=C3)C2=C2C=CC=C2)=C1",{},"[c:0]1[ch:1][ch][c:3][c!r5:4][c!r5:5]1>>[c:0]1[CH2:1][c:3][c:4][c:5]1",-0.1536535182],[0.213833555,96.7227986839,5,"completed",-5.3868,5.0,1,"C(#Cc1ccc(C#Cc2cccc(Nc3cccc(Nc4cccc(C#Cc5ccc(C#CC6=CC=CC6)cc5)c4)c3C3=CC=CC3)c2)cc1)C1=CC=CC1","C(#Cc1ccc(C#Cc2cccc(Nc3cccc(Nc4cccc(C#Cc5ccc(C#CC6=CC=CC6)cc5)c4)c3-c3ccc[nH]3)c2)cc1)C1=CC=CC1",{},"[#6H2r5:1]>>[NH:1]",-0.2228449627],[0.213645027,153.2020792947,5,"completed",-5.11998,6.0,1,"C(#Cc1cccc(C=CC2=C(C=Cc3cc[nH]c3)C=CC2=C2C=CC=C2)c1)C1=CC=C(C#Cc2cccc(C=CC3=C(C=Cc4cc[nH]c4)C=CC3=C3C=CC=C3)c2)C1","C(#Cc1cccc(C=CC2=C(C=Cc3cc[nH]c3)C=CC2=C2C=CC=C2)c1)c1ccc(C#Cc2cccc(C=CC3=C(C=Cc4cc[nH]c4)C=CC3=C3C=CC=C3)c2)cc1",{},"[CH2:0]1[c,C:1]-,=,:[c,C:2]-,=,:[c,C:3]-,=,:[c,C:4]1>>[ch:0]1c[c:1][c:2][c:3][c:4]1",-0.153839154],[0.2125189675,89.7928987979,5,"completed",-5.47345,5.0,1,"C(#Cc1ccc(C#Cc2cccc(Nc3cccc(Nc4cccc(C#Cc5ccc(C#CC6=CC=CC6)cc5)c4)c3C3=CC=CC3)c2)cc1)C1=CC=CC1","C(#Cc1cccc(Nc2cccc(Nc3cccc(C#Cc4ccc(C#Cc5cccs5)cc4)c3)c2C2=CC=CC2)c1)c1ccc(C#Cc2cccs2)cc1",{},"[#6H2r5:1]>>[S:1]",-0.2764065247],[0.2113234278,143.3107019111,5,"completed",-5.24763,6.0,1,"C(#Cc1ccc(C#CC2=C(NC3=C(C#Cc4ccc(C#CC5=CSNS5)cc4)CC=C3)C=CC2)cc1)C1=CSNS1","C(#Cc1ccc(C#CC2=C(NC3=C(C#Cc4ccc(C#CC5=CSNS5)cc4)C(=C4C=CC=C4)C=C3)C=CC2=C2C=CC=C2)cc1)C1=CSNS1",{},"[r5:1][CH2r5:2][r5:3]>>[r5:1][C:2](=C1cccc1)[r5:3]",-0.1766842369],[0.2110290884,54.191002404,5,"completed",-5.40876,5.0,1,"C(#CC1=CCC=C1c1ccccc1)C1=CCC(c2cccc(Nc3cccc(C4=CC(C#CC5=CCC=C5c5ccccc5)=CC4)c3)c2)=C1","C(#CC1=CCC=C1C1=CCC=C1)C1=CCC(c2cccc(Nc3cccc(C4=CC(C#CC5=CCC=C5C5=CCC=C5)=CC4)c3)c2)=C1",{},"[c:0]1[ch:1][ch][c:3][c!r5:4][c!r5:5]1>>[c:0]1[CH2:1][c:3][c:4][c:5]1",-0.2228221402],[0.208600511,167.0699262031,5,"completed",-5.15673,6.0,5,"C(#Cc1ccc(C#CC2=C(NC3=C(C#Cc4ccc(C#CC5=CC(=C6C=CC=C6)C=C5)cc4)CC=C3)C=CC2)cc1)C1=CC(=C2C=CC=C2)C=C1","C(#Cc1ccc(C#CC2=C(NC3=C(C#Cc4ccc(C#CC5=CC(=C6C=CC=C6)C=C5)cc4)C(=C4C=CC=C4)C=C3)C=CC2=C2C=CC=C2)cc1)C1=CC(=C2C=CC=C2)C=C1",{},"[r5:1][CH2r5:2][r5:3]>>[r5:1][C:2](=C1cccc1)[r5:3]",-0.1717245578],[0.2080924897,174.0936013084,5,"completed",-4.94418,5.0,1,"C(#Cc1ccc(Nc2ccc(C#CC3=CCC(C4=CC=C(c5ccccc5)C4=C4C=CC=C4)=C3)cc2)cc1)C1=CCC(C2=CC=C(c3ccccc3)C2=C2C=CC=C2)=C1","C(#Cc1ccc(Nc2ccc(C#CC3=CCC(C4=CC=C(C5=CC=CC5)C4=C4C=CC=C4)=C3)cc2)cc1)C1=CCC(C2=CC=C(C3=CC=CC3)C2=C2C=CC=C2)=C1",{},"[c:0]1[ch:1][ch][c:3][c!r5:4][c!r5:5]1>>[c:0]1[CH2:1][c:3][c:4][c:5]1",-0.2054403064],[0.2072935968,99.5348785073,5,"completed",-4.90965,5.0,1,"C(#CC1=CCC(C2=CCC(NC3=CC(C4=CC(C#CC5=CCC=C5)=CC4)=CC3)=C2)=C1)C1=CCC=C1","C(#CC1=CSCS1)C1=CCC(C2=CCC(NC3=CC(C4=CC(C#CC5=CSCS5)=CC4)=CC3)=C2)=C1",{},"[CH,ch:0]1=[C,c:1][C,c:2]=[CH,ch:3][*:4]1>>[S:0]1[*:1]=,:[*:2][S:3][*:4]1",-0.1663172332],[0.207079373,89.71732801,5,"completed",-5.32634,5.0,3,"C(#Cc1cccc(C2=CC=CC2)c1)c1ccc(Nc2ccc(C#Cc3cccc(C4=CC=CC4)c3)cc2)cc1","C(#Cc1cccc(-c2ccc[nH]2)c1)c1ccc(Nc2ccc(C#Cc3cccc(-c4ccc[nH]4)c3)cc2)cc1",{},"[#6H2r5:1]>>[NH:1]",-0.1820763543],[0.2060602344,141.1453468609,5,"completed",-5.05041,5.0,5,"C(#Cc1ccc(C#Cc2ccsc2)cc1)C1=C(NC2=C(C#Cc3ccc(C#Cc4ccsc4)cc3)CC=C2)C=CC1","C(#Cc1ccc(C#Cc2ccsc2)cc1)C1=C(NC2=C(C#Cc3ccc(C#Cc4ccsc4)cc3)C(=C3C=CC=C3)C=C2)C=CC1=C1C=CC=C1",{},"[r5:1][CH2r5:2][r5:3]>>[r5:1][C:2](=C1cccc1)[r5:3]",-0.1453513031],[0.2053125938,142.0003667008,5,"completed",-5.06269,5.0,5,"C(#Cc1ccc(C#Cc2ccoc2)cc1)C1=C(NC2=C(C#Cc3ccc(C#Cc4ccoc4)cc3)CC=C2)C=CC1","C(#Cc1ccoc1)c1ccc(C#Cc2sccc2Nc2ccsc2C#Cc2ccc(C#Cc3ccoc3)cc2)cc1",{},"[#6H2r5:1]>>[S:1]",-0.1443821382],[0.2050710798,null,5,"running",null,null,1,"C(#Cc1cc(-c2cccc(Nc3cccc(-c4cc(C#CC5=CSNS5)c5c(c4C#Cc4ccccc4)C=CC5)c3)c2)c(C#Cc2ccccc2)c2c1CC=C2)C1=CSNS1","C(#Cc1cc(-c2cccc(Nc3cccc(-c4cc(C#CC5=CSNS5)c5ccccc5c4C#Cc4ccccc4)c3)c2)c(C#Cc2ccccc2)c2ccccc12)C1=CSNS1",{},"[CH2:0]1[c,C:1]-,=,:[c,C:2]-,=,:[c,C:3]-,=,:[c,C:4]1>>[ch:0]1c[c:1][c:2][c:3][c:4]1",null],[0.2040556016,147.6094913087,5,"completed",-5.11458,6.0,1,"C(#Cc1ccc2ccccc2c1-c1ccco1)c1ccccc1Nc1ccccc1C#Cc1ccc2ccccc2c1-c1ccco1","C(#Cc1cccc2c(-c3ccco3)c(C#Cc3ccccc3Nc3ccccc3C#Cc3ccc4c(C#Cc5ccccc5)cccc4c3-c3ccco3)ccc12)c1ccccc1",{},"[ch&r6,CH1&r5:1]>>[*:1](-C#C-c1ccccc1)",-0.1479619017],[0.2007911346,146.6011894081,5,"completed",-5.05432,6.0,1,"C(#Cc1ccc(C#Cc2cc[nH]c2)cc1)C1=C(NC2=C(C#Cc3ccc(C#Cc4cc[nH]c4)cc3)C(=C3C=CC=C3)C=C2)C=CC1=C1C=CC=C1","C(#Cc1ccc(C#Cc2ccoc2)cc1)C1=C(NC2=C(C#Cc3ccc(C#Cc4ccoc4)cc3)C(=C3C=CC=C3)C=C2)C=CC1=C1C=CC=C1",{},"[nH:1]>>[o:1]",-0.1500479034],[0.2006427367,173.2442111825,5,"completed",-5.3204,6.0,1,"C(#Cc1c(Nc2cccc(Nc3ccc4ccccc4c3C#CC3=CC(=C4C=CC=C4)C=C3)c2-c2ccccc2)ccc2ccccc12)C1=CC(=C2C=CC=C2)C=C1","C(#Cc1c(Nc2cccc(Nc3cc4c5c(cccc5c3C#CC3=CC(=C5C=CC=C5)C=C3)C=C4)c2-c2ccccc2)cc2c3c(cccc13)C=C2)C1=CC(=C2C=CC=C2)C=C1",{},"[ch:1]2[c:3][c:4][c:5][c:6]3[c:7][c:8][c:9][ch:2][c:10]23>>C1=C[c:1]2[c:3][c:4][c:5][c:6]3[c:7][c:8][c:9][c:2]1[c:10]23",-0.2319824888],[0.2005844847,138.4818180231,5,"completed",-4.80397,5.0,1,"C(#Cc1ccc(C#CC2=C(NC3=C(C#Cc4ccc(C#CC5=CSNS5)cc4)CC=C3)C=CC2)cc1)C1=CSNS1","C(#Cc1ccc(C#Cc2[nH]ccc2Nc2cc[nH]c2C#Cc2ccc(C#CC3=CSNS3)cc2)cc1)C1=CSNS1",{},"[#6H2r5:1]>>[NH:1]",-0.2492343411],[0.1998737392,153.5545779043,5,"completed",-5.01883,8.0,1,"C(#Cc1cscc1C#Cc1cccc(-c2cccc(Nc3cccc(-c4cccc(C#Cc5cscc5C#CC5=c6ccccc6=CC5)c4)c3)c2)c1)C1=c2ccccc2=CC1","C(#Cc1cscc1C#Cc1[nH]cc2ccccc12)c1cccc(-c2cccc(Nc3cccc(-c4cccc(C#Cc5cscc5C#Cc5[nH]cc6ccccc56)c4)c3)c2)c1",{},"[#6H2r5:1]>>[NH:1]",-0.1637296771],[0.1998481684,81.1292153958,5,"completed",-5.45571,5.0,1,"C(#Cc1ccc(C#Cc2cccc(Nc3cccc(Nc4cccc(C#Cc5ccc(C#CC6=CC=CC6)cc5)c4)c3C3=CC=CC3)c2)cc1)C1=CC=CC1","C(#Cc1cccc(Nc2cccc(Nc3cccc(C#Cc4ccc(C#Cc5ccco5)cc4)c3)c2C2=CC=CC2)c1)c1ccc(C#Cc2ccco2)cc1",{},"[#6H2r5:1]>>[O:1]",-0.2618806133],[0.199494621,157.0120885881,5,"completed",-5.08035,5.0,1,"C(=Cc1cccc(N(c2ccccc2)c2cccc(C=Cc3cc[nH]c3)c2)c1)c1cc[nH]c1","C(=Cc1cccc(Nc2cccc(C=Cc3cc[nH]c3)c2)c1)c1cc[nH]c1",{},"[r:1][N!R:2](-c1ccccc1)[r:3]>>[r:1][NH:2][r:3]",-0.1576134385],[0.1992866306,168.6581022805,5,"completed",-5.46181,7.0,1,"C(#Cc1cc2sccc2cc1Nc1cccc(Nc2cc3ccsc3cc2C#CC2=COCO2)c1C1=CCC=C1)C1=COCO1","C(#Cc1cc2sccc2cc1Nc1cccc(Nc2cc3ccsc3cc2C#CC2=COC(=C3C=CC=C3)O2)c1C1=CCC=C1)C1=COC(=C2C=CC=C2)O1",{},"[r5:1][CH2r5:2][r5:3]>>[r5:1][C:2](=C1cccc1)[r5:3]",-0.3042856039],[0.1991817912,150.7748351869,5,"completed",-4.63455,6.0,5,"C(#Cc1ccc(C#Cc2ccsc2)cc1)C1=C(NC2=C(C#Cc3ccc(C#Cc4ccsc4)cc3)CC=C2)C=CC1","C(#Cc1ccsc1)c1ccc(C#Cc2[nH]ccc2Nc2cc[nH]c2C#Cc2ccc(C#Cc3ccsc3)cc2)cc1",{},"[#6H2r5:1]>>[NH:1]",-0.359010397],[0.1990420245,132.1347883058,5,"completed",-5.30154,5.0,1,"C(#Cc1ccc(Nc2ccc(C#CC3=CCC(C4=CC=C(c5ccccc5)C4=C4C=CC=C4)=C3)cc2)cc1)C1=CCC(C2=CC=C(c3ccccc3)C2=C2C=CC=C2)=C1","C(#Cc1cccc(C2=CC=C(c3ccccc3)C2=C2C=CC=C2)c1)c1ccc(Nc2ccc(C#Cc3cccc(C4=CC=C(c5ccccc5)C4=C4C=CC=C4)c3)cc2)cc1",{},"[CH2:0]1[c,C:1]-,=,:[c,C:2]-,=,:[c,C:3]-,=,:[c,C:4]1>>[ch:0]1c[c:1][c:2][c:3][c:4]1",-0.1932940878],[0.1989465667,181.3774629845,5,"completed",-5.24667,6.0,1,"C(#Cc1cccc(C=CC2=C(C=CC3=CSCS3)C=CC2=C2C=CC=C2)c1)C1=CC=C(C#Cc2cccc(C=CC3=C(C=CC4=CSCS4)C=CC3=C3C=CC=C3)c2)C1","C(#Cc1cccc(C=CC2=C(C=CC3=CSSS3)C=CC2=C2C=CC=C2)c1)C1=CC=C(C#Cc2cccc(C=CC3=C(C=CC4=CSSS4)C=CC3=C3C=CC=C3)c2)C1",{},"[#6H2r5:1]>>[S:1]",-0.2084195472],[0.1988878169,125.8676930156,5,"completed",-5.32148,6.0,1,"C(#Cc1cccc(C=CC2=C(C=CC3=CSCS3)C=CC2=C2C=CC=C2)c1)C1=CC=C(C#Cc2cccc(C=CC3=C(C=CC4=CSCS4)C=CC3=C3C=CC=C3)c2)C1","C(#Cc1cccc(C=CC2=C(C=CC3=CSNS3)C=CC2=C2C=CC=C2)c1)C1=CC=C(C#Cc2cccc(C=CC3=C(C=CC4=CSNS4)C=CC3=C3C=CC=C3)c2)C1",{},"[#6H2r5:1]>>[NH:1]",-0.1996968639],[0.1985868182,82.590862934,5,"completed",-5.40697,5.0,1,"C(#Cc1ccc(C#Cc2cccc(Nc3cccc(Nc4cccc(C#Cc5ccc(C#CC6=CC=CC6)cc5)c4)c3C3=CC=CC3)c2)cc1)C1=CC=CC1","C(#Cc1ccc(C#Cc2cccc(Nc3cccc(Nc4cccc(C#Cc5ccc(C#CC6=CC=CC6)cc5)c4)c3-c3cccs3)c2)cc1)C1=CC=CC1",{},"[#6H2r5:1]>>[S:1]",-0.2302047682],[0.1982143915,94.6667183889,5,"completed",-5.07083,5.0,1,"C(#Cc1ccc(C#Cc2cccc(Nc3cccc(Nc4cccc(C#Cc5ccc(C#CC6=CC=CC6)cc5)c4)c3C3=CC=CC3)c2)cc1)C1=CC=CC1","C(#Cc1ccc(C#CC2=CC=CC2)cc1)C1=CCC(Nc2cccc(NC3=CC(C#Cc4ccc(C#CC5=CC=CC5)cc4)=CC3)c2C2=CC=CC2)=C1",{},"[c:0]1[ch:1][ch][c:3][c!r5:4][c!r5:5]1>>[c:0]1[CH2:1][c:3][c:4][c:5]1",-0.0968438079],[0.1970204556,217.7574386878,5,"completed",-5.39501,8.0,5,"C(#CC1=CCC=C1C#CC1=c2ccccc2=CC1)C1=CCC(c2cccc(Nc3cccc(C4=CC(C#CC5=CCC=C5C#CC5=c6ccccc6=CC5)=CC4)c3)c2)=C1","C(#CC1=CCC=C1C#Cc1scc2ccccc12)C1=CCC(c2cccc(Nc3cccc(C4=CC(C#CC5=CCC=C5C#Cc5scc6ccccc56)=CC4)c3)c2)=C1",{},"[#6H2r5:1]>>[S:1]",-0.30010572],[0.1963456234,77.35749532,5,"completed",-5.45772,5.0,1,"C(#Cc1ccc2cc(-c3ccoc3)c(Nc3cc4cc(C#Cc5ccccc5)ccc4cc3-c3ccoc3)cc2c1)c1ccccc1","C(#Cc1ccc(C#Cc2ccc3cc(-c4ccoc4)c(Nc4cc5cc(C#Cc6ccc(C#Cc7ccccc7)cc6)ccc5cc4-c4ccoc4)cc3c2)cc1)c1ccccc1",{},"[ch&r6,CH1&r5:1]>>[*:1](-C#C-c1ccccc1)",-0.2620807992],[0.1962659908,111.1820566002,5,"completed",-5.2652,5.0,1,"C(#Cc1cscc1C#CC1=c2ccccc2=CC1)C1=CCC(c2cccc(Nc3cccc(C4=CC(C#Cc5cscc5C#CC5=c6ccccc6=CC5)=CC4)c3)c2)=C1","C(#Cc1cscc1C#CC1=c2cccnc2=CC1)C1=CCC(c2cccc(Nc3cccc(C4=CC(C#Cc5cscc5C#CC5=c6cccnc6=CC5)=CC4)c3)c2)=C1",{},"[ch&r6:0]>>[nr6:0]",-0.1604183883],[0.1962226699,190.8034691878,5,"completed",-5.24046,5.0,1,"C(#Cc1ccc(Nc2ccc(C#CC3=CCC(C4=CC=C(c5ccccc5)C4=C4C=CC=C4)=C3)cc2)cc1)C1=CCC(C2=CC=C(c3ccccc3)C2=C2C=CC=C2)=C1","C(#Cc1csc(C2=CC=C(c3ccccc3)C2=C2C=CC=C2)c1)c1ccc(Nc2ccc(C#Cc3csc(C4=CC=C(c5ccccc5)C4=C4C=CC=C4)c3)cc2)cc1",{},"[#6H2r5:1]>>[S:1]",-0.2146466388],[0.1956142601,95.8431266772,5,"completed",-5.22148,5.0,1,"C(#Cc1cscc1C#CC1=c2ccccc2=CC1)C1=CCC(c2cccc(Nc3cccc(C4=CC(C#Cc5cscc5C#CC5=c6ccccc6=CC5)=CC4)c3)c2)=C1","C(#Cc1cscc1C#CC1=c2ncccc2=CC1)C1=CCC(c2cccc(Nc3cccc(C4=CC(C#Cc5cscc5C#CC5=c6ncccc6=CC5)=CC4)c3)c2)=C1",{},"[ch&r6:0]>>[nr6:0]",-0.1281289438],[0.1952440678,179.5472626109,5,"completed",-5.31018,13.0,1,"C(#Cc1cc(-c2cccc(Nc3cccc(-c4cc(C#CC5=COSO5)c5[nH]ccc5c4)c3)c2)cc2cc[nH]c12)C1=COSO1","C(#Cc1c(C#Cc2ccccc2)c(-c2cccc(Nc3cccc(-c4cc5cc[nH]c5c(C#CC5=COSO5)c4C#Cc4ccccc4)c3)c2)cc2cc[nH]c12)C1=COSO1",{},"[ch&r6,CH1&r5:1]>>[*:1](-C#C-c1ccccc1)",-0.2321277221],[0.1950274106,206.8229072029,5,"completed",-5.11089,5.0,1,"C1=CCC(N(c2cccc(C=Cc3cc[nH]c3)c2)c2cccc(C=Cc3cc[nH]c3)c2)=C1","C(=Cc1cccc(N(c2cccc(C=Cc3cc[nH]c3)c2)c2cccs2)c1)c1cc[nH]c1",{},"[#6H2r5:1]>>[S:1]",-0.2069633423],[0.1947642087,118.9226633287,5,"completed",-5.04483,6.0,1,"C(#Cc1cscc1C#CC1=c2ccccc2=CC1)C1=CCC(c2cccc(Nc3cccc(C4=CC(C#Cc5cscc5C#CC5=c6ccccc6=CC5)=CC4)c3)c2)=C1","C(#Cc1cscc1C#Cc1[nH]cc2ccccc12)C1=CCC(c2cccc(Nc3cccc(C4=CC(C#Cc5cscc5C#Cc5[nH]cc6ccccc56)=CC4)c3)c2)=C1",{},"[#6H2r5:1]>>[NH:1]",-0.1250361028],[0.1946860459,149.8950628884,5,"completed",-5.12957,5.0,1,"C(#Cc1ccc(Nc2ccc(C#CC3=CCC(C4=CC=C(c5ccccc5)C4)=C3)cc2)cc1)C1=CCC(C2=CC=C(c3ccccc3)C2)=C1","C(#Cc1ccc(Nc2ccc(C#CC3=CCC(C4=CC=C(c5ccccc5)C4=C4C=CC=C4)=C3)cc2)cc1)C1=CCC(C2=CC=C(c3ccccc3)C2=C2C=CC=C2)=C1",{},"[r5:1][CH2r5:2][r5:3]>>[r5:1][C:2](=C1cccc1)[r5:3]",-0.1513174758],[0.19457707,191.9102277025,5,"completed",-5.36414,6.0,1,"C(#Cc1cc2sccc2cc1Nc1cccc(Nc2cc3ccsc3cc2C#CC2=COCO2)c1C1=CCC=C1)C1=COCO1","C(#Cc1cc2sccc2cc1Nc1cccc(Nc2cc3ccsc3cc2C#CC2=COSO2)c1C1=CCC=C1)C1=COSO1",{},"[#6H2r5:1]>>[S:1]",-0.2664897857],[0.1944668936,178.247971111,5,"completed",-5.26858,6.0,1,"C(#Cc1ccc(C#Cc2c(Nc3ccccc3)cccc2Nc2cccc(Nc3ccccc3)c2C#Cc2ccc(C#CC3=CCC=C3)cc2)cc1)C1=CCC=C1","C(#Cc1ccsc1)c1ccc(C#Cc2c(Nc3ccccc3)cccc2Nc2cccc(Nc3ccccc3)c2C#Cc2ccc(C#Cc3ccsc3)cc2)cc1",{},"[#6H2r5:1]>>[S:1]",-0.2137703329],[0.194408328,177.6429137972,5,"completed",-5.26945,6.0,1,"C(#Cc1cc[nH]c1)c1ccc(C#Cc2c(Nc3ccccc3)cccc2Nc2cccc(Nc3ccccc3)c2C#Cc2ccc(C#Cc3cc[nH]c3)cc2)cc1","C(#Cc1ccoc1)c1ccc(C#Cc2c(Nc3ccccc3)cccc2Nc2cccc(Nc3ccccc3)c2C#Cc2ccc(C#Cc3ccoc3)cc2)cc1",{},"[nH:1]>>[o:1]",-0.2136036588],[0.1943996352,210.8089147077,5,"completed",-5.23069,6.0,1,"C(#Cc1cccc(C=CC2=C(C=Cc3cc[nH]c3)C=CC2=C2C=CC=C2)c1)C1=CC=C(C#Cc2cccc(C=CC3=C(C=Cc4cc[nH]c4)C=CC3=C3C=CC=C3)c2)C1","C(#Cc1cccc(C=CC2=C(C=Cc3ccoc3)C=CC2=C2C=CC=C2)c1)C1=CC=C(C#Cc2cccc(C=CC3=C(C=Cc4ccoc4)C=CC3=C3C=CC=C3)c2)C1",{},"[nH:1]>>[o:1]",-0.2298032589],[0.1941622398,335.7470564952,5,"completed",-5.28537,13.0,1,"C(#Cc1cccc(Nc2cccc(Nc3cccc(C#Cc4ccccc4)c3C#Cc3ccsc3)c2-c2ccccc2)c1C#Cc1ccsc1)c1ccccc1","C(#Cc1cc2ccccc2c(Nc2cccc(Nc3c(C#Cc4ccsc4)c(C#Cc4ccccc4)cc4ccccc34)c2-c2ccccc2)c1C#Cc1ccsc1)c1ccccc1",{},"[cH&r6:1][cH&r6:2]>>[c:1]2cccc[c:2]2",-0.3599492798],[0.1941540997,191.3559237146,5,"completed",-5.43518,9.0,1,"C(#Cc1ccc(Nc2cccs2)c(C#Cc2cccc3c(C#Cc4cc(C#Cc5ccccc5)ccc4Nc4cccs4)cccc23)c1)c1ccccc1","C(#Cc1cc(C#Cc2cccc3c(C#Cc4cc(C#Cc5ccccc5)c5ccccc5c4Nc4cccs4)cccc23)c(Nc2cccs2)c2ccccc12)c1ccccc1",{},"[cH&r6:1][cH&r6:2]>>[c:1]2cccc[c:2]2",-0.3027646766],[0.1934492372,154.7101351898,5,"completed",-4.85718,5.0,1,"C(#CC1=CCC(C2=CCC(NC3=CC(C4=CC(C#CC5=CCC=C5)=CC4)=CC3)=C2)=C1)C1=CCC=C1","C(#CC1=NCC=C1)C1=CCC(C2=CCC(NC3=CC(C4=CC(C#CC5=NCC=C5)=CC4)=CC3)=C2)=C1",{},"[chr5,CH1r5:1]>>[n:1]",-0.2298399152],[0.193359196,172.948757594,5,"completed",-5.07259,6.0,1,"C(#Cc1ccccc1Nc1cc2c(C#Cc3ccccc3)ccc(C#Cc3ccccc3)c2cc1Nc1ccccc1C#Cc1ccccc1)c1ccccc1","C(#Cc1ccccc1Nc1cc2c(C#Cc3ccccc3)c3ccccc3c(C#Cc3ccccc3)c2cc1Nc1ccccc1C#Cc1ccccc1)c1ccccc1",{},"[cH&r6:1][cH&r6:2]>>[c:1]2cccc[c:2]2",-0.1740098093],[0.1930906862,358.262278387,5,"completed",-4.79946,6.0,5,"C(#Cc1ccc(C#Cc2ccoc2)cc1)C1=C(NC2=C(C#Cc3ccc(C#Cc4ccoc4)cc3)CC=C2)C=CC1","C(#Cc1ccoc1)c1ccc(C#Cc2[nH]ccc2Nc2cc[nH]c2C#Cc2ccc(C#Cc3ccoc3)cc2)cc1",{},"[#6H2r5:1]>>[NH:1]",-0.4154645147],[0.1930718626,175.1740724139,5,"completed",-5.33475,8.0,1,"C(#Cc1cc[nH]c1)c1ccc(C#Cc2c(Nc3ccccc3)cccc2Nc2cccc(Nc3ccccc3)c2C#Cc2ccc(C#Cc3cc[nH]c3)cc2)cc1","O=c1cccc(Nc2cccc(Nc3cccc(Nc4cccc(=O)o4)c3C#Cc3ccc(C#Cc4cc[nH]c4)cc3)c2C#Cc2ccc(C#Cc3cc[nH]c3)cc2)o1",{},"[c:1]1[c:2][ch:3][ch:4][c:5][c:6]1>>[c:1]1[c:2][o:3][c:4](=O)[c:5][c:6]1",-0.24018464],[0.1930482397,127.117735974,5,"completed",-5.06567,8.0,1,"C(#CC1=CCC=C1C#Cc1occ2ccccc12)C1=CCC(c2cccc(Nc3cccc(C4=CC(C#CC5=CCC=C5C#Cc5occ6ccccc56)=CC4)c3)c2)=C1","C(#CC1=C(C#Cc2occ3ccccc23)SCS1)C1=CCC(c2cccc(Nc3cccc(C4=CC(C#CC5=C(C#Cc6occ7ccccc67)SCS5)=CC4)c3)c2)=C1",{},"[CH,ch:0]1=[C,c:1][C,c:2]=[CH,ch:3][*:4]1>>[S:0]1[*:1]=,:[*:2][S:3][*:4]1",-0.129369269],[0.1928708709,89.2578267085,5,"completed",-4.94726,5.0,1,"C(#Cc1[nH]cc2c(Nc3cc(-c4ccccc4)cc4c(C#Cc5cccnc5)[nH]cc34)cc(-c3ccccc3)cc12)c1cccnc1","C(#Cc1cccc(-c2cc(Nc3cc(-c4cccc(C#Cc5ccccc5)c4)cc4c(C#Cc5cccnc5)[nH]cc34)c3c[nH]c(C#Cc4cccnc4)c3c2)c1)c1ccccc1",{},"[ch&r6,CH1&r5:1]>>[*:1](-C#C-c1ccccc1)",-0.1392782049],[0.1918282055,145.1801089861,5,"completed",-5.24044,6.0,1,"C(#Cc1cccc(C=CC2=C(C=Cc3cc[nH]c3)C=CC2=C2C=CC=C2)c1)C1=CC=C(C#Cc2cccc(C=CC3=C(C=Cc4cc[nH]c4)C=CC3=C3C=CC=C3)c2)C1","C(#Cc1ccc(C#Cc2cccc(C=CC3=C(C=Cc4cc[nH]c4)C=CC3=C3C=CC=C3)c2)s1)c1cccc(C=CC2=C(C=Cc3cc[nH]c3)C=CC2=C2C=CC=C2)c1",{},"[#6H2r5:1]>>[S:1]",-0.1753331883],[0.1916483548,105.2273382957,5,"completed",-4.84584,5.0,1,"C(#CC1=CCC(C2=CCC(NC3=CC(C4=CC(C#CC5=CCC=C5)=CC4)=CC3)=C2)=C1)C1=CCC=C1","C(#CC1=COCO1)C1=CCC(C2=CCC(NC3=CC(C4=CC(C#CC5=COCO5)=CC4)=CC3)=C2)=C1",{},"[CH,ch:0]1=[C,c:1][C,c:2]=[CH,ch:3][*:4]1>>[O:0]1[*:1]=,:[*:2][O:3][*:4]1",-0.206701409],[0.1915834643,108.4757529898,5,"completed",-5.39839,6.0,1,"C(#Cc1cscc1C#CC1=c2ccccc2=CC1)C1=CCC(c2cccc(Nc3cccc(C4=CC(C#Cc5cscc5C#CC5=c6ccccc6=CC5)=CC4)c3)c2)=C1","C(#Cc1cscc1C#Cc1scc2ccccc12)C1=CCC(c2cccc(Nc3cccc(C4=CC(C#Cc5cscc5C#Cc5scc6ccccc56)=CC4)c3)c2)=C1",{},"[#6H2r5:1]>>[S:1]",-0.2353612524],[0.19141825,170.4203394038,5,"completed",-5.26306,6.0,1,"C(#Cc1ccc(C#Cc2c(Nc3ccccc3)cccc2Nc2cccc(Nc3ccccc3)c2C#Cc2ccc(C#CC3=CCC=C3)cc2)cc1)C1=CCC=C1","C(#Cc1ccc(C#Cc2c(Nc3ccccc3)cccc2Nc2cccc(Nc3ccccc3)c2C#Cc2ccc(C#Cc3ccccc3)cc2)cc1)c1ccccc1",{},"[CH2:0]1[c,C:1]-,=,:[c,C:2]-,=,:[c,C:3]-,=,:[c,C:4]1>>[ch:0]1c[c:1][c:2][c:3][c:4]1",-0.2051133546],[0.1909534939,107.2173719876,5,"completed",-5.4075,6.0,1,"C(#Cc1ccc(C#CC2=C(NC3=C(C#Cc4ccc(C#CC5=NSCS5)cc4)C(=C4C=CC=C4)C=C3)C=CC2=C2C=CC=C2)cc1)C1=NSCS1","C(#Cc1ccc(C#CC2=C(NC3=C(C#Cc4ccc(C#CC5=NSC(=C6C=CC=C6)S5)cc4)C(=C4C=CC=C4)C=C3)C=CC2=C2C=CC=C2)cc1)C1=NSC(=C2C=CC=C2)S1",{},"[r5:1][CH2r5:2][r5:3]>>[r5:1][C:2](=C1cccc1)[r5:3]",-0.2404747957],[0.1909261223,107.9670984909,5,"completed",-4.7839,6.0,1,"c1ccc(-c2c3ccccc3cc3c(Nc4cccc5c(-c6ccccc6)c6ccccc6cc45)cccc23)cc1","C(#Cc1c2ccccc2c(-c2ccccc2)c2cccc(Nc3cccc4c(-c5ccccc5)c5ccccc5c(C#Cc5ccccc5)c34)c12)c1ccccc1",{},"[ch&r6,CH1&r5:1]>>[*:1](-C#C-c1ccccc1)",-0.246205823],[0.1907537075,108.4140210005,5,"completed",-4.93772,10.0,4,"C(#CC1=C(C#Cc2cccc(C3=CCC(NC4=CC(c5cccc(C#CC6=C(C#CC7=CC=CC7)C=CC6)c5)=CC4)=C3)c2)CC=C1)C1=CC=CC1","C(#CC1=C(C#Cc2cccc(C3=CCC(NC4=CC(c5cccc(C#CC6=C(C#CC7=CC=CC7)C=CC6=C6C=CC=C6)c5)=CC4)=C3)c2)C(=C2C=CC=C2)C=C1)C1=CC=CC1",{},"[r5:1][CH2r5:2][r5:3]>>[r5:1][C:2](=C1cccc1)[r5:3]",-0.1570275491],[0.1907175309,95.9938867018,5,"completed",-5.38761,5.0,1,"C(#Cc1cc(C2=CC=CC2=C2C=CC=C2)c2ccccc2c1)c1ccc(Nc2ccc(C#Cc3cc(C4=CC=CC4=C4C=CC=C4)c4ccccc4c3)cc2)cc1","C(#Cc1cc(C2=CC=CC2=C2C=CC=C2)c2cccc3c2c1C=C3)c1ccc(Nc2ccc(C#Cc3cc(C4=CC=CC4=C4C=CC=C4)c4cccc5c4c3C=C5)cc2)cc1",{},"[ch:1]2[c:3][c:4][c:5][c:6]3[c:7][c:8][c:9][ch:2][c:10]23>>C1=C[c:1]2[c:3][c:4][c:5][c:6]3[c:7][c:8][c:9][c:2]1[c:10]23",-0.2230412231],[0.1907065626,94.4363925955,5,"completed",-4.95364,5.0,1,"C(#Cc1[nH]cc2c(Nc3cc(C=CC4=CCC=C4)cc4c(C#Cc5cccnc5)[nH]cc34)cc(C=CC3=CCC=C3)cc12)c1cccnc1","C(#Cc1[nH]cc2c(Nc3cc(C=CC4=CC(=C5C=CC=C5)C=C4)cc4c(C#Cc5cccnc5)[nH]cc34)cc(C=CC3=CC(=C4C=CC=C4)C=C3)cc12)c1cccnc1",{},"[r5:1][CH2r5:2][r5:3]>>[r5:1][C:2](=C1cccc1)[r5:3]",-0.1393364437],[0.1905107193,223.3231993159,5,"completed",-5.43536,10.0,1,"C(#Cc1cc2sccc2cc1Nc1cccc(Nc2cc3ccsc3cc2C#CC2=CONO2)c1C1=CCC=C1)C1=CONO1","C(#Cc1c(Nc2cccc(Nc3cc4ccsc4c(C#Cc4ccccc4)c3C#CC3=CONO3)c2C2=CCC=C2)cc2ccsc2c1C#Cc1ccccc1)C1=CONO1",{},"[ch&r6,CH1&r5:1]>>[*:1](-C#C-c1ccccc1)",-0.3240088777],[0.1902150619,94.3162896001,5,"completed",-5.45791,6.0,4,"C(#CC1=C(c2ccccc2)CC=C1)C1=CCC(c2cccc(Nc3cccc(C4=CC(C#CC5=C(c6ccccc6)CC=C5)=CC4)c3)c2)=C1","C(#CC1=C(c2ccccc2)C(=C2C=CC=C2)C=C1)C1=CCC(c2cccc(Nc3cccc(C4=CC(C#CC5=C(c6ccccc6)C(=C6C=CC=C6)C=C5)=CC4)c3)c2)=C1",{},"[r5:1][CH2r5:2][r5:3]>>[r5:1][C:2](=C1cccc1)[r5:3]",-0.2677019814],[0.1902036285,109.7544941003,5,"completed",-5.36648,7.0,1,"C(#Cc1ccc(Nc2cccs2)c(C#Cc2cccc3c(C#Cc4cc(C#Cc5ccccc5)ccc4Nc4cccs4)cccc23)c1)c1ccccc1","C(#Cc1cccc2ccccc12)c1ccc(Nc2cccs2)c(C#Cc2cccc3c(C#Cc4cc(C#Cc5cccc6ccccc56)ccc4Nc4cccs4)cccc23)c1",{},"[cH&r6:1][cH&r6:2]>>[c:1]2cccc[c:2]2",-0.2164294995],[0.1890385631,104.4243285141,5,"completed",-4.99983,6.0,1,"C(#Cc1ccc(C#Cc2cccs2)c2c(C#Cc3cccs3)ccc(C#CC3=CC(=C4C=CC=C4)C=C3)c12)C1=CC(=C2C=CC=C2)C=C1","C(#Cc1c2ccccc2c(C#Cc2cccs2)c2c(C#Cc3cccs3)c3ccccc3c(C#CC3=CC(=C4C=CC=C4)C=C3)c12)C1=CC(=C2C=CC=C2)C=C1",{},"[cH&r6:1][cH&r6:2]>>[c:1]2cccc[c:2]2",-0.125782012],[0.1888430211,143.6634529964,5,"completed",-5.29096,6.0,1,"C(#Cc1cccc(C=CC2=C(C=CC3=CSCS3)C=CC2=C2C=CC=C2)c1)C1=CC=C(C#Cc2cccc(C=CC3=C(C=CC4=CSCS4)C=CC3=C3C=CC=C3)c2)C1","C(#Cc1ccc(C#Cc2cccc(C=CC3=C(C=CC4=CSCS4)C=CC3=C3C=CC=C3)c2)[nH]1)c1cccc(C=CC2=C(C=CC3=CSCS3)C=CC2=C2C=CC=C2)c1",{},"[#6H2r5:1]>>[NH:1]",-0.1962330026],[0.1888422187,281.0955005116,5,"completed",-5.18952,9.0,1,"C(#Cc1ccc2ccccc2c1-c1ccco1)c1ccccc1Nc1ccccc1C#Cc1ccc2ccccc2c1-c1ccco1","C(#Cc1cc2ccccc2c(-c2ccco2)c1C#Cc1ccccc1Nc1ccccc1C#Cc1c(C#Cc2ccccc2)cc2ccccc2c1-c1ccco1)c1ccccc1",{},"[ch&r6,CH1&r5:1]>>[*:1](-C#C-c1ccccc1)",-0.2879955856],[0.1888226467,51.8493193085,5,"completed",-5.3733,5.0,1,"C(#CC1=CCC=C1c1ccccc1)C1=CCC(c2cccc(Nc3cccc(C4=CC(C#CC5=CCC=C5c5ccccc5)=CC4)c3)c2)=C1","C(#CC1=CCC=C1C1=CC=CC1)C1=CCC(c2cccc(Nc3cccc(C4=CC(C#CC5=CCC=C5C5=CC=CC5)=CC4)c3)c2)=C1",{},"[c:0]1[ch:1][ch][c:3][c!r5:4][c!r5:5]1>>[c:0]1[CH2:1][c:3][c:4][c:5]1",-0.1982116748],[0.1887515013,69.1719866008,5,"completed",-5.36591,6.0,1,"C(#Cc1ccc(C#Cc2cccc(Nc3cccc(Nc4cccc(C#Cc5ccc(C#CC6=CC=CC6)cc5)c4)c3C3=CC=CC3)c2)cc1)C1=CC=CC1","C(#Cc1ccc(C#Cc2cccc(Nc3cccc(Nc4cccc(C#Cc5ccc(C#CC6=CC=CC6)cc5)c4)c3-c3ccco3)c2)cc1)C1=CC=CC1",{},"[#6H2r5:1]>>[O:1]",-0.1985742846],[0.1886466895,188.1048118084,5,"completed",-5.16023,6.0,1,"C(#Cc1cccc(C=CC2=C(C=Cc3cc[nH]c3)C=CC2=C2C=CC=C2)c1)C1=CC=C(C#Cc2cccc(C=CC3=C(C=Cc4cc[nH]c4)C=CC3=C3C=CC=C3)c2)C1","C(#Cc1ccc(C#Cc2cccc(C=CC3=C(C=Cc4cc[nH]c4)C=CC3=C3C=CC=C3)c2)o1)c1cccc(C=CC2=C(C=Cc3cc[nH]c3)C=CC2=C2C=CC=C2)c1",{},"[#6H2r5:1]>>[O:1]",-0.1927718085],[0.1885848118,192.292636988,5,"completed",-5.48229,8.0,1,"C(#Cc1cc(-c2cccc(Nc3cccc(-c4cc(C#CC5=CSNS5)c5c(c4C#Cc4ccccc4)C=CC5)c3)c2)c(C#Cc2ccccc2)c2c1CC=C2)C1=CSNS1","C(#Cc1cc(-c2cccc(Nc3cccc(-c4cc(C#CC5=CSNS5)c5sccc5c4C#Cc4ccccc4)c3)c2)c(C#Cc2ccccc2)c2ccsc12)C1=CSNS1",{},"[#6H2r5:1]>>[S:1]",-0.3295266664],[0.1884093206,157.4750626169,5,"completed",-4.95226,5.0,1,"C(=Cc1cccc(N(c2ccccc2)c2cccc(C=Cc3cc[nH]c3)c2)c1)c1cc[nH]c1","C1=CC(N(c2cccc(C=Cc3cc[nH]c3)c2)c2cccc(C=Cc3cc[nH]c3)c2)=CC1",{},"[c:0]1[ch:1][ch][c:3][c!r5:4][c!r5:5]1>>[c:0]1[CH2:1][c:3][c:4][c:5]1",-0.1883976594],[0.1881815517,148.0559769552,5,"completed",-4.61706,7.0,1,"C(#Cc1ccc(C#CC2=C(NC3=C(C#Cc4ccc(C#CC5=NSCS5)cc4)C(=C4C=CC=C4)C=C3)C=CC2=C2C=CC=C2)cc1)C1=NSCS1","C(#Cc1ccc(C#CC2=C(NC3=C(C#Cc4ccc(C#CC5=NSCS5)cc4)C(=C4SC=CS4)C=C3)C=CC2=C2SC=CS2)cc1)C1=NSCS1",{},"[CH,ch:0]1=[C,c:1][C,c:2]=[CH,ch:3][*:4]1>>[S:0]1[*:1]=,:[*:2][S:3][*:4]1",-0.3690579679],[0.1881016031,81.6693303059,5,"completed",-5.24954,6.0,1,"C(#CC1=C(C#Cc2ccccc2)CC=C1)C1=CCC(c2cccc(Nc3cccc(C4=CC(C#CC5=C(C#Cc6ccccc6)CC=C5)=CC4)c3)c2)=C1","C(#Cc1cc[nH]c1C#Cc1ccccc1)C1=CCC(c2cccc(Nc3cccc(C4=CC(C#Cc5cc[nH]c5C#Cc5ccccc5)=CC4)c3)c2)=C1",{},"[#6H2r5:1]>>[NH:1]",-0.1327680805],[0.1873872366,569.2960787273,5,"completed",-5.28144,6.0,1,"C(#Cc1cc(-c2cccc(Nc3cccc(-c4cc(C#CC5=COSO5)c5[nH]ccc5c4)c3)c2)cc2cc[nH]c12)C1=COSO1","C(#Cc1cc(-c2cc(C#Cc3ccccc3)cc(Nc3cc(C#Cc4ccccc4)cc(-c4cc(C#CC5=COSO5)c5[nH]ccc5c4)c3)c2)cc2cc[nH]c12)C1=COSO1",{},"[ch&r6,CH1&r5:1]>>[*:1](-C#C-c1ccccc1)",-0.5832915714],[0.1873459479,79.9452631909,5,"completed",-5.21935,5.0,4,"C(#Cc1cccc(C2=CC=C(c3ccccc3)C2)c1)c1ccc(Nc2ccc(C#Cc3cccc(C4=CC=C(c5ccccc5)C4)c3)cc2)cc1","C(#Cc1cccc(C2=CC=C(C3=CCC=C3)C2)c1)c1ccc(Nc2ccc(C#Cc3cccc(C4=CC=C(C5=CCC=C5)C4)c3)cc2)cc1",{},"[c:0]1[ch:1][ch][c:3][c!r5:4][c!r5:5]1>>[c:0]1[CH2:1][c:3][c:4][c:5]1",-0.1156330927],[0.1872865242,124.9543427839,5,"completed",-5.16801,5.0,1,"C(#Cc1ccc(Nc2ccc(C#CC3=CCC(C4=CC=C(c5ccccc5)C4=C4C=CC=C4)=C3)cc2)cc1)C1=CCC(C2=CC=C(c3ccccc3)C2=C2C=CC=C2)=C1","C(#Cc1ccc(Nc2ccc(C#CC3=CCC(C4=CC=CC4=C4C=CC=C4)=C3)cc2)cc1)C1=CCC(C2=CC=CC2=C2C=CC=C2)=C1",{},"[c&r6,C&r5:1](-[c]1[ch]ccc[ch]1)>>[*:1]",-0.1337161704],[0.187245139,114.6209723665,5,"completed",-5.2079,6.0,1,"C(#Cc1ccc(-c2ccccc2)cc1Nc1cccc(Nc2cc(-c3ccccc3)ccc2C#Cc2ccsc2)c1-c1ccccc1)c1ccsc1","C(#Cc1c(Nc2cccc(Nc3cc(-c4ccccc4)c4ccccc4c3C#Cc3ccsc3)c2-c2ccccc2)cc(-c2ccccc2)c2ccccc12)c1ccsc1",{},"[cH&r6:1][cH&r6:2]>>[c:1]2cccc[c:2]2",-0.1372688902],[0.1871311831,628.4326720051,5,"completed",-5.0116,8.0,1,"C(#Cc1cccc(C=CC2=C(C=CC3=CSCS3)C=CC2=C2C=CC=C2)c1)C1=CC=C(C#Cc2cccc(C=CC3=C(C=CC4=CSCS4)C=CC3=C3C=CC=C3)c2)C1","C(#Cc1cccc(C=CC2=C(C=CC3=CSOS3)C=CC2=C2C=CC=C2)c1)C1=CC=C(C#Cc2cccc(C=CC3=C(C=CC4=CSOS4)C=CC3=C3C=CC=C3)c2)C1",{},"[#6H2r5:1]>>[O:1]",-0.6314718977],[0.1866397205,390.0449540088,5,"completed",-4.88542,6.0,1,"C1=CCC(N(c2cccc(C=Cc3cc[nH]c3)c2)c2cccc(C=Cc3cc[nH]c3)c2)=C1","C(=Cc1cccc(N(c2cccc(C=Cc3cc[nH]c3)c2)c2ccc[nH]2)c1)c1cc[nH]c1",{},"[#6H2r5:1]>>[NH:1]",-0.4179675927],[0.1866116237,112.0668200019,5,"completed",-4.67302,5.0,1,"C(#CC1=CCC(C2=CCC(NC3=CC(C4=CC(C#CC5=CCC=C5)=CC4)=CC3)=C2)=C1)C1=CCC=C1","C(#Cc1cc[nH]c1)C1=CCC(C2=CCC(NC3=CC(C4=CC(C#Cc5cc[nH]c5)=CC4)=CC3)=C2)=C1",{},"[#6H2r5:1]>>[NH:1]",-0.3192049704],[0.1865371029,218.2070046983,5,"completed",-5.14007,6.0,1,"C(#Cc1cc[nH]c1)c1ccc(C#Cc2c(Nc3ccccc3)cccc2Nc2cccc(Nc3ccccc3)c2C#Cc2ccc(C#Cc3cc[nH]c3)cc2)cc1","C(#Cc1cc[nH]c1)c1ccc(C#Cc2c(Nc3cccnc3)cccc2Nc2cccc(Nc3cccnc3)c2C#Cc2ccc(C#Cc3cc[nH]c3)cc2)cc1",{},"[ch&r6:0]>>[nr6:0]",-0.2200023711],[0.1863937192,247.6537927869,5,"completed",-5.47263,8.0,1,"C(#Cc1cc2sccc2cc1Nc1cccc(Nc2cc3ccsc3cc2C#CC2=COCO2)c1C1=CCC=C1)C1=COCO1","C(#Cc1cc2sccc2cc1Nc1cccc(Nc2cc3ccsc3cc2C#CC2=COOO2)c1C1=CCC=C1)C1=COOO1",{},"[#6H2r5:1]>>[O:1]",-0.3596810092],[0.1860069178,81.6291654919,5,"completed",-5.30205,6.0,1,"C(#Cc1cccc(-c2ccccc2C#Cc2ccc[nH]2)c1)c1ccc(Nc2ccc(C#Cc3cccc(-c4ccccc4C#Cc4ccc[nH]4)c3)cc2)cc1","C(#Cc1ccc[nH]1)C1=CCC=C1c1cccc(C#Cc2ccc(Nc3ccc(C#Cc4cccc(C5=CCC=C5C#Cc5ccc[nH]5)c4)cc3)cc2)c1",{},"[c:0]1[ch:1][ch][c:3][c!r5:4][c!r5:5]1>>[c:0]1[CH2:1][c:3][c:4][c:5]1",-0.1633008876],[0.1859125241,164.148675598,5,"completed",-5.07784,6.0,1,"C(#Cc1ccc(C#Cc2cc[nH]c2)cc1)C1=C(NC2=C(C#Cc3ccc(C#Cc4cc[nH]c4)cc3)C(=C3C=CC=C3)C=C2)C=CC1=C1C=CC=C1","C(#Cc1ccc(C#Cc2cn[nH]c2)cc1)C1=C(NC2=C(C#Cc3ccc(C#Cc4cn[nH]c4)cc3)C(=C3C=CC=C3)C=C2)C=CC1=C1C=CC=C1",{},"[chr5,CH1r5:1]>>[n:1]",-0.1648799862],[0.1858179,119.9197850074,5,"completed",-5.19708,6.0,1,"C(#Cc1cccc(C=CC2=C(C=CC3=CSCS3)C=CC2=C2C=CC=C2)c1)C1=CC=C(C#Cc2cccc(C=CC3=C(C=CC4=CSCS4)C=CC3=C3C=CC=C3)c2)C1","C(#Cc1ccc(C#Cc2cccc(C=CC3=C(C=CC4=CSCS4)C=CC3=C3C=CC=C3)c2)s1)c1cccc(C=CC2=C(C=CC3=CSCS3)C=CC2=C2C=CC=C2)c1",{},"[#6H2r5:1]>>[S:1]",-0.1378360358],[0.1855337735,163.7977688952,5,"completed",-5.10487,7.0,1,"C(#Cc1cccc(C=CC2=C(C=Cc3cc[nH]c3)C=CC2=C2C=CC=C2)c1)C1=CC=C(C#Cc2cccc(C=CC3=C(C=Cc4cc[nH]c4)C=CC3=C3C=CC=C3)c2)C1","C(#Cc1ccc(C#Cc2cccc(C=CC3=C(C=Cc4cc[nH]c4)C=CC3=C3C=CC=C3)c2)[nH]1)c1cccc(C=CC2=C(C=Cc3cc[nH]c3)C=CC2=C2C=CC=C2)c1",{},"[#6H2r5:1]>>[NH:1]",-0.1638332395],[0.1852679097,98.8522530824,5,"completed",-5.36173,7.0,1,"C(#CC1=CCC=C1c1ccccc1)C1=CCC(c2cccc(Nc3cccc(C4=CC(C#CC5=CCC=C5c5ccccc5)=CC4)c3)c2)=C1","C(#CC1=CCC=C1c1ccc2ccccc2c1)C1=CCC(c2cccc(Nc3cccc(C4=CC(C#CC5=CCC=C5c5ccc6ccccc6c5)=CC4)c3)c2)=C1",{},"[cH&r6:1][cH&r6:2]>>[c:1]2cccc[c:2]2",-0.208177901],[0.1851604128,164.9535330944,5,"completed",-5.44699,6.0,1,"O=c1cc(N(c2cccc(C=Cc3cc[nH]c3)c2)c2cccc(C=Cc3cc[nH]c3)c2)cco1","O=c1cc(N(c2cccc(C=Cc3cc[nH]c3)c2)c2cccc(C=Cc3cc[nH]c3)c2)cc[nH]1",{},"[o:1]>>[nH:1]",-0.2936097368],[0.1850949538,198.5700963705,5,"completed",-5.05873,7.0,1,"C(#Cc1cc2cccc(Nc3ccc(C#Cc4ccccc4)cc3)c2c2c1c(C#CC1=CCC=C1)cc1cccc(Nc3ccc(C#Cc4ccccc4)cc3)c12)C1=CCC=C1","C(#Cc1ccc(Nc2cccc3cc(C#Cc4ccoc4)c4c(C#Cc5ccoc5)cc5cccc(Nc6ccc(C#Cc7ccccc7)cc6)c5c4c23)cc1)c1ccccc1",{},"[#6H2r5:1]>>[O:1]",-0.2006605529],[0.1850931649,161.6258867143,5,"completed",-4.93469,6.0,1,"C(#Cc1ccc(Nc2ccc(C#CC3=CCC(C4=CC=C(c5ccccc5)C4=C4C=CC=C4)=C3)cc2)cc1)C1=CCC(C2=CC=C(c3ccccc3)C2=C2C=CC=C2)=C1","C(#Cc1c[nH]c(C2=CC=C(c3ccccc3)C2=C2C=CC=C2)c1)c1ccc(Nc2ccc(C#Cc3c[nH]c(C4=CC=C(c5ccccc5)C4=C4C=CC=C4)c3)cc2)cc1",{},"[#6H2r5:1]>>[NH:1]",-0.1987796553],[0.1850591887,190.623564471,5,"completed",-5.0553,8.0,1,"C(#Cc1cc2cccc(Nc3ccc(C#Cc4ccccc4)cc3)c2c2c1c(C#CC1=CCC=C1)cc1cccc(Nc3ccc(C#Cc4ccccc4)cc3)c12)C1=CCC=C1","C(#Cc1ccc(Nc2cccc3cc(C#Cc4ccsc4)c4c(C#Cc5ccsc5)cc5cccc(Nc6ccc(C#Cc7ccccc7)cc6)c5c4c23)cc1)c1ccccc1",{},"[#6H2r5:1]>>[S:1]",-0.1931745517],[0.1848661359,519.3380130222,5,"completed",-5.35636,8.0,1,"C(#Cc1cc2sccc2cc1Nc1cccc(Nc2cc3ccsc3cc2C#CC2=COCO2)c1C1=CSCS1)C1=COCO1","C(#Cc1cc2sccc2cc1Nc1cccc(Nc2cc3ccsc3cc2C#CC2=COSO2)c1C1=CSCS1)C1=COSO1",{},"[#6H2r5:1]>>[S:1]",-0.5494679172],[0.1846754931,83.2645510091,5,"completed",-5.4007,6.0,1,"O=c1cc(C#Cc2ccc(C#CC3=CC=CC3)cc2)oc(Nc2cccc(Nc3cc(=O)cc(C#Cc4ccc(C#CC5=CC=CC5)cc4)o3)c2C2=CC=CC2)c1","C(#Cc1ccc(C#Cc2cccc(Nc3cccc(Nc4cccc(C#Cc5ccc(C#CC6=CC=CC6)cc5)c4)c3C3=CC=CC3)c2)cc1)C1=CC=CC1",{},"[o:1][c:2][c:3][c:4](=O)>>[ch:1][c:2][c:3][ch:4]",-0.2263603887],[0.1846370711,271.2577669881,5,"completed",-5.01077,6.0,1,"C(#Cc1ccc(Nc2ccc(C#CC3=CCC(C4=CC=C(c5ccccc5)C4=C4C=CC=C4)=C3)cc2)cc1)C1=CCC(C2=CC=C(c3ccccc3)C2=C2C=CC=C2)=C1","C(#Cc1ccc(Nc2ccc(C#CC3=CCC(C4=CC=C(c5ccccc5)C4=C4SC=CS4)=C3)cc2)cc1)C1=CCC(C2=CC=C(c3ccccc3)C2=C2SC=CS2)=C1",{},"[CH,ch:0]1=[C,c:1][C,c:2]=[CH,ch:3][*:4]1>>[S:0]1[*:1]=,:[*:2][S:3][*:4]1",-0.2783561615],[0.1844396941,164.246065804,5,"completed",-5.45873,6.0,1,"C(#Cc1ccc(C#CC2=C(NC3=C(C#Cc4ccc(C#CC5=CSNS5)cc4)CC=C3)C=CC2)cc1)C1=CSNS1","C(#Cc1ccc(C#Cc2ccccc2Nc2ccccc2C#Cc2ccc(C#CC3=CSNS3)cc2)cc1)C1=CSNS1",{},"[CH2:0]1[c,C:1]-,=,:[c,C:2]-,=,:[c,C:3]-,=,:[c,C:4]1>>[ch:0]1c[c:1][c:2][c:3][c:4]1",-0.3000558356],[0.1837991899,180.8668584999,5,"completed",-5.28634,7.0,1,"C(#Cc1ccccc1)C1=CC(c2c(Nc3cc4cccc5c4c(c3C3=CCC(C#Cc4ccccc4)=C3)C=C5)cc3cccc4c3c2C=C4)=CC1","C(#Cc1ccccc1)C1=CC(c2c(Nc3cc4cccc5c4c(c3C3=CC(=C4C=CC=C4)C(C#Cc4ccccc4)=C3)C=C5)cc3cccc4c3c2C=C4)=CC1=C1C=CC=C1",{},"[r5:1][CH2r5:2][r5:3]>>[r5:1][C:2](=C1cccc1)[r5:3]",-0.2229952743],[0.1836993338,124.080109701,5,"completed",-5.38484,10.0,1,"C(#Cc1ccc2cc(-c3ccoc3)c(Nc3cc4cc(C#Cc5ccccc5)ccc4cc3-c3ccoc3)cc2c1)c1ccccc1","C(#Cc1ccc2c(C#Cc3ccccc3)c(-c3ccoc3)c(Nc3cc4cc(C#Cc5ccccc5)ccc4c(C#Cc4ccccc4)c3-c3ccoc3)cc2c1)c1ccccc1",{},"[ch&r6,CH1&r5:1]>>[*:1](-C#C-c1ccccc1)",-0.2348434546],[0.2257806735,73.6110264988,6,"completed",-5.30719,7.0,1,"C(#CC1=CCC=C1C#Cc1[nH]cc2ccccc12)C1=CCC(c2cccc(Nc3cccc(C4=CC(C#CC5=CCC=C5C#Cc5[nH]cc6ccccc56)=CC4)c3)c2)=C1","C(#CC1=CCC=C1C#Cc1[nH]cc2ccncc12)C1=CCC(c2cccc(Nc3cccc(C4=CC(C#CC5=CCC=C5C#Cc5[nH]cc6ccncc56)=CC4)c3)c2)=C1",{},"[ch&r6:0]>>[nr6:0]",-0.1626442569],[0.219943824,187.7826188138,6,"completed",-5.23355,9.0,1,"C(#CC1=CCC=C1C#Cc1[nH]cc2ccccc12)C1=CCC(c2cccc(Nc3cccc(C4=CC(C#CC5=CCC=C5C#Cc5[nH]cc6ccccc56)=CC4)c3)c2)=C1","C(#CC1=CCC=C1C#Cc1[nH]cc2cnccc12)C1=CCC(c2cccc(Nc3cccc(C4=CC(C#CC5=CCC=C5C#Cc5[nH]cc6cnccc56)=CC4)c3)c2)=C1",{},"[ch&r6:0]>>[nr6:0]",-0.209765958],[0.2196587456,156.009503713,6,"completed",-5.16443,6.0,1,"C(#CC1=CCC=C1C#Cc1[nH]cc2cnccc12)C1=CCC(c2cccc(Nc3cccc(C4=CC(C#CC5=CCC=C5C#Cc5[nH]cc6cnccc56)=CC4)c3)c2)=C1","C(#CC1=CCC=C1C#Cc1[nH]cc2cnccc12)C1=CCC(c2cncc(Nc3cncc(C4=CC(C#CC5=CCC=C5C#Cc5[nH]cc6cnccc56)=CC4)c3)c2)=C1",{},"[ch&r6:0]>>[nr6:0]",-0.1623978616],[0.218193395,162.3200452887,6,"completed",-5.20414,7.0,1,"C(#CC1=CCC=C1C#Cc1[nH]cc2cnccc12)C1=CCC(c2cccc(Nc3cccc(C4=CC(C#CC5=CCC=C5C#Cc5[nH]cc6cnccc56)=CC4)c3)c2)=C1","C(#Cc1cccc(-c2cccc(Nc3cccc(-c4cccc(C#CC5=CCC=C5C#Cc5[nH]cc6cnccc56)c4)c3)c2)c1)C1=CCC=C1C#Cc1[nH]cc2cnccc12",{},"[CH2:0]1[c,C:1]-,=,:[c,C:2]-,=,:[c,C:3]-,=,:[c,C:4]1>>[ch:0]1c[c:1][c:2][c:3][c:4]1",-0.1779379541],[0.2112656798,343.929710798,6,"completed",-4.87093,9.0,1,"C(#CC1=CCC=C1C#Cc1[nH]cc2ccccc12)C1=CCC(c2cccc(Nc3cccc(C4=CC(C#CC5=CCC=C5C#Cc5[nH]cc6ccccc56)=CC4)c3)c2)=C1","C(#Cc1cccc(-c2cccc(Nc3cccc(-c4cccc(C#CC5=CCC=C5C#Cc5[nH]cc6ccccc56)c4)c3)c2)c1)C1=CCC=C1C#Cc1[nH]cc2ccccc12",{},"[CH2:0]1[c,C:1]-,=,:[c,C:2]-,=,:[c,C:3]-,=,:[c,C:4]1>>[ch:0]1c[c:1][c:2][c:3][c:4]1",-0.3794725916],[0.2085111217,91.8931855995,6,"completed",-4.98506,7.0,1,"C(#CC1=CCC=C1C#Cc1[nH]cc2cnccc12)C1=CCC(c2cccc(Nc3cccc(C4=CC(C#CC5=CCC=C5C#Cc5[nH]cc6cnccc56)=CC4)c3)c2)=C1","C(#CC1=CCC=C1C#Cc1[nH]cc2ccccc12)C1=CCC(c2cccc(Nc3cccc(C4=CC(C#CC5=CCC=C5C#Cc5[nH]cc6ccccc56)=CC4)c3)c2)=C1",{},"[nr6:0]>>[ch&r6:0]",-0.1221386398],[0.2051727729,120.6998131238,6,"completed",-5.15121,6.0,6,"C(#CC1=CCC=C1C1=CC=CC1)C1=CCC(c2cccc(Nc3cccc(C4=CC(C#CC5=CCC=C5C5=CC=CC5)=CC4)c3)c2)=C1","C(#CC1=C(C2=CC=CC2)SCS1)C1=CCC(c2cccc(Nc3cccc(C4=CC(C#CC5=C(C6=CC=CC6)SCS5)=CC4)c3)c2)=C1",{},"[CH,ch:0]1=[C,c:1][C,c:2]=[CH,ch:3][*:4]1>>[S:0]1[*:1]=,:[*:2][S:3][*:4]1",-0.1259104932],[0.2049410621,173.8021411002,6,"completed",-4.81195,6.0,1,"C1=CC(N(C2=CCC(Nc3cccc4ccccc34)=C2)C2=CCC=C2N(C2=CCC=C2)C2=CCC(Nc3cccc4ccccc34)=C2)=CC1","C1=CC(N(C2=CCC=C2)C2=CCC=C2N(C2=CCC=C2)C2=CCC=C2)=CC1",{},"[c&r6,C&r5:1](-[N!R]-c1ccccc1)>>[*:1]",-0.2662026624],[0.2040952268,125.6508244114,6,"completed",-5.08579,8.0,1,"C(#CC1=CCC=C1C#Cc1[nH]cc2cnccc12)C1=CCC(c2cccc(Nc3cccc(C4=CC(C#CC5=CCC=C5C#Cc5[nH]cc6cnccc56)=CC4)c3)c2)=C1","C(#Cc1c[nH]c(-c2cccc(Nc3cccc(-c4cc(C#CC5=CCC=C5C#Cc5[nH]cc6cnccc56)c[nH]4)c3)c2)c1)C1=CCC=C1C#Cc1[nH]cc2cnccc12",{},"[#6H2r5:1]>>[NH:1]",-0.1260439308],[0.2036817495,374.3532696972,6,"completed",-4.97567,6.0,1,"C1=CC(N(C2=CCC=C2N(C2=CCC=C2)c2cc(Nc3ccccc3)c3c(c2)=CCC=3)c2cc(Nc3ccccc3)c3c(c2)=CCC=3)=CC1","C1=CC(N(C2=CCC=C2)c2ccc3c(c2)=CCC=3)=CC1",{},"[c&r6,C&r5:1](-[N!R]-c1ccccc1)>>[*:1]",-0.3843367865],[0.2028099419,114.4984523999,6,"completed",-4.99604,6.0,1,"C(#CC1=CCC=C1C#Cc1[nH]cc2cnccc12)C1=CCC(c2cccc(Nc3cccc(C4=CC(C#CC5=CCC=C5C#Cc5[nH]cc6cnccc56)=CC4)c3)c2)=C1","C(#Cc1c[nH]cc1C#Cc1[nH]cc2cnccc12)C1=CCC(c2cccc(Nc3cccc(C4=CC(C#Cc5c[nH]cc5C#Cc5[nH]cc6cnccc56)=CC4)c3)c2)=C1",{},"[#6H2r5:1]>>[NH:1]",-0.1356674596],[0.2027362284,152.0450827957,6,"completed",-4.93933,7.0,1,"C(#CC1=CCC=C1C#Cc1[nH]cc2ccccc12)C1=CCC(c2cccc(Nc3cccc(C4=CC(C#CC5=CCC=C5C#Cc5[nH]cc6ccccc56)=CC4)c3)c2)=C1","C(#CC1=CCC=C1C#Cc1[nH]cc2ccccc12)C1=CCC(c2cncc(Nc3cncc(C4=CC(C#CC5=CCC=C5C#Cc5[nH]cc6ccccc56)=CC4)c3)c2)=C1",{},"[ch&r6:0]>>[nr6:0]",-0.1891216095],[0.2017870353,103.6742853903,6,"completed",-5.01765,7.0,1,"C(#CC1=CCC=C1C#Cc1[nH]cc2ccccc12)C1=CCC(c2cccc(Nc3cccc(C4=CC(C#CC5=CCC=C5C#Cc5[nH]cc6ccccc56)=CC4)c3)c2)=C1","C(#Cc1c[nH]c(-c2cccc(Nc3cccc(-c4cc(C#CC5=CCC=C5C#Cc5[nH]cc6ccccc56)c[nH]4)c3)c2)c1)C1=CCC=C1C#Cc1[nH]cc2ccccc12",{},"[#6H2r5:1]>>[NH:1]",-0.1186225252],[0.201208974,238.8591782073,6,"completed",-5.17644,8.0,1,"C(#CC1=CCC=C1C#Cc1[nH]cc2cnccc12)C1=CCC(c2cccc(Nc3cccc(C4=CC(C#CC5=CCC=C5C#Cc5[nH]cc6cnccc56)=CC4)c3)c2)=C1","C(#CC1=CCC=C1C#Cc1[nH]cc2cnccc12)C1=CCC(c2cc(Nc3ccnc(C4=CC(C#CC5=CCC=C5C#Cc5[nH]cc6cnccc56)=CC4)c3)ccn2)=C1",{},"[ch&r6:0]>>[nr6:0]",-0.2447791108],[0.2004171332,163.9711209864,6,"completed",-5.18681,7.0,1,"C(#CC1=CCC=C1C#CC1=CC=C(C2=CCC=C2C#Cc2ccccc2)C1)C1=CC=C(C2=CCC=C2C#Cc2ccccc2)C1","C(#CC1=CCC=C1C#CC1=CC=C(C2=CCC=C2C#Cc2ccc(C#Cc3ccccc3)cc2)C1)C1=CC=C(C2=CCC=C2C#Cc2ccc(C#Cc3ccccc3)cc2)C1",{},"[ch&r6,CH1&r5:1]>>[*:1](-C#C-c1ccccc1)",-0.1748689704],[0.1992114956,240.7115616952,6,"completed",-5.0173,8.0,1,"C(#CC1=CCC=C1C#CC1=CC=C(C2=CCC=C2C#Cc2ccc(Nc3ccccc3)cc2)C1)C1=CC=C(C2=CCC=C2C#Cc2ccc(Nc3ccccc3)cc2)C1","C(#CC1=CCC=C1C#CC1=CC=C(C2=CCC=C2C#Cc2ccc(NC3=CCC=C3)cc2)C1)C1=CC=C(C2=CCC=C2C#Cc2ccc(NC3=CCC=C3)cc2)C1",{},"[c:0]1[ch:1][ch][c:3][c!r5:4][c!r5:5]1>>[c:0]1[CH2:1][c:3][c:4][c:5]1",-0.2475748534],[0.19894332,267.8184545948,6,"completed",-5.35295,7.0,1,"C(#CC1=CCC=C1C#Cc1[nH]cc2cnccc12)C1=CCC(c2cccc(Nc3cccc(C4=CC(C#CC5=CCC=C5C#Cc5[nH]cc6cnccc56)=CC4)c3)c2)=C1","C(#CC1=CCN=C1C#Cc1[nH]cc2cnccc12)C1=CCC(c2cccc(Nc3cccc(C4=CC(C#CC5=CCN=C5C#Cc5[nH]cc6cnccc56)=CC4)c3)c2)=C1",{},"[chr5,CH1r5:1]>>[n:1]",-0.3210587779],[0.19894332,151.8166987953,6,"completed",-5.24264,6.0,1,"C(#CC1=CCC=C1C#Cc1[nH]cc2cnccc12)C1=CCC(c2cccc(Nc3cccc(C4=CC(C#CC5=CCC=C5C#Cc5[nH]cc6cnccc56)=CC4)c3)c2)=C1","C(#CC1=NCC=C1C#Cc1[nH]cc2cnccc12)C1=CCC(c2cccc(Nc3cccc(C4=CC(C#CC5=NCC=C5C#Cc5[nH]cc6cnccc56)=CC4)c3)c2)=C1",{},"[chr5,CH1r5:1]>>[n:1]",-0.1817083739],[0.1989387771,133.6233339971,6,"completed",-5.1813,8.0,1,"C(#CC1=CCC=C1C#Cc1[nH]cc2cnccc12)C1=CCC(c2cccc(Nc3cccc(C4=CC(C#CC5=CCC=C5C#Cc5[nH]cc6cnccc56)=CC4)c3)c2)=C1","C(#CC1=C(C#Cc2[nH]cc3cnccc23)SCS1)C1=CCC(c2cccc(Nc3cccc(C4=CC(C#CC5=C(C#Cc6[nH]cc7cnccc67)SCS5)=CC4)c3)c2)=C1",{},"[CH,ch:0]1=[C,c:1][C,c:2]=[CH,ch:3][*:4]1>>[S:0]1[*:1]=,:[*:2][S:3][*:4]1",-0.1452375416],[0.1984595268,289.2326533038,6,"completed",-5.1026,7.0,1,"C(#CC1=CCC=C1C#CC1=c2cccnc2=CC1)C1=CCC(c2cccc(Nc3cccc(C4=CC(C#CC5=CCC=C5C#CC5=c6cccnc6=CC5)=CC4)c3)c2)=C1","C(#CC1=CCC=C1C#Cc1[nH]cc2ncccc12)C1=CCC(c2cccc(Nc3cccc(C4=CC(C#CC5=CCC=C5C#Cc5[nH]cc6ncccc56)=CC4)c3)c2)=C1",{},"[#6H2r5:1]>>[NH:1]",-0.2892383794],[0.1979655,185.8895334299,6,"completed",-5.27413,7.0,1,"C(#CC1=CCC=C1C#Cc1[nH]cc2cnccc12)C1=CCC(c2cccc(Nc3cccc(C4=CC(C#CC5=CCC=C5C#Cc5[nH]cc6cnccc56)=CC4)c3)c2)=C1","C(#Cc1cocc1C#Cc1[nH]cc2cnccc12)C1=CCC(c2cccc(Nc3cccc(C4=CC(C#Cc5cocc5C#Cc5[nH]cc6cnccc56)=CC4)c3)c2)=C1",{},"[#6H2r5:1]>>[O:1]",-0.2222888538],[0.1970064955,124.6630549722,6,"completed",-5.05624,7.0,1,"C(#Cc1cc(Nc2cc(C#Cc3ccccc3)sc2C#Cc2ccc(C#Cc3ccsc3)cc2)c(C#Cc2ccc(C#Cc3ccsc3)cc2)s1)c1ccccc1","C(#Cc1ccsc1)c1ccc(C#Cc2sc(C#Cc3cccc4ccccc34)cc2Nc2cc(C#Cc3cccc4ccccc34)sc2C#Cc2ccc(C#Cc3ccsc3)cc2)cc1",{},"[cH&r6:1][cH&r6:2]>>[c:1]2cccc[c:2]2",-0.1283713235],[0.1956719203,373.8050435059,6,"completed",-4.58808,8.0,1,"C(#CC1=CCC=C1C#Cc1[nH]cc2cnccc12)C1=CCC(c2cccc(Nc3cccc(C4=CC(C#CC5=CCC=C5C#Cc5[nH]cc6cnccc56)=CC4)c3)c2)=C1","C(#CC1=CCC=C1C#Cc1[nH]cc2cnccc12)C1=CCC(C2=CCC(NC3=CC(C4=CC(C#CC5=CCC=C5C#Cc5[nH]cc6cnccc56)=CC4)=CC3)=C2)=C1",{},"[c:0]1[ch:1][ch][c:3][c!r5:4][c!r5:5]1>>[c:0]1[CH2:1][c:3][c:4][c:5]1",-0.5178229745],[0.195326803,117.5812495931,6,"completed",-5.04271,6.0,1,"C(#Cc1cc2[nH]ccc2c2ccccc12)c1ccc(Nc2ccc(C#Cc3cc4[nH]ccc4c4ccccc34)cc2)cc1","C(#Cc1ccc2c(C#Cc3ccc(Nc4ccc(C#Cc5cc6[nH]ccc6c6cc(C#Cc7ccccc7)ccc56)cc4)cc3)cc3[nH]ccc3c2c1)c1ccccc1",{},"[ch&r6,CH1&r5:1]>>[*:1](-C#C-c1ccccc1)",-0.1242320444],[0.1949614448,62.7970445203,6,"completed",-5.04571,6.0,6,"C(#CC1=CSCS1)C1=CCC(C2=CCC(NC3=CC(C4=CC(C#CC5=CSCS5)=CC4)=CC3)=C2)=C1","C(#CC1=CSC(=C2C=CC=C2)S1)C1=CCC(C2=CCC(NC3=CC(C4=CC(C#CC5=CSC(=C6C=CC=C6)S5)=CC4)=CC3)=C2)=C1",{},"[r5:1][CH2r5:2][r5:3]>>[r5:1][C:2](=C1cccc1)[r5:3]",-0.0734009319],[0.1948413319,122.7882609819,6,"completed",-4.9246,9.0,1,"C(#CC1=CCC=C1C#Cc1[nH]cc2ccccc12)C1=CCC(c2cccc(Nc3cccc(C4=CC(C#CC5=CCC=C5C#Cc5[nH]cc6ccccc56)=CC4)c3)c2)=C1","C(#CC1=C(C#Cc2[nH]cc3ccccc23)SCS1)C1=CCC(c2cccc(Nc3cccc(C4=CC(C#CC5=C(C#Cc6[nH]cc7ccccc67)SCS5)=CC4)c3)c2)=C1",{},"[CH,ch:0]1=[C,c:1][C,c:2]=[CH,ch:3][*:4]1>>[S:0]1[*:1]=,:[*:2][S:3][*:4]1",-0.1736429827],[0.1944557262,269.1828053066,6,"completed",-4.96015,8.0,1,"C(#Cc1ccc(C#CC2=C(NC3=C(C#Cc4ccc(C#CC5=CONO5)cc4)CC(c4ccccc4)=C3)C=C(c3ccccc3)C2)cc1)C1=CONO1","C(#Cc1ccc(C#Cc2[nH]c(-c3ccccc3)cc2Nc2cc(-c3ccccc3)[nH]c2C#Cc2ccc(C#CC3=CONO3)cc2)cc1)C1=CONO1",{},"[#6H2r5:1]>>[NH:1]",-0.2864311675],[0.1920538442,127.1452067012,6,"completed",-4.74731,6.0,1,"C(#Cc1cccc(C=CC2=CC=C(C=CC3=CC=CC3)C2)c1)C1=CC=C(C#Cc2cccc(C=CC3=CC=C(C=CC4=CC=CC4)C3)c2)C1","C(#CC1=CC=C(C#CC2=CCC(C=CC3=CC=C(C=CC4=CC=CC4)C3)=C2)C1)C1=CCC(C=CC2=CC=C(C=CC3=CC=CC3)C2)=C1",{},"[c:0]1[ch:1][ch][c:3][c!r5:4][c!r5:5]1>>[c:0]1[CH2:1][c:3][c:4][c:5]1",-0.2776996926],[0.1911812136,92.6358364959,6,"completed",-5.13406,6.0,1,"C(#Cc1ccccc1)C1=CC=C(c2cccc(C#Cc3ccc(Nc4ccc(C#Cc5cccc(C6=CC=C(C#Cc7ccccc7)C6)c5)cc4)cc3)c2)C1","C(#CC1=CC=C(c2cccc(C#Cc3ccc(Nc4ccc(C#Cc5cccc(C6=CC=C(C#CC7=CC=CC7)C6)c5)cc4)cc3)c2)C1)C1=CC=CC1",{},"[c:0]1[ch:1][ch][c:3][c!r5:4][c!r5:5]1>>[c:0]1[CH2:1][c:3][c:4][c:5]1",-0.0956547917],[0.1894348723,114.0558985062,6,"completed",-5.03629,6.0,1,"C(#Cc1cc2[nH]ccc2c2ccccc12)c1ccc(Nc2ccc(C#Cc3cc4[nH]ccc4c4ccccc34)cc2)cc1","C(#Cc1ccc2c(c1)c(C#Cc1ccc(Nc3ccc(C#Cc4cc5[nH]ccc5c5ccc(C#Cc6ccccc6)cc45)cc3)cc1)cc1[nH]ccc12)c1ccccc1",{},"[ch&r6,CH1&r5:1]>>[*:1](-C#C-c1ccccc1)",-0.1224648537],[0.1892439762,91.2715814047,6,"completed",-4.77522,6.0,1,"C(#CC1=CCC=C1C#Cc1[nH]cc2ccccc12)C1=CCC(c2cccc(Nc3cccc(C4=CC(C#CC5=CCC=C5C#Cc5[nH]cc6ccccc56)=CC4)c3)c2)=C1","C(#Cc1c[nH]cc1C#Cc1[nH]cc2ccccc12)C1=CCC(c2cccc(Nc3cccc(C4=CC(C#Cc5c[nH]cc5C#Cc5[nH]cc6ccccc56)=CC4)c3)c2)=C1",{},"[#6H2r5:1]>>[NH:1]",-0.2449830714],[0.1883647455,522.4985919776,6,"completed",-5.42853,11.0,1,"C(#Cc1ccc(C#Cc2ccccc2Nc2ccc(Nc3ccccc3C#Cc3ccc(C#Cc4ccccc4)cc3)c3ccccc23)cc1)c1ccccc1","C(#Cc1ccc(C#Cc2ccccc2Nc2c3ccccc3c(Nc3ccccc3C#Cc3ccc(C#Cc4ccccc4)cc3)c3ccccc23)cc1)c1ccccc1",{},"[cH&r6:1][cH&r6:2]>>[c:1]2cccc[c:2]2",-0.5708690213],[0.1883246042,89.4218452886,6,"completed",-5.57753,6.0,1,"O=c1cccc(C2=C(C#CC3=CCC(c4cc(Nc5cc(C6=CC(C#CC7=C(c8cccc(=O)[nH]8)CC=C7)=CC6)oc(=O)c5)cc(=O)o4)=C3)C=CC2)[nH]1","O=c1cc(Nc2cc(C3=CC(C#CC4=C(c5cccc(=O)[nH]5)CC=C4)=CC3)[nH]c(=O)c2)cc(C2=CC(C#CC3=C(c4cccc(=O)[nH]4)CC=C3)=CC2)[nH]1",{},"[o:1]>>[nH:1]",-0.3460250971],[0.1883223475,621.0407595063,6,"completed",-5.0929,10.0,1,"C(#CC1=CCC=C1C#Cc1[nH]cc2cnccc12)C1=CCC(c2cccc(Nc3cccc(C4=CC(C#CC5=CCC=C5C#Cc5[nH]cc6cnccc56)=CC4)c3)c2)=C1","C(#CC1=CCC=C1C#Cc1[nH]cc2cnccc12)C1=CCC(C2=CC(NC3=CCC(C4=CC(C#CC5=CCC=C5C#Cc5[nH]cc6cnccc56)=CC4)=C3)=CC2)=C1",{},"[c:0]1[ch:1][ch][c:3][c!r5:4][c!r5:5]1>>[c:0]1[CH2:1][c:3][c:4][c:5]1",-0.6210606459],[0.1881344538,82.4020091095,6,"completed",-5.22271,6.0,6,"C(#Cc1cccc(C2=CC=C(C3=CCC=C3)C2)c1)c1ccc(Nc2ccc(C#Cc3cccc(C4=CC=C(C5=CCC=C5)C4)c3)cc2)cc1","C(#Cc1cccc(-c2ccc(C3=CCC=C3)[nH]2)c1)c1ccc(Nc2ccc(C#Cc3cccc(-c4ccc(C5=CCC=C5)[nH]4)c3)cc2)cc1",{},"[#6H2r5:1]>>[NH:1]",-0.1190310284],[0.1876866578,210.3671163932,6,"completed",-5.26054,9.0,1,"C(#CC1=CCC=C1C#Cc1[nH]cc2cnccc12)C1=CCC(c2cccc(Nc3cccc(C4=CC(C#CC5=CCC=C5C#Cc5[nH]cc6cnccc56)=CC4)c3)c2)=C1","C(#CC1=CCC=C1C#Cc1[nH]cc2cncnc12)C1=CCC(c2cccc(Nc3cccc(C4=CC(C#CC5=CCC=C5C#Cc5[nH]cc6cncnc56)=CC4)c3)c2)=C1",{},"[ch&r6:0]>>[nr6:0]",-0.2385018628],[0.1876856107,123.3385590021,6,"completed",-5.29783,8.0,1,"C(#CC1=CCC=C1C#Cc1[nH]cc2ccccc12)C1=CCC(c2cccc(Nc3cccc(C4=CC(C#CC5=CCC=C5C#Cc5[nH]cc6ccccc56)=CC4)c3)c2)=C1","O=c1occc2c(C#CC3=CCC=C3C#CC3=CCC(c4cccc(Nc5cccc(C6=CC(C#CC7=CCC=C7C#Cc7[nH]cc8c(=O)occc78)=CC6)c5)c4)=C3)[nH]cc12",{},"[c:1]1[c:2][ch:3][ch:4][c:5][c:6]1>>[c:1]1[c:2][o:3][c:4](=O)[c:5][c:6]1",-0.1854437583],[0.1876520213,142.3761059123,6,"completed",-5.20902,9.0,1,"C(#CC1=CCC=C1C#Cc1[nH]cc2ccccc12)C1=CCC(c2cccc(Nc3cccc(C4=CC(C#CC5=CCC=C5C#Cc5[nH]cc6ccccc56)=CC4)c3)c2)=C1","C(#CC1=CCC=C1C#Cc1[nH]cc2cccnc12)C1=CCC(c2cccc(Nc3cccc(C4=CC(C#CC5=CCC=C5C#Cc5[nH]cc6cccnc56)=CC4)c3)c2)=C1",{},"[ch&r6:0]>>[nr6:0]",-0.1615387945],[0.1876311602,174.9815819931,6,"completed",-5.01773,7.0,1,"C(#Cc1cccc(C2=CCC(NC3=CC(c4cccc(C#CC5=COCO5)c4)=CC3)=C2)c1)C1=COCO1","C(#Cc1cccc(C2=CCC(NC3=CC(c4cccc(C#CC5=CONO5)c4)=CC3)=C2)c1)C1=CONO1",{},"[#6H2r5:1]>>[NH:1]",-0.1842146763],[0.187295573,298.135687699,6,"completed",-5.11352,11.0,1,"C(#CC1=CCC=C1C#CC1=CC=C(C2=CCC=C2C#Cc2ccccc2)C1)C1=CC=C(C2=CCC=C2C#Cc2ccccc2)C1","C(#CC1=CCC=C1C#CC1=CC=C(C2=CCC=C2C#Cc2cccc(C#Cc3ccccc3)c2)C1)C1=CC=C(C2=CCC=C2C#Cc2cccc(C#Cc3ccccc3)c2)C1",{},"[ch&r6,CH1&r5:1]>>[*:1](-C#C-c1ccccc1)",-0.2982858622],[0.1870907507,274.6553534962,6,"completed",-5.03069,6.0,1,"C(#Cc1ccoc1)C1=CCC(c2c[nH]c(Nc3cc(C4=CC(C#Cc5ccoc5)=CC4)c[nH]3)c2)=C1","C(#Cc1c[nH]c(-c2c[nH]c(Nc3cc(-c4cc(C#Cc5ccoc5)c[nH]4)c[nH]3)c2)c1)c1ccoc1",{},"[#6H2r5:1]>>[NH:1]",-0.2789076236],[0.1869360449,173.5947726993,6,"completed",-4.95369,11.0,1,"C(#CC1=CCC=C1C#Cc1[nH]cc2ccccc12)C1=CCC(c2cccc(Nc3cccc(C4=CC(C#CC5=CCC=C5C#Cc5[nH]cc6ccccc56)=CC4)c3)c2)=C1","C(#Cc1cocc1C#Cc1[nH]cc2ccccc12)C1=CCC(c2cccc(Nc3cccc(C4=CC(C#Cc5cocc5C#Cc5[nH]cc6ccccc56)=CC4)c3)c2)=C1",{},"[#6H2r5:1]>>[O:1]",-0.201554923],[0.1868860144,155.5151556386,6,"completed",-5.10627,7.0,6,"C(#CC1=CCC=C1C1=CCC=C1)C1=CCC(c2cccc(Nc3cccc(C4=CC(C#CC5=CCC=C5C5=CCC=C5)=CC4)c3)c2)=C1","C(#CC1=C(C2=CCC=C2)SCS1)C1=CCC(c2cccc(Nc3cccc(C4=CC(C#CC5=C(C6=CCC=C6)SCS5)=CC4)c3)c2)=C1",{},"[CH,ch:0]1=[C,c:1][C,c:2]=[CH,ch:3][*:4]1>>[S:0]1[*:1]=,:[*:2][S:3][*:4]1",-0.1555770772],[0.1868342347,193.8996415993,6,"completed",-4.74023,6.0,1,"C(#Cc1cccc(C=CC2=CC=CC2)c1C=CC1=CC=CC1)C1=CC=C(C#Cc2cccc(C=CC3=CC=CC3)c2C=CC2=CC=CC2)C1","C(#CC1=CCC(C=CC2=CC=CC2)=C1C=CC1=CC=CC1)C1=CC=C(C#CC2=CCC(C=CC3=CC=CC3)=C2C=CC2=CC=CC2)C1",{},"[c:0]1[ch:1][ch][c:3][c!r5:4][c!r5:5]1>>[c:0]1[CH2:1][c:3][c:4][c:5]1",-0.3178363619],[0.1867803325,161.1789339804,6,"completed",-4.74433,8.0,1,"C(#CC1=CCC=C1C#Cc1[nH]cc2ccccc12)C1=CCC(c2cccc(Nc3cccc(C4=CC(C#CC5=CCC=C5C#Cc5[nH]cc6ccccc56)=CC4)c3)c2)=C1","C(#CC1=CCC=C1C#Cc1[nH]cc2ccccc12)C1=CCC(c2cc(Nc3ccnc(C4=CC(C#CC5=CCC=C5C#Cc5[nH]cc6ccccc56)=CC4)c3)ccn2)=C1",{},"[ch&r6:0]>>[nr6:0]",-0.2965876122],[0.1865470347,134.3444201921,6,"completed",-5.08987,6.0,1,"C(#Cc1cccc(C=CC2=C(C=CC3=NCC=C3)C=CC2)c1)c1ccc(C#Cc2cccc(C=CC3=C(C=CC4=NCC=C4)C=CC3)c2)cc1","C(#Cc1ccc(C#CC2=CCC(C=CC3=C(C=CC4=NCC=C4)C=CC3)=C2)cc1)C1=CCC(C=CC2=C(C=CC3=NCC=C3)C=CC2)=C1",{},"[c:0]1[ch:1][ch][c:3][c!r5:4][c!r5:5]1>>[c:0]1[CH2:1][c:3][c:4][c:5]1",-0.1345314295],[0.1855361171,387.7969987225,6,"completed",-5.26633,10.0,1,"C(#CC1=CCC=C1C#Cc1[nH]cc2ccccc12)C1=CCC(c2cccc(Nc3cccc(C4=CC(C#CC5=CCC=C5C#Cc5[nH]cc6ccccc56)=CC4)c3)c2)=C1","O=c1ccoc2c(C#CC3=CCC=C3C#CC3=CCC(c4cccc(Nc5cccc(C6=CC(C#CC7=CCC=C7C#Cc7[nH]cc8c(=O)ccoc78)=CC6)c5)c4)=C3)[nH]cc12",{},"[ch:1]1[c:2][c:3][ch:4][c:5][c:6]1>>[o:1]1[c:2][c:3][C:4](=O)[c:5][c:6]1",-0.4048983699],[0.1853540688,210.712912507,6,"completed",-4.84749,8.0,1,"C(#Cc1ccc(C#CC2=C(NC3=C(C#Cc4ccc(C#CC5=CONO5)cc4)CC(c4ccccc4)=C3)C=C(c3ccccc3)C2)cc1)C1=CONO1","C(#Cc1ccc(C#CC2=C(NC3=C(C#Cc4ccc(C#CC5=CONO5)cc4)CC(C4=CCC=C4)=C3)C=C(C3=CCC=C3)C2)cc1)C1=CONO1",{},"[c:0]1[ch:1][ch][c:3][c!r5:4][c!r5:5]1>>[c:0]1[CH2:1][c:3][c:4][c:5]1",-0.2750326681],[0.1843889512,244.4526879699,6,"completed",-4.8758,7.0,1,"C(#CC1=CC(=C2SC=CS2)C=C1)C1=CCC(c2cccc(Nc3cccc(C4=CC(C#CC5=CC(=C6SC=CS6)C=C5)=CC4)c3)c2)=C1","C(#CC1=CSC(=C2SC=CS2)S1)C1=CCC(c2cccc(Nc3cccc(C4=CC(C#CC5=CSC(=C6SC=CS6)S5)=CC4)c3)c2)=C1",{},"[CH,ch:0]1=[C,c:1][C,c:2]=[CH,ch:3][*:4]1>>[S:0]1[*:1]=,:[*:2][S:3][*:4]1",-0.2904948885],[0.1843067364,96.7566910113,6,"completed",-4.84866,6.0,6,"C(#CC1=CCC=C1C1=CCC=C1)C1=CCC(c2cccc(Nc3cccc(C4=CC(C#CC5=CCC=C5C5=CCC=C5)=CC4)c3)c2)=C1","C(#CC1=CCC=C1C1=CCC=C1)C1=CCC(C2=CCC(NC3=CC(C4=CC(C#CC5=CCC=C5C5=CCC=C5)=CC4)=CC3)=C2)=C1",{},"[c:0]1[ch:1][ch][c:3][c!r5:4][c!r5:5]1>>[c:0]1[CH2:1][c:3][c:4][c:5]1",-0.2007885383],[0.1842366839,145.1324788795,6,"completed",-5.26065,10.0,1,"C(#Cc1cc2cc3ccc4ccccc4c3cc2cc1Nc1cccc(Nc2cc3cc4c(ccc5ccccc54)cc3cc2C#CC2=COCO2)c1C1=CCC=C1)C1=COCO1","C(#Cc1cc2cc3ccc4ccccc4c3cc2cc1Nc1cccc(Nc2cc3cc4c(ccc5ccccc54)cc3cc2C#CC2=CONO2)c1C1=CCC=C1)C1=CONO1",{},"[#6H2r5:1]>>[NH:1]",-0.1836016434],[0.1842181198,170.8507558214,6,"completed",-5.16747,7.0,1,"C(#Cc1ccc(-c2ccc(C#CC3=CC=C(c4ccccc4)C3)c3ccccc23)c2ccccc12)C1=CC=C(c2ccccc2)C1","C(#Cc1c(C#Cc2ccccc2)cc(-c2cc(C#Cc3ccccc3)c(C#CC3=CC=C(c4ccccc4)C3)c3ccccc23)c2ccccc12)C1=CC=C(c2ccccc2)C1",{},"[ch&r6,CH1&r5:1]>>[*:1](-C#C-c1ccccc1)",-0.1772584531],[0.183936641,174.7434957942,6,"completed",-4.68506,6.0,1,"C1=CC(N(C2=CCC=C2N(C2=CCC=C2)c2cc(Nc3ccccc3)c3c(c2)=CCC=3)c2cc(Nc3ccccc3)c3c(c2)=CCC=3)=CC1","C1=CC(N(C2=CCC=C2N(C2=CCC=C2)c2ccc3c(c2)=CCC=3)c2ccc3c(c2)=CCC=3)=CC1",{},"[c&r6,C&r5:1](-[N!R]-c1ccccc1)>>[*:1]",-0.3389707054],[0.1835712791,103.4612509829,6,"completed",-5.31537,7.0,1,"C(#CC1=CCC=C1C#Cc1[nH]cc2ccccc12)C1=CCC(c2cccc(Nc3cccc(C4=CC(C#CC5=CCC=C5C#Cc5[nH]cc6ccccc56)=CC4)c3)c2)=C1","C(#CC1=CCN=C1C#Cc1[nH]cc2ccccc12)C1=CCC(c2cccc(Nc3cccc(C4=CC(C#CC5=CCN=C5C#Cc5[nH]cc6ccccc56)=CC4)c3)c2)=C1",{},"[chr5,CH1r5:1]>>[n:1]",-0.1828455811],[0.1835712791,58.4815996117,6,"completed",-5.16511,6.0,1,"C(#CC1=CCC=C1C#Cc1[nH]cc2ccccc12)C1=CCC(c2cccc(Nc3cccc(C4=CC(C#CC5=CCC=C5C#Cc5[nH]cc6ccccc56)=CC4)c3)c2)=C1","C(#CC1=NCC=C1C#Cc1[nH]cc2ccccc12)C1=CCC(c2cccc(Nc3cccc(C4=CC(C#CC5=NCC=C5C#Cc5[nH]cc6ccccc56)=CC4)c3)c2)=C1",{},"[chr5,CH1r5:1]>>[n:1]",-0.0741441867],[0.1833203496,107.4179891148,6,"completed",-4.91791,6.0,1,"C(#Cc1ccc(Nc2ccc(C#CC3=CCC(C4=CC=C(C#Cc5ccccc5)C4)=C3)cc2)cc1)C1=CCC(C2=CC=C(C#Cc3ccccc3)C2)=C1","C(#Cc1ccc(Nc2ccc(C#CC3=CCC(C4=CC=C(C#CC5=CC=CC5)C4)=C3)cc2)cc1)C1=CCC(C2=CC=C(C#CC3=CC=CC3)C2)=C1",{},"[c:0]1[ch:1][ch][c:3][c!r5:4][c!r5:5]1>>[c:0]1[CH2:1][c:3][c:4][c:5]1",-0.166689654],[0.1828932346,89.6995282092,6,"completed",-4.91003,6.0,1,"C(#Cc1cccc(C2=CCC(NC3=CC(c4cccc(C#CC5=CC=CC5)c4)=CC3)=C2)c1)C1=CC=CC1","C(#Cc1ccccc1)C1=CCC(C#Cc2cccc(C3=CCC(NC4=CC(c5cccc(C#CC6=CC(C#Cc7ccccc7)=CC6)c5)=CC4)=C3)c2)=C1",{},"[ch&r6,CH1&r5:1]>>[*:1](-C#C-c1ccccc1)",-0.160403927],[0.1828384076,204.7734581865,6,"completed",-5.21177,6.0,1,"C(#CC1=CCC=C1C#Cc1[nH]cc2ccccc12)C1=CCC(c2cccc(Nc3cccc(C4=CC(C#CC5=CCC=C5C#Cc5[nH]cc6ccccc56)=CC4)c3)c2)=C1","O=c1ccc2c(C#CC3=CCC=C3C#CC3=CCC(c4cccc(Nc5cccc(C6=CC(C#CC7=CCC=C7C#Cc7[nH]cc8oc(=O)ccc78)=CC6)c5)c4)=C3)[nH]cc2o1",{},"[c:1]1[c:2][ch:3][ch:4][c:5][c:6]1>>[c:1]1[c:2][o:3][c:4](=O)[c:5][c:6]1",-0.219211109],[0.182632854,228.533484682,6,"completed",-4.6917,6.0,1,"C(#Cc1cccc(C=CC2=CC=CC2)c1C=CC1=CC=CC1)C1=CC=C(C#Cc2cccc(C=CC3=CC=CC3)c2C=CC2=CC=CC2)C1","C(#CC1=C(C=CC2=CC=CC2)C(C=CC2=CC=CC2)=CC1)C1=CC=C(C#CC2=C(C=CC3=CC=CC3)C(C=CC3=CC=CC3)=CC2)C1",{},"[c:0]1[ch:1][ch][c:3][c!r5:4][c!r5:5]1>>[c:0]1[CH2:1][c:3][c:4][c:5]1",-0.3659438614],[0.1826271748,246.4563179965,6,"completed",-5.42463,8.0,1,"C(#Cc1ccc(-c2ccccc2)cc1-c1ccc(Nc2ccc(-c3cc(-c4ccccc4)ccc3C#Cc3ccccc3)cc2)cc1)c1ccccc1","C(#Cc1c(-c2ccc(Nc3ccc(-c4cc(-c5ccccc5)c5ccccc5c4C#Cc4ccccc4)cc3)cc2)cc(-c2ccccc2)c2ccccc12)c1ccccc1",{},"[cH&r6:1][cH&r6:2]>>[c:1]2cccc[c:2]2",-0.3352300535],[0.182390747,208.4300429851,6,"completed",-5.14701,9.0,1,"C(#CC1=CCC=C1C#Cc1[nH]cc2cnccc12)C1=CCC(c2cccc(Nc3cccc(C4=CC(C#CC5=CCC=C5C#Cc5[nH]cc6cnccc56)=CC4)c3)c2)=C1","C(#Cc1csc(-c2cccc(Nc3cccc(-c4cc(C#CC5=CCC=C5C#Cc5[nH]cc6cnccc56)cs4)c3)c2)c1)C1=CCC=C1C#Cc1[nH]cc2cnccc12",{},"[#6H2r5:1]>>[S:1]",-0.2110117377],[0.1821065832,101.4173246076,6,"completed",-5.11702,7.0,1,"C(#Cc1cc2cc(-c3ccccc3)ccc2cc1Nc1cccc(Nc2cc3ccc(-c4ccccc4)cc3cc2C#CC2=CCC=C2)c1C1=CCC=C1)C1=CCC=C1","C(#Cc1cc2cc(C3=CCC=C3)ccc2cc1Nc1cccc(Nc2cc3ccc(C4=CCC=C4)cc3cc2C#CC2=CCC=C2)c1C1=CCC=C1)C1=CCC=C1",{},"[c:0]1[ch:1][ch][c:3][c!r5:4][c!r5:5]1>>[c:0]1[CH2:1][c:3][c:4][c:5]1",-0.1021147253],[0.181928422,154.2639192194,6,"completed",-5.16091,8.0,1,"C(#CC1=CCC=C1C#Cc1[nH]cc2cnccc12)C1=CCC(c2cccc(Nc3cccc(C4=CC(C#CC5=CCC=C5C#Cc5[nH]cc6cnccc56)=CC4)c3)c2)=C1","C(#Cc1coc(-c2cccc(Nc3cccc(-c4cc(C#CC5=CCC=C5C#Cc5[nH]cc6cnccc56)co4)c3)c2)c1)C1=CCC=C1C#Cc1[nH]cc2cnccc12",{},"[#6H2r5:1]>>[O:1]",-0.1600477133],[0.1814129302,77.7388533024,6,"completed",-5.33363,6.0,6,"C(#Cc1cccc(C2=CC=C(C3=CCC=C3)C2)c1)c1ccc(Nc2ccc(C#Cc3cccc(C4=CC=C(C5=CCC=C5)C4)c3)cc2)cc1","C(#Cc1cccc(C2=CC=C(C3=CC(=C4C=CC=C4)C=C3)C2)c1)c1ccc(Nc2ccc(C#Cc3cccc(C4=CC=C(C5=CC(=C6C=CC=C6)C=C5)C4)c3)cc2)cc1",{},"[r5:1][CH2r5:2][r5:3]>>[r5:1][C:2](=C1cccc1)[r5:3]",-0.1810772984],[0.1812555743,130.0378224987,6,"completed",-4.97274,6.0,1,"C(#Cc1cccc(C=CC2=C(C=Cc3ccsc3)C=CC2)c1)c1ccc(C#Cc2cccc(C=CC3=C(C=Cc4ccsc4)C=CC3)c2)cc1","C(#Cc1ccc(C#CC2=CCC(C=CC3=C(C=Cc4ccsc4)C=CC3)=C2)cc1)C1=CCC(C=CC2=C(C=Cc3ccsc3)C=CC2)=C1",{},"[c:0]1[ch:1][ch][c:3][c!r5:4][c!r5:5]1>>[c:0]1[CH2:1][c:3][c:4][c:5]1",-0.1576243573],[0.1811584797,273.1729679799,6,"completed",-4.60996,9.0,1,"C(#CC1=CCC=C1C#Cc1[nH]cc2ccccc12)C1=CCC(c2cccc(Nc3cccc(C4=CC(C#CC5=CCC=C5C#Cc5[nH]cc6ccccc56)=CC4)c3)c2)=C1","O=c1c(Nc2cocc(C3=CC(C#CC4=CCC=C4C#Cc4[nH]cc5ccccc45)=CC3)c2=O)cocc1C1=CC(C#CC2=CCC=C2C#Cc2[nH]cc3ccccc23)=CC1",{},"[ch:1]1[c:2][c:3][ch:4][c:5][c:6]1>>[o:1]1[c:2][c:3][C:4](=O)[c:5][c:6]1",-0.4385107515],[0.1805026241,169.0433076001,6,"completed",-5.03815,8.0,1,"C(#Cc1cc2[nH]ccc2c2ccccc12)c1ccc(Nc2ccc(C#Cc3cc4[nH]ccc4c4ccccc34)cc2)cc1","C(#Cc1c(C#Cc2ccc(Nc3ccc(C#Cc4c(C#Cc5ccccc5)c5[nH]ccc5c5ccccc45)cc3)cc2)c2ccccc2c2cc[nH]c12)c1ccccc1",{},"[ch&r6,CH1&r5:1]>>[*:1](-C#C-c1ccccc1)",-0.1744995612],[0.1803697484,357.5543567131,6,"completed",-4.70397,8.0,1,"C(#CC1=CCC=C1C#Cc1[nH]cc2ccccc12)C1=CCC(c2cccc(Nc3cccc(C4=CC(C#CC5=CCC=C5C#Cc5[nH]cc6ccccc56)=CC4)c3)c2)=C1","C(#CC1=CCC=C1C#Cc1[nH]cc2ccccc12)C1=CCC(c2cccc(Nc3cccc(C4=CC(C#CC5=CCC=C5C#Cc5[nH]cc6ccccc56)=CC4)n3)n2)=C1",{},"[ch&r6:0]>>[nr6:0]",-0.4524340845],[0.1801816516,107.8406102897,6,"completed",-5.09754,6.0,1,"C(#CC1=CC(=C2SC=CS2)C=C1)C1=CCC(c2cccc(Nc3cccc(C4=CC(C#CC5=CC(=C6SC=CS6)C=C5)=CC4)c3)c2)=C1","C(#CC1=CC(=C2SC=CS2)C=C1)C1=CCC(c2cccc(N(c3ccccc3)c3cccc(C4=CC(C#CC5=CC(=C6SC=CS6)C=C5)=CC4)c3)c2)=C1",{},"[r:1][NH!R:2][r:3]>>[r:1][N:2](-c1ccccc1)[r:3]",-0.1078543579],[0.1801736905,147.2805622034,6,"completed",-5.03039,6.0,1,"C1=C(c2ccccc2)c2c(cccc2Nc2cccc3c2C(c2ccccc2)=CC3)C1","C1=CCC(C2=CCc3cccc(Nc4cccc5c4C(C4=CC=CC4)=CC5)c32)=C1",{},"[c:0]1[ch:1][ch][c:3][c!r5:4][c!r5:5]1>>[c:0]1[CH2:1][c:3][c:4][c:5]1",-0.1551318295],[0.1800820737,null,6,"fizzled",null,null,1,"C(#Cc1ccccc1)C1=CC(NC2=C(C#Cc3ccc(C#Cc4ccsc4)cc3)CC(C#Cc3ccccc3)=C2)=C(C#Cc2ccc(C#Cc3ccsc3)cc2)C1","C(#Cc1cc(Nc2cc(C#Cc3ccccc3)[nH]c2C#Cc2ccc(C#Cc3ccsc3)cc2)c(C#Cc2ccc(C#Cc3ccsc3)cc2)[nH]1)c1ccccc1",{},"[#6H2r5:1]>>[NH:1]",null],[0.1800807183,206.0151883925,6,"completed",-5.51936,7.0,1,"C(#Cc1ccc(C#CC2=C(NC3=C(C#Cc4ccc(C#CC5=CONO5)cc4)CC=C3)C=CC2)cc1)C1=CONO1","C(#Cc1ccc(C#Cc2ccccc2Nc2ccccc2C#Cc2ccc(C#CC3=CONO3)cc2)cc1)C1=CONO1",{},"[CH2:0]1[c,C:1]-,=,:[c,C:2]-,=,:[c,C:3]-,=,:[c,C:4]1>>[ch:0]1c[c:1][c:2][c:3][c:4]1",-0.3586293833],[0.1800790166,195.0764584035,6,"completed",-5.41273,7.0,1,"C(#CC1=CCC(c2cc(C=CC3=CONO3)cc(Nc3cc(C=CC4=CONO4)cc(C4=CC(C#CC5=CCC=C5)=CC4)c3)c2)=C1)C1=CCC=C1","C(#CC1=COCO1)C1=CCC(c2cc(C=CC3=CONO3)cc(Nc3cc(C=CC4=CONO4)cc(C4=CC(C#CC5=COCO5)=CC4)c3)c2)=C1",{},"[CH,ch:0]1=[C,c:1][C,c:2]=[CH,ch:3][*:4]1>>[O:0]1[*:1]=,:[*:2][O:3][*:4]1",-0.2932180938],[0.1800394161,74.165235812,6,"completed",-5.39116,7.0,1,"C(#CC1=CC(=C2C=CC=C2)C=C1)C1=CCC(c2cccc(Nc3cccc(C4=CC(C#CC5=CC(=C6C=CC=C6)C=C5)=CC4)c3)c2)=C1","C(#CC1=CC(=C2C=CC=C2)C=C1)C1=CCC(c2cccc(N(c3ccccc3)c3cccc(C4=CC(C#CC5=CC(=C6C=CC=C6)C=C5)=CC4)c3)c2)=C1",{},"[r:1][NH!R:2][r:3]>>[r:1][N:2](-c1ccccc1)[r:3]",-0.2168866375],[0.1800332845,232.96083069,6,"completed",-5.04256,7.0,1,"C(#Cc1ccc2c(c1)c(C#Cc1ccccc1)c(C#Cc1ccccc1)c1cc(C#Cc3ccccc3)ccc12)c1ccccc1","C(#Cc1cc2c(C#Cc3ccccc3)c(C#Cc3ccccc3)c3cc(C#Cc4ccccc4)c(Nc4ccccc4)cc3c2cc1Nc1ccccc1)c1ccccc1",{},"[ch&r6,CH1&r5:1]>>[*:1](-N-c1ccccc1)",-0.2364052282],[0.179963725,116.0488080932,6,"completed",-5.26612,6.0,1,"C(#Cc1cc2c(c3cc(-c4ccccc4)ccc13)C=CC2)c1ccc(Nc2ccc(C#Cc3cc4c(c5cc(-c6ccccc6)ccc35)C=CC4)cc2)cc1","C(#Cc1cc2ccccc2c2cc(-c3ccccc3)ccc12)c1ccc(Nc2ccc(C#Cc3cc4ccccc4c4cc(-c5ccccc5)ccc34)cc2)cc1",{},"[CH2:0]1[c,C:1]-,=,:[c,C:2]-,=,:[c,C:3]-,=,:[c,C:4]1>>[ch:0]1c[c:1][c:2][c:3][c:4]1",-0.1642841883],[0.179863717,144.5730195119,6,"completed",-5.23397,7.0,1,"C(#CC1=CCC=C1C#Cc1[nH]cc2ccccc12)C1=CCC(c2cccc(Nc3cccc(C4=CC(C#CC5=CCC=C5C#Cc5[nH]cc6ccccc56)=CC4)c3)c2)=C1","C(#CC1=CCC=C1C#Cc1[nH]nc2ccccc12)C1=CCC(c2cccc(Nc3cccc(C4=CC(C#CC5=CCC=C5C#Cc5[nH]nc6ccccc56)=CC4)c3)c2)=C1",{},"[chr5,CH1r5:1]>>[n:1]",-0.1723248642],[0.1796696252,150.4751871034,6,"completed",-4.90723,6.0,1,"C1=Cc2c(cc(Nc3cc4c(c5ccccc35)C=CC4)c3ccccc23)C1","C1=Cc2c(cc(Nc3cc4c(c5c3CC=C5)C=CC4)c3c2C=CC3)C1",{},"[c:0]1[ch:1][ch][c:3][c!r5:4][c!r5:5]1>>[c:0]1[CH2:1][c:3][c:4][c:5]1",-0.202117084],[0.1796137293,367.7810766385,6,"completed",-5.17639,10.0,1,"C(#CC1=CCC=C1C#Cc1[nH]cc2ccccc12)C1=CCC(c2cccc(Nc3cccc(C4=CC(C#CC5=CCC=C5C#Cc5[nH]cc6ccccc56)=CC4)c3)c2)=C1","O=c1occc2c[nH]c(C#CC3=CCC=C3C#CC3=CCC(c4cccc(Nc5cccc(C6=CC(C#CC7=CCC=C7C#Cc7[nH]cc8ccoc(=O)c78)=CC6)c5)c4)=C3)c12",{},"[c:1]1[c:2][ch:3][ch:4][c:5][c:6]1>>[c:1]1[c:2][o:3][c:4](=O)[c:5][c:6]1",-0.3716480621],[0.1796083317,172.0641174034,6,"completed",-5.11997,7.0,1,"C(#Cc1ccc2c(c1)c(C#Cc1ccccc1)c(C#Cc1ccccc1)c1cc(C#Cc3ccccc3)ccc12)c1ccccc1","C(#Cc1ccc2c(c1)c(C#Cc1ccccc1Nc1ccccc1)c(C#Cc1ccccc1Nc1ccccc1)c1cc(C#Cc3ccccc3)ccc12)c1ccccc1",{},"[ch&r6,CH1&r5:1]>>[*:1](-N-c1ccccc1)",-0.1726310312],[0.1796083317,116.4172302961,6,"completed",-5.38315,9.0,1,"C(#Cc1ccc2c(c1)c(C#Cc1ccccc1)c(C#Cc1ccccc1)c1cc(C#Cc3ccccc3)ccc12)c1ccccc1","C(#Cc1c(C#Cc2ccccc2)c2cc(C#Cc3ccccc3Nc3ccccc3)ccc2c2ccc(C#Cc3ccccc3Nc3ccccc3)cc12)c1ccccc1",{},"[ch&r6,CH1&r5:1]>>[*:1](-N-c1ccccc1)",-0.2298655989],[0.1795370012,100.6873720034,6,"completed",-5.48231,8.0,1,"C(#CC1=CC(=C2C=CC=C2)C=C1)C1=CCC(c2cc(C=CC3=COCO3)cc(Nc3cc(C=CC4=COCO4)cc(C4=CC(C#CC5=CC(=C6C=CC=C6)C=C5)=CC4)c3)c2)=C1","C(#Cc1c[nH]c(-c2cc(C=CC3=COCO3)cc(Nc3cc(C=CC4=COCO4)cc(-c4cc(C#CC5=CC(=C6C=CC=C6)C=C5)c[nH]4)c3)c2)c1)C1=CC(=C2C=CC=C2)C=C1",{},"[#6H2r5:1]>>[NH:1]",-0.2859314701],[0.1794784556,208.9297002967,6,"completed",-4.95945,7.0,1,"C(#Cc1cccc2c1c(C#Cc1ccc(Nc3ccc(C#Cc4cc5[nH]ccc5c5cccc(C#Cc6ccccc6)c45)cc3)cc1)cc1[nH]ccc12)c1ccccc1","C(#Cc1cc2[nH]ccc2c2cccc(C#Cc3cccnc3)c12)c1ccc(Nc2ccc(C#Cc3cc4[nH]ccc4c4cccc(C#Cc5cccnc5)c34)cc2)cc1",{},"[ch&r6:0]>>[nr6:0]",-0.2309355492],[0.1793288475,136.7438624147,6,"completed",-4.9168,6.0,1,"C(#Cc1cccc(C2=CCC(NC3=CC(c4cccc(C#CC5=CC=CC5)c4)=CC3)=C2)c1)C1=CC=CC1","C(#Cc1ccco1)c1cccc(C2=CCC(NC3=CC(c4cccc(C#Cc5ccco5)c4)=CC3)=C2)c1",{},"[#6H2r5:1]>>[O:1]",-0.187468348],[0.1791511908,86.8155672069,6,"completed",-5.34015,7.0,1,"C(#CC1=CCC=C1c1cc[nH]c1)C1=CCC(c2cc(Nc3cc(C4=CC(C#CC5=CCC=C5c5cc[nH]c5)=CC4)cc(-c4ccccc4)c3)cc(-c3ccccc3)c2)=C1","C(#CC1=CCC=C1c1cc[nH]c1)C1=CCC(c2cc(Nc3cc(C4=CCC=C4)cc(C4=CC(C#CC5=CCC=C5c5cc[nH]c5)=CC4)c3)cc(C3=CCC=C3)c2)=C1",{},"[c:0]1[ch:1][ch][c:3][c!r5:4][c!r5:5]1>>[c:0]1[CH2:1][c:3][c:4][c:5]1",-0.1891989264],[0.1781524383,132.8758790914,6,"completed",-5.3729,10.0,1,"C(#Cc1cc2ccc3c2c(c1)c(C#Cc1cnc[nH]1)c1c(C#Cc2cnc[nH]2)c2cc(C#Cc4cccc(Nc5ccccc5)c4)cc4ccc(c42)c13)c1cccc(Nc2ccccc2)c1","C(#Cc1cc2ccc3c2c(c1)c(C#Cc1cnc[nH]1)c1c(C#Cc2cnc[nH]2)c2cc(C#Cc4cncc(Nc5ccccc5)c4)cc4ccc(c42)c13)c1cncc(Nc2ccccc2)c1",{},"[ch&r6:0]>>[nr6:0]",-0.2326982169],[0.1781452962,175.2608253009,6,"completed",-5.3173,7.0,1,"C(#CC1=CCC(c2cc(C=CC3=CONO3)cc(Nc3cc(C=CC4=CONO4)cc(C4=CC(C#CC5=CCC=C5)=CC4)c3)c2)=C1)C1=CCC=C1","C(#Cc1cc[nH]c1)C1=CCC(c2cc(C=CC3=CONO3)cc(Nc3cc(C=CC4=CONO4)cc(C4=CC(C#Cc5cc[nH]c5)=CC4)c3)c2)=C1",{},"[#6H2r5:1]>>[NH:1]",-0.2320642346],[0.1779582487,140.3281499952,6,"completed",-4.7812,6.0,1,"C1=Cc2c(cc(Nc3cc4c(c5ccccc35)C=CC4)c3ccccc23)C1","C1=Cc2c(cc(Nc3cc4c(c5c3C=CC5)C=CC4)c3c2CC=C3)C1",{},"[c:0]1[ch:1][ch][c:3][c!r5:4][c!r5:5]1>>[c:0]1[CH2:1][c:3][c:4][c:5]1",-0.263614065],[0.1779315999,210.9194954974,6,"completed",-5.60989,7.0,1,"C(#CC1=CCC=C1C#Cc1[nH]cc2ccccc12)C1=CCC(c2cccc(Nc3cccc(C4=CC(C#CC5=CCC=C5C#Cc5[nH]cc6ccccc56)=CC4)c3)c2)=C1","O=c1ccc2c[nH]c(C#CC3=CCC=C3C#CC3=CCC(c4cccc(Nc5cccc(C6=CC(C#CC7=CCC=C7C#Cc7[nH]cc8ccc(=O)oc78)=CC6)c5)c4)=C3)c2o1",{},"[c:1]1[c:2][ch:3][ch:4][c:5][c:6]1>>[c:1]1[c:2][o:3][c:4](=O)[c:5][c:6]1",-0.4145854092],[0.1778271948,122.4992026109,6,"completed",-5.24394,7.0,1,"C(#CC1=CCC=C1C#Cc1[nH]cc2cnccc12)C1=CCC(c2cccc(Nc3cccc(C4=CC(C#CC5=CCC=C5C#Cc5[nH]cc6cnccc56)=CC4)c3)c2)=C1","C(#Cc1cscc1C#Cc1[nH]cc2cnccc12)C1=CCC(c2cccc(Nc3cccc(C4=CC(C#Cc5cscc5C#Cc5[nH]cc6cnccc56)=CC4)c3)c2)=C1",{},"[#6H2r5:1]>>[S:1]",-0.1586134585],[0.177739923,102.7670351905,6,"completed",-4.92654,6.0,5,"C(#Cc1[nH]cc2c(Nc3cccc4c(C#Cc5cccnc5)[nH]cc34)cccc12)c1cccnc1","C(#Cc1cncc(C#Cc2[nH]cc3c(Nc4cccc5c(C#Cc6cncc(C#Cc7ccccc7)c6)[nH]cc45)cccc23)c1)c1ccccc1",{},"[ch&r6,CH1&r5:1]>>[*:1](-C#C-c1ccccc1)",-0.1590734598],[0.1775320865,130.9918646002,6,"completed",-5.10039,7.0,1,"C(#CC1=CCC=C1C#Cc1[nH]cc2ccccc12)C1=CCC(c2cccc(Nc3cccc(C4=CC(C#CC5=CCC=C5C#Cc5[nH]cc6ccccc56)=CC4)c3)c2)=C1","O=c1cc(C2=CC(C#CC3=CCC=C3C#Cc3[nH]cc4ccccc34)=CC2)cc(Nc2cc(C3=CC(C#CC4=CCC=C4C#Cc4[nH]cc5ccccc45)=CC3)cc(=O)o2)o1",{},"[c:1]1[c:2][ch:3][ch:4][c:5][c:6]1>>[c:1]1[c:2][o:3][c:4](=O)[c:5][c:6]1",-0.1309921491],[0.1775128101,94.7866675997,6,"completed",-5.04345,7.0,1,"C(#Cc1ccc(Nc2ccc(C#CC3=CCC(C4=CC=C(C#Cc5ccccc5)C4)=C3)cc2)cc1)C1=CCC(C2=CC=C(C#Cc3ccccc3)C2)=C1","C(#Cc1ccc(Nc2ccc(C#CC3=CCC(C4=CC=C(C#Cc5cccc6ccccc56)C4)=C3)cc2)cc1)C1=CCC(C2=CC=C(C#Cc3cccc4ccccc34)C2)=C1",{},"[cH&r6:1][cH&r6:2]>>[c:1]2cccc[c:2]2",-0.1027204195],[0.1774604138,111.3381276955,6,"completed",-5.30206,8.0,1,"O=c1c(C#Cc2ccc(C#CC3=CC=CC3)c3ccccc23)cocc1Nc1cccc(Nc2cocc(C#Cc3ccc(C#CC4=CC=CC4)c4ccccc34)c2=O)c1-c1ccc[nH]1","O=c1c(C#Cc2ccc(C#Cc3ccco3)c3ccccc23)cocc1Nc1cccc(Nc2cocc(C#Cc3ccc(C#Cc4ccco4)c4ccccc34)c2=O)c1-c1ccc[nH]1",{},"[#6H2r5:1]>>[O:1]",-0.1800056056],[0.1773643201,152.9455210839,6,"completed",-5.6369,7.0,1,"C(#CC1=CC(=C2C=CC=C2)C=C1)C1=CCC(c2cc(C=CC3=COCO3)cc(Nc3cc(C=CC4=COCO4)cc(C4=CC(C#CC5=CC(=C6C=CC=C6)C=C5)=CC4)c3)c2)=C1","C(#CC1=CC(=C2C=CC=C2)C=C1)C1=CCC(c2cc(C=CC3=CONO3)cc(Nc3cc(C=CC4=CONO4)cc(C4=CC(C#CC5=CC(=C6C=CC=C6)C=C5)=CC4)c3)c2)=C1",{},"[#6H2r5:1]>>[NH:1]",-0.4057591913],[0.1770522825,134.0960999369,6,"completed",-4.95732,13.0,1,"C(#CC1=CCC=C1C#Cc1[nH]cc2cnccc12)C1=CCC(c2cccc(Nc3cccc(C4=CC(C#CC5=CCC=C5C#Cc5[nH]cc6cnccc56)=CC4)c3)c2)=C1","O=c1c(Nc2cocc(C3=CC(C#CC4=CCC=C4C#Cc4[nH]cc5cnccc45)=CC3)c2=O)cocc1C1=CC(C#CC2=CCC=C2C#Cc2[nH]cc3cnccc23)=CC1",{},"[ch:1]1[c:2][c:3][ch:4][c:5][c:6]1>>[o:1]1[c:2][c:3][C:4](=O)[c:5][c:6]1",-0.1672034072],[0.176961281,276.094072382,6,"completed",-5.12287,11.0,1,"C(#CC1=CCC=C1C#CC1=CC=C(C2=CCC=C2C#Cc2ccccc2)C1)C1=CC=C(C2=CCC=C2C#Cc2ccccc2)C1","C(#CC1=CCC=C1C1=CC=C(C#CC2=CCC=C2C#CC2=CC=C(C3=CCC=C3C#CC3=CCC=C3)C2)C1)C1=CCC=C1",{},"[c:0]1[ch:1][ch][c:3][c!r5:4][c!r5:5]1>>[c:0]1[CH2:1][c:3][c:4][c:5]1",-0.2765578147],[0.1769443718,125.8209186781,6,"completed",-4.87686,14.0,6,"C(#CC1=CSCS1)C1=CCC(C2=CCC(NC3=CC(C4=CC(C#CC5=CSCS5)=CC4)=CC3)=C2)=C1","C(#CC1=C(C#Cc2ccccc2)SCS1)C1=CCC(C2=CCC(NC3=CC(C4=CC(C#CC5=C(C#Cc6ccccc6)SCS5)=CC4)=CC3)=C2)=C1",{},"[ch&r6,CH1&r5:1]>>[*:1](-C#C-c1ccccc1)",-0.2005709819],[0.1769278894,136.8010567967,6,"completed",-5.21583,13.0,1,"C(#CC1=CCC=C1C#Cc1[nH]cc2cnccc12)C1=CCC(c2cccc(Nc3cccc(C4=CC(C#CC5=CCC=C5C#Cc5[nH]cc6cnccc56)=CC4)c3)c2)=C1","C(#CC1=CCC=C1C#Cc1[nH]cc2cnccc12)C1=CCC(c2cccc(Nc3cccc(C4=CC(C#CC5=CCC=C5C#Cc5[nH]cc6cnccc56)=CC4)n3)n2)=C1",{},"[ch&r6:0]>>[nr6:0]",-0.159024079],[0.1768194826,157.2574840102,6,"completed",-5.35359,7.0,1,"C(#CC1=CCC=C1C#Cc1[nH]cc2cnccc12)C1=CCC(c2cccc(Nc3cccc(C4=CC(C#CC5=CCC=C5C#Cc5[nH]cc6cnccc56)=CC4)c3)c2)=C1","O=c1cc(Nc2cc(=O)cc(C3=CC(C#CC4=CCC=C4C#Cc4[nH]cc5cnccc45)=CC3)o2)oc(C2=CC(C#CC3=CCC=C3C#Cc3[nH]cc4cnccc34)=CC2)c1",{},"[ch:1]1[c:2][c:3][ch:4][c:5][c:6]1>>[o:1]1[c:2][c:3][C:4](=O)[c:5][c:6]1",-0.2371513893],[0.1965286454,422.338626202,7,"completed",-4.70939,7.0,7,"C(#CC1=CCC=C1C1=CCC=C1)C1=CCC(C2=CCC(NC3=CC(C4=CC(C#CC5=CCC=C5C5=CCC=C5)=CC4)=CC3)=C2)=C1","C(#CC1=CCC=C1C1=CC(=C2C=CC=C2)C=C1)C1=CCC(C2=CCC(NC3=CC(C4=CC(C#CC5=CCC=C5C5=CC(=C6C=CC=C6)C=C5)=CC4)=CC3)=C2)=C1",{},"[r5:1][CH2r5:2][r5:3]>>[r5:1][C:2](=C1cccc1)[r5:3]",-0.5031224896],[0.1928431873,90.128073105,7,"completed",-4.99161,7.0,7,"C(#CC1=CCC=C1C1=CCC=C1)C1=CCC(C2=CCC(NC3=CC(C4=CC(C#CC5=CCC=C5C5=CCC=C5)=CC4)=CC3)=C2)=C1","C(#CC1=CC(=C2C=CC=C2)C=C1C1=CCC=C1)C1=CCC(C2=CCC(NC3=CC(C4=CC(C#CC5=CC(=C6C=CC=C6)C=C5C5=CCC=C5)=CC4)=CC3)=C2)=C1",{},"[r5:1][CH2r5:2][r5:3]>>[r5:1][C:2](=C1cccc1)[r5:3]",-0.1178124853],[0.1860429013,144.9045219924,7,"completed",-5.40066,7.0,1,"C(#CC1=C(C2=CC=CC2)SNS1)C1=CCC(c2cncc(Nc3cncc(C4=CC(C#CC5=C(C6=CC=CC6)SNS5)=CC4)c3)c2)=C1","C(#CC1=C(C2=CC(c3ccccc3)=CC2)SNS1)C1=CCC(c2cncc(Nc3cncc(C4=CC(C#CC5=C(C6=CC(c7ccccc7)=CC6)SNS5)=CC4)c3)c2)=C1",{},"[cH&r6,CH&r5:1]>>[#6:1](-[c]1[ch]ccc[ch]1)",-0.2555221594],[0.1824052039,57.8763670055,7,"completed",-5.12707,7.0,7,"C(#CC1=CSC(=C2C=CC=C2)S1)C1=CCC(C2=CCC(NC3=CC(C4=CC(C#CC5=CSC(=C6C=CC=C6)S5)=CC4)=CC3)=C2)=C1","C(#CC1=C(C#Cc2ccccc2)SC(=C2C=CC=C2)S1)C1=CCC(C2=CCC(NC3=CC(C4=CC(C#CC5=C(C#Cc6ccccc6)SC(=C6C=CC=C6)S5)=CC4)=CC3)=C2)=C1",{},"[ch&r6,CH1&r5:1]>>[*:1](-C#C-c1ccccc1)",-0.0608994126],[0.1777694394,130.7074290235,7,"completed",-4.98175,9.0,1,"C(#CC1=C(C#Cc2ccccc2)SSS1)C1=CCC(C2=CCC(NC3=CC(C4=CC(C#CC5=C(C#Cc6ccccc6)SSS5)=CC4)=CC3)=C2)=C1","C(#CC1=C(C#Cc2cccc(-c3ccccc3)c2)SSS1)C1=CCC(C2=CCC(NC3=CC(C4=CC(C#CC5=C(C#Cc6cccc(-c7ccccc7)c6)SSS5)=CC4)=CC3)=C2)=C1",{},"[cH&r6,CH&r5:1]>>[#6:1](-[c]1[ch]ccc[ch]1)",-0.1547130655],[0.1773956893,855.7237669011,7,"completed",-5.83804,8.0,1,"O=c1occc2c(C#CC3=NCN=C3C#CC3=CCC(c4cccc(Nc5cccc(C6=CC(C#CC7=NCN=C7C#Cc7[nH]cc8c(=O)occc78)=CC6)c5)c4)=C3)[nH]cc12","O=c1oncc2c(C#CC3=NCN=C3C#CC3=CCC(c4cccc(Nc5cccc(C6=CC(C#CC7=NCN=C7C#Cc7[nH]cc8c(=O)oncc78)=CC6)c5)c4)=C3)[nH]cc12",{},"[ch&r6:0]>>[nr6:0]",-0.9995837412],[0.1765253951,175.6348382041,7,"completed",-5.27324,7.0,1,"C(#Cc1ccc(C#Cc2cccc(-c3ccccc3)c2)cc1)C1=CC=C(C#Cc2ccc(C#Cc3cccc(-c4ccccc4)c3)cc2)C1","C(#Cc1ccc(C#Cc2cccc(C3=CCC=C3)c2)cc1)C1=CC=C(C#Cc2ccc(C#Cc3cccc(C4=CCC=C4)c3)cc2)C1",{},"[c:0]1[ch:1][ch][c:3][c!r5:4][c!r5:5]1>>[c:0]1[CH2:1][c:3][c:4][c:5]1",-0.2134327159],[0.1758806209,107.4421350204,7,"completed",-5.12978,7.0,1,"C(#CC1=C(C#Cc2ccccc2)SSS1)C1=CCC(C2=CCC(NC3=CC(C4=CC(C#CC5=C(C#Cc6ccccc6)SSS5)=CC4)=CC3)=C2)=C1","C(#CC1=C(C#CC2=CCC(C3=CCC(NC4=CC(C5=CC(C#CC6=C(C#CC7=CCC=C7)SSS6)=CC5)=CC4)=C3)=C2)SSS1)C1=CCC=C1",{},"[c:0]1[ch:1][ch][c:3][c!r5:4][c!r5:5]1>>[c:0]1[CH2:1][c:3][c:4][c:5]1",-0.1094457313],[0.1751244926,54.3221129919,7,"completed",-5.14531,7.0,7,"C(#CC1=CSC(=C2C=CC=C2)S1)C1=CCC(C2=CCC(NC3=CC(C4=CC(C#CC5=CSC(=C6C=CC=C6)S5)=CC4)=CC3)=C2)=C1","C(#CC1=C(C=Cc2ccccc2)SC(=C2C=CC=C2)S1)C1=CCC(C2=CCC(NC3=CC(C4=CC(C#CC5=C(C=Cc6ccccc6)SC(=C6C=CC=C6)S5)=CC4)=CC3)=C2)=C1",{},"[ch&r6,CH1&r5:1]>>[*:1](-C=C-c1ccccc1)",-0.0629035774],[0.174526532,92.2553749988,7,"completed",-5.08684,7.0,1,"C(#CC1=C(C#Cc2ccccc2)SSS1)C1=CCC(C2=CCC(NC3=CC(C4=CC(C#CC5=C(C#Cc6ccccc6)SSS5)=CC4)=CC3)=C2)=C1","C(#CC1=C(C#CC2=CC=CC2)SSS1)C1=CCC(C2=CCC(NC3=CC(C4=CC(C#CC5=C(C#CC6=CC=CC6)SSS5)=CC4)=CC3)=C2)=C1",{},"[c:0]1[ch:1][ch][c:3][c!r5:4][c!r5:5]1>>[c:0]1[CH2:1][c:3][c:4][c:5]1",-0.0927141584],[0.1730061595,154.8263882287,7,"completed",-5.13904,7.0,1,"C(#Cc1c[nH]cc1C1=CCC=C1)C1=CCC(C2=CCC(NC3=CC(C4=CC(C#Cc5c[nH]cc5C5=CCC=C5)=CC4)=CC3)=C2)=C1","C(#Cc1c[nH]cc1C1=CCC=C1)C1=CCC(c2csc(Nc3cc(C4=CC(C#Cc5c[nH]cc5C5=CCC=C5)=CC4)cs3)c2)=C1",{},"[#6H2r5:1]>>[S:1]",-0.1572196873],[0.1713063947,76.8770166032,7,"completed",-5.18291,7.0,7,"C(#CC1=CSC(=C2C=CC=C2)S1)C1=CCC(C2=CCC(NC3=CC(C4=CC(C#CC5=CSC(=C6C=CC=C6)S5)=CC4)=CC3)=C2)=C1","C(#CC1=NSC(=C2C=CC=C2)S1)C1=CCC(C2=CCC(NC3=CC(C4=CC(C#CC5=NSC(=C6C=CC=C6)S5)=CC4)=CC3)=C2)=C1",{},"[chr5,CH1r5:1]>>[n:1]",-0.0963242911],[0.1703286825,211.4010940131,7,"completed",-5.44797,7.0,1,"C(#CC1=C(NC2=C(C#CC3=CSC(=C4C=CC=C4)S3)SCS2)SCS1)C1=CSC(=C2C=CC=C2)S1","C(#CC1=C(NC2=C(C#CC3=CSC(=C4C=CC=C4)S3)SC(=C3C=CC=C3)S2)SC(=C2C=CC=C2)S1)C1=CSC(=C2C=CC=C2)S1",{},"[r5:1][CH2r5:2][r5:3]>>[r5:1][C:2](=C1cccc1)[r5:3]",-0.3225231027],[0.1701306297,59.2411543184,7,"completed",-5.08945,7.0,1,"C(#CC1=C(c2ccccc2)SCS1)C1=CCC(C2=CCC(NC3=CC(C4=CC(C#CC5=C(c6ccccc6)SCS5)=CC4)=CC3)=C2)=C1","C(#CC1=C(c2ccccc2)SC(=C2C=CC=C2)S1)C1=CCC(C2=CCC(NC3=CC(C4=CC(C#CC5=C(c6ccccc6)SC(=C6C=CC=C6)S5)=CC4)=CC3)=C2)=C1",{},"[r5:1][CH2r5:2][r5:3]>>[r5:1][C:2](=C1cccc1)[r5:3]",-0.0596996867],[0.1698217326,111.8909095094,7,"completed",-4.77773,7.0,1,"C(#Cc1cc(C2=CCC(NC3=CC(c4cc(C#CC5=CCC=C5)c5c(c4)C=CC5)=CC3)=C2)cc2c1CC=C2)C1=CCC=C1","C(#Cc1cc(C2=CCC(NC3=CC(c4cc(C#CC5=CCC(c6ccccc6)=C5)c5c(c4)C=CC5)=CC3)=C2)cc2c1CC=C2)C1=CCC(c2ccccc2)=C1",{},"[cH&r6,CH&r5:1]>>[#6:1](-[c]1[ch]ccc[ch]1)",-0.2518133685],[0.1694344874,128.2704469922,7,"completed",-5.26118,7.0,1,"C(#CC1=C(C2=CC=CC2)SCS1)C1=CCC(c2cncc(Nc3cncc(C4=CC(C#CC5=C(C6=CC=CC6)SCS5)=CC4)c3)c2)=C1","C(#CC1=C(C2=CC(c3ccccc3)=CC2)SCS1)C1=CCC(c2cncc(Nc3cncc(C4=CC(C#CC5=C(C6=CC(c7ccccc7)=CC6)SCS5)=CC4)c3)c2)=C1",{},"[cH&r6,CH&r5:1]>>[#6:1](-[c]1[ch]ccc[ch]1)",-0.1708303657],[0.1680261334,108.2628932054,7,"completed",-4.93057,7.0,7,"C(#CC1=CSC(=C2C=CC=C2)S1)C1=CCC(C2=CCC(NC3=CC(C4=CC(C#CC5=CSC(=C6C=CC=C6)S5)=CC4)=CC3)=C2)=C1","C(#CC1=CC(=C2C=CC=C2)C=C1)C1=CCC(C2=CCC(NC3=CC(C4=CC(C#CC5=CC(=C6C=CC=C6)C=C5)=CC4)=CC3)=C2)=C1",{},"[S,s:0]1[r5:1]-,=,:[r5:2][S,s:3][*:4]1>>[CH:0]1=[C:1][C:2]=[CH:3][*:4]1",-0.1605834713],[0.1678560839,60.0684860256,7,"completed",-5.22942,7.0,7,"C(#CC1=CSC(=C2C=CC=C2)S1)C1=CCC(C2=CCC(NC3=CC(C4=CC(C#CC5=CSC(=C6C=CC=C6)S5)=CC4)=CC3)=C2)=C1","C(#CC1=CSC(=C2C=CC=C2)S1)C1=CCC(C2=CC(=C3C=CC=C3)C(NC3=CC(C4=CC(C#CC5=CSC(=C6C=CC=C6)S5)=CC4)=CC3=C3C=CC=C3)=C2)=C1",{},"[r5:1][CH2r5:2][r5:3]>>[r5:1][C:2](=C1cccc1)[r5:3]",-0.1086991069],[0.1675782225,154.1153290309,7,"completed",-5.129,8.0,1,"C(#CC1=CSSS1)C1=CCC(C2=CCC(NC3=CC(C4=CC(C#CC5=CSSS5)=CC4)=CC3)=C2)=C1","C(#CC1=CSSS1)C1=CCC(C2=CC(=C3C=CC=C3)C(NC3=CC(C4=CC(C#CC5=CSSS5)=CC4)=CC3=C3C=CC=C3)=C2)=C1",{},"[r5:1][CH2r5:2][r5:3]>>[r5:1][C:2](=C1cccc1)[r5:3]",-0.1554465331],[0.1673447856,162.2612460924,7,"completed",-5.21184,7.0,1,"C(#Cc1cc2c(cc1Nc1cccc(Nc3cc4c(cc3C#CC3=COC(=C5C=CC=C5)O3)SCS4)c1C1=CCC=C1)SCS2)C1=COC(=C2C=CC=C2)O1","C(#Cc1cc2c(cc1Nc1cccc(Nc3cc4c(cc3C#CC3=CC(=C5C=CC=C5)C=C3)SCS4)c1C1=CCC=C1)SCS2)C1=CC(=C2C=CC=C2)C=C1",{},"[O,o:0]1[r5:1]-,=,:[r5:2][O,o:3][*:4]1>>[CH:0]1=[C:1][C:2]=[CH:3][*:4]1",-0.1801602701],[0.1670188066,155.3629940317,7,"completed",-4.72235,7.0,1,"C(#CC1=CSSS1)C1=CCC(C2=CCC(NC3=C(c4ccccc4)C(C4=CC(C#CC5=CSSS5)=CC4)=CC3)=C2c2ccccc2)=C1","C(#CC1=CSSS1)C1=CCC(C2=CCC(NC3=C(C4=CCC=C4)C(C4=CC(C#CC5=CSSS5)=CC4)=CC3)=C2C2=CCC=C2)=C1",{},"[c:0]1[ch:1][ch][c:3][c!r5:4][c!r5:5]1>>[c:0]1[CH2:1][c:3][c:4][c:5]1",-0.3066288081],[0.1665719993,115.0763219921,7,"completed",-4.89107,7.0,1,"C(#CC1=C(C#Cc2ccccc2)SSS1)C1=CCC(C2=CCC(NC3=CC(C4=CC(C#CC5=C(C#Cc6ccccc6)SSS5)=CC4)=CC3)=C2)=C1","C(#CC1=C(C#Cc2ccccn2)SSS1)C1=CCC(C2=CCC(NC3=CC(C4=CC(C#CC5=C(C#Cc6ccccn6)SSS5)=CC4)=CC3)=C2)=C1",{},"[ch&r6:0]>>[nr6:0]",-0.1860965203],[0.1663916907,138.4896061936,7,"completed",-5.07395,8.0,3,"C(#Cc1cc2c(c3ccccc13)C=CC2)c1ccc(Nc2ccc(C#Cc3cc4c(c5ccccc35)C=CC4)cc2)cc1","C(#Cc1c2c(c3ccccc3c1C#Cc1ccc(Nc3ccc(C#Cc4c(C#Cc5ccccc5)c5c(c6ccccc46)C=CC5)cc3)cc1)C=CC2)c1ccccc1",{},"[ch&r6,CH1&r5:1]>>[*:1](-C#C-c1ccccc1)",-0.1396849536],[0.1660650346,77.9611819016,7,"completed",-5.37902,8.0,1,"C(#CC1=CCC=C1C1=CC=CC1)C1=CCC(c2cc(Nc3cc(C4=CC(C#CC5=CCC=C5C5=CC=CC5)=CC4)c(-c4ccccc4)cn3)ncc2-c2ccccc2)=C1","C(#CC1=CCC=C1C1=CC=CC1)C1=CCC(c2cc(Nc3cc(C4=CC(C#CC5=CCC=C5C5=CC=CC5)=CC4)c(C4=CCC=C4)cn3)ncc2C2=CCC=C2)=C1",{},"[c:0]1[ch:1][ch][c:3][c!r5:4][c!r5:5]1>>[c:0]1[CH2:1][c:3][c:4][c:5]1",-0.2102986079],[0.1660161386,93.7048209889,7,"completed",-5.00405,7.0,1,"C(#CC1=C(C#Cc2ccccc2)SSS1)C1=CCC(C2=CCC(NC3=CC(C4=CC(C#CC5=C(C#Cc6ccccc6)SSS5)=CC4)=CC3)=C2)=C1","C(#CC1=C(C#Cc2cccc3ccccc23)SSS1)C1=CCC(C2=CCC(NC3=CC(C4=CC(C#CC5=C(C#Cc6cccc7ccccc67)SSS5)=CC4)=CC3)=C2)=C1",{},"[cH&r6:1][cH&r6:2]>>[c:1]2cccc[c:2]2",-0.1152897684],[0.1659477969,106.0401555151,7,"completed",-5.0541,7.0,1,"C(#CC1=CCC=C1C1=CCN=C1)C1=CCC(C2=CCC(NC3=CC(C4=CC(C#CC5=CCC=C5C5=CCN=C5)=CC4)=CC3)=C2)=C1","C(#CC1=CC(=C2C=CC=C2)C=C1C1=CCN=C1)C1=CCC(C2=CCC(NC3=CC(C4=CC(C#CC5=CC(=C6C=CC=C6)C=C5C5=CCN=C5)=CC4)=CC3)=C2)=C1",{},"[r5:1][CH2r5:2][r5:3]>>[r5:1][C:2](=C1cccc1)[r5:3]",-0.1108009543],[0.1651942195,140.0759367098,7,"completed",-4.90912,7.0,1,"C(#Cc1c[nH]cc1C1=CCC=C1)C1=CCC(C2=CCC(NC3=CC(C4=CC(C#Cc5c[nH]cc5C5=CCC=C5)=CC4)=CC3)=C2)=C1","C(#Cc1c[nH]cc1C1=CCC=C1)C1=CCC(C2=CC(=C3C=CC=C3)C(NC3=CC(C4=CC(C#Cc5c[nH]cc5C5=CCC=C5)=CC4)=CC3=C3C=CC=C3)=C2)=C1",{},"[r5:1][CH2r5:2][r5:3]>>[r5:1][C:2](=C1cccc1)[r5:3]",-0.1935833244],[0.1644351014,null,7,"fizzled",null,null,1,"C(#Cc1cc2ccccc2cc1Nc1cc2ccccc2cc1C#CC1=CCC=C1N(C1=CCC=C1)c1ccccc1)C1=CCC=C1N(C1=CCC=C1)c1ccccc1","C(#Cc1cc2ccccc2cc1Nc1cc2ccccc2cc1C#CC1=CCC=C1N(C1=CCC=C1)C1=CCC=C1)C1=CCC=C1N(C1=CCC=C1)C1=CCC=C1",{},"[c:0]1[ch:1][ch][c:3][c!r5:4][c!r5:5]1>>[c:0]1[CH2:1][c:3][c:4][c:5]1",null],[0.1631974035,98.5621846048,7,"completed",-5.41445,7.0,1,"C(#CC1=CC(=C2C=CC=C2)C=C1C1=CC=CC1)C1=CCC(c2cccc(Nc3cccc(C4=CC(C#CC5=CC(=C6C=CC=C6)C=C5C5=CC=CC5)=CC4)c3)c2)=C1","C(#CC1=CC(=C2C=CC=C2)C=C1c1ccc[nH]1)C1=CCC(c2cccc(Nc3cccc(C4=CC(C#CC5=CC(=C6C=CC=C6)C=C5c5ccc[nH]5)=CC4)c3)c2)=C1",{},"[#6H2r5:1]>>[NH:1]",-0.2411744544],[0.1627030234,114.3314338842,7,"completed",-5.50065,7.0,1,"C(#Cc1cccc2c(C#CC3=CCC=C3NC3=CCC=C3)cccc12)C1=CCC=C1NC1=CCC=C1","C(#Cc1cccc2c(C#CC3=CC(=C4C=CC=C4)C=C3NC3=CCC=C3)cccc12)C1=CC(=C2C=CC=C2)C=C1NC1=CCC=C1",{},"[r5:1][CH2r5:2][r5:3]>>[r5:1][C:2](=C1cccc1)[r5:3]",-0.3028641342],[0.1619775964,144.2974462989,7,"completed",-5.35487,7.0,1,"C(#CC1=C(C2=CC=CC2)SCS1)C1=CCC(c2cncc(Nc3cncc(C4=CC(C#CC5=C(C6=CC=CC6)SCS5)=CC4)c3)c2)=C1","C(#CC1=C(C2=CC=CC2)SNS1)C1=CCC(c2cncc(Nc3cncc(C4=CC(C#CC5=C(C6=CC=CC6)SNS5)=CC4)c3)c2)=C1",{},"[#6H2r5:1]>>[NH:1]",-0.2294591996],[0.1618910749,null,7,"fizzled",null,null,1,"C(#CC1=CSCS1)C1=CCC(c2c[nH]c(Nc3cc(C4=CC(C#CC5=CSCS5)=CC4)c[nH]3)c2)=C1","C(#CC1=CSNS1)C1=CCC(c2c[nH]c(Nc3cc(C4=CC(C#CC5=CSNS5)=CC4)c[nH]3)c2)=C1",{},"[#6H2r5:1]>>[NH:1]",null],[0.1616207446,91.3993261056,7,"completed",-5.12039,7.0,1,"C(#Cc1c[nH]cc1C1=CCC=C1)C1=CCC(C2=CCC(NC3=CC(C4=CC(C#Cc5c[nH]cc5C5=CCC=C5)=CC4)=CC3)=C2)=C1","C(#Cc1c[nH]cc1C1=CCC=C1)C1=CCC(C2=CCC(NC3=NC(C4=CC(C#Cc5c[nH]cc5C5=CCC=C5)=CC4)=CC3)=N2)=C1",{},"[chr5,CH1r5:1]>>[n:1]",-0.0925070556],[0.1607014866,193.8082420093,7,"completed",-4.7551,8.0,1,"C(#CC1=C(C#Cc2ccccc2)SSS1)C1=CCC(C2=CCC(NC3=CC(C4=CC(C#CC5=C(C#Cc6ccccc6)SSS5)=CC4)=CC3)=C2)=C1","C(#CC1=C(C#Cc2cccnc2)SSS1)C1=CCC(C2=CCC(NC3=CC(C4=CC(C#CC5=C(C#Cc6cccnc6)SSS5)=CC4)=CC3)=C2)=C1",{},"[ch&r6:0]>>[nr6:0]",-0.3095966401],[0.1604928248,182.9847153858,7,"completed",-5.08682,7.0,1,"C(#Cc1c(C2=CCC=C2)c2ccccc2c2ccccc12)c1ccccc1Nc1ccccc1C#Cc1c(C2=CCC=C2)c2ccccc2c2ccccc12","C(#Cc1c(C2=CCC=C2)c2cccc3ccc4cccc1c4c32)c1ccccc1Nc1ccccc1C#Cc1c(C2=CCC=C2)c2cccc3ccc4cccc1c4c32",{},"[c:4]1[c:3][ch:2][c:1]2[c:6]([c:5]1)[c:7][c:8][c:9]1[c:10][c:11][c:12][ch:13][c:14]12>>c1c[c:2]2[c:3][c:4][c:5][c:6]3[c:7][c:8][c:9]4[c:10][c:11][c:12][c:13]1[c:14]4[c:1]32",-0.183217153],[0.1604019885,165.6114825018,7,"completed",-5.16404,7.0,1,"c1cc(Nc2cccc3cscc23)c2cscc2c1","c1ccc2c(c1)cc(Nc1cc3ccccc3c3cscc13)c1cscc12",{},"[cH&r6:1][cH&r6:2]>>[c:1]2cccc[c:2]2",-0.1715713051],[0.1603449948,77.996820386,7,"completed",-5.67412,7.0,1,"C(#CC1=CCC=C1C1=CN=CC1)C1=CCC(c2ccnc(Nc3cc(C4=CC(C#CC5=CCC=C5C5=CN=CC5)=CC4)ccn3)c2)=C1","C(#CC1=CCC=C1C1=CN=CC1)C1=CCC(c2cc(Nc3cc(C4=CC(C#CC5=CCC=C5C5=CN=CC5)=CC4)ncn3)ncn2)=C1",{},"[ch&r6:0]>>[nr6:0]",-0.4093827713],[0.1603258592,196.8189818872,7,"completed",-4.89422,7.0,4,"C1=Cc2cc(Nc3cc4c(cc3-c3cc[nH]c3)CC=C4)c(-c3cc[nH]c3)cc2C1","c1cc(-c2cc3sccc3cc2Nc2cc3ccsc3cc2-c2cc[nH]c2)c[nH]1",{},"[#6H2r5:1]>>[S:1]",-0.2438994911],[0.1598435567,80.772736299,7,"completed",-4.87962,7.0,7,"C(#CC1=CCC=C1C1=CCC=C1)C1=CCC(C2=CCC(NC3=CC(C4=CC(C#CC5=CCC=C5C5=CCC=C5)=CC4)=CC3)=C2)=C1","C(#CC1=CCC(c2ccccc2)=C1C1=CCC=C1)C1=CCC(C2=CCC(NC3=CC(C4=CC(C#CC5=CCC(c6ccccc6)=C5C5=CCC=C5)=CC4)=CC3)=C2)=C1",{},"[cH&r6,CH&r5:1]>>[#6:1](-[c]1[ch]ccc[ch]1)",-0.1741328047],[0.1597659059,193.033377087,7,"completed",-5.13002,7.0,1,"C(#CC1=CSSS1)C1=CCC(c2coc(Nc3cc(C4=CC(C#CC5=CSSS5)=CC4)co3)c2)=C1","C(#CC1=CSSS1)C1=CCC(c2c[nH]c(Nc3cc(C4=CC(C#CC5=CSSS5)=CC4)c[nH]3)c2)=C1",{},"[o:1]>>[nH:1]",-0.1941738213],[0.1595279488,176.0731702088,7,"completed",-5.50327,14.0,1,"C(#Cc1cc(C#Cc2ccccc2)cc2c(C#CC3=CCC=C3NC3=CCC=C3)cc(C#Cc3ccccc3)cc12)C1=CCC=C1NC1=CCC=C1","C(#Cc1cc(C#Cc2ccccc2)cc2c(C#CC3=CC(=C4C=CC=C4)C=C3NC3=CCC=C3)cc(C#Cc3ccccc3)cc12)C1=CC(=C2C=CC=C2)C=C1NC1=CCC=C1",{},"[r5:1][CH2r5:2][r5:3]>>[r5:1][C:2](=C1cccc1)[r5:3]",-0.3326993249],[0.1594388251,151.3373251946,7,"completed",-5.02097,13.0,7,"C(#CC1=CCC=C1C1=CCC=C1)C1=CCC(C2=CCC(NC3=CC(C4=CC(C#CC5=CCC=C5C5=CCC=C5)=CC4)=CC3)=C2)=C1","C(#CC1=CCC=C1C1=CCC=C1)C1=CCC(C2=CC(=C3C=CC=C3)C(NC3=CC(C4=CC(C#CC5=CCC=C5C5=CCC=C5)=CC4)=CC3=C3C=CC=C3)=C2)=C1",{},"[r5:1][CH2r5:2][r5:3]>>[r5:1][C:2](=C1cccc1)[r5:3]",-0.1611316202],[0.1593322102,166.4147409901,7,"completed",-5.47107,7.0,1,"C(#CC1=CSSS1)C1=CCC(C2=CCC(NC3=CC(C4=CC(C#CC5=CSSS5)=CC4)=CC3)=C2)=C1","C(#CC1=CSSS1)C1=CCC(c2csc(Nc3cc(C4=CC(C#CC5=CSSS5)=CC4)cs3)c2)=C1",{},"[#6H2r5:1]>>[S:1]",-0.3084856707],[0.1586769573,271.2541897054,7,"completed",-4.68078,8.0,1,"C(#Cc1c[nH]cc1C1=CCC=C1)C1=CCC(C2=CCC(NC3=CC(C4=CC(C#Cc5c[nH]cc5C5=CCC=C5)=CC4)=CC3)=C2)=C1","C(#Cc1c[nH]cc1C1=CC(=C2C=CC=C2)C=C1)C1=CCC(C2=CCC(NC3=CC(C4=CC(C#Cc5c[nH]cc5C5=CC(=C6C=CC=C6)C=C5)=CC4)=CC3)=C2)=C1",{},"[r5:1][CH2r5:2][r5:3]>>[r5:1][C:2](=C1cccc1)[r5:3]",-0.399617424],[0.1585851933,343.0409305874,7,"completed",-5.28851,7.0,1,"C(=Cc1cccc(Nc2cccc(C=CC3=CCC=C3c3ccccc3)c2)c1)C1=CCC=C1c1ccccc1","C1=CC(C2=CCC=C2C=Cc2cccc(Nc3cccc(C=CC4=CCC=C4C4=CCC=C4)c3)c2)=CC1",{},"[c:0]1[ch:1][ch][c:3][c!r5:4][c!r5:5]1>>[c:0]1[CH2:1][c:3][c:4][c:5]1",-0.3675455481],[0.1580734225,172.3781555047,7,"completed",-4.92024,7.0,1,"C(#Cc1cccc(C2=CCC(NC3=CC(c4cccc(C#CC5=CC=CC5)c4)=CC3)=C2)c1)C1=CC=CC1","C(#Cc1cccc(C2=CCC(NC3=CC(c4cccc(C#CC5=NC=CC5)c4)=CC3)=C2)c1)C1=NC=CC1",{},"[chr5,CH1r5:1]>>[n:1]",-0.2134195884],[0.1573112259,86.1100970069,7,"completed",-5.59102,13.0,1,"C(#CC1=CC(=C2C=CC=C2)C=C1C1=CC=CC1)C1=CCC(c2cccc(Nc3cccc(C4=CC(C#CC5=CC(=C6C=CC=C6)C=C5C5=CC=CC5)=CC4)c3)c2)=C1","C(#CC1=CC(=C2C=CC=C2)C=C1c1cccs1)C1=CCC(c2cccc(Nc3cccc(C4=CC(C#CC5=CC(=C6C=CC=C6)C=C5c5cccs5)=CC4)c3)c2)=C1",{},"[#6H2r5:1]>>[S:1]",-0.3543363693],[0.1570789772,120.3584995092,7,"completed",-5.07826,7.0,1,"C(#Cc1cccc(C2=CCC(NC3=CC(c4cccc(C#CC5=CC=CC5)c4)=CC3)=C2)c1)C1=CC=CC1","C(#Cc1cncc(C2=CCC(NC3=CC(c4cncc(C#CC5=CC=CC5)c4)=CC3)=C2)c1)C1=CC=CC1",{},"[ch&r6:0]>>[nr6:0]",-0.1213167586],[0.1568950932,136.5075168142,7,"completed",-5.11017,7.0,1,"C(#Cc1ccc(C#CC2=C(NC3=C(C#Cc4ccc(C#CC5=CCC(C6=CCC=C6)=C5)cc4)CC=C3)C=CC2)cc1)C1=CCC(C2=CCC=C2)=C1","C(#Cc1ccc(C#CC2=C(NC3=C(C#Cc4ccc(C#CC5=CCC(C6=CCC=C6)=C5)cc4)CC=N3)N=CC2)cc1)C1=CCC(C2=CCC=C2)=C1",{},"[chr5,CH1r5:1]>>[n:1]",-0.1366930222],[0.1568328554,76.2926045863,7,"completed",-5.35949,9.0,1,"C(#Cc1cncc(-c2ccc(C3=CCC=C3)[nH]2)c1)c1ccc(Nc2ccc(C#Cc3cncc(-c4ccc(C5=CCC=C5)[nH]4)c3)cc2)cc1","C(#Cc1cncc(-c2ccc(C3=CCC(c4ccccc4)=C3)[nH]2)c1)c1ccc(Nc2ccc(C#Cc3cncc(-c4ccc(C5=CCC(c6ccccc6)=C5)[nH]4)c3)cc2)cc1",{},"[cH&r6,CH&r5:1]>>[#6:1](-[c]1[ch]ccc[ch]1)",-0.1970145704],[0.1562026191,139.211986505,7,"completed",-5.29576,8.0,1,"C(#Cc1ccc(C#Cc2c(N(c3ccccc3)c3ccc4ccccc4c3C#Cc3ccc(C#CC4=CCC=C4)cc3)ccc3ccccc23)cc1)C1=CCC=C1","C(#Cc1ccc(C#Cc2c(N(c3ccccc3)c3cc4c5c(cccc5c3C#Cc3ccc(C#CC5=CCC=C5)cc3)C=C4)cc3c4c(cccc24)C=C3)cc1)C1=CCC=C1",{},"[ch:1]2[c:3][c:4][c:5][c:6]3[c:7][c:8][c:9][ch:2][c:10]23>>C1=C[c:1]2[c:3][c:4][c:5][c:6]3[c:7][c:8][c:9][c:2]1[c:10]23",-0.1953400784],[0.1561529504,118.162450497,7,"completed",-5.28575,7.0,1,"C(#Cc1ccc(C#Cc2ccc(C#Cc3ccccc3)cc2)cc1)C1=CC=C(C#Cc2ccc(C#Cc3ccc(C#Cc4ccccc4)cc3)cc2)C1","C(#Cc1ccc(C#Cc2ccc(C#Cc3cccc4ccccc34)cc2)cc1)C1=CC=C(C#Cc2ccc(C#Cc3ccc(C#Cc4cccc5ccccc45)cc3)cc2)C1",{},"[cH&r6:1][cH&r6:2]>>[c:1]2cccc[c:2]2",-0.1756953765],[0.1561454764,208.8910809834,7,"completed",-5.23423,7.0,1,"C(#CC1=CSSS1)C1=CCC(C2=CCC(NC3=CC(C4=CC(C#CC5=CSSS5)=CC4)=CC3)=C2)=C1","C(#Cc1csc(C2=CCC(NC3=CC(c4cc(C#CC5=CSSS5)cs4)=CC3)=C2)c1)C1=CSSS1",{},"[#6H2r5:1]>>[S:1]",-0.2290505473],[0.1559452906,158.5875099991,7,"completed",-5.74621,7.0,1,"C(#CC1=CSSS1)C1=CCC(C2=NCC(NC3=CC(C4=CC(C#CC5=CSSS5)=CC4)=NC3)=C2)=C1","C(#CC1=CSSS1)C1=CCC(C2=NC(=C3C=CC=C3)C(NC3=CC(C4=CC(C#CC5=CSSS5)=CC4)=NC3=C3C=CC=C3)=C2)=C1",{},"[r5:1][CH2r5:2][r5:3]>>[r5:1][C:2](=C1cccc1)[r5:3]",-0.479341013],[0.1559014024,297.4603721086,7,"completed",-4.84903,10.0,1,"C(#CC1=CCC=C1C1=CCN=C1)C1=CCC(C2=CCC(NC3=CC(C4=CC(C#CC5=CCC=C5C5=CCN=C5)=CC4)=CC3)=C2)=C1","C(#CC1=CCC=C1C1=CC(=C2C=CC=C2)N=C1)C1=CCC(C2=CCC(NC3=CC(C4=CC(C#CC5=CCC=C5C5=CC(=C6C=CC=C6)N=C5)=CC4)=CC3)=C2)=C1",{},"[r5:1][CH2r5:2][r5:3]>>[r5:1][C:2](=C1cccc1)[r5:3]",-0.3454645916],[0.1557128855,153.9567050058,7,"completed",-5.44368,7.0,1,"C(#CC1=C(C2=CC=CC2)SCS1)C1=CCC(c2cncc(Nc3cncc(C4=CC(C#CC5=C(C6=CC=CC6)SCS5)=CC4)c3)c2)=C1","C(#CC1=C(C2=CC=CC2)SSS1)C1=CCC(c2cncc(Nc3cncc(C4=CC(C#CC5=C(C6=CC=CC6)SSS5)=CC4)c3)c2)=C1",{},"[#6H2r5:1]>>[S:1]",-0.2856212156],[0.1556388941,97.8795498959,7,"completed",-5.15501,7.0,1,"C(#CC1=CC(=C2C=CC=C2)C=C1C1=CC=CC1)C1=CCC(c2cccc(Nc3cccc(C4=CC(C#CC5=CC(=C6C=CC=C6)C=C5C5=CC=CC5)=CC4)c3)c2)=C1","C(#CC1=CC(=C2C=CC=C2)C=C1C1=CC=CC1)C1=CCC(C2=CC(NC3=CCC(C4=CC(C#CC5=CC(=C6C=CC=C6)C=C5C5=CC=CC5)=CC4)=C3)=CC2)=C1",{},"[c:0]1[ch:1][ch][c:3][c!r5:4][c!r5:5]1>>[c:0]1[CH2:1][c:3][c:4][c:5]1",-0.1051817253],[0.1555944722,160.7586054015,7,"completed",-5.08521,8.0,1,"C(#Cc1cc2c(c(Nc3cc(C#CC4=CCC=C4)cc4c3C(C3=CC=CC3)=CC4)c1)C(C1=CC=CC1)=CC2)C1=CCC=C1","C(#Cc1cc2c(c(Nc3cc(C#CC4=CCC=C4)cc4c3C(C3=CC(C#Cc5ccccc5)=CC3)=CC4)c1)C(C1=CC(C#Cc3ccccc3)=CC1)=CC2)C1=CCC=C1",{},"[ch&r6,CH1&r5:1]>>[*:1](-C#C-c1ccccc1)",-0.1610916317],[0.1555787254,246.8681198079,7,"completed",-5.35454,9.0,1,"O=c1cccc(C#Cc2cncc(-c3cc(Nc4cc(-c5cncc(C#Cc6cccc(=O)o6)c5)cc5c(C#Cc6cccnc6)[nH]cc45)c4c[nH]c(C#Cc5cccnc5)c4c3)c2)o1","O=c1cccc(C#Cc2cncc(-c3cc(Nc4cc(-c5cncc(C#Cc6cccc(=O)o6)c5)cc5c(C#Cc6cncnc6)[nH]cc45)c4c[nH]c(C#Cc5cncnc5)c4c3)c2)o1",{},"[ch&r6:0]>>[nr6:0]",-0.3044524072],[0.1553606884,121.0277138744,7,"completed",-5.05411,7.0,1,"C(#CC1=CSSS1)C1=CCC(C2=CCC(NC3=CC(C4=CC(C#CC5=CSSS5)=CC4)=CC3)=C2)=C1","C(#Cc1cccc(C2=CCC(NC3=CC(c4cccc(C#CC5=CSSS5)c4)=CC3)=C2)c1)C1=CSSS1",{},"[CH2:0]1[c,C:1]-,=,:[c,C:2]-,=,:[c,C:3]-,=,:[c,C:4]1>>[ch:0]1c[c:1][c:2][c:3][c:4]1",-0.1252181882],[0.1552357922,157.2061640036,7,"completed",-5.49221,7.0,1,"C(#CC1=CSSS1)C1=CCC(C2=CCC(NC3=CC(C4=CC(C#CC5=CSSS5)=CC4)=CC3)=C2)=C1","C(#CC1=CSSS1)C1=CCC(C2=CCC(NC3=NC(C4=CC(C#CC5=CSSS5)=CC4)=CC3)=N2)=C1",{},"[chr5,CH1r5:1]>>[n:1]",-0.3163697729],[0.1549472315,110.459444084,7,"completed",-4.8141,7.0,1,"C(#CC1=CC=C(NC2=CC=C(C#CC3=CCC(C4=CC=C(C#CC5=CC=CC5)C4)=C3)C2)C1)C1=CCC(C2=CC=C(C#CC3=CC=CC3)C2)=C1","C(#CC1=CC=C(NC2=CC=C(C#CC3=CCC(C4=CC=C(C#CC5=CC=CC5)C4)=C3)C2=C2C=CC=C2)C1=C1C=CC=C1)C1=CCC(C2=CC=C(C#CC3=CC=CC3)C2)=C1",{},"[r5:1][CH2r5:2][r5:3]>>[r5:1][C:2](=C1cccc1)[r5:3]",-0.2285898197],[0.1546172703,168.6918560299,7,"completed",-5.03513,8.0,6,"C(#Cc1[nH]cc2c(Nc3cc(C=CC4=CC(=C5C=CC=C5)C=C4)cc4c(C#Cc5cccnc5)[nH]cc34)cc(C=CC3=CC(=C4C=CC=C4)C=C3)cc12)c1cccnc1","C(#Cc1[nH]cc2c(Nc3cc(C=CC4=CSC(=C5C=CC=C5)S4)cc4c(C#Cc5cccnc5)[nH]cc34)cc(C=CC3=CSC(=C4C=CC=C4)S3)cc12)c1cccnc1",{},"[CH,ch:0]1=[C,c:1][C,c:2]=[CH,ch:3][*:4]1>>[S:0]1[*:1]=,:[*:2][S:3][*:4]1",-0.1746966501],[0.1544303148,117.6583224151,7,"completed",-5.02665,7.0,1,"C(#CC1=CSSS1)C1=CCC(c2coc(Nc3cc(C4=CC(C#CC5=CSSS5)=CC4)co3)c2)=C1","C(#CC1=CSSS1)C1=CCC(C2=CCC(NC3=CC(C4=CC(C#CC5=CSSS5)=CC4)=CC3)=C2)=C1",{},"[n,c:0]1[n,ch:1][o,O:2][n,c:3][n,c:4]1>>[*:0]1=[*:1][CH2:2][*:3]=[*:4]1",-0.1283736338],[0.1543145494,173.9125569002,7,"completed",-5.16054,9.0,1,"C(#Cc1c[nH]cc1-c1ccoc1)C1=CCC(C2=CCC(NC3=CC(C4=CC(C#Cc5c[nH]cc5-c5ccoc5)=CC4)=CC3)=C2)=C1","C(#Cc1c[nH]cc1-c1ccoc1)C1=CCC(c2csc(Nc3cc(C4=CC(C#Cc5c[nH]cc5-c5ccoc5)=CC4)cs3)c2)=C1",{},"[#6H2r5:1]>>[S:1]",-0.1790013194],[0.1542325441,122.0604702976,7,"completed",-5.2566,7.0,1,"C(#Cc1ccsc1)C1=CC(c2cccc(Nc3cccc(C4=CCC(C#Cc5ccsc5)=C4)c3)c2)=CC1","C(#Cc1cc(-c2cccc(Nc3cccc(-c4c[nH]c(C#Cc5ccsc5)c4)c3)c2)c[nH]1)c1ccsc1",{},"[#6H2r5:1]>>[NH:1]",-0.1640588395],[0.1542204371,121.9315961935,7,"completed",-5.26605,8.0,1,"C(#Cc1cnc[nH]1)C1=CCC=C1c1cccc(C#Cc2ccc(Nc3ccc(C#Cc4cccc(C5=CCC=C5C#Cc5cnc[nH]5)c4)cc3)cc2)c1","C(#Cc1cccc(-c2c[nH]cc2C#Cc2cnc[nH]2)c1)c1ccc(Nc2ccc(C#Cc3cccc(-c4c[nH]cc4C#Cc4cnc[nH]4)c3)cc2)cc1",{},"[#6H2r5:1]>>[NH:1]",-0.1684573815],[0.154036887,72.0108448004,7,"completed",-5.4742,7.0,6,"C(#CC1=CCC=C1C1=CC=CC1)C1=CCC(c2cccc(Nc3cccc(C4=CC(C#CC5=CCC=C5C5=CC=CC5)=CC4)c3)c2)=C1","C(#CC1=CC(=C2C=CC=C2)C=C1C1=CC=CC1)C1=CCC(c2cccc(Nc3cccc(C4=CC(C#CC5=CC(=C6C=CC=C6)C=C5C5=CC=CC5)=CC4)c3)c2)=C1",{},"[r5:1][CH2r5:2][r5:3]>>[r5:1][C:2](=C1cccc1)[r5:3]",-0.2716581038],[0.1538628298,98.2203801977,7,"completed",-5.31713,8.0,6,"C(#Cc1cccc(C2=CC=C(C3=CCC=C3)C2)c1)c1ccc(Nc2ccc(C#Cc3cccc(C4=CC=C(C5=CCC=C5)C4)c3)cc2)cc1","C(#Cc1cccc(-c2ccc(C3=CCC=C3)s2)c1)c1ccc(Nc2ccc(C#Cc3cccc(-c4ccc(C5=CCC=C5)s4)c3)cc2)cc1",{},"[#6H2r5:1]>>[S:1]",-0.1809654861],[0.1538607544,125.9088339866,7,"completed",-5.30626,7.0,1,"C(#CC1=C(C2=CC=CC2)SNS1)C1=CCC(c2cncc(Nc3cncc(C4=CC(C#CC5=C(C6=CC=CC6)SNS5)=CC4)c3)c2)=C1","C(#CC1=C(C2=CC=CC2)SNS1)C1=CCC(c2cccc(Nc3cccc(C4=CC(C#CC5=C(C6=CC=CC6)SNS5)=CC4)c3)c2)=C1",{},"[nr6:0]>>[ch&r6:0]",-0.1915703432],[0.153814196,142.6387023967,7,"completed",-4.97622,7.0,6,"C(#CC1=NCC=C1)C1=CCC(C2=CCC(NC3=CC(C4=CC(C#CC5=NCC=C5)=CC4)=CC3)=C2)=C1","C(#CC1=NC(=C2C=CC=C2)C=C1)C1=CCC(C2=CCC(NC3=CC(C4=CC(C#CC5=NC(=C6C=CC=C6)C=C5)=CC4)=CC3)=C2)=C1",{},"[r5:1][CH2r5:2][r5:3]>>[r5:1][C:2](=C1cccc1)[r5:3]",-0.1668931656],[0.1537537113,97.0412520692,7,"completed",-5.49054,8.0,7,"C(#Cc1ccc[nH]1)C1=CCC=C1c1cccc(C#Cc2ccc(Nc3ccc(C#Cc4cccc(C5=CCC=C5C#Cc5ccc[nH]5)c4)cc3)cc2)c1","C(#Cc1ccc[nH]1)C1=CC(=C2C=CC=C2)C=C1c1cccc(C#Cc2ccc(Nc3ccc(C#Cc4cccc(C5=CC(=C6C=CC=C6)C=C5C#Cc5ccc[nH]5)c4)cc3)cc2)c1",{},"[r5:1][CH2r5:2][r5:3]>>[r5:1][C:2](=C1cccc1)[r5:3]",-0.2900905643],[0.1537335183,60.9540500154,7,"completed",-5.22025,7.0,7,"C(#CC1=CSC(=C2C=CC=C2)S1)C1=CCC(C2=CCC(NC3=CC(C4=CC(C#CC5=CSC(=C6C=CC=C6)S5)=CC4)=CC3)=C2)=C1","C(#Cc1csc(C2=CCC(NC3=CC(c4cc(C#CC5=CSC(=C6C=CC=C6)S5)cs4)=CC3)=C2)c1)C1=CSC(=C2C=CC=C2)S1",{},"[#6H2r5:1]>>[S:1]",-0.1039270265],[0.1537130269,377.6481933019,7,"completed",-4.85177,8.0,1,"O=c1occc2c(C#CC3=CCN=C3C#CC3=CCC(c4cccc(Nc5cccc(C6=CC(C#CC7=NCC=C7C#Cc7[nH]cc8c(=O)occc78)=CC6)c5)c4)=C3)[nH]cc12","O=c1occc2c(C#CC3=CCN=C3C#CC3=CCC(C4=CCC(NC5=CC(C6=CC(C#CC7=NCC=C7C#Cc7[nH]cc8c(=O)occc78)=CC6)=CC5)=C4)=C3)[nH]cc12",{},"[c:0]1[ch:1][ch][c:3][c!r5:4][c!r5:5]1>>[c:0]1[CH2:1][c:3][c:4][c:5]1",-0.4157054763],[0.1536904829,88.0074380984,7,"completed",-5.19455,8.0,1,"C(#Cc1ccc(C#CC2=C(NC3=C(C#Cc4ccc(C#CC5=CCC(C6=CCC=C6)=C5)cc4)CC=C3)C=CC2)cc1)C1=CCC(C2=CCC=C2)=C1","C(#Cc1ccc(C#Cc2ccccc2Nc2ccccc2C#Cc2ccc(C#CC3=CCC(C4=CCC=C4)=C3)cc2)cc1)C1=CCC(C2=CCC=C2)=C1",{},"[CH2:0]1[c,C:1]-,=,:[c,C:2]-,=,:[c,C:3]-,=,:[c,C:4]1>>[ch:0]1c[c:1][c:2][c:3][c:4]1",-0.110117044],[0.1536742513,143.9548552153,7,"completed",-4.97432,8.0,6,"C(#CC1=COCO1)C1=CCC(C2=CCC(NC3=CC(C4=CC(C#CC5=COCO5)=CC4)=CC3)=C2)=C1","C(#CC1=CONO1)C1=CCC(C2=CCC(NC3=CC(C4=CC(C#CC5=CONO5)=CC4)=CC3)=C2)=C1",{},"[#6H2r5:1]>>[NH:1]",-0.1687091489],[0.1536741444,143.4447798238,7,"completed",-5.33105,8.0,1,"C(#CC1=CSNS1)C1=CC=C(C#Cc2cc3ccccc3cc2Nc2cc3ccccc3cc2C#CC2=CC=C(C#CC3=CSNS3)C2)C1","C(#CC1=CSNS1)C1=CC=C(C#Cc2c(Nc3cc4cccc5c4c(c3C#CC3=CC=C(C#CC4=CSNS4)C3)C=C5)cc3cccc4c3c2C=C4)C1",{},"[ch:1]2[c:3][c:4][c:5][c:6]3[c:7][c:8][c:9][ch:2][c:10]23>>C1=C[c:1]2[c:3][c:4][c:5][c:6]3[c:7][c:8][c:9][c:2]1[c:10]23",-0.2161819028],[0.1534793872,73.9253871143,7,"completed",-5.55589,8.0,1,"C(#CC1=CC(=C2C=CC=C2)C=C1C1=CC=CC1)C1=CCC(c2cccc(Nc3cccc(C4=CC(C#CC5=CC(=C6C=CC=C6)C=C5C5=CC=CC5)=CC4)c3)c2)=C1","C(#CC1=CC(=C2C=CC=C2)C=C1c1ccco1)C1=CCC(c2cccc(Nc3cccc(C4=CC(C#CC5=CC(=C6C=CC=C6)C=C5c5ccco5)=CC4)c3)c2)=C1",{},"[#6H2r5:1]>>[O:1]",-0.3275735826],[0.1534563126,133.3329975023,7,"completed",-5.12142,8.0,7,"C(#Cc1ccc(C#CC2=CCC(C=CC3=C(C=Cc4ccsc4)C=CC3)=C2)cc1)C1=CCC(C=CC2=C(C=Cc3ccsc3)C=CC2)=C1","C(#Cc1csc(C=CC2=C(C=Cc3ccsc3)C=CC2)c1)c1ccc(C#Cc2csc(C=CC3=C(C=Cc4ccsc4)C=CC3)c2)cc1",{},"[#6H2r5:1]>>[S:1]",-0.1341734261],[0.1531234596,150.5430190009,7,"completed",-5.34938,8.0,1,"C(#CC1=C(C2=CC=CC2)SNS1)C1=CCC(c2cncc(Nc3cncc(C4=CC(C#CC5=C(C6=CC=CC6)SNS5)=CC4)c3)c2)=C1","C(#Cc1ccccc1)C1=CCC(C2=C(C#CC3=CCC(c4cncc(Nc5cncc(C6=CC(C#CC7=C(C8=CC(C#Cc9ccccc9)=CC8)SNS7)=CC6)c5)c4)=C3)SNS2)=C1",{},"[ch&r6,CH1&r5:1]>>[*:1](-C#C-c1ccccc1)",-0.2305135331],[0.1531019669,153.4108699998,7,"completed",-4.96636,14.0,1,"C(#CC1=CSSS1)C1=CCC(C2=CCC(NC3=CC(C4=CC(C#CC5=CSSS5)=CC4)=CC3)=C2)=C1","C(#CC1=C(C#Cc2ccccc2)SSS1)C1=CCC(C2=CCC(NC3=CC(C4=CC(C#CC5=C(C#Cc6ccccc6)SSS5)=CC4)=CC3)=C2)=C1",{},"[ch&r6,CH1&r5:1]>>[*:1](-C#C-c1ccccc1)",-0.1796833975],[0.1530012422,163.5624812043,7,"completed",-5.29512,8.0,1,"C(#Cc1ccsc1)C1=CCC(c2csc(Nc3cc(C4=CC(C#Cc5ccsc5)=CC4)cs3)c2)=C1","C(#Cc1c[nH]c(-c2csc(Nc3cc(-c4cc(C#Cc5ccsc5)c[nH]4)cs3)c2)c1)c1ccsc1",{},"[#6H2r5:1]>>[NH:1]",-0.2130912347],[0.152964677,72.9154516011,7,"completed",-4.98822,7.0,1,"C(#CC1=CC(=C2C=CC=C2)C=C1C1=CC=CC1)C1=CCC(c2cccc(Nc3cccc(C4=CC(C#CC5=CC(=C6C=CC=C6)C=C5C5=CC=CC5)=CC4)c3)c2)=C1","C(#CC1=CC(=C2C=CC=C2)C=C1C1=CC=CC1)C1=CCC(C2=CCC(NC3=CC(C4=CC(C#CC5=CC(=C6C=CC=C6)C=C5C5=CC=CC5)=CC4)=CC3)=C2)=C1",{},"[c:0]1[ch:1][ch][c:3][c!r5:4][c!r5:5]1>>[c:0]1[CH2:1][c:3][c:4][c:5]1",-0.1069537264],[0.152854157,255.4798919882,7,"completed",-4.51248,8.0,1,"C(#CC1=C(C#Cc2ccccc2)SSS1)C1=CCC(C2=CCC(NC3=CC(C4=CC(C#CC5=C(C#Cc6ccccc6)SSS5)=CC4)=CC3)=C2)=C1","O=c1cccc(C#CC2=C(C#CC3=CCC(C4=CCC(NC5=CC(C6=CC(C#CC7=C(C#Cc8cccc(=O)o8)SSS7)=CC6)=CC5)=C4)=C3)SSS2)o1",{},"[c:1]1[c:2][ch:3][ch:4][c:5][c:6]1>>[c:1]1[c:2][o:3][c:4](=O)[c:5][c:6]1",-0.484157054],[0.1526955699,152.1658110432,7,"completed",-4.96744,8.0,1,"C(#CC1=C(C#Cc2ccccc2)SSS1)C1=CCC(C2=CCC(NC3=CC(C4=CC(C#CC5=C(C#Cc6ccccc6)SSS5)=CC4)=CC3)=C2)=C1","C(#CC1=C(C#Cc2ccc(-c3ccccc3)cc2)SSS1)C1=CCC(C2=CCC(NC3=CC(C4=CC(C#CC5=C(C#Cc6ccc(-c7ccccc7)cc6)SSS5)=CC4)=CC3)=C2)=C1",{},"[cH&r6,CH&r5:1]>>[#6:1](-[c]1[ch]ccc[ch]1)",-0.1782267918],[0.1526056244,78.2877513993,7,"completed",-4.89374,7.0,7,"C(#Cc1ccccc1)C1=CCC(C#Cc2cccc(C3=CCC(NC4=CC(c5cccc(C#CC6=CC(C#Cc7ccccc7)=CC6)c5)=CC4)=C3)c2)=C1","C(#CC1=CCC(C#Cc2cccc(C3=CCC(NC4=CC(c5cccc(C#CC6=CC(C#CC7=CCC=C7)=CC6)c5)=CC4)=C3)c2)=C1)C1=CCC=C1",{},"[c:0]1[ch:1][ch][c:3][c!r5:4][c!r5:5]1>>[c:0]1[CH2:1][c:3][c:4][c:5]1",-0.1642410848],[0.1525900097,null,7,"running",null,null,1,"C(#CC1=C(C#Cc2ccccc2)SSS1)C1=CCC(C2=CCC(NC3=CC(C4=CC(C#CC5=C(C#Cc6ccccc6)SSS5)=CC4)=CC3)=C2)=C1","C(#CC1=C(C#Cc2ccccc2)SSS1)C1=CCC(C2=CC(=C3C=CC=C3)C(NC3=CC(C4=CC(C#CC5=C(C#Cc6ccccc6)SSS5)=CC4)=CC3=C3C=CC=C3)=C2)=C1",{},"[r5:1][CH2r5:2][r5:3]>>[r5:1][C:2](=C1cccc1)[r5:3]",null],[0.1524798694,93.926686488,7,"completed",-5.20388,10.0,7,"C(#Cc1ccc(C#CC2=CCC(C=CC3=C(C=CC4=NCC=C4)C=CC3)=C2)cc1)C1=CCC(C=CC2=C(C=CC3=NCC=C3)C=CC2)=C1","C(#Cc1ccc(C#CC2=CCC(C=CC3=C(C=CC4=NC(=C5C=CC=C5)C=C4)C=CC3)=C2)cc1)C1=CCC(C=CC2=C(C=CC3=NC(=C4C=CC=C4)C=C3)C=CC2)=C1",{},"[r5:1][CH2r5:2][r5:3]>>[r5:1][C:2](=C1cccc1)[r5:3]",-0.1187848437],[0.1524074485,267.6365519874,7,"completed",-5.34925,13.0,1,"C(#CC1=C(NC2=C(C#CC3=CSC(=C4C=CC=C4)S3)SCS2)SCS1)C1=CSC(=C2C=CC=C2)S1","C(#CC1=C(NC2=C(C#CC3=CSC(=C4C=CC=C4)S3)SNS2)SNS1)C1=CSC(=C2C=CC=C2)S1",{},"[#6H2r5:1]>>[NH:1]",-0.3194852885],[0.1523902104,114.7636973183,7,"completed",-5.01837,15.0,1,"C(#Cc1ccc(C#CC2=C(NC3=C(C#Cc4ccc(C#CC5=CCC(C6=CCC=C6)=C5)cc4)CC=C3)C=CC2)cc1)C1=CCC(C2=CCC=C2)=C1","C(#Cc1ccc(C#Cc2sccc2Nc2ccsc2C#Cc2ccc(C#CC3=CCC(C4=CCC=C4)=C3)cc2)cc1)C1=CCC(C2=CCC=C2)=C1",{},"[#6H2r5:1]>>[S:1]",-0.1282021845],[0.1523221056,68.4188841842,7,"completed",-5.5108,7.0,1,"C(#CC1=CC(=C2C=CC=C2)C=C1C1=CC=CC1)C1=CCC(c2cccc(Nc3cccc(C4=CC(C#CC5=CC(=C6C=CC=C6)C=C5C5=CC=CC5)=CC4)c3)c2)=C1","C(#CC1=CC(=C2C=CC=C2)C=C1C1=CC=CC1)C1=CCC(c2cccc(Nc3cccc(C4=CC(C#CC5=CC(=C6C=CC=C6)C=C5C5=CC=CC5)=CC4)n3)n2)=C1",{},"[ch&r6:0]>>[nr6:0]",-0.2955873768],[0.1522379577,111.8935282575,7,"completed",-5.12872,7.0,1,"C(#CC1=CSSS1)C1=CCC(C2=CCC(NC3=CC(C4=CC(C#CC5=CSSS5)=CC4)=CC3)=C2)=C1","C(#CC1=NSSS1)C1=CCC(C2=CCC(NC3=CC(C4=CC(C#CC5=NSSS5)=CC4)=CC3)=C2)=C1",{},"[chr5,CH1r5:1]>>[n:1]",-0.1136852342],[0.1521620465,193.7526743277,7,"completed",-5.90182,10.0,1,"O=c1occc2c(C#Cc3csnc3C#CC3=CCC(c4cccc(Nc5cccc(C6=CC(C#Cc7nscc7C#Cc7[nH]cc8c(=O)occc78)=CC6)c5)c4)=C3)[nH]cc12","O=c1oncc2c(C#Cc3csnc3C#CC3=CCC(c4cccc(Nc5cccc(C6=CC(C#Cc7nscc7C#Cc7[nH]cc8c(=O)oncc78)=CC6)c5)c4)=C3)[nH]cc12",{},"[ch&r6:0]>>[nr6:0]",-0.5937748748],[0.1519388467,183.2913729886,7,"completed",-4.72896,8.0,1,"C(#CC1=CSSS1)C1=CCC(C2=CCC(NC3=C(c4ccccc4)C(C4=CC(C#CC5=CSSS5)=CC4)=CC3)=C2c2ccccc2)=C1","C(#CC1=CSSS1)C1=CCC(C2=CCC(NC3=C(C4=CC=CC4)C(C4=CC(C#CC5=CSSS5)=CC4)=CC3)=C2C2=CC=CC2)=C1",{},"[c:0]1[ch:1][ch][c:3][c!r5:4][c!r5:5]1>>[c:0]1[CH2:1][c:3][c:4][c:5]1",-0.3178904865],[0.1519289629,83.7515370222,7,"completed",-4.71927,7.0,7,"C(#CC1=CSC(=C2C=CC=C2)S1)C1=CCC(C2=CCC(NC3=CC(C4=CC(C#CC5=CSC(=C6C=CC=C6)S5)=CC4)=CC3)=C2)=C1","C(#CC1=CSC(=C2SC=CS2)S1)C1=CCC(C2=CCC(NC3=CC(C4=CC(C#CC5=CSC(=C6SC=CS6)S5)=CC4)=CC3)=C2)=C1",{},"[CH,ch:0]1=[C,c:1][C,c:2]=[CH,ch:3][*:4]1>>[S:0]1[*:1]=,:[*:2][S:3][*:4]1",-0.2793607579],[0.1516852385,142.8981787176,7,"completed",-5.24041,9.0,1,"C(#Cc1cccc(C2=CC=C(c3cc[nH]c3)C2)c1)c1ccc(Nc2ccc(C#Cc3cccc(C4=CC=C(c5cc[nH]c5)C4)c3)cc2)cc1","C(#Cc1cccc(-c2ccc(-c3cc[nH]c3)s2)c1)c1ccc(Nc2ccc(C#Cc3cccc(-c4ccc(-c5cc[nH]c5)s4)c3)cc2)cc1",{},"[#6H2r5:1]>>[S:1]",-0.1734365124],[0.1516250706,342.3704100132,7,"completed",-5.24112,9.0,1,"C(#CC1=CSNS1)C1=CC=C(C#Cc2cc3ccccc3cc2Nc2cc3ccccc3cc2C#CC2=CC=C(C#CC3=CSNS3)C2)C1","C(#CC1=CC=C(C#Cc2cc3ccccc3cc2Nc2cc3ccccc3cc2C#CC2=CC=C(C#CC3=CSNS3)C2=C2C=CC=C2)C1=C1C=CC=C1)C1=CSNS1",{},"[r5:1][CH2r5:2][r5:3]>>[r5:1][C:2](=C1cccc1)[r5:3]",-0.3563366053],[0.1515356784,155.4678532848,7,"completed",-5.24943,9.0,1,"C(#CC1=CCC=C1C1=CC=CC1)C1=CCC(c2cc(Nc3cc(C4=CC(C#CC5=CCC=C5C5=CC=CC5)=CC4)c(-c4ccccc4)cn3)ncc2-c2ccccc2)=C1","C(#CC1=CCC=C1C1=CC=CC1)C1=CCC(c2cc(Nc3cc(C4=CC(C#CC5=CCC=C5C5=CC=CC5)=CC4)c(C4=CC=CC4)cn3)ncc2C2=CC=CC2)=C1",{},"[c:0]1[ch:1][ch][c:3][c!r5:4][c!r5:5]1>>[c:0]1[CH2:1][c:3][c:4][c:5]1",-0.1873809558],[0.1514326229,99.1839680937,7,"completed",-4.98201,8.0,6,"C(#Cc1cc[nH]c1)C1=CCC(C2=CCC(NC3=CC(C4=CC(C#Cc5cc[nH]c5)=CC4)=CC3)=C2)=C1","C(#Cc1cc[nH]c1)C1=CCC(c2csc(Nc3cc(C4=CC(C#Cc5cc[nH]c5)=CC4)cs3)c2)=C1",{},"[#6H2r5:1]>>[S:1]",-0.1290699933],[0.1512978565,121.8783049844,7,"completed",-5.13265,8.0,7,"C(#CC1=C(C2=CC=CC2)SCS1)C1=CCC(c2cccc(Nc3cccc(C4=CC(C#CC5=C(C6=CC=CC6)SCS5)=CC4)c3)c2)=C1","C(#CC1=C(C2=CC(c3ccccc3)=CC2)SCS1)C1=CCC(c2cccc(Nc3cccc(C4=CC(C#CC5=C(C6=CC(c7ccccc7)=CC6)SCS5)=CC4)c3)c2)=C1",{},"[cH&r6,CH&r5:1]>>[#6:1](-[c]1[ch]ccc[ch]1)",-0.1240027107],[0.1805851389,86.3826979767,8,"completed",-5.15092,8.0,1,"C(#CC1=CC=C(C#CC2=CC(C=CC3=C(C=CC4=CSC(=C5C=CC=C5)S4)C=CC3)=CC2)C1)C1=CC(C=CC2=C(C=CC3=CSC(=C4C=CC=C4)S3)C=CC2)=CC1","C(#Cc1cc(C=CC2=C(C=CC3=CSC(=C4C=CC=C4)S3)C=CC2)cs1)C1=CC=C(C#Cc2cc(C=CC3=C(C=CC4=CSC(=C5C=CC=C5)S4)C=CC3)cs2)C1",{},"[#6H2r5:1]>>[S:1]",-0.0934476605],[0.1797347364,61.6712810297,8,"completed",-5.08436,8.0,1,"C(#Cc1coc(C#Cc2cccc(C3=CCC(NC4=CC(c5cccc(C#Cc6cc(C#CC7=CC(=C8C=CC=C8)C=C7)co6)c5)=CC4)=C3)c2)c1)C1=CC(=C2C=CC=C2)C=C1","C(#Cc1coc(C#Cc2cccc(C3=CCC(NC4=CC(c5cccc(C#Cc6cc(C#CC7=CSC(=C8C=CC=C8)S7)co6)c5)=CC4)=C3)c2)c1)C1=CSC(=C2C=CC=C2)S1",{},"[CH,ch:0]1=[C,c:1][C,c:2]=[CH,ch:3][*:4]1>>[S:0]1[*:1]=,:[*:2][S:3][*:4]1",-0.062635498],[0.1774886433,59.0343830117,8,"completed",-5.03754,8.0,1,"C(#CC1=CC(=C2C=CC=C2)C=C1)C1=CCC(C#Cc2cccc(C3=CCC(NC4=CC(c5cccc(C#CC6=CC(C#CC7=CC(=C8C=CC=C8)C=C7)=CC6)c5)=CC4)=C3)c2)=C1","C(#CC1=CSC(=C2C=CC=C2)S1)C1=CCC(C#Cc2cccc(C3=CCC(NC4=CC(c5cccc(C#CC6=CC(C#CC7=CSC(=C8C=CC=C8)S7)=CC6)c5)=CC4)=C3)c2)=C1",{},"[CH,ch:0]1=[C,c:1][C,c:2]=[CH,ch:3][*:4]1>>[S:0]1[*:1]=,:[*:2][S:3][*:4]1",-0.0734620423],[0.1753697433,125.9630309942,8,"completed",-5.11008,10.0,1,"C(#CC1=CC=C(C#CC2=CC(C=CC3=C(C=CC4=CSC(=C5C=CC=C5)S4)C=CC3)=CC2)C1)C1=CC(C=CC2=C(C=CC3=CSC(=C4C=CC=C4)S3)C=CC2)=CC1","C(#Cc1ccc(C#CC2=CC(C=CC3=C(C=CC4=CSC(=C5C=CC=C5)S4)C=CC3)=CC2)cc1)C1=CC(C=CC2=C(C=CC3=CSC(=C4C=CC=C4)S3)C=CC2)=CC1",{},"[CH2:0]1[c,C:1]-,=,:[c,C:2]-,=,:[c,C:3]-,=,:[c,C:4]1>>[ch:0]1c[c:1][c:2][c:3][c:4]1",-0.1261605022],[0.1717899137,92.9354590917,8,"completed",-5.35882,8.0,1,"C(#Cc1cncc2c(C#CC3=CCC(C#CC4=CC(c5ccccc5)=CC4)=C3)cncc12)C1=CCC(C#CC2=CC(c3ccccc3)=CC2)=C1","C(#Cc1cncc2c(C#CC3=CCC(C#CC4=CC(C5=CC=CC5)=CC4)=C3)cncc12)C1=CCC(C#CC2=CC(C3=CC=CC3)=CC2)=C1",{},"[c:0]1[ch:1][ch][c:3][c!r5:4][c!r5:5]1>>[c:0]1[CH2:1][c:3][c:4][c:5]1",-0.2036197874],[0.168953408,85.7949269121,8,"completed",-4.83736,8.0,1,"C(#CC1=CCC=N1)C1=CCC(C#Cc2cccc(C3=CCC(NC4=CC(c5cccc(C#CC6=CC(C#CC7=CCC=N7)=CC6)c5)=CC4)=C3)c2)=C1","C(#CC1=CCC=N1)C1=CCC(C#CC2=CCC(C3=CCC(NC4=CC(C5=CC(C#CC6=CC(C#CC7=CCC=N7)=CC6)=CC5)=CC4)=C3)=C2)=C1",{},"[c:0]1[ch:1][ch][c:3][c!r5:4][c!r5:5]1>>[c:0]1[CH2:1][c:3][c:4][c:5]1",-0.2028813855],[0.1679043738,172.6324090268,8,"completed",-5.09765,12.0,1,"C(#CC1=CC=C(C#CC2=CC(C=CC3=C(C=CC4=CSC(=C5C=CC=C5)S4)C=CC3)=CC2)C1)C1=CC(C=CC2=C(C=CC3=CSC(=C4C=CC=C4)S3)C=CC2)=CC1","C(#Cc1ccc(C#CC2=CC(C=CC3=C(C=CC4=CSC(=C5C=CC=C5)S4)C=CC3)=CC2)s1)C1=CC(C=CC2=C(C=CC3=CSC(=C4C=CC=C4)S3)C=CC2)=CC1",{},"[#6H2r5:1]>>[S:1]",-0.1726402464],[0.1678403378,78.0638362921,8,"completed",-4.93693,8.0,1,"C(#CC1=C(c2ccccc2)CC=C1)C1=CCC(C2=NC(NC3=CCC(C4=CC(C#CC5=C(c6ccccc6)CC=C5)=CC4)=N3)=CC2)=C1","C(#CC1=C(C2=CC=CC2)CC=C1)C1=CCC(C2=NC(NC3=CCC(C4=CC(C#CC5=C(C6=CC=CC6)CC=C5)=CC4)=N3)=CC2)=C1",{},"[c:0]1[ch:1][ch][c:3][c!r5:4][c!r5:5]1>>[c:0]1[CH2:1][c:3][c:4][c:5]1",-0.1382893949],[0.1673599523,86.1089981918,8,"completed",-5.26674,8.0,1,"C(#Cc1cccc2c(C#CC3=CCC(C#CC4=CC(c5ccccc5)=CC4)=C3)cccc12)C1=CCC(C#CC2=CC(c3ccccc3)=CC2)=C1","C(#Cc1cccc2c(C#CC3=CCC(C#CC4=CC(C5=CC=CC5)=CC4)=C3)cccc12)C1=CCC(C#CC2=CC(C3=CC=CC3)=CC2)=C1",{},"[c:0]1[ch:1][ch][c:3][c!r5:4][c!r5:5]1>>[c:0]1[CH2:1][c:3][c:4][c:5]1",-0.1450443073],[0.1669546006,94.5541174151,8,"completed",-5.09101,8.0,1,"C(#Cc1cccc(C=CC2=C(C=CC3=CSC(=C4C=CC=C4)S3)C=CC2)c1)C1=CC=C(C#Cc2cccc(C=CC3=C(C=CC4=CSC(=C5C=CC=C5)S4)C=CC3)c2)C1","C(#CC1=CC=C(C#CC2=CCC(C=CC3=C(C=CC4=CSC(=C5C=CC=C5)S4)C=CC3)=C2)C1)C1=CCC(C=CC2=C(C=CC3=CSC(=C4C=CC=C4)S3)C=CC2)=C1",{},"[c:0]1[ch:1][ch][c:3][c!r5:4][c!r5:5]1>>[c:0]1[CH2:1][c:3][c:4][c:5]1",-0.0947632997],[0.1668191329,86.8201933044,8,"completed",-5.18028,10.0,1,"C(#Cc1c[nH]c(C#Cc2cccc(C3=CCC(NC4=CC(c5cccc(C#Cc6cc(C#CC7=CCC=C7)c[nH]6)c5)=CC4)=C3)c2)c1)C1=CCC=C1","C(#Cc1c[nH]c(C#Cc2cccc(C3=CC(=C4C=CC=C4)C(NC4=CC(c5cccc(C#Cc6cc(C#CC7=CCC=C7)c[nH]6)c5)=CC4=C4C=CC=C4)=C3)c2)c1)C1=CCC=C1",{},"[r5:1][CH2r5:2][r5:3]>>[r5:1][C:2](=C1cccc1)[r5:3]",-0.1034201933],[0.1660112034,91.5373846947,8,"completed",-5.19097,8.0,1,"C(#Cc1ccccc1)C1=CCC(C#CC2=CC(C3=CCC(NC4=NC(C5=CCC(C#CC6=CC(C#Cc7ccccc7)=CC6)=C5)=CC4)=N3)=CC2)=C1","C(#CC1=CC=CC1)C1=CCC(C#CC2=CC(C3=CCC(NC4=NC(C5=CCC(C#CC6=CC(C#CC7=CC=CC7)=CC6)=C5)=CC4)=N3)=CC2)=C1",{},"[c:0]1[ch:1][ch][c:3][c!r5:4][c!r5:5]1>>[c:0]1[CH2:1][c:3][c:4][c:5]1",-0.1115083308],[0.1657630846,117.7211950126,8,"completed",-5.23735,8.0,1,"C(#CC1=CC=C(C#CC2=CC(C=CC3=C(C=CC4=CSC(=C5C=CC=C5)S4)C=CC3)=CC2)C1)C1=CC(C=CC2=C(C=CC3=CSC(=C4C=CC=C4)S3)C=CC2)=CC1","C(#CC1=NN=C(C#CC2=CC(C=CC3=C(C=CC4=CSC(=C5C=CC=C5)S4)C=CC3)=CC2)C1)C1=CC(C=CC2=C(C=CC3=CSC(=C4C=CC=C4)S3)C=CC2)=CC1",{},"[chr5,CH1r5:1]>>[n:1]",-0.151993884],[0.1649111738,96.6681523132,8,"completed",-5.01477,9.0,1,"C(#CC1=CC=C(C#CC2=CC(C=CC3=C(C=CC4=CSC(=C5C=CC=C5)S4)C=CC3)=CC2)C1)C1=CC(C=CC2=C(C=CC3=CSC(=C4C=CC=C4)S3)C=CC2)=CC1","C(#Cc1ccc(C#CC2=CC(C=CC3=C(C=CC4=CSC(=C5C=CC=C5)S4)C=CC3)=CC2)[nH]1)C1=CC(C=CC2=C(C=CC3=CSC(=C4C=CC=C4)S3)C=CC2)=CC1",{},"[#6H2r5:1]>>[NH:1]",-0.1135965078],[0.1634111406,106.8851269956,8,"completed",-5.04449,8.0,1,"C(#CC1=CC=C(C#CC2=CC(C=CC3=C(C=CC4=CSC(=C5C=CC=C5)S4)C=CC3)=CC2)C1)C1=CC(C=CC2=C(C=CC3=CSC(=C4C=CC=C4)S3)C=CC2)=CC1","C(#CC1=NC(C=CC2=C(C=CC3=CSC(=C4C=CC=C4)S3)C=CC2)=CC1)C1=CC=C(C#CC2=NC(C=CC3=C(C=CC4=CSC(=C5C=CC=C5)S4)C=CC3)=CC2)C1",{},"[chr5,CH1r5:1]>>[n:1]",-0.11372905],[0.1627745737,113.4314790106,8,"completed",-4.76131,8.0,1,"C1=CCC(Nc2cc3cc(NC4=CC=CC4)c(-c4ccccc4)cc3cc2-c2ccccc2)=C1","C1=CCC(Nc2cc3cc(NC4=CC=CC4)c(C4=CC=CC4)cc3cc2C2=CC=CC2)=C1",{},"[c:0]1[ch:1][ch][c:3][c!r5:4][c!r5:5]1>>[c:0]1[CH2:1][c:3][c:4][c:5]1",-0.2628213258],[0.1627598743,85.5157860206,8,"completed",-4.6913,8.0,1,"C(#CC1=CSC(=C2SC=C(C=Cc3ccccc3)S2)S1)C1=CCC(C2=CCC(NC3=CC(C4=CC(C#CC5=CSC(=C6SC=C(C=Cc7ccccc7)S6)S5)=CC4)=CC3)=C2)=C1","C(#CC1=CSC(=C2SC=C(C=CC3=CCC=C3)S2)S1)C1=CCC(C2=CCC(NC3=CC(C4=CC(C#CC5=CSC(=C6SC=C(C=CC7=CCC=C7)S6)S5)=CC4)=CC3)=C2)=C1",{},"[c:0]1[ch:1][ch][c:3][c!r5:4][c!r5:5]1>>[c:0]1[CH2:1][c:3][c:4][c:5]1",-0.298597451],[0.1624854183,83.7989179709,8,"completed",-4.97358,8.0,1,"C(#CC1=C(C2=NCN=C2)SC(=C2C=CC=C2)S1)C1=CCC(C2=CCC(NC3=CC(C4=CC(C#CC5=C(C6=NCN=C6)SC(=C6C=CC=C6)S5)=CC4)=CC3)=C2)=C1","C(#CC1=C(C2=NCN=N2)SC(=C2C=CC=C2)S1)C1=CCC(C2=CCC(NC3=CC(C4=CC(C#CC5=C(C6=NCN=N6)SC(=C6C=CC=C6)S5)=CC4)=CC3)=C2)=C1",{},"[chr5,CH1r5:1]>>[n:1]",-0.1218747172],[0.1607296205,59.8797499842,8,"completed",-5.14855,8.0,8,"C(#CC1=C(C=Cc2ccccc2)SC(=C2C=CC=C2)S1)C1=CCC(C2=CCC(NC3=CC(C4=CC(C#CC5=C(C=Cc6ccccc6)SC(=C6C=CC=C6)S5)=CC4)=CC3)=C2)=C1","C(#CC1=C(C=CC2=CC=CC2)SC(=C2C=CC=C2)S1)C1=CCC(C2=CCC(NC3=CC(C4=CC(C#CC5=C(C=CC6=CC=CC6)SC(=C6C=CC=C6)S5)=CC4)=CC3)=C2)=C1",{},"[c:0]1[ch:1][ch][c:3][c!r5:4][c!r5:5]1>>[c:0]1[CH2:1][c:3][c:4][c:5]1",-0.0688517588],[0.1593950108,86.5305042098,8,"completed",-5.76752,8.0,1,"C(#CC1=CCC=N1)C1=CCC(C#Cc2cccc(C3=NCC(NC4=CC(c5cccc(C#CC6=CC(C#CC7=CCC=N7)=CC6)c5)=NC4)=C3)c2)=C1","C(#CC1=CCN=N1)C1=CCC(C#Cc2cccc(C3=NCC(NC4=CC(c5cccc(C#CC6=CC(C#CC7=CCN=N7)=CC6)c5)=NC4)=C3)c2)=C1",{},"[chr5,CH1r5:1]>>[n:1]",-0.4752085583],[0.1586975856,130.2559523028,8,"completed",-5.27707,8.0,1,"C(#CC1=CC(=C2C=CC=C2)N=C1C1=CCN=N1)C1=CCC(C2=CCC(NC3=CC(C4=CC(C#CC5=CC(=C6C=CC=C6)N=C5C5=CCN=N5)=CC4)=CC3)=C2)=C1","C(#CC1=CC(=C2C=CC=C2)N=C1C1=CCN=N1)C1=CCC(C2=CCC(NC3=NC(C4=CC(C#CC5=CC(=C6C=CC=C6)N=C5C5=CCN=N5)=CC4)=CC3)=N2)=C1",{},"[chr5,CH1r5:1]>>[n:1]",-0.1798053606],[0.1585892772,80.4577520175,8,"completed",-5.14882,8.0,1,"C(#CC1=CC=C(C#CC2=CC(C=CC3=C(C=CC4=CSC(=C5C=CC=C5)S4)C=CC3)=CC2)C1)C1=CC(C=CC2=C(C=CC3=CSC(=C4C=CC=C4)S3)C=CC2)=CC1","C(#Cc1ccc(C#CC2=CC(C=CC3=C(C=CC4=CSC(=C5C=CC=C5)S4)C=CC3)=CC2)o1)C1=CC(C=CC2=C(C=CC3=CSC(=C4C=CC=C4)S3)C=CC2)=CC1",{},"[#6H2r5:1]>>[O:1]",-0.0874145991],[0.1571288553,90.475731995,8,"completed",-5.23609,8.0,1,"C(#Cc1cccc(C=CC2=C(C=CC3=CSC(=C4C=CC=C4)S3)C=CC2)c1)C1=CC=C(C#Cc2cccc(C=CC3=C(C=CC4=CSC(=C5C=CC=C5)S4)C=CC3)c2)C1","C(#Cc1cccc(C=CC2=C(C=CC3=CSC(=C4C=CC=C4)S3)C=CC2)c1)c1ccc(C#Cc2cccc(C=CC3=C(C=CC4=CSC(=C5C=CC=C5)S4)C=CC3)c2)cc1",{},"[CH2:0]1[c,C:1]-,=,:[c,C:2]-,=,:[c,C:3]-,=,:[c,C:4]1>>[ch:0]1c[c:1][c:2][c:3][c:4]1",-0.1313807339],[0.1557727898,109.8035004106,8,"completed",-5.03221,8.0,1,"C(#Cc1coc(C#Cc2cccc(C3=CCC(NC4=CC(c5cccc(C#Cc6cc(C#CC7=CC(=C8C=CC=C8)C=C7)co6)c5)=CC4)=C3)c2)c1)C1=CC(=C2C=CC=C2)C=C1","C(#Cc1coc(C#Cc2cccc(C3=CCC(NC4=CC(c5cccc(C#Cc6cc(C#CC7=CC(=C8C=CC=C8)N=C7)co6)c5)=CC4)=C3)c2)c1)C1=CC(=C2C=CC=C2)N=C1",{},"[chr5,CH1r5:1]>>[n:1]",-0.1196185433],[0.1557395326,87.3315830977,8,"completed",-4.92058,8.0,1,"C(#CC1=C(c2ccccc2)CC=C1)C1=CCC(C2=NC(NC3=CCC(C4=CC(C#CC5=C(c6ccccc6)CC=C5)=CC4)=N3)=CC2)=C1","C(#CC1=C(C2=CCC=C2)CC=C1)C1=CCC(C2=NC(NC3=CCC(C4=CC(C#CC5=C(C6=CCC=C6)CC=C5)=CC4)=N3)=CC2)=C1",{},"[c:0]1[ch:1][ch][c:3][c!r5:4][c!r5:5]1>>[c:0]1[CH2:1][c:3][c:4][c:5]1",-0.1529727369],[0.1557348361,96.2354790972,8,"completed",-5.22241,8.0,1,"C(#Cc1ccccc1)C1=CCC(C#CC2=CC(C3=CCC(NC4=NC(C5=CCC(C#CC6=CC(C#Cc7ccccc7)=CC6)=C5)=CC4)=N3)=CC2)=C1","C(#CC1=CCC(C#CC2=CC(C3=CCC(NC4=NC(C5=CCC(C#CC6=CC(C#CC7=CCC=C7)=CC6)=C5)=CC4)=N3)=CC2)=C1)C1=CCC=C1",{},"[c:0]1[ch:1][ch][c:3][c!r5:4][c!r5:5]1>>[c:0]1[CH2:1][c:3][c:4][c:5]1",-0.1288546833],[0.1555246785,98.9316309133,8,"completed",-5.42791,8.0,1,"C(#Cc1cncc2c(C#CC3=CCC(C#CC4=CC(c5ccccc5)=CC4)=C3)cncc12)C1=CCC(C#CC2=CC(c3ccccc3)=CC2)=C1","C(#Cc1cncc2c(C#CC3=CCC(C#CC4=CC(C5=CCC=C5)=CC4)=C3)cncc12)C1=CCC(C#CC2=CC(C3=CCC=C3)=CC2)=C1",{},"[c:0]1[ch:1][ch][c:3][c!r5:4][c!r5:5]1>>[c:0]1[CH2:1][c:3][c:4][c:5]1",-0.2499493988],[0.1549198287,322.4925419781,8,"completed",-5.01499,10.0,1,"C(#CC1=CC=C(C#CC2=CC(C=CC3=C(C=CC4=CSC(=C5C=CC=C5)S4)C=CC3)=CC2)C1)C1=CC(C=CC2=C(C=CC3=CSC(=C4C=CC=C4)S3)C=CC2)=CC1","C(#CC1=CC=C(C#CC2=CC(C=CC3=C(C=CC4=NSC(=C5C=CC=C5)S4)C=CC3)=CC2)C1)C1=CC(C=CC2=C(C=CC3=NSC(=C4C=CC=C4)S3)C=CC2)=CC1",{},"[chr5,CH1r5:1]>>[n:1]",-0.3279367663],[0.1548950877,82.5147601136,8,"completed",-5.51402,8.0,1,"C(#CC1=CCC=N1)C1=CCC(C#Cc2cccc(C3=NCC(NC4=CC(c5cccc(C#CC6=CC(C#CC7=CCC=N7)=CC6)c5)=NC4)=C3)c2)=C1","C(#CC1=CCC=N1)C1=CCC(C#CC2=CCC(C3=NCC(NC4=CC(C5=CC(C#CC6=CC(C#CC7=CCC=N7)=CC6)=CC5)=NC4)=C3)=C2)=C1",{},"[c:0]1[ch:1][ch][c:3][c!r5:4][c!r5:5]1>>[c:0]1[CH2:1][c:3][c:4][c:5]1",-0.3013317777],[0.1546618086,80.9981627099,8,"completed",-5.74067,9.0,1,"C(#CC1=CCC=N1)C1=CCC(C#Cc2cccc(C3=NCC(NC4=CC(c5cccc(C#CC6=CC(C#CC7=CCC=N7)=CC6)c5)=NC4)=C3)c2)=C1","C(#CC1=CCC=N1)C1=CCC(C#Cc2cncc(C3=NCC(NC4=CC(c5cncc(C#CC6=CC(C#CC7=CCC=N7)=CC6)c5)=NC4)=C3)c2)=C1",{},"[ch&r6:0]>>[nr6:0]",-0.4557248581],[0.1546218251,112.7988599765,8,"completed",-4.98429,8.0,1,"C(#CC1=CC(=C2SC=CS2)C=C1C1=CC=CC1)C1=CCC(C2=CC(NC3=CCC(C4=CC(C#CC5=CC(=C6SC=CS6)C=C5C5=CC=CC5)=CC4)=C3)=CC2)=C1","C(#CC1=CC(=C2SC=CS2)C=C1C1=CC=CC1)C1=CCC(c2cc(Nc3csc(C4=CC(C#CC5=CC(=C6SC=CS6)C=C5C5=CC=CC5)=CC4)c3)cs2)=C1",{},"[#6H2r5:1]>>[S:1]",-0.1388671913],[0.1543414326,87.8151451907,8,"completed",-5.23946,8.0,1,"C(#Cc1c2ccccc2cc2c(C#CC3=CCC(C#CC4=CC=CC4)=C3)c3ccccc3cc12)C1=CCC(C#CC2=CC=CC2)=C1","C(#Cc1c2c(cc3c(C#CC4=CCC(C#CC5=CC=CC5)=C4)c4c(cc13)C=CC4)C=CC2)C1=CCC(C#CC2=CC=CC2)=C1",{},"[c:0]1[ch:1][ch][c:3][c!r5:4][c!r5:5]1>>[c:0]1[CH2:1][c:3][c:4][c:5]1",-0.1313071004],[0.1542636516,101.0384830297,8,"completed",-4.99714,8.0,1,"C(#CC1=CC=C(C#CC2=CC(C=CC3=C(C=CC4=CSC(=C5C=CC=C5)S4)C=CC3)=CC2)C1)C1=CC(C=CC2=C(C=CC3=CSC(=C4C=CC=C4)S3)C=CC2)=CC1","C(#Cc1cc(C=CC2=C(C=CC3=CSC(=C4C=CC=C4)S3)C=CC2)c[nH]1)C1=CC=C(C#Cc2cc(C=CC3=C(C=CC4=CSC(=C5C=CC=C5)S4)C=CC3)c[nH]2)C1",{},"[#6H2r5:1]>>[NH:1]",-0.1240687836],[0.1540799958,81.9976954954,8,"completed",-4.99365,8.0,1,"C(#CC1=CC(=C2C=CC=C2)C=C1)C1=CCC(C#Cc2cccc(C3=CCC(NC4=CC(c5cccc(C#CC6=CC(C#CC7=CC(=C8C=CC=C8)C=C7)=CC6)c5)=CC4)=C3)c2)=C1","C(#Cc1csc(C#Cc2cccc(C3=CCC(NC4=CC(c5cccc(C#Cc6cc(C#CC7=CC(=C8C=CC=C8)C=C7)cs6)c5)=CC4)=C3)c2)c1)C1=CC(=C2C=CC=C2)C=C1",{},"[#6H2r5:1]>>[S:1]",-0.1107505309],[0.1538969246,79.840420105,8,"completed",-5.25639,9.0,1,"C(#CC1=CC(c2cc(Nc3csc(C4=CCC(C#CC5=CCC=C5)=C4)c3)cs2)=CC1)C1=CCC=C1","C(#CC1=CC(c2cc(Nc3csc(C4=CCC(C#CC5=CCC(c6ccccc6)=C5)=C4)c3)cs2)=CC1)C1=CCC(c2ccccc2)=C1",{},"[cH&r6,CH&r5:1]>>[#6:1](-[c]1[ch]ccc[ch]1)",-0.1354947616],[0.1538382689,107.5329130108,8,"completed",-4.9083,9.0,1,"C(#CC1=CCC(C2=CCC(NC3=CC(C4=C(C=Cc5ccccc5)C(C#CC5=CSC(=C6C=CC=C6)S5)=CC4)=CC3)=C2)=C1C=Cc1ccccc1)C1=CSC(=C2C=CC=C2)S1","C(#CC1=CCC(C2=CCC(NC3=CC(C4=C(C=CC5=CCC=C5)C(C#CC5=CSC(=C6C=CC=C6)S5)=CC4)=CC3)=C2)=C1C=CC1=CCC=C1)C1=CSC(=C2C=CC=C2)S1",{},"[c:0]1[ch:1][ch][c:3][c!r5:4][c!r5:5]1>>[c:0]1[CH2:1][c:3][c:4][c:5]1",-0.1719601218],[0.1537297319,66.0206358007,8,"completed",-5.00894,8.0,1,"C(#CC1=C(c2ccccc2)CC=C1)C1=CCC(C2=CC(NC3=CCC(C4=CC(C#CC5=C(c6ccccc6)CC=C5)=CC4)=C3)=CC2)=C1","C(#CC1=C(C2=CCC=C2)CC=C1)C1=CCC(C2=CC(NC3=CCC(C4=CC(C#CC5=C(C6=CCC=C6)CC=C5)=CC4)=C3)=CC2)=C1",{},"[c:0]1[ch:1][ch][c:3][c!r5:4][c!r5:5]1>>[c:0]1[CH2:1][c:3][c:4][c:5]1",-0.0917701853],[0.1532370762,81.1741690268,8,"completed",-5.31985,8.0,1,"C(#Cc1ccc(C#Cc2cccc(C=CC3=C(C=CC4=CSCS4)C=CC3)c2)s1)c1cccc(C=CC2=C(C=CC3=CSCS3)C=CC2)c1","C(#Cc1ccc(C#Cc2cccc(C=CC3=C(C=CC4=CSC(=C5C=CC=C5)S4)C=CC3)c2)s1)c1cccc(C=CC2=C(C=CC3=CSC(=C4C=CC=C4)S3)C=CC2)c1",{},"[r5:1][CH2r5:2][r5:3]>>[r5:1][C:2](=C1cccc1)[r5:3]",-0.1739911398],[0.1529009478,125.3075330169,8,"completed",-4.39723,8.0,1,"C(#CC1=CC(=C2C=CC=C2)N=C1C1=CCN=N1)C1=CCC(C2=CCC(NC3=CC(C4=CC(C#CC5=CC(=C6C=CC=C6)N=C5C5=CCN=N5)=CC4)=CC3)=C2)=C1","C(#CC1=CC(=C2SC=CS2)N=C1C1=CCN=N1)C1=CCC(C2=CCC(NC3=CC(C4=CC(C#CC5=CC(=C6SC=CS6)N=C5C5=CCN=N5)=CC4)=CC3)=C2)=C1",{},"[CH,ch:0]1=[C,c:1][C,c:2]=[CH,ch:3][*:4]1>>[S:0]1[*:1]=,:[*:2][S:3][*:4]1",-0.5076474737],[0.1528590438,78.8370046939,8,"completed",-4.99493,8.0,1,"C(#CC1=C(c2ccccc2)CC=C1)C1=CCC(C2=CC(NC3=CCC(C4=CC(C#CC5=C(c6ccccc6)CC=C5)=CC4)=C3)=CC2)=C1","C(#CC1=C(C2=CC=CC2)CC=C1)C1=CCC(C2=CC(NC3=CCC(C4=CC(C#CC5=C(C6=CC=CC6)CC=C5)=CC4)=C3)=CC2)=C1",{},"[c:0]1[ch:1][ch][c:3][c!r5:4][c!r5:5]1>>[c:0]1[CH2:1][c:3][c:4][c:5]1",-0.1078180352],[0.1527827208,87.634935393,8,"completed",-5.74127,8.0,1,"C(#CC1=CCC=N1)C1=CCC(C#Cc2cccc(C3=NCC(NC4=CC(c5cccc(C#CC6=CC(C#CC7=CCC=N7)=CC6)c5)=NC4)=C3)c2)=C1","C(#CC1=NCC=N1)C1=CCC(C#Cc2cccc(C3=NCC(NC4=CC(c5cccc(C#CC6=CC(C#CC7=NCC=N7)=CC6)c5)=NC4)=C3)c2)=C1",{},"[chr5,CH1r5:1]>>[n:1]",-0.4573633306],[0.1521462552,92.5471039955,8,"completed",-5.33116,10.0,1,"C(#CC1=CSC(=C2C=CC=C2)S1)C1=CCC(C2=CCC(NC3=C(C#Cc4ccccc4)C(C4=CC(C#CC5=CSC(=C6C=CC=C6)S5)=CC4)=CC3)=C2C#Cc2ccccc2)=C1","C(#CC1=CSC(=C2C=CC=C2)S1)C1=CCC(c2c[nH]c(Nc3[nH]cc(C4=CC(C#CC5=CSC(=C6C=CC=C6)S5)=CC4)c3C#Cc3ccccc3)c2C#Cc2ccccc2)=C1",{},"[#6H2r5:1]>>[NH:1]",-0.1864083952],[0.1511604321,77.1359360078,8,"completed",-5.17321,8.0,1,"C(#CC1=C(c2ccco2)SC(=C2C=CC=C2)S1)C1=CCC(C2=CC(NC3=CCC(C4=CC(C#CC5=C(c6ccco6)SC(=C6C=CC=C6)S5)=CC4)=C3)=CC2)=C1","C(#CC1=C(c2ccco2)SC(=C2C=CC=C2)S1)C1=CCC(C2=CC(N(C3=CCC(C4=CC(C#CC5=C(c6ccco6)SC(=C6C=CC=C6)S5)=CC4)=C3)c3ccccc3)=CC2)=C1",{},"[r:1][NH!R:2][r:3]>>[r:1][N:2](-c1ccccc1)[r:3]",-0.0926078163],[0.1511405149,58.0405390065,8,"completed",-5.27277,9.0,1,"C(#CC1=CSC(=C2C=CC=C2)S1)C1=CCC(C2=CCC(NC3=C(C#Cc4ccccc4)C(C4=CC(C#CC5=CSC(=C6C=CC=C6)S5)=CC4)=CC3)=C2C#Cc2ccccc2)=C1","C(#CC1=CSC(=C2C=CC=C2)S1)C1=CCC(c2csc(Nc3scc(C4=CC(C#CC5=CSC(=C6C=CC=C6)S5)=CC4)c3C#Cc3ccccc3)c2C#Cc2ccccc2)=C1",{},"[#6H2r5:1]>>[S:1]",-0.1341452418],[0.1509150983,90.3822269174,8,"completed",-5.01699,9.0,1,"C(#Cc1cccc(C=CC2=C(C=CC3=CSC(=C4C=CC=C4)S3)C=CC2)c1)C1=CC=C(C#Cc2cccc(C=CC3=C(C=CC4=CSC(=C5C=CC=C5)S4)C=CC3)c2)C1","C(#CC1=CC=C(C#CC2=CC(C=CC3=C(C=CC4=CSC(=C5C=CC=C5)S4)C=CC3)=CC2)C1)C1=CC(C=CC2=C(C=CC3=CSC(=C4C=CC=C4)S3)C=CC2)=CC1",{},"[c:0]1[ch:1][ch][c:3][c!r5:4][c!r5:5]1>>[c:0]1[CH2:1][c:3][c:4][c:5]1",-0.1074493853],[0.1507390617,130.8965421049,8,"completed",-5.12102,9.0,1,"O=c1cc(C#CC2=CCC(C3=CC=C(C#Cc4cccc5ccccc45)C3)=C2)[nH]cc1Nc1c[nH]c(C#CC2=CCC(C3=CC=C(C#Cc4cccc5ccccc45)C3)=C2)cc1=O","O=c1cc(C#CC2=CCC(C3=CC=C(C#Cc4cccc5c4C=CC5)C3)=C2)[nH]cc1Nc1c[nH]c(C#CC2=CCC(C3=CC=C(C#Cc4cccc5c4C=CC5)C3)=C2)cc1=O",{},"[c:0]1[ch:1][ch][c:3][c!r5:4][c!r5:5]1>>[c:0]1[CH2:1][c:3][c:4][c:5]1",-0.1317209419],[0.1505784221,68.7753467937,8,"completed",-4.92024,8.0,1,"C(#CC1=CCC=N1)C1=CCC(C#Cc2cccc(C3=CCC(NC4=CC(c5cccc(C#CC6=CC(C#CC7=CCC=N7)=CC6)c5)=CC4)=C3)c2)=C1","C(#CC1=CCC=N1)C1=CCC(C#CC2=CC(C3=CCC(NC4=CC(C5=CCC(C#CC6=CC(C#CC7=CCC=N7)=CC6)=C5)=CC4)=C3)=CC2)=C1",{},"[c:0]1[ch:1][ch][c:3][c!r5:4][c!r5:5]1>>[c:0]1[CH2:1][c:3][c:4][c:5]1",-0.1434006295],[0.1504216679,177.7890360972,8,"completed",-4.74083,9.0,1,"C(#CC1=NCC=C1C1=C(Nc2ccccc2)N=CC1)C1=CCC(c2cc(Nc3cc(C4=CC(C#CC5=NCC=C5C5=C(Nc6ccccc6)N=CC5)=CC4)ncn3)ncn2)=C1","C(#CC1=NCC=C1C1=C(NC2=CC=CC2)N=CC1)C1=CCC(c2cc(Nc3cc(C4=CC(C#CC5=NCC=C5C5=C(NC6=CC=CC6)N=CC5)=CC4)ncn3)ncn2)=C1",{},"[c:0]1[ch:1][ch][c:3][c!r5:4][c!r5:5]1>>[c:0]1[CH2:1][c:3][c:4][c:5]1",-0.3079293018],[0.1501861991,85.8439816948,8,"completed",-5.04043,8.0,8,"C(#Cc1ccc(Nc2ccc(C#CC3=CCC(C4=CC=C(C#Cc5cccc6ccccc56)C4)=C3)cc2)cc1)C1=CCC(C2=CC=C(C#Cc3cccc4ccccc34)C2)=C1","C(#Cc1ccc(Nc2ccc(C#CC3=CCC(c4ccc(C#Cc5cccc6ccccc56)[nH]4)=C3)cc2)cc1)C1=CCC(c2ccc(C#Cc3cccc4ccccc34)[nH]2)=C1",{},"[#6H2r5:1]>>[NH:1]",-0.0954358203],[0.1500319259,93.0602162989,8,"completed",-5.31381,8.0,1,"C(#Cc1cccc2c(C#CC3=CCC(C#CC4=CC(c5ccccc5)=CC4)=C3)cccc12)C1=CCC(C#CC2=CC(c3ccccc3)=CC2)=C1","C(#Cc1cccc2c(C#CC3=CCC(C#CC4=CC(C5=CCC=C5)=CC4)=C3)cccc12)C1=CCC(C#CC2=CC(C3=CCC=C3)=CC2)=C1",{},"[c:0]1[ch:1][ch][c:3][c!r5:4][c!r5:5]1>>[c:0]1[CH2:1][c:3][c:4][c:5]1",-0.1762396515],[0.1498731727,121.5204308974,8,"completed",-4.79693,9.0,1,"C(#Cc1cc[nH]c1)C1=CCC(c2csc(Nc3scc(C4=CC(C#Cc5cc[nH]c5)=CC4)c3C#Cc3ccccc3)c2C#Cc2ccccc2)=C1","C(#Cc1cc[nH]c1)C1=CCC(c2csc(Nc3scc(C4=CC(C#Cc5cc[nH]c5)=CC4)c3C#CC3=CC=CC3)c2C#CC2=CC=CC2)=C1",{},"[c:0]1[ch:1][ch][c:3][c!r5:4][c!r5:5]1>>[c:0]1[CH2:1][c:3][c:4][c:5]1",-0.2444880638],[0.1498472622,89.0910304151,8,"completed",-5.31089,11.0,1,"C(#Cc1cccc(C2=C(c3ccccc3)C=CC2=C2C=CC=C2)c1)c1ccc(Nc2ccc(C#Cc3cccc(C4=C(c5ccccc5)C=CC4=C4C=CC=C4)c3)cc2)cc1","C(#Cc1cccc(C2=C(C3=CCC=C3)C=CC2=C2C=CC=C2)c1)c1ccc(Nc2ccc(C#Cc3cccc(C4=C(C5=CCC=C5)C=CC4=C4C=CC=C4)c3)cc2)cc1",{},"[c:0]1[ch:1][ch][c:3][c!r5:4][c!r5:5]1>>[c:0]1[CH2:1][c:3][c:4][c:5]1",-0.1724232056],[0.1496320905,56.5542450058,8,"completed",-5.07782,8.0,8,"C(#CC1=C(C=Cc2ccccc2)SC(=C2C=CC=C2)S1)C1=CCC(C2=CCC(NC3=CC(C4=CC(C#CC5=C(C=Cc6ccccc6)SC(=C6C=CC=C6)S5)=CC4)=CC3)=C2)=C1","C(#CC1=C(C=CC2=CCC=C2)SC(=C2C=CC=C2)S1)C1=CCC(C2=CCC(NC3=CC(C4=CC(C#CC5=C(C=CC6=CCC=C6)SC(=C6C=CC=C6)S5)=CC4)=CC3)=C2)=C1",{},"[c:0]1[ch:1][ch][c:3][c!r5:4][c!r5:5]1>>[c:0]1[CH2:1][c:3][c:4][c:5]1",-0.0586467331],[0.1494558657,55.8680779941,8,"completed",-5.48292,9.0,1,"C(#Cc1cccc(C2=CC=C(C3=CSC(=C4C=CC=C4)S3)C2)c1)c1ccc(Nc2ccc(C#Cc3cccc(C4=CC=C(C5=CSC(=C6C=CC=C6)S5)C4)c3)cc2)cc1","C(#Cc1cccc(-c2ccc(C3=CSC(=C4C=CC=C4)S3)s2)c1)c1ccc(Nc2ccc(C#Cc3cccc(-c4ccc(C5=CSC(=C6C=CC=C6)S5)s4)c3)cc2)cc1",{},"[#6H2r5:1]>>[S:1]",-0.2738043609],[0.1488551811,71.4794469823,8,"completed",-5.36757,9.0,1,"C(#CC1=CC=C(C#CC2=CC(C=CC3=C(C=CC4=CSC(=C5C=CC=C5)S4)C=CC3)=CC2)C1)C1=CC(C=CC2=C(C=CC3=CSC(=C4C=CC=C4)S3)C=CC2)=CC1","C(#CC1=CC=C(C#CC2=CC(C=CC3=C(C=CC4=CSC(=C5C=CC=C5)S4)C=CC3)=NC2)C1)C1=CC(C=CC2=C(C=CC3=CSC(=C4C=CC=C4)S3)C=CC2)=NC1",{},"[chr5,CH1r5:1]>>[n:1]",-0.2004750028],[0.1487081968,87.1190522157,8,"completed",-5.19478,8.0,1,"C(#Cc1c2ccccc2cc2c(C#CC3=CCC(C#CC4=CC=CC4)=C3)c3ccccc3cc12)C1=CCC(C#CC2=CC=CC2)=C1","C(#Cc1c2c(cc3c(C#CC4=CCC(C#CC5=CC=CC5)=C4)c4c(cc13)CC=C4)CC=C2)C1=CCC(C#CC2=CC=CC2)=C1",{},"[c:0]1[ch:1][ch][c:3][c!r5:4][c!r5:5]1>>[c:0]1[CH2:1][c:3][c:4][c:5]1",-0.1095058034],[0.1484790596,310.6588855153,8,"completed",-5.15692,9.0,1,"C1=CC(C=Cc2cccc(C=CC3=CC=C(C=Cc4cccc(C=CC5=CCC=C5)c4)C3)c2)=CC1","C1=CC(C=Cc2cccc(C=Cc3ccc(C=Cc4cccc(C=CC5=CCC=C5)c4)[nH]3)c2)=CC1",{},"[#6H2r5:1]>>[NH:1]",-0.3132035879],[0.1483785738,73.0421439803,8,"completed",-5.3077,10.0,1,"C(#Cc1ccccc1)C1=C(C#Cc2csc(C3=CCC(NC4=CC(c5cc(C#CC6=C(C#Cc7ccccc7)SC(=C7C=CC=C7)S6)cs5)=CC4)=C3)c2)SC(=C2C=CC=C2)S1","C(#CC1=C(C#Cc2csc(C3=CCC(NC4=CC(c5cc(C#CC6=C(C#CC7=CC=CC7)SC(=C7C=CC=C7)S6)cs5)=CC4)=C3)c2)SC(=C2C=CC=C2)S1)C1=CC=CC1",{},"[c:0]1[ch:1][ch][c:3][c!r5:4][c!r5:5]1>>[c:0]1[CH2:1][c:3][c:4][c:5]1",-0.1627065054],[0.1482936014,124.4488967059,8,"completed",-5.28632,9.0,1,"C(#Cc1ccc(C#Cc2ccc(C#Cc3ccsc3)cc2)c(Nc2cc(C#CC3=CCC=C3)ccc2C#Cc2ccc(C#Cc3ccsc3)cc2)c1)C1=CCC=C1","C(#Cc1ccsc1)c1ccc(C#Cc2ccc(C#Cc3ccsc3)cc2Nc2cc(C#Cc3ccsc3)ccc2C#Cc2ccc(C#Cc3ccsc3)cc2)cc1",{},"[#6H2r5:1]>>[S:1]",-0.1802718715],[0.1479973202,208.8537370728,8,"completed",-5.24457,8.0,4,"C1=Cc2cc(Nc3cc4c(cc3C3=CSCS3)CC=C4)c(C3=CSCS3)cc2C1","C1=CC(=C2SC=C(c3cc4c(cc3Nc3cc5c(cc3C3=CSC(=C6C=CC=C6)S3)CC=C5)C=CC4)S2)C=C1",{},"[r5:1][CH2r5:2][r5:3]>>[r5:1][C:2](=C1cccc1)[r5:3]",-0.2320799886],[0.1468198044,67.7747792215,8,"completed",-4.95222,8.0,1,"C(#Cc1c[nH]c(C#CC2=CC(C3=CCC(NC4=CC(C5=CCC(C#Cc6cc(C#CC7=CCC=C7)c[nH]6)=C5)=CC4)=C3)=CC2)c1)C1=CCC=C1","C(#Cc1cc(C#CC2=CCC=N2)c[nH]1)C1=CC(C2=CCC(NC3=CC(C4=CCC(C#Cc5cc(C#CC6=CCC=N6)c[nH]5)=C4)=CC3)=C2)=CC1",{},"[chr5,CH1r5:1]>>[n:1]",-0.1236709166],[0.1466386507,87.421516102,8,"completed",-4.89899,8.0,8,"C(#CC1=C(C#CC2=CC=CC2)SSS1)C1=CCC(C2=CCC(NC3=CC(C4=CC(C#CC5=C(C#CC6=CC=CC6)SSS5)=CC4)=CC3)=C2)=C1","C(#Cc1cscc1C#CC1=CC=CC1)C1=CCC(C2=CCC(NC3=CC(C4=CC(C#Cc5cscc5C#CC5=CC=CC5)=CC4)=CC3)=C2)=C1",{},"[S,s:0]1[r5:1]-,=,:[r5:2][S,s:3][*:4]1>>[CH:0]1=[C:1][C:2]=[CH:3][*:4]1",-0.1656531959],[0.1465535312,194.9534880114,8,"completed",-5.2924,11.0,1,"O=c1ccc2c(C#CC3=C(C#CC4=CCC(c5cccc(Nc6cccc(C7=CC(C#CC8=C(C#Cc9[nH]cc%10oc(=O)ccc9%10)SCS8)=CC7)n6)n5)=C4)SCS3)[nH]cc2o1","O=c1ccc2c(C#CC3=C(C#CC4=CCC(c5cccc(Nc6cccc(C7=CC(C#CC8=C(C#Cc9[nH]cc%10[nH]c(=O)ccc9%10)SCS8)=CC7)n6)n5)=C4)SCS3)[nH]cc2[nH]1",{},"[o:1]>>[nH:1]",-0.2369505537],[0.1463981569,89.9817632016,8,"completed",-5.41335,9.0,7,"C(#Cc1cc2ccccc2c2cc(-c3ccccc3)ccc12)c1ccc(Nc2ccc(C#Cc3cc4ccccc4c4cc(-c5ccccc5)ccc34)cc2)cc1","C(#Cc1c2c3c(cccc3c3cc(-c4ccccc4)ccc13)C=C2)c1ccc(Nc2ccc(C#Cc3c4c5c(cccc5c5cc(-c6ccccc6)ccc35)C=C4)cc2)cc1",{},"[ch:1]2[c:3][c:4][c:5][c:6]3[c:7][c:8][c:9][ch:2][c:10]23>>C1=C[c:1]2[c:3][c:4][c:5][c:6]3[c:7][c:8][c:9][c:2]1[c:10]23",-0.2370842608],[0.1460958832,72.4575991044,8,"completed",-5.02802,10.0,1,"C(#Cc1coc(C#Cc2cccc(C3=CCC(NC4=CC(c5cccc(C#Cc6cc(C#CC7=CC(=C8C=CC=C8)C=C7)co6)c5)=CC4)=C3)c2)c1)C1=CC(=C2C=CC=C2)C=C1","C(#Cc1c[nH]c(C#Cc2cccc(C3=CCC(NC4=CC(c5cccc(C#Cc6cc(C#CC7=CC(=C8C=CC=C8)C=C7)c[nH]6)c5)=CC4)=C3)c2)c1)C1=CC(=C2C=CC=C2)C=C1",{},"[o:1]>>[nH:1]",-0.0882544767],[0.1457872176,80.0844143087,8,"completed",-5.65856,8.0,1,"C(#CC1=CC(=C2C=CC=C2)N=C1C1=CCN=N1)C1=CCC(C2=CCC(NC3=CC(C4=CC(C#CC5=CC(=C6C=CC=C6)N=C5C5=CCN=N5)=CC4)=CC3)=C2)=C1","C(#CC1=CC(=C2C=CC=C2)N=C1C1=CCN=N1)C1=CCC(C2=NCC(NC3=CC(C4=CC(C#CC5=CC(=C6C=CC=C6)N=C5C5=CCN=N5)=CC4)=NC3)=C2)=C1",{},"[chr5,CH1r5:1]>>[n:1]",-0.3991093302],[0.1456219142,99.4173201034,8,"completed",-4.98996,9.0,1,"C(#Cc1coc(C#Cc2cccc(C3=CCC(NC4=CC(c5cccc(C#Cc6cc(C#CC7=CC(=C8C=CC=C8)C=C7)co6)c5)=CC4)=C3)c2)c1)C1=CC(=C2C=CC=C2)C=C1","C(#Cc1coc(C#Cc2cccc(C3=CCC(NC4=CC(c5cccc(C#Cc6cc(C#CC7=CC(=C8C=CC=C8)C=N7)co6)c5)=CC4)=C3)c2)c1)C1=CC(=C2C=CC=C2)C=N1",{},"[chr5,CH1r5:1]>>[n:1]",-0.1257661175],[0.145303957,125.2854585036,8,"completed",-4.93902,8.0,1,"C(#CC1=NCC=C1C#Cc1ccccc1)C1=CCC(C2=CCC(NC3=CC(C4=CC(C#CC5=NCC=C5C#Cc5ccccc5)=CC4)=CC3)=C2)=C1","C(#CC1=NCC=C1C#CC1=CC=CC1)C1=CCC(C2=CCC(NC3=CC(C4=CC(C#CC5=NCC=C5C#CC5=CC=CC5)=CC4)=CC3)=C2)=C1",{},"[c:0]1[ch:1][ch][c:3][c!r5:4][c!r5:5]1>>[c:0]1[CH2:1][c:3][c:4][c:5]1",-0.1685069159],[0.1452196768,143.349157006,8,"completed",-4.93185,9.0,1,"C(#CC1=C(c2ccco2)SC(=C2C=CC=C2)S1)C1=CCC(C2=CC(NC3=CCC(C4=CC(C#CC5=C(c6ccco6)SC(=C6C=CC=C6)S5)=CC4)=C3)=CC2)=C1","C(#CC1=C(c2ccco2)SC(=C2C=CC=C2)S1)C1=CCC(c2cc(Nc3c[nH]c(C4=CC(C#CC5=C(c6ccco6)SC(=C6C=CC=C6)S5)=CC4)c3)c[nH]2)=C1",{},"[#6H2r5:1]>>[NH:1]",-0.1854816644],[0.1451693436,53.8964367006,8,"completed",-5.15349,8.0,8,"C(#CC1=C(c2ccccc2)SC(=C2C=CC=C2)S1)C1=CCC(C2=CCC(NC3=CC(C4=CC(C#CC5=C(c6ccccc6)SC(=C6C=CC=C6)S5)=CC4)=CC3)=C2)=C1","C(#CC1=C(C2=CC=CC2)SC(=C2C=CC=C2)S1)C1=CCC(C2=CCC(NC3=CC(C4=CC(C#CC5=C(C6=CC=CC6)SC(=C6C=CC=C6)S5)=CC4)=CC3)=C2)=C1",{},"[c:0]1[ch:1][ch][c:3][c!r5:4][c!r5:5]1>>[c:0]1[CH2:1][c:3][c:4][c:5]1",-0.0656262458],[0.1449406566,96.1422012915,8,"completed",-5.17476,9.0,1,"C(#Cc1c[nH]c(C#CC2=CC(C3=CCC(NC4=CC(C5=CCC(C#Cc6cc(C#CC7=CCC=C7)c[nH]6)=C5)=CC4)=C3)=CC2)c1)C1=CCC=C1","C(#Cc1c[nH]c(C#CC2=CC(C3=CCC(NC4=NC(C5=CCC(C#Cc6cc(C#CC7=CCC=C7)c[nH]6)=C5)=CC4)=N3)=CC2)c1)C1=CCC=C1",{},"[chr5,CH1r5:1]>>[n:1]",-0.1094621446],[0.1444229658,144.4385180075,8,"completed",-4.57301,9.0,1,"C(#CC1=CSC(=C2C=CC=C2)S1)C1=CCC(C2=CCC(NC3=C(C=Cc4ccccc4)C(C4=CC(C#CC5=CSC(=C6C=CC=C6)S5)=CC4)=CC3)=C2C=Cc2ccccc2)=C1","C(#CC1=CSC(=C2C=CC=C2)S1)C1=CCC(C2=CCC(NC3=C(C=CC4=CC=CC4)C(C4=CC(C#CC5=CSC(=C6C=CC=C6)S5)=CC4)=CC3)=C2C=CC2=CC=CC2)=C1",{},"[c:0]1[ch:1][ch][c:3][c!r5:4][c!r5:5]1>>[c:0]1[CH2:1][c:3][c:4][c:5]1",-0.3961622533],[0.1443580918,71.0120845906,8,"completed",-5.00809,8.0,1,"C(#Cc1c[nH]c(C#CC2=CC(C3=CCC(NC4=CC(C5=CCC(C#Cc6cc(C#CC7=CCC=C7)c[nH]6)=C5)=CC4)=C3)=CC2)c1)C1=CCC=C1","C(#Cc1c[nH]c(C#CC2=CC(C3=CCC(NC4=CC(C5=CCC(C#Cc6cc(C#CC7=CCN=C7)c[nH]6)=C5)=CC4)=C3)=CC2)c1)C1=CCN=C1",{},"[chr5,CH1r5:1]>>[n:1]",-0.0958225742],[0.1443559166,90.1954423025,8,"completed",-4.78357,9.0,1,"C(#Cc1c[nH]c(C#CC2=CC(C3=CCC(NC4=CC(C5=CCC(C#Cc6cc(C#CC7=CCC=C7)c[nH]6)=C5)=CC4)=C3)=CC2)c1)C1=CCC=C1","C(#Cc1c[nH]c(C#CC2=NC(C3=CCC(NC4=CC(C5=CCC(C#Cc6cc(C#CC7=CCC=C7)c[nH]6)=N5)=CC4)=C3)=CC2)c1)C1=CCC=C1",{},"[chr5,CH1r5:1]>>[n:1]",-0.2391608472],[0.1443095931,118.1448809803,8,"completed",-5.04025,8.0,1,"C(#Cc1ccccc1)C1=CC(=C2SC=C(C#Cc3csc(C4=CCC(NC5=CC(c6cc(C#CC7=CSC(=C8C=CC(C#Cc9ccccc9)=C8)S7)cs6)=CC5)=C4)c3)S2)C=C1","C(#CC1=CC=CC1)C1=CC(=C2SC=C(C#Cc3csc(C4=CCC(NC5=CC(c6cc(C#CC7=CSC(=C8C=CC(C#CC9=CC=CC9)=C8)S7)cs6)=CC5)=C4)c3)S2)C=C1",{},"[c:0]1[ch:1][ch][c:3][c!r5:4][c!r5:5]1>>[c:0]1[CH2:1][c:3][c:4][c:5]1",-0.1253297392],[0.1441451221,210.335429816,8,"completed",-4.84713,9.0,1,"C(#CC1=CC(=C2C=CC=C2)N=C1C1=CCN=N1)C1=CCC(C2=CCC(NC3=CC(C4=CC(C#CC5=CC(=C6C=CC=C6)N=C5C5=CCN=N5)=CC4)=CC3)=C2)=C1","C(#CC1=NC(=C2C=CC=C2)N=C1C1=CCN=N1)C1=CCC(C2=CCC(NC3=CC(C4=CC(C#CC5=NC(=C6C=CC=C6)N=C5C5=CCN=N5)=CC4)=CC3)=C2)=C1",{},"[chr5,CH1r5:1]>>[n:1]",-0.2749057641],[0.1440774121,153.4481878043,8,"completed",-5.14082,8.0,7,"C1=Cc2c(cc(Nc3cc4c(c5c3CC=C5)C=CC4)c3c2C=CC3)C1","C1=CC(=C2C=Cc3c2cc(Nc2cc4c(c5c2CC=C5)C=CC4=C2C=CC=C2)c2c3C=CC2)C=C1",{},"[r5:1][CH2r5:2][r5:3]>>[r5:1][C:2](=C1cccc1)[r5:3]",-0.1560859373],[0.1440476414,133.2952920347,8,"completed",-5.21218,9.0,8,"C(#CC1=CSC(=C2C=CC=C2)S1)C1=CCC(C2=CC(=C3C=CC=C3)C(NC3=CC(C4=CC(C#CC5=CSC(=C6C=CC=C6)S5)=CC4)=CC3=C3C=CC=C3)=C2)=C1","C(#CC1=CSC(=C2C=CC=C2)S1)C1=CC(=C2C=CC=C2)C(C2=CC(=C3C=CC=C3)C(NC3=CC(C4=CC(C#CC5=CSC(=C6C=CC=C6)S5)=CC4=C4C=CC=C4)=CC3=C3C=CC=C3)=C2)=C1",{},"[r5:1][CH2r5:2][r5:3]>>[r5:1][C:2](=C1cccc1)[r5:3]",-0.1547060683],[0.1438856018,58.4071780031,8,"completed",-5.1162,8.0,1,"C(#CC1=C(C2=NCN=C2)SC(=C2C=CC=C2)S1)C1=CCC(C2=CCC(NC3=CC(C4=CC(C#CC5=C(C6=NCN=C6)SC(=C6C=CC=C6)S5)=CC4)=CC3)=C2)=C1","C(#CC1=C(c2cn[nH]n2)SC(=C2C=CC=C2)S1)C1=CCC(C2=CCC(NC3=CC(C4=CC(C#CC5=C(c6cn[nH]n6)SC(=C6C=CC=C6)S5)=CC4)=CC3)=C2)=C1",{},"[#6H2r5:1]>>[NH:1]",-0.0594978491],[0.1437181097,116.7253403983,8,"completed",-4.89963,10.0,1,"C(#CC1=CC(=C2C=CC=C2)C=C1C1=CCN=N1)C1=CCC(C2=CCC(NC3=CC(C4=CC(C#CC5=CC(=C6C=CC=C6)C=C5C5=CCN=N5)=CC4)=CC3)=C2)=C1","C(#CC1=C(C2=CCN=N2)SC(=C2C=CC=C2)S1)C1=CCC(C2=CCC(NC3=CC(C4=CC(C#CC5=C(C6=CCN=N6)SC(=C6C=CC=C6)S5)=CC4)=CC3)=C2)=C1",{},"[CH,ch:0]1=[C,c:1][C,c:2]=[CH,ch:3][*:4]1>>[S:0]1[*:1]=,:[*:2][S:3][*:4]1",-0.1824757304],[0.143683694,110.4200513219,8,"completed",-4.96181,8.0,6,"C(#CC1=CSCS1)C1=CCC(C2=CCC(NC3=CC(C4=CC(C#CC5=CSCS5)=CC4)=CC3)=C2)=C1","C(#CC1=NSCS1)C1=CCC(C2=CCC(NC3=CC(C4=CC(C#CC5=NSCS5)=CC4)=CC3)=C2)=C1",{},"[chr5,CH1r5:1]>>[n:1]",-0.1467987092],[0.1435874953,93.4241866926,8,"completed",-5.02488,9.0,1,"C(#Cc1coc(C#Cc2cccc(C3=CCC(NC4=CC(c5cccc(C#Cc6cc(C#CC7=CC(=C8C=CC=C8)C=C7)co6)c5)=CC4)=C3)c2)c1)C1=CC(=C2C=CC=C2)C=C1","C(#Cc1coc(C#Cc2cccc(C3=CCC(NC4=CC(c5cccc(C#Cc6cc(C#CC7=CC(=C8C=CC=N8)C=C7)co6)c5)=CC4)=C3)c2)c1)C1=CC(=C2C=CC=N2)C=C1",{},"[chr5,CH1r5:1]>>[n:1]",-0.1072061366],[0.1433567731,111.3172529731,8,"completed",-4.78475,9.0,1,"C(#CC1=CSC(=C2C=CC=C2)S1)C1=CCC(C2=CCC(NC3=C(C=Cc4ccccc4)C(C4=CC(C#CC5=CSC(=C6C=CC=C6)S5)=CC4)=CC3)=C2C=Cc2ccccc2)=C1","C(#CC1=CSC(=C2C=CC=C2)S1)C1=CCC(C2=CCC(NC3=C(C=CC4=CCC=C4)C(C4=CC(C#CC5=CSC(=C6C=CC=C6)S5)=CC4)=CC3)=C2C=CC2=CCC=C2)=C1",{},"[c:0]1[ch:1][ch][c:3][c!r5:4][c!r5:5]1>>[c:0]1[CH2:1][c:3][c:4][c:5]1",-0.2471618628],[0.143327026,113.4638080257,8,"completed",-5.0049,9.0,1,"C(#CC1=CC(=C2SC=C(C#Cc3csc(C4=CCC(NC5=CC(c6cc(C#CC7=CSC(=C8C=CC(C#CC9=CCC=C9)=C8)S7)cs6)=CC5)=C4)c3)S2)C=C1)C1=CCC=C1","C(#CC1=CSCS1)C1=CC(=C2SC=C(C#Cc3csc(C4=CCC(NC5=CC(c6cc(C#CC7=CSC(=C8C=CC(C#CC9=CSCS9)=C8)S7)cs6)=CC5)=C4)c3)S2)C=C1",{},"[CH,ch:0]1=[C,c:1][C,c:2]=[CH,ch:3][*:4]1>>[S:0]1[*:1]=,:[*:2][S:3][*:4]1",-0.1315507531],[0.143219498,582.1894904948,8,"completed",-5.12968,10.0,1,"C(#CC1=NCN=C1C#Cc1ccccc1)C1=CCC(C2=CCC(NC3=CC(C4=CC(C#CC5=NCN=C5C#Cc5ccccc5)=CC4)=CC3)=C2)=C1","C(#CC1=NCN=C1C#Cc1cccnc1)C1=CCC(C2=CCC(NC3=CC(C4=CC(C#CC5=NCN=C5C#Cc5cccnc5)=CC4)=CC3)=C2)=C1",{},"[ch&r6:0]>>[nr6:0]",-0.5825600785],[0.1431707751,73.1771789724,8,"completed",-5.06463,9.0,1,"C(#CC1=C(C2=NCN=C2)SC(=C2C=CC=C2)S1)C1=CCC(C2=CCC(NC3=CC(C4=CC(C#CC5=C(C6=NCN=C6)SC(=C6C=CC=C6)S5)=CC4)=CC3)=C2)=C1","C(#CC1=C(c2cnsn2)SC(=C2C=CC=C2)S1)C1=CCC(C2=CCC(NC3=CC(C4=CC(C#CC5=C(c6cnsn6)SC(=C6C=CC=C6)S5)=CC4)=CC3)=C2)=C1",{},"[#6H2r5:1]>>[S:1]",-0.0772522336],[0.1430909787,88.1024389819,8,"completed",-5.33131,9.0,1,"C(#CC1=CCC=N1)C1=CCC(C#Cc2cccc(C3=CCC(NC4=CC(c5cccc(C#CC6=CC(C#CC7=CCC=N7)=CC6)c5)=CC4)=C3)c2)=C1","O=c1cc(C#CC2=CC(C#CC3=CCC=N3)=CC2)oc(C2=CCC(NC3=CC(c4cc(=O)cc(C#CC5=CC(C#CC6=CCC=N6)=CC5)o4)=CC3)=C2)c1",{},"[ch:1]1[c:2][c:3][ch:4][c:5][c:6]1>>[o:1]1[c:2][c:3][C:4](=O)[c:5][c:6]1",-0.1843343556],[0.1429479022,110.8743445075,8,"completed",-4.98473,9.0,1,"C(#CC1=CCC=N1)C1=CCC(C#Cc2cccc(C3=CCC(NC4=CC(c5cccc(C#CC6=CC(C#CC7=CCC=N7)=CC6)c5)=CC4)=C3)c2)=C1","C(#CC1=CCN=N1)C1=CCC(C#Cc2cccc(C3=CCC(NC4=CC(c5cccc(C#CC6=CC(C#CC7=CCN=N7)=CC6)c5)=CC4)=C3)c2)=C1",{},"[chr5,CH1r5:1]>>[n:1]",-0.1371270761],[0.1428941599,84.3568544369,8,"completed",-5.18948,9.0,8,"C(#Cc1ccc(Nc2ccc(C#CC3=CCC(C4=CC=C(C#Cc5cccc6ccccc56)C4)=C3)cc2)cc1)C1=CCC(C2=CC=C(C#Cc3cccc4ccccc34)C2)=C1","C(#Cc1ccc(Nc2ccc(C#CC3=CCC(c4ccc(C#Cc5cccc6ccccc56)s4)=C3)cc2)cc1)C1=CCC(c2ccc(C#Cc3cccc4ccccc34)s2)=C1",{},"[#6H2r5:1]>>[S:1]",-0.1050682987],[0.142868643,78.9356800087,8,"completed",-4.81065,9.0,1,"C(#CC1=CC(=C2C=CC=C2)C=C1c1c[nH]nn1)C1=CCC(C2=CCC(NC3=CC(C4=CC(C#CC5=CC(=C6C=CC=C6)C=C5c5c[nH]nn5)=CC4)=CC3)=C2)=C1","C(#CC1=C(c2c[nH]nn2)SC(=C2C=CC=C2)S1)C1=CCC(C2=CCC(NC3=CC(C4=CC(C#CC5=C(c6c[nH]nn6)SC(=C6C=CC=C6)S5)=CC4)=CC3)=C2)=C1",{},"[CH,ch:0]1=[C,c:1][C,c:2]=[CH,ch:3][*:4]1>>[S:0]1[*:1]=,:[*:2][S:3][*:4]1",-0.2173828848],[0.1427280034,82.314594707,8,"completed",-5.18715,9.0,1,"C(#Cc1cccc(C2=CC=C(C3=CSC(=C4C=CC=C4)S3)C2)c1)c1ccc(Nc2ccc(C#Cc3cccc(C4=CC=C(C5=CSC(=C6C=CC=C6)S5)C4)c3)cc2)cc1","C(#Cc1ccc(Nc2ccc(C#CC3=CCC(C4=CC=C(C5=CSC(=C6C=CC=C6)S5)C4)=C3)cc2)cc1)C1=CCC(C2=CC=C(C3=CSC(=C4C=CC=C4)S3)C2)=C1",{},"[c:0]1[ch:1][ch][c:3][c!r5:4][c!r5:5]1>>[c:0]1[CH2:1][c:3][c:4][c:5]1",-0.1024563445],[0.1426562419,92.2608642868,8,"completed",-5.34596,9.0,1,"C(#Cc1cccc2c(C#CC3=CCC(C#CC4=CC(c5ccccc5)=CC4)=C3)cccc12)C1=CCC(C#CC2=CC(c3ccccc3)=CC2)=C1","C(#Cc1cccc2c(C#CC3=CCC(C#CC4=CC(c5ccc6ccccc6c5)=CC4)=C3)cccc12)C1=CCC(C#CC2=CC(c3ccc4ccccc4c3)=CC2)=C1",{},"[cH&r6:1][cH&r6:2]>>[c:1]2cccc[c:2]2",-0.1953337264],[0.1425930677,118.7514050107,8,"completed",-5.27882,11.0,1,"C(#Cc1cccc(C=CC2=C(C=CC3=CSC(=C4C=CC=C4)S3)C=CC2)c1)C1=CC=C(C#Cc2cccc(C=CC3=C(C=CC4=CSC(=C5C=CC=C5)S4)C=CC3)c2)C1","C(#Cc1ccc(C#Cc2cccc(C=CC3=C(C=CC4=CSC(=C5C=CC=C5)S4)C=CC3)c2)[nH]1)c1cccc(C=CC2=C(C=CC3=CSC(=C4C=CC=C4)S3)C=CC2)c1",{},"[#6H2r5:1]>>[NH:1]",-0.1725410863],[0.1424181407,147.2101166,8,"completed",-5.07897,9.0,1,"C(#CC1=NCN=C1C#Cc1ccccc1)C1=CCC(C2=CCC(NC3=CC(C4=CC(C#CC5=NCN=C5C#Cc5ccccc5)=CC4)=CC3)=C2)=C1","C(#CC1=NCN=C1C#CC1=CC=CC1)C1=CCC(C2=CCC(NC3=CC(C4=CC(C#CC5=NCN=C5C#CC5=CC=CC5)=CC4)=CC3)=C2)=C1",{},"[c:0]1[ch:1][ch][c:3][c!r5:4][c!r5:5]1>>[c:0]1[CH2:1][c:3][c:4][c:5]1",-0.147944335],[0.1421667017,62.4178189901,8,"completed",-5.18263,9.0,1,"C(#CC1=C(C#Cc2ccccc2)CC(C2=CCC(NC3=CC(C4=CC(C#CC5=CSC(=C6C=CC=C6)S5)=C(C#Cc5ccccc5)C4)=CC3)=C2)=C1)C1=CSC(=C2C=CC=C2)S1","C(#Cc1cc(C2=CCC(NC3=CC(c4cc(C#CC5=CSC(=C6C=CC=C6)S5)c(C#Cc5ccccc5)[nH]4)=CC3)=C2)[nH]c1C#Cc1ccccc1)C1=CSC(=C2C=CC=C2)S1",{},"[#6H2r5:1]>>[NH:1]",-0.0850973878],[0.142103964,224.5726229739,8,"completed",-4.82691,11.0,1,"O=c1c(Nc2cocc(C3=CC(C#CC4=CSC(=C5SC=C(C=Cc6ccccc6)S5)S4)=CC3)c2=O)cocc1C1=CC(C#CC2=CSC(=C3SC=C(C=Cc4ccccc4)S3)S2)=CC1","O=c1c(Nc2cocc(C3=CC(C#CC4=CSC(=C5SC=C(C=CC6=CCC=C6)S5)S4)=CC3)c2=O)cocc1C1=CC(C#CC2=CSC(=C3SC=C(C=CC4=CCC=C4)S3)S2)=CC1",{},"[c:0]1[ch:1][ch][c:3][c!r5:4][c!r5:5]1>>[c:0]1[CH2:1][c:3][c:4][c:5]1",-0.2949172012],[0.1420210855,94.5008299896,8,"completed",-5.2354,9.0,1,"C(#CC1=CC(=C2SC=C(C#Cc3csc(C4=CCC(NC5=CC(c6cc(C#CC7=CSC(=C8C=CC(C#CC9=CCC=C9)=C8)S7)cs6)=CC5)=C4)c3)S2)C=C1)C1=CCC=C1","C(#Cc1ccsc1)C1=CC(=C2SC=C(C#Cc3csc(C4=CCC(NC5=CC(c6cc(C#CC7=CSC(=C8C=CC(C#Cc9ccsc9)=C8)S7)cs6)=CC5)=C4)c3)S2)C=C1",{},"[#6H2r5:1]>>[S:1]",-0.133841904],[0.1418828515,100.1482980064,8,"completed",-5.00879,9.0,1,"C(#CC1=CC(=C2C=CC=C2)C=C1)C1=CCC(C#Cc2cccc(C3=CCC(NC4=CC(c5cccc(C#CC6=CC(C#CC7=CC(=C8C=CC=C8)C=C7)=CC6)c5)=CC4)=C3)c2)=C1","C(#CC1=CC(=C2C=CC=C2)N=C1)C1=CCC(C#Cc2cccc(C3=CCC(NC4=CC(c5cccc(C#CC6=CC(C#CC7=CC(=C8C=CC=C8)N=C7)=CC6)c5)=CC4)=C3)c2)=C1",{},"[chr5,CH1r5:1]>>[n:1]",-0.1187691921],[0.1418033466,80.0724519941,8,"completed",-5.26459,9.0,1,"C(#CC1=CC(c2cc(Nc3csc(C4=CCC(C#CC5=CCC=C5)=C4)c3)cs2)=CC1)C1=CCC=C1","C(#CC1=CC(c2cc(Nc3csc(C4=CCC(C#CC5=CCC(C#Cc6ccccc6)=C5)=C4)c3)cs2)=CC1)C1=CCC(C#Cc2ccccc2)=C1",{},"[ch&r6,CH1&r5:1]>>[*:1](-C#C-c1ccccc1)",-0.1403054986],[0.1415810674,76.095330005,8,"completed",-5.07742,9.0,1,"C(#CC1=CC(=C2SC=C(C#Cc3csc(C4=CCC(NC5=CC(c6cc(C#CC7=CSC(=C8C=CC(C#CC9=CCC=C9)=C8)S7)cs6)=CC5)=C4)c3)S2)C=C1)C1=CCC=C1","C(#CC1=CC(=C2SC=C(C#CC3=CCC(C4=CCC(NC5=CC(C6=CC(C#CC7=CSC(=C8C=CC(C#CC9=CCC=C9)=C8)S7)=CC6)=CC5)=C4)=C3)S2)C=C1)C1=CCC=C1",{},"[n,c:0]1[n,ch:1][s,S:2][n,c:3][n,c:4]1>>[*:0]1=[*:1][CH2:2][*:3]=[*:4]1",-0.0777195528],[0.1801259394,119.2397507839,9,"completed",-5.23007,9.0,1,"C(#CC1=C(C2=CC=CC2)CC=N1)C1=CCC(C2=CC(NC3=CCC(C4=CC(C#CC5=C(C6=CC=CC6)CC=N5)=CC4)=C3)=CC2)=C1","C(#CC1=C(C2=CC=CC2)CC=N1)C1=CCC(c2cc(Nc3csc(C4=CC(C#CC5=C(C6=CC=CC6)CC=N5)=CC4)c3)cs2)=C1",{},"[#6H2r5:1]>>[S:1]",-0.1500267928],[0.1778682408,68.169754988,9,"completed",-5.25591,10.0,1,"C(#CC1=CCC(c2ccccc2)=C1)C1=CCC(C#Cc2cc(C3=CCC(NC4=NC(c5csc(C#CC6=CC(C#CC7=CCC(c8ccccc8)=C7)=CC6)c5)=CC4)=N3)cs2)=C1","C(#CC1=CCC(C2=CC=CC2)=C1)C1=CCC(C#Cc2cc(C3=CCC(NC4=NC(c5csc(C#CC6=CC(C#CC7=CCC(C8=CC=CC8)=C7)=CC6)c5)=CC4)=N3)cs2)=C1",{},"[c:0]1[ch:1][ch][c:3][c!r5:4][c!r5:5]1>>[c:0]1[CH2:1][c:3][c:4][c:5]1",-0.1286778935],[0.1770381115,60.6176191941,9,"completed",-4.98867,9.0,1,"C(#CC1=C(c2ccccc2)CC=N1)C1=CCC(C#Cc2cc(C3=CCC(NC4=CC(c5csc(C#CC6=CC(C#CC7=C(c8ccccc8)CC=N7)=CC6)c5)=CC4)=C3)cs2)=C1","C(#CC1=C(C2=CC=CC2)CC=N1)C1=CCC(C#Cc2cc(C3=CCC(NC4=CC(c5csc(C#CC6=CC(C#CC7=C(C8=CC=CC8)CC=N7)=CC6)c5)=CC4)=C3)cs2)=C1",{},"[c:0]1[ch:1][ch][c:3][c!r5:4][c!r5:5]1>>[c:0]1[CH2:1][c:3][c:4][c:5]1",-0.098730626],[0.1757046444,158.9447686129,9,"completed",-4.71575,9.0,9,"C(#CC1=C(C2=CC=CC2)CC=C1)C1=CCC(C2=CC(NC3=CCC(C4=CC(C#CC5=C(C6=CC=CC6)CC=C5)=CC4)=C3)=CC2)=C1","C(#CC1=C(C2=CC=CC2)CC=C1)C1=CCC(c2cc(Nc3c[nH]c(C4=CC(C#CC5=C(C6=CC=CC6)CC=C5)=CC4)c3)c[nH]2)=C1",{},"[#6H2r5:1]>>[NH:1]",-0.3124275758],[0.1740263336,72.7309139911,9,"completed",-5.35095,11.0,1,"C(#CC1=CSC(=C2C=CC=C2)S1)C1=CCC(C#CC2=CC(c3csc(Nc4cc(C5=CCC(C#CC6=CC(C#CC7=CSC(=C8C=CC=C8)S7)=CC6)=C5)cs4)c3)=CC2)=C1","C(#Cc1cc(C#CC2=CSC(=C3C=CC=C3)S2)c[nH]1)C1=CC(c2csc(Nc3cc(C4=CCC(C#Cc5cc(C#CC6=CSC(=C7C=CC=C7)S6)c[nH]5)=C4)cs3)c2)=CC1",{},"[#6H2r5:1]>>[NH:1]",-0.1901262162],[0.1719692723,111.4165910985,9,"completed",-5.05609,9.0,1,"C(#Cc1cccc2c(C#CC3=CCC(C#CC4=CC(C5=CCC=C5)=C(C5=CCC=C5)C4)=C3)cccc12)C1=CCC(C#CC2=CC(C3=CCC=C3)=C(C3=CCC=C3)C2)=C1","C(#Cc1cccc2c(C#CC3=CCC(C#Cc4cc(C5=CCC=C5)c(C5=CCC=C5)[nH]4)=C3)cccc12)C1=CCC(C#Cc2cc(C3=CCC=C3)c(C3=CCC=C3)[nH]2)=C1",{},"[#6H2r5:1]>>[NH:1]",-0.115578631],[0.1692764818,189.1957811022,9,"completed",-4.69162,9.0,9,"C(#CC1=C(C2=CCC=C2)CC=C1)C1=CCC(C2=CC(NC3=CCC(C4=CC(C#CC5=C(C6=CCC=C6)CC=C5)=CC4)=C3)=CC2)=C1","C(#CC1=C(C2=CCC=C2)CC=C1)C1=CCC(c2cc(Nc3c[nH]c(C4=CC(C#CC5=C(C6=CCC=C6)CC=C5)=CC4)c3)c[nH]2)=C1",{},"[#6H2r5:1]>>[NH:1]",-0.3428037537],[0.1689115329,51.3332470146,9,"completed",-5.42073,10.0,1,"C(#CC1=CSC(=C2C=CC=C2)S1)C1=CCC(C#CC2=CC(c3csc(Nc4cc(C5=CCC(C#CC6=CC(C#CC7=CSC(=C8C=CC=C8)S7)=CC6)=C5)cs4)c3)=CC2)=C1","C(#CC1=CSC(=C2C=CC=C2)S1)C1=CCC(C#CC2=CC(c3csc(N(c4ccccc4)c4cc(C5=CCC(C#CC6=CC(C#CC7=CSC(=C8C=CC=C8)S7)=CC6)=C5)cs4)c3)=CC2)=C1",{},"[r:1][NH!R:2][r:3]>>[r:1][N:2](-c1ccccc1)[r:3]",-0.2303047793],[0.1664983436,191.0595890076,9,"completed",-4.68433,9.0,1,"C(#CC1=C(C2=CC=CC2)CC=N1)C1=CCC(C2=CC(NC3=CCC(C4=CC(C#CC5=C(C6=CC=CC6)CC=N5)=CC4)=C3)=CC2)=C1","C(#CC1=C(C2=CC=CC2)CC=N1)C1=CCC(c2cc(Nc3c[nH]c(C4=CC(C#CC5=C(C6=CC=CC6)CC=N5)=CC4)c3)c[nH]2)=C1",{},"[#6H2r5:1]>>[NH:1]",-0.3480901112],[0.164837717,77.9135775083,9,"completed",-5.17279,11.0,1,"C(#Cc1cc(C#Cc2cccc3c(C#Cc4c[nH]c(C#CC5=CC(C6=CCC=C6)=CC5)c4)cccc23)c[nH]1)C1=CC(C2=CCC=C2)=CC1","C(#Cc1cc(C#Cc2cccc3c(C#Cc4c[nH]c(C#CC5=CC(C6=CCC(c7ccccc7)=C6)=CC5)c4)cccc23)c[nH]1)C1=CC(C2=CCC(c3ccccc3)=C2)=CC1",{},"[cH&r6,CH&r5:1]>>[#6:1](-[c]1[ch]ccc[ch]1)",-0.093095294],[0.1636168139,173.0479655962,9,"completed",-5.39842,9.0,1,"C(#CC1=C(C2=NCC=C2)CC=C1)C1=CCC(C2=CC(NC3=CCC(C4=CC(C#CC5=C(C6=NCC=C6)CC=C5)=CC4)=C3)=CC2)=C1","C(#CC1=C(C2=NCC=C2)CC=C1)C1=CCC(c2cc(Nc3csc(C4=CC(C#CC5=C(C6=NCC=C6)CC=C5)=CC4)c3)cs2)=C1",{},"[#6H2r5:1]>>[S:1]",-0.2712605788],[0.1632956624,88.7109162868,9,"completed",-5.24536,9.0,9,"C(#CC1=C(C2=CCC=C2)CC=C1)C1=CCC(C2=CC(NC3=CCC(C4=CC(C#CC5=C(C6=CCC=C6)CC=C5)=CC4)=C3)=CC2)=C1","C(#CC1=C(C2=CCC=C2)CC=C1)C1=CCC(C2=CC(NC3=NCC(C4=CC(C#CC5=C(C6=CCC=C6)CC=C5)=CC4)=C3)=NC2)=C1",{},"[chr5,CH1r5:1]>>[n:1]",-0.1349929486],[0.1625314492,252.9640731082,9,"completed",-4.81343,9.0,1,"C(#CC1=C(C2=NCC=C2)CC=C1)C1=CCC(C2=CC(NC3=CCC(C4=CC(C#CC5=C(C6=NCC=C6)CC=C5)=CC4)=C3)=CC2)=C1","C(#CC1=C(C2=NCC=C2)CC=C1)C1=CCC(c2cc(Nc3c[nH]c(C4=CC(C#CC5=C(C6=NCC=C6)CC=C5)=CC4)c3)c[nH]2)=C1",{},"[#6H2r5:1]>>[NH:1]",-0.3228479225],[0.1620013162,103.4812930011,9,"completed",-5.27428,9.0,1,"C(#CC1=C(C2=CC=CC2)CC=N1)C1=CCC(C2=CC(NC3=CCC(C4=CC(C#CC5=C(C6=CC=CC6)CC=N5)=CC4)=C3)=CC2)=C1","C(#CC1=C(C2=CC=CC2)CC=N1)C1=CCC(C2=CC(NC3=NCC(C4=CC(C#CC5=C(C6=CC=CC6)CC=N5)=CC4)=C3)=NC2)=C1",{},"[chr5,CH1r5:1]>>[n:1]",-0.159973129],[0.1616795536,67.138817918,9,"completed",-4.9636,10.0,1,"C(#CC1=C(c2ccccc2)CC=N1)C1=CCC(C#Cc2cc(C3=CCC(NC4=CC(c5csc(C#CC6=CC(C#CC7=C(c8ccccc8)CC=N7)=CC6)c5)=CC4)=C3)cs2)=C1","C(#CC1=C(C2=CCC=C2)CC=N1)C1=CCC(C#Cc2cc(C3=CCC(NC4=CC(c5csc(C#CC6=CC(C#CC7=C(C8=CCC=C8)CC=N7)=CC6)c5)=CC4)=C3)cs2)=C1",{},"[c:0]1[ch:1][ch][c:3][c!r5:4][c!r5:5]1>>[c:0]1[CH2:1][c:3][c:4][c:5]1",-0.1167221113],[0.1614998377,93.0193348031,9,"completed",-4.86809,9.0,1,"C(#Cc1c[nH]c(-c2ccc(C#Cc3cccc4ccccc34)[nH]2)c1)c1ccc(Nc2ccc(C#Cc3c[nH]c(-c4ccc(C#Cc5cccc6ccccc56)[nH]4)c3)cc2)cc1","C(#Cc1c[nH]c(-c2ccc(C#Cc3cccc4c3C=CC4)[nH]2)c1)c1ccc(Nc2ccc(C#Cc3c[nH]c(-c4ccc(C#Cc5cccc6c5C=CC6)[nH]4)c3)cc2)cc1",{},"[c:0]1[ch:1][ch][c:3][c!r5:4][c!r5:5]1>>[c:0]1[CH2:1][c:3][c:4][c:5]1",-0.1870986323],[0.1614638151,102.4261165003,9,"completed",-5.20762,9.0,1,"C(#Cc1cc(C#Cc2cccc3c(C#Cc4c[nH]c(C#CC5=CC(C6=CCC=C6)=CC5)c4)cccc23)c[nH]1)C1=CC(C2=CCC=C2)=CC1","C(#Cc1cc(C#Cc2cccc3c(C#Cc4c[nH]c(C#CC5=CC(C6=CCC=C6)=CC5=C5C=CC=C5)c4)cccc23)c[nH]1)C1=CC(C2=CCC=C2)=CC1=C1C=CC=C1",{},"[r5:1][CH2r5:2][r5:3]>>[r5:1][C:2](=C1cccc1)[r5:3]",-0.1271468478],[0.1613164439,53.9822839783,9,"completed",-5.08272,10.0,1,"C(#CC1=CSC(=C2C=CC=C2)S1)C1=CCC(C#CC2=CC(C3=CCC(NC4=CC(C5=CCC(C#CC6=CC(C#CC7=CSC(=C8C=CC=C8)S7)=CC6)=C5)=CC4)=C3)=CC2)=C1","C(#Cc1cc(C#CC2=CSC(=C3C=CC=C3)S2)c[nH]1)C1=CC(C2=CCC(NC3=CC(C4=CCC(C#Cc5cc(C#CC6=CSC(=C7C=CC=C7)S6)c[nH]5)=C4)=CC3)=C2)=CC1",{},"[#6H2r5:1]>>[NH:1]",-0.0553208839],[0.1612560789,61.3549459958,9,"completed",-5.02231,10.0,9,"C(#CC1=C(C=CC2=CCC=C2)SC(=C2C=CC=C2)S1)C1=CCC(C2=CCC(NC3=CC(C4=CC(C#CC5=C(C=CC6=CCC=C6)SC(=C6C=CC=C6)S5)=CC4)=CC3)=C2)=C1","C(#CC1=C(C=CC2=CSCS2)SC(=C2C=CC=C2)S1)C1=CCC(C2=CCC(NC3=CC(C4=CC(C#CC5=C(C=CC6=CSCS6)SC(=C6C=CC=C6)S5)=CC4)=CC3)=C2)=C1",{},"[CH,ch:0]1=[C,c:1][C,c:2]=[CH,ch:3][*:4]1>>[S:0]1[*:1]=,:[*:2][S:3][*:4]1",-0.0819874386],[0.1610724772,59.8353869282,9,"completed",-5.3484,9.0,1,"C(#CC1=CCC(c2ccccc2)=C1)C1=CCC(C#Cc2cc(C3=CCC(NC4=NC(c5csc(C#CC6=CC(C#CC7=CCC(c8ccccc8)=C7)=CC6)c5)=CC4)=N3)cs2)=C1","C(#CC1=CCC(C2=CCC=C2)=C1)C1=CCC(C#Cc2cc(C3=CCC(NC4=NC(c5csc(C#CC6=CC(C#CC7=CCC(C8=CCC=C8)=C7)=CC6)c5)=CC4)=N3)cs2)=C1",{},"[c:0]1[ch:1][ch][c:3][c!r5:4][c!r5:5]1>>[c:0]1[CH2:1][c:3][c:4][c:5]1",-0.1838872696],[0.1609567975,85.1453215873,9,"completed",-4.95093,9.0,1,"C(#CC1=C(c2ccccc2)CC=N1)C1=CCC(C#Cc2cc(C3=CCC(NC4=CC(c5csc(C#CC6=CC(C#CC7=C(c8ccccc8)CC=N7)=CC6)c5)=CC4)=C3)cs2)=C1","C(#CC1=CCC=N1)C1=CCC(C#Cc2cc(C3=CCC(NC4=CC(c5csc(C#CC6=CC(C#CC7=CCC=N7)=CC6)c5)=CC4)=C3)cs2)=C1",{},"[c&r6,C&r5:1](-[c]1[ch]ccc[ch]1)>>[*:1]",-0.1346790243],[0.1607213349,108.803560026,9,"completed",-5.24256,15.0,1,"C(#CC1=CSC(=C2C=CC=C2)S1)C1=CCC(C#CC2=CC(c3csc(Nc4cc(C5=CCC(C#CC6=CC(C#CC7=CSC(=C8C=CC=C8)S7)=CC6)=C5)cs4)c3)=CC2)=C1","C(#CC1=CSC(=C2C=CC=C2)S1)C1=CCC(C#Cc2cc(-c3csc(Nc4cc(-c5c[nH]c(C#CC6=CC(C#CC7=CSC(=C8C=CC=C8)S7)=CC6)c5)cs4)c3)c[nH]2)=C1",{},"[#6H2r5:1]>>[NH:1]",-0.1476369125],[0.1586595008,85.0571139017,9,"completed",-4.98637,9.0,1,"C(#CC1=CCC=N1)C1=CCC(C#Cc2cc(C3=CCC(NC4=CC(c5csc(C#CC6=CC(C#CC7=CCC=N7)=CC6)c5)=CC4)=C3)cs2)=C1","C(#Cc1cscn1)C1=CCC(C#Cc2cc(C3=CCC(NC4=CC(c5csc(C#CC6=CC(C#Cc7cscn7)=CC6)c5)=CC4)=C3)cs2)=C1",{},"[#6H2r5:1]>>[S:1]",-0.1164537818],[0.1586527037,51.1270020215,9,"completed",-5.60507,9.0,1,"O=c1cc(C#CC2=CC(C#CC3=CSC(=C4C=CC=C4)S3)=CC2)cc(C2=CCC(NC3=CC(c4cc(C#CC5=CC(C#CC6=CSC(=C7C=CC=C7)S6)=CC5)cc(=O)o4)=CC3)=C2)o1","O=c1cc(C#CC2=CC(C#CC3=CSC(=C4C=CC=C4)S3)=CC2)cc(C2=CCC(NC3=CC(c4cc(C#CC5=CC(C#CC6=CSC(=C7C=CC=C7)S6)=CC5)cc(=O)[nH]4)=CC3)=C2)[nH]1",{},"[o:1]>>[nH:1]",-0.3572266308],[0.1585953913,127.6571436902,9,"completed",-5.16303,9.0,1,"C(#Cc1cccc2c(C#CC3=CCC(C#Cc4cc(C5=CCC=C5)c(-c5ccccc5)s4)=C3)cccc12)C1=CCC(C#Cc2cc(C3=CCC=C3)c(-c3ccccc3)s2)=C1","C(#Cc1cccc2c(C#CC3=CCC(C#Cc4cc(C5=CCC=C5)c(C5=CC=CC5)s4)=C3)cccc12)C1=CCC(C#Cc2cc(C3=CCC=C3)c(C3=CC=CC3)s2)=C1",{},"[c:0]1[ch:1][ch][c:3][c!r5:4][c!r5:5]1>>[c:0]1[CH2:1][c:3][c:4][c:5]1",-0.1350666834],[0.158152362,56.2407109828,9,"completed",-5.0886,9.0,1,"C(#CC1=CSC(=C2C=CC=C2)S1)C1=CCC(C#CC2=CC(C3=CCC(NC4=CC(C5=CCC(C#CC6=CC(C#CC7=CSC(=C8C=CC=C8)S7)=CC6)=C5)=CC4)=C3)=CC2)=C1","C(#Cc1cc(C#CC2=CSC(=C3C=CC=C3)S2)cs1)C1=CC(C2=CCC(NC3=CC(C4=CCC(C#Cc5cc(C#CC6=CSC(=C7C=CC=C7)S6)cs5)=C4)=CC3)=C2)=CC1",{},"[#6H2r5:1]>>[S:1]",-0.0568040313],[0.1580372933,130.88244549,9,"completed",-4.91523,9.0,1,"C(#Cc1cccc2c(C#CC3=CCC(C#CC4=CC(C5=CCC=C5)=C(c5ccccc5)C4)=C3)cccc12)C1=CCC(C#CC2=CC(C3=CCC=C3)=C(c3ccccc3)C2)=C1","C(#Cc1cccc2c(C#CC3=CCC(C#CC4=CC(C5=CCC=C5)=C(C5=CC=CC5)C4)=C3)cccc12)C1=CCC(C#CC2=CC(C3=CCC=C3)=C(C3=CC=CC3)C2)=C1",{},"[c:0]1[ch:1][ch][c:3][c!r5:4][c!r5:5]1>>[c:0]1[CH2:1][c:3][c:4][c:5]1",-0.1840075853],[0.1579175738,110.4477751069,9,"completed",-5.2777,9.0,1,"C(#Cc1cccc2c(C#CC3=CCC(C#Cc4cc(C5=CCC=C5)c(-c5ccccc5)s4)=C3)cccc12)C1=CCC(C#Cc2cc(C3=CCC=C3)c(-c3ccccc3)s2)=C1","C(#Cc1cccc2c(C#CC3=CCC(C#Cc4cc(C5=CCC=C5)c(C5=CCC=C5)s4)=C3)cccc12)C1=CCC(C#Cc2cc(C3=CCC=C3)c(C3=CCC=C3)s2)=C1",{},"[c:0]1[ch:1][ch][c:3][c!r5:4][c!r5:5]1>>[c:0]1[CH2:1][c:3][c:4][c:5]1",-0.1663477776],[0.1564954533,152.0269411994,9,"completed",-5.07808,9.0,1,"C(#CC1=CCC=C1C#CC1=CC(C=Cc2ccccc2)=C(C2=CCC=C2)C1)C1=CC(C=Cc2ccccc2)=C(C2=CCC=C2)C1","C(#CC1=CCC=C1C#CC1=CC(C=CC2=CCC=C2)=C(C2=CCC=C2)C1)C1=CC(C=CC2=CCC=C2)=C(C2=CCC=C2)C1",{},"[c:0]1[ch:1][ch][c:3][c!r5:4][c!r5:5]1>>[c:0]1[CH2:1][c:3][c:4][c:5]1",-0.1527993102],[0.1557207845,95.4489128926,9,"completed",-4.9018,9.0,1,"C(#Cc1c[nH]c(-c2ccc(C#Cc3cccc4ccccc34)[nH]2)c1)c1ccc(Nc2ccc(C#Cc3c[nH]c(-c4ccc(C#Cc5cccc6ccccc56)[nH]4)c3)cc2)cc1","C(#Cc1c[nH]c(-c2ccc(C#Cc3cccc4c3CC=C4)[nH]2)c1)c1ccc(Nc2ccc(C#Cc3c[nH]c(-c4ccc(C#Cc5cccc6c5CC=C6)[nH]4)c3)cc2)cc1",{},"[c:0]1[ch:1][ch][c:3][c!r5:4][c!r5:5]1>>[c:0]1[CH2:1][c:3][c:4][c:5]1",-0.1684021454],[0.1556675459,248.9448762935,9,"completed",-4.71174,9.0,1,"C(#CC1=CCC=C1C#CC1=CC(Nc2ccccc2)=C(C2=CCC=C2)C1)C1=CC(Nc2ccccc2)=C(C2=CCC=C2)C1","C(#CC1=CCC=C1C#CC1=CC(NC2=CCC=C2)=C(C2=CCC=C2)C1)C1=CC(NC2=CCC=C2)=C(C2=CCC=C2)C1",{},"[c:0]1[ch:1][ch][c:3][c!r5:4][c!r5:5]1>>[c:0]1[CH2:1][c:3][c:4][c:5]1",-0.3685634368],[0.1540309358,57.6639340143,9,"completed",-5.0891,9.0,1,"C(#CC1=CSC(=C2C=CC=C2)S1)C1=CCC(C#CC2=CC(C3=CCC(NC4=CC(C5=CCC(C#CC6=CC(C#CC7=CSC(=C8C=CC=C8)S7)=CC6)=C5)=CC4)=C3)=CC2)=C1","C(#CC1=CSC(=C2C=CC=C2)S1)C1=CCC(C#Cc2cc(C3=CCC(NC4=CC(c5csc(C#CC6=CC(C#CC7=CSC(=C8C=CC=C8)S7)=CC6)c5)=CC4)=C3)cs2)=C1",{},"[#6H2r5:1]>>[S:1]",-0.0581665384],[0.1539009467,78.50164501,9,"completed",-5.2907,9.0,1,"C(#CC1=CCC(c2ccccc2)=C1)C1=CCC(C#Cc2cc(C3=CCC(NC4=NC(c5csc(C#CC6=CC(C#CC7=CCC(c8ccccc8)=C7)=CC6)c5)=CC4)=N3)cs2)=C1","C(#Cc1c[nH]c(C#Cc2cc(C3=CCC(NC4=NC(c5csc(C#Cc6cc(C#CC7=CCC(c8ccccc8)=C7)c[nH]6)c5)=CC4)=N3)cs2)c1)C1=CCC(c2ccccc2)=C1",{},"[#6H2r5:1]>>[NH:1]",-0.1548615135],[0.1538855236,112.813988002,9,"completed",-5.25336,9.0,1,"C(#Cc1cccc2c(C#CC3=CCC(C#CC4=CC(C5=CCC=C5)=C(C5=CCC=C5)C4)=C3)cccc12)C1=CCC(C#CC2=CC(C3=CCC=C3)=C(C3=CCC=C3)C2)=C1","C(#Cc1cccc(C#Cc2cccc3c(C#Cc4cccc(C#CC5=CC(C6=CCC=C6)=C(C6=CCC=C6)C5)c4)cccc23)c1)C1=CC(C2=CCC=C2)=C(C2=CCC=C2)C1",{},"[CH2:0]1[c,C:1]-,=,:[c,C:2]-,=,:[c,C:3]-,=,:[c,C:4]1>>[ch:0]1c[c:1][c:2][c:3][c:4]1",-0.1557287635],[0.1535675603,75.893096684,9,"completed",-4.92039,10.0,1,"C(#CC1=CCC=N1)C1=CCC(C#Cc2cc(C3=CCC(NC4=CC(c5csc(C#CC6=CC(C#CC7=CCC=N7)=CC6)c5)=CC4)=C3)cs2)=C1","C(#Cc1c[nH]cn1)C1=CCC(C#Cc2cc(C3=CCC(NC4=CC(c5csc(C#CC6=CC(C#Cc7c[nH]cn7)=CC6)c5)=CC4)=C3)cs2)=C1",{},"[#6H2r5:1]>>[NH:1]",-0.1468572118],[0.1535468885,97.8174929041,9,"completed",-5.09273,9.0,9,"C(#CC1=C(C2=CC=CC2)CC=C1)C1=CCC(C2=CC(NC3=CCC(C4=CC(C#CC5=C(C6=CC=CC6)CC=C5)=CC4)=C3)=CC2)=C1","C(#CC1=C(C2=CC=CC2)CC=C1)C1=CCC(c2cc(Nc3csc(C4=CC(C#CC5=C(C6=CC=CC6)CC=C5)=CC4)c3)cs2)=C1",{},"[#6H2r5:1]>>[S:1]",-0.0979497822],[0.1532651221,264.2978192016,9,"completed",-5.03464,11.0,9,"C(#CC1=CCC=N1)C1=CCC(C#CC2=CC(C3=CCC(NC4=CC(C5=CCC(C#CC6=CC(C#CC7=CCC=N7)=CC6)=C5)=CC4)=C3)=CC2)=C1","C(#CC1=CCC=N1)C1=CCC(C#CC2=CC(c3csc(Nc4cc(C5=CCC(C#CC6=CC(C#CC7=CCC=N7)=CC6)=C5)cs4)c3)=CC2)=C1",{},"[#6H2r5:1]>>[S:1]",-0.2682286016],[0.1529206846,104.878120299,9,"completed",-5.19682,12.0,1,"C(#CC1=CC=CC1)C1=CCC(C#Cc2cc(C3=CCC(NC4=NC(c5csc(C#CC6=CC(C#CC7=CC=CC7)=CC6)c5)=CC4)=N3)cs2)=C1","C(#Cc1c[nH]c(C#Cc2cc(C3=CCC(NC4=NC(c5csc(C#Cc6cc(C#CC7=CC=CC7)c[nH]6)c5)=CC4)=N3)cs2)c1)C1=CC=CC1",{},"[#6H2r5:1]>>[NH:1]",-0.1248708741],[0.1528537516,87.2541405261,9,"completed",-5.29938,9.0,1,"C(#CC1=CSC(=C2C=CC=C2)S1)C1=CCC(C#CC2=CC(c3csc(Nc4cc(C5=CCC(C#CC6=CC(C#CC7=CSC(=C8C=CC=C8)S7)=CC6)=C5)cs4)c3)=CC2)=C1","C(#CC1=CC(=C2C=CC=C2)C=C1)C1=CCC(C#CC2=CC(c3csc(Nc4cc(C5=CCC(C#CC6=CC(C#CC7=CC(=C8C=CC=C8)C=C7)=CC6)=C5)cs4)c3)=CC2)=C1",{},"[S,s:0]1[r5:1]-,=,:[r5:2][S,s:3][*:4]1>>[CH:0]1=[C:1][C:2]=[CH:3][*:4]1",-0.1645963347],[0.1526678838,83.255181089,9,"completed",-4.95007,9.0,1,"C(#Cc1c[nH]c(-c2ccc(C#Cc3cccc4ccccc34)[nH]2)c1)c1ccc(Nc2ccc(C#Cc3c[nH]c(-c4ccc(C#Cc5cccc6ccccc56)[nH]4)c3)cc2)cc1","C(#Cc1c[nH]c(-c2ccc(C#Cc3ccc4c5c(cccc35)C=C4)[nH]2)c1)c1ccc(Nc2ccc(C#Cc3c[nH]c(-c4ccc(C#Cc5ccc6c7c(cccc57)C=C6)[nH]4)c3)cc2)cc1",{},"[ch:1]2[c:3][c:4][c:5][c:6]3[c:7][c:8][c:9][ch:2][c:10]23>>C1=C[c:1]2[c:3][c:4][c:5][c:6]3[c:7][c:8][c:9][c:2]1[c:10]23",-0.1339631949],[0.1525011051,198.3853140264,9,"completed",-4.73078,10.0,1,"C(#CC1=CSC(=C2OC=CO2)S1)C1=CCC(C#CC2=CC(C3=CCC(NC4=CC(C5=CCC(C#CC6=CC(C#CC7=CSC(=C8OC=CO8)S7)=CC6)=C5)=CC4)=C3)=CC2)=C1","C(#CC1=CSC(=C2OC=CO2)S1)C1=CCC(C#CC2=CC(c3csc(Nc4cc(C5=CCC(C#CC6=CC(C#CC7=CSC(=C8OC=CO8)S7)=CC6)=C5)cs4)c3)=CC2)=C1",{},"[#6H2r5:1]>>[S:1]",-0.3258146758],[0.1523632957,94.9921987776,9,"completed",-5.1344,9.0,9,"C(#CC1=C(C2=CCC=C2)CC=C1)C1=CCC(C2=CC(NC3=CCC(C4=CC(C#CC5=C(C6=CCC=C6)CC=C5)=CC4)=C3)=CC2)=C1","C(#CC1=C(C2=CCC=C2)CC=C1)C1=CCC(c2cc(Nc3csc(C4=CC(C#CC5=C(C6=CCC=C6)CC=C5)=CC4)c3)cs2)=C1",{},"[#6H2r5:1]>>[S:1]",-0.0979967562],[0.1523015296,109.0692169964,9,"completed",-5.36878,14.0,1,"C(#Cc1ccc(C#Cc2c(Nc3cc4cc(-c5ccccc5)cc5c4c(c3C#Cc3ccc(C#CC4=CSNS4)s3)C=C5)cc3cc(-c4ccccc4)cc4c3c2C=C4)s1)C1=CSNS1","C(#Cc1ccc(C#Cc2c(Nc3cc4cc(C5=CCC=C5)cc5c4c(c3C#Cc3ccc(C#CC4=CSNS4)s3)C=C5)cc3cc(C4=CCC=C4)cc4c3c2C=C4)s1)C1=CSNS1",{},"[c:0]1[ch:1][ch][c:3][c!r5:4][c!r5:5]1>>[c:0]1[CH2:1][c:3][c:4][c:5]1",-0.2174741626],[0.1515289339,114.0377481352,9,"completed",-4.99368,9.0,1,"C(#CC1=CCC=N1)C1=CCC(C#Cc2cc(C3=CCC(NC4=CC(c5csc(C#CC6=CC(C#CC7=CCC=N7)=CC6)c5)=CC4)=C3)cs2)=C1","C(#CC1=NCC=N1)C1=CCC(C#Cc2cc(C3=CCC(NC4=CC(c5csc(C#CC6=CC(C#CC7=NCC=N7)=CC6)c5)=CC4)=C3)cs2)=C1",{},"[chr5,CH1r5:1]>>[n:1]",-0.1361746664],[0.1514420461,136.1917937757,9,"completed",-5.11829,11.0,1,"C(#CC1=CCC=N1)C1=CCC(C#Cc2cc(C3=CCC(NC4=CC(c5csc(C#CC6=CC(C#CC7=CCC=N7)=CC6)c5)=CC4)=C3)cs2)=C1","C(#CC1=CCC=N1)C1=CCC(C#Cc2cc(C3=CC(=C4C=CC=C4)C(NC4=CC(c5csc(C#CC6=CC(C#CC7=CCC=N7)=CC6)c5)=CC4=C4C=CC=C4)=C3)cs2)=C1",{},"[r5:1][CH2r5:2][r5:3]>>[r5:1][C:2](=C1cccc1)[r5:3]",-0.1367922567],[0.1514164434,40.019987995,9,"completed",-5.3057,9.0,1,"C(#CC1=CSC(=C2C=CC=C2)S1)C1=CCC(C#Cc2cccc(C3=CCC(NC4=CC(c5cccc(C#CC6=NC(C#CC7=CSC(=C8C=CC=C8)S7)=CC6)c5)=CC4)=C3)c2)=N1","C(#CC1=CSC(=C2C=CC=C2)S1)C1=CCC(C#Cc2cncc(C3=CCC(NC4=CC(c5cncc(C#CC6=NC(C#CC7=CSC(=C8C=CC=C8)S7)=CC6)c5)=CC4)=C3)c2)=N1",{},"[ch&r6:0]>>[nr6:0]",-0.1494480496],[0.15119982,108.9684124017,9,"completed",-5.08918,9.0,9,"C(#CC1=C(C2=CC=CC2)CC=C1)C1=CCC(C2=CC(NC3=CCC(C4=CC(C#CC5=C(C6=CC=CC6)CC=C5)=CC4)=C3)=CC2)=C1","C(#CC1=C(C2=CC=CC2)CC=C1)C1=CCC(C2=CC(NC3=NCC(C4=CC(C#CC5=C(C6=CC=CC6)CC=C5)=CC4)=C3)=NC2)=C1",{},"[chr5,CH1r5:1]>>[n:1]",-0.1092313159],[0.1511772434,52.509289002,9,"completed",-5.22695,9.0,1,"C(#CC1=C(C=CC2=CC=CC2)SC(=C2C=CC=C2)S1)C1=CCC(C2=CCC(NC3=CC(C4=NC(C#CC5=C(C=CC6=CC=CC6)SC(=C6C=CC=C6)S5)=CC4)=CC3)=C2)=N1","C(#CC1=C(C=CC2=NC=CC2)SC(=C2C=CC=C2)S1)C1=CCC(C2=CCC(NC3=CC(C4=NC(C#CC5=C(C=CC6=NC=CC6)SC(=C6C=CC=C6)S5)=CC4)=CC3)=C2)=N1",{},"[chr5,CH1r5:1]>>[n:1]",-0.1032192504],[0.1510386418,194.0502599755,9,"completed",-4.99592,10.0,1,"C(#Cc1cc(C#CC2=NC(C3=CCC(NC4=CC(C5=CCC(C#Cc6cc(C#CC7=CCC=N7)n[nH]6)=N5)=CC4)=C3)=CC2)[nH]n1)C1=CCC=N1","C(#Cc1cc(C#CC2=NC(C3=CCC(NC4=CC(C5=CCC(C#Cc6cc(C#CC7=CCN=N7)n[nH]6)=N5)=CC4)=C3)=CC2)[nH]n1)C1=CCN=N1",{},"[chr5,CH1r5:1]>>[n:1]",-0.2072763859],[0.1510234868,55.638580001,9,"completed",-5.49527,10.0,1,"C(#CC1=CSC(=C2C=CC=C2)S1)C1=CCC(C#CC2=CC(c3csc(Nc4cc(C5=CCC(C#CC6=CC(C#CC7=CSC(=C8C=CC=C8)S7)=CC6)=C5)cs4)c3)=CC2)=C1","C(#CC1=CSC(=C2C=CC=N2)S1)C1=CCC(C#CC2=CC(c3csc(Nc4cc(C5=CCC(C#CC6=CC(C#CC7=CSC(=C8C=CC=N8)S7)=CC6)=C5)cs4)c3)=CC2)=C1",{},"[chr5,CH1r5:1]>>[n:1]",-0.282227664],[0.1509507567,105.2056097978,9,"completed",-5.01198,9.0,1,"C(#Cc1cccc2c(C#CC3=CCC(C#CC4=CC(C5=CCC=C5)=C(C5=CCC=C5)C4)=C3)cccc12)C1=CCC(C#CC2=CC(C3=CCC=C3)=C(C3=CCC=C3)C2)=C1","C(#Cc1cc(C#Cc2cccc3c(C#Cc4c[nH]c(C#CC5=CC(C6=CCC=C6)=C(C6=CCC=C6)C5)c4)cccc23)c[nH]1)C1=CC(C2=CCC=C2)=C(C2=CCC=C2)C1",{},"[#6H2r5:1]>>[NH:1]",-0.1219200776],[0.1507730992,79.0954809054,9,"completed",-5.67061,10.0,1,"C(#Cc1cc(C#CC2=NC(C3=CCC(NC4=CC(C5=CCC(C#Cc6cc(C#CC7=CCC=N7)n[nH]6)=N5)=CC4)=C3)=CC2)[nH]n1)C1=CCC=N1","C(#Cc1cc(C#CC2=NC(C3=CCC(NC4=NC(C5=CCC(C#Cc6cc(C#CC7=CCC=N7)n[nH]6)=N5)=CC4)=N3)=CC2)[nH]n1)C1=CCC=N1",{},"[chr5,CH1r5:1]>>[n:1]",-0.4071830343],[0.1505864292,209.8238273029,9,"completed",-4.48009,11.0,1,"C(#Cc1c[nH]c(C#CC2=NC(C3=CCC(NC4=C(c5ccccc5)C(C5=CCC(C#Cc6cc(C#CC7=CCC=N7)c[nH]6)=N5)=CC4)=C3c3ccccc3)=CC2)c1)C1=CCC=N1","C(#Cc1c[nH]c(C#CC2=NC(C3=CCC(NC4=C(C5=CCC=C5)C(C5=CCC(C#Cc6cc(C#CC7=CCC=N7)c[nH]6)=N5)=CC4)=C3C3=CCC=C3)=CC2)c1)C1=CCC=N1",{},"[c:0]1[ch:1][ch][c:3][c!r5:4][c!r5:5]1>>[c:0]1[CH2:1][c:3][c:4][c:5]1",-0.4820034839],[0.1503146346,52.2173040081,9,"completed",-5.0501,9.0,1,"C(#CC1=CSC(=C2OC=CO2)S1)C1=CCC(C#CC2=CC(C3=CCC(NC4=CC(C5=CCC(C#CC6=CC(C#CC7=CSC(=C8OC=CO8)S7)=CC6)=C5)=CC4)=C3)=CC2)=C1","C(#CC1=CSC(=C2C=CC=C2)S1)C1=CCC(C#CC2=CC(C3=CCC(NC4=CC(C5=CCC(C#CC6=CC(C#CC7=CSC(=C8C=CC=C8)S7)=CC6)=C5)=CC4)=C3)=CC2)=C1",{},"[O,o:0]1[r5:1]-,=,:[r5:2][O,o:3][*:4]1>>[CH:0]1=[C:1][C:2]=[CH:3][*:4]1",-0.0628231783],[0.1503030286,106.7953557067,9,"completed",-5.2079,11.0,1,"C(#Cc1cccc2c(C#CC3=CCC(C#CC4=CC(C5=CCC=C5)=C(C5=CCC=C5)C4)=C3)cccc12)C1=CCC(C#CC2=CC(C3=CCC=C3)=C(C3=CCC=C3)C2)=C1","C(#Cc1cc(C#Cc2cccc3c(C#Cc4csc(C#CC5=CC(C6=CCC=C6)=C(C6=CCC=C6)C5)c4)cccc23)cs1)C1=CC(C2=CCC=C2)=C(C2=CCC=C2)C1",{},"[#6H2r5:1]>>[S:1]",-0.1308053091],[0.1501753207,91.7520493967,9,"completed",-4.99073,9.0,9,"C(#Cc1ccc(Nc2ccc(C#CC3=CCC(c4ccc(C#Cc5cccc6ccccc56)[nH]4)=C3)cc2)cc1)C1=CCC(c2ccc(C#Cc3cccc4ccccc34)[nH]2)=C1","C(#Cc1ccc(Nc2ccc(C#CC3=CCC(c4ccc(C#Cc5cccc6c5C=CC6)[nH]4)=C3)cc2)cc1)C1=CCC(c2ccc(C#Cc3cccc4c3C=CC4)[nH]2)=C1",{},"[c:0]1[ch:1][ch][c:3][c!r5:4][c!r5:5]1>>[c:0]1[CH2:1][c:3][c:4][c:5]1",-0.1194529434],[0.1501536603,105.6646556972,9,"completed",-5.18488,9.0,1,"C(#CC1=C(C2=CC=CC2)CC=N1)C1=CCC(C2=CC(NC3=CCC(C4=CC(C#CC5=C(C6=CC=CC6)CC=N5)=CC4)=C3)=CC2)=C1","C(#CC1=C(C2=CC=CC2)CC=N1)C1=CCC(c2cc(Nc3coc(C4=CC(C#CC5=C(C6=CC=CC6)CC=N5)=CC4)c3)co2)=C1",{},"[#6H2r5:1]>>[O:1]",-0.1212240922],[0.150079975,118.5820770042,9,"completed",-5.05435,10.0,1,"C(#CC1=CSC(=C2C=CC=C2)S1)C1=CCC(C#CC2=CCC(c3coc(Nc4cc(C5=CC(C#CC6=CC(C#CC7=CSC(=C8C=CC=C8)S7)=CC6)=CC5)co4)c3)=C2)=C1","C(#CC1=CSC(=C2C=CC=C2)S1)C1=CCC(C#CC2=CCC(c3c[nH]c(Nc4cc(C5=CC(C#CC6=CC(C#CC7=CSC(=C8C=CC=C8)S7)=CC6)=CC5)c[nH]4)c3)=C2)=C1",{},"[o:1]>>[nH:1]",-0.1228121778],[0.1497735277,63.6212677055,9,"completed",-5.39089,10.0,1,"C(#CC1=CCC(C#Cc2cc(C3=CCC(NC4=NC(c5csc(C#CC6=CC(C#CC7=CCC=C7)=CC6)c5)=CC4)=N3)cs2)=C1)C1=CCC=C1","C(#CC1=CCC(c2ccccc2)=C1)C1=CCC(C#Cc2cc(C3=CCC(NC4=NC(c5csc(C#CC6=CC(C#CC7=CCC(c8ccccc8)=C7)=CC6)c5)=CC4)=N3)cs2)=C1",{},"[cH&r6,CH&r5:1]>>[#6:1](-[c]1[ch]ccc[ch]1)",-0.21333071],[0.1494555984,97.3809999123,9,"completed",-4.91944,10.0,1,"C(#Cc1cccc(-c2ccccc2)c1)c1cncc(C#Cc2[nH]cc3c(Nc4cccc5c(C#Cc6cncc(C#Cc7cccc(-c8ccccc8)c7)c6)[nH]cc45)cccc23)c1","C(#Cc1cccc(C2=CCC=C2)c1)c1cncc(C#Cc2[nH]cc3c(Nc4cccc5c(C#Cc6cncc(C#Cc7cccc(C8=CCC=C8)c7)c6)[nH]cc45)cccc23)c1",{},"[c:0]1[ch:1][ch][c:3][c!r5:4][c!r5:5]1>>[c:0]1[CH2:1][c:3][c:4][c:5]1",-0.1595556229],[0.1493562545,68.4960169892,9,"completed",-5.10077,10.0,9,"C(#CC1=C(C=CC2=CCC=C2)SC(=C2C=CC=C2)S1)C1=CCC(C2=CCC(NC3=CC(C4=CC(C#CC5=C(C=CC6=CCC=C6)SC(=C6C=CC=C6)S5)=CC4)=CC3)=C2)=C1","C(#Cc1c[nH]c(C2=CCC(NC3=CC(c4cc(C#CC5=C(C=CC6=CCC=C6)SC(=C6C=CC=C6)S5)c[nH]4)=CC3)=C2)c1)C1=C(C=CC2=CCC=C2)SC(=C2C=CC=C2)S1",{},"[#6H2r5:1]>>[NH:1]",-0.0684981377],[0.1491875662,121.18390869,9,"completed",-5.02807,10.0,9,"C(#CC1=C(C2=CCC=C2)CC=C1)C1=CCC(C2=CC(NC3=CCC(C4=CC(C#CC5=C(C6=CCC=C6)CC=C5)=CC4)=C3)=CC2)=C1","C(#CC1=C(C2=CCC=C2)CC=N1)C1=CCC(C2=CC(NC3=CCC(C4=CC(C#CC5=C(C6=CCC=C6)CC=N5)=CC4)=C3)=CC2)=C1",{},"[chr5,CH1r5:1]>>[n:1]",-0.1312279045],[0.1491051718,249.8089029687,9,"completed",-4.83904,13.0,1,"C(#CC1=C(C=CC2=CCC=C2)SC(=C2SC=CS2)S1)C1=CCC(C2=CCC(NC3=CC(C4=CC(C#CC5=C(C=CC6=CCC=C6)SC(=C6SC=CS6)S5)=CC4)=CC3)=C2)=C1","C(#CC1=C(C=CC2=CCC=C2)SC(=C2SC=CS2)S1)C1=CCC(C2=NCC(NC3=CC(C4=CC(C#CC5=C(C=CC6=CCC=C6)SC(=C6SC=CS6)S5)=CC4)=NC3)=C2)=C1",{},"[chr5,CH1r5:1]>>[n:1]",-0.3094730159],[0.1490983704,66.8853386887,9,"completed",-5.33226,9.0,9,"C(#Cc1cccc2c(C#CC3=CCC(C#CC4=CC(C5=CCC=C5)=CC4)=C3)cccc12)C1=CCC(C#CC2=CC(C3=CCC=C3)=CC2)=C1","C(#Cc1cccc2c(C#CC3=CCC(C#CC4=CC(C5=CCC(c6ccccc6)=C5)=CC4)=C3)cccc12)C1=CCC(C#CC2=CC(C3=CCC(c4ccccc4)=C3)=CC2)=C1",{},"[cH&r6,CH&r5:1]>>[#6:1](-[c]1[ch]ccc[ch]1)",-0.1758026031],[0.1487328703,340.3319950157,9,"completed",-5.20261,12.0,1,"O=c1cc(Nc2cc(=O)cc(C3=CC(C#CC4=C(C5=CCC(c6ccccc6)=C5)SCS4)=CC3)o2)oc(C2=CC(C#CC3=C(C4=CCC(c5ccccc5)=C4)SCS3)=CC2)c1","O=c1cc(Nc2cc(=O)cc(C3=CC(C#CC4=C(C5=CCC(C6=CC=CC6)=C5)SCS4)=CC3)o2)oc(C2=CC(C#CC3=C(C4=CCC(C5=CC=CC5)=C4)SCS3)=CC2)c1",{},"[c:0]1[ch:1][ch][c:3][c!r5:4][c!r5:5]1>>[c:0]1[CH2:1][c:3][c:4][c:5]1",-0.3478289591],[0.1486252945,134.966404803,9,"completed",-4.71509,10.0,1,"C(#Cc1ccccc1)C1=CCc2c3c(cc(Nc4cc5c(c6c4C(C#Cc4ccccc4)=CC6)C=CC5)c21)CC=C3","C(#CC1=CCc2c3c(cc(Nc4cc5c(c6c4C(C#CC4=CCC=C4)=CC6)C=CC5)c21)CC=C3)C1=CCC=C1",{},"[c:0]1[ch:1][ch][c:3][c!r5:4][c!r5:5]1>>[c:0]1[CH2:1][c:3][c:4][c:5]1",-0.3013506718],[0.1477466984,102.6443709852,9,"completed",-5.03752,9.0,1,"C(#CC1=CCC=N1)C1=CCC(C#Cc2cc(C3=CCC(NC4=CC(c5csc(C#CC6=CC(C#CC7=CCC=N7)=CC6)c5)=CC4)=C3)cs2)=C1","C(#CC1=CCN=N1)C1=CCC(C#Cc2cc(C3=CCC(NC4=CC(c5csc(C#CC6=CC(C#CC7=CCN=N7)=CC6)c5)=CC4)=C3)cs2)=C1",{},"[chr5,CH1r5:1]>>[n:1]",-0.111573763],[0.1471667193,107.7780703199,9,"completed",-4.80146,10.0,9,"C(#CC1=C(C2=CCC=C2)CC=C1)C1=CCC(C2=CC(NC3=CCC(C4=CC(C#CC5=C(C6=CCC=C6)CC=C5)=CC4)=C3)=CC2)=C1","C(#CC1=C(C2=CCC=C2)CC=C1)C1=CCC(C2=CC(NC3=C(c4ccccc4)CC(C4=CC(C#CC5=C(C6=CCC=C6)CC=C5)=CC4)=C3)=C(c3ccccc3)C2)=C1",{},"[cH&r6,CH&r5:1]>>[#6:1](-[c]1[ch]ccc[ch]1)",-0.2351338277],[0.1469733405,88.3953847806,9,"completed",-4.97254,9.0,1,"C(#Cc1c[nH]c(-c2ccc(C#Cc3cccc4ccccc34)[nH]2)c1)c1ccc(Nc2ccc(C#Cc3c[nH]c(-c4ccc(C#Cc5cccc6ccccc56)[nH]4)c3)cc2)cc1","C(#Cc1c[nH]c(-c2ccc(C#Cc3cccc4ccncc34)[nH]2)c1)c1ccc(Nc2ccc(C#Cc3c[nH]c(-c4ccc(C#Cc5cccc6ccncc56)[nH]4)c3)cc2)cc1",{},"[ch&r6:0]>>[nr6:0]",-0.1255958173],[0.146752497,93.496098998,9,"completed",-5.31627,11.0,1,"C(#Cc1ccc(C#Cc2c(Nc3cc4cc(-c5ccccc5)cc5c4c(c3C#Cc3ccc(C#CC4=CSNS4)s3)C=C5)cc3cc(-c4ccccc4)cc4c3c2C=C4)s1)C1=CSNS1","C(#Cc1ccc(C#Cc2c(Nc3cc4cc(C5=CC=CC5)cc5c4c(c3C#Cc3ccc(C#CC4=CSNS4)s3)C=C5)cc3cc(C4=CC=CC4)cc4c3c2C=C4)s1)C1=CSNS1",{},"[c:0]1[ch:1][ch][c:3][c!r5:4][c!r5:5]1>>[c:0]1[CH2:1][c:3][c:4][c:5]1",-0.1779329926],[0.1466307218,83.5953330097,9,"completed",-5.32468,9.0,1,"C(#Cc1c[nH]c(C2=CCC(NC3=CC(c4cc(C#CC5=C(c6cn[nH]n6)SC(=C6C=CC=C6)S5)c[nH]4)=CC3)=C2)c1)C1=C(c2cn[nH]n2)SC(=C2C=CC=C2)S1","C(#Cc1c[nH]c(C2=CCC(NC3=NC(c4cc(C#CC5=C(c6cn[nH]n6)SC(=C6C=CC=C6)S5)c[nH]4)=CC3)=N2)c1)C1=C(c2cn[nH]n2)SC(=C2C=CC=C2)S1",{},"[chr5,CH1r5:1]>>[n:1]",-0.1781120992],[0.1466189632,193.8209119835,9,"completed",-5.50497,11.0,1,"C(#Cc1nnc(C#CC2=CC(C=CC3=C(C=CC4=CSC(=C5C=CC=N5)S4)C=CC3)=CC2)[nH]1)C1=CC(C=CC2=C(C=CC3=CSC(=C4C=CC=N4)S3)C=CC2)=CC1","C(#Cc1nnc(C#CC2=CC(C=CC3=C(C=CC4=NSC(=C5C=CC=N5)S4)C=CC3)=CC2)[nH]1)C1=CC(C=CC2=C(C=CC3=NSC(=C4C=CC=N4)S3)C=CC2)=CC1",{},"[chr5,CH1r5:1]>>[n:1]",-0.3434048476],[0.1465964016,95.4619398981,9,"completed",-5.42658,10.0,1,"C(#CC1=CCC(C#Cc2cc(C3=CCC(NC4=NC(c5csc(C#CC6=CC(C#CC7=CCC=C7)=CC6)c5)=CC4)=N3)cs2)=C1)C1=CCC=C1","C(#Cc1ccsc1)C1=CCC(C#Cc2cc(C3=CCC(NC4=NC(c5csc(C#CC6=CC(C#Cc7ccsc7)=CC6)c5)=CC4)=N3)cs2)=C1",{},"[#6H2r5:1]>>[S:1]",-0.2477371292],[0.1462918506,62.7703749924,9,"completed",-5.15304,10.0,1,"C(#Cc1c[nH]c(C2=CCC(NC3=CC(c4cc(C#CC5=C(c6cn[nH]n6)SC(=C6C=CC=C6)S5)c[nH]4)=CC3)=C2)c1)C1=C(c2cn[nH]n2)SC(=C2C=CC=C2)S1","C(#Cc1c[nH]c(C2=CCC(NC3=CC(c4cc(C#CC5=C(c6nn[nH]n6)SC(=C6C=CC=C6)S5)c[nH]4)=CC3)=C2)c1)C1=C(c2nn[nH]n2)SC(=C2C=CC=C2)S1",{},"[chr5,CH1r5:1]>>[n:1]",-0.0729287897],[0.1462749302,93.4130640817,9,"completed",-4.87934,9.0,9,"C(#CC1=CCC=N1)C1=CCC(C#CC2=CCC(C3=CCC(NC4=CC(C5=CC(C#CC6=CC(C#CC7=CCC=N7)=CC6)=CC5)=CC4)=C3)=C2)=C1","C(#Cc1cc(C#CC2=CCC=N2)cs1)C1=CCC(C2=CCC(NC3=CC(C4=CC(C#Cc5cc(C#CC6=CCC=N6)cs5)=CC4)=CC3)=C2)=C1",{},"[#6H2r5:1]>>[S:1]",-0.1805118001],[0.1462455436,98.7648948794,9,"completed",-5.27381,10.0,1,"C(#CC1=CN=CC1)C1=CCC(C#CC2=CC(C3=CCC(N(C4=NC(C5=CCC(C#CC6=CC(C#CC7=CN=CC7)=CC6)=C5)=CC4)c4ccccc4)=N3)=CC2)=C1","C(#CC1=CN=CC1)C1=CCC(C#CC2=CC(C3=CCC(N(C4=CCC=C4)C4=NC(C5=CCC(C#CC6=CC(C#CC7=CN=CC7)=CC6)=C5)=CC4)=N3)=CC2)=C1",{},"[c:0]1[ch:1][ch][c:3][c!r5:4][c!r5:5]1>>[c:0]1[CH2:1][c:3][c:4][c:5]1",-0.1567078918],[0.1459940634,141.6168530122,9,"completed",-4.86281,10.0,9,"C(#CC1=C(c2ccco2)SC(=C2C=CC=C2)S1)C1=CCC(C2=CC(N(C3=CCC(C4=CC(C#CC5=C(c6ccco6)SC(=C6C=CC=C6)S5)=CC4)=C3)c3ccccc3)=CC2)=C1","C(#CC1=C(c2ccco2)SC(=C2C=CC=C2)S1)C1=CCC(c2cc(N(c3ccccc3)c3c[nH]c(C4=CC(C#CC5=C(c6ccco6)SC(=C6C=CC=C6)S5)=CC4)c3)c[nH]2)=C1",{},"[#6H2r5:1]>>[NH:1]",-0.2182253197],[0.1457305167,93.5321146972,9,"completed",-5.08757,9.0,9,"C(#CC1=C(C2=CC=CC2)CC=C1)C1=CCC(C2=CC(NC3=CCC(C4=CC(C#CC5=C(C6=CC=CC6)CC=C5)=CC4)=C3)=CC2)=C1","C(#CC1=C(C2=CC=CC2)CC=C1)C1=CCC(c2cc(Nc3coc(C4=CC(C#CC5=C(C6=CC=CC6)CC=C5)=CC4)c3)co2)=C1",{},"[#6H2r5:1]>>[O:1]",-0.0939359563],[0.1451454883,198.9141727972,9,"completed",-4.98387,9.0,1,"C(#Cc1cc(C#CC2=NC(C3=CCC(NC4=CC(C5=CCC(C#Cc6cc(C#CC7=CCC=N7)n[nH]6)=N5)=CC4)=C3)=CC2)[nH]n1)C1=CCC=N1","C(#Cc1cc(C#CC2=NCC=N2)n[nH]1)C1=NC(C2=CCC(NC3=CC(C4=CCC(C#Cc5cc(C#CC6=NCC=N6)n[nH]5)=N4)=CC3)=C2)=CC1",{},"[chr5,CH1r5:1]>>[n:1]",-0.2148838636],[0.1451361129,83.5682921752,9,"completed",-4.99379,10.0,1,"C(#CC1=CCC=N1)C1=CCC(C#Cc2cc(C3=CCC(NC4=CC(c5csc(C#CC6=CC(C#CC7=CCC=N7)=CC6)c5)=CC4)=C3)cs2)=C1","C(#CC1=CC(=C2C=CC=C2)C=N1)C1=CCC(C#Cc2cc(C3=CCC(NC4=CC(c5csc(C#CC6=CC(C#CC7=CC(=C8C=CC=C8)C=N7)=CC6)c5)=CC4)=C3)cs2)=C1",{},"[r5:1][CH2r5:2][r5:3]>>[r5:1][C:2](=C1cccc1)[r5:3]",-0.1118531889],[0.1448268566,75.6163030164,9,"completed",-5.50299,10.0,1,"C(#Cc1nnc(C#CC2=CC(C=CC3=C(C=CC4=CSC(=C5C=CC=C5)S4)C=CC3)=CC2)[nH]1)C1=CC(C=CC2=C(C=CC3=CSC(=C4C=CC=C4)S3)C=CC2)=CC1","C(#Cc1nnc(C#CC2=CC(C=CC3=C(C=CC4=NSC(=C5C=CC=C5)S4)C=CC3)=CC2)[nH]1)C1=CC(C=CC2=C(C=CC3=NSC(=C4C=CC=C4)S3)C=CC2)=CC1",{},"[chr5,CH1r5:1]>>[n:1]",-0.2920518549],[0.1445494737,158.2983179251,9,"completed",-4.89258,10.0,1,"C(#CC1=C(C2=CCC=N2)SCS1)C1=CCC(c2cc(Nc3cc(C4=CC(C#CC5=C(C6=CCC=N6)SCS5)=CC4)cc4ccccc34)c3ccccc3c2)=C1","C(#CC1=C(C2=CCC=N2)SCS1)C1=CCC(c2cc3c(c(Nc4cc(C5=CC(C#CC6=C(C7=CCC=N7)SCS6)=CC5)cc5c4C=CC5)c2)C=CC3)=C1",{},"[c:0]1[ch:1][ch][c:3][c!r5:4][c!r5:5]1>>[c:0]1[CH2:1][c:3][c:4][c:5]1",-0.2148014318],[0.1445197287,93.3403239032,9,"completed",-5.19739,11.0,1,"C(#Cc1cc(C#CC2=CCC=N2)c[nH]1)C1=CC(C2=NCC(NC3=C(c4ccccc4)C(C4=CCC(C#Cc5cc(C#CC6=CCC=N6)c[nH]5)=C4)=NC3)=C2c2ccccc2)=CC1","C(#Cc1cc(C#CC2=CCC=N2)c[nH]1)C1=CC(C2=NCC(NC3=C(C4=CC=CC4)C(C4=CCC(C#Cc5cc(C#CC6=CCC=N6)c[nH]5)=C4)=NC3)=C2C2=CC=CC2)=CC1",{},"[c:0]1[ch:1][ch][c:3][c!r5:4][c!r5:5]1>>[c:0]1[CH2:1][c:3][c:4][c:5]1",-0.1155853537],[0.1444351324,110.2505844174,9,"completed",-5.08817,10.0,1,"C(#Cc1cccc2c(C#CC3=CCC(C#CC4=CC(C5=CCC=C5)=C(c5ccccc5)C4)=C3)cccc12)C1=CCC(C#CC2=CC(C3=CCC=C3)=C(c3ccccc3)C2)=C1","C(#Cc1cccc2c(C#CC3=CCC(C#CC4=CC(C5=CCC=C5)=C(C5=CCC=C5)C4)=C3)cccc12)C1=CCC(C#CC2=CC(C3=CCC=C3)=C(C3=CCC=C3)C2)=C1",{},"[c:0]1[ch:1][ch][c:3][c!r5:4][c!r5:5]1>>[c:0]1[CH2:1][c:3][c:4][c:5]1",-0.1105611429],[0.1439647313,56.8310410017,9,"completed",-5.30059,10.0,1,"C(#CC1=C(C=CC2=CC=CC2)SC(=C2C=CC=C2)S1)C1=CCC(C2=CCC(NC3=CC(C4=NC(C#CC5=C(C=CC6=CC=CC6)SC(=C6C=CC=C6)S5)=CC4)=CC3)=C2)=N1","C(#CC1=C(C=CC2=CN=CC2)SC(=C2C=CC=C2)S1)C1=CCC(C2=CCC(NC3=CC(C4=NC(C#CC5=C(C=CC6=CN=CC6)SC(=C6C=CC=C6)S5)=CC4)=CC3)=C2)=N1",{},"[chr5,CH1r5:1]>>[n:1]",-0.1514779779],[0.1438786801,71.9187208015,9,"completed",-5.25539,10.0,1,"C(#CC1=C(C2=NCC=C2)CC=C1)C1=CCC(C2=CC(NC3=CCC(C4=CC(C#CC5=C(C6=NCC=C6)CC=C5)=CC4)=C3)=CC2)=C1","C(#CC1=C(C2=NC(=C3C=CC=C3)C=C2)CC=C1)C1=CCC(C2=CC(NC3=CCC(C4=CC(C#CC5=C(C6=NC(=C7C=CC=C7)C=C6)CC=C5)=CC4)=C3)=CC2)=C1",{},"[r5:1][CH2r5:2][r5:3]>>[r5:1][C:2](=C1cccc1)[r5:3]",-0.1303988801],[0.1437608517,79.8992928176,9,"completed",-5.08353,10.0,9,"C(#CC1=C(C2=CC=CC2)CC=C1)C1=CCC(C2=NC(NC3=CCC(C4=CC(C#CC5=C(C6=CC=CC6)CC=C5)=CC4)=N3)=CC2)=C1","C(#CC1=C(C2=CC=CC2)CC=C1)C1=CCC(c2nc(Nc3csc(C4=CC(C#CC5=C(C6=CC=CC6)CC=C5)=CC4)n3)cs2)=C1",{},"[#6H2r5:1]>>[S:1]",-0.0807267913],[0.1434765721,112.8858099692,9,"completed",-4.66083,10.0,1,"C(#CC1=CSC(=C2OC=CO2)S1)C1=CCC(C#CC2=CC(C3=CCC(NC4=CC(C5=CCC(C#CC6=CC(C#CC7=CSC(=C8OC=CO8)S7)=CC6)=C5)=CC4)=C3)=CC2)=C1","C(#CC1=CSC(=C2OC=CO2)S1)C1=CCC(C#Cc2cc(C3=CCC(NC4=CC(c5csc(C#CC6=CC(C#CC7=CSC(=C8OC=CO8)S7)=CC6)c5)=CC4)=C3)cs2)=C1",{},"[#6H2r5:1]>>[S:1]",-0.3274899199],[0.1433112631,232.528629509,9,"completed",-4.97536,10.0,1,"C(#CC1=C(C2=CCC=N2)SCS1)C1=CCC(c2cc(Nc3cc(C4=CC(C#CC5=C(C6=CCC=N6)SCS5)=CC4)cc4ccccc34)c3ccccc3c2)=C1","C(#CC1=C(C2=CCC=N2)SCS1)C1=CCC(c2cc3c(c(Nc4cc(C5=CC(C#CC6=C(C7=CCC=N7)SCS6)=CC5)cc5c4CC=C5)c2)CC=C3)=C1",{},"[c:0]1[ch:1][ch][c:3][c!r5:4][c!r5:5]1>>[c:0]1[CH2:1][c:3][c:4][c:5]1",-0.2483581628],[0.143290945,138.5490343964,9,"completed",-4.73679,11.0,1,"C(#Cc1ccccc1)C1=CCc2c3c(cc(Nc4cc5c(c6c4C(C#Cc4ccccc4)=CC6)C=CC5)c21)CC=C3","C(#CC1=CCc2c3c(cc(Nc4cc5c(c6c4C(C#CC4=CC=CC4)=CC6)C=CC5)c21)CC=C3)C1=CC=CC1",{},"[c:0]1[ch:1][ch][c:3][c!r5:4][c!r5:5]1>>[c:0]1[CH2:1][c:3][c:4][c:5]1",-0.2895468389],[0.1428296677,211.5401789779,9,"completed",-4.89295,11.0,1,"C(#CC1=CSC(=C2C=CC=C2)S1)C1=CCC(C#CC2=CC(c3csc(Nc4cc(C5=CCC(C#CC6=CC(C#CC7=CSC(=C8C=CC=C8)S7)=CC6)=C5)cs4)c3)=CC2)=C1","C(#CC1=CSC(=C2SC=CS2)S1)C1=CCC(C#CC2=CC(c3csc(Nc4cc(C5=CCC(C#CC6=CC(C#CC7=CSC(=C8SC=CS8)S7)=CC6)=C5)cs4)c3)=CC2)=C1",{},"[CH,ch:0]1=[C,c:1][C,c:2]=[CH,ch:3][*:4]1>>[S:0]1[*:1]=,:[*:2][S:3][*:4]1",-0.2564281606],[0.1427880696,200.8472589951,9,"completed",-5.26106,14.0,1,"C(#Cc1ccccc1)C1=C(c2cc3c(cc2Nc2cc4c(cc2C2=C(C#Cc5ccccc5)SC(=C5C=CC=C5)S2)CC=C4)C=CC3)SC(=C2C=CC=C2)S1","C(#Cc1cccc2ccccc12)C1=C(c2cc3c(cc2Nc2cc4c(cc2C2=C(C#Cc5cccc6ccccc56)SC(=C5C=CC=C5)S2)CC=C4)C=CC3)SC(=C2C=CC=C2)S1",{},"[cH&r6:1][cH&r6:2]>>[c:1]2cccc[c:2]2",-0.2303266811],[0.1427439907,68.5381885269,9,"completed",-5.0261,10.0,9,"C(#Cc1c[nH]c(C#CC2=CC(C3=CCC(NC4=CC(C5=CCC(C#Cc6cc(C#CC7=CCN=C7)c[nH]6)=C5)=CC4)=C3)=CC2)c1)C1=CCN=C1","C(#Cc1cc(C#Cc2cnsc2)c[nH]1)C1=CC(C2=CCC(NC3=CC(C4=CCC(C#Cc5cc(C#Cc6cnsc6)c[nH]5)=C4)=CC3)=C2)=CC1",{},"[#6H2r5:1]>>[S:1]",-0.0858689477],[0.1426862443,89.1510494403,9,"completed",-5.00114,10.0,1,"C(#Cc1c[nH]c(-c2ccc(C#Cc3cccc4ccccc34)[nH]2)c1)c1ccc(Nc2ccc(C#Cc3c[nH]c(-c4ccc(C#Cc5cccc6ccccc56)[nH]4)c3)cc2)cc1","C(#Cc1c[nH]c(-c2ccc(C#Cc3cccc4cnccc34)[nH]2)c1)c1ccc(Nc2ccc(C#Cc3c[nH]c(-c4ccc(C#Cc5cccc6cnccc56)[nH]4)c3)cc2)cc1",{},"[ch&r6:0]>>[nr6:0]",-0.1128575492],[0.1425582062,107.2508167126,9,"completed",-5.00522,10.0,1,"C(#CC1=CCC(c2cc(Nc3cc(C4=CC(C#CC5=CCC=C5)=CC4)c4ccccc4c3)cc3ccccc23)=C1)C1=CCC=C1","C(#CC1=CCC(c2cc(Nc3cc4c(c(C5=CC(C#CC6=CCC=C6)=CC5)c3)C=CC4)cc3c2C=CC3)=C1)C1=CCC=C1",{},"[c:0]1[ch:1][ch][c:3][c!r5:4][c!r5:5]1>>[c:0]1[CH2:1][c:3][c:4][c:5]1",-0.1261131611],[0.1425237243,71.9167506031,9,"completed",-5.25287,10.0,9,"C(#CC1=C(C2=CCC=C2)CC=C1)C1=CCC(C2=NC(NC3=CCC(C4=CC(C#CC5=C(C6=CCC=C6)CC=C5)=CC4)=N3)=CC2)=C1","C(#CC1=C(C2=CCC=C2)CC=C1)C1=CCC(C2=NC(NC3=CC(=C4C=CC=C4)C(C4=CC(C#CC5=C(C6=CCC=C6)CC=C5)=CC4)=N3)=CC2=C2C=CC=C2)=C1",{},"[r5:1][CH2r5:2][r5:3]>>[r5:1][C:2](=C1cccc1)[r5:3]",-0.1289300008],[0.1425128035,101.9613998069,9,"completed",-5.23852,10.0,9,"C(#Cc1cccc2c(C#CC3=CCC(C#CC4=CC(C5=CCC=C5)=CC4)=C3)cccc12)C1=CCC(C#CC2=CC(C3=CCC=C3)=CC2)=C1","C(#Cc1cccc2c(C#CC3=CCC(C#CC4=C(c5ccccc5)C(C5=CCC=C5)=CC4)=C3)cccc12)C1=CCC(C#CC2=C(c3ccccc3)C(C3=CCC=C3)=CC2)=C1",{},"[cH&r6,CH&r5:1]>>[#6:1](-[c]1[ch]ccc[ch]1)",-0.1407058789],[0.142457468,233.8042009505,9,"completed",-4.76528,14.0,1,"C(#CC1=C(C=CC2=CCC=C2)SC(=C2SC=CS2)S1)C1=CCC(C2=CCC(NC3=CC(C4=CC(C#CC5=C(C=CC6=CCC=C6)SC(=C6SC=CS6)S5)=CC4)=CC3)=C2)=C1","C(#CC1=C(C=CC2=CCC=C2)SC(=C2SC=CS2)S1)C1=CCC(C2=CCC(NC3=NC(C4=CC(C#CC5=C(C=CC6=CCC=C6)SC(=C6SC=CS6)S5)=CC4)=CC3)=N2)=C1",{},"[chr5,CH1r5:1]>>[n:1]",-0.3310026719],[0.1424161813,68.2754299778,9,"completed",-5.20473,10.0,1,"C(#CC1=CSC(=C2C=CC=C2)S1)C1=CCC(C#CC2=CC(C3=CCC(NC4=CC(C5=CCC(C#CC6=CC(C#CC7=CSC(=C8C=CC=C8)S7)=CC6)=C5)=CC4)=C3)=CC2)=C1","C(#CC1=CSC(=C2C=CC=C2)S1)C1=CCC(C#CC2=CC(c3c[nH]c(Nc4cc(C5=CCC(C#CC6=CC(C#CC7=CSC(=C8C=CC=C8)S7)=CC6)=C5)c[nH]4)c3)=CC2)=C1",{},"[#6H2r5:1]>>[NH:1]",-0.1001800233],[0.1423904333,84.0831559035,9,"completed",-5.33678,10.0,9,"C(#CC1=CC=CC1)C1=CCC(C#CC2=CC(C3=CCC(NC4=NC(C5=CCC(C#CC6=CC(C#CC7=CC=CC7)=CC6)=C5)=CC4)=N3)=CC2)=C1","C(#Cc1csc(C#CC2=CC(C3=CCC(NC4=NC(C5=CCC(C#Cc6cc(C#CC7=CC=CC7)cs6)=C5)=CC4)=N3)=CC2)c1)C1=CC=CC1",{},"[#6H2r5:1]>>[S:1]",-0.1858540116],[0.1650830453,84.2375618231,10,"completed",-5.20044,10.0,10,"C(#CC1=CC(c2cc(Nc3csc(C4=CCC(C#CC5=CCC(c6ccccc6)=C5)=C4)c3)cs2)=CC1)C1=CCC(c2ccccc2)=C1","C(#CC1=CC(c2cc(Nc3csc(C4=CCC(C#CC5=CCC(C6=CC=CC6)=C5)=C4)c3)cs2)=CC1)C1=CCC(C2=CC=CC2)=C1",{},"[c:0]1[ch:1][ch][c:3][c!r5:4][c!r5:5]1>>[c:0]1[CH2:1][c:3][c:4][c:5]1",-0.1097232049],[0.161208565,77.0042129734,10,"completed",-4.88825,10.0,1,"C(#Cc1cc(C#CC2=CSC(=C3C=CC=C3)S2)c[nH]1)C1=CC(C2=CCC(NC3=CC(C4=NCC(C#Cc5cc(C#CC6=CSC(=C7C=CC=C7)S6)c[nH]5)=C4)=CC3)=C2)=NC1","C(#Cc1c[nH]c(C#CC2=NC(C3=CCC(NC4=CC(C5=NCC(C#Cc6cc(C#CC7=CSC(=C8C=CC=C8)S7)c[nH]6)=N5)=CC4)=C3)=NC2)c1)C1=CSC(=C2C=CC=C2)S1",{},"[chr5,CH1r5:1]>>[n:1]",-0.1670338272],[0.1602228242,55.2204139822,10,"completed",-5.12367,12.0,10,"C(#CC1=CSC(=C2C=CC=C2)S1)C1=CCC(C#Cc2cc(C3=CCC(NC4=CC(c5csc(C#CC6=CC(C#CC7=CSC(=C8C=CC=C8)S7)=CC6)c5)=CC4)=C3)cs2)=C1","C(#Cc1c[nH]c(C#Cc2cc(C3=CCC(NC4=CC(c5csc(C#Cc6cc(C#CC7=CSC(=C8C=CC=C8)S7)c[nH]6)c5)=CC4)=C3)cs2)c1)C1=CSC(=C2C=CC=C2)S1",{},"[#6H2r5:1]>>[NH:1]",-0.0576526312],[0.1598416422,94.9138683936,10,"completed",-5.09194,14.0,1,"C(#CC1=CCC=N1)C1=CCC(C#CC2=CCC(C3=CCC(NC4=NC(C5=C(c6ccccc6)C(C#CC6=CC(C#CC7=CCC=N7)=CC6)=CC5)=CC4)=N3)=C2c2ccccc2)=C1","C(#CC1=CCC=N1)C1=CCC(C#CC2=CCC(C3=CCC(NC4=NC(C5=C(C6=CCC=C6)C(C#CC6=CC(C#CC7=CCC=N7)=CC6)=CC5)=CC4)=N3)=C2C2=CCC=C2)=C1",{},"[c:0]1[ch:1][ch][c:3][c!r5:4][c!r5:5]1>>[c:0]1[CH2:1][c:3][c:4][c:5]1",-0.0950814103],[0.1597335466,71.78433222,10,"completed",-5.25202,11.0,1,"C(#Cc1csc(C#CC2=CC(C3=CCC(NC4=NC(C5=CCC(C#Cc6cc(C#CC7=CCC(c8ccccc8)=C7)cs6)=C5)=CC4)=N3)=CC2)c1)C1=CCC(c2ccccc2)=C1","C(#Cc1csc(C#CC2=CC(C3=CCC(NC4=NC(C5=CCC(C#Cc6cc(C#CC7=CCC(C8=CC=CC8)=C7)cs6)=C5)=CC4)=N3)=CC2)c1)C1=CCC(C2=CC=CC2)=C1",{},"[c:0]1[ch:1][ch][c:3][c!r5:4][c!r5:5]1>>[c:0]1[CH2:1][c:3][c:4][c:5]1",-0.1283624935],[0.1590372233,68.5686359939,10,"completed",-5.04143,11.0,1,"C(#Cc1cc(C#CC2=CSC(=C3C=CC=C3)S2)c[nH]1)C1=CC(C2=CCC(NC3=CC(C4=NCC(C#Cc5cc(C#CC6=CSC(=C7C=CC=C7)S6)c[nH]5)=C4)=CC3)=C2)=NC1","C(#Cc1cc(C#CC2=CSC(=C3C=CC=N3)S2)c[nH]1)C1=CC(C2=CCC(NC3=CC(C4=NCC(C#Cc5cc(C#CC6=CSC(=C7C=CC=N7)S6)c[nH]5)=C4)=CC3)=C2)=NC1",{},"[chr5,CH1r5:1]>>[n:1]",-0.0798910248],[0.1585023999,96.5340039984,10,"completed",-5.23313,11.0,1,"C(#Cc1c[nH]c(C2=CC(=C3C=CC=C3)C(NC3=CC(c4cc(C#CC5=C(c6cnsn6)SC(=C6C=CC=C6)S5)c[nH]4)=CC3=C3C=CC=C3)=C2)c1)C1=C(c2cnsn2)SC(=C2C=CC=C2)S1","C(#Cc1c[nH]c(C2=CC(=C3C=CC=C3)C(NC3=CC(c4cc(C#CC5=C(c6ccsn6)SC(=C6C=CC=C6)S5)c[nH]4)=CC3=C3C=CC=C3)=C2)c1)C1=C(c2ccsn2)SC(=C2C=CC=C2)S1",{},"[nr5:0]>>[ch&r5:0]",-0.1341766612],[0.1582172838,58.3441190247,10,"completed",-5.22228,10.0,1,"C(#CC1=C(c2cccs2)SC(=C2C=CC=C2)S1)C1=CCC(C2=CCC(NC3=CC(C4=CC(C#CC5=C(c6cccs6)SC(=C6C=CC=C6)S5)=CC4)=CC3)=C2)=C1","C(#Cc1cccc(C2=CCC(NC3=CC(c4cccc(C#CC5=C(c6cccs6)SC(=C6C=CC=C6)S5)c4)=CC3)=C2)c1)C1=C(c2cccs2)SC(=C2C=CC=C2)S1",{},"[CH2:0]1[c,C:1]-,=,:[c,C:2]-,=,:[c,C:3]-,=,:[c,C:4]1>>[ch:0]1c[c:1][c:2][c:3][c:4]1",-0.1035891473],[0.1581280989,65.6423090259,10,"completed",-5.18248,10.0,1,"C(#CC1=C(c2cccs2)SC(=C2C=CC=C2)S1)C1=CCC(C2=CCC(NC3=CC(C4=CC(C#CC5=C(c6cccs6)SC(=C6C=CC=C6)S5)=CC4)=CC3)=C2)=C1","C(#Cc1c[nH]c(C2=CCC(NC3=CC(c4cc(C#CC5=C(c6cccs6)SC(=C6C=CC=C6)S5)c[nH]4)=CC3)=C2)c1)C1=C(c2cccs2)SC(=C2C=CC=C2)S1",{},"[#6H2r5:1]>>[NH:1]",-0.0874205836],[0.1576367537,74.1111529933,10,"completed",-4.83189,10.0,1,"C(#Cc1cc(C#CC2=CSC(=C3C=CC=C3)S2)c[nH]1)C1=CC(C2=CCC(NC3=CC(C4=NCC(C#Cc5cc(C#CC6=CSC(=C7C=CC=C7)S6)c[nH]5)=C4)=CC3)=C2)=NC1","C(#Cc1c[nH]c(C#Cc2cc(C3=CCC(NC4=CC(c5cc(C#Cc6cc(C#CC7=CSC(=C8C=CC=C8)S7)c[nH]6)[nH]n5)=CC4)=C3)n[nH]2)c1)C1=CSC(=C2C=CC=C2)S1",{},"[#6H2r5:1]>>[NH:1]",-0.2017798784],[0.1564022419,64.1965639952,10,"completed",-5.50561,10.0,1,"C(#CC1=C(c2cn[nH]n2)SC(=C2C=CC=N2)S1)C1=CCC(C2=CCC(NC3=NC(C4=CC(C#CC5=C(c6cn[nH]n6)SC(=C6C=CC=N6)S5)=CC4)=CC3)=N2)=C1","C(#CC1=C(c2nn[nH]n2)SC(=C2C=CC=N2)S1)C1=CCC(C2=CCC(NC3=NC(C4=CC(C#CC5=C(c6nn[nH]n6)SC(=C6C=CC=N6)S5)=CC4)=CC3)=N2)=C1",{},"[chr5,CH1r5:1]>>[n:1]",-0.2910940401],[0.1563340465,115.9394410788,10,"completed",-4.94896,10.0,1,"C(#Cc1ccc(Nc2ccc(C#CC3=CCC(C4=C(C=CC5=CCC=C5)C=CC4)=C3)cc2)cc1)C1=CCC(C2=C(C=CC3=CCC=C3)C=CC2)=C1","C(#Cc1ccc(Nc2ccc(C#CC3=CCC(C4=C(C=CC5=CSCS5)C=CC4)=C3)cc2)cc1)C1=CCC(C2=C(C=CC3=CSCS3)C=CC2)=C1",{},"[CH,ch:0]1=[C,c:1][C,c:2]=[CH,ch:3][*:4]1>>[S:0]1[*:1]=,:[*:2][S:3][*:4]1",-0.156908776],[0.155793169,74.8603889951,10,"completed",-5.02146,10.0,1,"C(#CC1=CSC(=C2C=CC=C2)S1)C1=CCC(C#CC2=CC(C3=CCC(NC4=CC(C5=NCC(C#CC6=CC(C#CC7=CSC(=C8C=CC=C8)S7)=CC6)=C5)=CC4)=C3)=NC2)=C1","C(#CC1=CSC(=C2C=CC=N2)S1)C1=CCC(C#CC2=CC(C3=CCC(NC4=CC(C5=NCC(C#CC6=CC(C#CC7=CSC(=C8C=CC=N8)S7)=CC6)=C5)=CC4)=C3)=NC2)=C1",{},"[chr5,CH1r5:1]>>[n:1]",-0.0928798058],[0.1554929229,63.796699018,10,"completed",-5.04216,10.0,1,"C(#Cc1cc(C#CC2=CSC(=C3C=CC=C3)S2)c[nH]1)C1=CC(C2=CCC(NC3=CC(C4=NCC(C#Cc5cc(C#CC6=CSC(=C7C=CC=C7)S6)c[nH]5)=C4)=CC3)=C2)=NC1","C(#Cc1c[nH]c(C#Cc2cc(C3=CCC(NC4=CC(c5cc(C#Cc6cc(C#CC7=CSC(=C8C=CC=C8)S7)c[nH]6)sn5)=CC4)=C3)ns2)c1)C1=CSC(=C2C=CC=C2)S1",{},"[#6H2r5:1]>>[S:1]",-0.0755598898],[0.1535705955,63.4367159801,10,"completed",-5.05233,10.0,1,"C(#CC1=CSC(=C2C=CC=C2)S1)C1=CCC(C#CC2=CC(C3=CCC(NC4=CC(C5=NCC(C#CC6=CC(C#CC7=CSC(=C8C=CC=C8)S7)=CC6)=C5)=CC4)=C3)=NC2)=C1","C(#Cc1cc(C#CC2=CSC(=C3C=CC=C3)S2)c[nH]1)C1=CC(C2=CCC(NC3=CC(C4=NCC(C#Cc5cc(C#CC6=CSC(=C7C=CC=C7)S6)c[nH]5)=C4)=CC3)=C2)=NC1",{},"[#6H2r5:1]>>[NH:1]",-0.0716778006],[0.1533923224,80.8735390019,10,"completed",-5.10329,10.0,1,"C(#Cc1cc(C#CC2=CSC(=C3C=CC=C3)S2)c[nH]1)C1=CC(C2=CCC(NC3=CC(C4=NCC(C#Cc5cc(C#CC6=CSC(=C7C=CC=C7)S6)c[nH]5)=C4)=CC3)=C2)=NC1","C(#Cc1cc(C#CC2=NSC(=C3C=CC=C3)S2)c[nH]1)C1=CC(C2=CCC(NC3=CC(C4=NCC(C#Cc5cc(C#CC6=NSC(=C7C=CC=C7)S6)c[nH]5)=C4)=CC3)=C2)=NC1",{},"[chr5,CH1r5:1]>>[n:1]",-0.0809063231],[0.1533167723,107.0616050856,10,"completed",-4.96439,10.0,1,"C(#Cc1ccc(Nc2ccc(C#CC3=CCC(C4=C(C=CC5=CCC=C5)C=CC4)=C3)cc2)cc1)C1=CCC(C2=C(C=CC3=CCC=C3)C=CC2)=C1","C(#Cc1ccc(N(c2ccccc2)c2ccc(C#CC3=CCC(C4=C(C=CC5=CCC=C5)C=CC4)=C3)cc2)cc1)C1=CCC(C2=C(C=CC3=CCC=C3)C=CC2)=C1",{},"[r:1][NH!R:2][r:3]>>[r:1][N:2](-c1ccccc1)[r:3]",-0.1430850188],[0.1493976776,75.4729532928,10,"completed",-4.99064,10.0,1,"C(#Cc1cc(C#CC2=C(c3ccccc3)CN=C2)c[nH]1)C1=CC(C2=CCC(NC3=CC(C4=NCC(C#Cc5cc(C#CC6=C(c7ccccc7)CN=C6)c[nH]5)=C4)=CC3)=C2)=NC1","C(#Cc1cc(C#CC2=C(C3=CC=CC3)CN=C2)c[nH]1)C1=CC(C2=CCC(NC3=CC(C4=NCC(C#Cc5cc(C#CC6=C(C7=CC=CC7)CN=C6)c[nH]5)=C4)=CC3)=C2)=NC1",{},"[c:0]1[ch:1][ch][c:3][c!r5:4][c!r5:5]1>>[c:0]1[CH2:1][c:3][c:4][c:5]1",-0.1075005832],[0.1491853715,217.4597090052,10,"completed",-4.8039,11.0,1,"C(#Cc1cccc(C2=CCC(NC3=CC(c4cccc(C#CC5=C(C6=NCN=N6)SC(=C6C=CC=C6)S5)c4)=CC3)=C2)c1)C1=C(C2=NCN=N2)SC(=C2C=CC=C2)S1","C(#Cc1cccc(C2=CCC(NC3=CC(c4cccc(C#CC5=C(C6=NC(=C7C=CC=C7)N=N6)SC(=C6C=CC=C6)S5)c4)=CC3)=C2)c1)C1=C(C2=NC(=C3C=CC=C3)N=N2)SC(=C2C=CC=C2)S1",{},"[r5:1][CH2r5:2][r5:3]>>[r5:1][C:2](=C1cccc1)[r5:3]",-0.3004156753],[0.1480484177,61.4545540302,10,"completed",-5.16723,10.0,1,"C(#CC1=CSC(=C2C=CC=C2)S1)C1=CCC(C#CC2=CC(C3=CCC(NC4=CC(C5=NCC(C#CC6=CC(C#CC7=CSC(=C8C=CC=C8)S7)=CC6)=C5)=CC4)=C3)=NC2)=C1","C(#CC1=NC(C#CC2=CSC(=C3C=CC=C3)S2)=CC1)C1=CC(C2=CCC(NC3=CC(C4=NCC(C#CC5=NC(C#CC6=CSC(=C7C=CC=C7)S6)=CC5)=C4)=CC3)=C2)=NC1",{},"[chr5,CH1r5:1]>>[n:1]",-0.0774041338],[0.1480453026,99.9721504049,10,"completed",-5.25479,13.0,1,"C(#Cc1c[nH]c(C#CC2=CC(C3=CC(=C4C=CC=C4)C(NC4=CC(C5=CCC(C#Cc6cc(C#CC7=CCN=C7)c[nH]6)=C5)=CC4=C4C=CC=C4)=C3)=CC2)c1)C1=CCN=C1","C(#Cc1c[nH]c(C#Cc2cccc(C3=CC(=C4C=CC=C4)C(NC4=CC(c5cccc(C#Cc6cc(C#CC7=CCN=C7)c[nH]6)c5)=CC4=C4C=CC=C4)=C3)c2)c1)C1=CCN=C1",{},"[CH2:0]1[c,C:1]-,=,:[c,C:2]-,=,:[c,C:3]-,=,:[c,C:4]1>>[ch:0]1c[c:1][c:2][c:3][c:4]1",-0.147427282],[0.1479089122,121.8512422929,10,"completed",-5.20189,10.0,1,"C(#Cc1c[nH]c(C#CC2=CC(C3=CC(=C4C=CC=C4)C(NC4=CC(C5=CCC(C#Cc6cc(C#CC7=CCN=C7)c[nH]6)=C5)=CC4=C4C=CC=C4)=C3)=CC2)c1)C1=CCN=C1","C(#Cc1cc(C#Cc2cnsc2)c[nH]1)C1=CC(C2=CC(=C3C=CC=C3)C(NC3=CC(C4=CCC(C#Cc5cc(C#Cc6cnsc6)c[nH]5)=C4)=CC3=C3C=CC=C3)=C2)=CC1",{},"[#6H2r5:1]>>[S:1]",-0.1411902815],[0.1476185193,102.0870557986,10,"completed",-5.32027,10.0,1,"C(#Cc1c[nH]c(C#CC2=CC(C3=CC(=C4C=CC=C4)C(NC4=NC(C5=CCC(C#Cc6cc(C#CC7=CCN=C7)c[nH]6)=C5)=CC4=C4C=CC=C4)=N3)=CC2)c1)C1=CCN=C1","C(#Cc1cc(C#Cc2cn[nH]c2)c[nH]1)C1=CC(C2=CC(=C3C=CC=C3)C(NC3=NC(C4=CCC(C#Cc5cc(C#Cc6cn[nH]c6)c[nH]5)=C4)=CC3=C3C=CC=C3)=N2)=CC1",{},"[#6H2r5:1]>>[NH:1]",-0.1849216447],[0.1474937748,166.1536281899,10,"completed",-4.95663,10.0,1,"C(#Cc1c[nH]c(C#CC2=CC(C3=CC(=C4C=CC=C4)C(NC4=CC(C5=CCC(C#Cc6cc(C#CC7=CCN=C7)c[nH]6)=C5)=CC4=C4C=CC=C4)=C3)=CC2)c1)C1=CCN=C1","C(#Cc1c[nH]c(C#Cc2cc(C3=CC(=C4C=CC=C4)C(NC4=CC(c5c[nH]c(C#Cc6cc(C#CC7=CCN=C7)c[nH]6)c5)=CC4=C4C=CC=C4)=C3)c[nH]2)c1)C1=CCN=C1",{},"[#6H2r5:1]>>[NH:1]",-0.1941106825],[0.1471191645,78.1667529955,10,"completed",-5.33694,10.0,1,"C(#CC1=C(c2cc[nH]n2)SC(=C2C=CC=C2)S1)C1=CCC(C2=CCC(NC3=CC(C4=CC(C#CC5=C(c6cc[nH]n6)SC(=C6C=CC=C6)S5)=CC4)=CC3)=C2)=C1","C(#CC1=C(c2cc[nH]n2)SC(=C2C=CC=C2)S1)C1=CCC(C2=CCC(NC3=NC(C4=CC(C#CC5=C(c6cc[nH]n6)SC(=C6C=CC=C6)S5)=CC4)=CC3)=N2)=C1",{},"[chr5,CH1r5:1]>>[n:1]",-0.1833546221],[0.1470700654,85.1802314864,10,"completed",-5.11946,11.0,10,"C(#Cc1c[nH]c(C#Cc2cc(C3=CCC(NC4=NC(c5csc(C#Cc6cc(C#CC7=CCC(c8ccccc8)=C7)c[nH]6)c5)=CC4)=N3)cs2)c1)C1=CCC(c2ccccc2)=C1","C(#Cc1c[nH]c(C#Cc2cc(C3=CCC(NC4=NC(c5csc(C#Cc6cc(C#CC7=CCC(C8=CC=CC8)=C7)c[nH]6)c5)=CC4)=N3)cs2)c1)C1=CCC(C2=CC=CC2)=C1",{},"[c:0]1[ch:1][ch][c:3][c!r5:4][c!r5:5]1>>[c:0]1[CH2:1][c:3][c:4][c:5]1",-0.0862625685],[0.1463387482,104.2810200015,10,"completed",-5.18118,13.0,1,"C(#Cc1cscn1)C1=CCC(C#Cc2cc(C3=CC(=C4C=CC=C4)C(NC4=CC(c5csc(C#CC6=CC(C#Cc7cscn7)=CC6)c5)=CC4=C4C=CC=C4)=C3)cs2)=C1","C(#Cc1cscn1)c1c[nH]c(C#Cc2cc(C3=CC(=C4C=CC=C4)C(NC4=CC(c5csc(C#Cc6cc(C#Cc7cscn7)c[nH]6)c5)=CC4=C4C=CC=C4)=C3)cs2)c1",{},"[#6H2r5:1]>>[NH:1]",-0.1187591066],[0.146088745,62.0392592973,10,"completed",-5.21688,10.0,1,"C(#CC1=C(c2ccccc2)CC=N1)C1=CCC(C#CC2=CCC(C3=CCC(NC4=NC(C5=CC(C#CC6=CC(C#CC7=C(c8ccccc8)CC=N7)=CC6)=CC5)=CC4)=N3)=C2)=C1","C(#CC1=C(C2=CC=CC2)CC=N1)C1=CCC(C#CC2=CCC(C3=CCC(NC4=NC(C5=CC(C#CC6=CC(C#CC7=C(C8=CC=CC8)CC=N7)=CC6)=CC5)=CC4)=N3)=C2)=C1",{},"[c:0]1[ch:1][ch][c:3][c!r5:4][c!r5:5]1>>[c:0]1[CH2:1][c:3][c:4][c:5]1",-0.1026777851],[0.145935376,58.3296809928,10,"completed",-5.03506,10.0,9,"C(#Cc1coc(C#Cc2cccc(C3=CCC(NC4=CC(c5cccc(C#Cc6cc(C#CC7=CSC(=C8C=CC=C8)S7)co6)c5)=CC4)=C3)c2)c1)C1=CSC(=C2C=CC=C2)S1","C(#Cc1c[nH]c(C#Cc2cccc(C3=CCC(NC4=CC(c5cccc(C#Cc6cc(C#CC7=CSC(=C8C=CC=C8)S7)c[nH]6)c5)=CC4)=C3)c2)c1)C1=CSC(=C2C=CC=C2)S1",{},"[o:1]>>[nH:1]",-0.0739512099],[0.145880859,70.7965480105,10,"completed",-5.35713,10.0,1,"C(#CC1=C(c2cccs2)SC(=C2C=CC=C2)S1)C1=CCC(C2=CCC(NC3=NC(C4=CC(C#CC5=C(c6cccs6)SC(=C6C=CC=C6)S5)=CC4)=CC3)=N2)=C1","C(#CC1=C(c2cccs2)SC(=C2C=CC=C2)S1)C1=CCC(C2=CCC(N(C3=NC(C4=CC(C#CC5=C(c6cccs6)SC(=C6C=CC=C6)S5)=CC4)=CC3)c3ccccc3)=N2)=C1",{},"[r:1][NH!R:2][r:3]>>[r:1][N:2](-c1ccccc1)[r:3]",-0.1934138343],[0.1457839586,60.6063120067,10,"completed",-5.15093,12.0,9,"C(#CC1=C(C=CC2=CCC=C2)SC(=C2C=CC=C2)S1)C1=CCC(C2=CCC(NC3=CC(C4=CC(C#CC5=C(C=CC6=CCC=C6)SC(=C6C=CC=C6)S5)=CC4)=CC3)=C2)=C1","C(#Cc1coc(C2=CCC(NC3=CC(c4cc(C#CC5=C(C=CC6=CCC=C6)SC(=C6C=CC=C6)S5)co4)=CC3)=C2)c1)C1=C(C=CC2=CCC=C2)SC(=C2C=CC=C2)S1",{},"[#6H2r5:1]>>[O:1]",-0.0703144285],[0.1454121657,60.5057689827,10,"completed",-5.32324,11.0,1,"C(#CC1=C(c2cc[nH]n2)SC(=C2C=CC=C2)S1)C1=CCC(C2=CCC(NC3=CC(C4=CC(C#CC5=C(c6cc[nH]n6)SC(=C6C=CC=C6)S5)=CC4)=CC3)=C2)=C1","C(#CC1=C(c2cc[nH]n2)SC(=C2C=CC=C2)S1)C1=CCC(C2=CCC(NC3=CC(C4=NC(C#CC5=C(c6cc[nH]n6)SC(=C6C=CC=C6)S5)=CC4)=CC3)=C2)=N1",{},"[chr5,CH1r5:1]>>[n:1]",-0.1675727779],[0.1450488272,94.4240833051,10,"completed",-5.20773,10.0,10,"C(#Cc1cc(C#Cc2cccc3c(C#Cc4c[nH]c(C#CC5=CC(C6=CCC=C6)=C(C6=CCC=C6)C5)c4)cccc23)c[nH]1)C1=CC(C2=CCC=C2)=C(C2=CCC=C2)C1","C(#Cc1cccc2c(C#Cc3c[nH]c(C#Cc4ccc(C5=CCC=C5)c(C5=CCC=C5)c4)c3)cccc12)c1c[nH]c(C#Cc2ccc(C3=CCC=C3)c(C3=CCC=C3)c2)c1",{},"[CH2:0]1[c,C:1]-,=,:[c,C:2]-,=,:[c,C:3]-,=,:[c,C:4]1>>[ch:0]1c[c:1][c:2][c:3][c:4]1",-0.1208417413],[0.1447138708,77.1749500127,10,"completed",-5.16239,11.0,1,"C(#CC1=C(c2cccs2)SC(=C2C=CC=C2)S1)C1=CCC(C2=CCC(NC3=CC(C4=CC(C#CC5=C(c6cccs6)SC(=C6C=CC=C6)S5)=CC4)=CC3)=C2)=C1","C(#CC1=C(c2cccs2)SC(=C2C=CC=C2)S1)C1=CCC(C2=CC(=C3C=CC=C3)C(NC3=CC(C4=CC(C#CC5=C(c6cccs6)SC(=C6C=CC=C6)S5)=CC4)=CC3=C3C=CC=C3)=C2)=C1",{},"[r5:1][CH2r5:2][r5:3]>>[r5:1][C:2](=C1cccc1)[r5:3]",-0.0886752719],[0.1438443115,166.4395955013,10,"completed",-4.78143,13.0,1,"C(#Cc1cc2c(cc1Nc1cccc(Nc3cc4c(cc3C#CC3=CCC=C3)=CCC=4)c1C1=CCC=C1)=CCC=2)C1=CCC=C1","C(#Cc1cc2c(cc1Nc1cccc(Nc3cc4c(cc3C#CC3=CCC(c5ccccc5)=C3)=CCC=4)c1C1=CCC=C1)=CCC=2)C1=CCC(c2ccccc2)=C1",{},"[cH&r6,CH&r5:1]>>[#6:1](-[c]1[ch]ccc[ch]1)",-0.2782637112],[0.143737911,145.4684369965,10,"completed",-4.80436,11.0,1,"C(#CC1=CSC(=C2C=CC=C2)S1)C1=CCC(C#CC2=CC(C3=CCC(NC4=CC(C5=NCC(C#CC6=CC(C#CC7=CSC(=C8C=CC=C8)S7)=CC6)=C5)=CC4)=C3)=NC2)=C1","C(#CC1=CSC(=C2C=CC=C2)S1)C1=CCC(C#CC2=NC(C3=CCC(NC4=CC(C5=NCC(C#CC6=CC(C#CC7=CSC(=C8C=CC=C8)S7)=CC6)=N5)=CC4)=C3)=NC2)=C1",{},"[chr5,CH1r5:1]>>[n:1]",-0.2529595637],[0.1434390645,155.3058139689,10,"completed",-5.20953,10.0,1,"C(#CC1=CC(=C2SC=NS2)C=C1C1=CC=CC1)C1=CCC(c2cc(Nc3csc(C4=CC(C#CC5=CC(=C6SC=NS6)C=C5C5=CC=CC5)=CC4)c3)cs2)=C1","C(#CC1=CC(=C2SC=NS2)C=C1C1=CC=CC1)C1=CCC(c2cc(Nc3cc(C4=CC(C#CC5=CC(=C6SC=NS6)C=C5C5=CC=CC5)=CC4)sn3)ns2)=C1",{},"[chr5,CH1r5:1]>>[n:1]",-0.1732002832],[0.143029481,83.7862939807,10,"completed",-4.98795,10.0,1,"C(#CC1=C(c2cn[nH]n2)SC(=C2C=CC=N2)S1)C1=CCC(C2=CCC(NC3=CC(C4=CC(C#CC5=C(c6cn[nH]n6)SC(=C6C=CC=N6)S5)=CC4)=CC3)=C2)=C1","C(#CC1=C(c2nn[nH]n2)SC(=C2C=CC=N2)S1)C1=CCC(C2=CCC(NC3=CC(C4=CC(C#CC5=C(c6nn[nH]n6)SC(=C6C=CC=N6)S5)=CC4)=CC3)=C2)=C1",{},"[chr5,CH1r5:1]>>[n:1]",-0.1147701716],[0.1427550252,105.1513059938,10,"completed",-5.28765,11.0,1,"C(#Cc1csc(-c2c[nH]c(Nc3cc(-c4cc(C#CC5=C(c6ccccc6)SC(=C6C=CC=C6)S5)cs4)c[nH]3)c2)c1)C1=C(c2ccccc2)SC(=C2C=CC=C2)S1","C(#Cc1csc(-c2c[nH]c(Nc3cc(-c4cc(C#CC5=C(C6=CCC=C6)SC(=C6C=CC=C6)S5)cs4)c[nH]3)c2)c1)C1=C(C2=CCC=C2)SC(=C2C=CC=C2)S1",{},"[c:0]1[ch:1][ch][c:3][c!r5:4][c!r5:5]1>>[c:0]1[CH2:1][c:3][c:4][c:5]1",-0.1682585308],[0.1424533517,79.8797229654,10,"completed",-5.09448,11.0,1,"C(#CC1=C(C=CC2=CC=NC2)SC(=C2C=CC=C2)S1)C1=CCC(C2=CCC(NC3=CC(C4=CC(C#CC5=C(C=CC6=CC=NC6)SC(=C6C=CC=C6)S5)=CC4)=CC3)=C2)=C1","C(#CC1=C(C=CC2=CN=NC2)SC(=C2C=CC=C2)S1)C1=CCC(C2=CCC(NC3=CC(C4=CC(C#CC5=C(C=CC6=CN=NC6)SC(=C6C=CC=C6)S5)=CC4)=CC3)=C2)=C1",{},"[chr5,CH1r5:1]>>[n:1]",-0.0799731245],[0.1423597687,73.8760402892,10,"completed",-4.90652,11.0,10,"C(#CC1=C(C2=CC=CC2)CC=N1)C1=CCC(C#Cc2cc(C3=CCC(NC4=CC(c5csc(C#CC6=CC(C#CC7=C(C8=CC=CC8)CC=N7)=CC6)c5)=CC4)=C3)cs2)=C1","C(#CC1=C(C2=CC=CC2)CC=N1)C1=CCC(C#Cc2cc(C3=CCC(NC4=CC(c5cc(C#CC6=CC(C#CC7=C(C8=CC=CC8)CC=N7)=CC6)sn5)=CC4)=C3)ns2)=C1",{},"[chr5,CH1r5:1]>>[n:1]",-0.1542743641],[0.1423352843,72.8791290021,10,"completed",-5.44543,10.0,1,"C(#CC1=C(c2cccs2)SC(=C2C=CC=C2)S1)C1=CCC(C2=CCC(NC3=NC(C4=CC(C#CC5=C(c6cccs6)SC(=C6C=CC=C6)S5)=CC4)=CC3)=N2)=C1","C(#CC1=C(c2cccs2)SC(=C2C=CC=N2)S1)C1=CCC(C2=CCC(NC3=NC(C4=CC(C#CC5=C(c6cccs6)SC(=C6C=CC=N6)S5)=CC4)=CC3)=N2)=C1",{},"[chr5,CH1r5:1]>>[n:1]",-0.2525452257],[0.1420825295,57.1366623044,10,"completed",-5.26163,10.0,1,"C(#CC1=C(c2ccccc2)CC=N1)C1=CCC(C#CC2=CCC(C3=CCC(NC4=NC(C5=CC(C#CC6=CC(C#CC7=C(c8ccccc8)CC=N7)=CC6)=CC5)=CC4)=N3)=C2)=C1","C(#CC1=C(C2=CCC=C2)CC=N1)C1=CCC(C#CC2=CCC(C3=CCC(NC4=NC(C5=CC(C#CC6=CC(C#CC7=C(C8=CCC=C8)CC=N7)=CC6)=CC5)=CC4)=N3)=C2)=C1",{},"[c:0]1[ch:1][ch][c:3][c!r5:4][c!r5:5]1>>[c:0]1[CH2:1][c:3][c:4][c:5]1",-0.1267496906],[0.1420057547,75.5744022317,10,"completed",-5.2248,14.0,1,"C(#Cc1ccc(Nc2ccc(C#CC3=CCC(c4ccc(C#Cc5cccc6c5N=CC6)[nH]4)=C3)cc2)cc1)C1=CCC(c2ccc(C#Cc3cccc4c3N=CC4)[nH]2)=C1","C(#Cc1cccc(-c2ccc(C#Cc3cccc4c3N=CC4)[nH]2)c1)c1ccc(Nc2ccc(C#Cc3cccc(-c4ccc(C#Cc5cccc6c5N=CC6)[nH]4)c3)cc2)cc1",{},"[CH2:0]1[c,C:1]-,=,:[c,C:2]-,=,:[c,C:3]-,=,:[c,C:4]1>>[ch:0]1c[c:1][c:2][c:3][c:4]1",-0.115513029],[0.141930208,66.1275959865,10,"completed",-5.10778,10.0,1,"C(#CC1=C(c2cc[nH]n2)SC(=C2C=CC=C2)S1)C1=CCC(C2=CCC(NC3=CC(C4=CC(C#CC5=C(c6cc[nH]n6)SC(=C6C=CC=C6)S5)=CC4)=CC3)=C2)=C1","C(#Cc1c[nH]c(C2=CCC(NC3=CC(c4cc(C#CC5=C(c6cc[nH]n6)SC(=C6C=CC=C6)S5)c[nH]4)=CC3)=C2)c1)C1=C(c2cc[nH]n2)SC(=C2C=CC=C2)S1",{},"[#6H2r5:1]>>[NH:1]",-0.0663514722],[0.1419124905,112.1349056193,10,"completed",-5.21964,10.0,1,"C(#CC1=CCC(C#Cc2ccccc2)=C1C1=CN=CC1)C1=CCC(c2cc(Nc3cc(C4=CC(C#CC5=CCC(C#Cc6ccccc6)=C5C5=CN=CC5)=CC4)ncn3)ncn2)=C1","C(#CC1=CCC(C#CC2=CC=CC2)=C1C1=CN=CC1)C1=CCC(c2cc(Nc3cc(C4=CC(C#CC5=CCC(C#CC6=CC=CC6)=C5C5=CN=CC5)=CC4)ncn3)ncn2)=C1",{},"[c:0]1[ch:1][ch][c:3][c!r5:4][c!r5:5]1>>[c:0]1[CH2:1][c:3][c:4][c:5]1",-0.1399570097],[0.1417005787,217.8361317929,10,"completed",-4.7738,11.0,1,"C(#CC1=CC=C(C#CC2=CCC(C=CC3=C(C=CC4=CC(=C5C=CC=C5)C=C4)C=CC3)=C2)C1)C1=CCC(C=CC2=C(C=CC3=CC(=C4C=CC=C4)C=C3)C=CC2)=C1","C(#Cc1c[nH]c(C=CC2=C(C=CC3=CC(=C4C=CC=C4)C=C3)C=CC2)c1)C1=CC=C(C#Cc2c[nH]c(C=CC3=C(C=CC4=CC(=C5C=CC=C5)C=C4)C=CC3)c2)C1",{},"[#6H2r5:1]>>[NH:1]",-0.3155815836],[0.1416080568,100.7179734879,10,"completed",-5.12822,11.0,1,"C(#Cc1c[nH]c(C#CC2=CC(C3=CC(=C4C=CC=C4)C(NC4=CC(C5=CCC(C#Cc6cc(C#CC7=CCN=C7)c[nH]6)=C5)=CC4=C4C=CC=C4)=C3)=CC2)c1)C1=CCN=C1","C(#Cc1cc(C#Cc2cn[nH]c2)c[nH]1)C1=CC(C2=CC(=C3C=CC=C3)C(NC3=CC(C4=CCC(C#Cc5cc(C#Cc6cn[nH]c6)c[nH]5)=C4)=CC3=C3C=CC=C3)=C2)=CC1",{},"[#6H2r5:1]>>[NH:1]",-0.1026368876],[0.1415792742,61.8183889892,10,"completed",-5.23579,10.0,1,"C(#CC1=C(c2cn[nH]n2)SC(=C2C=CC=N2)S1)C1=CCC(C2=CCC(NC3=CC(C4=CC(C#CC5=C(c6cn[nH]n6)SC(=C6C=CC=N6)S5)=CC4)=CC3)=C2)=C1","C(#CC1=C(c2cn[nH]n2)SC(=C2C=CC=N2)S1)C1=CCC(C2=CCC(NC3=CC(C4=NC(C#CC5=C(c6cn[nH]n6)SC(=C6C=CC=N6)S5)=CC4)=CC3)=C2)=N1",{},"[chr5,CH1r5:1]>>[n:1]",-0.1133868865],[0.14156774,83.5100290133,10,"completed",-4.74834,11.0,1,"C(#CC1=CSC(=C2C=CC=C2)S1)C1=CCC(C#CC2=CC(C3=CCC(NC4=CC(C5=NCC(C#CC6=CC(C#CC7=CSC(=C8C=CC=C8)S7)=CC6)=C5)=CC4)=C3)=NC2)=C1","C(#CC1=CSC(=C2C=CC=C2)S1)C1=CCC(C#Cc2cc(C3=CCC(NC4=CC(c5cc(C#CC6=CC(C#CC7=CSC(=C8C=CC=C8)S7)=CC6)[nH]n5)=CC4)=C3)n[nH]2)=C1",{},"[#6H2r5:1]>>[NH:1]",-0.259941638],[0.1413357244,68.5534359072,10,"completed",-5.14689,10.0,1,"C(#Cc1c[nH]c(C2=CCC(NC3=CC(c4cc(C#CC5=CC(=C6C=CC=C6)C=C5C5=CC=CC5)c[nH]4)=CC3)=C2)c1)C1=CC(=C2C=CC=C2)C=C1C1=CC=CC1","C(#Cc1c[nH]c(C2=CCC(NC3=CC(c4cc(C#CC5=C(C6=CC=CC6)SC(=C6C=CC=C6)S5)c[nH]4)=CC3)=C2)c1)C1=C(C2=CC=CC2)SC(=C2C=CC=C2)S1",{},"[CH,ch:0]1=[C,c:1][C,c:2]=[CH,ch:3][*:4]1>>[S:0]1[*:1]=,:[*:2][S:3][*:4]1",-0.0760060715],[0.1412308113,107.3501060018,10,"completed",-5.10298,11.0,1,"C(#CC1=C(c2cccs2)SC(=C2C=CC=C2)S1)C1=CCC(C2=CCC(NC3=CC(C4=CC(C#CC5=C(c6cccs6)SC(=C6C=CC=C6)S5)=CC4)=CC3)=C2)=C1","C(#CC1=C(c2cccs2)SC(=C2C=CC=C2)S1)C1=CCC(C2=CCC(N(C3=CC(C4=CC(C#CC5=C(c6cccs6)SC(=C6C=CC=C6)S5)=CC4)=CC3)c3ccccc3)=C2)=C1",{},"[r:1][NH!R:2][r:3]>>[r:1][N:2](-c1ccccc1)[r:3]",-0.1073703714],[0.1411923643,94.196606311,10,"completed",-5.48668,12.0,1,"C(#Cc1c[nH]c(C#CC2=CC(C3=CC(=C4C=CC=C4)C(NC4=NC(C5=CCC(C#Cc6cc(C#CC7=CCN=C7)c[nH]6)=C5)=CC4=C4C=CC=C4)=N3)=CC2)c1)C1=CCN=C1","C(#Cc1cc(C#Cc2cnsc2)c[nH]1)C1=CC(C2=CC(=C3C=CC=C3)C(NC3=NC(C4=CCC(C#Cc5cc(C#Cc6cnsc6)c[nH]5)=C4)=CC3=C3C=CC=C3)=N2)=CC1",{},"[#6H2r5:1]>>[S:1]",-0.2865981466],[0.1411559406,119.6098190267,10,"completed",-5.27775,10.0,1,"C(#CC1=CC(=C2SC=CS2)C=C1C1=CCN=C1)C1=CCC(C2=CCC(NC3=NC(C4=CC(C#CC5=CC(=C6SC=CS6)C=C5C5=CCN=C5)=CC4)=CC3)=N2)=C1","C(#CC1=CC(=C2SC=NS2)C=C1C1=CCN=C1)C1=CCC(C2=CCC(NC3=NC(C4=CC(C#CC5=CC(=C6SC=NS6)C=C5C5=CCN=C5)=CC4)=CC3)=N2)=C1",{},"[chr5,CH1r5:1]>>[n:1]",-0.1725922635],[0.1411519864,86.4409090136,10,"completed",-4.88946,10.0,1,"C(#CC1=C(c2cccs2)CC=N1)C1=CCC(C#Cc2cc(C3=CCC(NC4=CC(c5csc(C#CC6=CC(C#CC7=C(c8cccs8)CC=N7)=CC6)c5)=CC4)=C3)cs2)=C1","C(#CC1=C(c2cccs2)CC=N1)C1=CCC(C#Cc2cc(C3=CCC(NC4=CC(c5cc(C#CC6=CC(C#CC7=C(c8cccs8)CC=N7)=CC6)sn5)=CC4)=C3)ns2)=C1",{},"[chr5,CH1r5:1]>>[n:1]",-0.1708575595],[0.141027819,81.7553787056,10,"completed",-5.10181,10.0,1,"C(#Cc1c[nH]c(C#CC2=CC(C3=CC(NC4=CCC(C5=CCC(C#Cc6cc(C#CC7=CCN=C7)c[nH]6)=C5)=C4)=CC3)=CC2)c1)C1=CCN=C1","C(#Cc1cc(C#Cc2cn[nH]c2)c[nH]1)C1=CC(C2=CC(NC3=CCC(C4=CCC(C#Cc5cc(C#Cc6cn[nH]c6)c[nH]5)=C4)=C3)=CC2)=CC1",{},"[#6H2r5:1]>>[NH:1]",-0.0817651958],[0.1409061733,74.3990777992,10,"completed",-5.50084,11.0,1,"C(#CC1=CCC=N1)C1=CCC(C#CC2=CCC(C3=CCC(NC4=NC(C5=CC(C#CC6=CC(C#CC7=CCC=N7)=CC6)=CC5)=CC4)=N3)=C2)=C1","C(#CC1=NC(C#CC2=CCC=N2)=CC1)C1=CCC(C2=CCC(NC3=NC(C4=CC(C#CC5=NC(C#CC6=CCC=N6)=CC5)=CC4)=CC3)=N2)=C1",{},"[chr5,CH1r5:1]>>[n:1]",-0.2902840824],[0.1408891794,240.485502989,10,"completed",-5.11394,11.0,1,"C(#CC1=CC(=C2SC=NS2)C=C1C1=CC=CC1)C1=CCC(c2cc(Nc3csc(C4=CC(C#CC5=CC(=C6SC=NS6)C=C5C5=CC=CC5)=CC4)c3)cs2)=C1","C(#CC1=C(C2=CC=CC2)SC(=C2SC=NS2)S1)C1=CCC(c2cc(Nc3csc(C4=CC(C#CC5=C(C6=CC=CC6)SC(=C6SC=NS6)S5)=CC4)c3)cs2)=C1",{},"[CH,ch:0]1=[C,c:1][C,c:2]=[CH,ch:3][*:4]1>>[S:0]1[*:1]=,:[*:2][S:3][*:4]1",-0.2406833931],[0.1407036439,131.9035566994,10,"completed",-5.18117,13.0,1,"C(#CC1=C(c2ccccc2)SC(=C2C=CC=C2)S1)C1=CCC(c2c[nH]c(Nc3cc(C4=CC(C#CC5=C(c6ccccc6)SC(=C6C=CC=C6)S5)=CC4)c[nH]3)c2)=C1","C(#CC1=C(C2=CCC=C2)SC(=C2C=CC=C2)S1)C1=CCC(c2c[nH]c(Nc3cc(C4=CC(C#CC5=C(C6=CCC=C6)SC(=C6C=CC=C6)S5)=CC4)c[nH]3)c2)=C1",{},"[c:0]1[ch:1][ch][c:3][c!r5:4][c!r5:5]1>>[c:0]1[CH2:1][c:3][c:4][c:5]1",-0.1436208447],[0.1405799527,61.7961530224,10,"completed",-5.09352,10.0,1,"C(#Cc1c[nH]c(C2=CCC(NC3=CC(c4cc(C#CC5=C(c6cnsn6)SC(=C6C=CC=C6)S5)c[nH]4)=CC3)=C2)c1)C1=C(c2cnsn2)SC(=C2C=CC=C2)S1","C(#Cc1c[nH]c(C2=CCC(NC3=CC(c4cc(C#CC5=C(c6ccsn6)SC(=C6C=CC=C6)S5)c[nH]4)=CC3)=C2)c1)C1=C(c2ccsn2)SC(=C2C=CC=C2)S1",{},"[nr5:0]>>[ch&r5:0]",-0.0619624065],[0.1404891713,69.2842825083,10,"completed",-5.01447,10.0,10,"C(#CC1=C(C2=CC=CC2)CC=N1)C1=CCC(C#Cc2cc(C3=CCC(NC4=CC(c5csc(C#CC6=CC(C#CC7=C(C8=CC=CC8)CC=N7)=CC6)c5)=CC4)=C3)cs2)=C1","C(#CC1=C(C2=CC=CC2)CN=N1)C1=CCC(C#Cc2cc(C3=CCC(NC4=CC(c5csc(C#CC6=CC(C#CC7=C(C8=CC=CC8)CN=N7)=CC6)c5)=CC4)=C3)cs2)=C1",{},"[chr5,CH1r5:1]>>[n:1]",-0.0915688181],[0.1404758191,128.7892699183,10,"completed",-5.03246,11.0,1,"C(#CC1=CC=C(C#CC2=CCC(C=CC3=C(C=CC4=CC(=C5C=CC=C5)C=C4)C=CC3)=C2)C1)C1=CCC(C=CC2=C(C=CC3=CC(=C4C=CC=C4)C=C3)C=CC2)=C1","C(#Cc1ccc(C#CC2=CCC(C=CC3=C(C=CC4=CC(=C5C=CC=C5)C=C4)C=CC3)=C2)[nH]1)C1=CCC(C=CC2=C(C=CC3=CC(=C4C=CC=C4)C=C3)C=CC2)=C1",{},"[#6H2r5:1]>>[NH:1]",-0.1371928764],[0.1404695658,59.2286839965,10,"completed",-5.22553,10.0,1,"C(#Cc1c[nH]c(C2=CCC(NC3=CC(c4cc(C#CC5=C(c6cnsn6)SC(=C6C=CC=C6)S5)c[nH]4)=CC3)=C2)c1)C1=C(c2cnsn2)SC(=C2C=CC=C2)S1","C(#Cc1c[nH]c(C2=CCC(NC3=CC(c4cc(C#CC5=C(c6nnsn6)SC(=C6C=CC=C6)S5)c[nH]4)=CC3)=C2)c1)C1=C(c2nnsn2)SC(=C2C=CC=C2)S1",{},"[chr5,CH1r5:1]>>[n:1]",-0.1059686258],[0.1404170109,112.773470697,10,"completed",-5.08881,11.0,1,"C(#CC1=CC=C(C#CC2=CCC(C=CC3=C(C=CC4=CC(=C5C=CC=C5)C=C4)C=CC3)=C2)C1)C1=CCC(C=CC2=C(C=CC3=CC(=C4C=CC=C4)C=C3)C=CC2)=C1","C(#Cc1ccc(C#CC2=CCC(C=CC3=C(C=CC4=CC(=C5C=CC=C5)C=C4)C=CC3)=C2)s1)C1=CCC(C=CC2=C(C=CC3=CC(=C4C=CC=C4)C=C3)C=CC2)=C1",{},"[#6H2r5:1]>>[S:1]",-0.113045175],[0.1400521714,100.4032274068,10,"completed",-4.90931,10.0,1,"C(#Cc1c[nH]c(C#CC2=CC(C3=CCC(NC4=CC(C5=NCC(C#Cc6cc(C#CC7=CCN=C7)c[nH]6)=C5)=CC4)=C3)=NC2)c1)C1=CCN=C1","C(#Cc1cc(C#Cc2cn[nH]c2)c[nH]1)C1=CC(C2=CCC(NC3=CC(C4=NCC(C#Cc5cc(C#Cc6cn[nH]c6)c[nH]5)=C4)=CC3)=C2)=NC1",{},"[#6H2r5:1]>>[NH:1]",-0.1670284987],[0.1396191804,112.4529429944,10,"completed",-5.2143,11.0,1,"C(#Cc1c[nH]c(C#CC2=CC(C3=CC(=C4C=CC=C4)C(NC4=CC(C5=CCC(C#Cc6cc(C#CC7=CCN=C7)c[nH]6)=C5)=CC4=C4C=CC=C4)=C3)=CC2)c1)C1=CCN=C1","C(#Cc1c[nH]c(C#Cc2cc(C3=CC(=C4C=CC=C4)C(NC4=CC(c5csc(C#Cc6cc(C#CC7=CCN=C7)c[nH]6)c5)=CC4=C4C=CC=C4)=C3)cs2)c1)C1=CCN=C1",{},"[#6H2r5:1]>>[S:1]",-0.1380118273],[0.1393310476,109.8620884004,10,"completed",-4.98333,10.0,1,"C(#Cc1c[nH]c(C#CC2=CC(C3=CCC(NC4=CC(C5=NCC(C#Cc6cc(C#CC7=CCN=C7)c[nH]6)=C5)=CC4)=C3)=NC2)c1)C1=CCN=C1","C(#Cc1cc(C#Cc2cnsc2)c[nH]1)C1=CC(C2=CCC(NC3=CC(C4=NCC(C#Cc5cc(C#Cc6cnsc6)c[nH]5)=C4)=CC3)=C2)=NC1",{},"[#6H2r5:1]>>[S:1]",-0.1368923081],[0.1393212523,117.996711022,10,"completed",-5.12687,10.0,1,"C(#Cc1cscn1)C1=CCC(C#Cc2cc(C3=CC(=C4C=CC=C4)C(NC4=CC(c5csc(C#CC6=CC(C#Cc7cscn7)=CC6)c5)=CC4=C4C=CC=C4)=C3)cs2)=C1","C(#Cc1ccsc1)C1=CCC(C#Cc2cc(C3=CC(=C4C=CC=C4)C(NC4=CC(c5csc(C#CC6=CC(C#Cc7ccsc7)=CC6)c5)=CC4=C4C=CC=C4)=C3)cs2)=C1",{},"[nr5:0]>>[ch&r5:0]",-0.1194864105],[0.1391193416,81.8374090013,10,"completed",-5.35058,10.0,1,"C(#CC1=C(c2cccs2)SC(=C2C=CC=C2)S1)C1=CCC(C2=CCC(NC3=NC(C4=CC(C#CC5=C(c6cccs6)SC(=C6C=CC=C6)S5)=CC4)=CC3)=N2)=C1","C(#CC1=C(c2cccs2)SC(=C2C=CC=C2)S1)C1=CCC(C2=CCC(NC3=NC(C4=NC(C#CC5=C(c6cccs6)SC(=C6C=CC=C6)S5)=CC4)=CC3)=N2)=N1",{},"[chr5,CH1r5:1]>>[n:1]",-0.1935578114],[0.1390680214,84.1986172891,10,"completed",-5.2573,10.0,10,"C(#CC1=CC(c2cc(Nc3csc(C4=CCC(C#CC5=CCC(c6ccccc6)=C5)=C4)c3)cs2)=CC1)C1=CCC(c2ccccc2)=C1","C(#CC1=CC(c2cc(Nc3csc(C4=CCC(C#CC5=CCC(C6=CCC=C6)=C5)=C4)c3)cs2)=CC1)C1=CCC(C2=CCC=C2)=C1",{},"[c:0]1[ch:1][ch][c:3][c!r5:4][c!r5:5]1>>[c:0]1[CH2:1][c:3][c:4][c:5]1",-0.1386132001],[0.1390129552,159.0823680745,10,"completed",-5.4315,11.0,1,"C(#CC1=CC(=C2C=CC=C2)N=C1c1csnn1)C1=CCC(C2=CCC(NC3=NC(C4=CC(C#CC5=CC(=C6C=CC=C6)N=C5c5csnn5)=CC4)=CC3)=N2)=C1","C(#CC1=CC(=C2C=CC=N2)N=C1c1csnn1)C1=CCC(C2=CCC(NC3=NC(C4=CC(C#CC5=CC(=C6C=CC=N6)N=C5c5csnn5)=CC4)=CC3)=N2)=C1",{},"[chr5,CH1r5:1]>>[n:1]",-0.2813439218],[0.1390038967,93.2576020132,10,"completed",-5.3705,11.0,1,"C(#Cc1c[nH]c(C2=CC(=C3C=CC=C3)C(NC3=CC(c4cc(C#CC5=C(c6cnsn6)SC(=C6C=CC=C6)S5)c[nH]4)=CC3=C3C=CC=C3)=C2)c1)C1=C(c2cnsn2)SC(=C2C=CC=C2)S1","C(#Cc1c[nH]c(C2=CC(=C3C=CC=C3)C(NC3=CC(c4cc(C#CC5=C(c6cnsn6)SC(=C6C=CC=N6)S5)c[nH]4)=CC3=C3C=CC=C3)=C2)c1)C1=C(c2cnsn2)SC(=C2C=CC=N2)S1",{},"[chr5,CH1r5:1]>>[n:1]",-0.2110696635],[0.1389990254,187.0988939772,10,"completed",-5.1169,12.0,1,"C(#CC1=C(c2cc[nH]n2)SC(=C2C=CC=C2)S1)C1=CCC(C2=CCC(NC3=CC(C4=CC(C#CC5=C(c6cc[nH]n6)SC(=C6C=CC=C6)S5)=CC4)=CC3)=C2)=C1","C(#CC1=C(c2cc[nH]n2)SC(=C2C=CC=C2)S1)C1=CCC(C2=CC(=C3C=CC=C3)C(NC3=CC(C4=CC(C#CC5=C(c6cc[nH]n6)SC(=C6C=CC=C6)S5)=CC4)=CC3=C3C=CC=C3)=C2)=C1",{},"[r5:1][CH2r5:2][r5:3]>>[r5:1][C:2](=C1cccc1)[r5:3]",-0.1874725181],[0.1387528113,110.8677864977,10,"completed",-4.88294,10.0,1,"C(#Cc1ccc(Nc2ccc(C#CC3=CCC(C4=C(C=Cc5ccccc5)C=CC4)=C3)cc2)cc1)C1=CCC(C2=C(C=Cc3ccccc3)C=CC2)=C1","C(#Cc1ccc(Nc2ccc(C#CC3=CCC(C4=C(C=CC5=CC=CC5)C=CC4)=C3)cc2)cc1)C1=CCC(C2=C(C=CC3=CC=CC3)C=CC2)=C1",{},"[c:0]1[ch:1][ch][c:3][c!r5:4][c!r5:5]1>>[c:0]1[CH2:1][c:3][c:4][c:5]1",-0.1880905033],[0.1383826834,79.2282309849,10,"completed",-5.42686,11.0,1,"C(#CC1=C(c2cn[nH]n2)SC(=C2C=CC=N2)S1)C1=CCC(C2=CCC(NC3=NC(C4=CC(C#CC5=C(c6cn[nH]n6)SC(=C6C=CC=N6)S5)=CC4)=CC3)=N2)=C1","C(#CC1=C(c2cc[nH]n2)SC(=C2C=CC=N2)S1)C1=CCC(C2=CCC(NC3=NC(C4=CC(C#CC5=C(c6cc[nH]n6)SC(=C6C=CC=N6)S5)=CC4)=CC3)=N2)=C1",{},"[nr5:0]>>[ch&r5:0]",-0.2421310963],[0.1383818034,146.880596003,10,"completed",-5.45072,12.0,1,"C(#Cc1cc(C=CC2=C(C=CC3=CSC(=C4C=CC=C4)S3)C=CC2)n[nH]1)C1=CC=C(C#Cc2cc(C=CC3=C(C=CC4=CSC(=C5C=CC=C5)S4)C=CC3)n[nH]2)C1=C1C=CC=C1","C(#Cc1cc(C=CC2=C(C=CC3=NSC(=C4C=CC=C4)S3)C=CC2)n[nH]1)C1=CC=C(C#Cc2cc(C=CC3=C(C=CC4=NSC(=C5C=CC=C5)S4)C=CC3)n[nH]2)C1=C1C=CC=C1",{},"[chr5,CH1r5:1]>>[n:1]",-0.2860876151],[0.1383343167,56.1260220129,10,"completed",-5.16603,11.0,1,"C(#CC1=C(c2cccs2)SC(=C2C=CC=C2)S1)C1=CCC(C2=CCC(NC3=CC(C4=CC(C#CC5=C(c6cccs6)SC(=C6C=CC=C6)S5)=CC4)=CC3)=C2)=C1","C(#Cc1coc(C2=CCC(NC3=CC(c4cc(C#CC5=C(c6cccs6)SC(=C6C=CC=C6)S5)co4)=CC3)=C2)c1)C1=C(c2cccs2)SC(=C2C=CC=C2)S1",{},"[#6H2r5:1]>>[O:1]",-0.0727083983],[0.1383237848,197.4783719634,10,"completed",-4.98841,13.0,9,"C(#CC1=C(C=CC2=CCC=C2)SC(=C2C=CC=C2)S1)C1=CCC(C2=CCC(NC3=CC(C4=CC(C#CC5=C(C=CC6=CCC=C6)SC(=C6C=CC=C6)S5)=CC4)=CC3)=C2)=C1","C(#Cc1csc(C2=CCC(NC3=CC(c4cc(C#CC5=C(C=CC6=CCC=C6)SC(=C6C=CC=C6)S5)cs4)=CC3)=C2)c1)C1=C(C=CC2=CCC=C2)SC(=C2C=CC=C2)S1",{},"[#6H2r5:1]>>[S:1]",-0.2123660711],[0.1382200475,435.6411309855,10,"completed",-5.06543,13.0,1,"C(#CC1=CC(=C2SC=CS2)C=C1C1=CCN=C1)C1=CCC(C2=CCC(NC3=NC(C4=CC(C#CC5=CC(=C6SC=CS6)C=C5C5=CCN=C5)=CC4)=CC3)=N2)=C1","C(#CC1=CC(=C2SC=CS2)C=C1C1=CC(=C2C=CC=C2)N=C1)C1=CCC(C2=CCC(NC3=NC(C4=CC(C#CC5=CC(=C6SC=CS6)C=C5C5=CC(=C6C=CC=C6)N=C5)=CC4)=CC3)=N2)=C1",{},"[r5:1][CH2r5:2][r5:3]>>[r5:1][C:2](=C1cccc1)[r5:3]",-0.4363127165],[0.1378869908,118.4765459911,10,"completed",-5.27531,11.0,1,"C(#CC1=CC(=C2SC=NS2)C=C1C1=CC=CC1)C1=CCC(c2cc(Nc3csc(C4=CC(C#CC5=CC(=C6SC=NS6)C=C5C5=CC=CC5)=CC4)c3)cs2)=C1","C(#CC1=CC(=C2SC=NS2)N=C1C1=CC=CC1)C1=CCC(c2cc(Nc3csc(C4=CC(C#CC5=CC(=C6SC=NS6)N=C5C5=CC=CC5)=CC4)c3)cs2)=C1",{},"[chr5,CH1r5:1]>>[n:1]",-0.170575948],[0.1376608698,102.5918657833,10,"completed",-4.95502,11.0,1,"C(#Cc1cccc(C2=C(C=CC3=CCC=C3)C=CC2)c1)c1ccc(Nc2ccc(C#Cc3cccc(C4=C(C=CC5=CCC=C5)C=CC4)c3)cc2)cc1","C(#Cc1ccc(Nc2ccc(C#CC3=CCC(C4=C(C=CC5=CCC=C5)C=CC4)=C3)cc2)cc1)C1=CCC(C2=C(C=CC3=CCC=C3)C=CC2)=C1",{},"[c:0]1[ch:1][ch][c:3][c!r5:4][c!r5:5]1>>[c:0]1[CH2:1][c:3][c:4][c:5]1",-0.1443069614],[0.1374948855,69.5310120063,10,"completed",-5.00638,12.0,1,"C(#CC1=CSC(=C2C=CC=C2)S1)C1=CCC(C#CC2=CC(C3=CCC(NC4=CC(C5=NCC(C#CC6=CC(C#CC7=CSC(=C8C=CC=C8)S7)=CC6)=C5)=CC4)=C3)=NC2)=C1","C(#CC1=CSC(=C2C=CC=C2)S1)C1=CCC(C#Cc2cc(C3=CCC(NC4=CC(c5cc(C#CC6=CC(C#CC7=CSC(=C8C=CC=C8)S7)=CC6)sn5)=CC4)=C3)ns2)=C1",{},"[#6H2r5:1]>>[S:1]",-0.0955471966],[0.13715818,96.5550250839,10,"completed",-5.2404,11.0,1,"C(#Cc1c[nH]c(C#CC2=CC(c3cccc(N(c4ccccc4)c4cccc(C5=CCC(C#Cc6cc(C#CC7=CCN=C7)c[nH]6)=C5)c4)c3)=CC2)c1)C1=CCN=C1","C(#Cc1cc(C#Cc2cn[nH]c2)c[nH]1)C1=CC(c2cccc(N(c3ccccc3)c3cccc(C4=CCC(C#Cc5cc(C#Cc6cn[nH]c6)c[nH]5)=C4)c3)c2)=CC1",{},"[#6H2r5:1]>>[NH:1]",-0.1377745668],[0.1371371355,115.7987189945,10,"completed",-5.1899,12.0,1,"C(#Cc1c[nH]c(C2=CC(=C3C=CC=C3)C(NC3=CC(c4cc(C#CC5=C(c6cnsn6)SC(=C6C=CC=C6)S5)c[nH]4)=CC3=C3C=CC=C3)=C2)c1)C1=C(c2cnsn2)SC(=C2C=CC=C2)S1","C(#Cc1c[nH]c(C2=CC(=C3C=CC=N3)C(NC3=CC(c4cc(C#CC5=C(c6cnsn6)SC(=C6C=CC=C6)S5)c[nH]4)=CC3=C3C=CC=N3)=C2)c1)C1=C(c2cnsn2)SC(=C2C=CC=C2)S1",{},"[chr5,CH1r5:1]>>[n:1]",-0.131793506],[0.1369548108,88.125700102,10,"completed",-5.25012,11.0,10,"C(#Cc1ccc(Nc2ccc(C#CC3=CCC(c4ccc(C#Cc5cccc6c5C=CC6)[nH]4)=C3)cc2)cc1)C1=CCC(c2ccc(C#Cc3cccc4c3C=CC4)[nH]2)=C1","C(#Cc1cccc(-c2ccc(C#Cc3cccc4c3C=CC4)[nH]2)c1)c1ccc(Nc2ccc(C#Cc3cccc(-c4ccc(C#Cc5cccc6c5C=CC6)[nH]4)c3)cc2)cc1",{},"[CH2:0]1[c,C:1]-,=,:[c,C:2]-,=,:[c,C:3]-,=,:[c,C:4]1>>[ch:0]1c[c:1][c:2][c:3][c:4]1",-0.1371451278],[0.1369106992,72.6488817891,10,"completed",-5.22924,11.0,1,"C(#Cc1c[nH]c(C#Cc2cccc(C3=CCC(NC4=CC(c5cccc(C#Cc6cc(C#CC7=CC(=C8N=CC=N8)C=C7)c[nH]6)c5)=CC4)=C3)c2)c1)C1=CC(=C2N=CC=N2)C=C1","C(#Cc1c[nH]c(C#Cc2cncc(C3=CCC(NC4=CC(c5cncc(C#Cc6cc(C#CC7=CC(=C8N=CC=N8)C=C7)c[nH]6)c5)=CC4)=C3)c2)c1)C1=CC(=C2N=CC=N2)C=C1",{},"[ch&r6:0]>>[nr6:0]",-0.1160272341],[0.1368414076,89.1441629792,10,"completed",-5.37331,11.0,1,"C(#Cc1cc(C#Cc2ccccc2)c[nH]1)C1=CC(C2=CCC(NC3=NC(C4=CCC(C#Cc5cc(C#Cc6ccccc6)c[nH]5)=C4)=CC3)=N2)=CC1","C(#Cc1cc(C#Cc2ccccc2)c[nH]1)C1=CC(C2=CC(=C3C=CC=C3)C(NC3=NC(C4=CCC(C#Cc5cc(C#Cc6ccccc6)c[nH]5)=C4)=CC3=C3C=CC=C3)=N2)=CC1",{},"[r5:1][CH2r5:2][r5:3]>>[r5:1][C:2](=C1cccc1)[r5:3]",-0.2110660472],[0.1366004622,103.6361026054,10,"completed",-4.67749,11.0,1,"C(#Cc1ccc(Nc2ccc(C#CC3=CCC(C4=C(C=CC5=CCC=C5)C=CC4)=C3)cc2)cc1)C1=CCC(C2=C(C=CC3=CCC=C3)C=CC2)=C1","C(#CC1=CC=C(NC2=CC=C(C#CC3=CCC(C4=C(C=CC5=CCC=C5)C=CC4)=C3)C2)C1)C1=CCC(C2=C(C=CC3=CCC=C3)C=CC2)=C1",{},"[c:0]1[ch:1][ch][c:3][c!r5:4][c!r5:5]1>>[c:0]1[CH2:1][c:3][c:4][c:5]1",-0.3133889673],[0.1365781463,63.347488991,10,"completed",-5.04857,11.0,9,"C(#CC1=CSC(=C2C=CC=C2)S1)C1=CCC(C#Cc2cccc(C3=CCC(NC4=CC(c5cccc(C#CC6=CC(C#CC7=CSC(=C8C=CC=C8)S7)=CC6)c5)=CC4)=C3)c2)=C1","C(#Cc1cccc(C#Cc2cccc(C3=CCC(NC4=CC(c5cccc(C#Cc6cccc(C#CC7=CSC(=C8C=CC=C8)S7)c6)c5)=CC4)=C3)c2)c1)C1=CSC(=C2C=CC=C2)S1",{},"[CH2:0]1[c,C:1]-,=,:[c,C:2]-,=,:[c,C:3]-,=,:[c,C:4]1>>[ch:0]1c[c:1][c:2][c:3][c:4]1",-0.0728627227],[0.1365203755,67.6661540056,10,"completed",-4.95735,13.0,1,"C(#CC1=C(c2cc[nH]n2)SC(=C2C=CC=C2)S1)C1=CCC(C2=CCC(NC3=CC(C4=CC(C#CC5=C(c6cc[nH]n6)SC(=C6C=CC=C6)S5)=CC4)=CC3)=C2)=C1","C(#Cc1cccc(C2=CCC(NC3=CC(c4cccc(C#CC5=C(c6cc[nH]n6)SC(=C6C=CC=C6)S5)c4)=CC3)=C2)c1)C1=C(c2cc[nH]n2)SC(=C2C=CC=C2)S1",{},"[CH2:0]1[c,C:1]-,=,:[c,C:2]-,=,:[c,C:3]-,=,:[c,C:4]1>>[ch:0]1c[c:1][c:2][c:3][c:4]1",-0.1206222592],[0.1364133731,78.9626833866,10,"completed",-5.19774,11.0,1,"C(#Cc1c[nH]c(C#CC2=CC(C3=CC(NC4=CCC(C5=CCC(C#Cc6cc(C#CC7=CCN=C7)c[nH]6)=C5)=C4)=CC3)=CC2)c1)C1=CCN=C1","C(#Cc1cc(C#Cc2cnsc2)c[nH]1)C1=CC(C2=CC(NC3=CCC(C4=CCC(C#Cc5cc(C#Cc6cnsc6)c[nH]5)=C4)=C3)=CC2)=CC1",{},"[#6H2r5:1]>>[S:1]",-0.1044802761],[0.1363845985,92.8825979936,10,"completed",-5.32148,11.0,1,"C(#Cc1cc2c(cc1Nc1cccc(Nc3cc4c(cc3C#CC3=CCC=C3)=CCN=4)c1C1=CCC=C1)=NCC=2)C1=CCC=C1","C(#Cc1cc2c(cc1Nc1cccc(Nc3cc4c(cc3C#CC3=CCC(c5ccccc5)=C3)=CCN=4)c1C1=CCC=C1)=NCC=2)C1=CCC(c2ccccc2)=C1",{},"[cH&r6,CH&r5:1]>>[#6:1](-[c]1[ch]ccc[ch]1)",-0.180730015],[0.1363652284,87.1826278017,10,"completed",-5.27051,11.0,1,"C(#CC1=CCC=N1)C1=CCC(C#CC2=CCC(C3=CCC(NC4=NC(C5=CC(C#CC6=CC(C#CC7=CCC=N7)=CC6)=CC5)=CC4)=N3)=C2)=C1","C(#Cc1cc(C#CC2=CCC=N2)c[nH]1)C1=CCC(C2=CCC(NC3=NC(C4=CC(C#Cc5cc(C#CC6=CCC=N6)c[nH]5)=CC4)=CC3)=N2)=C1",{},"[#6H2r5:1]>>[NH:1]",-0.1478069824],[0.1362455825,78.5042454954,10,"completed",-5.2483,11.0,1,"C(#Cc1cccc2c(C#CC3=CCC(C#Cc4cc(C5=CC(c6ccccc6)=CC5)cs4)=C3)cccc12)C1=CCC(C#Cc2cc(C3=CC(c4ccccc4)=CC3)cs2)=C1","C(#Cc1cccc2c(C#Cc3c[nH]c(C#Cc4cc(C5=CC(c6ccccc6)=CC5)cs4)c3)cccc12)c1c[nH]c(C#Cc2cc(C3=CC(c4ccccc4)=CC3)cs2)c1",{},"[#6H2r5:1]>>[NH:1]",-0.1301515757],[0.1361510294,72.7278739796,10,"completed",-5.13026,11.0,1,"C(#CC1=CSC(=C2C=CC=C2)S1)C1=CCC(C#CC2=CC(C3=CCC(NC4=CC(C5=NCC(C#CC6=CC(C#CC7=CSC(=C8C=CC=C8)S7)=CC6)=C5)=CC4)=C3)=NC2)=C1","C(#CC1=CC(C2=CCC(NC3=CC(C4=NCC(C#CC5=CC(C#CC6=CSC(=C7C=CC=C7)S6)=NC5)=C4)=CC3)=C2)=NC1)C1=CC(C#CC2=CSC(=C3C=CC=C3)S2)=NC1",{},"[chr5,CH1r5:1]>>[n:1]",-0.0757497246],[0.1358770137,78.6274569691,10,"completed",-5.54253,11.0,1,"C(#CC1=C(c2cn[nH]n2)SC(=C2C=CC=N2)S1)C1=CCC(C2=CCC(NC3=NC(C4=CC(C#CC5=C(c6cn[nH]n6)SC(=C6C=CC=N6)S5)=CC4)=CC3)=N2)=C1","C(#CC1=C(c2cn[nH]n2)SC(=C2C=CC=N2)S1)C1=CCC(C2=CCC(NC3=NC(C4=NC(C#CC5=C(c6cn[nH]n6)SC(=C6C=CC=N6)S5)=CC4)=CC3)=N2)=N1",{},"[chr5,CH1r5:1]>>[n:1]",-0.3195940385],[0.1358760534,139.1553679714,10,"completed",-5.21414,13.0,1,"C(#Cc1c[nH]c(C2=CC(=C3C=CC=C3)C(NC3=CC(c4cc(C#CC5=C(c6cnsn6)SC(=C6C=CC=C6)S5)c[nH]4)=CC3=C3C=CC=C3)=C2)c1)C1=C(c2cnsn2)SC(=C2C=CC=C2)S1","C(#Cc1c[nH]c(C2=CC(=C3C=CC=C3)C(NC3=CC(c4cc(C#CC5=C(c6cnsc6)SC(=C6C=CC=C6)S5)c[nH]4)=CC3=C3C=CC=C3)=C2)c1)C1=C(c2cnsc2)SC(=C2C=CC=C2)S1",{},"[nr5:0]>>[ch&r5:0]",-0.1604615432],[0.1358740304,66.2273580092,10,"completed",-5.52346,11.0,1,"C(#CC1=C(c2cn[nH]n2)SC(=C2C=CC=N2)S1)C1=CCC(C2=CCC(NC3=CC(C4=CC(C#CC5=C(c6cn[nH]n6)SC(=C6C=CC=N6)S5)=CC4)=CC3)=C2)=C1","C(#CC1=C(c2cn[nH]n2)SC(=C2C=CC=N2)S1)C1=CCC(C2=CCC(NC3=NC(C4=CC(C#CC5=C(c6cn[nH]n6)SC(=C6C=CC=N6)S5)=CC4)=CC3)=N2)=C1",{},"[chr5,CH1r5:1]>>[n:1]",-0.3037302504],[0.1358321759,54.3401149916,10,"completed",-5.31472,11.0,1,"C(#CC1=C(c2cccs2)SC(=C2C=CC=C2)S1)C1=CCC(C2=CCC(NC3=CC(C4=CC(C#CC5=C(c6cccs6)SC(=C6C=CC=C6)S5)=CC4)=CC3)=C2)=C1","C(#CC1=C(c2cccs2)SC(=C2C=CC=C2)S1)C1=CCC(C2=CCC(NC3=CC(C4=NC(C#CC5=C(c6cccs6)SC(=C6C=CC=C6)S5)=CC4)=CC3)=C2)=N1",{},"[chr5,CH1r5:1]>>[n:1]",-0.1598253438],[0.1357281475,80.3522029892,10,"completed",-5.11746,11.0,9,"C(#CC1=C(C2=CC=CC2)SC(=C2C=CC=C2)S1)C1=CCC(C2=CCC(NC3=CC(C4=CC(C#CC5=C(C6=CC=CC6)SC(=C6C=CC=C6)S5)=CC4)=CC3)=C2)=C1","C(#CC1=C(c2cccs2)SC(=C2C=CC=C2)S1)C1=CCC(C2=CCC(NC3=CC(C4=CC(C#CC5=C(c6cccs6)SC(=C6C=CC=C6)S5)=CC4)=CC3)=C2)=C1",{},"[#6H2r5:1]>>[S:1]",-0.0812764038],[0.1889905989,121.2378640193,11,"completed",-4.98581,12.0,1,"C(#Cc1cc(C2=CCC(NC3=CC(c4cc(C#CC5=C(c6cncs6)SC(=C6C=CC=C6)S5)c5ccccc5c4)=CC3)=C2)cc2ccccc12)C1=C(c2cncs2)SC(=C2C=CC=C2)S1","C(#Cc1cc(C2=CCC(NC3=CC(c4cc(C#CC5=C(c6cncs6)SC(=C6C=CC=C6)S5)c5c(c4)CC=C5)=CC3)=C2)cc2c1C=CC2)C1=C(c2cncs2)SC(=C2C=CC=C2)S1",{},"[c:0]1[ch:1][ch][c:3][c!r5:4][c!r5:5]1>>[c:0]1[CH2:1][c:3][c:4][c:5]1",-0.1452167489],[0.1853392901,109.6817112993,11,"completed",-5.46412,11.0,1,"C(#CC1=C(C2=CCC=C2)CC=N1)C1=CCC(C#CC2=CCC(C3=NCC(NC4=NC(C5=CC(C#CC6=CC(C#CC7=C(C8=CCC=C8)CC=N7)=CC6)=CC5)=NC4)=N3)=C2)=C1","C(#CC1=NC(C#CC2=C(C3=CCC=C3)CC=N2)=CC1)C1=CCC(C2=NCC(NC3=NC(C4=CC(C#CC5=NC(C#CC6=C(C7=CCC=C7)CC=N6)=CC5)=CC4)=NC3)=N2)=C1",{},"[chr5,CH1r5:1]>>[n:1]",-0.277481407],[0.1810540227,60.1759949932,11,"completed",-5.34385,11.0,1,"C(#Cc1c[nH]c(C2=CCC(NC3=CC(c4cc(C#CC5=C(c6csnn6)SC(=C6C=CC=C6)S5)c[nH]4)=CC3)=C2)c1)C1=C(c2csnn2)SC(=C2C=CC=C2)S1","C(#Cc1cc(C2=CCC(NC3=CC(c4cc(C#CC5=C(c6csnn6)SC(=C6C=CC=C6)S5)n[nH]4)=CC3)=C2)[nH]n1)C1=C(c2csnn2)SC(=C2C=CC=C2)S1",{},"[chr5,CH1r5:1]>>[n:1]",-0.1809915285],[0.1769114644,79.0536354179,11,"completed",-5.41494,11.0,1,"C(#CC1=C(C2=CCC=C2)CC=N1)C1=CCC(C#CC2=CCC(C3=NCC(NC4=NC(C5=CC(C#CC6=CC(C#CC7=C(C8=CCC=C8)CC=N7)=CC6)=CC5)=NC4)=N3)=C2)=C1","C(#CC1=C(C2=CCC=C2)CC=N1)C1=CCC(C#CC2=CCC(C3=NCC(NC4=NC(C5=NC(C#CC6=CC(C#CC7=C(C8=CCC=C8)CC=N7)=CC6)=CC5)=NC4)=N3)=N2)=C1",{},"[chr5,CH1r5:1]>>[n:1]",-0.2342033455],[0.176439155,66.454122396,11,"completed",-5.43467,13.0,1,"C(#CC1=C(C2=CC=CC2)CC=N1)C1=CCC(C#CC2=CCC(C3=CCC(NC4=NC(C5=NC(C#CC6=CC(C#CC7=C(C8=CC=CC8)CC=N7)=CC6)=CC5)=CC4)=N3)=N2)=C1","C(#Cc1ncsc1C1=CC=CC1)C1=CCC(C#CC2=CCC(C3=CCC(NC4=NC(C5=NC(C#CC6=CC(C#Cc7ncsc7C7=CC=CC7)=CC6)=CC5)=CC4)=N3)=N2)=C1",{},"[#6H2r5:1]>>[S:1]",-0.2435120423],[0.1755642958,84.8461184942,11,"completed",-5.40623,13.0,1,"C(#Cc1c[nH]c(C#CC2=CCC(C3=NCC(NC4=CC(C5=C(c6ccccc6)C(C#Cc6cc(C#CC7=CCC=N7)c[nH]6)=CC5)=NC4)=C3)=C2c2ccccc2)c1)C1=CCC=N1","C(#Cc1c[nH]c(C#CC2=CCC(C3=NCC(NC4=CC(C5=C(C6=CCC=C6)C(C#Cc6cc(C#CC7=CCC=N7)c[nH]6)=CC5)=NC4)=C3)=C2C2=CCC=C2)c1)C1=CCC=N1",{},"[c:0]1[ch:1][ch][c:3][c!r5:4][c!r5:5]1>>[c:0]1[CH2:1][c:3][c:4][c:5]1",-0.2305417579],[0.1747756003,67.3095989914,11,"completed",-5.06012,11.0,1,"C(#Cc1c[nH]c(C2=CCC(NC3=CC(c4cc(C#CC5=C(c6csnn6)SC(=C6C=CC=C6)S5)c[nH]4)=CC3)=C2)c1)C1=C(c2csnn2)SC(=C2C=CC=C2)S1","C(#Cc1coc(C2=CCC(NC3=CC(c4cc(C#CC5=C(c6csnn6)SC(=C6C=CC=C6)S5)co4)=CC3)=C2)c1)C1=C(c2csnn2)SC(=C2C=CC=C2)S1",{},"[nH:1]>>[o:1]",-0.0728689589],[0.1726414161,98.7012996047,11,"completed",-5.27914,11.0,1,"C(#CC1=C(C2=CC=CC2)CC=N1)C1=CCC(C#CC2=CCC(C3=CCC(NC4=NC(C5=NC(C#CC6=CC(C#CC7=C(C8=CC=CC8)CC=N7)=CC6)=CC5)=CC4)=N3)=N2)=C1","C(#CC1=C(C2=CC=CC2)CC=N1)C1=CCC(C#CC2=CCC(C3=NCC(NC4=NC(C5=NC(C#CC6=CC(C#CC7=C(C8=CC=CC8)CC=N7)=CC6)=CC5)=NC4)=N3)=N2)=C1",{},"[chr5,CH1r5:1]>>[n:1]",-0.159582596],[0.1689464762,68.9199709741,11,"completed",-5.20228,12.0,1,"C(#Cc1cc(C#CC2=CSC(=C3C=CC=N3)S2)c[nH]1)C1=CC(c2c[nH]c(Nc3cc(C4=CCC(C#Cc5cc(C#CC6=CSC(=C7C=CC=N7)S6)c[nH]5)=C4)c[nH]3)c2)=CC1","C(#Cc1cc(C#CC2=CSC(=C3C=CC=N3)S2)c[nH]1)C1=CC(c2c[nH]c(Nc3nc(C4=CCC(C#Cc5cc(C#CC6=CSC(=C7C=CC=N7)S6)c[nH]5)=C4)c[nH]3)n2)=CC1",{},"[chr5,CH1r5:1]>>[n:1]",-0.0993778125],[0.1677187007,72.3978860187,11,"completed",-5.34715,11.0,1,"C(#Cc1c[nH]c(C#CC2=NC(c3c[nH]c(Nc4nc(C5=NCC(C#Cc6cc(C#CC7=CSC(=C8C=CC=C8)S7)c[nH]6)=N5)c[nH]4)n3)=NC2)c1)C1=CSC(=C2C=CC=C2)S1","C(#Cc1c[nH]c(C#Cc2nc(-c3c[nH]c(Nc4nc(-c5n[nH]c(C#Cc6cc(C#CC7=CSC(=C8C=CC=C8)S7)c[nH]6)n5)c[nH]4)n3)n[nH]2)c1)C1=CSC(=C2C=CC=C2)S1",{},"[#6H2r5:1]>>[NH:1]",-0.1875424857],[0.1676030612,107.3115981999,11,"completed",-5.29076,11.0,1,"C(#CC1=C(C2=CC=CC2)CC=N1)C1=CCC(C#CC2=CCC(C3=CCC(NC4=NC(C5=NC(C#CC6=CC(C#CC7=C(C8=CC=CC8)CC=N7)=CC6)=CC5)=CC4)=N3)=N2)=C1","C(#Cc1cc(C#CC2=C(C3=CC=CC3)CC=N2)co1)C1=CCC(C2=CCC(NC3=NC(C4=NC(C#Cc5cc(C#CC6=C(C7=CC=CC7)CC=N6)co5)=CC4)=CC3)=N2)=N1",{},"[#6H2r5:1]>>[O:1]",-0.1713084182],[0.1674989467,60.5901305971,11,"completed",-5.60132,11.0,1,"C(#CC1=CCC(C2=CCC=C2)=N1)C1=CCC(C#Cc2cc(C3=CCC(NC4=NC(c5csc(C#CC6=CC(C#CC7=CCC(C8=CCC=C8)=N7)=CC6)c5)=CC4)=N3)cs2)=C1","C(#CC1=CCC(C2=CCC=C2)=N1)C1=CCC(C#Cc2cc(C3=CCC(NC4=NC(c5cc(C#CC6=CC(C#CC7=CCC(C8=CCC=C8)=N7)=CC6)sn5)=CC4)=N3)ns2)=C1",{},"[chr5,CH1r5:1]>>[n:1]",-0.356116298],[0.1664024597,75.1398099819,11,"completed",-5.39129,11.0,1,"C(#Cc1cc(C#CC2=CSC(=C3C=CC=N3)S2)c[nH]1)C1=CC(C2=NCC(NC3=CC(C4=CCC(C#Cc5cc(C#CC6=CSC(=C7C=CC=N7)S6)c[nH]5)=C4)=NC3)=C2)=CC1","C(#Cc1cc(C#CC2=CSC(=C3C=CC=N3)S2)c[nH]1)C1=CC(c2cc(Nc3cc(C4=CCC(C#Cc5cc(C#CC6=CSC(=C7C=CC=N7)S6)c[nH]5)=C4)n[nH]3)[nH]n2)=CC1",{},"[#6H2r5:1]>>[NH:1]",-0.2173072122],[0.1650749478,95.1614931982,11,"completed",-5.45794,12.0,1,"C(#CC1=C(C2=CC=CC2)CC=N1)C1=CCC(C#CC2=CCC(C3=CCC(NC4=NC(C5=NC(C#CC6=CC(C#CC7=C(C8=CC=CC8)CC=N7)=CC6)=CC5)=CC4)=N3)=N2)=C1","C(#CC1=CCC(C2=CCC(NC3=NC(C4=NC(C#CC5=CC(C#CC6=C(C7=CC=CC7)CC=N6)=NC5)=CC4)=CC3)=N2)=N1)C1=CC(C#CC2=C(C3=CC=CC3)CC=N2)=NC1",{},"[chr5,CH1r5:1]>>[n:1]",-0.2680205611],[0.1648160664,null,11,"fizzled",null,null,1,"C(#CC1=C(C2=CC=CC2)CC=N1)C1=CCC(C#CC2=CCC(C3=CCC(NC4=NC(C5=NC(C#CC6=CC(C#CC7=C(C8=CC=CC8)CC=N7)=CC6)=CC5)=CC4)=N3)=N2)=C1","C(#CC1=C(C2=CC=CC2)CC=N1)C1=CCC(C#CC2=CCC(c3csc(Nc4nc(C5=NC(C#CC6=CC(C#CC7=C(C8=CC=CC8)CC=N7)=CC6)=CC5)cs4)n3)=N2)=C1",{},"[#6H2r5:1]>>[S:1]",null],[0.1645608637,71.2807800737,11,"completed",-5.24422,11.0,1,"C(#CC1=C(C2=CC=CC2)CC=N1)C1=CCC(C#CC2=CCC(C3=CCC(NC4=NC(C5=NC(C#CC6=CC(C#CC7=C(C8=CC=CC8)CC=N7)=CC6)=CC5)=CC4)=N3)=N2)=C1","C(#Cc1nc[nH]c1C1=CC=CC1)C1=CCC(C#CC2=CCC(C3=CCC(NC4=NC(C5=NC(C#CC6=CC(C#Cc7nc[nH]c7C7=CC=CC7)=CC6)=CC5)=CC4)=N3)=N2)=C1",{},"[#6H2r5:1]>>[NH:1]",-0.1235826028],[0.164557986,111.9774678955,11,"completed",-5.23541,11.0,1,"C(#CC1=C(C2=CC(c3ccccc3)=CC2)CC=C1)C1=CCC(C2=NC(NC3=NCC(C4=CC(C#CC5=C(C6=CC(c7ccccc7)=CC6)CC=C5)=CC4)=N3)=NC2)=C1","C(#CC1=C(C2=CC(C3=CCC=C3)=CC2)CC=C1)C1=CCC(C2=NC(NC3=NCC(C4=CC(C#CC5=C(C6=CC(C7=CCC=C7)=CC6)CC=C5)=CC4)=N3)=NC2)=C1",{},"[c:0]1[ch:1][ch][c:3][c!r5:4][c!r5:5]1>>[c:0]1[CH2:1][c:3][c:4][c:5]1",-0.1467089932],[0.163764703,117.3220599885,11,"completed",-5.21381,11.0,1,"C(#CC1=C(C2=CC=CC2)CC=N1)C1=CCC(C#CC2=CCC(C3=CCC(NC4=NC(C5=NC(C#CC6=CC(C#CC7=C(C8=CC=CC8)CC=N7)=CC6)=CC5)=CC4)=N3)=N2)=C1","C(#CC1=C(C2=CC=CC2)CC=N1)C1=CCC(C#CC2=CCC(C3=CCC(NC4=NC(C5=NC(C#CC6=NC(C#CC7=C(C8=CC=CC8)CC=N7)=CC6)=CC5)=CC4)=N3)=N2)=N1",{},"[chr5,CH1r5:1]>>[n:1]",-0.1418143034],[0.1630141101,100.6537810317,11,"completed",-5.06286,11.0,1,"C(#CC1=CSC(=C2C=CC=N2)S1)C1=CCC(C#Cc2cc(C3=CCC(NC4=CC(c5cc(C#CC6=CC(C#CC7=CSC(=C8C=CC=N8)S7)=CC6)sn5)=CC4)=C3)ns2)=C1","C(#CC1=NSC(=C2C=CC=N2)S1)C1=CCC(C#Cc2cc(C3=CCC(NC4=CC(c5cc(C#CC6=CC(C#CC7=NSC(=C8C=CC=N8)S7)=CC6)sn5)=CC4)=C3)ns2)=C1",{},"[chr5,CH1r5:1]>>[n:1]",-0.1039571048],[0.1628804732,74.3835163885,11,"completed",-5.58224,11.0,1,"C(#CC1=C(C2=CC=CC2)CC=N1)C1=CCC(C#CC2=CCC(C3=CCC(NC4=NC(C5=NC(C#CC6=CC(C#CC7=C(C8=CC=CC8)CC=N7)=CC6)=CC5)=CC4)=N3)=N2)=C1","C(#CC1=C(C2=NC=CC2)CC=N1)C1=CCC(C#CC2=CCC(C3=CCC(NC4=NC(C5=NC(C#CC6=CC(C#CC7=C(C8=NC=CC8)CC=N7)=CC6)=CC5)=CC4)=N3)=N2)=C1",{},"[chr5,CH1r5:1]>>[n:1]",-0.3456661137],[0.1622628957,62.2780853882,11,"completed",-5.48754,12.0,1,"C(#CC1=CCC(C2=CCC=C2)=N1)C1=CCC(C#Cc2cc(C3=CCC(NC4=NC(c5csc(C#CC6=CC(C#CC7=CCC(C8=CCC=C8)=N7)=CC6)c5)=CC4)=N3)cs2)=C1","C(#CC1=CCC(C2=CCC=C2)=N1)C1=CCC(C#Cc2nc(C3=CCC(NC4=NC(c5csc(C#CC6=CC(C#CC7=CCC(C8=CCC=C8)=N7)=CC6)n5)=CC4)=N3)cs2)=C1",{},"[chr5,CH1r5:1]>>[n:1]",-0.278334894],[0.1620937605,68.5175599647,11,"completed",-5.10134,11.0,1,"C(#CC1=C(C=CC2=CSSS2)SC(=C2C=CC=N2)S1)C1=CCC(C2=CCC(NC3=CC(C4=CC(C#CC5=C(C=CC6=CSSS6)SC(=C6C=CC=N6)S5)=CC4)=CC3)=C2)=C1","C(#CC1=C(C=CC2=CSSS2)SC(=C2C=CC=N2)S1)C1=CCC(C2=CCC(NC3=CC(C4=NC(C#CC5=C(C=CC6=CSSS6)SC(=C6C=CC=N6)S5)=CC4)=CC3)=C2)=N1",{},"[chr5,CH1r5:1]>>[n:1]",-0.0685239802],[0.1618824906,73.7178109994,11,"completed",-5.40858,12.0,1,"C(#Cc1cc(C#CC2=NSC(=C3C=CC=N3)S2)c[nH]1)C1=CC(C2=CCC(NC3=CC(C4=NCC(C#Cc5cc(C#CC6=NSC(=C7C=CC=N7)S6)c[nH]5)=C4)=CC3)=C2)=NC1","C(#Cc1cc(C#CC2=NSC(=C3C=CC=N3)S2)c[nH]1)C1=CC(C2=CCC(NC3=CC(C4=NC(=C5C=CC=C5)C(C#Cc5cc(C#CC6=NSC(=C7C=CC=N7)S6)c[nH]5)=C4)=CC3)=C2)=NC1=C1C=CC=C1",{},"[r5:1][CH2r5:2][r5:3]>>[r5:1][C:2](=C1cccc1)[r5:3]",-0.2282387077],[0.1616278868,106.6867652116,11,"completed",-5.29843,12.0,1,"C(#CC1=C(C2=CC=CC2)CC=N1)C1=CCC(C#CC2=CCC(C3=CCC(NC4=NC(C5=NC(C#CC6=CC(C#CC7=C(C8=CC=CC8)CC=N7)=CC6)=CC5)=CC4)=N3)=N2)=C1","C(#Cc1cc(C#CC2=C(C3=CC=CC3)CC=N2)cs1)C1=CCC(C2=CCC(NC3=NC(C4=NC(C#Cc5cc(C#CC6=C(C7=CC=CC7)CC=N6)cs5)=CC4)=CC3)=N2)=N1",{},"[#6H2r5:1]>>[S:1]",-0.1751443795],[0.1614853928,111.1148441269,11,"completed",-5.28833,11.0,1,"C(#Cc1cc(C#CC2=CCC=N2)c[nH]1)C1=CCC(c2cc(Nc3cc(C4=CC(C#Cc5cc(C#CC6=CCC=N6)c[nH]5)=CC4)ns3)sn2)=C1","C(#Cc1c[nH]c(C#Cc2c[nH]c(-c3cc(Nc4cc(-c5cc(C#Cc6cc(C#CC7=CCC=N7)c[nH]6)c[nH]5)ns4)sn3)c2)c1)C1=CCC=N1",{},"[#6H2r5:1]>>[NH:1]",-0.1724120679],[0.161136898,116.8640214892,11,"completed",-5.06449,12.0,1,"C(#CC1=C(C2=CC=CC2)CC=N1)C1=CCC(C#CC2=CCC(C3=CCC(NC4=NC(C5=NC(C#CC6=CC(C#CC7=C(C8=CC=CC8)CC=N7)=CC6)=CC5)=CC4)=N3)=N2)=C1","C(#Cc1cc(C#CC2=C(C3=CC=CC3)CC=N2)c[nH]1)C1=CCC(C2=CCC(NC3=NC(C4=NC(C#Cc5cc(C#CC6=C(C7=CC=CC7)CC=N6)c[nH]5)=CC4)=CC3)=N2)=N1",{},"[#6H2r5:1]>>[NH:1]",-0.1194783243],[0.1607667139,74.9219930149,11,"completed",-5.1969,12.0,1,"C(#CC1=C(C=CC2=CSSS2)SC(=C2C=CC=N2)S1)C1=CCC(C2=CCC(NC3=CC(C4=CC(C#CC5=C(C=CC6=CSSS6)SC(=C6C=CC=N6)S5)=CC4)=CC3)=C2)=C1","C(#Cc1coc(C2=CCC(NC3=CC(c4cc(C#CC5=C(C=CC6=CSSS6)SC(=C6C=CC=N6)S5)co4)=CC3)=C2)c1)C1=C(C=CC2=CSSS2)SC(=C2C=CC=N2)S1",{},"[#6H2r5:1]>>[O:1]",-0.1010653944],[0.1603436201,82.5515589968,11,"completed",-5.23184,11.0,1,"C(#Cc1c[nH]c(C2=CCC(NC3=NC(c4cc(C#CC5=C(c6csnn6)SC(=C6C=CC=C6)S5)c[nH]4)=CC3)=N2)c1)C1=C(c2csnn2)SC(=C2C=CC=C2)S1","C(#Cc1c[nH]c(-c2c[nH]c(Nc3nc(-c4cc(C#CC5=C(c6csnn6)SC(=C6C=CC=C6)S5)c[nH]4)c[nH]3)n2)c1)C1=C(c2csnn2)SC(=C2C=CC=C2)S1",{},"[#6H2r5:1]>>[NH:1]",-0.1238217866],[0.1603384199,156.0000128084,11,"completed",-4.82933,12.0,1,"C(#CC1=C(C2=CCC=C2)CC=C1)C1=CCC(C2=CC(NC3=C(C4=CCC=C4)CC(C4=CC(C#CC5=C(C6=CCC=C6)CC=C5)=CC4)=C3)=C(C3=CCC=C3)C2)=C1","C(#CC1=C(C2=CCC=C2)CC=C1)C1=CCC(c2cc(Nc3cc(C4=CC(C#CC5=C(C6=CCC=C6)CC=C5)=CC4)oc3C3=CCC=C3)c(C3=CCC=C3)o2)=C1",{},"[#6H2r5:1]>>[O:1]",-0.2454271907],[0.1599120305,67.0990459621,11,"completed",-5.20339,11.0,1,"C(#CC1=C(C=CC2=CSSS2)SC(=C2C=CC=C2)S1)C1=CCC(C2=CCC(NC3=CC(C4=CC(C#CC5=C(C=CC6=CSSS6)SC(=C6C=CC=C6)S5)=CC4)=CC3)=C2)=C1","C(#Cc1coc(C2=CCC(NC3=CC(c4cc(C#CC5=C(C=CC6=CSSS6)SC(=C6C=CC=C6)S5)co4)=CC3)=C2)c1)C1=C(C=CC2=CSSS2)SC(=C2C=CC=C2)S1",{},"[#6H2r5:1]>>[O:1]",-0.0986921126],[0.1590317343,65.0798650167,11,"completed",-5.45443,11.0,1,"C(#Cc1c[nH]c(C#CC2=NC(c3c[nH]c(Nc4nc(C5=NCC(C#Cc6cc(C#CC7=CSC(=C8C=CC=C8)S7)c[nH]6)=N5)c[nH]4)n3)=NC2)c1)C1=CSC(=C2C=CC=C2)S1","C(#Cc1c[nH]c(C#Cc2nc(-c3c[nH]c(Nc4nc(-c5nsc(C#Cc6cc(C#CC7=CSC(=C8C=CC=C8)S7)c[nH]6)n5)c[nH]4)n3)ns2)c1)C1=CSC(=C2C=CC=C2)S1",{},"[#6H2r5:1]>>[S:1]",-0.2564946296],[0.1588914756,219.1140966897,11,"completed",-5.24816,13.0,1,"C(#Cc1cc(C#CC2=CCC=N2)c[nH]1)C1=CCC(C2=NCC(NC3=CC(C4=CC(C#Cc5cc(C#CC6=CCC=N6)c[nH]5)=CC4)=NC3)=C2)=C1","C(#Cc1cc(C#CC2=CCC=N2)c[nH]1)C1=CCC(c2cc(Nc3cc(C4=CC(C#Cc5cc(C#CC6=CCC=N6)c[nH]5)=CC4)ns3)sn2)=C1",{},"[#6H2r5:1]>>[S:1]",-0.2424194017],[0.1587646221,83.637980395,11,"completed",-5.30364,11.0,1,"C(#CC1=CCC(C2=CCC=C2)=N1)C1=CCC(C#Cc2cc(C3=CCC(NC4=NC(c5csc(C#CC6=CC(C#CC7=CCC(C8=CCC=C8)=N7)=CC6)c5)=CC4)=N3)cs2)=C1","C(#Cc1c[nH]c(C#Cc2cc(C3=CCC(NC4=NC(c5csc(C#Cc6cc(C#CC7=CCC(C8=CCC=C8)=N7)c[nH]6)c5)=CC4)=N3)cs2)c1)C1=CCC(C2=CCC=C2)=N1",{},"[#6H2r5:1]>>[NH:1]",-0.1652732406],[0.1587520571,147.3161670147,11,"completed",-5.04489,12.0,1,"C(#CC1=CCC(C2=CCC=C2)=N1)C1=CCC(C#Cc2cc(C3=CCC(NC4=NC(c5csc(C#CC6=CC(C#CC7=CCC(C8=CCC=C8)=N7)=CC6)c5)=CC4)=N3)cs2)=C1","C(#CC1=CCC(C2=CCC=C2)=N1)C1=CCC(C#Cc2cc(-c3csc(Nc4nc(-c5csc(C#CC6=CC(C#CC7=CCC(C8=CCC=C8)=N7)=CC6)c5)cs4)n3)cs2)=C1",{},"[#6H2r5:1]>>[S:1]",-0.1522834134],[0.1587506848,104.4609855162,11,"completed",-5.33707,11.0,1,"C(#Cc1cc(C#Cc2cnsc2)c[nH]1)C1=CC(c2cc(Nc3cc(C4=CCC(C#Cc5cc(C#Cc6cnsc6)c[nH]5)=C4)ns3)sn2)=CC1","C(#Cc1cc(C#Cc2ccsc2)c[nH]1)C1=CC(c2cc(Nc3cc(C4=CCC(C#Cc5cc(C#Cc6ccsc6)c[nH]5)=C4)ns3)sn2)=CC1",{},"[nr5:0]>>[ch&r5:0]",-0.196089694],[0.1585858633,null,11,"fizzled",null,null,1,"C(#Cc1cc(C#CC2=CCC=N2)c[nH]1)C1=CCC(C2=NCC(NC3=CC(C4=CC(C#Cc5cc(C#CC6=CCC=N6)c[nH]5)=CC4)=NC3)=C2)=C1","C(#Cc1cc(C#CC2=CCC=N2)c[nH]1)C1=CCC(c2cc(Nc3cc(C4=CC(C#Cc5cc(C#CC6=CCC=N6)c[nH]5)=CC4)n[nH]3)[nH]n2)=C1",{},"[#6H2r5:1]>>[NH:1]",null],[0.158466217,109.7897358122,11,"completed",-5.29882,14.0,1,"C(#Cc1cc(C#CC2=CCC=N2)c[nH]1)C1=CCC(c2cc(Nc3cc(C4=CC(C#Cc5cc(C#CC6=CCC=N6)c[nH]5)=CC4)ns3)sn2)=C1","C(#Cc1cc(C#Cc2c[nH]cn2)c[nH]1)C1=CCC(c2cc(Nc3cc(C4=CC(C#Cc5cc(C#Cc6c[nH]cn6)c[nH]5)=CC4)ns3)sn2)=C1",{},"[#6H2r5:1]>>[NH:1]",-0.1772658692],[0.1582184183,94.9687062821,11,"completed",-5.48986,11.0,1,"C(#CC1=C(C2=CCC=C2)CC=N1)C1=CCC(C#CC2=CCC(C3=NCC(NC4=NC(C5=CC(C#CC6=CC(C#CC7=C(C8=CCC=C8)CC=N7)=CC6)=CC5)=NC4)=N3)=C2)=C1","C(#Cc1cc(C#CC2=C(C3=CCC=C3)CC=N2)co1)C1=CCC(C2=NCC(NC3=NC(C4=CC(C#Cc5cc(C#CC6=C(C7=CCC=C7)CC=N6)co5)=CC4)=NC3)=N2)=C1",{},"[#6H2r5:1]>>[O:1]",-0.2889542469],[0.1579184803,77.92951999,11,"completed",-5.21539,12.0,1,"C(#CC1=C(C=CC2=CSSS2)SC(=C2C=CC=N2)S1)C1=CCC(C2=CCC(NC3=CC(C4=CC(C#CC5=C(C=CC6=CSSS6)SC(=C6C=CC=N6)S5)=CC4)=CC3)=C2)=C1","C(#Cc1c[nH]c(C2=CCC(NC3=CC(c4cc(C#CC5=C(C=CC6=CSSS6)SC(=C6C=CC=N6)S5)c[nH]4)=CC3)=C2)c1)C1=C(C=CC2=CSSS2)SC(=C2C=CC=N2)S1",{},"[#6H2r5:1]>>[NH:1]",-0.112237639],[0.1577058304,82.1927399957,11,"completed",-5.42947,13.0,1,"C(#Cc1cc(C#CC2=CCC=N2)c[nH]1)C1=CCC(c2cc(Nc3cc(C4=CC(C#Cc5cc(C#CC6=CCC=N6)c[nH]5)=CC4)ns3)sn2)=C1","C(#Cc1cc(C#CC2=CCC(C#Cc3ccccc3)=N2)c[nH]1)C1=CCC(c2cc(Nc3cc(C4=CC(C#Cc5cc(C#CC6=CCC(C#Cc7ccccc7)=N6)c[nH]5)=CC4)ns3)sn2)=C1",{},"[ch&r6,CH1&r5:1]>>[*:1](-C#C-c1ccccc1)",-0.2448374607],[0.1576782708,177.26024898,11,"completed",-5.10928,11.0,1,"C(#Cc1ncsn1)c1cccc(C#Cc2cc(C3=CCC(NC4=CC(c5csc(C#Cc6cccc(C#Cc7ncsn7)c6)c5)=CC4)=C3)cs2)c1","C(#Cc1ncsn1)c1cncc(C#Cc2cc(C3=CCC(NC4=CC(c5csc(C#Cc6cncc(C#Cc7ncsn7)c6)c5)=CC4)=C3)cs2)c1",{},"[ch&r6:0]>>[nr6:0]",-0.1773792375],[0.1575596578,80.1117047959,11,"completed",-5.54759,12.0,1,"C(#CC1=C(C2=CC=CC2)CC=N1)C1=CCC(C#CC2=CCC(C3=CCC(NC4=NC(C5=NC(C#CC6=CC(C#CC7=C(C8=CC=CC8)CC=N7)=CC6)=CC5)=CC4)=N3)=N2)=C1","C(#CC1=C(C2=CC=CC2)CN=N1)C1=CCC(C#CC2=CCC(C3=CCC(NC4=NC(C5=NC(C#CC6=CC(C#CC7=C(C8=CC=CC8)CN=N7)=CC6)=CC5)=CC4)=N3)=N2)=C1",{},"[chr5,CH1r5:1]>>[n:1]",-0.323392828],[0.1571500434,104.5670816093,11,"completed",-5.50009,11.0,1,"C(#CC1=C(C2=CCC=C2)CC=N1)C1=CCC(C#CC2=CCC(C3=NCC(NC4=NC(C5=CC(C#CC6=CC(C#CC7=C(C8=CCC=C8)CC=N7)=CC6)=CC5)=NC4)=N3)=C2)=C1","C(#Cc1cc(C#CC2=C(C3=CCC=C3)CC=N2)cs1)C1=CCC(C2=NCC(NC3=NC(C4=CC(C#Cc5cc(C#CC6=C(C7=CCC=C7)CC=N6)cs5)=CC4)=NC3)=N2)=C1",{},"[#6H2r5:1]>>[S:1]",-0.2989474177],[0.1566605475,122.0137136988,11,"completed",-5.17922,11.0,1,"C(#CC1=C(C2=CCC=C2)CC=N1)C1=CCC(C#Cc2c[nH]c(C3=NCC(NC4=NC(c5cc(C#CC6=CC(C#CC7=C(C8=CCC=C8)CC=N7)=CC6)c[nH]5)=NC4)=N3)c2)=C1","C(#Cc1nc[nH]c1C1=CCC=C1)C1=CCC(C#Cc2c[nH]c(C3=NCC(NC4=NC(c5cc(C#CC6=CC(C#Cc7nc[nH]c7C7=CCC=C7)=CC6)c[nH]5)=NC4)=N3)c2)=C1",{},"[#6H2r5:1]>>[NH:1]",-0.1340242234],[0.156655583,66.6422209761,11,"completed",-5.15767,11.0,1,"C(#CC1=CSC(=C2C=CC=N2)S1)C1=CCC(C#Cc2cc(C3=CCC(NC4=CC(c5cc(C#CC6=CC(C#CC7=CSC(=C8C=CC=N8)S7)=CC6)sn5)=CC4)=C3)ns2)=C1","C(#CC1=CSC(=C2C=CC=N2)S1)C1=CCC(C#Cc2cc(C3=CCC(NC4=CC(c5cc(C#CC6=NC(C#CC7=CSC(=C8C=CC=N8)S7)=CC6)sn5)=CC4)=C3)ns2)=N1",{},"[chr5,CH1r5:1]>>[n:1]",-0.0779156068],[0.1564630926,null,11,"fizzled",null,null,1,"C(#CC1=CSC(=C2C=CN=N2)S1)C1=CCC(C#Cc2cc(C3=CCC(NC4=CC(c5cc(C#CC6=CC(C#CC7=CSC(=C8C=CN=N8)S7)=CC6)sn5)=CC4)=C3)ns2)=C1","C(#CC1=CSC(=C2N=CN=N2)S1)C1=CCC(C#Cc2cc(C3=CCC(NC4=CC(c5cc(C#CC6=CC(C#CC7=CSC(=C8N=CN=N8)S7)=CC6)sn5)=CC4)=C3)ns2)=C1",{},"[chr5,CH1r5:1]>>[n:1]",null],[0.1562584497,66.3297749998,11,"completed",-5.6154,11.0,1,"C(#CC1=C(C#Cc2csc(C3=CCC(NC4=CC(c5cc(C#CC6=C(C#CC7=CN=CC7)SC(=C7C=CC=N7)S6)cs5)=CC4)=C3)c2)SC(=C2C=CC=N2)S1)C1=CN=CC1","C(#CC1=C(C#Cc2cc(C3=CCC(NC4=CC(c5cc(C#CC6=C(C#CC7=CN=CC7)SC(=C7C=CC=N7)S6)ns5)=CC4)=C3)sn2)SC(=C2C=CC=N2)S1)C1=CN=CC1",{},"[chr5,CH1r5:1]>>[n:1]",-0.3668267267],[0.1560686187,70.0218183047,11,"completed",-5.49457,11.0,1,"C(#Cc1coc(C2=CC=CC2)c1)C1=CCC(C#Cc2cc(C3=CCC(NC4=NC(c5csc(C#CC6=CC(C#Cc7coc(C8=CC=CC8)c7)=CC6)c5)=CC4)=N3)cs2)=C1","C(#Cc1coc(C2=CC=CC2)c1)C1=CCC(C#Cc2cc(C3=CCC(NC4=NC(c5cc(C#CC6=CC(C#Cc7coc(C8=CC=CC8)c7)=CC6)sn5)=CC4)=N3)ns2)=C1",{},"[chr5,CH1r5:1]>>[n:1]",-0.2849367345],[0.1552509307,106.4985615958,11,"completed",-5.52977,12.0,1,"C(#Cc1cc(C#CC2=CCC=N2)c[nH]1)C1=CCC(c2cc(Nc3cc(C4=CC(C#Cc5cc(C#CC6=CCC=N6)c[nH]5)=CC4)ns3)sn2)=C1","C(#Cc1cc(C#Cc2cscn2)c[nH]1)C1=CCC(c2cc(Nc3cc(C4=CC(C#Cc5cc(C#Cc6cscn6)c[nH]5)=CC4)ns3)sn2)=C1",{},"[#6H2r5:1]>>[S:1]",-0.3191332755],[0.1551270698,79.557665973,11,"completed",-5.73731,11.0,1,"C(#CC1=C(C2=CCC=C2)CC=N1)C1=CCC(C#CC2=CCC(C3=NCC(NC4=NC(C5=CC(C#CC6=CC(C#CC7=C(C8=CCC=C8)CC=N7)=CC6)=CC5)=NC4)=N3)=C2)=C1","C(#CC1=CC(C#CC2=C(C3=CCC=C3)CC=N2)=NC1)C1=CCC(C2=NCC(NC3=NC(C4=CC(C#CC5=CC(C#CC6=C(C7=CCC=C7)CC=N6)=NC5)=CC4)=NC3)=N2)=C1",{},"[chr5,CH1r5:1]>>[n:1]",-0.4531553816],[0.1547406856,84.2151596153,11,"completed",-5.40508,13.0,1,"C(#Cc1c[nH]c(C#CC2=CCC(C3=NCC(NC4=CC(C5=C(c6ccccc6)C(C#Cc6cc(C#CC7=CCC=N7)c[nH]6)=CC5)=NC4)=C3)=C2c2ccccc2)c1)C1=CCC=N1","C(#Cc1c[nH]c(C#CC2=CCC(C3=NCC(NC4=CC(C5=C(C6=CC=CC6)C(C#Cc6cc(C#CC7=CCC=N7)c[nH]6)=CC5)=NC4)=C3)=C2C2=CC=CC2)c1)C1=CCC=N1",{},"[c:0]1[ch:1][ch][c:3][c!r5:4][c!r5:5]1>>[c:0]1[CH2:1][c:3][c:4][c:5]1",-0.2295612298],[0.1545123561,93.3585129678,11,"completed",-4.75639,11.0,11,"C(#CC1=CSC(=C2C=CC=N2)S1)C1=CCC(C#CC2=CC(C3=CCC(NC4=CC(C5=NCC(C#CC6=CC(C#CC7=CSC(=C8C=CC=N8)S7)=CC6)=C5)=CC4)=C3)=NC2)=C1","C(#CC1=CSC(=C2C=CC=N2)S1)C1=CCC(C#Cc2cc(C3=CCC(NC4=CC(c5cc(C#CC6=CC(C#CC7=CSC(=C8C=CC=N8)S7)=CC6)[nH]n5)=CC4)=C3)n[nH]2)=C1",{},"[#6H2r5:1]>>[NH:1]",-0.258009786],[0.1544344095,80.5530519574,11,"completed",-5.01589,11.0,1,"C(#CC1=CSC(=C2C=CC=N2)S1)C1=CCC(C#Cc2cc(C3=CCC(NC4=CC(c5cc(C#CC6=CC(C#CC7=CSC(=C8C=CC=N8)S7)=CC6)sn5)=CC4)=C3)ns2)=C1","C(#CC1=CSC(=C2C=CC=N2)S1)C1=CC(=C2C=CC=C2)C(C#Cc2cc(C3=CCC(NC4=CC(c5cc(C#CC6=CC(C#CC7=CSC(=C8C=CC=N8)S7)=CC6=C6C=CC=C6)sn5)=CC4)=C3)ns2)=C1",{},"[r5:1][CH2r5:2][r5:3]>>[r5:1][C:2](=C1cccc1)[r5:3]",-0.0997762262],[0.1542138918,128.7572617875,11,"completed",-5.16724,11.0,1,"C(#Cc1cccc(Nc2cccc(C#CC3=CC=C(C4=CC=CC4)C3)c2)c1)C1=CC=C(C2=CC=CC2)C1","C(#Cc1cncc(Nc2cncc(C#CC3=CC=C(C4=CC=CC4)C3)c2)c1)C1=CC=C(C2=CC=CC2)C1",{},"[ch&r6:0]>>[nr6:0]",-0.1370905872],[0.1541030249,85.3508489963,11,"completed",-5.53891,11.0,1,"C(#CC1=C(C2=CCC=C2)CC=N1)C1=CCC(C#CC2=CCC(C3=NCC(NC4=NC(C5=CC(C#CC6=CC(C#CC7=C(C8=CCC=C8)CC=N7)=CC6)=CC5)=NC4)=N3)=C2)=C1","C(#Cc1ncsc1C1=CCC=C1)C1=CCC(C#CC2=CCC(C3=NCC(NC4=NC(C5=CC(C#CC6=CC(C#Cc7ncsc7C7=CCC=C7)=CC6)=CC5)=NC4)=N3)=C2)=C1",{},"[#6H2r5:1]>>[S:1]",-0.3188719831],[0.1540889262,null,11,"running",null,null,1,"C(#CC1=C(C2=CCC=C2)CC=N1)C1=CCC(C#Cc2c[nH]c(C3=NCC(NC4=NC(c5cc(C#CC6=CC(C#CC7=C(C8=CCC=C8)CC=N7)=CC6)c[nH]5)=NC4)=N3)c2)=C1","C(#CC1=C(C2=CCC=C2)CC=N1)C1=CCC(C#Cc2cc(C3=NCC(NC4=NC(c5cc(C#CC6=CC(C#CC7=C(C8=CCC=C8)CC=N7)=CC6)n[nH]5)=NC4)=N3)[nH]n2)=C1",{},"[chr5,CH1r5:1]>>[n:1]",null],[0.154051439,108.2489160472,11,"completed",-5.08899,12.0,1,"C(#CC1=C(C=CC2=CSSS2)SC(=C2C=CC=C2)S1)C1=CCC(C2=CCC(NC3=CC(C4=CC(C#CC5=C(C=CC6=CSSS6)SC(=C6C=CC=C6)S5)=CC4)=CC3)=C2)=C1","C(#CC1=C(C=CC2=CSSS2)SC(=C2C=CC=C2)S1)C1=CCC(C2=CCC(NC3=CC(C4=NC(C#CC5=C(C=CC6=CSSS6)SC(=C6C=CC=C6)S5)=CC4)=CC3)=C2)=N1",{},"[chr5,CH1r5:1]>>[n:1]",-0.108522927],[0.1538144006,114.972882322,11,"completed",-5.26687,11.0,1,"C(#Cc1csc(C#Cc2cncc(C3=CCC(NC4=CC(c5cncc(C#Cc6cc(C#CC7=CC(=C8C=CC=N8)C=C7)cs6)c5)=CC4)=C3)c2)c1)C1=CC(=C2C=CC=N2)C=C1","C(#Cc1csc(C#Cc2cncc(C3=CCC(NC4=CC(c5cncc(C#Cc6cc(C#CC7=NC(=C8C=CC=N8)C=C7)cs6)c5)=CC4)=C3)c2)c1)C1=NC(=C2C=CC=N2)C=C1",{},"[chr5,CH1r5:1]>>[n:1]",-0.1638996832],[0.1533085616,114.0446659701,11,"completed",-5.01798,11.0,1,"C(#CC1=CSC(=C2C=CC=N2)S1)C1=CCC(C#Cc2nc(C3=CCC(NC4=CC(c5nsc(C#CC6=CC(C#CC7=CSC(=C8C=CC=N8)S7)=CC6)n5)=CC4)=C3)ns2)=C1","C(#CC1=NSC(=C2C=CC=N2)S1)C1=CCC(C#Cc2nc(C3=CCC(NC4=CC(c5nsc(C#CC6=CC(C#CC7=NSC(=C8C=CC=N8)S7)=CC6)n5)=CC4)=C3)ns2)=C1",{},"[chr5,CH1r5:1]>>[n:1]",-0.1276814522],[0.1532054983,104.7330154979,11,"completed",-5.45267,12.0,1,"C(#CC1=C(C2=CCC=C2)CC=N1)C1=CCC(C#Cc2c[nH]c(C3=NCC(NC4=NC(c5cc(C#CC6=CC(C#CC7=C(C8=CCC=C8)CC=N7)=CC6)c[nH]5)=NC4)=N3)c2)=C1","C(#CC1=C(C2=CCC=C2)CN=N1)C1=CCC(C#Cc2c[nH]c(C3=NCC(NC4=NC(c5cc(C#CC6=CC(C#CC7=C(C8=CCC=C8)CN=N7)=CC6)c[nH]5)=NC4)=N3)c2)=C1",{},"[chr5,CH1r5:1]>>[n:1]",-0.2681665671],[0.1531201242,59.6385899989,11,"completed",-5.48806,11.0,1,"C(#CC1=CSC(=C2C=CC=C2)S1)C1=CCC(C#Cc2cnnc(C3=CCC(NC4=CC(c5nncc(C#CC6=NC(C#CC7=CSC(=C8C=CC=C8)S7)=CC6)n5)=CC4)=C3)n2)=N1","C(#CC1=CSC(=C2C=CC=C2)S1)C1=CCC(C#Cc2nnnc(C3=CCC(NC4=CC(c5nnnc(C#CC6=NC(C#CC7=CSC(=C8C=CC=C8)S7)=CC6)n5)=CC4)=C3)n2)=N1",{},"[ch&r6:0]>>[nr6:0]",-0.2781117358],[0.1526340428,77.8470520163,11,"completed",-5.09549,12.0,11,"C(#CC1=C(C2=CC=CC2)CN=N1)C1=CCC(C#Cc2cc(C3=CCC(NC4=CC(c5csc(C#CC6=CC(C#CC7=C(C8=CC=CC8)CN=N7)=CC6)c5)=CC4)=C3)cs2)=C1","C(#Cc1nnsc1C1=CC=CC1)C1=CCC(C#Cc2cc(C3=CCC(NC4=CC(c5csc(C#CC6=CC(C#Cc7nnsc7C7=CC=CC7)=CC6)c5)=CC4)=C3)cs2)=C1",{},"[#6H2r5:1]>>[S:1]",-0.07791104],[0.1524706127,71.5212720097,11,"completed",-5.08455,12.0,1,"C(#Cc1cc(C2=CCC(NC3=CC(c4cc(C#CC5=C(c6cccs6)SC(=C6C=CC=C6)S5)c5ccccc5c4)=CC3)=C2)cc2ccccc12)C1=C(c2cccs2)SC(=C2C=CC=C2)S1","C(#Cc1cc(C2=CCC(NC3=CC(c4cc(C#CC5=C(c6cccs6)SC(=C6C=CC=C6)S5)c5c(c4)CC=C5)=CC3)=C2)cc2c1C=CC2)C1=C(c2cccs2)SC(=C2C=CC=C2)S1",{},"[c:0]1[ch:1][ch][c:3][c!r5:4][c!r5:5]1>>[c:0]1[CH2:1][c:3][c:4][c:5]1",-0.0723343388],[0.1522111877,108.7964118051,11,"completed",-5.33553,13.0,1,"C(#CC1=C(C2=CCC=C2)CC=N1)C1=CCC(C#Cc2c[nH]c(C3=NCC(NC4=NC(c5cc(C#CC6=CC(C#CC7=C(C8=CCC=C8)CC=N7)=CC6)c[nH]5)=NC4)=N3)c2)=C1","C(#Cc1ncsc1C1=CCC=C1)C1=CCC(C#Cc2c[nH]c(C3=NCC(NC4=NC(c5cc(C#CC6=CC(C#Cc7ncsc7C7=CCC=C7)=CC6)c[nH]5)=NC4)=N3)c2)=C1",{},"[#6H2r5:1]>>[S:1]",-0.1975325438],[0.1520330582,92.5062918104,11,"completed",-5.30122,11.0,1,"C(#CC1=C(C2=CC=CC2)CC=C1)C1=CCC(c2cc(Nc3cc(C4=CC(C#CC5=C(C6=CC=CC6)CC=C5)=CC4)[nH]n3)n[nH]2)=C1","C(#CC1=C(C2=CN=CC2)CC=C1)C1=CCC(c2cc(Nc3cc(C4=CC(C#CC5=C(C6=CN=CC6)CC=C5)=CC4)[nH]n3)n[nH]2)=C1",{},"[chr5,CH1r5:1]>>[n:1]",-0.1685148757],[0.1517366575,435.7428020448,11,"completed",-5.15623,15.0,1,"C(#CC1=C(C#Cc2csc(C3=CCC(NC4=CC(c5cc(C#CC6=C(C#CC7=CN=CC7)SC(=C7C=CC=N7)S6)cs5)=CC4)=C3)c2)SC(=C2C=CC=N2)S1)C1=CN=CC1","C(#CC1=C(C#CC2=CN=CC2)SC(=C2C=CC=N2)S1)C1=CCC(C2=CCC(NC3=CC(C4=CC(C#CC5=C(C#CC6=CN=CC6)SC(=C6C=CC=N6)S5)=CC4)=CC3)=C2)=C1",{},"[n,c:0]1[n,ch:1][s,S:2][n,c:3][n,c:4]1>>[*:0]1=[*:1][CH2:2][*:3]=[*:4]1",-0.4375169458],[0.1514028803,83.8261829922,11,"completed",-5.53653,12.0,1,"C(#CC1=C(C2=CCC=C2)CC=N1)C1=CCC(C#CC2=CCC(C3=NCC(NC4=NC(C5=CC(C#CC6=CC(C#CC7=C(C8=CCC=C8)CC=N7)=CC6)=CC5)=NC4)=N3)=C2)=C1","C(#CC1=C(C2=CCN=C2)CC=N1)C1=CCC(C#CC2=CCC(C3=NCC(NC4=NC(C5=CC(C#CC6=CC(C#CC7=C(C8=CCN=C8)CC=N7)=CC6)=CC5)=NC4)=N3)=C2)=C1",{},"[chr5,CH1r5:1]>>[n:1]",-0.3168603241],[0.1512371459,62.7524354786,11,"completed",-5.45269,12.0,1,"C(#Cc1coc(C2=CC=CC2)c1)C1=CCC(C#Cc2cc(C3=CCC(NC4=NC(c5csc(C#CC6=CC(C#Cc7coc(C8=CC=CC8)c7)=CC6)c5)=CC4)=N3)cs2)=C1","C(#Cc1coc(C2=CC=CC2)c1)C1=CCC(C#Cc2nc(C3=CCC(NC4=NC(c5csc(C#CC6=CC(C#Cc7coc(C8=CC=CC8)c7)=CC6)n5)=CC4)=N3)cs2)=C1",{},"[chr5,CH1r5:1]>>[n:1]",-0.2547333583],[0.1510348871,70.5258070084,11,"completed",-5.07979,11.0,1,"C(#Cc1c[nH]c(C2=CCC(NC3=CC(c4cc(C#CC5=C(c6csnn6)SC(=C6C=CC=C6)S5)c[nH]4)=CC3)=C2)c1)C1=C(c2csnn2)SC(=C2C=CC=C2)S1","C(#Cc1c[nH]c(C2=CCC(NC3=CC(c4cc(C#CC5=C(c6csnn6)SC(=C6C=CC=N6)S5)c[nH]4)=CC3)=C2)c1)C1=C(c2csnn2)SC(=C2C=CC=N2)S1",{},"[chr5,CH1r5:1]>>[n:1]",-0.0719307102],[0.1510023501,75.7934231078,11,"completed",-5.00931,11.0,11,"C(#CC1=C(C2=CC=CC2)CN=N1)C1=CCC(C#Cc2cc(C3=CCC(NC4=CC(c5csc(C#CC6=CC(C#CC7=C(C8=CC=CC8)CN=N7)=CC6)c5)=CC4)=C3)cs2)=C1","C(#Cc1nn[nH]c1C1=CC=CC1)C1=CCC(C#Cc2cc(C3=CCC(NC4=CC(c5csc(C#CC6=CC(C#Cc7nn[nH]c7C7=CC=CC7)=CC6)c5)=CC4)=C3)cs2)=C1",{},"[#6H2r5:1]>>[NH:1]",-0.0988672558],[0.1507690411,68.8478960074,11,"completed",-5.55268,13.0,1,"C(#Cc1c[nH]c(C#CC2=NC(c3c[nH]c(Nc4nc(C5=NCC(C#Cc6cc(C#CC7=CSC(=C8C=CC=C8)S7)c[nH]6)=N5)c[nH]4)n3)=NC2)c1)C1=CSC(=C2C=CC=C2)S1","C(#Cc1c[nH]c(C#CC2=NC(c3c[nH]c(Nc4nc(C5=NCC(C#Cc6cc(C#CC7=CSC(=C8C=CC=N8)S7)c[nH]6)=N5)c[nH]4)n3)=NC2)c1)C1=CSC(=C2C=CC=N2)S1",{},"[chr5,CH1r5:1]>>[n:1]",-0.3242690737],[0.1507608902,60.614277987,11,"completed",-5.34491,12.0,1,"C(#CC1=C(C#Cc2csc(C3=CCC(NC4=CC(c5cc(C#CC6=C(C#CC7=CN=CC7)SC(=C7C=CC=C7)S6)cs5)=CC4)=C3)c2)SC(=C2C=CC=C2)S1)C1=CN=CC1","C(#CC1=C(C#Cc2cc(C3=CCC(NC4=CC(c5cc(C#CC6=C(C#CC7=CN=CC7)SC(=C7C=CC=C7)S6)ns5)=CC4)=C3)sn2)SC(=C2C=CC=C2)S1)C1=CN=CC1",{},"[chr5,CH1r5:1]>>[n:1]",-0.181837113],[0.1504324553,76.9154350273,11,"completed",-5.19878,12.0,1,"C(#Cc1c[nH]c(C2=CCC(NC3=CC(c4cc(C#CC5=C(C6=NCN=N6)SC(=C6C=CC=C6)S5)c[nH]4)=CC3)=C2)c1)C1=C(C2=NCN=N2)SC(=C2C=CC=C2)S1","C(#Cc1c[nH]c(C2=CCC(NC3=CC(c4cc(C#CC5=C(C6=NC(=C7C=CC=C7)N=N6)SC(=C6C=CC=C6)S5)c[nH]4)=CC3)=C2)c1)C1=C(C2=NC(=C3C=CC=C3)N=N2)SC(=C2C=CC=C2)S1",{},"[r5:1][CH2r5:2][r5:3]>>[r5:1][C:2](=C1cccc1)[r5:3]",-0.1034270441],[0.1503714308,161.3894701004,11,"completed",-4.62134,12.0,1,"C(#CC1=CC(C#Cc2cc(C3=CCC(NC4=CC(c5cc(C#CC6=NCC(C#CC7=CC=CC7)=C6)c6c(c5)C=CC6)=CC4)=C3)cc3c2CC=C3)=NC1)C1=CC=CC1","C(#CC1=CC(C#Cc2nc(C3=CCC(NC4=CC(c5cc6c(c(C#CC7=NCC(C#CC8=CC=CC8)=C7)n5)CC=C6)=CC4)=C3)cc3c2CC=C3)=NC1)C1=CC=CC1",{},"[ch&r6:0]>>[nr6:0]",-0.3719046987],[0.1501409814,103.9522735227,11,"completed",-4.82855,13.0,1,"C(#CC1=C(C2=CCC=C2)CC=C1)C1=CCC(C2=CC(NC3=C(C4=CCC=C4)CC(C4=CC(C#CC5=C(C6=CCC=C6)CC=C5)=CC4)=C3)=C(C3=CCC=C3)C2)=C1","C(#CC1=C(C2=CCC=C2)CC=C1)C1=CCC(c2cc(Nc3cc(C4=CC(C#CC5=C(C6=CCC=C6)CC=C5)=CC4)sc3C3=CCC=C3)c(C3=CCC=C3)s2)=C1",{},"[#6H2r5:1]>>[S:1]",-0.2165912634],[0.1500485196,300.9311131027,11,"completed",-5.42308,15.0,1,"C(#CC1=C(C2=CC(c3ccccc3)=CC2)CC=N1)C1=CCC(c2cc(Nc3cc(C4=CC(C#CC5=C(C6=CC(c7ccccc7)=CC6)CC=N5)=CC4)on3)no2)=C1","C(#CC1=C(C2=CC(C3=CCC=C3)=CC2)CC=N1)C1=CCC(c2cc(Nc3cc(C4=CC(C#CC5=C(C6=CC(C7=CCC=C7)=CC6)CC=N5)=CC4)on3)no2)=C1",{},"[c:0]1[ch:1][ch][c:3][c!r5:4][c!r5:5]1>>[c:0]1[CH2:1][c:3][c:4][c:5]1",-0.3764386685],[0.1499337012,99.4842531218,11,"completed",-5.37422,12.0,1,"C(#CC1=C(C2=CCC=C2)CC=N1)C1=CCC(C#Cc2c[nH]c(C3=NCC(NC4=NC(c5cc(C#CC6=CC(C#CC7=C(C8=CCC=C8)CC=N7)=CC6)c[nH]5)=NC4)=N3)c2)=C1","C(#CC1=C(C2=CCC=C2)CC=N1)C1=CCC(C#Cc2c[nH]c(C3=NCC(NC4=NC(c5cc(C#CC6=NC(C#CC7=C(C8=CCC=C8)CC=N7)=CC6)c[nH]5)=NC4)=N3)c2)=N1",{},"[chr5,CH1r5:1]>>[n:1]",-0.2162023467],[0.1498238104,87.1729274222,11,"completed",-5.62978,12.0,1,"C(#CC1=C(C2=CCC=C2)CC=N1)C1=CCC(C#CC2=CCC(C3=NCC(NC4=NC(C5=CC(C#CC6=CC(C#CC7=C(C8=CCC=C8)CC=N7)=CC6)=CC5)=NC4)=N3)=C2)=C1","C(#CC1=C(C2=CCC=C2)CN=N1)C1=CCC(C#CC2=CCC(C3=NCC(NC4=NC(C5=CC(C#CC6=CC(C#CC7=C(C8=CCC=C8)CN=N7)=CC6)=CC5)=NC4)=N3)=C2)=C1",{},"[chr5,CH1r5:1]>>[n:1]",-0.3809539014],[0.1496490003,67.0076749811,11,"completed",-5.04423,12.0,11,"C(#Cc1c[nH]c(C2=CCC(NC3=CC(c4cc(C#CC5=C(c6nnsn6)SC(=C6C=CC=C6)S5)c[nH]4)=CC3)=C2)c1)C1=C(c2nnsn2)SC(=C2C=CC=C2)S1","C(#Cc1c[nH]c(C2=CCC(NC3=CC(c4cc(C#CC5=C(c6csnn6)SC(=C6C=CC=C6)S5)c[nH]4)=CC3)=C2)c1)C1=C(c2csnn2)SC(=C2C=CC=C2)S1",{},"[nr5:0]>>[ch&r5:0]",-0.0775504483],[0.1493257697,235.6830450008,11,"completed",-5.46026,14.0,1,"C(#Cc1coc(C2=CC=CC2)c1)C1=CCC(C#Cc2cc(-c3csc(Nc4nc(-c5csc(C#CC6=CC(C#Cc7coc(C8=CC=CC8)c7)=CC6)c5)cs4)n3)cs2)=C1","C(#Cc1coc(C2=CC=CC2)c1)C1=CCC(C#Cc2cc(-c3csc(Nc4nc(-c5cc(C#CC6=CC(C#Cc7coc(C8=CC=CC8)c7)=CC6)sn5)cs4)n3)ns2)=C1",{},"[chr5,CH1r5:1]>>[n:1]",-0.3451698985],[0.1492335101,71.9920340343,11,"completed",-4.92744,14.0,11,"C(#CC1=C(C=CC2=CSCS2)SC(=C2C=CC=C2)S1)C1=CCC(C2=CCC(NC3=CC(C4=CC(C#CC5=C(C=CC6=CSCS6)SC(=C6C=CC=C6)S5)=CC4)=CC3)=C2)=C1","C(#CC1=C(C=CC2=CSNS2)SC(=C2C=CC=C2)S1)C1=CCC(C2=CCC(NC3=CC(C4=CC(C#CC5=C(C=CC6=CSNS6)SC(=C6C=CC=C6)S5)=CC4)=CC3)=C2)=C1",{},"[#6H2r5:1]>>[NH:1]",-0.1406184918],[0.1491748736,71.0726499092,11,"completed",-5.14972,12.0,1,"C(#CC1=C(C=CC2=CSSS2)SC(=C2C=CC=C2)S1)C1=CCC(C2=CCC(NC3=CC(C4=CC(C#CC5=C(C=CC6=CSSS6)SC(=C6C=CC=C6)S5)=CC4)=CC3)=C2)=C1","C(#Cc1c[nH]c(C2=CCC(NC3=CC(c4cc(C#CC5=C(C=CC6=CSSS6)SC(=C6C=CC=C6)S5)c[nH]4)=CC3)=C2)c1)C1=C(C=CC2=CSSS2)SC(=C2C=CC=C2)S1",{},"[#6H2r5:1]>>[NH:1]",-0.0791368434],[0.1490909958,94.8223170999,11,"completed",-5.46777,12.0,1,"C(#Cc1cc(C#CC2=CCC=N2)c[nH]1)C1=CCC(c2cc(Nc3cc(C4=CC(C#Cc5cc(C#CC6=CCC=N6)c[nH]5)=CC4)ns3)sn2)=C1","C(#Cc1c[nH]c(C#CC2=CCC(c3cc(Nc4cc(C5=NC(C#Cc6cc(C#CC7=CCC=N7)c[nH]6)=CC5)ns4)sn3)=N2)c1)C1=CCC=N1",{},"[chr5,CH1r5:1]>>[n:1]",-0.2743466977],[0.1489503494,63.1691409799,11,"completed",-5.46919,12.0,1,"C(#Cc1c[nH]c(C#CC2=NC(C3=CCC(NC4=NC(C5=NCC(C#Cc6cc(C#CC7=CSC(=C8C=CC=C8)S7)c[nH]6)=N5)=CC4)=N3)=NC2)c1)C1=CSC(=C2C=CC=C2)S1","C(#Cc1c[nH]c(C#Cc2nc(C3=CCC(NC4=NC(c5n[nH]c(C#Cc6cc(C#CC7=CSC(=C8C=CC=C8)S7)c[nH]6)n5)=CC4)=N3)n[nH]2)c1)C1=CSC(=C2C=CC=C2)S1",{},"[#6H2r5:1]>>[NH:1]",-0.2660412672],[0.1489080742,116.2858760799,11,"completed",-5.12371,12.0,1,"C(#CC1=C(C2=CCC=C2)CC=N1)C1=CCC(C#Cc2c[nH]c(C3=NCC(NC4=NC(c5cc(C#CC6=CC(C#CC7=C(C8=CCC=C8)CC=N7)=CC6)c[nH]5)=NC4)=N3)c2)=C1","C(#Cc1c[nH]c(C#Cc2c[nH]c(C3=NCC(NC4=NC(c5cc(C#Cc6cc(C#CC7=C(C8=CCC=C8)CC=N7)c[nH]6)c[nH]5)=NC4)=N3)c2)c1)C1=C(C2=CCC=C2)CC=N1",{},"[#6H2r5:1]>>[NH:1]",-0.1174643154],[0.1488472028,105.5321700987,11,"completed",-5.05454,12.0,1,"C(#Cc1cc(C#Cc2ncsn2)cs1)C1=CCC(C2=CCC(NC3=CC(C4=CC(C#Cc5cc(C#Cc6ncsn6)cs5)=CC4)=CC3)=C2)=C1","C(#Cc1cc(C#Cc2ncsn2)cs1)C1=CCC(C2=CCC(NC3=CC(C4=NC(C#Cc5cc(C#Cc6ncsn6)cs5)=CC4)=CC3)=C2)=N1",{},"[chr5,CH1r5:1]>>[n:1]",-0.1102255806],[0.1487349625,101.9846912241,11,"completed",-5.25981,12.0,1,"C(#CC1=C(C2=CCC=C2)CC=N1)C1=CCC(C#CC2=CCC(C3=NCC(NC4=NC(C5=CC(C#CC6=CC(C#CC7=C(C8=CCC=C8)CC=N7)=CC6)=CC5)=NC4)=N3)=C2)=C1","C(#Cc1cc(C#CC2=C(C3=CCC=C3)CC=N2)c[nH]1)C1=CCC(C2=NCC(NC3=NC(C4=CC(C#Cc5cc(C#CC6=C(C7=CCC=C7)CC=N6)c[nH]5)=CC4)=NC3)=N2)=C1",{},"[#6H2r5:1]>>[NH:1]",-0.1513773528],[0.1486021748,63.158744917,11,"completed",-5.35553,12.0,11,"C(#CC1=C(C2=CCC=C2)CC=N1)C1=CCC(C#CC2=CCC(C3=CCC(NC4=NC(C5=CC(C#CC6=CC(C#CC7=C(C8=CCC=C8)CC=N7)=CC6)=CC5)=CC4)=N3)=C2)=C1","C(#Cc1cc(C#CC2=C(C3=CCC=C3)CC=N2)co1)C1=CCC(C2=CCC(NC3=NC(C4=CC(C#Cc5cc(C#CC6=C(C7=CCC=C7)CC=N6)co5)=CC4)=CC3)=N2)=C1",{},"[#6H2r5:1]>>[O:1]",-0.1896941267],[0.1482902383,57.384898013,11,"completed",-5.29638,12.0,1,"C(#Cc1c[nH]c(C#Cc2cncc(C3=CCC(NC4=CC(c5cncc(C#Cc6cc(C#CC7=CSC(=C8C=CC=C8)S7)c[nH]6)c5)=CC4)=C3)c2)c1)C1=CSC(=C2C=CC=C2)S1","C(#Cc1c[nH]c(C#Cc2cncc(C3=CCC(NC4=CC(c5cncc(C#Cc6cc(C#CC7=CSC(=C8C=CC=N8)S7)c[nH]6)c5)=CC4)=C3)c2)c1)C1=CSC(=C2C=CC=N2)S1",{},"[chr5,CH1r5:1]>>[n:1]",-0.1489628399],[0.1481873162,96.0020947095,11,"completed",-4.59205,14.0,1,"C(#Cc1cc(C2=CCC(NC3=CC(c4cc(C#CC5=CCC(C#CC6=CC=CC6)=C5)c5c(c4)C=CC5)=CC3)=C2)cc2c1CC=C2)C1=CCC(C#CC2=CC=CC2)=C1","C(#Cc1nc(C2=CCC(NC3=CC(c4cc5c(c(C#CC6=CCC(C#CC7=CC=CC7)=C6)n4)CC=C5)=CC3)=C2)cc2c1CC=C2)C1=CCC(C#CC2=CC=CC2)=C1",{},"[ch&r6:0]>>[nr6:0]",-0.3682972596],[0.1479988478,88.2099740265,11,"completed",-5.1542,12.0,1,"C(#CC1=C(c2cnsn2)SC(=C2C=CC=C2)S1)C1=NC(=C2C=CC=C2)C(C2=CCC(NC3=CC(C4=CC(C#CC5=C(c6cnsn6)SC(=C6C=CC=C6)S5)=NC4=C4C=CC=C4)=CC3)=C2)=C1","C(#CC1=C(c2ccsn2)SC(=C2C=CC=C2)S1)C1=NC(=C2C=CC=C2)C(C2=CCC(NC3=CC(C4=CC(C#CC5=C(c6ccsn6)SC(=C6C=CC=C6)S5)=NC4=C4C=CC=C4)=CC3)=C2)=C1",{},"[nr5:0]>>[ch&r5:0]",-0.0960231384],[0.1479314116,103.8586542709,11,"completed",-5.3315,12.0,1,"C(#CC1=C(C2=CCC=C2)CC=N1)C1=CCC(C#Cc2c[nH]c(C3=NCC(NC4=NC(c5cc(C#CC6=CC(C#CC7=C(C8=CCC=C8)CC=N7)=CC6)c[nH]5)=NC4)=N3)c2)=C1","C(#CC1=C(C2=CCN=C2)CC=N1)C1=CCC(C#Cc2c[nH]c(C3=NCC(NC4=NC(c5cc(C#CC6=CC(C#CC7=C(C8=CCN=C8)CC=N7)=CC6)c[nH]5)=NC4)=N3)c2)=C1",{},"[chr5,CH1r5:1]>>[n:1]",-0.1924755116],[0.1475900331,73.4210170049,11,"completed",-5.1275,12.0,1,"C(#CC1=CSC(=C2C=CC=N2)S1)C1=CCC(C#Cc2nc(C3=CCC(NC4=CC(c5nsc(C#CC6=CC(C#CC7=CSC(=C8C=CC=N8)S7)=CC6)n5)=CC4)=C3)ns2)=C1","C(#CC1=CSC(=C2C=CC=N2)S1)C1=CCC(C#Cc2nc(C3=CCC(NC4=CC(c5nsc(C#CC6=NC(C#CC7=CSC(=C8C=CC=N8)S7)=CC6)n5)=CC4)=C3)ns2)=N1",{},"[chr5,CH1r5:1]>>[n:1]",-0.0759026234],[0.1474597876,79.1059065959,11,"completed",-5.3444,12.0,1,"C(#CC1=C(C2=CCC=C2)CC=N1)C1=CCC(C#CC2=CCC(C3=NCC(NC4=NC(C5=CC(C#CC6=CC(C#CC7=C(C8=CCC=C8)CC=N7)=CC6)=CC5)=NC4)=N3)=C2)=C1","C(#Cc1nc[nH]c1C1=CCC=C1)C1=CCC(C#CC2=CCC(C3=NCC(NC4=NC(C5=CC(C#CC6=CC(C#Cc7nc[nH]c7C7=CCC=C7)=CC6)=CC5)=NC4)=N3)=C2)=C1",{},"[#6H2r5:1]>>[NH:1]",-0.1884837151],[0.147444588,75.7476209546,11,"completed",-5.24506,12.0,10,"C(#CC1=CSCS1)C1=CC(=C2SC=C(C#Cc3csc(C4=CCC(NC5=CC(c6cc(C#CC7=CSC(=C8C=CC(C#CC9=CSCS9)=C8)S7)cs6)=CC5)=C4)c3)S2)C=C1","C(#CC1=CSC(=C2C=CC=C2)S1)C1=CC(=C2SC=C(C#Cc3csc(C4=CCC(NC5=CC(c6cc(C#CC7=CSC(=C8C=CC(C#CC9=CSC(=C%10C=CC=C%10)S9)=C8)S7)cs6)=CC5)=C4)c3)S2)C=C1",{},"[r5:1][CH2r5:2][r5:3]>>[r5:1][C:2](=C1cccc1)[r5:3]",-0.1266825949],[0.1473289442,89.923579013,11,"completed",-5.03659,12.0,1,"C(#CC1=CSC(=C2C=CC=N2)S1)C1=CCC(C#Cc2cc(C3=CCC(NC4=CC(c5cc(C#CC6=CC(C#CC7=CSC(=C8C=CC=N8)S7)=CC6)sn5)=CC4)=C3)ns2)=C1","C(#CC1=CSC(=C2N=CC=N2)S1)C1=CCC(C#Cc2cc(C3=CCC(NC4=CC(c5cc(C#CC6=CC(C#CC7=CSC(=C8N=CC=N8)S7)=CC6)sn5)=CC4)=C3)ns2)=C1",{},"[chr5,CH1r5:1]>>[n:1]",-0.1002818819],[0.1471646058,88.2499524159,11,"completed",-5.43542,12.0,1,"C(#CC1=C(C2=CCC=C2)CC=N1)C1=CCC(C#Cc2c[nH]c(C3=NCC(NC4=NC(c5cc(C#CC6=CC(C#CC7=C(C8=CCC=C8)CC=N7)=CC6)c[nH]5)=NC4)=N3)c2)=C1","C(#CC1=C(C2=CCC=C2)CC=N1)C1=CCC(C#Cc2coc(C3=NCC(NC4=NC(c5cc(C#CC6=CC(C#CC7=C(C8=CCC=C8)CC=N7)=CC6)co5)=NC4)=N3)c2)=C1",{},"[nH:1]>>[o:1]",-0.2508311714],[0.1470986934,159.4171239703,11,"completed",-5.05419,13.0,1,"C(#Cc1cc(C2=CCC(NC3=CC(c4cc(C#CC5=C(c6cccs6)SC(=C6C=CC=C6)S5)c5ccccc5c4)=CC3)=C2)cc2ccccc12)C1=C(c2cccs2)SC(=C2C=CC=C2)S1","C(#Cc1cc(C2=CCC(NC3=CC(c4cc(C#CC5=C(c6cncs6)SC(=C6C=CC=C6)S5)c5ccccc5c4)=CC3)=C2)cc2ccccc12)C1=C(c2cncs2)SC(=C2C=CC=C2)S1",{},"[chr5,CH1r5:1]>>[n:1]",-0.1626103069],[0.1470457511,83.6626902164,11,"completed",-5.2668,12.0,11,"C(#CC1=C(C2=CC=CC2)CC=N1)C1=CCC(C#CC2=CCC(C3=CCC(NC4=NC(C5=CC(C#CC6=CC(C#CC7=C(C8=CC=CC8)CC=N7)=CC6)=CC5)=CC4)=N3)=C2)=C1","C(#CC1=C(C2=CC=CC2)CC=N1)C1=CCC(C#CC2=CCC(C3=CCC(NC4=NC(C5=NC(C#CC6=CC(C#CC7=C(C8=CC=CC8)CC=N7)=CC6)=CC5)=CC4)=N3)=N2)=C1",{},"[chr5,CH1r5:1]>>[n:1]",-0.1436396301],[0.147028155,71.8515599729,11,"completed",-5.06611,12.0,1,"C(#Cc1cc(C2=CCC(NC3=CC(c4cc(C#CC5=C(c6cccs6)SC(=C6C=CC=C6)S5)c5ccccc5c4)=CC3)=C2)cc2ccccc12)C1=C(c2cccs2)SC(=C2C=CC=C2)S1","C(#Cc1cc(C2=CCC(NC3=CC(c4cc(C#CC5=C(c6nccs6)SC(=C6C=CC=C6)S5)c5ccccc5c4)=CC3)=C2)cc2ccccc12)C1=C(c2nccs2)SC(=C2C=CC=C2)S1",{},"[chr5,CH1r5:1]>>[n:1]",-0.075666554],[0.1989298732,null,12,"fizzled",null,null,1,"C(#Cc1c[nH]c(C#Cc2c[nH]c(C3=NCC(NC4=CC(c5cc(C#Cc6cc(C#CC7=CCC(C#Cc8ccccc8)=N7)c[nH]6)c[nH]5)=NC4)=C3)c2)c1)C1=CCC(C#Cc2ccccc2)=N1","C(#CC1=NC(C#Cc2c[nH]c(C#Cc3c[nH]c(C4=NCC(NC5=CC(c6cc(C#Cc7cc(C#CC8=CCC(C#CC9=CC=CC9)=N8)c[nH]7)c[nH]6)=NC5)=C4)c3)c2)=CC1)C1=CC=CC1",{},"[c:0]1[ch:1][ch][c:3][c!r5:4][c!r5:5]1>>[c:0]1[CH2:1][c:3][c:4][c:5]1",null],[0.19640345,163.2269782131,12,"completed",-5.10905,12.0,1,"C(#Cc1csnc1C#CC1=CC=CC1)C1=CCC(C2=CCC(NC3=CC(C4=CC(C#Cc5csnc5C#CC5=CC=CC5)=CC4)=CC3)=C2)=C1","C(#Cc1nscc1C#CC1=CCC(C2=CCC(NC3=CC(C4=NC(C#Cc5csnc5C#CC5=CC=CC5)=CC4)=CC3)=C2)=N1)C1=CC=CC1",{},"[chr5,CH1r5:1]>>[n:1]",-0.1633498658],[0.1869503224,344.9398476805,12,"completed",-4.67488,13.0,1,"C(#Cc1csnc1C#CC1=CC=CC1)C1=CCC(C2=CCC(NC3=CC(C4=CC(C#Cc5csnc5C#CC5=CC=CC5)=CC4)=CC3)=C2)=C1","C(#Cc1csnc1C#CC1=CN=CC1)C1=CCC(C2=CCC(NC3=CC(C4=CC(C#Cc5csnc5C#CC5=CN=CC5)=CC4)=CC3)=C2)=C1",{},"[chr5,CH1r5:1]>>[n:1]",-0.4555652923],[0.1727326937,96.4815299958,12,"completed",-5.51388,13.0,1,"C(#CC1=C(C2=CC(C3=CSCS3)=CC2)CC=C1)C1=CCC(c2nc(Nc3nsc(C4=CC(C#CC5=C(C6=CC(C7=CSCS7)=CC6)CC=C5)=CC4)n3)ns2)=C1","C(#CC1=C(C2=CC(C3=CSC(=C4C=CC=C4)S3)=CC2)CC=C1)C1=CCC(c2nc(Nc3nsc(C4=CC(C#CC5=C(C6=CC(C7=CSC(=C8C=CC=C8)S7)=CC6)CC=C5)=CC4)n3)ns2)=C1",{},"[r5:1][CH2r5:2][r5:3]>>[r5:1][C:2](=C1cccc1)[r5:3]",-0.3053588811],[0.1702713611,null,12,"fizzled",null,null,1,"C(#Cc1c[nH]c(C#Cc2c[nH]c(C3=NCC(NC4=CC(c5cc(C#Cc6cc(C#CC7=CCC(C#Cc8ccccc8)=N7)c[nH]6)c[nH]5)=NC4)=C3)c2)c1)C1=CCC(C#Cc2ccccc2)=N1","C(#CC1=NC(C#Cc2c[nH]c(C#Cc3c[nH]c(C4=NCC(NC5=CC(c6cc(C#Cc7cc(C#CC8=CCC(C#CC9=CCC=C9)=N8)c[nH]7)c[nH]6)=NC5)=C4)c3)c2)=CC1)C1=CCC=C1",{},"[c:0]1[ch:1][ch][c:3][c!r5:4][c!r5:5]1>>[c:0]1[CH2:1][c:3][c:4][c:5]1",null],[0.1668235784,102.1579127992,12,"completed",-4.94611,12.0,10,"C(#CC1=NCN=C1C#CC1=CC=CC1)C1=CCC(C2=CCC(NC3=CC(C4=CC(C#CC5=NCN=C5C#CC5=CC=CC5)=CC4)=CC3)=C2)=C1","C(#Cc1n[nH]nc1C#CC1=CC=CC1)C1=CCC(C2=CCC(NC3=CC(C4=CC(C#Cc5n[nH]nc5C#CC5=CC=CC5)=CC4)=CC3)=C2)=C1",{},"[#6H2r5:1]>>[NH:1]",-0.1484603781],[0.1656747227,266.7498272785,12,"completed",-4.66711,12.0,1,"C(#Cc1csnc1C#CC1=CC=CC1)C1=CCC(C2=CCC(NC3=CC(C4=CC(C#Cc5csnc5C#CC5=CC=CC5)=CC4)=CC3)=C2)=C1","C(#Cc1csnc1C#CC1=NC=CC1)C1=CCC(C2=CCC(NC3=CC(C4=CC(C#Cc5csnc5C#CC5=NC=CC5)=CC4)=CC3)=C2)=C1",{},"[chr5,CH1r5:1]>>[n:1]",-0.4037058445],[0.1629799671,73.532463226,12,"completed",-5.4092,12.0,1,"O=c1cc(C#Cc2cc(C#CC3=CCC(c4ccccc4)=N3)c[nH]2)oc(C2=CCC(NC3=CC(c4cc(=O)cc(C#Cc5cc(C#CC6=CCC(c7ccccc7)=N6)c[nH]5)o4)=CC3)=C2)c1","O=c1cc(C#Cc2cc(C#CC3=CCC(C4=CC=CC4)=N3)c[nH]2)oc(C2=CCC(NC3=CC(c4cc(=O)cc(C#Cc5cc(C#CC6=CCC(C7=CC=CC7)=N6)c[nH]5)o4)=CC3)=C2)c1",{},"[c:0]1[ch:1][ch][c:3][c!r5:4][c!r5:5]1>>[c:0]1[CH2:1][c:3][c:4][c:5]1",-0.2285898002],[0.161091205,65.2334523911,12,"completed",-5.35133,12.0,1,"C(#Cc1csnc1C#CC1=CC=CC1)C1=CCC(C2=CCC(NC3=CC(C4=CC(C#Cc5csnc5C#CC5=CC=CC5)=CC4)=CC3)=C2)=C1","C(#Cc1nscc1C#CC1=NCC(C2=CCC(NC3=CC(C4=CC(C#Cc5csnc5C#CC5=CC=CC5)=NC4)=CC3)=C2)=C1)C1=CC=CC1",{},"[chr5,CH1r5:1]>>[n:1]",-0.1876356045],[0.1610033008,292.6013135002,12,"completed",-4.93794,12.0,1,"C(#Cc1csnc1C#CC1=CC=CC1)C1=CCC(C2=CCC(NC3=CC(C4=CC(C#Cc5csnc5C#CC5=CC=CC5)=CC4)=CC3)=C2)=C1","C(#Cc1csnc1C#CC1=CC=NC1)C1=CCC(C2=CCC(NC3=CC(C4=CC(C#Cc5csnc5C#CC5=CC=NC5)=CC4)=CC3)=C2)=C1",{},"[chr5,CH1r5:1]>>[n:1]",-0.3138225869],[0.1601657463,86.0405403946,12,"completed",-5.13786,12.0,1,"C(#CC1=CCN=C1C#Cc1c[nH]c(C2=CCC(NC3=CC(c4cc(C#CC5=NCC=C5C#CC5=CC=CC5)c[nH]4)=CC3)=C2)c1)C1=CC=CC1","C(#Cc1csnc1C#Cc1c[nH]c(C2=CCC(NC3=CC(c4cc(C#Cc5nscc5C#CC5=CC=CC5)c[nH]4)=CC3)=C2)c1)C1=CC=CC1",{},"[#6H2r5:1]>>[S:1]",-0.0900296095],[0.1601657463,83.7202346884,12,"completed",-5.07284,12.0,1,"C(#Cc1cscc1C#Cc1c[nH]c(C2=CCC(NC3=CC(c4cc(C#Cc5cscc5C#CC5=CC=CC5)c[nH]4)=CC3)=C2)c1)C1=CC=CC1","C(#Cc1nscc1C#Cc1c[nH]c(C2=CCC(NC3=CC(c4cc(C#Cc5csnc5C#CC5=CC=CC5)c[nH]4)=CC3)=C2)c1)C1=CC=CC1",{},"[chr5,CH1r5:1]>>[n:1]",-0.0858518133],[0.1578495038,101.6456070938,12,"completed",-4.95025,12.0,9,"C(#Cc1cscc1C#CC1=CC=CC1)C1=CCC(C2=CCC(NC3=CC(C4=CC(C#Cc5cscc5C#CC5=CC=CC5)=CC4)=CC3)=C2)=C1","C(#Cc1nscc1C#CC1=CC=CC1)C1=CCC(C2=CCC(NC3=CC(C4=CC(C#Cc5nscc5C#CC5=CC=CC5)=CC4)=CC3)=C2)=C1",{},"[chr5,CH1r5:1]>>[n:1]",-0.1460140749],[0.1578495038,187.956049107,12,"completed",-5.04004,12.0,9,"C(#Cc1cscc1C#CC1=CC=CC1)C1=CCC(C2=CCC(NC3=CC(C4=CC(C#Cc5cscc5C#CC5=CC=CC5)=CC4)=CC3)=C2)=C1","C(#Cc1csnc1C#CC1=CC=CC1)C1=CCC(C2=CCC(NC3=CC(C4=CC(C#Cc5csnc5C#CC5=CC=CC5)=CC4)=CC3)=C2)=C1",{},"[chr5,CH1r5:1]>>[n:1]",-0.1925853711],[0.1550558163,70.1902588044,12,"completed",-5.28763,12.0,1,"C(#CC1=CC=CC1)C1=CCC(C#CC2=CC(C#Cc3c4c(cc5c(C#CC6=CCC(C#CC7=CC(C#CC8=CC=CC8)=CC7)=C6)c6c(cc35)CC=C6)CC=C4)=CC2)=C1","C(#CC1=CN=CC1)C1=CCC(C#CC2=CC(C#Cc3c4c(cc5c(C#CC6=CCC(C#CC7=CC(C#CC8=CN=CC8)=CC7)=C6)c6c(cc35)CC=C6)CC=C4)=CC2)=C1",{},"[chr5,CH1r5:1]>>[n:1]",-0.1489198802],[0.1546350376,107.5652343861,12,"completed",-5.0584,12.0,1,"C(#Cc1csnc1C#CC1=CC=CC1)C1=CCC(C2=CCC(NC3=CC(C4=CC(C#Cc5csnc5C#CC5=CC=CC5)=CC4)=CC3)=C2)=C1","C(#Cc1nscc1C#Cc1coc(C2=CCC(NC3=CC(c4cc(C#Cc5csnc5C#CC5=CC=CC5)co4)=CC3)=C2)c1)C1=CC=CC1",{},"[#6H2r5:1]>>[O:1]",-0.1114372202],[0.1544159921,114.2451220658,12,"completed",-5.07053,12.0,1,"C(#Cc1csnc1C#CC1=CC=CC1)C1=CCC(C2=CCC(NC3=CC(C4=CC(C#Cc5csnc5C#CC5=CC=CC5)=CC4)=CC3)=C2)=C1","C(#Cc1nsnc1C#CC1=CC=CC1)C1=CCC(C2=CCC(NC3=CC(C4=CC(C#Cc5nsnc5C#CC5=CC=CC5)=CC4)=CC3)=C2)=C1",{},"[chr5,CH1r5:1]>>[n:1]",-0.1160926507],[0.1524697662,93.8003470073,12,"completed",-5.22651,14.0,1,"C(#CC1=C(C2=CC(C3=CSCS3)=CC2)CC=C1)C1=CCC(c2nc(Nc3nsc(C4=CC(C#CC5=C(C6=CC(C7=CSCS7)=CC6)CC=C5)=CC4)n3)ns2)=C1","C(#CC1=C(C2=CC(C3=CSCS3)=CC2)CC=C1)C1=CCC(c2cc(Nc3cc(C4=CC(C#CC5=C(C6=CC(C7=CSCS7)=CC6)CC=C5)=CC4)sn3)ns2)=C1",{},"[nr5:0]>>[ch&r5:0]",-0.1289994083],[0.1511113834,190.2100179868,12,"completed",-5.38928,13.0,1,"C(#CC1=C(C2=CC(C3=CSCS3)=CC2)CC=C1)C1=CCC(c2nc(Nc3nsc(C4=CC(C#CC5=C(C6=CC(C7=CSCS7)=CC6)CC=C5)=CC4)n3)ns2)=C1","C(#CC1=C(C2=CC(C3=CSNS3)=CC2)CC=C1)C1=CCC(c2nc(Nc3nsc(C4=CC(C#CC5=C(C6=CC(C7=CSNS7)=CC6)CC=C5)=CC4)n3)ns2)=C1",{},"[#6H2r5:1]>>[NH:1]",-0.2778209513],[0.1507314698,131.7925401963,12,"completed",-5.11805,13.0,1,"C(#Cc1c[nH]c(C#Cc2c[nH]c(C3=NCC(NC4=CC(c5cc(C#Cc6cc(C#CC7=CCC=N7)c[nH]6)c[nH]5)=NC4)=C3)c2)c1)C1=CCC=N1","C(#Cc1c[nH]cn1)c1c[nH]c(C#Cc2c[nH]c(C3=NCC(NC4=CC(c5cc(C#Cc6cc(C#Cc7c[nH]cn7)c[nH]6)c[nH]5)=NC4)=C3)c2)c1",{},"[#6H2r5:1]>>[NH:1]",-0.132396816],[0.149423349,81.8570109841,12,"completed",-5.17393,12.0,1,"C(#CC1=CC=CC1)C1=CC(=C2SC=C(C#CC3=CCC(C4=CCC(NC5=CC(C6=NC(C#CC7=CSC(=C8C=CC(C#CC9=CC=CC9)=C8)S7)=CC6)=CC5)=C4)=N3)S2)C=C1","C(#CC1=NC(=C2SC=C(C#CC3=CCC(C4=CCC(NC5=CC(C6=NC(C#CC7=CSC(=C8C=CC(C#CC9=CC=CC9)=N8)S7)=CC6)=CC5)=C4)=N3)S2)C=C1)C1=CC=CC1",{},"[chr5,CH1r5:1]>>[n:1]",-0.0968438756],[0.147882233,252.511268016,12,"completed",-5.30123,13.0,1,"C(#CC1=C(C2=CC(C3=CSCS3)=CC2)CC=C1)C1=CCC(c2nc(Nc3nsc(C4=CC(C#CC5=C(C6=CC(C7=CSCS7)=CC6)CC=C5)=CC4)n3)ns2)=C1","C(#CC1=C(C2=CC(C3=CSCS3)=CC2)CC=C1)C1=CCC(c2nc(Nc3nsc(C4=NC(C#CC5=C(C6=CC(C7=CSCS7)=CC6)CC=C5)=CC4)n3)ns2)=N1",{},"[chr5,CH1r5:1]>>[n:1]",-0.289143151],[0.147809546,null,12,"fizzled",null,null,1,"C(#CC1=NCC(C#Cc2ncnc(C3=CCC(NC4=CC(c5ncnc(C#CC6=NC(C#CC7=CSC(=C8C=CC=C8)S7)=NC6)n5)=CC4)=C3)n2)=N1)C1=CSC(=C2C=CC=C2)S1","C(#Cc1n[nH]c(C#Cc2ncnc(C3=CCC(NC4=CC(c5ncnc(C#Cc6nc(C#CC7=CSC(=C8C=CC=C8)S7)n[nH]6)n5)=CC4)=C3)n2)n1)C1=CSC(=C2C=CC=C2)S1",{},"[#6H2r5:1]>>[NH:1]",null],[0.1476936092,469.800523977,12,"completed",-5.37166,13.0,1,"C(#CC1=C(C2=CC(C3=CSCS3)=CC2)CC=C1)C1=CCC(c2nc(Nc3nsc(C4=CC(C#CC5=C(C6=CC(C7=CSCS7)=CC6)CC=C5)=CC4)n3)ns2)=C1","C(#CC1=C(C2=CC(C3=NSCS3)=CC2)CC=C1)C1=CCC(c2nc(Nc3nsc(C4=CC(C#CC5=C(C6=CC(C7=NSCS7)=CC6)CC=C5)=CC4)n3)ns2)=C1",{},"[chr5,CH1r5:1]>>[n:1]",-0.5068275038],[0.1471973124,73.289848282,12,"completed",-5.33713,12.0,1,"C(#CC1=CC=CC1)C1=CCC(C#CC2=CC(C#Cc3c4c(cc5c(C#CC6=CCC(C#CC7=CC(C#CC8=CC=CC8)=CC7)=C6)c6c(cc35)CC=C6)CC=C4)=CC2)=C1","C(#CC1=CC=NC1)C1=CCC(C#CC2=CC(C#Cc3c4c(cc5c(C#CC6=CCC(C#CC7=CC(C#CC8=CC=NC8)=CC7)=C6)c6c(cc35)CC=C6)CC=C4)=CC2)=C1",{},"[chr5,CH1r5:1]>>[n:1]",-0.1814508582],[0.1456531068,75.0447133032,12,"completed",-5.26868,12.0,1,"C(#CC1=CC=CC1)C1=CC
[truncated: 164,050 more chars]
