# Supplementary material for: Active discovery of organic semiconductors
Source: Nat Commun. 2021 Apr 23;12:2422. doi: 10.1038/s41467-021-22611-4 (PMC8065160; doi:10.1038/s41467-021-22611-4)
Supplement: Supplementary file 6 — Source Data [file 41467_2021_22611_MOESM6_ESM.zip › data/df_typical_oscs.csv]

	Name_system	lambda_b3lyp	ehomo_b3lyp	lambda_xtb_gfn1	ehomo_xtb_gfn1	smiles
0	Rubrene	183.967203004	-4.93	109.3856	-10.36	C1=CC=C(C=C1)C2=C3C=CC=CC3=C(C4=C(C5=CC=CC=C5C(=C24)C6=CC=CC=C6)C7=CC=CC=C7)C8=CC=CC=C8
1	Diphenylanthracene	157.541144603	-5.41	95.2661	-10.7	C1=CC=C(C=C1)C1=C2C=CC=CC2=C(C2=CC=CC=C2)C2=C1C=CC=C2
2	BPEA	145.4230836025	-5.23209	88.0055	-10.53	C(#Cc1ccccc1)c4c2ccccc2c(C#Cc3ccccc3)c5ccccc45
3	TIPS-Pentacene	138.493106992	-4.91	67.6371	-10.4	CC(C)[Si](C#Cc1c2cc3ccccc3cc2c(C#C[Si](C(C)C)(C(C)C)C(C)C)c2cc3ccccc3cc12)(C(C)C)C(C)C
4	Tetracene	114.985975204	-5.13	60.8127	-10.53	C1=CC=C2C=C3C=C4C=CC=CC4=CC3=CC2=C1
5	Pentacene	98.0610043989	-4.87	45.3708	-10.35	c1ccc2cc3cc4cc5ccccc5cc4cc3cc2c1
6	Hexacene	83.8920269962	-4.67	34.4196	-10.22	C1=CC=C2C=C3C=C4C=C5C=C6C=CC=CC6=CC5=CC4=CC3=CC2=C1
7	pMSB	260.876660206	-5.26	145.5803	-10.67	CC1=CC=C(\C=C\C2=CC=C(\C=C\C3=CC=C(C)C=C3)C=C2)C=C1
8	Perylene	147.758263498	-5.23	84.6377	-10.64	c1ccc5cccc4c5c1c2cccc3cccc4c23
9	Pyrene	153.151123894	-5.64	95.4083	-10.88	c1cc2cccc3ccc4cccc1c4c32
10	Picene	190.089271797	-5.82	110.3553	-10.99	c5c3c2ccc1ccccc1c2ccc3c4ccccc4c5
11	Corannulene	191.658251395	-6.19	27.5813	-11.28	C1=CC2=C3C4=C1C=CC5=C4C6=C(C=C5)C=CC(=C36)C=C2
12	Coronene	132.227423703	-5.75	20.6001	-11.01	C1=CC2=C3C4=C1C=CC5=C4C6=C(C=C5)C=CC7=C6C3=C(C=C2)C=C7
13	DNTT	128.159213782	-5.39	75.6039	-10.52	C1=CC=C2C=C3C(=CC2=C1)C4=C(S3)C5=CC6=CC=CC=C6C=C5S4
14	BDTTE	302.779230406	-5.09	162.1397	-10.25	S1C=CC2=C1C1=C(S2)C=C(S1)\C=C\C1=CC2=C(S1)C1=C(S2)C=CS1
15	BDTT	290.103162406	-5.23	157.8891	-10.29	S1C=CC2=C1C1=C(S2)C=C(S1)C1=CC2=C(S1)C1=C(S2)C=CS1
16	DB-TTF	244.655805087	-4.79	169.1435	-9.75	S1C(SC2=CC=CC=C12)=C1SC2=CC=CC=C2S1
17	carbazolo-[2,1-a]carbazole	232.484869397	-5.27	129.2148	-10.47	N1C2=CC=CC=C2C2=C3C=CC4=C(C5=CC=CC=C5N4)C3=CC=C12
18	Triphenylamine	102.560897692	-5.21	45.1898	-10.37	C1=CC=C(C=C1)N(C1=CC=CC=C1)C1=CC=CC=C1
19	Bi-Triphenylamine	325.00945119	-4.83	117.0334	-10.21	C(=C/C1=CC=C(C=C1)N(C1=CC=CC=C1)C1=CC=CC=C1)\C1=CC=C(C=C1)N(C1=CC=CC=C1)C1=CC=CC=C1
20	Triamine	123.479685193	-5.08	56.2564	-10.38	C1=CC=C(C=C1)C1=CC=C(C=C1)N(C1=CC=C(C=C1)C1=CC=CC=C1)C1=CC=C(C=C1)C1=CC=CC=C1
21	NTCDA	198.555040195	-7.93	230.1559	-13.42	O=C1OC(=O)C2=C3C1=CC=C1C(=O)OC(=O)C(C=C2)=C31
22	PTCDA	153.002951105	-6.69	111.5354	-12.33	O=C1OC(=O)C2=C3C1=CC=C1C4=C5C(=CC=C6C(=O)OC(=O)C(C=C4)=C56)C(C=C2)=C31
23	NTCDI	208.1215807048	-7.51916	142.2901	-12.89	c1cc2c3c(ccc4c3c1C(=O)NC4=O)C(=O)NC2=O
24	PTCDI	159.0794477961	-6.40211	107.9245	-11.95	C1=CC2=C3C(=CC=C4C3=C1C5=C6C4=CC=C7C6=C(C=C5)C(=O)NC7=O)C(=O)NC2=O
25	Quinacridone	150.855578497	-5.64	87.6081	-10.92	O=C1C2=CC=CC=C2NC2=C1C=C1NC3=C(C=CC=C3)C(=O)C1=C2
26	5N-PENT1	118.047996599	-6.2	270.6711	-10.96	C1=CC2=NC3=CC4=NC5=C(C=C4N=C3C=C2N=C1)N=CC=C5
27	5N-PENT2	130.39260279	-6.25	192.4934	-10.97	C1=CC2=CC3=CC4=CC5=C(N=CC=C5)N=C4N=C3N=C2N=C1
28	2N-PENT1	109.68973361	-5.42	46.4839	-10.7	C1=CC2=CC3=CC4=CC5=C(C=CC=C5)N=C4C=C3N=C2C=C1
29	2N-PENT2	86.9855774945	-5.45	42.5114	-10.73	C1=CC2=CC3=NC4=CC5=C(C=CC=C5)C=C4N=C3C=C2C=C1
