# Supplementary material for: Active discovery of organic semiconductors
Source: Nat Commun. 2021 Apr 23;12:2422. doi: 10.1038/s41467-021-22611-4 (PMC8065160; doi:10.1038/s41467-021-22611-4)
Supplement: Supplementary file 6 — Source Data [file 41467_2021_22611_MOESM6_ESM.zip › data/graph_molecular_testspace.graphml]

<?xml version="1.0" encoding="UTF-8"?>
<graphml xmlns="http://graphml.graphdrawing.org/xmlns"
         xmlns:xsi="http://www.w3.org/2001/XMLSchema-instance"
         xsi:schemaLocation="http://graphml.graphdrawing.org/xmlns
         http://graphml.graphdrawing.org/xmlns/1.0/graphml.xsd">
<!-- Created by igraph -->
  <key id="v_label" for="node" attr.name="label" attr.type="string"/>
  <key id="v_r" for="node" attr.name="r" attr.type="double"/>
  <key id="v_g" for="node" attr.name="g" attr.type="double"/>
  <key id="v_b" for="node" attr.name="b" attr.type="double"/>
  <key id="v_x" for="node" attr.name="x" attr.type="double"/>
  <key id="v_y" for="node" attr.name="y" attr.type="double"/>
  <key id="v_size" for="node" attr.name="size" attr.type="double"/>
  <key id="v_name" for="node" attr.name="name" attr.type="double"/>
  <key id="v_smiles" for="node" attr.name="smiles" attr.type="string"/>
  <key id="v_generation" for="node" attr.name="generation" attr.type="double"/>
  <key id="v_utility" for="node" attr.name="utility" attr.type="double"/>
  <key id="v_id" for="node" attr.name="id" attr.type="string"/>
  <key id="e_Edge Label" for="edge" attr.name="Edge Label" attr.type="string"/>
  <key id="e_weight" for="edge" attr.name="weight" attr.type="double"/>
  <key id="e_id" for="edge" attr.name="id" attr.type="string"/>
  <graph id="G" edgedefault="directed">
    <node id="n0">
      <data key="v_label">n0</data>
      <data key="v_r">215</data>
      <data key="v_g">25</data>
      <data key="v_b">28</data>
      <data key="v_x">119.8357</data>
      <data key="v_y">-691.3538</data>
      <data key="v_size">21</data>
      <data key="v_name">0</data>
      <data key="v_smiles">c1ccccc1</data>
      <data key="v_generation">0</data>
      <data key="v_utility">-0.980421004610793</data>
      <data key="v_id">n0</data>
    </node>
    <node id="n1">
      <data key="v_label">n1</data>
      <data key="v_r">223</data>
      <data key="v_g">73</data>
      <data key="v_b">62</data>
      <data key="v_x">1727.0729</data>
      <data key="v_y">2003.9153</data>
      <data key="v_size">21</data>
      <data key="v_name">1</data>
      <data key="v_smiles">c1ccc(Nc2ccccc2)cc1</data>
      <data key="v_generation">1</data>
      <data key="v_utility">-0.151295128402447</data>
      <data key="v_id">n1</data>
    </node>
    <node id="n2">
      <data key="v_label">n2</data>
      <data key="v_r">223</data>
      <data key="v_g">73</data>
      <data key="v_b">62</data>
      <data key="v_x">-90.64374</data>
      <data key="v_y">-543.4888</data>
      <data key="v_size">21</data>
      <data key="v_name">2</data>
      <data key="v_smiles">c1ccncc1</data>
      <data key="v_generation">1</data>
      <data key="v_utility">-1.04799219487769</data>
      <data key="v_id">n2</data>
    </node>
    <node id="n3">
      <data key="v_label">n3</data>
      <data key="v_r">223</data>
      <data key="v_g">73</data>
      <data key="v_b">62</data>
      <data key="v_x">1293.6287</data>
      <data key="v_y">6952.488</data>
      <data key="v_size">21</data>
      <data key="v_name">3</data>
      <data key="v_smiles">C(#Cc1ccccc1)c1ccccc1</data>
      <data key="v_generation">1</data>
      <data key="v_utility">-0.699358332279402</data>
      <data key="v_id">n3</data>
    </node>
    <node id="n4">
      <data key="v_label">n4</data>
      <data key="v_r">223</data>
      <data key="v_g">73</data>
      <data key="v_b">62</data>
      <data key="v_x">-179.78867</data>
      <data key="v_y">704.47534</data>
      <data key="v_size">21</data>
      <data key="v_name">4</data>
      <data key="v_smiles">O=c1ccocc1</data>
      <data key="v_generation">1</data>
      <data key="v_utility">-0.93974417586998</data>
      <data key="v_id">n4</data>
    </node>
    <node id="n5">
      <data key="v_label">n5</data>
      <data key="v_r">223</data>
      <data key="v_g">73</data>
      <data key="v_b">62</data>
      <data key="v_x">169.89604</data>
      <data key="v_y">-1005.68134</data>
      <data key="v_size">21</data>
      <data key="v_name">5</data>
      <data key="v_smiles">C1=CCC=C1</data>
      <data key="v_generation">1</data>
      <data key="v_utility">-0.650092674858862</data>
      <data key="v_id">n5</data>
    </node>
    <node id="n6">
      <data key="v_label">n6</data>
      <data key="v_r">223</data>
      <data key="v_g">73</data>
      <data key="v_b">62</data>
      <data key="v_x">-3683.3647</data>
      <data key="v_y">155.88097</data>
      <data key="v_size">21</data>
      <data key="v_name">6</data>
      <data key="v_smiles">c1ccc2ccccc2c1</data>
      <data key="v_generation">1</data>
      <data key="v_utility">-0.587670996463237</data>
      <data key="v_id">n6</data>
    </node>
    <node id="n7">
      <data key="v_label">n7</data>
      <data key="v_r">223</data>
      <data key="v_g">73</data>
      <data key="v_b">62</data>
      <data key="v_x">4420.804</data>
      <data key="v_y">3775.083</data>
      <data key="v_size">21</data>
      <data key="v_name">7</data>
      <data key="v_smiles">c1ccc(-c2ccccc2)cc1</data>
      <data key="v_generation">1</data>
      <data key="v_utility">-0.756463252576846</data>
      <data key="v_id">n7</data>
    </node>
    <node id="n8">
      <data key="v_label">n8</data>
      <data key="v_r">223</data>
      <data key="v_g">73</data>
      <data key="v_b">62</data>
      <data key="v_x">7074.626</data>
      <data key="v_y">269.6624</data>
      <data key="v_size">21</data>
      <data key="v_name">8</data>
      <data key="v_smiles">C(=Cc1ccccc1)c1ccccc1</data>
      <data key="v_generation">1</data>
      <data key="v_utility">-0.510913285876638</data>
      <data key="v_id">n8</data>
    </node>
    <node id="n9">
      <data key="v_label">n9</data>
      <data key="v_r">231</data>
      <data key="v_g">121</data>
      <data key="v_b">96</data>
      <data key="v_x">-2096.938</data>
      <data key="v_y">2496.622</data>
      <data key="v_size">21</data>
      <data key="v_name">9</data>
      <data key="v_smiles">C(#Cc1ccc(C#Cc2ccccc2)c2ccccc12)c1ccccc1</data>
      <data key="v_generation">2</data>
      <data key="v_utility">-0.330313858780476</data>
      <data key="v_id">n9</data>
    </node>
    <node id="n10">
      <data key="v_label">n10</data>
      <data key="v_r">231</data>
      <data key="v_g">121</data>
      <data key="v_b">96</data>
      <data key="v_x">-581.7693</data>
      <data key="v_y">2946.5498</data>
      <data key="v_size">21</data>
      <data key="v_name">10</data>
      <data key="v_smiles">C(=Cc1ccc(C=Cc2ccccc2)c2ccccc12)c1ccccc1</data>
      <data key="v_generation">2</data>
      <data key="v_utility">-0.383646584065756</data>
      <data key="v_id">n10</data>
    </node>
    <node id="n11">
      <data key="v_label">n11</data>
      <data key="v_r">231</data>
      <data key="v_g">121</data>
      <data key="v_b">96</data>
      <data key="v_x">-4957.573</data>
      <data key="v_y">-185.28345</data>
      <data key="v_size">21</data>
      <data key="v_name">11</data>
      <data key="v_smiles">C(=Cc1ccc2ccc(C=Cc3ccccc3)cc2c1)c1ccccc1</data>
      <data key="v_generation">2</data>
      <data key="v_utility">-0.379946997308776</data>
      <data key="v_id">n11</data>
    </node>
    <node id="n12">
      <data key="v_label">n12</data>
      <data key="v_r">231</data>
      <data key="v_g">121</data>
      <data key="v_b">96</data>
      <data key="v_x">-5512.927</data>
      <data key="v_y">-1594.3141</data>
      <data key="v_size">21</data>
      <data key="v_name">12</data>
      <data key="v_smiles">C(=Cc1ccc2cc(C=Cc3ccccc3)ccc2c1)c1ccccc1</data>
      <data key="v_generation">2</data>
      <data key="v_utility">-0.334765718042109</data>
      <data key="v_id">n12</data>
    </node>
    <node id="n13">
      <data key="v_label">n13</data>
      <data key="v_r">231</data>
      <data key="v_g">121</data>
      <data key="v_b">96</data>
      <data key="v_x">-1208.8708</data>
      <data key="v_y">2257.8894</data>
      <data key="v_size">21</data>
      <data key="v_name">13</data>
      <data key="v_smiles">C(=Cc1cc2ccccc2cc1C=Cc1ccccc1)c1ccccc1</data>
      <data key="v_generation">2</data>
      <data key="v_utility">-0.432420254873393</data>
      <data key="v_id">n13</data>
    </node>
    <node id="n14">
      <data key="v_label">n14</data>
      <data key="v_r">231</data>
      <data key="v_g">121</data>
      <data key="v_b">96</data>
      <data key="v_x">-5580.7334</data>
      <data key="v_y">-1451.0303</data>
      <data key="v_size">21</data>
      <data key="v_name">14</data>
      <data key="v_smiles">C(#Cc1ccc2cc(C#Cc3ccccc3)ccc2c1)c1ccccc1</data>
      <data key="v_generation">2</data>
      <data key="v_utility">-0.392616669646734</data>
      <data key="v_id">n14</data>
    </node>
    <node id="n15">
      <data key="v_label">n15</data>
      <data key="v_r">231</data>
      <data key="v_g">121</data>
      <data key="v_b">96</data>
      <data key="v_x">-4948.0547</data>
      <data key="v_y">-410.09818</data>
      <data key="v_size">21</data>
      <data key="v_name">15</data>
      <data key="v_smiles">C(#Cc1ccc2ccc(C#Cc3ccccc3)cc2c1)c1ccccc1</data>
      <data key="v_generation">2</data>
      <data key="v_utility">-0.444505720781073</data>
      <data key="v_id">n15</data>
    </node>
    <node id="n16">
      <data key="v_label">n16</data>
      <data key="v_r">231</data>
      <data key="v_g">121</data>
      <data key="v_b">96</data>
      <data key="v_x">-4745.349</data>
      <data key="v_y">276.08276</data>
      <data key="v_size">21</data>
      <data key="v_name">16</data>
      <data key="v_smiles">C(#Cc1cccc2cccc(C#Cc3ccccc3)c12)c1ccccc1</data>
      <data key="v_generation">2</data>
      <data key="v_utility">-0.484433414568942</data>
      <data key="v_id">n16</data>
    </node>
    <node id="n17">
      <data key="v_label">n17</data>
      <data key="v_r">231</data>
      <data key="v_g">121</data>
      <data key="v_b">96</data>
      <data key="v_x">-2070.5063</data>
      <data key="v_y">1996.7612</data>
      <data key="v_size">21</data>
      <data key="v_name">17</data>
      <data key="v_smiles">C(#Cc1cc2ccccc2cc1C#Cc1ccccc1)c1ccccc1</data>
      <data key="v_generation">2</data>
      <data key="v_utility">-0.487966245817098</data>
      <data key="v_id">n17</data>
    </node>
    <node id="n18">
      <data key="v_label">n18</data>
      <data key="v_r">231</data>
      <data key="v_g">121</data>
      <data key="v_b">96</data>
      <data key="v_x">-5843.9263</data>
      <data key="v_y">-1899.2698</data>
      <data key="v_size">21</data>
      <data key="v_name">18</data>
      <data key="v_smiles">c1cnc2cccnc2c1</data>
      <data key="v_generation">2</data>
      <data key="v_utility">-0.89959989566837</data>
      <data key="v_id">n18</data>
    </node>
    <node id="n19">
      <data key="v_label">n19</data>
      <data key="v_r">231</data>
      <data key="v_g">121</data>
      <data key="v_b">96</data>
      <data key="v_x">-6361.7646</data>
      <data key="v_y">-1316.4215</data>
      <data key="v_size">21</data>
      <data key="v_name">19</data>
      <data key="v_smiles">c1cc2cnccc2cn1</data>
      <data key="v_generation">2</data>
      <data key="v_utility">-0.807336696690077</data>
      <data key="v_id">n19</data>
    </node>
    <node id="n20">
      <data key="v_label">n20</data>
      <data key="v_r">231</data>
      <data key="v_g">121</data>
      <data key="v_b">96</data>
      <data key="v_x">-5913.878</data>
      <data key="v_y">-90.61735</data>
      <data key="v_size">21</data>
      <data key="v_name">20</data>
      <data key="v_smiles">c1cc2ccncc2cn1</data>
      <data key="v_generation">2</data>
      <data key="v_utility">-0.896931075317107</data>
      <data key="v_id">n20</data>
    </node>
    <node id="n21">
      <data key="v_label">n21</data>
      <data key="v_r">231</data>
      <data key="v_g">121</data>
      <data key="v_b">96</data>
      <data key="v_x">-5395.953</data>
      <data key="v_y">-830.4827</data>
      <data key="v_size">21</data>
      <data key="v_name">21</data>
      <data key="v_smiles">C(=Cc1cccc2c(C=Cc3ccccc3)cccc12)c1ccccc1</data>
      <data key="v_generation">2</data>
      <data key="v_utility">-0.391429836869145</data>
      <data key="v_id">n21</data>
    </node>
    <node id="n22">
      <data key="v_label">n22</data>
      <data key="v_r">231</data>
      <data key="v_g">121</data>
      <data key="v_b">96</data>
      <data key="v_x">-437.0967</data>
      <data key="v_y">2365.217</data>
      <data key="v_size">21</data>
      <data key="v_name">22</data>
      <data key="v_smiles">c1ccc2cnncc2c1</data>
      <data key="v_generation">2</data>
      <data key="v_utility">-1.12557738644327</data>
      <data key="v_id">n22</data>
    </node>
    <node id="n23">
      <data key="v_label">n23</data>
      <data key="v_r">231</data>
      <data key="v_g">121</data>
      <data key="v_b">96</data>
      <data key="v_x">-511.65845</data>
      <data key="v_y">2000.9954</data>
      <data key="v_size">21</data>
      <data key="v_name">23</data>
      <data key="v_smiles">c1ccc2nccnc2c1</data>
      <data key="v_generation">2</data>
      <data key="v_utility">-0.996231893386821</data>
      <data key="v_id">n23</data>
    </node>
    <node id="n24">
      <data key="v_label">n24</data>
      <data key="v_r">231</data>
      <data key="v_g">121</data>
      <data key="v_b">96</data>
      <data key="v_x">-5449.532</data>
      <data key="v_y">-729.5893</data>
      <data key="v_size">21</data>
      <data key="v_name">24</data>
      <data key="v_smiles">c1cnc2ncccc2c1</data>
      <data key="v_generation">2</data>
      <data key="v_utility">-0.76760313669675</data>
      <data key="v_id">n24</data>
    </node>
    <node id="n25">
      <data key="v_label">n25</data>
      <data key="v_r">231</data>
      <data key="v_g">121</data>
      <data key="v_b">96</data>
      <data key="v_x">-3834.4978</data>
      <data key="v_y">-1097.6182</data>
      <data key="v_size">21</data>
      <data key="v_name">25</data>
      <data key="v_smiles">c1ccc(Nc2cccc3c(Nc4ccccc4)cccc23)cc1</data>
      <data key="v_generation">2</data>
      <data key="v_utility">-0.251201423584985</data>
      <data key="v_id">n25</data>
    </node>
    <node id="n26">
      <data key="v_label">n26</data>
      <data key="v_r">231</data>
      <data key="v_g">121</data>
      <data key="v_b">96</data>
      <data key="v_x">-666.7138</data>
      <data key="v_y">1890.4302</data>
      <data key="v_size">21</data>
      <data key="v_name">26</data>
      <data key="v_smiles">c1ccc(Nc2ccc(Nc3ccccc3)c3ccccc23)cc1</data>
      <data key="v_generation">2</data>
      <data key="v_utility">-0.501183905939695</data>
      <data key="v_id">n26</data>
    </node>
    <node id="n27">
      <data key="v_label">n27</data>
      <data key="v_r">231</data>
      <data key="v_g">121</data>
      <data key="v_b">96</data>
      <data key="v_x">-5374.1597</data>
      <data key="v_y">-973.1206</data>
      <data key="v_size">21</data>
      <data key="v_name">27</data>
      <data key="v_smiles">C(#Cc1cccc2c(C#Cc3ccccc3)cccc12)c1ccccc1</data>
      <data key="v_generation">2</data>
      <data key="v_utility">-0.482311238522581</data>
      <data key="v_id">n27</data>
    </node>
    <node id="n28">
      <data key="v_label">n28</data>
      <data key="v_r">231</data>
      <data key="v_g">121</data>
      <data key="v_b">96</data>
      <data key="v_x">-4785.321</data>
      <data key="v_y">187.46283</data>
      <data key="v_size">21</data>
      <data key="v_name">28</data>
      <data key="v_smiles">C(=Cc1cccc2cccc(C=Cc3ccccc3)c12)c1ccccc1</data>
      <data key="v_generation">2</data>
      <data key="v_utility">-0.42241258020919</data>
      <data key="v_id">n28</data>
    </node>
    <node id="n29">
      <data key="v_label">n29</data>
      <data key="v_r">231</data>
      <data key="v_g">121</data>
      <data key="v_b">96</data>
      <data key="v_x">-3801.0244</data>
      <data key="v_y">-2813.0676</data>
      <data key="v_size">21</data>
      <data key="v_name">29</data>
      <data key="v_smiles">c1ccc2cc3ccccc3cc2c1</data>
      <data key="v_generation">2</data>
      <data key="v_utility">-0.32247950016303</data>
      <data key="v_id">n29</data>
    </node>
    <node id="n30">
      <data key="v_label">n30</data>
      <data key="v_r">231</data>
      <data key="v_g">121</data>
      <data key="v_b">96</data>
      <data key="v_x">1400.6688</data>
      <data key="v_y">-6831.12</data>
      <data key="v_size">21</data>
      <data key="v_name">30</data>
      <data key="v_smiles">C1=Cc2cccc3cccc1c23</data>
      <data key="v_generation">2</data>
      <data key="v_utility">-0.666738205804233</data>
      <data key="v_id">n30</data>
    </node>
    <node id="n31">
      <data key="v_label">n31</data>
      <data key="v_r">231</data>
      <data key="v_g">121</data>
      <data key="v_b">96</data>
      <data key="v_x">3807.956</data>
      <data key="v_y">2482.4385</data>
      <data key="v_size">21</data>
      <data key="v_name">31</data>
      <data key="v_smiles">C1=CC(NC2=CCC=C2)=CC1</data>
      <data key="v_generation">2</data>
      <data key="v_utility">-0.304826109384556</data>
      <data key="v_id">n31</data>
    </node>
    <node id="n32">
      <data key="v_label">n32</data>
      <data key="v_r">231</data>
      <data key="v_g">121</data>
      <data key="v_b">96</data>
      <data key="v_x">3373.3364</data>
      <data key="v_y">2482.5789</data>
      <data key="v_size">21</data>
      <data key="v_name">32</data>
      <data key="v_smiles">C1=CCC(NC2=CC=CC2)=C1</data>
      <data key="v_generation">2</data>
      <data key="v_utility">-0.324251460826443</data>
      <data key="v_id">n32</data>
    </node>
    <node id="n33">
      <data key="v_label">n33</data>
      <data key="v_r">231</data>
      <data key="v_g">121</data>
      <data key="v_b">96</data>
      <data key="v_x">2900.5198</data>
      <data key="v_y">2852.864</data>
      <data key="v_size">21</data>
      <data key="v_name">33</data>
      <data key="v_smiles">c1ccc(Nc2ccccn2)nc1</data>
      <data key="v_generation">2</data>
      <data key="v_utility">-0.294018069342036</data>
      <data key="v_id">n33</data>
    </node>
    <node id="n34">
      <data key="v_label">n34</data>
      <data key="v_r">231</data>
      <data key="v_g">121</data>
      <data key="v_b">96</data>
      <data key="v_x">1426.3395</data>
      <data key="v_y">1777.8647</data>
      <data key="v_size">21</data>
      <data key="v_name">34</data>
      <data key="v_smiles">c1cc(Nc2ccncc2)ccn1</data>
      <data key="v_generation">2</data>
      <data key="v_utility">-0.54901894398835</data>
      <data key="v_id">n34</data>
    </node>
    <node id="n35">
      <data key="v_label">n35</data>
      <data key="v_r">231</data>
      <data key="v_g">121</data>
      <data key="v_b">96</data>
      <data key="v_x">2992.7634</data>
      <data key="v_y">2793.6768</data>
      <data key="v_size">21</data>
      <data key="v_name">35</data>
      <data key="v_smiles">c1cncc(Nc2cccnc2)c1</data>
      <data key="v_generation">2</data>
      <data key="v_utility">-0.404686553742407</data>
      <data key="v_id">n35</data>
    </node>
    <node id="n36">
      <data key="v_label">n36</data>
      <data key="v_r">231</data>
      <data key="v_g">121</data>
      <data key="v_b">96</data>
      <data key="v_x">835.845</data>
      <data key="v_y">1047.438</data>
      <data key="v_size">21</data>
      <data key="v_name">36</data>
      <data key="v_smiles">c1ccc(Nc2cccc(Nc3ccccc3)c2)cc1</data>
      <data key="v_generation">2</data>
      <data key="v_utility">-0.0848986412756508</data>
      <data key="v_id">n36</data>
    </node>
    <node id="n37">
      <data key="v_label">n37</data>
      <data key="v_r">231</data>
      <data key="v_g">121</data>
      <data key="v_b">96</data>
      <data key="v_x">-716.1193</data>
      <data key="v_y">1968.9006</data>
      <data key="v_size">21</data>
      <data key="v_name">37</data>
      <data key="v_smiles">c1ccc(Nc2ccccc2Nc2ccccc2)cc1</data>
      <data key="v_generation">2</data>
      <data key="v_utility">-0.262602899002492</data>
      <data key="v_id">n37</data>
    </node>
    <node id="n38">
      <data key="v_label">n38</data>
      <data key="v_r">231</data>
      <data key="v_g">121</data>
      <data key="v_b">96</data>
      <data key="v_x">-478.48764</data>
      <data key="v_y">2038.0337</data>
      <data key="v_size">21</data>
      <data key="v_name">38</data>
      <data key="v_smiles">c1ccc(Nc2ccc(Nc3ccccc3)cc2)cc1</data>
      <data key="v_generation">2</data>
      <data key="v_utility">-0.309568627096891</data>
      <data key="v_id">n38</data>
    </node>
    <node id="n39">
      <data key="v_label">n39</data>
      <data key="v_r">231</data>
      <data key="v_g">121</data>
      <data key="v_b">96</data>
      <data key="v_x">1899.8662</data>
      <data key="v_y">1237.4008</data>
      <data key="v_size">21</data>
      <data key="v_name">39</data>
      <data key="v_smiles">c1ccc(N(c2ccccc2)c2ccccc2)cc1</data>
      <data key="v_generation">2</data>
      <data key="v_utility">-0.0951845314909158</data>
      <data key="v_id">n39</data>
    </node>
    <node id="n40">
      <data key="v_label">n40</data>
      <data key="v_r">231</data>
      <data key="v_g">121</data>
      <data key="v_b">96</data>
      <data key="v_x">-4960.814</data>
      <data key="v_y">-307.29477</data>
      <data key="v_size">21</data>
      <data key="v_name">40</data>
      <data key="v_smiles">c1ccc(-c2ccc3ccc(-c4ccccc4)cc3c2)cc1</data>
      <data key="v_generation">2</data>
      <data key="v_utility">-0.509970908826849</data>
      <data key="v_id">n40</data>
    </node>
    <node id="n41">
      <data key="v_label">n41</data>
      <data key="v_r">231</data>
      <data key="v_g">121</data>
      <data key="v_b">96</data>
      <data key="v_x">-2856.862</data>
      <data key="v_y">4568.186</data>
      <data key="v_size">21</data>
      <data key="v_name">41</data>
      <data key="v_smiles">c1ccc(-c2ccc(-c3ccccc3)c3ccccc23)cc1</data>
      <data key="v_generation">2</data>
      <data key="v_utility">-0.880096231491059</data>
      <data key="v_id">n41</data>
    </node>
    <node id="n42">
      <data key="v_label">n42</data>
      <data key="v_r">231</data>
      <data key="v_g">121</data>
      <data key="v_b">96</data>
      <data key="v_x">-5474.794</data>
      <data key="v_y">-1701.0177</data>
      <data key="v_size">21</data>
      <data key="v_name">42</data>
      <data key="v_smiles">c1ccc(-c2ccc3cc(-c4ccccc4)ccc3c2)cc1</data>
      <data key="v_generation">2</data>
      <data key="v_utility">-0.516167508525483</data>
      <data key="v_id">n42</data>
    </node>
    <node id="n43">
      <data key="v_label">n43</data>
      <data key="v_r">231</data>
      <data key="v_g">121</data>
      <data key="v_b">96</data>
      <data key="v_x">-9029.103</data>
      <data key="v_y">-1816.014</data>
      <data key="v_size">21</data>
      <data key="v_name">43</data>
      <data key="v_smiles">c1ccc(-c2cccc3c(-c4ccccc4)cccc23)cc1</data>
      <data key="v_generation">2</data>
      <data key="v_utility">-0.849650200389379</data>
      <data key="v_id">n43</data>
    </node>
    <node id="n44">
      <data key="v_label">n44</data>
      <data key="v_r">231</data>
      <data key="v_g">121</data>
      <data key="v_b">96</data>
      <data key="v_x">-8136.8555</data>
      <data key="v_y">-152.0664</data>
      <data key="v_size">21</data>
      <data key="v_name">44</data>
      <data key="v_smiles">c1ccc(-c2cccc3cccc(-c4ccccc4)c23)cc1</data>
      <data key="v_generation">2</data>
      <data key="v_utility">-0.684387112010949</data>
      <data key="v_id">n44</data>
    </node>
    <node id="n45">
      <data key="v_label">n45</data>
      <data key="v_r">231</data>
      <data key="v_g">121</data>
      <data key="v_b">96</data>
      <data key="v_x">-488.49725</data>
      <data key="v_y">4896.1743</data>
      <data key="v_size">21</data>
      <data key="v_name">45</data>
      <data key="v_smiles">c1ccc(-c2cc3ccccc3cc2-c2ccccc2)cc1</data>
      <data key="v_generation">2</data>
      <data key="v_utility">-0.541867347597716</data>
      <data key="v_id">n45</data>
    </node>
    <node id="n46">
      <data key="v_label">n46</data>
      <data key="v_r">231</data>
      <data key="v_g">121</data>
      <data key="v_b">96</data>
      <data key="v_x">-981.55066</data>
      <data key="v_y">1714.4463</data>
      <data key="v_size">21</data>
      <data key="v_name">46</data>
      <data key="v_smiles">c1ccc(Nc2cc3ccccc3cc2Nc2ccccc2)cc1</data>
      <data key="v_generation">2</data>
      <data key="v_utility">-0.202386495642114</data>
      <data key="v_id">n46</data>
    </node>
    <node id="n47">
      <data key="v_label">n47</data>
      <data key="v_r">231</data>
      <data key="v_g">121</data>
      <data key="v_b">96</data>
      <data key="v_x">3173.8948</data>
      <data key="v_y">-307.86267</data>
      <data key="v_size">21</data>
      <data key="v_name">47</data>
      <data key="v_smiles">c1ccc2c(c1)ccc1ccccc12</data>
      <data key="v_generation">2</data>
      <data key="v_utility">-0.574921343278645</data>
      <data key="v_id">n47</data>
    </node>
    <node id="n48">
      <data key="v_label">n48</data>
      <data key="v_r">231</data>
      <data key="v_g">121</data>
      <data key="v_b">96</data>
      <data key="v_x">410.2665</data>
      <data key="v_y">2429.068</data>
      <data key="v_size">21</data>
      <data key="v_name">48</data>
      <data key="v_smiles">C1=c2ccccc2=CC1</data>
      <data key="v_generation">2</data>
      <data key="v_utility">-0.23364318664198</data>
      <data key="v_id">n48</data>
    </node>
    <node id="n49">
      <data key="v_label">n49</data>
      <data key="v_r">231</data>
      <data key="v_g">121</data>
      <data key="v_b">96</data>
      <data key="v_x">-3807.4531</data>
      <data key="v_y">-572.71466</data>
      <data key="v_size">21</data>
      <data key="v_name">49</data>
      <data key="v_smiles">c1ccc(Nc2cccc3cccc(Nc4ccccc4)c23)cc1</data>
      <data key="v_generation">2</data>
      <data key="v_utility">-0.201805256767663</data>
      <data key="v_id">n49</data>
    </node>
    <node id="n50">
      <data key="v_label">n50</data>
      <data key="v_r">231</data>
      <data key="v_g">121</data>
      <data key="v_b">96</data>
      <data key="v_x">-8411.14</data>
      <data key="v_y">-2406.931</data>
      <data key="v_size">21</data>
      <data key="v_name">50</data>
      <data key="v_smiles">O=c1ccc2oc(=O)ccc2o1</data>
      <data key="v_generation">2</data>
      <data key="v_utility">-1.38530618655509</data>
      <data key="v_id">n50</data>
    </node>
    <node id="n51">
      <data key="v_label">n51</data>
      <data key="v_r">231</data>
      <data key="v_g">121</data>
      <data key="v_b">96</data>
      <data key="v_x">-3779.477</data>
      <data key="v_y">-619.53046</data>
      <data key="v_size">21</data>
      <data key="v_name">51</data>
      <data key="v_smiles">c1ccc(Nc2ccc3ccc(Nc4ccccc4)cc3c2)cc1</data>
      <data key="v_generation">2</data>
      <data key="v_utility">-0.0803357597342636</data>
      <data key="v_id">n51</data>
    </node>
    <node id="n52">
      <data key="v_label">n52</data>
      <data key="v_r">231</data>
      <data key="v_g">121</data>
      <data key="v_b">96</data>
      <data key="v_x">12117.108</data>
      <data key="v_y">-248.59726</data>
      <data key="v_size">21</data>
      <data key="v_name">52</data>
      <data key="v_smiles">C(=Cc1ccccc1-c1ccccc1)c1ccccc1-c1ccccc1</data>
      <data key="v_generation">2</data>
      <data key="v_utility">-0.670955968651468</data>
      <data key="v_id">n52</data>
    </node>
    <node id="n53">
      <data key="v_label">n53</data>
      <data key="v_r">231</data>
      <data key="v_g">121</data>
      <data key="v_b">96</data>
      <data key="v_x">8654.697</data>
      <data key="v_y">-464.75717</data>
      <data key="v_size">21</data>
      <data key="v_name">53</data>
      <data key="v_smiles">C(=Cc1cccc(-c2ccccc2)c1)c1cccc(-c2ccccc2)c1</data>
      <data key="v_generation">2</data>
      <data key="v_utility">-0.463215369303619</data>
      <data key="v_id">n53</data>
    </node>
    <node id="n54">
      <data key="v_label">n54</data>
      <data key="v_r">231</data>
      <data key="v_g">121</data>
      <data key="v_b">96</data>
      <data key="v_x">9541.793</data>
      <data key="v_y">669.097</data>
      <data key="v_size">21</data>
      <data key="v_name">54</data>
      <data key="v_smiles">C(=Cc1cccc2ccccc12)c1cccc2ccccc12</data>
      <data key="v_generation">2</data>
      <data key="v_utility">-0.448167280609437</data>
      <data key="v_id">n54</data>
    </node>
    <node id="n55">
      <data key="v_label">n55</data>
      <data key="v_r">231</data>
      <data key="v_g">121</data>
      <data key="v_b">96</data>
      <data key="v_x">8603.069</data>
      <data key="v_y">271.34952</data>
      <data key="v_size">21</data>
      <data key="v_name">55</data>
      <data key="v_smiles">C(=Cc1ccc2ccccc2c1)c1ccc2ccccc2c1</data>
      <data key="v_generation">2</data>
      <data key="v_utility">-0.377433330112942</data>
      <data key="v_id">n55</data>
    </node>
    <node id="n56">
      <data key="v_label">n56</data>
      <data key="v_r">231</data>
      <data key="v_g">121</data>
      <data key="v_b">96</data>
      <data key="v_x">10186.948</data>
      <data key="v_y">-929.1362</data>
      <data key="v_size">21</data>
      <data key="v_name">56</data>
      <data key="v_smiles">C1=CCC(C=CC2=CC=CC2)=C1</data>
      <data key="v_generation">2</data>
      <data key="v_utility">-0.328500639841494</data>
      <data key="v_id">n56</data>
    </node>
    <node id="n57">
      <data key="v_label">n57</data>
      <data key="v_r">231</data>
      <data key="v_g">121</data>
      <data key="v_b">96</data>
      <data key="v_x">2807.14</data>
      <data key="v_y">-899.47864</data>
      <data key="v_size">21</data>
      <data key="v_name">57</data>
      <data key="v_smiles">C(=Cc1cccc(C=Cc2ccccc2)c1)c1ccccc1</data>
      <data key="v_generation">2</data>
      <data key="v_utility">-0.428294065169887</data>
      <data key="v_id">n57</data>
    </node>
    <node id="n58">
      <data key="v_label">n58</data>
      <data key="v_r">231</data>
      <data key="v_g">121</data>
      <data key="v_b">96</data>
      <data key="v_x">-214.87808</data>
      <data key="v_y">3346.5183</data>
      <data key="v_size">21</data>
      <data key="v_name">58</data>
      <data key="v_smiles">C(=Cc1ccc(C=Cc2ccccc2)cc1)c1ccccc1</data>
      <data key="v_generation">2</data>
      <data key="v_utility">-0.362390494469352</data>
      <data key="v_id">n58</data>
    </node>
    <node id="n59">
      <data key="v_label">n59</data>
      <data key="v_r">231</data>
      <data key="v_g">121</data>
      <data key="v_b">96</data>
      <data key="v_x">-887.1342</data>
      <data key="v_y">2748.4004</data>
      <data key="v_size">21</data>
      <data key="v_name">59</data>
      <data key="v_smiles">C(=Cc1ccccc1C=Cc1ccccc1)c1ccccc1</data>
      <data key="v_generation">2</data>
      <data key="v_utility">-0.48808073570312</data>
      <data key="v_id">n59</data>
    </node>
    <node id="n60">
      <data key="v_label">n60</data>
      <data key="v_r">231</data>
      <data key="v_g">121</data>
      <data key="v_b">96</data>
      <data key="v_x">7060.6226</data>
      <data key="v_y">-455.69348</data>
      <data key="v_size">21</data>
      <data key="v_name">60</data>
      <data key="v_smiles">C(=Cc1ccc(-c2ccccc2)cc1)c1ccc(-c2ccccc2)cc1</data>
      <data key="v_generation">2</data>
      <data key="v_utility">-0.417534281341712</data>
      <data key="v_id">n60</data>
    </node>
    <node id="n61">
      <data key="v_label">n61</data>
      <data key="v_r">231</data>
      <data key="v_g">121</data>
      <data key="v_b">96</data>
      <data key="v_x">7691.652</data>
      <data key="v_y">68.72914</data>
      <data key="v_size">21</data>
      <data key="v_name">61</data>
      <data key="v_smiles">C(=Cc1ccncc1)c1ccncc1</data>
      <data key="v_generation">2</data>
      <data key="v_utility">-0.795013987445219</data>
      <data key="v_id">n61</data>
    </node>
    <node id="n62">
      <data key="v_label">n62</data>
      <data key="v_r">231</data>
      <data key="v_g">121</data>
      <data key="v_b">96</data>
      <data key="v_x">9592.778</data>
      <data key="v_y">-102.485054</data>
      <data key="v_size">21</data>
      <data key="v_name">62</data>
      <data key="v_smiles">C(=Cc1cccnc1)c1cccnc1</data>
      <data key="v_generation">2</data>
      <data key="v_utility">-0.751929605251829</data>
      <data key="v_id">n62</data>
    </node>
    <node id="n63">
      <data key="v_label">n63</data>
      <data key="v_r">231</data>
      <data key="v_g">121</data>
      <data key="v_b">96</data>
      <data key="v_x">10250.603</data>
      <data key="v_y">-16.48367</data>
      <data key="v_size">21</data>
      <data key="v_name">63</data>
      <data key="v_smiles">O=c1ccc(C=Cc2ccc(=O)oc2)co1</data>
      <data key="v_generation">2</data>
      <data key="v_utility">-1.05165562574246</data>
      <data key="v_id">n63</data>
    </node>
    <node id="n64">
      <data key="v_label">n64</data>
      <data key="v_r">231</data>
      <data key="v_g">121</data>
      <data key="v_b">96</data>
      <data key="v_x">9225.156</data>
      <data key="v_y">-121.47262</data>
      <data key="v_size">21</data>
      <data key="v_name">64</data>
      <data key="v_smiles">O=c1occcc1C=Cc1cccoc1=O</data>
      <data key="v_generation">2</data>
      <data key="v_utility">-0.697868746330136</data>
      <data key="v_id">n64</data>
    </node>
    <node id="n65">
      <data key="v_label">n65</data>
      <data key="v_r">231</data>
      <data key="v_g">121</data>
      <data key="v_b">96</data>
      <data key="v_x">9279.928</data>
      <data key="v_y">-158.01952</data>
      <data key="v_size">21</data>
      <data key="v_name">65</data>
      <data key="v_smiles">O=c1cccc(C=Cc2cccc(=O)o2)o1</data>
      <data key="v_generation">2</data>
      <data key="v_utility">-0.939140778210181</data>
      <data key="v_id">n65</data>
    </node>
    <node id="n66">
      <data key="v_label">n66</data>
      <data key="v_r">231</data>
      <data key="v_g">121</data>
      <data key="v_b">96</data>
      <data key="v_x">10217.216</data>
      <data key="v_y">-69.55693</data>
      <data key="v_size">21</data>
      <data key="v_name">66</data>
      <data key="v_smiles">O=c1cc(C=Cc2ccoc(=O)c2)cco1</data>
      <data key="v_generation">2</data>
      <data key="v_utility">-1.19281939150339</data>
      <data key="v_id">n66</data>
    </node>
    <node id="n67">
      <data key="v_label">n67</data>
      <data key="v_r">231</data>
      <data key="v_g">121</data>
      <data key="v_b">96</data>
      <data key="v_x">9137.383</data>
      <data key="v_y">-269.25726</data>
      <data key="v_size">21</data>
      <data key="v_name">67</data>
      <data key="v_smiles">O=c1ccoc(C=Cc2cc(=O)cco2)c1</data>
      <data key="v_generation">2</data>
      <data key="v_utility">-1.00372952931573</data>
      <data key="v_id">n67</data>
    </node>
    <node id="n68">
      <data key="v_label">n68</data>
      <data key="v_r">231</data>
      <data key="v_g">121</data>
      <data key="v_b">96</data>
      <data key="v_x">9118.07</data>
      <data key="v_y">-209.7544</data>
      <data key="v_size">21</data>
      <data key="v_name">68</data>
      <data key="v_smiles">O=c1ccocc1C=Cc1coccc1=O</data>
      <data key="v_generation">2</data>
      <data key="v_utility">-0.905432598495666</data>
      <data key="v_id">n68</data>
    </node>
    <node id="n69">
      <data key="v_label">n69</data>
      <data key="v_r">231</data>
      <data key="v_g">121</data>
      <data key="v_b">96</data>
      <data key="v_x">9174.958</data>
      <data key="v_y">-178.08794</data>
      <data key="v_size">21</data>
      <data key="v_name">69</data>
      <data key="v_smiles">C(=Cc1ccccn1)c1ccccn1</data>
      <data key="v_generation">2</data>
      <data key="v_utility">-0.569166867669116</data>
      <data key="v_id">n69</data>
    </node>
    <node id="n70">
      <data key="v_label">n70</data>
      <data key="v_r">231</data>
      <data key="v_g">121</data>
      <data key="v_b">96</data>
      <data key="v_x">1509.2563</data>
      <data key="v_y">1501.1746</data>
      <data key="v_size">21</data>
      <data key="v_name">70</data>
      <data key="v_smiles">C(=Cc1c(-c2ccccc2)cccc1-c1ccccc1)c1ccccc1</data>
      <data key="v_generation">2</data>
      <data key="v_utility">-0.542909681524232</data>
      <data key="v_id">n70</data>
    </node>
    <node id="n71">
      <data key="v_label">n71</data>
      <data key="v_r">231</data>
      <data key="v_g">121</data>
      <data key="v_b">96</data>
      <data key="v_x">1065.3645</data>
      <data key="v_y">-1333.9692</data>
      <data key="v_size">21</data>
      <data key="v_name">71</data>
      <data key="v_smiles">C(=Cc1cc(-c2ccccc2)cc(-c2ccccc2)c1)c1ccccc1</data>
      <data key="v_generation">2</data>
      <data key="v_utility">-0.463964003081636</data>
      <data key="v_id">n71</data>
    </node>
    <node id="n72">
      <data key="v_label">n72</data>
      <data key="v_r">231</data>
      <data key="v_g">121</data>
      <data key="v_b">96</data>
      <data key="v_x">634.4756</data>
      <data key="v_y">901.5616</data>
      <data key="v_size">21</data>
      <data key="v_name">72</data>
      <data key="v_smiles">c1ccc(Nc2cncc(Nc3ccccc3)c2)cc1</data>
      <data key="v_generation">2</data>
      <data key="v_utility">-0.185273775133482</data>
      <data key="v_id">n72</data>
    </node>
    <node id="n73">
      <data key="v_label">n73</data>
      <data key="v_r">231</data>
      <data key="v_g">121</data>
      <data key="v_b">96</data>
      <data key="v_x">-6029.0415</data>
      <data key="v_y">-177.68233</data>
      <data key="v_size">21</data>
      <data key="v_name">73</data>
      <data key="v_smiles">O=c1occc2ccoc(=O)c12</data>
      <data key="v_generation">2</data>
      <data key="v_utility">-1.39575126597418</data>
      <data key="v_id">n73</data>
    </node>
    <node id="n74">
      <data key="v_label">n74</data>
      <data key="v_r">231</data>
      <data key="v_g">121</data>
      <data key="v_b">96</data>
      <data key="v_x">1555.2788</data>
      <data key="v_y">3825.7368</data>
      <data key="v_size">21</data>
      <data key="v_name">74</data>
      <data key="v_smiles">c1ccc2c(Nc3cccc4ccccc34)cccc2c1</data>
      <data key="v_generation">2</data>
      <data key="v_utility">-0.124441562615272</data>
      <data key="v_id">n74</data>
    </node>
    <node id="n75">
      <data key="v_label">n75</data>
      <data key="v_r">231</data>
      <data key="v_g">121</data>
      <data key="v_b">96</data>
      <data key="v_x">-7787.8745</data>
      <data key="v_y">-2016.3967</data>
      <data key="v_size">21</data>
      <data key="v_name">75</data>
      <data key="v_smiles">O=c1occc2c(=O)occc12</data>
      <data key="v_generation">2</data>
      <data key="v_utility">-1.29531532333547</data>
      <data key="v_id">n75</data>
    </node>
    <node id="n76">
      <data key="v_label">n76</data>
      <data key="v_r">231</data>
      <data key="v_g">121</data>
      <data key="v_b">96</data>
      <data key="v_x">-7125.2295</data>
      <data key="v_y">-835.1875</data>
      <data key="v_size">21</data>
      <data key="v_name">76</data>
      <data key="v_smiles">O=c1ccc2ccc(=O)oc2o1</data>
      <data key="v_generation">2</data>
      <data key="v_utility">-1.39212725011288</data>
      <data key="v_id">n76</data>
    </node>
    <node id="n77">
      <data key="v_label">n77</data>
      <data key="v_r">231</data>
      <data key="v_g">121</data>
      <data key="v_b">96</data>
      <data key="v_x">-5206.112</data>
      <data key="v_y">-1378.2827</data>
      <data key="v_size">21</data>
      <data key="v_name">77</data>
      <data key="v_smiles">O=c1ccoc2occc(=O)c12</data>
      <data key="v_generation">2</data>
      <data key="v_utility">-1.06179698048636</data>
      <data key="v_id">n77</data>
    </node>
    <node id="n78">
      <data key="v_label">n78</data>
      <data key="v_r">231</data>
      <data key="v_g">121</data>
      <data key="v_b">96</data>
      <data key="v_x">-6150.091</data>
      <data key="v_y">-2702.1055</data>
      <data key="v_size">21</data>
      <data key="v_name">78</data>
      <data key="v_smiles">O=c1ccoc2c(=O)ccoc12</data>
      <data key="v_generation">2</data>
      <data key="v_utility">-1.19079817758063</data>
      <data key="v_id">n78</data>
    </node>
    <node id="n79">
      <data key="v_label">n79</data>
      <data key="v_r">231</data>
      <data key="v_g">121</data>
      <data key="v_b">96</data>
      <data key="v_x">-259.25793</data>
      <data key="v_y">-590.40063</data>
      <data key="v_size">21</data>
      <data key="v_name">79</data>
      <data key="v_smiles">c1ccc(-c2cccc(-c3ccccc3)n2)cc1</data>
      <data key="v_generation">2</data>
      <data key="v_utility">-0.562691837436928</data>
      <data key="v_id">n79</data>
    </node>
    <node id="n80">
      <data key="v_label">n80</data>
      <data key="v_r">231</data>
      <data key="v_g">121</data>
      <data key="v_b">96</data>
      <data key="v_x">-2124.2583</data>
      <data key="v_y">-558.9601</data>
      <data key="v_size">21</data>
      <data key="v_name">80</data>
      <data key="v_smiles">c1ccc(-c2cncc(-c3ccccc3)c2)cc1</data>
      <data key="v_generation">2</data>
      <data key="v_utility">-0.617879539368472</data>
      <data key="v_id">n80</data>
    </node>
    <node id="n81">
      <data key="v_label">n81</data>
      <data key="v_r">231</data>
      <data key="v_g">121</data>
      <data key="v_b">96</data>
      <data key="v_x">-1830.863</data>
      <data key="v_y">-4505.2666</data>
      <data key="v_size">21</data>
      <data key="v_name">81</data>
      <data key="v_smiles">c1ccc2cc3cnccc3cc2c1</data>
      <data key="v_generation">2</data>
      <data key="v_utility">-0.453077292226807</data>
      <data key="v_id">n81</data>
    </node>
    <node id="n82">
      <data key="v_label">n82</data>
      <data key="v_r">231</data>
      <data key="v_g">121</data>
      <data key="v_b">96</data>
      <data key="v_x">-4248.5073</data>
      <data key="v_y">-1526.9373</data>
      <data key="v_size">21</data>
      <data key="v_name">82</data>
      <data key="v_smiles">c1ccc2nc3ccccc3cc2c1</data>
      <data key="v_generation">2</data>
      <data key="v_utility">-0.489213635246883</data>
      <data key="v_id">n82</data>
    </node>
    <node id="n83">
      <data key="v_label">n83</data>
      <data key="v_r">231</data>
      <data key="v_g">121</data>
      <data key="v_b">96</data>
      <data key="v_x">2772.1409</data>
      <data key="v_y">-1848.5872</data>
      <data key="v_size">21</data>
      <data key="v_name">83</data>
      <data key="v_smiles">C(=Cc1cncc(C=Cc2ccccc2)c1)c1ccccc1</data>
      <data key="v_generation">2</data>
      <data key="v_utility">-0.494962661519774</data>
      <data key="v_id">n83</data>
    </node>
    <node id="n84">
      <data key="v_label">n84</data>
      <data key="v_r">231</data>
      <data key="v_g">121</data>
      <data key="v_b">96</data>
      <data key="v_x">2541.3916</data>
      <data key="v_y">-895.9112</data>
      <data key="v_size">21</data>
      <data key="v_name">84</data>
      <data key="v_smiles">C(=Cc1cccc(C=Cc2ccccc2)n1)c1ccccc1</data>
      <data key="v_generation">2</data>
      <data key="v_utility">-0.438098659591444</data>
      <data key="v_id">n84</data>
    </node>
    <node id="n85">
      <data key="v_label">n85</data>
      <data key="v_r">231</data>
      <data key="v_g">121</data>
      <data key="v_b">96</data>
      <data key="v_x">-1779.4598</data>
      <data key="v_y">-2501.1848</data>
      <data key="v_size">21</data>
      <data key="v_name">85</data>
      <data key="v_smiles">C(#Cc1cncc(C#Cc2ccccc2)c1)c1ccccc1</data>
      <data key="v_generation">2</data>
      <data key="v_utility">-0.587538407344483</data>
      <data key="v_id">n85</data>
    </node>
    <node id="n86">
      <data key="v_label">n86</data>
      <data key="v_r">231</data>
      <data key="v_g">121</data>
      <data key="v_b">96</data>
      <data key="v_x">-1935.1224</data>
      <data key="v_y">-2077.7502</data>
      <data key="v_size">21</data>
      <data key="v_name">86</data>
      <data key="v_smiles">C(#Cc1cccc(C#Cc2ccccc2)n1)c1ccccc1</data>
      <data key="v_generation">2</data>
      <data key="v_utility">-0.545375604126304</data>
      <data key="v_id">n86</data>
    </node>
    <node id="n87">
      <data key="v_label">n87</data>
      <data key="v_r">231</data>
      <data key="v_g">121</data>
      <data key="v_b">96</data>
      <data key="v_x">-124.834496</data>
      <data key="v_y">653.4591</data>
      <data key="v_size">21</data>
      <data key="v_name">87</data>
      <data key="v_smiles">c1cncnc1</data>
      <data key="v_generation">2</data>
      <data key="v_utility">-1.05808480415297</data>
      <data key="v_id">n87</data>
    </node>
    <node id="n88">
      <data key="v_label">n88</data>
      <data key="v_r">231</data>
      <data key="v_g">121</data>
      <data key="v_b">96</data>
      <data key="v_x">-341.9968</data>
      <data key="v_y">906.32806</data>
      <data key="v_size">21</data>
      <data key="v_name">88</data>
      <data key="v_smiles">c1cnccn1</data>
      <data key="v_generation">2</data>
      <data key="v_utility">-0.985062206500382</data>
      <data key="v_id">n88</data>
    </node>
    <node id="n89">
      <data key="v_label">n89</data>
      <data key="v_r">231</data>
      <data key="v_g">121</data>
      <data key="v_b">96</data>
      <data key="v_x">-144.24606</data>
      <data key="v_y">874.2567</data>
      <data key="v_size">21</data>
      <data key="v_name">89</data>
      <data key="v_smiles">c1ccnnc1</data>
      <data key="v_generation">2</data>
      <data key="v_utility">-1.24997917727371</data>
      <data key="v_id">n89</data>
    </node>
    <node id="n90">
      <data key="v_label">n90</data>
      <data key="v_r">231</data>
      <data key="v_g">121</data>
      <data key="v_b">96</data>
      <data key="v_x">437.66687</data>
      <data key="v_y">887.2712</data>
      <data key="v_size">21</data>
      <data key="v_name">90</data>
      <data key="v_smiles">c1ccc(Nc2cccc(Nc3ccccc3)n2)cc1</data>
      <data key="v_generation">2</data>
      <data key="v_utility">-0.122745724608769</data>
      <data key="v_id">n90</data>
    </node>
    <node id="n91">
      <data key="v_label">n91</data>
      <data key="v_r">231</data>
      <data key="v_g">121</data>
      <data key="v_b">96</data>
      <data key="v_x">-3727.795</data>
      <data key="v_y">-1147.0338</data>
      <data key="v_size">21</data>
      <data key="v_name">91</data>
      <data key="v_smiles">c1ccc(Nc2ccc3cc(Nc4ccccc4)ccc3c2)cc1</data>
      <data key="v_generation">2</data>
      <data key="v_utility">-0.24876640497324</data>
      <data key="v_id">n91</data>
    </node>
    <node id="n92">
      <data key="v_label">n92</data>
      <data key="v_r">231</data>
      <data key="v_g">121</data>
      <data key="v_b">96</data>
      <data key="v_x">1665.8602</data>
      <data key="v_y">3662.489</data>
      <data key="v_size">21</data>
      <data key="v_name">92</data>
      <data key="v_smiles">c1ccc2cc(Nc3ccc4ccccc4c3)ccc2c1</data>
      <data key="v_generation">2</data>
      <data key="v_utility">-0.135807766658355</data>
      <data key="v_id">n92</data>
    </node>
    <node id="n93">
      <data key="v_label">n93</data>
      <data key="v_r">231</data>
      <data key="v_g">121</data>
      <data key="v_b">96</data>
      <data key="v_x">12050.811</data>
      <data key="v_y">-498.70178</data>
      <data key="v_size">21</data>
      <data key="v_name">93</data>
      <data key="v_smiles">C1=CC(C=CC2=CCC=C2)=CC1</data>
      <data key="v_generation">2</data>
      <data key="v_utility">-0.299813584221527</data>
      <data key="v_id">n93</data>
    </node>
    <node id="n94">
      <data key="v_label">n94</data>
      <data key="v_r">231</data>
      <data key="v_g">121</data>
      <data key="v_b">96</data>
      <data key="v_x">-3358.2373</data>
      <data key="v_y">-1177.6699</data>
      <data key="v_size">21</data>
      <data key="v_name">94</data>
      <data key="v_smiles">c1ccc(Nc2c(-c3ccccc3)cccc2-c2ccccc2)cc1</data>
      <data key="v_generation">2</data>
      <data key="v_utility">-0.311408048839973</data>
      <data key="v_id">n94</data>
    </node>
    <node id="n95">
      <data key="v_label">n95</data>
      <data key="v_r">231</data>
      <data key="v_g">121</data>
      <data key="v_b">96</data>
      <data key="v_x">5792.3237</data>
      <data key="v_y">4057.259</data>
      <data key="v_size">21</data>
      <data key="v_name">95</data>
      <data key="v_smiles">c1ccc(Nc2ccccc2-c2ccccc2Nc2ccccc2)cc1</data>
      <data key="v_generation">2</data>
      <data key="v_utility">-0.265583193982618</data>
      <data key="v_id">n95</data>
    </node>
    <node id="n96">
      <data key="v_label">n96</data>
      <data key="v_r">231</data>
      <data key="v_g">121</data>
      <data key="v_b">96</data>
      <data key="v_x">868.9781</data>
      <data key="v_y">711.9769</data>
      <data key="v_size">21</data>
      <data key="v_name">96</data>
      <data key="v_smiles">c1ccc(Nc2cccc(Nc3ccccc3)c2-c2ccccc2)cc1</data>
      <data key="v_generation">2</data>
      <data key="v_utility">-0.106864676480874</data>
      <data key="v_id">n96</data>
    </node>
    <node id="n97">
      <data key="v_label">n97</data>
      <data key="v_r">231</data>
      <data key="v_g">121</data>
      <data key="v_b">96</data>
      <data key="v_x">4911.7715</data>
      <data key="v_y">3644.9595</data>
      <data key="v_size">21</data>
      <data key="v_name">97</data>
      <data key="v_smiles">c1ccc(Nc2cccc(-c3cccc(Nc4ccccc4)c3)c2)cc1</data>
      <data key="v_generation">2</data>
      <data key="v_utility">-0.101516675164314</data>
      <data key="v_id">n97</data>
    </node>
    <node id="n98">
      <data key="v_label">n98</data>
      <data key="v_r">231</data>
      <data key="v_g">121</data>
      <data key="v_b">96</data>
      <data key="v_x">6455.445</data>
      <data key="v_y">5670.665</data>
      <data key="v_size">21</data>
      <data key="v_name">98</data>
      <data key="v_smiles">O=c1cccc(-c2cccc(=O)o2)o1</data>
      <data key="v_generation">2</data>
      <data key="v_utility">-1.1389754190665</data>
      <data key="v_id">n98</data>
    </node>
    <node id="n99">
      <data key="v_label">n99</data>
      <data key="v_r">231</data>
      <data key="v_g">121</data>
      <data key="v_b">96</data>
      <data key="v_x">7651.7817</data>
      <data key="v_y">6044.0312</data>
      <data key="v_size">21</data>
      <data key="v_name">99</data>
      <data key="v_smiles">O=c1cc(-c2ccoc(=O)c2)cco1</data>
      <data key="v_generation">2</data>
      <data key="v_utility">-1.35878348409975</data>
      <data key="v_id">n99</data>
    </node>
    <node id="n100">
      <data key="v_label">n100</data>
      <data key="v_r">231</data>
      <data key="v_g">121</data>
      <data key="v_b">96</data>
      <data key="v_x">6387.4126</data>
      <data key="v_y">5668.8184</data>
      <data key="v_size">21</data>
      <data key="v_name">100</data>
      <data key="v_smiles">O=c1occcc1-c1cccoc1=O</data>
      <data key="v_generation">2</data>
      <data key="v_utility">-0.982418584017875</data>
      <data key="v_id">n100</data>
    </node>
    <node id="n101">
      <data key="v_label">n101</data>
      <data key="v_r">231</data>
      <data key="v_g">121</data>
      <data key="v_b">96</data>
      <data key="v_x">7641.877</data>
      <data key="v_y">6113.3003</data>
      <data key="v_size">21</data>
      <data key="v_name">101</data>
      <data key="v_smiles">O=c1ccc(-c2ccc(=O)oc2)co1</data>
      <data key="v_generation">2</data>
      <data key="v_utility">-1.28992860758543</data>
      <data key="v_id">n101</data>
    </node>
    <node id="n102">
      <data key="v_label">n102</data>
      <data key="v_r">231</data>
      <data key="v_g">121</data>
      <data key="v_b">96</data>
      <data key="v_x">6222.725</data>
      <data key="v_y">5527.394</data>
      <data key="v_size">21</data>
      <data key="v_name">102</data>
      <data key="v_smiles">O=c1ccocc1-c1coccc1=O</data>
      <data key="v_generation">2</data>
      <data key="v_utility">-0.987006625188638</data>
      <data key="v_id">n102</data>
    </node>
    <node id="n103">
      <data key="v_label">n103</data>
      <data key="v_r">231</data>
      <data key="v_g">121</data>
      <data key="v_b">96</data>
      <data key="v_x">3575.5454</data>
      <data key="v_y">3381.9397</data>
      <data key="v_size">21</data>
      <data key="v_name">103</data>
      <data key="v_smiles">c1ccc(Nc2ccc(-c3ccc(Nc4ccccc4)cc3)cc2)cc1</data>
      <data key="v_generation">2</data>
      <data key="v_utility">-0.217832822710332</data>
      <data key="v_id">n103</data>
    </node>
    <node id="n104">
      <data key="v_label">n104</data>
      <data key="v_r">231</data>
      <data key="v_g">121</data>
      <data key="v_b">96</data>
      <data key="v_x">6272.704</data>
      <data key="v_y">5488.039</data>
      <data key="v_size">21</data>
      <data key="v_name">104</data>
      <data key="v_smiles">O=c1ccoc(-c2cc(=O)cco2)c1</data>
      <data key="v_generation">2</data>
      <data key="v_utility">-1.07894737096862</data>
      <data key="v_id">n104</data>
    </node>
    <node id="n105">
      <data key="v_label">n105</data>
      <data key="v_r">231</data>
      <data key="v_g">121</data>
      <data key="v_b">96</data>
      <data key="v_x">-3297.7769</data>
      <data key="v_y">4912.1646</data>
      <data key="v_size">21</data>
      <data key="v_name">105</data>
      <data key="v_smiles">C1=C(c2ccccc2)CC(c2ccccc2)=C1</data>
      <data key="v_generation">2</data>
      <data key="v_utility">-0.338068216203561</data>
      <data key="v_id">n105</data>
    </node>
    <node id="n106">
      <data key="v_label">n106</data>
      <data key="v_r">231</data>
      <data key="v_g">121</data>
      <data key="v_b">96</data>
      <data key="v_x">-1376.3329</data>
      <data key="v_y">4485.0474</data>
      <data key="v_size">21</data>
      <data key="v_name">106</data>
      <data key="v_smiles">C(=Cc1ccccc1)C1=CC=C(C=Cc2ccccc2)C1</data>
      <data key="v_generation">2</data>
      <data key="v_utility">-0.275239577179675</data>
      <data key="v_id">n106</data>
    </node>
    <node id="n107">
      <data key="v_label">n107</data>
      <data key="v_r">231</data>
      <data key="v_g">121</data>
      <data key="v_b">96</data>
      <data key="v_x">-2116.9314</data>
      <data key="v_y">3982.208</data>
      <data key="v_size">21</data>
      <data key="v_name">107</data>
      <data key="v_smiles">C(=Cc1ccccc1)C1=CCC=C1C=Cc1ccccc1</data>
      <data key="v_generation">2</data>
      <data key="v_utility">-0.29551265006336</data>
      <data key="v_id">n107</data>
    </node>
    <node id="n108">
      <data key="v_label">n108</data>
      <data key="v_r">231</data>
      <data key="v_g">121</data>
      <data key="v_b">96</data>
      <data key="v_x">-3241.5933</data>
      <data key="v_y">3704.5618</data>
      <data key="v_size">21</data>
      <data key="v_name">108</data>
      <data key="v_smiles">C(#Cc1ccccc1)C1=CC=C(C#Cc2ccccc2)C1</data>
      <data key="v_generation">2</data>
      <data key="v_utility">-0.294244219581895</data>
      <data key="v_id">n108</data>
    </node>
    <node id="n109">
      <data key="v_label">n109</data>
      <data key="v_r">231</data>
      <data key="v_g">121</data>
      <data key="v_b">96</data>
      <data key="v_x">-3513.61</data>
      <data key="v_y">3282.2937</data>
      <data key="v_size">21</data>
      <data key="v_name">109</data>
      <data key="v_smiles">C(#Cc1ccccc1)C1=CCC=C1C#Cc1ccccc1</data>
      <data key="v_generation">2</data>
      <data key="v_utility">-0.382799623220498</data>
      <data key="v_id">n109</data>
    </node>
    <node id="n110">
      <data key="v_label">n110</data>
      <data key="v_r">231</data>
      <data key="v_g">121</data>
      <data key="v_b">96</data>
      <data key="v_x">-5021.1206</data>
      <data key="v_y">6989.01</data>
      <data key="v_size">21</data>
      <data key="v_name">110</data>
      <data key="v_smiles">C1=CC(=C2C=CC=C2)C=C1</data>
      <data key="v_generation">2</data>
      <data key="v_utility">-0.601877303903666</data>
      <data key="v_id">n110</data>
    </node>
    <node id="n111">
      <data key="v_label">n111</data>
      <data key="v_r">231</data>
      <data key="v_g">121</data>
      <data key="v_b">96</data>
      <data key="v_x">-887.98157</data>
      <data key="v_y">682.88684</data>
      <data key="v_size">21</data>
      <data key="v_name">111</data>
      <data key="v_smiles">c1ccoc1</data>
      <data key="v_generation">2</data>
      <data key="v_utility">-0.764736666881317</data>
      <data key="v_id">n111</data>
    </node>
    <node id="n112">
      <data key="v_label">n112</data>
      <data key="v_r">231</data>
      <data key="v_g">121</data>
      <data key="v_b">96</data>
      <data key="v_x">-1124.9752</data>
      <data key="v_y">6008.2695</data>
      <data key="v_size">21</data>
      <data key="v_name">112</data>
      <data key="v_smiles">C1=C(c2ccccc2)C(c2ccccc2)=CC1</data>
      <data key="v_generation">2</data>
      <data key="v_utility">-0.461574583285569</data>
      <data key="v_id">n112</data>
    </node>
    <node id="n113">
      <data key="v_label">n113</data>
      <data key="v_r">231</data>
      <data key="v_g">121</data>
      <data key="v_b">96</data>
      <data key="v_x">589.9532</data>
      <data key="v_y">598.7017</data>
      <data key="v_size">21</data>
      <data key="v_name">113</data>
      <data key="v_smiles">c1ccc(Nc2cc(Nc3ccccc3)cc(-c3ccccc3)c2)cc1</data>
      <data key="v_generation">2</data>
      <data key="v_utility">-0.0987234203611708</data>
      <data key="v_id">n113</data>
    </node>
    <node id="n114">
      <data key="v_label">n114</data>
      <data key="v_r">231</data>
      <data key="v_g">121</data>
      <data key="v_b">96</data>
      <data key="v_x">6189.904</data>
      <data key="v_y">5369.2114</data>
      <data key="v_size">21</data>
      <data key="v_name">114</data>
      <data key="v_smiles">c1ccc(-c2ccccn2)nc1</data>
      <data key="v_generation">2</data>
      <data key="v_utility">-0.697260416780834</data>
      <data key="v_id">n114</data>
    </node>
    <node id="n115">
      <data key="v_label">n115</data>
      <data key="v_r">231</data>
      <data key="v_g">121</data>
      <data key="v_b">96</data>
      <data key="v_x">4018.6082</data>
      <data key="v_y">2789.9536</data>
      <data key="v_size">21</data>
      <data key="v_name">115</data>
      <data key="v_smiles">c1cc(-c2ccncc2)ccn1</data>
      <data key="v_generation">2</data>
      <data key="v_utility">-0.828953467692222</data>
      <data key="v_id">n115</data>
    </node>
    <node id="n116">
      <data key="v_label">n116</data>
      <data key="v_r">231</data>
      <data key="v_g">121</data>
      <data key="v_b">96</data>
      <data key="v_x">4673.7686</data>
      <data key="v_y">2956.8882</data>
      <data key="v_size">21</data>
      <data key="v_name">116</data>
      <data key="v_smiles">c1ccc(-c2ccccc2Nc2ccccc2-c2ccccc2)cc1</data>
      <data key="v_generation">2</data>
      <data key="v_utility">-0.16619196905694</data>
      <data key="v_id">n116</data>
    </node>
    <node id="n117">
      <data key="v_label">n117</data>
      <data key="v_r">231</data>
      <data key="v_g">121</data>
      <data key="v_b">96</data>
      <data key="v_x">-1890.3512</data>
      <data key="v_y">4440.038</data>
      <data key="v_size">21</data>
      <data key="v_name">117</data>
      <data key="v_smiles">c1ccc(-c2ccc(-c3ccccc3)cc2)cc1</data>
      <data key="v_generation">2</data>
      <data key="v_utility">-0.643168068654153</data>
      <data key="v_id">n117</data>
    </node>
    <node id="n118">
      <data key="v_label">n118</data>
      <data key="v_r">231</data>
      <data key="v_g">121</data>
      <data key="v_b">96</data>
      <data key="v_x">374.05237</data>
      <data key="v_y">5888.956</data>
      <data key="v_size">21</data>
      <data key="v_name">118</data>
      <data key="v_smiles">c1ccc(-c2ccccc2-c2ccccc2)cc1</data>
      <data key="v_generation">2</data>
      <data key="v_utility">-0.729189243625851</data>
      <data key="v_id">n118</data>
    </node>
    <node id="n119">
      <data key="v_label">n119</data>
      <data key="v_r">231</data>
      <data key="v_g">121</data>
      <data key="v_b">96</data>
      <data key="v_x">-786.46344</data>
      <data key="v_y">86.441826</data>
      <data key="v_size">21</data>
      <data key="v_name">119</data>
      <data key="v_smiles">c1ccc(-c2cccc(-c3ccccc3)c2)cc1</data>
      <data key="v_generation">2</data>
      <data key="v_utility">-0.669880601340554</data>
      <data key="v_id">n119</data>
    </node>
    <node id="n120">
      <data key="v_label">n120</data>
      <data key="v_r">231</data>
      <data key="v_g">121</data>
      <data key="v_b">96</data>
      <data key="v_x">8763.197</data>
      <data key="v_y">8403.109</data>
      <data key="v_size">21</data>
      <data key="v_name">120</data>
      <data key="v_smiles">c1ccc2c(-c3cccc4ccccc34)cccc2c1</data>
      <data key="v_generation">2</data>
      <data key="v_utility">-0.544750317860176</data>
      <data key="v_id">n120</data>
    </node>
    <node id="n121">
      <data key="v_label">n121</data>
      <data key="v_r">231</data>
      <data key="v_g">121</data>
      <data key="v_b">96</data>
      <data key="v_x">8004.1523</data>
      <data key="v_y">5801.073</data>
      <data key="v_size">21</data>
      <data key="v_name">121</data>
      <data key="v_smiles">C1=CC(C2=CCC=C2)=CC1</data>
      <data key="v_generation">2</data>
      <data key="v_utility">-0.35571816483438</data>
      <data key="v_id">n121</data>
    </node>
    <node id="n122">
      <data key="v_label">n122</data>
      <data key="v_r">231</data>
      <data key="v_g">121</data>
      <data key="v_b">96</data>
      <data key="v_x">6363.643</data>
      <data key="v_y">5442.0376</data>
      <data key="v_size">21</data>
      <data key="v_name">122</data>
      <data key="v_smiles">C1=CCC(C2=CC=CC2)=C1</data>
      <data key="v_generation">2</data>
      <data key="v_utility">-0.356634690177669</data>
      <data key="v_id">n122</data>
    </node>
    <node id="n123">
      <data key="v_label">n123</data>
      <data key="v_r">231</data>
      <data key="v_g">121</data>
      <data key="v_b">96</data>
      <data key="v_x">2205.1306</data>
      <data key="v_y">-157.47745</data>
      <data key="v_size">21</data>
      <data key="v_name">123</data>
      <data key="v_smiles">C(=Cc1cc(C=Cc2ccccc2)cc(-c2ccccc2)c1)c1ccccc1</data>
      <data key="v_generation">2</data>
      <data key="v_utility">-0.425089320690617</data>
      <data key="v_id">n123</data>
    </node>
    <node id="n124">
      <data key="v_label">n124</data>
      <data key="v_r">231</data>
      <data key="v_g">121</data>
      <data key="v_b">96</data>
      <data key="v_x">7253.6196</data>
      <data key="v_y">5449.3335</data>
      <data key="v_size">21</data>
      <data key="v_name">124</data>
      <data key="v_smiles">C(=Cc1ccccc1-c1ccccc1C=Cc1ccccc1)c1ccccc1</data>
      <data key="v_generation">2</data>
      <data key="v_utility">-0.56837763550122</data>
      <data key="v_id">n124</data>
    </node>
    <node id="n125">
      <data key="v_label">n125</data>
      <data key="v_r">231</data>
      <data key="v_g">121</data>
      <data key="v_b">96</data>
      <data key="v_x">6673.2925</data>
      <data key="v_y">4031.7456</data>
      <data key="v_size">21</data>
      <data key="v_name">125</data>
      <data key="v_smiles">C(=Cc1cccc(-c2cccc(C=Cc3ccccc3)c2)c1)c1ccccc1</data>
      <data key="v_generation">2</data>
      <data key="v_utility">-0.453586557435395</data>
      <data key="v_id">n125</data>
    </node>
    <node id="n126">
      <data key="v_label">n126</data>
      <data key="v_r">231</data>
      <data key="v_g">121</data>
      <data key="v_b">96</data>
      <data key="v_x">2506.9675</data>
      <data key="v_y">-2195.566</data>
      <data key="v_size">21</data>
      <data key="v_name">126</data>
      <data key="v_smiles">C(=Cc1cccc(C=Cc2ccccc2)c1-c1ccccc1)c1ccccc1</data>
      <data key="v_generation">2</data>
      <data key="v_utility">-0.451667193256957</data>
      <data key="v_id">n126</data>
    </node>
    <node id="n127">
      <data key="v_label">n127</data>
      <data key="v_r">231</data>
      <data key="v_g">121</data>
      <data key="v_b">96</data>
      <data key="v_x">4190.6143</data>
      <data key="v_y">4719.1284</data>
      <data key="v_size">21</data>
      <data key="v_name">127</data>
      <data key="v_smiles">C(=Cc1ccc(-c2ccc(C=Cc3ccccc3)cc2)cc1)c1ccccc1</data>
      <data key="v_generation">2</data>
      <data key="v_utility">-0.368146412460077</data>
      <data key="v_id">n127</data>
    </node>
    <node id="n128">
      <data key="v_label">n128</data>
      <data key="v_r">231</data>
      <data key="v_g">121</data>
      <data key="v_b">96</data>
      <data key="v_x">7604.0903</data>
      <data key="v_y">4828.3027</data>
      <data key="v_size">21</data>
      <data key="v_name">128</data>
      <data key="v_smiles">C(#Cc1ccccc1-c1ccccc1C#Cc1ccccc1)c1ccccc1</data>
      <data key="v_generation">2</data>
      <data key="v_utility">-0.501393017385473</data>
      <data key="v_id">n128</data>
    </node>
    <node id="n129">
      <data key="v_label">n129</data>
      <data key="v_r">231</data>
      <data key="v_g">121</data>
      <data key="v_b">96</data>
      <data key="v_x">5785.636</data>
      <data key="v_y">5745.9688</data>
      <data key="v_size">21</data>
      <data key="v_name">129</data>
      <data key="v_smiles">C(#Cc1cccc(-c2cccc(C#Cc3ccccc3)c2)c1)c1ccccc1</data>
      <data key="v_generation">2</data>
      <data key="v_utility">-0.525505812066452</data>
      <data key="v_id">n129</data>
    </node>
    <node id="n130">
      <data key="v_label">n130</data>
      <data key="v_r">231</data>
      <data key="v_g">121</data>
      <data key="v_b">96</data>
      <data key="v_x">-1567.016</data>
      <data key="v_y">-2465.9373</data>
      <data key="v_size">21</data>
      <data key="v_name">130</data>
      <data key="v_smiles">C(#Cc1cccc(C#Cc2ccccc2)c1-c1ccccc1)c1ccccc1</data>
      <data key="v_generation">2</data>
      <data key="v_utility">-0.519187367134944</data>
      <data key="v_id">n130</data>
    </node>
    <node id="n131">
      <data key="v_label">n131</data>
      <data key="v_r">231</data>
      <data key="v_g">121</data>
      <data key="v_b">96</data>
      <data key="v_x">4138.065</data>
      <data key="v_y">4817.1255</data>
      <data key="v_size">21</data>
      <data key="v_name">131</data>
      <data key="v_smiles">C(#Cc1ccc(-c2ccc(C#Cc3ccccc3)cc2)cc1)c1ccccc1</data>
      <data key="v_generation">2</data>
      <data key="v_utility">-0.429713319193465</data>
      <data key="v_id">n131</data>
    </node>
    <node id="n132">
      <data key="v_label">n132</data>
      <data key="v_r">231</data>
      <data key="v_g">121</data>
      <data key="v_b">96</data>
      <data key="v_x">-841.8604</data>
      <data key="v_y">-1182.3966</data>
      <data key="v_size">21</data>
      <data key="v_name">132</data>
      <data key="v_smiles">C(#Cc1cc(C#Cc2ccccc2)cc(-c2ccccc2)c1)c1ccccc1</data>
      <data key="v_generation">2</data>
      <data key="v_utility">-0.508549053383484</data>
      <data key="v_id">n132</data>
    </node>
    <node id="n133">
      <data key="v_label">n133</data>
      <data key="v_r">231</data>
      <data key="v_g">121</data>
      <data key="v_b">96</data>
      <data key="v_x">6548.56</data>
      <data key="v_y">5324.0835</data>
      <data key="v_size">21</data>
      <data key="v_name">133</data>
      <data key="v_smiles">c1cncc(-c2cccnc2)c1</data>
      <data key="v_generation">2</data>
      <data key="v_utility">-0.806256395674187</data>
      <data key="v_id">n133</data>
    </node>
    <node id="n134">
      <data key="v_label">n134</data>
      <data key="v_r">231</data>
      <data key="v_g">121</data>
      <data key="v_b">96</data>
      <data key="v_x">-465.93567</data>
      <data key="v_y">889.0136</data>
      <data key="v_size">21</data>
      <data key="v_name">134</data>
      <data key="v_smiles">C1=COCO1</data>
      <data key="v_generation">2</data>
      <data key="v_utility">-0.966025113588201</data>
      <data key="v_id">n134</data>
    </node>
    <node id="n135">
      <data key="v_label">n135</data>
      <data key="v_r">231</data>
      <data key="v_g">121</data>
      <data key="v_b">96</data>
      <data key="v_x">-580.669</data>
      <data key="v_y">605.62164</data>
      <data key="v_size">21</data>
      <data key="v_name">135</data>
      <data key="v_smiles">c1ccsc1</data>
      <data key="v_generation">2</data>
      <data key="v_utility">-0.695197873630867</data>
      <data key="v_id">n135</data>
    </node>
    <node id="n136">
      <data key="v_label">n136</data>
      <data key="v_r">231</data>
      <data key="v_g">121</data>
      <data key="v_b">96</data>
      <data key="v_x">5827.0137</data>
      <data key="v_y">5673.7485</data>
      <data key="v_size">21</data>
      <data key="v_name">136</data>
      <data key="v_smiles">c1ccc2cc(-c3ccc4ccccc4c3)ccc2c1</data>
      <data key="v_generation">2</data>
      <data key="v_utility">-0.483811336681959</data>
      <data key="v_id">n136</data>
    </node>
    <node id="n137">
      <data key="v_label">n137</data>
      <data key="v_r">231</data>
      <data key="v_g">121</data>
      <data key="v_b">96</data>
      <data key="v_x">-819.5778</data>
      <data key="v_y">793.6304</data>
      <data key="v_size">21</data>
      <data key="v_name">137</data>
      <data key="v_smiles">c1cc[nH]c1</data>
      <data key="v_generation">2</data>
      <data key="v_utility">-0.478791199285829</data>
      <data key="v_id">n137</data>
    </node>
    <node id="n138">
      <data key="v_label">n138</data>
      <data key="v_r">231</data>
      <data key="v_g">121</data>
      <data key="v_b">96</data>
      <data key="v_x">942.6273</data>
      <data key="v_y">9608.072</data>
      <data key="v_size">21</data>
      <data key="v_name">138</data>
      <data key="v_smiles">C(#Cc1cccc2ccccc12)c1cccc2ccccc12</data>
      <data key="v_generation">2</data>
      <data key="v_utility">-0.37956984499849</data>
      <data key="v_id">n138</data>
    </node>
    <node id="n139">
      <data key="v_label">n139</data>
      <data key="v_r">231</data>
      <data key="v_g">121</data>
      <data key="v_b">96</data>
      <data key="v_x">3006.638</data>
      <data key="v_y">11692.258</data>
      <data key="v_size">21</data>
      <data key="v_name">139</data>
      <data key="v_smiles">C(#CC1=CCC=C1)C1=CCC=C1</data>
      <data key="v_generation">2</data>
      <data key="v_utility">-0.578700289888748</data>
      <data key="v_id">n139</data>
    </node>
    <node id="n140">
      <data key="v_label">n140</data>
      <data key="v_r">231</data>
      <data key="v_g">121</data>
      <data key="v_b">96</data>
      <data key="v_x">2523.777</data>
      <data key="v_y">9841.649</data>
      <data key="v_size">21</data>
      <data key="v_name">140</data>
      <data key="v_smiles">C(#CC1=CC=CC1)C1=CC=CC1</data>
      <data key="v_generation">2</data>
      <data key="v_utility">-0.318077257227567</data>
      <data key="v_id">n140</data>
    </node>
    <node id="n141">
      <data key="v_label">n141</data>
      <data key="v_r">231</data>
      <data key="v_g">121</data>
      <data key="v_b">96</data>
      <data key="v_x">-2209.4136</data>
      <data key="v_y">3251.8286</data>
      <data key="v_size">21</data>
      <data key="v_name">141</data>
      <data key="v_smiles">C(#Cc1ccc(C#Cc2ccccc2)cc1)c1ccccc1</data>
      <data key="v_generation">2</data>
      <data key="v_utility">-0.604695059401592</data>
      <data key="v_id">n141</data>
    </node>
    <node id="n142">
      <data key="v_label">n142</data>
      <data key="v_r">231</data>
      <data key="v_g">121</data>
      <data key="v_b">96</data>
      <data key="v_x">-1572.5244</data>
      <data key="v_y">-1458.7584</data>
      <data key="v_size">21</data>
      <data key="v_name">142</data>
      <data key="v_smiles">C(#Cc1cccc(C#Cc2ccccc2)c1)c1ccccc1</data>
      <data key="v_generation">2</data>
      <data key="v_utility">-0.582830825773142</data>
      <data key="v_id">n142</data>
    </node>
    <node id="n143">
      <data key="v_label">n143</data>
      <data key="v_r">231</data>
      <data key="v_g">121</data>
      <data key="v_b">96</data>
      <data key="v_x">-2329.228</data>
      <data key="v_y">2837.4626</data>
      <data key="v_size">21</data>
      <data key="v_name">143</data>
      <data key="v_smiles">C(#Cc1ccccc1C#Cc1ccccc1)c1ccccc1</data>
      <data key="v_generation">2</data>
      <data key="v_utility">-0.482318235386954</data>
      <data key="v_id">n143</data>
    </node>
    <node id="n144">
      <data key="v_label">n144</data>
      <data key="v_r">231</data>
      <data key="v_g">121</data>
      <data key="v_b">96</data>
      <data key="v_x">1991.6047</data>
      <data key="v_y">8970.005</data>
      <data key="v_size">21</data>
      <data key="v_name">144</data>
      <data key="v_smiles">C(#Cc1ccccn1)c1ccccn1</data>
      <data key="v_generation">2</data>
      <data key="v_utility">-0.717236849092784</data>
      <data key="v_id">n144</data>
    </node>
    <node id="n145">
      <data key="v_label">n145</data>
      <data key="v_r">231</data>
      <data key="v_g">121</data>
      <data key="v_b">96</data>
      <data key="v_x">1134.3938</data>
      <data key="v_y">7508.822</data>
      <data key="v_size">21</data>
      <data key="v_name">145</data>
      <data key="v_smiles">C(#Cc1ccncc1)c1ccncc1</data>
      <data key="v_generation">2</data>
      <data key="v_utility">-0.849705956881093</data>
      <data key="v_id">n145</data>
    </node>
    <node id="n146">
      <data key="v_label">n146</data>
      <data key="v_r">231</data>
      <data key="v_g">121</data>
      <data key="v_b">96</data>
      <data key="v_x">1977.0725</data>
      <data key="v_y">9394.01</data>
      <data key="v_size">21</data>
      <data key="v_name">146</data>
      <data key="v_smiles">C(#Cc1cccnc1)c1cccnc1</data>
      <data key="v_generation">2</data>
      <data key="v_utility">-0.742178925657572</data>
      <data key="v_id">n146</data>
    </node>
    <node id="n147">
      <data key="v_label">n147</data>
      <data key="v_r">231</data>
      <data key="v_g">121</data>
      <data key="v_b">96</data>
      <data key="v_x">1961.6077</data>
      <data key="v_y">10060.616</data>
      <data key="v_size">21</data>
      <data key="v_name">147</data>
      <data key="v_smiles">O=c1ccc(C#Cc2ccc(=O)oc2)co1</data>
      <data key="v_generation">2</data>
      <data key="v_utility">-1.09392752455175</data>
      <data key="v_id">n147</data>
    </node>
    <node id="n148">
      <data key="v_label">n148</data>
      <data key="v_r">231</data>
      <data key="v_g">121</data>
      <data key="v_b">96</data>
      <data key="v_x">2014.3826</data>
      <data key="v_y">9974.66</data>
      <data key="v_size">21</data>
      <data key="v_name">148</data>
      <data key="v_smiles">O=c1cc(C#Cc2ccoc(=O)c2)cco1</data>
      <data key="v_generation">2</data>
      <data key="v_utility">-1.23860180867585</data>
      <data key="v_id">n148</data>
    </node>
    <node id="n149">
      <data key="v_label">n149</data>
      <data key="v_r">231</data>
      <data key="v_g">121</data>
      <data key="v_b">96</data>
      <data key="v_x">1971.8901</data>
      <data key="v_y">9046.6455</data>
      <data key="v_size">21</data>
      <data key="v_name">149</data>
      <data key="v_smiles">O=c1occcc1C#Cc1cccoc1=O</data>
      <data key="v_generation">2</data>
      <data key="v_utility">-0.816196271839816</data>
      <data key="v_id">n149</data>
    </node>
    <node id="n150">
      <data key="v_label">n150</data>
      <data key="v_r">231</data>
      <data key="v_g">121</data>
      <data key="v_b">96</data>
      <data key="v_x">2015.7142</data>
      <data key="v_y">9072.849</data>
      <data key="v_size">21</data>
      <data key="v_name">150</data>
      <data key="v_smiles">O=c1cccc(C#Cc2cccc(=O)o2)o1</data>
      <data key="v_generation">2</data>
      <data key="v_utility">-1.06811515889729</data>
      <data key="v_id">n150</data>
    </node>
    <node id="n151">
      <data key="v_label">n151</data>
      <data key="v_r">231</data>
      <data key="v_g">121</data>
      <data key="v_b">96</data>
      <data key="v_x">2114.4263</data>
      <data key="v_y">8932.192</data>
      <data key="v_size">21</data>
      <data key="v_name">151</data>
      <data key="v_smiles">O=c1ccocc1C#Cc1coccc1=O</data>
      <data key="v_generation">2</data>
      <data key="v_utility">-0.873553250109918</data>
      <data key="v_id">n151</data>
    </node>
    <node id="n152">
      <data key="v_label">n152</data>
      <data key="v_r">231</data>
      <data key="v_g">121</data>
      <data key="v_b">96</data>
      <data key="v_x">3086.3257</data>
      <data key="v_y">2421.1707</data>
      <data key="v_size">21</data>
      <data key="v_name">152</data>
      <data key="v_smiles">c1ccc(-c2cccc(Nc3cccc(-c4ccccc4)c3)c2)cc1</data>
      <data key="v_generation">2</data>
      <data key="v_utility">-0.151668282136837</data>
      <data key="v_id">n152</data>
    </node>
    <node id="n153">
      <data key="v_label">n153</data>
      <data key="v_r">231</data>
      <data key="v_g">121</data>
      <data key="v_b">96</data>
      <data key="v_x">-38.512592</data>
      <data key="v_y">250.92162</data>
      <data key="v_size">21</data>
      <data key="v_name">153</data>
      <data key="v_smiles">c1ccc(Nc2cc(-c3ccccc3)cc(-c3ccccc3)c2)cc1</data>
      <data key="v_generation">2</data>
      <data key="v_utility">-0.148597188012381</data>
      <data key="v_id">n153</data>
    </node>
    <node id="n154">
      <data key="v_label">n154</data>
      <data key="v_r">231</data>
      <data key="v_g">121</data>
      <data key="v_b">96</data>
      <data key="v_x">-503.66605</data>
      <data key="v_y">846.0181</data>
      <data key="v_size">21</data>
      <data key="v_name">154</data>
      <data key="v_smiles">C1=CSCS1</data>
      <data key="v_generation">2</data>
      <data key="v_utility">-0.388899693946451</data>
      <data key="v_id">n154</data>
    </node>
    <node id="n155">
      <data key="v_label">n155</data>
      <data key="v_r">231</data>
      <data key="v_g">121</data>
      <data key="v_b">96</data>
      <data key="v_x">2559.5515</data>
      <data key="v_y">2141.8225</data>
      <data key="v_size">21</data>
      <data key="v_name">155</data>
      <data key="v_smiles">c1ccc(-c2ccc(Nc3ccc(-c4ccccc4)cc3)cc2)cc1</data>
      <data key="v_generation">2</data>
      <data key="v_utility">-0.175989015714551</data>
      <data key="v_id">n155</data>
    </node>
    <node id="n156">
      <data key="v_label">n156</data>
      <data key="v_r">231</data>
      <data key="v_g">121</data>
      <data key="v_b">96</data>
      <data key="v_x">2126.9502</data>
      <data key="v_y">8690.246</data>
      <data key="v_size">21</data>
      <data key="v_name">156</data>
      <data key="v_smiles">C(#Cc1ccc2ccccc2c1)c1ccc2ccccc2c1</data>
      <data key="v_generation">2</data>
      <data key="v_utility">-0.417429801145937</data>
      <data key="v_id">n156</data>
    </node>
    <node id="n157">
      <data key="v_label">n157</data>
      <data key="v_r">231</data>
      <data key="v_g">121</data>
      <data key="v_b">96</data>
      <data key="v_x">276.66418</data>
      <data key="v_y">79.20405</data>
      <data key="v_size">21</data>
      <data key="v_name">157</data>
      <data key="v_smiles">C(#Cc1cc(-c2ccccc2)cc(-c2ccccc2)c1)c1ccccc1</data>
      <data key="v_generation">2</data>
      <data key="v_utility">-0.526068611449723</data>
      <data key="v_id">n157</data>
    </node>
    <node id="n158">
      <data key="v_label">n158</data>
      <data key="v_r">231</data>
      <data key="v_g">121</data>
      <data key="v_b">96</data>
      <data key="v_x">2092.9856</data>
      <data key="v_y">8884.212</data>
      <data key="v_size">21</data>
      <data key="v_name">158</data>
      <data key="v_smiles">O=c1ccoc(C#Cc2cc(=O)cco2)c1</data>
      <data key="v_generation">2</data>
      <data key="v_utility">-1.07147802848233</data>
      <data key="v_id">n158</data>
    </node>
    <node id="n159">
      <data key="v_label">n159</data>
      <data key="v_r">231</data>
      <data key="v_g">121</data>
      <data key="v_b">96</data>
      <data key="v_x">1872.0983</data>
      <data key="v_y">8439.122</data>
      <data key="v_size">21</data>
      <data key="v_name">159</data>
      <data key="v_smiles">C(#Cc1cccc(-c2ccccc2)c1)c1cccc(-c2ccccc2)c1</data>
      <data key="v_generation">2</data>
      <data key="v_utility">-0.5272794032568</data>
      <data key="v_id">n159</data>
    </node>
    <node id="n160">
      <data key="v_label">n160</data>
      <data key="v_r">231</data>
      <data key="v_g">121</data>
      <data key="v_b">96</data>
      <data key="v_x">3144.5625</data>
      <data key="v_y">11701.654</data>
      <data key="v_size">21</data>
      <data key="v_name">160</data>
      <data key="v_smiles">C(#Cc1ccccc1-c1ccccc1)c1ccccc1-c1ccccc1</data>
      <data key="v_generation">2</data>
      <data key="v_utility">-0.520238056545213</data>
      <data key="v_id">n160</data>
    </node>
    <node id="n161">
      <data key="v_label">n161</data>
      <data key="v_r">231</data>
      <data key="v_g">121</data>
      <data key="v_b">96</data>
      <data key="v_x">-1770.5646</data>
      <data key="v_y">2649.111</data>
      <data key="v_size">21</data>
      <data key="v_name">161</data>
      <data key="v_smiles">C1=C(Nc2ccccc2)C(Nc2ccccc2)=CC1</data>
      <data key="v_generation">2</data>
      <data key="v_utility">-0.188141392929223</data>
      <data key="v_id">n161</data>
    </node>
    <node id="n162">
      <data key="v_label">n162</data>
      <data key="v_r">231</data>
      <data key="v_g">121</data>
      <data key="v_b">96</data>
      <data key="v_x">-1499.2001</data>
      <data key="v_y">2423.3335</data>
      <data key="v_size">21</data>
      <data key="v_name">162</data>
      <data key="v_smiles">C1=C(Nc2ccccc2)CC(Nc2ccccc2)=C1</data>
      <data key="v_generation">2</data>
      <data key="v_utility">-0.684160476506782</data>
      <data key="v_id">n162</data>
    </node>
    <node id="n163">
      <data key="v_label">n163</data>
      <data key="v_r">231</data>
      <data key="v_g">121</data>
      <data key="v_b">96</data>
      <data key="v_x">-1541.1881</data>
      <data key="v_y">-589.8616</data>
      <data key="v_size">21</data>
      <data key="v_name">163</data>
      <data key="v_smiles">O=c1cc(-c2ccccc2)oc(-c2ccccc2)c1</data>
      <data key="v_generation">2</data>
      <data key="v_utility">-0.730490224840181</data>
      <data key="v_id">n163</data>
    </node>
    <node id="n164">
      <data key="v_label">n164</data>
      <data key="v_r">231</data>
      <data key="v_g">121</data>
      <data key="v_b">96</data>
      <data key="v_x">-451.57983</data>
      <data key="v_y">1133.5522</data>
      <data key="v_size">21</data>
      <data key="v_name">164</data>
      <data key="v_smiles">C1=NCN=C1</data>
      <data key="v_generation">2</data>
      <data key="v_utility">-1.51048016356517</data>
      <data key="v_id">n164</data>
    </node>
    <node id="n165">
      <data key="v_label">n165</data>
      <data key="v_r">231</data>
      <data key="v_g">121</data>
      <data key="v_b">96</data>
      <data key="v_x">-4200.82</data>
      <data key="v_y">-688.05475</data>
      <data key="v_size">21</data>
      <data key="v_name">165</data>
      <data key="v_smiles">O=c1c2ccccc2oc2ccccc12</data>
      <data key="v_generation">2</data>
      <data key="v_utility">-0.891175379894584</data>
      <data key="v_id">n165</data>
    </node>
    <node id="n166">
      <data key="v_label">n166</data>
      <data key="v_r">231</data>
      <data key="v_g">121</data>
      <data key="v_b">96</data>
      <data key="v_x">2498.207</data>
      <data key="v_y">-907.4589</data>
      <data key="v_size">21</data>
      <data key="v_name">166</data>
      <data key="v_smiles">O=c1cc(C=Cc2ccccc2)oc(C=Cc2ccccc2)c1</data>
      <data key="v_generation">2</data>
      <data key="v_utility">-0.680023985458037</data>
      <data key="v_id">n166</data>
    </node>
    <node id="n167">
      <data key="v_label">n167</data>
      <data key="v_r">231</data>
      <data key="v_g">121</data>
      <data key="v_b">96</data>
      <data key="v_x">2585.355</data>
      <data key="v_y">-917.20685</data>
      <data key="v_size">21</data>
      <data key="v_name">167</data>
      <data key="v_smiles">O=c1c(C=Cc2ccccc2)cocc1C=Cc1ccccc1</data>
      <data key="v_generation">2</data>
      <data key="v_utility">-0.482487866639554</data>
      <data key="v_id">n167</data>
    </node>
    <node id="n168">
      <data key="v_label">n168</data>
      <data key="v_r">231</data>
      <data key="v_g">121</data>
      <data key="v_b">96</data>
      <data key="v_x">-2155.1616</data>
      <data key="v_y">-1715.9984</data>
      <data key="v_size">21</data>
      <data key="v_name">168</data>
      <data key="v_smiles">O=c1c(C#Cc2ccccc2)cocc1C#Cc1ccccc1</data>
      <data key="v_generation">2</data>
      <data key="v_utility">-0.564144129496407</data>
      <data key="v_id">n168</data>
    </node>
    <node id="n169">
      <data key="v_label">n169</data>
      <data key="v_r">231</data>
      <data key="v_g">121</data>
      <data key="v_b">96</data>
      <data key="v_x">-1553.0441</data>
      <data key="v_y">-497.3593</data>
      <data key="v_size">21</data>
      <data key="v_name">169</data>
      <data key="v_smiles">O=c1c(-c2ccccc2)cocc1-c1ccccc1</data>
      <data key="v_generation">2</data>
      <data key="v_utility">-0.7484042415949</data>
      <data key="v_id">n169</data>
    </node>
    <node id="n170">
      <data key="v_label">n170</data>
      <data key="v_r">231</data>
      <data key="v_g">121</data>
      <data key="v_b">96</data>
      <data key="v_x">133.23364</data>
      <data key="v_y">219.15765</data>
      <data key="v_size">21</data>
      <data key="v_name">170</data>
      <data key="v_smiles">O=c1cnonc1</data>
      <data key="v_generation">2</data>
      <data key="v_utility">-1.26625015375007</data>
      <data key="v_id">n170</data>
    </node>
    <node id="n171">
      <data key="v_label">n171</data>
      <data key="v_r">231</data>
      <data key="v_g">121</data>
      <data key="v_b">96</data>
      <data key="v_x">1717.5739</data>
      <data key="v_y">6728.3833</data>
      <data key="v_size">21</data>
      <data key="v_name">171</data>
      <data key="v_smiles">C(#Cc1ccc(-c2ccccc2)cc1)c1ccc(-c2ccccc2)cc1</data>
      <data key="v_generation">2</data>
      <data key="v_utility">-0.468567200121883</data>
      <data key="v_id">n171</data>
    </node>
    <node id="n172">
      <data key="v_label">n172</data>
      <data key="v_r">231</data>
      <data key="v_g">121</data>
      <data key="v_b">96</data>
      <data key="v_x">-2181.2563</data>
      <data key="v_y">-1757.7903</data>
      <data key="v_size">21</data>
      <data key="v_name">172</data>
      <data key="v_smiles">O=c1cc(C#Cc2ccccc2)oc(C#Cc2ccccc2)c1</data>
      <data key="v_generation">2</data>
      <data key="v_utility">-0.732849966897102</data>
      <data key="v_id">n172</data>
    </node>
    <node id="n173">
      <data key="v_label">n173</data>
      <data key="v_r">231</data>
      <data key="v_g">121</data>
      <data key="v_b">96</data>
      <data key="v_x">-2242.473</data>
      <data key="v_y">1295.3398</data>
      <data key="v_size">21</data>
      <data key="v_name">173</data>
      <data key="v_smiles">C(#Cc1c(-c2ccccc2)cccc1-c1ccccc1)c1ccccc1</data>
      <data key="v_generation">2</data>
      <data key="v_utility">-0.502053523747724</data>
      <data key="v_id">n173</data>
    </node>
    <node id="n174">
      <data key="v_label">n174</data>
      <data key="v_r">231</data>
      <data key="v_g">121</data>
      <data key="v_b">96</data>
      <data key="v_x">-255.20378</data>
      <data key="v_y">816.6646</data>
      <data key="v_size">21</data>
      <data key="v_name">174</data>
      <data key="v_smiles">O=c1cc[nH]cc1</data>
      <data key="v_generation">2</data>
      <data key="v_utility">-0.574462195254673</data>
      <data key="v_id">n174</data>
    </node>
    <node id="n175">
      <data key="v_label">n175</data>
      <data key="v_r">231</data>
      <data key="v_g">121</data>
      <data key="v_b">96</data>
      <data key="v_x">-303.04822</data>
      <data key="v_y">-628.0705</data>
      <data key="v_size">21</data>
      <data key="v_name">175</data>
      <data key="v_smiles">C1=NN=CC1</data>
      <data key="v_generation">2</data>
      <data key="v_utility">-1.34353019762067</data>
      <data key="v_id">n175</data>
    </node>
    <node id="n176">
      <data key="v_label">n176</data>
      <data key="v_r">231</data>
      <data key="v_g">121</data>
      <data key="v_b">96</data>
      <data key="v_x">287.37512</data>
      <data key="v_y">1462.6945</data>
      <data key="v_size">21</data>
      <data key="v_name">176</data>
      <data key="v_smiles">O=c1c(Nc2ccccc2)cocc1Nc1ccccc1</data>
      <data key="v_generation">2</data>
      <data key="v_utility">-0.242357955522452</data>
      <data key="v_id">n176</data>
    </node>
    <node id="n177">
      <data key="v_label">n177</data>
      <data key="v_r">231</data>
      <data key="v_g">121</data>
      <data key="v_b">96</data>
      <data key="v_x">405.5091</data>
      <data key="v_y">1511.9462</data>
      <data key="v_size">21</data>
      <data key="v_name">177</data>
      <data key="v_smiles">O=c1cc(Nc2ccccc2)oc(Nc2ccccc2)c1</data>
      <data key="v_generation">2</data>
      <data key="v_utility">-0.421898759904664</data>
      <data key="v_id">n177</data>
    </node>
    <node id="n178">
      <data key="v_label">n178</data>
      <data key="v_r">231</data>
      <data key="v_g">121</data>
      <data key="v_b">96</data>
      <data key="v_x">-30.322502</data>
      <data key="v_y">207.08287</data>
      <data key="v_size">21</data>
      <data key="v_name">178</data>
      <data key="v_smiles">O=c1ncocn1</data>
      <data key="v_generation">2</data>
      <data key="v_utility">-1.34591777298557</data>
      <data key="v_id">n178</data>
    </node>
    <node id="n179">
      <data key="v_label">n179</data>
      <data key="v_r">240</data>
      <data key="v_g">169</data>
      <data key="v_b">130</data>
      <data key="v_x">4774.751</data>
      <data key="v_y">5153.857</data>
      <data key="v_size">21</data>
      <data key="v_name">179</data>
      <data key="v_smiles">C(#Cc1ccc(-c2ccc(C#Cc3ccccc3)cn2)nc1)c1ccccc1</data>
      <data key="v_generation">3</data>
      <data key="v_utility">-0.473034735256234</data>
      <data key="v_id">n179</data>
    </node>
    <node id="n180">
      <data key="v_label">n180</data>
      <data key="v_r">240</data>
      <data key="v_g">169</data>
      <data key="v_b">130</data>
      <data key="v_x">8418.852</data>
      <data key="v_y">6187.126</data>
      <data key="v_size">21</data>
      <data key="v_name">180</data>
      <data key="v_smiles">C1=CC(C2=NCC=C2)=NC1</data>
      <data key="v_generation">3</data>
      <data key="v_utility">-0.774177815035693</data>
      <data key="v_id">n180</data>
    </node>
    <node id="n181">
      <data key="v_label">n181</data>
      <data key="v_r">240</data>
      <data key="v_g">169</data>
      <data key="v_b">130</data>
      <data key="v_x">6885.7197</data>
      <data key="v_y">4728.3354</data>
      <data key="v_size">21</data>
      <data key="v_name">181</data>
      <data key="v_smiles">C1=C(Nc2ccccc2)C(C2=CCC=C2Nc2ccccc2)=CC1</data>
      <data key="v_generation">3</data>
      <data key="v_utility">-0.235113196463942</data>
      <data key="v_id">n181</data>
    </node>
    <node id="n182">
      <data key="v_label">n182</data>
      <data key="v_r">240</data>
      <data key="v_g">169</data>
      <data key="v_b">130</data>
      <data key="v_x">6852.7363</data>
      <data key="v_y">4774.8945</data>
      <data key="v_size">21</data>
      <data key="v_name">182</data>
      <data key="v_smiles">C1=CC(C2=C(Nc3ccccc3)CC=C2)=C(Nc2ccccc2)C1</data>
      <data key="v_generation">3</data>
      <data key="v_utility">-0.611530918078513</data>
      <data key="v_id">n182</data>
    </node>
    <node id="n183">
      <data key="v_label">n183</data>
      <data key="v_r">240</data>
      <data key="v_g">169</data>
      <data key="v_b">130</data>
      <data key="v_x">6200.7925</data>
      <data key="v_y">4392.7373</data>
      <data key="v_size">21</data>
      <data key="v_name">183</data>
      <data key="v_smiles">C1=C(Nc2ccccc2)CC=C1C1=CCC(Nc2ccccc2)=C1</data>
      <data key="v_generation">3</data>
      <data key="v_utility">-0.283706121106937</data>
      <data key="v_id">n183</data>
    </node>
    <node id="n184">
      <data key="v_label">n184</data>
      <data key="v_r">240</data>
      <data key="v_g">169</data>
      <data key="v_b">130</data>
      <data key="v_x">-817.37305</data>
      <data key="v_y">1226.2108</data>
      <data key="v_size">21</data>
      <data key="v_name">184</data>
      <data key="v_smiles">c1cnsn1</data>
      <data key="v_generation">3</data>
      <data key="v_utility">-1.37411471617316</data>
      <data key="v_id">n184</data>
    </node>
    <node id="n185">
      <data key="v_label">n185</data>
      <data key="v_r">240</data>
      <data key="v_g">169</data>
      <data key="v_b">130</data>
      <data key="v_x">4965.8623</data>
      <data key="v_y">5408.332</data>
      <data key="v_size">21</data>
      <data key="v_name">185</data>
      <data key="v_smiles">C(#Cc1ccc(-c2ccc(C#CC3=CC=CC3)cc2)cc1)C1=CC=CC1</data>
      <data key="v_generation">3</data>
      <data key="v_utility">-0.265431661737693</data>
      <data key="v_id">n185</data>
    </node>
    <node id="n186">
      <data key="v_label">n186</data>
      <data key="v_r">240</data>
      <data key="v_g">169</data>
      <data key="v_b">130</data>
      <data key="v_x">4489.4043</data>
      <data key="v_y">5321.2144</data>
      <data key="v_size">21</data>
      <data key="v_name">186</data>
      <data key="v_smiles">C(#Cc1ccccc1)C1=CC=C(C2=CC=C(C#Cc3ccccc3)C2)C1</data>
      <data key="v_generation">3</data>
      <data key="v_utility">-0.260193484594023</data>
      <data key="v_id">n186</data>
    </node>
    <node id="n187">
      <data key="v_label">n187</data>
      <data key="v_r">240</data>
      <data key="v_g">169</data>
      <data key="v_b">130</data>
      <data key="v_x">3184.0493</data>
      <data key="v_y">4105.954</data>
      <data key="v_size">21</data>
      <data key="v_name">187</data>
      <data key="v_smiles">C(#Cc1ccccn1)c1ccc(-c2ccc(C#Cc3ccccn3)cc2)cc1</data>
      <data key="v_generation">3</data>
      <data key="v_utility">-0.491901666002869</data>
      <data key="v_id">n187</data>
    </node>
    <node id="n188">
      <data key="v_label">n188</data>
      <data key="v_r">240</data>
      <data key="v_g">169</data>
      <data key="v_b">130</data>
      <data key="v_x">4839.7676</data>
      <data key="v_y">5080.137</data>
      <data key="v_size">21</data>
      <data key="v_name">188</data>
      <data key="v_smiles">C(#Cc1ccc(-c2ccc(C#Cc3ccccc3)nc2)cn1)c1ccccc1</data>
      <data key="v_generation">3</data>
      <data key="v_utility">-0.523992396502596</data>
      <data key="v_id">n188</data>
    </node>
    <node id="n189">
      <data key="v_label">n189</data>
      <data key="v_r">240</data>
      <data key="v_g">169</data>
      <data key="v_b">130</data>
      <data key="v_x">8409.831</data>
      <data key="v_y">6256.3076</data>
      <data key="v_size">21</data>
      <data key="v_name">189</data>
      <data key="v_smiles">C1=NC(C2=CCC=N2)=CC1</data>
      <data key="v_generation">3</data>
      <data key="v_utility">-0.501599148218644</data>
      <data key="v_id">n189</data>
    </node>
    <node id="n190">
      <data key="v_label">n190</data>
      <data key="v_r">240</data>
      <data key="v_g">169</data>
      <data key="v_b">130</data>
      <data key="v_x">-38.15436</data>
      <data key="v_y">-553.8392</data>
      <data key="v_size">21</data>
      <data key="v_name">190</data>
      <data key="v_smiles">c1nncs1</data>
      <data key="v_generation">3</data>
      <data key="v_utility">-1.34014645439121</data>
      <data key="v_id">n190</data>
    </node>
    <node id="n191">
      <data key="v_label">n191</data>
      <data key="v_r">240</data>
      <data key="v_g">169</data>
      <data key="v_b">130</data>
      <data key="v_x">4393.434</data>
      <data key="v_y">5187.014</data>
      <data key="v_size">21</data>
      <data key="v_name">191</data>
      <data key="v_smiles">C(#Cc1ccc(-c2ccc(C#CC3=CCC=C3)cc2)cc1)C1=CCC=C1</data>
      <data key="v_generation">3</data>
      <data key="v_utility">-0.308232641814236</data>
      <data key="v_id">n191</data>
    </node>
    <node id="n192">
      <data key="v_label">n192</data>
      <data key="v_r">240</data>
      <data key="v_g">169</data>
      <data key="v_b">130</data>
      <data key="v_x">6562.699</data>
      <data key="v_y">6319.1006</data>
      <data key="v_size">21</data>
      <data key="v_name">192</data>
      <data key="v_smiles">C(#Cc1ccccc1)C1=CC(C2=CCC(C#Cc3ccccc3)=C2)=CC1</data>
      <data key="v_generation">3</data>
      <data key="v_utility">-0.223871318740724</data>
      <data key="v_id">n192</data>
    </node>
    <node id="n193">
      <data key="v_label">n193</data>
      <data key="v_r">240</data>
      <data key="v_g">169</data>
      <data key="v_b">130</data>
      <data key="v_x">8590.584</data>
      <data key="v_y">6113.0522</data>
      <data key="v_size">21</data>
      <data key="v_name">193</data>
      <data key="v_smiles">c1cc(-c2cc[nH]c2)c[nH]1</data>
      <data key="v_generation">3</data>
      <data key="v_utility">-0.543490753963748</data>
      <data key="v_id">n193</data>
    </node>
    <node id="n194">
      <data key="v_label">n194</data>
      <data key="v_r">240</data>
      <data key="v_g">169</data>
      <data key="v_b">130</data>
      <data key="v_x">9584.883</data>
      <data key="v_y">-201.09526</data>
      <data key="v_size">21</data>
      <data key="v_name">194</data>
      <data key="v_smiles">C(=Cc1ccncn1)c1ccncn1</data>
      <data key="v_generation">3</data>
      <data key="v_utility">-0.737957279290327</data>
      <data key="v_id">n194</data>
    </node>
    <node id="n195">
      <data key="v_label">n195</data>
      <data key="v_r">240</data>
      <data key="v_g">169</data>
      <data key="v_b">130</data>
      <data key="v_x">3506.2158</data>
      <data key="v_y">4196.1426</data>
      <data key="v_size">21</data>
      <data key="v_name">195</data>
      <data key="v_smiles">C(#Cc1ccc(-c2ccc(C#Cc3ccncc3)cc2)cc1)c1ccncc1</data>
      <data key="v_generation">3</data>
      <data key="v_utility">-0.585038527673785</data>
      <data key="v_id">n195</data>
    </node>
    <node id="n196">
      <data key="v_label">n196</data>
      <data key="v_r">240</data>
      <data key="v_g">169</data>
      <data key="v_b">130</data>
      <data key="v_x">5818.784</data>
      <data key="v_y">6616.5586</data>
      <data key="v_size">21</data>
      <data key="v_name">196</data>
      <data key="v_smiles">C1=C(C2=CCC(c3ccccc3)=C2)C=C(c2ccccc2)C1</data>
      <data key="v_generation">3</data>
      <data key="v_utility">-0.248987794210424</data>
      <data key="v_id">n196</data>
    </node>
    <node id="n197">
      <data key="v_label">n197</data>
      <data key="v_r">240</data>
      <data key="v_g">169</data>
      <data key="v_b">130</data>
      <data key="v_x">10321.543</data>
      <data key="v_y">7758.0405</data>
      <data key="v_size">21</data>
      <data key="v_name">197</data>
      <data key="v_smiles">C1=C(C2=CCC=C2c2ccccc2)C(c2ccccc2)=CC1</data>
      <data key="v_generation">3</data>
      <data key="v_utility">-0.365041384240546</data>
      <data key="v_id">n197</data>
    </node>
    <node id="n198">
      <data key="v_label">n198</data>
      <data key="v_r">240</data>
      <data key="v_g">169</data>
      <data key="v_b">130</data>
      <data key="v_x">10388.116</data>
      <data key="v_y">7977.2666</data>
      <data key="v_size">21</data>
      <data key="v_name">198</data>
      <data key="v_smiles">C1=CC(C2=C(c3ccccc3)CC=C2)=C(c2ccccc2)C1</data>
      <data key="v_generation">3</data>
      <data key="v_utility">-0.372167890325411</data>
      <data key="v_id">n198</data>
    </node>
    <node id="n199">
      <data key="v_label">n199</data>
      <data key="v_r">240</data>
      <data key="v_g">169</data>
      <data key="v_b">130</data>
      <data key="v_x">8139.9883</data>
      <data key="v_y">5941.4688</data>
      <data key="v_size">21</data>
      <data key="v_name">199</data>
      <data key="v_smiles">C1=CC(C2=C(C=Cc3ccccc3)CC=C2)=C(C=Cc2ccccc2)C1</data>
      <data key="v_generation">3</data>
      <data key="v_utility">-0.294614896071615</data>
      <data key="v_id">n199</data>
    </node>
    <node id="n200">
      <data key="v_label">n200</data>
      <data key="v_r">240</data>
      <data key="v_g">169</data>
      <data key="v_b">130</data>
      <data key="v_x">7520.3857</data>
      <data key="v_y">4247.744</data>
      <data key="v_size">21</data>
      <data key="v_name">200</data>
      <data key="v_smiles">C(=Cc1ccccc1)C1=CC(C2=CCC(C=Cc3ccccc3)=C2)=CC1</data>
      <data key="v_generation">3</data>
      <data key="v_utility">-0.203002631234456</data>
      <data key="v_id">n200</data>
    </node>
    <node id="n201">
      <data key="v_label">n201</data>
      <data key="v_r">240</data>
      <data key="v_g">169</data>
      <data key="v_b">130</data>
      <data key="v_x">8275.163</data>
      <data key="v_y">5806.506</data>
      <data key="v_size">21</data>
      <data key="v_name">201</data>
      <data key="v_smiles">C(=Cc1ccccc1)C1=CCC=C1C1=CCC=C1C=Cc1ccccc1</data>
      <data key="v_generation">3</data>
      <data key="v_utility">-0.324720810300106</data>
      <data key="v_id">n201</data>
    </node>
    <node id="n202">
      <data key="v_label">n202</data>
      <data key="v_r">240</data>
      <data key="v_g">169</data>
      <data key="v_b">130</data>
      <data key="v_x">8633.869</data>
      <data key="v_y">5271.6187</data>
      <data key="v_size">21</data>
      <data key="v_name">202</data>
      <data key="v_smiles">C(#Cc1ccccc1)C1=CCC=C1C1=CCC=C1C#Cc1ccccc1</data>
      <data key="v_generation">3</data>
      <data key="v_utility">-0.332924568102918</data>
      <data key="v_id">n202</data>
    </node>
    <node id="n203">
      <data key="v_label">n203</data>
      <data key="v_r">240</data>
      <data key="v_g">169</data>
      <data key="v_b">130</data>
      <data key="v_x">8573.083</data>
      <data key="v_y">5027.8755</data>
      <data key="v_size">21</data>
      <data key="v_name">203</data>
      <data key="v_smiles">C(#Cc1ccccc1)C1=C(C2=C(C#Cc3ccccc3)CC=C2)C=CC1</data>
      <data key="v_generation">3</data>
      <data key="v_utility">-0.209729877440797</data>
      <data key="v_id">n203</data>
    </node>
    <node id="n204">
      <data key="v_label">n204</data>
      <data key="v_r">240</data>
      <data key="v_g">169</data>
      <data key="v_b">130</data>
      <data key="v_x">9094.721</data>
      <data key="v_y">6557.1914</data>
      <data key="v_size">21</data>
      <data key="v_name">204</data>
      <data key="v_smiles">C1=CC(=C2C=CC(C3=CC(=C4C=CC=C4)C=C3)=C2)C=C1</data>
      <data key="v_generation">3</data>
      <data key="v_utility">-0.405928923054353</data>
      <data key="v_id">n204</data>
    </node>
    <node id="n205">
      <data key="v_label">n205</data>
      <data key="v_r">240</data>
      <data key="v_g">169</data>
      <data key="v_b">130</data>
      <data key="v_x">8526.509</data>
      <data key="v_y">6098.819</data>
      <data key="v_size">21</data>
      <data key="v_name">205</data>
      <data key="v_smiles">c1cc(-c2ccoc2)co1</data>
      <data key="v_generation">3</data>
      <data key="v_utility">-0.655197647448965</data>
      <data key="v_id">n205</data>
    </node>
    <node id="n206">
      <data key="v_label">n206</data>
      <data key="v_r">240</data>
      <data key="v_g">169</data>
      <data key="v_b">130</data>
      <data key="v_x">9077.813</data>
      <data key="v_y">6293.912</data>
      <data key="v_size">21</data>
      <data key="v_name">206</data>
      <data key="v_smiles">C1=C(C2=COCO2)OCO1</data>
      <data key="v_generation">3</data>
      <data key="v_utility">-0.800125754958427</data>
      <data key="v_id">n206</data>
    </node>
    <node id="n207">
      <data key="v_label">n207</data>
      <data key="v_r">240</data>
      <data key="v_g">169</data>
      <data key="v_b">130</data>
      <data key="v_x">8474.674</data>
      <data key="v_y">6106.3716</data>
      <data key="v_size">21</data>
      <data key="v_name">207</data>
      <data key="v_smiles">c1cc(-c2ccsc2)cs1</data>
      <data key="v_generation">3</data>
      <data key="v_utility">-0.491767777606094</data>
      <data key="v_id">n207</data>
    </node>
    <node id="n208">
      <data key="v_label">n208</data>
      <data key="v_r">240</data>
      <data key="v_g">169</data>
      <data key="v_b">130</data>
      <data key="v_x">9026.22</data>
      <data key="v_y">6302.5825</data>
      <data key="v_size">21</data>
      <data key="v_name">208</data>
      <data key="v_smiles">C1=C(C2=CSCS2)SCS1</data>
      <data key="v_generation">3</data>
      <data key="v_utility">-0.440501229601322</data>
      <data key="v_id">n208</data>
    </node>
    <node id="n209">
      <data key="v_label">n209</data>
      <data key="v_r">240</data>
      <data key="v_g">169</data>
      <data key="v_b">130</data>
      <data key="v_x">9127.187</data>
      <data key="v_y">6319.437</data>
      <data key="v_size">21</data>
      <data key="v_name">209</data>
      <data key="v_smiles">C1=NCC=C1C1=CCN=C1</data>
      <data key="v_generation">3</data>
      <data key="v_utility">-0.708017061347991</data>
      <data key="v_id">n209</data>
    </node>
    <node id="n210">
      <data key="v_label">n210</data>
      <data key="v_r">240</data>
      <data key="v_g">169</data>
      <data key="v_b">130</data>
      <data key="v_x">3241.479</data>
      <data key="v_y">4119.2725</data>
      <data key="v_size">21</data>
      <data key="v_name">210</data>
      <data key="v_smiles">C(#Cc1cccnc1)c1ccc(-c2ccc(C#Cc3cccnc3)cc2)cc1</data>
      <data key="v_generation">3</data>
      <data key="v_utility">-0.517754959685425</data>
      <data key="v_id">n210</data>
    </node>
    <node id="n211">
      <data key="v_label">n211</data>
      <data key="v_r">240</data>
      <data key="v_g">169</data>
      <data key="v_b">130</data>
      <data key="v_x">2981.0083</data>
      <data key="v_y">11745.865</data>
      <data key="v_size">21</data>
      <data key="v_name">211</data>
      <data key="v_smiles">C(#Cc1cnccc1-c1ccccc1)c1cnccc1-c1ccccc1</data>
      <data key="v_generation">3</data>
      <data key="v_utility">-0.638523311556087</data>
      <data key="v_id">n211</data>
    </node>
    <node id="n212">
      <data key="v_label">n212</data>
      <data key="v_r">240</data>
      <data key="v_g">169</data>
      <data key="v_b">130</data>
      <data key="v_x">4387.268</data>
      <data key="v_y">5132.064</data>
      <data key="v_size">21</data>
      <data key="v_name">212</data>
      <data key="v_smiles">O=c1ccc(C#Cc2ccc(-c3ccc(C#Cc4ccc(=O)oc4)cc3)cc2)co1</data>
      <data key="v_generation">3</data>
      <data key="v_utility">-0.748549693371741</data>
      <data key="v_id">n212</data>
    </node>
    <node id="n213">
      <data key="v_label">n213</data>
      <data key="v_r">240</data>
      <data key="v_g">169</data>
      <data key="v_b">130</data>
      <data key="v_x">3387.8264</data>
      <data key="v_y">12481.486</data>
      <data key="v_size">21</data>
      <data key="v_name">213</data>
      <data key="v_smiles">C(#Cc1ccccc1-c1ccncc1)c1ccccc1-c1ccncc1</data>
      <data key="v_generation">3</data>
      <data key="v_utility">-0.592996099037388</data>
      <data key="v_id">n213</data>
    </node>
    <node id="n214">
      <data key="v_label">n214</data>
      <data key="v_r">240</data>
      <data key="v_g">169</data>
      <data key="v_b">130</data>
      <data key="v_x">2745.6526</data>
      <data key="v_y">11367.529</data>
      <data key="v_size">21</data>
      <data key="v_name">214</data>
      <data key="v_smiles">O=c1cc(C#Cc2cc(=O)occ2-c2ccccc2)c(-c2ccccc2)co1</data>
      <data key="v_generation">3</data>
      <data key="v_utility">-1.10683020583911</data>
      <data key="v_id">n214</data>
    </node>
    <node id="n215">
      <data key="v_label">n215</data>
      <data key="v_r">240</data>
      <data key="v_g">169</data>
      <data key="v_b">130</data>
      <data key="v_x">2805.6543</data>
      <data key="v_y">10988.32</data>
      <data key="v_size">21</data>
      <data key="v_name">215</data>
      <data key="v_smiles">O=c1ccc(-c2ccccc2)c(C#Cc2oc(=O)ccc2-c2ccccc2)o1</data>
      <data key="v_generation">3</data>
      <data key="v_utility">-0.900390836067924</data>
      <data key="v_id">n215</data>
    </node>
    <node id="n216">
      <data key="v_label">n216</data>
      <data key="v_r">240</data>
      <data key="v_g">169</data>
      <data key="v_b">130</data>
      <data key="v_x">3366.0837</data>
      <data key="v_y">12532.916</data>
      <data key="v_size">21</data>
      <data key="v_name">216</data>
      <data key="v_smiles">O=c1cc(-c2ccccc2C#Cc2ccccc2-c2ccoc(=O)c2)cco1</data>
      <data key="v_generation">3</data>
      <data key="v_utility">-0.858669847353625</data>
      <data key="v_id">n216</data>
    </node>
    <node id="n217">
      <data key="v_label">n217</data>
      <data key="v_r">240</data>
      <data key="v_g">169</data>
      <data key="v_b">130</data>
      <data key="v_x">2752.999</data>
      <data key="v_y">11440.3</data>
      <data key="v_size">21</data>
      <data key="v_name">217</data>
      <data key="v_smiles">O=c1cc(-c2ccccc2)c(C#Cc2coc(=O)cc2-c2ccccc2)co1</data>
      <data key="v_generation">3</data>
      <data key="v_utility">-1.03756326999607</data>
      <data key="v_id">n217</data>
    </node>
    <node id="n218">
      <data key="v_label">n218</data>
      <data key="v_r">240</data>
      <data key="v_g">169</data>
      <data key="v_b">130</data>
      <data key="v_x">3435.855</data>
      <data key="v_y">12513.893</data>
      <data key="v_size">21</data>
      <data key="v_name">218</data>
      <data key="v_smiles">O=c1ccc(-c2ccccc2C#Cc2ccccc2-c2ccc(=O)oc2)co1</data>
      <data key="v_generation">3</data>
      <data key="v_utility">-0.818110878089288</data>
      <data key="v_id">n218</data>
    </node>
    <node id="n219">
      <data key="v_label">n219</data>
      <data key="v_r">240</data>
      <data key="v_g">169</data>
      <data key="v_b">130</data>
      <data key="v_x">2750.4143</data>
      <data key="v_y">10972.465</data>
      <data key="v_size">21</data>
      <data key="v_name">219</data>
      <data key="v_smiles">O=c1occc(-c2ccccc2)c1C#Cc1c(-c2ccccc2)ccoc1=O</data>
      <data key="v_generation">3</data>
      <data key="v_utility">-0.633244578082776</data>
      <data key="v_id">n219</data>
    </node>
    <node id="n220">
      <data key="v_label">n220</data>
      <data key="v_r">240</data>
      <data key="v_g">169</data>
      <data key="v_b">130</data>
      <data key="v_x">3455.5461</data>
      <data key="v_y">12568.496</data>
      <data key="v_size">21</data>
      <data key="v_name">220</data>
      <data key="v_smiles">C(#Cc1ccccc1-c1cccnc1)c1ccccc1-c1cccnc1</data>
      <data key="v_generation">3</data>
      <data key="v_utility">-0.534564607555417</data>
      <data key="v_id">n220</data>
    </node>
    <node id="n221">
      <data key="v_label">n221</data>
      <data key="v_r">240</data>
      <data key="v_g">169</data>
      <data key="v_b">130</data>
      <data key="v_x">2796.3728</data>
      <data key="v_y">11389.522</data>
      <data key="v_size">21</data>
      <data key="v_name">221</data>
      <data key="v_smiles">O=c1occc(C#Cc2ccoc(=O)c2-c2ccccc2)c1-c1ccccc1</data>
      <data key="v_generation">3</data>
      <data key="v_utility">-0.860330096804563</data>
      <data key="v_id">n221</data>
    </node>
    <node id="n222">
      <data key="v_label">n222</data>
      <data key="v_r">240</data>
      <data key="v_g">169</data>
      <data key="v_b">130</data>
      <data key="v_x">2703.9045</data>
      <data key="v_y">11425.209</data>
      <data key="v_size">21</data>
      <data key="v_name">222</data>
      <data key="v_smiles">O=c1ccc(C#Cc2ccc(=O)oc2-c2ccccc2)c(-c2ccccc2)o1</data>
      <data key="v_generation">3</data>
      <data key="v_utility">-0.808761850802001</data>
      <data key="v_id">n222</data>
    </node>
    <node id="n223">
      <data key="v_label">n223</data>
      <data key="v_r">240</data>
      <data key="v_g">169</data>
      <data key="v_b">130</data>
      <data key="v_x">3484.7666</data>
      <data key="v_y">12516.769</data>
      <data key="v_size">21</data>
      <data key="v_name">223</data>
      <data key="v_smiles">O=c1cccc(-c2ccccc2C#Cc2ccccc2-c2cccc(=O)o2)o1</data>
      <data key="v_generation">3</data>
      <data key="v_utility">-0.594854282735876</data>
      <data key="v_id">n223</data>
    </node>
    <node id="n224">
      <data key="v_label">n224</data>
      <data key="v_r">240</data>
      <data key="v_g">169</data>
      <data key="v_b">130</data>
      <data key="v_x">3346.4365</data>
      <data key="v_y">12580.693</data>
      <data key="v_size">21</data>
      <data key="v_name">224</data>
      <data key="v_smiles">O=c1ccocc1-c1ccccc1C#Cc1ccccc1-c1coccc1=O</data>
      <data key="v_generation">3</data>
      <data key="v_utility">-0.689065514342655</data>
      <data key="v_id">n224</data>
    </node>
    <node id="n225">
      <data key="v_label">n225</data>
      <data key="v_r">240</data>
      <data key="v_g">169</data>
      <data key="v_b">130</data>
      <data key="v_x">2855.7131</data>
      <data key="v_y">10916.736</data>
      <data key="v_size">21</data>
      <data key="v_name">225</data>
      <data key="v_smiles">O=c1ccoc(-c2ccccc2)c1C#Cc1c(-c2ccccc2)occc1=O</data>
      <data key="v_generation">3</data>
      <data key="v_utility">-0.615466943175509</data>
      <data key="v_id">n225</data>
    </node>
    <node id="n226">
      <data key="v_label">n226</data>
      <data key="v_r">240</data>
      <data key="v_g">169</data>
      <data key="v_b">130</data>
      <data key="v_x">2805.7427</data>
      <data key="v_y">10888.18</data>
      <data key="v_size">21</data>
      <data key="v_name">226</data>
      <data key="v_smiles">O=c1ccoc(C#Cc2occc(=O)c2-c2ccccc2)c1-c1ccccc1</data>
      <data key="v_generation">3</data>
      <data key="v_utility">-0.833975703900169</data>
      <data key="v_id">n226</data>
    </node>
    <node id="n227">
      <data key="v_label">n227</data>
      <data key="v_r">240</data>
      <data key="v_g">169</data>
      <data key="v_b">130</data>
      <data key="v_x">9722.175</data>
      <data key="v_y">-165.76016</data>
      <data key="v_size">21</data>
      <data key="v_name">227</data>
      <data key="v_smiles">C(=Cc1cccnn1)c1cccnn1</data>
      <data key="v_generation">3</data>
      <data key="v_utility">-0.709115167869665</data>
      <data key="v_id">n227</data>
    </node>
    <node id="n228">
      <data key="v_label">n228</data>
      <data key="v_r">240</data>
      <data key="v_g">169</data>
      <data key="v_b">130</data>
      <data key="v_x">3464.413</data>
      <data key="v_y">12458.156</data>
      <data key="v_size">21</data>
      <data key="v_name">228</data>
      <data key="v_smiles">O=c1ccoc(-c2ccccc2C#Cc2ccccc2-c2cc(=O)cco2)c1</data>
      <data key="v_generation">3</data>
      <data key="v_utility">-0.719348556068217</data>
      <data key="v_id">n228</data>
    </node>
    <node id="n229">
      <data key="v_label">n229</data>
      <data key="v_r">240</data>
      <data key="v_g">169</data>
      <data key="v_b">130</data>
      <data key="v_x">3524.1653</data>
      <data key="v_y">12471.393</data>
      <data key="v_size">21</data>
      <data key="v_name">229</data>
      <data key="v_smiles">O=c1occcc1-c1ccccc1C#Cc1ccccc1-c1cccoc1=O</data>
      <data key="v_generation">3</data>
      <data key="v_utility">-0.824005016063279</data>
      <data key="v_id">n229</data>
    </node>
    <node id="n230">
      <data key="v_label">n230</data>
      <data key="v_r">240</data>
      <data key="v_g">169</data>
      <data key="v_b">130</data>
      <data key="v_x">4352.696</data>
      <data key="v_y">5094.78</data>
      <data key="v_size">21</data>
      <data key="v_name">230</data>
      <data key="v_smiles">O=c1occcc1C#Cc1ccc(-c2ccc(C#Cc3cccoc3=O)cc2)cc1</data>
      <data key="v_generation">3</data>
      <data key="v_utility">-0.556638649272759</data>
      <data key="v_id">n230</data>
    </node>
    <node id="n231">
      <data key="v_label">n231</data>
      <data key="v_r">240</data>
      <data key="v_g">169</data>
      <data key="v_b">130</data>
      <data key="v_x">3403.1372</data>
      <data key="v_y">12594.997</data>
      <data key="v_size">21</data>
      <data key="v_name">231</data>
      <data key="v_smiles">C(#Cc1ccccc1-c1ccccn1)c1ccccc1-c1ccccn1</data>
      <data key="v_generation">3</data>
      <data key="v_utility">-0.517682120731002</data>
      <data key="v_id">n231</data>
    </node>
    <node id="n232">
      <data key="v_label">n232</data>
      <data key="v_r">240</data>
      <data key="v_g">169</data>
      <data key="v_b">130</data>
      <data key="v_x">3069.3462</data>
      <data key="v_y">11680.042</data>
      <data key="v_size">21</data>
      <data key="v_name">232</data>
      <data key="v_smiles">C(#Cc1ncccc1-c1ccccc1)c1ncccc1-c1ccccc1</data>
      <data key="v_generation">3</data>
      <data key="v_utility">-0.638055660626938</data>
      <data key="v_id">n232</data>
    </node>
    <node id="n233">
      <data key="v_label">n233</data>
      <data key="v_r">240</data>
      <data key="v_g">169</data>
      <data key="v_b">130</data>
      <data key="v_x">4326.7812</data>
      <data key="v_y">5141.564</data>
      <data key="v_size">21</data>
      <data key="v_name">233</data>
      <data key="v_smiles">O=c1cc(C#Cc2ccc(-c3ccc(C#Cc4ccoc(=O)c4)cc3)cc2)cco1</data>
      <data key="v_generation">3</data>
      <data key="v_utility">-0.850526063400525</data>
      <data key="v_id">n233</data>
    </node>
    <node id="n234">
      <data key="v_label">n234</data>
      <data key="v_r">240</data>
      <data key="v_g">169</data>
      <data key="v_b">130</data>
      <data key="v_x">5412.6914</data>
      <data key="v_y">5498.64</data>
      <data key="v_size">21</data>
      <data key="v_name">234</data>
      <data key="v_smiles">O=c1oc(-c2ccc(C#Cc3ccccc3)c(=O)o2)ccc1C#Cc1ccccc1</data>
      <data key="v_generation">3</data>
      <data key="v_utility">-0.596633873593056</data>
      <data key="v_id">n234</data>
    </node>
    <node id="n235">
      <data key="v_label">n235</data>
      <data key="v_r">240</data>
      <data key="v_g">169</data>
      <data key="v_b">130</data>
      <data key="v_x">5325.582</data>
      <data key="v_y">5438.7036</data>
      <data key="v_size">21</data>
      <data key="v_name">235</data>
      <data key="v_smiles">O=c1oc(C#Cc2ccccc2)ccc1-c1ccc(C#Cc2ccccc2)oc1=O</data>
      <data key="v_generation">3</data>
      <data key="v_utility">-0.573757423727056</data>
      <data key="v_id">n235</data>
    </node>
    <node id="n236">
      <data key="v_label">n236</data>
      <data key="v_r">240</data>
      <data key="v_g">169</data>
      <data key="v_b">130</data>
      <data key="v_x">4329.312</data>
      <data key="v_y">5192.285</data>
      <data key="v_size">21</data>
      <data key="v_name">236</data>
      <data key="v_smiles">O=c1cccc(C#Cc2ccc(-c3ccc(C#Cc4cccc(=O)o4)cc3)cc2)o1</data>
      <data key="v_generation">3</data>
      <data key="v_utility">-0.771756742840455</data>
      <data key="v_id">n236</data>
    </node>
    <node id="n237">
      <data key="v_label">n237</data>
      <data key="v_r">240</data>
      <data key="v_g">169</data>
      <data key="v_b">130</data>
      <data key="v_x">5291.18</data>
      <data key="v_y">5420.4365</data>
      <data key="v_size">21</data>
      <data key="v_name">237</data>
      <data key="v_smiles">O=c1cc(-c2cc(=O)c(C#Cc3ccccc3)co2)occ1C#Cc1ccccc1</data>
      <data key="v_generation">3</data>
      <data key="v_utility">-0.749614439563734</data>
      <data key="v_id">n237</data>
    </node>
    <node id="n238">
      <data key="v_label">n238</data>
      <data key="v_r">240</data>
      <data key="v_g">169</data>
      <data key="v_b">130</data>
      <data key="v_x">2597.0413</data>
      <data key="v_y">3891.2397</data>
      <data key="v_size">21</data>
      <data key="v_name">238</data>
      <data key="v_smiles">O=c1ccocc1C#Cc1ccc(-c2ccc(C#Cc3coccc3=O)cc2)cc1</data>
      <data key="v_generation">3</data>
      <data key="v_utility">-0.565615481441291</data>
      <data key="v_id">n238</data>
    </node>
    <node id="n239">
      <data key="v_label">n239</data>
      <data key="v_r">240</data>
      <data key="v_g">169</data>
      <data key="v_b">130</data>
      <data key="v_x">5249.833</data>
      <data key="v_y">5446.3975</data>
      <data key="v_size">21</data>
      <data key="v_name">239</data>
      <data key="v_smiles">O=c1cc(C#Cc2ccccc2)occ1-c1coc(C#Cc2ccccc2)cc1=O</data>
      <data key="v_generation">3</data>
      <data key="v_utility">-0.662864501180631</data>
      <data key="v_id">n239</data>
    </node>
    <node id="n240">
      <data key="v_label">n240</data>
      <data key="v_r">240</data>
      <data key="v_g">169</data>
      <data key="v_b">130</data>
      <data key="v_x">3042.3455</data>
      <data key="v_y">11736.545</data>
      <data key="v_size">21</data>
      <data key="v_name">240</data>
      <data key="v_smiles">C(#Cc1cccnc1-c1ccccc1)c1cccnc1-c1ccccc1</data>
      <data key="v_generation">3</data>
      <data key="v_utility">-0.564027873423623</data>
      <data key="v_id">n240</data>
    </node>
    <node id="n241">
      <data key="v_label">n241</data>
      <data key="v_r">240</data>
      <data key="v_g">169</data>
      <data key="v_b">130</data>
      <data key="v_x">2654.4138</data>
      <data key="v_y">3912.279</data>
      <data key="v_size">21</data>
      <data key="v_name">241</data>
      <data key="v_smiles">O=c1ccoc(C#Cc2ccc(-c3ccc(C#Cc4cc(=O)cco4)cc3)cc2)c1</data>
      <data key="v_generation">3</data>
      <data key="v_utility">-0.85555021419737</data>
      <data key="v_id">n241</data>
    </node>
    <node id="n242">
      <data key="v_label">n242</data>
      <data key="v_r">240</data>
      <data key="v_g">169</data>
      <data key="v_b">130</data>
      <data key="v_x">3561.9524</data>
      <data key="v_y">12582.323</data>
      <data key="v_size">21</data>
      <data key="v_name">242</data>
      <data key="v_smiles">C(#CC1=C(c2ccccc2)C=CC1)C1=C(c2ccccc2)C=CC1</data>
      <data key="v_generation">3</data>
      <data key="v_utility">-0.275699104790179</data>
      <data key="v_id">n242</data>
    </node>
    <node id="n243">
      <data key="v_label">n243</data>
      <data key="v_r">240</data>
      <data key="v_g">169</data>
      <data key="v_b">130</data>
      <data key="v_x">3134.2136</data>
      <data key="v_y">12517.422</data>
      <data key="v_size">21</data>
      <data key="v_name">243</data>
      <data key="v_smiles">C(#Cc1ccccc1C1=CC=CC1)c1ccccc1C1=CC=CC1</data>
      <data key="v_generation">3</data>
      <data key="v_utility">-0.325380317776822</data>
      <data key="v_id">n243</data>
    </node>
    <node id="n244">
      <data key="v_label">n244</data>
      <data key="v_r">240</data>
      <data key="v_g">169</data>
      <data key="v_b">130</data>
      <data key="v_x">3581.4404</data>
      <data key="v_y">12474.531</data>
      <data key="v_size">21</data>
      <data key="v_name">244</data>
      <data key="v_smiles">C(#Cc1ccccc1C1=CCC=C1)c1ccccc1C1=CCC=C1</data>
      <data key="v_generation">3</data>
      <data key="v_utility">-0.413985473045023</data>
      <data key="v_id">n244</data>
    </node>
    <node id="n245">
      <data key="v_label">n245</data>
      <data key="v_r">240</data>
      <data key="v_g">169</data>
      <data key="v_b">130</data>
      <data key="v_x">3526.5847</data>
      <data key="v_y">12919.666</data>
      <data key="v_size">21</data>
      <data key="v_name">245</data>
      <data key="v_smiles">C(#CC1=CCC=C1c1ccccc1)C1=CCC=C1c1ccccc1</data>
      <data key="v_generation">3</data>
      <data key="v_utility">-0.312390137845262</data>
      <data key="v_id">n245</data>
    </node>
    <node id="n246">
      <data key="v_label">n246</data>
      <data key="v_r">240</data>
      <data key="v_g">169</data>
      <data key="v_b">130</data>
      <data key="v_x">3617.212</data>
      <data key="v_y">12998.032</data>
      <data key="v_size">21</data>
      <data key="v_name">246</data>
      <data key="v_smiles">C(#CC1=C(c2ccccc2)CC=C1)C1=C(c2ccccc2)CC=C1</data>
      <data key="v_generation">3</data>
      <data key="v_utility">-0.233654834645411</data>
      <data key="v_id">n246</data>
    </node>
    <node id="n247">
      <data key="v_label">n247</data>
      <data key="v_r">240</data>
      <data key="v_g">169</data>
      <data key="v_b">130</data>
      <data key="v_x">2899.6675</data>
      <data key="v_y">11517.147</data>
      <data key="v_size">21</data>
      <data key="v_name">247</data>
      <data key="v_smiles">C(#Cc1ccncc1-c1ccccc1)c1ccncc1-c1ccccc1</data>
      <data key="v_generation">3</data>
      <data key="v_utility">-0.705530360516406</data>
      <data key="v_id">n247</data>
    </node>
    <node id="n248">
      <data key="v_label">n248</data>
      <data key="v_r">240</data>
      <data key="v_g">169</data>
      <data key="v_b">130</data>
      <data key="v_x">7715.508</data>
      <data key="v_y">-415.78217</data>
      <data key="v_size">21</data>
      <data key="v_name">248</data>
      <data key="v_smiles">C(=Cc1ncccn1)c1ncccn1</data>
      <data key="v_generation">3</data>
      <data key="v_utility">-0.667117071086529</data>
      <data key="v_id">n248</data>
    </node>
    <node id="n249">
      <data key="v_label">n249</data>
      <data key="v_r">240</data>
      <data key="v_g">169</data>
      <data key="v_b">130</data>
      <data key="v_x">-3379.2346</data>
      <data key="v_y">4968.2627</data>
      <data key="v_size">21</data>
      <data key="v_name">249</data>
      <data key="v_smiles">C1=CC(=C2C=C(Nc3ccccc3)C(Nc3ccccc3)=C2)C=C1</data>
      <data key="v_generation">3</data>
      <data key="v_utility">-0.167123907997441</data>
      <data key="v_id">n249</data>
    </node>
    <node id="n250">
      <data key="v_label">n250</data>
      <data key="v_r">240</data>
      <data key="v_g">169</data>
      <data key="v_b">130</data>
      <data key="v_x">8921.304</data>
      <data key="v_y">193.25897</data>
      <data key="v_size">21</data>
      <data key="v_name">250</data>
      <data key="v_smiles">C(=Cc1ccc2ccccc2n1)c1ccc2ccccc2n1</data>
      <data key="v_generation">3</data>
      <data key="v_utility">-0.51908655300708</data>
      <data key="v_id">n250</data>
    </node>
    <node id="n251">
      <data key="v_label">n251</data>
      <data key="v_r">240</data>
      <data key="v_g">169</data>
      <data key="v_b">130</data>
      <data key="v_x">1801.4573</data>
      <data key="v_y">7693.4424</data>
      <data key="v_size">21</data>
      <data key="v_name">251</data>
      <data key="v_smiles">C(#Cc1ccc(-c2ccccc2)nc1)c1ccc(-c2ccccc2)nc1</data>
      <data key="v_generation">3</data>
      <data key="v_utility">-0.53023217991015</data>
      <data key="v_id">n251</data>
    </node>
    <node id="n252">
      <data key="v_label">n252</data>
      <data key="v_r">240</data>
      <data key="v_g">169</data>
      <data key="v_b">130</data>
      <data key="v_x">1852.6201</data>
      <data key="v_y">7598.6353</data>
      <data key="v_size">21</data>
      <data key="v_name">252</data>
      <data key="v_smiles">C(#Cc1ccc(-c2ccccc2)cn1)c1ccc(-c2ccccc2)cn1</data>
      <data key="v_generation">3</data>
      <data key="v_utility">-0.569868333415963</data>
      <data key="v_id">n252</data>
    </node>
    <node id="n253">
      <data key="v_label">n253</data>
      <data key="v_r">240</data>
      <data key="v_g">169</data>
      <data key="v_b">130</data>
      <data key="v_x">1808.1399</data>
      <data key="v_y">7201.0586</data>
      <data key="v_size">21</data>
      <data key="v_name">253</data>
      <data key="v_smiles">O=c1occcc1-c1ccc(C#Cc2ccc(-c3cccoc3=O)cc2)cc1</data>
      <data key="v_generation">3</data>
      <data key="v_utility">-0.561701363943113</data>
      <data key="v_id">n253</data>
    </node>
    <node id="n254">
      <data key="v_label">n254</data>
      <data key="v_r">240</data>
      <data key="v_g">169</data>
      <data key="v_b">130</data>
      <data key="v_x">1791.1484</data>
      <data key="v_y">7130.865</data>
      <data key="v_size">21</data>
      <data key="v_name">254</data>
      <data key="v_smiles">O=c1cccc(-c2ccc(C#Cc3ccc(-c4cccc(=O)o4)cc3)cc2)o1</data>
      <data key="v_generation">3</data>
      <data key="v_utility">-0.740492262636275</data>
      <data key="v_id">n254</data>
    </node>
    <node id="n255">
      <data key="v_label">n255</data>
      <data key="v_r">240</data>
      <data key="v_g">169</data>
      <data key="v_b">130</data>
      <data key="v_x">1883.7242</data>
      <data key="v_y">8149.745</data>
      <data key="v_size">21</data>
      <data key="v_name">255</data>
      <data key="v_smiles">O=c1oc(-c2ccccc2)ccc1C#Cc1ccc(-c2ccccc2)oc1=O</data>
      <data key="v_generation">3</data>
      <data key="v_utility">-0.545096397720495</data>
      <data key="v_id">n255</data>
    </node>
    <node id="n256">
      <data key="v_label">n256</data>
      <data key="v_r">240</data>
      <data key="v_g">169</data>
      <data key="v_b">130</data>
      <data key="v_x">1763.052</data>
      <data key="v_y">7177.7124</data>
      <data key="v_size">21</data>
      <data key="v_name">256</data>
      <data key="v_smiles">O=c1ccc(-c2ccc(C#Cc3ccc(-c4ccc(=O)oc4)cc3)cc2)co1</data>
      <data key="v_generation">3</data>
      <data key="v_utility">-0.815528063268191</data>
      <data key="v_id">n256</data>
    </node>
    <node id="n257">
      <data key="v_label">n257</data>
      <data key="v_r">240</data>
      <data key="v_g">169</data>
      <data key="v_b">130</data>
      <data key="v_x">1901.3138</data>
      <data key="v_y">8098.7197</data>
      <data key="v_size">21</data>
      <data key="v_name">257</data>
      <data key="v_smiles">O=c1oc(C#Cc2ccc(-c3ccccc3)c(=O)o2)ccc1-c1ccccc1</data>
      <data key="v_generation">3</data>
      <data key="v_utility">-0.739079689735291</data>
      <data key="v_id">n257</data>
    </node>
    <node id="n258">
      <data key="v_label">n258</data>
      <data key="v_r">240</data>
      <data key="v_g">169</data>
      <data key="v_b">130</data>
      <data key="v_x">1436.8527</data>
      <data key="v_y">5805.089</data>
      <data key="v_size">21</data>
      <data key="v_name">258</data>
      <data key="v_smiles">C(#Cc1ccc(-c2ccncc2)cc1)c1ccc(-c2ccncc2)cc1</data>
      <data key="v_generation">3</data>
      <data key="v_utility">-0.59020489866081</data>
      <data key="v_id">n258</data>
    </node>
    <node id="n259">
      <data key="v_label">n259</data>
      <data key="v_r">240</data>
      <data key="v_g">169</data>
      <data key="v_b">130</data>
      <data key="v_x">1838.744</data>
      <data key="v_y">7155.3574</data>
      <data key="v_size">21</data>
      <data key="v_name">259</data>
      <data key="v_smiles">O=c1cc(-c2ccc(C#Cc3ccc(-c4ccoc(=O)c4)cc3)cc2)cco1</data>
      <data key="v_generation">3</data>
      <data key="v_utility">-0.856921001330727</data>
      <data key="v_id">n259</data>
    </node>
    <node id="n260">
      <data key="v_label">n260</data>
      <data key="v_r">240</data>
      <data key="v_g">169</data>
      <data key="v_b">130</data>
      <data key="v_x">1114.5142</data>
      <data key="v_y">4978.369</data>
      <data key="v_size">21</data>
      <data key="v_name">260</data>
      <data key="v_smiles">O=c1ccocc1-c1ccc(C#Cc2ccc(-c3coccc3=O)cc2)cc1</data>
      <data key="v_generation">3</data>
      <data key="v_utility">-0.5395969951642</data>
      <data key="v_id">n260</data>
    </node>
    <node id="n261">
      <data key="v_label">n261</data>
      <data key="v_r">240</data>
      <data key="v_g">169</data>
      <data key="v_b">130</data>
      <data key="v_x">1165.9413</data>
      <data key="v_y">4993.5244</data>
      <data key="v_size">21</data>
      <data key="v_name">261</data>
      <data key="v_smiles">O=c1ccoc(-c2ccc(C#Cc3ccc(-c4cc(=O)cco4)cc3)cc2)c1</data>
      <data key="v_generation">3</data>
      <data key="v_utility">-0.833636061392675</data>
      <data key="v_id">n261</data>
    </node>
    <node id="n262">
      <data key="v_label">n262</data>
      <data key="v_r">240</data>
      <data key="v_g">169</data>
      <data key="v_b">130</data>
      <data key="v_x">1946.8705</data>
      <data key="v_y">8051.468</data>
      <data key="v_size">21</data>
      <data key="v_name">262</data>
      <data key="v_smiles">O=c1cc(-c2ccccc2)occ1C#Cc1coc(-c2ccccc2)cc1=O</data>
      <data key="v_generation">3</data>
      <data key="v_utility">-0.670930267489033</data>
      <data key="v_id">n262</data>
    </node>
    <node id="n263">
      <data key="v_label">n263</data>
      <data key="v_r">240</data>
      <data key="v_g">169</data>
      <data key="v_b">130</data>
      <data key="v_x">-2113.8027</data>
      <data key="v_y">3247.9998</data>
      <data key="v_size">21</data>
      <data key="v_name">263</data>
      <data key="v_smiles">C1=CC(NC2=CCC=C2NC2=CCC=C2)=CC1</data>
      <data key="v_generation">3</data>
      <data key="v_utility">-0.366344736563632</data>
      <data key="v_id">n263</data>
    </node>
    <node id="n264">
      <data key="v_label">n264</data>
      <data key="v_r">240</data>
      <data key="v_g">169</data>
      <data key="v_b">130</data>
      <data key="v_x">-2194.179</data>
      <data key="v_y">3191.3447</data>
      <data key="v_size">21</data>
      <data key="v_name">264</data>
      <data key="v_smiles">C1=CCC(NC2=CCC=C2NC2=CC=CC2)=C1</data>
      <data key="v_generation">3</data>
      <data key="v_utility">-0.342932929075692</data>
      <data key="v_id">n264</data>
    </node>
    <node id="n265">
      <data key="v_label">n265</data>
      <data key="v_r">240</data>
      <data key="v_g">169</data>
      <data key="v_b">130</data>
      <data key="v_x">-2145.863</data>
      <data key="v_y">3073.8147</data>
      <data key="v_size">21</data>
      <data key="v_name">265</data>
      <data key="v_smiles">c1ccc(Nc2cocc2Nc2ccccc2)cc1</data>
      <data key="v_generation">3</data>
      <data key="v_utility">-0.279638477897008</data>
      <data key="v_id">n265</data>
    </node>
    <node id="n266">
      <data key="v_label">n266</data>
      <data key="v_r">240</data>
      <data key="v_g">169</data>
      <data key="v_b">130</data>
      <data key="v_x">1939.1448</data>
      <data key="v_y">8001.0576</data>
      <data key="v_size">21</data>
      <data key="v_name">266</data>
      <data key="v_smiles">O=c1cc(C#Cc2cc(=O)c(-c3ccccc3)co2)occ1-c1ccccc1</data>
      <data key="v_generation">3</data>
      <data key="v_utility">-0.905595702700371</data>
      <data key="v_id">n266</data>
    </node>
    <node id="n267">
      <data key="v_label">n267</data>
      <data key="v_r">240</data>
      <data key="v_g">169</data>
      <data key="v_b">130</data>
      <data key="v_x">-1878.27</data>
      <data key="v_y">2874.7864</data>
      <data key="v_size">21</data>
      <data key="v_name">267</data>
      <data key="v_smiles">c1ccc(NC2=C(Nc3ccccc3)OCO2)cc1</data>
      <data key="v_generation">3</data>
      <data key="v_utility">-1.15531985102188</data>
      <data key="v_id">n267</data>
    </node>
    <node id="n268">
      <data key="v_label">n268</data>
      <data key="v_r">240</data>
      <data key="v_g">169</data>
      <data key="v_b">130</data>
      <data key="v_x">1359.7231</data>
      <data key="v_y">5559.586</data>
      <data key="v_size">21</data>
      <data key="v_name">268</data>
      <data key="v_smiles">C(#Cc1ccc(-c2cccnc2)cc1)c1ccc(-c2cccnc2)cc1</data>
      <data key="v_generation">3</data>
      <data key="v_utility">-0.525306684540358</data>
      <data key="v_id">n268</data>
    </node>
    <node id="n269">
      <data key="v_label">n269</data>
      <data key="v_r">240</data>
      <data key="v_g">169</data>
      <data key="v_b">130</data>
      <data key="v_x">9150.641</data>
      <data key="v_y">7474.8647</data>
      <data key="v_size">21</data>
      <data key="v_name">269</data>
      <data key="v_smiles">c1ccc(-c2ccccc2-c2ccccc2-c2ccccc2)cc1</data>
      <data key="v_generation">3</data>
      <data key="v_utility">-0.710117983386821</data>
      <data key="v_id">n269</data>
    </node>
    <node id="n270">
      <data key="v_label">n270</data>
      <data key="v_r">240</data>
      <data key="v_g">169</data>
      <data key="v_b">130</data>
      <data key="v_x">6423.9243</data>
      <data key="v_y">4614.1646</data>
      <data key="v_size">21</data>
      <data key="v_name">270</data>
      <data key="v_smiles">C1=CC(Nc2ccccc2)=C(C2=C(Nc3ccccc3)C=CC2)C1</data>
      <data key="v_generation">3</data>
      <data key="v_utility">-0.684690691790042</data>
      <data key="v_id">n270</data>
    </node>
    <node id="n271">
      <data key="v_label">n271</data>
      <data key="v_r">240</data>
      <data key="v_g">169</data>
      <data key="v_b">130</data>
      <data key="v_x">5354.1777</data>
      <data key="v_y">3677.694</data>
      <data key="v_size">21</data>
      <data key="v_name">271</data>
      <data key="v_smiles">c1ccc(Nc2ccccc2-c2ccccc2Nc2ccccn2)nc1</data>
      <data key="v_generation">3</data>
      <data key="v_utility">-0.370864711061833</data>
      <data key="v_id">n271</data>
    </node>
    <node id="n272">
      <data key="v_label">n272</data>
      <data key="v_r">240</data>
      <data key="v_g">169</data>
      <data key="v_b">130</data>
      <data key="v_x">6177.4023</data>
      <data key="v_y">4595.3613</data>
      <data key="v_size">21</data>
      <data key="v_name">272</data>
      <data key="v_smiles">c1ccc(Nc2cccnc2-c2ncccc2Nc2ccccc2)cc1</data>
      <data key="v_generation">3</data>
      <data key="v_utility">-0.210708012730133</data>
      <data key="v_id">n272</data>
    </node>
    <node id="n273">
      <data key="v_label">n273</data>
      <data key="v_r">240</data>
      <data key="v_g">169</data>
      <data key="v_b">130</data>
      <data key="v_x">6322.997</data>
      <data key="v_y">4615.6357</data>
      <data key="v_size">21</data>
      <data key="v_name">273</data>
      <data key="v_smiles">c1ccc(Nc2ccncc2-c2cnccc2Nc2ccccc2)cc1</data>
      <data key="v_generation">3</data>
      <data key="v_utility">-0.404561022466065</data>
      <data key="v_id">n273</data>
    </node>
    <node id="n274">
      <data key="v_label">n274</data>
      <data key="v_r">240</data>
      <data key="v_g">169</data>
      <data key="v_b">130</data>
      <data key="v_x">5468.424</data>
      <data key="v_y">3735.5864</data>
      <data key="v_size">21</data>
      <data key="v_name">274</data>
      <data key="v_smiles">c1ccc(Nc2cnccc2-c2ccncc2Nc2ccccc2)cc1</data>
      <data key="v_generation">3</data>
      <data key="v_utility">-0.361898940291842</data>
      <data key="v_id">n274</data>
    </node>
    <node id="n275">
      <data key="v_label">n275</data>
      <data key="v_r">240</data>
      <data key="v_g">169</data>
      <data key="v_b">130</data>
      <data key="v_x">6289.857</data>
      <data key="v_y">4569.711</data>
      <data key="v_size">21</data>
      <data key="v_name">275</data>
      <data key="v_smiles">c1ccc(Nc2ncccc2-c2cccnc2Nc2ccccc2)cc1</data>
      <data key="v_generation">3</data>
      <data key="v_utility">-0.368695982038106</data>
      <data key="v_id">n275</data>
    </node>
    <node id="n276">
      <data key="v_label">n276</data>
      <data key="v_r">240</data>
      <data key="v_g">169</data>
      <data key="v_b">130</data>
      <data key="v_x">1361.3961</data>
      <data key="v_y">5501.4395</data>
      <data key="v_size">21</data>
      <data key="v_name">276</data>
      <data key="v_smiles">C(#Cc1ccc(-c2ccccn2)cc1)c1ccc(-c2ccccn2)cc1</data>
      <data key="v_generation">3</data>
      <data key="v_utility">-0.447124869102093</data>
      <data key="v_id">n276</data>
    </node>
    <node id="n277">
      <data key="v_label">n277</data>
      <data key="v_r">240</data>
      <data key="v_g">169</data>
      <data key="v_b">130</data>
      <data key="v_x">5406.886</data>
      <data key="v_y">3680.8599</data>
      <data key="v_size">21</data>
      <data key="v_name">277</data>
      <data key="v_smiles">c1cncc(Nc2ccccc2-c2ccccc2Nc2cccnc2)c1</data>
      <data key="v_generation">3</data>
      <data key="v_utility">-0.336636546946756</data>
      <data key="v_id">n277</data>
    </node>
    <node id="n278">
      <data key="v_label">n278</data>
      <data key="v_r">240</data>
      <data key="v_g">169</data>
      <data key="v_b">130</data>
      <data key="v_x">1898.4022</data>
      <data key="v_y">7213.7686</data>
      <data key="v_size">21</data>
      <data key="v_name">278</data>
      <data key="v_smiles">C(#Cc1ccc(C2=CCC=C2)cc1)c1ccc(C2=CCC=C2)cc1</data>
      <data key="v_generation">3</data>
      <data key="v_utility">-0.305573274797601</data>
      <data key="v_id">n278</data>
    </node>
    <node id="n279">
      <data key="v_label">n279</data>
      <data key="v_r">240</data>
      <data key="v_g">169</data>
      <data key="v_b">130</data>
      <data key="v_x">1934.2101</data>
      <data key="v_y">7469.1094</data>
      <data key="v_size">21</data>
      <data key="v_name">279</data>
      <data key="v_smiles">C(#CC1=CC=C(c2ccccc2)C1)C1=CC=C(c2ccccc2)C1</data>
      <data key="v_generation">3</data>
      <data key="v_utility">-0.252834648025905</data>
      <data key="v_id">n279</data>
    </node>
    <node id="n280">
      <data key="v_label">n280</data>
      <data key="v_r">240</data>
      <data key="v_g">169</data>
      <data key="v_b">130</data>
      <data key="v_x">1968.7595</data>
      <data key="v_y">7715.767</data>
      <data key="v_size">21</data>
      <data key="v_name">280</data>
      <data key="v_smiles">C(#Cc1ccc(C2=CC=CC2)cc1)c1ccc(C2=CC=CC2)cc1</data>
      <data key="v_generation">3</data>
      <data key="v_utility">-0.249131923060576</data>
      <data key="v_id">n280</data>
    </node>
    <node id="n281">
      <data key="v_label">n281</data>
      <data key="v_r">240</data>
      <data key="v_g">169</data>
      <data key="v_b">130</data>
      <data key="v_x">5346.6567</data>
      <data key="v_y">3623.3743</data>
      <data key="v_size">21</data>
      <data key="v_name">281</data>
      <data key="v_smiles">c1ccc(-c2ccccc2Nc2ccncc2)c(Nc2ccncc2)c1</data>
      <data key="v_generation">3</data>
      <data key="v_utility">-0.374060084741274</data>
      <data key="v_id">n281</data>
    </node>
    <node id="n282">
      <data key="v_label">n282</data>
      <data key="v_r">240</data>
      <data key="v_g">169</data>
      <data key="v_b">130</data>
      <data key="v_x">-2099.8062</data>
      <data key="v_y">3003.207</data>
      <data key="v_size">21</data>
      <data key="v_name">282</data>
      <data key="v_smiles">c1ccc(Nc2cscc2Nc2ccccc2)cc1</data>
      <data key="v_generation">3</data>
      <data key="v_utility">-0.271929802136474</data>
      <data key="v_id">n282</data>
    </node>
    <node id="n283">
      <data key="v_label">n283</data>
      <data key="v_r">240</data>
      <data key="v_g">169</data>
      <data key="v_b">130</data>
      <data key="v_x">-1909.0399</data>
      <data key="v_y">2830.1694</data>
      <data key="v_size">21</data>
      <data key="v_name">283</data>
      <data key="v_smiles">c1ccc(NC2=C(Nc3ccccc3)SCS2)cc1</data>
      <data key="v_generation">3</data>
      <data key="v_utility">-1.01457918700021</data>
      <data key="v_id">n283</data>
    </node>
    <node id="n284">
      <data key="v_label">n284</data>
      <data key="v_r">240</data>
      <data key="v_g">169</data>
      <data key="v_b">130</data>
      <data key="v_x">-2239.512</data>
      <data key="v_y">3152.3342</data>
      <data key="v_size">21</data>
      <data key="v_name">284</data>
      <data key="v_smiles">c1ccc(Nc2c[nH]cc2Nc2ccccc2)cc1</data>
      <data key="v_generation">3</data>
      <data key="v_utility">-0.391287288402432</data>
      <data key="v_id">n284</data>
    </node>
    <node id="n285">
      <data key="v_label">n285</data>
      <data key="v_r">240</data>
      <data key="v_g">169</data>
      <data key="v_b">130</data>
      <data key="v_x">1914.5881</data>
      <data key="v_y">9598.832</data>
      <data key="v_size">21</data>
      <data key="v_name">285</data>
      <data key="v_smiles">O=c1occ(C#Cc2coc(=O)c(-c3ccccc3)c2)cc1-c1ccccc1</data>
      <data key="v_generation">3</data>
      <data key="v_utility">-0.826604652157481</data>
      <data key="v_id">n285</data>
    </node>
    <node id="n286">
      <data key="v_label">n286</data>
      <data key="v_r">240</data>
      <data key="v_g">169</data>
      <data key="v_b">130</data>
      <data key="v_x">1923.9745</data>
      <data key="v_y">9538.543</data>
      <data key="v_size">21</data>
      <data key="v_name">286</data>
      <data key="v_smiles">O=c1cc(C#Cc2cc(-c3ccccc3)oc(=O)c2)cc(-c2ccccc2)o1</data>
      <data key="v_generation">3</data>
      <data key="v_utility">-0.920089852887315</data>
      <data key="v_id">n286</data>
    </node>
    <node id="n287">
      <data key="v_label">n287</data>
      <data key="v_r">240</data>
      <data key="v_g">169</data>
      <data key="v_b">130</data>
      <data key="v_x">1920.911</data>
      <data key="v_y">9047.402</data>
      <data key="v_size">21</data>
      <data key="v_name">287</data>
      <data key="v_smiles">O=c1cc(-c2cccc(C#Cc3cccc(-c4ccoc(=O)c4)c3)c2)cco1</data>
      <data key="v_generation">3</data>
      <data key="v_utility">-0.902270633190249</data>
      <data key="v_id">n287</data>
    </node>
    <node id="n288">
      <data key="v_label">n288</data>
      <data key="v_r">240</data>
      <data key="v_g">169</data>
      <data key="v_b">130</data>
      <data key="v_x">2012.1927</data>
      <data key="v_y">9019.348</data>
      <data key="v_size">21</data>
      <data key="v_name">288</data>
      <data key="v_smiles">O=c1ccc(-c2cccc(C#Cc3cccc(-c4ccc(=O)oc4)c3)c2)co1</data>
      <data key="v_generation">3</data>
      <data key="v_utility">-0.908511529288394</data>
      <data key="v_id">n288</data>
    </node>
    <node id="n289">
      <data key="v_label">n289</data>
      <data key="v_r">240</data>
      <data key="v_g">169</data>
      <data key="v_b">130</data>
      <data key="v_x">1867.2793</data>
      <data key="v_y">9107.901</data>
      <data key="v_size">21</data>
      <data key="v_name">289</data>
      <data key="v_smiles">O=c1cccc(-c2cccc(C#Cc3cccc(-c4cccc(=O)o4)c3)c2)o1</data>
      <data key="v_generation">3</data>
      <data key="v_utility">-0.800475300750995</data>
      <data key="v_id">n289</data>
    </node>
    <node id="n290">
      <data key="v_label">n290</data>
      <data key="v_r">240</data>
      <data key="v_g">169</data>
      <data key="v_b">130</data>
      <data key="v_x">2059.7034</data>
      <data key="v_y">9156.89</data>
      <data key="v_size">21</data>
      <data key="v_name">290</data>
      <data key="v_smiles">O=c1cc(-c2ccccc2)cc(C#Cc2cc(-c3ccccc3)cc(=O)o2)o1</data>
      <data key="v_generation">3</data>
      <data key="v_utility">-0.921107279086754</data>
      <data key="v_id">n290</data>
    </node>
    <node id="n291">
      <data key="v_label">n291</data>
      <data key="v_r">240</data>
      <data key="v_g">169</data>
      <data key="v_b">130</data>
      <data key="v_x">2110.219</data>
      <data key="v_y">9052.302</data>
      <data key="v_size">21</data>
      <data key="v_name">291</data>
      <data key="v_smiles">O=c1c(C#Cc2cocc(-c3ccccc3)c2=O)cocc1-c1ccccc1</data>
      <data key="v_generation">3</data>
      <data key="v_utility">-0.678799839111498</data>
      <data key="v_id">n291</data>
    </node>
    <node id="n292">
      <data key="v_label">n292</data>
      <data key="v_r">240</data>
      <data key="v_g">169</data>
      <data key="v_b">130</data>
      <data key="v_x">1999.8064</data>
      <data key="v_y">9126.317</data>
      <data key="v_size">21</data>
      <data key="v_name">292</data>
      <data key="v_smiles">O=c1occ(-c2ccccc2)cc1C#Cc1cc(-c2ccccc2)coc1=O</data>
      <data key="v_generation">3</data>
      <data key="v_utility">-0.675268494483159</data>
      <data key="v_id">n292</data>
    </node>
    <node id="n293">
      <data key="v_label">n293</data>
      <data key="v_r">240</data>
      <data key="v_g">169</data>
      <data key="v_b">130</data>
      <data key="v_x">1397.664</data>
      <data key="v_y">6726.937</data>
      <data key="v_size">21</data>
      <data key="v_name">293</data>
      <data key="v_smiles">O=c1ccocc1-c1cccc(C#Cc2cccc(-c3coccc3=O)c2)c1</data>
      <data key="v_generation">3</data>
      <data key="v_utility">-0.572900496620014</data>
      <data key="v_id">n293</data>
    </node>
    <node id="n294">
      <data key="v_label">n294</data>
      <data key="v_r">240</data>
      <data key="v_g">169</data>
      <data key="v_b">130</data>
      <data key="v_x">1346.7003</data>
      <data key="v_y">6752.5493</data>
      <data key="v_size">21</data>
      <data key="v_name">294</data>
      <data key="v_smiles">O=c1ccoc(-c2cccc(C#Cc3cccc(-c4cc(=O)cco4)c3)c2)c1</data>
      <data key="v_generation">3</data>
      <data key="v_utility">-0.855214500486152</data>
      <data key="v_id">n294</data>
    </node>
    <node id="n295">
      <data key="v_label">n295</data>
      <data key="v_r">240</data>
      <data key="v_g">169</data>
      <data key="v_b">130</data>
      <data key="v_x">9185.432</data>
      <data key="v_y">-578.2756</data>
      <data key="v_size">21</data>
      <data key="v_name">295</data>
      <data key="v_smiles">C(=Cc1cc(-c2ccccc2)ccn1)c1cc(-c2ccccc2)ccn1</data>
      <data key="v_generation">3</data>
      <data key="v_utility">-0.539802220431291</data>
      <data key="v_id">n295</data>
    </node>
    <node id="n296">
      <data key="v_label">n296</data>
      <data key="v_r">240</data>
      <data key="v_g">169</data>
      <data key="v_b">130</data>
      <data key="v_x">12081.613</data>
      <data key="v_y">-382.21393</data>
      <data key="v_size">21</data>
      <data key="v_name">296</data>
      <data key="v_smiles">C(=Cc1ncccc1-c1ccccc1)c1ncccc1-c1ccccc1</data>
      <data key="v_generation">3</data>
      <data key="v_utility">-0.523087203513668</data>
      <data key="v_id">n296</data>
    </node>
    <node id="n297">
      <data key="v_label">n297</data>
      <data key="v_r">240</data>
      <data key="v_g">169</data>
      <data key="v_b">130</data>
      <data key="v_x">9200.795</data>
      <data key="v_y">-635.68555</data>
      <data key="v_size">21</data>
      <data key="v_name">297</data>
      <data key="v_smiles">C(=Cc1cccc(-c2ccccc2)n1)c1cccc(-c2ccccc2)n1</data>
      <data key="v_generation">3</data>
      <data key="v_utility">-0.511979107668447</data>
      <data key="v_id">n297</data>
    </node>
    <node id="n298">
      <data key="v_label">n298</data>
      <data key="v_r">240</data>
      <data key="v_g">169</data>
      <data key="v_b">130</data>
      <data key="v_x">7961.739</data>
      <data key="v_y">-665.5061</data>
      <data key="v_size">21</data>
      <data key="v_name">298</data>
      <data key="v_smiles">C(=Cc1ccc(-c2ccccc2)cn1)c1ccc(-c2ccccc2)cn1</data>
      <data key="v_generation">3</data>
      <data key="v_utility">-0.482329567970655</data>
      <data key="v_id">n298</data>
    </node>
    <node id="n299">
      <data key="v_label">n299</data>
      <data key="v_r">240</data>
      <data key="v_g">169</data>
      <data key="v_b">130</data>
      <data key="v_x">8903.78</data>
      <data key="v_y">253.04454</data>
      <data key="v_size">21</data>
      <data key="v_name">299</data>
      <data key="v_smiles">C(=Cc1cc2ccccc2cn1)c1cc2ccccc2cn1</data>
      <data key="v_generation">3</data>
      <data key="v_utility">-0.404086910453508</data>
      <data key="v_id">n299</data>
    </node>
    <node id="n300">
      <data key="v_label">n300</data>
      <data key="v_r">240</data>
      <data key="v_g">169</data>
      <data key="v_b">130</data>
      <data key="v_x">9652.108</data>
      <data key="v_y">568.82587</data>
      <data key="v_size">21</data>
      <data key="v_name">300</data>
      <data key="v_smiles">C(=Cc1nccc2ccccc12)c1nccc2ccccc12</data>
      <data key="v_generation">3</data>
      <data key="v_utility">-0.423562193397669</data>
      <data key="v_id">n300</data>
    </node>
    <node id="n301">
      <data key="v_label">n301</data>
      <data key="v_r">240</data>
      <data key="v_g">169</data>
      <data key="v_b">130</data>
      <data key="v_x">2072.8804</data>
      <data key="v_y">9014.286</data>
      <data key="v_size">21</data>
      <data key="v_name">301</data>
      <data key="v_smiles">O=c1cc(C#Cc2cc(=O)cc(-c3ccccc3)o2)oc(-c2ccccc2)c1</data>
      <data key="v_generation">3</data>
      <data key="v_utility">-0.92093223973606</data>
      <data key="v_id">n301</data>
    </node>
    <node id="n302">
      <data key="v_label">n302</data>
      <data key="v_r">240</data>
      <data key="v_g">169</data>
      <data key="v_b">130</data>
      <data key="v_x">1962.6517</data>
      <data key="v_y">9095.136</data>
      <data key="v_size">21</data>
      <data key="v_name">302</data>
      <data key="v_smiles">O=c1occcc1-c1cccc(C#Cc2cccc(-c3cccoc3=O)c2)c1</data>
      <data key="v_generation">3</data>
      <data key="v_utility">-0.594682763245594</data>
      <data key="v_id">n302</data>
    </node>
    <node id="n303">
      <data key="v_label">n303</data>
      <data key="v_r">240</data>
      <data key="v_g">169</data>
      <data key="v_b">130</data>
      <data key="v_x">1585.1686</data>
      <data key="v_y">7695.477</data>
      <data key="v_size">21</data>
      <data key="v_name">303</data>
      <data key="v_smiles">C(#Cc1cccc(-c2cccnc2)c1)c1cccc(-c2cccnc2)c1</data>
      <data key="v_generation">3</data>
      <data key="v_utility">-0.609395071235707</data>
      <data key="v_id">n303</data>
    </node>
    <node id="n304">
      <data key="v_label">n304</data>
      <data key="v_r">240</data>
      <data key="v_g">169</data>
      <data key="v_b">130</data>
      <data key="v_x">1620.7452</data>
      <data key="v_y">7644.9185</data>
      <data key="v_size">21</data>
      <data key="v_name">304</data>
      <data key="v_smiles">C(#Cc1cccc(-c2ccccn2)c1)c1cccc(-c2ccccn2)c1</data>
      <data key="v_generation">3</data>
      <data key="v_utility">-0.518050014545298</data>
      <data key="v_id">n304</data>
    </node>
    <node id="n305">
      <data key="v_label">n305</data>
      <data key="v_r">240</data>
      <data key="v_g">169</data>
      <data key="v_b">130</data>
      <data key="v_x">-2007.0857</data>
      <data key="v_y">3001.115</data>
      <data key="v_size">21</data>
      <data key="v_name">305</data>
      <data key="v_smiles">c1ccc(NC2=NCN=C2Nc2ccccc2)cc1</data>
      <data key="v_generation">3</data>
      <data key="v_utility">-0.287809444127198</data>
      <data key="v_id">n305</data>
    </node>
    <node id="n306">
      <data key="v_label">n306</data>
      <data key="v_r">240</data>
      <data key="v_g">169</data>
      <data key="v_b">130</data>
      <data key="v_x">-1723.871</data>
      <data key="v_y">2660.5344</data>
      <data key="v_size">21</data>
      <data key="v_name">306</data>
      <data key="v_smiles">C1=C(Nc2ccccn2)C(Nc2ccccn2)=CC1</data>
      <data key="v_generation">3</data>
      <data key="v_utility">-0.311505544566503</data>
      <data key="v_id">n306</data>
    </node>
    <node id="n307">
      <data key="v_label">n307</data>
      <data key="v_r">240</data>
      <data key="v_g">169</data>
      <data key="v_b">130</data>
      <data key="v_x">-1721.3441</data>
      <data key="v_y">2608.3862</data>
      <data key="v_size">21</data>
      <data key="v_name">307</data>
      <data key="v_smiles">C1=C(Nc2cccnc2)C(Nc2cccnc2)=CC1</data>
      <data key="v_generation">3</data>
      <data key="v_utility">-0.269414839928886</data>
      <data key="v_id">n307</data>
    </node>
    <node id="n308">
      <data key="v_label">n308</data>
      <data key="v_r">240</data>
      <data key="v_g">169</data>
      <data key="v_b">130</data>
      <data key="v_x">-1747.5215</data>
      <data key="v_y">2707.6938</data>
      <data key="v_size">21</data>
      <data key="v_name">308</data>
      <data key="v_smiles">C1=C(Nc2ccncc2)C(Nc2ccncc2)=CC1</data>
      <data key="v_generation">3</data>
      <data key="v_utility">-0.294409987449365</data>
      <data key="v_id">n308</data>
    </node>
    <node id="n309">
      <data key="v_label">n309</data>
      <data key="v_r">240</data>
      <data key="v_g">169</data>
      <data key="v_b">130</data>
      <data key="v_x">2066.1968</data>
      <data key="v_y">9100.122</data>
      <data key="v_size">21</data>
      <data key="v_name">309</data>
      <data key="v_smiles">C(#Cc1cccc(C2=CCC=C2)c1)c1cccc(C2=CCC=C2)c1</data>
      <data key="v_generation">3</data>
      <data key="v_utility">-0.409619643381023</data>
      <data key="v_id">n309</data>
    </node>
    <node id="n310">
      <data key="v_label">n310</data>
      <data key="v_r">240</data>
      <data key="v_g">169</data>
      <data key="v_b">130</data>
      <data key="v_x">1867.1521</data>
      <data key="v_y">9198.173</data>
      <data key="v_size">21</data>
      <data key="v_name">310</data>
      <data key="v_smiles">C(#CC1=CC(c2ccccc2)=CC1)C1=CC(c2ccccc2)=CC1</data>
      <data key="v_generation">3</data>
      <data key="v_utility">-0.233260832089687</data>
      <data key="v_id">n310</data>
    </node>
    <node id="n311">
      <data key="v_label">n311</data>
      <data key="v_r">240</data>
      <data key="v_g">169</data>
      <data key="v_b">130</data>
      <data key="v_x">2036.2684</data>
      <data key="v_y">9547.061</data>
      <data key="v_size">21</data>
      <data key="v_name">311</data>
      <data key="v_smiles">C(#Cc1cccc(C2=CC=CC2)c1)c1cccc(C2=CC=CC2)c1</data>
      <data key="v_generation">3</data>
      <data key="v_utility">-0.347073193457451</data>
      <data key="v_id">n311</data>
    </node>
    <node id="n312">
      <data key="v_label">n312</data>
      <data key="v_r">240</data>
      <data key="v_g">169</data>
      <data key="v_b">130</data>
      <data key="v_x">2196.6072</data>
      <data key="v_y">9459.808</data>
      <data key="v_size">21</data>
      <data key="v_name">312</data>
      <data key="v_smiles">C(#CC1=CCC(c2ccccc2)=C1)C1=CCC(c2ccccc2)=C1</data>
      <data key="v_generation">3</data>
      <data key="v_utility">-0.249070589194881</data>
      <data key="v_id">n312</data>
    </node>
    <node id="n313">
      <data key="v_label">n313</data>
      <data key="v_r">240</data>
      <data key="v_g">169</data>
      <data key="v_b">130</data>
      <data key="v_x">1937.3049</data>
      <data key="v_y">8965.384</data>
      <data key="v_size">21</data>
      <data key="v_name">313</data>
      <data key="v_smiles">C(#Cc1cccc(-c2ccccc2)n1)c1cccc(-c2ccccc2)n1</data>
      <data key="v_generation">3</data>
      <data key="v_utility">-0.606970977384776</data>
      <data key="v_id">n313</data>
    </node>
    <node id="n314">
      <data key="v_label">n314</data>
      <data key="v_r">240</data>
      <data key="v_g">169</data>
      <data key="v_b">130</data>
      <data key="v_x">1889.3425</data>
      <data key="v_y">8993.323</data>
      <data key="v_size">21</data>
      <data key="v_name">314</data>
      <data key="v_smiles">C(#Cc1cc(-c2ccccc2)ccn1)c1cc(-c2ccccc2)ccn1</data>
      <data key="v_generation">3</data>
      <data key="v_utility">-0.649657835523878</data>
      <data key="v_id">n314</data>
    </node>
    <node id="n315">
      <data key="v_label">n315</data>
      <data key="v_r">240</data>
      <data key="v_g">169</data>
      <data key="v_b">130</data>
      <data key="v_x">1795.1453</data>
      <data key="v_y">8886.89</data>
      <data key="v_size">21</data>
      <data key="v_name">315</data>
      <data key="v_smiles">C(#Cc1ccnc(-c2ccccc2)c1)c1ccnc(-c2ccccc2)c1</data>
      <data key="v_generation">3</data>
      <data key="v_utility">-0.67827946003676</data>
      <data key="v_id">n315</data>
    </node>
    <node id="n316">
      <data key="v_label">n316</data>
      <data key="v_r">240</data>
      <data key="v_g">169</data>
      <data key="v_b">130</data>
      <data key="v_x">1670.9552</data>
      <data key="v_y">7939.24</data>
      <data key="v_size">21</data>
      <data key="v_name">316</data>
      <data key="v_smiles">C(#Cc1cccc(-c2ccncc2)c1)c1cccc(-c2ccncc2)c1</data>
      <data key="v_generation">3</data>
      <data key="v_utility">-0.662483627416895</data>
      <data key="v_id">n316</data>
    </node>
    <node id="n317">
      <data key="v_label">n317</data>
      <data key="v_r">240</data>
      <data key="v_g">169</data>
      <data key="v_b">130</data>
      <data key="v_x">1937.5298</data>
      <data key="v_y">9141.223</data>
      <data key="v_size">21</data>
      <data key="v_name">317</data>
      <data key="v_smiles">C(#Cc1cncc(-c2ccccc2)c1)c1cncc(-c2ccccc2)c1</data>
      <data key="v_generation">3</data>
      <data key="v_utility">-0.653428076395774</data>
      <data key="v_id">n317</data>
    </node>
    <node id="n318">
      <data key="v_label">n318</data>
      <data key="v_r">240</data>
      <data key="v_g">169</data>
      <data key="v_b">130</data>
      <data key="v_x">9712.477</data>
      <data key="v_y">-315.25287</data>
      <data key="v_size">21</data>
      <data key="v_name">318</data>
      <data key="v_smiles">C(=Cc1cnccn1)c1cnccn1</data>
      <data key="v_generation">3</data>
      <data key="v_utility">-0.639815676929147</data>
      <data key="v_id">n318</data>
    </node>
    <node id="n319">
      <data key="v_label">n319</data>
      <data key="v_r">240</data>
      <data key="v_g">169</data>
      <data key="v_b">130</data>
      <data key="v_x">13002.434</data>
      <data key="v_y">-364.98428</data>
      <data key="v_size">21</data>
      <data key="v_name">319</data>
      <data key="v_smiles">O=c1cc(-c2ccccc2C=Cc2ccccc2-c2ccoc(=O)c2)cco1</data>
      <data key="v_generation">3</data>
      <data key="v_utility">-0.878301813117449</data>
      <data key="v_id">n319</data>
    </node>
    <node id="n320">
      <data key="v_label">n320</data>
      <data key="v_r">240</data>
      <data key="v_g">169</data>
      <data key="v_b">130</data>
      <data key="v_x">-692.18805</data>
      <data key="v_y">6827.0337</data>
      <data key="v_size">21</data>
      <data key="v_name">320</data>
      <data key="v_smiles">C1=CC(c2ccccc2C2=CCC=C2)=CC1</data>
      <data key="v_generation">3</data>
      <data key="v_utility">-0.44833954446514</data>
      <data key="v_id">n320</data>
    </node>
    <node id="n321">
      <data key="v_label">n321</data>
      <data key="v_r">240</data>
      <data key="v_g">169</data>
      <data key="v_b">130</data>
      <data key="v_x">11331.532</data>
      <data key="v_y">-284.81992</data>
      <data key="v_size">21</data>
      <data key="v_name">321</data>
      <data key="v_smiles">O=c1ccc(-c2ccccc2)c(C=Cc2oc(=O)ccc2-c2ccccc2)o1</data>
      <data key="v_generation">3</data>
      <data key="v_utility">-0.974085120501653</data>
      <data key="v_id">n321</data>
    </node>
    <node id="n322">
      <data key="v_label">n322</data>
      <data key="v_r">240</data>
      <data key="v_g">169</data>
      <data key="v_b">130</data>
      <data key="v_x">9974.292</data>
      <data key="v_y">321.71802</data>
      <data key="v_size">21</data>
      <data key="v_name">322</data>
      <data key="v_smiles">O=c1cc2ccccc2c(C=Cc2oc(=O)cc3ccccc23)o1</data>
      <data key="v_generation">3</data>
      <data key="v_utility">-0.543588832526308</data>
      <data key="v_id">n322</data>
    </node>
    <node id="n323">
      <data key="v_label">n323</data>
      <data key="v_r">240</data>
      <data key="v_g">169</data>
      <data key="v_b">130</data>
      <data key="v_x">9119.547</data>
      <data key="v_y">110.4373</data>
      <data key="v_size">21</data>
      <data key="v_name">323</data>
      <data key="v_smiles">O=c1oc(C=Cc2cc3ccccc3c(=O)o2)cc2ccccc12</data>
      <data key="v_generation">3</data>
      <data key="v_utility">-0.709051289014724</data>
      <data key="v_id">n323</data>
    </node>
    <node id="n324">
      <data key="v_label">n324</data>
      <data key="v_r">240</data>
      <data key="v_g">169</data>
      <data key="v_b">130</data>
      <data key="v_x">9739.823</data>
      <data key="v_y">-232.65837</data>
      <data key="v_size">21</data>
      <data key="v_name">324</data>
      <data key="v_smiles">O=c1cccc(C=Cc2cccc(=O)[nH]2)[nH]1</data>
      <data key="v_generation">3</data>
      <data key="v_utility">-0.733645616093291</data>
      <data key="v_id">n324</data>
    </node>
    <node id="n325">
      <data key="v_label">n325</data>
      <data key="v_r">240</data>
      <data key="v_g">169</data>
      <data key="v_b">130</data>
      <data key="v_x">9114.224</data>
      <data key="v_y">7178.465</data>
      <data key="v_size">21</data>
      <data key="v_name">325</data>
      <data key="v_smiles">c1ccc(-c2ncccc2-c2cccnc2-c2ccccc2)cc1</data>
      <data key="v_generation">3</data>
      <data key="v_utility">-0.716487244859508</data>
      <data key="v_id">n325</data>
    </node>
    <node id="n326">
      <data key="v_label">n326</data>
      <data key="v_r">240</data>
      <data key="v_g">169</data>
      <data key="v_b">130</data>
      <data key="v_x">4900.3306</data>
      <data key="v_y">4687.0923</data>
      <data key="v_size">21</data>
      <data key="v_name">326</data>
      <data key="v_smiles">c1ccc(-c2ccc(-c3ccc(-c4ccccc4)nc3)cn2)cc1</data>
      <data key="v_generation">3</data>
      <data key="v_utility">-0.592616540744243</data>
      <data key="v_id">n326</data>
    </node>
    <node id="n327">
      <data key="v_label">n327</data>
      <data key="v_r">240</data>
      <data key="v_g">169</data>
      <data key="v_b">130</data>
      <data key="v_x">9372.924</data>
      <data key="v_y">-456.98126</data>
      <data key="v_size">21</data>
      <data key="v_name">327</data>
      <data key="v_smiles">O=c1cc(-c2ccccc2)cc(C=Cc2cc(-c3ccccc3)cc(=O)o2)o1</data>
      <data key="v_generation">3</data>
      <data key="v_utility">-0.812171087343592</data>
      <data key="v_id">n327</data>
    </node>
    <node id="n328">
      <data key="v_label">n328</data>
      <data key="v_r">240</data>
      <data key="v_g">169</data>
      <data key="v_b">130</data>
      <data key="v_x">9163.111</data>
      <data key="v_y">7212.294</data>
      <data key="v_size">21</data>
      <data key="v_name">328</data>
      <data key="v_smiles">c1ccc(-c2ccncc2-c2cnccc2-c2ccccc2)cc1</data>
      <data key="v_generation">3</data>
      <data key="v_utility">-0.716176784415785</data>
      <data key="v_id">n328</data>
    </node>
    <node id="n329">
      <data key="v_label">n329</data>
      <data key="v_r">240</data>
      <data key="v_g">169</data>
      <data key="v_b">130</data>
      <data key="v_x">8594.828</data>
      <data key="v_y">8061.534</data>
      <data key="v_size">21</data>
      <data key="v_name">329</data>
      <data key="v_smiles">c1ccc2c(-c3cncc4ccccc34)cncc2c1</data>
      <data key="v_generation">3</data>
      <data key="v_utility">-0.689012947819105</data>
      <data key="v_id">n329</data>
    </node>
    <node id="n330">
      <data key="v_label">n330</data>
      <data key="v_r">240</data>
      <data key="v_g">169</data>
      <data key="v_b">130</data>
      <data key="v_x">6172.416</data>
      <data key="v_y">5791.39</data>
      <data key="v_size">21</data>
      <data key="v_name">330</data>
      <data key="v_smiles">c1ccc2ncc(-c3cnc4ccccc4c3)cc2c1</data>
      <data key="v_generation">3</data>
      <data key="v_utility">-0.629946033907124</data>
      <data key="v_id">n330</data>
    </node>
    <node id="n331">
      <data key="v_label">n331</data>
      <data key="v_r">240</data>
      <data key="v_g">169</data>
      <data key="v_b">130</data>
      <data key="v_x">7099.024</data>
      <data key="v_y">4405.2456</data>
      <data key="v_size">21</data>
      <data key="v_name">331</data>
      <data key="v_smiles">C(=Cc1cncc(-c2cncc(C=Cc3ccccc3)c2)c1)c1ccccc1</data>
      <data key="v_generation">3</data>
      <data key="v_utility">-0.553895629301344</data>
      <data key="v_id">n331</data>
    </node>
    <node id="n332">
      <data key="v_label">n332</data>
      <data key="v_r">240</data>
      <data key="v_g">169</data>
      <data key="v_b">130</data>
      <data key="v_x">4689.1846</data>
      <data key="v_y">5212.779</data>
      <data key="v_size">21</data>
      <data key="v_name">332</data>
      <data key="v_smiles">C(=Cc1ccc(-c2ccc(C=Cc3ccccc3)nc2)cn1)c1ccccc1</data>
      <data key="v_generation">3</data>
      <data key="v_utility">-0.428483276259772</data>
      <data key="v_id">n332</data>
    </node>
    <node id="n333">
      <data key="v_label">n333</data>
      <data key="v_r">240</data>
      <data key="v_g">169</data>
      <data key="v_b">130</data>
      <data key="v_x">7459.731</data>
      <data key="v_y">5516.3813</data>
      <data key="v_size">21</data>
      <data key="v_name">333</data>
      <data key="v_smiles">C(=Cc1ncccc1-c1cccnc1C=Cc1ccccc1)c1ccccc1</data>
      <data key="v_generation">3</data>
      <data key="v_utility">-0.631715776989538</data>
      <data key="v_id">n333</data>
    </node>
    <node id="n334">
      <data key="v_label">n334</data>
      <data key="v_r">240</data>
      <data key="v_g">169</data>
      <data key="v_b">130</data>
      <data key="v_x">7455.355</data>
      <data key="v_y">5578.665</data>
      <data key="v_size">21</data>
      <data key="v_name">334</data>
      <data key="v_smiles">C(=Cc1ccncc1-c1cnccc1C=Cc1ccccc1)c1ccccc1</data>
      <data key="v_generation">3</data>
      <data key="v_utility">-0.60698088595286</data>
      <data key="v_id">n334</data>
    </node>
    <node id="n335">
      <data key="v_label">n335</data>
      <data key="v_r">240</data>
      <data key="v_g">169</data>
      <data key="v_b">130</data>
      <data key="v_x">7787.009</data>
      <data key="v_y">4904.0254</data>
      <data key="v_size">21</data>
      <data key="v_name">335</data>
      <data key="v_smiles">C(#Cc1ncccc1-c1cccnc1C#Cc1ccccc1)c1ccccc1</data>
      <data key="v_generation">3</data>
      <data key="v_utility">-0.563184899343184</data>
      <data key="v_id">n335</data>
    </node>
    <node id="n336">
      <data key="v_label">n336</data>
      <data key="v_r">240</data>
      <data key="v_g">169</data>
      <data key="v_b">130</data>
      <data key="v_x">5775.7646</data>
      <data key="v_y">6195.2754</data>
      <data key="v_size">21</data>
      <data key="v_name">336</data>
      <data key="v_smiles">c1ccc(-c2cncc(-c3cncc(-c4ccccc4)c3)c2)cc1</data>
      <data key="v_generation">3</data>
      <data key="v_utility">-0.682444773227209</data>
      <data key="v_id">n336</data>
    </node>
    <node id="n337">
      <data key="v_label">n337</data>
      <data key="v_r">240</data>
      <data key="v_g">169</data>
      <data key="v_b">130</data>
      <data key="v_x">8448.34</data>
      <data key="v_y">-518.1612</data>
      <data key="v_size">21</data>
      <data key="v_name">337</data>
      <data key="v_smiles">O=c1oc(C=Cc2ccc(-c3ccccc3)c(=O)o2)ccc1-c1ccccc1</data>
      <data key="v_generation">3</data>
      <data key="v_utility">-0.655121875102975</data>
      <data key="v_id">n337</data>
    </node>
    <node id="n338">
      <data key="v_label">n338</data>
      <data key="v_r">240</data>
      <data key="v_g">169</data>
      <data key="v_b">130</data>
      <data key="v_x">12969.365</data>
      <data key="v_y">-300.32913</data>
      <data key="v_size">21</data>
      <data key="v_name">338</data>
      <data key="v_smiles">O=c1ccoc(-c2ccccc2C=Cc2ccccc2-c2cc(=O)cco2)c1</data>
      <data key="v_generation">3</data>
      <data key="v_utility">-0.666168474735111</data>
      <data key="v_id">n338</data>
    </node>
    <node id="n339">
      <data key="v_label">n339</data>
      <data key="v_r">240</data>
      <data key="v_g">169</data>
      <data key="v_b">130</data>
      <data key="v_x">13034.989</data>
      <data key="v_y">-414.5599</data>
      <data key="v_size">21</data>
      <data key="v_name">339</data>
      <data key="v_smiles">C(=Cc1ccccc1-c1cccnc1)c1ccccc1-c1cccnc1</data>
      <data key="v_generation">3</data>
      <data key="v_utility">-0.522429440486271</data>
      <data key="v_id">n339</data>
    </node>
    <node id="n340">
      <data key="v_label">n340</data>
      <data key="v_r">240</data>
      <data key="v_g">169</data>
      <data key="v_b">130</data>
      <data key="v_x">13058.189</data>
      <data key="v_y">-467.93182</data>
      <data key="v_size">21</data>
      <data key="v_name">340</data>
      <data key="v_smiles">C(=Cc1ccccc1-c1ccccn1)c1ccccc1-c1ccccn1</data>
      <data key="v_generation">3</data>
      <data key="v_utility">-0.595459212951974</data>
      <data key="v_id">n340</data>
    </node>
    <node id="n341">
      <data key="v_label">n341</data>
      <data key="v_r">240</data>
      <data key="v_g">169</data>
      <data key="v_b">130</data>
      <data key="v_x">12142.271</data>
      <data key="v_y">-335.71545</data>
      <data key="v_size">21</data>
      <data key="v_name">341</data>
      <data key="v_smiles">C(=Cc1cccnc1-c1ccccc1)c1cccnc1-c1ccccc1</data>
      <data key="v_generation">3</data>
      <data key="v_utility">-0.662524025633009</data>
      <data key="v_id">n341</data>
    </node>
    <node id="n342">
      <data key="v_label">n342</data>
      <data key="v_r">240</data>
      <data key="v_g">169</data>
      <data key="v_b">130</data>
      <data key="v_x">12086.9</data>
      <data key="v_y">-308.82278</data>
      <data key="v_size">21</data>
      <data key="v_name">342</data>
      <data key="v_smiles">C(=Cc1cnccc1-c1ccccc1)c1cnccc1-c1ccccc1</data>
      <data key="v_generation">3</data>
      <data key="v_utility">-0.668423898517467</data>
      <data key="v_id">n342</data>
    </node>
    <node id="n343">
      <data key="v_label">n343</data>
      <data key="v_r">240</data>
      <data key="v_g">169</data>
      <data key="v_b">130</data>
      <data key="v_x">11744.051</data>
      <data key="v_y">-262.57593</data>
      <data key="v_size">21</data>
      <data key="v_name">343</data>
      <data key="v_smiles">O=c1cc(C=Cc2cc(=O)occ2-c2ccccc2)c(-c2ccccc2)co1</data>
      <data key="v_generation">3</data>
      <data key="v_utility">-1.06993346252114</data>
      <data key="v_id">n343</data>
    </node>
    <node id="n344">
      <data key="v_label">n344</data>
      <data key="v_r">240</data>
      <data key="v_g">169</data>
      <data key="v_b">130</data>
      <data key="v_x">11753.146</data>
      <data key="v_y">-152.2231</data>
      <data key="v_size">21</data>
      <data key="v_name">344</data>
      <data key="v_smiles">O=c1cc(-c2ccccc2)c(C=Cc2coc(=O)cc2-c2ccccc2)co1</data>
      <data key="v_generation">3</data>
      <data key="v_utility">-0.953366238712638</data>
      <data key="v_id">n344</data>
    </node>
    <node id="n345">
      <data key="v_label">n345</data>
      <data key="v_r">240</data>
      <data key="v_g">169</data>
      <data key="v_b">130</data>
      <data key="v_x">12986.383</data>
      <data key="v_y">-494.2824</data>
      <data key="v_size">21</data>
      <data key="v_name">345</data>
      <data key="v_smiles">O=c1occcc1-c1ccccc1C=Cc1ccccc1-c1cccoc1=O</data>
      <data key="v_generation">3</data>
      <data key="v_utility">-0.902841850866872</data>
      <data key="v_id">n345</data>
    </node>
    <node id="n346">
      <data key="v_label">n346</data>
      <data key="v_r">240</data>
      <data key="v_g">169</data>
      <data key="v_b">130</data>
      <data key="v_x">11259.228</data>
      <data key="v_y">-355.23886</data>
      <data key="v_size">21</data>
      <data key="v_name">346</data>
      <data key="v_smiles">O=c1ccoc(C=Cc2occc(=O)c2-c2ccccc2)c1-c1ccccc1</data>
      <data key="v_generation">3</data>
      <data key="v_utility">-0.811636205943594</data>
      <data key="v_id">n346</data>
    </node>
    <node id="n347">
      <data key="v_label">n347</data>
      <data key="v_r">240</data>
      <data key="v_g">169</data>
      <data key="v_b">130</data>
      <data key="v_x">12985.642</data>
      <data key="v_y">-430.3885</data>
      <data key="v_size">21</data>
      <data key="v_name">347</data>
      <data key="v_smiles">O=c1ccc(-c2ccccc2C=Cc2ccccc2-c2ccc(=O)oc2)co1</data>
      <data key="v_generation">3</data>
      <data key="v_utility">-0.858494036648338</data>
      <data key="v_id">n347</data>
    </node>
    <node id="n348">
      <data key="v_label">n348</data>
      <data key="v_r">240</data>
      <data key="v_g">169</data>
      <data key="v_b">130</data>
      <data key="v_x">6353.2656</data>
      <data key="v_y">4300.241</data>
      <data key="v_size">21</data>
      <data key="v_name">348</data>
      <data key="v_smiles">C1=CC(Nc2ccccc2-c2ccccc2NC2=CCC=C2)=CC1</data>
      <data key="v_generation">3</data>
      <data key="v_utility">-0.26811463891211</data>
      <data key="v_id">n348</data>
    </node>
    <node id="n349">
      <data key="v_label">n349</data>
      <data key="v_r">240</data>
      <data key="v_g">169</data>
      <data key="v_b">130</data>
      <data key="v_x">11289.657</data>
      <data key="v_y">-242.05983</data>
      <data key="v_size">21</data>
      <data key="v_name">349</data>
      <data key="v_smiles">O=c1occc(-c2ccccc2)c1C=Cc1c(-c2ccccc2)ccoc1=O</data>
      <data key="v_generation">3</data>
      <data key="v_utility">-0.631590152511705</data>
      <data key="v_id">n349</data>
    </node>
    <node id="n350">
      <data key="v_label">n350</data>
      <data key="v_r">240</data>
      <data key="v_g">169</data>
      <data key="v_b">130</data>
      <data key="v_x">11769.85</data>
      <data key="v_y">-203.98601</data>
      <data key="v_size">21</data>
      <data key="v_name">350</data>
      <data key="v_smiles">O=c1ccc(C=Cc2ccc(=O)oc2-c2ccccc2)c(-c2ccccc2)o1</data>
      <data key="v_generation">3</data>
      <data key="v_utility">-0.841865748113415</data>
      <data key="v_id">n350</data>
    </node>
    <node id="n351">
      <data key="v_label">n351</data>
      <data key="v_r">240</data>
      <data key="v_g">169</data>
      <data key="v_b">130</data>
      <data key="v_x">13034.468</data>
      <data key="v_y">-293.3996</data>
      <data key="v_size">21</data>
      <data key="v_name">351</data>
      <data key="v_smiles">O=c1cccc(-c2ccccc2C=Cc2ccccc2-c2cccc(=O)o2)o1</data>
      <data key="v_generation">3</data>
      <data key="v_utility">-0.642419173748951</data>
      <data key="v_id">n351</data>
    </node>
    <node id="n352">
      <data key="v_label">n352</data>
      <data key="v_r">240</data>
      <data key="v_g">169</data>
      <data key="v_b">130</data>
      <data key="v_x">12945.178</data>
      <data key="v_y">-378.45828</data>
      <data key="v_size">21</data>
      <data key="v_name">352</data>
      <data key="v_smiles">O=c1ccocc1-c1ccccc1C=Cc1ccccc1-c1coccc1=O</data>
      <data key="v_generation">3</data>
      <data key="v_utility">-3.26987712782473</data>
      <data key="v_id">n352</data>
    </node>
    <node id="n353">
      <data key="v_label">n353</data>
      <data key="v_r">240</data>
      <data key="v_g">169</data>
      <data key="v_b">130</data>
      <data key="v_x">11239.082</data>
      <data key="v_y">-294.78506</data>
      <data key="v_size">21</data>
      <data key="v_name">353</data>
      <data key="v_smiles">O=c1ccoc(-c2ccccc2)c1C=Cc1c(-c2ccccc2)occc1=O</data>
      <data key="v_generation">3</data>
      <data key="v_utility">-0.652556059521865</data>
      <data key="v_id">n353</data>
    </node>
    <node id="n354">
      <data key="v_label">n354</data>
      <data key="v_r">240</data>
      <data key="v_g">169</data>
      <data key="v_b">130</data>
      <data key="v_x">11710.17</data>
      <data key="v_y">-218.02171</data>
      <data key="v_size">21</data>
      <data key="v_name">354</data>
      <data key="v_smiles">O=c1occc(C=Cc2ccoc(=O)c2-c2ccccc2)c1-c1ccccc1</data>
      <data key="v_generation">3</data>
      <data key="v_utility">-0.853000298025444</data>
      <data key="v_id">n354</data>
    </node>
    <node id="n355">
      <data key="v_label">n355</data>
      <data key="v_r">240</data>
      <data key="v_g">169</data>
      <data key="v_b">130</data>
      <data key="v_x">7837.9824</data>
      <data key="v_y">4935.8276</data>
      <data key="v_size">21</data>
      <data key="v_name">355</data>
      <data key="v_smiles">C(#Cc1ccncc1-c1cnccc1C#Cc1ccccc1)c1ccccc1</data>
      <data key="v_generation">3</data>
      <data key="v_utility">-0.647711900986817</data>
      <data key="v_id">n355</data>
    </node>
    <node id="n356">
      <data key="v_label">n356</data>
      <data key="v_r">240</data>
      <data key="v_g">169</data>
      <data key="v_b">130</data>
      <data key="v_x">6348.508</data>
      <data key="v_y">6003.8203</data>
      <data key="v_size">21</data>
      <data key="v_name">356</data>
      <data key="v_smiles">C(#Cc1cncc(-c2cncc(C#Cc3ccccc3)c2)c1)c1ccccc1</data>
      <data key="v_generation">3</data>
      <data key="v_utility">-0.602380151834474</data>
      <data key="v_id">n356</data>
    </node>
    <node id="n357">
      <data key="v_label">n357</data>
      <data key="v_r">240</data>
      <data key="v_g">169</data>
      <data key="v_b">130</data>
      <data key="v_x">7419.983</data>
      <data key="v_y">5734.4414</data>
      <data key="v_size">21</data>
      <data key="v_name">357</data>
      <data key="v_smiles">c1cc(-c2ccnnc2)cnn1</data>
      <data key="v_generation">3</data>
      <data key="v_utility">-0.870279680867716</data>
      <data key="v_id">n357</data>
    </node>
    <node id="n358">
      <data key="v_label">n358</data>
      <data key="v_r">240</data>
      <data key="v_g">169</data>
      <data key="v_b">130</data>
      <data key="v_x">9083.1875</data>
      <data key="v_y">-539.9718</data>
      <data key="v_size">21</data>
      <data key="v_name">358</data>
      <data key="v_smiles">C(=Cc1ccnc(-c2ccccc2)c1)c1ccnc(-c2ccccc2)c1</data>
      <data key="v_generation">3</data>
      <data key="v_utility">-0.657882622025189</data>
      <data key="v_id">n358</data>
    </node>
    <node id="n359">
      <data key="v_label">n359</data>
      <data key="v_r">240</data>
      <data key="v_g">169</data>
      <data key="v_b">130</data>
      <data key="v_x">9286.674</data>
      <data key="v_y">-702.2206</data>
      <data key="v_size">21</data>
      <data key="v_name">359</data>
      <data key="v_smiles">O=c1cccc(-c2cccc(C=Cc3cccc(-c4cccc(=O)o4)c3)c2)o1</data>
      <data key="v_generation">3</data>
      <data key="v_utility">-0.615968859985996</data>
      <data key="v_id">n359</data>
    </node>
    <node id="n360">
      <data key="v_label">n360</data>
      <data key="v_r">240</data>
      <data key="v_g">169</data>
      <data key="v_b">130</data>
      <data key="v_x">9812.939</data>
      <data key="v_y">-373.21738</data>
      <data key="v_size">21</data>
      <data key="v_name">360</data>
      <data key="v_smiles">O=c1occ(C=Cc2coc(=O)c(-c3ccccc3)c2)cc1-c1ccccc1</data>
      <data key="v_generation">3</data>
      <data key="v_utility">-0.791093874494193</data>
      <data key="v_id">n360</data>
    </node>
    <node id="n361">
      <data key="v_label">n361</data>
      <data key="v_r">240</data>
      <data key="v_g">169</data>
      <data key="v_b">130</data>
      <data key="v_x">9326.954</data>
      <data key="v_y">-420.76782</data>
      <data key="v_size">21</data>
      <data key="v_name">361</data>
      <data key="v_smiles">O=c1occ(-c2ccccc2)cc1C=Cc1cc(-c2ccccc2)coc1=O</data>
      <data key="v_generation">3</data>
      <data key="v_utility">-0.566573609647283</data>
      <data key="v_id">n361</data>
    </node>
    <node id="n362">
      <data key="v_label">n362</data>
      <data key="v_r">240</data>
      <data key="v_g">169</data>
      <data key="v_b">130</data>
      <data key="v_x">9344.631</data>
      <data key="v_y">-729.9013</data>
      <data key="v_size">21</data>
      <data key="v_name">362</data>
      <data key="v_smiles">O=c1ccc(-c2cccc(C=Cc3cccc(-c4ccc(=O)oc4)c3)c2)co1</data>
      <data key="v_generation">3</data>
      <data key="v_utility">-0.83913127364899</data>
      <data key="v_id">n362</data>
    </node>
    <node id="n363">
      <data key="v_label">n363</data>
      <data key="v_r">240</data>
      <data key="v_g">169</data>
      <data key="v_b">130</data>
      <data key="v_x">9321.444</data>
      <data key="v_y">-781.211</data>
      <data key="v_size">21</data>
      <data key="v_name">363</data>
      <data key="v_smiles">O=c1occcc1-c1cccc(C=Cc2cccc(-c3cccoc3=O)c2)c1</data>
      <data key="v_generation">3</data>
      <data key="v_utility">-0.608758067836159</data>
      <data key="v_id">n363</data>
    </node>
    <node id="n364">
      <data key="v_label">n364</data>
      <data key="v_r">240</data>
      <data key="v_g">169</data>
      <data key="v_b">130</data>
      <data key="v_x">9778.33</data>
      <data key="v_y">-423.27518</data>
      <data key="v_size">21</data>
      <data key="v_name">364</data>
      <data key="v_smiles">O=c1cc(C=Cc2cc(-c3ccccc3)oc(=O)c2)cc(-c2ccccc2)o1</data>
      <data key="v_generation">3</data>
      <data key="v_utility">-0.902242804625144</data>
      <data key="v_id">n364</data>
    </node>
    <node id="n365">
      <data key="v_label">n365</data>
      <data key="v_r">240</data>
      <data key="v_g">169</data>
      <data key="v_b">130</data>
      <data key="v_x">8124.1606</data>
      <data key="v_y">-620.1081</data>
      <data key="v_size">21</data>
      <data key="v_name">365</data>
      <data key="v_smiles">C(=Cc1cccc(-c2ccncc2)c1)c1cccc(-c2ccncc2)c1</data>
      <data key="v_generation">3</data>
      <data key="v_utility">-0.603843093768921</data>
      <data key="v_id">n365</data>
    </node>
    <node id="n366">
      <data key="v_label">n366</data>
      <data key="v_r">240</data>
      <data key="v_g">169</data>
      <data key="v_b">130</data>
      <data key="v_x">6663.507</data>
      <data key="v_y">-261.73404</data>
      <data key="v_size">21</data>
      <data key="v_name">366</data>
      <data key="v_smiles">O=c1ccocc1-c1cccc(C=Cc2cccc(-c3coccc3=O)c2)c1</data>
      <data key="v_generation">3</data>
      <data key="v_utility">-0.687777299853827</data>
      <data key="v_id">n366</data>
    </node>
    <node id="n367">
      <data key="v_label">n367</data>
      <data key="v_r">240</data>
      <data key="v_g">169</data>
      <data key="v_b">130</data>
      <data key="v_x">9275.098</data>
      <data key="v_y">-462.30484</data>
      <data key="v_size">21</data>
      <data key="v_name">367</data>
      <data key="v_smiles">O=c1c(C=Cc2cocc(-c3ccccc3)c2=O)cocc1-c1ccccc1</data>
      <data key="v_generation">3</data>
      <data key="v_utility">-0.587633754422573</data>
      <data key="v_id">n367</data>
    </node>
    <node id="n368">
      <data key="v_label">n368</data>
      <data key="v_r">240</data>
      <data key="v_g">169</data>
      <data key="v_b">130</data>
      <data key="v_x">9283.905</data>
      <data key="v_y">-521.2668</data>
      <data key="v_size">21</data>
      <data key="v_name">368</data>
      <data key="v_smiles">O=c1cc(C=Cc2cc(=O)cc(-c3ccccc3)o2)oc(-c2ccccc2)c1</data>
      <data key="v_generation">3</data>
      <data key="v_utility">-0.867695497636468</data>
      <data key="v_id">n368</data>
    </node>
    <node id="n369">
      <data key="v_label">n369</data>
      <data key="v_r">240</data>
      <data key="v_g">169</data>
      <data key="v_b">130</data>
      <data key="v_x">6714.802</data>
      <data key="v_y">-285.98056</data>
      <data key="v_size">21</data>
      <data key="v_name">369</data>
      <data key="v_smiles">O=c1ccoc(-c2cccc(C=Cc3cccc(-c4cc(=O)cco4)c3)c2)c1</data>
      <data key="v_generation">3</data>
      <data key="v_utility">-0.811186037804472</data>
      <data key="v_id">n369</data>
    </node>
    <node id="n370">
      <data key="v_label">n370</data>
      <data key="v_r">240</data>
      <data key="v_g">169</data>
      <data key="v_b">130</data>
      <data key="v_x">788.8523</data>
      <data key="v_y">1066.7222</data>
      <data key="v_size">21</data>
      <data key="v_name">370</data>
      <data key="v_smiles">c1ccc(Nc2cncc(Nc3ccccc3)c2-c2ccccc2)cc1</data>
      <data key="v_generation">3</data>
      <data key="v_utility">-0.183121681342564</data>
      <data key="v_id">n370</data>
    </node>
    <node id="n371">
      <data key="v_label">n371</data>
      <data key="v_r">240</data>
      <data key="v_g">169</data>
      <data key="v_b">130</data>
      <data key="v_x">475.90176</data>
      <data key="v_y">1287.5215</data>
      <data key="v_size">21</data>
      <data key="v_name">371</data>
      <data key="v_smiles">C1=CCC(Nc2cncc(NC3=CC=CC3)c2)=C1</data>
      <data key="v_generation">3</data>
      <data key="v_utility">-0.209426861241064</data>
      <data key="v_id">n371</data>
    </node>
    <node id="n372">
      <data key="v_label">n372</data>
      <data key="v_r">240</data>
      <data key="v_g">169</data>
      <data key="v_b">130</data>
      <data key="v_x">475.38547</data>
      <data key="v_y">1035.1414</data>
      <data key="v_size">21</data>
      <data key="v_name">372</data>
      <data key="v_smiles">C1=CC(Nc2cncc(NC3=CCC=C3)c2)=CC1</data>
      <data key="v_generation">3</data>
      <data key="v_utility">-0.185623487172873</data>
      <data key="v_id">n372</data>
    </node>
    <node id="n373">
      <data key="v_label">n373</data>
      <data key="v_r">240</data>
      <data key="v_g">169</data>
      <data key="v_b">130</data>
      <data key="v_x">9328.048</data>
      <data key="v_y">-665.99854</data>
      <data key="v_size">21</data>
      <data key="v_name">373</data>
      <data key="v_smiles">O=c1cc(-c2cccc(C=Cc3cccc(-c4ccoc(=O)c4)c3)c2)cco1</data>
      <data key="v_generation">3</data>
      <data key="v_utility">-0.809282405494191</data>
      <data key="v_id">n373</data>
    </node>
    <node id="n374">
      <data key="v_label">n374</data>
      <data key="v_r">240</data>
      <data key="v_g">169</data>
      <data key="v_b">130</data>
      <data key="v_x">9349.203</data>
      <data key="v_y">-572.4503</data>
      <data key="v_size">21</data>
      <data key="v_name">374</data>
      <data key="v_smiles">C(=Cc1cncc(-c2ccccc2)c1)c1cncc(-c2ccccc2)c1</data>
      <data key="v_generation">3</data>
      <data key="v_utility">-0.630410804063778</data>
      <data key="v_id">n374</data>
    </node>
    <node id="n375">
      <data key="v_label">n375</data>
      <data key="v_r">240</data>
      <data key="v_g">169</data>
      <data key="v_b">130</data>
      <data key="v_x">7795.5386</data>
      <data key="v_y">-606.47314</data>
      <data key="v_size">21</data>
      <data key="v_name">375</data>
      <data key="v_smiles">C(=Cc1cccc(-c2ccccn2)c1)c1cccc(-c2ccccn2)c1</data>
      <data key="v_generation">3</data>
      <data key="v_utility">-0.440029517632981</data>
      <data key="v_id">n375</data>
    </node>
    <node id="n376">
      <data key="v_label">n376</data>
      <data key="v_r">240</data>
      <data key="v_g">169</data>
      <data key="v_b">130</data>
      <data key="v_x">4374.168</data>
      <data key="v_y">2621.9363</data>
      <data key="v_size">21</data>
      <data key="v_name">376</data>
      <data key="v_smiles">c1ncc(-c2cncnc2)cn1</data>
      <data key="v_generation">3</data>
      <data key="v_utility">-0.832957379593944</data>
      <data key="v_id">n376</data>
    </node>
    <node id="n377">
      <data key="v_label">n377</data>
      <data key="v_r">240</data>
      <data key="v_g">169</data>
      <data key="v_b">130</data>
      <data key="v_x">6605.536</data>
      <data key="v_y">5662.8716</data>
      <data key="v_size">21</data>
      <data key="v_name">377</data>
      <data key="v_smiles">c1cnc(-c2cnccn2)cn1</data>
      <data key="v_generation">3</data>
      <data key="v_utility">-0.666150497190355</data>
      <data key="v_id">n377</data>
    </node>
    <node id="n378">
      <data key="v_label">n378</data>
      <data key="v_r">240</data>
      <data key="v_g">169</data>
      <data key="v_b">130</data>
      <data key="v_x">6789.5386</data>
      <data key="v_y">5876.366</data>
      <data key="v_size">21</data>
      <data key="v_name">378</data>
      <data key="v_smiles">c1cnnc(-c2cccnn2)c1</data>
      <data key="v_generation">3</data>
      <data key="v_utility">-0.737094936606317</data>
      <data key="v_id">n378</data>
    </node>
    <node id="n379">
      <data key="v_label">n379</data>
      <data key="v_r">240</data>
      <data key="v_g">169</data>
      <data key="v_b">130</data>
      <data key="v_x">5728.0396</data>
      <data key="v_y">4323.9443</data>
      <data key="v_size">21</data>
      <data key="v_name">379</data>
      <data key="v_smiles">c1ccc(Nc2cncc(-c3cncc(Nc4ccccc4)c3)c2)cc1</data>
      <data key="v_generation">3</data>
      <data key="v_utility">-0.215630884238624</data>
      <data key="v_id">n379</data>
    </node>
    <node id="n380">
      <data key="v_label">n380</data>
      <data key="v_r">240</data>
      <data key="v_g">169</data>
      <data key="v_b">130</data>
      <data key="v_x">4833.4346</data>
      <data key="v_y">4172.661</data>
      <data key="v_size">21</data>
      <data key="v_name">380</data>
      <data key="v_smiles">c1ccc(Nc2ccc(-c3ccc(Nc4ccccc4)nc3)cn2)cc1</data>
      <data key="v_generation">3</data>
      <data key="v_utility">-0.14836341701488</data>
      <data key="v_id">n380</data>
    </node>
    <node id="n381">
      <data key="v_label">n381</data>
      <data key="v_r">240</data>
      <data key="v_g">169</data>
      <data key="v_b">130</data>
      <data key="v_x">9768.002</data>
      <data key="v_y">-667.0616</data>
      <data key="v_size">21</data>
      <data key="v_name">381</data>
      <data key="v_smiles">C1=CCC(c2cccc(C=Cc3cccc(C4=CC=CC4)c3)c2)=C1</data>
      <data key="v_generation">3</data>
      <data key="v_utility">-0.323384187225577</data>
      <data key="v_id">n381</data>
    </node>
    <node id="n382">
      <data key="v_label">n382</data>
      <data key="v_r">240</data>
      <data key="v_g">169</data>
      <data key="v_b">130</data>
      <data key="v_x">9704.918</data>
      <data key="v_y">-745.72845</data>
      <data key="v_size">21</data>
      <data key="v_name">382</data>
      <data key="v_smiles">C(=CC1=CCC(c2ccccc2)=C1)C1=CCC(c2ccccc2)=C1</data>
      <data key="v_generation">3</data>
      <data key="v_utility">-0.211246297923334</data>
      <data key="v_id">n382</data>
    </node>
    <node id="n383">
      <data key="v_label">n383</data>
      <data key="v_r">240</data>
      <data key="v_g">169</data>
      <data key="v_b">130</data>
      <data key="v_x">9294.682</data>
      <data key="v_y">-895.2876</data>
      <data key="v_size">21</data>
      <data key="v_name">383</data>
      <data key="v_smiles">C1=CC(c2cccc(C=Cc3cccc(C4=CCC=C4)c3)c2)=CC1</data>
      <data key="v_generation">3</data>
      <data key="v_utility">-0.362138727647814</data>
      <data key="v_id">n383</data>
    </node>
    <node id="n384">
      <data key="v_label">n384</data>
      <data key="v_r">240</data>
      <data key="v_g">169</data>
      <data key="v_b">130</data>
      <data key="v_x">9378.44</data>
      <data key="v_y">-887.05164</data>
      <data key="v_size">21</data>
      <data key="v_name">384</data>
      <data key="v_smiles">C(=CC1=CC(c2ccccc2)=CC1)C1=CC(c2ccccc2)=CC1</data>
      <data key="v_generation">3</data>
      <data key="v_utility">-0.228110685116563</data>
      <data key="v_id">n384</data>
    </node>
    <node id="n385">
      <data key="v_label">n385</data>
      <data key="v_r">240</data>
      <data key="v_g">169</data>
      <data key="v_b">130</data>
      <data key="v_x">7807.196</data>
      <data key="v_y">-546.318</data>
      <data key="v_size">21</data>
      <data key="v_name">385</data>
      <data key="v_smiles">C(=Cc1cccc(-c2cccnc2)c1)c1cccc(-c2cccnc2)c1</data>
      <data key="v_generation">3</data>
      <data key="v_utility">-0.550073434170853</data>
      <data key="v_id">n385</data>
    </node>
    <node id="n386">
      <data key="v_label">n386</data>
      <data key="v_r">240</data>
      <data key="v_g">169</data>
      <data key="v_b">130</data>
      <data key="v_x">12930.407</data>
      <data key="v_y">-444.6349</data>
      <data key="v_size">21</data>
      <data key="v_name">386</data>
      <data key="v_smiles">C(=Cc1ccccc1-c1ccncc1)c1ccccc1-c1ccncc1</data>
      <data key="v_generation">3</data>
      <data key="v_utility">-0.565112147908245</data>
      <data key="v_id">n386</data>
    </node>
    <node id="n387">
      <data key="v_label">n387</data>
      <data key="v_r">240</data>
      <data key="v_g">169</data>
      <data key="v_b">130</data>
      <data key="v_x">2161.453</data>
      <data key="v_y">-886.4387</data>
      <data key="v_size">21</data>
      <data key="v_name">387</data>
      <data key="v_smiles">O=c1nc(C=Cc2ccccc2)oc(C=Cc2ccccc2)n1</data>
      <data key="v_generation">3</data>
      <data key="v_utility">-0.662592556583164</data>
      <data key="v_id">n387</data>
    </node>
    <node id="n388">
      <data key="v_label">n388</data>
      <data key="v_r">240</data>
      <data key="v_g">169</data>
      <data key="v_b">130</data>
      <data key="v_x">-2043.1105</data>
      <data key="v_y">-1613.8136</data>
      <data key="v_size">21</data>
      <data key="v_name">388</data>
      <data key="v_smiles">O=c1nc(C#Cc2ccccc2)oc(C#Cc2ccccc2)n1</data>
      <data key="v_generation">3</data>
      <data key="v_utility">-0.781091911595552</data>
      <data key="v_id">n388</data>
    </node>
    <node id="n389">
      <data key="v_label">n389</data>
      <data key="v_r">240</data>
      <data key="v_g">169</data>
      <data key="v_b">130</data>
      <data key="v_x">-0.18405393</data>
      <data key="v_y">232.56827</data>
      <data key="v_size">21</data>
      <data key="v_name">389</data>
      <data key="v_smiles">O=c1nc[nH]cn1</data>
      <data key="v_generation">3</data>
      <data key="v_utility">-1.01946069381214</data>
      <data key="v_id">n389</data>
    </node>
    <node id="n390">
      <data key="v_label">n390</data>
      <data key="v_r">240</data>
      <data key="v_g">169</data>
      <data key="v_b">130</data>
      <data key="v_x">182.15181</data>
      <data key="v_y">200.49582</data>
      <data key="v_size">21</data>
      <data key="v_name">390</data>
      <data key="v_smiles">C1=CCC(c2c(Nc3ccccc3)cccc2Nc2ccccc2)=C1</data>
      <data key="v_generation">3</data>
      <data key="v_utility">-0.131624254963179</data>
      <data key="v_id">n390</data>
    </node>
    <node id="n391">
      <data key="v_label">n391</data>
      <data key="v_r">240</data>
      <data key="v_g">169</data>
      <data key="v_b">130</data>
      <data key="v_x">369.80975</data>
      <data key="v_y">294.29086</data>
      <data key="v_size">21</data>
      <data key="v_name">391</data>
      <data key="v_smiles">C1=CC(Nc2cccc(NC3=CCC=C3)c2-c2ccccc2)=CC1</data>
      <data key="v_generation">3</data>
      <data key="v_utility">-0.207665744587568</data>
      <data key="v_id">n391</data>
    </node>
    <node id="n392">
      <data key="v_label">n392</data>
      <data key="v_r">240</data>
      <data key="v_g">169</data>
      <data key="v_b">130</data>
      <data key="v_x">-1226.2404</data>
      <data key="v_y">-463.21957</data>
      <data key="v_size">21</data>
      <data key="v_name">392</data>
      <data key="v_smiles">O=c1nc(-c2ccccc2)oc(-c2ccccc2)n1</data>
      <data key="v_generation">3</data>
      <data key="v_utility">-0.826678017181212</data>
      <data key="v_id">n392</data>
    </node>
    <node id="n393">
      <data key="v_label">n393</data>
      <data key="v_r">240</data>
      <data key="v_g">169</data>
      <data key="v_b">130</data>
      <data key="v_x">354.0608</data>
      <data key="v_y">398.76956</data>
      <data key="v_size">21</data>
      <data key="v_name">393</data>
      <data key="v_smiles">C1=CCC(Nc2cccc(NC3=CC=CC3)c2-c2ccccc2)=C1</data>
      <data key="v_generation">3</data>
      <data key="v_utility">-0.23816854821617</data>
      <data key="v_id">n393</data>
    </node>
    <node id="n394">
      <data key="v_label">n394</data>
      <data key="v_r">240</data>
      <data key="v_g">169</data>
      <data key="v_b">130</data>
      <data key="v_x">824.4486</data>
      <data key="v_y">728.35547</data>
      <data key="v_size">21</data>
      <data key="v_name">394</data>
      <data key="v_smiles">c1ccc(Nc2cccc(Nc3ccccc3)c2-c2ccncc2)cc1</data>
      <data key="v_generation">3</data>
      <data key="v_utility">-0.129281884689221</data>
      <data key="v_id">n394</data>
    </node>
    <node id="n395">
      <data key="v_label">n395</data>
      <data key="v_r">240</data>
      <data key="v_g">169</data>
      <data key="v_b">130</data>
      <data key="v_x">369.60117</data>
      <data key="v_y">1218.7318</data>
      <data key="v_size">21</data>
      <data key="v_name">395</data>
      <data key="v_smiles">c1ccc(Nc2ncnc(Nc3ccccc3)c2-c2ccccc2)cc1</data>
      <data key="v_generation">3</data>
      <data key="v_utility">-0.221212531206697</data>
      <data key="v_id">n395</data>
    </node>
    <node id="n396">
      <data key="v_label">n396</data>
      <data key="v_r">240</data>
      <data key="v_g">169</data>
      <data key="v_b">130</data>
      <data key="v_x">325.29205</data>
      <data key="v_y">18.286068</data>
      <data key="v_size">21</data>
      <data key="v_name">396</data>
      <data key="v_smiles">c1ccc(-c2c(Nc3ccncc3)cccc2Nc2ccncc2)cc1</data>
      <data key="v_generation">3</data>
      <data key="v_utility">-0.329020367517326</data>
      <data key="v_id">n396</data>
    </node>
    <node id="n397">
      <data key="v_label">n397</data>
      <data key="v_r">240</data>
      <data key="v_g">169</data>
      <data key="v_b">130</data>
      <data key="v_x">627.9965</data>
      <data key="v_y">185.32224</data>
      <data key="v_size">21</data>
      <data key="v_name">397</data>
      <data key="v_smiles">c1ccc(Nc2cccc(Nc3ccccc3)c2-c2cccnc2)cc1</data>
      <data key="v_generation">3</data>
      <data key="v_utility">-0.11413112852612</data>
      <data key="v_id">n397</data>
    </node>
    <node id="n398">
      <data key="v_label">n398</data>
      <data key="v_r">240</data>
      <data key="v_g">169</data>
      <data key="v_b">130</data>
      <data key="v_x">41.526745</data>
      <data key="v_y">312.54947</data>
      <data key="v_size">21</data>
      <data key="v_name">398</data>
      <data key="v_smiles">c1ccc(-c2c(Nc3cccnc3)cccc2Nc2cccnc2)cc1</data>
      <data key="v_generation">3</data>
      <data key="v_utility">-0.264347196337773</data>
      <data key="v_id">n398</data>
    </node>
    <node id="n399">
      <data key="v_label">n399</data>
      <data key="v_r">240</data>
      <data key="v_g">169</data>
      <data key="v_b">130</data>
      <data key="v_x">668.4627</data>
      <data key="v_y">179.61337</data>
      <data key="v_size">21</data>
      <data key="v_name">399</data>
      <data key="v_smiles">c1ccc(Nc2cccc(Nc3ccccc3)c2-c2ccccn2)cc1</data>
      <data key="v_generation">3</data>
      <data key="v_utility">-0.106998735175923</data>
      <data key="v_id">n399</data>
    </node>
    <node id="n400">
      <data key="v_label">n400</data>
      <data key="v_r">240</data>
      <data key="v_g">169</data>
      <data key="v_b">130</data>
      <data key="v_x">435.6191</data>
      <data key="v_y">345.26465</data>
      <data key="v_size">21</data>
      <data key="v_name">400</data>
      <data key="v_smiles">C1=CC(c2c(Nc3ccccc3)cccc2Nc2ccccc2)=CC1</data>
      <data key="v_generation">3</data>
      <data key="v_utility">-0.0952693607784248</data>
      <data key="v_id">n400</data>
    </node>
    <node id="n401">
      <data key="v_label">n401</data>
      <data key="v_r">240</data>
      <data key="v_g">169</data>
      <data key="v_b">130</data>
      <data key="v_x">382.47925</data>
      <data key="v_y">199.75587</data>
      <data key="v_size">21</data>
      <data key="v_name">401</data>
      <data key="v_smiles">c1ccc(-c2c(Nc3ccccn3)cccc2Nc2ccccn2)cc1</data>
      <data key="v_generation">3</data>
      <data key="v_utility">-0.131275164887755</data>
      <data key="v_id">n401</data>
    </node>
    <node id="n402">
      <data key="v_label">n402</data>
      <data key="v_r">240</data>
      <data key="v_g">169</data>
      <data key="v_b">130</data>
      <data key="v_x">2055.7773</data>
      <data key="v_y">10679.035</data>
      <data key="v_size">21</data>
      <data key="v_name">402</data>
      <data key="v_smiles">O=c1ccc(C#Cc2ccc(=O)[nH]c2)c[nH]1</data>
      <data key="v_generation">3</data>
      <data key="v_utility">-1.00246919496384</data>
      <data key="v_id">n402</data>
    </node>
    <node id="n403">
      <data key="v_label">n403</data>
      <data key="v_r">240</data>
      <data key="v_g">169</data>
      <data key="v_b">130</data>
      <data key="v_x">1438.6531</data>
      <data key="v_y">9921.305</data>
      <data key="v_size">21</data>
      <data key="v_name">403</data>
      <data key="v_smiles">O=c1occ(C#Cc2coc(=O)c3ccccc23)c2ccccc12</data>
      <data key="v_generation">3</data>
      <data key="v_utility">-0.907470088557484</data>
      <data key="v_id">n403</data>
    </node>
    <node id="n404">
      <data key="v_label">n404</data>
      <data key="v_r">240</data>
      <data key="v_g">169</data>
      <data key="v_b">130</data>
      <data key="v_x">-799.21014</data>
      <data key="v_y">6662.0537</data>
      <data key="v_size">21</data>
      <data key="v_name">404</data>
      <data key="v_smiles">C1=CCC(c2ccccc2C2=CC=CC2)=C1</data>
      <data key="v_generation">3</data>
      <data key="v_utility">-0.502586134631108</data>
      <data key="v_id">n404</data>
    </node>
    <node id="n405">
      <data key="v_label">n405</data>
      <data key="v_r">240</data>
      <data key="v_g">169</data>
      <data key="v_b">130</data>
      <data key="v_x">-468.50177</data>
      <data key="v_y">5754.5874</data>
      <data key="v_size">21</data>
      <data key="v_name">405</data>
      <data key="v_smiles">c1ccc(-c2ccncc2)c(-c2ccncc2)c1</data>
      <data key="v_generation">3</data>
      <data key="v_utility">-0.729215176035113</data>
      <data key="v_id">n405</data>
    </node>
    <node id="n406">
      <data key="v_label">n406</data>
      <data key="v_r">240</data>
      <data key="v_g">169</data>
      <data key="v_b">130</data>
      <data key="v_x">-315.67517</data>
      <data key="v_y">5043.071</data>
      <data key="v_size">21</data>
      <data key="v_name">406</data>
      <data key="v_smiles">c1ccc(-c2nccnc2-c2ccccc2)cc1</data>
      <data key="v_generation">3</data>
      <data key="v_utility">-0.602396647236304</data>
      <data key="v_id">n406</data>
    </node>
    <node id="n407">
      <data key="v_label">n407</data>
      <data key="v_r">240</data>
      <data key="v_g">169</data>
      <data key="v_b">130</data>
      <data key="v_x">-364.14218</data>
      <data key="v_y">5212.773</data>
      <data key="v_size">21</data>
      <data key="v_name">407</data>
      <data key="v_smiles">c1ccc(-c2cnncc2-c2ccccc2)cc1</data>
      <data key="v_generation">3</data>
      <data key="v_utility">-0.676011002969241</data>
      <data key="v_id">n407</data>
    </node>
    <node id="n408">
      <data key="v_label">n408</data>
      <data key="v_r">240</data>
      <data key="v_g">169</data>
      <data key="v_b">130</data>
      <data key="v_x">-490.8559</data>
      <data key="v_y">5835.6035</data>
      <data key="v_size">21</data>
      <data key="v_name">408</data>
      <data key="v_smiles">c1ccc(-c2ccccc2-c2ccccn2)nc1</data>
      <data key="v_generation">3</data>
      <data key="v_utility">-0.669545762241246</data>
      <data key="v_id">n408</data>
    </node>
    <node id="n409">
      <data key="v_label">n409</data>
      <data key="v_r">240</data>
      <data key="v_g">169</data>
      <data key="v_b">130</data>
      <data key="v_x">-540.5449</data>
      <data key="v_y">5863.494</data>
      <data key="v_size">21</data>
      <data key="v_name">409</data>
      <data key="v_smiles">c1cncc(-c2ccccc2-c2cccnc2)c1</data>
      <data key="v_generation">3</data>
      <data key="v_utility">-0.69530873095925</data>
      <data key="v_id">n409</data>
    </node>
    <node id="n410">
      <data key="v_label">n410</data>
      <data key="v_r">240</data>
      <data key="v_g">169</data>
      <data key="v_b">130</data>
      <data key="v_x">-359.94873</data>
      <data key="v_y">5945.9575</data>
      <data key="v_size">21</data>
      <data key="v_name">410</data>
      <data key="v_smiles">O=c1cc(-c2ccccc2-c2ccoc(=O)c2)cco1</data>
      <data key="v_generation">3</data>
      <data key="v_utility">-1.22809790934793</data>
      <data key="v_id">n410</data>
    </node>
    <node id="n411">
      <data key="v_label">n411</data>
      <data key="v_r">240</data>
      <data key="v_g">169</data>
      <data key="v_b">130</data>
      <data key="v_x">-378.06308</data>
      <data key="v_y">6037.888</data>
      <data key="v_size">21</data>
      <data key="v_name">411</data>
      <data key="v_smiles">O=c1ccc(-c2ccccc2-c2ccc(=O)oc2)co1</data>
      <data key="v_generation">3</data>
      <data key="v_utility">-1.1770538971914</data>
      <data key="v_id">n411</data>
    </node>
    <node id="n412">
      <data key="v_label">n412</data>
      <data key="v_r">240</data>
      <data key="v_g">169</data>
      <data key="v_b">130</data>
      <data key="v_x">-316.4526</data>
      <data key="v_y">5974.187</data>
      <data key="v_size">21</data>
      <data key="v_name">412</data>
      <data key="v_smiles">O=c1occcc1-c1ccccc1-c1cccoc1=O</data>
      <data key="v_generation">3</data>
      <data key="v_utility">-0.855702382680597</data>
      <data key="v_id">n412</data>
    </node>
    <node id="n413">
      <data key="v_label">n413</data>
      <data key="v_r">240</data>
      <data key="v_g">169</data>
      <data key="v_b">130</data>
      <data key="v_x">-420.3732</data>
      <data key="v_y">6066.361</data>
      <data key="v_size">21</data>
      <data key="v_name">413</data>
      <data key="v_smiles">O=c1ccocc1-c1ccccc1-c1coccc1=O</data>
      <data key="v_generation">3</data>
      <data key="v_utility">-0.857200747009017</data>
      <data key="v_id">n413</data>
    </node>
    <node id="n414">
      <data key="v_label">n414</data>
      <data key="v_r">240</data>
      <data key="v_g">169</data>
      <data key="v_b">130</data>
      <data key="v_x">-387.20923</data>
      <data key="v_y">5988.0874</data>
      <data key="v_size">21</data>
      <data key="v_name">414</data>
      <data key="v_smiles">O=c1ccoc(-c2ccccc2-c2cc(=O)cco2)c1</data>
      <data key="v_generation">3</data>
      <data key="v_utility">-0.90276244073822</data>
      <data key="v_id">n414</data>
    </node>
    <node id="n415">
      <data key="v_label">n415</data>
      <data key="v_r">240</data>
      <data key="v_g">169</data>
      <data key="v_b">130</data>
      <data key="v_x">-334.4371</data>
      <data key="v_y">6018.457</data>
      <data key="v_size">21</data>
      <data key="v_name">415</data>
      <data key="v_smiles">O=c1cccc(-c2ccccc2-c2cccc(=O)o2)o1</data>
      <data key="v_generation">3</data>
      <data key="v_utility">-0.941317131264195</data>
      <data key="v_id">n415</data>
    </node>
    <node id="n416">
      <data key="v_label">n416</data>
      <data key="v_r">240</data>
      <data key="v_g">169</data>
      <data key="v_b">130</data>
      <data key="v_x">678.6127</data>
      <data key="v_y">-277.61465</data>
      <data key="v_size">21</data>
      <data key="v_name">416</data>
      <data key="v_smiles">O=c1cccc(-c2c(Nc3ccccc3)cccc2Nc2ccccc2)o1</data>
      <data key="v_generation">3</data>
      <data key="v_utility">-0.223163160905317</data>
      <data key="v_id">n416</data>
    </node>
    <node id="n417">
      <data key="v_label">n417</data>
      <data key="v_r">240</data>
      <data key="v_g">169</data>
      <data key="v_b">130</data>
      <data key="v_x">839.02795</data>
      <data key="v_y">10174.744</data>
      <data key="v_size">21</data>
      <data key="v_name">417</data>
      <data key="v_smiles">O=c1ccc2c(C#Cc3cccc4oc(=O)ccc34)cccc2o1</data>
      <data key="v_generation">3</data>
      <data key="v_utility">-1.25112055803373</data>
      <data key="v_id">n417</data>
    </node>
    <node id="n418">
      <data key="v_label">n418</data>
      <data key="v_r">240</data>
      <data key="v_g">169</data>
      <data key="v_b">130</data>
      <data key="v_x">1472.2314</data>
      <data key="v_y">9863.096</data>
      <data key="v_size">21</data>
      <data key="v_name">418</data>
      <data key="v_smiles">O=c1cc(C#Cc2cc(=O)oc3ccccc23)c2ccccc2o1</data>
      <data key="v_generation">3</data>
      <data key="v_utility">-1.18916293164528</data>
      <data key="v_id">n418</data>
    </node>
    <node id="n419">
      <data key="v_label">n419</data>
      <data key="v_r">240</data>
      <data key="v_g">169</data>
      <data key="v_b">130</data>
      <data key="v_x">1361.4119</data>
      <data key="v_y">9834.261</data>
      <data key="v_size">21</data>
      <data key="v_name">419</data>
      <data key="v_smiles">O=c1occ2ccccc2c1C#Cc1c(=O)occ2ccccc12</data>
      <data key="v_generation">3</data>
      <data key="v_utility">-0.387783983031695</data>
      <data key="v_id">n419</data>
    </node>
    <node id="n420">
      <data key="v_label">n420</data>
      <data key="v_r">240</data>
      <data key="v_g">169</data>
      <data key="v_b">130</data>
      <data key="v_x">900.6482</data>
      <data key="v_y">10122.385</data>
      <data key="v_size">21</data>
      <data key="v_name">420</data>
      <data key="v_smiles">O=c1ccc2cccc(C#Cc3cccc4ccc(=O)oc34)c2o1</data>
      <data key="v_generation">3</data>
      <data key="v_utility">-0.882822180880644</data>
      <data key="v_id">n420</data>
    </node>
    <node id="n421">
      <data key="v_label">n421</data>
      <data key="v_r">240</data>
      <data key="v_g">169</data>
      <data key="v_b">130</data>
      <data key="v_x">954.0518</data>
      <data key="v_y">10022.103</data>
      <data key="v_size">21</data>
      <data key="v_name">421</data>
      <data key="v_smiles">O=c1cc2c(C#Cc3cccc4coc(=O)cc34)cccc2co1</data>
      <data key="v_generation">3</data>
      <data key="v_utility">-0.627333755319298</data>
      <data key="v_id">n421</data>
    </node>
    <node id="n422">
      <data key="v_label">n422</data>
      <data key="v_r">240</data>
      <data key="v_g">169</data>
      <data key="v_b">130</data>
      <data key="v_x">913.4062</data>
      <data key="v_y">9979.936</data>
      <data key="v_size">21</data>
      <data key="v_name">422</data>
      <data key="v_smiles">O=c1cc2cccc(C#Cc3cccc4cc(=O)occ34)c2co1</data>
      <data key="v_generation">3</data>
      <data key="v_utility">-0.729422438830412</data>
      <data key="v_id">n422</data>
    </node>
    <node id="n423">
      <data key="v_label">n423</data>
      <data key="v_r">240</data>
      <data key="v_g">169</data>
      <data key="v_b">130</data>
      <data key="v_x">875.40497</data>
      <data key="v_y">10213.31</data>
      <data key="v_size">21</data>
      <data key="v_name">423</data>
      <data key="v_smiles">O=c1occc2cccc(C#Cc3cccc4ccoc(=O)c34)c12</data>
      <data key="v_generation">3</data>
      <data key="v_utility">-0.647700905189357</data>
      <data key="v_id">n423</data>
    </node>
    <node id="n424">
      <data key="v_label">n424</data>
      <data key="v_r">240</data>
      <data key="v_g">169</data>
      <data key="v_b">130</data>
      <data key="v_x">957.53015</data>
      <data key="v_y">10122.036</data>
      <data key="v_size">21</data>
      <data key="v_name">424</data>
      <data key="v_smiles">O=c1occc2c(C#Cc3cccc4c(=O)occc34)cccc12</data>
      <data key="v_generation">3</data>
      <data key="v_utility">-0.920773388510798</data>
      <data key="v_id">n424</data>
    </node>
    <node id="n425">
      <data key="v_label">n425</data>
      <data key="v_r">240</data>
      <data key="v_g">169</data>
      <data key="v_b">130</data>
      <data key="v_x">849.83545</data>
      <data key="v_y">10129.432</data>
      <data key="v_size">21</data>
      <data key="v_name">425</data>
      <data key="v_smiles">O=c1ccoc2c(C#Cc3cccc4c(=O)ccoc34)cccc12</data>
      <data key="v_generation">3</data>
      <data key="v_utility">-0.823772472378516</data>
      <data key="v_id">n425</data>
    </node>
    <node id="n426">
      <data key="v_label">n426</data>
      <data key="v_r">240</data>
      <data key="v_g">169</data>
      <data key="v_b">130</data>
      <data key="v_x">13481.436</data>
      <data key="v_y">-489.9679</data>
      <data key="v_size">21</data>
      <data key="v_name">426</data>
      <data key="v_smiles">C1=CC(C=CC2=C(c3ccccc3)CC=C2)=C(c2ccccc2)C1</data>
      <data key="v_generation">3</data>
      <data key="v_utility">-0.314088340686388</data>
      <data key="v_id">n426</data>
    </node>
    <node id="n427">
      <data key="v_label">n427</data>
      <data key="v_r">240</data>
      <data key="v_g">169</data>
      <data key="v_b">130</data>
      <data key="v_x">13377.314</data>
      <data key="v_y">-367.98145</data>
      <data key="v_size">21</data>
      <data key="v_name">427</data>
      <data key="v_smiles">C(=CC1=CCC=C1c1ccccc1)C1=CCC=C1c1ccccc1</data>
      <data key="v_generation">3</data>
      <data key="v_utility">-0.327637657240146</data>
      <data key="v_id">n427</data>
    </node>
    <node id="n428">
      <data key="v_label">n428</data>
      <data key="v_r">240</data>
      <data key="v_g">169</data>
      <data key="v_b">130</data>
      <data key="v_x">12907.865</data>
      <data key="v_y">-604.3307</data>
      <data key="v_size">21</data>
      <data key="v_name">428</data>
      <data key="v_smiles">C1=CCC(c2ccccc2C=Cc2ccccc2C2=CC=CC2)=C1</data>
      <data key="v_generation">3</data>
      <data key="v_utility">-0.38208320340326</data>
      <data key="v_id">n428</data>
    </node>
    <node id="n429">
      <data key="v_label">n429</data>
      <data key="v_r">240</data>
      <data key="v_g">169</data>
      <data key="v_b">130</data>
      <data key="v_x">12958.101</data>
      <data key="v_y">-204.04765</data>
      <data key="v_size">21</data>
      <data key="v_name">429</data>
      <data key="v_smiles">C1=CC(c2ccccc2C=Cc2ccccc2C2=CCC=C2)=CC1</data>
      <data key="v_generation">3</data>
      <data key="v_utility">-0.489713063109776</data>
      <data key="v_id">n429</data>
    </node>
    <node id="n430">
      <data key="v_label">n430</data>
      <data key="v_r">240</data>
      <data key="v_g">169</data>
      <data key="v_b">130</data>
      <data key="v_x">13095.253</data>
      <data key="v_y">-610.03864</data>
      <data key="v_size">21</data>
      <data key="v_name">430</data>
      <data key="v_smiles">C1=CC(c2ccccc2)=C(C=CC2=C(c3ccccc3)C=CC2)C1</data>
      <data key="v_generation">3</data>
      <data key="v_utility">-0.316904313493558</data>
      <data key="v_id">n430</data>
    </node>
    <node id="n431">
      <data key="v_label">n431</data>
      <data key="v_r">240</data>
      <data key="v_g">169</data>
      <data key="v_b">130</data>
      <data key="v_x">796.15247</data>
      <data key="v_y">10131.779</data>
      <data key="v_size">21</data>
      <data key="v_name">431</data>
      <data key="v_smiles">O=c1ccoc2cccc(C#Cc3cccc4occc(=O)c34)c12</data>
      <data key="v_generation">3</data>
      <data key="v_utility">-1.88899966940941</data>
      <data key="v_id">n431</data>
    </node>
    <node id="n432">
      <data key="v_label">n432</data>
      <data key="v_r">240</data>
      <data key="v_g">169</data>
      <data key="v_b">130</data>
      <data key="v_x">1384.2365</data>
      <data key="v_y">9884.307</data>
      <data key="v_size">21</data>
      <data key="v_name">432</data>
      <data key="v_smiles">O=c1cc2ccccc2c(C#Cc2oc(=O)cc3ccccc23)o1</data>
      <data key="v_generation">3</data>
      <data key="v_utility">-0.637765674858283</data>
      <data key="v_id">n432</data>
    </node>
    <node id="n433">
      <data key="v_label">n433</data>
      <data key="v_r">240</data>
      <data key="v_g">169</data>
      <data key="v_b">130</data>
      <data key="v_x">859.9708</data>
      <data key="v_y">9869.162</data>
      <data key="v_size">21</data>
      <data key="v_name">433</data>
      <data key="v_smiles">C(#Cc1cccc2ccncc12)c1cccc2ccncc12</data>
      <data key="v_generation">3</data>
      <data key="v_utility">-0.51652029565108</data>
      <data key="v_id">n433</data>
    </node>
    <node id="n434">
      <data key="v_label">n434</data>
      <data key="v_r">240</data>
      <data key="v_g">169</data>
      <data key="v_b">130</data>
      <data key="v_x">793.75867</data>
      <data key="v_y">9880.568</data>
      <data key="v_size">21</data>
      <data key="v_name">434</data>
      <data key="v_smiles">C(#Cc1cccc2cnccc12)c1cccc2cnccc12</data>
      <data key="v_generation">3</data>
      <data key="v_utility">-0.519648232634503</data>
      <data key="v_id">n434</data>
    </node>
    <node id="n435">
      <data key="v_label">n435</data>
      <data key="v_r">240</data>
      <data key="v_g">169</data>
      <data key="v_b">130</data>
      <data key="v_x">560.581</data>
      <data key="v_y">-211.19954</data>
      <data key="v_size">21</data>
      <data key="v_name">435</data>
      <data key="v_smiles">O=c1occcc1-c1c(Nc2ccccc2)cccc1Nc1ccccc1</data>
      <data key="v_generation">3</data>
      <data key="v_utility">-0.185452147500593</data>
      <data key="v_id">n435</data>
    </node>
    <node id="n436">
      <data key="v_label">n436</data>
      <data key="v_r">240</data>
      <data key="v_g">169</data>
      <data key="v_b">130</data>
      <data key="v_x">609.0807</data>
      <data key="v_y">22.0997</data>
      <data key="v_size">21</data>
      <data key="v_name">436</data>
      <data key="v_smiles">O=c1cc(-c2c(Nc3ccccc3)cccc2Nc2ccccc2)cco1</data>
      <data key="v_generation">3</data>
      <data key="v_utility">-0.251075162837511</data>
      <data key="v_id">n436</data>
    </node>
    <node id="n437">
      <data key="v_label">n437</data>
      <data key="v_r">240</data>
      <data key="v_g">169</data>
      <data key="v_b">130</data>
      <data key="v_x">171.01967</data>
      <data key="v_y">-152.62608</data>
      <data key="v_size">21</data>
      <data key="v_name">437</data>
      <data key="v_smiles">O=c1ccc(-c2c(Nc3ccccc3)cccc2Nc2ccccc2)co1</data>
      <data key="v_generation">3</data>
      <data key="v_utility">-0.291589774673552</data>
      <data key="v_id">n437</data>
    </node>
    <node id="n438">
      <data key="v_label">n438</data>
      <data key="v_r">240</data>
      <data key="v_g">169</data>
      <data key="v_b">130</data>
      <data key="v_x">334.70355</data>
      <data key="v_y">-554.058</data>
      <data key="v_size">21</data>
      <data key="v_name">438</data>
      <data key="v_smiles">O=c1ccoc(-c2c(Nc3ccccc3)cccc2Nc2ccccc2)c1</data>
      <data key="v_generation">3</data>
      <data key="v_utility">-0.220550813349227</data>
      <data key="v_id">n438</data>
    </node>
    <node id="n439">
      <data key="v_label">n439</data>
      <data key="v_r">240</data>
      <data key="v_g">169</data>
      <data key="v_b">130</data>
      <data key="v_x">322.15018</data>
      <data key="v_y">-40.29989</data>
      <data key="v_size">21</data>
      <data key="v_name">439</data>
      <data key="v_smiles">O=c1ccocc1-c1c(Nc2ccccc2)cccc1Nc1ccccc1</data>
      <data key="v_generation">3</data>
      <data key="v_utility">-0.223366276007389</data>
      <data key="v_id">n439</data>
    </node>
    <node id="n440">
      <data key="v_label">n440</data>
      <data key="v_r">240</data>
      <data key="v_g">169</data>
      <data key="v_b">130</data>
      <data key="v_x">1308.9767</data>
      <data key="v_y">10247.288</data>
      <data key="v_size">21</data>
      <data key="v_name">440</data>
      <data key="v_smiles">C(#Cc1cccc2c1CC=C2)c1cccc2c1CC=C2</data>
      <data key="v_generation">3</data>
      <data key="v_utility">-0.463006259639242</data>
      <data key="v_id">n440</data>
    </node>
    <node id="n441">
      <data key="v_label">n441</data>
      <data key="v_r">240</data>
      <data key="v_g">169</data>
      <data key="v_b">130</data>
      <data key="v_x">661.8962</data>
      <data key="v_y">10288.62</data>
      <data key="v_size">21</data>
      <data key="v_name">441</data>
      <data key="v_smiles">C(#CC1=c2ccccc2=CC1)C1=c2ccccc2=CC1</data>
      <data key="v_generation">3</data>
      <data key="v_utility">-0.277679595435523</data>
      <data key="v_id">n441</data>
    </node>
    <node id="n442">
      <data key="v_label">n442</data>
      <data key="v_r">240</data>
      <data key="v_g">169</data>
      <data key="v_b">130</data>
      <data key="v_x">1130.7798</data>
      <data key="v_y">7658.283</data>
      <data key="v_size">21</data>
      <data key="v_name">442</data>
      <data key="v_smiles">C(#Cc1cccc2c1=CCC=2)c1cccc2c1=CCC=2</data>
      <data key="v_generation">3</data>
      <data key="v_utility">-0.179377924756733</data>
      <data key="v_id">n442</data>
    </node>
    <node id="n443">
      <data key="v_label">n443</data>
      <data key="v_r">240</data>
      <data key="v_g">169</data>
      <data key="v_b">130</data>
      <data key="v_x">832.2358</data>
      <data key="v_y">10297.6875</data>
      <data key="v_size">21</data>
      <data key="v_name">443</data>
      <data key="v_smiles">C(#CC1=CCc2ccccc21)C1=CCc2ccccc21</data>
      <data key="v_generation">3</data>
      <data key="v_utility">-0.359414124265126</data>
      <data key="v_id">n443</data>
    </node>
    <node id="n444">
      <data key="v_label">n444</data>
      <data key="v_r">240</data>
      <data key="v_g">169</data>
      <data key="v_b">130</data>
      <data key="v_x">1216.5731</data>
      <data key="v_y">10258.33</data>
      <data key="v_size">21</data>
      <data key="v_name">444</data>
      <data key="v_smiles">C(#Cc1cccc2c1C=CC2)c1cccc2c1C=CC2</data>
      <data key="v_generation">3</data>
      <data key="v_utility">-0.357421042835385</data>
      <data key="v_id">n444</data>
    </node>
    <node id="n445">
      <data key="v_label">n445</data>
      <data key="v_r">240</data>
      <data key="v_g">169</data>
      <data key="v_b">130</data>
      <data key="v_x">827.49866</data>
      <data key="v_y">9824.565</data>
      <data key="v_size">21</data>
      <data key="v_name">445</data>
      <data key="v_smiles">C(#Cc1cccc2ncccc12)c1cccc2ncccc12</data>
      <data key="v_generation">3</data>
      <data key="v_utility">-0.505944184959255</data>
      <data key="v_id">n445</data>
    </node>
    <node id="n446">
      <data key="v_label">n446</data>
      <data key="v_r">240</data>
      <data key="v_g">169</data>
      <data key="v_b">130</data>
      <data key="v_x">1214.7859</data>
      <data key="v_y">9721.838</data>
      <data key="v_size">21</data>
      <data key="v_name">446</data>
      <data key="v_smiles">C(#Cc1cncc2ccccc12)c1cncc2ccccc12</data>
      <data key="v_generation">3</data>
      <data key="v_utility">-0.500034852466758</data>
      <data key="v_id">n446</data>
    </node>
    <node id="n447">
      <data key="v_label">n447</data>
      <data key="v_r">240</data>
      <data key="v_g">169</data>
      <data key="v_b">130</data>
      <data key="v_x">765.60443</data>
      <data key="v_y">9831.222</data>
      <data key="v_size">21</data>
      <data key="v_name">447</data>
      <data key="v_smiles">C(#Cc1cccc2cccnc12)c1cccc2cccnc12</data>
      <data key="v_generation">3</data>
      <data key="v_utility">-0.401021524620792</data>
      <data key="v_id">n447</data>
    </node>
    <node id="n448">
      <data key="v_label">n448</data>
      <data key="v_r">240</data>
      <data key="v_g">169</data>
      <data key="v_b">130</data>
      <data key="v_x">1090.0261</data>
      <data key="v_y">9472.716</data>
      <data key="v_size">21</data>
      <data key="v_name">448</data>
      <data key="v_smiles">C(#Cc1ccnc2ccccc12)c1ccnc2ccccc12</data>
      <data key="v_generation">3</data>
      <data key="v_utility">-0.629596578234752</data>
      <data key="v_id">n448</data>
    </node>
    <node id="n449">
      <data key="v_label">n449</data>
      <data key="v_r">240</data>
      <data key="v_g">169</data>
      <data key="v_b">130</data>
      <data key="v_x">1215.04</data>
      <data key="v_y">9627.009</data>
      <data key="v_size">21</data>
      <data key="v_name">449</data>
      <data key="v_smiles">C(#Cc1nccc2ccccc12)c1nccc2ccccc12</data>
      <data key="v_generation">3</data>
      <data key="v_utility">-0.522153667244198</data>
      <data key="v_id">n449</data>
    </node>
    <node id="n450">
      <data key="v_label">n450</data>
      <data key="v_r">240</data>
      <data key="v_g">169</data>
      <data key="v_b">130</data>
      <data key="v_x">11907.848</data>
      <data key="v_y">-315.86374</data>
      <data key="v_size">21</data>
      <data key="v_name">450</data>
      <data key="v_smiles">C(=Cc1ccncc1-c1ccccc1)c1ccncc1-c1ccccc1</data>
      <data key="v_generation">3</data>
      <data key="v_utility">-0.661820653191172</data>
      <data key="v_id">n450</data>
    </node>
    <node id="n451">
      <data key="v_label">n451</data>
      <data key="v_r">240</data>
      <data key="v_g">169</data>
      <data key="v_b">130</data>
      <data key="v_x">6400.4424</data>
      <data key="v_y">4219.7656</data>
      <data key="v_size">21</data>
      <data key="v_name">451</data>
      <data key="v_smiles">C1=CCC(Nc2ccccc2-c2ccccc2NC2=CC=CC2)=C1</data>
      <data key="v_generation">3</data>
      <data key="v_utility">-0.305071044250803</data>
      <data key="v_id">n451</data>
    </node>
    <node id="n452">
      <data key="v_label">n452</data>
      <data key="v_r">240</data>
      <data key="v_g">169</data>
      <data key="v_b">130</data>
      <data key="v_x">4458.804</data>
      <data key="v_y">30.233387</data>
      <data key="v_size">21</data>
      <data key="v_name">452</data>
      <data key="v_smiles">c1cc2c(ccc3cnccc32)cn1</data>
      <data key="v_generation">3</data>
      <data key="v_utility">-0.761782416274756</data>
      <data key="v_id">n452</data>
    </node>
    <node id="n453">
      <data key="v_label">n453</data>
      <data key="v_r">240</data>
      <data key="v_g">169</data>
      <data key="v_b">130</data>
      <data key="v_x">-6096.4365</data>
      <data key="v_y">-984.96106</data>
      <data key="v_size">21</data>
      <data key="v_name">453</data>
      <data key="v_smiles">C(=Cc1cncc2c(C=Cc3ccccc3)cncc12)c1ccccc1</data>
      <data key="v_generation">3</data>
      <data key="v_utility">-0.538745667513778</data>
      <data key="v_id">n453</data>
    </node>
    <node id="n454">
      <data key="v_label">n454</data>
      <data key="v_r">240</data>
      <data key="v_g">169</data>
      <data key="v_b">130</data>
      <data key="v_x">-4536.961</data>
      <data key="v_y">-627.14703</data>
      <data key="v_size">21</data>
      <data key="v_name">454</data>
      <data key="v_smiles">C(=Cc1cccc2c(C=Cc3ccncc3)cccc12)c1ccncc1</data>
      <data key="v_generation">3</data>
      <data key="v_utility">-0.496930973066942</data>
      <data key="v_id">n454</data>
    </node>
    <node id="n455">
      <data key="v_label">n455</data>
      <data key="v_r">240</data>
      <data key="v_g">169</data>
      <data key="v_b">130</data>
      <data key="v_x">-6050.898</data>
      <data key="v_y">-945.75555</data>
      <data key="v_size">21</data>
      <data key="v_name">455</data>
      <data key="v_smiles">C(=Cc1nccc2c(C=Cc3ccccc3)nccc12)c1ccccc1</data>
      <data key="v_generation">3</data>
      <data key="v_utility">-0.41916075249828</data>
      <data key="v_id">n455</data>
    </node>
    <node id="n456">
      <data key="v_label">n456</data>
      <data key="v_r">240</data>
      <data key="v_g">169</data>
      <data key="v_b">130</data>
      <data key="v_x">-4308.2773</data>
      <data key="v_y">-472.72986</data>
      <data key="v_size">21</data>
      <data key="v_name">456</data>
      <data key="v_smiles">C(=Cc1cccc2c(C=Cc3cccnc3)cccc12)c1cccnc1</data>
      <data key="v_generation">3</data>
      <data key="v_utility">-0.443093310371259</data>
      <data key="v_id">n456</data>
    </node>
    <node id="n457">
      <data key="v_label">n457</data>
      <data key="v_r">240</data>
      <data key="v_g">169</data>
      <data key="v_b">130</data>
      <data key="v_x">-6065.3867</data>
      <data key="v_y">-1164.172</data>
      <data key="v_size">21</data>
      <data key="v_name">457</data>
      <data key="v_smiles">C(=Cc1ccnc2c(C=Cc3ccccc3)ccnc12)c1ccccc1</data>
      <data key="v_generation">3</data>
      <data key="v_utility">-0.415441195883504</data>
      <data key="v_id">n457</data>
    </node>
    <node id="n458">
      <data key="v_label">n458</data>
      <data key="v_r">240</data>
      <data key="v_g">169</data>
      <data key="v_b">130</data>
      <data key="v_x">-4265.5366</data>
      <data key="v_y">-542.04956</data>
      <data key="v_size">21</data>
      <data key="v_name">458</data>
      <data key="v_smiles">C(=Cc1cccc2c(C=Cc3ccccn3)cccc12)c1ccccn1</data>
      <data key="v_generation">3</data>
      <data key="v_utility">-0.386663228912502</data>
      <data key="v_id">n458</data>
    </node>
    <node id="n459">
      <data key="v_label">n459</data>
      <data key="v_r">240</data>
      <data key="v_g">169</data>
      <data key="v_b">130</data>
      <data key="v_x">-7868.486</data>
      <data key="v_y">-1871.2565</data>
      <data key="v_size">21</data>
      <data key="v_name">459</data>
      <data key="v_smiles">O=c1cc(C=Cc2ccccc2)c2oc(=O)cc(C=Cc3ccccc3)c2o1</data>
      <data key="v_generation">3</data>
      <data key="v_utility">-0.894427856982942</data>
      <data key="v_id">n459</data>
    </node>
    <node id="n460">
      <data key="v_label">n460</data>
      <data key="v_r">240</data>
      <data key="v_g">169</data>
      <data key="v_b">130</data>
      <data key="v_x">-5635.945</data>
      <data key="v_y">-857.5678</data>
      <data key="v_size">21</data>
      <data key="v_name">460</data>
      <data key="v_smiles">O=c1ccc(C=Cc2cccc3c(C=Cc4ccc(=O)oc4)cccc23)co1</data>
      <data key="v_generation">3</data>
      <data key="v_utility">-0.720160340835896</data>
      <data key="v_id">n460</data>
    </node>
    <node id="n461">
      <data key="v_label">n461</data>
      <data key="v_r">240</data>
      <data key="v_g">169</data>
      <data key="v_b">130</data>
      <data key="v_x">-5636.9155</data>
      <data key="v_y">-909.1838</data>
      <data key="v_size">21</data>
      <data key="v_name">461</data>
      <data key="v_smiles">O=c1cccc(C=Cc2cccc3c(C=Cc4cccc(=O)o4)cccc23)o1</data>
      <data key="v_generation">3</data>
      <data key="v_utility">-0.630620393187966</data>
      <data key="v_id">n461</data>
    </node>
    <node id="n462">
      <data key="v_label">n462</data>
      <data key="v_r">240</data>
      <data key="v_g">169</data>
      <data key="v_b">130</data>
      <data key="v_x">-7596.2534</data>
      <data key="v_y">-1633.6682</data>
      <data key="v_size">21</data>
      <data key="v_name">462</data>
      <data key="v_smiles">O=c1occ(C=Cc2ccccc2)c2c(=O)occ(C=Cc3ccccc3)c12</data>
      <data key="v_generation">3</data>
      <data key="v_utility">-0.681887739024326</data>
      <data key="v_id">n462</data>
    </node>
    <node id="n463">
      <data key="v_label">n463</data>
      <data key="v_r">240</data>
      <data key="v_g">169</data>
      <data key="v_b">130</data>
      <data key="v_x">-5632.5063</data>
      <data key="v_y">-806.19073</data>
      <data key="v_size">21</data>
      <data key="v_name">463</data>
      <data key="v_smiles">O=c1occcc1C=Cc1cccc2c(C=Cc3cccoc3=O)cccc12</data>
      <data key="v_generation">3</data>
      <data key="v_utility">-0.438112449680099</data>
      <data key="v_id">n463</data>
    </node>
    <node id="n464">
      <data key="v_label">n464</data>
      <data key="v_r">240</data>
      <data key="v_g">169</data>
      <data key="v_b">130</data>
      <data key="v_x">-3713.5488</data>
      <data key="v_y">-67.4714</data>
      <data key="v_size">21</data>
      <data key="v_name">464</data>
      <data key="v_smiles">O=c1ccocc1C=Cc1cccc2c(C=Cc3coccc3=O)cccc12</data>
      <data key="v_generation">3</data>
      <data key="v_utility">-0.481475419886452</data>
      <data key="v_id">n464</data>
    </node>
    <node id="n465">
      <data key="v_label">n465</data>
      <data key="v_r">240</data>
      <data key="v_g">169</data>
      <data key="v_b">130</data>
      <data key="v_x">-3636.1604</data>
      <data key="v_y">-106.66389</data>
      <data key="v_size">21</data>
      <data key="v_name">465</data>
      <data key="v_smiles">O=c1ccoc(C=Cc2cccc3c(C=Cc4cc(=O)cco4)cccc23)c1</data>
      <data key="v_generation">3</data>
      <data key="v_utility">-0.750398128807772</data>
      <data key="v_id">n465</data>
    </node>
    <node id="n466">
      <data key="v_label">n466</data>
      <data key="v_r">240</data>
      <data key="v_g">169</data>
      <data key="v_b">130</data>
      <data key="v_x">-6879.5566</data>
      <data key="v_y">-2104.9646</data>
      <data key="v_size">21</data>
      <data key="v_name">466</data>
      <data key="v_smiles">C(#Cc1ccc2cc(C#CC3=CC=CC3)ccc2c1)C1=CC=CC1</data>
      <data key="v_generation">3</data>
      <data key="v_utility">-0.24329604601871</data>
      <data key="v_id">n466</data>
    </node>
    <node id="n467">
      <data key="v_label">n467</data>
      <data key="v_r">240</data>
      <data key="v_g">169</data>
      <data key="v_b">130</data>
      <data key="v_x">-5592.482</data>
      <data key="v_y">-833.9593</data>
      <data key="v_size">21</data>
      <data key="v_name">467</data>
      <data key="v_smiles">O=c1cc(C=Cc2cccc3c(C=Cc4ccoc(=O)c4)cccc23)cco1</data>
      <data key="v_generation">3</data>
      <data key="v_utility">-0.793985571712399</data>
      <data key="v_id">n467</data>
    </node>
    <node id="n468">
      <data key="v_label">n468</data>
      <data key="v_r">240</data>
      <data key="v_g">169</data>
      <data key="v_b">130</data>
      <data key="v_x">-6336.418</data>
      <data key="v_y">-1726.7173</data>
      <data key="v_size">21</data>
      <data key="v_name">468</data>
      <data key="v_smiles">C(#Cc1ccc2cc(C#CC3=CCC=C3)ccc2c1)C1=CCC=C1</data>
      <data key="v_generation">3</data>
      <data key="v_utility">-0.283219002420756</data>
      <data key="v_id">n468</data>
    </node>
    <node id="n469">
      <data key="v_label">n469</data>
      <data key="v_r">240</data>
      <data key="v_g">169</data>
      <data key="v_b">130</data>
      <data key="v_x">-6255.2104</data>
      <data key="v_y">-1018.71387</data>
      <data key="v_size">21</data>
      <data key="v_name">469</data>
      <data key="v_smiles">C1=CC(C=Cc2cccc3c(C=CC4=CCC=C4)cccc23)=CC1</data>
      <data key="v_generation">3</data>
      <data key="v_utility">-0.281286298442338</data>
      <data key="v_id">n469</data>
    </node>
    <node id="n470">
      <data key="v_label">n470</data>
      <data key="v_r">240</data>
      <data key="v_g">169</data>
      <data key="v_b">130</data>
      <data key="v_x">10155.814</data>
      <data key="v_y">683.0254</data>
      <data key="v_size">21</data>
      <data key="v_name">470</data>
      <data key="v_smiles">O=c1ccoc2c(C=Cc3cccc4c(=O)ccoc34)cccc12</data>
      <data key="v_generation">3</data>
      <data key="v_utility">-0.767861836047472</data>
      <data key="v_id">n470</data>
    </node>
    <node id="n471">
      <data key="v_label">n471</data>
      <data key="v_r">240</data>
      <data key="v_g">169</data>
      <data key="v_b">130</data>
      <data key="v_x">9474.148</data>
      <data key="v_y">617.2705</data>
      <data key="v_size">21</data>
      <data key="v_name">471</data>
      <data key="v_smiles">C(=Cc1ccnc2ccccc12)c1ccnc2ccccc12</data>
      <data key="v_generation">3</data>
      <data key="v_utility">-0.612571719010582</data>
      <data key="v_id">n471</data>
    </node>
    <node id="n472">
      <data key="v_label">n472</data>
      <data key="v_r">240</data>
      <data key="v_g">169</data>
      <data key="v_b">130</data>
      <data key="v_x">9747.332</data>
      <data key="v_y">597.9321</data>
      <data key="v_size">21</data>
      <data key="v_name">472</data>
      <data key="v_smiles">C(=Cc1cncc2ccccc12)c1cncc2ccccc12</data>
      <data key="v_generation">3</data>
      <data key="v_utility">-0.531747765876556</data>
      <data key="v_id">n472</data>
    </node>
    <node id="n473">
      <data key="v_label">n473</data>
      <data key="v_r">240</data>
      <data key="v_g">169</data>
      <data key="v_b">130</data>
      <data key="v_x">9810.827</data>
      <data key="v_y">900.7014</data>
      <data key="v_size">21</data>
      <data key="v_name">473</data>
      <data key="v_smiles">C(=Cc1cccc2cnccc12)c1cccc2cnccc12</data>
      <data key="v_generation">3</data>
      <data key="v_utility">-0.542261325688448</data>
      <data key="v_id">n473</data>
    </node>
    <node id="n474">
      <data key="v_label">n474</data>
      <data key="v_r">240</data>
      <data key="v_g">169</data>
      <data key="v_b">130</data>
      <data key="v_x">9806.372</data>
      <data key="v_y">839.0156</data>
      <data key="v_size">21</data>
      <data key="v_name">474</data>
      <data key="v_smiles">C(=Cc1cccc2ncccc12)c1cccc2ncccc12</data>
      <data key="v_generation">3</data>
      <data key="v_utility">-0.537050224370882</data>
      <data key="v_id">n474</data>
    </node>
    <node id="n475">
      <data key="v_label">n475</data>
      <data key="v_r">240</data>
      <data key="v_g">169</data>
      <data key="v_b">130</data>
      <data key="v_x">10095.199</data>
      <data key="v_y">696.67615</data>
      <data key="v_size">21</data>
      <data key="v_name">475</data>
      <data key="v_smiles">O=c1ccc2cccc(C=Cc3cccc4ccc(=O)oc34)c2o1</data>
      <data key="v_generation">3</data>
      <data key="v_utility">-0.852931455886679</data>
      <data key="v_id">n475</data>
    </node>
    <node id="n476">
      <data key="v_label">n476</data>
      <data key="v_r">240</data>
      <data key="v_g">169</data>
      <data key="v_b">130</data>
      <data key="v_x">9911.704</data>
      <data key="v_y">342.75104</data>
      <data key="v_size">21</data>
      <data key="v_name">476</data>
      <data key="v_smiles">O=c1occ2ccccc2c1C=Cc1c(=O)occ2ccccc12</data>
      <data key="v_generation">3</data>
      <data key="v_utility">-0.3424710113051</data>
      <data key="v_id">n476</data>
    </node>
    <node id="n477">
      <data key="v_label">n477</data>
      <data key="v_r">240</data>
      <data key="v_g">169</data>
      <data key="v_b">130</data>
      <data key="v_x">-6842.773</data>
      <data key="v_y">-1354.215</data>
      <data key="v_size">21</data>
      <data key="v_name">477</data>
      <data key="v_smiles">C1=CCC(C=Cc2cccc3c(C=CC4=CC=CC4)cccc23)=C1</data>
      <data key="v_generation">3</data>
      <data key="v_utility">-0.273693184413952</data>
      <data key="v_id">n477</data>
    </node>
    <node id="n478">
      <data key="v_label">n478</data>
      <data key="v_r">240</data>
      <data key="v_g">169</data>
      <data key="v_b">130</data>
      <data key="v_x">9959.251</data>
      <data key="v_y">782.27637</data>
      <data key="v_size">21</data>
      <data key="v_name">478</data>
      <data key="v_smiles">O=c1cc2cccc(C=Cc3cccc4cc(=O)occ34)c2co1</data>
      <data key="v_generation">3</data>
      <data key="v_utility">-0.719387840996242</data>
      <data key="v_id">n478</data>
    </node>
    <node id="n479">
      <data key="v_label">n479</data>
      <data key="v_r">240</data>
      <data key="v_g">169</data>
      <data key="v_b">130</data>
      <data key="v_x">9981.88</data>
      <data key="v_y">426.98676</data>
      <data key="v_size">21</data>
      <data key="v_name">479</data>
      <data key="v_smiles">O=c1occ(C=Cc2coc(=O)c3ccccc23)c2ccccc12</data>
      <data key="v_generation">3</data>
      <data key="v_utility">-0.951215713482221</data>
      <data key="v_id">n479</data>
    </node>
    <node id="n480">
      <data key="v_label">n480</data>
      <data key="v_r">240</data>
      <data key="v_g">169</data>
      <data key="v_b">130</data>
      <data key="v_x">10192.594</data>
      <data key="v_y">723.799</data>
      <data key="v_size">21</data>
      <data key="v_name">480</data>
      <data key="v_smiles">O=c1occc2c(C=Cc3cccc4c(=O)occc34)cccc12</data>
      <data key="v_generation">3</data>
      <data key="v_utility">-0.904428572468805</data>
      <data key="v_id">n480</data>
    </node>
    <node id="n481">
      <data key="v_label">n481</data>
      <data key="v_r">240</data>
      <data key="v_g">169</data>
      <data key="v_b">130</data>
      <data key="v_x">9951.084</data>
      <data key="v_y">380.84604</data>
      <data key="v_size">21</data>
      <data key="v_name">481</data>
      <data key="v_smiles">O=c1cc(C=Cc2cc(=O)oc3ccccc23)c2ccccc2o1</data>
      <data key="v_generation">3</data>
      <data key="v_utility">-1.14439895315604</data>
      <data key="v_id">n481</data>
    </node>
    <node id="n482">
      <data key="v_label">n482</data>
      <data key="v_r">240</data>
      <data key="v_g">169</data>
      <data key="v_b">130</data>
      <data key="v_x">10003.144</data>
      <data key="v_y">746.56335</data>
      <data key="v_size">21</data>
      <data key="v_name">482</data>
      <data key="v_smiles">O=c1cc2c(C=Cc3cccc4coc(=O)cc34)cccc2co1</data>
      <data key="v_generation">3</data>
      <data key="v_utility">-1.00773245738437</data>
      <data key="v_id">n482</data>
    </node>
    <node id="n483">
      <data key="v_label">n483</data>
      <data key="v_r">240</data>
      <data key="v_g">169</data>
      <data key="v_b">130</data>
      <data key="v_x">10136.079</data>
      <data key="v_y">778.1249</data>
      <data key="v_size">21</data>
      <data key="v_name">483</data>
      <data key="v_smiles">O=c1occc2cccc(C=Cc3cccc4ccoc(=O)c34)c12</data>
      <data key="v_generation">3</data>
      <data key="v_utility">-0.689498913253303</data>
      <data key="v_id">n483</data>
    </node>
    <node id="n484">
      <data key="v_label">n484</data>
      <data key="v_r">240</data>
      <data key="v_g">169</data>
      <data key="v_b">130</data>
      <data key="v_x">10185.071</data>
      <data key="v_y">770.53394</data>
      <data key="v_size">21</data>
      <data key="v_name">484</data>
      <data key="v_smiles">O=c1ccoc2cccc(C=Cc3cccc4occc(=O)c34)c12</data>
      <data key="v_generation">3</data>
      <data key="v_utility">-1.7736291061314</data>
      <data key="v_id">n484</data>
    </node>
    <node id="n485">
      <data key="v_label">n485</data>
      <data key="v_r">240</data>
      <data key="v_g">169</data>
      <data key="v_b">130</data>
      <data key="v_x">10125.894</data>
      <data key="v_y">827.01996</data>
      <data key="v_size">21</data>
      <data key="v_name">485</data>
      <data key="v_smiles">O=c1ccc2c(C=Cc3cccc4oc(=O)ccc34)cccc2o1</data>
      <data key="v_generation">3</data>
      <data key="v_utility">-1.08623584143896</data>
      <data key="v_id">n485</data>
    </node>
    <node id="n486">
      <data key="v_label">n486</data>
      <data key="v_r">240</data>
      <data key="v_g">169</data>
      <data key="v_b">130</data>
      <data key="v_x">9751.494</data>
      <data key="v_y">908.54694</data>
      <data key="v_size">21</data>
      <data key="v_name">486</data>
      <data key="v_smiles">C(=Cc1cccc2ccncc12)c1cccc2ccncc12</data>
      <data key="v_generation">3</data>
      <data key="v_utility">-0.541469438445948</data>
      <data key="v_id">n486</data>
    </node>
    <node id="n487">
      <data key="v_label">n487</data>
      <data key="v_r">240</data>
      <data key="v_g">169</data>
      <data key="v_b">130</data>
      <data key="v_x">-5984.211</data>
      <data key="v_y">-1561.5878</data>
      <data key="v_size">21</data>
      <data key="v_name">487</data>
      <data key="v_smiles">C(#Cc1ccc2nc(C#Cc3ccccc3)ccc2n1)c1ccccc1</data>
      <data key="v_generation">3</data>
      <data key="v_utility">-0.445099866413534</data>
      <data key="v_id">n487</data>
    </node>
    <node id="n488">
      <data key="v_label">n488</data>
      <data key="v_r">240</data>
      <data key="v_g">169</data>
      <data key="v_b">130</data>
      <data key="v_x">-1981.7533</data>
      <data key="v_y">-2071.1714</data>
      <data key="v_size">21</data>
      <data key="v_name">488</data>
      <data key="v_smiles">C(#Cc1ncnc(C#Cc2ccccc2)n1)c1ccccc1</data>
      <data key="v_generation">3</data>
      <data key="v_utility">-0.686139872849588</data>
      <data key="v_id">n488</data>
    </node>
    <node id="n489">
      <data key="v_label">n489</data>
      <data key="v_r">240</data>
      <data key="v_g">169</data>
      <data key="v_b">130</data>
      <data key="v_x">-1802.764</data>
      <data key="v_y">-1944.3995</data>
      <data key="v_size">21</data>
      <data key="v_name">489</data>
      <data key="v_smiles">C(#Cc1cccc(C#Cc2ccncc2)n1)c1ccncc1</data>
      <data key="v_generation">3</data>
      <data key="v_utility">-0.730764191927058</data>
      <data key="v_id">n489</data>
    </node>
    <node id="n490">
      <data key="v_label">n490</data>
      <data key="v_r">240</data>
      <data key="v_g">169</data>
      <data key="v_b">130</data>
      <data key="v_x">-1863.0087</data>
      <data key="v_y">-1889.7913</data>
      <data key="v_size">21</data>
      <data key="v_name">490</data>
      <data key="v_smiles">C(#Cc1cccc(C#Cc2cccnc2)n1)c1cccnc1</data>
      <data key="v_generation">3</data>
      <data key="v_utility">-0.677775869074622</data>
      <data key="v_id">n490</data>
    </node>
    <node id="n491">
      <data key="v_label">n491</data>
      <data key="v_r">240</data>
      <data key="v_g">169</data>
      <data key="v_b">130</data>
      <data key="v_x">-2095.741</data>
      <data key="v_y">-2117.7576</data>
      <data key="v_size">21</data>
      <data key="v_name">491</data>
      <data key="v_smiles">C(#Cc1cncc(C#Cc2ccccc2)n1)c1ccccc1</data>
      <data key="v_generation">3</data>
      <data key="v_utility">-0.551967168308719</data>
      <data key="v_id">n491</data>
    </node>
    <node id="n492">
      <data key="v_label">n492</data>
      <data key="v_r">240</data>
      <data key="v_g">169</data>
      <data key="v_b">130</data>
      <data key="v_x">-1808.2305</data>
      <data key="v_y">-1913.0747</data>
      <data key="v_size">21</data>
      <data key="v_name">492</data>
      <data key="v_smiles">C(#Cc1cccc(C#Cc2ccccn2)n1)c1ccccn1</data>
      <data key="v_generation">3</data>
      <data key="v_utility">-0.653673119706175</data>
      <data key="v_id">n492</data>
    </node>
    <node id="n493">
      <data key="v_label">n493</data>
      <data key="v_r">240</data>
      <data key="v_g">169</data>
      <data key="v_b">130</data>
      <data key="v_x">2363.1929</data>
      <data key="v_y">-734.48334</data>
      <data key="v_size">21</data>
      <data key="v_name">493</data>
      <data key="v_smiles">C1=CCC(c2cc(C=Cc3ccccc3)cc(C=Cc3ccccc3)c2)=C1</data>
      <data key="v_generation">3</data>
      <data key="v_utility">-0.329785457350232</data>
      <data key="v_id">n493</data>
    </node>
    <node id="n494">
      <data key="v_label">n494</data>
      <data key="v_r">240</data>
      <data key="v_g">169</data>
      <data key="v_b">130</data>
      <data key="v_x">2396.5964</data>
      <data key="v_y">-590.6953</data>
      <data key="v_size">21</data>
      <data key="v_name">494</data>
      <data key="v_smiles">C1=CCC(C=Cc2cc(C=CC3=CC=CC3)cc(-c3ccccc3)c2)=C1</data>
      <data key="v_generation">3</data>
      <data key="v_utility">-0.239318384731154</data>
      <data key="v_id">n494</data>
    </node>
    <node id="n495">
      <data key="v_label">n495</data>
      <data key="v_r">240</data>
      <data key="v_g">169</data>
      <data key="v_b">130</data>
      <data key="v_x">2262.0151</data>
      <data key="v_y">-364.47058</data>
      <data key="v_size">21</data>
      <data key="v_name">495</data>
      <data key="v_smiles">C1=CC(C=Cc2cc(C=CC3=CCC=C3)cc(-c3ccccc3)c2)=CC1</data>
      <data key="v_generation">3</data>
      <data key="v_utility">-0.279430027391917</data>
      <data key="v_id">n495</data>
    </node>
    <node id="n496">
      <data key="v_label">n496</data>
      <data key="v_r">240</data>
      <data key="v_g">169</data>
      <data key="v_b">130</data>
      <data key="v_x">1778.8927</data>
      <data key="v_y">-250.07828</data>
      <data key="v_size">21</data>
      <data key="v_name">496</data>
      <data key="v_smiles">C(=Cc1ccccn1)c1cc(C=Cc2ccccn2)cc(-c2ccccc2)c1</data>
      <data key="v_generation">3</data>
      <data key="v_utility">-0.467367790298373</data>
      <data key="v_id">n496</data>
    </node>
    <node id="n497">
      <data key="v_label">n497</data>
      <data key="v_r">240</data>
      <data key="v_g">169</data>
      <data key="v_b">130</data>
      <data key="v_x">1884.9186</data>
      <data key="v_y">24.42416</data>
      <data key="v_size">21</data>
      <data key="v_name">497</data>
      <data key="v_smiles">C(=Cc1cc(C=Cc2ccccc2)cc(-c2ccccn2)c1)c1ccccc1</data>
      <data key="v_generation">3</data>
      <data key="v_utility">-0.41747414205102</data>
      <data key="v_id">n497</data>
    </node>
    <node id="n498">
      <data key="v_label">n498</data>
      <data key="v_r">240</data>
      <data key="v_g">169</data>
      <data key="v_b">130</data>
      <data key="v_x">2792.096</data>
      <data key="v_y">23.005604</data>
      <data key="v_size">21</data>
      <data key="v_name">498</data>
      <data key="v_smiles">C(=Cc1cc(-c2ccccc2)cc(C=Cc2ccccc2)n1)c1ccccc1</data>
      <data key="v_generation">3</data>
      <data key="v_utility">-0.433046719683666</data>
      <data key="v_id">n498</data>
    </node>
    <node id="n499">
      <data key="v_label">n499</data>
      <data key="v_r">240</data>
      <data key="v_g">169</data>
      <data key="v_b">130</data>
      <data key="v_x">2112.3086</data>
      <data key="v_y">-193.25508</data>
      <data key="v_size">21</data>
      <data key="v_name">499</data>
      <data key="v_smiles">C1=CC(c2cc(C=Cc3ccccc3)cc(C=Cc3ccccc3)c2)=CC1</data>
      <data key="v_generation">3</data>
      <data key="v_utility">-0.392339618704258</data>
      <data key="v_id">n499</data>
    </node>
    <node id="n500">
      <data key="v_label">n500</data>
      <data key="v_r">240</data>
      <data key="v_g">169</data>
      <data key="v_b">130</data>
      <data key="v_x">-2219.0085</data>
      <data key="v_y">-2667.265</data>
      <data key="v_size">21</data>
      <data key="v_name">500</data>
      <data key="v_smiles">C(#Cc1cccc(C#CC2=CC=CC2)n1)C1=CC=CC1</data>
      <data key="v_generation">3</data>
      <data key="v_utility">-0.322297191693197</data>
      <data key="v_id">n500</data>
    </node>
    <node id="n501">
      <data key="v_label">n501</data>
      <data key="v_r">240</data>
      <data key="v_g">169</data>
      <data key="v_b">130</data>
      <data key="v_x">-4319.47</data>
      <data key="v_y">-997.68414</data>
      <data key="v_size">21</data>
      <data key="v_name">501</data>
      <data key="v_smiles">C(#Cc1ccccn1)c1ccc2cc(C#Cc3ccccn3)ccc2c1</data>
      <data key="v_generation">3</data>
      <data key="v_utility">-0.462404140562373</data>
      <data key="v_id">n501</data>
    </node>
    <node id="n502">
      <data key="v_label">n502</data>
      <data key="v_r">240</data>
      <data key="v_g">169</data>
      <data key="v_b">130</data>
      <data key="v_x">-4594.716</data>
      <data key="v_y">-1121.2413</data>
      <data key="v_size">21</data>
      <data key="v_name">502</data>
      <data key="v_smiles">C(#Cc1ccc2cc(C#Cc3ccncc3)ccc2c1)c1ccncc1</data>
      <data key="v_generation">3</data>
      <data key="v_utility">-0.559616658984723</data>
      <data key="v_id">n502</data>
    </node>
    <node id="n503">
      <data key="v_label">n503</data>
      <data key="v_r">240</data>
      <data key="v_g">169</data>
      <data key="v_b">130</data>
      <data key="v_x">-6173.0156</data>
      <data key="v_y">-1554.1257</data>
      <data key="v_size">21</data>
      <data key="v_name">503</data>
      <data key="v_smiles">C(#Cc1cc2cnc(C#Cc3ccccc3)cc2cn1)c1ccccc1</data>
      <data key="v_generation">3</data>
      <data key="v_utility">-0.490563497264859</data>
      <data key="v_id">n503</data>
    </node>
    <node id="n504">
      <data key="v_label">n504</data>
      <data key="v_r">240</data>
      <data key="v_g">169</data>
      <data key="v_b">130</data>
      <data key="v_x">-4332.2104</data>
      <data key="v_y">-1050.5099</data>
      <data key="v_size">21</data>
      <data key="v_name">504</data>
      <data key="v_smiles">C(#Cc1ccc2cc(C#Cc3cccnc3)ccc2c1)c1cccnc1</data>
      <data key="v_generation">3</data>
      <data key="v_utility">-0.490311749495357</data>
      <data key="v_id">n504</data>
    </node>
    <node id="n505">
      <data key="v_label">n505</data>
      <data key="v_r">240</data>
      <data key="v_g">169</data>
      <data key="v_b">130</data>
      <data key="v_x">-6008.8975</data>
      <data key="v_y">-1616.6702</data>
      <data key="v_size">21</data>
      <data key="v_name">505</data>
      <data key="v_smiles">C(#Cc1cnc2cc(C#Cc3ccccc3)cnc2c1)c1ccccc1</data>
      <data key="v_generation">3</data>
      <data key="v_utility">-0.535881315716911</data>
      <data key="v_id">n505</data>
    </node>
    <node id="n506">
      <data key="v_label">n506</data>
      <data key="v_r">240</data>
      <data key="v_g">169</data>
      <data key="v_b">130</data>
      <data key="v_x">-5787.111</data>
      <data key="v_y">-1460.5862</data>
      <data key="v_size">21</data>
      <data key="v_name">506</data>
      <data key="v_smiles">O=c1cccc(C#Cc2ccc3cc(C#Cc4cccc(=O)o4)ccc3c2)o1</data>
      <data key="v_generation">3</data>
      <data key="v_utility">-0.766413890622145</data>
      <data key="v_id">n506</data>
    </node>
    <node id="n507">
      <data key="v_label">n507</data>
      <data key="v_r">240</data>
      <data key="v_g">169</data>
      <data key="v_b">130</data>
      <data key="v_x">-7498.7466</data>
      <data key="v_y">-2073.9878</data>
      <data key="v_size">21</data>
      <data key="v_name">507</data>
      <data key="v_smiles">O=c1oc(C#Cc2ccccc2)cc2c(=O)oc(C#Cc3ccccc3)cc12</data>
      <data key="v_generation">3</data>
      <data key="v_utility">-0.677580826029718</data>
      <data key="v_id">n507</data>
    </node>
    <node id="n508">
      <data key="v_label">n508</data>
      <data key="v_r">240</data>
      <data key="v_g">169</data>
      <data key="v_b">130</data>
      <data key="v_x">-2337.5107</data>
      <data key="v_y">-2453.6926</data>
      <data key="v_size">21</data>
      <data key="v_name">508</data>
      <data key="v_smiles">C(#Cc1cccc(C#CC2=CCC=C2)n1)C1=CCC=C1</data>
      <data key="v_generation">3</data>
      <data key="v_utility">-0.381685207854793</data>
      <data key="v_id">n508</data>
    </node>
    <node id="n509">
      <data key="v_label">n509</data>
      <data key="v_r">240</data>
      <data key="v_g">169</data>
      <data key="v_b">130</data>
      <data key="v_x">-5761.4077</data>
      <data key="v_y">-1505.4227</data>
      <data key="v_size">21</data>
      <data key="v_name">509</data>
      <data key="v_smiles">O=c1cc(C#Cc2ccc3cc(C#Cc4ccoc(=O)c4)ccc3c2)cco1</data>
      <data key="v_generation">3</data>
      <data key="v_utility">-0.843198909631902</data>
      <data key="v_id">n509</data>
    </node>
    <node id="n510">
      <data key="v_label">n510</data>
      <data key="v_r">240</data>
      <data key="v_g">169</data>
      <data key="v_b">130</data>
      <data key="v_x">-5831.189</data>
      <data key="v_y">-1485.3341</data>
      <data key="v_size">21</data>
      <data key="v_name">510</data>
      <data key="v_smiles">O=c1ccc(C#Cc2ccc3cc(C#Cc4ccc(=O)oc4)ccc3c2)co1</data>
      <data key="v_generation">3</data>
      <data key="v_utility">-0.741267741991436</data>
      <data key="v_id">n510</data>
    </node>
    <node id="n511">
      <data key="v_label">n511</data>
      <data key="v_r">240</data>
      <data key="v_g">169</data>
      <data key="v_b">130</data>
      <data key="v_x">-7904.274</data>
      <data key="v_y">-2311.2717</data>
      <data key="v_size">21</data>
      <data key="v_name">511</data>
      <data key="v_smiles">O=c1oc2cc(C#Cc3ccccc3)c(=O)oc2cc1C#Cc1ccccc1</data>
      <data key="v_generation">3</data>
      <data key="v_utility">-0.686867982658388</data>
      <data key="v_id">n511</data>
    </node>
    <node id="n512">
      <data key="v_label">n512</data>
      <data key="v_r">240</data>
      <data key="v_g">169</data>
      <data key="v_b">130</data>
      <data key="v_x">-6652.2783</data>
      <data key="v_y">-2396.386</data>
      <data key="v_size">21</data>
      <data key="v_name">512</data>
      <data key="v_smiles">O=c1c(C#Cc2ccccc2)coc2c(=O)c(C#Cc3ccccc3)coc12</data>
      <data key="v_generation">3</data>
      <data key="v_utility">-0.713735841757815</data>
      <data key="v_id">n512</data>
    </node>
    <node id="n513">
      <data key="v_label">n513</data>
      <data key="v_r">240</data>
      <data key="v_g">169</data>
      <data key="v_b">130</data>
      <data key="v_x">-3747.0725</data>
      <data key="v_y">-586.085</data>
      <data key="v_size">21</data>
      <data key="v_name">513</data>
      <data key="v_smiles">O=c1ccocc1C#Cc1ccc2cc(C#Cc3coccc3=O)ccc2c1</data>
      <data key="v_generation">3</data>
      <data key="v_utility">-0.528497553095984</data>
      <data key="v_id">n513</data>
    </node>
    <node id="n514">
      <data key="v_label">n514</data>
      <data key="v_r">240</data>
      <data key="v_g">169</data>
      <data key="v_b">130</data>
      <data key="v_x">-3800.7761</data>
      <data key="v_y">-489.17856</data>
      <data key="v_size">21</data>
      <data key="v_name">514</data>
      <data key="v_smiles">O=c1ccoc(C#Cc2ccc3cc(C#Cc4cc(=O)cco4)ccc3c2)c1</data>
      <data key="v_generation">3</data>
      <data key="v_utility">-0.853440334507619</data>
      <data key="v_id">n514</data>
    </node>
    <node id="n515">
      <data key="v_label">n515</data>
      <data key="v_r">240</data>
      <data key="v_g">169</data>
      <data key="v_b">130</data>
      <data key="v_x">-6624.697</data>
      <data key="v_y">-2331.5015</data>
      <data key="v_size">21</data>
      <data key="v_name">515</data>
      <data key="v_smiles">O=c1cc(C#Cc2ccccc2)oc2c(=O)cc(C#Cc3ccccc3)oc12</data>
      <data key="v_generation">3</data>
      <data key="v_utility">-0.909153100921685</data>
      <data key="v_id">n515</data>
    </node>
    <node id="n516">
      <data key="v_label">n516</data>
      <data key="v_r">240</data>
      <data key="v_g">169</data>
      <data key="v_b">130</data>
      <data key="v_x">-1577.1243</data>
      <data key="v_y">-1601.1425</data>
      <data key="v_size">21</data>
      <data key="v_name">516</data>
      <data key="v_smiles">C(#Cc1cc(-c2ccccc2)cc(C#Cc2ccccc2)n1)c1ccccc1</data>
      <data key="v_generation">3</data>
      <data key="v_utility">-0.534996402694502</data>
      <data key="v_id">n516</data>
    </node>
    <node id="n517">
      <data key="v_label">n517</data>
      <data key="v_r">240</data>
      <data key="v_g">169</data>
      <data key="v_b">130</data>
      <data key="v_x">-5785.777</data>
      <data key="v_y">-1547.4725</data>
      <data key="v_size">21</data>
      <data key="v_name">517</data>
      <data key="v_smiles">O=c1occcc1C#Cc1ccc2cc(C#Cc3cccoc3=O)ccc2c1</data>
      <data key="v_generation">3</data>
      <data key="v_utility">-0.522985350315037</data>
      <data key="v_id">n517</data>
    </node>
    <node id="n518">
      <data key="v_label">n518</data>
      <data key="v_r">240</data>
      <data key="v_g">169</data>
      <data key="v_b">130</data>
      <data key="v_x">9744.753</data>
      <data key="v_y">853.5361</data>
      <data key="v_size">21</data>
      <data key="v_name">518</data>
      <data key="v_smiles">C(=Cc1cccc2cccnc12)c1cccc2cccnc12</data>
      <data key="v_generation">3</data>
      <data key="v_utility">-0.359122440929919</data>
      <data key="v_id">n518</data>
    </node>
    <node id="n519">
      <data key="v_label">n519</data>
      <data key="v_r">240</data>
      <data key="v_g">169</data>
      <data key="v_b">130</data>
      <data key="v_x">10256.008</data>
      <data key="v_y">927.3611</data>
      <data key="v_size">21</data>
      <data key="v_name">519</data>
      <data key="v_smiles">C(=CC1=CCc2ccccc21)C1=CCc2ccccc21</data>
      <data key="v_generation">3</data>
      <data key="v_utility">-0.306237763910846</data>
      <data key="v_id">n519</data>
    </node>
    <node id="n520">
      <data key="v_label">n520</data>
      <data key="v_r">240</data>
      <data key="v_g">169</data>
      <data key="v_b">130</data>
      <data key="v_x">2148.2458</data>
      <data key="v_y">-1850.8534</data>
      <data key="v_size">21</data>
      <data key="v_name">520</data>
      <data key="v_smiles">C(=Cc1cccc(C=Cc2ccccn2)c1-c1ccccc1)c1ccccn1</data>
      <data key="v_generation">3</data>
      <data key="v_utility">-0.483691854473459</data>
      <data key="v_id">n520</data>
    </node>
    <node id="n521">
      <data key="v_label">n521</data>
      <data key="v_r">240</data>
      <data key="v_g">169</data>
      <data key="v_b">130</data>
      <data key="v_x">2410.7253</data>
      <data key="v_y">-2473.145</data>
      <data key="v_size">21</data>
      <data key="v_name">521</data>
      <data key="v_smiles">C(=Cc1cccc(C=Cc2ccccc2)c1-c1cccnc1)c1ccccc1</data>
      <data key="v_generation">3</data>
      <data key="v_utility">-0.480311971360378</data>
      <data key="v_id">n521</data>
    </node>
    <node id="n522">
      <data key="v_label">n522</data>
      <data key="v_r">240</data>
      <data key="v_g">169</data>
      <data key="v_b">130</data>
      <data key="v_x">2496.9878</data>
      <data key="v_y">-2431.0315</data>
      <data key="v_size">21</data>
      <data key="v_name">522</data>
      <data key="v_smiles">C(=Cc1cccc(C=Cc2ccccc2)c1-c1ccncc1)c1ccccc1</data>
      <data key="v_generation">3</data>
      <data key="v_utility">-0.495849437651247</data>
      <data key="v_id">n522</data>
    </node>
    <node id="n523">
      <data key="v_label">n523</data>
      <data key="v_r">240</data>
      <data key="v_g">169</data>
      <data key="v_b">130</data>
      <data key="v_x">2152.0974</data>
      <data key="v_y">-1799.6986</data>
      <data key="v_size">21</data>
      <data key="v_name">523</data>
      <data key="v_smiles">C(=Cc1cccc(C=Cc2cccnc2)c1-c1ccccc1)c1cccnc1</data>
      <data key="v_generation">3</data>
      <data key="v_utility">-0.586255176369436</data>
      <data key="v_id">n523</data>
    </node>
    <node id="n524">
      <data key="v_label">n524</data>
      <data key="v_r">240</data>
      <data key="v_g">169</data>
      <data key="v_b">130</data>
      <data key="v_x">2188.5662</data>
      <data key="v_y">-1932.593</data>
      <data key="v_size">21</data>
      <data key="v_name">524</data>
      <data key="v_smiles">C(=Cc1cccc(C=Cc2ccncc2)c1-c1ccccc1)c1ccncc1</data>
      <data key="v_generation">3</data>
      <data key="v_utility">-0.64935083304759</data>
      <data key="v_id">n524</data>
    </node>
    <node id="n525">
      <data key="v_label">n525</data>
      <data key="v_r">240</data>
      <data key="v_g">169</data>
      <data key="v_b">130</data>
      <data key="v_x">2407.9158</data>
      <data key="v_y">-2521.2031</data>
      <data key="v_size">21</data>
      <data key="v_name">525</data>
      <data key="v_smiles">C(=Cc1cccc(C=Cc2ccccc2)c1-c1ccccn1)c1ccccc1</data>
      <data key="v_generation">3</data>
      <data key="v_utility">-0.443585014648398</data>
      <data key="v_id">n525</data>
    </node>
    <node id="n526">
      <data key="v_label">n526</data>
      <data key="v_r">240</data>
      <data key="v_g">169</data>
      <data key="v_b">130</data>
      <data key="v_x">2918.6365</data>
      <data key="v_y">-2781.5732</data>
      <data key="v_size">21</data>
      <data key="v_name">526</data>
      <data key="v_smiles">C(=Cc1cncc(C=Cc2ccccc2)c1-c1ccccc1)c1ccccc1</data>
      <data key="v_generation">3</data>
      <data key="v_utility">-0.489832165353455</data>
      <data key="v_id">n526</data>
    </node>
    <node id="n527">
      <data key="v_label">n527</data>
      <data key="v_r">240</data>
      <data key="v_g">169</data>
      <data key="v_b">130</data>
      <data key="v_x">3004.514</data>
      <data key="v_y">-2680.5981</data>
      <data key="v_size">21</data>
      <data key="v_name">527</data>
      <data key="v_smiles">C(=Cc1ncnc(C=Cc2ccccc2)c1-c1ccccc1)c1ccccc1</data>
      <data key="v_generation">3</data>
      <data key="v_utility">-0.47905000854645</data>
      <data key="v_id">n527</data>
    </node>
    <node id="n528">
      <data key="v_label">n528</data>
      <data key="v_r">240</data>
      <data key="v_g">169</data>
      <data key="v_b">130</data>
      <data key="v_x">2323.8926</data>
      <data key="v_y">-2477.9102</data>
      <data key="v_size">21</data>
      <data key="v_name">528</data>
      <data key="v_smiles">O=c1occcc1-c1c(C=Cc2ccccc2)cccc1C=Cc1ccccc1</data>
      <data key="v_generation">3</data>
      <data key="v_utility">-0.523830817343103</data>
      <data key="v_id">n528</data>
    </node>
    <node id="n529">
      <data key="v_label">n529</data>
      <data key="v_r">240</data>
      <data key="v_g">169</data>
      <data key="v_b">130</data>
      <data key="v_x">3089.372</data>
      <data key="v_y">-2170.2617</data>
      <data key="v_size">21</data>
      <data key="v_name">529</data>
      <data key="v_smiles">O=c1cccc(C=Cc2cccc(C=Cc3cccc(=O)o3)c2-c2ccccc2)o1</data>
      <data key="v_generation">3</data>
      <data key="v_utility">-0.727905409708052</data>
      <data key="v_id">n529</data>
    </node>
    <node id="n530">
      <data key="v_label">n530</data>
      <data key="v_r">240</data>
      <data key="v_g">169</data>
      <data key="v_b">130</data>
      <data key="v_x">2399.094</data>
      <data key="v_y">-2281.888</data>
      <data key="v_size">21</data>
      <data key="v_name">530</data>
      <data key="v_smiles">O=c1cccc(-c2c(C=Cc3ccccc3)cccc2C=Cc2ccccc2)o1</data>
      <data key="v_generation">3</data>
      <data key="v_utility">-0.542128828007819</data>
      <data key="v_id">n530</data>
    </node>
    <node id="n531">
      <data key="v_label">n531</data>
      <data key="v_r">240</data>
      <data key="v_g">169</data>
      <data key="v_b">130</data>
      <data key="v_x">2934.792</data>
      <data key="v_y">-2253.9048</data>
      <data key="v_size">21</data>
      <data key="v_name">531</data>
      <data key="v_smiles">O=c1cc(C=Cc2cccc(C=Cc3ccoc(=O)c3)c2-c2ccccc2)cco1</data>
      <data key="v_generation">3</data>
      <data key="v_utility">-0.951950934068886</data>
      <data key="v_id">n531</data>
    </node>
    <node id="n532">
      <data key="v_label">n532</data>
      <data key="v_r">240</data>
      <data key="v_g">169</data>
      <data key="v_b">130</data>
      <data key="v_x">2404.9033</data>
      <data key="v_y">-2424.5635</data>
      <data key="v_size">21</data>
      <data key="v_name">532</data>
      <data key="v_smiles">O=c1cc(-c2c(C=Cc3ccccc3)cccc2C=Cc2ccccc2)cco1</data>
      <data key="v_generation">3</data>
      <data key="v_utility">-0.598007609921412</data>
      <data key="v_id">n532</data>
    </node>
    <node id="n533">
      <data key="v_label">n533</data>
      <data key="v_r">240</data>
      <data key="v_g">169</data>
      <data key="v_b">130</data>
      <data key="v_x">2903.1829</data>
      <data key="v_y">-2207.0688</data>
      <data key="v_size">21</data>
      <data key="v_name">533</data>
      <data key="v_smiles">O=c1occcc1C=Cc1cccc(C=Cc2cccoc2=O)c1-c1ccccc1</data>
      <data key="v_generation">3</data>
      <data key="v_utility">-0.571962646339393</data>
      <data key="v_id">n533</data>
    </node>
    <node id="n534">
      <data key="v_label">n534</data>
      <data key="v_r">240</data>
      <data key="v_g">169</data>
      <data key="v_b">130</data>
      <data key="v_x">2237.2764</data>
      <data key="v_y">-2533.4382</data>
      <data key="v_size">21</data>
      <data key="v_name">534</data>
      <data key="v_smiles">O=c1ccc(-c2c(C=Cc3ccccc3)cccc2C=Cc2ccccc2)co1</data>
      <data key="v_generation">3</data>
      <data key="v_utility">-0.631247608308164</data>
      <data key="v_id">n534</data>
    </node>
    <node id="n535">
      <data key="v_label">n535</data>
      <data key="v_r">240</data>
      <data key="v_g">169</data>
      <data key="v_b">130</data>
      <data key="v_x">2322.7356</data>
      <data key="v_y">-2372.5164</data>
      <data key="v_size">21</data>
      <data key="v_name">535</data>
      <data key="v_smiles">O=c1ccoc(-c2c(C=Cc3ccccc3)cccc2C=Cc2ccccc2)c1</data>
      <data key="v_generation">3</data>
      <data key="v_utility">-0.592713591935504</data>
      <data key="v_id">n535</data>
    </node>
    <node id="n536">
      <data key="v_label">n536</data>
      <data key="v_r">240</data>
      <data key="v_g">169</data>
      <data key="v_b">130</data>
      <data key="v_x">3039.1785</data>
      <data key="v_y">-2176.6147</data>
      <data key="v_size">21</data>
      <data key="v_name">536</data>
      <data key="v_smiles">O=c1ccc(C=Cc2cccc(C=Cc3ccc(=O)oc3)c2-c2ccccc2)co1</data>
      <data key="v_generation">3</data>
      <data key="v_utility">-0.822623550997039</data>
      <data key="v_id">n536</data>
    </node>
    <node id="n537">
      <data key="v_label">n537</data>
      <data key="v_r">240</data>
      <data key="v_g">169</data>
      <data key="v_b">130</data>
      <data key="v_x">1847.2736</data>
      <data key="v_y">-961.0058</data>
      <data key="v_size">21</data>
      <data key="v_name">537</data>
      <data key="v_smiles">O=c1ccocc1C=Cc1cccc(C=Cc2coccc2=O)c1-c1ccccc1</data>
      <data key="v_generation">3</data>
      <data key="v_utility">-0.573160682609904</data>
      <data key="v_id">n537</data>
    </node>
    <node id="n538">
      <data key="v_label">n538</data>
      <data key="v_r">240</data>
      <data key="v_g">169</data>
      <data key="v_b">130</data>
      <data key="v_x">3002.983</data>
      <data key="v_y">-2554.5476</data>
      <data key="v_size">21</data>
      <data key="v_name">538</data>
      <data key="v_smiles">C1=CC(C=Cc2cccc(C=CC3=CCC=C3)c2-c2ccccc2)=CC1</data>
      <data key="v_generation">3</data>
      <data key="v_utility">-0.29951707696026</data>
      <data key="v_id">n538</data>
    </node>
    <node id="n539">
      <data key="v_label">n539</data>
      <data key="v_r">240</data>
      <data key="v_g">169</data>
      <data key="v_b">130</data>
      <data key="v_x">2301.3127</data>
      <data key="v_y">-1066.9229</data>
      <data key="v_size">21</data>
      <data key="v_name">539</data>
      <data key="v_smiles">C(=Cc1cccc(C=Cc2ccncc2)c1)c1ccncc1</data>
      <data key="v_generation">3</data>
      <data key="v_utility">-0.638177022874541</data>
      <data key="v_id">n539</data>
    </node>
    <node id="n540">
      <data key="v_label">n540</data>
      <data key="v_r">240</data>
      <data key="v_g">169</data>
      <data key="v_b">130</data>
      <data key="v_x">2148.1406</data>
      <data key="v_y">-981.3512</data>
      <data key="v_size">21</data>
      <data key="v_name">540</data>
      <data key="v_smiles">C(=Cc1ccccn1)c1cccc(C=Cc2ccccn2)c1</data>
      <data key="v_generation">3</data>
      <data key="v_utility">-0.466683097798642</data>
      <data key="v_id">n540</data>
    </node>
    <node id="n541">
      <data key="v_label">n541</data>
      <data key="v_r">240</data>
      <data key="v_g">169</data>
      <data key="v_b">130</data>
      <data key="v_x">2593.7622</data>
      <data key="v_y">-1091.0022</data>
      <data key="v_size">21</data>
      <data key="v_name">541</data>
      <data key="v_smiles">O=c1ccc(C=Cc2cccc(C=Cc3ccc(=O)oc3)c2)co1</data>
      <data key="v_generation">3</data>
      <data key="v_utility">-0.813443111747175</data>
      <data key="v_id">n541</data>
    </node>
    <node id="n542">
      <data key="v_label">n542</data>
      <data key="v_r">240</data>
      <data key="v_g">169</data>
      <data key="v_b">130</data>
      <data key="v_x">2827.7268</data>
      <data key="v_y">-1230.8005</data>
      <data key="v_size">21</data>
      <data key="v_name">542</data>
      <data key="v_smiles">O=c1cccc(C=Cc2cccc(C=Cc3cccc(=O)o3)c2)o1</data>
      <data key="v_generation">3</data>
      <data key="v_utility">-0.760190264332681</data>
      <data key="v_id">n542</data>
    </node>
    <node id="n543">
      <data key="v_label">n543</data>
      <data key="v_r">240</data>
      <data key="v_g">169</data>
      <data key="v_b">130</data>
      <data key="v_x">2442.363</data>
      <data key="v_y">-1232.8053</data>
      <data key="v_size">21</data>
      <data key="v_name">543</data>
      <data key="v_smiles">O=c1cc(C=Cc2cccc(C=Cc3ccoc(=O)c3)c2)cco1</data>
      <data key="v_generation">3</data>
      <data key="v_utility">-0.94881590386749</data>
      <data key="v_id">n543</data>
    </node>
    <node id="n544">
      <data key="v_label">n544</data>
      <data key="v_r">240</data>
      <data key="v_g">169</data>
      <data key="v_b">130</data>
      <data key="v_x">2501.7537</data>
      <data key="v_y">-1292.0106</data>
      <data key="v_size">21</data>
      <data key="v_name">544</data>
      <data key="v_smiles">O=c1occcc1C=Cc1cccc(C=Cc2cccoc2=O)c1</data>
      <data key="v_generation">3</data>
      <data key="v_utility">-0.620784841596961</data>
      <data key="v_id">n544</data>
    </node>
    <node id="n545">
      <data key="v_label">n545</data>
      <data key="v_r">240</data>
      <data key="v_g">169</data>
      <data key="v_b">130</data>
      <data key="v_x">1694.4863</data>
      <data key="v_y">-202.55861</data>
      <data key="v_size">21</data>
      <data key="v_name">545</data>
      <data key="v_smiles">O=c1ccocc1C=Cc1cccc(C=Cc2coccc2=O)c1</data>
      <data key="v_generation">3</data>
      <data key="v_utility">-0.526380830666519</data>
      <data key="v_id">n545</data>
    </node>
    <node id="n546">
      <data key="v_label">n546</data>
      <data key="v_r">240</data>
      <data key="v_g">169</data>
      <data key="v_b">130</data>
      <data key="v_x">1464.5238</data>
      <data key="v_y">-626.0956</data>
      <data key="v_size">21</data>
      <data key="v_name">546</data>
      <data key="v_smiles">O=c1ccoc(C=Cc2cccc(C=Cc3cc(=O)cco3)c2)c1</data>
      <data key="v_generation">3</data>
      <data key="v_utility">-0.858927923571273</data>
      <data key="v_id">n546</data>
    </node>
    <node id="n547">
      <data key="v_label">n547</data>
      <data key="v_r">240</data>
      <data key="v_g">169</data>
      <data key="v_b">130</data>
      <data key="v_x">2219.4814</data>
      <data key="v_y">-2860.294</data>
      <data key="v_size">21</data>
      <data key="v_name">547</data>
      <data key="v_smiles">C1=CC(c2c(C=Cc3ccccc3)cccc2C=Cc2ccccc2)=CC1</data>
      <data key="v_generation">3</data>
      <data key="v_utility">-0.41198937871473</data>
      <data key="v_id">n547</data>
    </node>
    <node id="n548">
      <data key="v_label">n548</data>
      <data key="v_r">240</data>
      <data key="v_g">169</data>
      <data key="v_b">130</data>
      <data key="v_x">2837.549</data>
      <data key="v_y">-3197.6655</data>
      <data key="v_size">21</data>
      <data key="v_name">548</data>
      <data key="v_smiles">C1=CCC(C=Cc2cccc(C=CC3=CC=CC3)c2-c2ccccc2)=C1</data>
      <data key="v_generation">3</data>
      <data key="v_utility">-0.256179351760774</data>
      <data key="v_id">n548</data>
    </node>
    <node id="n549">
      <data key="v_label">n549</data>
      <data key="v_r">240</data>
      <data key="v_g">169</data>
      <data key="v_b">130</data>
      <data key="v_x">3014.2542</data>
      <data key="v_y">-2294.147</data>
      <data key="v_size">21</data>
      <data key="v_name">549</data>
      <data key="v_smiles">C1=CCC(c2c(C=Cc3ccccc3)cccc2C=Cc2ccccc2)=C1</data>
      <data key="v_generation">3</data>
      <data key="v_utility">-0.413748405992565</data>
      <data key="v_id">n549</data>
    </node>
    <node id="n550">
      <data key="v_label">n550</data>
      <data key="v_r">240</data>
      <data key="v_g">169</data>
      <data key="v_b">130</data>
      <data key="v_x">1751.4695</data>
      <data key="v_y">-1020.93823</data>
      <data key="v_size">21</data>
      <data key="v_name">550</data>
      <data key="v_smiles">O=c1ccoc(C=Cc2cccc(C=Cc3cc(=O)cco3)c2-c2ccccc2)c1</data>
      <data key="v_generation">3</data>
      <data key="v_utility">-0.851888067646135</data>
      <data key="v_id">n550</data>
    </node>
    <node id="n551">
      <data key="v_label">n551</data>
      <data key="v_r">240</data>
      <data key="v_g">169</data>
      <data key="v_b">130</data>
      <data key="v_x">2360.2056</data>
      <data key="v_y">-2264.192</data>
      <data key="v_size">21</data>
      <data key="v_name">551</data>
      <data key="v_smiles">O=c1ccocc1-c1c(C=Cc2ccccc2)cccc1C=Cc1ccccc1</data>
      <data key="v_generation">3</data>
      <data key="v_utility">-0.629238214802094</data>
      <data key="v_id">n551</data>
    </node>
    <node id="n552">
      <data key="v_label">n552</data>
      <data key="v_r">240</data>
      <data key="v_g">169</data>
      <data key="v_b">130</data>
      <data key="v_x">-6813.084</data>
      <data key="v_y">-1549.5061</data>
      <data key="v_size">21</data>
      <data key="v_name">552</data>
      <data key="v_smiles">C(#Cc1cccc2c(C#CC3=CC=CC3)cccc12)C1=CC=CC1</data>
      <data key="v_generation">3</data>
      <data key="v_utility">-0.228311730078507</data>
      <data key="v_id">n552</data>
    </node>
    <node id="n553">
      <data key="v_label">n553</data>
      <data key="v_r">240</data>
      <data key="v_g">169</data>
      <data key="v_b">130</data>
      <data key="v_x">-1872.2306</data>
      <data key="v_y">-3499.6924</data>
      <data key="v_size">21</data>
      <data key="v_name">553</data>
      <data key="v_smiles">C(#Cc1cncc(C#Cc2ccccc2)c1-c1ccccc1)c1ccccc1</data>
      <data key="v_generation">3</data>
      <data key="v_utility">-0.582967891863071</data>
      <data key="v_id">n553</data>
    </node>
    <node id="n554">
      <data key="v_label">n554</data>
      <data key="v_r">240</data>
      <data key="v_g">169</data>
      <data key="v_b">130</data>
      <data key="v_x">-2246.0618</data>
      <data key="v_y">-3362.636</data>
      <data key="v_size">21</data>
      <data key="v_name">554</data>
      <data key="v_smiles">C(#Cc1cncc(C#CC2=CC=CC2)c1)C1=CC=CC1</data>
      <data key="v_generation">3</data>
      <data key="v_utility">-0.349734933462964</data>
      <data key="v_id">n554</data>
    </node>
    <node id="n555">
      <data key="v_label">n555</data>
      <data key="v_r">240</data>
      <data key="v_g">169</data>
      <data key="v_b">130</data>
      <data key="v_x">-2277.7502</data>
      <data key="v_y">-3158.1372</data>
      <data key="v_size">21</data>
      <data key="v_name">555</data>
      <data key="v_smiles">C(#Cc1cncc(C#CC2=CCC=C2)c1)C1=CCC=C1</data>
      <data key="v_generation">3</data>
      <data key="v_utility">-0.41826912030464</data>
      <data key="v_id">n555</data>
    </node>
    <node id="n556">
      <data key="v_label">n556</data>
      <data key="v_r">240</data>
      <data key="v_g">169</data>
      <data key="v_b">130</data>
      <data key="v_x">-1781.9824</data>
      <data key="v_y">-2462.6982</data>
      <data key="v_size">21</data>
      <data key="v_name">556</data>
      <data key="v_smiles">C(#Cc1cncc(C#Cc2ccncc2)c1)c1ccncc1</data>
      <data key="v_generation">3</data>
      <data key="v_utility">-0.77793983716993</data>
      <data key="v_id">n556</data>
    </node>
    <node id="n557">
      <data key="v_label">n557</data>
      <data key="v_r">240</data>
      <data key="v_g">169</data>
      <data key="v_b">130</data>
      <data key="v_x">-1941.4183</data>
      <data key="v_y">-2382.689</data>
      <data key="v_size">21</data>
      <data key="v_name">557</data>
      <data key="v_smiles">C(#Cc1cncc(C#Cc2cccnc2)c1)c1cccnc1</data>
      <data key="v_generation">3</data>
      <data key="v_utility">-0.696960169885663</data>
      <data key="v_id">n557</data>
    </node>
    <node id="n558">
      <data key="v_label">n558</data>
      <data key="v_r">240</data>
      <data key="v_g">169</data>
      <data key="v_b">130</data>
      <data key="v_x">-904.5886</data>
      <data key="v_y">1312.6195</data>
      <data key="v_size">21</data>
      <data key="v_name">558</data>
      <data key="v_smiles">O=C1C=CC(=O)O1</data>
      <data key="v_generation">3</data>
      <data key="v_utility">-2.26066525861634</data>
      <data key="v_id">n558</data>
    </node>
    <node id="n559">
      <data key="v_label">n559</data>
      <data key="v_r">240</data>
      <data key="v_g">169</data>
      <data key="v_b">130</data>
      <data key="v_x">-1875.8887</data>
      <data key="v_y">-2438.7559</data>
      <data key="v_size">21</data>
      <data key="v_name">559</data>
      <data key="v_smiles">C(#Cc1ccccn1)c1cncc(C#Cc2ccccn2)c1</data>
      <data key="v_generation">3</data>
      <data key="v_utility">-0.680111077253047</data>
      <data key="v_id">n559</data>
    </node>
    <node id="n560">
      <data key="v_label">n560</data>
      <data key="v_r">240</data>
      <data key="v_g">169</data>
      <data key="v_b">130</data>
      <data key="v_x">10368.304</data>
      <data key="v_y">410.78412</data>
      <data key="v_size">21</data>
      <data key="v_name">560</data>
      <data key="v_smiles">C1=Cc2c(C=Cc3cccc4c3C=CC4)cccc2C1</data>
      <data key="v_generation">3</data>
      <data key="v_utility">-0.33521922336048</data>
      <data key="v_id">n560</data>
    </node>
    <node id="n561">
      <data key="v_label">n561</data>
      <data key="v_r">240</data>
      <data key="v_g">169</data>
      <data key="v_b">130</data>
      <data key="v_x">10351.446</data>
      <data key="v_y">525.13727</data>
      <data key="v_size">21</data>
      <data key="v_name">561</data>
      <data key="v_smiles">C1=Cc2cccc(C=Cc3cccc4c3CC=C4)c2C1</data>
      <data key="v_generation">3</data>
      <data key="v_utility">-0.384310145614454</data>
      <data key="v_id">n561</data>
    </node>
    <node id="n562">
      <data key="v_label">n562</data>
      <data key="v_r">240</data>
      <data key="v_g">169</data>
      <data key="v_b">130</data>
      <data key="v_x">7318.5205</data>
      <data key="v_y">1097.6139</data>
      <data key="v_size">21</data>
      <data key="v_name">562</data>
      <data key="v_smiles">C(=Cc1cccc2c1=CCC=2)c1cccc2c1=CCC=2</data>
      <data key="v_generation">3</data>
      <data key="v_utility">-0.193842103678881</data>
      <data key="v_id">n562</data>
    </node>
    <node id="n563">
      <data key="v_label">n563</data>
      <data key="v_r">240</data>
      <data key="v_g">169</data>
      <data key="v_b">130</data>
      <data key="v_x">10297.794</data>
      <data key="v_y">874.57996</data>
      <data key="v_size">21</data>
      <data key="v_name">563</data>
      <data key="v_smiles">C(=CC1=c2ccccc2=CC1)C1=c2ccccc2=CC1</data>
      <data key="v_generation">3</data>
      <data key="v_utility">-0.321721877691977</data>
      <data key="v_id">n563</data>
    </node>
    <node id="n564">
      <data key="v_label">n564</data>
      <data key="v_r">240</data>
      <data key="v_g">169</data>
      <data key="v_b">130</data>
      <data key="v_x">-1833.2157</data>
      <data key="v_y">-2449.4766</data>
      <data key="v_size">21</data>
      <data key="v_name">564</data>
      <data key="v_smiles">C(#Cc1cc(C#Cc2ccccc2)nnn1)c1ccccc1</data>
      <data key="v_generation">3</data>
      <data key="v_utility">-0.711257850471776</data>
      <data key="v_id">n564</data>
    </node>
    <node id="n565">
      <data key="v_label">n565</data>
      <data key="v_r">240</data>
      <data key="v_g">169</data>
      <data key="v_b">130</data>
      <data key="v_x">-705.7591</data>
      <data key="v_y">1055.086</data>
      <data key="v_size">21</data>
      <data key="v_name">565</data>
      <data key="v_smiles">c1cnon1</data>
      <data key="v_generation">3</data>
      <data key="v_utility">-1.80913573141154</data>
      <data key="v_id">n565</data>
    </node>
    <node id="n566">
      <data key="v_label">n566</data>
      <data key="v_r">240</data>
      <data key="v_g">169</data>
      <data key="v_b">130</data>
      <data key="v_x">-643.8321</data>
      <data key="v_y">768.07635</data>
      <data key="v_size">21</data>
      <data key="v_name">566</data>
      <data key="v_smiles">c1nnco1</data>
      <data key="v_generation">3</data>
      <data key="v_utility">-1.48158428225221</data>
      <data key="v_id">n566</data>
    </node>
    <node id="n567">
      <data key="v_label">n567</data>
      <data key="v_r">240</data>
      <data key="v_g">169</data>
      <data key="v_b">130</data>
      <data key="v_x">-6174.4326</data>
      <data key="v_y">-1229.4845</data>
      <data key="v_size">21</data>
      <data key="v_name">567</data>
      <data key="v_smiles">C(#Cc1cccc2c(C#CC3=CCC=C3)cccc12)C1=CCC=C1</data>
      <data key="v_generation">3</data>
      <data key="v_utility">-0.253999569835395</data>
      <data key="v_id">n567</data>
    </node>
    <node id="n568">
      <data key="v_label">n568</data>
      <data key="v_r">240</data>
      <data key="v_g">169</data>
      <data key="v_b">130</data>
      <data key="v_x">-6033.116</data>
      <data key="v_y">-1314.254</data>
      <data key="v_size">21</data>
      <data key="v_name">568</data>
      <data key="v_smiles">C(#Cc1ccnc2c(C#Cc3ccccc3)ccnc12)c1ccccc1</data>
      <data key="v_generation">3</data>
      <data key="v_utility">-0.448327987244259</data>
      <data key="v_id">n568</data>
    </node>
    <node id="n569">
      <data key="v_label">n569</data>
      <data key="v_r">240</data>
      <data key="v_g">169</data>
      <data key="v_b">130</data>
      <data key="v_x">-4558.218</data>
      <data key="v_y">-773.9665</data>
      <data key="v_size">21</data>
      <data key="v_name">569</data>
      <data key="v_smiles">C(#Cc1cccc2c(C#Cc3ccncc3)cccc12)c1ccncc1</data>
      <data key="v_generation">3</data>
      <data key="v_utility">-0.520592361238715</data>
      <data key="v_id">n569</data>
    </node>
    <node id="n570">
      <data key="v_label">n570</data>
      <data key="v_r">240</data>
      <data key="v_g">169</data>
      <data key="v_b">130</data>
      <data key="v_x">-6012.2363</data>
      <data key="v_y">-1114.9291</data>
      <data key="v_size">21</data>
      <data key="v_name">570</data>
      <data key="v_smiles">C(#Cc1nccc2c(C#Cc3ccccc3)nccc12)c1ccccc1</data>
      <data key="v_generation">3</data>
      <data key="v_utility">-0.522599768826456</data>
      <data key="v_id">n570</data>
    </node>
    <node id="n571">
      <data key="v_label">n571</data>
      <data key="v_r">240</data>
      <data key="v_g">169</data>
      <data key="v_b">130</data>
      <data key="v_x">-6078.0146</data>
      <data key="v_y">-1105.8438</data>
      <data key="v_size">21</data>
      <data key="v_name">571</data>
      <data key="v_smiles">C(#Cc1cncc2c(C#Cc3ccccc3)cncc12)c1ccccc1</data>
      <data key="v_generation">3</data>
      <data key="v_utility">-0.523722065140089</data>
      <data key="v_id">n571</data>
    </node>
    <node id="n572">
      <data key="v_label">n572</data>
      <data key="v_r">240</data>
      <data key="v_g">169</data>
      <data key="v_b">130</data>
      <data key="v_x">-4266.645</data>
      <data key="v_y">-697.3368</data>
      <data key="v_size">21</data>
      <data key="v_name">572</data>
      <data key="v_smiles">C(#Cc1cccc2c(C#Cc3ccccn3)cccc12)c1ccccn1</data>
      <data key="v_generation">3</data>
      <data key="v_utility">-0.399825447799794</data>
      <data key="v_id">n572</data>
    </node>
    <node id="n573">
      <data key="v_label">n573</data>
      <data key="v_r">240</data>
      <data key="v_g">169</data>
      <data key="v_b">130</data>
      <data key="v_x">-4302.192</data>
      <data key="v_y">-648.1898</data>
      <data key="v_size">21</data>
      <data key="v_name">573</data>
      <data key="v_smiles">C(#Cc1cccc2c(C#Cc3cccnc3)cccc12)c1cccnc1</data>
      <data key="v_generation">3</data>
      <data key="v_utility">-0.444690750456177</data>
      <data key="v_id">n573</data>
    </node>
    <node id="n574">
      <data key="v_label">n574</data>
      <data key="v_r">240</data>
      <data key="v_g">169</data>
      <data key="v_b">130</data>
      <data key="v_x">-5590.5366</data>
      <data key="v_y">-1062.7028</data>
      <data key="v_size">21</data>
      <data key="v_name">574</data>
      <data key="v_smiles">O=c1cc(C#Cc2cccc3c(C#Cc4ccoc(=O)c4)cccc23)cco1</data>
      <data key="v_generation">3</data>
      <data key="v_utility">-0.801265273621863</data>
      <data key="v_id">n574</data>
    </node>
    <node id="n575">
      <data key="v_label">n575</data>
      <data key="v_r">240</data>
      <data key="v_g">169</data>
      <data key="v_b">130</data>
      <data key="v_x">-7842.1387</data>
      <data key="v_y">-1991.6</data>
      <data key="v_size">21</data>
      <data key="v_name">575</data>
      <data key="v_smiles">O=c1cc(C#Cc2ccccc2)c2oc(=O)cc(C#Cc3ccccc3)c2o1</data>
      <data key="v_generation">3</data>
      <data key="v_utility">-0.96392087625734</data>
      <data key="v_id">n575</data>
    </node>
    <node id="n576">
      <data key="v_label">n576</data>
      <data key="v_r">240</data>
      <data key="v_g">169</data>
      <data key="v_b">130</data>
      <data key="v_x">-5554.203</data>
      <data key="v_y">-1029.4618</data>
      <data key="v_size">21</data>
      <data key="v_name">576</data>
      <data key="v_smiles">O=c1occcc1C#Cc1cccc2c(C#Cc3cccoc3=O)cccc12</data>
      <data key="v_generation">3</data>
      <data key="v_utility">-0.404542187606977</data>
      <data key="v_id">n576</data>
    </node>
    <node id="n577">
      <data key="v_label">n577</data>
      <data key="v_r">240</data>
      <data key="v_g">169</data>
      <data key="v_b">130</data>
      <data key="v_x">-5642.003</data>
      <data key="v_y">-991.778</data>
      <data key="v_size">21</data>
      <data key="v_name">577</data>
      <data key="v_smiles">O=c1cccc(C#Cc2cccc3c(C#Cc4cccc(=O)o4)cccc23)o1</data>
      <data key="v_generation">3</data>
      <data key="v_utility">-0.718549124652643</data>
      <data key="v_id">n577</data>
    </node>
    <node id="n578">
      <data key="v_label">n578</data>
      <data key="v_r">240</data>
      <data key="v_g">169</data>
      <data key="v_b">130</data>
      <data key="v_x">-5601.986</data>
      <data key="v_y">-1016.4388</data>
      <data key="v_size">21</data>
      <data key="v_name">578</data>
      <data key="v_smiles">O=c1ccc(C#Cc2cccc3c(C#Cc4ccc(=O)oc4)cccc23)co1</data>
      <data key="v_generation">3</data>
      <data key="v_utility">-0.719677059157009</data>
      <data key="v_id">n578</data>
    </node>
    <node id="n579">
      <data key="v_label">n579</data>
      <data key="v_r">240</data>
      <data key="v_g">169</data>
      <data key="v_b">130</data>
      <data key="v_x">-7567.961</data>
      <data key="v_y">-1783.8453</data>
      <data key="v_size">21</data>
      <data key="v_name">579</data>
      <data key="v_smiles">O=c1occ(C#Cc2ccccc2)c2c(=O)occ(C#Cc3ccccc3)c12</data>
      <data key="v_generation">3</data>
      <data key="v_utility">-0.667813362258512</data>
      <data key="v_id">n579</data>
    </node>
    <node id="n580">
      <data key="v_label">n580</data>
      <data key="v_r">240</data>
      <data key="v_g">169</data>
      <data key="v_b">130</data>
      <data key="v_x">-3668.9434</data>
      <data key="v_y">-145.73337</data>
      <data key="v_size">21</data>
      <data key="v_name">580</data>
      <data key="v_smiles">O=c1ccoc(C#Cc2cccc3c(C#Cc4cc(=O)cco4)cccc23)c1</data>
      <data key="v_generation">3</data>
      <data key="v_utility">-0.813374435084879</data>
      <data key="v_id">n580</data>
    </node>
    <node id="n581">
      <data key="v_label">n581</data>
      <data key="v_r">240</data>
      <data key="v_g">169</data>
      <data key="v_b">130</data>
      <data key="v_x">-3710.6682</data>
      <data key="v_y">-149.00569</data>
      <data key="v_size">21</data>
      <data key="v_name">581</data>
      <data key="v_smiles">O=c1ccocc1C#Cc1cccc2c(C#Cc3coccc3=O)cccc12</data>
      <data key="v_generation">3</data>
      <data key="v_utility">-0.398023286596574</data>
      <data key="v_id">n581</data>
    </node>
    <node id="n582">
      <data key="v_label">n582</data>
      <data key="v_r">240</data>
      <data key="v_g">169</data>
      <data key="v_b">130</data>
      <data key="v_x">1801.3955</data>
      <data key="v_y">-31.309196</data>
      <data key="v_size">21</data>
      <data key="v_name">582</data>
      <data key="v_smiles">C(=Cc1cc(C=Cc2ccccc2)cc(-c2cccnc2)c1)c1ccccc1</data>
      <data key="v_generation">3</data>
      <data key="v_utility">-0.466132672868326</data>
      <data key="v_id">n582</data>
    </node>
    <node id="n583">
      <data key="v_label">n583</data>
      <data key="v_r">240</data>
      <data key="v_g">169</data>
      <data key="v_b">130</data>
      <data key="v_x">1770.8204</data>
      <data key="v_y">-190.45882</data>
      <data key="v_size">21</data>
      <data key="v_name">583</data>
      <data key="v_smiles">C(=Cc1cc(C=Cc2cccnc2)cc(-c2ccccc2)c1)c1cccnc1</data>
      <data key="v_generation">3</data>
      <data key="v_utility">-0.549986444904313</data>
      <data key="v_id">n583</data>
    </node>
    <node id="n584">
      <data key="v_label">n584</data>
      <data key="v_r">240</data>
      <data key="v_g">169</data>
      <data key="v_b">130</data>
      <data key="v_x">1780.1941</data>
      <data key="v_y">-376.8872</data>
      <data key="v_size">21</data>
      <data key="v_name">584</data>
      <data key="v_smiles">C(=Cc1cc(C=Cc2ccncc2)cc(-c2ccccc2)c1)c1ccncc1</data>
      <data key="v_generation">3</data>
      <data key="v_utility">-0.631893726606981</data>
      <data key="v_id">n584</data>
    </node>
    <node id="n585">
      <data key="v_label">n585</data>
      <data key="v_r">240</data>
      <data key="v_g">169</data>
      <data key="v_b">130</data>
      <data key="v_x">1898.1937</data>
      <data key="v_y">-23.39324</data>
      <data key="v_size">21</data>
      <data key="v_name">585</data>
      <data key="v_smiles">C(=Cc1cc(C=Cc2ccccc2)cc(-c2ccncc2)c1)c1ccccc1</data>
      <data key="v_generation">3</data>
      <data key="v_utility">-0.484785873534881</data>
      <data key="v_id">n585</data>
    </node>
    <node id="n586">
      <data key="v_label">n586</data>
      <data key="v_r">240</data>
      <data key="v_g">169</data>
      <data key="v_b">130</data>
      <data key="v_x">-755.9238</data>
      <data key="v_y">-712.0052</data>
      <data key="v_size">21</data>
      <data key="v_name">586</data>
      <data key="v_smiles">C1=CC(c2cccc(C3=CCC=C3)n2)=CC1</data>
      <data key="v_generation">3</data>
      <data key="v_utility">-0.388655362718151</data>
      <data key="v_id">n586</data>
    </node>
    <node id="n587">
      <data key="v_label">n587</data>
      <data key="v_r">240</data>
      <data key="v_g">169</data>
      <data key="v_b">130</data>
      <data key="v_x">1312.3156</data>
      <data key="v_y">-2221.5757</data>
      <data key="v_size">21</data>
      <data key="v_name">587</data>
      <data key="v_smiles">C(=Cc1cc(-c2ccccc2)nc(-c2ccccc2)c1)c1ccccc1</data>
      <data key="v_generation">3</data>
      <data key="v_utility">-0.574632520380995</data>
      <data key="v_id">n587</data>
    </node>
    <node id="n588">
      <data key="v_label">n588</data>
      <data key="v_r">240</data>
      <data key="v_g">169</data>
      <data key="v_b">130</data>
      <data key="v_x">903.8489</data>
      <data key="v_y">-53.85811</data>
      <data key="v_size">21</data>
      <data key="v_name">588</data>
      <data key="v_smiles">C(#Cc1cc(-c2ccccc2)nc(-c2ccccc2)c1)c1ccccc1</data>
      <data key="v_generation">3</data>
      <data key="v_utility">-0.597247817065964</data>
      <data key="v_id">n588</data>
    </node>
    <node id="n589">
      <data key="v_label">n589</data>
      <data key="v_r">240</data>
      <data key="v_g">169</data>
      <data key="v_b">130</data>
      <data key="v_x">-1586.1838</data>
      <data key="v_y">-563.65656</data>
      <data key="v_size">21</data>
      <data key="v_name">589</data>
      <data key="v_smiles">c1ccc(-c2cncc(-c3ccccc3)n2)cc1</data>
      <data key="v_generation">3</data>
      <data key="v_utility">-0.687816375902639</data>
      <data key="v_id">n589</data>
    </node>
    <node id="n590">
      <data key="v_label">n590</data>
      <data key="v_r">240</data>
      <data key="v_g">169</data>
      <data key="v_b">130</data>
      <data key="v_x">-424.23877</data>
      <data key="v_y">-502.68216</data>
      <data key="v_size">21</data>
      <data key="v_name">590</data>
      <data key="v_smiles">c1ccc(-c2ncnc(-c3ccccc3)n2)cc1</data>
      <data key="v_generation">3</data>
      <data key="v_utility">-0.708657284577962</data>
      <data key="v_id">n590</data>
    </node>
    <node id="n591">
      <data key="v_label">n591</data>
      <data key="v_r">240</data>
      <data key="v_g">169</data>
      <data key="v_b">130</data>
      <data key="v_x">-326.11115</data>
      <data key="v_y">-831.36395</data>
      <data key="v_size">21</data>
      <data key="v_name">591</data>
      <data key="v_smiles">c1ccc(-c2cccc(-c3ccccn3)n2)nc1</data>
      <data key="v_generation">3</data>
      <data key="v_utility">-0.592808274145621</data>
      <data key="v_id">n591</data>
    </node>
    <node id="n592">
      <data key="v_label">n592</data>
      <data key="v_r">240</data>
      <data key="v_g">169</data>
      <data key="v_b">130</data>
      <data key="v_x">-793.5916</data>
      <data key="v_y">-357.58438</data>
      <data key="v_size">21</data>
      <data key="v_name">592</data>
      <data key="v_smiles">c1cncc(-c2cccc(-c3cccnc3)n2)c1</data>
      <data key="v_generation">3</data>
      <data key="v_utility">-0.652626301610521</data>
      <data key="v_id">n592</data>
    </node>
    <node id="n593">
      <data key="v_label">n593</data>
      <data key="v_r">240</data>
      <data key="v_g">169</data>
      <data key="v_b">130</data>
      <data key="v_x">-528.01263</data>
      <data key="v_y">-1020.51355</data>
      <data key="v_size">21</data>
      <data key="v_name">593</data>
      <data key="v_smiles">C1=CCC(c2cccc(C3=CC=CC3)n2)=C1</data>
      <data key="v_generation">3</data>
      <data key="v_utility">-0.345311411478532</data>
      <data key="v_id">n593</data>
    </node>
    <node id="n594">
      <data key="v_label">n594</data>
      <data key="v_r">240</data>
      <data key="v_g">169</data>
      <data key="v_b">130</data>
      <data key="v_x">-346.46667</data>
      <data key="v_y">-550.52704</data>
      <data key="v_size">21</data>
      <data key="v_name">594</data>
      <data key="v_smiles">c1cc(-c2ccncc2)nc(-c2ccncc2)c1</data>
      <data key="v_generation">3</data>
      <data key="v_utility">-0.741027267860157</data>
      <data key="v_id">n594</data>
    </node>
    <node id="n595">
      <data key="v_label">n595</data>
      <data key="v_r">240</data>
      <data key="v_g">169</data>
      <data key="v_b">130</data>
      <data key="v_x">-387.0366</data>
      <data key="v_y">669.7632</data>
      <data key="v_size">21</data>
      <data key="v_name">595</data>
      <data key="v_smiles">c1ccc(Nc2cc(-c3ccccc3)nc(-c3ccccc3)c2)cc1</data>
      <data key="v_generation">3</data>
      <data key="v_utility">-0.289395780517393</data>
      <data key="v_id">n595</data>
    </node>
    <node id="n596">
      <data key="v_label">n596</data>
      <data key="v_r">240</data>
      <data key="v_g">169</data>
      <data key="v_b">130</data>
      <data key="v_x">3023.3496</data>
      <data key="v_y">2375.3147</data>
      <data key="v_size">21</data>
      <data key="v_name">596</data>
      <data key="v_smiles">C1=CC(c2ccc(Nc3ccc(C4=CCC=C4)cc3)cc2)=CC1</data>
      <data key="v_generation">3</data>
      <data key="v_utility">-0.164432075363927</data>
      <data key="v_id">n596</data>
    </node>
    <node id="n597">
      <data key="v_label">n597</data>
      <data key="v_r">240</data>
      <data key="v_g">169</data>
      <data key="v_b">130</data>
      <data key="v_x">3183.0679</data>
      <data key="v_y">2508.089</data>
      <data key="v_size">21</data>
      <data key="v_name">597</data>
      <data key="v_smiles">C1=C(NC2=CC=C(c3ccccc3)C2)CC(c2ccccc2)=C1</data>
      <data key="v_generation">3</data>
      <data key="v_utility">-0.259920622190171</data>
      <data key="v_id">n597</data>
    </node>
    <node id="n598">
      <data key="v_label">n598</data>
      <data key="v_r">240</data>
      <data key="v_g">169</data>
      <data key="v_b">130</data>
      <data key="v_x">3063.3545</data>
      <data key="v_y">2315.8384</data>
      <data key="v_size">21</data>
      <data key="v_name">598</data>
      <data key="v_smiles">C1=CCC(c2ccc(Nc3ccc(C4=CC=CC4)cc3)cc2)=C1</data>
      <data key="v_generation">3</data>
      <data key="v_utility">-0.182272290134154</data>
      <data key="v_id">n598</data>
    </node>
    <node id="n599">
      <data key="v_label">n599</data>
      <data key="v_r">240</data>
      <data key="v_g">169</data>
      <data key="v_b">130</data>
      <data key="v_x">2154.1475</data>
      <data key="v_y">1781.6187</data>
      <data key="v_size">21</data>
      <data key="v_name">599</data>
      <data key="v_smiles">c1ccc(-c2ccc(Nc3ccc(-c4ccccn4)cc3)cc2)nc1</data>
      <data key="v_generation">3</data>
      <data key="v_utility">-0.16075081945404</data>
      <data key="v_id">n599</data>
    </node>
    <node id="n600">
      <data key="v_label">n600</data>
      <data key="v_r">240</data>
      <data key="v_g">169</data>
      <data key="v_b">130</data>
      <data key="v_x">2903.4893</data>
      <data key="v_y">2514.3396</data>
      <data key="v_size">21</data>
      <data key="v_name">600</data>
      <data key="v_smiles">c1ccc(-c2ccc(Nc3ccc(-c4ccccc4)cn3)nc2)cc1</data>
      <data key="v_generation">3</data>
      <data key="v_utility">-0.274208982298378</data>
      <data key="v_id">n600</data>
    </node>
    <node id="n601">
      <data key="v_label">n601</data>
      <data key="v_r">240</data>
      <data key="v_g">169</data>
      <data key="v_b">130</data>
      <data key="v_x">-1077.1626</data>
      <data key="v_y">2473.0605</data>
      <data key="v_size">21</data>
      <data key="v_name">601</data>
      <data key="v_smiles">O=c1ccocc1C=Cc1ccccc1C=Cc1coccc1=O</data>
      <data key="v_generation">3</data>
      <data key="v_utility">-0.61201481602387</data>
      <data key="v_id">n601</data>
    </node>
    <node id="n602">
      <data key="v_label">n602</data>
      <data key="v_r">240</data>
      <data key="v_g">169</data>
      <data key="v_b">130</data>
      <data key="v_x">10830.343</data>
      <data key="v_y">-132.2871</data>
      <data key="v_size">21</data>
      <data key="v_name">602</data>
      <data key="v_smiles">O=c1cc(C=Cc2cc[nH]c(=O)c2)cc[nH]1</data>
      <data key="v_generation">3</data>
      <data key="v_utility">-0.779434682756796</data>
      <data key="v_id">n602</data>
    </node>
    <node id="n603">
      <data key="v_label">n603</data>
      <data key="v_r">240</data>
      <data key="v_g">169</data>
      <data key="v_b">130</data>
      <data key="v_x">-2052.8298</data>
      <data key="v_y">3639.8787</data>
      <data key="v_size">21</data>
      <data key="v_name">603</data>
      <data key="v_smiles">C1=CC(C=Cc2ccccc2C=CC2=CCC=C2)=CC1</data>
      <data key="v_generation">3</data>
      <data key="v_utility">-0.327926930566942</data>
      <data key="v_id">n603</data>
    </node>
    <node id="n604">
      <data key="v_label">n604</data>
      <data key="v_r">240</data>
      <data key="v_g">169</data>
      <data key="v_b">130</data>
      <data key="v_x">-1871.8198</data>
      <data key="v_y">3876.409</data>
      <data key="v_size">21</data>
      <data key="v_name">604</data>
      <data key="v_smiles">C1=CCC(C=Cc2ccccc2C=CC2=CC=CC2)=C1</data>
      <data key="v_generation">3</data>
      <data key="v_utility">-0.330611428852753</data>
      <data key="v_id">n604</data>
    </node>
    <node id="n605">
      <data key="v_label">n605</data>
      <data key="v_r">240</data>
      <data key="v_g">169</data>
      <data key="v_b">130</data>
      <data key="v_x">-1076.2457</data>
      <data key="v_y">2523.2532</data>
      <data key="v_size">21</data>
      <data key="v_name">605</data>
      <data key="v_smiles">O=c1ccoc(C=Cc2ccccc2C=Cc2cc(=O)cco2)c1</data>
      <data key="v_generation">3</data>
      <data key="v_utility">-0.838937324022897</data>
      <data key="v_id">n605</data>
    </node>
    <node id="n606">
      <data key="v_label">n606</data>
      <data key="v_r">240</data>
      <data key="v_g">169</data>
      <data key="v_b">130</data>
      <data key="v_x">-1297.9137</data>
      <data key="v_y">2573.1343</data>
      <data key="v_size">21</data>
      <data key="v_name">606</data>
      <data key="v_smiles">C(=Cc1ccccc1C=Cc1ccncc1)c1ccncc1</data>
      <data key="v_generation">3</data>
      <data key="v_utility">-0.628805861432241</data>
      <data key="v_id">n606</data>
    </node>
    <node id="n607">
      <data key="v_label">n607</data>
      <data key="v_r">240</data>
      <data key="v_g">169</data>
      <data key="v_b">130</data>
      <data key="v_x">-1218.3173</data>
      <data key="v_y">2632.6323</data>
      <data key="v_size">21</data>
      <data key="v_name">607</data>
      <data key="v_smiles">C(=Cc1nccnc1C=Cc1ccccc1)c1ccccc1</data>
      <data key="v_generation">3</data>
      <data key="v_utility">-0.426127192681842</data>
      <data key="v_id">n607</data>
    </node>
    <node id="n608">
      <data key="v_label">n608</data>
      <data key="v_r">240</data>
      <data key="v_g">169</data>
      <data key="v_b">130</data>
      <data key="v_x">-1208.5442</data>
      <data key="v_y">2534.468</data>
      <data key="v_size">21</data>
      <data key="v_name">608</data>
      <data key="v_smiles">C(=Cc1ccccc1C=Cc1ccccn1)c1ccccn1</data>
      <data key="v_generation">3</data>
      <data key="v_utility">-0.475879802695342</data>
      <data key="v_id">n608</data>
    </node>
    <node id="n609">
      <data key="v_label">n609</data>
      <data key="v_r">240</data>
      <data key="v_g">169</data>
      <data key="v_b">130</data>
      <data key="v_x">-1281.2042</data>
      <data key="v_y">2791.7524</data>
      <data key="v_size">21</data>
      <data key="v_name">609</data>
      <data key="v_smiles">C(=Cc1cnncc1C=Cc1ccccc1)c1ccccc1</data>
      <data key="v_generation">3</data>
      <data key="v_utility">-0.532771096415599</data>
      <data key="v_id">n609</data>
    </node>
    <node id="n610">
      <data key="v_label">n610</data>
      <data key="v_r">240</data>
      <data key="v_g">169</data>
      <data key="v_b">130</data>
      <data key="v_x">-1519.7908</data>
      <data key="v_y">3341.0737</data>
      <data key="v_size">21</data>
      <data key="v_name">610</data>
      <data key="v_smiles">O=c1cccc(C=Cc2ccccc2C=Cc2cccc(=O)o2)o1</data>
      <data key="v_generation">3</data>
      <data key="v_utility">-0.660301737635324</data>
      <data key="v_id">n610</data>
    </node>
    <node id="n611">
      <data key="v_label">n611</data>
      <data key="v_r">240</data>
      <data key="v_g">169</data>
      <data key="v_b">130</data>
      <data key="v_x">-1607.5212</data>
      <data key="v_y">3277.4236</data>
      <data key="v_size">21</data>
      <data key="v_name">611</data>
      <data key="v_smiles">O=c1cc(C=Cc2ccccc2C=Cc2ccoc(=O)c2)cco1</data>
      <data key="v_generation">3</data>
      <data key="v_utility">-0.925162385714938</data>
      <data key="v_id">n611</data>
    </node>
    <node id="n612">
      <data key="v_label">n612</data>
      <data key="v_r">240</data>
      <data key="v_g">169</data>
      <data key="v_b">130</data>
      <data key="v_x">-1580.2322</data>
      <data key="v_y">3512.6826</data>
      <data key="v_size">21</data>
      <data key="v_name">612</data>
      <data key="v_smiles">O=c1occcc1C=Cc1ccccc1C=Cc1cccoc1=O</data>
      <data key="v_generation">3</data>
      <data key="v_utility">-0.759288595666674</data>
      <data key="v_id">n612</data>
    </node>
    <node id="n613">
      <data key="v_label">n613</data>
      <data key="v_r">240</data>
      <data key="v_g">169</data>
      <data key="v_b">130</data>
      <data key="v_x">-1436.3329</data>
      <data key="v_y">3252.3423</data>
      <data key="v_size">21</data>
      <data key="v_name">613</data>
      <data key="v_smiles">O=c1ccc(C=Cc2ccccc2C=Cc2ccc(=O)oc2)co1</data>
      <data key="v_generation">3</data>
      <data key="v_utility">-0.864109876070125</data>
      <data key="v_id">n613</data>
    </node>
    <node id="n614">
      <data key="v_label">n614</data>
      <data key="v_r">240</data>
      <data key="v_g">169</data>
      <data key="v_b">130</data>
      <data key="v_x">-1255.3832</data>
      <data key="v_y">2551.2666</data>
      <data key="v_size">21</data>
      <data key="v_name">614</data>
      <data key="v_smiles">C(=Cc1ccccc1C=Cc1cccnc1)c1cccnc1</data>
      <data key="v_generation">3</data>
      <data key="v_utility">-0.559651573114476</data>
      <data key="v_id">n614</data>
    </node>
    <node id="n615">
      <data key="v_label">n615</data>
      <data key="v_r">240</data>
      <data key="v_g">169</data>
      <data key="v_b">130</data>
      <data key="v_x">2959.5303</data>
      <data key="v_y">2520.3865</data>
      <data key="v_size">21</data>
      <data key="v_name">615</data>
      <data key="v_smiles">c1ccc(-c2ccc(Nc3ccc(-c4ccccc4)nc3)cn2)cc1</data>
      <data key="v_generation">3</data>
      <data key="v_utility">-0.262454534166195</data>
      <data key="v_id">n615</data>
    </node>
    <node id="n616">
      <data key="v_label">n616</data>
      <data key="v_r">240</data>
      <data key="v_g">169</data>
      <data key="v_b">130</data>
      <data key="v_x">2175.576</data>
      <data key="v_y">1739.3229</data>
      <data key="v_size">21</data>
      <data key="v_name">616</data>
      <data key="v_smiles">c1cc(-c2ccc(Nc3ccc(-c4ccncc4)cc3)cc2)ccn1</data>
      <data key="v_generation">3</data>
      <data key="v_utility">-0.264945628370707</data>
      <data key="v_id">n616</data>
    </node>
    <node id="n617">
      <data key="v_label">n617</data>
      <data key="v_r">240</data>
      <data key="v_g">169</data>
      <data key="v_b">130</data>
      <data key="v_x">2200.6633</data>
      <data key="v_y">1692.6128</data>
      <data key="v_size">21</data>
      <data key="v_name">617</data>
      <data key="v_smiles">c1cncc(-c2ccc(Nc3ccc(-c4cccnc4)cc3)cc2)c1</data>
      <data key="v_generation">3</data>
      <data key="v_utility">-0.236322709475539</data>
      <data key="v_id">n617</data>
    </node>
    <node id="n618">
      <data key="v_label">n618</data>
      <data key="v_r">240</data>
      <data key="v_g">169</data>
      <data key="v_b">130</data>
      <data key="v_x">-4724.2764</data>
      <data key="v_y">7052.79</data>
      <data key="v_size">21</data>
      <data key="v_name">618</data>
      <data key="v_smiles">C1=CC(=C2C=CN=C2)C=C1</data>
      <data key="v_generation">3</data>
      <data key="v_utility">-0.749121632048672</data>
      <data key="v_id">n618</data>
    </node>
    <node id="n619">
      <data key="v_label">n619</data>
      <data key="v_r">240</data>
      <data key="v_g">169</data>
      <data key="v_b">130</data>
      <data key="v_x">-4699.635</data>
      <data key="v_y">7104.186</data>
      <data key="v_size">21</data>
      <data key="v_name">619</data>
      <data key="v_smiles">C1=CC(=C2C=CC=N2)C=C1</data>
      <data key="v_generation">3</data>
      <data key="v_utility">-0.699086742525382</data>
      <data key="v_id">n619</data>
    </node>
    <node id="n620">
      <data key="v_label">n620</data>
      <data key="v_r">240</data>
      <data key="v_g">169</data>
      <data key="v_b">130</data>
      <data key="v_x">-3288.211</data>
      <data key="v_y">4991.1177</data>
      <data key="v_size">21</data>
      <data key="v_name">620</data>
      <data key="v_smiles">C1=CC(=C2C(Nc3ccccc3)=CC=C2Nc2ccccc2)C=C1</data>
      <data key="v_generation">3</data>
      <data key="v_utility">-0.729925818845628</data>
      <data key="v_id">n620</data>
    </node>
    <node id="n621">
      <data key="v_label">n621</data>
      <data key="v_r">240</data>
      <data key="v_g">169</data>
      <data key="v_b">130</data>
      <data key="v_x">-6544.2354</data>
      <data key="v_y">8478.117</data>
      <data key="v_size">21</data>
      <data key="v_name">621</data>
      <data key="v_smiles">C1=CC(=C2C=CC=C2Nc2ccccc2)C(Nc2ccccc2)=C1</data>
      <data key="v_generation">3</data>
      <data key="v_utility">-0.459172037418688</data>
      <data key="v_id">n621</data>
    </node>
    <node id="n622">
      <data key="v_label">n622</data>
      <data key="v_r">240</data>
      <data key="v_g">169</data>
      <data key="v_b">130</data>
      <data key="v_x">-6664.701</data>
      <data key="v_y">8381.043</data>
      <data key="v_size">21</data>
      <data key="v_name">622</data>
      <data key="v_smiles">C1=CC(=C2C=CC(Nc3ccccc3)=C2)C=C1Nc1ccccc1</data>
      <data key="v_generation">3</data>
      <data key="v_utility">-0.382598839553247</data>
      <data key="v_id">n622</data>
    </node>
    <node id="n623">
      <data key="v_label">n623</data>
      <data key="v_r">240</data>
      <data key="v_g">169</data>
      <data key="v_b">130</data>
      <data key="v_x">-1372.6484</data>
      <data key="v_y">-190.12686</data>
      <data key="v_size">21</data>
      <data key="v_name">623</data>
      <data key="v_smiles">c1ccc(-c2cc(-c3ccccc3)ncn2)cc1</data>
      <data key="v_generation">3</data>
      <data key="v_utility">-0.598309608374929</data>
      <data key="v_id">n623</data>
    </node>
    <node id="n624">
      <data key="v_label">n624</data>
      <data key="v_r">240</data>
      <data key="v_g">169</data>
      <data key="v_b">130</data>
      <data key="v_x">-3921.976</data>
      <data key="v_y">6093.4673</data>
      <data key="v_size">21</data>
      <data key="v_name">624</data>
      <data key="v_smiles">C1=CC(=C2SC=CS2)C=C1</data>
      <data key="v_generation">3</data>
      <data key="v_utility">-0.156036176424623</data>
      <data key="v_id">n624</data>
    </node>
    <node id="n625">
      <data key="v_label">n625</data>
      <data key="v_r">240</data>
      <data key="v_g">169</data>
      <data key="v_b">130</data>
      <data key="v_x">2679.3643</data>
      <data key="v_y">-1054.9348</data>
      <data key="v_size">21</data>
      <data key="v_name">625</data>
      <data key="v_smiles">C(=Cc1cc(C=Cc2ccccc2)ncn1)c1ccccc1</data>
      <data key="v_generation">3</data>
      <data key="v_utility">-0.480786962996768</data>
      <data key="v_id">n625</data>
    </node>
    <node id="n626">
      <data key="v_label">n626</data>
      <data key="v_r">240</data>
      <data key="v_g">169</data>
      <data key="v_b">130</data>
      <data key="v_x">-275.75775</data>
      <data key="v_y">-66.43446</data>
      <data key="v_size">21</data>
      <data key="v_name">626</data>
      <data key="v_smiles">c1ncncn1</data>
      <data key="v_generation">3</data>
      <data key="v_utility">-1.0208766458378</data>
      <data key="v_id">n626</data>
    </node>
    <node id="n627">
      <data key="v_label">n627</data>
      <data key="v_r">240</data>
      <data key="v_g">169</data>
      <data key="v_b">130</data>
      <data key="v_x">-517.8109</data>
      <data key="v_y">1632.0035</data>
      <data key="v_size">21</data>
      <data key="v_name">627</data>
      <data key="v_smiles">c1cnnnn1</data>
      <data key="v_generation">3</data>
      <data key="v_utility">-1.31598037235603</data>
      <data key="v_id">n627</data>
    </node>
    <node id="n628">
      <data key="v_label">n628</data>
      <data key="v_r">240</data>
      <data key="v_g">169</data>
      <data key="v_b">130</data>
      <data key="v_x">-405.5265</data>
      <data key="v_y">367.1156</data>
      <data key="v_size">21</data>
      <data key="v_name">628</data>
      <data key="v_smiles">c1cnnnc1</data>
      <data key="v_generation">3</data>
      <data key="v_utility">-1.37929822052719</data>
      <data key="v_id">n628</data>
    </node>
    <node id="n629">
      <data key="v_label">n629</data>
      <data key="v_r">240</data>
      <data key="v_g">169</data>
      <data key="v_b">130</data>
      <data key="v_x">-601.20856</data>
      <data key="v_y">1631.3026</data>
      <data key="v_size">21</data>
      <data key="v_name">629</data>
      <data key="v_smiles">c1nncnn1</data>
      <data key="v_generation">3</data>
      <data key="v_utility">-1.34987473800256</data>
      <data key="v_id">n629</data>
    </node>
    <node id="n630">
      <data key="v_label">n630</data>
      <data key="v_r">240</data>
      <data key="v_g">169</data>
      <data key="v_b">130</data>
      <data key="v_x">-76.562225</data>
      <data key="v_y">231.57072</data>
      <data key="v_size">21</data>
      <data key="v_name">630</data>
      <data key="v_smiles">c1ncnnn1</data>
      <data key="v_generation">3</data>
      <data key="v_utility">-1.34627536055535</data>
      <data key="v_id">n630</data>
    </node>
    <node id="n631">
      <data key="v_label">n631</data>
      <data key="v_r">240</data>
      <data key="v_g">169</data>
      <data key="v_b">130</data>
      <data key="v_x">531.23175</data>
      <data key="v_y">1176.4037</data>
      <data key="v_size">21</data>
      <data key="v_name">631</data>
      <data key="v_smiles">c1ccc(Nc2cc(Nc3ccccc3)ncn2)cc1</data>
      <data key="v_generation">3</data>
      <data key="v_utility">-0.264426353280008</data>
      <data key="v_id">n631</data>
    </node>
    <node id="n632">
      <data key="v_label">n632</data>
      <data key="v_r">240</data>
      <data key="v_g">169</data>
      <data key="v_b">130</data>
      <data key="v_x">-1929.828</data>
      <data key="v_y">-2252.3447</data>
      <data key="v_size">21</data>
      <data key="v_name">632</data>
      <data key="v_smiles">C(#Cc1cc(C#Cc2ccccc2)ncn1)c1ccccc1</data>
      <data key="v_generation">3</data>
      <data key="v_utility">-0.563382880215462</data>
      <data key="v_id">n632</data>
    </node>
    <node id="n633">
      <data key="v_label">n633</data>
      <data key="v_r">240</data>
      <data key="v_g">169</data>
      <data key="v_b">130</data>
      <data key="v_x">-3947.4915</data>
      <data key="v_y">6166.448</data>
      <data key="v_size">21</data>
      <data key="v_name">633</data>
      <data key="v_smiles">C1=CC(=C2OC=CO2)C=C1</data>
      <data key="v_generation">3</data>
      <data key="v_utility">-0.689888525693079</data>
      <data key="v_id">n633</data>
    </node>
    <node id="n634">
      <data key="v_label">n634</data>
      <data key="v_r">240</data>
      <data key="v_g">169</data>
      <data key="v_b">130</data>
      <data key="v_x">-4796.045</data>
      <data key="v_y">5087.71</data>
      <data key="v_size">21</data>
      <data key="v_name">634</data>
      <data key="v_smiles">C(#Cc1ccccc1)C1=CC(=C2C=CC=C2)C=C1C#Cc1ccccc1</data>
      <data key="v_generation">3</data>
      <data key="v_utility">-0.402631658124761</data>
      <data key="v_id">n634</data>
    </node>
    <node id="n635">
      <data key="v_label">n635</data>
      <data key="v_r">240</data>
      <data key="v_g">169</data>
      <data key="v_b">130</data>
      <data key="v_x">-7287.87</data>
      <data key="v_y">8395.601</data>
      <data key="v_size">21</data>
      <data key="v_name">635</data>
      <data key="v_smiles">C(#Cc1ccccc1)C1=CC(=C2C=CC(C#Cc3ccccc3)=C2)C=C1</data>
      <data key="v_generation">3</data>
      <data key="v_utility">-0.382510603867741</data>
      <data key="v_id">n635</data>
    </node>
    <node id="n636">
      <data key="v_label">n636</data>
      <data key="v_r">240</data>
      <data key="v_g">169</data>
      <data key="v_b">130</data>
      <data key="v_x">2152.0452</data>
      <data key="v_y">10673.537</data>
      <data key="v_size">21</data>
      <data key="v_name">636</data>
      <data key="v_smiles">O=c1cc(C#Cc2cc[nH]c(=O)c2)cc[nH]1</data>
      <data key="v_generation">3</data>
      <data key="v_utility">-0.813736833160584</data>
      <data key="v_id">n636</data>
    </node>
    <node id="n637">
      <data key="v_label">n637</data>
      <data key="v_r">240</data>
      <data key="v_g">169</data>
      <data key="v_b">130</data>
      <data key="v_x">-2602.5608</data>
      <data key="v_y">7354.667</data>
      <data key="v_size">21</data>
      <data key="v_name">637</data>
      <data key="v_smiles">C1=CC(=C2C=C(c3ccccc3)C(c3ccccc3)=C2)C=C1</data>
      <data key="v_generation">3</data>
      <data key="v_utility">-0.483295878462954</data>
      <data key="v_id">n637</data>
    </node>
    <node id="n638">
      <data key="v_label">n638</data>
      <data key="v_r">240</data>
      <data key="v_g">169</data>
      <data key="v_b">130</data>
      <data key="v_x">-4442.517</data>
      <data key="v_y">6435.55</data>
      <data key="v_size">21</data>
      <data key="v_name">638</data>
      <data key="v_smiles">C1=CC(=C2C(c3ccccc3)=CC=C2c2ccccc2)C=C1</data>
      <data key="v_generation">3</data>
      <data key="v_utility">-1.10822498023428</data>
      <data key="v_id">n638</data>
    </node>
    <node id="n639">
      <data key="v_label">n639</data>
      <data key="v_r">240</data>
      <data key="v_g">169</data>
      <data key="v_b">130</data>
      <data key="v_x">-7752.2627</data>
      <data key="v_y">9232.821</data>
      <data key="v_size">21</data>
      <data key="v_name">639</data>
      <data key="v_smiles">C1=CC(=C2C=CC=C2c2ccccc2)C(c2ccccc2)=C1</data>
      <data key="v_generation">3</data>
      <data key="v_utility">-0.458437301023491</data>
      <data key="v_id">n639</data>
    </node>
    <node id="n640">
      <data key="v_label">n640</data>
      <data key="v_r">240</data>
      <data key="v_g">169</data>
      <data key="v_b">130</data>
      <data key="v_x">-7076.7085</data>
      <data key="v_y">8672.691</data>
      <data key="v_size">21</data>
      <data key="v_name">640</data>
      <data key="v_smiles">C1=CC(=C2C=CC(c3ccccc3)=C2)C=C1c1ccccc1</data>
      <data key="v_generation">3</data>
      <data key="v_utility">-0.437762069405043</data>
      <data key="v_id">n640</data>
    </node>
    <node id="n641">
      <data key="v_label">n641</data>
      <data key="v_r">240</data>
      <data key="v_g">169</data>
      <data key="v_b">130</data>
      <data key="v_x">-3365.318</data>
      <data key="v_y">5927.813</data>
      <data key="v_size">21</data>
      <data key="v_name">641</data>
      <data key="v_smiles">C1=CC(=C2C=C(C=Cc3ccccc3)C(C=Cc3ccccc3)=C2)C=C1</data>
      <data key="v_generation">3</data>
      <data key="v_utility">-0.314628857139247</data>
      <data key="v_id">n641</data>
    </node>
    <node id="n642">
      <data key="v_label">n642</data>
      <data key="v_r">240</data>
      <data key="v_g">169</data>
      <data key="v_b">130</data>
      <data key="v_x">-6742.137</data>
      <data key="v_y">9081.016</data>
      <data key="v_size">21</data>
      <data key="v_name">642</data>
      <data key="v_smiles">C1=CC(=C2C=CC(C=Cc3ccccc3)=C2)C=C1C=Cc1ccccc1</data>
      <data key="v_generation">3</data>
      <data key="v_utility">-0.334177821377157</data>
      <data key="v_id">n642</data>
    </node>
    <node id="n643">
      <data key="v_label">n643</data>
      <data key="v_r">240</data>
      <data key="v_g">169</data>
      <data key="v_b">130</data>
      <data key="v_x">-7448.2905</data>
      <data key="v_y">9493.418</data>
      <data key="v_size">21</data>
      <data key="v_name">643</data>
      <data key="v_smiles">C1=CC(=C2C=CC=C2C=Cc2ccccc2)C(C=Cc2ccccc2)=C1</data>
      <data key="v_generation">3</data>
      <data key="v_utility">-0.323919597082871</data>
      <data key="v_id">n643</data>
    </node>
    <node id="n644">
      <data key="v_label">n644</data>
      <data key="v_r">240</data>
      <data key="v_g">169</data>
      <data key="v_b">130</data>
      <data key="v_x">-2911.9956</data>
      <data key="v_y">6249.37</data>
      <data key="v_size">21</data>
      <data key="v_name">644</data>
      <data key="v_smiles">C1=CC(=C2C(C=Cc3ccccc3)=CC=C2C=Cc2ccccc2)C=C1</data>
      <data key="v_generation">3</data>
      <data key="v_utility">-0.38594835680794</data>
      <data key="v_id">n644</data>
    </node>
    <node id="n645">
      <data key="v_label">n645</data>
      <data key="v_r">240</data>
      <data key="v_g">169</data>
      <data key="v_b">130</data>
      <data key="v_x">-7916.3354</data>
      <data key="v_y">8917.99</data>
      <data key="v_size">21</data>
      <data key="v_name">645</data>
      <data key="v_smiles">C(#Cc1ccccc1)C1=CC=CC1=C1C=CC=C1C#Cc1ccccc1</data>
      <data key="v_generation">3</data>
      <data key="v_utility">-0.337796037782407</data>
      <data key="v_id">n645</data>
    </node>
    <node id="n646">
      <data key="v_label">n646</data>
      <data key="v_r">240</data>
      <data key="v_g">169</data>
      <data key="v_b">130</data>
      <data key="v_x">-4398.11</data>
      <data key="v_y">5505.38</data>
      <data key="v_size">21</data>
      <data key="v_name">646</data>
      <data key="v_smiles">C(#Cc1ccccc1)C1=CC=C(C#Cc2ccccc2)C1=C1C=CC=C1</data>
      <data key="v_generation">3</data>
      <data key="v_utility">-0.346212539900183</data>
      <data key="v_id">n646</data>
    </node>
    <node id="n647">
      <data key="v_label">n647</data>
      <data key="v_r">240</data>
      <data key="v_g">169</data>
      <data key="v_b">130</data>
      <data key="v_x">2603.9685</data>
      <data key="v_y">621.4118</data>
      <data key="v_size">21</data>
      <data key="v_name">647</data>
      <data key="v_smiles">C(=Cc1cc(-c2ccncc2)cc(C=Cc2ccccc2)n1)c1ccccc1</data>
      <data key="v_generation">3</data>
      <data key="v_utility">-0.489567591753245</data>
      <data key="v_id">n647</data>
    </node>
    <node id="n648">
      <data key="v_label">n648</data>
      <data key="v_r">240</data>
      <data key="v_g">169</data>
      <data key="v_b">130</data>
      <data key="v_x">6785.4976</data>
      <data key="v_y">4051.6091</data>
      <data key="v_size">21</data>
      <data key="v_name">648</data>
      <data key="v_smiles">C(=Cc1cc(-c2ccnc(C=Cc3ccccc3)c2)ccn1)c1ccccc1</data>
      <data key="v_generation">3</data>
      <data key="v_utility">-0.542228256768933</data>
      <data key="v_id">n648</data>
    </node>
    <node id="n649">
      <data key="v_label">n649</data>
      <data key="v_r">240</data>
      <data key="v_g">169</data>
      <data key="v_b">130</data>
      <data key="v_x">7603.2095</data>
      <data key="v_y">4685.494</data>
      <data key="v_size">21</data>
      <data key="v_name">649</data>
      <data key="v_smiles">C(#Cc1cnccc1-c1ccncc1C#Cc1ccccc1)c1ccccc1</data>
      <data key="v_generation">3</data>
      <data key="v_utility">-0.63893490007422</data>
      <data key="v_id">n649</data>
    </node>
    <node id="n650">
      <data key="v_label">n650</data>
      <data key="v_r">240</data>
      <data key="v_g">169</data>
      <data key="v_b">130</data>
      <data key="v_x">-853.5208</data>
      <data key="v_y">-942.2066</data>
      <data key="v_size">21</data>
      <data key="v_name">650</data>
      <data key="v_smiles">C(#Cc1cc(-c2ccncc2)cc(C#Cc2ccccc2)n1)c1ccccc1</data>
      <data key="v_generation">3</data>
      <data key="v_utility">-0.594784797343586</data>
      <data key="v_id">n650</data>
    </node>
    <node id="n651">
      <data key="v_label">n651</data>
      <data key="v_r">240</data>
      <data key="v_g">169</data>
      <data key="v_b">130</data>
      <data key="v_x">-1466.3842</data>
      <data key="v_y">-3047.7212</data>
      <data key="v_size">21</data>
      <data key="v_name">651</data>
      <data key="v_smiles">C(#Cc1cncc(C#Cc2ccccc2)c1-c1ccncc1)c1ccccc1</data>
      <data key="v_generation">3</data>
      <data key="v_utility">-0.631124107652052</data>
      <data key="v_id">n651</data>
    </node>
    <node id="n652">
      <data key="v_label">n652</data>
      <data key="v_r">240</data>
      <data key="v_g">169</data>
      <data key="v_b">130</data>
      <data key="v_x">6013.71</data>
      <data key="v_y">5665.3228</data>
      <data key="v_size">21</data>
      <data key="v_name">652</data>
      <data key="v_smiles">C(#Cc1cc(-c2ccnc(C#Cc3ccccc3)c2)ccn1)c1ccccc1</data>
      <data key="v_generation">3</data>
      <data key="v_utility">-0.64508672551874</data>
      <data key="v_id">n652</data>
    </node>
    <node id="n653">
      <data key="v_label">n653</data>
      <data key="v_r">240</data>
      <data key="v_g">169</data>
      <data key="v_b">130</data>
      <data key="v_x">7236.714</data>
      <data key="v_y">5313.4062</data>
      <data key="v_size">21</data>
      <data key="v_name">653</data>
      <data key="v_smiles">C(=Cc1cnccc1-c1ccncc1C=Cc1ccccc1)c1ccccc1</data>
      <data key="v_generation">3</data>
      <data key="v_utility">-0.585928921451805</data>
      <data key="v_id">n653</data>
    </node>
    <node id="n654">
      <data key="v_label">n654</data>
      <data key="v_r">240</data>
      <data key="v_g">169</data>
      <data key="v_b">130</data>
      <data key="v_x">6881.8433</data>
      <data key="v_y">5648.8335</data>
      <data key="v_size">21</data>
      <data key="v_name">654</data>
      <data key="v_smiles">c1cc(-c2ccncn2)ncn1</data>
      <data key="v_generation">3</data>
      <data key="v_utility">-0.786158434245887</data>
      <data key="v_id">n654</data>
    </node>
    <node id="n655">
      <data key="v_label">n655</data>
      <data key="v_r">240</data>
      <data key="v_g">169</data>
      <data key="v_b">130</data>
      <data key="v_x">4899.4004</data>
      <data key="v_y">3506.5369</data>
      <data key="v_size">21</data>
      <data key="v_name">655</data>
      <data key="v_smiles">c1ccc(Nc2cc(-c3ccnc(Nc4ccccc4)c3)ccn2)cc1</data>
      <data key="v_generation">3</data>
      <data key="v_utility">-0.231210502319606</data>
      <data key="v_id">n655</data>
    </node>
    <node id="n656">
      <data key="v_label">n656</data>
      <data key="v_r">240</data>
      <data key="v_g">169</data>
      <data key="v_b">130</data>
      <data key="v_x">1588.2527</data>
      <data key="v_y">1499.9375</data>
      <data key="v_size">21</data>
      <data key="v_name">656</data>
      <data key="v_smiles">c1ccc(Nc2cncc(Nc3ccccc3)c2-c2ccncc2)cc1</data>
      <data key="v_generation">3</data>
      <data key="v_utility">-0.188297937426846</data>
      <data key="v_id">n656</data>
    </node>
    <node id="n657">
      <data key="v_label">n657</data>
      <data key="v_r">240</data>
      <data key="v_g">169</data>
      <data key="v_b">130</data>
      <data key="v_x">1120.8427</data>
      <data key="v_y">1477.0427</data>
      <data key="v_size">21</data>
      <data key="v_name">657</data>
      <data key="v_smiles">c1ccc(Nc2cc(-c3ccncc3)cc(Nc3ccccc3)n2)cc1</data>
      <data key="v_generation">3</data>
      <data key="v_utility">-0.168359735709662</data>
      <data key="v_id">n657</data>
    </node>
    <node id="n658">
      <data key="v_label">n658</data>
      <data key="v_r">240</data>
      <data key="v_g">169</data>
      <data key="v_b">130</data>
      <data key="v_x">8869.888</data>
      <data key="v_y">7199.2065</data>
      <data key="v_size">21</data>
      <data key="v_name">658</data>
      <data key="v_smiles">O=c1ccc(-c2ccc(=O)oc2-c2ccccc2)c(-c2ccccc2)o1</data>
      <data key="v_generation">3</data>
      <data key="v_utility">-1.02655052140244</data>
      <data key="v_id">n658</data>
    </node>
    <node id="n659">
      <data key="v_label">n659</data>
      <data key="v_r">240</data>
      <data key="v_g">169</data>
      <data key="v_b">130</data>
      <data key="v_x">8915.383</data>
      <data key="v_y">7179.601</data>
      <data key="v_size">21</data>
      <data key="v_name">659</data>
      <data key="v_smiles">O=c1cc(-c2ccccc2)c(-c2coc(=O)cc2-c2ccccc2)co1</data>
      <data key="v_generation">3</data>
      <data key="v_utility">-1.14744855215599</data>
      <data key="v_id">n659</data>
    </node>
    <node id="n660">
      <data key="v_label">n660</data>
      <data key="v_r">240</data>
      <data key="v_g">169</data>
      <data key="v_b">130</data>
      <data key="v_x">6490.026</data>
      <data key="v_y">6322.518</data>
      <data key="v_size">21</data>
      <data key="v_name">660</data>
      <data key="v_smiles">O=c1occ(-c2coc(=O)c(-c3ccccc3)c2)cc1-c1ccccc1</data>
      <data key="v_generation">3</data>
      <data key="v_utility">-0.900595435882145</data>
      <data key="v_id">n660</data>
    </node>
    <node id="n661">
      <data key="v_label">n661</data>
      <data key="v_r">240</data>
      <data key="v_g">169</data>
      <data key="v_b">130</data>
      <data key="v_x">8538.263</data>
      <data key="v_y">7685.184</data>
      <data key="v_size">21</data>
      <data key="v_name">661</data>
      <data key="v_smiles">O=c1occ(-c2coc(=O)c3ccccc23)c2ccccc12</data>
      <data key="v_generation">3</data>
      <data key="v_utility">-1.14076185745115</data>
      <data key="v_id">n661</data>
    </node>
    <node id="n662">
      <data key="v_label">n662</data>
      <data key="v_r">240</data>
      <data key="v_g">169</data>
      <data key="v_b">130</data>
      <data key="v_x">3012.4846</data>
      <data key="v_y">-2351.9316</data>
      <data key="v_size">21</data>
      <data key="v_name">662</data>
      <data key="v_smiles">C(=Cc1cncc(C=Cc2ccccc2)c1-c1ccncc1)c1ccccc1</data>
      <data key="v_generation">3</data>
      <data key="v_utility">-0.533536574507304</data>
      <data key="v_id">n662</data>
    </node>
    <node id="n663">
      <data key="v_label">n663</data>
      <data key="v_r">240</data>
      <data key="v_g">169</data>
      <data key="v_b">130</data>
      <data key="v_x">5458.866</data>
      <data key="v_y">5849.0923</data>
      <data key="v_size">21</data>
      <data key="v_name">663</data>
      <data key="v_smiles">c1ccc(-c2cc(-c3ccnc(-c4ccccc4)c3)ccn2)cc1</data>
      <data key="v_generation">3</data>
      <data key="v_utility">-0.650714300834131</data>
      <data key="v_id">n663</data>
    </node>
    <node id="n664">
      <data key="v_label">n664</data>
      <data key="v_r">240</data>
      <data key="v_g">169</data>
      <data key="v_b">130</data>
      <data key="v_x">2979.5525</data>
      <data key="v_y">-141.23737</data>
      <data key="v_size">21</data>
      <data key="v_name">664</data>
      <data key="v_smiles">C(=Cc1cc(C=Cc2ccccc2)nc(-c2ccccc2)n1)c1ccccc1</data>
      <data key="v_generation">3</data>
      <data key="v_utility">-0.44674887220558</data>
      <data key="v_id">n664</data>
    </node>
    <node id="n665">
      <data key="v_label">n665</data>
      <data key="v_r">240</data>
      <data key="v_g">169</data>
      <data key="v_b">130</data>
      <data key="v_x">2169.067</data>
      <data key="v_y">-398.6611</data>
      <data key="v_size">21</data>
      <data key="v_name">665</data>
      <data key="v_smiles">O=c1cccc(-c2cc(C=Cc3ccccc3)cc(C=Cc3ccccc3)c2)o1</data>
      <data key="v_generation">3</data>
      <data key="v_utility">-0.559147602810152</data>
      <data key="v_id">n665</data>
    </node>
    <node id="n666">
      <data key="v_label">n666</data>
      <data key="v_r">240</data>
      <data key="v_g">169</data>
      <data key="v_b">130</data>
      <data key="v_x">2134.1523</data>
      <data key="v_y">-812.882</data>
      <data key="v_size">21</data>
      <data key="v_name">666</data>
      <data key="v_smiles">O=c1ccc(C=Cc2cc(C=Cc3ccc(=O)oc3)cc(-c3ccccc3)c2)co1</data>
      <data key="v_generation">3</data>
      <data key="v_utility">-0.794004461488637</data>
      <data key="v_id">n666</data>
    </node>
    <node id="n667">
      <data key="v_label">n667</data>
      <data key="v_r">240</data>
      <data key="v_g">169</data>
      <data key="v_b">130</data>
      <data key="v_x">2138.4722</data>
      <data key="v_y">-327.42496</data>
      <data key="v_size">21</data>
      <data key="v_name">667</data>
      <data key="v_smiles">O=c1ccc(-c2cc(C=Cc3ccccc3)cc(C=Cc3ccccc3)c2)co1</data>
      <data key="v_generation">3</data>
      <data key="v_utility">-0.605600990485107</data>
      <data key="v_id">n667</data>
    </node>
    <node id="n668">
      <data key="v_label">n668</data>
      <data key="v_r">240</data>
      <data key="v_g">169</data>
      <data key="v_b">130</data>
      <data key="v_x">2181.2317</data>
      <data key="v_y">-350.88525</data>
      <data key="v_size">21</data>
      <data key="v_name">668</data>
      <data key="v_smiles">O=c1occcc1-c1cc(C=Cc2ccccc2)cc(C=Cc2ccccc2)c1</data>
      <data key="v_generation">3</data>
      <data key="v_utility">-0.445976985312562</data>
      <data key="v_id">n668</data>
    </node>
    <node id="n669">
      <data key="v_label">n669</data>
      <data key="v_r">240</data>
      <data key="v_g">169</data>
      <data key="v_b">130</data>
      <data key="v_x">2209.9102</data>
      <data key="v_y">-383.02655</data>
      <data key="v_size">21</data>
      <data key="v_name">669</data>
      <data key="v_smiles">O=c1cc(-c2cc(C=Cc3ccccc3)cc(C=Cc3ccccc3)c2)cco1</data>
      <data key="v_generation">3</data>
      <data key="v_utility">-0.593812341982176</data>
      <data key="v_id">n669</data>
    </node>
    <node id="n670">
      <data key="v_label">n670</data>
      <data key="v_r">240</data>
      <data key="v_g">169</data>
      <data key="v_b">130</data>
      <data key="v_x">2062.4592</data>
      <data key="v_y">-973.91364</data>
      <data key="v_size">21</data>
      <data key="v_name">670</data>
      <data key="v_smiles">O=c1cc(C=Cc2cc(C=Cc3ccoc(=O)c3)cc(-c3ccccc3)c2)cco1</data>
      <data key="v_generation">3</data>
      <data key="v_utility">-0.93097457522489</data>
      <data key="v_id">n670</data>
    </node>
    <node id="n671">
      <data key="v_label">n671</data>
      <data key="v_r">240</data>
      <data key="v_g">169</data>
      <data key="v_b">130</data>
      <data key="v_x">8271.146</data>
      <data key="v_y">7758.7314</data>
      <data key="v_size">21</data>
      <data key="v_name">671</data>
      <data key="v_smiles">c1ccc2c(-c3ccnc4ccccc34)ccnc2c1</data>
      <data key="v_generation">3</data>
      <data key="v_utility">-0.702301343968721</data>
      <data key="v_id">n671</data>
    </node>
    <node id="n672">
      <data key="v_label">n672</data>
      <data key="v_r">240</data>
      <data key="v_g">169</data>
      <data key="v_b">130</data>
      <data key="v_x">2181.8843</data>
      <data key="v_y">-849.76685</data>
      <data key="v_size">21</data>
      <data key="v_name">672</data>
      <data key="v_smiles">O=c1cccc(C=Cc2cc(C=Cc3cccc(=O)o3)cc(-c3ccccc3)c2)o1</data>
      <data key="v_generation">3</data>
      <data key="v_utility">-0.743781685323918</data>
      <data key="v_id">n672</data>
    </node>
    <node id="n673">
      <data key="v_label">n673</data>
      <data key="v_r">240</data>
      <data key="v_g">169</data>
      <data key="v_b">130</data>
      <data key="v_x">1279.8563</data>
      <data key="v_y">-486.06012</data>
      <data key="v_size">21</data>
      <data key="v_name">673</data>
      <data key="v_smiles">O=c1ccocc1C=Cc1cc(C=Cc2coccc2=O)cc(-c2ccccc2)c1</data>
      <data key="v_generation">3</data>
      <data key="v_utility">-2.31295831013086</data>
      <data key="v_id">n673</data>
    </node>
    <node id="n674">
      <data key="v_label">n674</data>
      <data key="v_r">240</data>
      <data key="v_g">169</data>
      <data key="v_b">130</data>
      <data key="v_x">1625.3779</data>
      <data key="v_y">289.97836</data>
      <data key="v_size">21</data>
      <data key="v_name">674</data>
      <data key="v_smiles">O=c1ccocc1-c1cc(C=Cc2ccccc2)cc(C=Cc2ccccc2)c1</data>
      <data key="v_generation">3</data>
      <data key="v_utility">-0.443780075789302</data>
      <data key="v_id">n674</data>
    </node>
    <node id="n675">
      <data key="v_label">n675</data>
      <data key="v_r">240</data>
      <data key="v_g">169</data>
      <data key="v_b">130</data>
      <data key="v_x">1438.383</data>
      <data key="v_y">-224.8302</data>
      <data key="v_size">21</data>
      <data key="v_name">675</data>
      <data key="v_smiles">O=c1ccoc(C=Cc2cc(C=Cc3cc(=O)cco3)cc(-c3ccccc3)c2)c1</data>
      <data key="v_generation">3</data>
      <data key="v_utility">-0.855508343663757</data>
      <data key="v_id">n675</data>
    </node>
    <node id="n676">
      <data key="v_label">n676</data>
      <data key="v_r">240</data>
      <data key="v_g">169</data>
      <data key="v_b">130</data>
      <data key="v_x">1707.4971</data>
      <data key="v_y">294.56082</data>
      <data key="v_size">21</data>
      <data key="v_name">676</data>
      <data key="v_smiles">O=c1ccoc(-c2cc(C=Cc3ccccc3)cc(C=Cc3ccccc3)c2)c1</data>
      <data key="v_generation">3</data>
      <data key="v_utility">-0.587697638458174</data>
      <data key="v_id">n676</data>
    </node>
    <node id="n677">
      <data key="v_label">n677</data>
      <data key="v_r">240</data>
      <data key="v_g">169</data>
      <data key="v_b">130</data>
      <data key="v_x">-4754.999</data>
      <data key="v_y">-6006.3457</data>
      <data key="v_size">21</data>
      <data key="v_name">677</data>
      <data key="v_smiles">c1ccc(-c2cncc(-c3ccccc3)c2-c2ccncc2)cc1</data>
      <data key="v_generation">3</data>
      <data key="v_utility">-0.652835223795285</data>
      <data key="v_id">n677</data>
    </node>
    <node id="n678">
      <data key="v_label">n678</data>
      <data key="v_r">240</data>
      <data key="v_g">169</data>
      <data key="v_b">130</data>
      <data key="v_x">-898.0169</data>
      <data key="v_y">1256.7281</data>
      <data key="v_size">21</data>
      <data key="v_name">678</data>
      <data key="v_smiles">c1ccc(-c2cc(-c3ccncc3)cc(-c3ccccc3)n2)cc1</data>
      <data key="v_generation">3</data>
      <data key="v_utility">-0.650561941378468</data>
      <data key="v_id">n678</data>
    </node>
    <node id="n679">
      <data key="v_label">n679</data>
      <data key="v_r">240</data>
      <data key="v_g">169</data>
      <data key="v_b">130</data>
      <data key="v_x">8828.001</data>
      <data key="v_y">7052.9624</data>
      <data key="v_size">21</data>
      <data key="v_name">679</data>
      <data key="v_smiles">c1ccc(-c2cnccc2-c2ccncc2-c2ccccc2)cc1</data>
      <data key="v_generation">3</data>
      <data key="v_utility">-0.676392508395179</data>
      <data key="v_id">n679</data>
    </node>
    <node id="n680">
      <data key="v_label">n680</data>
      <data key="v_r">240</data>
      <data key="v_g">169</data>
      <data key="v_b">130</data>
      <data key="v_x">2093.518</data>
      <data key="v_y">-831.57336</data>
      <data key="v_size">21</data>
      <data key="v_name">680</data>
      <data key="v_smiles">O=c1occcc1C=Cc1cc(C=Cc2cccoc2=O)cc(-c2ccccc2)c1</data>
      <data key="v_generation">3</data>
      <data key="v_utility">-0.584212471847734</data>
      <data key="v_id">n680</data>
    </node>
    <node id="n681">
      <data key="v_label">n681</data>
      <data key="v_r">240</data>
      <data key="v_g">169</data>
      <data key="v_b">130</data>
      <data key="v_x">7486.6357</data>
      <data key="v_y">5073.449</data>
      <data key="v_size">21</data>
      <data key="v_name">681</data>
      <data key="v_smiles">O=c1occ(-c2coc(=O)c(C=Cc3ccccc3)c2)cc1C=Cc1ccccc1</data>
      <data key="v_generation">3</data>
      <data key="v_utility">-0.688948983234994</data>
      <data key="v_id">n681</data>
    </node>
    <node id="n682">
      <data key="v_label">n682</data>
      <data key="v_r">240</data>
      <data key="v_g">169</data>
      <data key="v_b">130</data>
      <data key="v_x">7750.021</data>
      <data key="v_y">6007.068</data>
      <data key="v_size">21</data>
      <data key="v_name">682</data>
      <data key="v_smiles">O=c1cc(C=Cc2ccccc2)c(-c2coc(=O)cc2C=Cc2ccccc2)co1</data>
      <data key="v_generation">3</data>
      <data key="v_utility">-0.970034771306465</data>
      <data key="v_id">n682</data>
    </node>
    <node id="n683">
      <data key="v_label">n683</data>
      <data key="v_r">240</data>
      <data key="v_g">169</data>
      <data key="v_b">130</data>
      <data key="v_x">7805.138</data>
      <data key="v_y">6045.6006</data>
      <data key="v_size">21</data>
      <data key="v_name">683</data>
      <data key="v_smiles">O=c1ccc(-c2ccc(=O)oc2C=Cc2ccccc2)c(C=Cc2ccccc2)o1</data>
      <data key="v_generation">3</data>
      <data key="v_utility">-0.766921538150608</data>
      <data key="v_id">n683</data>
    </node>
    <node id="n684">
      <data key="v_label">n684</data>
      <data key="v_r">240</data>
      <data key="v_g">169</data>
      <data key="v_b">130</data>
      <data key="v_x">3266.2136</data>
      <data key="v_y">5991.689</data>
      <data key="v_size">21</data>
      <data key="v_name">684</data>
      <data key="v_smiles">C1=Cc2ccc3c(c2C1)CC=C3</data>
      <data key="v_generation">3</data>
      <data key="v_utility">-0.41861530148338</data>
      <data key="v_id">n684</data>
    </node>
    <node id="n685">
      <data key="v_label">n685</data>
      <data key="v_r">240</data>
      <data key="v_g">169</data>
      <data key="v_b">130</data>
      <data key="v_x">4199.6943</data>
      <data key="v_y">-2004.1151</data>
      <data key="v_size">21</data>
      <data key="v_name">685</data>
      <data key="v_smiles">c1ccc2c(c1)Cc1ccccc1-2</data>
      <data key="v_generation">3</data>
      <data key="v_utility">-0.606785574497174</data>
      <data key="v_id">n685</data>
    </node>
    <node id="n686">
      <data key="v_label">n686</data>
      <data key="v_r">240</data>
      <data key="v_g">169</data>
      <data key="v_b">130</data>
      <data key="v_x">3572.4111</data>
      <data key="v_y">1820.8945</data>
      <data key="v_size">21</data>
      <data key="v_name">686</data>
      <data key="v_smiles">c1ccc2c(c1)nnc1ccccc12</data>
      <data key="v_generation">3</data>
      <data key="v_utility">-0.968214593133246</data>
      <data key="v_id">n686</data>
    </node>
    <node id="n687">
      <data key="v_label">n687</data>
      <data key="v_r">240</data>
      <data key="v_g">169</data>
      <data key="v_b">130</data>
      <data key="v_x">4506.18</data>
      <data key="v_y">110.899635</data>
      <data key="v_size">21</data>
      <data key="v_name">687</data>
      <data key="v_smiles">c1cnc2ccc3ncccc3c2c1</data>
      <data key="v_generation">3</data>
      <data key="v_utility">-0.768252240414483</data>
      <data key="v_id">n687</data>
    </node>
    <node id="n688">
      <data key="v_label">n688</data>
      <data key="v_r">240</data>
      <data key="v_g">169</data>
      <data key="v_b">130</data>
      <data key="v_x">4445.9585</data>
      <data key="v_y">87.53951</data>
      <data key="v_size">21</data>
      <data key="v_name">688</data>
      <data key="v_smiles">c1cc2ccc3ccncc3c2cn1</data>
      <data key="v_generation">3</data>
      <data key="v_utility">-0.777266846018838</data>
      <data key="v_id">n688</data>
    </node>
    <node id="n689">
      <data key="v_label">n689</data>
      <data key="v_r">240</data>
      <data key="v_g">169</data>
      <data key="v_b">130</data>
      <data key="v_x">4509.993</data>
      <data key="v_y">57.45357</data>
      <data key="v_size">21</data>
      <data key="v_name">689</data>
      <data key="v_smiles">c1cnc2c(c1)ccc1cccnc12</data>
      <data key="v_generation">3</data>
      <data key="v_utility">-0.640731286216696</data>
      <data key="v_id">n689</data>
    </node>
    <node id="n690">
      <data key="v_label">n690</data>
      <data key="v_r">240</data>
      <data key="v_g">169</data>
      <data key="v_b">130</data>
      <data key="v_x">360.32993</data>
      <data key="v_y">1247.0521</data>
      <data key="v_size">21</data>
      <data key="v_name">690</data>
      <data key="v_smiles">c1ccc(Nc2cncc(Nc3ccccc3)n2)cc1</data>
      <data key="v_generation">3</data>
      <data key="v_utility">-0.211508684053827</data>
      <data key="v_id">n690</data>
    </node>
    <node id="n691">
      <data key="v_label">n691</data>
      <data key="v_r">240</data>
      <data key="v_g">169</data>
      <data key="v_b">130</data>
      <data key="v_x">1206.4243</data>
      <data key="v_y">6058.8486</data>
      <data key="v_size">21</data>
      <data key="v_name">691</data>
      <data key="v_smiles">C1=Cc2c(ccc3c2C=CC3)C1</data>
      <data key="v_generation">3</data>
      <data key="v_utility">-0.447201241091945</data>
      <data key="v_id">n691</data>
    </node>
    <node id="n692">
      <data key="v_label">n692</data>
      <data key="v_r">240</data>
      <data key="v_g">169</data>
      <data key="v_b">130</data>
      <data key="v_x">4498.408</data>
      <data key="v_y">-1406.4747</data>
      <data key="v_size">21</data>
      <data key="v_name">692</data>
      <data key="v_smiles">O=c1ccc2ccc3ccc(=O)oc3c2o1</data>
      <data key="v_generation">3</data>
      <data key="v_utility">-1.34004414361566</data>
      <data key="v_id">n692</data>
    </node>
    <node id="n693">
      <data key="v_label">n693</data>
      <data key="v_r">240</data>
      <data key="v_g">169</data>
      <data key="v_b">130</data>
      <data key="v_x">4332.1626</data>
      <data key="v_y">-1054.668</data>
      <data key="v_size">21</data>
      <data key="v_name">693</data>
      <data key="v_smiles">O=c1cc2c(ccc3coc(=O)cc32)co1</data>
      <data key="v_generation">3</data>
      <data key="v_utility">-1.10244415893956</data>
      <data key="v_id">n693</data>
    </node>
    <node id="n694">
      <data key="v_label">n694</data>
      <data key="v_r">240</data>
      <data key="v_g">169</data>
      <data key="v_b">130</data>
      <data key="v_x">4303.4585</data>
      <data key="v_y">-1094.8546</data>
      <data key="v_size">21</data>
      <data key="v_name">694</data>
      <data key="v_smiles">O=c1occc2c1ccc1c(=O)occc12</data>
      <data key="v_generation">3</data>
      <data key="v_utility">-1.15192658064899</data>
      <data key="v_id">n694</data>
    </node>
    <node id="n695">
      <data key="v_label">n695</data>
      <data key="v_r">240</data>
      <data key="v_g">169</data>
      <data key="v_b">130</data>
      <data key="v_x">4624.091</data>
      <data key="v_y">-797.16455</data>
      <data key="v_size">21</data>
      <data key="v_name">695</data>
      <data key="v_smiles">O=c1cc2ccc3cc(=O)occ3c2co1</data>
      <data key="v_generation">3</data>
      <data key="v_utility">-1.20035012653701</data>
      <data key="v_id">n695</data>
    </node>
    <node id="n696">
      <data key="v_label">n696</data>
      <data key="v_r">240</data>
      <data key="v_g">169</data>
      <data key="v_b">130</data>
      <data key="v_x">4622.5083</data>
      <data key="v_y">-469.70288</data>
      <data key="v_size">21</data>
      <data key="v_name">696</data>
      <data key="v_smiles">O=c1occc2ccc3ccoc(=O)c3c12</data>
      <data key="v_generation">3</data>
      <data key="v_utility">-1.00925068471735</data>
      <data key="v_id">n696</data>
    </node>
    <node id="n697">
      <data key="v_label">n697</data>
      <data key="v_r">240</data>
      <data key="v_g">169</data>
      <data key="v_b">130</data>
      <data key="v_x">4535.343</data>
      <data key="v_y">-518.6855</data>
      <data key="v_size">21</data>
      <data key="v_name">697</data>
      <data key="v_smiles">O=c1ccoc2ccc3occc(=O)c3c12</data>
      <data key="v_generation">3</data>
      <data key="v_utility">-1.48737884932166</data>
      <data key="v_id">n697</data>
    </node>
    <node id="n698">
      <data key="v_label">n698</data>
      <data key="v_r">240</data>
      <data key="v_g">169</data>
      <data key="v_b">130</data>
      <data key="v_x">4288.2437</data>
      <data key="v_y">-828.14703</data>
      <data key="v_size">21</data>
      <data key="v_name">698</data>
      <data key="v_smiles">O=c1ccoc2c1ccc1c(=O)ccoc12</data>
      <data key="v_generation">3</data>
      <data key="v_utility">-1.10171565094582</data>
      <data key="v_id">n698</data>
    </node>
    <node id="n699">
      <data key="v_label">n699</data>
      <data key="v_r">240</data>
      <data key="v_g">169</data>
      <data key="v_b">130</data>
      <data key="v_x">4679.9424</data>
      <data key="v_y">-975.80554</data>
      <data key="v_size">21</data>
      <data key="v_name">699</data>
      <data key="v_smiles">O=c1ccc2c(ccc3oc(=O)ccc32)o1</data>
      <data key="v_generation">3</data>
      <data key="v_utility">-1.39757992218267</data>
      <data key="v_id">n699</data>
    </node>
    <node id="n700">
      <data key="v_label">n700</data>
      <data key="v_r">240</data>
      <data key="v_g">169</data>
      <data key="v_b">130</data>
      <data key="v_x">8790.264</data>
      <data key="v_y">-1873.1243</data>
      <data key="v_size">21</data>
      <data key="v_name">700</data>
      <data key="v_smiles">C1=c2ccc3c(c2=CC1)=CCC=3</data>
      <data key="v_generation">3</data>
      <data key="v_utility">-0.295238483780494</data>
      <data key="v_id">n700</data>
    </node>
    <node id="n701">
      <data key="v_label">n701</data>
      <data key="v_r">240</data>
      <data key="v_g">169</data>
      <data key="v_b">130</data>
      <data key="v_x">5858.4526</data>
      <data key="v_y">-7993.9688</data>
      <data key="v_size">21</data>
      <data key="v_name">701</data>
      <data key="v_smiles">c1cc2ccc3cccc4ccc(c1)c2c34</data>
      <data key="v_generation">3</data>
      <data key="v_utility">-0.375805409924238</data>
      <data key="v_id">n701</data>
    </node>
    <node id="n702">
      <data key="v_label">n702</data>
      <data key="v_r">240</data>
      <data key="v_g">169</data>
      <data key="v_b">130</data>
      <data key="v_x">8040.2207</data>
      <data key="v_y">5525.2773</data>
      <data key="v_size">21</data>
      <data key="v_name">702</data>
      <data key="v_smiles">O=c1ccc(-c2ccc(=O)oc2C#Cc2ccccc2)c(C#Cc2ccccc2)o1</data>
      <data key="v_generation">3</data>
      <data key="v_utility">-0.848064584161519</data>
      <data key="v_id">n702</data>
    </node>
    <node id="n703">
      <data key="v_label">n703</data>
      <data key="v_r">240</data>
      <data key="v_g">169</data>
      <data key="v_b">130</data>
      <data key="v_x">7015.949</data>
      <data key="v_y">6229.1597</data>
      <data key="v_size">21</data>
      <data key="v_name">703</data>
      <data key="v_smiles">O=c1occ(-c2coc(=O)c(C#Cc3ccccc3)c2)cc1C#Cc1ccccc1</data>
      <data key="v_generation">3</data>
      <data key="v_utility">-0.746777770394734</data>
      <data key="v_id">n703</data>
    </node>
    <node id="n704">
      <data key="v_label">n704</data>
      <data key="v_r">240</data>
      <data key="v_g">169</data>
      <data key="v_b">130</data>
      <data key="v_x">8077.677</data>
      <data key="v_y">5561.619</data>
      <data key="v_size">21</data>
      <data key="v_name">704</data>
      <data key="v_smiles">O=c1cc(C#Cc2ccccc2)c(-c2coc(=O)cc2C#Cc2ccccc2)co1</data>
      <data key="v_generation">3</data>
      <data key="v_utility">-1.02271094995613</data>
      <data key="v_id">n704</data>
    </node>
    <node id="n705">
      <data key="v_label">n705</data>
      <data key="v_r">240</data>
      <data key="v_g">169</data>
      <data key="v_b">130</data>
      <data key="v_x">8063.275</data>
      <data key="v_y">6427.4004</data>
      <data key="v_size">21</data>
      <data key="v_name">705</data>
      <data key="v_smiles">O=c1ccc(-c2ccc(=O)[nH]c2)c[nH]1</data>
      <data key="v_generation">3</data>
      <data key="v_utility">-0.77907607435793</data>
      <data key="v_id">n705</data>
    </node>
    <node id="n706">
      <data key="v_label">n706</data>
      <data key="v_r">240</data>
      <data key="v_g">169</data>
      <data key="v_b">130</data>
      <data key="v_x">-2007.2769</data>
      <data key="v_y">-1072.6901</data>
      <data key="v_size">21</data>
      <data key="v_name">706</data>
      <data key="v_smiles">O=c1cc(C2=CC=CC2)oc(C2=CC=CC2)c1</data>
      <data key="v_generation">3</data>
      <data key="v_utility">-0.6641452024607</data>
      <data key="v_id">n706</data>
    </node>
    <node id="n707">
      <data key="v_label">n707</data>
      <data key="v_r">240</data>
      <data key="v_g">169</data>
      <data key="v_b">130</data>
      <data key="v_x">-2042.7709</data>
      <data key="v_y">-923.5744</data>
      <data key="v_size">21</data>
      <data key="v_name">707</data>
      <data key="v_smiles">O=c1cc(C2=CCC=C2)oc(C2=CCC=C2)c1</data>
      <data key="v_generation">3</data>
      <data key="v_utility">-0.632284261214889</data>
      <data key="v_id">n707</data>
    </node>
    <node id="n708">
      <data key="v_label">n708</data>
      <data key="v_r">240</data>
      <data key="v_g">169</data>
      <data key="v_b">130</data>
      <data key="v_x">-1711.5544</data>
      <data key="v_y">-819.81415</data>
      <data key="v_size">21</data>
      <data key="v_name">708</data>
      <data key="v_smiles">O=c1cc(-c2ccncc2)oc(-c2ccncc2)c1</data>
      <data key="v_generation">3</data>
      <data key="v_utility">-0.916943177873958</data>
      <data key="v_id">n708</data>
    </node>
    <node id="n709">
      <data key="v_label">n709</data>
      <data key="v_r">240</data>
      <data key="v_g">169</data>
      <data key="v_b">130</data>
      <data key="v_x">-1713.441</data>
      <data key="v_y">-477.27368</data>
      <data key="v_size">21</data>
      <data key="v_name">709</data>
      <data key="v_smiles">O=c1cc(-c2cccnc2)oc(-c2cccnc2)c1</data>
      <data key="v_generation">3</data>
      <data key="v_utility">-0.857663469043153</data>
      <data key="v_id">n709</data>
    </node>
    <node id="n710">
      <data key="v_label">n710</data>
      <data key="v_r">240</data>
      <data key="v_g">169</data>
      <data key="v_b">130</data>
      <data key="v_x">-1679.3938</data>
      <data key="v_y">-989.3337</data>
      <data key="v_size">21</data>
      <data key="v_name">710</data>
      <data key="v_smiles">O=c1cc(-c2ccccn2)oc(-c2ccccn2)c1</data>
      <data key="v_generation">3</data>
      <data key="v_utility">-0.764533450098246</data>
      <data key="v_id">n710</data>
    </node>
    <node id="n711">
      <data key="v_label">n711</data>
      <data key="v_r">240</data>
      <data key="v_g">169</data>
      <data key="v_b">130</data>
      <data key="v_x">-1629.957</data>
      <data key="v_y">-584.38354</data>
      <data key="v_size">21</data>
      <data key="v_name">711</data>
      <data key="v_smiles">O=c1cc(-c2ccccc2)[nH]c(-c2ccccc2)c1</data>
      <data key="v_generation">3</data>
      <data key="v_utility">-0.496317138989581</data>
      <data key="v_id">n711</data>
    </node>
    <node id="n712">
      <data key="v_label">n712</data>
      <data key="v_r">240</data>
      <data key="v_g">169</data>
      <data key="v_b">130</data>
      <data key="v_x">-7576.2544</data>
      <data key="v_y">-693.3698</data>
      <data key="v_size">21</data>
      <data key="v_name">712</data>
      <data key="v_smiles">c1ccc2c(c1)ccc1ccc3ccccc3c12</data>
      <data key="v_generation">3</data>
      <data key="v_utility">-0.459042506834815</data>
      <data key="v_id">n712</data>
    </node>
    <node id="n713">
      <data key="v_label">n713</data>
      <data key="v_r">240</data>
      <data key="v_g">169</data>
      <data key="v_b">130</data>
      <data key="v_x">5153.4585</data>
      <data key="v_y">942.28564</data>
      <data key="v_size">21</data>
      <data key="v_name">713</data>
      <data key="v_smiles">c1ccc2c(c1)c1ccccc1c1ccccc21</data>
      <data key="v_generation">3</data>
      <data key="v_utility">-0.592980875999083</data>
      <data key="v_id">n713</data>
    </node>
    <node id="n714">
      <data key="v_label">n714</data>
      <data key="v_r">240</data>
      <data key="v_g">169</data>
      <data key="v_b">130</data>
      <data key="v_x">-8937.814</data>
      <data key="v_y">-3232.7893</data>
      <data key="v_size">21</data>
      <data key="v_name">714</data>
      <data key="v_smiles">c1ccc2c(c1)ccc1c3ccccc3ccc21</data>
      <data key="v_generation">3</data>
      <data key="v_utility">-0.456337153077211</data>
      <data key="v_id">n714</data>
    </node>
    <node id="n715">
      <data key="v_label">n715</data>
      <data key="v_r">240</data>
      <data key="v_g">169</data>
      <data key="v_b">130</data>
      <data key="v_x">4514.9824</data>
      <data key="v_y">4210.761</data>
      <data key="v_size">21</data>
      <data key="v_name">715</data>
      <data key="v_smiles">C1=C(Nc2ccccc2)CC(C2=CC=C(Nc3ccccc3)C2)=C1</data>
      <data key="v_generation">3</data>
      <data key="v_utility">-0.655935145586574</data>
      <data key="v_id">n715</data>
    </node>
    <node id="n716">
      <data key="v_label">n716</data>
      <data key="v_r">240</data>
      <data key="v_g">169</data>
      <data key="v_b">130</data>
      <data key="v_x">-1793.9562</data>
      <data key="v_y">5580.321</data>
      <data key="v_size">21</data>
      <data key="v_name">716</data>
      <data key="v_smiles">C1=CC(C=CC2=CC=C(C=CC3=CCC=C3)C2)=CC1</data>
      <data key="v_generation">3</data>
      <data key="v_utility">-0.267386305712639</data>
      <data key="v_id">n716</data>
    </node>
    <node id="n717">
      <data key="v_label">n717</data>
      <data key="v_r">240</data>
      <data key="v_g">169</data>
      <data key="v_b">130</data>
      <data key="v_x">1727.466</data>
      <data key="v_y">3921.2927</data>
      <data key="v_size">21</data>
      <data key="v_name">717</data>
      <data key="v_smiles">c1cc2ccc(Nc3ccc4ccncc4c3)cc2cn1</data>
      <data key="v_generation">3</data>
      <data key="v_utility">-0.259011961898778</data>
      <data key="v_id">n717</data>
    </node>
    <node id="n718">
      <data key="v_label">n718</data>
      <data key="v_r">240</data>
      <data key="v_g">169</data>
      <data key="v_b">130</data>
      <data key="v_x">-358.80276</data>
      <data key="v_y">2392.8523</data>
      <data key="v_size">21</data>
      <data key="v_name">718</data>
      <data key="v_smiles">c1ccc(NC2=c3ccccc3=C(Nc3ccccc3)C2)cc1</data>
      <data key="v_generation">3</data>
      <data key="v_utility">-0.710432558228282</data>
      <data key="v_id">n718</data>
    </node>
    <node id="n719">
      <data key="v_label">n719</data>
      <data key="v_r">240</data>
      <data key="v_g">169</data>
      <data key="v_b">130</data>
      <data key="v_x">-572.7988</data>
      <data key="v_y">2218.0747</data>
      <data key="v_size">21</data>
      <data key="v_name">719</data>
      <data key="v_smiles">C1=CC(Nc2ccc(NC3=CCC=C3)c3ccccc23)=CC1</data>
      <data key="v_generation">3</data>
      <data key="v_utility">-0.460105813308361</data>
      <data key="v_id">n719</data>
    </node>
    <node id="n720">
      <data key="v_label">n720</data>
      <data key="v_r">240</data>
      <data key="v_g">169</data>
      <data key="v_b">130</data>
      <data key="v_x">67.116425</data>
      <data key="v_y">1921.0848</data>
      <data key="v_size">21</data>
      <data key="v_name">720</data>
      <data key="v_smiles">C1=c2c(Nc3ccccc3)ccc(Nc3ccccc3)c2=CC1</data>
      <data key="v_generation">3</data>
      <data key="v_utility">-0.599963527645524</data>
      <data key="v_id">n720</data>
    </node>
    <node id="n721">
      <data key="v_label">n721</data>
      <data key="v_r">240</data>
      <data key="v_g">169</data>
      <data key="v_b">130</data>
      <data key="v_x">-618.4056</data>
      <data key="v_y">2170.606</data>
      <data key="v_size">21</data>
      <data key="v_name">721</data>
      <data key="v_smiles">C1=CCC(Nc2ccc(NC3=CC=CC3)c3ccccc23)=C1</data>
      <data key="v_generation">3</data>
      <data key="v_utility">-0.385029373018505</data>
      <data key="v_id">n721</data>
    </node>
    <node id="n722">
      <data key="v_label">n722</data>
      <data key="v_r">240</data>
      <data key="v_g">169</data>
      <data key="v_b">130</data>
      <data key="v_x">1715.4104</data>
      <data key="v_y">3970.1917</data>
      <data key="v_size">21</data>
      <data key="v_name">722</data>
      <data key="v_smiles">c1cnc2cc(Nc3ccc4cccnc4c3)ccc2c1</data>
      <data key="v_generation">3</data>
      <data key="v_utility">-0.224171022669306</data>
      <data key="v_id">n722</data>
    </node>
    <node id="n723">
      <data key="v_label">n723</data>
      <data key="v_r">240</data>
      <data key="v_g">169</data>
      <data key="v_b">130</data>
      <data key="v_x">-610.1957</data>
      <data key="v_y">1722.0562</data>
      <data key="v_size">21</data>
      <data key="v_name">723</data>
      <data key="v_smiles">c1ccc(Nc2ccc(Nc3ccccn3)c3ccccc23)nc1</data>
      <data key="v_generation">3</data>
      <data key="v_utility">-0.398127980259803</data>
      <data key="v_id">n723</data>
    </node>
    <node id="n724">
      <data key="v_label">n724</data>
      <data key="v_r">240</data>
      <data key="v_g">169</data>
      <data key="v_b">130</data>
      <data key="v_x">-572.763</data>
      <data key="v_y">1799.3052</data>
      <data key="v_size">21</data>
      <data key="v_name">724</data>
      <data key="v_smiles">c1ccc2c(Nc3ccncc3)ccc(Nc3ccncc3)c2c1</data>
      <data key="v_generation">3</data>
      <data key="v_utility">-0.564384126540683</data>
      <data key="v_id">n724</data>
    </node>
    <node id="n725">
      <data key="v_label">n725</data>
      <data key="v_r">240</data>
      <data key="v_g">169</data>
      <data key="v_b">130</data>
      <data key="v_x">-419.14413</data>
      <data key="v_y">1960.458</data>
      <data key="v_size">21</data>
      <data key="v_name">725</data>
      <data key="v_smiles">c1ccc(Nc2ccc(Nc3ccccc3)c3nccnc23)cc1</data>
      <data key="v_generation">3</data>
      <data key="v_utility">-0.347825421076167</data>
      <data key="v_id">n725</data>
    </node>
    <node id="n726">
      <data key="v_label">n726</data>
      <data key="v_r">240</data>
      <data key="v_g">169</data>
      <data key="v_b">130</data>
      <data key="v_x">-616.9091</data>
      <data key="v_y">1777.5609</data>
      <data key="v_size">21</data>
      <data key="v_name">726</data>
      <data key="v_smiles">c1cncc(Nc2ccc(Nc3cccnc3)c3ccccc23)c1</data>
      <data key="v_generation">3</data>
      <data key="v_utility">-0.531022482652297</data>
      <data key="v_id">n726</data>
    </node>
    <node id="n727">
      <data key="v_label">n727</data>
      <data key="v_r">240</data>
      <data key="v_g">169</data>
      <data key="v_b">130</data>
      <data key="v_x">-436.9333</data>
      <data key="v_y">2009.7853</data>
      <data key="v_size">21</data>
      <data key="v_name">727</data>
      <data key="v_smiles">c1ccc(Nc2ccc(Nc3ccccc3)c3cnncc23)cc1</data>
      <data key="v_generation">3</data>
      <data key="v_utility">-0.355902230101034</data>
      <data key="v_id">n727</data>
    </node>
    <node id="n728">
      <data key="v_label">n728</data>
      <data key="v_r">240</data>
      <data key="v_g">169</data>
      <data key="v_b">130</data>
      <data key="v_x">-492.94794</data>
      <data key="v_y">2236.8306</data>
      <data key="v_size">21</data>
      <data key="v_name">728</data>
      <data key="v_smiles">c1ccc(Nc2nnc(Nc3ccccc3)c3ccccc23)cc1</data>
      <data key="v_generation">3</data>
      <data key="v_utility">-0.254918227257353</data>
      <data key="v_id">n728</data>
    </node>
    <node id="n729">
      <data key="v_label">n729</data>
      <data key="v_r">240</data>
      <data key="v_g">169</data>
      <data key="v_b">130</data>
      <data key="v_x">-162.71187</data>
      <data key="v_y">1840.1172</data>
      <data key="v_size">21</data>
      <data key="v_name">729</data>
      <data key="v_smiles">C1=c2cc(Nc3ccccc3)c(Nc3ccccc3)cc2=CC1</data>
      <data key="v_generation">3</data>
      <data key="v_utility">-0.283863835946946</data>
      <data key="v_id">n729</data>
    </node>
    <node id="n730">
      <data key="v_label">n730</data>
      <data key="v_r">240</data>
      <data key="v_g">169</data>
      <data key="v_b">130</data>
      <data key="v_x">1765.2329</data>
      <data key="v_y">3958.6912</data>
      <data key="v_size">21</data>
      <data key="v_name">730</data>
      <data key="v_smiles">c1cnc2ccc(Nc3ccc4ncccc4c3)cc2c1</data>
      <data key="v_generation">3</data>
      <data key="v_utility">-0.25982190974448</data>
      <data key="v_id">n730</data>
    </node>
    <node id="n731">
      <data key="v_label">n731</data>
      <data key="v_r">240</data>
      <data key="v_g">169</data>
      <data key="v_b">130</data>
      <data key="v_x">2102.9885</data>
      <data key="v_y">3746.647</data>
      <data key="v_size">21</data>
      <data key="v_name">731</data>
      <data key="v_smiles">c1ccc2nc(Nc3ccc4ccccc4n3)ccc2c1</data>
      <data key="v_generation">3</data>
      <data key="v_utility">-0.304649033646232</data>
      <data key="v_id">n731</data>
    </node>
    <node id="n732">
      <data key="v_label">n732</data>
      <data key="v_r">240</data>
      <data key="v_g">169</data>
      <data key="v_b">130</data>
      <data key="v_x">3476.7812</data>
      <data key="v_y">-1485.5571</data>
      <data key="v_size">21</data>
      <data key="v_name">732</data>
      <data key="v_smiles">O=c1c(C=CC2=CCC=C2)cocc1C=CC1=CCC=C1</data>
      <data key="v_generation">3</data>
      <data key="v_utility">-0.322575596679886</data>
      <data key="v_id">n732</data>
    </node>
    <node id="n733">
      <data key="v_label">n733</data>
      <data key="v_r">240</data>
      <data key="v_g">169</data>
      <data key="v_b">130</data>
      <data key="v_x">3415.367</data>
      <data key="v_y">-1711.3132</data>
      <data key="v_size">21</data>
      <data key="v_name">733</data>
      <data key="v_smiles">O=c1c(C=CC2=CC=CC2)cocc1C=CC1=CC=CC1</data>
      <data key="v_generation">3</data>
      <data key="v_utility">-0.310774132080107</data>
      <data key="v_id">n733</data>
    </node>
    <node id="n734">
      <data key="v_label">n734</data>
      <data key="v_r">240</data>
      <data key="v_g">169</data>
      <data key="v_b">130</data>
      <data key="v_x">2756.3333</data>
      <data key="v_y">-914.2451</data>
      <data key="v_size">21</data>
      <data key="v_name">734</data>
      <data key="v_smiles">O=c1c(C=Cc2ccncc2)cocc1C=Cc1ccncc1</data>
      <data key="v_generation">3</data>
      <data key="v_utility">-0.665186211152289</data>
      <data key="v_id">n734</data>
    </node>
    <node id="n735">
      <data key="v_label">n735</data>
      <data key="v_r">240</data>
      <data key="v_g">169</data>
      <data key="v_b">130</data>
      <data key="v_x">2435.4458</data>
      <data key="v_y">-967.6953</data>
      <data key="v_size">21</data>
      <data key="v_name">735</data>
      <data key="v_smiles">O=c1c(C=Cc2ccccn2)cocc1C=Cc1ccccn1</data>
      <data key="v_generation">3</data>
      <data key="v_utility">-0.513002571366695</data>
      <data key="v_id">n735</data>
    </node>
    <node id="n736">
      <data key="v_label">n736</data>
      <data key="v_r">240</data>
      <data key="v_g">169</data>
      <data key="v_b">130</data>
      <data key="v_x">2397.8516</data>
      <data key="v_y">-1025.0684</data>
      <data key="v_size">21</data>
      <data key="v_name">736</data>
      <data key="v_smiles">O=c1c(C=Cc2cccnc2)cocc1C=Cc1cccnc1</data>
      <data key="v_generation">3</data>
      <data key="v_utility">-0.60911329628723</data>
      <data key="v_id">n736</data>
    </node>
    <node id="n737">
      <data key="v_label">n737</data>
      <data key="v_r">240</data>
      <data key="v_g">169</data>
      <data key="v_b">130</data>
      <data key="v_x">2193.028</data>
      <data key="v_y">-966.9939</data>
      <data key="v_size">21</data>
      <data key="v_name">737</data>
      <data key="v_smiles">O=c1c(C=Cc2ccccc2)nonc1C=Cc1ccccc1</data>
      <data key="v_generation">3</data>
      <data key="v_utility">-0.689106189196978</data>
      <data key="v_id">n737</data>
    </node>
    <node id="n738">
      <data key="v_label">n738</data>
      <data key="v_r">240</data>
      <data key="v_g">169</data>
      <data key="v_b">130</data>
      <data key="v_x">1715.4104</data>
      <data key="v_y">3970.1917</data>
      <data key="v_size">21</data>
      <data key="v_name">738</data>
      <data key="v_smiles">c1cc2cc(Nc3ccc4cnccc4c3)ccc2cn1</data>
      <data key="v_generation">3</data>
      <data key="v_utility">-0.315953261064074</data>
      <data key="v_id">n738</data>
    </node>
    <node id="n739">
      <data key="v_label">n739</data>
      <data key="v_r">240</data>
      <data key="v_g">169</data>
      <data key="v_b">130</data>
      <data key="v_x">1781.9879</data>
      <data key="v_y">4176.0537</data>
      <data key="v_size">21</data>
      <data key="v_name">739</data>
      <data key="v_smiles">C1=C(NC2=Cc3ccccc3C2)Cc2ccccc21</data>
      <data key="v_generation">3</data>
      <data key="v_utility">-0.187500918155882</data>
      <data key="v_id">n739</data>
    </node>
    <node id="n740">
      <data key="v_label">n740</data>
      <data key="v_r">240</data>
      <data key="v_g">169</data>
      <data key="v_b">130</data>
      <data key="v_x">2044.3134</data>
      <data key="v_y">4115.5405</data>
      <data key="v_size">21</data>
      <data key="v_name">740</data>
      <data key="v_smiles">C1=Cc2ccc(Nc3ccc4c(c3)CC=C4)cc2C1</data>
      <data key="v_generation">3</data>
      <data key="v_utility">-0.181365448841456</data>
      <data key="v_id">n740</data>
    </node>
    <node id="n741">
      <data key="v_label">n741</data>
      <data key="v_r">240</data>
      <data key="v_g">169</data>
      <data key="v_b">130</data>
      <data key="v_x">1448.8658</data>
      <data key="v_y">3586.3103</data>
      <data key="v_size">21</data>
      <data key="v_name">741</data>
      <data key="v_smiles">C1=c2ccc(Nc3ccc4c(c3)=CCC=4)cc2=CC1</data>
      <data key="v_generation">3</data>
      <data key="v_utility">-0.295513185657668</data>
      <data key="v_id">n741</data>
    </node>
    <node id="n742">
      <data key="v_label">n742</data>
      <data key="v_r">240</data>
      <data key="v_g">169</data>
      <data key="v_b">130</data>
      <data key="v_x">2111.1418</data>
      <data key="v_y">4115.804</data>
      <data key="v_size">21</data>
      <data key="v_name">742</data>
      <data key="v_smiles">C1=Cc2cc(Nc3ccc4c(c3)C=CC4)ccc2C1</data>
      <data key="v_generation">3</data>
      <data key="v_utility">-0.151048558614588</data>
      <data key="v_id">n742</data>
    </node>
    <node id="n743">
      <data key="v_label">n743</data>
      <data key="v_r">240</data>
      <data key="v_g">169</data>
      <data key="v_b">130</data>
      <data key="v_x">2140.7793</data>
      <data key="v_y">3715.5217</data>
      <data key="v_size">21</data>
      <data key="v_name">743</data>
      <data key="v_smiles">c1ccc2cc(Nc3cc4ccccc4cn3)ncc2c1</data>
      <data key="v_generation">3</data>
      <data key="v_utility">-0.162199766669066</data>
      <data key="v_id">n743</data>
    </node>
    <node id="n744">
      <data key="v_label">n744</data>
      <data key="v_r">240</data>
      <data key="v_g">169</data>
      <data key="v_b">130</data>
      <data key="v_x">2225.6133</data>
      <data key="v_y">3757.9946</data>
      <data key="v_size">21</data>
      <data key="v_name">744</data>
      <data key="v_smiles">c1ccc2ncc(Nc3cnc4ccccc4c3)cc2c1</data>
      <data key="v_generation">3</data>
      <data key="v_utility">-0.285481364939952</data>
      <data key="v_id">n744</data>
    </node>
    <node id="n745">
      <data key="v_label">n745</data>
      <data key="v_r">240</data>
      <data key="v_g">169</data>
      <data key="v_b">130</data>
      <data key="v_x">2632.2214</data>
      <data key="v_y">-905.5615</data>
      <data key="v_size">21</data>
      <data key="v_name">745</data>
      <data key="v_smiles">O=c1c(C=Cc2ccccc2)c[nH]cc1C=Cc1ccccc1</data>
      <data key="v_generation">3</data>
      <data key="v_utility">-0.311213635445494</data>
      <data key="v_id">n745</data>
    </node>
    <node id="n746">
      <data key="v_label">n746</data>
      <data key="v_r">240</data>
      <data key="v_g">169</data>
      <data key="v_b">130</data>
      <data key="v_x">1819.3746</data>
      <data key="v_y">1419.506</data>
      <data key="v_size">21</data>
      <data key="v_name">746</data>
      <data key="v_smiles">c1ccc(N(c2ccncc2)c2ccncc2)cc1</data>
      <data key="v_generation">3</data>
      <data key="v_utility">-0.322171750704844</data>
      <data key="v_id">n746</data>
    </node>
    <node id="n747">
      <data key="v_label">n747</data>
      <data key="v_r">240</data>
      <data key="v_g">169</data>
      <data key="v_b">130</data>
      <data key="v_x">-968.99664</data>
      <data key="v_y">1890.4918</data>
      <data key="v_size">21</data>
      <data key="v_name">747</data>
      <data key="v_smiles">C1=CCC(Nc2cc3ccccc3cc2NC2=CC=CC2)=C1</data>
      <data key="v_generation">3</data>
      <data key="v_utility">-0.216522061101055</data>
      <data key="v_id">n747</data>
    </node>
    <node id="n748">
      <data key="v_label">n748</data>
      <data key="v_r">240</data>
      <data key="v_g">169</data>
      <data key="v_b">130</data>
      <data key="v_x">-675.2967</data>
      <data key="v_y">2001.2439</data>
      <data key="v_size">21</data>
      <data key="v_name">748</data>
      <data key="v_smiles">c1ccc(Nc2nc3ccccc3nc2Nc2ccccc2)cc1</data>
      <data key="v_generation">3</data>
      <data key="v_utility">-0.259450926402792</data>
      <data key="v_id">n748</data>
    </node>
    <node id="n749">
      <data key="v_label">n749</data>
      <data key="v_r">240</data>
      <data key="v_g">169</data>
      <data key="v_b">130</data>
      <data key="v_x">-4317.4565</data>
      <data key="v_y">-1418.9648</data>
      <data key="v_size">21</data>
      <data key="v_name">749</data>
      <data key="v_smiles">O=c1cccc(Nc2c(-c3ccccc3)cccc2-c2ccccc2)o1</data>
      <data key="v_generation">3</data>
      <data key="v_utility">-0.509296538264511</data>
      <data key="v_id">n749</data>
    </node>
    <node id="n750">
      <data key="v_label">n750</data>
      <data key="v_r">240</data>
      <data key="v_g">169</data>
      <data key="v_b">130</data>
      <data key="v_x">-4397.323</data>
      <data key="v_y">-1444.0266</data>
      <data key="v_size">21</data>
      <data key="v_name">750</data>
      <data key="v_smiles">O=c1cc(Nc2c(-c3ccccc3)cccc2-c2ccccc2)cco1</data>
      <data key="v_generation">3</data>
      <data key="v_utility">-0.680071890488091</data>
      <data key="v_id">n750</data>
    </node>
    <node id="n751">
      <data key="v_label">n751</data>
      <data key="v_r">240</data>
      <data key="v_g">169</data>
      <data key="v_b">130</data>
      <data key="v_x">-4279.471</data>
      <data key="v_y">-1567.1652</data>
      <data key="v_size">21</data>
      <data key="v_name">751</data>
      <data key="v_smiles">O=c1occcc1Nc1c(-c2ccccc2)cccc1-c1ccccc1</data>
      <data key="v_generation">3</data>
      <data key="v_utility">-0.409779869911386</data>
      <data key="v_id">n751</data>
    </node>
    <node id="n752">
      <data key="v_label">n752</data>
      <data key="v_r">240</data>
      <data key="v_g">169</data>
      <data key="v_b">130</data>
      <data key="v_x">-4433.9067</data>
      <data key="v_y">-1298.3113</data>
      <data key="v_size">21</data>
      <data key="v_name">752</data>
      <data key="v_smiles">O=c1ccc(Nc2c(-c3ccccc3)cccc2-c2ccccc2)co1</data>
      <data key="v_generation">3</data>
      <data key="v_utility">-0.688044696129676</data>
      <data key="v_id">n752</data>
    </node>
    <node id="n753">
      <data key="v_label">n753</data>
      <data key="v_r">240</data>
      <data key="v_g">169</data>
      <data key="v_b">130</data>
      <data key="v_x">-3619.7197</data>
      <data key="v_y">-963.0223</data>
      <data key="v_size">21</data>
      <data key="v_name">753</data>
      <data key="v_smiles">O=c1ccocc1Nc1c(-c2ccccc2)cccc1-c1ccccc1</data>
      <data key="v_generation">3</data>
      <data key="v_utility">-0.497941718965571</data>
      <data key="v_id">n753</data>
    </node>
    <node id="n754">
      <data key="v_label">n754</data>
      <data key="v_r">240</data>
      <data key="v_g">169</data>
      <data key="v_b">130</data>
      <data key="v_x">-3968.6074</data>
      <data key="v_y">-1465.1572</data>
      <data key="v_size">21</data>
      <data key="v_name">754</data>
      <data key="v_smiles">c1ccc(Nc2c(-c3ccccc3)cncc2-c2ccccc2)cc1</data>
      <data key="v_generation">3</data>
      <data key="v_utility">-0.385373381236459</data>
      <data key="v_id">n754</data>
    </node>
    <node id="n755">
      <data key="v_label">n755</data>
      <data key="v_r">240</data>
      <data key="v_g">169</data>
      <data key="v_b">130</data>
      <data key="v_x">-3629.0303</data>
      <data key="v_y">-875.3502</data>
      <data key="v_size">21</data>
      <data key="v_name">755</data>
      <data key="v_smiles">O=c1ccoc(Nc2c(-c3ccccc3)cccc2-c2ccccc2)c1</data>
      <data key="v_generation">3</data>
      <data key="v_utility">-0.616607077176149</data>
      <data key="v_id">n755</data>
    </node>
    <node id="n756">
      <data key="v_label">n756</data>
      <data key="v_r">240</data>
      <data key="v_g">169</data>
      <data key="v_b">130</data>
      <data key="v_x">-9249.521</data>
      <data key="v_y">3641.3357</data>
      <data key="v_size">21</data>
      <data key="v_name">756</data>
      <data key="v_smiles">C1=Cc2cc3c(nc2C1)CC=C3</data>
      <data key="v_generation">3</data>
      <data key="v_utility">-0.491156232700739</data>
      <data key="v_id">n756</data>
    </node>
    <node id="n757">
      <data key="v_label">n757</data>
      <data key="v_r">240</data>
      <data key="v_g">169</data>
      <data key="v_b">130</data>
      <data key="v_x">-9201.379</data>
      <data key="v_y">3607.6797</data>
      <data key="v_size">21</data>
      <data key="v_name">757</data>
      <data key="v_smiles">C1=Cc2nc3c(cc2C1)CC=C3</data>
      <data key="v_generation">3</data>
      <data key="v_utility">-0.495699088922152</data>
      <data key="v_id">n757</data>
    </node>
    <node id="n758">
      <data key="v_label">n758</data>
      <data key="v_r">240</data>
      <data key="v_g">169</data>
      <data key="v_b">130</data>
      <data key="v_x">-4019.1577</data>
      <data key="v_y">-2262.6401</data>
      <data key="v_size">21</data>
      <data key="v_name">758</data>
      <data key="v_smiles">c1cnc2cc3ncccc3nc2c1</data>
      <data key="v_generation">3</data>
      <data key="v_utility">-0.748786513363067</data>
      <data key="v_id">n758</data>
    </node>
    <node id="n759">
      <data key="v_label">n759</data>
      <data key="v_r">240</data>
      <data key="v_g">169</data>
      <data key="v_b">130</data>
      <data key="v_x">-2205.4668</data>
      <data key="v_y">-4379.892</data>
      <data key="v_size">21</data>
      <data key="v_name">759</data>
      <data key="v_smiles">c1ccc2nc3cnccc3nc2c1</data>
      <data key="v_generation">3</data>
      <data key="v_utility">-0.883837117923036</data>
      <data key="v_id">n759</data>
    </node>
    <node id="n760">
      <data key="v_label">n760</data>
      <data key="v_r">240</data>
      <data key="v_g">169</data>
      <data key="v_b">130</data>
      <data key="v_x">-3069.3435</data>
      <data key="v_y">-3288.782</data>
      <data key="v_size">21</data>
      <data key="v_name">760</data>
      <data key="v_smiles">c1cc2nc3ccncc3cc2cn1</data>
      <data key="v_generation">3</data>
      <data key="v_utility">-0.786536730879719</data>
      <data key="v_id">n760</data>
    </node>
    <node id="n761">
      <data key="v_label">n761</data>
      <data key="v_r">240</data>
      <data key="v_g">169</data>
      <data key="v_b">130</data>
      <data key="v_x">-3086.9343</data>
      <data key="v_y">-3392.0793</data>
      <data key="v_size">21</data>
      <data key="v_name">761</data>
      <data key="v_smiles">c1cc2cc3ccncc3nc2cn1</data>
      <data key="v_generation">3</data>
      <data key="v_utility">-0.774616195351802</data>
      <data key="v_id">n761</data>
    </node>
    <node id="n762">
      <data key="v_label">n762</data>
      <data key="v_r">240</data>
      <data key="v_g">169</data>
      <data key="v_b">130</data>
      <data key="v_x">-3260.7236</data>
      <data key="v_y">-2570.9414</data>
      <data key="v_size">21</data>
      <data key="v_name">762</data>
      <data key="v_smiles">c1ccc2nc3ccccc3nc2c1</data>
      <data key="v_generation">3</data>
      <data key="v_utility">-0.948673498927786</data>
      <data key="v_id">n762</data>
    </node>
    <node id="n763">
      <data key="v_label">n763</data>
      <data key="v_r">240</data>
      <data key="v_g">169</data>
      <data key="v_b">130</data>
      <data key="v_x">-927.57886</data>
      <data key="v_y">1920.2014</data>
      <data key="v_size">21</data>
      <data key="v_name">763</data>
      <data key="v_smiles">C1=CC(Nc2cc3ccccc3cc2NC2=CCC=C2)=CC1</data>
      <data key="v_generation">3</data>
      <data key="v_utility">-0.228955231805502</data>
      <data key="v_id">n763</data>
    </node>
    <node id="n764">
      <data key="v_label">n764</data>
      <data key="v_r">240</data>
      <data key="v_g">169</data>
      <data key="v_b">130</data>
      <data key="v_x">-2991.0947</data>
      <data key="v_y">-1467.5104</data>
      <data key="v_size">21</data>
      <data key="v_name">764</data>
      <data key="v_smiles">c1ccc(Nc2c(-c3ccncc3)cccc2-c2ccncc2)cc1</data>
      <data key="v_generation">3</data>
      <data key="v_utility">-0.339206156875705</data>
      <data key="v_id">n764</data>
    </node>
    <node id="n765">
      <data key="v_label">n765</data>
      <data key="v_r">240</data>
      <data key="v_g">169</data>
      <data key="v_b">130</data>
      <data key="v_x">-3008.9521</data>
      <data key="v_y">-1373.7758</data>
      <data key="v_size">21</data>
      <data key="v_name">765</data>
      <data key="v_smiles">c1ccc(Nc2c(-c3cccnc3)cccc2-c2cccnc2)cc1</data>
      <data key="v_generation">3</data>
      <data key="v_utility">-0.313789968157633</data>
      <data key="v_id">n765</data>
    </node>
    <node id="n766">
      <data key="v_label">n766</data>
      <data key="v_r">240</data>
      <data key="v_g">169</data>
      <data key="v_b">130</data>
      <data key="v_x">-724.69727</data>
      <data key="v_y">1596.9594</data>
      <data key="v_size">21</data>
      <data key="v_name">766</data>
      <data key="v_smiles">c1cncc(Nc2cc3ccccc3cc2Nc2cccnc2)c1</data>
      <data key="v_generation">3</data>
      <data key="v_utility">-0.29714837474121</data>
      <data key="v_id">n766</data>
    </node>
    <node id="n767">
      <data key="v_label">n767</data>
      <data key="v_r">240</data>
      <data key="v_g">169</data>
      <data key="v_b">130</data>
      <data key="v_x">-644.8481</data>
      <data key="v_y">1646.0712</data>
      <data key="v_size">21</data>
      <data key="v_name">767</data>
      <data key="v_smiles">c1ccc(Nc2cc3nccnc3cc2Nc2ccccc2)cc1</data>
      <data key="v_generation">3</data>
      <data key="v_utility">-0.249035908307821</data>
      <data key="v_id">n767</data>
    </node>
    <node id="n768">
      <data key="v_label">n768</data>
      <data key="v_r">240</data>
      <data key="v_g">169</data>
      <data key="v_b">130</data>
      <data key="v_x">-770.0841</data>
      <data key="v_y">1621.245</data>
      <data key="v_size">21</data>
      <data key="v_name">768</data>
      <data key="v_smiles">c1ccc2cc(Nc3ccncc3)c(Nc3ccncc3)cc2c1</data>
      <data key="v_generation">3</data>
      <data key="v_utility">-0.351926821829186</data>
      <data key="v_id">n768</data>
    </node>
    <node id="n769">
      <data key="v_label">n769</data>
      <data key="v_r">240</data>
      <data key="v_g">169</data>
      <data key="v_b">130</data>
      <data key="v_x">-698.5971</data>
      <data key="v_y">1713.673</data>
      <data key="v_size">21</data>
      <data key="v_name">769</data>
      <data key="v_smiles">c1ccc(Nc2cc3cnncc3cc2Nc2ccccc2)cc1</data>
[truncated: 86,728,531 more chars]
