# Supplementary material for: Active discovery of organic semiconductors
Source: Nat Commun. 2021 Apr 23;12:2422. doi: 10.1038/s41467-021-22611-4 (PMC8065160; doi:10.1038/s41467-021-22611-4)
Supplement: Supplementary file 6 — Source Data [file 41467_2021_22611_MOESM6_ESM.zip › data/runs_1G/active_learner_results_script_twofold_0_kappa_0.0_nbatch_200_runs_25_production_False_rwssearch_0_suffix_/df_population.json]

{"columns":["Fi_scores","XTB1_lamda_h","added_in_round","calc_status","ehomo_gfn1_b3lyp","finished_in_round","generation","molecule_last_gen","molecule_smiles","morgan_fp_bitvect","operation","symmetry","utility_function"],"index":[0,1,2,3,4,5,6,7,8,9,10,11,13,14,15,16,17,18,19,20,21,22,23,24,25,26,27,28,29,30,31,32,33,34,35,36,37,38,39,40,41,42,44,45,46,47,48,49,50,51,52,53,54,55,56,57,58,59,60,61,62,63,64,65,66,67,68,70,71,72,73,74,75,76,77,78,79,80,81,82,84,85,86,87,88,89,90,91,92,93,94,95,96,97,98,99,100,101,102,103,104,105,106,107,109,110,111,112,113,114,115,116,117,119,120,121,122,123,124,125,126,127,128,129,130,131,132,133,134,135,136,137,138,139,140,141,142,143,144,145,146,147,148,149,150,151,152,153,154,155,156,157,158,159,160,161,163,164,165,166,167,168,169,170,171,172,173,174,175,176,178,179,180,181,182,183,184,185,186,187,188,189,190,191,192,193,194,195,196,197,198,199,200,201,202,203,204,205,206,207,208,209,210,211,212,213,214,215,216,217,218,219,220,221,222,223,224,225,226,227,228,229,230,231,232,233,234,235,236,237,238,239,240,241,242,243,244,245,246,247,248,249,250,251,252,253,254,255,256,257,258,259,260,261,262,263,264,265,266,267,268,269,270,271,272,273,274,275,276,277,278,279,280,281,282,283,284,285,286,287,288,289,290,291,292,293,294,295,296,297,298,299,300,301,302,303,304,305,306,307,308,309,310,311,312,313,314,315,316,317,318,319,320,321,322,323,324,325,326,327,328,329,330,331,332,333,334,335,336,337,338,339,340,341,342,343,344,345,346,347,348,349,350,351,352,353,354,355,356,357,358,359,360,361,362,363,364,365,366,367,368,369,370,371,372,373,374,375,376,377,378,379,380,381,382,383,384,385,386,387,388,389,390,391,392,393,394,395,396,397,398,399,400,401,402,403,404,405,406,407,408,409,410,411,412,413,414,415,416,417,418,419,420,421,422,423,424,425,426,427,428,429,430,431,432,433,434,435,436,437,438,439,440,441,442,443,444,445,446,447,448,449,450,451,452,453,454,455,456,457,458,459,460,461,462,463,464,465,466,467,468,469,470,471,472,473,474,475,476,477,478,479,480,481,482,483,484,485,486,487,488,489,490,491,492,493,494,495,496,497,498,499,500,501,502,503,504,505,506,507,508,509,510,511,512,513,514,515,516,517,518,519,520,521,522,523,524,525,526,527,528,529,530,531,532,533,534,535,536,537,538,539,540,541,542,543,544,545,546,547,548,549,550,551,552,553,554,555,556,557,558,559,560,561,562,563,564,565,566,567,568,569,570,571,572,573,574,575,576,577,578,579,580,581,582,583,584,585,586,587,588,589,590,591,592,593,594,595,596,597,598,599,600,601,602,603,604,605,606,607,608,609,610,611,612,613,614,615,616,617,618,619,620,621,622,623,624,625,626,627,628,629,630,631,632,633,634,635,636,637,638,639,640,641,642,643,644,645,646,647,648,649,650,651,652,653,654,655,656,657,658,659,660,661,662,663,664,665,666,667,668,669,670,671,672,673,674,675,676,677,678,679,680,681,682,683,684,685,686,687,688,689,690,691,692,693,694,695,696,697,698,699,700,701,702,703,704,705,706,707,708,709,710,711,712,713,714,715,716,717,718,719,720,721,722,723,724,725,726,727,728,729,730,731,732,733,734,735,736,737,738,739,740,741,742,743,744,745,746,747,748,749,750,751,752,753,754,755,756,757,758,759,760,761,762,763,764,765,766,767,768,769,770,771,772,773,774,775,776,777,778,779,780,781,782,783,784,785,786,787,788,789,790,791,792,793,794,795,796,797,798,799,800,801,802,803,804,805,806,807,808,809,810,811,812,813,814,815,816,817,818,819,820,821,822,823,824,825,826,827,828,829,830,831,832,833,834,835,836,837,838,839,840,841,842,843,844,845,846,847,848,849,850,851,852,853,854,855,856,857,858,859,860,861,862,863,864,865,866,867,868,869,870,871,872,873,874,875,876,877,878,879,880,881,882,883,884,885,886,887,888,889,890,891,892,893,894,895,896,897,898,899,900,901,902,903,904,905,906,907,908,909,910,911,912,913,914,915,916,917,918,919,920,921,922,923,924,925,926,927,928,929,930,931,932,933,934,935,936,937,938,939,940,941,942,943,944,945,946,947,948,949,950,951,952,953,954,955,956,957,958,959,960,961,962,963,964,965,966,967,968,969,970,971,972,973,974,975,976,977,978,979,980,981,982,983,984,985,986,987,988,989,990,991,992,993,994,995,996,997,998,999,1000,1001,1002,1003,1004,1005,1006,1007,1008,1009,1010,1011,1012,1013,1014,1015,1016,1017,1018,1019,1020,1021,1022,1023,1024,1025,1026,1027,1028,1029,1030,1031,1032,1033,1034,1035,1036,1037,1038,1039,1040,1041,1042,1043,1044,1045,1046,1047,1048,1049,1050,1051,1052,1053,1054,1055,1056,1057,1058,1059,1060,1061,1062,1063,1064,1065,1066,1067,1068,1069,1070,1071,1072,1073,1074,1075,1076,1077,1078,1079,1080,1081,1082,1083,1084,1085,1086,1087,1088,1089,1090,1091,1092,1093,1094,1095,1096,1097,1098,1099,1100,1101,1102,1103,1104,1105,1106,1107,1108,1109,1110,1111,1112,1113,1114,1115,1116,1117,1118,1119,1120,1121,1122,1123,1124,1125,1126,1127,1128,1129,1130,1131,1132,1133,1134,1135,1136,1137,1138,1139,1140,1141,1142,1143,1144,1145,1146,1147,1148,1149,1150,1151,1152,1153,1154,1155,1156,1157,1158,1159,1160,1161,1162,1163,1164,1165,1166,1167,1168,1169,1170,1171,1172,1173,1174,1175,1176,1177,1178,1179,1180,1181,1182,1183,1184,1185,1186,1187,1188,1189,1190,1191,1192,1193,1194,1195,1196,1197,1198,1199,1200,1201,1202,1203,1204,1205,1206,1207,1208,1209,1210,1211,1212,1213,1214,1215,1216,1217,1218,1219,1220,1221,1222,1223,1224,1225,1226,1227,1228,1229,1230,1231,1232,1233,1234,1235,1236,1237,1238,1239,1240,1241,1242,1243,1244,1245,1246,1247,1248,1249,1250,1251,1252,1253,1254,1255,1256,1257,1258,1259,1260,1261,1262,1263,1264,1265,1266,1267,1268,1269,1270,1271,1272,1273,1274,1275,1276,1277,1278,1279,1280,1281,1282,1283,1284,1285,1286,1287,1288,1289,1290,1291,1292,1293,1294,1295,1296,1297,1298,1299,1300,1301,1302,1303,1304,1305,1306,1307,1308,1309,1310,1311,1312,1313,1314,1315,1316,1317,1318,1319,1320,1321,1322,1323,1324,1325,1326,1327,1328,1329,1330,1331,1332,1333,1334,1335,1336,1337,1338,1339,1340,1341,1342,1343,1344,1345,1346,1347,1348,1349,1350,1351,1352,1353,1354,1355,1356,1357,1358,1359,1360,1361,1362,1363,1364,1365,1366,1367,1368,1369,1370,1371,1372,1373,1374,1375,1376,1377,1378,1379,1380,1381,1382,1383,1384,1385,1386,1387,1388,1389,1390,1391,1392,1393,1394,1395,1396,1397,1398,1399,1400,1401,1402,1403,1404,1405,1406,1407,1408,1409,1410,1411,1412,1413,1414,1415,1416,1417,1418,1419,1420,1421,1422,1423,1424,1425,1426,1427,1428,1429,1430,1431,1432,1433,1434,1435,1436,1437,1438,1439,1440,1441,1442,1443,1444,1445,1446,1447,1448,1449,1450,1451,1452,1453,1454,1455,1456,1457,1458,1459,1460,1461,1462,1463,1464,1465,1466,1467,1468,1469,1470,1471,1472,1473,1474,1475,1476,1477,1478,1479,1480,1481,1482,1483,1484,1485,1486,1487,1488,1489,1490,1491,1492,1493,1494,1495,1496,1497,1498,1499,1500,1501,1502,1503,1504,1505,1506,1507,1508,1509,1510,1511,1512,1513,1514,1515,1516,1517,1518,1519,1520,1521,1522,1523,1524,1525,1526,1527,1528,1529,1530,1531,1532,1533,1534,1535,1536,1537,1538,1539,1540,1541,1542,1543,1544,1545,1546,1547,1548,1549,1550,1551,1552,1553,1554,1555,1556,1557,1558,1559,1560,1561,1562,1563,1564,1565,1566,1567,1568,1569,1570,1571,1572,1573,1574,1575,1576,1577,1578,1579,1580,1581,1582,1583,1584,1585,1586,1587,1588,1589,1590,1591,1592,1593,1594,1595,1596,1597,1598,1599,1600,1601,1602,1603,1604,1605,1606,1607,1608,1609,1610,1611,1612,1613,1614,1615,1616,1617,1618,1619,1620,1621,1622,1623,1624,1625,1626,1627,1628,1629,1630,1631,1632,1633,1634,1635,1636,1637,1638,1639,1640,1641,1642,1643,1644,1645,1646,1647,1648,1649,1650,1651,1652,1653,1654,1655,1656,1657,1658,1659,1660,1661,1662,1663,1664,1665,1666,1667,1668,1669,1670,1671,1672,1673,1674,1675,1676,1677,1678,1679,1680,1681,1682,1683,1684,1685,1686,1687,1688,1689,1690,1691,1692,1693,1694,1695,1696,1697,1698,1699,1700,1701,1702,1703,1704,1705,1706,1707,1708,1709,1710,1711,1712,1713,1714,1715,1716,1717,1718,1719,1720,1721,1722,1723,1724,1725,1726,1727,1728,1729,1730,1731,1732,1733,1734,1735,1736,1737,1738,1739,1740,1741,1742,1743,1744,1745,1746,1747,1748,1749,1750,1751,1752,1753,1754,1755,1756,1757,1758,1759,1760,1761,1762,1763,1764,1765,1766,1767,1768,1769,1770,1771,1772,1773,1774,1775,1776,1777,1778,1779,1780,1781,1782,1783,1784,1785,1786,1787,1788,1789,1790,1791,1792,1793,1794,1795,1796,1797,1798,1799,1800,1801,1802,1803,1804,1805,1806,1807,1808,1809,1810,1811,1812,1813,1814,1815,1816,1817,1818,1819,1820,1821,1822,1823,1824,1825,1826,1827,1828,1829,1830,1831,1832,1833,1834,1835,1836,1837,1838,1839,1840,1841,1842,1843,1844,1845,1846,1847,1848,1849,1850,1851,1852,1853,1854,1855,1856,1857,1858,1859,1860,1861,1862,1863,1864,1865,1866,1867,1868,1869,1870,1871,1872,1873,1874,1875,1876,1877,1878,1879,1880,1881,1882,1883,1884,1885,1886,1887,1888,1889,1890,1891,1892,1893,1894,1895,1896,1897,1898,1899,1900,1901,1902,1903,1904,1905,1906,1907,1908,1909,1910,1911,1912,1913,1914,1915,1916,1917,1918,1919,1920,1921,1922,1923,1924,1925,1926,1927,1928,1929,1930,1931,1932,1933,1934,1935,1936,1937,1938,1939,1940,1941,1942,1943,1944,1945,1946,1947,1948,1949,1950,1951,1952,1953,1954,1955,1956,1957,1958,1959,1960,1961,1962,1963,1964,1965,1966,1967,1968,1969,1970,1971,1972,1973,1974,1975,1976,1977,1978,1979,1980,1981,1982,1983,1984,1985,1986,1987,1988,1989,1990,1991,1992,1993,1994,1995,1996,1997,1998,1999,2000,2001,2002,2003,2004,2005,2006,2007,2008,2009,2010,2011,2012,2013,2014,2015,2016,2017,2018,2019,2020,2021,2022,2023,2024,2025,2026,2027,2028,2029,2030,2031,2032,2033,2034,2035,2036,2037,2038,2039,2040,2041,2042,2043,2044,2045,2046,2047,2048,2049,2050,2051,2052,2053,2054,2055,2056,2057,2058,2059,2060,2061,2062,2063,2064,2065,2066,2067,2068,2069,2070,2071,2072,2073,2074,2075,2076,2077,2078,2079,2080,2081,2082,2083,2084,2085,2086,2087,2088,2089,2090,2091,2092,2093,2094,2095,2096,2097,2098,2099,2100,2101,2102,2103,2104,2105,2106,2107,2108,2109,2110,2111,2112,2113,2114,2115,2116,2117,2118,2119,2120,2121,2122,2123,2124,2125,2126,2127,2128,2129,2130,2131,2132,2133,2134,2135,2136,2137,2138,2139,2140,2141,2142,2143,2144,2145,2146,2147,2148,2149,2150,2151,2152,2153,2154,2155,2156,2157,2158,2159,2160,2161,2162,2163,2164,2165,2166,2167,2168,2169,2170,2171,2172,2173,2174,2175,2176,2177,2178,2179,2180,2181,2182,2183,2184,2185,2186,2187,2188,2189,2190,2191,2192,2193,2194,2195,2196,2197,2198,2199,2200,2201,2202,2203,2204,2205,2206,2207,2208,2209,2210,2211,2212,2213,2214,2215,2216,2217,2218,2219,2220,2221,2222,2223,2224,2225,2226,2227,2228,2229,2230,2231,2232,2233,2234,2235,2236,2237,2238,2239,2240,2241,2242,2243,2244,2245,2246,2247,2248,2249,2250,2251,2252,2253,2254,2255,2256,2257,2258,2259,2260,2261,2262,2263,2264,2265,2266,2267,2268,2269,2270,2271,2272,2273,2274,2275,2276,2277,2278,2279,2280,2281,2282,2283,2284,2285,2286,2287,2288,2289,2290,2291,2292,2293,2294,2295,2296,2297,2298,2299,2300,2301,2302,2303,2304,2305,2306,2307,2308,2309,2310,2311,2312,2313,2314,2315,2316,2317,2318,2319,2320,2321,2322,2323,2324,2325,2326,2327,2328,2329,2330,2331,2332,2333,2334,2335,2336,2337,2338,2339,2340,2341,2342,2343,2344,2345,2346,2347,2348,2349,2350,2351,2352,2353,2354,2355,2356,2357,2358,2359,2360,2361,2362,2363,2364,2365,2366,2367,2368,2369,2370,2371,2372,2373,2374,2375,2376,2377,2378,2379,2380,2381,2382,2383,2384,2385,2386,2387,2388,2389,2390,2391,2392,2393,2394,2395,2396,2397,2398,2399,2400,2401,2402,2403,2404,2405,2406,2407,2408,2409,2410,2411,2412,2413,2414,2415,2416,2417,2418,2419,2420,2421,2422,2423,2424,2425,2426,2427,2428,2429,2430,2431,2432,2433,2434,2435,2436,2437,2438,2439,2440,2441,2442,2443,2444,2445,2446,2447,2448,2449,2450,2451,2452,2453,2454,2455,2456,2457,2458,2459,2460,2461,2462,2463,2464,2465,2466,2467,2468,2469,2470,2471,2472,2473,2474,2475,2476,2477,2478,2479,2480,2481,2482,2483,2484,2485,2486,2487,2488,2489,2490,2491,2492,2493,2494,2495,2496,2497,2498,2499,2500,2501,2502,2503,2504,2505,2506,2507,2508,2509,2510,2511,2512,2513,2514,2515,2516,2517,2518,2519,2520,2521,2522,2523,2524,2525,2526,2527,2528,2529,2530,2531,2532,2533,2534,2535,2536,2537,2538,2539,2540,2541,2542,2543,2544,2545,2546,2547,2548,2549,2550,2551,2552,2553,2554,2555,2556,2557,2558,2559,2560,2561,2562,2563,2564,2565,2566,2567,2568,2569,2570,2571,2572,2573,2574,2575,2576,2577,2578,2579,2580,2581,2582,2583,2584,2585,2586,2587,2588,2589,2590,2591,2592,2593,2594,2595,2596,2597,2598,2599,2600,2601,2602,2603,2604,2605,2606,2607,2608,2609,2610,2611,2612,2613,2614,2615,2616,2617,2618,2619,2620,2621,2622,2623,2624,2625,2626,2627,2628,2629,2630,2631,2632,2633,2634,2635,2636,2637,2638,2639,2640,2641,2642,2643,2644,2645,2646,2647,2648,2649,2650,2651,2652,2653,2654,2655,2656,2657,2658,2659,2660,2661,2662,2663,2664,2665,2666,2667,2668,2669,2670,2671,2672,2673,2674,2675,2676,2677,2678,2679,2680,2681,2682,2683,2684,2685,2686,2687,2688,2689,2690,2691,2692,2693,2694,2695,2696,2697,2698,2699,2700,2701,2702,2703,2704,2705,2706,2707,2708,2709,2710,2711,2712,2713,2714,2715,2716,2717,2718,2719,2720,2721,2722,2723,2724,2725,2726,2727,2728,2729,2730,2731,2732,2733,2734,2735,2736,2737,2738,2739,2740,2741,2742,2743,2744,2745,2746,2747,2748,2749,2750,2751,2752,2753,2754,2755,2756,2757,2758,2759,2760,2761,2762,2763,2764,2765,2766,2767,2768,2769,2770,2771,2772,2773,2774,2775,2776,2777,2778,2779,2780,2781,2782,2783,2784,2785,2786,2787,2788,2789,2790,2791,2792,2793,2794,2795,2796,2797,2798,2799,2800,2801,2802,2803,2804,2805,2806,2807,2808,2809,2810,2811,2812,2813,2814,2815,2816,2817,2818,2819,2820,2821,2822,2823,2824,2825,2826,2827,2828,2829,2830,2831,2832,2833,2834,2835,2836,2837,2838,2839,2840,2841,2842,2843,2844,2845,2846,2847,2848,2849,2850,2851,2852,2853,2854,2855,2856,2857,2858,2859,2860,2861,2862,2863,2864,2865,2866,2867,2868,2869,2870,2871,2872,2873,2874,2875,2876,2877,2878,2879,2880,2881,2882,2883,2884,2885,2886,2887,2888,2889,2890,2891,2892,2893,2894,2895,2896,2897,2898,2899,2900,2901,2902,2903,2904,2905,2906,2907,2908,2909,2910,2911,2912,2913,2914,2915,2916,2917,2918,2919,2920,2921,2922,2923,2924,2925,2926,2927,2928,2929,2930,2931,2932,2933,2934,2935,2936,2937,2938,2939,2940,2941,2942,2943,2944,2945,2946,2947,2948,2949,2950,2951,2952,2953,2954,2955,2956,2957,2958,2959,2960,2961,2962,2963,2964,2965,2966,2967,2968,2969,2970,2971,2972,2973,2974,2975,2976,2977,2978,2979,2980,2981,2982,2983,2984,2985,2986,2987,2988,2989,2990,2991,2992,2993,2994,2995,2996,2997,2998,2999,3000,3001,3002,3003,3004,3005,3006,3007,3008,3009,3010,3011,3012,3013,3014,3015,3016,3017,3018,3019,3020,3021,3022,3023,3024,3025,3026,3027,3028,3029,3030,3031,3032,3033,3034,3035,3036,3037,3038,3039,3040,3041,3042,3043,3044,3045,3046,3047,3048,3049,3050,3051,3052,3053,3054,3055,3056,3057,3058,3059,3060,3061,3062,3063,3064,3065,3066,3067,3068,3069,3070,3071,3072,3073,3074,3075,3076,3077,3078,3079,3080,3081,3082,3083,3084,3085,3086,3087,3088,3089,3090,3091,3092,3093,3094,3095,3096,3097,3098,3099,3100,3101,3102,3103,3104,3105,3106,3107,3108,3109,3110,3111,3112,3113,3114,3115,3116,3117,3118,3119,3120,3121,3122,3123,3124,3125,3126,3127,3128,3129,3130,3131,3132,3133,3134,3135,3136,3137,3138,3139,3140,3141,3142,3143,3144,3145,3146,3147,3148,3149,3150,3151,3152,3153,3154,3155,3156,3157,3158,3159,3160,3161,3162,3163,3164,3165,3166,3167,3168,3169,3170,3171,3172,3173,3174,3175,3176,3177,3178,3179,3180,3181,3182,3183,3184,3185,3186,3187,3188,3189,3190,3191,3192,3193,3194,3195,3196,3197,3198,3199,3200,3201,3202,3203,3204,3205,3206,3207,3208,3209,3210,3211,3212,3213,3214,3215,3216,3217,3218,3219,3220,3221,3222,3223,3224,3225,3226,3227,3228,3229,3230,3231,3232,3233,3234,3235,3236,3237,3238,3239,3240,3241,3242,3243,3244,3245,3246,3247,3248,3249,3250,3251,3252,3253,3254,3255,3256,3257,3258,3259,3260,3261,3262,3263,3264,3265,3266,3267,3268,3269,3270,3271,3272,3273,3274,3275,3276,3277,3278,3279,3280,3281,3282,3283,3284,3285,3286,3287,3288,3289,3290,3291,3292,3293,3294,3295,3296,3297,3298,3299,3300,3301,3302,3303,3304,3305,3306,3307,3308,3309,3310,3311,3312,3313,3314,3315,3316,3317,3318,3319,3320,3321,3322,3323,3324,3325,3326,3327,3328,3329,3330,3331,3332,3333,3334,3335,3336,3337,3338,3339,3340,3341,3342,3343,3344,3345,3346,3347,3348,3349,3350,3351,3352,3353,3354,3355,3356,3357,3358,3359,3360,3361,3362,3363,3364,3365,3366,3367,3368,3369,3370,3371,3372,3373,3374,3375,3376,3377,3378,3379,3380,3381,3382,3383,3384,3385,3386,3387,3388,3389,3390,3391,3392,3393,3394,3395,3396,3397,3398,3399,3400,3401,3402,3403,3404,3405,3406,3407,3408,3409,3410,3411,3412,3413,3414,3415,3416,3417,3418,3419,3420,3421,3422,3423,3424,3425,3426,3427,3428,3429,3430,3431,3432,3433,3434,3435,3436,3437,3438,3439,3440,3441,3442,3443,3444,3445,3446,3447,3448,3449,3450,3451,3452,3453,3454,3455,3456,3457,3458,3459,3460,3461,3462,3463,3464,3465,3466,3467,3468,3469,3470,3471,3472,3473,3474,3475,3476,3477,3478,3479,3480,3481,3482,3483,3484,3485,3486,3487,3488,3489,3490,3491,3492,3493,3494,3495,3496,3497,3498,3499,3500,3501,3502,3503,3504,3505,3506,3507,3508,3509,3510,3511,3512,3513,3514,3515,3516,3517,3518,3519,3520,3521,3522,3523,3524,3525,3526,3527,3528,3529,3530,3531,3532,3533,3534,3535,3536,3537,3538,3539,3540,3541,3542,3543,3544,3545,3546,3547,3548,3549,3550,3551,3552,3553,3554,3555,3556,3557,3558,3559,3560,3561,3562,3563,3564,3565,3566,3567,3568,3569,3570,3571,3572,3573,3574,3575,3576,3577,3578,3579,3580,3581,3582,3583,3584,3585,3586,3587,3588,3589,3590,3591,3592,3593,3594,3595,3596,3597,3598,3599,3600,3601,3602,3603,3604,3605,3606,3607,3608,3609,3610,3611,3612,3613,3614,3615,3616,3617,3618,3619,3620,3621,3622,3623,3624,3625,3626,3627,3628,3629,3630,3631,3632,3633,3634,3635,3636,3637,3638,3639,3640,3641,3642,3643,3644,3645,3646,3647,3648,3649,3650,3651,3652,3653,3654,3655,3656,3657,3658,3659,3660,3661,3662,3663,3664,3665,3666,3667,3668,3669,3670,3671,3672,3673,3674,3675,3676,3677,3678,3679,3680,3681,3682,3683,3684,3685,3686,3687,3688,3689,3690,3691,3692,3693,3694,3695,3696,3697,3698,3699,3700,3701,3702,3703,3704,3705,3706,3707,3708,3709,3710,3711,3712,3713,3714,3715,3716,3717,3718,3719,3720,3721,3722,3723,3724,3725,3726,3727,3728,3729,3730,3731,3732,3733,3734,3735,3736,3737,3738,3739,3740,3741,3742,3743,3744,3745,3746,3747,3748,3749,3750,3751,3752,3753,3754,3755,3756,3757,3758,3759,3760,3761,3762,3763,3764,3765,3766,3767,3768,3769,3770,3771,3772,3773,3774,3775,3776,3777,3778,3779,3780,3781,3782,3783,3784,3785,3786,3787,3788,3789,3790,3791,3792,3793,3794,3795,3796,3797,3798,3799,3800,3801,3802,3803,3804,3805,3806,3807,3808,3809,3810,3811,3812,3813,3814,3815,3816,3817,3818,3819,3820,3821,3822,3823,3824,3825,3826,3827,3828,3829,3830,3831,3832,3833,3834,3835,3836,3837,3838,3839,3840,3841,3842,3843,3844,3845,3846,3847,3848,3849,3850,3851,3852,3853,3854,3855,3856,3857,3858,3859,3860,3861,3862,3863,3864,3865,3866,3867,3868,3869,3870,3871,3872,3873,3874,3875,3876,3877,3878,3879,3880,3881,3882,3883,3884,3885,3886,3887,3888,3889,3890,3891,3892,3893,3894,3895,3896,3897,3898,3899,3900,3901,3902,3903,3904,3905,3906,3907,3908,3909,3910,3911,3912,3913,3914,3915,3916,3917,3918,3919,3920,3921,3922,3923,3924,3925,3926,3927,3928,3929,3930,3931,3932,3933,3934,3935,3936,3937,3938,3939,3940,3941,3942,3943,3944,3945,3946,3947,3948,3949,3950,3951,3952,3953,3954,3955,3956,3957,3958,3959,3960,3961,3962,3963,3964,3965,3966,3967,3968,3969,3970,3971,3972,3973,3974,3975,3976,3977,3978,3979,3980,3981,3982,3983,3984,3985,3986,3987,3988,3989,3990,3991,3992,3993,3994,3995,3996,3997,3998,3999,4000,4001,4002,4003,4004,4005,4006,4007,4008,4009,4010,4011,4012,4013,4014,4015,4016,4017,4018,4019,4020,4021,4022,4023,4024,4025,4026,4027,4028,4029,4030,4031,4032,4033,4034,4035,4036,4037,4038,4039,4040,4041,4042,4043,4044,4045,4046,4047,4048,4049,4050,4051,4052,4053,4054,4055,4056,4057,4058,4059,4060,4061,4062,4063,4064,4065,4066,4067,4068,4069,4070,4071,4072,4073,4074,4075,4076,4077,4078,4079,4080,4081,4082,4083,4084,4085,4086,4087,4088,4089,4090,4091,4092,4093,4094,4095,4096,4097,4098,4099,4100,4101,4102,4103,4104,4105,4106,4107,4108,4109,4110,4111,4112,4113,4114,4115,4116,4117,4118,4119,4120,4121,4122,4123,4124,4125,4126,4127,4128,4129,4130,4131,4132,4133,4134,4135,4136,4137,4138,4139,4140,4141,4142,4143,4144,4145,4146,4147,4148,4149,4150,4151,4152,4153,4154,4155,4156,4157,4158,4159,4160,4161,4162,4163,4164,4165,4166,4167,4168,4169,4170,4171,4172,4173,4174,4175,4176,4177,4178,4179,4180,4181,4182,4183,4184,4185,4186,4187,4188,4189,4190,4191,4192,4193,4194,4195,4196,4197,4198,4199,4200,4201,4202,4203,4204,4205,4206,4207,4208,4209,4210,4211,4212,4213,4214,4215,4216,4217,4218,4219,4220,4221,4222,4223,4224,4225,4226,4227,4228,4229,4230,4231,4232,4233,4234,4235,4236,4237,4238,4239,4240,4241,4242,4243,4244,4245,4246,4247,4248,4249,4250,4251,4252,4253,4254,4255,4256,4257,4258,4259,4260,4261,4262,4263,4264,4265,4266,4267,4268,4269,4270,4271,4272,4273,4274,4275,4276,4277,4278,4279,4280,4281,4282,4283,4284,4285,4286,4287,4288,4289,4290,4291,4292,4293,4294,4295,4296,4297,4298,4299,4300,4301,4302,4303,4304,4305,4306,4307,4308,4309,4310,4311,4312,4313,4314,4315,4316,4317,4318,4319,4320,4321,4322,4323,4324,4325,4326,4327,4328,4329,4330,4331,4332,4333,4334,4335,4336,4337,4338,4339,4340,4341,4342,4343,4344,4345,4346,4347,4348,4349,4350,4351,4352,4353,4354,4355,4356,4357,4358,4359,4360,4361,4362,4363,4364,4365,4366,4367,4368,4369,4370,4371,4372,4373,4374,4375,4376,4377,4378,4379,4380,4381,4382,4383,4384,4385,4386,4387,4388,4389,4390,4391,4392,4393,4394,4395,4396,4397,4398,4399,4400,4401,4402,4403,4404,4405,4406,4407,4408,4409,4410,4411,4412,4413,4414,4415,4416,4417,4418,4419,4420,4421,4422,4423,4424,4425,4426,4427,4428,4429,4430,4431,4432,4433,4434,4435,4436,4437,4438,4439,4440,4441,4442,4443,4444,4445,4446,4447,4448,4449,4450,4451,4452,4453,4454,4455,4456,4457,4458,4459,4460,4461,4462,4463,4464,4465,4466,4467,4468,4469,4470,4471,4472,4473,4474,4475,4476,4477,4478,4479,4480,4481,4482,4483,4484,4485,4486,4487,4488,4489,4490,4491,4492,4493,4494,4495,4496,4497,4498,4499,4500,4501,4502,4503,4504,4505,4506,4507,4508,4509,4510,4511,4512,4513,4514,4515,4516,4517,4518,4519,4520,4521,4522,4523,4524,4525,4526,4527,4528,4529,4530,4531,4532,4533,4534,4535,4536,4537,4538,4539,4540,4541,4542,4543,4544,4545,4546,4547,4548,4549,4550,4551,4552,4553,4554,4555,4556,4557,4558,4559,4560,4561,4562,4563,4564,4565,4566,4567,4568,4569,4570,4571,4572,4573,4574,4575,4576,4577,4578,4579,4580,4581,4582,4583,4584,4585,4586,4587,4588,4589,4590,4591,4592,4593,4594,4595,4596,4597,4598,4599,4600,4601,4602,4603,4604,4605,4606,4607,4608,4609,4610,4611,4612,4613,4614,4615,4616,4617,4618,4619,4620,4621,4622,4623,4624,4625,4626,4627,4628,4629,4630,4631,4632,4633,4634,4635,4636,4637,4638,4639,4640,4641,4642,4643,4644,4645,4646,4647,4648,4649,4650,4651,4652,4653,4654,4655,4656,4657,4658,4659,4660,4661,4662,4663,4664,4665,4666,4667,4668,4669,4670,4671,4672,4673,4674,4675,4676,4677,4678,4679,4680,4681,4682,4683,4684,4685,4686,4687,4688,4689,4690,4691,4692,4693,4694,4695,4696,4697,4698,4699,4700,4701,4702,4703,4704,4705,4706,4707,4708,4709,4710,4711,4712,4713,4714,4715,4716,4717,4718,4719,4720,4721,4722,4723,4724,4725,4726,4727,4728,4729,4730,4731,4732,4733,4734,4735,4736,4737,4738,4739,4740,4741,4742,4743,4744,4745,4746,4747,4748,4749,4750,4751,4752,4753,4754,4755,4756,4757,4758,4759,4760,4761,4762,4763,4764,4765,4766,4767,4768,4769,4770,4771,4772,4773,4774,4775,4776,4777,4778,4779,4780,4781,4782,4783,4784,4785,4786,4787,4788,4789,4790,4791,4792,4793,4794,4795,4796,4797,4798,4799,4800,4801,4802,4803,4804,4805,4806,4807,4808,4809,4810,4811,4812,4813,4814,4815,4816,4817,4818,4819,4820,4821,4822,4823,4824,4825,4826,4827,4828,4829,4830,4831,4832,4833,4834,4835,4836,4837,4838,4839,4840,4841,4842,4843,4844,4845,4846,4847,4848,4849,4850,4851,4852,4853,4854,4855,4856,4857,4858,4859,4860,4861,4862,4863,4864,4865,4866,4867,4868,4869,4870,4871,4872,4873,4874,4875,4876,4877,4878,4879,4880,4881,4882,4883,4884,4885,4886,4887,4888,4889,4890,4891,4892,4893,4894,4895,4896,4897,4898,4899,4900,4901,4902,4903,4904,4905,4906,4907,4908,4909,4910,4911,4912,4913,4914,4915,4916,4917,4918,4919,4920,4921,4922,4923,4924,4925,4926,4927,4928,4929,4930,4931,4932,4933,4934,4935,4936,4937,4938,4939,4940,4941,4942,4943,4944,4945,4946,4947,4948,4949,4950,4951,4952,4953,4954,4955,4956,4957,4958,4959,4960,4961,4962,4963,4964,4965,4966,4967,4968,4969,4970,4971,4972,4973,4974,4975,4976,4977,4978,4979,4980,4981,4982,4983,4984,4985,4986,4987,4988,4989,4990,4991,4992,4993,4994,4995,4996,4997,4998,4999,5000,5001,5002,5003,5004,5005,5006,5007,5008,5009,5010,5011,5012,5013,5014,5015,5016,5017,5018,5019,5020,5021,5022,5023,5024,5025,5026,5027,5028,5029,5030,5031,5032,5033,5034,5035,5036,5037,5038,5039,5040,5041,5042,5043,5044,5045,5046,5047,5048,5049,5050,5051,5052,5053,5054,5055,5056,5057,5058,5059,5060,5061,5062,5063,5064,5065,5066,5067,5068,5069,5070,5071,5072,5073,5074,5075,5076,5077,5078,5079,5080,5081,5082,5083,5084,5085,5086,5087,5088,5089,5090,5091,5092,5093,5094,5095,5096,5097,5098,5099,5100,5101,5102,5103,5104,5105,5106,5107,5108,5109,5110,5111,5112,5113,5114,5115,5116,5117,5118,5119,5120,5121,5122,5123,5124,5125,5126,5127,5128,5129,5130,5131,5132,5133,5134,5135,5136,5137,5138,5139,5140,5141,5142,5143,5144,5145,5146,5147,5148,5149,5150,5151,5152,5153,5154,5155,5156,5157,5158,5159,5160,5161,5162,5163,5164,5165,5166,5167,5168,5169,5170,5171,5172,5173,5174,5175,5176,5177,5178,5179,5180,5181,5182,5183,5184,5185,5186],"data":[[null,109.8639056562,0,"completed",-6.49178,2.0,0,"c1ccccc1","c1ccccc1",[],"none",true,-0.9804210046],[null,340.505459674,1,"completed",-6.064992,2.0,1,"c1ccccc1","c1ccc(-c2ccccc2)cc1",[],"[cH&r6,CH&r5:1]>>[#6:1](-[c]1[ch]ccc[ch]1)",true,-0.7564632526],[null,205.5301639019,1,"completed",-5.886512,2.0,1,"c1ccccc1","c1ccc2ccccc2c1",[],"[cH&r6:1][cH&r6:2]>>[c:1]2cccc[c:2]2",true,-0.5876709965],[null,443.4094078977,1,"completed",-5.779148,2.0,1,"c1ccccc1","C1=CCC=C1",[],"[c:0]1[ch:1][ch][c:3][c!r5:4][c!r5:5]1>>[c:0]1[CH2:1][c:3][c:4][c:5]1",true,-0.6500926749],[null,280.7754938902,1,"completed",-5.70978,2.0,1,"c1ccccc1","C(=Cc1ccccc1)c1ccccc1",[],"[ch&r6,CH1&r5:1]>>[*:1](-C=C-c1ccccc1)",true,-0.5109132859],[null,186.8022802516,1,"completed",-6.062784,2.0,1,"c1ccccc1","C(#Cc1ccccc1)c1ccccc1",[],"[ch&r6,CH1&r5:1]>>[*:1](-C#C-c1ccccc1)",true,-0.6993583323],[null,855.5124122314,1,"completed",-5.964712,2.0,1,"c1ccccc1","c1ccncc1",[],"[ch&r6:0]>>[nr6:0]",true,-1.0479921949],[null,130.7494298318,1,"completed",-5.208748,2.0,1,"c1ccccc1","c1ccc(Nc2ccccc2)cc1",[],"[ch&r6,CH1&r5:1]>>[*:1](-N-c1ccccc1)",true,-0.1512951284],[null,228.5818813147,1,"completed",-6.402172,2.0,1,"c1ccccc1","O=c1ccocc1",[],"[ch:1]1[c:2][c:3][ch:4][c:5][c:6]1>>[o:1]1[c:2][c:3][C:4](=O)[c:5][c:6]1",true,-0.9397441759],[null,323.4754272636,2,"completed",-5.894148,2.0,2,"c1ccc(-c2ccccc2)cc1","c1ccc(-c2ccc(-c3ccccc3)cc2)cc1",[],"[cH&r6,CH&r5:1]>>[#6:1](-[c]1[ch]ccc[ch]1)",true,-0.6431680687],[null,400.2089622162,2,"completed",-5.970784,2.0,2,"c1ccc(-c2ccccc2)cc1","c1ccc(-c2ccccc2-c2ccccc2)cc1",[],"[cH&r6,CH&r5:1]>>[#6:1](-[c]1[ch]ccc[ch]1)",true,-0.7291892436],[null,208.7259538309,2,"completed",-6.009332,2.0,2,"c1ccc(-c2ccccc2)cc1","c1ccc(-c2cccc(-c3ccccc3)c2)cc1",[],"[cH&r6,CH&r5:1]>>[#6:1](-[c]1[ch]ccc[ch]1)",true,-0.6698806013],[null,289.9552260252,2,"completed",-5.758816,2.0,2,"c1ccc(-c2ccccc2)cc1","c1ccc2c(-c3cccc4ccccc34)cccc2c1",[],"[cH&r6:1][cH&r6:2]>>[c:1]2cccc[c:2]2",true,-0.5447503179],[null,169.3995910698,2,"completed",-5.747408,2.0,2,"c1ccc(-c2ccccc2)cc1","c1ccc2cc(-c3ccc4ccccc4c3)ccc2c1",[],"[cH&r6:1][cH&r6:2]>>[c:1]2cccc[c:2]2",true,-0.4838113367],[null,267.6632374704,2,"completed",-5.4347,2.0,2,"c1ccc(-c2ccccc2)cc1","C1=CC(C2=CCC=C2)=CC1",[],"[c:0]1[ch:1][ch][c:3][c!r5:4][c!r5:5]1>>[c:0]1[CH2:1][c:3][c:4][c:5]1",true,-0.3557181648],[null,349.1573583961,2,"completed",-5.20378,2.0,2,"c1ccc(-c2ccccc2)cc1","C1=CCC(C2=CC=CC2)=C1",[],"[c:0]1[ch:1][ch][c:3][c!r5:4][c!r5:5]1>>[c:0]1[CH2:1][c:3][c:4][c:5]1",true,-0.3566346902],[null,135.9595188174,2,"completed",-5.675372,2.0,2,"c1ccc(-c2ccccc2)cc1","C(=Cc1cc(C=Cc2ccccc2)cc(-c2ccccc2)c1)c1ccccc1",[],"[ch&r6,CH1&r5:1]>>[*:1](-C=C-c1ccccc1)",true,-0.4250893207],[null,375.819464577,2,"completed",-5.709136,2.0,2,"c1ccc(-c2ccccc2)cc1","C(=Cc1ccccc1-c1ccccc1C=Cc1ccccc1)c1ccccc1",[],"[ch&r6,CH1&r5:1]>>[*:1](-C=C-c1ccccc1)",true,-0.5683776355],[null,147.7665762219,2,"completed",-5.712632,2.0,2,"c1ccc(-c2ccccc2)cc1","C(=Cc1cccc(-c2cccc(C=Cc3ccccc3)c2)c1)c1ccccc1",[],"[ch&r6,CH1&r5:1]>>[*:1](-C=C-c1ccccc1)",true,-0.4535865574],[null,181.9751020323,2,"completed",-5.690552,2.0,2,"c1ccc(-c2ccccc2)cc1","C(=Cc1cccc(C=Cc2ccccc2)c1-c1ccccc1)c1ccccc1",[],"[ch&r6,CH1&r5:1]>>[*:1](-C=C-c1ccccc1)",true,-0.4516671933],[null,208.7191839613,2,"completed",-5.533232,2.0,2,"c1ccc(-c2ccccc2)cc1","C(=Cc1ccc(-c2ccc(C=Cc3ccccc3)cc2)cc1)c1ccccc1",[],"[ch&r6,CH1&r5:1]>>[*:1](-C=C-c1ccccc1)",true,-0.3681464125],[null,196.9148975488,2,"completed",-5.758724,2.0,2,"c1ccc(-c2ccccc2)cc1","C(#Cc1ccccc1-c1ccccc1C#Cc1ccccc1)c1ccccc1",[],"[ch&r6,CH1&r5:1]>>[*:1](-C#C-c1ccccc1)",true,-0.5013930174],[null,131.0942331495,2,"completed",-5.826988,2.0,2,"c1ccc(-c2ccccc2)cc1","C(#Cc1cccc(-c2cccc(C#Cc3ccccc3)c2)c1)c1ccccc1",[],"[ch&r6,CH1&r5:1]>>[*:1](-C#C-c1ccccc1)",true,-0.5255058121],[null,155.4556626912,2,"completed",-5.807668,2.0,2,"c1ccc(-c2ccccc2)cc1","C(#Cc1cccc(C#Cc2ccccc2)c1-c1ccccc1)c1ccccc1",[],"[ch&r6,CH1&r5:1]>>[*:1](-C#C-c1ccccc1)",true,-0.5191873671],[null,191.1503918396,2,"completed",-5.649796,2.0,2,"c1ccc(-c2ccccc2)cc1","C(#Cc1ccc(-c2ccc(C#Cc3ccccc3)cc2)cc1)c1ccccc1",[],"[ch&r6,CH1&r5:1]>>[*:1](-C#C-c1ccccc1)",true,-0.4297133192],[null,116.6865516835,2,"completed",-5.807116,2.0,2,"c1ccc(-c2ccccc2)cc1","C(#Cc1cc(C#Cc2ccccc2)cc(-c2ccccc2)c1)c1ccccc1",[],"[ch&r6,CH1&r5:1]>>[*:1](-C#C-c1ccccc1)",true,-0.5085490534],[null,546.3324277,2,"completed",-5.947048,2.0,2,"c1ccc(-c2ccccc2)cc1","c1cncc(-c2cccnc2)c1",[],"[ch&r6:0]>>[nr6:0]",true,-0.8062563957],[null,501.5108793679,2,"completed",-6.042912,2.0,2,"c1ccc(-c2ccccc2)cc1","c1cc(-c2ccncc2)ccn1",[],"[ch&r6:0]>>[nr6:0]",true,-0.8289534677],[null,466.0574356808,2,"completed",-5.84088,2.0,2,"c1ccc(-c2ccccc2)cc1","c1ccc(-c2ccccn2)nc1",[],"[ch&r6:0]>>[nr6:0]",true,-0.6972604168],[null,94.2937576706,2,"completed",-5.141772,2.0,2,"c1ccc(-c2ccccc2)cc1","c1ccc(Nc2cc(Nc3ccccc3)cc(-c3ccccc3)c2)cc1",[],"[ch&r6,CH1&r5:1]>>[*:1](-N-c1ccccc1)",true,-0.0987234204],[null,209.1033990814,2,"completed",-5.012788,2.0,2,"c1ccc(-c2ccccc2)cc1","c1ccc(Nc2ccc(-c3ccc(Nc4ccccc4)cc3)cc2)cc1",[],"[ch&r6,CH1&r5:1]>>[*:1](-N-c1ccccc1)",true,-0.2178328227],[null,234.3945757705,2,"completed",-5.278392,2.0,2,"c1ccc(-c2ccccc2)cc1","c1ccc(Nc2ccccc2-c2ccccc2Nc2ccccc2)cc1",[],"[ch&r6,CH1&r5:1]>>[*:1](-N-c1ccccc1)",true,-0.265583194],[null,99.683152455,2,"completed",-5.15502,2.0,2,"c1ccc(-c2ccccc2)cc1","c1ccc(Nc2cccc(Nc3ccccc3)c2-c2ccccc2)cc1",[],"[ch&r6,CH1&r5:1]>>[*:1](-N-c1ccccc1)",true,-0.1068646765],[null,74.9002132244,2,"completed",-5.197892,2.0,2,"c1ccc(-c2ccccc2)cc1","c1ccc(Nc2cccc(-c3cccc(Nc4ccccc4)c3)c2)cc1",[],"[ch&r6,CH1&r5:1]>>[*:1](-N-c1ccccc1)",true,-0.1015166752],[null,231.1083419388,2,"completed",-6.69326,2.0,2,"c1ccc(-c2ccccc2)cc1","O=c1cccc(-c2cccc(=O)o2)o1",[],"[c:1]1[c:2][ch:3][ch:4][c:5][c:6]1>>[c:1]1[c:2][o:3][c:4](=O)[c:5][c:6]1",true,-1.1389754191],[null,261.3889745173,2,"completed",-7.004864,2.0,2,"c1ccc(-c2ccccc2)cc1","O=c1cc(-c2ccoc(=O)c2)cco1",[],"[c:1]1[c:2][ch:3][ch:4][c:5][c:6]1>>[c:1]1[c:2][o:3][c:4](=O)[c:5][c:6]1",true,-1.3587834841],[null,458.0882418214,2,"completed",-6.341544,2.0,2,"c1ccc(-c2ccccc2)cc1","O=c1occcc1-c1cccoc1=O",[],"[c:1]1[c:2][ch:3][ch:4][c:5][c:6]1>>[c:1]1[c:2][o:3][c:4](=O)[c:5][c:6]1",true,-0.982418584],[null,505.3211001958,2,"completed",-6.795472,2.0,2,"c1ccc(-c2ccccc2)cc1","O=c1ccc(-c2ccc(=O)oc2)co1",[],"[c:1]1[c:2][ch:3][ch:4][c:5][c:6]1>>[c:1]1[c:2][o:3][c:4](=O)[c:5][c:6]1",true,-1.2899286076],[null,562.0957850494,2,"completed",-6.25902,2.0,2,"c1ccc(-c2ccccc2)cc1","O=c1ccocc1-c1coccc1=O",[],"[ch:1]1[c:2][c:3][ch:4][c:5][c:6]1>>[o:1]1[c:2][c:3][C:4](=O)[c:5][c:6]1",true,-0.9870066252],[null,124.4367759721,2,"completed",-6.631068,2.0,2,"c1ccc(-c2ccccc2)cc1","O=c1ccoc(-c2cc(=O)cco2)c1",[],"[ch:1]1[c:2][c:3][ch:4][c:5][c:6]1>>[o:1]1[c:2][c:3][C:4](=O)[c:5][c:6]1",true,-1.078947371],[null,215.6407085499,2,"completed",-5.683008,2.0,2,"C1=CCC=C1","C1=C(c2ccccc2)C(c2ccccc2)=CC1",[],"[cH&r6,CH&r5:1]>>[#6:1](-[c]1[ch]ccc[ch]1)",true,-0.4615745833],[null,283.3202818644,2,"completed",-5.363492,2.0,2,"C1=CCC=C1","C1=C(c2ccccc2)CC(c2ccccc2)=C1",[],"[cH&r6,CH&r5:1]>>[#6:1](-[c]1[ch]ccc[ch]1)",true,-0.3380682162],[null,269.0393853239,2,"completed",-5.182988,2.0,2,"C1=CCC=C1","C(=Cc1ccccc1)C1=CC=C(C=Cc2ccccc2)C1",[],"[ch&r6,CH1&r5:1]>>[*:1](-C=C-c1ccccc1)",true,-0.2752395772],[null,154.6643521346,2,"completed",-5.459724,2.0,2,"C1=CCC=C1","C(=Cc1ccccc1)C1=CCC=C1C=Cc1ccccc1",[],"[ch&r6,CH1&r5:1]>>[*:1](-C=C-c1ccccc1)",true,-0.2955126501],[null,254.0547226688,2,"completed",-5.312064,2.0,2,"C1=CCC=C1","C(#Cc1ccccc1)C1=CC=C(C#Cc2ccccc2)C1",[],"[ch&r6,CH1&r5:1]>>[*:1](-C#C-c1ccccc1)",true,-0.2942442196],[null,152.2029334329,2,"completed",-5.601772,2.0,2,"C1=CCC=C1","C(#Cc1ccccc1)C1=CCC=C1C#Cc1ccccc1",[],"[ch&r6,CH1&r5:1]>>[*:1](-C#C-c1ccccc1)",true,-0.3827996232],[null,216.7183695799,2,"completed",-5.902152,2.0,2,"C1=CCC=C1","C1=CC(=C2C=CC=C2)C=C1",[],"[r5:1][CH2r5:2][r5:3]>>[r5:1][C:2](=C1cccc1)[r5:3]",true,-0.6018773039],[null,403.8387108723,2,"completed",-6.027732,2.0,2,"C1=CCC=C1","c1ccoc1",[],"[#6H2r5:1]>>[O:1]",true,-0.7647366669],[null,946.402586936,2,"completed",-5.37674,2.0,2,"C1=CCC=C1","C1=COCO1",[],"[CH,ch:0]1=[C,c:1][C,c:2]=[CH,ch:3][*:4]1>>[O:0]1[*:1]=,:[*:2][O:3][*:4]1",true,-0.9660251136],[null,350.3395268912,2,"completed",-5.957812,2.0,2,"C1=CCC=C1","c1ccsc1",[],"[#6H2r5:1]>>[S:1]",true,-0.6951978736],[null,322.4952195054,2,"completed",-4.789504,2.0,2,"C1=CCC=C1","C1=CSCS1",[],"[CH,ch:0]1=[C,c:1][C,c:2]=[CH,ch:3][*:4]1>>[S:0]1[*:1]=,:[*:2][S:3][*:4]1",true,-0.3888996939],[null,402.7197746654,2,"completed",-5.469936,2.0,2,"C1=CCC=C1","c1cc[nH]c1",[],"[#6H2r5:1]>>[NH:1]",true,-0.4787911993],[null,1139.4472576121,2,"completed",-6.516528,2.0,2,"C1=CCC=C1","C1=NCN=C1",[],"[chr5,CH1r5:1]>>[n:1]",true,-1.5104801636],[null,1008.2181397452,2,"completed",-6.368592,2.0,2,"C1=CCC=C1","C1=NN=CC1",[],"[chr5,CH1r5:1]>>[n:1]",true,-1.3435301976],[null,178.3332542752,2,"completed",-5.014352,2.0,2,"C1=CCC=C1","C1=C(Nc2ccccc2)C(Nc2ccccc2)=CC1",[],"[ch&r6,CH1&r5:1]>>[*:1](-N-c1ccccc1)",true,-0.1881413929],[null,563.8930859411,2,"completed",-4.546532,2.0,2,"C1=CCC=C1","C1=C(Nc2ccccc2)CC(Nc2ccccc2)=C1",[],"[ch&r6,CH1&r5:1]>>[*:1](-N-c1ccccc1)",true,-0.6841604765],[null,266.5653572681,2,"completed",-6.099032,2.0,2,"O=c1ccocc1","O=c1c(-c2ccccc2)cocc1-c1ccccc1",[],"[cH&r6,CH&r5:1]>>[#6:1](-[c]1[ch]ccc[ch]1)",true,-0.7484042416],[null,197.3922441131,2,"completed",-6.104736,2.0,2,"O=c1ccocc1","O=c1cc(-c2ccccc2)oc(-c2ccccc2)c1",[],"[cH&r6,CH&r5:1]>>[#6:1](-[c]1[ch]ccc[ch]1)",true,-0.7304902248],[null,192.030987422,2,"completed",-6.3432,2.0,2,"O=c1ccocc1","O=c1c2ccccc2oc2ccccc12",[],"[cH&r6:1][cH&r6:2]>>[c:1]2cccc[c:2]2",true,-0.8911753799],[null,156.4722287129,2,"completed",-6.045396,2.0,2,"O=c1ccocc1","O=c1cc(C=Cc2ccccc2)oc(C=Cc2ccccc2)c1",[],"[ch&r6,CH1&r5:1]>>[*:1](-C=C-c1ccccc1)",true,-0.6800239855],[null,235.8386839451,2,"completed",-5.701316,2.0,2,"O=c1ccocc1","O=c1c(C=Cc2ccccc2)cocc1C=Cc1ccccc1",[],"[ch&r6,CH1&r5:1]>>[*:1](-C=C-c1ccccc1)",true,-0.4824878666],[null,212.4585630372,2,"completed",-5.846584,2.0,2,"O=c1ccocc1","O=c1c(C#Cc2ccccc2)cocc1C#Cc1ccccc1",[],"[ch&r6,CH1&r5:1]>>[*:1](-C#C-c1ccccc1)",true,-0.5641441295],[null,131.4709049351,2,"completed",-6.129944,2.0,2,"O=c1ccocc1","O=c1cc(C#Cc2ccccc2)oc(C#Cc2ccccc2)c1",[],"[ch&r6,CH1&r5:1]>>[*:1](-C#C-c1ccccc1)",true,-0.7328499669],[null,608.86357166,2,"completed",-6.686084,2.0,2,"O=c1ccocc1","O=c1cnonc1",[],"[ch&r6:0]>>[nr6:0]",true,-1.2662501538],[null,712.8778114459,2,"completed",-6.730888,2.0,2,"O=c1ccocc1","O=c1ncocn1",[],"[ch&r6:0]>>[nr6:0]",true,-1.345917773],[null,136.0895935083,2,"completed",-5.670496,2.0,2,"O=c1ccocc1","O=c1cc(Nc2ccccc2)oc(Nc2ccccc2)c1",[],"[ch&r6,CH1&r5:1]>>[*:1](-N-c1ccccc1)",true,-0.4218987599],[null,229.6189560399,2,"completed",-5.210772,2.0,2,"O=c1ccocc1","O=c1c(Nc2ccccc2)cocc1Nc1ccccc1",[],"[ch&r6,CH1&r5:1]>>[*:1](-N-c1ccccc1)",true,-0.2423579555],[null,116.7544989071,2,"completed",-5.903532,2.0,2,"O=c1ccocc1","O=c1cc[nH]cc1",[],"[o:1]>>[nH:1]",true,-0.5744621953],[null,216.7309403444,2,"completed",-5.746948,2.0,2,"C(#Cc1ccccc1)c1ccccc1","C(#Cc1c(-c2ccccc2)cccc1-c1ccccc1)c1ccccc1",[],"[cH&r6,CH&r5:1]>>[#6:1](-[c]1[ch]ccc[ch]1)",true,-0.5020535237],[null,237.0569805558,2,"completed",-5.677396,2.0,2,"C(#Cc1ccccc1)c1ccccc1","C(#Cc1ccc(-c2ccccc2)cc1)c1ccc(-c2ccccc2)cc1",[],"[cH&r6,CH&r5:1]>>[#6:1](-[c]1[ch]ccc[ch]1)",true,-0.4685672001],[null,142.0069681692,2,"completed",-5.825424,2.0,2,"C(#Cc1ccccc1)c1ccccc1","C(#Cc1cccc(-c2ccccc2)c1)c1cccc(-c2ccccc2)c1",[],"[cH&r6,CH&r5:1]>>[#6:1](-[c]1[ch]ccc[ch]1)",true,-0.5272794033],[null,280.8402690465,2,"completed",-5.725604,2.0,2,"C(#Cc1ccccc1)c1ccccc1","C(#Cc1ccccc1-c1ccccc1)c1ccccc1-c1ccccc1",[],"[cH&r6,CH&r5:1]>>[#6:1](-[c]1[ch]ccc[ch]1)",true,-0.5202380565],[null,128.3158590996,2,"completed",-5.828828,2.0,2,"C(#Cc1ccccc1)c1ccccc1","C(#Cc1cc(-c2ccccc2)cc(-c2ccccc2)c1)c1ccccc1",[],"[cH&r6,CH&r5:1]>>[#6:1](-[c]1[ch]ccc[ch]1)",true,-0.5260686114],[null,159.9587665037,2,"completed",-5.650808,2.0,2,"C(#Cc1ccccc1)c1ccccc1","C(#Cc1ccc2ccccc2c1)c1ccc2ccccc2c1",[],"[cH&r6:1][cH&r6:2]>>[c:1]2cccc[c:2]2",true,-0.4174298011],[null,198.1530813831,2,"completed",-5.562488,2.0,2,"C(#Cc1ccccc1)c1ccccc1","C(#Cc1cccc2ccccc12)c1cccc2ccccc12",[],"[cH&r6:1][cH&r6:2]>>[c:1]2cccc[c:2]2",true,-0.379569845],[null,444.176200496,2,"completed",-5.629924,2.0,2,"C(#Cc1ccccc1)c1ccccc1","C(#CC1=CCC=C1)C1=CCC=C1",[],"[c:0]1[ch:1][ch][c:3][c!r5:4][c!r5:5]1>>[c:0]1[CH2:1][c:3][c:4][c:5]1",true,-0.5787002899],[null,304.0011082042,2,"completed",-5.23368,2.0,2,"C(#Cc1ccccc1)c1ccccc1","C(#CC1=CC=CC1)C1=CC=CC1",[],"[c:0]1[ch:1][ch][c:3][c!r5:4][c!r5:5]1>>[c:0]1[CH2:1][c:3][c:4][c:5]1",true,-0.3180772572],[null,416.1078913752,2,"completed",-5.7268,2.0,2,"C(#Cc1ccccc1)c1ccccc1","C(#Cc1ccc(C#Cc2ccccc2)cc1)c1ccccc1",[],"[ch&r6,CH1&r5:1]>>[*:1](-C#C-c1ccccc1)",true,-0.6046950594],[null,253.7983102923,2,"completed",-5.849528,2.0,2,"C(#Cc1ccccc1)c1ccccc1","C(#Cc1cccc(C#Cc2ccccc2)c1)c1ccccc1",[],"[ch&r6,CH1&r5:1]>>[*:1](-C#C-c1ccccc1)",true,-0.5828308258],[null,241.8248082554,2,"completed",-5.696164,2.0,2,"C(#Cc1ccccc1)c1ccccc1","C(#Cc1ccccc1C#Cc1ccccc1)c1ccccc1",[],"[ch&r6,CH1&r5:1]>>[*:1](-C#C-c1ccccc1)",true,-0.4823182354],[null,318.2194176098,2,"completed",-6.018256,2.0,2,"C(#Cc1ccccc1)c1ccccc1","C(#Cc1ccccn1)c1ccccn1",[],"[ch&r6:0]>>[nr6:0]",true,-0.7172368491],[null,482.3672237164,2,"completed",-6.099308,2.0,2,"C(#Cc1ccccc1)c1ccccc1","C(#Cc1ccncc1)c1ccncc1",[],"[ch&r6:0]>>[nr6:0]",true,-0.8497059569],[null,397.6213500022,2,"completed",-5.995256,2.0,2,"C(#Cc1ccccc1)c1ccccc1","C(#Cc1cccnc1)c1cccnc1",[],"[ch&r6:0]>>[nr6:0]",true,-0.7421789257],[null,417.2871061959,2,"completed",-6.544588,2.0,2,"C(#Cc1ccccc1)c1ccccc1","O=c1ccc(C#Cc2ccc(=O)oc2)co1",[],"[c:1]1[c:2][ch:3][ch:4][c:5][c:6]1>>[c:1]1[c:2][o:3][c:4](=O)[c:5][c:6]1",true,-1.0939275246],[null,202.9354724022,2,"completed",-6.84552,2.0,2,"C(#Cc1ccccc1)c1ccccc1","O=c1cc(C#Cc2ccoc(=O)c2)cco1",[],"[c:1]1[c:2][ch:3][ch:4][c:5][c:6]1>>[c:1]1[c:2][o:3][c:4](=O)[c:5][c:6]1",true,-1.2386018087],[null,360.8365499242,2,"completed",-6.14586,2.0,2,"C(#Cc1ccccc1)c1ccccc1","O=c1occcc1C#Cc1cccoc1=O",[],"[c:1]1[c:2][ch:3][ch:4][c:5][c:6]1>>[c:1]1[c:2][o:3][c:4](=O)[c:5][c:6]1",true,-0.8161962718],[null,199.7454947732,2,"completed",-6.59896,2.0,2,"C(#Cc1ccccc1)c1ccccc1","O=c1cccc(C#Cc2cccc(=O)o2)o1",[],"[c:1]1[c:2][ch:3][ch:4][c:5][c:6]1>>[c:1]1[c:2][o:3][c:4](=O)[c:5][c:6]1",true,-1.0681151589],[null,98.7522168391,2,"completed",-6.624168,2.0,2,"C(#Cc1ccccc1)c1ccccc1","O=c1ccoc(C#Cc2cc(=O)cco2)c1",[],"[ch:1]1[c:2][c:3][ch:4][c:5][c:6]1>>[o:1]1[c:2][c:3][C:4](=O)[c:5][c:6]1",true,-1.0714780285],[null,412.2440519933,2,"completed",-6.200232,2.0,2,"C(#Cc1ccccc1)c1ccccc1","O=c1ccocc1C#Cc1coccc1=O",[],"[ch:1]1[c:2][c:3][ch:4][c:5][c:6]1>>[o:1]1[c:2][c:3][C:4](=O)[c:5][c:6]1",true,-0.8735532501],[null,108.0295694259,2,"completed",-5.25208,2.0,2,"c1ccc(Nc2ccccc2)cc1","c1ccc(-c2cccc(Nc3cccc(-c4ccccc4)c3)c2)cc1",[],"[cH&r6,CH&r5:1]>>[#6:1](-[c]1[ch]ccc[ch]1)",true,-0.1516682821],[null,105.6212938246,2,"completed",-5.24932,2.0,2,"c1ccc(Nc2ccccc2)cc1","c1ccc(Nc2cc(-c3ccccc3)cc(-c3ccccc3)c2)cc1",[],"[cH&r6,CH&r5:1]>>[#6:1](-[c]1[ch]ccc[ch]1)",true,-0.148597188],[null,160.8731471942,2,"completed",-5.20194,2.0,2,"c1ccc(Nc2ccccc2)cc1","c1ccc(-c2ccc(Nc3ccc(-c4ccccc4)cc3)cc2)cc1",[],"[cH&r6,CH&r5:1]>>[#6:1](-[c]1[ch]ccc[ch]1)",true,-0.1759890157],[null,286.7985732052,2,"completed",-5.273332,2.0,2,"c1ccc(Nc2ccccc2)cc1","c1ccc(Nc2c(-c3ccccc3)cccc2-c2ccccc2)cc1",[],"[cH&r6,CH&r5:1]>>[#6:1](-[c]1[ch]ccc[ch]1)",true,-0.3114080488],[null,159.2503365115,2,"completed",-5.1679,2.0,2,"c1ccc(Nc2ccccc2)cc1","c1ccc(-c2ccccc2Nc2ccccc2-c2ccccc2)cc1",[],"[cH&r6,CH&r5:1]>>[#6:1](-[c]1[ch]ccc[ch]1)",true,-0.1661919691],[null,126.3284865031,2,"completed",-5.171212,2.0,2,"c1ccc(Nc2ccccc2)cc1","c1ccc2cc(Nc3ccc4ccccc4c3)ccc2c1",[],"[cH&r6:1][cH&r6:2]>>[c:1]2cccc[c:2]2",true,-0.1358077667],[null,124.391064386,2,"completed",-5.105064,2.0,2,"c1ccc(Nc2ccccc2)cc1","c1ccc2c(Nc3cccc4ccccc34)cccc2c1",[],"[cH&r6:1][cH&r6:2]>>[c:1]2cccc[c:2]2",true,-0.1244415626],[null,210.4021559934,2,"completed",-4.784904,2.0,2,"c1ccc(Nc2ccccc2)cc1","C1=CC(NC2=CCC=C2)=CC1",[],"[c:0]1[ch:1][ch][c:3][c!r5:4][c!r5:5]1>>[c:0]1[CH2:1][c:3][c:4][c:5]1",true,-0.3048261094],[null,202.8547408367,2,"completed",-4.738628,2.0,2,"c1ccc(Nc2ccccc2)cc1","C1=CCC(NC2=CC=CC2)=C1",[],"[c:0]1[ch:1][ch][c:3][c!r5:4][c!r5:5]1>>[c:0]1[CH2:1][c:3][c:4][c:5]1",true,-0.3242514608],[null,113.7404212291,2,"completed",-5.487324,2.0,2,"c1ccc(Nc2ccccc2)cc1","c1ccc(Nc2ccccn2)nc1",[],"[ch&r6:0]>>[nr6:0]",true,-0.2940180693],[null,321.5443185812,2,"completed",-5.735724,2.0,2,"c1ccc(Nc2ccccc2)cc1","c1cc(Nc2ccncc2)ccn1",[],"[ch&r6:0]>>[nr6:0]",true,-0.549018944],[null,312.1621042108,2,"completed",-5.467912,2.0,2,"c1ccc(Nc2ccccc2)cc1","c1cncc(Nc2cccnc2)c1",[],"[ch&r6:0]>>[nr6:0]",true,-0.4046865537],[null,83.8755576929,2,"completed",-5.118772,2.0,2,"c1ccc(Nc2ccccc2)cc1","c1ccc(Nc2cccc(Nc3ccccc3)c2)cc1",[],"[ch&r6,CH1&r5:1]>>[*:1](-N-c1ccccc1)",true,-0.0848986413],[null,261.4300651552,2,"completed",-5.064584,2.0,2,"c1ccc(Nc2ccccc2)cc1","c1ccc(Nc2ccccc2Nc2ccccc2)cc1",[],"[ch&r6,CH1&r5:1]>>[*:1](-N-c1ccccc1)",true,-0.262602899],[null,265.999734542,2,"completed",-4.873776,2.0,2,"c1ccc(Nc2ccccc2)cc1","c1ccc(Nc2ccc(Nc3ccccc3)cc2)cc1",[],"[ch&r6,CH1&r5:1]>>[*:1](-N-c1ccccc1)",true,-0.3095686271],[null,94.7744892879,2,"completed",-5.112608,2.0,2,"c1ccc(Nc2ccccc2)cc1","c1ccc(N(c2ccccc2)c2ccccc2)cc1",[],"[r:1][NH!R:2][r:3]>>[r:1][N:2](-c1ccccc1)[r:3]",true,-0.0951845315],[null,157.6264693795,2,"completed",-5.792856,2.0,2,"c1ccc2ccccc2c1","c1ccc(-c2ccc3ccc(-c4ccccc4)cc3c2)cc1",[],"[cH&r6,CH&r5:1]>>[#6:1](-[c]1[ch]ccc[ch]1)",true,-0.5099709088],[null,735.0806604117,2,"completed",-5.791384,2.0,2,"c1ccc2ccccc2c1","c1ccc(-c2ccc(-c3ccccc3)c3ccccc23)cc1",[],"[cH&r6,CH&r5:1]>>[#6:1](-[c]1[ch]ccc[ch]1)",true,-0.8800962315],[null,251.984018717,2,"completed",-5.743544,2.0,2,"c1ccc2ccccc2c1","c1ccc(-c2ccc3cc(-c4ccccc4)ccc3c2)cc1",[],"[cH&r6,CH&r5:1]>>[#6:1](-[c]1[ch]ccc[ch]1)",true,-0.5161675085],[null,695.6469091902,2,"completed",-5.796904,2.0,2,"c1ccc2ccccc2c1","c1ccc(-c2cccc3c(-c4ccccc4)cccc23)cc1",[],"[cH&r6,CH&r5:1]>>[#6:1](-[c]1[ch]ccc[ch]1)",true,-0.8496502004],[null,479.0870540344,2,"completed",-5.798192,2.0,2,"c1ccc2ccccc2c1","c1ccc(-c2cccc3cccc(-c4ccccc4)c23)cc1",[],"[cH&r6,CH&r5:1]>>[#6:1](-[c]1[ch]ccc[ch]1)",true,-0.684387112],[null,171.5972154784,2,"completed",-5.834256,2.0,2,"c1ccc2ccccc2c1","c1ccc(-c2cc3ccccc3cc2-c2ccccc2)cc1",[],"[cH&r6,CH&r5:1]>>[#6:1](-[c]1[ch]ccc[ch]1)",true,-0.5418673476],[null,149.8427671916,2,"completed",-5.507932,2.0,2,"c1ccc2ccccc2c1","c1ccc2cc3ccccc3cc2c1",[],"[cH&r6:1][cH&r6:2]>>[c:1]2cccc[c:2]2",true,-0.3224795002],[null,226.0944611292,2,"completed",-5.85514,2.0,2,"c1ccc2ccccc2c1","c1ccc2c(c1)ccc1ccccc12",[],"[cH&r6:1][cH&r6:2]>>[c:1]2cccc[c:2]2",true,-0.5749213433],[null,433.9524842478,2,"completed",-5.823124,2.0,2,"c1ccc2ccccc2c1","C1=Cc2cccc3cccc1c23",[],"[ch:1]2[c:3][c:4][c:5][c:6]3[c:7][c:8][c:9][ch:2][c:10]23>>C1=C[c:1]2[c:3][c:4][c:5][c:6]3[c:7][c:8][c:9][c:2]1[c:10]23",true,-0.6667382058],[null,226.4214584344,2,"completed",-5.182344,2.0,2,"c1ccc2ccccc2c1","C1=c2ccccc2=CC1",[],"[c:0]1[ch:1][ch][c:3][c!r5:4][c!r5:5]1>>[c:0]1[CH2:1][c:3][c:4][c:5]1",true,-0.2336431866],[null,280.0815016254,2,"completed",-5.551724,2.0,2,"c1ccc2ccccc2c1","C(=Cc1cccc2cccc(C=Cc3ccccc3)c12)c1ccccc1",[],"[ch&r6,CH1&r5:1]>>[*:1](-C=C-c1ccccc1)",true,-0.4224125802],[null,275.2820921462,2,"completed",-5.497536,2.0,2,"c1ccc2ccccc2c1","C(=Cc1cccc2c(C=Cc3ccccc3)cccc12)c1ccccc1",[],"[ch&r6,CH1&r5:1]>>[*:1](-C=C-c1ccccc1)",true,-0.3914298369],[null,311.0546459418,2,"completed",-5.420808,2.0,2,"c1ccc2ccccc2c1","C(=Cc1ccc(C=Cc2ccccc2)c2ccccc12)c1ccccc1",[],"[ch&r6,CH1&r5:1]>>[*:1](-C=C-c1ccccc1)",true,-0.3836465841],[null,134.6229408318,2,"completed",-5.607568,2.0,2,"c1ccc2ccccc2c1","C(=Cc1ccc2ccc(C=Cc3ccccc3)cc2c1)c1ccccc1",[],"[ch&r6,CH1&r5:1]>>[*:1](-C=C-c1ccccc1)",true,-0.3799469973],[null,197.9534817236,2,"completed",-5.485668,2.0,2,"c1ccc2ccccc2c1","C(=Cc1ccc2cc(C=Cc3ccccc3)ccc2c1)c1ccccc1",[],"[ch&r6,CH1&r5:1]>>[*:1](-C=C-c1ccccc1)",true,-0.334765718],[null,195.2632458158,2,"completed",-5.651176,2.0,2,"c1ccc2ccccc2c1","C(=Cc1cc2ccccc2cc1C=Cc1ccccc1)c1ccccc1",[],"[ch&r6,CH1&r5:1]>>[*:1](-C=C-c1ccccc1)",true,-0.4324202549],[null,173.2274693155,2,"completed",-5.603336,2.0,2,"c1ccc2ccccc2c1","C(#Cc1ccc2cc(C#Cc3ccccc3)ccc2c1)c1ccccc1",[],"[ch&r6,CH1&r5:1]>>[*:1](-C#C-c1ccccc1)",true,-0.3926166696],[null,114.3304247629,2,"completed",-5.713644,2.0,2,"c1ccc2ccccc2c1","C(#Cc1ccc2ccc(C#Cc3ccccc3)cc2c1)c1ccccc1",[],"[ch&r6,CH1&r5:1]>>[*:1](-C#C-c1ccccc1)",true,-0.4445057208],[null,329.856304777,2,"completed",-5.606832,2.0,2,"c1ccc2ccccc2c1","C(#Cc1cccc2cccc(C#Cc3ccccc3)c12)c1ccccc1",[],"[ch&r6,CH1&r5:1]>>[*:1](-C#C-c1ccccc1)",true,-0.4844334146],[null,191.2381860024,2,"completed",-5.484748,2.0,2,"c1ccc2ccccc2c1","C(#Cc1ccc(C#Cc2ccccc2)c2ccccc12)c1ccccc1",[],"[ch&r6,CH1&r5:1]>>[*:1](-C#C-c1ccccc1)",true,-0.3303138588],[null,169.5450113032,2,"completed",-5.753664,2.0,2,"c1ccc2ccccc2c1","C(#Cc1cc2ccccc2cc1C#Cc1ccccc1)c1ccccc1",[],"[ch&r6,CH1&r5:1]>>[*:1](-C#C-c1ccccc1)",true,-0.4879662458],[null,339.343037938,2,"completed",-5.589628,2.0,2,"c1ccc2ccccc2c1","C(#Cc1cccc2c(C#Cc3ccccc3)cccc12)c1ccccc1",[],"[ch&r6,CH1&r5:1]>>[*:1](-C#C-c1ccccc1)",true,-0.4823112385],[null,563.2011571734,2,"completed",-5.926348,2.0,2,"c1ccc2ccccc2c1","c1cc2cnccc2cn1",[],"[ch&r6:0]>>[nr6:0]",true,-0.8073366967],[null,662.8314552324,2,"completed",-5.96324,2.0,2,"c1ccc2ccccc2c1","c1cc2ccncc2cn1",[],"[ch&r6:0]>>[nr6:0]",true,-0.8969310753],[null,781.7507722409,2,"completed",-5.735908,2.0,2,"c1ccc2ccccc2c1","c1cnc2cccnc2c1",[],"[ch&r6:0]>>[nr6:0]",true,-0.8995998957],[null,1032.4810839111,2,"completed",-5.740324,2.0,2,"c1ccc2ccccc2c1","c1ccc2cnncc2c1",[],"[ch&r6:0]>>[nr6:0]",true,-1.1255773864],[null,907.3820643894,2,"completed",-5.687516,2.0,2,"c1ccc2ccccc2c1","c1ccc2nccnc2c1",[],"[ch&r6:0]>>[nr6:0]",true,-0.9962318934],[null,615.1684452884,2,"completed",-5.755872,2.0,2,"c1ccc2ccccc2c1","c1cnc2ncccc2c1",[],"[ch&r6:0]>>[nr6:0]",true,-0.7676031367],[null,241.1575657679,2,"completed",-4.99954,2.0,2,"c1ccc2ccccc2c1","c1ccc(Nc2cccc3c(Nc4ccccc4)cccc23)cc1",[],"[ch&r6,CH1&r5:1]>>[*:1](-N-c1ccccc1)",true,-0.2512014236],[null,481.5494524023,2,"completed",-4.90156,2.0,2,"c1ccc2ccccc2c1","c1ccc(Nc2ccc(Nc3ccccc3)c3ccccc23)cc1",[],"[ch&r6,CH1&r5:1]>>[*:1](-N-c1ccccc1)",true,-0.5011839059],[null,192.2935662971,2,"completed",-5.190164,2.0,2,"c1ccc2ccccc2c1","c1ccc(Nc2cc3ccccc3cc2Nc2ccccc2)cc1",[],"[ch&r6,CH1&r5:1]>>[*:1](-N-c1ccccc1)",true,-0.2023864956],[null,199.1564854641,2,"completed",-5.146556,2.0,2,"c1ccc2ccccc2c1","c1ccc(Nc2cccc3cccc(Nc4ccccc4)c23)cc1",[],"[ch&r6,CH1&r5:1]>>[*:1](-N-c1ccccc1)",true,-0.2018052568],[null,216.3032537008,2,"completed",-4.924468,2.0,2,"c1ccc2ccccc2c1","c1ccc(Nc2ccc3cc(Nc4ccccc4)ccc3c2)cc1",[],"[ch&r6,CH1&r5:1]>>[*:1](-N-c1ccccc1)",true,-0.248766405],[null,79.8706201448,2,"completed",-5.112332,2.0,2,"c1ccc2ccccc2c1","c1ccc(Nc2ccc3ccc(Nc4ccccc4)cc3c2)cc1",[],"[ch&r6,CH1&r5:1]>>[*:1](-N-c1ccccc1)",true,-0.0803357597],[null,229.1609018144,2,"completed",-7.066872,2.0,2,"c1ccc2ccccc2c1","O=c1occc2ccoc(=O)c12",[],"[c:1]1[c:2][ch:3][ch:4][c:5][c:6]1>>[c:1]1[c:2][o:3][c:4](=O)[c:5][c:6]1",true,-1.395751266],[null,399.5055558658,2,"completed",-6.994928,2.0,2,"c1ccc2ccccc2c1","O=c1ccc2oc(=O)ccc2o1",[],"[c:1]1[c:2][ch:3][ch:4][c:5][c:6]1>>[c:1]1[c:2][o:3][c:4](=O)[c:5][c:6]1",true,-1.3853061866],[null,533.2618981557,2,"completed",-6.786364,2.0,2,"c1ccc2ccccc2c1","O=c1occc2c(=O)occc12",[],"[c:1]1[c:2][ch:3][ch:4][c:5][c:6]1>>[c:1]1[c:2][o:3][c:4](=O)[c:5][c:6]1",true,-1.2953153233],[null,360.371978311,2,"completed",-7.020964,2.0,2,"c1ccc2ccccc2c1","O=c1ccc2ccc(=O)oc2o1",[],"[c:1]1[c:2][ch:3][ch:4][c:5][c:6]1>>[c:1]1[c:2][o:3][c:4](=O)[c:5][c:6]1",true,-1.3921272501],[null,518.7315998322,2,"completed",-6.423516,2.0,2,"c1ccc2ccccc2c1","O=c1ccoc2occc(=O)c12",[],"[ch:1]1[c:2][c:3][ch:4][c:5][c:6]1>>[o:1]1[c:2][c:3][C:4](=O)[c:5][c:6]1",true,-1.0617969805],[null,254.3160240606,2,"completed",-6.761892,2.0,2,"c1ccc2ccccc2c1","O=c1ccoc2c(=O)ccoc12",[],"[ch:1]1[c:2][c:3][ch:4][c:5][c:6]1>>[o:1]1[c:2][c:3][C:4](=O)[c:5][c:6]1",true,-1.1907981776],[null,153.2756264159,2,"completed",-5.873448,2.0,2,"c1ccncc1","c1ccc(-c2cccc(-c3ccccc3)n2)cc1",[],"[cH&r6,CH&r5:1]>>[#6:1](-[c]1[ch]ccc[ch]1)",true,-0.5626918374],[null,233.00696158,2,"completed",-5.917516,2.0,2,"c1ccncc1","c1ccc(-c2cncc(-c3ccccc3)c2)cc1",[],"[cH&r6,CH&r5:1]>>[#6:1](-[c]1[ch]ccc[ch]1)",true,-0.6178795394],[null,164.2073063984,2,"completed",-5.703248,2.0,2,"c1ccncc1","c1ccc2cc3cnccc3cc2c1",[],"[cH&r6:1][cH&r6:2]>>[c:1]2cccc[c:2]2",true,-0.4530772922],[null,148.299569521,2,"completed",-5.765992,2.0,2,"c1ccncc1","c1ccc2nc3ccccc3cc2c1",[],"[cH&r6:1][cH&r6:2]>>[c:1]2cccc[c:2]2",true,-0.4892136352],[null,166.8260108535,2,"completed",-5.765716,2.0,2,"c1ccncc1","C(=Cc1cncc(C=Cc2ccccc2)c1)c1ccccc1",[],"[ch&r6,CH1&r5:1]>>[*:1](-C=C-c1ccccc1)",true,-0.4949626615],[null,164.3342727832,2,"completed",-5.680156,2.0,2,"c1ccncc1","C(=Cc1cccc(C=Cc2ccccc2)n1)c1ccccc1",[],"[ch&r6,CH1&r5:1]>>[*:1](-C=C-c1ccccc1)",true,-0.4380986596],[null,185.8051797821,2,"completed",-5.896264,2.0,2,"c1ccncc1","C(#Cc1cncc(C#Cc2ccccc2)c1)c1ccccc1",[],"[ch&r6,CH1&r5:1]>>[*:1](-C#C-c1ccccc1)",true,-0.5875384073],[null,142.1025214143,2,"completed",-5.852196,2.0,2,"c1ccncc1","C(#Cc1cccc(C#Cc2ccccc2)n1)c1ccccc1",[],"[ch&r6,CH1&r5:1]>>[*:1](-C#C-c1ccccc1)",true,-0.5453756041],[null,881.7338755149,2,"completed",-5.935548,2.0,2,"c1ccncc1","c1cncnc1",[],"[ch&r6:0]>>[nr6:0]",true,-1.0580848042],[null,866.0938611421,2,"completed",-5.770408,2.0,2,"c1ccncc1","c1cnccn1",[],"[ch&r6:0]>>[nr6:0]",true,-0.9850622065],[null,1164.8084822666,2,"completed",-5.747868,2.0,2,"c1ccncc1","c1ccnnc1",[],"[ch&r6:0]>>[nr6:0]",true,-1.2499791773],[null,115.709519938,2,"completed",-5.158516,2.0,2,"c1ccncc1","c1ccc(Nc2cccc(Nc3ccccc3)n2)cc1",[],"[ch&r6,CH1&r5:1]>>[*:1](-N-c1ccccc1)",true,-0.1227457246],[null,166.6832597341,2,"completed",-5.215556,2.0,2,"c1ccncc1","c1ccc(Nc2cncc(Nc3ccccc3)c2)cc1",[],"[ch&r6,CH1&r5:1]>>[*:1](-N-c1ccccc1)",true,-0.1852737751],[null,151.0257153473,2,"completed",-5.726708,2.0,2,"C(=Cc1ccccc1)c1ccccc1","C(=Cc1cc(-c2ccccc2)cc(-c2ccccc2)c1)c1ccccc1",[],"[cH&r6,CH&r5:1]>>[#6:1](-[c]1[ch]ccc[ch]1)",true,-0.4639640031],[null,341.7842121762,2,"completed",-5.702604,2.0,2,"C(=Cc1ccccc1)c1ccccc1","C(=Cc1c(-c2ccccc2)cccc1-c1ccccc1)c1ccccc1",[],"[cH&r6,CH&r5:1]>>[#6:1](-[c]1[ch]ccc[ch]1)",true,-0.5429096815],[null,249.4624523189,2,"completed",-5.578312,2.0,2,"C(=Cc1ccccc1)c1ccccc1","C(=Cc1ccc(-c2ccccc2)cc1)c1ccc(-c2ccccc2)cc1",[],"[cH&r6,CH&r5:1]>>[#6:1](-[c]1[ch]ccc[ch]1)",true,-0.4175342813],[null,455.6924455648,2,"completed",-5.803528,2.0,2,"C(=Cc1ccccc1)c1ccccc1","C(=Cc1ccccc1-c1ccccc1)c1ccccc1-c1ccccc1",[],"[cH&r6,CH&r5:1]>>[#6:1](-[c]1[ch]ccc[ch]1)",true,-0.6709559687],[null,150.9705255977,2,"completed",-5.725604,2.0,2,"C(=Cc1ccccc1)c1ccccc1","C(=Cc1cccc(-c2ccccc2)c1)c1cccc(-c2ccccc2)c1",[],"[cH&r6,CH&r5:1]>>[#6:1](-[c]1[ch]ccc[ch]1)",true,-0.4632153693],[null,326.0818804323,2,"completed",-5.539212,2.0,2,"C(=Cc1ccccc1)c1ccccc1","C(=Cc1cccc2ccccc12)c1cccc2ccccc12",[],"[cH&r6:1][cH&r6:2]>>[c:1]2cccc[c:2]2",true,-0.4481672806],[null,188.1050606217,2,"completed",-5.567456,2.0,2,"C(=Cc1ccccc1)c1ccccc1","C(=Cc1ccc2ccccc2c1)c1ccc2ccccc2c1",[],"[cH&r6:1][cH&r6:2]>>[c:1]2cccc[c:2]2",true,-0.3774333301],[null,255.4530562048,2,"completed",-5.324208,2.0,2,"C(=Cc1ccccc1)c1ccccc1","C1=CC(C=CC2=CCC=C2)=CC1",[],"[c:0]1[ch:1][ch][c:3][c!r5:4][c!r5:5]1>>[c:0]1[CH2:1][c:3][c:4][c:5]1",true,-0.2998135842],[null,327.8330188685,2,"completed",-5.129904,2.0,2,"C(=Cc1ccccc1)c1ccccc1","C1=CCC(C=CC2=CC=CC2)=C1",[],"[c:0]1[ch:1][ch][c:3][c!r5:4][c!r5:5]1>>[c:0]1[CH2:1][c:3][c:4][c:5]1",true,-0.3285006398],[null,161.1127333031,2,"completed",-5.666908,2.0,2,"C(=Cc1ccccc1)c1ccccc1","C(=Cc1cccc(C=Cc2ccccc2)c1)c1ccccc1",[],"[ch&r6,CH1&r5:1]>>[*:1](-C=C-c1ccccc1)",true,-0.4282940652],[null,229.5702205461,2,"completed",-5.500572,2.0,2,"C(=Cc1ccccc1)c1ccccc1","C(=Cc1ccc(C=Cc2ccccc2)cc1)c1ccccc1",[],"[ch&r6,CH1&r5:1]>>[*:1](-C=C-c1ccccc1)",true,-0.3623904945],[null,333.0640965866,2,"completed",-5.609684,2.0,2,"C(=Cc1ccccc1)c1ccccc1","C(=Cc1ccccc1C=Cc1ccccc1)c1ccccc1",[],"[ch&r6,CH1&r5:1]>>[*:1](-C=C-c1ccccc1)",true,-0.4880807357],[null,174.7662276953,2,"completed",-5.873816,2.0,2,"C(=Cc1ccccc1)c1ccccc1","C(=Cc1ccccn1)c1ccccn1",[],"[ch&r6:0]>>[nr6:0]",true,-0.5691668677],[null,420.2667936602,2,"completed",-6.064072,2.0,2,"C(=Cc1ccccc1)c1ccccc1","C(=Cc1ccncc1)c1ccncc1",[],"[ch&r6:0]>>[nr6:0]",true,-0.7950139874],[null,434.9734146722,2,"completed",-5.976212,2.0,2,"C(=Cc1ccccc1)c1ccccc1","C(=Cc1cccnc1)c1cccnc1",[],"[ch&r6:0]>>[nr6:0]",true,-0.7519296053],[null,466.951261464,2,"completed",-6.446148,2.0,2,"C(=Cc1ccccc1)c1ccccc1","O=c1ccc(C=Cc2ccc(=O)oc2)co1",[],"[c:1]1[c:2][ch:3][ch:4][c:5][c:6]1>>[c:1]1[c:2][o:3][c:4](=O)[c:5][c:6]1",true,-1.0516556257],[null,382.9653075393,2,"completed",-5.933432,2.0,2,"C(=Cc1ccccc1)c1ccccc1","O=c1occcc1C=Cc1cccoc1=O",[],"[c:1]1[c:2][ch:3][ch:4][c:5][c:6]1>>[c:1]1[c:2][o:3][c:4](=O)[c:5][c:6]1",true,-0.6978687463],[null,202.1643819247,2,"completed",-6.410176,2.0,2,"C(=Cc1ccccc1)c1ccccc1","O=c1cccc(C=Cc2cccc(=O)o2)o1",[],"[c:1]1[c:2][ch:3][ch:4][c:5][c:6]1>>[c:1]1[c:2][o:3][c:4](=O)[c:5][c:6]1",true,-0.9391407782],[null,199.9180439987,2,"completed",-6.779924,2.0,2,"C(=Cc1ccccc1)c1ccccc1","O=c1cc(C=Cc2ccoc(=O)c2)cco1",[],"[c:1]1[c:2][ch:3][ch:4][c:5][c:6]1>>[c:1]1[c:2][o:3][c:4](=O)[c:5][c:6]1",true,-1.1928193915],[null,92.8430880756,2,"completed",-6.527752,2.0,2,"C(=Cc1ccccc1)c1ccccc1","O=c1ccoc(C=Cc2cc(=O)cco2)c1",[],"[ch:1]1[c:2][c:3][ch:4][c:5][c:6]1>>[o:1]1[c:2][c:3][C:4](=O)[c:5][c:6]1",true,-1.0037295293],[null,671.682692097,2,"completed",-5.96738,2.0,2,"C(=Cc1ccccc1)c1ccccc1","O=c1ccocc1C=Cc1coccc1=O",[],"[ch:1]1[c:2][c:3][ch:4][c:5][c:6]1>>[o:1]1[c:2][c:3][C:4](=O)[c:5][c:6]1",true,-0.9054325985],[-0.1011817061,158.9075755417,3,"completed",-4.909012,3.0,3,"c1ccc(Nc2cccc(Nc3ccccc3)c2-c2ccccc2)cc1","C1=CC(Nc2cccc(NC3=CCC=C3)c2-c2ccccc2)=CC1",{},"[c:0]1[ch:1][ch][c:3][c!r5:4][c!r5:5]1>>[c:0]1[CH2:1][c:3][c:4][c:5]1",null,-0.2076657446],[-0.1091810514,122.3860408814,3,"completed",-4.909748,3.0,3,"c1ccc(Nc2ccc3ccc(Nc4ccccc4)cc3c2)cc1","C1=CC(Nc2ccc3ccc(NC4=CCC=C4)cc3c2)=CC1",{},"[c:0]1[ch:1][ch][c:3][c!r5:4][c!r5:5]1>>[c:0]1[CH2:1][c:3][c:4][c:5]1",null,-0.1808709388],[-0.1339184073,140.8141536371,3,"completed",-4.735592,3.0,3,"c1ccc2c(Nc3cccc4ccccc34)cccc2c1","C1=c2cccc(Nc3cccc4c3=CCC=4)c2=CC1",{},"[c:0]1[ch:1][ch][c:3][c!r5:4][c!r5:5]1>>[c:0]1[CH2:1][c:3][c:4][c:5]1",null,-0.2913713939],[-0.1342077432,102.9114123654,3,"completed",-5.13892,3.0,3,"c1ccc(Nc2cc(-c3ccccc3)cc(-c3ccccc3)c2)cc1","C1=CC(c2cc(Nc3ccccc3)cc(C3=CCC=C3)c2)=CC1",{},"[c:0]1[ch:1][ch][c:3][c!r5:4][c!r5:5]1>>[c:0]1[CH2:1][c:3][c:4][c:5]1",null,-0.1064565373],[-0.1343013864,90.274483641,3,"completed",-5.093012,3.0,3,"c1ccc(Nc2cc(Nc3ccccc3)cc(-c3ccccc3)c2)cc1","C1=CC(c2cc(Nc3ccccc3)cc(Nc3ccccc3)c2)=CC1",{},"[c:0]1[ch:1][ch][c:3][c!r5:4][c!r5:5]1>>[c:0]1[CH2:1][c:3][c:4][c:5]1",null,-0.0904069143],[-0.1376710383,95.1499525201,3,"completed",-5.106812,3.0,3,"c1ccc(Nc2cccc(Nc3ccccc3)c2-c2ccccc2)cc1","C1=CC(c2c(Nc3ccccc3)cccc2Nc2ccccc2)=CC1",{},"[c:0]1[ch:1][ch][c:3][c!r5:4][c!r5:5]1>>[c:0]1[CH2:1][c:3][c:4][c:5]1",null,-0.0952693608],[-0.1393131157,154.9518632613,3,"completed",-5.041124,3.0,3,"c1ccc(-c2ccccc2Nc2ccccc2-c2ccccc2)cc1","C1=CC(c2ccccc2Nc2ccccc2C2=CCC=C2)=CC1",{},"[c:0]1[ch:1][ch][c:3][c!r5:4][c!r5:5]1>>[c:0]1[CH2:1][c:3][c:4][c:5]1",null,-0.1603390401],[-0.1397224822,223.4746876797,3,"completed",-4.849948,3.0,3,"C1=c2ccccc2=CC1","C1=c2cc(Nc3ccccc3)c(Nc3ccccc3)cc2=CC1",{},"[ch&r6,CH1&r5:1]>>[*:1](-N-c1ccccc1)",null,-0.2838638359],[-0.1406279584,136.2906461151,3,"completed",-4.980312,3.0,3,"c1ccc(Nc2cccc(-c3cccc(Nc4ccccc4)c3)c2)cc1","C1=CC(Nc2cccc(-c3cccc(NC4=CCC=C4)c3)c2)=CC1",{},"[c:0]1[ch:1][ch][c:3][c!r5:4][c!r5:5]1>>[c:0]1[CH2:1][c:3][c:4][c:5]1",null,-0.1599828013],[-0.1481439639,115.9178851776,3,"completed",-5.191544,3.0,3,"c1ccc(-c2cccc(Nc3cccc(-c4ccccc4)c3)c2)cc1","C1=CCC(c2cccc(Nc3cccc(C4=CC=CC4)c3)c2)=C1",{},"[c:0]1[ch:1][ch][c:3][c!r5:4][c!r5:5]1>>[c:0]1[CH2:1][c:3][c:4][c:5]1",null,-0.1324511421],[-0.1484129365,174.9776987537,3,"completed",-4.869176,3.0,3,"c1ccc(Nc2cccc(Nc3ccccc3)c2-c2ccccc2)cc1","C1=CCC(Nc2cccc(NC3=CC=CC3)c2-c2ccccc2)=C1",{},"[c:0]1[ch:1][ch][c:3][c!r5:4][c!r5:5]1>>[c:0]1[CH2:1][c:3][c:4][c:5]1",null,-0.2381685482],[-0.1507966309,112.3789785398,3,"completed",-5.139656,3.0,3,"c1ccc(-c2cccc(Nc3cccc(-c4ccccc4)c3)c2)cc1","C1=CC(c2cccc(Nc3cccc(C4=CCC=C4)c3)c2)=CC1",{},"[c:0]1[ch:1][ch][c:3][c!r5:4][c!r5:5]1>>[c:0]1[CH2:1][c:3][c:4][c:5]1",null,-0.1157566758],[-0.1543985357,134.8940843343,3,"completed",-4.865772,3.0,3,"c1ccc(Nc2cccc(Nc3ccccc3)n2)cc1","C1=CC(Nc2cccc(NC3=CCC=C3)n2)=CC1",{},"[c:0]1[ch:1][ch][c:3][c!r5:4][c!r5:5]1>>[c:0]1[CH2:1][c:3][c:4][c:5]1",null,-0.2123185447],[-0.1579082046,132.5495695022,3,"completed",-4.902112,3.0,3,"c1ccc(Nc2cc(Nc3ccccc3)cc(-c3ccccc3)c2)cc1","C1=CC(Nc2cc(NC3=CCC=C3)cc(-c3ccccc3)c2)=CC1",{},"[c:0]1[ch:1][ch][c:3][c!r5:4][c!r5:5]1>>[c:0]1[CH2:1][c:3][c:4][c:5]1",null,-0.1917227739],[-0.1620207914,145.2326943023,3,"completed",-4.856296,3.0,3,"c1ccc(Nc2ccc3ccc(Nc4ccccc4)cc3c2)cc1","C1=CCC(Nc2ccc3ccc(NC4=CC=CC4)cc3c2)=C1",{},"[c:0]1[ch:1][ch][c:3][c!r5:4][c!r5:5]1>>[c:0]1[CH2:1][c:3][c:4][c:5]1",null,-0.2240411545],[-0.1627743396,200.057076066,3,"completed",-4.940936,3.0,3,"c1ccc(Nc2cc3ccccc3cc2Nc2ccccc2)cc1","C1=CC(Nc2cc3ccccc3cc2NC2=CCC=C2)=CC1",{},"[c:0]1[ch:1][ch][c:3][c!r5:4][c!r5:5]1>>[c:0]1[CH2:1][c:3][c:4][c:5]1",null,-0.2289552318],[-0.163047048,93.6802341915,3,"completed",-5.207,3.0,3,"c1ccc(Nc2cc(Nc3ccccc3)cc(-c3ccccc3)c2)cc1","c1ccc(Nc2cc(Nc3ccccc3)cc(-c3cccnc3)c2)cc1",{},"[ch&r6:0]>>[nr6:0]",null,-0.119941637],[-0.1633030744,94.9934714437,3,"completed",-5.131284,3.0,3,"c1ccc(Nc2cc(Nc3ccccc3)cc(-c3ccccc3)c2)cc1","c1ccc(Nc2cc(Nc3ccccc3)cc(-c3ccccn3)c2)cc1",{},"[ch&r6:0]>>[nr6:0]",null,-0.0974849581],[-0.1647300906,266.7730947551,3,"completed",-5.061732,3.0,3,"c1ccc(Nc2ccccc2-c2ccccc2Nc2ccccc2)cc1","C1=CC(Nc2ccccc2-c2ccccc2NC2=CCC=C2)=CC1",{},"[c:0]1[ch:1][ch][c:3][c!r5:4][c!r5:5]1>>[c:0]1[CH2:1][c:3][c:4][c:5]1",null,-0.2681146389],[-0.1664841756,129.0967566101,3,"completed",-4.857584,3.0,3,"c1ccc(Nc2cccc(Nc3ccccc3)c2)cc1","C1=CC(Nc2cccc(NC3=CCC=C3)c2)=CC1",{},"[c:0]1[ch:1][ch][c:3][c!r5:4][c!r5:5]1>>[c:0]1[CH2:1][c:3][c:4][c:5]1",null,-0.2132160311],[-0.1667453867,179.8963961445,3,"completed",-4.958968,3.0,3,"c1ccc(Nc2cccc3cccc(Nc4ccccc4)c23)cc1","C1=CC(Nc2cccc3cccc(NC4=CCC=C4)c23)=CC1",{},"[c:0]1[ch:1][ch][c:3][c!r5:4][c!r5:5]1>>[c:0]1[CH2:1][c:3][c:4][c:5]1",null,-0.2052043508],[-0.1675211077,185.5044811464,3,"completed",-4.69916,3.0,3,"c1ccc(Nc2ccc3cc(Nc4ccccc4)ccc3c2)cc1","C1=CC(Nc2ccc3cc(NC4=CCC=C4)ccc3c2)=CC1",{},"[c:0]1[ch:1][ch][c:3][c!r5:4][c!r5:5]1>>[c:0]1[CH2:1][c:3][c:4][c:5]1",null,-0.3363651859],[-0.1697247157,106.9722624293,3,"completed",-5.0966,3.0,3,"c1ccc(Nc2cccc(Nc3ccccc3)c2-c2ccccc2)cc1","c1ccc(Nc2cccc(Nc3ccccc3)c2-c2ccccn2)cc1",{},"[ch&r6:0]>>[nr6:0]",null,-0.1069987352],[-0.1700428549,172.7540231861,3,"completed",-4.757488,3.0,3,"c1ccc2cc(Nc3ccc4ccccc4c3)ccc2c1","C1=c2ccc(Nc3ccc4c(c3)=CCC=4)cc2=CC1",{},"[c:0]1[ch:1][ch][c:3][c!r5:4][c!r5:5]1>>[c:0]1[CH2:1][c:3][c:4][c:5]1",null,-0.2955131857],[-0.1732966177,85.4373562255,3,"completed",-5.208104,3.0,3,"c1ccc(Nc2cccc(Nc3ccccc3)c2-c2ccccc2)cc1","c1ccc(Nc2cccc(Nc3ccccc3)c2-c2cccnc2)cc1",{},"[ch&r6:0]>>[nr6:0]",null,-0.1141311285],[-0.1738029097,198.1769189529,3,"completed",-5.034132,3.0,3,"c1ccc(-c2ccccc2Nc2ccccc2-c2ccccc2)cc1","C1=CCC(c2ccccc2Nc2ccccc2C2=CC=CC2)=C1",{},"[c:0]1[ch:1][ch][c:3][c!r5:4][c!r5:5]1>>[c:0]1[CH2:1][c:3][c:4][c:5]1",null,-0.2034699044],[-0.1755412533,85.611890825,3,"completed",-5.12144,3.0,3,"c1ccc(Nc2cc(Nc3ccccc3)cc(-c3ccccc3)c2)cc1","C1=CCC(c2cc(Nc3ccccc3)cc(Nc3ccccc3)c2)=C1",{},"[c:0]1[ch:1][ch][c:3][c!r5:4][c!r5:5]1>>[c:0]1[CH2:1][c:3][c:4][c:5]1",null,-0.0869174086],[-0.1764658453,106.0392346332,3,"completed",-5.234048,3.0,3,"c1ccc(Nc2cc(Nc3ccccc3)cc(-c3ccccc3)c2)cc1","c1ccc(Nc2cc(Nc3ccccc3)cc(-c3ccncc3)c2)cc1",{},"[ch&r6:0]>>[nr6:0]",null,-0.1415947166],[-0.1782380124,125.2508948368,3,"completed",-5.472696,3.0,3,"c1ccc(Nc2cc(-c3ccccc3)cc(-c3ccccc3)c2)cc1","c1ccc(Nc2cc(-c3ccccc3)nc(-c3ccccc3)c2)cc1",{},"[ch&r6:0]>>[nr6:0]",null,-0.2893957805],[-0.1782954944,117.6641239047,3,"completed",-5.16836,3.0,3,"c1ccc(Nc2cc(Nc3ccccc3)cc(-c3ccccc3)c2)cc1","c1ccc(Nc2cc(-c3ccccc3)cc(Nc3ccccc3)n2)cc1",{},"[ch&r6:0]>>[nr6:0]",null,-0.1270222813],[-0.1784069772,126.1166255351,3,"completed",-5.153824,3.0,3,"c1ccc(Nc2cccc(Nc3ccccc3)c2-c2ccccc2)cc1","C1=CCC(c2c(Nc3ccccc3)cccc2Nc2ccccc2)=C1",{},"[c:0]1[ch:1][ch][c:3][c!r5:4][c!r5:5]1>>[c:0]1[CH2:1][c:3][c:4][c:5]1",null,-0.131624255],[-0.1799623917,100.8276686308,3,"completed",-5.196696,3.0,3,"c1ccc(Nc2cc(-c3ccccc3)cc(-c3ccccc3)c2)cc1","C1=CCC(c2cc(Nc3ccccc3)cc(C3=CC=CC3)c2)=C1",{},"[c:0]1[ch:1][ch][c:3][c!r5:4][c!r5:5]1>>[c:0]1[CH2:1][c:3][c:4][c:5]1",null,-0.1214404208],[-0.1807606046,144.6715766794,3,"completed",-4.916096,3.0,3,"c1ccc(Nc2cccc(Nc3ccccc3)n2)cc1","C1=CCC(Nc2cccc(NC3=CC=CC3)n2)=C1",{},"[c:0]1[ch:1][ch][c:3][c!r5:4][c!r5:5]1>>[c:0]1[CH2:1][c:3][c:4][c:5]1",null,-0.1936543284],[-0.1839275745,118.8938982557,3,"completed",-4.546532,3.0,3,"c1ccc2c(Nc3cccc4ccccc34)cccc2c1","C1=c2ccccc2=C(NC2=c3ccccc3=CC2)C1",{},"[c:0]1[ch:1][ch][c:3][c!r5:4][c!r5:5]1>>[c:0]1[CH2:1][c:3][c:4][c:5]1",null,-0.405260292],[-0.1869208323,252.7145966736,3,"completed",-4.910576,3.0,3,"c1ccc(N(c2ccccc2)c2ccccc2)cc1","C1=CCC(N(c2ccccc2)c2ccccc2)=C1",{},"[c:0]1[ch:1][ch][c:3][c!r5:4][c!r5:5]1>>[c:0]1[CH2:1][c:3][c:4][c:5]1",null,-0.2853884699],[-0.1877628623,88.6603168918,3,"completed",-5.234416,3.0,3,"c1ccc(Nc2cccc(Nc3ccccc3)c2-c2ccccc2)cc1","c1ccc(Nc2cccc(Nc3ccccc3)c2-c2ccncc2)cc1",{},"[ch&r6:0]>>[nr6:0]",null,-0.1292818847],[-0.1886484045,84.1374371617,3,"completed",-5.15134,3.0,3,"c1ccc(Nc2cccc(Nc3ccccc3)c2)cc1","c1ccc(Nc2cccc(Nc3ccccn3)c2)nc1",{},"[ch&r6:0]>>[nr6:0]",null,-0.0914912464],[-0.1890083388,131.6574110325,3,"completed",-4.973412,3.0,3,"c1ccc(N(c2ccccc2)c2ccccc2)cc1","C1=CC(N(c2ccccc2)c2ccccc2)=CC1",{},"[c:0]1[ch:1][ch][c:3][c!r5:4][c!r5:5]1>>[c:0]1[CH2:1][c:3][c:4][c:5]1",null,-0.1586999985],[-0.1897983351,232.96004215,3,"completed",-5.054648,3.0,3,"c1ccc(Nc2ccccc2-c2ccccc2Nc2ccccc2)cc1","C1=C(Nc2ccccc2)C(C2=CCC=C2Nc2ccccc2)=CC1",{},"[c:0]1[ch:1][ch][c:3][c!r5:4][c!r5:5]1>>[c:0]1[CH2:1][c:3][c:4][c:5]1",null,-0.2351131965],[-0.1919157658,264.1260134176,3,"completed",-4.73734,3.0,3,"C1=C(Nc2ccccc2)C(Nc2ccccc2)=CC1","C1=CC(NC2=CCC=C2NC2=CCC=C2)=CC1",{},"[c:0]1[ch:1][ch][c:3][c!r5:4][c!r5:5]1>>[c:0]1[CH2:1][c:3][c:4][c:5]1",null,-0.3663447366],[-0.1980157219,207.0482887381,3,"completed",-4.709464,3.0,3,"C1=C(Nc2ccccc2)C(Nc2ccccc2)=CC1","C1=CCC(NC2=CCC=C2NC2=CC=CC2)=C1",{},"[c:0]1[ch:1][ch][c:3][c!r5:4][c!r5:5]1>>[c:0]1[CH2:1][c:3][c:4][c:5]1",null,-0.3429329291],[-0.1981667812,158.3488330839,3,"completed",-4.743872,3.0,3,"c1ccc(Nc2cccc3c(Nc4ccccc4)cccc23)cc1","C1=CC(Nc2cccc3c(NC4=CCC=C4)cccc23)=CC1",{},"[c:0]1[ch:1][ch][c:3][c!r5:4][c!r5:5]1>>[c:0]1[CH2:1][c:3][c:4][c:5]1",null,-0.2953297439],[-0.2010823186,374.5993234545,3,"completed",-5.27002,3.0,3,"c1ccc(Nc2ccccc2Nc2ccccc2)cc1","c1ccc(Nc2ccccc2Nc2ccccn2)nc1",{},"[ch&r6:0]>>[nr6:0]",null,-0.3930508686],[-0.2024733864,155.7119407175,3,"completed",-5.061088,3.0,3,"c1ccc(Nc2cc(-c3ccccc3)cc(-c3ccccc3)c2)cc1","C1=CC(Nc2cc(-c3ccccc3)cc(-c3ccccc3)c2)=CC1",{},"[c:0]1[ch:1][ch][c:3][c!r5:4][c!r5:5]1>>[c:0]1[CH2:1][c:3][c:4][c:5]1",null,-0.1580763705],[-0.2046144622,189.7029960684,3,"completed",-4.890704,3.0,3,"c1ccc(Nc2cccc(-c3cccc(Nc4ccccc4)c3)c2)cc1","C1=CCC(Nc2cccc(-c3cccc(NC4=CC=CC4)c3)c2)=C1",{},"[c:0]1[ch:1][ch][c:3][c!r5:4][c!r5:5]1>>[c:0]1[CH2:1][c:3][c:4][c:5]1",null,-0.2396906055],[-0.2058162772,123.9309581057,3,"completed",-4.936704,3.0,3,"c1ccc(Nc2cccc3cccc(Nc4ccccc4)c23)cc1","C1=CCC(Nc2cccc3cccc(NC4=CC=CC4)c23)=C1",{},"[c:0]1[ch:1][ch][c:3][c!r5:4][c!r5:5]1>>[c:0]1[CH2:1][c:3][c:4][c:5]1",null,-0.1685972074],[-0.2082520256,160.874187149,3,"completed",-4.967708,3.0,3,"c1ccc(Nc2cncc(Nc3ccccc3)c2)cc1","C1=CC(Nc2cncc(NC3=CCC=C3)c2)=CC1",{},"[c:0]1[ch:1][ch][c:3][c!r5:4][c!r5:5]1>>[c:0]1[CH2:1][c:3][c:4][c:5]1",null,-0.1856234872],[-0.2091835587,207.364329523,3,"completed",-4.945444,3.0,3,"c1ccc(Nc2cc(-c3ccccc3)cc(-c3ccccc3)c2)cc1","C1=CCC(Nc2cc(-c3ccccc3)cc(-c3ccccc3)c2)=C1",{},"[c:0]1[ch:1][ch][c:3][c!r5:4][c!r5:5]1>>[c:0]1[CH2:1][c:3][c:4][c:5]1",null,-0.2338907184],[-0.2093327077,228.4815729288,3,"completed",-4.938268,3.0,3,"c1ccc(Nc2ccc(Nc3ccccc3)cc2)cc1","c1ccc(Nc2ccc(Nc3ccccn3)cc2)nc1",{},"[ch&r6:0]>>[nr6:0]",null,-0.2549919149],[-0.20970291,146.6637926013,3,"completed",-5.021712,3.0,3,"c1ccc2c(Nc3cccc4ccccc34)cccc2c1","C1=Cc2c(cccc2Nc2cccc3c2C=CC3)C1",{},"[c:0]1[ch:1][ch][c:3][c!r5:4][c!r5:5]1>>[c:0]1[CH2:1][c:3][c:4][c:5]1",null,-0.1565678237],[-0.2114104433,212.9966195534,3,"completed",-4.978932,3.0,3,"c1ccc(Nc2ccc3cc(Nc4ccccc4)ccc3c2)cc1","c1ccc(Nc2ccc3cc(Nc4ccccn4)ccc3c2)nc1",{},"[ch&r6:0]>>[nr6:0]",null,-0.2292372475],[-0.2116399244,289.4169826422,3,"completed",-4.962188,3.0,3,"c1ccc(Nc2ccccc2-c2ccccc2Nc2ccccc2)cc1","C1=CCC(Nc2ccccc2-c2ccccc2NC2=CC=CC2)=C1",{},"[c:0]1[ch:1][ch][c:3][c!r5:4][c!r5:5]1>>[c:0]1[CH2:1][c:3][c:4][c:5]1",null,-0.3050710443],[-0.2121354664,153.534070683,3,"completed",-5.194304,3.0,3,"C1=CC(=C2C=CC=C2)C=C1","C1=CC(=C2C=C(Nc3ccccc3)C(Nc3ccccc3)=C2)C=C1",{},"[ch&r6,CH1&r5:1]>>[*:1](-N-c1ccccc1)",null,-0.167123908],[-0.2135720792,253.9688902845,3,"completed",-4.801096,3.0,3,"c1ccc(Nc2ccccc2Nc2ccccc2)cc1","C1=CC(Nc2ccccc2NC2=CCC=C2)=CC1",{},"[c:0]1[ch:1][ch][c:3][c!r5:4][c!r5:5]1>>[c:0]1[CH2:1][c:3][c:4][c:5]1",null,-0.3290570799],[-0.2137816811,283.7503085147,3,"completed",-4.64626,3.0,3,"c1ccc(Nc2ccc(Nc3ccccc3)cc2)cc1","C1=CC(Nc2ccc(NC3=CCC=C3)cc2)=CC1",{},"[c:0]1[ch:1][ch][c:3][c!r5:4][c!r5:5]1>>[c:0]1[CH2:1][c:3][c:4][c:5]1",null,-0.4259054255],[-0.2144078861,156.5930579159,3,"completed",-4.88638,3.0,3,"c1ccc(Nc2cc3ccccc3cc2Nc2ccccc2)cc1","C1=CCC(Nc2cc3ccccc3cc2NC2=CC=CC2)=C1",{},"[c:0]1[ch:1][ch][c:3][c!r5:4][c!r5:5]1>>[c:0]1[CH2:1][c:3][c:4][c:5]1",null,-0.2165220611],[-0.2173269382,158.3148702625,3,"completed",-5.036524,3.0,3,"c1ccc(-c2ccc(Nc3ccc(-c4ccccc4)cc3)cc2)cc1","C1=CC(c2ccc(Nc3ccc(C4=CCC=C4)cc3)cc2)=CC1",{},"[c:0]1[ch:1][ch][c:3][c!r5:4][c!r5:5]1>>[c:0]1[CH2:1][c:3][c:4][c:5]1",null,-0.1644320754],[-0.2189130387,271.7928616476,3,"completed",-5.165232,3.0,3,"c1ccc(Nc2c(-c3ccccc3)cccc2-c2ccccc2)cc1","C1=CC(c2cccc(C3=CCC=C3)c2Nc2ccccc2)=CC1",{},"[c:0]1[ch:1][ch][c:3][c!r5:4][c!r5:5]1>>[c:0]1[CH2:1][c:3][c:4][c:5]1",null,-0.2756019129],[-0.2189555104,81.7043376186,3,"completed",-5.300748,3.0,3,"c1ccc(-c2ccccn2)nc1","c1ccc(Nc2cccc(-c3cccc(Nc4ccccc4)n3)n2)cc1",{},"[ch&r6,CH1&r5:1]>>[*:1](-N-c1ccccc1)",null,-0.1625499337],[-0.2216700526,128.0097283276,3,"completed",-5.129352,3.0,3,"c1ccc2c(Nc3cccc4ccccc34)cccc2c1","C1=Cc2cccc(Nc3cccc4c3CC=C4)c2C1",{},"[c:0]1[ch:1][ch][c:3][c!r5:4][c!r5:5]1>>[c:0]1[CH2:1][c:3][c:4][c:5]1",null,-0.1296481589],[-0.2220424205,141.8869524023,3,"completed",-4.929068,3.0,3,"C1=CCC(C2=CC=CC2)=C1","C1=C(Nc2ccccc2)C=C(C2=CC(Nc3ccccc3)=CC2)C1",{},"[ch&r6,CH1&r5:1]>>[*:1](-N-c1ccccc1)",null,-0.1856033515],[-0.2240478895,240.385026053,3,"completed",-5.04508,3.0,3,"c1ccc(Nc2cccc3c(Nc4ccccc4)cccc23)cc1","c1ccc(Nc2cccc3c(Nc4ccccn4)cccc23)nc1",{},"[ch&r6:0]>>[nr6:0]",null,-0.2434397295],[-0.2259946136,106.7203783583,3,"completed",-5.209208,3.0,3,"c1ccc(Nc2cccc(Nc3ccccc3)c2-c2ccccc2)cc1","c1ccc(-c2c(Nc3ccccn3)cccc2Nc2ccccn2)cc1",{},"[ch&r6:0]>>[nr6:0]",null,-0.1312751649],[-0.227601613,326.9342951116,3,"completed",-4.816092,3.0,3,"C1=CC(=C2C=CC=C2)C=C1","C1=CC(=C2C=CC(Nc3ccccc3)=C2)C=C1Nc1ccccc1",{},"[ch&r6,CH1&r5:1]>>[*:1](-N-c1ccccc1)",null,-0.3825988396],[-0.2280758364,269.2610119742,3,"completed",-4.910944,3.0,3,"O=c1cc[nH]cc1","O=c1c(Nc2ccccc2)c[nH]cc1Nc1ccccc1",{},"[ch&r6,CH1&r5:1]>>[*:1](-N-c1ccccc1)",null,-0.3000252596],[-0.2292444346,752.8796383653,3,"completed",-4.61452,3.0,3,"C1=C(Nc2ccccc2)CC(Nc2ccccc2)=C1","c1ccc(Nc2ccc(Nc3ccccc3)[nH]2)cc1",{},"[#6H2r5:1]>>[NH:1]",null,-0.8260243681],[-0.2293532329,515.0535058275,3,"completed",-4.724276,3.0,3,"C1=C(Nc2ccccc2)CC(Nc2ccccc2)=C1","c1ccc(Nc2ccc(Nc3ccccc3)s2)cc1",{},"[#6H2r5:1]>>[S:1]",null,-0.5783188487],[-0.2295241493,99.5195468357,3,"completed",-5.383456,3.0,3,"c1ccc(-c2ccccn2)nc1","c1ccc(Nc2ccnc(-c3cc(Nc4ccccc4)ccn3)c2)cc1",{},"[ch&r6,CH1&r5:1]>>[*:1](-N-c1ccccc1)",null,-0.2219781952],[-0.2297373435,74.0248779443,3,"completed",-5.284464,3.0,3,"c1ccc(Nc2cccc(-c3cccc(Nc4ccccc4)c3)c2)cc1","c1ccc(Nc2cccc(-c3cccc(Nc4ccccn4)c3)c2)nc1",{},"[ch&r6:0]>>[nr6:0]",null,-0.1488384914],[-0.2307967421,171.0569208313,3,"completed",-5.193384,3.0,3,"c1ccc(Nc2cccc(Nc3ccccc3)c2-c2ccccc2)cc1","c1ccc(Nc2cncc(Nc3ccccc3)c2-c2ccccc2)cc1",{},"[ch&r6:0]>>[nr6:0]",null,-0.1831216813],[-0.23112651,209.4168667911,3,"completed",-5.218684,3.0,3,"C(#Cc1ccc(C#Cc2ccccc2)c2ccccc12)c1ccccc1","C(#Cc1ccc(C#CC2=CC=CC2)c2ccccc12)C1=CC=CC1",{},"[c:0]1[ch:1][ch][c:3][c!r5:4][c!r5:5]1>>[c:0]1[CH2:1][c:3][c:4][c:5]1",null,-0.2252942767],[-0.2323365756,150.6110550337,3,"completed",-4.877364,3.0,3,"c1ccc(-c2cccc(Nc3cccc(-c4ccccc4)c3)c2)cc1","C1=C(NC2=CCC(c3ccccc3)=C2)C=C(c2ccccc2)C1",{},"[c:0]1[ch:1][ch][c:3][c!r5:4][c!r5:5]1>>[c:0]1[CH2:1][c:3][c:4][c:5]1",null,-0.2167289004],[-0.2330145297,165.3799879324,3,"completed",-4.990524,3.0,3,"c1ccc(-c2ccc(Nc3ccc(-c4ccccc4)cc3)cc2)cc1","C1=CCC(c2ccc(Nc3ccc(C4=CC=CC4)cc3)cc2)=C1",{},"[c:0]1[ch:1][ch][c:3][c!r5:4][c!r5:5]1>>[c:0]1[CH2:1][c:3][c:4][c:5]1",null,-0.1822722901],[-0.2335453074,106.8813779549,3,"completed",-5.36754,3.0,3,"c1ccc(Nc2cccc(-c3cccc(Nc4ccccc4)c3)c2)cc1","c1ccc(Nc2cncc(-c3cncc(Nc4ccccc4)c3)c2)cc1",{},"[ch&r6:0]>>[nr6:0]",null,-0.2156308842],[-0.2342924685,286.6883871587,3,"completed",-4.92594,3.0,3,"C1=C(Nc2ccccc2)C(Nc2ccccc2)=CC1","C1=C(Nc2ccccn2)C(Nc2ccccn2)=CC1",{},"[ch&r6:0]>>[nr6:0]",null,-0.3115055446],[-0.2349396772,115.6791606814,3,"completed",-5.434792,3.0,3,"c1ccc(Nc2cc(Nc3ccccc3)cc(-c3ccccc3)c2)cc1","c1ccc(Nc2cc(Nc3ccccc3)nc(-c3ccccc3)n2)cc1",{},"[ch&r6:0]>>[nr6:0]",null,-0.2613496758],[-0.2358525063,175.8986781506,3,"completed",-4.874512,3.0,3,"c1ccc(Nc2cc(Nc3ccccc3)cc(-c3ccccc3)c2)cc1","C1=CCC(Nc2cc(NC3=CC=CC3)cc(-c3ccccc3)c2)=C1",{},"[c:0]1[ch:1][ch][c:3][c!r5:4][c!r5:5]1>>[c:0]1[CH2:1][c:3][c:4][c:5]1",null,-0.2363351765],[-0.2361114436,691.935063496,3,"completed",-4.767976,3.0,3,"C1=C(Nc2ccccc2)CC(Nc2ccccc2)=C1","C1=CC(=C2C(Nc3ccccc3)=CC=C2Nc2ccccc2)C=C1",{},"[r5:1][CH2r5:2][r5:3]>>[r5:1][C:2](=C1cccc1)[r5:3]",null,-0.7299258188],[-0.236623754,324.6797897677,3,"completed",-4.788032,3.0,3,"C1=C(Nc2ccccc2)C(Nc2ccccc2)=CC1","c1ccc(Nc2c[nH]cc2Nc2ccccc2)cc1",{},"[#6H2r5:1]>>[NH:1]",null,-0.3912872884],[-0.2371284598,182.1309886968,3,"completed",-4.910484,3.0,3,"O=c1c(Nc2ccccc2)cocc1Nc1ccccc1","O=c1c(NC2=CC=CC2)cocc1NC1=CC=CC1",{},"[c:0]1[ch:1][ch][c:3][c!r5:4][c!r5:5]1>>[c:0]1[CH2:1][c:3][c:4][c:5]1",null,-0.2253235252],[-0.2375584207,216.8873859492,3,"completed",-5.324024,3.0,3,"c1ccc(Nc2cc3ccccc3cc2Nc2ccccc2)cc1","c1ccc(Nc2cc3ccccc3cc2Nc2ccccn2)nc1",{},"[ch&r6:0]>>[nr6:0]",null,-0.2676408918],[-0.2387604323,160.3473427522,3,"completed",-4.978932,3.0,3,"c1ccc2cc(Nc3ccc4ccccc4c3)ccc2c1","C1=Cc2ccc(Nc3ccc4c(c3)CC=C4)cc2C1",{},"[c:0]1[ch:1][ch][c:3][c!r5:4][c!r5:5]1>>[c:0]1[CH2:1][c:3][c:4][c:5]1",null,-0.1813654488],[-0.2387604323,141.5417785493,3,"completed",-5.024656,3.0,3,"c1ccc2cc(Nc3ccc4ccccc4c3)ccc2c1","C1=Cc2cc(Nc3ccc4c(c3)C=CC4)ccc2C1",{},"[c:0]1[ch:1][ch][c:3][c!r5:4][c!r5:5]1>>[c:0]1[CH2:1][c:3][c:4][c:5]1",null,-0.1510485586],[-0.2391281754,177.7311429198,3,"completed",-4.802292,3.0,3,"c1ccc(Nc2ccc(-c3ccc(Nc4ccccc4)cc3)cc2)cc1","C1=CC(Nc2ccc(-c3ccc(NC4=CCC=C4)cc3)cc2)=CC1",{},"[c:0]1[ch:1][ch][c:3][c!r5:4][c!r5:5]1>>[c:0]1[CH2:1][c:3][c:4][c:5]1",null,-0.2738924703],[-0.2393890462,268.9059154013,3,"completed",-5.042228,3.0,3,"C1=C(Nc2ccccc2)C(Nc2ccccc2)=CC1","c1ccc(Nc2cscc2Nc2ccccc2)cc1",{},"[#6H2r5:1]>>[S:1]",null,-0.2719298021],[-0.2398582876,188.3320276321,3,"completed",-4.941948,3.0,3,"O=c1c(Nc2ccccc2)cocc1Nc1ccccc1","O=c1c(NC2=CCC=C2)cocc1NC1=CCC=C1",{},"[c:0]1[ch:1][ch][c:3][c!r5:4][c!r5:5]1>>[c:0]1[CH2:1][c:3][c:4][c:5]1",null,-0.2184247368],[-0.2403844038,176.7313244491,3,"completed",-5.189888,3.0,3,"C(=Cc1ccccc1)C1=CCC=C1C=Cc1ccccc1","C1=CCC(C=CC2=CCC=C2C=CC2=CC=CC2)=C1",{},"[c:0]1[ch:1][ch][c:3][c!r5:4][c!r5:5]1>>[c:0]1[CH2:1][c:3][c:4][c:5]1",null,-0.187598211],[-0.2406530212,86.185840689,3,"completed",-5.182988,3.0,3,"c1ccc(Nc2ccc3ccc(Nc4ccccc4)cc3c2)cc1","c1ccc(Nc2ccc3ccc(Nc4ccccn4)cc3c2)nc1",{},"[ch&r6:0]>>[nr6:0]",null,-0.1039357163],[-0.240742564,952.4591610383,3,"completed",-4.600628,3.0,3,"C1=CSCS1","c1ccc(NC2=C(Nc3ccccc3)SCS2)cc1",{},"[ch&r6,CH1&r5:1]>>[*:1](-N-c1ccccc1)",null,-1.014579187],[-0.2425589632,217.6919464345,3,"completed",-4.732096,3.0,3,"C1=CCC(NC2=CC=CC2)=C1","C1=CCC(N(C2=CC=CC2)c2ccccc2)=C1",{},"[r:1][NH!R:2][r:3]>>[r:1][N:2](-c1ccccc1)[r:3]",null,-0.3372134734],[-0.2435201309,159.9313749672,3,"completed",-4.859056,3.0,3,"C1=CC(NC2=CCC=C2)=CC1","C1=CC(N(C2=CCC=C2)c2ccccc2)=CC1",{},"[r:1][NH!R:2][r:3]>>[r:1][N:2](-c1ccccc1)[r:3]",null,-0.2324317322],[-0.2437754815,509.5687854629,3,"completed",-4.617004,3.0,3,"c1ccc(Nc2ccccc2-c2ccccc2Nc2ccccc2)cc1","C1=CC(C2=C(Nc3ccccc3)CC=C2)=C(Nc2ccccc2)C1",{},"[c:0]1[ch:1][ch][c:3][c!r5:4][c!r5:5]1>>[c:0]1[CH2:1][c:3][c:4][c:5]1",null,-0.6115309181],[-0.2437754815,588.6584806382,3,"completed",-4.600444,3.0,3,"C1=CCC(C2=CC=CC2)=C1","C1=CC(Nc2ccccc2)=C(C2=C(Nc3ccccc3)C=CC2)C1",{},"[ch&r6,CH1&r5:1]>>[*:1](-N-c1ccccc1)",null,-0.6846906918],[-0.2444096534,95.3230461275,3,"completed",-5.221444,3.0,3,"c1ccc(Nc2cc(Nc3ccccc3)cc(-c3ccccc3)c2)cc1","c1ccc(-c2cc(Nc3ccccn3)cc(Nc3ccccn3)c2)cc1",{},"[ch&r6:0]>>[nr6:0]",null,-0.1277236049],[-0.2451387665,285.5149077356,3,"completed",-5.180412,3.0,3,"c1ccc(Nc2c(-c3ccccc3)cccc2-c2ccccc2)cc1","C1=CCC(c2cccc(C3=CC=CC3)c2Nc2ccccc2)=C1",{},"[c:0]1[ch:1][ch][c:3][c!r5:4][c!r5:5]1>>[c:0]1[CH2:1][c:3][c:4][c:5]1",null,-0.2910105608],[-0.2458226396,448.4621076371,3,"completed",-4.959152,3.0,3,"C1=CC(=C2C=CC=C2)C=C1","C1=CC(=C2C=CC=C2Nc2ccccc2)C(Nc2ccccc2)=C1",{},"[ch&r6,CH1&r5:1]>>[*:1](-N-c1ccccc1)",null,-0.4591720374],[-0.2480045541,138.8740798054,3,"completed",-4.703116,3.0,3,"c1ccc(Nc2ccc3cc(Nc4ccccc4)ccc3c2)cc1","C1=CCC(Nc2ccc3cc(NC4=CC=CC4)ccc3c2)=C1",{},"[c:0]1[ch:1][ch][c:3][c!r5:4][c!r5:5]1>>[c:0]1[CH2:1][c:3][c:4][c:5]1",null,-0.310595067],[-0.2491985272,126.0371909844,3,"completed",-4.778832,3.0,3,"c1ccc(Nc2cccc3c(Nc4ccccc4)cccc23)cc1","C1=CCC(Nc2cccc3c(NC4=CC=CC4)cccc23)=C1",{},"[c:0]1[ch:1][ch][c:3][c!r5:4][c!r5:5]1>>[c:0]1[CH2:1][c:3][c:4][c:5]1",null,-0.2577369333],[-0.2504344074,225.7827506564,3,"completed",-5.086112,3.0,3,"c1ccc(Nc2ccc(-c3ccc(Nc4ccccc4)cc3)cc2)cc1","c1ccc(Nc2ccc(-c3ccc(Nc4ccccn4)cc3)cc2)nc1",{},"[ch&r6:0]>>[nr6:0]",null,-0.2259919468],[-0.250720719,210.2178444678,3,"completed",-5.12052,3.0,3,"c1ccc(-c2ccccn2)nc1","c1ccc(Nc2cccnc2-c2ncccc2Nc2ccccc2)cc1",{},"[ch&r6,CH1&r5:1]>>[*:1](-N-c1ccccc1)",null,-0.2107080127],[-0.2517346478,194.2512284586,3,"completed",-5.41216,3.0,3,"C(#Cc1cc2ccccc2cc1C#Cc1ccccc1)c1ccccc1","C(#Cc1cc2ccccc2cc1C#CC1=CC=CC1)C1=CC=CC1",{},"[c:0]1[ch:1][ch][c:3][c!r5:4][c!r5:5]1>>[c:0]1[CH2:1][c:3][c:4][c:5]1",null,-0.2923713972],[-0.2533435761,96.0379930728,3,"completed",-5.429272,3.0,3,"c1ccc(Nc2cc(Nc3ccccc3)cc(-c3ccccc3)c2)cc1","O=c1ccoc(-c2cc(Nc3ccccc3)cc(Nc3ccccc3)c2)c1",{},"[ch:1]1[c:2][c:3][ch:4][c:5][c:6]1>>[o:1]1[c:2][c:3][C:4](=O)[c:5][c:6]1",null,-0.2496980589],[-0.253365693,178.3756818578,3,"completed",-4.943236,3.0,3,"c1ccc(Nc2cncc(Nc3ccccc3)c2)cc1","C1=CCC(Nc2cncc(NC3=CC=CC3)c2)=C1",{},"[c:0]1[ch:1][ch][c:3][c!r5:4][c!r5:5]1>>[c:0]1[CH2:1][c:3][c:4][c:5]1",null,-0.2094268612],[-0.2537975151,251.3509061869,3,"completed",-5.223376,3.0,3,"c1ccc(Nc2cccc3cccc(Nc4ccccc4)c23)cc1","c1ccc(Nc2cccc3cccc(Nc4ccccn4)c23)nc1",{},"[ch&r6:0]>>[nr6:0]",null,-0.2657741153],[-0.2544070697,165.3727321174,3,"completed",-5.37076,3.0,3,"c1ccc(Nc2cc(-c3ccccc3)cc(-c3ccccc3)c2)cc1","c1ccc(-c2cc(Nc3cccnc3)cc(-c3ccccc3)c2)cc1",{},"[ch&r6:0]>>[nr6:0]",null,-0.2515363186],[-0.2549832502,129.1431254243,3,"completed",-5.331016,3.0,3,"c1cnc2ncccc2c1","c1ccc(Nc2cnc3ncc(Nc4ccccc4)cc3c2)cc1",{},"[ch&r6,CH1&r5:1]>>[*:1](-N-c1ccccc1)",null,-0.2069503782],[-0.2550215176,101.9261219788,3,"completed",-5.379408,3.0,3,"c1ccc(Nc2cccc(Nc3ccccc3)c2-c2ccccc2)cc1","O=c1ccoc(-c2c(Nc3ccccc3)cccc2Nc2ccccc2)c1",{},"[ch:1]1[c:2][c:3][ch:4][c:5][c:6]1>>[o:1]1[c:2][c:3][C:4](=O)[c:5][c:6]1",null,-0.2205508133],[-0.2563623434,239.0393292728,3,"completed",-5.357788,3.0,3,"C(#Cc1ccccc1)C1=CCC=C1C#Cc1ccccc1","C(#CC1=CCC=C1C#CC1=CC=CC1)C1=CC=CC1",{},"[c:0]1[ch:1][ch][c:3][c!r5:4][c!r5:5]1>>[c:0]1[CH2:1][c:3][c:4][c:5]1",null,-0.2995038913],[-0.256507317,168.9911501275,3,"completed",-5.090436,3.0,3,"c1ccc(Nc2cc(Nc3ccccc3)cc(-c3ccccc3)c2)cc1","O=c1ccocc1-c1cc(Nc2ccccc2)cc(Nc2ccccc2)c1",{},"[ch:1]1[c:2][c:3][ch:4][c:5][c:6]1>>[o:1]1[c:2][c:3][C:4](=O)[c:5][c:6]1",null,-0.1691237097],[-0.2568859749,121.2746286757,3,"completed",-5.063112,3.0,3,"c1cc2cnccc2cn1","c1ccc(Nc2cc3cnc(Nc4ccccc4)cc3cn2)cc1",{},"[ch&r6,CH1&r5:1]>>[*:1](-N-c1ccccc1)",null,-0.123993107],[-0.2573838818,117.7072703459,3,"completed",-5.370852,3.0,3,"c1ccc(Nc2cccc(Nc3ccccc3)c2-c2ccccc2)cc1","O=c1cccc(-c2c(Nc3ccccc3)cccc2Nc2ccccc2)o1",{},"[c:1]1[c:2][ch:3][ch:4][c:5][c:6]1>>[c:1]1[c:2][o:3][c:4](=O)[c:5][c:6]1",null,-0.2231631609],[-0.2580016505,122.5202751557,3,"completed",-5.26496,3.0,3,"c1cc(-c2ccncc2)ccn1","c1ccc(Nc2cc(-c3ccncc3)cc(Nc3ccccc3)n2)cc1",{},"[ch&r6,CH1&r5:1]>>[*:1](-N-c1ccccc1)",null,-0.1683597357],[-0.2586260267,78.841973054,3,"completed",-5.410504,3.0,3,"c1ccc(Nc2cccc(-c3cccc(Nc4ccccc4)c3)c2)cc1","c1ccc(Nc2cc(-c3ccnc(Nc4ccccc4)c3)ccn2)cc1",{},"[ch&r6:0]>>[nr6:0]",null,-0.2312105023],[-0.2595577166,71.3145168126,3,"completed",-5.271124,3.0,3,"c1cc2ccncc2cn1","c1ccc(Nc2cc3cc(Nc4ccccc4)ncc3cn2)cc1",{},"[ch&r6,CH1&r5:1]>>[*:1](-N-c1ccccc1)",null,-0.1394081696],[-0.2599384247,222.1393005693,3,"completed",-5.1334,3.0,3,"c1ccc(Nc2cccc(Nc3ccccc3)c2-c2ccccc2)cc1","O=c1ccocc1-c1c(Nc2ccccc2)cccc1Nc1ccccc1",{},"[ch:1]1[c:2][c:3][ch:4][c:5][c:6]1>>[o:1]1[c:2][c:3][C:4](=O)[c:5][c:6]1",null,-0.223366276],[-0.2605602669,97.2796915341,3,"completed",-5.45126,3.0,3,"c1ccc(Nc2cccc(Nc3ccccc3)c2)cc1","c1ccc(Nc2cc(Nc3ccccc3)ncn2)cc1",{},"[ch&r6:0]>>[nr6:0]",null,-0.2644263533],[-0.2606646003,251.9993440196,3,"completed",-5.32568,3.0,3,"C(=Cc1cc2ccccc2cc1C=Cc1ccccc1)c1ccccc1","C1=CCC(C=Cc2cc3ccccc3cc2C=CC2=CC=CC2)=C1",{},"[c:0]1[ch:1][ch][c:3][c!r5:4][c!r5:5]1>>[c:0]1[CH2:1][c:3][c:4][c:5]1",null,-0.2974224033],[-0.261326087,256.570141743,3,"completed",-4.992456,3.0,3,"C(=Cc1ccccc1)C1=CC=C(C=Cc2ccccc2)C1","C1=CC(C=CC2=CC=C(C=CC3=CCC=C3)C2)=CC1",{},"[c:0]1[ch:1][ch][c:3][c!r5:4][c!r5:5]1>>[c:0]1[CH2:1][c:3][c:4][c:5]1",null,-0.2673863057],[-0.2614527984,277.459239771,3,"completed",-5.149776,3.0,3,"C1=C(Nc2ccccc2)C(Nc2ccccc2)=CC1","c1ccc(Nc2cocc2Nc2ccccc2)cc1",{},"[#6H2r5:1]>>[O:1]",null,-0.2796384779],[-0.2615128948,178.1216853253,3,"completed",-5.262936,3.0,3,"c1cnccn1","c1ccc(Nc2cncc(Nc3ccccc3)n2)cc1",{},"[ch&r6,CH1&r5:1]>>[*:1](-N-c1ccccc1)",null,-0.2115086841],[-0.2637529309,276.3723663179,3,"completed",-5.566996,3.0,3,"O=c1cc[nH]cc1","O=c1cc(Nc2ccccc2)[nH]c(Nc2ccccc2)c1",{},"[ch&r6,CH1&r5:1]>>[*:1](-N-c1ccccc1)",null,-0.4280694619],[-0.2637865441,116.8417057187,3,"completed",-5.237544,3.0,3,"c1ccc(Nc2cc(-c3ccccc3)cc(-c3ccccc3)c2)cc1","c1ccc(Nc2cc(-c3ccccn3)cc(-c3ccccn3)c2)cc1",{},"[ch&r6:0]>>[nr6:0]",null,-0.151400055],[-0.2638612541,183.3916135376,3,"completed",-5.105432,3.0,3,"c1cnc2cccnc2c1","c1ccc(Nc2cnc3cc(Nc4ccccc4)cnc3c2)cc1",{},"[ch&r6,CH1&r5:1]>>[*:1](-N-c1ccccc1)",null,-0.1834310284],[-0.264086927,130.5879973188,3,"completed",-5.206448,3.0,3,"c1ccc(N(c2ccccc2)c2ccccc2)cc1","c1ccc(N(c2ccccc2)c2cccnc2)cc1",{},"[ch&r6:0]>>[nr6:0]",null,-0.1503512608],[-0.2647627643,168.1520870559,3,"completed",-4.835044,3.0,3,"c1ccc(-c2cccc(Nc3cccc(-c4ccccc4)c3)c2)cc1","C1=C(NC2=CC(c3ccccc3)=CC2)CC=C1c1ccccc1",{},"[c:0]1[ch:1][ch][c:3][c!r5:4][c!r5:5]1>>[c:0]1[CH2:1][c:3][c:4][c:5]1",null,-0.2503476553],[-0.2649757088,253.3165552926,3,"completed",-4.995584,3.0,3,"C1=CCC(C2=CC=CC2)=C1","C(=Cc1ccccc1)C1=CC=C(C2=CC=C(C=Cc3ccccc3)C2)C1",{},"[ch&r6,CH1&r5:1]>>[*:1](-C=C-c1ccccc1)",null,-0.2636505276],[-0.2659632444,200.5584881801,3,"completed",-5.346012,3.0,3,"c1ccc(Nc2cccc(Nc3ccccc3)c2-c2ccccc2)cc1","c1ccc(-c2c(Nc3cccnc3)cccc2Nc2cccnc2)cc1",{},"[ch&r6:0]>>[nr6:0]",null,-0.2643471963],[-0.2666016088,112.7763368209,3,"completed",-5.406548,3.0,3,"c1ccc(Nc2cc(Nc3ccccc3)cc(-c3ccccc3)c2)cc1","O=c1cccc(-c2cc(Nc3ccccc3)cc(Nc3ccccc3)c2)o1",{},"[c:1]1[c:2][ch:3][ch:4][c:5][c:6]1>>[c:1]1[c:2][o:3][c:4](=O)[c:5][c:6]1",null,-0.242414157],[-0.2673135105,180.3449579232,3,"completed",-4.837896,3.0,3,"c1ccc(-c2ccccc2Nc2ccccc2-c2ccccc2)cc1","C1=C(NC2=CCC=C2c2ccccc2)C(c2ccccc2)=CC1",{},"[c:0]1[ch:1][ch][c:3][c!r5:4][c!r5:5]1>>[c:0]1[CH2:1][c:3][c:4][c:5]1",null,-0.2572675109],[-0.267468462,75.3124275904,3,"completed",-5.28888,3.0,3,"c1cnc2ncccc2c1","c1ccc(Nc2ccc3ccc(Nc4ccccc4)nc3n2)cc1",{},"[ch&r6,CH1&r5:1]>>[*:1](-N-c1ccccc1)",null,-0.1521612053],[-0.2685727027,290.2708568977,3,"completed",-5.499284,3.0,3,"c1ccc(-c2cc3ccccc3cc2-c2ccccc2)cc1","C1=CCC(c2cc3ccccc3cc2C2=CC=CC2)=C1",{},"[c:0]1[ch:1][ch][c:3][c!r5:4][c!r5:5]1>>[c:0]1[CH2:1][c:3][c:4][c:5]1",null,-0.4029599851],[-0.2686501032,163.2833545457,3,"completed",-4.834032,3.0,3,"c1ccc(Nc2cccc(Nc3ccccc3)c2)cc1","C1=CCC(Nc2cccc(NC3=CC=CC3)c2)=C1",{},"[c:0]1[ch:1][ch][c:3][c!r5:4][c!r5:5]1>>[c:0]1[CH2:1][c:3][c:4][c:5]1",null,-0.2476359275],[-0.2708471435,166.7252932254,3,"completed",-5.088228,3.0,3,"c1ccnnc1","c1ccc(Nc2ccc(Nc3ccccc3)nn2)cc1",{},"[ch&r6,CH1&r5:1]>>[*:1](-N-c1ccccc1)",null,-0.16692881],[-0.2711131612,213.4832791557,3,"completed",-5.200284,3.0,3,"C(=Cc1ccc2cc(C=Cc3ccccc3)ccc2c1)c1ccccc1","C1=CCC(C=Cc2ccc3cc(C=CC4=CC=CC4)ccc3c2)=C1",{},"[c:0]1[ch:1][ch][c:3][c!r5:4][c!r5:5]1>>[c:0]1[CH2:1][c:3][c:4][c:5]1",null,-0.2247286853],[-0.2717302776,134.233893553,3,"completed",-5.180136,3.0,3,"c1ccc(Nc2cc(Nc3ccccc3)cc(-c3ccccc3)c2)cc1","O=c1occcc1-c1cc(Nc2ccccc2)cc(Nc2ccccc2)c1",{},"[c:1]1[c:2][ch:3][ch:4][c:5][c:6]1>>[c:1]1[c:2][o:3][c:4](=O)[c:5][c:6]1",null,-0.1454833655],[-0.2729097435,490.7207253796,3,"completed",-4.755464,3.0,3,"C1=C(Nc2ccccc2)CC(Nc2ccccc2)=C1","c1ccc(Nc2ccc(Nc3ccccc3)o2)cc1",{},"[#6H2r5:1]>>[O:1]",null,-0.546783602],[-0.2735333555,175.5660680783,3,"completed",-5.327336,3.0,3,"C(=Cc1cccc(C=Cc2ccccc2)c1)c1ccccc1","C1=CCC(C=Cc2cccc(C=CC3=CC=CC3)c2)=C1",{},"[c:0]1[ch:1][ch][c:3][c!r5:4][c!r5:5]1>>[c:0]1[CH2:1][c:3][c:4][c:5]1",null,-0.2369545445],[-0.2737254017,126.8187141173,3,"completed",-5.272228,3.0,3,"c1ccc(-c2cccc(Nc3cccc(-c4ccccc4)c3)c2)cc1","c1ccc(-c2cccc(Nc3cccc(-c4ccccn4)c3)c2)nc1",{},"[ch&r6:0]>>[nr6:0]",null,-0.1749788656],[-0.2738519788,262.8975831925,3,"completed",-5.355488,3.0,3,"C(#Cc1ccccc1C#Cc1ccccc1)c1ccccc1","C(#Cc1ccccc1C#CC1=CC=CC1)C1=CC=CC1",{},"[c:0]1[ch:1][ch][c:3][c!r5:4][c!r5:5]1>>[c:0]1[CH2:1][c:3][c:4][c:5]1",null,-0.3179614083],[-0.2741308147,217.2377104947,3,"completed",-5.338652,3.0,3,"C1=C(c2ccccc2)C(c2ccccc2)=CC1","C1=CCC(C2=CCC=C2C2=CC=CC2)=C1",{},"[c:0]1[ch:1][ch][c:3][c!r5:4][c!r5:5]1>>[c:0]1[CH2:1][c:3][c:4][c:5]1",null,-0.2740439082],[-0.2741994226,164.3320799884,3,"completed",-4.97102,3.0,3,"c1ccc2cc(Nc3ccc4ccccc4c3)ccc2c1","C1=C(NC2=Cc3ccccc3C2)Cc2ccccc21",{},"[c:0]1[ch:1][ch][c:3][c!r5:4][c!r5:5]1>>[c:0]1[CH2:1][c:3][c:4][c:5]1",null,-0.1875009182],[-0.2745034067,143.4505933577,3,"completed",-5.495788,3.0,3,"c1ccc(Nc2cc(-c3ccccc3)cc(-c3ccccc3)c2)cc1","c1ccc(-c2cc(Nc3ccncc3)cc(-c3ccccc3)c2)cc1",{},"[ch&r6:0]>>[nr6:0]",null,-0.3119866372],[-0.276339338,178.4278817515,3,"completed",-5.172224,3.0,3,"c1ccc(Nc2cccc(Nc3ccccc3)c2-c2ccccc2)cc1","O=c1occcc1-c1c(Nc2ccccc2)cccc1Nc1ccccc1",{},"[c:1]1[c:2][ch:3][ch:4][c:5][c:6]1>>[c:1]1[c:2][o:3][c:4](=O)[c:5][c:6]1",null,-0.1854521475],[-0.2765836933,264.6415465422,3,"completed",-4.863564,3.0,3,"c1ccc(Nc2ccccc2Nc2ccccc2)cc1","C1=CCC(Nc2ccccc2NC2=CC=CC2)=C1",{},"[c:0]1[ch:1][ch][c:3][c!r5:4][c!r5:5]1>>[c:0]1[CH2:1][c:3][c:4][c:5]1",null,-0.3121331757],[-0.2775691054,128.4181485956,3,"completed",-5.473984,3.0,3,"c1ccc(Nc2cccc(Nc3ccccc3)c2-c2ccccc2)cc1","O=c1ccc(-c2c(Nc3ccccc3)cccc2Nc2ccccc2)co1",{},"[c:1]1[c:2][ch:3][ch:4][c:5][c:6]1>>[c:1]1[c:2][o:3][c:4](=O)[c:5][c:6]1",null,-0.2915897747],[-0.2787477241,193.9274057451,3,"completed",-5.436908,3.0,3,"C(=Cc1cc2ccccc2cc1C=Cc1ccccc1)c1ccccc1","C1=CC(C=Cc2cc3ccccc3cc2C=CC2=CCC=C2)=CC1",{},"[c:0]1[ch:1][ch][c:3][c!r5:4][c!r5:5]1>>[c:0]1[CH2:1][c:3][c:4][c:5]1",null,-0.3053297708],[-0.2788273966,145.5826038824,3,"completed",-5.285016,3.0,3,"c1ccc(Nc2cc(Nc3ccccc3)cc(-c3ccccc3)c2)cc1","c1ccc(-c2cc(Nc3cccnc3)cc(Nc3cccnc3)c2)cc1",{},"[ch&r6:0]>>[nr6:0]",null,-0.1948523684],[-0.2792528719,190.0330244631,3,"completed",-5.317032,3.0,3,"C(#Cc1ccc2cc(C#Cc3ccccc3)ccc2c1)c1ccccc1","C(#Cc1ccc2cc(C#CC3=CC=CC3)ccc2c1)C1=CC=CC1",{},"[c:0]1[ch:1][ch][c:3][c!r5:4][c!r5:5]1>>[c:0]1[CH2:1][c:3][c:4][c:5]1",null,-0.243296046],[-0.2798931604,122.9112333145,3,"completed",-5.324116,3.0,3,"c1ccc(N(c2ccccc2)c2ccccc2)cc1","c1ccc(N(c2ccccc2)c2ccncc2)cc1",{},"[ch&r6:0]>>[nr6:0]",null,-0.1992959663],[-0.28074493,168.1643151009,3,"completed",-5.343252,3.0,3,"C(=Cc1cc(C=Cc2ccccc2)cc(-c2ccccc2)c1)c1ccccc1","C1=CCC(C=Cc2cc(C=CC3=CC=CC3)cc(-c3ccccc3)c2)=C1",{},"[c:0]1[ch:1][ch][c:3][c!r5:4][c!r5:5]1>>[c:0]1[CH2:1][c:3][c:4][c:5]1",null,-0.2393183847],[-0.2816126467,154.9763404221,3,"completed",-4.828696,3.0,3,"c1ccc(-c2ccccc2Nc2ccccc2-c2ccccc2)cc1","C1=CC(NC2=C(c3ccccc3)CC=C2)=C(c2ccccc2)C1",{},"[c:0]1[ch:1][ch][c:3][c!r5:4][c!r5:5]1>>[c:0]1[CH2:1][c:3][c:4][c:5]1",null,-0.2451214754],[-0.2816126467,147.1736112399,3,"completed",-4.767976,3.0,3,"c1ccc(-c2ccccc2Nc2ccccc2-c2ccccc2)cc1","C1=CC(c2ccccc2)=C(NC2=C(c3ccccc3)C=CC2)C1",{},"[c:0]1[ch:1][ch][c:3][c!r5:4][c!r5:5]1>>[c:0]1[CH2:1][c:3][c:4][c:5]1",null,-0.2750956938],[-0.2834605457,259.6077057505,3,"completed",-5.075072,3.0,3,"C1=CCC(C2=CC=CC2)=C1","C(#Cc1ccccc1)C1=CC=C(C2=CC=C(C#Cc3ccccc3)C2)C1",{},"[ch&r6,CH1&r5:1]>>[*:1](-C#C-c1ccccc1)",null,-0.2601934846],[-0.2834909133,470.0232028598,3,"completed",-4.567324,3.0,3,"C1=c2ccccc2=CC1","C1=c2c(Nc3ccccc3)ccc(Nc3ccccc3)c2=CC1",{},"[ch&r6,CH1&r5:1]>>[*:1](-N-c1ccccc1)",null,-0.5999635276],[-0.2839270825,121.750981014,3,"completed",-5.140484,3.0,3,"c1cnc2cccnc2c1","c1ccc(Nc2ccc3nc(Nc4ccccc4)ccc3n2)cc1",{},"[ch&r6,CH1&r5:1]>>[*:1](-N-c1ccccc1)",null,-0.1250055557],[-0.2846058666,118.9714901476,3,"completed",-5.441232,3.0,3,"c1ccc(Nc2cc(Nc3ccccc3)cc(-c3ccccc3)c2)cc1","O=c1ccc(-c2cc(Nc3ccccc3)cc(Nc3ccccc3)c2)co1",{},"[c:1]1[c:2][ch:3][ch:4][c:5][c:6]1>>[c:1]1[c:2][o:3][c:4](=O)[c:5][c:6]1",null,-0.2668510101],[-0.285111985,300.2170459756,3,"completed",-5.411056,3.0,3,"c1ccc(Nc2ccccc2-c2ccccc2Nc2ccccc2)cc1","c1ccc(Nc2ccccc2-c2ccccc2Nc2ccccn2)nc1",{},"[ch&r6:0]>>[nr6:0]",null,-0.3708647111],[-0.2851210846,158.7106851235,3,"completed",-5.32844,3.0,3,"C(=Cc1ccc2ccc(C=Cc3ccccc3)cc2c1)c1ccccc1","C1=CCC(C=Cc2ccc3ccc(C=CC4=CC=CC4)cc3c2)=C1",{},"[c:0]1[ch:1][ch][c:3][c!r5:4][c!r5:5]1>>[c:0]1[CH2:1][c:3][c:4][c:5]1",null,-0.2252990236],[-0.2860995027,104.3354454252,3,"completed",-5.387872,3.0,3,"c1ccc(Nc2cc(-c3ccccc3)cc(-c3ccccc3)c2)cc1","c1ccc(-c2cc(Nc3ccccn3)cc(-c3ccccc3)c2)cc1",{},"[ch&r6:0]>>[nr6:0]",null,-0.2269192069],[-0.2881356507,135.8962651829,3,"completed",-5.450156,3.0,3,"c1ccc(Nc2cc(-c3ccccc3)cc(-c3ccccc3)c2)cc1","c1ccc(Nc2nc(-c3ccccc3)cc(-c3ccccc3)n2)cc1",{},"[ch&r6:0]>>[nr6:0]",null,-0.2802611547],[-0.2898440441,177.2758529769,3,"completed",-5.33304,3.0,3,"C(=Cc1cccc(C=Cc2ccccc2)n1)c1ccccc1","C1=CCC(C=Cc2cccc(C=CC3=CC=CC3)n2)=C1",{},"[c:0]1[ch:1][ch][c:3][c!r5:4][c!r5:5]1>>[c:0]1[CH2:1][c:3][c:4][c:5]1",null,-0.2409096769],[-0.2906339922,278.4933559298,3,"completed",-4.904136,3.0,3,"C(=Cc1ccccc1)C1=CC=C(C=Cc2ccccc2)C1","C1=CCC(C=CC2=CC=C(C=CC3=CC=CC3)C2)=C1",{},"[c:0]1[ch:1][ch][c:3][c!r5:4][c!r5:5]1>>[c:0]1[CH2:1][c:3][c:4][c:5]1",null,-0.3104130723],[-0.292200636,224.0181201444,3,"completed",-5.342424,3.0,3,"c1ccc(-c2ccccc2Nc2ccccc2-c2ccccc2)cc1","c1ccc(-c2ncccc2Nc2cccnc2-c2ccccc2)cc1",{},"[ch&r6:0]>>[nr6:0]",null,-0.2810358021],[-0.2937709142,129.33972201,3,"completed",-5.48576,3.0,3,"C(=Cc1cc(-c2ccccc2)cc(-c2ccccc2)c1)c1ccccc1","C1=CCC(c2cc(C=Cc3ccccc3)cc(C3=CC=CC3)c2)=C1",{},"[c:0]1[ch:1][ch][c:3][c!r5:4][c!r5:5]1>>[c:0]1[CH2:1][c:3][c:4][c:5]1",null,-0.2994094934],[-0.2939792526,152.9834678648,3,"completed",-5.290628,3.0,3,"C(=Cc1cccc(-c2cccc(C=Cc3ccccc3)c2)c1)c1ccccc1","C(=Cc1ccccc1)C1=CC(C2=CCC(C=Cc3ccccc3)=C2)=CC1",{},"[c:0]1[ch:1][ch][c:3][c!r5:4][c!r5:5]1>>[c:0]1[CH2:1][c:3][c:4][c:5]1",null,-0.2030026312],[-0.2942236732,1112.2629891394,3,"completed",-4.65362,3.0,3,"C1=COCO1","c1ccc(NC2=C(Nc3ccccc3)OCO2)cc1",{},"[ch&r6,CH1&r5:1]>>[*:1](-N-c1ccccc1)",null,-1.155319851],[-0.294875514,138.3792435128,3,"completed",-5.050508,3.0,3,"c1cnccn1","c1ccc(Nc2cnc(Nc3ccccc3)cn2)cc1",{},"[ch&r6,CH1&r5:1]>>[*:1](-N-c1ccccc1)",null,-0.1426500946],[-0.2949229742,99.0956821856,3,"completed",-5.382536,3.0,3,"c1ccc(Nc2cccc(Nc3ccccc3)c2-c2ccccc2)cc1","c1ccc(Nc2ncnc(Nc3ccccc3)c2-c2ccccc2)cc1",{},"[ch&r6:0]>>[nr6:0]",null,-0.2212125312],[-0.2950090956,177.7511596799,3,"completed",-5.371312,3.0,3,"O=c1cc(Nc2ccccc2)oc(Nc2ccccc2)c1","O=c1cc(NC2=CC=CC2)oc(NC2=CC=CC2)c1",{},"[c:0]1[ch:1][ch][c:3][c!r5:4][c!r5:5]1>>[c:0]1[CH2:1][c:3][c:4][c:5]1",null,-0.2601239578],[-0.2954354283,226.1407436517,3,"completed",-5.440864,3.0,3,"C(#Cc1ccccc1-c1ccccc1C#Cc1ccccc1)c1ccccc1","C(#Cc1ccccc1-c1ccccc1C#CC1=CC=CC1)C1=CC=CC1",{},"[c:0]1[ch:1][ch][c:3][c!r5:4][c!r5:5]1>>[c:0]1[CH2:1][c:3][c:4][c:5]1",null,-0.3287428882],[-0.2961845254,174.8369021522,3,"completed",-5.079396,3.0,3,"c1ccc(-c2ccccn2)nc1","c1ccc(Nc2ccc(-c3ccc(Nc4ccccc4)cn3)nc2)cc1",{},"[ch&r6,CH1&r5:1]>>[*:1](-N-c1ccccc1)",null,-0.1754307827],[-0.2965172946,189.4289817123,3,"completed",-5.34638,3.0,3,"C(=Cc1cccc(C=Cc2ccccc2)c1-c1ccccc1)c1ccccc1","C1=CCC(C=Cc2cccc(C=CC3=CC=CC3)c2-c2ccccc2)=C1",{},"[c:0]1[ch:1][ch][c:3][c!r5:4][c!r5:5]1>>[c:0]1[CH2:1][c:3][c:4][c:5]1",null,-0.2561793518],[-0.2966686463,383.324531617,3,"completed",-4.245508,3.0,3,"C1=c2ccccc2=CC1","c1ccc(NC2=c3ccccc3=C(Nc3ccccc3)C2)cc1",{},"[ch&r6,CH1&r5:1]>>[*:1](-N-c1ccccc1)",null,-0.7104325582],[-0.2970513598,260.2724631889,3,"completed",-5.046276,3.0,3,"C(#Cc1ccccc1)C1=CC=C(C#Cc2ccccc2)C1","C(#CC1=CC=C(C#CC2=CC=CC2)C1)C1=CC=CC1",{},"[c:0]1[ch:1][ch][c:3][c!r5:4][c!r5:5]1>>[c:0]1[CH2:1][c:3][c:4][c:5]1",null,-0.2629753344],[-0.2971407414,252.4115053951,3,"completed",-5.120888,3.0,3,"C(#CC1=CC=CC1)C1=CC=CC1","C(#CC1=CC=C(c2ccccc2)C1)C1=CC=C(c2ccccc2)C1",{},"[cH&r6,CH&r5:1]>>[#6:1](-[c]1[ch]ccc[ch]1)",null,-0.252834648],[-0.2977327321,137.3199049011,3,"completed",-5.1127,3.0,3,"c1ccc2c(Nc3cccc4ccccc34)cccc2c1","c1cnc2c(Nc3cccc4cccnc34)cccc2c1",{},"[ch&r6:0]>>[nr6:0]",null,-0.1376073704],[-0.2980020937,277.1035165905,3,"completed",-5.231564,3.0,3,"C(=Cc1ccc(C=Cc2ccccc2)c2ccccc12)c1ccccc1","C1=CC(C=Cc2ccc(C=CC3=CCC=C3)c3ccccc23)=CC1",{},"[c:0]1[ch:1][ch][c:3][c!r5:4][c!r5:5]1>>[c:0]1[CH2:1][c:3][c:4][c:5]1",null,-0.2920065258],[-0.2984099387,136.5607182155,3,"completed",-5.284556,3.0,3,"c1ccc(Nc2ccc3ccc(Nc4ccccc4)cc3c2)cc1","c1cncc(Nc2ccc3ccc(Nc4cccnc4)cc3c2)c1",{},"[ch&r6:0]>>[nr6:0]",null,-0.1879858483],[-0.2989245367,148.9380099428,3,"completed",-5.43976,3.0,3,"C(#Cc1ccc2ccc(C#Cc3ccccc3)cc2c1)c1ccccc1","C(#Cc1ccc2ccc(C#CC3=CC=CC3)cc2c1)C1=CC=CC1",{},"[c:0]1[ch:1][ch][c:3][c!r5:4][c!r5:5]1>>[c:0]1[CH2:1][c:3][c:4][c:5]1",null,-0.28061823],[-0.2990521474,242.9345800187,3,"completed",-5.165508,3.0,3,"C(=Cc1ccc(C=Cc2ccccc2)cc1)c1ccccc1","C1=CCC(C=Cc2ccc(C=CC3=CC=CC3)cc2)=C1",{},"[c:0]1[ch:1][ch][c:3][c!r5:4][c!r5:5]1>>[c:0]1[CH2:1][c:3][c:4][c:5]1",null,-0.2472244855],[-0.2991886817,114.7043522709,3,"completed",-5.41906,3.0,3,"c1ccc(Nc2cccc(Nc3ccccc3)c2-c2ccccc2)cc1","O=c1cc(-c2c(Nc3ccccc3)cccc2Nc2ccccc2)cco1",{},"[c:1]1[c:2][ch:3][ch:4][c:5][c:6]1>>[c:1]1[c:2][o:3][c:4](=O)[c:5][c:6]1",null,-0.2510751628],[-0.2992916866,281.0674800947,3,"completed",-5.104788,3.0,3,"c1ccc(Nc2ccc3cc(Nc4ccccc4)ccc3c2)cc1","c1cncc(Nc2ccc3cc(Nc4cccnc4)ccc3c2)c1",{},"[ch&r6:0]>>[nr6:0]",null,-0.2810874625],[-0.2993464013,116.0973128561,3,"completed",-5.262016,3.0,3,"c1ccc2cc3ccccc3cc2c1","c1ccc2cc3cc4ccccc4cc3cc2c1",{},"[cH&r6:1][cH&r6:2]>>[c:1]2cccc[c:2]2",null,-0.1622981403],[-0.2999541648,196.4771839817,3,"completed",-4.807628,3.0,3,"c1ccc(Nc2cccc(-c3cccc(Nc4ccccc4)c3)c2)cc1","C1=C(Nc2ccccc2)CC=C1C1=CCC(Nc2ccccc2)=C1",{},"[c:0]1[ch:1][ch][c:3][c!r5:4][c!r5:5]1>>[c:0]1[CH2:1][c:3][c:4][c:5]1",null,-0.2837061211],[-0.3000500519,161.9527503141,3,"completed",-5.266432,3.0,3,"c1ccc(Nc2cccc(Nc3ccccc3)c2)cc1","c1cncc(Nc2cccc(Nc3cccnc3)c2)c1",{},"[ch&r6:0]>>[nr6:0]",null,-0.1995031392],[-0.3002818327,119.8787230561,3,"completed",-5.361008,3.0,3,"c1ccc(Nc2cccc(-c3cccc(Nc4ccccc4)c3)c2)cc1","c1cncc(Nc2cccc(-c3cccc(Nc4cccnc4)c3)c2)c1",{},"[ch&r6:0]>>[nr6:0]",null,-0.2185228695],[-0.300457736,178.9953649319,3,"completed",-5.46368,3.0,3,"C(#Cc1cccc(C#Cc2ccccc2)c1-c1ccccc1)c1ccccc1","C(#Cc1cccc(C#CC2=CC=CC2)c1-c1ccccc1)C1=CC=CC1",{},"[c:0]1[ch:1][ch][c:3][c!r5:4][c!r5:5]1>>[c:0]1[CH2:1][c:3][c:4][c:5]1",null,-0.3112045637],[-0.3010665154,116.6765629138,3,"completed",-5.257968,3.0,3,"c1ccc(-c2ccc(Nc3ccc(-c4ccccc4)cc3)cc2)cc1","c1ccc(-c2ccc(Nc3ccc(-c4ccccn4)cc3)cc2)nc1",{},"[ch&r6:0]>>[nr6:0]",null,-0.1607508195],[-0.3019045153,264.4713435573,3,"completed",-5.100556,3.0,3,"C1=C(c2ccccc2)CC(c2ccccc2)=C1","C1=CC(C2=CC=C(C3=CCC=C3)C2)=CC1",{},"[c:0]1[ch:1][ch][c:3][c!r5:4][c!r5:5]1>>[c:0]1[CH2:1][c:3][c:4][c:5]1",null,-0.2644716299],[-0.3027082392,111.4342315688,3,"completed",-5.425224,3.0,3,"c1ccc(Nc2cc(Nc3ccccc3)cc(-c3ccccc3)c2)cc1","O=c1cc(-c2cc(Nc3ccccc3)cc(Nc3ccccc3)c2)cco1",{},"[c:1]1[c:2][ch:3][ch:4][c:5][c:6]1>>[c:1]1[c:2][o:3][c:4](=O)[c:5][c:6]1",null,-0.2534663815],[-0.3028306329,185.6789730527,3,"completed",-4.9356,3.0,3,"c1ccc2c(Nc3cccc4ccccc34)cccc2c1","C1=C(NC2=CCc3ccccc32)c2ccccc2C1",{},"[c:0]1[ch:1][ch][c:3][c!r5:4][c!r5:5]1>>[c:0]1[CH2:1][c:3][c:4][c:5]1",null,-0.2184492789],[-0.3041804381,370.6226147876,3,"completed",-4.892268,3.0,3,"c1ccc(Nc2ccc(Nc3ccccc3)c3ccccc23)cc1","c1ccc(Nc2ccc(Nc3ccccn3)c3ccccc23)nc1",{},"[ch&r6:0]>>[nr6:0]",null,-0.3981279803],[-0.3048724911,150.026210517,3,"completed",-5.232484,3.0,3,"C1=CCC(C2=CC=CC2)=C1","C(=Cc1ccccc1)C1=CCC(C2=CC(C=Cc3ccccc3)=CC2)=C1",{},"[ch&r6,CH1&r5:1]>>[*:1](-C=C-c1ccccc1)",null,-0.1763755903],[-0.305191828,201.1730952139,3,"completed",-5.46414,3.0,3,"C(=Cc1ccccc1-c1ccccc1C=Cc1ccccc1)c1ccccc1","C(=Cc1ccccc1)C1=CCC=C1C1=CCC=C1C=Cc1ccccc1",{},"[c:0]1[ch:1][ch][c:3][c!r5:4][c!r5:5]1>>[c:0]1[CH2:1][c:3][c:4][c:5]1",null,-0.3247208103],[-0.3052980794,157.3870668634,3,"completed",-5.277932,3.0,3,"c1ccc(-c2ccccc2Nc2ccccc2-c2ccccc2)cc1","c1cncc(-c2ccccc2Nc2ccccc2-c2cccnc2)c1",{},"[ch&r6:0]>>[nr6:0]",null,-0.2007087172],[-0.3054784774,337.6664840583,3,"completed",-5.246652,3.0,3,"c1ccc(Nc2ccccc2Nc2ccccc2)cc1","c1cncc(Nc2ccccc2Nc2cccnc2)c1",{},"[ch&r6:0]>>[nr6:0]",null,-0.3529263251],[-0.305905118,123.9666609186,3,"completed",-5.206632,3.0,3,"c1ccc(N(c2ccccc2)c2ccccc2)cc1","c1ccc(N(c2ccccc2)c2ccccn2)cc1",{},"[ch&r6:0]>>[nr6:0]",null,-0.1447039077],[-0.3059597442,292.6651446928,3,"completed",-5.122268,3.0,3,"C(=Cc1ccc(C=Cc2ccccc2)c2ccccc12)c1ccccc1","C1=CCC(C=Cc2ccc(C=CC3=CC=CC3)c3ccccc23)=C1",{},"[c:0]1[ch:1][ch][c:3][c!r5:4][c!r5:5]1>>[c:0]1[CH2:1][c:3][c:4][c:5]1",null,-0.2930799553],[-0.3061580604,137.4025675865,3,"completed",-5.179952,3.0,3,"c1cncc(-c2cccnc2)c1","c1ccc(Nc2ccc(-c3ccc(Nc4ccccc4)nc3)cn2)cc1",{},"[ch&r6,CH1&r5:1]>>[*:1](-N-c1ccccc1)",null,-0.148363417],[-0.3064762943,120.7890204707,3,"completed",-5.538384,3.0,3,"C(=Cc1cc(C=Cc2ccccc2)cc(-c2ccccc2)c1)c1ccccc1","C1=CCC(c2cc(C=Cc3ccccc3)cc(C=Cc3ccccc3)c2)=C1",{},"[c:0]1[ch:1][ch][c:3][c!r5:4][c!r5:5]1>>[c:0]1[CH2:1][c:3][c:4][c:5]1",null,-0.3297854574],[-0.0951386467,138.4588506077,4,"completed",-5.020424,4.0,4,"C1=CCC(c2cc(Nc3ccccc3)cc(C3=CC=CC3)c2)=C1","C1=CCC(c2cc(NC3=CCC=C3)cc(C3=CC=CC3)c2)=C1",{},"[c:0]1[ch:1][ch][c:3][c!r5:4][c!r5:5]1>>[c:0]1[CH2:1][c:3][c:4][c:5]1",null,-0.1492437597],[-0.0960000457,95.7854530779,4,"completed",-5.170568,4.0,4,"C1=CC(c2cc(Nc3ccccc3)cc(Nc3ccccc3)c2)=CC1","C1=CC(c2cc(Nc3ccccn3)cc(Nc3ccccn3)c2)=CC1",{},"[ch&r6:0]>>[nr6:0]",null,-0.1077727976],[-0.0978025838,235.5548988939,4,"completed",-4.640004,4.0,4,"C1=CC(Nc2ccc3ccc(NC4=CCC=C4)cc3c2)=CC1","c1cc(Nc2ccc3ccc(Nc4cc[nH]c4)cc3c2)c[nH]1",{},"[#6H2r5:1]>>[NH:1]",null,-0.3989590295],[-0.1013140194,96.4760228057,4,"completed",-5.20516,4.0,4,"C1=CCC(c2cc(Nc3ccccc3)cc(Nc3ccccc3)c2)=C1","C1=CCC(c2cc(Nc3ccccn3)cc(Nc3ccccn3)c2)=C1",{},"[ch&r6:0]>>[nr6:0]",null,-0.1213521715],[-0.1049447819,226.4025676848,4,"completed",-5.093196,4.0,4,"O=c1ccoc(-c2c(Nc3ccccc3)cccc2Nc2ccccc2)c1","O=c1ccoc(-c2c(NC3=CC=CC3)cccc2NC2=CC=CC2)c1",{},"[c:0]1[ch:1][ch][c:3][c!r5:4][c!r5:5]1>>[c:0]1[CH2:1][c:3][c:4][c:5]1",null,-0.2264526593],[-0.1055610526,105.5240958354,4,"completed",-5.27692,4.0,4,"C1=CC(c2cc(Nc3ccccc3)cc(C3=CCC=C3)c2)=CC1","C1=CC(c2cc(Nc3ccccn3)cc(C3=CCC=C3)c2)=CC1",{},"[ch&r6:0]>>[nr6:0]",null,-0.1627042444],[-0.108165597,103.9012162616,4,"completed",-5.327244,4.0,4,"C1=CC(c2cccc(Nc3cccc(C4=CCC=C4)c3)c2)=CC1","C1=CC(c2cccc(Nc3cccc(C4=CCC=C4)n3)n2)=CC1",{},"[ch&r6:0]>>[nr6:0]",null,-0.1899973214],[-0.1102011122,107.0430136293,4,"completed",-5.114816,4.0,4,"c1ccc(Nc2cc(-c3ccccc3)cc(Nc3ccccc3)n2)cc1","C1=CC(c2cc(Nc3ccccc3)nc(Nc3ccccc3)c2)=CC1",{},"[c:0]1[ch:1][ch][c:3][c!r5:4][c!r5:5]1>>[c:0]1[CH2:1][c:3][c:4][c:5]1",null,-0.1075442632],[-0.1156573506,165.9581143865,4,"completed",-5.145176,4.0,4,"O=c1ccoc(-c2c(Nc3ccccc3)cccc2Nc2ccccc2)c1","O=c1ccoc(-c2c(NC3=CCC=C3)cccc2NC2=CCC=C2)c1",{},"[c:0]1[ch:1][ch][c:3][c!r5:4][c!r5:5]1>>[c:0]1[CH2:1][c:3][c:4][c:5]1",null,-0.1689441402],[-0.1191831548,109.9118792452,4,"completed",-5.307096,4.0,4,"c1ccc(-c2cc(Nc3ccccn3)cc(-c3ccccc3)c2)cc1","C1=CCC(c2cc(Nc3ccccn3)cc(C3=CC=CC3)c2)=C1",{},"[c:0]1[ch:1][ch][c:3][c!r5:4][c!r5:5]1>>[c:0]1[CH2:1][c:3][c:4][c:5]1",null,-0.1819233637],[-0.1191949679,130.9910250668,4,"completed",-5.190716,4.0,4,"C1=CC(Nc2cc(NC3=CCC=C3)cc(-c3ccccc3)c2)=CC1","O=c1ccoc(-c2cc(NC3=CCC=C3)cc(NC3=CCC=C3)c2)c1",{},"[ch:1]1[c:2][c:3][ch:4][c:5][c:6]1>>[o:1]1[c:2][c:3][C:4](=O)[c:5][c:6]1",null,-0.1455714637],[-0.1199223626,228.0302658854,4,"completed",-5.073232,4.0,4,"O=c1cccc(-c2c(Nc3ccccc3)cccc2Nc2ccccc2)o1","O=c1cccc(-c2c(NC3=CC=CC3)cccc2NC2=CC=CC2)o1",{},"[c:0]1[ch:1][ch][c:3][c!r5:4][c!r5:5]1>>[c:0]1[CH2:1][c:3][c:4][c:5]1",null,-0.2287988195],[-0.1206903524,104.0119030507,4,"completed",-5.11454,4.0,4,"C1=CCC(c2cc(Nc3ccccc3)cc(Nc3ccccc3)c2)=C1","c1ccc(Nc2cc(Nc3ccccc3)cc(-c3ccc[nH]3)c2)cc1",{},"[#6H2r5:1]>>[NH:1]",null,-0.1045086966],[-0.1219759901,147.6454845545,4,"completed",-4.956484,4.0,4,"C1=CC(c2cc(Nc3ccccc3)cc(C3=CCC=C3)c2)=CC1","C1=CC(Nc2cc(C3=CCC=C3)cc(C3=CCC=C3)c2)=CC1",{},"[c:0]1[ch:1][ch][c:3][c!r5:4][c!r5:5]1>>[c:0]1[CH2:1][c:3][c:4][c:5]1",null,-0.178582311],[-0.1221928604,108.9984521791,4,"completed",-5.13846,4.0,4,"C1=CCC(c2cc(Nc3ccccc3)cc(Nc3ccccc3)c2)=C1","C1=CCC(c2cc(Nc3ccccc3)nc(Nc3ccccc3)c2)=C1",{},"[ch&r6:0]>>[nr6:0]",null,-0.1122740249],[-0.1229671584,122.0086929691,4,"completed",-5.339204,4.0,4,"C1=CCC(c2cccc(Nc3cccc(C4=CC=CC4)c3)c2)=C1","C1=CCC(c2cccc(Nc3cccc(C4=CC=CC4)n3)n2)=C1",{},"[ch&r6:0]>>[nr6:0]",null,-0.2071791795],[-0.124668916,168.8345646488,4,"completed",-4.9057,4.0,4,"C1=CCC(Nc2cc(-c3ccccc3)cc(-c3ccccc3)c2)=C1","C1=CCC(Nc2cc(C3=CC=CC3)cc(C3=CC=CC3)c2)=C1",{},"[c:0]1[ch:1][ch][c:3][c!r5:4][c!r5:5]1>>[c:0]1[CH2:1][c:3][c:4][c:5]1",null,-0.2168036677],[-0.1255484844,86.6535366658,4,"completed",-5.108468,4.0,4,"C1=CC(c2cc(Nc3ccccc3)cc(Nc3ccccc3)c2)=CC1","c1ccc(Nc2cc(Nc3ccccc3)cc(-c3ccsc3)c2)cc1",{},"[#6H2r5:1]>>[S:1]",null,-0.086856041],[-0.1263427991,198.8685459584,4,"completed",-5.119968,4.0,4,"C1=CCC(Nc2cc(NC3=CC=CC3)cc(-c3ccccc3)c2)=C1","O=c1ccoc(-c2cc(NC3=CC=CC3)cc(NC3=CC=CC3)c2)c1",{},"[ch:1]1[c:2][c:3][ch:4][c:5][c:6]1>>[o:1]1[c:2][c:3][C:4](=O)[c:5][c:6]1",null,-0.199359153],[-0.1264277197,117.3263286945,4,"completed",-5.155112,4.0,4,"c1ccc(Nc2cc(-c3ccccc3)cc(Nc3ccccc3)n2)cc1","c1ccc(Nc2cc(-c3ccccn3)cc(Nc3ccccc3)n2)cc1",{},"[ch&r6:0]>>[nr6:0]",null,-0.1235061146],[-0.1266951289,200.2774556535,4,"completed",-4.959704,4.0,4,"O=c1ccocc1-c1cc(Nc2ccccc2)cc(Nc2ccccc2)c1","O=c1cc[nH]cc1-c1cc(Nc2ccccc2)cc(Nc2ccccc2)c1",{},"[o:1]>>[nH:1]",null,-0.2230598874],[-0.1268932478,83.8826672434,4,"completed",-5.13248,4.0,4,"C1=CCC(c2cc(Nc3ccccc3)cc(Nc3ccccc3)c2)=C1","c1ccc(Nc2cc(Nc3ccccc3)cc(-c3cccs3)c2)cc1",{},"[#6H2r5:1]>>[S:1]",null,-0.0869093065],[-0.128416352,94.292018152,4,"completed",-5.073048,4.0,4,"C1=CC(c2cc(Nc3ccccc3)cc(Nc3ccccc3)c2)=CC1","C1=NC(c2cc(Nc3ccccc3)cc(Nc3ccccc3)c2)=CC1",{},"[chr5,CH1r5:1]>>[n:1]",null,-0.0961609366],[-0.1289044175,161.6662951213,4,"completed",-5.1886,4.0,4,"C1=CC(Nc2cc(NC3=CCC=C3)cc(-c3ccccc3)c2)=CC1","O=c1cccc(-c2cc(NC3=CCC=C3)cc(NC3=CCC=C3)c2)o1",{},"[c:1]1[c:2][ch:3][ch:4][c:5][c:6]1>>[c:1]1[c:2][o:3][c:4](=O)[c:5][c:6]1",null,-0.1731544726],[-0.1306340835,133.8540408222,4,"completed",-4.92594,4.0,4,"C1=CC(c2cc(Nc3ccccc3)cc(C3=CCC=C3)c2)=CC1","c1ccc(Nc2cc(-c3cc[nH]c3)cc(-c3cc[nH]c3)c2)cc1",{},"[#6H2r5:1]>>[NH:1]",null,-0.1810038044],[-0.1306519962,83.0974750888,4,"completed",-5.185932,4.0,4,"C1=CCC(c2cc(Nc3ccccc3)cc(Nc3ccccc3)c2)=C1","C1=NC=C(c2cc(Nc3ccccc3)cc(Nc3ccccc3)c2)C1",{},"[chr5,CH1r5:1]>>[n:1]",null,-0.1025841196],[-0.1310895425,96.774487176,4,"completed",-5.184276,4.0,4,"C1=CC(c2cc(Nc3ccccc3)cc(Nc3ccccc3)c2)=CC1","C1=NCC=C1c1cc(Nc2ccccc2)cc(Nc2ccccc2)c1",{},"[chr5,CH1r5:1]>>[n:1]",null,-0.1133379858],[-0.1311256808,98.826333402,4,"completed",-4.980864,4.0,4,"C1=CC(c2cc(Nc3ccccc3)cc(Nc3ccccc3)c2)=CC1","c1ccc(Nc2cc(Nc3ccccc3)cc(-c3cc[nH]c3)c2)cc1",{},"[#6H2r5:1]>>[NH:1]",null,-0.1293112662],[-0.1315667557,213.084002737,4,"completed",-4.5814,4.0,4,"C1=CC(Nc2cc(NC3=CCC=C3)cc(-c3ccccc3)c2)=CC1","c1ccc(-c2cc(Nc3cc[nH]c3)cc(Nc3cc[nH]c3)c2)cc1",{},"[#6H2r5:1]>>[NH:1]",null,-0.4209374213],[-0.132570236,157.3200430024,4,"completed",-5.134412,4.0,4,"O=c1cccc(-c2c(Nc3ccccc3)cccc2Nc2ccccc2)o1","O=c1cccc(-c2c(NC3=CCC=C3)cccc2NC2=CCC=C2)o1",{},"[c:0]1[ch:1][ch][c:3][c!r5:4][c!r5:5]1>>[c:0]1[CH2:1][c:3][c:4][c:5]1",null,-0.1591535326],[-0.1350573211,104.7361806702,4,"completed",-5.385112,4.0,4,"C1=CC(c2cc(Nc3ccccc3)cc(C3=CCC=C3)c2)=CC1","C1=CC(c2cc(Nc3ccccc3)cc(C3=CCC=C3)n2)=CC1",{},"[ch&r6:0]>>[nr6:0]",null,-0.2253912272],[-0.1360600927,224.9028668298,4,"completed",-4.703208,4.0,4,"C1=CC(Nc2cccc(-c3cccc(NC4=CCC=C4)c3)c2)=CC1","c1cc(Nc2cc[nH]c2)cc(-c2cccc(Nc3cc[nH]c3)c2)c1",{},"[#6H2r5:1]>>[NH:1]",null,-0.3573916706],[-0.1362372239,85.3878833284,4,"completed",-5.450524,4.0,4,"O=c1cccc(-c2cc(Nc3ccccc3)cc(Nc3ccccc3)c2)o1","O=c1cccc(-c2cc(Nc3ccccc3)cc(Nc3ccccc3)c2)[nH]1",{},"[o:1]>>[nH:1]",null,-0.2597998406],[-0.1367773734,161.1463698173,4,"completed",-5.222364,4.0,4,"C1=CC(c2ccc(Nc3ccc(C4=CCC=C4)cc3)cc2)=CC1","C1=CC(c2ccc(Nc3ccc(C4=CCC=C4)cn3)nc2)=CC1",{},"[ch&r6:0]>>[nr6:0]",null,-0.1824962938],[-0.1375621568,107.4785839581,4,"completed",-5.325128,4.0,4,"O=c1ccc(-c2cc(Nc3ccccc3)cc(Nc3ccccc3)c2)co1","O=c1ccc(-c2cc(Nc3ccccc3)cc(Nc3ccccc3)c2)c[nH]1",{},"[o:1]>>[nH:1]",null,-0.1907514824],[-0.1375761763,217.2033423766,4,"completed",-5.131652,4.0,4,"C1=CCC(Nc2cc(NC3=CC=CC3)cc(-c3ccccc3)c2)=C1","O=c1cccc(-c2cc(NC3=CC=CC3)cc(NC3=CC=CC3)c2)o1",{},"[c:1]1[c:2][ch:3][ch:4][c:5][c:6]1>>[c:1]1[c:2][o:3][c:4](=O)[c:5][c:6]1",null,-0.2183304789],[-0.1377865262,138.7468683561,4,"completed",-5.003404,4.0,4,"c1ccc(Nc2cc(Nc3ccccc3)cc(-c3ccncc3)c2)cc1","C1=CC(Nc2cc(NC3=CCC=C3)cc(-c3ccncc3)c2)=CC1",{},"[c:0]1[ch:1][ch][c:3][c!r5:4][c!r5:5]1>>[c:0]1[CH2:1][c:3][c:4][c:5]1",null,-0.1543462964],[-0.1393503528,141.559339181,4,"completed",-4.924744,4.0,4,"C1=CC(Nc2ccc3ccc(NC4=CCC=C4)cc3c2)=CC1","c1cc(Nc2ccc3ccc(Nc4ccsc4)cc3c2)cs1",{},"[#6H2r5:1]>>[S:1]",null,-0.1873212017],[-0.1396112787,163.0765846519,4,"completed",-5.15226,4.0,4,"C1=CCC(c2cccc(Nc3cccc(C4=CC=CC4)c3)c2)=C1","c1cc(Nc2cccc(-c3ccc[nH]3)c2)cc(-c2ccc[nH]2)c1",{},"[#6H2r5:1]>>[NH:1]",null,-0.1671293367],[-0.1398577247,104.2623378043,4,"completed",-5.133032,4.0,4,"C1=CC(c2c(Nc3ccccc3)cccc2Nc2ccccc2)=CC1","c1ccc(Nc2cccc(Nc3ccccc3)c2-c2ccsc2)cc1",{},"[#6H2r5:1]>>[S:1]",null,-0.1067955077],[-0.1404109641,210.2852165725,4,"completed",-5.119876,4.0,4,"O=c1cc(-c2c(Nc3ccccc3)cccc2Nc2ccccc2)cco1","O=c1cc(-c2c(NC3=CC=CC3)cccc2NC2=CC=CC2)cco1",{},"[c:0]1[ch:1][ch][c:3][c!r5:4][c!r5:5]1>>[c:0]1[CH2:1][c:3][c:4][c:5]1",null,-0.2107449868],[-0.140678267,100.5072897603,4,"completed",-5.287224,4.0,4,"O=c1cc(-c2cc(Nc3ccccc3)cc(Nc3ccccc3)c2)cco1","O=c1cc(-c2cc(Nc3ccccc3)cc(Nc3ccccc3)c2)cc[nH]1",{},"[o:1]>>[nH:1]",null,-0.1651593174],[-0.1409903919,94.9677856517,4,"completed",-5.18262,4.0,4,"C1=CCC(c2cc(Nc3ccccc3)cc(Nc3ccccc3)c2)=C1","C1=CN=C(c2cc(Nc3ccccc3)cc(Nc3ccccc3)c2)C1",{},"[chr5,CH1r5:1]>>[n:1]",null,-0.1111919595],[-0.1410485498,246.3840697661,4,"completed",-4.870188,4.0,4,"C1=CC(Nc2cc(NC3=CCC=C3)cc(-c3ccccc3)c2)=CC1","O=c1occcc1-c1cc(NC2=CCC=C2)cc(NC2=CCC=C2)c1",{},"[c:1]1[c:2][ch:3][ch:4][c:5][c:6]1>>[c:1]1[c:2][o:3][c:4](=O)[c:5][c:6]1",null,-0.2942511715],[-0.141856516,141.5147704906,4,"completed",-4.912048,4.0,4,"C1=CC(c2cccc(Nc3cccc(C4=CCC=C4)c3)c2)=CC1","c1cc(Nc2cccc(-c3cc[nH]c3)c2)cc(-c2cc[nH]c2)c1",{},"[#6H2r5:1]>>[NH:1]",null,-0.1932256398],[-0.142287642,156.3225254364,4,"completed",-5.265604,4.0,4,"C1=CC(c2cc(Nc3ccccc3)cc(C3=CCC=C3)c2)=CC1","C1=CC(c2cc(Nc3cccnc3)cc(C3=CCC=C3)c2)=CC1",{},"[ch&r6:0]>>[nr6:0]",null,-0.1946145614],[-0.1425678254,97.5902133417,4,"completed",-5.454756,4.0,4,"O=c1ccoc(-c2cc(Nc3ccccc3)cc(Nc3ccccc3)c2)c1","O=c1cc[nH]c(-c2cc(Nc3ccccc3)cc(Nc3ccccc3)c2)c1",{},"[o:1]>>[nH:1]",null,-0.2668168685],[-0.1428793937,140.0608740248,4,"completed",-5.10994,4.0,4,"C1=CC(Nc2cccc(-c3cccc(NC4=CCC=C4)c3)c2)=CC1","C1=CC(Nc2cc(-c3ccnc(NC4=CCC=C4)c3)ccn2)=CC1",{},"[ch&r6:0]>>[nr6:0]",null,-0.1402335987],[-0.1429202877,171.6623090096,4,"completed",-5.1472,4.0,4,"C1=CCC(c2ccc(Nc3ccc(C4=CC=CC4)cc3)cc2)=C1","C1=CCC(c2ccc(Nc3ccc(C4=CC=CC4)cn3)nc2)=C1",{},"[ch&r6:0]>>[nr6:0]",null,-0.1748130142],[-0.1430571394,81.7648680823,4,"completed",-5.138092,4.0,4,"c1ccc(Nc2cc(Nc3ccccc3)cc(-c3ccccn3)c2)cc1","c1ccc(Nc2cc(Nc3ccccc3)cc(-c3ncccn3)c2)cc1",{},"[ch&r6:0]>>[nr6:0]",null,-0.0860028132],[-0.1436126167,228.0495497002,4,"completed",-4.771288,4.0,4,"C1=CC(N(c2ccccc2)c2ccccc2)=CC1","c1ccc(N(c2ccccc2)c2cc[nH]c2)cc1",{},"[#6H2r5:1]>>[NH:1]",null,-0.3239627614],[-0.1437529842,119.5736858211,4,"completed",-5.17342,4.0,4,"C1=CCC(c2cc(Nc3ccccc3)cc(C3=CC=CC3)c2)=C1","c1ccc(Nc2cc(-c3ccc[nH]3)cc(-c3ccc[nH]3)c2)cc1",{},"[#6H2r5:1]>>[NH:1]",null,-0.1301507187],[-0.1439956557,148.0059837116,4,"completed",-5.06486,4.0,4,"c1ccc(Nc2cccc(Nc3ccccc3)c2-c2ccccn2)cc1","c1ccc(Nc2cccc(Nc3ccccc3)c2-c2ncccn2)cc1",{},"[ch&r6:0]>>[nr6:0]",null,-0.150036105],[-0.1440252138,216.441207342,4,"completed",-4.822992,4.0,4,"C1=CC(c2ccccc2Nc2ccccc2C2=CCC=C2)=CC1","c1ccc(-c2cc[nH]c2)c(Nc2ccccc2-c2cc[nH]c2)c1",{},"[#6H2r5:1]>>[NH:1]",null,-0.2905962456],[-0.1441229858,86.6646205899,4,"completed",-5.140852,4.0,4,"C1=CCC(c2cc(Nc3ccccc3)cc(Nc3ccccc3)c2)=C1","c1ccc(Nc2cc(Nc3ccccc3)cc(-c3ccco3)c2)cc1",{},"[#6H2r5:1]>>[O:1]",null,-0.0912606736],[-0.1444722068,160.7926511446,4,"completed",-5.207736,4.0,4,"C1=CC(Nc2cc(NC3=CCC=C3)cc(-c3ccccc3)c2)=CC1","O=c1cc(-c2cc(NC3=CCC=C3)cc(NC3=CCC=C3)c2)cco1",{},"[c:1]1[c:2][ch:3][ch:4][c:5][c:6]1>>[c:1]1[c:2][o:3][c:4](=O)[c:5][c:6]1",null,-0.1775999129],[-0.1457777308,99.8058978216,4,"completed",-5.269652,4.0,4,"O=c1cc(-c2c(Nc3ccccc3)cccc2Nc2ccccc2)cco1","O=c1cc(-c2c(Nc3ccccc3)cccc2Nc2ccccc2)cc[nH]1",{},"[o:1]>>[nH:1]",null,-0.1551267217],[-0.1465234427,177.9294750007,4,"completed",-4.851144,4.0,4,"C1=CC(c2cc(Nc3ccccc3)cc(C3=CCC=C3)c2)=CC1","C1=CCC(Nc2cc(C3=CCC=C3)cc(C3=CCC=C3)c2)=C1",{},"[c:0]1[ch:1][ch][c:3][c!r5:4][c!r5:5]1>>[c:0]1[CH2:1][c:3][c:4][c:5]1",null,-0.2490065448],[-0.1466759886,153.6575025545,4,"completed",-5.129168,4.0,4,"C1=CC(Nc2cccc(-c3cccc(NC4=CCC=C4)c3)c2)=CC1","C1=CC(Nc2cncc(-c3cncc(NC4=CCC=C4)c3)c2)=CC1",{},"[ch&r6:0]>>[nr6:0]",null,-0.1550080852],[-0.1473838536,151.8437823487,4,"completed",-4.986936,4.0,4,"O=c1occcc1-c1cc(Nc2ccccc2)cc(Nc2ccccc2)c1","O=c1[nH]cccc1-c1cc(Nc2ccccc2)cc(Nc2ccccc2)c1",{},"[o:1]>>[nH:1]",null,-0.1712321045],[-0.1475222314,152.7718842766,4,"completed",-5.035696,4.0,4,"C1=CC(c2c(Nc3ccccc3)cccc2Nc2ccccc2)=CC1","c1ccc(Nc2cccc(Nc3ccccc3)c2-c2cc[nH]c2)cc1",{},"[#6H2r5:1]>>[NH:1]",null,-0.1592651901],[-0.1485082395,227.7649006693,4,"completed",-4.544416,4.0,4,"C1=CC(Nc2cccc(NC3=CCC=C3)c2)=CC1","c1cc(Nc2cc[nH]c2)cc(Nc2cc[nH]c2)c1",{},"[#6H2r5:1]>>[NH:1]",null,-0.4506960225],[-0.1495603393,235.397489249,4,"completed",-4.456924,4.0,4,"C1=c2ccc(Nc3ccc4c(c3)=CCC=4)cc2=CC1","c1cc2c[nH]cc2cc1Nc1ccc2c[nH]cc2c1",{},"[#6H2r5:1]>>[NH:1]",null,-0.5079861036],[-0.1505491448,222.4655349436,4,"completed",-4.584896,4.0,4,"C1=CC(Nc2cccc(NC3=CCC=C3)c2-c2ccccc2)=CC1","c1ccc(-c2c(Nc3cc[nH]c3)cccc2Nc2cc[nH]c2)cc1",{},"[#6H2r5:1]>>[NH:1]",null,-0.4236787207],[-0.1508982495,125.9686065383,4,"completed",-5.034776,4.0,4,"C1=CC(Nc2cccc(-c3cccc(NC4=CCC=C4)c3)c2)=CC1","C1=CC(Nc2cccc(-c3cccc(NC4=CCC=C4)n3)n2)=CC1",{},"[ch&r6:0]>>[nr6:0]",null,-0.1339874368],[-0.1509495539,155.5478152191,4,"completed",-5.172592,4.0,4,"O=c1cc(-c2c(Nc3ccccc3)cccc2Nc2ccccc2)cco1","O=c1cc(-c2c(NC3=CCC=C3)cccc2NC2=CCC=C2)cco1",{},"[c:0]1[ch:1][ch][c:3][c!r5:4][c!r5:5]1>>[c:0]1[CH2:1][c:3][c:4][c:5]1",null,-0.1636374837],[-0.1512725875,181.6640206532,4,"completed",-4.931184,4.0,4,"c1ccc(Nc2cccc(-c3cccc(Nc4ccccc4)n3)n2)cc1","C1=CCC(Nc2cccc(-c3cccc(NC4=CC=CC4)n3)n2)=C1",{},"[c:0]1[ch:1][ch][c:3][c!r5:4][c!r5:5]1>>[c:0]1[CH2:1][c:3][c:4][c:5]1",null,-0.2167169788],[-0.1515693471,170.107313962,4,"completed",-4.865128,4.0,4,"C1=CCC(c2c(Nc3ccccc3)cccc2Nc2ccccc2)=C1","C1=CCC(Nc2cccc(NC3=CC=CC3)c2C2=CC=CC2)=C1",{},"[c:0]1[ch:1][ch][c:3][c!r5:4][c!r5:5]1>>[c:0]1[CH2:1][c:3][c:4][c:5]1",null,-0.2365740431],[-0.1518464077,107.724997541,4,"completed",-5.236532,4.0,4,"c1ccc(Nc2cc(Nc3ccccc3)cc(-c3ccccn3)c2)cc1","c1ccc(Nc2cc(Nc3ccccc3)cc(-c3ccncn3)c2)cc1",{},"[ch&r6:0]>>[nr6:0]",null,-0.1440095786],[-0.1518913815,84.9868007496,4,"completed",-5.193476,4.0,4,"C1=CC(c2c(Nc3ccccc3)cccc2Nc2ccccc2)=CC1","C1=NCC=C1c1c(Nc2ccccc2)cccc1Nc1ccccc1",{},"[chr5,CH1r5:1]>>[n:1]",null,-0.1072579133],[-0.1522364126,208.869166866,4,"completed",-5.154008,4.0,4,"C1=CCC(Nc2cc(NC3=CC=CC3)cc(-c3ccccc3)c2)=C1","O=c1cc(-c2cc(NC3=CC=CC3)cc(NC3=CC=CC3)c2)cco1",{},"[c:1]1[c:2][ch:3][ch:4][c:5][c:6]1>>[c:1]1[c:2][o:3][c:4](=O)[c:5][c:6]1",null,-0.2122630261],[-0.1526548191,125.2581626473,4,"completed",-4.967616,4.0,4,"c1ccc(Nc2cc(Nc3ccccc3)cc(-c3cccnc3)c2)cc1","C1=CC(Nc2cc(NC3=CCC=C3)cc(-c3cccnc3)c2)=CC1",{},"[c:0]1[ch:1][ch][c:3][c!r5:4][c!r5:5]1>>[c:0]1[CH2:1][c:3][c:4][c:5]1",null,-0.1558111479],[-0.1530441697,152.0595596903,4,"completed",-4.988132,4.0,4,"C1=CC(N(c2ccccc2)c2ccccc2)=CC1","c1ccc(N(c2ccccc2)c2ccsc2)cc1",{},"[#6H2r5:1]>>[S:1]",null,-0.1710385626],[-0.1541617913,195.3791359708,4,"completed",-5.031188,4.0,4,"c1ccc(Nc2cc(-c3ccnc(Nc4ccccc4)c3)ccn2)cc1","C1=CCC(Nc2cc(-c3ccnc(NC4=CC=CC4)c3)ccn2)=C1",{},"[c:0]1[ch:1][ch][c:3][c!r5:4][c!r5:5]1>>[c:0]1[CH2:1][c:3][c:4][c:5]1",null,-0.2012292263],[-0.1545823734,133.6184011931,4,"completed",-5.28704,4.0,4,"c1ccc(-c2cc(Nc3cccnc3)cc(-c3ccccc3)c2)cc1","C1=CCC(c2cc(Nc3cccnc3)cc(C3=CC=CC3)c2)=C1",{},"[c:0]1[ch:1][ch][c:3][c!r5:4][c!r5:5]1>>[c:0]1[CH2:1][c:3][c:4][c:5]1",null,-0.1870722276],[-0.1554066711,204.0716692921,4,"completed",-4.717744,4.0,4,"C1=Cc2ccc(Nc3ccc4c(c3)CC=C4)cc2C1","c1cc2ccc(Nc3ccc4cc[nH]c4c3)cc2[nH]1",{},"[#6H2r5:1]>>[NH:1]",null,-0.3365172722],[-0.1556518736,128.1954789112,4,"completed",-5.42136,4.0,4,"O=c1ccoc(-c2c(Nc3ccccc3)cccc2Nc2ccccc2)c1","O=c1cc[nH]c(-c2c(Nc3ccccc3)cccc2Nc2ccccc2)c1",{},"[o:1]>>[nH:1]",null,-0.2589159769],[-0.1557888202,119.1267482303,4,"completed",-5.207184,4.0,4,"c1ccc(Nc2cccc(Nc3ccccc3)c2-c2ccccn2)cc1","c1ccc(Nc2cccc(Nc3ccccc3)c2-c2ccncn2)cc1",{},"[ch&r6:0]>>[nr6:0]",null,-0.1407853081],[-0.1567982586,101.8785503333,4,"completed",-5.020424,4.0,4,"C1=CC(c2c(Nc3ccccc3)cccc2Nc2ccccc2)=CC1","C1=NC(c2c(Nc3ccccc3)cccc2Nc2ccccc2)=CC1",{},"[chr5,CH1r5:1]>>[n:1]",null,-0.1161123831],[-0.1571096824,152.3081478795,4,"completed",-5.202032,4.0,4,"C1=CC(Nc2cc(NC3=CCC=C3)cc(-c3ccccc3)c2)=CC1","O=c1ccc(-c2cc(NC3=CCC=C3)cc(NC3=CCC=C3)c2)co1",{},"[c:1]1[c:2][ch:3][ch:4][c:5][c:6]1>>[c:1]1[c:2][o:3][c:4](=O)[c:5][c:6]1",null,-0.1682228615],[-0.157378333,104.30056315,4,"completed",-5.351256,4.0,4,"O=c1ccc(-c2c(Nc3ccccc3)cccc2Nc2ccccc2)co1","O=c1ccc(-c2c(Nc3ccccc3)cccc2Nc2ccccc2)c[nH]1",{},"[o:1]>>[nH:1]",null,-0.2044800735],[-0.1576794273,105.8943671446,4,"completed",-5.233864,4.0,4,"c1ccc(Nc2cc(Nc3ccccc3)cc(-c3cccnc3)c2)cc1","c1ccc(Nc2cc(-c3cccnc3)cc(Nc3ccccc3)n2)cc1",{},"[ch&r6:0]>>[nr6:0]",null,-0.1414008718],[-0.1578296193,161.6293194025,4,"completed",-5.027784,4.0,4,"C1=c2ccc(Nc3ccc4c(c3)=CCC=4)cc2=CC1","C1=c2ccc(Nc3ccc4c(n3)=CCC=4)nc2=CC1",{},"[ch&r6:0]>>[nr6:0]",null,-0.1693501128],[-0.1582086966,103.5596452214,4,"completed",-5.207368,4.0,4,"c1ccc(Nc2cc(Nc3ccccc3)cc(-c3cccnc3)c2)cc1","c1ccc(Nc2cc(Nc3ccccc3)cc(-c3cnccn3)c2)cc1",{},"[ch&r6:0]>>[nr6:0]",null,-0.1279580594],[-0.1582497145,116.7795049419,4,"completed",-5.198352,4.0,4,"c1ccc(Nc2cc(Nc3ccccc3)cc(-c3cccnc3)c2)cc1","c1ccc(Nc2cc(Nc3ccccc3)cc(-c3cccnn3)c2)cc1",{},"[ch&r6:0]>>[nr6:0]",null,-0.1355628252],[-0.1587783738,149.397934408,4,"completed",-5.087124,4.0,4,"C1=CCC(c2c(Nc3ccccc3)cccc2Nc2ccccc2)=C1","c1ccc(Nc2cccc(Nc3ccccc3)c2-c2ccc[nH]2)cc1",{},"[#6H2r5:1]>>[NH:1]",null,-0.1496695713],[-0.1591467834,129.5837351778,4,"completed",-5.222548,4.0,4,"C1=CCC(c2cccc(Nc3cccc(C4=CC=CC4)c3)c2)=C1","c1cc(Nc2cccc(-c3cccs3)c2)cc(-c2cccs2)c1",{},"[#6H2r5:1]>>[S:1]",null,-0.1554051815],[-0.1591624705,198.2813533837,4,"completed",-5.15502,4.0,4,"O=c1ccc(-c2c(Nc3ccccc3)cccc2Nc2ccccc2)co1","O=c1ccc(-c2c(NC3=CC=CC3)cccc2NC2=CC=CC2)co1",{},"[c:0]1[ch:1][ch][c:3][c!r5:4][c!r5:5]1>>[c:0]1[CH2:1][c:3][c:4][c:5]1",null,-0.201987186],[-0.1593973661,102.9811249524,4,"completed",-5.148764,4.0,4,"C1=CC(c2cc(Nc3ccccc3)cc(Nc3ccccc3)c2)=CC1","c1ccc(Nc2cc(Nc3ccccc3)cc(-c3ccoc3)c2)cc1",{},"[#6H2r5:1]>>[O:1]",null,-0.1084909981],[-0.1599200691,102.258230204,4,"completed",-5.279864,4.0,3,"c1ccc(Nc2ccccn2)nc1","c1ccc2cc(Nc3cc4ccccc4cn3)ncc2c1",{},"[cH&r6:1][cH&r6:2]>>[c:1]2cccc[c:2]2",null,-0.1621997667],[-0.1600477148,169.512889208,4,"completed",-5.053912,4.0,4,"c1ccc(Nc2cc(-c3ccccn3)cc(-c3ccccn3)c2)cc1","C1=CC(Nc2cc(-c3ccccn3)cc(-c3ccccn3)c2)=CC1",{},"[c:0]1[ch:1][ch][c:3][c!r5:4][c!r5:5]1>>[c:0]1[CH2:1][c:3][c:4][c:5]1",null,-0.1725555865],[-0.1605294929,131.3534064147,4,"completed",-4.982336,4.0,4,"c1ccc(Nc2cc(-c3ccncc3)cc(Nc3ccccc3)n2)cc1","C1=CC(Nc2cc(-c3ccncc3)cc(NC3=CCC=C3)n2)=CC1",{},"[c:0]1[ch:1][ch][c:3][c!r5:4][c!r5:5]1>>[c:0]1[CH2:1][c:3][c:4][c:5]1",null,-0.1550408903],[-0.1607105146,152.9996282249,4,"completed",-4.99448,4.0,4,"C1=CC(Nc2cccc(NC3=CCC=C3)c2-c2ccccc2)=CC1","C1=CC(Nc2cccc(NC3=CCC=C3)c2-c2ccncc2)=CC1",{},"[ch&r6:0]>>[nr6:0]",null,-0.1698963706],[-0.160816983,169.4455897424,4,"completed",-4.9103,4.0,4,"c1ccc(Nc2ccc3ccc(Nc4ccccc4)nc3n2)cc1","C1=CCC(Nc2ccc3ccc(NC4=CC=CC4)nc3n2)=C1",{},"[c:0]1[ch:1][ch][c:3][c!r5:4][c!r5:5]1>>[c:0]1[CH2:1][c:3][c:4][c:5]1",null,-0.2152788703],[-0.1611935112,91.2802069358,4,"completed",-5.27186,4.0,4,"c1ccc(Nc2cc(Nc3ccccc3)cc(-c3cccnc3)c2)cc1","c1ccc(Nc2cc(Nc3ccccc3)cc(-c3cncnc3)c2)cc1",{},"[ch&r6:0]>>[nr6:0]",null,-0.1510120769],[-0.1614717642,100.7859909588,4,"completed",-5.181976,4.0,4,"c1ccc(Nc2cccc(Nc3ccccc3)c2-c2cccnc2)cc1","c1ccc(Nc2cccc(Nc3ccccc3)c2-c2cnccn2)cc1",{},"[ch&r6:0]>>[nr6:0]",null,-0.1159769271],[-0.1615350041,151.9024472316,4,"completed",-4.969272,4.0,4,"c1ccc(Nc2cccc(Nc3ccccc3)c2-c2cccnc2)cc1","C1=CC(Nc2cccc(NC3=CCC=C3)c2-c2cccnc2)=CC1",{},"[c:0]1[ch:1][ch][c:3][c!r5:4][c!r5:5]1>>[c:0]1[CH2:1][c:3][c:4][c:5]1",null,-0.1773368556],[-0.1618792196,126.5627866226,4,"completed",-5.156492,4.0,4,"C1=CCC(c2c(Nc3ccccc3)cccc2Nc2ccccc2)=C1","c1ccc(Nc2cccc(Nc3ccccc3)c2-c2cccs2)cc1",{},"[#6H2r5:1]>>[S:1]",null,-0.1325967516],[-0.1619919586,127.3875583499,4,"completed",-5.21344,4.0,4,"C1=CCC(c2c(Nc3ccccc3)cccc2Nc2ccccc2)=C1","C1=NC=C(c2c(Nc3ccccc3)cccc2Nc2ccccc2)C1",{},"[chr5,CH1r5:1]>>[n:1]",null,-0.1501106941],[-0.1620778337,167.7855926831,4,"completed",-5.100556,4.0,4,"c1ccc(Nc2cc(Nc3ccccc3)nc(-c3ccccc3)n2)cc1","C1=CC(Nc2cc(NC3=CCC=C3)nc(-c3ccccc3)n2)=CC1",{},"[c:0]1[ch:1][ch][c:3][c!r5:4][c!r5:5]1>>[c:0]1[CH2:1][c:3][c:4][c:5]1",null,-0.1677860441],[-0.1623580672,287.3572231376,4,"completed",-4.676988,4.0,4,"C1=Cc2cc(Nc3ccc4c(c3)C=CC4)ccc2C1","c1cc2cc(Nc3ccc4[nH]ccc4c3)ccc2[nH]1",{},"[#6H2r5:1]>>[NH:1]",null,-0.4126189019],[-0.1627595494,138.5665955586,4,"completed",-4.902664,4.0,4,"C1=CCC(c2cc(Nc3ccccc3)cc(Nc3ccccc3)c2)=C1","C1=CCC(c2cc(NC3=CCC=C3)cc(NC3=CCC=C3)c2)=C1",{},"[c:0]1[ch:1][ch][c:3][c!r5:4][c!r5:5]1>>[c:0]1[CH2:1][c:3][c:4][c:5]1",null,-0.1956579538],[-0.162978122,114.778344979,4,"completed",-5.401856,4.0,4,"C1=CCC(c2cc(Nc3ccccc3)cc(C3=CC=CC3)c2)=C1","C1=CCC(c2cc(Nc3ccccc3)cc(C3=CC=CC3)n2)=C1",{},"[ch&r6:0]>>[nr6:0]",null,-0.24046085],[-0.1629978212,177.3193665215,4,"completed",-4.953816,4.0,4,"C1=CCC(Nc2cccc(NC3=CC=CC3)c2-c2ccccc2)=C1","C1=CCC(Nc2cccc(NC3=CC=CC3)c2-c2ccncc2)=C1",{},"[ch&r6:0]>>[nr6:0]",null,-0.20472748],[-0.1633811773,96.7667707861,4,"completed",-5.43884,4.0,4,"O=c1cccc(-c2c(Nc3ccccc3)cccc2Nc2ccccc2)o1","O=c1cccc(-c2c(Nc3ccccc3)cccc2Nc2ccccc2)[nH]1",{},"[o:1]>>[nH:1]",null,-0.2561678264],[-0.1636096954,165.5272038706,4,"completed",-4.7815,4.0,3,"C(#Cc1cccc2ccccc12)c1cccc2ccccc12","C(#CC1=c2ccccc2=CC1)C1=c2ccccc2=CC1",{},"[c:0]1[ch:1][ch][c:3][c!r5:4][c!r5:5]1>>[c:0]1[CH2:1][c:3][c:4][c:5]1",null,-0.2776795954],[-0.1638670793,100.9031386329,4,"completed",-5.125488,4.0,4,"C1=CC(c2cc(Nc3ccccc3)cc(Nc3ccccc3)c2)=CC1","C1=CC(c2cc(Nc3ccccc3)cc(Nc3ccccc3)c2)=NC1",{},"[chr5,CH1r5:1]>>[n:1]",null,-0.1024683662],[-0.1655901021,80.8443889158,4,"completed",-5.27554,4.0,4,"c1ccc(Nc2cccc(Nc3ccccc3)c2-c2cccnc2)cc1","c1ccc(Nc2cccc(Nc3ccccc3)c2-c2cncnc2)cc1",{},"[ch&r6:0]>>[nr6:0]",null,-0.1470877905],[-0.165838501,237.7373893655,4,"completed",-4.982796,4.0,4,"O=c1ccocc1-c1c(Nc2ccccc2)cccc1Nc1ccccc1","O=c1cc[nH]cc1-c1c(Nc2ccccc2)cccc1Nc1ccccc1",{},"[o:1]>>[nH:1]",null,-0.2514957004],[-0.165898296,149.2357509981,4,"completed",-5.195684,4.0,4,"C1=CC(c2ccc(Nc3ccc(C4=CCC=C4)cc3)cc2)=CC1","C1=CC(c2ccc(Nc3ccc(C4=CCC=C4)nc3)cn2)=CC1",{},"[ch&r6:0]>>[nr6:0]",null,-0.1635771042],[-0.1659628423,105.1883426184,4,"completed",-5.340952,4.0,4,"C1=CC(c2cc(Nc3ccccc3)cc(C3=CCC=C3)c2)=CC1","C1=CC(c2cc(C3=CCC=C3)nc(Nc3ccccc3)n2)=CC1",{},"[ch&r6:0]>>[nr6:0]",null,-0.1987786254],[-0.1663363178,149.0365087739,4,"completed",-4.895856,4.0,4,"C1=CCC(c2c(Nc3ccccc3)cccc2Nc2ccccc2)=C1","C1=CCC(c2c(NC3=CCC=C3)cccc2NC2=CCC=C2)=C1",{},"[c:0]1[ch:1][ch][c:3][c!r5:4][c!r5:5]1>>[c:0]1[CH2:1][c:3][c:4][c:5]1",null,-0.2064764383],[-0.1664872781,300.0663188419,4,"completed",-4.855008,4.0,4,"C1=CCC(N(c2ccccc2)c2ccccc2)=C1","c1ccc(N(c2ccccc2)c2ccc[nH]2)cc1",{},"[#6H2r5:1]>>[NH:1]",null,-0.3456155739],[-0.1667955599,209.9415390285,4,"completed",-5.151708,4.0,4,"C1=CCC(Nc2cc(NC3=CC=CC3)cc(-c3ccccc3)c2)=C1","O=c1ccc(-c2cc(NC3=CC=CC3)cc(NC3=CC=CC3)c2)co1",{},"[c:1]1[c:2][ch:3][ch:4][c:5][c:6]1>>[c:1]1[c:2][o:3][c:4](=O)[c:5][c:6]1",null,-0.2130388961],[-0.166832281,110.089947332,4,"completed",-5.293112,4.0,4,"C1=CCC(c2cccc(Nc3cccc(C4=CC=CC4)c3)c2)=C1","C1=CN=C(c2cccc(Nc3cccc(C4=NC=CC4)c3)c2)C1",{},"[chr5,CH1r5:1]>>[n:1]",null,-0.1743358722],[-0.1668512283,115.1426515704,4,"completed",-5.17388,4.0,4,"C1=CC(c2c(Nc3ccccc3)cccc2Nc2ccccc2)=CC1","C1=CC(c2c(Nc3ccccn3)cccc2Nc2ccccn2)=CC1",{},"[ch&r6:0]>>[nr6:0]",null,-0.1262235115],[-0.1669311317,137.1243709972,4,"completed",-5.387872,4.0,4,"C1=CC(c2cc(Nc3ccccc3)cc(C3=CCC=C3)c2)=CC1","O=c1occcc1Nc1cc(C2=CCC=C2)cc(C2=CCC=C2)c1",{},"[c:1]1[c:2][ch:3][ch:4][c:5][c:6]1>>[c:1]1[c:2][o:3][c:4](=O)[c:5][c:6]1",null,-0.2437407115],[-0.167215989,104.6082178882,4,"completed",-5.220432,4.0,4,"C1=CCC(c2cc(Nc3ccccc3)cc(C3=CC=CC3)c2)=C1","c1ccc(Nc2cc(-c3cccs3)cc(-c3cccs3)c2)cc1",{},"[#6H2r5:1]>>[S:1]",null,-0.1343494469],[-0.1673869535,122.5113341131,4,"completed",-4.981416,4.0,4,"c1ccc(Nc2ccc3ccc(Nc4ccccc4)nc3n2)cc1","C1=CC(Nc2ccc3ccc(NC4=CCC=C4)nc3n2)=CC1",{},"[c:0]1[ch:1][ch][c:3][c!r5:4][c!r5:5]1>>[c:0]1[CH2:1][c:3][c:4][c:5]1",null,-0.1479847555],[-0.1675789614,175.1372053153,4,"completed",-4.924284,4.0,4,"c1ccc(Nc2cccc(Nc3ccccc3)c2-c2cccnc2)cc1","C1=CCC(Nc2cccc(NC3=CC=CC3)c2-c2cccnc2)=C1",{},"[c:0]1[ch:1][ch][c:3][c!r5:4][c!r5:5]1>>[c:0]1[CH2:1][c:3][c:4][c:5]1",null,-0.214014803],[-0.1676042,168.1481616862,4,"completed",-4.827868,4.0,4,"C1=CC(c2c(Nc3ccccc3)cccc2Nc2ccccc2)=CC1","C1=CCC(Nc2cccc(NC3=CC=CC3)c2C2=CCC=C2)=C1",{},"[c:0]1[ch:1][ch][c:3][c!r5:4][c!r5:5]1>>[c:0]1[CH2:1][c:3][c:4][c:5]1",null,-0.2540888796],[-0.1677950705,252.7538384586,4,"completed",-4.831916,4.0,4,"O=c1occcc1-c1c(Nc2ccccc2)cccc1Nc1ccccc1","O=c1occcc1-c1c(NC2=CC=CC2)cccc1NC1=CC=CC1",{},"[c:0]1[ch:1][ch][c:3][c!r5:4][c!r5:5]1>>[c:0]1[CH2:1][c:3][c:4][c:5]1",null,-0.3148020459],[-0.1679792437,145.9402566853,4,"completed",-5.149868,4.0,4,"C1=CC(Nc2cccc(-c3cccc(NC4=CCC=C4)c3)c2)=CC1","C1=CC(Nc2ccnc(-c3cc(NC4=CCC=C4)ccn3)c2)=CC1",{},"[ch&r6:0]>>[nr6:0]",null,-0.150056986],[-0.168020486,190.2550134421,4,"completed",-4.946364,4.0,4,"C1=CC(Nc2cc(NC3=CCC=C3)cc(-c3ccccc3)c2)=CC1","c1ccc(-c2cc(Nc3ccsc3)cc(Nc3ccsc3)c2)cc1",{},"[#6H2r5:1]>>[S:1]",null,-0.2185473408],[-0.1680264064,135.6751797574,4,"completed",-4.912416,4.0,4,"C1=C(NC2=CCC(c3ccccc3)=C2)C=C(c2ccccc2)C1","C1=C(NC2=CCC(c3ccccn3)=C2)C=C(c2ccccn2)C1",{},"[ch&r6:0]>>[nr6:0]",null,-0.188811428],[-0.1680609782,198.7376398802,4,"completed",-5.320252,4.0,4,"C1=CC(=C2C=C(Nc3ccccc3)C(Nc3ccccc3)=C2)C=C1","C1=CC(=C2C=C(Nc3ccccc3)C(Nc3ccccc3)=C2)C=N1",{},"[chr5,CH1r5:1]>>[n:1]",null,-0.2515293458],[-0.1683054735,88.4562358796,4,"completed",-5.242052,4.0,4,"C1=CCC(c2cc(Nc3ccccc3)cc(Nc3ccccc3)c2)=C1","C1=NCC(c2cc(Nc3ccccc3)cc(Nc3ccccc3)c2)=C1",{},"[chr5,CH1r5:1]>>[n:1]",null,-0.1330868262],[-0.1683348992,157.3618100422,4,"completed",-4.8229,4.0,4,"C1=Cc2cccc(Nc3cccc4c3CC=C4)c2C1","c1cc(Nc2cccc3cc[nH]c23)c2[nH]ccc2c1",{},"[#6H2r5:1]>>[NH:1]",null,-0.2497740983],[-0.1692111185,111.245149554,4,"completed",-5.334052,4.0,4,"C1=CCC(c2cc(Nc3ccccc3)cc(C3=CC=CC3)c2)=C1","C1=CN=C(c2cc(Nc3ccccc3)cc(C3=NC=CC3)c2)C1",{},"[chr5,CH1r5:1]>>[n:1]",null,-0.1980349698],[-0.1693147562,204.6657494731,4,"completed",-4.900916,4.0,4,"O=c1occcc1-c1c(Nc2ccccc2)cccc1Nc1ccccc1","O=c1occcc1-c1c(NC2=CCC=C2)cccc1NC1=CCC=C1",{},"[c:0]1[ch:1][ch][c:3][c!r5:4][c!r5:5]1>>[c:0]1[CH2:1][c:3][c:4][c:5]1",null,-0.2476064299],[-0.1693167581,146.24554281,4,"completed",-5.202584,4.0,4,"O=c1ccc(-c2c(Nc3ccccc3)cccc2Nc2ccccc2)co1","O=c1ccc(-c2c(NC3=CCC=C3)cccc2NC2=CCC=C2)co1",{},"[c:0]1[ch:1][ch][c:3][c!r5:4][c!r5:5]1>>[c:0]1[CH2:1][c:3][c:4][c:5]1",null,-0.1629241006],[-0.1695707895,244.3551428385,4,"completed",-4.722988,4.0,4,"C1=CC(c2ccc(Nc3ccc(C4=CCC=C4)cc3)cc2)=CC1","c1cc(-c2ccc(Nc3ccc(-c4cc[nH]c4)cc3)cc2)c[nH]1",{},"[#6H2r5:1]>>[NH:1]",null,-0.3596624521],[-0.1695799706,135.6032290021,4,"completed",-5.13524,4.0,4,"C1=CCC(c2c(Nc3ccccc3)cccc2Nc2ccccc2)=C1","C1=CN=C(c2c(Nc3ccccc3)cccc2Nc2ccccc2)C1",{},"[chr5,CH1r5:1]>>[n:1]",null,-0.1378286833],[-0.1698568029,169.7486191535,4,"completed",-4.960348,4.0,4,"c1ccc(Nc2cc(Nc3ccccc3)cc(-c3ccncc3)c2)cc1","C1=CCC(Nc2cc(NC3=CC=CC3)cc(-c3ccncc3)c2)=C1",{},"[c:0]1[ch:1][ch][c:3][c!r5:4][c!r5:5]1>>[c:0]1[CH2:1][c:3][c:4][c:5]1",null,-0.1958849342],[-0.1699734797,103.9409151887,4,"completed",-5.123188,4.0,4,"C1=CCC(c2c(Nc3ccccc3)cccc2Nc2ccccc2)=C1","c1ccc(Nc2cccc(Nc3ccccc3)c2-c2ccco2)cc1",{},"[#6H2r5:1]>>[O:1]",null,-0.1052006592],[-0.1707889876,202.309858778,4,"completed",-4.917936,4.0,4,"C1=CCC(Nc2cc(NC3=CC=CC3)cc(-c3ccccc3)c2)=C1","O=c1occcc1-c1cc(NC2=CC=CC2)cc(NC2=CC=CC2)c1",{},"[c:1]1[c:2][ch:3][ch:4][c:5][c:6]1>>[c:1]1[c:2][o:3][c:4](=O)[c:5][c:6]1",null,-0.2391055332],[-0.1709603927,283.4264760951,4,"completed",-4.877364,4.0,4,"C1=CC(Nc2cc(-c3ccccc3)cc(-c3ccccc3)c2)=CC1","c1ccc(-c2cc(Nc3cc[nH]c3)cc(-c3ccccc3)c2)cc1",{},"[#6H2r5:1]>>[NH:1]",null,-0.3234475131],[-0.1720713411,160.1465992475,4,"completed",-4.86154,4.0,4,"C1=CCC(c2cc(Nc3ccccc3)cc(Nc3ccccc3)c2)=C1","C1=CCC(Nc2cc(NC3=CC=CC3)cc(C3=CC=CC3)c2)=C1",{},"[c:0]1[ch:1][ch][c:3][c!r5:4][c!r5:5]1>>[c:0]1[CH2:1][c:3][c:4][c:5]1",null,-0.2313220425],[-0.1721184485,173.8107446876,4,"completed",-5.2714,4.0,4,"C1=CC(Nc2cc(-c3ccccc3)cc(-c3ccccc3)c2)=CC1","C1=CC(Nc2cc(-c3ccccc3)nc(-c3ccccc3)c2)=CC1",{},"[ch&r6:0]>>[nr6:0]",null,-0.211199847],[-0.1723805026,170.6180026948,4,"completed",-4.661072,4.0,4,"C1=Cc2c(cccc2Nc2cccc3c2C=CC3)C1","c1cc(Nc2cccc3[nH]ccc23)c2cc[nH]c2c1",{},"[#6H2r5:1]>>[NH:1]",null,-0.3514439067],[-0.1726931654,141.0278341814,4,"completed",-4.797968,4.0,4,"C1=c2ccc(Nc3ccc4c(c3)=CCC=4)cc2=CC1","c1cc2cscc2cc1Nc1ccc2cscc2c1",{},"[#6H2r5:1]>>[S:1]",null,-0.2541422461],[-0.1728099013,145.3327229808,4,"completed",-5.004048,4.0,4,"c1ccc(Nc2cc(-c3ccncc3)cc(Nc3ccccc3)n2)cc1","C1=CCC(Nc2cc(-c3ccncc3)cc(NC3=CC=CC3)n2)=C1",{},"[c:0]1[ch:1][ch][c:3][c!r5:4][c!r5:5]1>>[c:0]1[CH2:1][c:3][c:4][c:5]1",null,-0.1601028596],[-0.1729574014,206.3464279784,4,"completed",-5.094392,4.0,4,"C1=CC(c2ccccc2Nc2ccccc2C2=CCC=C2)=CC1","c1ccc(-c2ccsc2)c(Nc2ccccc2-c2ccsc2)c1",{},"[#6H2r5:1]>>[S:1]",null,-0.2063837655],[-0.1733234226,108.8733325953,4,"completed",-5.163668,4.0,4,"c1ccc(Nc2cccc(Nc3ccccc3)c2-c2cccnc2)cc1","c1ccc(Nc2cccc(Nc3ccccc3)c2-c2cccnn2)cc1",{},"[ch&r6:0]>>[nr6:0]",null,-0.1176421418],[-0.1736401004,82.2112998031,4,"completed",-5.375728,4.0,4,"C1=CC(c2cc(Nc3ccccc3)cc(Nc3ccccc3)c2)=CC1","C1=CC(c2nc(Nc3ccccc3)cc(Nc3ccccc3)n2)=CC1",{},"[ch&r6:0]>>[nr6:0]",null,-0.2097889499],[-0.1743000767,168.8234374803,4,"completed",-4.910484,4.0,4,"C1=C(Nc2ccccc2)C=C(C2=CC(Nc3ccccc3)=CC2)C1","C1=C(Nc2ccccn2)C=C(C2=CC(Nc3ccccn3)=CC2)C1",{},"[ch&r6:0]>>[nr6:0]",null,-0.2147099137],[-0.174311046,125.5360745175,4,"completed",-4.937532,4.0,4,"C1=c2cccc(Nc3cccc4c3=CCC=4)c2=CC1","C1=c2cccc(Nc3cccc4c3=NCC=4)c2=NC1",{},"[chr5,CH1r5:1]>>[n:1]",null,-0.1693908882],[-0.1748204442,114.2714354298,4,"completed",-5.17526,4.0,4,"C1=CC(c2cc(Nc3ccccc3)cc(C3=CCC=C3)c2)=CC1","c1ccc(Nc2cc(-c3ccsc3)cc(-c3ccsc3)c2)cc1",{},"[#6H2r5:1]>>[S:1]",null,-0.1258306564],[-0.1748225754,158.0437718209,4,"completed",-5.33258,4.0,4,"C1=CC(c2cccc(Nc3cccc(C4=CCC=C4)c3)c2)=CC1","C1=CC(c2cncc(Nc3cncc(C4=CCC=C4)c3)c2)=CC1",{},"[ch&r6:0]>>[nr6:0]",null,-0.2269000384],[-0.1749325599,146.8484323673,4,"completed",-5.069184,4.0,4,"c1ccc(Nc2ncnc(Nc3ccccc3)c2-c2ccccc2)cc1","C1=CC(Nc2ncnc(NC3=CCC=C3)c2-c2ccccc2)=CC1",{},"[c:0]1[ch:1][ch][c:3][c!r5:4][c!r5:5]1>>[c:0]1[CH2:1][c:3][c:4][c:5]1",null,-0.14842432],[-0.1749660815,153.3376897264,4,"completed",-4.445056,4.0,4,"C1=c2cccc(Nc3cccc4c3=CCC=4)c2=CC1","c1cc(Nc2cccc3c[nH]cc23)c2c[nH]cc2c1",{},"[#6H2r5:1]>>[NH:1]",null,-0.4834239881],[-0.1751258064,128.192636189,4,"completed",-4.761812,4.0,4,"C1=c2ccc(Nc3ccc4c(c3)=CCC=4)cc2=CC1","C1=c2cnc(Nc3cc4c(cn3)=CCC=4)cc2=CC1",{},"[ch&r6:0]>>[nr6:0]",null,-0.2692121885],[-0.1751309102,147.0610087599,4,"completed",-5.304612,4.0,4,"C1=CCC(C=Cc2cc(C=CC3=CC=CC3)cc(-c3ccccc3)c2)=C1","C1=CCC(C=Cc2cc(C=CC3=CC=CC3)cc(C3=CCC=C3)c2)=C1",{},"[c:0]1[ch:1][ch][c:3][c!r5:4][c!r5:5]1>>[c:0]1[CH2:1][c:3][c:4][c:5]1",null,-0.2052834988],[-0.175533585,152.0746305763,4,"completed",-4.86016,4.0,4,"C1=CC(c2c(Nc3ccccc3)cccc2Nc2ccccc2)=CC1","C1=CC(Nc2cccc(NC3=CCC=C3)c2C2=CCC=C2)=CC1",{},"[c:0]1[ch:1][ch][c:3][c!r5:4][c!r5:5]1>>[c:0]1[CH2:1][c:3][c:4][c:5]1",null,-0.2265238924],[-0.1760071184,187.0127217319,4,"completed",-5.040112,4.0,4,"c1ccc(Nc2cncc(-c3cncc(Nc4ccccc4)c3)c2)cc1","C1=CCC(Nc2cncc(-c3cncc(NC4=CC=CC4)c3)c2)=C1",{},"[c:0]1[ch:1][ch][c:3][c!r5:4][c!r5:5]1>>[c:0]1[CH2:1][c:3][c:4][c:5]1",null,-0.1916537989],[-0.1761706315,229.042177972,4,"completed",-5.041124,4.0,4,"C1=C(Nc2ccccn2)C(Nc2ccccn2)=CC1","C1=CC(=C2C=C(Nc3ccccn3)C(Nc3ccccn3)=C2)C=C1",{},"[r5:1][CH2r5:2][r5:3]>>[r5:1][C:2](=C1cccc1)[r5:3]",null,-0.2327205344],[-0.1763630183,118.8836360119,4,"completed",-5.124108,4.0,4,"C1=CC(c2cc(Nc3ccccc3)cc(C3=CCC=C3)c2)=CC1","C1=NC(c2cc(Nc3ccccc3)cc(C3=CCC=N3)c2)=CC1",{},"[chr5,CH1r5:1]>>[n:1]",null,-0.1200754129],[-0.1770690931,206.1786605245,4,"completed",-4.999724,4.0,4,"C1=CCC(N(c2ccccc2)c2ccccc2)=C1","c1ccc(N(c2ccccc2)c2cccs2)cc1",{},"[#6H2r5:1]>>[S:1]",null,-0.2177997369],[-0.1775051816,124.5604723606,4,"completed",-4.85326,4.0,4,"C1=CC(c2cc(Nc3ccccc3)cc(Nc3ccccc3)c2)=CC1","C1=CC(Nc2cc(NC3=CCC=C3)cc(C3=CCC=C3)c2)=CC1",{},"[c:0]1[ch:1][ch][c:3][c!r5:4][c!r5:5]1>>[c:0]1[CH2:1][c:3][c:4][c:5]1",null,-0.2129479251],[-0.1778603303,159.5334648877,4,"completed",-5.348496,4.0,4,"C1=CC(c2cc(Nc3ccccc3)cc(C3=CCC=C3)c2)=CC1","O=c1ccocc1Nc1cc(C2=CCC=C2)cc(C2=CCC=C2)c1",{},"[ch:1]1[c:2][c:3][ch:4][c:5][c:6]1>>[o:1]1[c:2][c:3][C:4](=O)[c:5][c:6]1",null,-0.2360265977],[-0.177871114,186.4856082802,4,"completed",-5.02622,4.0,4,"O=c1occcc1-c1c(Nc2ccccc2)cccc1Nc1ccccc1","O=c1[nH]cccc1-c1c(Nc2ccccc2)cccc1Nc1ccccc1",{},"[o:1]>>[nH:1]",null,-0.1935050165],[-0.1779168238,119.9505948199,4,"completed",-4.990708,4.0,4,"c1ccc(Nc2cc3cc(Nc4ccccc4)ncc3cn2)cc1","C1=CC(Nc2cc3cc(NC4=CCC=C4)ncc3cn2)=CC1",{},"[c:0]1[ch:1][ch][c:3][c!r5:4][c!r5:5]1>>[c:0]1[CH2:1][c:3][c:4][c:5]1",null,-0.1422711089],[-0.1780590877,90.9172353162,4,"completed",-5.16836,4.0,4,"C1=CC(c2c(Nc3ccccc3)cccc2Nc2ccccc2)=CC1","c1ccc(Nc2cccc(Nc3ccccc3)c2-c2ccoc2)cc1",{},"[#6H2r5:1]>>[O:1]",null,-0.1027412166],[-0.1783459907,164.2268956075,4,"completed",-5.00138,4.0,4,"C1=CC(Nc2cccc(-c3cccc(NC4=CCC=C4)c3)c2)=CC1","c1cc(Nc2ccsc2)cc(-c2cccc(Nc3ccsc3)c2)c1",{},"[#6H2r5:1]>>[S:1]",null,-0.1781464746],[-0.1786550665,153.6437982832,4,"completed",-4.786376,4.0,4,"C1=CCC(c2cccc(Nc3cccc(C4=CC=CC4)c3)c2)=C1","C1=CCC(C2=CC(NC3=CCC(C4=CC=CC4)=C3)=CC2)=C1",{},"[c:0]1[ch:1][ch][c:3][c!r5:4][c!r5:5]1>>[c:0]1[CH2:1][c:3][c:4][c:5]1",null,-0.2679604883],[-0.1787260591,199.3918611682,4,"completed",-4.945168,4.0,4,"C1=CC(Nc2cccc(NC3=CCC=C3)c2-c2ccccc2)=CC1","c1ccc(-c2c(Nc3ccsc3)cccc2Nc2ccsc2)cc1",{},"[#6H2r5:1]>>[S:1]",null,-0.2269446164],[-0.178768312,137.4289259149,4,"completed",-4.88638,4.0,4,"c1ccc(Nc2cc(-c3ccccc3)cc(Nc3ccccc3)n2)cc1","C1=CC(Nc2cc(-c3ccccc3)cc(NC3=CCC=C3)n2)=CC1",{},"[c:0]1[ch:1][ch][c:3][c!r5:4][c!r5:5]1>>[c:0]1[CH2:1][c:3][c:4][c:5]1",null,-0.2030938867],[-0.1789172967,182.1507884451,4,"completed",-5.135976,4.0,4,"C1=CCC(c2ccc(Nc3ccc(C4=CC=CC4)cc3)cc2)=C1","C1=CCC(c2ccc(Nc3ccc(C4=CC=CC4)nc3)cn2)=C1",{},"[ch&r6:0]>>[nr6:0]",null,-0.1838833959],[-0.1792154353,167.3970607825,4,"completed",-5.02484,4.0,4,"C1=Cc2ccc(Nc3ccc4c(c3)CC=C4)cc2C1","c1cc2ccc(Nc3ccc4ccsc4c3)cc2s1",{},"[#6H2r5:1]>>[S:1]",null,-0.1754702211],[-0.1793020406,261.1182293674,4,"completed",-4.828972,4.0,4,"O=c1ccocc1-c1cc(Nc2ccccc2)cc(Nc2ccccc2)c1","O=c1ccocc1-c1cc(NC2=CCC=C2)cc(NC2=CCC=C2)c1",{},"[c:0]1[ch:1][ch][c:3][c!r5:4][c!r5:5]1>>[c:0]1[CH2:1][c:3][c:4][c:5]1",null,-0.3227634681],[-0.1794004389,151.9849475926,4,"completed",-5.253184,4.0,4,"c1ccc(-c2cc(Nc3cccnc3)cc(Nc3cccnc3)c2)cc1","C1=CC(c2cc(Nc3cccnc3)cc(Nc3cccnc3)c2)=CC1",{},"[c:0]1[ch:1][ch][c:3][c!r5:4][c!r5:5]1>>[c:0]1[CH2:1][c:3][c:4][c:5]1",null,-0.1860038705],[-0.1800689813,201.3996581895,4,"completed",-4.854088,4.0,4,"C1=CCC(c2ccc(Nc3ccc(C4=CC=CC4)cc3)cc2)=C1","c1c[nH]c(-c2ccc(Nc3ccc(-c4ccc[nH]4)cc3)cc2)c1",{},"[#6H2r5:1]>>[NH:1]",null,-0.264940467],[-0.1812210667,106.8517468674,4,"completed",-5.079304,4.0,4,"C1=CC(c2cccc(Nc3cccc(C4=CCC=C4)c3)c2)=CC1","C1=NC(c2cccc(Nc3cccc(C4=CCC=N4)c3)c2)=CC1",{},"[chr5,CH1r5:1]>>[n:1]",null,-0.1078293781],[-0.1812431521,100.6381075746,4,"completed",-5.365516,4.0,4,"C1=CC(c2cccc(Nc3cccc(C4=CCC=C4)c3)c2)=CC1","C1=CC(c2ccnc(Nc3cc(C4=CCC=C4)ccn3)c2)=CC1",{},"[ch&r6:0]>>[nr6:0]",null,-0.2113584973],[-0.1814994423,220.1948557855,4,"completed",-5.044068,4.0,4,"c1ccc(Nc2cc(Nc3ccccc3)nc(-c3ccccc3)n2)cc1","C1=CCC(Nc2cc(NC3=CC=CC3)nc(-c3ccccc3)n2)=C1",{},"[c:0]1[ch:1][ch][c:3][c!r5:4][c!r5:5]1>>[c:0]1[CH2:1][c:3][c:4][c:5]1",null,-0.2236485746],[-0.1817246751,151.5619602584,4,"completed",-5.094944,4.0,4,"C(=Cc1ccccc1)C1=CCC(C2=CC(C=Cc3ccccc3)=CC2)=C1","C1=CCC(C=CC2=CCC(C3=CC(C=CC4=CC=CC4)=CC3)=C2)=C1",{},"[c:0]1[ch:1][ch][c:3][c!r5:4][c!r5:5]1>>[c:0]1[CH2:1][c:3][c:4][c:5]1",null,-0.1516032775],[-0.1824566898,163.8552666801,4,"completed",-5.377476,4.0,4,"C1=CCC(c2cccc(Nc3cccc(C4=CC=CC4)c3)c2)=C1","C1=CCC(c2cncc(Nc3cncc(C4=CC=CC4)c3)c2)=C1",{},"[ch&r6:0]>>[nr6:0]",null,-0.2541162813],[-0.1833457238,135.7713492735,4,"completed",-5.424028,4.0,4,"C1=CCC(c2cc(Nc3ccccc3)cc(C3=CC=CC3)c2)=C1","O=c1occcc1Nc1cc(C2=CC=CC2)cc(C2=CC=CC2)c1",{},"[c:1]1[c:2][ch:3][ch:4][c:5][c:6]1>>[c:1]1[c:2][o:3][c:4](=O)[c:5][c:6]1",null,-0.2643501281],[-0.1837673985,117.1442793678,4,"completed",-5.37904,4.0,4,"c1ccc(Nc2cc(-c3ccccn3)cc(-c3ccccn3)c2)cc1","c1ccc(Nc2cc(-c3ccccn3)cc(-c3ccccn3)c2)nc1",{},"[ch&r6:0]>>[nr6:0]",null,-0.2277626172],[-0.183853376,115.890095446,4,"completed",-5.004232,4.0,4,"C1=CC(N(c2ccccc2)c2ccccc2)=CC1","C1=NC(N(c2ccccc2)c2ccccc2)=CC1",{},"[chr5,CH1r5:1]>>[n:1]",null,-0.1338826129],[-0.1850499146,139.7262568784,4,"completed",-5.111136,4.0,4,"C(=Cc1ccccc1)C1=CCC(C2=CC(C=Cc3ccccc3)=CC2)=C1","C1=CC(C=CC2=CCC(C3=CC(C=CC4=CCC=C4)=CC3)=C2)=CC1",{},"[c:0]1[ch:1][ch][c:3][c!r5:4][c!r5:5]1>>[c:0]1[CH2:1][c:3][c:4][c:5]1",null,-0.1399435315],[-0.1851920606,144.5654901648,4,"completed",-5.096968,4.0,4,"C(#Cc1cc2ccccc2cc1C#CC1=CC=CC1)C1=CC=CC1","C(#Cc1cc2c(cc1C#CC1=CC=CC1)=CCC=2)C1=CC=CC1",{},"[c:0]1[ch:1][ch][c:3][c!r5:4][c!r5:5]1>>[c:0]1[CH2:1][c:3][c:4][c:5]1",null,-0.1445810691],[-0.1854029963,251.8842346309,4,"completed",-5.14122,4.0,4,"C1=CCC(Nc2cc(-c3ccccc3)cc(-c3ccccc3)c2)=C1","C1=CCC(Nc2cc(-c3ccccc3)nc(-c3ccccc3)c2)=C1",{},"[ch&r6:0]>>[nr6:0]",null,-0.253531499],[-0.1857027205,143.0839113289,4,"completed",-4.723264,4.0,4,"C1=CC(c2cccc(Nc3cccc(C4=CCC=C4)c3)c2)=CC1","C1=CC(C2=CCC(NC3=CC(C4=CCC=C4)=CC3)=C2)=CC1",{},"[c:0]1[ch:1][ch][c:3][c!r5:4][c!r5:5]1>>[c:0]1[CH2:1][c:3][c:4][c:5]1",null,-0.3000311857],[-0.1858610928,146.1194303818,4,"completed",-4.792908,4.0,4,"C1=C(NC2=CC(c3ccccc3)=CC2)CC=C1c1ccccc1","C1=C(NC2=CC(c3ccccn3)=CC2)CC=C1c1ccccn1",{},"[ch&r6:0]>>[nr6:0]",null,-0.2599241836],[-0.186327641,139.0842347142,4,"completed",-5.264408,4.0,4,"C1=CCC(c2cc(Nc3ccccc3)cc(Nc3ccccc3)c2)=C1","C1=CCC(c2cc(Nc3cccnc3)cc(Nc3cccnc3)c2)=C1",{},"[ch&r6:0]>>[nr6:0]",null,-0.1805245681],[-0.1866739645,160.5651313096,4,"completed",-5.003864,4.0,4,"C1=Cc2cc(Nc3ccc4c(c3)C=CC4)ccc2C1","c1cc2cc(Nc3ccc4sccc4c3)ccc2s1",{},"[#6H2r5:1]>>[S:1]",null,-0.1740971147],[-0.1868943547,155.048287903,4,"completed",-5.38502,4.0,4,"C1=CCC(c2cc(Nc3ccccc3)cc(C3=CC=CC3)c2)=C1","O=c1ccocc1Nc1cc(C2=CC=CC2)cc(C2=CC=CC2)c1",{},"[ch:1]1[c:2][c:3][ch:4][c:5][c:6]1>>[o:1]1[c:2][c:3][C:4](=O)[c:5][c:6]1",null,-0.2526772799],[-0.1869391329,175.8480334349,4,"completed",-5.06164,4.0,4,"c1ccc(Nc2ccnc(-c3cc(Nc4ccccc4)ccn3)c2)cc1","C1=CCC(Nc2ccnc(-c3cc(NC4=CC=CC4)ccn3)c2)=C1",{},"[c:0]1[ch:1][ch][c:3][c!r5:4][c!r5:5]1>>[c:0]1[CH2:1][c:3][c:4][c:5]1",null,-0.1778863704],[-0.187142041,188.1239481761,4,"completed",-5.198168,4.0,4,"C1=CC(Nc2cc(-c3ccccc3)cc(-c3ccccc3)c2)=CC1","C1=CC(Nc2nc(-c3ccccc3)cc(-c3ccccc3)n2)=CC1",{},"[ch&r6:0]>>[nr6:0]",null,-0.2002816228],[-0.1877784386,111.6340445316,4,"completed",-5.002208,4.0,4,"C1=CC(=C2C=C(Nc3ccccc3)C(Nc3ccccc3)=C2)C=C1","C1=CC(=C2C=C(NC3=CCC=C3)C(NC3=CCC=C3)=C2)C=C1",{},"[c:0]1[ch:1][ch][c:3][c!r5:4][c!r5:5]1>>[c:0]1[CH2:1][c:3][c:4][c:5]1",null,-0.1309510014],[-0.1878147529,163.3380538121,4,"completed",-4.968996,4.0,4,"c1ccc(Nc2cc3cc(Nc4ccccc4)ncc3cn2)cc1","C1=CCC(Nc2cc3cc(NC4=CC=CC4)ncc3cn2)=C1",{},"[c:0]1[ch:1][ch][c:3][c!r5:4][c!r5:5]1>>[c:0]1[CH2:1][c:3][c:4][c:5]1",null,-0.1873198424],[-0.1878332424,418.8693232742,4,"completed",-4.572292,4.0,4,"C1=C(NC2=CCC(c3ccccc3)=C2)C=C(c2ccccc2)C1","c1ccc(-c2cc(Nc3c[nH]c(-c4ccccc4)c3)c[nH]2)cc1",{},"[#6H2r5:1]>>[NH:1]",null,-0.5584842158],[-0.1879173789,109.7953369532,4,"completed",-5.332396,4.0,4,"C1=CC(c2cc(Nc3ccccc3)cc(C3=CCC=C3)c2)=CC1","C1=NCC=C1c1cc(Nc2ccccc2)cc(C2=CCN=C2)c1",{},"[chr5,CH1r5:1]>>[n:1]",null,-0.1962622924],[-0.1883213063,150.1638052221,4,"completed",-5.13938,4.0,4,"C(=Cc1ccccc1)C1=CC(C2=CCC(C=Cc3ccccc3)=C2)=CC1","C1=CC(C=CC2=CC(C3=CCC(C=CC4=CCC=C4)=C3)=CC2)=CC1",{},"[c:0]1[ch:1][ch][c:3][c!r5:4][c!r5:5]1>>[c:0]1[CH2:1][c:3][c:4][c:5]1",null,-0.1526730256],[-0.1884249073,171.9492941808,4,"completed",-4.939556,4.0,4,"c1ccc(Nc2cc(Nc3ccccc3)cc(-c3cccnc3)c2)cc1","C1=CCC(Nc2cc(NC3=CC=CC3)cc(-c3cccnc3)c2)=C1",{},"[c:0]1[ch:1][ch][c:3][c!r5:4][c!r5:5]1>>[c:0]1[CH2:1][c:3][c:4][c:5]1",null,-0.2053783717],[-0.188805493,141.8344471949,4,"completed",-4.745712,4.0,4,"C1=C(NC2=CCC(c3ccccc3)=C2)C=C(c2ccccc2)C1","C1=CC(C2=CC(NC3=CCC(C4=CCC=C4)=C3)=CC2)=CC1",{},"[c:0]1[ch:1][ch][c:3][c!r5:4][c!r5:5]1>>[c:0]1[CH2:1][c:3][c:4][c:5]1",null,-0.2856952993],[-0.1892601151,98.9312944989,4,"completed",-4.755188,4.0,4,"c1ccc2cc3cc4ccccc4cc3cc2c1","C1=c2cc3cc4ccccc4cc3cc2=CC1",{},"[c:0]1[ch:1][ch][c:3][c!r5:4][c!r5:5]1>>[c:0]1[CH2:1][c:3][c:4][c:5]1",null,-0.2608564846],[-0.1898372827,139.0767950711,4,"completed",-5.214912,4.0,4,"C1=CCC(c2c(Nc3ccccc3)cccc2Nc2ccccc2)=C1","C1=CCC(c2c(Nc3ccccn3)cccc2Nc2ccccn2)=C1",{},"[ch&r6:0]>>[nr6:0]",null,-0.1606632849],[-0.1898820654,115.3819563143,4,"completed",-5.61042,4.0,4,"C1=CC(c2cccc(Nc3cccc(C4=CCC=C4)c3)c2)=CC1","C1=CC(c2cc(Nc3ccnc(C4=CCC=C4)c3)ccn2)=CC1",{},"[ch&r6:0]>>[nr6:0]",null,-0.3754623793],[-0.099031341,93.916190301,5,"completed",-5.113712,5.0,5,"C1=NC(c2cc(Nc3ccccc3)cc(Nc3ccccc3)c2)=CC1","c1ccc(Nc2cc(Nc3ccccc3)cc(-c3cscn3)c2)cc1",{},"[#6H2r5:1]>>[S:1]",null,-0.0944054028],[-0.1014570808,112.1428429831,5,"completed",-4.910668,5.0,5,"C1=c2cc3cc4ccccc4cc3cc2=CC1","C1=c2cc3cc4ccncc4cc3cc2=CC1",{},"[ch&r6:0]>>[nr6:0]",null,-0.1736112159],[-0.1054958409,110.0452707289,5,"completed",-5.063848,5.0,5,"c1ccc(Nc2cccc(Nc3ccccc3)c2-c2ccsc2)cc1","c1ccc(Nc2cccc(Nc3ccccc3)c2-c2cscn2)cc1",{},"[chr5,CH1r5:1]>>[n:1]",null,-0.1129175606],[-0.1110506296,96.131159436,5,"completed",-5.207552,5.0,5,"C1=NCC=C1c1cc(Nc2ccccc2)cc(Nc2ccccc2)c1","c1ccc(Nc2cc(Nc3ccccc3)cc(-c3cnsc3)c2)cc1",{},"[#6H2r5:1]>>[S:1]",null,-0.1221034063],[-0.1130018256,122.7797307321,5,"completed",-5.130548,5.0,5,"C1=CC(c2cc(Nc3ccccc3)nc(Nc3ccccc3)c2)=CC1","c1ccc(Nc2cc(-c3ccsc3)cc(Nc3ccccc3)n2)cc1",{},"[#6H2r5:1]>>[S:1]",null,-0.1246279288],[-0.1151224535,89.169327697,5,"completed",-5.175536,5.0,5,"c1ccc(Nc2cc(Nc3ccccc3)cc(-c3cccs3)c2)cc1","c1ccc(Nc2cc(Nc3ccccc3)cc(-c3nccs3)c2)cc1",{},"[chr5,CH1r5:1]>>[n:1]",null,-0.1036675252],[-0.1154118899,105.1604733823,5,"completed",-5.077924,5.0,5,"C1=NCC=C1c1cc(Nc2ccccc2)cc(Nc2ccccc2)c1","c1ccc(Nc2cc(Nc3ccccc3)cc(-c3cn[nH]c3)c2)cc1",{},"[#6H2r5:1]>>[NH:1]",null,-0.1062898234],[-0.1161080796,116.3696960429,5,"completed",-5.155756,5.0,5,"c1ccc(Nc2cc(Nc3ccccc3)cc(-c3cccs3)c2)cc1","c1ccc(Nc2cc(-c3cccs3)cc(Nc3ccccc3)n2)cc1",{},"[ch&r6:0]>>[nr6:0]",null,-0.1227403137],[-0.1168298058,94.472687804,5,"completed",-5.210312,5.0,5,"c1ccc(Nc2cc(Nc3ccccc3)cc(-c3cccs3)c2)cc1","c1ccc(Nc2cc(Nc3ccccc3)cc(-c3cncs3)c2)cc1",{},"[chr5,CH1r5:1]>>[n:1]",null,-0.12201545],[-0.11694381,80.5324494366,5,"completed",-5.222456,5.0,5,"c1ccc(Nc2cccc(Nc3ccccc3)c2-c2ccsc2)cc1","c1ccc(Nc2cccc(Nc3ccccc3)c2-c2cnsc2)cc1",{},"[chr5,CH1r5:1]>>[n:1]",null,-0.1176148658],[-0.1170260862,101.1852302482,5,"completed",-4.979852,5.0,5,"C1=NC(c2cc(Nc3ccccc3)cc(Nc3ccccc3)c2)=CC1","c1ccc(Nc2cc(Nc3ccccc3)cc(-c3c[nH]cn3)c2)cc1",{},"[#6H2r5:1]>>[NH:1]",null,-0.1315745658],[-0.1189042404,103.7960114821,5,"completed",-5.137264,5.0,5,"C1=CC(c2cc(Nc3ccccc3)cc(Nc3ccccc3)c2)=NC1","c1ccc(Nc2cc(Nc3ccccc3)cc(-c3ccsn3)c2)cc1",{},"[#6H2r5:1]>>[S:1]",null,-0.1070234964],[-0.1197497031,132.9944243038,5,"completed",-4.808456,5.0,5,"C1=c2cc3cc4ccccc4cc3cc2=CC1","C1=Cc2cc3cc4c(cc3cc2C1)=CCC=4",{},"[c:0]1[ch:1][ch][c:3][c!r5:4][c!r5:5]1>>[c:0]1[CH2:1][c:3][c:4][c:5]1",null,-0.2435908246],[-0.1201021105,107.5475897589,5,"completed",-5.14352,5.0,5,"c1ccc(Nc2cc(Nc3ccccc3)cc(-c3ccc[nH]3)c2)cc1","c1ccc(Nc2cc(Nc3ccccc3)cc(-c3ncc[nH]3)c2)cc1",{},"[chr5,CH1r5:1]>>[n:1]",null,-0.1117789755],[-0.1211722037,92.3100943802,5,"completed",-5.166152,5.0,5,"C1=NC(c2cc(Nc3ccccc3)cc(Nc3ccccc3)c2)=CC1","C1=C(c2cc(Nc3ccccc3)cc(Nc3ccccc3)c2)N=NC1",{},"[chr5,CH1r5:1]>>[n:1]",null,-0.1032735988],[-0.1215034447,115.9631256545,5,"completed",-5.165048,5.0,5,"c1ccc(Nc2cc(Nc3ccccc3)cc(-c3ccco3)c2)cc1","c1ccc(Nc2cc(-c3ccco3)cc(Nc3ccccc3)n2)cc1",{},"[ch&r6:0]>>[nr6:0]",null,-0.1245823231],[-0.124110928,94.670733903,5,"completed",-5.270756,5.0,5,"c1ccc(Nc2cc(Nc3ccccc3)cc(-c3cccs3)c2)cc1","c1ccc(Nc2cc(Nc3ccccc3)cc(-c3ccns3)c2)cc1",{},"[chr5,CH1r5:1]>>[n:1]",null,-0.1524787772],[-0.1248441729,118.2339043215,5,"completed",-5.09706,5.0,5,"C1=NC(c2cc(Nc3ccccc3)cc(Nc3ccccc3)c2)=CC1","C1=NC(c2cc(Nc3ccccc3)nc(Nc3ccccc3)c2)=CC1",{},"[ch&r6:0]>>[nr6:0]",null,-0.1182518139],[-0.1255609936,97.5667410987,5,"completed",-5.012604,5.0,5,"C1=CC(c2cc(Nc3ccccc3)cc(Nc3ccccc3)c2)=NC1","c1ccc(Nc2cc(Nc3ccccc3)cc(-c3cc[nH]n3)c2)cc1",{},"[#6H2r5:1]>>[NH:1]",null,-0.1151604045],[-0.1255926002,101.4579130286,5,"completed",-5.107824,5.0,5,"c1ccc(Nc2cccc(Nc3ccccc3)c2-c2cc[nH]c2)cc1","c1ccc(Nc2cccc(Nc3ccccc3)c2-c2cn[nH]c2)cc1",{},"[chr5,CH1r5:1]>>[n:1]",null,-0.1016056271],[-0.1270144429,159.6504883524,5,"completed",-5.046184,5.0,5,"C1=CCC(c2cc(NC3=CCC=C3)cc(C3=CC=CC3)c2)=C1","C1=CCC(c2cc(Nc3ccsc3)cc(C3=CC=CC3)c2)=C1",{},"[#6H2r5:1]>>[S:1]",null,-0.1640347455],[-0.1305126035,118.2778899624,5,"completed",-5.114448,5.0,5,"c1ccc(Nc2cccc(Nc3ccccc3)c2-c2ccsc2)cc1","c1ccc(Nc2cccc(Nc3ccccc3)c2-c2ccsn2)cc1",{},"[chr5,CH1r5:1]>>[n:1]",null,-0.1187094948],[-0.1306718516,130.8906050983,5,"completed",-5.168268,5.0,4,"C1=CC(c2cccc(Nc3cccc(C4=CCC=C4)c3)c2)=CC1","c1cc(Nc2cccc(-c3ccsc3)c2)cc(-c2ccsc2)c1",{},"[#6H2r5:1]>>[S:1]",null,-0.1393413263],[-0.1320850148,92.5494097382,5,"completed",-5.310316,5.0,5,"C1=NC=C(c2cc(Nc3ccccc3)cc(Nc3ccccc3)c2)C1","C1=C(c2cc(Nc3ccccc3)cc(Nc3ccccc3)c2)CN=N1",{},"[chr5,CH1r5:1]>>[n:1]",null,-0.1738950113],[-0.1321587943,119.8380495112,5,"completed",-5.133492,5.0,5,"c1ccc(Nc2cc(Nc3ccccc3)cc(-c3ccc[nH]3)c2)cc1","c1ccc(Nc2cc(-c3ccc[nH]3)cc(Nc3ccccc3)n2)cc1",{},"[ch&r6:0]>>[nr6:0]",null,-0.1221097785],[-0.1332786489,106.2769974546,5,"completed",-5.21988,5.0,5,"C1=NC=C(c2c(Nc3ccccc3)cccc2Nc2ccccc2)C1","c1ccc(Nc2cccc(Nc3ccccc3)c2-c2cncs2)cc1",{},"[#6H2r5:1]>>[S:1]",null,-0.1354130542],[-0.1333230195,171.2218510455,5,"completed",-4.990064,5.0,5,"C1=CC(Nc2cc(C3=CCC=C3)cc(C3=CCC=C3)c2)=CC1","C1=CC(c2cc(Nc3ccsc3)cc(C3=CCC=C3)c2)=CC1",{},"[#6H2r5:1]>>[S:1]",null,-0.1877206038],[-0.1336006301,108.2998969267,5,"completed",-5.125028,5.0,5,"C1=CN=C(c2c(Nc3ccccc3)cccc2Nc2ccccc2)C1","c1ccc(Nc2cccc(Nc3ccccc3)c2-c2nccs2)cc1",{},"[#6H2r5:1]>>[S:1]",null,-0.1097078122],[-0.1343351019,102.9124774553,5,"completed",-5.195132,5.0,5,"c1ccc(Nc2cc(Nc3ccccc3)cc(-c3ccc[nH]3)c2)cc1","c1ccc(Nc2cc(Nc3ccccc3)cc(-c3cnc[nH]3)c2)cc1",{},"[chr5,CH1r5:1]>>[n:1]",null,-0.1225786513],[-0.1353719861,126.0985062004,5,"completed",-5.205528,5.0,5,"O=c1cccc(-c2cc(NC3=CCC=C3)cc(NC3=CCC=C3)c2)o1","O=c1cccc(-c2cc(NC3=CCC=C3)cc(NC3=CCC=C3)c2)[nH]1",{},"[o:1]>>[nH:1]",null,-0.1461422289],[-0.1379003009,126.333292266,5,"completed",-5.183264,5.0,5,"O=c1cccc(-c2c(NC3=CCC=C3)cccc2NC2=CCC=C2)o1","O=c1cccc(-c2c(NC3=CCC=C3)cccc2NC2=CCC=C2)[nH]1",{},"[o:1]>>[nH:1]",null,-0.1391302219],[-0.1380193465,96.8701749292,5,"completed",-5.233956,5.0,5,"c1ccc(Nc2cc(Nc3ccccc3)cc(-c3ccc[nH]3)c2)cc1","c1ccc(Nc2cc(Nc3ccccc3)cc(-c3ccn[nH]3)c2)cc1",{},"[chr5,CH1r5:1]>>[n:1]",null,-0.1348202272],[-0.1385970001,110.3984718495,5,"completed",-5.21206,5.0,5,"c1ccc(Nc2cc(Nc3ccccc3)cc(-c3ccoc3)c2)cc1","c1ccc(Nc2cc(Nc3ccccc3)cc(-c3ccon3)c2)cc1",{},"[chr5,CH1r5:1]>>[n:1]",null,-0.1354288372],[-0.1391061156,126.8804273703,5,"completed",-5.243156,5.0,5,"O=c1ccoc(-c2cc(NC3=CCC=C3)cc(NC3=CCC=C3)c2)c1","O=c1cc[nH]c(-c2cc(NC3=CCC=C3)cc(NC3=CCC=C3)c2)c1",{},"[o:1]>>[nH:1]",null,-0.1616803223],[-0.1394736104,129.0762612034,5,"completed",-5.174156,5.0,5,"c1ccc(Nc2cc(Nc3ccccc3)cc(-c3ccoc3)c2)cc1","c1ccc(Nc2cc(-c3ccoc3)cc(Nc3ccccc3)n2)cc1",{},"[ch&r6:0]>>[nr6:0]",null,-0.1391231334],[-0.1395249037,101.89602771,5,"completed",-5.119416,5.0,5,"C1=NC(c2c(Nc3ccccc3)cccc2Nc2ccccc2)=CC1","C1=C(c2c(Nc3ccccc3)cccc2Nc2ccccc2)N=NC1",{},"[chr5,CH1r5:1]>>[n:1]",null,-0.1027984493],[-0.1399098381,128.0500962403,5,"completed",-5.116564,5.0,5,"c1ccc(Nc2cccc(Nc3ccccc3)c2-c2ccoc2)cc1","c1ccc(Nc2cccc(Nc3ccccc3)c2-c2cocn2)cc1",{},"[chr5,CH1r5:1]>>[n:1]",null,-0.128573973],[-0.1400389141,133.8964124944,5,"completed",-4.923456,5.0,5,"c1ccc(Nc2cccc(Nc3ccccc3)c2-c2cc[nH]c2)cc1","c1ccc(Nc2cccc(Nc3ccccc3)c2-c2c[nH]cn2)cc1",{},"[chr5,CH1r5:1]>>[n:1]",null,-0.1822099432],[-0.1402344835,121.9593721377,5,"completed",-5.208564,5.0,5,"C1=NC=C(c2cc(Nc3ccccc3)cc(Nc3ccccc3)c2)C1","C1=NC=C(c2cc(Nc3ccccc3)nc(Nc3ccccc3)c2)C1",{},"[ch&r6:0]>>[nr6:0]",null,-0.1436986363],[-0.1404920063,95.5268782482,5,"completed",-5.13432,5.0,5,"C1=NC(c2cc(Nc3ccccc3)cc(Nc3ccccc3)c2)=CC1","C1=NC(c2cc(Nc3ccccc3)cc(Nc3ccccc3)c2)=NC1",{},"[chr5,CH1r5:1]>>[n:1]",null,-0.0985014571],[-0.1404968381,121.4989300821,5,"completed",-5.21114,5.0,5,"C1=NCC=C1c1cc(Nc2ccccc2)cc(Nc2ccccc2)c1","C1=NCC=C1c1cc(Nc2ccccc2)nc(Nc2ccccc2)c1",{},"[ch&r6:0]>>[nr6:0]",null,-0.1442723772],[-0.1424416475,134.0491762948,5,"completed",-5.096784,5.0,4,"C1=CC(c2c(Nc3ccccc3)cccc2Nc2ccccc2)=CC1","C1=CC(c2c(Nc3ccccc3)cccc2Nc2ccccc2)=NC1",{},"[chr5,CH1r5:1]>>[n:1]",null,-0.1340680781],[-0.1426447688,109.7894784904,5,"completed",-4.996504,5.0,5,"c1ccc(Nc2cccc(Nc3ccccc3)c2-c2cc[nH]c2)cc1","c1ccc(Nc2cccc(Nc3ccccc3)c2-c2cc[nH]n2)cc1",{},"[chr5,CH1r5:1]>>[n:1]",null,-0.1315383076],[-0.142983977,139.3498679171,5,"completed",-5.105892,5.0,5,"O=c1ccc(-c2cc(NC3=CCC=C3)cc(NC3=CCC=C3)c2)co1","O=c1ccc(-c2cc(NC3=CCC=C3)cc(NC3=CCC=C3)c2)c[nH]1",{},"[o:1]>>[nH:1]",null,-0.1394108904],[-0.1437346825,137.5459240468,5,"completed",-5.179308,5.0,5,"C1=NC=C(c2c(Nc3ccccc3)cccc2Nc2ccccc2)C1","c1ccc(Nc2cccc(Nc3ccccc3)c2-c2cnc[nH]2)cc1",{},"[#6H2r5:1]>>[NH:1]",null,-0.1483268791],[-0.144359897,125.8048208809,5,"completed",-5.152996,5.0,5,"C1=CC(c2cc(Nc3ccccc3)cc(Nc3ccccc3)c2)=NC1","C1=CC(c2cc(Nc3ccccc3)nc(Nc3ccccc3)c2)=NC1",{},"[ch&r6:0]>>[nr6:0]",null,-0.1311604178],[-0.1448863397,128.1027818849,5,"completed",-5.186944,5.0,5,"c1ccc(Nc2cccc(Nc3ccccc3)c2-c2ccoc2)cc1","c1ccc(Nc2cccc(Nc3ccccc3)c2-c2ccon2)cc1",{},"[chr5,CH1r5:1]>>[n:1]",null,-0.1418251025],[-0.1452178931,161.0784971665,5,"completed",-5.174892,5.0,5,"O=c1cc[nH]c(-c2c(Nc3ccccc3)cccc2Nc2ccccc2)c1","O=c1cc[nH]c(-c2c(NC3=CCC=C3)cccc2NC2=CCC=C2)c1",{},"[c:0]1[ch:1][ch][c:3][c!r5:4][c!r5:5]1>>[c:0]1[CH2:1][c:3][c:4][c:5]1",null,-0.169394805],[-0.1452377454,102.2034069644,5,"completed",-5.156492,5.0,5,"c1ccc(Nc2cc(Nc3ccccc3)cc(-c3ccoc3)c2)cc1","c1ccc(Nc2cc(Nc3ccccc3)cc(-c3cocn3)c2)cc1",{},"[chr5,CH1r5:1]>>[n:1]",null,-0.1095869334],[-0.1454648202,116.3710481776,5,"completed",-5.20332,5.0,5,"C1=CN=C(c2cc(Nc3ccccc3)cc(Nc3ccccc3)c2)C1","C1=CN=C(c2cc(Nc3ccccc3)nc(Nc3ccccc3)c2)C1",{},"[ch&r6:0]>>[nr6:0]",null,-0.1370145315],[-0.1457989528,85.778622939,5,"completed",-5.201572,5.0,5,"c1ccc(Nc2cc(Nc3ccccc3)cc(-c3ccco3)c2)cc1","c1ccc(Nc2cc(Nc3ccccc3)cc(-c3ncco3)c2)cc1",{},"[chr5,CH1r5:1]>>[n:1]",null,-0.1114147164],[-0.1461453635,110.6665575124,5,"completed",-5.250608,5.0,5,"C1=NC(c2cc(Nc3ccccc3)cc(C3=CCC=N3)c2)=CC1","C1=NC(c2cc(Nc3ccccn3)cc(C3=CCC=N3)c2)=CC1",{},"[ch&r6:0]>>[nr6:0]",null,-0.1528451638],[-0.1481401821,105.8563262582,5,"completed",-5.051428,5.0,5,"C1=CCC(c2cc(NC3=CCC=C3)cc(C3=CC=CC3)c2)=C1","C1=CCC(c2cc(NC3=CCC=N3)cc(C3=CC=CC3)c2)=C1",{},"[chr5,CH1r5:1]>>[n:1]",null,-0.111182683],[-0.1485736203,145.2692580163,5,"completed",-5.032384,5.0,5,"C1=CC(c2cc(Nc3ccccn3)cc(C3=CCC=C3)c2)=CC1","c1ccc(Nc2cc(-c3cc[nH]c3)cc(-c3cc[nH]c3)c2)nc1",{},"[#6H2r5:1]>>[NH:1]",null,-0.1527854699],[-0.1485736764,109.4682847639,5,"completed",-5.268088,5.0,5,"c1ccc(Nc2cc(Nc3ccccc3)cc(-c3ccoc3)c2)cc1","c1ccc(Nc2cc(Nc3ccccc3)cc(-c3cnoc3)c2)cc1",{},"[chr5,CH1r5:1]>>[n:1]",null,-0.1607095438],[-0.1493554341,111.0974527979,5,"completed",-5.298356,5.0,5,"c1ccc(Nc2cccc(Nc3ccccc3)c2-c2ccoc2)cc1","c1ccc(Nc2cccc(Nc3ccccc3)c2-c2cnoc2)cc1",{},"[chr5,CH1r5:1]>>[n:1]",null,-0.1778250386],[-0.1499196246,118.282641276,5,"completed",-5.29532,5.0,5,"C1=NC(c2cc(Nc3ccccc3)cc(C3=CCC=N3)c2)=CC1","C1=NC(c2cc(Nc3ccccc3)cc(C3=CCC=N3)n2)=CC1",{},"[ch&r6:0]>>[nr6:0]",null,-0.1807878187],[-0.1500855083,108.4228634091,5,"completed",-4.848752,5.0,5,"C1=c2cc3cc4ccccc4cc3cc2=CC1","C1=c2cc3cc4cccnc4cc3cc2=CC1",{},"[ch&r6:0]>>[nr6:0]",null,-0.2066084231],[-0.1501752506,109.9046923998,5,"completed",-5.253184,5.0,5,"C1=NC=C(c2cc(Nc3ccccc3)cc(Nc3ccccc3)c2)C1","C1=NN=C(c2cc(Nc3ccccc3)cc(Nc3ccccc3)c2)C1",{},"[chr5,CH1r5:1]>>[n:1]",null,-0.1535482236],[-0.1501917729,140.4209150111,5,"completed",-5.031556,5.0,5,"C1=CCC(c2cc(NC3=CCC=C3)cc(C3=CC=CC3)c2)=C1","C1=CC(Nc2cc(-c3cccs3)cc(-c3cccs3)c2)=CC1",{},"[#6H2r5:1]>>[S:1]",null,-0.1483693975],[-0.1508076431,86.1524823036,5,"completed",-5.105984,5.0,5,"c1ccc(Nc2cccc(Nc3ccccc3)c2-c2ccco2)cc1","c1ccc(Nc2cccc(Nc3ccccc3)c2-c2ncco2)cc1",{},"[chr5,CH1r5:1]>>[n:1]",null,-0.0862542535],[-0.1512425333,85.3266771322,5,"completed",-5.264592,5.0,5,"c1ccc(Nc2cccc(Nc3ccccc3)c2-c2cccs2)cc1","c1ccc(Nc2cccc(Nc3ccccc3)c2-c2ccns2)cc1",{},"[chr5,CH1r5:1]>>[n:1]",null,-0.1433701496],[-0.1523407719,135.5487427608,5,"completed",-5.178388,5.0,5,"C1=CC(Nc2cc(C3=CCC=C3)cc(C3=CCC=C3)c2)=CC1","C1=CC(Nc2cc(C3=CCC=C3)nc(C3=CCC=C3)c2)=CC1",{},"[ch&r6:0]>>[nr6:0]",null,-0.1462339022],[-0.15286316,165.7003633709,5,"completed",-4.987028,5.0,5,"c1ccc(Nc2cc(-c3ccsc3)cc(-c3ccsc3)c2)cc1","C1=CC(Nc2cc(-c3ccsc3)cc(-c3ccsc3)c2)=CC1",{},"[c:0]1[ch:1][ch][c:3][c!r5:4][c!r5:5]1>>[c:0]1[CH2:1][c:3][c:4][c:5]1",null,-0.1836037039],[-0.1531417662,120.1407665848,5,"completed",-4.999356,5.0,5,"C1=CC(c2cc(Nc3ccccc3)nc(Nc3ccccc3)c2)=CC1","c1ccc(Nc2cc(-c3cc[nH]c3)cc(Nc3ccccc3)n2)cc1",{},"[#6H2r5:1]>>[NH:1]",null,-0.1392735403],[-0.1535571243,146.8115803035,5,"completed",-5.090528,5.0,5,"O=c1occcc1Nc1cc(C2=CCC=C2)cc(C2=CCC=C2)c1","O=c1[nH]cccc1Nc1cc(C2=CCC=C2)cc(C2=CCC=C2)c1",{},"[o:1]>>[nH:1]",null,-0.1469612273],[-0.1538072388,144.4021612933,5,"completed",-5.23782,5.0,5,"C1=CCC(c2cc(NC3=CCC=C3)cc(C3=CC=CC3)c2)=C1","C1=CCC(c2cc(NC3=CCN=C3)cc(C3=CC=CC3)c2)=C1",{},"[chr5,CH1r5:1]>>[n:1]",null,-0.173664092],[-0.1543809998,145.1945032439,5,"completed",-5.049128,5.0,5,"C1=CC(Nc2cc(NC3=CCC=C3)cc(-c3cccnc3)c2)=CC1","C1=CC(Nc2cc(NC3=CCC=C3)cc(-c3cncnc3)c2)=CC1",{},"[ch&r6:0]>>[nr6:0]",null,-0.14949764],[-0.1547076975,158.5340079577,5,"completed",-5.060352,5.0,5,"c1ccc(Nc2cccc(Nc3ccccc3)c2-c2ccc[nH]2)cc1","c1ccc(Nc2cccc(Nc3ccccc3)c2-c2ncc[nH]2)cc1",{},"[chr5,CH1r5:1]>>[n:1]",null,-0.160945003],[-0.1549606083,154.6909614461,5,"completed",-5.1012,5.0,5,"O=c1ccc(-c2c(Nc3ccccc3)cccc2Nc2ccccc2)c[nH]1","O=c1ccc(-c2c(NC3=CCC=C3)cccc2NC2=CCC=C2)c[nH]1",{},"[c:0]1[ch:1][ch][c:3][c!r5:4][c!r5:5]1>>[c:0]1[CH2:1][c:3][c:4][c:5]1",null,-0.1546932421],[-0.155034592,104.7626093079,5,"completed",-5.305992,5.0,5,"C1=CN=C(c2cc(Nc3ccccc3)cc(Nc3ccccc3)c2)C1","C1=NCC(c2cc(Nc3ccccc3)cc(Nc3ccccc3)c2)=N1",{},"[chr5,CH1r5:1]>>[n:1]",null,-0.1782336368],[-0.155502183,103.3332458329,5,"completed",-5.255944,5.0,4,"C1=CCC(c2c(Nc3ccccc3)cccc2Nc2ccccc2)=C1","C1=NCC(c2c(Nc3ccccc3)cccc2Nc2ccccc2)=C1",{},"[chr5,CH1r5:1]>>[n:1]",null,-0.1503124744],[-0.1560429205,93.7029333632,5,"completed",-5.214176,5.0,5,"C1=NC=C(c2c(Nc3ccccc3)cccc2Nc2ccccc2)C1","c1ccc(Nc2cccc(Nc3ccccc3)c2-c2cnco2)cc1",{},"[#6H2r5:1]>>[O:1]",null,-0.1231582625],[-0.1567815023,154.7459025415,5,"completed",-5.045724,5.0,5,"O=c1cc(-c2cc(Nc3ccccc3)cc(Nc3ccccc3)c2)cc[nH]1","O=c1cc(-c2cc(NC3=CCC=C3)cc(NC3=CCC=C3)c2)cc[nH]1",{},"[c:0]1[ch:1][ch][c:3][c!r5:4][c!r5:5]1>>[c:0]1[CH2:1][c:3][c:4][c:5]1",null,-0.1593417008],[-0.1573297195,140.8014519171,5,"completed",-5.20056,5.0,5,"C1=CCC(c2cc(Nc3ccccc3)cc(C3=CC=CC3)n2)=C1","C1=CCC(c2cc(NC3=CCC=C3)cc(C3=CC=CC3)n2)=C1",{},"[c:0]1[ch:1][ch][c:3][c!r5:4][c!r5:5]1>>[c:0]1[CH2:1][c:3][c:4][c:5]1",null,-0.1574169067],[-0.1585721346,115.3384419803,5,"completed",-5.23644,5.0,5,"c1ccc(Nc2cccc(Nc3ccccc3)c2-c2ccc[nH]2)cc1","c1ccc(Nc2cccc(Nc3ccccc3)c2-c2ccn[nH]2)cc1",{},"[chr5,CH1r5:1]>>[n:1]",null,-0.149748904],[-0.1590676812,165.4370187629,5,"completed",-5.033212,5.0,5,"O=c1cc(-c2c(Nc3ccccc3)cccc2Nc2ccccc2)cc[nH]1","O=c1cc(-c2c(NC3=CCC=C3)cccc2NC2=CCC=C2)cc[nH]1",{},"[c:0]1[ch:1][ch][c:3][c!r5:4][c!r5:5]1>>[c:0]1[CH2:1][c:3][c:4][c:5]1",null,-0.1719160239],[-0.1593268865,112.2759928337,5,"completed",-5.32154,5.0,5,"C1=NC=C(c2c(Nc3ccccc3)cccc2Nc2ccccc2)C1","C1=C(c2c(Nc3ccccc3)cccc2Nc2ccccc2)CN=N1",{},"[chr5,CH1r5:1]>>[n:1]",null,-0.1914551766],[-0.1600685361,99.9979139803,5,"completed",-5.278484,5.0,5,"c1ccc(Nc2cc(Nc3ccccc3)cc(-c3ccco3)c2)cc1","c1ccc(Nc2cc(Nc3ccccc3)cc(-c3ccno3)c2)cc1",{},"[chr5,CH1r5:1]>>[n:1]",null,-0.1600290178],[-0.1610810079,138.3483300104,5,"completed",-4.949216,5.0,5,"C1=CCC(Nc2cc(C3=CCC=C3)cc(C3=CCC=C3)c2)=C1","C1=CC(c2cc(Nc3cccs3)cc(C3=CCC=C3)c2)=CC1",{},"[#6H2r5:1]>>[S:1]",null,-0.1740138201],[-0.1611240165,121.560768767,5,"completed",-5.042136,5.0,4,"C1=Cc2cccc(Nc3cccc4c3CC=C4)c2C1","c1cc(Nc2cccc3ccsc23)c2sccc2c1",{},"[#6H2r5:1]>>[S:1]",null,-0.1281314143],[-0.161144584,116.9225103981,5,"completed",-5.262936,5.0,5,"C1=CCC(c2cc(Nc3ccccc3)nc(Nc3ccccc3)c2)=C1","C1=NCC(c2cc(Nc3ccccc3)nc(Nc3ccccc3)c2)=C1",{},"[chr5,CH1r5:1]>>[n:1]",null,-0.1633384893],[-0.161211483,130.8131851175,5,"completed",-5.06854,5.0,5,"C1=CC(Nc2cc(NC3=CCC=C3)nc(-c3ccccc3)n2)=CC1","C1=CC(Nc2cc(NC3=CCC=C3)nc(C3=CCC=C3)n2)=CC1",{},"[c:0]1[ch:1][ch][c:3][c!r5:4][c!r5:5]1>>[c:0]1[CH2:1][c:3][c:4][c:5]1",null,-0.1326539026],[-0.1612310886,130.5510856387,5,"completed",-5.001748,5.0,5,"C1=CCC(Nc2cc(C3=CC=CC3)cc(C3=CC=CC3)c2)=C1","C1=CCC(c2cc(Nc3cccs3)cc(C3=CC=CC3)c2)=C1",{},"[#6H2r5:1]>>[S:1]",null,-0.1475594089],[-0.161723808,167.4646317883,5,"completed",-5.163852,5.0,5,"O=c1cccc(-c2cc(NC3=CC=CC3)cc(NC3=CC=CC3)c2)o1","O=c1cccc(-c2cc(NC3=CC=CC3)cc(NC3=CC=CC3)c2)[nH]1",{},"[o:1]>>[nH:1]",null,-0.1733267754],[-0.1629743153,105.5447743199,5,"completed",-5.233312,5.0,5,"C1=CC(c2cc(Nc3ccccc3)cc(Nc3ccccc3)c2)=NC1","C1=NCN=C1c1cc(Nc2ccccc2)cc(Nc2ccccc2)c1",{},"[chr5,CH1r5:1]>>[n:1]",null,-0.1408830123],[-0.1632274365,133.2794670699,5,"completed",-5.201848,5.0,5,"C1=CCC(c2cc(Nc3ccccn3)cc(C3=CC=CC3)c2)=C1","c1ccc(Nc2cc(-c3ccc[nH]3)cc(-c3ccc[nH]3)c2)nc1",{},"[#6H2r5:1]>>[NH:1]",null,-0.1511495741],[-0.1639341591,129.011426744,5,"completed",-5.156216,5.0,5,"c1ccc(N(c2ccccc2)c2ccsc2)cc1","c1ccc(N(c2ccccc2)c2cnsc2)cc1",{},"[chr5,CH1r5:1]>>[n:1]",null,-0.1348794468],[-0.1641572203,179.069390548,5,"completed",-5.074704,5.0,5,"C1=CC(Nc2cc(C3=CCC=C3)cc(C3=CCC=C3)c2)=CC1","C1=CC(c2cc(Nc3ccoc3)cc(C3=CCC=C3)c2)=CC1",{},"[#6H2r5:1]>>[O:1]",null,-0.1799427452],[-0.1644993016,125.4220041763,5,"completed",-5.03496,5.0,5,"c1ccc(N(c2ccccc2)c2ccsc2)cc1","c1ccc(N(c2ccccc2)c2cscn2)cc1",{},"[chr5,CH1r5:1]>>[n:1]",null,-0.133429674],[-0.1645502496,167.0499317415,5,"completed",-5.128248,5.0,5,"C1=CCC(c2cc(NC3=CCC=C3)cc(C3=CC=CC3)c2)=C1","C1=CCC(c2cc(Nc3ccoc3)cc(C3=CC=CC3)c2)=C1",{},"[#6H2r5:1]>>[O:1]",null,-0.1682161554],[-0.1648997588,134.970379646,5,"completed",-5.034316,5.0,5,"C1=NC(c2c(Nc3ccccc3)cccc2Nc2ccccc2)=CC1","C1=NC(c2c(Nc3ccccc3)cccc2Nc2ccccc2)=NC1",{},"[chr5,CH1r5:1]>>[n:1]",null,-0.142587003],[-0.165317469,89.7004624382,5,"completed",-5.243248,5.0,5,"c1ccc(Nc2cccc(Nc3ccccc3)c2-c2ccco2)cc1","c1ccc(Nc2cccc(Nc3ccccc3)c2-c2ccno2)cc1",{},"[chr5,CH1r5:1]>>[n:1]",null,-0.1345398373],[-0.1654730507,117.2153576226,5,"completed",-4.923456,5.0,4,"C1=CC(Nc2cccc(NC3=CCC=C3)c2-c2ccccc2)=CC1","C1=NC(Nc2cccc(NC3=CCC=N3)c2-c2ccccc2)=CC1",{},"[chr5,CH1r5:1]>>[n:1]",null,-0.1703280781],[-0.1656315709,140.0464999793,5,"completed",-5.1357,5.0,5,"O=c1occcc1Nc1cc(C2=CC=CC2)cc(C2=CC=CC2)c1","O=c1[nH]cccc1Nc1cc(C2=CC=CC2)cc(C2=CC=CC2)c1",{},"[o:1]>>[nH:1]",null,-0.1422586456],[-0.1661440695,92.1976862627,5,"completed",-5.232668,5.0,5,"C1=NC=C(c2cc(Nc3ccccc3)cc(Nc3ccccc3)c2)C1","c1ccc(Nc2cc(Nc3ccccc3)cc(-c3cnco3)c2)cc1",{},"[#6H2r5:1]>>[O:1]",null,-0.1308617762],[-0.1664407405,140.118266789,5,"completed",-5.034592,5.0,5,"C1=CC(Nc2cccc(NC3=CCC=C3)c2-c2cccnc2)=CC1","C1=CC(Nc2cccc(NC3=CCC=C3)c2-c2cncnc2)=CC1",{},"[ch&r6:0]>>[nr6:0]",null,-0.1474091241],[-0.1670732085,119.2025107612,5,"completed",-5.225492,5.0,5,"C1=CC(Nc2cc(C3=CCC=C3)cc(C3=CCC=C3)c2)=CC1","C1=CC(c2cc(NC3=NCC=C3)cc(C3=CCC=C3)c2)=CC1",{},"[chr5,CH1r5:1]>>[n:1]",null,-0.148073891],[-0.1676782706,150.0389681072,5,"completed",-5.177192,5.0,5,"C1=CC(Nc2cc(C3=CCC=C3)cc(C3=CCC=C3)c2)=CC1","C1=CC(c2cc(NC3=CCN=C3)cc(C3=CCC=C3)c2)=CC1",{},"[chr5,CH1r5:1]>>[n:1]",null,-0.1594722808],[-0.1677309472,129.9492588041,5,"completed",-4.954644,5.0,5,"C1=CC(Nc2cc(NC3=CCC=C3)cc(-c3cccnc3)c2)=CC1","C1=CC(Nc2cc(-c3cccnc3)cc(NC3=CCC=C3)n2)=CC1",{},"[ch&r6:0]>>[nr6:0]",null,-0.1650445684],[-0.1677669671,154.8662439819,5,"completed",-5.151616,5.0,5,"C1=CN=C(c2cc(Nc3ccccc3)cc(C3=NC=CC3)c2)C1","C1=CC(Nc2cc(C3=NC=CC3)cc(C3=NC=CC3)c2)=CC1",{},"[c:0]1[ch:1][ch][c:3][c!r5:4][c!r5:5]1>>[c:0]1[CH2:1][c:3][c:4][c:5]1",null,-0.1590252091],[-0.1680357912,131.9625085946,5,"completed",-5.14536,5.0,5,"C1=CCC(Nc2cc(C3=CCC=C3)cc(C3=CCC=C3)c2)=C1","C1=CC(c2cc(NC3=NC=CC3)cc(C3=CCC=C3)c2)=CC1",{},"[chr5,CH1r5:1]>>[n:1]",null,-0.1357287485],[-0.168091039,117.6542617115,5,"completed",-5.147752,5.0,4,"C1=CC(N(c2ccccc2)c2ccccc2)=CC1","C1=NCC=C1N(c1ccccc1)c1ccccc1",{},"[chr5,CH1r5:1]>>[n:1]",null,-0.1223104636],[-0.1683271651,149.0943821194,5,"completed",-5.091724,5.0,5,"C1=CC(Nc2cc(C3=CCC=C3)cc(C3=CCC=C3)c2)=CC1","C1=CC(Nc2nc(C3=CCC=C3)cc(C3=CCC=C3)n2)=CC1",{},"[ch&r6:0]>>[nr6:0]",null,-0.1492068897],[-0.1686818699,166.773639205,5,"completed",-5.096876,5.0,4,"C1=CC(Nc2cccc(NC3=CCC=C3)c2)=CC1","C1=CC(Nc2cc(NC3=CCC=C3)ncn2)=CC1",{},"[ch&r6:0]>>[nr6:0]",null,-0.1667879757],[-0.1687837673,178.3329010606,5,"completed",-5.166152,5.0,5,"c1ccc(Nc2cc(-c3cc[nH]c3)cc(-c3cc[nH]c3)c2)cc1","c1cc(Nc2cc(-c3cc[nH]c3)cc(-c3cc[nH]c3)c2)ccn1",{},"[ch&r6:0]>>[nr6:0]",null,-0.1842468623],[-0.1688218899,159.3950561154,5,"completed",-5.15456,5.0,5,"C1=CCC(c2cc(NC3=CCC=C3)cc(C3=CC=CC3)c2)=C1","C1=CC(Nc2cc(C3=CN=CC3)cc(C3=CN=CC3)c2)=CC1",{},"[chr5,CH1r5:1]>>[n:1]",null,-0.1639067197],[-0.1710764933,167.2393545034,5,"completed",-4.998344,5.0,5,"C1=CCC(Nc2cc(C3=CCC=C3)cc(C3=CCC=C3)c2)=C1","C1=CC(c2cc(NC3=CN=CC3)cc(C3=CCC=C3)c2)=CC1",{},"[chr5,CH1r5:1]>>[n:1]",null,-0.1817488196],[-0.171377743,149.3311934877,5,"completed",-5.01748,5.0,5,"C1=CCC(Nc2cc(C3=CCC=C3)cc(C3=CCC=C3)c2)=C1","C1=CC(c2cc(Nc3ccco3)cc(C3=CCC=C3)c2)=CC1",{},"[#6H2r5:1]>>[O:1]",null,-0.1601139752],[-0.1714061895,112.118012845,5,"completed",-5.2024,5.0,4,"C1=CC(c2cccc(Nc3cccc(C4=CCC=C4)c3)c2)=CC1","C1=CC(c2cccc(Nc3cccc(C4=NCC=C4)c3)c2)=NC1",{},"[chr5,CH1r5:1]>>[n:1]",null,-0.1330731799],[-0.1715278955,144.2604629925,5,"completed",-5.052808,5.0,5,"C1=CCC(c2cc(NC3=CCC=C3)cc(C3=CC=CC3)c2)=C1","C1=CC(Nc2cc(-c3ccco3)cc(-c3ccco3)c2)=CC1",{},"[#6H2r5:1]>>[O:1]",null,-0.1479944349],[-0.1715462161,142.4899551594,5,"completed",-5.0138,5.0,5,"C1=NCC(c2cc(Nc3ccccc3)cc(Nc3ccccc3)c2)=C1","C1=CC(Nc2cc(NC3=CCC=C3)cc(C3=CC=NC3)c2)=CC1",{},"[c:0]1[ch:1][ch][c:3][c!r5:4][c!r5:5]1>>[c:0]1[CH2:1][c:3][c:4][c:5]1",null,-0.1547394679],[-0.1716574519,153.3581527785,5,"completed",-5.052716,5.0,5,"O=c1ccocc1Nc1cc(C2=CCC=C2)cc(C2=CCC=C2)c1","O=c1cc[nH]cc1Nc1cc(C2=CCC=C2)cc(C2=CCC=C2)c1",{},"[o:1]>>[nH:1]",null,-0.1568893036],[-0.1716997441,105.8329126873,5,"completed",-4.99632,5.0,5,"C1=CC(Nc2cc(C3=CCC=C3)cc(C3=CCC=C3)c2)=CC1","C1=CC(c2cc(NC3=CCC=N3)cc(C3=CCC=C3)c2)=CC1",{},"[chr5,CH1r5:1]>>[n:1]",null,-0.1283272426],[-0.1717158009,147.7130508655,5,"completed",-5.071668,5.0,4,"C1=c2ccc(Nc3ccc4c(c3)=CCC=4)cc2=CC1","C1=c2cc(Nc3ccc4c(c3)=CCN=4)ccc2=NC1",{},"[chr5,CH1r5:1]>>[n:1]",null,-0.1490384832],[-0.17219587,195.9431016821,5,"completed",-5.127144,5.0,5,"O=c1cccc(-c2c(Nc3ccccc3)cccc2Nc2ccccc2)[nH]1","O=c1cccc(-c2c(NC3=CC=CC3)cccc2NC2=CC=CC2)[nH]1",{},"[c:0]1[ch:1][ch][c:3][c!r5:4][c!r5:5]1>>[c:0]1[CH2:1][c:3][c:4][c:5]1",null,-0.1968622094],[-0.1726336702,134.3057879653,5,"completed",-4.996136,5.0,5,"c1ccc(Nc2cc(Nc3ccccc3)cc(-c3ccncn3)c2)cc1","C1=CC(Nc2cc(NC3=CCC=C3)cc(-c3ccncn3)c2)=CC1",{},"[c:0]1[ch:1][ch][c:3][c!r5:4][c!r5:5]1>>[c:0]1[CH2:1][c:3][c:4][c:5]1",null,-0.1527220764],[-0.1730139229,156.2563664618,5,"completed",-5.153456,5.0,4,"C1=c2ccc(Nc3ccc4c(c3)=CCC=4)cc2=CC1","C1=c2ccc(Nc3ccc4c(c3)=NCC=4)cc2=NC1",{},"[chr5,CH1r5:1]>>[n:1]",null,-0.1606743557],[-0.1736980884,162.0736885739,5,"completed",-5.006072,5.0,5,"C1=CN=C(c2cccc(Nc3cccc(C4=NC=CC4)c3)c2)C1","C1=CN=C(C2=CC(NC3=CCC(C4=NC=CC4)=C3)=CC2)C1",{},"[c:0]1[ch:1][ch][c:3][c!r5:4][c!r5:5]1>>[c:0]1[CH2:1][c:3][c:4][c:5]1",null,-0.1749025169],[-0.1738214571,121.2067308919,5,"completed",-5.230092,5.0,4,"C1=CC(c2cc(Nc3ccccc3)cc(C3=CCC=C3)c2)=CC1","C1=CC(c2cc(Nc3ccccc3)cc(C3=NCC=C3)c2)=NC1",{},"[chr5,CH1r5:1]>>[n:1]",null,-0.1516040783],[-0.1742112339,152.7202864087,5,"completed",-5.290076,5.0,5,"C1=CN=C(c2c(Nc3ccccc3)cccc2Nc2ccccc2)C1","C1=NCC(c2c(Nc3ccccc3)cccc2Nc2ccccc2)=N1",{},"[chr5,CH1r5:1]>>[n:1]",null,-0.2025503392],[-0.1743056924,119.8068171211,5,"completed",-5.305992,5.0,5,"c1ccc(Nc2cc(-c3ccsc3)cc(-c3ccsc3)c2)cc1","c1ccc(Nc2cc(-c3ccsc3)cc(-c3ccsc3)c2)nc1",{},"[ch&r6:0]>>[nr6:0]",null,-0.1874718603],[-0.1743982533,131.8339735771,5,"completed",-5.278852,5.0,5,"c1ccc(Nc2cc(-c3ccc[nH]3)cc(-c3ccc[nH]3)c2)cc1","c1ccc(Nc2cc(-c3ccc[nH]3)nc(-c3ccc[nH]3)c2)cc1",{},"[ch&r6:0]>>[nr6:0]",null,-0.1818085123],[-0.1748515674,144.2342327014,5,"completed",-4.969548,5.0,5,"C1=NC=C(c2cc(Nc3ccccc3)cc(Nc3ccccc3)c2)C1","C1=CC(Nc2cc(NC3=CCC=C3)cc(C3=CN=CC3)c2)=CC1",{},"[c:0]1[ch:1][ch][c:3][c!r5:4][c!r5:5]1>>[c:0]1[CH2:1][c:3][c:4][c:5]1",null,-0.1707108631],[-0.1751036934,163.524127861,5,"completed",-5.040388,5.0,5,"C1=CCC(Nc2cc(-c3ccccc3)nc(-c3ccccc3)c2)=C1","C1=CCC(Nc2cc(C3=CCC=C3)nc(C3=CCC=C3)c2)=C1",{},"[c:0]1[ch:1][ch][c:3][c!r5:4][c!r5:5]1>>[c:0]1[CH2:1][c:3][c:4][c:5]1",null,-0.168764332],[-0.1751797519,147.040619727,5,"completed",-5.1012,5.0,5,"O=c1ccocc1Nc1cc(C2=CC=CC2)cc(C2=CC=CC2)c1","O=c1cc[nH]cc1Nc1cc(C2=CC=CC2)cc(C2=CC=CC2)c1",{},"[o:1]>>[nH:1]",null,-0.147043019],[-0.1756112095,186.5115837612,5,"completed",-5.076176,5.0,5,"C1=CC(Nc2cc(-c3ccccn3)cc(-c3ccccn3)c2)=CC1","c1ccc(-c2cc(Nc3ccsc3)cc(-c3ccccn3)c2)nc1",{},"[#6H2r5:1]>>[S:1]",null,-0.1872556716],[-0.1760660184,172.5837601096,5,"completed",-5.09982,5.0,5,"C1=CC(C=CC2=CCC(C3=CC(C=CC4=CCC=C4)=CC3)=C2)=CC1","C(=Cc1ccsc1)C1=CCC(C2=CC(C=Cc3ccsc3)=CC2)=C1",{},"[#6H2r5:1]>>[S:1]",null,-0.1725838061],[-0.1766112209,164.9593971471,5,"completed",-5.184,5.0,5,"O=c1ccoc(-c2cc(NC3=CC=CC3)cc(NC3=CC=CC3)c2)c1","O=c1cc[nH]c(-c2cc(NC3=CC=CC3)cc(NC3=CC=CC3)c2)c1",{},"[o:1]>>[nH:1]",null,-0.1751257911],[-0.1767031193,160.349700159,5,"completed",-5.22126,5.0,5,"C1=NC=C(c2c(Nc3ccccc3)cccc2Nc2ccccc2)C1","C1=NN=C(c2c(Nc3ccccc3)cccc2Nc2ccccc2)C1",{},"[chr5,CH1r5:1]>>[n:1]",null,-0.1814303731],[-0.1767076029,133.7515086282,5,"completed",-5.326692,5.0,4,"C1=CCC(c2cccc(Nc3cccc(C4=CC=CC4)c3)c2)=C1","C1=NC=C(c2cccc(Nc3cccc(C4=CN=CC4)c3)c2)C1",{},"[chr5,CH1r5:1]>>[n:1]",null,-0.2075336235],[-0.1768444285,156.6935473261,5,"completed",-5.05244,5.0,5,"C1=CCC(Nc2cc(C3=CC=CC3)cc(C3=CC=CC3)c2)=C1","C1=CCC(c2cc(NC3=CN=CC3)cc(C3=CC=CC3)c2)=C1",{},"[chr5,CH1r5:1]>>[n:1]",null,-0.160191214],[-0.1769885513,110.6181186521,5,"completed",-5.334144,5.0,4,"C1=CCC(c2cc(Nc3ccccc3)cc(C3=CC=CC3)c2)=C1","C1=NC=C(c2cc(Nc3ccccc3)cc(C3=CN=CC3)c2)C1",{},"[chr5,CH1r5:1]>>[n:1]",null,-0.1977367958],[-0.1770926701,145.1704172163,5,"completed",-5.059248,5.0,5,"C1=CCC(Nc2cc(C3=CC=CC3)cc(C3=CC=CC3)c2)=C1","C1=CCC(c2cc(Nc3ccco3)cc(C3=CC=CC3)c2)=C1",{},"[#6H2r5:1]>>[O:1]",null,-0.1479466307],[-0.1773961239,162.2661732788,5,"completed",-4.9172,5.0,5,"c1ccc(-c2cc(Nc3ccsc3)cc(Nc3ccsc3)c2)cc1","C1=CCC(c2cc(Nc3ccsc3)cc(Nc3ccsc3)c2)=C1",{},"[c:0]1[ch:1][ch][c:3][c!r5:4][c!r5:5]1>>[c:0]1[CH2:1][c:3][c:4][c:5]1",null,-0.2066496373],[-0.1774142432,120.9335945591,5,"completed",-5.100464,5.0,5,"c1ccc(Nc2cc(-c3cc[nH]c3)cc(-c3cc[nH]c3)c2)cc1","c1ccc(Nc2cc(-c3cc[nH]c3)nc(-c3cc[nH]c3)c2)cc1",{},"[ch&r6:0]>>[nr6:0]",null,-0.1209340307],[-0.1774421932,151.9214087655,5,"completed",-5.21298,5.0,5,"C1=CC(c2cc(Nc3cccnc3)cc(C3=CCC=C3)c2)=CC1","C1=NC(c2cc(Nc3cccnc3)cc(C3=CCC=N3)c2)=CC1",{},"[chr5,CH1r5:1]>>[n:1]",null,-0.1712737862],[-0.177448989,169.9011667309,5,"completed",-5.210312,5.0,4,"C1=CC(Nc2cccc(NC3=CCC=C3)c2-c2ccccc2)=CC1","C1=NCC=C1Nc1cccc(NC2=CCN=C2)c1-c1ccccc1",{},"[chr5,CH1r5:1]>>[n:1]",null,-0.1866255281],[-0.1775044456,151.2019229805,5,"completed",-5.138644,5.0,4,"C1=CCC(Nc2cccc(NC3=CC=CC3)c2-c2ccccc2)=C1","C1=CN=C(Nc2cccc(NC3=NC=CC3)c2-c2ccccc2)C1",{},"[chr5,CH1r5:1]>>[n:1]",null,-0.1536026279],[-0.1781108136,278.5618808362,5,"completed",-4.84912,5.0,5,"C1=CC(C2=CC(NC3=CCC(C4=CCC=C4)=C3)=CC2)=CC1","C1=CC(c2cc(Nc3csc(C4=CCC=C4)c3)cs2)=CC1",{},"[#6H2r5:1]>>[S:1]",null,-0.3292988019],[-0.1786448924,173.1547467509,5,"completed",-4.818668,5.0,5,"C1=CCC(C2=CC(NC3=CCC(C4=CC=CC4)=C3)=CC2)=C1","C1=C(NC2=CCC(c3ccco3)=C2)C=C(c2ccco2)C1",{},"[#6H2r5:1]>>[O:1]",null,-0.2622306933],[-0.1788171736,136.8202198782,5,"completed",-5.25208,5.0,4,"C1=Cc2cc(Nc3ccc4c(c3)C=CC4)ccc2C1","C1=Cc2cc(Nc3cc4c(cn3)CC=C4)ncc2C1",{},"[ch&r6:0]>>[nr6:0]",null,-0.1733570088],[-0.1789107964,157.5311572539,5,"completed",-5.178112,5.0,4,"C1=Cc2ccc(Nc3ccc4c(c3)CC=C4)cc2C1","C1=Cc2cnc(Nc3cc4c(cn3)C=CC4)cc2C1",{},"[ch&r6:0]>>[nr6:0]",null,-0.166750691],[-0.1796103194,167.9841043694,5,"completed",-5.0874,5.0,4,"C(=Cc1ccccc1)C1=CC(C2=CCC(C=Cc3ccccc3)=C2)=CC1","C1=CCC(C=CC2=CC(C3=CCC(C=CC4=CC=CC4)=C3)=CC2)=C1",{},"[c:0]1[ch:1][ch][c:3][c!r5:4][c!r5:5]1>>[c:0]1[CH2:1][c:3][c:4][c:5]1",null,-0.1682154919],[-0.1797808049,137.5907539782,5,"completed",-4.916464,5.0,5,"C1=CCC(Nc2cccc(NC3=CC=CC3)c2C2=CCC=C2)=C1","C1=CC(c2c(Nc3cccs3)cccc2Nc2cccs2)=CC1",{},"[#6H2r5:1]>>[S:1]",null,-0.1882474239],[-0.1801950209,131.7145233009,5,"completed",-5.275264,5.0,4,"C(=Cc1ccccc1)C1=CCC(C2=CC(C=Cc3ccccc3)=CC2)=C1","C(=Cc1ccccn1)C1=CCC(C2=CC(C=Cc3ccccn3)=CC2)=C1",{},"[ch&r6:0]>>[nr6:0]",null,-0.1800007661],[-0.1805501919,191.3185588674,5,"completed",-5.071944,5.0,5,"C1=CCC(Nc2cc(-c3ccccc3)nc(-c3ccccc3)c2)=C1","C1=CCC(Nc2cc(C3=CC=CC3)nc(C3=CC=CC3)c2)=C1",{},"[c:0]1[ch:1][ch][c:3][c!r5:4][c!r5:5]1>>[c:0]1[CH2:1][c:3][c:4][c:5]1",null,-0.1923239172],[-0.1806288445,188.223857814,5,"completed",-4.86614,5.0,4,"C1=CC(c2ccccc2Nc2ccccc2C2=CCC=C2)=CC1","C1=NC(c2ccccc2Nc2ccccc2C2=CCC=N2)=CC1",{},"[chr5,CH1r5:1]>>[n:1]",null,-0.2494525315],[-0.1806907172,152.3744220682,5,"completed",-4.890244,5.0,5,"c1ccc(-c2cc(Nc3cc[nH]c3)cc(-c3ccccc3)c2)cc1","c1ccc(-c2cc(Nc3c[nH]cn3)cc(-c3ccccc3)c2)cc1",{},"[chr5,CH1r5:1]>>[n:1]",null,-0.2116052421],[-0.1808670044,123.0828540494,5,"completed",-5.262752,5.0,5,"C1=CCC(c2cc(NC3=CCC=C3)cc(C3=CC=CC3)c2)=C1","C1=CCC(c2cc(NC3=NCC=C3)cc(C3=CC=CC3)c2)=C1",{},"[chr5,CH1r5:1]>>[n:1]",null,-0.1677158716],[-0.1812486809,77.2101799385,5,"completed",-4.898156,5.0,5,"C1=c2cc3cc4ccccc4cc3cc2=CC1","c1ccc2cc3cc4cscc4cc3cc2c1",{},"[#6H2r5:1]>>[S:1]",null,-0.1610108756],[-0.1814208964,126.1059266661,5,"completed",-5.213992,5.0,5,"C1=CCC(Nc2cc(C3=CC=CC3)cc(C3=CC=CC3)c2)=C1","C1=CCC(c2cc(NC3=CC=NC3)cc(C3=CC=CC3)c2)=C1",{},"[chr5,CH1r5:1]>>[n:1]",null,-0.1492308648],[-0.1815554658,217.691036015,5,"completed",-4.953264,5.0,5,"C1=CCC(Nc2cc(C3=CCC=C3)cc(C3=CCC=C3)c2)=C1","C1=CCC(Nc2nc(C3=CCC=C3)cc(C3=CCC=C3)n2)=C1",{},"[ch&r6:0]>>[nr6:0]",null,-0.2407068746],[-0.1816090482,112.8012394007,5,"completed",-5.306728,5.0,4,"C1=CC(c2cccc(Nc3cccc(C4=CCC=C4)c3)c2)=CC1","C1=NCC=C1c1cccc(Nc2cccc(C3=CCN=C3)c2)c1",{},"[chr5,CH1r5:1]>>[n:1]",null,-0.1834802113],[-0.1817162974,125.99571312,5,"completed",-5.496248,5.0,3,"c1ccc(Nc2ccccn2)nc1","c1ccc2nc(Nc3ccc4ccccc4n3)ccc2c1",{},"[cH&r6:1][cH&r6:2]>>[c:1]2cccc[c:2]2",null,-0.3046490336],[-0.1818492412,165.6463510419,5,"completed",-5.25254,5.0,4,"C1=CCC(c2ccc(Nc3ccc(C4=CC=CC4)cc3)cc2)=C1","C1=CN=C(c2ccc(Nc3ccc(C4=NC=CC4)cc3)cc2)C1",{},"[chr5,CH1r5:1]>>[n:1]",null,-0.1970793112],[-0.1819536386,113.5207548573,5,"completed",-5.102488,5.0,4,"C1=CC(Nc2cc(-c3ccccc3)cc(-c3ccccc3)c2)=CC1","C1=NC(Nc2cc(-c3ccccc3)cc(-c3ccccc3)c2)=CC1",{},"[chr5,CH1r5:1]>>[n:1]",null,-0.1135341136],[-0.1823136813,127.1194439239,5,"completed",-5.196972,5.0,5,"C1=CCC(Nc2cc(C3=CC=CC3)cc(C3=CC=CC3)c2)=C1","C1=CCC(c2cc(NC3=NC=CC3)cc(C3=CC=CC3)c2)=C1",{},"[chr5,CH1r5:1]>>[n:1]",null,-0.1441079516],[-0.1825116082,142.0387190181,5,"completed",-4.981968,5.0,5,"C1=CCC(Nc2cccc(NC3=CC=CC3)c2C2=CCC=C2)=C1","C1=CC(c2c(Nc3ccco3)cccc2Nc2ccco2)=CC1",{},"[#6H2r5:1]>>[O:1]",null,-0.1643212058],[-0.182742165,153.5231515278,5,"completed",-5.013708,5.0,5,"c1ccc(Nc2cc(-c3ccc[nH]3)cc(-c3ccc[nH]3)c2)cc1","C1=CC(Nc2cc(-c3ccc[nH]3)cc(-c3ccc[nH]3)c2)=CC1",{},"[c:0]1[ch:1][ch][c:3][c!r5:4][c!r5:5]1>>[c:0]1[CH2:1][c:3][c:4][c:5]1",null,-0.1649789368],[-0.1827492263,191.5650082377,5,"completed",-5.089148,5.0,4,"C1=CC(Nc2cc(-c3ccccc3)cc(-c3ccccc3)c2)=CC1","c1ccc(-c2cc(Nc3ccsc3)cc(-c3ccccc3)c2)cc1",{},"[#6H2r5:1]>>[S:1]",null,-0.1917155645],[-0.1833463043,175.4613101038,5,"completed",-5.024196,5.0,5,"C1=CC(c2cc(Nc3cccnc3)cc(C3=CCC=C3)c2)=CC1","c1cncc(Nc2cc(-c3cc[nH]c3)cc(-c3cc[nH]c3)c2)c1",{},"[#6H2r5:1]>>[NH:1]",null,-0.183309389],[-0.1834104208,121.1106699208,5,"completed",-5.089424,5.0,5,"C1=CC(Nc2cc(-c3ccccn3)cc(-c3ccccn3)c2)=CC1","C1=NC(Nc2cc(-c3ccccn3)cc(-c3ccccn3)c2)=CC1",{},"[chr5,CH1r5:1]>>[n:1]",null,-0.1213367287],[-0.1835958503,159.6457611466,5,"completed",-5.120244,5.0,5,"C1=CCC(C=CC2=CCC(C3=CC(C=CC4=CC=CC4)=CC3)=C2)=C1","C(=Cc1cccs1)C1=CCC(C2=CC(C=Cc3cccs3)=CC2)=C1",{},"[#6H2r5:1]>>[S:1]",null,-0.1602734558],[-0.1836084626,157.6721423389,5,"completed",-5.1357,5.0,5,"C1=CCC(c2cc(NC3=CCC=C3)cc(C3=CC=CC3)c2)=C1","C1=CCC(c2cc(C3=CC=CC3)nc(NC3=CCC=C3)n2)=C1",{},"[ch&r6:0]>>[nr6:0]",null,-0.1596402348],[-0.183700125,150.7413937663,5,"completed",-5.216936,5.0,5,"C1=CCC(C=Cc2cc(C=CC3=CC=CC3)cc(C3=CCC=C3)c2)=C1","C1=CCC(C=Cc2cc(C=CC3=CC=CC3)cc(-c3cc[nH]c3)c2)=C1",{},"[#6H2r5:1]>>[NH:1]",null,-0.1715320424],[-0.1837250135,146.0596108444,5,"completed",-4.95538,5.0,5,"C1=NC=C(c2c(Nc3ccccc3)cccc2Nc2ccccc2)C1","C1=CC(Nc2cccc(NC3=CCC=C3)c2C2=CN=CC2)=CC1",{},"[c:0]1[ch:1][ch][c:3][c!r5:4][c!r5:5]1>>[c:0]1[CH2:1][c:3][c:4][c:5]1",null,-0.1777125001],[-0.1837657472,137.8813009679,5,"completed",-5.216108,5.0,5,"C1=NCC=C1c1c(Nc2ccccc2)cccc1Nc1ccccc1","C1=NCN=C1c1c(Nc2ccccc2)cccc1Nc1ccccc1",{},"[chr5,CH1r5:1]>>[n:1]",null,-0.1600530422],[-0.1843406816,130.90677031,5,"completed",-4.9402,5.0,5,"C1=NCC=C1c1c(Nc2ccccc2)cccc1Nc1ccccc1","C1=CC(Nc2cccc(NC3=CCC=C3)c2C2=CCN=C2)=CC1",{},"[c:0]1[ch:1][ch][c:3][c!r5:4][c!r5:5]1>>[c:0]1[CH2:1][c:3][c:4][c:5]1",null,-0.1721895529],[-0.1843689267,174.6352036026,5,"completed",-5.042412,5.0,5,"C1=CC(Nc2cc(C3=CCC=C3)cc(C3=CCC=C3)c2)=CC1","C1=CC(Nc2cc(C3=NCC=C3)cc(C3=NCC=C3)c2)=CC1",{},"[chr5,CH1r5:1]>>[n:1]",null,-0.1792274517],[-0.1847347901,143.447181671,5,"completed",-4.889048,5.0,5,"C1=CN=C(c2cccc(Nc3cccc(C4=NC=CC4)c3)c2)C1","C1=CN=C(C2=CCC(NC3=CC(C4=NC=CC4)=CC3)=C2)C1",{},"[c:0]1[ch:1][ch][c:3][c!r5:4][c!r5:5]1>>[c:0]1[CH2:1][c:3][c:4][c:5]1",null,-0.2058700066],[-0.1847637504,97.2716800496,5,"completed",-5.019964,5.0,5,"C1=c2cc3cc4ccccc4cc3cc2=CC1","C1=c2cc3cc4ccccc4cc3cc2=NC1",{},"[chr5,CH1r5:1]>>[n:1]",null,-0.1122524065],[-0.1849979113,120.1964035343,5,"completed",-5.298356,5.0,4,"c1ccc(Nc2cc(Nc3ccccc3)cc(-c3cccnc3)c2)cc1","c1ccc(Nc2cc(Nc3ccccc3)cc(-c3ccnnc3)c2)cc1",{},"[ch&r6:0]>>[nr6:0]",null,-0.1836471502],[-0.1852451833,165.4428322058,5,"completed",-5.060996,5.0,4,"C1=CC(N(c2ccccc2)c2ccccc2)=CC1","c1ccc(N(c2ccccc2)c2ccoc2)cc1",{},"[#6H2r5:1]>>[O:1]",null,-0.1676805702],[-0.1853647965,153.8247317006,5,"completed",-5.13202,5.0,5,"C1=CC(=C2C=C(Nc3ccccc3)C(Nc3ccccc3)=C2)C=N1","C1=CC(NC2=CC(=C3C=CN=C3)C=C2NC2=CCC=C2)=CC1",{},"[c:0]1[ch:1][ch][c:3][c!r5:4][c!r5:5]1>>[c:0]1[CH2:1][c:3][c:4][c:5]1",null,-0.1554491411],[-0.1857080823,156.6165599075,5,"completed",-5.02898,5.0,4,"C1=c2cc(Nc3ccccc3)c(Nc3ccccc3)cc2=CC1","c1ccc(Nc2cc3cscc3cc2Nc2ccccc2)cc1",{},"[#6H2r5:1]>>[S:1]",null,-0.164317463],[-0.1857180392,130.7485381149,5,"completed",-4.94204,5.0,5,"C1=NCC=C1c1cc(Nc2ccccc2)cc(Nc2ccccc2)c1","C1=CC(Nc2cc(NC3=CCC=C3)cc(C3=CCN=C3)c2)=CC1",{},"[c:0]1[ch:1][ch][c:3][c!r5:4][c!r5:5]1>>[c:0]1[CH2:1][c:3][c:4][c:5]1",null,-0.1712347728],[-0.1857702668,163.0331365261,5,"completed",-4.880216,5.0,5,"C1=CC(Nc2cc(NC3=CCC=C3)cc(C3=CCC=C3)c2)=CC1","C1=CC(c2cc(Nc3ccsc3)cc(Nc3ccsc3)c2)=CC1",{},"[#6H2r5:1]>>[S:1]",null,-0.2241634602],[-0.1858481616,187.9813033933,5,"completed",-5.039928,5.0,4,"C1=c2ccc(Nc3ccc4c(c3)=CCC=4)cc2=CC1","C1=c2cc(Nc3cnc4c(c3)=CCC=4)cnc2=CC1",{},"[ch&r6:0]>>[nr6:0]",null,-0.1926271179],[-0.18594968,215.3384791195,5,"completed",-5.105156,5.0,5,"O=c1cc[nH]c(-c2c(Nc3ccccc3)cccc2Nc2ccccc2)c1","O=c1cc[nH]c(-c2c(NC3=CC=CC3)cccc2NC2=CC=CC2)c1",{},"[c:0]1[ch:1][ch][c:3][c!r5:4][c!r5:5]1>>[c:0]1[CH2:1][c:3][c:4][c:5]1",null,-0.2153687232],[-0.1859863921,123.215859096,5,"completed",-5.1495,5.0,5,"c1ccc(N(c2ccccc2)c2ccsc2)cc1","c1ccc(N(c2ccccc2)c2ccsn2)cc1",{},"[chr5,CH1r5:1]>>[n:1]",null,-0.1279951969],[-0.1866628996,203.7470823845,5,"completed",-5.080684,5.0,4,"C1=CCC(N(c2ccccc2)c2ccccc2)=C1","C1=CN=C(N(c2ccccc2)c2ccccc2)C1",{},"[chr5,CH1r5:1]>>[n:1]",null,-0.204195241],[-0.1868896538,160.7632603865,5,"completed",-5.127144,5.0,5,"C1=NCC=C1c1cc(Nc2ccccc2)cc(C2=CCN=C2)c1","C1=CC(Nc2cc(C3=CCN=C3)cc(C3=CCN=C3)c2)=CC1",{},"[c:0]1[ch:1][ch][c:3][c!r5:4][c!r5:5]1>>[c:0]1[CH2:1][c:3][c:4][c:5]1",null,-0.1618822297],[-0.1869624709,120.1907159988,5,"completed",-5.558624,5.0,5,"C1=CC(c2cc(C3=CCC=C3)nc(Nc3ccccc3)n2)=CC1","C1=CC(c2nc(Nc3ccccc3)nc(C3=CCC=C3)n2)=CC1",{},"[ch&r6:0]>>[nr6:0]",null,-0.3427979509],[-0.1872203138,176.8948738032,5,"completed",-5.226872,5.0,4,"c1ccc(-c2ncccc2Nc2cccnc2-c2ccccc2)cc1","C1=CC(c2ncccc2Nc2cccnc2C2=CCC=C2)=CC1",{},"[c:0]1[ch:1][ch][c:3][c!r5:4][c!r5:5]1>>[c:0]1[CH2:1][c:3][c:4][c:5]1",null,-0.1979370696],[-0.1874488574,189.4628246234,5,"completed",-5.122452,5.0,5,"C1=CC(C=CC2=CC(C3=CCC(C=CC4=CCC=C4)=C3)=CC2)=CC1","C(=Cc1ccsc1)C1=CC(C2=CCC(C=Cc3ccsc3)=C2)=CC1",{},"[#6H2r5:1]>>[S:1]",null,-0.1901135638],[-0.1874792537,137.7728715663,5,"completed",-5.120612,5.0,4,"C1=c2cccc(Nc3cccc4c3=CCC=4)c2=CC1","C1=c2c(Nc3cccc4c3=CCN=4)cccc2=NC1",{},"[chr5,CH1r5:1]>>[n:1]",null,-0.1385263255],[-0.1875129377,94.9814725633,5,"completed",-5.298816,5.0,4,"c1ccc(Nc2cccc(Nc3ccccc3)c2-c2cccnc2)cc1","c1ccc(Nc2cccc(Nc3ccccc3)c2-c2ccnnc2)cc1",{},"[ch&r6:0]>>[nr6:0]",null,-0.1684936291],[-0.1876039828,184.7435673313,5,"completed",-4.931644,5.0,5,"c1ccc(N(c2ccccc2)c2cc[nH]c2)cc1","c1ccc(N(c2ccccc2)c2cn[nH]c2)cc1",{},"[chr5,CH1r5:1]>>[n:1]",null,-0.2191315121],[-0.1879181121,136.1550561546,5,"completed",-5.054556,5.0,5,"C1=CC(Nc2cc(NC3=CCC=C3)nc(-c3ccccc3)n2)=CC1","C1=CCC(c2nc(NC3=CCC=C3)cc(NC3=CCC=C3)n2)=C1",{},"[c:0]1[ch:1][ch][c:3][c!r5:4][c!r5:5]1>>[c:0]1[CH2:1][c:3][c:4][c:5]1",null,-0.1398217662],[-0.1880930965,148.3362337705,5,"completed",-4.978932,5.0,5,"C1=CCC(Nc2cc(NC3=CC=CC3)cc(-c3cccnc3)c2)=C1","C1=CCC(Nc2cc(-c3cccnc3)cc(NC3=CC=CC3)n2)=C1",{},"[ch&r6:0]>>[nr6:0]",null,-0.1708385026],[-0.188161814,143.0991918074,5,"completed",-4.85418,5.0,5,"C1=CC(C2=CCC(NC3=CC(C4=CCC=C4)=CC3)=C2)=CC1","C1=CC(c2csc(Nc3cc(C4=CCC=C4)cs3)c2)=CC1",{},"[#6H2r5:1]>>[S:1]",null,-0.223800894],[-0.1882774104,132.1782003164,5,"completed",-5.392748,5.0,3,"c1ccc2c(Nc3cccc4ccccc34)cccc2c1","c1cc(Nc2cccc3ccncc23)c2cnccc2c1",{},"[ch&r6:0]>>[nr6:0]",null,-0.2438539696],[-0.1883714358,141.4935934343,5,"completed",-5.053544,5.0,4,"C1=CC(c2ccc(Nc3ccc(C4=CCC=C4)cc3)cc2)=CC1","C1=NC(c2ccc(Nc3ccc(C4=CCC=N4)cc3)cc2)=CC1",{},"[chr5,CH1r5:1]>>[n:1]",null,-0.1451824209],[-0.1889759879,173.5714198596,5,"completed",-5.043608,5.0,4,"C1=CCC(c2ccc(Nc3ccc(C4=CC=CC4)cc3)cc2)=C1","c1csc(-c2ccc(Nc3ccc(-c4cccs4)cc3)cc2)c1",{},"[#6H2r5:1]>>[S:1]",null,-0.1780035563],[-0.1890099007,147.1130763562,5,"completed",-5.11684,5.0,5,"C(#Cc1cc2c(cc1C#CC1=CC=CC1)=CCC=2)C1=CC=CC1","C(#Cc1cc2c(cc1C#Cc1cccs1)=CCC=2)c1cccs1",{},"[#6H2r5:1]>>[S:1]",null,-0.1475846001],[-0.1890728452,183.3915659142,5,"completed",-5.060904,5.0,5,"O=c1ccc(-c2cc(Nc3ccccc3)cc(Nc3ccccc3)c2)c[nH]1","O=c1ccc(-c2cc(NC3=CC=CC3)cc(NC3=CC=CC3)c2)c[nH]1",{},"[c:0]1[ch:1][ch][c:3][c!r5:4][c!r5:5]1>>[c:0]1[CH2:1][c:3][c:4][c:5]1",null,-0.185422302],[-0.1893909923,154.7182050597,5,"completed",-4.959428,5.0,5,"c1ccc(Nc2cccc(Nc3ccccc3)c2-c2ccncn2)cc1","C1=CC(Nc2cccc(NC3=CCC=C3)c2-c2ccncn2)=CC1",{},"[c:0]1[ch:1][ch][c:3][c!r5:4][c!r5:5]1>>[c:0]1[CH2:1][c:3][c:4][c:5]1",null,-0.1833585605],[-0.1895511373,183.0732980451,5,"completed",-5.229448,5.0,5,"C1=CC(Nc2cc(-c3ccccn3)cc(-c3ccccn3)c2)=CC1","C1=CC(Nc2cc(-c3ccccn3)nc(-c3ccccn3)c2)=CC1",{},"[ch&r6:0]>>[nr6:0]",null,-0.204271038],[-0.1898769485,184.3327853944,5,"completed",-4.967432,5.0,5,"C1=NCC(c2cc(Nc3ccccc3)cc(Nc3ccccc3)c2)=C1","C1=CCC(Nc2cc(NC3=CC=CC3)cc(C3=CC=NC3)c2)=C1",{},"[c:0]1[ch:1][ch][c:3][c!r5:4][c!r5:5]1>>[c:0]1[CH2:1][c:3][c:4][c:5]1",null,-0.206373376],[-0.0875369854,89.3338587692,6,"completed",-5.058696,6.0,6,"C1=c2cc3cc4ccncc4cc3cc2=CC1","c1cc2cc3cc4cscc4cc3cc2cn1",{},"[#6H2r5:1]>>[S:1]",null,-0.0938961571],[-0.1019025167,82.5303035747,6,"completed",-5.001288,6.0,6,"C1=c2cc3cc4cccnc4cc3cc2=CC1","c1cnc2cc3cc4cscc4cc3cc2c1",{},"[#6H2r5:1]>>[S:1]",null,-0.1076375394],[-0.1127995625,110.6748979871,6,"completed",-5.034316,6.0,6,"C1=CC(c2cc(Nc3ccsc3)cc(C3=CCC=C3)c2)=CC1","C1=CC(c2cc(Nc3cscn3)cc(C3=CCC=C3)c2)=CC1",{},"[chr5,CH1r5:1]>>[n:1]",null,-0.1198456636],[-0.1130711158,110.5333809877,6,"completed",-5.090436,6.0,6,"C1=CCC(c2cc(NC3=CCC=N3)cc(C3=CC=CC3)c2)=C1","C1=CCC(c2cc(Nc3cscn3)cc(C3=CC=CC3)c2)=C1",{},"[#6H2r5:1]>>[S:1]",null,-0.1107359411],[-0.1148089891,119.1768741324,6,"completed",-4.984544,6.0,6,"C1=CCC(c2cc(NC3=NCC=C3)cc(C3=CC=CC3)c2)=C1","C1=CCC(c2cc(Nc3cc[nH]n3)cc(C3=CC=CC3)c2)=C1",{},"[#6H2r5:1]>>[NH:1]",null,-0.1439960778],[-0.1157774396,111.475484137,6,"completed",-5.189244,6.0,6,"C1=CC(c2cc(Nc3ccsc3)cc(C3=CCC=C3)c2)=CC1","C1=CC(c2cc(Nc3ccsn3)cc(C3=CCC=C3)c2)=CC1",{},"[chr5,CH1r5:1]>>[n:1]",null,-0.1277864798],[-0.1184139509,133.7783709735,6,"completed",-4.793828,6.0,6,"C1=Cc2cc3cc4c(cc3cc2C1)=CCC=4","C1=c2cc3cc4ccoc4cc3cc2=CC1",{},"[#6H2r5:1]>>[O:1]",null,-0.2526457726],[-0.1193452388,129.7386122291,6,"completed",-4.919408,6.0,6,"C1=CC(c2cc(NC3=NCC=C3)cc(C3=CCC=C3)c2)=CC1","C1=CC(c2cc(Nc3cc[nH]n3)cc(C3=CCC=C3)c2)=CC1",{},"[#6H2r5:1]>>[NH:1]",null,-0.1811427835],[-0.1210910666,107.3589025067,6,"completed",-5.074336,6.0,6,"C1=CCC(c2cc(NC3=CCC=N3)cc(C3=CC=CC3)c2)=C1","C1=NC(Nc2cc(-c3cccs3)cc(-c3cccs3)c2)=CC1",{},"[#6H2r5:1]>>[S:1]",null,-0.108851587],[-0.1241723312,113.3655664148,6,"completed",-5.231564,6.0,6,"C1=CCC(c2cc(Nc3ccsc3)cc(C3=CC=CC3)c2)=C1","C1=CCC(c2cc(Nc3ccsn3)cc(C3=CC=CC3)c2)=C1",{},"[chr5,CH1r5:1]>>[n:1]",null,-0.1460589054],[-0.1254685737,117.8940577675,6,"completed",-5.187128,6.0,6,"C1=CCC(c2cc(NC3=CCC=N3)cc(C3=CC=CC3)c2)=C1","C1=CN=C(c2cc(NC3=CCC=N3)cc(C3=NC=CC3)c2)C1",{},"[chr5,CH1r5:1]>>[n:1]",null,-0.1327356025],[-0.1303163225,136.6829211349,6,"completed",-5.19044,6.0,6,"C1=CC(Nc2nc(C3=CCC=C3)cc(C3=CCC=C3)n2)=CC1","C1=CC(c2cc(C3=CCC=C3)nc(NC3=CCC=N3)n2)=CC1",{},"[chr5,CH1r5:1]>>[n:1]",null,-0.1506324128],[-0.1304601416,107.4946629983,6,"completed",-5.088044,6.0,6,"C1=CCC(c2cc(NC3=CCC=N3)cc(C3=CC=CC3)c2)=C1","C1=NC(Nc2cc(-c3ccco3)cc(-c3ccco3)c2)=CC1",{},"[#6H2r5:1]>>[O:1]",null,-0.1078199707],[-0.1337600927,125.0568038175,6,"completed",-5.079304,6.0,6,"C1=CC(Nc2cc(C3=NCC=C3)cc(C3=NCC=C3)c2)=CC1","C1=CC(c2cc(NC3=CCC=N3)cc(C3=NCC=C3)c2)=NC1",{},"[chr5,CH1r5:1]>>[n:1]",null,-0.1258931418],[-0.1359014164,123.4237522768,6,"completed",-5.142324,6.0,6,"C1=NC(Nc2cc(-c3ccccc3)cc(-c3ccccc3)c2)=CC1","c1ccc(-c2cc(Nc3cscn3)cc(-c3ccccc3)c2)cc1",{},"[#6H2r5:1]>>[S:1]",null,-0.1269297834],[-0.1378676575,124.6502583658,6,"completed",-5.025484,6.0,6,"C1=CC(c2cc(NC3=CCC=N3)cc(C3=CCC=C3)c2)=CC1","C1=NC(Nc2cc(-c3ccsc3)cc(-c3ccsc3)c2)=CC1",{},"[#6H2r5:1]>>[S:1]",null,-0.1351239346],[-0.1392179036,135.3746119204,6,"completed",-5.01426,6.0,6,"C1=CCC(c2cc(Nc3cccs3)cc(C3=CC=CC3)c2)=C1","c1csc(Nc2cc(-c3cccs3)cc(-c3cccs3)c2)c1",{},"[#6H2r5:1]>>[S:1]",null,-0.1480825644],[-0.1395140388,117.72297076,6,"completed",-5.187128,6.0,6,"C1=CCC(c2cc(NC3=CCC=N3)cc(C3=CC=CC3)c2)=C1","C1=NC=C(c2cc(NC3=CCC=N3)cc(C3=CN=CC3)c2)C1",{},"[chr5,CH1r5:1]>>[n:1]",null,-0.1325836685],[-0.1429275343,148.0969803985,6,"completed",-5.231472,6.0,6,"C1=CCC(c2cc(NC3=CCC=N3)cc(C3=CC=CC3)c2)=C1","C1=CCC(c2cc(C3=CC=CC3)nc(NC3=CCC=N3)n2)=C1",{},"[ch&r6:0]>>[nr6:0]",null,-0.1743625824],[-0.1441612982,134.8638722883,6,"completed",-5.156308,6.0,6,"C1=CCC(Nc2cc(C3=CCC=C3)nc(C3=CCC=C3)c2)=C1","C1=CC(c2cc(Nc3cccs3)cc(C3=CCC=C3)n2)=CC1",{},"[#6H2r5:1]>>[S:1]",null,-0.1405057065],[-0.1452380041,124.5975208772,6,"completed",-5.182988,6.0,6,"C1=CC(c2cc(NC3=CCC=N3)cc(C3=CCC=C3)c2)=CC1","C1=NCC=C1c1cc(NC2=CCC=N2)cc(C2=CCN=C2)c1",{},"[chr5,CH1r5:1]>>[n:1]",null,-0.1374742747],[-0.1458809118,155.9446182276,6,"completed",-5.230276,6.0,6,"O=c1cc[nH]cc1Nc1cc(C2=CCC=C2)cc(C2=CCC=C2)c1","O=c1nc[nH]cc1Nc1cc(C2=CCC=C2)cc(C2=CCC=C2)c1",{},"[ch&r6:0]>>[nr6:0]",null,-0.1806513872],[-0.1466995736,145.9803875047,6,"completed",-5.118588,6.0,6,"C1=CC(c2cc(NC3=NC=CC3)cc(C3=CCC=C3)c2)=CC1","C1=CN=C(Nc2cc(C3=CCC=N3)cc(C3=CCC=N3)c2)C1",{},"[chr5,CH1r5:1]>>[n:1]",null,-0.1465591187],[-0.1471125338,122.8031560217,6,"completed",-5.025392,6.0,6,"C1=CC(Nc2cc(-c3ccc[nH]3)cc(-c3ccc[nH]3)c2)=CC1","C1=NC(Nc2cc(-c3ccc[nH]3)cc(-c3ccc[nH]3)c2)=CC1",{},"[chr5,CH1r5:1]>>[n:1]",null,-0.1334470997],[-0.1473441883,107.8452749044,6,"completed",-5.23414,6.0,6,"C1=CC(Nc2cc(C3=CCC=C3)nc(C3=CCC=C3)c2)=CC1","C1=CC(c2cc(NC3=CCC=N3)cc(C3=CCC=C3)n2)=CC1",{},"[chr5,CH1r5:1]>>[n:1]",null,-0.1429945374],[-0.1482522883,175.0174320084,6,"completed",-5.102856,6.0,6,"C1=CCC(c2cc(Nc3ccco3)cc(C3=CC=CC3)c2)=C1","c1coc(Nc2cc(-c3cccs3)cc(-c3cccs3)c2)c1",{},"[#6H2r5:1]>>[S:1]",null,-0.1750288499],[-0.1491086921,115.7906711236,6,"completed",-4.965868,6.0,6,"C1=CC(c2cc(NC3=CCC=N3)cc(C3=CCC=C3)c2)=CC1","C1=NC(Nc2cc(C3=CCC=N3)cc(C3=CCC=N3)c2)=CC1",{},"[chr5,CH1r5:1]>>[n:1]",null,-0.149074687],[-0.1495027208,156.9175572295,6,"completed",-5.09246,6.0,6,"C1=CCC(c2cc(Nc3ccco3)cc(C3=CC=CC3)c2)=C1","c1coc(Nc2cc(-c3ccco3)cc(-c3ccco3)c2)c1",{},"[#6H2r5:1]>>[O:1]",null,-0.1570062962],[-0.1498883722,83.7419622981,6,"completed",-4.953448,6.0,4,"C1=CC(Nc2cccc(-c3cccc(NC4=CCC=C4)c3)c2)=CC1","C1=NC(Nc2cccc(-c3cccc(NC4=CCC=N4)c3)c2)=CC1",{},"[chr5,CH1r5:1]>>[n:1]",null,-0.1324261519],[-0.1504721088,160.8276241305,6,"completed",-5.25024,6.0,6,"C1=CCC(c2cc(Nc3ccsc3)cc(C3=CC=CC3)c2)=C1","C1=CCC(c2cc(Nc3cnsc3)cc(C3=CC=CC3)c2)=C1",{},"[chr5,CH1r5:1]>>[n:1]",null,-0.1921609557],[-0.1510433477,141.4824410918,6,"completed",-5.032384,6.0,6,"C1=CCC(c2cc(Nc3cccs3)cc(C3=CC=CC3)c2)=C1","c1coc(-c2cc(Nc3cccs3)cc(-c3ccco3)c2)c1",{},"[#6H2r5:1]>>[O:1]",null,-0.149189556],[-0.1516919324,128.2046055572,6,"completed",-5.133768,6.0,6,"C1=CC(c2cc(Nc3ccoc3)cc(C3=CCC=C3)c2)=CC1","C1=CC(c2cc(Nc3cocn3)cc(C3=CCC=C3)c2)=CC1",{},"[chr5,CH1r5:1]>>[n:1]",null,-0.1303654748],[-0.1523563533,123.3068192486,6,"completed",-5.15778,6.0,6,"C1=CCC(c2cc(NC3=CN=CC3)cc(C3=CC=CC3)c2)=C1","C1=CCC(c2cc(Nc3cncs3)cc(C3=CC=CC3)c2)=C1",{},"[#6H2r5:1]>>[S:1]",null,-0.1297707617],[-0.1529009306,143.7408408329,6,"completed",-5.032292,6.0,5,"c1ccc(-c2cc(Nc3cc[nH]c3)cc(-c3ccccc3)c2)cc1","c1ccc(-c2cc(Nc3cc[nH]n3)cc(-c3ccccc3)c2)cc1",{},"[chr5,CH1r5:1]>>[n:1]",null,-0.1513531375],[-0.1535428993,126.8593758237,6,"completed",-5.199824,6.0,6,"C1=CC(c2cc(NC3=NCC=C3)cc(C3=CCC=C3)c2)=CC1","C1=CC(Nc2cc(C3=CCC=N3)cc(C3=CCC=N3)c2)=NC1",{},"[chr5,CH1r5:1]>>[n:1]",null,-0.1448311721],[-0.15369567,126.8757965966,6,"completed",-5.175904,6.0,6,"C1=CC(c2cc(NC3=NC=CC3)cc(C3=CCC=C3)c2)=CC1","C1=CC(c2cc(Nc3nccs3)cc(C3=CCC=C3)c2)=CC1",{},"[#6H2r5:1]>>[S:1]",null,-0.1375520345],[-0.1537132677,172.4917813082,6,"completed",-5.200284,6.0,6,"C1=CC(c2cc(NC3=CCN=C3)cc(C3=CCC=C3)c2)=CC1","C1=CC(c2cc(Nc3cnsc3)cc(C3=CCC=C3)c2)=CC1",{},"[#6H2r5:1]>>[S:1]",null,-0.1862291227],[-0.1542284177,151.271040957,6,"completed",-5.274252,6.0,6,"O=c1cc[nH]cc1Nc1cc(C2=CC=CC2)cc(C2=CC=CC2)c1","O=c1nc[nH]cc1Nc1cc(C2=CC=CC2)cc(C2=CC=CC2)c1",{},"[ch&r6:0]>>[nr6:0]",null,-0.1943223353],[-0.1543979145,127.9408802348,6,"completed",-5.168728,6.0,5,"C1=CCC(Nc2cc(C3=CCC=C3)cc(C3=CCC=C3)c2)=C1","C1=CC(c2cc(NC3=CC=NC3)cc(C3=CCC=C3)c2)=CC1",{},"[chr5,CH1r5:1]>>[n:1]",null,-0.1366872432],[-0.1548385652,165.6295066643,6,"completed",-5.060168,6.0,6,"C1=CC(Nc2cc(-c3cccs3)cc(-c3cccs3)c2)=CC1","c1csc(-c2cc(Nc3ccsc3)cc(-c3cccs3)c2)c1",{},"[#6H2r5:1]>>[S:1]",null,-0.1679600003],[-0.1554354734,122.4124432038,6,"completed",-5.224664,6.0,6,"C1=CCC(c2cc(NC3=NC=CC3)cc(C3=CC=CC3)c2)=C1","C1=CCC(c2cc(Nc3nccs3)cc(C3=CC=CC3)c2)=C1",{},"[#6H2r5:1]>>[S:1]",null,-0.1503328027],[-0.1554794148,137.8673405841,6,"completed",-5.104144,6.0,6,"C1=CC(c2cc(NC3=CN=CC3)cc(C3=CCC=C3)c2)=CC1","C1=CC(c2cc(Nc3cncs3)cc(C3=CCC=C3)c2)=CC1",{},"[#6H2r5:1]>>[S:1]",null,-0.1378978544],[-0.1557826008,161.0703514507,6,"completed",-4.978196,6.0,6,"C1=CC(c2cc(Nc3cccs3)cc(C3=CCC=C3)c2)=CC1","c1csc(Nc2cc(-c3ccsc3)cc(-c3ccsc3)c2)c1",{},"[#6H2r5:1]>>[S:1]",null,-0.1822454476],[-0.1567641365,125.7753969783,6,"completed",-4.992824,6.0,5,"C1=CCC(c2c(NC3=CCC=C3)cccc2NC2=CCC=C2)=C1","C1=CC(Nc2cccc(NC3=CCC=C3)c2C2=CC=NC2)=CC1",{},"[chr5,CH1r5:1]>>[n:1]",null,-0.1464511216],[-0.1579784755,190.2341326631,6,"completed",-4.993928,6.0,6,"C1=CCC(c2cc(NC3=CCN=C3)cc(C3=CC=CC3)c2)=C1","C1=CCC(c2cc(Nc3cn[nH]c3)cc(C3=CC=CC3)c2)=C1",{},"[#6H2r5:1]>>[NH:1]",null,-0.2042110358],[-0.1586697761,141.0735254486,6,"completed",-5.34868,6.0,6,"C1=CC(c2cc(Nc3ccoc3)cc(C3=CCC=C3)c2)=CC1","C1=CC(c2cc(Nc3ccon3)cc(C3=CCC=C3)c2)=CC1",{},"[chr5,CH1r5:1]>>[n:1]",null,-0.2240629228],[-0.1587259014,101.7350762919,6,"completed",-5.236992,6.0,4,"C1=CCC(c2cc(Nc3ccccc3)cc(C3=CC=CC3)c2)=C1","c1ccc(Nc2cc(-c3ccco3)cc(-c3ccco3)c2)cc1",{},"[#6H2r5:1]>>[O:1]",null,-0.1398061576],[-0.1587793896,161.7262346857,6,"completed",-5.08694,6.0,6,"C1=CC(Nc2cc(C3=CCC=C3)nc(C3=CCC=C3)c2)=CC1","C1=CC(Nc2cc(C3=CCC=N3)nc(C3=CCC=N3)c2)=CC1",{},"[chr5,CH1r5:1]>>[n:1]",null,-0.1619844164],[-0.1589931762,110.1294832655,6,"completed",-5.2392,6.0,6,"C1=CCC(c2cc(NC3=CCC=N3)cc(C3=CC=CC3)c2)=C1","C1=CCC(c2cc(NC3=CCN=N3)cc(C3=CC=CC3)c2)=C1",{},"[chr5,CH1r5:1]>>[n:1]",null,-0.1470478041],[-0.1591266572,182.3764491689,6,"completed",-5.069184,6.0,6,"C1=CCC(Nc2nc(C3=CCC=C3)cc(C3=CCC=C3)n2)=C1","C1=CC(c2cc(C3=CCC=C3)nc(Nc3cccs3)n2)=CC1",{},"[#6H2r5:1]>>[S:1]",null,-0.1836477222],[-0.1593801451,103.5581487153,6,"completed",-5.210128,6.0,4,"C1=CCC(c2cccc(Nc3cccc(C4=CC=CC4)c3)c2)=C1","c1cc(Nc2cccc(-c3ccco3)c2)cc(-c2ccco2)c1",{},"[#6H2r5:1]>>[O:1]",null,-0.12910111],[-0.1593935864,140.0354640728,6,"completed",-5.084272,6.0,6,"C1=CC(Nc2cc(NC3=CCC=C3)cc(C3=CN=CC3)c2)=CC1","C1=CC(Nc2cc(NC3=CCC=C3)cc(C3=CN=NC3)c2)=CC1",{},"[chr5,CH1r5:1]>>[n:1]",null,-0.1404675852],[-0.1600148595,109.8701003662,6,"completed",-5.276828,6.0,6,"C1=CC(c2cc(Nc3cccs3)cc(C3=CCC=C3)c2)=CC1","C1=CC(c2cc(Nc3ccns3)cc(C3=CCC=C3)c2)=CC1",{},"[chr5,CH1r5:1]>>[n:1]",null,-0.1655077893],[-0.1600506631,105.6717038543,6,"completed",-4.96458,6.0,6,"C1=Cc2cc3cc4c(cc3cc2C1)=CCC=4","C1=Cc2cc3cc4cscc4cc3cc2C1",{},"[#6H2r5:1]>>[S:1]",null,-0.1419591893],[-0.1610926856,132.9212365453,6,"completed",-5.061824,6.0,6,"C1=C(c2c(Nc3ccccc3)cccc2Nc2ccccc2)CN=N1","C1=CC(Nc2cccc(NC3=CCC=C3)c2C2=CN=NC2)=CC1",{},"[c:0]1[ch:1][ch][c:3][c!r5:4][c!r5:5]1>>[c:0]1[CH2:1][c:3][c:4][c:5]1",null,-0.1355809151],[-0.1613539992,142.3758576325,6,"completed",-5.223652,6.0,6,"C1=CC(Nc2cc(-c3cccs3)cc(-c3cccs3)c2)=CC1","C1=CC(Nc2cc(-c3cccs3)nc(-c3cccs3)c2)=CC1",{},"[ch&r6:0]>>[nr6:0]",null,-0.166622013],[-0.1613559137,122.7647377726,6,"completed",-4.846452,6.0,6,"C1=CCC(c2cc(NC3=CCC=N3)cc(C3=CC=CC3)c2)=C1","C1=CCC(c2cc(Nc3c[nH]cn3)cc(C3=CC=CC3)c2)=C1",{},"[#6H2r5:1]>>[NH:1]",null,-0.2158045623],[-0.1616190854,124.3643928907,6,"completed",-5.25668,6.0,6,"C1=CCC(c2cc(NC3=CCC=N3)cc(C3=CC=CC3)c2)=C1","C1=CCC(c2cc(NC3=CCC=N3)cc(C3=CC=CC3)n2)=C1",{},"[ch&r6:0]>>[nr6:0]",null,-0.1658171499],[-0.1617702119,107.1800295465,6,"completed",-5.198352,6.0,6,"C1=CC(c2cc(NC3=CCN=C3)cc(C3=CCC=C3)c2)=CC1","C1=CC(c2cc(NC3=CCN=N3)cc(C3=CCC=C3)c2)=CC1",{},"[chr5,CH1r5:1]>>[n:1]",null,-0.1273867557],[-0.1618286161,151.0263722991,6,"completed",-5.009752,6.0,6,"c1ccc(Nc2cc(Nc3ccccc3)cc(-c3ccn[nH]3)c2)cc1","C1=CC(Nc2cc(NC3=CCC=C3)cc(-c3ccn[nH]3)c2)=CC1",{},"[c:0]1[ch:1][ch][c:3][c!r5:4][c!r5:5]1>>[c:0]1[CH2:1][c:3][c:4][c:5]1",null,-0.1637066549],[-0.1621515517,141.3600994033,6,"completed",-4.982612,6.0,6,"C1=NCC(c2cc(Nc3ccccc3)nc(Nc3ccccc3)c2)=C1","C1=CC(Nc2cc(C3=CC=NC3)cc(NC3=CCC=C3)n2)=CC1",{},"[c:0]1[ch:1][ch][c:3][c!r5:4][c!r5:5]1>>[c:0]1[CH2:1][c:3][c:4][c:5]1",null,-0.1635079495],[-0.1623178679,139.3202523752,6,"completed",-5.174892,6.0,6,"C1=CCC(Nc2cc(C3=CC=CC3)nc(C3=CC=CC3)c2)=C1","C1=CCC(c2cc(Nc3cccs3)cc(C3=CC=CC3)n2)=C1",{},"[#6H2r5:1]>>[S:1]",null,-0.1488571478],[-0.1638458243,143.4936671192,6,"completed",-5.106904,6.0,5,"C1=CCC(Nc2cccc(NC3=CC=CC3)c2C2=CCC=C2)=C1","C1=CC(c2c(NC3=NC=CC3)cccc2NC2=NC=CC2)=CC1",{},"[chr5,CH1r5:1]>>[n:1]",null,-0.1435750273],[-0.1640684105,109.2472192636,6,"completed",-5.320068,6.0,6,"C1=CCC(c2cc(NC3=CC=NC3)cc(C3=CC=CC3)c2)=C1","C1=CCC(c2cc(Nc3ccns3)cc(C3=CC=CC3)c2)=C1",{},"[#6H2r5:1]>>[S:1]",null,-0.1888534299],[-0.1642279219,125.3372985119,6,"completed",-5.182436,6.0,6,"C1=CCC(c2cc(NC3=CCC=N3)cc(C3=CC=CC3)c2)=C1","C1=CCC(c2cc(Nc3cocn3)cc(C3=CC=CC3)c2)=C1",{},"[#6H2r5:1]>>[O:1]",null,-0.1379830733],[-0.1652826131,151.630679172,6,"completed",-5.053084,6.0,6,"c1ccc(Nc2cc(Nc3ccccc3)cc(-c3ccno3)c2)cc1","C1=CC(Nc2cc(NC3=CCC=C3)cc(-c3ccno3)c2)=CC1",{},"[c:0]1[ch:1][ch][c:3][c!r5:4][c!r5:5]1>>[c:0]1[CH2:1][c:3][c:4][c:5]1",null,-0.155146406],[-0.1653761299,133.0632301003,6,"completed",-5.031464,6.0,6,"C1=CC(Nc2cc(NC3=CCC=C3)cc(C3=CC=NC3)c2)=CC1","C1=CC(Nc2cc(NC3=CCC=C3)cc(-c3ccns3)c2)=CC1",{},"[#6H2r5:1]>>[S:1]",null,-0.1414476688],[-0.1655019133,153.0919459962,6,"completed",-5.080684,6.0,6,"C1=CC(Nc2cc(NC3=CCC=C3)cc(C3=CC=NC3)c2)=CC1","C1=CC(Nc2cc(NC3=CCC=C3)cc(C3=NC=NC3)c2)=CC1",{},"[chr5,CH1r5:1]>>[n:1]",null,-0.1536878875],[-0.1657271894,123.3078605439,6,"completed",-5.318872,6.0,6,"C1=CC(c2cc(NC3=CCC=N3)cc(C3=CCC=C3)c2)=CC1","C1=CC(c2cc(NC3=NCC=N3)cc(C3=CCC=C3)c2)=CC1",{},"[chr5,CH1r5:1]>>[n:1]",null,-0.1966678803],[-0.1657955299,140.9375286122,6,"completed",-4.963108,6.0,5,"C1=CN=C(c2cc(Nc3ccccc3)cc(Nc3ccccc3)c2)C1","C1=CC(Nc2cc(NC3=CCC=C3)cc(C3=NC=CC3)c2)=CC1",{},"[c:0]1[ch:1][ch][c:3][c!r5:4][c!r5:5]1>>[c:0]1[CH2:1][c:3][c:4][c:5]1",null,-0.1704279983],[-0.1666510326,88.9995145041,6,"completed",-5.16422,6.0,6,"C1=c2cc3cc4ccccc4cc3cc2=NC1","c1ccc2cc3cc4nscc4cc3cc2c1",{},"[#6H2r5:1]>>[S:1]",null,-0.0997084535],[-0.1666962375,190.7735232847,6,"completed",-5.009384,6.0,6,"C1=CC(c2cc(Nc3ccsc3)cc(C3=CCC=C3)c2)=CC1","c1cc(Nc2cc(-c3ccsc3)cc(-c3ccsc3)c2)cs1",{},"[#6H2r5:1]>>[S:1]",null,-0.2010424192],[-0.1667658047,134.0480615295,6,"completed",-5.214912,6.0,6,"C1=CCC(c2cc(NC3=NC=CC3)cc(C3=CC=CC3)c2)=C1","C1=CN=C(Nc2cc(-c3cccs3)cc(-c3cccs3)c2)C1",{},"[#6H2r5:1]>>[S:1]",null,-0.1563304801],[-0.1669136003,174.273633203,6,"completed",-5.044252,6.0,6,"C1=CC(c2cc(Nc3ccco3)cc(C3=CCC=C3)c2)=CC1","c1coc(Nc2cc(-c3ccsc3)cc(-c3ccsc3)c2)c1",{},"[#6H2r5:1]>>[S:1]",null,-0.178589307],[-0.1670005995,143.523688116,6,"completed",-5.364228,6.0,4,"c1ccc2cc3cc4ccccc4cc3cc2c1","C1=Cc2cc3cc4ccccc4cc3cc2C1",{},"[c:0]1[ch:1][ch][c:3][c!r5:4][c!r5:5]1>>[c:0]1[CH2:1][c:3][c:4][c:5]1",null,-0.2341134398],[-0.1684307733,145.3944789248,6,"completed",-5.003772,6.0,6,"C1=CC(Nc2cc(NC3=CCC=C3)cc(C3=CN=CC3)c2)=CC1","C1=CC(Nc2cc(NC3=CCC=C3)cc(-c3cnco3)c2)=CC1",{},"[#6H2r5:1]>>[O:1]",null,-0.1602400394],[-0.1685753686,149.2268254232,6,"completed",-5.182804,6.0,6,"C1=CC(Nc2cc(-c3ccc[nH]3)cc(-c3ccc[nH]3)c2)=CC1","C1=CC(Nc2cc(-c3ccc[nH]3)nc(-c3ccc[nH]3)c2)=CC1",{},"[ch&r6:0]>>[nr6:0]",null,-0.1600885118],[-0.1690441776,196.4938870659,6,"completed",-5.238648,6.0,6,"C1=CC(c2cc(NC3=NC=CC3)cc(C3=CCC=C3)c2)=CC1","C1=CC(c2cc(C3=CCC=C3)nc(NC3=NC=CC3)n2)=CC1",{},"[ch&r6:0]>>[nr6:0]",null,-0.2191557641],[-0.1690560353,148.4231117534,6,"completed",-5.044528,6.0,6,"C1=CCC(c2cc(Nc3ccco3)cc(C3=CC=CC3)c2)=C1","c1c[nH]c(-c2cc(Nc3ccco3)cc(-c3ccc[nH]3)c2)c1",{},"[#6H2r5:1]>>[NH:1]",null,-0.1534184476],[-0.169058846,124.3697190068,6,"completed",-5.38594,6.0,4,"c1ccc2cc3cc4ccccc4cc3cc2c1","c1ccc2cc3cc4ncccc4cc3cc2c1",{},"[ch&r6:0]>>[nr6:0]",null,-0.2356502747],[-0.1694242925,158.6642072116,6,"completed",-5.072588,6.0,6,"C1=CCC(c2cc(Nc3ccsc3)cc(C3=CC=CC3)c2)=C1","c1coc(-c2cc(Nc3ccsc3)cc(-c3ccco3)c2)c1",{},"[#6H2r5:1]>>[O:1]",null,-0.1598202908],[-0.1698935367,158.9485683271,6,"completed",-5.2323,6.0,6,"C1=CCC(Nc2cc(C3=CCC=C3)nc(C3=CCC=C3)c2)=C1","C1=CC(c2cc(Nc3ccco3)cc(C3=CCC=C3)n2)=CC1",{},"[#6H2r5:1]>>[O:1]",null,-0.1839599399],[-0.1699098726,151.1330737819,6,"completed",-5.174156,6.0,6,"C1=CC(c2cc(NC3=NC=CC3)cc(C3=CCC=C3)c2)=CC1","C1=CN=C(Nc2cc(-c3ccsc3)cc(-c3ccsc3)c2)C1",{},"[#6H2r5:1]>>[S:1]",null,-0.1597991584],[-0.1699816341,125.4319611841,6,"completed",-5.0138,6.0,6,"C1=c2cc3cc4ccncc4cc3cc2=CC1","C1=c2cc3cc4cncnc4cc3cc2=CC1",{},"[ch&r6:0]>>[nr6:0]",null,-0.1391908491],[-0.1705098903,168.0474510021,6,"completed",-5.300288,6.0,5,"C1=CC(Nc2nc(-c3ccccc3)cc(-c3ccccc3)n2)=CC1","C1=NC(Nc2nc(-c3ccccc3)cc(-c3ccccc3)n2)=CC1",{},"[chr5,CH1r5:1]>>[n:1]",null,-0.2188525404],[-0.1706925173,116.4190205042,6,"completed",-5.301024,6.0,6,"c1ccc(-c2cc(Nc3ccsc3)cc(-c3ccccc3)c2)cc1","c1ccc(-c2cc(Nc3ccsn3)cc(-c3ccccc3)c2)cc1",{},"[chr5,CH1r5:1]>>[n:1]",null,-0.1826324345],[-0.1712300138,150.2533269885,6,"completed",-5.210496,6.0,6,"C1=CC(Nc2cc(C3=CCC=C3)nc(C3=CCC=C3)c2)=CC1","C1=CC(c2cc(Nc3ccsc3)cc(C3=CCC=C3)n2)=CC1",{},"[#6H2r5:1]>>[S:1]",null,-0.168993052],[-0.1713664885,152.5213802362,6,"completed",-5.123096,6.0,6,"C1=CCC(c2cc(Nc3cccs3)cc(C3=CC=CC3)c2)=C1","C1=CN=C(c2cc(Nc3cccs3)cc(C3=NC=CC3)c2)C1",{},"[chr5,CH1r5:1]>>[n:1]",null,-0.1533758449],[-0.1714112067,161.5642929082,6,"completed",-5.124476,6.0,6,"C1=CCC(c2cc(Nc3ccoc3)cc(C3=CC=CC3)c2)=C1","c1coc(-c2cc(Nc3ccoc3)cc(-c3ccco3)c2)c1",{},"[#6H2r5:1]>>[O:1]",null,-0.1624702043],[-0.1715332038,145.0640382103,6,"completed",-5.01288,6.0,6,"C1=CCC(c2cc(NC3=NC=CC3)cc(C3=CC=CC3)c2)=C1","C1=CCC(c2cc(Nc3ncc[nH]3)cc(C3=CC=CC3)c2)=C1",{},"[#6H2r5:1]>>[NH:1]",null,-0.157361442],[-0.1717414011,89.7256661112,6,"completed",-4.815632,6.0,6,"C1=c2cc3cc4ccncc4cc3cc2=CC1","c1cc2cc3cc4c[nH]cc4cc3cc2cn1",{},"[#6H2r5:1]>>[NH:1]",null,-0.2183451929],[-0.1725068293,130.3611992624,6,"completed",-4.856848,6.0,5,"C1=CCC(c2cc(Nc3ccccc3)nc(Nc3ccccc3)c2)=C1","C1=CCC(c2cc(NC3=CCC=C3)nc(NC3=CCC=C3)c2)=C1",{},"[c:0]1[ch:1][ch][c:3][c!r5:4][c!r5:5]1>>[c:0]1[CH2:1][c:3][c:4][c:5]1",null,-0.2143927724],[-0.1725191071,144.6233336019,6,"completed",-5.11592,6.0,6,"c1ccc(-c2cc(Nc3c[nH]cn3)cc(-c3ccccc3)c2)cc1","c1ccc(-c2cc(Nc3c[nH]cn3)cc(-c3ccccc3)n2)cc1",{},"[ch&r6:0]>>[nr6:0]",null,-0.1450520505],[-0.1726852016,190.95730345,6,"completed",-5.228252,6.0,6,"C1=CC(Nc2cc(C3=CCC=C3)nc(C3=CCC=C3)c2)=CC1","C1=CC(Nc2cc(C3=NCC=C3)nc(C3=NCC=C3)c2)=CC1",{},"[chr5,CH1r5:1]>>[n:1]",null,-0.2110082788],[-0.1727303437,165.9785023928,6,"completed",-4.910944,6.0,6,"C1=CC(c2cc(NC3=CCN=C3)cc(C3=CCC=C3)c2)=CC1","C1=CC(c2cc(Nc3cn[nH]c3)cc(C3=CCC=C3)c2)=CC1",{},"[#6H2r5:1]>>[NH:1]",null,-0.212279361],[-0.1728475041,180.5767924456,6,"completed",-5.057316,6.0,4,"C1=Cc2c(cccc2Nc2cccc3c2C=CC3)C1","C1=Nc2c(cccc2Nc2cccc3c2N=CC3)C1",{},"[chr5,CH1r5:1]>>[n:1]",null,-0.1830320209],[-0.1730550976,155.9209343403,6,"completed",-5.12742,6.0,5,"c1ccc(N(c2ccccc2)c2cccs2)cc1","c1ccc(N(c2ccccc2)c2nccs2)cc1",{},"[chr5,CH1r5:1]>>[n:1]",null,-0.1570978911],[-0.1734178617,134.3151009228,6,"completed",-5.178112,6.0,6,"C1=CCC(c2cc(NC3=NC=CC3)cc(C3=CC=CC3)c2)=C1","C1=CN=C(Nc2cc(-c3ccc[nH]3)cc(-c3ccc[nH]3)c2)C1",{},"[#6H2r5:1]>>[NH:1]",null,-0.1450181842],[-0.1735209163,177.4904860405,6,"completed",-5.131652,6.0,6,"C1=CCC(C=CC2=CC(C3=CCC(C=CC4=CC=CC4)=C3)=CC2)=C1","C(=Cc1cccs1)C1=CC(C2=CCC(C=Cc3cccs3)=C2)=CC1",{},"[#6H2r5:1]>>[S:1]",null,-0.1788680483],[-0.1737155991,175.5819063544,6,"completed",-5.302588,6.0,6,"C1=CC(Nc2cc(C3=NC=CC3)cc(C3=NC=CC3)c2)=CC1","C1=CC(Nc2cc(C3=NC=CC3)nc(C3=NC=CC3)c2)=CC1",{},"[ch&r6:0]>>[nr6:0]",null,-0.225697886],[-0.1739077035,141.1929737117,6,"completed",-5.248492,6.0,5,"C(#Cc1cc2c(cc1C#CC1=CC=CC1)=CCC=2)C1=CC=CC1","C(#Cc1cc2cscc2cc1C#CC1=CC=CC1)C1=CC=CC1",{},"[#6H2r5:1]>>[S:1]",null,-0.1753279616],[-0.1739859731,145.5212918242,6,"completed",-5.361376,6.0,6,"C1=CCC(c2cc(Nc3ccoc3)cc(C3=CC=CC3)c2)=C1","C1=CCC(c2cc(Nc3ccon3)cc(C3=CC=CC3)c2)=C1",{},"[chr5,CH1r5:1]>>[n:1]",null,-0.2337776271],[-0.1739887213,143.0065600803,6,"completed",-4.998436,6.0,6,"C1=CCC(c2cc(Nc3cccs3)cc(C3=CC=CC3)c2)=C1","c1c[nH]c(-c2cc(Nc3cccs3)cc(-c3ccc[nH]3)c2)c1",{},"[#6H2r5:1]>>[NH:1]",null,-0.1597039349],[-0.1740242038,154.8720127996,6,"completed",-4.954276,6.0,6,"C1=CC(c2cc(NC3=NC=CC3)cc(C3=CCC=C3)c2)=CC1","C1=CC(c2cc(Nc3ncc[nH]3)cc(C3=CCC=C3)c2)=CC1",{},"[#6H2r5:1]>>[NH:1]",null,-0.1854473715],[-0.1741707782,129.4860459946,6,"completed",-4.906344,6.0,4,"C1=CC(Nc2cc(NC3=CCC=C3)cc(-c3ccccc3)c2)=CC1","C1=NC(Nc2cc(NC3=CCC=N3)cc(-c3ccccc3)c2)=CC1",{},"[chr5,CH1r5:1]>>[n:1]",null,-0.1874644841],[-0.1742317478,137.2722642853,6,"completed",-5.116564,6.0,6,"c1ccc(-c2cc(Nc3c[nH]cn3)cc(-c3ccccc3)c2)cc1","c1ccc(-c2cc(Nc3c[nH]nn3)cc(-c3ccccc3)c2)cc1",{},"[chr5,CH1r5:1]>>[n:1]",null,-0.1377610755],[-0.1746725049,127.233882,6,"completed",-5.074704,6.0,5,"C1=CC(Nc2cccc(NC3=CCC=C3)c2C2=CCC=C2)=CC1","C1=CC(c2c(NC3=NCC=C3)cccc2NC2=NCC=C2)=CC1",{},"[chr5,CH1r5:1]>>[n:1]",null,-0.1284601326],[-0.1748558705,121.2121323696,6,"completed",-5.118312,6.0,4,"C1=CC(Nc2cccc(NC3=CCC=C3)c2-c2ccccc2)=CC1","C1=CC(Nc2cccc(NC3=NCC=C3)c2-c2ccccc2)=NC1",{},"[chr5,CH1r5:1]>>[n:1]",null,-0.1218880323],[-0.174953749,134.8879643131,6,"completed",-5.185748,6.0,6,"C1=CC(c2cc(NC3=CN=CC3)cc(C3=CCC=C3)c2)=CC1","C1=CC(c2cc(Nc3cnco3)cc(C3=CCC=C3)c2)=CC1",{},"[#6H2r5:1]>>[O:1]",null,-0.1476400876],[-0.1750178742,143.0157858803,6,"completed",-4.92502,6.0,6,"C1=CN=C(c2cc(Nc3ccccc3)nc(Nc3ccccc3)c2)C1","C1=CC(Nc2cc(C3=NC=CC3)cc(NC3=CCC=C3)n2)=CC1",{},"[c:0]1[ch:1][ch][c:3][c!r5:4][c!r5:5]1>>[c:0]1[CH2:1][c:3][c:4][c:5]1",null,-0.1882985268],[-0.175093968,86.4698990553,6,"completed",-4.942776,6.0,6,"C1=c2cc3cc4ccccc4cc3cc2=NC1","c1ccc2cc3cc4n[nH]cc4cc3cc2c1",{},"[#6H2r5:1]>>[NH:1]",null,-0.1399626474],[-0.175482142,143.0823438789,6,"completed",-5.024104,6.0,6,"C1=CC(Nc2cc(NC3=CCC=C3)cc(C3=CCN=C3)c2)=CC1","C1=CC(Nc2cc(NC3=CCC=C3)cc(-c3cnoc3)c2)=CC1",{},"[#6H2r5:1]>>[O:1]",null,-0.1526271814],[-0.1756643964,132.2590990597,6,"completed",-5.023092,6.0,6,"c1ccc(Nc2cccc(Nc3ccccc3)c2-c2cnoc2)cc1","C1=CC(Nc2cccc(NC3=CCC=C3)c2-c2cnoc2)=CC1",{},"[c:0]1[ch:1][ch][c:3][c!r5:4][c!r5:5]1>>[c:0]1[CH2:1][c:3][c:4][c:5]1",null,-0.1427961523],[-0.1759881849,128.8709211733,6,"completed",-5.341596,6.0,6,"C1=CCC(c2cc(NC3=CCC=N3)cc(C3=CC=CC3)c2)=C1","C1=CCC(c2cc(NC3=NCC=N3)cc(C3=CC=CC3)c2)=C1",{},"[chr5,CH1r5:1]>>[n:1]",null,-0.2126225333],[-0.1760199771,118.6587951552,6,"completed",-4.926492,6.0,5,"C1=CCC(c2c(NC3=CCC=C3)cccc2NC2=CCC=C2)=C1","C1=CCC(c2c(NC3=CCC=N3)cccc2NC2=CCC=N2)=C1",{},"[chr5,CH1r5:1]>>[n:1]",null,-0.1697980343],[-0.1760270205,141.6981278011,6,"completed",-4.885644,6.0,5,"C1=CC(c2cc(Nc3ccccc3)cc(Nc3ccccc3)c2)=NC1","C1=CC(Nc2cc(NC3=CCC=C3)cc(C3=NCC=C3)c2)=CC1",{},"[c:0]1[ch:1][ch][c:3][c!r5:4][c!r5:5]1>>[c:0]1[CH2:1][c:3][c:4][c:5]1",null,-0.2063810113],[-0.1760520652,130.6388575467,6,"completed",-4.977368,6.0,6,"C1=Cc2cc3cc4c(cc3cc2C1)=CCC=4","C1=NCc2cc3cc4c(cc3cc21)=CCC=4",{},"[chr5,CH1r5:1]>>[n:1]",null,-0.156318357],[-0.1763534777,88.1504587178,6,"completed",-4.855652,6.0,5,"C1=CCC(c2cc(NC3=CCC=C3)cc(NC3=CCC=C3)c2)=C1","C1=CCC(c2cc(NC3=CCC=N3)cc(NC3=CCC=N3)c2)=C1",{},"[chr5,CH1r5:1]>>[n:1]",null,-0.1924224947],[-0.1765720833,145.5329980568,6,"completed",-4.984268,6.0,6,"C1=CC(Nc2cc(NC3=CCC=C3)cc(C3=CN=CC3)c2)=CC1","C1=CC(Nc2cc(NC3=CCC=C3)cc(-c3cnc[nH]3)c2)=CC1",{},"[#6H2r5:1]>>[NH:1]",null,-0.1665618878],[-0.1772850003,152.1883862926,6,"completed",-5.176088,6.0,4,"C1=CC(N(c2ccccc2)c2ccccc2)=CC1","C1=CC(N(c2ccccc2)c2ccccc2)=NC1",{},"[chr5,CH1r5:1]>>[n:1]",null,-0.1612392724],[-0.1778525752,188.8714837113,6,"completed",-5.027232,6.0,5,"C1=CCC(Nc2cccc(NC3=CC=CC3)c2C2=CC=CC2)=C1","C1=CCC(c2c(Nc3ccco3)cccc2Nc2ccco2)=C1",{},"[#6H2r5:1]>>[O:1]",null,-0.1956197241],[-0.1779030431,149.9718437105,6,"completed",-5.24104,6.0,4,"C1=CCC(Nc2cc(-c3ccccc3)cc(-c3ccccc3)c2)=C1","C1=CN=C(Nc2cc(-c3ccccc3)cc(-c3ccccc3)c2)C1",{},"[chr5,CH1r5:1]>>[n:1]",null,-0.1795515856],[-0.178090692,120.6885888237,6,"completed",-5.298448,6.0,6,"C1=CC(Nc2cc(-c3cccs3)cc(-c3cccs3)c2)=CC1","C1=CC(Nc2cc(-c3cccs3)cc(-c3cccs3)c2)=NC1",{},"[chr5,CH1r5:1]>>[n:1]",null,-0.1840182701],[-0.1781201119,172.3650437711,6,"completed",-5.124476,6.0,6,"C1=CC(c2cc(Nc3cccs3)cc(C3=CCC=C3)c2)=CC1","C1=NCC=C1c1cc(Nc2cccs2)cc(C2=CCN=C2)c1",{},"[chr5,CH1r5:1]>>[n:1]",null,-0.1732144765],[-0.1783556605,146.983501422,6,"completed",-5.211416,6.0,6,"O=c1cc[nH]cc1Nc1cc(C2=CCC=C2)cc(C2=CCC=C2)c1","O=c1cn[nH]cc1Nc1cc(C2=CCC=C2)cc(C2=CCC=C2)c1",{},"[ch&r6:0]>>[nr6:0]",null,-0.1663934403],[-0.1783995479,139.2228786867,6,"completed",-4.984728,6.0,6,"C1=NCN=C1c1cc(Nc2ccccc2)cc(Nc2ccccc2)c1","C1=CC(Nc2cc(NC3=CCC=C3)cc(C3=NCN=C3)c2)=CC1",{},"[c:0]1[ch:1][ch][c:3][c!r5:4][c!r5:5]1>>[c:0]1[CH2:1][c:3][c:4][c:5]1",null,-0.1609159737],[-0.1784289577,147.9370355547,6,"completed",-5.27692,6.0,6,"O=c1cc[nH]cc1Nc1cc(C2=CCC=C2)cc(C2=CCC=C2)c1","O=c1cc[nH]cc1Nc1cc(C2=CCC=C2)nc(C2=CCC=C2)c1",{},"[ch&r6:0]>>[nr6:0]",null,-0.1929318606],[-0.1785983214,143.0932230632,6,"completed",-5.161644,6.0,6,"C1=CC(Nc2cc(-c3ccc[nH]3)cc(-c3ccc[nH]3)c2)=CC1","C1=CC(Nc2cc(-c3ccc[nH]3)cc(-c3ccc[nH]3)c2)=NC1",{},"[chr5,CH1r5:1]>>[n:1]",null,-0.1494578938],[-0.1786338262,154.0345758888,6,"completed",-4.950872,6.0,4,"C1=c2cccc(Nc3cccc4c3=CCC=4)c2=CC1","c1cc(Nc2cccc3cocc23)c2cocc2c1",{},"[#6H2r5:1]>>[O:1]",null,-0.1860748214],[-0.1787995919,130.39608355,6,"completed",-4.783248,6.0,6,"C1=CC(c2cc(NC3=CCC=N3)cc(C3=CCC=C3)c2)=CC1","C1=CC(c2cc(Nc3c[nH]cn3)cc(C3=CCC=C3)c2)=CC1",{},"[#6H2r5:1]>>[NH:1]",null,-0.2572270108],[-0.1788019066,129.4510875686,6,"completed",-5.31004,6.0,6,"O=c1cc[nH]cc1Nc1cc(C2=CCC=C2)cc(C2=CCC=C2)c1","O=c1cc[nH]nc1Nc1cc(C2=CCC=C2)cc(C2=CCC=C2)c1",{},"[ch&r6:0]>>[nr6:0]",null,-0.1958949128],[-0.1788952446,174.3944946016,6,"completed",-5.127144,6.0,6,"C1=CCC(Nc2nc(C3=CCC=C3)cc(C3=CCC=C3)n2)=C1","C1=CC(c2cc(C3=CCC=C3)nc(Nc3ccco3)n2)=CC1",{},"[#6H2r5:1]>>[O:1]",null,-0.1754265378],[-0.1789445138,137.7866231846,6,"completed",-5.256496,6.0,6,"C1=CC(c2cc(NC3=NCC=C3)cc(C3=CCC=C3)c2)=CC1","C1=CC(Nc2cc(-c3ccsc3)cc(-c3ccsc3)c2)=NC1",{},"[#6H2r5:1]>>[S:1]",null,-0.1760276755],[-0.1790566139,151.5681426205,6,"completed",-5.217948,6.0,6,"C1=CC(Nc2cc(-c3ccco3)cc(-c3ccco3)c2)=CC1","C1=CC(Nc2cc(-c3ccco3)nc(-c3ccco3)c2)=CC1",{},"[ch&r6:0]>>[nr6:0]",null,-0.1725967842],[-0.1790602396,161.4148096813,6,"completed",-5.11776,6.0,6,"C1=CC(c2cc(Nc3ccsc3)cc(C3=CCC=C3)c2)=CC1","C1=CC(c2cc(C3=CCC=C3)nc(Nc3ccsc3)n2)=CC1",{},"[ch&r6:0]>>[nr6:0]",null,-0.1618928516],[-0.1795018857,197.5035442537,6,"completed",-4.994664,6.0,5,"C1=CCC(Nc2cc(NC3=CC=CC3)nc(-c3ccccc3)n2)=C1","C1=CCC(Nc2cc(NC3=CC=CC3)nc(C3=CCC=C3)n2)=C1",{},"[c:0]1[ch:1][ch][c:3][c!r5:4][c!r5:5]1>>[c:0]1[CH2:1][c:3][c:4][c:5]1",null,-0.2108187129],[-0.1795727958,130.4991743289,6,"completed",-5.269836,6.0,6,"C1=CC(c2cc(NC3=NC=CC3)cc(C3=CCC=C3)c2)=CC1","C1=CC(c2cc(Nc3ncco3)cc(C3=CCC=C3)c2)=CC1",{},"[#6H2r5:1]>>[O:1]",null,-0.1765325049],[-0.1795760797,177.198464522,6,"completed",-5.13984,6.0,5,"c1ccc(N(c2ccccc2)c2cccs2)cc1","c1ccc(N(c2ccccc2)c2cncs2)cc1",{},"[chr5,CH1r5:1]>>[n:1]",null,-0.1793795874],[-0.1796713713,160.6338424095,6,"completed",-5.197616,6.0,6,"C1=CCC(C=Cc2cc(C=CC3=CC=CC3)cc(-c3cc[nH]c3)c2)=C1","C1=CCC(C=Cc2cc(-c3cc[nH]c3)cc(C=CC3=CC=CC3)n2)=C1",{},"[ch&r6:0]>>[nr6:0]",null,-0.1745634103],[-0.1796747609,81.6836480861,6,"completed",-4.960348,6.0,5,"C1=c2cc3cc4ccccc4cc3cc2=CC1","c1ccc2cc3cc4cocc4cc3cc2c1",{},"[#6H2r5:1]>>[O:1]",null,-0.127391256],[-0.1796974359,149.3742553341,6,"completed",-5.024748,6.0,4,"C1=CCC(Nc2cccc(NC3=CC=CC3)c2-c2ccccc2)=C1","c1ccc(-c2c(Nc3ccco3)cccc2Nc2ccco2)cc1",{},"[#6H2r5:1]>>[O:1]",null,-0.1583902499],[-0.1801083214,142.3622070621,6,"completed",-4.925664,6.0,6,"C1=NC=C(c2cc(Nc3ccccc3)nc(Nc3ccccc3)c2)C1","C1=CC(Nc2cc(C3=CN=CC3)cc(NC3=CCC=C3)n2)=CC1",{},"[c:0]1[ch:1][ch][c:3][c!r5:4][c!r5:5]1>>[c:0]1[CH2:1][c:3][c:4][c:5]1",null,-0.1875089012],[-0.1802037439,137.6626737617,6,"completed",-5.022632,6.0,6,"c1ccc(Nc2cccc(Nc3ccccc3)c2-c2ccns2)cc1","C1=CC(Nc2cccc(NC3=CCC=C3)c2-c2ccns2)=CC1",{},"[c:0]1[ch:1][ch][c:3][c!r5:4][c!r5:5]1>>[c:0]1[CH2:1][c:3][c:4][c:5]1",null,-0.147932611],[-0.180385724,169.8829584208,6,"completed",-5.154744,6.0,6,"C1=CC(Nc2cc(-c3cccs3)cc(-c3cccs3)c2)=CC1","c1csc(-c2cc(Nc3ccoc3)cc(-c3cccs3)c2)c1",{},"[#6H2r5:1]>>[O:1]",null,-0.1741513803],[-0.1804795134,177.2456396695,6,"completed",-4.910208,6.0,6,"C1=CC(c2cc(NC3=CN=CC3)cc(C3=CCC=C3)c2)=CC1","C1=NC=C(Nc2cc(C3=CCC=N3)cc(C3=CCC=N3)c2)C1",{},"[chr5,CH1r5:1]>>[n:1]",null,-0.2215091609],[-0.1805197835,150.7498370257,6,"completed",-5.103684,6.0,6,"C1=CC(c2cc(NC3=CCN=C3)cc(C3=CCC=C3)c2)=CC1","C1=NCC=C1Nc1cc(C2=CCC=N2)cc(C2=CCC=N2)c1",{},"[chr5,CH1r5:1]>>[n:1]",null,-0.1507718925],[-0.1805336766,232.5154524576,6,"completed",-5.000552,6.0,6,"C1=CC(Nc2cc(C3=CCC=C3)nc(C3=CCC=C3)c2)=CC1","C1=CC(c2cc(Nc3cc[nH]c3)cc(C3=CCC=C3)n2)=CC1",{},"[#6H2r5:1]>>[NH:1]",null,-0.2427127704],[-0.1807827023,82.9744599168,6,"completed",-4.871108,6.0,4,"C1=CC(Nc2ccc3ccc(NC4=CCC=C4)cc3c2)=CC1","C1=NC(Nc2ccc3ccc(NC4=CCC=N4)cc3c2)=CC1",{},"[chr5,CH1r5:1]>>[n:1]",null,-0.1804345293],[-0.1808161265,137.2484480215,6,"completed",-4.96596,6.0,6,"C1=CC(Nc2cccc(NC3=CCC=C3)c2C2=CN=CC2)=CC1","C1=CC(Nc2cccc(NC3=CCC=C3)c2-c2cnco2)=CC1",{},"[#6H2r5:1]>>[O:1]",null,-0.1662553159],[-0.1810125864,142.4113525885,6,"completed",-5.026772,6.0,4,"C1=Cc2c(cccc2Nc2cccc3c2C=CC3)C1","c1cc(Nc2cccc3sccc23)c2ccsc2c1",{},"[#6H2r5:1]>>[S:1]",null,-0.1513556736],[-0.1810128387,153.2720997927,6,"completed",-5.093288,6.0,4,"C1=C(NC2=Cc3ccccc3C2)Cc2ccccc21","c1ccc2sc(Nc3cc4ccccc4s3)cc2c1",{},"[#6H2r5:1]>>[S:1]",null,-0.1533440952],[-0.181089438,190.4481580969,6,"completed",-5.107456,6.0,6,"C1=CCC(c2cc(Nc3cccs3)cc(C3=CC=CC3)c2)=C1","C1=CCC(c2cc(C3=CC=CC3)nc(Nc3cccs3)n2)=C1",{},"[ch&r6:0]>>[nr6:0]",null,-0.1905196603],[-0.1812876999,164.1808553872,6,"completed",-5.223468,6.0,6,"C1=CC(c2cc(NC3=NC=CC3)cc(C3=CCC=C3)c2)=CC1","C1=CC(c2cc(NC3=NC=CC3)cc(C3=NCC=C3)c2)=NC1",{},"[chr5,CH1r5:1]>>[n:1]",null,-0.1855399777],[-0.1812986631,116.8028700205,6,"completed",-5.282808,6.0,6,"C1=CC(c2cc(NC3=CN=CC3)cc(C3=CCC=C3)c2)=CC1","C1=CC(c2cc(NC3=CN=NC3)cc(C3=CCC=C3)c2)=CC1",{},"[chr5,CH1r5:1]>>[n:1]",null,-0.1732573382],[-0.1813070138,166.2704205747,6,"completed",-5.044436,6.0,4,"C1=CCC(Nc2cc(-c3ccccc3)cc(-c3ccccc3)c2)=C1","c1ccc(-c2cc(Nc3cccs3)cc(-c3ccccc3)c2)cc1",{},"[#6H2r5:1]>>[S:1]",null,-0.1707590648],[-0.1813229169,105.6578436105,6,"completed",-5.34362,6.0,5,"C1=CCC(c2cc(Nc3ccccn3)cc(C3=CC=CC3)c2)=C1","c1ccc(Nc2cc(-c3cccs3)cc(-c3cccs3)c2)nc1",{},"[#6H2r5:1]>>[S:1]",null,-0.2006126244],[-0.1815398381,280.8034002145,6,"completed",-5.233956,6.0,6,"C1=CCC(Nc2cc(C3=CCC=C3)nc(C3=CCC=C3)c2)=C1","C1=CCC(Nc2cc(C3=CCN=C3)nc(C3=CCN=C3)c2)=C1",{},"[chr5,CH1r5:1]>>[n:1]",null,-0.2960459634],[-0.1815813591,202.2880263485,6,"completed",-4.946548,6.0,6,"C1=CCC(Nc2cc(C3=CCC=C3)nc(C3=CCC=C3)c2)=C1","C1=CCC(Nc2cc(C3=CCC=N3)nc(C3=CCC=N3)c2)=C1",{},"[chr5,CH1r5:1]>>[n:1]",null,-0.2290387054],[-0.1817350969,164.61903107,6,"completed",-5.187956,6.0,5,"C1=CC(C=CC2=CC(C3=CCC(C=CC4=CCC=C4)=C3)=CC2)=CC1","C1=CC(C=Cc2cc(-c3csc(C=CC4=CCC=C4)c3)cs2)=CC1",{},"[#6H2r5:1]>>[S:1]",null,-0.1757560576],[-0.181771127,149.0441797506,6,"completed",-5.263212,6.0,4,"C1=CC(c2ccccc2Nc2ccccc2C2=CCC=C2)=CC1","C1=NCC=C1c1ccccc1Nc1ccccc1C1=CCN=C1",{},"[chr5,CH1r5:1]>>[n:1]",null,-0.1877947401],[-0.1819966197,204.3953975073,6,"completed",-5.127236,6.0,6,"C1=CC(c2cc(NC3=CN=CC3)cc(C3=CCC=C3)c2)=CC1","C1=CC(c2cc(C3=CCC=C3)nc(NC3=CN=CC3)n2)=CC1",{},"[ch&r6:0]>>[nr6:0]",null,-0.2052826353],[-0.1821039942,141.4358792963,6,"completed",-4.92916,6.0,6,"C1=CC(Nc2cc(NC3=CCC=C3)cc(C3=CCN=C3)c2)=CC1","C1=CC(Nc2cc(C3=CCN=C3)cc(NC3=CCC=C3)n2)=CC1",{},"[ch&r6:0]>>[nr6:0]",null,-0.1852171636],[-0.1821644622,142.1750980295,6,"completed",-4.974148,6.0,6,"c1ccc(Nc2cccc(Nc3ccccc3)c2-c2cnsc2)cc1","C1=CC(Nc2cccc(NC3=CCC=C3)c2-c2cnsc2)=CC1",{},"[c:0]1[ch:1][ch][c:3][c!r5:4][c!r5:5]1>>[c:0]1[CH2:1][c:3][c:4][c:5]1",null,-0.1672564922],[-0.1822369604,141.115757524,6,"completed",-5.31004,6.0,4,"C1=Cc2cccc(Nc3cccc4c3CC=C4)c2C1","C1=Nc2cccc(Nc3cccc4c3CC=N4)c2C1",{},"[chr5,CH1r5:1]>>[n:1]",null,-0.2037912898],[-0.1823612066,114.1015233985,6,"completed",-5.369932,6.0,5,"C1=CC(c2cc(Nc3ccccn3)cc(C3=CCC=C3)c2)=CC1","C1=CC(c2cc(Nc3ccccn3)cc(C3=NCC=C3)c2)=NC1",{},"[chr5,CH1r5:1]>>[n:1]",null,-0.2207309836],[-0.1824343905,137.6252510006,6,"completed",-5.239108,6.0,4,"C1=CC(c2ccc(Nc3ccc(C4=CCC=C4)cc3)cc2)=CC1","C1=CC(c2ccc(Nc3ccc(C4=NCC=C4)cc3)cc2)=NC1",{},"[chr5,CH1r5:1]>>[n:1]",null,-0.1685903828],[-0.1824495631,107.4308559859,6,"completed",-5.311052,6.0,6,"C1=NC(Nc2cc(-c3ccccc3)cc(-c3ccccc3)c2)=CC1","C1=C(Nc2cc(-c3ccccc3)cc(-c3ccccc3)c2)N=NC1",{},"[chr5,CH1r5:1]>>[n:1]",null,-0.1826675469],[-0.1829345161,142.6794779437,6,"completed",-4.978472,6.0,6,"c1ccc(Nc2cc(Nc3ccccc3)cc(-c3cncs3)c2)cc1","C1=CC(Nc2cc(NC3=CCC=C3)cc(-c3cncs3)c2)=CC1",{},"[c:0]1[ch:1][ch][c:3][c!r5:4][c!r5:5]1>>[c:0]1[CH2:1][c:3][c:4][c:5]1",null,-0.1661152319],[-0.1829709571,157.5565663763,6,"completed",-5.205988,6.0,6,"C1=CCC(C=Cc2cc(C=CC3=CC=CC3)cc(-c3cc[nH]c3)c2)=C1","C1=CCC(C=Cc2cc(C=CC3=CC=CC3)cc(-c3c[nH]cn3)c2)=C1",{},"[chr5,CH1r5:1]>>[n:1]",null,-0.1741506966],[-0.1830092083,121.9815640152,6,"completed",-5.430192,6.0,6,"C1=CC(Nc2nc(C3=CCC=C3)cc(C3=CCC=C3)n2)=CC1","C1=CC(c2cc(C3=CCC=C3)nc(NC3=NCC=C3)n2)=CC1",{},"[chr5,CH1r5:1]>>[n:1]",null,-0.2613476857],[-0.1831917913,143.5266263632,6,"completed",-5.253184,6.0,6,"C1=CC(Nc2cc(-c3cccs3)cc(-c3cccs3)c2)=CC1","C1=NCC=C1Nc1cc(-c2cccs2)cc(-c2cccs2)c1",{},"[chr5,CH1r5:1]>>[n:1]",null,-0.1791588904],[-0.1832719812,152.4987093963,6,"completed",-5.235796,6.0,6,"C1=CCC(c2cc(Nc3ccsc3)cc(C3=CC=CC3)c2)=C1","C1=CCC(c2cc(Nc3ccsc3)cc(C3=CC=CC3)n2)=C1",{},"[ch&r6:0]>>[nr6:0]",null,-0.1796989918],[-0.1833298179,155.7968790969,6,"completed",-5.03404,6.0,6,"C1=CC(Nc2cc(NC3=CCC=C3)cc(C3=CN=CC3)c2)=CC1","C1=CC(Nc2cc(NC3=CCC=C3)cc(C3=NN=CC3)c2)=CC1",{},"[chr5,CH1r5:1]>>[n:1]",null,-0.1624946803],[-0.1833547529,136.6413813636,6,"completed",-5.330464,6.0,6,"C1=CCC(c2cc(NC3=CN=CC3)cc(C3=CC=CC3)c2)=C1","C1=CCC(c2cc(NC3=CN=NC3)cc(C3=CC=CC3)c2)=C1",{},"[chr5,CH1r5:1]>>[n:1]",null,-0.2114156054],[-0.1834385524,138.2383866224,6,"completed",-4.967064,6.0,6,"C1=CC(Nc2cc(NC3=CCC=C3)cc(C3=CCN=C3)c2)=CC1","C1=CC(Nc2cc(NC3=CCC=C3)cc(-c3cnsc3)c2)=CC1",{},"[#6H2r5:1]>>[S:1]",null,-0.1666406967],[-0.1836046674,119.4622533061,6,"completed",-5.182252,6.0,5,"C1=NC(N(c2ccccc2)c2ccccc2)=CC1","C1=C(N(c2ccccc2)c2ccccc2)N=NC1",{},"[chr5,CH1r5:1]>>[n:1]",null,-0.1326132414],[-0.1836165374,176.3899783109,6,"completed",-5.015272,6.0,4,"C1=CCC(N(c2ccccc2)c2ccccc2)=C1","c1ccc(N(c2ccccc2)c2ccco2)cc1",{},"[#6H2r5:1]>>[O:1]",null,-0.1860942049],[-0.183647128,271.8662073883,6,"completed",-5.074152,6.0,6,"C1=CCC(c2cc(NC3=CN=CC3)cc(C3=CC=CC3)c2)=C1","C1=CCC(c2cc(Nc3cnc[nH]3)cc(C3=CC=CC3)c2)=C1",{},"[#6H2r5:1]>>[NH:1]",null,-0.2724676368],[-0.1839358303,203.1330609646,6,"completed",-5.367724,6.0,6,"C1=CC(Nc2cc(C3=CCC=C3)nc(C3=CCC=C3)c2)=CC1","C1=CC(Nc2cc(C3=CCN=C3)nc(C3=CCN=C3)c2)=CC1",{},"[chr5,CH1r5:1]>>[n:1]",null,-0.2763771864],[-0.184023572,177.2064565961,6,"completed",-5.110768,6.0,4,"C1=CCC(Nc2cc(-c3ccccc3)cc(-c3ccccc3)c2)=C1","c1ccc(-c2cc(Nc3ccco3)cc(-c3ccccc3)c2)cc1",{},"[#6H2r5:1]>>[O:1]",null,-0.1773666927],[-0.1843077956,172.5970871764,6,"completed",-5.071024,6.0,4,"C1=CCC(c2ccc(Nc3ccc(C4=CC=CC4)cc3)cc2)=C1","c1coc(-c2ccc(Nc3ccc(-c4ccco4)cc3)cc2)c1",{},"[#6H2r5:1]>>[O:1]",null,-0.1737848172],[-0.1845473156,165.1194615466,6,"completed",-5.187956,6.0,6,"O=c1[nH]cccc1Nc1cc(C2=CC=CC2)cc(C2=CC=CC2)c1","O=c1[nH]cccc1Nc1cc(-c2ccccc2)cc(-c2ccccc2)c1",{},"[CH2:0]1[c,C:1]-,=,:[c,C:2]-,=,:[c,C:3]-,=,:[c,C:4]1>>[ch:0]1c[c:1][c:2][c:3][c:4]1",null,-0.1762248648],[-0.1845947636,139.4982291203,6,"completed",-4.884724,6.0,6,"C1=CC(c2cc(Nc3ccccc3)nc(Nc3ccccc3)c2)=NC1","C1=CC(Nc2cc(C3=NCC=C3)cc(NC3=CCC=C3)n2)=CC1",{},"[c:0]1[ch:1][ch][c:3][c!r5:4][c!r5:5]1>>[c:0]1[CH2:1][c:3][c:4][c:5]1",null,-0.2053489626],[-0.184650091,152.9431302146,6,"completed",-5.129628,6.0,6,"C1=CCC(c2cc(Nc3cccs3)cc(C3=CC=CC3)c2)=C1","C1=NC=C(c2cc(Nc3cccs3)cc(C3=CN=CC3)c2)C1",{},"[chr5,CH1r5:1]>>[n:1]",null,-0.1543429042],[-0.1846828351,182.1814065376,6,"completed",-4.98068,6.0,6,"C1=CC(c2cc(Nc3ccco3)cc(C3=CCC=C3)c2)=CC1","C1=NC(c2cc(Nc3ccco3)cc(C3=CCC=N3)c2)=CC1",{},"[chr5,CH1r5:1]>>[n:1]",null,-0.2004153773],[-0.1848481684,140.9898323166,6,"completed",-5.239016,6.0,6,"C1=CCC(c2cc(NC3=CN=CC3)cc(C3=CC=CC3)c2)=C1","C1=CCC(c2cc(Nc3cnco3)cc(C3=CC=CC3)c2)=C1",{},"[#6H2r5:1]>>[O:1]",null,-0.1713114195],[-0.185164135,171.4437121059,6,"completed",-5.066332,6.0,6,"C1=CCC(c2cc(NC3=CN=CC3)cc(C3=CC=CC3)c2)=C1","C1=NC=C(Nc2cc(-c3cccs3)cc(-c3cccs3)c2)C1",{},"[#6H2r5:1]>>[S:1]",null,-0.1730559973],[-0.185191708,150.4009412795,6,"completed",-5.171948,6.0,6,"C1=CC(Nc2cc(C3=CCC=C3)nc(C3=CCC=C3)c2)=CC1","C1=CC(Nc2cc(-c3ccsc3)nc(-c3ccsc3)c2)=CC1",{},"[#6H2r5:1]>>[S:1]",null,-0.1586093797],[-0.1853152852,146.1859676659,6,"completed",-5.131376,6.0,5,"C1=NC(N(c2ccccc2)c2ccccc2)=CC1","c1ccc(N(c2ccccc2)c2cocn2)cc1",{},"[#6H2r5:1]>>[O:1]",null,-0.1478266529],[-0.1854156882,142.5725985506,6,"completed",-4.90202,6.0,5,"c1ccc(N(c2ccccc2)c2cc[nH]c2)cc1","c1ccc(N(c2ccccc2)c2cc[nH]n2)cc1",{},"[chr5,CH1r5:1]>>[n:1]",null,-0.1988291358],[-0.1854695471,183.7506522494,6,"completed",-5.157688,6.0,6,"C1=CCC(c2cc(NC3=CC=NC3)cc(C3=CC=CC3)c2)=C1","C1=CCC(c2cc(Nc3ccn[nH]3)cc(C3=CC=CC3)c2)=C1",{},"[#6H2r5:1]>>[NH:1]",null,-0.1881355251],[-0.1857287727,129.855948109,6,"completed",-5.387596,6.0,6,"C1=CC(c2cc(Nc3ccco3)cc(C3=CCC=C3)c2)=CC1","C1=CC(c2cc(Nc3ccno3)cc(C3=CCC=C3)c2)=CC1",{},"[chr5,CH1r5:1]>>[n:1]",null,-0.2395645681],[-0.185836437,159.2159421552,6,"completed",-5.215188,6.0,6,"C1=CC(Nc2cc(-c3ccc[nH]3)cc(-c3ccc[nH]3)c2)=CC1","C1=NCC=C1Nc1cc(-c2ccc[nH]2)cc(-c2ccc[nH]2)c1",{},"[chr5,CH1r5:1]>>[n:1]",null,-0.1784689641],[-0.1858417886,128.3120279903,6,"completed",-4.966972,6.0,5,"C1=CC(Nc2cc(NC3=CCC=C3)cc(-c3cccnc3)c2)=CC1","C1=CC(Nc2cc(NC3=CCC=C3)cc(-c3cnccn3)c2)=CC1",{},"[ch&r6:0]>>[nr6:0]",null,-0.1585409614],[-0.1860968415,170.6762384883,6,"completed",-5.019504,6.0,6,"C1=CC(c2cc(Nc3cccs3)cc(C3=CCC=C3)c2)=CC1","C1=CC(c2cc(Nc3cccs3)cc(C3=NCC=C3)c2)=NC1",{},"[chr5,CH1r5:1]>>[n:1]",null,-0.1797369893],[-0.1862726731,143.1236368107,6,"completed",-5.01886,6.0,5,"C1=CC(=C2C=C(NC3=CCC=C3)C(NC3=CCC=C3)=C2)C=C1","C1=CC(=C2C=C(NC3=CCC=C3)C(NC3=CCC=C3)=C2)N=C1",{},"[chr5,CH1r5:1]>>[n:1]",null,-0.1539817789],[-0.1862902497,172.1212265833,6,"completed",-5.144992,6.0,5,"C1=CCC(Nc2cccc(NC3=CC=CC3)c2C2=CC=CC2)=C1","C1=CCC(c2c(NC3=NC=CC3)cccc2NC2=NC=CC2)=C1",{},"[chr5,CH1r5:1]>>[n:1]",null,-0.1749788955],[-0.1862904562,198.3202628267,6,"completed",-5.075348,6.0,6,"C1=NCC(c2c(Nc3ccccc3)cccc2Nc2ccccc2)=N1","C1=CC(Nc2cccc(NC3=CCC=C3)c2C2=NC=NC2)=CC1",{},"[c:0]1[ch:1][ch][c:3][c!r5:4][c!r5:5]1>>[c:0]1[CH2:1][c:3][c:4][c:5]1",null,-0.1990696109],[-0.1863535284,185.7964622223,6,"completed",-5.18032,6.0,6,"C1=CCC(c2cc(NC3=CN=CC3)cc(C3=CC=CC3)c2)=C1","C1=CN=C(c2cc(NC3=CN=CC3)cc(C3=NC=CC3)c2)C1",{},"[chr5,CH1r5:1]>>[n:1]",null,-0.1941171387],[-0.1866819707,155.9066877411,6,"completed",-5.001656,6.0,6,"C1=CCC(Nc2cc(NC3=CC=CC3)cc(C3=CC=NC3)c2)=C1","C1=CCC(Nc2cc(C3=CC=NC3)cc(NC3=CC=CC3)n2)=C1",{},"[ch&r6:0]>>[nr6:0]",null,-0.1704287271],[-0.0918379769,94.2623509218,7,"completed",-5.122636,7.0,6,"C1=c2cc3cc4ccncc4cc3cc2=CC1","c1cc2cc3cc4cocc4cc3cc2cn1",{},"[#6H2r5:1]>>[O:1]",null,-0.0955848375],[-0.099394877,87.0753641745,7,"completed",-5.064216,7.0,6,"C1=c2cc3cc4cccnc4cc3cc2=CC1","c1cnc2cc3cc4cocc4cc3cc2c1",{},"[#6H2r5:1]>>[O:1]",null,-0.0906066302],[-0.1022380313,104.807267329,7,"completed",-4.94756,7.0,7,"C1=c2cc3cc4ccoc4cc3cc2=CC1","c1cc2cc3cc4cscc4cc3cc2o1",{},"[#6H2r5:1]>>[S:1]",null,-0.1495699186],[-0.1130083412,98.1573024697,7,"completed",-5.171488,7.0,7,"C1=c2cc3cc4cncnc4cc3cc2=CC1","c1ncc2cc3cc4cscc4cc3cc2n1",{},"[#6H2r5:1]>>[S:1]",null,-0.1101772107],[-0.1162952974,110.8961750525,7,"completed",-5.010948,7.0,7,"C1=c2cc3cc4ccoc4cc3cc2=CC1","c1cc2cc3cc4cocc4cc3cc2o1",{},"[#6H2r5:1]>>[O:1]",null,-0.1272155195],[-0.121555266,107.9426966918,7,"completed",-5.230644,7.0,7,"C1=Cc2cc3cc4ccccc4cc3cc2C1","c1ccc2cc3cc4sccc4cc3cc2c1",{},"[#6H2r5:1]>>[S:1]",null,-0.1414739361],[-0.1298467638,111.0663526268,7,"completed",-5.026128,7.0,6,"C1=Cc2cc3cc4c(cc3cc2C1)=CCC=4","C1=Cc2cc3cc4cocc4cc3cc2C1",{},"[#6H2r5:1]>>[O:1]",null,-0.1225140815],[-0.1320028655,97.1365942249,7,"completed",-5.139196,7.0,7,"C1=NCc2cc3cc4c(cc3cc21)=CCC=4","C1=NCc2cc3cc4cscc4cc3cc21",{},"[#6H2r5:1]>>[S:1]",null,-0.1009371977],[-0.1324039012,76.1386612202,7,"completed",-4.874236,7.0,7,"C1=Cc2cc3cc4cscc4cc3cc2C1","c1cc2cc3cc4cscc4cc3cc2s1",{},"[#6H2r5:1]>>[S:1]",null,-0.1754197644],[-0.1380061794,125.0732270362,7,"completed",-5.088596,7.0,7,"C1=CC(c2cc(Nc3cn[nH]c3)cc(C3=CCC=C3)c2)=CC1","C1=CC(c2cc(Nc3cn[nH]n3)cc(C3=CCC=C3)c2)=CC1",{},"[chr5,CH1r5:1]>>[n:1]",null,-0.1253277193],[-0.1387473884,114.5092649345,7,"completed",-5.24288,7.0,7,"C1=CC(c2cc(Nc3cnsc3)cc(C3=CCC=C3)c2)=CC1","C1=CC(c2cc(Nc3csnn3)cc(C3=CCC=C3)c2)=CC1",{},"[chr5,CH1r5:1]>>[n:1]",null,-0.1520380611],[-0.1429658952,120.6129088754,7,"completed",-5.166336,7.0,7,"C1=CC(c2cc(Nc3cc[nH]c3)cc(C3=CCC=C3)n2)=CC1","C1=CC(c2cc(Nc3cc[nH]n3)cc(C3=CCC=C3)n2)=CC1",{},"[chr5,CH1r5:1]>>[n:1]",null,-0.1292428009],[-0.1438802677,119.1928268325,7,"completed",-5.057776,7.0,7,"C1=CCC(c2cc(NC3=CCN=N3)cc(C3=CC=CC3)c2)=C1","C1=CCC(c2cc(Nc3c[nH]nn3)cc(C3=CC=CC3)c2)=C1",{},"[#6H2r5:1]>>[NH:1]",null,-0.1228028273],[-0.1451191889,92.5312394653,7,"completed",-5.146556,7.0,7,"c1cc2cc3cc4cscc4cc3cc2cn1","c1cc2cc3cc4cscc4cc3cc2nn1",{},"[ch&r6:0]>>[nr6:0]",null,-0.0981024273],[-0.1488651292,111.4790107199,7,"completed",-5.055752,7.0,7,"C1=Cc2cc3cc4cscc4cc3cc2C1","C1=Nc2cc3cc4cscc4cc3cc2C1",{},"[chr5,CH1r5:1]>>[n:1]",null,-0.1157019176],[-0.1492896066,122.7459838971,7,"completed",-5.004232,7.0,7,"C1=CC(c2cc(Nc3cn[nH]c3)cc(C3=CCC=C3)c2)=CC1","C1=CC(c2cc(Nc3c[nH]nn3)cc(C3=CCC=C3)c2)=CC1",{},"[chr5,CH1r5:1]>>[n:1]",null,-0.1398592735],[-0.1496538655,128.6602811868,7,"completed",-5.019412,7.0,7,"c1ccc(-c2cc(Nc3c[nH]cn3)cc(-c3ccccc3)n2)cc1","C1=CC(c2cc(Nc3c[nH]cn3)cc(C3=CCC=C3)n2)=CC1",{},"[c:0]1[ch:1][ch][c:3][c!r5:4][c!r5:5]1>>[c:0]1[CH2:1][c:3][c:4][c:5]1",null,-0.1404839371],[-0.149852074,128.562908643,7,"completed",-5.082892,7.0,7,"C1=CC(c2cc(Nc3c[nH]cn3)cc(C3=CCC=C3)c2)=CC1","C1=CC(c2cc(Nc3nc[nH]n3)cc(C3=CCC=C3)c2)=CC1",{},"[chr5,CH1r5:1]>>[n:1]",null,-0.1291194659],[-0.1510235984,109.9418866291,7,"completed",-5.275632,7.0,7,"C1=CC(c2cc(Nc3ccsc3)cc(C3=CCC=C3)n2)=CC1","C1=CC(c2cc(Nc3cscn3)cc(C3=CCC=C3)n2)=CC1",{},"[chr5,CH1r5:1]>>[n:1]",null,-0.1649304464],[-0.1516005917,115.2136486617,7,"completed",-5.389436,7.0,7,"C1=CC(c2cc(Nc3cnsc3)cc(C3=CCC=C3)c2)=CC1","C1=CC(c2cc(Nc3cnsn3)cc(C3=CCC=C3)c2)=CC1",{},"[chr5,CH1r5:1]>>[n:1]",null,-0.2330730613],[-0.1519317649,132.3266877013,7,"completed",-5.191636,7.0,7,"C1=CCC(c2cc(Nc3cc[nH]n3)cc(C3=CC=CC3)c2)=C1","C1=CCC(c2cc(Nc3cc[nH]n3)cc(C3=CC=CC3)n2)=C1",{},"[ch&r6:0]>>[nr6:0]",null,-0.1470542722],[-0.1524391045,116.7280306925,7,"completed",-5.147108,7.0,7,"C1=CCC(c2cc(Nc3cc[nH]n3)cc(C3=CC=CC3)c2)=C1","C1=CCC(c2cc(Nc3cn[nH]n3)cc(C3=CC=CC3)c2)=C1",{},"[chr5,CH1r5:1]>>[n:1]",null,-0.1212964276],[-0.1535006559,138.0358024724,7,"completed",-5.04646,7.0,7,"c1ccc(-c2cc(Nc3c[nH]cn3)cc(-c3ccccc3)n2)cc1","C1=CCC(c2cc(Nc3c[nH]cn3)cc(C3=CC=CC3)n2)=C1",{},"[c:0]1[ch:1][ch][c:3][c!r5:4][c!r5:5]1>>[c:0]1[CH2:1][c:3][c:4][c:5]1",null,-0.1430331544],[-0.1535140655,139.1505602742,7,"completed",-5.285568,7.0,7,"C1=CC(c2cc(Nc3ncc[nH]3)cc(C3=CCC=C3)c2)=CC1","C1=CC(c2cc(Nc3ncn[nH]3)cc(C3=CCC=C3)c2)=CC1",{},"[chr5,CH1r5:1]>>[n:1]",null,-0.1903582541],[-0.1545510438,115.8856594306,7,"completed",-5.280968,7.0,7,"C1=CCC(c2cc(NC3=CCN=N3)cc(C3=CC=CC3)c2)=C1","C1=CCC(c2cc(Nc3csnn3)cc(C3=CC=CC3)c2)=C1",{},"[#6H2r5:1]>>[S:1]",null,-0.1716877992],[-0.1556234624,183.8303133203,7,"completed",-5.215096,7.0,5,"C1=c2cc3cc4ccccc4cc3cc2=CC1","O=c1occc2cc3cc4c(cc3cc12)=CCC=4",{},"[c:1]1[c:2][ch:3][ch:4][c:5][c:6]1>>[c:1]1[c:2][o:3][c:4](=O)[c:5][c:6]1",null,-0.2007103829],[-0.1568385812,99.0813600658,7,"completed",-4.921616,7.0,7,"C1=c2cc3cc4cncnc4cc3cc2=CC1","c1ncc2cc3cc4c[nH]cc4cc3cc2n1",{},"[#6H2r5:1]>>[NH:1]",null,-0.1594030524],[-0.1570561844,144.8887696813,7,"completed",-5.345184,7.0,7,"C1=Cc2cc3cc4ccccc4cc3cc2C1","c1ccc2cc3cc4occc4cc3cc2c1",{},"[#6H2r5:1]>>[O:1]",null,-0.2246089949],[-0.158796459,125.7501503372,7,"completed",-5.069092,7.0,7,"C1=CC(c2cc(NC3=CC=NC3)cc(C3=CCC=C3)c2)=CC1","C1=NCC(Nc2cc(C3=CCC=N3)cc(C3=CCC=N3)c2)=C1",{},"[chr5,CH1r5:1]>>[n:1]",null,-0.1275978037],[-0.1594692942,161.5288935959,7,"completed",-5.123372,7.0,5,"C1=CCC(c2c(NC3=CCC=C3)cccc2NC2=CCC=C2)=C1","C1=CCC(c2c(NC3=NCC=C3)cccc2NC2=NCC=C2)=C1",{},"[chr5,CH1r5:1]>>[n:1]",null,-0.1623553084],[-0.160835094,105.6062158758,7,"completed",-4.879664,7.0,4,"C1=CC(Nc2cccc(NC3=CCC=C3)c2)=CC1","C1=NC(Nc2cccc(NC3=CCC=N3)c2)=CC1",{},"[chr5,CH1r5:1]>>[n:1]",null,-0.1869255728],[-0.16187133,114.902081613,7,"completed",-5.327704,7.0,7,"C1=CC(c2cc(NC3=NCC=N3)cc(C3=CCC=C3)c2)=CC1","C1=CC(c2cc(Nc3ncsn3)cc(C3=CCC=C3)c2)=CC1",{},"[#6H2r5:1]>>[S:1]",null,-0.1964905928],[-0.1629395217,120.2915329777,7,"completed",-5.140852,7.0,7,"C1=CCC(c2cc(Nc3cc[nH]n3)cc(C3=CC=CC3)c2)=C1","C1=CCC(c2cc(Nc3nc[nH]n3)cc(C3=CC=CC3)c2)=C1",{},"[chr5,CH1r5:1]>>[n:1]",null,-0.1236438717],[-0.1639677551,114.3066794817,7,"completed",-5.080684,7.0,5,"C1=CC(Nc2cc(NC3=CCC=C3)cc(C3=CCC=C3)c2)=CC1","C1=CC(c2cc(NC3=NCC=C3)cc(NC3=NCC=C3)c2)=CC1",{},"[chr5,CH1r5:1]>>[n:1]",null,-0.1151036047],[-0.1649609833,135.3550600377,7,"completed",-5.325496,7.0,7,"C1=CCC(c2cc(Nc3ccn[nH]3)cc(C3=CC=CC3)c2)=C1","C1=CCC(c2cc(Nc3ncn[nH]3)cc(C3=CC=CC3)c2)=C1",{},"[chr5,CH1r5:1]>>[n:1]",null,-0.2079344388],[-0.1659976502,103.5074181421,7,"completed",-5.236072,7.0,7,"C1=c2cc3cc4cncnc4cc3cc2=CC1","c1ncc2cc3cc4cocc4cc3cc2n1",{},"[#6H2r5:1]>>[O:1]",null,-0.1406642254],[-0.1675135481,109.6128562097,7,"completed",-5.004876,7.0,7,"C1=Cc2cc3cc4ccccc4cc3cc2C1","c1ccc2cc3cc4[nH]ccc4cc3cc2c1",{},"[#6H2r5:1]>>[NH:1]",null,-0.1282527979],[-0.16807114,151.6703728128,7,"completed",-4.89328,7.0,6,"C1=NC(c2cc(Nc3ccccc3)cc(Nc3ccccc3)c2)=NC1","C1=CC(Nc2cc(NC3=CCC=C3)cc(C3=NCC=N3)c2)=CC1",{},"[c:0]1[ch:1][ch][c:3][c!r5:4][c!r5:5]1>>[c:0]1[CH2:1][c:3][c:4][c:5]1",null,-0.209626214],[-0.1685256432,162.4265565244,7,"completed",-5.029624,7.0,7,"c1ccc(-c2cc(Nc3cccs3)cc(-c3ccccc3)c2)cc1","c1ccc(-c2cc(Nc3cccs3)cc(-c3ccccn3)c2)nc1",{},"[ch&r6:0]>>[nr6:0]",null,-0.1697328758],[-0.1692593657,121.8972478268,7,"completed",-5.518972,7.0,7,"C1=CC(c2cc(Nc3ccns3)cc(C3=CCC=C3)c2)=CC1","C1=CC(c2cc(Nc3ncns3)cc(C3=CCC=C3)c2)=CC1",{},"[chr5,CH1r5:1]>>[n:1]",null,-0.3176040492],[-0.1693849981,125.3308068514,7,"completed",-5.297804,7.0,7,"C1=CCC(c2cc(NC3=CCC=N3)cc(C3=CC=CC3)n2)=C1","C1=CCC(c2cc(Nc3cscn3)cc(C3=CC=CC3)n2)=C1",{},"[#6H2r5:1]>>[S:1]",null,-0.1867612329],[-0.1695306976,132.5312411659,7,"completed",-5.20332,7.0,7,"c1ccc(-c2cc(Nc3cc[nH]n3)cc(-c3ccccc3)c2)cc1","c1ccc(-c2cc(Nc3cn[nH]n3)cc(-c3ccccc3)c2)cc1",{},"[chr5,CH1r5:1]>>[n:1]",null,-0.1509810944],[-0.1699295591,134.9062267579,7,"completed",-4.99954,7.0,6,"c1ccc(Nc2cccc(Nc3ccccc3)c2-c2ccno2)cc1","C1=CC(Nc2cccc(NC3=CCC=C3)c2-c2ccno2)=CC1",{},"[c:0]1[ch:1][ch][c:3][c!r5:4][c!r5:5]1>>[c:0]1[CH2:1][c:3][c:4][c:5]1",null,-0.1521343936],[-0.1700865072,139.0098878028,7,"completed",-5.245824,7.0,6,"C1=NC(Nc2cc(-c3ccccc3)cc(-c3ccccc3)c2)=CC1","c1ccc(-c2cc(Nc3cocn3)cc(-c3ccccc3)c2)cc1",{},"[#6H2r5:1]>>[O:1]",null,-0.1724628134],[-0.1709150737,162.1422814233,7,"completed",-4.974884,7.0,6,"C1=CC(c2cc(NC3=NCC=C3)cc(C3=CCC=C3)c2)=CC1","C1=CC(Nc2cc(-c3cc[nH]c3)cc(-c3cc[nH]c3)c2)=NC1",{},"[#6H2r5:1]>>[NH:1]",null,-0.184283982],[-0.1713423019,134.7777624063,7,"completed",-5.358892,7.0,7,"C1=CC(c2cc(Nc3cocn3)cc(C3=CCC=C3)c2)=CC1","C1=CC(c2cc(Nc3conn3)cc(C3=CCC=C3)c2)=CC1",{},"[chr5,CH1r5:1]>>[n:1]",null,-0.2258480206],[-0.171403492,158.0138058654,7,"completed",-4.975528,7.0,6,"C1=CC(Nc2cccc(NC3=CCC=C3)c2C2=CN=CC2)=CC1","C1=CC(Nc2cccc(NC3=CCC=C3)c2-c2cncs2)=CC1",{},"[#6H2r5:1]>>[S:1]",null,-0.1804440895],[-0.1717968218,159.9506936629,7,"completed",-5.08648,7.0,4,"C1=c2cc(Nc3ccccc3)c(Nc3ccccc3)cc2=CC1","c1ccc(Nc2cc3cocc3cc2Nc2ccccc2)cc1",{},"[#6H2r5:1]>>[O:1]",null,-0.1602304331],[-0.1727894853,170.5340775996,7,"completed",-5.406272,7.0,5,"C1=CC(c2cc(Nc3cccnc3)cc(C3=CCC=C3)c2)=CC1","C1=CC(c2cc(Nc3cnccn3)cc(C3=CCC=C3)c2)=CC1",{},"[ch&r6:0]>>[nr6:0]",null,-0.2739436351],[-0.1734682521,184.9124241766,7,"completed",-5.271768,7.0,6,"C1=CC(NC2=CC(=C3C=CN=C3)C=C2NC2=CCC=C2)=CC1","C1=CC(NC2=CC(=C3C=NN=C3)C=C2NC2=CCC=C2)=CC1",{},"[chr5,CH1r5:1]>>[n:1]",null,-0.2205667361],[-0.1745461285,166.7142918034,7,"completed",-4.987856,7.0,6,"c1ccc(Nc2cc(Nc3ccccc3)cc(-c3ccon3)c2)cc1","C1=CC(Nc2cc(NC3=CCC=C3)cc(-c3ccon3)c2)=CC1",{},"[c:0]1[ch:1][ch][c:3][c!r5:4][c!r5:5]1>>[c:0]1[CH2:1][c:3][c:4][c:5]1",null,-0.184271622],[-0.1747710477,141.4195543628,7,"completed",-4.94342,7.0,6,"C1=CC(Nc2cc(NC3=CCC=C3)cc(C3=CCN=C3)c2)=CC1","C1=CC(Nc2cc(NC3=CCC=C3)cc(C3=CCN=N3)c2)=CC1",{},"[chr5,CH1r5:1]>>[n:1]",null,-0.1789216745],[-0.1750254835,120.7472656222,7,"completed",-5.412068,7.0,7,"C1=CCC(c2cc(Nc3cnsc3)cc(C3=CC=CC3)c2)=C1","C1=CCC(c2cc(Nc3cnsn3)cc(C3=CC=CC3)c2)=C1",{},"[chr5,CH1r5:1]>>[n:1]",null,-0.2495981893],[-0.1751744216,115.1447616641,7,"completed",-5.135148,7.0,4,"C1=CC(Nc2cc(NC3=CCC=C3)cc(-c3ccccc3)c2)=CC1","C1=CC(Nc2cc(NC3=NCC=C3)cc(-c3ccccc3)c2)=NC1",{},"[chr5,CH1r5:1]>>[n:1]",null,-0.1177440159],[-0.1752262445,136.9565130707,7,"completed",-5.229724,7.0,6,"C1=CCC(c2cc(NC3=NC=CC3)cc(C3=CC=CC3)c2)=C1","C1=CN=C(Nc2cc(-c3ccco3)cc(-c3ccco3)c2)C1",{},"[#6H2r5:1]>>[O:1]",null,-0.1643257783],[-0.1756310895,115.4836968911,7,"completed",-5.128156,7.0,5,"C1=CCC(Nc2cc(NC3=CC=CC3)cc(C3=CC=CC3)c2)=C1","C1=CCC(c2cc(NC3=NC=CC3)cc(NC3=NC=CC3)c2)=C1",{},"[chr5,CH1r5:1]>>[n:1]",null,-0.1171534755],[-0.1757957565,173.0749417822,7,"completed",-5.144164,7.0,6,"C1=CC(NC2=CC(=C3C=CN=C3)C=C2NC2=CCC=C2)=CC1","C1=CC(NC2=CC(=C3C=CN=N3)C=C2NC2=CCC=C2)=CC1",{},"[chr5,CH1r5:1]>>[n:1]",null,-0.175814278],[-0.1761504064,138.0886964453,7,"completed",-5.209208,7.0,6,"C1=CCC(c2cc(NC3=CC=NC3)cc(C3=CC=CC3)c2)=C1","C1=NCC(Nc2cc(-c3ccc[nH]3)cc(-c3ccc[nH]3)c2)=C1",{},"[#6H2r5:1]>>[NH:1]",null,-0.1578366809],[-0.1764798555,122.0457653956,7,"completed",-5.224388,7.0,6,"c1ccc(N(c2ccccc2)c2cnsc2)cc1","c1ccc(N(c2ccccc2)c2csnn2)cc1",{},"[chr5,CH1r5:1]>>[n:1]",null,-0.1499220877],[-0.1767320838,94.6791802389,7,"completed",-5.272504,7.0,6,"C1=c2cc3cc4ccccc4cc3cc2=NC1","c1ccc2cc3cc4nocc4cc3cc2c1",{},"[#6H2r5:1]>>[O:1]",null,-0.1534450582],[-0.1767325969,179.7464264968,7,"completed",-4.9747,7.0,6,"C1=CCC(Nc2cc(NC3=CC=CC3)cc(C3=CC=NC3)c2)=C1","C1=CCC(Nc2cc(NC3=CC=CC3)cc(-c3ccns3)c2)=C1",{},"[#6H2r5:1]>>[S:1]",null,-0.2000045548],[-0.1767995469,140.5892267664,7,"completed",-5.318044,7.0,6,"O=c1[nH]cccc1Nc1cc(C2=CCC=C2)cc(C2=CCC=C2)c1","O=c1[nH]ccnc1Nc1cc(C2=CCC=C2)cc(C2=CCC=C2)c1",{},"[ch&r6:0]>>[nr6:0]",null,-0.2075126304],[-0.1771152908,160.6491832195,7,"completed",-4.966144,7.0,6,"C1=NCN=C1c1c(Nc2ccccc2)cccc1Nc1ccccc1","C1=CC(Nc2cccc(NC3=CCC=C3)c2C2=NCN=C2)=CC1",{},"[c:0]1[ch:1][ch][c:3][c!r5:4][c!r5:5]1>>[c:0]1[CH2:1][c:3][c:4][c:5]1",null,-0.1859776872],[-0.177177486,107.9880222366,7,"completed",-5.102764,7.0,4,"C1=CC(Nc2ccc3ccc(NC4=CCC=C4)cc3c2)=CC1","C1=CC(Nc2ccc3ccc(NC4=NCC=C4)cc3c2)=NC1",{},"[chr5,CH1r5:1]>>[n:1]",null,-0.1080053536],[-0.17758303,177.3852616899,7,"completed",-5.022632,7.0,6,"C1=C(c2c(Nc3ccccc3)cccc2Nc2ccccc2)CN=N1","C1=CCC(Nc2cccc(NC3=CC=CC3)c2C2=CN=NC2)=C1",{},"[c:0]1[ch:1][ch][c:3][c!r5:4][c!r5:5]1>>[c:0]1[CH2:1][c:3][c:4][c:5]1",null,-0.1854685329],[-0.1777180875,166.0755092939,7,"completed",-5.206632,7.0,6,"C1=CC(c2cc(NC3=CCN=C3)cc(C3=CCC=C3)c2)=CC1","C1=NCC=C1Nc1cc(-c2ccsc2)cc(-c2ccsc2)c1",{},"[#6H2r5:1]>>[S:1]",null,-0.182078452],[-0.177798528,143.8690119835,7,"completed",-5.224388,7.0,5,"C1=CC(C2=CC(NC3=CCC(C4=CCC=C4)=C3)=CC2)=CC1","C1=CC(C2=CC(NC3=NCC(C4=CCC=C4)=C3)=NC2)=CC1",{},"[chr5,CH1r5:1]>>[n:1]",null,-0.168165859],[-0.1779158361,132.5765583456,7,"completed",-5.227516,7.0,6,"C1=CCC(c2cc(NC3=CC=NC3)cc(C3=CC=CC3)c2)=C1","C1=NCC(Nc2cc(-c3cccs3)cc(-c3cccs3)c2)=C1",{},"[#6H2r5:1]>>[S:1]",null,-0.1598252347],[-0.1779705234,181.492354701,7,"completed",-5.035328,7.0,6,"C1=CCC(Nc2cc(NC3=CC=CC3)cc(C3=CC=NC3)c2)=C1","C1=CCC(Nc2cc(NC3=CC=CC3)cc(C3=CN=NC3)c2)=C1",{},"[chr5,CH1r5:1]>>[n:1]",null,-0.187053158],[-0.178113933,163.8408831646,7,"completed",-5.15824,7.0,5,"C1=CCC(C=CC2=CCC(C3=CC(C=CC4=CC=CC4)=CC3)=C2)=C1","C(=Cc1ccco1)C1=CCC(C2=CC(C=Cc3ccco3)=CC2)=C1",{},"[#6H2r5:1]>>[O:1]",null,-0.1688367994],[-0.1782726921,137.3517359264,7,"completed",-4.960072,7.0,6,"c1ccc(Nc2cc(Nc3ccccc3)cc(-c3ncco3)c2)cc1","C1=CC(Nc2cc(NC3=CCC=C3)cc(-c3ncco3)c2)=CC1",{},"[c:0]1[ch:1][ch][c:3][c!r5:4][c!r5:5]1>>[c:0]1[CH2:1][c:3][c:4][c:5]1",null,-0.1686998029],[-0.178346192,102.3893819381,7,"completed",-5.2024,7.0,4,"C1=CC(Nc2cccc(-c3cccc(NC4=CCC=C4)c3)c2)=CC1","C1=CC(Nc2cccc(-c3cccc(NC4=NCC=C4)c3)c2)=NC1",{},"[chr5,CH1r5:1]>>[n:1]",null,-0.124986431],[-0.1783561356,195.424909584,7,"completed",-5.26864,7.0,5,"C1=c2cc3cc4ccccc4cc3cc2=CC1","O=c1ccc2cc3cc4c(cc3cc2o1)=CCC=4",{},"[c:1]1[c:2][ch:3][ch:4][c:5][c:6]1>>[c:1]1[c:2][o:3][c:4](=O)[c:5][c:6]1",null,-0.2283116852],[-0.1787072199,183.931025504,7,"completed",-4.884172,7.0,5,"C1=CC(=C2C=C(NC3=CCC=C3)C(NC3=CCC=C3)=C2)C=C1","C1=CC(=C2C=C(NC3=CCC=N3)C(NC3=CCC=N3)=C2)C=C1",{},"[chr5,CH1r5:1]>>[n:1]",null,-0.2380245107],[-0.1791210473,115.7146709067,7,"completed",-5.119232,7.0,5,"C1=CCC(c2cc(NC3=CCC=C3)cc(NC3=CCC=C3)c2)=C1","C1=CCC(c2cc(NC3=NCC=C3)cc(NC3=NCC=C3)c2)=C1",{},"[chr5,CH1r5:1]>>[n:1]",null,-0.1164951556],[-0.17922314,120.8941875703,7,"completed",-5.35328,7.0,7,"C1=CCC(c2cc(Nc3cscn3)cc(C3=CC=CC3)c2)=C1","C1=CCC(c2cc(Nc3ncsn3)cc(C3=CC=CC3)c2)=C1",{},"[chr5,CH1r5:1]>>[n:1]",null,-0.2145909509],[-0.1792829538,132.884150428,7,"completed",-5.262476,7.0,7,"c1ccc(-c2cc(Nc3cc[nH]n3)cc(-c3ccccc3)c2)cc1","c1ccc(-c2cc(Nc3cc[nH]n3)cc(-c3ccccc3)n2)cc1",{},"[ch&r6:0]>>[nr6:0]",null,-0.1749098002],[-0.1793954466,125.1861373177,7,"completed",-5.134688,7.0,4,"C1=CCC(Nc2ccc3ccc(NC4=CC=CC4)cc3c2)=C1","C1=CN=C(Nc2ccc3ccc(NC4=NC=CC4)cc3c2)C1",{},"[chr5,CH1r5:1]>>[n:1]",null,-0.1275192733],[-0.1796419808,170.4617845583,7,"completed",-5.039008,7.0,7,"c1ccc(-c2cc(Nc3ccco3)cc(-c3ccccc3)c2)cc1","c1ccc(-c2cc(Nc3ccco3)cc(-c3ccccn3)c2)nc1",{},"[ch&r6:0]>>[nr6:0]",null,-0.1757271515],[-0.1797676529,178.6320311023,7,"completed",-5.176824,7.0,6,"C1=CCC(c2cc(Nc3ccsc3)cc(C3=CC=CC3)c2)=C1","C1=CN=C(c2cc(Nc3ccsc3)cc(C3=NC=CC3)c2)C1",{},"[chr5,CH1r5:1]>>[n:1]",null,-0.1865511907],[-0.1799889408,119.6934107536,7,"completed",-5.35696,7.0,7,"c1ccc(-c2cc(Nc3cscn3)cc(-c3ccccc3)c2)cc1","c1ccc(-c2cc(Nc3csnn3)cc(-c3ccccc3)c2)cc1",{},"[chr5,CH1r5:1]>>[n:1]",null,-0.2160565874],[-0.1801820035,275.8686207458,7,"completed",-4.88546,7.0,7,"c1c[nH]c(-c2cc(Nc3ccco3)cc(-c3ccc[nH]3)c2)c1","c1c[nH]c(Nc2cc(-c3ccc[nH]3)cc(-c3ccc[nH]3)c2)c1",{},"[o:1]>>[nH:1]",null,-0.3140970035],[-0.1802028456,154.8370260827,7,"completed",-5.207644,7.0,7,"c1ccc(-c2cc(Nc3cccs3)cc(-c3ccccc3)c2)cc1","c1ccc(-c2cc(Nc3cncs3)cc(-c3ccccc3)c2)cc1",{},"[chr5,CH1r5:1]>>[n:1]",null,-0.1721982802],[-0.1803684641,136.8826658766,7,"completed",-5.199824,7.0,6,"c1ccc(-c2cc(Nc3c[nH]cn3)cc(-c3ccccc3)c2)cc1","c1ccc(-c2cc(Nc3nc[nH]n3)cc(-c3ccccc3)c2)cc1",{},"[chr5,CH1r5:1]>>[n:1]",null,-0.1536867964],[-0.1803791014,155.0985794046,7,"completed",-5.163208,7.0,7,"C1=CC(c2cc(Nc3ncc[nH]3)cc(C3=CCC=C3)c2)=CC1","C1=CC(c2cc(Nc3ncc[nH]3)cc(C3=CCC=C3)n2)=CC1",{},"[ch&r6:0]>>[nr6:0]",null,-0.1612862128],[-0.1803998296,146.8666367712,7,"completed",-5.193844,7.0,7,"C1=CC(c2cc(NC3=CC=NC3)cc(C3=CCC=C3)c2)=CC1","C1=NCC(Nc2cc(-c3ccsc3)cc(-c3ccsc3)c2)=C1",{},"[#6H2r5:1]>>[S:1]",null,-0.1608884402],[-0.1805037218,134.94469192,7,"completed",-4.930724,7.0,5,"c1ccc(Nc2cccc(Nc3ccccc3)c2-c2cnccn2)cc1","C1=CC(Nc2cccc(NC3=CCC=C3)c2-c2cnccn2)=CC1",{},"[c:0]1[ch:1][ch][c:3][c!r5:4][c!r5:5]1>>[c:0]1[CH2:1][c:3][c:4][c:5]1",null,-0.1795848221],[-0.1805399903,118.0165841911,7,"completed",-5.419888,7.0,5,"C1=CC(c2cc(Nc3ccccn3)cc(C3=CCC=C3)c2)=CC1","C1=CC(c2cc(Nc3ncccn3)cc(C3=CCC=C3)c2)=CC1",{},"[ch&r6:0]>>[nr6:0]",null,-0.2531181485],[-0.1806712491,180.1673882519,7,"completed",-5.305164,7.0,6,"c1ccc(N(c2ccccc2)c2ccoc2)cc1","c1ccc(N(c2ccccc2)c2ccon2)cc1",{},"[chr5,CH1r5:1]>>[n:1]",null,-0.2304029049],[-0.180724392,278.3759433859,7,"completed",-4.967892,7.0,5,"C1=CC(=C2C=C(NC3=CCC=C3)C(NC3=CCC=C3)=C2)C=C1","C1=CC(=C2C=C(NC3=NCC=C3)C(NC3=NCC=C3)=C2)C=C1",{},"[chr5,CH1r5:1]>>[n:1]",null,-0.293334114],[-0.1807269875,179.5053613212,7,"completed",-5.112424,7.0,6,"C1=CC(Nc2cc(-c3ccc[nH]3)cc(-c3ccc[nH]3)c2)=CC1","c1c[nH]c(-c2cc(Nc3ccoc3)cc(-c3ccc[nH]3)c2)c1",{},"[#6H2r5:1]>>[O:1]",null,-0.1797159121],[-0.1810927052,189.2026351556,7,"completed",-5.101752,7.0,7,"C1=CC(c2cc(NC3=CC=NC3)cc(C3=CCC=C3)c2)=CC1","C1=CC(c2cc(Nc3ccn[nH]3)cc(C3=CCC=C3)c2)=CC1",{},"[#6H2r5:1]>>[NH:1]",null,-0.1892066098],[-0.1811151897,118.4717194643,7,"completed",-4.94296,7.0,5,"C1=CC(Nc2cccc(NC3=CCC=C3)c2C2=CCC=C2)=CC1","C1=CC(c2c(NC3=CCC=N3)cccc2NC2=CCC=N2)=CC1",{},"[chr5,CH1r5:1]>>[n:1]",null,-0.1616159444],[-0.1811587471,152.2777218234,7,"completed",-5.162748,7.0,6,"C1=CC(NC2=CC(=C3C=CN=C3)C=C2NC2=CCC=C2)=CC1","C1=CC(NC2=CC(=C3C=NC=N3)C=C2NC2=CCC=C2)=CC1",{},"[chr5,CH1r5:1]>>[n:1]",null,-0.1584859211],[-0.1814302243,102.4044112764,7,"completed",-5.202308,7.0,7,"C1=NCc2cc3cc4c(cc3cc21)=CCC=4","C1=NCc2cc3cc4cocc4cc3cc21",{},"[#6H2r5:1]>>[O:1]",null,-0.1249618246],[-0.1814782164,126.5760345008,7,"completed",-5.387964,7.0,7,"C1=CC(c2cc(Nc3cncs3)cc(C3=CCC=C3)c2)=CC1","C1=CC(c2cc(Nc3nncs3)cc(C3=CCC=C3)c2)=CC1",{},"[chr5,CH1r5:1]>>[n:1]",null,-0.2380207817],[-0.1814908402,105.426842489,7,"completed",-5.422648,7.0,7,"C1=CC(c2cc(Nc3ccns3)cc(C3=CCC=C3)c2)=CC1","C1=CC(c2cc(Nc3cnns3)cc(C3=CCC=C3)c2)=CC1",{},"[chr5,CH1r5:1]>>[n:1]",null,-0.2492482051],[-0.1815282849,102.0061769833,7,"completed",-5.292928,7.0,6,"C1=CCC(c2cc(NC3=CCC=N3)cc(C3=CC=CC3)c2)=C1","C1=NCC(c2cc(NC3=CCC=N3)cc(C3=CC=NC3)c2)=C1",{},"[chr5,CH1r5:1]>>[n:1]",null,-0.1692443636],[-0.1815942056,126.0937654211,7,"completed",-5.339112,7.0,6,"C1=CC(c2cc(NC3=CN=CC3)cc(C3=CCC=C3)c2)=CC1","C1=CC(c2cc(NC3=NN=CC3)cc(C3=CCC=C3)c2)=CC1",{},"[chr5,CH1r5:1]>>[n:1]",null,-0.2095594581],[-0.1816797861,147.8200801535,7,"completed",-5.015088,7.0,5,"C1=CC(Nc2ncnc(NC3=CCC=C3)c2-c2ccccc2)=CC1","C1=CC(Nc2ncnc(NC3=CCC=C3)c2C2=CCC=C2)=CC1",{},"[c:0]1[ch:1][ch][c:3][c!r5:4][c!r5:5]1>>[c:0]1[CH2:1][c:3][c:4][c:5]1",null,-0.1593226271],[-0.1818090312,136.1326044166,7,"completed",-5.139288,7.0,4,"C1=CCC(Nc2cc(NC3=CC=CC3)cc(-c3ccccc3)c2)=C1","C1=CN=C(Nc2cc(NC3=NC=CC3)cc(-c3ccccc3)c2)C1",{},"[chr5,CH1r5:1]>>[n:1]",null,-0.1388827707],[-0.1819335461,155.5710280743,7,"completed",-5.078844,7.0,5,"C1=CC(Nc2cc(NC3=CCC=C3)cc(-c3cccnc3)c2)=CC1","C1=CC(Nc2cc(NC3=CCC=C3)cc(-c3ccnnc3)c2)=CC1",{},"[ch&r6:0]>>[nr6:0]",null,-0.1562743011],[-0.1821353165,152.4083350144,7,"completed",-5.15594,7.0,4,"C1=Cc2cc(Nc3ccc4c(c3)C=CC4)ccc2C1","C1=Nc2cc(Nc3ccc4c(c3)N=CC4)ccc2C1",{},"[chr5,CH1r5:1]>>[n:1]",null,-0.1573583476],[-0.1822658374,122.8473811243,7,"completed",-5.229356,7.0,5,"C1=CC(C2=CCC(NC3=CC(C4=CCC=C4)=CC3)=C2)=CC1","C1=CC(C2=NCC(NC3=CC(C4=CCC=C4)=NC3)=C2)=CC1",{},"[chr5,CH1r5:1]>>[n:1]",null,-0.1526127015],[-0.1823369275,167.8518321478,7,"completed",-5.162196,7.0,5,"C1=CC(Nc2cccc(NC3=CCC=C3)c2C2=CCC=C2)=CC1","C1=CC(c2c(NC3=CCN=C3)cccc2NC2=CCN=C2)=CC1",{},"[chr5,CH1r5:1]>>[n:1]",null,-0.1734062437],[-0.1827322689,170.0496210119,7,"completed",-5.097704,7.0,4,"C1=CC(Nc2ccc3ccc(NC4=CCC=C4)cc3c2)=CC1","C1=CC(Nc2cnc3ncc(NC4=CCC=C4)cc3c2)=CC1",{},"[ch&r6:0]>>[nr6:0]",null,-0.170057216],[-0.1829671427,169.7255643604,7,"completed",-4.958508,7.0,5,"C1=CCC(Nc2cccc(NC3=CC=CC3)c2C2=CC=CC2)=C1","C1=CCC(Nc2cccc(NC3=CC=CC3)c2C2=CC=NC2)=C1",{},"[chr5,CH1r5:1]>>[n:1]",null,-0.1965109676],[-0.1830770597,190.6602412843,7,"completed",-5.03634,7.0,6,"C1=CC(c2cc(Nc3ccco3)cc(C3=CCC=C3)c2)=CC1","C1=CC(c2cc(Nc3ccco3)cc(C3=NCC=C3)c2)=NC1",{},"[chr5,CH1r5:1]>>[n:1]",null,-0.1957986196],[-0.1833340271,180.8974142504,7,"completed",-5.161644,7.0,4,"C1=Cc2ccc(Nc3ccc4c(c3)CC=C4)cc2C1","C1=Nc2ccc(Nc3ccc4c(c3)CC=N4)cc2C1",{},"[chr5,CH1r5:1]>>[n:1]",null,-0.1859727561],[-0.183510151,152.7638942941,7,"completed",-5.467176,7.0,7,"C1=Cc2cc3cc4ccccc4cc3cc2C1","C1=Nc2cc3cc4ccccc4cc3cc2C1",{},"[chr5,CH1r5:1]>>[n:1]",null,-0.2989945363],[-0.1835457143,157.0430852274,7,"completed",-5.040572,7.0,6,"C1=CCC(c2cc(NC3=CN=CC3)cc(C3=CC=CC3)c2)=C1","C1=NC=C(Nc2cc(-c3ccco3)cc(-c3ccco3)c2)C1",{},"[#6H2r5:1]>>[O:1]",null,-0.1624594021],[-0.183635416,224.7445719762,7,"completed",-5.453376,7.0,7,"C1=Cc2cc3cc4ccccc4cc3cc2C1","C1=Cc2cc3cc4c(cc3cc2C1)C=CC4",{},"[c:0]1[ch:1][ch][c:3][c!r5:4][c!r5:5]1>>[c:0]1[CH2:1][c:3][c:4][c:5]1",null,-0.3342135176],[-0.183635416,146.984695612,7,"completed",-5.50784,7.0,7,"C1=Cc2cc3cc4ccccc4cc3cc2C1","C1=Cc2cc3cc4c(cc3cc2C1)CC=C4",{},"[c:0]1[ch:1][ch][c:3][c!r5:4][c!r5:5]1>>[c:0]1[CH2:1][c:3][c:4][c:5]1",null,-0.321104187],[-0.1841596858,141.5439768691,7,"completed",-4.950412,7.0,6,"c1ccc(Nc2cc(Nc3ccccc3)cc(-c3nccs3)c2)cc1","C1=CC(Nc2cc(NC3=CCC=C3)cc(-c3nccs3)c2)=CC1",{},"[c:0]1[ch:1][ch][c:3][c!r5:4][c!r5:5]1>>[c:0]1[CH2:1][c:3][c:4][c:5]1",null,-0.1760659438],[-0.1841930975,154.9738603041,7,"completed",-5.170016,7.0,6,"C1=CCC(c2cc(Nc3ccco3)cc(C3=CC=CC3)c2)=C1","C1=CN=C(c2cc(Nc3ccco3)cc(C3=NC=CC3)c2)C1",{},"[chr5,CH1r5:1]>>[n:1]",null,-0.162539211],[-0.1843333821,207.9236670264,7,"completed",-5.068172,7.0,6,"C1=CC(Nc2cc(C3=NCC=C3)cc(C3=NCC=C3)c2)=CC1","C1=CC(c2cc(Nc3ccsc3)cc(C3=NCC=C3)c2)=NC1",{},"[#6H2r5:1]>>[S:1]",null,-0.2091139208],[-0.1843578022,189.9979081708,7,"completed",-5.192556,7.0,7,"C1=CC(c2cc(Nc3cn[nH]c3)cc(C3=CCC=C3)c2)=CC1","C1=CC(c2cc(Nc3cn[nH]c3)cc(C3=CCC=C3)n2)=CC1",{},"[ch&r6:0]>>[nr6:0]",null,-0.2007407421],[-0.1845449418,153.6878768846,7,"completed",-5.16882,7.0,5,"C1=CC(Nc2cc(NC3=CCC=C3)cc(C3=CCC=C3)c2)=CC1","C1=CC(c2cc(NC3=CCN=C3)cc(NC3=CCN=C3)c2)=CC1",{},"[chr5,CH1r5:1]>>[n:1]",null,-0.1610611616],[-0.1845701083,147.789897425,7,"completed",-5.259624,7.0,6,"C1=NCC=C1N(c1ccccc1)c1ccccc1","c1ccc(N(c2ccccc2)c2cnoc2)cc1",{},"[#6H2r5:1]>>[O:1]",null,-0.1852753795],[-0.1846531726,183.1928030864,7,"completed",-5.088872,7.0,4,"C1=CCC(Nc2cccc(-c3cccc(NC4=CC=CC4)c3)c2)=C1","c1cc(Nc2ccco2)cc(-c2cccc(Nc3ccco3)c2)c1",{},"[#6H2r5:1]>>[O:1]",null,-0.1833583403],[-0.1847959496,164.0082382958,7,"completed",-5.236992,7.0,6,"C1=CCC(C=Cc2cc(C=CC3=CC=CC3)cc(-c3cc[nH]c3)c2)=C1","C1=CCC(C=Cc2cc(C=CC3=CC=CC3)cc(-c3cc[nH]n3)c2)=C1",{},"[chr5,CH1r5:1]>>[n:1]",null,-0.1899853631],[-0.1849764109,158.0439291335,7,"completed",-5.419612,7.0,5,"C1=CCC(c2cc(Nc3ccccn3)cc(C3=CC=CC3)c2)=C1","C1=CCC(c2cc(Nc3cnccn3)cc(C3=CC=CC3)c2)=C1",{},"[ch&r6:0]>>[nr6:0]",null,-0.2739202083],[-0.1850443711,203.7226435761,7,"completed",-5.391276,7.0,5,"C1=CC(c2cc(Nc3cccnc3)cc(C3=CCC=C3)c2)=CC1","C1=CC(c2cc(Nc3cccnn3)cc(C3=CCC=C3)c2)=CC1",{},"[ch&r6:0]>>[nr6:0]",null,-0.2882279523],[-0.1853257953,154.7061378395,7,"completed",-5.214268,7.0,6,"C1=CN=C(N(c2ccccc2)c2ccccc2)C1","c1ccc(N(c2ccccc2)c2ncco2)cc1",{},"[#6H2r5:1]>>[O:1]",null,-0.1741608602],[-0.1854099878,129.1497749894,7,"completed",-5.253552,7.0,5,"c1ccc(N(c2ccccc2)c2cccs2)cc1","c1ccc(N(c2ccccc2)c2ccns2)cc1",{},"[chr5,CH1r5:1]>>[n:1]",null,-0.1680267555],[-0.1854479168,162.8438753398,7,"completed",-4.905884,7.0,5,"C1=CC(C2=CC(NC3=CCC(C4=CCC=C4)=C3)=CC2)=CC1","C1=CC(C2=CC(NC3=CCC(C4=NCC=C4)=C3)=CC2)=NC1",{},"[chr5,CH1r5:1]>>[n:1]",null,-0.2120891988],[-0.185802358,141.1865095113,7,"completed",-5.136712,7.0,4,"C1=CCC(Nc2cccc(-c3cccc(NC4=CC=CC4)c3)c2)=C1","C1=CN=C(Nc2cccc(-c3cccc(NC4=NC=CC4)c3)c2)C1",{},"[chr5,CH1r5:1]>>[n:1]",null,-0.1435062306],[-0.1859030781,142.674863979,7,"completed",-5.00506,7.0,6,"c1ccc(N(c2ccccc2)c2cn[nH]c2)cc1","c1ccc(N(c2ccccc2)c2c[nH]nn2)cc1",{},"[chr5,CH1r5:1]>>[n:1]",null,-0.1573937183],[-0.1861273159,130.9727168516,7,"completed",-5.064308,7.0,6,"c1ccc(N(c2ccccc2)c2cn[nH]c2)cc1","c1ccc(N(c2ccccc2)c2cn[nH]n2)cc1",{},"[chr5,CH1r5:1]>>[n:1]",null,-0.1333344397],[-0.1861519605,121.6619875722,7,"completed",-5.341964,7.0,4,"C1=CC(Nc2cc(-c3ccccc3)cc(-c3ccccc3)c2)=CC1","C1=CC(Nc2cc(-c3ccccc3)cc(-c3ccccc3)c2)=NC1",{},"[chr5,CH1r5:1]>>[n:1]",null,-0.2085412719],[-0.1866934322,135.7575954457,7,"completed",-5.354384,7.0,6,"O=c1[nH]cccc1Nc1cc(C2=CC=CC2)cc(C2=CC=CC2)c1","O=c1[nH]ccnc1Nc1cc(C2=CC=CC2)cc(C2=CC=CC2)c1",{},"[ch&r6:0]>>[nr6:0]",null,-0.223916552],[-0.1867006903,174.2056847562,7,"completed",-5.037628,7.0,6,"C1=CC(Nc2cc(-c3ccc[nH]3)cc(-c3ccc[nH]3)c2)=CC1","c1c[nH]c(-c2cc(Nc3ccsc3)cc(-c3ccc[nH]3)c2)c1",{},"[#6H2r5:1]>>[S:1]",null,-0.1795935721],[-0.1868185068,181.5276141423,7,"completed",-5.179676,7.0,6,"C1=CC(Nc2cc(C3=CN=CC3)cc(C3=CN=CC3)c2)=CC1","C1=NC=C(c2cc(Nc3ccsc3)cc(C3=CN=CC3)c2)C1",{},"[#6H2r5:1]>>[S:1]",null,-0.1899024079],[-0.1869923488,204.1702581627,7,"completed",-5.096324,7.0,6,"C1=CC(c2cc(Nc3ccoc3)cc(C3=CCC=C3)c2)=CC1","c1cc(Nc2cc(-c3ccsc3)cc(-c3ccsc3)c2)co1",{},"[#6H2r5:1]>>[S:1]",null,-0.2041864728],[-0.1870964766,144.0727696893,7,"completed",-5.155572,7.0,5,"C(#Cc1cc2c(cc1C#CC1=CC=CC1)=CCC=2)C1=CC=CC1","C(#Cc1cc2c(cc1C#Cc1ccco1)=CCC=2)c1ccco1",{},"[#6H2r5:1]>>[O:1]",null,-0.1492320478],[-0.1871239872,132.5198950529,7,"completed",-5.06394,7.0,6,"C(#Cc1cc2c(cc1C#Cc1cccs1)=CCC=2)c1cccs1","C(#Cc1cc2c[nH]cc2cc1C#Cc1cccs1)c1cccs1",{},"[#6H2r5:1]>>[NH:1]",null,-0.1349024876],[-0.1871805506,323.906052548,7,"completed",-5.205896,7.0,7,"C(#Cc1cc2cscc2cc1C#CC1=CC=CC1)C1=CC=CC1","C(#Cc1cc2cscc2cc1C#Cc1ccc[nH]1)c1ccc[nH]1",{},"[#6H2r5:1]>>[NH:1]",null,-0.3322799613],[-0.1871970623,165.9880445941,7,"completed",-5.23184,7.0,7,"C1=CN=C(Nc2cc(-c3ccccc3)cc(-c3ccccc3)c2)C1","C1=CN=C(Nc2cc(-c3ccccn3)cc(-c3ccccn3)c2)C1",{},"[ch&r6:0]>>[nr6:0]",null,-0.1899186823],[-0.1872043006,137.4497935541,7,"completed",-5.043332,7.0,5,"C(#Cc1cc2c(cc1C#CC1=CC=CC1)=CCC=2)C1=CC=CC1","C(#Cc1cc2c[nH]cc2cc1C#CC1=CC=CC1)C1=CC=CC1",{},"[#6H2r5:1]>>[NH:1]",null,-0.1430593032],[-0.1874483337,172.4144862471,7,"completed",-5.051336,7.0,5,"C1=CCC(c2c(NC3=CCC=C3)cccc2NC2=CCC=C2)=C1","C1=CCC(c2c(NC3=CCC=C3)ncnc2NC2=CCC=C2)=C1",{},"[ch&r6:0]>>[nr6:0]",null,-0.1757474485],[-0.1878795519,172.7984270662,7,"completed",-4.935508,7.0,5,"C1=CCC(C2=CC(NC3=CCC(C4=CC=CC4)=C3)=CC2)=C1","C1=NC=C(C2=CC(NC3=CCC(C4=CN=CC4)=C3)=CC2)C1",{},"[chr5,CH1r5:1]>>[n:1]",null,-0.2076476083],[-0.1879143837,127.4413457757,7,"completed",-5.312064,7.0,6,"C1=CCC(c2cc(NC3=NC=CC3)cc(C3=CC=CC3)c2)=C1","C1=CCC(c2cc(Nc3ncco3)cc(C3=CC=CC3)c2)=C1",{},"[#6H2r5:1]>>[O:1]",null,-0.1956454836],[-0.1879383105,190.3753929578,7,"completed",-5.1794,7.0,5,"C1=c2cc3cc4ccccc4cc3cc2=CC1","O=c1ccoc2cc3cc4c(cc3cc12)=CCC=4",{},"[ch:1]1[c:2][c:3][ch:4][c:5][c:6]1>>[o:1]1[c:2][c:3][C:4](=O)[c:5][c:6]1",null,-0.198322784],[-0.1879400832,168.5290809649,7,"completed",-5.159436,7.0,6,"C1=CCC(c2cc(C3=CC=CC3)nc(NC3=CCC=C3)n2)=C1","C1=CCC(c2cc(C3=CC=CC3)nc(Nc3ccsc3)n2)=C1",{},"[#6H2r5:1]>>[S:1]",null,-0.1735887202],[-0.1881199373,188.080862183,7,"completed",-5.184552,7.0,6,"C1=CCC(c2cc(NC3=CN=CC3)cc(C3=CC=CC3)c2)=C1","C1=NC=C(Nc2cc(C3=CN=CC3)cc(C3=CN=CC3)c2)C1",{},"[chr5,CH1r5:1]>>[n:1]",null,-0.1971736308],[-0.1882728993,132.1375920736,7,"completed",-4.884632,7.0,6,"c1ccc(Nc2cc(Nc3ccccc3)cc(-c3ccsn3)c2)cc1","C1=CC(Nc2cc(NC3=CCC=C3)cc(-c3ccsn3)c2)=CC1",{},"[c:0]1[ch:1][ch][c:3][c!r5:4][c!r5:5]1>>[c:0]1[CH2:1][c:3][c:4][c:5]1",null,-0.2004699409],[-0.1882969218,125.7658820016,7,"completed",-5.419152,7.0,5,"C1=CCC(c2cc(Nc3ccccn3)cc(C3=CC=CC3)c2)=C1","C1=CCC(c2cc(Nc3ncccn3)cc(C3=CC=CC3)c2)=C1",{},"[ch&r6:0]>>[nr6:0]",null,-0.256373705],[-0.1883575983,199.0366226308,7,"completed",-5.315008,7.0,6,"C1=CC(c2cc(NC3=CCN=C3)cc(C3=CCC=C3)c2)=CC1","C1=CC(c2cc(Nc3cnoc3)cc(C3=CCC=C3)c2)=CC1",{},"[#6H2r5:1]>>[O:1]",null,-0.2495345924],[-0.1884804262,131.9361298286,7,"completed",-5.106168,7.0,6,"C1=CC(c2cc(NC3=CCC=N3)cc(C3=CCC=C3)c2)=CC1","C1=NC(Nc2cc(-c3ccoc3)cc(-c3ccoc3)c2)=CC1",{},"[#6H2r5:1]>>[O:1]",null,-0.1320067575],[-0.1886722812,184.8822227459,7,"completed",-5.053176,7.0,7,"C1=CN=C(Nc2cc(-c3ccccc3)cc(-c3ccccc3)c2)C1","c1ccc(-c2cc(Nc3ncc[nH]3)cc(-c3ccccc3)c2)cc1",{},"[#6H2r5:1]>>[NH:1]",null,-0.1877651589],[-0.1888386633,112.3998056976,7,"completed",-5.322,7.0,4,"c1ccc(Nc2ncnc(Nc3ccccc3)c2-c2ccccc2)cc1","C1=CC(c2c(Nc3ccccc3)ncnc2Nc2ccccc2)=CC1",{},"[c:0]1[ch:1][ch][c:3][c!r5:4][c!r5:5]1>>[c:0]1[CH2:1][c:3][c:4][c:5]1",null,-0.1917886241],[-0.1889657777,119.7115332461,7,"completed",-5.315468,7.0,6,"C1=CC(Nc2cc(-c3ccco3)cc(-c3ccco3)c2)=CC1","C1=CC(Nc2cc(-c3ccco3)cc(-c3ccco3)c2)=NC1",{},"[chr5,CH1r5:1]>>[n:1]",null,-0.192561201],[-0.1891976873,147.6435865398,7,"completed",-5.25622,7.0,5,"c1ccc(Nc2cc(-c3ccc[nH]3)cc(-c3ccc[nH]3)c2)cc1","c1cncc(Nc2cc(-c3ccc[nH]3)cc(-c3ccc[nH]3)c2)c1",{},"[ch&r6:0]>>[nr6:0]",null,-0.1837305798],[-0.1893627874,159.5258432724,7,"completed",-5.179584,7.0,7,"c1ccc(N(c2ccccc2)c2ccco2)cc1","c1ccc(N(c2ccccc2)c2cnco2)cc1",{},"[chr5,CH1r5:1]>>[n:1]",null,-0.1689732673],[-0.1893693254,131.8042330767,7,"completed",-5.237176,7.0,6,"C1=CC(Nc2cc(-c3ccco3)cc(-c3ccco3)c2)=CC1","C1=NCC=C1Nc1cc(-c2ccco2)cc(-c2ccco2)c1",{},"[chr5,CH1r5:1]>>[n:1]",null,-0.1630730229],[-0.1894815712,213.987721805,7,"completed",-4.954552,7.0,4,"C(#Cc1ccc(C#CC2=CC=CC2)c2ccccc12)C1=CC=CC1","C(#Cc1ccc(C#CC2=CC=CC2)c2c1=CCC=2)C1=CC=CC1",{},"[c:0]1[ch:1][ch][c:3][c!r5:4][c!r5:5]1>>[c:0]1[CH2:1][c:3][c:4][c:5]1",null,-0.2369741636],[-0.1897226797,112.4261654852,7,"completed",-5.171488,7.0,4,"C1=CC(Nc2ccc3ccc(NC4=CCC=C4)cc3c2)=CC1","C1=NCC=C1Nc1ccc2ccc(NC3=CCN=C3)cc2c1",{},"[chr5,CH1r5:1]>>[n:1]",null,-0.1230601658],[-0.1897953444,159.6393461104,7,"completed",-5.182252,7.0,7,"C1=CCC(c2cc(Nc3ncc[nH]3)cc(C3=CC=CC3)c2)=C1","C1=CCC(c2cc(Nc3ncc[nH]3)cc(C3=CC=CC3)n2)=C1",{},"[ch&r6:0]>>[nr6:0]",null,-0.1697049282],[-0.189828017,120.7805879446,7,"completed",-5.216844,7.0,4,"C1=Cc2cc(Nc3ccc4c(c3)C=CC4)ccc2C1","C1=Cc2nc(Nc3ccc4c(n3)C=CC4)ccc2C1",{},"[ch&r6:0]>>[nr6:0]",null,-0.1458687266],[-0.1899273114,169.5255227865,7,"completed",-5.138368,7.0,6,"C(=Cc1ccsc1)C1=CCC(C2=CC(C=Cc3ccsc3)=CC2)=C1","C(=Cc1cscn1)C1=CCC(C2=CC(C=Cc3cscn3)=CC2)=C1",{},"[chr5,CH1r5:1]>>[n:1]",null,-0.1716398367],[-0.1899927875,108.1447622655,7,"completed",-4.990984,7.0,6,"C1=c2cc3cc4ccncc4cc3cc2=CC1","C1=c2cc3cc4ccnnc4cc3cc2=CC1",{},"[ch&r6:0]>>[nr6:0]",null,-0.1323581839],[-0.1902662239,193.8011456315,7,"completed",-5.09476,7.0,4,"C1=CCC(Nc2cc(-c3ccccc3)cc(-c3ccccc3)c2)=C1","C1=NC=C(Nc2cc(-c3ccccc3)cc(-c3ccccc3)c2)C1",{},"[chr5,CH1r5:1]>>[n:1]",null,-0.1938358539],[-0.1905714248,177.0438720712,7,"completed",-4.985832,7.0,6,"c1ccc(Nc2cccc(Nc3ccccc3)c2-c2ccns2)cc1","C1=CCC(Nc2cccc(NC3=CC=CC3)c2-c2ccns2)=C1",{},"[c:0]1[ch:1][ch][c:3][c!r5:4][c!r5:5]1>>[c:0]1[CH2:1][c:3][c:4][c:5]1",null,-0.1942456059],[-0.190603588,162.4104279664,7,"completed",-5.252172,7.0,6,"C1=CCC(Nc2cc(C3=CC=CC3)nc(C3=CC=CC3)c2)=C1","C1=CCC(c2cc(Nc3ccco3)cc(C3=CC=CC3)n2)=C1",{},"[#6H2r5:1]>>[O:1]",null,-0.1942260094],[-0.1906535916,152.3218622117,7,"completed",-4.93606,7.0,6,"C1=CC(c2cc(NC3=NC=CC3)cc(C3=CCC=C3)c2)=CC1","C1=CN=C(Nc2cc(-c3cc[nH]c3)cc(-c3cc[nH]c3)c2)C1",{},"[#6H2r5:1]>>[NH:1]",null,-0.1907127376],[-0.1907096979,150.7003441636,7,"completed",-4.90386,7.0,6,"C1=CC(Nc2cc(C3=CCC=C3)nc(C3=CCC=C3)c2)=CC1","C1=CC(Nc2cc(-c3cc[nH]c3)nc(-c3cc[nH]c3)c2)=CC1",{},"[#6H2r5:1]>>[NH:1]",null,-0.203865972],[-0.1907900854,155.460045007,7,"completed",-5.204424,7.0,6,"C1=CCC(Nc2cc(C3=CCC=C3)nc(C3=CCC=C3)c2)=C1","C1=CC(c2cc(NC3=CN=CC3)cc(C3=CCC=C3)n2)=CC1",{},"[chr5,CH1r5:1]>>[n:1]",null,-0.1717875658],[-0.1908841327,133.5806668048,7,"completed",-5.02438,7.0,7,"c1ccc(N(c2ccccc2)c2cc[nH]n2)cc1","c1ccc(N(c2ccccc2)c2nc[nH]n2)cc1",{},"[chr5,CH1r5:1]>>[n:1]",null,-0.1436864743],[-0.1909288193,118.2998035543,7,"completed",-5.199364,7.0,6,"C1=CCC(c2cc(NC3=CC=NC3)cc(C3=CC=CC3)c2)=C1","C1=NCC(Nc2cc(-c3ccco3)cc(-c3ccco3)c2)=C1",{},"[#6H2r5:1]>>[O:1]",null,-0.1372323348],[-0.1910277278,180.338950946,7,"completed",-5.042504,7.0,4,"C1=CC(c2ccccc2Nc2ccccc2C2=CCC=C2)=CC1","C1=CC(c2ccccc2Nc2ccccc2C2=NCC=C2)=NC1",{},"[chr5,CH1r5:1]>>[n:1]",null,-0.1847754701],[-0.1910652308,133.5976031941,7,"completed",-4.98482,7.0,6,"c1ccc(Nc2cccc(Nc3ccccc3)c2-c2ccn[nH]2)cc1","C1=CC(Nc2cccc(NC3=CCC=C3)c2-c2ccn[nH]2)=CC1",{},"[c:0]1[ch:1][ch][c:3][c!r5:4][c!r5:5]1>>[c:0]1[CH2:1][c:3][c:4][c:5]1",null,-0.1560412492],[-0.1911695181,196.9268249361,7,"completed",-5.016836,7.0,6,"C1=CC(c2cc(NC3=CN=CC3)cc(C3=CCC=C3)c2)=CC1","C1=CC(c2cc(NC3=CN=CC3)cc(C3=NCC=C3)c2)=NC1",{},"[chr5,CH1r5:1]>>[n:1]",null,-0.2053512535],[-0.1912804045,144.3249684242,7,"completed",-5.044896,7.0,3,"c1ccc2cc(-c3ccc4ccccc4c3)ccc2c1","C1=c2ccc(-c3ccc4c(c3)=CCC=4)cc2=CC1",{},"[c:0]1[ch:1][ch][c:3][c!r5:4][c!r5:5]1>>[c:0]1[CH2:1][c:3][c:4][c:5]1",null,-0.1493906202],[-0.1913244307,179.9506114384,7,"completed",-5.148304,7.0,6,"C1=CCC(C=CC2=CC(C3=CCC(C=CC4=CC=CC4)=C3)=CC2)=C1","C(=Cc1ccco1)C1=CC(C2=CCC(C=Cc3ccco3)=C2)=CC1",{},"[#6H2r5:1]>>[O:1]",null,-0.1830997761],[-0.1914857805,311.2740621983,7,"completed",-5.060628,7.0,5,"C(#Cc1cc2c(cc1C#CC1=CC=CC1)=CCC=2)C1=CC=CC1","C(#Cc1cc2c(cc1C#Cc1ccc[nH]1)=CCC=2)c1ccc[nH]1",{},"[#6H2r5:1]>>[NH:1]",null,-0.3124917878],[-0.1914988303,173.8786914379,7,"completed",-5.198168,7.0,7,"C1=CCC(C=Cc2cc(-c3cc[nH]c3)cc(C=CC3=CC=CC3)n2)=C1","C1=CCC(C=Cc2cc(-c3c[nH]cn3)cc(C=CC3=CC=CC3)n2)=C1",{},"[chr5,CH1r5:1]>>[n:1]",null,-0.1869649911],[-0.1915824285,136.8461722379,7,"completed",-4.866232,7.0,6,"C1=C(c2c(Nc3ccccc3)cccc2Nc2ccccc2)N=NC1","C1=CC(Nc2cccc(NC3=CCC=C3)c2C2=CCN=N2)=CC1",{},"[c:0]1[ch:1][ch][c:3][c!r5:4][c!r5:5]1>>[c:0]1[CH2:1][c:3][c:4][c:5]1",null,-0.2133169918],[-0.1916285226,124.2045369027,7,"completed",-5.542064,7.0,7,"C1=CCC(c2cc(Nc3ccns3)cc(C3=CC=CC3)c2)=C1","C1=CCC(c2cc(Nc3ncns3)cc(C3=CC=CC3)c2)=C1",{},"[chr5,CH1r5:1]>>[n:1]",null,-0.3334409262],[-0.1921009825,158.3635255431,7,"completed",-4.912784,7.0,4,"C1=c2ccc(Nc3ccc4c(c3)=CCC=4)cc2=CC1","c1cc2cocc2cc1Nc1ccc2cocc2c1",{},"[#6H2r5:1]>>[O:1]",null,-0.2055563749],[-0.1921501613,166.5239100122,7,"completed",-5.017756,7.0,4,"C1=CC(Nc2ccc3ccc(NC4=CCC=C4)cc3c2)=CC1","c1cc(Nc2ccc3ccc(Nc4ccoc4)cc3c2)co1",{},"[#6H2r5:1]>>[O:1]",null,-0.1761948059],[-0.1924258887,230.3813712546,7,"completed",-4.956392,7.0,4,"C1=CC(Nc2cccc3c(NC4=CCC=C4)cccc23)=CC1","C1=CC(Nc2cccc3c(NC4=NCC=C4)cccc23)=NC1",{},"[chr5,CH1r5:1]>>[n:1]",null,-0.2513582552],[-0.1924497963,145.7123554642,7,"completed",-4.960256,7.0,4,"C1=CCC(Nc2cccc(NC3=CC=CC3)c2-c2ccccc2)=C1","c1ccc(-c2c(Nc3cccs3)cccc2Nc2cccs2)cc1",{},"[#6H2r5:1]>>[S:1]",null,-0.1755021352],[-0.1924717842,99.2213395223,7,"completed",-4.877916,7.0,7,"C1=NCc2cc3cc4c(cc3cc21)=CCC=4","C1=NCc2cc3cc4c[nH]cc4cc3cc21",{},"[#6H2r5:1]>>[NH:1]",null,-0.1844242737],[-0.1925084702,175.0716257984,7,"completed",-4.871292,7.0,5,"C1=CC(C=CC2=CC(C3=CCC(C=CC4=CCC=C4)=C3)=CC2)=CC1","C1=CC(C=Cc2cc(-c3c[nH]c(C=CC4=CCC=C4)c3)c[nH]2)=CC1",{},"[#6H2r5:1]>>[NH:1]",null,-0.2372354849],[-0.1926814883,142.9843503282,7,"completed",-5.50324,7.0,5,"C1=CC(c2cc(Nc3ccccn3)cc(C3=CCC=C3)c2)=CC1","C1=CC(c2cc(Nc3ccncn3)cc(C3=CCC=C3)c2)=CC1",{},"[ch&r6:0]>>[nr6:0]",null,-0.316417048],[-0.1927191913,171.3901755044,7,"completed",-5.190992,7.0,6,"C1=CCC(c2cc(Nc3ccco3)cc(C3=CC=CC3)c2)=C1","C1=NC=C(c2cc(Nc3ccco3)cc(C3=CN=CC3)c2)C1",{},"[chr5,CH1r5:1]>>[n:1]",null,-0.182843017],[-0.1927237913,149.5761635155,7,"completed",-5.200376,7.0,5,"C1=CCC(c2cc(NC3=CCC=C3)cc(NC3=CCC=C3)c2)=C1","C1=CCC(c2cc(NC3=CCN=C3)cc(NC3=CCN=C3)c2)=C1",{},"[chr5,CH1r5:1]>>[n:1]",null,-0.1652572115],[-0.1928493537,183.8591859352,7,"completed",-5.167532,7.0,6,"C1=CC(c2cc(Nc3ccsc3)cc(C3=CCC=C3)c2)=CC1","C1=NCC=C1c1cc(Nc2ccsc2)cc(C2=CCN=C2)c1",{},"[chr5,CH1r5:1]>>[n:1]",null,-0.1898390899],[-0.1929007979,174.8652724065,7,"completed",-4.843048,7.0,4,"C1=C(NC2=CCC(c3ccccc3)=C2)C=C(c2ccccc2)C1","C1=C(NC2=CCC(c3ccccc3)=N2)N=C(c2ccccc2)C1",{},"[chr5,CH1r5:1]>>[n:1]",null,-0.250858098],[-0.1929460119,188.0763740842,7,"completed",-5.19412,7.0,4,"C1=C(NC2=CCC=C2c2ccccc2)C(c2ccccc2)=CC1","C1=C(NC2=CCN=C2c2ccccc2)C(c2ccccc2)=NC1",{},"[chr5,CH1r5:1]>>[n:1]",null,-0.199282272],[-0.19303114,132.884837089,7,"completed",-5.37904,7.0,7,"C1=CCC(c2cc(NC3=CCN=N3)cc(C3=CC=CC3)c2)=C1","C1=CCC(c2cc(Nc3conn3)cc(C3=CC=CC3)c2)=C1",{},"[#6H2r5:1]>>[O:1]",null,-0.2362443809],[-0.1932743358,144.6917081398,7,"completed",-5.07268,7.0,7,"C1=CC(=C2C=C(NC3=CCC=C3)C(NC3=CCC=C3)=C2)N=C1","C1=CC(NC2=CC(=C3N=CC=N3)C=C2NC2=CCC=C2)=CC1",{},"[chr5,CH1r5:1]>>[n:1]",null,-0.1459500523],[-0.1933880174,178.4419874523,7,"completed",-5.16376,7.0,4,"C1=CCC(c2ccc(Nc3ccc(C4=CC=CC4)cc3)cc2)=C1","C1=NC=C(c2ccc(Nc3ccc(C4=CN=CC4)cc3)cc2)C1",{},"[chr5,CH1r5:1]>>[n:1]",null,-0.183939007],[-0.1934433802,128.5434211128,7,"completed",-5.405076,7.0,7,"C1=CCC(c2cc(Nc3cncs3)cc(C3=CC=CC3)c2)=C1","C1=CCC(c2cc(Nc3nncs3)cc(C3=CC=CC3)c2)=C1",{},"[chr5,CH1r5:1]>>[n:1]",null,-0.2492556526],[-0.1935060523,106.4828083591,7,"completed",-5.320988,7.0,3,"C1=CC(NC2=CCC=C2)=CC1","C1=CC(=C2C=CC(NC3=CC(=C4C=CC=C4)C=C3)=C2)C=C1",{},"[r5:1][CH2r5:2][r5:3]>>[r5:1][C:2](=C1cccc1)[r5:3]",null,-0.1877979755],[-0.1935944698,173.6897035647,7,"completed",-4.991444,7.0,5,"C1=CCC(Nc2cccc(NC3=CC=CC3)c2-c2cccnc2)=C1","C1=CCC(Nc2cccc(NC3=CC=CC3)c2-c2cncnc2)=C1",{},"[ch&r6:0]>>[nr6:0]",null,-0.1895849985],[-0.1936669396,187.7351706215,7,"completed",-5.027876,7.0,6,"C1=CC(c2cc(NC3=CN=CC3)cc(C3=CCC=C3)c2)=CC1","C1=NC=C(Nc2cc(-c3ccsc3)cc(-c3ccsc3)c2)C1",{},"[#6H2r5:1]>>[S:1]",null,-0.1944052758],[-0.1936781506,201.1826421885,7,"completed",-5.042596,7.0,6,"C1=CC(c2cc(Nc3ccoc3)cc(C3=CCC=C3)c2)=CC1","C1=NC(c2cc(Nc3ccoc3)cc(C3=CCC=N3)c2)=CC1",{},"[chr5,CH1r5:1]>>[n:1]",null,-0.2051563134],[-0.1937200028,143.9963770764,7,"completed",-5.137172,7.0,4,"c1ccc(Nc2cncc(Nc3ccccc3)c2-c2ccccc2)cc1","C1=CC(c2c(Nc3ccccc3)cncc2Nc2ccccc2)=CC1",{},"[c:0]1[ch:1][ch][c:3][c!r5:4][c!r5:5]1>>[c:0]1[CH2:1][c:3][c:4][c:5]1",null,-0.1463284587],[-0.1938385436,168.7044974168,7,"completed",-4.898984,7.0,5,"C1=CC(C2=CCC(NC3=CC(C4=CCC=C4)=CC3)=C2)=CC1","C1=CC(c2coc(Nc3cc(C4=CCC=C4)co3)c2)=CC1",{},"[#6H2r5:1]>>[O:1]",null,-0.2196835207],[-0.1134740086,81.3017260986,8,"completed",-4.937164,8.0,8,"C1=Cc2cc3cc4cocc4cc3cc2C1","c1cc2cc3cc4cocc4cc3cc2s1",{},"[#6H2r5:1]>>[S:1]",null,-0.1400092729],[-0.1138281372,79.8758943747,8,"completed",-5.073416,8.0,8,"c1cc2cc3cc4cscc4cc3cc2s1","c1scc2cc3cc4sncc4cc3cc12",{},"[chr5,CH1r5:1]>>[n:1]",null,-0.0820149129],[-0.116345733,85.3654155707,8,"completed",-5.138828,8.0,8,"C1=NCc2cc3cc4cocc4cc3cc21","c1occ2cc3cc4sncc4cc3cc12",{},"[#6H2r5:1]>>[S:1]",null,-0.089587861],[-0.1240561785,96.7953487008,8,"completed",-5.19642,8.0,8,"C1=Cc2cc3cc4c(cc3cc2C1)CC=C4","c1cc2cc3cc4ccsc4cc3cc2s1",{},"[#6H2r5:1]>>[S:1]",null,-0.1180033032],[-0.1240561785,108.1009088824,8,"completed",-5.194948,8.0,8,"C1=Cc2cc3cc4c(cc3cc2C1)C=CC4","c1cc2cc3cc4sccc4cc3cc2s1",{},"[#6H2r5:1]>>[S:1]",null,-0.1268984501],[-0.1243806893,83.4018012365,8,"completed",-5.00874,8.0,8,"c1cc2cc3cc4cscc4cc3cc2s1","c1nc2cc3cc4cscc4cc3cc2s1",{},"[chr5,CH1r5:1]>>[n:1]",null,-0.1050560344],[-0.1259937059,114.0624205786,8,"completed",-5.099544,8.0,8,"C1=Nc2cc3cc4cscc4cc3cc2C1","c1nc2cc3cc4cscc4cc3cc2o1",{},"[#6H2r5:1]>>[O:1]",null,-0.1140628672],[-0.1260566268,119.285497069,8,"completed",-5.093472,8.0,8,"C1=CN=C(Nc2cc(NC3=NC=CC3)cc(-c3ccccc3)c2)C1","C1=CC(c2cc(NC3=NC=CC3)cc(NC3=NC=CC3)c2)=CC1",{},"[c:0]1[ch:1][ch][c:3][c!r5:4][c!r5:5]1>>[c:0]1[CH2:1][c:3][c:4][c:5]1",null,-0.1193729913],[-0.126280224,101.6383862648,8,"completed",-5.211324,8.0,8,"C1=c2cc3cc4ccnnc4cc3cc2=CC1","c1cc2cc3cc4cocc4cc3cc2nn1",{},"[#6H2r5:1]>>[O:1]",null,-0.1280739931],[-0.1296169169,72.6800005187,8,"completed",-4.876444,8.0,8,"C1=NCc2cc3cc4cocc4cc3cc21","c1occ2cc3cc4[nH]ncc4cc3cc12",{},"[#6H2r5:1]>>[NH:1]",null,-0.1725434791],[-0.1300283803,120.4954148527,8,"completed",-5.197432,8.0,8,"C1=Nc2cc3cc4ccccc4cc3cc2C1","c1ccc2cc3cc4[nH]cnc4cc3cc2c1",{},"[#6H2r5:1]>>[NH:1]",null,-0.1384583416],[-0.1308311421,186.2505107047,8,"completed",-5.08786,8.0,8,"O=c1ccc2cc3cc4c(cc3cc2o1)=CCC=4","O=c1ccc2cc3cc4c(cc3cc2[nH]1)=CCC=4",{},"[o:1]>>[nH:1]",null,-0.1864442778],[-0.1336213557,101.7196825716,8,"completed",-5.155572,8.0,8,"C1=NCc2cc3cc4cscc4cc3cc21","c1scc2cc3cc4oncc4cc3cc12",{},"[#6H2r5:1]>>[O:1]",null,-0.1089042467],[-0.1365928453,104.41353664,8,"completed",-5.179216,8.0,8,"c1ccc2cc3cc4[nH]ccc4cc3cc2c1","c1ccc2cc3cc4[nH]ncc4cc3cc2c1",{},"[chr5,CH1r5:1]>>[n:1]",null,-0.1182244569],[-0.1443235307,117.2988907579,8,"completed",-5.118404,8.0,8,"C1=Cc2cc3cc4cocc4cc3cc2C1","C1=Nc2cc3cc4cocc4cc3cc2C1",{},"[chr5,CH1r5:1]>>[n:1]",null,-0.1180042216],[-0.1446063876,120.2832413501,8,"completed",-5.164312,8.0,8,"c1cc2cc3cc4cocc4cc3cc2o1","c1nc2cc3cc4cocc4cc3cc2o1",{},"[chr5,CH1r5:1]>>[n:1]",null,-0.1284317503],[-0.1464173125,162.3920628563,8,"completed",-5.127972,8.0,8,"O=c1occc2cc3cc4c(cc3cc12)=CCC=4","O=c1occc2cc3cc4c[nH]cc4cc3cc12",{},"[#6H2r5:1]>>[NH:1]",null,-0.1635682553],[-0.1514214502,67.2853670942,8,"completed",-4.812688,8.0,8,"C1=NCc2cc3cc4cscc4cc3cc21","c1scc2cc3cc4[nH]ncc4cc3cc12",{},"[#6H2r5:1]>>[NH:1]",null,-0.2120752966],[-0.1517436033,159.519339892,8,"completed",-5.093196,8.0,8,"O=c1ccoc2cc3cc4c(cc3cc12)=CCC=4","O=c1ccoc2cc3cc4c[nH]cc4cc3cc12",{},"[#6H2r5:1]>>[NH:1]",null,-0.159590426],[-0.1529691425,107.2955443914,8,"completed",-5.220984,8.0,8,"c1cc2cc3cc4cocc4cc3cc2o1","c1occ2cc3cc4oncc4cc3cc12",{},"[chr5,CH1r5:1]>>[n:1]",null,-0.1366913556],[-0.1587409706,129.9289860503,8,"completed",-5.095404,8.0,8,"C(#Cc1cc2c(cc1C#Cc1ccco1)=CCC=2)c1ccco1","C(#Cc1cc2c[nH]cc2cc1C#Cc1ccco1)c1ccco1",{},"[#6H2r5:1]>>[NH:1]",null,-0.1299688108],[-0.1609920945,90.4457805163,8,"completed",-4.898524,8.0,7,"c1cc2cc3cc4c[nH]cc4cc3cc2cn1","c1cc2cc3cc4c[nH]cc4cc3cc2nn1",{},"[ch&r6:0]>>[nr6:0]",null,-0.1675434353],[-0.1633368888,89.712629522,8,"completed",-5.337916,8.0,8,"c1ncc2cc3cc4cscc4cc3cc2n1","c1scc2cc3cc4nnncc4cc3cc12",{},"[ch&r6:0]>>[nr6:0]",null,-0.1891674581],[-0.1684869624,84.1710874471,8,"completed",-4.808456,8.0,8,"C1=Nc2cc3cc4cscc4cc3cc2C1","c1nc2cc3cc4cscc4cc3cc2[nH]1",{},"[#6H2r5:1]>>[NH:1]",null,-0.220757208],[-0.1686110481,162.5875851603,8,"completed",-5.266064,8.0,8,"c1ncc2cc3cc4cscc4cc3cc2n1","c1nnc2cc3cc4cscc4cc3cc2n1",{},"[ch&r6:0]>>[nr6:0]",null,-0.199868898],[-0.1691478221,148.7492108306,8,"completed",-5.01288,8.0,8,"c1ncc2cc3cc4c[nH]cc4cc3cc2n1","c1nnc2cc3cc4c[nH]cc4cc3cc2n1",{},"[ch&r6:0]>>[nr6:0]",null,-0.1607649712],[-0.1691713332,162.0400538725,8,"completed",-5.191268,8.0,8,"O=c1ccc2cc3cc4c(cc3cc2o1)=CCC=4","O=c1ccc2cc3cc4c[nH]cc4cc3cc2o1",{},"[#6H2r5:1]>>[NH:1]",null,-0.1741798051],[-0.1707421343,116.7644496409,8,"completed",-5.395416,8.0,8,"C1=Nc2cc3cc4ccccc4cc3cc2C1","c1ccc2cc3cc4scnc4cc3cc2c1",{},"[#6H2r5:1]>>[S:1]",null,-0.2374795509],[-0.1729092764,167.8339260756,8,"completed",-5.222456,8.0,4,"C1=CC(Nc2cc(NC3=CCC=C3)cc(-c3ccccc3)c2)=CC1","C1=NCC=C1Nc1cc(NC2=CCN=C2)cc(-c2ccccc2)c1",{},"[chr5,CH1r5:1]>>[n:1]",null,-0.1884569128],[-0.1737954836,130.2243365931,8,"completed",-5.091724,8.0,4,"C1=CC(Nc2cccc(NC3=CCC=C3)c2)=CC1","C1=CC(Nc2cccc(NC3=NCC=C3)c2)=NC1",{},"[chr5,CH1r5:1]>>[n:1]",null,-0.1303531319],[-0.1749553197,139.2071510459,8,"completed",-4.902204,8.0,5,"c1ccc(Nc2cc(Nc3ccccc3)cc(-c3ncccn3)c2)cc1","C1=CC(Nc2cc(NC3=CCC=C3)cc(-c3ncccn3)c2)=CC1",{},"[c:0]1[ch:1][ch][c:3][c!r5:4][c!r5:5]1>>[c:0]1[CH2:1][c:3][c:4][c:5]1",null,-0.1963390617],[-0.1751774481,133.6422349749,8,"completed",-5.263028,8.0,4,"C1=CC(Nc2cccc(-c3cccc(NC4=CCC=C4)c3)c2)=CC1","C1=NCC=C1Nc1cccc(-c2cccc(NC3=CCN=C3)c2)c1",{},"[chr5,CH1r5:1]>>[n:1]",null,-0.175737105],[-0.1763876608,140.0501586237,8,"completed",-5.176824,8.0,7,"C1=CC(c2cc(NC3=CC=NC3)cc(C3=CCC=C3)c2)=CC1","C1=CC(c2cc(NC3=CC=NC3)cc(C3=NCC=C3)c2)=NC1",{},"[chr5,CH1r5:1]>>[n:1]",null,-0.1500199692],[-0.1766316458,137.2763676839,8,"completed",-5.08004,8.0,4,"C1=CC(Nc2cccc(-c3cccc(NC4=CCC=C4)c3)c2)=CC1","c1cc(Nc2ccoc2)cc(-c2cccc(Nc3ccoc3)c2)c1",{},"[#6H2r5:1]>>[O:1]",null,-0.1379855714],[-0.1774084554,130.4045329245,8,"completed",-5.265236,8.0,6,"c1ccc(N(c2ccccc2)c2ccsn2)cc1","c1ccc(N(c2ccccc2)c2ncsn2)cc1",{},"[chr5,CH1r5:1]>>[n:1]",null,-0.1743094395],[-0.1776930204,142.0911841385,8,"completed",-4.89604,8.0,6,"C1=Cc2cc3cc4c(cc3cc2C1)=CCC=4","C1=Nc2cc3cc4c(cc3cc2C1)=CCC=4",{},"[chr5,CH1r5:1]>>[n:1]",null,-0.2014292645],[-0.1779824718,141.2103514628,8,"completed",-5.087492,8.0,5,"C1=CCC(C2=CC(NC3=CCC(C4=CC=CC4)=C3)=CC2)=C1","C1=NCC(C2=CC(NC3=CCC(C4=CC=NC4)=C3)=CC2)=C1",{},"[chr5,CH1r5:1]>>[n:1]",null,-0.141481532],[-0.1800272873,189.6235010699,8,"completed",-5.04186,8.0,5,"C1=CCC(c2cc(NC3=CCC=C3)cc(NC3=CCC=C3)c2)=C1","C1=CCC(c2cc(Nc3ccoc3)cc(Nc3ccoc3)c2)=C1",{},"[#6H2r5:1]>>[O:1]",null,-0.1939417422],[-0.1803327496,133.1386200835,8,"completed",-5.2438,8.0,5,"C1=CCC(Nc2cccc(NC3=CC=CC3)c2C2=CCC=C2)=C1","C1=CC(c2c(NC3=CC=NC3)cccc2NC2=CC=NC2)=CC1",{},"[chr5,CH1r5:1]>>[n:1]",null,-0.1669081417],[-0.18041495,145.8880038793,8,"completed",-5.194028,8.0,7,"C1=CC(c2cc(Nc3ncc[nH]3)cc(C3=CCC=C3)c2)=CC1","C1=CC(c2cc(Nc3nnc[nH]3)cc(C3=CCC=C3)c2)=CC1",{},"[chr5,CH1r5:1]>>[n:1]",null,-0.1600485221],[-0.1804698881,170.2926311168,8,"completed",-5.069828,8.0,5,"C1=CC(Nc2cc(C3=CCC=C3)cc(C3=CCC=C3)c2)=CC1","C1=CC(Nc2cc(-c3ccoc3)cc(-c3ccoc3)c2)=CC1",{},"[#6H2r5:1]>>[O:1]",null,-0.1715973529],[-0.1807063251,136.6216408392,8,"completed",-5.054096,8.0,5,"C1=CC(Nc2cccc(NC3=CCC=C3)c2-c2cccnc2)=CC1","C1=CC(Nc2cccc(NC3=CCC=C3)c2-c2ccnnc2)=CC1",{},"[ch&r6:0]>>[nr6:0]",null,-0.1403495265],[-0.180860384,109.8132005328,8,"completed",-4.9287,8.0,7,"C1=NCc2cc3cc4c(cc3cc21)=CCC=4","C1=c2cc3cc4cnsc4cc3cc2=CC1",{},"[#6H2r5:1]>>[S:1]",null,-0.1625956553],[-0.1808993132,117.8323877193,8,"completed",-5.20056,8.0,5,"c1ccc(Nc2cccc(Nc3ccccc3)c2-c2ccco2)cc1","c1ccc(Nc2cncc(Nc3ccccc3)c2-c2ccco2)cc1",{},"[ch&r6:0]>>[nr6:0]",null,-0.1372570773],[-0.1809904832,192.2648796014,8,"completed",-5.126132,8.0,6,"C1=CC(c2cc(Nc3ccco3)cc(C3=CCC=C3)c2)=CC1","c1coc(Nc2cc(-c3ccoc3)cc(-c3ccoc3)c2)c1",{},"[#6H2r5:1]>>[O:1]",null,-0.1931331039],[-0.1823502995,171.7113439395,8,"completed",-5.054188,8.0,6,"C1=CC(c2cc(Nc3cccs3)cc(C3=CCC=C3)c2)=CC1","c1csc(Nc2cc(-c3ccoc3)cc(-c3ccoc3)c2)c1",{},"[#6H2r5:1]>>[O:1]",null,-0.1746801875],[-0.1825558355,121.2200739778,8,"completed",-5.256956,8.0,4,"C1=CC(c2cc(Nc3ccccc3)cc(C3=CCC=C3)c2)=CC1","c1ccc(Nc2cc(-c3ccoc3)cc(-c3ccoc3)c2)cc1",{},"[#6H2r5:1]>>[O:1]",null,-0.1636017954],[-0.1835617188,95.2016726239,8,"completed",-5.224756,8.0,8,"C1=Nc2cc3cc4cscc4cc3cc2C1","c1scc2cc3cc4c(cc3cc12)CN=N4",{},"[chr5,CH1r5:1]>>[n:1]",null,-0.1291888062],[-0.1836428063,103.8646845072,8,"completed",-5.3611,8.0,5,"C1=CCC(c2cc(Nc3ccccn3)cc(C3=CC=CC3)c2)=C1","c1ccc(Nc2cc(-c3ccco3)cc(-c3ccco3)c2)nc1",{},"[#6H2r5:1]>>[O:1]",null,-0.2102207068],[-0.1840312778,144.4048698252,8,"completed",-5.1173,8.0,4,"C1=CCC(Nc2cccc(NC3=CC=CC3)c2)=C1","C1=CN=C(Nc2cccc(NC3=NC=CC3)c2)C1",{},"[chr5,CH1r5:1]>>[n:1]",null,-0.1449117612],[-0.1843314024,132.4252963397,8,"completed",-5.277196,8.0,6,"C(#Cc1cc2c(cc1C#Cc1cccs1)=CCC=2)c1cccs1","C(#Cc1cc2cscc2cc1C#Cc1cccs1)c1cccs1",{},"[#6H2r5:1]>>[S:1]",null,-0.1814433413],[-0.184560487,147.6780170376,8,"completed",-5.221812,8.0,6,"C1=CCC(c2cc(Nc3cccs3)cc(C3=CC=CC3)c2)=C1","C1=NCC(c2cc(Nc3cccs3)cc(C3=CC=NC3)c2)=C1",{},"[chr5,CH1r5:1]>>[n:1]",null,-0.1705271144],[-0.1846567995,142.3128466156,8,"completed",-5.258244,8.0,4,"C1=CCC(Nc2cc(-c3ccccc3)cc(-c3ccccc3)c2)=C1","C1=NCC(Nc2cc(-c3ccccc3)cc(-c3ccccc3)c2)=C1",{},"[chr5,CH1r5:1]>>[n:1]",null,-0.1803416659],[-0.1847801732,150.6991366363,8,"completed",-5.301944,8.0,5,"C(#Cc1cc2c(cc1C#CC1=CC=CC1)=CCC=2)C1=CC=CC1","C(#Cc1cc2cocc2cc1C#CC1=CC=CC1)C1=CC=CC1",{},"[#6H2r5:1]>>[O:1]",null,-0.2066231003],[-0.1850690605,215.4852945349,8,"completed",-5.213532,8.0,6,"C1=CC(c2cc(Nc3ccco3)cc(C3=CCC=C3)c2)=CC1","C1=NCC=C1c1cc(Nc2ccco2)cc(C2=CCN=C2)c1",{},"[chr5,CH1r5:1]>>[n:1]",null,-0.2296731907],[-0.1851432541,143.12004978,8,"completed",-5.159252,8.0,5,"c1ccc(Nc2cccc(Nc3ccccc3)c2-c2ccsc2)cc1","c1ccc(Nc2cncc(Nc3ccccc3)c2-c2ccsc2)cc1",{},"[ch&r6:0]>>[nr6:0]",null,-0.1490088602],[-0.1853510265,129.0798198646,8,"completed",-5.1748,8.0,3,"C(#Cc1ccc2ccccc2c1)c1ccc2ccccc2c1","C(#Cc1ccc2c(c1)=CCC=2)c1ccc2c(c1)=CCC=2",{},"[c:0]1[ch:1][ch][c:3][c!r5:4][c!r5:5]1>>[c:0]1[CH2:1][c:3][c:4][c:5]1",null,-0.1392952601],[-0.1857902481,154.617214235,8,"completed",-5.255024,8.0,5,"C1=NC(N(c2ccccc2)c2ccccc2)=CC1","C1=NC(N(c2ccccc2)c2ccccc2)=NC1",{},"[chr5,CH1r5:1]>>[n:1]",null,-0.1888977999],[-0.1858602959,213.350983774,8,"completed",-5.058236,8.0,4,"C1=CC(Nc2cc(NC3=CCC=C3)cc(-c3ccccc3)c2)=CC1","c1ccc(-c2cc(Nc3ccoc3)cc(Nc3ccoc3)c2)cc1",{},"[#6H2r5:1]>>[O:1]",null,-0.2153446443],[-0.1859433981,154.6010133137,8,"completed",-5.119876,8.0,5,"C1=CC(C=CC2=CCC(C3=CC(C=CC4=CCC=C4)=CC3)=C2)=CC1","C(=CC1=CCC=N1)C1=CCC(C2=CC(C=CC3=CCC=N3)=CC2)=C1",{},"[chr5,CH1r5:1]>>[n:1]",null,-0.1552258047],[-0.1869645693,135.9376943986,8,"completed",-5.007728,8.0,3,"C(=Cc1ccc2ccccc2c1)c1ccc2ccccc2c1","C(=Cc1ccc2c(c1)=CCC=2)c1ccc2c(c1)=CCC=2",{},"[c:0]1[ch:1][ch][c:3][c!r5:4][c!r5:5]1>>[c:0]1[CH2:1][c:3][c:4][c:5]1",null,-0.1505024137],[-0.1876565346,145.3008169095,8,"completed",-5.102212,8.0,7,"C1=c2cc3cc4cncnc4cc3cc2=CC1","C1=c2cc3cc4ncnnc4cc3cc2=CC1",{},"[ch&r6:0]>>[nr6:0]",null,-0.1453090669],[-0.1877813204,146.5515645232,8,"completed",-5.20194,8.0,5,"c1ccc(Nc2cccc(Nc3ccccc3)c2-c2ccoc2)cc1","c1ccc(Nc2cncc(Nc3ccccc3)c2-c2ccoc2)cc1",{},"[ch&r6:0]>>[nr6:0]",null,-0.1630009976],[-0.1878338464,180.5041455974,8,"completed",-5.169464,8.0,6,"C(=Cc1ccsc1)C1=CC(C2=CCC(C=Cc3ccsc3)=C2)=CC1","C(=Cc1cscn1)C1=CC(C2=CCC(C=Cc3cscn3)=C2)=CC1",{},"[chr5,CH1r5:1]>>[n:1]",null,-0.1869388075],[-0.1882053363,201.0626357737,8,"completed",-5.028704,8.0,5,"C1=CN=C(c2cc(Nc3ccccc3)cc(C3=NC=CC3)c2)C1","C1=CCC(Nc2cc(C3=NC=CC3)cc(C3=NC=CC3)c2)=C1",{},"[c:0]1[ch:1][ch][c:3][c!r5:4][c!r5:5]1>>[c:0]1[CH2:1][c:3][c:4][c:5]1",null,-0.207163974],[-0.1883109864,145.3871063179,8,"completed",-5.249872,8.0,5,"C1=CCC(c2cc(NC3=CCC=C3)cc(C3=CC=CC3)c2)=C1","C1=CC(Nc2cc(C3=CC=NC3)cc(C3=CC=NC3)c2)=CC1",{},"[chr5,CH1r5:1]>>[n:1]",null,-0.1792863707],[-0.1884523296,140.3873597767,8,"completed",-5.2392,8.0,7,"C1=CCC(c2cc(Nc3cnc[nH]3)cc(C3=CC=CC3)c2)=C1","C1=CCC(c2cc(Nc3nnc[nH]3)cc(C3=CC=CC3)c2)=C1",{},"[chr5,CH1r5:1]>>[n:1]",null,-0.1708893337],[-0.1893162443,142.8225578136,8,"completed",-5.276276,8.0,7,"c1ccc(-c2cc(Nc3cccs3)cc(-c3ccccc3)c2)cc1","c1ccc(-c2cc(Nc3nccs3)cc(-c3ccccc3)c2)cc1",{},"[chr5,CH1r5:1]>>[n:1]",null,-0.1887436484],[-0.1897373351,132.5634880613,8,"completed",-5.06164,8.0,7,"C1=NCc2cc3cc4c(cc3cc21)=CCC=4","C1=c2cc3cc4c(cc3cc2=CC1)N=NC4",{},"[chr5,CH1r5:1]>>[n:1]",null,-0.1352557144],[-0.1899320235,98.8150624147,8,"completed",-4.960164,8.0,8,"C1=NCc2cc3cc4c[nH]cc4cc3cc21","c1[nH]cc2cc3cc4c(cc3cc12)CN=N4",{},"[chr5,CH1r5:1]>>[n:1]",null,-0.1390896435],[-0.1901887861,168.9469090051,8,"completed",-5.275908,8.0,5,"C1=CC(Nc2cc(-c3ccccn3)cc(-c3ccccn3)c2)=CC1","C1=NCC=C1Nc1cc(-c2ccccn2)cc(-c2ccccn2)c1",{},"[chr5,CH1r5:1]>>[n:1]",null,-0.2090584465],[-0.1903247063,96.7115884145,8,"completed",-5.404248,8.0,8,"c1ncc2cc3cc4cocc4cc3cc2n1","c1occ2cc3cc4nnncc4cc3cc12",{},"[ch&r6:0]>>[nr6:0]",null,-0.2339035819],[-0.1904395223,154.3984930428,8,"completed",-4.974056,8.0,5,"C1=CC(Nc2cc(NC3=CCC=C3)cc(C3=CCC=C3)c2)=CC1","C1=CC(c2cc(Nc3ccoc3)cc(Nc3ccoc3)c2)=CC1",{},"[#6H2r5:1]>>[O:1]",null,-0.1777954479],[-0.1904524,113.1812198121,8,"completed",-5.272504,8.0,5,"C1=CCC(Nc2cc(NC3=CC=CC3)cc(C3=CC=CC3)c2)=C1","C1=CCC(c2cc(NC3=CC=NC3)cc(NC3=CC=NC3)c2)=C1",{},"[chr5,CH1r5:1]>>[n:1]",null,-0.1655029523],[-0.1907794477,174.7011446206,8,"completed",-5.047932,8.0,7,"C1=CC(Nc2cccc(NC3=CCC=C3)c2C2=CC=NC2)=CC1","C1=CC(Nc2cncc(NC3=CCC=C3)c2C2=CC=NC2)=CC1",{},"[ch&r6:0]>>[nr6:0]",null,-0.1784626501],[-0.190811105,149.7741997507,8,"completed",-5.16376,8.0,4,"C1=Cc2ccc(Nc3ccc4c(c3)CC=C4)cc2C1","C1=Cc2ccc(Nc3ccc4c(n3)CC=C4)nc2C1",{},"[ch&r6:0]>>[nr6:0]",null,-0.1562828408],[-0.1910616003,170.3648386559,8,"completed",-5.011868,8.0,5,"C1=CCC(Nc2cccc(NC3=CC=CC3)c2C2=CCC=C2)=C1","C1=CC(c2c(NC3=CN=CC3)cccc2NC2=CN=CC2)=CC1",{},"[chr5,CH1r5:1]>>[n:1]",null,-0.1811908675],[-0.1911294458,160.5755382003,8,"completed",-5.048944,8.0,6,"C1=CCC(c2cc(NC3=CN=CC3)cc(C3=CC=CC3)c2)=C1","C1=NC=C(Nc2cc(-c3ccc[nH]3)cc(-c3ccc[nH]3)c2)C1",{},"[#6H2r5:1]>>[NH:1]",null,-0.1645046926],[-0.1911360863,140.2168727054,8,"completed",-4.871384,8.0,6,"c1ccc(Nc2cccc(Nc3ccccc3)c2-c2ncco2)cc1","C1=CC(Nc2cccc(NC3=CCC=C3)c2-c2ncco2)=CC1",{},"[c:0]1[ch:1][ch][c:3][c!r5:4][c!r5:5]1>>[c:0]1[CH2:1][c:3][c:4][c:5]1",null,-0.2127692562],[-0.1912712491,177.5200634278,8,"completed",-5.107456,8.0,5,"C1=CC(Nc2cc(-c3ccccn3)cc(-c3ccccn3)c2)=CC1","c1ccc(-c2cc(Nc3ccoc3)cc(-c3ccccn3)c2)nc1",{},"[#6H2r5:1]>>[O:1]",null,-0.1775967707],[-0.1913975064,172.999099746,8,"completed",-5.19596,8.0,5,"C1=CCC(c2c(NC3=CCC=C3)cccc2NC2=CCC=C2)=C1","C1=CCC(c2c(NC3=CCN=C3)cccc2NC2=CCN=C2)=C1",{},"[chr5,CH1r5:1]>>[n:1]",null,-0.1855822354],[-0.1915850561,328.0737126786,8,"completed",-5.495788,8.0,4,"C1=C(NC2=CCC=C2c2ccccc2)C(c2ccccc2)=CC1","C1=C(c2ccccc2)C(NC2=NCC=C2c2ccccc2)=NC1",{},"[chr5,CH1r5:1]>>[n:1]",null,-0.429406509],[-0.1918000178,136.5056687334,8,"completed",-5.072128,8.0,4,"C1=CCC(c2ccccc2Nc2ccccc2C2=CC=CC2)=C1","C1=CN=C(c2ccccc2Nc2ccccc2C2=NC=CC2)C1",{},"[chr5,CH1r5:1]>>[n:1]",null,-0.1378929052],[-0.1921728477,148.7822968491,8,"completed",-5.257968,8.0,4,"C1=CC(c2ccc(Nc3ccc(C4=CCC=C4)cc3)cc2)=CC1","C1=NCC=C1c1ccc(Nc2ccc(C3=CCN=C3)cc2)cc1",{},"[chr5,CH1r5:1]>>[n:1]",null,-0.1853741554],[-0.1922074844,135.4633481466,8,"completed",-5.32476,8.0,6,"C1=CC(Nc2cc(C3=NCC=C3)cc(C3=NCC=C3)c2)=CC1","C1=CC(Nc2cc(C3=NCC=C3)cc(C3=NCC=C3)c2)=NC1",{},"[chr5,CH1r5:1]>>[n:1]",null,-0.2076142503],[-0.1922589892,174.6400294886,8,"completed",-5.292652,8.0,4,"C1=C(NC2=CC(c3ccccc3)=CC2)CC=C1c1ccccc1","C1=C(c2ccccc2)N=C(NC2=NC(c3ccccc3)=CC2)C1",{},"[chr5,CH1r5:1]>>[n:1]",null,-0.220647657],[-0.1924098054,199.7628797445,8,"completed",-4.997332,8.0,6,"C1=NN=C(c2c(Nc3ccccc3)cccc2Nc2ccccc2)C1","C1=CC(Nc2cccc(NC3=CCC=C3)c2C2=NN=CC2)=CC1",{},"[c:0]1[ch:1][ch][c:3][c!r5:4][c!r5:5]1>>[c:0]1[CH2:1][c:3][c:4][c:5]1",null,-0.2122973388],[-0.1925109292,127.589334431,8,"completed",-5.345368,8.0,6,"c1ccc(N(c2ccccc2)c2cnsc2)cc1","c1ccc(N(c2ccccc2)c2cnsn2)cc1",{},"[chr5,CH1r5:1]>>[n:1]",null,-0.2139619392],[-0.1925210105,139.2325586293,8,"completed",-4.95262,8.0,5,"C1=CCC(Nc2cccc(NC3=CC=CC3)c2C2=CC=CC2)=C1","C1=CCC(c2c(Nc3cccs3)cccc2Nc2cccs2)=C1",{},"[#6H2r5:1]>>[S:1]",null,-0.1732885713],[-0.1925560818,120.4737801781,8,"completed",-5.176272,8.0,7,"C1=c2cc3cc4cncnc4cc3cc2=CC1","C1=c2cc3cc4cnnnc4cc3cc2=CC1",{},"[ch&r6:0]>>[nr6:0]",null,-0.1317743014],[-0.1925621695,200.5537817679,8,"completed",-5.032476,8.0,5,"C1=CCC(Nc2cc(C3=CC=CC3)cc(C3=CC=CC3)c2)=C1","C1=CCC(Nc2cc(C3=CN=CC3)cc(C3=CN=CC3)c2)=C1",{},"[chr5,CH1r5:1]>>[n:1]",null,-0.2060484646],[-0.1928072249,133.0210437151,8,"completed",-5.252816,8.0,4,"C1=CC(c2cccc(Nc3cccc(C4=CCC=C4)c3)c2)=CC1","c1cc(Nc2cccc(-c3ccoc3)c2)cc(-c2ccoc2)c1",{},"[#6H2r5:1]>>[O:1]",null,-0.1706969118],[-0.1928926986,343.9494875363,8,"completed",-4.6619,8.0,5,"C1=CCC(c2cc(NC3=CCC=C3)cc(C3=CC=CC3)c2)=C1","C1=CCC(c2cc(NC3=CSCS3)cc(C3=CC=CC3)c2)=C1",{},"[CH,ch:0]1=[C,c:1][C,c:2]=[CH,ch:3][*:4]1>>[S:0]1[*:1]=,:[*:2][S:3][*:4]1",null,-0.4608120429],[-0.1931151772,152.8217756892,8,"completed",-5.039928,8.0,4,"C1=CCC(Nc2ccc3ccc(NC4=CC=CC4)cc3c2)=C1","c1coc(Nc2ccc3ccc(Nc4ccco4)cc3c2)c1",{},"[#6H2r5:1]>>[O:1]",null,-0.1585015182],[-0.1931990135,156.0396297745,8,"completed",-4.94802,8.0,5,"C1=CC(C2=CC(NC3=CCC(C4=CCC=C4)=C3)=CC2)=CC1","C1=NCC=C1C1=CC(NC2=CCC(C3=CCN=C3)=C2)=CC1",{},"[chr5,CH1r5:1]>>[n:1]",null,-0.1888553601],[-0.193275439,114.2551555571,8,"completed",-4.740284,8.0,8,"C1=Cc2cc3cc4c(cc3cc2C1)C=CC4","c1cc2cc3cc4[nH]ccc4cc3cc2[nH]1",{},"[#6H2r5:1]>>[NH:1]",null,-0.2765105511],[-0.193275439,101.7130409765,8,"completed",-4.743228,8.0,8,"C1=Cc2cc3cc4c(cc3cc2C1)CC=C4","c1cc2cc3cc4cc[nH]c4cc3cc2[nH]1",{},"[#6H2r5:1]>>[NH:1]",null,-0.2696586919],[-0.1933712341,160.5684436054,8,"completed",-4.935416,8.0,6,"c1ccc(Nc2cccc(Nc3ccccc3)c2-c2ccon2)cc1","C1=CC(Nc2cccc(NC3=CCC=C3)c2-c2ccon2)=CC1",{},"[c:0]1[ch:1][ch][c:3][c!r5:4][c!r5:5]1>>[c:0]1[CH2:1][c:3][c:4][c:5]1",null,-0.1976241197],[-0.1933866558,178.8858027336,8,"completed",-5.27048,8.0,6,"C1=CC(Nc2cc(C3=NCC=C3)cc(C3=NCC=C3)c2)=CC1","C1=CC(c2cc(NC3=CCN=C3)cc(C3=NCC=C3)c2)=NC1",{},"[chr5,CH1r5:1]>>[n:1]",null,-0.2150376974],[-0.1934617362,178.997808789,8,"completed",-5.325128,8.0,4,"O=c1cc(Nc2ccccc2)[nH]c(Nc2ccccc2)c1","O=c1cc(NC2=CCC=C2)[nH]c(NC2=CCC=C2)c1",{},"[c:0]1[ch:1][ch][c:3][c!r5:4][c!r5:5]1>>[c:0]1[CH2:1][c:3][c:4][c:5]1",null,-0.2384841663],[-0.1934822325,149.5837500167,8,"completed",-4.979392,8.0,5,"C1=CC(Nc2cc(NC3=CCC=C3)cc(-c3cccnc3)c2)=CC1","C1=CC(Nc2cc(NC3=CCC=C3)cc(-c3cccnn3)c2)=CC1",{},"[ch&r6:0]>>[nr6:0]",null,-0.1717643159],[-0.193741932,154.2883445996,8,"completed",-5.216292,8.0,5,"C1=CC(C=CC2=CCC(C3=CC(C=CC4=CCC=C4)=CC3)=C2)=CC1","C1=CC(C=Cc2csc(-c3cc(C=CC4=CCC=C4)cs3)c2)=CC1",{},"[#6H2r5:1]>>[S:1]",null,-0.1744464663],[-0.1939243715,137.2121973952,8,"completed",-5.330648,8.0,4,"C1=C(NC2=CC(c3ccccc3)=CC2)CC=C1c1ccccc1","C1=C(NC2=CC(c3ccccc3)=NC2)CN=C1c1ccccc1",{},"[chr5,CH1r5:1]>>[n:1]",null,-0.2118831094],[-0.194038097,173.4183184705,8,"completed",-5.078384,8.0,6,"C1=CCC(Nc2cc(C3=CC=CC3)nc(C3=CC=CC3)c2)=C1","C1=CCC(Nc2cc(-c3cccs3)nc(-c3cccs3)c2)=C1",{},"[#6H2r5:1]>>[S:1]",null,-0.1740771852],[-0.1943200566,179.3954040057,8,"completed",-5.054372,8.0,4,"C1=CCC(Nc2cccc(NC3=CC=CC3)c2-c2ccccc2)=C1","C1=NC=C(Nc2cccc(NC3=CN=CC3)c2-c2ccccc2)C1",{},"[chr5,CH1r5:1]>>[n:1]",null,-0.1822164894],[-0.1943517182,234.092567928,8,"completed",-4.978104,8.0,4,"C1=CC(Nc2ccc3cc(NC4=CCC=C4)ccc3c2)=CC1","C1=NCC=C1Nc1ccc2cc(NC3=CCN=C3)ccc2c1",{},"[chr5,CH1r5:1]>>[n:1]",null,-0.2491587073],[-0.194512158,161.4825444312,8,"completed",-4.934404,8.0,5,"C1=NC(c2cc(Nc3ccccc3)cc(C3=CCC=N3)c2)=CC1","C1=CC(Nc2cc(C3=CCC=N3)cc(C3=CCC=N3)c2)=CC1",{},"[c:0]1[ch:1][ch][c:3][c!r5:4][c!r5:5]1>>[c:0]1[CH2:1][c:3][c:4][c:5]1",null,-0.1987798013],[-0.1945746433,169.8640460479,8,"completed",-4.999356,8.0,5,"C1=CCC(Nc2cc(NC3=CC=CC3)cc(-c3cccnc3)c2)=C1","C1=CCC(Nc2cc(NC3=CC=CC3)cc(-c3cncnc3)c2)=C1",{},"[ch&r6:0]>>[nr6:0]",null,-0.1838942885],[-0.1946249495,149.9200357769,8,"completed",-5.281428,8.0,4,"C1=CC(Nc2cc(-c3ccccc3)cc(-c3ccccc3)c2)=CC1","C1=NCC=C1Nc1cc(-c2ccccc2)cc(-c2ccccc2)c1",{},"[chr5,CH1r5:1]>>[n:1]",null,-0.1964813363],[-0.1947296672,140.8605099046,8,"completed",-5.150696,8.0,4,"C1=CCC(N(c2ccccc2)c2ccccc2)=C1","C1=NCC(N(c2ccccc2)c2ccccc2)=C1",{},"[chr5,CH1r5:1]>>[n:1]",null,-0.1452619173],[-0.1951035281,113.8797584525,8,"completed",-4.853904,8.0,5,"C1=CC(Nc2cc(NC3=CCC=C3)cc(C3=CCC=C3)c2)=CC1","C1=CC(c2cc(NC3=CCC=N3)cc(NC3=CCC=N3)c2)=CC1",{},"[chr5,CH1r5:1]>>[n:1]",null,-0.2065056599],[-0.1951674546,137.7812900454,8,"completed",-5.33442,8.0,5,"C1=CC(Nc2cc(-c3ccccn3)cc(-c3ccccn3)c2)=CC1","C1=CC(Nc2cc(-c3ccccn3)cc(-c3ccccn3)c2)=NC1",{},"[chr5,CH1r5:1]>>[n:1]",null,-0.214267414],[-0.1951938515,142.3780686567,8,"completed",-5.255576,8.0,6,"O=c1cc[nH]cc1Nc1cc(C2=CC=CC2)cc(C2=CC=CC2)c1","O=c1cn[nH]cc1Nc1cc(C2=CC=CC2)cc(C2=CC=CC2)c1",{},"[ch&r6:0]>>[nr6:0]",null,-0.1792523958],[-0.1954342479,122.525347289,8,"completed",-4.993008,8.0,4,"C1=CCC(Nc2cccc(-c3cccc(NC4=CC=CC4)c3)c2)=C1","c1cc(Nc2cccs2)cc(-c2cccc(Nc3cccs3)c2)c1",{},"[#6H2r5:1]>>[S:1]",null,-0.1436023394],[-0.1955177832,138.0952420427,8,"completed",-5.283912,8.0,4,"C1=CCC(Nc2cccc(NC3=CC=CC3)c2-c2ccccc2)=C1","C1=NCC(Nc2cccc(NC3=CC=NC3)c2-c2ccccc2)=C1",{},"[chr5,CH1r5:1]>>[n:1]",null,-0.1887958461],[-0.1955854118,155.3664791476,8,"completed",-4.9885,8.0,8,"O=c1ccoc2cc3cc4c(cc3cc12)=CCC=4","O=c1cc[nH]c2cc3cc4c(cc3cc12)=CCC=4",{},"[o:1]>>[nH:1]",null,-0.1738693341],[-0.1956985881,107.8532693458,8,"completed",-5.280784,8.0,4,"C1=CCC(Nc2ccc3ccc(NC4=CC=CC4)cc3c2)=C1","C1=NCC(Nc2ccc3ccc(NC4=CC=NC4)cc3c2)=C1",{},"[chr5,CH1r5:1]>>[n:1]",null,-0.1662736494],[-0.1962571633,116.0520458653,8,"completed",-5.177192,8.0,4,"c1ccc(Nc2cncc(Nc3ccccc3)c2-c2ccccc2)cc1","c1ccc(Nc2cncc(Nc3ccccc3)c2-c2ccccn2)cc1",{},"[ch&r6:0]>>[nr6:0]",null,-0.1280148184],[-0.1962736145,203.3630176732,8,"completed",-5.047196,8.0,8,"C(#Cc1ccc(C#CC2=CC=CC2)c2c1=CCC=2)C1=CC=CC1","C(#Cc1ccc(C#CC2=CC=CC2)c2cscc12)C1=CC=CC1",{},"[#6H2r5:1]>>[S:1]",null,-0.2066948609],[-0.1962835921,151.9823088989,8,"completed",-4.957772,8.0,7,"C1=CC(c2cc(NC3=CC=NC3)cc(C3=CCC=C3)c2)=CC1","C1=NCC(Nc2cc(-c3cc[nH]c3)cc(-c3cc[nH]c3)c2)=C1",{},"[#6H2r5:1]>>[NH:1]",null,-0.1816885692],[-0.1963899542,104.7313823637,8,"completed",-4.89512,8.0,8,"C1=NCc2cc3cc4c[nH]cc4cc3cc21","c1[nH]cc2cc3cc4oncc4cc3cc12",{},"[#6H2r5:1]>>[O:1]",null,-0.1775860679],[-0.1964898959,146.1343391413,8,"completed",-5.227976,8.0,5,"C1=NCC=C1c1c(Nc2ccccc2)cccc1Nc1ccccc1","C1=NCC=C1c1c(Nc2ccccc2)cncc1Nc1ccccc1",{},"[ch&r6:0]>>[nr6:0]",null,-0.1714071025],[-0.1965643421,188.0504613391,8,"completed",-5.111504,8.0,5,"c1ccc(N(c2ccccc2)c2ccc[nH]2)cc1","c1ccc(N(c2ccccc2)c2ccn[nH]2)cc1",{},"[chr5,CH1r5:1]>>[n:1]",null,-0.1882228031],[-0.1965910423,152.407953865,8,"completed",-4.93882,8.0,6,"C1=CC(Nc2cccc(NC3=CCC=C3)c2C2=CN=CC2)=CC1","C1=CC(Nc2cccc(NC3=CCC=C3)c2-c2cnc[nH]2)=CC1",{},"[#6H2r5:1]>>[NH:1]",null,-0.1896256593],[-0.1966524937,155.4813126963,8,"completed",-5.017296,8.0,4,"C1=CC(C=Cc2cc3ccccc3cc2C=CC2=CCC=C2)=CC1","C1=CC(C=Cc2cc3c(cc2C=CC2=CCC=C2)=CCC=3)=CC1",{},"[c:0]1[ch:1][ch][c:3][c!r5:4][c!r5:5]1>>[c:0]1[CH2:1][c:3][c:4][c:5]1",null,-0.1659096588],[-0.1967112995,189.6006643529,8,"completed",-4.90018,8.0,5,"C1=CC(C2=CC(NC3=CCC(C4=CCC=C4)=C3)=CC2)=CC1","C1=CC(c2cc(Nc3coc(C4=CCC=C4)c3)co2)=CC1",{},"[#6H2r5:1]>>[O:1]",null,-0.2356122828],[-0.1967154195,157.2650554257,8,"completed",-4.949216,8.0,5,"C1=CCC(Nc2cc(NC3=CC=CC3)cc(C3=CC=CC3)c2)=C1","C1=CCC(c2cc(Nc3ccco3)cc(Nc3ccco3)c2)=C1",{},"[#6H2r5:1]>>[O:1]",null,-0.1894012852],[-0.1967846532,140.2881860821,8,"completed",-4.923088,8.0,4,"c1ccc(Nc2ccc(-c3ccc(Nc4ccccc4)nc3)cn2)cc1","C1=CC(Nc2ccc(-c3ccc(NC4=CCC=C4)nc3)cn2)=CC1",{},"[c:0]1[ch:1][ch][c:3][c!r5:4][c!r5:5]1>>[c:0]1[CH2:1][c:3][c:4][c:5]1",null,-0.187127562],[-0.1967885578,149.9419679146,8,"completed",-5.035144,8.0,5,"C1=CCC(Nc2cc(NC3=CC=CC3)cc(C3=CC=CC3)c2)=C1","C1=CCC(c2cc(NC3=CN=CC3)cc(NC3=CN=CC3)c2)=C1",{},"[chr5,CH1r5:1]>>[n:1]",null,-0.1566642305],[-0.1967898193,148.8172699524,8,"completed",-4.95906,8.0,4,"C1=CC(Nc2cccc3cccc(NC4=CCC=C4)c23)=CC1","C1=NC(Nc2cccc3cccc(NC4=CCC=N4)c23)=CC1",{},"[chr5,CH1r5:1]>>[n:1]",null,-0.1785496592],[-0.1968562991,136.2268533467,8,"completed",-4.991812,8.0,7,"C1=c2cc3cc4ccoc4cc3cc2=CC1","C1=c2cc3cc4cnoc4cc3cc2=CC1",{},"[chr5,CH1r5:1]>>[n:1]",null,-0.1558622174],[-0.1968611476,196.5571079508,8,"completed",-5.035052,8.0,6,"C1=CCC(Nc2cc(NC3=CC=CC3)cc(C3=CC=NC3)c2)=C1","C1=CCC(Nc2cc(NC3=CC=CC3)cc(C3=NC=NC3)c2)=C1",{},"[chr5,CH1r5:1]>>[n:1]",null,-0.2017464637],[-0.1970321333,132.7547689102,8,"completed",-5.3519,8.0,4,"C(=Cc1ccccc1)C1=CC(C2=CCC(C=Cc3ccccc3)=C2)=CC1","C(=Cc1ccccn1)C1=CC(C2=CCC(C=Cc3ccccn3)=C2)=CC1",{},"[ch&r6:0]>>[nr6:0]",null,-0.2207172344],[-0.1970728361,154.8838249735,8,"completed",-5.354568,8.0,4,"C1=C(NC2=CCC(c3ccccc3)=C2)C=C(c2ccccc2)C1","C1=C(c2ccccc2)CN=C1NC1=NCC(c2ccccc2)=C1",{},"[chr5,CH1r5:1]>>[n:1]",null,-0.2361003682],[-0.1972917203,148.75223387,8,"completed",-4.937072,8.0,7,"C1=c2cc3cc4ccoc4cc3cc2=CC1","C1=c2cc3cc4ncoc4cc3cc2=CC1",{},"[chr5,CH1r5:1]>>[n:1]",null,-0.1874420933],[-0.1973860806,159.4510726378,8,"completed",-5.191912,8.0,5,"c1ccc(Nc2cccc(Nc3ccccc3)c2-c2cccs2)cc1","c1ccc(Nc2cncc(Nc3ccccc3)c2-c2cccs2)cc1",{},"[ch&r6:0]>>[nr6:0]",null,-0.1719420666],[-0.1974605853,223.8061464898,8,"completed",-5.06026,8.0,4,"C1=CC(Nc2cccc(NC3=CCC=C3)c2-c2ccccc2)=CC1","c1ccc(-c2c(Nc3ccoc3)cccc2Nc2ccoc2)cc1",{},"[#6H2r5:1]>>[O:1]",null,-0.2255283404],[-0.1974613774,180.733534369,8,"completed",-5.166612,8.0,6,"C1=CCC(c2cc(Nc3ccco3)cc(C3=CC=CC3)c2)=C1","C1=CCC(c2cc(C3=CC=CC3)nc(Nc3ccco3)n2)=C1",{},"[ch&r6:0]>>[nr6:0]",null,-0.1866515956],[-0.197487907,137.7617883899,8,"completed",-4.81738,8.0,4,"C1=c2cccc(Nc3cccc4c3=CCC=4)c2=CC1","c1cc(Nc2cccc3cscc23)c2cscc2c1",{},"[#6H2r5:1]>>[S:1]",null,-0.2410738515],[-0.1975310366,91.7442301806,8,"completed",-5.082616,8.0,8,"c1ncc2cc3cc4c[nH]cc4cc3cc2n1","c1[nH]cc2cc3cc4nnncc4cc3cc12",{},"[ch&r6:0]>>[nr6:0]",null,-0.0925477361],[-0.197599116,195.7098874053,8,"completed",-5.024932,8.0,5,"c1ccc(-c2cc(Nc3cc[nH]c3)cc(-c3ccccc3)c2)cc1","c1ccc(-c2cc(Nc3cn[nH]c3)cc(-c3ccccc3)c2)cc1",{},"[chr5,CH1r5:1]>>[n:1]",null,-0.2026415809],[-0.1976431658,206.976663812,8,"completed",-5.12374,8.0,5,"C1=CCC(Nc2cc(C3=CC=CC3)cc(C3=CC=CC3)c2)=C1","C1=CCC(Nc2cc(C3=CC=NC3)cc(C3=CC=NC3)c2)=C1",{},"[chr5,CH1r5:1]>>[n:1]",null,-0.2076427155],[-0.1977991281,187.0852988602,8,"completed",-5.019504,8.0,4,"c1ccc(Nc2ncnc(Nc3ccccc3)c2-c2ccccc2)cc1","C1=CCC(Nc2ncnc(NC3=CC=CC3)c2-c2ccccc2)=C1",{},"[c:0]1[ch:1][ch][c:3][c!r5:4][c!r5:5]1>>[c:0]1[CH2:1][c:3][c:4][c:5]1",null,-0.1953865809],[-0.1978927208,194.5636847001,8,"completed",-5.215004,8.0,4,"C(=Cc1ccccc1)C1=CCC=C1C1=CCC=C1C=Cc1ccccc1","C1=CCC(C=CC2=CCC=C2C2=CCC=C2C=CC2=CC=CC2)=C1",{},"[c:0]1[ch:1][ch][c:3][c!r5:4][c!r5:5]1>>[c:0]1[CH2:1][c:3][c:4][c:5]1",null,-0.2105605096],[-0.1980070962,112.2526167473,8,"completed",-5.096876,8.0,5,"C1=NC(c2c(Nc3ccccc3)cccc2Nc2ccccc2)=CC1","C1=NC(c2c(Nc3ccccc3)cncc2Nc2ccccc2)=CC1",{},"[ch&r6:0]>>[nr6:0]",null,-0.1122739153],[-0.1981223458,176.2413028764,8,"completed",-5.143704,8.0,6,"C1=CCC(C=CC2=CC(C3=CCC(C=CC4=CC=CC4)=C3)=CC2)=C1","C1=CCC(C=Cc2cc(-c3csc(C=CC4=CC=CC4)c3)cs2)=C1",{},"[#6H2r5:1]>>[S:1]",null,-0.1788768187],[-0.1981525703,143.2830052747,8,"completed",-5.229448,8.0,8,"C(#Cc1cc2c[nH]cc2cc1C#CC1=CC=CC1)C1=CC=CC1","C(#Cc1cc2c[nH]cc2cc1C#CC1=NC=CC1)C1=NC=CC1",{},"[chr5,CH1r5:1]>>[n:1]",null,-0.1695312482],[-0.1981574842,238.6079571151,8,"completed",-5.0161,8.0,4,"C1=CC(Nc2ccc(-c3ccc(NC4=CCC=C4)cc3)cc2)=CC1","C1=CC(Nc2ccc(-c3ccc(NC4=NCC=C4)cc3)cc2)=NC1",{},"[chr5,CH1r5:1]>>[n:1]",null,-0.2457294653],[-0.1981717183,149.8985589298,8,"completed",-5.120612,8.0,4,"C1=C(NC2=CCC(c3ccccc3)=C2)C=C(c2ccccc2)C1","C1=C(NC2=CCC(c3ccncc3)=C2)C=C(c2ccncc2)C1",{},"[ch&r6:0]>>[nr6:0]",null,-0.1505913566],[-0.1983408379,85.9635252467,8,"completed",-5.375452,8.0,4,"C1=CCC(c2cc(Nc3ccccc3)cc(Nc3ccccc3)c2)=C1","C1=CCC(c2nc(Nc3ccccc3)cc(Nc3ccccc3)n2)=C1",{},"[ch&r6:0]>>[nr6:0]",null,-0.2111110887],[-0.1984364311,201.4102041634,8,"completed",-5.08234,8.0,8,"C1=NC=C(Nc2cc(-c3ccccc3)cc(-c3ccccc3)c2)C1","C1=NC=C(Nc2cc(-c3ccccn3)cc(-c3ccccn3)c2)C1",{},"[ch&r6:0]>>[nr6:0]",null,-0.2017892202],[-0.1985084353,207.7641115777,8,"completed",-4.971296,8.0,4,"C1=C(NC2=Cc3ccccc3C2)Cc2ccccc21","c1ccc2[nH]c(Nc3cc4ccccc4[nH]3)cc2c1",{},"[#6H2r5:1]>>[NH:1]",null,-0.2264567037],[-0.198533665,154.7988683265,8,"completed",-5.350612,8.0,6,"c1ccc2cc3cc4cscc4cc3cc2c1","O=c1ccoc2cc3cc4cscc4cc3cc12",{},"[ch:1]1[c:2][c:3][ch:4][c:5][c:6]1>>[o:1]1[c:2][c:3][C:4](=O)[c:5][c:6]1",null,-0.233961136],[-0.1985375037,177.2647583609,8,"completed",-5.350244,8.0,4,"c1ccc(N(c2ccccc2)c2ccccn2)cc1","c1ccc(N(c2ccccc2)c2ncccn2)cc1",{},"[ch&r6:0]>>[nr6:0]",null,-0.2492139718],[-0.198661716,177.5139103832,8,"completed",-4.991628,8.0,6,"c1ccc(Nc2cccc(Nc3ccccc3)c2-c2cnoc2)cc1","C1=CCC(Nc2cccc(NC3=CC=CC3)c2-c2cnoc2)=C1",{},"[c:0]1[ch:1][ch][c:3][c!r5:4][c!r5:5]1>>[c:0]1[CH2:1][c:3][c:4][c:5]1",null,-0.1930440071],[-0.1988025334,163.5315515246,8,"completed",-5.281152,8.0,5,"C1=CCC(C=Cc2cc(C=CC3=CC=CC3)cc(C3=CCC=C3)c2)=C1","C1=CCC(C=Cc2cc(C=CC3=CC=CC3)cc(C3=CCC=N3)c2)=C1",{},"[chr5,CH1r5:1]>>[n:1]",null,-0.2069358147],[-0.198812532,154.2672466133,8,"completed",-4.917476,8.0,6,"C1=CC(c2cc(Nc3cccs3)cc(C3=CCC=C3)c2)=CC1","C1=NC(c2cc(Nc3cccs3)cc(C3=CCC=N3)c2)=CC1",{},"[chr5,CH1r5:1]>>[n:1]",null,-0.2003066114],[-0.1988281017,174.8681367513,8,"completed",-4.971756,8.0,5,"C1=CCC(Nc2cc(NC3=CC=CC3)cc(-c3ccncc3)c2)=C1","C1=CCC(Nc2cc(NC3=CC=CC3)cc(-c3ccncn3)c2)=C1",{},"[ch&r6:0]>>[nr6:0]",null,-0.1965646504],[-0.1989236403,352.0358202691,8,"completed",-4.751784,8.0,6,"C1=CC(Nc2cc(C3=CCC=C3)nc(C3=CCC=C3)c2)=CC1","C1=CC(c2cc(NC3=CSCS3)cc(C3=CCC=C3)n2)=CC1",{},"[CH,ch:0]1=[C,c:1][C,c:2]=[CH,ch:3][*:4]1>>[S:0]1[*:1]=,:[*:2][S:3][*:4]1",null,-0.4281867189],[-0.1989394822,201.6193315054,8,"completed",-5.16652,8.0,4,"C1=CCC(c2ccccc2Nc2ccccc2C2=CC=CC2)=C1","C1=NC=C(c2ccccc2Nc2ccccc2C2=CN=CC2)C1",{},"[chr5,CH1r5:1]>>[n:1]",null,-0.2069264626],[-0.1989804622,224.1641142348,8,"completed",-5.041124,8.0,4,"C1=CCC(N(c2ccccc2)c2ccccc2)=C1","C1=NC=C(N(c2ccccc2)c2ccccc2)C1",{},"[chr5,CH1r5:1]>>[n:1]",null,-0.22792121],[-0.1990097055,225.2726618188,8,"completed",-4.974148,8.0,5,"c1ccc(N(c2ccccc2)c2ccc[nH]2)cc1","c1ccc(N(c2ccccc2)c2ncc[nH]2)cc1",{},"[chr5,CH1r5:1]>>[n:1]",null,-0.2418858157],[-0.1991296733,204.4067673349,8,"completed",-5.17848,8.0,6,"C1=CC(c2cc(NC3=CN=CC3)cc(C3=CCC=C3)c2)=CC1","C1=NC=C(Nc2cc(C3=CCN=C3)cc(C3=CCN=C3)c2)C1",{},"[chr5,CH1r5:1]>>[n:1]",null,-0.211660319],[-0.1992227924,164.3684835882,8,"completed",-4.93882,8.0,6,"C1=NC=C(c2cc(Nc3ccccc3)nc(Nc3ccccc3)c2)C1","C1=CCC(Nc2cc(C3=CN=CC3)cc(NC3=CC=CC3)n2)=C1",{},"[c:0]1[ch:1][ch][c:3][c!r5:4][c!r5:5]1>>[c:0]1[CH2:1][c:3][c:4][c:5]1",null,-0.199365756],[-0.1993437272,165.4775197629,8,"completed",-5.216568,8.0,6,"C1=CC(Nc2nc(C3=CCC=C3)cc(C3=CCC=C3)n2)=CC1","C1=CC(c2cc(C3=CCC=C3)nc(Nc3ccoc3)n2)=CC1",{},"[#6H2r5:1]>>[O:1]",null,-0.1845019725],[-0.1995051127,178.6279971091,8,"completed",-5.22724,8.0,7,"C1=CCC(C=Cc2cc(-c3cc[nH]c3)cc(C=CC3=CC=CC3)n2)=C1","C1=CCC(C=Cc2cc(-c3cc[nH]n3)cc(C=CC3=CC=CC3)n2)=C1",{},"[chr5,CH1r5:1]>>[n:1]",null,-0.1996022795],[-0.1995324237,164.8273976112,8,"completed",-5.215004,8.0,5,"C1=CCC(C2=CC(NC3=CCC(C4=CC=CC4)=C3)=CC2)=C1","C1=CCC(C2=CC(NC3=NCC(C4=CC=CC4)=C3)=NC2)=C1",{},"[chr5,CH1r5:1]>>[n:1]",null,-0.1834360156],[-0.1995630706,193.1762572577,8,"completed",-5.171304,8.0,4,"C1=CC(Nc2cc(-c3ccccc3)cc(-c3ccccc3)c2)=CC1","c1ccc(-c2cc(Nc3ccoc3)cc(-c3ccccc3)c2)cc1",{},"[#6H2r5:1]>>[O:1]",null,-0.1995203097],[-0.1996679745,144.8100396661,8,"completed",-4.874788,8.0,6,"c1ccc(Nc2cccc(Nc3ccccc3)c2-c2nccs2)cc1","C1=CC(Nc2cccc(NC3=CCC=C3)c2-c2nccs2)=CC1",{},"[c:0]1[ch:1][ch][c:3][c!r5:4][c!r5:5]1>>[c:0]1[CH2:1][c:3][c:4][c:5]1",null,-0.2140629945],[-0.1998152084,185.3657869455,8,"completed",-5.058052,8.0,5,"O=c1ccc(-c2c(Nc3ccccc3)cccc2Nc2ccccc2)c[nH]1","O=c1ccc(-c2c(NC3=CC=CC3)cccc2NC2=CC=CC2)c[nH]1",{},"[c:0]1[ch:1][ch][c:3][c!r5:4][c!r5:5]1>>[c:0]1[CH2:1][c:3][c:4][c:5]1",null,-0.1876771056],[-0.1998287994,179.3570211101,8,"completed",-4.956852,8.0,6,"C1=CC(c2cc(NC3=CCN=C3)cc(C3=CCC=C3)c2)=CC1","C1=NCC=C1Nc1cc(-c2cc[nH]c2)cc(-c2cc[nH]c2)c1",{},"[#6H2r5:1]>>[NH:1]",null,-0.2054499999],[-0.1998485553,157.916601326,8,"completed",-5.004508,8.0,4,"C1=CCC(c2ccccc2Nc2ccccc2C2=CC=CC2)=C1","c1coc(-c2ccccc2Nc2ccccc2-c2ccco2)c1",{},"[#6H2r5:1]>>[O:1]",null,-0.1714812724],[-0.1998838462,155.5883699991,8,"completed",-5.297896,8.0,6,"O=c1cc[nH]cc1Nc1cc(C2=CC=CC2)cc(C2=CC=CC2)c1","O=c1cc[nH]cc1Nc1cc(C2=CC=CC2)nc(C2=CC=CC2)c1",{},"[ch&r6:0]>>[nr6:0]",null,-0.2083207287],[-0.1999024902,181.7203322715,8,"completed",-5.022724,8.0,5,"O=c1cc(-c2cc(Nc3ccccc3)cc(Nc3ccccc3)c2)cc[nH]1","O=c1cc(-c2cc(NC3=CC=CC3)cc(NC3=CC=CC3)c2)cc[nH]1",{},"[c:0]1[ch:1][ch][c:3][c!r5:4][c!r5:5]1>>[c:0]1[CH2:1][c:3][c:4][c:5]1",null,-0.1896005101],[-0.1999159433,83.4866872964,8,"completed",-4.825384,8.0,8,"C1=NCc2cc3cc4c[nH]cc4cc3cc21","c1[nH]cc2cc3cc4sncc4cc3cc12",{},"[#6H2r5:1]>>[S:1]",null,-0.2095778166],[-0.1999346892,207.1851065837,8,"completed",-5.052624,8.0,4,"c1ccc(Nc2cc(Nc3ccccc3)ncn2)cc1","C1=CCC(Nc2cc(NC3=CC=CC3)ncn2)=C1",{},"[c:0]1[ch:1][ch][c:3][c!r5:4][c!r5:5]1>>[c:0]1[CH2:1][c:3][c:4][c:5]1",null,-0.2098224636],[-0.2000465909,119.4519441089,8,"completed",-4.888312,8.0,8,"C1=CN=C(Nc2cccc(-c3cccc(NC4=NC=CC4)c3)c2)C1","C1=CN=C(NC2=CCC(C3=CC(NC4=NC=CC4)=CC3)=C2)C1",{},"[c:0]1[ch:1][ch][c:3][c!r5:4][c!r5:5]1>>[c:0]1[CH2:1][c:3][c:4][c:5]1",null,-0.1903327442],[-0.2000894978,164.4277421325,8,"completed",-5.295964,8.0,5,"C1=CC(c2cc(Nc3cccnc3)cc(C3=CCC=C3)c2)=CC1","c1cncc(Nc2cc(-c3ccsc3)cc(-c3ccsc3)c2)c1",{},"[#6H2r5:1]>>[S:1]",null,-0.2141340892],[-0.2003418104,160.4820530687,8,"completed",-5.371956,8.0,3,"C1=CC(C2=CCC=C2)=CC1","C1=C(C2=CCC(c3ccccc3)=C2)C=C(c2ccccc2)C1",{},"[cH&r6,CH&r5:1]>>[#6:1](-[c]1[ch]ccc[ch]1)",null,-0.2489877942],[-0.2003633183,125.7188983766,8,"completed",-5.342056,8.0,6,"O=c1cc[nH]cc1Nc1cc(C2=CC=CC2)cc(C2=CC=CC2)c1","O=c1cc[nH]nc1Nc1cc(C2=CC=CC2)cc(C2=CC=CC2)c1",{},"[ch&r6:0]>>[nr6:0]",null,-0.2109855064],[-0.2003946592,137.6353243652,8,"completed",-4.910668,8.0,5,"c1ccc(Nc2cccc(Nc3ccccc3)c2-c2cccnn2)cc1","C1=CC(Nc2cccc(NC3=CCC=C3)c2-c2cccnn2)=CC1",{},"[c:0]1[ch:1][ch][c:3][c!r5:4][c!r5:5]1>>[c:0]1[CH2:1][c:3][c:4][c:5]1",null,-0.1910715038],[-0.200476523,187.6078286097,8,"completed",-5.068816,8.0,6,"C1=CCC(Nc2cc(C3=CC=CC3)nc(C3=CC=CC3)c2)=C1","C1=CCC(Nc2cc(-c3ccco3)nc(-c3ccco3)c2)=C1",{},"[#6H2r5:1]>>[O:1]",null,-0.1888734864],[-0.2005016994,160.1954227289,8,"completed",-5.24242,8.0,5,"C1=CCC(Nc2cc(-c3ccccc3)nc(-c3ccccc3)c2)=C1","c1ccc(-c2cc(Nc3cccs3)cc(-c3ccccc3)n2)cc1",{},"[#6H2r5:1]>>[S:1]",null,-0.1886835104],[-0.2006452948,155.3349895398,8,"completed",-5.342148,8.0,7,"C1=CC(c2cc(NC3=CC=NC3)cc(C3=CCC=C3)c2)=CC1","C1=NCC=C1c1cc(NC2=CC=NC2)cc(C2=CCN=C2)c1",{},"[chr5,CH1r5:1]>>[n:1]",null,-0.2299139608],[-0.200803807,209.976126445,8,"completed",-5.05152,8.0,4,"C1=CCC(Nc2cc(NC3=CC=CC3)cc(-c3ccccc3)c2)=C1","c1ccc(-c2cc(Nc3ccco3)cc(Nc3ccco3)c2)cc1",{},"[#6H2r5:1]>>[O:1]",null,-0.2127007893],[-0.2011175356,146.0049808628,8,"completed",-5.3059,8.0,6,"O=c1[nH]cccc1Nc1cc(C2=CCC=C2)cc(C2=CCC=C2)c1","O=c1[nH]cccc1Nc1cc(C2=CCC=C2)nc(C2=CCC=C2)c1",{},"[ch&r6:0]>>[nr6:0]",null,-0.2051606964],[-0.2012059723,207.578547465,8,"completed",-5.002208,8.0,5,"C1=CC(Nc2cccc(NC3=CCC=C3)c2C2=CCC=C2)=CC1","C1=CC(c2c(Nc3ccoc3)cccc2Nc2ccoc2)=CC1",{},"[#6H2r5:1]>>[O:1]",null,-0.2185746057],[-0.2012106512,158.9543103153,8,"completed",-5.157964,8.0,5,"C1=CC(C=CC2=CC(C3=CCC(C=CC4=CCC=C4)=C3)=CC2)=CC1","C(=CC1=CCC=N1)C1=CC(C2=CCC(C=CC3=CCC=N3)=C2)=CC1",{},"[chr5,CH1r5:1]>>[n:1]",null,-0.1640511724],[-0.201261477,111.0717750169,8,"completed",-5.437276,8.0,8,"c1ccc2cc3cc4sccc4cc3cc2c1","c1ccc2cc3cc4sncc4cc3cc2c1",{},"[chr5,CH1r5:1]>>[n:1]",null,-0.2609155769],[-0.201454851,191.8769962092,8,"completed",-5.204976,8.0,4,"C1=C(Nc2ccccc2)C=C(C2=CC(Nc3ccccc3)=CC2)C1","C1=C(Nc2ccncc2)C=C(C2=CC(Nc3ccncc3)=CC2)C1",{},"[ch&r6:0]>>[nr6:0]",null,-0.205466694],[-0.2015420971,189.1532820882,8,"completed",-5.036248,8.0,4,"C1=CCC(Nc2cccc(-c3cccc(NC4=CC=CC4)c3)c2)=C1","C1=NC=C(Nc2cccc(-c3cccc(NC4=CN=CC4)c3)c2)C1",{},"[chr5,CH1r5:1]>>[n:1]",null,-0.1943462881],[-0.2017650613,196.6509597131,8,"completed",-4.962832,8.0,6,"C1=CC(c2cc(Nc3ccsc3)cc(C3=CCC=C3)c2)=CC1","C1=NC(c2cc(Nc3ccsc3)cc(C3=CCC=N3)c2)=CC1",{},"[chr5,CH1r5:1]>>[n:1]",null,-0.2188400774],[-0.2017825436,174.7190701064,8,"completed",-5.228712,8.0,6,"C1=CCC(c2cc(NC3=CN=CC3)cc(C3=CC=CC3)c2)=C1","C1=CCC(c2cc(NC3=CN=CC3)cc(C3=CC=CC3)n2)=C1",{},"[ch&r6:0]>>[nr6:0]",null,-0.1965819807],[-0.2018275449,151.0682367186,8,"completed",-5.32476,8.0,6,"C1=CCC(c2cc(NC3=NC=CC3)cc(C3=CC=CC3)c2)=C1","C1=CN=C(Nc2cc(C3=NC=CC3)cc(C3=NC=CC3)c2)C1",{},"[chr5,CH1r5:1]>>[n:1]",null,-0.2181168732],[-0.2018428533,175.9068710973,8,"completed",-5.301852,8.0,6,"C1=CCC(c2cc(C3=CC=CC3)nc(NC3=CCC=C3)n2)=C1","C1=CCC(c2nc(NC3=CCC=C3)nc(C3=CC=CC3)n2)=C1",{},"[ch&r6:0]>>[nr6:0]",null,-0.2256277907],[-0.2019645207,185.7924858342,8,"completed",-5.28382,8.0,8,"C1=CCC(C=Cc2cc(-c3c[nH]cn3)cc(C=CC3=CC=CC3)n2)=C1","C1=CCC(C=Cc2cc(-c3c[nH]nn3)cc(C=CC3=CC=CC3)n2)=C1",{},"[chr5,CH1r5:1]>>[n:1]",null,-0.2259996594],[-0.201986519,166.3978125772,8,"completed",-5.311144,8.0,4,"c1ccc(N(c2ccccc2)c2cccnc2)cc1","c1ccc(N(c2ccccc2)c2cncnc2)cc1",{},"[ch&r6:0]>>[nr6:0]",null,-0.2225607973],[-0.2020680257,159.6336314268,8,"completed",-5.269008,8.0,5,"C1=CC(C=CC2=CCC(C3=CC(C=CC4=CCC=C4)=CC3)=C2)=CC1","C1=CC(C=CC2=CCC(C3=CC(C=CC4=NCC=C4)=CC3)=C2)=NC1",{},"[chr5,CH1r5:1]>>[n:1]",null,-0.1986935109],[-0.2021222565,156.2771265813,8,"completed",-5.008832,8.0,4,"C1=CCC(Nc2ccc3ccc(NC4=CC=CC4)cc3c2)=C1","C1=NC=C(Nc2ccc3ccc(NC4=CN=CC4)cc3c2)C1",{},"[chr5,CH1r5:1]>>[n:1]",null,-0.1688052913],[-0.202292287,180.1551625344,8,"completed",-4.994204,8.0,6,"C1=CC(Nc2cccc(NC3=CCC=C3)c2C2=CCN=C2)=CC1","C1=CC(Nc2cncc(NC3=CCC=C3)c2C2=CCN=C2)=CC1",{},"[ch&r6:0]>>[nr6:0]",null,-0.1947828315],[-0.0917794763,88.4883913936,9,"completed",-5.072772,9.0,9,"c1cc2cc3cc4cocc4cc3cc2s1","c1nc2cc3cc4cocc4cc3cc2s1",{},"[chr5,CH1r5:1]>>[n:1]",null,-0.0905177539],[-0.1137205369,122.3422296779,9,"completed",-5.147844,9.0,9,"O=c1cc[nH]c2cc3cc4c(cc3cc12)=CCC=4","O=c1cc[nH]c2cc3cc4cscc4cc3cc12",{},"[#6H2r5:1]>>[S:1]",null,-0.1268434265],[-0.1241550434,125.9128888209,9,"completed",-5.210864,9.0,9,"O=c1cc[nH]c2cc3cc4c(cc3cc12)=CCC=4","O=c1cc[nH]c2cc3cc4cocc4cc3cc12",{},"[#6H2r5:1]>>[O:1]",null,-0.1479072701],[-0.1298087203,72.0869811652,9,"completed",-4.962004,9.0,9,"c1nc2cc3cc4cscc4cc3cc2[nH]1","c1scc2cc3cc4[nH]nnc4cc3cc12",{},"[chr5,CH1r5:1]>>[n:1]",null,-0.1205302945],[-0.1310529945,160.2337385097,9,"completed",-5.25714,9.0,9,"O=c1ccc2cc3cc4c(cc3cc2[nH]1)=CCC=4","O=c1ccc2cc3cc4cscc4cc3cc2[nH]1",{},"[#6H2r5:1]>>[S:1]",null,-0.1943564019],[-0.1345036536,77.2146506757,9,"completed",-5.026956,9.0,9,"c1occ2cc3cc4[nH]ncc4cc3cc12","c1occ2cc3cc4[nH]nnc4cc3cc12",{},"[chr5,CH1r5:1]>>[n:1]",null,-0.0926091841],[-0.140488946,197.9565157311,9,"completed",-5.364412,9.0,9,"O=c1ccc2cc3cc4c[nH]cc4cc3cc2o1","O=c1ncc2cc3cc4c[nH]cc4cc3cc2o1",{},"[ch&r6:0]>>[nr6:0]",null,-0.2710064537],[-0.1450778997,78.0651457573,9,"completed",-5.194028,9.0,9,"c1scc2cc3cc4sncc4cc3cc12","c1scc2cc3cc4snnc4cc3cc12",{},"[chr5,CH1r5:1]>>[n:1]",null,-0.1021096799],[-0.1509694133,160.8763518523,9,"completed",-5.013432,9.0,9,"O=c1ccc2cc3cc4c(cc3cc2[nH]1)=CCC=4","O=c1ccc2cc3cc4c[nH]cc4cc3cc2[nH]1",{},"[#6H2r5:1]>>[NH:1]",null,-0.1719106446],[-0.1534028236,147.3676548713,9,"completed",-5.373704,9.0,9,"O=c1occc2cc3cc4c[nH]cc4cc3cc12","O=c1oncc2cc3cc4c[nH]cc4cc3cc12",{},"[ch&r6:0]>>[nr6:0]",null,-0.2417126946],[-0.1561173785,89.5679047887,9,"completed",-4.871016,9.0,9,"C1=Nc2cc3cc4cocc4cc3cc2C1","c1nc2cc3cc4cocc4cc3cc2[nH]1",{},"[#6H2r5:1]>>[NH:1]",null,-0.1836162002],[-0.1571519476,82.5124238989,9,"completed",-4.937808,9.0,9,"c1[nH]cc2cc3cc4c(cc3cc12)CN=N4","c1[nH]cc2cc3cc4snnc4cc3cc12",{},"[#6H2r5:1]>>[S:1]",null,-0.1403508464],[-0.158317537,180.0518253893,9,"completed",-5.267076,9.0,9,"C1=c2cc3cc4ncnnc4cc3cc2=CC1","C1=c2cc3cc4nnnnc4cc3cc2=CC1",{},"[ch&r6:0]>>[nr6:0]",null,-0.2147014458],[-0.1598996704,112.7371145279,9,"completed",-5.038548,9.0,9,"C1=c2cc3cc4c(cc3cc2=CC1)N=NC4","C1=c2cc3cc4nnsc4cc3cc2=CC1",{},"[#6H2r5:1]>>[S:1]",null,-0.1206651054],[-0.160934914,142.3259403372,9,"completed",-5.179032,9.0,9,"C1=CC(C=Cc2cc3c(cc2C=CC2=CCC=C2)=CCC=3)=CC1","C1=CC(C=Cc2cc3cscc3cc2C=CC2=CCC=C2)=CC1",{},"[#6H2r5:1]>>[S:1]",null,-0.1526998403],[-0.1612394639,168.2237490705,9,"completed",-5.223836,9.0,9,"O=c1occc2cc3cc4c[nH]cc4cc3cc12","O=c1ocnc2cc3cc4c[nH]cc4cc3cc12",{},"[ch&r6:0]>>[nr6:0]",null,-0.1892446925],[-0.1615664313,143.2223315434,9,"completed",-5.233404,9.0,9,"C1=C(NC2=CC(c3ccccc3)=NC2)CN=C1c1ccccc1","C1=CCC(C2=NCC(NC3=CC(C4=CC=CC4)=NC3)=C2)=C1",{},"[c:0]1[ch:1][ch][c:3][c!r5:4][c!r5:5]1>>[c:0]1[CH2:1][c:3][c:4][c:5]1",null,-0.1709765586],[-0.1621169595,215.4982361907,9,"completed",-5.243432,9.0,9,"O=c1ccc2cc3cc4c(cc3cc2[nH]1)=CCC=4","O=c1ncc2cc3cc4c(cc3cc2[nH]1)=CCC=4",{},"[ch&r6:0]>>[nr6:0]",null,-0.2377396301],[-0.1624975725,165.0356703643,9,"completed",-5.239476,9.0,9,"O=c1ccoc2cc3cc4c[nH]cc4cc3cc12","O=c1ncoc2cc3cc4c[nH]cc4cc3cc12",{},"[ch&r6:0]>>[nr6:0]",null,-0.1917524817],[-0.1629229904,189.9644897325,9,"completed",-4.980404,9.0,9,"C1=CC(C=CC2=CCC(C3=CC(C=CC4=NCC=C4)=CC3)=C2)=NC1","C(=Cc1cc[nH]n1)C1=CCC(C2=CC(C=Cc3cc[nH]n3)=CC2)=C1",{},"[#6H2r5:1]>>[NH:1]",null,-0.2075935378],[-0.1629716503,164.6221022853,9,"completed",-5.319332,9.0,9,"O=c1ccc2cc3cc4c(cc3cc2[nH]1)=CCC=4","O=c1ccc2cc3cc4cocc4cc3cc2[nH]1",{},"[#6H2r5:1]>>[O:1]",null,-0.2251058294],[-0.1645637211,105.6461950238,9,"completed",-5.017112,9.0,9,"c1[nH]cc2cc3cc4oncc4cc3cc12","c1[nH]cc2cc3cc4onnc4cc3cc12",{},"[chr5,CH1r5:1]>>[n:1]",null,-0.1205305961],[-0.1672613405,100.6758638605,9,"completed",-5.289156,9.0,8,"C1=NCc2cc3cc4cocc4cc3cc21","c1occ2cc3cc4c(cc3cc12)CN=N4",{},"[chr5,CH1r5:1]>>[n:1]",null,-0.1663364837],[-0.1682295502,156.673372544,9,"completed",-5.267444,9.0,9,"O=c1ccc2cc3cc4c[nH]cc4cc3cc2o1","O=c1cnc2cc3cc4c[nH]cc4cc3cc2o1",{},"[ch&r6:0]>>[nr6:0]",null,-0.1956653196],[-0.1682694694,187.8945142275,9,"completed",-5.163852,9.0,9,"O=c1ccc2cc3cc4c(cc3cc2[nH]1)=CCC=4","O=c1cnc2cc3cc4c(cc3cc2[nH]1)=CCC=4",{},"[ch&r6:0]>>[nr6:0]",null,-0.1931375589],[-0.1685403744,162.7170192349,9,"completed",-5.097612,9.0,9,"C(=Cc1ccc2c(c1)=CCC=2)c1ccc2c(c1)=CCC=2","C(=Cc1cc2c(cn1)=CCC=2)c1cc2c(cn1)=CCC=2",{},"[ch&r6:0]>>[nr6:0]",null,-0.1627256052],[-0.1697897422,161.775398835,9,"completed",-5.094208,9.0,9,"O=c1cc[nH]c2cc3cc4c(cc3cc12)=CCC=4","O=c1cn[nH]c2cc3cc4c(cc3cc12)=CCC=4",{},"[ch&r6:0]>>[nr6:0]",null,-0.1618261964],[-0.1739078371,169.9355859439,9,"completed",-5.202584,9.0,9,"O=c1ccoc2cc3cc4c[nH]cc4cc3cc12","O=c1cnoc2cc3cc4c[nH]cc4cc3cc12",{},"[ch&r6:0]>>[nr6:0]",null,-0.184484707],[-0.1741784833,145.8425876246,9,"completed",-5.234232,9.0,9,"C1=CC(C=Cc2cc3c(cc2C=CC2=CCC=C2)=CCC=3)=CC1","C1=CC(C=Cc2cc3cocc3cc2C=CC2=CCC=C2)=CC1",{},"[#6H2r5:1]>>[O:1]",null,-0.1734906135],[-0.1743463684,179.0549706938,9,"completed",-5.13938,9.0,9,"O=c1cc[nH]c2cc3cc4c(cc3cc12)=CCC=4","O=c1nc[nH]c2cc3cc4c(cc3cc12)=CCC=4",{},"[ch&r6:0]>>[nr6:0]",null,-0.1811644747],[-0.1750446795,158.8596745532,9,"completed",-5.186024,9.0,9,"C1=C(C2=CCC(c3ccccc3)=C2)C=C(c2ccccc2)C1","C1=CC(C2=CC(C3=CCC(C4=CCC=C4)=C3)=CC2)=CC1",{},"[c:0]1[ch:1][ch][c:3][c!r5:4][c!r5:5]1>>[c:0]1[CH2:1][c:3][c:4][c:5]1",null,-0.16988955],[-0.1750653132,158.8394373499,9,"completed",-5.196236,9.0,4,"C1=CCC(c2c(Nc3ccccc3)cccc2Nc2ccccc2)=C1","C1=CCC(c2c(Nc3ccccc3)cncc2Nc2ccccc2)=C1",{},"[ch&r6:0]>>[nr6:0]",null,-0.1725341619],[-0.1772012484,151.0511780532,9,"completed",-5.163392,9.0,5,"c1ccc(Nc2cccc(Nc3ccccc3)c2-c2ccc[nH]2)cc1","c1ccc(Nc2cncc(Nc3ccccc3)c2-c2ccc[nH]2)cc1",{},"[ch&r6:0]>>[nr6:0]",null,-0.1574342586],[-0.1772446884,177.6533691718,9,"completed",-5.13202,9.0,9,"C1=C(C2=CCC(c3ccccc3)=C2)C=C(c2ccccc2)C1","C1=CCC(C2=CC(C3=CCC(C4=CC=CC4)=C3)=CC2)=C1",{},"[c:0]1[ch:1][ch][c:3][c!r5:4][c!r5:5]1>>[c:0]1[CH2:1][c:3][c:4][c:5]1",null,-0.1790617407],[-0.1809564788,130.0720052772,9,"completed",-5.097336,9.0,4,"C1=CCC(Nc2ccc3cc(NC4=CC=CC4)ccc3c2)=C1","C1=NCC(Nc2ccc3cc(NC4=CC=NC4)ccc3c2)=C1",{},"[chr5,CH1r5:1]>>[n:1]",null,-0.1300853721],[-0.1819414642,89.6326998321,9,"completed",-5.085284,9.0,9,"c1cc2cc3cc4[nH]ccc4cc3cc2[nH]1","c1n[nH]c2cc3cc4cn[nH]c4cc3cc12",{},"[chr5,CH1r5:1]>>[n:1]",null,-0.0902227],[-0.1819414642,99.9447706035,9,"completed",-5.09982,9.0,9,"c1cc2cc3cc4cc[nH]c4cc3cc2[nH]1","c1n[nH]c2cc3cc4[nH]ncc4cc3cc12",{},"[chr5,CH1r5:1]>>[n:1]",null,-0.09994485],[-0.1828206138,83.1839296623,9,"completed",-5.260452,9.0,9,"c1occ2cc3cc4sncc4cc3cc12","c1occ2cc3cc4snnc4cc3cc12",{},"[chr5,CH1r5:1]>>[n:1]",null,-0.1397660183],[-0.1836042491,163.1592330539,9,"completed",-5.246376,9.0,9,"C1=NCC(Nc2cc(-c3ccccc3)cc(-c3ccccc3)c2)=C1","C1=NCC(Nc2cc(-c3ccccn3)cc(-c3ccccn3)c2)=C1",{},"[ch&r6:0]>>[nr6:0]",null,-0.192664586],[-0.1841693091,193.0415999702,9,"completed",-4.88362,9.0,9,"C(=CC1=CCC=N1)C1=CCC(C2=CC(C=CC3=CCC=N3)=CC2)=C1","C(=Cc1c[nH]cn1)C1=CCC(C2=CC(C=Cc3c[nH]cn3)=CC2)=C1",{},"[#6H2r5:1]>>[NH:1]",null,-0.2453711647],[-0.1847954957,176.9643236891,9,"completed",-5.052164,9.0,5,"C1=CCC(Nc2cccc(NC3=CC=CC3)c2C2=CC=CC2)=C1","C1=CCC(c2c(NC3=CN=CC3)cccc2NC2=CN=CC2)=C1",{},"[chr5,CH1r5:1]>>[n:1]",null,-0.1801044988],[-0.1853721675,136.3033424697,9,"completed",-5.237912,9.0,4,"c1ccc(Nc2cccc(Nc3ccccc3)c2-c2cccnc2)cc1","c1ccc(Nc2cncc(Nc3ccccc3)c2-c2cccnc2)cc1",{},"[ch&r6:0]>>[nr6:0]",null,-0.1670277338],[-0.18542956,138.3360990449,9,"completed",-4.954,9.0,9,"C1=CC(C=Cc2cc3c(cc2C=CC2=CCC=C2)=CCC=3)=CC1","C1=CC(C=Cc2cc3c[nH]cc3cc2C=CC2=CCC=C2)=CC1",{},"[#6H2r5:1]>>[NH:1]",null,-0.1719933612],[-0.1857407497,141.22891137,9,"completed",-5.180504,9.0,6,"C1=CC(c2c(Nc3ccccc3)cccc2Nc2ccccc2)=NC1","C1=CC(c2c(Nc3ccccc3)cncc2Nc2ccccc2)=NC1",{},"[ch&r6:0]>>[nr6:0]",null,-0.1520567114],[-0.1861995086,161.7707699175,9,"completed",-5.047104,9.0,4,"C1=C(NC2=CC(c3ccccc3)=CC2)CC=C1c1ccccc1","C1=C(NC2=CC(c3ccncc3)=CC2)CC=C1c1ccncc1",{},"[ch&r6:0]>>[nr6:0]",null,-0.1659541971],[-0.1865523667,168.6360208848,9,"completed",-5.01104,9.0,9,"C1=CC(C=Cc2cc3c(cc2C=CC2=CCC=C2)=CCC=3)=CC1","C(=Cc1cc2c(cc1C=CC1=CCC=N1)=CCC=2)C1=CCC=N1",{},"[chr5,CH1r5:1]>>[n:1]",null,-0.1797662636],[-0.186800425,115.9663942701,9,"completed",-4.857952,9.0,9,"c1ccc2cc3cc4scnc4cc3cc2c1","C1=c2cc3cc4ncsc4cc3cc2=CC1",{},"[c:0]1[ch:1][ch][c:3][c!r5:4][c!r5:5]1>>[c:0]1[CH2:1][c:3][c:4][c:5]1",null,-0.2053191404],[-0.1868561607,155.0763089285,9,"completed",-5.209024,9.0,9,"C(#Cc1ccc2c(c1)=CCC=2)c1ccc2c(c1)=CCC=2","C(#Cc1cc2c(cn1)=CCC=2)c1cc2c(cn1)=CCC=2",{},"[ch&r6:0]>>[nr6:0]",null,-0.1728378302],[-0.1868778785,140.127969224,9,"completed",-5.113252,9.0,9,"C1=c2cc3cc4c(cc3cc2=CC1)N=NC4","C1=c2cc3cc4nnoc4cc3cc2=CC1",{},"[#6H2r5:1]>>[O:1]",null,-0.14043468],[-0.1868858194,145.6387524656,9,"completed",-5.168636,9.0,8,"C(#Cc1cc2c[nH]cc2cc1C#CC1=CC=CC1)C1=CC=CC1","C(#Cc1cc2c[nH]cc2cc1C#CC1=CN=CC1)C1=CN=CC1",{},"[chr5,CH1r5:1]>>[n:1]",null,-0.1533590149],[-0.1870423423,155.6268456961,9,"completed",-5.146004,9.0,9,"C(=Cc1ccc2c(c1)=CCC=2)c1ccc2c(c1)=CCC=2","C(=Cc1ccc2cscc2c1)c1ccc2cscc2c1",{},"[#6H2r5:1]>>[S:1]",null,-0.158923678],[-0.1871305959,212.0304431609,9,"completed",-4.884908,9.0,9,"C(=CC1=CCC=N1)C1=CC(C2=CCC(C=CC3=CCC=N3)=C2)=CC1","C(=Cc1c[nH]cn1)C1=CC(C2=CCC(C=Cc3c[nH]cn3)=C2)=CC1",{},"[#6H2r5:1]>>[NH:1]",null,-0.2600510476],[-0.1873199759,155.2097128409,9,"completed",-5.05244,9.0,5,"c1ccc(Nc2cccc(Nc3ccccc3)c2-c2cc[nH]c2)cc1","c1ccc(Nc2cncc(Nc3ccccc3)c2-c2cc[nH]c2)cc1",{},"[ch&r6:0]>>[nr6:0]",null,-0.1587400776],[-0.1878961628,174.8848401909,9,"completed",-5.266708,9.0,9,"c1ccc(N(c2ccccc2)c2ccn[nH]2)cc1","c1ccc(N(c2ccccc2)c2ncn[nH]2)cc1",{},"[chr5,CH1r5:1]>>[n:1]",null,-0.2102440734],[-0.1881026926,102.25085377,9,"completed",-5.28382,9.0,9,"c1scc2cc3cc4oncc4cc3cc12","c1scc2cc3cc4onnc4cc3cc12",{},"[chr5,CH1r5:1]>>[n:1]",null,-0.1643539941],[-0.1883099293,186.0995329036,9,"completed",-5.050692,9.0,5,"C1=CC(Nc2cccc(NC3=CCC=C3)c2-c2ccncc2)=CC1","C1=CC(Nc2cncc(NC3=CCC=C3)c2-c2ccncc2)=CC1",{},"[ch&r6:0]>>[nr6:0]",null,-0.189273249],[-0.1885586208,110.8781772435,9,"completed",-4.952436,9.0,4,"C1=CCC(Nc2ccc3ccc(NC4=CC=CC4)cc3c2)=C1","c1csc(Nc2ccc3ccc(Nc4cccs4)cc3c2)c1",{},"[#6H2r5:1]>>[S:1]",null,-0.1515380675],[-0.1885676713,112.4718036041,9,"completed",-5.06486,9.0,4,"C1=c2ccccc2=C(NC2=c3ccccc3=CC2)C1","c1ccc2c(c1)=NCC=2NC1=c2ccccc2=NC1",{},"[chr5,CH1r5:1]>>[n:1]",null,-0.1151302228],[-0.1901838348,128.4053703687,9,"completed",-4.903492,9.0,9,"O=c1cc[nH]c2cc3cc4c(cc3cc12)=CCC=4","O=c1cc[nH]c2cc3cc4c[nH]cc4cc3cc12",{},"[#6H2r5:1]>>[NH:1]",null,-0.1881740743],[-0.1902720567,127.7374940911,9,"completed",-5.16422,9.0,4,"C1=CCC(Nc2cccc3c(NC4=CC=CC4)cccc23)=C1","C1=NCC(Nc2cccc3c(NC4=CC=NC4)cccc23)=C1",{},"[chr5,CH1r5:1]>>[n:1]",null,-0.1354168731],[-0.1903785873,125.7271054481,9,"completed",-5.262844,9.0,4,"C1=CCC(Nc2cc(NC3=CC=CC3)cc(-c3ccccc3)c2)=C1","C1=NCC(Nc2cc(NC3=CC=NC3)cc(-c3ccccc3)c2)=C1",{},"[chr5,CH1r5:1]>>[n:1]",null,-0.1697091852],[-0.1909375325,191.9288621047,9,"completed",-5.206908,9.0,5,"C1=CN=C(c2c(Nc3ccccc3)cccc2Nc2ccccc2)C1","C1=CN=C(c2c(Nc3ccccc3)cncc2Nc2ccccc2)C1",{},"[ch&r6:0]>>[nr6:0]",null,-0.206002561],[-0.1910322658,143.7961867911,9,"completed",-5.280784,9.0,5,"C1=CCC(Nc2cccc(NC3=CC=CC3)c2C2=CC=CC2)=C1","C1=CCC(c2c(NC3=CC=NC3)cccc2NC2=CC=NC2)=C1",{},"[chr5,CH1r5:1]>>[n:1]",null,-0.1915514085],[-0.191384342,200.9862691637,9,"completed",-5.001012,9.0,4,"C1=CCC(Nc2cc3ccccc3cc2NC2=CC=CC2)=C1","c1csc(Nc2cc3ccccc3cc2Nc2cccs2)c1",{},"[#6H2r5:1]>>[S:1]",null,-0.212595405],[-0.1917150459,227.625131437,9,"completed",-5.441232,9.0,8,"O=c1ccc2cc3cc4c(cc3cc2o1)=CCC=4","O=c1ncc2cc3cc4c(cc3cc2o1)=CCC=4",{},"[ch&r6:0]>>[nr6:0]",null,-0.3299521883],[-0.1917442303,136.8058029828,9,"completed",-5.159344,9.0,4,"C1=CC(Nc2cccc(NC3=CCC=C3)c2)=CC1","C1=NCC=C1Nc1cccc(NC2=CCN=C2)c1",{},"[chr5,CH1r5:1]>>[n:1]",null,-0.1429736542],[-0.1917805465,197.32984629,9,"completed",-4.980404,9.0,5,"C1=CCC(Nc2cc(NC3=CC=CC3)nc(-c3ccccc3)n2)=C1","C1=CCC(Nc2cc(NC3=CC=CC3)nc(C3=CC=CC3)n2)=C1",{},"[c:0]1[ch:1][ch][c:3][c!r5:4][c!r5:5]1>>[c:0]1[CH2:1][c:3][c:4][c:5]1",null,-0.2143540012],[-0.1918944145,179.6027533973,9,"completed",-4.99724,9.0,9,"c1ccc(-c2cc(Nc3ccco3)cc(Nc3ccco3)c2)cc1","C1=CC(c2cc(Nc3ccco3)cc(Nc3ccco3)c2)=CC1",{},"[c:0]1[ch:1][ch][c:3][c!r5:4][c!r5:5]1>>[c:0]1[CH2:1][c:3][c:4][c:5]1",null,-0.1934718627],[-0.1931760502,218.0627188418,9,"completed",-5.107732,9.0,9,"C(#Cc1ccc(C#CC2=CC=CC2)c2cscc12)C1=CC=CC1","C(#Cc1ccc(C#Cc2cccs2)c2cscc12)c1cccs1",{},"[#6H2r5:1]>>[S:1]",null,-0.2181298774],[-0.1937878215,160.2504658592,9,"completed",-5.297528,9.0,5,"C1=CCC(C=CC2=CCC(C3=CC(C=CC4=CC=CC4)=CC3)=C2)=C1","C1=CN=C(C=CC2=CCC(C3=CC(C=CC4=NC=CC4)=CC3)=C2)C1",{},"[chr5,CH1r5:1]>>[n:1]",null,-0.2116570199],[-0.1939239727,118.7551899677,9,"completed",-4.915176,9.0,5,"C1=CCC(Nc2cc(NC3=CC=CC3)cc(C3=CC=CC3)c2)=C1","C1=CCC(c2cc(Nc3cccs3)cc(Nc3cccs3)c2)=C1",{},"[#6H2r5:1]>>[S:1]",null,-0.1756164899],[-0.1947587797,170.5242680412,9,"completed",-5.130916,9.0,8,"C1=c2ccc(-c3ccc4c(c3)=CCC=4)cc2=CC1","C1=c2cnc(-c3cc4c(cn3)=CCC=4)cc2=CC1",{},"[ch&r6:0]>>[nr6:0]",null,-0.1718920229],[-0.1949274054,172.144925227,9,"completed",-4.646628,9.0,9,"C1=CN=C(c2ccccc2Nc2ccccc2C2=NC=CC2)C1","C1=CN=C(C2=CCC=C2NC2=CCC=C2C2=NC=CC2)C1",{},"[c:0]1[ch:1][ch][c:3][c!r5:4][c!r5:5]1>>[c:0]1[CH2:1][c:3][c:4][c:5]1",null,-0.3610422396],[-0.1956106405,150.855056839,9,"completed",-5.302772,9.0,5,"C(#Cc1cc2c(cc1C#CC1=CC=CC1)=CCC=2)C1=CC=CC1","C(#Cc1cc2c(cc1C#CC1=NC=CC1)=CCC=2)C1=NC=CC1",{},"[chr5,CH1r5:1]>>[n:1]",null,-0.2071335929],[-0.1956383735,155.1503166311,9,"completed",-5.129812,9.0,5,"C1=CC(C2=CCC(NC3=CC(C4=CCC=C4)=CC3)=C2)=CC1","C1=CC(C2=CCC(NC3=NC(C4=CCC=C4)=CC3)=N2)=CC1",{},"[chr5,CH1r5:1]>>[n:1]",null,-0.1565474716],[-0.1962410644,198.487988653,9,"completed",-5.024932,9.0,5,"C1=CC(Nc2cccc(NC3=CCC=C3)c2-c2cccnc2)=CC1","C1=CC(Nc2cncc(NC3=CCC=C3)c2-c2cccnc2)=CC1",{},"[ch&r6:0]>>[nr6:0]",null,-0.2053259163],[-0.1962670121,173.4599077588,9,"completed",-5.160908,9.0,5,"C1=CCC(C=CC2=CCC(C3=CC(C=CC4=CC=CC4)=CC3)=C2)=C1","C1=CCC(C=Cc2csc(-c3cc(C=CC4=CC=CC4)cs3)c2)=C1",{},"[#6H2r5:1]>>[S:1]",null,-0.178622882],[-0.196871005,167.1791139257,9,"completed",-5.21758,9.0,7,"C1=CC(C=Cc2cc(-c3csc(C=CC4=CCC=C4)c3)cs2)=CC1","C(=Cc1cc(-c2csc(C=CC3=CCC=N3)c2)cs1)C1=CCC=N1",{},"[chr5,CH1r5:1]>>[n:1]",null,-0.186341444],[-0.196903511,148.1160305543,9,"completed",-4.998896,9.0,4,"C1=CCC(Nc2cccc3cccc(NC4=CC=CC4)c23)=C1","c1csc(Nc2cccc3cccc(Nc4cccs4)c23)c1",{},"[#6H2r5:1]>>[S:1]",null,-0.1641558641],[-0.1969878629,149.3393988249,9,"completed",-4.926952,9.0,9,"c1ccc(Nc2cncc(Nc3ccccc3)c2-c2ccccn2)cc1","C1=CC(Nc2cncc(NC3=CCC=C3)c2-c2ccccn2)=CC1",{},"[c:0]1[ch:1][ch][c:3][c!r5:4][c!r5:5]1>>[c:0]1[CH2:1][c:3][c:4][c:5]1",null,-0.1922904186],[-0.1971367984,137.0052531421,9,"completed",-5.213072,9.0,9,"C(#Cc1ccc2c(c1)=CCC=2)c1ccc2c(c1)=CCC=2","C(#Cc1ccc2cscc2c1)c1ccc2cscc2c1",{},"[#6H2r5:1]>>[S:1]",null,-0.1582252357],[-0.1974116292,129.5856650745,9,"completed",-5.26174,9.0,4,"C1=CCC(Nc2cccc(-c3cccc(NC4=CC=CC4)c3)c2)=C1","C1=NCC(Nc2cccc(-c3cccc(NC4=CC=NC4)c3)c2)=C1",{},"[chr5,CH1r5:1]>>[n:1]",null,-0.1720777735],[-0.1976736751,293.3278230101,9,"completed",-5.157136,9.0,4,"C1=CCC(Nc2cccc3cccc(NC4=CC=CC4)c23)=C1","C1=CN=C(Nc2cccc3cccc(NC4=NC=CC4)c23)C1",{},"[chr5,CH1r5:1]>>[n:1]",null,-0.2960419358],[-0.1983300613,188.0382108821,9,"completed",-5.011592,9.0,6,"C1=CC(Nc2cccc(NC3=CCC=C3)c2C2=CN=CC2)=CC1","C1=CC(Nc2cncc(NC3=CCC=C3)c2C2=CN=CC2)=CC1",{},"[ch&r6:0]>>[nr6:0]",null,-0.1979600875],[-0.1986840547,198.4789327536,9,"completed",-5.00782,9.0,9,"C1=CC(C=Cc2cc3c(cc2C=CC2=CCC=C2)=CCC=3)=CC1","C(=Cc1cc2c(cc1C=Cc1ccsc1)=CCC=2)c1ccsc1",{},"[#6H2r5:1]>>[S:1]",null,-0.2087043158],[-0.1987276329,168.2706746552,9,"completed",-5.127144,9.0,9,"C1=C(c2ccccc2)N=C(NC2=NC(c3ccccc3)=CC2)C1","C1=CCC(C2=CCC(NC3=NC(C4=CC=CC4)=CC3)=N2)=C1",{},"[c:0]1[ch:1][ch][c:3][c!r5:4][c!r5:5]1>>[c:0]1[CH2:1][c:3][c:4][c:5]1",null,-0.1693400436],[-0.1987620004,180.2196187648,9,"completed",-4.977276,9.0,8,"O=c1occc2cc3cc4c(cc3cc12)=CCC=4","O=c1[nH]ccc2cc3cc4c(cc3cc12)=CCC=4",{},"[o:1]>>[nH:1]",null,-0.1996474124],[-0.1988229328,167.5166332952,9,"completed",-5.258612,9.0,5,"C1=NC=C(c2c(Nc3ccccc3)cccc2Nc2ccccc2)C1","C1=NC=C(c2c(Nc3ccccc3)cncc2Nc2ccccc2)C1",{},"[ch&r6:0]>>[nr6:0]",null,-0.2009704656],[-0.1988367643,213.0566435941,9,"completed",-5.123372,9.0,4,"C1=CCC(c2ccccc2Nc2ccccc2C2=CC=CC2)=C1","c1csc(-c2ccccc2Nc2ccccc2-c2cccs2)c1",{},"[#6H2r5:1]>>[S:1]",null,-0.2136838695],[-0.1989948815,183.8282750765,9,"completed",-4.948664,9.0,5,"C1=CCC(c2c(NC3=CCC=C3)cccc2NC2=CCC=C2)=C1","C1=CCC(c2c(NC3=CCC=C3)cncc2NC2=CCC=C2)=C1",{},"[ch&r6:0]>>[nr6:0]",null,-0.2121676255],[-0.1990497386,164.1842999804,9,"completed",-4.930264,9.0,5,"C1=CC(C2=CCC(NC3=CC(C4=CCC=C4)=CC3)=C2)=CC1","C1=NCC=C1C1=CCC(NC2=CC(C3=CCN=C3)=CC2)=C1",{},"[chr5,CH1r5:1]>>[n:1]",null,-0.2026660704],[-0.1994680325,182.6787953505,9,"completed",-5.08556,9.0,4,"C1=C(Nc2ccccc2)C=C(C2=CC(Nc3ccccc3)=CC2)C1","C1=C(Nc2cccnc2)C=C(C2=CC(Nc3cccnc3)=CC2)C1",{},"[ch&r6:0]>>[nr6:0]",null,-0.18295823],[-0.1995036796,208.0160074054,9,"completed",-5.186024,9.0,4,"C1=CC(c2ccccc2Nc2ccccc2C2=CCC=C2)=CC1","c1ccc(-c2ccoc2)c(Nc2ccccc2-c2ccoc2)c1",{},"[#6H2r5:1]>>[O:1]",null,-0.2165565107],[-0.1996674983,161.4975772806,9,"completed",-5.166152,9.0,9,"C1=CC(C=Cc2cc3c(cc2C=CC2=CCC=C2)=CCC=3)=CC1","C1=CC(C=Cc2cc3c(cc2C=CC2=NCC=C2)=CCC=3)=NC1",{},"[chr5,CH1r5:1]>>[n:1]",null,-0.1680052087],[-0.1997903501,150.3995852386,9,"completed",-5.109756,9.0,4,"C1=Cc2cccc(Nc3cccc4c3CC=C4)c2C1","c1cc(Nc2cccc3ccoc23)c2occc2c1",{},"[#6H2r5:1]>>[O:1]",null,-0.1505545523],[-0.2001369154,196.5398873949,9,"completed",-5.09016,9.0,6,"C1=CC(c2cc(Nc3ccsc3)cc(C3=CCC=C3)c2)=CC1","c1cc(-c2cc(Nc3ccsc3)cc(-c3ccoc3)c2)co1",{},"[#6H2r5:1]>>[O:1]",null,-0.1966605499],[-0.2003760637,262.2046878587,9,"completed",-5.095128,9.0,4,"C1=CCC(Nc2cc3ccccc3cc2NC2=CC=CC2)=C1","c1coc(Nc2cc3ccccc3cc2Nc2ccco2)c1",{},"[#6H2r5:1]>>[O:1]",null,-0.2622268658],[-0.2005643976,164.9108275272,9,"completed",-5.153732,9.0,5,"C1=CCC(C=Cc2cc(C=CC3=CC=CC3)cc(C3=CCC=C3)c2)=C1","C1=CC(c2cc(C=Cc3ccc[nH]3)cc(C=Cc3ccc[nH]3)c2)=CC1",{},"[#6H2r5:1]>>[NH:1]",null,-0.1691457173],[-0.2006979861,169.7224139558,9,"completed",-5.032844,9.0,4,"C1=CCC(Nc2cc(NC3=CC=CC3)cc(-c3ccccc3)c2)=C1","C1=NC=C(Nc2cc(NC3=CN=CC3)cc(-c3ccccc3)c2)C1",{},"[chr5,CH1r5:1]>>[n:1]",null,-0.1761123581],[-0.2009294404,186.1772154681,9,"completed",-5.077924,9.0,4,"C1=CCC(Nc2cccc3cccc(NC4=CC=CC4)c23)=C1","c1coc(Nc2cccc3cccc(Nc4ccco4)c23)c1",{},"[#6H2r5:1]>>[O:1]",null,-0.1868174428],[-0.2013667058,174.5315270919,9,"completed",-5.019596,9.0,4,"C1=CCC(C=Cc2cc3ccccc3cc2C=CC2=CC=CC2)=C1","C1=CCC(C=Cc2cc3c(cc2C=CC2=CC=CC2)=CCC=3)=C1",{},"[c:0]1[ch:1][ch][c:3][c!r5:4][c!r5:5]1>>[c:0]1[CH2:1][c:3][c:4][c:5]1",null,-0.1833821352],[-0.2018135129,232.7983624024,9,"completed",-5.057592,9.0,8,"C(#Cc1ccc(C#CC2=CC=CC2)c2c1=CCC=2)C1=CC=CC1","C(#Cc1ccc(C#Cc2ccco2)c2c1=CCC=2)c1ccco1",{},"[#6H2r5:1]>>[O:1]",null,-0.2346834301],[-0.2019444154,179.814980916,9,"completed",-5.247756,9.0,8,"C1=CC(C=Cc2cc(-c3c[nH]c(C=CC4=CCC=C4)c3)c[nH]2)=CC1","C1=CC(C=Cc2cc(-c3cc(C=CC4=CCC=C4)[nH]n3)n[nH]2)=CC1",{},"[chr5,CH1r5:1]>>[n:1]",null,-0.2074392122],[-0.2024230453,231.6663533478,9,"completed",-5.008188,9.0,8,"C(#Cc1ccc(C#CC2=CC=CC2)c2c1=CCC=2)C1=CC=CC1","C(#Cc1ccc(C#Cc2cccs2)c2c1=CCC=2)c1cccs1",{},"[#6H2r5:1]>>[S:1]",null,-0.2404157368],[-0.2024389793,177.7346187217,9,"completed",-5.064768,9.0,7,"C1=CCC(C=Cc2cc(C=CC3=CC=CC3)cc(-c3c[nH]cn3)c2)=C1","C(=Cc1ccc[nH]1)c1cc(C=Cc2ccc[nH]2)cc(-c2c[nH]cn2)c1",{},"[#6H2r5:1]>>[NH:1]",null,-0.1794375342],[-0.2024567962,156.4954505259,9,"completed",-5.223284,9.0,5,"C(#Cc1cc2c(cc1C#CC1=CC=CC1)=CCC=2)C1=CC=CC1","C(#Cc1cc2c(cc1C#CC1=CN=CC1)=CCC=2)C1=CN=CC1",{},"[chr5,CH1r5:1]>>[n:1]",null,-0.1787129232],[-0.2025340229,162.9034118143,9,"completed",-5.2944,9.0,6,"C1=CCC(C=Cc2cc(C=CC3=CC=CC3)cc(-c3cc[nH]c3)c2)=C1","C1=CCC(C=Cc2cc(C=CC3=CC=CC3)cc(-c3cn[nH]c3)c2)=C1",{},"[chr5,CH1r5:1]>>[n:1]",null,-0.2122623094],[-0.2026689963,138.7405569328,9,"completed",-5.217764,9.0,8,"C1=c2ccc(-c3ccc4c(c3)=CCC=4)cc2=CC1","c1cc2cscc2cc1-c1ccc2cscc2c1",{},"[#6H2r5:1]>>[S:1]",null,-0.1613828937],[-0.2027605746,207.221307377,9,"completed",-5.104788,9.0,6,"C1=CC(c2cc(NC3=CN=CC3)cc(C3=CCC=C3)c2)=CC1","C1=NC=C(Nc2cc(-c3ccoc3)cc(-c3ccoc3)c2)C1",{},"[#6H2r5:1]>>[O:1]",null,-0.20724841],[-0.2027798842,104.0097971381,9,"completed",-4.809652,9.0,9,"C1=c2cc3cc4c(cc3cc2=CC1)N=NC4","C1=c2cc3cc4nn[nH]c4cc3cc2=CC1",{},"[#6H2r5:1]>>[NH:1]",null,-0.2283111886],[-0.2030971173,180.886167055,9,"completed",-4.968536,9.0,6,"c1ccc(Nc2cc(Nc3ccccc3)cc(-c3cnoc3)c2)cc1","C1=CCC(Nc2cc(NC3=CC=CC3)cc(-c3cnoc3)c2)=C1",{},"[c:0]1[ch:1][ch][c:3][c!r5:4][c!r5:5]1>>[c:0]1[CH2:1][c:3][c:4][c:5]1",null,-0.202949179],[-0.2032017342,117.5635150583,9,"completed",-5.32982,9.0,7,"c1ccc(N(c2ccccc2)c2ccco2)cc1","c1ccc(N(c2ccccc2)c2ccno2)cc1",{},"[chr5,CH1r5:1]>>[n:1]",null,-0.1992526636],[-0.2033180449,193.3545669756,9,"completed",-5.00782,9.0,6,"c1ccc(Nc2cc(Nc3ccccc3)cc(-c3ccno3)c2)cc1","C1=CCC(Nc2cc(NC3=CC=CC3)cc(-c3ccno3)c2)=C1",{},"[c:0]1[ch:1][ch][c:3][c!r5:4][c!r5:5]1>>[c:0]1[CH2:1][c:3][c:4][c:5]1",null,-0.2038371734],[-0.2035134542,151.2762415615,9,"completed",-5.260176,9.0,3,"c1cc(-c2ccncc2)ccn1","c1ccc(Nc2cncc(Nc3ccccc3)c2-c2ccncc2)cc1",{},"[ch&r6,CH1&r5:1]>>[*:1](-N-c1ccccc1)",null,-0.1882979374],[-0.2035157939,157.2675938208,9,"completed",-5.317952,9.0,5,"C1=CCC(C=Cc2cc(C=CC3=CC=CC3)cc(C3=CCC=C3)c2)=C1","C1=CCC(C=Cc2cc(C=CC3=CC=CC3)cc(-c3ccsc3)c2)=C1",{},"[#6H2r5:1]>>[S:1]",null,-0.2191109365],[-0.2035291084,181.9888409463,9,"completed",-5.167164,9.0,4,"C1=Cc2c(cccc2Nc2cccc3c2C=CC3)C1","c1cc(Nc2cccc3occc23)c2ccoc2c1",{},"[#6H2r5:1]>>[O:1]",null,-0.1879636392],[-0.203639711,154.0041653379,9,"completed",-4.957588,9.0,6,"C1=NCC=C1c1cc(Nc2ccccc2)nc(Nc2ccccc2)c1","C1=CCC(Nc2cc(C3=CCN=C3)cc(NC3=CC=CC3)n2)=C1",{},"[c:0]1[ch:1][ch][c:3][c!r5:4][c!r5:5]1>>[c:0]1[CH2:1][c:3][c:4][c:5]1",null,-0.1834531549],[-0.2037134753,143.6754578876,9,"completed",-5.1978,9.0,4,"C1=CCC(Nc2cc3ccccc3cc2NC2=CC=CC2)=C1","C1=CN=C(Nc2cc3ccccc3cc2NC2=NC=CC2)C1",{},"[chr5,CH1r5:1]>>[n:1]",null,-0.1591521561],[-0.2037741902,172.7562833331,9,"completed",-5.332948,9.0,7,"O=c1nc[nH]cc1Nc1cc(C2=CCC=C2)cc(C2=CCC=C2)c1","O=c1nc[nH]cc1Nc1cc(-c2ccccc2)cc(-c2ccccc2)c1",{},"[CH2:0]1[c,C:1]-,=,:[c,C:2]-,=,:[c,C:3]-,=,:[c,C:4]1>>[ch:0]1c[c:1][c:2][c:3][c:4]1",null,-0.2375594054],[-0.2038035904,161.3043193075,9,"completed",-5.269376,9.0,7,"C1=CC(c2cc(NC3=CC=NC3)cc(C3=CCC=C3)c2)=CC1","C1=NCC(Nc2cc(-c3ccoc3)cc(-c3ccoc3)c2)=C1",{},"[#6H2r5:1]>>[O:1]",null,-0.2001906986],[-0.2038248339,211.9090681175,9,"completed",-5.17894,9.0,6,"C1=CC(c2cc(Nc3ccoc3)cc(C3=CCC=C3)c2)=CC1","c1cc(Nc2cc(-c3ccoc3)cc(-c3ccoc3)c2)co1",{},"[#6H2r5:1]>>[O:1]",null,-0.2189952048],[-0.2038407704,162.1394105684,9,"completed",-4.965592,9.0,4,"C1=C(NC2=CC(c3ccccc3)=CC2)CC=C1c1ccccc1","c1ccc(-c2csc(Nc3cc(-c4ccccc4)cs3)c2)cc1",{},"[#6H2r5:1]>>[S:1]",null,-0.1874600987],[-0.2038583611,180.0064229043,9,"completed",-4.93054,9.0,5,"C1=CC(C=CC2=CCC(C3=CC(C=CC4=CCC=C4)=CC3)=C2)=CC1","C1=CC(C=Cc2c[nH]c(-c3cc(C=CC4=CCC=C4)c[nH]3)c2)=CC1",{},"[#6H2r5:1]>>[NH:1]",null,-0.2155771119],[-0.2039237266,112.5879340886,9,"completed",-5.326784,9.0,5,"C1=CC(Nc2cc(-c3ccccc3)nc(-c3ccccc3)c2)=CC1","C1=NC(Nc2cc(-c3ccccc3)nc(-c3ccccc3)c2)=CC1",{},"[chr5,CH1r5:1]>>[n:1]",null,-0.1946207194],[-0.2040117251,174.1275016489,9,"completed",-4.938268,9.0,6,"c1ccc(Nc2cccc(Nc3ccccc3)c2-c2cnsc2)cc1","C1=CCC(Nc2cccc(NC3=CC=CC3)c2-c2cnsc2)=C1",{},"[c:0]1[ch:1][ch][c:3][c!r5:4][c!r5:5]1>>[c:0]1[CH2:1][c:3][c:4][c:5]1",null,-0.2076955328],[-0.2040142198,120.9593654993,9,"completed",-5.429916,9.0,4,"C1=CCC(c2cc(C=Cc3ccccc3)cc(C=Cc3ccccc3)c2)=C1","C1=CCC(c2cc(C=CC3=CCC=C3)cc(C=CC3=CCC=C3)c2)=C1",{},"[c:0]1[ch:1][ch][c:3][c!r5:4][c!r5:5]1>>[c:0]1[CH2:1][c:3][c:4][c:5]1",null,-0.2607009896],[-0.204079349,185.5331767597,9,"completed",-4.972584,9.0,6,"C1=CCC(Nc2cc(NC3=CC=CC3)cc(C3=CC=NC3)c2)=C1","C1=CCC(Nc2cc(NC3=CC=CC3)cc(-c3ccn[nH]3)c2)=C1",{},"[#6H2r5:1]>>[NH:1]",null,-0.2058582761],[-0.2043342377,221.3361251649,9,"completed",-5.157136,9.0,6,"C1=CC(Nc2cc(C3=NCC=C3)cc(C3=NCC=C3)c2)=CC1","C1=CC(c2cc(Nc3ccoc3)cc(C3=NCC=C3)c2)=NC1",{},"[#6H2r5:1]>>[O:1]",null,-0.2249206445],[-0.2043384002,182.7717927201,9,"completed",-5.034224,9.0,6,"C1=CCC(Nc2cc(C3=CCC=C3)nc(C3=CCC=C3)c2)=C1","C1=CCC(Nc2cc(-c3ccsc3)nc(-c3ccsc3)c2)=C1",{},"[#6H2r5:1]>>[S:1]",null,-0.1884821065],[-0.2043649216,134.3668032318,9,"completed",-4.861448,9.0,4,"C1=CC(Nc2ccc3cc(NC4=CCC=C4)ccc3c2)=CC1","C1=CC(Nc2ccc3nc(NC4=CCC=C4)ccc3n2)=CC1",{},"[ch&r6:0]>>[nr6:0]",null,-0.2143336082],[-0.2043768357,180.9259953214,9,"completed",-4.977736,9.0,5,"C1=CCC(Nc2cccc(NC3=CC=CC3)c2C2=CCC=C2)=C1","C1=CCC(Nc2ncnc(NC3=CC=CC3)c2C2=CCC=C2)=C1",{},"[ch&r6:0]>>[nr6:0]",null,-0.2001473801],[-0.2044750747,139.7624046025,9,"completed",-4.93882,9.0,4,"C1=CCC(Nc2cc(NC3=CC=CC3)cc(-c3ccccc3)c2)=C1","c1ccc(-c2cc(Nc3cccs3)cc(Nc3cccs3)c2)cc1",{},"[#6H2r5:1]>>[S:1]",null,-0.1796196983],[-0.2044906646,249.1975390379,9,"completed",-4.684348,9.0,8,"C1=CC(C=Cc2cc(-c3c[nH]c(C=CC4=CCC=C4)c3)c[nH]2)=CC1","C(=Cc1cc(-c2c[nH]c(C=CC3=CCC=N3)c2)c[nH]1)C1=CCC=N1",{},"[chr5,CH1r5:1]>>[n:1]",null,-0.3830862046],[-0.2045322551,144.4780939221,9,"completed",-5.0667,9.0,4,"C1=CCC(Nc2ccc3ccc(NC4=CC=CC4)cc3c2)=C1","C1=CCC(Nc2cnc3ncc(NC4=CC=CC4)cc3c2)=C1",{},"[ch&r6:0]>>[nr6:0]",null,-0.1463464237],[-0.2046100863,183.5722246752,9,"completed",-4.999356,9.0,4,"C1=CC(Nc2cc3ccccc3cc2NC2=CCC=C2)=CC1","C1=NC(Nc2cc3ccccc3cc2NC2=CCC=N2)=CC1",{},"[chr5,CH1r5:1]>>[n:1]",null,-0.1966267451],[-0.2047628039,164.0936359491,9,"completed",-5.2691,9.0,4,"C1=CCC(C=CC2=CCC=C2C=CC2=CC=CC2)=C1","C1=CCC(C=CC2=CC(=C3C=CC=C3)C=C2C=CC2=CC=CC2)=C1",{},"[r5:1][CH2r5:2][r5:3]>>[r5:1][C:2](=C1cccc1)[r5:3]",null,-0.2023318518],[-0.2048424835,158.3090299505,9,"completed",-5.295228,9.0,6,"C1=NCC(c2c(Nc3ccccc3)cccc2Nc2ccccc2)=C1","C1=NCC(c2c(Nc3ccccc3)cncc2Nc2ccccc2)=C1",{},"[ch&r6:0]>>[nr6:0]",null,-0.2091353515],[-0.2050434565,165.7692603116,9,"completed",-5.118772,9.0,8,"C1=C(NC2=CCN=C2c2ccccc2)C(c2ccccc2)=NC1","C1=CCC(C2=NCC=C2NC2=CCN=C2C2=CC=CC2)=C1",{},"[c:0]1[ch:1][ch][c:3][c!r5:4][c!r5:5]1>>[c:0]1[CH2:1][c:3][c:4][c:5]1",null,-0.1662892594],[-0.2050636576,179.5162748335,9,"completed",-5.206448,9.0,4,"C1=CC(=C2C=C(Nc3ccccc3)C(Nc3ccccc3)=C2)C=C1","C1=CC(=C2C=C(Nc3ccccc3)C(Nc3ccccc3)=C2)N=C1",{},"[chr5,CH1r5:1]>>[n:1]",null,-0.1943665854],[-0.2051508798,167.9123157387,9,"completed",-5.237084,9.0,9,"C(=CC1=CCC=N1)C1=CCC(C2=CC(C=CC3=CCC=N3)=CC2)=C1","C(=Cc1csc(-c2cc(C=CC3=CCC=N3)cs2)c1)C1=CCC=N1",{},"[#6H2r5:1]>>[S:1]",null,-0.1933976139],[-0.2051515519,196.3426119995,9,"completed",-5.187036,9.0,4,"C1=Cc2ccc(Nc3ccc4c(c3)CC=C4)cc2C1","C1=Cc2ncc(Nc3cnc4c(c3)CC=C4)cc2C1",{},"[ch&r6:0]>>[nr6:0]",null,-0.2055779689],[-0.2051724893,151.9278436873,9,"completed",-5.330924,9.0,4,"c1ccc(Nc2cc(-c3ccccn3)cc(-c3ccccn3)c2)cc1","c1ccc(-c2cc(Nc3cccnc3)cc(-c3ccccn3)c2)nc1",{},"[ch&r6:0]>>[nr6:0]",null,-0.2218372323],[-0.2051824788,147.0072186108,9,"completed",-5.232944,9.0,6,"C1=NC(Nc2cc(-c3ccccc3)cc(-c3ccccc3)c2)=CC1","C1=NC(Nc2cc(-c3cccnc3)cc(-c3cccnc3)c2)=CC1",{},"[ch&r6:0]>>[nr6:0]",null,-0.1739868812],[-0.2052585049,148.3765492075,9,"completed",-5.283544,9.0,6,"C1=CCC(Nc2nc(C3=CCC=C3)cc(C3=CCC=C3)n2)=C1","C1=CC(c2cc(C3=CCC=C3)nc(NC3=CC=NC3)n2)=CC1",{},"[chr5,CH1r5:1]>>[n:1]",null,-0.1962725562],[-0.205300253,167.0438073821,9,"completed",-5.147752,9.0,3,"C1=c2ccccc2=CC1","C(=Cc1cc2c(cc1C=Cc1ccccc1)=CCC=2)c1ccccc1",{},"[ch&r6,CH1&r5:1]>>[*:1](-C=C-c1ccccc1)",null,-0.1703553868],[-0.2053889785,167.0258743991,9,"completed",-5.236716,9.0,5,"C1=CCC(C=CC2=CCC(C3=CC(C=CC4=CC=CC4)=CC3)=C2)=C1","C(=CC1=CN=CC1)C1=CCC(C2=CC(C=CC3=CN=CC3)=CC2)=C1",{},"[chr5,CH1r5:1]>>[n:1]",null,-0.1925002919],[-0.2054951457,208.7973842336,9,"completed",-5.0161,9.0,4,"C1=CC(Nc2cccc(NC3=CCC=C3)c2)=CC1","c1cc(Nc2ccoc2)cc(Nc2ccoc2)c1",{},"[#6H2r5:1]>>[O:1]",null,-0.216899886],[-0.2055674863,202.5559170554,9,"completed",-4.975896,9.0,5,"O=c1cc(-c2c(Nc3ccccc3)cccc2Nc2ccccc2)cc[nH]1","O=c1cc(-c2c(NC3=CC=CC3)cccc2NC2=CC=CC2)cc[nH]1",{},"[c:0]1[ch:1][ch][c:3][c!r5:4][c!r5:5]1>>[c:0]1[CH2:1][c:3][c:4][c:5]1",null,-0.2203991445],[-0.2057048642,132.675080101,9,"completed",-4.89098,9.0,4,"c1ccc(Nc2cc(Nc3ccccc3)cc(-c3ccccn3)c2)cc1","C1=CC(Nc2cc(NC3=CCC=C3)cc(-c3ccccn3)c2)=CC1",{},"[c:0]1[ch:1][ch][c:3][c!r5:4][c!r5:5]1>>[c:0]1[CH2:1][c:3][c:4][c:5]1",null,-0.1975106667],[-0.2057184447,159.7297405355,9,"completed",-5.288144,9.0,7,"C1=CCC(C=Cc2cc(C=CC3=CC=CC3)cc(-c3c[nH]cn3)c2)=C1","C(=Cc1cccs1)c1cc(C=Cc2cccs2)cc(-c2c[nH]cn2)c1",{},"[#6H2r5:1]>>[S:1]",null,-0.2070234062],[-0.2058633941,115.4959203983,9,"completed",-4.835872,9.0,9,"C1=c2cc3cc4ncoc4cc3cc2=CC1","c1nc2cc3cc4c[nH]cc4cc3cc2o1",{},"[#6H2r5:1]>>[NH:1]",null,-0.2179987886],[-0.2059062823,133.0968760451,9,"completed",-5.020608,9.0,4,"C1=C(NC2=CCC(c3ccccc3)=C2)C=C(c2ccccc2)C1","C1=C(NC2=CCC(c3cccnc3)=C2)C=C(c2cccnc2)C1",{},"[ch&r6:0]>>[nr6:0]",null,-0.1442334647],[-0.2059450736,162.3653109498,9,"completed",-5.251068,9.0,6,"C1=CC(c2cc(NC3=NC=CC3)cc(C3=CCC=C3)c2)=CC1","C1=CN=C(Nc2cc(-c3ccoc3)cc(-c3ccoc3)c2)C1",{},"[#6H2r5:1]>>[O:1]",null,-0.1937654487],[-0.2060194155,164.7416711668,9,"completed",-5.305256,9.0,9,"C1=CCC(C=Cc2cc(C=CC3=CC=CC3)cc(C3=CCC=N3)c2)=C1","C1=CCC(C=Cc2cc(C=CC3=CC=CC3)cc(-c3cscn3)c2)=C1",{},"[#6H2r5:1]>>[S:1]",null,-0.2185944435],[-0.2060427685,148.0892915486,9,"completed",-5.340768,9.0,6,"C1=CCC(c2cc(NC3=CC=NC3)cc(C3=CC=CC3)c2)=C1","C1=CN=C(c2cc(NC3=CC=NC3)cc(C3=NC=CC3)c2)C1",{},"[chr5,CH1r5:1]>>[n:1]",null,-0.2243554343],[-0.2060554224,167.4527067688,9,"completed",-5.260544,9.0,8,"C1=CC(NC2=CC(=C3N=CC=N3)C=C2NC2=CCC=C2)=CC1","C1=NC(=C2C=C(Nc3ccccc3)C(Nc3ccccc3)=C2)N=C1",{},"[CH2:0]1[c,C:1]-,=,:[c,C:2]-,=,:[c,C:3]-,=,:[c,C:4]1>>[ch:0]1c[c:1][c:2][c:3][c:4]1",null,-0.2016676801],[-0.2061651719,135.7842627968,9,"completed",-4.87442,9.0,5,"c1ccc(Nc2cc(-c3ccccn3)cc(Nc3ccccc3)n2)cc1","C1=CC(Nc2cc(-c3ccccn3)cc(NC3=CCC=C3)n2)=CC1",{},"[c:0]1[ch:1][ch][c:3][c!r5:4][c!r5:5]1>>[c:0]1[CH2:1][c:3][c:4][c:5]1",null,-0.2082586633],[-0.2063459654,239.530776843,9,"completed",-5.09154,9.0,4,"C1=CC(Nc2cccc3cccc(NC4=CCC=C4)c23)=CC1","C1=CC(Nc2cccc3cccc(NC4=NCC=C4)c23)=NC1",{},"[chr5,CH1r5:1]>>[n:1]",null,-0.2396039715],[-0.2064331601,250.0549233831,9,"completed",-5.255576,9.0,4,"C1=CC(Nc2cc3ccccc3cc2NC2=CCC=C2)=CC1","C1=CC(Nc2cc3ccccc3cc2NC2=NCC=C2)=NC1",{},"[chr5,CH1r5:1]>>[n:1]",null,-0.2727404841],[-0.2065805574,140.6287239128,9,"completed",-5.049404,9.0,4,"C1=CCC(Nc2cccc3c(NC4=CC=CC4)cccc23)=C1","C1=CN=C(Nc2cccc3c(NC4=NC=CC4)cccc23)C1",{},"[chr5,CH1r5:1]>>[n:1]",null,-0.1450200539],[-0.2066425937,166.4994728219,9,"completed",-5.248216,9.0,6,"C(=Cc1ccsc1)C1=CCC(C2=CC(C=Cc3ccsc3)=CC2)=C1","C(=Cc1ccsn1)C1=CCC(C2=CC(C=Cc3ccsn3)=CC2)=C1",{},"[chr5,CH1r5:1]>>[n:1]",null,-0.1961794738],[-0.2067925866,159.8198977473,9,"completed",-4.9379,9.0,6,"C1=CN=C(c2cc(Nc3ccccc3)nc(Nc3ccccc3)c2)C1","C1=CCC(Nc2cc(C3=NC=CC3)cc(NC3=CC=CC3)n2)=C1",{},"[c:0]1[ch:1][ch][c:3][c!r5:4][c!r5:5]1>>[c:0]1[CH2:1][c:3][c:4][c:5]1",null,-0.1960046954],[-0.2070035326,186.441467338,9,"completed",-4.860712,9.0,4,"C1=CC(N(C2=CCC=C2)c2ccccc2)=CC1","c1ccc(N(c2ccsc2)c2ccsc2)cc1",{},"[#6H2r5:1]>>[S:1]",null,-0.2506336106],[-0.2070314871,157.2636191695,9,"completed",-5.45954,9.0,8,"C1=CC(=C2C=CC(NC3=CC(=C4C=CC=C4)C=C3)=C2)C=C1","C1=CC(=C2C=CC(NC3=CC(=C4C=CC=N4)C=C3)=C2)N=C1",{},"[chr5,CH1r5:1]>>[n:1]",null,-0.2967720701],[-0.2074659759,168.4625073811,9,"completed",-5.037168,9.0,6,"C1=CCC(Nc2cc(C3=CC=CC3)nc(C3=CC=CC3)c2)=C1","C1=CCC(Nc2cc(-c3ccc[nH]3)nc(-c3ccc[nH]3)c2)=C1",{},"[#6H2r5:1]>>[NH:1]",null,-0.1741093562],[-0.2074711156,201.4644939109,9,"completed",-5.18032,9.0,4,"c1ccc(-c2ncccc2Nc2cccnc2-c2ccccc2)cc1","C1=CCC(c2ncccc2Nc2cccnc2C2=CC=CC2)=C1",{},"[c:0]1[ch:1][ch][c:3][c!r5:4][c!r5:5]1>>[c:0]1[CH2:1][c:3][c:4][c:5]1",null,-0.2091628086],[-0.2075604802,174.4515855238,9,"completed",-5.155296,9.0,6,"O=c1cc[nH]cc1Nc1cc(C2=CC=CC2)cc(C2=CC=CC2)c1","O=c1cc[nH]cc1Nc1cc(-c2ccccc2)cc(-c2ccccc2)c1",{},"[CH2:0]1[c,C:1]-,=,:[c,C:2]-,=,:[c,C:3]-,=,:[c,C:4]1>>[ch:0]1c[c:1][c:2][c:3][c:4]1",null,-0.1786941606],[-0.2078064431,139.8559040574,9,"completed",-4.877456,9.0,4,"C1=CC(N(C2=CCC=C2)c2ccccc2)=CC1","C1=NC(N(C2=CCC=N2)c2ccccc2)=CC1",{},"[chr5,CH1r5:1]>>[n:1]",null,-0.2093497828],[-0.2078473977,158.0963477743,9,"completed",-4.876536,9.0,5,"C1=CCC(c2cc(Nc3ccccc3)nc(Nc3ccccc3)c2)=C1","C1=CCC(Nc2cc(C3=CC=CC3)cc(NC3=CC=CC3)n2)=C1",{},"[c:0]1[ch:1][ch][c:3][c!r5:4][c!r5:5]1>>[c:0]1[CH2:1][c:3][c:4][c:5]1",null,-0.2224031772],[-0.207912155,165.7757488162,9,"completed",-5.302772,9.0,8,"c1ccc(-c2cc(Nc3ncc[nH]3)cc(-c3ccccc3)c2)cc1","c1ccc(-c2cc(Nc3nnc[nH]3)cc(-c3ccccc3)c2)cc1",{},"[chr5,CH1r5:1]>>[n:1]",null,-0.2182399506],[-0.2082193009,129.3186626517,9,"completed",-5.307832,9.0,7,"C(#Cc1cc2cscc2cc1C#CC1=CC=CC1)C1=CC=CC1","C(#Cc1cc2cscc2cc1C#Cc1ccco1)c1ccco1",{},"[#6H2r5:1]>>[O:1]",null,-0.1946495446],[-0.2082542441,156.2096228104,9,"completed",-5.285568,9.0,7,"c1ccc(-c2cc(Nc3ccco3)cc(-c3ccccc3)c2)cc1","c1ccc(-c2cc(Nc3cnco3)cc(-c3ccccc3)c2)cc1",{},"[chr5,CH1r5:1]>>[n:1]",null,-0.2031620849],[-0.2083218102,158.3172029318,9,"completed",-4.902112,9.0,6,"C1=NC=C(c2cccc(Nc3cccc(C4=CN=CC4)c3)c2)C1","C1=NC=C(C2=CCC(NC3=CC(C4=CN=CC4)=CC3)=C2)C1",{},"[c:0]1[ch:1][ch][c:3][c!r5:4][c!r5:5]1>>[c:0]1[CH2:1][c:3][c:4][c:5]1",null,-0.2103629492],[-0.2083384346,125.9475904242,9,"completed",-5.325128,9.0,7,"C1=CC(c2cc(Nc3cncs3)cc(C3=CCC=C3)c2)=CC1","C1=CC(c2cc(Nc3cncs3)cc(C3=CCC=C3)n2)=CC1",{},"[ch&r6:0]>>[nr6:0]",null,-0.2017356626],[-0.2085084267,178.1867040864,9,"completed",-5.297344,9.0,3,"C(=Cc1ccccc1)C1=CCC=C1C=Cc1ccccc1","C1=CC(C=CC2=CCC=C2C=CC2=CCC=C2)=CC1",{},"[c:0]1[ch:1][ch][c:3][c!r5:4][c!r5:5]1>>[c:0]1[CH2:1][c:3][c:4][c:5]1",null,-0.2254625959],[-0.2085669816,198.7228043116,9,"completed",-4.891072,9.0,8,"C(=Cc1ccco1)C1=CC(C2=CCC(C=Cc3ccco3)=C2)=CC1","C(=Cc1ccco1)c1cc(-c2c[nH]c(C=Cc3ccco3)c2)c[nH]1",{},"[#6H2r5:1]>>[NH:1]",null,-0.2467381171],[-0.2085932542,187.953586577,9,"completed",-5.020608,9.0,8,"C1=CCC(Nc2cccc(NC3=CC=CC3)c2C2=CC=NC2)=C1","C1=CCC(Nc2cncc(NC3=CC=CC3)c2C2=CC=NC2)=C1",{},"[ch&r6:0]>>[nr6:0]",null,-0.1959976139],[-0.2088755096,183.0032736739,9,"completed",-5.093012,9.0,8,"C1=C(NC2=CCN=C2c2ccccc2)C(c2ccccc2)=NC1","C1=CC(C2=NCC=C2NC2=CCN=C2C2=CCC=C2)=CC1",{},"[c:0]1[ch:1][ch][c:3][c!r5:4][c!r5:5]1>>[c:0]1[CH2:1][c:3][c:4][c:5]1",null,-0.1830686372],[-0.2089417053,166.4617183493,9,"completed",-5.282808,9.0,5,"C1=CC(C=CC2=CC(C3=CCC(C=CC4=CCC=C4)=C3)=CC2)=CC1","C1=CC(C=Cc2cc(-c3coc(C=CC4=CCC=C4)c3)co2)=CC1",{},"[#6H2r5:1]>>[O:1]",null,-0.2099635646],[-0.2089456602,204.7310143234,9,"completed",-5.167992,9.0,6,"C1=CCC(c2cc(NC3=CN=CC3)cc(C3=CC=CC3)c2)=C1","C1=CCC(c2cc(C3=CC=CC3)nc(NC3=CN=CC3)n2)=C1",{},"[ch&r6:0]>>[nr6:0]",null,-0.2101904259],[-0.2090218797,148.0822975281,9,"completed",-5.34546,9.0,6,"C1=CCC(c2cc(NC3=CC=NC3)cc(C3=CC=CC3)c2)=C1","C1=NC=C(c2cc(NC3=CC=NC3)cc(C3=CN=CC3)c2)C1",{},"[chr5,CH1r5:1]>>[n:1]",null,-0.2268284958],[-0.2090671691,159.1901276957,9,"completed",-5.30958,9.0,7,"O=c1cn[nH]cc1Nc1cc(C2=CCC=C2)cc(C2=CCC=C2)c1","O=c1cn[nH]cc1Nc1cc(-c2ccccc2)cc(-c2ccccc2)c1",{},"[CH2:0]1[c,C:1]-,=,:[c,C:2]-,=,:[c,C:3]-,=,:[c,C:4]1>>[ch:0]1c[c:1][c:2][c:3][c:4]1",null,-0.216481286],[-0.2091044655,188.6394861147,9,"completed",-4.963568,9.0,6,"C1=NCN=C1c1cc(Nc2ccccc2)cc(Nc2ccccc2)c1","C1=CCC(Nc2cc(NC3=CC=CC3)cc(C3=NCN=C3)c2)=C1",{},"[c:0]1[ch:1][ch][c:3][c!r5:4][c!r5:5]1>>[c:0]1[CH2:1][c:3][c:4][c:5]1",null,-0.2114369034],[-0.2091356658,209.7452636978,9,"completed",-4.983256,9.0,9,"C(=Cc1ccccn1)C1=CC(C2=CCC(C=Cc3ccccn3)=C2)=CC1","C(=Cc1cc(-c2c[nH]c(C=Cc3ccccn3)c2)c[nH]1)c1ccccn1",{},"[#6H2r5:1]>>[NH:1]",null,-0.2251030093],[-0.2093476935,154.0331902949,9,"completed",-5.290812,9.0,6,"C1=CCC(C=Cc2cc(C=CC3=CC=CC3)cc(-c3cc[nH]c3)c2)=C1","C(=Cc1cccs1)c1cc(C=Cc2cccs2)cc(-c2cc[nH]c2)c1",{},"[#6H2r5:1]>>[S:1]",null,-0.2038792319],[-0.2094803201,179.2566185816,9,"completed",-5.20792,9.0,7,"C1=CCC(c2cc(Nc3cn[nH]c3)cc(C3=CC=CC3)c2)=C1","C1=CCC(c2cc(Nc3cn[nH]c3)cc(C3=CC=CC3)n2)=C1",{},"[ch&r6:0]>>[nr6:0]",null,-0.1945246289],[-0.2095778252,156.8230132819,9,"completed",-5.379224,9.0,7,"C1=CCC(C=Cc2cc(C=CC3=CC=CC3)cc(-c3c[nH]cn3)c2)=C1","C1=CCC(C=Cc2cc(C=CC3=CC=CC3)nc(-c3c[nH]cn3)n2)=C1",{},"[ch&r6:0]>>[nr6:0]",null,-0.2505929332],[-0.2096542348,194.2488818224,9,"completed",-4.99218,9.0,6,"C1=NN=C(c2cc(Nc3ccccc3)cc(Nc3ccccc3)c2)C1","C1=CCC(Nc2cc(NC3=CC=CC3)cc(C3=NN=CC3)c2)=C1",{},"[c:0]1[ch:1][ch][c:3][c!r5:4][c!r5:5]1>>[c:0]1[CH2:1][c:3][c:4][c:5]1",null,-0.2083961438],[-0.2096846059,135.6453062106,9,"completed",-5.363216,9.0,8,"C(#Cc1cc2c(cc1C#Cc1ccco1)=CCC=2)c1ccco1","C(#Cc1cc2cocc2cc1C#Cc1ccco1)c1ccco1",{},"[#6H2r5:1]>>[O:1]",null,-0.2287971892],[-0.2097031437,75.5891846887,9,"completed",-4.708912,9.0,9,"c1[nH]cc2cc3cc4c(cc3cc12)CN=N4","c1[nH]cc2cc3cc4[nH]nnc4cc3cc12",{},"[#6H2r5:1]>>[NH:1]",null,-0.2840055254],[-0.2097309909,217.1970697389,9,"completed",-4.965592,9.0,4,"c1ccc(Nc2cncc(Nc3ccccc3)c2-c2ccccc2)cc1","C1=CC(Nc2cncc(NC3=CCC=C3)c2-c2ccccc2)=CC1",{},"[c:0]1[ch:1][ch][c:3][c!r5:4][c!r5:5]1>>[c:0]1[CH2:1][c:3][c:4][c:5]1",null,-0.2366995294],[-0.2098424321,155.8109685023,9,"completed",-5.293756,9.0,5,"C1=CCC(C=Cc2cc(C=CC3=CC=CC3)cc(C3=CCC=C3)c2)=C1","C1=CCC(C=Cc2cc(C3=CCC=C3)cc(C=CC3=CC=CC3)n2)=C1",{},"[ch&r6:0]>>[nr6:0]",null,-0.206572839],[-0.2099409973,170.1438253176,9,"completed",-5.067988,9.0,6,"C1=CCC(C=Cc2cc(C=CC3=CC=CC3)cc(-c3cc[nH]c3)c2)=C1","C(=Cc1ccc[nH]1)c1cc(C=Cc2ccc[nH]2)cc(-c2cc[nH]c2)c1",{},"[#6H2r5:1]>>[NH:1]",null,-0.1716131046],[-0.2100044487,154.9900434299,9,"completed",-5.359628,9.0,5,"C1=CCC(c2cc(Nc3cccnc3)cc(C3=CC=CC3)c2)=C1","c1cncc(Nc2cc(-c3ccco3)cc(-c3ccco3)c2)c1",{},"[#6H2r5:1]>>[O:1]",null,-0.2388539214],[-0.2101997574,140.9489140632,9,"completed",-5.332304,9.0,6,"C(#Cc1cc2c(cc1C#Cc1cccs1)=CCC=2)c1cccs1","C(#Cc1cc2cocc2cc1C#Cc1cccs1)c1cccs1",{},"[#6H2r5:1]>>[O:1]",null,-0.2151964663],[-0.2102144005,235.7678835043,9,"completed",-5.1702,9.0,7,"c1ccc(-c2cc(Nc3cccs3)cc(-c3ccccc3)c2)cc1","c1ccc(-c2cc(-c3ccccc3)nc(Nc3cccs3)n2)cc1",{},"[ch&r6:0]>>[nr6:0]",null,-0.2408344545],[-0.2102191825,174.2996327138,9,"completed",-5.017296,9.0,5,"C1=CCC(Nc2cccc(NC3=CC=CC3)c2-c2cccnc2)=C1","C1=CCC(Nc2cccc(NC3=CC=CC3)c2-c2ccnnc2)=C1",{},"[ch&r6:0]>>[nr6:0]",null,-0.1836625663],[-0.2102692066,202.975999246,9,"completed",-5.19366,9.0,9,"c1ccc(N(c2ccccc2)c2ncc[nH]2)cc1","c1ccc(N(c2ccccc2)c2nnc[nH]2)cc1",{},"[chr5,CH1r5:1]>>[n:1]",null,-0.2133017396],[-0.2103049555,168.197520791,9,"completed",-4.916004,9.0,5,"C1=CCC(c2c(NC3=CCC=C3)cccc2NC2=CCC=C2)=C1","C1=CC(Nc2cccc(NC3=CCC=C3)c2C2=NC=CC2)=CC1",{},"[chr5,CH1r5:1]>>[n:1]",null,-0.211846937],[-0.2104110313,155.2477513991,9,"completed",-5.336168,9.0,7,"c1ccc(N(c2ccccc2)c2cncs2)cc1","c1ccc(N(c2ccccc2)c2nncs2)cc1",{},"[chr5,CH1r5:1]>>[n:1]",null,-0.2267857429],[-0.1349553107,153.6385186866,10,"completed",-5.093104,10.0,10,"O=c1oncc2cc3cc4c[nH]cc4cc3cc12","O=c1[nH]ncc2cc3cc4c[nH]cc4cc3cc12",{},"[o:1]>>[nH:1]",null,-0.1537143334],[-0.1389244109,165.3179866072,10,"completed",-5.128708,10.0,10,"O=c1[nH]ccc2cc3cc4c(cc3cc12)=CCC=4","O=c1[nH]ccc2cc3cc4cscc4cc3cc12",{},"[#6H2r5:1]>>[S:1]",null,-0.1665348907],[-0.1414896582,95.890062695,10,"completed",-5.123188,10.0,10,"C1=NCC(Nc2cccc(-c3cccc(NC4=CC=NC4)c3)c2)=C1","C1=NCC(NC2=CCC(C3=CC(NC4=CC=NC4)=CC3)=C2)=C1",{},"[c:0]1[ch:1][ch][c:3][c!r5:4][c!r5:5]1>>[c:0]1[CH2:1][c:3][c:4][c:5]1",null,-0.0972541462],[-0.1422548144,135.1288298384,10,"completed",-5.01242,10.0,10,"O=c1cc[nH]c2cc3cc4c[nH]cc4cc3cc12","O=c1cn[nH]c2cc3cc4c[nH]cc4cc3cc12",{},"[ch&r6:0]>>[nr6:0]",null,-0.1483853978],[-0.1446341496,110.1664585898,10,"completed",-5.35466,10.0,9,"c1ccc2cc3cc4[nH]ncc4cc3cc2c1","c1ccc2cc3cc4[nH]nnc4cc3cc2c1",{},"[chr5,CH1r5:1]>>[n:1]",null,-0.2095566492],[-0.1480337179,109.8648627526,10,"completed",-5.216292,10.0,10,"C1=NCC(Nc2cc(NC3=CC=NC3)cc(-c3ccccc3)c2)=C1","C1=CC(c2cc(NC3=CC=NC3)cc(NC3=CC=NC3)c2)=CC1",{},"[c:0]1[ch:1][ch][c:3][c!r5:4][c!r5:5]1>>[c:0]1[CH2:1][c:3][c:4][c:5]1",null,-0.1367368436],[-0.1500344061,156.3716593635,10,"completed",-5.087952,10.0,10,"O=c1cnc2cc3cc4c[nH]cc4cc3cc2o1","O=c1cnc2cc3cc4c[nH]cc4cc3cc2[nH]1",{},"[o:1]>>[nH:1]",null,-0.1565989191],[-0.152094278,144.6720387153,10,"completed",-5.054924,10.0,10,"O=c1cc[nH]c2cc3cc4c[nH]cc4cc3cc12","O=c1nc[nH]c2cc3cc4c[nH]cc4cc3cc12",{},"[ch&r6:0]>>[nr6:0]",null,-0.1480729659],[-0.1521550254,172.1989451706,10,"completed",-5.191912,10.0,10,"O=c1[nH]ccc2cc3cc4c(cc3cc12)=CCC=4","O=c1[nH]ccc2cc3cc4cocc4cc3cc12",{},"[#6H2r5:1]>>[O:1]",null,-0.1838257502],[-0.1526019547,129.5585135524,10,"completed",-5.2576,10.0,10,"O=c1cn[nH]c2cc3cc4c(cc3cc12)=CCC=4","O=c1cn[nH]c2cc3cc4cscc4cc3cc12",{},"[#6H2r5:1]>>[S:1]",null,-0.1701643642],[-0.1556171762,167.6394141735,10,"completed",-4.980312,10.0,10,"O=c1ocnc2cc3cc4c[nH]cc4cc3cc12","O=c1[nH]cnc2cc3cc4c[nH]cc4cc3cc12",{},"[o:1]>>[nH:1]",null,-0.187409524],[-0.1624846532,178.2031314091,10,"completed",-5.092,10.0,10,"C1=CCC(c2cc(C=CC3=CCC=C3)cc(C=CC3=CCC=C3)c2)=C1","C1=CCC(c2cc(C=Cc3cc[nH]c3)cc(C=Cc3cc[nH]c3)c2)=C1",{},"[#6H2r5:1]>>[NH:1]",null,-0.1782910992],[-0.1630920351,135.6381736964,10,"completed",-5.171672,10.0,10,"C(=Cc1cc2c(cc1C=Cc1ccccc1)=CCC=2)c1ccccc1","C(=Cc1cc2c(cc1C=Cc1ccccn1)=CCC=2)c1ccccn1",{},"[ch&r6:0]>>[nr6:0]",null,-0.1446194427],[-0.1636835308,107.27302597,10,"completed",-5.026772,10.0,10,"C1=NCC(Nc2cccc(-c3cccc(NC4=CC=NC4)c3)c2)=C1","C1=NCC(NC2=CC(C3=CCC(NC4=CC=NC4)=C3)=CC2)=C1",{},"[c:0]1[ch:1][ch][c:3][c!r5:4][c!r5:5]1>>[c:0]1[CH2:1][c:3][c:4][c:5]1",null,-0.1188909109],[-0.1639185479,174.5191675387,10,"completed",-5.18308,10.0,10,"O=c1[nH]ccc2cc3cc4c(cc3cc12)=CCC=4","O=c1[nH]ncc2cc3cc4c(cc3cc12)=CCC=4",{},"[ch&r6:0]>>[nr6:0]",null,-0.1839539621],[-0.1690350663,154.6181512469,10,"completed",-5.178112,10.0,10,"C1=CC(C=Cc2cc3cscc3cc2C=CC2=CCC=C2)=CC1","C(=Cc1cc2cscc2cc1C=CC1=CCC=N1)C1=CCC=N1",{},"[chr5,CH1r5:1]>>[n:1]",null,-0.1640015248],[-0.1747311219,175.1764412607,10,"completed",-5.198812,10.0,10,"C1=CCC(C=Cc2cc3c(cc2C=CC2=CC=CC2)=CCC=3)=C1","C1=CN=C(C=Cc2cc3c(cc2C=CC2=NC=CC2)=CCC=3)C1",{},"[chr5,CH1r5:1]>>[n:1]",null,-0.1883376041],[-0.1751128477,193.1995203804,10,"completed",-5.168636,10.0,10,"O=c1ccc2cc3cc4c[nH]cc4cc3cc2[nH]1","O=c1ncc2cc3cc4c[nH]cc4cc3cc2[nH]1",{},"[ch&r6:0]>>[nr6:0]",null,-0.1990838917],[-0.1756705677,189.7181404238,10,"completed",-5.07084,10.0,10,"O=c1[nH]ccc2cc3cc4c(cc3cc12)=CCC=4","O=c1[nH]cnc2cc3cc4c(cc3cc12)=CCC=4",{},"[ch&r6:0]>>[nr6:0]",null,-0.1908130565],[-0.1766260462,184.7858198059,10,"completed",-5.036524,10.0,10,"C1=CCC(C=Cc2cc3c(cc2C=CC2=CC=CC2)=CCC=3)=C1","C(=Cc1cc2c(cc1C=Cc1ccco1)=CCC=2)c1ccco1",{},"[#6H2r5:1]>>[O:1]",null,-0.1900529096],[-0.1779097096,173.5303002211,10,"completed",-5.131836,10.0,10,"C1=CCC(C=Cc2cc(C3=CCC=C3)cc(C=CC3=CC=CC3)n2)=C1","C1=CC(c2cc(C=Cc3ccc[nH]3)nc(C=Cc3ccc[nH]3)c2)=CC1",{},"[#6H2r5:1]>>[NH:1]",null,-0.1749554093],[-0.1779498813,149.5802635599,10,"completed",-4.98482,10.0,10,"C1=NC=C(Nc2cc(NC3=CN=CC3)cc(-c3ccccc3)c2)C1","C1=CC(c2cc(NC3=CN=CC3)cc(NC3=CN=CC3)c2)=CC1",{},"[c:0]1[ch:1][ch][c:3][c!r5:4][c!r5:5]1>>[c:0]1[CH2:1][c:3][c:4][c:5]1",null,-0.1699258871],[-0.1782916762,138.8492098965,10,"completed",-5.308292,10.0,10,"O=c1nc[nH]c2cc3cc4c(cc3cc12)=CCC=4","O=c1nc[nH]c2cc3cc4cscc4cc3cc12",{},"[#6H2r5:1]>>[S:1]",null,-0.2013405725],[-0.1785159102,183.412493132,10,"completed",-5.089608,10.0,8,"C1=CCC(C=Cc2cc(C=CC3=CC=CC3)cc(-c3cc[nH]n3)c2)=C1","C(=Cc1ccc[nH]1)c1cc(C=Cc2ccc[nH]2)cc(-c2cc[nH]n2)c1",{},"[#6H2r5:1]>>[NH:1]",null,-0.183556693],[-0.1810632241,201.8258131302,10,"completed",-5.179768,10.0,10,"C1=CC(C2=CC(C3=CCC(C4=CCC=C4)=C3)=CC2)=CC1","C1=C(C2=CCC(c3ccsc3)=C2)C=C(c2ccsc2)C1",{},"[#6H2r5:1]>>[S:1]",null,-0.2094074889],[-0.1810890379,183.0616010445,10,"completed",-5.0207,10.0,7,"C1=CCC(C=Cc2cc(-c3cc[nH]c3)cc(C=CC3=CC=CC3)n2)=C1","C(=Cc1ccc[nH]1)c1cc(-c2cc[nH]c2)cc(C=Cc2ccc[nH]2)n1",{},"[#6H2r5:1]>>[NH:1]",null,-0.1912927335],[-0.1814448828,172.5731471766,10,"completed",-5.219052,10.0,10,"C1=CC(C2=CC(C3=CCC(C4=CCC=C4)=C3)=CC2)=CC1","C1=NC(C2=CC(C3=CCC(C4=CCC=N4)=C3)=CC2)=CC1",{},"[chr5,CH1r5:1]>>[n:1]",null,-0.1916414535],[-0.1836994505,180.7314066771,10,"completed",-5.138368,10.0,9,"C1=CCC(C=Cc2cc(C=CC3=CC=CC3)cc(C3=CCC=N3)c2)=C1","C(=Cc1ccc[nH]1)c1cc(C=Cc2ccc[nH]2)cc(C2=CCC=N2)c1",{},"[#6H2r5:1]>>[NH:1]",null,-0.1827160968],[-0.1837108886,190.3797944895,10,"completed",-5.03588,10.0,10,"C(=Cc1cc2c(cc1C=CC1=CCC=N1)=CCC=2)C1=CCC=N1","C(=Cc1cc2c(cc1C=Cc1cscn1)=CCC=2)c1cscn1",{},"[#6H2r5:1]>>[S:1]",null,-0.195599181],[-0.184306527,186.7913124475,10,"completed",-5.191452,10.0,10,"C1=CCC(C2=CC(C3=CCC(C4=CC=CC4)=C3)=CC2)=C1","C1=C(C2=CCC(c3cccs3)=C2)C=C(c2cccs2)C1",{},"[#6H2r5:1]>>[S:1]",null,-0.197456562],[-0.1846909752,161.9228224744,10,"completed",-5.233772,10.0,10,"C(=Cc1cc2c(cc1C=CC1=CCC=N1)=CCC=2)C1=CCC=N1","C(=Cc1cc2cocc2cc1C=CC1=CCC=N1)C1=CCC=N1",{},"[#6H2r5:1]>>[O:1]",null,-0.1870495254],[-0.1851329007,137.615553854,10,"completed",-5.099452,10.0,10,"C1=CC(C=Cc2cc3c(cc2C=CC2=NCC=C2)=CCC=3)=NC1","C1=CC(C=Cc2cc3c[nH]cc3cc2C=CC2=NCC=C2)=NC1",{},"[#6H2r5:1]>>[NH:1]",null,-0.1376160885],[-0.1851609101,175.7326320679,10,"completed",-5.1656,10.0,10,"C1=CCC(C=Cc2cc(C=CC3=CC=CC3)cc(-c3ccsc3)c2)=C1","C(=Cc1ccc[nH]1)c1cc(C=Cc2ccc[nH]2)cc(-c2ccsc2)c1",{},"[#6H2r5:1]>>[NH:1]",null,-0.1816331588],[-0.1851759173,190.3750442415,10,"completed",-5.171856,10.0,10,"C1=CCC(C=Cc2cc3c(cc2C=CC2=CC=CC2)=CCC=3)=C1","C(=Cc1cc2c(cc1C=CC1=CN=CC1)=CCC=2)C1=CN=CC1",{},"[chr5,CH1r5:1]>>[n:1]",null,-0.1969077626],[-0.1861015329,181.3978749892,10,"completed",-5.146188,10.0,10,"C1=CCC(C=Cc2cc(C=CC3=CC=CC3)cc(-c3cn[nH]c3)c2)=C1","C(=Cc1ccc[nH]1)c1cc(C=Cc2ccc[nH]2)cc(-c2cn[nH]c2)c1",{},"[#6H2r5:1]>>[NH:1]",null,-0.1842566726],[-0.187088662,185.7326533947,10,"completed",-5.035788,10.0,10,"C1=CCC(C=Cc2cc3c(cc2C=CC2=CC=CC2)=CCC=3)=C1","C(=Cc1cc2c(cc1C=Cc1cccs1)=CCC=2)c1cccs1",{},"[#6H2r5:1]>>[S:1]",null,-0.1910941579],[-0.1870992375,133.0634028793,10,"completed",-5.321724,10.0,10,"O=c1cc[nH]c2cc3cc4cocc4cc3cc12","O=c1cn[nH]c2cc3cc4cocc4cc3cc12",{},"[ch&r6:0]>>[nr6:0]",null,-0.2044383035],[-0.1882396236,181.8529582583,10,"completed",-5.161,10.0,10,"C1=CCC(C=Cc2cc(C=CC3=CC=CC3)cc(-c3cscn3)c2)=C1","C(=Cc1ccc[nH]1)c1cc(C=Cc2ccc[nH]2)cc(-c2cscn2)c1",{},"[#6H2r5:1]>>[NH:1]",null,-0.1867987913],[-0.1884694563,175.8664239161,10,"completed",-5.163668,10.0,10,"C1=CCC(C=Cc2cc3c(cc2C=CC2=CC=CC2)=CCC=3)=C1","C1=CCC(C=Cc2cc3cscc3cc2C=CC2=CC=CC2)=C1",{},"[#6H2r5:1]>>[S:1]",null,-0.1814256598],[-0.1894798568,171.3356494924,10,"completed",-5.18124,10.0,4,"C1=CCC(C=Cc2ccc3ccc(C=CC4=CC=CC4)cc3c2)=C1","C(=Cc1ccc[nH]1)c1ccc2ccc(C=Cc3ccc[nH]3)cc2c1",{},"[#6H2r5:1]>>[NH:1]",null,-0.1805266579],[-0.1899579057,143.0545255421,10,"completed",-5.142508,10.0,10,"C1=CC(C=Cc2cc3c[nH]cc3cc2C=CC2=CCC=C2)=CC1","C(=Cc1cc2c[nH]cc2cc1C=CC1=CCN=C1)C1=CCN=C1",{},"[chr5,CH1r5:1]>>[n:1]",null,-0.146116368],[-0.1903298168,179.3371597694,10,"completed",-5.1449,10.0,10,"C1=CC(C=Cc2cc3c(cc2C=CC2=NCC=C2)=CCC=3)=NC1","C(=Cc1cc2c(cc1C=Cc1ccsn1)=CCC=2)c1ccsn1",{},"[#6H2r5:1]>>[S:1]",null,-0.1820704857],[-0.1907281808,190.6034768244,10,"completed",-5.180044,10.0,10,"C1=CC(c2cc(C=Cc3ccc[nH]3)cc(C=Cc3ccc[nH]3)c2)=CC1","C1=CC(c2cc(C=Cc3ccc[nH]3)cc(C=Cc3ccc[nH]3)c2)=NC1",{},"[chr5,CH1r5:1]>>[n:1]",null,-0.198668407],[-0.1937302458,132.1280546857,10,"completed",-5.259992,10.0,4,"C1=CCC(Nc2cccc(NC3=CC=CC3)c2)=C1","C1=NCC(Nc2cccc(NC3=CC=NC3)c2)=C1",{},"[chr5,CH1r5:1]>>[n:1]",null,-0.1732067218],[-0.1937379495,172.821653928,10,"completed",-4.956944,10.0,10,"C(#Cc1cc2c(cn1)=CCC=2)c1cc2c(cn1)=CCC=2","C(#Cc1cc2c[nH]cc2cn1)c1cc2c[nH]cc2cn1",{},"[#6H2r5:1]>>[NH:1]",null,-0.1997377867],[-0.1937583312,197.9348669311,10,"completed",-5.128156,10.0,4,"C1=Cc2ccc(Nc3ccc4c(c3)CC=C4)cc2C1","c1cc2ccc(Nc3ccc4ccoc4c3)cc2o1",{},"[#6H2r5:1]>>[O:1]",null,-0.1989137102],[-0.1943008331,202.7415742466,10,"completed",-4.983992,10.0,10,"C1=CCC(C2=CC(C3=CCC(C4=CC=CC4)=C3)=CC2)=C1","C1=C(C2=CCC(c3ccc[nH]3)=C2)C=C(c2ccc[nH]2)C1",{},"[#6H2r5:1]>>[NH:1]",null,-0.2183998521],[-0.194498578,142.409140657,10,"completed",-5.088136,10.0,10,"C(=Cc1cc2c(cc1C=Cc1ccccc1)=CCC=2)c1ccccc1","C(=Cc1cc2c[nH]cc2cc1C=Cc1ccccc1)c1ccccc1",{},"[#6H2r5:1]>>[NH:1]",null,-0.1426510885],[-0.1957197721,173.8201505667,10,"completed",-5.14996,10.0,7,"c1ccc(-c2cc(Nc3cccs3)cc(-c3ccccc3)c2)cc1","c1cncc(-c2cc(Nc3cccs3)cc(-c3cccnc3)c2)c1",{},"[ch&r6:0]>>[nr6:0]",null,-0.1773033714],[-0.195897458,120.4015809255,10,"completed",-4.88592,10.0,10,"c1ccc(-c2cc(Nc3cccs3)cc(Nc3cccs3)c2)cc1","C1=CC(c2cc(Nc3cccs3)cc(Nc3cccs3)c2)=CC1",{},"[c:0]1[ch:1][ch][c:3][c!r5:4][c!r5:5]1>>[c:0]1[CH2:1][c:3][c:4][c:5]1",null,-0.1922325712],[-0.1966027773,166.4331204692,10,"completed",-5.255852,10.0,10,"O=c1nc[nH]c2cc3cc4c(cc3cc12)=CCC=4","O=c1nn[nH]c2cc3cc4c(cc3cc12)=CCC=4",{},"[ch&r6:0]>>[nr6:0]",null,-0.1990025329],[-0.1979130402,174.3551896866,10,"completed",-5.03266,10.0,5,"C1=CCC(Nc2cc(NC3=CC=CC3)cc(-c3cccnc3)c2)=C1","C1=CCC(Nc2cc(NC3=CC=CC3)cc(-c3ccnnc3)c2)=C1",{},"[ch&r6:0]>>[nr6:0]",null,-0.1806148477],[-0.197994606,154.0262064534,10,"completed",-5.336444,10.0,10,"O=c1ccc2cc3cc4cscc4cc3cc2[nH]1","O=c1cnc2cc3cc4cscc4cc3cc2[nH]1",{},"[ch&r6:0]>>[nr6:0]",null,-0.2260926739],[-0.1983382023,183.8169842027,10,"completed",-5.293388,10.0,10,"C1=CC(C=Cc2c[nH]c(-c3cc(C=CC4=CCC=C4)c[nH]3)c2)=CC1","C1=CC(C=Cc2cc(-c3cc(C=CC4=CCC=C4)n[nH]3)[nH]n2)=CC1",{},"[chr5,CH1r5:1]>>[n:1]",null,-0.2282852465],[-0.1988239317,107.9967622864,10,"completed",-5.35052,10.0,9,"c1nc2cc3cc4cocc4cc3cc2o1","c1occ2cc3cc4onnc4cc3cc12",{},"[chr5,CH1r5:1]>>[n:1]",null,-0.2059510455],[-0.1988304213,181.2508893586,10,"completed",-5.228252,10.0,10,"C1=CC(c2cc(C=Cc3ccc[nH]3)cc(C=Cc3ccc[nH]3)c2)=CC1","C(=Cc1ccc[nH]1)c1cc(C=Cc2ccc[nH]2)cc(C2=CCN=C2)c1",{},"[chr5,CH1r5:1]>>[n:1]",null,-0.2022663761],[-0.1988756958,207.7678885114,10,"completed",-5.013524,10.0,4,"C1=CC(Nc2cccc3c(NC4=CCC=C4)cccc23)=CC1","C1=NCC=C1Nc1cccc2c(NC3=CCN=C3)cccc12",{},"[chr5,CH1r5:1]>>[n:1]",null,-0.2164064782],[-0.1994855419,147.5373521419,10,"completed",-4.903216,10.0,10,"c1ccc(-c2csc(Nc3cc(-c4ccccc4)cs3)c2)cc1","C1=CCC(c2csc(Nc3cc(C4=CC=CC4)cs3)c2)=C1",{},"[c:0]1[ch:1][ch][c:3][c!r5:4][c!r5:5]1>>[c:0]1[CH2:1][c:3][c:4][c:5]1",null,-0.2018464817],[-0.2015914201,158.1963642206,10,"completed",-5.30728,10.0,6,"C1=CCC(C=Cc2cc(C=CC3=CC=CC3)cc(-c3cc[nH]c3)c2)=C1","C(=Cc1ccco1)c1cc(C=Cc2ccco2)cc(-c2cc[nH]c2)c1",{},"[#6H2r5:1]>>[O:1]",null,-0.2146600542],[-0.2015933031,147.2478922187,10,"completed",-4.962464,10.0,4,"C1=CCC(Nc2ccc3cc(NC4=CC=CC4)ccc3c2)=C1","C1=CN=C(Nc2ccc3cc(NC4=NC=CC4)ccc3c2)C1",{},"[chr5,CH1r5:1]>>[n:1]",null,-0.1759285534],[-0.2016667846,174.3595109231,10,"completed",-5.173604,10.0,4,"C1=CC(Nc2cc(-c3ccccc3)cc(-c3ccccc3)c2)=CC1","C1=CC(Nc2cc(-c3cccnc3)cc(-c3cccnc3)c2)=CC1",{},"[ch&r6:0]>>[nr6:0]",null,-0.1818126452],[-0.2017220365,234.3027459964,10,"completed",-5.12604,10.0,4,"C1=Cc2cc(Nc3ccc4c(c3)C=CC4)ccc2C1","c1cc2cc(Nc3ccc4occc4c3)ccc2o1",{},"[#6H2r5:1]>>[O:1]",null,-0.2350107163],[-0.2017711414,159.8219522477,10,"completed",-5.297804,10.0,7,"C1=CCC(C=Cc2cc(C=CC3=CC=CC3)cc(-c3c[nH]cn3)c2)=C1","C(=Cc1ccco1)c1cc(C=Cc2ccco2)cc(-c2c[nH]cn2)c1",{},"[#6H2r5:1]>>[O:1]",null,-0.211459224],[-0.2019668296,166.6180030113,10,"completed",-5.280416,10.0,7,"C1=CCC(C=Cc2cc(-c3cc[nH]c3)cc(C=CC3=CC=CC3)n2)=C1","C(=Cc1cccs1)c1cc(-c2cc[nH]c2)cc(C=Cc2cccs2)n1",{},"[#6H2r5:1]>>[S:1]",null,-0.2090718205],[-0.2021643639,165.5532296592,10,"completed",-4.93054,10.0,10,"C1=CC(c2c(Nc3ccccc3)cncc2Nc2ccccc2)=NC1","C1=CC(Nc2cncc(NC3=CCC=C3)c2C2=NCC=C2)=CC1",{},"[c:0]1[ch:1][ch][c:3][c!r5:4][c!r5:5]1>>[c:0]1[CH2:1][c:3][c:4][c:5]1",null,-0.2036640634],[-0.2021795747,162.6612336109,10,"completed",-5.146556,10.0,10,"C1=CC(C=Cc2cc3c[nH]cc3cc2C=CC2=CCC=C2)=CC1","C1=CC(C=Cc2nc3c[nH]cc3nc2C=CC2=CCC=C2)=CC1",{},"[ch&r6:0]>>[nr6:0]",null,-0.1658937397],[-0.2023308953,150.2385693861,10,"completed",-4.972124,10.0,4,"C1=C(NC2=CC(c3ccccc3)=CC2)CC=C1c1ccccc1","C1=C(NC2=CC(c3cccnc3)=CC2)CC=C1c1cccnc1",{},"[ch&r6:0]>>[nr6:0]",null,-0.1748835061],[-0.202404651,167.9470170671,10,"completed",-5.307556,10.0,7,"C1=CCC(C=Cc2cc(-c3cc[nH]c3)cc(C=CC3=CC=CC3)n2)=C1","C(=Cc1ccco1)c1cc(-c2cc[nH]c2)cc(C=Cc2ccco2)n1",{},"[#6H2r5:1]>>[O:1]",null,-0.2220701515],[-0.2024213459,207.8788177598,10,"completed",-4.834584,10.0,10,"C1=CCC(C=CC2=CC(=C3C=CC=C3)C=C2C=CC2=CC=CC2)=C1","C1=CCC(C=CC2=CC(=C3SC=CS3)C=C2C=CC2=CC=CC2)=C1",{},"[CH,ch:0]1=[C,c:1][C,c:2]=[CH,ch:3][*:4]1>>[S:0]1[*:1]=,:[*:2][S:3][*:4]1",null,-0.2788045424],[-0.2025754516,182.2221594677,10,"completed",-4.783892,10.0,4,"C1=CCC(N(C2=CC=CC2)c2ccccc2)=C1","c1ccc(N(c2cccs2)c2cccs2)cc1",{},"[#6H2r5:1]>>[S:1]",null,-0.2866492745],[-0.2035966862,181.280986664,10,"completed",-5.218592,10.0,10,"C1=CCC(C=Cc2cc3c(cc2C=CC2=CC=CC2)=CCC=3)=C1","C1=CCC(C=Cc2cc3cocc3cc2C=CC2=CC=CC2)=C1",{},"[#6H2r5:1]>>[O:1]",null,-0.1993845198],[-0.2036930408,258.8159866226,10,"completed",-5.088596,10.0,4,"C1=C(Nc2ccccc2)CC=C1C1=CCC(Nc2ccccc2)=C1","C1=C(Nc2ccncc2)CC=C1C1=CCC(Nc2ccncc2)=C1",{},"[ch&r6:0]>>[nr6:0]",null,-0.2589390662],[-0.2043205444,194.4115336985,10,"completed",-5.015916,10.0,5,"C1=CCC(Nc2cccc(NC3=CC=CC3)c2-c2ccncc2)=C1","C1=CCC(Nc2cncc(NC3=CC=CC3)c2-c2ccncc2)=C1",{},"[ch&r6:0]>>[nr6:0]",null,-0.2031260761],[-0.2044802719,110.5909101942,10,"completed",-5.315836,10.0,8,"C(#Cc1cc2c[nH]cc2cc1C#CC1=CC=CC1)C1=CC=CC1","C(#Cc1cc2c[nH]cc2cc1C#CC1=CC=NC1)C1=CC=NC1",{},"[chr5,CH1r5:1]>>[n:1]",null,-0.1872353788],[-0.2044946255,168.8679833646,10,"completed",-5.128984,10.0,6,"C(=Cc1ccccn1)C1=CCC(C2=CC(C=Cc3ccccn3)=CC2)=C1","C(=Cc1ccccn1)c1c[nH]c(-c2cc(C=Cc3ccccn3)c[nH]2)c1",{},"[#6H2r5:1]>>[NH:1]",null,-0.1700824248],[-0.2046582913,190.6279363466,10,"completed",-5.224756,10.0,10,"C1=CCC(C2=CC(C3=CCC(C4=CC=CC4)=C3)=CC2)=C1","C1=C(C2=CCC(c3ccco3)=C2)C=C(c2ccco2)C1",{},"[#6H2r5:1]>>[O:1]",null,-0.2096792772],[-0.2051282601,130.3672040695,10,"completed",-5.425132,10.0,10,"C1=CCC(c2cc(C=CC3=CCC=C3)cc(C=CC3=CCC=C3)c2)=C1","C1=CCC(c2cc(C=CC3=CCC=N3)cc(C=CC3=CCC=N3)c2)=C1",{},"[chr5,CH1r5:1]>>[n:1]",null,-0.2622859288],[-0.2059240024,169.4551429918,10,"completed",-4.911312,10.0,5,"C1=NCC=C1c1c(Nc2ccccc2)cccc1Nc1ccccc1","C1=CCC(Nc2cccc(NC3=CC=CC3)c2C2=CCN=C2)=C1",{},"[c:0]1[ch:1][ch][c:3][c!r5:4][c!r5:5]1>>[c:0]1[CH2:1][c:3][c:4][c:5]1",null,-0.2148501677],[-0.2061084054,183.0734258054,10,"completed",-5.218868,10.0,10,"C(=Cc1ccc2cscc2c1)c1ccc2cscc2c1","C(=Cc1cc2cscc2cn1)c1cc2cscc2cn1",{},"[ch&r6:0]>>[nr6:0]",null,-0.2010954598],[-0.2066361791,180.8948148565,10,"completed",-5.199364,10.0,10,"C1=CC(c2cc(C=Cc3ccc[nH]3)cc(C=Cc3ccc[nH]3)c2)=CC1","C(=Cc1ccc[nH]1)c1cc(C=Cc2ccc[nH]2)cc(-c2ccoc2)c1",{},"[#6H2r5:1]>>[O:1]",null,-0.1938060996],[-0.206734261,169.5641921765,10,"completed",-5.199456,10.0,9,"C1=CC(C=Cc2cc3c(cc2C=CC2=CCC=C2)=CCC=3)=CC1","C(=Cc1cc2c(cc1C=CC1=CCN=C1)=CCC=2)C1=CCN=C1",{},"[chr5,CH1r5:1]>>[n:1]",null,-0.1832998862],[-0.2077190191,187.0877892362,10,"completed",-4.97378,10.0,9,"C1=NCC=C1c1c(Nc2ccccc2)cncc1Nc1ccccc1","C1=CCC(Nc2cncc(NC3=CC=CC3)c2C2=CCN=C2)=C1",{},"[c:0]1[ch:1][ch][c:3][c!r5:4][c!r5:5]1>>[c:0]1[CH2:1][c:3][c:4][c:5]1",null,-0.2069015954],[-0.2077834464,184.3877270429,10,"completed",-5.192188,10.0,4,"C1=CCC(C=Cc2cc(C=CC3=CC=CC3)cc(-c3ccccc3)c2)=C1","C(=Cc1ccc[nH]1)c1cc(C=Cc2ccc[nH]2)cc(-c2ccccc2)c1",{},"[#6H2r5:1]>>[NH:1]",null,-0.1953539385],[-0.2079157429,117.9191229476,10,"completed",-4.930908,10.0,4,"C1=CCC(Nc2cccc(NC3=CC=CC3)c2)=C1","c1cc(Nc2cccs2)cc(Nc2cccs2)c1",{},"[#6H2r5:1]>>[S:1]",null,-0.167077978],[-0.2080570724,162.7316111191,10,"completed",-4.886748,10.0,9,"O=c1occc2cc3cc4c[nH]cc4cc3cc12","O=c1[nH]ccc2cc3cc4c[nH]cc4cc3cc12",{},"[o:1]>>[nH:1]",null,-0.2208280346],[-0.2081696579,181.2164328989,10,"completed",-5.034868,10.0,4,"C1=CCC(Nc2cccc(NC3=CC=CC3)c2)=C1","C1=NC=C(Nc2cccc(NC3=CN=CC3)c2)C1",{},"[chr5,CH1r5:1]>>[n:1]",null,-0.1868637538],[-0.2081715019,140.0293471302,10,"completed",-5.331016,10.0,4,"C1=CCC(c2ccc(Nc3ccc(C4=CC=CC4)cc3)cc2)=C1","C1=NCC(c2ccc(Nc3ccc(C4=CC=NC4)cc3)cc2)=C1",{},"[chr5,CH1r5:1]>>[n:1]",null,-0.2139129035],[-0.2085765165,156.4545245003,10,"completed",-5.341688,10.0,5,"C1=CC(C=CC2=CC(C3=CCC(C=CC4=CCC=C4)=C3)=CC2)=CC1","C1=CC(C=CC2=CC(C3=CCC(C=CC4=NCC=C4)=C3)=CC2)=NC1",{},"[chr5,CH1r5:1]>>[n:1]",null,-0.2304353098],[-0.2089412337,144.5544606899,10,"completed",-5.267352,10.0,9,"C1=NC=C(N(c2ccccc2)c2ccccc2)C1","C1=C(N(c2ccccc2)c2ccccc2)CN=N1",{},"[chr5,CH1r5:1]>>[n:1]",null,-0.1860625463],[-0.2094909124,116.8369501053,10,"completed",-5.374992,10.0,5,"c1ccc(Nc2cc(-c3ccsc3)cc(-c3ccsc3)c2)cc1","c1ccc(Nc2cc(-c3ccsc3)nc(-c3ccsc3)c2)cc1",{},"[ch&r6:0]>>[nr6:0]",null,-0.2251776342],[-0.2096095167,189.4717838539,10,"completed",-4.961728,10.0,6,"c1ccc(Nc2cccc(Nc3ccccc3)c2-c2ccno2)cc1","C1=CCC(Nc2cccc(NC3=CC=CC3)c2-c2ccno2)=C1",{},"[c:0]1[ch:1][ch][c:3][c!r5:4][c!r5:5]1>>[c:0]1[CH2:1][c:3][c:4][c:5]1",null,-0.212762634],[-0.2098424682,219.9120190706,10,"completed",-5.047196,10.0,4,"C1=CC(c2ccc(Nc3ccc(C4=CCC=C4)cc3)cc2)=CC1","c1cc(-c2ccc(Nc3ccc(-c4ccsc4)cc3)cc2)cs1",{},"[#6H2r5:1]>>[S:1]",null,-0.222996737],[-0.2102399766,198.2407235981,10,"completed",-5.259716,10.0,7,"C1=CC(c2cc(NC3=CN=NC3)cc(C3=CCC=C3)c2)=CC1","C1=CC(c2cc(Nc3cnn[nH]3)cc(C3=CCC=C3)c2)=CC1",{},"[#6H2r5:1]>>[NH:1]",null,-0.2275937012],[-0.2102880877,228.3441884477,10,"completed",-5.230368,10.0,4,"C1=Cc2cc(Nc3ccc4c(c3)C=CC4)ccc2C1","C1=Cc2cc(Nc3cnc4c(c3)C=CC4)cnc2C1",{},"[ch&r6:0]>>[nr6:0]",null,-0.2459044895],[-0.2108414329,154.1897883593,10,"completed",-5.30176,10.0,10,"C1=CCC(C=Cc2cc3c(cc2C=CC2=CC=CC2)=CCC=3)=C1","C(=Cc1cc2c(cc1C=CC1=CC=NC1)=CCC=2)C1=CC=NC1",{},"[chr5,CH1r5:1]>>[n:1]",null,-0.2090955969],[-0.2108876936,191.9331900109,10,"completed",-5.05428,10.0,10,"C1=CC(C=Cc2c[nH]c(-c3cc(C=CC4=CCC=C4)c[nH]3)c2)=CC1","C1=CC(C=Cc2c[nH]c(-c3nc(C=CC4=CCC=C4)c[nH]3)n2)=CC1",{},"[chr5,CH1r5:1]>>[n:1]",null,-0.1945831582],[-0.2109486775,182.1869752323,10,"completed",-5.25024,10.0,6,"C1=CCC(C=CC2=CC(C3=CCC(C=CC4=CC=CC4)=C3)=CC2)=C1","C(=CC1=CC(C2=CCC(C=CC3=CN=CC3)=C2)=CC1)C1=CN=CC1",{},"[chr5,CH1r5:1]>>[n:1]",null,-0.2103625493],[-0.2110271839,142.9997634605,10,"completed",-4.905516,10.0,3,"c1ccc2cc3ccccc3cc2c1","C1=c2cc3ccccc3cc2=CC1",{},"[c:0]1[ch:1][ch][c:3][c!r5:4][c!r5:5]1>>[c:0]1[CH2:1][c:3][c:4][c:5]1",null,-0.197440384],[-0.211097867,173.6071873817,10,"completed",-5.254748,10.0,6,"C1=CCC(c2cc(Nc3ccoc3)cc(C3=CC=CC3)c2)=C1","C1=CCC(c2cc(C3=CC=CC3)nc(Nc3ccoc3)n2)=C1",{},"[ch&r6:0]>>[nr6:0]",null,-0.2046300511],[-0.2111441379,187.553056941,10,"completed",-5.299,10.0,4,"c1ccc(-c2c(Nc3cccnc3)cccc2Nc2cccnc2)cc1","C1=CC(c2c(Nc3cccnc3)cccc2Nc2cccnc2)=CC1",{},"[c:0]1[ch:1][ch][c:3][c!r5:4][c!r5:5]1>>[c:0]1[CH2:1][c:3][c:4][c:5]1",null,-0.2336249969],[-0.2113160618,159.1133440308,10,"completed",-4.934588,10.0,6,"c1ccc(Nc2cc(Nc3ccccc3)cc(-c3cocn3)c2)cc1","C1=CC(Nc2cc(NC3=CCC=C3)cc(-c3cocn3)c2)=CC1",{},"[c:0]1[ch:1][ch][c:3][c!r5:4][c!r5:5]1>>[c:0]1[CH2:1][c:3][c:4][c:5]1",null,-0.1967841707],[-0.2113284192,99.4001703828,10,"completed",-5.195316,10.0,7,"c1ccc2cc3cc4n[nH]cc4cc3cc2c1","c1ccc2cc3cc4n[nH]nc4cc3cc2c1",{},"[chr5,CH1r5:1]>>[n:1]",null,-0.1197168008],[-0.2114312661,160.2284922152,10,"completed",-4.845164,10.0,5,"C1=CC(Nc2cccc(NC3=CCC=C3)c2C2=CCC=C2)=CC1","C1=CC(Nc2cccc(NC3=CCC=C3)c2C2=NCC=C2)=CC1",{},"[chr5,CH1r5:1]>>[n:1]",null,-0.2397800019],[-0.2114584212,162.9188008806,10,"completed",-4.9379,10.0,5,"C1=CCC(Nc2cc(NC3=CC=CC3)cc(-c3cccnc3)c2)=C1","C1=CCC(Nc2cc(NC3=CC=CC3)cc(-c3cnccn3)c2)=C1",{},"[ch&r6:0]>>[nr6:0]",null,-0.1985396096],[-0.2115418191,117.5019157165,10,"completed",-4.962004,10.0,9,"C1=NCC=C1Nc1cccc(-c2cccc(NC3=CCN=C3)c2)c1","C1=NCC=C1NC1=CCC(C2=CC(NC3=CCN=C3)=CC2)=C1",{},"[c:0]1[ch:1][ch][c:3][c!r5:4][c!r5:5]1>>[c:0]1[CH2:1][c:3][c:4][c:5]1",null,-0.1521108781],[-0.2115464902,181.0977748293,10,"completed",-5.296884,10.0,6,"c1ccc(-c2cc(Nc3ccsc3)cc(-c3ccccc3)c2)cc1","c1ccc(-c2cc(Nc3cnsc3)cc(-c3ccccc3)c2)cc1",{},"[chr5,CH1r5:1]>>[n:1]",null,-0.227575099],[-0.2116957863,152.905010572,10,"completed",-5.311604,10.0,6,"C1=CC(Nc2cc(C3=CCC=C3)nc(C3=CCC=C3)c2)=CC1","C1=CC(c2cc(Nc3ccoc3)cc(C3=CCC=C3)n2)=CC1",{},"[#6H2r5:1]>>[O:1]",null,-0.2128856645],[-0.2117125721,198.8676756266,10,"completed",-5.201204,10.0,10,"C(=Cc1cc2c(cc1C=Cc1ccsc1)=CCC=2)c1ccsc1","C(=Cc1cc2c(cc1C=Cc1cnsc1)=CCC=2)c1cnsc1",{},"[chr5,CH1r5:1]>>[n:1]",null,-0.2111091062],[-0.2118601841,169.1335514249,10,"completed",-5.27692,10.0,6,"C1=CCC(c2cc(Nc3ccsc3)cc(C3=CC=CC3)c2)=C1","C1=NCC(c2cc(Nc3ccsc3)cc(C3=CC=NC3)c2)=C1",{},"[chr5,CH1r5:1]>>[n:1]",null,-0.2096270368],[-0.2118988318,228.2676536738,10,"completed",-4.89512,10.0,4,"C1=CC(Nc2ccc3cc(NC4=CCC=C4)ccc3c2)=CC1","C1=CC(Nc2ccc3cc(NC4=NCC=C4)ccc3c2)=NC1",{},"[chr5,CH1r5:1]>>[n:1]",null,-0.2695816588],[-0.2119229814,208.2674787998,10,"completed",-5.097704,10.0,8,"C(#Cc1ccc(C#CC2=CC=CC2)c2c1=CCC=2)C1=CC=CC1","C(#Cc1ccc(C#CC2=CC=CC2)c2cocc12)C1=CC=CC1",{},"[#6H2r5:1]>>[O:1]",null,-0.2082736801],[-0.2121921706,83.7061154699,10,"completed",-5.10212,10.0,7,"c1cnc2cc3cc4cscc4cc3cc2c1","c1cnc2cc3cc4cscc4cc3cc2n1",{},"[ch&r6:0]>>[nr6:0]",null,-0.0837192691],[-0.2122303467,191.0922319998,10,"completed",-5.207184,10.0,10,"C(=Cc1ccc[nH]1)c1cc(C=Cc2ccc[nH]2)cc(-c2c[nH]cn2)c1","C(=Cc1ccc[nH]1)c1cc(C=Cc2ccc[nH]2)cc(-c2cocn2)c1",{},"[nH:1]>>[o:1]",null,-0.205293843],[-0.2123509834,128.6792721174,10,"completed",-5.41032,10.0,4,"C1=Cc2c(cccc2Nc2cccc3c2C=CC3)C1","C1=NCc2cccc(Nc3cccc4c3C=NC4)c21",{},"[chr5,CH1r5:1]>>[n:1]",null,-0.2524769717],[-0.2124072229,142.2681807453,10,"completed",-5.372324,10.0,10,"O=c1nc[nH]c2cc3cc4c(cc3cc12)=CCC=4","O=c1nc[nH]c2cc3cc4cocc4cc3cc12",{},"[#6H2r5:1]>>[O:1]",null,-0.2378630113],[-0.212620489,220.737960762,10,"completed",-5.024472,10.0,6,"C1=CCC(c2cc(NC3=CCC=C3)cc(C3=CC=CC3)n2)=C1","C1=CCC(c2cc(Nc3cc[nH]c3)cc(C3=CC=CC3)n2)=C1",{},"[#6H2r5:1]>>[NH:1]",null,-0.2269811488],[-0.2127286078,184.736382774,10,"completed",-4.906804,10.0,6,"c1ccc(Nc2cc(Nc3ccccc3)cc(-c3ncco3)c2)cc1","C1=CCC(Nc2cc(NC3=CC=CC3)cc(-c3ncco3)c2)=C1",{},"[c:0]1[ch:1][ch][c:3][c!r5:4][c!r5:5]1>>[c:0]1[CH2:1][c:3][c:4][c:5]1",null,-0.2289467872],[-0.2127550891,144.7638069359,10,"completed",-5.324024,10.0,5,"C1=CC(C=CC2=CCC(C3=CC(C=CC4=CCC=C4)=CC3)=C2)=CC1","C1=CC(C=CC2=CCC(C3=NC(C=CC4=CCC=C4)=CC3)=N2)=CC1",{},"[chr5,CH1r5:1]>>[n:1]",null,-0.2134199348],[-0.212756947,152.5444631619,10,"completed",-5.038364,10.0,4,"C1=CC(c2ccccc2)=C(NC2=C(c3ccccc3)C=CC2)C1","C1=CC(c2ccncc2)=C(NC2=C(c3ccncc3)C=CC2)C1",{},"[ch&r6:0]>>[nr6:0]",null,-0.1585286142],[-0.2127830829,176.4800124594,10,"completed",-5.300012,10.0,6,"C1=CCC(c2cc(Nc3ccco3)cc(C3=CC=CC3)c2)=C1","C1=NCC(c2cc(Nc3ccco3)cc(C3=CC=NC3)c2)=C1",{},"[chr5,CH1r5:1]>>[n:1]",null,-0.2252721618],[-0.2128432951,125.1923180213,10,"completed",-5.411792,10.0,6,"C1=CC(c2cc(NC3=CCN=C3)cc(C3=CCC=C3)c2)=CC1","C1=CC(c2cc(NC3=NCN=C3)cc(C3=CCC=C3)c2)=CC1",{},"[chr5,CH1r5:1]>>[n:1]",null,-0.2516110085],[-0.2130431284,118.7170174933,10,"completed",-5.373888,10.0,7,"c1ccc(-c2cc(Nc3cccs3)cc(-c3ccccc3)c2)cc1","c1ccc(-c2cc(Nc3ccns3)cc(-c3ccccc3)c2)cc1",{},"[chr5,CH1r5:1]>>[n:1]",null,-0.225501446],[-0.2131165739,172.4508774169,10,"completed",-5.327152,10.0,6,"C1=CC(Nc2cc(C3=CN=CC3)cc(C3=CN=CC3)c2)=CC1","C1=CC(Nc2cc(C3=CN=CC3)nc(C3=CN=CC3)c2)=CC1",{},"[ch&r6:0]>>[nr6:0]",null,-0.234568413],[-0.2131350756,205.9587625435,10,"completed",-4.962004,10.0,8,"C(=Cc1ccco1)C1=CCC(C2=CC(C=Cc3ccco3)=CC2)=C1","C(=Cc1ccco1)c1c[nH]c(-c2cc(C=Cc3ccco3)c[nH]2)c1",{},"[#6H2r5:1]>>[NH:1]",null,-0.2274863313],[-0.2132258432,192.7616481972,10,"completed",-5.205528,10.0,10,"C1=CCC(C2=CC(C3=CCC(C4=CC=CC4)=C3)=CC2)=C1","C1=CCC(c2cc(-c3csc(C4=CC=CC4)c3)cs2)=C1",{},"[#6H2r5:1]>>[S:1]",null,-0.2064310316],[-0.2133869464,266.8187843251,10,"completed",-5.007084,10.0,5,"c1ccc(N(c2ccccc2)c2ccc[nH]2)cc1","c1ccc(N(c2ccccc2)c2cnc[nH]2)cc1",{},"[chr5,CH1r5:1]>>[n:1]",null,-0.2746317923],[-0.2134255352,204.9955041563,10,"completed",-5.173512,10.0,6,"C1=CCC(Nc2cc(C3=CC=CC3)nc(C3=CC=CC3)c2)=C1","C1=CCC(Nc2cc(C3=CN=CC3)nc(C3=CN=CC3)c2)=C1",{},"[chr5,CH1r5:1]>>[n:1]",null,-0.2113554439],[-0.2135039648,170.618633882,10,"completed",-5.351072,10.0,4,"C1=CCC(c2c(Nc3ccccc3)cccc2Nc2ccccc2)=C1","C1=CCC(c2c(Nc3ccccc3)ncnc2Nc2ccccc2)=C1",{},"[ch&r6:0]>>[nr6:0]",null,-0.2449467724],[-0.2135661306,247.8935618724,10,"completed",-5.171028,10.0,10,"C(=Cc1c[nH]cn1)C1=CCC(C2=CC(C=Cc3c[nH]cn3)=CC2)=C1","C(=Cc1c[nH]cn1)c1cccc(-c2cccc(C=Cc3c[nH]cn3)c2)c1",{},"[CH2:0]1[c,C:1]-,=,:[c,C:2]-,=,:[c,C:3]-,=,:[c,C:4]1>>[ch:0]1c[c:1][c:2][c:3][c:4]1",null,-0.2528304899],[-0.2136263088,117.0647935228,10,"completed",-5.3726,10.0,4,"C1=CCC(c2cc(Nc3ccccc3)cc(C3=CC=CC3)c2)=C1","C1=CCC(c2cc(C3=CC=CC3)nc(Nc3ccccc3)n2)=C1",{},"[ch&r6:0]>>[nr6:0]",null,-0.2238670103],[-0.2136806891,123.1896100223,10,"completed",-5.386952,10.0,7,"C1=CC(c2cc(Nc3cocn3)cc(C3=CCC=C3)c2)=CC1","C1=CC(c2cc(Nc3cocn3)cc(C3=CCC=C3)n2)=CC1",{},"[ch&r6:0]>>[nr6:0]",null,-0.2356331697],[-0.2137494029,184.9115360508,10,"completed",-4.942868,10.0,6,"c1ccc(Nc2cc(Nc3ccccc3)cc(-c3cnsc3)c2)cc1","C1=CCC(Nc2cc(NC3=CC=CC3)cc(-c3cnsc3)c2)=C1",{},"[c:0]1[ch:1][ch][c:3][c!r5:4][c!r5:5]1>>[c:0]1[CH2:1][c:3][c:4][c:5]1",null,-0.2151525139],[-0.2138469695,181.185346851,10,"completed",-4.917476,10.0,5,"C1=NCC=C1c1cc(Nc2ccccc2)cc(Nc2ccccc2)c1","C1=CCC(Nc2cc(NC3=CC=CC3)cc(C3=CCN=C3)c2)=C1",{},"[c:0]1[ch:1][ch][c:3][c!r5:4][c!r5:5]1>>[c:0]1[CH2:1][c:3][c:4][c:5]1",null,-0.2217035974],[-0.2142244411,177.6507549412,10,"completed",-5.259072,10.0,6,"C1=CCC(c2cc(Nc3ccoc3)cc(C3=CC=CC3)c2)=C1","C1=CN=C(c2cc(Nc3ccoc3)cc(C3=NC=CC3)c2)C1",{},"[chr5,CH1r5:1]>>[n:1]",null,-0.209663307],[-0.214224652,184.4812483556,10,"completed",-4.918396,10.0,5,"c1ccc(Nc2cc(-c3cccs3)cc(-c3cccs3)c2)cc1","C1=CCC(Nc2cc(-c3cccs3)cc(-c3cccs3)c2)=C1",{},"[c:0]1[ch:1][ch][c:3][c!r5:4][c!r5:5]1>>[c:0]1[CH2:1][c:3][c:4][c:5]1",null,-0.2240391423],[-0.2142354637,126.0219841703,10,"completed",-4.798428,10.0,4,"c1ccc(Nc2cc3cnc(Nc4ccccc4)cc3cn2)cc1","C1=CC(Nc2cc3cnc(NC4=CCC=C4)cc3cn2)=CC1",{},"[c:0]1[ch:1][ch][c:3][c!r5:4][c!r5:5]1>>[c:0]1[CH2:1][c:3][c:4][c:5]1",null,-0.2458554847],[-0.2143099106,165.0895436879,10,"completed",-5.28796,10.0,5,"C1=CC(C=CC2=CCC(C3=CC(C=CC4=CCC=C4)=CC3)=C2)=CC1","C1=CC(C=Cc2coc(-c3cc(C=CC4=CCC=C4)co3)c2)=CC1",{},"[#6H2r5:1]>>[O:1]",null,-0.2111060127],[-0.2143157219,160.6311544762,10,"completed",-4.970376,10.0,4,"C1=CC(Nc2cncc(NC3=CCC=C3)c2)=CC1","C1=CC(Nc2cncc(NC3=CCC=C3)n2)=CC1",{},"[ch&r6:0]>>[nr6:0]",null,-0.1844872209],[-0.2144812377,179.994923976,10,"completed",-4.90846,10.0,6,"C1=C(c2cc(Nc3ccccc3)cc(Nc3ccccc3)c2)N=NC1","C1=CCC(Nc2cc(NC3=CC=CC3)cc(C3=CCN=N3)c2)=C1",{},"[c:0]1[ch:1][ch][c:3][c!r5:4][c!r5:5]1>>[c:0]1[CH2:1][c:3][c:4][c:5]1",null,-0.2244439412],[-0.2145086101,184.2372935439,10,"completed",-5.184736,10.0,10,"C1=CC(C=Cc2cc3cscc3cc2C=CC2=CCC=C2)=CC1","C(=Cc1cc2cscc2cc1C=Cc1ccsc1)c1ccsc1",{},"[#6H2r5:1]>>[S:1]",null,-0.1935501829],[-0.2145200512,185.4445659279,10,"completed",-5.332948,10.0,10,"O=c1cnc2cc3cc4c(cc3cc2[nH]1)=CCC=4","O=c1nnc2cc3cc4c(cc3cc2[nH]1)=CCC=4",{},"[ch&r6:0]>>[nr6:0]",null,-0.2469401237],[-0.214626474,166.3283753975,10,"completed",-5.013156,10.0,4,"C1=C(NC2=CCC=C2c2ccccc2)C(c2ccccc2)=CC1","C1=C(NC2=CCC=C2c2ccncc2)C(c2ccncc2)=CC1",{},"[ch&r6:0]>>[nr6:0]",null,-0.1770893837],[-0.2146698861,227.4694746078,10,"completed",-4.884632,10.0,7,"C1=CC(C=Cc2cc(-c3csc(C=CC4=CCC=C4)c3)cs2)=CC1","C(=Cc1cc(-c2csc(C=Cc3cc[nH]c3)c2)cs1)c1cc[nH]c1",{},"[#6H2r5:1]>>[NH:1]",null,-0.2728923155],[-0.2147185189,191.8448573063,10,"completed",-4.988408,10.0,5,"C1=CCC(Nc2cccc(NC3=CC=CC3)c2-c2cccnc2)=C1","C1=CCC(Nc2cncc(NC3=CC=CC3)c2-c2cccnc2)=C1",{},"[ch&r6:0]>>[nr6:0]",null,-0.2071383807],[-0.2147855874,175.9827522744,10,"completed",-5.277196,10.0,9,"C1=CCC(C=Cc2cc(C=CC3=CC=CC3)cc(C3=CCC=N3)c2)=C1","C1=CCC(C=Cc2cc(C3=CCC=N3)cc(C=CC3=CC=CC3)n2)=C1",{},"[ch&r6:0]>>[nr6:0]",null,-0.2153024758],[-0.2147909466,221.1593765826,10,"completed",-5.142692,10.0,4,"C1=c2cc(Nc3ccccc3)c(Nc3ccccc3)cc2=CC1","C1=c2nc(Nc3ccccc3)c(Nc3ccccc3)nc2=CC1",{},"[ch&r6:0]>>[nr6:0]",null,-0.2231693241],[-0.2148357157,177.7130411029,10,"completed",-5.331568,10.0,8,"c1ncc2cc3cc4cocc4cc3cc2n1","c1nnc2cc3cc4cocc4cc3cc2n1",{},"[ch&r6:0]>>[nr6:0]",null,-0.2405359784],[-0.2148814595,183.2304929281,10,"completed",-5.013432,10.0,5,"C1=CCC(Nc2cccc(NC3=CC=CC3)c2C2=CC=CC2)=C1","C1=CCC(Nc2ncnc(NC3=CC=CC3)c2C2=CC=CC2)=C1",{},"[ch&r6:0]>>[nr6:0]",null,-0.1929908875],[-0.2149830346,132.970283234,10,"completed",-5.3427,10.0,7,"C1=CCC(c2cc(Nc3cncs3)cc(C3=CC=CC3)c2)=C1","C1=CCC(c2cc(Nc3cncs3)cc(C3=CC=CC3)n2)=C1",{},"[ch&r6:0]>>[nr6:0]",null,-0.215739909],[-0.2150191111,173.3521043346,10,"completed",-5.285476,10.0,7,"C1=CCC(C=Cc2cc(C=CC3=CC=CC3)cc(-c3c[nH]cn3)c2)=C1","C1=CCC(C=Cc2cc(C=CC3=CC=CC3)cc(-c3c[nH]nn3)c2)=C1",{},"[chr5,CH1r5:1]>>[n:1]",null,-0.2165816518],[-0.2150568921,200.5425002055,10,"completed",-4.830628,10.0,10,"C(=Cc1cc2c(cn1)=CCC=2)c1cc2c(cn1)=CCC=2","C(=Cc1cc2c[nH]cc2cn1)c1cc2c[nH]cc2cn1",{},"[#6H2r5:1]>>[NH:1]",null,-0.2752677221],[-0.2152735151,184.68166808,10,"completed",-4.93514,10.0,6,"c1ccc(Nc2cc(Nc3ccccc3)cc(-c3cncs3)c2)cc1","C1=CCC(Nc2cc(NC3=CC=CC3)cc(-c3cncs3)c2)=C1",{},"[c:0]1[ch:1][ch][c:3][c!r5:4][c!r5:5]1>>[c:0]1[CH2:1][c:3][c:4][c:5]1",null,-0.2177726799],[-0.2153064899,156.5822862884,10,"completed",-5.371772,10.0,5,"C1=NC(c2cc(Nc3ccccc3)cc(C3=CCC=N3)c2)=CC1","C1=NC(c2cc(Nc3ccncc3)cc(C3=CCC=N3)c2)=CC1",{},"[ch&r6:0]>>[nr6:0]",null,-0.2463928209],[-0.2153760667,228.8793780153,10,"completed",-4.98068,10.0,5,"C1=CCC(C2=CC(NC3=CCC(C4=CC=CC4)=C3)=CC2)=C1","C1=CCC(c2cc(Nc3coc(C4=CC=CC4)c3)co2)=C1",{},"[#6H2r5:1]>>[O:1]",null,-0.2436432397],[-0.2154040724,184.3271536479,10,"completed",-5.19136,10.0,7,"C(=Cc1cccs1)C1=CC(C2=CCC(C=Cc3cccs3)=C2)=CC1","C(=Cc1cc(-c2csc(C=Cc3cccs3)c2)cs1)c1cccs1",{},"[#6H2r5:1]>>[S:1]",null,-0.195106017],[-0.2154587528,144.9563789193,10,"completed",-5.353004,10.0,3,"c1ccc2c(Nc3cccc4ccccc34)cccc2c1","c1cc(Nc2cccc3cnccc23)c2ccncc2c1",{},"[ch&r6:0]>>[nr6:0]",null,-0.2288618657],[-0.2155669842,187.0680985065,10,"completed",-4.959244,10.0,6,"c1ccc(Nc2cc(Nc3ccccc3)cc(-c3cnco3)c2)cc1","C1=CCC(Nc2cc(NC3=CC=CC3)cc(-c3cnco3)c2)=C1",{},"[c:0]1[ch:1][ch][c:3][c!r5:4][c!r5:5]1>>[c:0]1[CH2:1][c:3][c:4][c:5]1",null,-0.2114296023],[-0.2156110422,191.8445797685,10,"completed",-5.279864,10.0,6,"C1=CCC(c2cc(NC3=CN=CC3)cc(C3=CC=CC3)c2)=C1","C1=NC=C(Nc2cc(C3=CC=NC3)cc(C3=CC=NC3)c2)C1",{},"[chr5,CH1r5:1]>>[n:1]",null,-0.2294697397],[-0.2156534129,181.4765116509,10,"completed",-4.935416,10.0,6,"c1ccc(Nc2cccc(Nc3ccccc3)c2-c2cncs2)cc1","C1=CCC(Nc2cccc(NC3=CC=CC3)c2-c2cncs2)=C1",{},"[c:0]1[ch:1][ch][c:3][c!r5:4][c!r5:5]1>>[c:0]1[CH2:1][c:3][c:4][c:5]1",null,-0.2149576514],[-0.2157522831,145.3723052747,10,"completed",-4.844244,10.0,4,"c1ccc(Nc2cccc(Nc3ccccc3)c2-c2ccccn2)cc1","C1=CC(Nc2cccc(NC3=CCC=C3)c2-c2ccccn2)=CC1",{},"[c:0]1[ch:1][ch][c:3][c!r5:4][c!r5:5]1>>[c:0]1[CH2:1][c:3][c:4][c:5]1",null,-0.2306177825],[-0.2157603187,179.2429584224,10,"completed",-4.952896,10.0,10,"C(=Cc1cc2c(cc1C=Cc1ccsc1)=CCC=2)c1ccsc1","C(=Cc1cc2c[nH]cc2cc1C=Cc1ccsc1)c1ccsc1",{},"[#6H2r5:1]>>[NH:1]",null,-0.2067158332],[-0.2158048061,127.7396753645,10,"completed",-5.335708,10.0,6,"C1=CC(c2cc(NC3=CCN=C3)cc(C3=CCC=C3)c2)=CC1","C1=CC(c2cc(C3=CCC=C3)nc(NC3=CCN=C3)n2)=CC1",{},"[ch&r6:0]>>[nr6:0]",null,-0.2086647375],[-0.2159047208,141.1670218645,10,"completed",-5.241132,10.0,6,"O=c1[nH]cccc1Nc1cc(C2=CCC=C2)cc(C2=CCC=C2)c1","O=c1[nH]cncc1Nc1cc(C2=CCC=C2)cc(C2=CCC=C2)c1",{},"[ch&r6:0]>>[nr6:0]",null,-0.1723022529],[-0.2160317209,137.755151135,10,"completed",-5.332856,10.0,10,"C1=CC(C=CC2=CCC=C2C=CC2=CCC=C2)=CC1","C1=CC(=C2C=C(C=CC3=CCC=C3)C(C=CC3=CCC=C3)=C2)C=C1",{},"[r5:1][CH2r5:2][r5:3]>>[r5:1][C:2](=C1cccc1)[r5:3]",null,-0.2134132631],[-0.2161825884,124.4058394667,10,"completed",-5.559728,10.0,6,"C(=Cc1ccccn1)C1=CCC(C2=CC(C=Cc3ccccn3)=CC2)=C1","C(=Cc1ccccn1)C1=CCC(C2=NC(C=Cc3ccccn3)=CC2)=N1",{},"[chr5,CH1r5:1]>>[n:1]",null,-0.3450191756],[-0.2162900475,172.9914640437,10,"completed",-4.755096,10.0,5,"C1=CCC(C2=CC(NC3=CCC(C4=CC=CC4)=C3)=CC2)=C1","C1=CCC(C2=NC(NC3=CCC(C4=CC=CC4)=N3)=CC2)=C1",{},"[chr5,CH1r5:1]>>[n:1]",null,-0.2970115209],[-0.2163320301,127.8146040217,10,"completed",-4.833664,10.0,5,"C1=CC(c2cc(Nc3ccccc3)nc(Nc3ccccc3)c2)=CC1","C1=CC(Nc2cc(C3=CCC=C3)cc(NC3=CCC=C3)n2)=CC1",{},"[c:0]1[ch:1][ch][c:3][c!r5:4][c!r5:5]1>>[c:0]1[CH2:1][c:3][c:4][c:5]1",null,-0.2260412723],[-0.2163810293,197.6609769407,10,"completed",-5.12466,10.0,10,"C1=CN=C(C=CC2=CCC(C3=CC(C=CC4=NC=CC4)=CC3)=C2)C1","C1=CN=C(C=Cc2c[nH]c(-c3cc(C=CC4=NC=CC4)c[nH]3)c2)C1",{},"[#6H2r5:1]>>[NH:1]",null,-0.1984133021],[-0.2164599036,176.1548903236,10,"completed",-5.2599,10.0,4,"C(#Cc1ccccc1-c1ccccc1C#CC1=CC=CC1)C1=CC=CC1","C(#CC1=CCC=C1C1=CCC=C1C#CC1=CC=CC1)C1=CC=CC1",{},"[c:0]1[ch:1][ch][c:3][c!r5:4][c!r5:5]1>>[c:0]1[CH2:1][c:3][c:4][c:5]1",null,-0.2087076191],[-0.2165881622,189.1454145387,10,"completed",-5.354476,10.0,3,"c1ccc2cc(Nc3ccc4ccccc4c3)ccc2c1","c1cnc2ccc(Nc3ccc4ncccc4c3)cc2c1",{},"[ch&r6:0]>>[nr6:0]",null,-0.2598219097],[-0.216658572,152.1579331278,10,"completed",-5.33488,10.0,4,"C1=CCC(c2ccccc2Nc2ccccc2C2=CC=CC2)=C1","C1=NCC(c2ccccc2Nc2ccccc2C2=CC=NC2)=C1",{},"[chr5,CH1r5:1]>>[n:1]",null,-0.2240193243],[-0.2167217898,162.4541166578,10,"completed",-4.875892,10.0,10,"C1=CN=C(Nc2cc3ccccc3cc2NC2=NC=CC2)C1","C1=CN=C(Nc2cc3c(cc2NC2=NC=CC2)=CCC=3)C1",{},"[c:0]1[ch:1][ch][c:3][c!r5:4][c!r5:5]1>>[c:0]1[CH2:1][c:3][c:4][c:5]1",null,-0.2258346605],[-0.2170208936,113.2200287993,10,"completed",-5.4278,10.0,5,"C1=CCC(c2cc(Nc3ccccc3)cc(C3=CC=CC3)n2)=C1","c1ccc(Nc2cc(-c3cccs3)nc(-c3cccs3)c2)cc1",{},"[#6H2r5:1]>>[S:1]",null,-0.2558723637],[-0.2170385867,209.6371185393,10,"completed",-5.142508,10.0,6,"C1=CCC(Nc2cc(C3=CC=CC3)nc(C3=CC=CC3)c2)=C1","C1=CCC(Nc2cc(C3=NC=CC3)nc(C3=NC=CC3)c2)=C1",{},"[chr5,CH1r5:1]>>[n:1]",null,-0.2117383225],[-0.2170714817,111.3759905682,10,"completed",-5.412528,10.0,4,"C1=CCC(c2cccc(Nc3cccc(C4=CC=CC4)c3)c2)=C1","C1=CCC(c2ccnc(Nc3cc(C4=CC=CC4)ccn3)c2)=C1",{},"[ch&r6:0]>>[nr6:0]",null,-0.2454887964],[-0.2171251266,150.5711813132,10,"completed",-4.917752,10.0,4,"c1ccc(Nc2cc(-c3ccccc3)cc(Nc3ccccc3)n2)cc1","C1=CCC(Nc2cc(-c3ccccc3)cc(NC3=CC=CC3)n2)=C1",{},"[c:0]1[ch:1][ch][c:3][c!r5:4][c!r5:5]1>>[c:0]1[CH2:1][c:3][c:4][c:5]1",null,-0.1973491932],[-0.2171861063,191.3428238307,10,"completed",-5.193384,10.0,8,"C(=Cc1ccco1)C1=CC(C2=CCC(C=Cc3ccco3)=C2)=CC1","C(=Cc1cc(-c2csc(C=Cc3ccco3)c2)cs1)c1ccco1",{},"[#6H2r5:1]>>[S:1]",null,-0.202200782],[-0.2172007205,157.2405833554,10,"completed",-4.772024,10.0,4,"c1ccc(Nc2ccc(Nc3ccccc3)nn2)cc1","C1=CC(Nc2ccc(NC3=CCC=C3)nn2)=CC1",{},"[c:0]1[ch:1][ch][c:3][c!r5:4][c!r5:5]1>>[c:0]1[CH2:1][c:3][c:4][c:5]1",null,-0.2782679406],[-0.2172288632,218.991179469,10,"completed",-5.165048,10.0,9,"C(#Cc1ccc(C#CC2=CC=CC2)c2cscc12)C1=CC=CC1","C(#Cc1ccc(C#Cc2ccco2)c2cscc12)c1ccco1",{},"[#6H2r5:1]>>[O:1]",null,-0.2236748654],[-0.2173105761,166.7659844056,10,"completed",-5.256864,10.0,6,"C1=CC(Nc2cc(C3=CCC=C3)nc(C3=CCC=C3)c2)=CC1","C1=CC(Nc2cc(-c3ccoc3)nc(-c3ccoc3)c2)=CC1",{},"[#6H2r5:1]>>[O:1]",null,-0.1996696964],[-0.2173423572,169.8098005721,10,"completed",-5.305992,10.0,10,"C1=CCC(C=Cc2cc(C3=CCC=C3)cc(C=CC3=CC=CC3)n2)=C1","C1=CCC(C=Cc2cc(-c3ccsc3)cc(C=CC3=CC=CC3)n2)=C1",{},"[#6H2r5:1]>>[S:1]",null,-0.2227720659],[-0.2173828478,167.9422869811,10,"completed",-5.290628,10.0,6,"C1=CC(Nc2cc(C3=CCC=C3)nc(C3=CCC=C3)c2)=CC1","C1=CC(Nc2nc(C3=CCC=C3)nc(C3=CCC=C3)n2)=CC1",{},"[ch&r6:0]>>[nr6:0]",null,-0.2145011389],[-0.2174054281,142.8581745722,10,"completed",-5.34178,10.0,7,"c1ccc(N(c2ccccc2)c2cocn2)cc1","c1ccc(N(c2ccccc2)c2conn2)cc1",{},"[chr5,CH1r5:1]>>[n:1]",null,-0.2214783659],[-0.2175047114,210.9151813421,10,"completed",-4.91996,10.0,4,"C1=CCC(N(C2=CC=CC2)c2ccccc2)=C1","c1ccc(N(c2ccco2)c2ccco2)cc1",{},"[#6H2r5:1]>>[O:1]",null,-0.2456995533],[-0.2175277979,169.5842058578,10,"completed",-5.300564,10.0,6,"C(=Cc1ccsc1)C1=CC(C2=CCC(C=Cc3ccsc3)=C2)=CC1","C(=Cc1ccsn1)C1=CC(C2=CCC(C=Cc3ccsn3)=C2)=CC1",{},"[chr5,CH1r5:1]>>[n:1]",null,-0.2201579041],[-0.217564509,147.0138705431,10,"completed",-5.333224,10.0,5,"C1=CCC(c2cc(Nc3cccnc3)cc(C3=CC=CC3)c2)=C1","c1cncc(Nc2cc(-c3cccs3)cc(-c3cccs3)c2)c1",{},"[#6H2r5:1]>>[S:1]",null,-0.2196949268],[-0.217629298,216.8884862733,10,"completed",-5.026864,10.0,4,"C1=CC(NC2=C(c3ccccc3)CC=C2)=C(c2ccccc2)C1","C1=NC(NC2=C(c3ccccc3)CC=N2)=C(c2ccccc2)C1",{},"[chr5,CH1r5:1]>>[n:1]",null,-0.2228487469],[-0.2176888801,183.2722130554,10,"completed",-5.297712,10.0,3,"C(=Cc1ccc2cc(C=Cc3ccccc3)ccc2c1)c1ccccc1","C1=CC(C=Cc2ccc3cc(C=CC4=CCC=C4)ccc3c2)=CC1",{},"[c:0]1[ch:1][ch][c:3][c!r5:4][c!r5:5]1>>[c:0]1[CH2:1][c:3][c:4][c:5]1",null,-0.2296580528],[-0.2177827939,229.0029735906,10,"completed",-5.060076,10.0,4,"C1=CC(Nc2ccc(-c3ccc(NC4=CCC=C4)cc3)cc2)=CC1","C1=NCC=C1Nc1ccc(-c2ccc(NC3=CCN=C3)cc2)cc1",{},"[chr5,CH1r5:1]>>[n:1]",null,-0.2307019409],[-0.2177871173,138.7132064701,10,"completed",-5.370116,10.0,4,"C1=Cc2ccc(Nc3ccc4c(c3)CC=C4)cc2C1","C1=NCc2cc(Nc3ccc4c(c3)CN=C4)ccc21",{},"[chr5,CH1r5:1]>>[n:1]",null,-0.2345059783],[-0.2178875022,180.0781980005,10,"completed",-5.250608,10.0,8,"c1ccc(-c2cc(Nc3ncc[nH]3)cc(-c3ccccc3)c2)cc1","c1ccc(-c2cc(Nc3ncc[nH]3)cc(-c3ccccc3)n2)cc1",{},"[ch&r6:0]>>[nr6:0]",null,-0.2086689113],[-0.2179656851,172.6995107054,10,"completed",-5.030728,10.0,3,"C(#Cc1cccc2ccccc12)c1cccc2ccccc12","C(#Cc1cccc2c1=CCC=2)c1cccc2c1=CCC=2",{},"[c:0]1[ch:1][ch][c:3][c!r5:4][c!r5:5]1>>[c:0]1[CH2:1][c:3][c:4][c:5]1",null,-0.1793779248],[-0.2180498027,225.955126826,10,"completed",-5.06946,10.0,4,"C1=CCC(Nc2cc(-c3ccccc3)cc(-c3ccccc3)c2)=C1","C1=CCC(Nc2cc(-c3cccnc3)cc(-c3cccnc3)c2)=C1",{},"[ch&r6:0]>>[nr6:0]",null,-0.2269641783],[-0.2180614739,125.3992510287,10,"completed",-5.279128,10.0,10,"C1=CCC(c2cc(C=CC3=CCC=C3)cc(C=CC3=CCC=C3)c2)=C1","C1=CC(C=Cc2cc(C=CC3=CCC=C3)cc(-c3ccc[nH]3)c2)=CC1",{},"[#6H2r5:1]>>[NH:1]",null,-0.1773344973],[-0.2180794001,163.6386049205,10,"completed",-5.24426,10.0,5,"C1=CCC(C=CC2=CCC(C3=CC(C=CC4=CC=CC4)=CC3)=C2)=C1","C1=CCC(C=CC2=CCC(C3=NC(C=CC4=CC=CC4)=CC3)=N2)=C1",{},"[chr5,CH1r5:1]>>[n:1]",null,-0.1922887343],[-0.2181264893,193.1617004494,10,"completed",-5.027968,10.0,10,"C1=CCC(C=Cc2csc(-c3cc(C=CC4=CC=CC4)cs3)c2)=C1","C(=Cc1ccc[nH]1)c1csc(-c2cc(C=Cc3ccc[nH]3)cs2)c1",{},"[#6H2r5:1]>>[NH:1]",null,-0.199634318],[-0.2182160506,90.5067280759,10,"completed",-5.165692,10.0,8,"c1cnc2cc3cc4cocc4cc3cc2c1","c1cnc2cc3cc4cocc4cc3cc2n1",{},"[ch&r6:0]>>[nr6:0]",null,-0.1015186331],[-0.2182170683,162.6865941235,10,"completed",-4.966052,10.0,4,"C1=CC(c2ccccc2)=C(NC2=C(c3ccccc3)C=CC2)C1","C1=NC(c2ccccc2)=C(NC2=C(c3ccccc3)N=CC2)C1",{},"[chr5,CH1r5:1]>>[n:1]",null,-0.1877725768],[-0.2183002041,151.4955994637,10,"completed",-5.310316,10.0,3,"C(=Cc1cccc(-c2ccccc2)c1)c1cccc(-c2ccccc2)c1","C(=CC1=CCC(c2ccccc2)=C1)C1=CCC(c2ccccc2)=C1",{},"[c:0]1[ch:1][ch][c:3][c!r5:4][c!r5:5]1>>[c:0]1[CH2:1][c:3][c:4][c:5]1",null,-0.2112462979],[-0.2184068432,219.6836727001,10,"completed",-4.9149,10.0,9,"C1=CC(C=Cc2csc(-c3cc(C=CC4=CCC=C4)cs3)c2)=CC1","C(=Cc1csc(-c2cc(C=Cc3cc[nH]c3)cs2)c1)c1cc[nH]c1",{},"[#6H2r5:1]>>[NH:1]",null,-0.2550476445],[-0.1336917607,112.9104813306,11,"completed",-5.11132,11.0,11,"C(=Cc1cc2c(cc1C=Cc1ccccn1)=CCC=2)c1ccccn1","C(=Cc1cc2c[nH]cc2cc1C=Cc1ccccn1)c1ccccn1",{},"[#6H2r5:1]>>[NH:1]",null,-0.1131881909],[-0.1581891588,148.9117455601,11,"completed",-5.154652,11.0,11,"C(=CC1=CCC(c2ccccc2)=C1)C1=CCC(c2ccccc2)=C1","C1=CC(C2=CC(C=CC3=CCC(C4=CCC=C4)=C3)=CC2)=CC1",{},"[c:0]1[ch:1][ch][c:3][c!r5:4][c!r5:5]1>>[c:0]1[CH2:1][c:3][c:4][c:5]1",null,-0.1537473906],[-0.1594214445,174.6438142354,11,"completed",-5.13708,11.0,11,"C1=CN=C(C=Cc2cc3c(cc2C=CC2=NC=CC2)=CCC=3)C1","C1=CN=C(C=Cc2cc3c[nH]cc3cc2C=CC2=NC=CC2)C1",{},"[#6H2r5:1]>>[NH:1]",null,-0.1765621018],[-0.16647847,105.8585379138,11,"completed",-5.068632,11.0,11,"C1=c2cc3ccccc3cc2=CC1","c1ccc2cc3cscc3cc2c1",{},"[#6H2r5:1]>>[S:1]",null,-0.1081118229],[-0.1691636859,139.9721943401,11,"completed",-5.249688,11.0,11,"C(=Cc1cc2c(cc1C=CC1=CC=NC1)=CCC=2)C1=CC=NC1","C(=Cc1cc2c[nH]cc2cc1C=CC1=CC=NC1)C1=CC=NC1",{},"[#6H2r5:1]>>[NH:1]",null,-0.1748467869],[-0.169235741,143.9843051608,11,"completed",-5.026864,11.0,11,"C1=NCC(c2ccccc2Nc2ccccc2C2=CC=NC2)=C1","C1=NCC(C2=CCC=C2NC2=CCC=C2C2=CC=NC2)=C1",{},"[c:0]1[ch:1][ch][c:3][c!r5:4][c!r5:5]1>>[c:0]1[CH2:1][c:3][c:4][c:5]1",null,-0.1528150144],[-0.1730681637,156.1277027747,11,"completed",-5.180504,11.0,11,"C(=Cc1ccc[nH]1)c1cc(C=Cc2ccc[nH]2)cc(-c2ccccc2)c1","C1=CCC(c2cc(C=Cc3ccc[nH]3)cc(C=Cc3ccc[nH]3)c2)=C1",{},"[c:0]1[ch:1][ch][c:3][c!r5:4][c!r5:5]1>>[c:0]1[CH2:1][c:3][c:4][c:5]1",null,-0.1659864381],[-0.1740105093,132.5124694949,11,"completed",-5.231196,11.0,8,"c1ccc2cc3cc4[nH]ccc4cc3cc2c1","c1cnc2cc3cc4[nH]ccc4cc3cc2n1",{},"[ch&r6:0]>>[nr6:0]",null,-0.1612253884],[-0.1743334969,163.3248256633,11,"completed",-5.117392,11.0,11,"C(=CC1=CCC(c2ccccc2)=C1)C1=CCC(c2ccccc2)=C1","C1=CCC(C2=CC(C=CC3=CCC(C4=CC=CC4)=C3)=CC2)=C1",{},"[c:0]1[ch:1][ch][c:3][c!r5:4][c!r5:5]1>>[c:0]1[CH2:1][c:3][c:4][c:5]1",null,-0.1637779432],[-0.1776706829,180.3166120924,11,"completed",-5.11408,11.0,11,"C(=Cc1cc2c(cc1C=CC1=CN=CC1)=CCC=2)C1=CN=CC1","C(=Cc1cc2c[nH]cc2cc1C=CC1=CN=CC1)C1=CN=CC1",{},"[#6H2r5:1]>>[NH:1]",null,-0.1805857728],[-0.1782616694,169.9259813623,11,"completed",-5.231012,11.0,11,"O=c1[nH]ccc2cc3cc4cscc4cc3cc12","O=c1[nH]cnc2cc3cc4cscc4cc3cc12",{},"[ch&r6:0]>>[nr6:0]",null,-0.1930939403],[-0.1812859744,110.1813798973,11,"completed",-4.941764,11.0,6,"C1=c2cc3cc4cccnc4cc3cc2=CC1","C1=c2cc3cc4nccnc4cc3cc2=CC1",{},"[ch&r6:0]>>[nr6:0]",null,-0.1562333703],[-0.183692763,179.7717632169,11,"completed",-5.18998,11.0,11,"C(=Cc1cc2c(cc1C=Cc1cccs1)=CCC=2)c1cccs1","C(=Cc1cc2cscc2cc1C=Cc1cccs1)c1cccs1",{},"[#6H2r5:1]>>[S:1]",null,-0.190486543],[-0.1847531504,195.1348052173,11,"completed",-5.086848,11.0,11,"C1=CCC(c2cc(C=Cc3cc[nH]c3)cc(C=Cc3cc[nH]c3)c2)=C1","C1=CCC(c2cc(C=Cc3cc[nH]c3)nc(C=Cc3cc[nH]c3)c2)=C1",{},"[ch&r6:0]>>[nr6:0]",null,-0.1953518621],[-0.1848713455,97.6850387709,11,"completed",-5.161552,11.0,7,"c1ccc2cc3cc4n[nH]cc4cc3cc2c1","c1cnc2cc3cc4n[nH]cc4cc3cc2n1",{},"[ch&r6:0]>>[nr6:0]",null,-0.1067651847],[-0.1860089382,177.1489346903,11,"completed",-5.190348,11.0,11,"C(=Cc1cc2c(cc1C=Cc1ccco1)=CCC=2)c1ccco1","C(=Cc1cc2cscc2cc1C=Cc1ccco1)c1ccco1",{},"[#6H2r5:1]>>[S:1]",null,-0.1880997023],[-0.1865213171,176.2325956137,11,"completed",-4.990432,11.0,11,"C(=Cc1cc2c(cc1C=Cc1ccco1)=CCC=2)c1ccco1","C(=Cc1cc2c[nH]cc2cc1C=Cc1ccco1)c1ccco1",{},"[#6H2r5:1]>>[NH:1]",null,-0.1921989844],[-0.1889423369,179.2779801369,11,"completed",-5.184552,11.0,11,"C(=Cc1ccc[nH]1)c1cc(C=Cc2ccc[nH]2)cc(-c2ccccc2)c1","C(=Cc1ccc[nH]1)c1cc(C=Cc2ccc[nH]2)cc(-c2ccccn2)c1",{},"[ch&r6:0]>>[nr6:0]",null,-0.1887951909],[-0.1897263996,186.9873385324,11,"completed",-5.143888,11.0,11,"C(=Cc1ccc[nH]1)c1cc(C=Cc2ccc[nH]2)cc(-c2ccsc2)c1","C(=Cc1ccc[nH]1)c1cc(-c2ccsc2)cc(C=Cc2ccc[nH]2)n1",{},"[ch&r6:0]>>[nr6:0]",null,-0.1894942782],[-0.1898805069,154.5679564941,11,"completed",-4.823728,11.0,11,"C1=NC(c2ccccc2)=C(NC2=C(c3ccccc3)N=CC2)C1","C1=CC(C2=C(NC3=C(C4=CCC=C4)N=CC3)CC=N2)=CC1",{},"[c:0]1[ch:1][ch][c:3][c!r5:4][c!r5:5]1>>[c:0]1[CH2:1][c:3][c:4][c:5]1",null,-0.247570394],[-0.1907747885,187.8466882452,11,"completed",-5.188968,11.0,11,"C1=CC(c2cc(C=Cc3ccc[nH]3)cc(C=Cc3ccc[nH]3)c2)=NC1","C(=Cc1ccc[nH]1)c1cc(C=Cc2ccc[nH]2)cc(-c2ccsn2)c1",{},"[#6H2r5:1]>>[S:1]",null,-0.1979011818],[-0.1909099753,173.8657709299,11,"completed",-4.989788,11.0,11,"C(=Cc1cc2c(cc1C=Cc1cccs1)=CCC=2)c1cccs1","C(=Cc1cc2c[nH]cc2cc1C=Cc1cccs1)c1cccs1",{},"[#6H2r5:1]>>[NH:1]",null,-0.1902135167],[-0.1911125796,125.8659596055,11,"completed",-5.415012,11.0,11,"C1=CC(C=Cc2cc(C=CC3=CCC=C3)cc(-c3ccc[nH]3)c2)=CC1","C1=CC(C=Cc2cc(-c3ccc[nH]3)cc(C=CC3=CCC=C3)n2)=CC1",{},"[ch&r6:0]>>[nr6:0]",null,-0.2539019383],[-0.1914400735,195.5185594065,11,"completed",-5.132572,11.0,11,"C1=CCC(c2cc(C=Cc3cc[nH]c3)cc(C=Cc3cc[nH]c3)c2)=C1","C1=CN=C(c2cc(C=Cc3cc[nH]c3)cc(C=Cc3cc[nH]c3)c2)C1",{},"[chr5,CH1r5:1]>>[n:1]",null,-0.1968435046],[-0.1924294854,108.4861525154,11,"completed",-4.788032,11.0,11,"C1=c2cc3ccccc3cc2=CC1","c1ccc2cc3c[nH]cc3cc2c1",{},"[#6H2r5:1]>>[NH:1]",null,-0.2438401556],[-0.1931517143,205.7442180985,11,"completed",-5.0069,11.0,11,"C1=CC(C=CC2=CC(C3=CCC(C=CC4=NCC=C4)=C3)=CC2)=NC1","C(=Cc1cc[nH]n1)C1=CC(C2=CCC(C=Cc3cc[nH]n3)=C2)=CC1",{},"[#6H2r5:1]>>[NH:1]",null,-0.2158189338],[-0.1934230348,180.5585228208,11,"completed",-5.25898,11.0,11,"O=c1[nH]ncc2cc3cc4c(cc3cc12)=CCC=4","O=c1[nH]nnc2cc3cc4c(cc3cc12)=CCC=4",{},"[ch&r6:0]>>[nr6:0]",null,-0.2120989249],[-0.1945770731,196.7751554224,11,"completed",-5.19274,11.0,11,"C1=CCC(c2cc(C=Cc3cc[nH]c3)cc(C=Cc3cc[nH]c3)c2)=C1","C(=Cc1cc(C=Cc2cc[nH]c2)cc(C2=CC=NC2)c1)c1cc[nH]c1",{},"[chr5,CH1r5:1]>>[n:1]",null,-0.2072071633],[-0.1948058361,150.0133352664,11,"completed",-4.946088,11.0,10,"C(=Cc1cc2c(cc1C=CC1=CCC=N1)=CCC=2)C1=CCC=N1","C(=Cc1cc2c[nH]cc2cc1C=CC1=CCC=N1)C1=CCC=N1",{},"[#6H2r5:1]>>[NH:1]",null,-0.1846931607],[-0.1955113939,176.1383535881,11,"completed",-5.047656,11.0,11,"C1=CC(C=Cc2cc(C=CC3=CCC=C3)cc(-c3ccc[nH]3)c2)=CC1","C(=Cc1cc(C=Cc2cc[nH]c2)cc(-c2ccc[nH]2)c1)c1cc[nH]c1",{},"[#6H2r5:1]>>[NH:1]",null,-0.1799090543],[-0.195696212,186.9151191943,11,"completed",-4.90202,11.0,11,"C1=CC(=C2C=C(C=CC3=CCC=C3)C(C=CC3=CCC=C3)=C2)C=C1","C1=CC(C=CC2=CC(=C3SC=CS3)C=C2C=CC2=CCC=C2)=CC1",{},"[CH,ch:0]1=[C,c:1][C,c:2]=[CH,ch:3][*:4]1>>[S:0]1[*:1]=,:[*:2][S:3][*:4]1",null,-0.2326872175],[-0.1964761927,183.41162355,11,"completed",-5.24702,11.0,11,"C(=Cc1cc2c(cc1C=Cc1ccco1)=CCC=2)c1ccco1","C(=Cc1cc2cocc2cc1C=Cc1ccco1)c1ccco1",{},"[#6H2r5:1]>>[O:1]",null,-0.210311947],[-0.196549883,192.8038565196,11,"completed",-5.146096,11.0,11,"C1=CCC(c2cc(C=Cc3cc[nH]c3)cc(C=Cc3cc[nH]c3)c2)=C1","C(=Cc1cc(C=Cc2cc[nH]c2)cc(C2=CN=CC2)c1)c1cc[nH]c1",{},"[chr5,CH1r5:1]>>[n:1]",null,-0.1954852917],[-0.1972939467,197.4167715414,11,"completed",-5.12466,11.0,10,"C1=CC(C=Cc2c[nH]c(-c3cc(C=CC4=CCC=C4)c[nH]3)c2)=CC1","C(=Cc1c[nH]c(-c2cc(C=CC3=CCN=C3)c[nH]2)c1)C1=CCN=C1",{},"[chr5,CH1r5:1]>>[n:1]",null,-0.1981700238],[-0.1973581949,183.9000272484,11,"completed",-5.103132,11.0,11,"C1=CCC(c2cc(C=Cc3cc[nH]c3)cc(C=Cc3cc[nH]c3)c2)=C1","C(=Cc1cc(C=Cc2cc[nH]c2)cc(-c2cccs2)c1)c1cc[nH]c1",{},"[#6H2r5:1]>>[S:1]",null,-0.1839130953],[-0.1982167437,188.852654316,11,"completed",-5.099084,11.0,11,"C1=CCC(c2cc(C=Cc3cc[nH]c3)cc(C=Cc3cc[nH]c3)c2)=C1","C(=Cc1cc(C=Cc2cc[nH]c2)cc(-c2ccco2)c1)c1cc[nH]c1",{},"[#6H2r5:1]>>[O:1]",null,-0.1888537428],[-0.1985055844,218.3602420176,11,"completed",-4.8942,11.0,11,"C1=CCC(C=CC2=CC(=C3SC=CS3)C=C2C=CC2=CC=CC2)=C1","C1=CSC(=C2C=C(C=Cc3cccs3)C(C=Cc3cccs3)=C2)S1",{},"[#6H2r5:1]>>[S:1]",null,-0.261599845],[-0.2000088739,195.2016074523,11,"completed",-5.111136,11.0,9,"C1=CC(C=CC2=CCC(C3=CC(C=CC4=NCC=C4)=CC3)=C2)=NC1","C1=CC(C=Cc2c[nH]c(-c3cc(C=CC4=NCC=C4)c[nH]3)c2)=NC1",{},"[#6H2r5:1]>>[NH:1]",null,-0.1953571926],[-0.2013343704,190.2979569588,11,"completed",-5.177192,11.0,11,"C1=CC(c2cc(C=Cc3ccc[nH]3)nc(C=Cc3ccc[nH]3)c2)=CC1","C(=Cc1ccc[nH]1)c1cc(-c2ccoc2)cc(C=Cc2ccc[nH]2)n1",{},"[#6H2r5:1]>>[O:1]",null,-0.1978206986],[-0.201380983,213.0316443459,11,"completed",-5.114724,11.0,11,"C1=CCC(C=Cc2cc(C3=CCC=N3)cc(C=CC3=CC=CC3)n2)=C1","C(=Cc1ccc[nH]1)c1cc(C2=CCC=N2)cc(C=Cc2ccc[nH]2)n1",{},"[#6H2r5:1]>>[NH:1]",null,-0.2132808281],[-0.2015233364,134.922012241,11,"completed",-5.265604,11.0,11,"C1=CC(C=Cc2cc(C=CC3=CCC=C3)cc(-c3ccc[nH]3)c2)=CC1","C(=Cc1cc(C=CC2=CCC=N2)cc(-c2ccc[nH]2)c1)C1=CCC=N1",{},"[chr5,CH1r5:1]>>[n:1]",null,-0.1778821097],[-0.2016214908,191.6833057522,11,"completed",-5.163116,11.0,11,"C(=Cc1ccc[nH]1)c1cc(C=Cc2ccc[nH]2)cc(-c2ccccc2)c1","C(=Cc1ccc[nH]1)c1cc(-c2ccccc2)cc(C=Cc2ccc[nH]2)n1",{},"[ch&r6:0]>>[nr6:0]",null,-0.1967090952],[-0.2019047866,172.5294248686,11,"completed",-5.167072,11.0,11,"C1=CCC(c2cc(C=Cc3cc[nH]c3)cc(C=Cc3cc[nH]c3)c2)=C1","C1=CCC(c2cc(C=Cc3c[nH]cn3)cc(C=Cc3c[nH]cn3)c2)=C1",{},"[chr5,CH1r5:1]>>[n:1]",null,-0.1788036423],[-0.2021784077,168.0828819602,11,"completed",-5.348496,11.0,11,"C(#CC1=CCC=C1C1=CCC=C1C#CC1=CC=CC1)C1=CC=CC1","C(#Cc1cccs1)C1=CCC=C1C1=CCC=C1C#Cc1cccs1",{},"[#6H2r5:1]>>[S:1]",null,-0.2418873366],[-0.2027349375,191.0652771291,11,"completed",-5.16008,11.0,4,"C1=CC(NC2=C(c3ccccc3)CC=C2)=C(c2ccccc2)C1","C1=CC(NC2=C(c3ccncc3)CC=C2)=C(c2ccncc2)C1",{},"[ch&r6:0]>>[nr6:0]",null,-0.195639074],[-0.2037115705,171.1177717614,11,"completed",-5.042228,11.0,11,"C1=CCC(C=CC2=CCC(C3=NC(C=CC4=CC=CC4)=CC3)=N2)=C1","C(=Cc1ccc[nH]1)C1=CCC(C2=NC(C=Cc3ccc[nH]3)=CC2)=N1",{},"[#6H2r5:1]>>[NH:1]",null,-0.1758315039],[-0.2042018761,156.4190913332,11,"completed",-5.293388,11.0,5,"C1=CC(C=CC2=CCC(C3=CC(C=CC4=CCC=C4)=CC3)=C2)=CC1","C(=CC1=CCC(C2=CC(C=CC3=CCN=C3)=CC2)=C1)C1=CCN=C1",{},"[chr5,CH1r5:1]>>[n:1]",null,-0.2068632452],[-0.2046241868,177.3475575646,11,"completed",-5.212612,11.0,11,"C(=Cc1ccc[nH]1)c1cc(C=Cc2ccc[nH]2)cc(C2=CCC=N2)c1","C(=Cc1ccc[nH]1)c1cc(C=Cc2ccc[nH]2)cc(C2=CCN=N2)c1",{},"[chr5,CH1r5:1]>>[n:1]",null,-0.1940774918],[-0.2047795814,172.712678961,11,"completed",-5.28658,11.0,10,"c1cc2cscc2cc1-c1ccc2cscc2c1","c1nc(-c2cc3cscc3cn2)cc2cscc12",{},"[ch&r6:0]>>[nr6:0]",null,-0.2165354398],[-0.2053822353,216.6533486086,11,"completed",-5.10488,11.0,11,"C1=CCC(c2cc(C=Cc3cc[nH]c3)cc(C=Cc3cc[nH]c3)c2)=C1","C(=Cc1cc(C=Cc2cc[nH]c2)cc(-c2ccccc2)c1)c1cc[nH]c1",{},"[CH2:0]1[c,C:1]-,=,:[c,C:2]-,=,:[c,C:3]-,=,:[c,C:4]1>>[ch:0]1c[c:1][c:2][c:3][c:4]1",null,-0.2166802772],[-0.2056038277,83.8281969024,11,"completed",-4.851788,11.0,9,"c1nnc2cc3cc4c[nH]cc4cc3cc2n1","c1cnc2cc3cc4c[nH]cc4cc3cc2n1",{},"[nr6:0]>>[ch&r6:0]",null,-0.1929136416],[-0.2067592574,170.2492025227,11,"completed",-4.962004,11.0,10,"C1=CCC(C=Cc2cc3c(cc2C=CC2=CC=CC2)=CCC=3)=C1","C1=CCC(C=Cc2cc3c[nH]cc3cc2C=CC2=CC=CC2)=C1",{},"[#6H2r5:1]>>[NH:1]",null,-0.1957442464],[-0.2071147866,193.2664176259,11,"completed",-5.28198,11.0,11,"C1=NC(C2=CC(C3=CCC(C4=CCC=N4)=C3)=CC2)=CC1","C1=NC(c2cc(-c3csc(C4=CCC=N4)c3)cs2)=CC1",{},"[#6H2r5:1]>>[S:1]",null,-0.2314715991],[-0.2072790103,136.0900366055,11,"completed",-5.372232,11.0,11,"C(=CC1=CCC(c2ccccc2)=C1)C1=CCC(c2ccccc2)=C1","C(=CC1=CCC(c2ccccn2)=C1)C1=CCC(c2ccccn2)=C1",{},"[ch&r6:0]>>[nr6:0]",null,-0.2341677312],[-0.2073754901,178.0002372479,11,"completed",-4.756568,11.0,11,"C1=NC(c2ccccc2)=C(NC2=C(c3ccccc3)N=CC2)C1","C1=CCC(C2=C(NC3=C(C4=CC=CC4)N=CC3)CC=N2)=C1",{},"[c:0]1[ch:1][ch][c:3][c!r5:4][c!r5:5]1>>[c:0]1[CH2:1][c:3][c:4][c:5]1",null,-0.2991277292],[-0.2074915975,135.4963279074,11,"completed",-5.417772,11.0,9,"c1ccc2cc3cc4[nH]ncc4cc3cc2c1","c1cnc2cc3cc4[nH]ncc4cc3cc2n1",{},"[ch&r6:0]>>[nr6:0]",null,-0.2604591838],[-0.2078851635,181.9288378581,11,"completed",-5.242512,11.0,11,"C1=CCC(c2cc(C=Cc3cc[nH]c3)cc(C=Cc3cc[nH]c3)c2)=C1","C1=CCC(c2nc(C=Cc3cc[nH]c3)cc(C=Cc3cc[nH]c3)n2)=C1",{},"[ch&r6:0]>>[nr6:0]",null,-0.2074845546],[-0.2078958002,155.719974497,11,"completed",-5.342884,11.0,11,"O=c1[nH]ncc2cc3cc4c(cc3cc12)=CCC=4","O=c1[nH]ncc2cc3cc4cscc4cc3cc12",{},"[#6H2r5:1]>>[S:1]",null,-0.2305539043],[-0.2079468852,135.5450007058,11,"completed",-5.153272,11.0,8,"C(#Cc1cc2c[nH]cc2cc1C#CC1=CC=CC1)C1=CC=CC1","C(#Cc1cc2c[nH]cc2cc1C#Cc1ccccc1)c1ccccc1",{},"[CH2:0]1[c,C:1]-,=,:[c,C:2]-,=,:[c,C:3]-,=,:[c,C:4]1>>[ch:0]1c[c:1][c:2][c:3][c:4]1",null,-0.1405810128],[-0.2081747364,211.8754976537,11,"completed",-4.978012,11.0,11,"C1=CCC(C=CC2=CC(=C3SC=CS3)C=C2C=CC2=CC=CC2)=C1","C1=CCC(C=CC2=CC(=C3SC=NS3)C=C2C=CC2=CC=CC2)=C1",{},"[chr5,CH1r5:1]>>[n:1]",null,-0.2284358813],[-0.2081960832,176.4577702333,11,"completed",-5.29486,11.0,11,"O=c1[nH]cnc2cc3cc4c(cc3cc12)=CCC=4","O=c1[nH]cnc2cc3cc4cocc4cc3cc12",{},"[#6H2r5:1]>>[O:1]",null,-0.2230310523],[-0.208364994,182.9085489761,11,"completed",-5.260452,11.0,10,"C1=CCC(C=CC2=CC(=C3C=CC=C3)C=C2C=CC2=CC=CC2)=C1","C1=CCC(C=CC2=CC(=C3C=CC=N3)C=C2C=CC2=CC=CC2)=C1",{},"[chr5,CH1r5:1]>>[n:1]",null,-0.2146404226],[-0.2083804881,209.1113539874,11,"completed",-5.010948,11.0,11,"C1=CC(C=CC2=CCC(C3=NC(C=CC4=CCC=C4)=CC3)=N2)=CC1","C(=Cc1cc[nH]c1)C1=CCC(C2=NC(C=Cc3cc[nH]c3)=CC2)=N1",{},"[#6H2r5:1]>>[NH:1]",null,-0.2182049155],[-0.208619829,119.5385158688,11,"completed",-5.131284,11.0,9,"c1cc2cc3cc4cc[nH]c4cc3cc2[nH]1","c1nc2cc3cc4nc[nH]c4cc3cc2[nH]1",{},"[chr5,CH1r5:1]>>[n:1]",null,-0.1215278331],[-0.208619829,129.2802726137,11,"completed",-5.12788,11.0,9,"c1cc2cc3cc4[nH]ccc4cc3cc2[nH]1","c1nc2cc3cc4[nH]cnc4cc3cc2[nH]1",{},"[chr5,CH1r5:1]>>[n:1]",null,-0.130745031],[-0.2086957422,205.1418137401,11,"completed",-4.895672,11.0,8,"C1=CC(C=Cc2cc(-c3c[nH]c(C=CC4=CCC=C4)c3)c[nH]2)=CC1","C1=CC(C=Cc2nc(-c3c[nH]c(C=CC4=CCC=C4)n3)c[nH]2)=CC1",{},"[chr5,CH1r5:1]>>[n:1]",null,-0.2500812472],[-0.2091865958,111.3518716333,11,"completed",-5.02392,11.0,5,"C1=c2cc3cc4ccccc4cc3cc2=CC1","C1=c2cc3nc4ccccc4nc3cc2=CC1",{},"[ch&r6:0]>>[nr6:0]",null,-0.123431928],[-0.2097550759,183.6193422949,11,"completed",-5.2484,11.0,11,"C(=Cc1ccc[nH]1)c1cc(C=Cc2ccc[nH]2)cc(-c2ccsc2)c1","C(=Cc1ccc[nH]1)c1cc(C=Cc2ccc[nH]2)cc(-c2cnsc2)c1",{},"[chr5,CH1r5:1]>>[n:1]",null,-0.2109671],[-0.210135004,193.4552265226,11,"completed",-5.158792,11.0,11,"C1=CC(c2cc(C=Cc3ccc[nH]3)cc(C=Cc3ccc[nH]3)c2)=NC1","C1=CC(c2cc(C=Cc3ccc[nH]3)nc(C=Cc3ccc[nH]3)c2)=NC1",{},"[ch&r6:0]>>[nr6:0]",null,-0.1977842494],[-0.2101891492,155.9441758029,11,"completed",-5.264684,11.0,4,"C1=CC(c2ccccc2)=C(NC2=C(c3ccccc3)C=CC2)C1","C1=NCC(NC2=C(c3ccccc3)C=NC2)=C1c1ccccc1",{},"[chr5,CH1r5:1]>>[n:1]",null,-0.1939272742],[-0.2106578491,209.4404505365,11,"completed",-5.182712,11.0,11,"C(=Cc1c[nH]cn1)c1cccc(-c2cccc(C=Cc3c[nH]cn3)c2)c1","C(=Cc1cccc(-c2cccc(C=Cc3cc[nH]c3)c2)c1)c1cc[nH]c1",{},"[nr5:0]>>[ch&r5:0]",null,-0.2172959435],[-0.2106870975,211.4780116126,11,"completed",-5.21206,11.0,4,"C1=Cc2c(cccc2Nc2cccc3c2C=CC3)C1","C1=Cc2c(cncc2Nc2cncc3c2C=CC3)C1",{},"[ch&r6:0]>>[nr6:0]",null,-0.2255573026],[-0.2106955771,144.2492642493,11,"completed",-4.994664,11.0,11,"C1=NCC(c2ccccc2Nc2ccccc2C2=CC=NC2)=C1","C1=CC(C2=CC=NC2)=C(NC2=C(C3=CC=NC3)C=CC2)C1",{},"[c:0]1[ch:1][ch][c:3][c!r5:4][c!r5:5]1>>[c:0]1[CH2:1][c:3][c:4][c:5]1",null,-0.1620022529],[-0.2112773223,197.3771216177,11,"completed",-5.185196,11.0,6,"C(=Cc1ccsc1)C1=CC(C2=CCC(C=Cc3ccsc3)=C2)=CC1","C(=Cc1cc(-c2csc(C=Cc3ccsc3)c2)cs1)c1ccsc1",{},"[#6H2r5:1]>>[S:1]",null,-0.2061900186],[-0.2116071757,191.7052868544,11,"completed",-5.207368,11.0,6,"C(=Cc1ccsc1)C1=CCC(C2=CC(C=Cc3ccsc3)=CC2)=C1","C(=Cc1csc(-c2cc(C=Cc3ccsc3)cs2)c1)c1ccsc1",{},"[#6H2r5:1]>>[S:1]",null,-0.2059115874],[-0.2118501614,154.5168936573,11,"completed",-5.242788,11.0,11,"C(=Cc1ccc[nH]1)c1ccc2ccc(C=Cc3ccc[nH]3)cc2c1","C(=Cc1ccc[nH]1)c1cc2cc(C=Cc3ccc[nH]3)ncc2cn1",{},"[ch&r6:0]>>[nr6:0]",null,-0.1840266089],[-0.212366628,136.1527872088,11,"completed",-5.26128,11.0,5,"C1=CC(=C2C=C(NC3=CCC=C3)C(NC3=CCC=C3)=C2)C=C1","C1=CC(=C2C=C(NC3=CCN=C3)C(NC3=CCN=C3)=C2)C=C1",{},"[chr5,CH1r5:1]>>[n:1]",null,-0.1768702583],[-0.2126019386,185.7513410621,11,"completed",-5.207092,11.0,11,"C1=CC(c2cc(C=Cc3ccc[nH]3)nc(C=Cc3ccc[nH]3)c2)=CC1","C(=Cc1ccc[nH]1)c1cc(C2=CCN=C2)cc(C=Cc2ccc[nH]2)n1",{},"[chr5,CH1r5:1]>>[n:1]",null,-0.2003078181],[-0.2128426288,162.3655957462,11,"completed",-4.948756,11.0,7,"C1=NCC=C1c1ccccc1Nc1ccccc1C1=CCN=C1","C1=NCC=C1C1=CCC=C1NC1=CCC=C1C1=CCN=C1",{},"[c:0]1[ch:1][ch][c:3][c!r5:4][c!r5:5]1>>[c:0]1[CH2:1][c:3][c:4][c:5]1",null,-0.1938329512],[-0.2128619549,192.1125721168,11,"completed",-5.17848,11.0,11,"C1=CC(c2cc(C=Cc3ccc[nH]3)cc(C=Cc3ccc[nH]3)c2)=NC1","C(=Cc1ccc[nH]1)c1cc(C=Cc2ccc[nH]2)cc(C2=NCC=N2)c1",{},"[chr5,CH1r5:1]>>[n:1]",null,-0.1998129237],[-0.2129320955,191.2602227374,11,"completed",-5.240672,11.0,10,"C(=Cc1cc2c(cc1C=Cc1ccsc1)=CCC=2)c1ccsc1","C(=Cc1cc2cocc2cc1C=Cc1ccsc1)c1ccsc1",{},"[#6H2r5:1]>>[O:1]",null,-0.2151206463],[-0.2129643533,182.6718084717,11,"completed",-5.245364,11.0,11,"C(=Cc1cc2c(cc1C=Cc1cccs1)=CCC=2)c1cccs1","C(=Cc1cc2cocc2cc1C=Cc1cccs1)c1cccs1",{},"[#6H2r5:1]>>[O:1]",null,-0.2091005235],[-0.2132414247,144.3891497607,11,"completed",-5.199548,11.0,4,"C1=CC(N(C2=CCC=C2)c2ccccc2)=CC1","C1=NCC=C1N(C1=CCN=C1)c1ccccc1",{},"[chr5,CH1r5:1]>>[n:1]",null,-0.1603247663],[-0.2135578775,183.0274992588,11,"completed",-4.823176,11.0,8,"C1=CC(Nc2cccc(-c3cccc(NC4=NCC=C4)c3)c2)=NC1","C1=CC(NC2=CCC(C3=CC(NC4=NCC=C4)=CC3)=C2)=NC1",{},"[c:0]1[ch:1][ch][c:3][c!r5:4][c!r5:5]1>>[c:0]1[CH2:1][c:3][c:4][c:5]1",null,-0.2665492707],[-0.2139229668,158.6777895231,11,"completed",-4.84636,11.0,9,"C1=NCC=C1Nc1cccc(-c2cccc(NC3=CCN=C3)c2)c1","C1=NCC=C1NC1=CC(C2=CCC(NC3=CCN=C3)=C2)=CC1",{},"[c:0]1[ch:1][ch][c:3][c!r5:4][c!r5:5]1>>[c:0]1[CH2:1][c:3][c:4][c:5]1",null,-0.2381216773],[-0.214052131,182.991399553,11,"completed",-5.247112,11.0,8,"C(=Cc1ccco1)C1=CCC(C2=CC(C=Cc3ccco3)=CC2)=C1","C(=Cc1ccco1)c1csc(-c2cc(C=Cc3ccco3)cs2)c1",{},"[#6H2r5:1]>>[S:1]",null,-0.2099771492],[-0.2140592078,188.8959053165,11,"completed",-5.2185,11.0,7,"c1ccc(-c2cc(Nc3cccs3)cc(-c3ccccc3)c2)cc1","c1csc(Nc2cc(-c3ccncc3)cc(-c3ccncc3)c2)c1",{},"[ch&r6:0]>>[nr6:0]",null,-0.2063064845],[-0.2140703875,206.9406788073,11,"completed",-5.16652,11.0,10,"C1=CCC(C=CC2=CC(=C3C=CC=C3)C=C2C=CC2=CC=CC2)=C1","C1=CC(=C2C=C(C=Cc3ccc[nH]3)C(C=Cc3ccc[nH]3)=C2)C=C1",{},"[#6H2r5:1]>>[NH:1]",null,-0.212114711],[-0.214175631,160.356051947,11,"completed",-5.287408,11.0,6,"C1=NC(Nc2cc(-c3ccccc3)cc(-c3ccccc3)c2)=CC1","C1=NC(Nc2cc(-c3ccncc3)cc(-c3ccncc3)c2)=CC1",{},"[ch&r6:0]>>[nr6:0]",null,-0.2071804167],[-0.21425087,222.9294665321,11,"completed",-5.408112,11.0,10,"C1=CC(C=Cc2cc3c[nH]cc3cc2C=CC2=CCC=C2)=CC1","C1=CC(C=Cc2cc3n[nH]nc3cc2C=CC2=CCC=C2)=CC1",{},"[chr5,CH1r5:1]>>[n:1]",null,-0.3101849759],[-0.2143828988,196.3219192307,11,"completed",-5.246836,11.0,11,"C1=C(C2=CCC(c3ccsc3)=C2)C=C(c2ccsc2)C1","C1=C(C2=CCC(c3cscn3)=C2)C=C(c2cscn2)C1",{},"[chr5,CH1r5:1]>>[n:1]",null,-0.2216012033],[-0.2144185575,210.620937632,11,"completed",-5.085928,11.0,11,"C1=CCC(C=CC2=CC(=C3SC=CS3)C=C2C=CC2=CC=CC2)=C1","C1=CN=C(C=CC2=CC(=C3SC=CS3)C=C2C=CC2=NC=CC2)C1",{},"[chr5,CH1r5:1]>>[n:1]",null,-0.2108511554],[-0.2145412994,178.7778537127,11,"completed",-5.21252,11.0,6,"C(=Cc1cccs1)C1=CCC(C2=CC(C=Cc3cccs3)=CC2)=C1","C(=Cc1cccs1)c1csc(-c2cc(C=Cc3cccs3)cs2)c1",{},"[#6H2r5:1]>>[S:1]",null,-0.1953593834],[-0.2146439869,155.6584142955,11,"completed",-5.296976,11.0,10,"C1=CC(c2cc(C=Cc3ccc[nH]3)cc(C=Cc3ccc[nH]3)c2)=CC1","C1=CC(c2nc(C=Cc3ccc[nH]3)cc(C=Cc3ccc[nH]3)n2)=CC1",{},"[ch&r6:0]>>[nr6:0]",null,-0.2079454707],[-0.2146706828,185.4753186051,11,"completed",-5.158792,11.0,10,"C(=CC1=CN=CC1)C1=CCC(C2=CC(C=CC3=CN=CC3)=CC2)=C1","C(=Cc1cnc[nH]1)C1=CCC(C2=CC(C=Cc3cnc[nH]3)=CC2)=C1",{},"[#6H2r5:1]>>[NH:1]",null,-0.1899862586],[-0.2147736537,178.9216365415,11,"completed",-5.196052,11.0,11,"C(=Cc1cc2c(cc1C=Cc1cccs1)=CCC=2)c1cccs1","C(=Cc1cc2c(cc1C=Cc1nccs1)=CCC=2)c1nccs1",{},"[chr5,CH1r5:1]>>[n:1]",null,-0.1911378704],[-0.2148784008,195.1219683192,11,"completed",-5.236072,11.0,7,"c1ccc(-c2cc(Nc3ccco3)cc(-c3ccccc3)c2)cc1","c1cncc(-c2cc(Nc3ccco3)cc(-c3cccnc3)c2)c1",{},"[ch&r6:0]>>[nr6:0]",null,-0.2171295033],[-0.2150287067,196.9842537244,11,"completed",-5.10856,11.0,10,"C1=CN=C(C=CC2=CCC(C3=CC(C=CC4=NC=CC4)=CC3)=C2)C1","C(=Cc1ncc[nH]1)C1=CCC(C2=CC(C=Cc3ncc[nH]3)=CC2)=C1",{},"[#6H2r5:1]>>[NH:1]",null,-0.197075367],[-0.2151437599,139.9477901356,11,"completed",-5.290352,11.0,6,"O=c1[nH]cccc1Nc1cc(C2=CC=CC2)cc(C2=CC=CC2)c1","O=c1[nH]cncc1Nc1cc(C2=CC=CC2)cc(C2=CC=CC2)c1",{},"[ch&r6:0]>>[nr6:0]",null,-0.193235574],[-0.2152737703,170.299970303,11,"completed",-4.911404,11.0,6,"c1ccc(Nc2cc(-c3ccoc3)cc(Nc3ccccc3)n2)cc1","C1=CCC(Nc2cc(-c3ccoc3)cc(NC3=CC=CC3)n2)=C1",{},"[c:0]1[ch:1][ch][c:3][c!r5:4][c!r5:5]1>>[c:0]1[CH2:1][c:3][c:4][c:5]1",null,-0.2154776577],[-0.2153019886,112.6357768005,11,"completed",-5.134688,11.0,11,"C1=c2cc3ccccc3cc2=CC1","c1ccc2cc3cocc3cc2c1",{},"[#6H2r5:1]>>[O:1]",null,-0.1152233237],[-0.2154436961,205.8372341321,11,"completed",-5.115552,11.0,11,"C1=CCC(C=Cc2cc3cocc3cc2C=CC2=CC=CC2)=C1","C(=Cc1cc2cocc2cc1C=Cc1ccc[nH]1)c1ccc[nH]1",{},"[#6H2r5:1]>>[NH:1]",null,-0.2061249152],[-0.2154469887,194.5556433456,11,"completed",-5.3381,11.0,10,"C1=CC(C2=CC(C3=CCC(C4=CCC=C4)=C3)=CC2)=CC1","C1=CC(c2cc(-c3coc(C4=CCC=C4)c3)co2)=CC1",{},"[#6H2r5:1]>>[O:1]",null,-0.2561850645],[-0.2157856431,266.9258162568,11,"completed",-5.311236,11.0,4,"C1=Cc2cccc(Nc3cccc4c3CC=C4)c2C1","C1=Cc2cncc(Nc3cncc4c3CC=C4)c2C1",{},"[ch&r6:0]>>[nr6:0]",null,-0.3051450618],[-0.2159124573,183.4861644291,11,"completed",-5.161092,11.0,6,"C1=CCC(C=CC2=CC(C3=CCC(C=CC4=CC=CC4)=C3)=CC2)=C1","C1=CCC(C=CC2=NC(C3=CCC(C=CC4=CC=CC4)=N3)=CC2)=C1",{},"[chr5,CH1r5:1]>>[n:1]",null,-0.1884037326],[-0.2160028372,135.257654034,11,"completed",-5.434148,11.0,11,"C1=CC(C=Cc2cc(C=CC3=CCC=C3)cc(-c3ccc[nH]3)c2)=CC1","C1=CC(C=Cc2cc(C=CC3=CCC=C3)cc(-c3ncc[nH]3)c2)=CC1",{},"[chr5,CH1r5:1]>>[n:1]",null,-0.2701953498],[-0.2161047844,158.6342070874,11,"completed",-5.347576,11.0,10,"C(#Cc1cc2c(cn1)=CCC=2)c1cc2c(cn1)=CCC=2","C(#Cc1cc2cscc2cn1)c1cc2cscc2cn1",{},"[#6H2r5:1]>>[S:1]",null,-0.2349442717],[-0.2162223849,238.7555246122,11,"completed",-5.13478,11.0,4,"C1=CCC(Nc2cc3ccccc3cc2NC2=CC=CC2)=C1","C1=NC=C(Nc2cc3ccccc3cc2NC2=CN=CC2)C1",{},"[chr5,CH1r5:1]>>[n:1]",null,-0.2399936004],[-0.2162873357,146.5662312969,11,"completed",-5.019044,11.0,4,"C1=CCC(Nc2cncc(NC3=CC=CC3)c2)=C1","C1=CCC(Nc2cncc(NC3=CC=CC3)n2)=C1",{},"[ch&r6:0]>>[nr6:0]",null,-0.1571402507],[-0.2164315528,188.6308192168,11,"completed",-5.24196,11.0,4,"C1=CC(Nc2cc(-c3ccccc3)cc(-c3ccccc3)c2)=CC1","C1=CC(Nc2cc(-c3ccncc3)cc(-c3ccncc3)c2)=CC1",{},"[ch&r6:0]>>[nr6:0]",null,-0.2132050195],[-0.2164647225,194.1241876189,11,"completed",-4.981784,11.0,10,"C1=NC=C(c2c(Nc3ccccc3)cncc2Nc2ccccc2)C1","C1=CCC(Nc2cncc(NC3=CC=CC3)c2C2=CN=CC2)=C1",{},"[c:0]1[ch:1][ch][c:3][c!r5:4][c!r5:5]1>>[c:0]1[CH2:1][c:3][c:4][c:5]1",null,-0.2110259731],[-0.2165691946,166.9424306716,11,"completed",-5.278116,11.0,6,"C(=Cc1cccs1)C1=CCC(C2=CC(C=Cc3cccs3)=CC2)=C1","C(=Cc1nccs1)C1=CCC(C2=CC(C=Cc3nccs3)=CC2)=C1",{},"[chr5,CH1r5:1]>>[n:1]",null,-0.2083630888],[-0.2167123441,197.1227264561,11,"completed",-4.970836,11.0,9,"c1ccc(Nc2cncc(Nc3ccccc3)c2-c2ccoc2)cc1","C1=CC(Nc2cncc(NC3=CCC=C3)c2-c2ccoc2)=CC1",{},"[c:0]1[ch:1][ch][c:3][c!r5:4][c!r5:5]1>>[c:0]1[CH2:1][c:3][c:4][c:5]1",null,-0.2168690973],[-0.2167129071,183.6157691522,11,"completed",-5.38502,11.0,11,"C1=CC(C=Cc2ccc3cc(C=CC4=CCC=C4)ccc3c2)=CC1","C1=CC(C=Cc2cc3cnc(C=CC4=CCC=C4)cc3cn2)=CC1",{},"[ch&r6:0]>>[nr6:0]",null,-0.2711467995],[-0.2167786398,304.6756654949,11,"completed",-5.050508,11.0,6,"C1=CCC(Nc2cc(C3=CCC=C3)nc(C3=CCC=C3)c2)=C1","C1=CC(c2cc(Nc3ccc[nH]3)cc(C3=CCC=C3)n2)=CC1",{},"[#6H2r5:1]>>[NH:1]",null,-0.3066390314],[-0.2169379679,142.0020965147,11,"completed",-5.277564,11.0,9,"C(=Cc1ccc2c(c1)=CCC=2)c1ccc2c(c1)=CCC=2","C(=Cc1cnc2c(c1)=CCC=2)c1cnc2c(c1)=CCC=2",{},"[ch&r6:0]>>[nr6:0]",null,-0.1887161697],[-0.2172448051,167.5263953871,11,"completed",-4.707624,11.0,3,"C(=Cc1cccc2ccccc12)c1cccc2ccccc12","C(=CC1=c2ccccc2=CC1)C1=c2ccccc2=CC1",{},"[c:0]1[ch:1][ch][c:3][c!r5:4][c!r5:5]1>>[c:0]1[CH2:1][c:3][c:4][c:5]1",null,-0.3217218777],[-0.2173006889,165.0109084862,11,"completed",-5.311972,11.0,8,"C1=CCC(C=Cc2cc(C=CC3=CC=CC3)cc(-c3cc[nH]n3)c2)=C1","C(=Cc1cccs1)c1cc(C=Cc2cccs2)cc(-c2cc[nH]n2)c1",{},"[#6H2r5:1]>>[S:1]",null,-0.2219129177],[-0.217307302,227.7439893129,11,"completed",-4.91674,11.0,11,"C1=NC(C2=CC(C3=CCC(C4=CCC=N4)=C3)=CC2)=CC1","C1=C(C2=CCC(c3c[nH]cn3)=C2)C=C(c2c[nH]cn2)C1",{},"[#6H2r5:1]>>[NH:1]",null,-0.2613878272],[-0.2176281903,183.4378460691,11,"completed",-5.073692,11.0,4,"C(=Cc1ccccc1)C1=CCC(C2=CC(C=Cc3ccccc3)=CC2)=C1","C(=Cc1c[nH]c(-c2cc(C=Cc3ccccc3)c[nH]2)c1)c1ccccc1",{},"[#6H2r5:1]>>[NH:1]",null,-0.1843599135],[-0.217892705,172.3640460743,11,"completed",-5.266064,11.0,10,"C1=CC(C2=CC(C3=CCC(C4=CCC=C4)=C3)=CC2)=CC1","C1=CC(c2cc(-c3csc(C4=CCC=C4)c3)cs2)=CC1",{},"[#6H2r5:1]>>[S:1]",null,-0.207899538],[-0.2181787138,303.2077652831,11,"completed",-4.821888,11.0,11,"C1=NC(NC2=C(c3ccccc3)CC=N2)=C(c2ccccc2)C1","C1=CC(C2=C(NC3=C(C4=CCC=C4)CC=N3)N=CC2)=CC1",{},"[c:0]1[ch:1][ch][c:3][c!r5:4][c!r5:5]1>>[c:0]1[CH2:1][c:3][c:4][c:5]1",null,-0.3603257254],[-0.2181852962,247.2426040317,11,"completed",-4.921708,11.0,11,"C1=CCC(C=CC2=CC(=C3SC=CS3)C=C2C=CC2=CC=CC2)=C1","C1=CSC(=C2C=C(C=Cc3ccco3)C(C=Cc3ccco3)=C2)S1",{},"[#6H2r5:1]>>[O:1]",null,-0.2769567539],[-0.2182069867,191.5015210211,11,"completed",-4.896132,11.0,9,"c1ccc(Nc2cncc(Nc3ccccc3)c2-c2ccccn2)cc1","C1=CCC(Nc2cncc(NC3=CC=CC3)c2-c2ccccn2)=C1",{},"[c:0]1[ch:1][ch][c:3][c!r5:4][c!r5:5]1>>[c:0]1[CH2:1][c:3][c:4][c:5]1",null,-0.2388269073],[-0.2182282115,106.7817350818,11,"completed",-5.229724,11.0,6,"C1=c2cc3cc4ccccc4cc3cc2=NC1","C1=c2cc3cc4nccnc4cc3cc2=NC1",{},"[ch&r6:0]>>[nr6:0]",null,-0.1401720866],[-0.21830772,127.3419767717,11,"completed",-5.329452,11.0,3,"c1ccc2c(Nc3cccc4ccccc34)cccc2c1","c1cc(Nc2cccc3ncccc23)c2cccnc2c1",{},"[ch&r6:0]>>[nr6:0]",null,-0.
[truncated: 670,742 more chars]
