# Supplementary material for: Active discovery of organic semiconductors
Source: Nat Commun. 2021 Apr 23;12:2422. doi: 10.1038/s41467-021-22611-4 (PMC8065160; doi:10.1038/s41467-021-22611-4)
Supplement: Supplementary file 6 — Source Data [file 41467_2021_22611_MOESM6_ESM.zip › data/runs_1G/active_learner_results_script_twofold_0_kappa_1.5_nbatch_100_runs_50_production_False_rwssearch_0_suffix_/df_population.json]

{"columns":["Fi_scores","XTB1_lamda_h","added_in_round","calc_status","ehomo_gfn1_b3lyp","finished_in_round","generation","molecule_last_gen","molecule_smiles","morgan_fp_bitvect","operation","symmetry","utility_function"],"index":[0,1,2,3,4,5,6,7,8,9,10,11,13,14,15,16,17,18,19,20,21,22,23,24,25,26,27,28,29,30,31,32,33,34,35,36,37,38,39,40,41,42,44,45,46,47,48,49,50,51,52,53,54,55,56,57,58,59,60,61,62,63,64,65,66,67,68,70,71,72,73,74,75,76,77,78,79,80,81,82,84,85,86,87,88,89,90,91,92,93,94,95,96,97,98,99,100,101,102,103,104,105,106,107,109,110,111,112,113,114,115,116,117,119,120,121,122,123,124,125,126,127,128,129,130,131,132,133,134,135,136,137,138,139,140,141,142,143,144,145,146,147,148,149,150,151,152,153,154,155,156,157,158,159,160,161,163,164,165,166,167,168,169,170,171,172,173,174,175,176,178,179,180,181,182,183,184,185,186,187,188,189,190,191,192,193,194,195,196,197,198,199,200,201,202,203,204,205,206,207,208,209,210,211,212,213,214,215,216,217,218,219,220,221,222,223,224,225,226,227,228,229,230,231,232,233,234,235,236,237,238,239,240,241,242,243,244,245,246,247,248,249,250,251,252,253,254,255,256,257,258,259,260,261,262,263,264,265,266,267,268,269,270,271,272,273,274,275,276,277,278,279,280,281,282,283,284,285,286,287,288,289,290,291,292,293,294,295,296,297,298,299,300,301,302,303,304,305,306,307,308,309,310,311,312,313,314,315,316,317,318,319,320,321,322,323,324,325,326,327,328,329,330,331,332,333,334,335,336,337,338,339,340,341,342,343,344,345,346,347,348,349,350,351,352,353,354,355,356,357,358,359,360,361,362,363,364,365,366,367,368,369,370,371,372,373,374,375,376,377,378,379,380,381,382,383,384,385,386,387,388,389,390,391,392,393,394,395,396,397,398,399,400,401,402,403,404,405,406,407,408,409,410,411,412,413,414,415,416,417,418,419,420,421,422,423,424,425,426,427,428,429,430,431,432,433,434,435,436,437,438,439,440,441,442,443,444,445,446,447,448,449,450,451,452,453,454,455,456,457,458,459,460,461,462,463,464,465,466,467,468,469,470,471,472,473,474,475,476,477,478,479,480,481,482,483,484,485,486,487,488,489,490,491,492,493,494,495,496,497,498,499,500,501,502,503,504,505,506,507,508,509,510,511,512,513,514,515,516,517,518,519,520,521,522,523,524,525,526,527,528,529,530,531,532,533,534,535,536,537,538,539,540,541,542,543,544,545,546,547,548,549,550,551,552,553,554,555,556,557,558,559,560,561,562,563,564,565,566,567,568,569,570,571,572,573,574,575,576,577,578,579,580,581,582,583,584,585,586,587,588,589,590,591,592,593,594,595,596,597,598,599,600,601,602,603,604,605,606,607,608,609,610,611,612,613,614,615,616,617,618,619,620,621,622,623,624,625,626,627,628,629,630,631,632,633,634,635,636,637,638,639,640,641,642,643,644,645,646,647,648,649,650,651,652,653,654,655,656,657,658,659,660,661,662,663,664,665,666,667,668,669,670,671,672,673,674,675,676,677,678,679,680,681,682,683,684,685,686,687,688,689,690,691,692,693,694,695,696,697,698,699,700,701,702,703,704,705,706,707,708,709,710,711,712,713,714,715,716,717,718,719,720,721,722,723,724,725,726,727,728,729,730,731,732,733,734,735,736,737,738,739,740,741,742,743,744,745,746,747,748,749,750,751,752,753,754,755,756,757,758,759,760,761,762,763,764,765,766,767,768,769,770,771,772,773,774,775,776,777,778,779,780,781,782,783,784,785,786,787,788,789,790,791,792,793,794,795,796,797,798,799,800,801,802,803,804,805,806,807,808,809,810,811,812,813,814,815,816,817,818,819,820,821,822,823,824,825,826,827,828,829,830,831,832,833,834,835,836,837,838,839,840,841,842,843,844,845,846,847,848,849,850,851,852,853,854,855,856,857,858,859,860,861,862,863,864,865,866,867,868,869,870,871,872,873,874,875,876,877,878,879,880,881,882,883,884,885,886,887,888,889,890,891,892,893,894,895,896,897,898,899,900,901,902,903,904,905,906,907,908,909,910,911,912,913,914,915,916,917,918,919,920,921,922,923,924,925,926,927,928,929,930,931,932,933,934,935,936,937,938,939,940,941,942,943,944,945,946,947,948,949,950,951,952,953,954,955,956,957,958,959,960,961,962,963,964,965,966,967,968,969,970,971,972,973,974,975,976,977,978,979,980,981,982,983,984,985,986,987,988,989,990,991,992,993,994,995,996,997,998,999,1000,1001,1002,1003,1004,1005,1006,1007,1008,1009,1010,1011,1012,1013,1014,1015,1016,1017,1018,1019,1020,1021,1022,1023,1024,1025,1026,1027,1028,1029,1030,1031,1032,1033,1034,1035,1036,1037,1038,1039,1040,1041,1042,1043,1044,1045,1046,1047,1048,1049,1050,1051,1052,1053,1054,1055,1056,1057,1058,1059,1060,1061,1062,1063,1064,1065,1066,1067,1068,1069,1070,1071,1072,1073,1074,1075,1076,1077,1078,1079,1080,1081,1082,1083,1084,1085,1086,1087,1088,1089,1090,1091,1092,1093,1094,1095,1096,1097,1098,1099,1100,1101,1102,1103,1104,1105,1106,1107,1108,1109,1110,1111,1112,1113,1114,1115,1116,1117,1118,1119,1120,1121,1122,1123,1124,1125,1126,1127,1128,1129,1130,1131,1132,1133,1134,1135,1136,1137,1138,1139,1140,1141,1142,1143,1144,1145,1146,1147,1148,1149,1150,1151,1152,1153,1154,1155,1156,1157,1158,1159,1160,1161,1162,1163,1164,1165,1166,1167,1168,1169,1170,1171,1172,1173,1174,1175,1176,1177,1178,1179,1180,1181,1182,1183,1184,1185,1186,1187,1188,1189,1190,1191,1192,1193,1194,1195,1196,1197,1198,1199,1200,1201,1202,1203,1204,1205,1206,1207,1208,1209,1210,1211,1212,1213,1214,1215,1216,1217,1218,1219,1220,1221,1222,1223,1224,1225,1226,1227,1228,1229,1230,1231,1232,1233,1234,1235,1236,1237,1238,1239,1240,1241,1242,1243,1244,1245,1246,1247,1248,1249,1250,1251,1252,1253,1254,1255,1256,1257,1258,1259,1260,1261,1262,1263,1264,1265,1266,1267,1268,1269,1270,1271,1272,1273,1274,1275,1276,1277,1278,1279,1280,1281,1282,1283,1284,1285,1286,1287,1288,1289,1290,1291,1292,1293,1294,1295,1296,1297,1298,1299,1300,1301,1302,1303,1304,1305,1306,1307,1308,1309,1310,1311,1312,1313,1314,1315,1316,1317,1318,1319,1320,1321,1322,1323,1324,1325,1326,1327,1328,1329,1330,1331,1332,1333,1334,1335,1336,1337,1338,1339,1340,1341,1342,1343,1344,1345,1346,1347,1348,1349,1350,1351,1352,1353,1354,1355,1356,1357,1358,1359,1360,1361,1362,1363,1364,1365,1366,1367,1368,1369,1370,1371,1372,1373,1374,1375,1376,1377,1378,1379,1380,1381,1382,1383,1384,1385,1386,1387,1388,1389,1390,1391,1392,1393,1394,1395,1396,1397,1398,1399,1400,1401,1402,1403,1404,1405,1406,1407,1408,1409,1410,1411,1412,1413,1414,1415,1416,1417,1418,1419,1420,1421,1422,1423,1424,1425,1426,1427,1428,1429,1430,1431,1432,1433,1434,1435,1436,1437,1438,1439,1440,1441,1442,1443,1444,1445,1446,1447,1448,1449,1450,1451,1452,1453,1454,1455,1456,1457,1458,1459,1460,1461,1462,1463,1464,1465,1466,1467,1468,1469,1470,1471,1472,1473,1474,1475,1476,1477,1478,1479,1480,1481,1482,1483,1484,1485,1486,1487,1488,1489,1490,1491,1492,1493,1494,1495,1496,1497,1498,1499,1500,1501,1502,1503,1504,1505,1506,1507,1508,1509,1510,1511,1512,1513,1514,1515,1516,1517,1518,1519,1520,1521,1522,1523,1524,1525,1526,1527,1528,1529,1530,1531,1532,1533,1534,1535,1536,1537,1538,1539,1540,1541,1542,1543,1544,1545,1546,1547,1548,1549,1550,1551,1552,1553,1554,1555,1556,1557,1558,1559,1560,1561,1562,1563,1564,1565,1566,1567,1568,1569,1570,1571,1572,1573,1574,1575,1576,1577,1578,1579,1580,1581,1582,1583,1584,1585,1586,1587,1588,1589,1590,1591,1592,1593,1594,1595,1596,1597,1598,1599,1600,1601,1602,1603,1604,1605,1606,1607,1608,1609,1610,1611,1612,1613,1614,1615,1616,1617,1618,1619,1620,1621,1622,1623,1624,1625,1626,1627,1628,1629,1630,1631,1632,1633,1634,1635,1636,1637,1638,1639,1640,1641,1642,1643,1644,1645,1646,1647,1648,1649,1650,1651,1652,1653,1654,1655,1656,1657,1658,1659,1660,1661,1662,1663,1664,1665,1666,1667,1668,1669,1670,1671,1672,1673,1674,1675,1676,1677,1678,1679,1680,1681,1682,1683,1684,1685,1686,1687,1688,1689,1690,1691,1692,1693,1694,1695,1696,1697,1698,1699,1700,1701,1702,1703,1704,1705,1706,1707,1708,1709,1710,1711,1712,1713,1714,1715,1716,1717,1718,1719,1720,1721,1722,1723,1724,1725,1726,1727,1728,1729,1730,1731,1732,1733,1734,1735,1736,1737,1738,1739,1740,1741,1742,1743,1744,1745,1746,1747,1748,1749,1750,1751,1752,1753,1754,1755,1756,1757,1758,1759,1760,1761,1762,1763,1764,1765,1766,1767,1768,1769,1770,1771,1772,1773,1774,1775,1776,1777,1778,1779,1780,1781,1782,1783,1784,1785,1786,1787,1788,1789,1790,1791,1792,1793,1794,1795,1796,1797,1798,1799,1800,1801,1802,1803,1804,1805,1806,1807,1808,1809,1810,1811,1812,1813,1814,1815,1816,1817,1818,1819,1820,1821,1822,1823,1824,1825,1826,1827,1828,1829,1830,1831,1832,1833,1834,1835,1836,1837,1838,1839,1840,1841,1842,1843,1844,1845,1846,1847,1848,1849,1850,1851,1852,1853,1854,1855,1856,1857,1858,1859,1860,1861,1862,1863,1864,1865,1866,1867,1868,1869,1870,1871,1872,1873,1874,1875,1876,1877,1878,1879,1880,1881,1882,1883,1884,1885,1886,1887,1888,1889,1890,1891,1892,1893,1894,1895,1896,1897,1898,1899,1900,1901,1902,1903,1904,1905,1906,1907,1908,1909,1910,1911,1912,1913,1914,1915,1916,1917,1918,1919,1920,1921,1922,1923,1924,1925,1926,1927,1928,1929,1930,1931,1932,1933,1934,1935,1936,1937,1938,1939,1940,1941,1942,1943,1944,1945,1946,1947,1948,1949,1950,1951,1952,1953,1954,1955,1956,1957,1958,1959,1960,1961,1962,1963,1964,1965,1966,1967,1968,1969,1970,1971,1972,1973,1974,1975,1976,1977,1978,1979,1980,1981,1982,1983,1984,1985,1986,1987,1988,1989,1990,1991,1992,1993,1994,1995,1996,1997,1998,1999,2000,2001,2002,2003,2004,2005,2006,2007,2008,2009,2010,2011,2012,2013,2014,2015,2016,2017,2018,2019,2020,2021,2022,2023,2024,2025,2026,2027,2028,2029,2030,2031,2032,2033,2034,2035,2036,2037,2038,2039,2040,2041,2042,2043,2044,2045,2046,2047,2048,2049,2050,2051,2052,2053,2054,2055,2056,2057,2058,2059,2060,2061,2062,2063,2064,2065,2066,2067,2068,2069,2070,2071,2072,2073,2074,2075,2076,2077,2078,2079,2080,2081,2082,2083,2084,2085,2086,2087,2088,2089,2090,2091,2092,2093,2094,2095,2096,2097,2098,2099,2100,2101,2102,2103,2104,2105,2106,2107,2108,2109,2110,2111,2112,2113,2114,2115,2116,2117,2118,2119,2120,2121,2122,2123,2124,2125,2126,2127,2128,2129,2130,2131,2132,2133,2134,2135,2136,2137,2138,2139,2140,2141,2142,2143,2144,2145,2146,2147,2148,2149,2150,2151,2152,2153,2154,2155,2156,2157,2158,2159,2160,2161,2162,2163,2164,2165,2166,2167,2168,2169,2170,2171,2172,2173,2174,2175,2176,2177,2178,2179,2180,2181,2182,2183,2184,2185,2186,2187,2188,2189,2190,2191,2192,2193,2194,2195,2196,2197,2198,2199,2200,2201,2202,2203,2204,2205,2206,2207,2208,2209,2210,2211,2212,2213,2214,2215,2216,2217,2218,2219,2220,2221,2222,2223,2224,2225,2226,2227,2228,2229,2230,2231,2232,2233,2234,2235,2236,2237,2238,2239,2240,2241,2242,2243,2244,2245,2246,2247,2248,2249,2250,2251,2252,2253,2254,2255,2256,2257,2258,2259,2260,2261,2262,2263,2264,2265,2266,2267,2268,2269,2270,2271,2272,2273,2274,2275,2276,2277,2278,2279,2280,2281,2282,2283,2284,2285,2286,2287,2288,2289,2290,2291,2292,2293,2294,2295,2296,2297,2298,2299,2300,2301,2302,2303,2304,2305,2306,2307,2308,2309,2310,2311,2312,2313,2314,2315,2316,2317,2318,2319,2320,2321,2322,2323,2324,2325,2326,2327,2328,2329,2330,2331,2332,2333,2334,2335,2336,2337,2338,2339,2340,2341,2342,2343,2344,2345,2346,2347,2348,2349,2350,2351,2352,2353,2354,2355,2356,2357,2358,2359,2360,2361,2362,2363,2364,2365,2366,2367,2368,2369,2370,2371,2372,2373,2374,2375,2376,2377,2378,2379,2380,2381,2382,2383,2384,2385,2386,2387,2388,2389,2390,2391,2392,2393,2394,2395,2396,2397,2398,2399,2400,2401,2402,2403,2404,2405,2406,2407,2408,2409,2410,2411,2412,2413,2414,2415,2416,2417,2418,2419,2420,2421,2422,2423,2424,2425,2426,2427,2428,2429,2430,2431,2432,2433,2434,2435,2436,2437,2438,2439,2440,2441,2442,2443,2444,2445,2446,2447,2448,2449,2450,2451,2452,2453,2454,2455,2456,2457,2458,2459,2460,2461,2462,2463,2464,2465,2466,2467,2468,2469,2470,2471,2472,2473,2474,2475,2476,2477,2478,2479,2480,2481,2482,2483,2484,2485,2486,2487,2488,2489,2490,2491,2492,2493,2494,2495,2496,2497,2498,2499,2500,2501,2502,2503,2504,2505,2506,2507,2508,2509,2510,2511,2512,2513,2514,2515,2516,2517,2518,2519,2520,2521,2522,2523,2524,2525,2526,2527,2528,2529,2530,2531,2532,2533,2534,2535,2536,2537,2538,2539,2540,2541,2542,2543,2544,2545,2546,2547,2548,2549,2550,2551,2552,2553,2554,2555,2556,2557,2558,2559,2560,2561,2562,2563,2564,2565,2566,2567,2568,2569,2570,2571,2572,2573,2574,2575,2576,2577,2578,2579,2580,2581,2582,2583,2584,2585,2586,2587,2588,2589,2590,2591,2592,2593,2594,2595,2596,2597,2598,2599,2600,2601,2602,2603,2604,2605,2606,2607,2608,2609,2610,2611,2612,2613,2614,2615,2616,2617,2618,2619,2620,2621,2622,2623,2624,2625,2626,2627,2628,2629,2630,2631,2632,2633,2634,2635,2636,2637,2638,2639,2640,2641,2642,2643,2644,2645,2646,2647,2648,2649,2650,2651,2652,2653,2654,2655,2656,2657,2658,2659,2660,2661,2662,2663,2664,2665,2666,2667,2668,2669,2670,2671,2672,2673,2674,2675,2676,2677,2678,2679,2680,2681,2682,2683,2684,2685,2686,2687,2688,2689,2690,2691,2692,2693,2694,2695,2696,2697,2698,2699,2700,2701,2702,2703,2704,2705,2706,2707,2708,2709,2710,2711,2712,2713,2714,2715,2716,2717,2718,2719,2720,2721,2722,2723,2724,2725,2726,2727,2728,2729,2730,2731,2732,2733,2734,2735,2736,2737,2738,2739,2740,2741,2742,2743,2744,2745,2746,2747,2748,2749,2750,2751,2752,2753,2754,2755,2756,2757,2758,2759,2760,2761,2762,2763,2764,2765,2766,2767,2768,2769,2770,2771,2772,2773,2774,2775,2776,2777,2778,2779,2780,2781,2782,2783,2784,2785,2786,2787,2788,2789,2790,2791,2792,2793,2794,2795,2796,2797,2798,2799,2800,2801,2802,2803,2804,2805,2806,2807,2808,2809,2810,2811,2812,2813,2814,2815,2816,2817,2818,2819,2820,2821,2822,2823,2824,2825,2826,2827,2828,2829,2830,2831,2832,2833,2834,2835,2836,2837,2838,2839,2840,2841,2842,2843,2844,2845,2846,2847,2848,2849,2850,2851,2852,2853,2854,2855,2856,2857,2858,2859,2860,2861,2862,2863,2864,2865,2866,2867,2868,2869,2870,2871,2872,2873,2874,2875,2876,2877,2878,2879,2880,2881,2882,2883,2884,2885,2886,2887,2888,2889,2890,2891,2892,2893,2894,2895,2896,2897,2898,2899,2900,2901,2902,2903,2904,2905,2906,2907,2908,2909,2910,2911,2912,2913,2914,2915,2916,2917,2918,2919,2920,2921,2922,2923,2924,2925,2926,2927,2928,2929,2930,2931,2932,2933,2934,2935,2936,2937,2938,2939,2940,2941,2942,2943,2944,2945,2946,2947,2948,2949,2950,2951,2952,2953,2954,2955,2956,2957,2958,2959,2960,2961,2962,2963,2964,2965,2966,2967,2968,2969,2970,2971,2972,2973,2974,2975,2976,2977,2978,2979,2980,2981,2982,2983,2984,2985,2986,2987,2988,2989,2990,2991,2992,2993,2994,2995,2996,2997,2998,2999,3000,3001,3002,3003,3004,3005,3006,3007,3008,3009,3010,3011,3012,3013,3014,3015,3016,3017,3018,3019,3020,3021,3022,3023,3024,3025,3026,3027,3028,3029,3030,3031,3032,3033,3034,3035,3036,3037,3038,3039,3040,3041,3042,3043,3044,3045,3046,3047,3048,3049,3050,3051,3052,3053,3054,3055,3056,3057,3058,3059,3060,3061,3062,3063,3064,3065,3066,3067,3068,3069,3070,3071,3072,3073,3074,3075,3076,3077,3078,3079,3080,3081,3082,3083,3084,3085,3086,3087,3088,3089,3090,3091,3092,3093,3094,3095,3096,3097,3098,3099,3100,3101,3102,3103,3104,3105,3106,3107,3108,3109,3110,3111,3112,3113,3114,3115,3116,3117,3118,3119,3120,3121,3122,3123,3124,3125,3126,3127,3128,3129,3130,3131,3132,3133,3134,3135,3136,3137,3138,3139,3140,3141,3142,3143,3144,3145,3146,3147,3148,3149,3150,3151,3152,3153,3154,3155,3156,3157,3158,3159,3160,3161,3162,3163,3164,3165,3166,3167,3168,3169,3170,3171,3172,3173,3174,3175,3176,3177,3178,3179,3180,3181,3182,3183,3184,3185,3186,3187,3188,3189,3190,3191,3192,3193,3194,3195,3196,3197,3198,3199,3200,3201,3202,3203,3204,3205,3206,3207,3208,3209,3210,3211,3212,3213,3214,3215,3216,3217,3218,3219,3220,3221,3222,3223,3224,3225,3226,3227,3228,3229,3230,3231,3232,3233,3234,3235,3236,3237,3238,3239,3240,3241,3242,3243,3244,3245,3246,3247,3248,3249,3250,3251,3252,3253,3254,3255,3256,3257,3258,3259,3260,3261,3262,3263,3264,3265,3266,3267,3268,3269,3270,3271,3272,3273,3274,3275,3276,3277,3278,3279,3280,3281,3282,3283,3284,3285,3286,3287,3288,3289,3290,3291,3292,3293,3294,3295,3296,3297,3298,3299,3300,3301,3302,3303,3304,3305,3306,3307,3308,3309,3310,3311,3312,3313,3314,3315,3316,3317,3318,3319,3320,3321,3322,3323,3324,3325,3326,3327,3328,3329,3330,3331,3332,3333,3334,3335,3336,3337,3338,3339,3340,3341,3342,3343,3344,3345,3346,3347,3348,3349,3350,3351,3352,3353,3354,3355,3356,3357,3358,3359,3360,3361,3362,3363,3364,3365,3366,3367,3368,3369,3370,3371,3372,3373,3374,3375,3376,3377,3378,3379,3380,3381,3382,3383,3384,3385,3386,3387,3388,3389,3390,3391,3392,3393,3394,3395,3396,3397,3398,3399,3400,3401,3402,3403,3404,3405,3406,3407,3408,3409,3410,3411,3412,3413,3414,3415,3416,3417,3418,3419,3420,3421,3422,3423,3424,3425,3426,3427,3428,3429,3430,3431,3432,3433,3434,3435,3436,3437,3438,3439,3440,3441,3442,3443,3444,3445,3446,3447,3448,3449,3450,3451,3452,3453,3454,3455,3456,3457,3458,3459,3460,3461,3462,3463,3464,3465,3466,3467,3468,3469,3470,3471,3472,3473,3474,3475,3476,3477,3478,3479,3480,3481,3482,3483,3484,3485,3486,3487,3488,3489,3490,3491,3492,3493,3494,3495,3496,3497,3498,3499,3500,3501,3502,3503,3504,3505,3506,3507,3508,3509,3510,3511,3512,3513,3514,3515,3516,3517,3518,3519,3520,3521,3522,3523,3524,3525,3526,3527,3528,3529,3530,3531,3532,3533,3534,3535,3536,3537,3538,3539,3540,3541,3542,3543,3544,3545,3546,3547,3548,3549,3550,3551,3552,3553,3554,3555,3556,3557,3558,3559,3560,3561,3562,3563,3564,3565,3566,3567,3568,3569,3570,3571,3572,3573,3574,3575,3576,3577,3578,3579,3580,3581,3582,3583,3584,3585,3586,3587,3588,3589,3590,3591,3592,3593,3594,3595,3596,3597,3598,3599,3600,3601,3602,3603,3604,3605,3606,3607,3608,3609,3610,3611,3612,3613,3614,3615,3616,3617,3618,3619,3620,3621,3622,3623,3624,3625,3626,3627,3628,3629,3630,3631,3632,3633,3634,3635,3636,3637,3638,3639,3640,3641,3642,3643,3644,3645,3646,3647,3648,3649,3650,3651,3652,3653,3654,3655,3656,3657,3658,3659,3660,3661,3662,3663,3664,3665,3666,3667,3668,3669,3670,3671,3672,3673,3674,3675,3676,3677,3678,3679,3680,3681,3682,3683,3684,3685,3686,3687,3688,3689,3690,3691,3692,3693,3694,3695,3696,3697,3698,3699,3700,3701,3702,3703,3704,3705,3706,3707,3708,3709,3710,3711,3712,3713,3714,3715,3716,3717,3718,3719,3720,3721,3722,3723,3724,3725,3726,3727,3728,3729,3730,3731,3732,3733,3734,3735,3736,3737,3738,3739,3740,3741,3742,3743,3744,3745,3746,3747,3748,3749,3750,3751,3752,3753,3754,3755,3756,3757,3758,3759,3760,3761,3762,3763,3764,3765,3766,3767,3768,3769,3770,3771,3772,3773,3774,3775,3776,3777,3778,3779,3780,3781,3782,3783,3784,3785,3786,3787,3788,3789,3790,3791,3792,3793,3794,3795,3796,3797,3798,3799,3800,3801,3802,3803,3804,3805,3806,3807,3808,3809,3810,3811,3812,3813,3814,3815,3816,3817,3818,3819,3820,3821,3822,3823,3824,3825,3826,3827,3828,3829,3830,3831,3832,3833,3834,3835,3836,3837,3838,3839,3840,3841,3842,3843,3844,3845,3846,3847,3848,3849,3850,3851,3852,3853,3854,3855,3856,3857,3858,3859,3860,3861,3862,3863,3864,3865,3866,3867,3868,3869,3870,3871,3872,3873,3874,3875,3876,3877,3878,3879,3880,3881,3882,3883,3884,3885,3886,3887,3888,3889,3890,3891,3892,3893,3894,3895,3896,3897,3898,3899,3900,3901,3902,3903,3904,3905,3906,3907,3908,3909,3910,3911,3912,3913,3914,3915,3916,3917,3918,3919,3920,3921,3922,3923,3924,3925,3926,3927,3928,3929,3930,3931,3932,3933,3934,3935,3936,3937,3938,3939,3940,3941,3942,3943,3944,3945,3946,3947,3948,3949,3950,3951,3952,3953,3954,3955,3956,3957,3958,3959,3960,3961,3962,3963,3964,3965,3966,3967,3968,3969,3970,3971,3972,3973,3974,3975,3976,3977,3978,3979,3980,3981,3982,3983,3984,3985,3986,3987,3988,3989,3990,3991,3992,3993,3994,3995,3996,3997,3998,3999,4000,4001,4002,4003,4004,4005,4006,4007,4008,4009,4010,4011,4012,4013,4014,4015,4016,4017,4018,4019,4020,4021,4022,4023,4024,4025,4026,4027,4028,4029,4030,4031,4032,4033,4034,4035,4036,4037,4038,4039,4040,4041,4042,4043,4044,4045,4046,4047,4048,4049,4050,4051,4052,4053,4054,4055,4056,4057,4058,4059,4060,4061,4062,4063,4064,4065,4066,4067,4068,4069,4070,4071,4072,4073,4074,4075,4076,4077,4078,4079,4080,4081,4082,4083,4084,4085,4086,4087,4088,4089,4090,4091,4092,4093,4094,4095,4096,4097,4098,4099,4100,4101,4102,4103,4104,4105,4106,4107,4108,4109,4110,4111,4112,4113,4114,4115,4116,4117,4118,4119,4120,4121,4122,4123,4124,4125,4126,4127,4128,4129,4130,4131,4132,4133,4134,4135,4136,4137,4138,4139,4140,4141,4142,4143,4144,4145,4146,4147,4148,4149,4150,4151,4152,4153,4154,4155,4156,4157,4158,4159,4160,4161,4162,4163,4164,4165,4166,4167,4168,4169,4170,4171,4172,4173,4174,4175,4176,4177,4178,4179,4180,4181,4182,4183,4184,4185,4186,4187,4188,4189,4190,4191,4192,4193,4194,4195,4196,4197,4198,4199,4200,4201,4202,4203,4204,4205,4206,4207,4208,4209,4210,4211,4212,4213,4214,4215,4216,4217,4218,4219,4220,4221,4222,4223,4224,4225,4226,4227,4228,4229,4230,4231,4232,4233,4234,4235,4236,4237,4238,4239,4240,4241,4242,4243,4244,4245,4246,4247,4248,4249,4250,4251,4252,4253,4254,4255,4256,4257,4258,4259,4260,4261,4262,4263,4264,4265,4266,4267,4268,4269,4270,4271,4272,4273,4274,4275,4276,4277,4278,4279,4280,4281,4282,4283,4284,4285,4286,4287,4288,4289,4290,4291,4292,4293,4294,4295,4296,4297,4298,4299,4300,4301,4302,4303,4304,4305,4306,4307,4308,4309,4310,4311,4312,4313,4314,4315,4316,4317,4318,4319,4320,4321,4322,4323,4324,4325,4326,4327,4328,4329,4330,4331,4332,4333,4334,4335,4336,4337,4338,4339,4340,4341,4342,4343,4344,4345,4346,4347,4348,4349,4350,4351,4352,4353,4354,4355,4356,4357,4358,4359,4360,4361,4362,4363,4364,4365,4366,4367,4368,4369,4370,4371,4372,4373,4374,4375,4376,4377,4378,4379,4380,4381,4382,4383,4384,4385,4386,4387,4388,4389,4390,4391,4392,4393,4394,4395,4396,4397,4398,4399,4400,4401,4402,4403,4404,4405,4406,4407,4408,4409,4410,4411,4412,4413,4414,4415,4416,4417,4418,4419,4420,4421,4422,4423,4424,4425,4426,4427,4428,4429,4430,4431,4432,4433,4434,4435,4436,4437,4438,4439,4440,4441,4442,4443,4444,4445,4446,4447,4448,4449,4450,4451,4452,4453,4454,4455,4456,4457,4458,4459,4460,4461,4462,4463,4464,4465,4466,4467,4468,4469,4470,4471,4472,4473,4474,4475,4476,4477,4478,4479,4480,4481,4482,4483,4484,4485,4486,4487,4488,4489,4490,4491,4492,4493,4494,4495,4496,4497,4498,4499,4500,4501,4502,4503,4504,4505,4506,4507,4508,4509,4510,4511,4512,4513,4514,4515,4516,4517,4518,4519,4520,4521,4522,4523,4524,4525,4526,4527,4528,4529,4530,4531,4532,4533,4534,4535,4536,4537,4538,4539,4540,4541,4542,4543,4544,4545,4546,4547,4548,4549,4550,4551,4552,4553,4554,4555,4556,4557,4558,4559,4560,4561,4562,4563,4564,4565,4566,4567,4568,4569,4570,4571,4572,4573,4574,4575,4576,4577,4578,4579,4580,4581,4582,4583,4584,4585,4586,4587,4588,4589,4590,4591,4592,4593,4594,4595,4596,4597,4598,4599,4600,4601,4602,4603,4604,4605,4606,4607,4608,4609,4610,4611,4612,4613,4614,4615,4616,4617,4618,4619,4620,4621,4622,4623,4624,4625,4626,4627,4628,4629,4630,4631,4632,4633,4634,4635,4636,4637,4638,4639,4640,4641,4642,4643,4644,4645,4646,4647,4648,4649,4650,4651,4652,4653,4654,4655,4656,4657,4658,4659,4660,4661,4662,4663,4664,4665,4666,4667,4668,4669,4670,4671,4672,4673,4674,4675,4676,4677,4678,4679,4680,4681,4682,4683,4684,4685,4686,4687,4688,4689,4690,4691,4692,4693,4694,4695,4696,4697,4698,4699,4700,4701,4702,4703,4704,4705,4706,4707,4708,4709,4710,4711,4712,4713,4714,4715,4716,4717,4718,4719,4720,4721,4722,4723,4724,4725,4726,4727,4728,4729,4730,4731,4732,4733,4734,4735,4736,4737,4738,4739,4740,4741,4742,4743,4744,4745,4746,4747,4748,4749,4750,4751,4752,4753,4754,4755,4756,4757,4758,4759,4760,4761,4762,4763,4764,4765,4766,4767,4768,4769,4770,4771,4772,4773,4774,4775,4776,4777,4778,4779,4780,4781,4782,4783,4784,4785,4786,4787,4788,4789,4790,4791,4792,4793,4794,4795,4796,4797,4798,4799,4800,4801,4802,4803,4804,4805,4806,4807,4808,4809,4810,4811,4812,4813,4814,4815,4816,4817,4818,4819,4820,4821,4822,4823,4824,4825,4826,4827,4828,4829,4830,4831,4832,4833,4834,4835,4836,4837,4838,4839,4840,4841,4842,4843,4844,4845,4846,4847,4848,4849,4850,4851,4852,4853,4854,4855,4856,4857,4858,4859,4860,4861,4862,4863,4864,4865,4866,4867,4868,4869,4870,4871,4872,4873,4874,4875,4876,4877,4878,4879,4880,4881,4882,4883,4884,4885,4886,4887,4888,4889,4890,4891,4892,4893,4894,4895,4896,4897,4898,4899,4900,4901,4902,4903,4904,4905,4906,4907,4908,4909,4910,4911,4912,4913,4914,4915,4916,4917,4918,4919,4920,4921,4922,4923,4924,4925,4926,4927,4928,4929,4930,4931,4932,4933,4934,4935,4936,4937,4938,4939,4940,4941,4942,4943,4944,4945,4946,4947,4948,4949,4950,4951,4952,4953,4954,4955,4956,4957,4958,4959,4960,4961,4962,4963,4964,4965,4966,4967,4968,4969,4970,4971,4972,4973,4974,4975,4976,4977,4978,4979,4980,4981,4982,4983,4984,4985,4986,4987,4988,4989,4990,4991,4992,4993,4994,4995,4996,4997,4998,4999,5000,5001,5002,5003,5004,5005,5006,5007,5008,5009,5010,5011,5012,5013,5014,5015,5016,5017,5018,5019,5020,5021,5022,5023,5024,5025,5026,5027,5028,5029,5030,5031,5032,5033,5034,5035,5036,5037,5038,5039,5040,5041,5042,5043,5044,5045,5046,5047,5048,5049,5050,5051,5052,5053,5054,5055,5056,5057,5058,5059,5060,5061,5062,5063,5064,5065,5066,5067,5068,5069,5070,5071,5072,5073,5074,5075,5076,5077,5078,5079,5080,5081,5082,5083,5084,5085,5086,5087,5088,5089,5090,5091,5092,5093,5094,5095,5096,5097,5098,5099,5100,5101,5102,5103,5104,5105,5106,5107,5108,5109,5110,5111,5112,5113,5114,5115,5116,5117,5118,5119,5120,5121,5122,5123,5124,5125,5126,5127,5128,5129,5130,5131,5132,5133,5134,5135,5136,5137,5138,5139,5140,5141,5142,5143,5144,5145,5146,5147,5148,5149,5150,5151,5152,5153,5154,5155,5156,5157,5158,5159,5160,5161,5162,5163,5164,5165,5166,5167,5168,5169,5170,5171,5172,5173,5174,5175,5176,5177,5178,5179,5180,5181,5182,5183,5184,5185,5186],"data":[[null,109.8639056562,0,"completed",-6.49178,2.0,0,"c1ccccc1","c1ccccc1",[],"none",true,-0.9804210046],[null,340.505459674,1,"completed",-6.064992,2.0,1,"c1ccccc1","c1ccc(-c2ccccc2)cc1",[],"[cH&r6,CH&r5:1]>>[#6:1](-[c]1[ch]ccc[ch]1)",true,-0.7564632526],[null,205.5301639019,1,"completed",-5.886512,2.0,1,"c1ccccc1","c1ccc2ccccc2c1",[],"[cH&r6:1][cH&r6:2]>>[c:1]2cccc[c:2]2",true,-0.5876709965],[null,443.4094078977,1,"completed",-5.779148,2.0,1,"c1ccccc1","C1=CCC=C1",[],"[c:0]1[ch:1][ch][c:3][c!r5:4][c!r5:5]1>>[c:0]1[CH2:1][c:3][c:4][c:5]1",true,-0.6500926749],[null,280.7754938902,1,"completed",-5.70978,2.0,1,"c1ccccc1","C(=Cc1ccccc1)c1ccccc1",[],"[ch&r6,CH1&r5:1]>>[*:1](-C=C-c1ccccc1)",true,-0.5109132859],[null,186.8022802516,1,"completed",-6.062784,2.0,1,"c1ccccc1","C(#Cc1ccccc1)c1ccccc1",[],"[ch&r6,CH1&r5:1]>>[*:1](-C#C-c1ccccc1)",true,-0.6993583323],[null,855.5124122314,1,"completed",-5.964712,2.0,1,"c1ccccc1","c1ccncc1",[],"[ch&r6:0]>>[nr6:0]",true,-1.0479921949],[null,130.7494298318,1,"completed",-5.208748,2.0,1,"c1ccccc1","c1ccc(Nc2ccccc2)cc1",[],"[ch&r6,CH1&r5:1]>>[*:1](-N-c1ccccc1)",true,-0.1512951284],[null,228.5818813147,1,"completed",-6.402172,2.0,1,"c1ccccc1","O=c1ccocc1",[],"[ch:1]1[c:2][c:3][ch:4][c:5][c:6]1>>[o:1]1[c:2][c:3][C:4](=O)[c:5][c:6]1",true,-0.9397441759],[null,323.4754272636,2,"completed",-5.894148,2.0,2,"c1ccc(-c2ccccc2)cc1","c1ccc(-c2ccc(-c3ccccc3)cc2)cc1",[],"[cH&r6,CH&r5:1]>>[#6:1](-[c]1[ch]ccc[ch]1)",true,-0.6431680687],[null,400.2089622162,2,"completed",-5.970784,2.0,2,"c1ccc(-c2ccccc2)cc1","c1ccc(-c2ccccc2-c2ccccc2)cc1",[],"[cH&r6,CH&r5:1]>>[#6:1](-[c]1[ch]ccc[ch]1)",true,-0.7291892436],[null,208.7259538309,2,"completed",-6.009332,2.0,2,"c1ccc(-c2ccccc2)cc1","c1ccc(-c2cccc(-c3ccccc3)c2)cc1",[],"[cH&r6,CH&r5:1]>>[#6:1](-[c]1[ch]ccc[ch]1)",true,-0.6698806013],[null,289.9552260252,2,"completed",-5.758816,2.0,2,"c1ccc(-c2ccccc2)cc1","c1ccc2c(-c3cccc4ccccc34)cccc2c1",[],"[cH&r6:1][cH&r6:2]>>[c:1]2cccc[c:2]2",true,-0.5447503179],[null,169.3995910698,2,"completed",-5.747408,2.0,2,"c1ccc(-c2ccccc2)cc1","c1ccc2cc(-c3ccc4ccccc4c3)ccc2c1",[],"[cH&r6:1][cH&r6:2]>>[c:1]2cccc[c:2]2",true,-0.4838113367],[null,267.6632374704,2,"completed",-5.4347,2.0,2,"c1ccc(-c2ccccc2)cc1","C1=CC(C2=CCC=C2)=CC1",[],"[c:0]1[ch:1][ch][c:3][c!r5:4][c!r5:5]1>>[c:0]1[CH2:1][c:3][c:4][c:5]1",true,-0.3557181648],[null,349.1573583961,2,"completed",-5.20378,2.0,2,"c1ccc(-c2ccccc2)cc1","C1=CCC(C2=CC=CC2)=C1",[],"[c:0]1[ch:1][ch][c:3][c!r5:4][c!r5:5]1>>[c:0]1[CH2:1][c:3][c:4][c:5]1",true,-0.3566346902],[null,135.9595188174,2,"completed",-5.675372,2.0,2,"c1ccc(-c2ccccc2)cc1","C(=Cc1cc(C=Cc2ccccc2)cc(-c2ccccc2)c1)c1ccccc1",[],"[ch&r6,CH1&r5:1]>>[*:1](-C=C-c1ccccc1)",true,-0.4250893207],[null,375.819464577,2,"completed",-5.709136,2.0,2,"c1ccc(-c2ccccc2)cc1","C(=Cc1ccccc1-c1ccccc1C=Cc1ccccc1)c1ccccc1",[],"[ch&r6,CH1&r5:1]>>[*:1](-C=C-c1ccccc1)",true,-0.5683776355],[null,147.7665762219,2,"completed",-5.712632,2.0,2,"c1ccc(-c2ccccc2)cc1","C(=Cc1cccc(-c2cccc(C=Cc3ccccc3)c2)c1)c1ccccc1",[],"[ch&r6,CH1&r5:1]>>[*:1](-C=C-c1ccccc1)",true,-0.4535865574],[null,181.9751020323,2,"completed",-5.690552,2.0,2,"c1ccc(-c2ccccc2)cc1","C(=Cc1cccc(C=Cc2ccccc2)c1-c1ccccc1)c1ccccc1",[],"[ch&r6,CH1&r5:1]>>[*:1](-C=C-c1ccccc1)",true,-0.4516671933],[null,208.7191839613,2,"completed",-5.533232,2.0,2,"c1ccc(-c2ccccc2)cc1","C(=Cc1ccc(-c2ccc(C=Cc3ccccc3)cc2)cc1)c1ccccc1",[],"[ch&r6,CH1&r5:1]>>[*:1](-C=C-c1ccccc1)",true,-0.3681464125],[null,196.9148975488,2,"completed",-5.758724,2.0,2,"c1ccc(-c2ccccc2)cc1","C(#Cc1ccccc1-c1ccccc1C#Cc1ccccc1)c1ccccc1",[],"[ch&r6,CH1&r5:1]>>[*:1](-C#C-c1ccccc1)",true,-0.5013930174],[null,131.0942331495,2,"completed",-5.826988,2.0,2,"c1ccc(-c2ccccc2)cc1","C(#Cc1cccc(-c2cccc(C#Cc3ccccc3)c2)c1)c1ccccc1",[],"[ch&r6,CH1&r5:1]>>[*:1](-C#C-c1ccccc1)",true,-0.5255058121],[null,155.4556626912,2,"completed",-5.807668,2.0,2,"c1ccc(-c2ccccc2)cc1","C(#Cc1cccc(C#Cc2ccccc2)c1-c1ccccc1)c1ccccc1",[],"[ch&r6,CH1&r5:1]>>[*:1](-C#C-c1ccccc1)",true,-0.5191873671],[null,191.1503918396,2,"completed",-5.649796,2.0,2,"c1ccc(-c2ccccc2)cc1","C(#Cc1ccc(-c2ccc(C#Cc3ccccc3)cc2)cc1)c1ccccc1",[],"[ch&r6,CH1&r5:1]>>[*:1](-C#C-c1ccccc1)",true,-0.4297133192],[null,116.6865516835,2,"completed",-5.807116,2.0,2,"c1ccc(-c2ccccc2)cc1","C(#Cc1cc(C#Cc2ccccc2)cc(-c2ccccc2)c1)c1ccccc1",[],"[ch&r6,CH1&r5:1]>>[*:1](-C#C-c1ccccc1)",true,-0.5085490534],[null,546.3324277,2,"completed",-5.947048,2.0,2,"c1ccc(-c2ccccc2)cc1","c1cncc(-c2cccnc2)c1",[],"[ch&r6:0]>>[nr6:0]",true,-0.8062563957],[null,501.5108793679,2,"completed",-6.042912,2.0,2,"c1ccc(-c2ccccc2)cc1","c1cc(-c2ccncc2)ccn1",[],"[ch&r6:0]>>[nr6:0]",true,-0.8289534677],[null,466.0574356808,2,"completed",-5.84088,2.0,2,"c1ccc(-c2ccccc2)cc1","c1ccc(-c2ccccn2)nc1",[],"[ch&r6:0]>>[nr6:0]",true,-0.6972604168],[null,94.2937576706,2,"completed",-5.141772,2.0,2,"c1ccc(-c2ccccc2)cc1","c1ccc(Nc2cc(Nc3ccccc3)cc(-c3ccccc3)c2)cc1",[],"[ch&r6,CH1&r5:1]>>[*:1](-N-c1ccccc1)",true,-0.0987234204],[null,209.1033990814,2,"completed",-5.012788,2.0,2,"c1ccc(-c2ccccc2)cc1","c1ccc(Nc2ccc(-c3ccc(Nc4ccccc4)cc3)cc2)cc1",[],"[ch&r6,CH1&r5:1]>>[*:1](-N-c1ccccc1)",true,-0.2178328227],[null,234.3945757705,2,"completed",-5.278392,2.0,2,"c1ccc(-c2ccccc2)cc1","c1ccc(Nc2ccccc2-c2ccccc2Nc2ccccc2)cc1",[],"[ch&r6,CH1&r5:1]>>[*:1](-N-c1ccccc1)",true,-0.265583194],[null,99.683152455,2,"completed",-5.15502,2.0,2,"c1ccc(-c2ccccc2)cc1","c1ccc(Nc2cccc(Nc3ccccc3)c2-c2ccccc2)cc1",[],"[ch&r6,CH1&r5:1]>>[*:1](-N-c1ccccc1)",true,-0.1068646765],[null,74.9002132244,2,"completed",-5.197892,2.0,2,"c1ccc(-c2ccccc2)cc1","c1ccc(Nc2cccc(-c3cccc(Nc4ccccc4)c3)c2)cc1",[],"[ch&r6,CH1&r5:1]>>[*:1](-N-c1ccccc1)",true,-0.1015166752],[null,231.1083419388,2,"completed",-6.69326,2.0,2,"c1ccc(-c2ccccc2)cc1","O=c1cccc(-c2cccc(=O)o2)o1",[],"[c:1]1[c:2][ch:3][ch:4][c:5][c:6]1>>[c:1]1[c:2][o:3][c:4](=O)[c:5][c:6]1",true,-1.1389754191],[null,261.3889745173,2,"completed",-7.004864,2.0,2,"c1ccc(-c2ccccc2)cc1","O=c1cc(-c2ccoc(=O)c2)cco1",[],"[c:1]1[c:2][ch:3][ch:4][c:5][c:6]1>>[c:1]1[c:2][o:3][c:4](=O)[c:5][c:6]1",true,-1.3587834841],[null,458.0882418214,2,"completed",-6.341544,2.0,2,"c1ccc(-c2ccccc2)cc1","O=c1occcc1-c1cccoc1=O",[],"[c:1]1[c:2][ch:3][ch:4][c:5][c:6]1>>[c:1]1[c:2][o:3][c:4](=O)[c:5][c:6]1",true,-0.982418584],[null,505.3211001958,2,"completed",-6.795472,2.0,2,"c1ccc(-c2ccccc2)cc1","O=c1ccc(-c2ccc(=O)oc2)co1",[],"[c:1]1[c:2][ch:3][ch:4][c:5][c:6]1>>[c:1]1[c:2][o:3][c:4](=O)[c:5][c:6]1",true,-1.2899286076],[null,562.0957850494,2,"completed",-6.25902,2.0,2,"c1ccc(-c2ccccc2)cc1","O=c1ccocc1-c1coccc1=O",[],"[ch:1]1[c:2][c:3][ch:4][c:5][c:6]1>>[o:1]1[c:2][c:3][C:4](=O)[c:5][c:6]1",true,-0.9870066252],[null,124.4367759721,2,"completed",-6.631068,2.0,2,"c1ccc(-c2ccccc2)cc1","O=c1ccoc(-c2cc(=O)cco2)c1",[],"[ch:1]1[c:2][c:3][ch:4][c:5][c:6]1>>[o:1]1[c:2][c:3][C:4](=O)[c:5][c:6]1",true,-1.078947371],[null,215.6407085499,2,"completed",-5.683008,2.0,2,"C1=CCC=C1","C1=C(c2ccccc2)C(c2ccccc2)=CC1",[],"[cH&r6,CH&r5:1]>>[#6:1](-[c]1[ch]ccc[ch]1)",true,-0.4615745833],[null,283.3202818644,2,"completed",-5.363492,2.0,2,"C1=CCC=C1","C1=C(c2ccccc2)CC(c2ccccc2)=C1",[],"[cH&r6,CH&r5:1]>>[#6:1](-[c]1[ch]ccc[ch]1)",true,-0.3380682162],[null,269.0393853239,2,"completed",-5.182988,2.0,2,"C1=CCC=C1","C(=Cc1ccccc1)C1=CC=C(C=Cc2ccccc2)C1",[],"[ch&r6,CH1&r5:1]>>[*:1](-C=C-c1ccccc1)",true,-0.2752395772],[null,154.6643521346,2,"completed",-5.459724,2.0,2,"C1=CCC=C1","C(=Cc1ccccc1)C1=CCC=C1C=Cc1ccccc1",[],"[ch&r6,CH1&r5:1]>>[*:1](-C=C-c1ccccc1)",true,-0.2955126501],[null,254.0547226688,2,"completed",-5.312064,2.0,2,"C1=CCC=C1","C(#Cc1ccccc1)C1=CC=C(C#Cc2ccccc2)C1",[],"[ch&r6,CH1&r5:1]>>[*:1](-C#C-c1ccccc1)",true,-0.2942442196],[null,152.2029334329,2,"completed",-5.601772,2.0,2,"C1=CCC=C1","C(#Cc1ccccc1)C1=CCC=C1C#Cc1ccccc1",[],"[ch&r6,CH1&r5:1]>>[*:1](-C#C-c1ccccc1)",true,-0.3827996232],[null,216.7183695799,2,"completed",-5.902152,2.0,2,"C1=CCC=C1","C1=CC(=C2C=CC=C2)C=C1",[],"[r5:1][CH2r5:2][r5:3]>>[r5:1][C:2](=C1cccc1)[r5:3]",true,-0.6018773039],[null,403.8387108723,2,"completed",-6.027732,2.0,2,"C1=CCC=C1","c1ccoc1",[],"[#6H2r5:1]>>[O:1]",true,-0.7647366669],[null,946.402586936,2,"completed",-5.37674,2.0,2,"C1=CCC=C1","C1=COCO1",[],"[CH,ch:0]1=[C,c:1][C,c:2]=[CH,ch:3][*:4]1>>[O:0]1[*:1]=,:[*:2][O:3][*:4]1",true,-0.9660251136],[null,350.3395268912,2,"completed",-5.957812,2.0,2,"C1=CCC=C1","c1ccsc1",[],"[#6H2r5:1]>>[S:1]",true,-0.6951978736],[null,322.4952195054,2,"completed",-4.789504,2.0,2,"C1=CCC=C1","C1=CSCS1",[],"[CH,ch:0]1=[C,c:1][C,c:2]=[CH,ch:3][*:4]1>>[S:0]1[*:1]=,:[*:2][S:3][*:4]1",true,-0.3888996939],[null,402.7197746654,2,"completed",-5.469936,2.0,2,"C1=CCC=C1","c1cc[nH]c1",[],"[#6H2r5:1]>>[NH:1]",true,-0.4787911993],[null,1139.4472576121,2,"completed",-6.516528,2.0,2,"C1=CCC=C1","C1=NCN=C1",[],"[chr5,CH1r5:1]>>[n:1]",true,-1.5104801636],[null,1008.2181397452,2,"completed",-6.368592,2.0,2,"C1=CCC=C1","C1=NN=CC1",[],"[chr5,CH1r5:1]>>[n:1]",true,-1.3435301976],[null,178.3332542752,2,"completed",-5.014352,2.0,2,"C1=CCC=C1","C1=C(Nc2ccccc2)C(Nc2ccccc2)=CC1",[],"[ch&r6,CH1&r5:1]>>[*:1](-N-c1ccccc1)",true,-0.1881413929],[null,563.8930859411,2,"completed",-4.546532,2.0,2,"C1=CCC=C1","C1=C(Nc2ccccc2)CC(Nc2ccccc2)=C1",[],"[ch&r6,CH1&r5:1]>>[*:1](-N-c1ccccc1)",true,-0.6841604765],[null,266.5653572681,2,"completed",-6.099032,2.0,2,"O=c1ccocc1","O=c1c(-c2ccccc2)cocc1-c1ccccc1",[],"[cH&r6,CH&r5:1]>>[#6:1](-[c]1[ch]ccc[ch]1)",true,-0.7484042416],[null,197.3922441131,2,"completed",-6.104736,2.0,2,"O=c1ccocc1","O=c1cc(-c2ccccc2)oc(-c2ccccc2)c1",[],"[cH&r6,CH&r5:1]>>[#6:1](-[c]1[ch]ccc[ch]1)",true,-0.7304902248],[null,192.030987422,2,"completed",-6.3432,2.0,2,"O=c1ccocc1","O=c1c2ccccc2oc2ccccc12",[],"[cH&r6:1][cH&r6:2]>>[c:1]2cccc[c:2]2",true,-0.8911753799],[null,156.4722287129,2,"completed",-6.045396,2.0,2,"O=c1ccocc1","O=c1cc(C=Cc2ccccc2)oc(C=Cc2ccccc2)c1",[],"[ch&r6,CH1&r5:1]>>[*:1](-C=C-c1ccccc1)",true,-0.6800239855],[null,235.8386839451,2,"completed",-5.701316,2.0,2,"O=c1ccocc1","O=c1c(C=Cc2ccccc2)cocc1C=Cc1ccccc1",[],"[ch&r6,CH1&r5:1]>>[*:1](-C=C-c1ccccc1)",true,-0.4824878666],[null,212.4585630372,2,"completed",-5.846584,2.0,2,"O=c1ccocc1","O=c1c(C#Cc2ccccc2)cocc1C#Cc1ccccc1",[],"[ch&r6,CH1&r5:1]>>[*:1](-C#C-c1ccccc1)",true,-0.5641441295],[null,131.4709049351,2,"completed",-6.129944,2.0,2,"O=c1ccocc1","O=c1cc(C#Cc2ccccc2)oc(C#Cc2ccccc2)c1",[],"[ch&r6,CH1&r5:1]>>[*:1](-C#C-c1ccccc1)",true,-0.7328499669],[null,608.86357166,2,"completed",-6.686084,2.0,2,"O=c1ccocc1","O=c1cnonc1",[],"[ch&r6:0]>>[nr6:0]",true,-1.2662501538],[null,712.8778114459,2,"completed",-6.730888,2.0,2,"O=c1ccocc1","O=c1ncocn1",[],"[ch&r6:0]>>[nr6:0]",true,-1.345917773],[null,136.0895935083,2,"completed",-5.670496,2.0,2,"O=c1ccocc1","O=c1cc(Nc2ccccc2)oc(Nc2ccccc2)c1",[],"[ch&r6,CH1&r5:1]>>[*:1](-N-c1ccccc1)",true,-0.4218987599],[null,229.6189560399,2,"completed",-5.210772,2.0,2,"O=c1ccocc1","O=c1c(Nc2ccccc2)cocc1Nc1ccccc1",[],"[ch&r6,CH1&r5:1]>>[*:1](-N-c1ccccc1)",true,-0.2423579555],[null,116.7544989071,2,"completed",-5.903532,2.0,2,"O=c1ccocc1","O=c1cc[nH]cc1",[],"[o:1]>>[nH:1]",true,-0.5744621953],[null,216.7309403444,2,"completed",-5.746948,2.0,2,"C(#Cc1ccccc1)c1ccccc1","C(#Cc1c(-c2ccccc2)cccc1-c1ccccc1)c1ccccc1",[],"[cH&r6,CH&r5:1]>>[#6:1](-[c]1[ch]ccc[ch]1)",true,-0.5020535237],[null,237.0569805558,2,"completed",-5.677396,2.0,2,"C(#Cc1ccccc1)c1ccccc1","C(#Cc1ccc(-c2ccccc2)cc1)c1ccc(-c2ccccc2)cc1",[],"[cH&r6,CH&r5:1]>>[#6:1](-[c]1[ch]ccc[ch]1)",true,-0.4685672001],[null,142.0069681692,2,"completed",-5.825424,2.0,2,"C(#Cc1ccccc1)c1ccccc1","C(#Cc1cccc(-c2ccccc2)c1)c1cccc(-c2ccccc2)c1",[],"[cH&r6,CH&r5:1]>>[#6:1](-[c]1[ch]ccc[ch]1)",true,-0.5272794033],[null,280.8402690465,2,"completed",-5.725604,2.0,2,"C(#Cc1ccccc1)c1ccccc1","C(#Cc1ccccc1-c1ccccc1)c1ccccc1-c1ccccc1",[],"[cH&r6,CH&r5:1]>>[#6:1](-[c]1[ch]ccc[ch]1)",true,-0.5202380565],[null,128.3158590996,2,"completed",-5.828828,2.0,2,"C(#Cc1ccccc1)c1ccccc1","C(#Cc1cc(-c2ccccc2)cc(-c2ccccc2)c1)c1ccccc1",[],"[cH&r6,CH&r5:1]>>[#6:1](-[c]1[ch]ccc[ch]1)",true,-0.5260686114],[null,159.9587665037,2,"completed",-5.650808,2.0,2,"C(#Cc1ccccc1)c1ccccc1","C(#Cc1ccc2ccccc2c1)c1ccc2ccccc2c1",[],"[cH&r6:1][cH&r6:2]>>[c:1]2cccc[c:2]2",true,-0.4174298011],[null,198.1530813831,2,"completed",-5.562488,2.0,2,"C(#Cc1ccccc1)c1ccccc1","C(#Cc1cccc2ccccc12)c1cccc2ccccc12",[],"[cH&r6:1][cH&r6:2]>>[c:1]2cccc[c:2]2",true,-0.379569845],[null,444.176200496,2,"completed",-5.629924,2.0,2,"C(#Cc1ccccc1)c1ccccc1","C(#CC1=CCC=C1)C1=CCC=C1",[],"[c:0]1[ch:1][ch][c:3][c!r5:4][c!r5:5]1>>[c:0]1[CH2:1][c:3][c:4][c:5]1",true,-0.5787002899],[null,304.0011082042,2,"completed",-5.23368,2.0,2,"C(#Cc1ccccc1)c1ccccc1","C(#CC1=CC=CC1)C1=CC=CC1",[],"[c:0]1[ch:1][ch][c:3][c!r5:4][c!r5:5]1>>[c:0]1[CH2:1][c:3][c:4][c:5]1",true,-0.3180772572],[null,416.1078913752,2,"completed",-5.7268,2.0,2,"C(#Cc1ccccc1)c1ccccc1","C(#Cc1ccc(C#Cc2ccccc2)cc1)c1ccccc1",[],"[ch&r6,CH1&r5:1]>>[*:1](-C#C-c1ccccc1)",true,-0.6046950594],[null,253.7983102923,2,"completed",-5.849528,2.0,2,"C(#Cc1ccccc1)c1ccccc1","C(#Cc1cccc(C#Cc2ccccc2)c1)c1ccccc1",[],"[ch&r6,CH1&r5:1]>>[*:1](-C#C-c1ccccc1)",true,-0.5828308258],[null,241.8248082554,2,"completed",-5.696164,2.0,2,"C(#Cc1ccccc1)c1ccccc1","C(#Cc1ccccc1C#Cc1ccccc1)c1ccccc1",[],"[ch&r6,CH1&r5:1]>>[*:1](-C#C-c1ccccc1)",true,-0.4823182354],[null,318.2194176098,2,"completed",-6.018256,2.0,2,"C(#Cc1ccccc1)c1ccccc1","C(#Cc1ccccn1)c1ccccn1",[],"[ch&r6:0]>>[nr6:0]",true,-0.7172368491],[null,482.3672237164,2,"completed",-6.099308,2.0,2,"C(#Cc1ccccc1)c1ccccc1","C(#Cc1ccncc1)c1ccncc1",[],"[ch&r6:0]>>[nr6:0]",true,-0.8497059569],[null,397.6213500022,2,"completed",-5.995256,2.0,2,"C(#Cc1ccccc1)c1ccccc1","C(#Cc1cccnc1)c1cccnc1",[],"[ch&r6:0]>>[nr6:0]",true,-0.7421789257],[null,417.2871061959,2,"completed",-6.544588,2.0,2,"C(#Cc1ccccc1)c1ccccc1","O=c1ccc(C#Cc2ccc(=O)oc2)co1",[],"[c:1]1[c:2][ch:3][ch:4][c:5][c:6]1>>[c:1]1[c:2][o:3][c:4](=O)[c:5][c:6]1",true,-1.0939275246],[null,202.9354724022,2,"completed",-6.84552,2.0,2,"C(#Cc1ccccc1)c1ccccc1","O=c1cc(C#Cc2ccoc(=O)c2)cco1",[],"[c:1]1[c:2][ch:3][ch:4][c:5][c:6]1>>[c:1]1[c:2][o:3][c:4](=O)[c:5][c:6]1",true,-1.2386018087],[null,360.8365499242,2,"completed",-6.14586,2.0,2,"C(#Cc1ccccc1)c1ccccc1","O=c1occcc1C#Cc1cccoc1=O",[],"[c:1]1[c:2][ch:3][ch:4][c:5][c:6]1>>[c:1]1[c:2][o:3][c:4](=O)[c:5][c:6]1",true,-0.8161962718],[null,199.7454947732,2,"completed",-6.59896,2.0,2,"C(#Cc1ccccc1)c1ccccc1","O=c1cccc(C#Cc2cccc(=O)o2)o1",[],"[c:1]1[c:2][ch:3][ch:4][c:5][c:6]1>>[c:1]1[c:2][o:3][c:4](=O)[c:5][c:6]1",true,-1.0681151589],[null,98.7522168391,2,"completed",-6.624168,2.0,2,"C(#Cc1ccccc1)c1ccccc1","O=c1ccoc(C#Cc2cc(=O)cco2)c1",[],"[ch:1]1[c:2][c:3][ch:4][c:5][c:6]1>>[o:1]1[c:2][c:3][C:4](=O)[c:5][c:6]1",true,-1.0714780285],[null,412.2440519933,2,"completed",-6.200232,2.0,2,"C(#Cc1ccccc1)c1ccccc1","O=c1ccocc1C#Cc1coccc1=O",[],"[ch:1]1[c:2][c:3][ch:4][c:5][c:6]1>>[o:1]1[c:2][c:3][C:4](=O)[c:5][c:6]1",true,-0.8735532501],[null,108.0295694259,2,"completed",-5.25208,2.0,2,"c1ccc(Nc2ccccc2)cc1","c1ccc(-c2cccc(Nc3cccc(-c4ccccc4)c3)c2)cc1",[],"[cH&r6,CH&r5:1]>>[#6:1](-[c]1[ch]ccc[ch]1)",true,-0.1516682821],[null,105.6212938246,2,"completed",-5.24932,2.0,2,"c1ccc(Nc2ccccc2)cc1","c1ccc(Nc2cc(-c3ccccc3)cc(-c3ccccc3)c2)cc1",[],"[cH&r6,CH&r5:1]>>[#6:1](-[c]1[ch]ccc[ch]1)",true,-0.148597188],[null,160.8731471942,2,"completed",-5.20194,2.0,2,"c1ccc(Nc2ccccc2)cc1","c1ccc(-c2ccc(Nc3ccc(-c4ccccc4)cc3)cc2)cc1",[],"[cH&r6,CH&r5:1]>>[#6:1](-[c]1[ch]ccc[ch]1)",true,-0.1759890157],[null,286.7985732052,2,"completed",-5.273332,2.0,2,"c1ccc(Nc2ccccc2)cc1","c1ccc(Nc2c(-c3ccccc3)cccc2-c2ccccc2)cc1",[],"[cH&r6,CH&r5:1]>>[#6:1](-[c]1[ch]ccc[ch]1)",true,-0.3114080488],[null,159.2503365115,2,"completed",-5.1679,2.0,2,"c1ccc(Nc2ccccc2)cc1","c1ccc(-c2ccccc2Nc2ccccc2-c2ccccc2)cc1",[],"[cH&r6,CH&r5:1]>>[#6:1](-[c]1[ch]ccc[ch]1)",true,-0.1661919691],[null,126.3284865031,2,"completed",-5.171212,2.0,2,"c1ccc(Nc2ccccc2)cc1","c1ccc2cc(Nc3ccc4ccccc4c3)ccc2c1",[],"[cH&r6:1][cH&r6:2]>>[c:1]2cccc[c:2]2",true,-0.1358077667],[null,124.391064386,2,"completed",-5.105064,2.0,2,"c1ccc(Nc2ccccc2)cc1","c1ccc2c(Nc3cccc4ccccc34)cccc2c1",[],"[cH&r6:1][cH&r6:2]>>[c:1]2cccc[c:2]2",true,-0.1244415626],[null,210.4021559934,2,"completed",-4.784904,2.0,2,"c1ccc(Nc2ccccc2)cc1","C1=CC(NC2=CCC=C2)=CC1",[],"[c:0]1[ch:1][ch][c:3][c!r5:4][c!r5:5]1>>[c:0]1[CH2:1][c:3][c:4][c:5]1",true,-0.3048261094],[null,202.8547408367,2,"completed",-4.738628,2.0,2,"c1ccc(Nc2ccccc2)cc1","C1=CCC(NC2=CC=CC2)=C1",[],"[c:0]1[ch:1][ch][c:3][c!r5:4][c!r5:5]1>>[c:0]1[CH2:1][c:3][c:4][c:5]1",true,-0.3242514608],[null,113.7404212291,2,"completed",-5.487324,2.0,2,"c1ccc(Nc2ccccc2)cc1","c1ccc(Nc2ccccn2)nc1",[],"[ch&r6:0]>>[nr6:0]",true,-0.2940180693],[null,321.5443185812,2,"completed",-5.735724,2.0,2,"c1ccc(Nc2ccccc2)cc1","c1cc(Nc2ccncc2)ccn1",[],"[ch&r6:0]>>[nr6:0]",true,-0.549018944],[null,312.1621042108,2,"completed",-5.467912,2.0,2,"c1ccc(Nc2ccccc2)cc1","c1cncc(Nc2cccnc2)c1",[],"[ch&r6:0]>>[nr6:0]",true,-0.4046865537],[null,83.8755576929,2,"completed",-5.118772,2.0,2,"c1ccc(Nc2ccccc2)cc1","c1ccc(Nc2cccc(Nc3ccccc3)c2)cc1",[],"[ch&r6,CH1&r5:1]>>[*:1](-N-c1ccccc1)",true,-0.0848986413],[null,261.4300651552,2,"completed",-5.064584,2.0,2,"c1ccc(Nc2ccccc2)cc1","c1ccc(Nc2ccccc2Nc2ccccc2)cc1",[],"[ch&r6,CH1&r5:1]>>[*:1](-N-c1ccccc1)",true,-0.262602899],[null,265.999734542,2,"completed",-4.873776,2.0,2,"c1ccc(Nc2ccccc2)cc1","c1ccc(Nc2ccc(Nc3ccccc3)cc2)cc1",[],"[ch&r6,CH1&r5:1]>>[*:1](-N-c1ccccc1)",true,-0.3095686271],[null,94.7744892879,2,"completed",-5.112608,2.0,2,"c1ccc(Nc2ccccc2)cc1","c1ccc(N(c2ccccc2)c2ccccc2)cc1",[],"[r:1][NH!R:2][r:3]>>[r:1][N:2](-c1ccccc1)[r:3]",true,-0.0951845315],[null,157.6264693795,2,"completed",-5.792856,2.0,2,"c1ccc2ccccc2c1","c1ccc(-c2ccc3ccc(-c4ccccc4)cc3c2)cc1",[],"[cH&r6,CH&r5:1]>>[#6:1](-[c]1[ch]ccc[ch]1)",true,-0.5099709088],[null,735.0806604117,2,"completed",-5.791384,2.0,2,"c1ccc2ccccc2c1","c1ccc(-c2ccc(-c3ccccc3)c3ccccc23)cc1",[],"[cH&r6,CH&r5:1]>>[#6:1](-[c]1[ch]ccc[ch]1)",true,-0.8800962315],[null,251.984018717,2,"completed",-5.743544,2.0,2,"c1ccc2ccccc2c1","c1ccc(-c2ccc3cc(-c4ccccc4)ccc3c2)cc1",[],"[cH&r6,CH&r5:1]>>[#6:1](-[c]1[ch]ccc[ch]1)",true,-0.5161675085],[null,695.6469091902,2,"completed",-5.796904,2.0,2,"c1ccc2ccccc2c1","c1ccc(-c2cccc3c(-c4ccccc4)cccc23)cc1",[],"[cH&r6,CH&r5:1]>>[#6:1](-[c]1[ch]ccc[ch]1)",true,-0.8496502004],[null,479.0870540344,2,"completed",-5.798192,2.0,2,"c1ccc2ccccc2c1","c1ccc(-c2cccc3cccc(-c4ccccc4)c23)cc1",[],"[cH&r6,CH&r5:1]>>[#6:1](-[c]1[ch]ccc[ch]1)",true,-0.684387112],[null,171.5972154784,2,"completed",-5.834256,2.0,2,"c1ccc2ccccc2c1","c1ccc(-c2cc3ccccc3cc2-c2ccccc2)cc1",[],"[cH&r6,CH&r5:1]>>[#6:1](-[c]1[ch]ccc[ch]1)",true,-0.5418673476],[null,149.8427671916,2,"completed",-5.507932,2.0,2,"c1ccc2ccccc2c1","c1ccc2cc3ccccc3cc2c1",[],"[cH&r6:1][cH&r6:2]>>[c:1]2cccc[c:2]2",true,-0.3224795002],[null,226.0944611292,2,"completed",-5.85514,2.0,2,"c1ccc2ccccc2c1","c1ccc2c(c1)ccc1ccccc12",[],"[cH&r6:1][cH&r6:2]>>[c:1]2cccc[c:2]2",true,-0.5749213433],[null,433.9524842478,2,"completed",-5.823124,2.0,2,"c1ccc2ccccc2c1","C1=Cc2cccc3cccc1c23",[],"[ch:1]2[c:3][c:4][c:5][c:6]3[c:7][c:8][c:9][ch:2][c:10]23>>C1=C[c:1]2[c:3][c:4][c:5][c:6]3[c:7][c:8][c:9][c:2]1[c:10]23",true,-0.6667382058],[null,226.4214584344,2,"completed",-5.182344,2.0,2,"c1ccc2ccccc2c1","C1=c2ccccc2=CC1",[],"[c:0]1[ch:1][ch][c:3][c!r5:4][c!r5:5]1>>[c:0]1[CH2:1][c:3][c:4][c:5]1",true,-0.2336431866],[null,280.0815016254,2,"completed",-5.551724,2.0,2,"c1ccc2ccccc2c1","C(=Cc1cccc2cccc(C=Cc3ccccc3)c12)c1ccccc1",[],"[ch&r6,CH1&r5:1]>>[*:1](-C=C-c1ccccc1)",true,-0.4224125802],[null,275.2820921462,2,"completed",-5.497536,2.0,2,"c1ccc2ccccc2c1","C(=Cc1cccc2c(C=Cc3ccccc3)cccc12)c1ccccc1",[],"[ch&r6,CH1&r5:1]>>[*:1](-C=C-c1ccccc1)",true,-0.3914298369],[null,311.0546459418,2,"completed",-5.420808,2.0,2,"c1ccc2ccccc2c1","C(=Cc1ccc(C=Cc2ccccc2)c2ccccc12)c1ccccc1",[],"[ch&r6,CH1&r5:1]>>[*:1](-C=C-c1ccccc1)",true,-0.3836465841],[null,134.6229408318,2,"completed",-5.607568,2.0,2,"c1ccc2ccccc2c1","C(=Cc1ccc2ccc(C=Cc3ccccc3)cc2c1)c1ccccc1",[],"[ch&r6,CH1&r5:1]>>[*:1](-C=C-c1ccccc1)",true,-0.3799469973],[null,197.9534817236,2,"completed",-5.485668,2.0,2,"c1ccc2ccccc2c1","C(=Cc1ccc2cc(C=Cc3ccccc3)ccc2c1)c1ccccc1",[],"[ch&r6,CH1&r5:1]>>[*:1](-C=C-c1ccccc1)",true,-0.334765718],[null,195.2632458158,2,"completed",-5.651176,2.0,2,"c1ccc2ccccc2c1","C(=Cc1cc2ccccc2cc1C=Cc1ccccc1)c1ccccc1",[],"[ch&r6,CH1&r5:1]>>[*:1](-C=C-c1ccccc1)",true,-0.4324202549],[null,173.2274693155,2,"completed",-5.603336,2.0,2,"c1ccc2ccccc2c1","C(#Cc1ccc2cc(C#Cc3ccccc3)ccc2c1)c1ccccc1",[],"[ch&r6,CH1&r5:1]>>[*:1](-C#C-c1ccccc1)",true,-0.3926166696],[null,114.3304247629,2,"completed",-5.713644,2.0,2,"c1ccc2ccccc2c1","C(#Cc1ccc2ccc(C#Cc3ccccc3)cc2c1)c1ccccc1",[],"[ch&r6,CH1&r5:1]>>[*:1](-C#C-c1ccccc1)",true,-0.4445057208],[null,329.856304777,2,"completed",-5.606832,2.0,2,"c1ccc2ccccc2c1","C(#Cc1cccc2cccc(C#Cc3ccccc3)c12)c1ccccc1",[],"[ch&r6,CH1&r5:1]>>[*:1](-C#C-c1ccccc1)",true,-0.4844334146],[null,191.2381860024,2,"completed",-5.484748,2.0,2,"c1ccc2ccccc2c1","C(#Cc1ccc(C#Cc2ccccc2)c2ccccc12)c1ccccc1",[],"[ch&r6,CH1&r5:1]>>[*:1](-C#C-c1ccccc1)",true,-0.3303138588],[null,169.5450113032,2,"completed",-5.753664,2.0,2,"c1ccc2ccccc2c1","C(#Cc1cc2ccccc2cc1C#Cc1ccccc1)c1ccccc1",[],"[ch&r6,CH1&r5:1]>>[*:1](-C#C-c1ccccc1)",true,-0.4879662458],[null,339.343037938,2,"completed",-5.589628,2.0,2,"c1ccc2ccccc2c1","C(#Cc1cccc2c(C#Cc3ccccc3)cccc12)c1ccccc1",[],"[ch&r6,CH1&r5:1]>>[*:1](-C#C-c1ccccc1)",true,-0.4823112385],[null,563.2011571734,2,"completed",-5.926348,2.0,2,"c1ccc2ccccc2c1","c1cc2cnccc2cn1",[],"[ch&r6:0]>>[nr6:0]",true,-0.8073366967],[null,662.8314552324,2,"completed",-5.96324,2.0,2,"c1ccc2ccccc2c1","c1cc2ccncc2cn1",[],"[ch&r6:0]>>[nr6:0]",true,-0.8969310753],[null,781.7507722409,2,"completed",-5.735908,2.0,2,"c1ccc2ccccc2c1","c1cnc2cccnc2c1",[],"[ch&r6:0]>>[nr6:0]",true,-0.8995998957],[null,1032.4810839111,2,"completed",-5.740324,2.0,2,"c1ccc2ccccc2c1","c1ccc2cnncc2c1",[],"[ch&r6:0]>>[nr6:0]",true,-1.1255773864],[null,907.3820643894,2,"completed",-5.687516,2.0,2,"c1ccc2ccccc2c1","c1ccc2nccnc2c1",[],"[ch&r6:0]>>[nr6:0]",true,-0.9962318934],[null,615.1684452884,2,"completed",-5.755872,2.0,2,"c1ccc2ccccc2c1","c1cnc2ncccc2c1",[],"[ch&r6:0]>>[nr6:0]",true,-0.7676031367],[null,241.1575657679,2,"completed",-4.99954,2.0,2,"c1ccc2ccccc2c1","c1ccc(Nc2cccc3c(Nc4ccccc4)cccc23)cc1",[],"[ch&r6,CH1&r5:1]>>[*:1](-N-c1ccccc1)",true,-0.2512014236],[null,481.5494524023,2,"completed",-4.90156,2.0,2,"c1ccc2ccccc2c1","c1ccc(Nc2ccc(Nc3ccccc3)c3ccccc23)cc1",[],"[ch&r6,CH1&r5:1]>>[*:1](-N-c1ccccc1)",true,-0.5011839059],[null,192.2935662971,2,"completed",-5.190164,2.0,2,"c1ccc2ccccc2c1","c1ccc(Nc2cc3ccccc3cc2Nc2ccccc2)cc1",[],"[ch&r6,CH1&r5:1]>>[*:1](-N-c1ccccc1)",true,-0.2023864956],[null,199.1564854641,2,"completed",-5.146556,2.0,2,"c1ccc2ccccc2c1","c1ccc(Nc2cccc3cccc(Nc4ccccc4)c23)cc1",[],"[ch&r6,CH1&r5:1]>>[*:1](-N-c1ccccc1)",true,-0.2018052568],[null,216.3032537008,2,"completed",-4.924468,2.0,2,"c1ccc2ccccc2c1","c1ccc(Nc2ccc3cc(Nc4ccccc4)ccc3c2)cc1",[],"[ch&r6,CH1&r5:1]>>[*:1](-N-c1ccccc1)",true,-0.248766405],[null,79.8706201448,2,"completed",-5.112332,2.0,2,"c1ccc2ccccc2c1","c1ccc(Nc2ccc3ccc(Nc4ccccc4)cc3c2)cc1",[],"[ch&r6,CH1&r5:1]>>[*:1](-N-c1ccccc1)",true,-0.0803357597],[null,229.1609018144,2,"completed",-7.066872,2.0,2,"c1ccc2ccccc2c1","O=c1occc2ccoc(=O)c12",[],"[c:1]1[c:2][ch:3][ch:4][c:5][c:6]1>>[c:1]1[c:2][o:3][c:4](=O)[c:5][c:6]1",true,-1.395751266],[null,399.5055558658,2,"completed",-6.994928,2.0,2,"c1ccc2ccccc2c1","O=c1ccc2oc(=O)ccc2o1",[],"[c:1]1[c:2][ch:3][ch:4][c:5][c:6]1>>[c:1]1[c:2][o:3][c:4](=O)[c:5][c:6]1",true,-1.3853061866],[null,533.2618981557,2,"completed",-6.786364,2.0,2,"c1ccc2ccccc2c1","O=c1occc2c(=O)occc12",[],"[c:1]1[c:2][ch:3][ch:4][c:5][c:6]1>>[c:1]1[c:2][o:3][c:4](=O)[c:5][c:6]1",true,-1.2953153233],[null,360.371978311,2,"completed",-7.020964,2.0,2,"c1ccc2ccccc2c1","O=c1ccc2ccc(=O)oc2o1",[],"[c:1]1[c:2][ch:3][ch:4][c:5][c:6]1>>[c:1]1[c:2][o:3][c:4](=O)[c:5][c:6]1",true,-1.3921272501],[null,518.7315998322,2,"completed",-6.423516,2.0,2,"c1ccc2ccccc2c1","O=c1ccoc2occc(=O)c12",[],"[ch:1]1[c:2][c:3][ch:4][c:5][c:6]1>>[o:1]1[c:2][c:3][C:4](=O)[c:5][c:6]1",true,-1.0617969805],[null,254.3160240606,2,"completed",-6.761892,2.0,2,"c1ccc2ccccc2c1","O=c1ccoc2c(=O)ccoc12",[],"[ch:1]1[c:2][c:3][ch:4][c:5][c:6]1>>[o:1]1[c:2][c:3][C:4](=O)[c:5][c:6]1",true,-1.1907981776],[null,153.2756264159,2,"completed",-5.873448,2.0,2,"c1ccncc1","c1ccc(-c2cccc(-c3ccccc3)n2)cc1",[],"[cH&r6,CH&r5:1]>>[#6:1](-[c]1[ch]ccc[ch]1)",true,-0.5626918374],[null,233.00696158,2,"completed",-5.917516,2.0,2,"c1ccncc1","c1ccc(-c2cncc(-c3ccccc3)c2)cc1",[],"[cH&r6,CH&r5:1]>>[#6:1](-[c]1[ch]ccc[ch]1)",true,-0.6178795394],[null,164.2073063984,2,"completed",-5.703248,2.0,2,"c1ccncc1","c1ccc2cc3cnccc3cc2c1",[],"[cH&r6:1][cH&r6:2]>>[c:1]2cccc[c:2]2",true,-0.4530772922],[null,148.299569521,2,"completed",-5.765992,2.0,2,"c1ccncc1","c1ccc2nc3ccccc3cc2c1",[],"[cH&r6:1][cH&r6:2]>>[c:1]2cccc[c:2]2",true,-0.4892136352],[null,166.8260108535,2,"completed",-5.765716,2.0,2,"c1ccncc1","C(=Cc1cncc(C=Cc2ccccc2)c1)c1ccccc1",[],"[ch&r6,CH1&r5:1]>>[*:1](-C=C-c1ccccc1)",true,-0.4949626615],[null,164.3342727832,2,"completed",-5.680156,2.0,2,"c1ccncc1","C(=Cc1cccc(C=Cc2ccccc2)n1)c1ccccc1",[],"[ch&r6,CH1&r5:1]>>[*:1](-C=C-c1ccccc1)",true,-0.4380986596],[null,185.8051797821,2,"completed",-5.896264,2.0,2,"c1ccncc1","C(#Cc1cncc(C#Cc2ccccc2)c1)c1ccccc1",[],"[ch&r6,CH1&r5:1]>>[*:1](-C#C-c1ccccc1)",true,-0.5875384073],[null,142.1025214143,2,"completed",-5.852196,2.0,2,"c1ccncc1","C(#Cc1cccc(C#Cc2ccccc2)n1)c1ccccc1",[],"[ch&r6,CH1&r5:1]>>[*:1](-C#C-c1ccccc1)",true,-0.5453756041],[null,881.7338755149,2,"completed",-5.935548,2.0,2,"c1ccncc1","c1cncnc1",[],"[ch&r6:0]>>[nr6:0]",true,-1.0580848042],[null,866.0938611421,2,"completed",-5.770408,2.0,2,"c1ccncc1","c1cnccn1",[],"[ch&r6:0]>>[nr6:0]",true,-0.9850622065],[null,1164.8084822666,2,"completed",-5.747868,2.0,2,"c1ccncc1","c1ccnnc1",[],"[ch&r6:0]>>[nr6:0]",true,-1.2499791773],[null,115.709519938,2,"completed",-5.158516,2.0,2,"c1ccncc1","c1ccc(Nc2cccc(Nc3ccccc3)n2)cc1",[],"[ch&r6,CH1&r5:1]>>[*:1](-N-c1ccccc1)",true,-0.1227457246],[null,166.6832597341,2,"completed",-5.215556,2.0,2,"c1ccncc1","c1ccc(Nc2cncc(Nc3ccccc3)c2)cc1",[],"[ch&r6,CH1&r5:1]>>[*:1](-N-c1ccccc1)",true,-0.1852737751],[null,151.0257153473,2,"completed",-5.726708,2.0,2,"C(=Cc1ccccc1)c1ccccc1","C(=Cc1cc(-c2ccccc2)cc(-c2ccccc2)c1)c1ccccc1",[],"[cH&r6,CH&r5:1]>>[#6:1](-[c]1[ch]ccc[ch]1)",true,-0.4639640031],[null,341.7842121762,2,"completed",-5.702604,2.0,2,"C(=Cc1ccccc1)c1ccccc1","C(=Cc1c(-c2ccccc2)cccc1-c1ccccc1)c1ccccc1",[],"[cH&r6,CH&r5:1]>>[#6:1](-[c]1[ch]ccc[ch]1)",true,-0.5429096815],[null,249.4624523189,2,"completed",-5.578312,2.0,2,"C(=Cc1ccccc1)c1ccccc1","C(=Cc1ccc(-c2ccccc2)cc1)c1ccc(-c2ccccc2)cc1",[],"[cH&r6,CH&r5:1]>>[#6:1](-[c]1[ch]ccc[ch]1)",true,-0.4175342813],[null,455.6924455648,2,"completed",-5.803528,2.0,2,"C(=Cc1ccccc1)c1ccccc1","C(=Cc1ccccc1-c1ccccc1)c1ccccc1-c1ccccc1",[],"[cH&r6,CH&r5:1]>>[#6:1](-[c]1[ch]ccc[ch]1)",true,-0.6709559687],[null,150.9705255977,2,"completed",-5.725604,2.0,2,"C(=Cc1ccccc1)c1ccccc1","C(=Cc1cccc(-c2ccccc2)c1)c1cccc(-c2ccccc2)c1",[],"[cH&r6,CH&r5:1]>>[#6:1](-[c]1[ch]ccc[ch]1)",true,-0.4632153693],[null,326.0818804323,2,"completed",-5.539212,2.0,2,"C(=Cc1ccccc1)c1ccccc1","C(=Cc1cccc2ccccc12)c1cccc2ccccc12",[],"[cH&r6:1][cH&r6:2]>>[c:1]2cccc[c:2]2",true,-0.4481672806],[null,188.1050606217,2,"completed",-5.567456,2.0,2,"C(=Cc1ccccc1)c1ccccc1","C(=Cc1ccc2ccccc2c1)c1ccc2ccccc2c1",[],"[cH&r6:1][cH&r6:2]>>[c:1]2cccc[c:2]2",true,-0.3774333301],[null,255.4530562048,2,"completed",-5.324208,2.0,2,"C(=Cc1ccccc1)c1ccccc1","C1=CC(C=CC2=CCC=C2)=CC1",[],"[c:0]1[ch:1][ch][c:3][c!r5:4][c!r5:5]1>>[c:0]1[CH2:1][c:3][c:4][c:5]1",true,-0.2998135842],[null,327.8330188685,2,"completed",-5.129904,2.0,2,"C(=Cc1ccccc1)c1ccccc1","C1=CCC(C=CC2=CC=CC2)=C1",[],"[c:0]1[ch:1][ch][c:3][c!r5:4][c!r5:5]1>>[c:0]1[CH2:1][c:3][c:4][c:5]1",true,-0.3285006398],[null,161.1127333031,2,"completed",-5.666908,2.0,2,"C(=Cc1ccccc1)c1ccccc1","C(=Cc1cccc(C=Cc2ccccc2)c1)c1ccccc1",[],"[ch&r6,CH1&r5:1]>>[*:1](-C=C-c1ccccc1)",true,-0.4282940652],[null,229.5702205461,2,"completed",-5.500572,2.0,2,"C(=Cc1ccccc1)c1ccccc1","C(=Cc1ccc(C=Cc2ccccc2)cc1)c1ccccc1",[],"[ch&r6,CH1&r5:1]>>[*:1](-C=C-c1ccccc1)",true,-0.3623904945],[null,333.0640965866,2,"completed",-5.609684,2.0,2,"C(=Cc1ccccc1)c1ccccc1","C(=Cc1ccccc1C=Cc1ccccc1)c1ccccc1",[],"[ch&r6,CH1&r5:1]>>[*:1](-C=C-c1ccccc1)",true,-0.4880807357],[null,174.7662276953,2,"completed",-5.873816,2.0,2,"C(=Cc1ccccc1)c1ccccc1","C(=Cc1ccccn1)c1ccccn1",[],"[ch&r6:0]>>[nr6:0]",true,-0.5691668677],[null,420.2667936602,2,"completed",-6.064072,2.0,2,"C(=Cc1ccccc1)c1ccccc1","C(=Cc1ccncc1)c1ccncc1",[],"[ch&r6:0]>>[nr6:0]",true,-0.7950139874],[null,434.9734146722,2,"completed",-5.976212,2.0,2,"C(=Cc1ccccc1)c1ccccc1","C(=Cc1cccnc1)c1cccnc1",[],"[ch&r6:0]>>[nr6:0]",true,-0.7519296053],[null,466.951261464,2,"completed",-6.446148,2.0,2,"C(=Cc1ccccc1)c1ccccc1","O=c1ccc(C=Cc2ccc(=O)oc2)co1",[],"[c:1]1[c:2][ch:3][ch:4][c:5][c:6]1>>[c:1]1[c:2][o:3][c:4](=O)[c:5][c:6]1",true,-1.0516556257],[null,382.9653075393,2,"completed",-5.933432,2.0,2,"C(=Cc1ccccc1)c1ccccc1","O=c1occcc1C=Cc1cccoc1=O",[],"[c:1]1[c:2][ch:3][ch:4][c:5][c:6]1>>[c:1]1[c:2][o:3][c:4](=O)[c:5][c:6]1",true,-0.6978687463],[null,202.1643819247,2,"completed",-6.410176,2.0,2,"C(=Cc1ccccc1)c1ccccc1","O=c1cccc(C=Cc2cccc(=O)o2)o1",[],"[c:1]1[c:2][ch:3][ch:4][c:5][c:6]1>>[c:1]1[c:2][o:3][c:4](=O)[c:5][c:6]1",true,-0.9391407782],[null,199.9180439987,2,"completed",-6.779924,2.0,2,"C(=Cc1ccccc1)c1ccccc1","O=c1cc(C=Cc2ccoc(=O)c2)cco1",[],"[c:1]1[c:2][ch:3][ch:4][c:5][c:6]1>>[c:1]1[c:2][o:3][c:4](=O)[c:5][c:6]1",true,-1.1928193915],[null,92.8430880756,2,"completed",-6.527752,2.0,2,"C(=Cc1ccccc1)c1ccccc1","O=c1ccoc(C=Cc2cc(=O)cco2)c1",[],"[ch:1]1[c:2][c:3][ch:4][c:5][c:6]1>>[o:1]1[c:2][c:3][C:4](=O)[c:5][c:6]1",true,-1.0037295293],[null,671.682692097,2,"completed",-5.96738,2.0,2,"C(=Cc1ccccc1)c1ccccc1","O=c1ccocc1C=Cc1coccc1=O",[],"[ch:1]1[c:2][c:3][ch:4][c:5][c:6]1>>[o:1]1[c:2][c:3][C:4](=O)[c:5][c:6]1",true,-0.9054325985],[0.1405820562,140.8141536371,3,"completed",-4.735592,3.0,3,"c1ccc2c(Nc3cccc4ccccc34)cccc2c1","C1=c2cccc(Nc3cccc4c3=CCC=4)c2=CC1",{},"[c:0]1[ch:1][ch][c:3][c!r5:4][c!r5:5]1>>[c:0]1[CH2:1][c:3][c:4][c:5]1",null,-0.2913713939],[0.1251093545,158.9075755417,3,"completed",-4.909012,3.0,3,"c1ccc(Nc2cccc(Nc3ccccc3)c2-c2ccccc2)cc1","C1=CC(Nc2cccc(NC3=CCC=C3)c2-c2ccccc2)=CC1",{},"[c:0]1[ch:1][ch][c:3][c!r5:4][c!r5:5]1>>[c:0]1[CH2:1][c:3][c:4][c:5]1",null,-0.2076657446],[0.1213558132,122.3860408814,3,"completed",-4.909748,3.0,3,"c1ccc(Nc2ccc3ccc(Nc4ccccc4)cc3c2)cc1","C1=CC(Nc2ccc3ccc(NC4=CCC=C4)cc3c2)=CC1",{},"[c:0]1[ch:1][ch][c:3][c!r5:4][c!r5:5]1>>[c:0]1[CH2:1][c:3][c:4][c:5]1",null,-0.1808709388],[0.1148852677,172.7540231861,3,"completed",-4.757488,3.0,3,"c1ccc2cc(Nc3ccc4ccccc4c3)ccc2c1","C1=c2ccc(Nc3ccc4c(c3)=CCC=4)cc2=CC1",{},"[c:0]1[ch:1][ch][c:3][c!r5:4][c!r5:5]1>>[c:0]1[CH2:1][c:3][c:4][c:5]1",null,-0.2955131857],[0.1012253998,102.9114123654,3,"completed",-5.13892,3.0,3,"c1ccc(Nc2cc(-c3ccccc3)cc(-c3ccccc3)c2)cc1","C1=CC(c2cc(Nc3ccccc3)cc(C3=CCC=C3)c2)=CC1",{},"[c:0]1[ch:1][ch][c:3][c!r5:4][c!r5:5]1>>[c:0]1[CH2:1][c:3][c:4][c:5]1",null,-0.1064565373],[0.0956413796,112.3789785398,3,"completed",-5.139656,3.0,3,"c1ccc(-c2cccc(Nc3cccc(-c4ccccc4)c3)c2)cc1","C1=CC(c2cccc(Nc3cccc(C4=CCC=C4)c3)c2)=CC1",{},"[c:0]1[ch:1][ch][c:3][c!r5:4][c!r5:5]1>>[c:0]1[CH2:1][c:3][c:4][c:5]1",null,-0.1157566758],[0.0931630308,154.9518632613,3,"completed",-5.041124,3.0,3,"c1ccc(-c2ccccc2Nc2ccccc2-c2ccccc2)cc1","C1=CC(c2ccccc2Nc2ccccc2C2=CCC=C2)=CC1",{},"[c:0]1[ch:1][ch][c:3][c!r5:4][c!r5:5]1>>[c:0]1[CH2:1][c:3][c:4][c:5]1",null,-0.1603390401],[0.0883694472,118.8938982557,3,"completed",-4.546532,3.0,3,"c1ccc2c(Nc3cccc4ccccc34)cccc2c1","C1=c2ccccc2=C(NC2=c3ccccc3=CC2)C1",{},"[c:0]1[ch:1][ch][c:3][c!r5:4][c!r5:5]1>>[c:0]1[CH2:1][c:3][c:4][c:5]1",null,-0.405260292],[0.0883387221,136.2906461151,3,"completed",-4.980312,3.0,3,"c1ccc(Nc2cccc(-c3cccc(Nc4ccccc4)c3)c2)cc1","C1=CC(Nc2cccc(-c3cccc(NC4=CCC=C4)c3)c2)=CC1",{},"[c:0]1[ch:1][ch][c:3][c!r5:4][c!r5:5]1>>[c:0]1[CH2:1][c:3][c:4][c:5]1",null,-0.1599828013],[0.0843365728,115.9178851776,3,"completed",-5.191544,3.0,3,"c1ccc(-c2cccc(Nc3cccc(-c4ccccc4)c3)c2)cc1","C1=CCC(c2cccc(Nc3cccc(C4=CC=CC4)c3)c2)=C1",{},"[c:0]1[ch:1][ch][c:3][c!r5:4][c!r5:5]1>>[c:0]1[CH2:1][c:3][c:4][c:5]1",null,-0.1324511421],[0.0836252756,174.9776987537,3,"completed",-4.869176,3.0,3,"c1ccc(Nc2cccc(Nc3ccccc3)c2-c2ccccc2)cc1","C1=CCC(Nc2cccc(NC3=CC=CC3)c2-c2ccccc2)=C1",{},"[c:0]1[ch:1][ch][c:3][c!r5:4][c!r5:5]1>>[c:0]1[CH2:1][c:3][c:4][c:5]1",null,-0.2381685482],[0.0716849041,132.5495695022,3,"completed",-4.902112,3.0,3,"c1ccc(Nc2cc(Nc3ccccc3)cc(-c3ccccc3)c2)cc1","C1=CC(Nc2cc(NC3=CCC=C3)cc(-c3ccccc3)c2)=CC1",{},"[c:0]1[ch:1][ch][c:3][c!r5:4][c!r5:5]1>>[c:0]1[CH2:1][c:3][c:4][c:5]1",null,-0.1917227739],[0.0704365121,134.8940843343,3,"completed",-4.865772,3.0,3,"c1ccc(Nc2cccc(Nc3ccccc3)n2)cc1","C1=CC(Nc2cccc(NC3=CCC=C3)n2)=CC1",{},"[c:0]1[ch:1][ch][c:3][c!r5:4][c!r5:5]1>>[c:0]1[CH2:1][c:3][c:4][c:5]1",null,-0.2123185447],[0.0703797996,146.6637926013,3,"completed",-5.021712,3.0,3,"c1ccc2c(Nc3cccc4ccccc34)cccc2c1","C1=Cc2c(cccc2Nc2cccc3c2C=CC3)C1",{},"[c:0]1[ch:1][ch][c:3][c!r5:4][c!r5:5]1>>[c:0]1[CH2:1][c:3][c:4][c:5]1",null,-0.1565678237],[0.0653444496,200.057076066,3,"completed",-4.940936,3.0,3,"c1ccc(Nc2cc3ccccc3cc2Nc2ccccc2)cc1","C1=CC(Nc2cc3ccccc3cc2NC2=CCC=C2)=CC1",{},"[c:0]1[ch:1][ch][c:3][c!r5:4][c!r5:5]1>>[c:0]1[CH2:1][c:3][c:4][c:5]1",null,-0.2289552318],[0.06376423,145.2326943023,3,"completed",-4.856296,3.0,3,"c1ccc(Nc2ccc3ccc(Nc4ccccc4)cc3c2)cc1","C1=CCC(Nc2ccc3ccc(NC4=CC=CC4)cc3c2)=C1",{},"[c:0]1[ch:1][ch][c:3][c!r5:4][c!r5:5]1>>[c:0]1[CH2:1][c:3][c:4][c:5]1",null,-0.2240411545],[0.0630299676,129.0967566101,3,"completed",-4.857584,3.0,3,"c1ccc(Nc2cccc(Nc3ccccc3)c2)cc1","C1=CC(Nc2cccc(NC3=CCC=C3)c2)=CC1",{},"[c:0]1[ch:1][ch][c:3][c!r5:4][c!r5:5]1>>[c:0]1[CH2:1][c:3][c:4][c:5]1",null,-0.2132160311],[0.0596654826,266.7730947551,3,"completed",-5.061732,3.0,3,"c1ccc(Nc2ccccc2-c2ccccc2Nc2ccccc2)cc1","C1=CC(Nc2ccccc2-c2ccccc2NC2=CCC=C2)=CC1",{},"[c:0]1[ch:1][ch][c:3][c!r5:4][c!r5:5]1>>[c:0]1[CH2:1][c:3][c:4][c:5]1",null,-0.2681146389],[0.0588205978,179.8963961445,3,"completed",-4.958968,3.0,3,"c1ccc(Nc2cccc3cccc(Nc4ccccc4)c23)cc1","C1=CC(Nc2cccc3cccc(NC4=CCC=C4)c23)=CC1",{},"[c:0]1[ch:1][ch][c:3][c!r5:4][c!r5:5]1>>[c:0]1[CH2:1][c:3][c:4][c:5]1",null,-0.2052043508],[0.0585186182,185.5044811464,3,"completed",-4.69916,3.0,3,"c1ccc(Nc2ccc3cc(Nc4ccccc4)ccc3c2)cc1","C1=CC(Nc2ccc3cc(NC4=CCC=C4)ccc3c2)=CC1",{},"[c:0]1[ch:1][ch][c:3][c!r5:4][c!r5:5]1>>[c:0]1[CH2:1][c:3][c:4][c:5]1",null,-0.3363651859],[0.0578307206,100.8276686308,3,"completed",-5.196696,3.0,3,"c1ccc(Nc2cc(-c3ccccc3)cc(-c3ccccc3)c2)cc1","C1=CCC(c2cc(Nc3ccccc3)cc(C3=CC=CC3)c2)=C1",{},"[c:0]1[ch:1][ch][c:3][c!r5:4][c!r5:5]1>>[c:0]1[CH2:1][c:3][c:4][c:5]1",null,-0.1214404208],[0.0568125806,198.1769189529,3,"completed",-5.034132,3.0,3,"c1ccc(-c2ccccc2Nc2ccccc2-c2ccccc2)cc1","C1=CCC(c2ccccc2Nc2ccccc2C2=CC=CC2)=C1",{},"[c:0]1[ch:1][ch][c:3][c!r5:4][c!r5:5]1>>[c:0]1[CH2:1][c:3][c:4][c:5]1",null,-0.2034699044],[0.0553914308,90.274483641,3,"completed",-5.093012,3.0,3,"c1ccc(Nc2cc(Nc3ccccc3)cc(-c3ccccc3)c2)cc1","C1=CC(c2cc(Nc3ccccc3)cc(Nc3ccccc3)c2)=CC1",{},"[c:0]1[ch:1][ch][c:3][c!r5:4][c!r5:5]1>>[c:0]1[CH2:1][c:3][c:4][c:5]1",null,-0.0904069143],[0.0494514237,128.0097283276,3,"completed",-5.129352,3.0,3,"c1ccc2c(Nc3cccc4ccccc34)cccc2c1","C1=Cc2cccc(Nc3cccc4c3CC=C4)c2C1",{},"[c:0]1[ch:1][ch][c:3][c!r5:4][c!r5:5]1>>[c:0]1[CH2:1][c:3][c:4][c:5]1",null,-0.1296481589],[0.04929887,223.4746876797,3,"completed",-4.849948,3.0,3,"C1=c2ccccc2=CC1","C1=c2cc(Nc3ccccc3)c(Nc3ccccc3)cc2=CC1",{},"[ch&r6,CH1&r5:1]>>[*:1](-N-c1ccccc1)",null,-0.2838638359],[0.0460788408,95.1499525201,3,"completed",-5.106812,3.0,3,"c1ccc(Nc2cccc(Nc3ccccc3)c2-c2ccccc2)cc1","C1=CC(c2c(Nc3ccccc3)cccc2Nc2ccccc2)=CC1",{},"[c:0]1[ch:1][ch][c:3][c!r5:4][c!r5:5]1>>[c:0]1[CH2:1][c:3][c:4][c:5]1",null,-0.0952693608],[0.0457132132,144.6715766794,3,"completed",-4.916096,3.0,3,"c1ccc(Nc2cccc(Nc3ccccc3)n2)cc1","C1=CCC(Nc2cccc(NC3=CC=CC3)n2)=C1",{},"[c:0]1[ch:1][ch][c:3][c!r5:4][c!r5:5]1>>[c:0]1[CH2:1][c:3][c:4][c:5]1",null,-0.1936543284],[0.0454978507,160.3473427522,3,"completed",-4.978932,3.0,3,"c1ccc2cc(Nc3ccc4ccccc4c3)ccc2c1","C1=Cc2ccc(Nc3ccc4c(c3)CC=C4)cc2C1",{},"[c:0]1[ch:1][ch][c:3][c!r5:4][c!r5:5]1>>[c:0]1[CH2:1][c:3][c:4][c:5]1",null,-0.1813654488],[0.0454978507,141.5417785493,3,"completed",-5.024656,3.0,3,"c1ccc2cc(Nc3ccc4ccccc4c3)ccc2c1","C1=Cc2cc(Nc3ccc4c(c3)C=CC4)ccc2C1",{},"[c:0]1[ch:1][ch][c:3][c!r5:4][c!r5:5]1>>[c:0]1[CH2:1][c:3][c:4][c:5]1",null,-0.1510485586],[0.0357818385,131.6574110325,3,"completed",-4.973412,3.0,3,"c1ccc(N(c2ccccc2)c2ccccc2)cc1","C1=CC(N(c2ccccc2)c2ccccc2)=CC1",{},"[c:0]1[ch:1][ch][c:3][c!r5:4][c!r5:5]1>>[c:0]1[CH2:1][c:3][c:4][c:5]1",null,-0.1586999985],[0.0352572783,264.1260134176,3,"completed",-4.73734,3.0,3,"C1=C(Nc2ccccc2)C(Nc2ccccc2)=CC1","C1=CC(NC2=CCC=C2NC2=CCC=C2)=CC1",{},"[c:0]1[ch:1][ch][c:3][c!r5:4][c!r5:5]1>>[c:0]1[CH2:1][c:3][c:4][c:5]1",null,-0.3663447366],[0.0335145834,252.7145966736,3,"completed",-4.910576,3.0,3,"c1ccc(N(c2ccccc2)c2ccccc2)cc1","C1=CCC(N(c2ccccc2)c2ccccc2)=C1",{},"[c:0]1[ch:1][ch][c:3][c!r5:4][c!r5:5]1>>[c:0]1[CH2:1][c:3][c:4][c:5]1",null,-0.2853884699],[0.0317832704,158.3488330839,3,"completed",-4.743872,3.0,3,"c1ccc(Nc2cccc3c(Nc4ccccc4)cccc23)cc1","C1=CC(Nc2cccc3c(NC4=CCC=C4)cccc23)=CC1",{},"[c:0]1[ch:1][ch][c:3][c!r5:4][c!r5:5]1>>[c:0]1[CH2:1][c:3][c:4][c:5]1",null,-0.2953297439],[0.0299933479,207.0482887381,3,"completed",-4.709464,3.0,3,"C1=C(Nc2ccccc2)C(Nc2ccccc2)=CC1","C1=CCC(NC2=CCC=C2NC2=CC=CC2)=C1",{},"[c:0]1[ch:1][ch][c:3][c!r5:4][c!r5:5]1>>[c:0]1[CH2:1][c:3][c:4][c:5]1",null,-0.3429329291],[0.0254314708,84.1374371617,3,"completed",-5.15134,3.0,3,"c1ccc(Nc2cccc(Nc3ccccc3)c2)cc1","c1ccc(Nc2cccc(Nc3ccccn3)c2)nc1",{},"[ch&r6:0]>>[nr6:0]",null,-0.0914912464],[0.0242634991,123.9309581057,3,"completed",-4.936704,3.0,3,"c1ccc(Nc2cccc3cccc(Nc4ccccc4)c23)cc1","C1=CCC(Nc2cccc3cccc(NC4=CC=CC4)c23)=C1",{},"[c:0]1[ch:1][ch][c:3][c!r5:4][c!r5:5]1>>[c:0]1[CH2:1][c:3][c:4][c:5]1",null,-0.1685972074],[0.0234577674,189.7029960684,3,"completed",-4.890704,3.0,3,"c1ccc(Nc2cccc(-c3cccc(Nc4ccccc4)c3)c2)cc1","C1=CCC(Nc2cccc(-c3cccc(NC4=CC=CC4)c3)c2)=C1",{},"[c:0]1[ch:1][ch][c:3][c!r5:4][c!r5:5]1>>[c:0]1[CH2:1][c:3][c:4][c:5]1",null,-0.2396906055],[0.0195511778,158.3148702625,3,"completed",-5.036524,3.0,3,"c1ccc(-c2ccc(Nc3ccc(-c4ccccc4)cc3)cc2)cc1","C1=CC(c2ccc(Nc3ccc(C4=CCC=C4)cc3)cc2)=CC1",{},"[c:0]1[ch:1][ch][c:3][c!r5:4][c!r5:5]1>>[c:0]1[CH2:1][c:3][c:4][c:5]1",null,-0.1644320754],[0.0194450802,85.611890825,3,"completed",-5.12144,3.0,3,"c1ccc(Nc2cc(Nc3ccccc3)cc(-c3ccccc3)c2)cc1","C1=CCC(c2cc(Nc3ccccc3)cc(Nc3ccccc3)c2)=C1",{},"[c:0]1[ch:1][ch][c:3][c!r5:4][c!r5:5]1>>[c:0]1[CH2:1][c:3][c:4][c:5]1",null,-0.0869174086],[0.0192270032,156.5930579159,3,"completed",-4.88638,3.0,3,"c1ccc(Nc2cc3ccccc3cc2Nc2ccccc2)cc1","C1=CCC(Nc2cc3ccccc3cc2NC2=CC=CC2)=C1",{},"[c:0]1[ch:1][ch][c:3][c!r5:4][c!r5:5]1>>[c:0]1[CH2:1][c:3][c:4][c:5]1",null,-0.2165220611],[0.0180290541,253.9688902845,3,"completed",-4.801096,3.0,3,"c1ccc(Nc2ccccc2Nc2ccccc2)cc1","C1=CC(Nc2ccccc2NC2=CCC=C2)=CC1",{},"[c:0]1[ch:1][ch][c:3][c!r5:4][c!r5:5]1>>[c:0]1[CH2:1][c:3][c:4][c:5]1",null,-0.3290570799],[0.0174025191,160.874187149,3,"completed",-4.967708,3.0,3,"c1ccc(Nc2cncc(Nc3ccccc3)c2)cc1","C1=CC(Nc2cncc(NC3=CCC=C3)c2)=CC1",{},"[c:0]1[ch:1][ch][c:3][c!r5:4][c!r5:5]1>>[c:0]1[CH2:1][c:3][c:4][c:5]1",null,-0.1856234872],[0.0160844701,289.4169826422,3,"completed",-4.962188,3.0,3,"c1ccc(Nc2ccccc2-c2ccccc2Nc2ccccc2)cc1","C1=CCC(Nc2ccccc2-c2ccccc2NC2=CC=CC2)=C1",{},"[c:0]1[ch:1][ch][c:3][c!r5:4][c!r5:5]1>>[c:0]1[CH2:1][c:3][c:4][c:5]1",null,-0.3050710443],[0.0157649898,271.7928616476,3,"completed",-5.165232,3.0,3,"c1ccc(Nc2c(-c3ccccc3)cccc2-c2ccccc2)cc1","C1=CC(c2cccc(C3=CCC=C3)c2Nc2ccccc2)=CC1",{},"[c:0]1[ch:1][ch][c:3][c!r5:4][c!r5:5]1>>[c:0]1[CH2:1][c:3][c:4][c:5]1",null,-0.2756019129],[0.0145925109,94.9934714437,3,"completed",-5.131284,3.0,3,"c1ccc(Nc2cc(Nc3ccccc3)cc(-c3ccccc3)c2)cc1","c1ccc(Nc2cc(Nc3ccccc3)cc(-c3ccccn3)c2)cc1",{},"[ch&r6:0]>>[nr6:0]",null,-0.0974849581],[0.0131249991,374.5993234545,3,"completed",-5.27002,3.0,3,"c1ccc(Nc2ccccc2Nc2ccccc2)cc1","c1ccc(Nc2ccccc2Nc2ccccn2)nc1",{},"[ch&r6:0]>>[nr6:0]",null,-0.3930508686],[0.0124415013,159.9313749672,3,"completed",-4.859056,3.0,3,"C1=CC(NC2=CCC=C2)=CC1","C1=CC(N(C2=CCC=C2)c2ccccc2)=CC1",{},"[r:1][NH!R:2][r:3]>>[r:1][N:2](-c1ccccc1)[r:3]",null,-0.2324317322],[0.0105934006,283.7503085147,3,"completed",-4.64626,3.0,3,"c1ccc(Nc2ccc(Nc3ccccc3)cc2)cc1","C1=CC(Nc2ccc(NC3=CCC=C3)cc2)=CC1",{},"[c:0]1[ch:1][ch][c:3][c!r5:4][c!r5:5]1>>[c:0]1[CH2:1][c:3][c:4][c:5]1",null,-0.4259054255],[0.0102315767,126.1166255351,3,"completed",-5.153824,3.0,3,"c1ccc(Nc2cccc(Nc3ccccc3)c2-c2ccccc2)cc1","C1=CCC(c2c(Nc3ccccc3)cccc2Nc2ccccc2)=C1",{},"[c:0]1[ch:1][ch][c:3][c!r5:4][c!r5:5]1>>[c:0]1[CH2:1][c:3][c:4][c:5]1",null,-0.131624255],[0.0084519626,125.2508948368,3,"completed",-5.472696,3.0,3,"c1ccc(Nc2cc(-c3ccccc3)cc(-c3ccccc3)c2)cc1","c1ccc(Nc2cc(-c3ccccc3)nc(-c3ccccc3)c2)cc1",{},"[ch&r6:0]>>[nr6:0]",null,-0.2893957805],[0.0082624644,150.6110550337,3,"completed",-4.877364,3.0,3,"c1ccc(-c2cccc(Nc3cccc(-c4ccccc4)c3)c2)cc1","C1=C(NC2=CCC(c3ccccc3)=C2)C=C(c2ccccc2)C1",{},"[c:0]1[ch:1][ch][c:3][c!r5:4][c!r5:5]1>>[c:0]1[CH2:1][c:3][c:4][c:5]1",null,-0.2167289004],[0.0078855622,217.6919464345,3,"completed",-4.732096,3.0,3,"C1=CCC(NC2=CC=CC2)=C1","C1=CCC(N(C2=CC=CC2)c2ccccc2)=C1",{},"[r:1][NH!R:2][r:3]>>[r:1][N:2](-c1ccccc1)[r:3]",null,-0.3372134734],[0.0064933628,93.6802341915,3,"completed",-5.207,3.0,3,"c1ccc(Nc2cc(Nc3ccccc3)cc(-c3ccccc3)c2)cc1","c1ccc(Nc2cc(Nc3ccccc3)cc(-c3cccnc3)c2)cc1",{},"[ch&r6:0]>>[nr6:0]",null,-0.119941637],[0.0052571777,153.534070683,3,"completed",-5.194304,3.0,3,"C1=CC(=C2C=CC=C2)C=C1","C1=CC(=C2C=C(Nc3ccccc3)C(Nc3ccccc3)=C2)C=C1",{},"[ch&r6,CH1&r5:1]>>[*:1](-N-c1ccccc1)",null,-0.167123908],[0.0049458035,141.8869524023,3,"completed",-4.929068,3.0,3,"C1=CCC(C2=CC=CC2)=C1","C1=C(Nc2ccccc2)C=C(C2=CC(Nc3ccccc3)=CC2)C1",{},"[ch&r6,CH1&r5:1]>>[*:1](-N-c1ccccc1)",null,-0.1856033515],[0.0031737819,232.96004215,3,"completed",-5.054648,3.0,3,"c1ccc(Nc2ccccc2-c2ccccc2Nc2ccccc2)cc1","C1=C(Nc2ccccc2)C(C2=CCC=C2Nc2ccccc2)=CC1",{},"[c:0]1[ch:1][ch][c:3][c!r5:4][c!r5:5]1>>[c:0]1[CH2:1][c:3][c:4][c:5]1",null,-0.2351131965],[0.0015097225,106.9722624293,3,"completed",-5.0966,3.0,3,"c1ccc(Nc2cccc(Nc3ccccc3)c2-c2ccccc2)cc1","c1ccc(Nc2cccc(Nc3ccccc3)c2-c2ccccn2)cc1",{},"[ch&r6:0]>>[nr6:0]",null,-0.1069987352],[0.0005499896,155.7119407175,3,"completed",-5.061088,3.0,3,"c1ccc(Nc2cc(-c3ccccc3)cc(-c3ccccc3)c2)cc1","C1=CC(Nc2cc(-c3ccccc3)cc(-c3ccccc3)c2)=CC1",{},"[c:0]1[ch:1][ch][c:3][c!r5:4][c!r5:5]1>>[c:0]1[CH2:1][c:3][c:4][c:5]1",null,-0.1580763705],[-0.000990718,106.7203783583,3,"completed",-5.209208,3.0,3,"c1ccc(Nc2cccc(Nc3ccccc3)c2-c2ccccc2)cc1","c1ccc(-c2c(Nc3ccccn3)cccc2Nc2ccccn2)cc1",{},"[ch&r6:0]>>[nr6:0]",null,-0.1312751649],[-0.0014890837,165.3799879324,3,"completed",-4.990524,3.0,3,"c1ccc(-c2ccc(Nc3ccc(-c4ccccc4)cc3)cc2)cc1","C1=CCC(c2ccc(Nc3ccc(C4=CC=CC4)cc3)cc2)=C1",{},"[c:0]1[ch:1][ch][c:3][c!r5:4][c!r5:5]1>>[c:0]1[CH2:1][c:3][c:4][c:5]1",null,-0.1822722901],[-0.001757648,326.9342951116,3,"completed",-4.816092,3.0,3,"C1=CC(=C2C=CC=C2)C=C1","C1=CC(=C2C=CC(Nc3ccccc3)=C2)C=C1Nc1ccccc1",{},"[ch&r6,CH1&r5:1]>>[*:1](-N-c1ccccc1)",null,-0.3825988396],[-0.0019272275,212.9966195534,3,"completed",-4.978932,3.0,3,"c1ccc(Nc2ccc3cc(Nc4ccccc4)ccc3c2)cc1","c1ccc(Nc2ccc3cc(Nc4ccccn4)ccc3c2)nc1",{},"[ch&r6:0]>>[nr6:0]",null,-0.2292372475],[-0.0037009807,175.8986781506,3,"completed",-4.874512,3.0,3,"c1ccc(Nc2cc(Nc3ccccc3)cc(-c3ccccc3)c2)cc1","C1=CCC(Nc2cc(NC3=CC=CC3)cc(-c3ccccc3)c2)=C1",{},"[c:0]1[ch:1][ch][c:3][c!r5:4][c!r5:5]1>>[c:0]1[CH2:1][c:3][c:4][c:5]1",null,-0.2363351765],[-0.0042180584,117.6641239047,3,"completed",-5.16836,3.0,3,"c1ccc(Nc2cc(Nc3ccccc3)cc(-c3ccccc3)c2)cc1","c1ccc(Nc2cc(-c3ccccc3)cc(Nc3ccccc3)n2)cc1",{},"[ch&r6:0]>>[nr6:0]",null,-0.1270222813],[-0.0057623969,85.4373562255,3,"completed",-5.208104,3.0,3,"c1ccc(Nc2cccc(Nc3ccccc3)c2-c2ccccc2)cc1","c1ccc(Nc2cccc(Nc3ccccc3)c2-c2cccnc2)cc1",{},"[ch&r6:0]>>[nr6:0]",null,-0.1141311285],[-0.005821269,74.0248779443,3,"completed",-5.284464,3.0,3,"c1ccc(Nc2cccc(-c3cccc(Nc4ccccc4)c3)c2)cc1","c1ccc(Nc2cccc(-c3cccc(Nc4ccccn4)c3)c2)nc1",{},"[ch&r6:0]>>[nr6:0]",null,-0.1488384914],[-0.0076356244,228.4815729288,3,"completed",-4.938268,3.0,3,"c1ccc(Nc2ccc(Nc3ccccc3)cc2)cc1","c1ccc(Nc2ccc(Nc3ccccn3)cc2)nc1",{},"[ch&r6:0]>>[nr6:0]",null,-0.2549919149],[-0.0077015814,188.3320276321,3,"completed",-4.941948,3.0,3,"O=c1c(Nc2ccccc2)cocc1Nc1ccccc1","O=c1c(NC2=CCC=C2)cocc1NC1=CCC=C1",{},"[c:0]1[ch:1][ch][c:3][c!r5:4][c!r5:5]1>>[c:0]1[CH2:1][c:3][c:4][c:5]1",null,-0.2184247368],[-0.0084493219,164.3320799884,3,"completed",-4.97102,3.0,3,"c1ccc2cc(Nc3ccc4ccccc4c3)ccc2c1","C1=C(NC2=Cc3ccccc3C2)Cc2ccccc21",{},"[c:0]1[ch:1][ch][c:3][c!r5:4][c!r5:5]1>>[c:0]1[CH2:1][c:3][c:4][c:5]1",null,-0.1875009182],[-0.0089012535,240.385026053,3,"completed",-5.04508,3.0,3,"c1ccc(Nc2cccc3c(Nc4ccccc4)cccc23)cc1","c1ccc(Nc2cccc3c(Nc4ccccn4)cccc23)nc1",{},"[ch&r6:0]>>[nr6:0]",null,-0.2434397295],[-0.009809241,182.1309886968,3,"completed",-4.910484,3.0,3,"O=c1c(Nc2ccccc2)cocc1Nc1ccccc1","O=c1c(NC2=CC=CC2)cocc1NC1=CC=CC1",{},"[c:0]1[ch:1][ch][c:3][c!r5:4][c!r5:5]1>>[c:0]1[CH2:1][c:3][c:4][c:5]1",null,-0.2253235252],[-0.0113702913,177.7311429198,3,"completed",-4.802292,3.0,3,"c1ccc(Nc2ccc(-c3ccc(Nc4ccccc4)cc3)cc2)cc1","C1=CC(Nc2ccc(-c3ccc(NC4=CCC=C4)cc3)cc2)=CC1",{},"[c:0]1[ch:1][ch][c:3][c!r5:4][c!r5:5]1>>[c:0]1[CH2:1][c:3][c:4][c:5]1",null,-0.2738924703],[-0.0118559298,106.0392346332,3,"completed",-5.234048,3.0,3,"c1ccc(Nc2cc(Nc3ccccc3)cc(-c3ccccc3)c2)cc1","c1ccc(Nc2cc(Nc3ccccc3)cc(-c3ccncc3)c2)cc1",{},"[ch&r6:0]>>[nr6:0]",null,-0.1415947166],[-0.0120677673,209.4168667911,3,"completed",-5.218684,3.0,3,"C(#Cc1ccc(C#Cc2ccccc2)c2ccccc12)c1ccccc1","C(#Cc1ccc(C#CC2=CC=CC2)c2ccccc12)C1=CC=CC1",{},"[c:0]1[ch:1][ch][c:3][c!r5:4][c!r5:5]1>>[c:0]1[CH2:1][c:3][c:4][c:5]1",null,-0.2252942767],[-0.0133685723,207.364329523,3,"completed",-4.945444,3.0,3,"c1ccc(Nc2cc(-c3ccccc3)cc(-c3ccccc3)c2)cc1","C1=CCC(Nc2cc(-c3ccccc3)cc(-c3ccccc3)c2)=C1",{},"[c:0]1[ch:1][ch][c:3][c!r5:4][c!r5:5]1>>[c:0]1[CH2:1][c:3][c:4][c:5]1",null,-0.2338907184],[-0.014065263,285.5149077356,3,"completed",-5.180412,3.0,3,"c1ccc(Nc2c(-c3ccccc3)cccc2-c2ccccc2)cc1","C1=CCC(c2cccc(C3=CC=CC3)c2Nc2ccccc2)=C1",{},"[c:0]1[ch:1][ch][c:3][c!r5:4][c!r5:5]1>>[c:0]1[CH2:1][c:3][c:4][c:5]1",null,-0.2910105608],[-0.0141399104,126.0371909844,3,"completed",-4.778832,3.0,3,"c1ccc(Nc2cccc3c(Nc4ccccc4)cccc23)cc1","C1=CCC(Nc2cccc3c(NC4=CC=CC4)cccc23)=C1",{},"[c:0]1[ch:1][ch][c:3][c!r5:4][c!r5:5]1>>[c:0]1[CH2:1][c:3][c:4][c:5]1",null,-0.2577369333],[-0.0143075889,216.8873859492,3,"completed",-5.324024,3.0,3,"c1ccc(Nc2cc3ccccc3cc2Nc2ccccc2)cc1","c1ccc(Nc2cc3ccccc3cc2Nc2ccccn2)nc1",{},"[ch&r6:0]>>[nr6:0]",null,-0.2676408918],[-0.0151533444,509.5687854629,3,"completed",-4.617004,3.0,3,"c1ccc(Nc2ccccc2-c2ccccc2Nc2ccccc2)cc1","C1=CC(C2=C(Nc3ccccc3)CC=C2)=C(Nc2ccccc2)C1",{},"[c:0]1[ch:1][ch][c:3][c!r5:4][c!r5:5]1>>[c:0]1[CH2:1][c:3][c:4][c:5]1",null,-0.6115309181],[-0.0151533444,588.6584806382,3,"completed",-4.600444,3.0,3,"C1=CCC(C2=CC=CC2)=C1","C1=CC(Nc2ccccc2)=C(C2=C(Nc3ccccc3)C=CC2)C1",{},"[ch&r6,CH1&r5:1]>>[*:1](-N-c1ccccc1)",null,-0.6846906918],[-0.0177396175,286.6883871587,3,"completed",-4.92594,3.0,3,"C1=C(Nc2ccccc2)C(Nc2ccccc2)=CC1","C1=C(Nc2ccccn2)C(Nc2ccccn2)=CC1",{},"[ch&r6:0]>>[nr6:0]",null,-0.3115055446],[-0.0183115181,138.8740798054,3,"completed",-4.703116,3.0,3,"c1ccc(Nc2ccc3cc(Nc4ccccc4)ccc3c2)cc1","C1=CCC(Nc2ccc3cc(NC4=CC=CC4)ccc3c2)=C1",{},"[c:0]1[ch:1][ch][c:3][c!r5:4][c!r5:5]1>>[c:0]1[CH2:1][c:3][c:4][c:5]1",null,-0.310595067],[-0.0196171675,86.185840689,3,"completed",-5.182988,3.0,3,"c1ccc(Nc2ccc3ccc(Nc4ccccc4)cc3c2)cc1","c1ccc(Nc2ccc3ccc(Nc4ccccn4)cc3c2)nc1",{},"[ch&r6:0]>>[nr6:0]",null,-0.1039357163],[-0.0203309746,691.935063496,3,"completed",-4.767976,3.0,3,"C1=C(Nc2ccccc2)CC(Nc2ccccc2)=C1","C1=CC(=C2C(Nc3ccccc3)=CC=C2Nc2ccccc2)C=C1",{},"[r5:1][CH2r5:2][r5:3]>>[r5:1][C:2](=C1cccc1)[r5:3]",null,-0.7299258188],[-0.0207295582,168.1520870559,3,"completed",-4.835044,3.0,3,"c1ccc(-c2cccc(Nc3cccc(-c4ccccc4)c3)c2)cc1","C1=C(NC2=CC(c3ccccc3)=CC2)CC=C1c1ccccc1",{},"[c:0]1[ch:1][ch][c:3][c!r5:4][c!r5:5]1>>[c:0]1[CH2:1][c:3][c:4][c:5]1",null,-0.2503476553],[-0.0214478322,95.3230461275,3,"completed",-5.221444,3.0,3,"c1ccc(Nc2cc(Nc3ccccc3)cc(-c3ccccc3)c2)cc1","c1ccc(-c2cc(Nc3ccccn3)cc(Nc3ccccn3)c2)cc1",{},"[ch&r6:0]>>[nr6:0]",null,-0.1277236049],[-0.0214994373,176.7313244491,3,"completed",-5.189888,3.0,3,"C(=Cc1ccccc1)C1=CCC=C1C=Cc1ccccc1","C1=CCC(C=CC2=CCC=C2C=CC2=CC=CC2)=C1",{},"[c:0]1[ch:1][ch][c:3][c!r5:4][c!r5:5]1>>[c:0]1[CH2:1][c:3][c:4][c:5]1",null,-0.187598211],[-0.0240795448,88.6603168918,3,"completed",-5.234416,3.0,3,"c1ccc(Nc2cccc(Nc3ccccc3)c2-c2ccccc2)cc1","c1ccc(Nc2cccc(Nc3ccccc3)c2-c2ccncc2)cc1",{},"[ch&r6:0]>>[nr6:0]",null,-0.1292818847],[-0.0269048779,448.4621076371,3,"completed",-4.959152,3.0,3,"C1=CC(=C2C=CC=C2)C=C1","C1=CC(=C2C=CC=C2Nc2ccccc2)C(Nc2ccccc2)=C1",{},"[ch&r6,CH1&r5:1]>>[*:1](-N-c1ccccc1)",null,-0.4591720374],[-0.0271987685,194.2512284586,3,"completed",-5.41216,3.0,3,"C(#Cc1cc2ccccc2cc1C#Cc1ccccc1)c1ccccc1","C(#Cc1cc2ccccc2cc1C#CC1=CC=CC1)C1=CC=CC1",{},"[c:0]1[ch:1][ch][c:3][c!r5:4][c!r5:5]1>>[c:0]1[CH2:1][c:3][c:4][c:5]1",null,-0.2923713972],[-0.0284339082,290.2708568977,3,"completed",-5.499284,3.0,3,"c1ccc(-c2cc3ccccc3cc2-c2ccccc2)cc1","C1=CCC(c2cc3ccccc3cc2C2=CC=CC2)=C1",{},"[c:0]1[ch:1][ch][c:3][c!r5:4][c!r5:5]1>>[c:0]1[CH2:1][c:3][c:4][c:5]1",null,-0.4029599851],[-0.0289309388,99.5195468357,3,"completed",-5.383456,3.0,3,"c1ccc(-c2ccccn2)nc1","c1ccc(Nc2ccnc(-c3cc(Nc4ccccc4)ccn3)c2)cc1",{},"[ch&r6,CH1&r5:1]>>[*:1](-N-c1ccccc1)",null,-0.2219781952],[-0.0294370805,167.5263953871,3,"completed",-4.707624,3.0,3,"C(=Cc1cccc2ccccc12)c1cccc2ccccc12","C(=CC1=c2ccccc2=CC1)C1=c2ccccc2=CC1",{},"[c:0]1[ch:1][ch][c:3][c!r5:4][c!r5:5]1>>[c:0]1[CH2:1][c:3][c:4][c:5]1",null,-0.3217218777],[-0.0298622814,160.3916711909,3,"completed",-4.716272,3.0,3,"c1ccc2c(-c3cccc4ccccc34)cccc2c1","C1=c2ccccc2=C(C2=c3ccccc3=CC2)C1",{},"[c:0]1[ch:1][ch][c:3][c!r5:4][c!r5:5]1>>[c:0]1[CH2:1][c:3][c:4][c:5]1",null,-0.31285237],[-0.0302889682,251.3509061869,3,"completed",-5.223376,3.0,3,"c1ccc(Nc2cccc3cccc(Nc4ccccc4)c23)cc1","c1ccc(Nc2cccc3cccc(Nc4ccccn4)c23)nc1",{},"[ch&r6:0]>>[nr6:0]",null,-0.2657741153],[-0.0304537084,178.3756818578,3,"completed",-4.943236,3.0,3,"c1ccc(Nc2cncc(Nc3ccccc3)c2)cc1","C1=CCC(Nc2cncc(NC3=CC=CC3)c2)=C1",{},"[c:0]1[ch:1][ch][c:3][c!r5:4][c!r5:5]1>>[c:0]1[CH2:1][c:3][c:4][c:5]1",null,-0.2094268612],[-0.0304883098,339.6312141428,3,"completed",-4.20742,3.0,3,"C1=CC(NC2=CCC=C2)=CC1","c1cc(Nc2cc[nH]c2)c[nH]1",{},"[#6H2r5:1]>>[NH:1]",null,-0.7111482962],[-0.0313452808,952.4591610383,3,"completed",-4.600628,3.0,3,"C1=CSCS1","c1ccc(NC2=C(Nc3ccccc3)SCS2)cc1",{},"[ch&r6,CH1&r5:1]>>[*:1](-N-c1ccccc1)",null,-1.014579187],[-0.0321934007,154.9763404221,3,"completed",-4.828696,3.0,3,"c1ccc(-c2ccccc2Nc2ccccc2-c2ccccc2)cc1","C1=CC(NC2=C(c3ccccc3)CC=C2)=C(c2ccccc2)C1",{},"[c:0]1[ch:1][ch][c:3][c!r5:4][c!r5:5]1>>[c:0]1[CH2:1][c:3][c:4][c:5]1",null,-0.2451214754],[-0.0321934007,147.1736112399,3,"completed",-4.767976,3.0,3,"c1ccc(-c2ccccc2Nc2ccccc2-c2ccccc2)cc1","C1=CC(c2ccccc2)=C(NC2=C(c3ccccc3)C=CC2)C1",{},"[c:0]1[ch:1][ch][c:3][c!r5:4][c!r5:5]1>>[c:0]1[CH2:1][c:3][c:4][c:5]1",null,-0.2750956938],[0.1135726308,204.0716692921,4,"completed",-4.717744,4.0,4,"C1=Cc2ccc(Nc3ccc4c(c3)CC=C4)cc2C1","c1cc2ccc(Nc3ccc4cc[nH]c4c3)cc2[nH]1",{},"[#6H2r5:1]>>[NH:1]",null,-0.3365172722],[0.108303985,287.3572231376,4,"completed",-4.676988,4.0,4,"C1=Cc2cc(Nc3ccc4c(c3)C=CC4)ccc2C1","c1cc2cc(Nc3ccc4[nH]ccc4c3)ccc2[nH]1",{},"[#6H2r5:1]>>[NH:1]",null,-0.4126189019],[0.1011565002,163.0765846519,4,"completed",-5.15226,4.0,4,"C1=CCC(c2cccc(Nc3cccc(C4=CC=CC4)c3)c2)=C1","c1cc(Nc2cccc(-c3ccc[nH]3)c2)cc(-c2ccc[nH]2)c1",{},"[#6H2r5:1]>>[NH:1]",null,-0.1671293367],[0.1004962427,138.4588506077,4,"completed",-5.020424,4.0,4,"C1=CCC(c2cc(Nc3ccccc3)cc(C3=CC=CC3)c2)=C1","C1=CCC(c2cc(NC3=CCC=C3)cc(C3=CC=CC3)c2)=C1",{},"[c:0]1[ch:1][ch][c:3][c!r5:4][c!r5:5]1>>[c:0]1[CH2:1][c:3][c:4][c:5]1",null,-0.1492437597],[0.0947912838,157.3618100422,4,"completed",-4.8229,4.0,4,"C1=Cc2cccc(Nc3cccc4c3CC=C4)c2C1","c1cc(Nc2cccc3cc[nH]c23)c2[nH]ccc2c1",{},"[#6H2r5:1]>>[NH:1]",null,-0.2497740983],[0.0891876269,170.6180026948,4,"completed",-4.661072,4.0,4,"C1=Cc2c(cccc2Nc2cccc3c2C=CC3)C1","c1cc(Nc2cccc3[nH]ccc23)c2cc[nH]c2c1",{},"[#6H2r5:1]>>[NH:1]",null,-0.3514439067],[0.0859884361,130.9910250668,4,"completed",-5.190716,4.0,4,"C1=CC(Nc2cc(NC3=CCC=C3)cc(-c3ccccc3)c2)=CC1","O=c1ccoc(-c2cc(NC3=CCC=C3)cc(NC3=CCC=C3)c2)c1",{},"[ch:1]1[c:2][c:3][ch:4][c:5][c:6]1>>[o:1]1[c:2][c:3][C:4](=O)[c:5][c:6]1",null,-0.1455714637],[0.085734139,119.5736858211,4,"completed",-5.17342,4.0,4,"C1=CCC(c2cc(Nc3ccccc3)cc(C3=CC=CC3)c2)=C1","c1ccc(Nc2cc(-c3ccc[nH]3)cc(-c3ccc[nH]3)c2)cc1",{},"[#6H2r5:1]>>[NH:1]",null,-0.1301507187],[0.0855971624,168.8345646488,4,"completed",-4.9057,4.0,4,"C1=CCC(Nc2cc(-c3ccccc3)cc(-c3ccccc3)c2)=C1","C1=CCC(Nc2cc(C3=CC=CC3)cc(C3=CC=CC3)c2)=C1",{},"[c:0]1[ch:1][ch][c:3][c!r5:4][c!r5:5]1>>[c:0]1[CH2:1][c:3][c:4][c:5]1",null,-0.2168036677],[0.0848997863,226.4025676848,4,"completed",-5.093196,4.0,4,"C1=CCC(Nc2cccc(NC3=CC=CC3)c2-c2ccccc2)=C1","O=c1ccoc(-c2c(NC3=CC=CC3)cccc2NC2=CC=CC2)c1",{},"[ch:1]1[c:2][c:3][ch:4][c:5][c:6]1>>[o:1]1[c:2][c:3][C:4](=O)[c:5][c:6]1",null,-0.2264526593],[0.0826069481,141.5147704906,4,"completed",-4.912048,4.0,4,"C1=CC(c2cccc(Nc3cccc(C4=CCC=C4)c3)c2)=CC1","c1cc(Nc2cccc(-c3cc[nH]c3)c2)cc(-c2cc[nH]c2)c1",{},"[#6H2r5:1]>>[NH:1]",null,-0.1932256398],[0.0822732406,147.6454845545,4,"completed",-4.956484,4.0,4,"C1=CC(c2cc(Nc3ccccc3)cc(C3=CCC=C3)c2)=CC1","C1=CC(Nc2cc(C3=CCC=C3)cc(C3=CCC=C3)c2)=CC1",{},"[c:0]1[ch:1][ch][c:3][c!r5:4][c!r5:5]1>>[c:0]1[CH2:1][c:3][c:4][c:5]1",null,-0.178582311],[0.0811518923,235.397489249,4,"completed",-4.456924,4.0,4,"C1=c2ccc(Nc3ccc4c(c3)=CCC=4)cc2=CC1","c1cc2c[nH]cc2cc1Nc1ccc2c[nH]cc2c1",{},"[#6H2r5:1]>>[NH:1]",null,-0.5079861036],[0.0802313246,198.8685459584,4,"completed",-5.119968,4.0,4,"C1=CCC(Nc2cc(NC3=CC=CC3)cc(-c3ccccc3)c2)=C1","O=c1ccoc(-c2cc(NC3=CC=CC3)cc(NC3=CC=CC3)c2)c1",{},"[ch:1]1[c:2][c:3][ch:4][c:5][c:6]1>>[o:1]1[c:2][c:3][C:4](=O)[c:5][c:6]1",null,-0.199359153],[0.0793817445,141.559339181,4,"completed",-4.924744,4.0,4,"C1=CC(Nc2ccc3ccc(NC4=CCC=C4)cc3c2)=CC1","c1cc(Nc2ccc3ccc(Nc4ccsc4)cc3c2)cs1",{},"[#6H2r5:1]>>[S:1]",null,-0.1873212017],[0.0768075545,308.0997720425,4,"completed",-4.842772,4.0,4,"C1=CCC(Nc2ccc3ccc(NC4=CC=CC4)cc3c2)=C1","c1c[nH]c(Nc2ccc3ccc(Nc4ccc[nH]4)cc3c2)c1",{},"[#6H2r5:1]>>[NH:1]",null,-0.3568570149],[0.0739201211,105.5240958354,4,"completed",-5.27692,4.0,4,"C1=CC(c2cc(Nc3ccccc3)cc(C3=CCC=C3)c2)=CC1","C1=CC(c2cc(Nc3ccccn3)cc(C3=CCC=C3)c2)=CC1",{},"[ch&r6:0]>>[nr6:0]",null,-0.1627042444],[0.0691512848,302.4242023277,4,"completed",-4.83026,4.0,4,"C1=CCC(Nc2cccc(NC3=CC=CC3)c2-c2ccccc2)=C1","c1ccc(-c2c(Nc3ccc[nH]3)cccc2Nc2ccc[nH]2)cc1",{},"[#6H2r5:1]>>[NH:1]",null,-0.3565285897],[0.0676067368,161.6662951213,4,"completed",-5.1886,4.0,4,"C1=CC(Nc2cc(NC3=CCC=C3)cc(-c3ccccc3)c2)=CC1","O=c1cccc(-c2cc(NC3=CCC=C3)cc(NC3=CCC=C3)c2)o1",{},"[c:1]1[c:2][ch:3][ch:4][c:5][c:6]1>>[c:1]1[c:2][o:3][c:4](=O)[c:5][c:6]1",null,-0.1731544726],[0.0674719468,165.9581143865,4,"completed",-5.145176,4.0,4,"C1=CC(Nc2cccc(NC3=CCC=C3)c2-c2ccccc2)=CC1","O=c1ccoc(-c2c(NC3=CCC=C3)cccc2NC2=CCC=C2)c1",{},"[ch:1]1[c:2][c:3][ch:4][c:5][c:6]1>>[o:1]1[c:2][c:3][C:4](=O)[c:5][c:6]1",null,-0.1689441402],[0.0668383861,167.3970607825,4,"completed",-5.02484,4.0,4,"C1=Cc2ccc(Nc3ccc4c(c3)CC=C4)cc2C1","c1cc2ccc(Nc3ccc4ccsc4c3)cc2s1",{},"[#6H2r5:1]>>[S:1]",null,-0.1754702211],[0.0667912611,177.9294750007,4,"completed",-4.851144,4.0,4,"C1=CC(c2cc(Nc3ccccc3)cc(C3=CCC=C3)c2)=CC1","C1=CCC(Nc2cc(C3=CCC=C3)cc(C3=CCC=C3)c2)=C1",{},"[c:0]1[ch:1][ch][c:3][c!r5:4][c!r5:5]1>>[c:0]1[CH2:1][c:3][c:4][c:5]1",null,-0.2490065448],[0.0663923678,217.2033423766,4,"completed",-5.131652,4.0,4,"C1=CCC(Nc2cc(NC3=CC=CC3)cc(-c3ccccc3)c2)=C1","O=c1cccc(-c2cc(NC3=CC=CC3)cc(NC3=CC=CC3)c2)o1",{},"[c:1]1[c:2][ch:3][ch:4][c:5][c:6]1>>[c:1]1[c:2][o:3][c:4](=O)[c:5][c:6]1",null,-0.2183304789],[0.0655705768,160.5651313096,4,"completed",-5.003864,4.0,4,"C1=Cc2cc(Nc3ccc4c(c3)C=CC4)ccc2C1","c1cc2cc(Nc3ccc4sccc4c3)ccc2s1",{},"[#6H2r5:1]>>[S:1]",null,-0.1740971147],[0.0636727985,109.9118792452,4,"completed",-5.307096,4.0,4,"C1=CCC(c2cc(Nc3ccccc3)cc(C3=CC=CC3)c2)=C1","C1=CCC(c2cc(Nc3ccccn3)cc(C3=CC=CC3)c2)=C1",{},"[ch&r6:0]>>[nr6:0]",null,-0.1819233637],[0.0582791477,103.9012162616,4,"completed",-5.327244,4.0,4,"C1=CC(c2cccc(Nc3cccc(C4=CCC=C4)c3)c2)=CC1","C1=CC(c2cccc(Nc3cccc(C4=CCC=C4)n3)n2)=CC1",{},"[ch&r6:0]>>[nr6:0]",null,-0.1899973214],[0.0573093364,153.6437982832,4,"completed",-4.786376,4.0,4,"C1=CCC(c2cccc(Nc3cccc(C4=CC=CC4)c3)c2)=C1","C1=CCC(C2=CC(NC3=CCC(C4=CC=CC4)=C3)=CC2)=C1",{},"[c:0]1[ch:1][ch][c:3][c!r5:4][c!r5:5]1>>[c:0]1[CH2:1][c:3][c:4][c:5]1",null,-0.2679604883],[0.0572903927,104.0119030507,4,"completed",-5.11454,4.0,4,"C1=CCC(c2cc(Nc3ccccc3)cc(Nc3ccccc3)c2)=C1","c1ccc(Nc2cc(Nc3ccccc3)cc(-c3ccc[nH]3)c2)cc1",{},"[#6H2r5:1]>>[NH:1]",null,-0.1045086966],[0.0571553157,160.1465992475,4,"completed",-4.86154,4.0,4,"C1=CCC(c2cc(Nc3ccccc3)cc(Nc3ccccc3)c2)=C1","C1=CCC(Nc2cc(NC3=CC=CC3)cc(C3=CC=CC3)c2)=C1",{},"[c:0]1[ch:1][ch][c:3][c!r5:4][c!r5:5]1>>[c:0]1[CH2:1][c:3][c:4][c:5]1",null,-0.2313220425],[0.0558180198,153.3376897264,4,"completed",-4.445056,4.0,4,"C1=c2cccc(Nc3cccc4c3=CCC=4)c2=CC1","c1cc(Nc2cccc3c[nH]cc23)c2c[nH]cc2c1",{},"[#6H2r5:1]>>[NH:1]",null,-0.4834239881],[0.0547069946,276.1935459527,4,"completed",-4.74608,4.0,4,"C1=CCC(Nc2cccc3c(NC4=CC=CC4)cccc23)=C1","c1c[nH]c(Nc2cccc3c(Nc4ccc[nH]4)cccc23)c1",{},"[#6H2r5:1]>>[NH:1]",null,-0.3710255576],[0.0544861652,141.8344471949,4,"completed",-4.745712,4.0,4,"C1=C(NC2=CCC(c3ccccc3)=C2)C=C(c2ccccc2)C1","C1=CC(C2=CC(NC3=CCC(C4=CCC=C4)=C3)=CC2)=CC1",{},"[c:0]1[ch:1][ch][c:3][c!r5:4][c!r5:5]1>>[c:0]1[CH2:1][c:3][c:4][c:5]1",null,-0.2856952993],[0.0525290352,141.0278341814,4,"completed",-4.797968,4.0,4,"C1=c2ccc(Nc3ccc4c(c3)=CCC=4)cc2=CC1","c1cc2cscc2cc1Nc1ccc2cscc2c1",{},"[#6H2r5:1]>>[S:1]",null,-0.2541422461],[0.0516114102,228.0302658854,4,"completed",-5.073232,4.0,4,"C1=CCC(Nc2cccc(NC3=CC=CC3)c2-c2ccccc2)=C1","O=c1cccc(-c2c(NC3=CC=CC3)cccc2NC2=CC=CC2)o1",{},"[c:1]1[c:2][ch:3][ch:4][c:5][c:6]1>>[c:1]1[c:2][o:3][c:4](=O)[c:5][c:6]1",null,-0.2287988195],[0.0511611051,129.5837351778,4,"completed",-5.222548,4.0,4,"C1=CCC(c2cccc(Nc3cccc(C4=CC=CC4)c3)c2)=C1","c1cc(Nc2cccc(-c3cccs3)c2)cc(-c2cccs2)c1",{},"[#6H2r5:1]>>[S:1]",null,-0.1554051815],[0.0510565922,142.4113525885,4,"completed",-5.026772,4.0,4,"C1=Cc2c(cccc2Nc2cccc3c2C=CC3)C1","c1cc(Nc2cccc3sccc23)c2ccsc2c1",{},"[#6H2r5:1]>>[S:1]",null,-0.1513556736],[0.0487638914,95.7854530779,4,"completed",-5.170568,4.0,4,"C1=CC(c2cc(Nc3ccccc3)cc(Nc3ccccc3)c2)=CC1","C1=CC(c2cc(Nc3ccccn3)cc(Nc3ccccn3)c2)=CC1",{},"[ch&r6:0]>>[nr6:0]",null,-0.1077727976],[0.0474968887,96.4760228057,4,"completed",-5.20516,4.0,4,"C1=CCC(c2cc(Nc3ccccc3)cc(Nc3ccccc3)c2)=C1","C1=CCC(c2cc(Nc3ccccn3)cc(Nc3ccccn3)c2)=C1",{},"[ch&r6:0]>>[nr6:0]",null,-0.1213521715],[0.0460724856,104.7361806702,4,"completed",-5.385112,4.0,4,"C1=CC(c2cc(Nc3ccccc3)cc(C3=CCC=C3)c2)=CC1","C1=CC(c2cc(Nc3ccccc3)cc(C3=CCC=C3)n2)=CC1",{},"[ch&r6:0]>>[nr6:0]",null,-0.2253912272],[0.0459581085,332.3464967437,4,"completed",-4.87028,4.0,4,"C1=CCC(Nc2cccc(-c3cccc(NC4=CC=CC4)c3)c2)=C1","c1cc(Nc2ccc[nH]2)cc(-c2cccc(Nc3ccc[nH]3)c2)c1",{},"[#6H2r5:1]>>[NH:1]",null,-0.3692047133],[0.0458916785,121.560768767,4,"completed",-5.042136,4.0,4,"C1=Cc2cccc(Nc3cccc4c3CC=C4)c2C1","c1cc(Nc2cccc3ccsc23)c2sccc2c1",{},"[#6H2r5:1]>>[S:1]",null,-0.1281314143],[0.0457948124,428.021958378,4,"completed",-4.781408,4.0,4,"C1=CCC(Nc2cccc3cccc(NC4=CC=CC4)c23)=C1","c1c[nH]c(Nc2cccc3cccc(Nc4ccc[nH]4)c23)c1",{},"[#6H2r5:1]>>[NH:1]",null,-0.4826367365],[0.0457096779,199.3918611682,4,"completed",-4.945168,4.0,4,"C1=CC(Nc2cccc(NC3=CCC=C3)c2-c2ccccc2)=CC1","c1ccc(-c2c(Nc3ccsc3)cccc2Nc2ccsc2)cc1",{},"[#6H2r5:1]>>[S:1]",null,-0.2269446164],[0.0451906462,418.8693232742,4,"completed",-4.572292,4.0,4,"C1=C(NC2=CCC(c3ccccc3)=C2)C=C(c2ccccc2)C1","c1ccc(-c2cc(Nc3c[nH]c(-c4ccccc4)c3)c[nH]2)cc1",{},"[#6H2r5:1]>>[NH:1]",null,-0.5584842158],[0.0446559162,125.5360745175,4,"completed",-4.937532,4.0,4,"C1=c2cccc(Nc3cccc4c3=CCC=4)c2=CC1","C1=c2cccc(Nc3cccc4c3=NCC=4)c2=NC1",{},"[chr5,CH1r5:1]>>[n:1]",null,-0.1693908882],[0.0444476257,111.6340445316,4,"completed",-5.002208,4.0,4,"C1=CC(=C2C=C(Nc3ccccc3)C(Nc3ccccc3)=C2)C=C1","C1=CC(=C2C=C(NC3=CCC=C3)C(NC3=CCC=C3)=C2)C=C1",{},"[c:0]1[ch:1][ch][c:3][c!r5:4][c!r5:5]1>>[c:0]1[CH2:1][c:3][c:4][c:5]1",null,-0.1309510014],[0.0438314958,138.5665955586,4,"completed",-4.902664,4.0,4,"C1=CCC(c2cc(Nc3ccccc3)cc(Nc3ccccc3)c2)=C1","C1=CCC(c2cc(NC3=CCC=C3)cc(NC3=CCC=C3)c2)=C1",{},"[c:0]1[ch:1][ch][c:3][c!r5:4][c!r5:5]1>>[c:0]1[CH2:1][c:3][c:4][c:5]1",null,-0.1956579538],[0.0426056334,165.6975894996,4,"completed",-4.869912,4.0,4,"C1=CC(Nc2cccc(NC3=CCC=C3)c2)=CC1","c1cc(Nc2ccsc2)cc(Nc2ccsc2)c1",{},"[#6H2r5:1]>>[S:1]",null,-0.2310768923],[0.0416783635,156.3225254364,4,"completed",-5.265604,4.0,4,"C1=CC(c2cc(Nc3ccccc3)cc(C3=CCC=C3)c2)=CC1","C1=CC(c2cc(Nc3cccnc3)cc(C3=CCC=C3)c2)=CC1",{},"[ch&r6:0]>>[nr6:0]",null,-0.1946145614],[0.0415358756,110.089947332,4,"completed",-5.293112,4.0,4,"C1=CCC(c2cccc(Nc3cccc(C4=CC=CC4)c3)c2)=C1","C1=CN=C(c2cccc(Nc3cccc(C4=NC=CC4)c3)c2)C1",{},"[chr5,CH1r5:1]>>[n:1]",null,-0.1743358722],[0.0401231678,246.3840697661,4,"completed",-4.870188,4.0,4,"C1=CC(Nc2cc(NC3=CCC=C3)cc(-c3ccccc3)c2)=CC1","O=c1occcc1-c1cc(NC2=CCC=C2)cc(NC2=CCC=C2)c1",{},"[c:1]1[c:2][ch:3][ch:4][c:5][c:6]1>>[c:1]1[c:2][o:3][c:4](=O)[c:5][c:6]1",null,-0.2942511715],[0.0388107004,170.107313962,4,"completed",-4.865128,4.0,4,"C1=CCC(c2c(Nc3ccccc3)cccc2Nc2ccccc2)=C1","C1=CCC(Nc2cccc(NC3=CC=CC3)c2C2=CC=CC2)=C1",{},"[c:0]1[ch:1][ch][c:3][c!r5:4][c!r5:5]1>>[c:0]1[CH2:1][c:3][c:4][c:5]1",null,-0.2365740431],[0.0386003651,122.0086929691,4,"completed",-5.339204,4.0,4,"C1=CCC(c2cccc(Nc3cccc(C4=CC=CC4)c3)c2)=C1","C1=CCC(c2cccc(Nc3cccc(C4=CC=CC4)n3)n2)=C1",{},"[ch&r6:0]>>[nr6:0]",null,-0.2071791795],[0.0375231128,104.6082178882,4,"completed",-5.220432,4.0,4,"C1=CCC(c2cc(Nc3ccccc3)cc(C3=CC=CC3)c2)=C1","c1ccc(Nc2cc(-c3cccs3)cc(-c3cccs3)c2)cc1",{},"[#6H2r5:1]>>[S:1]",null,-0.1343494469],[0.037466727,124.5604723606,4,"completed",-4.85326,4.0,4,"C1=CC(c2cc(Nc3ccccc3)cc(Nc3ccccc3)c2)=CC1","C1=CC(Nc2cc(NC3=CCC=C3)cc(C3=CCC=C3)c2)=CC1",{},"[c:0]1[ch:1][ch][c:3][c!r5:4][c!r5:5]1>>[c:0]1[CH2:1][c:3][c:4][c:5]1",null,-0.2129479251],[0.0373509036,210.2852165725,4,"completed",-5.119876,4.0,4,"C1=CCC(Nc2cccc(NC3=CC=CC3)c2-c2ccccc2)=C1","O=c1cc(-c2c(NC3=CC=CC3)cccc2NC2=CC=CC2)cco1",{},"[c:1]1[c:2][ch:3][ch:4][c:5][c:6]1>>[c:1]1[c:2][o:3][c:4](=O)[c:5][c:6]1",null,-0.2107449868],[0.0366105436,359.21654953,4,"completed",-4.810204,4.0,4,"C1=CCC(Nc2cc(NC3=CC=CC3)cc(-c3ccccc3)c2)=C1","c1ccc(-c2cc(Nc3ccc[nH]3)cc(Nc3ccc[nH]3)c2)cc1",{},"[#6H2r5:1]>>[NH:1]",null,-0.4125379656],[0.0355049736,111.245149554,4,"completed",-5.334052,4.0,4,"C1=CCC(c2cc(Nc3ccccc3)cc(C3=CC=CC3)c2)=C1","C1=CN=C(c2cc(Nc3ccccc3)cc(C3=NC=CC3)c2)C1",{},"[chr5,CH1r5:1]>>[n:1]",null,-0.1980349698],[0.0347705352,133.8540408222,4,"completed",-4.92594,4.0,4,"C1=CC(c2cc(Nc3ccccc3)cc(C3=CCC=C3)c2)=CC1","c1ccc(Nc2cc(-c3cc[nH]c3)cc(-c3cc[nH]c3)c2)cc1",{},"[#6H2r5:1]>>[NH:1]",null,-0.1810038044],[0.0345006213,216.441207342,4,"completed",-4.822992,4.0,4,"C1=CC(c2ccccc2Nc2ccccc2C2=CCC=C2)=CC1","c1ccc(-c2cc[nH]c2)c(Nc2ccccc2-c2cc[nH]c2)c1",{},"[#6H2r5:1]>>[NH:1]",null,-0.2905962456],[0.0337527859,83.8826672434,4,"completed",-5.13248,4.0,4,"C1=CCC(c2cc(Nc3ccccc3)cc(Nc3ccccc3)c2)=C1","c1ccc(Nc2cc(Nc3ccccc3)cc(-c3cccs3)c2)cc1",{},"[#6H2r5:1]>>[S:1]",null,-0.0869093065],[0.0336934272,157.3200430024,4,"completed",-5.134412,4.0,4,"C1=CC(Nc2cccc(NC3=CCC=C3)c2-c2ccccc2)=CC1","O=c1cccc(-c2c(NC3=CCC=C3)cccc2NC2=CCC=C2)o1",{},"[c:1]1[c:2][ch:3][ch:4][c:5][c:6]1>>[c:1]1[c:2][o:3][c:4](=O)[c:5][c:6]1",null,-0.1591535326],[0.0330854868,110.8781772435,4,"completed",-4.952436,4.0,4,"C1=CCC(Nc2ccc3ccc(NC4=CC=CC4)cc3c2)=C1","c1csc(Nc2ccc3ccc(Nc4cccs4)cc3c2)c1",{},"[#6H2r5:1]>>[S:1]",null,-0.1515380675],[0.0330355209,186.9509037608,4,"completed",-4.691248,4.0,4,"C1=CC(Nc2ccc3cc(NC4=CCC=C4)ccc3c2)=CC1","c1cc(Nc2ccc3cc(Nc4ccsc4)ccc3c2)cs1",{},"[#6H2r5:1]>>[S:1]",null,-0.3417878833],[0.0329192545,261.1182293674,4,"completed",-4.828972,4.0,4,"C1=CC(Nc2cc(NC3=CCC=C3)cc(-c3ccccc3)c2)=CC1","O=c1ccocc1-c1cc(NC2=CCC=C2)cc(NC2=CCC=C2)c1",{},"[ch:1]1[c:2][c:3][ch:4][c:5][c:6]1>>[o:1]1[c:2][c:3][C:4](=O)[c:5][c:6]1",null,-0.3227634681],[0.0322499202,152.7718842766,4,"completed",-5.035696,4.0,4,"C1=CC(c2c(Nc3ccccc3)cccc2Nc2ccccc2)=CC1","c1ccc(Nc2cccc(Nc3ccccc3)c2-c2cc[nH]c2)cc1",{},"[#6H2r5:1]>>[NH:1]",null,-0.1592651901],[0.0319106387,343.3256669346,4,"completed",-4.867336,4.0,4,"C1=CCC(Nc2cc3ccccc3cc2NC2=CC=CC2)=C1","c1c[nH]c(Nc2cc3ccccc3cc2Nc2ccc[nH]2)c1",{},"[#6H2r5:1]>>[NH:1]",null,-0.3799966535],[0.0316854399,207.7641115777,4,"completed",-4.971296,4.0,4,"C1=C(NC2=Cc3ccccc3C2)Cc2ccccc21","c1ccc2[nH]c(Nc3cc4ccccc4[nH]3)cc2c1",{},"[#6H2r5:1]>>[NH:1]",null,-0.2264567037],[0.0316007412,147.7130508655,4,"completed",-5.071668,4.0,4,"C1=c2ccc(Nc3ccc4c(c3)=CCC=4)cc2=CC1","C1=c2cc(Nc3ccc4c(c3)=CCN=4)ccc2=NC1",{},"[chr5,CH1r5:1]>>[n:1]",null,-0.1490384832],[0.0316007412,156.2563664618,4,"completed",-5.153456,4.0,4,"C1=c2ccc(Nc3ccc4c(c3)=CCC=4)cc2=CC1","C1=c2ccc(Nc3ccc4c(c3)=NCC=4)cc2=NC1",{},"[chr5,CH1r5:1]>>[n:1]",null,-0.1606743557],[0.0312712582,118.8836360119,4,"completed",-5.124108,4.0,4,"C1=CC(c2cc(Nc3ccccc3)cc(C3=CCC=C3)c2)=CC1","C1=NC(c2cc(Nc3ccccc3)cc(C3=CCC=N3)c2)=CC1",{},"[chr5,CH1r5:1]>>[n:1]",null,-0.1200754129],[0.0310901113,190.2550134421,4,"completed",-4.946364,4.0,4,"C1=CC(Nc2cc(NC3=CCC=C3)cc(-c3ccccc3)c2)=CC1","c1ccc(-c2cc(Nc3ccsc3)cc(Nc3ccsc3)c2)cc1",{},"[#6H2r5:1]>>[S:1]",null,-0.2185473408],[0.0310626148,160.7926511446,4,"completed",-5.207736,4.0,4,"C1=CC(Nc2cc(NC3=CCC=C3)cc(-c3ccccc3)c2)=CC1","O=c1cc(-c2cc(NC3=CCC=C3)cc(NC3=CCC=C3)c2)cco1",{},"[c:1]1[c:2][ch:3][ch:4][c:5][c:6]1>>[c:1]1[c:2][o:3][c:4](=O)[c:5][c:6]1",null,-0.1775999129],[0.0297373926,201.3996581895,4,"completed",-4.854088,4.0,4,"C1=CCC(c2ccc(Nc3ccc(C4=CC=CC4)cc3)cc2)=C1","c1c[nH]c(-c2ccc(Nc3ccc(-c4ccc[nH]4)cc3)cc2)c1",{},"[#6H2r5:1]>>[NH:1]",null,-0.264940467],[0.029574528,228.0495497002,4,"completed",-4.771288,4.0,4,"C1=CC(N(c2ccccc2)c2ccccc2)=CC1","c1ccc(N(c2ccccc2)c2cc[nH]c2)cc1",{},"[#6H2r5:1]>>[NH:1]",null,-0.3239627614],[0.0294285475,220.2649423004,4,"completed",-4.925112,4.0,4,"C1=CCC(c2ccccc2Nc2ccccc2C2=CC=CC2)=C1","c1c[nH]c(-c2ccccc2Nc2ccccc2-c2ccc[nH]2)c1",{},"[#6H2r5:1]>>[NH:1]",null,-0.2519993908],[0.0287449953,164.2268956075,4,"completed",-5.00138,4.0,4,"C1=CC(Nc2cccc(-c3cccc(NC4=CCC=C4)c3)c2)=CC1","c1cc(Nc2ccsc2)cc(-c2cccc(Nc3ccsc3)c2)c1",{},"[#6H2r5:1]>>[S:1]",null,-0.1781464746],[0.0281493139,106.8517468674,4,"completed",-5.079304,4.0,4,"C1=CC(c2cccc(Nc3cccc(C4=CCC=C4)c3)c2)=CC1","C1=NC(c2cccc(Nc3cccc(C4=CCC=N4)c3)c2)=CC1",{},"[chr5,CH1r5:1]>>[n:1]",null,-0.1078293781],[0.0273604181,100.6381075746,4,"completed",-5.365516,4.0,4,"C1=CC(c2cccc(Nc3cccc(C4=CCC=C4)c3)c2)=CC1","C1=CC(c2ccnc(Nc3cc(C4=CCC=C4)ccn3)c2)=CC1",{},"[ch&r6:0]>>[nr6:0]",null,-0.2113584973],[0.0270382,94.292018152,4,"completed",-5.073048,4.0,4,"C1=CC(c2cc(Nc3ccccc3)cc(Nc3ccccc3)c2)=CC1","C1=NC(c2cc(Nc3ccccc3)cc(Nc3ccccc3)c2)=CC1",{},"[chr5,CH1r5:1]>>[n:1]",null,-0.0961609366],[0.0266165203,208.869166866,4,"completed",-5.154008,4.0,4,"C1=CCC(Nc2cc(NC3=CC=CC3)cc(-c3ccccc3)c2)=C1","O=c1cc(-c2cc(NC3=CC=CC3)cc(NC3=CC=CC3)c2)cco1",{},"[c:1]1[c:2][ch:3][ch:4][c:5][c:6]1>>[c:1]1[c:2][o:3][c:4](=O)[c:5][c:6]1",null,-0.2122630261],[0.0265796225,145.7123554642,4,"completed",-4.960256,4.0,4,"C1=CCC(Nc2cccc(NC3=CC=CC3)c2-c2ccccc2)=C1","c1ccc(-c2c(Nc3cccs3)cccc2Nc2cccs2)cc1",{},"[#6H2r5:1]>>[S:1]",null,-0.1755021352],[0.0265511908,133.6184011931,4,"completed",-5.28704,4.0,4,"C1=CCC(c2cc(Nc3ccccc3)cc(C3=CC=CC3)c2)=C1","C1=CCC(c2cc(Nc3cccnc3)cc(C3=CC=CC3)c2)=C1",{},"[ch&r6:0]>>[nr6:0]",null,-0.1870722276],[0.0253572157,98.826333402,4,"completed",-4.980864,4.0,4,"C1=CC(c2cc(Nc3ccccc3)cc(Nc3ccccc3)c2)=CC1","c1ccc(Nc2cc(Nc3ccccc3)cc(-c3cc[nH]c3)c2)cc1",{},"[#6H2r5:1]>>[NH:1]",null,-0.1293112662],[0.0251571895,240.7536899035,4,"completed",-4.454256,4.0,4,"C1=CC(NC2=C(c3ccccc3)CC=C2)=C(c2ccccc2)C1","c1ccc(-c2[nH]ccc2Nc2cc[nH]c2-c2ccccc2)cc1",{},"[#6H2r5:1]>>[NH:1]",null,-0.5121378163],[0.0249714094,202.309858778,4,"completed",-4.917936,4.0,4,"C1=CCC(Nc2cc(NC3=CC=CC3)cc(-c3ccccc3)c2)=C1","O=c1occcc1-c1cc(NC2=CC=CC2)cc(NC2=CC=CC2)c1",{},"[c:1]1[c:2][ch:3][ch:4][c:5][c:6]1>>[c:1]1[c:2][o:3][c:4](=O)[c:5][c:6]1",null,-0.2391055332],[0.0234731042,137.2411665598,4,"completed",-4.831456,4.0,4,"C1=CCC(Nc2cccc3c(NC4=CC=CC4)cccc23)=C1","c1csc(Nc2cccc3c(Nc4cccs4)cccc23)c1",{},"[#6H2r5:1]>>[S:1]",null,-0.2327486175],[0.0228076265,213.987721805,4,"completed",-4.954552,4.0,4,"C(#Cc1ccc(C#CC2=CC=CC2)c2ccccc12)C1=CC=CC1","C(#Cc1ccc(C#CC2=CC=CC2)c2c1=CCC=2)C1=CC=CC1",{},"[c:0]1[ch:1][ch][c:3][c!r5:4][c!r5:5]1>>[c:0]1[CH2:1][c:3][c:4][c:5]1",null,-0.2369741636],[0.0226117847,86.6646205899,4,"completed",-5.140852,4.0,4,"C1=CCC(c2cc(Nc3ccccc3)cc(Nc3ccccc3)c2)=C1","c1ccc(Nc2cc(Nc3ccccc3)cc(-c3ccco3)c2)cc1",{},"[#6H2r5:1]>>[O:1]",null,-0.0912606736],[0.0221137224,137.7617883899,4,"completed",-4.81738,4.0,4,"C1=c2cccc(Nc3cccc4c3=CCC=4)c2=CC1","c1cc(Nc2cccc3cscc23)c2cscc2c1",{},"[#6H2r5:1]>>[S:1]",null,-0.2410738515],[0.0219703321,155.5478152191,4,"completed",-5.172592,4.0,4,"C1=CC(Nc2cccc(NC3=CCC=C3)c2-c2ccccc2)=CC1","O=c1cc(-c2c(NC3=CCC=C3)cccc2NC2=CCC=C2)cco1",{},"[c:1]1[c:2][ch:3][ch:4][c:5][c:6]1>>[c:1]1[c:2][o:3][c:4](=O)[c:5][c:6]1",null,-0.1636374837],[0.0216824663,101.8785503333,4,"completed",-5.020424,4.0,4,"C1=CC(c2c(Nc3ccccc3)cccc2Nc2ccccc2)=CC1","C1=NC(c2c(Nc3ccccc3)cccc2Nc2ccccc2)=CC1",{},"[chr5,CH1r5:1]>>[n:1]",null,-0.1161123831],[0.0214300085,144.5654901648,4,"completed",-5.096968,4.0,4,"C(#Cc1cc2ccccc2cc1C#CC1=CC=CC1)C1=CC=CC1","C(#Cc1cc2c(cc1C#CC1=CC=CC1)=CCC=2)C1=CC=CC1",{},"[c:0]1[ch:1][ch][c:3][c!r5:4][c!r5:5]1>>[c:0]1[CH2:1][c:3][c:4][c:5]1",null,-0.1445810691],[0.0210703331,114.2714354298,4,"completed",-5.17526,4.0,4,"C1=CC(c2cc(Nc3ccccc3)cc(C3=CCC=C3)c2)=CC1","c1ccc(Nc2cc(-c3ccsc3)cc(-c3ccsc3)c2)cc1",{},"[#6H2r5:1]>>[S:1]",null,-0.1258306564],[0.0207656318,152.3081478795,4,"completed",-5.202032,4.0,4,"C1=CC(Nc2cc(NC3=CCC=C3)cc(-c3ccccc3)c2)=CC1","O=c1ccc(-c2cc(NC3=CCC=C3)cc(NC3=CCC=C3)c2)co1",{},"[c:1]1[c:2][ch:3][ch:4][c:5][c:6]1>>[c:1]1[c:2][o:3][c:4](=O)[c:5][c:6]1",null,-0.1682228615],[0.0204411363,149.397934408,4,"completed",-5.087124,4.0,4,"C1=CCC(c2c(Nc3ccccc3)cccc2Nc2ccccc2)=C1","c1ccc(Nc2cccc(Nc3ccccc3)c2-c2ccc[nH]2)cc1",{},"[#6H2r5:1]>>[NH:1]",null,-0.1496695713],[0.0200355557,83.0974750888,4,"completed",-5.185932,4.0,4,"C1=CCC(c2cc(Nc3ccccc3)cc(Nc3ccccc3)c2)=C1","C1=NC=C(c2cc(Nc3ccccc3)cc(Nc3ccccc3)c2)C1",{},"[chr5,CH1r5:1]>>[n:1]",null,-0.1025841196],[0.0199318813,321.1072308335,4,"completed",-4.66374,4.0,4,"C1=CCC(N(C2=CC=CC2)c2ccccc2)=C1","c1ccc(N(c2ccc[nH]2)c2ccc[nH]2)cc1",{},"[#6H2r5:1]>>[NH:1]",null,-0.4431343133],[0.0197445389,114.778344979,4,"completed",-5.401856,4.0,4,"C1=CCC(c2cc(Nc3ccccc3)cc(C3=CC=CC3)c2)=C1","C1=CCC(c2cc(Nc3ccccc3)cc(C3=CC=CC3)n2)=C1",{},"[ch&r6:0]>>[nr6:0]",null,-0.24046085],[0.0196610011,109.7953369532,4,"completed",-5.332396,4.0,4,"C1=CC(c2cc(Nc3ccccc3)cc(C3=CCC=C3)c2)=CC1","C1=NCC=C1c1cc(Nc2ccccc2)cc(C2=CCN=C2)c1",{},"[chr5,CH1r5:1]>>[n:1]",null,-0.1962622924],[0.0361999492,173.1547467509,5,"completed",-4.818668,5.0,5,"C1=CCC(C2=CC(NC3=CCC(C4=CC=CC4)=C3)=CC2)=C1","C1=C(NC2=CCC(c3ccco3)=C2)C=C(c2ccco2)C1",{},"[#6H2r5:1]>>[O:1]",null,-0.2622306933],[0.0200993544,137.7728715663,5,"completed",-5.120612,5.0,4,"C1=c2cccc(Nc3cccc4c3=CCC=4)c2=CC1","C1=c2c(Nc3cccc4c3=CCN=4)cccc2=NC1",{},"[chr5,CH1r5:1]>>[n:1]",null,-0.1385263255],[0.0199669915,153.2720997927,5,"completed",-5.093288,5.0,4,"C1=C(NC2=Cc3ccccc3C2)Cc2ccccc21","c1ccc2sc(Nc3cc4ccccc4s3)cc2c1",{},"[#6H2r5:1]>>[S:1]",null,-0.1533440952],[0.0184788854,97.5667410987,5,"completed",-5.012604,5.0,5,"c1ccc(Nc2cc(Nc3ccccc3)cc(-c3cc[nH]c3)c2)cc1","c1ccc(Nc2cc(Nc3ccccc3)cc(-c3cc[nH]n3)c2)cc1",{},"[chr5,CH1r5:1]>>[n:1]",null,-0.1151604045],[0.0179753466,154.0345758888,5,"completed",-4.950872,5.0,4,"C1=c2cccc(Nc3cccc4c3=CCC=4)c2=CC1","c1cc(Nc2cccc3cocc23)c2cocc2c1",{},"[#6H2r5:1]>>[O:1]",null,-0.1860748214],[0.0123429347,144.2604629925,5,"completed",-5.052808,5.0,5,"C1=CCC(c2cc(NC3=CCC=C3)cc(C3=CC=CC3)c2)=C1","C1=CC(Nc2cc(-c3ccco3)cc(-c3ccco3)c2)=CC1",{},"[#6H2r5:1]>>[O:1]",null,-0.1479944349],[0.0116329793,96.8701749292,5,"completed",-5.233956,5.0,5,"c1ccc(Nc2cc(Nc3ccccc3)cc(-c3ccc[nH]3)c2)cc1","c1ccc(Nc2cc(Nc3ccccc3)cc(-c3ccn[nH]3)c2)cc1",{},"[chr5,CH1r5:1]>>[n:1]",null,-0.1348202272],[0.0116239045,137.3199049011,5,"completed",-5.1127,5.0,3,"c1ccc2c(Nc3cccc4ccccc34)cccc2c1","c1cnc2c(Nc3cccc4cccnc34)cccc2c1",{},"[ch&r6:0]>>[nr6:0]",null,-0.1376073704],[0.0112638368,189.6006643529,5,"completed",-4.90018,5.0,5,"C1=CC(C2=CC(NC3=CCC(C4=CCC=C4)=C3)=CC2)=CC1","C1=CC(c2cc(Nc3coc(C4=CCC=C4)c3)co2)=CC1",{},"[#6H2r5:1]>>[O:1]",null,-0.2356122828],[0.0108947073,96.774487176,5,"completed",-5.184276,5.0,4,"C1=CC(c2cc(Nc3ccccc3)cc(Nc3ccccc3)c2)=CC1","C1=NCC=C1c1cc(Nc2ccccc2)cc(Nc2ccccc2)c1",{},"[chr5,CH1r5:1]>>[n:1]",null,-0.1133379858],[0.0108792932,140.4209150111,5,"completed",-5.031556,5.0,5,"C1=CCC(c2cc(NC3=CCC=C3)cc(C3=CC=CC3)c2)=C1","C1=CC(Nc2cc(-c3cccs3)cc(-c3cccs3)c2)=CC1",{},"[#6H2r5:1]>>[S:1]",null,-0.1483693975],[0.0105254944,147.1130763562,5,"completed",-5.11684,5.0,5,"C(#Cc1cc2c(cc1C#CC1=CC=CC1)=CCC=2)C1=CC=CC1","C(#Cc1cc2c(cc1C#Cc1cccs1)=CCC=2)c1cccs1",{},"[#6H2r5:1]>>[S:1]",null,-0.1475846001],[0.0093213039,130.5510856387,5,"completed",-5.001748,5.0,5,"C1=CCC(Nc2cc(C3=CC=CC3)cc(C3=CC=CC3)c2)=C1","C1=CCC(c2cc(Nc3cccs3)cc(C3=CC=CC3)c2)=C1",{},"[#6H2r5:1]>>[S:1]",null,-0.1475594089],[0.0089073606,93.916190301,5,"completed",-5.113712,5.0,5,"C1=NC(c2cc(Nc3ccccc3)cc(Nc3ccccc3)c2)=CC1","c1ccc(Nc2cc(Nc3ccccc3)cc(-c3cscn3)c2)cc1",{},"[#6H2r5:1]>>[S:1]",null,-0.0944054028],[0.0083233898,158.3635255431,5,"completed",-4.912784,5.0,4,"C1=c2ccc(Nc3ccc4c(c3)=CCC=4)cc2=CC1","c1cc2cocc2cc1Nc1ccc2cocc2c1",{},"[#6H2r5:1]>>[O:1]",null,-0.2055563749],[0.0080477412,161.6293194025,5,"completed",-5.027784,5.0,4,"C1=c2ccc(Nc3ccc4c(c3)=CCC=4)cc2=CC1","C1=c2ccc(Nc3ccc4c(n3)=CCC=4)nc2=CC1",{},"[ch&r6:0]>>[nr6:0]",null,-0.1693501128],[0.0060529845,94.670733903,5,"completed",-5.270756,5.0,5,"c1ccc(Nc2cc(Nc3ccccc3)cc(-c3cccs3)c2)cc1","c1ccc(Nc2cc(Nc3ccccc3)cc(-c3ccns3)c2)cc1",{},"[chr5,CH1r5:1]>>[n:1]",null,-0.1524787772],[0.0060300579,162.0736885739,5,"completed",-5.006072,5.0,5,"C1=CN=C(c2cccc(Nc3cccc(C4=NC=CC4)c3)c2)C1","C1=CN=C(C2=CC(NC3=CCC(C4=NC=CC4)=C3)=CC2)C1",{},"[c:0]1[ch:1][ch][c:3][c!r5:4][c!r5:5]1>>[c:0]1[CH2:1][c:3][c:4][c:5]1",null,-0.1749025169],[0.0054510831,94.9677856517,5,"completed",-5.18262,5.0,4,"C1=CCC(c2cc(Nc3ccccc3)cc(Nc3ccccc3)c2)=C1","C1=CN=C(c2cc(Nc3ccccc3)cc(Nc3ccccc3)c2)C1",{},"[chr5,CH1r5:1]>>[n:1]",null,-0.1111919595],[0.0053850301,159.6504883524,5,"completed",-5.046184,5.0,5,"C1=CCC(c2cc(NC3=CCC=C3)cc(C3=CC=CC3)c2)=C1","C1=CCC(c2cc(Nc3ccsc3)cc(C3=CC=CC3)c2)=C1",{},"[#6H2r5:1]>>[S:1]",null,-0.1640347455],[0.0053581229,101.1852302482,5,"completed",-4.979852,5.0,5,"C1=NC(c2cc(Nc3ccccc3)cc(Nc3ccccc3)c2)=CC1","c1ccc(Nc2cc(Nc3ccccc3)cc(-c3c[nH]cn3)c2)cc1",{},"[#6H2r5:1]>>[NH:1]",null,-0.1315745658],[0.0052993552,89.169327697,5,"completed",-5.175536,5.0,5,"c1ccc(Nc2cc(Nc3ccccc3)cc(-c3cccs3)c2)cc1","c1ccc(Nc2cc(Nc3ccccc3)cc(-c3nccs3)c2)cc1",{},"[chr5,CH1r5:1]>>[n:1]",null,-0.1036675252],[0.0050421398,180.5767924456,5,"completed",-5.057316,5.0,4,"C1=Cc2c(cccc2Nc2cccc3c2C=CC3)C1","C1=Nc2c(cccc2Nc2cccc3c2N=CC3)C1",{},"[chr5,CH1r5:1]>>[n:1]",null,-0.1830320209],[0.0047862851,138.3483300104,5,"completed",-4.949216,5.0,5,"C1=CCC(Nc2cc(C3=CCC=C3)cc(C3=CCC=C3)c2)=C1","C1=CC(c2cc(Nc3cccs3)cc(C3=CCC=C3)c2)=CC1",{},"[#6H2r5:1]>>[S:1]",null,-0.1740138201],[0.0046641617,84.9868007496,5,"completed",-5.193476,5.0,4,"C1=CC(c2c(Nc3ccccc3)cccc2Nc2ccccc2)=CC1","C1=NCC=C1c1c(Nc2ccccc2)cccc1Nc1ccccc1",{},"[chr5,CH1r5:1]>>[n:1]",null,-0.1072579133],[0.0044694563,278.5618808362,5,"completed",-4.84912,5.0,5,"C1=CC(C2=CC(NC3=CCC(C4=CCC=C4)=C3)=CC2)=CC1","C1=CC(c2cc(Nc3csc(C4=CCC=C4)c3)cs2)=CC1",{},"[#6H2r5:1]>>[S:1]",null,-0.3292988019],[0.0040435328,118.282641276,5,"completed",-5.29532,5.0,5,"C1=NC(c2cc(Nc3ccccc3)cc(C3=CCC=N3)c2)=CC1","C1=NC(c2cc(Nc3ccccc3)cc(C3=CCC=N3)n2)=CC1",{},"[ch&r6:0]>>[nr6:0]",null,-0.1807878187],[0.002819396,86.6535366658,5,"completed",-5.108468,5.0,4,"C1=CC(c2cc(Nc3ccccc3)cc(Nc3ccccc3)c2)=CC1","c1ccc(Nc2cc(Nc3ccccc3)cc(-c3ccsc3)c2)cc1",{},"[#6H2r5:1]>>[S:1]",null,-0.086856041],[0.0026151706,94.472687804,5,"completed",-5.210312,5.0,5,"c1ccc(Nc2cc(Nc3ccccc3)cc(-c3cccs3)c2)cc1","c1ccc(Nc2cc(Nc3ccccc3)cc(-c3cncs3)c2)cc1",{},"[chr5,CH1r5:1]>>[n:1]",null,-0.12201545],[0.0023017046,165.5272038706,5,"completed",-4.7815,5.0,3,"C(#Cc1cccc2ccccc12)c1cccc2ccccc12","C(#CC1=c2ccccc2=CC1)C1=c2ccccc2=CC1",{},"[c:0]1[ch:1][ch][c:3][c!r5:4][c!r5:5]1>>[c:0]1[CH2:1][c:3][c:4][c:5]1",null,-0.2776795954],[0.002035555,141.115757524,5,"completed",-5.31004,5.0,4,"C1=Cc2cccc(Nc3cccc4c3CC=C4)c2C1","C1=Nc2cccc(Nc3cccc4c3CC=N4)c2C1",{},"[chr5,CH1r5:1]>>[n:1]",null,-0.2037912898],[0.001255917,165.7003633709,5,"completed",-4.987028,5.0,5,"c1ccc(Nc2cc(-c3ccsc3)cc(-c3ccsc3)c2)cc1","C1=CC(Nc2cc(-c3ccsc3)cc(-c3ccsc3)c2)=CC1",{},"[c:0]1[ch:1][ch][c:3][c!r5:4][c!r5:5]1>>[c:0]1[CH2:1][c:3][c:4][c:5]1",null,-0.1836037039],[0.000470946,159.3950561154,5,"completed",-5.15456,5.0,5,"C1=CCC(c2cc(NC3=CCC=C3)cc(C3=CC=CC3)c2)=C1","C1=CC(Nc2cc(C3=CN=CC3)cc(C3=CN=CC3)c2)=CC1",{},"[chr5,CH1r5:1]>>[n:1]",null,-0.1639067197],[0.0003084888,137.4289259149,5,"completed",-4.88638,5.0,4,"c1ccc(Nc2cc(-c3ccccc3)cc(Nc3ccccc3)n2)cc1","C1=CC(Nc2cc(-c3ccccc3)cc(NC3=CCC=C3)n2)=CC1",{},"[c:0]1[ch:1][ch][c:3][c!r5:4][c!r5:5]1>>[c:0]1[CH2:1][c:3][c:4][c:5]1",null,-0.2030938867],[0.0001285423,133.7515086282,5,"completed",-5.326692,5.0,4,"C1=CCC(c2cccc(Nc3cccc(C4=CC=CC4)c3)c2)=C1","C1=NC=C(c2cccc(Nc3cccc(C4=CN=CC4)c3)c2)C1",{},"[chr5,CH1r5:1]>>[n:1]",null,-0.2075336235],[-0.0007459132,105.8563262582,5,"completed",-5.051428,5.0,5,"C1=CCC(c2cc(NC3=CCC=C3)cc(C3=CC=CC3)c2)=C1","C1=CCC(c2cc(NC3=CCC=N3)cc(C3=CC=CC3)c2)=C1",{},"[chr5,CH1r5:1]>>[n:1]",null,-0.111182683],[-0.0013848655,110.0452707289,5,"completed",-5.063848,5.0,5,"C1=NC(c2c(Nc3ccccc3)cccc2Nc2ccccc2)=CC1","c1ccc(Nc2cccc(Nc3ccccc3)c2-c2cscn2)cc1",{},"[#6H2r5:1]>>[S:1]",null,-0.1129175606],[-0.0023942768,102.9124774553,5,"completed",-5.195132,5.0,5,"c1ccc(Nc2cc(Nc3ccccc3)cc(-c3ccc[nH]3)c2)cc1","c1ccc(Nc2cc(Nc3ccccc3)cc(-c3cnc[nH]3)c2)cc1",{},"[chr5,CH1r5:1]>>[n:1]",null,-0.1225786513],[-0.0024818789,112.118012845,5,"completed",-5.2024,5.0,4,"C1=CC(c2cccc(Nc3cccc(C4=CCC=C4)c3)c2)=CC1","C1=CC(c2cccc(Nc3cccc(C4=NCC=C4)c3)c2)=NC1",{},"[chr5,CH1r5:1]>>[n:1]",null,-0.1330731799],[-0.002635614,172.7984270662,5,"completed",-4.935508,5.0,5,"C1=CCC(C2=CC(NC3=CCC(C4=CC=CC4)=C3)=CC2)=C1","C1=NC=C(C2=CC(NC3=CCC(C4=CN=CC4)=C3)=CC2)C1",{},"[chr5,CH1r5:1]>>[n:1]",null,-0.2076476083],[-0.0028503193,188.6487735461,5,"completed",-4.925572,5.0,4,"C1=CCC(Nc2cccc3c(NC4=CC=CC4)cccc23)=C1","c1coc(Nc2cccc3c(Nc4ccco4)cccc23)c1",{},"[#6H2r5:1]>>[O:1]",null,-0.2247146459],[-0.0031013492,101.4579130286,5,"completed",-5.107824,5.0,5,"c1ccc(Nc2cccc(Nc3ccccc3)c2-c2cc[nH]c2)cc1","c1ccc(Nc2cccc(Nc3ccccc3)c2-c2cn[nH]c2)cc1",{},"[chr5,CH1r5:1]>>[n:1]",null,-0.1016056271],[-0.0038631286,107.5475897589,5,"completed",-5.14352,5.0,5,"c1ccc(Nc2cc(Nc3ccccc3)cc(-c3ccc[nH]3)c2)cc1","c1ccc(Nc2cc(Nc3ccccc3)cc(-c3ncc[nH]3)c2)cc1",{},"[chr5,CH1r5:1]>>[n:1]",null,-0.1117789755],[-0.0039251019,105.1604733823,5,"completed",-5.077924,5.0,5,"c1ccc(Nc2cc(Nc3ccccc3)cc(-c3cc[nH]c3)c2)cc1","c1ccc(Nc2cc(Nc3ccccc3)cc(-c3cn[nH]c3)c2)cc1",{},"[chr5,CH1r5:1]>>[n:1]",null,-0.1062898234],[-0.004335013,168.8234374803,5,"completed",-4.910484,5.0,4,"C1=C(Nc2ccccc2)C=C(C2=CC(Nc3ccccc3)=CC2)C1","C1=C(Nc2ccccn2)C=C(C2=CC(Nc3ccccn3)=CC2)C1",{},"[ch&r6:0]>>[nr6:0]",null,-0.2147099137],[-0.0050501684,154.3984930428,5,"completed",-4.974056,5.0,5,"C1=CC(Nc2cc(NC3=CCC=C3)cc(C3=CCC=C3)c2)=CC1","C1=CC(c2cc(Nc3ccoc3)cc(Nc3ccoc3)c2)=CC1",{},"[#6H2r5:1]>>[O:1]",null,-0.1777954479],[-0.0051453879,171.2218510455,5,"completed",-4.990064,5.0,5,"C1=CC(Nc2cc(C3=CCC=C3)cc(C3=CCC=C3)c2)=CC1","C1=CC(c2cc(Nc3ccsc3)cc(C3=CCC=C3)c2)=CC1",{},"[#6H2r5:1]>>[S:1]",null,-0.1877206038],[-0.005150631,152.4083350144,5,"completed",-5.15594,5.0,4,"C1=Cc2cc(Nc3ccc4c(c3)C=CC4)ccc2C1","C1=Nc2cc(Nc3ccc4c(c3)N=CC4)ccc2C1",{},"[chr5,CH1r5:1]>>[n:1]",null,-0.1573583476],[-0.0051604936,128.192636189,5,"completed",-4.761812,5.0,4,"C1=c2ccc(Nc3ccc4c(c3)=CCC=4)cc2=CC1","C1=c2cnc(Nc3cc4c(cn3)=CCC=4)cc2=CC1",{},"[ch&r6:0]>>[nr6:0]",null,-0.2692121885],[-0.0053543797,143.447181671,5,"completed",-4.889048,5.0,5,"C1=CN=C(c2cccc(Nc3cccc(C4=NC=CC4)c3)c2)C1","C1=CN=C(C2=CCC(NC3=CC(C4=NC=CC4)=CC3)=C2)C1",{},"[c:0]1[ch:1][ch][c:3][c!r5:4][c!r5:5]1>>[c:0]1[CH2:1][c:3][c:4][c:5]1",null,-0.2058700066],[-0.0061581525,144.4021612933,5,"completed",-5.23782,5.0,5,"C1=CCC(c2cc(NC3=CCC=C3)cc(C3=CC=CC3)c2)=C1","C1=CCC(c2cc(NC3=CCN=C3)cc(C3=CC=CC3)c2)=C1",{},"[chr5,CH1r5:1]>>[n:1]",null,-0.173664092],[-0.0069625475,135.6032290021,5,"completed",-5.13524,5.0,4,"C1=CCC(c2c(Nc3ccccc3)cccc2Nc2ccccc2)=C1","C1=CN=C(c2c(Nc3ccccc3)cccc2Nc2ccccc2)C1",{},"[chr5,CH1r5:1]>>[n:1]",null,-0.1378286833],[-0.0070435003,188.8714837113,5,"completed",-5.027232,5.0,5,"C1=CCC(Nc2cccc(NC3=CC=CC3)c2C2=CC=CC2)=C1","C1=CCC(c2c(Nc3ccco3)cccc2Nc2ccco2)=C1",{},"[#6H2r5:1]>>[O:1]",null,-0.1956197241],[-0.0071011194,180.8974142504,5,"completed",-5.161644,5.0,4,"C1=Cc2ccc(Nc3ccc4c(c3)CC=C4)cc2C1","C1=Nc2ccc(Nc3ccc4c(c3)CC=N4)cc2C1",{},"[chr5,CH1r5:1]>>[n:1]",null,-0.1859727561],[-0.0075697377,150.026210517,5,"completed",-5.232484,5.0,3,"C1=CCC(C2=CC=CC2)=C1","C(=Cc1ccccc1)C1=CCC(C2=CC(C=Cc3ccccc3)=CC2)=C1",{},"[ch&r6,CH1&r5:1]>>[*:1](-C=C-c1ccccc1)",null,-0.1763755903],[-0.0079916739,228.8793780153,5,"completed",-4.98068,5.0,5,"C1=CCC(C2=CC(NC3=CCC(C4=CC=CC4)=C3)=CC2)=C1","C1=CCC(c2cc(Nc3coc(C4=CC=CC4)c3)co2)=C1",{},"[#6H2r5:1]>>[O:1]",null,-0.2436432397],[-0.0081107873,185.9009697656,5,"completed",-4.9356,5.0,5,"C1=CCC(Nc2cc(C3=CC=CC3)cc(C3=CC=CC3)c2)=C1","C1=CCC(Nc2cc(-c3ccco3)cc(-c3ccco3)c2)=C1",{},"[#6H2r5:1]>>[O:1]",null,-0.2186380044],[-0.0081502845,117.2153576226,5,"completed",-4.923456,5.0,4,"C1=CC(Nc2cccc(NC3=CCC=C3)c2-c2ccccc2)=CC1","C1=NC(Nc2cccc(NC3=CCC=N3)c2-c2ccccc2)=CC1",{},"[chr5,CH1r5:1]>>[n:1]",null,-0.1703280781],[-0.0082251046,121.2067308919,5,"completed",-5.230092,5.0,4,"C1=CC(c2cc(Nc3ccccc3)cc(C3=CCC=C3)c2)=CC1","C1=CC(c2cc(Nc3ccccc3)cc(C3=NCC=C3)c2)=NC1",{},"[chr5,CH1r5:1]>>[n:1]",null,-0.1516040783],[-0.0084322645,152.9834678648,5,"completed",-5.290628,5.0,3,"C(=Cc1cccc(-c2cccc(C=Cc3ccccc3)c2)c1)c1ccccc1","C(=Cc1ccccc1)C1=CC(C2=CCC(C=Cc3ccccc3)=C2)=CC1",{},"[c:0]1[ch:1][ch][c:3][c!r5:4][c!r5:5]1>>[c:0]1[CH2:1][c:3][c:4][c:5]1",null,-0.2030026312],[-0.0085371529,162.8438753398,5,"completed",-4.905884,5.0,5,"C1=CC(C2=CC(NC3=CCC(C4=CCC=C4)=C3)=CC2)=CC1","C1=CC(C2=CC(NC3=CCC(C4=NCC=C4)=C3)=CC2)=NC1",{},"[chr5,CH1r5:1]>>[n:1]",null,-0.2120891988],[-0.0085822287,99.9979139803,5,"completed",-5.278484,5.0,5,"c1ccc(Nc2cc(Nc3ccccc3)cc(-c3ccco3)c2)cc1","c1ccc(Nc2cc(Nc3ccccc3)cc(-c3ccno3)c2)cc1",{},"[chr5,CH1r5:1]>>[n:1]",null,-0.1600290178],[-0.0086073223,100.9031386329,5,"completed",-5.125488,5.0,4,"C1=CC(c2cc(Nc3ccccc3)cc(Nc3ccccc3)c2)=CC1","C1=CC(c2cc(Nc3ccccc3)cc(Nc3ccccc3)c2)=NC1",{},"[chr5,CH1r5:1]>>[n:1]",null,-0.1024683662],[-0.0091511321,157.2650554257,5,"completed",-4.949216,5.0,5,"C1=CCC(Nc2cc(NC3=CC=CC3)cc(C3=CC=CC3)c2)=C1","C1=CCC(c2cc(Nc3ccco3)cc(Nc3ccco3)c2)=C1",{},"[#6H2r5:1]>>[O:1]",null,-0.1894012852],[-0.0092726083,110.6181186521,5,"completed",-5.334144,5.0,4,"C1=CCC(c2cc(Nc3ccccc3)cc(C3=CC=CC3)c2)=C1","C1=NC=C(c2cc(Nc3ccccc3)cc(C3=CN=CC3)c2)C1",{},"[chr5,CH1r5:1]>>[n:1]",null,-0.1977367958],[-0.0093869209,118.7551899677,5,"completed",-4.915176,5.0,5,"C1=CCC(Nc2cc(NC3=CC=CC3)cc(C3=CC=CC3)c2)=C1","C1=CCC(c2cc(Nc3cccs3)cc(Nc3cccs3)c2)=C1",{},"[#6H2r5:1]>>[S:1]",null,-0.1756164899],[-0.0098498005,187.9813033933,5,"completed",-5.039928,5.0,4,"C1=c2ccc(Nc3ccc4c(c3)=CCC=4)cc2=CC1","C1=c2cc(Nc3cnc4c(c3)=CCC=4)cnc2=CC1",{},"[ch&r6:0]>>[nr6:0]",null,-0.1926271179],[-0.0102187375,135.6751797574,5,"completed",-4.912416,5.0,4,"C1=C(NC2=CCC(c3ccccc3)=C2)C=C(c2ccccc2)C1","C1=C(NC2=CCC(c3ccccn3)=C2)C=C(c2ccccn2)C1",{},"[ch&r6:0]>>[nr6:0]",null,-0.188811428],[-0.0105135239,133.2794670699,5,"completed",-5.201848,5.0,5,"C1=CCC(c2cc(Nc3ccccn3)cc(C3=CC=CC3)c2)=C1","c1ccc(Nc2cc(-c3ccc[nH]3)cc(-c3ccc[nH]3)c2)nc1",{},"[#6H2r5:1]>>[NH:1]",null,-0.1511495741],[-0.0106673799,104.2623378043,5,"completed",-5.133032,5.0,4,"C1=CC(c2c(Nc3ccccc3)cccc2Nc2ccccc2)=CC1","c1ccc(Nc2cccc(Nc3ccccc3)c2-c2ccsc2)cc1",{},"[#6H2r5:1]>>[S:1]",null,-0.1067955077],[-0.0109142359,151.2019229805,5,"completed",-5.138644,5.0,4,"C1=CCC(Nc2cccc(NC3=CC=CC3)c2-c2ccccc2)=C1","C1=CN=C(Nc2cccc(NC3=NC=CC3)c2-c2ccccc2)C1",{},"[chr5,CH1r5:1]>>[n:1]",null,-0.1536026279],[-0.0109905409,137.5459240468,5,"completed",-5.179308,5.0,5,"c1ccc(Nc2cccc(Nc3ccccc3)c2-c2ccc[nH]2)cc1","c1ccc(Nc2cccc(Nc3ccccc3)c2-c2cnc[nH]2)cc1",{},"[chr5,CH1r5:1]>>[n:1]",null,-0.1483268791],[-0.0111185615,115.764742122,5,"completed",-5.463588,5.0,5,"C1=CCC(c2cc(Nc3ccccn3)cc(C3=CC=CC3)c2)=C1","C1=NC=C(c2cc(Nc3ccccn3)cc(C3=CN=CC3)c2)C1",{},"[chr5,CH1r5:1]>>[n:1]",null,-0.2796026288],[-0.0114326252,152.8217756892,5,"completed",-5.039928,5.0,4,"C1=CCC(Nc2ccc3ccc(NC4=CC=CC4)cc3c2)=C1","c1coc(Nc2ccc3ccc(Nc4ccco4)cc3c2)c1",{},"[#6H2r5:1]>>[O:1]",null,-0.1585015182],[-0.0116013425,166.5239100122,5,"completed",-5.017756,5.0,4,"C1=CC(Nc2ccc3ccc(NC4=CCC=C4)cc3c2)=CC1","c1cc(Nc2ccc3ccc(Nc4ccoc4)cc3c2)co1",{},"[#6H2r5:1]>>[O:1]",null,-0.1761948059],[-0.0117377736,133.8964124944,5,"completed",-4.923456,5.0,5,"c1ccc(Nc2cccc(Nc3ccccc3)c2-c2cc[nH]c2)cc1","c1ccc(Nc2cccc(Nc3ccccc3)c2-c2c[nH]cn2)cc1",{},"[chr5,CH1r5:1]>>[n:1]",null,-0.1822099432],[-0.01180072,189.6235010699,5,"completed",-5.04186,5.0,5,"C1=CCC(c2cc(NC3=CCC=C3)cc(NC3=CCC=C3)c2)=C1","C1=CCC(c2cc(Nc3ccoc3)cc(Nc3ccoc3)c2)=C1",{},"[#6H2r5:1]>>[O:1]",null,-0.1939417422],[-0.012154016,102.9811249524,5,"completed",-5.148764,5.0,4,"C1=CC(c2cc(Nc3ccccc3)cc(Nc3ccccc3)c2)=CC1","c1ccc(Nc2cc(Nc3ccccc3)cc(-c3ccoc3)c2)cc1",{},"[#6H2r5:1]>>[O:1]",null,-0.1084909981],[-0.012515507,145.1704172163,5,"completed",-5.059248,5.0,5,"C1=CCC(Nc2cc(C3=CC=CC3)cc(C3=CC=CC3)c2)=C1","C1=CCC(c2cc(Nc3ccco3)cc(C3=CC=CC3)c2)=C1",{},"[#6H2r5:1]>>[O:1]",null,-0.1479466307],[-0.0126972616,109.7894784904,5,"completed",-4.996504,5.0,5,"c1ccc(Nc2cccc(Nc3ccccc3)c2-c2cc[nH]c2)cc1","c1ccc(Nc2cccc(Nc3ccccc3)c2-c2cc[nH]n2)cc1",{},"[chr5,CH1r5:1]>>[n:1]",null,-0.1315383076],[-0.0127671131,114.1015233985,5,"completed",-5.369932,5.0,5,"C1=CC(c2cc(Nc3ccccn3)cc(C3=CCC=C3)c2)=CC1","C1=CC(c2cc(Nc3ccccn3)cc(C3=NCC=C3)c2)=NC1",{},"[chr5,CH1r5:1]>>[n:1]",null,-0.2207309836],[-0.0133294474,268.6427892246,5,"completed",-4.889416,5.0,5,"C1=CCC(C2=CC(NC3=CCC(C4=CC=CC4)=C3)=CC2)=C1","C1=CCC(c2cc(Nc3csc(C4=CC=CC4)c3)cs2)=C1",{},"[#6H2r5:1]>>[S:1]",null,-0.3064282991],[-0.0137381788,126.0985062004,5,"completed",-5.205528,5.0,5,"O=c1cccc(-c2cc(NC3=CCC=C3)cc(NC3=CCC=C3)c2)o1","O=c1cccc(-c2cc(NC3=CCC=C3)cc(NC3=CCC=C3)c2)[nH]1",{},"[o:1]>>[nH:1]",null,-0.1461422289],[-0.0141714389,149.3311934877,5,"completed",-5.01748,5.0,5,"C1=CCC(Nc2cc(C3=CCC=C3)cc(C3=CCC=C3)c2)=C1","C1=CC(c2cc(Nc3ccco3)cc(C3=CCC=C3)c2)=CC1",{},"[#6H2r5:1]>>[O:1]",null,-0.1601139752],[-0.0141913561,85.778622939,5,"completed",-5.201572,5.0,5,"c1ccc(Nc2cc(Nc3ccccc3)cc(-c3ccco3)c2)cc1","c1ccc(Nc2cc(Nc3ccccc3)cc(-c3ncco3)c2)cc1",{},"[chr5,CH1r5:1]>>[n:1]",null,-0.1114147164],[-0.0143181177,131.9625085946,5,"completed",-5.14536,5.0,5,"C1=CCC(Nc2cc(C3=CCC=C3)cc(C3=CCC=C3)c2)=C1","C1=CC(c2cc(NC3=NC=CC3)cc(C3=CCC=C3)c2)=CC1",{},"[chr5,CH1r5:1]>>[n:1]",null,-0.1357287485],[-0.0143392911,164.0936359491,5,"completed",-5.2691,5.0,4,"C1=CCC(C=CC2=CCC=C2C=CC2=CC=CC2)=C1","C1=CCC(C=CC2=CC(=C3C=CC=C3)C=C2C=CC2=CC=CC2)=C1",{},"[r5:1][CH2r5:2][r5:3]>>[r5:1][C:2](=C1cccc1)[r5:3]",null,-0.2023318518],[-0.0149050444,110.6665575124,5,"completed",-5.250608,5.0,5,"C1=NC(c2cc(Nc3ccccc3)cc(C3=CCC=N3)c2)=CC1","C1=NC(c2cc(Nc3ccccn3)cc(C3=CCC=N3)c2)=CC1",{},"[ch&r6:0]>>[nr6:0]",null,-0.1528451638],[-0.0153296131,127.3875583499,5,"completed",-5.21344,5.0,4,"C1=CCC(c2c(Nc3ccccc3)cccc2Nc2ccccc2)=C1","C1=NC=C(c2c(Nc3ccccc3)cccc2Nc2ccccc2)C1",{},"[chr5,CH1r5:1]>>[n:1]",null,-0.1501106941],[-0.0160563509,106.4828083591,5,"completed",-5.320988,5.0,3,"C1=CC(NC2=CCC=C2)=CC1","C1=CC(=C2C=CC(NC3=CC(=C4C=CC=C4)C=C3)=C2)C=C1",{},"[r5:1][CH2r5:2][r5:3]>>[r5:1][C:2](=C1cccc1)[r5:3]",null,-0.1877979755],[-0.016160996,176.8948738032,5,"completed",-5.226872,5.0,4,"C1=CC(c2ccccc2Nc2ccccc2C2=CCC=C2)=CC1","C1=CC(c2ncccc2Nc2cccnc2C2=CCC=C2)=CC1",{},"[ch&r6:0]>>[nr6:0]",null,-0.1979370696],[-0.0164150316,149.3742553341,5,"completed",-5.024748,5.0,4,"C1=CCC(Nc2cccc(NC3=CC=CC3)c2-c2ccccc2)=C1","c1ccc(-c2c(Nc3ccco3)cccc2Nc2ccco2)cc1",{},"[#6H2r5:1]>>[O:1]",null,-0.1583902499],[-0.0168974083,119.8068171211,5,"completed",-5.305992,5.0,5,"c1ccc(Nc2cc(-c3ccsc3)cc(-c3ccsc3)c2)cc1","c1ccc(Nc2cc(-c3ccsc3)cc(-c3ccsc3)c2)nc1",{},"[ch&r6:0]>>[nr6:0]",null,-0.1874718603],[-0.0169008393,145.2692580163,5,"completed",-5.032384,5.0,5,"C1=CC(c2cc(Nc3ccccn3)cc(C3=CCC=C3)c2)=CC1","c1ccc(Nc2cc(-c3cc[nH]c3)cc(-c3cc[nH]c3)c2)nc1",{},"[#6H2r5:1]>>[NH:1]",null,-0.1527854699],[-0.0169648313,174.6352036026,5,"completed",-5.042412,5.0,5,"C1=CC(Nc2cc(C3=CCC=C3)cc(C3=CCC=C3)c2)=CC1","C1=CC(Nc2cc(C3=NCC=C3)cc(C3=NCC=C3)c2)=CC1",{},"[chr5,CH1r5:1]>>[n:1]",null,-0.1792274517],[-0.017069863,231.6663533478,5,"completed",-5.008188,5.0,5,"C(#Cc1ccc(C#CC2=CC=CC2)c2c1=CCC=2)C1=CC=CC1","C(#Cc1ccc(C#Cc2cccs2)c2c1=CCC=2)c1cccs1",{},"[#6H2r5:1]>>[S:1]",null,-0.2404157368],[-0.0170734668,102.2034069644,5,"completed",-5.156492,5.0,5,"C1=NC(c2cc(Nc3ccccc3)cc(Nc3ccccc3)c2)=CC1","c1ccc(Nc2cc(Nc3ccccc3)cc(-c3cocn3)c2)cc1",{},"[#6H2r5:1]>>[O:1]",null,-0.1095869334],[-0.0174384564,149.5761635155,5,"completed",-5.200376,5.0,5,"C1=CCC(c2cc(NC3=CCC=C3)cc(NC3=CCC=C3)c2)=C1","C1=CCC(c2cc(NC3=CCN=C3)cc(NC3=CCN=C3)c2)=C1",{},"[chr5,CH1r5:1]>>[n:1]",null,-0.1652572115],[-0.0175483125,119.2025107612,5,"completed",-5.225492,5.0,5,"C1=CC(Nc2cc(C3=CCC=C3)cc(C3=CCC=C3)c2)=CC1","C1=CC(c2cc(NC3=NCC=C3)cc(C3=CCC=C3)c2)=CC1",{},"[chr5,CH1r5:1]>>[n:1]",null,-0.148073891],[-0.0184908865,130.3611992624,5,"completed",-4.856848,5.0,5,"C1=CCC(c2cc(NC3=CCC=C3)cc(NC3=CCC=C3)c2)=C1","C1=CCC(c2cc(NC3=CCC=C3)nc(NC3=CCC=C3)c2)=C1",{},"[ch&r6:0]>>[nr6:0]",null,-0.2143927724],[0.0132242778,103.7960114821,6,"completed",-5.137264,6.0,6,"C1=CC(c2cc(Nc3ccccc3)cc(Nc3ccccc3)c2)=NC1","c1ccc(Nc2cc(Nc3ccccc3)cc(-c3ccsn3)c2)cc1",{},"[#6H2r5:1]>>[S:1]",null,-0.1070234964],[0.010429516,135.3746119204,6,"completed",-5.01426,6.0,6,"C1=CCC(c2cc(Nc3cccs3)cc(C3=CC=CC3)c2)=C1","c1csc(Nc2cc(-c3cccs3)cc(-c3cccs3)c2)c1",{},"[#6H2r5:1]>>[S:1]",null,-0.1480825644],[0.0093301334,110.3984718495,6,"completed",-5.21206,6.0,6,"c1ccc(Nc2cc(Nc3ccccc3)cc(-c3ccoc3)c2)cc1","c1ccc(Nc2cc(Nc3ccccc3)cc(-c3ccon3)c2)cc1",{},"[chr5,CH1r5:1]>>[n:1]",null,-0.1354288372],[0.002379519,117.8940577675,6,"completed",-5.187128,6.0,6,"C1=CCC(c2cc(NC3=CCC=N3)cc(C3=CC=CC3)c2)=C1","C1=CN=C(c2cc(NC3=CCC=N3)cc(C3=NC=CC3)c2)C1",{},"[chr5,CH1r5:1]>>[n:1]",null,-0.1327356025],[-0.0010174493,103.5581487153,6,"completed",-5.210128,6.0,4,"C1=CCC(c2cccc(Nc3cccc(C4=CC=CC4)c3)c2)=C1","c1cc(Nc2cccc(-c3ccco3)c2)cc(-c2ccco2)c1",{},"[#6H2r5:1]>>[O:1]",null,-0.12910111],[-0.0027465999,96.131159436,6,"completed",-5.207552,6.0,6,"C1=NCC=C1c1cc(Nc2ccccc2)cc(Nc2ccccc2)c1","c1ccc(Nc2cc(Nc3ccccc3)cc(-c3cnsc3)c2)cc1",{},"[#6H2r5:1]>>[S:1]",null,-0.1221034063],[-0.0039998567,80.5324494366,6,"completed",-5.222456,6.0,6,"c1ccc(Nc2cccc(Nc3ccccc3)c2-c2ccsc2)cc1","c1ccc(Nc2cccc(Nc3ccccc3)c2-c2cnsc2)cc1",{},"[chr5,CH1r5:1]>>[n:1]",null,-0.1176148658],[-0.0049553772,156.9175572295,6,"completed",-5.09246,6.0,6,"C1=CCC(Nc2cc(-c3ccco3)cc(-c3ccco3)c2)=C1","c1coc(Nc2cc(-c3ccco3)cc(-c3ccco3)c2)c1",{},"[#6H2r5:1]>>[O:1]",null,-0.1570062962],[-0.0060235609,129.7386122291,6,"completed",-4.919408,6.0,6,"C1=CC(c2cc(NC3=NCC=C3)cc(C3=CCC=C3)c2)=CC1","C1=CC(c2cc(Nc3cc[nH]n3)cc(C3=CCC=C3)c2)=CC1",{},"[#6H2r5:1]>>[NH:1]",null,-0.1811427835],[-0.0067134158,139.7262568784,6,"completed",-5.111136,6.0,6,"C(=Cc1ccccc1)C1=CCC(C2=CC(C=Cc3ccccc3)=CC2)=C1","C1=CC(C=CC2=CCC(C3=CC(C=CC4=CCC=C4)=CC3)=C2)=CC1",{},"[c:0]1[ch:1][ch][c:3][c!r5:4][c!r5:5]1>>[c:0]1[CH2:1][c:3][c:4][c:5]1",null,-0.1399435315],[-0.007673412,150.1638052221,6,"completed",-5.13938,6.0,6,"C(=Cc1ccccc1)C1=CC(C2=CCC(C=Cc3ccccc3)=C2)=CC1","C1=CC(C=CC2=CC(C3=CCC(C=CC4=CCC=C4)=C3)=CC2)=CC1",{},"[c:0]1[ch:1][ch][c:3][c!r5:4][c!r5:5]1>>[c:0]1[CH2:1][c:3][c:4][c:5]1",null,-0.1526730256],[-0.0086347892,141.4824410918,6,"completed",-5.032384,6.0,6,"C1=CCC(Nc2cc(-c3ccco3)cc(-c3ccco3)c2)=C1","c1coc(-c2cc(Nc3cccs3)cc(-c3ccco3)c2)c1",{},"[#6H2r5:1]>>[S:1]",null,-0.149189556],[-0.0110343259,111.475484137,6,"completed",-5.189244,6.0,6,"C1=CC(c2cc(Nc3ccsc3)cc(C3=CCC=C3)c2)=CC1","C1=CC(c2cc(Nc3ccsn3)cc(C3=CCC=C3)c2)=CC1",{},"[chr5,CH1r5:1]>>[n:1]",null,-0.1277864798],[-0.0115635802,145.9803875047,6,"completed",-5.118588,6.0,6,"C1=CC(c2cc(NC3=NC=CC3)cc(C3=CCC=C3)c2)=CC1","C1=CN=C(Nc2cc(C3=CCC=N3)cc(C3=CCC=N3)c2)C1",{},"[chr5,CH1r5:1]>>[n:1]",null,-0.1465591187],[-0.0116948825,109.4682847639,6,"completed",-5.268088,6.0,6,"c1ccc(Nc2cc(Nc3ccccc3)cc(-c3ccoc3)c2)cc1","c1ccc(Nc2cc(Nc3ccccc3)cc(-c3cnoc3)c2)cc1",{},"[chr5,CH1r5:1]>>[n:1]",null,-0.1607095438],[-0.0119524351,128.1027818849,6,"completed",-5.186944,6.0,6,"c1ccc(Nc2cccc(Nc3ccccc3)c2-c2cc[nH]n2)cc1","c1ccc(Nc2cccc(Nc3ccccc3)c2-c2ccon2)cc1",{},"[nH:1]>>[o:1]",null,-0.1418251025],[-0.0123948849,136.8202198782,6,"completed",-5.25208,6.0,4,"C1=Cc2cc(Nc3ccc4c(c3)C=CC4)ccc2C1","C1=Cc2cc(Nc3cc4c(cn3)CC=C4)ncc2C1",{},"[ch&r6:0]>>[nr6:0]",null,-0.1733570088],[-0.0124530662,110.6748979871,6,"completed",-5.034316,6.0,6,"C1=CC(c2cc(Nc3ccsc3)cc(C3=CCC=C3)c2)=CC1","C1=CC(c2cc(Nc3cscn3)cc(C3=CCC=C3)c2)=CC1",{},"[chr5,CH1r5:1]>>[n:1]",null,-0.1198456636],[-0.013182509,113.3655664148,6,"completed",-5.231564,6.0,6,"C1=CCC(c2cc(Nc3ccsc3)cc(C3=CC=CC3)c2)=C1","C1=CCC(c2cc(Nc3ccsn3)cc(C3=CC=CC3)c2)=C1",{},"[chr5,CH1r5:1]>>[n:1]",null,-0.1460589054],[-0.0132217236,157.5311572539,6,"completed",-5.178112,6.0,4,"C1=Cc2ccc(Nc3ccc4c(c3)CC=C4)cc2C1","C1=Cc2cnc(Nc3cc4c(cn3)C=CC4)cc2C1",{},"[ch&r6:0]>>[nr6:0]",null,-0.166750691],[-0.0132418334,148.0969803985,6,"completed",-5.231472,6.0,6,"C1=CCC(c2cc(NC3=CCC=N3)cc(C3=CC=CC3)c2)=C1","C1=CCC(c2cc(C3=CC=CC3)nc(NC3=CCC=N3)n2)=C1",{},"[ch&r6:0]>>[nr6:0]",null,-0.1743625824],[-0.0133334928,183.931025504,6,"completed",-4.884172,6.0,5,"C1=CC(=C2C=C(NC3=CCC=C3)C(NC3=CCC=C3)=C2)C=C1","C1=CC(=C2C=C(NC3=CCC=N3)C(NC3=CCC=N3)=C2)C=C1",{},"[chr5,CH1r5:1]>>[n:1]",null,-0.2380245107],[-0.0136385635,118.2778899624,6,"completed",-5.114448,6.0,6,"c1ccc(Nc2cccc(Nc3ccccc3)c2-c2ccsc2)cc1","c1ccc(Nc2cccc(Nc3ccccc3)c2-c2ccsn2)cc1",{},"[chr5,CH1r5:1]>>[n:1]",null,-0.1187094948],[-0.0136811594,111.0974527979,6,"completed",-5.298356,6.0,6,"C1=NCC=C1c1c(Nc2ccccc2)cccc1Nc1ccccc1","c1ccc(Nc2cccc(Nc3ccccc3)c2-c2cnoc2)cc1",{},"[#6H2r5:1]>>[O:1]",null,-0.1778250386],[-0.0140223524,110.5333809877,6,"completed",-5.090436,6.0,6,"C1=CCC(c2cc(NC3=CCC=N3)cc(C3=CC=CC3)c2)=C1","C1=CCC(c2cc(Nc3cscn3)cc(C3=CC=CC3)c2)=C1",{},"[#6H2r5:1]>>[S:1]",null,-0.1107359411],[-0.0147093742,122.7647377726,6,"completed",-4.846452,6.0,6,"C1=CCC(c2cc(NC3=CCC=N3)cc(C3=CC=CC3)c2)=C1","C1=CCC(c2cc(Nc3c[nH]cn3)cc(C3=CC=CC3)c2)=C1",{},"[#6H2r5:1]>>[NH:1]",null,-0.2158045623],[-0.0151718984,107.3589025067,6,"completed",-5.074336,6.0,6,"C1=CCC(c2cc(NC3=CCC=N3)cc(C3=CC=CC3)c2)=C1","C1=NC(Nc2cc(-c3cccs3)cc(-c3cccs3)c2)=CC1",{},"[#6H2r5:1]>>[S:1]",null,-0.108851587],[-0.0161137623,125.0568038175,6,"completed",-5.079304,6.0,6,"C1=CC(Nc2cc(C3=NCC=C3)cc(C3=NCC=C3)c2)=CC1","C1=CC(c2cc(NC3=CCC=N3)cc(C3=NCC=C3)c2)=NC1",{},"[chr5,CH1r5:1]>>[n:1]",null,-0.1258931418],[-0.0173127016,181.9888409463,6,"completed",-5.167164,6.0,4,"C1=Cc2c(cccc2Nc2cccc3c2C=CC3)C1","c1cc(Nc2cccc3occc23)c2ccoc2c1",{},"[#6H2r5:1]>>[O:1]",null,-0.1879636392],[-0.0174121272,141.0735254486,6,"completed",-5.34868,6.0,6,"C1=CC(c2cc(NC3=NCC=C3)cc(C3=CCC=C3)c2)=CC1","C1=CC(c2cc(Nc3ccon3)cc(C3=CCC=C3)c2)=CC1",{},"[#6H2r5:1]>>[O:1]",null,-0.2240629228],[-0.0177738588,126.8593758237,6,"completed",-5.199824,6.0,6,"C1=CC(c2cc(NC3=NCC=C3)cc(C3=CCC=C3)c2)=CC1","C1=CC(Nc2cc(C3=CCC=N3)cc(C3=CCC=N3)c2)=NC1",{},"[chr5,CH1r5:1]>>[n:1]",null,-0.1448311721],[-0.0181047101,142.3758576325,6,"completed",-5.223652,6.0,6,"C1=CC(Nc2cc(-c3cccs3)cc(-c3cccs3)c2)=CC1","C1=CC(Nc2cc(-c3cccs3)nc(-c3cccs3)c2)=CC1",{},"[ch&r6:0]>>[nr6:0]",null,-0.166622013],[-0.0181948548,161.0703514507,6,"completed",-4.978196,6.0,6,"C1=CC(c2cc(Nc3cccs3)cc(C3=CCC=C3)c2)=CC1","c1csc(Nc2cc(-c3ccsc3)cc(-c3ccsc3)c2)c1",{},"[#6H2r5:1]>>[S:1]",null,-0.1822454476],[-0.018508825,150.3995852386,6,"completed",-5.109756,6.0,4,"C1=Cc2cccc(Nc3cccc4c3CC=C4)c2C1","c1cc(Nc2cccc3ccoc23)c2occc2c1",{},"[#6H2r5:1]>>[O:1]",null,-0.1505545523],[-0.0192301824,102.258230204,6,"completed",-5.279864,6.0,3,"c1ccc(Nc2ccccn2)nc1","c1ccc2cc(Nc3cc4ccccc4cn3)ncc2c1",{},"[cH&r6:1][cH&r6:2]>>[c:1]2cccc[c:2]2",null,-0.1621997667],[-0.0209776586,108.2998969267,6,"completed",-5.125028,6.0,6,"C1=CN=C(c2c(Nc3ccccc3)cccc2Nc2ccccc2)C1","c1ccc(Nc2cccc(Nc3ccccc3)c2-c2nccs2)cc1",{},"[#6H2r5:1]>>[S:1]",null,-0.1097078122],[-0.0215669484,175.0174320084,6,"completed",-5.102856,6.0,6,"C1=CCC(c2cc(Nc3ccco3)cc(C3=CC=CC3)c2)=C1","c1coc(Nc2cc(-c3cccs3)cc(-c3cccs3)c2)c1",{},"[#6H2r5:1]>>[S:1]",null,-0.1750288499],[-0.0217205697,92.3100943802,6,"completed",-5.166152,6.0,5,"C1=NC(c2cc(Nc3ccccc3)cc(Nc3ccccc3)c2)=CC1","C1=C(c2cc(Nc3ccccc3)cc(Nc3ccccc3)c2)N=NC1",{},"[chr5,CH1r5:1]>>[n:1]",null,-0.1032735988],[-0.0218964008,190.95730345,6,"completed",-5.228252,6.0,6,"C1=CC(Nc2cc(C3=NCC=C3)cc(C3=NCC=C3)c2)=CC1","C1=CC(Nc2cc(C3=NCC=C3)nc(C3=NCC=C3)c2)=CC1",{},"[ch&r6:0]>>[nr6:0]",null,-0.2110082788],[-0.0221163448,117.72297076,6,"completed",-5.187128,6.0,6,"C1=CCC(c2cc(NC3=CCC=N3)cc(C3=CC=CC3)c2)=C1","C1=NC=C(c2cc(NC3=CCC=N3)cc(C3=CN=CC3)c2)C1",{},"[chr5,CH1r5:1]>>[n:1]",null,-0.1325836685],[-0.0222943834,197.9348669311,6,"completed",-5.128156,6.0,4,"C1=Cc2ccc(Nc3ccc4c(c3)CC=C4)cc2C1","c1cc2ccc(Nc3ccc4ccoc4c3)cc2o1",{},"[#6H2r5:1]>>[O:1]",null,-0.1989137102],[-0.0223237841,143.8690119835,6,"completed",-5.224388,6.0,5,"C1=CC(C2=CC(NC3=CCC(C4=CCC=C4)=C3)=CC2)=CC1","C1=CC(C2=CC(NC3=NCC(C4=CCC=C4)=C3)=NC2)=CC1",{},"[chr5,CH1r5:1]>>[n:1]",null,-0.168165859],[-0.0230366972,88.4562358796,6,"completed",-5.242052,6.0,4,"C1=CCC(c2cc(Nc3ccccc3)cc(Nc3ccccc3)c2)=C1","C1=NCC(c2cc(Nc3ccccc3)cc(Nc3ccccc3)c2)=C1",{},"[chr5,CH1r5:1]>>[n:1]",null,-0.1330868262],[-0.0234438766,161.1463698173,6,"completed",-5.222364,6.0,4,"C1=CC(c2ccc(Nc3ccc(C4=CCC=C4)cc3)cc2)=CC1","C1=CC(c2ccc(Nc3ccc(C4=CCC=C4)cn3)nc2)=CC1",{},"[ch&r6:0]>>[nr6:0]",null,-0.1824962938],[-0.0238414005,101.7350762919,6,"completed",-5.236992,6.0,4,"C1=CCC(c2cc(Nc3ccccc3)cc(C3=CC=CC3)c2)=C1","c1ccc(Nc2cc(-c3ccco3)cc(-c3ccco3)c2)cc1",{},"[#6H2r5:1]>>[O:1]",null,-0.1398061576],[-0.0239460874,190.7735232847,6,"completed",-5.009384,6.0,6,"C1=CC(c2cc(Nc3ccsc3)cc(C3=CCC=C3)c2)=CC1","c1cc(Nc2cc(-c3ccsc3)cc(-c3ccsc3)c2)cs1",{},"[#6H2r5:1]>>[S:1]",null,-0.2010424192],[-0.0240299662,169.9011667309,6,"completed",-5.210312,6.0,4,"C1=CC(Nc2cccc(NC3=CCC=C3)c2-c2ccccc2)=CC1","C1=NCC=C1Nc1cccc(NC2=CCN=C2)c1-c1ccccc1",{},"[chr5,CH1r5:1]>>[n:1]",null,-0.1866255281],[-0.0242026336,107.4946629983,6,"completed",-5.088044,6.0,6,"C1=CCC(c2cc(NC3=CCC=N3)cc(C3=CC=CC3)c2)=C1","C1=NC(Nc2cc(-c3ccco3)cc(-c3ccco3)c2)=CC1",{},"[#6H2r5:1]>>[O:1]",null,-0.1078199707],[-0.0253112692,161.0784971665,6,"completed",-5.174892,6.0,5,"O=c1ccoc(-c2c(NC3=CCC=C3)cccc2NC2=CCC=C2)c1","O=c1cc[nH]c(-c2c(NC3=CCC=C3)cccc2NC2=CCC=C2)c1",{},"[o:1]>>[nH:1]",null,-0.169394805],[-0.025412111,167.9841043694,6,"completed",-5.0874,6.0,6,"C(=Cc1ccccc1)C1=CC(C2=CCC(C=Cc3ccccc3)=C2)=CC1","C1=CCC(C=CC2=CC(C3=CCC(C=CC4=CC=CC4)=C3)=CC2)=C1",{},"[c:0]1[ch:1][ch][c:3][c!r5:4][c!r5:5]1>>[c:0]1[CH2:1][c:3][c:4][c:5]1",null,-0.1682154919],[-0.0254526813,165.6295066643,6,"completed",-5.060168,6.0,6,"C1=CC(Nc2cc(-c3cccs3)cc(-c3cccs3)c2)=CC1","c1csc(-c2cc(Nc3ccsc3)cc(-c3cccs3)c2)c1",{},"[#6H2r5:1]>>[S:1]",null,-0.1679600003],[-0.0256041878,161.7262346857,6,"completed",-5.08694,6.0,6,"C1=NC(c2cc(Nc3ccccc3)cc(C3=CCC=N3)n2)=CC1","C1=CC(Nc2cc(C3=CCC=N3)nc(C3=CCC=N3)c2)=CC1",{},"[c:0]1[ch:1][ch][c:3][c!r5:4][c!r5:5]1>>[c:0]1[CH2:1][c:3][c:4][c:5]1",null,-0.1619844164],[-0.0258677894,86.1524823036,6,"completed",-5.105984,6.0,6,"C1=CN=C(c2c(Nc3ccccc3)cccc2Nc2ccccc2)C1","c1ccc(Nc2cccc(Nc3ccccc3)c2-c2ncco2)cc1",{},"[#6H2r5:1]>>[O:1]",null,-0.0862542535],[-0.0259639933,190.2341326631,6,"completed",-4.993928,6.0,6,"C1=CCC(c2cc(NC3=CCN=C3)cc(C3=CC=CC3)c2)=C1","C1=CCC(c2cc(Nc3cn[nH]c3)cc(C3=CC=CC3)c2)=C1",{},"[#6H2r5:1]>>[NH:1]",null,-0.2042110358],[-0.0259752159,120.7805879446,6,"completed",-5.216844,6.0,4,"C1=Cc2cc(Nc3ccc4c(c3)C=CC4)ccc2C1","C1=Cc2nc(Nc3ccc4c(n3)C=CC4)ccc2C1",{},"[ch&r6:0]>>[nr6:0]",null,-0.1458687266],[-0.026269759,202.2880263485,6,"completed",-4.946548,6.0,6,"C1=NC(c2cc(Nc3ccccc3)cc(C3=CCC=N3)n2)=CC1","C1=CCC(Nc2cc(C3=CCC=N3)nc(C3=CCC=N3)c2)=C1",{},"[c:0]1[ch:1][ch][c:3][c!r5:4][c!r5:5]1>>[c:0]1[CH2:1][c:3][c:4][c:5]1",null,-0.2290387054],[-0.0263388291,83.7419622981,6,"completed",-4.953448,6.0,4,"C1=CC(Nc2cccc(-c3cccc(NC4=CCC=C4)c3)c2)=CC1","C1=NC(Nc2cccc(-c3cccc(NC4=CCC=N4)c3)c2)=CC1",{},"[chr5,CH1r5:1]>>[n:1]",null,-0.1324261519],[-0.026576795,161.5642929082,6,"completed",-5.124476,6.0,6,"C1=CC(Nc2cc(-c3ccco3)cc(-c3ccco3)c2)=CC1","c1coc(-c2cc(Nc3ccoc3)cc(-c3ccco3)c2)c1",{},"[#6H2r5:1]>>[O:1]",null,-0.1624702043],[-0.0266310266,105.8329126873,6,"completed",-4.99632,6.0,5,"C1=CC(Nc2cc(C3=CCC=C3)cc(C3=CCC=C3)c2)=CC1","C1=CC(c2cc(NC3=CCC=N3)cc(C3=CCC=C3)c2)=CC1",{},"[chr5,CH1r5:1]>>[n:1]",null,-0.1283272426],[-0.0267411525,131.7145233009,6,"completed",-5.275264,6.0,6,"C(=Cc1ccccc1)C1=CCC(C2=CC(C=Cc3ccccc3)=CC2)=C1","C(=Cc1ccccn1)C1=CCC(C2=CC(C=Cc3ccccn3)=CC2)=C1",{},"[ch&r6:0]>>[nr6:0]",null,-0.1800007661],[-0.0274272405,160.8276241305,6,"completed",-5.25024,6.0,6,"C1=CCC(c2cc(Nc3ccsc3)cc(C3=CC=CC3)c2)=C1","C1=CCC(c2cc(Nc3cnsc3)cc(C3=CC=CC3)c2)=C1",{},"[chr5,CH1r5:1]>>[n:1]",null,-0.1921609557],[-0.0276325434,92.5494097382,6,"completed",-5.310316,6.0,5,"C1=NC=C(c2cc(Nc3ccccc3)cc(Nc3ccccc3)c2)C1","C1=C(c2cc(Nc3ccccc3)cc(Nc3ccccc3)c2)CN=N1",{},"[chr5,CH1r5:1]>>[n:1]",null,-0.1738950113],[-0.027740962,116.3696960429,6,"completed",-5.155756,6.0,5,"c1ccc(Nc2cc(Nc3ccccc3)cc(-c3cccs3)c2)cc1","c1ccc(Nc2cc(-c3cccs3)cc(Nc3ccccc3)n2)cc1",{},"[ch&r6:0]>>[nr6:0]",null,-0.1227403137],[-0.0277754812,81.7648680823,6,"completed",-5.138092,6.0,4,"c1ccc(Nc2cc(Nc3ccccc3)cc(-c3ccccn3)c2)cc1","c1ccc(Nc2cc(Nc3ccccc3)cc(-c3ncccn3)c2)cc1",{},"[ch&r6:0]>>[nr6:0]",null,-0.0860028132],[-0.0282109902,234.3027459964,6,"completed",-5.12604,6.0,4,"C1=Cc2cc(Nc3ccc4c(c3)C=CC4)ccc2C1","c1cc2cc(Nc3ccc4occc4c3)ccc2o1",{},"[#6H2r5:1]>>[O:1]",null,-0.2350107163],[-0.0287411712,123.3068192486,6,"completed",-5.15778,6.0,6,"C1=CCC(c2cc(Nc3cccs3)cc(C3=CC=CC3)c2)=C1","C1=CCC(c2cc(Nc3cncs3)cc(C3=CC=CC3)c2)=C1",{},"[chr5,CH1r5:1]>>[n:1]",null,-0.1297707617],[-0.028750461,145.9345912834,6,"completed",-5.411516,6.0,3,"O=c1cc(Nc2ccccc2)oc(Nc2ccccc2)c1","O=c1cc(NC2=CCC=C2)oc(NC2=CCC=C2)c1",{},"[c:0]1[ch:1][ch][c:3][c!r5:4][c!r5:5]1>>[c:0]1[CH2:1][c:3][c:4][c:5]1",null,-0.2623882465],[-0.0287827524,106.2769974546,6,"completed",-5.21988,6.0,6,"C1=NC=C(c2c(Nc3ccccc3)cccc2Nc2ccccc2)C1","c1ccc(Nc2cccc(Nc3ccccc3)c2-c2cncs2)cc1",{},"[#6H2r5:1]>>[S:1]",null,-0.1354130542],[-0.0287965314,128.0500962403,6,"completed",-5.116564,6.0,5,"C1=NC(c2c(Nc3ccccc3)cccc2Nc2ccccc2)=CC1","c1ccc(Nc2cccc(Nc3ccccc3)c2-c2cocn2)cc1",{},"[#6H2r5:1]>>[O:1]",null,-0.128573973],[-0.0288261421,88.1504587178,6,"completed",-4.855652,6.0,5,"C1=CCC(c2cc(NC3=CCC=C3)cc(NC3=CCC=C3)c2)=C1","C1=CCC(c2cc(NC3=CCC=N3)cc(NC3=CCC=N3)c2)=C1",{},"[chr5,CH1r5:1]>>[n:1]",null,-0.1924224947],[-0.0289228494,151.5681426205,6,"completed",-5.217948,6.0,6,"C1=CC(Nc2cc(-c3ccco3)cc(-c3ccco3)c2)=CC1","C1=CC(Nc2cc(-c3ccco3)nc(-c3ccco3)c2)=CC1",{},"[ch&r6:0]>>[nr6:0]",null,-0.1725967842],[-0.0291134578,156.0396297745,6,"completed",-4.94802,6.0,5,"C1=CC(C2=CC(NC3=CCC(C4=CCC=C4)=C3)=CC2)=CC1","C1=NCC=C1C1=CC(NC2=CCC(C3=CCN=C3)=C2)=CC1",{},"[chr5,CH1r5:1]>>[n:1]",null,-0.1888553601],[-0.0291483692,113.5207548573,6,"completed",-5.102488,6.0,4,"C1=CC(Nc2cc(-c3ccccc3)cc(-c3ccccc3)c2)=CC1","C1=NC(Nc2cc(-c3ccccc3)cc(-c3ccccc3)c2)=CC1",{},"[chr5,CH1r5:1]>>[n:1]",null,-0.1135341136],[-0.0293725437,105.6062158758,6,"completed",-4.879664,6.0,4,"C1=CC(Nc2cccc(NC3=CCC=C3)c2)=CC1","C1=NC(Nc2cccc(NC3=CCC=N3)c2)=CC1",{},"[chr5,CH1r5:1]>>[n:1]",null,-0.1869255728],[-0.0297916938,198.7376398802,6,"completed",-5.320252,6.0,4,"C1=CC(=C2C=C(Nc3ccccc3)C(Nc3ccccc3)=C2)C=C1","C1=CC(=C2C=C(Nc3ccccc3)C(Nc3ccccc3)=C2)C=N1",{},"[chr5,CH1r5:1]>>[n:1]",null,-0.2515293458],[-0.0300063357,159.1725301325,6,"completed",-5.16422,6.0,4,"C1=CC(c2cc(Nc3ccccc3)cc(Nc3ccccc3)c2)=CC1","C1=C(c2cc(Nc3ccccc3)cc(Nc3ccccc3)c2)OCO1",{},"[CH,ch:0]1=[C,c:1][C,c:2]=[CH,ch:3][*:4]1>>[O:0]1[*:1]=,:[*:2][O:3][*:4]1",null,-0.1653987801],[-0.0304307555,92.1976862627,6,"completed",-5.232668,6.0,5,"C1=NC=C(c2cc(Nc3ccccc3)cc(Nc3ccccc3)c2)C1","c1ccc(Nc2cc(Nc3ccccc3)cc(-c3cnco3)c2)cc1",{},"[#6H2r5:1]>>[O:1]",null,-0.1308617762],[-0.031694639,124.6502583658,6,"completed",-5.025484,6.0,6,"C1=CC(Nc2cc(-c3ccsc3)cc(-c3ccsc3)c2)=CC1","C1=NC(Nc2cc(-c3ccsc3)cc(-c3ccsc3)c2)=CC1",{},"[chr5,CH1r5:1]>>[n:1]",null,-0.1351239346],[-0.0317157899,131.8339735771,6,"completed",-5.278852,6.0,5,"c1ccc(Nc2cc(-c3ccc[nH]3)cc(-c3ccc[nH]3)c2)cc1","c1ccc(Nc2cc(-c3ccc[nH]3)nc(-c3ccc[nH]3)c2)cc1",{},"[ch&r6:0]>>[nr6:0]",null,-0.1818085123],[-0.0318458391,150.4009412795,6,"completed",-5.171948,6.0,6,"C1=CC(Nc2cc(-c3ccsc3)cc(-c3ccsc3)c2)=CC1","C1=CC(Nc2cc(-c3ccsc3)nc(-c3ccsc3)c2)=CC1",{},"[ch&r6:0]>>[nr6:0]",null,-0.1586093797],[-0.0318695828,137.8673405841,6,"completed",-5.104144,6.0,6,"C1=CC(c2cc(Nc3cccs3)cc(C3=CCC=C3)c2)=CC1","C1=CC(c2cc(Nc3cncs3)cc(C3=CCC=C3)c2)=CC1",{},"[chr5,CH1r5:1]>>[n:1]",null,-0.1378978544],[-0.0320377032,93.7029333632,6,"completed",-5.214176,6.0,6,"C1=NC=C(c2c(Nc3ccccc3)cccc2Nc2ccccc2)C1","c1ccc(Nc2cccc(Nc3ccccc3)c2-c2cnco2)cc1",{},"[#6H2r5:1]>>[O:1]",null,-0.1231582625],[-0.0320888091,121.2121323696,6,"completed",-5.118312,6.0,4,"C1=CC(Nc2cccc(NC3=CCC=C3)c2-c2ccccc2)=CC1","C1=CC(Nc2cccc(NC3=NCC=C3)c2-c2ccccc2)=NC1",{},"[chr5,CH1r5:1]>>[n:1]",null,-0.1218880323],[-0.0321186492,151.5619602584,6,"completed",-5.094944,6.0,6,"C(=Cc1ccccc1)C1=CCC(C2=CC(C=Cc3ccccc3)=CC2)=C1","C1=CCC(C=CC2=CCC(C3=CC(C=CC4=CC=CC4)=CC3)=C2)=C1",{},"[c:0]1[ch:1][ch][c:3][c!r5:4][c!r5:5]1>>[c:0]1[CH2:1][c:3][c:4][c:5]1",null,-0.1516032775],[-0.0321904878,120.9335945591,6,"completed",-5.100464,6.0,5,"c1ccc(Nc2cc(-c3cc[nH]c3)cc(-c3cc[nH]c3)c2)cc1","c1ccc(Nc2cc(-c3cc[nH]c3)nc(-c3cc[nH]c3)c2)cc1",{},"[ch&r6:0]>>[nr6:0]",null,-0.1209340307],[-0.0322149633,177.7511596799,6,"completed",-5.371312,6.0,3,"O=c1cc(Nc2ccccc2)oc(Nc2ccccc2)c1","O=c1cc(NC2=CC=CC2)oc(NC2=CC=CC2)c1",{},"[c:0]1[ch:1][ch][c:3][c!r5:4][c!r5:5]1>>[c:0]1[CH2:1][c:3][c:4][c:5]1",null,-0.2601239578],[-0.0324939485,134.0491762948,6,"completed",-5.096784,6.0,4,"C1=CC(c2c(Nc3ccccc3)cccc2Nc2ccccc2)=CC1","C1=CC(c2c(Nc3ccccc3)cccc2Nc2ccccc2)=NC1",{},"[chr5,CH1r5:1]>>[n:1]",null,-0.1340680781],[-0.0328237791,196.4938870659,6,"completed",-5.238648,6.0,6,"C1=CC(c2cc(NC3=NC=CC3)cc(C3=CCC=C3)c2)=CC1","C1=CC(c2cc(C3=CCC=C3)nc(NC3=NC=CC3)n2)=CC1",{},"[ch&r6:0]>>[nr6:0]",null,-0.2191557641],[-0.0328313476,126.8804273703,6,"completed",-5.243156,6.0,5,"O=c1ccoc(-c2cc(NC3=CCC=C3)cc(NC3=CCC=C3)c2)c1","O=c1cc[nH]c(-c2cc(NC3=CCC=C3)cc(NC3=CCC=C3)c2)c1",{},"[o:1]>>[nH:1]",null,-0.1616803223],[-0.0328349286,172.4508774169,6,"completed",-5.327152,6.0,6,"C1=CC(Nc2cc(C3=CN=CC3)cc(C3=CN=CC3)c2)=CC1","C1=CC(Nc2cc(C3=CN=CC3)nc(C3=CN=CC3)c2)=CC1",{},"[ch&r6:0]>>[nr6:0]",null,-0.234568413],[-0.0329124642,107.0430136293,6,"completed",-5.114816,6.0,4,"c1ccc(Nc2cc(-c3ccccc3)cc(Nc3ccccc3)n2)cc1","C1=CC(c2cc(Nc3ccccc3)nc(Nc3ccccc3)c2)=CC1",{},"[c:0]1[ch:1][ch][c:3][c!r5:4][c!r5:5]1>>[c:0]1[CH2:1][c:3][c:4][c:5]1",null,-0.1075442632],[-0.0329138232,107.724997541,6,"completed",-5.236532,6.0,4,"c1ccc(Nc2cc(Nc3ccccc3)cc(-c3ccccn3)c2)cc1","c1ccc(Nc2cc(Nc3ccccc3)cc(-c3ccncn3)c2)cc1",{},"[ch&r6:0]>>[nr6:0]",null,-0.1440095786],[-0.0330022366,134.8638722883,6,"completed",-5.156308,6.0,6,"C1=CC(c2cc(Nc3cccs3)cc(C3=CCC=C3)c2)=CC1","C1=CC(c2cc(Nc3cccs3)cc(C3=CCC=C3)n2)=CC1",{},"[ch&r6:0]>>[nr6:0]",null,-0.1405057065],[-0.0331233584,135.5487427608,6,"completed",-5.178388,6.0,5,"C1=CC(Nc2cc(C3=CCC=C3)cc(C3=CCC=C3)c2)=CC1","C1=CC(Nc2cc(C3=CCC=C3)nc(C3=CCC=C3)c2)=CC1",{},"[ch&r6:0]>>[nr6:0]",null,-0.1462339022],[-0.0332809923,113.8797584525,6,"completed",-4.853904,6.0,5,"C1=CC(Nc2cc(NC3=CCC=C3)cc(C3=CCC=C3)c2)=CC1","C1=CC(c2cc(NC3=CCC=N3)cc(NC3=CCC=N3)c2)=CC1",{},"[chr5,CH1r5:1]>>[n:1]",null,-0.2065056599],[-0.0332842439,107.9383612501,6,"completed",-5.071392,6.0,4,"C1=CCC(NC2=CCC=C2NC2=CC=CC2)=C1","C1=CCC(NC2=CC(=C3C=CC=C3)C=C2NC2=CC=CC2)=C1",{},"[r5:1][CH2r5:2][r5:3]>>[r5:1][C:2](=C1cccc1)[r5:3]",null,-0.109780301],[-0.0332851944,115.9631256545,6,"completed",-5.165048,6.0,5,"c1ccc(Nc2cc(Nc3ccccc3)cc(-c3ccco3)c2)cc1","c1ccc(Nc2cc(-c3ccco3)cc(Nc3ccccc3)n2)cc1",{},"[ch&r6:0]>>[nr6:0]",null,-0.1245823231],[-0.0342582002,172.4917813082,6,"completed",-5.200284,6.0,6,"C1=CC(c2cc(Nc3ccsc3)cc(C3=CCC=C3)c2)=CC1","C1=CC(c2cc(Nc3cnsc3)cc(C3=CCC=C3)c2)=CC1",{},"[chr5,CH1r5:1]>>[n:1]",null,-0.1862291227],[-0.034349887,122.7797307321,6,"completed",-5.130548,6.0,6,"c1ccc(Nc2cc(Nc3ccccc3)cc(-c3ccsc3)c2)cc1","c1ccc(Nc2cc(-c3ccsc3)cc(Nc3ccccc3)n2)cc1",{},"[ch&r6:0]>>[nr6:0]",null,-0.1246279288],[-0.0345141967,184.2229068329,6,"completed",-5.36616,6.0,6,"C1=CCC(c2cc(NC3=CCN=C3)cc(C3=CC=CC3)c2)=C1","C1=CCC(c2cc(Nc3cnoc3)cc(C3=CC=CC3)c2)=C1",{},"[#6H2r5:1]>>[O:1]",null,-0.2620119095],[-0.0078733407,99.9932667938,7,"completed",-5.09108,7.0,7,"C1=CCC(NC2=CC(=C3C=CC=C3)C=C2NC2=CC=CC2)=C1","C1=CC(=C2C=C(Nc3cccs3)C(Nc3cccs3)=C2)C=C1",{},"[#6H2r5:1]>>[S:1]",null,-0.1001880279],[-0.0158898765,121.1106699208,7,"completed",-5.089424,7.0,7,"C1=NC(Nc2cc(-c3ccccc3)cc(-c3ccccc3)c2)=CC1","C1=NC(Nc2cc(-c3ccccn3)cc(-c3ccccn3)c2)=CC1",{},"[ch&r6:0]>>[nr6:0]",null,-0.1213367287],[-0.0175628696,159.6457611466,7,"completed",-5.120244,7.0,7,"C1=CCC(C=CC2=CCC(C3=CC(C=CC4=CC=CC4)=CC3)=C2)=C1","C(=Cc1cccs1)C1=CCC(C2=CC(C=Cc3cccs3)=CC2)=C1",{},"[#6H2r5:1]>>[S:1]",null,-0.1602734558],[-0.0219117719,177.4904860405,7,"completed",-5.131652,7.0,7,"C1=CCC(C=CC2=CC(C3=CCC(C=CC4=CC=CC4)=C3)=CC2)=C1","C(=Cc1cccs1)C1=CC(C2=CCC(C=Cc3cccs3)=C2)=CC1",{},"[#6H2r5:1]>>[S:1]",null,-0.1788680483],[-0.0245765061,124.5975208772,7,"completed",-5.182988,7.0,7,"C1=CC(c2cc(NC3=CCC=N3)cc(C3=CCC=C3)c2)=CC1","C1=NCC=C1c1cc(NC2=CCC=N2)cc(C2=CCN=C2)c1",{},"[chr5,CH1r5:1]>>[n:1]",null,-0.1374742747],[-0.0271467783,127.233882,7,"completed",-5.074704,7.0,7,"C1=CC(Nc2cccc(NC3=NCC=C3)c2-c2ccccc2)=NC1","C1=CC(c2c(NC3=NCC=C3)cccc2NC2=NCC=C2)=CC1",{},"[c:0]1[ch:1][ch][c:3][c!r5:4][c!r5:5]1>>[c:0]1[CH2:1][c:3][c:4][c:5]1",null,-0.1284601326],[-0.0272545882,172.5837601096,7,"completed",-5.09982,7.0,7,"C1=CC(C=CC2=CCC(C3=CC(C=CC4=CCC=C4)=CC3)=C2)=CC1","C(=Cc1ccsc1)C1=CCC(C2=CC(C=Cc3ccsc3)=CC2)=C1",{},"[#6H2r5:1]>>[S:1]",null,-0.1725838061],[-0.0285897823,163.8408831646,7,"completed",-5.15824,7.0,7,"C1=CCC(C=CC2=CCC(C3=CC(C=CC4=CC=CC4)=CC3)=C2)=C1","C(=Cc1ccco1)C1=CCC(C2=CC(C=Cc3ccco3)=CC2)=C1",{},"[#6H2r5:1]>>[O:1]",null,-0.1688367994],[-0.0306197103,115.7906711236,7,"completed",-4.965868,7.0,7,"C1=CC(c2cc(NC3=CCC=N3)cc(C3=CCC=C3)c2)=CC1","C1=NC(Nc2cc(C3=CCC=N3)cc(C3=CCC=N3)c2)=CC1",{},"[chr5,CH1r5:1]>>[n:1]",null,-0.149074687],[-0.0319679746,95.5268782482,7,"completed",-5.13432,7.0,5,"C1=NC(c2cc(Nc3ccccc3)cc(Nc3ccccc3)c2)=CC1","C1=NC(c2cc(Nc3ccccc3)cc(Nc3ccccc3)c2)=NC1",{},"[chr5,CH1r5:1]>>[n:1]",null,-0.0985014571],[-0.0320603332,164.61903107,7,"completed",-5.187956,7.0,7,"C1=CC(C=CC2=CC(C3=CCC(C=CC4=CCC=C4)=C3)=CC2)=CC1","C1=CC(C=Cc2cc(-c3csc(C=CC4=CCC=C4)c3)cs2)=CC1",{},"[#6H2r5:1]>>[S:1]",null,-0.1757560576],[-0.0325789571,189.4628246234,7,"completed",-5.122452,7.0,7,"C1=CC(C=CC2=CC(C3=CCC(C=CC4=CCC=C4)=C3)=CC2)=CC1","C(=Cc1ccsc1)C1=CC(C2=CCC(C=Cc3ccsc3)=C2)=CC1",{},"[#6H2r5:1]>>[S:1]",null,-0.1901135638],[-0.0342789458,128.2046055572,7,"completed",-5.133768,7.0,7,"C1=CC(c2cc(NC3=CCC=N3)cc(C3=CCC=C3)c2)=CC1","C1=CC(c2cc(Nc3cocn3)cc(C3=CCC=C3)c2)=CC1",{},"[#6H2r5:1]>>[O:1]",null,-0.1303654748],[-0.0343212061,179.9506114384,7,"completed",-5.148304,7.0,7,"C1=CCC(C=CC2=CC(C3=CCC(C=CC4=CC=CC4)=C3)=CC2)=C1","C(=Cc1ccco1)C1=CC(C2=CCC(C=Cc3ccco3)=C2)=CC1",{},"[#6H2r5:1]>>[O:1]",null,-0.1830997761],[-0.0344054921,149.7741997507,7,"completed",-5.16376,7.0,4,"C1=Cc2ccc(Nc3ccc4c(c3)CC=C4)cc2C1","C1=Cc2ccc(Nc3ccc4c(n3)CC=C4)nc2C1",{},"[ch&r6:0]>>[nr6:0]",null,-0.1562828408],[-0.036498724,114.3066794817,7,"completed",-5.080684,7.0,5,"C1=CC(Nc2cc(NC3=CCC=C3)cc(C3=CCC=C3)c2)=CC1","C1=CC(c2cc(NC3=NCC=C3)cc(NC3=NCC=C3)c2)=CC1",{},"[chr5,CH1r5:1]>>[n:1]",null,-0.1151036047],[-0.0365843062,148.0059837116,7,"completed",-5.06486,7.0,4,"c1ccc(Nc2cccc(Nc3ccccc3)c2-c2ccccn2)cc1","c1ccc(Nc2cccc(Nc3ccccc3)c2-c2ncccn2)cc1",{},"[ch&r6:0]>>[nr6:0]",null,-0.150036105],[-0.037581305,102.0061769833,7,"completed",-5.292928,7.0,6,"C1=CCC(c2cc(NC3=CCC=N3)cc(C3=CC=CC3)c2)=C1","C1=NCC(c2cc(NC3=CCC=N3)cc(C3=CC=NC3)c2)=C1",{},"[chr5,CH1r5:1]>>[n:1]",null,-0.1692443636],[-0.0377465423,101.89602771,7,"completed",-5.119416,7.0,5,"C1=NC(c2c(Nc3ccccc3)cccc2Nc2ccccc2)=CC1","C1=C(c2c(Nc3ccccc3)cccc2Nc2ccccc2)N=NC1",{},"[chr5,CH1r5:1]>>[n:1]",null,-0.1027984493],[-0.0402028662,154.6010133137,7,"completed",-5.119876,7.0,7,"C1=CC(C=CC2=CCC(C3=CC(C=CC4=CCC=C4)=CC3)=C2)=CC1","C(=CC1=CCC=N1)C1=CCC(C2=CC(C=CC3=CCC=N3)=CC2)=C1",{},"[chr5,CH1r5:1]>>[n:1]",null,-0.1552258047],[-0.040461586,143.7408408329,7,"completed",-5.032292,7.0,7,"C1=CC(c2cc(Nc3cc[nH]n3)cc(C3=CCC=C3)c2)=CC1","c1ccc(-c2cc(Nc3cc[nH]n3)cc(-c3ccccc3)c2)cc1",{},"[CH2:0]1[c,C:1]-,=,:[c,C:2]-,=,:[c,C:3]-,=,:[c,C:4]1>>[ch:0]1c[c:1][c:2][c:3][c:4]1",null,-0.1513531375],[-0.0413440821,158.5340079577,7,"completed",-5.060352,7.0,5,"c1ccc(Nc2cccc(Nc3ccccc3)c2-c2ccc[nH]2)cc1","c1ccc(Nc2cccc(Nc3ccccc3)c2-c2ncc[nH]2)cc1",{},"[chr5,CH1r5:1]>>[n:1]",null,-0.160945003],[-0.041776219,122.8031560217,7,"completed",-5.025392,7.0,6,"C1=CCC(c2cc(NC3=CCC=N3)cc(C3=CC=CC3)c2)=C1","C1=NC(Nc2cc(-c3ccc[nH]3)cc(-c3ccc[nH]3)c2)=CC1",{},"[#6H2r5:1]>>[NH:1]",null,-0.1334470997],[-0.0420429959,278.3759433859,7,"completed",-4.967892,7.0,5,"C1=CC(=C2C=C(NC3=CCC=C3)C(NC3=CCC=C3)=C2)C=C1","C1=CC(=C2C=C(NC3=NCC=C3)C(NC3=NCC=C3)=C2)C=C1",{},"[chr5,CH1r5:1]>>[n:1]",null,-0.293334114],[-0.0429024963,174.8652724065,7,"completed",-4.843048,7.0,4,"C1=C(NC2=CCC(c3ccccc3)=C2)C=C(c2ccccc2)C1","C1=C(NC2=CCC(c3ccccc3)=N2)N=C(c2ccccc2)C1",{},"[chr5,CH1r5:1]>>[n:1]",null,-0.250858098],[-0.0430818266,110.1294832655,7,"completed",-5.2392,7.0,6,"C1=CCC(c2cc(NC3=CCC=N3)cc(C3=CC=CC3)c2)=C1","C1=CCC(c2cc(NC3=CCN=N3)cc(C3=CC=CC3)c2)=C1",{},"[chr5,CH1r5:1]>>[n:1]",null,-0.1470478041],[-0.043405811,175.0716257984,7,"completed",-4.871292,7.0,7,"C1=CC(C=CC2=CC(C3=CCC(C=CC4=CCC=C4)=C3)=CC2)=CC1","C1=CC(C=Cc2cc(-c3c[nH]c(C=CC4=CCC=C4)c3)c[nH]2)=CC1",{},"[#6H2r5:1]>>[NH:1]",null,-0.2372354849],[-0.0439228366,152.3744220682,7,"completed",-4.890244,7.0,7,"C1=NC(Nc2cc(-c3ccccc3)cc(-c3ccccc3)c2)=CC1","c1ccc(-c2cc(Nc3c[nH]cn3)cc(-c3ccccc3)c2)cc1",{},"[#6H2r5:1]>>[NH:1]",null,-0.2116052421],[-0.0443327446,126.8757965966,7,"completed",-5.175904,7.0,6,"C1=CC(c2cc(NC3=NC=CC3)cc(C3=CCC=C3)c2)=CC1","C1=CC(c2cc(Nc3nccs3)cc(C3=CCC=C3)c2)=CC1",{},"[#6H2r5:1]>>[S:1]",null,-0.1375520345],[-0.0445625344,123.4237522768,7,"completed",-5.142324,7.0,7,"C1=NC(Nc2cc(-c3ccccc3)cc(-c3ccccc3)c2)=CC1","c1ccc(-c2cc(Nc3cscn3)cc(-c3ccccc3)c2)cc1",{},"[#6H2r5:1]>>[S:1]",null,-0.1269297834],[-0.0448366866,115.7146709067,7,"completed",-5.119232,7.0,5,"C1=CCC(c2cc(NC3=CCC=C3)cc(NC3=CCC=C3)c2)=C1","C1=CCC(c2cc(NC3=NCC=C3)cc(NC3=NCC=C3)c2)=C1",{},"[chr5,CH1r5:1]>>[n:1]",null,-0.1164951556],[-0.0448861195,129.7527601092,7,"completed",-5.166612,7.0,7,"C1=CCC(NC2=CC(=C3C=CC=C3)C=C2NC2=CC=CC2)=C1","C1=CC(=C2C=C(Nc3ccco3)C(Nc3ccco3)=C2)C=C1",{},"[#6H2r5:1]>>[O:1]",null,-0.1378767074],[-0.0449112936,130.8906050983,7,"completed",-5.168268,7.0,4,"C1=CC(c2cccc(Nc3cccc(C4=CCC=C4)c3)c2)=CC1","c1cc(Nc2cccc(-c3ccsc3)c2)cc(-c2ccsc2)c1",{},"[#6H2r5:1]>>[S:1]",null,-0.1393413263],[-0.0453183677,178.997808789,7,"completed",-5.325128,7.0,7,"O=c1cc(NC2=CCC=C2)oc(NC2=CCC=C2)c1","O=c1cc(NC2=CCC=C2)[nH]c(NC2=CCC=C2)c1",{},"[o:1]>>[nH:1]",null,-0.2384841663],[-0.0459957401,122.4124432038,7,"completed",-5.224664,7.0,6,"C1=CCC(c2cc(Nc3cccs3)cc(C3=CC=CC3)c2)=C1","C1=CCC(c2cc(Nc3nccs3)cc(C3=CC=CC3)c2)=C1",{},"[chr5,CH1r5:1]>>[n:1]",null,-0.1503328027],[-0.0474084324,144.0727696893,7,"completed",-5.155572,7.0,5,"C(#Cc1cc2c(cc1C#CC1=CC=CC1)=CCC=2)C1=CC=CC1","C(#Cc1cc2c(cc1C#Cc1ccco1)=CCC=2)c1ccco1",{},"[#6H2r5:1]>>[O:1]",null,-0.1492320478],[-0.0476796268,90.9172353162,7,"completed",-5.16836,7.0,4,"C1=CC(c2c(Nc3ccccc3)cccc2Nc2ccccc2)=CC1","c1ccc(Nc2cccc(Nc3ccccc3)c2-c2ccoc2)cc1",{},"[#6H2r5:1]>>[O:1]",null,-0.1027412166],[-0.0480949785,109.9046923998,7,"completed",-5.253184,7.0,5,"C1=NC=C(c2cc(Nc3ccccc3)cc(Nc3ccccc3)c2)C1","C1=NN=C(c2cc(Nc3ccccc3)cc(Nc3ccccc3)c2)C1",{},"[chr5,CH1r5:1]>>[n:1]",null,-0.1535482236],[-0.0483833745,195.3791359708,7,"completed",-5.031188,7.0,4,"C1=CCC(Nc2cccc(-c3cccc(NC4=CC=CC4)c3)c2)=C1","C1=CCC(Nc2cc(-c3ccnc(NC4=CC=CC4)c3)ccn2)=C1",{},"[ch&r6:0]>>[nr6:0]",null,-0.2012292263],[-0.0488231771,125.3372985119,7,"completed",-5.182436,7.0,6,"C1=CCC(c2cc(NC3=CCC=N3)cc(C3=CC=CC3)c2)=C1","C1=CCC(c2cc(Nc3cocn3)cc(C3=CC=CC3)c2)=C1",{},"[#6H2r5:1]>>[O:1]",null,-0.1379830733],[-0.0489707196,140.0354640728,7,"completed",-5.084272,7.0,7,"C1=C(c2cc(Nc3ccccc3)cc(Nc3ccccc3)c2)CN=N1","C1=CC(Nc2cc(NC3=CCC=C3)cc(C3=CN=NC3)c2)=CC1",{},"[c:0]1[ch:1][ch][c:3][c!r5:4][c!r5:5]1>>[c:0]1[CH2:1][c:3][c:4][c:5]1",null,-0.1404675852],[-0.0489864746,107.1800295465,7,"completed",-5.198352,7.0,7,"C1=CC(c2cc(NC3=CCC=N3)cc(C3=CCC=C3)c2)=CC1","C1=CC(c2cc(NC3=CCN=N3)cc(C3=CCC=C3)c2)=CC1",{},"[chr5,CH1r5:1]>>[n:1]",null,-0.1273867557],[-0.0492664815,115.1447616641,7,"completed",-5.135148,7.0,4,"C1=CC(Nc2cc(NC3=CCC=C3)cc(-c3ccccc3)c2)=CC1","C1=CC(Nc2cc(NC3=NCC=C3)cc(-c3ccccc3)c2)=NC1",{},"[chr5,CH1r5:1]>>[n:1]",null,-0.1177440159],[-0.0492982463,142.4899551594,7,"completed",-5.0138,7.0,5,"C1=CCC(c2cc(NC3=CCC=C3)cc(NC3=CCC=C3)c2)=C1","C1=CC(Nc2cc(NC3=CCC=C3)cc(C3=CC=NC3)c2)=CC1",{},"[chr5,CH1r5:1]>>[n:1]",null,-0.1547394679],[-0.0493132857,159.6336314268,7,"completed",-5.269008,7.0,7,"C1=CC(C=CC2=CCC(C3=CC(C=CC4=CCC=C4)=CC3)=C2)=CC1","C1=CC(C=CC2=CCC(C3=CC(C=CC4=NCC=C4)=CC3)=C2)=NC1",{},"[chr5,CH1r5:1]>>[n:1]",null,-0.1986935109],[-0.0496857295,100.7859909588,7,"completed",-5.181976,7.0,4,"c1ccc(Nc2cccc(Nc3ccccc3)c2-c2cccnc2)cc1","c1ccc(Nc2cccc(Nc3ccccc3)c2-c2cnccn2)cc1",{},"[ch&r6:0]>>[nr6:0]",null,-0.1159769271],[-0.0499283172,174.6400294886,7,"completed",-5.292652,7.0,4,"C1=C(NC2=CC(c3ccccc3)=CC2)CC=C1c1ccccc1","C1=C(c2ccccc2)N=C(NC2=NC(c3ccccc3)=CC2)C1",{},"[chr5,CH1r5:1]>>[n:1]",null,-0.220647657],[-0.0501232651,224.0181201444,7,"completed",-5.342424,7.0,3,"c1ccc(-c2ccccc2Nc2ccccc2-c2ccccc2)cc1","c1ccc(-c2ncccc2Nc2cccnc2-c2ccccc2)cc1",{},"[ch&r6:0]>>[nr6:0]",null,-0.2810358021],[-0.0501714502,158.9543103153,7,"completed",-5.157964,7.0,7,"C1=CC(C=CC2=CC(C3=CCC(C=CC4=CCC=C4)=C3)=CC2)=CC1","C(=CC1=CCC=N1)C1=CC(C2=CCC(C=CC3=CCC=N3)=C2)=CC1",{},"[chr5,CH1r5:1]>>[n:1]",null,-0.1640511724],[-0.050321758,131.9361298286,7,"completed",-5.106168,7.0,7,"C1=CC(c2cc(NC3=CCC=N3)cc(C3=CCC=C3)c2)=CC1","C1=NC(Nc2cc(-c3ccoc3)cc(-c3ccoc3)c2)=CC1",{},"[#6H2r5:1]>>[O:1]",null,-0.1320067575],[-0.0503893191,126.5627866226,7,"completed",-5.156492,7.0,4,"C1=CCC(c2c(Nc3ccccc3)cccc2Nc2ccccc2)=C1","c1ccc(Nc2cccc(Nc3ccccc3)c2-c2cccs2)cc1",{},"[#6H2r5:1]>>[S:1]",null,-0.1325967516],[-0.0511491577,137.1243709972,7,"completed",-5.387872,7.0,4,"C1=CC(c2cc(Nc3ccccc3)cc(C3=CCC=C3)c2)=CC1","O=c1occcc1Nc1cc(C2=CCC=C2)cc(C2=CCC=C2)c1",{},"[c:1]1[c:2][ch:3][ch:4][c:5][c:6]1>>[c:1]1[c:2][o:3][c:4](=O)[c:5][c:6]1",null,-0.2437407115],[-0.0515507382,154.7459025415,7,"completed",-5.045724,7.0,5,"O=c1cc(-c2cc(NC3=CCC=C3)cc(NC3=CCC=C3)c2)cco1","O=c1cc(-c2cc(NC3=CCC=C3)cc(NC3=CCC=C3)c2)cc[nH]1",{},"[o:1]>>[nH:1]",null,-0.1593417008],[-0.0516048213,156.405318368,7,"completed",-4.885092,7.0,7,"c1ccc(Nc2cc(-c3ccsc3)cc(Nc3ccccc3)n2)cc1","C1=CCC(Nc2cc(-c3ccsc3)cc(NC3=CC=CC3)n2)=C1",{},"[c:0]1[ch:1][ch][c:3][c!r5:4][c!r5:5]1>>[c:0]1[CH2:1][c:3][c:4][c:5]1",null,-0.2170103531],[-0.0517429087,116.7795049419,7,"completed",-5.198352,7.0,4,"c1ccc(Nc2cc(Nc3ccccc3)cc(-c3cccnc3)c2)cc1","c1ccc(Nc2cc(Nc3ccccc3)cc(-c3cccnn3)c2)cc1",{},"[ch&r6:0]>>[nr6:0]",null,-0.1355628252],[-0.0518265385,232.5154524576,7,"completed",-5.000552,7.0,7,"C1=CC(Nc2cc(C3=CCC=C3)nc(C3=CCC=C3)c2)=CC1","C1=CC(c2cc(Nc3cc[nH]c3)cc(C3=CCC=C3)n2)=CC1",{},"[#6H2r5:1]>>[NH:1]",null,-0.2427127704],[-0.0518637324,158.0437718209,7,"completed",-5.33258,7.0,4,"C1=CC(c2cccc(Nc3cccc(C4=CCC=C4)c3)c2)=CC1","C1=CC(c2cncc(Nc3cncc(C4=CCC=C4)c3)c2)=CC1",{},"[ch&r6:0]>>[nr6:0]",null,-0.2269000384],[-0.0520342899,109.8701003662,7,"completed",-5.276828,7.0,6,"C1=CC(c2cc(Nc3cccs3)cc(C3=CCC=C3)c2)=CC1","C1=CC(c2cc(Nc3ccns3)cc(C3=CCC=C3)c2)=CC1",{},"[chr5,CH1r5:1]>>[n:1]",null,-0.1655077893],[-0.052395694,104.7626093079,7,"completed",-5.305992,7.0,6,"C1=CN=C(c2cc(Nc3ccccc3)cc(Nc3ccccc3)c2)C1","C1=NCC(c2cc(Nc3ccccc3)cc(Nc3ccccc3)c2)=N1",{},"[chr5,CH1r5:1]>>[n:1]",null,-0.1782336368],[-0.052648317,154.8720127996,7,"completed",-4.954276,7.0,6,"C1=CC(c2cc(NC3=NC=CC3)cc(C3=CCC=C3)c2)=CC1","C1=CC(c2cc(Nc3ncc[nH]3)cc(C3=CCC=C3)c2)=CC1",{},"[#6H2r5:1]>>[NH:1]",null,-0.1854473715],[-0.0527109718,115.4836968911,7,"completed",-5.128156,7.0,5,"C1=CCC(Nc2cc(NC3=CC=CC3)cc(C3=CC=CC3)c2)=C1","C1=CCC(c2cc(NC3=NC=CC3)cc(NC3=NC=CC3)c2)=C1",{},"[chr5,CH1r5:1]>>[n:1]",null,-0.1171534755],[-0.0528385695,167.2393545034,7,"completed",-4.998344,7.0,5,"C1=CCC(Nc2cc(C3=CCC=C3)cc(C3=CCC=C3)c2)=C1","C1=CC(c2cc(NC3=CN=CC3)cc(C3=CCC=C3)c2)=CC1",{},"[chr5,CH1r5:1]>>[n:1]",null,-0.1817488196],[-0.0530525025,130.744461192,7,"completed",-5.192096,7.0,7,"C1=CC(=C2C=C(Nc3ccccc3)C(Nc3ccccc3)=C2)C=N1","C1=CCC(NC2=CC(=C3C=CN=C3)C=C2NC2=CC=CC2)=C1",{},"[c:0]1[ch:1][ch][c:3][c!r5:4][c!r5:5]1>>[c:0]1[CH2:1][c:3][c:4][c:5]1",null,-0.145774257],[-0.0530576451,139.3498679171,7,"completed",-5.105892,7.0,5,"O=c1ccc(-c2cc(NC3=CCC=C3)cc(NC3=CCC=C3)c2)co1","O=c1ccc(-c2cc(NC3=CCC=C3)cc(NC3=CCC=C3)c2)c[nH]1",{},"[o:1]>>[nH:1]",null,-0.1394108904],[-0.0530688036,183.9340221469,7,"completed",-5.2484,7.0,7,"O=c1cc(NC2=CC=CC2)oc(NC2=CC=CC2)c1","O=c1cc(NC2=CC=CC2)[nH]c(NC2=CC=CC2)c1",{},"[o:1]>>[nH:1]",null,-0.2112410446],[-0.0532034976,148.560177584,7,"completed",-4.871476,7.0,7,"C1=CC(c2cc(Nc3ccccc3)nc(Nc3ccccc3)c2)=CC1","C1=CCC(Nc2cc(C3=CCC=C3)cc(NC3=CC=CC3)n2)=C1",{},"[c:0]1[ch:1][ch][c:3][c!r5:4][c!r5:5]1>>[c:0]1[CH2:1][c:3][c:4][c:5]1",null,-0.2183105665],[-0.0533503215,107.9880222366,7,"completed",-5.102764,7.0,4,"C1=CC(Nc2ccc3ccc(NC4=CCC=C4)cc3c2)=CC1","C1=CC(Nc2ccc3ccc(NC4=NCC=C4)cc3c2)=NC1",{},"[chr5,CH1r5:1]>>[n:1]",null,-0.1080053536],[-0.0535058353,103.9409151887,7,"completed",-5.123188,7.0,4,"C1=CCC(c2c(Nc3ccccc3)cccc2Nc2ccccc2)=C1","c1ccc(Nc2cccc(Nc3ccccc3)c2-c2ccco2)cc1",{},"[#6H2r5:1]>>[O:1]",null,-0.1052006592],[-0.0536585686,143.4936671192,7,"completed",-5.106904,7.0,6,"C1=CN=C(Nc2cccc(NC3=NC=CC3)c2-c2ccccc2)C1","C1=CC(c2c(NC3=NC=CC3)cccc2NC2=NC=CC2)=CC1",{},"[c:0]1[ch:1][ch][c:3][c!r5:4][c!r5:5]1>>[c:0]1[CH2:1][c:3][c:4][c:5]1",null,-0.1435750273],[-0.0536674771,157.7789514212,7,"completed",-4.729704,7.0,5,"C1=CC(C2=CC(NC3=CCC(C4=CCC=C4)=C3)=CC2)=CC1","C1=CC(C2=NC(NC3=CCC(C4=CCC=C4)=N3)=CC2)=CC1",{},"[chr5,CH1r5:1]>>[n:1]",null,-0.3034510999],[-0.0536892491,109.2472192636,7,"completed",-5.320068,7.0,6,"C1=CCC(c2cc(Nc3cccs3)cc(C3=CC=CC3)c2)=C1","C1=CCC(c2cc(Nc3ccns3)cc(C3=CC=CC3)c2)=C1",{},"[chr5,CH1r5:1]>>[n:1]",null,-0.1888534299],[-0.0537810518,112.4718036041,7,"completed",-5.06486,7.0,4,"C1=c2ccccc2=C(NC2=c3ccccc3=CC2)C1","c1ccc2c(c1)=NCC=2NC1=c2ccccc2=NC1",{},"[chr5,CH1r5:1]>>[n:1]",null,-0.1151302228],[-0.0537893091,196.3426119995,7,"completed",-5.187036,7.0,4,"C1=Cc2ccc(Nc3ccc4c(c3)CC=C4)cc2C1","C1=Cc2ncc(Nc3cnc4c(c3)CC=C4)cc2C1",{},"[ch&r6:0]>>[nr6:0]",null,-0.2055779689],[-0.0538311968,132.1782003164,7,"completed",-5.392748,7.0,3,"c1ccc2c(Nc3cccc4ccccc34)cccc2c1","c1cc(Nc2cccc3ccncc23)c2cnccc2c1",{},"[ch&r6:0]>>[nr6:0]",null,-0.2438539696],[-0.0538632471,150.855056839,7,"completed",-5.302772,7.0,5,"C(#Cc1cc2c(cc1C#CC1=CC=CC1)=CCC=2)C1=CC=CC1","C(#Cc1cc2c(cc1C#CC1=NC=CC1)=CCC=2)C1=NC=CC1",{},"[chr5,CH1r5:1]>>[n:1]",null,-0.2071335929],[-0.0539402986,134.970379646,7,"completed",-5.034316,7.0,5,"C1=NC(c2c(Nc3ccccc3)cccc2Nc2ccccc2)=CC1","C1=NC(c2c(Nc3ccccc3)cccc2Nc2ccccc2)=NC1",{},"[chr5,CH1r5:1]>>[n:1]",null,-0.142587003],[-0.0540500115,125.0732270362,7,"completed",-5.088596,7.0,7,"C1=CC(c2cc(Nc3cc[nH]n3)cc(C3=CCC=C3)c2)=CC1","C1=CC(c2cc(Nc3cn[nH]n3)cc(C3=CCC=C3)c2)=CC1",{},"[chr5,CH1r5:1]>>[n:1]",null,-0.1253277193],[-0.0540823929,125.99571312,7,"completed",-5.496248,7.0,3,"c1ccc(Nc2ccccn2)nc1","c1ccc2nc(Nc3ccc4ccccc4n3)ccc2c1",{},"[cH&r6:1][cH&r6:2]>>[c:1]2cccc[c:2]2",null,-0.3046490336],[-0.0540945515,115.890095446,7,"completed",-5.004232,7.0,4,"C1=CC(N(c2ccccc2)c2ccccc2)=CC1","C1=NC(N(c2ccccc2)c2ccccc2)=CC1",{},"[chr5,CH1r5:1]>>[n:1]",null,-0.1338826129],[-0.0541813489,154.2883445996,7,"completed",-5.216292,7.0,7,"C1=CC(C=CC2=CCC(C3=CC(C=CC4=CCC=C4)=CC3)=C2)=CC1","C1=CC(C=Cc2csc(-c3cc(C=CC4=CCC=C4)cs3)c2)=CC1",{},"[#6H2r5:1]>>[S:1]",null,-0.1744464663],[-0.0544301081,115.3384419803,7,"completed",-5.23644,7.0,5,"c1ccc(Nc2cccc(Nc3ccccc3)c2-c2ccc[nH]2)cc1","c1ccc(Nc2cccc(Nc3ccccc3)c2-c2ccn[nH]2)cc1",{},"[chr5,CH1r5:1]>>[n:1]",null,-0.149748904],[-0.0545214739,103.5596452214,7,"completed",-5.207368,7.0,4,"c1ccc(Nc2cc(Nc3ccccc3)cc(-c3cccnc3)c2)cc1","c1ccc(Nc2cc(Nc3ccccc3)cc(-c3cnccn3)c2)cc1",{},"[ch&r6:0]>>[nr6:0]",null,-0.1279580594],[-0.0545254743,206.1786605245,7,"completed",-4.999724,7.0,4,"C1=CCC(N(c2ccccc2)c2ccccc2)=C1","c1ccc(N(c2ccccc2)c2cccs2)cc1",{},"[#6H2r5:1]>>[S:1]",null,-0.2177997369],[-0.0548351904,71.3145168126,7,"completed",-5.271124,7.0,3,"c1cc2ccncc2cn1","c1ccc(Nc2cc3cc(Nc4ccccc4)ncc3cn2)cc1",{},"[ch&r6,CH1&r5:1]>>[*:1](-N-c1ccccc1)",null,-0.1394081696],[-0.0550003497,144.2342327014,7,"completed",-4.969548,7.0,5,"C1=NC=C(c2cc(Nc3ccccc3)cc(Nc3ccccc3)c2)C1","C1=CC(Nc2cc(NC3=CCC=C3)cc(C3=CN=CC3)c2)=CC1",{},"[c:0]1[ch:1][ch][c:3][c!r5:4][c!r5:5]1>>[c:0]1[CH2:1][c:3][c:4][c:5]1",null,-0.1707108631],[-0.0551989504,123.0828540494,7,"completed",-5.262752,7.0,5,"C1=CCC(c2cc(NC3=CCC=C3)cc(C3=CC=CC3)c2)=C1","C1=CCC(c2cc(NC3=NCC=C3)cc(C3=CC=CC3)c2)=C1",{},"[chr5,CH1r5:1]>>[n:1]",null,-0.1677158716],[-0.0553554546,134.8879643131,7,"completed",-5.185748,7.0,6,"C1=CC(c2cc(Nc3ccco3)cc(C3=CCC=C3)c2)=CC1","C1=CC(c2cc(Nc3cnco3)cc(C3=CCC=C3)c2)=CC1",{},"[chr5,CH1r5:1]>>[n:1]",null,-0.1476400876],[-0.0555186799,154.8838249735,7,"completed",-5.354568,7.0,4,"C1=C(NC2=CCC(c3ccccc3)=C2)C=C(c2ccccc2)C1","C1=C(c2ccccc2)CN=C1NC1=NCC(c2ccccc2)=C1",{},"[chr5,CH1r5:1]>>[n:1]",null,-0.2361003682],[-0.0556659945,108.9984521791,7,"completed",-5.13846,7.0,4,"C1=CCC(c2cc(Nc3ccccc3)cc(Nc3ccccc3)c2)=C1","C1=CCC(c2cc(Nc3ccccc3)nc(Nc3ccccc3)c2)=C1",{},"[ch&r6:0]>>[nr6:0]",null,-0.1122740249],[-0.055739823,151.0263722991,7,"completed",-5.009752,7.0,6,"c1ccc(Nc2cc(Nc3ccccc3)cc(-c3ccn[nH]3)c2)cc1","C1=CC(Nc2cc(NC3=CCC=C3)cc(-c3ccn[nH]3)c2)=CC1",{},"[c:0]1[ch:1][ch][c:3][c!r5:4][c!r5:5]1>>[c:0]1[CH2:1][c:3][c:4][c:5]1",null,-0.1637066549],[-0.056059729,102.3893819381,7,"completed",-5.2024,7.0,4,"C1=CC(Nc2cccc(-c3cccc(NC4=CCC=C4)c3)c2)=CC1","C1=CC(Nc2cccc(-c3cccc(NC4=NCC=C4)c3)c2)=NC1",{},"[chr5,CH1r5:1]>>[n:1]",null,-0.124986431],[-0.0560651069,130.4991743289,7,"completed",-5.269836,7.0,6,"C1=CC(c2cc(NC3=NC=CC3)cc(C3=CCC=C3)c2)=CC1","C1=CC(c2cc(Nc3ncco3)cc(C3=CCC=C3)c2)=CC1",{},"[#6H2r5:1]>>[O:1]",null,-0.1765325049],[-0.0561894462,311.2740621983,7,"completed",-5.060628,7.0,5,"C(#Cc1cc2c(cc1C#CC1=CC=CC1)=CCC=2)C1=CC=CC1","C(#Cc1cc2c(cc1C#Cc1ccc[nH]1)=CCC=2)c1ccc[nH]1",{},"[#6H2r5:1]>>[NH:1]",null,-0.3124917878],[-0.0561969509,160.2504658592,7,"completed",-5.297528,7.0,7,"C1=CCC(C=CC2=CCC(C3=CC(C=CC4=CC=CC4)=CC3)=C2)=C1","C1=CN=C(C=CC2=CCC(C3=CC(C=CC4=NC=CC4)=CC3)=C2)C1",{},"[chr5,CH1r5:1]>>[n:1]",null,-0.2116570199],[-0.0562095176,155.0212520282,7,"completed",-4.901376,7.0,7,"c1ccc(Nc2cc(-c3cccs3)cc(Nc3ccccc3)n2)cc1","C1=CCC(Nc2cc(-c3cccs3)cc(NC3=CC=CC3)n2)=C1",{},"[c:0]1[ch:1][ch][c:3][c!r5:4][c!r5:5]1>>[c:0]1[CH2:1][c:3][c:4][c:5]1",null,-0.2082374134],[-0.0563211261,206.3464279784,7,"completed",-5.094392,7.0,4,"C1=CC(c2ccccc2Nc2ccccc2C2=CCC=C2)=CC1","c1ccc(-c2ccsc2)c(Nc2ccccc2-c2ccsc2)c1",{},"[#6H2r5:1]>>[S:1]",null,-0.2063837655],[-0.0563250006,122.525347289,7,"completed",-4.993008,7.0,4,"C1=CCC(Nc2cccc(-c3cccc(NC4=CC=CC4)c3)c2)=C1","c1cc(Nc2cccs2)cc(-c2cccc(Nc3cccs3)c2)c1",{},"[#6H2r5:1]>>[S:1]",null,-0.1436023394],[-0.0563908572,116.7280306925,7,"completed",-5.147108,7.0,7,"C1=CCC(c2cc(Nc3cn[nH]c3)cc(C3=CC=CC3)c2)=C1","C1=CCC(c2cc(Nc3cn[nH]n3)cc(C3=CC=CC3)c2)=C1",{},"[chr5,CH1r5:1]>>[n:1]",null,-0.1212964276],[-0.0564949453,128.6792721174,7,"completed",-5.41032,7.0,4,"C1=Cc2c(cccc2Nc2cccc3c2C=CC3)C1","C1=NCc2cccc(Nc3cccc4c3C=NC4)c21",{},"[chr5,CH1r5:1]>>[n:1]",null,-0.2524769717],[-0.0565663318,183.2722130554,7,"completed",-5.297712,7.0,3,"C(=Cc1ccc2cc(C=Cc3ccccc3)ccc2c1)c1ccccc1","C1=CC(C=Cc2ccc3cc(C=CC4=CCC=C4)ccc3c2)=CC1",{},"[c:0]1[ch:1][ch][c:3][c!r5:4][c!r5:5]1>>[c:0]1[CH2:1][c:3][c:4][c:5]1",null,-0.2296580528],[-0.037202798,189.9644897325,8,"completed",-4.980404,8.0,8,"C1=CC(C=CC2=CCC(C3=CC(C=CC4=NCC=C4)=CC3)=C2)=NC1","C(=Cc1cc[nH]n1)C1=CCC(C2=CC(C=Cc3cc[nH]n3)=CC2)=C1",{},"[#6H2r5:1]>>[NH:1]",null,-0.2075935378],[-0.0393310601,124.4058394667,8,"completed",-5.559728,8.0,7,"C(=Cc1ccccn1)C1=CCC(C2=CC(C=Cc3ccccn3)=CC2)=C1","C(=Cc1ccccn1)C1=CCC(C2=NC(C=Cc3ccccn3)=CC2)=N1",{},"[chr5,CH1r5:1]>>[n:1]",null,-0.3450191756],[-0.0432698152,125.1861373177,8,"completed",-5.134688,8.0,4,"C1=CCC(Nc2ccc3ccc(NC4=CC=CC4)cc3c2)=C1","C1=CN=C(Nc2ccc3ccc(NC4=NC=CC4)cc3c2)C1",{},"[chr5,CH1r5:1]>>[n:1]",null,-0.1275192733],[-0.0464346505,114.5092649345,8,"completed",-5.24288,8.0,7,"C1=CC(c2cc(Nc3cnsc3)cc(C3=CCC=C3)c2)=CC1","C1=CC(c2cc(Nc3csnn3)cc(C3=CCC=C3)c2)=CC1",{},"[chr5,CH1r5:1]>>[n:1]",null,-0.1520380611],[-0.0476432583,100.5072897603,8,"completed",-5.287224,8.0,8,"O=c1cc(-c2cc(NC3=CCC=C3)cc(NC3=CCC=C3)c2)cc[nH]1","O=c1cc(-c2cc(Nc3ccccc3)cc(Nc3ccccc3)c2)cc[nH]1",{},"[CH2:0]1[c,C:1]-,=,:[c,C:2]-,=,:[c,C:3]-,=,:[c,C:4]1>>[ch:0]1c[c:1][c:2][c:3][c:4]1",null,-0.1651593174],[-0.0479413471,169.5255227865,8,"completed",-5.138368,8.0,8,"C(=CC1=CCC=N1)C1=CCC(C2=CC(C=CC3=CCC=N3)=CC2)=C1","C(=Cc1cscn1)C1=CCC(C2=CC(C=Cc3cscn3)=CC2)=C1",{},"[#6H2r5:1]>>[S:1]",null,-0.1716398367],[-0.048498141,123.3078605439,8,"completed",-5.318872,8.0,6,"C1=CC(c2cc(NC3=NCC=C3)cc(C3=CCC=C3)c2)=CC1","C1=CC(c2cc(NC3=NCC=N3)cc(C3=CCC=C3)c2)=CC1",{},"[chr5,CH1r5:1]>>[n:1]",null,-0.1966678803],[-0.0486282074,115.8856594306,8,"completed",-5.280968,8.0,7,"C1=CCC(c2cc(Nc3cnsc3)cc(C3=CC=CC3)c2)=C1","C1=CCC(c2cc(Nc3csnn3)cc(C3=CC=CC3)c2)=C1",{},"[chr5,CH1r5:1]>>[n:1]",null,-0.1716877992],[-0.0486659666,115.2136486617,8,"completed",-5.389436,8.0,7,"C1=CC(c2cc(Nc3cnsc3)cc(C3=CCC=C3)c2)=CC1","C1=CC(c2cc(Nc3cnsn3)cc(C3=CCC=C3)c2)=CC1",{},"[chr5,CH1r5:1]>>[n:1]",null,-0.2330730613],[-0.0514830765,119.1928268325,8,"completed",-5.057776,8.0,7,"C1=CCC(c2cc(Nc3cn[nH]c3)cc(C3=CC=CC3)c2)=C1","C1=CCC(c2cc(Nc3c[nH]nn3)cc(C3=CC=CC3)c2)=C1",{},"[chr5,CH1r5:1]>>[n:1]",null,-0.1228028273],[-0.0515703879,107.4785839581,8,"completed",-5.325128,8.0,8,"O=c1ccc(-c2cc(NC3=CCC=C3)cc(NC3=CCC=C3)c2)c[nH]1","O=c1ccc(-c2cc(Nc3ccccc3)cc(Nc3ccccc3)c2)c[nH]1",{},"[CH2:0]1[c,C:1]-,=,:[c,C:2]-,=,:[c,C:3]-,=,:[c,C:4]1>>[ch:0]1c[c:1][c:2][c:3][c:4]1",null,-0.1907514824],[-0.0544314278,120.2915329777,8,"completed",-5.140852,8.0,7,"C1=CCC(c2cc(Nc3c[nH]cn3)cc(C3=CC=CC3)c2)=C1","C1=CCC(c2cc(Nc3nc[nH]n3)cc(C3=CC=CC3)c2)=C1",{},"[chr5,CH1r5:1]>>[n:1]",null,-0.1236438717],[-0.055043038,141.2103514628,8,"completed",-5.087492,8.0,5,"C1=CCC(C2=CC(NC3=CCC(C4=CC=CC4)=C3)=CC2)=C1","C1=NCC(C2=CC(NC3=CCC(C4=CC=NC4)=C3)=CC2)=C1",{},"[chr5,CH1r5:1]>>[n:1]",null,-0.141481532],[-0.055090616,126.0520843565,8,"completed",-5.080684,8.0,7,"C1=CCC(NC2=CC(=C3C=CC=C3)C=C2NC2=CC=CC2)=C1","C1=CCC(NC2=CC(=C3C=CC=N3)C=C2NC2=CC=CC2)=C1",{},"[chr5,CH1r5:1]>>[n:1]",null,-0.126775198],[-0.0551166098,136.1326044166,8,"completed",-5.139288,8.0,4,"C1=CCC(Nc2cc(NC3=CC=CC3)cc(-c3ccccc3)c2)=C1","C1=CN=C(Nc2cc(NC3=NC=CC3)cc(-c3ccccc3)c2)C1",{},"[chr5,CH1r5:1]>>[n:1]",null,-0.1388827707],[-0.0551210834,119.9505948199,8,"completed",-4.990708,8.0,4,"C1=CC(Nc2ccc3ccc(NC4=CCC=C4)cc3c2)=CC1","C1=CC(Nc2cc3cc(NC4=CCC=C4)ncc3cn2)=CC1",{},"[ch&r6:0]>>[nr6:0]",null,-0.1422711089],[-0.0553051847,119.1768741324,8,"completed",-4.984544,8.0,8,"c1ccc(-c2cc(Nc3cc[nH]n3)cc(-c3ccccc3)c2)cc1","C1=CCC(c2cc(Nc3cc[nH]n3)cc(C3=CC=CC3)c2)=C1",{},"[c:0]1[ch:1][ch][c:3][c!r5:4][c!r5:5]1>>[c:0]1[CH2:1][c:3][c:4][c:5]1",null,-0.1439960778],[-0.0554248484,120.7472656222,8,"completed",-5.412068,8.0,7,"C1=CCC(c2cc(Nc3cnsc3)cc(C3=CC=CC3)c2)=C1","C1=CCC(c2cc(Nc3cnsn3)cc(C3=CC=CC3)c2)=C1",{},"[chr5,CH1r5:1]>>[n:1]",null,-0.2495981893],[-0.0562183152,193.0415999702,8,"completed",-4.88362,8.0,8,"C(=CC1=CCC=N1)C1=CCC(C2=CC(C=CC3=CCC=N3)=CC2)=C1","C(=Cc1c[nH]cn1)C1=CCC(C2=CC(C=Cc3c[nH]cn3)=CC2)=C1",{},"[#6H2r5:1]>>[NH:1]",null,-0.2453711647],[-0.0564912451,122.7459838971,8,"completed",-5.004232,8.0,8,"C1=CC(c2cc(NC3=CCN=N3)cc(C3=CCC=C3)c2)=CC1","C1=CC(c2cc(Nc3c[nH]nn3)cc(C3=CCC=C3)c2)=CC1",{},"[#6H2r5:1]>>[NH:1]",null,-0.1398592735],[-0.0565729048,155.1503166311,8,"completed",-5.129812,8.0,8,"C1=C(c2ccccc2)N=C(NC2=NC(c3ccccc3)=CC2)C1","C1=CC(C2=CCC(NC3=NC(C4=CCC=C4)=CC3)=N2)=CC1",{},"[c:0]1[ch:1][ch][c:3][c!r5:4][c!r5:5]1>>[c:0]1[CH2:1][c:3][c:4][c:5]1",null,-0.1565474716],[-0.0566710174,133.0632301003,8,"completed",-5.031464,8.0,6,"c1ccc(Nc2cc(Nc3ccccc3)cc(-c3ccns3)c2)cc1","C1=CC(Nc2cc(NC3=CCC=C3)cc(-c3ccns3)c2)=CC1",{},"[c:0]1[ch:1][ch][c:3][c!r5:4][c!r5:5]1>>[c:0]1[CH2:1][c:3][c:4][c:5]1",null,-0.1414476688],[-0.0567238117,105.5447743199,8,"completed",-5.233312,8.0,6,"C1=CC(c2cc(Nc3ccccc3)cc(Nc3ccccc3)c2)=NC1","C1=NCN=C1c1cc(Nc2ccccc2)cc(Nc2ccccc2)c1",{},"[chr5,CH1r5:1]>>[n:1]",null,-0.1408830123],[-0.0568461176,126.375664451,8,"completed",-5.501308,8.0,8,"C1=CC(c2cc(NC3=CCN=N3)cc(C3=CCC=C3)c2)=CC1","C1=CC(c2cc(NC3=NCN=N3)cc(C3=CCC=C3)c2)=CC1",{},"[chr5,CH1r5:1]>>[n:1]",null,-0.3080330873],[-0.0568714799,130.2243365931,8,"completed",-5.091724,8.0,4,"C1=CC(Nc2cccc(NC3=CCC=C3)c2)=CC1","C1=CC(Nc2cccc(NC3=NCC=C3)c2)=NC1",{},"[chr5,CH1r5:1]>>[n:1]",null,-0.1303531319],[-0.0576394406,139.1505602742,8,"completed",-5.285568,8.0,8,"C1=CC(c2cc(Nc3ncc[nH]3)cc(C3=CCC=C3)c2)=CC1","C1=CC(c2cc(Nc3ncn[nH]3)cc(C3=CCC=C3)c2)=CC1",{},"[chr5,CH1r5:1]>>[n:1]",null,-0.1903582541],[-0.0577178064,144.7638069359,8,"completed",-5.324024,8.0,7,"C1=CC(C=CC2=CCC(C3=CC(C=CC4=CCC=C4)=CC3)=C2)=CC1","C1=CC(C=CC2=CCC(C3=NC(C=CC4=CCC=C4)=CC3)=N2)=CC1",{},"[chr5,CH1r5:1]>>[n:1]",null,-0.2134199348],[-0.0579127038,128.8709211733,8,"completed",-5.341596,8.0,6,"C1=CCC(c2cc(NC3=CCC=N3)cc(C3=CC=CC3)c2)=C1","C1=CCC(c2cc(NC3=NCC=N3)cc(C3=CC=CC3)c2)=C1",{},"[chr5,CH1r5:1]>>[n:1]",null,-0.2126225333],[-0.058027169,128.562908643,8,"completed",-5.082892,8.0,7,"C1=CC(c2cc(Nc3cc[nH]n3)cc(C3=CCC=C3)c2)=CC1","C1=CC(c2cc(Nc3nc[nH]n3)cc(C3=CCC=C3)c2)=CC1",{},"[chr5,CH1r5:1]>>[n:1]",null,-0.1291194659],[-0.0581431103,153.8247317006,8,"completed",-5.13202,8.0,5,"C1=CC(=C2C=C(NC3=CCC=C3)C(NC3=CCC=C3)=C2)C=C1","C1=CC(NC2=CC(=C3C=CN=C3)C=C2NC2=CCC=C2)=CC1",{},"[chr5,CH1r5:1]>>[n:1]",null,-0.1554491411],[-0.05817727,180.5041455974,8,"completed",-5.169464,8.0,8,"C(=Cc1ccsc1)C1=CC(C2=CCC(C=Cc3ccsc3)=C2)=CC1","C(=Cc1cscn1)C1=CC(C2=CCC(C=Cc3cscn3)=C2)=CC1",{},"[chr5,CH1r5:1]>>[n:1]",null,-0.1869388075],[-0.0585096111,127.1194439239,8,"completed",-5.196972,8.0,5,"C1=CCC(Nc2cc(C3=CC=CC3)cc(C3=CC=CC3)c2)=C1","C1=CCC(c2cc(NC3=NC=CC3)cc(C3=CC=CC3)c2)=C1",{},"[chr5,CH1r5:1]>>[n:1]",null,-0.1441079516],[-0.0589827993,212.0304431609,8,"completed",-4.884908,8.0,8,"C(=CC1=CCC=N1)C1=CC(C2=CCC(C=CC3=CCC=N3)=C2)=CC1","C(=Cc1c[nH]cn1)C1=CC(C2=CCC(C=Cc3c[nH]cn3)=C2)=CC1",{},"[#6H2r5:1]>>[NH:1]",null,-0.2600510476],[-0.0591531617,121.8972478268,8,"completed",-5.518972,8.0,8,"C1=CC(c2cc(Nc3ccns3)cc(C3=CCC=C3)c2)=CC1","C1=CC(c2cc(Nc3ncns3)cc(C3=CCC=C3)c2)=CC1",{},"[chr5,CH1r5:1]>>[n:1]",null,-0.3176040492],[-0.059892046,114.902081613,8,"completed",-5.327704,8.0,7,"C1=CC(c2cc(Nc3cscn3)cc(C3=CCC=C3)c2)=CC1","C1=CC(c2cc(Nc3ncsn3)cc(C3=CCC=C3)c2)=CC1",{},"[chr5,CH1r5:1]>>[n:1]",null,-0.1964905928],[-0.0600588656,144.4048698252,8,"completed",-5.1173,8.0,6,"C1=CN=C(Nc2cccc(NC3=NC=CC3)c2-c2ccccc2)C1","C1=CN=C(Nc2cccc(NC3=NC=CC3)c2)C1",{},"[c&r6,C&r5:1](-[c]1[ch]ccc[ch]1)>>[*:1]",null,-0.1449117612],[-0.0602820952,120.1907159988,8,"completed",-5.558624,8.0,5,"C1=CC(c2cc(Nc3ccccc3)cc(C3=CCC=C3)n2)=CC1","C1=CC(c2nc(Nc3ccccc3)nc(C3=CCC=C3)n2)=CC1",{},"[ch&r6:0]>>[nr6:0]",null,-0.3427979509],[-0.0603195555,141.1865095113,8,"completed",-5.136712,8.0,4,"C1=CCC(Nc2cccc(-c3cccc(NC4=CC=CC4)c3)c2)=C1","C1=CN=C(Nc2cccc(-c3cccc(NC4=NC=CC4)c3)c2)C1",{},"[chr5,CH1r5:1]>>[n:1]",null,-0.1435062306],[-0.0609362709,121.2746286757,8,"completed",-5.063112,8.0,3,"c1cc2cnccc2cn1","c1ccc(Nc2cc3cnc(Nc4ccccc4)cc3cn2)cc1",{},"[ch&r6,CH1&r5:1]>>[*:1](-N-c1ccccc1)",null,-0.123993107],[-0.0611617989,117.8545109438,8,"completed",-5.446752,8.0,6,"C1=CC(=C2C=CC(NC3=CC(=C4C=CC=C4)C=C3)=C2)C=C1","C1=CC(=C2C=NC(NC3=CC(=C4C=CC=C4)C=N3)=C2)C=C1",{},"[chr5,CH1r5:1]>>[n:1]",null,-0.2698254825],[-0.061331916,130.90677031,8,"completed",-4.9402,8.0,6,"C1=NCC=C1c1c(Nc2ccccc2)cccc1Nc1ccccc1","C1=CC(Nc2cccc(NC3=CCC=C3)c2C2=CCN=C2)=CC1",{},"[c:0]1[ch:1][ch][c:3][c!r5:4][c!r5:5]1>>[c:0]1[CH2:1][c:3][c:4][c:5]1",null,-0.1721895529],[-0.061674025,126.1059266661,8,"completed",-5.213992,8.0,5,"C1=CCC(Nc2cc(C3=CC=CC3)cc(C3=CC=CC3)c2)=C1","C1=CCC(c2cc(NC3=CC=NC3)cc(C3=CC=CC3)c2)=C1",{},"[chr5,CH1r5:1]>>[n:1]",null,-0.1492308648],[-0.0616767755,179.814980916,8,"completed",-5.247756,8.0,8,"C1=CC(C=Cc2cc(-c3c[nH]c(C=CC4=CCC=C4)c3)c[nH]2)=CC1","C1=CC(C=Cc2cc(-c3cc(C=CC4=CCC=C4)[nH]n3)n[nH]2)=CC1",{},"[chr5,CH1r5:1]>>[n:1]",null,-0.2074392122],[-0.0617267334,80.8443889158,8,"completed",-5.27554,8.0,4,"c1ccc(Nc2cccc(Nc3ccccc3)c2-c2cccnc2)cc1","c1ccc(Nc2cccc(Nc3ccccc3)c2-c2cncnc2)cc1",{},"[ch&r6:0]>>[nr6:0]",null,-0.1470877905],[-0.062008976,117.6542617115,8,"completed",-5.147752,8.0,4,"C1=CC(N(c2ccccc2)c2ccccc2)=CC1","C1=NCC=C1N(c1ccccc1)c1ccccc1",{},"[chr5,CH1r5:1]>>[n:1]",null,-0.1223104636],[-0.0620475334,281.9298694975,8,"completed",-5.010396,8.0,8,"C1=CC(c2cc(NC3=CN=CC3)cc(C3=CCC=C3)c2)=CC1","C1=CC(c2cc(Nc3cnc[nH]3)cc(C3=CCC=C3)c2)=CC1",{},"[#6H2r5:1]>>[NH:1]",null,-0.2888227847],[-0.0620680717,168.2706746552,8,"completed",-5.127144,8.0,8,"C1=C(c2ccccc2)N=C(NC2=NC(c3ccccc3)=CC2)C1","C1=CCC(C2=CCC(NC3=NC(C4=CC=CC4)=CC3)=N2)=C1",{},"[c:0]1[ch:1][ch][c:3][c!r5:4][c!r5:5]1>>[c:0]1[CH2:1][c:3][c:4][c:5]1",null,-0.1693400436],[-0.0620783446,137.2121973952,8,"completed",-5.330648,8.0,4,"C1=C(NC2=CC(c3ccccc3)=CC2)CC=C1c1ccccc1","C1=C(NC2=CC(c3ccccc3)=NC2)CN=C1c1ccccc1",{},"[chr5,CH1r5:1]>>[n:1]",null,-0.2118831094],[-0.0622804595,134.7777624063,8,"completed",-5.358892,8.0,8,"C1=CC(c2cc(Nc3cocn3)cc(C3=CCC=C3)c2)=CC1","C1=CC(c2cc(Nc3conn3)cc(C3=CCC=C3)c2)=CC1",{},"[chr5,CH1r5:1]>>[n:1]",null,-0.2258480206],[-0.0625020942,107.8452749044,8,"completed",-5.23414,8.0,7,"C1=CC(Nc2cc(C3=CCC=C3)nc(C3=CCC=C3)c2)=CC1","C1=CC(c2cc(NC3=CCC=N3)cc(C3=CCC=C3)n2)=CC1",{},"[chr5,CH1r5:1]>>[n:1]",null,-0.1429945374],[-0.0629214113,163.3380538121,8,"completed",-4.968996,8.0,4,"C1=CCC(Nc2ccc3ccc(NC4=CC=CC4)cc3c2)=C1","C1=CCC(Nc2cc3cc(NC4=CC=CC4)ncc3cn2)=C1",{},"[ch&r6:0]>>[nr6:0]",null,-0.1873198424],[-0.0629615561,401.335071853,8,"completed",-4.81876,8.0,5,"C1=CC(Nc2cc(C3=CCC=C3)cc(C3=CCC=C3)c2)=CC1","C1=CC(c2cc(NC3=COCO3)cc(C3=CCC=C3)c2)=CC1",{},"[CH,ch:0]1=[C,c:1][C,c:2]=[CH,ch:3][*:4]1>>[O:0]1[*:1]=,:[*:2][O:3][*:4]1",null,-0.4470199652],[-0.0632354355,146.8115803035,8,"completed",-5.090528,8.0,8,"O=c1occcc1Nc1cc(C2=CCC=C2)cc(C2=CCC=C2)c1","O=c1[nH]cccc1Nc1cc(C2=CCC=C2)cc(C2=CCC=C2)c1",{},"[o:1]>>[nH:1]",null,-0.1469612273],[-0.0632537051,164.8273976112,8,"completed",-5.215004,8.0,5,"C1=CCC(C2=CC(NC3=CCC(C4=CC=CC4)=C3)=CC2)=C1","C1=CCC(C2=CC(NC3=NCC(C4=CC=CC4)=C3)=NC2)=C1",{},"[chr5,CH1r5:1]>>[n:1]",null,-0.1834360156],[-0.063292001,91.2802069358,8,"completed",-5.27186,8.0,4,"c1ccc(Nc2cc(Nc3ccccc3)cc(-c3cccnc3)c2)cc1","c1ccc(Nc2cc(Nc3ccccc3)cc(-c3cncnc3)c2)cc1",{},"[ch&r6:0]>>[nr6:0]",null,-0.1510120769],[-0.063412941,145.9402566853,8,"completed",-5.149868,8.0,4,"C1=CC(Nc2cccc(-c3cccc(NC4=CCC=C4)c3)c2)=CC1","C1=CC(Nc2ccnc(-c3cc(NC4=CCC=C4)ccn3)c2)=CC1",{},"[ch&r6:0]>>[nr6:0]",null,-0.150056986],[-0.063444047,152.5213802362,8,"completed",-5.123096,8.0,6,"C1=CCC(c2cc(Nc3cccs3)cc(C3=CC=CC3)c2)=C1","C1=CN=C(c2cc(Nc3cccs3)cc(C3=NC=CC3)c2)C1",{},"[chr5,CH1r5:1]>>[n:1]",null,-0.1533758449],[-0.0635464041,87.7786261147,8,"completed",-5.598736,8.0,6,"C1=CC(=C2C=CC(NC3=CC(=C4C=CC=C4)C=C3)=C2)C=C1","C1=CC(=C2C=C(NC3=CC(=C4C=CC=C4)N=C3)C=N2)C=C1",{},"[chr5,CH1r5:1]>>[n:1]",null,-0.3599812635],[-0.0641577883,184.3327853944,8,"completed",-4.967432,8.0,5,"C1=CCC(Nc2cc(NC3=CC=CC3)cc(C3=CC=CC3)c2)=C1","C1=CCC(Nc2cc(NC3=CC=CC3)cc(C3=CC=NC3)c2)=C1",{},"[chr5,CH1r5:1]>>[n:1]",null,-0.206373376],[-0.064196862,119.1267482303,8,"completed",-5.207184,8.0,4,"c1ccc(Nc2cccc(Nc3ccccc3)c2-c2ccccn2)cc1","c1ccc(Nc2cccc(Nc3ccccc3)c2-c2ccncn2)cc1",{},"[ch&r6:0]>>[nr6:0]",null,-0.1407853081],[-0.0644400611,168.0474510021,8,"completed",-5.300288,8.0,7,"C1=NC(Nc2cc(-c3ccccc3)cc(-c3ccccc3)c2)=CC1","C1=NC(Nc2nc(-c3ccccc3)cc(-c3ccccc3)n2)=CC1",{},"[ch&r6:0]>>[nr6:0]",null,-0.2188525404],[-0.0647271452,125.9686065383,8,"completed",-5.034776,8.0,4,"C1=CC(Nc2cccc(-c3cccc(NC4=CCC=C4)c3)c2)=CC1","C1=CC(Nc2cccc(-c3cccc(NC4=CCC=C4)n3)n2)=CC1",{},"[ch&r6:0]>>[nr6:0]",null,-0.1339874368],[-0.0649781047,153.0919459962,8,"completed",-5.080684,8.0,8,"C1=CC(Nc2cc(NC3=CCC=C3)cc(C3=CC=NC3)c2)=CC1","C1=CC(Nc2cc(NC3=CCC=C3)cc(C3=NC=NC3)c2)=CC1",{},"[chr5,CH1r5:1]>>[n:1]",null,-0.1536878875],[-0.0650670769,120.8941875703,8,"completed",-5.35328,8.0,7,"C1=CCC(c2cc(Nc3cscn3)cc(C3=CC=CC3)c2)=C1","C1=CCC(c2cc(Nc3ncsn3)cc(C3=CC=CC3)c2)=C1",{},"[chr5,CH1r5:1]>>[n:1]",null,-0.2145909509],[-0.0651665837,119.8380495112,8,"completed",-5.133492,8.0,5,"c1ccc(Nc2cc(Nc3ccccc3)cc(-c3ccc[nH]3)c2)cc1","c1ccc(Nc2cc(-c3ccc[nH]3)cc(Nc3ccccc3)n2)cc1",{},"[ch&r6:0]>>[nr6:0]",null,-0.1221097785],[-0.0652794837,103.3332458329,8,"completed",-5.255944,8.0,4,"C1=CCC(c2c(Nc3ccccc3)cccc2Nc2ccccc2)=C1","C1=NCC(c2c(Nc3ccccc3)cccc2Nc2ccccc2)=C1",{},"[chr5,CH1r5:1]>>[n:1]",null,-0.1503124744],[-0.0653918593,126.0937654211,8,"completed",-5.339112,8.0,6,"C1=CC(c2cc(NC3=NC=CC3)cc(C3=CCC=C3)c2)=CC1","C1=CC(c2cc(NC3=NN=CC3)cc(C3=CCC=C3)c2)=CC1",{},"[chr5,CH1r5:1]>>[n:1]",null,-0.2095594581],[-0.0656699229,138.7468683561,8,"completed",-5.003404,8.0,4,"c1ccc(Nc2cc(Nc3ccccc3)cc(-c3ccncc3)c2)cc1","C1=CC(Nc2cc(NC3=CCC=C3)cc(-c3ccncc3)c2)=CC1",{},"[c:0]1[ch:1][ch][c:3][c!r5:4][c!r5:5]1>>[c:0]1[CH2:1][c:3][c:4][c:5]1",null,-0.1543462964],[-0.0656920756,143.0932230632,8,"completed",-5.161644,8.0,8,"C1=CCC(c2cc(NC3=NCC=C3)cc(C3=CC=CC3)c2)=C1","C1=CC(Nc2cc(-c3ccc[nH]3)cc(-c3ccc[nH]3)c2)=NC1",{},"[#6H2r5:1]>>[NH:1]",null,-0.1494578938],[-0.0661070842,89.7004624382,8,"completed",-5.243248,8.0,8,"c1ccc(Nc2cccc(Nc3ccccc3)c2-c2ccco2)cc1","c1ccc(Nc2cccc(Nc3ccccc3)c2-c2ccno2)cc1",{},"[chr5,CH1r5:1]>>[n:1]",null,-0.1345398373],[-0.0663079625,176.3899783109,8,"completed",-5.015272,8.0,4,"C1=CCC(N(c2ccccc2)c2ccccc2)=C1","c1ccc(N(c2ccccc2)c2ccco2)cc1",{},"[#6H2r5:1]>>[O:1]",null,-0.1860942049],[-0.0663856048,206.0348002834,8,"completed",-5.021528,8.0,7,"C1=CCC(NC2=CC(=C3C=CC=C3)C=C2NC2=CC=CC2)=C1","C1=CC(=C2C=C(NC3=NC=CC3)C(NC3=NC=CC3)=C2)C=C1",{},"[chr5,CH1r5:1]>>[n:1]",null,-0.2132315356],[-0.066602556,167.9422869811,8,"completed",-5.290628,8.0,7,"C1=CC(Nc2cc(C3=CCC=C3)nc(C3=CCC=C3)c2)=CC1","C1=CC(Nc2nc(C3=CCC=C3)nc(C3=CCC=C3)n2)=CC1",{},"[ch&r6:0]>>[nr6:0]",null,-0.2145011389],[-0.0667057309,85.3266771322,8,"completed",-5.264592,8.0,8,"c1ccc(Nc2cccc(Nc3ccccc3)c2-c2cccs2)cc1","c1ccc(Nc2cccc(Nc3ccccc3)c2-c2ccns2)cc1",{},"[chr5,CH1r5:1]>>[n:1]",null,-0.1433701496],[-0.0667195237,136.6829211349,8,"completed",-5.19044,8.0,7,"C1=CC(c2cc(NC3=CCC=N3)cc(C3=CCC=C3)c2)=CC1","C1=CC(c2cc(C3=CCC=C3)nc(NC3=CCC=N3)n2)=CC1",{},"[ch&r6:0]>>[nr6:0]",null,-0.1506324128],[-0.0668885431,149.3691948394,8,"completed",-5.47196,8.0,7,"C1=CC(C=CC2=CC(C3=CCC(C=CC4=CCC=C4)=C3)=CC2)=CC1","C1=CC(C=CC2=CC(C3=NCC(C=CC4=CCC=C4)=C3)=NC2)=CC1",{},"[chr5,CH1r5:1]>>[n:1]",null,-0.3001745072],[-0.0669497899,166.4994728219,8,"completed",-5.248216,8.0,8,"C(=Cc1ccsc1)C1=CCC(C2=CC(C=Cc3ccsc3)=CC2)=C1","C(=Cc1ccsn1)C1=CCC(C2=CC(C=Cc3ccsn3)=CC2)=C1",{},"[chr5,CH1r5:1]>>[n:1]",null,-0.1961794738],[-0.0670334901,171.6623090096,8,"completed",-5.1472,8.0,4,"C1=CCC(c2ccc(Nc3ccc(C4=CC=CC4)cc3)cc2)=C1","C1=CCC(c2ccc(Nc3ccc(C4=CC=CC4)cn3)nc2)=C1",{},"[ch&r6:0]>>[nr6:0]",null,-0.1748130142],[-0.067039548,216.8884862733,8,"completed",-5.026864,8.0,4,"C1=CC(NC2=C(c3ccccc3)CC=C2)=C(c2ccccc2)C1","C1=NC(NC2=C(c3ccccc3)CC=N2)=C(c2ccccc2)C1",{},"[chr5,CH1r5:1]>>[n:1]",null,-0.2228487469],[-0.067043661,141.3427594923,8,"completed",-5.322736,8.0,8,"C1=CCC(NC2=CC(=C3C=CN=C3)C=C2NC2=CC=CC2)=C1","C1=CCC(NC2=CC(=C3C=NN=C3)C=C2NC2=CC=CC2)=C1",{},"[chr5,CH1r5:1]>>[n:1]",null,-0.2104455399],[-0.0671215922,118.2339043215,8,"completed",-5.09706,8.0,5,"C1=NC(c2cc(Nc3ccccc3)cc(Nc3ccccc3)c2)=CC1","C1=NC(c2cc(Nc3ccccc3)nc(Nc3ccccc3)c2)=CC1",{},"[ch&r6:0]>>[nr6:0]",null,-0.1182518139],[-0.0671312108,112.4261654852,8,"completed",-5.171488,8.0,4,"C1=CC(Nc2ccc3ccc(NC4=CCC=C4)cc3c2)=CC1","C1=NCC=C1Nc1ccc2ccc(NC3=CCN=C3)cc2c1",{},"[chr5,CH1r5:1]>>[n:1]",null,-0.1230601658],[-0.0672112005,171.6908956841,8,"completed",-4.759052,8.0,8,"C1=NC(N(c2ccccc2)c2ccccc2)=CC1","C1=CC(N(C2=CCC=C2)C2=CCC=N2)=CC1",{},"[c:0]1[ch:1][ch][c:3][c!r5:4][c!r5:5]1>>[c:0]1[CH2:1][c:3][c:4][c:5]1",null,-0.2940035334],[-0.0675713926,180.3449579232,8,"completed",-4.837896,8.0,3,"c1ccc(-c2ccccc2Nc2ccccc2-c2ccccc2)cc1","C1=C(NC2=CCC=C2c2ccccc2)C(c2ccccc2)=CC1",{},"[c:0]1[ch:1][ch][c:3][c!r5:4][c!r5:5]1>>[c:0]1[CH2:1][c:3][c:4][c:5]1",null,-0.2572675109],[-0.067588094,124.2045369027,8,"completed",-5.542064,8.0,8,"C1=CCC(c2cc(Nc3ccns3)cc(C3=CC=CC3)c2)=C1","C1=CCC(c2cc(Nc3ncns3)cc(C3=CC=CC3)c2)=C1",{},"[chr5,CH1r5:1]>>[n:1]",null,-0.3334409262],[-0.0681559697,151.1330737819,8,"completed",-5.174156,8.0,6,"C1=CC(c2cc(NC3=NC=CC3)cc(C3=CCC=C3)c2)=CC1","C1=CN=C(Nc2cc(-c3ccsc3)cc(-c3ccsc3)c2)C1",{},"[#6H2r5:1]>>[S:1]",null,-0.1597991584],[-0.068213427,150.0389681072,8,"completed",-5.177192,8.0,5,"C1=CC(Nc2cc(C3=CCC=C3)cc(C3=CCC=C3)c2)=CC1","C1=CC(c2cc(NC3=CCN=C3)cc(C3=CCC=C3)c2)=CC1",{},"[chr5,CH1r5:1]>>[n:1]",null,-0.1594722808],[-0.0682999903,116.5710033411,8,"completed",-5.47012,8.0,6,"C1=CC(c2cc(NC3=NC=CC3)cc(C3=CCC=C3)c2)=CC1","C1=CC(c2cc(NC3=NC=NC3)cc(C3=CCC=C3)c2)=CC1",{},"[chr5,CH1r5:1]>>[n:1]",null,-0.2841008938],[-0.0683176279,124.3643928907,8,"completed",-5.25668,8.0,6,"C1=CCC(c2cc(NC3=CCC=N3)cc(C3=CC=CC3)c2)=C1","C1=CCC(c2cc(NC3=CCC=N3)cc(C3=CC=CC3)n2)=C1",{},"[ch&r6:0]>>[nr6:0]",null,-0.1658171499],[-0.0685875184,384.6989949135,8,"completed",-4.88592,8.0,5,"C1=CCC(c2cc(NC3=CCC=C3)cc(C3=CC=CC3)c2)=C1","C1=CCC(c2cc(NC3=COCO3)cc(C3=CC=CC3)c2)=C1",{},"[CH,ch:0]1=[C,c:1][C,c:2]=[CH,ch:3][*:4]1>>[O:0]1[*:1]=,:[*:2][O:3][*:4]1",null,-0.4128560735],[-0.0685925693,137.7866231846,8,"completed",-5.256496,8.0,6,"C1=CC(c2cc(NC3=NCC=C3)cc(C3=CCC=C3)c2)=CC1","C1=CC(Nc2cc(-c3ccsc3)cc(-c3ccsc3)c2)=NC1",{},"[#6H2r5:1]>>[S:1]",null,-0.1760276755],[-0.068628879,167.4646317883,8,"completed",-5.163852,8.0,5,"O=c1cccc(-c2cc(NC3=CC=CC3)cc(NC3=CC=CC3)c2)o1","O=c1cccc(-c2cc(NC3=CC=CC3)cc(NC3=CC=CC3)c2)[nH]1",{},"[o:1]>>[nH:1]",null,-0.1733267754],[-0.0687622077,139.3202523752,8,"completed",-5.174892,8.0,6,"C1=CCC(c2cc(Nc3cccs3)cc(C3=CC=CC3)c2)=C1","C1=CCC(c2cc(Nc3cccs3)cc(C3=CC=CC3)n2)=C1",{},"[ch&r6:0]>>[nr6:0]",null,-0.1488571478],[-0.0691487338,132.5312411659,8,"completed",-5.20332,8.0,8,"c1ccc(-c2cc(Nc3cc[nH]n3)cc(-c3ccccc3)c2)cc1","c1ccc(-c2cc(Nc3cn[nH]n3)cc(-c3ccccc3)c2)cc1",{},"[chr5,CH1r5:1]>>[n:1]",null,-0.1509810944],[-0.0694245878,158.3172029318,8,"completed",-4.902112,8.0,6,"C1=NC=C(c2cccc(Nc3cccc(C4=CN=CC4)c3)c2)C1","C1=NC=C(C2=CCC(NC3=CC(C4=CN=CC4)=CC3)=C2)C1",{},"[c:0]1[ch:1][ch][c:3][c!r5:4][c!r5:5]1>>[c:0]1[CH2:1][c:3][c:4][c:5]1",null,-0.2103629492],[-0.069557907,120.6885888237,8,"completed",-5.298448,8.0,6,"C1=CC(Nc2cc(-c3cccs3)cc(-c3cccs3)c2)=CC1","C1=CC(Nc2cc(-c3cccs3)cc(-c3cccs3)c2)=NC1",{},"[chr5,CH1r5:1]>>[n:1]",null,-0.1840182701],[-0.0696611791,154.8540856963,8,"completed",-4.74746,8.0,4,"C1=CC(N(C2=CCC=C2)c2ccccc2)=CC1","C1=CC(N(C2=CCC=C2)C2=CCC=C2)=CC1",{},"[c:0]1[ch:1][ch][c:3][c!r5:4][c!r5:5]1>>[c:0]1[CH2:1][c:3][c:4][c:5]1",null,-0.2913402978],[-0.0699354136,188.223857814,8,"completed",-4.86614,8.0,4,"C1=CC(c2ccccc2Nc2ccccc2C2=CCC=C2)=CC1","C1=NC(c2ccccc2Nc2ccccc2C2=CCC=N2)=CC1",{},"[chr5,CH1r5:1]>>[n:1]",null,-0.2494525315],[-0.0699952266,109.9418866291,8,"completed",-5.275632,8.0,7,"C1=CC(c2cc(Nc3cscn3)cc(C3=CCC=C3)c2)=CC1","C1=CC(c2cc(Nc3cscn3)cc(C3=CCC=C3)n2)=CC1",{},"[ch&r6:0]>>[nr6:0]",null,-0.1649304464],[-0.0700964705,165.6463510419,8,"completed",-5.25254,8.0,4,"C1=CCC(c2ccc(Nc3ccc(C4=CC=CC4)cc3)cc2)=C1","C1=CN=C(c2ccc(Nc3ccc(C4=NC=CC4)cc3)cc2)C1",{},"[chr5,CH1r5:1]>>[n:1]",null,-0.1970793112],[-0.0179256792,122.8473811243,9,"completed",-5.229356,9.0,9,"C1=C(NC2=CC(c3ccccc3)=NC2)CN=C1c1ccccc1","C1=CC(C2=NCC(NC3=CC(C4=CCC=C4)=NC3)=C2)=CC1",{},"[c:0]1[ch:1][ch][c:3][c!r5:4][c!r5:5]1>>[c:0]1[CH2:1][c:3][c:4][c:5]1",null,-0.1526127015],[-0.0323798003,143.2223315434,9,"completed",-5.233404,9.0,9,"C1=C(NC2=CC(c3ccccc3)=NC2)CN=C1c1ccccc1","C1=CCC(C2=NCC(NC3=CC(C4=CC=CC4)=NC3)=C2)=C1",{},"[c:0]1[ch:1][ch][c:3][c!r5:4][c!r5:5]1>>[c:0]1[CH2:1][c:3][c:4][c:5]1",null,-0.1709765586],[-0.0513756245,119.285497069,9,"completed",-5.093472,9.0,9,"C1=CN=C(Nc2cc(NC3=NC=CC3)cc(-c3ccccc3)c2)C1","C1=CC(c2cc(NC3=NC=CC3)cc(NC3=NC=CC3)c2)=CC1",{},"[c:0]1[ch:1][ch][c:3][c!r5:4][c!r5:5]1>>[c:0]1[CH2:1][c:3][c:4][c:5]1",null,-0.1193729913],[-0.052481758,138.6052719715,9,"completed",-5.216936,9.0,8,"C1=CCC(NC2=CC(=C3C=CN=C3)C=C2NC2=CC=CC2)=C1","C1=CCC(NC2=CC(=C3C=NC=N3)C=C2NC2=CC=CC2)=C1",{},"[chr5,CH1r5:1]>>[n:1]",null,-0.1609711005],[-0.0560418673,145.1945032439,9,"completed",-5.049128,9.0,9,"c1ccc(Nc2cc(Nc3ccccc3)cc(-c3cncnc3)c2)cc1","C1=CC(Nc2cc(NC3=CCC=C3)cc(-c3cncnc3)c2)=CC1",{},"[c:0]1[ch:1][ch][c:3][c!r5:4][c!r5:5]1>>[c:0]1[CH2:1][c:3][c:4][c:5]1",null,-0.14949764],[-0.0612285702,328.0737126786,9,"completed",-5.495788,9.0,9,"C1=C(NC2=CCC=C2c2ccccc2)C(c2ccccc2)=CC1","C1=C(c2ccccc2)C(NC2=NCC=C2c2ccccc2)=NC1",{},"[chr5,CH1r5:1]>>[n:1]",null,-0.429406509],[-0.0618559969,152.2777218234,9,"completed",-5.162748,9.0,9,"C1=CC(NC2=CC(=C3C=CN=C3)C=C2NC2=CCC=C2)=CC1","C1=CC(NC2=CC(=C3C=NC=N3)C=C2NC2=CCC=C2)=CC1",{},"[chr5,CH1r5:1]>>[n:1]",null,-0.1584859211],[-0.0622611337,140.118266789,9,"completed",-5.034592,9.0,9,"c1ccc(Nc2cccc(Nc3ccccc3)c2-c2cncnc2)cc1","C1=CC(Nc2cccc(NC3=CCC=C3)c2-c2cncnc2)=CC1",{},"[c:0]1[ch:1][ch][c:3][c!r5:4][c!r5:5]1>>[c:0]1[CH2:1][c:3][c:4][c:5]1",null,-0.1474091241],[-0.0627084709,143.1236368107,9,"completed",-5.01886,9.0,5,"C1=CC(=C2C=C(NC3=CCC=C3)C(NC3=CCC=C3)=C2)C=C1","C1=CC(=C2C=C(NC3=CCC=C3)C(NC3=CCC=C3)=C2)N=C1",{},"[chr5,CH1r5:1]>>[n:1]",null,-0.1539817789],[-0.063471714,134.3057879653,9,"completed",-4.996136,9.0,7,"c1ccc(Nc2cc(Nc3ccccc3)cc(-c3ccncn3)c2)cc1","C1=CC(Nc2cc(NC3=CCC=C3)cc(-c3ccncn3)c2)=CC1",{},"[c:0]1[ch:1][ch][c:3][c!r5:4][c!r5:5]1>>[c:0]1[CH2:1][c:3][c:4][c:5]1",null,-0.1527220764],[-0.0637721852,157.2636191695,9,"completed",-5.45954,9.0,6,"C1=CC(=C2C=CC(NC3=CC(=C4C=CC=C4)C=C3)=C2)C=C1","C1=CC(=C2C=CC(NC3=CC(=C4C=CC=N4)C=C3)=C2)N=C1",{},"[chr5,CH1r5:1]>>[n:1]",null,-0.2967720701],[-0.0643072255,137.3878482971,9,"completed",-5.223008,9.0,8,"C1=CCC(NC2=CC(=C3C=CN=C3)C=C2NC2=CC=CC2)=C1","C1=CCC(NC2=CC(=C3C=CN=N3)C=C2NC2=CC=CC2)=C1",{},"[chr5,CH1r5:1]>>[n:1]",null,-0.1621406649],[-0.0658860076,188.0763740842,9,"completed",-5.19412,9.0,9,"C1=C(NC2=CCC=C2c2ccccc2)C(c2ccccc2)=CC1","C1=C(NC2=CCN=C2c2ccccc2)C(c2ccccc2)=NC1",{},"[chr5,CH1r5:1]>>[n:1]",null,-0.199282272],[-0.0670995142,128.6602811868,9,"completed",-5.019412,9.0,8,"C1=CC(c2cc(Nc3cc[nH]c3)cc(C3=CCC=C3)n2)=CC1","C1=CC(c2cc(Nc3c[nH]cn3)cc(C3=CCC=C3)n2)=CC1",{},"[chr5,CH1r5:1]>>[n:1]",null,-0.1404839371],[-0.0673910797,137.2722642853,9,"completed",-5.116564,9.0,8,"c1ccc(-c2cc(Nc3c[nH]cn3)cc(-c3ccccc3)c2)cc1","c1ccc(-c2cc(Nc3c[nH]nn3)cc(-c3ccccc3)c2)cc1",{},"[chr5,CH1r5:1]>>[n:1]",null,-0.1377610755],[-0.0678468368,129.1289395465,9,"completed",-5.138276,9.0,9,"C1=CCC(NC2=CC(=C3C=CC=N3)C=C2NC2=CC=CC2)=C1","C1=CCC(NC2=CC(=C3N=CC=N3)C=C2NC2=CC=CC2)=C1",{},"[chr5,CH1r5:1]>>[n:1]",null,-0.1318793335],[-0.0679623016,139.2228786867,9,"completed",-4.984728,9.0,9,"C1=NCN=C1c1cc(Nc2ccccc2)cc(Nc2ccccc2)c1","C1=CC(Nc2cc(NC3=CCC=C3)cc(C3=NCN=C3)c2)=CC1",{},"[c:0]1[ch:1][ch][c:3][c!r5:4][c!r5:5]1>>[c:0]1[CH2:1][c:3][c:4][c:5]1",null,-0.1609159737],[-0.0689057351,140.0608740248,9,"completed",-5.10994,9.0,4,"C1=CC(Nc2cccc(-c3cccc(NC4=CCC=C4)c3)c2)=CC1","C1=CC(Nc2cc(-c3ccnc(NC4=CCC=C4)c3)ccn2)=CC1",{},"[ch&r6:0]>>[nr6:0]",null,-0.1402335987],[-0.0690182409,117.3263286945,9,"completed",-5.155112,9.0,4,"c1ccc(Nc2cc(-c3ccccc3)cc(Nc3ccccc3)n2)cc1","c1ccc(Nc2cc(-c3ccccn3)cc(Nc3ccccc3)n2)cc1",{},"[ch&r6:0]>>[nr6:0]",null,-0.1235061146],[-0.0702734662,151.6703728128,9,"completed",-4.89328,9.0,8,"C1=NC(c2cc(Nc3ccccc3)cc(Nc3ccccc3)c2)=NC1","C1=CC(Nc2cc(NC3=CCC=C3)cc(C3=NCC=N3)c2)=CC1",{},"[c:0]1[ch:1][ch][c:3][c!r5:4][c!r5:5]1>>[c:0]1[CH2:1][c:3][c:4][c:5]1",null,-0.209626214],[-0.0704187426,167.7855926831,9,"completed",-5.100556,9.0,4,"C1=CC(Nc2cc(NC3=CCC=C3)cc(-c3ccccc3)c2)=CC1","C1=CC(Nc2cc(NC3=CCC=C3)nc(-c3ccccc3)n2)=CC1",{},"[ch&r6:0]>>[nr6:0]",null,-0.1677860441],[-0.0705020128,149.0441797506,9,"completed",-5.263212,9.0,4,"C1=CC(c2ccccc2Nc2ccccc2C2=CCC=C2)=CC1","C1=NCC=C1c1ccccc1Nc1ccccc1C1=CCN=C1",{},"[chr5,CH1r5:1]>>[n:1]",null,-0.1877947401],[-0.070894276,136.8058029828,9,"completed",-5.159344,9.0,4,"C1=CC(Nc2cccc(NC3=CCC=C3)c2)=CC1","C1=NCC=C1Nc1cccc(NC2=CCN=C2)c1",{},"[chr5,CH1r5:1]>>[n:1]",null,-0.1429736542],[-0.0715338437,137.6626737617,9,"completed",-5.022632,9.0,9,"c1ccc(Nc2cccc(Nc3ccccc3)c2-c2ccns2)cc1","C1=CC(Nc2cccc(NC3=CCC=C3)c2-c2ccns2)=CC1",{},"[c:0]1[ch:1][ch][c:3][c!r5:4][c!r5:5]1>>[c:0]1[CH2:1][c:3][c:4][c:5]1",null,-0.147932611],[-0.0716136482,172.3650437711,9,"completed",-5.124476,9.0,6,"C1=CC(c2cc(Nc3cccs3)cc(C3=CCC=C3)c2)=CC1","C1=NCC=C1c1cc(Nc2cccs2)cc(C2=CCN=C2)c1",{},"[chr5,CH1r5:1]>>[n:1]",null,-0.1732144765],[-0.0718086291,141.4195543628,9,"completed",-4.94342,9.0,7,"C1=C(c2cc(Nc3ccccc3)cc(Nc3ccccc3)c2)N=NC1","C1=CC(Nc2cc(NC3=CCC=C3)cc(C3=CCN=N3)c2)=CC1",{},"[c:0]1[ch:1][ch][c:3][c!r5:4][c!r5:5]1>>[c:0]1[CH2:1][c:3][c:4][c:5]1",null,-0.1789216745],[-0.0720494506,116.8417057187,9,"completed",-5.237544,9.0,3,"c1ccc(Nc2cc(-c3ccccc3)cc(-c3ccccc3)c2)cc1","c1ccc(Nc2cc(-c3ccccn3)cc(-c3ccccn3)c2)cc1",{},"[ch&r6:0]>>[nr6:0]",null,-0.151400055],[-0.0722689517,125.4220041763,9,"completed",-5.03496,9.0,8,"C1=NC(N(c2ccccc2)c2ccccc2)=CC1","c1ccc(N(c2ccccc2)c2cscn2)cc1",{},"[#6H2r5:1]>>[S:1]",null,-0.133429674],[-0.0724139827,142.1750980295,9,"completed",-4.974148,9.0,7,"c1ccc(Nc2cccc(Nc3ccccc3)c2-c2cnsc2)cc1","C1=CC(Nc2cccc(NC3=CCC=C3)c2-c2cnsc2)=CC1",{},"[c:0]1[ch:1][ch][c:3][c!r5:4][c!r5:5]1>>[c:0]1[CH2:1][c:3][c:4][c:5]1",null,-0.1672564922],[-0.0724943042,173.0749417822,9,"completed",-5.144164,9.0,9,"C1=CC(NC2=CC(=C3C=CN=C3)C=C2NC2=CCC=C2)=CC1","C1=CC(NC2=CC(=C3C=CN=N3)C=C2NC2=CCC=C2)=CC1",{},"[chr5,CH1r5:1]>>[n:1]",null,-0.175814278],[-0.0725840219,181.6640206532,9,"completed",-4.931184,9.0,4,"C1=CCC(Nc2cccc(-c3cccc(NC4=CC=CC4)c3)c2)=C1","C1=CCC(Nc2cccc(-c3cccc(NC4=CC=CC4)n3)n2)=C1",{},"[ch&r6:0]>>[nr6:0]",null,-0.2167169788],[-0.073076063,82.2112998031,9,"completed",-5.375728,9.0,4,"C1=CC(c2cc(Nc3ccccc3)cc(Nc3ccccc3)c2)=CC1","C1=CC(c2nc(Nc3ccccc3)cc(Nc3ccccc3)n2)=CC1",{},"[ch&r6:0]>>[nr6:0]",null,-0.2097889499],[-0.0731478252,107.4308559859,9,"completed",-5.311052,9.0,7,"C1=NC(Nc2cc(-c3ccccc3)cc(-c3ccccc3)c2)=CC1","C1=C(Nc2cc(-c3ccccc3)cc(-c3ccccc3)c2)N=NC1",{},"[chr5,CH1r5:1]>>[n:1]",null,-0.1826675469],[-0.0737040903,148.7822968491,9,"completed",-5.257968,9.0,4,"C1=CC(c2ccc(Nc3ccc(C4=CCC=C4)cc3)cc2)=CC1","C1=NCC=C1c1ccc(Nc2ccc(C3=CCN=C3)cc2)cc1",{},"[chr5,CH1r5:1]>>[n:1]",null,-0.1853741554],[-0.0738337902,153.6575025545,9,"completed",-5.129168,9.0,4,"C1=CC(Nc2cccc(-c3cccc(NC4=CCC=C4)c3)c2)=CC1","C1=CC(Nc2cncc(-c3cncc(NC4=CCC=C4)c3)c2)=CC1",{},"[ch&r6:0]>>[nr6:0]",null,-0.1550080852],[-0.0738859808,138.2383866224,9,"completed",-4.967064,9.0,7,"c1ccc(Nc2cc(Nc3ccccc3)cc(-c3cnsc3)c2)cc1","C1=CC(Nc2cc(NC3=CCC=C3)cc(-c3cnsc3)c2)=CC1",{},"[c:0]1[ch:1][ch][c:3][c!r5:4][c!r5:5]1>>[c:0]1[CH2:1][c:3][c:4][c:5]1",null,-0.1666406967],[-0.0741457869,152.1883862926,9,"completed",-5.176088,9.0,4,"C1=CC(N(c2ccccc2)c2ccccc2)=CC1","C1=CC(N(c2ccccc2)c2ccccc2)=NC1",{},"[chr5,CH1r5:1]>>[n:1]",null,-0.1612392724],[-0.0741666805,145.0640382103,9,"completed",-5.01288,9.0,9,"C1=CCC(c2cc(NC3=NC=CC3)cc(C3=CC=CC3)c2)=C1","C1=CCC(c2cc(Nc3ncc[nH]3)cc(C3=CC=CC3)c2)=C1",{},"[#6H2r5:1]>>[NH:1]",null,-0.157361442],[-0.0741811788,156.4954505259,9,"completed",-5.223284,9.0,5,"C(#Cc1cc2c(cc1C#CC1=CC=CC1)=CCC=2)C1=CC=CC1","C(#Cc1cc2c(cc1C#CC1=CN=CC1)=CCC=2)C1=CN=CC1",{},"[chr5,CH1r5:1]>>[n:1]",null,-0.1787129232],[-0.074201686,129.0762612034,9,"completed",-5.174156,9.0,6,"c1ccc(Nc2cc(Nc3ccccc3)cc(-c3ccoc3)c2)cc1","c1ccc(Nc2cc(-c3ccoc3)cc(Nc3ccccc3)n2)cc1",{},"[ch&r6:0]>>[nr6:0]",null,-0.1391231334],[-0.0743523543,228.3441884477,9,"completed",-5.230368,9.0,4,"C1=Cc2cc(Nc3ccc4c(c3)C=CC4)ccc2C1","C1=Cc2cc(Nc3cnc4c(c3)C=CC4)cnc2C1",{},"[ch&r6:0]>>[nr6:0]",null,-0.2459044895],[-0.0743802123,119.4622533061,9,"completed",-5.182252,9.0,8,"C1=NC(N(c2ccccc2)c2ccccc2)=CC1","C1=C(N(c2ccccc2)c2ccccc2)N=NC1",{},"[chr5,CH1r5:1]>>[n:1]",null,-0.1326132414],[-0.0744615426,150.7498370257,9,"completed",-5.103684,9.0,9,"C1=CC(c2cc(NC3=CCN=C3)cc(C3=CCC=C3)c2)=CC1","C1=NCC=C1Nc1cc(C2=CCC=N2)cc(C2=CCC=N2)c1",{},"[chr5,CH1r5:1]>>[n:1]",null,-0.1507718925],[-0.0745100772,167.8518321478,9,"completed",-5.162196,9.0,7,"C1=NCC=C1Nc1cccc(NC2=CCN=C2)c1-c1ccccc1","C1=CC(c2c(NC3=CCN=C3)cccc2NC2=CCN=C2)=CC1",{},"[c:0]1[ch:1][ch][c:3][c!r5:4][c!r5:5]1>>[c:0]1[CH2:1][c:3][c:4][c:5]1",null,-0.1734062437],[-0.0745565007,138.0358024724,9,"completed",-5.04646,9.0,7,"C1=CCC(c2cc(Nc3c[nH]cn3)cc(C3=CC=CC3)c2)=C1","C1=CCC(c2cc(Nc3c[nH]cn3)cc(C3=CC=CC3)n2)=C1",{},"[ch&r6:0]>>[nr6:0]",null,-0.1430331544],[-0.0746689348,135.4633481466,9,"completed",-5.32476,9.0,6,"C1=CC(Nc2cc(C3=NCC=C3)cc(C3=NCC=C3)c2)=CC1","C1=CC(Nc2cc(C3=NCC=C3)cc(C3=NCC=C3)c2)=NC1",{},"[chr5,CH1r5:1]>>[n:1]",null,-0.2076142503],[-0.0746753469,132.3266877013,9,"completed",-5.191636,9.0,9,"C1=CCC(c2cc(Nc3cc[nH]n3)cc(C3=CC=CC3)c2)=C1","C1=CCC(c2cc(Nc3cc[nH]n3)cc(C3=CC=CC3)n2)=C1",{},"[ch&r6:0]>>[nr6:0]",null,-0.1470542722],[-0.0747340106,174.4933144505,9,"completed",-4.917292,9.0,9,"C1=NCC=C1N(c1ccccc1)c1ccccc1","C1=CC(N(C2=CCC=C2)C2=CCN=C2)=CC1",{},"[c:0]1[ch:1][ch][c:3][c!r5:4][c!r5:5]1>>[c:0]1[CH2:1][c:3][c:4][c:5]1",null,-0.2163450977],[-0.0747646795,120.6129088754,9,"completed",-5.166336,9.0,7,"C1=CC(c2cc(Nc3cc[nH]n3)cc(C3=CCC=C3)c2)=CC1","C1=CC(c2cc(Nc3cc[nH]n3)cc(C3=CCC=C3)n2)=CC1",{},"[ch&r6:0]>>[nr6:0]",null,-0.1292428009],[-0.0747666117,137.8813009679,9,"completed",-5.216108,9.0,6,"C1=NCC=C1c1c(Nc2ccccc2)cccc1Nc1ccccc1","C1=NCN=C1c1c(Nc2ccccc2)cccc1Nc1ccccc1",{},"[chr5,CH1r5:1]>>[n:1]",null,-0.1600530422],[-0.0749613243,166.9862934068,9,"completed",-5.209576,9.0,7,"C1=CC(C=CC2=CC(C3=CCC(C=CC4=CCC=C4)=C3)=CC2)=CC1","C1=CC(C=CC2=NC(C3=CCC(C=CC4=CCC=C4)=N3)=CC2)=CC1",{},"[chr5,CH1r5:1]>>[n:1]",null,-0.1837601782],[-0.0750324183,127.9408802348,9,"completed",-5.168728,9.0,5,"C1=CCC(Nc2cc(C3=CCC=C3)cc(C3=CCC=C3)c2)=C1","C1=CC(c2cc(NC3=CC=NC3)cc(C3=CCC=C3)c2)=CC1",{},"[chr5,CH1r5:1]>>[n:1]",null,-0.1366872432],[-0.0750497016,125.7753969783,9,"completed",-4.992824,9.0,9,"C1=NCC(c2c(Nc3ccccc3)cccc2Nc2ccccc2)=C1","C1=CC(Nc2cccc(NC3=CCC=C3)c2C2=CC=NC2)=CC1",{},"[c:0]1[ch:1][ch][c:3][c!r5:4][c!r5:5]1>>[c:0]1[CH2:1][c:3][c:4][c:5]1",null,-0.1464511216],[-0.0752335796,201.9484222544,9,"completed",-5.424764,9.0,4,"C1=C(NC2=Cc3ccccc3C2)Cc2ccccc21","c1ccc2c(c1)CC(NC1=Nc3ccccc3C1)=N2",{},"[chr5,CH1r5:1]>>[n:1]",null,-0.3040793918],[-0.0753086219,134.0480615295,9,"completed",-5.214912,9.0,9,"C1=CCC(c2cc(NC3=NC=CC3)cc(C3=CC=CC3)c2)=C1","C1=CN=C(Nc2cc(-c3cccs3)cc(-c3cccs3)c2)C1",{},"[#6H2r5:1]>>[S:1]",null,-0.1563304801],[-0.0754975195,130.8131851175,9,"completed",-5.06854,9.0,5,"C1=CC(Nc2cc(NC3=CCC=C3)cc(C3=CCC=C3)c2)=CC1","C1=CC(Nc2cc(NC3=CCC=C3)nc(C3=CCC=C3)n2)=CC1",{},"[ch&r6:0]>>[nr6:0]",null,-0.1326539026],[-0.075634191,155.7968790969,9,"completed",-5.03404,9.0,8,"C1=CC(Nc2cc(NC3=CCC=C3)cc(C3=CN=CC3)c2)=CC1","C1=CC(Nc2cc(NC3=CCC=C3)cc(C3=NN=CC3)c2)=CC1",{},"[chr5,CH1r5:1]>>[n:1]",null,-0.1624946803],[-0.0757712572,209.1113539874,9,"completed",-5.010948,9.0,9,"C1=CC(C=CC2=CCC(C3=NC(C=CC4=CCC=C4)=CC3)=N2)=CC1","C(=Cc1cc[nH]c1)C1=CCC(C2=NC(C=Cc3cc[nH]c3)=CC2)=N1",{},"[#6H2r5:1]>>[NH:1]",null,-0.2182049155],[-0.0757931752,129.011426744,9,"completed",-5.156216,9.0,9,"C1=NCC=C1N(c1ccccc1)c1ccccc1","c1ccc(N(c2ccccc2)c2cnsc2)cc1",{},"[#6H2r5:1]>>[S:1]",null,-0.1348794468],[-0.0759856907,183.1928030864,9,"completed",-5.088872,9.0,4,"C1=CCC(Nc2cccc(-c3cccc(NC4=CC=CC4)c3)c2)=C1","c1cc(Nc2ccco2)cc(-c2cccc(Nc3ccco3)c2)c1",{},"[#6H2r5:1]>>[O:1]",null,-0.1833583403],[-0.0760977278,137.5907539782,9,"completed",-4.916464,9.0,5,"c1ccc(-c2c(Nc3cccs3)cccc2Nc2cccs2)cc1","C1=CC(c2c(Nc3cccs3)cccc2Nc2cccs2)=CC1",{},"[c:0]1[ch:1][ch][c:3][c!r5:4][c!r5:5]1>>[c:0]1[CH2:1][c:3][c:4][c:5]1",null,-0.1882474239],[-0.0761317703,169.512889208,9,"completed",-5.053912,9.0,4,"C1=CC(Nc2cc(-c3ccccc3)cc(-c3ccccc3)c2)=CC1","C1=CC(Nc2cc(-c3ccccn3)cc(-c3ccccn3)c2)=CC1",{},"[ch&r6:0]>>[nr6:0]",null,-0.1725555865],[-0.0761452257,126.8187141173,9,"completed",-5.272228,9.0,3,"c1ccc(-c2cccc(Nc3cccc(-c4ccccc4)c3)c2)cc1","c1ccc(-c2cccc(Nc3cccc(-c4ccccn4)c3)c2)nc1",{},"[ch&r6:0]>>[nr6:0]",null,-0.1749788656],[-0.0763593028,166.2704205747,9,"completed",-5.044436,9.0,4,"C1=CCC(Nc2cc(-c3ccccc3)cc(-c3ccccc3)c2)=C1","c1ccc(-c2cc(Nc3cccs3)cc(-c3ccccc3)c2)cc1",{},"[#6H2r5:1]>>[S:1]",null,-0.1707590648],[-0.0763872639,140.5892267664,9,"completed",-5.318044,9.0,9,"O=c1[nH]cccc1Nc1cc(C2=CCC=C2)cc(C2=CCC=C2)c1","O=c1[nH]ccnc1Nc1cc(C2=CCC=C2)cc(C2=CCC=C2)c1",{},"[ch&r6:0]>>[nr6:0]",null,-0.2075126304],[-0.076519603,121.4989300821,9,"completed",-5.21114,9.0,6,"C1=NCC=C1c1cc(Nc2ccccc2)cc(Nc2ccccc2)c1","C1=NCC=C1c1cc(Nc2ccccc2)nc(Nc2ccccc2)c1",{},"[ch&r6:0]>>[nr6:0]",null,-0.1442723772],[-0.076803162,182.6787953505,9,"completed",-5.08556,9.0,4,"C1=C(Nc2ccccc2)C=C(C2=CC(Nc3ccccc3)=CC2)C1","C1=C(Nc2cccnc2)C=C(C2=CC(Nc3cccnc3)=CC2)C1",{},"[ch&r6:0]>>[nr6:0]",null,-0.18295823],[-0.0768873538,112.8012394007,9,"completed",-5.306728,9.0,4,"C1=CC(c2cccc(Nc3cccc(C4=CCC=C4)c3)c2)=CC1","C1=NCC=C1c1cccc(Nc2cccc(C3=CCN=C3)c2)c1",{},"[chr5,CH1r5:1]>>[n:1]",null,-0.1834802113],[-0.0769119303,201.2602247304,9,"completed",-5.268456,9.0,3,"C(#CC1=CC=CC1)C1=CC=CC1","C(#CC1=CC(c2ccccc2)=CC1)C1=CC(c2ccccc2)=CC1",{},"[cH&r6,CH&r5:1]>>[#6:1](-[c]1[ch]ccc[ch]1)",null,-0.2332608321],[-0.0770340779,167.0258743991,9,"completed",-5.236716,9.0,7,"C1=CCC(C=CC2=CCC(C3=CC(C=CC4=CC=CC4)=CC3)=C2)=C1","C(=CC1=CN=CC1)C1=CCC(C2=CC(C=CC3=CN=CC3)=CC2)=C1",{},"[chr5,CH1r5:1]>>[n:1]",null,-0.1925002919],[-0.0771087062,183.6157691522,9,"completed",-5.38502,9.0,8,"C1=CC(C=Cc2ccc3cc(C=CC4=CCC=C4)ccc3c2)=CC1","C1=CC(C=Cc2cc3cnc(C=CC4=CCC=C4)cc3cn2)=CC1",{},"[ch&r6:0]>>[nr6:0]",null,-0.2711467995],[-0.0771637412,144.6233336019,9,"completed",-5.11592,9.0,8,"c1ccc(-c2cc(Nc3c[nH]cn3)cc(-c3ccccc3)c2)cc1","c1ccc(-c2cc(Nc3c[nH]cn3)cc(-c3ccccc3)n2)cc1",{},"[ch&r6:0]>>[nr6:0]",null,-0.1450520505],[-0.0772077526,78.841973054,9,"completed",-5.410504,9.0,3,"c1ccc(Nc2cccc(-c3cccc(Nc4ccccc4)c3)c2)cc1","c1ccc(Nc2cc(-c3ccnc(Nc4ccccc4)c3)ccn2)cc1",{},"[ch&r6:0]>>[nr6:0]",null,-0.2312105023],[-0.0772547815,196.4540691366,9,"completed",-4.952712,9.0,9,"C1=CC(N(C2=CCC=C2)C2=CCC=C2)=CC1","C1=CC(N(C2=CCC=C2)C2=NCC=C2)=CC1",{},"[chr5,CH1r5:1]>>[n:1]",null,-0.2218651419],[-0.0779517685,153.6878768846,9,"completed",-5.16882,9.0,5,"C1=CC(Nc2cc(NC3=CCC=C3)cc(C3=CCC=C3)c2)=CC1","C1=CC(c2cc(NC3=CCN=C3)cc(NC3=CCN=C3)c2)=CC1",{},"[chr5,CH1r5:1]>>[n:1]",null,-0.1610611616],[-0.0781704871,160.6491832195,9,"completed",-4.966144,9.0,9,"C1=CC(Nc2cccc(NC3=CCC=C3)c2C2=CCN=C2)=CC1","C1=CC(Nc2cccc(NC3=CCC=C3)c2C2=NCN=C2)=CC1",{},"[chr5,CH1r5:1]>>[n:1]",null,-0.1859776872],[-0.0782845309,115.6791606814,9,"completed",-5.434792,9.0,3,"c1ccc(Nc2cc(Nc3ccccc3)cc(-c3ccccc3)c2)cc1","c1ccc(Nc2cc(Nc3ccccc3)nc(-c3ccccc3)n2)cc1",{},"[ch&r6:0]>>[nr6:0]",null,-0.2613496758],[-0.0783806514,134.3151009228,9,"completed",-5.178112,9.0,9,"C1=CCC(c2cc(NC3=NC=CC3)cc(C3=CC=CC3)c2)=C1","C1=CN=C(Nc2cc(-c3ccc[nH]3)cc(-c3ccc[nH]3)c2)C1",{},"[#6H2r5:1]>>[NH:1]",null,-0.1450181842],[-0.0785037874,151.0682367186,9,"completed",-5.32476,9.0,9,"C1=CCC(c2cc(NC3=NC=CC3)cc(C3=CC=CC3)c2)=C1","C1=CN=C(Nc2cc(C3=NC=CC3)cc(C3=NC=CC3)c2)C1",{},"[chr5,CH1r5:1]>>[n:1]",null,-0.2181168732],[-0.0786025323,179.3954040057,9,"completed",-5.054372,9.0,4,"C1=CCC(Nc2cccc(NC3=CC=CC3)c2-c2ccccc2)=C1","C1=NC=C(Nc2cccc(NC3=CN=CC3)c2-c2ccccc2)C1",{},"[chr5,CH1r5:1]>>[n:1]",null,-0.1822164894],[-0.07881626,186.8574608079,9,"completed",-5.062928,9.0,8,"C1=CC(C=Cc2cc(-c3c[nH]c(C=CC4=CCC=C4)c3)c[nH]2)=CC1","C(=Cc1cc(-c2c[nH]c(C=CC3=CCN=C3)c2)c[nH]1)C1=CCN=C1",{},"[chr5,CH1r5:1]>>[n:1]",null,-0.1886508254],[-0.0788304203,249.1975390379,9,"completed",-4.684348,9.0,8,"C(=CC1=CCC=N1)C1=CC(C2=CCC(C=CC3=CCC=N3)=C2)=CC1","C(=Cc1cc(-c2c[nH]c(C=CC3=CCC=N3)c2)c[nH]1)C1=CCC=N1",{},"[#6H2r5:1]>>[NH:1]",null,-0.3830862046],[-0.0788448193,160.349700159,9,"completed",-5.22126,9.0,6,"C1=NC=C(c2c(Nc3ccccc3)cccc2Nc2ccccc2)C1","C1=NN=C(c2c(Nc3ccccc3)cccc2Nc2ccccc2)C1",{},"[chr5,CH1r5:1]>>[n:1]",null,-0.1814303731],[-0.0788917531,178.1867040864,9,"completed",-5.297344,9.0,3,"C(=Cc1ccccc1)C1=CCC=C1C=Cc1ccccc1","C1=CC(C=CC2=CCC=C2C=CC2=CCC=C2)=CC1",{},"[c:0]1[ch:1][ch][c:3][c!r5:4][c!r5:5]1>>[c:0]1[CH2:1][c:3][c:4][c:5]1",null,-0.2254625959],[-0.0789211054,154.8662439819,9,"completed",-5.151616,9.0,5,"C1=CN=C(c2cc(Nc3ccccc3)cc(C3=NC=CC3)c2)C1","C1=CC(Nc2cc(C3=NC=CC3)cc(C3=NC=CC3)c2)=CC1",{},"[c:0]1[ch:1][ch][c:3][c!r5:4][c!r5:5]1>>[c:0]1[CH2:1][c:3][c:4][c:5]1",null,-0.1590252091],[-0.0789278768,162.1422814233,9,"completed",-4.974884,9.0,6,"C1=CC(c2cc(NC3=NCC=C3)cc(C3=CCC=C3)c2)=CC1","C1=CC(Nc2cc(-c3cc[nH]c3)cc(-c3cc[nH]c3)c2)=NC1",{},"[#6H2r5:1]>>[NH:1]",null,-0.184283982],[-0.078939145,170.6762384883,9,"completed",-5.019504,9.0,6,"C1=CC(c2cc(Nc3cccs3)cc(C3=CCC=C3)c2)=CC1","C1=CC(c2cc(Nc3cccs3)cc(C3=NCC=C3)c2)=NC1",{},"[chr5,CH1r5:1]>>[n:1]",null,-0.1797369893],[-0.0789802859,126.333292266,9,"completed",-5.183264,9.0,5,"O=c1cccc(-c2c(NC3=CCC=C3)cccc2NC2=CCC=C2)o1","O=c1cccc(-c2c(NC3=CCC=C3)cccc2NC2=CCC=C2)[nH]1",{},"[o:1]>>[nH:1]",null,-0.1391302219],[-0.0789831462,156.4765911042,9,"completed",-5.321724,9.0,4,"C1=Cc2cc(Nc3ccc4c(c3)C=CC4)ccc2C1","C1=NCc2ccc(Nc3ccc4c(c3)C=NC4)cc21",{},"[chr5,CH1r5:1]>>[n:1]",null,-0.2203952684],[-0.0790908151,136.8826658766,9,"completed",-5.199824,9.0,8,"c1ccc(-c2cc(Nc3cc[nH]n3)cc(-c3ccccc3)c2)cc1","c1ccc(-c2cc(Nc3nc[nH]n3)cc(-c3ccccc3)c2)cc1",{},"[chr5,CH1r5:1]>>[n:1]",null,-0.1536867964],[-0.0791920019,116.8028700205,9,"completed",-5.282808,9.0,8,"C1=CC(c2cc(NC3=CN=CC3)cc(C3=CCC=C3)c2)=CC1","C1=CC(c2cc(NC3=CN=NC3)cc(C3=CCC=C3)c2)=CC1",{},"[chr5,CH1r5:1]>>[n:1]",null,-0.1732573382],[-0.079230449,172.5970871764,9,"completed",-5.071024,9.0,4,"C1=CCC(c2ccc(Nc3ccc(C4=CC=CC4)cc3)cc2)=C1","c1coc(-c2ccc(Nc3ccc(-c4ccco4)cc3)cc2)c1",{},"[#6H2r5:1]>>[O:1]",null,-0.1737848172],[-0.079299786,135.7842627968,9,"completed",-4.87442,9.0,6,"C1=CC(Nc2cc(-c3ccccc3)cc(NC3=CCC=C3)n2)=CC1","C1=CC(Nc2cc(-c3ccccn3)cc(NC3=CCC=C3)n2)=CC1",{},"[ch&r6:0]>>[nr6:0]",null,-0.2082586633],[-0.0793273269,142.0765641217,9,"completed",-5.02622,9.0,5,"C1=CC(=C2C=C(NC3=CCC=C3)C(NC3=CCC=C3)=C2)C=C1","C1=CC(=C2C=C(Nc3ccsc3)C(Nc3ccsc3)=C2)C=C1",{},"[#6H2r5:1]>>[S:1]",null,-0.1511722838],[-0.0793557059,129.855948109,9,"completed",-5.387596,9.0,6,"C1=CC(c2cc(Nc3ccco3)cc(C3=CCC=C3)c2)=CC1","C1=CC(c2cc(Nc3ccno3)cc(C3=CCC=C3)c2)=CC1",{},"[chr5,CH1r5:1]>>[n:1]",null,-0.2395645681],[-0.0795078483,82.9744599168,9,"completed",-4.871108,9.0,4,"C1=CC(Nc2ccc3ccc(NC4=CCC=C4)cc3c2)=CC1","C1=NC(Nc2ccc3ccc(NC4=CCC=N4)cc3c2)=CC1",{},"[chr5,CH1r5:1]>>[n:1]",null,-0.1804345293],[-0.0795868518,138.7132064701,9,"completed",-5.370116,9.0,4,"C1=Cc2ccc(Nc3ccc4c(c3)CC=C4)cc2C1","C1=NCc2cc(Nc3ccc4c(c3)CN=C4)ccc21",{},"[chr5,CH1r5:1]>>[n:1]",null,-0.2345059783],[-0.0796309286,187.553056941,9,"completed",-5.299,9.0,4,"C1=CC(c2c(Nc3ccccc3)cccc2Nc2ccccc2)=CC1","C1=CC(c2c(Nc3cccnc3)cccc2Nc2cccnc2)=CC1",{},"[ch&r6:0]>>[nr6:0]",null,-0.2336249969],[-0.0797415996,152.9431302146,9,"completed",-5.129628,9.0,6,"C1=CCC(c2cc(Nc3cccs3)cc(C3=CC=CC3)c2)=C1","C1=NC=C(c2cc(Nc3cccs3)cc(C3=CN=CC3)c2)C1",{},"[chr5,CH1r5:1]>>[n:1]",null,-0.1543429042],[-0.0798896126,122.9177239093,9,"completed",-4.81738,9.0,4,"C1=c2ccccc2=C(NC2=c3ccccc3=CC2)C1","C1=c2ncccc2=C(NC2=c3cccnc3=CC2)C1",{},"[ch&r6:0]>>[nr6:0]",null,-0.2329099792],[-0.0558799693,164.1842999804,10,"completed",-4.930264,10.0,10,"C1=NCC=C1c1cccc(Nc2cccc(C3=CCN=C3)c2)c1","C1=NCC=C1C1=CCC(NC2=CC(C3=CCN=C3)=CC2)=C1",{},"[c:0]1[ch:1][ch][c:3][c!r5:4][c!r5:5]1>>[c:0]1[CH2:1][c:3][c:4][c:5]1",null,-0.2026660704],[-0.0575010256,158.3913397372,10,"completed",-5.154008,10.0,10,"C(#CC1=CC(c2ccccc2)=CC1)C1=CC(c2ccccc2)=CC1","C(#CC1=CC(C2=CCC=C2)=CC1)C1=CC(C2=CCC=C2)=CC1",{},"[c:0]1[ch:1][ch][c:3][c!r5:4][c!r5:5]1>>[c:0]1[CH2:1][c:3][c:4][c:5]1",null,-0.162840658],[-0.063602487,123.215859096,10,"completed",-5.1495,10.0,10,"C1=CC(N(c2ccccc2)c2ccccc2)=NC1","c1ccc(N(c2ccccc2)c2ccsn2)cc1",{},"[#6H2r5:1]>>[S:1]",null,-0.1279951969],[-0.0654448628,197.5035442537,10,"completed",-4.994664,10.0,10,"C1=CC(c2nc(Nc3ccccc3)cc(Nc3ccccc3)n2)=CC1","C1=CCC(Nc2cc(NC3=CC=CC3)nc(C3=CCC=C3)n2)=C1",{},"[c:0]1[ch:1][ch][c:3][c!r5:4][c!r5:5]1>>[c:0]1[CH2:1][c:3][c:4][c:5]1",null,-0.2108187129],[-0.0685638814,132.9212365453,10,"completed",-5.061824,10.0,10,"C1=CC(Nc2cccc(NC3=CCC=C3)c2C2=CC=NC2)=CC1","C1=CC(Nc2cccc(NC3=CCC=C3)c2C2=CN=NC2)=CC1",{},"[chr5,CH1r5:1]>>[n:1]",null,-0.1355809151],[-0.0691343137,155.6208970362,10,"completed",-5.155204,10.0,10,"C(#CC1=CC(c2ccccc2)=CC1)C1=CC(c2ccccc2)=CC1","C(#CC1=CC(C2=CC=CC2)=CC1)C1=CC(C2=CC=CC2)=CC1",{},"[c:0]1[ch:1][ch][c:3][c!r5:4][c!r5:5]1>>[c:0]1[CH2:1][c:3][c:4][c:5]1",null,-0.1603469039],[-0.0699751959,203.7470823845,10,"completed",-5.080684,10.0,4,"C1=CCC(N(c2ccccc2)c2ccccc2)=C1","C1=CN=C(N(c2ccccc2)c2ccccc2)C1",{},"[chr5,CH1r5:1]>>[n:1]",null,-0.204195241],[-0.0720629353,125.7501503372,10,"completed",-5.069092,10.0,10,"C1=CC(c2cc(NC3=CC=NC3)cc(C3=CCC=C3)c2)=CC1","C1=NCC(Nc2cc(C3=CCC=N3)cc(C3=CCC=N3)c2)=C1",{},"[chr5,CH1r5:1]>>[n:1]",null,-0.1275978037],[-0.0733130537,155.9209343403,10,"completed",-5.12742,10.0,8,"c1ccc(N(c2ccccc2)c2cccs2)cc1","c1ccc(N(c2ccccc2)c2nccs2)cc1",{},"[chr5,CH1r5:1]>>[n:1]",null,-0.1570978911],[-0.0746181608,144.6917081398,10,"completed",-5.07268,10.0,10,"C1=CC(=C2C=C(NC3=CCC=C3)C(NC3=CCC=C3)=C2)N=C1","C1=CC(NC2=CC(=C3N=CC=N3)C=C2NC2=CCC=C2)=CC1",{},"[chr5,CH1r5:1]>>[n:1]",null,-0.1459500523],[-0.0768832349,175.5819063544,10,"completed",-5.302588,10.0,10,"C1=CC(Nc2cc(C3=NC=CC3)cc(C3=NC=CC3)c2)=CC1","C1=CC(Nc2cc(C3=NC=CC3)nc(C3=NC=CC3)c2)=CC1",{},"[ch&r6:0]>>[nr6:0]",null,-0.225697886],[-0.0772005204,162.3655957462,10,"completed",-4.948756,10.0,10,"C1=NCC=C1c1ccccc1Nc1ccccc1C1=CCN=C1","C1=NCC=C1C1=CCC=C1NC1=CCC=C1C1=CCN=C1",{},"[c:0]1[ch:1][ch][c:3][c!r5:4][c!r5:5]1>>[c:0]1[CH2:1][c:3][c:4][c:5]1",null,-0.1938329512],[-0.0772809327,177.198464522,10,"completed",-5.13984,10.0,8,"c1ccc(N(c2ccccc2)c2cccs2)cc1","c1ccc(N(c2ccccc2)c2cncs2)cc1",{},"[chr5,CH1r5:1]>>[n:1]",null,-0.1793795874],[-0.0781031859,183.0032736739,10,"completed",-5.093012,10.0,10,"C1=C(NC2=CCN=C2c2ccccc2)C(c2ccccc2)=NC1","C1=CC(C2=NCC=C2NC2=CCN=C2C2=CCC=C2)=CC1",{},"[c:0]1[ch:1][ch][c:3][c!r5:4][c!r5:5]1>>[c:0]1[CH2:1][c:3][c:4][c:5]1",null,-0.1830686372],[-0.0788429922,152.0595596903,10,"completed",-4.988132,10.0,4,"C1=CC(N(c2ccccc2)c2ccccc2)=CC1","c1ccc(N(c2ccccc2)c2ccsc2)cc1",{},"[#6H2r5:1]>>[S:1]",null,-0.1710385626],[-0.0789551442,170.790500983,10,"completed",-4.476428,10.0,7,"C1=CCC(NC2=CC(=C3C=CC=C3)C=C2NC2=CC=CC2)=C1","C1=CCC(NC2=CC(=C3SC=CS3)C=C2NC2=CC=CC2)=C1",{},"[CH,ch:0]1=[C,c:1][C,c:2]=[CH,ch:3][*:4]1>>[S:0]1[*:1]=,:[*:2][S:3][*:4]1",null,-0.4687237933],[-0.0793653337,165.7692603116,10,"completed",-5.118772,10.0,10,"C1=C(NC2=CCN=C2c2ccccc2)C(c2ccccc2)=NC1","C1=CCC(C2=NCC=C2NC2=CCN=C2C2=CC=CC2)=C1",{},"[c:0]1[ch:1][ch][c:3][c!r5:4][c!r5:5]1>>[c:0]1[CH2:1][c:3][c:4][c:5]1",null,-0.1662892594],[-0.0795910593,125.8048208809,10,"completed",-5.152996,10.0,6,"C1=CC(c2cc(Nc3ccccc3)cc(Nc3ccccc3)c2)=NC1","C1=CC(c2cc(Nc3ccccc3)nc(Nc3ccccc3)c2)=NC1",{},"[ch&r6:0]>>[nr6:0]",null,-0.1311604178],[-0.0797346197,146.1859676659,10,"completed",-5.131376,10.0,8,"C1=NC(N(c2ccccc2)c2ccccc2)=CC1","c1ccc(N(c2ccccc2)c2cocn2)cc1",{},"[#6H2r5:1]>>[O:1]",null,-0.1478266529],[-0.0799532065,137.755151135,10,"completed",-5.332856,10.0,10,"C1=CC(C=CC2=CCC=C2C=CC2=CCC=C2)=CC1","C1=CC(=C2C=C(C=CC3=CCC=C3)C(C=CC3=CCC=C3)=C2)C=C1",{},"[r5:1][CH2r5:2][r5:3]>>[r5:1][C:2](=C1cccc1)[r5:3]",null,-0.2134132631],[-0.0805858778,142.5725985506,10,"completed",-4.90202,10.0,5,"c1ccc(N(c2ccccc2)c2cc[nH]c2)cc1","c1ccc(N(c2ccccc2)c2cc[nH]n2)cc1",{},"[chr5,CH1r5:1]>>[n:1]",null,-0.1988291358],[-0.0809058507,151.630679172,10,"completed",-5.053084,10.0,6,"c1ccc(Nc2cc(Nc3ccccc3)cc(-c3ccno3)c2)cc1","C1=CC(Nc2cc(NC3=CCC=C3)cc(-c3ccno3)c2)=CC1",{},"[c:0]1[ch:1][ch][c:3][c!r5:4][c!r5:5]1>>[c:0]1[CH2:1][c:3][c:4][c:5]1",null,-0.155146406],[-0.0809430433,161.5288935959,10,"completed",-5.123372,10.0,7,"C1=CC(Nc2cccc(NC3=NCC=C3)c2-c2ccccc2)=NC1","C1=CCC(c2c(NC3=NCC=C3)cccc2NC2=NCC=C2)=C1",{},"[c:0]1[ch:1][ch][c:3][c!r5:4][c!r5:5]1>>[c:0]1[CH2:1][c:3][c:4][c:5]1",null,-0.1623553084],[-0.081701034,154.7061378395,10,"completed",-5.214268,10.0,9,"c1ccc(N(c2ccccc2)c2ccco2)cc1","c1ccc(N(c2ccccc2)c2ncco2)cc1",{},"[chr5,CH1r5:1]>>[n:1]",null,-0.1741608602],[-0.0820937893,198.3202628267,10,"completed",-5.075348,10.0,10,"C1=CC(Nc2cccc(NC3=CCC=C3)c2C2=CC=NC2)=CC1","C1=CC(Nc2cccc(NC3=CCC=C3)c2C2=NC=NC2)=CC1",{},"[chr5,CH1r5:1]>>[n:1]",null,-0.1990696109],[-0.0821566542,117.1442793678,10,"completed",-5.37904,10.0,10,"c1ccc(Nc2cc(-c3ccccn3)cc(-c3ccccn3)c2)cc1","c1ccc(Nc2cc(-c3ccccn3)cc(-c3ccccn3)c2)nc1",{},"[ch&r6:0]>>[nr6:0]",null,-0.2277626172],[-0.0826472957,121.9593721377,10,"completed",-5.208564,10.0,5,"C1=NC=C(c2cc(Nc3ccccc3)cc(Nc3ccccc3)c2)C1","C1=NC=C(c2cc(Nc3ccccc3)nc(Nc3ccccc3)c2)C1",{},"[ch&r6:0]>>[nr6:0]",null,-0.1436986363],[-0.0827141096,159.2159421552,10,"completed",-5.215188,10.0,6,"C1=CCC(c2cc(NC3=CCN=C3)cc(C3=CC=CC3)c2)=C1","C1=NCC=C1Nc1cc(-c2ccc[nH]2)cc(-c2ccc[nH]2)c1",{},"[#6H2r5:1]>>[NH:1]",null,-0.1784689641],[-0.0833322809,197.32984629,10,"completed",-4.980404,10.0,5,"C1=CCC(Nc2cc(NC3=CC=CC3)cc(C3=CC=CC3)c2)=C1","C1=CCC(Nc2cc(NC3=CC=CC3)nc(C3=CC=CC3)n2)=C1",{},"[ch&r6:0]>>[nr6:0]",null,-0.2143540012],[-0.0833633447,141.4935934343,10,"completed",-5.053544,10.0,4,"C1=CC(c2ccc(Nc3ccc(C4=CCC=C4)cc3)cc2)=CC1","C1=NC(c2ccc(Nc3ccc(C4=CCC=N4)cc3)cc2)=CC1",{},"[chr5,CH1r5:1]>>[n:1]",null,-0.1451824209],[-0.0836364552,130.5879973188,10,"completed",-5.206448,10.0,3,"c1ccc(N(c2ccccc2)c2ccccc2)cc1","c1ccc(N(c2ccccc2)c2cccnc2)cc1",{},"[ch&r6:0]>>[nr6:0]",null,-0.1503512608],[-0.0836364773,173.9483838998,10,"completed",-4.925112,10.0,10,"C1=CC(N(C2=CCC=C2)C2=NCC=C2)=CC1","C1=CC(N(C2=CCC=C2)c2ccsn2)=CC1",{},"[#6H2r5:1]>>[S:1]",null,-0.2127089288],[-0.0838329025,143.5266263632,10,"completed",-5.253184,10.0,6,"C1=CC(Nc2cc(-c3cccs3)cc(-c3cccs3)c2)=CC1","C1=NCC=C1Nc1cc(-c2cccs2)cc(-c2cccs2)c1",{},"[chr5,CH1r5:1]>>[n:1]",null,-0.1791588904],[-0.0843990214,132.5765583456,10,"completed",-5.227516,10.0,9,"C1=CCC(c2cc(NC3=CC=NC3)cc(C3=CC=CC3)c2)=C1","C1=NCC(Nc2cc(-c3cccs3)cc(-c3cccs3)c2)=C1",{},"[#6H2r5:1]>>[S:1]",null,-0.1598252347],[-0.0844677351,127.0156986803,10,"completed",-4.787664,10.0,4,"C1=c2ccccc2=C(NC2=c3ccccc3=CC2)C1","C1=c2cnccc2=C(NC2=c3ccncc3=CC2)C1",{},"[ch&r6:0]>>[nr6:0]",null,-0.2528524044],[-0.0848817269,143.7961867911,10,"completed",-5.280784,10.0,5,"C1=CCC(Nc2cccc(NC3=CC=CC3)c2C2=CC=CC2)=C1","C1=CCC(c2c(NC3=CC=NC3)cccc2NC2=CC=NC2)=C1",{},"[chr5,CH1r5:1]>>[n:1]",null,-0.1915514085],[-0.0849263057,173.5714198596,10,"completed",-5.043608,10.0,4,"C1=CCC(c2ccc(Nc3ccc(C4=CC=CC4)cc3)cc2)=C1","c1csc(-c2ccc(Nc3ccc(-c4cccs4)cc3)cc2)c1",{},"[#6H2r5:1]>>[S:1]",null,-0.1780035563],[-0.0850425308,141.3600994033,10,"completed",-4.982612,10.0,6,"C1=CCC(c2cc(NC3=CCC=C3)nc(NC3=CCC=C3)c2)=C1","C1=CC(Nc2cc(C3=CC=NC3)cc(NC3=CCC=C3)n2)=CC1",{},"[chr5,CH1r5:1]>>[n:1]",null,-0.1635079495],[-0.0851607487,207.8788177598,10,"completed",-4.834584,10.0,6,"C1=CCC(C=CC2=CC(=C3C=CC=C3)C=C2C=CC2=CC=CC2)=C1","C1=CCC(C=CC2=CC(=C3SC=CS3)C=C2C=CC2=CC=CC2)=C1",{},"[CH,ch:0]1=[C,c:1][C,c:2]=[CH,ch:3][*:4]1>>[S:0]1[*:1]=,:[*:2][S:3][*:4]1",null,-0.2788045424],[-0.0851633744,184.7435673313,10,"completed",-4.931644,10.0,5,"c1ccc(N(c2ccccc2)c2cc[nH]c2)cc1","c1ccc(N(c2ccccc2)c2cn[nH]c2)cc1",{},"[chr5,CH1r5:1]>>[n:1]",null,-0.2191315121],[-0.085322248,149.2268254232,10,"completed",-5.182804,10.0,7,"c1ccc(Nc2cc(-c3ccc[nH]3)nc(-c3ccc[nH]3)c2)cc1","C1=CC(Nc2cc(-c3ccc[nH]3)nc(-c3ccc[nH]3)c2)=CC1",{},"[c:0]1[ch:1][ch][c:3][c!r5:4][c!r5:5]1>>[c:0]1[CH2:1][c:3][c:4][c:5]1",null,-0.1600885118],[-0.0855075559,116.3710481776,10,"completed",-5.20332,10.0,6,"C1=CN=C(c2cc(Nc3ccccc3)cc(Nc3ccccc3)c2)C1","C1=CN=C(c2cc(Nc3ccccc3)nc(Nc3ccccc3)c2)C1",{},"[ch&r6:0]>>[nr6:0]",null,-0.1370145315],[-0.0855271717,136.9565130707,10,"completed",-5.229724,10.0,6,"C1=CCC(Nc2cc(-c3ccco3)cc(-c3ccco3)c2)=C1","C1=CN=C(Nc2cc(-c3ccco3)cc(-c3ccco3)c2)C1",{},"[chr5,CH1r5:1]>>[n:1]",null,-0.1643257783],[-0.0855401961,138.0952420427,10,"completed",-5.283912,10.0,4,"C1=CCC(Nc2cccc(NC3=CC=CC3)c2-c2ccccc2)=C1","C1=NCC(Nc2cccc(NC3=CC=NC3)c2-c2ccccc2)=C1",{},"[chr5,CH1r5:1]>>[n:1]",null,-0.1887958461],[-0.0858050197,159.5258432724,10,"completed",-5.179584,10.0,9,"c1ccc(N(c2ccccc2)c2ccco2)cc1","c1ccc(N(c2ccccc2)c2cnco2)cc1",{},"[chr5,CH1r5:1]>>[n:1]",null,-0.1689732673],[-0.0858052594,108.8733325953,10,"completed",-5.163668,10.0,4,"c1ccc(Nc2cccc(Nc3ccccc3)c2-c2cccnc2)cc1","c1ccc(Nc2cccc(Nc3ccccc3)c2-c2cccnn2)cc1",{},"[ch&r6:0]>>[nr6:0]",null,-0.1176421418],[-0.0858186078,113.1812198121,10,"completed",-5.272504,10.0,5,"C1=CCC(Nc2cc(NC3=CC=CC3)cc(C3=CC=CC3)c2)=C1","C1=CCC(c2cc(NC3=CC=NC3)cc(NC3=CC=NC3)c2)=C1",{},"[chr5,CH1r5:1]>>[n:1]",null,-0.1655029523],[-0.0858670706,156.4190913332,10,"completed",-5.293388,10.0,7,"C1=CC(C=CC2=CCC(C3=CC(C=CC4=CCC=C4)=CC3)=C2)=CC1","C(=CC1=CCC(C2=CC(C=CC3=CCN=C3)=CC2)=C1)C1=CCN=C1",{},"[chr5,CH1r5:1]>>[n:1]",null,-0.2068632452],[-0.0859885885,139.0098878028,10,"completed",-5.245824,10.0,7,"C1=NC(Nc2cc(-c3ccccc3)cc(-c3ccccc3)c2)=CC1","c1ccc(-c2cc(Nc3cocn3)cc(-c3ccccc3)c2)cc1",{},"[#6H2r5:1]>>[O:1]",null,-0.1724628134],[-0.0861149804,136.1518563121,10,"completed",-4.916464,10.0,4,"C1=c2ccccc2=C(NC2=c3ccccc3=CC2)C1","C1=c2ccncc2=C(NC2=c3cnccc3=CC2)C1",{},"[ch&r6:0]>>[nr6:0]",null,-0.1871983039],[-0.0862275818,116.4190205042,10,"completed",-5.301024,10.0,7,"C1=CCC(c2cc(Nc3ccsn3)cc(C3=CC=CC3)c2)=C1","c1ccc(-c2cc(Nc3ccsn3)cc(-c3ccccc3)c2)cc1",{},"[CH2:0]1[c,C:1]-,=,:[c,C:2]-,=,:[c,C:3]-,=,:[c,C:4]1>>[ch:0]1c[c:1][c:2][c:3][c:4]1",null,-0.1826324345],[-0.086490515,121.2200739778,10,"completed",-5.256956,10.0,4,"C1=CC(c2cc(Nc3ccccc3)cc(C3=CCC=C3)c2)=CC1","c1ccc(Nc2cc(-c3ccoc3)cc(-c3ccoc3)c2)cc1",{},"[#6H2r5:1]>>[O:1]",null,-0.1636017954],[-0.0865592328,299.9643955016,10,"completed",-4.397492,10.0,7,"C1=CCC(NC2=CC(=C3C=CC=C3)C=C2NC2=CC=CC2)=C1","C1=CCC(NC2=CC(=C3OC=CO3)C=C2NC2=CC=CC2)=C1",{},"[CH,ch:0]1=[C,c:1][C,c:2]=[CH,ch:3][*:4]1>>[O:0]1[*:1]=,:[*:2][O:3][*:4]1",null,-0.5760227502],[-0.0865776012,137.6252510006,10,"completed",-5.239108,10.0,4,"C1=CC(c2ccc(Nc3ccc(C4=CCC=C4)cc3)cc2)=CC1","C1=CC(c2ccc(Nc3ccc(C4=NCC=C4)cc3)cc2)=NC1",{},"[chr5,CH1r5:1]>>[n:1]",null,-0.1685903828],[-0.0866013048,303.2077652831,10,"completed",-4.821888,10.0,9,"C1=NC(NC2=C(c3ccccc3)CC=N2)=C(c2ccccc2)C1","C1=CC(C2=C(NC3=C(C4=CCC=C4)CC=N3)N=CC2)=CC1",{},"[c:0]1[ch:1][ch][c:3][c!r5:4][c!r5:5]1>>[c:0]1[CH2:1][c:3][c:4][c:5]1",null,-0.3603257254],[-0.0867148761,140.9898323166,10,"completed",-5.239016,10.0,6,"C1=CCC(c2cc(Nc3ccco3)cc(C3=CC=CC3)c2)=C1","C1=CCC(c2cc(Nc3cnco3)cc(C3=CC=CC3)c2)=C1",{},"[chr5,CH1r5:1]>>[n:1]",null,-0.1713114195],[-0.0867417875,129.1497749894,10,"completed",-5.253552,10.0,8,"c1ccc(N(c2ccccc2)c2cccs2)cc1","c1ccc(N(c2ccccc2)c2ccns2)cc1",{},"[chr5,CH1r5:1]>>[n:1]",null,-0.1680267555],[-0.0869010215,177.0438720712,10,"completed",-4.985832,10.0,9,"c1ccc(Nc2cccc(Nc3ccccc3)c2-c2ccns2)cc1","C1=CCC(Nc2cccc(NC3=CC=CC3)c2-c2ccns2)=C1",{},"[c:0]1[ch:1][ch][c:3][c!r5:4][c!r5:5]1>>[c:0]1[CH2:1][c:3][c:4][c:5]1",null,-0.1942456059],[-0.0869137892,183.7506522494,10,"completed",-5.157688,10.0,9,"C1=CCC(c2cc(NC3=CC=NC3)cc(C3=CC=CC3)c2)=C1","C1=CCC(c2cc(Nc3ccn[nH]3)cc(C3=CC=CC3)c2)=C1",{},"[#6H2r5:1]>>[NH:1]",null,-0.1881355251],[-0.0871033941,156.6935473261,10,"completed",-5.05244,10.0,5,"C1=CCC(Nc2cc(C3=CC=CC3)cc(C3=CC=CC3)c2)=C1","C1=CCC(c2cc(NC3=CN=CC3)cc(C3=CC=CC3)c2)=C1",{},"[chr5,CH1r5:1]>>[n:1]",null,-0.160191214],[-0.0874555136,97.2796915341,10,"completed",-5.45126,10.0,3,"c1ccc(Nc2cccc(Nc3ccccc3)c2)cc1","c1ccc(Nc2cc(Nc3ccccc3)ncn2)cc1",{},"[ch&r6:0]>>[nr6:0]",null,-0.2644263533],[-0.0877477544,167.9123157387,10,"completed",-5.237084,10.0,8,"C(=CC1=CCC=N1)C1=CCC(C2=CC(C=CC3=CCC=N3)=CC2)=C1","C(=Cc1csc(-c2cc(C=CC3=CCC=N3)cs2)c1)C1=CCC=N1",{},"[#6H2r5:1]>>[S:1]",null,-0.1933976139],[-0.0878470713,151.9024472316,10,"completed",-4.969272,10.0,4,"c1ccc(Nc2cccc(Nc3ccccc3)c2-c2cccnc2)cc1","C1=CC(Nc2cccc(NC3=CCC=C3)c2-c2cccnc2)=CC1",{},"[c:0]1[ch:1][ch][c:3][c!r5:4][c!r5:5]1>>[c:0]1[CH2:1][c:3][c:4][c:5]1",null,-0.1773368556],[-0.0878502234,81.7043376186,10,"completed",-5.300748,10.0,3,"c1ccc(-c2ccccn2)nc1","c1ccc(Nc2cccc(-c3cccc(Nc4ccccc4)n3)n2)cc1",{},"[ch&r6,CH1&r5:1]>>[*:1](-N-c1ccccc1)",null,-0.1625499337],[-0.0879223273,157.916601326,10,"completed",-5.004508,10.0,4,"C1=CCC(c2ccccc2Nc2ccccc2C2=CC=CC2)=C1","c1coc(-c2ccccc2Nc2ccccc2-c2ccco2)c1",{},"[#6H2r5:1]>>[O:1]",null,-0.1714812724],[-0.0880100822,165.4428322058,10,"completed",-5.060996,10.0,4,"C1=CC(N(c2ccccc2)c2ccccc2)=CC1","c1ccc(N(c2ccccc2)c2ccoc2)cc1",{},"[#6H2r5:1]>>[O:1]",null,-0.1676805702],[-0.0880286193,150.6776966415,10,"completed",-5.215372,10.0,4,"C1=C(NC2=Cc3ccccc3C2)Cc2ccccc21","C1=C(NC2=Cc3ncccc3C2)Cc2cccnc21",{},"[ch&r6:0]>>[nr6:0]",null,-0.1709561654],[-0.0880986496,352.0358202691,10,"completed",-4.751784,10.0,7,"C1=CC(Nc2cc(C3=CCC=C3)nc(C3=CCC=C3)c2)=CC1","C1=CC(c2cc(NC3=CSCS3)cc(C3=CCC=C3)n2)=CC1",{},"[CH,ch:0]1=[C,c:1][C,c:2]=[CH,ch:3][*:4]1>>[S:0]1[*:1]=,:[*:2][S:3][*:4]1",null,-0.4281867189],[-0.0881691741,165.1194615466,10,"completed",-5.187956,10.0,9,"O=c1[nH]cccc1Nc1cc(C2=CCC=C2)cc(C2=CCC=C2)c1","O=c1[nH]cccc1Nc1cc(-c2ccccc2)cc(-c2ccccc2)c1",{},"[CH2:0]1[c,C:1]-,=,:[c,C:2]-,=,:[c,C:3]-,=,:[c,C:4]1>>[ch:0]1c[c:1][c:2][c:3][c:4]1",null,-0.1762248648],[-0.0882424649,138.0886964453,10,"completed",-5.209208,10.0,9,"C1=CCC(c2cc(NC3=CC=NC3)cc(C3=CC=CC3)c2)=C1","C1=NCC(Nc2cc(-c3ccc[nH]3)cc(-c3ccc[nH]3)c2)=C1",{},"[#6H2r5:1]>>[NH:1]",null,-0.1578366809],[-0.0882698557,122.0457653956,10,"completed",-5.224388,10.0,10,"c1ccc(N(c2ccccc2)c2cnsc2)cc1","c1ccc(N(c2ccccc2)c2csnn2)cc1",{},"[chr5,CH1r5:1]>>[n:1]",null,-0.1499220877],[-0.088394406,166.0755092939,10,"completed",-5.206632,10.0,6,"C1=CC(Nc2cc(-c3ccsc3)cc(-c3ccsc3)c2)=CC1","C1=NCC=C1Nc1cc(-c2ccsc2)cc(-c2ccsc2)c1",{},"[chr5,CH1r5:1]>>[n:1]",null,-0.182078452],[-0.0884604032,162.6865941235,10,"completed",-4.966052,10.0,4,"C1=CC(c2ccccc2)=C(NC2=C(c3ccccc3)C=CC2)C1","C1=NC(c2ccccc2)=C(NC2=C(c3ccccc3)N=CC2)C1",{},"[chr5,CH1r5:1]>>[n:1]",null,-0.1877725768],[-0.0886579879,146.8666367712,10,"completed",-5.193844,10.0,10,"C1=CC(c2cc(NC3=CC=NC3)cc(C3=CCC=C3)c2)=CC1","C1=NCC(Nc2cc(-c3ccsc3)cc(-c3ccsc3)c2)=C1",{},"[#6H2r5:1]>>[S:1]",null,-0.1608884402],[-0.0888137679,154.8370260827,10,"completed",-5.207644,10.0,7,"C1=CCC(c2cc(Nc3cncs3)cc(C3=CC=CC3)c2)=C1","c1ccc(-c2cc(Nc3cncs3)cc(-c3ccccc3)c2)cc1",{},"[CH2:0]1[c,C:1]-,=,:[c,C:2]-,=,:[c,C:3]-,=,:[c,C:4]1>>[ch:0]1c[c:1][c:2][c:3][c:4]1",null,-0.1721982802],[-0.0889237084,239.0393292728,10,"completed",-5.357788,10.0,3,"C(#Cc1ccccc1)C1=CCC=C1C#Cc1ccccc1","C(#CC1=CCC=C1C#CC1=CC=CC1)C1=CC=CC1",{},"[c:0]1[ch:1][ch][c:3][c!r5:4][c!r5:5]1>>[c:0]1[CH2:1][c:3][c:4][c:5]1",null,-0.2995038913],[-0.0889523915,155.9441758029,10,"completed",-5.264684,10.0,4,"C1=CC(c2ccccc2)=C(NC2=C(c3ccccc3)C=CC2)C1","C1=NCC(NC2=C(c3ccccc3)C=NC2)=C1c1ccccc1",{},"[chr5,CH1r5:1]>>[n:1]",null,-0.1939272742],[-0.0889740084,229.042177972,10,"completed",-5.041124,10.0,4,"C1=C(Nc2ccccn2)C(Nc2ccccn2)=CC1","C1=CC(=C2C=C(Nc3ccccn3)C(Nc3ccccn3)=C2)C=C1",{},"[r5:1][CH2r5:2][r5:3]>>[r5:1][C:2](=C1cccc1)[r5:3]",null,-0.2327205344],[-0.0889757796,180.1673882519,10,"completed",-5.305164,10.0,10,"C1=CC(N(c2ccccc2)c2ccccc2)=NC1","c1ccc(N(c2ccccc2)c2ccon2)cc1",{},"[#6H2r5:1]>>[O:1]",null,-0.2304029049],[-0.089004216,133.6422349749,10,"completed",-5.263028,10.0,4,"C1=CC(Nc2cccc(-c3cccc(NC4=CCC=C4)c3)c2)=CC1","C1=NCC=C1Nc1cccc(-c2cccc(NC3=CCN=C3)c2)c1",{},"[chr5,CH1r5:1]>>[n:1]",null,-0.175737105],[-0.0890187191,118.0165841911,10,"completed",-5.419888,10.0,5,"C1=CC(c2cc(Nc3ccccn3)cc(C3=CCC=C3)c2)=CC1","C1=CC(c2cc(Nc3ncccn3)cc(C3=CCC=C3)c2)=CC1",{},"[ch&r6:0]>>[nr6:0]",null,-0.2531181485],[-0.0890188909,166.9424306716,10,"completed",-5.278116,10.0,8,"C(=Cc1cccs1)C1=CCC(C2=CC(C=Cc3cccs3)=CC2)=C1","C(=Cc1nccs1)C1=CCC(C2=CC(C=Cc3nccs3)=CC2)=C1",{},"[chr5,CH1r5:1]>>[n:1]",null,-0.2083630888],[-0.0890536323,151.9214087655,10,"completed",-5.21298,10.0,5,"C1=CC(c2cc(Nc3cccnc3)cc(C3=CCC=C3)c2)=CC1","C1=NC(c2cc(Nc3cccnc3)cc(C3=CCC=N3)c2)=CC1",{},"[chr5,CH1r5:1]>>[n:1]",null,-0.1712737862],[-0.0891002155,105.6578436105,10,"completed",-5.34362,10.0,5,"C1=CCC(c2cc(Nc3ccccn3)cc(C3=CC=CC3)c2)=C1","c1ccc(Nc2cc(-c3cccs3)cc(-c3cccs3)c2)nc1",{},"[#6H2r5:1]>>[S:1]",null,-0.2006126244],[-0.0892410555,166.773639205,10,"completed",-5.096876,10.0,4,"C1=CC(Nc2cccc(NC3=CCC=C3)c2)=CC1","C1=CC(Nc2cc(NC3=CCC=C3)ncn2)=CC1",{},"[ch&r6:0]>>[nr6:0]",null,-0.1667879757],[-0.0894870106,107.8532693458,10,"completed",-5.280784,10.0,4,"C1=CCC(Nc2ccc3ccc(NC4=CC=CC4)cc3c2)=C1","C1=NCC(Nc2ccc3ccc(NC4=CC=NC4)cc3c2)=C1",{},"[chr5,CH1r5:1]>>[n:1]",null,-0.1662736494],[-0.0896907112,144.3249684242,10,"completed",-5.044896,10.0,3,"c1ccc2cc(-c3ccc4ccccc4c3)ccc2c1","C1=c2ccc(-c3ccc4c(c3)=CCC=4)cc2=CC1",{},"[c:0]1[ch:1][ch][c:3][c!r5:4][c!r5:5]1>>[c:0]1[CH2:1][c:3][c:4][c:5]1",null,-0.1493906202],[-0.089706924,135.9376943986,10,"completed",-5.007728,10.0,3,"C(=Cc1ccc2ccccc2c1)c1ccc2ccccc2c1","C(=Cc1ccc2c(c1)=CCC=2)c1ccc2c(c1)=CCC=2",{},"[c:0]1[ch:1][ch][c:3][c!r5:4][c!r5:5]1>>[c:0]1[CH2:1][c:3][c:4][c:5]1",null,-0.1505024137],[-0.0897612187,156.5822862884,10,"completed",-5.371772,10.0,5,"C1=NC(c2cc(Nc3ccccc3)cc(C3=CCC=N3)c2)=CC1","C1=NC(c2cc(Nc3ccncc3)cc(C3=CCC=N3)c2)=CC1",{},"[ch&r6:0]>>[nr6:0]",null,-0.2463928209],[-0.0897968162,179.7464264968,10,"completed",-4.9747,10.0,6,"c1ccc(Nc2cc(Nc3ccccc3)cc(-c3ccns3)c2)cc1","C1=CCC(Nc2cc(NC3=CC=CC3)cc(-c3ccns3)c2)=C1",{},"[c:0]1[ch:1][ch][c:3][c!r5:4][c!r5:5]1>>[c:0]1[CH2:1][c:3][c:4][c:5]1",null,-0.2000045548],[-0.0899313149,129.9492588041,10,"completed",-4.954644,10.0,6,"C1=CC(Nc2cc(-c3ccccc3)cc(NC3=CCC=C3)n2)=CC1","C1=CC(Nc2cc(-c3cccnc3)cc(NC3=CCC=C3)n2)=CC1",{},"[ch&r6:0]>>[nr6:0]",null,-0.1650445684],[-0.0899453189,201.0743806745,10,"completed",-5.429272,10.0,10,"C1=CC(C=Cc2cc3cnc(C=CC4=CCC=C4)cc3cn2)=CC1","C(=Cc1cc2cnc(C=CC3=CCC=N3)cc2cn1)C1=CCC=N1",{},"[chr5,CH1r5:1]>>[n:1]",null,-0.3058704482],[-0.090129857,129.4860459946,10,"completed",-4.906344,10.0,4,"C1=CC(Nc2cc(NC3=CCC=C3)cc(-c3ccccc3)c2)=CC1","C1=NC(Nc2cc(NC3=CCC=N3)cc(-c3ccccc3)c2)=CC1",{},"[chr5,CH1r5:1]>>[n:1]",null,-0.1874644841],[-0.0901600796,131.8042330767,10,"completed",-5.237176,10.0,6,"C1=CC(Nc2cc(-c3ccco3)cc(-c3ccco3)c2)=CC1","C1=NCC=C1Nc1cc(-c2ccco2)cc(-c2ccco2)c1",{},"[chr5,CH1r5:1]>>[n:1]",null,-0.1630730229],[-0.0902846176,147.6780170376,10,"completed",-5.221812,10.0,6,"C1=CCC(c2cc(Nc3cccs3)cc(C3=CC=CC3)c2)=C1","C1=NCC(c2cc(Nc3cccs3)cc(C3=CC=NC3)c2)=C1",{},"[chr5,CH1r5:1]>>[n:1]",null,-0.1705271144],[-0.0904869306,162.3677074197,10,"completed",-4.856388,10.0,10,"C1=NCC=C1c1ccccc1Nc1ccccc1C1=CCN=C1","C1=CC(C2=CCN=C2)=C(NC2=C(C3=CCN=C3)C=CC2)C1",{},"[c:0]1[ch:1][ch][c:3][c!r5:4][c!r5:5]1>>[c:0]1[CH2:1][c:3][c:4][c:5]1",null,-0.2354638138],[-0.0905712999,122.5113341131,10,"completed",-4.981416,10.0,4,"C1=CC(Nc2ccc3ccc(NC4=CCC=C4)cc3c2)=CC1","C1=CC(Nc2ccc3ccc(NC4=CCC=C4)nc3n2)=CC1",{},"[ch&r6:0]>>[nr6:0]",null,-0.1479847555],[-0.0905873767,142.674863979,10,"completed",-5.00506,10.0,10,"C1=C(N(c2ccccc2)c2ccccc2)N=NC1","c1ccc(N(c2ccccc2)c2c[nH]nn2)cc1",{},"[#6H2r5:1]>>[NH:1]",null,-0.1573937183],[-0.0907732378,268.9886733341,10,"completed",-5.5934,10.0,4,"C1=Cc2cccc(Nc3cccc4c3CC=C4)c2C1","C1=Cc2nccc(Nc3ccnc4c3CC=C4)c2C1",{},"[ch&r6:0]>>[nr6:0]",null,-0.4377696321],[-0.0907809447,149.9419679146,10,"completed",-5.035144,10.0,5,"C1=CCC(Nc2cc(NC3=CC=CC3)cc(C3=CC=CC3)c2)=C1","C1=CCC(c2cc(NC3=CN=CC3)cc(NC3=CN=CC3)c2)=C1",{},"[chr5,CH1r5:1]>>[n:1]",null,-0.1566642305],[-0.0501189955,173.0474776061,11,"completed",-5.095864,11.0,11,"C1=NCC(NC2=C(c3ccccc3)C=NC2)=C1c1ccccc1","C1=CC(C2=C(NC3=C(C4=CCC=C4)C=NC3)CN=C2)=CC1",{},"[c:0]1[ch:1][ch][c:3][c!r5:4][c!r5:5]1>>[c:0]1[CH2:1][c:3][c:4][c:5]1",null,-0.1730716952],[-0.0653548273,129.0798198646,11,"completed",-5.1748,11.0,3,"C(#Cc1ccc2ccccc2c1)c1ccc2ccccc2c1","C(#Cc1ccc2c(c1)=CCC=2)c1ccc2c(c1)=CCC=2",{},"[c:0]1[ch:1][ch][c:3][c!r5:4][c!r5:5]1>>[c:0]1[CH2:1][c:3][c:4][c:5]1",null,-0.1392952601],[-0.0681211595,166.0922777178,11,"completed",-5.203044,11.0,11,"C(#CC1=CC(C2=CC=CC2)=CC1)C1=CC(C2=CC=CC2)=CC1","C(#CC1=CC(c2cccs2)=CC1)C1=CC(c2cccs2)=CC1",{},"[#6H2r5:1]>>[S:1]",null,-0.181078704],[-0.0682373337,133.5806668048,11,"completed",-5.02438,11.0,11,"c1ccc(N(c2ccccc2)c2cc[nH]n2)cc1","c1ccc(N(c2ccccc2)c2nc[nH]n2)cc1",{},"[chr5,CH1r5:1]>>[n:1]",null,-0.1436864743],[-0.0704630627,187.2980441663,11,"completed",-5.056488,11.0,11,"C1=NCC(NC2=C(c3ccccc3)C=NC2)=C1c1ccccc1","C1=CCC(C2=C(NC3=C(C4=CC=CC4)C=NC3)CN=C2)=C1",{},"[c:0]1[ch:1][ch][c:3][c!r5:4][c!r5:5]1>>[c:0]1[CH2:1][c:3][c:4][c:5]1",null,-0.1897584556],[-0.0709218379,140.0464999793,11,"completed",-5.1357,11.0,11,"O=c1[nH]cccc1Nc1cc(-c2ccccc2)cc(-c2ccccc2)c1","O=c1[nH]cccc1Nc1cc(C2=CC=CC2)cc(C2=CC=CC2)c1",{},"[c:0]1[ch:1][ch][c:3][c!r5:4][c!r5:5]1>>[c:0]1[CH2:1][c:3][c:4][c:5]1",null,-0.1422586456],[-0.0721791746,130.9727168516,11,"completed",-5.064308,11.0,11,"c1ccc(N(c2ccccc2)c2cc[nH]n2)cc1","c1ccc(N(c2ccccc2)c2cn[nH]n2)cc1",{},"[chr5,CH1r5:1]>>[n:1]",null,-0.1333344397],[-0.0745810491,201.266290104,11,"completed",-5.167992,11.0,11,"C(#CC1=CC(C2=CCC=C2)=CC1)C1=CC(C2=CCC=C2)=CC1","C(#CC1=CC(C2=CCC=N2)=CC1)C1=CC(C2=CCC=N2)=CC1",{},"[chr5,CH1r5:1]>>[n:1]",null,-0.2068171812],[-0.0765602259,218.3602420176,11,"completed",-4.8942,11.0,11,"C1=CCC(C=CC2=CC(=C3SC=CS3)C=C2C=CC2=CC=CC2)=C1","C1=CSC(=C2C=C(C=Cc3cccs3)C(C=Cc3cccs3)=C2)S1",{},"[#6H2r5:1]>>[S:1]",null,-0.261599845],[-0.0771288389,171.3957391483,11,"completed",-5.230092,11.0,11,"C(#CC1=CC(C2=CC=CC2)=CC1)C1=CC(C2=CC=CC2)=CC1","C(#CC1=CC(c2ccco2)=CC1)C1=CC(c2ccco2)=CC1",{},"[#6H2r5:1]>>[O:1]",null,-0.1940856109],[-0.0784724479,133.1386200835,11,"completed",-5.2438,11.0,11,"C1=NCC(Nc2cccc(NC3=CC=NC3)c2-c2ccccc2)=C1","C1=CC(c2c(NC3=CC=NC3)cccc2NC2=CC=NC2)=CC1",{},"[c:0]1[ch:1][ch][c:3][c!r5:4][c!r5:5]1>>[c:0]1[CH2:1][c:3][c:4][c:5]1",null,-0.1669081417],[-0.0794419345,162.7170192349,11,"completed",-5.097612,11.0,11,"C(=Cc1ccc2c(c1)=CCC=2)c1ccc2c(c1)=CCC=2","C(=Cc1cc2c(cn1)=CCC=2)c1cc2c(cn1)=CCC=2",{},"[ch&r6:0]>>[nr6:0]",null,-0.1627256052],[-0.0800570418,189.2239084471,11,"completed",-5.16192,11.0,11,"C(#CC1=CC(C2=CCC=C2)=CC1)C1=CC(C2=CCC=C2)=CC1","C(#CC1=CC(c2ccsc2)=CC1)C1=CC(c2ccsc2)=CC1",{},"[#6H2r5:1]>>[S:1]",null,-0.1941246761],[-0.0804096092,123.9666609186,11,"completed",-5.206632,11.0,3,"c1ccc(N(c2ccccc2)c2ccccc2)cc1","c1ccc(N(c2ccccc2)c2ccccn2)cc1",{},"[ch&r6:0]>>[nr6:0]",null,-0.1447039077],[-0.0819113902,130.4045329245,11,"completed",-5.265236,11.0,10,"c1ccc(N(c2ccccc2)c2cscn2)cc1","c1ccc(N(c2ccccc2)c2ncsn2)cc1",{},"[chr5,CH1r5:1]>>[n:1]",null,-0.1743094395],[-0.0821739142,178.0002372479,11,"completed",-4.756568,11.0,11,"C1=NC(c2ccccc2)=C(NC2=C(c3ccccc3)N=CC2)C1","C1=CCC(C2=C(NC3=C(C4=CC=CC4)N=CC3)CC=N2)=C1",{},"[c:0]1[ch:1][ch][c:3][c!r5:4][c!r5:5]1>>[c:0]1[CH2:1][c:3][c:4][c:5]1",null,-0.2991277292],[-0.082901165,165.5916807363,11,"completed",-5.05244,11.0,11,"c1ccc(N(c2ccccc2)c2ccns2)cc1","C1=CC(N(C2=CCC=C2)c2ccns2)=CC1",{},"[c:0]1[ch:1][ch][c:3][c!r5:4][c!r5:5]1>>[c:0]1[CH2:1][c:3][c:4][c:5]1",null,-0.1689051864],[-0.083073281,128.5475439624,11,"completed",-4.629332,11.0,4,"C1=c2ccccc2=C(NC2=c3ccccc3=CC2)C1","C1=c2cccnc2=C(NC2=c3ncccc3=CC2)C1",{},"[ch&r6:0]>>[nr6:0]",null,-0.3536571369],[-0.0839661733,156.2771265813,11,"completed",-5.008832,11.0,4,"C1=CCC(Nc2ccc3ccc(NC4=CC=CC4)cc3c2)=C1","C1=NC=C(Nc2ccc3ccc(NC4=CN=CC4)cc3c2)C1",{},"[chr5,CH1r5:1]>>[n:1]",null,-0.1688052913],[-0.0844563794,154.617214235,11,"completed",-5.255024,11.0,8,"C1=NC(N(c2ccccc2)c2ccccc2)=CC1","C1=NC(N(c2ccccc2)c2ccccc2)=NC1",{},"[chr5,CH1r5:1]>>[n:1]",null,-0.1888977999],[-0.0853546666,188.080862183,11,"completed",-5.184552,11.0,11,"C1=CCC(c2cc(NC3=CN=CC3)cc(C3=CC=CC3)c2)=C1","C1=NC=C(Nc2cc(C3=CN=CC3)cc(C3=CN=CC3)c2)C1",{},"[chr5,CH1r5:1]>>[n:1]",null,-0.1971736308],[-0.0865379684,127.7374940911,11,"completed",-5.16422,11.0,4,"C1=CCC(Nc2cccc3c(NC4=CC=CC4)cccc23)=C1","C1=NCC(Nc2cccc3c(NC4=CC=NC4)cccc23)=C1",{},"[chr5,CH1r5:1]>>[n:1]",null,-0.1354168731],[-0.0867925531,203.1330609646,11,"completed",-5.367724,11.0,7,"C1=CC(Nc2cc(C3=CCC=C3)nc(C3=CCC=C3)c2)=CC1","C1=CC(Nc2cc(C3=CCN=C3)nc(C3=CCN=C3)c2)=CC1",{},"[chr5,CH1r5:1]>>[n:1]",null,-0.2763771864],[-0.0880381296,217.0631084251,11,"completed",-4.997424,11.0,11,"C1=CC(=C2C=C(C=CC3=CCC=C3)C(C=CC3=CCC=C3)=C2)C=C1","C1=CC(=C2C=C(C=Cc3cc[nH]c3)C(C=Cc3cc[nH]c3)=C2)C=C1",{},"[#6H2r5:1]>>[NH:1]",null,-0.228630909],[-0.0886595802,105.8943671446,11,"completed",-5.233864,11.0,4,"c1ccc(Nc2cc(Nc3ccccc3)cc(-c3cccnc3)c2)cc1","c1ccc(Nc2cc(-c3cccnc3)cc(Nc3ccccc3)n2)cc1",{},"[ch&r6:0]>>[nr6:0]",null,-0.1414008718],[-0.0892853518,131.3534064147,11,"completed",-4.982336,11.0,6,"C1=CC(Nc2cc(-c3ccccc3)cc(NC3=CCC=C3)n2)=CC1","C1=CC(Nc2cc(-c3ccncc3)cc(NC3=CCC=C3)n2)=CC1",{},"[ch&r6:0]>>[nr6:0]",null,-0.1550408903],[-0.0894616184,118.2998035543,11,"completed",-5.199364,11.0,6,"C1=CCC(Nc2cc(-c3ccco3)cc(-c3ccco3)c2)=C1","C1=NCC(Nc2cc(-c3ccco3)cc(-c3ccco3)c2)=C1",{},"[chr5,CH1r5:1]>>[n:1]",null,-0.1372323348],[-0.0894991609,139.2071510459,11,"completed",-4.902204,11.0,7,"c1ccc(Nc2cc(Nc3ccccc3)cc(-c3ncccn3)c2)cc1","C1=CC(Nc2cc(NC3=CCC=C3)cc(-c3ncccn3)c2)=CC1",{},"[c:0]1[ch:1][ch][c:3][c!r5:4][c!r5:5]1>>[c:0]1[CH2:1][c:3][c:4][c:5]1",null,-0.1963390617],[-0.0896367365,202.6911927845,11,"completed",-5.02944,11.0,11,"C(=CC1=CCC(C2=CC(C=CC3=CCN=C3)=CC2)=C1)C1=CCN=C1","C(=Cc1cn[nH]c1)C1=CCC(C2=CC(C=Cc3cn[nH]c3)=CC2)=C1",{},"[#6H2r5:1]>>[NH:1]",null,-0.2086223605],[-0.0904306695,171.4437121059,11,"completed",-5.066332,11.0,11,"C1=CCC(c2cc(NC3=CN=CC3)cc(C3=CC=CC3)c2)=C1","C1=NC=C(Nc2cc(-c3cccs3)cc(-c3cccs3)c2)C1",{},"[#6H2r5:1]>>[S:1]",null,-0.1730559973],[-0.0911623472,75.3124275904,11,"completed",-5.28888,11.0,3,"c1cnc2ncccc2c1","c1ccc(Nc2ccc3ccc(Nc4ccccc4)nc3n2)cc1",{},"[ch&r6,CH1&r5:1]>>[*:1](-N-c1ccccc1)",null,-0.1521612053],[-0.0915356503,140.0501586237,11,"completed",-5.176824,11.0,10,"C1=CC(c2cc(NC3=CC=NC3)cc(C3=CCC=C3)c2)=CC1","C1=CC(c2cc(NC3=CC=NC3)cc(C3=NCC=C3)c2)=NC1",{},"[chr5,CH1r5:1]>>[n:1]",null,-0.1500199692],[-0.091647219,166.3367170551,11,"completed",-5.284556,11.0,11,"C(#CC1=CC(C2=CCC=C2)=CC1)C1=CC(C2=CCC=C2)=CC1","C(#Cc1cc(C2=CCC=C2)cs1)c1cc(C2=CCC=C2)cs1",{},"[#6H2r5:1]>>[S:1]",null,-0.2106128031],[-0.0916478586,169.0129730481,11,"completed",-5.283728,11.0,8,"C(=Cc1cccs1)C1=CCC(C2=CC(C=Cc3cccs3)=CC2)=C1","C(=Cc1cncs1)C1=CCC(C2=CC(C=Cc3cncs3)=CC2)=C1",{},"[chr5,CH1r5:1]>>[n:1]",null,-0.2123812945],[-0.0921600789,152.0776825376,11,"completed",-5.004416,11.0,6,"c1cnc2c(Nc3cccc4cccnc34)cccc2c1","C1=C(NC2=CCc3cccnc32)c2ncccc2C1",{},"[c:0]1[ch:1][ch][c:3][c!r5:4][c!r5:5]1>>[c:0]1[CH2:1][c:3][c:4][c:5]1",null,-0.1661457464],[-0.092643717,140.3873597767,11,"completed",-5.2392,11.0,10,"C1=CCC(c2cc(Nc3ncc[nH]3)cc(C3=CC=CC3)c2)=C1","C1=CCC(c2cc(Nc3nnc[nH]3)cc(C3=CC=CC3)c2)=C1",{},"[chr5,CH1r5:1]>>[n:1]",null,-0.1708893337],[-0.0927382483,192.2648796014,11,"completed",-5.126132,11.0,6,"C1=CC(c2cc(Nc3ccco3)cc(C3=CCC=C3)c2)=CC1","c1coc(Nc2cc(-c3ccoc3)cc(-c3ccoc3)c2)c1",{},"[#6H2r5:1]>>[O:1]",null,-0.1931331039],[-0.0932043142,184.9124241766,11,"completed",-5.271768,11.0,9,"C1=CC(NC2=CC(=C3C=CN=C3)C=C2NC2=CCC=C2)=CC1","C1=CC(NC2=CC(=C3C=NN=C3)C=C2NC2=CCC=C2)=CC1",{},"[chr5,CH1r5:1]>>[n:1]",null,-0.2205667361],[-0.0933800434,141.5439768691,11,"completed",-4.950412,11.0,6,"c1ccc(Nc2cc(Nc3ccccc3)cc(-c3nccs3)c2)cc1","C1=CC(Nc2cc(NC3=CCC=C3)cc(-c3nccs3)c2)=CC1",{},"[c:0]1[ch:1][ch][c:3][c!r5:4][c!r5:5]1>>[c:0]1[CH2:1][c:3][c:4][c:5]1",null,-0.1760659438],[-0.0935977692,158.6642072116,11,"completed",-5.072588,11.0,6,"C1=CCC(c2cc(Nc3ccsc3)cc(C3=CC=CC3)c2)=C1","c1coc(-c2cc(Nc3ccsc3)cc(-c3ccco3)c2)c1",{},"[#6H2r5:1]>>[O:1]",null,-0.1598202908],[-0.0936638543,128.3120279903,11,"completed",-4.966972,11.0,8,"c1ccc(Nc2cc(Nc3ccccc3)cc(-c3cnccn3)c2)cc1","C1=CC(Nc2cc(NC3=CCC=C3)cc(-c3cnccn3)c2)=CC1",{},"[c:0]1[ch:1][ch][c:3][c!r5:4][c!r5:5]1>>[c:0]1[CH2:1][c:3][c:4][c:5]1",null,-0.1585409614],[-0.0939413714,158.0138058654,11,"completed",-4.975528,11.0,7,"c1ccc(Nc2cccc(Nc3ccccc3)c2-c2cncs2)cc1","C1=CC(Nc2cccc(NC3=CCC=C3)c2-c2cncs2)=CC1",{},"[c:0]1[ch:1][ch][c:3][c!r5:4][c!r5:5]1>>[c:0]1[CH2:1][c:3][c:4][c:5]1",null,-0.1804440895],[-0.0942909945,155.3349895398,11,"completed",-5.342148,11.0,10,"C1=CC(c2cc(NC3=CC=NC3)cc(C3=CCC=C3)c2)=CC1","C1=NCC=C1c1cc(NC2=CC=NC2)cc(C2=CCN=C2)c1",{},"[chr5,CH1r5:1]>>[n:1]",null,-0.2299139608],[-0.0943454166,157.0430852274,11,"completed",-5.040572,11.0,6,"C1=CCC(Nc2cc(-c3ccco3)cc(-c3ccco3)c2)=C1","C1=NC=C(Nc2cc(-c3ccco3)cc(-c3ccco3)c2)C1",{},"[chr5,CH1r5:1]>>[n:1]",null,-0.1624594021],[-0.0945010341,108.0843466578,11,"completed",-5.255116,11.0,7,"C1=CCC(NC2=CC(=C3C=CC=C3)C=C2NC2=CC=CC2)=C1","C1=CC(=C2C=C(NC3=CN=CC3)C(NC3=CN=CC3)=C2)C=C1",{},"[chr5,CH1r5:1]>>[n:1]",null,-0.1532060801],[-0.0946345144,175.668599719,11,"completed",-5.253092,11.0,11,"C(#CC1=CC(C2=CC=CC2)=CC1)C1=CC(C2=CC=CC2)=CC1","C(#Cc1cc(C2=CC=CC2)cs1)c1cc(C2=CC=CC2)cs1",{},"[#6H2r5:1]>>[S:1]",null,-0.2057757652],[-0.0947950925,120.1407665848,11,"completed",-4.999356,11.0,5,"c1ccc(Nc2cc(Nc3ccccc3)cc(-c3cc[nH]c3)c2)cc1","c1ccc(Nc2cc(-c3cc[nH]c3)cc(Nc3ccccc3)n2)cc1",{},"[ch&r6:0]>>[nr6:0]",null,-0.1392735403],[-0.0949058898,178.4419874523,11,"completed",-5.16376,11.0,4,"C1=CCC(c2ccc(Nc3ccc(C4=CC=CC4)cc3)cc2)=C1","C1=NC=C(c2ccc(Nc3ccc(C4=CN=CC4)cc3)cc2)C1",{},"[chr5,CH1r5:1]>>[n:1]",null,-0.183939007],[-0.0949390469,170.3648386559,11,"completed",-5.011868,11.0,10,"C1=NC=C(Nc2cccc(NC3=CN=CC3)c2-c2ccccc2)C1","C1=CC(c2c(NC3=CN=CC3)cccc2NC2=CN=CC2)=CC1",{},"[c:0]1[ch:1][ch][c:3][c!r5:4][c!r5:5]1>>[c:0]1[CH2:1][c:3][c:4][c:5]1",null,-0.1811908675],[-0.094947824,134.3668032318,11,"completed",-4.861448,11.0,4,"C1=CC(Nc2ccc3cc(NC4=CCC=C4)ccc3c2)=CC1","C1=CC(Nc2ccc3nc(NC4=CCC=C4)ccc3n2)=CC1",{},"[ch&r6:0]>>[nr6:0]",null,-0.2143336082],[-0.0950490185,140.8605099046,11,"completed",-5.150696,11.0,4,"C1=CCC(N(c2ccccc2)c2ccccc2)=C1","C1=NCC(N(c2ccccc2)c2ccccc2)=C1",{},"[chr5,CH1r5:1]>>[n:1]",null,-0.1452619173],[-0.0950611012,162.1394105684,11,"completed",-4.965592,11.0,4,"C1=C(NC2=CC(c3ccccc3)=CC2)CC=C1c1ccccc1","c1ccc(-c2csc(Nc3cc(-c4ccccc4)cs3)c2)cc1",{},"[#6H2r5:1]>>[S:1]",null,-0.1874600987],[-0.0951115968,212.3190147992,11,"completed",-5.257876,11.0,11,"C(#CC1=CC(C2=CCC=C2)=CC1)C1=CC(C2=CCC=C2)=CC1","C(#CC1=CC(C2=NCC=C2)=CC1)C1=CC(C2=NCC=C2)=CC1",{},"[chr5,CH1r5:1]>>[n:1]",null,-0.2393585833],[-0.0952630168,143.0823438789,11,"completed",-5.024104,11.0,7,"c1ccc(Nc2cc(Nc3ccccc3)cc(-c3cnoc3)c2)cc1","C1=CC(Nc2cc(NC3=CCC=C3)cc(-c3cnoc3)c2)=CC1",{},"[c:0]1[ch:1][ch][c:3][c!r5:4][c!r5:5]1>>[c:0]1[CH2:1][c:3][c:4][c:5]1",null,-0.1526271814],[-0.0953293905,117.5635150583,11,"completed",-5.32982,11.0,9,"c1ccc(N(c2ccccc2)c2ccco2)cc1","c1ccc(N(c2ccccc2)c2ccno2)cc1",{},"[chr5,CH1r5:1]>>[n:1]",null,-0.1992526636],[-0.0953979287,173.6897035647,11,"completed",-4.991444,11.0,9,"c1ccc(Nc2cccc(Nc3ccccc3)c2-c2cncnc2)cc1","C1=CCC(Nc2cccc(NC3=CC=CC3)c2-c2cncnc2)=C1",{},"[c:0]1[ch:1][ch][c:3][c!r5:4][c!r5:5]1>>[c:0]1[CH2:1][c:3][c:4][c:5]1",null,-0.1895849985],[-0.0954004323,119.4519441089,11,"completed",-4.888312,11.0,9,"C1=CN=C(Nc2cccc(-c3cccc(NC4=NC=CC4)c3)c2)C1","C1=CN=C(NC2=CCC(C3=CC(NC4=NC=CC4)=CC3)=C2)C1",{},"[c:0]1[ch:1][ch][c:3][c!r5:4][c!r5:5]1>>[c:0]1[CH2:1][c:3][c:4][c:5]1",null,-0.1903327442],[-0.0954269973,174.7980995576,11,"completed",-4.790792,11.0,6,"C1=CC(c2cccc(Nc3cccc(C4=NCC=C4)c3)c2)=NC1","C1=CC(C2=CCC(NC3=CC(C4=NCC=C4)=CC3)=C2)=NC1",{},"[c:0]1[ch:1][ch][c:3][c!r5:4][c!r5:5]1>>[c:0]1[CH2:1][c:3][c:4][c:5]1",null,-0.2782140783],[-0.095671968,112.2759928337,11,"completed",-5.32154,11.0,6,"C1=NC=C(c2c(Nc3ccccc3)cccc2Nc2ccccc2)C1","C1=C(c2c(Nc3ccccc3)cccc2Nc2ccccc2)CN=N1",{},"[chr5,CH1r5:1]>>[n:1]",null,-0.1914551766],[-0.0956976144,168.7204526419,11,"completed",-5.138276,11.0,4,"C1=C(NC2=Cc3ccccc3C2)Cc2ccccc21","C1=C(NC2=Cc3cccnc3C2)Cc2ncccc21",{},"[ch&r6:0]>>[nr6:0]",null,-0.170834618],[-0.0957999668,181.492354701,11,"completed",-5.035328,11.0,7,"C1=C(c2cc(Nc3ccccc3)cc(Nc3ccccc3)c2)CN=N1","C1=CCC(Nc2cc(NC3=CC=CC3)cc(C3=CN=NC3)c2)=C1",{},"[c:0]1[ch:1][ch][c:3][c!r5:4][c!r5:5]1>>[c:0]1[CH2:1][c:3][c:4][c:5]1",null,-0.187053158],[-0.0958006507,173.4599077588,11,"completed",-5.160908,11.0,7,"C1=CCC(C=CC2=CCC(C3=CC(C=CC4=CC=CC4)=CC3)=C2)=C1","C1=CCC(C=Cc2csc(-c3cc(C=CC4=CC=CC4)cs3)c2)=C1",{},"[#6H2r5:1]>>[S:1]",null,-0.178622882],[-0.0960340268,136.6413813636,11,"completed",-5.330464,11.0,9,"C1=CCC(c2cc(NC3=CC=NC3)cc(C3=CC=CC3)c2)=C1","C1=CCC(c2cc(NC3=CN=NC3)cc(C3=CC=CC3)c2)=C1",{},"[chr5,CH1r5:1]>>[n:1]",null,-0.2114156054],[-0.0961467727,165.4370187629,11,"completed",-5.033212,11.0,5,"O=c1cc(-c2c(NC3=CCC=C3)cccc2NC2=CCC=C2)cco1","O=c1cc(-c2c(NC3=CCC=C3)cccc2NC2=CCC=C2)cc[nH]1",{},"[o:1]>>[nH:1]",null,-0.1719160239],[-0.0961839715,153.5231515278,11,"completed",-5.013708,11.0,5,"c1ccc(Nc2cc(-c3ccc[nH]3)cc(-c3ccc[nH]3)c2)cc1","C1=CC(Nc2cc(-c3ccc[nH]3)cc(-c3ccc[nH]3)c2)=CC1",{},"[c:0]1[ch:1][ch][c:3][c!r5:4][c!r5:5]1>>[c:0]1[CH2:1][c:3][c:4][c:5]1",null,-0.1649789368],[-0.0962001634,126.5760345008,11,"completed",-5.387964,11.0,7,"C1=CC(c2cc(Nc3cncs3)cc(C3=CCC=C3)c2)=CC1","C1=CC(c2cc(Nc3nncs3)cc(C3=CCC=C3)c2)=CC1",{},"[chr5,CH1r5:1]>>[n:1]",null,-0.2380207817],[-0.0963365101,162.4265565244,11,"completed",-5.029624,11.0,10,"c1ccc(-c2cc(Nc3cccs3)cc(-c3ccccc3)c2)cc1","c1ccc(-c2cc(Nc3cccs3)cc(-c3ccccn3)c2)nc1",{},"[ch&r6:0]>>[nr6:0]",null,-0.1697328758],[-0.096400517,225.2726618188,11,"completed",-4.974148,11.0,11,"C1=CN=C(N(c2ccccc2)c2ccccc2)C1","c1ccc(N(c2ccccc2)c2ncc[nH]2)cc1",{},"[#6H2r5:1]>>[NH:1]",null,-0.2418858157],[-0.0964138627,154.5679564941,11,"completed",-4.823728,11.0,11,"C1=NC(c2ccccc2)=C(NC2=C(c3ccccc3)N=CC2)C1","C1=CC(C2=C(NC3=C(C4=CCC=C4)N=CC3)CC=N2)=CC1",{},"[c:0]1[ch:1][ch][c:3][c!r5:4][c!r5:5]1>>[c:0]1[CH2:1][c:3][c:4][c:5]1",null,-0.247570394],[-0.0964154846,196.9268249361,11,"completed",-5.016836,11.0,8,"C1=CC(c2cc(NC3=CN=CC3)cc(C3=CCC=C3)c2)=CC1","C1=CC(c2cc(NC3=CN=CC3)cc(C3=NCC=C3)c2)=NC1",{},"[chr5,CH1r5:1]>>[n:1]",null,-0.2053512535],[-0.0964385353,142.0387190181,11,"completed",-4.981968,11.0,6,"c1ccc(-c2c(Nc3ccco3)cccc2Nc2ccco2)cc1","C1=CC(c2c(Nc3ccco3)cccc2Nc2ccco2)=CC1",{},"[c:0]1[ch:1][ch][c:3][c!r5:4][c!r5:5]1>>[c:0]1[CH2:1][c:3][c:4][c:5]1",null,-0.1643212058],[-0.0967011867,132.2590990597,11,"completed",-5.023092,11.0,7,"c1ccc(Nc2cccc(Nc3ccccc3)c2-c2cnoc2)cc1","C1=CC(Nc2cccc(NC3=CCC=C3)c2-c2cnoc2)=CC1",{},"[c:0]1[ch:1][ch][c:3][c!r5:4][c!r5:5]1>>[c:0]1[CH2:1][c:3][c:4][c:5]1",null,-0.1427961523],[-0.0967379023,266.8187843251,11,"completed",-5.007084,11.0,11,"c1ccc(N(c2ccccc2)c2cnco2)cc1","c1ccc(N(c2ccccc2)c2cnc[nH]2)cc1",{},"[o:1]>>[nH:1]",null,-0.2746317923],[-0.0968874955,127.589334431,11,"completed",-5.345368,11.0,10,"c1ccc(N(c2ccccc2)c2cnsc2)cc1","c1ccc(N(c2ccccc2)c2cnsn2)cc1",{},"[chr5,CH1r5:1]>>[n:1]",null,-0.2139619392],[-0.0969594284,183.318090203,11,"completed",-4.759144,11.0,4,"C(=CC1=c2ccccc2=CC1)C1=c2ccccc2=CC1","C(=CC1=c2ncccc2=CC1)C1=c2ncccc2=CC1",{},"[ch&r6:0]>>[nr6:0]",null,-0.3008905124],[-0.0970878632,164.1808553872,11,"completed",-5.223468,11.0,6,"C1=CC(c2cc(NC3=NC=CC3)cc(C3=CCC=C3)c2)=CC1","C1=CC(c2cc(NC3=NC=CC3)cc(C3=NCC=C3)c2)=NC1",{},"[chr5,CH1r5:1]>>[n:1]",null,-0.1855399777],[-0.0972315609,147.789897425,11,"completed",-5.259624,11.0,9,"C1=NCC=C1N(c1ccccc1)c1ccccc1","c1ccc(N(c2ccccc2)c2cnoc2)cc1",{},"[#6H2r5:1]>>[O:1]",null,-0.1852753795],[-0.0973293545,142.6794779437,11,"completed",-4.978472,11.0,6,"c1ccc(Nc2cc(Nc3ccccc3)cc(-c3cncs3)c2)cc1","C1=CC(Nc2cc(NC3=CCC=C3)cc(-c3cncs3)c2)=CC1",{},"[c:0]1[ch:1][ch][c:3][c!r5:4][c!r5:5]1>>[c:0]1[CH2:1][c:3][c:4][c:5]1",null,-0.1661152319],[-0.0973784991,172.1212265833,11,"completed",-5.144992,11.0,5,"C1=CCC(Nc2cccc(NC3=CC=CC3)c2C2=CC=CC2)=C1","C1=CCC(c2c(NC3=NC=CC3)cccc2NC2=NC=CC2)=C1",{},"[chr5,CH1r5:1]>>[n:1]",null,-0.1749788955],[-0.0973959022,119.7115332461,11,"completed",-5.315468,11.0,6,"C1=CC(Nc2cc(-c3ccco3)cc(-c3ccco3)c2)=CC1","C1=CC(Nc2cc(-c3ccco3)cc(-c3ccco3)c2)=NC1",{},"[chr5,CH1r5:1]>>[n:1]",null,-0.192561201],[-0.0974149786,204.4067673349,11,"completed",-5.17848,11.0,8,"C1=CC(c2cc(NC3=CN=CC3)cc(C3=CCC=C3)c2)=CC1","C1=NC=C(Nc2cc(C3=CCN=C3)cc(C3=CCN=C3)c2)C1",{},"[chr5,CH1r5:1]>>[n:1]",null,-0.211660319],[-0.0974477943,103.8646845072,11,"completed",-5.3611,11.0,5,"C1=CCC(c2cc(Nc3ccccn3)cc(C3=CC=CC3)c2)=C1","c1ccc(Nc2cc(-c3ccco3)cc(-c3ccco3)c2)nc1",{},"[#6H2r5:1]>>[O:1]",null,-0.2102207068],[-0.0974856512,129.1431254243,11,"completed",-5.331016,11.0,3,"c1cnc2ncccc2c1","c1ccc(Nc2cnc3ncc(Nc4ccccc4)cc3c2)cc1",{},"[ch&r6,CH1&r5:1]>>[*:1](-N-c1ccccc1)",null,-0.2069503782],[-0.0976159056,149.8985589298,11,"completed",-5.120612,11.0,4,"C1=C(NC2=CCC(c3ccccc3)=C2)C=C(c2ccccc2)C1","C1=C(NC2=CCC(c3ccncc3)=C2)C=C(c2ccncc2)C1",{},"[ch&r6:0]>>[nr6:0]",null,-0.1505913566],[-0.0976275393,182.3764491689,11,"completed",-5.069184,11.0,6,"C1=CC(c2cc(Nc3cccs3)cc(C3=CCC=C3)c2)=CC1","C1=CC(c2cc(C3=CCC=C3)nc(Nc3cccs3)n2)=CC1",{},"[ch&r6:0]>>[nr6:0]",null,-0.1836477222],[-0.0979617499,160.7632603865,11,"completed",-5.127144,11.0,5,"C1=NCC=C1c1cc(Nc2ccccc2)cc(C2=CCN=C2)c1","C1=CC(Nc2cc(C3=CCN=C3)cc(C3=CCN=C3)c2)=CC1",{},"[c:0]1[ch:1][ch][c:3][c!r5:4][c!r5:5]1>>[c:0]1[CH2:1][c:3][c:4][c:5]1",null,-0.1618822297],[-0.0979938722,224.1641142348,11,"completed",-5.041124,11.0,4,"C1=CCC(N(c2ccccc2)c2ccccc2)=C1","C1=NC=C(N(c2ccccc2)c2ccccc2)C1",{},"[chr5,CH1r5:1]>>[n:1]",null,-0.22792121],[-0.0981208548,140.6672080942,11,"completed",-5.50416,11.0,3,"c1ccc2cc(Nc3ccc4ccccc4c3)ccc2c1","c1cc2cc(Nc3ccc4cnccc4c3)ccc2cn1",{},"[ch&r6:0]>>[nr6:0]",null,-0.3159532611],[-0.0982675256,94.9814725633,11,"completed",-5.298816,11.0,4,"c1ccc(Nc2cccc(Nc3ccccc3)c2-c2cccnc2)cc1","c1ccc(Nc2cccc(Nc3ccccc3)c2-c2ccnnc2)cc1",{},"[ch&r6:0]>>[nr6:0]",null,-0.1684936291],[-0.0983232385,198.6007865616,11,"completed",-5.223836,11.0,4,"C1=CC(NC2=C(c3ccccc3)CC=C2)=C(c2ccccc2)C1","C1=NCC(c2ccccc2)=C1NC1=C(c2ccccc2)CN=C1",{},"[chr5,CH1r5:1]>>[n:1]",null,-0.2166947076],[-0.0983315781,161.2021142872,11,"completed",-5.38962,11.0,3,"c1ccc2cc(Nc3ccc4ccccc4c3)ccc2c1","c1cc2ccc(Nc3ccc4ccncc4c3)cc2cn1",{},"[ch&r6:0]>>[nr6:0]",null,-0.2590119619],[-0.0986478684,171.7113439395,11,"completed",-5.054188,11.0,6,"C1=CC(c2cc(Nc3cccs3)cc(C3=CCC=C3)c2)=CC1","c1csc(Nc2cc(-c3ccoc3)cc(-c3ccoc3)c2)c1",{},"[#6H2r5:1]>>[O:1]",null,-0.1746801875],[-0.098657223,117.5019157165,11,"completed",-4.962004,11.0,11,"C1=NCC=C1Nc1cccc(-c2cccc(NC3=CCN=C3)c2)c1","C1=NCC=C1NC1=CCC(C2=CC(NC3=CCN=C3)=CC2)=C1",{},"[c:0]1[ch:1][ch][c:3][c!r5:4][c!r5:5]1>>[c:0]1[CH2:1][c:3][c:4][c:5]1",null,-0.1521108781],[-0.0987403859,213.0566435941,11,"completed",-5.123372,11.0,4,"C1=CCC(c2ccccc2Nc2ccccc2C2=CC=CC2)=C1","c1csc(-c2ccccc2Nc2ccccc2-c2cccs2)c1",{},"[#6H2r5:1]>>[S:1]",null,-0.2136838695],[-0.0987448737,154.7182050597,11,"completed",-4.959428,11.0,9,"c1ccc(Nc2cccc(Nc3ccccc3)c2-c2ccncn2)cc1","C1=CC(Nc2cccc(NC3=CCC=C3)c2-c2ccncn2)=CC1",{},"[c:0]1[ch:1][ch][c:3][c!r5:4][c!r5:5]1>>[c:0]1[CH2:1][c:3][c:4][c:5]1",null,-0.1833585605],[-0.0987755653,219.9120190706,11,"completed",-5.047196,11.0,4,"C1=CC(c2ccc(Nc3ccc(C4=CCC=C4)cc3)cc2)=CC1","c1cc(-c2ccc(Nc3ccc(-c4ccsc4)cc3)cc2)cs1",{},"[#6H2r5:1]>>[S:1]",null,-0.222996737],[-0.0988379642,149.9718437105,11,"completed",-5.24104,11.0,4,"C1=CCC(Nc2cc(-c3ccccc3)cc(-c3ccccc3)c2)=C1","C1=CN=C(Nc2cc(-c3ccccc3)cc(-c3ccccc3)c2)C1",{},"[chr5,CH1r5:1]>>[n:1]",null,-0.1795515856],[-0.0988709297,178.6676131391,11,"completed",-5.293296,11.0,8,"C(=Cc1ccsc1)C1=CCC(C2=CC(C=Cc3ccsc3)=CC2)=C1","C(=Cc1cnsc1)C1=CCC(C2=CC(C=Cc3cnsc3)=CC2)=C1",{},"[chr5,CH1r5:1]>>[n:1]",null,-0.2241208477],[-0.0989254938,176.2413028764,11,"completed",-5.143704,11.0,7,"C1=CCC(C=CC2=CC(C3=CCC(C=CC4=CC=CC4)=C3)=CC2)=C1","C1=CCC(C=Cc2cc(-c3csc(C=CC4=CC=CC4)c3)cs2)=C1",{},"[#6H2r5:1]>>[S:1]",null,-0.1788768187],[-0.098932711,191.8769962092,11,"completed",-5.204976,11.0,4,"C1=C(Nc2ccccc2)C=C(C2=CC(Nc3ccccc3)=CC2)C1","C1=C(Nc2ccncc2)C=C(C2=CC(Nc3ccncc3)=CC2)C1",{},"[ch&r6:0]>>[nr6:0]",null,-0.205466694],[-0.0703101829,155.0763089285,12,"completed",-5.209024,12.0,12,"C(#Cc1ccc2c(c1)=CCC=2)c1ccc2c(c1)=CCC=2","C(#Cc1cc2c(cn1)=CCC=2)c1cc2c(cn1)=CCC=2",{},"[ch&r6:0]>>[nr6:0]",null,-0.1728378302],[-0.0763661676,121.750981014,12,"completed",-5.140484,12.0,3,"c1cnc2cccnc2c1","c1ccc(Nc2ccc3nc(Nc4ccccc4)ccc3n2)cc1",{},"[ch&r6,CH1&r5:1]>>[*:1](-N-c1ccccc1)",null,-0.1250055557],[-0.0837198336,206.0244533274,12,"completed",-4.994388,12.0,12,"C(#CC1=CC(C2=NCC=C2)=CC1)C1=CC(C2=NCC=C2)=CC1","C(#CC1=CC(c2cc[nH]n2)=CC1)C1=CC(c2cc[nH]n2)=CC1",{},"[#6H2r5:1]>>[NH:1]",null,-0.2188869199],[-0.0869517886,169.4455897424,12,"completed",-4.9103,12.0,4,"C1=CCC(Nc2ccc3ccc(NC4=CC=CC4)cc3c2)=C1","C1=CCC(Nc2ccc3ccc(NC4=CC=CC4)nc3n2)=C1",{},"[ch&r6:0]>>[nr6:0]",null,-0.2152788703],[-0.0870241774,174.8848401909,12,"completed",-5.266708,12.0,12,"c1ccc(N(c2ccccc2)c2ncc[nH]2)cc1","c1ccc(N(c2ccccc2)c2ncn[nH]2)cc1",{},"[chr5,CH1r5:1]>>[n:1]",null,-0.2102440734],[-0.0902285294,184.3271536479,12,"completed",-5.19136,12.0,8,"C(=Cc1cccs1)C1=CC(C2=CCC(C=Cc3cccs3)=C2)=CC1","C(=Cc1cc(-c2csc(C=Cc3cccs3)c2)cs1)c1cccs1",{},"[#6H2r5:1]>>[S:1]",null,-0.195106017],[-0.0934123743,170.0496210119,12,"completed",-5.097704,12.0,4,"C1=CC(Nc2ccc3ccc(NC4=CCC=C4)cc3c2)=CC1","C1=CC(Nc2cnc3ncc(NC4=CCC=C4)cc3c2)=CC1",{},"[ch&r6:0]>>[nr6:0]",null,-0.170057216],[-0.0940329456,161.7707699175,12,"completed",-5.047104,12.0,4,"C1=C(NC2=CC(c3ccccc3)=CC2)CC=C1c1ccccc1","C1=C(NC2=CC(c3ccncc3)=CC2)CC=C1c1ccncc1",{},"[ch&r6:0]>>[nr6:0]",null,-0.1659541971],[-0.0940521503,219.5329227616,12,"completed",-4.99678,12.0,12,"C(#Cc1cc(C2=CCC=C2)cs1)c1cc(C2=CCC=C2)cs1","C(#Cc1cc(-c2cc[nH]c2)cs1)c1cc(-c2cc[nH]c2)cs1",{},"[#6H2r5:1]>>[NH:1]",null,-0.2311175993],[-0.0942262261,143.0991918074,12,"completed",-4.85418,12.0,12,"c1ccc(-c2csc(Nc3cc(-c4ccccc4)cs3)c2)cc1","C1=CC(c2csc(Nc3cc(C4=CCC=C4)cs3)c2)=CC1",{},"[c:0]1[ch:1][ch][c:3][c!r5:4][c!r5:5]1>>[c:0]1[CH2:1][c:3][c:4][c:5]1",null,-0.223800894],[-0.0945669161,147.5373521419,12,"completed",-4.903216,12.0,12,"c1ccc(-c2csc(Nc3cc(-c4ccccc4)cs3)c2)cc1","C1=CCC(c2csc(Nc3cc(C4=CC=CC4)cs3)c2)=C1",{},"[c:0]1[ch:1][ch][c:3][c!r5:4][c!r5:5]1>>[c:0]1[CH2:1][c:3][c:4][c:5]1",null,-0.2018464817],[-0.0950134497,136.1527872088,12,"completed",-5.26128,12.0,5,"C1=CC(=C2C=C(NC3=CCC=C3)C(NC3=CCC=C3)=C2)C=C1","C1=CC(=C2C=C(NC3=CCN=C3)C(NC3=CCN=C3)=C2)C=C1",{},"[chr5,CH1r5:1]>>[n:1]",null,-0.1768702583],[-0.096034393,170.5242680412,12,"completed",-5.130916,12.0,11,"C1=c2ccc(-c3ccc4c(c3)=CCC=4)cc2=CC1","C1=c2cnc(-c3cc4c(cn3)=CCC=4)cc2=CC1",{},"[ch&r6:0]>>[nr6:0]",null,-0.1718920229],[-0.0963808546,166.7252932254,12,"completed",-5.088228,12.0,3,"c1ccnnc1","c1ccc(Nc2ccc(Nc3ccccc3)nn2)cc1",{},"[ch&r6,CH1&r5:1]>>[*:1](-N-c1ccccc1)",null,-0.16692881],[-0.0970939959,188.0504613391,12,"completed",-5.111504,12.0,12,"C1=NCC(N(c2ccccc2)c2ccccc2)=C1","c1ccc(N(c2ccccc2)c2ccn[nH]2)cc1",{},"[#6H2r5:1]>>[NH:1]",null,-0.1882228031],[-0.097450145,163.1335267836,12,"completed",-5.123004,12.0,12,"c1ccc(N(c2ccccc2)c2ccno2)cc1","C1=CC(N(C2=CCC=C2)c2ccno2)=CC1",{},"[c:0]1[ch:1][ch][c:3][c!r5:4][c!r5:5]1>>[c:0]1[CH2:1][c:3][c:4][c:5]1",null,-0.1639263485],[-0.0974993619,147.5847913712,12,"completed",-4.982612,12.0,12,"C1=NCC(N(c2ccccc2)c2ccccc2)=C1","C1=CC(N(C2=CCC=C2)C2=CC=NC2)=CC1",{},"[c:0]1[ch:1][ch][c:3][c!r5:4][c!r5:5]1>>[c:0]1[CH2:1][c:3][c:4][c:5]1",null,-0.1689184492],[-0.097511343,155.5710280743,12,"completed",-5.078844,12.0,9,"C1=CC(Nc2cc(NC3=CCC=C3)cc(-c3ccncc3)c2)=CC1","C1=CC(Nc2cc(NC3=CCC=C3)cc(-c3ccnnc3)c2)=CC1",{},"[ch&r6:0]>>[nr6:0]",null,-0.1562743011],[-0.098913149,191.7052868544,12,"completed",-5.207368,12.0,8,"C1=CC(C=Cc2csc(-c3cc(C=CC4=CCC=C4)cs3)c2)=CC1","C(=Cc1csc(-c2cc(C=Cc3ccsc3)cs2)c1)c1ccsc1",{},"[#6H2r5:1]>>[S:1]",null,-0.2059115874],[-0.0991654923,142.0020965147,12,"completed",-5.277564,12.0,11,"C(=Cc1ccc2c(c1)=CCC=2)c1ccc2c(c1)=CCC=2","C(=Cc1cnc2c(c1)=CCC=2)c1cnc2c(c1)=CCC=2",{},"[ch&r6:0]>>[nr6:0]",null,-0.1887161697],[-0.099510818,145.3944789248,12,"completed",-5.003772,12.0,7,"c1ccc(Nc2cc(Nc3ccccc3)cc(-c3cnco3)c2)cc1","C1=CC(Nc2cc(NC3=CCC=C3)cc(-c3cnco3)c2)=CC1",{},"[c:0]1[ch:1][ch][c:3][c!r5:4][c!r5:5]1>>[c:0]1[CH2:1][c:3][c:4][c:5]1",null,-0.1602400394],[-0.0995574988,105.426842489,12,"completed",-5.422648,12.0,7,"C1=CC(c2cc(Nc3cncs3)cc(C3=CCC=C3)c2)=CC1","C1=CC(c2cc(Nc3cnns3)cc(C3=CCC=C3)c2)=CC1",{},"[chr5,CH1r5:1]>>[n:1]",null,-0.2492482051],[-0.0997156828,230.3813712546,12,"completed",-4.956392,12.0,4,"C1=CC(Nc2cccc3c(NC4=CCC=C4)cccc23)=CC1","C1=CC(Nc2cccc3c(NC4=NCC=C4)cccc23)=NC1",{},"[chr5,CH1r5:1]>>[n:1]",null,-0.2513582552],[-0.0999343686,183.4861644291,12,"completed",-5.161092,12.0,7,"C1=CCC(C=CC2=CC(C3=CCC(C=CC4=CC=CC4)=C3)=CC2)=C1","C1=CCC(C=CC2=NC(C3=CCC(C=CC4=CC=CC4)=N3)=CC2)=C1",{},"[chr5,CH1r5:1]>>[n:1]",null,-0.1884037326],[-0.0999390507,145.8880038793,12,"completed",-5.194028,12.0,8,"C1=CC(c2cc(Nc3ncc[nH]3)cc(C3=CCC=C3)c2)=CC1","C1=CC(c2cc(Nc3nnc[nH]3)cc(C3=CCC=C3)c2)=CC1",{},"[chr5,CH1r5:1]>>[n:1]",null,-0.1600485221],[-0.0999508872,209.7634783597,12,"completed",-5.207368,12.0,12,"C(#CC1=CC(c2ccsc2)=CC1)C1=CC(c2ccsc2)=CC1","C(#CC1=CC(c2cscn2)=CC1)C1=CC(c2cscn2)=CC1",{},"[chr5,CH1r5:1]>>[n:1]",null,-0.2228214121],[-0.1000314328,190.354035388,12,"completed",-4.904228,12.0,6,"C(#CC1=c2ccccc2=CC1)C1=c2ccccc2=CC1","C(#CC1=c2ncccc2=CC1)C1=c2ncccc2=CC1",{},"[ch&r6:0]>>[nr6:0]",null,-0.2345521904],[-0.1000746073,134.9062267579,12,"completed",-4.99954,12.0,9,"c1ccc(Nc2cccc(Nc3ccccc3)c2-c2ccno2)cc1","C1=CC(Nc2cccc(NC3=CCC=C3)c2-c2ccno2)=CC1",{},"[c:0]1[ch:1][ch][c:3][c!r5:4][c!r5:5]1>>[c:0]1[CH2:1][c:3][c:4][c:5]1",null,-0.1521343936],[-0.100106055,189.1454145387,12,"completed",-5.354476,12.0,3,"c1ccc2cc(Nc3ccc4ccccc4c3)ccc2c1","c1cnc2ccc(Nc3ccc4ncccc4c3)cc2c1",{},"[ch&r6:0]>>[nr6:0]",null,-0.2598219097],[-0.1002300069,203.2058813421,12,"completed",-5.299736,12.0,12,"C(#CC1=CC(C2=CCC=N2)=CC1)C1=CC(C2=CCC=N2)=CC1","C(#Cc1cc(C2=CCC=N2)cs1)c1cc(C2=CCC=N2)cs1",{},"[#6H2r5:1]>>[S:1]",null,-0.2466595232],[-0.1004777088,168.0462046107,12,"completed",-4.970284,12.0,4,"C(=CC1=c2ccccc2=CC1)C1=c2ccccc2=CC1","C(=CC1=c2cccnc2=CC1)C1=c2cccnc2=CC1",{},"[ch&r6:0]>>[nr6:0]",null,-0.1910088605],[-0.100630505,99.8058978216,12,"completed",-5.269652,12.0,12,"O=c1cc(-c2c(NC3=CCC=C3)cccc2NC2=CCC=C2)cc[nH]1","O=c1cc(-c2c(Nc3ccccc3)cccc2Nc2ccccc2)cc[nH]1",{},"[CH2:0]1[c,C:1]-,=,:[c,C:2]-,=,:[c,C:3]-,=,:[c,C:4]1>>[ch:0]1c[c:1][c:2][c:3][c:4]1",null,-0.1551267217],[-0.1006932287,145.3055207962,12,"completed",-5.365884,12.0,7,"C(=Cc1ccccn1)C1=CCC(C2=CC(C=Cc3ccccn3)=CC2)=C1","C(=Cc1ncccn1)C1=CCC(C2=CC(C=Cc3ncccn3)=CC2)=C1",{},"[ch&r6:0]>>[nr6:0]",null,-0.236122642],[-0.1006967644,111.3759905682,12,"completed",-5.412528,12.0,4,"C1=CCC(c2cccc(Nc3cccc(C4=CC=CC4)c3)c2)=C1","C1=CCC(c2ccnc(Nc3cc(C4=CC=CC4)ccn3)c2)=C1",{},"[ch&r6:0]>>[nr6:0]",null,-0.2454887964],[-0.1015415837,151.974898889,12,"completed",-5.061732,12.0,4,"C1=C(Nc2ccccc2)C=C(C2=CC(Nc3ccccc3)=CC2)C1","c1ccc(Nc2coc(-c3cc(Nc4ccccc4)co3)c2)cc1",{},"[#6H2r5:1]>>[O:1]",null,-0.1543176769],[-0.1015942294,201.4644939109,12,"completed",-5.18032,12.0,4,"C1=CCC(c2ccccc2Nc2ccccc2C2=CC=CC2)=C1","C1=CCC(c2ncccc2Nc2cccnc2C2=CC=CC2)=C1",{},"[ch&r6:0]>>[nr6:0]",null,-0.2091628086],[-0.101699632,159.9506936629,12,"completed",-5.08648,12.0,4,"C1=c2cc(Nc3ccccc3)c(Nc3ccccc3)cc2=CC1","c1ccc(Nc2cc3cocc3cc2Nc2ccccc2)cc1",{},"[#6H2r5:1]>>[O:1]",null,-0.1602304331],[-0.102052032,137.3517359264,12,"completed",-4.960072,12.0,6,"c1ccc(Nc2cc(Nc3ccccc3)cc(-c3ncco3)c2)cc1","C1=CC(Nc2cc(NC3=CCC=C3)cc(-c3ncco3)c2)=CC1",{},"[c:0]1[ch:1][ch][c:3][c!r5:4][c!r5:5]1>>[c:0]1[CH2:1][c:3][c:4][c:5]1",null,-0.1686998029],[-0.1020652745,127.4413457757,12,"completed",-5.312064,12.0,6,"C1=CCC(c2cc(Nc3ccco3)cc(C3=CC=CC3)c2)=C1","C1=CCC(c2cc(Nc3ncco3)cc(C3=CC=CC3)c2)=C1",{},"[chr5,CH1r5:1]>>[n:1]",null,-0.1956454836],[-0.1022627609,191.9672224315,12,"completed",-5.443348,12.0,12,"c1ccc(N(c2ccccc2)c2ccccn2)cc1","c1ccc(N(c2ccccc2)c2ccncn2)cc1",{},"[ch&r6:0]>>[nr6:0]",null,-0.3075978878],[-0.1023122268,116.9225103981,12,"completed",-5.262936,12.0,7,"C1=NCC(c2cc(Nc3ccccc3)cc(Nc3ccccc3)c2)=C1","C1=NCC(c2cc(Nc3ccccc3)nc(Nc3ccccc3)c2)=C1",{},"[ch&r6:0]>>[nr6:0]",null,-0.1633384893],[-0.1023557448,155.2477513991,12,"completed",-5.336168,12.0,11,"c1ccc(N(c2ccccc2)c2cncs2)cc1","c1ccc(N(c2ccccc2)c2nncs2)cc1",{},"[chr5,CH1r5:1]>>[n:1]",null,-0.2267857429],[-0.1023856809,167.1791139257,12,"completed",-5.21758,12.0,8,"C1=CC(C=Cc2cc(-c3csc(C=CC4=CCC=C4)c3)cs2)=CC1","C(=Cc1cc(-c2csc(C=CC3=CCC=N3)c2)cs1)C1=CCC=N1",{},"[chr5,CH1r5:1]>>[n:1]",null,-0.186341444],[-0.1026055686,139.8559040574,12,"completed",-4.877456,12.0,4,"C1=CC(N(C2=CCC=C2)c2ccccc2)=CC1","C1=NC(N(C2=CCC=N2)c2ccccc2)=CC1",{},"[chr5,CH1r5:1]>>[n:1]",null,-0.2093497828],[-0.1026413018,137.2763676839,12,"completed",-5.08004,12.0,4,"C1=CC(Nc2cccc(-c3cccc(NC4=CCC=C4)c3)c2)=CC1","c1cc(Nc2ccoc2)cc(-c2cccc(Nc3ccoc3)c2)c1",{},"[#6H2r5:1]>>[O:1]",null,-0.1379855714],[-0.1027455901,133.0210437151,12,"completed",-5.252816,12.0,4,"C1=CC(c2cccc(Nc3cccc(C4=CCC=C4)c3)c2)=CC1","c1cc(Nc2cccc(-c3ccoc3)c2)cc(-c2ccoc2)c1",{},"[#6H2r5:1]>>[O:1]",null,-0.1706969118],[-0.1028127626,178.7778537127,12,"completed",-5.21252,12.0,8,"C(=Cc1cccs1)C1=CCC(C2=CC(C=Cc3cccs3)=CC2)=C1","C(=Cc1cccs1)c1csc(-c2cc(C=Cc3cccs3)cs2)c1",{},"[#6H2r5:1]>>[S:1]",null,-0.1953593834],[-0.1028196434,152.5444631619,12,"completed",-5.038364,12.0,4,"C1=CC(c2ccccc2)=C(NC2=C(c3ccccc3)C=CC2)C1","C1=CC(c2ccncc2)=C(NC2=C(c3ccncc3)C=CC2)C1",{},"[ch&r6:0]>>[nr6:0]",null,-0.1585286142],[-0.1029283378,238.6079571151,12,"completed",-5.0161,12.0,4,"C1=CC(Nc2ccc(-c3ccc(NC4=CCC=C4)cc3)cc2)=CC1","C1=CC(Nc2ccc(-c3ccc(NC4=NCC=C4)cc3)cc2)=NC1",{},"[chr5,CH1r5:1]>>[n:1]",null,-0.2457294653],[-0.1031672785,164.9593971471,12,"completed",-5.184,12.0,5,"O=c1ccoc(-c2cc(NC3=CC=CC3)cc(NC3=CC=CC3)c2)c1","O=c1cc[nH]c(-c2cc(NC3=CC=CC3)cc(NC3=CC=CC3)c2)c1",{},"[o:1]>>[nH:1]",null,-0.1751257911],[-0.1031965959,183.3916135376,12,"completed",-5.105432,12.0,3,"c1cnc2cccnc2c1","c1ccc(Nc2cnc3cc(Nc4ccccc4)cnc3c2)cc1",{},"[ch&r6,CH1&r5:1]>>[*:1](-N-c1ccccc1)",null,-0.1834310284],[-0.1033224007,152.9996282249,12,"completed",-4.99448,12.0,4,"C1=CC(Nc2cccc(NC3=CCC=C3)c2-c2ccccc2)=CC1","C1=CC(Nc2cccc(NC3=CCC=C3)c2-c2ccncc2)=CC1",{},"[ch&r6:0]>>[nr6:0]",null,-0.1698963706],[-0.1034725662,195.9431016821,12,"completed",-5.127144,12.0,5,"O=c1cccc(-c2c(NC3=CC=CC3)cccc2NC2=CC=CC2)o1","O=c1cccc(-c2c(NC3=CC=CC3)cccc2NC2=CC=CC2)[nH]1",{},"[o:1]>>[nH:1]",null,-0.1968622094],[-0.1035875909,141.1929737117,12,"completed",-5.248492,12.0,5,"C(#Cc1cc2c(cc1C#CC1=CC=CC1)=CCC=2)C1=CC=CC1","C(#Cc1cc2cscc2cc1C#CC1=CC=CC1)C1=CC=CC1",{},"[#6H2r5:1]>>[S:1]",null,-0.1753279616],[-0.1037493857,132.884150428,12,"completed",-5.262476,12.0,8,"c1ccc(-c2cc(Nc3cc[nH]n3)cc(-c3ccccc3)c2)cc1","c1ccc(-c2cc(Nc3cc[nH]n3)cc(-c3ccccc3)n2)cc1",{},"[ch&r6:0]>>[nr6:0]",null,-0.1749098002],[-0.1039191123,146.24554281,12,"completed",-5.202584,12.0,4,"C1=CC(Nc2cccc(NC3=CCC=C3)c2-c2ccccc2)=CC1","O=c1ccc(-c2c(NC3=CCC=C3)cccc2NC2=CCC=C2)co1",{},"[c:1]1[c:2][ch:3][ch:4][c:5][c:6]1>>[c:1]1[c:2][o:3][c:4](=O)[c:5][c:6]1",null,-0.1629241006],[-0.1039652676,211.4780116126,12,"completed",-5.21206,12.0,4,"C1=Cc2c(cccc2Nc2cccc3c2C=CC3)C1","C1=Cc2c(cncc2Nc2cncc3c2C=CC3)C1",{},"[ch&r6:0]>>[nr6:0]",null,-0.2255573026],[-0.1039764835,218.0627188418,12,"completed",-5.107732,12.0,6,"C(#Cc1ccc(C#Cc2cccs2)c2c1=CCC=2)c1cccs1","C(#Cc1ccc(C#Cc2cccs2)c2cscc12)c1cccs1",{},"[#6H2r5:1]>>[S:1]",null,-0.2181298774],[-0.1040344503,203.3630176732,12,"completed",-5.047196,12.0,5,"C(#Cc1ccc(C#CC2=CC=CC2)c2c1=CCC=2)C1=CC=CC1","C(#Cc1ccc(C#CC2=CC=CC2)c2cscc12)C1=CC=CC1",{},"[#6H2r5:1]>>[S:1]",null,-0.2066948609],[-0.104127822,117.9191229476,12,"completed",-4.930908,12.0,5,"c1ccc(-c2c(Nc3cccs3)cccc2Nc2cccs2)cc1","c1cc(Nc2cccs2)cc(Nc2cccs2)c1",{},"[c&r6,C&r5:1](-[c]1[ch]ccc[ch]1)>>[*:1]",null,-0.167077978],[-0.1041390099,135.3550600377,12,"completed",-5.325496,12.0,10,"C1=CCC(c2cc(Nc3ncc[nH]3)cc(C3=CC=CC3)c2)=C1","C1=CCC(c2cc(Nc3ncn[nH]3)cc(C3=CC=CC3)c2)=C1",{},"[chr5,CH1r5:1]>>[n:1]",null,-0.2079344388],[-0.1042932881,158.9485683271,12,"completed",-5.2323,12.0,6,"C1=CC(c2cc(Nc3ccco3)cc(C3=CCC=C3)c2)=CC1","C1=CC(c2cc(Nc3ccco3)cc(C3=CCC=C3)n2)=CC1",{},"[ch&r6:0]>>[nr6:0]",null,-0.1839599399],[-0.1043554334,205.13177273,12,"completed",-5.0161,12.0,4,"C1=C(NC2=CCC(c3ccccc3)=C2)C=C(c2ccccc2)C1","c1ccc(-c2cc(Nc3coc(-c4ccccc4)c3)co2)cc1",{},"[#6H2r5:1]>>[O:1]",null,-0.2133735154],[-0.1044921426,146.8484323673,12,"completed",-5.069184,12.0,4,"C1=CC(Nc2cccc(NC3=CCC=C3)c2-c2ccccc2)=CC1","C1=CC(Nc2ncnc(NC3=CCC=C3)c2-c2ccccc2)=CC1",{},"[ch&r6:0]>>[nr6:0]",null,-0.14842432],[-0.1046346012,120.1964035343,12,"completed",-5.298356,12.0,4,"c1ccc(Nc2cc(Nc3ccccc3)cc(-c3cccnc3)c2)cc1","c1ccc(Nc2cc(Nc3ccccc3)cc(-c3ccnnc3)c2)cc1",{},"[ch&r6:0]>>[nr6:0]",null,-0.1836471502],[-0.104765972,137.4025675865,12,"completed",-5.179952,12.0,3,"c1cncc(-c2cccnc2)c1","c1ccc(Nc2ccc(-c3ccc(Nc4ccccc4)nc3)cn2)cc1",{},"[ch&r6,CH1&r5:1]>>[*:1](-N-c1ccccc1)",null,-0.148363417],[-0.1049429173,191.3185588674,12,"completed",-5.071944,12.0,5,"C1=CCC(c2cc(Nc3ccccc3)cc(C3=CC=CC3)n2)=C1","C1=CCC(Nc2cc(C3=CC=CC3)nc(C3=CC=CC3)c2)=C1",{},"[c:0]1[ch:1][ch][c:3][c!r5:4][c!r5:5]1>>[c:0]1[CH2:1][c:3][c:4][c:5]1",null,-0.1923239172],[-0.1050013803,200.9862691637,12,"completed",-5.001012,12.0,4,"C1=CCC(Nc2cc3ccccc3cc2NC2=CC=CC2)=C1","c1csc(Nc2cc3ccccc3cc2Nc2cccs2)c1",{},"[#6H2r5:1]>>[S:1]",null,-0.212595405],[-0.1050577619,132.4252963397,12,"completed",-5.277196,12.0,6,"C(#Cc1cc2c(cc1C#Cc1cccs1)=CCC=2)c1cccs1","C(#Cc1cc2cscc2cc1C#Cc1cccs1)c1cccs1",{},"[#6H2r5:1]>>[S:1]",null,-0.1814433413],[-0.1051149126,162.1111636934,12,"completed",-5.314732,12.0,8,"C1=CC(C=Cc2csc(-c3cc(C=CC4=CCC=C4)cs3)c2)=CC1","C1=CC(C=Cc2csc(-c3nc(C=CC4=CCC=C4)cs3)n2)=CC1",{},"[chr5,CH1r5:1]>>[n:1]",null,-0.221074302],[-0.1051664601,182.1814065376,12,"completed",-4.98068,12.0,6,"C1=CC(c2cc(Nc3ccco3)cc(C3=CCC=C3)c2)=CC1","C1=NC(c2cc(Nc3ccco3)cc(C3=CCC=N3)c2)=CC1",{},"[chr5,CH1r5:1]>>[n:1]",null,-0.2004153773],[-0.1052635713,197.3771216177,12,"completed",-5.185196,12.0,8,"C1=CC(C=Cc2cc(-c3csc(C=CC4=CCC=C4)c3)cs2)=CC1","C(=Cc1cc(-c2csc(C=Cc3ccsc3)c2)cs1)c1ccsc1",{},"[#6H2r5:1]>>[S:1]",null,-0.2061900186],[-0.1054157124,141.4528225907,12,"completed",-5.379592,12.0,7,"C1=CCC(C=CC2=CCC(C3=CC(C=CC4=CC=CC4)=CC3)=C2)=C1","C(=CC1=CC=NC1)C1=CCC(C2=CC(C=CC3=CC=NC3)=CC2)=C1",{},"[chr5,CH1r5:1]>>[n:1]",null,-0.2414809048],[-0.1056957695,140.6287239128,12,"completed",-5.049404,12.0,4,"C1=CCC(Nc2cccc3c(NC4=CC=CC4)cccc23)=C1","C1=CN=C(Nc2cccc3c(NC4=NC=CC4)cccc23)C1",{},"[chr5,CH1r5:1]>>[n:1]",null,-0.1450200539],[-0.1056959754,351.3902239368,12,"completed",-5.29302,12.0,4,"C1=CC(c2cccc(C3=CCC=C3)c2Nc2ccccc2)=CC1","C1=CC(c2ncnc(C3=CCC=C3)c2Nc2ccccc2)=CC1",{},"[ch&r6:0]>>[nr6:0]",null,-0.3764716224],[-0.1057033773,143.1572103134,12,"completed",-5.33442,12.0,4,"C1=C(NC2=Cc3ccccc3C2)Cc2ccccc21","C1=C(NC2=Cc3ccncc3C2)Cc2cnccc21",{},"[ch&r6:0]>>[nr6:0]",null,-0.2177632377],[-0.1057033773,174.1447573203,12,"completed",-5.185748,12.0,4,"C1=C(NC2=Cc3ccccc3C2)Cc2ccccc21","C1=C(NC2=Cc3cnccc3C2)Cc2ccncc21",{},"[ch&r6:0]>>[nr6:0]",null,-0.1841988845],[-0.1058906239,150.7003441636,12,"completed",-4.90386,12.0,7,"C1=CC(Nc2cc(C3=CCC=C3)nc(C3=CCC=C3)c2)=CC1","C1=CC(Nc2cc(-c3cc[nH]c3)nc(-c3cc[nH]c3)c2)=CC1",{},"[#6H2r5:1]>>[NH:1]",null,-0.203865972],[-0.106013041,169.8829584208,12,"completed",-5.154744,12.0,6,"C1=CC(Nc2cc(-c3cccs3)cc(-c3cccs3)c2)=CC1","c1csc(-c2cc(Nc3ccoc3)cc(-c3cccs3)c2)c1",{},"[#6H2r5:1]>>[O:1]",null,-0.1741513803],[-0.1061601908,140.9375286122,12,"completed",-4.963108,12.0,5,"C1=CCC(c2cc(NC3=CCC=C3)cc(NC3=CCC=C3)c2)=C1","C1=CC(Nc2cc(NC3=CCC=C3)cc(C3=NC=CC3)c2)=CC1",{},"[chr5,CH1r5:1]>>[n:1]",null,-0.1704279983],[-0.106179274,142.3128466156,12,"completed",-5.258244,12.0,4,"C1=CCC(Nc2cc(-c3ccccc3)cc(-c3ccccc3)c2)=C1","C1=NCC(Nc2cc(-c3ccccc3)cc(-c3ccccc3)c2)=C1",{},"[chr5,CH1r5:1]>>[n:1]",null,-0.1803416659],[-0.1065149542,149.5837500167,12,"completed",-4.979392,12.0,8,"c1ccc(Nc2cc(Nc3ccccc3)cc(-c3cccnn3)c2)cc1","C1=CC(Nc2cc(NC3=CCC=C3)cc(-c3cccnn3)c2)=CC1",{},"[c:0]1[ch:1][ch][c:3][c!r5:4][c!r5:5]1>>[c:0]1[CH2:1][c:3][c:4][c:5]1",null,-0.1717643159],[-0.1065428228,199.6811537952,12,"completed",-5.08602,12.0,4,"C1=c2cccc(Nc3cccc4c3=CCC=4)c2=CC1","C1=c2ccnc(Nc3nccc4c3=CCC=4)c2=CC1",{},"[ch&r6:0]>>[nr6:0]",null,-0.1999208068],[-0.1065517279,149.0795390939,12,"completed",-5.353096,12.0,12,"C(=Cc1cc2c(cn1)=CCC=2)c1cc2c(cn1)=CCC=2","C(=Cc1cc2c(nn1)=CCC=2)c1cc2c(nn1)=CCC=2",{},"[ch&r6:0]>>[nr6:0]",null,-0.2315446517],[-0.1065826012,137.2484480215,12,"completed",-4.96596,12.0,7,"c1ccc(Nc2cccc(Nc3ccccc3)c2-c2cnco2)cc1","C1=CC(Nc2cccc(NC3=CCC=C3)c2-c2cnco2)=CC1",{},"[c:0]1[ch:1][ch][c:3][c!r5:4][c!r5:5]1>>[c:0]1[CH2:1][c:3][c:4][c:5]1",null,-0.1662553159],[-0.1066145963,140.0293471302,12,"completed",-5.331016,12.0,4,"C1=CCC(c2ccc(Nc3ccc(C4=CC=CC4)cc3)cc2)=C1","C1=NCC(c2ccc(Nc3ccc(C4=CC=NC4)cc3)cc2)=C1",{},"[chr5,CH1r5:1]>>[n:1]",null,-0.2139129035],[-0.1066544147,134.233893553,12,"completed",-5.180136,12.0,3,"c1ccc(Nc2cc(Nc3ccccc3)cc(-c3ccccc3)c2)cc1","O=c1occcc1-c1cc(Nc2ccccc2)cc(Nc2ccccc2)c1",{},"[c:1]1[c:2][ch:3][ch:4][c:5][c:6]1>>[c:1]1[c:2][o:3][c:4](=O)[c:5][c:6]1",null,-0.1454833655],[-0.1066652109,152.9129304014,12,"completed",-5.44574,12.0,11,"c1ccc(N(c2ccccc2)c2ccns2)cc1","c1ccc(N(c2ccccc2)c2ncns2)cc1",{},"[chr5,CH1r5:1]>>[n:1]",null,-0.2862779709],[-0.1066674138,142.8225578136,12,"completed",-5.276276,12.0,8,"C1=CC(c2cc(Nc3nccs3)cc(C3=CCC=C3)c2)=CC1","c1ccc(-c2cc(Nc3nccs3)cc(-c3ccccc3)c2)cc1",{},"[CH2:0]1[c,C:1]-,=,:[c,C:2]-,=,:[c,C:3]-,=,:[c,C:4]1>>[ch:0]1c[c:1][c:2][c:3][c:4]1",null,-0.1887436484],[-0.1067290375,170.5340775996,12,"completed",-5.406272,12.0,5,"C1=CC(c2cc(Nc3cccnc3)cc(C3=CCC=C3)c2)=CC1","C1=CC(c2cc(Nc3cnccn3)cc(C3=CCC=C3)c2)=CC1",{},"[ch&r6:0]>>[nr6:0]",null,-0.2739436351],[-0.1067928944,140.8014519171,12,"completed",-5.20056,12.0,5,"C1=CCC(c2cc(Nc3ccccc3)cc(C3=CC=CC3)n2)=C1","C1=CCC(c2cc(NC3=CCC=C3)cc(C3=CC=CC3)n2)=C1",{},"[c:0]1[ch:1][ch][c:3][c!r5:4][c!r5:5]1>>[c:0]1[CH2:1][c:3][c:4][c:5]1",null,-0.1574169067],[-0.1069635449,205.8857170657,12,"completed",-5.288788,12.0,11,"c1ccc(N(c2ccccc2)c2cccnc2)cc1","c1ccc(N(c2ccccc2)c2cccnn2)cc1",{},"[ch&r6:0]>>[nr6:0]",null,-0.2446486744],[-0.1069977456,191.9331900109,12,"completed",-5.05428,12.0,9,"C1=CC(C=CC2=CCC(C3=NC(C=CC4=CCC=C4)=CC3)=N2)=CC1","C1=CC(C=Cc2c[nH]c(-c3nc(C=CC4=CCC=C4)c[nH]3)n2)=CC1",{},"[#6H2r5:1]>>[NH:1]",null,-0.1945831582],[-0.1069996876,170.1048360938,12,"completed",-5.050876,12.0,6,"C(#CC1=c2ccccc2=CC1)C1=c2ccccc2=CC1","C(#CC1=c2cccnc2=CC1)C1=c2cccnc2=CC1",{},"[ch&r6:0]>>[nr6:0]",null,-0.1735456922],[-0.1070265049,207.7678885114,12,"completed",-5.013524,12.0,4,"C1=CC(Nc2cccc3c(NC4=CCC=C4)cccc23)=CC1","C1=NCC=C1Nc1cccc2c(NC3=CCN=C3)cccc12",{},"[chr5,CH1r5:1]>>[n:1]",null,-0.2164064782],[-0.1074939389,189.1532820882,12,"completed",-5.036248,12.0,4,"C1=CCC(Nc2cccc(-c3cccc(NC4=CC=CC4)c3)c2)=C1","C1=NC=C(Nc2cccc(-c3cccc(NC4=CN=CC4)c3)c2)C1",{},"[chr5,CH1r5:1]>>[n:1]",null,-0.1943462881],[-0.107504306,132.1280546857,12,"completed",-5.259992,12.0,11,"C1=NCC(Nc2cccc(NC3=CC=NC3)c2-c2ccccc2)=C1","C1=NCC(Nc2cccc(NC3=CC=NC3)c2)=C1",{},"[c&r6,C&r5:1](-[c]1[ch]ccc[ch]1)>>[*:1]",null,-0.1732067218],[-0.107510749,178.3329010606,12,"completed",-5.166152,12.0,5,"c1ccc(Nc2cc(-c3cc[nH]c3)cc(-c3cc[nH]c3)c2)cc1","c1cc(Nc2cc(-c3cc[nH]c3)cc(-c3cc[nH]c3)c2)ccn1",{},"[ch&r6:0]>>[nr6:0]",null,-0.1842468623],[-0.1075122023,148.4231117534,12,"completed",-5.044528,12.0,6,"C1=CCC(c2cc(Nc3ccco3)cc(C3=CC=CC3)c2)=C1","c1c[nH]c(-c2cc(Nc3ccco3)cc(-c3ccc[nH]3)c2)c1",{},"[#6H2r5:1]>>[NH:1]",null,-0.1534184476],[-0.1075299695,162.6224658173,12,"completed",-5.053084,12.0,11,"C(#CC1=CC(C2=CC=CC2)=CC1)C1=CC(C2=CC=CC2)=CC1","C(#CC1=CC(c2ccc[nH]2)=CC1)C1=CC(c2ccc[nH]2)=CC1",{},"[#6H2r5:1]>>[NH:1]",null,-0.1659054273],[-0.0853948581,147.8200801535,13,"completed",-5.015088,13.0,13,"C1=CC(Nc2ncnc(NC3=CCC=C3)c2-c2ccccc2)=CC1","C1=CC(Nc2ncnc(NC3=CCC=C3)c2C2=CCC=C2)=CC1",{},"[c:0]1[ch:1][ch][c:3][c!r5:4][c!r5:5]1>>[c:0]1[CH2:1][c:3][c:4][c:5]1",null,-0.1593226271],[-0.0905863344,151.8437823487,13,"completed",-4.986936,13.0,13,"O=c1occcc1-c1cc(Nc2ccccc2)cc(Nc2ccccc2)c1","O=c1[nH]cccc1-c1cc(Nc2ccccc2)cc(Nc2ccccc2)c1",{},"[o:1]>>[nH:1]",null,-0.1712321045],[-0.0925906912,173.3355215543,13,"completed",-5.282348,13.0,13,"C(=CC1=CC=NC1)C1=CCC(C2=CC(C=CC3=CC=NC3)=CC2)=C1","C(=Cc1ccn[nH]1)C1=CCC(C2=CC(C=Cc3ccn[nH]3)=CC2)=C1",{},"[#6H2r5:1]>>[NH:1]",null,-0.2152628432],[-0.0994786503,175.9068710973,13,"completed",-5.301852,13.0,13,"C1=CCC(c2cc(NC3=CCC=C3)cc(C3=CC=CC3)n2)=C1","C1=CCC(c2nc(NC3=CCC=C3)nc(C3=CC=CC3)n2)=C1",{},"[ch&r6:0]>>[nr6:0]",null,-0.2256277907],[-0.1002878331,144.3891497607,13,"completed",-5.199548,13.0,4,"C1=CC(N(C2=CCC=C2)c2ccccc2)=CC1","C1=NCC=C1N(C1=CCN=C1)c1ccccc1",{},"[chr5,CH1r5:1]>>[n:1]",null,-0.1603247663],[-0.1014397753,129.9289860503,13,"completed",-5.095404,13.0,8,"C(#Cc1cc2c(cc1C#Cc1ccco1)=CCC=2)c1ccco1","C(#Cc1cc2c[nH]cc2cc1C#Cc1ccco1)c1ccco1",{},"[#6H2r5:1]>>[NH:1]",null,-0.1299688108],[-0.1015930657,156.6165599075,13,"completed",-5.02898,13.0,4,"C1=c2cc(Nc3ccccc3)c(Nc3ccccc3)cc2=CC1","c1ccc(Nc2cc3cscc3cc2Nc2ccccc2)cc1",{},"[#6H2r5:1]>>[S:1]",null,-0.164317463],[-0.1025039931,172.4144862471,13,"completed",-5.051336,13.0,13,"C1=CC(Nc2ncnc(NC3=CCC=C3)c2-c2ccccc2)=CC1","C1=CCC(c2c(NC3=CCC=C3)ncnc2NC2=CCC=C2)=C1",{},"[c:0]1[ch:1][ch][c:3][c!r5:4][c!r5:5]1>>[c:0]1[CH2:1][c:3][c:4][c:5]1",null,-0.1757474485],[-0.1025377332,221.1593765826,13,"completed",-5.142692,13.0,4,"C1=c2cc(Nc3ccccc3)c(Nc3ccccc3)cc2=CC1","C1=c2nc(Nc3ccccc3)c(Nc3ccccc3)nc2=CC1",{},"[ch&r6:0]>>[nr6:0]",null,-0.2231693241],[-0.1041798278,188.6782282226,13,"completed",-4.982704,13.0,11,"c1ccc(N(c2ccccc2)c2ncco2)cc1","C1=CC(N(C2=CCC=C2)c2ncco2)=CC1",{},"[c:0]1[ch:1][ch][c:3][c!r5:4][c!r5:5]1>>[c:0]1[CH2:1][c:3][c:4][c:5]1",null,-0.2057694489],[-0.1048839348,223.8061464898,13,"completed",-5.06026,13.0,4,"C1=CC(Nc2cccc(NC3=CCC=C3)c2-c2ccccc2)=CC1","c1ccc(-c2c(Nc3ccoc3)cccc2Nc2ccoc2)cc1",{},"[#6H2r5:1]>>[O:1]",null,-0.2255283404],[-0.1049006429,198.6774687449,13,"completed",-4.979484,13.0,13,"C1=NC(N(C2=CCC=N2)c2ccccc2)=CC1","C1=NC(N(C2=CCC=N2)c2ccccn2)=CC1",{},"[ch&r6:0]>>[nr6:0]",null,-0.2158461226],[-0.1049981761,208.1127121098,13,"completed",-4.915728,13.0,4,"C1=c2cccc(Nc3cccc4c3=CCC=4)c2=CC1","C1=c2cncc(Nc3cncc4c3=CCC=4)c2=CC1",{},"[ch&r6:0]>>[nr6:0]",null,-0.2448457152],[-0.1058722994,148.8820069153,13,"completed",-5.16054,13.0,4,"C1=c2cccc(Nc3cccc4c3=CCC=4)c2=CC1","C1=c2nccc(Nc3ccnc4c3=CCC=4)c2=CC1",{},"[ch&r6:0]>>[nr6:0]",null,-0.1547958232],[-0.1059000977,143.0065600803,13,"completed",-4.998436,13.0,6,"C1=CCC(c2cc(Nc3cccs3)cc(C3=CC=CC3)c2)=C1","c1c[nH]c(-c2cc(Nc3cccs3)cc(-c3ccc[nH]3)c2)c1",{},"[#6H2r5:1]>>[NH:1]",null,-0.1597039349],[-0.1066834498,155.6268456961,13,"completed",-5.146004,13.0,11,"C(=Cc1ccc2c(c1)=CCC=2)c1ccc2c(c1)=CCC=2","C(=Cc1ccc2cscc2c1)c1ccc2cscc2c1",{},"[#6H2r5:1]>>[S:1]",null,-0.158923678],[-0.1067981074,167.269967624,13,"completed",-5.050416,13.0,4,"C(=CC1=c2ccccc2=CC1)C1=c2ccccc2=CC1","C(=CC1=c2cnccc2=CC1)C1=c2cnccc2=CC1",{},"[ch&r6:0]>>[nr6:0]",null,-0.1708330848],[-0.1068358779,165.0895436879,13,"completed",-5.28796,13.0,7,"C1=CC(C=CC2=CCC(C3=CC(C=CC4=CCC=C4)=CC3)=C2)=CC1","C1=CC(C=Cc2coc(-c3cc(C=CC4=CCC=C4)co3)c2)=CC1",{},"[#6H2r5:1]>>[O:1]",null,-0.2111060127],[-0.1068679861,183.2093651132,13,"completed",-5.15088,13.0,8,"c1cc(Nc2cccc3ccncc23)c2cnccc2c1","C1=C(NC2=CCc3ccncc32)c2cnccc2C1",{},"[c:0]1[ch:1][ch][c:3][c!r5:4][c!r5:5]1>>[c:0]1[CH2:1][c:3][c:4][c:5]1",null,-0.1866391463],[-0.1069026553,154.6909614461,13,"completed",-5.1012,13.0,13,"O=c1ccc(-c2c(NC3=CCC=C3)cccc2NC2=CCC=C2)co1","O=c1ccc(-c2c(NC3=CCC=C3)cccc2NC2=CCC=C2)c[nH]1",{},"[o:1]>>[nH:1]",null,-0.1546932421],[-0.1070861785,175.8842000985,13,"completed",-5.140944,13.0,5,"C1=CC(=C2C=C(NC3=CCC=C3)C(NC3=CCC=C3)=C2)C=C1","C1=CC(=C2C=C(Nc3ccoc3)C(Nc3ccoc3)=C2)C=C1",{},"[#6H2r5:1]>>[O:1]",null,-0.1782040777],[-0.1077622355,258.2505424353,13,"completed",-5.14674,13.0,13,"C1=CCC(Nc2cc(C3=CC=CC3)nc(C3=CC=CC3)c2)=C1","C1=CCC(Nc2nc(C3=CC=CC3)nc(C3=CC=CC3)n2)=C1",{},"[ch&r6:0]>>[nr6:0]",null,-0.260314829],[-0.1078501032,137.0052531421,13,"completed",-5.213072,13.0,12,"C(#Cc1ccc2c(c1)=CCC=2)c1ccc2c(c1)=CCC=2","C(#Cc1ccc2cscc2c1)c1ccc2cscc2c1",{},"[#6H2r5:1]>>[S:1]",null,-0.1582252357],[-0.1081946459,185.3855847612,13,"completed",-5.02898,13.0,6,"C(#CC1=c2ccccc2=CC1)C1=c2ccccc2=CC1","C(#CC1=c2ccncc2=CC1)C1=c2ccncc2=CC1",{},"[ch&r6:0]>>[nr6:0]",null,-0.1919356581],[-0.1085235421,188.7168340083,13,"completed",-4.94664,13.0,4,"C(=CC1=c2ccccc2=CC1)C1=c2ccccc2=CC1","C(=CC1=c2ccncc2=CC1)C1=c2ccncc2=CC1",{},"[ch&r6:0]>>[nr6:0]",null,-0.2171140146],[-0.1085548086,166.7142918034,13,"completed",-4.987856,13.0,7,"c1ccc(Nc2cc(Nc3ccccc3)cc(-c3ccon3)c2)cc1","C1=CC(Nc2cc(NC3=CCC=C3)cc(-c3ccon3)c2)=CC1",{},"[c:0]1[ch:1][ch][c:3][c!r5:4][c!r5:5]1>>[c:0]1[CH2:1][c:3][c:4][c:5]1",null,-0.184271622],[-0.1085801406,173.4183184705,13,"completed",-5.078384,13.0,13,"C1=CCC(Nc2cc(C3=CC=CC3)nc(C3=CC=CC3)c2)=C1","C1=CCC(Nc2cc(-c3cccs3)nc(-c3cccs3)c2)=C1",{},"[#6H2r5:1]>>[S:1]",null,-0.1740771852],[-0.108807571,177.0521853997,13,"completed",-4.9126,13.0,10,"c1ccc(N(c2ccccc2)c2cnsc2)cc1","C1=CC(N(C2=CCC=C2)c2cnsc2)=CC1",{},"[c:0]1[ch:1][ch][c:3][c!r5:4][c!r5:5]1>>[c:0]1[CH2:1][c:3][c:4][c:5]1",null,-0.2203535086],[-0.1088355386,189.2648836356,13,"completed",-4.750496,13.0,9,"C1=CC(N(C2=CCC=C2)C2=CCC=N2)=CC1","C1=NC(N(c2ccsc2)c2ccsc2)=CC1",{},"[#6H2r5:1]>>[S:1]",null,-0.3093156781],[-0.1088910845,183.4672162312,13,"completed",-4.97516,13.0,13,"C1=NC(N(C2=CCC=N2)c2ccccc2)=CC1","C1=NC(N(C2=CCC=N2)c2cccnc2)=CC1",{},"[ch&r6:0]>>[nr6:0]",null,-0.2032163428],[-0.1088969867,179.5053613212,13,"completed",-5.112424,13.0,7,"c1coc(-c2cc(Nc3ccoc3)cc(-c3ccco3)c2)c1","c1c[nH]c(-c2cc(Nc3ccoc3)cc(-c3ccc[nH]3)c2)c1",{},"[o:1]>>[nH:1]",null,-0.1797159121],[-0.1089103689,166.7659844056,13,"completed",-5.256864,13.0,7,"C1=CC(Nc2cc(C3=CCC=C3)nc(C3=CCC=C3)c2)=CC1","C1=CC(Nc2cc(-c3ccoc3)nc(-c3ccoc3)c2)=CC1",{},"[#6H2r5:1]>>[O:1]",null,-0.1996696964],[-0.1090951237,132.5198950529,13,"completed",-5.06394,13.0,6,"C(#Cc1cc2c(cc1C#Cc1cccs1)=CCC=2)c1cccs1","C(#Cc1cc2c[nH]cc2cc1C#Cc1cccs1)c1cccs1",{},"[#6H2r5:1]>>[NH:1]",null,-0.1349024876],[-0.1091052689,147.6435865398,13,"completed",-5.25622,13.0,5,"c1ccc(Nc2cc(-c3ccc[nH]3)cc(-c3ccc[nH]3)c2)cc1","c1cncc(Nc2cc(-c3ccc[nH]3)cc(-c3ccc[nH]3)c2)c1",{},"[ch&r6:0]>>[nr6:0]",null,-0.1837305798],[-0.1091303697,208.0160074054,13,"completed",-5.186024,13.0,4,"C1=CC(c2ccccc2Nc2ccccc2C2=CCC=C2)=CC1","c1ccc(-c2ccoc2)c(Nc2ccccc2-c2ccoc2)c1",{},"[#6H2r5:1]>>[O:1]",null,-0.2165565107],[-0.109212404,196.9842537244,13,"completed",-5.10856,13.0,8,"C1=CN=C(C=CC2=CCC(C3=CC(C=CC4=NC=CC4)=CC3)=C2)C1","C(=Cc1ncc[nH]1)C1=CCC(C2=CC(C=Cc3ncc[nH]3)=CC2)=C1",{},"[#6H2r5:1]>>[NH:1]",null,-0.197075367],[-0.109403969,166.4617183493,13,"completed",-5.282808,13.0,7,"C1=CC(C=CC2=CC(C3=CCC(C=CC4=CCC=C4)=C3)=CC2)=CC1","C1=CC(C=Cc2cc(-c3coc(C=CC4=CCC=C4)c3)co2)=CC1",{},"[#6H2r5:1]>>[O:1]",null,-0.2099635646],[-0.1094898521,155.3955620657,13,"completed",-5.236992,13.0,11,"C(=Cc1ccc2c(c1)=CCC=2)c1ccc2c(c1)=CCC=2","C(=Cc1ccc2c(n1)=CCC=2)c1ccc2c(n1)=CCC=2",{},"[ch&r6:0]>>[nr6:0]",null,-0.1826020719],[-0.109728442,125.7271054481,13,"completed",-5.262844,13.0,4,"C1=CCC(Nc2cc(NC3=CC=CC3)cc(-c3ccccc3)c2)=C1","C1=NCC(Nc2cc(NC3=CC=NC3)cc(-c3ccccc3)c2)=C1",{},"[chr5,CH1r5:1]>>[n:1]",null,-0.1697091852],[-0.1098669996,169.9629102081,13,"completed",-4.934496,13.0,6,"c1ccc(-c2c(Nc3ccco3)cccc2Nc2ccco2)cc1","c1cc(Nc2ccco2)cc(Nc2ccco2)c1",{},"[c&r6,C&r5:1](-[c]1[ch]ccc[ch]1)>>[*:1]",null,-0.2056921537],[-0.1098823189,177.2064565961,13,"completed",-5.110768,13.0,4,"C1=CCC(Nc2cc(-c3ccccc3)cc(-c3ccccc3)c2)=C1","c1ccc(-c2cc(Nc3ccco3)cc(-c3ccccc3)c2)cc1",{},"[#6H2r5:1]>>[O:1]",null,-0.1773666927],[-0.1100822422,201.1730952139,13,"completed",-5.46414,13.0,3,"C(=Cc1ccccc1-c1ccccc1C=Cc1ccccc1)c1ccccc1","C(=Cc1ccccc1)C1=CCC=C1C1=CCC=C1C=Cc1ccccc1",{},"[c:0]1[ch:1][ch][c:3][c!r5:4][c!r5:5]1>>[c:0]1[CH2:1][c:3][c:4][c:5]1",null,-0.3247208103],[-0.1101001303,205.1418137401,13,"completed",-4.895672,13.0,8,"C1=CC(C=Cc2cc(-c3c[nH]c(C=CC4=CCC=C4)c3)c[nH]2)=CC1","C1=CC(C=Cc2nc(-c3c[nH]c(C=CC4=CCC=C4)n3)c[nH]2)=CC1",{},"[chr5,CH1r5:1]>>[n:1]",null,-0.2500812472],[-0.1101841223,205.0261328629,13,"completed",-5.007636,13.0,10,"C1=CC(N(C2=CCC=C2)C2=CCN=C2)=CC1","C1=CC(N(C2=CCC=C2)c2cnoc2)=CC1",{},"[#6H2r5:1]>>[O:1]",null,-0.2149789718],[-0.1102118463,106.8813779549,13,"completed",-5.36754,13.0,3,"c1ccc(Nc2cccc(-c3cccc(Nc4ccccc4)c3)c2)cc1","c1ccc(Nc2cncc(-c3cncc(Nc4ccccc4)c3)c2)cc1",{},"[ch&r6:0]>>[nr6:0]",null,-0.2156308842],[-0.1103932529,178.6320311023,13,"completed",-5.176824,13.0,6,"C1=CCC(c2cc(Nc3ccsc3)cc(C3=CC=CC3)c2)=C1","C1=CN=C(c2cc(Nc3ccsc3)cc(C3=NC=CC3)c2)C1",{},"[chr5,CH1r5:1]>>[n:1]",null,-0.1865511907],[-0.1104981982,201.8760851793,13,"completed",-4.98298,13.0,4,"C1=CC(N(C2=CCC=C2)c2ccccc2)=CC1","C1=CC(N(C2=CCC=C2)c2ccccn2)=CC1",{},"[ch&r6:0]>>[nr6:0]",null,-0.217862014],[-0.1106478056,180.0064229043,13,"completed",-4.93054,13.0,7,"C1=CC(C=CC2=CCC(C3=CC(C=CC4=CCC=C4)=CC3)=C2)=CC1","C1=CC(C=Cc2c[nH]c(-c3cc(C=CC4=CCC=C4)c[nH]3)c2)=CC1",{},"[#6H2r5:1]>>[NH:1]",null,-0.2155771119],[-0.1106976393,211.8754976537,13,"completed",-4.978012,13.0,11,"C1=CCC(C=CC2=CC(=C3SC=CS3)C=C2C=CC2=CC=CC2)=C1","C1=CCC(C=CC2=CC(=C3SC=NS3)C=C2C=CC2=CC=CC2)=C1",{},"[chr5,CH1r5:1]>>[n:1]",null,-0.2284358813],[-0.1107909053,136.5056687334,13,"completed",-5.072128,13.0,4,"C1=CCC(c2ccccc2Nc2ccccc2C2=CC=CC2)=C1","C1=CN=C(c2ccccc2Nc2ccccc2C2=NC=CC2)C1",{},"[chr5,CH1r5:1]>>[n:1]",null,-0.1378929052],[-0.1108072212,125.3308068514,13,"completed",-5.297804,13.0,7,"C1=CCC(c2cc(Nc3cscn3)cc(C3=CC=CC3)c2)=C1","C1=CCC(c2cc(Nc3cscn3)cc(C3=CC=CC3)n2)=C1",{},"[ch&r6:0]>>[nr6:0]",null,-0.1867612329],[-0.1108325351,163.1592330539,13,"completed",-5.246376,13.0,13,"C1=NCC(Nc2cc(-c3ccccc3)cc(-c3ccccc3)c2)=C1","C1=NCC(Nc2cc(-c3ccccn3)cc(-c3ccccn3)c2)=C1",{},"[ch&r6:0]>>[nr6:0]",null,-0.192664586],[-0.1108609223,149.0943821194,13,"completed",-5.091724,13.0,5,"C1=CC(Nc2cc(C3=CCC=C3)cc(C3=CCC=C3)c2)=CC1","C1=CC(Nc2nc(C3=CCC=C3)cc(C3=CCC=C3)n2)=CC1",{},"[ch&r6:0]>>[nr6:0]",null,-0.1492068897],[-0.1109478563,161.8504964065,13,"completed",-4.808364,13.0,5,"c1cc(Nc2cccc(-c3cccs3)c2)cc(-c2cccs2)c1","C1=C(NC2=CCC(c3cccs3)=C2)C=C(c2cccs2)C1",{},"[c:0]1[ch:1][ch][c:3][c!r5:4][c!r5:5]1>>[c:0]1[CH2:1][c:3][c:4][c:5]1",null,-0.2605203368],[-0.1111921891,185.4753186051,13,"completed",-5.158792,13.0,10,"C(=CC1=CN=CC1)C1=CCC(C2=CC(C=CC3=CN=CC3)=CC2)=C1","C(=Cc1cnc[nH]1)C1=CCC(C2=CC(C=Cc3cnc[nH]3)=CC2)=C1",{},"[#6H2r5:1]>>[NH:1]",null,-0.1899862586],[-0.1112057446,177.1128243697,13,"completed",-4.955104,13.0,11,"c1ccc(N(c2ccccc2)c2cnco2)cc1","C1=CC(N(C2=CCC=C2)c2cnco2)=CC1",{},"[c:0]1[ch:1][ch][c:3][c!r5:4][c!r5:5]1>>[c:0]1[CH2:1][c:3][c:4][c:5]1",null,-0.2040990677],[-0.1112112142,136.1550561546,13,"completed",-5.054556,13.0,5,"C1=CCC(c2cc(NC3=CCC=C3)cc(NC3=CCC=C3)c2)=C1","C1=CCC(c2nc(NC3=CCC=C3)cc(NC3=CCC=C3)n2)=C1",{},"[ch&r6:0]>>[nr6:0]",null,-0.1398217662],[-0.1113032762,275.8686207458,13,"completed",-4.88546,13.0,13,"c1c[nH]c(-c2cc(Nc3ccco3)cc(-c3ccc[nH]3)c2)c1","c1c[nH]c(Nc2cc(-c3ccc[nH]3)cc(-c3ccc[nH]3)c2)c1",{},"[o:1]>>[nH:1]",null,-0.3140970035],[-0.1113469551,141.4358792963,13,"completed",-4.92916,13.0,10,"C1=NCC=C1c1cc(Nc2ccccc2)nc(Nc2ccccc2)c1","C1=CC(Nc2cc(C3=CCN=C3)cc(NC3=CCC=C3)n2)=CC1",{},"[c:0]1[ch:1][ch][c:3][c!r5:4][c!r5:5]1>>[c:0]1[CH2:1][c:3][c:4][c:5]1",null,-0.1852171636],[-0.1113915523,130.0720052772,13,"completed",-5.097336,13.0,4,"C1=CCC(Nc2ccc3cc(NC4=CC=CC4)ccc3c2)=C1","C1=NCC(Nc2ccc3cc(NC4=CC=NC4)ccc3c2)=C1",{},"[chr5,CH1r5:1]>>[n:1]",null,-0.1300853721],[-0.1114768619,177.3852616899,13,"completed",-5.022632,13.0,12,"C1=C(c2c(Nc3ccccc3)cccc2Nc2ccccc2)CN=N1","C1=CCC(Nc2cccc(NC3=CC=CC3)c2C2=CN=NC2)=C1",{},"[c:0]1[ch:1][ch][c:3][c!r5:4][c!r5:5]1>>[c:0]1[CH2:1][c:3][c:4][c:5]1",null,-0.1854685329],[-0.1115782519,166.3283753975,13,"completed",-5.013156,13.0,9,"C1=C(NC2=CCC=C2c2ccccc2)C(c2ccccc2)=CC1","C1=C(NC2=CCC=C2c2ccncc2)C(c2ccncc2)=CC1",{},"[ch&r6:0]>>[nr6:0]",null,-0.1770893837],[-0.1116898431,155.0985794046,13,"completed",-5.163208,13.0,8,"C1=CC(c2cc(Nc3ncc[nH]3)cc(C3=CCC=C3)c2)=CC1","C1=CC(c2cc(Nc3ncc[nH]3)cc(C3=CCC=C3)n2)=CC1",{},"[ch&r6:0]>>[nr6:0]",null,-0.1612862128],[-0.1117215807,193.1762572577,13,"completed",-5.171304,13.0,4,"C1=CC(Nc2cc(-c3ccccc3)cc(-c3ccccc3)c2)=CC1","c1ccc(-c2cc(Nc3ccoc3)cc(-c3ccccc3)c2)cc1",{},"[#6H2r5:1]>>[O:1]",null,-0.1995203097],[-0.1119024426,150.2385693861,13,"completed",-4.972124,13.0,4,"C1=C(NC2=CC(c3ccccc3)=CC2)CC=C1c1ccccc1","C1=C(NC2=CC(c3cccnc3)=CC2)CC=C1c1cccnc1",{},"[ch&r6:0]>>[nr6:0]",null,-0.1748835061],[-0.1119799982,159.8198977473,13,"completed",-4.9379,13.0,11,"C1=CN=C(c2cc(Nc3ccccc3)nc(Nc3ccccc3)c2)C1","C1=CCC(Nc2cc(C3=NC=CC3)cc(NC3=CC=CC3)n2)=C1",{},"[c:0]1[ch:1][ch][c:3][c!r5:4][c!r5:5]1>>[c:0]1[CH2:1][c:3][c:4][c:5]1",null,-0.1960046954],[-0.1120345478,157.6721423389,13,"completed",-5.1357,13.0,5,"C1=CCC(c2cc(NC3=CCC=C3)cc(C3=CC=CC3)c2)=C1","C1=CCC(c2cc(C3=CC=CC3)nc(NC3=CCC=C3)n2)=C1",{},"[ch&r6:0]>>[nr6:0]",null,-0.1596402348],[-0.1120769697,185.6789730527,13,"completed",-4.9356,13.0,3,"c1ccc2c(Nc3cccc4ccccc34)cccc2c1","C1=C(NC2=CCc3ccccc32)c2ccccc2C1",{},"[c:0]1[ch:1][ch][c:3][c!r5:4][c!r5:5]1>>[c:0]1[CH2:1][c:3][c:4][c:5]1",null,-0.2184492789],[-0.1120831637,167.8339260756,13,"completed",-5.222456,13.0,4,"C1=CC(Nc2cc(NC3=CCC=C3)cc(-c3ccccc3)c2)=CC1","C1=NCC=C1Nc1cc(NC2=CCN=C2)cc(-c2ccccc2)c1",{},"[chr5,CH1r5:1]>>[n:1]",null,-0.1884569128],[-0.1121014905,197.0295579624,13,"completed",-5.2231,13.0,8,"C(=Cc1cccs1)C1=CC(C2=CCC(C=Cc3cccs3)=C2)=CC1","C(=Cc1cccs1)C1=NC(C2=CCC(C=Cc3cccs3)=N2)=CC1",{},"[chr5,CH1r5:1]>>[n:1]",null,-0.2150486355],[-0.1121202467,168.9911501275,13,"completed",-5.090436,13.0,3,"c1ccc(Nc2cc(Nc3ccccc3)cc(-c3ccccc3)c2)cc1","O=c1ccocc1-c1cc(Nc2ccccc2)cc(Nc2ccccc2)c1",{},"[ch:1]1[c:2][c:3][ch:4][c:5][c:6]1>>[o:1]1[c:2][c:3][C:4](=O)[c:5][c:6]1",null,-0.1691237097],[-0.1121694767,154.9738603041,13,"completed",-5.170016,13.0,6,"C1=CCC(c2cc(Nc3ccco3)cc(C3=CC=CC3)c2)=C1","C1=CN=C(c2cc(Nc3ccco3)cc(C3=NC=CC3)c2)C1",{},"[chr5,CH1r5:1]>>[n:1]",null,-0.162539211],[-0.1122019251,134.94469192,13,"completed",-4.930724,13.0,8,"c1ccc(Nc2cccc(Nc3ccccc3)c2-c2cnccn2)cc1","C1=CC(Nc2cccc(NC3=CCC=C3)c2-c2cnccn2)=CC1",{},"[c:0]1[ch:1][ch][c:3][c!r5:4][c!r5:5]1>>[c:0]1[CH2:1][c:3][c:4][c:5]1",null,-0.1795848221],[-0.1122156235,129.5856650745,13,"completed",-5.26174,13.0,4,"C1=CCC(Nc2cccc(-c3cccc(NC4=CC=CC4)c3)c2)=C1","C1=NCC(Nc2cccc(-c3cccc(NC4=CC=NC4)c3)c2)=C1",{},"[chr5,CH1r5:1]>>[n:1]",null,-0.1720777735],[-0.1122177052,167.0499317415,13,"completed",-5.128248,13.0,5,"C1=CCC(c2cc(NC3=CCC=C3)cc(C3=CC=CC3)c2)=C1","C1=CCC(c2cc(Nc3ccoc3)cc(C3=CC=CC3)c2)=C1",{},"[#6H2r5:1]>>[O:1]",null,-0.1682161554],[-0.1122406154,137.4497935541,13,"completed",-5.043332,13.0,5,"C(#Cc1cc2c(cc1C#CC1=CC=CC1)=CCC=2)C1=CC=CC1","C(#Cc1cc2c[nH]cc2cc1C#CC1=CC=CC1)C1=CC=CC1",{},"[#6H2r5:1]>>[NH:1]",null,-0.1430593032],[-0.1123582942,148.3362337705,13,"completed",-4.978932,13.0,12,"c1ccc(Nc2cc(-c3cccnc3)cc(Nc3ccccc3)n2)cc1","C1=CCC(Nc2cc(-c3cccnc3)cc(NC3=CC=CC3)n2)=C1",{},"[c:0]1[ch:1][ch][c:3][c!r5:4][c!r5:5]1>>[c:0]1[CH2:1][c:3][c:4][c:5]1",null,-0.1708385026],[-0.1123682399,179.069390548,13,"completed",-5.074704,13.0,5,"C1=CC(Nc2cc(C3=CCC=C3)cc(C3=CCC=C3)c2)=CC1","C1=CC(c2cc(Nc3ccoc3)cc(C3=CCC=C3)c2)=CC1",{},"[#6H2r5:1]>>[O:1]",null,-0.1799427452],[-0.1124083292,175.4613101038,13,"completed",-5.024196,13.0,5,"C1=CC(c2cc(Nc3cccnc3)cc(C3=CCC=C3)c2)=CC1","c1cncc(Nc2cc(-c3cc[nH]c3)cc(-c3cc[nH]c3)c2)c1",{},"[#6H2r5:1]>>[NH:1]",null,-0.183309389],[-0.1125607261,255.7067250112,13,"completed",-5.023368,13.0,4,"C1=CC(=C2C=CC(Nc3ccccc3)=C2)C=C1Nc1ccccc1","C1=NC(=C2C=C(Nc3ccccc3)C=N2)C=C1Nc1ccccc1",{},"[chr5,CH1r5:1]>>[n:1]",null,-0.261272724],[-0.1126021008,197.4167715414,13,"completed",-5.12466,13.0,11,"C(=CC1=CCC(C2=CC(C=CC3=CCN=C3)=CC2)=C1)C1=CCN=C1","C(=Cc1c[nH]c(-c2cc(C=CC3=CCN=C3)c[nH]2)c1)C1=CCN=C1",{},"[#6H2r5:1]>>[NH:1]",null,-0.1981700238],[-0.112634793,125.2581626473,13,"completed",-4.967616,13.0,4,"c1ccc(Nc2cc(Nc3ccccc3)cc(-c3cccnc3)c2)cc1","C1=CC(Nc2cc(NC3=CCC=C3)cc(-c3cccnc3)c2)=CC1",{},"[c:0]1[ch:1][ch][c:3][c!r5:4][c!r5:5]1>>[c:0]1[CH2:1][c:3][c:4][c:5]1",null,-0.1558111479],[-0.1127889543,190.6602412843,13,"completed",-5.03634,13.0,6,"C1=CC(c2cc(Nc3ccco3)cc(C3=CCC=C3)c2)=CC1","C1=CC(c2cc(Nc3ccco3)cc(C3=NCC=C3)c2)=NC1",{},"[chr5,CH1r5:1]>>[n:1]",null,-0.1957986196],[-0.1128889356,169.7255643604,13,"completed",-4.958508,13.0,5,"C1=CCC(Nc2cccc(NC3=CC=CC3)c2C2=CC=CC2)=C1","C1=CCC(Nc2cccc(NC3=CC=CC3)c2C2=CC=NC2)=C1",{},"[chr5,CH1r5:1]>>[n:1]",null,-0.1965109676],[-0.112914936,174.2056847562,13,"completed",-5.037628,13.0,6,"C1=CCC(c2cc(Nc3ccsc3)cc(C3=CC=CC3)c2)=C1","c1c[nH]c(-c2cc(Nc3ccsc3)cc(-c3ccc[nH]3)c2)c1",{},"[#6H2r5:1]>>[NH:1]",null,-0.1795935721],[-0.1129285636,154.3394783788,13,"completed",-5.34592,13.0,11,"C1=c2ccc(-c3ccc4c(c3)=CCC=4)cc2=CC1","C1=c2cc(-c3cnc4c(c3)=CCC=4)cnc2=CC1",{},"[ch&r6:0]>>[nr6:0]",null,-0.2312017113],[-0.1130795394,252.9511885456,13,"completed",-5.089516,13.0,4,"C1=CC(N(C2=CCC=C2)c2ccccc2)=CC1","O=c1occcc1N(C1=CCC=C1)C1=CCC=C1",{},"[c:1]1[c:2][ch:3][ch:4][c:5][c:6]1>>[c:1]1[c:2][o:3][c:4](=O)[c:5][c:6]1",null,-0.2530576254],[-0.1131528053,116.6765629138,13,"completed",-5.257968,13.0,3,"c1ccc(-c2ccc(Nc3ccc(-c4ccccc4)cc3)cc2)cc1","c1ccc(-c2ccc(Nc3ccc(-c4ccccn4)cc3)cc2)nc1",{},"[ch&r6:0]>>[nr6:0]",null,-0.1607508195],[-0.1132797581,118.4717194643,13,"completed",-4.94296,13.0,6,"C1=NC(Nc2cccc(NC3=CCC=N3)c2-c2ccccc2)=CC1","C1=CC(c2c(NC3=CCC=N3)cccc2NC2=CCC=N2)=CC1",{},"[c:0]1[ch:1][ch][c:3][c!r5:4][c!r5:5]1>>[c:0]1[CH2:1][c:3][c:4][c:5]1",null,-0.1616159444],[-0.1134482434,213.4832791557,13,"completed",-5.200284,13.0,3,"C(=Cc1ccc2cc(C=Cc3ccccc3)ccc2c1)c1ccccc1","C1=CCC(C=Cc2ccc3cc(C=CC4=CC=CC4)ccc3c2)=C1",{},"[c:0]1[ch:1][ch][c:3][c!r5:4][c!r5:5]1>>[c:0]1[CH2:1][c:3][c:4][c:5]1",null,-0.2247286853],[-0.1134927757,122.5202751557,13,"completed",-5.26496,13.0,3,"c1cc(-c2ccncc2)ccn1","c1ccc(Nc2cc(-c3ccncc3)cc(Nc3ccccc3)n2)cc1",{},"[ch&r6,CH1&r5:1]>>[*:1](-N-c1ccccc1)",null,-0.1683597357],[-0.1135723057,142.3865339712,13,"completed",-5.294124,13.0,8,"C(=CC1=CCC=N1)C1=CCC(C2=CC(C=CC3=CCC=N3)=CC2)=C1","C(=CC1=CCN=N1)C1=CCC(C2=CC(C=CC3=CCN=N3)=CC2)=C1",{},"[chr5,CH1r5:1]>>[n:1]",null,-0.1968226295],[-0.1136035028,187.2201110935,13,"completed",-5.230092,13.0,7,"C1=CCC(C=CC2=CCC(C3=CC(C=CC4=CC=CC4)=CC3)=C2)=C1","C1=CCC(C=Cc2coc(-c3cc(C=CC4=CC=CC4)co3)c2)=C1",{},"[#6H2r5:1]>>[O:1]",null,-0.2081924469],[-0.1136431457,187.4811186916,13,"completed",-5.19964,13.0,7,"C1=CCC(C=CC2=CC(C3=CCC(C=CC4=CC=CC4)=C3)=CC2)=C1","C1=CCC(C=Cc2cc(-c3coc(C=CC4=CC=CC4)c3)co2)=C1",{},"[#6H2r5:1]>>[O:1]",null,-0.2000348804],[-0.1137250667,172.6995107054,13,"completed",-5.030728,13.0,3,"C(#Cc1cccc2ccccc12)c1cccc2ccccc12","C(#Cc1cccc2c1=CCC=2)c1cccc2c1=CCC=2",{},"[c:0]1[ch:1][ch][c:3][c!r5:4][c!r5:5]1>>[c:0]1[CH2:1][c:3][c:4][c:5]1",null,-0.1793779248],[-0.1138158912,207.1851065837,13,"completed",-5.052624,13.0,11,"c1ccc(Nc2cc(Nc3ccccc3)ncn2)cc1","C1=CCC(Nc2cc(NC3=CC=CC3)ncn2)=C1",{},"[c:0]1[ch:1][ch][c:3][c!r5:4][c!r5:5]1>>[c:0]1[CH2:1][c:3][c:4][c:5]1",null,-0.2098224636],[-0.1139438909,170.2926311168,13,"completed",-5.069828,13.0,5,"C1=CC(Nc2cc(C3=CCC=C3)cc(C3=CCC=C3)c2)=CC1","C1=CC(Nc2cc(-c3ccoc3)cc(-c3ccoc3)c2)=CC1",{},"[#6H2r5:1]>>[O:1]",null,-0.1715973529],[-0.1139566127,167.5509473577,13,"completed",-5.123188,13.0,6,"C(#CC1=c2ccccc2=CC1)C1=c2ccccc2=CC1","C(#CC1=c2cnccc2=CC1)C1=c2cnccc2=CC1",{},"[ch&r6:0]>>[nr6:0]",null,-0.1683353344],[-0.1140025915,144.5544606899,13,"completed",-5.267352,13.0,12,"C1=NC=C(N(c2ccccc2)c2ccccc2)C1","C1=C(N(c2ccccc2)c2ccccc2)CN=N1",{},"[chr5,CH1r5:1]>>[n:1]",null,-0.1860625463],[-0.1140179114,208.7973842336,13,"completed",-5.0161,13.0,4,"C1=CC(Nc2cccc(NC3=CCC=C3)c2)=CC1","c1cc(Nc2ccoc2)cc(Nc2ccoc2)c1",{},"[#6H2r5:1]>>[O:1]",null,-0.216899886],[-0.0371906732,95.890062695,14,"completed",-5.123188,14.0,14,"C1=NCC(Nc2cccc(-c3cccc(NC4=CC=NC4)c3)c2)=C1","C1=NCC(NC2=CCC(C3=CC(NC4=CC=NC4)=CC3)=C2)=C1",{},"[c:0]1[ch:1][ch][c:3][c!r5:4][c!r5:5]1>>[c:0]1[CH2:1][c:3][c:4][c:5]1",null,-0.0972541462],[-0.0585977383,107.27302597,14,"completed",-5.026772,14.0,14,"C1=NCC(Nc2cccc(-c3cccc(NC4=CC=NC4)c3)c2)=C1","C1=NCC(NC2=CC(C3=CCC(NC4=CC=NC4)=C3)=CC2)=C1",{},"[c:0]1[ch:1][ch][c:3][c!r5:4][c!r5:5]1>>[c:0]1[CH2:1][c:3][c:4][c:5]1",null,-0.1188909109],[-0.0838635349,109.8648627526,14,"completed",-5.216292,14.0,14,"C1=NCC(Nc2cc(NC3=CC=NC3)cc(-c3ccccc3)c2)=C1","C1=CC(c2cc(NC3=CC=NC3)cc(NC3=CC=NC3)c2)=CC1",{},"[c:0]1[ch:1][ch][c:3][c!r5:4][c!r5:5]1>>[c:0]1[CH2:1][c:3][c:4][c:5]1",null,-0.1367368436],[-0.084365919,183.8169842027,14,"completed",-5.293388,14.0,14,"C1=CC(C=Cc2c[nH]c(-c3cc(C=CC4=CCC=C4)c[nH]3)c2)=CC1","C1=CC(C=Cc2cc(-c3cc(C=CC4=CCC=C4)n[nH]3)[nH]n2)=CC1",{},"[chr5,CH1r5:1]>>[n:1]",null,-0.2282852465],[-0.0853498458,145.6387524656,14,"completed",-5.168636,14.0,10,"C(#Cc1cc2c(cc1C#CC1=CN=CC1)=CCC=2)C1=CN=CC1","C(#Cc1cc2c[nH]cc2cc1C#CC1=CN=CC1)C1=CN=CC1",{},"[#6H2r5:1]>>[NH:1]",null,-0.1533590149],[-0.0861790897,203.4307850533,14,"completed",-4.822992,14.0,14,"C1=NC(=C2C=C(Nc3ccccc3)C=N2)C=C1Nc1ccccc1","C1=CC(NC2=CC(=C3C=C(NC4=CCC=C4)C=N3)N=C2)=CC1",{},"[c:0]1[ch:1][ch][c:3][c!r5:4][c!r5:5]1>>[c:0]1[CH2:1][c:3][c:4][c:5]1",null,-0.2810399723],[-0.0888313133,143.2830052747,14,"completed",-5.229448,14.0,8,"C(#Cc1cc2c(cc1C#CC1=NC=CC1)=CCC=2)C1=NC=CC1","C(#Cc1cc2c[nH]cc2cc1C#CC1=NC=CC1)C1=NC=CC1",{},"[#6H2r5:1]>>[NH:1]",null,-0.1695312482],[-0.0938102735,172.144925227,14,"completed",-4.646628,14.0,14,"C1=CN=C(c2ccccc2Nc2ccccc2C2=NC=CC2)C1","C1=CN=C(C2=CCC=C2NC2=CCC=C2C2=NC=CC2)C1",{},"[c:0]1[ch:1][ch][c:3][c!r5:4][c!r5:5]1>>[c:0]1[CH2:1][c:3][c:4][c:5]1",null,-0.3610422396],[-0.0971720706,110.5909101942,14,"completed",-5.315836,14.0,14,"C(#Cc1cc2c[nH]cc2cc1C#CC1=CC=CC1)C1=CC=CC1","C(#Cc1cc2c[nH]cc2cc1C#CC1=CC=NC1)C1=CC=NC1",{},"[chr5,CH1r5:1]>>[n:1]",null,-0.1872353788],[-0.0981300685,181.6347275507,14,"completed",-5.223928,14.0,14,"C1=C(NC2=CCc3ccccc32)c2ccccc2C1","C1=C(NC2=CCc3cnccc32)c2ccncc2C1",{},"[ch&r6:0]>>[nr6:0]",null,-0.2012875241],[-0.0986342399,225.7827506564,14,"completed",-5.086112,14.0,3,"c1ccc(Nc2ccc(-c3ccc(Nc4ccccc4)cc3)cc2)cc1","c1ccc(Nc2ccc(-c3ccc(Nc4ccccn4)cc3)cc2)nc1",{},"[ch&r6:0]>>[nr6:0]",null,-0.2259919468],[-0.0991970316,200.2774556535,14,"completed",-4.959704,14.0,14,"O=c1ccocc1-c1cc(Nc2ccccc2)cc(Nc2ccccc2)c1","O=c1cc[nH]cc1-c1cc(Nc2ccccc2)cc(Nc2ccccc2)c1",{},"[o:1]>>[nH:1]",null,-0.2230598874],[-0.1025472409,194.5636847001,14,"completed",-5.215004,14.0,14,"C(=Cc1ccccc1)C1=CCC=C1C1=CCC=C1C=Cc1ccccc1","C1=CCC(C=CC2=CCC=C2C2=CCC=C2C=CC2=CC=CC2)=C1",{},"[c:0]1[ch:1][ch][c:3][c!r5:4][c!r5:5]1>>[c:0]1[CH2:1][c:3][c:4][c:5]1",null,-0.2105605096],[-0.1063451857,133.0968760451,14,"completed",-5.020608,14.0,4,"C1=C(NC2=CCC(c3ccccc3)=C2)C=C(c2ccccc2)C1","C1=C(NC2=CCC(c3cccnc3)=C2)C=C(c2cccnc2)C1",{},"[ch&r6:0]>>[nr6:0]",null,-0.1442334647],[-0.1064164552,158.7334689679,14,"completed",-4.93882,14.0,14,"C1=c2nc(Nc3ccccc3)c(Nc3ccccc3)nc2=CC1","C1=CC(Nc2nc3c(nc2NC2=CCC=C2)=CCC=3)=CC1",{},"[c:0]1[ch:1][ch][c:3][c!r5:4][c!r5:5]1>>[c:0]1[CH2:1][c:3][c:4][c:5]1",null,-0.1947460409],[-0.1066426145,118.6587951552,14,"completed",-4.926492,14.0,6,"C1=NC(Nc2cccc(NC3=CCC=N3)c2-c2ccccc2)=CC1","C1=CCC(c2c(NC3=CCC=N3)cccc2NC2=CCC=N2)=C1",{},"[c:0]1[ch:1][ch][c:3][c!r5:4][c!r5:5]1>>[c:0]1[CH2:1][c:3][c:4][c:5]1",null,-0.1697980343],[-0.1066627607,172.821653928,14,"completed",-4.956944,14.0,13,"C(#Cc1cc2c(cn1)=CCC=2)c1cc2c(cn1)=CCC=2","C(#Cc1cc2c[nH]cc2cn1)c1cc2c[nH]cc2cn1",{},"[#6H2r5:1]>>[NH:1]",null,-0.1997377867],[-0.1075659051,173.4365637509,14,"completed",-5.252264,14.0,8,"C1=CC(C=Cc2cc(-c3csc(C=CC4=CCC=C4)c3)cs2)=CC1","C1=CC(C=Cc2nc(-c3csc(C=CC4=CCC=C4)n3)cs2)=CC1",{},"[chr5,CH1r5:1]>>[n:1]",null,-0.2035695489],[-0.1078962788,154.3646145811,14,"completed",-4.852616,14.0,14,"C1=NC(=C2C=C(Nc3ccccc3)C=N2)C=C1Nc1ccccc1","C1=CCC(NC2=CC(=C3C=C(NC4=CC=CC4)C=N3)N=C2)=C1",{},"[c:0]1[ch:1][ch][c:3][c!r5:4][c!r5:5]1>>[c:0]1[CH2:1][c:3][c:4][c:5]1",null,-0.2319824725],[-0.1082421474,267.12802202,14,"completed",-5.464416,14.0,4,"C1=CC(N(C2=CCC=C2)c2ccccc2)=CC1","O=c1ccoc(N(C2=CCC=C2)C2=CCC=C2)c1",{},"[ch:1]1[c:2][c:3][ch:4][c:5][c:6]1>>[o:1]1[c:2][c:3][C:4](=O)[c:5][c:6]1",null,-0.3693628304],[-0.1090183779,152.3756776528,14,"completed",-5.292652,14.0,14,"C(=Cc1ccccc1)C1=CCC=C1C1=CCC=C1C=Cc1ccccc1","C1=CC(C=CC2=CCC=C2C2=CCC=C2C=CC2=CCC=C2)=CC1",{},"[c:0]1[ch:1][ch][c:3][c!r5:4][c!r5:5]1>>[c:0]1[CH2:1][c:3][c:4][c:5]1",null,-0.2034811926],[-0.1093580768,201.6193315054,14,"completed",-5.16652,14.0,4,"C1=CCC(c2ccccc2Nc2ccccc2C2=CC=CC2)=C1","C1=NC=C(c2ccccc2Nc2ccccc2C2=CN=CC2)C1",{},"[chr5,CH1r5:1]>>[n:1]",null,-0.2069264626],[-0.1099344627,138.7405569328,14,"completed",-5.217764,14.0,11,"C1=c2ccc(-c3ccc4c(c3)=CCC=4)cc2=CC1","c1cc2cscc2cc1-c1ccc2cscc2c1",{},"[#6H2r5:1]>>[S:1]",null,-0.1613828937],[-0.1102850875,180.338950946,14,"completed",-5.042504,14.0,4,"C1=CC(c2ccccc2Nc2ccccc2C2=CCC=C2)=CC1","C1=CC(c2ccccc2Nc2ccccc2C2=NCC=C2)=NC1",{},"[chr5,CH1r5:1]>>[n:1]",null,-0.1847754701],[-0.112291553,129.3186626517,14,"completed",-5.307832,14.0,8,"C(#Cc1cc2c(cc1C#Cc1ccco1)=CCC=2)c1ccco1","C(#Cc1cc2cscc2cc1C#Cc1ccco1)c1ccco1",{},"[#6H2r5:1]>>[S:1]",null,-0.1946495446],[-0.1124847651,187.0127217319,14,"completed",-5.040112,14.0,4,"C1=CCC(Nc2cccc(-c3cccc(NC4=CC=CC4)c3)c2)=C1","C1=CCC(Nc2cncc(-c3cncc(NC4=CC=CC4)c3)c2)=C1",{},"[ch&r6:0]>>[nr6:0]",null,-0.1916537989],[-0.1125948146,194.1938771235,14,"completed",-5.251528,14.0,14,"C(#Cc1cccc2c1=CCC=2)c1cccc2c1=CCC=2","C(#Cc1cncc2c1=CCC=2)c1cncc2c1=CCC=2",{},"[ch&r6:0]>>[nr6:0]",null,-0.2212736359],[-0.112694197,210.9151813421,14,"completed",-4.91996,14.0,4,"C1=CCC(N(C2=CC=CC2)c2ccccc2)=C1","c1ccc(N(c2ccco2)c2ccco2)cc1",{},"[#6H2r5:1]>>[O:1]",null,-0.2456995533],[-0.1129856374,270.182193625,14,"completed",-4.592716,14.0,9,"C1=C(NC2=CCC=C2c2ccccc2)C(c2ccccc2)=CC1","C1=C(NC2=CCC=C2c2ccccn2)C(c2ccccn2)=CC1",{},"[ch&r6:0]>>[nr6:0]",null,-0.4461990313],[-0.1135702709,147.0072186108,14,"completed",-5.232944,14.0,7,"C1=NC(Nc2cc(-c3ccccc3)cc(-c3ccccc3)c2)=CC1","C1=NC(Nc2cc(-c3cccnc3)cc(-c3cccnc3)c2)=CC1",{},"[ch&r6:0]>>[nr6:0]",null,-0.1739868812],[-0.1138612708,202.3914130515,14,"completed",-4.970008,14.0,11,"C(#CC1=CC(C2=CCC=C2)=CC1)C1=CC(C2=CCC=C2)=CC1","C(#Cc1cc(C2=CCC=C2)c[nH]1)c1cc(C2=CCC=C2)c[nH]1",{},"[#6H2r5:1]>>[NH:1]",null,-0.2219059821],[-0.1145026452,143.6754578876,14,"completed",-5.1978,14.0,4,"C1=CCC(Nc2cc3ccccc3cc2NC2=CC=CC2)=C1","C1=CN=C(Nc2cc3ccccc3cc2NC2=NC=CC2)C1",{},"[chr5,CH1r5:1]>>[n:1]",null,-0.1591521561],[-0.1145130453,172.8917841219,14,"completed",-5.231748,14.0,13,"C(#CC1=CC(c2ccc[nH]2)=CC1)C1=CC(c2ccc[nH]2)=CC1","C(#CC1=NC(c2ccc[nH]2)=CC1)C1=NC(c2ccc[nH]2)=CC1",{},"[chr5,CH1r5:1]>>[n:1]",null,-0.1959509158],[-0.1146960584,206.977183889,14,"completed",-5.1265,14.0,14,"C1=C(NC2=CCc3ccccc32)c2ccccc2C1","C1=C(NC2=CCc3ncccc32)c2cccnc2C1",{},"[ch&r6:0]>>[nr6:0]",null,-0.2078067784],[-0.1149431742,202.5377493067,14,"completed",-4.955012,14.0,11,"C(#CC1=CC(C2=CC=CC2)=CC1)C1=CC(C2=CC=CC2)=CC1","C(#Cc1cc(C2=CC=CC2)c[nH]1)c1cc(C2=CC=CC2)c[nH]1",{},"[#6H2r5:1]>>[NH:1]",null,-0.2265437811],[-0.1151168407,211.9090681175,14,"completed",-5.17894,14.0,14,"C1=CC(Nc2cc(-c3ccoc3)cc(-c3ccoc3)c2)=CC1","c1cc(Nc2cc(-c3ccoc3)cc(-c3ccoc3)c2)co1",{},"[#6H2r5:1]>>[O:1]",null,-0.2189952048],[-0.1156628229,232.7983624024,14,"completed",-5.057592,14.0,5,"C(#Cc1ccc(C#CC2=CC=CC2)c2c1=CCC=2)C1=CC=CC1","C(#Cc1ccc(C#Cc2ccco2)c2c1=CCC=2)c1ccco1",{},"[#6H2r5:1]>>[O:1]",null,-0.2346834301],[-0.1158988091,146.0596108444,14,"completed",-4.95538,14.0,6,"C1=NC=C(c2c(Nc3ccccc3)cccc2Nc2ccccc2)C1","C1=CC(Nc2cccc(NC3=CCC=C3)c2C2=CN=CC2)=CC1",{},"[c:0]1[ch:1][ch][c:3][c!r5:4][c!r5:5]1>>[c:0]1[CH2:1][c:3][c:4][c:5]1",null,-0.1777125001],[-0.1161833328,133.5976031941,14,"completed",-4.98482,14.0,8,"c1ccc(Nc2cccc(Nc3ccccc3)c2-c2ccn[nH]2)cc1","C1=CC(Nc2cccc(NC3=CCC=C3)c2-c2ccn[nH]2)=CC1",{},"[c:0]1[ch:1][ch][c:3][c!r5:4][c!r5:5]1>>[c:0]1[CH2:1][c:3][c:4][c:5]1",null,-0.1560412492],[-0.1164482336,115.1426515704,14,"completed",-5.17388,14.0,4,"C1=CC(c2c(Nc3ccccc3)cccc2Nc2ccccc2)=CC1","C1=CC(c2c(Nc3ccccn3)cccc2Nc2ccccn2)=CC1",{},"[ch&r6:0]>>[nr6:0]",null,-0.1262235115],[-0.1164735043,218.991179469,14,"completed",-5.165048,14.0,13,"C(#Cc1ccc(C#CC2=CC=CC2)c2cscc12)C1=CC=CC1","C(#Cc1ccc(C#Cc2ccco2)c2cscc12)c1ccco1",{},"[#6H2r5:1]>>[O:1]",null,-0.2236748654],[-0.1165180093,191.065277958,14,"completed",-5.54878,14.0,14,"C1=C(N(c2ccccc2)c2ccccc2)CN=N1","c1ccc(N(C2=NN=NC2)c2ccccc2)cc1",{},"[chr5,CH1r5:1]>>[n:1]",null,-0.3676868909],[-0.116578708,184.8822227459,14,"completed",-5.053176,14.0,8,"C1=CC(c2cc(Nc3ncc[nH]3)cc(C3=CCC=C3)c2)=CC1","c1ccc(-c2cc(Nc3ncc[nH]3)cc(-c3ccccc3)c2)cc1",{},"[CH2:0]1[c,C:1]-,=,:[c,C:2]-,=,:[c,C:3]-,=,:[c,C:4]1>>[ch:0]1c[c:1][c:2][c:3][c:4]1",null,-0.1877651589],[-0.1167329614,144.3596921242,14,"completed",-5.31326,14.0,6,"C(#Cc1cc2c(cc1C#Cc1cccs1)=CCC=2)c1cccs1","C(#Cc1cc2c(cc1C#Cc1nccs1)=CCC=2)c1nccs1",{},"[chr5,CH1r5:1]>>[n:1]",null,-0.2076652023],[-0.1167820824,135.6453062106,14,"completed",-5.363216,14.0,8,"C(#Cc1cc2c(cc1C#Cc1ccco1)=CCC=2)c1ccco1","C(#Cc1cc2cocc2cc1C#Cc1ccco1)c1ccco1",{},"[#6H2r5:1]>>[O:1]",null,-0.2287971892],[-0.1167953931,190.3844991649,14,"completed",-4.999448,14.0,9,"C1=C(NC2=CCC=C2c2ccccc2)C(c2ccccc2)=CC1","C1=C(NC2=CCC=C2c2cccnc2)C(c2cccnc2)=CC1",{},"[ch&r6:0]>>[nr6:0]",null,-0.2029790699],[-0.1169749803,145.3871063179,14,"completed",-5.249872,14.0,5,"C1=CCC(c2cc(NC3=CCC=C3)cc(C3=CC=CC3)c2)=C1","C1=CC(Nc2cc(C3=CC=NC3)cc(C3=CC=NC3)c2)=CC1",{},"[chr5,CH1r5:1]>>[n:1]",null,-0.1792863707],[-0.1170175378,119.6934107536,14,"completed",-5.35696,14.0,8,"c1ccc(-c2cc(Nc3cscn3)cc(-c3ccccc3)c2)cc1","c1ccc(-c2cc(Nc3csnn3)cc(-c3ccccc3)c2)cc1",{},"[chr5,CH1r5:1]>>[n:1]",null,-0.2160565874],[-0.1170345636,191.0652771291,14,"completed",-5.16008,14.0,4,"C1=CC(NC2=C(c3ccccc3)CC=C2)=C(c2ccccc2)C1","C1=CC(NC2=C(c3ccncc3)CC=C2)=C(c2ccncc2)C1",{},"[ch&r6:0]>>[nr6:0]",null,-0.195639074],[-0.1171454024,212.3275303428,14,"completed",-4.910576,14.0,10,"C1=CC(N(C2=CCC=C2)C2=CCN=C2)=CC1","C1=NCC=C1N(c1ccsc1)c1ccsc1",{},"[#6H2r5:1]>>[S:1]",null,-0.2503295658],[-0.1171694342,150.221943794,14,"completed",-5.272504,14.0,6,"C(#Cc1cc2c(cc1C#Cc1cccs1)=CCC=2)c1cccs1","C(#Cc1cc2c(cc1C#Cc1cncs1)=CCC=2)c1cncs1",{},"[chr5,CH1r5:1]>>[n:1]",null,-0.19273783],[-0.1171779691,159.4659949312,14,"completed",-5.100464,14.0,13,"C1=CC(N(C2=CCC=C2)C2=CC=NC2)=CC1","C1=CC(N(C2=CCC=C2)C2=CN=NC2)=CC1",{},"[chr5,CH1r5:1]>>[n:1]",null,-0.1594663257],[-0.1172316859,137.6353243652,14,"completed",-4.910668,14.0,11,"c1ccc(Nc2cccc(Nc3ccccc3)c2-c2cccnn2)cc1","C1=CC(Nc2cccc(NC3=CCC=C3)c2-c2cccnn2)=CC1",{},"[c:0]1[ch:1][ch][c:3][c!r5:4][c!r5:5]1>>[c:0]1[CH2:1][c:3][c:4][c:5]1",null,-0.1910715038],[-0.1173370319,178.8858027336,14,"completed",-5.27048,14.0,6,"C1=CC(Nc2cc(C3=NCC=C3)cc(C3=NCC=C3)c2)=CC1","C1=CC(c2cc(NC3=CCN=C3)cc(C3=NCC=C3)c2)=NC1",{},"[chr5,CH1r5:1]>>[n:1]",null,-0.2150376974],[-0.1174108529,140.2168727054,14,"completed",-4.871384,14.0,7,"c1ccc(Nc2cccc(Nc3ccccc3)c2-c2ncco2)cc1","C1=CC(Nc2cccc(NC3=CCC=C3)c2-c2ncco2)=CC1",{},"[c:0]1[ch:1][ch][c:3][c!r5:4][c!r5:5]1>>[c:0]1[CH2:1][c:3][c:4][c:5]1",null,-0.2127692562],[-0.1174931145,174.7011446206,14,"completed",-5.047932,14.0,10,"C1=CC(Nc2cccc(NC3=CCC=C3)c2C2=CC=NC2)=CC1","C1=CC(Nc2cncc(NC3=CCC=C3)c2C2=CC=NC2)=CC1",{},"[ch&r6:0]>>[nr6:0]",null,-0.1784626501],[-0.1175305113,206.976663812,14,"completed",-5.12374,14.0,5,"C1=CCC(Nc2cc(C3=CC=CC3)cc(C3=CC=CC3)c2)=C1","C1=CCC(Nc2cc(C3=CC=NC3)cc(C3=CC=NC3)c2)=C1",{},"[chr5,CH1r5:1]>>[n:1]",null,-0.2076427155],[-0.1177003844,139.0842347142,14,"completed",-5.264408,14.0,4,"C1=CCC(c2cc(Nc3ccccc3)cc(Nc3ccccc3)c2)=C1","C1=CCC(c2cc(Nc3cccnc3)cc(Nc3cccnc3)c2)=C1",{},"[ch&r6:0]>>[nr6:0]",null,-0.1805245681],[-0.1177188731,153.0342734449,14,"completed",-5.050324,14.0,11,"C1=CC(=C2C=C(C=CC3=CCC=C3)C(C=CC3=CCC=C3)=C2)C=C1","C1=CC(=C2SC(C=CC3=CCC=C3)=C(C=CC3=CCC=C3)S2)C=C1",{},"[CH,ch:0]1=[C,c:1][C,c:2]=[CH,ch:3][*:4]1>>[S:0]1[*:1]=,:[*:2][S:3][*:4]1",null,-0.1569352232],[-0.1177405124,153.9345803543,14,"completed",-5.329636,14.0,8,"C(=CC1=CCC=N1)C1=CCC(C2=CC(C=CC3=CCC=N3)=CC2)=C1","C(=CC1=NCC=N1)C1=CCC(C2=CC(C=CC3=NCC=N3)=CC2)=C1",{},"[chr5,CH1r5:1]>>[n:1]",null,-0.2225643151],[-0.1177689116,150.6991366363,14,"completed",-5.301944,14.0,5,"C(#Cc1cc2c(cc1C#CC1=CC=CC1)=CCC=2)C1=CC=CC1","C(#Cc1cc2cocc2cc1C#CC1=CC=CC1)C1=CC=CC1",{},"[#6H2r5:1]>>[O:1]",null,-0.2066231003],[-0.117856397,136.8461722379,14,"completed",-4.866232,14.0,8,"C1=C(c2c(Nc3ccccc3)cccc2Nc2ccccc2)N=NC1","C1=CC(Nc2cccc(NC3=CCC=C3)c2C2=CCN=N2)=CC1",{},"[c:0]1[ch:1][ch][c:3][c!r5:4][c!r5:5]1>>[c:0]1[CH2:1][c:3][c:4][c:5]1",null,-0.2133169918],[-0.1179635744,156.4545245003,14,"completed",-5.341688,14.0,7,"C1=CC(C=CC2=CC(C3=CCC(C=CC4=CCC=C4)=C3)=CC2)=CC1","C1=CC(C=CC2=CC(C3=CCC(C=CC4=NCC=C4)=C3)=CC2)=NC1",{},"[chr5,CH1r5:1]>>[n:1]",null,-0.2304353098],[-0.1180119449,182.1869752323,14,"completed",-5.25024,14.0,7,"C1=CCC(C=CC2=CC(C3=CCC(C=CC4=CC=CC4)=C3)=CC2)=C1","C(=CC1=CC(C2=CCC(C=CC3=CN=CC3)=C2)=CC1)C1=CN=CC1",{},"[chr5,CH1r5:1]>>[n:1]",null,-0.2103625493],[-0.1181531219,201.0626357737,14,"completed",-5.028704,14.0,5,"C1=CN=C(c2cc(Nc3ccccc3)cc(C3=NC=CC3)c2)C1","C1=CCC(Nc2cc(C3=NC=CC3)cc(C3=NC=CC3)c2)=C1",{},"[c:0]1[ch:1][ch][c:3][c!r5:4][c!r5:5]1>>[c:0]1[CH2:1][c:3][c:4][c:5]1",null,-0.207163974],[-0.1183338168,190.1151962692,14,"completed",-5.196236,14.0,12,"C1=CCC(C=Cc2cc(-c3csc(C=CC4=CC=CC4)c3)cs2)=C1","C1=CCC(C=Cc2nc(-c3csc(C=CC4=CC=CC4)n3)cs2)=C1",{},"[chr5,CH1r5:1]>>[n:1]",null,-0.2016974418],[-0.1183781891,161.4148096813,14,"completed",-5.11776,14.0,6,"C1=CC(c2cc(Nc3ccsc3)cc(C3=CCC=C3)c2)=CC1","C1=CC(c2cc(C3=CCC=C3)nc(Nc3ccsc3)n2)=CC1",{},"[ch&r6:0]>>[nr6:0]",null,-0.1618928516],[-0.1184465762,163.6386049205,14,"completed",-5.24426,14.0,7,"C1=CCC(C=CC2=CCC(C3=CC(C=CC4=CC=CC4)=CC3)=C2)=C1","C1=CCC(C=CC2=CCC(C3=NC(C=CC4=CC=CC4)=CC3)=N2)=C1",{},"[chr5,CH1r5:1]>>[n:1]",null,-0.1922887343],[-0.1185739872,151.9849475926,14,"completed",-5.253184,14.0,4,"C1=CC(c2cc(Nc3ccccc3)cc(Nc3ccccc3)c2)=CC1","C1=CC(c2cc(Nc3cccnc3)cc(Nc3cccnc3)c2)=CC1",{},"[ch&r6:0]>>[nr6:0]",null,-0.1860038705],[-0.1186259163,151.9823088989,14,"completed",-4.957772,14.0,10,"C1=CC(c2cc(NC3=CC=NC3)cc(C3=CCC=C3)c2)=CC1","C1=NCC(Nc2cc(-c3cc[nH]c3)cc(-c3cc[nH]c3)c2)=C1",{},"[#6H2r5:1]>>[NH:1]",null,-0.1816885692],[-0.1186524405,171.3901755044,14,"completed",-5.190992,14.0,6,"C1=CCC(c2cc(Nc3ccco3)cc(C3=CC=CC3)c2)=C1","C1=NC=C(c2cc(Nc3ccco3)cc(C3=CN=CC3)c2)C1",{},"[chr5,CH1r5:1]>>[n:1]",null,-0.182843017],[-0.1187057491,173.5183705076,14,"completed",-4.982704,14.0,12,"C1=NCC(c2ccccc2)=C1NC1=C(c2ccccc2)CN=C1","C1=CC(C2=C(NC3=C(C4=CCC=C4)CN=C3)C=NC2)=CC1",{},"[c:0]1[ch:1][ch][c:3][c!r5:4][c!r5:5]1>>[c:0]1[CH2:1][c:3][c:4][c:5]1",null,-0.1919641039],[-0.1187284287,168.8679833646,14,"completed",-5.128984,14.0,7,"C(=Cc1ccccn1)C1=CCC(C2=CC(C=Cc3ccccn3)=CC2)=C1","C(=Cc1ccccn1)c1c[nH]c(-c2cc(C=Cc3ccccn3)c[nH]2)c1",{},"[#6H2r5:1]>>[NH:1]",null,-0.1700824248],[-0.11888322,247.8935618724,14,"completed",-5.171028,14.0,9,"C(=Cc1c[nH]cn1)C1=CCC(C2=CC(C=Cc3c[nH]cn3)=CC2)=C1","C(=Cc1c[nH]cn1)c1cccc(-c2cccc(C=Cc3c[nH]cn3)c2)c1",{},"[CH2:0]1[c,C:1]-,=,:[c,C:2]-,=,:[c,C:3]-,=,:[c,C:4]1>>[ch:0]1c[c:1][c:2][c:3][c:4]1",null,-0.2528304899],[-0.1189684913,170.4617845583,14,"completed",-5.039008,14.0,14,"c1ccc(-c2cc(Nc3ccco3)cc(-c3ccccc3)c2)cc1","c1ccc(-c2cc(Nc3ccco3)cc(-c3ccccn3)c2)nc1",{},"[ch&r6:0]>>[nr6:0]",null,-0.1757271515],[-0.1193046166,186.5115837612,14,"completed",-5.076176,14.0,10,"C1=CC(Nc2cc(-c3ccccn3)cc(-c3ccccn3)c2)=CC1","c1ccc(-c2cc(Nc3ccsc3)cc(-c3ccccn3)c2)nc1",{},"[#6H2r5:1]>>[S:1]",null,-0.1872556716],[-0.1193359571,160.1954227289,14,"completed",-5.24242,14.0,7,"C1=CC(c2cc(Nc3cccs3)cc(C3=CCC=C3)n2)=CC1","c1ccc(-c2cc(Nc3cccs3)cc(-c3ccccc3)n2)cc1",{},"[CH2:0]1[c,C:1]-,=,:[c,C:2]-,=,:[c,C:3]-,=,:[c,C:4]1>>[ch:0]1c[c:1][c:2][c:3][c:4]1",null,-0.1886835104],[-0.1193379285,223.5274007843,14,"completed",-5.143888,14.0,9,"C1=CC(C=CC2=CC(C3=NCC(C=CC4=CCC=C4)=C3)=NC2)=CC1","C(=Cc1cc[nH]c1)C1=CC(C2=NCC(C=Cc3cc[nH]c3)=C2)=NC1",{},"[#6H2r5:1]>>[NH:1]",null,-0.2256287118],[-0.1194249893,159.6393461104,14,"completed",-5.182252,14.0,10,"C1=CCC(c2cc(Nc3ncc[nH]3)cc(C3=CC=CC3)c2)=C1","C1=CCC(c2cc(Nc3ncc[nH]3)cc(C3=CC=CC3)n2)=C1",{},"[ch&r6:0]>>[nr6:0]",null,-0.1697049282],[-0.119560984,202.8731908185,14,"completed",-5.263488,14.0,12,"C(#CC1=CC(c2ccsc2)=CC1)C1=CC(c2ccsc2)=CC1","C(#CC1=CC(c2ccsn2)=CC1)C1=CC(c2ccsn2)=CC1",{},"[chr5,CH1r5:1]>>[n:1]",null,-0.2329257636],[-0.1196273913,148.1188098695,14,"completed",-5.373612,14.0,11,"C1=CC(=C2C=C(C=CC3=CCC=C3)C(C=CC3=CCC=C3)=C2)C=C1","C1=CC(=C2C=C(C=CC3=CCC=N3)C(C=CC3=CCC=N3)=C2)C=C1",{},"[chr5,CH1r5:1]>>[n:1]",null,-0.2421204449],[-0.119636656,168.7104809166,14,"completed",-5.321172,14.0,4,"C1=CCC(Nc2cc3ccccc3cc2NC2=CC=CC2)=C1","C1=NCC(Nc2cc3ccccc3cc2NC2=CC=NC2)=C1",{},"[chr5,CH1r5:1]>>[n:1]",null,-0.2289816207],[-0.1197284337,176.8155345399,14,"completed",-5.30314,14.0,7,"C1=CCC(C=CC2=CC(C3=CCC(C=CC4=CC=CC4)=C3)=CC2)=C1","C1=CN=C(C=CC2=CC(C3=CCC(C=CC4=NC=CC4)=C3)=CC2)C1",{},"[chr5,CH1r5:1]>>[n:1]",null,-0.2269008692],[-0.119755957,152.1579331278,14,"completed",-5.33488,14.0,4,"C1=CCC(c2ccccc2Nc2ccccc2C2=CC=CC2)=C1","C1=NCC(c2ccccc2Nc2ccccc2C2=CC=NC2)=C1",{},"[chr5,CH1r5:1]>>[n:1]",null,-0.2240193243],[-0.1198637988,166.6524770698,14,"completed",-5.441048,14.0,7,"C1=CCC(C=CC2=CCC(C3=CC(C=CC4=CC=CC4)=CC3)=C2)=C1","C1=CCC(C=CC2=NCC(C3=CC(C=CC4=CC=CC4)=NC3)=C2)=C1",{},"[chr5,CH1r5:1]>>[n:1]",null,-0.2911473508],[-0.1199964828,171.1436929513,14,"completed",-4.982888,14.0,12,"C1=NCC(c2ccccc2)=C1NC1=C(c2ccccc2)CN=C1","C1=CCC(C2=C(NC3=C(C4=CC=CC4)CN=C3)C=NC2)=C1",{},"[c:0]1[ch:1][ch][c:3][c!r5:4][c!r5:5]1>>[c:0]1[CH2:1][c:3][c:4][c:5]1",null,-0.1897646482],[-0.1201009724,186.0995329036,14,"completed",-5.050692,14.0,13,"C1=CC(Nc2cccc(NC3=CCC=C3)c2-c2ccncc2)=CC1","C1=CC(Nc2cncc(NC3=CCC=C3)c2-c2ccncc2)=CC1",{},"[ch&r6:0]>>[nr6:0]",null,-0.189273249],[-0.1202410271,145.5329980568,14,"completed",-4.984268,14.0,6,"c1ccc(Nc2cc(Nc3ccccc3)cc(-c3cnc[nH]3)c2)cc1","C1=CC(Nc2cc(NC3=CCC=C3)cc(-c3cnc[nH]3)c2)=CC1",{},"[c:0]1[ch:1][ch][c:3][c!r5:4][c!r5:5]1>>[c:0]1[CH2:1][c:3][c:4][c:5]1",null,-0.1665618878],[-0.1202871072,197.6609769407,14,"completed",-5.12466,14.0,8,"C1=CN=C(C=CC2=CCC(C3=CC(C=CC4=NC=CC4)=CC3)=C2)C1","C1=CN=C(C=Cc2c[nH]c(-c3cc(C=CC4=NC=CC4)c[nH]3)c2)C1",{},"[#6H2r5:1]>>[NH:1]",null,-0.1984133021],[-0.120288215,185.7964622223,14,"completed",-5.18032,14.0,11,"C1=CCC(c2cc(NC3=CN=CC3)cc(C3=CC=CC3)c2)=C1","C1=CN=C(c2cc(NC3=CN=CC3)cc(C3=NC=CC3)c2)C1",{},"[chr5,CH1r5:1]>>[n:1]",null,-0.1941171387],[-0.1202943323,146.1194303818,14,"completed",-4.792908,14.0,4,"C1=C(NC2=CC(c3ccccc3)=CC2)CC=C1c1ccccc1","C1=C(NC2=CC(c3ccccn3)=CC2)CC=C1c1ccccn1",{},"[ch&r6:0]>>[nr6:0]",null,-0.2599241836],[-0.1203348812,210.620937632,14,"completed",-5.085928,14.0,11,"C1=CCC(C=CC2=CC(=C3SC=CS3)C=C2C=CC2=CC=CC2)=C1","C1=CN=C(C=CC2=CC(=C3SC=CS3)C=C2C=CC2=NC=CC2)C1",{},"[chr5,CH1r5:1]>>[n:1]",null,-0.2108511554],[-0.1205448479,175.8480334349,14,"completed",-5.06164,14.0,4,"c1ccc(Nc2ccnc(-c3cc(Nc4ccccc4)ccn3)c2)cc1","C1=CCC(Nc2ccnc(-c3cc(NC4=CC=CC4)ccn3)c2)=C1",{},"[c:0]1[ch:1][ch][c:3][c!r5:4][c!r5:5]1>>[c:0]1[CH2:1][c:3][c:4][c:5]1",null,-0.1778863704],[-0.1205521699,167.4527067688,14,"completed",-5.260544,14.0,10,"C1=CCC(NC2=CC(=C3N=CC=N3)C=C2NC2=CC=CC2)=C1","C1=NC(=C2C=C(Nc3ccccc3)C(Nc3ccccc3)=C2)N=C1",{},"[CH2:0]1[c,C:1]-,=,:[c,C:2]-,=,:[c,C:3]-,=,:[c,C:4]1>>[ch:0]1c[c:1][c:2][c:3][c:4]1",null,-0.2016676801],[-0.1206025499,144.9563789193,14,"completed",-5.353004,14.0,3,"c1ccc2c(Nc3cccc4ccccc34)cccc2c1","c1cc(Nc2cccc3cnccc23)c2ccncc2c1",{},"[ch&r6:0]>>[nr6:0]",null,-0.2288618657],[-0.1206566407,159.0130680386,14,"completed",-4.942224,14.0,4,"C1=CC(c2ccccc2)=C(NC2=C(c3ccccc3)C=CC2)C1","C1=CC(c2cccnc2)=C(NC2=C(c3cccnc3)C=CC2)C1",{},"[ch&r6:0]>>[nr6:0]",null,-0.1936048972],[-0.1206985755,182.2221594677,14,"completed",-4.783892,14.0,4,"C1=CCC(N(C2=CC=CC2)c2ccccc2)=C1","c1ccc(N(c2cccs2)c2cccs2)cc1",{},"[#6H2r5:1]>>[S:1]",null,-0.2866492745],[-0.1207150916,336.9137357273,14,"completed",-5.499652,14.0,4,"C1=CC(N(C2=CCC=C2)c2ccccc2)=CC1","O=c1cc(N(C2=CCC=C2)C2=CCC=C2)cco1",{},"[c:1]1[c:2][ch:3][ch:4][c:5][c:6]1>>[c:1]1[c:2][o:3][c:4](=O)[c:5][c:6]1",null,-0.4379206648],[-0.120719799,215.4852945349,14,"completed",-5.213532,14.0,6,"C1=CC(c2cc(Nc3ccco3)cc(C3=CCC=C3)c2)=CC1","C1=NCC=C1c1cc(Nc2ccco2)cc(C2=CCN=C2)c1",{},"[chr5,CH1r5:1]>>[n:1]",null,-0.2296731907],[-0.1207231464,163.0567403168,14,"completed",-5.012144,14.0,4,"C1=c2ccccc2=C(C2=c3ccccc3=CC2)C1","C1=c2ncccc2=C(C2=c3cccnc3=CC2)C1",{},"[ch&r6:0]>>[nr6:0]",null,-0.1742689076],[-0.0581135915,133.0263450515,15,"completed",-5.087768,15.0,15,"C1=NCC(Nc2cc3ccccc3cc2NC2=CC=NC2)=C1","C1=NCC(Nc2cc3c(cc2NC2=CC=NC2)=CCC=3)=C1",{},"[c:0]1[ch:1][ch][c:3][c!r5:4][c!r5:5]1>>[c:0]1[CH2:1][c:3][c:4][c:5]1",null,-0.1333016248],[-0.0681172716,182.9442629549,15,"completed",-5.102672,15.0,15,"C1=CC(=C2SC(C=CC3=CCC=C3)=C(C=CC3=CCC=C3)S2)C=C1","C1=CC(=C2SC(C=CC3=CCC=C3)=C(C=CC3=CCC=C3)S2)N=C1",{},"[chr5,CH1r5:1]>>[n:1]",null,-0.1829538241],[-0.081245961,143.9843051608,15,"completed",-5.026864,15.0,15,"C1=NCC(c2ccccc2Nc2ccccc2C2=CC=NC2)=C1","C1=NCC(C2=CCC=C2NC2=CCC=C2C2=CC=NC2)=C1",{},"[c:0]1[ch:1][ch][c:3][c!r5:4][c!r5:5]1>>[c:0]1[CH2:1][c:3][c:4][c:5]1",null,-0.1528150144],[-0.0911062272,213.1785536285,15,"completed",-4.230788,15.0,15,"C1=CC(=C2SC(C=CC3=CCC=C3)=C(C=CC3=CCC=C3)S2)C=C1","C1=CC(C=CC2=C(C=CC3=CCC=C3)SC(=C3SC=CS3)S2)=CC1",{},"[CH,ch:0]1=[C,c:1][C,c:2]=[CH,ch:3][*:4]1>>[S:0]1[*:1]=,:[*:2][S:3][*:4]1",null,-0.6447127664],[-0.0922914854,187.428117594,15,"completed",-5.158516,15.0,15,"C1=CC(=C2SC(C=CC3=CCC=C3)=C(C=CC3=CCC=C3)S2)C=C1","C1=CC(C=CC2=C(C=CC3=CCC=C3)SC(=C3C=CN=C3)S2)=CC1",{},"[chr5,CH1r5:1]>>[n:1]",null,-0.1918518157],[-0.0991834328,144.2492642493,15,"completed",-4.994664,15.0,15,"C1=NCC(c2ccccc2Nc2ccccc2C2=CC=NC2)=C1","C1=CC(C2=CC=NC2)=C(NC2=C(C3=CC=NC3)C=CC2)C1",{},"[c:0]1[ch:1][ch][c:3][c!r5:4][c!r5:5]1>>[c:0]1[CH2:1][c:3][c:4][c:5]1",null,-0.1620022529],[-0.1025362041,158.6342070874,15,"completed",-5.347576,15.0,13,"C(#Cc1cc2c(cn1)=CCC=2)c1cc2c(cn1)=CCC=2","C(#Cc1cc2cscc2cn1)c1cc2cscc2cn1",{},"[#6H2r5:1]>>[S:1]",null,-0.2349442717],[-0.1028002469,162.4541166578,15,"completed",-4.875892,15.0,15,"C1=CN=C(Nc2cc3ccccc3cc2NC2=NC=CC2)C1","C1=CN=C(Nc2cc3c(cc2NC2=NC=CC2)=CCC=3)C1",{},"[c:0]1[ch:1][ch][c:3][c!r5:4][c!r5:5]1>>[c:0]1[CH2:1][c:3][c:4][c:5]1",null,-0.2258346605],[-0.1125658244,188.0964663636,15,"completed",-5.291088,15.0,15,"C1=CCC(C=CC2=CCC=C2C2=CCC=C2C=CC2=CC=CC2)=C1","C1=CCC(C=CC2=CCN=C2C2=NCC=C2C=CC2=CC=CC2)=C1",{},"[chr5,CH1r5:1]>>[n:1]",null,-0.2308082457],[-0.1137768573,150.6987533563,15,"completed",-5.048668,15.0,15,"C1=CC(=C2SC(C=CC3=CCC=C3)=C(C=CC3=CCC=C3)S2)C=C1","C1=CC(=C2SC(C=CC3=CCC=N3)=C(C=CC3=CCC=N3)S2)C=C1",{},"[chr5,CH1r5:1]>>[n:1]",null,-0.1549233734],[-0.1142203435,166.5830689296,15,"completed",-5.094944,15.0,4,"C1=c2ccccc2=C(C2=c3ccccc3=CC2)C1","C1=c2ccncc2=C(C2=c3cnccc3=CC2)C1",{},"[ch&r6:0]>>[nr6:0]",null,-0.1666206614],[-0.1161974036,226.5849474595,15,"completed",-4.898616,15.0,11,"C1=CCC(C=CC2=CC(=C3SC=CS3)C=C2C=CC2=CC=CC2)=C1","C1=CCC(C=CC2=NC(=C3SC=CS3)N=C2C=CC2=CC=CC2)=C1",{},"[chr5,CH1r5:1]>>[n:1]",null,-0.2668575294],[-0.1162259631,132.7547689102,15,"completed",-5.3519,15.0,6,"C(=Cc1ccccc1)C1=CC(C2=CCC(C=Cc3ccccc3)=C2)=CC1","C(=Cc1ccccn1)C1=CC(C2=CCC(C=Cc3ccccn3)=C2)=CC1",{},"[ch&r6:0]>>[nr6:0]",null,-0.2207172344],[-0.1163470715,200.9214072818,15,"completed",-5.056856,15.0,8,"C(#Cc1cc2c(cc1C#Cc1ccc[nH]1)=CCC=2)c1ccc[nH]1","C(#Cc1cc2c(cc1C#Cc1ncc[nH]1)=CCC=2)c1ncc[nH]1",{},"[chr5,CH1r5:1]>>[n:1]",null,-0.2031784935],[-0.1168383923,172.712678961,15,"completed",-5.28658,15.0,13,"C1=c2cnc(-c3cc4c(cn3)=CCC=4)cc2=CC1","c1nc(-c2cc3cscc3cn2)cc2cscc12",{},"[#6H2r5:1]>>[S:1]",null,-0.2165354398],[-0.1169765657,205.7442180985,15,"completed",-5.0069,15.0,15,"C1=CC(C=CC2=CC(C3=CCC(C=CC4=NCC=C4)=C3)=CC2)=NC1","C(=Cc1cc[nH]n1)C1=CC(C2=CCC(C=Cc3cc[nH]n3)=C2)=CC1",{},"[#6H2r5:1]>>[NH:1]",null,-0.2158189338],[-0.1179215335,266.9258162568,15,"completed",-5.311236,15.0,4,"C1=Cc2cccc(Nc3cccc4c3CC=C4)c2C1","C1=Cc2cncc(Nc3cncc4c3CC=C4)c2C1",{},"[ch&r6:0]>>[nr6:0]",null,-0.3051450618],[-0.1179958289,171.1177717614,15,"completed",-5.042228,15.0,15,"C1=CCC(C=CC2=CCC(C3=NC(C=CC4=CC=CC4)=CC3)=N2)=C1","C(=Cc1ccc[nH]1)C1=CCC(C2=NC(C=Cc3ccc[nH]3)=CC2)=N1",{},"[#6H2r5:1]>>[NH:1]",null,-0.1758315039],[-0.1188125745,203.5684815567,15,"completed",-5.288052,15.0,14,"C(#Cc1cc2c[nH]cc2cc1C#CC1=CC=CC1)C1=CC=CC1","C(#Cc1nc2c[nH]cc2nc1C#CC1=CC=CC1)C1=CC=CC1",{},"[ch&r6:0]>>[nr6:0]",null,-0.242421675],[-0.119031572,158.6777895231,15,"completed",-4.84636,15.0,11,"C1=NCC=C1Nc1cccc(-c2cccc(NC3=CCN=C3)c2)c1","C1=NCC=C1NC1=CC(C2=CCC(NC3=CCN=C3)=C2)=CC1",{},"[c:0]1[ch:1][ch][c:3][c!r5:4][c!r5:5]1>>[c:0]1[CH2:1][c:3][c:4][c:5]1",null,-0.2381216773],[-0.1194961856,150.2533269885,15,"completed",-5.210496,15.0,6,"C1=CC(c2cc(Nc3ccsc3)cc(C3=CCC=C3)c2)=CC1","C1=CC(c2cc(Nc3ccsc3)cc(C3=CCC=C3)n2)=CC1",{},"[ch&r6:0]>>[nr6:0]",null,-0.168993052],[-0.1195129844,183.5722246752,15,"completed",-4.999356,15.0,4,"C1=CC(Nc2cc3ccccc3cc2NC2=CCC=C2)=CC1","C1=NC(Nc2cc3ccccc3cc2NC2=CCC=N2)=CC1",{},"[chr5,CH1r5:1]>>[n:1]",null,-0.1966267451],[-0.1196515793,168.5290809649,15,"completed",-5.159436,15.0,6,"C1=CCC(c2cc(Nc3ccsc3)cc(C3=CC=CC3)c2)=C1","C1=CCC(c2cc(C3=CC=CC3)nc(Nc3ccsc3)n2)=C1",{},"[ch&r6:0]>>[nr6:0]",null,-0.1735887202],[-0.1199199828,220.9879285494,15,"completed",-4.829248,15.0,13,"C(#CC1=CC(c2ccc[nH]2)=CC1)C1=CC(c2ccc[nH]2)=CC1","C(#Cc1cc(-c2ccc[nH]2)c[nH]1)c1cc(-c2ccc[nH]2)c[nH]1",{},"[#6H2r5:1]>>[NH:1]",null,-0.2911287015],[-0.1199597165,210.6847912035,15,"completed",-5.018768,15.0,11,"C1=CC(N(C2=CCC=C2)c2ccsn2)=CC1","C1=CC(N(C2=CCC=C2)c2ncsn2)=CC1",{},"[chr5,CH1r5:1]>>[n:1]",null,-0.2182233117],[-0.1199810449,180.3900560017,15,"completed",-5.249688,15.0,13,"C(#CC1=CC(c2ccc[nH]2)=CC1)C1=CC(c2ccc[nH]2)=CC1","C(#CC1=CC(c2cnc[nH]2)=CC1)C1=CC(c2cnc[nH]2)=CC1",{},"[chr5,CH1r5:1]>>[n:1]",null,-0.2086138922],[-0.1201501209,205.5891098324,15,"completed",-4.986384,15.0,14,"C(=Cc1ccc2c(n1)=CCC=2)c1ccc2c(n1)=CCC=2","C(=Cc1ccc2c[nH]cc2n1)c1ccc2c[nH]cc2n1",{},"[#6H2r5:1]>>[NH:1]",null,-0.2204361446],[-0.1203396221,182.9593169938,15,"completed",-5.448408,15.0,12,"C1=CCC(C=Cc2csc(-c3cc(C=CC4=CC=CC4)cs3)c2)=C1","C1=CCC(C=Cc2cc(-c3cc(C=CC4=CC=CC4)ns3)sn2)=C1",{},"[chr5,CH1r5:1]>>[n:1]",null,-0.3048840723],[-0.1203772036,119.9737993499,15,"completed",-4.930908,15.0,13,"C1=NC=C(Nc2cccc(-c3cccc(NC4=CN=CC4)c3)c2)C1","C1=NC=C(NC2=CCC(C3=CC(NC4=CN=CC4)=CC3)=C2)C1",{},"[c:0]1[ch:1][ch][c:3][c!r5:4][c!r5:5]1>>[c:0]1[CH2:1][c:3][c:4][c:5]1",null,-0.1685343992],[-0.1204273698,178.3216559553,15,"completed",-5.452456,15.0,12,"C1=CCC(C=Cc2cc(-c3csc(C=CC4=CC=CC4)c3)cs2)=C1","C1=CCC(C=Cc2cc(-c3cc(C=CC4=CC=CC4)sn3)ns2)=C1",{},"[chr5,CH1r5:1]>>[n:1]",null,-0.3044157956],[-0.1205656676,165.9880445941,15,"completed",-5.23184,15.0,12,"C1=CN=C(Nc2cc(-c3ccccc3)cc(-c3ccccc3)c2)C1","C1=CN=C(Nc2cc(-c3ccccn3)cc(-c3ccccn3)c2)C1",{},"[ch&r6:0]>>[nr6:0]",null,-0.1899186823],[-0.1208001542,176.4517847593,15,"completed",-5.213624,15.0,13,"C(=CC1=CC=NC1)C1=CCC(C2=CC(C=CC3=CC=NC3)=CC2)=C1","C(=Cc1c[nH]c(-c2cc(C=CC3=CC=NC3)c[nH]2)c1)C1=CC=NC1",{},"[#6H2r5:1]>>[NH:1]",null,-0.1935493087],[-0.1214623587,139.2325586293,15,"completed",-4.95262,15.0,5,"c1ccc(-c2c(Nc3cccs3)cccc2Nc2cccs2)cc1","C1=CCC(c2c(Nc3cccs3)cccc2Nc2cccs2)=C1",{},"[c:0]1[ch:1][ch][c:3][c!r5:4][c!r5:5]1>>[c:0]1[CH2:1][c:3][c:4][c:5]1",null,-0.1732885713],[-0.1214990205,119.2650469192,15,"completed",-5.427616,15.0,5,"C1=CCC(c2cc(Nc3ccccc3)cc(C3=CC=CC3)n2)=C1","c1ccc(Nc2cc(-c3ccco3)nc(-c3ccco3)c2)cc1",{},"[#6H2r5:1]>>[O:1]",null,-0.2584897497],[-0.1215304825,160.4820530687,15,"completed",-5.371956,15.0,3,"C1=CC(C2=CCC=C2)=CC1","C1=C(C2=CCC(c3ccccc3)=C2)C=C(c2ccccc2)C1",{},"[cH&r6,CH&r5:1]>>[#6:1](-[c]1[ch]ccc[ch]1)",null,-0.2489877942],[-0.1215915454,203.7226435761,15,"completed",-5.391276,15.0,5,"C1=CC(c2cc(Nc3cccnc3)cc(C3=CCC=C3)c2)=CC1","C1=CC(c2cc(Nc3cccnn3)cc(C3=CCC=C3)c2)=CC1",{},"[ch&r6:0]>>[nr6:0]",null,-0.2882279523],[-0.1216723541,136.6216408392,15,"completed",-5.054096,15.0,11,"C1=CC(Nc2cccc(NC3=CCC=C3)c2-c2cccnc2)=CC1","C1=CC(Nc2cccc(NC3=CCC=C3)c2-c2ccnnc2)=CC1",{},"[ch&r6:0]>>[nr6:0]",null,-0.1403495265],[-0.1217294242,140.6978196364,15,"completed",-5.19642,15.0,4,"C1=CC(Nc2cccc3cccc(NC4=CCC=C4)c23)=CC1","C1=CC(Nc2nccc3ccnc(NC4=CCC=C4)c23)=CC1",{},"[ch&r6:0]>>[nr6:0]",null,-0.1560490836],[-0.121763514,186.0671984143,15,"completed",-5.167164,15.0,11,"C1=CCC(C=CC2=CC(=C3SC=CS3)C=C2C=CC2=CC=CC2)=C1","C1=CSC(=C2C=C(C=CC3=CC=NC3)C(C=CC3=CC=NC3)=C2)S1",{},"[chr5,CH1r5:1]>>[n:1]",null,-0.1919150691],[-0.1217695091,121.6619875722,15,"completed",-5.341964,15.0,4,"C1=CC(Nc2cc(-c3ccccc3)cc(-c3ccccc3)c2)=CC1","C1=CC(Nc2cc(-c3ccccc3)cc(-c3ccccc3)c2)=NC1",{},"[chr5,CH1r5:1]>>[n:1]",null,-0.2085412719],[-0.1220737224,216.6842054526,15,"completed",-5.19182,15.0,15,"C(#Cc1cc(C2=CC=CC2)c[nH]1)c1cc(C2=CC=CC2)c[nH]1","C(#Cc1cc(C2=NC=CC2)c[nH]1)c1cc(C2=NC=CC2)c[nH]1",{},"[chr5,CH1r5:1]>>[n:1]",null,-0.2260159109],[-0.1221502928,200.6151184087,15,"completed",-5.166336,15.0,15,"C(#Cc1cc(C2=CCC=C2)c[nH]1)c1cc(C2=CCC=C2)c[nH]1","C(#Cc1nc(C2=CCC=C2)c[nH]1)c1nc(C2=CCC=C2)c[nH]1",{},"[chr5,CH1r5:1]>>[n:1]",null,-0.2059190461],[-0.122224931,178.3723763887,15,"completed",-4.942592,15.0,11,"c1ccc(N(c2ccccc2)c2nccs2)cc1","C1=CC(N(C2=CCC=C2)c2nccs2)=CC1",{},"[c:0]1[ch:1][ch][c:3][c!r5:4][c!r5:5]1>>[c:0]1[CH2:1][c:3][c:4][c:5]1",null,-0.2096606093],[-0.1222611573,174.273633203,15,"completed",-5.044252,15.0,6,"C1=CC(c2cc(Nc3ccco3)cc(C3=CCC=C3)c2)=CC1","c1coc(Nc2cc(-c3ccsc3)cc(-c3ccsc3)c2)c1",{},"[#6H2r5:1]>>[S:1]",null,-0.178589307],[-0.1223908027,206.9406788073,15,"completed",-5.16652,15.0,6,"C1=CCC(C=CC2=CC(=C3C=CC=C3)C=C2C=CC2=CC=CC2)=C1","C1=CC(=C2C=C(C=Cc3ccc[nH]3)C(C=Cc3ccc[nH]3)=C2)C=C1",{},"[#6H2r5:1]>>[NH:1]",null,-0.212114711],[-0.1225215284,112.6772235726,15,"completed",-5.147844,15.0,5,"C1=CC(=C2C=C(NC3=CCC=C3)C(NC3=CCC=C3)=C2)C=C1","C1=CC(=C2N=C(NC3=CCC=C3)C(NC3=CCC=C3)=N2)C=C1",{},"[chr5,CH1r5:1]>>[n:1]",null,-0.1175490978],[-0.1226103393,293.3278230101,15,"completed",-5.157136,15.0,4,"C1=CCC(Nc2cccc3cccc(NC4=CC=CC4)c23)=C1","C1=CN=C(Nc2cccc3cccc(NC4=NC=CC4)c23)C1",{},"[chr5,CH1r5:1]>>[n:1]",null,-0.2960419358],[-0.1226369756,191.3428238307,15,"completed",-5.193384,15.0,8,"C(=Cc1ccco1)C1=CC(C2=CCC(C=Cc3ccco3)=C2)=CC1","C(=Cc1cc(-c2csc(C=Cc3ccco3)c2)cs1)c1ccco1",{},"[#6H2r5:1]>>[S:1]",null,-0.202200782],[-0.1227390661,188.2948926274,15,"completed",-5.5014,15.0,12,"C(#CC1=CC(C2=CCC=N2)=CC1)C1=CC(C2=CCC=N2)=CC1","C(#CC1=NC(C2=CCC=N2)=CC1)C1=NC(C2=CCC=N2)=CC1",{},"[chr5,CH1r5:1]>>[n:1]",null,-0.3382376783],[-0.122879615,152.4987093963,15,"completed",-5.235796,15.0,6,"C1=CCC(c2cc(Nc3ccsc3)cc(C3=CC=CC3)c2)=C1","C1=CCC(c2cc(Nc3ccsc3)cc(C3=CC=CC3)n2)=C1",{},"[ch&r6:0]>>[nr6:0]",null,-0.1796989918],[-0.1228971082,214.3665550977,15,"completed",-5.170476,15.0,4,"C1=CCC(N(C2=CC=CC2)c2ccccc2)=C1","C1=CN=C(N(C2=NC=CC2)c2ccccc2)C1",{},"[chr5,CH1r5:1]>>[n:1]",null,-0.2199699629],[-0.1230286222,157.7280264445,15,"completed",-5.58328,15.0,6,"C1=CC(=C2C=CC(NC3=CC(=C4C=CC=C4)C=C3)=C2)C=C1","C1=CC(=C2C=CC(NC3=CC(=C4C=CN=C4)C=C3)=C2)C=N1",{},"[chr5,CH1r5:1]>>[n:1]",null,-0.373259044],[-0.1230910872,143.0157858803,15,"completed",-4.92502,15.0,6,"C1=CCC(c2cc(NC3=CCC=C3)nc(NC3=CCC=C3)c2)=C1","C1=CC(Nc2cc(C3=NC=CC3)cc(NC3=CCC=C3)n2)=CC1",{},"[chr5,CH1r5:1]>>[n:1]",null,-0.1882985268],[-0.1231382691,183.9264318187,15,"completed",-5.385664,15.0,5,"C1=CCC(c2cc(Nc3ccccn3)cc(C3=CC=CC3)c2)=C1","C1=CCC(c2cc(Nc3cccnn3)cc(C3=CC=CC3)c2)=C1",{},"[ch&r6:0]>>[nr6:0]",null,-0.2716888911],[-0.1232554499,196.5571079508,15,"completed",-5.035052,15.0,8,"C1=NCC(c2cc(Nc3ccccc3)cc(Nc3ccccc3)c2)=N1","C1=CCC(Nc2cc(NC3=CC=CC3)cc(C3=NC=NC3)c2)=C1",{},"[c:0]1[ch:1][ch][c:3][c!r5:4][c!r5:5]1>>[c:0]1[CH2:1][c:3][c:4][c:5]1",null,-0.2017464637],[-0.123311339,172.999099746,15,"completed",-5.19596,15.0,7,"C1=NCC=C1Nc1cccc(NC2=CCN=C2)c1-c1ccccc1","C1=CCC(c2c(NC3=CCN=C3)cccc2NC2=CCN=C2)=C1",{},"[c:0]1[ch:1][ch][c:3][c!r5:4][c!r5:5]1>>[c:0]1[CH2:1][c:3][c:4][c:5]1",null,-0.1855822354],[-0.1234302404,160.6311544762,15,"completed",-4.970376,15.0,4,"C1=CC(Nc2cncc(NC3=CCC=C3)c2)=CC1","C1=CC(Nc2cncc(NC3=CCC=C3)n2)=CC1",{},"[ch&r6:0]>>[nr6:0]",null,-0.1844872209],[-0.1235306419,154.6030702992,15,"completed",-5.44344,15.0,11,"C(#CC1=CC(C2=CCC=C2)=CC1)C1=CC(C2=CCC=C2)=CC1","C(#CC1=NC(C2=CCC=C2)=CC1)C1=NC(C2=CCC=C2)=CC1",{},"[chr5,CH1r5:1]>>[n:1]",null,-0.2858288226],[-0.1236366573,181.5276141423,15,"completed",-5.179676,15.0,6,"C1=CC(Nc2cc(C3=CN=CC3)cc(C3=CN=CC3)c2)=CC1","C1=NC=C(c2cc(Nc3ccsc3)cc(C3=CN=CC3)c2)C1",{},"[#6H2r5:1]>>[S:1]",null,-0.1899024079],[-0.1236633311,171.0931735885,15,"completed",-4.985832,15.0,11,"c1ccc(N(c2ccccc2)c2csnn2)cc1","C1=CC(N(C2=CCC=C2)c2csnn2)=CC1",{},"[c:0]1[ch:1][ch][c:3][c!r5:4][c!r5:5]1>>[c:0]1[CH2:1][c:3][c:4][c:5]1",null,-0.1888377527],[-0.1236896438,140.2881860821,15,"completed",-4.923088,15.0,4,"C1=CC(Nc2ccc(-c3ccc(NC4=CCC=C4)cc3)cc2)=CC1","C1=CC(Nc2ccc(-c3ccc(NC4=CCC=C4)nc3)cn2)=CC1",{},"[ch&r6:0]>>[nr6:0]",null,-0.187127562],[-0.1237287391,151.733174,15,"completed",-5.382168,15.0,3,"C(#Cc1cccc(-c2ccccc2)c1)c1cccc(-c2ccccc2)c1","C(#CC1=CCC(c2ccccc2)=C1)C1=CCC(c2ccccc2)=C1",{},"[c:0]1[ch:1][ch][c:3][c!r5:4][c!r5:5]1>>[c:0]1[CH2:1][c:3][c:4][c:5]1",null,-0.2490705892],[-0.1239825856,172.7756452725,15,"completed",-4.977644,15.0,7,"C1=CCC(C=CC2=CCC(C3=CC(C=CC4=CC=CC4)=CC3)=C2)=C1","C(=Cc1ccc[nH]1)C1=CCC(C2=CC(C=Cc3ccc[nH]3)=CC2)=C1",{},"[#6H2r5:1]>>[NH:1]",null,-0.1928398534],[-0.1240592214,148.3765492075,15,"completed",-5.283544,15.0,10,"C1=CC(c2cc(NC3=CC=NC3)cc(C3=CCC=C3)c2)=CC1","C1=CC(c2cc(C3=CCC=C3)nc(NC3=CC=NC3)n2)=CC1",{},"[ch&r6:0]>>[nr6:0]",null,-0.1962725562],[-0.1241054069,154.8872711834,15,"completed",-5.55016,15.0,8,"C1=CC(C=Cc2cc(-c3csc(C=CC4=CCC=C4)c3)cs2)=CC1","C1=CC(C=Cc2cc(-c3cc(C=CC4=CCC=C4)sn3)ns2)=CC1",{},"[chr5,CH1r5:1]>>[n:1]",null,-0.3511205481],[-0.1241926257,145.3327229808,15,"completed",-5.004048,15.0,14,"c1ccc(Nc2cc(-c3ccncc3)cc(Nc3ccccc3)n2)cc1","C1=CCC(Nc2cc(-c3ccncc3)cc(NC3=CC=CC3)n2)=C1",{},"[c:0]1[ch:1][ch][c:3][c!r5:4][c!r5:5]1>>[c:0]1[CH2:1][c:3][c:4][c:5]1",null,-0.1601028596],[-0.124194573,187.6257744546,15,"completed",-5.465888,15.0,12,"C(#CC1=CC(c2ccsc2)=CC1)C1=CC(c2ccsc2)=CC1","C(#CC1=NC(c2ccsc2)=CC1)C1=NC(c2ccsc2)=CC1",{},"[chr5,CH1r5:1]>>[n:1]",null,-0.3174928428],[-0.1242274622,154.0041653379,15,"completed",-4.957588,15.0,8,"C1=CCC(Nc2cc(C3=CCC=C3)cc(NC3=CC=CC3)n2)=C1","C1=CCC(Nc2cc(C3=CCN=C3)cc(NC3=CC=CC3)n2)=C1",{},"[chr5,CH1r5:1]>>[n:1]",null,-0.1834531549],[-0.1242304703,225.990299619,15,"completed",-5.043608,15.0,12,"C(#CC1=CC(c2ccco2)=CC1)C1=CC(c2ccco2)=CC1","C(#Cc1cc(-c2ccco2)c[nH]1)c1cc(-c2ccco2)c[nH]1",{},"[#6H2r5:1]>>[NH:1]",null,-0.2294119521],[-0.1242512001,174.8681367513,15,"completed",-4.971756,15.0,7,"c1ccc(Nc2cc(Nc3ccccc3)cc(-c3ccncn3)c2)cc1","C1=CCC(Nc2cc(NC3=CC=CC3)cc(-c3ccncn3)c2)=C1",{},"[c:0]1[ch:1][ch][c:3][c!r5:4][c!r5:5]1>>[c:0]1[CH2:1][c:3][c:4][c:5]1",null,-0.1965646504],[-0.1243037963,192.107751951,15,"completed",-4.905792,15.0,15,"C1=CC(=C2C=C(C=CC3=CCC=N3)C(C=CC3=CCC=N3)=C2)C=C1","C1=CSC(=C2C=C(C=CC3=CCC=N3)C(C=CC3=CCC=N3)=C2)S1",{},"[CH,ch:0]1=[C,c:1][C,c:2]=[CH,ch:3][*:4]1>>[S:0]1[*:1]=,:[*:2][S:3][*:4]1",null,-0.235343567],[-0.1244783205,294.135015087,15,"completed",-5.092368,15.0,15,"C1=CC(Nc2cc(C3=CC=NC3)cc(C3=CC=NC3)c2)=CC1","C1=NCC(c2cc(Nc3cc[nH]c3)cc(C3=CC=NC3)c2)=C1",{},"[#6H2r5:1]>>[NH:1]",null,-0.2941835283],[-0.1245967237,132.1375920736,15,"completed",-4.884632,15.0,7,"c1ccc(Nc2cc(Nc3ccccc3)cc(-c3ccsn3)c2)cc1","C1=CC(Nc2cc(NC3=CCC=C3)cc(-c3ccsn3)c2)=CC1",{},"[c:0]1[ch:1][ch][c:3][c!r5:4][c!r5:5]1>>[c:0]1[CH2:1][c:3][c:4][c:5]1",null,-0.2004699409],[-0.1246864788,139.9477901356,15,"completed",-5.290352,15.0,12,"O=c1[nH]cccc1Nc1cc(C2=CC=CC2)cc(C2=CC=CC2)c1","O=c1[nH]cncc1Nc1cc(C2=CC=CC2)cc(C2=CC=CC2)c1",{},"[ch&r6:0]>>[nr6:0]",null,-0.193235574],[-0.1247069694,158.7870169716,15,"completed",-5.33902,15.0,12,"C(#Cc1ccc2c(c1)=CCC=2)c1ccc2c(c1)=CCC=2","C(#Cc1ccc2c(n1)=CCC=2)c1ccc2c(n1)=CCC=2",{},"[ch&r6:0]>>[nr6:0]",null,-0.2306670574],[-0.1248785017,178.4278817515,15,"completed",-5.172224,15.0,3,"c1ccc(Nc2cccc(Nc3ccccc3)c2-c2ccccc2)cc1","O=c1occcc1-c1c(Nc2ccccc2)cccc1Nc1ccccc1",{},"[c:1]1[c:2][ch:3][ch:4][c:5][c:6]1>>[c:1]1[c:2][o:3][c:4](=O)[c:5][c:6]1",null,-0.1854521475],[-0.1248938179,202.2434584862,15,"completed",-5.207828,15.0,15,"C1=CCC(C=CC2=NCC(C3=CC(C=CC4=CC=CC4)=NC3)=C2)=C1","C1=CCC(C=Cc2cc(-c3cc(C=CC4=CC=CC4)n[nH]3)[nH]n2)=C1",{},"[#6H2r5:1]>>[NH:1]",null,-0.2158693737],[-0.1249891145,183.0734258054,15,"completed",-5.218868,15.0,12,"C(=Cc1cc2c(cn1)=CCC=2)c1cc2c(cn1)=CCC=2","C(=Cc1cc2cscc2cn1)c1cc2cscc2cn1",{},"[#6H2r5:1]>>[S:1]",null,-0.2010954598],[-0.1250047077,162.4104279664,15,"completed",-5.252172,15.0,6,"C1=CCC(c2cc(Nc3ccco3)cc(C3=CC=CC3)c2)=C1","C1=CCC(c2cc(Nc3ccco3)cc(C3=CC=CC3)n2)=C1",{},"[ch&r6:0]>>[nr6:0]",null,-0.1942260094],[-0.1250693408,197.1848743624,15,"completed",-5.321172,15.0,8,"C(=Cc1ccco1)C1=CCC(C2=CC(C=Cc3ccco3)=CC2)=C1","C(=Cc1ccco1)c1coc(-c2cc(C=Cc3ccco3)co2)c1",{},"[#6H2r5:1]>>[O:1]",null,-0.2507014777],[-0.1252295432,177.5139103832,15,"completed",-4.991628,15.0,7,"c1ccc(Nc2cccc(Nc3ccccc3)c2-c2cnoc2)cc1","C1=CCC(Nc2cccc(NC3=CC=CC3)c2-c2cnoc2)=C1",{},"[c:0]1[ch:1][ch][c:3][c!r5:4][c!r5:5]1>>[c:0]1[CH2:1][c:3][c:4][c:5]1",null,-0.1930440071],[-0.1252685679,142.8581745722,15,"completed",-5.34178,15.0,10,"C1=C(N(c2ccccc2)c2ccccc2)N=NC1","c1ccc(N(c2ccccc2)c2conn2)cc1",{},"[#6H2r5:1]>>[O:1]",null,-0.2214783659],[-0.1252931869,182.4070468218,15,"completed",-5.231656,15.0,12,"C1=CCC(C=Cc2csc(-c3cc(C=CC4=CC=CC4)cs3)c2)=C1","C1=CCC(C=Cc2csc(-c3nc(C=CC4=CC=CC4)cs3)n2)=C1",{},"[chr5,CH1r5:1]>>[n:1]",null,-0.2043664573],[-0.125304827,207.9236670264,15,"completed",-5.068172,15.0,6,"C1=CC(Nc2cc(C3=NCC=C3)cc(C3=NCC=C3)c2)=CC1","C1=CC(c2cc(Nc3ccsc3)cc(C3=NCC=C3)c2)=NC1",{},"[#6H2r5:1]>>[S:1]",null,-0.2091139208],[-0.1253217897,183.5733835915,15,"completed",-4.858044,15.0,4,"C1=CC(NC2=C(c3ccccc3)CC=C2)=C(c2ccccc2)C1","c1ccc(-c2sccc2Nc2ccsc2-c2ccccc2)cc1",{},"[#6H2r5:1]>>[S:1]",null,-0.2497701205],[-0.1253357131,137.7812900454,15,"completed",-5.33442,15.0,10,"C1=CC(Nc2cc(-c3ccccn3)cc(-c3ccccn3)c2)=CC1","C1=CC(Nc2cc(-c3ccccn3)cc(-c3ccccn3)c2)=NC1",{},"[chr5,CH1r5:1]>>[n:1]",null,-0.214267414],[-0.1254013742,167.809352563,15,"completed",-5.371864,15.0,11,"C(#CC1=CC(C2=CC=CC2)=CC1)C1=CC(C2=CC=CC2)=CC1","C(#CC1=NC(C2=CC=CC2)=CC1)C1=NC(C2=CC=CC2)=CC1",{},"[chr5,CH1r5:1]>>[n:1]",null,-0.2537240543],[-0.1254346591,149.2357509981,15,"completed",-5.195684,15.0,4,"C1=CC(c2ccc(Nc3ccc(C4=CCC=C4)cc3)cc2)=CC1","C1=CC(c2ccc(Nc3ccc(C4=CCC=C4)nc3)cn2)=CC1",{},"[ch&r6:0]>>[nr6:0]",null,-0.1635771042],[-0.1255795865,160.5755382003,15,"completed",-5.048944,15.0,11,"C1=CCC(c2cc(NC3=CN=CC3)cc(C3=CC=CC3)c2)=C1","C1=NC=C(Nc2cc(-c3ccc[nH]3)cc(-c3ccc[nH]3)c2)C1",{},"[#6H2r5:1]>>[NH:1]",null,-0.1645046926],[-0.1256748765,192.5522532214,15,"completed",-5.025484,15.0,13,"C(=Cc1cnc2c(c1)=CCC=2)c1cnc2c(c1)=CCC=2","C(=Cc1cnc2c[nH]cc2c1)c1cnc2c[nH]cc2c1",{},"[#6H2r5:1]>>[NH:1]",null,-0.199492258],[-0.1257665842,144.8100396661,15,"completed",-4.874788,15.0,7,"c1ccc(Nc2cccc(Nc3ccccc3)c2-c2nccs2)cc1","C1=CC(Nc2cccc(NC3=CCC=C3)c2-c2nccs2)=CC1",{},"[c:0]1[ch:1][ch][c:3][c!r5:4][c!r5:5]1>>[c:0]1[CH2:1][c:3][c:4][c:5]1",null,-0.2140629945],[-0.1258028541,176.9643236891,15,"completed",-5.052164,15.0,5,"C1=CCC(Nc2cccc(NC3=CC=CC3)c2C2=CC=CC2)=C1","C1=CCC(c2c(NC3=CN=CC3)cccc2NC2=CN=CC2)=C1",{},"[chr5,CH1r5:1]>>[n:1]",null,-0.1801044988],[-0.1258465965,141.6981278011,15,"completed",-4.885644,15.0,5,"C1=CC(Nc2cc(NC3=CCC=C3)cc(C3=CCC=C3)c2)=CC1","C1=CC(Nc2cc(NC3=CCC=C3)cc(C3=NCC=C3)c2)=CC1",{},"[chr5,CH1r5:1]>>[n:1]",null,-0.2063810113],[-0.1258736125,197.9635349248,15,"completed",-4.824096,15.0,5,"C1=CC(C2=CC(NC3=CCC(C4=CCC=C4)=C3)=CC2)=CC1","C1=C(NC2=CCC(c3ccoc3)=C2)C=C(c2ccoc2)C1",{},"[#6H2r5:1]>>[O:1]",null,-0.2765679656],[-0.1258879418,173.8201505667,15,"completed",-5.14996,15.0,10,"c1ccc(-c2cc(Nc3cccs3)cc(-c3ccccc3)c2)cc1","c1cncc(-c2cc(Nc3cccs3)cc(-c3cccnc3)c2)c1",{},"[ch&r6:0]>>[nr6:0]",null,-0.1773033714],[-0.1261913495,162.2661732788,15,"completed",-4.9172,15.0,5,"c1ccc(-c2cc(Nc3ccsc3)cc(Nc3ccsc3)c2)cc1","C1=CCC(c2cc(Nc3ccsc3)cc(Nc3ccsc3)c2)=C1",{},"[c:0]1[ch:1][ch][c:3][c!r5:4][c!r5:5]1>>[c:0]1[CH2:1][c:3][c:4][c:5]1",null,-0.2066496373],[-0.1262405472,163.8552666801,15,"completed",-5.377476,15.0,4,"C1=CCC(c2cccc(Nc3cccc(C4=CC=CC4)c3)c2)=C1","C1=CCC(c2cncc(Nc3cncc(C4=CC=CC4)c3)c2)=C1",{},"[ch&r6:0]>>[nr6:0]",null,-0.2541162813],[-0.1262662718,189.9979081708,15,"completed",-5.192556,15.0,8,"C1=CC(c2cc(Nc3cc[nH]c3)cc(C3=CCC=C3)n2)=CC1","C1=CC(c2cc(Nc3cn[nH]c3)cc(C3=CCC=C3)n2)=CC1",{},"[chr5,CH1r5:1]>>[n:1]",null,-0.2007407421],[-0.1263078635,145.5826038824,15,"completed",-5.285016,15.0,3,"c1ccc(Nc2cc(Nc3ccccc3)cc(-c3ccccc3)c2)cc1","c1ccc(-c2cc(Nc3cccnc3)cc(Nc3cccnc3)c2)cc1",{},"[ch&r6:0]>>[nr6:0]",null,-0.1948523684],[-0.12634,154.2672466133,15,"completed",-4.917476,15.0,6,"C1=CC(c2cc(Nc3cccs3)cc(C3=CCC=C3)c2)=CC1","C1=NC(c2cc(Nc3cccs3)cc(C3=CCC=N3)c2)=CC1",{},"[chr5,CH1r5:1]>>[n:1]",null,-0.2003066114],[-0.0884711907,158.8596745532,16,"completed",-5.186024,16.0,16,"C1=C(C2=CCC(c3ccccc3)=C2)C=C(c2ccccc2)C1","C1=CC(C2=CC(C3=CCC(C4=CCC=C4)=C3)=CC2)=CC1",{},"[c:0]1[ch:1][ch][c:3][c!r5:4][c!r5:5]1>>[c:0]1[CH2:1][c:3][c:4][c:5]1",null,-0.16988955],[-0.0939702544,167.0344565048,16,"completed",-5.169004,16.0,16,"C(#CC1=CCC(c2ccccc2)=C1)C1=CCC(c2ccccc2)=C1","C(#CC1=CCC(C2=CC=CC2)=C1)C1=CCC(C2=CC=CC2)=C1",{},"[c:0]1[ch:1][ch][c:3][c!r5:4][c!r5:5]1>>[c:0]1[CH2:1][c:3][c:4][c:5]1",null,-0.1738783199],[-0.0956551737,150.4030816758,16,"completed",-5.22126,16.0,16,"C(#CC1=CCC(c2ccccc2)=C1)C1=CCC(c2ccccc2)=C1","C(#CC1=CCC(C2=CCC=C2)=C1)C1=CCC(C2=CCC=C2)=C1",{},"[c:0]1[ch:1][ch][c:3][c!r5:4][c!r5:5]1>>[c:0]1[CH2:1][c:3][c:4][c:5]1",null,-0.172702174],[-0.0962195953,183.9921375579,16,"completed",-5.104972,16.0,16,"C(#Cc1ccc2c(n1)=CCC=2)c1ccc2c(n1)=CCC=2","C(#Cc1ccc2c[nH]cc2n1)c1ccc2c[nH]cc2n1",{},"[#6H2r5:1]>>[NH:1]",null,-0.1840250523],[-0.0965876271,190.7699137631,16,"completed",-5.179032,16.0,16,"C1=CC(=C2SC(C=CC3=CCC=C3)=C(C=CC3=CCC=C3)S2)N=C1","C1=CC(C=CC2=C(C=CC3=CCC=C3)SC(=C3N=CC=N3)S2)=CC1",{},"[chr5,CH1r5:1]>>[n:1]",null,-0.198629625],[-0.0982520555,177.6533691718,16,"completed",-5.13202,16.0,16,"C1=C(C2=CCC(c3ccccc3)=C2)C=C(c2ccccc2)C1","C1=CCC(C2=CC(C3=CCC(C4=CC=CC4)=C3)=CC2)=C1",{},"[c:0]1[ch:1][ch][c:3][c!r5:4][c!r5:5]1>>[c:0]1[CH2:1][c:3][c:4][c:5]1",null,-0.1790617407],[-0.0990452078,204.2447317292,16,"completed",-5.14306,16.0,16,"C(#CC1=NC(C2=CCC=C2)=CC1)C1=NC(C2=CCC=C2)=CC1","C(#CC1=NC(c2cc[nH]c2)=CC1)C1=NC(c2cc[nH]c2)=CC1",{},"[#6H2r5:1]>>[NH:1]",null,-0.2064568977],[-0.1035464079,143.6995107719,16,"completed",-4.962188,16.0,4,"C1=CC(Nc2cccc3c(NC4=CCC=C4)cccc23)=CC1","C1=CC(Nc2nccc3c(NC4=CCC=C4)nccc23)=CC1",{},"[ch&r6:0]>>[nr6:0]",null,-0.173077155],[-0.103813238,209.7452636978,16,"completed",-4.983256,16.0,16,"C(=Cc1ccccn1)C1=CC(C2=CCC(C=Cc3ccccn3)=C2)=CC1","C(=Cc1cc(-c2c[nH]c(C=Cc3ccccn3)c2)c[nH]1)c1ccccn1",{},"[#6H2r5:1]>>[NH:1]",null,-0.2251030093],[-0.1071121317,198.8404491367,16,"completed",-5.26588,16.0,16,"C1=CC(C=CC2=C(C=CC3=CCC=C3)SC(=C3C=CN=C3)S2)=CC1","C1=CC(C=CC2=C(C=CC3=CCC=C3)SC(=C3C=NC=N3)S2)=CC1",{},"[chr5,CH1r5:1]>>[n:1]",null,-0.2302616982],[-0.1083618814,122.9779641718,16,"completed",-5.25484,16.0,7,"C1=CCC(NC2=CC(=C3C=CC=C3)C=C2NC2=CC=CC2)=C1","C1=CCC(NC2=NC(=C3C=CC=C3)N=C2NC2=CC=CC2)=C1",{},"[chr5,CH1r5:1]>>[n:1]",null,-0.1639254044],[-0.1090295314,151.0449820393,16,"completed",-5.23,16.0,15,"C1=CC(=C2SC(C=CC3=CCC=C3)=C(C=CC3=CCC=C3)S2)C=C1","C1=CC(=C2SC(C=CC3=CCN=C3)=C(C=CC3=CCN=C3)S2)C=C1",{},"[chr5,CH1r5:1]>>[n:1]",null,-0.1763394074],[-0.110663479,188.5971303033,16,"completed",-5.16192,16.0,16,"C1=CC(C=CC2=C(C=CC3=CCC=C3)SC(=C3C=CN=C3)S2)=CC1","C1=CC(C=CC2=C(C=CC3=CCC=C3)SC(=C3C=CN=N3)S2)=CC1",{},"[chr5,CH1r5:1]>>[n:1]",null,-0.1935137718],[-0.1136222528,182.1507884451,16,"completed",-5.135976,16.0,4,"C1=CCC(c2ccc(Nc3ccc(C4=CC=CC4)cc3)cc2)=C1","C1=CCC(c2ccc(Nc3ccc(C4=CC=CC4)nc3)cn2)=C1",{},"[ch&r6:0]>>[nr6:0]",null,-0.1838833959],[-0.120697268,196.364806719,16,"completed",-5.03496,16.0,15,"C1=CC(=C2SC(C=CC3=CCC=C3)=C(C=CC3=CCC=C3)S2)C=C1","C1=CC(=C2SC(C=Cc3ccsc3)=C(C=Cc3ccsc3)S2)C=C1",{},"[#6H2r5:1]>>[S:1]",null,-0.2015736493],[-0.1211163708,185.8409883771,16,"completed",-5.124384,16.0,11,"C1=CC(N(C2=CCC=C2)c2ccsn2)=CC1","C1=CC(N(C2=CCC=C2)c2cnsn2)=CC1",{},"[chr5,CH1r5:1]>>[n:1]",null,-0.186623195],[-0.1214230509,182.7315039963,16,"completed",-5.384284,16.0,14,"C(=Cc1ccc2cscc2c1)c1ccc2cscc2c1","C(=Cc1ccc2cscc2n1)c1ccc2cscc2n1",{},"[ch&r6:0]>>[nr6:0]",null,-0.2701690674],[-0.1216146236,147.2166198198,16,"completed",-5.037444,16.0,15,"C1=NCC(c2ccccc2Nc2ccccc2C2=CC=NC2)=C1","C1=CC(NC2=C(C3=CC=NC3)CC=C2)=C(C2=CC=NC2)C1",{},"[c:0]1[ch:1][ch][c:3][c!r5:4][c!r5:5]1>>[c:0]1[CH2:1][c:3][c:4][c:5]1",null,-0.1535911039],[-0.1221577391,163.5024641472,16,"completed",-4.985924,16.0,13,"C1=NCC(c2ccc(Nc3ccc(C4=CC=NC4)cc3)cc2)=C1","C1=NCC(C2=CC=C(NC3=CC=C(C4=CC=NC4)C3)C2)=C1",{},"[c:0]1[ch:1][ch][c:3][c!r5:4][c!r5:5]1>>[c:0]1[CH2:1][c:3][c:4][c:5]1",null,-0.1819604059],[-0.1236617268,173.6656171025,16,"completed",-5.06946,16.0,4,"C1=CC(Nc2cc3ccccc3cc2NC2=CCC=C2)=CC1","C1=CC(Nc2nc3ccccc3nc2NC2=CCC=C2)=CC1",{},"[ch&r6:0]>>[nr6:0]",null,-0.1749764711],[-0.1240745609,179.2871261166,16,"completed",-5.189428,16.0,13,"C(#CC1=CC(c2ccc[nH]2)=CC1)C1=CC(c2ccc[nH]2)=CC1","C(#CC1=CC(c2ncc[nH]2)=CC1)C1=CC(c2ncc[nH]2)=CC1",{},"[chr5,CH1r5:1]>>[n:1]",null,-0.18990151],[-0.1241597548,197.7430469894,16,"completed",-4.967892,16.0,4,"C1=CC(NC2=C(c3ccccc3)CC=C2)=C(c2ccccc2)C1","c1ccc(-c2occc2Nc2ccoc2-c2ccccc2)cc1",{},"[#6H2r5:1]>>[O:1]",null,-0.2182980743],[-0.124228611,178.1216853253,16,"completed",-5.262936,16.0,3,"c1cnccn1","c1ccc(Nc2cncc(Nc3ccccc3)n2)cc1",{},"[ch&r6,CH1&r5:1]>>[*:1](-N-c1ccccc1)",null,-0.2115086841],[-0.1243056843,132.2508718243,16,"completed",-5.20884,16.0,15,"C1=CC(=C2SC(C=CC3=CCC=C3)=C(C=CC3=CCC=C3)S2)C=C1","C1=CC(=C2SC(C=CC3=NCC=C3)=C(C=CC3=NCC=C3)S2)C=C1",{},"[chr5,CH1r5:1]>>[n:1]",null,-0.1526266833],[-0.1248786701,195.2016074523,16,"completed",-5.111136,16.0,8,"C1=CC(C=CC2=CCC(C3=CC(C=CC4=NCC=C4)=CC3)=C2)=NC1","C1=CC(C=Cc2c[nH]c(-c3cc(C=CC4=NCC=C4)c[nH]3)c2)=NC1",{},"[#6H2r5:1]>>[NH:1]",null,-0.1953571926],[-0.1251675766,168.4673171286,16,"completed",-5.061088,16.0,3,"C1=CCC(NC2=CC=CC2)=C1","C1=CC(=C2C=CC=C2NC2=CC=CC2=C2C=CC=C2)C=C1",{},"[r5:1][CH2r5:2][r5:3]>>[r5:1][C:2](=C1cccc1)[r5:3]",null,-0.1706551124],[-0.1252043911,206.8179327291,16,"completed",-5.154284,16.0,15,"C(=CC1=CC(C2=CCC(C=CC3=CN=CC3)=C2)=CC1)C1=CN=CC1","C(=Cc1cnc[nH]1)C1=CC(C2=CCC(C=Cc3cnc[nH]3)=C2)=CC1",{},"[#6H2r5:1]>>[NH:1]",null,-0.210279733],[-0.1259354378,209.0778589632,16,"completed",-4.917752,16.0,12,"C(#CC1=CC(C2=CCC=N2)=CC1)C1=CC(C2=CCC=N2)=CC1","C(#CC1=CC(c2c[nH]cn2)=CC1)C1=CC(c2c[nH]cn2)=CC1",{},"[#6H2r5:1]>>[NH:1]",null,-0.244925651],[-0.1259555742,191.1096564274,16,"completed",-5.272044,16.0,5,"C(#Cc1ccc(C#CC2=CC=CC2)c2c1=CCC=2)C1=CC=CC1","C(#Cc1ccc(C#CC2=CC=NC2)c2c1=CCC=2)C1=CC=NC1",{},"[chr5,CH1r5:1]>>[n:1]",null,-0.2258904123],[-0.1260832381,164.3684835882,16,"completed",-4.93882,16.0,11,"C1=NC=C(c2cc(Nc3ccccc3)nc(Nc3ccccc3)c2)C1","C1=CCC(Nc2cc(C3=CN=CC3)cc(NC3=CC=CC3)n2)=C1",{},"[c:0]1[ch:1][ch][c:3][c!r5:4][c!r5:5]1>>[c:0]1[CH2:1][c:3][c:4][c:5]1",null,-0.199365756],[-0.1260946856,166.4265592867,16,"completed",-5.088228,16.0,14,"C1=c2cc(-c3cnc4c(c3)=CCC=4)cnc2=CC1","c1nc2c[nH]cc2cc1-c1cnc2c[nH]cc2c1",{},"[#6H2r5:1]>>[NH:1]",null,-0.1666304409],[-0.1261645644,191.5690113381,16,"completed",-5.122268,16.0,12,"C(#Cc1cc(C2=CC=CC2)cs1)c1cc(C2=CC=CC2)cs1","C(#Cc1cc(-c2ccc[nH]2)cs1)c1cc(-c2ccc[nH]2)cs1",{},"[#6H2r5:1]>>[NH:1]",null,-0.1922021316],[-0.1263698957,151.9278436873,16,"completed",-5.330924,16.0,10,"c1ccc(Nc2cc(-c3ccccn3)cc(-c3ccccn3)c2)cc1","c1ccc(-c2cc(Nc3cccnc3)cc(-c3ccccn3)c2)nc1",{},"[ch&r6:0]>>[nr6:0]",null,-0.2218372323],[-0.1263849484,139.0767950711,16,"completed",-5.214912,16.0,4,"C1=CCC(c2c(Nc3ccccc3)cccc2Nc2ccccc2)=C1","C1=CCC(c2c(Nc3ccccn3)cccc2Nc2ccccn2)=C1",{},"[ch&r6:0]>>[nr6:0]",null,-0.1606632849],[-0.1266353982,165.829828496,16,"completed",-5.158608,16.0,4,"C1=CCC(Nc2cccc3cccc(NC4=CC=CC4)c23)=C1","C1=CCC(Nc2nccc3ccnc(NC4=CC=CC4)c23)=C1",{},"[ch&r6:0]>>[nr6:0]",null,-0.1708292477],[-0.1267488385,183.0274992588,16,"completed",-4.823176,16.0,8,"C1=CC(Nc2cccc(-c3cccc(NC4=NCC=C4)c3)c2)=NC1","C1=CC(NC2=CCC(C3=CC(NC4=NCC=C4)=CC3)=C2)=NC1",{},"[c:0]1[ch:1][ch][c:3][c!r5:4][c!r5:5]1>>[c:0]1[CH2:1][c:3][c:4][c:5]1",null,-0.2665492707],[-0.1267883609,155.9066877411,16,"completed",-5.001656,16.0,9,"C1=CCC(Nc2cc(NC3=CC=CC3)cc(C3=CC=NC3)c2)=C1","C1=CCC(Nc2cc(C3=CC=NC3)cc(NC3=CC=CC3)n2)=C1",{},"[ch&r6:0]>>[nr6:0]",null,-0.1704287271],[-0.1268003187,170.9146362059,16,"completed",-5.322184,16.0,15,"C1=CC(C=CC2=CCC=C2C2=CCC=C2C=CC2=CCC=C2)=CC1","C(=CC1=CCC=C1C1=CCC=C1C=CC1=CCC=N1)C1=CCC=N1",{},"[chr5,CH1r5:1]>>[n:1]",null,-0.2310866082],[-0.1268734463,183.3915659142,16,"completed",-5.060904,16.0,9,"O=c1ccc(-c2cc(Nc3ccccc3)cc(Nc3ccccc3)c2)c[nH]1","O=c1ccc(-c2cc(NC3=CC=CC3)cc(NC3=CC=CC3)c2)c[nH]1",{},"[c:0]1[ch:1][ch][c:3][c!r5:4][c!r5:5]1>>[c:0]1[CH2:1][c:3][c:4][c:5]1",null,-0.185422302],[-0.1268940906,177.2647583609,16,"completed",-5.350244,16.0,12,"c1ccc(N(c2ccccc2)c2ccccn2)cc1","c1ccc(N(c2ccccc2)c2ncccn2)cc1",{},"[ch&r6:0]>>[nr6:0]",null,-0.2492139718],[-0.126926779,164.4277421325,16,"completed",-5.295964,16.0,5,"C1=CC(c2cc(Nc3cccnc3)cc(C3=CCC=C3)c2)=CC1","c1cncc(Nc2cc(-c3ccsc3)cc(-c3ccsc3)c2)c1",{},"[#6H2r5:1]>>[S:1]",null,-0.2141340892],[-0.1272597109,181.2164328989,16,"completed",-5.034868,16.0,10,"C1=NC=C(Nc2cccc(NC3=CN=CC3)c2-c2ccccc2)C1","C1=NC=C(Nc2cccc(NC3=CN=CC3)c2)C1",{},"[c&r6,C&r5:1](-[c]1[ch]ccc[ch]1)>>[*:1]",null,-0.1868637538],[-0.1276184949,168.4625073811,16,"completed",-5.037168,16.0,7,"c1ccc(Nc2cc(-c3ccc[nH]3)nc(-c3ccc[nH]3)c2)cc1","C1=CCC(Nc2cc(-c3ccc[nH]3)nc(-c3ccc[nH]3)c2)=C1",{},"[c:0]1[ch:1][ch][c:3][c!r5:4][c!r5:5]1>>[c:0]1[CH2:1][c:3][c:4][c:5]1",null,-0.1741093562],[-0.1277191341,173.5523892763,16,"completed",-5.324392,16.0,12,"C(#CC1=CC(c2cccs2)=CC1)C1=CC(c2cccs2)=CC1","C(#CC1=CC(c2nccs2)=CC1)C1=CC(c2nccs2)=CC1",{},"[chr5,CH1r5:1]>>[n:1]",null,-0.234078617],[-0.127805762,130.7485381149,16,"completed",-4.94204,16.0,5,"C1=CC(Nc2cc(NC3=CCC=C3)cc(C3=CCC=C3)c2)=CC1","C1=CC(Nc2cc(NC3=CCC=C3)cc(C3=CCN=C3)c2)=CC1",{},"[chr5,CH1r5:1]>>[n:1]",null,-0.1712347728],[-0.1279110559,182.2112470208,16,"completed",-5.089516,16.0,10,"C1=CC(N(C2=CCC=C2)C2=CCN=C2)=CC1","C1=CC(N(C2=CCN=C2)C2=CCN=C2)=CC1",{},"[chr5,CH1r5:1]>>[n:1]",null,-0.1823589771],[-0.128059013,135.7575954457,16,"completed",-5.354384,16.0,12,"O=c1[nH]cccc1Nc1cc(C2=CC=CC2)cc(C2=CC=CC2)c1","O=c1[nH]ccnc1Nc1cc(C2=CC=CC2)cc(C2=CC=CC2)c1",{},"[ch&r6:0]>>[nr6:0]",null,-0.223916552],[-0.1281987265,136.5607182155,16,"completed",-5.284556,16.0,3,"c1ccc(Nc2ccc3ccc(Nc4ccccc4)cc3c2)cc1","c1cncc(Nc2ccc3ccc(Nc4cccnc4)cc3c2)c1",{},"[ch&r6:0]>>[nr6:0]",null,-0.1879858483],[-0.1282851291,187.7351706215,16,"completed",-5.027876,16.0,8,"C1=CC(c2cc(NC3=CN=CC3)cc(C3=CCC=C3)c2)=CC1","C1=NC=C(Nc2cc(-c3ccsc3)cc(-c3ccsc3)c2)C1",{},"[#6H2r5:1]>>[S:1]",null,-0.1944052758],[-0.1282920819,190.4481580969,16,"completed",-5.107456,16.0,6,"C1=CCC(c2cc(Nc3cccs3)cc(C3=CC=CC3)c2)=C1","C1=CCC(c2cc(C3=CC=CC3)nc(Nc3cccs3)n2)=C1",{},"[ch&r6:0]>>[nr6:0]",null,-0.1905196603],[-0.1285197909,180.2564791117,16,"completed",-5.227332,16.0,4,"C1=CCC(N(C2=CC=CC2)c2ccccc2)=C1","C1=NCC(N(C2=CC=NC2)c2ccccc2)=C1",{},"[chr5,CH1r5:1]>>[n:1]",null,-0.20108949],[-0.1286316791,215.7094527936,16,"completed",-5.099912,16.0,15,"C(#Cc1cc(C2=CC=CC2)c[nH]1)c1cc(C2=CC=CC2)c[nH]1","C(#Cc1nc(C2=CC=CC2)c[nH]1)c1nc(C2=CC=CC2)c[nH]1",{},"[chr5,CH1r5:1]>>[n:1]",null,-0.2157094616],[-0.1287770144,200.886160113,16,"completed",-4.930816,16.0,9,"C1=CC(N(C2=CCC=C2)C2=CCC=N2)=CC1","C1=CC(N(C2=CCC=C2)C2=CCN=N2)=CC1",{},"[chr5,CH1r5:1]>>[n:1]",null,-0.233196548],[-0.1288111909,177.2456396695,16,"completed",-4.910208,16.0,8,"C1=CC(c2cc(NC3=CN=CC3)cc(C3=CCC=C3)c2)=CC1","C1=NC=C(Nc2cc(C3=CCC=N3)cc(C3=CCC=N3)c2)C1",{},"[chr5,CH1r5:1]>>[n:1]",null,-0.2215091609],[-0.1290053851,127.3419767717,16,"completed",-5.329452,16.0,3,"c1ccc2c(Nc3cccc4ccccc34)cccc2c1","c1cc(Nc2cccc3ncccc23)c2cccnc2c1",{},"[ch&r6:0]>>[nr6:0]",null,-0.2049722103],[-0.129141301,208.2674787998,16,"completed",-5.097704,16.0,5,"C(#Cc1ccc(C#CC2=CC=CC2)c2c1=CCC=2)C1=CC=CC1","C(#Cc1ccc(C#CC2=CC=CC2)c2cocc12)C1=CC=CC1",{},"[#6H2r5:1]>>[O:1]",null,-0.2082736801],[-0.1291681646,205.8143672324,16,"completed",-5.054924,16.0,10,"C(=CC1=CN=CC1)C1=CCC(C2=CC(C=CC3=CN=CC3)=CC2)=C1","C(=Cc1c[nH]c(-c2cc(C=CC3=CN=CC3)c[nH]2)c1)C1=CN=CC1",{},"[#6H2r5:1]>>[NH:1]",null,-0.208219015],[-0.129437693,188.1239481761,16,"completed",-5.198168,16.0,4,"C1=CC(Nc2cc(-c3ccccc3)cc(-c3ccccc3)c2)=CC1","C1=CC(Nc2nc(-c3ccccc3)cc(-c3ccccc3)n2)=CC1",{},"[ch&r6:0]>>[nr6:0]",null,-0.2002816228],[-0.1294911332,213.9355935244,16,"completed",-5.019044,16.0,12,"C1=NCC(N(c2ccccc2)c2ccccc2)=C1","C1=CCC(N(C2=CC=CC2)C2=CC=NC2)=C1",{},"[c:0]1[ch:1][ch][c:3][c!r5:4][c!r5:5]1>>[c:0]1[CH2:1][c:3][c:4][c:5]1",null,-0.2213138866],[-0.1295132586,175.4000120521,16,"completed",-5.0414,16.0,6,"C1=CCC(C=CC2=CC(=C3C=CC=C3)C=C2C=CC2=CC=CC2)=C1","C1=CCC(C=CC2=C(C=CC3=CC=CC3)SC(=C3C=CC=C3)S2)=C1",{},"[CH,ch:0]1=[C,c:1][C,c:2]=[CH,ch:3][*:4]1>>[S:0]1[*:1]=,:[*:2][S:3][*:4]1",null,-0.1801327417],[-0.1295305143,211.9226988423,16,"completed",-5.474076,16.0,4,"C1=CC(c2ccccc2Nc2ccccc2C2=CCC=C2)=CC1","C1=CC(c2cnccc2Nc2ccncc2C2=CCC=C2)=CC1",{},"[ch&r6:0]>>[nr6:0]",null,-0.3368654459],[-0.1295401803,146.0049808628,16,"completed",-5.3059,16.0,9,"O=c1[nH]cccc1Nc1cc(C2=CCC=C2)cc(C2=CCC=C2)c1","O=c1[nH]cccc1Nc1cc(C2=CCC=C2)nc(C2=CCC=C2)c1",{},"[ch&r6:0]>>[nr6:0]",null,-0.2051606964],[-0.1298516986,168.3647688371,16,"completed",-5.202676,16.0,4,"C1=C(NC2=Cc3ccccc3C2)Cc2ccccc21","c1ccc2oc(Nc3cc4ccccc4o3)cc2c1",{},"[#6H2r5:1]>>[O:1]",null,-0.183064066],[-0.1299754479,173.8107446876,16,"completed",-5.2714,16.0,4,"C1=CC(Nc2cc(-c3ccccc3)cc(-c3ccccc3)c2)=CC1","C1=CC(Nc2cc(-c3ccccc3)nc(-c3ccccc3)c2)=CC1",{},"[ch&r6:0]>>[nr6:0]",null,-0.211199847],[-0.1300427983,191.5650082377,16,"completed",-5.089148,16.0,4,"C1=CC(Nc2cc(-c3ccccc3)cc(-c3ccccc3)c2)=CC1","c1ccc(-c2cc(Nc3ccsc3)cc(-c3ccccc3)c2)cc1",{},"[#6H2r5:1]>>[S:1]",null,-0.1917155645],[-0.1300782653,204.3953975073,16,"completed",-5.127236,16.0,8,"C1=CC(c2cc(NC3=CN=CC3)cc(C3=CCC=C3)c2)=CC1","C1=CC(c2cc(C3=CCC=C3)nc(NC3=CN=CC3)n2)=CC1",{},"[ch&r6:0]>>[nr6:0]",null,-0.2052826353],[-0.130078723,142.3622070621,16,"completed",-4.925664,16.0,6,"C1=CCC(c2cc(NC3=CCC=C3)nc(NC3=CCC=C3)c2)=C1","C1=CC(Nc2cc(C3=CN=CC3)cc(NC3=CCC=C3)n2)=CC1",{},"[chr5,CH1r5:1]>>[n:1]",null,-0.1875089012],[-0.130159654,236.9881601591,16,"completed",-5.266248,16.0,15,"C1=CCC(C=CC2=CCC=C2C2=CCC=C2C=CC2=CC=CC2)=C1","C(=Cc1cccs1)C1=CCC=C1C1=CCC=C1C=Cc1cccs1",{},"[#6H2r5:1]>>[S:1]",null,-0.2640193228],[-0.1302092399,170.664507753,16,"completed",-5.310408,16.0,8,"C(=Cc1cccs1)C1=CCC(C2=CC(C=Cc3cccs3)=CC2)=C1","C(=Cc1cccs1)C1=CCC(C2=NC(C=Cc3cccs3)=CC2)=N1",{},"[chr5,CH1r5:1]>>[n:1]",null,-0.2254316353],[-0.1302360035,144.4780939221,16,"completed",-5.0667,16.0,4,"C1=CCC(Nc2ccc3ccc(NC4=CC=CC4)cc3c2)=C1","C1=CCC(Nc2cnc3ncc(NC4=CC=CC4)cc3c2)=C1",{},"[ch&r6:0]>>[nr6:0]",null,-0.1463464237],[-0.130297352,155.460045007,16,"completed",-5.204424,16.0,8,"C1=CC(c2cc(NC3=CN=CC3)cc(C3=CCC=C3)c2)=CC1","C1=CC(c2cc(NC3=CN=CC3)cc(C3=CCC=C3)n2)=CC1",{},"[ch&r6:0]>>[nr6:0]",null,-0.1717875658],[-0.1304587012,289.4477044663,16,"completed",-4.898616,16.0,8,"C1=CC(C=Cc2cc(-c3c[nH]c(C=CC4=CCC=C4)c3)c[nH]2)=CC1","C1=CC(C=Cc2cc(-c3c[nH]c(C=CC4=NCC=C4)c3)c[nH]2)=NC1",{},"[chr5,CH1r5:1]>>[n:1]",null,-0.3219505804],[-0.1304839071,138.5556616865,16,"completed",-5.417772,16.0,4,"C1=Cc2cccc(Nc3cccc4c3CC=C4)c2C1","C1=NCc2c1cccc2Nc1cccc2c1CN=C2",{},"[chr5,CH1r5:1]>>[n:1]",null,-0.2620637383],[-0.1304846818,162.0900364699,16,"completed",-4.994756,16.0,11,"C1=CC(=C2C=C(C=CC3=CCC=C3)C(C=CC3=CCC=C3)=C2)C=C1","C1=CC(=C2OC(C=CC3=CCC=C3)=C(C=CC3=CCC=C3)O2)C=C1",{},"[CH,ch:0]1=[C,c:1][C,c:2]=[CH,ch:3][*:4]1>>[O:0]1[*:1]=,:[*:2][O:3][*:4]1",null,-0.1780465296],[-0.1305424088,206.1642252837,16,"completed",-5.113436,16.0,14,"C1=CCC(C=CC2=CC(=C3SC=NS3)C=C2C=CC2=CC=CC2)=C1","C1=CCC(C=CC2=CC(=C3SN=NS3)C=C2C=CC2=CC=CC2)=C1",{},"[chr5,CH1r5:1]>>[n:1]",null,-0.2063786461],[-0.1305727824,193.8011456315,16,"completed",-5.09476,16.0,4,"C1=CCC(Nc2cc(-c3ccccc3)cc(-c3ccccc3)c2)=C1","C1=NC=C(Nc2cc(-c3ccccc3)cc(-c3ccccc3)c2)C1",{},"[chr5,CH1r5:1]>>[n:1]",null,-0.1938358539],[-0.1306066126,121.9815640152,16,"completed",-5.430192,16.0,6,"C1=CC(c2cc(NC3=NCC=C3)cc(C3=CCC=C3)c2)=CC1","C1=CC(c2cc(C3=CCC=C3)nc(NC3=NCC=C3)n2)=CC1",{},"[ch&r6:0]>>[nr6:0]",null,-0.2613476857],[-0.1308034849,122.9112333145,16,"completed",-5.324116,16.0,3,"c1ccc(N(c2ccccc2)c2ccccc2)cc1","c1ccc(N(c2ccccc2)c2ccncc2)cc1",{},"[ch&r6:0]>>[nr6:0]",null,-0.1992959663],[-0.1308390461,151.4955994637,16,"completed",-5.310316,16.0,3,"C(=Cc1cccc(-c2ccccc2)c1)c1cccc(-c2ccccc2)c1","C(=CC1=CCC(c2ccccc2)=C1)C1=CCC(c2ccccc2)=C1",{},"[c:0]1[ch:1][ch][c:3][c!r5:4][c!r5:5]1>>[c:0]1[CH2:1][c:3][c:4][c:5]1",null,-0.2112462979],[-0.1308424221,187.3654449964,16,"completed",-5.377752,16.0,16,"C1=CC(C=CC2=C(C=CC3=CCC=C3)SC(=C3C=CN=C3)S2)=CC1","C1=CC(C=CC2=C(C=CC3=CCC=C3)SC(=C3C=NN=C3)S2)=CC1",{},"[chr5,CH1r5:1]>>[n:1]",null,-0.2700137682],[-0.1309204273,169.4551429918,16,"completed",-4.911312,16.0,6,"C1=NCC=C1c1c(Nc2ccccc2)cccc1Nc1ccccc1","C1=CCC(Nc2cccc(NC3=CC=CC3)c2C2=CCN=C2)=C1",{},"[c:0]1[ch:1][ch][c:3][c!r5:4][c!r5:5]1>>[c:0]1[CH2:1][c:3][c:4][c:5]1",null,-0.2148501677],[-0.1310001181,205.2895875544,16,"completed",-5.294032,16.0,12,"C(#CC1=CC(c2ccsc2)=CC1)C1=CC(c2ccsc2)=CC1","C(#Cc1cc(-c2ccsc2)cs1)c1cc(-c2ccsc2)cs1",{},"[#6H2r5:1]>>[S:1]",null,-0.2461534869],[-0.1310608191,262.2046878587,16,"completed",-5.095128,16.0,4,"C1=CCC(Nc2cc3ccccc3cc2NC2=CC=CC2)=C1","c1coc(Nc2cc3ccccc3cc2Nc2ccco2)c1",{},"[#6H2r5:1]>>[O:1]",null,-0.2622268658],[-0.1311269858,199.7628797445,16,"completed",-4.997332,16.0,10,"C1=NN=C(c2c(Nc3ccccc3)cccc2Nc2ccccc2)C1","C1=CC(Nc2cccc(NC3=CCC=C3)c2C2=NN=CC2)=CC1",{},"[c:0]1[ch:1][ch][c:3][c!r5:4][c!r5:5]1>>[c:0]1[CH2:1][c:3][c:4][c:5]1",null,-0.2122973388],[-0.1312038859,112.5879340886,16,"completed",-5.326784,16.0,7,"C1=NC(Nc2cc(-c3ccccc3)cc(-c3ccccc3)c2)=CC1","C1=NC(Nc2cc(-c3ccccc3)nc(-c3ccccc3)c2)=CC1",{},"[ch&r6:0]>>[nr6:0]",null,-0.1946207194],[-0.1312123725,185.914256587,16,"completed",-4.98804,16.0,4,"C1=c2ccccc2=C(C2=c3ccccc3=CC2)C1","C1=c2cnccc2=C(C2=c3ccncc3=CC2)C1",{},"[ch&r6:0]>>[nr6:0]",null,-0.2017579768],[-0.1312359508,177.3193665215,16,"completed",-4.953816,16.0,4,"C1=CCC(Nc2cccc(NC3=CC=CC3)c2-c2ccccc2)=C1","C1=CCC(Nc2cccc(NC3=CC=CC3)c2-c2ccncc2)=C1",{},"[ch&r6:0]>>[nr6:0]",null,-0.20472748],[-0.1312486173,147.0138705431,16,"completed",-5.333224,16.0,5,"C1=CCC(c2cc(Nc3cccnc3)cc(C3=CC=CC3)c2)=C1","c1cncc(Nc2cc(-c3cccs3)cc(-c3cccs3)c2)c1",{},"[#6H2r5:1]>>[S:1]",null,-0.2196949268],[-0.1313097085,138.3792435128,16,"completed",-5.050508,16.0,3,"c1cnccn1","c1ccc(Nc2cnc(Nc3ccccc3)cn2)cc1",{},"[ch&r6,CH1&r5:1]>>[*:1](-N-c1ccccc1)",null,-0.1426500946],[-0.1313213032,195.9453313702,16,"completed",-5.091908,16.0,13,"C1=NC(N(C2=CCC=N2)c2ccccc2)=CC1","C1=NC(N(C2=CCC=N2)c2ccncc2)=CC1",{},"[ch&r6:0]>>[nr6:0]",null,-0.1960271877],[-0.1313854191,163.524127861,16,"completed",-5.040388,16.0,5,"C1=CCC(Nc2cc(C3=CCC=C3)cc(C3=CCC=C3)c2)=C1","C1=CCC(Nc2cc(C3=CCC=C3)nc(C3=CCC=C3)c2)=C1",{},"[ch&r6:0]>>[nr6:0]",null,-0.168764332],[-0.1314116459,172.9914640437,16,"completed",-4.755096,16.0,5,"C1=CCC(C2=CC(NC3=CCC(C4=CC=CC4)=C3)=CC2)=C1","C1=CCC(C2=NC(NC3=CCC(C4=CC=CC4)=N3)=CC2)=C1",{},"[chr5,CH1r5:1]>>[n:1]",null,-0.2970115209],[-0.1314260456,152.407953865,16,"completed",-4.93882,16.0,6,"c1ccc(Nc2cccc(Nc3ccccc3)c2-c2cnc[nH]2)cc1","C1=CC(Nc2cccc(NC3=CCC=C3)c2-c2cnc[nH]2)=CC1",{},"[c:0]1[ch:1][ch][c:3][c!r5:4][c!r5:5]1>>[c:0]1[CH2:1][c:3][c:4][c:5]1",null,-0.1896256593],[-0.1316894108,89.3224192223,16,"completed",-5.359628,16.0,4,"C1=C(Nc2ccccc2)C=C(C2=CC(Nc3ccccc3)=CC2)C1","C1=C(C2=CC(Nc3ccccc3)=NC2)CN=C1Nc1ccccc1",{},"[chr5,CH1r5:1]>>[n:1]",null,-0.2025037698],[-0.1318004848,148.4494850352,16,"completed",-5.197432,16.0,4,"C1=Cc2c(cccc2Nc2cccc3c2C=CC3)C1","C1=Cc2c(ccnc2Nc2nccc3c2C=CC3)C1",{},"[ch&r6:0]>>[nr6:0]",null,-0.1633671233],[-0.1318475055,148.0892915486,16,"completed",-5.340768,16.0,9,"C1=CCC(c2cc(NC3=CC=NC3)cc(C3=CC=CC3)c2)=C1","C1=CN=C(c2cc(NC3=CC=NC3)cc(C3=NC=CC3)c2)C1",{},"[chr5,CH1r5:1]>>[n:1]",null,-0.2243554343],[-0.1319388763,198.1606355289,16,"completed",-5.021896,16.0,15,"C(#Cc1cncc2c1=CCC=2)c1cncc2c1=CCC=2","C(#Cc1cncc2c[nH]cc12)c1cncc2c[nH]cc12",{},"[#6H2r5:1]>>[NH:1]",null,-0.2055644729],[-0.1319562021,174.3944946016,16,"completed",-5.127144,16.0,6,"C1=CC(c2cc(Nc3ccco3)cc(C3=CCC=C3)c2)=CC1","C1=CC(c2cc(C3=CCC=C3)nc(Nc3ccco3)n2)=CC1",{},"[ch&r6:0]>>[nr6:0]",null,-0.1754265378],[-0.1321352647,161.3043193075,16,"completed",-5.269376,16.0,10,"C1=CC(c2cc(NC3=CC=NC3)cc(C3=CCC=C3)c2)=CC1","C1=NCC(Nc2cc(-c3ccoc3)cc(-c3ccoc3)c2)=C1",{},"[#6H2r5:1]>>[O:1]",null,-0.2001906986],[-0.132171231,174.1275016489,16,"completed",-4.938268,16.0,7,"c1ccc(Nc2cccc(Nc3ccccc3)c2-c2cnsc2)cc1","C1=CCC(Nc2cccc(NC3=CC=CC3)c2-c2cnsc2)=C1",{},"[c:0]1[ch:1][ch][c:3][c!r5:4][c!r5:5]1>>[c:0]1[CH2:1][c:3][c:4][c:5]1",null,-0.2076955328],[-0.0525931878,143.1602772289,17,"completed",-5.057132,17.0,17,"C1=C(C2=CC(Nc3ccccc3)=NC2)CN=C1Nc1ccccc1","C1=CC(NC2=NCC(C3=CC(NC4=CCC=C4)=NC3)=C2)=CC1",{},"[c:0]1[ch:1][ch][c:3][c!r5:4][c!r5:5]1>>[c:0]1[CH2:1][c:3][c:4][c:5]1",null,-0.1462713951],[-0.070376431,193.0609497169,17,"completed",-5.004508,17.0,17,"C1=C(C2=CC(Nc3ccccc3)=NC2)CN=C1Nc1ccccc1","C1=CCC(NC2=NCC(C3=CC(NC4=CC=CC4)=NC3)=C2)=C1",{},"[c:0]1[ch:1][ch][c:3][c!r5:4][c!r5:5]1>>[c:0]1[CH2:1][c:3][c:4][c:5]1",null,-0.2043054187],[-0.0811856567,148.9117455601,17,"completed",-5.154652,17.0,17,"C(=CC1=CCC(c2ccccc2)=C1)C1=CCC(c2ccccc2)=C1","C1=CC(C2=CC(C=CC3=CCC(C4=CCC=C4)=C3)=CC2)=CC1",{},"[c:0]1[ch:1][ch][c:3][c!r5:4][c!r5:5]1>>[c:0]1[CH2:1][c:3][c:4][c:5]1",null,-0.1537473906],[-0.0816164295,189.9381034306,17,"completed",-5.033212,17.0,17,"C(#CC1=CCC(C2=CC=CC2)=C1)C1=CCC(C2=CC=CC2)=C1","C(#CC1=CCC(c2ccc[nH]2)=C1)C1=CCC(c2ccc[nH]2)=C1",{},"[#6H2r5:1]>>[NH:1]",null,-0.1956072474],[-0.0910657189,202.7415742466,17,"completed",-4.983992,17.0,17,"C1=CCC(C2=CC(C3=CCC(C4=CC=CC4)=C3)=CC2)=C1","C1=C(C2=CCC(c3ccc[nH]3)=C2)C=C(c2ccc[nH]2)C1",{},"[#6H2r5:1]>>[NH:1]",null,-0.2183998521],[-0.0942601101,185.8391218487,17,"completed",-5.208748,17.0,17,"C(#CC1=CCC(C2=CCC=C2)=C1)C1=CCC(C2=CCC=C2)=C1","C(#CC1=CCC(c2ccsc2)=C1)C1=CCC(c2ccsc2)=C1",{},"[#6H2r5:1]>>[S:1]",null,-0.2008257496],[-0.0943052461,161.517785049,17,"completed",-5.251068,17.0,17,"C(#CC1=CCC(C2=CCC=C2)=C1)C1=CCC(C2=CCC=C2)=C1","C(#CC1=CCC(C2=CCC=N2)=C1)C1=CCC(C2=CCC=N2)=C1",{},"[chr5,CH1r5:1]>>[n:1]",null,-0.1930558204],[-0.0963850211,161.8100924697,17,"completed",-5.3657,17.0,17,"C(#CC1=CCC(C2=CCC=C2)=C1)C1=CCC(C2=CCC=C2)=C1","C(#CC1=CCC(C2=CCC=C2)=N1)C1=CCC(C2=CCC=C2)=N1",{},"[chr5,CH1r5:1]>>[n:1]",null,-0.2465254269],[-0.0977002659,172.5731471766,17,"completed",-5.219052,17.0,17,"C1=CC(C2=CC(C3=CCC(C4=CCC=C4)=C3)=CC2)=CC1","C1=NC(C2=CC(C3=CCC(C4=CCC=N4)=C3)=CC2)=CC1",{},"[chr5,CH1r5:1]>>[n:1]",null,-0.1916414535],[-0.0978943368,201.8258131302,17,"completed",-5.179768,17.0,17,"C1=CC(C2=CC(C3=CCC(C4=CCC=C4)=C3)=CC2)=CC1","C1=C(C2=CCC(c3ccsc3)=C2)C=C(c2ccsc2)C1",{},"[#6H2r5:1]>>[S:1]",null,-0.2094074889],[-0.1012994339,185.9844955237,17,"completed",-5.313444,17.0,17,"C(#CC1=CCC(C2=CC=CC2)=C1)C1=CCC(C2=CC=CC2)=C1","C(#CC1=CCC(C2=CC=CC2)=N1)C1=CCC(C2=CC=CC2)=N1",{},"[chr5,CH1r5:1]>>[n:1]",null,-0.2385661747],[-0.1035916862,175.4005557225,17,"completed",-5.202216,17.0,17,"C(#Cc1ccc(C#CC2=CC=NC2)c2c1=CCC=2)C1=CC=NC1","C(#Cc1ccc(C#CC2=CC=NC2)c2c[nH]cc12)C1=CC=NC1",{},"[#6H2r5:1]>>[NH:1]",null,-0.1894331786],[-0.1052992126,163.3248256633,17,"completed",-5.117392,17.0,17,"C(=CC1=CCC(c2ccccc2)=C1)C1=CCC(c2ccccc2)=C1","C1=CCC(C2=CC(C=CC3=CCC(C4=CC=CC4)=C3)=CC2)=C1",{},"[c:0]1[ch:1][ch][c:3][c!r5:4][c!r5:5]1>>[c:0]1[CH2:1][c:3][c:4][c:5]1",null,-0.1637779432],[-0.1058609174,174.5517784995,17,"completed",-5.224848,17.0,17,"C(#CC1=CCC(C2=CC=CC2)=C1)C1=CCC(C2=CC=CC2)=C1","C(#CC1=CCC(c2cccs2)=C1)C1=CCC(c2cccs2)=C1",{},"[#6H2r5:1]>>[S:1]",null,-0.1952074914],[-0.1068970888,186.8810588383,17,"completed",-4.806248,17.0,17,"c1ccc(-c2occc2Nc2ccoc2-c2ccccc2)cc1","C1=CC(c2occc2Nc2ccoc2C2=CCC=C2)=CC1",{},"[c:0]1[ch:1][ch][c:3][c!r5:4][c!r5:5]1>>[c:0]1[CH2:1][c:3][c:4][c:5]1",null,-0.2778610202],[-0.1069992636,219.7075809777,17,"completed",-5.169464,17.0,17,"C1=CC(=C2OC(C=CC3=CCC=C3)=C(C=CC3=CCC=C3)O2)C=C1","C1=CC(=C2OC(C=CC3=CCC=C3)=C(C=CC3=CCC=C3)O2)N=C1",{},"[chr5,CH1r5:1]>>[n:1]",null,-0.2250239816],[-0.1089631197,173.570138116,17,"completed",-5.192372,17.0,17,"C1=CCC(C=CC2=C(C=CC3=CC=CC3)SC(=C3C=CC=C3)S2)=C1","C1=CC(=C2SC(C=CC3=CN=CC3)=C(C=CC3=CN=CC3)S2)C=C1",{},"[chr5,CH1r5:1]>>[n:1]",null,-0.1852230012],[-0.111650594,208.3898639307,17,"completed",-4.882884,17.0,17,"C(#CC1=CCC(C2=CCC=C2)=C1)C1=CCC(C2=CCC=C2)=C1","C(#Cc1c[nH]c(C2=CCC=C2)c1)c1c[nH]c(C2=CCC=C2)c1",{},"[#6H2r5:1]>>[NH:1]",null,-0.2579236719],[-0.1117499845,179.8199896832,17,"completed",-5.315928,17.0,17,"C1=CC(C2=CC(C3=CCC(C4=CCC=C4)=C3)=CC2)=CC1","C1=CC(C2=NC(C3=CCC(C4=CCC=C4)=N3)=CC2)=CC1",{},"[chr5,CH1r5:1]>>[n:1]",null,-0.2349072802],[-0.1131535058,215.1906431615,17,"completed",-4.89788,17.0,17,"C(#CC1=CCC(C2=CCC=C2)=C1)C1=CCC(C2=CCC=C2)=C1","C(#CC1=CCC(c2cc[nH]c2)=C1)C1=CCC(c2cc[nH]c2)=C1",{},"[#6H2r5:1]>>[NH:1]",null,-0.257535891],[-0.1137608803,186.7913124475,17,"completed",-5.191452,17.0,17,"C1=CCC(C2=CC(C3=CCC(C4=CC=CC4)=C3)=CC2)=C1","C1=C(C2=CCC(c3cccs3)=C2)C=C(c2cccs2)C1",{},"[#6H2r5:1]>>[S:1]",null,-0.197456562],[-0.1156021562,136.0900366055,17,"completed",-5.372232,17.0,17,"C(=CC1=CCC(c2ccccc2)=C1)C1=CCC(c2ccccc2)=C1","C(=CC1=CCC(c2ccccn2)=C1)C1=CCC(c2ccccn2)=C1",{},"[ch&r6:0]>>[nr6:0]",null,-0.2341677312],[-0.1156242708,188.0045641482,17,"completed",-5.059892,17.0,17,"C1=CCC(C=CC2=C(C=CC3=CC=CC3)SC(=C3C=CC=C3)S2)=C1","C1=CC(=C2SC(C=Cc3cccs3)=C(C=Cc3cccs3)S2)C=C1",{},"[#6H2r5:1]>>[S:1]",null,-0.1900893355],[-0.115636656,159.339718364,17,"completed",-4.992824,17.0,15,"C1=CC(=C2C=C(C=CC3=CCC=N3)C(C=CC3=CCC=N3)=C2)C=C1","C1=CC(=C2OC(C=CC3=CCC=N3)=C(C=CC3=CCC=N3)O2)C=C1",{},"[CH,ch:0]1=[C,c:1][C,c:2]=[CH,ch:3][*:4]1>>[O:0]1[*:1]=,:[*:2][O:3][*:4]1",null,-0.1761182171],[-0.1176169506,155.4736227023,17,"completed",-5.225676,17.0,17,"C1=CCC(C=CC2=C(C=CC3=CC=CC3)SC(=C3C=CC=C3)S2)=C1","C1=CC(=C2SC(C=CC3=NC=CC3)=C(C=CC3=NC=CC3)S2)C=C1",{},"[chr5,CH1r5:1]>>[n:1]",null,-0.1786374297],[-0.1182483065,129.1973506994,17,"completed",-5.537096,17.0,17,"C1=CC(=C2C=CC=C2NC2=CC=CC2=C2C=CC=C2)C=C1","C1=CC(=C2N=CC=C2NC2=CC=NC2=C2C=CC=C2)C=C1",{},"[chr5,CH1r5:1]>>[n:1]",null,-0.3321263056],[-0.1185628246,178.6023340435,17,"completed",-5.256496,17.0,17,"C(#CC1=CCC(C2=CC=CC2)=C1)C1=CCC(C2=CC=CC2)=C1","C(#CC1=CCC(c2ccco2)=C1)C1=CCC(c2ccco2)=C1",{},"[#6H2r5:1]>>[O:1]",null,-0.2095217954],[-0.1195378633,193.5956487222,17,"completed",-4.89788,17.0,17,"C(#CC1=CCC(C2=CC=CC2)=C1)C1=CCC(C2=CC=CC2)=C1","C(#Cc1c[nH]c(C2=CC=CC2)c1)c1c[nH]c(C2=CC=CC2)c1",{},"[#6H2r5:1]>>[NH:1]",null,-0.2397853154],[-0.1199812826,186.0870902548,17,"completed",-5.070656,17.0,17,"C1=CCC(C=CC2=C(C=CC3=CC=CC3)SC(=C3C=CC=C3)S2)=C1","C1=CC(=C2SC(C=Cc3ccco3)=C(C=Cc3ccco3)S2)C=C1",{},"[#6H2r5:1]>>[O:1]",null,-0.1872173326],[-0.1212014342,202.3015154621,17,"completed",-5.08786,17.0,17,"C1=CCC(C=CC2=C(C=CC3=CC=CC3)SC(=C3C=CC=C3)S2)=C1","C1=CCC(C=CC2=C(C=CC3=CC=CC3)SC(=C3C=CC=N3)S2)=C1",{},"[chr5,CH1r5:1]>>[n:1]",null,-0.2024799229],[-0.1235340215,182.7717927201,17,"completed",-5.034224,17.0,17,"C1=CCC(Nc2cc(C3=CCC=C3)nc(C3=CCC=C3)c2)=C1","C1=CCC(Nc2cc(-c3ccsc3)nc(-c3ccsc3)c2)=C1",{},"[#6H2r5:1]>>[S:1]",null,-0.1884821065],[-0.1260533406,221.8742712076,17,"completed",-5.13478,17.0,17,"C1=CC(=C2OC(C=CC3=CCC=C3)=C(C=CC3=CCC=C3)O2)C=C1","C1=CC(C=CC2=C(C=CC3=CCC=C3)OC(=C3C=CN=C3)O2)=CC1",{},"[chr5,CH1r5:1]>>[n:1]",null,-0.2232060034],[-0.1262242655,187.0852988602,17,"completed",-5.019504,17.0,4,"C1=CCC(Nc2cccc(NC3=CC=CC3)c2-c2ccccc2)=C1","C1=CCC(Nc2ncnc(NC3=CC=CC3)c2-c2ccccc2)=C1",{},"[ch&r6:0]>>[nr6:0]",null,-0.1953865809],[-0.1266905453,205.3269750015,17,"completed",-5.258152,17.0,17,"C1=CCC(C2=CC(C3=CCC(C4=CC=CC4)=C3)=CC2)=C1","C1=CCC(C2=NC(C3=CCC(C4=CC=CC4)=N3)=CC2)=C1",{},"[chr5,CH1r5:1]>>[n:1]",null,-0.2332703875],[-0.1267309684,200.469760516,17,"completed",-5.071668,17.0,17,"C1=CCC(N(C2=CC=CC2)C2=CC=NC2)=C1","C1=NCC(N(c2cccs2)c2cccs2)=C1",{},"[#6H2r5:1]>>[S:1]",null,-0.2014483779],[-0.1268472157,190.6279363466,17,"completed",-5.224756,17.0,17,"C1=CCC(C2=CC(C3=CCC(C4=CC=CC4)=C3)=CC2)=C1","C1=C(C2=CCC(c3ccco3)=C2)C=C(c2ccco2)C1",{},"[#6H2r5:1]>>[O:1]",null,-0.2096792772],[-0.1285020715,142.5190760355,17,"completed",-5.556048,17.0,15,"C1=CC(=C2C=C(C=CC3=CCC=N3)C(C=CC3=CCC=N3)=C2)C=C1","C1=CC(=C2N=C(C=CC3=CCC=N3)C(C=CC3=CCC=N3)=N2)C=C1",{},"[chr5,CH1r5:1]>>[n:1]",null,-0.3496023146],[-0.1285416867,85.5096486754,17,"completed",-5.43516,17.0,7,"C1=CCC(NC2=CC(=C3C=CC=C3)C=C2NC2=CC=CC2)=C1","C1=CC(=C2C=C(NC3=CC=NC3)C(NC3=CC=NC3)=C2)C=C1",{},"[chr5,CH1r5:1]>>[n:1]",null,-0.249709212],[-0.1287019946,221.1330683252,17,"completed",-5.209392,17.0,17,"C1=CC(=C2C=CC=C2NC2=CC=CC2=C2C=CC=C2)C=C1","C1=CC(=C2C=NC=C2NC2=CN=CC2=C2C=CC=C2)C=C1",{},"[chr5,CH1r5:1]>>[n:1]",null,-0.2340159666],[-0.1288736148,185.360164472,17,"completed",-4.7585,17.0,17,"c1ccc(-c2occc2Nc2ccoc2-c2ccccc2)cc1","C1=CCC(c2occc2Nc2ccoc2C2=CC=CC2)=C1",{},"[c:0]1[ch:1][ch][c:3][c!r5:4][c!r5:5]1>>[c:0]1[CH2:1][c:3][c:4][c:5]1",null,-0.3024951125],[-0.1300780996,229.0860419698,17,"completed",-4.942316,17.0,4,"C1=CC(=C2C=CC(Nc3ccccc3)=C2)C=C1Nc1ccccc1","C1=NC(Nc2ccccc2)=CC1=C1C=NC(Nc2ccccc2)=C1",{},"[chr5,CH1r5:1]>>[n:1]",null,-0.2542909635],[-0.1305201108,185.2156783716,17,"completed",-5.474444,17.0,13,"C(#CC1=CC(c2ccc[nH]2)=CC1)C1=CC(c2ccc[nH]2)=CC1","C(#CC1=CC(c2ccc[nH]2)=NC1)C1=CC(c2ccc[nH]2)=NC1",{},"[chr5,CH1r5:1]>>[n:1]",null,-0.3209469099],[-0.1308744121,171.5375358146,17,"completed",-5.429364,17.0,4,"C1=Cc2c(cccc2Nc2cccc3c2C=CC3)C1","C1=Cc2c(Nc3ccnc4c3C=CC4)ccnc2C1",{},"[ch&r6:0]>>[nr6:0]",null,-0.2873684777],[-0.130931002,129.0690467377,17,"completed",-5.0391,17.0,14,"C1=c2nc(Nc3ccccc3)c(Nc3ccccc3)nc2=CC1","C1=CCC(Nc2nc3c(nc2NC2=CC=CC2)=CCC=3)=C1",{},"[c:0]1[ch:1][ch][c:3][c!r5:4][c!r5:5]1>>[c:0]1[CH2:1][c:3][c:4][c:5]1",null,-0.13592695],[-0.1309865999,204.2283130088,17,"completed",-5.152076,17.0,17,"C1=CCC(C=CC2=C(C=CC3=CC=CC3)SC(=C3C=CC=C3)S2)=C1","C1=CCC(C=CC2=C(C=CC3=CC=CC3)SC(=C3C=CN=C3)S2)=C1",{},"[chr5,CH1r5:1]>>[n:1]",null,-0.2074561149],[-0.1319327087,152.7202864087,17,"completed",-5.290076,17.0,6,"C1=CN=C(c2c(Nc3ccccc3)cccc2Nc2ccccc2)C1","C1=NCC(c2c(Nc3ccccc3)cccc2Nc2ccccc2)=N1",{},"[chr5,CH1r5:1]>>[n:1]",null,-0.2025503392],[-0.1319490578,133.5619603548,17,"completed",-5.327428,17.0,17,"C1=CCC(C=CC2=C(C=CC3=CC=CC3)SC(=C3C=CC=C3)S2)=C1","C1=CC(=C2SC(C=CC3=CC=NC3)=C(C=CC3=CC=NC3)S2)C=C1",{},"[chr5,CH1r5:1]>>[n:1]",null,-0.2078059429],[-0.1321537545,140.6040408297,17,"completed",-5.308016,17.0,15,"C1=CCC(C=CC2=NCC(C3=CC(C=CC4=CC=CC4)=NC3)=C2)=C1","C(=Cc1ccc[nH]1)C1=NCC(C2=CC(C=Cc3ccc[nH]3)=NC2)=C1",{},"[#6H2r5:1]>>[NH:1]",null,-0.2024157056],[-0.1322810621,196.0056475461,17,"completed",-5.200008,17.0,17,"C1=NCC(N(C2=CC=NC2)c2ccccc2)=C1","C1=CC(N(C2=CC=NC2)C2=CC=NC2)=CC1",{},"[c:0]1[ch:1][ch][c:3][c!r5:4][c!r5:5]1>>[c:0]1[CH2:1][c:3][c:4][c:5]1",null,-0.2081321645],[-0.1322962261,179.7533072379,17,"completed",-5.106076,17.0,4,"C1=CC(Nc2ccccc2-c2ccccc2NC2=CCC=C2)=CC1","C1=CC(Nc2ncccc2-c2cccnc2NC2=CCC=C2)=CC1",{},"[ch&r6:0]>>[nr6:0]",null,-0.1798036184],[-0.1323673633,225.917496522,17,"completed",-5.035236,17.0,4,"C1=CC(NC2=C(c3ccccc3)CC=C2)=C(c2ccccc2)C1","C1=CC(NC2=C(c3cccnc3)CC=C2)=C(c2cccnc2)C1",{},"[ch&r6:0]>>[nr6:0]",null,-0.2304212649],[-0.1324166547,188.6394861147,17,"completed",-4.963568,17.0,9,"C1=NCN=C1c1cc(Nc2ccccc2)cc(Nc2ccccc2)c1","C1=CCC(Nc2cc(NC3=CC=CC3)cc(C3=NCN=C3)c2)=C1",{},"[c:0]1[ch:1][ch][c:3][c!r5:4][c!r5:5]1>>[c:0]1[CH2:1][c:3][c:4][c:5]1",null,-0.2114369034],[-0.1324218373,198.6818323198,17,"completed",-5.029808,17.0,4,"C1=C(NC2=CC(c3ccccc3)=CC2)CC=C1c1ccccc1","c1ccc(-c2coc(Nc3cc(-c4ccccc4)co3)c2)cc1",{},"[#6H2r5:1]>>[O:1]",null,-0.2046671927],[-0.1325286939,187.6078286097,17,"completed",-5.068816,17.0,6,"C1=CCC(Nc2cc(-c3ccco3)cc(-c3ccco3)c2)=C1","C1=CCC(Nc2cc(-c3ccco3)nc(-c3ccco3)c2)=C1",{},"[ch&r6:0]>>[nr6:0]",null,-0.1888734864],[-0.1327715647,85.9635252467,17,"completed",-5.375452,17.0,4,"C1=CCC(c2cc(Nc3ccccc3)cc(Nc3ccccc3)c2)=C1","C1=CCC(c2nc(Nc3ccccc3)cc(Nc3ccccc3)n2)=C1",{},"[ch&r6:0]>>[nr6:0]",null,-0.2111110887],[-0.1330536245,214.0707368778,17,"completed",-5.081236,17.0,15,"C1=CN=C(C=CC2=CC(C3=CCC(C=CC4=NC=CC4)=C3)=CC2)C1","C(=Cc1ncc[nH]1)C1=CC(C2=CCC(C=Cc3ncc[nH]3)=C2)=CC1",{},"[#6H2r5:1]>>[NH:1]",null,-0.2144733162],[-0.1331452246,166.0755952703,17,"completed",-5.1403,17.0,17,"C1=CC(=C2OC(C=CC3=CCC=C3)=C(C=CC3=CCC=C3)O2)C=C1","C1=CC(=C2OC(C=CC3=CCN=C3)=C(C=CC3=CCN=C3)O2)C=C1",{},"[chr5,CH1r5:1]>>[n:1]",null,-0.168454467],[-0.1333431397,214.7180408086,17,"completed",-5.27462,17.0,4,"C1=CC(N(C2=CCC=C2)c2ccccc2)=CC1","C1=CC(N(C2=NCC=C2)c2ccccc2)=NC1",{},"[chr5,CH1r5:1]>>[n:1]",null,-0.2470728391],[-0.1334202944,169.9211996287,17,"completed",-5.129812,17.0,4,"C1=CCC(Nc2cccc3cccc(NC4=CC=CC4)c23)=C1","C1=CCC(Nc2cncc3cncc(NC4=CC=CC4)c23)=C1",{},"[ch&r6:0]>>[nr6:0]",null,-0.171197851],[-0.1334985418,127.3698733511,17,"completed",-5.0391,17.0,17,"C1=CC(=C2C=CC=C2NC2=CC=CC2=C2C=CC=C2)C=C1","C1=CC(=C2C=CC=C2NC2=CC=CC2=C2C=CC=N2)N=C1",{},"[chr5,CH1r5:1]>>[n:1]",null,-0.1343145619],[-0.1335714832,174.3595109231,17,"completed",-5.173604,17.0,4,"C1=CC(Nc2cc(-c3ccccc3)cc(-c3ccccc3)c2)=CC1","C1=CC(Nc2cc(-c3cccnc3)cc(-c3cccnc3)c2)=CC1",{},"[ch&r6:0]>>[nr6:0]",null,-0.1818126452],[-0.1337482755,169.256734799,17,"completed",-4.992732,17.0,13,"C1=CC(N(C2=CCC=C2)C2=CC=NC2)=CC1","C1=NCC(N(C2=CCC=N2)C2=CCC=N2)=C1",{},"[chr5,CH1r5:1]>>[n:1]",null,-0.1851647643],[-0.1337583806,169.8640460479,17,"completed",-4.999356,17.0,9,"c1ccc(Nc2cc(Nc3ccccc3)cc(-c3cncnc3)c2)cc1","C1=CCC(Nc2cc(NC3=CC=CC3)cc(-c3cncnc3)c2)=C1",{},"[c:0]1[ch:1][ch][c:3][c!r5:4][c!r5:5]1>>[c:0]1[CH2:1][c:3][c:4][c:5]1",null,-0.1838942885],[-0.1337586415,148.9149822582,17,"completed",-5.11408,17.0,17,"C1=CC(=C2OC(C=CC3=CCC=C3)=C(C=CC3=CCC=C3)O2)C=C1","C1=CC(=C2OC(C=CC3=NCC=C3)=C(C=CC3=NCC=C3)O2)C=C1",{},"[chr5,CH1r5:1]>>[n:1]",null,-0.1492407876],[-0.1338623327,192.797926838,17,"completed",-5.179216,17.0,7,"C1=CC(C=CC2=CCC(C3=CC(C=CC4=CCC=C4)=CC3)=C2)=CC1","C(=Cc1ccoc1)C1=CCC(C2=CC(C=Cc3ccoc3)=CC2)=C1",{},"[#6H2r5:1]>>[O:1]",null,-0.2006137487],[-0.133979876,161.0673668013,17,"completed",-5.36018,17.0,8,"C(=CC1=CCC=N1)C1=CCC(C2=CC(C=CC3=CCC=N3)=CC2)=C1","C(=CC1=CCC(C2=NC(C=CC3=CCC=N3)=CC2)=N1)C1=CCC=N1",{},"[chr5,CH1r5:1]>>[n:1]",null,-0.2431307807],[-0.1340308811,153.2171971276,17,"completed",-4.894476,17.0,8,"C1=CCC(Nc2cc(C3=CCC=C3)cc(NC3=CC=CC3)n2)=C1","C1=CCC(Nc2cc(C3=NCC=C3)cc(NC3=CC=CC3)n2)=C1",{},"[chr5,CH1r5:1]>>[n:1]",null,-0.2101741317],[-0.1341202487,174.8369021522,17,"completed",-5.079396,17.0,3,"c1ccc(-c2ccccn2)nc1","c1ccc(Nc2ccc(-c3ccc(Nc4ccccc4)cn3)nc2)cc1",{},"[ch&r6,CH1&r5:1]>>[*:1](-N-c1ccccc1)",null,-0.1754307827],[-0.1344993124,202.975999246,17,"completed",-5.19366,17.0,12,"c1ccc(N(c2ccccc2)c2cnc[nH]2)cc1","c1ccc(N(c2ccccc2)c2nnc[nH]2)cc1",{},"[chr5,CH1r5:1]>>[n:1]",null,-0.2133017396],[-0.1345096492,149.8050404972,17,"completed",-5.3565,17.0,4,"C1=c2cc(Nc3ccccc3)c(Nc3ccccc3)cc2=CC1","c1ccc(Nc2cc3c(cc2Nc2ccccc2)=NCN=3)cc1",{},"[chr5,CH1r5:1]>>[n:1]",null,-0.2338370216],[-0.134537508,171.4982484169,17,"completed",-5.04416,17.0,3,"c1ccc(-c2ccccc2Nc2ccccc2-c2ccccc2)cc1","c1ccc(-c2ccccc2Nc2ccccc2-c2ccccn2)nc1",{},"[ch&r6:0]>>[nr6:0]",null,-0.1758963358],[-0.1345401827,213.3341174601,17,"completed",-5.211048,17.0,8,"C(=Cc1ccsc1)C1=CC(C2=CCC(C=Cc3ccsc3)=C2)=CC1","C(=Cc1ccsc1)C1=NC(C2=CCC(C=Cc3ccsc3)=N2)=CC1",{},"[chr5,CH1r5:1]>>[n:1]",null,-0.2270549674],[-0.1346327483,150.4376054501,17,"completed",-4.961268,17.0,4,"C1=CCC(Nc2cccc3c(NC4=CC=CC4)cccc23)=C1","C1=CCC(Nc2nccc3c(NC4=CC=CC4)nccc23)=C1",{},"[ch&r6:0]>>[nr6:0]",null,-0.1790594632],[-0.1346818112,175.4324800619,17,"completed",-5.373612,17.0,13,"C(#CC1=CC(c2ccc[nH]2)=CC1)C1=CC(c2ccc[nH]2)=CC1","C(#CC1=CC(c2ccn[nH]2)=CC1)C1=CC(c2ccn[nH]2)=CC1",{},"[chr5,CH1r5:1]>>[n:1]",null,-0.2597300196],[-0.1347418659,211.4881666531,17,"completed",-5.091816,17.0,17,"C1=CC(N(C2=CCN=C2)C2=CCN=C2)=CC1","C1=NCC=C1N(C1=CCN=C1)c1ccsc1",{},"[#6H2r5:1]>>[S:1]",null,-0.2115657434],[-0.1347649678,161.4825444312,17,"completed",-4.934404,17.0,5,"C1=NC(c2cc(Nc3ccccc3)cc(C3=CCC=N3)c2)=CC1","C1=CC(Nc2cc(C3=CCC=N3)cc(C3=CCC=N3)c2)=CC1",{},"[c:0]1[ch:1][ch][c:3][c!r5:4][c!r5:5]1>>[c:0]1[CH2:1][c:3][c:4][c:5]1",null,-0.1987798013],[-0.1349191986,203.6790171074,17,"completed",-5.236532,17.0,8,"C(=Cc1ccco1)C1=CC(C2=CCC(C=Cc3ccco3)=C2)=CC1","C(=Cc1ccco1)C1=NC(C2=CCC(C=Cc3ccco3)=N2)=CC1",{},"[chr5,CH1r5:1]>>[n:1]",null,-0.2249871677],[-0.1349350868,274.1758423903,17,"completed",-5.180044,17.0,8,"C(#Cc1cc2c(cc1C#Cc1ccc[nH]1)=CCC=2)c1ccc[nH]1","C(#Cc1cc2c(cc1C#Cc1cnc[nH]1)=CCC=2)c1cnc[nH]1",{},"[chr5,CH1r5:1]>>[n:1]",null,-0.2798425327],[-0.1350966755,180.5458144318,17,"completed",-5.30222,17.0,8,"C(=Cc1cccs1)C1=CC(C2=CCC(C=Cc3cccs3)=C2)=CC1","C(=Cc1nccs1)C1=CC(C2=CCC(C=Cc3nccs3)=C2)=CC1",{},"[chr5,CH1r5:1]>>[n:1]",null,-0.2294217209],[-0.1351460736,172.1722866177,17,"completed",-4.914716,17.0,11,"c1ccc(N(c2ccccc2)c2cncs2)cc1","C1=CC(N(C2=CCC=C2)c2cncs2)=CC1",{},"[c:0]1[ch:1][ch][c:3][c!r5:4][c!r5:5]1>>[c:0]1[CH2:1][c:3][c:4][c:5]1",null,-0.2155575909],[-0.1352688304,156.2096228104,17,"completed",-5.285568,17.0,8,"C1=CC(c2cc(Nc3cnco3)cc(C3=CCC=C3)c2)=CC1","c1ccc(-c2cc(Nc3cnco3)cc(-c3ccccc3)c2)cc1",{},"[CH2:0]1[c,C:1]-,=,:[c,C:2]-,=,:[c,C:3]-,=,:[c,C:4]1>>[ch:0]1c[c:1][c:2][c:3][c:4]1",null,-0.2031620849],[-0.1354158848,173.1288011381,17,"completed",-5.429088,17.0,12,"C(=Cc1cc2c(cn1)=CCC=2)c1cc2c(cn1)=CCC=2","C(=Cc1ncc2c(n1)=CCC=2)c1ncc2c(n1)=CCC=2",{},"[ch&r6:0]>>[nr6:0]",null,-0.2881667027],[-0.1354561418,287.9269123717,17,"completed",-5.290996,17.0,3,"C(=Cc1ccc2ccccc2c1)c1ccc2ccccc2c1","C(=CC1=Cc2ccccc2C1)C1=Cc2ccccc2C1",{},"[c:0]1[ch:1][ch][c:3][c!r5:4][c!r5:5]1>>[c:0]1[CH2:1][c:3][c:4][c:5]1",null,-0.3174536945],[-0.1354598296,160.9537385711,17,"completed",-5.194672,17.0,12,"C1=CC(N(C2=CCC=C2)c2ccns2)=CC1","C1=CC(N(C2=CCC=C2)c2cnns2)=CC1",{},"[chr5,CH1r5:1]>>[n:1]",null,-0.1740628389],[-0.1354608038,169.5842058578,17,"completed",-5.300564,17.0,8,"C(=Cc1ccsc1)C1=CC(C2=CCC(C=Cc3ccsc3)=C2)=CC1","C(=Cc1ccsn1)C1=CC(C2=CCC(C=Cc3ccsn3)=C2)=CC1",{},"[chr5,CH1r5:1]>>[n:1]",null,-0.2201579041],[-0.1357284532,179.0467327665,17,"completed",-5.333132,17.0,13,"C(=CC1=c2cccnc2=CC1)C1=c2cccnc2=CC1","C(=CC1=c2cncnc2=CC1)C1=c2cncnc2=CC1",{},"[ch&r6:0]>>[nr6:0]",null,-0.2422591421],[-0.1357940289,152.020039658,17,"completed",-4.936152,17.0,6,"c1ccc(Nc2cc(Nc3ccccc3)cc(-c3ncc[nH]3)c2)cc1","C1=CC(Nc2cc(NC3=CCC=C3)cc(-c3ncc[nH]3)c2)=CC1",{},"[c:0]1[ch:1][ch][c:3][c!r5:4][c!r5:5]1>>[c:0]1[CH2:1][c:3][c:4][c:5]1",null,-0.1904329655],[-0.1359295766,179.5162748335,17,"completed",-5.206448,17.0,4,"C1=CC(=C2C=C(Nc3ccccc3)C(Nc3ccccc3)=C2)C=C1","C1=CC(=C2C=C(Nc3ccccc3)C(Nc3ccccc3)=C2)N=C1",{},"[chr5,CH1r5:1]>>[n:1]",null,-0.1943665854],[-0.1359534633,213.350983774,17,"completed",-5.058236,17.0,4,"C1=CC(Nc2cc(NC3=CCC=C3)cc(-c3ccccc3)c2)=CC1","c1ccc(-c2cc(Nc3ccoc3)cc(Nc3ccoc3)c2)cc1",{},"[#6H2r5:1]>>[O:1]",null,-0.2153446443],[-0.1359547865,132.1731484624,17,"completed",-4.935048,17.0,11,"C1=CC(=C2C=C(C=CC3=CCC=C3)C(C=CC3=CCC=C3)=C2)C=C1","C1=CC(=C2C=C(C=CC3=CSCS3)C(C=CC3=CSCS3)=C2)C=C1",{},"[CH,ch:0]1=[C,c:1][C,c:2]=[CH,ch:3][*:4]1>>[S:0]1[*:1]=,:[*:2][S:3][*:4]1",null,-0.1755056429],[-0.1359828576,152.3218622117,17,"completed",-4.93606,17.0,6,"C1=CC(c2cc(NC3=NC=CC3)cc(C3=CCC=C3)c2)=CC1","C1=CN=C(Nc2cc(-c3cc[nH]c3)cc(-c3cc[nH]c3)c2)C1",{},"[#6H2r5:1]>>[NH:1]",null,-0.1907127376],[-0.1362461078,317.8849608149,17,"completed",-5.426236,17.0,15,"C1=CCC(C=CC2=CCC=C2C2=CCC=C2C=CC2=CC=CC2)=C1","C1=CCC(C=CC2=NCC=C2C2=CCN=C2C=CC2=CC=CC2)=C1",{},"[chr5,CH1r5:1]>>[n:1]",null,-0.3914096484],[-0.1362556771,125.9475904242,17,"completed",-5.325128,17.0,7,"C1=CC(c2cc(Nc3cncs3)cc(C3=CCC=C3)c2)=CC1","C1=CC(c2cc(Nc3cncs3)cc(C3=CCC=C3)n2)=CC1",{},"[ch&r6:0]>>[nr6:0]",null,-0.2017356626],[-0.136261526,250.5919030534,17,"completed",-5.305532,17.0,13,"C1=CCC(Nc2cc(C3=CC=CC3)nc(C3=CC=CC3)c2)=C1","C1=CCC(Nc2cc(C3=CC=NC3)nc(C3=CC=NC3)c2)=C1",{},"[chr5,CH1r5:1]>>[n:1]",null,-0.288955999],[-0.1362619143,125.1923180213,17,"completed",-5.411792,17.0,6,"C1=CC(c2cc(NC3=NCC=C3)cc(C3=CCC=C3)c2)=CC1","C1=CC(c2cc(NC3=NCN=C3)cc(C3=CCC=C3)c2)=CC1",{},"[chr5,CH1r5:1]>>[n:1]",null,-0.2516110085],[-0.1362988375,179.3570211101,17,"completed",-4.956852,17.0,9,"C1=CC(c2cc(NC3=CCN=C3)cc(C3=CCC=C3)c2)=CC1","C1=NCC=C1Nc1cc(-c2cc[nH]c2)cc(-c2cc[nH]c2)c1",{},"[#6H2r5:1]>>[NH:1]",null,-0.2054499999],[-0.136498002,162.9037094752,17,"completed",-5.312064,17.0,11,"C1=c2ccc(-c3ccc4c(c3)=CCC=4)cc2=CC1","C1=c2ccc(-c3ccc4c(n3)=CCC=4)nc2=CC1",{},"[ch&r6:0]>>[nr6:0]",null,-0.2203939137],[-0.1365111415,408.540399327,17,"completed",-5.013708,17.0,15,"c1ccc(N(c2cccs2)c2cccs2)cc1","c1ccc(N(c2cccs2)c2cccs2)nc1",{},"[ch&r6:0]>>[nr6:0]",null,-0.4129817786],[-0.1365307498,185.5331767597,17,"completed",-4.972584,17.0,6,"c1ccc(Nc2cc(Nc3ccccc3)cc(-c3ccn[nH]3)c2)cc1","C1=CCC(Nc2cc(NC3=CC=CC3)cc(-c3ccn[nH]3)c2)=C1",{},"[c:0]1[ch:1][ch][c:3][c!r5:4][c!r5:5]1>>[c:0]1[CH2:1][c:3][c:4][c:5]1",null,-0.2058582761],[-0.1366484371,104.3354454252,17,"completed",-5.387872,17.0,3,"c1ccc(Nc2cc(-c3ccccc3)cc(-c3ccccc3)c2)cc1","c1ccc(-c2cc(Nc3ccccn3)cc(-c3ccccc3)c2)cc1",{},"[ch&r6:0]>>[nr6:0]",null,-0.2269192069],[-0.0763668359,170.2794486976,18,"completed",-5.159068,18.0,18,"c1ccc(Nc2cc3c(cc2Nc2ccccc2)=NCN=3)cc1","C1=CC(Nc2cc3c(cc2NC2=CCC=C2)=NCN=3)=CC1",{},"[c:0]1[ch:1][ch][c:3][c!r5:4][c!r5:5]1>>[c:0]1[CH2:1][c:3][c:4][c:5]1",null,-0.1752276082],[-0.0777859216,166.2440624047,18,"completed",-5.153916,18.0,18,"c1ccc(Nc2cc3c(cc2Nc2ccccc2)=NCN=3)cc1","C1=CCC(Nc2cc3c(cc2NC2=CC=CC2)=NCN=3)=C1",{},"[c:0]1[ch:1][ch][c:3][c!r5:4][c!r5:5]1>>[c:0]1[CH2:1][c:3][c:4][c:5]1",null,-0.1704742985],[-0.0961126264,161.3625367522,18,"completed",-5.181056,18.0,18,"C1=CC(C2=CC(C=CC3=CCC(C4=CCC=C4)=C3)=CC2)=CC1","C(=CC1=CCC(C2=CCC=N2)=C1)C1=CCC(C2=CCC=N2)=C1",{},"[chr5,CH1r5:1]>>[n:1]",null,-0.1710473767],[-0.0966400553,209.3779193497,18,"completed",-5.0874,18.0,18,"C(#CC1=CCC(c2cc[nH]c2)=C1)C1=CCC(c2cc[nH]c2)=C1","C(#CC1=CCC(c2cc[nH]n2)=C1)C1=CCC(c2cc[nH]n2)=C1",{},"[chr5,CH1r5:1]>>[n:1]",null,-0.2095636073],[-0.0991039014,168.7044974168,18,"completed",-4.898984,18.0,18,"c1ccc(-c2coc(Nc3cc(-c4ccccc4)co3)c2)cc1","C1=CC(c2coc(Nc3cc(C4=CCC=C4)co3)c2)=CC1",{},"[c:0]1[ch:1][ch][c:3][c!r5:4][c!r5:5]1>>[c:0]1[CH2:1][c:3][c:4][c:5]1",null,-0.2196835207],[-0.1042153858,222.9532068804,18,"completed",-5.132572,18.0,18,"C(#CC1=CCC(c2cc[nH]c2)=C1)C1=CCC(c2cc[nH]c2)=C1","C(#CC1=CCC(c2cn[nH]c2)=C1)C1=CCC(c2cn[nH]c2)=C1",{},"[chr5,CH1r5:1]>>[n:1]",null,-0.2241160206],[-0.107022119,178.4683060092,18,"completed",-4.953172,18.0,18,"c1ccc(-c2coc(Nc3cc(-c4ccccc4)co3)c2)cc1","C1=CCC(c2coc(Nc3cc(C4=CC=CC4)co3)c2)=C1",{},"[c:0]1[ch:1][ch][c:3][c!r5:4][c!r5:5]1>>[c:0]1[CH2:1][c:3][c:4][c:5]1",null,-0.205948009],[-0.1074686275,171.2804493246,18,"completed",-5.16514,18.0,18,"C1=CCC(C2=CC(C=CC3=CCC(C4=CC=CC4)=C3)=CC2)=C1","C(=CC1=CCC(c2cccs2)=C1)C1=CCC(c2cccs2)=C1",{},"[#6H2r5:1]>>[S:1]",null,-0.1772460717],[-0.1084798563,209.5183519656,18,"completed",-4.982704,18.0,18,"C(#CC1=CCC(c2cc[nH]c2)=C1)C1=CCC(c2cc[nH]c2)=C1","C(#CC1=CCC(c2c[nH]cn2)=C1)C1=CCC(c2c[nH]cn2)=C1",{},"[chr5,CH1r5:1]>>[n:1]",null,-0.2250322912],[-0.1090317538,207.1883365733,18,"completed",-5.20056,18.0,18,"C(#CC1=CCC(C2=CC=CC2)=N1)C1=CCC(C2=CC=CC2)=N1","C(#CC1=CCC(c2ccc[nH]2)=N1)C1=CCC(c2ccc[nH]2)=N1",{},"[#6H2r5:1]>>[NH:1]",null,-0.2188196529],[-0.1095759438,227.606299437,18,"completed",-5.01288,18.0,18,"C(#CC1=CCC(C2=CCC=C2)=N1)C1=CCC(C2=CCC=C2)=N1","C(#Cc1c[nH]c(C2=CCC=C2)n1)c1c[nH]c(C2=CCC=C2)n1",{},"[#6H2r5:1]>>[NH:1]",null,-0.2356346235],[-0.1128501943,183.9137753555,18,"completed",-5.149408,18.0,18,"C1=CC(C2=CC(C=CC3=CCC(C4=CCC=C4)=C3)=CC2)=CC1","C(=CC1=CCC(c2ccsc2)=C1)C1=CCC(c2ccsc2)=C1",{},"[#6H2r5:1]>>[S:1]",null,-0.1871374909],[-0.1131573985,220.7564299585,18,"completed",-5.008556,18.0,18,"C(#CC1=CCC(C2=CC=CC2)=N1)C1=CCC(C2=CC=CC2)=N1","C(#Cc1c[nH]c(C2=CC=CC2)n1)c1c[nH]c(C2=CC=CC2)n1",{},"[#6H2r5:1]>>[NH:1]",null,-0.2298494809],[-0.115522787,195.0626882308,18,"completed",-5.273976,18.0,18,"C1=C(C2=CCC(c3cccs3)=C2)C=C(c2cccs2)C1","c1csc(-c2cc(-c3csc(-c4cccs4)c3)cs2)c1",{},"[#6H2r5:1]>>[S:1]",null,-0.2299578225],[-0.1162248647,175.7038140994,18,"completed",-5.1955,18.0,18,"C1=CCC(C2=CC(C=CC3=CCC(C4=CC=CC4)=C3)=CC2)=C1","C(=CC1=CCC(c2ccco2)=C1)C1=CCC(c2ccco2)=C1",{},"[#6H2r5:1]>>[O:1]",null,-0.1879913636],[-0.11879614,181.7336427654,18,"completed",-5.274068,18.0,18,"C(#CC1=CCC(c2ccsc2)=C1)C1=CCC(c2ccsc2)=C1","C(#CC1=CCC(c2cscn2)=C1)C1=CCC(c2cscn2)=C1",{},"[chr5,CH1r5:1]>>[n:1]",null,-0.2188011758],[-0.1189085453,215.5446367675,18,"completed",-5.127696,18.0,18,"C(#Cc1c[nH]c(C2=CC=CC2)c1)c1c[nH]c(C2=CC=CC2)c1","C(#Cc1c[nH]c(C2=NC=CC2)c1)c1c[nH]c(C2=NC=CC2)c1",{},"[chr5,CH1r5:1]>>[n:1]",null,-0.216414773],[-0.1189896647,216.5458786709,18,"completed",-5.311972,18.0,18,"C(#CC1=CCC(c2cc[nH]c2)=C1)C1=CCC(c2cc[nH]c2)=C1","C(#CC1=NCC(c2cc[nH]c2)=C1)C1=NCC(c2cc[nH]c2)=C1",{},"[chr5,CH1r5:1]>>[n:1]",null,-0.2625049727],[-0.120045449,237.8789378496,18,"completed",-5.030084,18.0,18,"C(#CC1=CCC(C2=CCC=C2)=N1)C1=CCC(C2=CCC=C2)=N1","C(#CC1=CCC(c2cc[nH]c2)=N1)C1=CCC(c2cc[nH]c2)=N1",{},"[#6H2r5:1]>>[NH:1]",null,-0.2428613393],[-0.1201348722,212.8184904678,18,"completed",-5.231104,18.0,18,"C(#CC1=CCC(c2ccc[nH]2)=C1)C1=CCC(c2ccc[nH]2)=C1","C(#CC1=CCC(c2ncc[nH]2)=C1)C1=CCC(c2ncc[nH]2)=C1",{},"[chr5,CH1r5:1]>>[n:1]",null,-0.2317627164],[-0.1202322036,178.4492755038,18,"completed",-5.286028,18.0,18,"C(#CC1=CCC(C2=CCC=N2)=C1)C1=CCC(C2=CCC=N2)=C1","C(#Cc1csc(C2=CCC=N2)c1)c1csc(C2=CCC=N2)c1",{},"[#6H2r5:1]>>[S:1]",null,-0.2209101359],[-0.1202816856,181.1604199267,18,"completed",-5.28796,18.0,18,"C(#CC1=CCC(c2cccs2)=C1)C1=CCC(c2cccs2)=C1","C(#Cc1csc(-c2cccs2)c1)c1csc(-c2cccs2)c1",{},"[#6H2r5:1]>>[S:1]",null,-0.2238979431],[-0.1206835175,194.5295995644,18,"completed",-5.085192,18.0,18,"C(#CC1=CCC(c2ccc[nH]2)=C1)C1=CCC(c2ccc[nH]2)=C1","C(#Cc1csc(-c2ccc[nH]2)c1)c1csc(-c2ccc[nH]2)c1",{},"[#6H2r5:1]>>[S:1]",null,-0.1948055717],[-0.1222264021,196.3219192307,18,"completed",-5.246836,18.0,18,"C1=C(C2=CCC(c3ccsc3)=C2)C=C(c2ccsc2)C1","C1=C(C2=CCC(c3cscn3)=C2)C=C(c2cscn2)C1",{},"[chr5,CH1r5:1]>>[n:1]",null,-0.2216012033],[-0.1225221179,193.2664176259,18,"completed",-5.28198,18.0,18,"C1=NC(C2=CC(C3=CCC(C4=CCC=N4)=C3)=CC2)=CC1","C1=NC(c2cc(-c3csc(C4=CCC=N4)c3)cs2)=CC1",{},"[#6H2r5:1]>>[S:1]",null,-0.2314715991],[-0.1228299972,187.4902507826,18,"completed",-4.987764,18.0,18,"C1=CCC(C2=CC(C=CC3=CCC(C4=CC=CC4)=C3)=CC2)=C1","C(=CC1=CCC(c2ccc[nH]2)=C1)C1=CCC(c2ccc[nH]2)=C1",{},"[#6H2r5:1]>>[NH:1]",null,-0.2032857221],[-0.1239327001,192.5200225824,18,"completed",-5.215924,18.0,18,"C(#Cc1c[nH]c(C2=CC=CC2)c1)c1c[nH]c(C2=CC=CC2)c1","C(#Cc1c[nH]c(C2=CC=NC2)c1)c1c[nH]c(C2=CC=NC2)c1",{},"[chr5,CH1r5:1]>>[n:1]",null,-0.2089228619],[-0.1243731342,228.034682844,18,"completed",-5.147108,18.0,18,"C(#CC1=CCC(c2cc[nH]c2)=C1)C1=CCC(c2cc[nH]c2)=C1","C(#Cc1coc(-c2cc[nH]c2)c1)c1coc(-c2cc[nH]c2)c1",{},"[#6H2r5:1]>>[O:1]",null,-0.2304066118],[-0.125215375,220.6251564619,18,"completed",-5.282624,18.0,18,"C(#Cc1c[nH]c(C2=CC=CC2)c1)c1c[nH]c(C2=CC=CC2)c1","C(#Cc1cc(C2=CC=CC2)[nH]n1)c1cc(C2=CC=CC2)[nH]n1",{},"[chr5,CH1r5:1]>>[n:1]",null,-0.2549856998],[-0.1254802591,180.9259953214,18,"completed",-4.977736,18.0,18,"C1=CCC(Nc2ncnc(NC3=CC=CC3)c2-c2ccccc2)=C1","C1=CCC(Nc2ncnc(NC3=CC=CC3)c2C2=CCC=C2)=C1",{},"[c:0]1[ch:1][ch][c:3][c!r5:4][c!r5:5]1>>[c:0]1[CH2:1][c:3][c:4][c:5]1",null,-0.2001473801],[-0.1264024475,240.1430836801,18,"completed",-5.090436,18.0,18,"C(#Cc1c[nH]c(C2=CCC=C2)c1)c1c[nH]c(C2=CCC=C2)c1","C(#Cc1c[nH]c(C2=CCN=C2)c1)c1c[nH]c(C2=CCN=C2)c1",{},"[chr5,CH1r5:1]>>[n:1]",null,-0.2402363856],[-0.1264125395,174.4398550258,18,"completed",-5.365148,18.0,18,"C1=CC(C2=CC(C=CC3=CCC(C4=CCC=C4)=C3)=CC2)=CC1","C1=CC(C2=CC(C=CC3=CCC(C4=NCC=C4)=C3)=CC2)=NC1",{},"[chr5,CH1r5:1]>>[n:1]",null,-0.2547115218],[-0.1265296892,204.7106980107,18,"completed",-5.019412,18.0,12,"C(=CC1=c2ncccc2=CC1)C1=c2ncccc2=CC1","C(=CC1=c2ncncc2=CC1)C1=c2ncncc2=CC1",{},"[ch&r6:0]>>[nr6:0]",null,-0.21234109],[-0.126843506,185.0678895247,18,"completed",-5.17986,18.0,4,"C1=CC(Nc2cccc3cccc(NC4=CCC=C4)c23)=CC1","C1=CC(Nc2cncc3cncc(NC4=CCC=C4)c23)=CC1",{},"[ch&r6:0]>>[nr6:0]",null,-0.1933265562],[-0.1274130035,229.9540118638,18,"completed",-5.197708,18.0,18,"C1=C(C2=CCC(c3ccc[nH]3)=C2)C=C(c2ccc[nH]2)C1","C1=C(C2=CCC(c3ncc[nH]3)=C2)C=C(c2ncc[nH]2)C1",{},"[chr5,CH1r5:1]>>[n:1]",null,-0.2399099949],[-0.127414459,221.8664749184,18,"completed",-4.950044,18.0,18,"C(#CC1=CCC(c2cc[nH]c2)=C1)C1=CCC(c2cc[nH]c2)=C1","C(#Cc1csc(-c2cc[nH]c2)c1)c1csc(-c2cc[nH]c2)c1",{},"[#6H2r5:1]>>[S:1]",null,-0.2454450359],[-0.1275388724,166.2549916592,18,"completed",-4.773772,18.0,18,"C1=NC(Nc2ccccc2)=CC1=C1C=NC(Nc2ccccc2)=C1","C1=CCC(NC2=CC(=C3C=NC(NC4=CC=CC4)=C3)C=N2)=C1",{},"[c:0]1[ch:1][ch][c:3][c!r5:4][c!r5:5]1>>[c:0]1[CH2:1][c:3][c:4][c:5]1",null,-0.282469165],[-0.1277437718,231.4292552873,18,"completed",-5.134412,18.0,18,"C1=CCC(C2=NC(C3=CCC(C4=CC=CC4)=N3)=CC2)=C1","C1=C(C2=CCC(c3ccc[nH]3)=N2)N=C(c2ccc[nH]2)C1",{},"[#6H2r5:1]>>[NH:1]",null,-0.2326795032],[-0.1288493928,194.5556433456,18,"completed",-5.3381,18.0,17,"C1=CC(C2=CC(C3=CCC(C4=CCC=C4)=C3)=CC2)=CC1","C1=CC(c2cc(-c3coc(C4=CCC=C4)c3)co2)=CC1",{},"[#6H2r5:1]>>[O:1]",null,-0.2561850645],[-0.1291751509,227.7439893129,18,"completed",-4.91674,18.0,18,"C1=NC(C2=CC(C3=CCC(C4=CCC=N4)=C3)=CC2)=CC1","C1=C(C2=CCC(c3c[nH]cn3)=C2)C=C(c2c[nH]cn2)C1",{},"[#6H2r5:1]>>[NH:1]",null,-0.2613878272],[-0.1292499414,168.3913896304,18,"completed",-5.22724,18.0,18,"C1=CC(C2=CC(C=CC3=CCC(C4=CCC=C4)=C3)=CC2)=CC1","C1=CC(C2=NC(C=CC3=CCC(C4=CCC=C4)=N3)=CC2)=CC1",{},"[chr5,CH1r5:1]>>[n:1]",null,-0.1904961121],[-0.12941729,213.2606702361,18,"completed",-5.215464,18.0,13,"C(#CC1=CC(c2ccc[nH]2)=CC1)C1=CC(c2ccc[nH]2)=CC1","C(#Cc1cc(-c2ccc[nH]2)co1)c1cc(-c2ccc[nH]2)co1",{},"[#6H2r5:1]>>[O:1]",null,-0.2280630653],[-0.1298758675,213.9482354297,18,"completed",-5.052164,18.0,18,"C(#Cc1c[nH]c(C2=CC=CC2)c1)c1c[nH]c(C2=CC=CC2)c1","C(#Cc1c[nH]c(C2=CN=CC2)c1)c1c[nH]c(C2=CN=CC2)c1",{},"[chr5,CH1r5:1]>>[n:1]",null,-0.2165527789],[-0.1307277336,218.9897598629,18,"completed",-5.212612,18.0,12,"C1=CC(=C2C=C(C=Cc3cc[nH]c3)C(C=Cc3cc[nH]c3)=C2)C=C1","C1=CC(=C2C=C(C=Cc3cc[nH]n3)C(C=Cc3cc[nH]n3)=C2)C=C1",{},"[chr5,CH1r5:1]>>[n:1]",null,-0.2327454222],[-0.1308818248,186.0283529704,18,"completed",-5.326232,18.0,17,"C1=CC(=C2C=CC=C2NC2=CC=CC2=C2C=CC=C2)C=C1","C1=CC(=C2C=CN=C2)C(NC2=CC=CC2=C2C=CN=C2)=C1",{},"[chr5,CH1r5:1]>>[n:1]",null,-0.244305542],[-0.1310724631,176.4995617382,18,"completed",-5.185196,18.0,18,"C1=CC(C2=CC(C=CC3=CCC(C4=CCC=C4)=C3)=CC2)=CC1","C1=CC(c2cc(C=Cc3csc(C4=CCC=C4)c3)cs2)=CC1",{},"[#6H2r5:1]>>[S:1]",null,-0.1863026863],[-0.1312654494,183.9476983633,18,"completed",-5.134228,18.0,13,"c1ccc(N(c2ccccc2)c2nncs2)cc1","C1=CC(N(C2=CCC=C2)c2nncs2)=CC1",{},"[c:0]1[ch:1][ch][c:3][c!r5:4][c!r5:5]1>>[c:0]1[CH2:1][c:3][c:4][c:5]1",null,-0.1855015314],[-0.1316508761,192.9489813036,18,"completed",-5.16698,18.0,16,"C1=CCC(C=CC2=CCN=C2C2=NCC=C2C=CC2=CC=CC2)=C1","C(=Cc1ccc[nH]1)C1=CCN=C1C1=NCC=C1C=Cc1ccc[nH]1",{},"[#6H2r5:1]>>[NH:1]",null,-0.1985638597],[-0.1317584211,225.3395715332,18,"completed",-5.276736,18.0,18,"C(#Cc1c[nH]c(C2=CCC=C2)c1)c1c[nH]c(C2=CCC=C2)c1","C(#Cc1cc(C2=CCC=C2)[nH]n1)c1cc(C2=CCC=C2)[nH]n1",{},"[chr5,CH1r5:1]>>[n:1]",null,-0.2570668653],[-0.1318728581,183.862133731,18,"completed",-5.205252,18.0,18,"C1=CCC(C2=CC(C=CC3=CCC(C4=CC=CC4)=C3)=CC2)=C1","C1=CCC(C2=NC(C=CC3=CCC(C4=CC=CC4)=N3)=CC2)=C1",{},"[chr5,CH1r5:1]>>[n:1]",null,-0.1980744712],[-0.132075326,371.8988476766,18,"completed",-5.125672,18.0,18,"C(#Cc1c[nH]c(C2=CC=CC2)c1)c1c[nH]c(C2=CC=CC2)c1","C(#Cc1c[nH]c(-c2ccco2)c1)c1c[nH]c(-c2ccco2)c1",{},"[#6H2r5:1]>>[O:1]",null,-0.3723327654],[-0.1322331234,207.6119477919,18,"completed",-4.725656,18.0,18,"C1=NC(Nc2ccccc2)=CC1=C1C=NC(Nc2ccccc2)=C1","C1=CC(NC2=CC(=C3C=NC(NC4=CCC=C4)=C3)C=N2)=CC1",{},"[c:0]1[ch:1][ch][c:3][c!r5:4][c!r5:5]1>>[c:0]1[CH2:1][c:3][c:4][c:5]1",null,-0.3343173668],[-0.1324377895,260.9433021776,18,"completed",-5.2116,18.0,18,"C(=CC1=Cc2ccccc2C1)C1=Cc2ccccc2C1","C(=Cc1cc2ccccc2[nH]1)c1cc2ccccc2[nH]1",{},"[#6H2r5:1]>>[NH:1]",null,-0.2723860153],[-0.1324456967,226.717304197,18,"completed",-5.050508,18.0,17,"C1=CC(=C2OC(C=CC3=CCC=C3)=C(C=CC3=CCC=C3)O2)C=C1","C1=CC(=C2OC(C=Cc3ccoc3)=C(C=Cc3ccoc3)O2)C=C1",{},"[#6H2r5:1]>>[O:1]",null,-0.2293490145],[-0.1326481543,176.5284945634,18,"completed",-5.225952,18.0,17,"C(#CC1=CCC(C2=CC=CC2)=C1)C1=CCC(C2=CC=CC2)=C1","C(#Cc1csc(C2=CC=CC2)c1)c1csc(C2=CC=CC2)c1",{},"[#6H2r5:1]>>[S:1]",null,-0.1973211177],[-0.1326998597,158.75605482,18,"completed",-5.103316,18.0,9,"C1=CC(N(C2=CCC=C2)C2=CCC=N2)=CC1","C1=NCC=C1N(C1=CCN=C1)C1=CCC=N1",{},"[chr5,CH1r5:1]>>[n:1]",null,-0.1587730232],[-0.132723829,162.3865204392,18,"completed",-5.052992,18.0,4,"C1=CCC(Nc2cc3ccccc3cc2NC2=CC=CC2)=C1","C1=CCC(Nc2nc3ccccc3nc2NC2=CC=CC2)=C1",{},"[ch&r6:0]>>[nr6:0]",null,-0.1656869353],[-0.1327314092,165.7421968568,18,"completed",-4.938084,18.0,9,"C1=CC(N(C2=CCC=C2)C2=CCC=N2)=CC1","C1=NCC=C1N(C1=CCC=N1)C1=CCC=N1",{},"[chr5,CH1r5:1]>>[n:1]",null,-0.2007901976],[-0.1328909565,146.5662312969,18,"completed",-5.019044,18.0,4,"C1=CCC(Nc2cncc(NC3=CC=CC3)c2)=C1","C1=CCC(Nc2cncc(NC3=CC=CC3)n2)=C1",{},"[ch&r6:0]>>[nr6:0]",null,-0.1571402507],[-0.1329067066,153.6261764145,18,"completed",-4.785732,18.0,8,"C1=CC(C=Cc2ccc3cc(C=CC4=CCC=C4)ccc3c2)=CC1","C(=Cc1ccc2cc(C=CC3=CSCS3)ccc2c1)C1=CSCS1",{},"[CH,ch:0]1=[C,c:1][C,c:2]=[CH,ch:3][*:4]1>>[S:0]1[*:1]=,:[*:2][S:3][*:4]1",null,-0.2683198581],[-0.1332694827,171.2705210027,18,"completed",-4.967708,18.0,13,"C1=CC(N(C2=CCC=C2)C2=CC=NC2)=CC1","C1=NCC(N(c2ccsc2)c2ccsc2)=C1",{},"[#6H2r5:1]>>[S:1]",null,-0.1947027639],[-0.1333055792,221.5885315601,18,"completed",-5.235704,18.0,12,"C1=CC(N(C2=CCC=C2)c2ccns2)=CC1","C1=CC(N(C2=CCC=C2)c2ncns2)=CC1",{},"[chr5,CH1r5:1]>>[n:1]",null,-0.2410914958],[-0.1334586262,256.4500259951,18,"completed",-5.46368,18.0,17,"C(#CC1=CCC(C2=CCC=C2)=C1)C1=CCC(C2=CCC=C2)=C1","C(#Cc1coc(C2=CCC=C2)c1)c1coc(C2=CCC=C2)c1",{},"[#6H2r5:1]>>[O:1]",null,-0.3613523981],[-0.1334671302,211.1921148885,18,"completed",-5.2553,18.0,18,"C(#CC1=CCC(c2ccc[nH]2)=C1)C1=CCC(c2ccc[nH]2)=C1","C(#CC1=CCC(c2cnc[nH]2)=C1)C1=CCC(c2cnc[nH]2)=C1",{},"[chr5,CH1r5:1]>>[n:1]",null,-0.2375288898],[-0.1337179203,196.5918993986,18,"completed",-5.236072,18.0,8,"C(=CC1=CCC=N1)C1=CCC(C2=CC(C=CC3=CCC=N3)=CC2)=C1","C(=Cc1cocn1)C1=CCC(C2=CC(C=Cc3cocn3)=CC2)=C1",{},"[#6H2r5:1]>>[O:1]",null,-0.2184513987],[-0.1341487937,233.937102423,18,"completed",-5.077372,18.0,12,"C1=CC(=C2C=C(C=Cc3cc[nH]c3)C(C=Cc3cc[nH]c3)=C2)C=C1","C1=CC(=C2C=C(C=Cc3c[nH]cn3)C(C=Cc3c[nH]cn3)=C2)C=C1",{},"[chr5,CH1r5:1]>>[n:1]",null,-0.2344727294],[-0.1343696572,219.5794480998,18,"completed",-5.252816,18.0,18,"C1=C(C2=CCC(c3ccsc3)=C2)C=C(c2ccsc2)C1","c1cc(-c2cc(-c3csc(-c4ccsc4)c3)cs2)cs1",{},"[#6H2r5:1]>>[S:1]",null,-0.244249814],[-0.1343964438,130.9783050774,18,"completed",-4.991904,18.0,4,"C1=CC(Nc2cccc3c(NC4=CCC=C4)cccc23)=CC1","C1=CC(Nc2ccnc3c(NC4=CCC=C4)ccnc23)=CC1",{},"[ch&r6:0]>>[nr6:0]",null,-0.151264145],[-0.1353174404,176.1955337227,18,"completed",-5.282072,18.0,8,"C(=CC1=CCC=N1)C1=CC(C2=CCC(C=CC3=CCC=N3)=C2)=CC1","C(=Cc1cc(-c2coc(C=CC3=CCC=N3)c2)co1)C1=CCC=N1",{},"[#6H2r5:1]>>[O:1]",null,-0.2174591239],[-0.1353399108,193.1617004494,18,"completed",-5.027968,18.0,12,"C1=CCC(C=Cc2csc(-c3cc(C=CC4=CC=CC4)cs3)c2)=C1","C(=Cc1ccc[nH]1)c1csc(-c2cc(C=Cc3ccc[nH]3)cs2)c1",{},"[#6H2r5:1]>>[NH:1]",null,-0.199634318],[-0.1353402369,186.1924545175,18,"completed",-5.041032,18.0,18,"C1=c2ccc(-c3ccc4c(n3)=CCC=4)nc2=CC1","c1cc2c[nH]cc2nc1-c1ccc2c[nH]cc2n1",{},"[#6H2r5:1]>>[NH:1]",null,-0.1907130577],[-0.1354667644,179.0958855541,18,"completed",-5.166152,18.0,18,"C1=CCC(C2=CC(C=CC3=CCC(C4=CC=CC4)=C3)=CC2)=C1","C1=CCC(c2cc(C=Cc3csc(C4=CC=CC4)c3)cs2)=C1",{},"[#6H2r5:1]>>[S:1]",null,-0.1849854559],[-0.135597737,190.0330244631,18,"completed",-5.317032,18.0,3,"C(#Cc1ccc2cc(C#Cc3ccccc3)ccc2c1)c1ccccc1","C(#Cc1ccc2cc(C#CC3=CC=CC3)ccc2c1)C1=CC=CC1",{},"[c:0]1[ch:1][ch][c:3][c!r5:4][c!r5:5]1>>[c:0]1[CH2:1][c:3][c:4][c:5]1",null,-0.243296046],[-0.136010416,169.2714137639,18,"completed",-5.241684,18.0,12,"c1ccc(N(c2ccccc2)c2cnc[nH]2)cc1","c1ccc(N(c2ccccc2)c2cnn[nH]2)cc1",{},"[chr5,CH1r5:1]>>[n:1]",null,-0.1961867628],[-0.1361632071,167.2292817704,18,"completed",-5.266892,18.0,17,"C(#CC1=CCC(C2=CCC=C2)=C1)C1=CCC(C2=CCC=C2)=C1","C(#Cc1csc(C2=CCC=C2)c1)c1csc(C2=CCC=C2)c1",{},"[#6H2r5:1]>>[S:1]",null,-0.2039940517],[-0.1368452769,209.9878752514,18,"completed",-5.025208,18.0,14,"C1=CCC(C=Cc2cc(-c3coc(C=CC4=CC=CC4)c3)co2)=C1","C(=Cc1cc(-c2coc(C=Cc3ccc[nH]3)c2)co1)c1ccc[nH]1",{},"[#6H2r5:1]>>[NH:1]",null,-0.2164160136],[-0.1368490662,185.3972768289,18,"completed",-5.271308,18.0,4,"C1=CCC(Nc2cccc3cccc(NC4=CC=CC4)c23)=C1","C1=CCC(Nc2ccnc3nccc(NC4=CC=CC4)c23)=C1",{},"[ch&r6:0]>>[nr6:0]",null,-0.2207983274],[-0.1369062984,186.9637693449,18,"completed",-5.313076,18.0,11,"C1=CCC(c2cc(Nc3ccn[nH]3)cc(C3=CC=CC3)c2)=C1","C1=CCC(c2cc(Nc3cnn[nH]3)cc(C3=CC=CC3)c2)=C1",{},"[chr5,CH1r5:1]>>[n:1]",null,-0.2391696639],[-0.1370716388,218.6075466071,18,"completed",-5.202584,18.0,13,"C1=CC(N(C2=CCC=C2)C2=CC=NC2)=CC1","C1=CC(N(C2=CCC=C2)C2=NC=NC2)=CC1",{},"[chr5,CH1r5:1]>>[n:1]",null,-0.2300994637],[-0.1370776005,211.2157008053,18,"completed",-5.004232,18.0,9,"C1=CC(N(C2=CCC=C2)C2=CCC=N2)=CC1","C1=CC(N(C2=CCC=C2)C2=NCC=N2)=CC1",{},"[chr5,CH1r5:1]>>[n:1]",null,-0.2215989893],[-0.1372373965,212.0625160929,18,"completed",-5.156676,18.0,18,"C1=CCC(C=CC2=C(C=CC3=CC=CC3)SC(=C3C=CC=N3)S2)=C1","C1=CCC(C=CC2=C(C=CC3=CC=CC3)SC(=C3N=CC=N3)S2)=C1",{},"[chr5,CH1r5:1]>>[n:1]",null,-0.2157416824],[-0.1372539208,159.1133440308,18,"completed",-4.934588,18.0,6,"c1ccc(Nc2cc(Nc3ccccc3)cc(-c3cocn3)c2)cc1","C1=CC(Nc2cc(NC3=CCC=C3)cc(-c3cocn3)c2)=CC1",{},"[c:0]1[ch:1][ch][c:3][c!r5:4][c!r5:5]1>>[c:0]1[CH2:1][c:3][c:4][c:5]1",null,-0.1967841707],[-0.1373190128,222.1393005693,18,"completed",-5.1334,18.0,3,"c1ccc(Nc2cccc(Nc3ccccc3)c2-c2ccccc2)cc1","O=c1ccocc1-c1c(Nc2ccccc2)cccc1Nc1ccccc1",{},"[ch:1]1[c:2][c:3][ch:4][c:5][c:6]1>>[o:1]1[c:2][c:3][C:4](=O)[c:5][c:6]1",null,-0.223366276],[-0.1373613597,224.6091051212,18,"completed",-4.776256,18.0,18,"C(#Cc1c[nH]c(C2=CC=CC2)c1)c1c[nH]c(C2=CC=CC2)c1","C(#Cc1c[nH]c(-c2ccc[nH]2)c1)c1c[nH]c(-c2ccc[nH]2)c1",{},"[#6H2r5:1]>>[NH:1]",null,-0.3190708967],[-0.1373616871,171.0569208313,18,"completed",-5.193384,18.0,3,"c1ccc(Nc2cccc(Nc3ccccc3)c2-c2ccccc2)cc1","c1ccc(Nc2cncc(Nc3ccccc3)c2-c2ccccc2)cc1",{},"[ch&r6:0]>>[nr6:0]",null,-0.1831216813],[-0.1375024256,201.5772691718,18,"completed",-5.026772,18.0,4,"C1=CCC(C=CC2=CCC=C2C=CC2=CC=CC2)=C1","C(=Cc1ccc[nH]1)C1=CCC=C1C=Cc1ccc[nH]1",{},"[#6H2r5:1]>>[NH:1]",null,-0.207992649],[-0.1375186409,198.6628703112,18,"completed",-5.292468,18.0,8,"C(=Cc1ccco1)C1=CC(C2=CCC(C=Cc3ccco3)=C2)=CC1","C(=Cc1cc(-c2coc(C=Cc3ccco3)c2)co1)c1ccco1",{},"[#6H2r5:1]>>[O:1]",null,-0.2400384599],[-0.1376078143,190.3331824259,18,"completed",-5.279588,18.0,18,"C1=CC(C2=CC(C=CC3=CCC(C4=CCC=C4)=C3)=CC2)=CC1","C1=CC(c2cc(C=Cc3coc(C4=CCC=C4)c3)co2)=CC1",{},"[#6H2r5:1]>>[O:1]",null,-0.2281011326],[-0.1376891612,229.0029735906,18,"completed",-5.060076,18.0,4,"C1=CC(Nc2ccc(-c3ccc(NC4=CCC=C4)cc3)cc2)=CC1","C1=NCC=C1Nc1ccc(-c2ccc(NC3=CCN=C3)cc2)cc1",{},"[chr5,CH1r5:1]>>[n:1]",null,-0.2307019409],[-0.1377134441,152.0746305763,18,"completed",-4.86016,18.0,4,"C1=CC(c2c(Nc3ccccc3)cccc2Nc2ccccc2)=CC1","C1=CC(Nc2cccc(NC3=CCC=C3)c2C2=CCC=C2)=CC1",{},"[c:0]1[ch:1][ch][c:3][c!r5:4][c!r5:5]1>>[c:0]1[CH2:1][c:3][c:4][c:5]1",null,-0.2265238924],[-0.1377224764,212.2027564768,18,"completed",-4.935968,18.0,18,"C(#Cc1c[nH]c(C2=CC=CC2)c1)c1c[nH]c(C2=CC=CC2)c1","C(#Cc1c[nH]c(-c2cccs2)c1)c1c[nH]c(-c2cccs2)c1",{},"[#6H2r5:1]>>[S:1]",null,-0.2412761766],[-0.1378124306,181.6832692742,18,"completed",-5.370576,18.0,3,"c1ccc(-c2ccc(Nc3ccc(-c4ccccc4)cc3)cc2)cc1","c1ccc(-c2ccc(Nc3ccc(-c4ccccc4)nc3)cn2)cc1",{},"[ch&r6:0]>>[nr6:0]",null,-0.2624545342],[-0.1378586579,165.4775197629,18,"completed",-5.216568,18.0,14,"C1=CC(Nc2nc(C3=CCC=C3)cc(C3=CCC=C3)n2)=CC1","C1=CC(c2cc(C3=CCC=C3)nc(Nc3ccoc3)n2)=CC1",{},"[#6H2r5:1]>>[O:1]",null,-0.1845019725],[-0.1379858999,246.0946480366,18,"completed",-5.223376,18.0,18,"C(#CC1=CCC(c2ccc[nH]2)=C1)C1=CCC(c2ccc[nH]2)=C1","C(#Cc1coc(-c2ccc[nH]2)c1)c1coc(-c2ccc[nH]2)c1",{},"[#6H2r5:1]>>[O:1]",null,-0.2608087002],[-0.1379954715,200.5584881801,18,"completed",-5.346012,18.0,3,"c1ccc(Nc2cccc(Nc3ccccc3)c2-c2ccccc2)cc1","c1ccc(-c2c(Nc3cccnc3)cccc2Nc2cccnc2)cc1",{},"[ch&r6:0]>>[nr6:0]",null,-0.2643471963],[-0.1380815151,138.3051622631,18,"completed",-4.98252,18.0,4,"C1=CCC(Nc2cccc3c(NC4=CC=CC4)cccc23)=C1","C1=CCC(Nc2cncc3c(NC4=CC=CC4)cncc23)=C1",{},"[ch&r6:0]>>[nr6:0]",null,-0.1609070465],[-0.1381027858,204.1702581627,18,"completed",-5.096324,18.0,6,"C1=CC(Nc2cc(-c3ccsc3)cc(-c3ccsc3)c2)=CC1","c1cc(Nc2cc(-c3ccsc3)cc(-c3ccsc3)c2)co1",{},"[#6H2r5:1]>>[O:1]",null,-0.2041864728],[-0.1381726214,210.9139018859,18,"completed",-4.906528,18.0,4,"C1=CC(Nc2ccccc2NC2=CCC=C2)=CC1","C1=CC(Nc2nccnc2NC2=CCC=C2)=CC1",{},"[ch&r6:0]>>[nr6:0]",null,-0.2506512862],[-0.1383040336,219.7888851351,18,"completed",-5.325956,18.0,13,"C1=CC(N(C2=CCC=C2)c2ccno2)=CC1","C1=CC(N(C2=CCC=C2)c2ncno2)=CC1",{},"[chr5,CH1r5:1]>>[n:1]",null,-0.2707852468],[-0.1384739679,243.4151923976,18,"completed",-5.052532,18.0,4,"C1=CC(c2c(Nc3ccccc3)cccc2Nc2ccccc2)=CC1","C1=C(c2c(Nc3ccccc3)cccc2Nc2ccccc2)OCO1",{},"[CH,ch:0]1=[C,c:1][C,c:2]=[CH,ch:3][*:4]1>>[O:0]1[*:1]=,:[*:2][O:3][*:4]1",null,-0.2456726059],[-0.111415749,138.2489150395,19,"completed",-4.960532,19.0,4,"C1=CCC(Nc2cccc3c(NC4=CC=CC4)cccc23)=C1","C1=CCC(Nc2ccnc3c(NC4=CC=CC4)ccnc23)=C1",{},"[ch&r6:0]>>[nr6:0]",null,-0.1692451204],[-0.1214211909,204.2463090421,19,"completed",-5.0184,19.0,19,"C1=CC(C2=CC(C=CC3=CCC(C4=NCC=C4)=C3)=CC2)=NC1","C(=CC1=CCC(c2cc[nH]n2)=C1)C1=CCC(c2cc[nH]n2)=C1",{},"[#6H2r5:1]>>[NH:1]",null,-0.2120831185],[-0.1216379085,154.3815886515,19,"completed",-4.976356,19.0,4,"C1=CC(Nc2cccc3c(NC4=CCC=C4)cccc23)=CC1","C1=CC(Nc2cncc3c(NC4=CCC=C4)cncc23)=CC1",{},"[ch&r6:0]>>[nr6:0]",null,-0.1769878976],[-0.1230213906,180.5707344513,19,"completed",-5.206448,19.0,19,"C(=CC1=CCC(C2=CCC=N2)=C1)C1=CCC(C2=CCC=N2)=C1","C(=CC1=CCC(c2cscn2)=C1)C1=CCC(c2cscn2)=C1",{},"[#6H2r5:1]>>[S:1]",null,-0.1953408988],[-0.1252010382,142.0780348625,19,"completed",-5.277104,19.0,4,"C1=CC(Nc2cccc3cccc(NC4=CCC=C4)c23)=CC1","C1=CC(Nc2ccnc3nccc(NC4=CCC=C4)c23)=CC1",{},"[ch&r6:0]>>[nr6:0]",null,-0.1885614572],[-0.1263239008,177.344339492,19,"completed",-5.354292,19.0,19,"C(=CC1=CCC(c2cccs2)=C1)C1=CCC(c2cccs2)=C1","C(=CC1=CCC(c2nccs2)=C1)C1=CCC(c2nccs2)=C1",{},"[chr5,CH1r5:1]>>[n:1]",null,-0.2512699369],[-0.1291206218,193.9212487548,19,"completed",-5.18952,19.0,19,"C(=CC1=CCC(C2=CCC=N2)=C1)C1=CCC(C2=CCC=N2)=C1","C(=Cc1csc(C2=CCC=N2)c1)c1csc(C2=CCC=N2)c1",{},"[#6H2r5:1]>>[S:1]",null,-0.2037945721],[-0.1312794302,177.8745900123,19,"completed",-5.341964,19.0,19,"C1=CC(C2=CC(C=CC3=CCC(C4=NCC=C4)=C3)=CC2)=NC1","C(=CC1=CCC(c2ccsn2)=C1)C1=CCC(c2ccsn2)=C1",{},"[#6H2r5:1]>>[S:1]",null,-0.2456159454],[-0.1316827594,194.841152685,19,"completed",-5.025484,19.0,19,"C(=CC1=CCC(c2ccc[nH]2)=C1)C1=CCC(c2ccc[nH]2)=C1","C(=Cc1csc(-c2ccc[nH]2)c1)c1csc(-c2ccc[nH]2)c1",{},"[#6H2r5:1]>>[S:1]",null,-0.2017024183],[-0.1326695709,187.953586577,19,"completed",-5.020608,19.0,14,"C1=CCC(Nc2cccc(NC3=CC=CC3)c2C2=CC=NC2)=C1","C1=CCC(Nc2cncc(NC3=CC=CC3)c2C2=CC=NC2)=C1",{},"[ch&r6:0]>>[nr6:0]",null,-0.1959976139],[-0.1332613775,187.0877892362,19,"completed",-4.97378,19.0,17,"C1=CCC(Nc2cccc(NC3=CC=CC3)c2C2=CCN=C2)=C1","C1=CCC(Nc2cncc(NC3=CC=CC3)c2C2=CCN=C2)=C1",{},"[ch&r6:0]>>[nr6:0]",null,-0.2069015954],[-0.1343716439,208.3228748297,19,"completed",-5.115,19.0,19,"C(=CC1=CCC(c2ccc[nH]2)=C1)C1=CCC(c2ccc[nH]2)=C1","C(=CC1=CCC(c2ccc[nH]2)=N1)C1=CCC(c2ccc[nH]2)=N1",{},"[chr5,CH1r5:1]>>[n:1]",null,-0.2085873203],[-0.1349475801,208.8180727797,19,"completed",-5.21206,19.0,19,"C1=CCC(C2=NC(C=CC3=CCC(C4=CC=CC4)=N3)=CC2)=C1","C1=CCC(c2nc(C=Cc3csc(C4=CC=CC4)n3)cs2)=C1",{},"[#6H2r5:1]>>[S:1]",null,-0.2230653153],[-0.1355593264,195.9229545191,19,"completed",-5.329912,19.0,8,"C1=CC(C=Cc2ccc3cc(C=CC4=CCC=C4)ccc3c2)=CC1","C(=Cc1ccc2cc(C=CC3=CCC=N3)ccc2c1)C1=CCC=N1",{},"[chr5,CH1r5:1]>>[n:1]",null,-0.253548758],[-0.1360592389,173.9076441876,19,"completed",-5.302956,19.0,13,"C1=CC(N(C2=CCC=C2)C2=CC=NC2)=CC1","C1=NCC=C1N(C1=CCN=C1)C1=CC=NC1",{},"[chr5,CH1r5:1]>>[n:1]",null,-0.2245607408],[-0.1360641215,180.2308237023,19,"completed",-5.355304,19.0,19,"C(=CC1=CCC(c2cccs2)=C1)C1=CCC(c2cccs2)=C1","C(=CC1=CCC(c2cncs2)=C1)C1=CCC(c2cncs2)=C1",{},"[chr5,CH1r5:1]>>[n:1]",null,-0.2538137402],[-0.1362438503,199.0487502201,19,"completed",-5.327428,19.0,18,"C(#CC1=CCC(C2=CC=CC2)=N1)C1=CCC(C2=CC=CC2)=N1","C(#Cc1csc(C2=CC=CC2)n1)c1csc(C2=CC=CC2)n1",{},"[#6H2r5:1]>>[S:1]",null,-0.2548821642],[-0.1364439944,183.0732980451,19,"completed",-5.229448,19.0,10,"C1=CC(Nc2cc(-c3ccccn3)cc(-c3ccccn3)c2)=CC1","C1=CC(Nc2cc(-c3ccccn3)nc(-c3ccccn3)c2)=CC1",{},"[ch&r6:0]>>[nr6:0]",null,-0.204271038],[-0.1364592307,144.9306671259,19,"completed",-5.388792,19.0,19,"C(=CC1=CCC(C2=CCC=N2)=C1)C1=CCC(C2=CCC=N2)=C1","C(=CC1=CCC(C2=CCN=N2)=C1)C1=CCC(C2=CCN=N2)=C1",{},"[chr5,CH1r5:1]>>[n:1]",null,-0.2487394213],[-0.1369989261,207.1217929361,19,"completed",-5.21942,19.0,19,"C1=CC(c2cc(C=Cc3csc(C4=CCC=C4)c3)cs2)=CC1","C1=CC(c2nc(C=Cc3csc(C4=CCC=C4)n3)cs2)=CC1",{},"[chr5,CH1r5:1]>>[n:1]",null,-0.223354861],[-0.1372944778,180.1551625344,19,"completed",-4.994204,19.0,9,"C1=CC(Nc2cccc(NC3=CCC=C3)c2C2=CCN=C2)=CC1","C1=CC(Nc2cncc(NC3=CCC=C3)c2C2=CCN=C2)=CC1",{},"[ch&r6:0]>>[nr6:0]",null,-0.1947828315],[-0.1376376436,285.7378640324,19,"completed",-5.044436,19.0,14,"C1=NCC=C1N(C1=CCN=C1)c1ccccc1","C1=CCC(N(C2=CCN=C2)C2=CCN=C2)=C1",{},"[c:0]1[ch:1][ch][c:3][c!r5:4][c!r5:5]1>>[c:0]1[CH2:1][c:3][c:4][c:5]1",null,-0.2883729051],[-0.1377504948,215.9633160424,19,"completed",-5.170936,19.0,13,"C(#CC1=c2ncccc2=CC1)C1=c2ncccc2=CC1","C(#CC1=c2ncncc2=CC1)C1=c2ncncc2=CC1",{},"[ch&r6:0]>>[nr6:0]",null,-0.2215982689],[-0.1377591801,185.0598380301,19,"completed",-5.216844,19.0,19,"C1=CCC(c2cc(C=Cc3csc(C4=CC=CC4)c3)cs2)=C1","C(=Cc1csc(-c2cccs2)c1)c1csc(-c2cccs2)c1",{},"[#6H2r5:1]>>[S:1]",null,-0.2023286401],[-0.1382283026,252.5236178263,19,"completed",-4.978472,19.0,9,"C1=CC(N(C2=CCC=C2)C2=CCC=N2)=CC1","C1=CC(N(C2=CCC=N2)C2=CCC=N2)=NC1",{},"[chr5,CH1r5:1]>>[n:1]",null,-0.2664676611],[-0.1383866849,201.1826421885,19,"completed",-5.042596,19.0,14,"C1=CC(c2cc(Nc3ccoc3)cc(C3=CCC=C3)c2)=CC1","C1=NC(c2cc(Nc3ccoc3)cc(C3=CCC=N3)c2)=CC1",{},"[chr5,CH1r5:1]>>[n:1]",null,-0.2051563134],[-0.1387150937,194.4115336985,19,"completed",-5.015916,19.0,17,"C1=CCC(Nc2cccc(NC3=CC=CC3)c2-c2ccncc2)=C1","C1=CCC(Nc2cncc(NC3=CC=CC3)c2-c2ccncc2)=C1",{},"[ch&r6:0]>>[nr6:0]",null,-0.2031260761],[-0.1388461436,202.3148316795,19,"completed",-5.226228,19.0,19,"C1=CCC(C2=NC(C=CC3=CCC(C4=CC=CC4)=N3)=CC2)=C1","C(=CC1=CCC(c2cccs2)=N1)C1=CCC(c2cccs2)=N1",{},"[#6H2r5:1]>>[S:1]",null,-0.2207684534],[-0.1388488844,238.7555246122,19,"completed",-5.13478,19.0,4,"C1=CCC(Nc2cc3ccccc3cc2NC2=CC=CC2)=C1","C1=NC=C(Nc2cc3ccccc3cc2NC2=CN=CC2)C1",{},"[chr5,CH1r5:1]>>[n:1]",null,-0.2399936004],[-0.1391389382,220.1948557855,19,"completed",-5.044068,19.0,4,"C1=CCC(Nc2cc(NC3=CC=CC3)cc(-c3ccccc3)c2)=C1","C1=CCC(Nc2cc(NC3=CC=CC3)nc(-c3ccccc3)n2)=C1",{},"[ch&r6:0]>>[nr6:0]",null,-0.2236485746],[-0.1392408812,187.6269867967,19,"completed",-5.3726,19.0,19,"C(=CC1=CCC(c2ccsc2)=C1)C1=CCC(c2ccsc2)=C1","C(=CC1=CCC(c2cnsc2)=C1)C1=CCC(c2cnsc2)=C1",{},"[chr5,CH1r5:1]>>[n:1]",null,-0.2676119552],[-0.1393836547,172.6402162556,19,"completed",-5.254472,19.0,10,"C(#CC1=CC(c2ccccc2)=CC1)C1=CC(c2ccccc2)=CC1","C(#CC1=CC(c2ccccn2)=CC1)C1=CC(c2ccccn2)=CC1",{},"[ch&r6:0]>>[nr6:0]",null,-0.2037077016],[-0.1393920787,117.8323877193,19,"completed",-5.20056,19.0,8,"c1ccc(Nc2cccc(Nc3ccccc3)c2-c2ccco2)cc1","c1ccc(Nc2cncc(Nc3ccccc3)c2-c2ccco2)cc1",{},"[ch&r6:0]>>[nr6:0]",null,-0.1372570773],[-0.1394752983,190.9623010506,19,"completed",-5.03404,19.0,15,"C1=CC(N(C2=CCC=C2)C2=CN=NC2)=CC1","C1=CC(N(C2=CCC=C2)c2cnn[nH]2)=CC1",{},"[#6H2r5:1]>>[NH:1]",null,-0.1964648926],[-0.139647155,139.7624046025,19,"completed",-4.93882,19.0,4,"C1=CCC(Nc2cc(NC3=CC=CC3)cc(-c3ccccc3)c2)=C1","c1ccc(-c2cc(Nc3cccs3)cc(Nc3cccs3)c2)cc1",{},"[#6H2r5:1]>>[S:1]",null,-0.1796196983],[-0.1398009045,204.2192696555,19,"completed",-5.100188,19.0,14,"C1=CC(N(C2=CCC=C2)c2cnoc2)=CC1","C1=CC(N(C2=CCC=C2)c2conn2)=CC1",{},"[chr5,CH1r5:1]>>[n:1]",null,-0.2042193121],[-0.1398252544,184.7661959541,19,"completed",-5.373888,19.0,17,"C(=CC1=CCC=C1C1=CCC=C1C=CC1=CCC=N1)C1=CCC=N1","C(=Cc1cscn1)C1=CCC=C1C1=CCC=C1C=Cc1cscn1",{},"[#6H2r5:1]>>[S:1]",null,-0.2662625003],[-0.1398617183,169.7224139558,19,"completed",-5.032844,19.0,4,"C1=CCC(Nc2cc(NC3=CC=CC3)cc(-c3ccccc3)c2)=C1","C1=NC=C(Nc2cc(NC3=CN=CC3)cc(-c3ccccc3)c2)C1",{},"[chr5,CH1r5:1]>>[n:1]",null,-0.1761123581],[-0.140037933,124.5770088588,19,"completed",-4.750772,19.0,14,"C1=CN=C(c2ccccc2Nc2ccccc2C2=NC=CC2)C1","C1=CN=C(C2=C(NC3=C(C4=NC=CC4)C=CC3)CC=C2)C1",{},"[c:0]1[ch:1][ch][c:3][c!r5:4][c!r5:5]1>>[c:0]1[CH2:1][c:3][c:4][c:5]1",null,-0.2743718775],[-0.1401799201,182.991399553,19,"completed",-5.247112,19.0,8,"C(=Cc1ccco1)C1=CCC(C2=CC(C=Cc3ccco3)=CC2)=C1","C(=Cc1ccco1)c1csc(-c2cc(C=Cc3ccco3)cs2)c1",{},"[#6H2r5:1]>>[S:1]",null,-0.2099771492],[-0.1404346127,97.5902133417,19,"completed",-5.454756,19.0,7,"O=c1cc[nH]c(-c2cc(NC3=CCC=C3)cc(NC3=CCC=C3)c2)c1","O=c1cc[nH]c(-c2cc(Nc3ccccc3)cc(Nc3ccccc3)c2)c1",{},"[CH2:0]1[c,C:1]-,=,:[c,C:2]-,=,:[c,C:3]-,=,:[c,C:4]1>>[ch:0]1c[c:1][c:2][c:3][c:4]1",null,-0.2668168685],[-0.1405221273,189.2026351556,19,"completed",-5.101752,19.0,9,"C1=CC(c2cc(Nc3ncn[nH]3)cc(C3=CCC=C3)c2)=CC1","C1=CC(c2cc(Nc3ccn[nH]3)cc(C3=CCC=C3)c2)=CC1",{},"[nr5:0]>>[ch&r5:0]",null,-0.1892066098],[-0.140665516,202.2794052586,19,"completed",-5.202676,19.0,19,"C(=CC1=CCC(c2ccc[nH]2)=C1)C1=CCC(c2ccc[nH]2)=C1","C(=CC1=CCC(c2cnc[nH]2)=C1)C1=CCC(c2cnc[nH]2)=C1",{},"[chr5,CH1r5:1]>>[n:1]",null,-0.2146688489],[-0.1407184501,182.5328897626,19,"completed",-5.3726,19.0,12,"C(#CC1=CC(c2cccs2)=CC1)C1=CC(c2cccs2)=CC1","C(#CC1=CC(c2cncs2)=CC1)C1=CC(c2cncs2)=CC1",{},"[chr5,CH1r5:1]>>[n:1]",null,-0.2640653863],[-0.140758376,145.5212918242,19,"completed",-5.361376,19.0,8,"C1=CCC(c2cc(NC3=NCC=C3)cc(C3=CC=CC3)c2)=C1","C1=CCC(c2cc(Nc3ccon3)cc(C3=CC=CC3)c2)=C1",{},"[#6H2r5:1]>>[O:1]",null,-0.2337776271],[-0.1407827728,162.3653109498,19,"completed",-5.251068,19.0,6,"C1=CC(c2cc(NC3=NC=CC3)cc(C3=CCC=C3)c2)=CC1","C1=CN=C(Nc2cc(-c3ccoc3)cc(-c3ccoc3)c2)C1",{},"[#6H2r5:1]>>[O:1]",null,-0.1937654487],[-0.140852466,189.2618601236,19,"completed",-4.847372,19.0,13,"C1=c2cnc(-c3cc4c(cn3)=CCC=4)cc2=CC1","c1nc(-c2cc3c[nH]cc3cn2)cc2c[nH]cc12",{},"[#6H2r5:1]>>[NH:1]",null,-0.2590218057],[-0.1408614993,215.3384791195,19,"completed",-5.105156,19.0,5,"O=c1ccoc(-c2c(NC3=CC=CC3)cccc2NC2=CC=CC2)c1","O=c1cc[nH]c(-c2c(NC3=CC=CC3)cccc2NC2=CC=CC2)c1",{},"[o:1]>>[nH:1]",null,-0.2153687232],[-0.1409065306,203.8838347732,19,"completed",-5.328624,19.0,18,"C1=CC(C2=NC(C3=CCC(C4=CCC=C4)=N3)=CC2)=CC1","C1=CC(c2nc(-c3csc(C4=CCC=C4)n3)cs2)=CC1",{},"[#6H2r5:1]>>[S:1]",null,-0.2591918121],[-0.1409095425,171.3717412269,19,"completed",-5.352912,19.0,8,"C(=Cc1ccco1)C1=CCC(C2=CC(C=Cc3ccco3)=CC2)=C1","C(=Cc1ncco1)C1=CCC(C2=CC(C=Cc3ncco3)=CC2)=C1",{},"[chr5,CH1r5:1]>>[n:1]",null,-0.2463957564],[-0.1409112422,188.8038098819,19,"completed",-5.374992,19.0,12,"C(#Cc1cc(C2=CC=CC2)cs1)c1cc(C2=CC=CC2)cs1","C(#Cc1nc(C2=CC=CC2)cs1)c1nc(C2=CC=CC2)cs1",{},"[chr5,CH1r5:1]>>[n:1]",null,-0.2696311789],[-0.1410880072,215.0079742489,19,"completed",-5.02668,19.0,13,"C1=CCC(C=CC2=NC(C3=CCC(C=CC4=CC=CC4)=N3)=CC2)=C1","C(=Cc1ccc[nH]1)C1=NC(C2=CCC(C=Cc3ccc[nH]3)=N2)=CC1",{},"[#6H2r5:1]>>[NH:1]",null,-0.2210488226],[-0.1412442625,240.7101877227,19,"completed",-5.289432,19.0,8,"C1=CC(C=Cc2ccc3cc(C=CC4=CCC=C4)ccc3c2)=CC1","C(=Cc1ccc2cc(C=Cc3ccsc3)ccc2c1)c1ccsc1",{},"[#6H2r5:1]>>[S:1]",null,-0.2748177413],[-0.1413670183,162.9188008806,19,"completed",-4.9379,19.0,8,"c1ccc(Nc2cc(Nc3ccccc3)cc(-c3cnccn3)c2)cc1","C1=CCC(Nc2cc(NC3=CC=CC3)cc(-c3cnccn3)c2)=C1",{},"[c:0]1[ch:1][ch][c:3][c!r5:4][c!r5:5]1>>[c:0]1[CH2:1][c:3][c:4][c:5]1",null,-0.1985396096],[-0.1413706074,196.3431713744,19,"completed",-4.885276,19.0,9,"C1=CC(N(C2=CCC=C2)C2=CCC=N2)=CC1","C1=CC(N(C2=CCC=C2)c2cocn2)=CC1",{},"[#6H2r5:1]>>[O:1]",null,-0.2472706515],[-0.1413920189,146.5515645232,19,"completed",-5.20194,19.0,8,"c1ccc(Nc2cccc(Nc3ccccc3)c2-c2ccoc2)cc1","c1ccc(Nc2cncc(Nc3ccccc3)c2-c2ccoc2)cc1",{},"[ch&r6:0]>>[nr6:0]",null,-0.1630009976],[-0.1414215275,160.5684436054,19,"completed",-4.935416,19.0,7,"c1ccc(Nc2cccc(Nc3ccccc3)c2-c2ccon2)cc1","C1=CC(Nc2cccc(NC3=CCC=C3)c2-c2ccon2)=CC1",{},"[c:0]1[ch:1][ch][c:3][c!r5:4][c!r5:5]1>>[c:0]1[CH2:1][c:3][c:4][c:5]1",null,-0.1976241197],[-0.1414465442,181.7752982255,19,"completed",-4.829984,19.0,8,"c1ccc(Nc2cccc(Nc3ccccc3)c2-c2ncccn2)cc1","C1=CC(Nc2cccc(NC3=CCC=C3)c2-c2ncccn2)=CC1",{},"[c:0]1[ch:1][ch][c:3][c!r5:4][c!r5:5]1>>[c:0]1[CH2:1][c:3][c:4][c:5]1",null,-0.2622355673],[-0.1417120473,172.3640460743,19,"completed",-5.266064,19.0,17,"C1=CC(C2=CC(C3=CCC(C4=CCC=C4)=C3)=CC2)=CC1","C1=CC(c2cc(-c3csc(C4=CCC=C4)c3)cs2)=CC1",{},"[#6H2r5:1]>>[S:1]",null,-0.207899538],[-0.1417422534,216.7822791792,19,"completed",-5.197248,19.0,19,"C1=CC(C2=NC(C=CC3=CCC(C4=CCC=C4)=N3)=CC2)=CC1","C(=CC1=CCC(c2ccsc2)=N1)C1=CCC(c2ccsc2)=N1",{},"[#6H2r5:1]>>[S:1]",null,-0.2272192148],[-0.141749858,136.6749945599,19,"completed",-4.85924,19.0,6,"c1ccc(Nc2cc(Nc3ccccc3)cc(-c3cscn3)c2)cc1","C1=CC(Nc2cc(NC3=CCC=C3)cc(-c3cscn3)c2)=CC1",{},"[c:0]1[ch:1][ch][c:3][c!r5:4][c!r5:5]1>>[c:0]1[CH2:1][c:3][c:4][c:5]1",null,-0.2169863801],[-0.1418044247,198.1090670965,19,"completed",-5.224572,19.0,19,"C(=CC1=CCC(C2=CCC=N2)=C1)C1=CCC(C2=CCC=N2)=C1","C(=CC1=CCC(C2=CCC=N2)=N1)C1=CCC(C2=CCC=N2)=N1",{},"[chr5,CH1r5:1]>>[n:1]",null,-0.2164511775],[-0.1418076746,209.4404505365,19,"completed",-5.182712,19.0,15,"C(=Cc1c[nH]cn1)c1cccc(-c2cccc(C=Cc3c[nH]cn3)c2)c1","C(=Cc1cccc(-c2cccc(C=Cc3cc[nH]c3)c2)c1)c1cc[nH]c1",{},"[nr5:0]>>[ch&r5:0]",null,-0.2172959435],[-0.1418700198,184.68166808,19,"completed",-4.93514,19.0,6,"c1ccc(Nc2cc(Nc3ccccc3)cc(-c3cncs3)c2)cc1","C1=CCC(Nc2cc(NC3=CC=CC3)cc(-c3cncs3)c2)=C1",{},"[c:0]1[ch:1][ch][c:3][c!r5:4][c!r5:5]1>>[c:0]1[CH2:1][c:3][c:4][c:5]1",null,-0.2177726799],[-0.1421787821,148.0822975281,19,"completed",-5.34546,19.0,9,"C1=CCC(c2cc(NC3=CC=NC3)cc(C3=CC=CC3)c2)=C1","C1=NC=C(c2cc(NC3=CC=NC3)cc(C3=CN=CC3)c2)C1",{},"[chr5,CH1r5:1]>>[n:1]",null,-0.2268284958],[-0.1423852082,171.4582529333,19,"completed",-4.88408,19.0,4,"C1=CC(Nc2ccccc2-c2ccccc2NC2=CCC=C2)=CC1","C1=CC(Nc2cccnc2-c2ncccc2NC2=CCC=C2)=CC1",{},"[ch&r6:0]>>[nr6:0]",null,-0.2285660544],[-0.1424846979,216.893037857,19,"completed",-5.29716,19.0,13,"C(#Cc1ccc(C#CC2=CC=CC2)c2cscc12)C1=CC=CC1","C(#Cc1ccc(C#CC2=CC=CC2)c2nsnc12)C1=CC=CC1",{},"[chr5,CH1r5:1]>>[n:1]",null,-0.2570795636],[-0.142513204,205.0814624466,19,"completed",-5.216936,19.0,5,"C(#Cc1ccc(C#CC2=CC=CC2)c2c1=CCC=2)C1=CC=CC1","C(#Cc1ccc(C#CC2=NC=CC2)c2c1=CCC=2)C1=NC=CC1",{},"[chr5,CH1r5:1]>>[n:1]",null,-0.2208136771],[-0.1425699341,181.4765116509,19,"completed",-4.935416,19.0,7,"c1ccc(Nc2cccc(Nc3ccccc3)c2-c2cncs2)cc1","C1=CCC(Nc2cccc(NC3=CC=CC3)c2-c2cncs2)=C1",{},"[c:0]1[ch:1][ch][c:3][c!r5:4][c!r5:5]1>>[c:0]1[CH2:1][c:3][c:4][c:5]1",null,-0.2149576514],[-0.1426465283,250.0549233831,19,"completed",-5.255576,19.0,4,"C1=CC(Nc2cc3ccccc3cc2NC2=CCC=C2)=CC1","C1=CC(Nc2cc3ccccc3cc2NC2=NCC=C2)=NC1",{},"[chr5,CH1r5:1]>>[n:1]",null,-0.2727404841],[-0.1428548475,141.5952702501,19,"completed",-5.351992,19.0,8,"C(=CC1=CCC=N1)C1=CC(C2=CCC(C=CC3=CCC=N3)=C2)=CC1","C(=CC1=CCN=N1)C1=CC(C2=CCC(C=CC3=CCN=N3)=C2)=CC1",{},"[chr5,CH1r5:1]>>[n:1]",null,-0.2261950594],[-0.1429055746,205.3373877713,19,"completed",-5.093472,19.0,14,"C1=CCC(C=Cc2coc(-c3cc(C=CC4=CC=CC4)co3)c2)=C1","C(=Cc1ccc[nH]1)c1coc(-c2cc(C=Cc3ccc[nH]3)co2)c1",{},"[#6H2r5:1]>>[NH:1]",null,-0.2053882277],[-0.1429400122,201.4102041634,19,"completed",-5.08234,19.0,17,"C1=NC=C(Nc2cc(-c3ccccc3)cc(-c3ccccc3)c2)C1","C1=NC=C(Nc2cc(-c3ccccn3)cc(-c3ccccn3)c2)C1",{},"[ch&r6:0]>>[nr6:0]",null,-0.2017892202],[-0.1431620252,234.092567928,19,"completed",-4.978104,19.0,4,"C1=CC(Nc2ccc3cc(NC4=CCC=C4)ccc3c2)=CC1","C1=NCC=C1Nc1ccc2cc(NC3=CCN=C3)ccc2c1",{},"[chr5,CH1r5:1]>>[n:1]",null,-0.2491587073],[-0.1431645667,167.0438073821,19,"completed",-5.147752,19.0,3,"C1=c2ccccc2=CC1","C(=Cc1cc2c(cc1C=Cc1ccccc1)=CCC=2)c1ccccc1",{},"[ch&r6,CH1&r5:1]>>[*:1](-C=C-c1ccccc1)",null,-0.1703553868],[-0.1431785858,177.5200634278,19,"completed",-5.107456,19.0,10,"C1=CC(Nc2cc(-c3ccccn3)cc(-c3ccccn3)c2)=CC1","c1ccc(-c2cc(Nc3ccoc3)cc(-c3ccccn3)c2)nc1",{},"[#6H2r5:1]>>[O:1]",null,-0.1775967707],[-0.1432725495,127.7396753645,19,"completed",-5.335708,19.0,9,"C1=CC(c2cc(NC3=CCN=C3)cc(C3=CCC=C3)c2)=CC1","C1=CC(c2cc(C3=CCC=C3)nc(NC3=CCN=C3)n2)=CC1",{},"[ch&r6:0]>>[nr6:0]",null,-0.2086647375],[-0.1433056347,118.7170174933,19,"completed",-5.373888,19.0,8,"C1=CC(c2cc(Nc3ccns3)cc(C3=CCC=C3)c2)=CC1","c1ccc(-c2cc(Nc3ccns3)cc(-c3ccccc3)c2)cc1",{},"[CH2:0]1[c,C:1]-,=,:[c,C:2]-,=,:[c,C:3]-,=,:[c,C:4]1>>[ch:0]1c[c:1][c:2][c:3][c:4]1",null,-0.225501446],[-0.1433635556,194.2488818224,19,"completed",-4.99218,19.0,8,"C1=NN=C(c2cc(Nc3ccccc3)cc(Nc3ccccc3)c2)C1","C1=CCC(Nc2cc(NC3=CC=CC3)cc(C3=NN=CC3)c2)=C1",{},"[c:0]1[ch:1][ch][c:3][c!r5:4][c!r5:5]1>>[c:0]1[CH2:1][c:3][c:4][c:5]1",null,-0.2083961438],[-0.1433808156,143.9963770764,19,"completed",-5.137172,19.0,4,"C1=CC(c2c(Nc3ccccc3)cccc2Nc2ccccc2)=CC1","C1=CC(c2c(Nc3ccccc3)cncc2Nc2ccccc2)=CC1",{},"[ch&r6:0]>>[nr6:0]",null,-0.1463284587],[-0.1434404537,201.5869517988,19,"completed",-5.364044,19.0,12,"C(#CC1=CC(c2ccsc2)=CC1)C1=CC(c2ccsc2)=CC1","C(#CC1=CC(c2cnsc2)=CC1)C1=CC(c2cnsc2)=CC1",{},"[chr5,CH1r5:1]>>[n:1]",null,-0.2734953816],[-0.1434450962,165.7757488162,19,"completed",-5.302772,19.0,12,"C1=CCC(c2cc(Nc3nnc[nH]3)cc(C3=CC=CC3)c2)=C1","c1ccc(-c2cc(Nc3nnc[nH]3)cc(-c3ccccc3)c2)cc1",{},"[CH2:0]1[c,C:1]-,=,:[c,C:2]-,=,:[c,C:3]-,=,:[c,C:4]1>>[ch:0]1c[c:1][c:2][c:3][c:4]1",null,-0.2182399506],[-0.1434844681,172.0135055826,19,"completed",-5.2208,19.0,18,"C1=CC(N(C2=CC=NC2)C2=CC=NC2)=CC1","C1=NCC(N(C2=CC=NC2)C2=CCC=N2)=C1",{},"[chr5,CH1r5:1]>>[n:1]",null,-0.1916743063],[-0.1435934584,181.8309549039,19,"completed",-5.232208,19.0,8,"C(=CC1=CCC=N1)C1=CC(C2=CCC(C=CC3=CCC=N3)=C2)=CC1","C(=CC1=NC(C2=CCC(C=CC3=CCC=N3)=N2)=CC1)C1=CCC=N1",{},"[chr5,CH1r5:1]>>[n:1]",null,-0.2040274105],[-0.1436046212,179.994923976,19,"completed",-4.90846,19.0,7,"C1=C(c2cc(Nc3ccccc3)cc(Nc3ccccc3)c2)N=NC1","C1=CCC(Nc2cc(NC3=CC=CC3)cc(C3=CCN=N3)c2)=C1",{},"[c:0]1[ch:1][ch][c:3][c!r5:4][c!r5:5]1>>[c:0]1[CH2:1][c:3][c:4][c:5]1",null,-0.2244439412],[-0.1436275565,195.7098874053,19,"completed",-5.024932,19.0,7,"C1=CCC(c2cc(Nc3cn[nH]c3)cc(C3=CC=CC3)c2)=C1","c1ccc(-c2cc(Nc3cn[nH]c3)cc(-c3ccccc3)c2)cc1",{},"[CH2:0]1[c,C:1]-,=,:[c,C:2]-,=,:[c,C:3]-,=,:[c,C:4]1>>[ch:0]1c[c:1][c:2][c:3][c:4]1",null,-0.2026415809],[-0.1437334183,278.9379961277,19,"completed",-5.107088,19.0,14,"C1=CC(N(C2=CCC=C2)c2ccccn2)=CC1","C1=CC(N(C2=CCC=C2)c2ncccn2)=CC1",{},"[ch&r6:0]>>[nr6:0]",null,-0.2789821198],[-0.1437445308,161.7454838202,19,"completed",-5.343804,19.0,7,"C1=CC(C=CC2=CC(C3=CCC(C=CC4=CCC=C4)=C3)=CC2)=CC1","C(=CC1=CC(C2=CCC(C=CC3=CCN=C3)=C2)=CC1)C1=CCN=C1",{},"[chr5,CH1r5:1]>>[n:1]",null,-0.2351327132],[-0.1437651106,85.3878833284,19,"completed",-5.450524,19.0,6,"O=c1cccc(-c2cc(NC3=CCC=C3)cc(NC3=CCC=C3)c2)[nH]1","O=c1cccc(-c2cc(Nc3ccccc3)cc(Nc3ccccc3)c2)[nH]1",{},"[CH2:0]1[c,C:1]-,=,:[c,C:2]-,=,:[c,C:3]-,=,:[c,C:4]1>>[ch:0]1c[c:1][c:2][c:3][c:4]1",null,-0.2597998406],[-0.1438466194,196.6509597131,19,"completed",-4.962832,19.0,6,"C1=CC(c2cc(Nc3ccsc3)cc(C3=CCC=C3)c2)=CC1","C1=NC(c2cc(Nc3ccsc3)cc(C3=CCC=N3)c2)=CC1",{},"[chr5,CH1r5:1]>>[n:1]",null,-0.2188400774],[-0.14396897,128.1954789112,19,"completed",-5.42136,19.0,7,"O=c1cc[nH]c(-c2c(NC3=CCC=C3)cccc2NC2=CCC=C2)c1","O=c1cc[nH]c(-c2c(Nc3ccccc3)cccc2Nc2ccccc2)c1",{},"[CH2:0]1[c,C:1]-,=,:[c,C:2]-,=,:[c,C:3]-,=,:[c,C:4]1>>[ch:0]1c[c:1][c:2][c:3][c:4]1",null,-0.2589159769],[-0.1440061503,188.5605355771,19,"completed",-4.924836,19.0,5,"C1=CCC(Nc2cccc(NC3=CC=CC3)c2C2=CC=CC2)=C1","C1=CCC(Nc2cncc(NC3=CC=CC3)c2C2=CC=CC2)=C1",{},"[ch&r6:0]>>[nr6:0]",null,-0.2249210189],[-0.1440978797,210.3611848298,19,"completed",-5.182068,19.0,19,"C(=CC1=CCC(c2ccc[nH]2)=C1)C1=CCC(c2ccc[nH]2)=C1","C(=CC1=CCC(c2ncc[nH]2)=C1)C1=CCC(c2ncc[nH]2)=C1",{},"[chr5,CH1r5:1]>>[n:1]",null,-0.2180643364],[-0.144127378,268.3333983602,19,"completed",-4.846544,19.0,19,"C1=CC(C2=NC(C=CC3=CCC(C4=CCC=C4)=N3)=CC2)=CC1","C1=CC(c2nc(C=Cc3c[nH]c(C4=CCC=C4)n3)c[nH]2)=CC1",{},"[#6H2r5:1]>>[NH:1]",null,-0.3216836726],[-0.1441923454,155.048287903,19,"completed",-5.38502,19.0,4,"C1=CCC(c2cc(Nc3ccccc3)cc(C3=CC=CC3)c2)=C1","O=c1ccocc1Nc1cc(C2=CC=CC2)cc(C2=CC=CC2)c1",{},"[ch:1]1[c:2][c:3][ch:4][c:5][c:6]1>>[o:1]1[c:2][c:3][C:4](=O)[c:5][c:6]1",null,-0.2526772799],[-0.1443053194,217.4326141986,19,"completed",-5.210956,19.0,13,"C(#Cc1ccc(C#CC2=CC=CC2)c2cscc12)C1=CC=CC1","C(#Cc1ccc(C#CC2=CN=CC2)c2cscc12)C1=CN=CC1",{},"[chr5,CH1r5:1]>>[n:1]",null,-0.230888385],[-0.1443411938,198.487988653,19,"completed",-5.024932,19.0,11,"C1=CC(Nc2cccc(NC3=CCC=C3)c2-c2cccnc2)=CC1","C1=CC(Nc2cncc(NC3=CCC=C3)c2-c2cccnc2)=CC1",{},"[ch&r6:0]>>[nr6:0]",null,-0.2053259163],[-0.1445275201,175.1236582391,19,"completed",-4.82382,19.0,12,"c1ccc(N(c2ccccc2)c2cn[nH]n2)cc1","C1=CC(N(C2=CCC=C2)c2cn[nH]n2)=CC1",{},"[c:0]1[ch:1][ch][c:3][c!r5:4][c!r5:5]1>>[c:0]1[CH2:1][c:3][c:4][c:5]1",null,-0.260850988],[-0.1445347826,220.1031834828,19,"completed",-5.282532,19.0,18,"C1=CCC(C2=NC(C3=CCC(C4=CC=CC4)=N3)=CC2)=C1","C1=CCC(c2nc(-c3csc(C4=CC=CC4)n3)cs2)=C1",{},"[#6H2r5:1]>>[S:1]",
[truncated: 662,740 more chars]
