# Supplementary material for: Active discovery of organic semiconductors
Source: Nat Commun. 2021 Apr 23;12:2422. doi: 10.1038/s41467-021-22611-4 (PMC8065160; doi:10.1038/s41467-021-22611-4)
Supplement: Supplementary file 6 — Source Data [file 41467_2021_22611_MOESM6_ESM.zip › data/runs_1G/active_learner_results_script_twofold_0_kappa_2.5_nbatch_100_runs_50_production_False_rwssearch_0_suffix_/df_initial.json]

{"columns":["molecule_smiles","operation","molecule_last_gen","generation","XTB1_lamda_h","ehomo_gfn1_b3lyp","symmetry","added_in_round","calc_status","morgan_fp_bitvect","finished_in_round"],"index":[0,1,2,3,4,5,6,7,8,9,10,11,13,14,15,16,17,18,19,20,21,22,23,24,25,26,27,28,29,30,31,32,33,34,35,36,37,38,39,40,41,42,44,45,46,47,48,49,50,51,52,53,54,55,56,57,58,59,60,61,62,63,64,65,66,67,68,70,71,72,73,74,75,76,77,78,79,80,81,82,84,85,86,87,88,89,90,91,92,93,94,95,96,97,98,99,100,101,102,103,104,105,106,107,109,110,111,112,113,114,115,116,117,119,120,121,122,123,124,125,126,127,128,129,130,131,132,133,134,135,136,137,138,139,140,141,142,143,144,145,146,147,148,149,150,151,152,153,154,155,156,157,158,159,160,161,163,164,165,166,167,168,169,170,171,172,173,174,175,176,178,179,180,181,182,183,184,185,186],"data":[["c1ccccc1","none","c1ccccc1",0,109.8639056562,-6.49178,true,0,"not written",[],0],["c1ccc(-c2ccccc2)cc1","[cH&r6,CH&r5:1]>>[#6:1](-[c]1[ch]ccc[ch]1)","c1ccccc1",1,340.505459674,-6.064992,true,1,"not written",[],1],["c1ccc2ccccc2c1","[cH&r6:1][cH&r6:2]>>[c:1]2cccc[c:2]2","c1ccccc1",1,205.5301639019,-5.886512,true,1,"not written",[],1],["C1=CCC=C1","[c:0]1[ch:1][ch][c:3][c!r5:4][c!r5:5]1>>[c:0]1[CH2:1][c:3][c:4][c:5]1","c1ccccc1",1,443.4094078977,-5.779148,true,1,"not written",[],1],["C(=Cc1ccccc1)c1ccccc1","[ch&r6,CH1&r5:1]>>[*:1](-C=C-c1ccccc1)","c1ccccc1",1,280.7754938902,-5.70978,true,1,"not written",[],1],["C(#Cc1ccccc1)c1ccccc1","[ch&r6,CH1&r5:1]>>[*:1](-C#C-c1ccccc1)","c1ccccc1",1,186.8022802516,-6.062784,true,1,"not written",[],1],["c1ccncc1","[ch&r6:0]>>[nr6:0]","c1ccccc1",1,855.5124122314,-5.964712,true,1,"not written",[],1],["c1ccc(Nc2ccccc2)cc1","[ch&r6,CH1&r5:1]>>[*:1](-N-c1ccccc1)","c1ccccc1",1,130.7494298318,-5.208748,true,1,"not written",[],1],["O=c1ccocc1","[ch:1]1[c:2][c:3][ch:4][c:5][c:6]1>>[o:1]1[c:2][c:3][C:4](=O)[c:5][c:6]1","c1ccccc1",1,228.5818813147,-6.402172,true,1,"not written",[],1],["c1ccc(-c2ccc(-c3ccccc3)cc2)cc1","[cH&r6,CH&r5:1]>>[#6:1](-[c]1[ch]ccc[ch]1)","c1ccc(-c2ccccc2)cc1",2,323.4754272636,-5.894148,true,2,"not written",[],2],["c1ccc(-c2ccccc2-c2ccccc2)cc1","[cH&r6,CH&r5:1]>>[#6:1](-[c]1[ch]ccc[ch]1)","c1ccc(-c2ccccc2)cc1",2,400.2089622162,-5.970784,true,2,"not written",[],2],["c1ccc(-c2cccc(-c3ccccc3)c2)cc1","[cH&r6,CH&r5:1]>>[#6:1](-[c]1[ch]ccc[ch]1)","c1ccc(-c2ccccc2)cc1",2,208.7259538309,-6.009332,true,2,"not written",[],2],["c1ccc2c(-c3cccc4ccccc34)cccc2c1","[cH&r6:1][cH&r6:2]>>[c:1]2cccc[c:2]2","c1ccc(-c2ccccc2)cc1",2,289.9552260252,-5.758816,true,2,"not written",[],2],["c1ccc2cc(-c3ccc4ccccc4c3)ccc2c1","[cH&r6:1][cH&r6:2]>>[c:1]2cccc[c:2]2","c1ccc(-c2ccccc2)cc1",2,169.3995910698,-5.747408,true,2,"not written",[],2],["C1=CC(C2=CCC=C2)=CC1","[c:0]1[ch:1][ch][c:3][c!r5:4][c!r5:5]1>>[c:0]1[CH2:1][c:3][c:4][c:5]1","c1ccc(-c2ccccc2)cc1",2,267.6632374704,-5.4347,true,2,"not written",[],2],["C1=CCC(C2=CC=CC2)=C1","[c:0]1[ch:1][ch][c:3][c!r5:4][c!r5:5]1>>[c:0]1[CH2:1][c:3][c:4][c:5]1","c1ccc(-c2ccccc2)cc1",2,349.1573583961,-5.20378,true,2,"not written",[],2],["C(=Cc1cc(C=Cc2ccccc2)cc(-c2ccccc2)c1)c1ccccc1","[ch&r6,CH1&r5:1]>>[*:1](-C=C-c1ccccc1)","c1ccc(-c2ccccc2)cc1",2,135.9595188174,-5.675372,true,2,"not written",[],2],["C(=Cc1ccccc1-c1ccccc1C=Cc1ccccc1)c1ccccc1","[ch&r6,CH1&r5:1]>>[*:1](-C=C-c1ccccc1)","c1ccc(-c2ccccc2)cc1",2,375.819464577,-5.709136,true,2,"not written",[],2],["C(=Cc1cccc(-c2cccc(C=Cc3ccccc3)c2)c1)c1ccccc1","[ch&r6,CH1&r5:1]>>[*:1](-C=C-c1ccccc1)","c1ccc(-c2ccccc2)cc1",2,147.7665762219,-5.712632,true,2,"not written",[],2],["C(=Cc1cccc(C=Cc2ccccc2)c1-c1ccccc1)c1ccccc1","[ch&r6,CH1&r5:1]>>[*:1](-C=C-c1ccccc1)","c1ccc(-c2ccccc2)cc1",2,181.9751020323,-5.690552,true,2,"not written",[],2],["C(=Cc1ccc(-c2ccc(C=Cc3ccccc3)cc2)cc1)c1ccccc1","[ch&r6,CH1&r5:1]>>[*:1](-C=C-c1ccccc1)","c1ccc(-c2ccccc2)cc1",2,208.7191839613,-5.533232,true,2,"not written",[],2],["C(#Cc1ccccc1-c1ccccc1C#Cc1ccccc1)c1ccccc1","[ch&r6,CH1&r5:1]>>[*:1](-C#C-c1ccccc1)","c1ccc(-c2ccccc2)cc1",2,196.9148975488,-5.758724,true,2,"not written",[],2],["C(#Cc1cccc(-c2cccc(C#Cc3ccccc3)c2)c1)c1ccccc1","[ch&r6,CH1&r5:1]>>[*:1](-C#C-c1ccccc1)","c1ccc(-c2ccccc2)cc1",2,131.0942331495,-5.826988,true,2,"not written",[],2],["C(#Cc1cccc(C#Cc2ccccc2)c1-c1ccccc1)c1ccccc1","[ch&r6,CH1&r5:1]>>[*:1](-C#C-c1ccccc1)","c1ccc(-c2ccccc2)cc1",2,155.4556626912,-5.807668,true,2,"not written",[],2],["C(#Cc1ccc(-c2ccc(C#Cc3ccccc3)cc2)cc1)c1ccccc1","[ch&r6,CH1&r5:1]>>[*:1](-C#C-c1ccccc1)","c1ccc(-c2ccccc2)cc1",2,191.1503918396,-5.649796,true,2,"not written",[],2],["C(#Cc1cc(C#Cc2ccccc2)cc(-c2ccccc2)c1)c1ccccc1","[ch&r6,CH1&r5:1]>>[*:1](-C#C-c1ccccc1)","c1ccc(-c2ccccc2)cc1",2,116.6865516835,-5.807116,true,2,"not written",[],2],["c1cncc(-c2cccnc2)c1","[ch&r6:0]>>[nr6:0]","c1ccc(-c2ccccc2)cc1",2,546.3324277,-5.947048,true,2,"not written",[],2],["c1cc(-c2ccncc2)ccn1","[ch&r6:0]>>[nr6:0]","c1ccc(-c2ccccc2)cc1",2,501.5108793679,-6.042912,true,2,"not written",[],2],["c1ccc(-c2ccccn2)nc1","[ch&r6:0]>>[nr6:0]","c1ccc(-c2ccccc2)cc1",2,466.0574356808,-5.84088,true,2,"not written",[],2],["c1ccc(Nc2cc(Nc3ccccc3)cc(-c3ccccc3)c2)cc1","[ch&r6,CH1&r5:1]>>[*:1](-N-c1ccccc1)","c1ccc(-c2ccccc2)cc1",2,94.2937576706,-5.141772,true,2,"not written",[],2],["c1ccc(Nc2ccc(-c3ccc(Nc4ccccc4)cc3)cc2)cc1","[ch&r6,CH1&r5:1]>>[*:1](-N-c1ccccc1)","c1ccc(-c2ccccc2)cc1",2,209.1033990814,-5.012788,true,2,"not written",[],2],["c1ccc(Nc2ccccc2-c2ccccc2Nc2ccccc2)cc1","[ch&r6,CH1&r5:1]>>[*:1](-N-c1ccccc1)","c1ccc(-c2ccccc2)cc1",2,234.3945757705,-5.278392,true,2,"not written",[],2],["c1ccc(Nc2cccc(Nc3ccccc3)c2-c2ccccc2)cc1","[ch&r6,CH1&r5:1]>>[*:1](-N-c1ccccc1)","c1ccc(-c2ccccc2)cc1",2,99.683152455,-5.15502,true,2,"not written",[],2],["c1ccc(Nc2cccc(-c3cccc(Nc4ccccc4)c3)c2)cc1","[ch&r6,CH1&r5:1]>>[*:1](-N-c1ccccc1)","c1ccc(-c2ccccc2)cc1",2,74.9002132244,-5.197892,true,2,"not written",[],2],["O=c1cccc(-c2cccc(=O)o2)o1","[c:1]1[c:2][ch:3][ch:4][c:5][c:6]1>>[c:1]1[c:2][o:3][c:4](=O)[c:5][c:6]1","c1ccc(-c2ccccc2)cc1",2,231.1083419388,-6.69326,true,2,"not written",[],2],["O=c1cc(-c2ccoc(=O)c2)cco1","[c:1]1[c:2][ch:3][ch:4][c:5][c:6]1>>[c:1]1[c:2][o:3][c:4](=O)[c:5][c:6]1","c1ccc(-c2ccccc2)cc1",2,261.3889745173,-7.004864,true,2,"not written",[],2],["O=c1occcc1-c1cccoc1=O","[c:1]1[c:2][ch:3][ch:4][c:5][c:6]1>>[c:1]1[c:2][o:3][c:4](=O)[c:5][c:6]1","c1ccc(-c2ccccc2)cc1",2,458.0882418214,-6.341544,true,2,"not written",[],2],["O=c1ccc(-c2ccc(=O)oc2)co1","[c:1]1[c:2][ch:3][ch:4][c:5][c:6]1>>[c:1]1[c:2][o:3][c:4](=O)[c:5][c:6]1","c1ccc(-c2ccccc2)cc1",2,505.3211001958,-6.795472,true,2,"not written",[],2],["O=c1ccocc1-c1coccc1=O","[ch:1]1[c:2][c:3][ch:4][c:5][c:6]1>>[o:1]1[c:2][c:3][C:4](=O)[c:5][c:6]1","c1ccc(-c2ccccc2)cc1",2,562.0957850494,-6.25902,true,2,"not written",[],2],["O=c1ccoc(-c2cc(=O)cco2)c1","[ch:1]1[c:2][c:3][ch:4][c:5][c:6]1>>[o:1]1[c:2][c:3][C:4](=O)[c:5][c:6]1","c1ccc(-c2ccccc2)cc1",2,124.4367759721,-6.631068,true,2,"not written",[],2],["C1=C(c2ccccc2)C(c2ccccc2)=CC1","[cH&r6,CH&r5:1]>>[#6:1](-[c]1[ch]ccc[ch]1)","C1=CCC=C1",2,215.6407085499,-5.683008,true,2,"not written",[],2],["C1=C(c2ccccc2)CC(c2ccccc2)=C1","[cH&r6,CH&r5:1]>>[#6:1](-[c]1[ch]ccc[ch]1)","C1=CCC=C1",2,283.3202818644,-5.363492,true,2,"not written",[],2],["C(=Cc1ccccc1)C1=CC=C(C=Cc2ccccc2)C1","[ch&r6,CH1&r5:1]>>[*:1](-C=C-c1ccccc1)","C1=CCC=C1",2,269.0393853239,-5.182988,true,2,"not written",[],2],["C(=Cc1ccccc1)C1=CCC=C1C=Cc1ccccc1","[ch&r6,CH1&r5:1]>>[*:1](-C=C-c1ccccc1)","C1=CCC=C1",2,154.6643521346,-5.459724,true,2,"not written",[],2],["C(#Cc1ccccc1)C1=CC=C(C#Cc2ccccc2)C1","[ch&r6,CH1&r5:1]>>[*:1](-C#C-c1ccccc1)","C1=CCC=C1",2,254.0547226688,-5.312064,true,2,"not written",[],2],["C(#Cc1ccccc1)C1=CCC=C1C#Cc1ccccc1","[ch&r6,CH1&r5:1]>>[*:1](-C#C-c1ccccc1)","C1=CCC=C1",2,152.2029334329,-5.601772,true,2,"not written",[],2],["C1=CC(=C2C=CC=C2)C=C1","[r5:1][CH2r5:2][r5:3]>>[r5:1][C:2](=C1cccc1)[r5:3]","C1=CCC=C1",2,216.7183695799,-5.902152,true,2,"not written",[],2],["c1ccoc1","[#6H2r5:1]>>[O:1]","C1=CCC=C1",2,403.8387108723,-6.027732,true,2,"not written",[],2],["C1=COCO1","[CH,ch:0]1=[C,c:1][C,c:2]=[CH,ch:3][*:4]1>>[O:0]1[*:1]=,:[*:2][O:3][*:4]1","C1=CCC=C1",2,946.402586936,-5.37674,true,2,"not written",[],2],["c1ccsc1","[#6H2r5:1]>>[S:1]","C1=CCC=C1",2,350.3395268912,-5.957812,true,2,"not written",[],2],["C1=CSCS1","[CH,ch:0]1=[C,c:1][C,c:2]=[CH,ch:3][*:4]1>>[S:0]1[*:1]=,:[*:2][S:3][*:4]1","C1=CCC=C1",2,322.4952195054,-4.789504,true,2,"not written",[],2],["c1cc[nH]c1","[#6H2r5:1]>>[NH:1]","C1=CCC=C1",2,402.7197746654,-5.469936,true,2,"not written",[],2],["C1=NCN=C1","[chr5,CH1r5:1]>>[n:1]","C1=CCC=C1",2,1139.4472576121,-6.516528,true,2,"not written",[],2],["C1=NN=CC1","[chr5,CH1r5:1]>>[n:1]","C1=CCC=C1",2,1008.2181397452,-6.368592,true,2,"not written",[],2],["C1=C(Nc2ccccc2)C(Nc2ccccc2)=CC1","[ch&r6,CH1&r5:1]>>[*:1](-N-c1ccccc1)","C1=CCC=C1",2,178.3332542752,-5.014352,true,2,"not written",[],2],["C1=C(Nc2ccccc2)CC(Nc2ccccc2)=C1","[ch&r6,CH1&r5:1]>>[*:1](-N-c1ccccc1)","C1=CCC=C1",2,563.8930859411,-4.546532,true,2,"not written",[],2],["O=c1c(-c2ccccc2)cocc1-c1ccccc1","[cH&r6,CH&r5:1]>>[#6:1](-[c]1[ch]ccc[ch]1)","O=c1ccocc1",2,266.5653572681,-6.099032,true,2,"not written",[],2],["O=c1cc(-c2ccccc2)oc(-c2ccccc2)c1","[cH&r6,CH&r5:1]>>[#6:1](-[c]1[ch]ccc[ch]1)","O=c1ccocc1",2,197.3922441131,-6.104736,true,2,"not written",[],2],["O=c1c2ccccc2oc2ccccc12","[cH&r6:1][cH&r6:2]>>[c:1]2cccc[c:2]2","O=c1ccocc1",2,192.030987422,-6.3432,true,2,"not written",[],2],["O=c1cc(C=Cc2ccccc2)oc(C=Cc2ccccc2)c1","[ch&r6,CH1&r5:1]>>[*:1](-C=C-c1ccccc1)","O=c1ccocc1",2,156.4722287129,-6.045396,true,2,"not written",[],2],["O=c1c(C=Cc2ccccc2)cocc1C=Cc1ccccc1","[ch&r6,CH1&r5:1]>>[*:1](-C=C-c1ccccc1)","O=c1ccocc1",2,235.8386839451,-5.701316,true,2,"not written",[],2],["O=c1c(C#Cc2ccccc2)cocc1C#Cc1ccccc1","[ch&r6,CH1&r5:1]>>[*:1](-C#C-c1ccccc1)","O=c1ccocc1",2,212.4585630372,-5.846584,true,2,"not written",[],2],["O=c1cc(C#Cc2ccccc2)oc(C#Cc2ccccc2)c1","[ch&r6,CH1&r5:1]>>[*:1](-C#C-c1ccccc1)","O=c1ccocc1",2,131.4709049351,-6.129944,true,2,"not written",[],2],["O=c1cnonc1","[ch&r6:0]>>[nr6:0]","O=c1ccocc1",2,608.86357166,-6.686084,true,2,"not written",[],2],["O=c1ncocn1","[ch&r6:0]>>[nr6:0]","O=c1ccocc1",2,712.8778114459,-6.730888,true,2,"not written",[],2],["O=c1cc(Nc2ccccc2)oc(Nc2ccccc2)c1","[ch&r6,CH1&r5:1]>>[*:1](-N-c1ccccc1)","O=c1ccocc1",2,136.0895935083,-5.670496,true,2,"not written",[],2],["O=c1c(Nc2ccccc2)cocc1Nc1ccccc1","[ch&r6,CH1&r5:1]>>[*:1](-N-c1ccccc1)","O=c1ccocc1",2,229.6189560399,-5.210772,true,2,"not written",[],2],["O=c1cc[nH]cc1","[o:1]>>[nH:1]","O=c1ccocc1",2,116.7544989071,-5.903532,true,2,"not written",[],2],["C(#Cc1c(-c2ccccc2)cccc1-c1ccccc1)c1ccccc1","[cH&r6,CH&r5:1]>>[#6:1](-[c]1[ch]ccc[ch]1)","C(#Cc1ccccc1)c1ccccc1",2,216.7309403444,-5.746948,true,2,"not written",[],2],["C(#Cc1ccc(-c2ccccc2)cc1)c1ccc(-c2ccccc2)cc1","[cH&r6,CH&r5:1]>>[#6:1](-[c]1[ch]ccc[ch]1)","C(#Cc1ccccc1)c1ccccc1",2,237.0569805558,-5.677396,true,2,"not written",[],2],["C(#Cc1cccc(-c2ccccc2)c1)c1cccc(-c2ccccc2)c1","[cH&r6,CH&r5:1]>>[#6:1](-[c]1[ch]ccc[ch]1)","C(#Cc1ccccc1)c1ccccc1",2,142.0069681692,-5.825424,true,2,"not written",[],2],["C(#Cc1ccccc1-c1ccccc1)c1ccccc1-c1ccccc1","[cH&r6,CH&r5:1]>>[#6:1](-[c]1[ch]ccc[ch]1)","C(#Cc1ccccc1)c1ccccc1",2,280.8402690465,-5.725604,true,2,"not written",[],2],["C(#Cc1cc(-c2ccccc2)cc(-c2ccccc2)c1)c1ccccc1","[cH&r6,CH&r5:1]>>[#6:1](-[c]1[ch]ccc[ch]1)","C(#Cc1ccccc1)c1ccccc1",2,128.3158590996,-5.828828,true,2,"not written",[],2],["C(#Cc1ccc2ccccc2c1)c1ccc2ccccc2c1","[cH&r6:1][cH&r6:2]>>[c:1]2cccc[c:2]2","C(#Cc1ccccc1)c1ccccc1",2,159.9587665037,-5.650808,true,2,"not written",[],2],["C(#Cc1cccc2ccccc12)c1cccc2ccccc12","[cH&r6:1][cH&r6:2]>>[c:1]2cccc[c:2]2","C(#Cc1ccccc1)c1ccccc1",2,198.1530813831,-5.562488,true,2,"not written",[],2],["C(#CC1=CCC=C1)C1=CCC=C1","[c:0]1[ch:1][ch][c:3][c!r5:4][c!r5:5]1>>[c:0]1[CH2:1][c:3][c:4][c:5]1","C(#Cc1ccccc1)c1ccccc1",2,444.176200496,-5.629924,true,2,"not written",[],2],["C(#CC1=CC=CC1)C1=CC=CC1","[c:0]1[ch:1][ch][c:3][c!r5:4][c!r5:5]1>>[c:0]1[CH2:1][c:3][c:4][c:5]1","C(#Cc1ccccc1)c1ccccc1",2,304.0011082042,-5.23368,true,2,"not written",[],2],["C(#Cc1ccc(C#Cc2ccccc2)cc1)c1ccccc1","[ch&r6,CH1&r5:1]>>[*:1](-C#C-c1ccccc1)","C(#Cc1ccccc1)c1ccccc1",2,416.1078913752,-5.7268,true,2,"not written",[],2],["C(#Cc1cccc(C#Cc2ccccc2)c1)c1ccccc1","[ch&r6,CH1&r5:1]>>[*:1](-C#C-c1ccccc1)","C(#Cc1ccccc1)c1ccccc1",2,253.7983102923,-5.849528,true,2,"not written",[],2],["C(#Cc1ccccc1C#Cc1ccccc1)c1ccccc1","[ch&r6,CH1&r5:1]>>[*:1](-C#C-c1ccccc1)","C(#Cc1ccccc1)c1ccccc1",2,241.8248082554,-5.696164,true,2,"not written",[],2],["C(#Cc1ccccn1)c1ccccn1","[ch&r6:0]>>[nr6:0]","C(#Cc1ccccc1)c1ccccc1",2,318.2194176098,-6.018256,true,2,"not written",[],2],["C(#Cc1ccncc1)c1ccncc1","[ch&r6:0]>>[nr6:0]","C(#Cc1ccccc1)c1ccccc1",2,482.3672237164,-6.099308,true,2,"not written",[],2],["C(#Cc1cccnc1)c1cccnc1","[ch&r6:0]>>[nr6:0]","C(#Cc1ccccc1)c1ccccc1",2,397.6213500022,-5.995256,true,2,"not written",[],2],["O=c1ccc(C#Cc2ccc(=O)oc2)co1","[c:1]1[c:2][ch:3][ch:4][c:5][c:6]1>>[c:1]1[c:2][o:3][c:4](=O)[c:5][c:6]1","C(#Cc1ccccc1)c1ccccc1",2,417.2871061959,-6.544588,true,2,"not written",[],2],["O=c1cc(C#Cc2ccoc(=O)c2)cco1","[c:1]1[c:2][ch:3][ch:4][c:5][c:6]1>>[c:1]1[c:2][o:3][c:4](=O)[c:5][c:6]1","C(#Cc1ccccc1)c1ccccc1",2,202.9354724022,-6.84552,true,2,"not written",[],2],["O=c1occcc1C#Cc1cccoc1=O","[c:1]1[c:2][ch:3][ch:4][c:5][c:6]1>>[c:1]1[c:2][o:3][c:4](=O)[c:5][c:6]1","C(#Cc1ccccc1)c1ccccc1",2,360.8365499242,-6.14586,true,2,"not written",[],2],["O=c1cccc(C#Cc2cccc(=O)o2)o1","[c:1]1[c:2][ch:3][ch:4][c:5][c:6]1>>[c:1]1[c:2][o:3][c:4](=O)[c:5][c:6]1","C(#Cc1ccccc1)c1ccccc1",2,199.7454947732,-6.59896,true,2,"not written",[],2],["O=c1ccoc(C#Cc2cc(=O)cco2)c1","[ch:1]1[c:2][c:3][ch:4][c:5][c:6]1>>[o:1]1[c:2][c:3][C:4](=O)[c:5][c:6]1","C(#Cc1ccccc1)c1ccccc1",2,98.7522168391,-6.624168,true,2,"not written",[],2],["O=c1ccocc1C#Cc1coccc1=O","[ch:1]1[c:2][c:3][ch:4][c:5][c:6]1>>[o:1]1[c:2][c:3][C:4](=O)[c:5][c:6]1","C(#Cc1ccccc1)c1ccccc1",2,412.2440519933,-6.200232,true,2,"not written",[],2],["c1ccc(-c2cccc(Nc3cccc(-c4ccccc4)c3)c2)cc1","[cH&r6,CH&r5:1]>>[#6:1](-[c]1[ch]ccc[ch]1)","c1ccc(Nc2ccccc2)cc1",2,108.0295694259,-5.25208,true,2,"not written",[],2],["c1ccc(Nc2cc(-c3ccccc3)cc(-c3ccccc3)c2)cc1","[cH&r6,CH&r5:1]>>[#6:1](-[c]1[ch]ccc[ch]1)","c1ccc(Nc2ccccc2)cc1",2,105.6212938246,-5.24932,true,2,"not written",[],2],["c1ccc(-c2ccc(Nc3ccc(-c4ccccc4)cc3)cc2)cc1","[cH&r6,CH&r5:1]>>[#6:1](-[c]1[ch]ccc[ch]1)","c1ccc(Nc2ccccc2)cc1",2,160.8731471942,-5.20194,true,2,"not written",[],2],["c1ccc(Nc2c(-c3ccccc3)cccc2-c2ccccc2)cc1","[cH&r6,CH&r5:1]>>[#6:1](-[c]1[ch]ccc[ch]1)","c1ccc(Nc2ccccc2)cc1",2,286.7985732052,-5.273332,true,2,"not written",[],2],["c1ccc(-c2ccccc2Nc2ccccc2-c2ccccc2)cc1","[cH&r6,CH&r5:1]>>[#6:1](-[c]1[ch]ccc[ch]1)","c1ccc(Nc2ccccc2)cc1",2,159.2503365115,-5.1679,true,2,"not written",[],2],["c1ccc2cc(Nc3ccc4ccccc4c3)ccc2c1","[cH&r6:1][cH&r6:2]>>[c:1]2cccc[c:2]2","c1ccc(Nc2ccccc2)cc1",2,126.3284865031,-5.171212,true,2,"not written",[],2],["c1ccc2c(Nc3cccc4ccccc34)cccc2c1","[cH&r6:1][cH&r6:2]>>[c:1]2cccc[c:2]2","c1ccc(Nc2ccccc2)cc1",2,124.391064386,-5.105064,true,2,"not written",[],2],["C1=CC(NC2=CCC=C2)=CC1","[c:0]1[ch:1][ch][c:3][c!r5:4][c!r5:5]1>>[c:0]1[CH2:1][c:3][c:4][c:5]1","c1ccc(Nc2ccccc2)cc1",2,210.4021559934,-4.784904,true,2,"not written",[],2],["C1=CCC(NC2=CC=CC2)=C1","[c:0]1[ch:1][ch][c:3][c!r5:4][c!r5:5]1>>[c:0]1[CH2:1][c:3][c:4][c:5]1","c1ccc(Nc2ccccc2)cc1",2,202.8547408367,-4.738628,true,2,"not written",[],2],["c1ccc(Nc2ccccn2)nc1","[ch&r6:0]>>[nr6:0]","c1ccc(Nc2ccccc2)cc1",2,113.7404212291,-5.487324,true,2,"not written",[],2],["c1cc(Nc2ccncc2)ccn1","[ch&r6:0]>>[nr6:0]","c1ccc(Nc2ccccc2)cc1",2,321.5443185812,-5.735724,true,2,"not written",[],2],["c1cncc(Nc2cccnc2)c1","[ch&r6:0]>>[nr6:0]","c1ccc(Nc2ccccc2)cc1",2,312.1621042108,-5.467912,true,2,"not written",[],2],["c1ccc(Nc2cccc(Nc3ccccc3)c2)cc1","[ch&r6,CH1&r5:1]>>[*:1](-N-c1ccccc1)","c1ccc(Nc2ccccc2)cc1",2,83.8755576929,-5.118772,true,2,"not written",[],2],["c1ccc(Nc2ccccc2Nc2ccccc2)cc1","[ch&r6,CH1&r5:1]>>[*:1](-N-c1ccccc1)","c1ccc(Nc2ccccc2)cc1",2,261.4300651552,-5.064584,true,2,"not written",[],2],["c1ccc(Nc2ccc(Nc3ccccc3)cc2)cc1","[ch&r6,CH1&r5:1]>>[*:1](-N-c1ccccc1)","c1ccc(Nc2ccccc2)cc1",2,265.999734542,-4.873776,true,2,"not written",[],2],["c1ccc(N(c2ccccc2)c2ccccc2)cc1","[r:1][NH!R:2][r:3]>>[r:1][N:2](-c1ccccc1)[r:3]","c1ccc(Nc2ccccc2)cc1",2,94.7744892879,-5.112608,true,2,"not written",[],2],["c1ccc(-c2ccc3ccc(-c4ccccc4)cc3c2)cc1","[cH&r6,CH&r5:1]>>[#6:1](-[c]1[ch]ccc[ch]1)","c1ccc2ccccc2c1",2,157.6264693795,-5.792856,true,2,"not written",[],2],["c1ccc(-c2ccc(-c3ccccc3)c3ccccc23)cc1","[cH&r6,CH&r5:1]>>[#6:1](-[c]1[ch]ccc[ch]1)","c1ccc2ccccc2c1",2,735.0806604117,-5.791384,true,2,"not written",[],2],["c1ccc(-c2ccc3cc(-c4ccccc4)ccc3c2)cc1","[cH&r6,CH&r5:1]>>[#6:1](-[c]1[ch]ccc[ch]1)","c1ccc2ccccc2c1",2,251.984018717,-5.743544,true,2,"not written",[],2],["c1ccc(-c2cccc3c(-c4ccccc4)cccc23)cc1","[cH&r6,CH&r5:1]>>[#6:1](-[c]1[ch]ccc[ch]1)","c1ccc2ccccc2c1",2,695.6469091902,-5.796904,true,2,"not written",[],2],["c1ccc(-c2cccc3cccc(-c4ccccc4)c23)cc1","[cH&r6,CH&r5:1]>>[#6:1](-[c]1[ch]ccc[ch]1)","c1ccc2ccccc2c1",2,479.0870540344,-5.798192,true,2,"not written",[],2],["c1ccc(-c2cc3ccccc3cc2-c2ccccc2)cc1","[cH&r6,CH&r5:1]>>[#6:1](-[c]1[ch]ccc[ch]1)","c1ccc2ccccc2c1",2,171.5972154784,-5.834256,true,2,"not written",[],2],["c1ccc2cc3ccccc3cc2c1","[cH&r6:1][cH&r6:2]>>[c:1]2cccc[c:2]2","c1ccc2ccccc2c1",2,149.8427671916,-5.507932,true,2,"not written",[],2],["c1ccc2c(c1)ccc1ccccc12","[cH&r6:1][cH&r6:2]>>[c:1]2cccc[c:2]2","c1ccc2ccccc2c1",2,226.0944611292,-5.85514,true,2,"not written",[],2],["C1=Cc2cccc3cccc1c23","[ch:1]2[c:3][c:4][c:5][c:6]3[c:7][c:8][c:9][ch:2][c:10]23>>C1=C[c:1]2[c:3][c:4][c:5][c:6]3[c:7][c:8][c:9][c:2]1[c:10]23","c1ccc2ccccc2c1",2,433.9524842478,-5.823124,true,2,"not written",[],2],["C1=c2ccccc2=CC1","[c:0]1[ch:1][ch][c:3][c!r5:4][c!r5:5]1>>[c:0]1[CH2:1][c:3][c:4][c:5]1","c1ccc2ccccc2c1",2,226.4214584344,-5.182344,true,2,"not written",[],2],["C(=Cc1cccc2cccc(C=Cc3ccccc3)c12)c1ccccc1","[ch&r6,CH1&r5:1]>>[*:1](-C=C-c1ccccc1)","c1ccc2ccccc2c1",2,280.0815016254,-5.551724,true,2,"not written",[],2],["C(=Cc1cccc2c(C=Cc3ccccc3)cccc12)c1ccccc1","[ch&r6,CH1&r5:1]>>[*:1](-C=C-c1ccccc1)","c1ccc2ccccc2c1",2,275.2820921462,-5.497536,true,2,"not written",[],2],["C(=Cc1ccc(C=Cc2ccccc2)c2ccccc12)c1ccccc1","[ch&r6,CH1&r5:1]>>[*:1](-C=C-c1ccccc1)","c1ccc2ccccc2c1",2,311.0546459418,-5.420808,true,2,"not written",[],2],["C(=Cc1ccc2ccc(C=Cc3ccccc3)cc2c1)c1ccccc1","[ch&r6,CH1&r5:1]>>[*:1](-C=C-c1ccccc1)","c1ccc2ccccc2c1",2,134.6229408318,-5.607568,true,2,"not written",[],2],["C(=Cc1ccc2cc(C=Cc3ccccc3)ccc2c1)c1ccccc1","[ch&r6,CH1&r5:1]>>[*:1](-C=C-c1ccccc1)","c1ccc2ccccc2c1",2,197.9534817236,-5.485668,true,2,"not written",[],2],["C(=Cc1cc2ccccc2cc1C=Cc1ccccc1)c1ccccc1","[ch&r6,CH1&r5:1]>>[*:1](-C=C-c1ccccc1)","c1ccc2ccccc2c1",2,195.2632458158,-5.651176,true,2,"not written",[],2],["C(#Cc1ccc2cc(C#Cc3ccccc3)ccc2c1)c1ccccc1","[ch&r6,CH1&r5:1]>>[*:1](-C#C-c1ccccc1)","c1ccc2ccccc2c1",2,173.2274693155,-5.603336,true,2,"not written",[],2],["C(#Cc1ccc2ccc(C#Cc3ccccc3)cc2c1)c1ccccc1","[ch&r6,CH1&r5:1]>>[*:1](-C#C-c1ccccc1)","c1ccc2ccccc2c1",2,114.3304247629,-5.713644,true,2,"not written",[],2],["C(#Cc1cccc2cccc(C#Cc3ccccc3)c12)c1ccccc1","[ch&r6,CH1&r5:1]>>[*:1](-C#C-c1ccccc1)","c1ccc2ccccc2c1",2,329.856304777,-5.606832,true,2,"not written",[],2],["C(#Cc1ccc(C#Cc2ccccc2)c2ccccc12)c1ccccc1","[ch&r6,CH1&r5:1]>>[*:1](-C#C-c1ccccc1)","c1ccc2ccccc2c1",2,191.2381860024,-5.484748,true,2,"not written",[],2],["C(#Cc1cc2ccccc2cc1C#Cc1ccccc1)c1ccccc1","[ch&r6,CH1&r5:1]>>[*:1](-C#C-c1ccccc1)","c1ccc2ccccc2c1",2,169.5450113032,-5.753664,true,2,"not written",[],2],["C(#Cc1cccc2c(C#Cc3ccccc3)cccc12)c1ccccc1","[ch&r6,CH1&r5:1]>>[*:1](-C#C-c1ccccc1)","c1ccc2ccccc2c1",2,339.343037938,-5.589628,true,2,"not written",[],2],["c1cc2cnccc2cn1","[ch&r6:0]>>[nr6:0]","c1ccc2ccccc2c1",2,563.2011571734,-5.926348,true,2,"not written",[],2],["c1cc2ccncc2cn1","[ch&r6:0]>>[nr6:0]","c1ccc2ccccc2c1",2,662.8314552324,-5.96324,true,2,"not written",[],2],["c1cnc2cccnc2c1","[ch&r6:0]>>[nr6:0]","c1ccc2ccccc2c1",2,781.7507722409,-5.735908,true,2,"not written",[],2],["c1ccc2cnncc2c1","[ch&r6:0]>>[nr6:0]","c1ccc2ccccc2c1",2,1032.4810839111,-5.740324,true,2,"not written",[],2],["c1ccc2nccnc2c1","[ch&r6:0]>>[nr6:0]","c1ccc2ccccc2c1",2,907.3820643894,-5.687516,true,2,"not written",[],2],["c1cnc2ncccc2c1","[ch&r6:0]>>[nr6:0]","c1ccc2ccccc2c1",2,615.1684452884,-5.755872,true,2,"not written",[],2],["c1ccc(Nc2cccc3c(Nc4ccccc4)cccc23)cc1","[ch&r6,CH1&r5:1]>>[*:1](-N-c1ccccc1)","c1ccc2ccccc2c1",2,241.1575657679,-4.99954,true,2,"not written",[],2],["c1ccc(Nc2ccc(Nc3ccccc3)c3ccccc23)cc1","[ch&r6,CH1&r5:1]>>[*:1](-N-c1ccccc1)","c1ccc2ccccc2c1",2,481.5494524023,-4.90156,true,2,"not written",[],2],["c1ccc(Nc2cc3ccccc3cc2Nc2ccccc2)cc1","[ch&r6,CH1&r5:1]>>[*:1](-N-c1ccccc1)","c1ccc2ccccc2c1",2,192.2935662971,-5.190164,true,2,"not written",[],2],["c1ccc(Nc2cccc3cccc(Nc4ccccc4)c23)cc1","[ch&r6,CH1&r5:1]>>[*:1](-N-c1ccccc1)","c1ccc2ccccc2c1",2,199.1564854641,-5.146556,true,2,"not written",[],2],["c1ccc(Nc2ccc3cc(Nc4ccccc4)ccc3c2)cc1","[ch&r6,CH1&r5:1]>>[*:1](-N-c1ccccc1)","c1ccc2ccccc2c1",2,216.3032537008,-4.924468,true,2,"not written",[],2],["c1ccc(Nc2ccc3ccc(Nc4ccccc4)cc3c2)cc1","[ch&r6,CH1&r5:1]>>[*:1](-N-c1ccccc1)","c1ccc2ccccc2c1",2,79.8706201448,-5.112332,true,2,"not written",[],2],["O=c1occc2ccoc(=O)c12","[c:1]1[c:2][ch:3][ch:4][c:5][c:6]1>>[c:1]1[c:2][o:3][c:4](=O)[c:5][c:6]1","c1ccc2ccccc2c1",2,229.1609018144,-7.066872,true,2,"not written",[],2],["O=c1ccc2oc(=O)ccc2o1","[c:1]1[c:2][ch:3][ch:4][c:5][c:6]1>>[c:1]1[c:2][o:3][c:4](=O)[c:5][c:6]1","c1ccc2ccccc2c1",2,399.5055558658,-6.994928,true,2,"not written",[],2],["O=c1occc2c(=O)occc12","[c:1]1[c:2][ch:3][ch:4][c:5][c:6]1>>[c:1]1[c:2][o:3][c:4](=O)[c:5][c:6]1","c1ccc2ccccc2c1",2,533.2618981557,-6.786364,true,2,"not written",[],2],["O=c1ccc2ccc(=O)oc2o1","[c:1]1[c:2][ch:3][ch:4][c:5][c:6]1>>[c:1]1[c:2][o:3][c:4](=O)[c:5][c:6]1","c1ccc2ccccc2c1",2,360.371978311,-7.020964,true,2,"not written",[],2],["O=c1ccoc2occc(=O)c12","[ch:1]1[c:2][c:3][ch:4][c:5][c:6]1>>[o:1]1[c:2][c:3][C:4](=O)[c:5][c:6]1","c1ccc2ccccc2c1",2,518.7315998322,-6.423516,true,2,"not written",[],2],["O=c1ccoc2c(=O)ccoc12","[ch:1]1[c:2][c:3][ch:4][c:5][c:6]1>>[o:1]1[c:2][c:3][C:4](=O)[c:5][c:6]1","c1ccc2ccccc2c1",2,254.3160240606,-6.761892,true,2,"not written",[],2],["c1ccc(-c2cccc(-c3ccccc3)n2)cc1","[cH&r6,CH&r5:1]>>[#6:1](-[c]1[ch]ccc[ch]1)","c1ccncc1",2,153.2756264159,-5.873448,true,2,"not written",[],2],["c1ccc(-c2cncc(-c3ccccc3)c2)cc1","[cH&r6,CH&r5:1]>>[#6:1](-[c]1[ch]ccc[ch]1)","c1ccncc1",2,233.00696158,-5.917516,true,2,"not written",[],2],["c1ccc2cc3cnccc3cc2c1","[cH&r6:1][cH&r6:2]>>[c:1]2cccc[c:2]2","c1ccncc1",2,164.2073063984,-5.703248,true,2,"not written",[],2],["c1ccc2nc3ccccc3cc2c1","[cH&r6:1][cH&r6:2]>>[c:1]2cccc[c:2]2","c1ccncc1",2,148.299569521,-5.765992,true,2,"not written",[],2],["C(=Cc1cncc(C=Cc2ccccc2)c1)c1ccccc1","[ch&r6,CH1&r5:1]>>[*:1](-C=C-c1ccccc1)","c1ccncc1",2,166.8260108535,-5.765716,true,2,"not written",[],2],["C(=Cc1cccc(C=Cc2ccccc2)n1)c1ccccc1","[ch&r6,CH1&r5:1]>>[*:1](-C=C-c1ccccc1)","c1ccncc1",2,164.3342727832,-5.680156,true,2,"not written",[],2],["C(#Cc1cncc(C#Cc2ccccc2)c1)c1ccccc1","[ch&r6,CH1&r5:1]>>[*:1](-C#C-c1ccccc1)","c1ccncc1",2,185.8051797821,-5.896264,true,2,"not written",[],2],["C(#Cc1cccc(C#Cc2ccccc2)n1)c1ccccc1","[ch&r6,CH1&r5:1]>>[*:1](-C#C-c1ccccc1)","c1ccncc1",2,142.1025214143,-5.852196,true,2,"not written",[],2],["c1cncnc1","[ch&r6:0]>>[nr6:0]","c1ccncc1",2,881.7338755149,-5.935548,true,2,"not written",[],2],["c1cnccn1","[ch&r6:0]>>[nr6:0]","c1ccncc1",2,866.0938611421,-5.770408,true,2,"not written",[],2],["c1ccnnc1","[ch&r6:0]>>[nr6:0]","c1ccncc1",2,1164.8084822666,-5.747868,true,2,"not written",[],2],["c1ccc(Nc2cccc(Nc3ccccc3)n2)cc1","[ch&r6,CH1&r5:1]>>[*:1](-N-c1ccccc1)","c1ccncc1",2,115.709519938,-5.158516,true,2,"not written",[],2],["c1ccc(Nc2cncc(Nc3ccccc3)c2)cc1","[ch&r6,CH1&r5:1]>>[*:1](-N-c1ccccc1)","c1ccncc1",2,166.6832597341,-5.215556,true,2,"not written",[],2],["C(=Cc1cc(-c2ccccc2)cc(-c2ccccc2)c1)c1ccccc1","[cH&r6,CH&r5:1]>>[#6:1](-[c]1[ch]ccc[ch]1)","C(=Cc1ccccc1)c1ccccc1",2,151.0257153473,-5.726708,true,2,"not written",[],2],["C(=Cc1c(-c2ccccc2)cccc1-c1ccccc1)c1ccccc1","[cH&r6,CH&r5:1]>>[#6:1](-[c]1[ch]ccc[ch]1)","C(=Cc1ccccc1)c1ccccc1",2,341.7842121762,-5.702604,true,2,"not written",[],2],["C(=Cc1ccc(-c2ccccc2)cc1)c1ccc(-c2ccccc2)cc1","[cH&r6,CH&r5:1]>>[#6:1](-[c]1[ch]ccc[ch]1)","C(=Cc1ccccc1)c1ccccc1",2,249.4624523189,-5.578312,true,2,"not written",[],2],["C(=Cc1ccccc1-c1ccccc1)c1ccccc1-c1ccccc1","[cH&r6,CH&r5:1]>>[#6:1](-[c]1[ch]ccc[ch]1)","C(=Cc1ccccc1)c1ccccc1",2,455.6924455648,-5.803528,true,2,"not written",[],2],["C(=Cc1cccc(-c2ccccc2)c1)c1cccc(-c2ccccc2)c1","[cH&r6,CH&r5:1]>>[#6:1](-[c]1[ch]ccc[ch]1)","C(=Cc1ccccc1)c1ccccc1",2,150.9705255977,-5.725604,true,2,"not written",[],2],["C(=Cc1cccc2ccccc12)c1cccc2ccccc12","[cH&r6:1][cH&r6:2]>>[c:1]2cccc[c:2]2","C(=Cc1ccccc1)c1ccccc1",2,326.0818804323,-5.539212,true,2,"not written",[],2],["C(=Cc1ccc2ccccc2c1)c1ccc2ccccc2c1","[cH&r6:1][cH&r6:2]>>[c:1]2cccc[c:2]2","C(=Cc1ccccc1)c1ccccc1",2,188.1050606217,-5.567456,true,2,"not written",[],2],["C1=CC(C=CC2=CCC=C2)=CC1","[c:0]1[ch:1][ch][c:3][c!r5:4][c!r5:5]1>>[c:0]1[CH2:1][c:3][c:4][c:5]1","C(=Cc1ccccc1)c1ccccc1",2,255.4530562048,-5.324208,true,2,"not written",[],2],["C1=CCC(C=CC2=CC=CC2)=C1","[c:0]1[ch:1][ch][c:3][c!r5:4][c!r5:5]1>>[c:0]1[CH2:1][c:3][c:4][c:5]1","C(=Cc1ccccc1)c1ccccc1",2,327.8330188685,-5.129904,true,2,"not written",[],2],["C(=Cc1cccc(C=Cc2ccccc2)c1)c1ccccc1","[ch&r6,CH1&r5:1]>>[*:1](-C=C-c1ccccc1)","C(=Cc1ccccc1)c1ccccc1",2,161.1127333031,-5.666908,true,2,"not written",[],2],["C(=Cc1ccc(C=Cc2ccccc2)cc1)c1ccccc1","[ch&r6,CH1&r5:1]>>[*:1](-C=C-c1ccccc1)","C(=Cc1ccccc1)c1ccccc1",2,229.5702205461,-5.500572,true,2,"not written",[],2],["C(=Cc1ccccc1C=Cc1ccccc1)c1ccccc1","[ch&r6,CH1&r5:1]>>[*:1](-C=C-c1ccccc1)","C(=Cc1ccccc1)c1ccccc1",2,333.0640965866,-5.609684,true,2,"not written",[],2],["C(=Cc1ccccn1)c1ccccn1","[ch&r6:0]>>[nr6:0]","C(=Cc1ccccc1)c1ccccc1",2,174.7662276953,-5.873816,true,2,"not written",[],2],["C(=Cc1ccncc1)c1ccncc1","[ch&r6:0]>>[nr6:0]","C(=Cc1ccccc1)c1ccccc1",2,420.2667936602,-6.064072,true,2,"not written",[],2],["C(=Cc1cccnc1)c1cccnc1","[ch&r6:0]>>[nr6:0]","C(=Cc1ccccc1)c1ccccc1",2,434.9734146722,-5.976212,true,2,"not written",[],2],["O=c1ccc(C=Cc2ccc(=O)oc2)co1","[c:1]1[c:2][ch:3][ch:4][c:5][c:6]1>>[c:1]1[c:2][o:3][c:4](=O)[c:5][c:6]1","C(=Cc1ccccc1)c1ccccc1",2,466.951261464,-6.446148,true,2,"not written",[],2],["O=c1occcc1C=Cc1cccoc1=O","[c:1]1[c:2][ch:3][ch:4][c:5][c:6]1>>[c:1]1[c:2][o:3][c:4](=O)[c:5][c:6]1","C(=Cc1ccccc1)c1ccccc1",2,382.9653075393,-5.933432,true,2,"not written",[],2],["O=c1cccc(C=Cc2cccc(=O)o2)o1","[c:1]1[c:2][ch:3][ch:4][c:5][c:6]1>>[c:1]1[c:2][o:3][c:4](=O)[c:5][c:6]1","C(=Cc1ccccc1)c1ccccc1",2,202.1643819247,-6.410176,true,2,"not written",[],2],["O=c1cc(C=Cc2ccoc(=O)c2)cco1","[c:1]1[c:2][ch:3][ch:4][c:5][c:6]1>>[c:1]1[c:2][o:3][c:4](=O)[c:5][c:6]1","C(=Cc1ccccc1)c1ccccc1",2,199.9180439987,-6.779924,true,2,"not written",[],2],["O=c1ccoc(C=Cc2cc(=O)cco2)c1","[ch:1]1[c:2][c:3][ch:4][c:5][c:6]1>>[o:1]1[c:2][c:3][C:4](=O)[c:5][c:6]1","C(=Cc1ccccc1)c1ccccc1",2,92.8430880756,-6.527752,true,2,"not written",[],2],["O=c1ccocc1C=Cc1coccc1=O","[ch:1]1[c:2][c:3][ch:4][c:5][c:6]1>>[o:1]1[c:2][c:3][C:4](=O)[c:5][c:6]1","C(=Cc1ccccc1)c1ccccc1",2,671.682692097,-5.96738,true,2,"not written",[],2]]}
