# Supplementary material for: Active discovery of organic semiconductors
Source: Nat Commun. 2021 Apr 23;12:2422. doi: 10.1038/s41467-021-22611-4 (PMC8065160; doi:10.1038/s41467-021-22611-4)
Supplement: Supplementary file 6 — Source Data [file 41467_2021_22611_MOESM6_ESM.zip › data/runs_1G/active_learner_results_script_twofold_0_kappa_2.5_nbatch_100_runs_50_production_False_rwssearch_0_suffix_/df_population.json]

{"columns":["Fi_scores","XTB1_lamda_h","added_in_round","calc_status","ehomo_gfn1_b3lyp","finished_in_round","generation","molecule_last_gen","molecule_smiles","morgan_fp_bitvect","operation","symmetry","utility_function"],"index":[0,1,2,3,4,5,6,7,8,9,10,11,13,14,15,16,17,18,19,20,21,22,23,24,25,26,27,28,29,30,31,32,33,34,35,36,37,38,39,40,41,42,44,45,46,47,48,49,50,51,52,53,54,55,56,57,58,59,60,61,62,63,64,65,66,67,68,70,71,72,73,74,75,76,77,78,79,80,81,82,84,85,86,87,88,89,90,91,92,93,94,95,96,97,98,99,100,101,102,103,104,105,106,107,109,110,111,112,113,114,115,116,117,119,120,121,122,123,124,125,126,127,128,129,130,131,132,133,134,135,136,137,138,139,140,141,142,143,144,145,146,147,148,149,150,151,152,153,154,155,156,157,158,159,160,161,163,164,165,166,167,168,169,170,171,172,173,174,175,176,178,179,180,181,182,183,184,185,186,187,188,189,190,191,192,193,194,195,196,197,198,199,200,201,202,203,204,205,206,207,208,209,210,211,212,213,214,215,216,217,218,219,220,221,222,223,224,225,226,227,228,229,230,231,232,233,234,235,236,237,238,239,240,241,242,243,244,245,246,247,248,249,250,251,252,253,254,255,256,257,258,259,260,261,262,263,264,265,266,267,268,269,270,271,272,273,274,275,276,277,278,279,280,281,282,283,284,285,286,287,288,289,290,291,292,293,294,295,296,297,298,299,300,301,302,303,304,305,306,307,308,309,310,311,312,313,314,315,316,317,318,319,320,321,322,323,324,325,326,327,328,329,330,331,332,333,334,335,336,337,338,339,340,341,342,343,344,345,346,347,348,349,350,351,352,353,354,355,356,357,358,359,360,361,362,363,364,365,366,367,368,369,370,371,372,373,374,375,376,377,378,379,380,381,382,383,384,385,386,387,388,389,390,391,392,393,394,395,396,397,398,399,400,401,402,403,404,405,406,407,408,409,410,411,412,413,414,415,416,417,418,419,420,421,422,423,424,425,426,427,428,429,430,431,432,433,434,435,436,437,438,439,440,441,442,443,444,445,446,447,448,449,450,451,452,453,454,455,456,457,458,459,460,461,462,463,464,465,466,467,468,469,470,471,472,473,474,475,476,477,478,479,480,481,482,483,484,485,486,487,488,489,490,491,492,493,494,495,496,497,498,499,500,501,502,503,504,505,506,507,508,509,510,511,512,513,514,515,516,517,518,519,520,521,522,523,524,525,526,527,528,529,530,531,532,533,534,535,536,537,538,539,540,541,542,543,544,545,546,547,548,549,550,551,552,553,554,555,556,557,558,559,560,561,562,563,564,565,566,567,568,569,570,571,572,573,574,575,576,577,578,579,580,581,582,583,584,585,586,587,588,589,590,591,592,593,594,595,596,597,598,599,600,601,602,603,604,605,606,607,608,609,610,611,612,613,614,615,616,617,618,619,620,621,622,623,624,625,626,627,628,629,630,631,632,633,634,635,636,637,638,639,640,641,642,643,644,645,646,647,648,649,650,651,652,653,654,655,656,657,658,659,660,661,662,663,664,665,666,667,668,669,670,671,672,673,674,675,676,677,678,679,680,681,682,683,684,685,686,687,688,689,690,691,692,693,694,695,696,697,698,699,700,701,702,703,704,705,706,707,708,709,710,711,712,713,714,715,716,717,718,719,720,721,722,723,724,725,726,727,728,729,730,731,732,733,734,735,736,737,738,739,740,741,742,743,744,745,746,747,748,749,750,751,752,753,754,755,756,757,758,759,760,761,762,763,764,765,766,767,768,769,770,771,772,773,774,775,776,777,778,779,780,781,782,783,784,785,786,787,788,789,790,791,792,793,794,795,796,797,798,799,800,801,802,803,804,805,806,807,808,809,810,811,812,813,814,815,816,817,818,819,820,821,822,823,824,825,826,827,828,829,830,831,832,833,834,835,836,837,838,839,840,841,842,843,844,845,846,847,848,849,850,851,852,853,854,855,856,857,858,859,860,861,862,863,864,865,866,867,868,869,870,871,872,873,874,875,876,877,878,879,880,881,882,883,884,885,886,887,888,889,890,891,892,893,894,895,896,897,898,899,900,901,902,903,904,905,906,907,908,909,910,911,912,913,914,915,916,917,918,919,920,921,922,923,924,925,926,927,928,929,930,931,932,933,934,935,936,937,938,939,940,941,942,943,944,945,946,947,948,949,950,951,952,953,954,955,956,957,958,959,960,961,962,963,964,965,966,967,968,969,970,971,972,973,974,975,976,977,978,979,980,981,982,983,984,985,986,987,988,989,990,991,992,993,994,995,996,997,998,999,1000,1001,1002,1003,1004,1005,1006,1007,1008,1009,1010,1011,1012,1013,1014,1015,1016,1017,1018,1019,1020,1021,1022,1023,1024,1025,1026,1027,1028,1029,1030,1031,1032,1033,1034,1035,1036,1037,1038,1039,1040,1041,1042,1043,1044,1045,1046,1047,1048,1049,1050,1051,1052,1053,1054,1055,1056,1057,1058,1059,1060,1061,1062,1063,1064,1065,1066,1067,1068,1069,1070,1071,1072,1073,1074,1075,1076,1077,1078,1079,1080,1081,1082,1083,1084,1085,1086,1087,1088,1089,1090,1091,1092,1093,1094,1095,1096,1097,1098,1099,1100,1101,1102,1103,1104,1105,1106,1107,1108,1109,1110,1111,1112,1113,1114,1115,1116,1117,1118,1119,1120,1121,1122,1123,1124,1125,1126,1127,1128,1129,1130,1131,1132,1133,1134,1135,1136,1137,1138,1139,1140,1141,1142,1143,1144,1145,1146,1147,1148,1149,1150,1151,1152,1153,1154,1155,1156,1157,1158,1159,1160,1161,1162,1163,1164,1165,1166,1167,1168,1169,1170,1171,1172,1173,1174,1175,1176,1177,1178,1179,1180,1181,1182,1183,1184,1185,1186,1187,1188,1189,1190,1191,1192,1193,1194,1195,1196,1197,1198,1199,1200,1201,1202,1203,1204,1205,1206,1207,1208,1209,1210,1211,1212,1213,1214,1215,1216,1217,1218,1219,1220,1221,1222,1223,1224,1225,1226,1227,1228,1229,1230,1231,1232,1233,1234,1235,1236,1237,1238,1239,1240,1241,1242,1243,1244,1245,1246,1247,1248,1249,1250,1251,1252,1253,1254,1255,1256,1257,1258,1259,1260,1261,1262,1263,1264,1265,1266,1267,1268,1269,1270,1271,1272,1273,1274,1275,1276,1277,1278,1279,1280,1281,1282,1283,1284,1285,1286,1287,1288,1289,1290,1291,1292,1293,1294,1295,1296,1297,1298,1299,1300,1301,1302,1303,1304,1305,1306,1307,1308,1309,1310,1311,1312,1313,1314,1315,1316,1317,1318,1319,1320,1321,1322,1323,1324,1325,1326,1327,1328,1329,1330,1331,1332,1333,1334,1335,1336,1337,1338,1339,1340,1341,1342,1343,1344,1345,1346,1347,1348,1349,1350,1351,1352,1353,1354,1355,1356,1357,1358,1359,1360,1361,1362,1363,1364,1365,1366,1367,1368,1369,1370,1371,1372,1373,1374,1375,1376,1377,1378,1379,1380,1381,1382,1383,1384,1385,1386,1387,1388,1389,1390,1391,1392,1393,1394,1395,1396,1397,1398,1399,1400,1401,1402,1403,1404,1405,1406,1407,1408,1409,1410,1411,1412,1413,1414,1415,1416,1417,1418,1419,1420,1421,1422,1423,1424,1425,1426,1427,1428,1429,1430,1431,1432,1433,1434,1435,1436,1437,1438,1439,1440,1441,1442,1443,1444,1445,1446,1447,1448,1449,1450,1451,1452,1453,1454,1455,1456,1457,1458,1459,1460,1461,1462,1463,1464,1465,1466,1467,1468,1469,1470,1471,1472,1473,1474,1475,1476,1477,1478,1479,1480,1481,1482,1483,1484,1485,1486,1487,1488,1489,1490,1491,1492,1493,1494,1495,1496,1497,1498,1499,1500,1501,1502,1503,1504,1505,1506,1507,1508,1509,1510,1511,1512,1513,1514,1515,1516,1517,1518,1519,1520,1521,1522,1523,1524,1525,1526,1527,1528,1529,1530,1531,1532,1533,1534,1535,1536,1537,1538,1539,1540,1541,1542,1543,1544,1545,1546,1547,1548,1549,1550,1551,1552,1553,1554,1555,1556,1557,1558,1559,1560,1561,1562,1563,1564,1565,1566,1567,1568,1569,1570,1571,1572,1573,1574,1575,1576,1577,1578,1579,1580,1581,1582,1583,1584,1585,1586,1587,1588,1589,1590,1591,1592,1593,1594,1595,1596,1597,1598,1599,1600,1601,1602,1603,1604,1605,1606,1607,1608,1609,1610,1611,1612,1613,1614,1615,1616,1617,1618,1619,1620,1621,1622,1623,1624,1625,1626,1627,1628,1629,1630,1631,1632,1633,1634,1635,1636,1637,1638,1639,1640,1641,1642,1643,1644,1645,1646,1647,1648,1649,1650,1651,1652,1653,1654,1655,1656,1657,1658,1659,1660,1661,1662,1663,1664,1665,1666,1667,1668,1669,1670,1671,1672,1673,1674,1675,1676,1677,1678,1679,1680,1681,1682,1683,1684,1685,1686,1687,1688,1689,1690,1691,1692,1693,1694,1695,1696,1697,1698,1699,1700,1701,1702,1703,1704,1705,1706,1707,1708,1709,1710,1711,1712,1713,1714,1715,1716,1717,1718,1719,1720,1721,1722,1723,1724,1725,1726,1727,1728,1729,1730,1731,1732,1733,1734,1735,1736,1737,1738,1739,1740,1741,1742,1743,1744,1745,1746,1747,1748,1749,1750,1751,1752,1753,1754,1755,1756,1757,1758,1759,1760,1761,1762,1763,1764,1765,1766,1767,1768,1769,1770,1771,1772,1773,1774,1775,1776,1777,1778,1779,1780,1781,1782,1783,1784,1785,1786,1787,1788,1789,1790,1791,1792,1793,1794,1795,1796,1797,1798,1799,1800,1801,1802,1803,1804,1805,1806,1807,1808,1809,1810,1811,1812,1813,1814,1815,1816,1817,1818,1819,1820,1821,1822,1823,1824,1825,1826,1827,1828,1829,1830,1831,1832,1833,1834,1835,1836,1837,1838,1839,1840,1841,1842,1843,1844,1845,1846,1847,1848,1849,1850,1851,1852,1853,1854,1855,1856,1857,1858,1859,1860,1861,1862,1863,1864,1865,1866,1867,1868,1869,1870,1871,1872,1873,1874,1875,1876,1877,1878,1879,1880,1881,1882,1883,1884,1885,1886,1887,1888,1889,1890,1891,1892,1893,1894,1895,1896,1897,1898,1899,1900,1901,1902,1903,1904,1905,1906,1907,1908,1909,1910,1911,1912,1913,1914,1915,1916,1917,1918,1919,1920,1921,1922,1923,1924,1925,1926,1927,1928,1929,1930,1931,1932,1933,1934,1935,1936,1937,1938,1939,1940,1941,1942,1943,1944,1945,1946,1947,1948,1949,1950,1951,1952,1953,1954,1955,1956,1957,1958,1959,1960,1961,1962,1963,1964,1965,1966,1967,1968,1969,1970,1971,1972,1973,1974,1975,1976,1977,1978,1979,1980,1981,1982,1983,1984,1985,1986,1987,1988,1989,1990,1991,1992,1993,1994,1995,1996,1997,1998,1999,2000,2001,2002,2003,2004,2005,2006,2007,2008,2009,2010,2011,2012,2013,2014,2015,2016,2017,2018,2019,2020,2021,2022,2023,2024,2025,2026,2027,2028,2029,2030,2031,2032,2033,2034,2035,2036,2037,2038,2039,2040,2041,2042,2043,2044,2045,2046,2047,2048,2049,2050,2051,2052,2053,2054,2055,2056,2057,2058,2059,2060,2061,2062,2063,2064,2065,2066,2067,2068,2069,2070,2071,2072,2073,2074,2075,2076,2077,2078,2079,2080,2081,2082,2083,2084,2085,2086,2087,2088,2089,2090,2091,2092,2093,2094,2095,2096,2097,2098,2099,2100,2101,2102,2103,2104,2105,2106,2107,2108,2109,2110,2111,2112,2113,2114,2115,2116,2117,2118,2119,2120,2121,2122,2123,2124,2125,2126,2127,2128,2129,2130,2131,2132,2133,2134,2135,2136,2137,2138,2139,2140,2141,2142,2143,2144,2145,2146,2147,2148,2149,2150,2151,2152,2153,2154,2155,2156,2157,2158,2159,2160,2161,2162,2163,2164,2165,2166,2167,2168,2169,2170,2171,2172,2173,2174,2175,2176,2177,2178,2179,2180,2181,2182,2183,2184,2185,2186,2187,2188,2189,2190,2191,2192,2193,2194,2195,2196,2197,2198,2199,2200,2201,2202,2203,2204,2205,2206,2207,2208,2209,2210,2211,2212,2213,2214,2215,2216,2217,2218,2219,2220,2221,2222,2223,2224,2225,2226,2227,2228,2229,2230,2231,2232,2233,2234,2235,2236,2237,2238,2239,2240,2241,2242,2243,2244,2245,2246,2247,2248,2249,2250,2251,2252,2253,2254,2255,2256,2257,2258,2259,2260,2261,2262,2263,2264,2265,2266,2267,2268,2269,2270,2271,2272,2273,2274,2275,2276,2277,2278,2279,2280,2281,2282,2283,2284,2285,2286,2287,2288,2289,2290,2291,2292,2293,2294,2295,2296,2297,2298,2299,2300,2301,2302,2303,2304,2305,2306,2307,2308,2309,2310,2311,2312,2313,2314,2315,2316,2317,2318,2319,2320,2321,2322,2323,2324,2325,2326,2327,2328,2329,2330,2331,2332,2333,2334,2335,2336,2337,2338,2339,2340,2341,2342,2343,2344,2345,2346,2347,2348,2349,2350,2351,2352,2353,2354,2355,2356,2357,2358,2359,2360,2361,2362,2363,2364,2365,2366,2367,2368,2369,2370,2371,2372,2373,2374,2375,2376,2377,2378,2379,2380,2381,2382,2383,2384,2385,2386,2387,2388,2389,2390,2391,2392,2393,2394,2395,2396,2397,2398,2399,2400,2401,2402,2403,2404,2405,2406,2407,2408,2409,2410,2411,2412,2413,2414,2415,2416,2417,2418,2419,2420,2421,2422,2423,2424,2425,2426,2427,2428,2429,2430,2431,2432,2433,2434,2435,2436,2437,2438,2439,2440,2441,2442,2443,2444,2445,2446,2447,2448,2449,2450,2451,2452,2453,2454,2455,2456,2457,2458,2459,2460,2461,2462,2463,2464,2465,2466,2467,2468,2469,2470,2471,2472,2473,2474,2475,2476,2477,2478,2479,2480,2481,2482,2483,2484,2485,2486,2487,2488,2489,2490,2491,2492,2493,2494,2495,2496,2497,2498,2499,2500,2501,2502,2503,2504,2505,2506,2507,2508,2509,2510,2511,2512,2513,2514,2515,2516,2517,2518,2519,2520,2521,2522,2523,2524,2525,2526,2527,2528,2529,2530,2531,2532,2533,2534,2535,2536,2537,2538,2539,2540,2541,2542,2543,2544,2545,2546,2547,2548,2549,2550,2551,2552,2553,2554,2555,2556,2557,2558,2559,2560,2561,2562,2563,2564,2565,2566,2567,2568,2569,2570,2571,2572,2573,2574,2575,2576,2577,2578,2579,2580,2581,2582,2583,2584,2585,2586,2587,2588,2589,2590,2591,2592,2593,2594,2595,2596,2597,2598,2599,2600,2601,2602,2603,2604,2605,2606,2607,2608,2609,2610,2611,2612,2613,2614,2615,2616,2617,2618,2619,2620,2621,2622,2623,2624,2625,2626,2627,2628,2629,2630,2631,2632,2633,2634,2635,2636,2637,2638,2639,2640,2641,2642,2643,2644,2645,2646,2647,2648,2649,2650,2651,2652,2653,2654,2655,2656,2657,2658,2659,2660,2661,2662,2663,2664,2665,2666,2667,2668,2669,2670,2671,2672,2673,2674,2675,2676,2677,2678,2679,2680,2681,2682,2683,2684,2685,2686,2687,2688,2689,2690,2691,2692,2693,2694,2695,2696,2697,2698,2699,2700,2701,2702,2703,2704,2705,2706,2707,2708,2709,2710,2711,2712,2713,2714,2715,2716,2717,2718,2719,2720,2721,2722,2723,2724,2725,2726,2727,2728,2729,2730,2731,2732,2733,2734,2735,2736,2737,2738,2739,2740,2741,2742,2743,2744,2745,2746,2747,2748,2749,2750,2751,2752,2753,2754,2755,2756,2757,2758,2759,2760,2761,2762,2763,2764,2765,2766,2767,2768,2769,2770,2771,2772,2773,2774,2775,2776,2777,2778,2779,2780,2781,2782,2783,2784,2785,2786,2787,2788,2789,2790,2791,2792,2793,2794,2795,2796,2797,2798,2799,2800,2801,2802,2803,2804,2805,2806,2807,2808,2809,2810,2811,2812,2813,2814,2815,2816,2817,2818,2819,2820,2821,2822,2823,2824,2825,2826,2827,2828,2829,2830,2831,2832,2833,2834,2835,2836,2837,2838,2839,2840,2841,2842,2843,2844,2845,2846,2847,2848,2849,2850,2851,2852,2853,2854,2855,2856,2857,2858,2859,2860,2861,2862,2863,2864,2865,2866,2867,2868,2869,2870,2871,2872,2873,2874,2875,2876,2877,2878,2879,2880,2881,2882,2883,2884,2885,2886,2887,2888,2889,2890,2891,2892,2893,2894,2895,2896,2897,2898,2899,2900,2901,2902,2903,2904,2905,2906,2907,2908,2909,2910,2911,2912,2913,2914,2915,2916,2917,2918,2919,2920,2921,2922,2923,2924,2925,2926,2927,2928,2929,2930,2931,2932,2933,2934,2935,2936,2937,2938,2939,2940,2941,2942,2943,2944,2945,2946,2947,2948,2949,2950,2951,2952,2953,2954,2955,2956,2957,2958,2959,2960,2961,2962,2963,2964,2965,2966,2967,2968,2969,2970,2971,2972,2973,2974,2975,2976,2977,2978,2979,2980,2981,2982,2983,2984,2985,2986,2987,2988,2989,2990,2991,2992,2993,2994,2995,2996,2997,2998,2999,3000,3001,3002,3003,3004,3005,3006,3007,3008,3009,3010,3011,3012,3013,3014,3015,3016,3017,3018,3019,3020,3021,3022,3023,3024,3025,3026,3027,3028,3029,3030,3031,3032,3033,3034,3035,3036,3037,3038,3039,3040,3041,3042,3043,3044,3045,3046,3047,3048,3049,3050,3051,3052,3053,3054,3055,3056,3057,3058,3059,3060,3061,3062,3063,3064,3065,3066,3067,3068,3069,3070,3071,3072,3073,3074,3075,3076,3077,3078,3079,3080,3081,3082,3083,3084,3085,3086,3087,3088,3089,3090,3091,3092,3093,3094,3095,3096,3097,3098,3099,3100,3101,3102,3103,3104,3105,3106,3107,3108,3109,3110,3111,3112,3113,3114,3115,3116,3117,3118,3119,3120,3121,3122,3123,3124,3125,3126,3127,3128,3129,3130,3131,3132,3133,3134,3135,3136,3137,3138,3139,3140,3141,3142,3143,3144,3145,3146,3147,3148,3149,3150,3151,3152,3153,3154,3155,3156,3157,3158,3159,3160,3161,3162,3163,3164,3165,3166,3167,3168,3169,3170,3171,3172,3173,3174,3175,3176,3177,3178,3179,3180,3181,3182,3183,3184,3185,3186,3187,3188,3189,3190,3191,3192,3193,3194,3195,3196,3197,3198,3199,3200,3201,3202,3203,3204,3205,3206,3207,3208,3209,3210,3211,3212,3213,3214,3215,3216,3217,3218,3219,3220,3221,3222,3223,3224,3225,3226,3227,3228,3229,3230,3231,3232,3233,3234,3235,3236,3237,3238,3239,3240,3241,3242,3243,3244,3245,3246,3247,3248,3249,3250,3251,3252,3253,3254,3255,3256,3257,3258,3259,3260,3261,3262,3263,3264,3265,3266,3267,3268,3269,3270,3271,3272,3273,3274,3275,3276,3277,3278,3279,3280,3281,3282,3283,3284,3285,3286,3287,3288,3289,3290,3291,3292,3293,3294,3295,3296,3297,3298,3299,3300,3301,3302,3303,3304,3305,3306,3307,3308,3309,3310,3311,3312,3313,3314,3315,3316,3317,3318,3319,3320,3321,3322,3323,3324,3325,3326,3327,3328,3329,3330,3331,3332,3333,3334,3335,3336,3337,3338,3339,3340,3341,3342,3343,3344,3345,3346,3347,3348,3349,3350,3351,3352,3353,3354,3355,3356,3357,3358,3359,3360,3361,3362,3363,3364,3365,3366,3367,3368,3369,3370,3371,3372,3373,3374,3375,3376,3377,3378,3379,3380,3381,3382,3383,3384,3385,3386,3387,3388,3389,3390,3391,3392,3393,3394,3395,3396,3397,3398,3399,3400,3401,3402,3403,3404,3405,3406,3407,3408,3409,3410,3411,3412,3413,3414,3415,3416,3417,3418,3419,3420,3421,3422,3423,3424,3425,3426,3427,3428,3429,3430,3431,3432,3433,3434,3435,3436,3437,3438,3439,3440,3441,3442,3443,3444,3445,3446,3447,3448,3449,3450,3451,3452,3453,3454,3455,3456,3457,3458,3459,3460,3461,3462,3463,3464,3465,3466,3467,3468,3469,3470,3471,3472,3473,3474,3475,3476,3477,3478,3479,3480,3481,3482,3483,3484,3485,3486,3487,3488,3489,3490,3491,3492,3493,3494,3495,3496,3497,3498,3499,3500,3501,3502,3503,3504,3505,3506,3507,3508,3509,3510,3511,3512,3513,3514,3515,3516,3517,3518,3519,3520,3521,3522,3523,3524,3525,3526,3527,3528,3529,3530,3531,3532,3533,3534,3535,3536,3537,3538,3539,3540,3541,3542,3543,3544,3545,3546,3547,3548,3549,3550,3551,3552,3553,3554,3555,3556,3557,3558,3559,3560,3561,3562,3563,3564,3565,3566,3567,3568,3569,3570,3571,3572,3573,3574,3575,3576,3577,3578,3579,3580,3581,3582,3583,3584,3585,3586,3587,3588,3589,3590,3591,3592,3593,3594,3595,3596,3597,3598,3599,3600,3601,3602,3603,3604,3605,3606,3607,3608,3609,3610,3611,3612,3613,3614,3615,3616,3617,3618,3619,3620,3621,3622,3623,3624,3625,3626,3627,3628,3629,3630,3631,3632,3633,3634,3635,3636,3637,3638,3639,3640,3641,3642,3643,3644,3645,3646,3647,3648,3649,3650,3651,3652,3653,3654,3655,3656,3657,3658,3659,3660,3661,3662,3663,3664,3665,3666,3667,3668,3669,3670,3671,3672,3673,3674,3675,3676,3677,3678,3679,3680,3681,3682,3683,3684,3685,3686,3687,3688,3689,3690,3691,3692,3693,3694,3695,3696,3697,3698,3699,3700,3701,3702,3703,3704,3705,3706,3707,3708,3709,3710,3711,3712,3713,3714,3715,3716,3717,3718,3719,3720,3721,3722,3723,3724,3725,3726,3727,3728,3729,3730,3731,3732,3733,3734,3735,3736,3737,3738,3739,3740,3741,3742,3743,3744,3745,3746,3747,3748,3749,3750,3751,3752,3753,3754,3755,3756,3757,3758,3759,3760,3761,3762,3763,3764,3765,3766,3767,3768,3769,3770,3771,3772,3773,3774,3775,3776,3777,3778,3779,3780,3781,3782,3783,3784,3785,3786,3787,3788,3789,3790,3791,3792,3793,3794,3795,3796,3797,3798,3799,3800,3801,3802,3803,3804,3805,3806,3807,3808,3809,3810,3811,3812,3813,3814,3815,3816,3817,3818,3819,3820,3821,3822,3823,3824,3825,3826,3827,3828,3829,3830,3831,3832,3833,3834,3835,3836,3837,3838,3839,3840,3841,3842,3843,3844,3845,3846,3847,3848,3849,3850,3851,3852,3853,3854,3855,3856,3857,3858,3859,3860,3861,3862,3863,3864,3865,3866,3867,3868,3869,3870,3871,3872,3873,3874,3875,3876,3877,3878,3879,3880,3881,3882,3883,3884,3885,3886,3887,3888,3889,3890,3891,3892,3893,3894,3895,3896,3897,3898,3899,3900,3901,3902,3903,3904,3905,3906,3907,3908,3909,3910,3911,3912,3913,3914,3915,3916,3917,3918,3919,3920,3921,3922,3923,3924,3925,3926,3927,3928,3929,3930,3931,3932,3933,3934,3935,3936,3937,3938,3939,3940,3941,3942,3943,3944,3945,3946,3947,3948,3949,3950,3951,3952,3953,3954,3955,3956,3957,3958,3959,3960,3961,3962,3963,3964,3965,3966,3967,3968,3969,3970,3971,3972,3973,3974,3975,3976,3977,3978,3979,3980,3981,3982,3983,3984,3985,3986,3987,3988,3989,3990,3991,3992,3993,3994,3995,3996,3997,3998,3999,4000,4001,4002,4003,4004,4005,4006,4007,4008,4009,4010,4011,4012,4013,4014,4015,4016,4017,4018,4019,4020,4021,4022,4023,4024,4025,4026,4027,4028,4029,4030,4031,4032,4033,4034,4035,4036,4037,4038,4039,4040,4041,4042,4043,4044,4045,4046,4047,4048,4049,4050,4051,4052,4053,4054,4055,4056,4057,4058,4059,4060,4061,4062,4063,4064,4065,4066,4067,4068,4069,4070,4071,4072,4073,4074,4075,4076,4077,4078,4079,4080,4081,4082,4083,4084,4085,4086,4087,4088,4089,4090,4091,4092,4093,4094,4095,4096,4097,4098,4099,4100,4101,4102,4103,4104,4105,4106,4107,4108,4109,4110,4111,4112,4113,4114,4115,4116,4117,4118,4119,4120,4121,4122,4123,4124,4125,4126,4127,4128,4129,4130,4131,4132,4133,4134,4135,4136,4137,4138,4139,4140,4141,4142,4143,4144,4145,4146,4147,4148,4149,4150,4151,4152,4153,4154,4155,4156,4157,4158,4159,4160,4161,4162,4163,4164,4165,4166,4167,4168,4169,4170,4171,4172,4173,4174,4175,4176,4177,4178,4179,4180,4181,4182,4183,4184,4185,4186,4187,4188,4189,4190,4191,4192,4193,4194,4195,4196,4197,4198,4199,4200,4201,4202,4203,4204,4205,4206,4207,4208,4209,4210,4211,4212,4213,4214,4215,4216,4217,4218,4219,4220,4221,4222,4223,4224,4225,4226,4227,4228,4229,4230,4231,4232,4233,4234,4235,4236,4237,4238,4239,4240,4241,4242,4243,4244,4245,4246,4247,4248,4249,4250,4251,4252,4253,4254,4255,4256,4257,4258,4259,4260,4261,4262,4263,4264,4265,4266,4267,4268,4269,4270,4271,4272,4273,4274,4275,4276,4277,4278,4279,4280,4281,4282,4283,4284,4285,4286,4287,4288,4289,4290,4291,4292,4293,4294,4295,4296,4297,4298,4299,4300,4301,4302,4303,4304,4305,4306,4307,4308,4309,4310,4311,4312,4313,4314,4315,4316,4317,4318,4319,4320,4321,4322,4323,4324,4325,4326,4327,4328,4329,4330,4331,4332,4333,4334,4335,4336,4337,4338,4339,4340,4341,4342,4343,4344,4345,4346,4347,4348,4349,4350,4351,4352,4353,4354,4355,4356,4357,4358,4359,4360,4361,4362,4363,4364,4365,4366,4367,4368,4369,4370,4371,4372,4373,4374,4375,4376,4377,4378,4379,4380,4381,4382,4383,4384,4385,4386,4387,4388,4389,4390,4391,4392,4393,4394,4395,4396,4397,4398,4399,4400,4401,4402,4403,4404,4405,4406,4407,4408,4409,4410,4411,4412,4413,4414,4415,4416,4417,4418,4419,4420,4421,4422,4423,4424,4425,4426,4427,4428,4429,4430,4431,4432,4433,4434,4435,4436,4437,4438,4439,4440,4441,4442,4443,4444,4445,4446,4447,4448,4449,4450,4451,4452,4453,4454,4455,4456,4457,4458,4459,4460,4461,4462,4463,4464,4465,4466,4467,4468,4469,4470,4471,4472,4473,4474,4475,4476,4477,4478,4479,4480,4481,4482,4483,4484,4485,4486,4487,4488,4489,4490,4491,4492,4493,4494,4495,4496,4497,4498,4499,4500,4501,4502,4503,4504,4505,4506,4507,4508,4509,4510,4511,4512,4513,4514,4515,4516,4517,4518,4519,4520,4521,4522,4523,4524,4525,4526,4527,4528,4529,4530,4531,4532,4533,4534,4535,4536,4537,4538,4539,4540,4541,4542,4543,4544,4545,4546,4547,4548,4549,4550,4551,4552,4553,4554,4555,4556,4557,4558,4559,4560,4561,4562,4563,4564,4565,4566,4567,4568,4569,4570,4571,4572,4573,4574,4575,4576,4577,4578,4579,4580,4581,4582,4583,4584,4585,4586,4587,4588,4589,4590,4591,4592,4593,4594,4595,4596,4597,4598,4599,4600,4601,4602,4603,4604,4605,4606,4607,4608,4609,4610,4611,4612,4613,4614,4615,4616,4617,4618,4619,4620,4621,4622,4623,4624,4625,4626,4627,4628,4629,4630,4631,4632,4633,4634,4635,4636,4637,4638,4639,4640,4641,4642,4643,4644,4645,4646,4647,4648,4649,4650,4651,4652,4653,4654,4655,4656,4657,4658,4659,4660,4661,4662,4663,4664,4665,4666,4667,4668,4669,4670,4671,4672,4673,4674,4675,4676,4677,4678,4679,4680,4681,4682,4683,4684,4685,4686,4687,4688,4689,4690,4691,4692,4693,4694,4695,4696,4697,4698,4699,4700,4701,4702,4703,4704,4705,4706,4707,4708,4709,4710,4711,4712,4713,4714,4715,4716,4717,4718,4719,4720,4721,4722,4723,4724,4725,4726,4727,4728,4729,4730,4731,4732,4733,4734,4735,4736,4737,4738,4739,4740,4741,4742,4743,4744,4745,4746,4747,4748,4749,4750,4751,4752,4753,4754,4755,4756,4757,4758,4759,4760,4761,4762,4763,4764,4765,4766,4767,4768,4769,4770,4771,4772,4773,4774,4775,4776,4777,4778,4779,4780,4781,4782,4783,4784,4785,4786,4787,4788,4789,4790,4791,4792,4793,4794,4795,4796,4797,4798,4799,4800,4801,4802,4803,4804,4805,4806,4807,4808,4809,4810,4811,4812,4813,4814,4815,4816,4817,4818,4819,4820,4821,4822,4823,4824,4825,4826,4827,4828,4829,4830,4831,4832,4833,4834,4835,4836,4837,4838,4839,4840,4841,4842,4843,4844,4845,4846,4847,4848,4849,4850,4851,4852,4853,4854,4855,4856,4857,4858,4859,4860,4861,4862,4863,4864,4865,4866,4867,4868,4869,4870,4871,4872,4873,4874,4875,4876,4877,4878,4879,4880,4881,4882,4883,4884,4885,4886,4887,4888,4889,4890,4891,4892,4893,4894,4895,4896,4897,4898,4899,4900,4901,4902,4903,4904,4905,4906,4907,4908,4909,4910,4911,4912,4913,4914,4915,4916,4917,4918,4919,4920,4921,4922,4923,4924,4925,4926,4927,4928,4929,4930,4931,4932,4933,4934,4935,4936,4937,4938,4939,4940,4941,4942,4943,4944,4945,4946,4947,4948,4949,4950,4951,4952,4953,4954,4955,4956,4957,4958,4959,4960,4961,4962,4963,4964,4965,4966,4967,4968,4969,4970,4971,4972,4973,4974,4975,4976,4977,4978,4979,4980,4981,4982,4983,4984,4985,4986,4987,4988,4989,4990,4991,4992,4993,4994,4995,4996,4997,4998,4999,5000,5001,5002,5003,5004,5005,5006,5007,5008,5009,5010,5011,5012,5013,5014,5015,5016,5017,5018,5019,5020,5021,5022,5023,5024,5025,5026,5027,5028,5029,5030,5031,5032,5033,5034,5035,5036,5037,5038,5039,5040,5041,5042,5043,5044,5045,5046,5047,5048,5049,5050,5051,5052,5053,5054,5055,5056,5057,5058,5059,5060,5061,5062,5063,5064,5065,5066,5067,5068,5069,5070,5071,5072,5073,5074,5075,5076,5077,5078,5079,5080,5081,5082,5083,5084,5085,5086,5087,5088,5089,5090,5091,5092,5093,5094,5095,5096,5097,5098,5099,5100,5101,5102,5103,5104,5105,5106,5107,5108,5109,5110,5111,5112,5113,5114,5115,5116,5117,5118,5119,5120,5121,5122,5123,5124,5125,5126,5127,5128,5129,5130,5131,5132,5133,5134,5135,5136,5137,5138,5139,5140,5141,5142,5143,5144,5145,5146,5147,5148,5149,5150,5151,5152,5153,5154,5155,5156,5157,5158,5159,5160,5161,5162,5163,5164,5165,5166,5167,5168,5169,5170,5171,5172,5173,5174,5175,5176,5177,5178,5179,5180,5181,5182,5183,5184,5185,5186],"data":[[null,109.8639056562,0,"completed",-6.49178,2.0,0,"c1ccccc1","c1ccccc1",[],"none",true,-0.9804210046],[null,340.505459674,1,"completed",-6.064992,2.0,1,"c1ccccc1","c1ccc(-c2ccccc2)cc1",[],"[cH&r6,CH&r5:1]>>[#6:1](-[c]1[ch]ccc[ch]1)",true,-0.7564632526],[null,205.5301639019,1,"completed",-5.886512,2.0,1,"c1ccccc1","c1ccc2ccccc2c1",[],"[cH&r6:1][cH&r6:2]>>[c:1]2cccc[c:2]2",true,-0.5876709965],[null,443.4094078977,1,"completed",-5.779148,2.0,1,"c1ccccc1","C1=CCC=C1",[],"[c:0]1[ch:1][ch][c:3][c!r5:4][c!r5:5]1>>[c:0]1[CH2:1][c:3][c:4][c:5]1",true,-0.6500926749],[null,280.7754938902,1,"completed",-5.70978,2.0,1,"c1ccccc1","C(=Cc1ccccc1)c1ccccc1",[],"[ch&r6,CH1&r5:1]>>[*:1](-C=C-c1ccccc1)",true,-0.5109132859],[null,186.8022802516,1,"completed",-6.062784,2.0,1,"c1ccccc1","C(#Cc1ccccc1)c1ccccc1",[],"[ch&r6,CH1&r5:1]>>[*:1](-C#C-c1ccccc1)",true,-0.6993583323],[null,855.5124122314,1,"completed",-5.964712,2.0,1,"c1ccccc1","c1ccncc1",[],"[ch&r6:0]>>[nr6:0]",true,-1.0479921949],[null,130.7494298318,1,"completed",-5.208748,2.0,1,"c1ccccc1","c1ccc(Nc2ccccc2)cc1",[],"[ch&r6,CH1&r5:1]>>[*:1](-N-c1ccccc1)",true,-0.1512951284],[null,228.5818813147,1,"completed",-6.402172,2.0,1,"c1ccccc1","O=c1ccocc1",[],"[ch:1]1[c:2][c:3][ch:4][c:5][c:6]1>>[o:1]1[c:2][c:3][C:4](=O)[c:5][c:6]1",true,-0.9397441759],[null,323.4754272636,2,"completed",-5.894148,2.0,2,"c1ccc(-c2ccccc2)cc1","c1ccc(-c2ccc(-c3ccccc3)cc2)cc1",[],"[cH&r6,CH&r5:1]>>[#6:1](-[c]1[ch]ccc[ch]1)",true,-0.6431680687],[null,400.2089622162,2,"completed",-5.970784,2.0,2,"c1ccc(-c2ccccc2)cc1","c1ccc(-c2ccccc2-c2ccccc2)cc1",[],"[cH&r6,CH&r5:1]>>[#6:1](-[c]1[ch]ccc[ch]1)",true,-0.7291892436],[null,208.7259538309,2,"completed",-6.009332,2.0,2,"c1ccc(-c2ccccc2)cc1","c1ccc(-c2cccc(-c3ccccc3)c2)cc1",[],"[cH&r6,CH&r5:1]>>[#6:1](-[c]1[ch]ccc[ch]1)",true,-0.6698806013],[null,289.9552260252,2,"completed",-5.758816,2.0,2,"c1ccc(-c2ccccc2)cc1","c1ccc2c(-c3cccc4ccccc34)cccc2c1",[],"[cH&r6:1][cH&r6:2]>>[c:1]2cccc[c:2]2",true,-0.5447503179],[null,169.3995910698,2,"completed",-5.747408,2.0,2,"c1ccc(-c2ccccc2)cc1","c1ccc2cc(-c3ccc4ccccc4c3)ccc2c1",[],"[cH&r6:1][cH&r6:2]>>[c:1]2cccc[c:2]2",true,-0.4838113367],[null,267.6632374704,2,"completed",-5.4347,2.0,2,"c1ccc(-c2ccccc2)cc1","C1=CC(C2=CCC=C2)=CC1",[],"[c:0]1[ch:1][ch][c:3][c!r5:4][c!r5:5]1>>[c:0]1[CH2:1][c:3][c:4][c:5]1",true,-0.3557181648],[null,349.1573583961,2,"completed",-5.20378,2.0,2,"c1ccc(-c2ccccc2)cc1","C1=CCC(C2=CC=CC2)=C1",[],"[c:0]1[ch:1][ch][c:3][c!r5:4][c!r5:5]1>>[c:0]1[CH2:1][c:3][c:4][c:5]1",true,-0.3566346902],[null,135.9595188174,2,"completed",-5.675372,2.0,2,"c1ccc(-c2ccccc2)cc1","C(=Cc1cc(C=Cc2ccccc2)cc(-c2ccccc2)c1)c1ccccc1",[],"[ch&r6,CH1&r5:1]>>[*:1](-C=C-c1ccccc1)",true,-0.4250893207],[null,375.819464577,2,"completed",-5.709136,2.0,2,"c1ccc(-c2ccccc2)cc1","C(=Cc1ccccc1-c1ccccc1C=Cc1ccccc1)c1ccccc1",[],"[ch&r6,CH1&r5:1]>>[*:1](-C=C-c1ccccc1)",true,-0.5683776355],[null,147.7665762219,2,"completed",-5.712632,2.0,2,"c1ccc(-c2ccccc2)cc1","C(=Cc1cccc(-c2cccc(C=Cc3ccccc3)c2)c1)c1ccccc1",[],"[ch&r6,CH1&r5:1]>>[*:1](-C=C-c1ccccc1)",true,-0.4535865574],[null,181.9751020323,2,"completed",-5.690552,2.0,2,"c1ccc(-c2ccccc2)cc1","C(=Cc1cccc(C=Cc2ccccc2)c1-c1ccccc1)c1ccccc1",[],"[ch&r6,CH1&r5:1]>>[*:1](-C=C-c1ccccc1)",true,-0.4516671933],[null,208.7191839613,2,"completed",-5.533232,2.0,2,"c1ccc(-c2ccccc2)cc1","C(=Cc1ccc(-c2ccc(C=Cc3ccccc3)cc2)cc1)c1ccccc1",[],"[ch&r6,CH1&r5:1]>>[*:1](-C=C-c1ccccc1)",true,-0.3681464125],[null,196.9148975488,2,"completed",-5.758724,2.0,2,"c1ccc(-c2ccccc2)cc1","C(#Cc1ccccc1-c1ccccc1C#Cc1ccccc1)c1ccccc1",[],"[ch&r6,CH1&r5:1]>>[*:1](-C#C-c1ccccc1)",true,-0.5013930174],[null,131.0942331495,2,"completed",-5.826988,2.0,2,"c1ccc(-c2ccccc2)cc1","C(#Cc1cccc(-c2cccc(C#Cc3ccccc3)c2)c1)c1ccccc1",[],"[ch&r6,CH1&r5:1]>>[*:1](-C#C-c1ccccc1)",true,-0.5255058121],[null,155.4556626912,2,"completed",-5.807668,2.0,2,"c1ccc(-c2ccccc2)cc1","C(#Cc1cccc(C#Cc2ccccc2)c1-c1ccccc1)c1ccccc1",[],"[ch&r6,CH1&r5:1]>>[*:1](-C#C-c1ccccc1)",true,-0.5191873671],[null,191.1503918396,2,"completed",-5.649796,2.0,2,"c1ccc(-c2ccccc2)cc1","C(#Cc1ccc(-c2ccc(C#Cc3ccccc3)cc2)cc1)c1ccccc1",[],"[ch&r6,CH1&r5:1]>>[*:1](-C#C-c1ccccc1)",true,-0.4297133192],[null,116.6865516835,2,"completed",-5.807116,2.0,2,"c1ccc(-c2ccccc2)cc1","C(#Cc1cc(C#Cc2ccccc2)cc(-c2ccccc2)c1)c1ccccc1",[],"[ch&r6,CH1&r5:1]>>[*:1](-C#C-c1ccccc1)",true,-0.5085490534],[null,546.3324277,2,"completed",-5.947048,2.0,2,"c1ccc(-c2ccccc2)cc1","c1cncc(-c2cccnc2)c1",[],"[ch&r6:0]>>[nr6:0]",true,-0.8062563957],[null,501.5108793679,2,"completed",-6.042912,2.0,2,"c1ccc(-c2ccccc2)cc1","c1cc(-c2ccncc2)ccn1",[],"[ch&r6:0]>>[nr6:0]",true,-0.8289534677],[null,466.0574356808,2,"completed",-5.84088,2.0,2,"c1ccc(-c2ccccc2)cc1","c1ccc(-c2ccccn2)nc1",[],"[ch&r6:0]>>[nr6:0]",true,-0.6972604168],[null,94.2937576706,2,"completed",-5.141772,2.0,2,"c1ccc(-c2ccccc2)cc1","c1ccc(Nc2cc(Nc3ccccc3)cc(-c3ccccc3)c2)cc1",[],"[ch&r6,CH1&r5:1]>>[*:1](-N-c1ccccc1)",true,-0.0987234204],[null,209.1033990814,2,"completed",-5.012788,2.0,2,"c1ccc(-c2ccccc2)cc1","c1ccc(Nc2ccc(-c3ccc(Nc4ccccc4)cc3)cc2)cc1",[],"[ch&r6,CH1&r5:1]>>[*:1](-N-c1ccccc1)",true,-0.2178328227],[null,234.3945757705,2,"completed",-5.278392,2.0,2,"c1ccc(-c2ccccc2)cc1","c1ccc(Nc2ccccc2-c2ccccc2Nc2ccccc2)cc1",[],"[ch&r6,CH1&r5:1]>>[*:1](-N-c1ccccc1)",true,-0.265583194],[null,99.683152455,2,"completed",-5.15502,2.0,2,"c1ccc(-c2ccccc2)cc1","c1ccc(Nc2cccc(Nc3ccccc3)c2-c2ccccc2)cc1",[],"[ch&r6,CH1&r5:1]>>[*:1](-N-c1ccccc1)",true,-0.1068646765],[null,74.9002132244,2,"completed",-5.197892,2.0,2,"c1ccc(-c2ccccc2)cc1","c1ccc(Nc2cccc(-c3cccc(Nc4ccccc4)c3)c2)cc1",[],"[ch&r6,CH1&r5:1]>>[*:1](-N-c1ccccc1)",true,-0.1015166752],[null,231.1083419388,2,"completed",-6.69326,2.0,2,"c1ccc(-c2ccccc2)cc1","O=c1cccc(-c2cccc(=O)o2)o1",[],"[c:1]1[c:2][ch:3][ch:4][c:5][c:6]1>>[c:1]1[c:2][o:3][c:4](=O)[c:5][c:6]1",true,-1.1389754191],[null,261.3889745173,2,"completed",-7.004864,2.0,2,"c1ccc(-c2ccccc2)cc1","O=c1cc(-c2ccoc(=O)c2)cco1",[],"[c:1]1[c:2][ch:3][ch:4][c:5][c:6]1>>[c:1]1[c:2][o:3][c:4](=O)[c:5][c:6]1",true,-1.3587834841],[null,458.0882418214,2,"completed",-6.341544,2.0,2,"c1ccc(-c2ccccc2)cc1","O=c1occcc1-c1cccoc1=O",[],"[c:1]1[c:2][ch:3][ch:4][c:5][c:6]1>>[c:1]1[c:2][o:3][c:4](=O)[c:5][c:6]1",true,-0.982418584],[null,505.3211001958,2,"completed",-6.795472,2.0,2,"c1ccc(-c2ccccc2)cc1","O=c1ccc(-c2ccc(=O)oc2)co1",[],"[c:1]1[c:2][ch:3][ch:4][c:5][c:6]1>>[c:1]1[c:2][o:3][c:4](=O)[c:5][c:6]1",true,-1.2899286076],[null,562.0957850494,2,"completed",-6.25902,2.0,2,"c1ccc(-c2ccccc2)cc1","O=c1ccocc1-c1coccc1=O",[],"[ch:1]1[c:2][c:3][ch:4][c:5][c:6]1>>[o:1]1[c:2][c:3][C:4](=O)[c:5][c:6]1",true,-0.9870066252],[null,124.4367759721,2,"completed",-6.631068,2.0,2,"c1ccc(-c2ccccc2)cc1","O=c1ccoc(-c2cc(=O)cco2)c1",[],"[ch:1]1[c:2][c:3][ch:4][c:5][c:6]1>>[o:1]1[c:2][c:3][C:4](=O)[c:5][c:6]1",true,-1.078947371],[null,215.6407085499,2,"completed",-5.683008,2.0,2,"C1=CCC=C1","C1=C(c2ccccc2)C(c2ccccc2)=CC1",[],"[cH&r6,CH&r5:1]>>[#6:1](-[c]1[ch]ccc[ch]1)",true,-0.4615745833],[null,283.3202818644,2,"completed",-5.363492,2.0,2,"C1=CCC=C1","C1=C(c2ccccc2)CC(c2ccccc2)=C1",[],"[cH&r6,CH&r5:1]>>[#6:1](-[c]1[ch]ccc[ch]1)",true,-0.3380682162],[null,269.0393853239,2,"completed",-5.182988,2.0,2,"C1=CCC=C1","C(=Cc1ccccc1)C1=CC=C(C=Cc2ccccc2)C1",[],"[ch&r6,CH1&r5:1]>>[*:1](-C=C-c1ccccc1)",true,-0.2752395772],[null,154.6643521346,2,"completed",-5.459724,2.0,2,"C1=CCC=C1","C(=Cc1ccccc1)C1=CCC=C1C=Cc1ccccc1",[],"[ch&r6,CH1&r5:1]>>[*:1](-C=C-c1ccccc1)",true,-0.2955126501],[null,254.0547226688,2,"completed",-5.312064,2.0,2,"C1=CCC=C1","C(#Cc1ccccc1)C1=CC=C(C#Cc2ccccc2)C1",[],"[ch&r6,CH1&r5:1]>>[*:1](-C#C-c1ccccc1)",true,-0.2942442196],[null,152.2029334329,2,"completed",-5.601772,2.0,2,"C1=CCC=C1","C(#Cc1ccccc1)C1=CCC=C1C#Cc1ccccc1",[],"[ch&r6,CH1&r5:1]>>[*:1](-C#C-c1ccccc1)",true,-0.3827996232],[null,216.7183695799,2,"completed",-5.902152,2.0,2,"C1=CCC=C1","C1=CC(=C2C=CC=C2)C=C1",[],"[r5:1][CH2r5:2][r5:3]>>[r5:1][C:2](=C1cccc1)[r5:3]",true,-0.6018773039],[null,403.8387108723,2,"completed",-6.027732,2.0,2,"C1=CCC=C1","c1ccoc1",[],"[#6H2r5:1]>>[O:1]",true,-0.7647366669],[null,946.402586936,2,"completed",-5.37674,2.0,2,"C1=CCC=C1","C1=COCO1",[],"[CH,ch:0]1=[C,c:1][C,c:2]=[CH,ch:3][*:4]1>>[O:0]1[*:1]=,:[*:2][O:3][*:4]1",true,-0.9660251136],[null,350.3395268912,2,"completed",-5.957812,2.0,2,"C1=CCC=C1","c1ccsc1",[],"[#6H2r5:1]>>[S:1]",true,-0.6951978736],[null,322.4952195054,2,"completed",-4.789504,2.0,2,"C1=CCC=C1","C1=CSCS1",[],"[CH,ch:0]1=[C,c:1][C,c:2]=[CH,ch:3][*:4]1>>[S:0]1[*:1]=,:[*:2][S:3][*:4]1",true,-0.3888996939],[null,402.7197746654,2,"completed",-5.469936,2.0,2,"C1=CCC=C1","c1cc[nH]c1",[],"[#6H2r5:1]>>[NH:1]",true,-0.4787911993],[null,1139.4472576121,2,"completed",-6.516528,2.0,2,"C1=CCC=C1","C1=NCN=C1",[],"[chr5,CH1r5:1]>>[n:1]",true,-1.5104801636],[null,1008.2181397452,2,"completed",-6.368592,2.0,2,"C1=CCC=C1","C1=NN=CC1",[],"[chr5,CH1r5:1]>>[n:1]",true,-1.3435301976],[null,178.3332542752,2,"completed",-5.014352,2.0,2,"C1=CCC=C1","C1=C(Nc2ccccc2)C(Nc2ccccc2)=CC1",[],"[ch&r6,CH1&r5:1]>>[*:1](-N-c1ccccc1)",true,-0.1881413929],[null,563.8930859411,2,"completed",-4.546532,2.0,2,"C1=CCC=C1","C1=C(Nc2ccccc2)CC(Nc2ccccc2)=C1",[],"[ch&r6,CH1&r5:1]>>[*:1](-N-c1ccccc1)",true,-0.6841604765],[null,266.5653572681,2,"completed",-6.099032,2.0,2,"O=c1ccocc1","O=c1c(-c2ccccc2)cocc1-c1ccccc1",[],"[cH&r6,CH&r5:1]>>[#6:1](-[c]1[ch]ccc[ch]1)",true,-0.7484042416],[null,197.3922441131,2,"completed",-6.104736,2.0,2,"O=c1ccocc1","O=c1cc(-c2ccccc2)oc(-c2ccccc2)c1",[],"[cH&r6,CH&r5:1]>>[#6:1](-[c]1[ch]ccc[ch]1)",true,-0.7304902248],[null,192.030987422,2,"completed",-6.3432,2.0,2,"O=c1ccocc1","O=c1c2ccccc2oc2ccccc12",[],"[cH&r6:1][cH&r6:2]>>[c:1]2cccc[c:2]2",true,-0.8911753799],[null,156.4722287129,2,"completed",-6.045396,2.0,2,"O=c1ccocc1","O=c1cc(C=Cc2ccccc2)oc(C=Cc2ccccc2)c1",[],"[ch&r6,CH1&r5:1]>>[*:1](-C=C-c1ccccc1)",true,-0.6800239855],[null,235.8386839451,2,"completed",-5.701316,2.0,2,"O=c1ccocc1","O=c1c(C=Cc2ccccc2)cocc1C=Cc1ccccc1",[],"[ch&r6,CH1&r5:1]>>[*:1](-C=C-c1ccccc1)",true,-0.4824878666],[null,212.4585630372,2,"completed",-5.846584,2.0,2,"O=c1ccocc1","O=c1c(C#Cc2ccccc2)cocc1C#Cc1ccccc1",[],"[ch&r6,CH1&r5:1]>>[*:1](-C#C-c1ccccc1)",true,-0.5641441295],[null,131.4709049351,2,"completed",-6.129944,2.0,2,"O=c1ccocc1","O=c1cc(C#Cc2ccccc2)oc(C#Cc2ccccc2)c1",[],"[ch&r6,CH1&r5:1]>>[*:1](-C#C-c1ccccc1)",true,-0.7328499669],[null,608.86357166,2,"completed",-6.686084,2.0,2,"O=c1ccocc1","O=c1cnonc1",[],"[ch&r6:0]>>[nr6:0]",true,-1.2662501538],[null,712.8778114459,2,"completed",-6.730888,2.0,2,"O=c1ccocc1","O=c1ncocn1",[],"[ch&r6:0]>>[nr6:0]",true,-1.345917773],[null,136.0895935083,2,"completed",-5.670496,2.0,2,"O=c1ccocc1","O=c1cc(Nc2ccccc2)oc(Nc2ccccc2)c1",[],"[ch&r6,CH1&r5:1]>>[*:1](-N-c1ccccc1)",true,-0.4218987599],[null,229.6189560399,2,"completed",-5.210772,2.0,2,"O=c1ccocc1","O=c1c(Nc2ccccc2)cocc1Nc1ccccc1",[],"[ch&r6,CH1&r5:1]>>[*:1](-N-c1ccccc1)",true,-0.2423579555],[null,116.7544989071,2,"completed",-5.903532,2.0,2,"O=c1ccocc1","O=c1cc[nH]cc1",[],"[o:1]>>[nH:1]",true,-0.5744621953],[null,216.7309403444,2,"completed",-5.746948,2.0,2,"C(#Cc1ccccc1)c1ccccc1","C(#Cc1c(-c2ccccc2)cccc1-c1ccccc1)c1ccccc1",[],"[cH&r6,CH&r5:1]>>[#6:1](-[c]1[ch]ccc[ch]1)",true,-0.5020535237],[null,237.0569805558,2,"completed",-5.677396,2.0,2,"C(#Cc1ccccc1)c1ccccc1","C(#Cc1ccc(-c2ccccc2)cc1)c1ccc(-c2ccccc2)cc1",[],"[cH&r6,CH&r5:1]>>[#6:1](-[c]1[ch]ccc[ch]1)",true,-0.4685672001],[null,142.0069681692,2,"completed",-5.825424,2.0,2,"C(#Cc1ccccc1)c1ccccc1","C(#Cc1cccc(-c2ccccc2)c1)c1cccc(-c2ccccc2)c1",[],"[cH&r6,CH&r5:1]>>[#6:1](-[c]1[ch]ccc[ch]1)",true,-0.5272794033],[null,280.8402690465,2,"completed",-5.725604,2.0,2,"C(#Cc1ccccc1)c1ccccc1","C(#Cc1ccccc1-c1ccccc1)c1ccccc1-c1ccccc1",[],"[cH&r6,CH&r5:1]>>[#6:1](-[c]1[ch]ccc[ch]1)",true,-0.5202380565],[null,128.3158590996,2,"completed",-5.828828,2.0,2,"C(#Cc1ccccc1)c1ccccc1","C(#Cc1cc(-c2ccccc2)cc(-c2ccccc2)c1)c1ccccc1",[],"[cH&r6,CH&r5:1]>>[#6:1](-[c]1[ch]ccc[ch]1)",true,-0.5260686114],[null,159.9587665037,2,"completed",-5.650808,2.0,2,"C(#Cc1ccccc1)c1ccccc1","C(#Cc1ccc2ccccc2c1)c1ccc2ccccc2c1",[],"[cH&r6:1][cH&r6:2]>>[c:1]2cccc[c:2]2",true,-0.4174298011],[null,198.1530813831,2,"completed",-5.562488,2.0,2,"C(#Cc1ccccc1)c1ccccc1","C(#Cc1cccc2ccccc12)c1cccc2ccccc12",[],"[cH&r6:1][cH&r6:2]>>[c:1]2cccc[c:2]2",true,-0.379569845],[null,444.176200496,2,"completed",-5.629924,2.0,2,"C(#Cc1ccccc1)c1ccccc1","C(#CC1=CCC=C1)C1=CCC=C1",[],"[c:0]1[ch:1][ch][c:3][c!r5:4][c!r5:5]1>>[c:0]1[CH2:1][c:3][c:4][c:5]1",true,-0.5787002899],[null,304.0011082042,2,"completed",-5.23368,2.0,2,"C(#Cc1ccccc1)c1ccccc1","C(#CC1=CC=CC1)C1=CC=CC1",[],"[c:0]1[ch:1][ch][c:3][c!r5:4][c!r5:5]1>>[c:0]1[CH2:1][c:3][c:4][c:5]1",true,-0.3180772572],[null,416.1078913752,2,"completed",-5.7268,2.0,2,"C(#Cc1ccccc1)c1ccccc1","C(#Cc1ccc(C#Cc2ccccc2)cc1)c1ccccc1",[],"[ch&r6,CH1&r5:1]>>[*:1](-C#C-c1ccccc1)",true,-0.6046950594],[null,253.7983102923,2,"completed",-5.849528,2.0,2,"C(#Cc1ccccc1)c1ccccc1","C(#Cc1cccc(C#Cc2ccccc2)c1)c1ccccc1",[],"[ch&r6,CH1&r5:1]>>[*:1](-C#C-c1ccccc1)",true,-0.5828308258],[null,241.8248082554,2,"completed",-5.696164,2.0,2,"C(#Cc1ccccc1)c1ccccc1","C(#Cc1ccccc1C#Cc1ccccc1)c1ccccc1",[],"[ch&r6,CH1&r5:1]>>[*:1](-C#C-c1ccccc1)",true,-0.4823182354],[null,318.2194176098,2,"completed",-6.018256,2.0,2,"C(#Cc1ccccc1)c1ccccc1","C(#Cc1ccccn1)c1ccccn1",[],"[ch&r6:0]>>[nr6:0]",true,-0.7172368491],[null,482.3672237164,2,"completed",-6.099308,2.0,2,"C(#Cc1ccccc1)c1ccccc1","C(#Cc1ccncc1)c1ccncc1",[],"[ch&r6:0]>>[nr6:0]",true,-0.8497059569],[null,397.6213500022,2,"completed",-5.995256,2.0,2,"C(#Cc1ccccc1)c1ccccc1","C(#Cc1cccnc1)c1cccnc1",[],"[ch&r6:0]>>[nr6:0]",true,-0.7421789257],[null,417.2871061959,2,"completed",-6.544588,2.0,2,"C(#Cc1ccccc1)c1ccccc1","O=c1ccc(C#Cc2ccc(=O)oc2)co1",[],"[c:1]1[c:2][ch:3][ch:4][c:5][c:6]1>>[c:1]1[c:2][o:3][c:4](=O)[c:5][c:6]1",true,-1.0939275246],[null,202.9354724022,2,"completed",-6.84552,2.0,2,"C(#Cc1ccccc1)c1ccccc1","O=c1cc(C#Cc2ccoc(=O)c2)cco1",[],"[c:1]1[c:2][ch:3][ch:4][c:5][c:6]1>>[c:1]1[c:2][o:3][c:4](=O)[c:5][c:6]1",true,-1.2386018087],[null,360.8365499242,2,"completed",-6.14586,2.0,2,"C(#Cc1ccccc1)c1ccccc1","O=c1occcc1C#Cc1cccoc1=O",[],"[c:1]1[c:2][ch:3][ch:4][c:5][c:6]1>>[c:1]1[c:2][o:3][c:4](=O)[c:5][c:6]1",true,-0.8161962718],[null,199.7454947732,2,"completed",-6.59896,2.0,2,"C(#Cc1ccccc1)c1ccccc1","O=c1cccc(C#Cc2cccc(=O)o2)o1",[],"[c:1]1[c:2][ch:3][ch:4][c:5][c:6]1>>[c:1]1[c:2][o:3][c:4](=O)[c:5][c:6]1",true,-1.0681151589],[null,98.7522168391,2,"completed",-6.624168,2.0,2,"C(#Cc1ccccc1)c1ccccc1","O=c1ccoc(C#Cc2cc(=O)cco2)c1",[],"[ch:1]1[c:2][c:3][ch:4][c:5][c:6]1>>[o:1]1[c:2][c:3][C:4](=O)[c:5][c:6]1",true,-1.0714780285],[null,412.2440519933,2,"completed",-6.200232,2.0,2,"C(#Cc1ccccc1)c1ccccc1","O=c1ccocc1C#Cc1coccc1=O",[],"[ch:1]1[c:2][c:3][ch:4][c:5][c:6]1>>[o:1]1[c:2][c:3][C:4](=O)[c:5][c:6]1",true,-0.8735532501],[null,108.0295694259,2,"completed",-5.25208,2.0,2,"c1ccc(Nc2ccccc2)cc1","c1ccc(-c2cccc(Nc3cccc(-c4ccccc4)c3)c2)cc1",[],"[cH&r6,CH&r5:1]>>[#6:1](-[c]1[ch]ccc[ch]1)",true,-0.1516682821],[null,105.6212938246,2,"completed",-5.24932,2.0,2,"c1ccc(Nc2ccccc2)cc1","c1ccc(Nc2cc(-c3ccccc3)cc(-c3ccccc3)c2)cc1",[],"[cH&r6,CH&r5:1]>>[#6:1](-[c]1[ch]ccc[ch]1)",true,-0.148597188],[null,160.8731471942,2,"completed",-5.20194,2.0,2,"c1ccc(Nc2ccccc2)cc1","c1ccc(-c2ccc(Nc3ccc(-c4ccccc4)cc3)cc2)cc1",[],"[cH&r6,CH&r5:1]>>[#6:1](-[c]1[ch]ccc[ch]1)",true,-0.1759890157],[null,286.7985732052,2,"completed",-5.273332,2.0,2,"c1ccc(Nc2ccccc2)cc1","c1ccc(Nc2c(-c3ccccc3)cccc2-c2ccccc2)cc1",[],"[cH&r6,CH&r5:1]>>[#6:1](-[c]1[ch]ccc[ch]1)",true,-0.3114080488],[null,159.2503365115,2,"completed",-5.1679,2.0,2,"c1ccc(Nc2ccccc2)cc1","c1ccc(-c2ccccc2Nc2ccccc2-c2ccccc2)cc1",[],"[cH&r6,CH&r5:1]>>[#6:1](-[c]1[ch]ccc[ch]1)",true,-0.1661919691],[null,126.3284865031,2,"completed",-5.171212,2.0,2,"c1ccc(Nc2ccccc2)cc1","c1ccc2cc(Nc3ccc4ccccc4c3)ccc2c1",[],"[cH&r6:1][cH&r6:2]>>[c:1]2cccc[c:2]2",true,-0.1358077667],[null,124.391064386,2,"completed",-5.105064,2.0,2,"c1ccc(Nc2ccccc2)cc1","c1ccc2c(Nc3cccc4ccccc34)cccc2c1",[],"[cH&r6:1][cH&r6:2]>>[c:1]2cccc[c:2]2",true,-0.1244415626],[null,210.4021559934,2,"completed",-4.784904,2.0,2,"c1ccc(Nc2ccccc2)cc1","C1=CC(NC2=CCC=C2)=CC1",[],"[c:0]1[ch:1][ch][c:3][c!r5:4][c!r5:5]1>>[c:0]1[CH2:1][c:3][c:4][c:5]1",true,-0.3048261094],[null,202.8547408367,2,"completed",-4.738628,2.0,2,"c1ccc(Nc2ccccc2)cc1","C1=CCC(NC2=CC=CC2)=C1",[],"[c:0]1[ch:1][ch][c:3][c!r5:4][c!r5:5]1>>[c:0]1[CH2:1][c:3][c:4][c:5]1",true,-0.3242514608],[null,113.7404212291,2,"completed",-5.487324,2.0,2,"c1ccc(Nc2ccccc2)cc1","c1ccc(Nc2ccccn2)nc1",[],"[ch&r6:0]>>[nr6:0]",true,-0.2940180693],[null,321.5443185812,2,"completed",-5.735724,2.0,2,"c1ccc(Nc2ccccc2)cc1","c1cc(Nc2ccncc2)ccn1",[],"[ch&r6:0]>>[nr6:0]",true,-0.549018944],[null,312.1621042108,2,"completed",-5.467912,2.0,2,"c1ccc(Nc2ccccc2)cc1","c1cncc(Nc2cccnc2)c1",[],"[ch&r6:0]>>[nr6:0]",true,-0.4046865537],[null,83.8755576929,2,"completed",-5.118772,2.0,2,"c1ccc(Nc2ccccc2)cc1","c1ccc(Nc2cccc(Nc3ccccc3)c2)cc1",[],"[ch&r6,CH1&r5:1]>>[*:1](-N-c1ccccc1)",true,-0.0848986413],[null,261.4300651552,2,"completed",-5.064584,2.0,2,"c1ccc(Nc2ccccc2)cc1","c1ccc(Nc2ccccc2Nc2ccccc2)cc1",[],"[ch&r6,CH1&r5:1]>>[*:1](-N-c1ccccc1)",true,-0.262602899],[null,265.999734542,2,"completed",-4.873776,2.0,2,"c1ccc(Nc2ccccc2)cc1","c1ccc(Nc2ccc(Nc3ccccc3)cc2)cc1",[],"[ch&r6,CH1&r5:1]>>[*:1](-N-c1ccccc1)",true,-0.3095686271],[null,94.7744892879,2,"completed",-5.112608,2.0,2,"c1ccc(Nc2ccccc2)cc1","c1ccc(N(c2ccccc2)c2ccccc2)cc1",[],"[r:1][NH!R:2][r:3]>>[r:1][N:2](-c1ccccc1)[r:3]",true,-0.0951845315],[null,157.6264693795,2,"completed",-5.792856,2.0,2,"c1ccc2ccccc2c1","c1ccc(-c2ccc3ccc(-c4ccccc4)cc3c2)cc1",[],"[cH&r6,CH&r5:1]>>[#6:1](-[c]1[ch]ccc[ch]1)",true,-0.5099709088],[null,735.0806604117,2,"completed",-5.791384,2.0,2,"c1ccc2ccccc2c1","c1ccc(-c2ccc(-c3ccccc3)c3ccccc23)cc1",[],"[cH&r6,CH&r5:1]>>[#6:1](-[c]1[ch]ccc[ch]1)",true,-0.8800962315],[null,251.984018717,2,"completed",-5.743544,2.0,2,"c1ccc2ccccc2c1","c1ccc(-c2ccc3cc(-c4ccccc4)ccc3c2)cc1",[],"[cH&r6,CH&r5:1]>>[#6:1](-[c]1[ch]ccc[ch]1)",true,-0.5161675085],[null,695.6469091902,2,"completed",-5.796904,2.0,2,"c1ccc2ccccc2c1","c1ccc(-c2cccc3c(-c4ccccc4)cccc23)cc1",[],"[cH&r6,CH&r5:1]>>[#6:1](-[c]1[ch]ccc[ch]1)",true,-0.8496502004],[null,479.0870540344,2,"completed",-5.798192,2.0,2,"c1ccc2ccccc2c1","c1ccc(-c2cccc3cccc(-c4ccccc4)c23)cc1",[],"[cH&r6,CH&r5:1]>>[#6:1](-[c]1[ch]ccc[ch]1)",true,-0.684387112],[null,171.5972154784,2,"completed",-5.834256,2.0,2,"c1ccc2ccccc2c1","c1ccc(-c2cc3ccccc3cc2-c2ccccc2)cc1",[],"[cH&r6,CH&r5:1]>>[#6:1](-[c]1[ch]ccc[ch]1)",true,-0.5418673476],[null,149.8427671916,2,"completed",-5.507932,2.0,2,"c1ccc2ccccc2c1","c1ccc2cc3ccccc3cc2c1",[],"[cH&r6:1][cH&r6:2]>>[c:1]2cccc[c:2]2",true,-0.3224795002],[null,226.0944611292,2,"completed",-5.85514,2.0,2,"c1ccc2ccccc2c1","c1ccc2c(c1)ccc1ccccc12",[],"[cH&r6:1][cH&r6:2]>>[c:1]2cccc[c:2]2",true,-0.5749213433],[null,433.9524842478,2,"completed",-5.823124,2.0,2,"c1ccc2ccccc2c1","C1=Cc2cccc3cccc1c23",[],"[ch:1]2[c:3][c:4][c:5][c:6]3[c:7][c:8][c:9][ch:2][c:10]23>>C1=C[c:1]2[c:3][c:4][c:5][c:6]3[c:7][c:8][c:9][c:2]1[c:10]23",true,-0.6667382058],[null,226.4214584344,2,"completed",-5.182344,2.0,2,"c1ccc2ccccc2c1","C1=c2ccccc2=CC1",[],"[c:0]1[ch:1][ch][c:3][c!r5:4][c!r5:5]1>>[c:0]1[CH2:1][c:3][c:4][c:5]1",true,-0.2336431866],[null,280.0815016254,2,"completed",-5.551724,2.0,2,"c1ccc2ccccc2c1","C(=Cc1cccc2cccc(C=Cc3ccccc3)c12)c1ccccc1",[],"[ch&r6,CH1&r5:1]>>[*:1](-C=C-c1ccccc1)",true,-0.4224125802],[null,275.2820921462,2,"completed",-5.497536,2.0,2,"c1ccc2ccccc2c1","C(=Cc1cccc2c(C=Cc3ccccc3)cccc12)c1ccccc1",[],"[ch&r6,CH1&r5:1]>>[*:1](-C=C-c1ccccc1)",true,-0.3914298369],[null,311.0546459418,2,"completed",-5.420808,2.0,2,"c1ccc2ccccc2c1","C(=Cc1ccc(C=Cc2ccccc2)c2ccccc12)c1ccccc1",[],"[ch&r6,CH1&r5:1]>>[*:1](-C=C-c1ccccc1)",true,-0.3836465841],[null,134.6229408318,2,"completed",-5.607568,2.0,2,"c1ccc2ccccc2c1","C(=Cc1ccc2ccc(C=Cc3ccccc3)cc2c1)c1ccccc1",[],"[ch&r6,CH1&r5:1]>>[*:1](-C=C-c1ccccc1)",true,-0.3799469973],[null,197.9534817236,2,"completed",-5.485668,2.0,2,"c1ccc2ccccc2c1","C(=Cc1ccc2cc(C=Cc3ccccc3)ccc2c1)c1ccccc1",[],"[ch&r6,CH1&r5:1]>>[*:1](-C=C-c1ccccc1)",true,-0.334765718],[null,195.2632458158,2,"completed",-5.651176,2.0,2,"c1ccc2ccccc2c1","C(=Cc1cc2ccccc2cc1C=Cc1ccccc1)c1ccccc1",[],"[ch&r6,CH1&r5:1]>>[*:1](-C=C-c1ccccc1)",true,-0.4324202549],[null,173.2274693155,2,"completed",-5.603336,2.0,2,"c1ccc2ccccc2c1","C(#Cc1ccc2cc(C#Cc3ccccc3)ccc2c1)c1ccccc1",[],"[ch&r6,CH1&r5:1]>>[*:1](-C#C-c1ccccc1)",true,-0.3926166696],[null,114.3304247629,2,"completed",-5.713644,2.0,2,"c1ccc2ccccc2c1","C(#Cc1ccc2ccc(C#Cc3ccccc3)cc2c1)c1ccccc1",[],"[ch&r6,CH1&r5:1]>>[*:1](-C#C-c1ccccc1)",true,-0.4445057208],[null,329.856304777,2,"completed",-5.606832,2.0,2,"c1ccc2ccccc2c1","C(#Cc1cccc2cccc(C#Cc3ccccc3)c12)c1ccccc1",[],"[ch&r6,CH1&r5:1]>>[*:1](-C#C-c1ccccc1)",true,-0.4844334146],[null,191.2381860024,2,"completed",-5.484748,2.0,2,"c1ccc2ccccc2c1","C(#Cc1ccc(C#Cc2ccccc2)c2ccccc12)c1ccccc1",[],"[ch&r6,CH1&r5:1]>>[*:1](-C#C-c1ccccc1)",true,-0.3303138588],[null,169.5450113032,2,"completed",-5.753664,2.0,2,"c1ccc2ccccc2c1","C(#Cc1cc2ccccc2cc1C#Cc1ccccc1)c1ccccc1",[],"[ch&r6,CH1&r5:1]>>[*:1](-C#C-c1ccccc1)",true,-0.4879662458],[null,339.343037938,2,"completed",-5.589628,2.0,2,"c1ccc2ccccc2c1","C(#Cc1cccc2c(C#Cc3ccccc3)cccc12)c1ccccc1",[],"[ch&r6,CH1&r5:1]>>[*:1](-C#C-c1ccccc1)",true,-0.4823112385],[null,563.2011571734,2,"completed",-5.926348,2.0,2,"c1ccc2ccccc2c1","c1cc2cnccc2cn1",[],"[ch&r6:0]>>[nr6:0]",true,-0.8073366967],[null,662.8314552324,2,"completed",-5.96324,2.0,2,"c1ccc2ccccc2c1","c1cc2ccncc2cn1",[],"[ch&r6:0]>>[nr6:0]",true,-0.8969310753],[null,781.7507722409,2,"completed",-5.735908,2.0,2,"c1ccc2ccccc2c1","c1cnc2cccnc2c1",[],"[ch&r6:0]>>[nr6:0]",true,-0.8995998957],[null,1032.4810839111,2,"completed",-5.740324,2.0,2,"c1ccc2ccccc2c1","c1ccc2cnncc2c1",[],"[ch&r6:0]>>[nr6:0]",true,-1.1255773864],[null,907.3820643894,2,"completed",-5.687516,2.0,2,"c1ccc2ccccc2c1","c1ccc2nccnc2c1",[],"[ch&r6:0]>>[nr6:0]",true,-0.9962318934],[null,615.1684452884,2,"completed",-5.755872,2.0,2,"c1ccc2ccccc2c1","c1cnc2ncccc2c1",[],"[ch&r6:0]>>[nr6:0]",true,-0.7676031367],[null,241.1575657679,2,"completed",-4.99954,2.0,2,"c1ccc2ccccc2c1","c1ccc(Nc2cccc3c(Nc4ccccc4)cccc23)cc1",[],"[ch&r6,CH1&r5:1]>>[*:1](-N-c1ccccc1)",true,-0.2512014236],[null,481.5494524023,2,"completed",-4.90156,2.0,2,"c1ccc2ccccc2c1","c1ccc(Nc2ccc(Nc3ccccc3)c3ccccc23)cc1",[],"[ch&r6,CH1&r5:1]>>[*:1](-N-c1ccccc1)",true,-0.5011839059],[null,192.2935662971,2,"completed",-5.190164,2.0,2,"c1ccc2ccccc2c1","c1ccc(Nc2cc3ccccc3cc2Nc2ccccc2)cc1",[],"[ch&r6,CH1&r5:1]>>[*:1](-N-c1ccccc1)",true,-0.2023864956],[null,199.1564854641,2,"completed",-5.146556,2.0,2,"c1ccc2ccccc2c1","c1ccc(Nc2cccc3cccc(Nc4ccccc4)c23)cc1",[],"[ch&r6,CH1&r5:1]>>[*:1](-N-c1ccccc1)",true,-0.2018052568],[null,216.3032537008,2,"completed",-4.924468,2.0,2,"c1ccc2ccccc2c1","c1ccc(Nc2ccc3cc(Nc4ccccc4)ccc3c2)cc1",[],"[ch&r6,CH1&r5:1]>>[*:1](-N-c1ccccc1)",true,-0.248766405],[null,79.8706201448,2,"completed",-5.112332,2.0,2,"c1ccc2ccccc2c1","c1ccc(Nc2ccc3ccc(Nc4ccccc4)cc3c2)cc1",[],"[ch&r6,CH1&r5:1]>>[*:1](-N-c1ccccc1)",true,-0.0803357597],[null,229.1609018144,2,"completed",-7.066872,2.0,2,"c1ccc2ccccc2c1","O=c1occc2ccoc(=O)c12",[],"[c:1]1[c:2][ch:3][ch:4][c:5][c:6]1>>[c:1]1[c:2][o:3][c:4](=O)[c:5][c:6]1",true,-1.395751266],[null,399.5055558658,2,"completed",-6.994928,2.0,2,"c1ccc2ccccc2c1","O=c1ccc2oc(=O)ccc2o1",[],"[c:1]1[c:2][ch:3][ch:4][c:5][c:6]1>>[c:1]1[c:2][o:3][c:4](=O)[c:5][c:6]1",true,-1.3853061866],[null,533.2618981557,2,"completed",-6.786364,2.0,2,"c1ccc2ccccc2c1","O=c1occc2c(=O)occc12",[],"[c:1]1[c:2][ch:3][ch:4][c:5][c:6]1>>[c:1]1[c:2][o:3][c:4](=O)[c:5][c:6]1",true,-1.2953153233],[null,360.371978311,2,"completed",-7.020964,2.0,2,"c1ccc2ccccc2c1","O=c1ccc2ccc(=O)oc2o1",[],"[c:1]1[c:2][ch:3][ch:4][c:5][c:6]1>>[c:1]1[c:2][o:3][c:4](=O)[c:5][c:6]1",true,-1.3921272501],[null,518.7315998322,2,"completed",-6.423516,2.0,2,"c1ccc2ccccc2c1","O=c1ccoc2occc(=O)c12",[],"[ch:1]1[c:2][c:3][ch:4][c:5][c:6]1>>[o:1]1[c:2][c:3][C:4](=O)[c:5][c:6]1",true,-1.0617969805],[null,254.3160240606,2,"completed",-6.761892,2.0,2,"c1ccc2ccccc2c1","O=c1ccoc2c(=O)ccoc12",[],"[ch:1]1[c:2][c:3][ch:4][c:5][c:6]1>>[o:1]1[c:2][c:3][C:4](=O)[c:5][c:6]1",true,-1.1907981776],[null,153.2756264159,2,"completed",-5.873448,2.0,2,"c1ccncc1","c1ccc(-c2cccc(-c3ccccc3)n2)cc1",[],"[cH&r6,CH&r5:1]>>[#6:1](-[c]1[ch]ccc[ch]1)",true,-0.5626918374],[null,233.00696158,2,"completed",-5.917516,2.0,2,"c1ccncc1","c1ccc(-c2cncc(-c3ccccc3)c2)cc1",[],"[cH&r6,CH&r5:1]>>[#6:1](-[c]1[ch]ccc[ch]1)",true,-0.6178795394],[null,164.2073063984,2,"completed",-5.703248,2.0,2,"c1ccncc1","c1ccc2cc3cnccc3cc2c1",[],"[cH&r6:1][cH&r6:2]>>[c:1]2cccc[c:2]2",true,-0.4530772922],[null,148.299569521,2,"completed",-5.765992,2.0,2,"c1ccncc1","c1ccc2nc3ccccc3cc2c1",[],"[cH&r6:1][cH&r6:2]>>[c:1]2cccc[c:2]2",true,-0.4892136352],[null,166.8260108535,2,"completed",-5.765716,2.0,2,"c1ccncc1","C(=Cc1cncc(C=Cc2ccccc2)c1)c1ccccc1",[],"[ch&r6,CH1&r5:1]>>[*:1](-C=C-c1ccccc1)",true,-0.4949626615],[null,164.3342727832,2,"completed",-5.680156,2.0,2,"c1ccncc1","C(=Cc1cccc(C=Cc2ccccc2)n1)c1ccccc1",[],"[ch&r6,CH1&r5:1]>>[*:1](-C=C-c1ccccc1)",true,-0.4380986596],[null,185.8051797821,2,"completed",-5.896264,2.0,2,"c1ccncc1","C(#Cc1cncc(C#Cc2ccccc2)c1)c1ccccc1",[],"[ch&r6,CH1&r5:1]>>[*:1](-C#C-c1ccccc1)",true,-0.5875384073],[null,142.1025214143,2,"completed",-5.852196,2.0,2,"c1ccncc1","C(#Cc1cccc(C#Cc2ccccc2)n1)c1ccccc1",[],"[ch&r6,CH1&r5:1]>>[*:1](-C#C-c1ccccc1)",true,-0.5453756041],[null,881.7338755149,2,"completed",-5.935548,2.0,2,"c1ccncc1","c1cncnc1",[],"[ch&r6:0]>>[nr6:0]",true,-1.0580848042],[null,866.0938611421,2,"completed",-5.770408,2.0,2,"c1ccncc1","c1cnccn1",[],"[ch&r6:0]>>[nr6:0]",true,-0.9850622065],[null,1164.8084822666,2,"completed",-5.747868,2.0,2,"c1ccncc1","c1ccnnc1",[],"[ch&r6:0]>>[nr6:0]",true,-1.2499791773],[null,115.709519938,2,"completed",-5.158516,2.0,2,"c1ccncc1","c1ccc(Nc2cccc(Nc3ccccc3)n2)cc1",[],"[ch&r6,CH1&r5:1]>>[*:1](-N-c1ccccc1)",true,-0.1227457246],[null,166.6832597341,2,"completed",-5.215556,2.0,2,"c1ccncc1","c1ccc(Nc2cncc(Nc3ccccc3)c2)cc1",[],"[ch&r6,CH1&r5:1]>>[*:1](-N-c1ccccc1)",true,-0.1852737751],[null,151.0257153473,2,"completed",-5.726708,2.0,2,"C(=Cc1ccccc1)c1ccccc1","C(=Cc1cc(-c2ccccc2)cc(-c2ccccc2)c1)c1ccccc1",[],"[cH&r6,CH&r5:1]>>[#6:1](-[c]1[ch]ccc[ch]1)",true,-0.4639640031],[null,341.7842121762,2,"completed",-5.702604,2.0,2,"C(=Cc1ccccc1)c1ccccc1","C(=Cc1c(-c2ccccc2)cccc1-c1ccccc1)c1ccccc1",[],"[cH&r6,CH&r5:1]>>[#6:1](-[c]1[ch]ccc[ch]1)",true,-0.5429096815],[null,249.4624523189,2,"completed",-5.578312,2.0,2,"C(=Cc1ccccc1)c1ccccc1","C(=Cc1ccc(-c2ccccc2)cc1)c1ccc(-c2ccccc2)cc1",[],"[cH&r6,CH&r5:1]>>[#6:1](-[c]1[ch]ccc[ch]1)",true,-0.4175342813],[null,455.6924455648,2,"completed",-5.803528,2.0,2,"C(=Cc1ccccc1)c1ccccc1","C(=Cc1ccccc1-c1ccccc1)c1ccccc1-c1ccccc1",[],"[cH&r6,CH&r5:1]>>[#6:1](-[c]1[ch]ccc[ch]1)",true,-0.6709559687],[null,150.9705255977,2,"completed",-5.725604,2.0,2,"C(=Cc1ccccc1)c1ccccc1","C(=Cc1cccc(-c2ccccc2)c1)c1cccc(-c2ccccc2)c1",[],"[cH&r6,CH&r5:1]>>[#6:1](-[c]1[ch]ccc[ch]1)",true,-0.4632153693],[null,326.0818804323,2,"completed",-5.539212,2.0,2,"C(=Cc1ccccc1)c1ccccc1","C(=Cc1cccc2ccccc12)c1cccc2ccccc12",[],"[cH&r6:1][cH&r6:2]>>[c:1]2cccc[c:2]2",true,-0.4481672806],[null,188.1050606217,2,"completed",-5.567456,2.0,2,"C(=Cc1ccccc1)c1ccccc1","C(=Cc1ccc2ccccc2c1)c1ccc2ccccc2c1",[],"[cH&r6:1][cH&r6:2]>>[c:1]2cccc[c:2]2",true,-0.3774333301],[null,255.4530562048,2,"completed",-5.324208,2.0,2,"C(=Cc1ccccc1)c1ccccc1","C1=CC(C=CC2=CCC=C2)=CC1",[],"[c:0]1[ch:1][ch][c:3][c!r5:4][c!r5:5]1>>[c:0]1[CH2:1][c:3][c:4][c:5]1",true,-0.2998135842],[null,327.8330188685,2,"completed",-5.129904,2.0,2,"C(=Cc1ccccc1)c1ccccc1","C1=CCC(C=CC2=CC=CC2)=C1",[],"[c:0]1[ch:1][ch][c:3][c!r5:4][c!r5:5]1>>[c:0]1[CH2:1][c:3][c:4][c:5]1",true,-0.3285006398],[null,161.1127333031,2,"completed",-5.666908,2.0,2,"C(=Cc1ccccc1)c1ccccc1","C(=Cc1cccc(C=Cc2ccccc2)c1)c1ccccc1",[],"[ch&r6,CH1&r5:1]>>[*:1](-C=C-c1ccccc1)",true,-0.4282940652],[null,229.5702205461,2,"completed",-5.500572,2.0,2,"C(=Cc1ccccc1)c1ccccc1","C(=Cc1ccc(C=Cc2ccccc2)cc1)c1ccccc1",[],"[ch&r6,CH1&r5:1]>>[*:1](-C=C-c1ccccc1)",true,-0.3623904945],[null,333.0640965866,2,"completed",-5.609684,2.0,2,"C(=Cc1ccccc1)c1ccccc1","C(=Cc1ccccc1C=Cc1ccccc1)c1ccccc1",[],"[ch&r6,CH1&r5:1]>>[*:1](-C=C-c1ccccc1)",true,-0.4880807357],[null,174.7662276953,2,"completed",-5.873816,2.0,2,"C(=Cc1ccccc1)c1ccccc1","C(=Cc1ccccn1)c1ccccn1",[],"[ch&r6:0]>>[nr6:0]",true,-0.5691668677],[null,420.2667936602,2,"completed",-6.064072,2.0,2,"C(=Cc1ccccc1)c1ccccc1","C(=Cc1ccncc1)c1ccncc1",[],"[ch&r6:0]>>[nr6:0]",true,-0.7950139874],[null,434.9734146722,2,"completed",-5.976212,2.0,2,"C(=Cc1ccccc1)c1ccccc1","C(=Cc1cccnc1)c1cccnc1",[],"[ch&r6:0]>>[nr6:0]",true,-0.7519296053],[null,466.951261464,2,"completed",-6.446148,2.0,2,"C(=Cc1ccccc1)c1ccccc1","O=c1ccc(C=Cc2ccc(=O)oc2)co1",[],"[c:1]1[c:2][ch:3][ch:4][c:5][c:6]1>>[c:1]1[c:2][o:3][c:4](=O)[c:5][c:6]1",true,-1.0516556257],[null,382.9653075393,2,"completed",-5.933432,2.0,2,"C(=Cc1ccccc1)c1ccccc1","O=c1occcc1C=Cc1cccoc1=O",[],"[c:1]1[c:2][ch:3][ch:4][c:5][c:6]1>>[c:1]1[c:2][o:3][c:4](=O)[c:5][c:6]1",true,-0.6978687463],[null,202.1643819247,2,"completed",-6.410176,2.0,2,"C(=Cc1ccccc1)c1ccccc1","O=c1cccc(C=Cc2cccc(=O)o2)o1",[],"[c:1]1[c:2][ch:3][ch:4][c:5][c:6]1>>[c:1]1[c:2][o:3][c:4](=O)[c:5][c:6]1",true,-0.9391407782],[null,199.9180439987,2,"completed",-6.779924,2.0,2,"C(=Cc1ccccc1)c1ccccc1","O=c1cc(C=Cc2ccoc(=O)c2)cco1",[],"[c:1]1[c:2][ch:3][ch:4][c:5][c:6]1>>[c:1]1[c:2][o:3][c:4](=O)[c:5][c:6]1",true,-1.1928193915],[null,92.8430880756,2,"completed",-6.527752,2.0,2,"C(=Cc1ccccc1)c1ccccc1","O=c1ccoc(C=Cc2cc(=O)cco2)c1",[],"[ch:1]1[c:2][c:3][ch:4][c:5][c:6]1>>[o:1]1[c:2][c:3][C:4](=O)[c:5][c:6]1",true,-1.0037295293],[null,671.682692097,2,"completed",-5.96738,2.0,2,"C(=Cc1ccccc1)c1ccccc1","O=c1ccocc1C=Cc1coccc1=O",[],"[ch:1]1[c:2][c:3][ch:4][c:5][c:6]1>>[o:1]1[c:2][c:3][C:4](=O)[c:5][c:6]1",true,-0.9054325985],[0.3235823652,140.8141536371,3,"completed",-4.735592,3.0,3,"c1ccc2c(Nc3cccc4ccccc34)cccc2c1","C1=c2cccc(Nc3cccc4c3=CCC=4)c2=CC1",{},"[c:0]1[ch:1][ch][c:3][c!r5:4][c!r5:5]1>>[c:0]1[CH2:1][c:3][c:4][c:5]1",null,-0.2913713939],[0.3048373494,172.7540231861,3,"completed",-4.757488,3.0,3,"c1ccc2cc(Nc3ccc4ccccc4c3)ccc2c1","C1=c2ccc(Nc3ccc4c(c3)=CCC=4)cc2=CC1",{},"[c:0]1[ch:1][ch][c:3][c!r5:4][c!r5:5]1>>[c:0]1[CH2:1][c:3][c:4][c:5]1",null,-0.2955131857],[0.2759700617,158.9075755417,3,"completed",-4.909012,3.0,3,"c1ccc(Nc2cccc(Nc3ccccc3)c2-c2ccccc2)cc1","C1=CC(Nc2cccc(NC3=CCC=C3)c2-c2ccccc2)=CC1",{},"[c:0]1[ch:1][ch][c:3][c!r5:4][c!r5:5]1>>[c:0]1[CH2:1][c:3][c:4][c:5]1",null,-0.2076657446],[0.2750470563,122.3860408814,3,"completed",-4.909748,3.0,3,"c1ccc(Nc2ccc3ccc(Nc4ccccc4)cc3c2)cc1","C1=CC(Nc2ccc3ccc(NC4=CCC=C4)cc3c2)=CC1",{},"[c:0]1[ch:1][ch][c:3][c!r5:4][c!r5:5]1>>[c:0]1[CH2:1][c:3][c:4][c:5]1",null,-0.1808709388],[0.2699007951,118.8938982557,3,"completed",-4.546532,3.0,3,"c1ccc2c(Nc3cccc4ccccc34)cccc2c1","C1=c2ccccc2=C(NC2=c3ccccc3=CC2)C1",{},"[c:0]1[ch:1][ch][c:3][c!r5:4][c!r5:5]1>>[c:0]1[CH2:1][c:3][c:4][c:5]1",null,-0.405260292],[0.2599333865,112.3789785398,3,"completed",-5.139656,3.0,3,"c1ccc(-c2cccc(Nc3cccc(-c4ccccc4)c3)c2)cc1","C1=CC(c2cccc(Nc3cccc(C4=CCC=C4)c3)c2)=CC1",{},"[c:0]1[ch:1][ch][c:3][c!r5:4][c!r5:5]1>>[c:0]1[CH2:1][c:3][c:4][c:5]1",null,-0.1157566758],[0.2581808284,102.9114123654,3,"completed",-5.13892,3.0,3,"c1ccc(Nc2cc(-c3ccccc3)cc(-c3ccccc3)c2)cc1","C1=CC(c2cc(Nc3ccccc3)cc(C3=CCC=C3)c2)=CC1",{},"[c:0]1[ch:1][ch][c:3][c!r5:4][c!r5:5]1>>[c:0]1[CH2:1][c:3][c:4][c:5]1",null,-0.1064565373],[0.257101606,146.6637926013,3,"completed",-5.021712,3.0,3,"c1ccc2c(Nc3cccc4ccccc34)cccc2c1","C1=Cc2c(cccc2Nc2cccc3c2C=CC3)C1",{},"[c:0]1[ch:1][ch][c:3][c!r5:4][c!r5:5]1>>[c:0]1[CH2:1][c:3][c:4][c:5]1",null,-0.1565678237],[0.2481471284,154.9518632613,3,"completed",-5.041124,3.0,3,"c1ccc(-c2ccccc2Nc2ccccc2-c2ccccc2)cc1","C1=CC(c2ccccc2Nc2ccccc2C2=CCC=C2)=CC1",{},"[c:0]1[ch:1][ch][c:3][c!r5:4][c!r5:5]1>>[c:0]1[CH2:1][c:3][c:4][c:5]1",null,-0.1603390401],[0.2409831757,136.2906461151,3,"completed",-4.980312,3.0,3,"c1ccc(Nc2cccc(-c3cccc(Nc4ccccc4)c3)c2)cc1","C1=CC(Nc2cccc(-c3cccc(NC4=CCC=C4)c3)c2)=CC1",{},"[c:0]1[ch:1][ch][c:3][c!r5:4][c!r5:5]1>>[c:0]1[CH2:1][c:3][c:4][c:5]1",null,-0.1599828013],[0.2393235972,115.9178851776,3,"completed",-5.191544,3.0,3,"c1ccc(-c2cccc(Nc3cccc(-c4ccccc4)c3)c2)cc1","C1=CCC(c2cccc(Nc3cccc(C4=CC=CC4)c3)c2)=C1",{},"[c:0]1[ch:1][ch][c:3][c!r5:4][c!r5:5]1>>[c:0]1[CH2:1][c:3][c:4][c:5]1",null,-0.1324511421],[0.238317417,174.9776987537,3,"completed",-4.869176,3.0,3,"c1ccc(Nc2cccc(Nc3ccccc3)c2-c2ccccc2)cc1","C1=CCC(Nc2cccc(NC3=CC=CC3)c2-c2ccccc2)=C1",{},"[c:0]1[ch:1][ch][c:3][c!r5:4][c!r5:5]1>>[c:0]1[CH2:1][c:3][c:4][c:5]1",null,-0.2381685482],[0.2350033727,141.5417785493,3,"completed",-5.024656,3.0,3,"c1ccc2cc(Nc3ccc4ccccc4c3)ccc2c1","C1=Cc2cc(Nc3ccc4c(c3)C=CC4)ccc2C1",{},"[c:0]1[ch:1][ch][c:3][c!r5:4][c!r5:5]1>>[c:0]1[CH2:1][c:3][c:4][c:5]1",null,-0.1510485586],[0.2350033727,160.3473427522,3,"completed",-4.978932,3.0,3,"c1ccc2cc(Nc3ccc4ccccc4c3)ccc2c1","C1=Cc2ccc(Nc3ccc4c(c3)CC=C4)cc2C1",{},"[c:0]1[ch:1][ch][c:3][c!r5:4][c!r5:5]1>>[c:0]1[CH2:1][c:3][c:4][c:5]1",null,-0.1813654488],[0.2301990746,128.0097283276,3,"completed",-5.129352,3.0,3,"c1ccc2c(Nc3cccc4ccccc34)cccc2c1","C1=Cc2cccc(Nc3cccc4c3CC=C4)c2C1",{},"[c:0]1[ch:1][ch][c:3][c!r5:4][c!r5:5]1>>[c:0]1[CH2:1][c:3][c:4][c:5]1",null,-0.1296481589],[0.2247469765,132.5495695022,3,"completed",-4.902112,3.0,3,"c1ccc(Nc2cc(Nc3ccccc3)cc(-c3ccccc3)c2)cc1","C1=CC(Nc2cc(NC3=CCC=C3)cc(-c3ccccc3)c2)=CC1",{},"[c:0]1[ch:1][ch][c:3][c!r5:4][c!r5:5]1>>[c:0]1[CH2:1][c:3][c:4][c:5]1",null,-0.1917227739],[0.220326544,134.8940843343,3,"completed",-4.865772,3.0,3,"c1ccc(Nc2cccc(Nc3ccccc3)n2)cc1","C1=CC(Nc2cccc(NC3=CCC=C3)n2)=CC1",{},"[c:0]1[ch:1][ch][c:3][c!r5:4][c!r5:5]1>>[c:0]1[CH2:1][c:3][c:4][c:5]1",null,-0.2123185447],[0.2174236424,200.057076066,3,"completed",-4.940936,3.0,3,"c1ccc(Nc2cc3ccccc3cc2Nc2ccccc2)cc1","C1=CC(Nc2cc3ccccc3cc2NC2=CCC=C2)=CC1",{},"[c:0]1[ch:1][ch][c:3][c!r5:4][c!r5:5]1>>[c:0]1[CH2:1][c:3][c:4][c:5]1",null,-0.2289552318],[0.2163594621,100.8276686308,3,"completed",-5.196696,3.0,3,"c1ccc(Nc2cc(-c3ccccc3)cc(-c3ccccc3)c2)cc1","C1=CCC(c2cc(Nc3ccccc3)cc(C3=CC=CC3)c2)=C1",{},"[c:0]1[ch:1][ch][c:3][c!r5:4][c!r5:5]1>>[c:0]1[CH2:1][c:3][c:4][c:5]1",null,-0.1214404208],[0.2160393964,129.0967566101,3,"completed",-4.857584,3.0,3,"c1ccc(Nc2cccc(Nc3ccccc3)c2)cc1","C1=CC(Nc2cccc(NC3=CCC=C3)c2)=CC1",{},"[c:0]1[ch:1][ch][c:3][c!r5:4][c!r5:5]1>>[c:0]1[CH2:1][c:3][c:4][c:5]1",null,-0.2132160311],[0.2142875776,145.2326943023,3,"completed",-4.856296,3.0,3,"c1ccc(Nc2ccc3ccc(Nc4ccccc4)cc3c2)cc1","C1=CCC(Nc2ccc3ccc(NC4=CC=CC4)cc3c2)=C1",{},"[c:0]1[ch:1][ch][c:3][c!r5:4][c!r5:5]1>>[c:0]1[CH2:1][c:3][c:4][c:5]1",null,-0.2240411545],[0.2105562408,198.1769189529,3,"completed",-5.034132,3.0,3,"c1ccc(-c2ccccc2Nc2ccccc2-c2ccccc2)cc1","C1=CCC(c2ccccc2Nc2ccccc2C2=CC=CC2)=C1",{},"[c:0]1[ch:1][ch][c:3][c!r5:4][c!r5:5]1>>[c:0]1[CH2:1][c:3][c:4][c:5]1",null,-0.2034699044],[0.2092625314,266.7730947551,3,"completed",-5.061732,3.0,3,"c1ccc(Nc2ccccc2-c2ccccc2Nc2ccccc2)cc1","C1=CC(Nc2ccccc2-c2ccccc2NC2=CCC=C2)=CC1",{},"[c:0]1[ch:1][ch][c:3][c!r5:4][c!r5:5]1>>[c:0]1[CH2:1][c:3][c:4][c:5]1",null,-0.2681146389],[0.2092117688,185.5044811464,3,"completed",-4.69916,3.0,3,"c1ccc(Nc2ccc3cc(Nc4ccccc4)ccc3c2)cc1","C1=CC(Nc2ccc3cc(NC4=CCC=C4)ccc3c2)=CC1",{},"[c:0]1[ch:1][ch][c:3][c!r5:4][c!r5:5]1>>[c:0]1[CH2:1][c:3][c:4][c:5]1",null,-0.3363651859],[0.2091979209,179.8963961445,3,"completed",-4.958968,3.0,3,"c1ccc(Nc2cccc3cccc(Nc4ccccc4)c23)cc1","C1=CC(Nc2cccc3cccc(NC4=CCC=C4)c23)=CC1",{},"[c:0]1[ch:1][ch][c:3][c!r5:4][c!r5:5]1>>[c:0]1[CH2:1][c:3][c:4][c:5]1",null,-0.2052043508],[0.1966957583,144.6715766794,3,"completed",-4.916096,3.0,3,"c1ccc(Nc2cccc(Nc3ccccc3)n2)cc1","C1=CCC(Nc2cccc(NC3=CC=CC3)n2)=C1",{},"[c:0]1[ch:1][ch][c:3][c!r5:4][c!r5:5]1>>[c:0]1[CH2:1][c:3][c:4][c:5]1",null,-0.1936543284],[0.1867059743,264.1260134176,3,"completed",-4.73734,3.0,3,"C1=C(Nc2ccccc2)C(Nc2ccccc2)=CC1","C1=CC(NC2=CCC=C2NC2=CCC=C2)=CC1",{},"[c:0]1[ch:1][ch][c:3][c!r5:4][c!r5:5]1>>[c:0]1[CH2:1][c:3][c:4][c:5]1",null,-0.3663447366],[0.1856419568,131.6574110325,3,"completed",-4.973412,3.0,3,"c1ccc(N(c2ccccc2)c2ccccc2)cc1","C1=CC(N(c2ccccc2)c2ccccc2)=CC1",{},"[c:0]1[ch:1][ch][c:3][c!r5:4][c!r5:5]1>>[c:0]1[CH2:1][c:3][c:4][c:5]1",null,-0.1586999985],[0.1850833047,158.3488330839,3,"completed",-4.743872,3.0,3,"c1ccc(Nc2cccc3c(Nc4ccccc4)cccc23)cc1","C1=CC(Nc2cccc3c(NC4=CCC=C4)cccc23)=CC1",{},"[c:0]1[ch:1][ch][c:3][c!r5:4][c!r5:5]1>>[c:0]1[CH2:1][c:3][c:4][c:5]1",null,-0.2953297439],[0.1830825894,159.9313749672,3,"completed",-4.859056,3.0,3,"C1=CC(NC2=CCC=C2)=CC1","C1=CC(N(C2=CCC=C2)c2ccccc2)=CC1",{},"[r:1][NH!R:2][r:3]>>[r:1][N:2](-c1ccccc1)[r:3]",null,-0.2324317322],[0.1819993945,207.0482887381,3,"completed",-4.709464,3.0,3,"C1=C(Nc2ccccc2)C(Nc2ccccc2)=CC1","C1=CCC(NC2=CCC=C2NC2=CC=CC2)=C1",{},"[c:0]1[ch:1][ch][c:3][c!r5:4][c!r5:5]1>>[c:0]1[CH2:1][c:3][c:4][c:5]1",null,-0.3429329291],[0.1818533089,90.274483641,3,"completed",-5.093012,3.0,3,"c1ccc(Nc2cc(Nc3ccccc3)cc(-c3ccccc3)c2)cc1","C1=CC(c2cc(Nc3ccccc3)cc(Nc3ccccc3)c2)=CC1",{},"[c:0]1[ch:1][ch][c:3][c!r5:4][c!r5:5]1>>[c:0]1[CH2:1][c:3][c:4][c:5]1",null,-0.0904069143],[0.1804715273,252.7145966736,3,"completed",-4.910576,3.0,3,"c1ccc(N(c2ccccc2)c2ccccc2)cc1","C1=CCC(N(c2ccccc2)c2ccccc2)=C1",{},"[c:0]1[ch:1][ch][c:3][c!r5:4][c!r5:5]1>>[c:0]1[CH2:1][c:3][c:4][c:5]1",null,-0.2853884699],[0.1776500166,123.9309581057,3,"completed",-4.936704,3.0,3,"c1ccc(Nc2cccc3cccc(Nc4ccccc4)c23)cc1","C1=CCC(Nc2cccc3cccc(NC4=CC=CC4)c23)=C1",{},"[c:0]1[ch:1][ch][c:3][c!r5:4][c!r5:5]1>>[c:0]1[CH2:1][c:3][c:4][c:5]1",null,-0.1685972074],[0.1774699217,158.3148702625,3,"completed",-5.036524,3.0,3,"c1ccc(-c2ccc(Nc3ccc(-c4ccccc4)cc3)cc2)cc1","C1=CC(c2ccc(Nc3ccc(C4=CCC=C4)cc3)cc2)=CC1",{},"[c:0]1[ch:1][ch][c:3][c!r5:4][c!r5:5]1>>[c:0]1[CH2:1][c:3][c:4][c:5]1",null,-0.1644320754],[0.1755059205,189.7029960684,3,"completed",-4.890704,3.0,3,"c1ccc(Nc2cccc(-c3cccc(Nc4ccccc4)c3)c2)cc1","C1=CCC(Nc2cccc(-c3cccc(NC4=CC=CC4)c3)c2)=C1",{},"[c:0]1[ch:1][ch][c:3][c!r5:4][c!r5:5]1>>[c:0]1[CH2:1][c:3][c:4][c:5]1",null,-0.2396906055],[0.1753131048,223.4746876797,3,"completed",-4.849948,3.0,3,"C1=c2ccccc2=CC1","C1=c2cc(Nc3ccccc3)c(Nc3ccccc3)cc2=CC1",{},"[ch&r6,CH1&r5:1]>>[*:1](-N-c1ccccc1)",null,-0.2838638359],[0.1749835961,156.5930579159,3,"completed",-4.88638,3.0,3,"c1ccc(Nc2cc3ccccc3cc2Nc2ccccc2)cc1","C1=CCC(Nc2cc3ccccc3cc2NC2=CC=CC2)=C1",{},"[c:0]1[ch:1][ch][c:3][c!r5:4][c!r5:5]1>>[c:0]1[CH2:1][c:3][c:4][c:5]1",null,-0.2165220611],[0.1748485791,217.6919464345,3,"completed",-4.732096,3.0,3,"C1=CCC(NC2=CC=CC2)=C1","C1=CCC(N(C2=CC=CC2)c2ccccc2)=C1",{},"[r:1][NH!R:2][r:3]>>[r:1][N:2](-c1ccccc1)[r:3]",null,-0.3372134734],[0.1724298096,253.9688902845,3,"completed",-4.801096,3.0,3,"c1ccc(Nc2ccccc2Nc2ccccc2)cc1","C1=CC(Nc2ccccc2NC2=CCC=C2)=CC1",{},"[c:0]1[ch:1][ch][c:3][c!r5:4][c!r5:5]1>>[c:0]1[CH2:1][c:3][c:4][c:5]1",null,-0.3290570799],[0.1722170089,271.7928616476,3,"completed",-5.165232,3.0,3,"c1ccc(Nc2c(-c3ccccc3)cccc2-c2ccccc2)cc1","C1=CC(c2cccc(C3=CCC=C3)c2Nc2ccccc2)=CC1",{},"[c:0]1[ch:1][ch][c:3][c!r5:4][c!r5:5]1>>[c:0]1[CH2:1][c:3][c:4][c:5]1",null,-0.2756019129],[0.1687174119,164.3320799884,3,"completed",-4.97102,3.0,3,"c1ccc2cc(Nc3ccc4ccccc4c3)ccc2c1","C1=C(NC2=Cc3ccccc3C2)Cc2ccccc21",{},"[c:0]1[ch:1][ch][c:3][c!r5:4][c!r5:5]1>>[c:0]1[CH2:1][c:3][c:4][c:5]1",null,-0.1875009182],[0.1686618243,150.6110550337,3,"completed",-4.877364,3.0,3,"c1ccc(-c2cccc(Nc3cccc(-c4ccccc4)c3)c2)cc1","C1=C(NC2=CCC(c3ccccc3)=C2)C=C(c2ccccc2)C1",{},"[c:0]1[ch:1][ch][c:3][c!r5:4][c!r5:5]1>>[c:0]1[CH2:1][c:3][c:4][c:5]1",null,-0.2167289004],[0.1685787603,95.1499525201,3,"completed",-5.106812,3.0,3,"c1ccc(Nc2cccc(Nc3ccccc3)c2-c2ccccc2)cc1","C1=CC(c2c(Nc3ccccc3)cccc2Nc2ccccc2)=CC1",{},"[c:0]1[ch:1][ch][c:3][c!r5:4][c!r5:5]1>>[c:0]1[CH2:1][c:3][c:4][c:5]1",null,-0.0952693608],[0.1681513876,84.1374371617,3,"completed",-5.15134,3.0,3,"c1ccc(Nc2cccc(Nc3ccccc3)c2)cc1","c1ccc(Nc2cccc(Nc3ccccn3)c2)nc1",{},"[ch&r6:0]>>[nr6:0]",null,-0.0914912464],[0.167900733,289.4169826422,3,"completed",-4.962188,3.0,3,"c1ccc(Nc2ccccc2-c2ccccc2Nc2ccccc2)cc1","C1=CCC(Nc2ccccc2-c2ccccc2NC2=CC=CC2)=C1",{},"[c:0]1[ch:1][ch][c:3][c!r5:4][c!r5:5]1>>[c:0]1[CH2:1][c:3][c:4][c:5]1",null,-0.3050710443],[0.1678388822,160.874187149,3,"completed",-4.967708,3.0,3,"c1ccc(Nc2cncc(Nc3ccccc3)c2)cc1","C1=CC(Nc2cncc(NC3=CCC=C3)c2)=CC1",{},"[c:0]1[ch:1][ch][c:3][c!r5:4][c!r5:5]1>>[c:0]1[CH2:1][c:3][c:4][c:5]1",null,-0.1856234872],[0.1637466185,339.6312141428,3,"completed",-4.20742,3.0,3,"C1=CC(NC2=CCC=C2)=CC1","c1cc(Nc2cc[nH]c2)c[nH]1",{},"[#6H2r5:1]>>[NH:1]",null,-0.7111482962],[0.1601767884,283.7503085147,3,"completed",-4.64626,3.0,3,"c1ccc(Nc2ccc(Nc3ccccc3)cc2)cc1","C1=CC(Nc2ccc(NC3=CCC=C3)cc2)=CC1",{},"[c:0]1[ch:1][ch][c:3][c!r5:4][c!r5:5]1>>[c:0]1[CH2:1][c:3][c:4][c:5]1",null,-0.4259054255],[0.1565537641,167.5263953871,3,"completed",-4.707624,3.0,3,"C(=Cc1cccc2ccccc12)c1cccc2ccccc12","C(=CC1=c2ccccc2=CC1)C1=c2ccccc2=CC1",{},"[c:0]1[ch:1][ch][c:3][c!r5:4][c!r5:5]1>>[c:0]1[CH2:1][c:3][c:4][c:5]1",null,-0.3217218777],[0.1562712862,141.8869524023,3,"completed",-4.929068,3.0,3,"C1=CCC(C2=CC=CC2)=C1","C1=C(Nc2ccccc2)C=C(C2=CC(Nc3ccccc3)=CC2)C1",{},"[ch&r6,CH1&r5:1]>>[*:1](-N-c1ccccc1)",null,-0.1856033515],[0.1561193632,160.3916711909,3,"completed",-4.716272,3.0,3,"c1ccc2c(-c3cccc4ccccc34)cccc2c1","C1=c2ccccc2=C(C2=c3ccccc3=CC2)C1",{},"[c:0]1[ch:1][ch][c:3][c!r5:4][c!r5:5]1>>[c:0]1[CH2:1][c:3][c:4][c:5]1",null,-0.31285237],[0.1559298776,374.5993234545,3,"completed",-5.27002,3.0,3,"c1ccc(Nc2ccccc2Nc2ccccc2)cc1","c1ccc(Nc2ccccc2Nc2ccccn2)nc1",{},"[ch&r6:0]>>[nr6:0]",null,-0.3930508686],[0.1528612137,165.3799879324,3,"completed",-4.990524,3.0,3,"c1ccc(-c2ccc(Nc3ccc(-c4ccccc4)cc3)cc2)cc1","C1=CCC(c2ccc(Nc3ccc(C4=CC=CC4)cc3)cc2)=C1",{},"[c:0]1[ch:1][ch][c:3][c!r5:4][c!r5:5]1>>[c:0]1[CH2:1][c:3][c:4][c:5]1",null,-0.1822722901],[0.151066703,175.8986781506,3,"completed",-4.874512,3.0,3,"c1ccc(Nc2cc(Nc3ccccc3)cc(-c3ccccc3)c2)cc1","C1=CCC(Nc2cc(NC3=CC=CC3)cc(-c3ccccc3)c2)=C1",{},"[c:0]1[ch:1][ch][c:3][c!r5:4][c!r5:5]1>>[c:0]1[CH2:1][c:3][c:4][c:5]1",null,-0.2363351765],[0.1501856071,153.534070683,3,"completed",-5.194304,3.0,3,"C1=CC(=C2C=CC=C2)C=C1","C1=CC(=C2C=C(Nc3ccccc3)C(Nc3ccccc3)=C2)C=C1",{},"[ch&r6,CH1&r5:1]>>[*:1](-N-c1ccccc1)",null,-0.167123908],[0.1494359693,85.611890825,3,"completed",-5.12144,3.0,3,"c1ccc(Nc2cc(Nc3ccccc3)cc(-c3ccccc3)c2)cc1","C1=CCC(c2cc(Nc3ccccc3)cc(Nc3ccccc3)c2)=C1",{},"[c:0]1[ch:1][ch][c:3][c!r5:4][c!r5:5]1>>[c:0]1[CH2:1][c:3][c:4][c:5]1",null,-0.0869174086],[0.149011879,106.7203783583,3,"completed",-5.209208,3.0,3,"c1ccc(Nc2cccc(Nc3ccccc3)c2-c2ccccc2)cc1","c1ccc(-c2c(Nc3ccccn3)cccc2Nc2ccccn2)cc1",{},"[ch&r6:0]>>[nr6:0]",null,-0.1312751649],[0.1488049954,326.9342951116,3,"completed",-4.816092,3.0,3,"C1=CC(=C2C=CC=C2)C=C1","C1=CC(=C2C=CC(Nc3ccccc3)=C2)C=C1Nc1ccccc1",{},"[ch&r6,CH1&r5:1]>>[*:1](-N-c1ccccc1)",null,-0.3825988396],[0.148133088,185.6789730527,3,"completed",-4.9356,3.0,3,"c1ccc2c(Nc3cccc4ccccc34)cccc2c1","C1=C(NC2=CCc3ccccc32)c2ccccc2C1",{},"[c:0]1[ch:1][ch][c:3][c!r5:4][c!r5:5]1>>[c:0]1[CH2:1][c:3][c:4][c:5]1",null,-0.2184492789],[0.1470695561,188.3320276321,3,"completed",-4.941948,3.0,3,"O=c1c(Nc2ccccc2)cocc1Nc1ccccc1","O=c1c(NC2=CCC=C2)cocc1NC1=CCC=C1",{},"[c:0]1[ch:1][ch][c:3][c!r5:4][c!r5:5]1>>[c:0]1[CH2:1][c:3][c:4][c:5]1",null,-0.2184247368],[0.1462552743,168.4673171286,3,"completed",-5.061088,3.0,3,"C1=CCC(NC2=CC=CC2)=C1","C1=CC(=C2C=CC=C2NC2=CC=CC2=C2C=CC=C2)C=C1",{},"[r5:1][CH2r5:2][r5:3]>>[r5:1][C:2](=C1cccc1)[r5:3]",null,-0.1706551124],[0.1434561141,74.0248779443,3,"completed",-5.284464,3.0,3,"c1ccc(Nc2cccc(-c3cccc(Nc4ccccc4)c3)c2)cc1","c1ccc(Nc2cccc(-c3cccc(Nc4ccccn4)c3)c2)nc1",{},"[ch&r6:0]>>[nr6:0]",null,-0.1488384914],[0.1425658342,126.0371909844,3,"completed",-4.778832,3.0,3,"c1ccc(Nc2cccc3c(Nc4ccccc4)cccc23)cc1","C1=CCC(Nc2cccc3c(NC4=CC=CC4)cccc23)=C1",{},"[c:0]1[ch:1][ch][c:3][c!r5:4][c!r5:5]1>>[c:0]1[CH2:1][c:3][c:4][c:5]1",null,-0.2577369333],[0.1419592459,168.1520870559,3,"completed",-4.835044,3.0,3,"c1ccc(-c2cccc(Nc3cccc(-c4ccccc4)c3)c2)cc1","C1=C(NC2=CC(c3ccccc3)=CC2)CC=C1c1ccccc1",{},"[c:0]1[ch:1][ch][c:3][c!r5:4][c!r5:5]1>>[c:0]1[CH2:1][c:3][c:4][c:5]1",null,-0.2503476553],[0.1417369049,182.1309886968,3,"completed",-4.910484,3.0,3,"O=c1c(Nc2ccccc2)cocc1Nc1ccccc1","O=c1c(NC2=CC=CC2)cocc1NC1=CC=CC1",{},"[c:0]1[ch:1][ch][c:3][c!r5:4][c!r5:5]1>>[c:0]1[CH2:1][c:3][c:4][c:5]1",null,-0.2253235252],[0.1404682981,177.7311429198,3,"completed",-4.802292,3.0,3,"c1ccc(Nc2ccc(-c3ccc(Nc4ccccc4)cc3)cc2)cc1","C1=CC(Nc2ccc(-c3ccc(NC4=CCC=C4)cc3)cc2)=CC1",{},"[c:0]1[ch:1][ch][c:3][c!r5:4][c!r5:5]1>>[c:0]1[CH2:1][c:3][c:4][c:5]1",null,-0.2738924703],[0.1399837393,285.5149077356,3,"completed",-5.180412,3.0,3,"c1ccc(Nc2c(-c3ccccc3)cccc2-c2ccccc2)cc1","C1=CCC(c2cccc(C3=CC=CC3)c2Nc2ccccc2)=C1",{},"[c:0]1[ch:1][ch][c:3][c!r5:4][c!r5:5]1>>[c:0]1[CH2:1][c:3][c:4][c:5]1",null,-0.2910105608],[0.1377282497,212.9966195534,3,"completed",-4.978932,3.0,3,"c1ccc(Nc2ccc3cc(Nc4ccccc4)ccc3c2)cc1","c1ccc(Nc2ccc3cc(Nc4ccccn4)ccc3c2)nc1",{},"[ch&r6:0]>>[nr6:0]",null,-0.2292372475],[0.1372614137,509.5687854629,3,"completed",-4.617004,3.0,3,"c1ccc(Nc2ccccc2-c2ccccc2Nc2ccccc2)cc1","C1=CC(C2=C(Nc3ccccc3)CC=C2)=C(Nc2ccccc2)C1",{},"[c:0]1[ch:1][ch][c:3][c!r5:4][c!r5:5]1>>[c:0]1[CH2:1][c:3][c:4][c:5]1",null,-0.6115309181],[0.1372614137,588.6584806382,3,"completed",-4.600444,3.0,3,"C1=CCC(C2=CC=CC2)=C1","C1=CC(Nc2ccccc2)=C(C2=C(Nc3ccccc3)C=CC2)C1",{},"[ch&r6,CH1&r5:1]>>[*:1](-N-c1ccccc1)",null,-0.6846906918],[0.1359906125,126.1166255351,3,"completed",-5.153824,3.0,3,"c1ccc(Nc2cccc(Nc3ccccc3)c2-c2ccccc2)cc1","C1=CCC(c2c(Nc3ccccc3)cccc2Nc2ccccc2)=C1",{},"[c:0]1[ch:1][ch][c:3][c!r5:4][c!r5:5]1>>[c:0]1[CH2:1][c:3][c:4][c:5]1",null,-0.131624255],[0.1358989068,155.7119407175,3,"completed",-5.061088,3.0,3,"c1ccc(Nc2cc(-c3ccccc3)cc(-c3ccccc3)c2)cc1","C1=CC(Nc2cc(-c3ccccc3)cc(-c3ccccc3)c2)=CC1",{},"[c:0]1[ch:1][ch][c:3][c!r5:4][c!r5:5]1>>[c:0]1[CH2:1][c:3][c:4][c:5]1",null,-0.1580763705],[0.1348171725,138.8740798054,3,"completed",-4.703116,3.0,3,"c1ccc(Nc2ccc3cc(Nc4ccccc4)ccc3c2)cc1","C1=CCC(Nc2ccc3cc(NC4=CC=CC4)ccc3c2)=C1",{},"[c:0]1[ch:1][ch][c:3][c!r5:4][c!r5:5]1>>[c:0]1[CH2:1][c:3][c:4][c:5]1",null,-0.310595067],[0.1345298371,240.385026053,3,"completed",-5.04508,3.0,3,"c1ccc(Nc2cccc3c(Nc4ccccc4)cccc23)cc1","c1ccc(Nc2cccc3c(Nc4ccccn4)cccc23)nc1",{},"[ch&r6:0]>>[nr6:0]",null,-0.2434397295],[0.1345262989,216.8873859492,3,"completed",-5.324024,3.0,3,"c1ccc(Nc2cc3ccccc3cc2Nc2ccccc2)cc1","c1ccc(Nc2cc3ccccc3cc2Nc2ccccn2)nc1",{},"[ch&r6:0]>>[nr6:0]",null,-0.2676408918],[0.1340860966,147.1736112399,3,"completed",-4.767976,3.0,3,"c1ccc(-c2ccccc2Nc2ccccc2-c2ccccc2)cc1","C1=CC(c2ccccc2)=C(NC2=C(c3ccccc3)C=CC2)C1",{},"[c:0]1[ch:1][ch][c:3][c!r5:4][c!r5:5]1>>[c:0]1[CH2:1][c:3][c:4][c:5]1",null,-0.2750956938],[0.1340860966,154.9763404221,3,"completed",-4.828696,3.0,3,"c1ccc(-c2ccccc2Nc2ccccc2-c2ccccc2)cc1","C1=CC(NC2=C(c3ccccc3)CC=C2)=C(c2ccccc2)C1",{},"[c:0]1[ch:1][ch][c:3][c!r5:4][c!r5:5]1>>[c:0]1[CH2:1][c:3][c:4][c:5]1",null,-0.2451214754],[0.1339713946,209.4168667911,3,"completed",-5.218684,3.0,3,"C(#Cc1ccc(C#Cc2ccccc2)c2ccccc12)c1ccccc1","C(#Cc1ccc(C#CC2=CC=CC2)c2ccccc12)C1=CC=CC1",{},"[c:0]1[ch:1][ch][c:3][c!r5:4][c!r5:5]1>>[c:0]1[CH2:1][c:3][c:4][c:5]1",null,-0.2252942767],[0.1331895677,94.9934714437,3,"completed",-5.131284,3.0,3,"c1ccc(Nc2cc(Nc3ccccc3)cc(-c3ccccc3)c2)cc1","c1ccc(Nc2cc(Nc3ccccc3)cc(-c3ccccn3)c2)cc1",{},"[ch&r6:0]>>[nr6:0]",null,-0.0974849581],[0.1329119459,125.2508948368,3,"completed",-5.472696,3.0,3,"c1ccc(Nc2cc(-c3ccccc3)cc(-c3ccccc3)c2)cc1","c1ccc(Nc2cc(-c3ccccc3)nc(-c3ccccc3)c2)cc1",{},"[ch&r6:0]>>[nr6:0]",null,-0.2893957805],[0.1325435039,165.5272038706,3,"completed",-4.7815,3.0,3,"C(#Cc1cccc2ccccc12)c1cccc2ccccc12","C(#CC1=c2ccccc2=CC1)C1=c2ccccc2=CC1",{},"[c:0]1[ch:1][ch][c:3][c!r5:4][c!r5:5]1>>[c:0]1[CH2:1][c:3][c:4][c:5]1",null,-0.2776795954],[0.1318218598,232.96004215,3,"completed",-5.054648,3.0,3,"c1ccc(Nc2ccccc2-c2ccccc2Nc2ccccc2)cc1","C1=C(Nc2ccccc2)C(C2=CCC=C2Nc2ccccc2)=CC1",{},"[c:0]1[ch:1][ch][c:3][c!r5:4][c!r5:5]1>>[c:0]1[CH2:1][c:3][c:4][c:5]1",null,-0.2351131965],[0.1316586215,290.2708568977,3,"completed",-5.499284,3.0,3,"c1ccc(-c2cc3ccccc3cc2-c2ccccc2)cc1","C1=CCC(c2cc3ccccc3cc2C2=CC=CC2)=C1",{},"[c:0]1[ch:1][ch][c:3][c!r5:4][c!r5:5]1>>[c:0]1[CH2:1][c:3][c:4][c:5]1",null,-0.4029599851],[0.1277400683,86.185840689,3,"completed",-5.182988,3.0,3,"c1ccc(Nc2ccc3ccc(Nc4ccccc4)cc3c2)cc1","c1ccc(Nc2ccc3ccc(Nc4ccccn4)cc3c2)nc1",{},"[ch&r6:0]>>[nr6:0]",null,-0.1039357163],[0.1271933819,95.3230461275,3,"completed",-5.221444,3.0,3,"c1ccc(Nc2cc(Nc3ccccc3)cc(-c3ccccc3)c2)cc1","c1ccc(-c2cc(Nc3ccccn3)cc(Nc3ccccn3)c2)cc1",{},"[ch&r6:0]>>[nr6:0]",null,-0.1277236049],[0.1268290978,228.4815729288,3,"completed",-4.938268,3.0,3,"c1ccc(Nc2ccc(Nc3ccccc3)cc2)cc1","c1ccc(Nc2ccc(Nc3ccccn3)cc2)nc1",{},"[ch&r6:0]>>[nr6:0]",null,-0.2549919149],[0.1266289498,286.6883871587,3,"completed",-4.92594,3.0,3,"C1=C(Nc2ccccc2)C(Nc2ccccc2)=CC1","C1=C(Nc2ccccn2)C(Nc2ccccn2)=CC1",{},"[ch&r6:0]>>[nr6:0]",null,-0.3115055446],[0.1263297811,137.3199049011,3,"completed",-5.1127,3.0,3,"c1ccc2c(Nc3cccc4ccccc34)cccc2c1","c1cnc2c(Nc3cccc4cccnc34)cccc2c1",{},"[ch&r6:0]>>[nr6:0]",null,-0.1376073704],[0.124701439,217.2377104947,3,"completed",-5.338652,3.0,3,"C1=C(c2ccccc2)C(c2ccccc2)=CC1","C1=CCC(C2=CCC=C2C2=CC=CC2)=C1",{},"[c:0]1[ch:1][ch][c:3][c!r5:4][c!r5:5]1>>[c:0]1[CH2:1][c:3][c:4][c:5]1",null,-0.2740439082],[0.1244238737,176.7313244491,3,"completed",-5.189888,3.0,3,"C(=Cc1ccccc1)C1=CCC=C1C=Cc1ccccc1","C1=CCC(C=CC2=CCC=C2C=CC2=CC=CC2)=C1",{},"[c:0]1[ch:1][ch][c:3][c!r5:4][c!r5:5]1>>[c:0]1[CH2:1][c:3][c:4][c:5]1",null,-0.187598211],[0.1235226713,691.935063496,3,"completed",-4.767976,3.0,3,"C1=C(Nc2ccccc2)CC(Nc2ccccc2)=C1","C1=CC(=C2C(Nc3ccccc3)=CC=C2Nc2ccccc2)C=C1",{},"[r5:1][CH2r5:2][r5:3]>>[r5:1][C:2](=C1cccc1)[r5:3]",null,-0.7299258188],[0.1224918177,194.2512284586,3,"completed",-5.41216,3.0,3,"C(#Cc1cc2ccccc2cc1C#Cc1ccccc1)c1ccccc1","C(#Cc1cc2ccccc2cc1C#CC1=CC=CC1)C1=CC=CC1",{},"[c:0]1[ch:1][ch][c:3][c!r5:4][c!r5:5]1>>[c:0]1[CH2:1][c:3][c:4][c:5]1",null,-0.2923713972],[0.1214205156,244.0324288922,3,"completed",-4.784812,3.0,3,"C1=CC(NC2=CCC=C2)=CC1","c1cc(Nc2ccsc2)cs1",{},"[#6H2r5:1]>>[S:1]",null,-0.3289834787],[0.1209480373,106.4828083591,3,"completed",-5.320988,3.0,3,"C1=CC(NC2=CCC=C2)=CC1","C1=CC(=C2C=CC(NC3=CC(=C4C=CC=C4)C=C3)=C2)C=C1",{},"[r5:1][CH2r5:2][r5:3]>>[r5:1][C:2](=C1cccc1)[r5:3]",null,-0.1877979755],[0.1195203034,93.6802341915,3,"completed",-5.207,3.0,3,"c1ccc(Nc2cc(Nc3ccccc3)cc(-c3ccccc3)c2)cc1","c1ccc(Nc2cc(Nc3ccccc3)cc(-c3cccnc3)c2)cc1",{},"[ch&r6:0]>>[nr6:0]",null,-0.119941637],[0.1190402966,448.4621076371,3,"completed",-4.959152,3.0,3,"C1=CC(=C2C=CC=C2)C=C1","C1=CC(=C2C=CC=C2Nc2ccccc2)C(Nc2ccccc2)=C1",{},"[ch&r6,CH1&r5:1]>>[*:1](-N-c1ccccc1)",null,-0.4591720374],[0.1189816133,129.33972201,3,"completed",-5.48576,3.0,3,"C(=Cc1cc(-c2ccccc2)cc(-c2ccccc2)c1)c1ccccc1","C1=CCC(c2cc(C=Cc3ccccc3)cc(C3=CC=CC3)c2)=C1",{},"[c:0]1[ch:1][ch][c:3][c!r5:4][c!r5:5]1>>[c:0]1[CH2:1][c:3][c:4][c:5]1",null,-0.2994094934],[0.1187167298,251.3509061869,3,"completed",-5.223376,3.0,3,"c1ccc(Nc2cccc3cccc(Nc4ccccc4)c23)cc1","c1ccc(Nc2cccc3cccc(Nc4ccccn4)c23)nc1",{},"[ch&r6:0]>>[nr6:0]",null,-0.2657741153],[0.1186312575,177.7511596799,3,"completed",-5.371312,3.0,3,"O=c1cc(Nc2ccccc2)oc(Nc2ccccc2)c1","O=c1cc(NC2=CC=CC2)oc(NC2=CC=CC2)c1",{},"[c:0]1[ch:1][ch][c:3][c!r5:4][c!r5:5]1>>[c:0]1[CH2:1][c:3][c:4][c:5]1",null,-0.2601239578],[0.2792834461,167.3970607825,4,"completed",-5.02484,4.0,4,"C1=Cc2ccc(Nc3ccc4c(c3)CC=C4)cc2C1","c1cc2ccc(Nc3ccc4ccsc4c3)cc2s1",{},"[#6H2r5:1]>>[S:1]",null,-0.1754702211],[0.2738010641,204.0716692921,4,"completed",-4.717744,4.0,4,"C1=Cc2ccc(Nc3ccc4c(c3)CC=C4)cc2C1","c1cc2ccc(Nc3ccc4cc[nH]c4c3)cc2[nH]1",{},"[#6H2r5:1]>>[NH:1]",null,-0.3365172722],[0.2730604007,160.5651313096,4,"completed",-5.003864,4.0,4,"C1=Cc2cc(Nc3ccc4c(c3)C=CC4)ccc2C1","c1cc2cc(Nc3ccc4sccc4c3)ccc2s1",{},"[#6H2r5:1]>>[S:1]",null,-0.1740971147],[0.2652639978,287.3572231376,4,"completed",-4.676988,4.0,4,"C1=Cc2cc(Nc3ccc4c(c3)C=CC4)ccc2C1","c1cc2cc(Nc3ccc4[nH]ccc4c3)ccc2[nH]1",{},"[#6H2r5:1]>>[NH:1]",null,-0.4126189019],[0.2644464059,163.0765846519,4,"completed",-5.15226,4.0,4,"C1=CCC(c2cccc(Nc3cccc(C4=CC=CC4)c3)c2)=C1","c1cc(Nc2cccc(-c3ccc[nH]3)c2)cc(-c2ccc[nH]2)c1",{},"[#6H2r5:1]>>[NH:1]",null,-0.1671293367],[0.2639666741,121.560768767,4,"completed",-5.042136,4.0,4,"C1=Cc2cccc(Nc3cccc4c3CC=C4)c2C1","c1cc(Nc2cccc3ccsc23)c2sccc2c1",{},"[#6H2r5:1]>>[S:1]",null,-0.1281314143],[0.2637897625,157.3618100422,4,"completed",-4.8229,4.0,4,"C1=Cc2cccc(Nc3cccc4c3CC=C4)c2C1","c1cc(Nc2cccc3cc[nH]c23)c2[nH]ccc2c1",{},"[#6H2r5:1]>>[NH:1]",null,-0.2497740983],[0.2537081967,129.5837351778,4,"completed",-5.222548,4.0,4,"C1=CCC(c2cccc(Nc3cccc(C4=CC=CC4)c3)c2)=C1","c1cc(Nc2cccc(-c3cccs3)c2)cc(-c2cccs2)c1",{},"[#6H2r5:1]>>[S:1]",null,-0.1554051815],[0.2524638404,141.0278341814,4,"completed",-4.797968,4.0,4,"C1=c2ccc(Nc3ccc4c(c3)=CCC=4)cc2=CC1","c1cc2cscc2cc1Nc1ccc2cscc2c1",{},"[#6H2r5:1]>>[S:1]",null,-0.2541422461],[0.2496780734,142.4113525885,4,"completed",-5.026772,4.0,4,"C1=Cc2c(cccc2Nc2cccc3c2C=CC3)C1","c1cc(Nc2cccc3sccc23)c2ccsc2c1",{},"[#6H2r5:1]>>[S:1]",null,-0.1513556736],[0.2435069239,170.6180026948,4,"completed",-4.661072,4.0,4,"C1=Cc2c(cccc2Nc2cccc3c2C=CC3)C1","c1cc(Nc2cccc3[nH]ccc23)c2cc[nH]c2c1",{},"[#6H2r5:1]>>[NH:1]",null,-0.3514439067],[0.2366214195,110.8781772435,4,"completed",-4.952436,4.0,4,"C1=CCC(Nc2ccc3ccc(NC4=CC=CC4)cc3c2)=C1","c1csc(Nc2ccc3ccc(Nc4cccs4)cc3c2)c1",{},"[#6H2r5:1]>>[S:1]",null,-0.1515380675],[0.2365565338,308.0997720425,4,"completed",-4.842772,4.0,4,"C1=CCC(Nc2ccc3ccc(NC4=CC=CC4)cc3c2)=C1","c1c[nH]c(Nc2ccc3ccc(Nc4ccc[nH]4)cc3c2)c1",{},"[#6H2r5:1]>>[NH:1]",null,-0.3568570149],[0.236330067,119.5736858211,4,"completed",-5.17342,4.0,4,"C1=CCC(c2cc(Nc3ccccc3)cc(C3=CC=CC3)c2)=C1","c1ccc(Nc2cc(-c3ccc[nH]3)cc(-c3ccc[nH]3)c2)cc1",{},"[#6H2r5:1]>>[NH:1]",null,-0.1301507187],[0.23500895,104.6082178882,4,"completed",-5.220432,4.0,4,"C1=CCC(c2cc(Nc3ccccc3)cc(C3=CC=CC3)c2)=C1","c1ccc(Nc2cc(-c3cccs3)cc(-c3cccs3)c2)cc1",{},"[#6H2r5:1]>>[S:1]",null,-0.1343494469],[0.2344787385,235.397489249,4,"completed",-4.456924,4.0,4,"C1=c2ccc(Nc3ccc4c(c3)=CCC=4)cc2=CC1","c1cc2c[nH]cc2cc1Nc1ccc2c[nH]cc2c1",{},"[#6H2r5:1]>>[NH:1]",null,-0.5079861036],[0.2299721004,141.559339181,4,"completed",-4.924744,4.0,4,"C1=CC(Nc2ccc3ccc(NC4=CCC=C4)cc3c2)=CC1","c1cc(Nc2ccc3ccc(Nc4ccsc4)cc3c2)cs1",{},"[#6H2r5:1]>>[S:1]",null,-0.1873212017],[0.2265504208,137.7617883899,4,"completed",-4.81738,4.0,4,"C1=c2cccc(Nc3cccc4c3=CCC=4)c2=CC1","c1cc(Nc2cccc3cscc23)c2cscc2c1",{},"[#6H2r5:1]>>[S:1]",null,-0.2410738515],[0.2206050779,130.8906050983,4,"completed",-5.168268,4.0,4,"C1=CC(c2cccc(Nc3cccc(C4=CCC=C4)c3)c2)=CC1","c1cc(Nc2cccc(-c3ccsc3)c2)cc(-c2ccsc2)c1",{},"[#6H2r5:1]>>[S:1]",null,-0.1393413263],[0.2190882891,130.9910250668,4,"completed",-5.190716,4.0,4,"C1=CC(Nc2cc(NC3=CCC=C3)cc(-c3ccccc3)c2)=CC1","O=c1ccoc(-c2cc(NC3=CCC=C3)cc(NC3=CCC=C3)c2)c1",{},"[ch:1]1[c:2][c:3][ch:4][c:5][c:6]1>>[o:1]1[c:2][c:3][C:4](=O)[c:5][c:6]1",null,-0.1455714637],[0.2178151384,168.8345646488,4,"completed",-4.9057,4.0,4,"C1=CCC(c2cc(Nc3ccccc3)cc(C3=CC=CC3)c2)=C1","C1=CCC(Nc2cc(C3=CC=CC3)cc(C3=CC=CC3)c2)=C1",{},"[c:0]1[ch:1][ch][c:3][c!r5:4][c!r5:5]1>>[c:0]1[CH2:1][c:3][c:4][c:5]1",null,-0.2168036677],[0.2144714267,145.7123554642,4,"completed",-4.960256,4.0,4,"C1=CCC(Nc2cccc(NC3=CC=CC3)c2-c2ccccc2)=C1","c1ccc(-c2c(Nc3cccs3)cccc2Nc2cccs2)cc1",{},"[#6H2r5:1]>>[S:1]",null,-0.1755021352],[0.2143415559,153.2720997927,4,"completed",-5.093288,4.0,4,"C1=C(NC2=Cc3ccccc3C2)Cc2ccccc21","c1ccc2sc(Nc3cc4ccccc4s3)cc2c1",{},"[#6H2r5:1]>>[S:1]",null,-0.1533440952],[0.2137313196,302.4242023277,4,"completed",-4.83026,4.0,4,"C1=CCC(Nc2cccc(NC3=CC=CC3)c2-c2ccccc2)=C1","c1ccc(-c2c(Nc3ccc[nH]3)cccc2Nc2ccc[nH]2)cc1",{},"[#6H2r5:1]>>[NH:1]",null,-0.3565285897],[0.212729878,207.7641115777,4,"completed",-4.971296,4.0,4,"C1=C(NC2=Cc3ccccc3C2)Cc2ccccc21","c1ccc2[nH]c(Nc3cc4ccccc4[nH]3)cc2c1",{},"[#6H2r5:1]>>[NH:1]",null,-0.2264567037],[0.2113360836,153.3376897264,4,"completed",-4.445056,4.0,4,"C1=c2cccc(Nc3cccc4c3=CCC=4)c2=CC1","c1cc(Nc2cccc3c[nH]cc23)c2c[nH]cc2c1",{},"[#6H2r5:1]>>[NH:1]",null,-0.4834239881],[0.2085643554,332.3464967437,4,"completed",-4.87028,4.0,4,"C1=CCC(Nc2cccc(-c3cccc(NC4=CC=CC4)c3)c2)=C1","c1cc(Nc2ccc[nH]2)cc(-c2cccc(Nc3ccc[nH]3)c2)c1",{},"[#6H2r5:1]>>[NH:1]",null,-0.3692047133],[0.2080709382,141.5147704906,4,"completed",-4.912048,4.0,4,"C1=CC(c2cccc(Nc3cccc(C4=CCC=C4)c3)c2)=CC1","c1cc(Nc2cccc(-c3cc[nH]c3)c2)cc(-c2cc[nH]c2)c1",{},"[#6H2r5:1]>>[NH:1]",null,-0.1932256398],[0.2067014174,153.6437982832,4,"completed",-4.786376,4.0,4,"C1=CCC(c2cccc(Nc3cccc(C4=CC=CC4)c3)c2)=C1","C1=CCC(C2=CC(NC3=CCC(C4=CC=CC4)=C3)=CC2)=C1",{},"[c:0]1[ch:1][ch][c:3][c!r5:4][c!r5:5]1>>[c:0]1[CH2:1][c:3][c:4][c:5]1",null,-0.2679604883],[0.2063227928,141.8344471949,4,"completed",-4.745712,4.0,4,"C1=C(NC2=CCC(c3ccccc3)=C2)C=C(c2ccccc2)C1","C1=CC(C2=CC(NC3=CCC(C4=CCC=C4)=C3)=CC2)=CC1",{},"[c:0]1[ch:1][ch][c:3][c!r5:4][c!r5:5]1>>[c:0]1[CH2:1][c:3][c:4][c:5]1",null,-0.2856952993],[0.2054154582,226.4025676848,4,"completed",-5.093196,4.0,4,"C1=CCC(Nc2cccc(NC3=CC=CC3)c2-c2ccccc2)=C1","O=c1ccoc(-c2c(NC3=CC=CC3)cccc2NC2=CC=CC2)c1",{},"[ch:1]1[c:2][c:3][ch:4][c:5][c:6]1>>[o:1]1[c:2][c:3][C:4](=O)[c:5][c:6]1",null,-0.2264526593],[0.2043919819,138.4588506077,4,"completed",-5.020424,4.0,4,"C1=CCC(c2cc(Nc3ccccc3)cc(C3=CC=CC3)c2)=C1","C1=CCC(c2cc(NC3=CCC=C3)cc(C3=CC=CC3)c2)=C1",{},"[c:0]1[ch:1][ch][c:3][c!r5:4][c!r5:5]1>>[c:0]1[CH2:1][c:3][c:4][c:5]1",null,-0.1492437597],[0.2043572281,177.9294750007,4,"completed",-4.851144,4.0,4,"C1=CC(c2cc(Nc3ccccc3)cc(C3=CCC=C3)c2)=CC1","C1=CCC(Nc2cc(C3=CCC=C3)cc(C3=CCC=C3)c2)=C1",{},"[c:0]1[ch:1][ch][c:3][c!r5:4][c!r5:5]1>>[c:0]1[CH2:1][c:3][c:4][c:5]1",null,-0.2490065448],[0.2035844577,137.2411665598,4,"completed",-4.831456,4.0,4,"C1=CCC(Nc2cccc3c(NC4=CC=CC4)cccc23)=C1","c1csc(Nc2cccc3c(Nc4cccs4)cccc23)c1",{},"[#6H2r5:1]>>[S:1]",null,-0.2327486175],[0.2016564234,122.525347289,4,"completed",-4.993008,4.0,4,"C1=CCC(Nc2cccc(-c3cccc(NC4=CC=CC4)c3)c2)=C1","c1cc(Nc2cccs2)cc(-c2cccc(Nc3cccs3)c2)c1",{},"[#6H2r5:1]>>[S:1]",null,-0.1436023394],[0.2009145148,428.021958378,4,"completed",-4.781408,4.0,4,"C1=CCC(Nc2cccc3cccc(NC4=CC=CC4)c23)=C1","c1c[nH]c(Nc2cccc3cccc(Nc4ccc[nH]4)c23)c1",{},"[#6H2r5:1]>>[NH:1]",null,-0.4826367365],[0.2005299973,148.1160305543,4,"completed",-4.998896,4.0,4,"C1=CCC(Nc2cccc3cccc(NC4=CC=CC4)c23)=C1","c1csc(Nc2cccc3cccc(Nc4cccs4)c23)c1",{},"[#6H2r5:1]>>[S:1]",null,-0.1641558641],[0.1992380993,114.2714354298,4,"completed",-5.17526,4.0,4,"C1=CC(c2cc(Nc3ccccc3)cc(C3=CCC=C3)c2)=CC1","c1ccc(Nc2cc(-c3ccsc3)cc(-c3ccsc3)c2)cc1",{},"[#6H2r5:1]>>[S:1]",null,-0.1258306564],[0.1992286965,147.6454845545,4,"completed",-4.956484,4.0,4,"C1=CC(c2cc(Nc3ccccc3)cc(C3=CCC=C3)c2)=CC1","C1=CC(Nc2cc(C3=CCC=C3)cc(C3=CCC=C3)c2)=CC1",{},"[c:0]1[ch:1][ch][c:3][c!r5:4][c!r5:5]1>>[c:0]1[CH2:1][c:3][c:4][c:5]1",null,-0.178582311],[0.1982314698,276.1935459527,4,"completed",-4.74608,4.0,4,"C1=CCC(Nc2cccc3c(NC4=CC=CC4)cccc23)=C1","c1c[nH]c(Nc2cccc3c(Nc4ccc[nH]4)cccc23)c1",{},"[#6H2r5:1]>>[NH:1]",null,-0.3710255576],[0.1979425321,161.6662951213,4,"completed",-5.1886,4.0,4,"C1=CC(Nc2cc(NC3=CCC=C3)cc(-c3ccccc3)c2)=CC1","O=c1cccc(-c2cc(NC3=CCC=C3)cc(NC3=CCC=C3)c2)o1",{},"[c:1]1[c:2][ch:3][ch:4][c:5][c:6]1>>[c:1]1[c:2][o:3][c:4](=O)[c:5][c:6]1",null,-0.1731544726],[0.197259493,198.8685459584,4,"completed",-5.119968,4.0,4,"C1=CCC(Nc2cc(NC3=CC=CC3)cc(-c3ccccc3)c2)=C1","O=c1ccoc(-c2cc(NC3=CC=CC3)cc(NC3=CC=CC3)c2)c1",{},"[ch:1]1[c:2][c:3][ch:4][c:5][c:6]1>>[o:1]1[c:2][c:3][C:4](=O)[c:5][c:6]1",null,-0.199359153],[0.1928478248,139.7624046025,4,"completed",-4.93882,4.0,4,"C1=CCC(Nc2cc(NC3=CC=CC3)cc(-c3ccccc3)c2)=C1","c1ccc(-c2cc(Nc3cccs3)cc(Nc3cccs3)c2)cc1",{},"[#6H2r5:1]>>[S:1]",null,-0.1796196983],[0.1921210912,165.9581143865,4,"completed",-5.145176,4.0,4,"C1=CC(Nc2cccc(NC3=CCC=C3)c2-c2ccccc2)=CC1","O=c1ccoc(-c2c(NC3=CCC=C3)cccc2NC2=CCC=C2)c1",{},"[ch:1]1[c:2][c:3][ch:4][c:5][c:6]1>>[o:1]1[c:2][c:3][C:4](=O)[c:5][c:6]1",null,-0.1689441402],[0.1920929016,359.21654953,4,"completed",-4.810204,4.0,4,"C1=CCC(Nc2cc(NC3=CC=CC3)cc(-c3ccccc3)c2)=C1","c1ccc(-c2cc(Nc3ccc[nH]3)cc(Nc3ccc[nH]3)c2)cc1",{},"[#6H2r5:1]>>[NH:1]",null,-0.4125379656],[0.1916277061,125.5360745175,4,"completed",-4.937532,4.0,4,"C1=c2cccc(Nc3cccc4c3=CCC=4)c2=CC1","C1=c2cccc(Nc3cccc4c3=NCC=4)c2=NC1",{},"[chr5,CH1r5:1]>>[n:1]",null,-0.1693908882],[0.1903101917,243.0990818524,4,"completed",-4.932472,4.0,4,"C1=C(NC2=CCC(c3ccccc3)=C2)C=C(c2ccccc2)C1","c1ccc(-c2cc(Nc3csc(-c4ccccc4)c3)cs2)cc1",{},"[#6H2r5:1]>>[S:1]",null,-0.2699061368],[0.1886773046,164.2268956075,4,"completed",-5.00138,4.0,4,"C1=CC(Nc2cccc(-c3cccc(NC4=CCC=C4)c3)c2)=CC1","c1cc(Nc2ccsc2)cc(-c2cccc(Nc3ccsc3)c2)c1",{},"[#6H2r5:1]>>[S:1]",null,-0.1781464746],[0.1855680171,343.3256669346,4,"completed",-4.867336,4.0,4,"C1=CCC(Nc2cc3ccccc3cc2NC2=CC=CC2)=C1","c1c[nH]c(Nc2cc3ccccc3cc2Nc2ccc[nH]2)c1",{},"[#6H2r5:1]>>[NH:1]",null,-0.3799966535],[0.1851709135,200.9862691637,4,"completed",-5.001012,4.0,4,"C1=CCC(Nc2cc3ccccc3cc2NC2=CC=CC2)=C1","c1csc(Nc2cc3ccccc3cc2Nc2cccs2)c1",{},"[#6H2r5:1]>>[S:1]",null,-0.212595405],[0.1842668759,418.8693232742,4,"completed",-4.572292,4.0,4,"C1=C(NC2=CCC(c3ccccc3)=C2)C=C(c2ccccc2)C1","c1ccc(-c2cc(Nc3c[nH]c(-c4ccccc4)c3)c[nH]2)cc1",{},"[#6H2r5:1]>>[NH:1]",null,-0.5584842158],[0.1823029213,110.089947332,4,"completed",-5.293112,4.0,4,"C1=CCC(c2cccc(Nc3cccc(C4=CC=CC4)c3)c2)=C1","C1=CN=C(c2cccc(Nc3cccc(C4=NC=CC4)c3)c2)C1",{},"[chr5,CH1r5:1]>>[n:1]",null,-0.1743358722],[0.1819377392,217.2033423766,4,"completed",-5.131652,4.0,4,"C1=CCC(Nc2cc(NC3=CC=CC3)cc(-c3ccccc3)c2)=C1","O=c1cccc(-c2cc(NC3=CC=CC3)cc(NC3=CC=CC3)c2)o1",{},"[c:1]1[c:2][ch:3][ch:4][c:5][c:6]1>>[c:1]1[c:2][o:3][c:4](=O)[c:5][c:6]1",null,-0.2183304789],[0.180830018,111.6340445316,4,"completed",-5.002208,4.0,4,"C1=CC(=C2C=C(Nc3ccccc3)C(Nc3ccccc3)=C2)C=C1","C1=CC(=C2C=C(NC3=CCC=C3)C(NC3=CCC=C3)=C2)C=C1",{},"[c:0]1[ch:1][ch][c:3][c!r5:4][c!r5:5]1>>[c:0]1[CH2:1][c:3][c:4][c:5]1",null,-0.1309510014],[0.1801049902,206.3464279784,4,"completed",-5.094392,4.0,4,"C1=CC(c2ccccc2Nc2ccccc2C2=CCC=C2)=CC1","c1ccc(-c2ccsc2)c(Nc2ccccc2-c2ccsc2)c1",{},"[#6H2r5:1]>>[S:1]",null,-0.2063837655],[0.1793735868,105.5240958354,4,"completed",-5.27692,4.0,4,"C1=CC(c2cc(Nc3ccccc3)cc(C3=CCC=C3)c2)=CC1","C1=CC(c2cc(Nc3ccccn3)cc(C3=CCC=C3)c2)=CC1",{},"[ch&r6:0]>>[nr6:0]",null,-0.1627042444],[0.1786566923,321.1072308335,4,"completed",-4.66374,4.0,4,"C1=CCC(N(C2=CC=CC2)c2ccccc2)=C1","c1ccc(N(c2ccc[nH]2)c2ccc[nH]2)cc1",{},"[#6H2r5:1]>>[NH:1]",null,-0.4431343133],[0.178443383,118.8836360119,4,"completed",-5.124108,4.0,4,"C1=CC(c2cc(Nc3ccccc3)cc(C3=CCC=C3)c2)=CC1","C1=NC(c2cc(Nc3ccccc3)cc(C3=CCC=N3)c2)=CC1",{},"[chr5,CH1r5:1]>>[n:1]",null,-0.1200754129],[0.1770091653,156.2563664618,4,"completed",-5.153456,4.0,4,"C1=c2ccc(Nc3ccc4c(c3)=CCC=4)cc2=CC1","C1=c2ccc(Nc3ccc4c(c3)=NCC=4)cc2=NC1",{},"[chr5,CH1r5:1]>>[n:1]",null,-0.1606743557],[0.1770091653,147.7130508655,4,"completed",-5.071668,4.0,4,"C1=c2ccc(Nc3ccc4c(c3)=CCC=4)cc2=CC1","C1=c2cc(Nc3ccc4c(c3)=CCN=4)ccc2=NC1",{},"[chr5,CH1r5:1]>>[n:1]",null,-0.1490384832],[0.1768237119,199.3918611682,4,"completed",-4.945168,4.0,4,"C1=CC(Nc2cccc(NC3=CCC=C3)c2-c2ccccc2)=CC1","c1ccc(-c2c(Nc3ccsc3)cccc2Nc2ccsc2)cc1",{},"[#6H2r5:1]>>[S:1]",null,-0.2269446164],[0.1764654079,111.245149554,4,"completed",-5.334052,4.0,4,"C1=CCC(c2cc(Nc3ccccc3)cc(C3=CC=CC3)c2)=C1","C1=CN=C(c2cc(Nc3ccccc3)cc(C3=NC=CC3)c2)C1",{},"[chr5,CH1r5:1]>>[n:1]",null,-0.1980349698],[0.1761077459,133.8540408222,4,"completed",-4.92594,4.0,4,"C1=CC(c2cc(Nc3ccccc3)cc(C3=CCC=C3)c2)=CC1","c1ccc(Nc2cc(-c3cc[nH]c3)cc(-c3cc[nH]c3)c2)cc1",{},"[#6H2r5:1]>>[NH:1]",null,-0.1810038044],[0.1753663426,106.8517468674,4,"completed",-5.079304,4.0,4,"C1=CC(c2cccc(Nc3cccc(C4=CCC=C4)c3)c2)=CC1","C1=NC(c2cccc(Nc3cccc(C4=CCC=N4)c3)c2)=CC1",{},"[chr5,CH1r5:1]>>[n:1]",null,-0.1078293781],[0.1750858449,103.9012162616,4,"completed",-5.327244,4.0,4,"C1=CC(c2cccc(Nc3cccc(C4=CCC=C4)c3)c2)=CC1","C1=CC(c2cccc(Nc3cccc(C4=CCC=C4)n3)n2)=CC1",{},"[ch&r6:0]>>[nr6:0]",null,-0.1899973214],[0.1744722399,182.2221594677,4,"completed",-4.783892,4.0,4,"C1=CCC(N(C2=CC=CC2)c2ccccc2)=C1","c1ccc(N(c2cccs2)c2cccs2)cc1",{},"[#6H2r5:1]>>[S:1]",null,-0.2866492745],[0.1733878946,109.9118792452,4,"completed",-5.307096,4.0,4,"C1=CCC(c2cc(Nc3ccccc3)cc(C3=CC=CC3)c2)=C1","C1=CCC(c2cc(Nc3ccccn3)cc(C3=CC=CC3)c2)=C1",{},"[ch&r6:0]>>[nr6:0]",null,-0.1819233637],[0.1723583629,190.2550134421,4,"completed",-4.946364,4.0,4,"C1=CC(Nc2cc(NC3=CCC=C3)cc(-c3ccccc3)c2)=CC1","c1ccc(-c2cc(Nc3ccsc3)cc(Nc3ccsc3)c2)cc1",{},"[#6H2r5:1]>>[S:1]",null,-0.2185473408],[0.1719547613,137.7728715663,4,"completed",-5.120612,4.0,4,"C1=c2cccc(Nc3cccc4c3=CCC=4)c2=CC1","C1=c2c(Nc3cccc4c3=CCN=4)cccc2=NC1",{},"[chr5,CH1r5:1]>>[n:1]",null,-0.1385263255],[0.1712130866,133.0951926332,4,"completed",-4.756568,4.0,4,"C1=CCC(Nc2ccc3cc(NC4=CC=CC4)ccc3c2)=C1","c1csc(Nc2ccc3cc(Nc4cccs4)ccc3c2)c1",{},"[#6H2r5:1]>>[S:1]",null,-0.274786543],[0.1705529703,160.1465992475,4,"completed",-4.86154,4.0,4,"C1=CCC(c2cc(Nc3ccccc3)cc(Nc3ccccc3)c2)=C1","C1=CCC(Nc2cc(NC3=CC=CC3)cc(C3=CC=CC3)c2)=C1",{},"[c:0]1[ch:1][ch][c:3][c!r5:4][c!r5:5]1>>[c:0]1[CH2:1][c:3][c:4][c:5]1",null,-0.2313220425],[0.1704256905,109.7953369532,4,"completed",-5.332396,4.0,4,"C1=CC(c2cc(Nc3ccccc3)cc(C3=CCC=C3)c2)=CC1","C1=NCC=C1c1cc(Nc2ccccc2)cc(C2=CCN=C2)c1",{},"[chr5,CH1r5:1]>>[n:1]",null,-0.1962622924],[0.1700536159,173.5714198596,4,"completed",-5.043608,4.0,4,"C1=CCC(c2ccc(Nc3ccc(C4=CC=CC4)cc3)cc2)=C1","c1csc(-c2ccc(Nc3ccc(-c4cccs4)cc3)cc2)c1",{},"[#6H2r5:1]>>[S:1]",null,-0.1780035563],[0.1690463446,186.441467338,4,"completed",-4.860712,4.0,4,"c1cc(Nc2ccsc2)cs1","c1ccc(N(c2ccsc2)c2ccsc2)cc1",{},"[r:1][NH!R:2][r:3]>>[r:1][N:2](-c1ccccc1)[r:3]",null,-0.2506336106],[0.1683818456,110.6181186521,4,"completed",-5.334144,4.0,4,"C1=CCC(c2cc(Nc3ccccc3)cc(C3=CC=CC3)c2)=C1","C1=NC=C(c2cc(Nc3ccccc3)cc(C3=CN=CC3)c2)C1",{},"[chr5,CH1r5:1]>>[n:1]",null,-0.1977367958],[0.1678433181,158.3635255431,4,"completed",-4.912784,4.0,4,"C1=c2ccc(Nc3ccc4c(c3)=CCC=4)cc2=CC1","c1cc2cocc2cc1Nc1ccc2cocc2c1",{},"[#6H2r5:1]>>[O:1]",null,-0.2055563749],[0.1649556705,201.3996581895,4,"completed",-4.854088,4.0,4,"C1=CCC(c2ccc(Nc3ccc(C4=CC=CC4)cc3)cc2)=C1","c1c[nH]c(-c2ccc(Nc3ccc(-c4ccc[nH]4)cc3)cc2)c1",{},"[#6H2r5:1]>>[NH:1]",null,-0.264940467],[0.1647788089,213.0566435941,4,"completed",-5.123372,4.0,4,"C1=CCC(c2ccccc2Nc2ccccc2C2=CC=CC2)=C1","c1csc(-c2ccccc2Nc2ccccc2-c2cccs2)c1",{},"[#6H2r5:1]>>[S:1]",null,-0.2136838695],[0.1644662859,141.4145640615,4,"completed",-4.764112,4.0,4,"C1=CCC(c2cccc(Nc3cccc(C4=CC=CC4)c3)c2)=C1","C1=CCC(C2=CCC(NC3=CC(C4=CC=CC4)=CC3)=C2)=C1",{},"[c:0]1[ch:1][ch][c:3][c!r5:4][c!r5:5]1>>[c:0]1[CH2:1][c:3][c:4][c:5]1",null,-0.274372458],[0.164157085,337.4263566463,4,"completed",-4.703576,4.0,4,"C1=CCC(Nc2ccc3cc(NC4=CC=CC4)ccc3c2)=C1","c1c[nH]c(Nc2ccc3cc(Nc4ccc[nH]4)ccc3c2)c1",{},"[#6H2r5:1]>>[NH:1]",null,-0.4368764358],[0.1641238012,112.8012394007,4,"completed",-5.306728,4.0,4,"C1=CC(c2cccc(Nc3cccc(C4=CCC=C4)c3)c2)=CC1","C1=NCC=C1c1cccc(Nc2cccc(C3=CCN=C3)c2)c1",{},"[chr5,CH1r5:1]>>[n:1]",null,-0.1834802113],[0.164109854,220.2649423004,4,"completed",-4.925112,4.0,4,"C1=CCC(c2ccccc2Nc2ccccc2C2=CC=CC2)=C1","c1c[nH]c(-c2ccccc2Nc2ccccc2-c2ccc[nH]2)c1",{},"[#6H2r5:1]>>[NH:1]",null,-0.2519993908],[0.1637324379,165.6975894996,4,"completed",-4.869912,4.0,4,"C1=CC(Nc2cccc(NC3=CCC=C3)c2)=CC1","c1cc(Nc2ccsc2)cc(Nc2ccsc2)c1",{},"[#6H2r5:1]>>[S:1]",null,-0.2310768923],[0.1635545901,143.0839113289,4,"completed",-4.723264,4.0,4,"C1=CC(c2cccc(Nc3cccc(C4=CCC=C4)c3)c2)=CC1","C1=CC(C2=CCC(NC3=CC(C4=CCC=C4)=CC3)=C2)=CC1",{},"[c:0]1[ch:1][ch][c:3][c!r5:4][c!r5:5]1>>[c:0]1[CH2:1][c:3][c:4][c:5]1",null,-0.3000311857],[0.1622360202,183.5733835915,4,"completed",-4.858044,4.0,4,"C1=CC(NC2=C(c3ccccc3)CC=C2)=C(c2ccccc2)C1","c1ccc(-c2sccc2Nc2ccsc2-c2ccccc2)cc1",{},"[#6H2r5:1]>>[S:1]",null,-0.2497701205],[0.1606926205,219.0982406378,4,"completed",-4.828236,4.0,4,"C1=C(NC2=CCc3ccccc32)c2ccccc2C1","c1ccc2c(Nc3csc4ccccc34)csc2c1",{},"[#6H2r5:1]>>[S:1]",null,-0.2901608488],[0.1606052101,240.7536899035,4,"completed",-4.454256,4.0,4,"C1=CC(NC2=C(c3ccccc3)CC=C2)=C(c2ccccc2)C1","c1ccc(-c2[nH]ccc2Nc2cc[nH]c2-c2ccccc2)cc1",{},"[#6H2r5:1]>>[NH:1]",null,-0.5121378163],[0.1605703523,150.8370866878,4,"completed",-4.744976,4.0,4,"C1=CC(c2ccccc2Nc2ccccc2C2=CCC=C2)=CC1","C1=CC(C2=CCC=C2NC2=CCC=C2C2=CCC=C2)=CC1",{},"[c:0]1[ch:1][ch][c:3][c!r5:4][c!r5:5]1>>[c:0]1[CH2:1][c:3][c:4][c:5]1",null,-0.2907102107],[0.1602104476,160.7926511446,4,"completed",-5.207736,4.0,4,"C1=CC(Nc2cc(NC3=CCC=C3)cc(-c3ccccc3)c2)=CC1","O=c1cc(-c2cc(NC3=CCC=C3)cc(NC3=CCC=C3)c2)cco1",{},"[c:1]1[c:2][ch:3][ch:4][c:5][c:6]1>>[c:1]1[c:2][o:3][c:4](=O)[c:5][c:6]1",null,-0.1775999129],[0.1600514277,216.441207342,4,"completed",-4.822992,4.0,4,"C1=CC(c2ccccc2Nc2ccccc2C2=CCC=C2)=CC1","c1ccc(-c2cc[nH]c2)c(Nc2ccccc2-c2cc[nH]c2)c1",{},"[#6H2r5:1]>>[NH:1]",null,-0.2905962456],[0.1591595622,124.5604723606,4,"completed",-4.85326,4.0,4,"C1=CC(c2cc(Nc3ccccc3)cc(Nc3ccccc3)c2)=CC1","C1=CC(Nc2cc(NC3=CCC=C3)cc(C3=CCC=C3)c2)=CC1",{},"[c:0]1[ch:1][ch][c:3][c!r5:4][c!r5:5]1>>[c:0]1[CH2:1][c:3][c:4][c:5]1",null,-0.2129479251],[0.158802765,210.2852165725,4,"completed",-5.119876,4.0,4,"C1=CCC(Nc2cccc(NC3=CC=CC3)c2-c2ccccc2)=C1","O=c1cc(-c2c(NC3=CC=CC3)cccc2NC2=CC=CC2)cco1",{},"[c:1]1[c:2][ch:3][ch:4][c:5][c:6]1>>[c:1]1[c:2][o:3][c:4](=O)[c:5][c:6]1",null,-0.2107449868],[0.1585864761,138.5665955586,4,"completed",-4.902664,4.0,4,"C1=CCC(c2cc(Nc3ccccc3)cc(Nc3ccccc3)c2)=C1","C1=CCC(c2cc(NC3=CCC=C3)cc(NC3=CCC=C3)c2)=C1",{},"[c:0]1[ch:1][ch][c:3][c!r5:4][c!r5:5]1>>[c:0]1[CH2:1][c:3][c:4][c:5]1",null,-0.1956579538],[0.1581627285,133.7515086282,4,"completed",-5.326692,4.0,4,"C1=CCC(c2cccc(Nc3cccc(C4=CC=CC4)c3)c2)=C1","C1=NC=C(c2cccc(Nc3cccc(C4=CN=CC4)c3)c2)C1",{},"[chr5,CH1r5:1]>>[n:1]",null,-0.2075336235],[0.158097341,83.8826672434,4,"completed",-5.13248,4.0,4,"C1=CCC(c2cc(Nc3ccccc3)cc(Nc3ccccc3)c2)=C1","c1ccc(Nc2cc(Nc3ccccc3)cc(-c3cccs3)c2)cc1",{},"[#6H2r5:1]>>[S:1]",null,-0.0869093065],[0.157977198,157.2400358573,4,"completed",-4.929712,4.0,4,"C1=CCC(NC2=CCC=C2NC2=CC=CC2)=C1","C1=C(Nc2cccs2)C(Nc2cccs2)=CC1",{},"[#6H2r5:1]>>[S:1]",null,-0.1973156109],[0.1574202677,122.0086929691,4,"completed",-5.339204,4.0,4,"C1=CCC(c2cccc(Nc3cccc(C4=CC=CC4)c3)c2)=C1","C1=CCC(c2cccc(Nc3cccc(C4=CC=CC4)n3)n2)=C1",{},"[ch&r6:0]>>[nr6:0]",null,-0.2071791795],[0.1569395628,104.0119030507,4,"completed",-5.11454,4.0,4,"C1=CCC(c2cc(Nc3ccccc3)cc(Nc3ccccc3)c2)=C1","c1ccc(Nc2cc(Nc3ccccc3)cc(-c3ccc[nH]3)c2)cc1",{},"[#6H2r5:1]>>[NH:1]",null,-0.1045086966],[0.1565838463,183.9340221469,4,"completed",-5.2484,4.0,4,"O=c1cc(NC2=CC=CC2)oc(NC2=CC=CC2)c1","O=c1cc(NC2=CC=CC2)[nH]c(NC2=CC=CC2)c1",{},"[o:1]>>[nH:1]",null,-0.2112410446],[0.1563586298,246.3840697661,4,"completed",-4.870188,4.0,4,"C1=CC(Nc2cc(NC3=CCC=C3)cc(-c3ccccc3)c2)=CC1","O=c1occcc1-c1cc(NC2=CCC=C2)cc(NC2=CCC=C2)c1",{},"[c:1]1[c:2][ch:3][ch:4][c:5][c:6]1>>[c:1]1[c:2][o:3][c:4](=O)[c:5][c:6]1",null,-0.2942511715],[0.1540418171,143.0991918074,5,"completed",-4.85418,5.0,5,"C1=CC(C2=CCC(NC3=CC(C4=CCC=C4)=CC3)=C2)=CC1","C1=CC(c2csc(Nc3cc(C4=CCC=C4)cs3)c2)=CC1",{},"[#6H2r5:1]>>[S:1]",null,-0.223800894],[0.1534825977,173.1547467509,5,"completed",-4.818668,5.0,5,"C1=CCC(C2=CC(NC3=CCC(C4=CC=CC4)=C3)=CC2)=C1","C1=C(NC2=CCC(c3ccco3)=C2)C=C(c2ccco2)C1",{},"[#6H2r5:1]>>[O:1]",null,-0.2622306933],[0.1394470587,147.5373521419,5,"completed",-4.903216,5.0,5,"C1=CCC(C2=CCC(NC3=CC(C4=CC=CC4)=CC3)=C2)=C1","C1=CCC(c2csc(Nc3cc(C4=CC=CC4)cs3)c2)=C1",{},"[#6H2r5:1]>>[S:1]",null,-0.2018464817],[0.138409537,99.9932667938,5,"completed",-5.09108,5.0,5,"C1=C(Nc2cccs2)C(Nc2cccs2)=CC1","C1=CC(=C2C=C(Nc3cccs3)C(Nc3cccs3)=C2)C=C1",{},"[r5:1][CH2r5:2][r5:3]>>[r5:1][C:2](=C1cccc1)[r5:3]",null,-0.1001880279],[0.1373678602,180.5767924456,5,"completed",-5.057316,5.0,4,"C1=Cc2c(cccc2Nc2cccc3c2C=CC3)C1","C1=Nc2c(cccc2Nc2cccc3c2N=CC3)C1",{},"[chr5,CH1r5:1]>>[n:1]",null,-0.1830320209],[0.1364218111,141.115757524,5,"completed",-5.31004,5.0,4,"C1=Cc2cccc(Nc3cccc4c3CC=C4)c2C1","C1=Nc2cccc(Nc3cccc4c3CC=N4)c2C1",{},"[chr5,CH1r5:1]>>[n:1]",null,-0.2037912898],[0.1344462556,189.6006643529,5,"completed",-4.90018,5.0,5,"C1=CC(C2=CC(NC3=CCC(C4=CCC=C4)=C3)=CC2)=CC1","C1=CC(c2cc(Nc3coc(C4=CCC=C4)c3)co2)=CC1",{},"[#6H2r5:1]>>[O:1]",null,-0.2356122828],[0.1340067283,144.5979621605,5,"completed",-4.800452,5.0,5,"C1=CCC(C2=CCC(NC3=CC(C4=CC=CC4)=CC3)=C2)=C1","C1=C(NC2=CC(c3ccco3)=CC2)CC=C1c1ccco1",{},"[#6H2r5:1]>>[O:1]",null,-0.2547072492],[0.1314119105,161.6293194025,5,"completed",-5.027784,5.0,4,"C1=c2ccc(Nc3ccc4c(c3)=CCC=4)cc2=CC1","C1=c2ccc(Nc3ccc4c(n3)=CCC=4)nc2=CC1",{},"[ch&r6:0]>>[nr6:0]",null,-0.1693501128],[0.1292374319,144.2604629925,5,"completed",-5.052808,5.0,5,"C1=CCC(c2cc(NC3=CCC=C3)cc(C3=CC=CC3)c2)=C1","C1=CC(Nc2cc(-c3ccco3)cc(-c3ccco3)c2)=CC1",{},"[#6H2r5:1]>>[O:1]",null,-0.1479944349],[0.1236286803,179.666818968,5,"completed",-5.25438,5.0,4,"C1=CCC(C=CC2=CCC=C2C=CC2=CC=CC2)=C1","C(=Cc1cccs1)C1=CCC=C1C=Cc1cccs1",{},"[#6H2r5:1]>>[S:1]",null,-0.2096626485],[0.1235941485,343.9494875363,5,"completed",-4.6619,5.0,5,"C1=CCC(c2cc(NC3=CCC=C3)cc(C3=CC=CC3)c2)=C1","C1=CCC(c2cc(NC3=CSCS3)cc(C3=CC=CC3)c2)=C1",{},"[CH,ch:0]1=[C,c:1][C,c:2]=[CH,ch:3][*:4]1>>[S:0]1[*:1]=,:[*:2][S:3][*:4]1",null,-0.4608120429],[0.1234625675,114.1015233985,5,"completed",-5.369932,5.0,5,"C1=CC(c2cc(Nc3ccccn3)cc(C3=CCC=C3)c2)=CC1","C1=CC(c2cc(Nc3ccccn3)cc(C3=NCC=C3)c2)=NC1",{},"[chr5,CH1r5:1]>>[n:1]",null,-0.2207309836],[0.1212699883,367.1399786932,5,"completed",-4.606056,5.0,5,"C1=CC(Nc2cc(C3=CCC=C3)cc(C3=CCC=C3)c2)=CC1","C1=CC(c2cc(NC3=CSCS3)cc(C3=CCC=C3)c2)=CC1",{},"[CH,ch:0]1=[C,c:1][C,c:2]=[CH,ch:3][*:4]1>>[S:0]1[*:1]=,:[*:2][S:3][*:4]1",null,-0.5043236012],[0.1212297399,152.4083350144,5,"completed",-5.15594,5.0,4,"C1=Cc2cc(Nc3ccc4c(c3)C=CC4)ccc2C1","C1=Nc2cc(Nc3ccc4c(c3)N=CC4)ccc2C1",{},"[chr5,CH1r5:1]>>[n:1]",null,-0.1573583476],[0.1210034394,162.0736885739,5,"completed",-5.006072,5.0,5,"C1=CN=C(c2cccc(Nc3cccc(C4=NC=CC4)c3)c2)C1","C1=CN=C(C2=CC(NC3=CCC(C4=NC=CC4)=C3)=CC2)C1",{},"[c:0]1[ch:1][ch][c:3][c!r5:4][c!r5:5]1>>[c:0]1[CH2:1][c:3][c:4][c:5]1",null,-0.1749025169],[0.1189688902,154.0345758888,5,"completed",-4.950872,5.0,4,"C1=c2cccc(Nc3cccc4c3=CCC=4)c2=CC1","c1cc(Nc2cccc3cocc23)c2cocc2c1",{},"[#6H2r5:1]>>[O:1]",null,-0.1860748214],[0.118587319,180.8974142504,5,"completed",-5.161644,5.0,4,"C1=Cc2ccc(Nc3ccc4c(c3)CC=C4)cc2C1","C1=Nc2ccc(Nc3ccc4c(c3)CC=N4)cc2C1",{},"[chr5,CH1r5:1]>>[n:1]",null,-0.1859727561],[0.1179632051,112.118012845,5,"completed",-5.2024,5.0,4,"C1=CC(c2cccc(Nc3cccc(C4=CCC=C4)c3)c2)=CC1","C1=CC(c2cccc(Nc3cccc(C4=NCC=C4)c3)c2)=NC1",{},"[chr5,CH1r5:1]>>[n:1]",null,-0.1330731799],[0.1177500856,162.8438753398,5,"completed",-4.905884,5.0,5,"C1=CC(C2=CC(NC3=CCC(C4=CCC=C4)=C3)=CC2)=CC1","C1=CC(C2=CC(NC3=CCC(C4=NCC=C4)=C3)=CC2)=NC1",{},"[chr5,CH1r5:1]>>[n:1]",null,-0.2120891988],[0.1177317647,121.2067308919,5,"completed",-5.230092,5.0,4,"C1=CC(c2cc(Nc3ccccc3)cc(C3=CCC=C3)c2)=CC1","C1=CC(c2cc(Nc3ccccc3)cc(C3=NCC=C3)c2)=NC1",{},"[chr5,CH1r5:1]>>[n:1]",null,-0.1516040783],[0.1173641863,157.2650554257,5,"completed",-4.949216,5.0,5,"C1=CCC(Nc2cc(NC3=CC=CC3)cc(C3=CC=CC3)c2)=C1","C1=CCC(c2cc(Nc3ccco3)cc(Nc3ccco3)c2)=C1",{},"[#6H2r5:1]>>[O:1]",null,-0.1894012852],[0.1159231826,161.8504964065,5,"completed",-4.808364,5.0,5,"c1cc(Nc2cccc(-c3cccs3)c2)cc(-c2cccs2)c1","C1=C(NC2=CCC(c3cccs3)=C2)C=C(c2cccs2)C1",{},"[c:0]1[ch:1][ch][c:3][c!r5:4][c!r5:5]1>>[c:0]1[CH2:1][c:3][c:4][c:5]1",null,-0.2605203368],[0.1154633509,168.7044974168,5,"completed",-4.898984,5.0,5,"C1=CC(C2=CCC(NC3=CC(C4=CCC=C4)=CC3)=C2)=CC1","C1=CC(c2coc(Nc3cc(C4=CCC=C4)co3)c2)=CC1",{},"[#6H2r5:1]>>[O:1]",null,-0.2196835207],[0.1149255163,104.7361806702,5,"completed",-5.385112,5.0,4,"C1=CC(c2cc(Nc3ccccc3)cc(C3=CCC=C3)c2)=CC1","C1=CC(c2cc(Nc3ccccc3)cc(C3=CCC=C3)n2)=CC1",{},"[ch&r6:0]>>[nr6:0]",null,-0.2253912272],[0.1147160257,143.8690119835,5,"completed",-5.224388,5.0,5,"C1=CC(C2=CC(NC3=CCC(C4=CCC=C4)=C3)=CC2)=CC1","C1=CC(C2=CC(NC3=NCC(C4=CCC=C4)=C3)=NC2)=CC1",{},"[chr5,CH1r5:1]>>[n:1]",null,-0.168165859],[0.1143664796,154.3984930428,5,"completed",-4.974056,5.0,5,"C1=CC(Nc2cc(NC3=CCC=C3)cc(C3=CCC=C3)c2)=CC1","C1=CC(c2cc(Nc3ccoc3)cc(Nc3ccoc3)c2)=CC1",{},"[#6H2r5:1]>>[O:1]",null,-0.1777954479],[0.1120926942,118.282641276,5,"completed",-5.29532,5.0,5,"C1=NC(c2cc(Nc3ccccc3)cc(C3=CCC=N3)c2)=CC1","C1=NC(c2cc(Nc3ccccc3)cc(C3=CCC=N3)n2)=CC1",{},"[ch&r6:0]>>[nr6:0]",null,-0.1807878187],[0.1118756486,278.3759433859,5,"completed",-4.967892,5.0,5,"C1=CC(=C2C=C(NC3=CCC=C3)C(NC3=CCC=C3)=C2)C=C1","C1=CC(=C2C=C(NC3=NCC=C3)C(NC3=NCC=C3)=C2)C=C1",{},"[chr5,CH1r5:1]>>[n:1]",null,-0.293334114],[0.1116560755,128.192636189,5,"completed",-4.761812,5.0,4,"C1=c2ccc(Nc3ccc4c(c3)=CCC=4)cc2=CC1","C1=c2cnc(Nc3cc4c(cn3)=CCC=4)cc2=CC1",{},"[ch&r6:0]>>[nr6:0]",null,-0.2692121885],[0.1109298721,183.931025504,5,"completed",-4.884172,5.0,5,"C1=CC(=C2C=C(NC3=CCC=C3)C(NC3=CCC=C3)=C2)C=C1","C1=CC(=C2C=C(NC3=CCC=N3)C(NC3=CCC=N3)=C2)C=C1",{},"[chr5,CH1r5:1]>>[n:1]",null,-0.2380245107],[0.1099201844,150.026210517,5,"completed",-5.232484,5.0,3,"C1=CCC(C2=CC=CC2)=C1","C(=Cc1ccccc1)C1=CCC(C2=CC(C=Cc3ccccc3)=CC2)=C1",{},"[ch&r6,CH1&r5:1]>>[*:1](-C=C-c1ccccc1)",null,-0.1763755903],[0.1096735629,143.447181671,5,"completed",-4.889048,5.0,5,"C1=CCC(C2=CCC(NC3=CC(C4=CC=CC4)=CC3)=C2)=C1","C1=CN=C(C2=CCC(NC3=CC(C4=NC=CC4)=CC3)=C2)C1",{},"[chr5,CH1r5:1]>>[n:1]",null,-0.2058700066],[0.1088647662,138.3483300104,5,"completed",-4.949216,5.0,5,"C1=CCC(Nc2cc(C3=CCC=C3)cc(C3=CCC=C3)c2)=C1","C1=CC(c2cc(Nc3cccs3)cc(C3=CCC=C3)c2)=CC1",{},"[#6H2r5:1]>>[S:1]",null,-0.1740138201],[0.1087951533,152.8217756892,5,"completed",-5.039928,5.0,4,"C1=CCC(Nc2ccc3ccc(NC4=CC=CC4)cc3c2)=C1","c1coc(Nc2ccc3ccc(Nc4ccco4)cc3c2)c1",{},"[#6H2r5:1]>>[O:1]",null,-0.1585015182],[0.1084643539,164.0936359491,5,"completed",-5.2691,5.0,4,"C1=CCC(C=CC2=CCC=C2C=CC2=CC=CC2)=C1","C1=CCC(C=CC2=CC(=C3C=CC=C3)C=C2C=CC2=CC=CC2)=C1",{},"[r5:1][CH2r5:2][r5:3]>>[r5:1][C:2](=C1cccc1)[r5:3]",null,-0.2023318518],[0.1080104495,174.6352036026,5,"completed",-5.042412,5.0,5,"C1=CC(Nc2cc(C3=CCC=C3)cc(C3=CCC=C3)c2)=CC1","C1=CC(Nc2cc(C3=NCC=C3)cc(C3=NCC=C3)c2)=CC1",{},"[chr5,CH1r5:1]>>[n:1]",null,-0.1792274517],[0.1076367889,130.5510856387,5,"completed",-5.001748,5.0,5,"C1=CCC(Nc2cc(C3=CC=CC3)cc(C3=CC=CC3)c2)=C1","C1=CCC(c2cc(Nc3cccs3)cc(C3=CC=CC3)c2)=C1",{},"[#6H2r5:1]>>[S:1]",null,-0.1475594089],[0.1075442925,228.8793780153,5,"completed",-4.98068,5.0,5,"C1=CCC(C2=CC(NC3=CCC(C4=CC=CC4)=C3)=CC2)=C1","C1=CCC(c2cc(Nc3coc(C4=CC=CC4)c3)co2)=C1",{},"[#6H2r5:1]>>[O:1]",null,-0.2436432397],[0.107073538,140.4209150111,5,"completed",-5.031556,5.0,5,"C1=CCC(c2cc(NC3=CCC=C3)cc(C3=CC=CC3)c2)=C1","C1=CC(Nc2cc(-c3cccs3)cc(-c3cccs3)c2)=CC1",{},"[#6H2r5:1]>>[S:1]",null,-0.1483693975],[0.1068548498,178.4245678,5,"completed",-4.782696,5.0,5,"c1ccc(-c2ccsc2)c(Nc2ccccc2-c2ccsc2)c1","C1=C(NC2=CCC=C2c2ccsc2)C(c2ccsc2)=CC1",{},"[c:0]1[ch:1][ch][c:3][c!r5:4][c!r5:5]1>>[c:0]1[CH2:1][c:3][c:4][c:5]1",null,-0.2849024786],[0.1053191405,87.7786261147,5,"completed",-5.598736,5.0,4,"C1=CC(=C2C=CC(NC3=CC(=C4C=CC=C4)C=C3)=C2)C=C1","C1=CC(=C2C=C(NC3=CC(=C4C=CC=C4)N=C3)C=N2)C=C1",{},"[chr5,CH1r5:1]>>[n:1]",null,-0.3599812635],[0.1051824947,187.9813033933,5,"completed",-5.039928,5.0,4,"C1=c2ccc(Nc3ccc4c(c3)=CCC=4)cc2=CC1","C1=c2cc(Nc3cnc4c(c3)=CCC=4)cnc2=CC1",{},"[ch&r6:0]>>[nr6:0]",null,-0.1926271179],[0.1050110168,189.6235010699,5,"completed",-5.04186,5.0,5,"C1=CCC(c2cc(NC3=CCC=C3)cc(NC3=CCC=C3)c2)=C1","C1=CCC(c2cc(Nc3ccoc3)cc(Nc3ccoc3)c2)=C1",{},"[#6H2r5:1]>>[O:1]",null,-0.1939417422],[0.1048441181,149.5761635155,5,"completed",-5.200376,5.0,5,"C1=CCC(c2cc(NC3=CCC=C3)cc(NC3=CCC=C3)c2)=C1","C1=CCC(c2cc(NC3=CCN=C3)cc(NC3=CCN=C3)c2)=C1",{},"[chr5,CH1r5:1]>>[n:1]",null,-0.1652572115],[0.1047481846,120.7805879446,5,"completed",-5.216844,5.0,4,"C1=Cc2cc(Nc3ccc4c(c3)C=CC4)ccc2C1","C1=Cc2nc(Nc3ccc4c(n3)C=CC4)ccc2C1",{},"[ch&r6:0]>>[nr6:0]",null,-0.1458687266],[0.1046592587,156.5558063954,5,"completed",-4.801924,5.0,5,"c1csc(-c2ccccc2Nc2ccccc2-c2cccs2)c1","C1=C(NC2=CCC=C2c2cccs2)C(c2cccs2)=CC1",{},"[c:0]1[ch:1][ch][c:3][c!r5:4][c!r5:5]1>>[c:0]1[CH2:1][c:3][c:4][c:5]1",null,-0.2608560492],[0.1042463017,122.8473811243,5,"completed",-5.229356,5.0,5,"C1=CC(C2=CCC(NC3=CC(C4=CCC=C4)=CC3)=C2)=CC1","C1=CC(C2=NCC(NC3=CC(C4=CCC=C4)=NC3)=C2)=CC1",{},"[chr5,CH1r5:1]>>[n:1]",null,-0.1526127015],[0.1041548833,97.8306759363,5,"completed",-5.482632,5.0,5,"C1=CC(c2cc(Nc3ccccn3)cc(C3=CCC=C3)c2)=CC1","C1=CC(c2cc(C3=CCC=C3)nc(Nc3ccccn3)n2)=CC1",{},"[ch&r6:0]>>[nr6:0]",null,-0.2851497719],[0.1040809477,113.2200287993,5,"completed",-5.4278,5.0,5,"c1ccc(Nc2cc(-c3cccs3)cc(-c3cccs3)c2)cc1","c1ccc(Nc2cc(-c3cccs3)nc(-c3cccs3)c2)cc1",{},"[ch&r6:0]>>[nr6:0]",null,-0.2558723637],[0.1038794951,88.1504587178,5,"completed",-4.855652,5.0,5,"C1=CCC(c2cc(NC3=CCC=C3)cc(NC3=CCC=C3)c2)=C1","C1=CCC(c2cc(NC3=CCC=N3)cc(NC3=CCC=N3)c2)=C1",{},"[chr5,CH1r5:1]>>[n:1]",null,-0.1924224947],[0.1036328392,174.7980995576,5,"completed",-4.790792,5.0,5,"C1=CC(C2=CCC(NC3=CC(C4=CCC=C4)=CC3)=C2)=CC1","C1=CC(C2=CCC(NC3=CC(C4=NCC=C4)=CC3)=C2)=NC1",{},"[chr5,CH1r5:1]>>[n:1]",null,-0.2782140783],[0.1035758546,177.3302650798,5,"completed",-4.748564,5.0,5,"c1ccc(N(c2cccs2)c2cccs2)cc1","C1=CC(N(c2cccs2)c2cccs2)=CC1",{},"[c:0]1[ch:1][ch][c:3][c!r5:4][c!r5:5]1>>[c:0]1[CH2:1][c:3][c:4][c:5]1",null,-0.3032566262],[0.1029996538,128.6792721174,5,"completed",-5.41032,5.0,4,"C1=Cc2c(cccc2Nc2cccc3c2C=CC3)C1","C1=NCc2cccc(Nc3cccc4c3C=NC4)c21",{},"[chr5,CH1r5:1]>>[n:1]",null,-0.2524769717],[0.1024883373,153.6878768846,5,"completed",-5.16882,5.0,5,"C1=CC(Nc2cc(NC3=CCC=C3)cc(C3=CCC=C3)c2)=CC1","C1=CC(c2cc(NC3=CCN=C3)cc(NC3=CCN=C3)c2)=CC1",{},"[chr5,CH1r5:1]>>[n:1]",null,-0.1610611616],[0.1021829677,185.9009697656,5,"completed",-4.9356,5.0,5,"C1=CCC(Nc2cc(C3=CC=CC3)cc(C3=CC=CC3)c2)=C1","C1=CCC(Nc2cc(-c3ccco3)cc(-c3ccco3)c2)=C1",{},"[#6H2r5:1]>>[O:1]",null,-0.2186380044],[0.1014103395,114.3066794817,5,"completed",-5.080684,5.0,5,"C1=CC(Nc2cc(NC3=CCC=C3)cc(C3=CCC=C3)c2)=CC1","C1=CC(c2cc(NC3=NCC=C3)cc(NC3=NCC=C3)c2)=CC1",{},"[chr5,CH1r5:1]>>[n:1]",null,-0.1151036047],[0.1007167626,186.4823747801,5,"completed",-4.731084,5.0,5,"c1ccc(N(c2ccsc2)c2ccsc2)cc1","C1=CC(N(c2ccsc2)c2ccsc2)=CC1",{},"[c:0]1[ch:1][ch][c:3][c!r5:4][c!r5:5]1>>[c:0]1[CH2:1][c:3][c:4][c:5]1",null,-0.3185344463],[0.1004255259,162.4841125606,5,"completed",-5.575644,5.0,5,"C1=NCC=C1c1cc(Nc2ccccc2)cc(C2=CCN=C2)c1","C1=NCC=C1c1cc(Nc2ccccc2)cc(C2=CCN=C2)n1",{},"[ch&r6:0]>>[nr6:0]",null,-0.370482553],[0.1001314282,152.9834678648,5,"completed",-5.290628,5.0,3,"C(=Cc1cccc(-c2cccc(C=Cc3ccccc3)c2)c1)c1ccccc1","C(=Cc1ccccc1)C1=CC(C2=CCC(C=Cc3ccccc3)=C2)=CC1",{},"[c:0]1[ch:1][ch][c:3][c!r5:4][c!r5:5]1>>[c:0]1[CH2:1][c:3][c:4][c:5]1",null,-0.2030026312],[0.0997984106,113.8797584525,5,"completed",-4.853904,5.0,5,"C1=CC(Nc2cc(NC3=CCC=C3)cc(C3=CCC=C3)c2)=CC1","C1=CC(c2cc(NC3=CCC=N3)cc(NC3=CCC=N3)c2)=CC1",{},"[chr5,CH1r5:1]>>[n:1]",null,-0.2065056599],[0.0982688988,181.9888409463,5,"completed",-5.167164,5.0,4,"C1=Cc2c(cccc2Nc2cccc3c2C=CC3)C1","c1cc(Nc2cccc3occc23)c2ccoc2c1",{},"[#6H2r5:1]>>[O:1]",null,-0.1879636392],[0.0980649904,111.1082708659,5,"completed",-4.816644,5.0,4,"C1=CC(c2cc(Nc3ccccc3)cc(Nc3ccccc3)c2)=CC1","C1=C(c2cc(Nc3ccccc3)cc(Nc3ccccc3)c2)SCS1",{},"[CH,ch:0]1=[C,c:1][C,c:2]=[CH,ch:3][*:4]1>>[S:0]1[*:1]=,:[*:2][S:3][*:4]1",null,-0.2273487475],[0.0979018922,213.987721805,5,"completed",-4.954552,5.0,4,"C(#Cc1ccc(C#CC2=CC=CC2)c2ccccc12)C1=CC=CC1","C(#Cc1ccc(C#CC2=CC=CC2)c2c1=CCC=2)C1=CC=CC1",{},"[c:0]1[ch:1][ch][c:3][c!r5:4][c!r5:5]1>>[c:0]1[CH2:1][c:3][c:4][c:5]1",null,-0.2369741636],[0.0978181793,188.6487735461,5,"completed",-4.925572,5.0,4,"C1=CCC(Nc2cccc3c(NC4=CC=CC4)cccc23)=C1","c1coc(Nc2cccc3c(Nc4ccco4)cccc23)c1",{},"[#6H2r5:1]>>[O:1]",null,-0.2247146459],[0.0972612889,143.3548996085,5,"completed",-5.516672,5.0,5,"C1=CN=C(c2cc(Nc3ccccc3)cc(C3=NC=CC3)c2)C1","C1=CN=C(c2cc(Nc3ccccc3)cc(C3=NC=CC3)n2)C1",{},"[ch&r6:0]>>[nr6:0]",null,-0.3249957684],[0.0967765968,136.1527872088,5,"completed",-5.26128,5.0,5,"C1=CC(=C2C=C(NC3=CCC=C3)C(NC3=CCC=C3)=C2)C=C1","C1=CC(=C2C=C(NC3=CCN=C3)C(NC3=CCN=C3)=C2)C=C1",{},"[chr5,CH1r5:1]>>[n:1]",null,-0.1768702583],[0.0962042978,159.6504883524,5,"completed",-5.046184,5.0,5,"C1=CCC(c2cc(NC3=CCC=C3)cc(C3=CC=CC3)c2)=C1","C1=CCC(c2cc(Nc3ccsc3)cc(C3=CC=CC3)c2)=C1",{},"[#6H2r5:1]>>[S:1]",null,-0.1640347455],[0.0960559113,105.6062158758,5,"completed",-4.879664,5.0,4,"C1=CC(Nc2cccc(NC3=CCC=C3)c2)=CC1","C1=NC(Nc2cccc(NC3=CCC=N3)c2)=CC1",{},"[chr5,CH1r5:1]>>[n:1]",null,-0.1869255728],[0.095819912,172.7984270662,5,"completed",-4.935508,5.0,5,"C1=CCC(C2=CC(NC3=CCC(C4=CC=CC4)=C3)=CC2)=C1","C1=NC=C(C2=CC(NC3=CCC(C4=CN=CC4)=C3)=CC2)C1",{},"[chr5,CH1r5:1]>>[n:1]",null,-0.2076476083],[0.0957711198,151.2019229805,5,"completed",-5.138644,5.0,4,"C1=CCC(Nc2cccc(NC3=CC=CC3)c2-c2ccccc2)=C1","C1=CN=C(Nc2cccc(NC3=NC=CC3)c2-c2ccccc2)C1",{},"[chr5,CH1r5:1]>>[n:1]",null,-0.1536026279],[0.0956399693,118.7551899677,5,"completed",-4.915176,5.0,5,"C1=CCC(Nc2cc(NC3=CC=CC3)cc(C3=CC=CC3)c2)=C1","C1=CCC(c2cc(Nc3cccs3)cc(Nc3cccs3)c2)=C1",{},"[#6H2r5:1]>>[S:1]",null,-0.1756164899],[0.095553416,183.2722130554,5,"completed",-5.297712,5.0,3,"C(=Cc1ccc2cc(C=Cc3ccccc3)ccc2c1)c1ccccc1","C1=CC(C=Cc2ccc3cc(C=CC4=CCC=C4)ccc3c2)=CC1",{},"[c:0]1[ch:1][ch][c:3][c!r5:4][c!r5:5]1>>[c:0]1[CH2:1][c:3][c:4][c:5]1",null,-0.2296580528],[0.095451528,149.7741997507,5,"completed",-5.16376,5.0,4,"C1=Cc2ccc(Nc3ccc4c(c3)CC=C4)cc2C1","C1=Cc2ccc(Nc3ccc4c(n3)CC=C4)nc2C1",{},"[ch&r6:0]>>[nr6:0]",null,-0.1562828408],[0.0953795494,117.2153576226,5,"completed",-4.923456,5.0,4,"C1=CC(Nc2cccc(NC3=CCC=C3)c2-c2ccccc2)=CC1","C1=NC(Nc2cccc(NC3=CCC=N3)c2-c2ccccc2)=CC1",{},"[chr5,CH1r5:1]>>[n:1]",null,-0.1703280781],[0.0946461065,125.1861373177,5,"completed",-5.134688,5.0,4,"C1=CCC(Nc2ccc3ccc(NC4=CC=CC4)cc3c2)=C1","C1=CN=C(Nc2ccc3ccc(NC4=NC=CC4)cc3c2)C1",{},"[chr5,CH1r5:1]>>[n:1]",null,-0.1275192733],[0.0945049163,100.6381075746,5,"completed",-5.365516,5.0,4,"C1=CC(c2cccc(Nc3cccc(C4=CCC=C4)c3)c2)=CC1","C1=CC(c2ccnc(Nc3cc(C4=CCC=C4)ccn3)c2)=CC1",{},"[ch&r6:0]>>[nr6:0]",null,-0.2113584973],[0.0944997443,112.4718036041,5,"completed",-5.06486,5.0,4,"C1=c2ccccc2=C(NC2=c3ccccc3=CC2)C1","c1ccc2c(c1)=NCC=2NC1=c2ccccc2=NC1",{},"[chr5,CH1r5:1]>>[n:1]",null,-0.1151302228],[0.0943966139,103.5581487153,5,"completed",-5.210128,5.0,4,"C1=CCC(c2cccc(Nc3cccc(C4=CC=CC4)c3)c2)=C1","c1cc(Nc2cccc(-c3ccco3)c2)cc(-c2ccco2)c1",{},"[#6H2r5:1]>>[O:1]",null,-0.12910111],[0.0941678957,115.4836968911,5,"completed",-5.128156,5.0,5,"C1=CCC(Nc2cc(NC3=CC=CC3)cc(C3=CC=CC3)c2)=C1","C1=CCC(c2cc(NC3=NC=CC3)cc(NC3=NC=CC3)c2)=C1",{},"[chr5,CH1r5:1]>>[n:1]",null,-0.1171534755],[0.0939900145,166.5239100122,5,"completed",-5.017756,5.0,4,"C1=CC(Nc2ccc3ccc(NC4=CCC=C4)cc3c2)=CC1","c1cc(Nc2ccc3ccc(Nc4ccoc4)cc3c2)co1",{},"[#6H2r5:1]>>[O:1]",null,-0.1761948059],[0.0937485447,197.9635349248,5,"completed",-4.824096,5.0,5,"C1=CC(C2=CC(NC3=CCC(C4=CCC=C4)=C3)=CC2)=CC1","C1=C(NC2=CCC(c3ccoc3)=C2)C=C(c2ccoc2)C1",{},"[#6H2r5:1]>>[O:1]",null,-0.2765679656],[0.0937255335,112.4261654852,5,"completed",-5.171488,5.0,4,"C1=CC(Nc2ccc3ccc(NC4=CCC=C4)cc3c2)=CC1","C1=NCC=C1Nc1ccc2ccc(NC3=CCN=C3)cc2c1",{},"[chr5,CH1r5:1]>>[n:1]",null,-0.1230601658],[0.0935882347,95.7854530779,5,"completed",-5.170568,5.0,4,"C1=CC(c2cc(Nc3ccccc3)cc(Nc3ccccc3)c2)=CC1","C1=CC(c2cc(Nc3ccccn3)cc(Nc3ccccn3)c2)=CC1",{},"[ch&r6:0]>>[nr6:0]",null,-0.1077727976],[0.0935040597,105.8563262582,5,"completed",-5.051428,5.0,5,"C1=CCC(c2cc(NC3=CCC=C3)cc(C3=CC=CC3)c2)=C1","C1=CCC(c2cc(NC3=CCC=N3)cc(C3=CC=CC3)c2)=C1",{},"[chr5,CH1r5:1]>>[n:1]",null,-0.111182683],[0.093480161,165.7003633709,5,"completed",-4.987028,5.0,5,"c1ccc(Nc2cc(-c3ccsc3)cc(-c3ccsc3)c2)cc1","C1=CC(Nc2cc(-c3ccsc3)cc(-c3ccsc3)c2)=CC1",{},"[c:0]1[ch:1][ch][c:3][c!r5:4][c!r5:5]1>>[c:0]1[CH2:1][c:3][c:4][c:5]1",null,-0.1836037039],[0.0934793373,178.4683060092,5,"completed",-4.953172,5.0,5,"C1=CCC(C2=CCC(NC3=CC(C4=CC=CC4)=CC3)=C2)=C1","C1=CCC(c2coc(Nc3cc(C4=CC=CC4)co3)c2)=C1",{},"[#6H2r5:1]>>[O:1]",null,-0.205948009],[0.0933925354,82.9744599168,5,"completed",-4.871108,5.0,4,"C1=CC(Nc2ccc3ccc(NC4=CCC=C4)cc3c2)=CC1","C1=NC(Nc2ccc3ccc(NC4=CCC=N4)cc3c2)=CC1",{},"[chr5,CH1r5:1]>>[n:1]",null,-0.1804345293],[0.0933020926,150.3995852386,5,"completed",-5.109756,5.0,4,"C1=Cc2cccc(Nc3cccc4c3CC=C4)c2C1","c1cc(Nc2cccc3ccoc23)c2occc2c1",{},"[#6H2r5:1]>>[O:1]",null,-0.1505545523],[0.0924945825,135.5487427608,5,"completed",-5.178388,5.0,5,"C1=CC(Nc2cc(C3=CCC=C3)cc(C3=CCC=C3)c2)=CC1","C1=CC(Nc2cc(C3=CCC=C3)nc(C3=CCC=C3)c2)=CC1",{},"[ch&r6:0]>>[nr6:0]",null,-0.1462339022],[0.0921324385,136.8058029828,5,"completed",-5.159344,5.0,4,"C1=CC(Nc2cccc(NC3=CCC=C3)c2)=CC1","C1=NCC=C1Nc1cccc(NC2=CCN=C2)c1",{},"[chr5,CH1r5:1]>>[n:1]",null,-0.1429736542],[0.0920245384,158.0437718209,5,"completed",-5.33258,5.0,4,"C1=CC(c2cccc(Nc3cccc(C4=CCC=C4)c3)c2)=CC1","C1=CC(c2cncc(Nc3cncc(C4=CCC=C4)c3)c2)=CC1",{},"[ch&r6:0]>>[nr6:0]",null,-0.2269000384],[0.0918560906,197.9348669311,5,"completed",-5.128156,5.0,4,"C1=Cc2ccc(Nc3ccc4c(c3)CC=C4)cc2C1","c1cc2ccc(Nc3ccc4ccoc4c3)cc2o1",{},"[#6H2r5:1]>>[O:1]",null,-0.1989137102],[0.0918520254,94.472687804,5,"completed",-5.210312,5.0,5,"c1ccc(Nc2cc(Nc3ccccc3)cc(-c3cccs3)c2)cc1","c1ccc(Nc2cc(Nc3ccccc3)cc(-c3cncs3)c2)cc1",{},"[chr5,CH1r5:1]>>[n:1]",null,-0.12201545],[0.0916963701,171.2218510455,5,"completed",-4.990064,5.0,5,"C1=CC(Nc2cc(C3=CCC=C3)cc(C3=CCC=C3)c2)=CC1","C1=CC(c2cc(Nc3ccsc3)cc(C3=CCC=C3)c2)=CC1",{},"[#6H2r5:1]>>[S:1]",null,-0.1877206038],[0.0911119732,120.4015809255,5,"completed",-4.88592,5.0,5,"c1ccc(-c2cc(Nc3cccs3)cc(Nc3cccs3)c2)cc1","C1=CC(c2cc(Nc3cccs3)cc(Nc3cccs3)c2)=CC1",{},"[c:0]1[ch:1][ch][c:3][c!r5:4][c!r5:5]1>>[c:0]1[CH2:1][c:3][c:4][c:5]1",null,-0.1922325712],[0.0908345309,107.9383612501,5,"completed",-5.071392,5.0,4,"C1=CCC(NC2=CCC=C2NC2=CC=CC2)=C1","C1=CCC(NC2=CC(=C3C=CC=C3)C=C2NC2=CC=CC2)=C1",{},"[r5:1][CH2r5:2][r5:3]>>[r5:1][C:2](=C1cccc1)[r5:3]",null,-0.109780301],[0.0905409524,94.670733903,5,"completed",-5.270756,5.0,5,"c1ccc(Nc2cc(Nc3ccccc3)cc(-c3cccs3)c2)cc1","c1ccc(Nc2cc(Nc3ccccc3)cc(-c3ccns3)c2)cc1",{},"[chr5,CH1r5:1]>>[n:1]",null,-0.1524787772],[0.0903530461,161.5800063834,5,"completed",-4.745068,5.0,5,"C1=CC(C2=CC(NC3=CCC(C4=CCC=C4)=C3)=CC2)=CC1","C1=NC(C2=CC(NC3=CCC(C4=CCC=N4)=C3)=CC2)=CC1",{},"[chr5,CH1r5:1]>>[n:1]",null,-0.2963725587],[0.0902560029,174.8652724065,5,"completed",-4.843048,5.0,4,"C1=C(NC2=CCC(c3ccccc3)=C2)C=C(c2ccccc2)C1","C1=C(NC2=CCC(c3ccccc3)=N2)N=C(c2ccccc2)C1",{},"[chr5,CH1r5:1]>>[n:1]",null,-0.250858098],[0.1158121265,136.8202198782,6,"completed",-5.25208,6.0,4,"C1=Cc2cc(Nc3ccc4c(c3)C=CC4)ccc2C1","C1=Cc2cc(Nc3cc4c(cn3)CC=C4)ncc2C1",{},"[ch&r6:0]>>[nr6:0]",null,-0.1733570088],[0.1142424892,157.5311572539,6,"completed",-5.178112,6.0,4,"C1=Cc2ccc(Nc3ccc4c(c3)CC=C4)cc2C1","C1=Cc2cnc(Nc3cc4c(cn3)C=CC4)cc2C1",{},"[ch&r6:0]>>[nr6:0]",null,-0.166750691],[0.1059024937,148.0969803985,6,"completed",-5.231472,6.0,6,"C1=CCC(c2cc(NC3=CCC=N3)cc(C3=CC=CC3)c2)=C1","C1=CCC(c2cc(C3=CC=CC3)nc(NC3=CCC=N3)n2)=C1",{},"[ch&r6:0]>>[nr6:0]",null,-0.1743625824],[0.1010137261,117.8940577675,6,"completed",-5.187128,6.0,6,"C1=CCC(c2cc(NC3=CCC=N3)cc(C3=CC=CC3)c2)=C1","C1=CN=C(c2cc(NC3=CCC=N3)cc(C3=NC=CC3)c2)C1",{},"[chr5,CH1r5:1]>>[n:1]",null,-0.1327356025],[0.0923918998,117.72297076,6,"completed",-5.187128,6.0,6,"C1=CCC(c2cc(NC3=CCC=N3)cc(C3=CC=CC3)c2)=C1","C1=NC=C(c2cc(NC3=CCC=N3)cc(C3=CN=CC3)c2)C1",{},"[chr5,CH1r5:1]>>[n:1]",null,-0.1325836685],[0.0917243343,161.1463698173,6,"completed",-5.222364,6.0,4,"C1=CC(c2ccc(Nc3ccc(C4=CCC=C4)cc3)cc2)=CC1","C1=CC(c2ccc(Nc3ccc(C4=CCC=C4)cn3)nc2)=CC1",{},"[ch&r6:0]>>[nr6:0]",null,-0.1824962938],[0.0892743668,231.6663533478,6,"completed",-5.008188,6.0,6,"C(#Cc1ccc(C#CC2=CC=CC2)c2c1=CCC=2)C1=CC=CC1","C(#Cc1ccc(C#Cc2cccs2)c2c1=CCC=2)c1cccs1",{},"[#6H2r5:1]>>[S:1]",null,-0.2404157368],[0.089014381,135.3746119204,6,"completed",-5.01426,6.0,6,"C1=CCC(c2cc(Nc3cccs3)cc(C3=CC=CC3)c2)=C1","c1csc(Nc2cc(-c3cccs3)cc(-c3cccs3)c2)c1",{},"[#6H2r5:1]>>[S:1]",null,-0.1480825644],[0.0875975252,94.292018152,6,"completed",-5.073048,6.0,4,"C1=CC(c2cc(Nc3ccccc3)cc(Nc3ccccc3)c2)=CC1","C1=NC(c2cc(Nc3ccccc3)cc(Nc3ccccc3)c2)=CC1",{},"[chr5,CH1r5:1]>>[n:1]",null,-0.0961609366],[0.0864878229,167.9422869811,6,"completed",-5.290628,6.0,6,"C1=CC(Nc2cc(C3=CCC=C3)nc(C3=CCC=C3)c2)=CC1","C1=CC(Nc2nc(C3=CCC=C3)nc(C3=CCC=C3)n2)=CC1",{},"[ch&r6:0]>>[nr6:0]",null,-0.2145011389],[0.085892781,201.9484222544,6,"completed",-5.424764,6.0,4,"C1=C(NC2=Cc3ccccc3C2)Cc2ccccc21","c1ccc2c(c1)CC(NC1=Nc3ccccc3C1)=N2",{},"[chr5,CH1r5:1]>>[n:1]",null,-0.3040793918],[0.085669238,102.0061769833,6,"completed",-5.292928,6.0,6,"C1=CCC(c2cc(NC3=CCC=N3)cc(C3=CC=CC3)c2)=C1","C1=NCC(c2cc(NC3=CCC=N3)cc(C3=CC=NC3)c2)=C1",{},"[chr5,CH1r5:1]>>[n:1]",null,-0.1692443636],[0.0834690048,155.1503166311,6,"completed",-5.129812,6.0,5,"C1=CC(C2=CCC(NC3=CC(C4=CCC=C4)=CC3)=C2)=CC1","C1=CC(C2=CCC(NC3=NC(C4=CCC=C4)=CC3)=N2)=CC1",{},"[chr5,CH1r5:1]>>[n:1]",null,-0.1565474716],[0.0831661104,156.9175572295,6,"completed",-5.09246,6.0,6,"C1=CCC(Nc2cc(-c3ccco3)cc(-c3ccco3)c2)=C1","c1coc(Nc2cc(-c3ccco3)cc(-c3ccco3)c2)c1",{},"[#6H2r5:1]>>[O:1]",null,-0.1570062962],[0.082721201,161.855277155,6,"completed",-5.397716,6.0,5,"C1=CC(C2=CCC=C2NC2=CCC=C2C2=CCC=C2)=CC1","C1=CC(C2=CCN=C2NC2=NCC=C2C2=CCC=C2)=CC1",{},"[chr5,CH1r5:1]>>[n:1]",null,-0.2638715424],[0.0819621947,96.774487176,6,"completed",-5.184276,6.0,4,"C1=CC(c2cc(Nc3ccccc3)cc(Nc3ccccc3)c2)=CC1","C1=NCC=C1c1cc(Nc2ccccc2)cc(Nc2ccccc2)c1",{},"[chr5,CH1r5:1]>>[n:1]",null,-0.1133379858],[0.0817599169,89.169327697,6,"completed",-5.175536,6.0,5,"c1ccc(Nc2cc(Nc3ccccc3)cc(-c3cccs3)c2)cc1","c1ccc(Nc2cc(Nc3ccccc3)cc(-c3nccs3)c2)cc1",{},"[chr5,CH1r5:1]>>[n:1]",null,-0.1036675252],[0.0814411049,127.8146040217,6,"completed",-4.833664,6.0,5,"C1=CC(Nc2cc(NC3=CCC=C3)cc(C3=CCC=C3)c2)=CC1","C1=CC(Nc2cc(C3=CCC=C3)cc(NC3=CCC=C3)n2)=CC1",{},"[ch&r6:0]>>[nr6:0]",null,-0.2260412723],[0.0803061833,137.4289259149,6,"completed",-4.88638,6.0,4,"C1=CC(Nc2cccc(NC3=CCC=C3)n2)=CC1","C1=CC(Nc2cc(-c3ccccc3)cc(NC3=CCC=C3)n2)=CC1",{},"[cH&r6,CH&r5:1]>>[#6:1](-[c]1[ch]ccc[ch]1)",null,-0.2030938867],[0.0800605691,153.6261764145,6,"completed",-4.785732,6.0,6,"C1=CC(C=Cc2ccc3cc(C=CC4=CCC=C4)ccc3c2)=CC1","C(=Cc1ccc2cc(C=CC3=CSCS3)ccc2c1)C1=CSCS1",{},"[CH,ch:0]1=[C,c:1][C,c:2]=[CH,ch:3][*:4]1>>[S:0]1[*:1]=,:[*:2][S:3][*:4]1",null,-0.2683198581],[0.0800365242,158.0963477743,6,"completed",-4.876536,6.0,5,"C1=CCC(Nc2cc(NC3=CC=CC3)cc(C3=CC=CC3)c2)=C1","C1=CCC(Nc2cc(C3=CC=CC3)cc(NC3=CC=CC3)n2)=C1",{},"[ch&r6:0]>>[nr6:0]",null,-0.2224031772],[0.0799684962,122.8031560217,6,"completed",-5.025392,6.0,6,"C1=CCC(c2cc(NC3=CCC=N3)cc(C3=CC=CC3)c2)=C1","C1=NC(Nc2cc(-c3ccc[nH]3)cc(-c3ccc[nH]3)c2)=CC1",{},"[#6H2r5:1]>>[NH:1]",null,-0.1334470997],[0.0797546451,83.0974750888,6,"completed",-5.185932,6.0,4,"C1=CCC(c2cc(Nc3ccccc3)cc(Nc3ccccc3)c2)=C1","C1=NC=C(c2cc(Nc3ccccc3)cc(Nc3ccccc3)c2)C1",{},"[chr5,CH1r5:1]>>[n:1]",null,-0.1025841196],[0.0797538645,171.6623090096,6,"completed",-5.1472,6.0,4,"C1=CCC(c2ccc(Nc3ccc(C4=CC=CC4)cc3)cc2)=C1","C1=CCC(c2ccc(Nc3ccc(C4=CC=CC4)cn3)nc2)=C1",{},"[ch&r6:0]>>[nr6:0]",null,-0.1748130142],[0.0796623822,102.258230204,6,"completed",-5.279864,6.0,3,"c1ccc(Nc2ccccn2)nc1","c1ccc2cc(Nc3cc4ccccc4cn3)ncc2c1",{},"[cH&r6:1][cH&r6:2]>>[c:1]2cccc[c:2]2",null,-0.1621997667],[0.0786345115,130.3611992624,6,"completed",-4.856848,6.0,5,"C1=CCC(c2cc(NC3=CCC=C3)cc(NC3=CCC=C3)c2)=C1","C1=CCC(c2cc(NC3=CCC=C3)nc(NC3=CCC=C3)c2)=C1",{},"[ch&r6:0]>>[nr6:0]",null,-0.2143927724],[0.0773398702,156.4765911042,6,"completed",-5.321724,6.0,4,"C1=Cc2cc(Nc3ccc4c(c3)C=CC4)ccc2C1","C1=NCc2ccc(Nc3ccc4c(c3)C=NC4)cc21",{},"[chr5,CH1r5:1]>>[n:1]",null,-0.2203952684],[0.0762282369,139.7262568784,6,"completed",-5.111136,6.0,6,"C(=Cc1ccccc1)C1=CCC(C2=CC(C=Cc3ccccc3)=CC2)=C1","C1=CC(C=CC2=CCC(C3=CC(C=CC4=CCC=C4)=CC3)=C2)=CC1",{},"[c:0]1[ch:1][ch][c:3][c!r5:4][c!r5:5]1>>[c:0]1[CH2:1][c:3][c:4][c:5]1",null,-0.1399435315],[0.0756066353,130.744461192,6,"completed",-5.192096,6.0,6,"C1=CCC(NC2=CC(=C3C=CC=C3)C=C2NC2=CC=CC2)=C1","C1=CCC(NC2=CC(=C3C=CN=C3)C=C2NC2=CC=CC2)=C1",{},"[chr5,CH1r5:1]>>[n:1]",null,-0.145774257],[0.0755347213,153.8247317006,6,"completed",-5.13202,6.0,5,"C1=CC(=C2C=C(NC3=CCC=C3)C(NC3=CCC=C3)=C2)C=C1","C1=CC(NC2=CC(=C3C=CN=C3)C=C2NC2=CCC=C2)=CC1",{},"[chr5,CH1r5:1]>>[n:1]",null,-0.1554491411],[0.0749207092,96.8701749292,6,"completed",-5.233956,6.0,5,"c1ccc(Nc2cc(Nc3ccccc3)cc(-c3ccc[nH]3)c2)cc1","c1ccc(Nc2cc(Nc3ccccc3)cc(-c3ccn[nH]3)c2)cc1",{},"[chr5,CH1r5:1]>>[n:1]",null,-0.1348202272],[0.0746585494,157.7280264445,6,"completed",-5.58328,6.0,4,"C1=CC(=C2C=CC(NC3=CC(=C4C=CC=C4)C=C3)=C2)C=C1","C1=CC(=C2C=CC(NC3=CC(=C4C=CN=C4)C=C3)=C2)C=N1",{},"[chr5,CH1r5:1]>>[n:1]",null,-0.373259044],[0.0743743185,131.7145233009,6,"completed",-5.275264,6.0,6,"C(=Cc1ccccc1)C1=CCC(C2=CC(C=Cc3ccccc3)=CC2)=C1","C(=Cc1ccccn1)C1=CCC(C2=CC(C=Cc3ccccn3)=CC2)=C1",{},"[ch&r6:0]>>[nr6:0]",null,-0.1800007661],[0.0736431922,176.8948738032,6,"completed",-5.226872,6.0,4,"C1=CC(c2ccccc2Nc2ccccc2C2=CCC=C2)=CC1","C1=CC(c2ncccc2Nc2cccnc2C2=CCC=C2)=CC1",{},"[ch&r6:0]>>[nr6:0]",null,-0.1979370696],[0.073302657,174.6400294886,6,"completed",-5.292652,6.0,4,"C1=C(NC2=CC(c3ccccc3)=CC2)CC=C1c1ccccc1","C1=C(c2ccccc2)N=C(NC2=NC(c3ccccc3)=CC2)C1",{},"[chr5,CH1r5:1]>>[n:1]",null,-0.220647657],[0.073239392,138.7132064701,6,"completed",-5.370116,6.0,4,"C1=Cc2ccc(Nc3ccc4c(c3)CC=C4)cc2C1","C1=NCc2cc(Nc3ccc4c(c3)CN=C4)ccc21",{},"[chr5,CH1r5:1]>>[n:1]",null,-0.2345059783],[0.0731345924,168.2706746552,6,"completed",-5.127144,6.0,5,"C1=CCC(C2=CCC(NC3=CC(C4=CC=CC4)=CC3)=C2)=C1","C1=CCC(C2=CCC(NC3=NC(C4=CC=CC4)=CC3)=N2)=C1",{},"[chr5,CH1r5:1]>>[n:1]",null,-0.1693400436],[0.0727086695,107.3589025067,6,"completed",-5.074336,6.0,6,"C1=CCC(c2cc(NC3=CCC=N3)cc(C3=CC=CC3)c2)=C1","C1=NC(Nc2cc(-c3cccs3)cc(-c3cccs3)c2)=CC1",{},"[#6H2r5:1]>>[S:1]",null,-0.108851587],[0.0719507277,94.9677856517,6,"completed",-5.18262,6.0,4,"C1=CCC(c2cc(Nc3ccccc3)cc(Nc3ccccc3)c2)=C1","C1=CN=C(c2cc(Nc3ccccc3)cc(Nc3ccccc3)c2)C1",{},"[chr5,CH1r5:1]>>[n:1]",null,-0.1111919595],[0.071657618,143.4936671192,6,"completed",-5.106904,6.0,6,"C1=CN=C(Nc2cccc(NC3=NC=CC3)c2-c2ccccc2)C1","C1=CC(c2c(NC3=NC=CC3)cccc2NC2=NC=CC2)=CC1",{},"[c:0]1[ch:1][ch][c:3][c!r5:4][c!r5:5]1>>[c:0]1[CH2:1][c:3][c:4][c:5]1",null,-0.1435750273],[0.0713398941,183.0032736739,6,"completed",-5.093012,6.0,5,"C1=CC(C2=CCC=C2NC2=CCC=C2C2=CCC=C2)=CC1","C1=CC(C2=NCC=C2NC2=CCN=C2C2=CCC=C2)=CC1",{},"[chr5,CH1r5:1]>>[n:1]",null,-0.1830686372],[0.0712917649,101.8785503333,6,"completed",-5.020424,6.0,4,"C1=CC(c2c(Nc3ccccc3)cccc2Nc2ccccc2)=CC1","C1=NC(c2c(Nc3ccccc3)cccc2Nc2ccccc2)=CC1",{},"[chr5,CH1r5:1]>>[n:1]",null,-0.1161123831],[0.0706507463,211.1556430688,6,"completed",-5.46414,6.0,4,"C1=CC(=C2C=CC=C2NC2=CC=CC2=C2C=CC=C2)C=C1","C1=CC(=C2C=CN=C2NC2=NC=CC2=C2C=CC=C2)C=C1",{},"[chr5,CH1r5:1]>>[n:1]",null,-0.3309980302],[0.0704919716,143.2223315434,6,"completed",-5.233404,6.0,5,"C1=CCC(C2=CCC(NC3=CC(C4=CC=CC4)=CC3)=C2)=C1","C1=CCC(C2=NCC(NC3=CC(C4=CC=CC4)=NC3)=C2)=C1",{},"[chr5,CH1r5:1]>>[n:1]",null,-0.1709765586],[0.068586558,168.3647688371,6,"completed",-5.202676,6.0,4,"C1=C(NC2=Cc3ccccc3C2)Cc2ccccc21","c1ccc2oc(Nc3cc4ccccc4o3)cc2c1",{},"[#6H2r5:1]>>[O:1]",null,-0.183064066],[0.0680401173,126.0985062004,6,"completed",-5.205528,6.0,5,"O=c1cccc(-c2cc(NC3=CCC=C3)cc(NC3=CCC=C3)c2)o1","O=c1cccc(-c2cc(NC3=CCC=C3)cc(NC3=CCC=C3)c2)[nH]1",{},"[o:1]>>[nH:1]",null,-0.1461422289],[0.0679914005,122.9177239093,6,"completed",-4.81738,6.0,4,"C1=c2ccccc2=C(NC2=c3ccccc3=CC2)C1","C1=c2ncccc2=C(NC2=c3cccnc3=CC2)C1",{},"[ch&r6:0]>>[nr6:0]",null,-0.2329099792],[0.06791573,120.1907159988,6,"completed",-5.558624,6.0,6,"C1=CC(c2cc(Nc3ccccc3)cc(C3=CCC=C3)n2)=CC1","C1=CC(c2nc(Nc3ccccc3)nc(C3=CCC=C3)n2)=CC1",{},"[ch&r6:0]>>[nr6:0]",null,-0.3427979509],[0.0676677905,196.3426119995,6,"completed",-5.187036,6.0,4,"C1=Cc2ccc(Nc3ccc4c(c3)CC=C4)cc2C1","C1=Cc2ncc(Nc3cnc4c(c3)CC=C4)cc2C1",{},"[ch&r6:0]>>[nr6:0]",null,-0.2055779689],[0.0671484515,167.7855926831,6,"completed",-5.100556,6.0,4,"C1=CC(Nc2cc(NC3=CCC=C3)cc(-c3ccccc3)c2)=CC1","C1=CC(Nc2cc(NC3=CCC=C3)nc(-c3ccccc3)n2)=CC1",{},"[ch&r6:0]>>[nr6:0]",null,-0.1677860441],[0.0667052039,150.1638052221,6,"completed",-5.13938,6.0,6,"C(=Cc1ccccc1)C1=CC(C2=CCC(C=Cc3ccccc3)=C2)=CC1","C1=CC(C=CC2=CC(C3=CCC(C=CC4=CCC=C4)=C3)=CC2)=CC1",{},"[c:0]1[ch:1][ch][c:3][c!r5:4][c!r5:5]1>>[c:0]1[CH2:1][c:3][c:4][c:5]1",null,-0.1526730256],[0.0660000153,167.9841043694,6,"completed",-5.0874,6.0,6,"C(=Cc1ccccc1)C1=CC(C2=CCC(C=Cc3ccccc3)=C2)=CC1","C1=CCC(C=CC2=CC(C3=CCC(C=CC4=CC=CC4)=C3)=CC2)=C1",{},"[c:0]1[ch:1][ch][c:3][c!r5:4][c!r5:5]1>>[c:0]1[CH2:1][c:3][c:4][c:5]1",null,-0.1682154919],[0.0659610578,157.2636191695,6,"completed",-5.45954,6.0,4,"C1=CC(=C2C=CC(NC3=CC(=C4C=CC=C4)C=C3)=C2)C=C1","C1=CC(=C2C=CC(NC3=CC(=C4C=CC=N4)C=C3)=C2)N=C1",{},"[chr5,CH1r5:1]>>[n:1]",null,-0.2967720701],[0.065459305,117.8545109438,6,"completed",-5.446752,6.0,4,"C1=CC(=C2C=CC(NC3=CC(=C4C=CC=C4)C=C3)=C2)C=C1","C1=CC(=C2C=NC(NC3=CC(=C4C=CC=C4)C=N3)=C2)C=C1",{},"[chr5,CH1r5:1]>>[n:1]",null,-0.2698254825],[0.0651860074,154.8838249735,6,"completed",-5.354568,6.0,4,"C1=C(NC2=CCC(c3ccccc3)=C2)C=C(c2ccccc2)C1","C1=C(c2ccccc2)CN=C1NC1=NCC(c2ccccc2)=C1",{},"[chr5,CH1r5:1]>>[n:1]",null,-0.2361003682],[0.0649882711,218.2317079456,6,"completed",-5.292928,6.0,4,"C(#Cc1ccc(C#CC2=CC=CC2)c2ccccc12)C1=CC=CC1","C(#Cc1ccc(C#Cc2cccs2)c2ccccc12)c1cccs1",{},"[#6H2r5:1]>>[S:1]",null,-0.2566387983],[0.064948546,128.5475439624,6,"completed",-4.629332,6.0,4,"C1=c2ccccc2=C(NC2=c3ccccc3=CC2)C1","C1=c2cccnc2=C(NC2=c3ncccc3=CC2)C1",{},"[ch&r6:0]>>[nr6:0]",null,-0.3536571369],[0.064835804,141.4824410918,6,"completed",-5.032384,6.0,6,"C1=CCC(Nc2cc(-c3ccco3)cc(-c3ccco3)c2)=C1","c1coc(-c2cc(Nc3cccs3)cc(-c3ccco3)c2)c1",{},"[#6H2r5:1]>>[S:1]",null,-0.149189556],[0.0647509011,205.0814624466,6,"completed",-5.216936,6.0,6,"C(#Cc1ccc(C#CC2=CC=CC2)c2c1=CCC=2)C1=CC=CC1","C(#Cc1ccc(C#CC2=NC=CC2)c2c1=CCC=2)C1=NC=CC1",{},"[chr5,CH1r5:1]>>[n:1]",null,-0.2208136771],[0.0645509295,137.2121973952,6,"completed",-5.330648,6.0,4,"C1=C(NC2=CC(c3ccccc3)=CC2)CC=C1c1ccccc1","C1=C(NC2=CC(c3ccccc3)=NC2)CN=C1c1ccccc1",{},"[chr5,CH1r5:1]>>[n:1]",null,-0.2118831094],[0.0642992467,159.1725301325,6,"completed",-5.16422,6.0,4,"C1=CC(c2cc(Nc3ccccc3)cc(Nc3ccccc3)c2)=CC1","C1=C(c2cc(Nc3ccccc3)cc(Nc3ccccc3)c2)OCO1",{},"[CH,ch:0]1=[C,c:1][C,c:2]=[CH,ch:3][*:4]1>>[O:0]1[*:1]=,:[*:2][O:3][*:4]1",null,-0.1653987801],[0.0639535088,113.3655664148,6,"completed",-5.231564,6.0,6,"C1=CCC(c2cc(Nc3ccsc3)cc(C3=CC=CC3)c2)=C1","C1=CCC(c2cc(Nc3ccsn3)cc(C3=CC=CC3)c2)=C1",{},"[chr5,CH1r5:1]>>[n:1]",null,-0.1460589054],[0.0634471049,84.9868007496,6,"completed",-5.193476,6.0,4,"C1=CC(c2c(Nc3ccccc3)cccc2Nc2ccccc2)=CC1","C1=NCC=C1c1c(Nc2ccccc2)cccc1Nc1ccccc1",{},"[chr5,CH1r5:1]>>[n:1]",null,-0.1072579133],[0.063299044,155.9441758029,6,"completed",-5.264684,6.0,4,"C1=CC(c2ccccc2)=C(NC2=C(c3ccccc3)C=CC2)C1","C1=NCC(NC2=C(c3ccccc3)C=NC2)=C1c1ccccc1",{},"[chr5,CH1r5:1]>>[n:1]",null,-0.1939272742],[0.0632555326,102.9124774553,6,"completed",-5.195132,6.0,5,"c1ccc(Nc2cc(Nc3ccccc3)cc(-c3ccc[nH]3)c2)cc1","c1ccc(Nc2cc(Nc3ccccc3)cc(-c3cnc[nH]3)c2)cc1",{},"[chr5,CH1r5:1]>>[n:1]",null,-0.1225786513],[0.0628236288,107.4946629983,6,"completed",-5.088044,6.0,6,"C1=CCC(c2cc(NC3=CCC=N3)cc(C3=CC=CC3)c2)=C1","C1=NC(Nc2cc(-c3ccco3)cc(-c3ccco3)c2)=CC1",{},"[#6H2r5:1]>>[O:1]",null,-0.1078199707],[0.0628012945,86.6646205899,6,"completed",-5.140852,6.0,4,"C1=CCC(c2cc(Nc3ccccc3)cc(Nc3ccccc3)c2)=C1","c1ccc(Nc2cc(Nc3ccccc3)cc(-c3ccco3)c2)cc1",{},"[#6H2r5:1]>>[O:1]",null,-0.0912606736],[0.0619086358,143.0065600803,6,"completed",-4.998436,6.0,6,"C1=CCC(c2cc(Nc3cccs3)cc(C3=CC=CC3)c2)=C1","c1c[nH]c(-c2cc(Nc3cccs3)cc(-c3ccc[nH]3)c2)c1",{},"[#6H2r5:1]>>[NH:1]",null,-0.1597039349],[0.0618061488,150.5711813132,6,"completed",-4.917752,6.0,4,"C1=CCC(Nc2cc(NC3=CC=CC3)cc(-c3ccccc3)c2)=C1","C1=CCC(Nc2cc(-c3ccccc3)cc(NC3=CC=CC3)n2)=C1",{},"[ch&r6:0]>>[nr6:0]",null,-0.1973491932],[0.0614833097,228.3441884477,6,"completed",-5.230368,6.0,4,"C1=Cc2cc(Nc3ccc4c(c3)C=CC4)ccc2C1","C1=Cc2cc(Nc3cnc4c(c3)C=CC4)cnc2C1",{},"[ch&r6:0]>>[nr6:0]",null,-0.2459044895],[0.0613519681,157.6721423389,6,"completed",-5.1357,6.0,5,"C1=CCC(c2cc(NC3=CCC=C3)cc(C3=CC=CC3)c2)=C1","C1=CCC(c2cc(C3=CC=CC3)nc(NC3=CCC=C3)n2)=C1",{},"[ch&r6:0]>>[nr6:0]",null,-0.1596402348],[0.0613504032,122.7647377726,6,"completed",-4.846452,6.0,6,"C1=CCC(c2cc(NC3=CCC=N3)cc(C3=CC=CC3)c2)=C1","C1=CCC(c2cc(Nc3c[nH]cn3)cc(C3=CC=CC3)c2)=C1",{},"[#6H2r5:1]>>[NH:1]",null,-0.2158045623],[0.061127299,216.8884862733,6,"completed",-5.026864,6.0,4,"C1=CC(NC2=C(c3ccccc3)CC=C2)=C(c2ccccc2)C1","C1=NC(NC2=C(c3ccccc3)CC=N2)=C(c2ccccc2)C1",{},"[chr5,CH1r5:1]>>[n:1]",null,-0.2228487469],[0.0610375162,100.9031386329,6,"completed",-5.125488,6.0,4,"C1=CC(c2cc(Nc3ccccc3)cc(Nc3ccccc3)c2)=CC1","C1=CC(c2cc(Nc3ccccc3)cc(Nc3ccccc3)c2)=NC1",{},"[chr5,CH1r5:1]>>[n:1]",null,-0.1024683662],[0.0610085427,161.0784971665,6,"completed",-5.174892,6.0,5,"O=c1ccoc(-c2c(NC3=CCC=C3)cccc2NC2=CCC=C2)c1","O=c1cc[nH]c(-c2c(NC3=CCC=C3)cccc2NC2=CCC=C2)c1",{},"[o:1]>>[nH:1]",null,-0.169394805],[0.0609199717,198.6007865616,6,"completed",-5.223836,6.0,4,"C1=CC(NC2=C(c3ccccc3)CC=C2)=C(c2ccccc2)C1","C1=NCC(c2ccccc2)=C1NC1=C(c2ccccc2)CN=C1",{},"[chr5,CH1r5:1]>>[n:1]",null,-0.2166947076],[0.0608189956,113.5207548573,6,"completed",-5.102488,6.0,4,"C1=CC(Nc2cc(-c3ccccc3)cc(-c3ccccc3)c2)=CC1","C1=NC(Nc2cc(-c3ccccc3)cc(-c3ccccc3)c2)=CC1",{},"[chr5,CH1r5:1]>>[n:1]",null,-0.1135341136],[0.060670766,125.0568038175,6,"completed",-5.079304,6.0,6,"C1=CC(Nc2cc(C3=NCC=C3)cc(C3=NCC=C3)c2)=CC1","C1=CC(c2cc(NC3=CCC=N3)cc(C3=NCC=C3)c2)=NC1",{},"[chr5,CH1r5:1]>>[n:1]",null,-0.1258931418],[0.0606304724,88.4562358796,6,"completed",-5.242052,6.0,4,"C1=CCC(c2cc(Nc3ccccc3)cc(Nc3ccccc3)c2)=C1","C1=NCC(c2cc(Nc3ccccc3)cc(Nc3ccccc3)c2)=C1",{},"[chr5,CH1r5:1]>>[n:1]",null,-0.1330868262],[0.0603697269,190.4481580969,6,"completed",-5.107456,6.0,6,"C1=CCC(c2cc(Nc3cccs3)cc(C3=CC=CC3)c2)=C1","C1=CCC(c2cc(C3=CC=CC3)nc(Nc3cccs3)n2)=C1",{},"[ch&r6:0]>>[nr6:0]",null,-0.1905196603],[0.0603651033,125.99571312,6,"completed",-5.496248,6.0,3,"c1ccc(Nc2ccccn2)nc1","c1ccc2nc(Nc3ccc4ccccc4n3)ccc2c1",{},"[cH&r6:1][cH&r6:2]>>[c:1]2cccc[c:2]2",null,-0.3046490336],[0.0603571956,115.890095446,6,"completed",-5.004232,6.0,4,"C1=CC(N(c2ccccc2)c2ccccc2)=CC1","C1=NC(N(c2ccccc2)c2ccccc2)=CC1",{},"[chr5,CH1r5:1]>>[n:1]",null,-0.1338826129],[0.0601622341,156.0396297745,6,"completed",-4.94802,6.0,5,"C1=CC(C2=CC(NC3=CCC(C4=CCC=C4)=C3)=CC2)=CC1","C1=NCC=C1C1=CC(NC2=CCC(C3=CCN=C3)=C2)=CC1",{},"[chr5,CH1r5:1]>>[n:1]",null,-0.1888553601],[0.0600251339,221.1330683252,6,"completed",-5.209392,6.0,4,"C1=CC(=C2C=CC=C2NC2=CC=CC2=C2C=CC=C2)C=C1","C1=CC(=C2C=NC=C2NC2=CN=CC2=C2C=CC=C2)C=C1",{},"[chr5,CH1r5:1]>>[n:1]",null,-0.2340159666],[0.0599238338,152.0776825376,6,"completed",-5.004416,6.0,4,"C1=C(NC2=CCc3ccccc32)c2ccccc2C1","C1=C(NC2=CCc3cccnc32)c2ncccc2C1",{},"[ch&r6:0]>>[nr6:0]",null,-0.1661457464],[0.0596914787,111.475484137,6,"completed",-5.189244,6.0,6,"C1=CC(c2cc(Nc3ccsc3)cc(C3=CCC=C3)c2)=CC1","C1=CC(c2cc(Nc3ccsn3)cc(C3=CCC=C3)c2)=CC1",{},"[chr5,CH1r5:1]>>[n:1]",null,-0.1277864798],[0.0596566341,126.8804273703,6,"completed",-5.243156,6.0,5,"O=c1ccoc(-c2cc(NC3=CCC=C3)cc(NC3=CCC=C3)c2)c1","O=c1cc[nH]c(-c2cc(NC3=CCC=C3)cc(NC3=CCC=C3)c2)c1",{},"[o:1]>>[nH:1]",null,-0.1616803223],[0.0592918069,116.3696960429,6,"completed",-5.155756,6.0,5,"c1ccc(Nc2cc(Nc3ccccc3)cc(-c3cccs3)c2)cc1","c1ccc(Nc2cc(-c3cccs3)cc(Nc3ccccc3)n2)cc1",{},"[ch&r6:0]>>[nr6:0]",null,-0.1227403137],[0.0591375177,143.5266263632,6,"completed",-5.253184,6.0,6,"C1=CC(Nc2cc(-c3cccs3)cc(-c3cccs3)c2)=CC1","C1=NCC=C1Nc1cc(-c2cccs2)cc(-c2cccs2)c1",{},"[chr5,CH1r5:1]>>[n:1]",null,-0.1791588904],[0.059080034,154.8540856963,6,"completed",-4.74746,6.0,4,"C1=CC(N(C2=CCC=C2)c2ccccc2)=CC1","C1=CC(N(C2=CCC=C2)C2=CCC=C2)=CC1",{},"[c:0]1[ch:1][ch][c:3][c!r5:4][c!r5:5]1>>[c:0]1[CH2:1][c:3][c:4][c:5]1",null,-0.2913402978],[0.0590385515,132.7547689102,6,"completed",-5.3519,6.0,6,"C(=Cc1ccccc1)C1=CC(C2=CCC(C=Cc3ccccc3)=C2)=CC1","C(=Cc1ccccn1)C1=CC(C2=CCC(C=Cc3ccccn3)=C2)=CC1",{},"[ch&r6:0]>>[nr6:0]",null,-0.2207172344],[0.0590066623,138.5556616865,6,"completed",-5.417772,6.0,4,"C1=Cc2cccc(Nc3cccc4c3CC=C4)c2C1","C1=NCc2c1cccc2Nc1cccc2c1CN=C2",{},"[chr5,CH1r5:1]>>[n:1]",null,-0.2620637383],[0.0588108673,232.7983624024,6,"completed",-5.057592,6.0,6,"C(#Cc1ccc(C#CC2=CC=CC2)c2c1=CCC=2)C1=CC=CC1","C(#Cc1ccc(C#Cc2ccco2)c2c1=CCC=2)c1ccco1",{},"[#6H2r5:1]>>[O:1]",null,-0.2346834301],[0.058724197,133.2794670699,6,"completed",-5.201848,6.0,5,"C1=CCC(c2cc(Nc3ccccn3)cc(C3=CC=CC3)c2)=C1","c1ccc(Nc2cc(-c3ccc[nH]3)cc(-c3ccc[nH]3)c2)nc1",{},"[#6H2r5:1]>>[NH:1]",null,-0.1511495741],[0.0587089489,232.5154524576,6,"completed",-5.000552,6.0,6,"C1=CC(Nc2cc(C3=CCC=C3)nc(C3=CCC=C3)c2)=CC1","C1=CC(c2cc(Nc3cc[nH]c3)cc(C3=CCC=C3)n2)=CC1",{},"[#6H2r5:1]>>[NH:1]",null,-0.2427127704],[0.058696045,107.5475897589,6,"completed",-5.14352,6.0,5,"c1ccc(Nc2cc(Nc3ccccc3)cc(-c3ccc[nH]3)c2)cc1","c1ccc(Nc2cc(Nc3ccccc3)cc(-c3ncc[nH]3)c2)cc1",{},"[chr5,CH1r5:1]>>[n:1]",null,-0.1117789755],[0.057595294,107.0430136293,6,"completed",-5.114816,6.0,4,"C1=CC(c2cc(Nc3ccccc3)cc(Nc3ccccc3)c2)=CC1","C1=CC(c2cc(Nc3ccccc3)nc(Nc3ccccc3)c2)=CC1",{},"[ch&r6:0]>>[nr6:0]",null,-0.1075442632],[0.0575891075,130.8131851175,6,"completed",-5.06854,6.0,5,"C1=CC(Nc2cc(NC3=CCC=C3)cc(C3=CCC=C3)c2)=CC1","C1=CC(Nc2cc(NC3=CCC=C3)nc(C3=CCC=C3)n2)=CC1",{},"[ch&r6:0]>>[nr6:0]",null,-0.1326539026],[0.0575787449,168.8234374803,6,"completed",-4.910484,6.0,4,"C1=C(Nc2ccccc2)C=C(C2=CC(Nc3ccccc3)=CC2)C1","C1=C(Nc2ccccn2)C=C(C2=CC(Nc3ccccn3)=CC2)C1",{},"[ch&r6:0]>>[nr6:0]",null,-0.2147099137],[0.0575159998,110.5333809877,6,"completed",-5.090436,6.0,6,"C1=CCC(c2cc(NC3=CCC=N3)cc(C3=CC=CC3)c2)=C1","C1=CCC(c2cc(Nc3cscn3)cc(C3=CC=CC3)c2)=C1",{},"[#6H2r5:1]>>[S:1]",null,-0.1107359411],[0.0829764307,103.7960114821,7,"completed",-5.137264,7.0,7,"C1=CC(c2cc(Nc3ccccc3)cc(Nc3ccccc3)c2)=NC1","c1ccc(Nc2cc(Nc3ccccc3)cc(-c3ccsn3)c2)cc1",{},"[#6H2r5:1]>>[S:1]",null,-0.1070234964],[0.0783764889,93.916190301,7,"completed",-5.113712,7.0,7,"C1=NC(c2cc(Nc3ccccc3)cc(Nc3ccccc3)c2)=CC1","c1ccc(Nc2cc(Nc3ccccc3)cc(-c3cscn3)c2)cc1",{},"[#6H2r5:1]>>[S:1]",null,-0.0944054028],[0.0734229835,154.6010133137,7,"completed",-5.119876,7.0,7,"C1=CC(C=CC2=CCC(C3=CC(C=CC4=CCC=C4)=CC3)=C2)=CC1","C(=CC1=CCC=N1)C1=CCC(C2=CC(C=CC3=CCC=N3)=CC2)=C1",{},"[chr5,CH1r5:1]>>[n:1]",null,-0.1552258047],[0.0733823479,124.4058394667,7,"completed",-5.559728,7.0,7,"C(=Cc1ccccn1)C1=CCC(C2=CC(C=Cc3ccccn3)=CC2)=C1","C(=Cc1ccccn1)C1=CCC(C2=NC(C=Cc3ccccn3)=CC2)=N1",{},"[chr5,CH1r5:1]>>[n:1]",null,-0.3450191756],[0.0732153495,172.5837601096,7,"completed",-5.09982,7.0,7,"C1=CC(C=CC2=CCC(C3=CC(C=CC4=CCC=C4)=CC3)=C2)=CC1","C(=Cc1ccsc1)C1=CCC(C2=CC(C=Cc3ccsc3)=CC2)=C1",{},"[#6H2r5:1]>>[S:1]",null,-0.1725838061],[0.0726918889,97.5667410987,7,"completed",-5.012604,7.0,7,"C1=CC(c2cc(Nc3ccccc3)cc(Nc3ccccc3)c2)=NC1","c1ccc(Nc2cc(Nc3ccccc3)cc(-c3cc[nH]n3)c2)cc1",{},"[#6H2r5:1]>>[NH:1]",null,-0.1151604045],[0.0694934751,96.131159436,7,"completed",-5.207552,7.0,7,"C1=NCC=C1c1cc(Nc2ccccc2)cc(Nc2ccccc2)c1","c1ccc(Nc2cc(Nc3ccccc3)cc(-c3cnsc3)c2)cc1",{},"[#6H2r5:1]>>[S:1]",null,-0.1221034063],[0.0692527314,189.4628246234,7,"completed",-5.122452,7.0,7,"C1=CC(C=CC2=CC(C3=CCC(C=CC4=CCC=C4)=C3)=CC2)=CC1","C(=Cc1ccsc1)C1=CC(C2=CCC(C=Cc3ccsc3)=C2)=CC1",{},"[#6H2r5:1]>>[S:1]",null,-0.1901135638],[0.068949573,164.61903107,7,"completed",-5.187956,7.0,7,"C1=CC(C=CC2=CC(C3=CCC(C=CC4=CCC=C4)=C3)=CC2)=CC1","C1=CC(C=Cc2cc(-c3csc(C=CC4=CCC=C4)c3)cs2)=CC1",{},"[#6H2r5:1]>>[S:1]",null,-0.1757560576],[0.0675843764,80.5324494366,7,"completed",-5.222456,7.0,7,"C1=NCC=C1c1c(Nc2ccccc2)cccc1Nc1ccccc1","c1ccc(Nc2cccc(Nc3ccccc3)c2-c2cnsc2)cc1",{},"[#6H2r5:1]>>[S:1]",null,-0.1176148658],[0.0673944746,110.3984718495,7,"completed",-5.21206,7.0,7,"C1=CC(c2cc(Nc3ccccc3)cc(Nc3ccccc3)c2)=NC1","c1ccc(Nc2cc(Nc3ccccc3)cc(-c3ccon3)c2)cc1",{},"[#6H2r5:1]>>[O:1]",null,-0.1354288372],[0.0656417165,158.9543103153,7,"completed",-5.157964,7.0,7,"C1=CC(C=CC2=CC(C3=CCC(C=CC4=CCC=C4)=C3)=CC2)=CC1","C(=CC1=CCC=N1)C1=CC(C2=CCC(C=CC3=CCC=N3)=C2)=CC1",{},"[chr5,CH1r5:1]>>[n:1]",null,-0.1640511724],[0.0649821918,150.4559651156,7,"completed",-5.408296,7.0,7,"C(=Cc1ccccn1)C1=CC(C2=CCC(C=Cc3ccccn3)=C2)=CC1","C(=Cc1ccccn1)C1=NC(C2=CCC(C=Cc3ccccn3)=N2)=CC1",{},"[chr5,CH1r5:1]>>[n:1]",null,-0.2630774506],[0.0645325047,173.0474776061,7,"completed",-5.095864,7.0,7,"C1=NCC(NC2=C(c3ccccc3)C=NC2)=C1c1ccccc1","C1=CC(C2=C(NC3=C(C4=CCC=C4)C=NC3)CN=C2)=CC1",{},"[c:0]1[ch:1][ch][c:3][c!r5:4][c!r5:5]1>>[c:0]1[CH2:1][c:3][c:4][c:5]1",null,-0.1730716952],[0.0633078739,179.9506114384,7,"completed",-5.148304,7.0,7,"C1=CCC(C=CC2=CC(C3=CCC(C=CC4=CC=CC4)=C3)=CC2)=C1","C(=Cc1ccco1)C1=CC(C2=CCC(C=Cc3ccco3)=C2)=CC1",{},"[#6H2r5:1]>>[O:1]",null,-0.1830997761],[0.0606932278,101.1852302482,7,"completed",-4.979852,7.0,7,"C1=NC(c2cc(Nc3ccccc3)cc(Nc3ccccc3)c2)=CC1","c1ccc(Nc2cc(Nc3ccccc3)cc(-c3c[nH]cn3)c2)cc1",{},"[#6H2r5:1]>>[NH:1]",null,-0.1315745658],[0.0593108995,159.6336314268,7,"completed",-5.269008,7.0,7,"C1=CC(C=CC2=CCC(C3=CC(C=CC4=CCC=C4)=CC3)=C2)=CC1","C1=CC(C=CC2=CCC(C3=CC(C=CC4=NCC=C4)=CC3)=C2)=NC1",{},"[chr5,CH1r5:1]>>[n:1]",null,-0.1986935109],[0.0582271558,110.0452707289,7,"completed",-5.063848,7.0,7,"C1=NC(c2c(Nc3ccccc3)cccc2Nc2ccccc2)=CC1","c1ccc(Nc2cccc(Nc3ccccc3)c2-c2cscn2)cc1",{},"[#6H2r5:1]>>[S:1]",null,-0.1129175606],[0.0572558073,92.5494097382,7,"completed",-5.310316,7.0,7,"C1=NC=C(c2cc(Nc3ccccc3)cc(Nc3ccccc3)c2)C1","C1=C(c2cc(Nc3ccccc3)cc(Nc3ccccc3)c2)CN=N1",{},"[chr5,CH1r5:1]>>[n:1]",null,-0.1738950113],[0.0561715298,102.2034069644,7,"completed",-5.156492,7.0,7,"C1=NC(c2cc(Nc3ccccc3)cc(Nc3ccccc3)c2)=CC1","c1ccc(Nc2cc(Nc3ccccc3)cc(-c3cocn3)c2)cc1",{},"[#6H2r5:1]>>[O:1]",null,-0.1095869334],[0.0552938461,154.2883445996,7,"completed",-5.216292,7.0,7,"C1=CC(C=CC2=CCC(C3=CC(C=CC4=CCC=C4)=CC3)=C2)=CC1","C1=CC(C=Cc2csc(-c3cc(C=CC4=CCC=C4)cs3)c2)=CC1",{},"[#6H2r5:1]>>[S:1]",null,-0.1744464663],[0.0550263942,176.8155345399,7,"completed",-5.30314,7.0,7,"C1=CCC(C=CC2=CC(C3=CCC(C=CC4=CC=CC4)=C3)=CC2)=C1","C1=CN=C(C=CC2=CC(C3=CCC(C=CC4=NC=CC4)=C3)=CC2)C1",{},"[chr5,CH1r5:1]>>[n:1]",null,-0.2269008692],[0.0545335525,264.1050768477,7,"completed",-5.031648,7.0,7,"C1=CC(C=CC2=CCC(C3=CC(C=CC4=CCC=C4)=CC3)=C2)=CC1","C(=CC1=COCO1)C1=CCC(C2=CC(C=CC3=COCO3)=CC2)=C1",{},"[CH,ch:0]1=[C,c:1][C,c:2]=[CH,ch:3][*:4]1>>[O:0]1[*:1]=,:[*:2][O:3][*:4]1",null,-0.2684041162],[0.0535775281,121.1106699208,7,"completed",-5.089424,7.0,7,"C1=NC(Nc2cc(-c3ccccc3)cc(-c3ccccc3)c2)=CC1","C1=NC(Nc2cc(-c3ccccn3)cc(-c3ccccn3)c2)=CC1",{},"[ch&r6:0]>>[nr6:0]",null,-0.1213367287],[0.0525418663,92.3100943802,7,"completed",-5.166152,7.0,7,"C1=NC(c2cc(Nc3ccccc3)cc(Nc3ccccc3)c2)=CC1","C1=C(c2cc(Nc3ccccc3)cc(Nc3ccccc3)c2)N=NC1",{},"[chr5,CH1r5:1]>>[n:1]",null,-0.1032735988],[0.0521958585,109.4682847639,7,"completed",-5.268088,7.0,7,"C1=NCC=C1c1cc(Nc2ccccc2)cc(Nc2ccccc2)c1","c1ccc(Nc2cc(Nc3ccccc3)cc(-c3cnoc3)c2)cc1",{},"[#6H2r5:1]>>[O:1]",null,-0.1607095438],[0.0516551337,111.0974527979,7,"completed",-5.298356,7.0,7,"C1=NCC=C1c1c(Nc2ccccc2)cccc1Nc1ccccc1","c1ccc(Nc2cccc(Nc3ccccc3)c2-c2cnoc2)cc1",{},"[#6H2r5:1]>>[O:1]",null,-0.1778250386],[0.0512759448,85.778622939,7,"completed",-5.201572,7.0,7,"c1ccc(Nc2cc(Nc3ccccc3)cc(-c3ccco3)c2)cc1","c1ccc(Nc2cc(Nc3ccccc3)cc(-c3ncco3)c2)cc1",{},"[chr5,CH1r5:1]>>[n:1]",null,-0.1114147164],[0.0510874172,144.1799714412,7,"completed",-5.036248,7.0,5,"C1=CCC(C2=CCC(NC3=CC(C4=CC=CC4)=CC3)=C2)=C1","C1=NCC(C2=CCC(NC3=CC(C4=CC=NC4)=CC3)=C2)=C1",{},"[chr5,CH1r5:1]>>[n:1]",null,-0.1509283928],[0.0507486758,101.4579130286,7,"completed",-5.107824,7.0,7,"C1=NCC=C1c1c(Nc2ccccc2)cccc1Nc1ccccc1","c1ccc(Nc2cccc(Nc3ccccc3)c2-c2cn[nH]c2)cc1",{},"[#6H2r5:1]>>[NH:1]",null,-0.1016056271],[0.0506077595,105.1604733823,7,"completed",-5.077924,7.0,7,"C1=NCC=C1c1cc(Nc2ccccc2)cc(Nc2ccccc2)c1","c1ccc(Nc2cc(Nc3ccccc3)cc(-c3cn[nH]c3)c2)cc1",{},"[#6H2r5:1]>>[NH:1]",null,-0.1062898234],[0.0494516704,176.2413028764,7,"completed",-5.143704,7.0,7,"C1=CCC(C=CC2=CC(C3=CCC(C=CC4=CC=CC4)=C3)=CC2)=C1","C1=CCC(C=Cc2cc(-c3csc(C=CC4=CC=CC4)c3)cs2)=C1",{},"[#6H2r5:1]>>[S:1]",null,-0.1788768187],[0.0482899156,95.5268782482,7,"completed",-5.13432,7.0,7,"C1=NC(c2cc(Nc3ccccc3)cc(Nc3ccccc3)c2)=CC1","C1=NC(c2cc(Nc3ccccc3)cc(Nc3ccccc3)c2)=NC1",{},"[chr5,CH1r5:1]>>[n:1]",null,-0.0985014571],[0.0480024022,99.9979139803,7,"completed",-5.278484,7.0,7,"c1ccc(Nc2cc(Nc3ccccc3)cc(-c3ccco3)c2)cc1","c1ccc(Nc2cc(Nc3ccccc3)cc(-c3ccno3)c2)cc1",{},"[chr5,CH1r5:1]>>[n:1]",null,-0.1600290178],[0.0474230165,141.2103514628,7,"completed",-5.087492,7.0,5,"C1=CCC(C2=CC(NC3=CCC(C4=CC=CC4)=C3)=CC2)=C1","C1=NCC(C2=CC(NC3=CCC(C4=CC=NC4)=C3)=CC2)=C1",{},"[chr5,CH1r5:1]>>[n:1]",null,-0.141481532],[0.0461928396,156.4190913332,7,"completed",-5.293388,7.0,7,"C1=CC(C=CC2=CCC(C3=CC(C=CC4=CCC=C4)=CC3)=C2)=CC1","C(=CC1=CCC(C2=CC(C=CC3=CCN=C3)=CC2)=C1)C1=CCN=C1",{},"[chr5,CH1r5:1]>>[n:1]",null,-0.2068632452],[0.046157251,156.4545245003,7,"completed",-5.341688,7.0,7,"C1=CC(C=CC2=CC(C3=CCC(C=CC4=CCC=C4)=C3)=CC2)=CC1","C1=CC(C=CC2=CC(C3=CCC(C=CC4=NCC=C4)=C3)=CC2)=NC1",{},"[chr5,CH1r5:1]>>[n:1]",null,-0.2304353098],[0.0455870771,150.6776966415,7,"completed",-5.215372,7.0,4,"C1=C(NC2=Cc3ccccc3C2)Cc2ccccc21","C1=C(NC2=Cc3ncccc3C2)Cc2cccnc21",{},"[ch&r6:0]>>[nr6:0]",null,-0.1709561654],[0.0450541582,126.0520843565,7,"completed",-5.080684,7.0,6,"C1=CCC(NC2=CC(=C3C=CC=C3)C=C2NC2=CC=CC2)=C1","C1=CCC(NC2=CC(=C3C=CC=N3)C=C2NC2=CC=CC2)=C1",{},"[chr5,CH1r5:1]>>[n:1]",null,-0.126775198],[0.0449053256,282.6841032472,7,"completed",-4.992364,7.0,7,"C1=CC(C=CC2=CC(C3=CCC(C=CC4=CCC=C4)=C3)=CC2)=CC1","C(=CC1=COCO1)C1=CC(C2=CCC(C=CC3=COCO3)=C2)=CC1",{},"[CH,ch:0]1=[C,c:1][C,c:2]=[CH,ch:3][*:4]1>>[O:0]1[*:1]=,:[*:2][O:3][*:4]1",null,-0.2925529036],[0.0446107563,195.9229545191,7,"completed",-5.329912,7.0,6,"C1=CC(C=Cc2ccc3cc(C=CC4=CCC=C4)ccc3c2)=CC1","C(=Cc1ccc2cc(C=CC3=CCC=N3)ccc2c1)C1=CCC=N1",{},"[chr5,CH1r5:1]>>[n:1]",null,-0.253548758],[0.0445940241,157.7789514212,7,"completed",-4.729704,7.0,5,"C1=CC(C2=CC(NC3=CCC(C4=CCC=C4)=C3)=CC2)=CC1","C1=CC(C2=NC(NC3=CCC(C4=CCC=C4)=N3)=CC2)=CC1",{},"[chr5,CH1r5:1]>>[n:1]",null,-0.3034510999],[0.0429671123,125.4220041763,7,"completed",-5.03496,7.0,7,"C1=NC(N(c2ccccc2)c2ccccc2)=CC1","c1ccc(N(c2ccccc2)c2cscn2)cc1",{},"[#6H2r5:1]>>[S:1]",null,-0.133429674],[0.042301725,177.4904860405,7,"completed",-5.131652,7.0,7,"C1=CCC(C=CC2=CC(C3=CCC(C=CC4=CC=CC4)=C3)=CC2)=C1","C(=Cc1cccs1)C1=CC(C2=CCC(C=Cc3cccs3)=C2)=CC1",{},"[#6H2r5:1]>>[S:1]",null,-0.1788680483],[0.0420720939,145.3055207962,7,"completed",-5.365884,7.0,7,"C(=Cc1ccccn1)C1=CCC(C2=CC(C=Cc3ccccn3)=CC2)=C1","C(=Cc1ncccn1)C1=CCC(C2=CC(C=Cc3ncccn3)=CC2)=C1",{},"[ch&r6:0]>>[nr6:0]",null,-0.236122642],[0.0417784745,133.8964124944,7,"completed",-4.923456,7.0,7,"C1=NC(c2c(Nc3ccccc3)cccc2Nc2ccccc2)=CC1","c1ccc(Nc2cccc(Nc3ccccc3)c2-c2c[nH]cn2)cc1",{},"[#6H2r5:1]>>[NH:1]",null,-0.1822099432],[0.0404991413,187.2980441663,7,"completed",-5.056488,7.0,7,"C1=NCC(NC2=C(c3ccccc3)C=NC2)=C1c1ccccc1","C1=CCC(C2=C(NC3=C(C4=CC=CC4)C=NC3)CN=C2)=C1",{},"[c:0]1[ch:1][ch][c:3][c!r5:4][c!r5:5]1>>[c:0]1[CH2:1][c:3][c:4][c:5]1",null,-0.1897584556],[0.0395621458,175.0716257984,7,"completed",-4.871292,7.0,7,"C1=CC(C=CC2=CC(C3=CCC(C=CC4=CCC=C4)=C3)=CC2)=CC1","C1=CC(C=Cc2cc(-c3c[nH]c(C=CC4=CCC=C4)c3)c[nH]2)=CC1",{},"[#6H2r5:1]>>[NH:1]",null,-0.2372354849],[0.0391109339,169.9011667309,7,"completed",-5.210312,7.0,4,"C1=CC(Nc2cccc(NC3=CCC=C3)c2-c2ccccc2)=CC1","C1=NCC=C1Nc1cccc(NC2=CCN=C2)c1-c1ccccc1",{},"[chr5,CH1r5:1]>>[n:1]",null,-0.1866255281],[0.039035953,92.1976862627,7,"completed",-5.232668,7.0,7,"C1=NC=C(c2cc(Nc3ccccc3)cc(Nc3ccccc3)c2)C1","c1ccc(Nc2cc(Nc3ccccc3)cc(-c3cnco3)c2)cc1",{},"[#6H2r5:1]>>[O:1]",null,-0.1308617762],[0.038714296,166.4617183493,7,"completed",-5.282808,7.0,7,"C1=CC(C=CC2=CC(C3=CCC(C=CC4=CCC=C4)=C3)=CC2)=CC1","C1=CC(C=Cc2cc(-c3coc(C=CC4=CCC=C4)c3)co2)=CC1",{},"[#6H2r5:1]>>[O:1]",null,-0.2099635646],[0.0385394546,128.0500962403,7,"completed",-5.116564,7.0,7,"C1=NC(c2c(Nc3ccccc3)cccc2Nc2ccccc2)=CC1","c1ccc(Nc2cccc(Nc3ccccc3)c2-c2cocn2)cc1",{},"[#6H2r5:1]>>[O:1]",null,-0.128573973],[0.0382919736,206.1786605245,7,"completed",-4.999724,7.0,4,"C1=CCC(N(c2ccccc2)c2ccccc2)=C1","c1ccc(N(c2ccccc2)c2cccs2)cc1",{},"[#6H2r5:1]>>[S:1]",null,-0.2177997369],[0.037815715,173.5183705076,7,"completed",-4.982704,7.0,7,"C1=NCC(c2ccccc2)=C1NC1=C(c2ccccc2)CN=C1","C1=CC(C2=C(NC3=C(C4=CCC=C4)CN=C3)C=NC2)=CC1",{},"[c:0]1[ch:1][ch][c:3][c!r5:4][c!r5:5]1>>[c:0]1[CH2:1][c:3][c:4][c:5]1",null,-0.1919641039],[0.0377043317,196.4540691366,7,"completed",-4.952712,7.0,7,"C1=CC(N(C2=CCC=C2)C2=CCC=C2)=CC1","C1=CC(N(C2=CCC=C2)C2=NCC=C2)=CC1",{},"[chr5,CH1r5:1]>>[n:1]",null,-0.2218651419],[0.0375322144,86.6535366658,7,"completed",-5.108468,7.0,4,"C1=CC(c2cc(Nc3ccccc3)cc(Nc3ccccc3)c2)=CC1","c1ccc(Nc2cc(Nc3ccccc3)cc(-c3ccsc3)c2)cc1",{},"[#6H2r5:1]>>[S:1]",null,-0.086856041],[0.037087574,117.6542617115,7,"completed",-5.147752,7.0,4,"C1=CC(N(c2ccccc2)c2ccccc2)=CC1","C1=NCC=C1N(c1ccccc1)c1ccccc1",{},"[chr5,CH1r5:1]>>[n:1]",null,-0.1223104636],[0.0369684475,110.6665575124,7,"completed",-5.250608,7.0,5,"C1=NC(c2cc(Nc3ccccc3)cc(C3=CCC=N3)c2)=CC1","C1=NC(c2cc(Nc3ccccn3)cc(C3=CCC=N3)c2)=CC1",{},"[ch&r6:0]>>[nr6:0]",null,-0.1528451638],[0.0369417672,81.7648680823,7,"completed",-5.138092,7.0,4,"c1ccc(Nc2cc(Nc3ccccc3)cc(-c3ccccn3)c2)cc1","c1ccc(Nc2cc(Nc3ccccc3)cc(-c3ncccn3)c2)cc1",{},"[ch&r6:0]>>[nr6:0]",null,-0.0860028132],[0.0366488952,188.0763740842,7,"completed",-5.19412,7.0,7,"C1=CC(C2=NCC=C2NC2=CCN=C2C2=CCC=C2)=CC1","C1=C(NC2=CCN=C2c2ccccc2)C(c2ccccc2)=NC1",{},"[CH2:0]1[c,C:1]-,=,:[c,C:2]-,=,:[c,C:3]-,=,:[c,C:4]1>>[ch:0]1c[c:1][c:2][c:3][c:4]1",null,-0.199282272],[0.0358665886,144.7638069359,7,"completed",-5.324024,7.0,7,"C1=CC(C=CC2=CCC(C3=CC(C=CC4=CCC=C4)=CC3)=C2)=CC1","C1=CC(C=CC2=CCC(C3=NC(C=CC4=CCC=C4)=CC3)=N2)=CC1",{},"[chr5,CH1r5:1]>>[n:1]",null,-0.2134199348],[0.0353790264,131.9625085946,7,"completed",-5.14536,7.0,5,"C1=CCC(Nc2cc(C3=CCC=C3)cc(C3=CCC=C3)c2)=C1","C1=CC(c2cc(NC3=NC=CC3)cc(C3=CCC=C3)c2)=CC1",{},"[chr5,CH1r5:1]>>[n:1]",null,-0.1357287485],[0.0353506852,160.8276241305,7,"completed",-5.25024,7.0,6,"C1=CCC(c2cc(Nc3ccsc3)cc(C3=CC=CC3)c2)=C1","C1=CCC(c2cc(Nc3cnsc3)cc(C3=CC=CC3)c2)=C1",{},"[chr5,CH1r5:1]>>[n:1]",null,-0.1921609557],[0.0351650083,190.95730345,7,"completed",-5.228252,7.0,6,"C1=CC(Nc2cc(C3=CCC=C3)nc(C3=CCC=C3)c2)=CC1","C1=CC(Nc2cc(C3=NCC=C3)nc(C3=NCC=C3)c2)=CC1",{},"[chr5,CH1r5:1]>>[n:1]",null,-0.2110082788],[0.0350780249,111.3759905682,7,"completed",-5.412528,7.0,4,"C1=CCC(c2cccc(Nc3cccc(C4=CC=CC4)c3)c2)=C1","C1=CCC(c2ccnc(Nc3cc(C4=CC=CC4)ccn3)c2)=C1",{},"[ch&r6:0]>>[nr6:0]",null,-0.2454887964],[0.0346880832,123.3068192486,7,"completed",-5.15778,7.0,6,"C1=CCC(c2cc(Nc3cccs3)cc(C3=CC=CC3)c2)=C1","C1=CCC(c2cc(Nc3cncs3)cc(C3=CC=CC3)c2)=C1",{},"[chr5,CH1r5:1]>>[n:1]",null,-0.1297707617],[0.0346737581,104.7626093079,7,"completed",-5.305992,7.0,7,"C1=CN=C(c2cc(Nc3ccccc3)cc(Nc3ccccc3)c2)C1","C1=NCC(c2cc(Nc3ccccc3)cc(Nc3ccccc3)c2)=N1",{},"[chr5,CH1r5:1]>>[n:1]",null,-0.1782336368],[0.0345537787,162.3655957462,7,"completed",-4.948756,7.0,5,"C1=CC(C2=CCC=C2NC2=CCC=C2C2=CCC=C2)=CC1","C1=NCC=C1C1=CCC=C1NC1=CCC=C1C1=CCN=C1",{},"[chr5,CH1r5:1]>>[n:1]",null,-0.1938329512],[0.0345375959,206.0348002834,7,"completed",-5.021528,7.0,6,"C1=CCC(NC2=CC(=C3C=CC=C3)C=C2NC2=CC=CC2)=C1","C1=CC(=C2C=C(NC3=NC=CC3)C(NC3=NC=CC3)=C2)C=C1",{},"[chr5,CH1r5:1]>>[n:1]",null,-0.2132315356],[0.0345235345,125.3372985119,7,"completed",-5.182436,7.0,6,"C1=CCC(c2cc(NC3=CCC=N3)cc(C3=CC=CC3)c2)=C1","C1=CCC(c2cc(Nc3cocn3)cc(C3=CC=CC3)c2)=C1",{},"[#6H2r5:1]>>[O:1]",null,-0.1379830733],[0.0344487975,240.7101877227,7,"completed",-5.289432,7.0,6,"C1=CC(C=Cc2ccc3cc(C=CC4=CCC=C4)ccc3c2)=CC1","C(=Cc1ccc2cc(C=Cc3ccsc3)ccc2c1)c1ccsc1",{},"[#6H2r5:1]>>[S:1]",null,-0.2748177413],[0.0344433642,168.0474510021,7,"completed",-5.300288,7.0,7,"C1=NC(Nc2cc(-c3ccccc3)cc(-c3ccccc3)c2)=CC1","C1=NC(Nc2nc(-c3ccccc3)cc(-c3ccccc3)n2)=CC1",{},"[ch&r6:0]>>[nr6:0]",null,-0.2188525404],[0.0343768662,143.1236368107,7,"completed",-5.01886,7.0,5,"C1=CC(=C2C=C(NC3=CCC=C3)C(NC3=CCC=C3)=C2)C=C1","C1=CC(=C2C=C(NC3=CCC=C3)C(NC3=CCC=C3)=C2)N=C1",{},"[chr5,CH1r5:1]>>[n:1]",null,-0.1539817789],[0.0343418118,123.4237522768,7,"completed",-5.142324,7.0,7,"C1=NC(Nc2cc(-c3ccccc3)cc(-c3ccccc3)c2)=CC1","c1ccc(-c2cc(Nc3cscn3)cc(-c3ccccc3)c2)cc1",{},"[#6H2r5:1]>>[S:1]",null,-0.1269297834],[0.0341655491,136.1518563121,7,"completed",-4.916464,7.0,4,"C1=c2ccccc2=C(NC2=c3ccccc3=CC2)C1","C1=c2ccncc2=C(NC2=c3cnccc3=CC2)C1",{},"[ch&r6:0]>>[nr6:0]",null,-0.1871983039],[0.0340891044,129.7527601092,7,"completed",-5.166612,7.0,6,"C1=CCC(NC2=CC(=C3C=CC=C3)C=C2NC2=CC=CC2)=C1","C1=CC(=C2C=C(Nc3ccco3)C(Nc3ccco3)=C2)C=C1",{},"[#6H2r5:1]>>[O:1]",null,-0.1378767074],[0.0340623145,369.8808185969,7,"completed",-4.641752,7.0,4,"C1=CC(=C2C=C(Nc3ccccc3)C(Nc3ccccc3)=C2)C=C1","C1=CSC(=C2C=C(Nc3ccccc3)C(Nc3ccccc3)=C2)S1",{},"[CH,ch:0]1=[C,c:1][C,c:2]=[CH,ch:3][*:4]1>>[S:0]1[*:1]=,:[*:2][S:3][*:4]1",null,-0.4895993489],[0.0338276485,127.0156986803,7,"completed",-4.787664,7.0,4,"C1=c2ccccc2=C(NC2=c3ccccc3=CC2)C1","C1=c2cnccc2=C(NC2=c3ccncc3=CC2)C1",{},"[ch&r6:0]>>[nr6:0]",null,-0.2528524044],[0.0338236027,201.2602247304,7,"completed",-5.268456,7.0,3,"C(#CC1=CC=CC1)C1=CC=CC1","C(#CC1=CC(c2ccccc2)=CC1)C1=CC(c2ccccc2)=CC1",{},"[cH&r6,CH&r5:1]>>[#6:1](-[c]1[ch]ccc[ch]1)",null,-0.2332608321],[0.0327467131,221.5132964042,7,"completed",-4.823544,7.0,7,"C1=CC(C=CC2=CC(C3=CCC(C=CC4=CCC=C4)=C3)=CC2)=CC1","C(=Cc1cc[nH]c1)C1=CC(C2=CCC(C=Cc3cc[nH]c3)=C2)=CC1",{},"[#6H2r5:1]>>[NH:1]",null,-0.2941391189],[0.0323533008,102.9811249524,7,"completed",-5.148764,7.0,4,"C1=CC(c2cc(Nc3ccccc3)cc(Nc3ccccc3)c2)=CC1","c1ccc(Nc2cc(Nc3ccccc3)cc(-c3ccoc3)c2)cc1",{},"[#6H2r5:1]>>[O:1]",null,-0.1084909981],[0.0320510564,145.3420619014,7,"completed",-5.343252,7.0,3,"C(#Cc1cccc(-c2cccc(C#Cc3ccccc3)c2)c1)c1ccccc1","C(#Cc1ccccc1)C1=CC(C2=CCC(C#Cc3ccccc3)=C2)=CC1",{},"[c:0]1[ch:1][ch][c:3][c!r5:4][c!r5:5]1>>[c:0]1[CH2:1][c:3][c:4][c:5]1",null,-0.2238713187],[0.0320079434,161.7262346857,7,"completed",-5.08694,7.0,6,"C1=CC(Nc2cc(C3=CCC=C3)nc(C3=CCC=C3)c2)=CC1","C1=CC(Nc2cc(C3=CCC=N3)nc(C3=CCC=N3)c2)=CC1",{},"[chr5,CH1r5:1]>>[n:1]",null,-0.1619844164],[0.0319145377,139.2088498456,7,"completed",-5.517776,7.0,7,"C1=CC(C=CC2=CCC(C3=CC(C=CC4=CCC=C4)=CC3)=C2)=CC1","C1=CC(C=CC2=NCC(C3=CC(C=CC4=CCC=C4)=NC3)=C2)=CC1",{},"[chr5,CH1r5:1]>>[n:1]",null,-0.3238859816],[0.0318085073,127.1194439239,7,"completed",-5.196972,7.0,5,"C1=CCC(Nc2cc(C3=CC=CC3)cc(C3=CC=CC3)c2)=C1","C1=CCC(c2cc(NC3=NC=CC3)cc(C3=CC=CC3)c2)=C1",{},"[chr5,CH1r5:1]>>[n:1]",null,-0.1441079516],[0.0317194728,136.9565130707,7,"completed",-5.229724,7.0,6,"C1=CCC(Nc2cc(-c3ccco3)cc(-c3ccco3)c2)=C1","C1=CN=C(Nc2cc(-c3ccco3)cc(-c3ccco3)c2)C1",{},"[chr5,CH1r5:1]>>[n:1]",null,-0.1643257783],[0.0316178565,172.9914640437,7,"completed",-4.755096,7.0,5,"C1=CCC(C2=CC(NC3=CCC(C4=CC=CC4)=C3)=CC2)=C1","C1=CCC(C2=NC(NC3=CCC(C4=CC=CC4)=N3)=CC2)=C1",{},"[chr5,CH1r5:1]>>[n:1]",null,-0.2970115209],[0.031576761,182.1869752323,7,"completed",-5.25024,7.0,7,"C1=CCC(C=CC2=CC(C3=CCC(C=CC4=CC=CC4)=C3)=CC2)=C1","C(=CC1=CC(C2=CCC(C=CC3=CN=CC3)=C2)=CC1)C1=CN=CC1",{},"[chr5,CH1r5:1]>>[n:1]",null,-0.2103625493],[0.0315650486,101.89602771,7,"completed",-5.119416,7.0,7,"C1=NC(c2c(Nc3ccccc3)cccc2Nc2ccccc2)=CC1","C1=C(c2c(Nc3ccccc3)cccc2Nc2ccccc2)N=NC1",{},"[chr5,CH1r5:1]>>[n:1]",null,-0.1027984493],[0.0314807098,166.9862934068,7,"completed",-5.209576,7.0,7,"C1=CC(C=CC2=CC(C3=CCC(C=CC4=CCC=C4)=C3)=CC2)=CC1","C1=CC(C=CC2=NC(C3=CCC(C=CC4=CCC=C4)=N3)=CC2)=CC1",{},"[chr5,CH1r5:1]>>[n:1]",null,-0.1837601782],[0.0314436756,164.1842999804,7,"completed",-4.930264,7.0,5,"C1=NCC=C1c1cccc(Nc2cccc(C3=CCN=C3)c2)c1","C1=NCC=C1C1=CCC(NC2=CC(C3=CCN=C3)=CC2)=C1",{},"[c:0]1[ch:1][ch][c:3][c!r5:4][c!r5:5]1>>[c:0]1[CH2:1][c:3][c:4][c:5]1",null,-0.2026660704],[0.031174136,119.9505948199,7,"completed",-4.990708,7.0,4,"C1=CC(Nc2ccc3ccc(NC4=CCC=C4)cc3c2)=CC1","C1=CC(Nc2cc3cc(NC4=CCC=C4)ncc3cn2)=CC1",{},"[ch&r6:0]>>[nr6:0]",null,-0.1422711089],[0.0311011331,116.5483652093,7,"completed",-5.485484,7.0,7,"C(=Cc1ccccn1)C1=CC(C2=CCC(C=Cc3ccccn3)=C2)=CC1","C(=Cc1ncccn1)C1=CC(C2=CCC(C=Cc3ncccn3)=C2)=CC1",{},"[ch&r6:0]>>[nr6:0]",null,-0.2939328145],[0.0304567453,109.9046923998,7,"completed",-5.253184,7.0,7,"C1=NC=C(c2cc(Nc3ccccc3)cc(Nc3ccccc3)c2)C1","C1=NN=C(c2cc(Nc3ccccc3)cc(Nc3ccccc3)c2)C1",{},"[chr5,CH1r5:1]>>[n:1]",null,-0.1535482236],[0.0303114185,162.6865941235,7,"completed",-4.966052,7.0,4,"C1=CC(c2ccccc2)=C(NC2=C(c3ccccc3)C=CC2)C1","C1=NC(c2ccccc2)=C(NC2=C(c3ccccc3)N=CC2)C1",{},"[chr5,CH1r5:1]>>[n:1]",null,-0.1877725768],[0.0302001661,139.8559040574,7,"completed",-4.877456,7.0,4,"C1=CC(N(C2=CCC=C2)c2ccccc2)=CC1","C1=NC(N(C2=CCC=N2)c2ccccc2)=CC1",{},"[chr5,CH1r5:1]>>[n:1]",null,-0.2093497828],[0.0301832741,328.3901715458,7,"completed",-5.064952,7.0,6,"C1=CC(C=Cc2ccc3cc(C=CC4=CCC=C4)ccc3c2)=CC1","C(=Cc1ccc2cc(C=CC3=COCO3)ccc2c1)C1=COCO1",{},"[CH,ch:0]1=[C,c:1][C,c:2]=[CH,ch:3][*:4]1>>[O:0]1[*:1]=,:[*:2][O:3][*:4]1",null,-0.3293053329],[0.0300368195,83.7419622981,7,"completed",-4.953448,7.0,4,"C1=CC(Nc2cccc(-c3cccc(NC4=CCC=C4)c3)c2)=CC1","C1=NC(Nc2cccc(-c3cccc(NC4=CCC=N4)c3)c2)=CC1",{},"[chr5,CH1r5:1]>>[n:1]",null,-0.1324261519],[0.0299812755,151.9214087655,7,"completed",-5.21298,7.0,5,"C1=NC(c2cc(Nc3ccccc3)cc(C3=CCC=N3)c2)=CC1","C1=NC(c2cc(Nc3cccnc3)cc(C3=CCC=N3)c2)=CC1",{},"[ch&r6:0]>>[nr6:0]",null,-0.1712737862],[0.0299792804,119.2025107612,7,"completed",-5.225492,7.0,5,"C1=CC(Nc2cc(C3=CCC=C3)cc(C3=CCC=C3)c2)=CC1","C1=CC(c2cc(NC3=NCC=C3)cc(C3=CCC=C3)c2)=CC1",{},"[chr5,CH1r5:1]>>[n:1]",null,-0.148073891],[0.0716419201,169.5255227865,8,"completed",-5.138368,8.0,8,"C(=CC1=CCC=N1)C1=CCC(C2=CC(C=CC3=CCC=N3)=CC2)=C1","C(=Cc1cscn1)C1=CCC(C2=CC(C=Cc3cscn3)=CC2)=C1",{},"[#6H2r5:1]>>[S:1]",null,-0.1716398367],[0.0638061257,180.5041455974,8,"completed",-5.169464,8.0,8,"C(=Cc1ccsc1)C1=CC(C2=CCC(C=Cc3ccsc3)=C2)=CC1","C(=Cc1cscn1)C1=CC(C2=CCC(C=Cc3cscn3)=C2)=CC1",{},"[chr5,CH1r5:1]>>[n:1]",null,-0.1869388075],[0.0629361238,166.4994728219,8,"completed",-5.248216,8.0,8,"C(=Cc1ccsc1)C1=CCC(C2=CC(C=Cc3ccsc3)=CC2)=C1","C(=Cc1ccsn1)C1=CCC(C2=CC(C=Cc3ccsn3)=CC2)=C1",{},"[chr5,CH1r5:1]>>[n:1]",null,-0.1961794738],[0.0626222796,189.9644897325,8,"completed",-4.980404,8.0,8,"C1=CC(C=CC2=CCC(C3=CC(C=CC4=NCC=C4)=CC3)=C2)=NC1","C(=Cc1cc[nH]n1)C1=CCC(C2=CC(C=Cc3cc[nH]n3)=CC2)=C1",{},"[#6H2r5:1]>>[NH:1]",null,-0.2075935378],[0.0493123168,205.7442180985,8,"completed",-5.0069,8.0,8,"C(=Cc1cc[nH]c1)C1=CC(C2=CCC(C=Cc3cc[nH]c3)=C2)=CC1","C(=Cc1cc[nH]n1)C1=CC(C2=CCC(C=Cc3cc[nH]n3)=C2)=CC1",{},"[chr5,CH1r5:1]>>[n:1]",null,-0.2158189338],[0.049273141,193.0415999702,8,"completed",-4.88362,8.0,8,"C(=CC1=CCC=N1)C1=CCC(C2=CC(C=CC3=CCC=N3)=CC2)=C1","C(=Cc1c[nH]cn1)C1=CCC(C2=CC(C=Cc3c[nH]cn3)=CC2)=C1",{},"[#6H2r5:1]>>[NH:1]",null,-0.2453711647],[0.0479936196,154.5679564941,8,"completed",-4.823728,8.0,8,"C1=NC(c2ccccc2)=C(NC2=C(c3ccccc3)N=CC2)C1","C1=CC(C2=C(NC3=C(C4=CCC=C4)N=CC3)CC=N2)=CC1",{},"[c:0]1[ch:1][ch][c:3][c!r5:4][c!r5:5]1>>[c:0]1[CH2:1][c:3][c:4][c:5]1",null,-0.247570394],[0.0463079525,183.8169842027,8,"completed",-5.293388,8.0,8,"C1=CC(C=CC2=NCC(C3=CC(C=CC4=CCC=C4)=NC3)=C2)=CC1","C1=CC(C=Cc2cc(-c3cc(C=CC4=CCC=C4)n[nH]3)[nH]n2)=CC1",{},"[#6H2r5:1]>>[NH:1]",null,-0.2282852465],[0.0427441122,169.5842058578,8,"completed",-5.300564,8.0,8,"C(=Cc1ccsc1)C1=CC(C2=CCC(C=Cc3ccsc3)=C2)=CC1","C(=Cc1ccsn1)C1=CC(C2=CCC(C=Cc3ccsn3)=C2)=CC1",{},"[chr5,CH1r5:1]>>[n:1]",null,-0.2201579041],[0.0399852345,162.1111636934,8,"completed",-5.314732,8.0,8,"C1=CC(C=Cc2csc(-c3cc(C=CC4=CCC=C4)cs3)c2)=CC1","C1=CC(C=Cc2csc(-c3nc(C=CC4=CCC=C4)cs3)n2)=CC1",{},"[chr5,CH1r5:1]>>[n:1]",null,-0.221074302],[0.0395536795,212.0304431609,8,"completed",-4.884908,8.0,8,"C(=Cc1cc[nH]c1)C1=CC(C2=CCC(C=Cc3cc[nH]c3)=C2)=CC1","C(=Cc1c[nH]cn1)C1=CC(C2=CCC(C=Cc3c[nH]cn3)=C2)=CC1",{},"[chr5,CH1r5:1]>>[n:1]",null,-0.2600510476],[0.03757256,179.814980916,8,"completed",-5.247756,8.0,8,"C1=CC(C=Cc2cc(-c3c[nH]c(C=CC4=CCC=C4)c3)c[nH]2)=CC1","C1=CC(C=Cc2cc(-c3cc(C=CC4=CCC=C4)[nH]n3)n[nH]2)=CC1",{},"[chr5,CH1r5:1]>>[n:1]",null,-0.2074392122],[0.0367881542,159.5870865181,8,"completed",-5.570768,8.0,8,"C1=CC(C=CC2=NCC(C3=CC(C=CC4=CCC=C4)=NC3)=C2)=CC1","C1=CC(C=Cc2cc(-c3cc(C=CC4=CCC=C4)ns3)sn2)=CC1",{},"[#6H2r5:1]>>[S:1]",null,-0.3661462385],[0.0356799673,201.0743806745,8,"completed",-5.429272,8.0,8,"C(=Cc1ccc2cc(C=CC3=CCC=N3)ccc2c1)C1=CCC=N1","C(=Cc1cc2cnc(C=CC3=CCC=N3)cc2cn1)C1=CCC=N1",{},"[ch&r6:0]>>[nr6:0]",null,-0.3058704482],[0.0333622475,129.7386122291,8,"completed",-4.919408,8.0,8,"C1=CC(c2cc(NC3=NCC=C3)cc(C3=CCC=C3)c2)=CC1","C1=CC(c2cc(Nc3cc[nH]n3)cc(C3=CCC=C3)c2)=CC1",{},"[#6H2r5:1]>>[NH:1]",null,-0.1811427835],[0.0299038603,107.724997541,8,"completed",-5.236532,8.0,4,"c1ccc(Nc2cc(Nc3ccccc3)cc(-c3ccccn3)c2)cc1","c1ccc(Nc2cc(Nc3ccccc3)cc(-c3ccncn3)c2)cc1",{},"[ch&r6:0]>>[nr6:0]",null,-0.1440095786],[0.0289742449,178.6676131391,8,"completed",-5.293296,8.0,8,"C(=Cc1ccsc1)C1=CCC(C2=CC(C=Cc3ccsc3)=CC2)=C1","C(=Cc1cnsc1)C1=CCC(C2=CC(C=Cc3cnsc3)=CC2)=C1",{},"[chr5,CH1r5:1]>>[n:1]",null,-0.2241208477],[0.0270465094,129.011426744,8,"completed",-5.156216,8.0,8,"C1=NCC=C1N(c1ccccc1)c1ccccc1","c1ccc(N(c2ccccc2)c2cnsc2)cc1",{},"[#6H2r5:1]>>[S:1]",null,-0.1348794468],[0.0267428119,202.6911927845,8,"completed",-5.02944,8.0,8,"C(=CC1=CCC(C2=CC(C=CC3=CCN=C3)=CC2)=C1)C1=CCN=C1","C(=Cc1cn[nH]c1)C1=CCC(C2=CC(C=Cc3cn[nH]c3)=CC2)=C1",{},"[#6H2r5:1]>>[NH:1]",null,-0.2086223605],[0.0264086783,141.0735254486,8,"completed",-5.34868,8.0,8,"C1=CC(c2cc(NC3=NCC=C3)cc(C3=CCC=C3)c2)=CC1","C1=CC(c2cc(Nc3ccon3)cc(C3=CCC=C3)c2)=CC1",{},"[#6H2r5:1]>>[O:1]",null,-0.2240629228],[0.0256405945,145.9803875047,8,"completed",-5.118588,8.0,8,"C1=CC(c2cc(NC3=NC=CC3)cc(C3=CCC=C3)c2)=CC1","C1=CN=C(Nc2cc(C3=CCC=N3)cc(C3=CCC=N3)c2)C1",{},"[chr5,CH1r5:1]>>[n:1]",null,-0.1465591187],[0.0255505008,156.9233080941,8,"completed",-5.187864,8.0,8,"C(#Cc1ccccc1)C1=CC(C2=CCC(C#Cc3ccccc3)=C2)=CC1","C(#CC1=CC(C2=CCC(C#CC3=CC=CC3)=C2)=CC1)C1=CC=CC1",{},"[c:0]1[ch:1][ch][c:3][c!r5:4][c!r5:5]1>>[c:0]1[CH2:1][c:3][c:4][c:5]1",null,-0.1685460324],[0.0252175466,153.9345803543,8,"completed",-5.329636,8.0,8,"C(=CC1=CCC=N1)C1=CCC(C2=CC(C=CC3=CCC=N3)=CC2)=C1","C(=CC1=NCC=N1)C1=CCC(C2=CC(C=CC3=NCC=N3)=CC2)=C1",{},"[chr5,CH1r5:1]>>[n:1]",null,-0.2225643151],[0.0241052001,136.6829211349,8,"completed",-5.19044,8.0,8,"C1=NC(Nc2nc(-c3ccccc3)cc(-c3ccccc3)n2)=CC1","C1=CC(c2cc(C3=CCC=C3)nc(NC3=CCC=N3)n2)=CC1",{},"[c:0]1[ch:1][ch][c:3][c!r5:4][c!r5:5]1>>[c:0]1[CH2:1][c:3][c:4][c:5]1",null,-0.1506324128],[0.0238675105,142.3865339712,8,"completed",-5.294124,8.0,8,"C(=CC1=CCC=N1)C1=CCC(C2=CC(C=CC3=CCC=N3)=CC2)=C1","C(=CC1=CCN=N1)C1=CCC(C2=CC(C=CC3=CCN=N3)=CC2)=C1",{},"[chr5,CH1r5:1]>>[n:1]",null,-0.1968226295],[0.0236099684,110.1294832655,8,"completed",-5.2392,8.0,6,"C1=CCC(c2cc(NC3=CCC=N3)cc(C3=CC=CC3)c2)=C1","C1=CCC(c2cc(NC3=CCN=N3)cc(C3=CC=CC3)c2)=C1",{},"[chr5,CH1r5:1]>>[n:1]",null,-0.1470478041],[0.0235596571,126.8593758237,8,"completed",-5.199824,8.0,8,"C1=CC(c2cc(NC3=NCC=C3)cc(C3=CCC=C3)c2)=CC1","C1=CC(Nc2cc(C3=CCC=N3)cc(C3=CCC=N3)c2)=NC1",{},"[chr5,CH1r5:1]>>[n:1]",null,-0.1448311721],[0.0235543138,151.0682367186,8,"completed",-5.32476,8.0,8,"C1=CCC(c2cc(NC3=NC=CC3)cc(C3=CC=CC3)c2)=C1","C1=CN=C(Nc2cc(C3=NC=CC3)cc(C3=NC=CC3)c2)C1",{},"[chr5,CH1r5:1]>>[n:1]",null,-0.2181168732],[0.0219782046,191.9331900109,8,"completed",-5.05428,8.0,8,"C1=CC(C=CC2=CCC(C3=NC(C=CC4=CCC=C4)=CC3)=N2)=CC1","C1=CC(C=Cc2c[nH]c(-c3nc(C=CC4=CCC=C4)c[nH]3)n2)=CC1",{},"[#6H2r5:1]>>[NH:1]",null,-0.1945831582],[0.021169373,142.6794779437,8,"completed",-4.978472,8.0,6,"c1ccc(Nc2cc(Nc3ccccc3)cc(-c3cncs3)c2)cc1","C1=CC(Nc2cc(NC3=CCC=C3)cc(-c3cncs3)c2)=CC1",{},"[c:0]1[ch:1][ch][c:3][c!r5:4][c!r5:5]1>>[c:0]1[CH2:1][c:3][c:4][c:5]1",null,-0.1661152319],[0.0209626158,161.4799608183,8,"completed",-4.789412,8.0,8,"c1ccc(N(c2ccccc2)c2cscn2)cc1","C1=CC(N(C2=CCC=C2)c2cscn2)=CC1",{},"[c:0]1[ch:1][ch][c:3][c!r5:4][c!r5:5]1>>[c:0]1[CH2:1][c:3][c:4][c:5]1",null,-0.2708202015],[0.0208270446,135.1847051855,8,"completed",-4.805144,8.0,4,"C1=CCC(Nc2ccc3cc(NC4=CC=CC4)ccc3c2)=C1","C1=CCC(Nc2cc3cnc(NC4=CC=CC4)cc3cn2)=C1",{},"[ch&r6:0]>>[nr6:0]",null,-0.2467296785],[0.0204662737,106.0392346332,8,"completed",-5.234048,8.0,3,"c1ccc(Nc2cc(Nc3ccccc3)cc(-c3ccccc3)c2)cc1","c1ccc(Nc2cc(Nc3ccccc3)cc(-c3ccncc3)c2)cc1",{},"[ch&r6:0]>>[nr6:0]",null,-0.1415947166],[0.020394611,180.5458144318,8,"completed",-5.30222,8.0,8,"C1=CN=C(C=CC2=CC(C3=CCC(C=CC4=NC=CC4)=C3)=CC2)C1","C(=Cc1nccs1)C1=CC(C2=CCC(C=Cc3nccs3)=C2)=CC1",{},"[#6H2r5:1]>>[S:1]",null,-0.2294217209],[0.0203096611,71.3145168126,8,"completed",-5.271124,8.0,3,"c1cc2ccncc2cn1","c1ccc(Nc2cc3cc(Nc4ccccc4)ncc3cn2)cc1",{},"[ch&r6,CH1&r5:1]>>[*:1](-N-c1ccccc1)",null,-0.1394081696],[0.0202930617,173.4365637509,8,"completed",-5.252264,8.0,8,"C1=CC(C=Cc2cc(-c3csc(C=CC4=CCC=C4)c3)cs2)=CC1","C1=CC(C=Cc2nc(-c3csc(C=CC4=CCC=C4)n3)cs2)=CC1",{},"[chr5,CH1r5:1]>>[n:1]",null,-0.2035695489],[0.0201774468,224.0181201444,8,"completed",-5.342424,8.0,3,"c1ccc(-c2ccccc2Nc2ccccc2-c2ccccc2)cc1","c1ccc(-c2ncccc2Nc2cccnc2-c2ccccc2)cc1",{},"[ch&r6:0]>>[nr6:0]",null,-0.2810358021],[0.0201306621,266.9258162568,8,"completed",-5.311236,8.0,4,"C1=Cc2cccc(Nc3cccc4c3CC=C4)c2C1","C1=Cc2cncc(Nc3cncc4c3CC=C4)c2C1",{},"[ch&r6:0]>>[nr6:0]",null,-0.3051450618],[0.0199020273,105.5447743199,8,"completed",-5.233312,8.0,7,"C1=CC(c2cc(Nc3ccccc3)cc(Nc3ccccc3)c2)=NC1","C1=NCN=C1c1cc(Nc2ccccc2)cc(Nc2ccccc2)c1",{},"[chr5,CH1r5:1]>>[n:1]",null,-0.1408830123],[0.0197357829,206.8179327291,8,"completed",-5.154284,8.0,8,"C(=CC1=CC(C2=CCC(C=CC3=CN=CC3)=C2)=CC1)C1=CN=CC1","C(=Cc1cnc[nH]1)C1=CC(C2=CCC(C=Cc3cnc[nH]3)=C2)=CC1",{},"[#6H2r5:1]>>[NH:1]",null,-0.210279733],[0.0194527147,268.9886733341,8,"completed",-5.5934,8.0,4,"C1=Cc2cccc(Nc3cccc4c3CC=C4)c2C1","C1=Cc2nccc(Nc3ccnc4c3CC=C4)c2C1",{},"[ch&r6:0]>>[nr6:0]",null,-0.4377696321],[0.0192014304,164.8273976112,8,"completed",-5.215004,8.0,5,"C1=CCC(C2=CC(NC3=CCC(C4=CC=CC4)=C3)=CC2)=C1","C1=CCC(C2=CC(NC3=NCC(C4=CC=CC4)=C3)=NC2)=C1",{},"[chr5,CH1r5:1]>>[n:1]",null,-0.1834360156],[0.0189650632,122.4124432038,8,"completed",-5.224664,8.0,6,"C1=CCC(c2cc(Nc3cccs3)cc(C3=CC=CC3)c2)=C1","C1=CCC(c2cc(Nc3nccs3)cc(C3=CC=CC3)c2)=C1",{},"[chr5,CH1r5:1]>>[n:1]",null,-0.1503328027],[0.0188412174,124.6502583658,8,"completed",-5.025484,8.0,6,"C1=CC(Nc2cc(-c3ccsc3)cc(-c3ccsc3)c2)=CC1","C1=NC(Nc2cc(-c3ccsc3)cc(-c3ccsc3)c2)=CC1",{},"[chr5,CH1r5:1]>>[n:1]",null,-0.1351239346],[0.0188088197,208.1127121098,8,"completed",-4.915728,8.0,4,"C1=c2cccc(Nc3cccc4c3=CCC=4)c2=CC1","C1=c2cncc(Nc3cncc4c3=CCC=4)c2=CC1",{},"[ch&r6:0]>>[nr6:0]",null,-0.2448457152],[0.0188003668,168.7204526419,8,"completed",-5.138276,8.0,4,"C1=C(NC2=Cc3ccccc3C2)Cc2ccccc21","C1=C(NC2=Cc3cccnc3C2)Cc2ncccc21",{},"[ch&r6:0]>>[nr6:0]",null,-0.170834618],[0.0187379591,206.9406788073,8,"completed",-5.16652,8.0,6,"C1=CCC(C=CC2=CC(=C3C=CC=C3)C=C2C=CC2=CC=CC2)=C1","C1=CC(=C2C=C(C=Cc3ccc[nH]3)C(C=Cc3ccc[nH]3)=C2)C=C1",{},"[#6H2r5:1]>>[NH:1]",null,-0.212114711],[0.0187055076,96.4760228057,8,"completed",-5.20516,8.0,4,"C1=CCC(c2cc(Nc3ccccc3)cc(Nc3ccccc3)c2)=C1","C1=CCC(c2cc(Nc3ccccn3)cc(Nc3ccccn3)c2)=C1",{},"[ch&r6:0]>>[nr6:0]",null,-0.1213521715],[0.0186967271,184.3271536479,8,"completed",-5.19136,8.0,8,"C(=Cc1cccs1)C1=CC(C2=CCC(C=Cc3cccs3)=C2)=CC1","C(=Cc1cc(-c2csc(C=Cc3cccs3)c2)cs1)c1cccs1",{},"[#6H2r5:1]>>[S:1]",null,-0.195106017],[0.0186406905,208.5816436258,8,"completed",-5.387596,8.0,8,"C1=CC(C=CC2=CCC(C3=CC(C=CC4=NCC=C4)=CC3)=C2)=NC1","C(=Cc1ccon1)C1=CCC(C2=CC(C=Cc3ccon3)=CC2)=C1",{},"[#6H2r5:1]>>[O:1]",null,-0.2898877663],[0.0185072626,173.9483838998,8,"completed",-4.925112,8.0,8,"C1=CC(N(C2=CCC=C2)C2=NCC=C2)=CC1","C1=CC(N(C2=CCC=C2)c2ccsn2)=CC1",{},"[#6H2r5:1]>>[S:1]",null,-0.2127089288],[0.0184513751,178.0002372479,8,"completed",-4.756568,8.0,8,"C1=NC(c2ccccc2)=C(NC2=C(c3ccccc3)N=CC2)C1","C1=CCC(C2=C(NC3=C(C4=CC=CC4)N=CC3)CC=N2)=C1",{},"[c:0]1[ch:1][ch][c:3][c!r5:4][c!r5:5]1>>[c:0]1[CH2:1][c:3][c:4][c:5]1",null,-0.2991277292],[0.0179115404,182.9569001647,8,"completed",-5.308016,8.0,8,"C(=CC1=CC(C2=CCC(C=CC3=CN=CC3)=C2)=CC1)C1=CN=CC1","C(=Cc1cncs1)C1=CC(C2=CCC(C=Cc3cncs3)=C2)=CC1",{},"[#6H2r5:1]>>[S:1]",null,-0.2338286742],[0.0171695446,141.5439768691,8,"completed",-4.950412,8.0,7,"c1ccc(Nc2cc(Nc3ccccc3)cc(-c3nccs3)c2)cc1","C1=CC(Nc2cc(NC3=CCC=C3)cc(-c3nccs3)c2)=CC1",{},"[c:0]1[ch:1][ch][c:3][c!r5:4][c!r5:5]1>>[c:0]1[CH2:1][c:3][c:4][c:5]1",null,-0.1760659438],[0.0171454198,165.8099281726,8,"completed",-5.321264,8.0,8,"C1=CC(c2cc(NC3=NC=CC3)cc(C3=CCC=C3)c2)=CC1","C1=CN=C(Nc2cc(C3=CCN=C3)cc(C3=CCN=C3)c2)C1",{},"[chr5,CH1r5:1]>>[n:1]",null,-0.2268969668],[0.0169800765,196.4938870659,8,"completed",-5.238648,8.0,8,"C1=CC(c2cc(NC3=NC=CC3)cc(C3=CCC=C3)c2)=CC1","C1=CC(c2cc(C3=CCC=C3)nc(NC3=NC=CC3)n2)=CC1",{},"[ch&r6:0]>>[nr6:0]",null,-0.2191557641],[0.0166633168,211.4780116126,8,"completed",-5.21206,8.0,4,"C1=Cc2c(cccc2Nc2cccc3c2C=CC3)C1","C1=Cc2c(cncc2Nc2cncc3c2C=CC3)C1",{},"[ch&r6:0]>>[nr6:0]",null,-0.2255573026],[0.0164872556,163.3380538121,8,"completed",-4.968996,8.0,4,"C1=CCC(Nc2ccc3ccc(NC4=CC=CC4)cc3c2)=C1","C1=CCC(Nc2cc3cc(NC4=CC=CC4)ncc3cn2)=C1",{},"[ch&r6:0]>>[nr6:0]",null,-0.1873198424],[0.0163071219,120.2915329777,8,"completed",-5.140852,8.0,7,"C1=CCC(c2cc(Nc3c[nH]cn3)cc(C3=CC=CC3)c2)=C1","C1=CCC(c2cc(Nc3nc[nH]n3)cc(C3=CC=CC3)c2)=C1",{},"[chr5,CH1r5:1]>>[n:1]",null,-0.1236438717],[0.0161634037,138.4712237734,8,"completed",-5.427064,8.0,8,"C1=CC(c2cc(NC3=NCC=C3)cc(C3=CCC=C3)c2)=CC1","C1=CC(Nc2cc(C3=CCN=C3)cc(C3=CCN=C3)c2)=NC1",{},"[chr5,CH1r5:1]>>[n:1]",null,-0.267563079],[0.0160243006,184.7435673313,8,"completed",-4.931644,8.0,8,"C1=NCC=C1N(c1ccccc1)c1ccccc1","c1ccc(N(c2ccccc2)c2cn[nH]c2)cc1",{},"[#6H2r5:1]>>[NH:1]",null,-0.2191315121],[0.015731934,142.4899551594,8,"completed",-5.0138,8.0,5,"C1=CCC(c2cc(NC3=CCC=C3)cc(NC3=CCC=C3)c2)=C1","C1=CC(Nc2cc(NC3=CCC=C3)cc(C3=CC=NC3)c2)=CC1",{},"[chr5,CH1r5:1]>>[n:1]",null,-0.1547394679],[0.0155619684,190.7735232847,8,"completed",-5.009384,8.0,6,"C1=CC(c2cc(Nc3ccsc3)cc(C3=CCC=C3)c2)=CC1","c1cc(Nc2cc(-c3ccsc3)cc(-c3ccsc3)c2)cs1",{},"[#6H2r5:1]>>[S:1]",null,-0.2010424192],[0.0152950306,145.5329980568,8,"completed",-4.984268,8.0,7,"c1ccc(Nc2cc(Nc3ccccc3)cc(-c3cnc[nH]3)c2)cc1","C1=CC(Nc2cc(NC3=CCC=C3)cc(-c3cnc[nH]3)c2)=CC1",{},"[c:0]1[ch:1][ch][c:3][c!r5:4][c!r5:5]1>>[c:0]1[CH2:1][c:3][c:4][c:5]1",null,-0.1665618878],[0.014840777,119.1928268325,8,"completed",-5.057776,8.0,7,"C1=CCC(c2cc(Nc3c[nH]cn3)cc(C3=CC=CC3)c2)=C1","C1=CCC(c2cc(Nc3c[nH]nn3)cc(C3=CC=CC3)c2)=C1",{},"[chr5,CH1r5:1]>>[n:1]",null,-0.1228028273],[0.0146928091,119.4622533061,8,"completed",-5.182252,8.0,7,"C1=NC(N(c2ccccc2)c2ccccc2)=CC1","C1=C(N(c2ccccc2)c2ccccc2)N=NC1",{},"[chr5,CH1r5:1]>>[n:1]",null,-0.1326132414],[0.0146904107,127.3875583499,8,"completed",-5.21344,8.0,4,"C1=CCC(c2c(Nc3ccccc3)cccc2Nc2ccccc2)=C1","C1=NC=C(c2c(Nc3ccccc3)cccc2Nc2ccccc2)C1",{},"[chr5,CH1r5:1]>>[n:1]",null,-0.1501106941],[0.014613973,126.8757965966,8,"completed",-5.175904,8.0,6,"C1=CC(c2cc(Nc3cccs3)cc(C3=CCC=C3)c2)=CC1","C1=CC(c2cc(Nc3nccs3)cc(C3=CCC=C3)c2)=CC1",{},"[chr5,CH1r5:1]>>[n:1]",null,-0.1375520345],[0.0145348979,175.9068710973,8,"completed",-5.301852,8.0,7,"C1=CCC(c2cc(C3=CC=CC3)nc(NC3=CCC=C3)n2)=C1","C1=CCC(c2nc(NC3=CCC=C3)nc(C3=CC=CC3)n2)=C1",{},"[ch&r6:0]>>[nr6:0]",null,-0.2256277907],[0.014409918,145.9345912834,8,"completed",-5.411516,8.0,3,"O=c1cc(Nc2ccccc2)oc(Nc2ccccc2)c1","O=c1cc(NC2=CCC=C2)oc(NC2=CCC=C2)c1",{},"[c:0]1[ch:1][ch][c:3][c!r5:4][c!r5:5]1>>[c:0]1[CH2:1][c:3][c:4][c:5]1",null,-0.2623882465],[0.0144075175,142.1750980295,8,"completed",-4.974148,8.0,8,"c1ccc(Nc2cccc(Nc3ccccc3)c2-c2cnsc2)cc1","C1=CC(Nc2cccc(NC3=CCC=C3)c2-c2cnsc2)=CC1",{},"[c:0]1[ch:1][ch][c:3][c!r5:4][c!r5:5]1>>[c:0]1[CH2:1][c:3][c:4][c:5]1",null,-0.1672564922],[0.0142692805,132.1782003164,8,"completed",-5.392748,8.0,3,"c1ccc2c(Nc3cccc4ccccc34)cccc2c1","c1cc(Nc2cccc3ccncc23)c2cnccc2c1",{},"[ch&r6:0]>>[nr6:0]",null,-0.2438539696],[0.0142511942,115.2136486617,8,"completed",-5.389436,8.0,7,"C1=CC(c2cc(Nc3ccsn3)cc(C3=CCC=C3)c2)=CC1","C1=CC(c2cc(Nc3cnsn3)cc(C3=CCC=C3)c2)=CC1",{},"[chr5,CH1r5:1]>>[n:1]",null,-0.2330730613],[0.0142480676,110.6748979871,8,"completed",-5.034316,8.0,6,"C1=CC(c2cc(Nc3ccsc3)cc(C3=CCC=C3)c2)=CC1","C1=CC(c2cc(Nc3cscn3)cc(C3=CCC=C3)c2)=CC1",{},"[chr5,CH1r5:1]>>[n:1]",null,-0.1198456636],[0.0141649167,115.8856594306,8,"completed",-5.280968,8.0,7,"C1=CCC(c2cc(Nc3cscn3)cc(C3=CC=CC3)c2)=C1","C1=CCC(c2cc(Nc3csnn3)cc(C3=CC=CC3)c2)=C1",{},"[chr5,CH1r5:1]>>[n:1]",null,-0.1716877992],[0.0141427326,151.0263722991,8,"completed",-5.009752,8.0,7,"c1ccc(Nc2cc(Nc3ccccc3)cc(-c3ccn[nH]3)c2)cc1","C1=CC(Nc2cc(NC3=CCC=C3)cc(-c3ccn[nH]3)c2)=CC1",{},"[c:0]1[ch:1][ch][c:3][c!r5:4][c!r5:5]1>>[c:0]1[CH2:1][c:3][c:4][c:5]1",null,-0.1637066549],[0.0141058588,164.5465806754,8,"completed",-5.510876,8.0,8,"C(=CC1=CCC=N1)C1=CC(C2=CCC(C=CC3=CCC=N3)=C2)=CC1","C(=CC1=CCC=N1)C1=CC(C2=NCC(C=CC3=CCC=N3)=C2)=NC1",{},"[chr5,CH1r5:1]>>[n:1]",null,-0.3313561981],[0.0136158683,133.0632301003,8,"completed",-5.031464,8.0,6,"c1ccc(Nc2cc(Nc3ccccc3)cc(-c3ccns3)c2)cc1","C1=CC(Nc2cc(NC3=CCC=C3)cc(-c3ccns3)c2)=CC1",{},"[c:0]1[ch:1][ch][c:3][c!r5:4][c!r5:5]1>>[c:0]1[CH2:1][c:3][c:4][c:5]1",null,-0.1414476688],[0.01346045,135.4633481466,8,"completed",-5.32476,8.0,6,"C1=CC(Nc2cc(C3=NCC=C3)cc(C3=NCC=C3)c2)=CC1","C1=CC(Nc2cc(C3=NCC=C3)cc(C3=NCC=C3)c2)=NC1",{},"[chr5,CH1r5:1]>>[n:1]",null,-0.2076142503],[0.0132630414,144.4048698252,8,"completed",-5.1173,8.0,6,"C1=CN=C(Nc2cccc(NC3=NC=CC3)c2-c2ccccc2)C1","C1=CN=C(Nc2cccc(NC3=NC=CC3)c2)C1",{},"[c&r6,C&r5:1](-[c]1[ch]ccc[ch]1)>>[*:1]",null,-0.1449117612],[0.0129239558,144.3891497607,8,"completed",-5.199548,8.0,4,"C1=CC(N(C2=CCC=C2)c2ccccc2)=CC1","C1=NCC=C1N(C1=CCN=C1)c1ccccc1",{},"[chr5,CH1r5:1]>>[n:1]",null,-0.1603247663],[0.0128471522,189.1695460599,8,"completed",-5.330188,8.0,8,"C(=Cc1ccsc1)C1=CC(C2=CCC(C=Cc3ccsc3)=C2)=CC1","C(=Cc1cnsc1)C1=CC(C2=CCC(C=Cc3cnsc3)=C2)=CC1",{},"[chr5,CH1r5:1]>>[n:1]",null,-0.2484924741],[0.0127239108,135.6032290021,8,"completed",-5.13524,8.0,4,"C1=CCC(c2c(Nc3ccccc3)cccc2Nc2ccccc2)=C1","C1=CN=C(c2c(Nc3ccccc3)cccc2Nc2ccccc2)C1",{},"[chr5,CH1r5:1]>>[n:1]",null,-0.1378286833],[0.0127113255,224.9019833967,8,"completed",-5.051336,8.0,8,"C(=Cc1cc[nH]c1)C1=CC(C2=CCC(C=Cc3cc[nH]c3)=C2)=CC1","C(=Cc1cn[nH]c1)C1=CC(C2=CCC(C=Cc3cn[nH]c3)=C2)=CC1",{},"[chr5,CH1r5:1]>>[n:1]",null,-0.2274671685],[0.0126422726,138.2383866224,8,"completed",-4.967064,8.0,8,"c1ccc(Nc2cc(Nc3ccccc3)cc(-c3cnsc3)c2)cc1","C1=CC(Nc2cc(NC3=CCC=C3)cc(-c3cnsc3)c2)=CC1",{},"[c:0]1[ch:1][ch][c:3][c!r5:4][c!r5:5]1>>[c:0]1[CH2:1][c:3][c:4][c:5]1",null,-0.1666406967],[0.0124531671,151.1330737819,8,"completed",-5.174156,8.0,8,"C1=CC(c2cc(NC3=NC=CC3)cc(C3=CCC=C3)c2)=CC1","C1=CN=C(Nc2cc(-c3ccsc3)cc(-c3ccsc3)c2)C1",{},"[#6H2r5:1]>>[S:1]",null,-0.1597991584],[0.012393571,140.0354640728,8,"completed",-5.084272,8.0,8,"C1=C(c2cc(Nc3ccccc3)cc(Nc3ccccc3)c2)CN=N1","C1=CC(Nc2cc(NC3=CCC=C3)cc(C3=CN=NC3)c2)=CC1",{},"[c:0]1[ch:1][ch][c:3][c!r5:4][c!r5:5]1>>[c:0]1[CH2:1][c:3][c:4][c:5]1",null,-0.1404675852],[0.0121950733,165.7692603116,8,"completed",-5.118772,8.0,8,"C1=C(NC2=CCN=C2c2ccccc2)C(c2ccccc2)=NC1","C1=CCC(C2=NCC=C2NC2=CCN=C2C2=CC=CC2)=C1",{},"[c:0]1[ch:1][ch][c:3][c!r5:4][c!r5:5]1>>[c:0]1[CH2:1][c:3][c:4][c:5]1",null,-0.1662892594],[0.0121934177,203.7470823845,8,"completed",-5.080684,8.0,4,"C1=CCC(N(c2ccccc2)c2ccccc2)=C1","C1=CN=C(N(c2ccccc2)c2ccccc2)C1",{},"[chr5,CH1r5:1]>>[n:1]",null,-0.204195241],[0.0121621597,154.8872711834,8,"completed",-5.55016,8.0,8,"C1=CC(C=Cc2cc(-c3csc(C=CC4=CCC=C4)c3)cs2)=CC1","C1=CC(C=Cc2cc(-c3cc(C=CC4=CCC=C4)sn3)ns2)=CC1",{},"[chr5,CH1r5:1]>>[n:1]",null,-0.3511205481],[0.0121499249,109.2472192636,8,"completed",-5.320068,8.0,6,"C1=CCC(c2cc(Nc3cccs3)cc(C3=CC=CC3)c2)=C1","C1=CCC(c2cc(Nc3ccns3)cc(C3=CC=CC3)c2)=C1",{},"[chr5,CH1r5:1]>>[n:1]",null,-0.1888534299],[0.0117646411,120.7472656222,8,"completed",-5.412068,8.0,7,"C1=CCC(c2cc(Nc3ccsn3)cc(C3=CC=CC3)c2)=C1","C1=CCC(c2cc(Nc3cnsn3)cc(C3=CC=CC3)c2)=C1",{},"[chr5,CH1r5:1]>>[n:1]",null,-0.2495981893],[0.0114834199,104.2623378043,8,"completed",-5.133032,8.0,4,"C1=CC(c2c(Nc3ccccc3)cccc2Nc2ccccc2)=CC1","c1ccc(Nc2cccc(Nc3ccccc3)c2-c2ccsc2)cc1",{},"[#6H2r5:1]>>[S:1]",null,-0.1067955077],[0.0111354193,170.9865551604,8,"completed",-5.375084,8.0,7,"C1=CCC(C=CC2=CC(C3=CCC(C=CC4=CC=CC4)=C3)=CC2)=C1","C1=CCC(C=CC2=CC(C3=NCC(C=CC4=CC=CC4)=C3)=NC2)=C1",{},"[chr5,CH1r5:1]>>[n:1]",null,-0.2575175596],[0.0111070782,217.691036015,8,"completed",-4.953264,8.0,5,"C1=CCC(Nc2cc(C3=CCC=C3)cc(C3=CCC=C3)c2)=C1","C1=CCC(Nc2nc(C3=CCC=C3)cc(C3=CCC=C3)n2)=C1",{},"[ch&r6:0]>>[nr6:0]",null,-0.2407068746],[0.0108611677,201.5772691718,8,"completed",-5.026772,8.0,4,"C1=CCC(C=CC2=CCC=C2C=CC2=CC=CC2)=C1","C(=Cc1ccc[nH]1)C1=CCC=C1C=Cc1ccc[nH]1",{},"[#6H2r5:1]>>[NH:1]",null,-0.207992649],[0.0107245276,169.4551429918,8,"completed",-4.911312,8.0,7,"C1=NCC=C1c1c(Nc2ccccc2)cccc1Nc1ccccc1","C1=CCC(Nc2cccc(NC3=CC=CC3)c2C2=CCN=C2)=C1",{},"[c:0]1[ch:1][ch][c:3][c!r5:4][c!r5:5]1>>[c:0]1[CH2:1][c:3][c:4][c:5]1",null,-0.2148501677],[0.0106494916,158.3913397372,8,"completed",-5.154008,8.0,8,"C(#CC1=CC(c2ccccc2)=CC1)C1=CC(c2ccccc2)=CC1","C(#CC1=CC(C2=CCC=C2)=CC1)C1=CC(C2=CCC=C2)=CC1",{},"[c:0]1[ch:1][ch][c:3][c!r5:4][c!r5:5]1>>[c:0]1[CH2:1][c:3][c:4][c:5]1",null,-0.162840658],[0.010642199,151.5681426205,8,"completed",-5.217948,8.0,6,"C1=CC(Nc2cc(-c3ccco3)cc(-c3ccco3)c2)=CC1","C1=CC(Nc2cc(-c3ccco3)nc(-c3ccco3)c2)=CC1",{},"[ch&r6:0]>>[nr6:0]",null,-0.1725967842],[0.010594234,140.9375286122,8,"completed",-4.963108,8.0,5,"C1=CCC(c2cc(NC3=CCC=C3)cc(NC3=CCC=C3)c2)=C1","C1=CC(Nc2cc(NC3=CCC=C3)cc(C3=NC=CC3)c2)=CC1",{},"[chr5,CH1r5:1]>>[n:1]",null,-0.1704279983],[0.0254088222,136.0584881676,9,"completed",-4.790056,9.0,9,"C(#CC1=CC(C2=CCC=C2)=CC1)C1=CC(C2=CCC=C2)=CC1","C(#CC1=CC(C2=CSCS2)=CC1)C1=CC(C2=CSCS2)=CC1",{},"[CH,ch:0]1=[C,c:1][C,c:2]=[CH,ch:3][*:4]1>>[S:0]1[*:1]=,:[*:2][S:3][*:4]1",null,-0.2560935394],[0.0202609419,165.564791324,9,"completed",-5.25576,9.0,9,"C(#CC1=CC(C2=CCC(C#CC3=CC=CC3)=C2)=CC1)C1=CC=CC1","C(#Cc1cc(-c2csc(C#CC3=CC=CC3)c2)cs1)C1=CC=CC1",{},"[#6H2r5:1]>>[S:1]",null,-0.1982414617],[0.0138985258,125.0732270362,9,"completed",-5.088596,9.0,9,"C1=CC(c2cc(Nc3cc[nH]n3)cc(C3=CCC=C3)c2)=CC1","C1=CC(c2cc(Nc3cn[nH]n3)cc(C3=CCC=C3)c2)=CC1",{},"[chr5,CH1r5:1]>>[n:1]",null,-0.1253277193],[0.0137494303,166.3367170551,9,"completed",-5.284556,9.0,9,"C(#CC1=CC(C2=CCC=C2)=CC1)C1=CC(C2=CCC=C2)=CC1","C(#Cc1cc(C2=CCC=C2)cs1)c1cc(C2=CCC=C2)cs1",{},"[#6H2r5:1]>>[S:1]",null,-0.2106128031],[0.0110458775,201.266290104,9,"completed",-5.167992,9.0,9,"C(#CC1=CC(C2=CCC=C2)=CC1)C1=CC(C2=CCC=C2)=CC1","C(#CC1=CC(C2=CCC=N2)=CC1)C1=CC(C2=CCC=N2)=CC1",{},"[chr5,CH1r5:1]>>[n:1]",null,-0.2068171812],[0.0106158914,108.2998969267,9,"completed",-5.125028,9.0,9,"C1=CN=C(c2c(Nc3ccccc3)cccc2Nc2ccccc2)C1","c1ccc(Nc2cccc(Nc3ccccc3)c2-c2nccs2)cc1",{},"[#6H2r5:1]>>[S:1]",null,-0.1097078122],[0.009667632,106.2769974546,9,"completed",-5.21988,9.0,9,"C1=NC=C(c2c(Nc3ccccc3)cccc2Nc2ccccc2)C1","c1ccc(Nc2cccc(Nc3ccccc3)c2-c2cncs2)cc1",{},"[#6H2r5:1]>>[S:1]",null,-0.1354130542],[0.0089389932,145.0640382103,9,"completed",-5.01288,9.0,8,"C1=CCC(c2cc(NC3=NC=CC3)cc(C3=CC=CC3)c2)=C1","C1=CCC(c2cc(Nc3ncc[nH]3)cc(C3=CC=CC3)c2)=C1",{},"[#6H2r5:1]>>[NH:1]",null,-0.157361442],[0.0087560663,119.1768741324,9,"completed",-4.984544,9.0,9,"C1=CCC(c2cc(Nc3nc[nH]n3)cc(C3=CC=CC3)c2)=C1","C1=CCC(c2cc(Nc3cc[nH]n3)cc(C3=CC=CC3)c2)=C1",{},"[nr5:0]>>[ch&r5:0]",null,-0.1439960778],[0.0080825169,189.2239084471,9,"completed",-5.16192,9.0,9,"C(#CC1=CC(C2=CCC=C2)=CC1)C1=CC(C2=CCC=C2)=CC1","C(#CC1=CC(c2ccsc2)=CC1)C1=CC(c2ccsc2)=CC1",{},"[#6H2r5:1]>>[S:1]",null,-0.1941246761],[0.0077538705,128.8709211733,9,"completed",-5.341596,9.0,6,"C1=CCC(c2cc(NC3=CCC=N3)cc(C3=CC=CC3)c2)=C1","C1=CCC(c2cc(NC3=NCC=N3)cc(C3=CC=CC3)c2)=C1",{},"[chr5,CH1r5:1]>>[n:1]",null,-0.2126225333],[0.0069590351,114.902081613,9,"completed",-5.327704,9.0,7,"C1=CC(c2cc(Nc3ccsn3)cc(C3=CCC=C3)c2)=CC1","C1=CC(c2cc(Nc3ncsn3)cc(C3=CCC=C3)c2)=CC1",{},"[chr5,CH1r5:1]>>[n:1]",null,-0.1964905928],[0.0034571148,171.8646563828,9,"completed",-5.308292,9.0,9,"C(#CC1=CC(C2=CCC(C#CC3=CC=CC3)=C2)=CC1)C1=CC=CC1","C(#CC1=NC(C2=CCC(C#CC3=CC=CC3)=N2)=CC1)C1=CC=CC1",{},"[chr5,CH1r5:1]>>[n:1]",null,-0.2253805297],[0.0027170578,121.8972478268,9,"completed",-5.518972,9.0,9,"C1=CC(c2cc(Nc3nccs3)cc(C3=CCC=C3)c2)=CC1","C1=CC(c2cc(Nc3ncns3)cc(C3=CCC=C3)c2)=CC1",{},"[chr5,CH1r5:1]>>[n:1]",null,-0.3176040492],[0.0025199643,178.997808789,9,"completed",-5.325128,9.0,9,"O=c1cc(NC2=CCC=C2)oc(NC2=CCC=C2)c1","O=c1cc(NC2=CCC=C2)[nH]c(NC2=CCC=C2)c1",{},"[o:1]>>[nH:1]",null,-0.2384841663],[0.0024224323,162.1422814233,9,"completed",-4.974884,9.0,8,"C1=CC(c2cc(NC3=NCC=C3)cc(C3=CCC=C3)c2)=CC1","C1=CC(Nc2cc(-c3cc[nH]c3)cc(-c3cc[nH]c3)c2)=NC1",{},"[#6H2r5:1]>>[NH:1]",null,-0.184283982],[0.0023571073,162.0358543589,9,"completed",-5.244076,9.0,9,"C(#CC1=CC(C2=CCC(C#CC3=CC=CC3)=C2)=CC1)C1=CC=CC1","C(#Cc1cccs1)C1=CC(C2=CCC(C#Cc3cccs3)=C2)=CC1",{},"[#6H2r5:1]>>[S:1]",null,-0.1908585498],[0.0023409262,120.8941875703,9,"completed",-5.35328,9.0,7,"C1=CCC(c2cc(Nc3cscn3)cc(C3=CC=CC3)c2)=C1","C1=CCC(c2cc(Nc3ncsn3)cc(C3=CC=CC3)c2)=C1",{},"[chr5,CH1r5:1]>>[n:1]",null,-0.2145909509],[0.002271975,123.215859096,9,"completed",-5.1495,9.0,9,"C1=CC(N(C2=CCC=C2)c2ccsn2)=CC1","c1ccc(N(c2ccccc2)c2ccsn2)cc1",{},"[CH2:0]1[c,C:1]-,=,:[c,C:2]-,=,:[c,C:3]-,=,:[c,C:4]1>>[ch:0]1c[c:1][c:2][c:3][c:4]1",null,-0.1279951969],[0.0021510154,125.3308068514,9,"completed",-5.297804,9.0,7,"C1=CCC(c2cc(Nc3cscn3)cc(C3=CC=CC3)c2)=C1","C1=CCC(c2cc(Nc3cscn3)cc(C3=CC=CC3)n2)=C1",{},"[ch&r6:0]>>[nr6:0]",null,-0.1867612329],[0.0018967719,86.1524823036,9,"completed",-5.105984,9.0,9,"C1=CN=C(c2c(Nc3ccccc3)cccc2Nc2ccccc2)C1","c1ccc(Nc2cccc(Nc3ccccc3)c2-c2ncco2)cc1",{},"[#6H2r5:1]>>[O:1]",null,-0.0862542535],[0.0017144945,141.3427594923,9,"completed",-5.322736,9.0,7,"C1=CCC(NC2=CC(=C3C=CN=C3)C=C2NC2=CC=CC2)=C1","C1=CCC(NC2=CC(=C3C=NN=C3)C=C2NC2=CC=CC2)=C1",{},"[chr5,CH1r5:1]>>[n:1]",null,-0.2104455399],[0.001217174,267.12802202,9,"completed",-5.464416,9.0,4,"C1=CC(N(C2=CCC=C2)c2ccccc2)=CC1","O=c1ccoc(N(C2=CCC=C2)C2=CCC=C2)c1",{},"[ch:1]1[c:2][c:3][ch:4][c:5][c:6]1>>[o:1]1[c:2][c:3][C:4](=O)[c:5][c:6]1",null,-0.3693628304],[0.0012170304,143.7408408329,9,"completed",-5.032292,9.0,9,"C1=CC(c2cc(Nc3cc[nH]n3)cc(C3=CCC=C3)c2)=CC1","c1ccc(-c2cc(Nc3cc[nH]n3)cc(-c3ccccc3)c2)cc1",{},"[CH2:0]1[c,C:1]-,=,:[c,C:2]-,=,:[c,C:3]-,=,:[c,C:4]1>>[ch:0]1c[c:1][c:2][c:3][c:4]1",null,-0.1513531375],[0.0011390539,166.8830062916,9,"completed",-5.307372,9.0,9,"C(#CC1=CC(C2=CCC(C#CC3=CC=CC3)=C2)=CC1)C1=CC=CC1","C(#Cc1ccco1)C1=CC(C2=CCC(C#Cc3ccco3)=C2)=CC1",{},"[#6H2r5:1]>>[O:1]",null,-0.2211820054],[0.0010253385,123.3078605439,9,"completed",-5.318872,9.0,8,"C1=CC(c2cc(NC3=NCC=C3)cc(C3=CCC=C3)c2)=CC1","C1=CC(c2cc(NC3=NCC=N3)cc(C3=CCC=C3)c2)=CC1",{},"[chr5,CH1r5:1]>>[n:1]",null,-0.1966678803],[0.0002750228,202.3914130515,9,"completed",-4.970008,9.0,9,"C(#CC1=CC(C2=CCC=C2)=CC1)C1=CC(C2=CCC=C2)=CC1","C(#Cc1cc(C2=CCC=C2)c[nH]1)c1cc(C2=CCC=C2)c[nH]1",{},"[#6H2r5:1]>>[NH:1]",null,-0.2219059821],[0.0002564533,101.7350762919,9,"completed",-5.236992,9.0,4,"C1=CCC(c2cc(Nc3ccccc3)cc(C3=CC=CC3)c2)=C1","c1ccc(Nc2cc(-c3ccco3)cc(-c3ccco3)c2)cc1",{},"[#6H2r5:1]>>[O:1]",null,-0.1398061576],[0.0001194361,138.6052719715,9,"completed",-5.216936,9.0,7,"C1=CCC(NC2=CC(=C3C=CN=C3)C=C2NC2=CC=CC2)=C1","C1=CCC(NC2=CC(=C3C=NC=N3)C=C2NC2=CC=CC2)=C1",{},"[chr5,CH1r5:1]>>[n:1]",null,-0.1609711005],[0.0000658646,151.9849475926,9,"completed",-5.253184,9.0,4,"C1=CC(c2cc(Nc3ccccc3)cc(Nc3ccccc3)c2)=CC1","C1=CC(c2cc(Nc3cccnc3)cc(Nc3cccnc3)c2)=CC1",{},"[ch&r6:0]>>[nr6:0]",null,-0.1860038705],[0.0000332636,116.7795049419,9,"completed",-5.198352,9.0,4,"c1ccc(Nc2cc(Nc3ccccc3)cc(-c3cccnc3)c2)cc1","c1ccc(Nc2cc(Nc3ccccc3)cc(-c3cccnn3)c2)cc1",{},"[ch&r6:0]>>[nr6:0]",null,-0.1355628252],[0.0000169779,124.2045369027,9,"completed",-5.542064,9.0,9,"C1=CCC(c2cc(Nc3ccns3)cc(C3=CC=CC3)c2)=C1","C1=CCC(c2cc(Nc3ncns3)cc(C3=CC=CC3)c2)=C1",{},"[chr5,CH1r5:1]>>[n:1]",null,-0.3334409262],[-0.0002045522,171.3900979721,9,"completed",-4.917384,9.0,6,"C1=CCC(c2cc(NC3=CSCS3)cc(C3=CC=CC3)c2)=C1","C1=CCC(c2cc(NC3=NSCS3)cc(C3=CC=CC3)c2)=C1",{},"[chr5,CH1r5:1]>>[n:1]",null,-0.2138115558],[-0.0002801581,190.2341326631,9,"completed",-4.993928,9.0,9,"C1=CCC(c2cc(Nc3c[nH]nn3)cc(C3=CC=CC3)c2)=C1","C1=CCC(c2cc(Nc3cn[nH]c3)cc(C3=CC=CC3)c2)=C1",{},"[nr5:0]>>[ch&r5:0]",null,-0.2042110358],[-0.000597254,130.4991743289,9,"completed",-5.269836,9.0,8,"C1=CC(c2cc(NC3=NC=CC3)cc(C3=CCC=C3)c2)=CC1","C1=CC(c2cc(Nc3ncco3)cc(C3=CCC=C3)c2)=CC1",{},"[#6H2r5:1]>>[O:1]",null,-0.1765325049],[-0.0008461803,117.9191229476,9,"completed",-4.930908,9.0,5,"c1ccc(-c2c(Nc3cccs3)cccc2Nc2cccs2)cc1","c1cc(Nc2cccs2)cc(Nc2cccs2)c1",{},"[c&r6,C&r5:1](-[c]1[ch]ccc[ch]1)>>[*:1]",null,-0.167077978],[-0.000954892,136.1326044166,9,"completed",-5.139288,9.0,4,"C1=CCC(Nc2cc(NC3=CC=CC3)cc(-c3ccccc3)c2)=C1","C1=CN=C(Nc2cc(NC3=NC=CC3)cc(-c3ccccc3)c2)C1",{},"[chr5,CH1r5:1]>>[n:1]",null,-0.1388827707],[-0.0014106397,183.318090203,9,"completed",-4.759144,9.0,4,"C(=CC1=c2ccccc2=CC1)C1=c2ccccc2=CC1","C(=CC1=c2ncccc2=CC1)C1=c2ncccc2=CC1",{},"[ch&r6:0]>>[nr6:0]",null,-0.3008905124],[-0.0018035279,178.8310841729,9,"completed",-5.058144,9.0,9,"C(#CC1=CC(C2=CCC(C#CC3=CC=CC3)=C2)=CC1)C1=CC=CC1","C(#Cc1ccc[nH]1)C1=CC(C2=CCC(C#Cc3ccc[nH]3)=C2)=CC1",{},"[#6H2r5:1]>>[NH:1]",null,-0.1812153409],[-0.0018724333,127.4413457757,9,"completed",-5.312064,9.0,8,"C1=CCC(c2cc(NC3=NC=CC3)cc(C3=CC=CC3)c2)=C1","C1=CCC(c2cc(Nc3ncco3)cc(C3=CC=CC3)c2)=C1",{},"[#6H2r5:1]>>[O:1]",null,-0.1956454836],[-0.0019255539,172.1155800813,9,"completed",-5.3427,9.0,9,"C(#CC1=CC(C2=CCC(C#CC3=CC=CC3)=C2)=CC1)C1=CC=CC1","C(#CC1=CC(C2=CCC(C#CC3=CN=CC3)=C2)=CC1)C1=CN=CC1",{},"[chr5,CH1r5:1]>>[n:1]",null,-0.2418395853],[-0.0019632703,154.8720127996,9,"completed",-4.954276,9.0,8,"C1=CC(c2cc(NC3=NC=CC3)cc(C3=CCC=C3)c2)=CC1","C1=CC(c2cc(Nc3ncc[nH]3)cc(C3=CCC=C3)c2)=CC1",{},"[#6H2r5:1]>>[NH:1]",null,-0.1854473715],[-0.0020059484,134.970379646,9,"completed",-5.034316,9.0,7,"C1=NC(c2c(Nc3ccccc3)cccc2Nc2ccccc2)=CC1","C1=NC(c2c(Nc3ccccc3)cccc2Nc2ccccc2)=NC1",{},"[chr5,CH1r5:1]>>[n:1]",null,-0.142587003],[-0.0023810641,132.884837089,9,"completed",-5.37904,9.0,8,"C1=CCC(c2cc(Nc3cocn3)cc(C3=CC=CC3)c2)=C1","C1=CCC(c2cc(Nc3conn3)cc(C3=CC=CC3)c2)=C1",{},"[chr5,CH1r5:1]>>[n:1]",null,-0.2362443809],[-0.0028127266,138.1112310434,9,"completed",-5.481436,9.0,9,"C1=CCC(c2cc(NC3=CCN=N3)cc(C3=CC=CC3)c2)=C1","C1=CCC(c2cc(NC3=NCN=N3)cc(C3=CC=CC3)c2)=C1",{},"[chr5,CH1r5:1]>>[n:1]",null,-0.3006101944],[-0.0034701454,190.354035388,9,"completed",-4.904228,9.0,4,"C(#CC1=c2ccccc2=CC1)C1=c2ccccc2=CC1","C(#CC1=c2ncccc2=CC1)C1=c2ncccc2=CC1",{},"[ch&r6:0]>>[nr6:0]",null,-0.2345521904],[-0.0038119715,122.0457653956,9,"completed",-5.224388,9.0,8,"c1ccc(N(c2ccccc2)c2cscn2)cc1","c1ccc(N(c2ccccc2)c2csnn2)cc1",{},"[chr5,CH1r5:1]>>[n:1]",null,-0.1499220877],[-0.0039684057,149.2268254232,9,"completed",-5.182804,9.0,9,"C1=CC(Nc2cc(-c3ccco3)nc(-c3ccco3)c2)=CC1","C1=CC(Nc2cc(-c3ccc[nH]3)nc(-c3ccc[nH]3)c2)=CC1",{},"[o:1]>>[nH:1]",null,-0.1600885118],[-0.0039933172,166.4758360851,9,"completed",-5.176456,9.0,6,"C(#Cc1ccc(C#CC2=CC=CC2)c2c1=CCC=2)C1=CC=CC1","C(#Cc1ccc(C#CC2=CC=CC2)c2c1SCS2)C1=CC=CC1",{},"[CH,ch:0]1=[C,c:1][C,c:2]=[CH,ch:3][*:4]1>>[S:0]1[*:1]=,:[*:2][S:3][*:4]1",null,-0.1748671175],[-0.0040593408,161.845678728,9,"completed",-5.188508,9.0,7,"C(#Cc1ccc(C#Cc2cccs2)c2c1=CCC=2)c1cccs1","C(#Cc1ccc(C#Cc2cccs2)c2c1SCS2)c1cccs1",{},"[CH,ch:0]1=[C,c:1][C,c:2]=[CH,ch:3][*:4]1>>[S:0]1[*:1]=,:[*:2][S:3][*:4]1",null,-0.1732989328],[-0.0041035562,126.1059266661,9,"completed",-5.213992,9.0,5,"C1=CCC(Nc2cc(C3=CC=CC3)cc(C3=CC=CC3)c2)=C1","C1=CCC(c2cc(NC3=CC=NC3)cc(C3=CC=CC3)c2)=C1",{},"[chr5,CH1r5:1]>>[n:1]",null,-0.1492308648],[-0.0042523205,108.0843466578,9,"completed",-5.255116,9.0,6,"C1=CCC(NC2=CC(=C3C=CC=C3)C=C2NC2=CC=CC2)=C1","C1=CC(=C2C=C(NC3=CN=CC3)C(NC3=CN=CC3)=C2)C=C1",{},"[chr5,CH1r5:1]>>[n:1]",null,-0.1532060801],[-0.0046535282,128.562908643,9,"completed",-5.082892,9.0,9,"C1=CC(c2cc(Nc3cc[nH]n3)cc(C3=CCC=C3)c2)=CC1","C1=CC(c2cc(Nc3nc[nH]n3)cc(C3=CCC=C3)c2)=CC1",{},"[chr5,CH1r5:1]>>[n:1]",null,-0.1291194659],[-0.0046938721,91.2802069358,9,"completed",-5.27186,9.0,4,"c1ccc(Nc2cc(Nc3ccccc3)cc(-c3cccnc3)c2)cc1","c1ccc(Nc2cc(Nc3ccccc3)cc(-c3cncnc3)c2)cc1",{},"[ch&r6:0]>>[nr6:0]",null,-0.1510120769],[-0.0049708134,134.0491762948,9,"completed",-5.096784,9.0,4,"C1=CC(c2c(Nc3ccccc3)cccc2Nc2ccccc2)=CC1","C1=CC(c2c(Nc3ccccc3)cccc2Nc2ccccc2)=NC1",{},"[chr5,CH1r5:1]>>[n:1]",null,-0.1340680781],[-0.0052028621,105.6578436105,9,"completed",-5.34362,9.0,5,"C1=CCC(c2cc(Nc3ccccn3)cc(C3=CC=CC3)c2)=C1","c1ccc(Nc2cc(-c3cccs3)cc(-c3cccs3)c2)nc1",{},"[#6H2r5:1]>>[S:1]",null,-0.2006126244],[-0.0053513595,186.8574608079,9,"completed",-5.062928,9.0,8,"C1=CC(C=Cc2cc(-c3c[nH]c(C=CC4=CCC=C4)c3)c[nH]2)=CC1","C(=Cc1cc(-c2c[nH]c(C=CC3=CCN=C3)c2)c[nH]1)C1=CCN=C1",{},"[chr5,CH1r5:1]>>[n:1]",null,-0.1886508254],[-0.0054069694,150.4009412795,9,"completed",-5.171948,9.0,6,"C1=CC(Nc2cc(C3=CCC=C3)nc(C3=CCC=C3)c2)=CC1","C1=CC(Nc2cc(-c3ccsc3)nc(-c3ccsc3)c2)=CC1",{},"[#6H2r5:1]>>[S:1]",null,-0.1586093797],[-0.0054510652,93.7029333632,9,"completed",-5.214176,9.0,9,"C1=NC=C(c2c(Nc3ccccc3)cccc2Nc2ccccc2)C1","c1ccc(Nc2cccc(Nc3ccccc3)c2-c2cnco2)cc1",{},"[#6H2r5:1]>>[O:1]",null,-0.1231582625],[-0.0054975792,143.1572103134,9,"completed",-5.33442,9.0,4,"C1=C(NC2=Cc3ccccc3C2)Cc2ccccc21","C1=C(NC2=Cc3ccncc3C2)Cc2cnccc21",{},"[ch&r6:0]>>[nr6:0]",null,-0.2177632377],[-0.0056133144,197.4167715414,9,"completed",-5.12466,9.0,8,"C(=CC1=CCC(C2=CC(C=CC3=CCN=C3)=CC2)=C1)C1=CCN=C1","C(=Cc1c[nH]c(-c2cc(C=CC3=CCN=C3)c[nH]2)c1)C1=CCN=C1",{},"[#6H2r5:1]>>[NH:1]",null,-0.1981700238],[-0.0057909323,137.5459240468,9,"completed",-5.179308,9.0,9,"C1=NC=C(c2c(Nc3ccccc3)cccc2Nc2ccccc2)C1","c1ccc(Nc2cccc(Nc3ccccc3)c2-c2cnc[nH]2)cc1",{},"[#6H2r5:1]>>[NH:1]",null,-0.1483268791],[-0.0059955009,234.3027459964,9,"completed",-5.12604,9.0,4,"C1=Cc2cc(Nc3ccc4c(c3)C=CC4)ccc2C1","c1cc2cc(Nc3ccc4occc4c3)ccc2o1",{},"[#6H2r5:1]>>[O:1]",null,-0.2350107163],[-0.0063031888,179.9144314368,9,"completed",-4.930632,9.0,9,"C(#CC1=CC(C2=CCC(C#CC3=CC=CC3)=C2)=CC1)C1=CC=CC1","C(#Cc1cc(-c2c[nH]c(C#CC3=CC=CC3)c2)c[nH]1)C1=CC=CC1",{},"[#6H2r5:1]>>[NH:1]",null,-0.2154648629],[-0.0063184072,137.8673405841,9,"completed",-5.104144,9.0,6,"C1=CC(c2cc(Nc3cccs3)cc(C3=CCC=C3)c2)=CC1","C1=CC(c2cc(Nc3cncs3)cc(C3=CCC=C3)c2)=CC1",{},"[chr5,CH1r5:1]>>[n:1]",null,-0.1378978544],[-0.006334862,151.5619602584,9,"completed",-5.094944,9.0,6,"C(=Cc1ccccc1)C1=CCC(C2=CC(C=Cc3ccccc3)=CC2)=C1","C1=CCC(C=CC2=CCC(C3=CC(C=CC4=CC=CC4)=CC3)=C2)=C1",{},"[c:0]1[ch:1][ch][c:3][c!r5:4][c!r5:5]1>>[c:0]1[CH2:1][c:3][c:4][c:5]1",null,-0.1516032775],[-0.006346189,118.3477934403,9,"completed",-5.694508,9.0,4,"C1=CC(=C2C=CC(NC3=CC(=C4C=CC=C4)C=C3)=C2)C=C1","C1=CC(=C2C=CC(NC3=NC(=C4C=CC=C4)C=C3)=N2)C=C1",{},"[chr5,CH1r5:1]>>[n:1]",null,-0.4326565423],[-0.0067277163,158.3172029318,9,"completed",-4.902112,9.0,5,"C1=CCC(C2=CCC(NC3=CC(C4=CC=CC4)=CC3)=C2)=C1","C1=NC=C(C2=CCC(NC3=CC(C4=CN=CC4)=CC3)=C2)C1",{},"[chr5,CH1r5:1]>>[n:1]",null,-0.2103629492],[-0.0067551872,109.9418866291,9,"completed",-5.275632,9.0,9,"C1=CC(c2cc(Nc3cscn3)cc(C3=CCC=C3)c2)=CC1","C1=CC(c2cc(Nc3cscn3)cc(C3=CCC=C3)n2)=CC1",{},"[ch&r6:0]>>[nr6:0]",null,-0.1649304464],[-0.0067720718,179.3954040057,9,"completed",-5.054372,9.0,4,"C1=CCC(Nc2cccc(NC3=CC=CC3)c2-c2ccccc2)=C1","C1=NC=C(Nc2cccc(NC3=CN=CC3)c2-c2ccccc2)C1",{},"[chr5,CH1r5:1]>>[n:1]",null,-0.1822164894],[-0.0068026156,144.5654901648,9,"completed",-5.096968,9.0,4,"C(#Cc1cc2ccccc2cc1C#CC1=CC=CC1)C1=CC=CC1","C(#Cc1cc2c(cc1C#CC1=CC=CC1)=CCC=2)C1=CC=CC1",{},"[c:0]1[ch:1][ch][c:3][c!r5:4][c!r5:5]1>>[c:0]1[CH2:1][c:3][c:4][c:5]1",null,-0.1445810691],[-0.0068197732,130.4045329245,9,"completed",-5.265236,9.0,8,"c1ccc(N(c2ccccc2)c2cscn2)cc1","c1ccc(N(c2ccccc2)c2ncsn2)cc1",{},"[chr5,CH1r5:1]>>[n:1]",null,-0.1743094395],[-0.006822131,133.6908689877,9,"completed",-4.673216,9.0,4,"C1=c2ccccc2=C(NC2=c3ccccc3=CC2)C1","c1ccc2c(Nc3scc4ccccc34)scc2c1",{},"[#6H2r5:1]>>[S:1]",null,-0.3272981729],[-0.0068417233,114.5092649345,9,"completed",-5.24288,9.0,9,"C1=CC(c2cc(Nc3cscn3)cc(C3=CCC=C3)c2)=CC1","C1=CC(c2cc(Nc3csnn3)cc(C3=CCC=C3)c2)=CC1",{},"[chr5,CH1r5:1]>>[n:1]",null,-0.1520380611],[-0.0071665383,168.0462046107,9,"completed",-4.970284,9.0,4,"C(=CC1=c2ccccc2=CC1)C1=c2ccccc2=CC1","C(=CC1=c2cccnc2=CC1)C1=c2cccnc2=CC1",{},"[ch&r6:0]>>[nr6:0]",null,-0.1910088605],[-0.0074917579,152.0595596903,9,"completed",-4.988132,9.0,4,"C1=CC(N(c2ccccc2)c2ccccc2)=CC1","c1ccc(N(c2ccccc2)c2ccsc2)cc1",{},"[#6H2r5:1]>>[S:1]",null,-0.1710385626],[-0.0075171185,155.9209343403,9,"completed",-5.12742,9.0,8,"c1ccc(N(c2ccccc2)c2cccs2)cc1","c1ccc(N(c2ccccc2)c2nccs2)cc1",{},"[chr5,CH1r5:1]>>[n:1]",null,-0.1570978911],[-0.007542519,103.5596452214,9,"completed",-5.207368,9.0,4,"c1ccc(Nc2cc(Nc3ccccc3)cc(-c3cccnc3)c2)cc1","c1ccc(Nc2cc(Nc3ccccc3)cc(-c3cnccn3)c2)cc1",{},"[ch&r6:0]>>[nr6:0]",null,-0.1279580594],[-0.00769452,176.3899783109,9,"completed",-5.015272,9.0,4,"C1=CCC(N(c2ccccc2)c2ccccc2)=C1","c1ccc(N(c2ccccc2)c2ccco2)cc1",{},"[#6H2r5:1]>>[O:1]",null,-0.1860942049],[-0.0077989723,103.8646845072,9,"completed",-5.3611,9.0,5,"C1=CCC(c2cc(Nc3ccccn3)cc(C3=CC=CC3)c2)=C1","c1ccc(Nc2cc(-c3ccco3)cc(-c3ccco3)c2)nc1",{},"[#6H2r5:1]>>[O:1]",null,-0.2102207068],[-0.0080595693,149.9419679146,9,"completed",-5.035144,9.0,5,"C1=CCC(Nc2cc(NC3=CC=CC3)cc(C3=CC=CC3)c2)=C1","C1=CCC(c2cc(NC3=CN=CC3)cc(NC3=CN=CC3)c2)=C1",{},"[chr5,CH1r5:1]>>[n:1]",null,-0.1566642305],[-0.0080858961,156.2771265813,9,"completed",-5.008832,9.0,4,"C1=CCC(Nc2ccc3ccc(NC4=CC=CC4)cc3c2)=C1","C1=NC=C(Nc2ccc3ccc(NC4=CN=CC4)cc3c2)C1",{},"[chr5,CH1r5:1]>>[n:1]",null,-0.1688052913],[-0.0080969932,351.3902239368,9,"completed",-5.29302,9.0,4,"C1=CC(c2cccc(C3=CCC=C3)c2Nc2ccccc2)=CC1","C1=CC(c2ncnc(C3=CCC=C3)c2Nc2ccccc2)=CC1",{},"[ch&r6:0]>>[nr6:0]",null,-0.3764716224],[-0.0081554705,126.8187141173,9,"completed",-5.272228,9.0,3,"c1ccc(-c2cccc(Nc3cccc(-c4ccccc4)c3)c2)cc1","c1ccc(-c2cccc(Nc3cccc(-c4ccccn4)c3)c2)nc1",{},"[ch&r6:0]>>[nr6:0]",null,-0.1749788656],[-0.0084142723,129.0798198646,9,"completed",-5.1748,9.0,3,"C(#Cc1ccc2ccccc2c1)c1ccc2ccccc2c1","C(#Cc1ccc2c(c1)=CCC=2)c1ccc2c(c1)=CCC=2",{},"[c:0]1[ch:1][ch][c:3][c!r5:4][c!r5:5]1>>[c:0]1[CH2:1][c:3][c:4][c:5]1",null,-0.1392952601],[-0.0084316764,158.5340079577,9,"completed",-5.060352,9.0,9,"C1=CN=C(c2c(Nc3ccccc3)cccc2Nc2ccccc2)C1","c1ccc(Nc2cccc(Nc3ccccc3)c2-c2ncc[nH]2)cc1",{},"[#6H2r5:1]>>[NH:1]",null,-0.160945003],[-0.0084653373,85.4373562255,9,"completed",-5.208104,9.0,3,"c1ccc(Nc2cccc(Nc3ccccc3)c2-c2ccccc2)cc1","c1ccc(Nc2cccc(Nc3ccccc3)c2-c2cccnc2)cc1",{},"[ch&r6:0]>>[nr6:0]",null,-0.1141311285],[-0.008543234,154.7459025415,9,"completed",-5.045724,9.0,5,"O=c1cc(-c2cc(NC3=CCC=C3)cc(NC3=CCC=C3)c2)cco1","O=c1cc(-c2cc(NC3=CCC=C3)cc(NC3=CCC=C3)c2)cc[nH]1",{},"[o:1]>>[nH:1]",null,-0.1593417008],[-0.0086277221,166.773639205,9,"completed",-5.096876,9.0,4,"C1=CC(Nc2cccc(NC3=CCC=C3)c2)=CC1","C1=CC(Nc2cc(NC3=CCC=C3)ncn2)=CC1",{},"[ch&r6:0]>>[nr6:0]",null,-0.1667879757],[-0.0086689474,147.6780170376,9,"completed",-5.221812,9.0,6,"C1=CCC(c2cc(Nc3cccs3)cc(C3=CC=CC3)c2)=C1","C1=NCC(c2cc(Nc3cccs3)cc(C3=CC=NC3)c2)=C1",{},"[chr5,CH1r5:1]>>[n:1]",null,-0.1705271144],[-0.0087628679,131.8339735771,9,"completed",-5.278852,9.0,5,"c1ccc(Nc2cc(-c3ccc[nH]3)cc(-c3ccc[nH]3)c2)cc1","c1ccc(Nc2cc(-c3ccc[nH]3)nc(-c3ccc[nH]3)c2)cc1",{},"[ch&r6:0]>>[nr6:0]",null,-0.1818085123],[-0.0088873576,123.0828540494,9,"completed",-5.262752,9.0,5,"C1=CCC(c2cc(NC3=CCC=C3)cc(C3=CC=CC3)c2)=C1","C1=CCC(c2cc(NC3=NCC=C3)cc(C3=CC=CC3)c2)=C1",{},"[chr5,CH1r5:1]>>[n:1]",null,-0.1677158716],[-0.0089372085,165.4428322058,9,"completed",-5.060996,9.0,4,"C1=CC(N(c2ccccc2)c2ccccc2)=CC1","c1ccc(N(c2ccccc2)c2ccoc2)cc1",{},"[#6H2r5:1]>>[O:1]",null,-0.1676805702],[-0.0089663825,145.2692580163,9,"completed",-5.032384,9.0,5,"C1=CC(c2cc(Nc3ccccn3)cc(C3=CCC=C3)c2)=CC1","c1ccc(Nc2cc(-c3cc[nH]c3)cc(-c3cc[nH]c3)c2)nc1",{},"[#6H2r5:1]>>[NH:1]",null,-0.1527854699],[-0.0091341731,97.2796915341,9,"completed",-5.45126,9.0,3,"c1ccc(Nc2cccc(Nc3ccccc3)c2)cc1","c1ccc(Nc2cc(Nc3ccccc3)ncn2)cc1",{},"[ch&r6:0]>>[nr6:0]",null,-0.2644263533],[-0.0092855639,141.1865095113,9,"completed",-5.136712,9.0,4,"C1=CCC(Nc2cccc(-c3cccc(NC4=CC=CC4)c3)c2)=C1","C1=CN=C(Nc2cccc(-c3cccc(NC4=NC=CC4)c3)c2)C1",{},"[chr5,CH1r5:1]>>[n:1]",null,-0.1435062306],[-0.0093060918,162.1394105684,9,"completed",-4.965592,9.0,4,"C1=C(NC2=CC(c3ccccc3)=CC2)CC=C1c1ccccc1","c1ccc(-c2csc(Nc3cc(-c4ccccc4)cs3)c2)cc1",{},"[#6H2r5:1]>>[S:1]",null,-0.1874600987],[-0.0094913771,106.9722624293,9,"completed",-5.0966,9.0,3,"c1ccc(Nc2cccc(Nc3ccccc3)c2-c2ccccc2)cc1","c1ccc(Nc2cccc(Nc3ccccc3)c2-c2ccccn2)cc1",{},"[ch&r6:0]>>[nr6:0]",null,-0.1069987352],[-0.0096501778,115.9631256545,9,"completed",-5.165048,9.0,7,"c1ccc(Nc2cc(Nc3ccccc3)cc(-c3ccco3)c2)cc1","c1ccc(Nc2cc(-c3ccco3)cc(Nc3ccccc3)n2)cc1",{},"[ch&r6:0]>>[nr6:0]",null,-0.1245823231],[-0.0097164251,121.2746286757,9,"completed",-5.063112,9.0,3,"c1cc2cnccc2cn1","c1ccc(Nc2cc3cnc(Nc4ccccc4)cc3cn2)cc1",{},"[ch&r6,CH1&r5:1]>>[*:1](-N-c1ccccc1)",null,-0.123993107],[0.0704421274,142.6707826369,10,"completed",-4.876812,10.0,10,"C(#CC1=CC(C2=CSCS2)=CC1)C1=CC(C2=CSCS2)=CC1","C(#Cc1cccc(C2=CSCS2)c1)c1cccc(C2=CSCS2)c1",{},"[CH2:0]1[c,C:1]-,=,:[c,C:2]-,=,:[c,C:3]-,=,:[c,C:4]1>>[ch:0]1c[c:1][c:2][c:3][c:4]1",null,-0.2115733089],[0.02219125,136.7395513239,10,"completed",-5.03542,10.0,10,"C(#Cc1ccc2c(c1)=CCC=2)c1ccc2c(c1)=CCC=2","C(#Cc1ccc2c(c1)SCS2)c1ccc2c(c1)SCS2",{},"[CH,ch:0]1=[C,c:1][C,c:2]=[CH,ch:3][*:4]1>>[S:0]1[*:1]=,:[*:2][S:3][*:4]1",null,-0.1440183576],[0.0093876014,209.7634783597,10,"completed",-5.207368,10.0,10,"C(#CC1=CC(c2ccsc2)=CC1)C1=CC(c2ccsc2)=CC1","C(#CC1=CC(c2cscn2)=CC1)C1=CC(c2cscn2)=CC1",{},"[chr5,CH1r5:1]>>[n:1]",null,-0.2228214121],[0.007107302,234.3625315617,10,"completed",-4.906896,10.0,10,"C(#Cc1ccc(C#CC2=CC=CC2)c2c1SCS2)C1=CC=CC1","C(#Cc1ccc(C#CC2=CC=CC2)c2c1SSS2)C1=CC=CC1",{},"[#6H2r5:1]>>[S:1]",null,-0.2705503318],[0.0063381254,100.5072897603,10,"completed",-5.287224,10.0,10,"O=c1cc(-c2cc(NC3=CCC=C3)cc(NC3=CCC=C3)c2)cc[nH]1","O=c1cc(-c2cc(Nc3ccccc3)cc(Nc3ccccc3)c2)cc[nH]1",{},"[CH2:0]1[c,C:1]-,=,:[c,C:2]-,=,:[c,C:3]-,=,:[c,C:4]1>>[ch:0]1c[c:1][c:2][c:3][c:4]1",null,-0.1651593174],[0.0030743927,155.0763089285,10,"completed",-5.209024,10.0,10,"C(#Cc1ccc2c(c1)=CCC=2)c1ccc2c(c1)=CCC=2","C(#Cc1cc2c(cn1)=CCC=2)c1cc2c(cn1)=CCC=2",{},"[ch&r6:0]>>[nr6:0]",null,-0.1728378302],[0.0011256352,156.4954505259,10,"completed",-5.223284,10.0,10,"C(#Cc1cc2c(cc1C#CC1=CC=CC1)=CCC=2)C1=CC=CC1","C(#Cc1cc2c(cc1C#CC1=CN=CC1)=CCC=2)C1=CN=CC1",{},"[chr5,CH1r5:1]>>[n:1]",null,-0.1787129232],[-0.0001721603,353.7488038286,10,"completed",-5.125488,10.0,10,"C(#Cc1ccc(C#CC2=CC=CC2)c2c1SCS2)C1=CC=CC1","C(#Cc1ccc(C#CC2=CC=CC2)c2c1SNS2)C1=CC=CC1",{},"[#6H2r5:1]>>[NH:1]",null,-0.3541984456],[-0.0003067005,182.4714776421,10,"completed",-5.050692,10.0,10,"C(#Cc1cc2c(cc1C#CC1=CC=CC1)=CCC=2)C1=CC=CC1","C(#Cc1cc2c(cc1C#CC1=CC=CC1)SCS2)C1=CC=CC1",{},"[CH,ch:0]1=[C,c:1][C,c:2]=[CH,ch:3][*:4]1>>[S:0]1[*:1]=,:[*:2][S:3][*:4]1",null,-0.1857072072],[-0.0009312586,135.3550600377,10,"completed",-5.325496,10.0,10,"C1=CCC(c2cc(Nc3ncc[nH]3)cc(C3=CC=CC3)c2)=C1","C1=CCC(c2cc(Nc3ncn[nH]3)cc(C3=CC=CC3)c2)=C1",{},"[chr5,CH1r5:1]>>[n:1]",null,-0.2079344388],[-0.001922719,257.5400073595,10,"completed",-4.675884,10.0,10,"C(#Cc1cc(C2=CCC=C2)c[nH]1)c1cc(C2=CCC=C2)c[nH]1","C(#Cc1cc(-c2cc[nH]c2)c[nH]1)c1cc(-c2cc[nH]c2)c[nH]1",{},"[#6H2r5:1]>>[NH:1]",null,-0.3930207403],[-0.0040193857,148.0059837116,10,"completed",-5.06486,10.0,10,"c1ccc(Nc2cccc(Nc3ccccc3)c2-c2ccccn2)cc1","c1ccc(Nc2cccc(Nc3ccccc3)c2-c2ncccn2)cc1",{},"[ch&r6:0]>>[nr6:0]",null,-0.150036105],[-0.0044175344,119.285497069,10,"completed",-5.093472,10.0,10,"C1=CN=C(Nc2cc(NC3=NC=CC3)cc(-c3ccccc3)c2)C1","C1=CC(c2cc(NC3=NC=CC3)cc(NC3=NC=CC3)c2)=CC1",{},"[c:0]1[ch:1][ch][c:3][c!r5:4][c!r5:5]1>>[c:0]1[CH2:1][c:3][c:4][c:5]1",null,-0.1193729913],[-0.0052055597,139.1505602742,10,"completed",-5.285568,10.0,10,"C1=CC(c2cc(Nc3ncc[nH]3)cc(C3=CCC=C3)c2)=CC1","C1=CC(c2cc(Nc3ncn[nH]3)cc(C3=CCC=C3)c2)=CC1",{},"[chr5,CH1r5:1]>>[n:1]",null,-0.1903582541],[-0.0059081605,208.8930004116,10,"completed",-4.80864,10.0,10,"C(#Cc1cc(-c2c[nH]c(C#CC3=CC=CC3)c2)c[nH]1)C1=CC=CC1","C(#Cc1cc(-c2c[nH]c(C#Cc3ccc[nH]3)c2)c[nH]1)c1ccc[nH]1",{},"[#6H2r5:1]>>[NH:1]",null,-0.2919464059],[-0.006179281,107.1800295465,10,"completed",-5.198352,10.0,10,"C1=CC(c2cc(Nc3csnn3)cc(C3=CCC=C3)c2)=CC1","C1=CC(c2cc(NC3=CCN=N3)cc(C3=CCC=C3)c2)=CC1",{},"[n,c:0]1[n,ch:1][s,S:2][n,c:3][n,c:4]1>>[*:0]1=[*:1][CH2:2][*:3]=[*:4]1",null,-0.1273867557],[-0.0063801263,154.617214235,10,"completed",-5.255024,10.0,7,"C1=NC(N(c2ccccc2)c2ccccc2)=CC1","C1=NC(N(c2ccccc2)c2ccccc2)=NC1",{},"[chr5,CH1r5:1]>>[n:1]",null,-0.1888977999],[-0.0077190466,116.7280306925,10,"completed",-5.147108,10.0,10,"C1=CCC(c2cc(Nc3cc[nH]n3)cc(C3=CC=CC3)c2)=C1","C1=CCC(c2cc(Nc3cn[nH]n3)cc(C3=CC=CC3)c2)=C1",{},"[chr5,CH1r5:1]>>[n:1]",null,-0.1212964276],[-0.0077340397,151.6703728128,10,"completed",-4.89328,10.0,8,"C1=NC(c2cc(Nc3ccccc3)cc(Nc3ccccc3)c2)=NC1","C1=CC(Nc2cc(NC3=CCC=C3)cc(C3=NCC=N3)c2)=CC1",{},"[c:0]1[ch:1][ch][c:3][c!r5:4][c!r5:5]1>>[c:0]1[CH2:1][c:3][c:4][c:5]1",null,-0.209626214],[-0.0077686994,181.6347275507,10,"completed",-5.223928,10.0,4,"C1=C(NC2=CCc3ccccc32)c2ccccc2C1","C1=C(NC2=CCc3cnccc32)c2ccncc2C1",{},"[ch&r6:0]>>[nr6:0]",null,-0.2012875241],[-0.0080640809,129.1289395465,10,"completed",-5.138276,10.0,8,"C1=CCC(NC2=CC(=C3C=CC=N3)C=C2NC2=CC=CC2)=C1","C1=CCC(NC2=CC(=C3N=CC=N3)C=C2NC2=CC=CC2)=C1",{},"[chr5,CH1r5:1]>>[n:1]",null,-0.1318793335],[-0.0082841905,194.1128888149,10,"completed",-5.248492,10.0,10,"C(#CC1=CC(C2=CCC(C#CC3=CN=CC3)=C2)=CC1)C1=CN=CC1","C(#Cc1cnc[nH]1)C1=CC(C2=CCC(C#Cc3cnc[nH]3)=C2)=CC1",{},"[#6H2r5:1]>>[NH:1]",null,-0.2201913983],[-0.0083676911,90.9172353162,10,"completed",-5.16836,10.0,4,"C1=CC(c2c(Nc3ccccc3)cccc2Nc2ccccc2)=CC1","c1ccc(Nc2cccc(Nc3ccccc3)c2-c2ccoc2)cc1",{},"[#6H2r5:1]>>[O:1]",null,-0.1027412166],[-0.0086684566,167.2393545034,10,"completed",-4.998344,10.0,5,"C1=CCC(Nc2cc(C3=CCC=C3)cc(C3=CCC=C3)c2)=C1","C1=CC(c2cc(NC3=CN=CC3)cc(C3=CCC=C3)c2)=CC1",{},"[chr5,CH1r5:1]>>[n:1]",null,-0.1817488196],[-0.008711461,144.3249684242,10,"completed",-5.044896,10.0,3,"c1ccc2cc(-c3ccc4ccccc4c3)ccc2c1","C1=c2ccc(-c3ccc4c(c3)=CCC=4)cc2=CC1",{},"[c:0]1[ch:1][ch][c:3][c!r5:4][c!r5:5]1>>[c:0]1[CH2:1][c:3][c:4][c:5]1",null,-0.1493906202],[-0.0087871538,219.5329227616,10,"completed",-4.99678,10.0,10,"C(#Cc1cc(C2=CCC=C2)cs1)c1cc(C2=CCC=C2)cs1","C(#Cc1cc(-c2cc[nH]c2)cs1)c1cc(-c2cc[nH]c2)cs1",{},"[#6H2r5:1]>>[NH:1]",null,-0.2311175993],[-0.0090772783,247.28091926,10,"completed",-5.33994,10.0,10,"C(#Cc1cc2c(cc1C#CC1=CC=CC1)=CCC=2)C1=CC=CC1","C(#Cc1nc2c(nc1C#CC1=CC=CC1)=CCC=2)C1=CC=CC1",{},"[ch&r6:0]>>[nr6:0]",null,-0.2989276548],[-0.009432122,137.3878482971,10,"completed",-5.223008,10.0,7,"C1=CCC(NC2=CC(=C3C=CN=C3)C=C2NC2=CC=CC2)=C1","C1=CCC(NC2=CC(=C3C=CN=N3)C=C2NC2=CC=CC2)=C1",{},"[chr5,CH1r5:1]>>[n:1]",null,-0.1621406649],[-0.0094913719,155.9066877411,10,"completed",-5.001656,10.0,7,"C1=CCC(Nc2cc(C3=CC=CC3)cc(NC3=CC=CC3)n2)=C1","C1=CCC(Nc2cc(C3=CC=NC3)cc(NC3=CC=CC3)n2)=C1",{},"[chr5,CH1r5:1]>>[n:1]",null,-0.1704287271],[-0.0095288817,130.9727168516,10,"completed",-5.064308,10.0,9,"c1ccc(N(c2ccccc2)c2cn[nH]c2)cc1","c1ccc(N(c2ccccc2)c2cn[nH]n2)cc1",{},"[chr5,CH1r5:1]>>[n:1]",null,-0.1333344397],[-0.0098171296,141.4528225907,10,"completed",-5.379592,10.0,10,"C1=CCC(C=CC2=CCC(C3=CC(C=CC4=CC=CC4)=CC3)=C2)=C1","C(=CC1=CC=NC1)C1=CCC(C2=CC(C=CC3=CC=NC3)=CC2)=C1",{},"[chr5,CH1r5:1]>>[n:1]",null,-0.2414809048],[-0.0100492436,177.4456038693,10,"completed",-5.388056,10.0,10,"C(#Cc1ccc[nH]1)C1=CC(C2=CCC(C#Cc3ccc[nH]3)=C2)=CC1","C(#Cc1ccn[nH]1)C1=CC(C2=CCC(C#Cc3ccn[nH]3)=C2)=CC1",{},"[chr5,CH1r5:1]>>[n:1]",null,-0.2685987887],[-0.0100777287,183.2093651132,10,"completed",-5.15088,10.0,4,"C1=C(NC2=CCc3ccccc32)c2ccccc2C1","C1=C(NC2=CCc3ccncc32)c2cnccc2C1",{},"[ch&r6:0]>>[nr6:0]",null,-0.1866391463],[-0.0101570937,187.5141427635,10,"completed",-5.2898,10.0,10,"C(#Cc1cc(-c2c[nH]c(C#CC3=CC=CC3)c2)c[nH]1)C1=CC=CC1","C(#Cc1cc(-c2cc(C#CC3=CC=CC3)[nH]n2)n[nH]1)C1=CC=CC1",{},"[chr5,CH1r5:1]>>[n:1]",null,-0.229811517],[-0.0102164837,118.2778899624,10,"completed",-5.114448,10.0,9,"c1ccc(Nc2cccc(Nc3ccccc3)c2-c2ccsc2)cc1","c1ccc(Nc2cccc(Nc3ccccc3)c2-c2ccsn2)cc1",{},"[chr5,CH1r5:1]>>[n:1]",null,-0.1187094948],[-0.0102349993,169.1530041548,10,"completed",-5.322552,10.0,10,"C(#Cc1cc(-c2csc(C#CC3=CC=CC3)c2)cs1)C1=CC=CC1","C(#Cc1cc(-c2csc(C#Cc3cccs3)c2)cs1)c1cccs1",{},"[#6H2r5:1]>>[S:1]",null,-0.2299611733],[-0.0102915809,209.0778589632,10,"completed",-4.917752,10.0,10,"C(#CC1=CC(C2=CCC=N2)=CC1)C1=CC(C2=CCC=N2)=CC1","C(#CC1=CC(c2c[nH]cn2)=CC1)C1=CC(c2c[nH]cn2)=CC1",{},"[#6H2r5:1]>>[NH:1]",null,-0.244925651],[-0.0107644478,183.7506522494,10,"completed",-5.157688,10.0,10,"C1=CCC(c2cc(NC3=CC=NC3)cc(C3=CC=CC3)c2)=C1","C1=CCC(c2cc(Nc3ccn[nH]3)cc(C3=CC=CC3)c2)=C1",{},"[#6H2r5:1]>>[NH:1]",null,-0.1881355251],[-0.0110082629,311.2740621983,10,"completed",-5.060628,10.0,10,"C(#Cc1cc2c(cc1C#CC1=CC=CC1)=CCC=2)C1=CC=CC1","C(#Cc1cc2c(cc1C#Cc1ccc[nH]1)=CCC=2)c1ccc[nH]1",{},"[#6H2r5:1]>>[NH:1]",null,-0.3124917878],[-0.0112185032,203.0924408844,10,"completed",-5.271952,10.0,10,"C(#Cc1ccc[nH]1)C1=CC(C2=CCC(C#Cc3ccc[nH]3)=C2)=CC1","C(#Cc1ncc[nH]1)C1=CC(C2=CCC(C#Cc3ncc[nH]3)=C2)=CC1",{},"[chr5,CH1r5:1]>>[n:1]",null,-0.2360817862],[-0.0113402647,177.198464522,10,"completed",-5.13984,10.0,8,"c1ccc(N(c2ccccc2)c2cccs2)cc1","c1ccc(N(c2ccccc2)c2cncs2)cc1",{},"[chr5,CH1r5:1]>>[n:1]",null,-0.1793795874],[-0.0114215799,167.5464037427,10,"completed",-5.454388,10.0,10,"C(#Cc1cccs1)C1=CC(C2=CCC(C#Cc3cccs3)=C2)=CC1","C(#Cc1nccs1)C1=CC(C2=CCC(C#Cc3nccs3)=C2)=CC1",{},"[chr5,CH1r5:1]>>[n:1]",null,-0.2993514926],[-0.0114714329,146.1859676659,10,"completed",-5.131376,10.0,7,"C1=NC(N(c2ccccc2)c2ccccc2)=CC1","c1ccc(N(c2ccccc2)c2cocn2)cc1",{},"[#6H2r5:1]>>[O:1]",null,-0.1478266529],[-0.0118050897,169.4455897424,10,"completed",-4.9103,10.0,4,"C1=CCC(Nc2ccc3ccc(NC4=CC=CC4)cc3c2)=C1","C1=CCC(Nc2ccc3ccc(NC4=CC=CC4)nc3n2)=C1",{},"[ch&r6:0]>>[nr6:0]",null,-0.2152788703],[-0.0125767084,120.9335945591,10,"completed",-5.100464,10.0,5,"c1ccc(Nc2cc(-c3cc[nH]c3)cc(-c3cc[nH]c3)c2)cc1","c1ccc(Nc2cc(-c3cc[nH]c3)nc(-c3cc[nH]c3)c2)cc1",{},"[ch&r6:0]>>[nr6:0]",null,-0.1209340307],[-0.0129353661,170.3648386559,10,"completed",-5.011868,10.0,10,"C1=NC=C(Nc2cccc(NC3=CN=CC3)c2-c2ccccc2)C1","C1=CC(c2c(NC3=CN=CC3)cccc2NC2=CN=CC2)=CC1",{},"[c:0]1[ch:1][ch][c:3][c!r5:4][c!r5:5]1>>[c:0]1[CH2:1][c:3][c:4][c:5]1",null,-0.1811908675],[-0.0132741664,147.1130763562,10,"completed",-5.11684,10.0,10,"C(#Cc1cc2c(cc1C#CC1=CC=CC1)=CCC=2)C1=CC=CC1","C(#Cc1cc2c(cc1C#Cc1cccs1)=CCC=2)c1cccs1",{},"[#6H2r5:1]>>[S:1]",null,-0.1475846001],[-0.0132992373,142.674863979,10,"completed",-5.00506,10.0,9,"C1=C(N(c2ccccc2)c2ccccc2)N=NC1","c1ccc(N(c2ccccc2)c2c[nH]nn2)cc1",{},"[#6H2r5:1]>>[NH:1]",null,-0.1573937183],[-0.0135687804,161.2021142872,10,"completed",-5.38962,10.0,3,"c1ccc2cc(Nc3ccc4ccccc4c3)ccc2c1","c1cc2ccc(Nc3ccc4ccncc4c3)cc2cn1",{},"[ch&r6:0]>>[nr6:0]",null,-0.2590119619],[-0.0136104168,156.6935473261,10,"completed",-5.05244,10.0,5,"C1=CCC(Nc2cc(C3=CC=CC3)cc(C3=CC=CC3)c2)=C1","C1=CCC(c2cc(NC3=CN=CC3)cc(C3=CC=CC3)c2)=C1",{},"[chr5,CH1r5:1]>>[n:1]",null,-0.160191214],[-0.0136259796,203.2058813421,10,"completed",-5.299736,10.0,10,"C(#CC1=CC(C2=CCC=N2)=CC1)C1=CC(C2=CCC=N2)=CC1","C(#Cc1cc(C2=CCC=N2)cs1)c1cc(C2=CCC=N2)cs1",{},"[#6H2r5:1]>>[S:1]",null,-0.2466595232],[-0.0146165385,128.6602811868,10,"completed",-5.019412,10.0,7,"C1=CC(c2cc(Nc3cc[nH]c3)cc(C3=CCC=C3)n2)=CC1","C1=CC(c2cc(Nc3c[nH]cn3)cc(C3=CCC=C3)n2)=CC1",{},"[chr5,CH1r5:1]>>[n:1]",null,-0.1404839371],[-0.0149593761,154.7061378395,10,"completed",-5.214268,10.0,9,"C1=CN=C(N(c2ccccc2)c2ccccc2)C1","c1ccc(N(c2ccccc2)c2ncco2)cc1",{},"[#6H2r5:1]>>[O:1]",null,-0.1741608602],[-0.0151878064,152.1883862926,10,"completed",-5.176088,10.0,4,"C1=CC(N(c2ccccc2)c2ccccc2)=CC1","C1=CC(N(c2ccccc2)c2ccccc2)=NC1",{},"[chr5,CH1r5:1]>>[n:1]",null,-0.1612392724],[-0.0153761616,135.9376943986,10,"completed",-5.007728,10.0,3,"C(=Cc1ccc2ccccc2c1)c1ccc2ccccc2c1","C(=Cc1ccc2c(c1)=CCC=2)c1ccc2c(c1)=CCC=2",{},"[c:0]1[ch:1][ch][c:3][c!r5:4][c!r5:5]1>>[c:0]1[CH2:1][c:3][c:4][c:5]1",null,-0.1505024137],[-0.0154729486,126.0937654211,10,"completed",-5.339112,10.0,8,"C1=CC(c2cc(NC3=NC=CC3)cc(C3=CCC=C3)c2)=CC1","C1=CC(c2cc(NC3=NN=CC3)cc(C3=CCC=C3)c2)=CC1",{},"[chr5,CH1r5:1]>>[n:1]",null,-0.2095594581],[-0.0155018283,182.6439850443,10,"completed",-4.982428,10.0,4,"C(#CC1=c2ccccc2=CC1)C1=c2ccccc2=CC1","C(#Cc1scc2ccccc12)c1scc2ccccc12",{},"[#6H2r5:1]>>[S:1]",null,-0.2003301802],[-0.0155345029,113.7348518638,10,"completed",-5.385204,10.0,10,"C1=CCC(c2cc(NC3=CC=NC3)cc(C3=CC=CC3)c2)=C1","C1=CCC(c2cc(Nc3ccno3)cc(C3=CC=CC3)c2)=C1",{},"[#6H2r5:1]>>[O:1]",null,-0.2297669779],[-0.015536906,180.865748549,10,"completed",-5.162748,10.0,10,"C(#Cc1ccc(C#CC2=CC=CC2)c2c1SCS2)C1=CC=CC1","C(#Cc1ccc(C#CC2=CC=CC2)c2c1SOS2)C1=CC=CC1",{},"[#6H2r5:1]>>[O:1]",null,-0.1861228133],[-0.0155855295,152.5213802362,10,"completed",-5.123096,10.0,6,"C1=CCC(c2cc(Nc3cccs3)cc(C3=CC=CC3)c2)=C1","C1=CN=C(c2cc(Nc3cccs3)cc(C3=NC=CC3)c2)C1",{},"[chr5,CH1r5:1]>>[n:1]",null,-0.1533758449],[-0.0156142187,113.1812198121,10,"completed",-5.272504,10.0,5,"C1=CCC(Nc2cc(NC3=CC=CC3)cc(C3=CC=CC3)c2)=C1","C1=CCC(c2cc(NC3=CC=NC3)cc(NC3=CC=NC3)c2)=C1",{},"[chr5,CH1r5:1]>>[n:1]",null,-0.1655029523],[-0.0160779879,189.2590525952,10,"completed",-5.196236,10.0,10,"C(#Cc1cc(-c2c[nH]c(C#CC3=CC=CC3)c2)c[nH]1)C1=CC=CC1","C(#Cc1cc(-c2c[nH]c(C#CC3=NC=CC3)c2)c[nH]1)C1=NC=CC1",{},"[chr5,CH1r5:1]>>[n:1]",null,-0.2008906647],[-0.0161204059,202.8731908185,10,"completed",-5.263488,10.0,10,"C(#CC1=CC(c2ccsc2)=CC1)C1=CC(c2ccsc2)=CC1","C(#CC1=CC(c2ccsn2)=CC1)C1=CC(c2ccsn2)=CC1",{},"[chr5,CH1r5:1]>>[n:1]",null,-0.2329257636],[-0.0162259128,140.0608740248,10,"completed",-5.10994,10.0,4,"C1=CC(Nc2cccc(-c3cccc(NC4=CCC=C4)c3)c2)=CC1","C1=CC(Nc2cc(-c3ccnc(NC4=CCC=C4)c3)ccn2)=CC1",{},"[ch&r6:0]>>[nr6:0]",null,-0.1402335987],[-0.016245605,141.4195543628,10,"completed",-4.94342,10.0,8,"C1=C(c2cc(Nc3ccccc3)cc(Nc3ccccc3)c2)N=NC1","C1=CC(Nc2cc(NC3=CCC=C3)cc(C3=CCN=N3)c2)=CC1",{},"[c:0]1[ch:1][ch][c:3][c!r5:4][c!r5:5]1>>[c:0]1[CH2:1][c:3][c:4][c:5]1",null,-0.1789216745],[-0.016433477,145.1945032439,10,"completed",-5.049128,10.0,10,"c1ccc(Nc2cc(Nc3ccccc3)cc(-c3cncnc3)c2)cc1","C1=CC(Nc2cc(NC3=CCC=C3)cc(-c3cncnc3)c2)=CC1",{},"[c:0]1[ch:1][ch][c:3][c!r5:4][c!r5:5]1>>[c:0]1[CH2:1][c:3][c:4][c:5]1",null,-0.14949764],[-0.0164828409,157.0430852274,10,"completed",-5.040572,10.0,6,"C1=CCC(Nc2cc(-c3ccco3)cc(-c3ccco3)c2)=C1","C1=NC=C(Nc2cc(-c3ccco3)cc(-c3ccco3)c2)C1",{},"[chr5,CH1r5:1]>>[n:1]",null,-0.1624594021],[-0.016498127,137.0052531421,10,"completed",-5.213072,10.0,10,"C(#Cc1ccc2c(c1)=CCC=2)c1ccc2c(c1)=CCC=2","C(#Cc1ccc2cscc2c1)c1ccc2cscc2c1",{},"[#6H2r5:1]>>[S:1]",null,-0.1582252357],[-0.0167379914,182.8155778834,10,"completed",-5.33074,10.0,10,"C(#CC1=NC(C2=CCC(C#CC3=CC=CC3)=N2)=CC1)C1=CC=CC1","C(#Cc1nc(-c2csc(C#CC3=CC=CC3)n2)cs1)C1=CC=CC1",{},"[#6H2r5:1]>>[S:1]",null,-0.2439458953],[-0.0170327603,122.7797307321,10,"completed",-5.130548,10.0,7,"C1=CC(c2cc(Nc3ccccc3)nc(Nc3ccccc3)c2)=CC1","c1ccc(Nc2cc(-c3ccsc3)cc(Nc3ccccc3)n2)cc1",{},"[#6H2r5:1]>>[S:1]",null,-0.1246279288],[-0.0173374986,222.5951707587,10,"completed",-5.316388,10.0,10,"C(#CC1=CC(C2=CCC=N2)=CC1)C1=CC(C2=CCC=N2)=CC1","C(#CC1=CC(C2=NCC=N2)=CC1)C1=CC(C2=NCC=N2)=CC1",{},"[chr5,CH1r5:1]>>[n:1]",null,-0.2692438591],[-0.0174555356,129.8397652589,10,"completed",-5.365884,10.0,10,"C(#Cc1cc2c(cc1C#CC1=CC=CC1)=CCC=2)C1=CC=CC1","C(#Cc1cc2c(cc1C#CC1=CC=NC1)=CCC=2)C1=CC=NC1",{},"[chr5,CH1r5:1]>>[n:1]",null,-0.2269329689],[-0.0175064358,118.0165841911,10,"completed",-5.419888,10.0,5,"C1=CC(c2cc(Nc3ccccn3)cc(C3=CCC=C3)c2)=CC1","C1=CC(c2cc(Nc3ncccn3)cc(C3=CCC=C3)c2)=CC1",{},"[ch&r6:0]>>[nr6:0]",null,-0.2531181485],[-0.0175429999,180.1673882519,10,"completed",-5.305164,10.0,10,"c1ccc(N(c2ccccc2)c2ccoc2)cc1","c1ccc(N(c2ccccc2)c2ccon2)cc1",{},"[chr5,CH1r5:1]>>[n:1]",null,-0.2304029049],[-0.0176362166,98.826333402,10,"completed",-4.980864,10.0,4,"C1=CC(c2cc(Nc3ccccc3)cc(Nc3ccccc3)c2)=CC1","c1ccc(Nc2cc(Nc3ccccc3)cc(-c3cc[nH]c3)c2)cc1",{},"[#6H2r5:1]>>[NH:1]",null,-0.1293112662],[-0.0177587279,129.5470338795,10,"completed",-5.44206,10.0,4,"C1=CCC(c2cc(C=Cc3ccccc3)cc(C3=CC=CC3)c2)=C1","C1=CCC(c2cc(C=CC3=CCC=C3)cc(C3=CC=CC3)c2)=C1",{},"[c:0]1[ch:1][ch][c:3][c!r5:4][c!r5:5]1>>[c:0]1[CH2:1][c:3][c:4][c:5]1",null,-0.2722405285],[-0.0178542307,121.2200739778,10,"completed",-5.256956,10.0,4,"C1=CC(c2cc(Nc3ccccc3)cc(C3=CCC=C3)c2)=CC1","c1ccc(Nc2cc(-c3ccoc3)cc(-c3ccoc3)c2)cc1",{},"[#6H2r5:1]>>[O:1]",null,-0.1636017954],[-0.0181892389,107.4308559859,10,"completed",-5.311052,10.0,7,"C1=NC(Nc2cc(-c3ccccc3)cc(-c3ccccc3)c2)=CC1","C1=C(Nc2cc(-c3ccccc3)cc(-c3ccccc3)c2)N=NC1",{},"[chr5,CH1r5:1]>>[n:1]",null,-0.1826675469],[-0.0182494194,137.2722642853,10,"completed",-5.116564,10.0,9,"C1=CCC(c2cc(Nc3c[nH]nn3)cc(C3=CC=CC3)c2)=C1","c1ccc(-c2cc(Nc3c[nH]nn3)cc(-c3ccccc3)c2)cc1",{},"[CH2:0]1[c,C:1]-,=,:[c,C:2]-,=,:[c,C:3]-,=,:[c,C:4]1>>[ch:0]1c[c:1][c:2][c:3][c:4]1",null,-0.1377610755],[-0.018306406,107.9880222366,10,"completed",-5.102764,10.0,4,"C1=CC(Nc2ccc3ccc(NC4=CCC=C4)cc3c2)=CC1","C1=CC(Nc2ccc3ccc(NC4=NCC=C4)cc3c2)=NC1",{},"[chr5,CH1r5:1]>>[n:1]",null,-0.1080053536],[-0.0184358053,139.2071510459,10,"completed",-4.902204,10.0,8,"c1ccc(Nc2cc(Nc3ccccc3)cc(-c3ncccn3)c2)cc1","C1=CC(Nc2cc(NC3=CCC=C3)cc(-c3ncccn3)c2)=CC1",{},"[c:0]1[ch:1][ch][c:3][c!r5:4][c!r5:5]1>>[c:0]1[CH2:1][c:3][c:4][c:5]1",null,-0.1963390617],[-0.0184407481,134.3057879653,10,"completed",-4.996136,10.0,9,"c1ccc(Nc2cc(Nc3ccccc3)cc(-c3ccncn3)c2)cc1","C1=CC(Nc2cc(NC3=CCC=C3)cc(-c3ccncn3)c2)=CC1",{},"[c:0]1[ch:1][ch][c:3][c!r5:4][c!r5:5]1>>[c:0]1[CH2:1][c:3][c:4][c:5]1",null,-0.1527220764],[-0.0186414582,161.5642929082,10,"completed",-5.124476,10.0,6,"C1=CC(Nc2cc(-c3ccco3)cc(-c3ccco3)c2)=CC1","c1coc(-c2cc(Nc3ccoc3)cc(-c3ccco3)c2)c1",{},"[#6H2r5:1]>>[O:1]",null,-0.1624702043],[-0.0187984469,140.3873597767,10,"completed",-5.2392,10.0,10,"C1=CCC(c2cc(Nc3ncc[nH]3)cc(C3=CC=CC3)c2)=C1","C1=CCC(c2cc(Nc3nnc[nH]3)cc(C3=CC=CC3)c2)=C1",{},"[chr5,CH1r5:1]>>[n:1]",null,-0.1708893337],[-0.0188362092,172.2731027697,10,"completed",-4.708728,10.0,5,"c1ccc(-c2sccc2Nc2ccsc2-c2ccccc2)cc1","C1=CC(c2sccc2Nc2ccsc2C2=CCC=C2)=CC1",{},"[c:0]1[ch:1][ch][c:3][c!r5:4][c!r5:5]1>>[c:0]1[CH2:1][c:3][c:4][c:5]1",null,-0.3235644807],[-0.0188467656,144.0727696893,10,"completed",-5.155572,10.0,10,"C(#Cc1cc2c(cc1C#CC1=CC=CC1)=CCC=2)C1=CC=CC1","C(#Cc1cc2c(cc1C#Cc1ccco1)=CCC=2)c1ccco1",{},"[#6H2r5:1]>>[O:1]",null,-0.1492320478],[-0.0189631531,103.3332458329,10,"completed",-5.255944,10.0,4,"C1=CCC(c2c(Nc3ccccc3)cccc2Nc2ccccc2)=C1","C1=NCC(c2c(Nc3ccccc3)cccc2Nc2ccccc2)=C1",{},"[chr5,CH1r5:1]>>[n:1]",null,-0.1503124744],[-0.0189996616,129.1497749894,10,"completed",-5.253552,10.0,8,"c1ccc(N(c2ccccc2)c2cccs2)cc1","c1ccc(N(c2ccccc2)c2ccns2)cc1",{},"[chr5,CH1r5:1]>>[n:1]",null,-0.1680267555],[-0.0190066181,136.6413813636,10,"completed",-5.330464,10.0,10,"C1=CCC(c2cc(NC3=CC=NC3)cc(C3=CC=CC3)c2)=C1","C1=CCC(c2cc(NC3=CN=NC3)cc(C3=CC=CC3)c2)=C1",{},"[chr5,CH1r5:1]>>[n:1]",null,-0.2114156054],[-0.0190233693,163.8408831646,10,"completed",-5.15824,10.0,10,"C1=CCC(C=CC2=CCC(C3=CC(C=CC4=CC=CC4)=CC3)=C2)=C1","C(=Cc1ccco1)C1=CCC(C2=CC(C=Cc3ccco3)=CC2)=C1",{},"[#6H2r5:1]>>[O:1]",null,-0.1688367994],[-0.0190972919,125.9686065383,10,"completed",-5.034776,10.0,4,"C1=CC(Nc2cccc(-c3cccc(NC4=CCC=C4)c3)c2)=CC1","C1=CC(Nc2cccc(-c3cccc(NC4=CCC=C4)n3)n2)=CC1",{},"[ch&r6:0]>>[nr6:0]",null,-0.1339874368],[-0.0191192366,105.8329126873,10,"completed",-4.99632,10.0,5,"C1=CC(Nc2cc(C3=CCC=C3)cc(C3=CCC=C3)c2)=CC1","C1=CC(c2cc(NC3=CCC=N3)cc(C3=CCC=C3)c2)=CC1",{},"[chr5,CH1r5:1]>>[n:1]",null,-0.1283272426],[-0.019359969,299.9643955016,10,"completed",-4.397492,10.0,6,"C1=CCC(NC2=CC(=C3C=CC=C3)C=C2NC2=CC=CC2)=C1","C1=CCC(NC2=CC(=C3OC=CO3)C=C2NC2=CC=CC2)=C1",{},"[CH,ch:0]1=[C,c:1][C,c:2]=[CH,ch:3][*:4]1>>[O:0]1[*:1]=,:[*:2][O:3][*:4]1",null,-0.5760227502],[-0.0194015542,103.9409151887,10,"completed",-5.123188,10.0,4,"C1=CCC(c2c(Nc3ccccc3)cccc2Nc2ccccc2)=C1","c1ccc(Nc2cccc(Nc3ccccc3)c2-c2ccco2)cc1",{},"[#6H2r5:1]>>[O:1]",null,-0.1052006592],[-0.0194952404,152.9431302146,10,"completed",-5.129628,10.0,6,"C1=CCC(c2cc(Nc3cccs3)cc(C3=CC=CC3)c2)=C1","C1=NC=C(c2cc(Nc3cccs3)cc(C3=CN=CC3)c2)C1",{},"[chr5,CH1r5:1]>>[n:1]",null,-0.1543429042],[-0.0195101734,209.7452636978,10,"completed",-4.983256,10.0,7,"C(=Cc1ccccn1)C1=CC(C2=CCC(C=Cc3ccccn3)=C2)=CC1","C(=Cc1cc(-c2c[nH]c(C=Cc3ccccn3)c2)c[nH]1)c1ccccn1",{},"[#6H2r5:1]>>[NH:1]",null,-0.2251030093],[-0.0195917405,144.0961359898,10,"completed",-5.555404,10.0,8,"C(=CC1=CC(C2=CCC(C=CC3=CN=CC3)=C2)=CC1)C1=CN=CC1","C(=CC1=CN=NC1)C1=CC(C2=CCC(C=CC3=CN=NC3)=C2)=CC1",{},"[chr5,CH1r5:1]>>[n:1]",null,-0.3498373479],[-0.019652774,127.589334431,10,"completed",-5.345368,10.0,9,"c1ccc(N(c2ccccc2)c2cnsc2)cc1","c1ccc(N(c2ccccc2)c2cnsn2)cc1",{},"[chr5,CH1r5:1]>>[n:1]",null,-0.2139619392],[-0.0198395622,183.8064325846,10,"completed",-5.118404,10.0,10,"C(#Cc1cc(-c2csc(C#CC3=CC=CC3)c2)cs1)C1=CC=CC1","C(#Cc1cc(-c2csc(C#Cc3ccc[nH]3)c2)cs1)c1ccc[nH]1",{},"[#6H2r5:1]>>[NH:1]",null,-0.1842573505],[-0.0198469065,169.8829584208,10,"completed",-5.154744,10.0,6,"C1=CC(Nc2cc(-c3cccs3)cc(-c3cccs3)c2)=CC1","c1csc(-c2cc(Nc3ccoc3)cc(-c3cccs3)c2)c1",{},"[#6H2r5:1]>>[O:1]",null,-0.1741513803],[0.0121072508,115.7906711236,11,"completed",-4.965868,11.0,11,"C1=CC(c2cc(NC3=CCC=N3)cc(C3=CCC=C3)c2)=CC1","C1=NC(Nc2cc(C3=CCC=N3)cc(C3=CCC=N3)c2)=CC1",{},"[chr5,CH1r5:1]>>[n:1]",null,-0.149074687],[0.0074863367,151.5959409134,11,"completed",-5.015548,11.0,11,"C1=c2ccc(-c3ccc4c(c3)=CCC=4)cc2=CC1","c1cc2c(cc1-c1ccc3c(c1)SCS3)SCS2",{},"[CH,ch:0]1=[C,c:1][C,c:2]=[CH,ch:3][*:4]1>>[S:0]1[*:1]=,:[*:2][S:3][*:4]1",null,-0.1627147137],[0.0049945926,147.1907249875,11,"completed",-4.986108,11.0,11,"C(=Cc1ccc2c(c1)=CCC=2)c1ccc2c(c1)=CCC=2","C(=Cc1ccc2c(c1)SCS2)c1ccc2c(c1)SCS2",{},"[CH,ch:0]1=[C,c:1][C,c:2]=[CH,ch:3][*:4]1>>[S:0]1[*:1]=,:[*:2][S:3][*:4]1",null,-0.1673950103],[-0.0031685896,133.5806668048,11,"completed",-5.02438,11.0,11,"C1=NC(N(c2ccccc2)c2ccccc2)=NC1","c1ccc(N(c2ccccc2)c2nc[nH]n2)cc1",{},"[#6H2r5:1]>>[NH:1]",null,-0.1436864743],[-0.0056315511,134.8879643131,11,"completed",-5.185748,11.0,11,"C1=CC(c2cc(NC3=CN=CC3)cc(C3=CCC=C3)c2)=CC1","C1=CC(c2cc(Nc3cnco3)cc(C3=CCC=C3)c2)=CC1",{},"[#6H2r5:1]>>[O:1]",null,-0.1476400876],[-0.0069813965,131.9361298286,11,"completed",-5.106168,11.0,11,"C1=CC(c2cc(NC3=CCC=N3)cc(C3=CCC=C3)c2)=CC1","C1=NC(Nc2cc(-c3ccoc3)cc(-c3ccoc3)c2)=CC1",{},"[#6H2r5:1]>>[O:1]",null,-0.1320067575],[-0.0095617895,128.2046055572,11,"completed",-5.133768,11.0,11,"C1=CC(c2cc(NC3=CCC=N3)cc(C3=CCC=C3)c2)=CC1","C1=CC(c2cc(Nc3cocn3)cc(C3=CCC=C3)c2)=CC1",{},"[#6H2r5:1]>>[O:1]",null,-0.1303654748],[-0.0100905857,124.5975208772,11,"completed",-5.182988,11.0,11,"C1=CC(c2cc(NC3=CCC=N3)cc(C3=CCC=C3)c2)=CC1","C1=NCC=C1c1cc(NC2=CCC=N2)cc(C2=CCN=C2)c1",{},"[chr5,CH1r5:1]>>[n:1]",null,-0.1374742747],[-0.0120009725,150.221943794,11,"completed",-5.272504,11.0,11,"C(#Cc1cc2c(cc1C#CC1=CN=CC1)=CCC=2)C1=CN=CC1","C(#Cc1cc2c(cc1C#Cc1cncs1)=CCC=2)c1cncs1",{},"[#6H2r5:1]>>[S:1]",null,-0.19273783],[-0.0122585058,85.3266771322,11,"completed",-5.264592,11.0,11,"C1=NCC(c2c(Nc3ccccc3)cccc2Nc2ccccc2)=C1","c1ccc(Nc2cccc(Nc3ccccc3)c2-c2ccns2)cc1",{},"[#6H2r5:1]>>[S:1]",null,-0.1433701496],[-0.0124510601,178.3498720537,11,"completed",-5.070656,11.0,11,"C(#Cc1cc2c(cc1C#CC1=CC=CC1)SCS2)C1=CC=CC1","C(#Cc1cc2c(cc1C#Cc1cccs1)SCS2)c1cccs1",{},"[#6H2r5:1]>>[S:1]",null,-0.1795288315],[-0.0125053912,107.8532693458,11,"completed",-5.280784,11.0,4,"C1=CCC(Nc2ccc3ccc(NC4=CC=CC4)cc3c2)=C1","C1=NCC(Nc2ccc3ccc(NC4=CC=NC4)cc3c2)=C1",{},"[chr5,CH1r5:1]>>[n:1]",null,-0.1662736494],[-0.0133130988,173.3355215543,11,"completed",-5.282348,11.0,11,"C(=CC1=CC=NC1)C1=CCC(C2=CC(C=CC3=CC=NC3)=CC2)=C1","C(=Cc1ccn[nH]1)C1=CCC(C2=CC(C=Cc3ccn[nH]3)=CC2)=C1",{},"[#6H2r5:1]>>[NH:1]",null,-0.2152628432],[-0.0134273652,162.7170192349,11,"completed",-5.097612,11.0,11,"C(=Cc1ccc2c(c1)=CCC=2)c1ccc2c(c1)=CCC=2","C(=Cc1cc2c(cn1)=CCC=2)c1cc2c(cn1)=CCC=2",{},"[ch&r6:0]>>[nr6:0]",null,-0.1627256052],[-0.0135089873,102.3893819381,11,"completed",-5.2024,11.0,4,"C1=CC(Nc2cccc(-c3cccc(NC4=CCC=C4)c3)c2)=CC1","C1=CC(Nc2cccc(-c3cccc(NC4=NCC=C4)c3)c2)=NC1",{},"[chr5,CH1r5:1]>>[n:1]",null,-0.124986431],[-0.0135579243,144.6233336019,11,"completed",-5.11592,11.0,11,"C1=CC(c2cc(Nc3c[nH]cn3)cc(C3=CCC=C3)n2)=CC1","c1ccc(-c2cc(Nc3c[nH]cn3)cc(-c3ccccc3)n2)cc1",{},"[CH2:0]1[c,C:1]-,=,:[c,C:2]-,=,:[c,C:3]-,=,:[c,C:4]1>>[ch:0]1c[c:1][c:2][c:3][c:4]1",null,-0.1450520505],[-0.0142124595,122.7459838971,11,"completed",-5.004232,11.0,11,"C1=CC(c2cc(NC3=CCN=N3)cc(C3=CCC=C3)c2)=CC1","C1=CC(c2cc(Nc3c[nH]nn3)cc(C3=CCC=C3)c2)=CC1",{},"[#6H2r5:1]>>[NH:1]",null,-0.1398592735],[-0.0143159177,140.9898323166,11,"completed",-5.239016,11.0,11,"C1=CCC(c2cc(NC3=CN=CC3)cc(C3=CC=CC3)c2)=C1","C1=CCC(c2cc(Nc3cnco3)cc(C3=CC=CC3)c2)=C1",{},"[#6H2r5:1]>>[O:1]",null,-0.1713114195],[-0.0153051841,179.1497098322,11,"completed",-5.109572,11.0,11,"C(#Cc1cc2c(cc1C#CC1=CC=CC1)SCS2)C1=CC=CC1","C(#Cc1cc2c(cc1C#Cc1ccco1)SCS2)c1ccco1",{},"[#6H2r5:1]>>[O:1]",null,-0.1792749673],[-0.015533887,142.5725985506,11,"completed",-4.90202,11.0,11,"C1=CC(N(c2ccccc2)c2ccccc2)=NC1","c1ccc(N(c2ccccc2)c2cc[nH]n2)cc1",{},"[#6H2r5:1]>>[NH:1]",null,-0.1988291358],[-0.0165154395,197.1848743624,11,"completed",-5.321172,11.0,11,"C(=Cc1ccco1)C1=CCC(C2=CC(C=Cc3ccco3)=CC2)=C1","C(=Cc1ccco1)c1coc(-c2cc(C=Cc3ccco3)co2)c1",{},"[#6H2r5:1]>>[O:1]",null,-0.2507014777],[-0.0167571134,115.1447616641,11,"completed",-5.135148,11.0,4,"C1=CC(Nc2cc(NC3=CCC=C3)cc(-c3ccccc3)c2)=CC1","C1=CC(Nc2cc(NC3=NCC=C3)cc(-c3ccccc3)c2)=NC1",{},"[chr5,CH1r5:1]>>[n:1]",null,-0.1177440159],[-0.0169332225,149.7052687985,11,"completed",-4.781868,11.0,11,"C(#Cc1cccc(C2=CSCS2)c1)c1cccc(C2=CSCS2)c1","C(#CC1=CCC(C2=CSCS2)=C1)C1=CCC(C2=CSCS2)=C1",{},"[c:0]1[ch:1][ch][c:3][c!r5:4][c!r5:5]1>>[c:0]1[CH2:1][c:3][c:4][c:5]1",null,-0.2683348142],[-0.0169898615,127.7374940911,11,"completed",-5.16422,11.0,4,"C1=CCC(Nc2cccc3c(NC4=CC=CC4)cccc23)=C1","C1=NCC(Nc2cccc3c(NC4=CC=NC4)cccc23)=C1",{},"[chr5,CH1r5:1]>>[n:1]",null,-0.1354168731],[-0.0173805633,188.080862183,11,"completed",-5.184552,11.0,11,"C1=CCC(c2cc(NC3=CN=CC3)cc(C3=CC=CC3)c2)=C1","C1=NC=C(Nc2cc(C3=CN=CC3)cc(C3=CN=CC3)c2)C1",{},"[chr5,CH1r5:1]>>[n:1]",null,-0.1971736308],[-0.0195710868,157.0881444795,11,"completed",-5.43286,11.0,11,"C(=CC1=CC=NC1)C1=CCC(C2=CC(C=CC3=CC=NC3)=CC2)=C1","C(=Cc1ccns1)C1=CCC(C2=CC(C=Cc3ccns3)=CC2)=C1",{},"[#6H2r5:1]>>[S:1]",null,-0.2810099947],[-0.0198230617,184.0953065794,11,"completed",-5.47978,11.0,10,"C(#Cc1ccco1)C1=CC(C2=CCC(C#Cc3ccco3)=C2)=CC1","C(#Cc1cc(-c2coc(C#Cc3ccco3)c2)co1)c1ccco1",{},"[#6H2r5:1]>>[O:1]",null,-0.3233653934],[-0.0202951051,89.7004624382,11,"completed",-5.243248,11.0,11,"C1=NCC(c2c(Nc3ccccc3)cccc2Nc2ccccc2)=C1","c1ccc(Nc2cccc(Nc3ccccc3)c2-c2ccno2)cc1",{},"[#6H2r5:1]>>[O:1]",null,-0.1345398373],[-0.0203395705,115.7146709067,11,"completed",-5.119232,11.0,5,"C1=CCC(c2cc(NC3=CCC=C3)cc(NC3=CCC=C3)c2)=C1","C1=CCC(c2cc(NC3=NCC=C3)cc(NC3=NCC=C3)c2)=C1",{},"[chr5,CH1r5:1]>>[n:1]",null,-0.1164951556],[-0.0205582458,142.0020965147,11,"completed",-5.277564,11.0,11,"C(=Cc1ccc2c(c1)=CCC=2)c1ccc2c(c1)=CCC=2","C(=Cc1cnc2c(c1)=CCC=2)c1cnc2c(c1)=CCC=2",{},"[ch&r6:0]>>[nr6:0]",null,-0.1887161697],[-0.0209856734,214.6696421535,11,"completed",-4.941488,11.0,10,"C1=CCC(c2cc(NC3=NSCS3)cc(C3=CC=CC3)c2)=C1","c1ccc(-c2cc(NC3=NSCS3)cc(-c3ccccc3)c2)cc1",{},"[CH2:0]1[c,C:1]-,=,:[c,C:2]-,=,:[c,C:3]-,=,:[c,C:4]1>>[ch:0]1c[c:1][c:2][c:3][c:4]1",null,-0.2416502054],[-0.0212216769,126.5627866226,11,"completed",-5.156492,11.0,4,"C1=CCC(c2c(Nc3ccccc3)cccc2Nc2ccccc2)=C1","c1ccc(Nc2cccc(Nc3ccccc3)c2-c2cccs2)cc1",{},"[#6H2r5:1]>>[S:1]",null,-0.1325967516],[-0.0214182937,130.2243365931,11,"completed",-5.091724,11.0,4,"C1=CC(Nc2cccc(NC3=CCC=C3)c2)=CC1","C1=CC(Nc2cccc(NC3=NCC=C3)c2)=NC1",{},"[chr5,CH1r5:1]>>[n:1]",null,-0.1303531319],[-0.0216789455,115.3384419803,11,"completed",-5.23644,11.0,11,"C1=NCC(c2c(Nc3ccccc3)cccc2Nc2ccccc2)=C1","c1ccc(Nc2cccc(Nc3ccccc3)c2-c2ccn[nH]2)cc1",{},"[#6H2r5:1]>>[NH:1]",null,-0.149748904],[-0.0220087342,174.1115175797,11,"completed",-5.445556,11.0,11,"C(#Cc1cc2c(cn1)=CCC=2)c1cc2c(cn1)=CCC=2","C(#Cc1cc2c(nn1)=CCC=2)c1cc2c(nn1)=CCC=2",{},"[ch&r6:0]>>[nr6:0]",null,-0.2980355778],[-0.0224512341,138.0952420427,11,"completed",-5.283912,11.0,4,"C1=CCC(Nc2cccc(NC3=CC=CC3)c2-c2ccccc2)=C1","C1=NCC(Nc2cccc(NC3=CC=NC3)c2-c2ccccc2)=C1",{},"[chr5,CH1r5:1]>>[n:1]",null,-0.1887958461],[-0.0225818604,259.5003075035,11,"completed",-5.379224,11.0,3,"C(#Cc1ccc2ccccc2c1)c1ccc2ccccc2c1","C(#CC1=Cc2ccccc2C1)C1=Cc2ccccc2C1",{},"[c:0]1[ch:1][ch][c:3][c!r5:4][c!r5:5]1>>[c:0]1[CH2:1][c:3][c:4][c:5]1",null,-0.3248750071],[-0.0226055927,132.5312411659,11,"completed",-5.20332,11.0,10,"c1ccc(-c2cc(Nc3cc[nH]n3)cc(-c3ccccc3)c2)cc1","c1ccc(-c2cc(Nc3cn[nH]n3)cc(-c3ccccc3)c2)cc1",{},"[chr5,CH1r5:1]>>[n:1]",null,-0.1509810944],[-0.0228377888,152.7718842766,11,"completed",-5.035696,11.0,4,"C1=CC(c2c(Nc3ccccc3)cccc2Nc2ccccc2)=CC1","c1ccc(Nc2cccc(Nc3ccccc3)c2-c2cc[nH]c2)cc1",{},"[#6H2r5:1]>>[NH:1]",null,-0.1592651901],[-0.0228976813,143.0932230632,11,"completed",-5.161644,11.0,10,"C1=CCC(c2cc(NC3=NCC=C3)cc(C3=CC=CC3)c2)=C1","C1=CC(Nc2cc(-c3ccc[nH]3)cc(-c3ccc[nH]3)c2)=NC1",{},"[#6H2r5:1]>>[NH:1]",null,-0.1494578938],[-0.0229552507,198.6628703112,11,"completed",-5.292468,11.0,8,"C(=Cc1ccco1)C1=CC(C2=CCC(C=Cc3ccco3)=C2)=CC1","C(=Cc1cc(-c2coc(C=Cc3ccco3)c2)co1)c1ccco1",{},"[#6H2r5:1]>>[O:1]",null,-0.2400384599],[-0.0231355456,126.5760345008,11,"completed",-5.387964,11.0,9,"C1=CC(c2cc(Nc3nccs3)cc(C3=CCC=C3)c2)=CC1","C1=CC(c2cc(Nc3nncs3)cc(C3=CCC=C3)c2)=CC1",{},"[chr5,CH1r5:1]>>[n:1]",null,-0.2380207817],[-0.0237206738,190.0330244631,11,"completed",-5.317032,11.0,3,"C(#Cc1ccc2cc(C#Cc3ccccc3)ccc2c1)c1ccccc1","C(#Cc1ccc2cc(C#CC3=CC=CC3)ccc2c1)C1=CC=CC1",{},"[c:0]1[ch:1][ch][c:3][c!r5:4][c!r5:5]1>>[c:0]1[CH2:1][c:3][c:4][c:5]1",null,-0.243296046],[-0.0241430848,116.8417057187,11,"completed",-5.237544,11.0,3,"c1ccc(Nc2cc(-c3ccccc3)cc(-c3ccccc3)c2)cc1","c1ccc(Nc2cc(-c3ccccn3)cc(-c3ccccn3)c2)cc1",{},"[ch&r6:0]>>[nr6:0]",null,-0.151400055],[-0.0241759968,121.2121323696,11,"completed",-5.118312,11.0,4,"C1=CC(Nc2cccc(NC3=CCC=C3)c2-c2ccccc2)=CC1","C1=CC(Nc2cccc(NC3=NCC=C3)c2-c2ccccc2)=NC1",{},"[chr5,CH1r5:1]>>[n:1]",null,-0.1218880323],[-0.0243315903,132.4252963397,11,"completed",-5.277196,11.0,11,"C(#Cc1cc2c(cc1C#Cc1cccs1)=CCC=2)c1cccs1","C(#Cc1cc2cscc2cc1C#Cc1cccs1)c1cccs1",{},"[#6H2r5:1]>>[S:1]",null,-0.1814433413],[-0.0243563769,169.7255643604,11,"completed",-4.958508,11.0,11,"C1=NCC(c2c(Nc3ccccc3)cccc2Nc2ccccc2)=C1","C1=CCC(Nc2cccc(NC3=CC=CC3)c2C2=CC=NC2)=C1",{},"[c:0]1[ch:1][ch][c:3][c!r5:4][c!r5:5]1>>[c:0]1[CH2:1][c:3][c:4][c:5]1",null,-0.1965109676],[-0.0247310372,159.5258432724,11,"completed",-5.179584,11.0,10,"c1ccc(N(c2ccccc2)c2ccco2)cc1","c1ccc(N(c2ccccc2)c2cnco2)cc1",{},"[chr5,CH1r5:1]>>[n:1]",null,-0.1689732673],[-0.0247726339,123.9666609186,11,"completed",-5.206632,11.0,3,"c1ccc(N(c2ccccc2)c2ccccc2)cc1","c1ccc(N(c2ccccc2)c2ccccn2)cc1",{},"[ch&r6:0]>>[nr6:0]",null,-0.1447039077],[-0.024903263,178.1867040864,11,"completed",-5.297344,11.0,3,"C(=Cc1ccccc1)C1=CCC=C1C=Cc1ccccc1","C1=CC(C=CC2=CCC=C2C=CC2=CCC=C2)=CC1",{},"[c:0]1[ch:1][ch][c:3][c!r5:4][c!r5:5]1>>[c:0]1[CH2:1][c:3][c:4][c:5]1",null,-0.2254625959],[-0.025022941,174.1447573203,11,"completed",-5.185748,11.0,4,"C1=C(NC2=Cc3ccccc3C2)Cc2ccccc21","C1=C(NC2=Cc3cnccc3C2)Cc2ccncc21",{},"[ch&r6:0]>>[nr6:0]",null,-0.1841988845],[-0.0250667872,187.6257744546,11,"completed",-5.465888,11.0,10,"C(#CC1=CC(c2ccsc2)=CC1)C1=CC(c2ccsc2)=CC1","C(#CC1=NC(c2ccsc2)=CC1)C1=NC(c2ccsc2)=CC1",{},"[chr5,CH1r5:1]>>[n:1]",null,-0.3174928428],[-0.0252306436,153.0919459962,11,"completed",-5.080684,11.0,8,"C1=NCC(c2cc(Nc3ccccc3)cc(Nc3ccccc3)c2)=N1","C1=CC(Nc2cc(NC3=CCC=C3)cc(C3=NC=NC3)c2)=CC1",{},"[c:0]1[ch:1][ch][c:3][c!r5:4][c!r5:5]1>>[c:0]1[CH2:1][c:3][c:4][c:5]1",null,-0.1536878875],[-0.0252814587,182.991399553,11,"completed",-5.247112,11.0,11,"C(=Cc1ccco1)C1=CCC(C2=CC(C=Cc3ccco3)=CC2)=C1","C(=Cc1ccco1)c1csc(-c2cc(C=Cc3ccco3)cs2)c1",{},"[#6H2r5:1]>>[S:1]",null,-0.2099771492],[-0.0255793065,130.5879973188,11,"completed",-5.206448,11.0,3,"c1ccc(N(c2ccccc2)c2ccccc2)cc1","c1ccc(N(c2ccccc2)c2cccnc2)cc1",{},"[ch&r6:0]>>[nr6:0]",null,-0.1503512608],[-0.0257369456,132.5765583456,11,"completed",-5.227516,11.0,10,"C1=CCC(c2cc(NC3=CC=NC3)cc(C3=CC=CC3)c2)=C1","C1=NCC(Nc2cc(-c3cccs3)cc(-c3cccs3)c2)=C1",{},"[#6H2r5:1]>>[S:1]",null,-0.1598252347],[-0.0259458463,165.0895436879,11,"completed",-5.28796,11.0,7,"C1=CC(C=CC2=CCC(C3=CC(C=CC4=CCC=C4)=CC3)=C2)=CC1","C1=CC(C=Cc2coc(-c3cc(C=CC4=CCC=C4)co3)c2)=CC1",{},"[#6H2r5:1]>>[O:1]",null,-0.2111060127],[-0.0260790894,199.6811537952,11,"completed",-5.08602,11.0,4,"C1=c2cccc(Nc3cccc4c3=CCC=4)c2=CC1","C1=c2ccnc(Nc3nccc4c3=CCC=4)c2=CC1",{},"[ch&r6:0]>>[nr6:0]",null,-0.1999208068],[-0.0261113214,137.1243709972,11,"completed",-5.387872,11.0,4,"C1=CC(c2cc(Nc3ccccc3)cc(C3=CCC=C3)c2)=CC1","O=c1occcc1Nc1cc(C2=CCC=C2)cc(C2=CCC=C2)c1",{},"[c:1]1[c:2][ch:3][ch:4][c:5][c:6]1>>[c:1]1[c:2][o:3][c:4](=O)[c:5][c:6]1",null,-0.2437407115],[-0.0264797408,152.3744220682,11,"completed",-4.890244,11.0,7,"C1=NC(Nc2cc(-c3ccccc3)cc(-c3ccccc3)c2)=CC1","c1ccc(-c2cc(Nc3c[nH]cn3)cc(-c3ccccc3)c2)cc1",{},"[#6H2r5:1]>>[NH:1]",null,-0.2116052421],[-0.0265488809,271.8662073883,11,"completed",-5.074152,11.0,11,"C1=CCC(c2cc(NC3=CN=CC3)cc(C3=CC=CC3)c2)=C1","C1=CCC(c2cc(Nc3cnc[nH]3)cc(C3=CC=CC3)c2)=C1",{},"[#6H2r5:1]>>[NH:1]",null,-0.2724676368],[-0.0265603378,152.9129304014,11,"completed",-5.44574,11.0,10,"c1ccc(N(c2ccccc2)c2nccs2)cc1","c1ccc(N(c2ccccc2)c2ncns2)cc1",{},"[chr5,CH1r5:1]>>[n:1]",null,-0.2862779709],[-0.0266950786,109.7894784904,11,"completed",-4.996504,11.0,10,"C1=CC(c2c(Nc3ccccc3)cccc2Nc2ccccc2)=NC1","c1ccc(Nc2cccc(Nc3ccccc3)c2-c2cc[nH]n2)cc1",{},"[#6H2r5:1]>>[NH:1]",null,-0.1315383076],[-0.0267735643,205.1418137401,11,"completed",-4.895672,11.0,8,"C1=CC(C=Cc2cc(-c3c[nH]c(C=CC4=CCC=C4)c3)c[nH]2)=CC1","C1=CC(C=Cc2nc(-c3c[nH]c(C=CC4=CCC=C4)n3)c[nH]2)=CC1",{},"[chr5,CH1r5:1]>>[n:1]",null,-0.2500812472],[-0.0268689508,109.8701003662,11,"completed",-5.276828,11.0,6,"C1=CC(c2cc(Nc3cccs3)cc(C3=CCC=C3)c2)=CC1","C1=CC(c2cc(Nc3ccns3)cc(C3=CCC=C3)c2)=CC1",{},"[chr5,CH1r5:1]>>[n:1]",null,-0.1655077893],[-0.0269280989,151.630679172,11,"completed",-5.053084,11.0,8,"c1ccc(Nc2cc(Nc3ccccc3)cc(-c3ccno3)c2)cc1","C1=CC(Nc2cc(NC3=CCC=C3)cc(-c3ccno3)c2)=CC1",{},"[c:0]1[ch:1][ch][c:3][c!r5:4][c!r5:5]1>>[c:0]1[CH2:1][c:3][c:4][c:5]1",null,-0.155146406],[-0.0269394492,178.1495205503,11,"completed",-5.344724,11.0,9,"C(#CC1=CC(C2=CCC(C#CC3=CC=CC3)=C2)=CC1)C1=CC=CC1","C(#Cc1cc(-c2coc(C#CC3=CC=CC3)c2)co1)C1=CC=CC1",{},"[#6H2r5:1]>>[O:1]",null,-0.2471503012],[-0.0270991089,134.8638722883,11,"completed",-5.156308,11.0,6,"C1=CC(c2cc(Nc3cccs3)cc(C3=CCC=C3)c2)=CC1","C1=CC(c2cc(Nc3cccs3)cc(C3=CCC=C3)n2)=CC1",{},"[ch&r6:0]>>[nr6:0]",null,-0.1405057065],[-0.0271352817,85.5096486754,11,"completed",-5.43516,11.0,6,"C1=CCC(NC2=CC(=C3C=CC=C3)C=C2NC2=CC=CC2)=C1","C1=CC(=C2C=C(NC3=CC=NC3)C(NC3=CC=NC3)=C2)C=C1",{},"[chr5,CH1r5:1]>>[n:1]",null,-0.249709212],[-0.0272236512,173.4183184705,11,"completed",-5.078384,11.0,6,"c1ccc(Nc2cc(-c3cccs3)nc(-c3cccs3)c2)cc1","C1=CCC(Nc2cc(-c3cccs3)nc(-c3cccs3)c2)=C1",{},"[c:0]1[ch:1][ch][c:3][c!r5:4][c!r5:5]1>>[c:0]1[CH2:1][c:3][c:4][c:5]1",null,-0.1740771852],[-0.0272963609,155.2477513991,11,"completed",-5.336168,11.0,10,"c1ccc(N(c2ccccc2)c2nccs2)cc1","c1ccc(N(c2ccccc2)c2nncs2)cc1",{},"[chr5,CH1r5:1]>>[n:1]",null,-0.2267857429],[-0.0273741947,123.0353211117,11,"completed",-5.590548,11.0,11,"C1=CC(c2cc(NC3=NN=CC3)cc(C3=CCC=C3)c2)=CC1","C1=CC(c2cc(NC3=NN=NC3)cc(C3=CCC=C3)c2)=CC1",{},"[chr5,CH1r5:1]>>[n:1]",null,-0.3647601774],[-0.0274271589,120.6885888237,11,"completed",-5.298448,11.0,6,"C1=CC(Nc2cc(-c3cccs3)cc(-c3cccs3)c2)=CC1","C1=CC(Nc2cc(-c3cccs3)cc(-c3cccs3)c2)=NC1",{},"[chr5,CH1r5:1]>>[n:1]",null,-0.1840182701],[-0.0274773896,281.9298694975,11,"completed",-5.010396,11.0,11,"C1=CC(c2cc(NC3=CN=CC3)cc(C3=CCC=C3)c2)=CC1","C1=CC(c2cc(Nc3cnc[nH]3)cc(C3=CCC=C3)c2)=CC1",{},"[#6H2r5:1]>>[NH:1]",null,-0.2888227847],[-0.0275723063,196.5571079508,11,"completed",-5.035052,11.0,8,"C1=NCC(c2cc(Nc3ccccc3)cc(Nc3ccccc3)c2)=N1","C1=CCC(Nc2cc(NC3=CC=CC3)cc(C3=NC=NC3)c2)=C1",{},"[c:0]1[ch:1][ch][c:3][c!r5:4][c!r5:5]1>>[c:0]1[CH2:1][c:3][c:4][c:5]1",null,-0.2017464637],[-0.0276012457,181.6640206532,11,"completed",-4.931184,11.0,4,"C1=CCC(Nc2cccc(-c3cccc(NC4=CC=CC4)c3)c2)=C1","C1=CCC(Nc2cccc(-c3cccc(NC4=CC=CC4)n3)n2)=C1",{},"[ch&r6:0]>>[nr6:0]",null,-0.2167169788],[-0.0276492262,137.5907539782,11,"completed",-4.916464,11.0,5,"c1ccc(-c2c(Nc3cccs3)cccc2Nc2cccs2)cc1","C1=CC(c2c(Nc3cccs3)cccc2Nc2cccs2)=CC1",{},"[c:0]1[ch:1][ch][c:3][c!r5:4][c!r5:5]1>>[c:0]1[CH2:1][c:3][c:4][c:5]1",null,-0.1882474239],[-0.0279882506,150.5888676532,11,"completed",-5.2231,11.0,4,"C(=CC1=c2ccccc2=CC1)C1=c2ccccc2=CC1","C(=CC1=c2ccccc2=NC1)C1=c2ccccc2=NC1",{},"[chr5,CH1r5:1]>>[n:1]",null,-0.1735000748],[-0.0282583997,147.789897425,11,"completed",-5.259624,11.0,8,"C1=NCC=C1N(c1ccccc1)c1ccccc1","c1ccc(N(c2ccccc2)c2cnoc2)cc1",{},"[#6H2r5:1]>>[O:1]",null,-0.1852753795],[-0.0282961379,165.5916807363,11,"completed",-5.05244,11.0,11,"c1ccc(N(c2ccccc2)c2ccns2)cc1","C1=CC(N(C2=CCC=C2)c2ccns2)=CC1",{},"[c:0]1[ch:1][ch][c:3][c!r5:4][c!r5:5]1>>[c:0]1[CH2:1][c:3][c:4][c:5]1",null,-0.1689051864],[-0.0284009735,184.0234403782,11,"completed",-5.411792,11.0,3,"c1ccc2cc(Nc3ccc4ccccc4c3)ccc2c1","c1ccc2ncc(Nc3cnc4ccccc4c3)cc2c1",{},"[ch&r6:0]>>[nr6:0]",null,-0.2854813649],[-0.0285194601,251.5056234788,11,"completed",-4.566588,11.0,5,"C1=CC(C2=CCC=C2NC2=CCC=C2C2=CCC=C2)=CC1","C1=CC(C2=CCC=C2NC2=CCC=C2C2=NCC=C2)=NC1",{},"[chr5,CH1r5:1]>>[n:1]",null,-0.450193265],[-0.0285945382,134.3151009228,11,"completed",-5.178112,11.0,8,"C1=CCC(c2cc(NC3=NC=CC3)cc(C3=CC=CC3)c2)=C1","C1=CN=C(Nc2cc(-c3ccc[nH]3)cc(-c3ccc[nH]3)c2)C1",{},"[#6H2r5:1]>>[NH:1]",null,-0.1450181842],[-0.0286913197,206.977183889,11,"completed",-5.1265,11.0,4,"C1=C(NC2=CCc3ccccc32)c2ccccc2C1","C1=C(NC2=CCc3ncccc32)c2cccnc2C1",{},"[ch&r6:0]>>[nr6:0]",null,-0.2078067784],[-0.0287505042,168.8777703931,11,"completed",-4.813332,11.0,7,"C1=NC(N(c2ccccc2)c2ccccc2)=CC1","c1ccc(N(c2ccccc2)c2c[nH]cn2)cc1",{},"[#6H2r5:1]>>[NH:1]",null,-0.2622731153],[-0.028762147,135.7713492735,11,"completed",-5.424028,11.0,4,"C1=CCC(c2cc(Nc3ccccc3)cc(C3=CC=CC3)c2)=C1","O=c1occcc1Nc1cc(C2=CC=CC2)cc(C2=CC=CC2)c1",{},"[c:1]1[c:2][ch:3][ch:4][c:5][c:6]1>>[c:1]1[c:2][o:3][c:4](=O)[c:5][c:6]1",null,-0.2643501281],[-0.0289179328,145.1704172163,11,"completed",-5.059248,11.0,5,"C1=CCC(Nc2cc(C3=CC=CC3)cc(C3=CC=CC3)c2)=C1","C1=CCC(c2cc(Nc3ccco3)cc(C3=CC=CC3)c2)=C1",{},"[#6H2r5:1]>>[O:1]",null,-0.1479466307],[-0.0290320444,107.8452749044,11,"completed",-5.23414,11.0,6,"C1=CC(Nc2cc(C3=CCC=C3)nc(C3=CCC=C3)c2)=CC1","C1=CC(c2cc(NC3=CCC=N3)cc(C3=CCC=C3)n2)=CC1",{},"[chr5,CH1r5:1]>>[n:1]",null,-0.1429945374],[-0.0291459318,105.426842489,11,"completed",-5.422648,11.0,10,"C1=CC(c2cc(Nc3cncs3)cc(C3=CCC=C3)c2)=CC1","C1=CC(c2cc(Nc3cnns3)cc(C3=CCC=C3)c2)=CC1",{},"[chr5,CH1r5:1]>>[n:1]",null,-0.2492482051],[-0.0292237206,144.6917081398,11,"completed",-5.07268,11.0,8,"C1=CC(=C2C=C(NC3=CCC=C3)C(NC3=CCC=C3)=C2)N=C1","C1=CC(NC2=CC(=C3N=CC=N3)C=C2NC2=CCC=C2)=CC1",{},"[chr5,CH1r5:1]>>[n:1]",null,-0.1459500523],[-0.0294265301,100.7859909588,11,"completed",-5.181976,11.0,10,"c1ccc(Nc2cccc(Nc3ccccc3)c2-c2cccnc2)cc1","c1ccc(Nc2cccc(Nc3ccccc3)c2-c2cnccn2)cc1",{},"[ch&r6:0]>>[nr6:0]",null,-0.1159769271],[-0.029456485,214.1095632246,11,"completed",-5.383732,11.0,10,"O=c1ccoc(N(C2=CCC=C2)C2=CCC=C2)c1","O=c1cc[nH]c(N(C2=CCC=C2)C2=CCC=C2)c1",{},"[o:1]>>[nH:1]",null,-0.2920441585],[-0.0294707974,236.5406881293,11,"completed",-4.9816,11.0,4,"C1=CCC(N(C2=CC=CC2)c2ccccc2)=C1","C1=NC=C(N(C2=CN=CC2)c2ccccc2)C1",{},"[chr5,CH1r5:1]>>[n:1]",null,-0.250640363],[-0.0294853759,171.8405809679,11,"completed",-5.214728,11.0,10,"C(#Cc1cc(-c2c[nH]c(C#CC3=CC=CC3)c2)c[nH]1)C1=CC=CC1","C(#Cc1cc(-c2c[nH]c(C#CC3=CC=NC3)c2)c[nH]1)C1=CC=NC1",{},"[chr5,CH1r5:1]>>[n:1]",null,-0.1896808296],[-0.0295555558,154.8370260827,11,"completed",-5.207644,11.0,8,"C1=CCC(c2cc(Nc3cncs3)cc(C3=CC=CC3)c2)=C1","c1ccc(-c2cc(Nc3cncs3)cc(-c3ccccc3)c2)cc1",{},"[CH2:0]1[c,C:1]-,=,:[c,C:2]-,=,:[c,C:3]-,=,:[c,C:4]1>>[ch:0]1c[c:1][c:2][c:3][c:4]1",null,-0.1721982802],[-0.0297285039,132.3266877013,11,"completed",-5.191636,11.0,10,"C1=CCC(c2cc(Nc3cc[nH]n3)cc(C3=CC=CC3)c2)=C1","C1=CCC(c2cc(Nc3cc[nH]n3)cc(C3=CC=CC3)n2)=C1",{},"[ch&r6:0]>>[nr6:0]",null,-0.1470542722],[-0.029749913,165.6463510419,11,"completed",-5.25254,11.0,4,"C1=CCC(c2ccc(Nc3ccc(C4=CC=CC4)cc3)cc2)=C1","C1=CN=C(c2ccc(Nc3ccc(C4=NC=CC4)cc3)cc2)C1",{},"[chr5,CH1r5:1]>>[n:1]",null,-0.1970793112],[-0.0297577385,206.976663812,11,"completed",-5.12374,11.0,5,"C1=CCC(Nc2cc(C3=CC=CC3)cc(C3=CC=CC3)c2)=C1","C1=CCC(Nc2cc(C3=CC=NC3)cc(C3=CC=NC3)c2)=C1",{},"[chr5,CH1r5:1]>>[n:1]",null,-0.2076427155],[-0.0297815152,191.7052868544,11,"completed",-5.207368,11.0,8,"C1=CC(C=Cc2csc(-c3cc(C=CC4=CCC=C4)cs3)c2)=CC1","C(=Cc1csc(-c2cc(C=Cc3ccsc3)cs2)c1)c1ccsc1",{},"[#6H2r5:1]>>[S:1]",null,-0.2059115874],[-0.0297949329,166.7659844056,11,"completed",-5.256864,11.0,6,"C1=CC(Nc2cc(C3=CCC=C3)nc(C3=CCC=C3)c2)=CC1","C1=CC(Nc2cc(-c3ccoc3)nc(-c3ccoc3)c2)=CC1",{},"[#6H2r5:1]>>[O:1]",null,-0.1996696964],[-0.0085214308,133.1386200835,12,"completed",-5.2438,12.0,12,"C1=NCC(Nc2cccc(NC3=CC=NC3)c2-c2ccccc2)=C1","C1=CC(c2c(NC3=CC=NC3)cccc2NC2=CC=NC2)=CC1",{},"[c:0]1[ch:1][ch][c:3][c!r5:4][c!r5:5]1>>[c:0]1[CH2:1][c:3][c:4][c:5]1",null,-0.1669081417],[-0.0181636727,127.233882,12,"completed",-5.074704,12.0,12,"C1=CC(Nc2cccc(NC3=NCC=C3)c2-c2ccccc2)=NC1","C1=CC(c2c(NC3=NCC=C3)cccc2NC2=NCC=C2)=CC1",{},"[c:0]1[ch:1][ch][c:3][c!r5:4][c!r5:5]1>>[c:0]1[CH2:1][c:3][c:4][c:5]1",null,-0.1284601326],[-0.0223219018,143.7961867911,12,"completed",-5.280784,12.0,12,"C1=NCC(Nc2cccc(NC3=CC=NC3)c2-c2ccccc2)=C1","C1=CCC(c2c(NC3=CC=NC3)cccc2NC2=CC=NC2)=C1",{},"[c:0]1[ch:1][ch][c:3][c!r5:4][c!r5:5]1>>[c:0]1[CH2:1][c:3][c:4][c:5]1",null,-0.1915514085],[-0.023348094,150.4030816758,12,"completed",-5.22126,12.0,12,"C(#CC1=CCC(C2=CSCS2)=C1)C1=CCC(C2=CSCS2)=C1","C(#CC1=CCC(C2=CCC=C2)=C1)C1=CCC(C2=CCC=C2)=C1",{},"[S,s:0]1[r5:1]-,=,:[r5:2][S,s:3][*:4]1>>[CH:0]1=[C:1][C:2]=[CH:3][*:4]1",null,-0.172702174],[-0.0251567245,171.7899675415,12,"completed",-4.7493,12.0,12,"C1=CC(C=CC2=CCC=C2C=CC2=CCC=C2)=CC1","C(=CC1=CCC=C1C=CC1=CSCS1)C1=CSCS1",{},"[CH,ch:0]1=[C,c:1][C,c:2]=[CH,ch:3][*:4]1>>[S:0]1[*:1]=,:[*:2][S:3][*:4]1",null,-0.2996283248],[-0.0296642178,161.5288935959,12,"completed",-5.123372,12.0,12,"C1=CC(Nc2cccc(NC3=NCC=C3)c2-c2ccccc2)=NC1","C1=CCC(c2c(NC3=NCC=C3)cccc2NC2=NCC=C2)=C1",{},"[c:0]1[ch:1][ch][c:3][c!r5:4][c!r5:5]1>>[c:0]1[CH2:1][c:3][c:4][c:5]1",null,-0.1623553084],[-0.0298697014,140.0464999793,12,"completed",-5.1357,12.0,12,"O=c1occcc1Nc1cc(C2=CC=CC2)cc(C2=CC=CC2)c1","O=c1[nH]cccc1Nc1cc(C2=CC=CC2)cc(C2=CC=CC2)c1",{},"[o:1]>>[nH:1]",null,-0.1422586456],[-0.0298741382,128.1027818849,12,"completed",-5.186944,12.0,10,"C1=CC(c2c(Nc3ccccc3)cccc2Nc2ccccc2)=NC1","c1ccc(Nc2cccc(Nc3ccccc3)c2-c2ccon2)cc1",{},"[#6H2r5:1]>>[O:1]",null,-0.1418251025],[-0.0301868178,135.7842627968,12,"completed",-4.87442,12.0,7,"C1=CC(Nc2cc(-c3ccccc3)cc(NC3=CCC=C3)n2)=CC1","C1=CC(Nc2cc(-c3ccccn3)cc(NC3=CCC=C3)n2)=CC1",{},"[ch&r6:0]>>[nr6:0]",null,-0.2082586633],[-0.0303657363,137.6626737617,12,"completed",-5.022632,12.0,12,"c1ccc(Nc2cccc(Nc3ccccc3)c2-c2ccns2)cc1","C1=CC(Nc2cccc(NC3=CCC=C3)c2-c2ccns2)=CC1",{},"[c:0]1[ch:1][ch][c:3][c!r5:4][c!r5:5]1>>[c:0]1[CH2:1][c:3][c:4][c:5]1",null,-0.147932611],[-0.0304893977,149.0795390939,12,"completed",-5.353096,12.0,12,"C(=Cc1cnc2c(c1)=CCC=2)c1cnc2c(c1)=CCC=2","C(=Cc1cc2c(nn1)=CCC=2)c1cc2c(nn1)=CCC=2",{},"[ch&r6:0]>>[nr6:0]",null,-0.2315446517],[-0.0305494311,146.8115803035,12,"completed",-5.090528,12.0,12,"O=c1occcc1Nc1cc(C2=CCC=C2)cc(C2=CCC=C2)c1","O=c1[nH]cccc1Nc1cc(C2=CCC=C2)cc(C2=CCC=C2)c1",{},"[o:1]>>[nH:1]",null,-0.1469612273],[-0.0306420822,198.6774687449,12,"completed",-4.979484,12.0,8,"C1=NC(N(C2=CCC=N2)c2ccccc2)=CC1","C1=NC(N(C2=CCC=N2)c2ccccn2)=CC1",{},"[ch&r6:0]>>[nr6:0]",null,-0.2158461226],[-0.0308033406,175.0174320084,12,"completed",-5.102856,12.0,12,"C1=CCC(c2cc(Nc3ccco3)cc(C3=CC=CC3)c2)=C1","c1coc(Nc2cc(-c3cccs3)cc(-c3cccs3)c2)c1",{},"[#6H2r5:1]>>[S:1]",null,-0.1750288499],[-0.0311766988,117.1442793678,12,"completed",-5.37904,12.0,12,"c1ccc(Nc2cc(-c3ccccn3)cc(-c3ccccn3)c2)cc1","c1ccc(Nc2cc(-c3ccccn3)cc(-c3ccccn3)c2)nc1",{},"[ch&r6:0]>>[nr6:0]",null,-0.2277626172],[-0.0313483437,117.5635150583,12,"completed",-5.32982,12.0,10,"c1ccc(N(c2ccccc2)c2ccco2)cc1","c1ccc(N(c2ccccc2)c2ccno2)cc1",{},"[chr5,CH1r5:1]>>[n:1]",null,-0.1992526636],[-0.0329106511,137.8813009679,12,"completed",-5.216108,12.0,7,"C1=NCC=C1c1c(Nc2ccccc2)cccc1Nc1ccccc1","C1=NCN=C1c1c(Nc2ccccc2)cccc1Nc1ccccc1",{},"[chr5,CH1r5:1]>>[n:1]",null,-0.1600530422],[-0.0333774828,177.0438720712,12,"completed",-4.985832,12.0,12,"C1=CCC(Nc2cccc(NC3=CC=CC3)c2C2=CC=NC2)=C1","C1=CCC(Nc2cccc(NC3=CC=CC3)c2-c2ccns2)=C1",{},"[#6H2r5:1]>>[S:1]",null,-0.1942456059],[-0.0336469401,138.0886964453,12,"completed",-5.209208,12.0,10,"C1=CCC(c2cc(NC3=CC=NC3)cc(C3=CC=CC3)c2)=C1","C1=NCC(Nc2cc(-c3ccc[nH]3)cc(-c3ccc[nH]3)c2)=C1",{},"[#6H2r5:1]>>[NH:1]",null,-0.1578366809],[-0.0341991884,129.1973506994,12,"completed",-5.537096,12.0,4,"C1=CC(=C2C=CC=C2NC2=CC=CC2=C2C=CC=C2)C=C1","C1=CC(=C2N=CC=C2NC2=CC=NC2=C2C=CC=C2)C=C1",{},"[chr5,CH1r5:1]>>[n:1]",null,-0.3321263056],[-0.0342514642,127.9408802348,12,"completed",-5.168728,12.0,5,"C1=CCC(Nc2cc(C3=CCC=C3)cc(C3=CCC=C3)c2)=C1","C1=CC(c2cc(NC3=CC=NC3)cc(C3=CCC=C3)c2)=CC1",{},"[chr5,CH1r5:1]>>[n:1]",null,-0.1366872432],[-0.0345615431,88.6603168918,12,"completed",-5.234416,12.0,3,"c1ccc(Nc2cccc(Nc3ccccc3)c2-c2ccccc2)cc1","c1ccc(Nc2cccc(Nc3ccccc3)c2-c2ccncc2)cc1",{},"[ch&r6:0]>>[nr6:0]",null,-0.1292818847],[-0.0346276592,229.042177972,12,"completed",-5.041124,12.0,4,"C1=C(Nc2ccccn2)C(Nc2ccccn2)=CC1","C1=CC(=C2C=C(Nc3ccccn3)C(Nc3ccccn3)=C2)C=C1",{},"[r5:1][CH2r5:2][r5:3]>>[r5:1][C:2](=C1cccc1)[r5:3]",null,-0.2327205344],[-0.0346596023,241.5166753835,12,"completed",-5.285476,12.0,12,"C(#CC1=Cc2ccccc2C1)C1=Cc2ccccc2C1","C(#Cc1cc2ccccc2[nH]1)c1cc2ccccc2[nH]1",{},"[#6H2r5:1]>>[NH:1]",null,-0.2742024149],[-0.0346961325,141.4935934343,12,"completed",-5.053544,12.0,4,"C1=CC(c2ccc(Nc3ccc(C4=CCC=C4)cc3)cc2)=CC1","C1=NC(c2ccc(Nc3ccc(C4=CCC=N4)cc3)cc2)=CC1",{},"[chr5,CH1r5:1]>>[n:1]",null,-0.1451824209],[-0.0347072579,142.0765641217,12,"completed",-5.02622,12.0,5,"C1=CC(=C2C=C(NC3=CCC=C3)C(NC3=CCC=C3)=C2)C=C1","C1=CC(=C2C=C(Nc3ccsc3)C(Nc3ccsc3)=C2)C=C1",{},"[#6H2r5:1]>>[S:1]",null,-0.1511722838],[-0.034769443,141.1929737117,12,"completed",-5.248492,12.0,10,"C(#Cc1cc2c(cc1C#CC1=CC=CC1)=CCC=2)C1=CC=CC1","C(#Cc1cc2cscc2cc1C#CC1=CC=CC1)C1=CC=CC1",{},"[#6H2r5:1]>>[S:1]",null,-0.1753279616],[-0.0349041863,170.1048360938,12,"completed",-5.050876,12.0,4,"C(#CC1=c2ccccc2=CC1)C1=c2ccccc2=CC1","C(#CC1=c2cccnc2=CC1)C1=c2cccnc2=CC1",{},"[ch&r6:0]>>[nr6:0]",null,-0.1735456922],[-0.0349218824,139.2228786867,12,"completed",-4.984728,12.0,9,"C1=NCN=C1c1cc(Nc2ccccc2)cc(Nc2ccccc2)c1","C1=CC(Nc2cc(NC3=CCC=C3)cc(C3=NCN=C3)c2)=CC1",{},"[c:0]1[ch:1][ch][c:3][c!r5:4][c!r5:5]1>>[c:0]1[CH2:1][c:3][c:4][c:5]1",null,-0.1609159737],[-0.0350119223,119.1267482303,12,"completed",-5.207184,12.0,10,"c1ccc(Nc2cccc(Nc3ccccc3)c2-c2ccccn2)cc1","c1ccc(Nc2cccc(Nc3ccccc3)c2-c2ccncn2)cc1",{},"[ch&r6:0]>>[nr6:0]",null,-0.1407853081],[-0.0351803915,182.6787953505,12,"completed",-5.08556,12.0,4,"C1=C(Nc2ccccc2)C=C(C2=CC(Nc3ccccc3)=CC2)C1","C1=C(Nc2cccnc2)C=C(C2=CC(Nc3cccnc3)=CC2)C1",{},"[ch&r6:0]>>[nr6:0]",null,-0.18295823],[-0.0353676887,137.755151135,12,"completed",-5.332856,12.0,12,"C1=CC(C=CC2=CCC=C2C=CC2=CCC=C2)=CC1","C1=CC(=C2C=C(C=CC3=CCC=C3)C(C=CC3=CCC=C3)=C2)C=C1",{},"[r5:1][CH2r5:2][r5:3]>>[r5:1][C:2](=C1cccc1)[r5:3]",null,-0.2134132631],[-0.035701074,172.3650437711,12,"completed",-5.124476,12.0,6,"C1=CC(c2cc(Nc3cccs3)cc(C3=CCC=C3)c2)=CC1","C1=NCC=C1c1cc(Nc2cccs2)cc(C2=CCN=C2)c1",{},"[chr5,CH1r5:1]>>[n:1]",null,-0.1732144765],[-0.035843515,159.6457611466,12,"completed",-5.120244,12.0,10,"C1=CCC(C=CC2=CCC(C3=CC(C=CC4=CC=CC4)=CC3)=C2)=C1","C(=Cc1cccs1)C1=CCC(C2=CC(C=Cc3cccs3)=CC2)=C1",{},"[#6H2r5:1]>>[S:1]",null,-0.1602734558],[-0.0359037559,117.3263286945,12,"completed",-5.155112,12.0,4,"c1ccc(Nc2cc(Nc3ccccc3)cc(-c3ccccn3)c2)cc1","c1ccc(Nc2cc(-c3ccccn3)cc(Nc3ccccc3)n2)cc1",{},"[ch&r6:0]>>[nr6:0]",null,-0.1235061146],[-0.0359917142,118.2339043215,12,"completed",-5.09706,12.0,7,"C1=NC(c2cc(Nc3ccccc3)cc(Nc3ccccc3)c2)=CC1","C1=NC(c2cc(Nc3ccccc3)nc(Nc3ccccc3)c2)=CC1",{},"[ch&r6:0]>>[nr6:0]",null,-0.1182518139],[-0.0361044547,152.2777218234,12,"completed",-5.162748,12.0,7,"C1=CC(NC2=CC(=C3C=CN=C3)C=C2NC2=CCC=C2)=CC1","C1=CC(NC2=CC(=C3C=NC=N3)C=C2NC2=CCC=C2)=CC1",{},"[chr5,CH1r5:1]>>[n:1]",null,-0.1584859211],[-0.0361082588,167.0258743991,12,"completed",-5.236716,12.0,10,"C1=CCC(C=CC2=CCC(C3=CC(C=CC4=CC=CC4)=CC3)=C2)=C1","C(=CC1=CN=CC1)C1=CCC(C2=CC(C=CC3=CN=CC3)=CC2)=C1",{},"[chr5,CH1r5:1]>>[n:1]",null,-0.1925002919],[-0.0361550448,129.9492588041,12,"completed",-4.954644,12.0,7,"C1=CC(Nc2cc(-c3ccccc3)cc(NC3=CCC=C3)n2)=CC1","C1=CC(Nc2cc(-c3cccnc3)cc(NC3=CCC=C3)n2)=CC1",{},"[ch&r6:0]>>[nr6:0]",null,-0.1650445684],[-0.0366165302,149.3742553341,12,"completed",-5.024748,12.0,4,"C1=CCC(Nc2cccc(NC3=CC=CC3)c2-c2ccccc2)=C1","c1ccc(-c2c(Nc3ccco3)cccc2Nc2ccco2)cc1",{},"[#6H2r5:1]>>[O:1]",null,-0.1583902499],[-0.0366915587,128.3120279903,12,"completed",-4.966972,12.0,10,"c1ccc(Nc2cc(Nc3ccccc3)cc(-c3cnccn3)c2)cc1","C1=CC(Nc2cc(NC3=CCC=C3)cc(-c3cnccn3)c2)=CC1",{},"[c:0]1[ch:1][ch][c:3][c!r5:4][c!r5:5]1>>[c:0]1[CH2:1][c:3][c:4][c:5]1",null,-0.1585409614],[-0.0367562465,80.8443889158,12,"completed",-5.27554,12.0,10,"c1ccc(Nc2cccc(Nc3ccccc3)c2-c2cccnc2)cc1","c1ccc(Nc2cccc(Nc3ccccc3)c2-c2cncnc2)cc1",{},"[ch&r6:0]>>[nr6:0]",null,-0.1470877905],[-0.0371467128,303.2077652831,12,"completed",-4.821888,12.0,7,"C1=NC(NC2=C(c3ccccc3)CC=N2)=C(c2ccccc2)C1","C1=CC(C2=C(NC3=C(C4=CCC=C4)CC=N3)N=CC2)=CC1",{},"[c:0]1[ch:1][ch][c:3][c!r5:4][c!r5:5]1>>[c:0]1[CH2:1][c:3][c:4][c:5]1",null,-0.3603257254],[-0.037209296,225.2726618188,12,"completed",-4.974148,12.0,9,"C1=CN=C(N(c2ccccc2)c2ccccc2)C1","c1ccc(N(c2ccccc2)c2ncc[nH]2)cc1",{},"[#6H2r5:1]>>[NH:1]",null,-0.2418858157],[-0.0372114325,188.223857814,12,"completed",-4.86614,12.0,4,"C1=CC(c2ccccc2Nc2ccccc2C2=CCC=C2)=CC1","C1=NC(c2ccccc2Nc2ccccc2C2=CCC=N2)=CC1",{},"[chr5,CH1r5:1]>>[n:1]",null,-0.2494525315],[-0.03725331,167.269967624,12,"completed",-5.050416,12.0,4,"C(=CC1=c2ccccc2=CC1)C1=c2ccccc2=CC1","C(=CC1=c2cnccc2=CC1)C1=c2cnccc2=CC1",{},"[ch&r6:0]>>[nr6:0]",null,-0.1708330848],[-0.037254657,145.9402566853,12,"completed",-5.149868,12.0,4,"C1=CC(Nc2cccc(-c3cccc(NC4=CCC=C4)c3)c2)=CC1","C1=CC(Nc2ccnc(-c3cc(NC4=CCC=C4)ccn3)c2)=CC1",{},"[ch&r6:0]>>[nr6:0]",null,-0.150056986],[-0.0372667168,247.8935618724,12,"completed",-5.171028,12.0,9,"C(=Cc1c[nH]cn1)C1=CCC(C2=CC(C=Cc3c[nH]cn3)=CC2)=C1","C(=Cc1c[nH]cn1)c1cccc(-c2cccc(C=Cc3c[nH]cn3)c2)c1",{},"[CH2:0]1[c,C:1]-,=,:[c,C:2]-,=,:[c,C:3]-,=,:[c,C:4]1>>[ch:0]1c[c:1][c:2][c:3][c:4]1",null,-0.2528304899],[-0.0372706749,152.7202864087,12,"completed",-5.290076,12.0,9,"C1=CN=C(c2c(Nc3ccccc3)cccc2Nc2ccccc2)C1","C1=NCC(c2c(Nc3ccccc3)cccc2Nc2ccccc2)=N1",{},"[chr5,CH1r5:1]>>[n:1]",null,-0.2025503392],[-0.0373616637,155.6208970362,12,"completed",-5.155204,12.0,8,"C(#CC1=CC(c2ccccc2)=CC1)C1=CC(c2ccccc2)=CC1","C(#CC1=CC(C2=CC=CC2)=CC1)C1=CC(C2=CC=CC2)=CC1",{},"[c:0]1[ch:1][ch][c:3][c!r5:4][c!r5:5]1>>[c:0]1[CH2:1][c:3][c:4][c:5]1",null,-0.1603469039],[-0.0374948626,172.5970871764,12,"completed",-5.071024,12.0,4,"C1=CCC(c2ccc(Nc3ccc(C4=CC=CC4)cc3)cc2)=C1","c1coc(-c2ccc(Nc3ccc(-c4ccco4)cc3)cc2)c1",{},"[#6H2r5:1]>>[O:1]",null,-0.1737848172],[-0.0375100279,151.9024472316,12,"completed",-4.969272,12.0,4,"C1=CC(Nc2cccc(NC3=CCC=C3)c2-c2ccccc2)=CC1","C1=CC(Nc2cccc(NC3=CCC=C3)c2-c2cccnc2)=CC1",{},"[ch&r6:0]>>[nr6:0]",null,-0.1773368556],[-0.0375692029,108.9984521791,12,"completed",-5.13846,12.0,4,"C1=CCC(c2cc(Nc3ccccc3)cc(Nc3ccccc3)c2)=C1","C1=CCC(c2cc(Nc3ccccc3)nc(Nc3ccccc3)c2)=C1",{},"[ch&r6:0]>>[nr6:0]",null,-0.1122740249],[-0.0376422053,134.0480615295,12,"completed",-5.214912,12.0,8,"C1=CCC(c2cc(NC3=NC=CC3)cc(C3=CC=CC3)c2)=C1","C1=CN=C(Nc2cc(-c3cccs3)cc(-c3cccs3)c2)C1",{},"[#6H2r5:1]>>[S:1]",null,-0.1563304801],[-0.0377331993,136.8826658766,12,"completed",-5.199824,12.0,9,"C1=CCC(c2cc(Nc3nc[nH]n3)cc(C3=CC=CC3)c2)=C1","c1ccc(-c2cc(Nc3nc[nH]n3)cc(-c3ccccc3)c2)cc1",{},"[CH2:0]1[c,C:1]-,=,:[c,C:2]-,=,:[c,C:3]-,=,:[c,C:4]1>>[ch:0]1c[c:1][c:2][c:3][c:4]1",null,-0.1536867964],[-0.0380524922,173.0749417822,12,"completed",-5.144164,12.0,7,"C1=CC(NC2=CC(=C3C=CN=C3)C=C2NC2=CCC=C2)=CC1","C1=CC(NC2=CC(=C3C=CN=N3)C=C2NC2=CCC=C2)=CC1",{},"[chr5,CH1r5:1]>>[n:1]",null,-0.175814278],[-0.0380769941,135.6751797574,12,"completed",-4.912416,12.0,4,"C1=C(NC2=CCC(c3ccccc3)=C2)C=C(c2ccccc2)C1","C1=C(NC2=CCC(c3ccccn3)=C2)C=C(c2ccccn2)C1",{},"[ch&r6:0]>>[nr6:0]",null,-0.188811428],[-0.0381564336,171.1436929513,12,"completed",-4.982888,12.0,7,"C1=NCC(c2ccccc2)=C1NC1=C(c2ccccc2)CN=C1","C1=CCC(C2=C(NC3=C(C4=CC=CC4)CN=C3)C=NC2)=C1",{},"[c:0]1[ch:1][ch][c:3][c!r5:4][c!r5:5]1>>[c:0]1[CH2:1][c:3][c:4][c:5]1",null,-0.1897646482],[-0.038321693,155.7968790969,12,"completed",-5.03404,12.0,8,"C1=NN=C(c2cc(Nc3ccccc3)cc(Nc3ccccc3)c2)C1","C1=CC(Nc2cc(NC3=CCC=C3)cc(C3=NN=CC3)c2)=CC1",{},"[c:0]1[ch:1][ch][c:3][c!r5:4][c!r5:5]1>>[c:0]1[CH2:1][c:3][c:4][c:5]1",null,-0.1624946803],[-0.0383357612,201.4644939109,12,"completed",-5.18032,12.0,4,"C1=CCC(c2ccccc2Nc2ccccc2C2=CC=CC2)=C1","C1=CCC(c2ncccc2Nc2cccnc2C2=CC=CC2)=C1",{},"[ch&r6:0]>>[nr6:0]",null,-0.2091628086],[-0.0383396548,207.1851065837,12,"completed",-5.052624,12.0,10,"c1ccc(Nc2cc(Nc3ccccc3)ncn2)cc1","C1=CCC(Nc2cc(NC3=CC=CC3)ncn2)=C1",{},"[c:0]1[ch:1][ch][c:3][c!r5:4][c!r5:5]1>>[c:0]1[CH2:1][c:3][c:4][c:5]1",null,-0.2098224636],[-0.0384370737,119.4519441089,12,"completed",-4.888312,12.0,10,"C1=CN=C(Nc2cccc(-c3cccc(NC4=NC=CC4)c3)c2)C1","C1=CN=C(NC2=CCC(C3=CC(NC4=NC=CC4)=CC3)=C2)C1",{},"[c:0]1[ch:1][ch][c:3][c!r5:4][c!r5:5]1>>[c:0]1[CH2:1][c:3][c:4][c:5]1",null,-0.1903327442],[-0.0386370499,167.1791139257,12,"completed",-5.21758,12.0,8,"C1=CC(C=Cc2cc(-c3csc(C=CC4=CCC=C4)c3)cs2)=CC1","C(=Cc1cc(-c2csc(C=CC3=CCC=N3)c2)cs1)C1=CCC=N1",{},"[chr5,CH1r5:1]>>[n:1]",null,-0.186341444],[-0.0386510809,140.8605099046,12,"completed",-5.150696,12.0,4,"C1=CCC(N(c2ccccc2)c2ccccc2)=C1","C1=NCC(N(c2ccccc2)c2ccccc2)=C1",{},"[chr5,CH1r5:1]>>[n:1]",null,-0.1452619173],[-0.0386591335,200.5584881801,12,"completed",-5.346012,12.0,3,"c1ccc(Nc2cccc(Nc3ccccc3)c2-c2ccccc2)cc1","c1ccc(-c2c(Nc3cccnc3)cccc2Nc2cccnc2)cc1",{},"[ch&r6:0]>>[nr6:0]",null,-0.2643471963],[-0.0387929494,155.3955620657,12,"completed",-5.236992,12.0,11,"C(=Cc1ccc2c(c1)=CCC=2)c1ccc2c(c1)=CCC=2","C(=Cc1ccc2c(n1)=CCC=2)c1ccc2c(n1)=CCC=2",{},"[ch&r6:0]>>[nr6:0]",null,-0.1826020719],[-0.03904855,245.6012481196,12,"completed",-5.134228,12.0,11,"C(#Cc1cc2c(cc1C#CC1=CC=CC1)SCS2)C1=CC=CC1","C(#Cc1cc2c(cc1C#CC1=CC=CC1)SOS2)C1=CC=CC1",{},"[#6H2r5:1]>>[O:1]",null,-0.2467671686],[-0.0390485533,174.4933144505,12,"completed",-4.917292,12.0,7,"C1=CC(N(C2=CCC=C2)C2=CCC=C2)=CC1","C1=CC(N(C2=CCC=C2)C2=CCN=C2)=CC1",{},"[chr5,CH1r5:1]>>[n:1]",null,-0.2163450977],[-0.0391293716,148.7822968491,12,"completed",-5.257968,12.0,4,"C1=CC(c2ccc(Nc3ccc(C4=CCC=C4)cc3)cc2)=CC1","C1=NCC=C1c1ccc(Nc2ccc(C3=CCN=C3)cc2)cc1",{},"[chr5,CH1r5:1]>>[n:1]",null,-0.1853741554],[-0.0391315402,118.2998035543,12,"completed",-5.199364,12.0,6,"C1=CCC(Nc2cc(-c3ccco3)cc(-c3ccco3)c2)=C1","C1=NCC(Nc2cc(-c3ccco3)cc(-c3ccco3)c2)=C1",{},"[chr5,CH1r5:1]>>[n:1]",null,-0.1372323348],[-0.0394358821,188.7168340083,12,"completed",-4.94664,12.0,4,"C(=CC1=c2ccccc2=CC1)C1=c2ccccc2=CC1","C(=CC1=c2ccncc2=CC1)C1=c2ccncc2=CC1",{},"[ch&r6:0]>>[nr6:0]",null,-0.2171140146],[-0.0395388118,139.5426103129,12,"completed",-5.394404,12.0,4,"C1=CC(c2cc(Nc3ccccc3)cc(C3=CCC=C3)c2)=CC1","C1=CC(c2cc(Nc3ccncc3)cc(C3=CCC=C3)c2)=CC1",{},"[ch&r6:0]>>[nr6:0]",null,-0.2488820213],[-0.0396045749,183.1928030864,12,"completed",-5.088872,12.0,4,"C1=CCC(Nc2cccc(-c3cccc(NC4=CC=CC4)c3)c2)=C1","c1cc(Nc2ccco2)cc(-c2cccc(Nc3ccco3)c2)c1",{},"[#6H2r5:1]>>[O:1]",null,-0.1833583403],[-0.0396343239,142.9997634605,12,"completed",-4.905516,12.0,3,"c1ccc2cc3ccccc3cc2c1","C1=c2cc3ccccc3cc2=CC1",{},"[c:0]1[ch:1][ch][c:3][c!r5:4][c!r5:5]1>>[c:0]1[CH2:1][c:3][c:4][c:5]1",null,-0.197440384],[-0.0396577249,147.6435865398,12,"completed",-5.25622,12.0,5,"c1ccc(Nc2cc(-c3ccc[nH]3)cc(-c3ccc[nH]3)c2)cc1","c1cncc(Nc2cc(-c3ccc[nH]3)cc(-c3ccc[nH]3)c2)c1",{},"[ch&r6:0]>>[nr6:0]",null,-0.1837305798],[-0.0396891738,140.8014519171,12,"completed",-5.20056,12.0,5,"C1=CCC(c2cc(NC3=CCC=C3)cc(C3=CC=CC3)c2)=C1","C1=CCC(c2cc(NC3=CCC=C3)cc(C3=CC=CC3)n2)=C1",{},"[ch&r6:0]>>[nr6:0]",null,-0.1574169067],[-0.0398484801,120.6129088754,12,"completed",-5.166336,12.0,7,"C1=CC(c2cc(Nc3cc[nH]c3)cc(C3=CCC=C3)n2)=CC1","C1=CC(c2cc(Nc3cc[nH]n3)cc(C3=CCC=C3)n2)=CC1",{},"[chr5,CH1r5:1]>>[n:1]",null,-0.1292428009],[-0.0399010691,82.2112998031,12,"completed",-5.375728,12.0,4,"C1=CC(c2cc(Nc3ccccc3)cc(Nc3ccccc3)c2)=CC1","C1=CC(c2nc(Nc3ccccc3)cc(Nc3ccccc3)n2)=CC1",{},"[ch&r6:0]>>[nr6:0]",null,-0.2097889499],[-0.0399113583,160.349700159,12,"completed",-5.22126,12.0,9,"C1=NC=C(c2c(Nc3ccccc3)cccc2Nc2ccccc2)C1","C1=NN=C(c2c(Nc3ccccc3)cccc2Nc2ccccc2)C1",{},"[chr5,CH1r5:1]>>[n:1]",null,-0.1814303731],[-0.0399383097,138.7468683561,12,"completed",-5.003404,12.0,4,"C1=CC(Nc2cc(NC3=CCC=C3)cc(-c3ccccc3)c2)=CC1","C1=CC(Nc2cc(NC3=CCC=C3)cc(-c3ccncc3)c2)=CC1",{},"[ch&r6:0]>>[nr6:0]",null,-0.1543462964],[-0.0399384125,167.9123157387,12,"completed",-5.237084,12.0,8,"C(=CC1=CCC=N1)C1=CCC(C2=CC(C=CC3=CCC=N3)=CC2)=C1","C(=Cc1csc(-c2cc(C=CC3=CCC=N3)cs2)c1)C1=CCC=N1",{},"[#6H2r5:1]>>[S:1]",null,-0.1933976139],[-0.039964614,177.3852616899,12,"completed",-5.022632,12.0,12,"C1=CCC(Nc2cccc(NC3=CC=CC3)c2C2=CC=NC2)=C1","C1=CCC(Nc2cccc(NC3=CC=CC3)c2C2=CN=NC2)=C1",{},"[chr5,CH1r5:1]>>[n:1]",null,-0.1854685329],[-0.0399791764,184.9124241766,12,"completed",-5.271768,12.0,7,"C1=CC(NC2=CC(=C3C=CN=C3)C=C2NC2=CCC=C2)=CC1","C1=CC(NC2=CC(=C3C=NN=C3)C=C2NC2=CCC=C2)=CC1",{},"[chr5,CH1r5:1]>>[n:1]",null,-0.2205667361],[-0.039986597,214.0707368778,12,"completed",-5.081236,12.0,8,"C1=CN=C(C=CC2=CC(C3=CCC(C=CC4=NC=CC4)=C3)=CC2)C1","C(=Cc1ncc[nH]1)C1=CC(C2=CCC(C=Cc3ncc[nH]3)=C2)=CC1",{},"[#6H2r5:1]>>[NH:1]",null,-0.2144733162],[-0.0400306321,131.3534064147,12,"completed",-4.982336,12.0,7,"C1=CC(Nc2cc(-c3ccccc3)cc(NC3=CCC=C3)n2)=CC1","C1=CC(Nc2cc(-c3ccncc3)cc(NC3=CCC=C3)n2)=CC1",{},"[ch&r6:0]>>[nr6:0]",null,-0.1550408903],[-0.0400335894,172.821653928,12,"completed",-4.956944,12.0,11,"C(#Cc1cc2c(cn1)=CCC=2)c1cc2c(cn1)=CCC=2","C(#Cc1cc2c[nH]cc2cn1)c1cc2c[nH]cc2cn1",{},"[#6H2r5:1]>>[NH:1]",null,-0.1997377867],[-0.0400844697,180.3449579232,12,"completed",-4.837896,12.0,3,"c1ccc(-c2ccccc2Nc2ccccc2-c2ccccc2)cc1","C1=C(NC2=CCC=C2c2ccccc2)C(c2ccccc2)=CC1",{},"[c:0]1[ch:1][ch][c:3][c!r5:4][c!r5:5]1>>[c:0]1[CH2:1][c:3][c:4][c:5]1",null,-0.2572675109],[-0.0401144264,142.3758576325,12,"completed",-5.223652,12.0,6,"c1ccc(Nc2cc(-c3cccs3)nc(-c3cccs3)c2)cc1","C1=CC(Nc2cc(-c3cccs3)nc(-c3cccs3)c2)=CC1",{},"[c:0]1[ch:1][ch][c:3][c!r5:4][c!r5:5]1>>[c:0]1[CH2:1][c:3][c:4][c:5]1",null,-0.166622013],[-0.0401477287,177.0521853997,12,"completed",-4.9126,12.0,9,"c1ccc(N(c2ccccc2)c2cnsc2)cc1","C1=CC(N(C2=CCC=C2)c2cnsc2)=CC1",{},"[c:0]1[ch:1][ch][c:3][c!r5:4][c!r5:5]1>>[c:0]1[CH2:1][c:3][c:4][c:5]1",null,-0.2203535086],[-0.0402135467,134.3668032318,12,"completed",-4.861448,12.0,4,"C1=CC(Nc2ccc3cc(NC4=CCC=C4)ccc3c2)=CC1","C1=CC(Nc2ccc3nc(NC4=CCC=C4)ccc3n2)=CC1",{},"[ch&r6:0]>>[nr6:0]",null,-0.2143336082],[-0.0402848297,121.9593721377,12,"completed",-5.208564,12.0,7,"C1=NC=C(c2cc(Nc3ccccc3)cc(Nc3ccccc3)c2)C1","C1=NC=C(c2cc(Nc3ccccc3)nc(Nc3ccccc3)c2)C1",{},"[ch&r6:0]>>[nr6:0]",null,-0.1436986363],[-0.0403413798,158.6342070874,12,"completed",-5.347576,12.0,11,"C(#Cc1cc2c(cn1)=CCC=2)c1cc2c(cn1)=CCC=2","C(#Cc1cc2cscc2cn1)c1cc2cscc2cn1",{},"[#6H2r5:1]>>[S:1]",null,-0.2349442717],[-0.0403796522,188.5253950188,12,"completed",-5.2346,12.0,9,"C1=CCC(C=CC2=CC(C3=NCC(C=CC4=CC=CC4)=C3)=NC2)=C1","C(=Cc1ccc[nH]1)C1=CC(C2=NCC(C=Cc3ccc[nH]3)=C2)=NC1",{},"[#6H2r5:1]>>[NH:1]",null,-0.2107587079],[-0.0405356425,179.0467327665,12,"completed",-5.333132,12.0,10,"C(=CC1=c2cccnc2=CC1)C1=c2cccnc2=CC1","C(=CC1=c2cncnc2=CC1)C1=c2cncnc2=CC1",{},"[ch&r6:0]>>[nr6:0]",null,-0.2422591421],[-0.0408489997,170.4925980782,12,"completed",-5.445648,12.0,9,"C1=C(N(c2ccccc2)c2ccccc2)N=NC1","c1ccc(N(C2=NCN=N2)c2ccccc2)cc1",{},"[chr5,CH1r5:1]>>[n:1]",null,-0.2959886325],[-0.0408947798,131.8042330767,12,"completed",-5.237176,12.0,6,"C1=CC(Nc2cc(-c3ccco3)cc(-c3ccco3)c2)=CC1","C1=NCC=C1Nc1cc(-c2ccco2)cc(-c2ccco2)c1",{},"[chr5,CH1r5:1]>>[n:1]",null,-0.1630730229],[-0.0410362997,143.0823438789,12,"completed",-5.024104,12.0,8,"c1ccc(Nc2cc(Nc3ccccc3)cc(-c3cnoc3)c2)cc1","C1=CC(Nc2cc(NC3=CCC=C3)cc(-c3cnoc3)c2)=CC1",{},"[c:0]1[ch:1][ch][c:3][c!r5:4][c!r5:5]1>>[c:0]1[CH2:1][c:3][c:4][c:5]1",null,-0.1526271814],[-0.0410404318,117.6641239047,12,"completed",-5.16836,12.0,3,"c1ccc(Nc2cc(Nc3ccccc3)cc(-c3ccccc3)c2)cc1","c1ccc(Nc2cc(-c3ccccc3)cc(Nc3ccccc3)n2)cc1",{},"[ch&r6:0]>>[nr6:0]",null,-0.1270222813],[-0.041174305,144.9563789193,12,"completed",-5.353004,12.0,3,"c1ccc2c(Nc3cccc4ccccc34)cccc2c1","c1cc(Nc2cccc3cnccc23)c2ccncc2c1",{},"[ch&r6:0]>>[nr6:0]",null,-0.2288618657],[-0.0412171088,184.840835829,12,"completed",-5.371404,12.0,10,"C(#CC1=CC(C2=CCC=N2)=CC1)C1=CC(C2=CCC=N2)=CC1","C(#CC1=CC(C2=CCN=N2)=CC1)C1=CC(C2=CCN=N2)=CC1",{},"[chr5,CH1r5:1]>>[n:1]",null,-0.2650652729],[0.0248358637,98.9312944989,13,"completed",-4.755188,13.0,13,"C1=c2cc3ccccc3cc2=CC1","C1=c2cc3cc4ccccc4cc3cc2=CC1",{},"[cH&r6:1][cH&r6:2]>>[c:1]2cccc[c:2]2",null,-0.2608564846],[0.0015987059,167.2292817704,13,"completed",-5.266892,13.0,13,"C(#CC1=CCC(C2=CCC=C2)=C1)C1=CCC(C2=CCC=C2)=C1","C(#Cc1csc(C2=CCC=C2)c1)c1csc(C2=CCC=C2)c1",{},"[#6H2r5:1]>>[S:1]",null,-0.2039940517],[-0.0081402262,132.1731484624,13,"completed",-4.935048,13.0,13,"C(=CC1=CCC=C1C=CC1=CSCS1)C1=CSCS1","C1=CC(=C2C=C(C=CC3=CSCS3)C(C=CC3=CSCS3)=C2)C=C1",{},"[r5:1][CH2r5:2][r5:3]>>[r5:1][C:2](=C1cccc1)[r5:3]",null,-0.1755056429],[-0.0139818709,185.8391218487,13,"completed",-5.208748,13.0,13,"C(#CC1=CCC(C2=CCC=C2)=C1)C1=CCC(C2=CCC=C2)=C1","C(#CC1=CCC(c2ccsc2)=C1)C1=CCC(c2ccsc2)=C1",{},"[#6H2r5:1]>>[S:1]",null,-0.2008257496],[-0.0178802792,125.7501503372,13,"completed",-5.069092,13.0,13,"C1=CC(c2cc(NC3=CC=NC3)cc(C3=CCC=C3)c2)=CC1","C1=NCC(Nc2cc(C3=CCC=N3)cc(C3=CCC=N3)c2)=C1",{},"[chr5,CH1r5:1]>>[n:1]",null,-0.1275978037],[-0.0192174146,161.8100924697,13,"completed",-5.3657,13.0,13,"C(#CC1=CCC(C2=CCC=C2)=C1)C1=CCC(C2=CCC=C2)=C1","C(#CC1=CCC(C2=CCC=C2)=N1)C1=CCC(C2=CCC=C2)=N1",{},"[chr5,CH1r5:1]>>[n:1]",null,-0.2465254269],[-0.0206127475,197.5035442537,13,"completed",-4.994664,13.0,13,"C1=CC(c2nc(Nc3ccccc3)cc(Nc3ccccc3)n2)=CC1","C1=CCC(Nc2cc(NC3=CC=CC3)nc(C3=CCC=C3)n2)=C1",{},"[c:0]1[ch:1][ch][c:3][c!r5:4][c!r5:5]1>>[c:0]1[CH2:1][c:3][c:4][c:5]1",null,-0.2108187129],[-0.0256117089,188.0504613391,13,"completed",-5.111504,13.0,13,"C1=NCC(N(c2ccccc2)c2ccccc2)=C1","c1ccc(N(c2ccccc2)c2ccn[nH]2)cc1",{},"[#6H2r5:1]>>[NH:1]",null,-0.1882228031],[-0.0271675855,172.4508774169,13,"completed",-5.327152,13.0,13,"C1=CCC(c2cc(NC3=CCC=C3)cc(C3=CC=CC3)n2)=C1","C1=CC(Nc2cc(C3=CN=CC3)nc(C3=CN=CC3)c2)=CC1",{},"[chr5,CH1r5:1]>>[n:1]",null,-0.234568413],[-0.0294934692,162.6224658173,13,"completed",-5.053084,13.0,13,"C(#CC1=CC(C2=CC=CC2)=CC1)C1=CC(C2=CC=CC2)=CC1","C(#CC1=CC(c2ccc[nH]2)=CC1)C1=CC(c2ccc[nH]2)=CC1",{},"[#6H2r5:1]>>[NH:1]",null,-0.1659054273],[-0.0295172623,166.0922777178,13,"completed",-5.203044,13.0,13,"C(#CC1=CC(C2=CC=CC2)=CC1)C1=CC(C2=CC=CC2)=CC1","C(#CC1=CC(c2cccs2)=CC1)C1=CC(c2cccs2)=CC1",{},"[#6H2r5:1]>>[S:1]",null,-0.181078704],[-0.0336478323,94.5187632579,13,"completed",-4.945628,13.0,13,"C1=c2cc3ccccc3cc2=CC1","C1=CC(=C2C=c3cc4ccccc4cc3=C2)C=C1",{},"[r5:1][CH2r5:2][r5:3]>>[r5:1][C:2](=C1cccc1)[r5:3]",null,-0.1435647821],[-0.0371416965,140.5892267664,13,"completed",-5.318044,13.0,13,"O=c1[nH]cccc1Nc1cc(C2=CCC=C2)cc(C2=CCC=C2)c1","O=c1[nH]ccnc1Nc1cc(C2=CCC=C2)cc(C2=CCC=C2)c1",{},"[ch&r6:0]>>[nr6:0]",null,-0.2075126304],[-0.0371461755,144.5544606899,13,"completed",-5.267352,13.0,13,"C1=NCC(N(c2ccccc2)c2ccccc2)=C1","C1=C(N(c2ccccc2)c2ccccc2)CN=N1",{},"[chr5,CH1r5:1]>>[n:1]",null,-0.1860625463],[-0.0371925766,153.0342734449,13,"completed",-5.050324,13.0,13,"C1=CC(=C2C=C(C=CC3=CCC=C3)C(C=CC3=CCC=C3)=C2)C=C1","C1=CC(=C2SC(C=CC3=CCC=C3)=C(C=CC3=CCC=C3)S2)C=C1",{},"[CH,ch:0]1=[C,c:1][C,c:2]=[CH,ch:3][*:4]1>>[S:0]1[*:1]=,:[*:2][S:3][*:4]1",null,-0.1569352232],[-0.0378596881,135.7575954457,13,"completed",-5.354384,13.0,13,"O=c1[nH]cccc1Nc1cc(C2=CC=CC2)cc(C2=CC=CC2)c1","O=c1[nH]ccnc1Nc1cc(C2=CC=CC2)cc(C2=CC=CC2)c1",{},"[ch&r6:0]>>[nr6:0]",null,-0.223916552],[-0.0379177108,146.8666367712,13,"completed",-5.193844,13.0,13,"C1=CC(c2cc(NC3=CC=NC3)cc(C3=CCC=C3)c2)=CC1","C1=NCC(Nc2cc(-c3ccsc3)cc(-c3ccsc3)c2)=C1",{},"[#6H2r5:1]>>[S:1]",null,-0.1608884402],[-0.0381224342,174.8848401909,13,"completed",-5.266708,13.0,13,"c1ccc(N(c2ccccc2)c2ncc[nH]2)cc1","c1ccc(N(c2ccccc2)c2ncn[nH]2)cc1",{},"[chr5,CH1r5:1]>>[n:1]",null,-0.2102440734],[-0.040858312,166.7252932254,13,"completed",-5.088228,13.0,3,"c1ccnnc1","c1ccc(Nc2ccc(Nc3ccccc3)nn2)cc1",{},"[ch&r6,CH1&r5:1]>>[*:1](-N-c1ccccc1)",null,-0.16692881],[-0.0411809474,204.7106980107,13,"completed",-5.019412,13.0,10,"C(=CC1=c2ncccc2=CC1)C1=c2ncccc2=CC1","C(=CC1=c2ncncc2=CC1)C1=c2ncncc2=CC1",{},"[ch&r6:0]>>[nr6:0]",null,-0.21234109],[-0.0417970079,119.8380495112,13,"completed",-5.133492,13.0,5,"c1ccc(Nc2cc(Nc3ccccc3)cc(-c3ccc[nH]3)c2)cc1","c1ccc(Nc2cc(-c3ccc[nH]3)cc(Nc3ccccc3)n2)cc1",{},"[ch&r6:0]>>[nr6:0]",null,-0.1221097785],[-0.042271672,328.0737126786,13,"completed",-5.495788,13.0,7,"C1=CC(C2=CCN=C2NC2=NCC=C2C2=CCC=C2)=CC1","C1=C(c2ccccc2)C(NC2=NCC=C2c2ccccc2)=NC1",{},"[CH2:0]1[c,C:1]-,=,:[c,C:2]-,=,:[c,C:3]-,=,:[c,C:4]1>>[ch:0]1c[c:1][c:2][c:3][c:4]1",null,-0.429406509],[-0.0426068911,161.7707699175,13,"completed",-5.047104,13.0,4,"C1=C(NC2=CC(c3ccccc3)=CC2)CC=C1c1ccccc1","C1=C(NC2=CC(c3ccncc3)=CC2)CC=C1c1ccncc1",{},"[ch&r6:0]>>[nr6:0]",null,-0.1659541971],[-0.0430042284,160.2504658592,13,"completed",-5.297528,13.0,10,"C1=CCC(C=CC2=CCC(C3=CC(C=CC4=CC=CC4)=CC3)=C2)=C1","C1=CN=C(C=CC2=CCC(C3=CC(C=CC4=NC=CC4)=CC3)=C2)C1",{},"[chr5,CH1r5:1]>>[n:1]",null,-0.2116570199],[-0.0430779347,147.5847913712,13,"completed",-4.982612,13.0,12,"C1=CC(N(C2=CCC=C2)c2ccns2)=CC1","C1=CC(N(C2=CCC=C2)C2=CC=NC2)=CC1",{},"[n,c:0]1[n,ch:1][s,S:2][n,c:3][n,c:4]1>>[*:0]1=[*:1][CH2:2][*:3]=[*:4]1",null,-0.1689184492],[-0.0431557412,191.8769962092,13,"completed",-5.204976,13.0,4,"C1=C(Nc2ccccc2)C=C(C2=CC(Nc3ccccc3)=CC2)C1","C1=C(Nc2ccncc2)C=C(C2=CC(Nc3ccncc3)=CC2)C1",{},"[ch&r6:0]>>[nr6:0]",null,-0.205466694],[-0.0432762953,173.1288011381,13,"completed",-5.429088,13.0,12,"C(=Cc1cc2c(cn1)=CCC=2)c1cc2c(cn1)=CCC=2","C(=Cc1ncc2c(n1)=CCC=2)c1ncc2c(n1)=CCC=2",{},"[ch&r6:0]>>[nr6:0]",null,-0.2881667027],[-0.0434129061,142.0387190181,13,"completed",-4.981968,13.0,13,"c1ccc(-c2c(Nc3ccco3)cccc2Nc2ccco2)cc1","C1=CC(c2c(Nc3ccco3)cccc2Nc2ccco2)=CC1",{},"[c:0]1[ch:1][ch][c:3][c!r5:4][c!r5:5]1>>[c:0]1[CH2:1][c:3][c:4][c:5]1",null,-0.1643212058],[-0.043522531,149.8985589298,13,"completed",-5.120612,13.0,4,"C1=C(NC2=CCC(c3ccccc3)=C2)C=C(c2ccccc2)C1","C1=C(NC2=CCC(c3ccncc3)=C2)C=C(c2ccncc2)C1",{},"[ch&r6:0]>>[nr6:0]",null,-0.1505913566],[-0.0435760749,121.4989300821,13,"completed",-5.21114,13.0,7,"C1=NCC=C1c1cc(Nc2ccccc2)cc(Nc2ccccc2)c1","C1=NCC=C1c1cc(Nc2ccccc2)nc(Nc2ccccc2)c1",{},"[ch&r6:0]>>[nr6:0]",null,-0.1442723772],[-0.0438471219,167.5509473577,13,"completed",-5.123188,13.0,4,"C(#CC1=c2ccccc2=CC1)C1=c2ccccc2=CC1","C(#CC1=c2cnccc2=CC1)C1=c2cnccc2=CC1",{},"[ch&r6:0]>>[nr6:0]",null,-0.1683353344],[-0.0442372589,182.7315039963,13,"completed",-5.384284,13.0,13,"C(=Cc1ccc2c(n1)=CCC=2)c1ccc2c(n1)=CCC=2","C(=Cc1ccc2cscc2n1)c1ccc2cscc2n1",{},"[#6H2r5:1]>>[S:1]",null,-0.2701690674],[-0.0445856226,137.3517359264,13,"completed",-4.960072,13.0,8,"c1ccc(Nc2cc(Nc3ccccc3)cc(-c3ncco3)c2)cc1","C1=CC(Nc2cc(NC3=CCC=C3)cc(-c3ncco3)c2)=CC1",{},"[c:0]1[ch:1][ch][c:3][c!r5:4][c!r5:5]1>>[c:0]1[CH2:1][c:3][c:4][c:5]1",null,-0.1686998029],[-0.0446850064,170.5242680412,13,"completed",-5.130916,13.0,11,"C1=c2ccc(-c3ccc4c(c3)=CCC=4)cc2=CC1","C1=c2cnc(-c3cc4c(cn3)=CCC=4)cc2=CC1",{},"[ch&r6:0]>>[nr6:0]",null,-0.1718920229],[-0.0447406248,208.3898639307,13,"completed",-4.882884,13.0,13,"C(#CC1=CCC(C2=CCC=C2)=C1)C1=CCC(C2=CCC=C2)=C1","C(#Cc1c[nH]c(C2=CCC=C2)c1)c1c[nH]c(C2=CCC=C2)c1",{},"[#6H2r5:1]>>[NH:1]",null,-0.2579236719],[-0.0449189608,159.2159421552,13,"completed",-5.215188,13.0,13,"C1=NCC=C1Nc1cc(-c2ccco2)cc(-c2ccco2)c1","C1=NCC=C1Nc1cc(-c2ccc[nH]2)cc(-c2ccc[nH]2)c1",{},"[o:1]>>[nH:1]",null,-0.1784689641],[-0.0450529323,161.517785049,13,"completed",-5.251068,13.0,13,"C(#CC1=CCC(C2=CCC=C2)=C1)C1=CCC(C2=CCC=C2)=C1","C(#CC1=CCC(C2=CCC=N2)=C1)C1=CCC(C2=CCC=N2)=C1",{},"[chr5,CH1r5:1]>>[n:1]",null,-0.1930558204],[-0.0451469278,165.1194615466,13,"completed",-5.187956,13.0,13,"O=c1[nH]cccc1Nc1cc(C2=CC=CC2)cc(C2=CC=CC2)c1","O=c1[nH]cccc1Nc1cc(-c2ccccc2)cc(-c2ccccc2)c1",{},"[CH2:0]1[c,C:1]-,=,:[c,C:2]-,=,:[c,C:3]-,=,:[c,C:4]1>>[ch:0]1c[c:1][c:2][c:3][c:4]1",null,-0.1762248648],[-0.0451673192,148.8820069153,13,"completed",-5.16054,13.0,4,"C1=c2cccc(Nc3cccc4c3=CCC=4)c2=CC1","C1=c2nccc(Nc3ccnc4c3=CCC=4)c2=CC1",{},"[ch&r6:0]>>[nr6:0]",null,-0.1547958232],[-0.0451923128,153.6575025545,13,"completed",-5.129168,13.0,4,"C1=CC(Nc2cccc(-c3cccc(NC4=CCC=C4)c3)c2)=CC1","C1=CC(Nc2cncc(-c3cncc(NC4=CCC=C4)c3)c2)=CC1",{},"[ch&r6:0]>>[nr6:0]",null,-0.1550080852],[-0.0454927848,129.0762612034,13,"completed",-5.174156,13.0,7,"C1=CC(c2cc(Nc3ccccc3)nc(Nc3ccccc3)c2)=CC1","c1ccc(Nc2cc(-c3ccoc3)cc(Nc3ccccc3)n2)cc1",{},"[#6H2r5:1]>>[O:1]",null,-0.1391231334],[-0.0454997205,112.6772235726,13,"completed",-5.147844,13.0,5,"C1=CC(=C2C=C(NC3=CCC=C3)C(NC3=CCC=C3)=C2)C=C1","C1=CC(=C2N=C(NC3=CCC=C3)C(NC3=CCC=C3)=N2)C=C1",{},"[chr5,CH1r5:1]>>[n:1]",null,-0.1175490978],[-0.0455813777,215.1906431615,13,"completed",-4.89788,13.0,13,"C(#CC1=CCC(C2=CCC=C2)=C1)C1=CCC(C2=CCC=C2)=C1","C(#CC1=CCC(c2cc[nH]c2)=C1)C1=CCC(c2cc[nH]c2)=C1",{},"[#6H2r5:1]>>[NH:1]",null,-0.257535891],[-0.0458145544,144.4021612933,13,"completed",-5.23782,13.0,5,"C1=CCC(c2cc(NC3=CCC=C3)cc(C3=CC=CC3)c2)=C1","C1=CCC(c2cc(NC3=CCN=C3)cc(C3=CC=CC3)c2)=C1",{},"[chr5,CH1r5:1]>>[n:1]",null,-0.173664092],[-0.0459327182,157.2405833554,13,"completed",-4.772024,13.0,4,"C1=CC(Nc2ccc(NC3=CCC=C3)cc2)=CC1","C1=CC(Nc2ccc(NC3=CCC=C3)nn2)=CC1",{},"[ch&r6:0]>>[nr6:0]",null,-0.2782679406],[-0.0459374717,129.4860459946,13,"completed",-4.906344,13.0,4,"C1=CC(Nc2cc(NC3=CCC=C3)cc(-c3ccccc3)c2)=CC1","C1=NC(Nc2cc(NC3=CCC=N3)cc(-c3ccccc3)c2)=CC1",{},"[chr5,CH1r5:1]>>[n:1]",null,-0.1874644841],[-0.0459985659,116.1700283982,13,"completed",-5.373888,13.0,3,"c1ccc2cc(Nc3ccc4ccccc4c3)ccc2c1","c1cnc2cc(Nc3ccc4cccnc4c3)ccc2c1",{},"[ch&r6:0]>>[nr6:0]",null,-0.2241710227],[-0.0460299035,210.8799941066,13,"completed",-4.88362,13.0,4,"C(=CC1=c2ccccc2=CC1)C1=c2ccccc2=CC1","C(=Cc1scc2ccccc12)c1scc2ccccc12",{},"[#6H2r5:1]>>[S:1]",null,-0.2596388281],[-0.0462466225,154.3394783788,13,"completed",-5.34592,13.0,11,"C1=c2ccc(-c3ccc4c(c3)=CCC=4)cc2=CC1","C1=c2cc(-c3cnc4c(c3)=CCC=4)cnc2=CC1",{},"[ch&r6:0]>>[nr6:0]",null,-0.2312017113],[-0.0464725262,140.0293471302,13,"completed",-5.331016,13.0,4,"C1=CCC(c2ccc(Nc3ccc(C4=CC=CC4)cc3)cc2)=C1","C1=NCC(c2ccc(Nc3ccc(C4=CC=NC4)cc3)cc2)=C1",{},"[chr5,CH1r5:1]>>[n:1]",null,-0.2139129035],[-0.046477758,140.0501586237,13,"completed",-5.176824,13.0,13,"C1=CC(c2cc(NC3=CC=NC3)cc(C3=CCC=C3)c2)=CC1","C1=CC(c2cc(NC3=CC=NC3)cc(C3=NCC=C3)c2)=NC1",{},"[chr5,CH1r5:1]>>[n:1]",null,-0.1500199692],[-0.0465039258,137.6252510006,13,"completed",-5.239108,13.0,4,"C1=CC(c2ccc(Nc3ccc(C4=CCC=C4)cc3)cc2)=CC1","C1=CC(c2ccc(Nc3ccc(C4=NCC=C4)cc3)cc2)=NC1",{},"[chr5,CH1r5:1]>>[n:1]",null,-0.1685903828],[-0.0465539986,380.0220133353,13,"completed",-4.989236,13.0,6,"C1=CC(Nc2cc(C3=CCC=C3)nc(C3=CCC=C3)c2)=CC1","C1=CC(c2cc(NC3=COCO3)cc(C3=CCC=C3)n2)=CC1",{},"[CH,ch:0]1=[C,c:1][C,c:2]=[CH,ch:3][*:4]1>>[O:0]1[*:1]=,:[*:2][O:3][*:4]1",null,-0.3878509712],[-0.0466093515,142.8581745722,13,"completed",-5.34178,13.0,9,"C1=C(N(c2ccccc2)c2ccccc2)N=NC1","c1ccc(N(c2ccccc2)c2conn2)cc1",{},"[#6H2r5:1]>>[O:1]",null,-0.2214783659],[-0.046642221,201.1730952139,13,"completed",-5.46414,13.0,3,"C(=Cc1ccccc1-c1ccccc1C=Cc1ccccc1)c1ccccc1","C(=Cc1ccccc1)C1=CCC=C1C1=CCC=C1C=Cc1ccccc1",{},"[c:0]1[ch:1][ch][c:3][c!r5:4][c!r5:5]1>>[c:0]1[CH2:1][c:3][c:4][c:5]1",null,-0.3247208103],[-0.0468145846,146.1194303818,13,"completed",-4.792908,13.0,4,"C1=C(NC2=CC(c3ccccc3)=CC2)CC=C1c1ccccc1","C1=C(NC2=CC(c3ccccn3)=CC2)CC=C1c1ccccn1",{},"[ch&r6:0]>>[nr6:0]",null,-0.2599241836],[-0.0468784715,183.0274992588,13,"completed",-4.823176,13.0,12,"C1=CC(Nc2cccc(-c3cccc(NC4=NCC=C4)c3)c2)=NC1","C1=CC(NC2=CCC(C3=CC(NC4=NCC=C4)=CC3)=C2)=NC1",{},"[c:0]1[ch:1][ch][c:3][c!r5:4][c!r5:5]1>>[c:0]1[CH2:1][c:3][c:4][c:5]1",null,-0.2665492707],[-0.0470031552,215.9633160424,13,"completed",-5.170936,13.0,10,"C(#CC1=c2ncccc2=CC1)C1=c2ncccc2=CC1","C(#CC1=c2ncncc2=CC1)C1=c2ncncc2=CC1",{},"[ch&r6:0]>>[nr6:0]",null,-0.2215982689],[-0.0472232364,150.0389681072,13,"completed",-5.177192,13.0,5,"C1=CC(Nc2cc(C3=CCC=C3)cc(C3=CCC=C3)c2)=CC1","C1=CC(c2cc(NC3=CCN=C3)cc(C3=CCC=C3)c2)=CC1",{},"[chr5,CH1r5:1]>>[n:1]",null,-0.1594722808],[-0.0472375957,221.1593765826,13,"completed",-5.142692,13.0,4,"C1=c2cc(Nc3ccccc3)c(Nc3ccccc3)cc2=CC1","C1=c2nc(Nc3ccccc3)c(Nc3ccccc3)nc2=CC1",{},"[ch&r6:0]>>[nr6:0]",null,-0.2231693241],[-0.0472524029,149.0441797506,13,"completed",-5.263212,13.0,4,"C1=CC(c2ccccc2Nc2ccccc2C2=CCC=C2)=CC1","C1=NCC=C1c1ccccc1Nc1ccccc1C1=CCN=C1",{},"[chr5,CH1r5:1]>>[n:1]",null,-0.1877947401],[-0.0472964656,116.4190205042,13,"completed",-5.301024,13.0,7,"C1=CCC(c2cc(Nc3ccsn3)cc(C3=CC=CC3)c2)=C1","c1ccc(-c2cc(Nc3ccsn3)cc(-c3ccccc3)c2)cc1",{},"[CH2:0]1[c,C:1]-,=,:[c,C:2]-,=,:[c,C:3]-,=,:[c,C:4]1>>[ch:0]1c[c:1][c:2][c:3][c:4]1",null,-0.1826324345],[-0.0474029872,119.7115332461,13,"completed",-5.315468,13.0,6,"C1=CC(Nc2cc(-c3ccco3)cc(-c3ccco3)c2)=CC1","C1=CC(Nc2cc(-c3ccco3)cc(-c3ccco3)c2)=NC1",{},"[chr5,CH1r5:1]>>[n:1]",null,-0.192561201],[-0.0475839315,139.0098878028,13,"completed",-5.245824,13.0,7,"C1=NC(Nc2cc(-c3ccccc3)cc(-c3ccccc3)c2)=CC1","c1ccc(-c2cc(Nc3cocn3)cc(-c3ccccc3)c2)cc1",{},"[#6H2r5:1]>>[O:1]",null,-0.1724628134],[-0.0476935366,81.7043376186,13,"completed",-5.300748,13.0,3,"c1ccc(-c2ccccn2)nc1","c1ccc(Nc2cccc(-c3cccc(Nc4ccccc4)n3)n2)cc1",{},"[ch&r6,CH1&r5:1]>>[*:1](-N-c1ccccc1)",null,-0.1625499337],[-0.0477143422,78.841973054,13,"completed",-5.410504,13.0,3,"c1ccc(Nc2cccc(-c3cccc(Nc4ccccc4)c3)c2)cc1","c1ccc(Nc2cc(-c3ccnc(Nc4ccccc4)c3)ccn2)cc1",{},"[ch&r6:0]>>[nr6:0]",null,-0.2312105023],[-0.0478565374,137.7866231846,13,"completed",-5.256496,13.0,6,"C1=CC(Nc2cc(-c3ccsc3)cc(-c3ccsc3)c2)=CC1","C1=CC(Nc2cc(-c3ccsc3)cc(-c3ccsc3)c2)=NC1",{},"[chr5,CH1r5:1]>>[n:1]",null,-0.1760276755],[-0.0478801459,204.5182437648,13,"completed",-5.217764,13.0,8,"C1=CC(C=CC2=NCC(C3=CC(C=CC4=CCC=C4)=NC3)=C2)=CC1","C(=Cc1cc[nH]c1)C1=NCC(C2=CC(C=Cc3cc[nH]c3)=NC2)=C1",{},"[#6H2r5:1]>>[NH:1]",null,-0.220506708],[-0.0479059938,127.3698733511,13,"completed",-5.0391,13.0,4,"C1=CC(=C2C=CC=C2NC2=CC=CC2=C2C=CC=C2)C=C1","C1=CC(=C2C=CC=C2NC2=CC=CC2=C2C=CC=N2)N=C1",{},"[chr5,CH1r5:1]>>[n:1]",null,-0.1343145619],[-0.0479448025,163.6386049205,13,"completed",-5.24426,13.0,10,"C1=CCC(C=CC2=CCC(C3=CC(C=CC4=CC=CC4)=CC3)=C2)=C1","C1=CCC(C=CC2=CCC(C3=NC(C=CC4=CC=CC4)=CC3)=N2)=C1",{},"[chr5,CH1r5:1]>>[n:1]",null,-0.1922887343],[-0.0479930256,125.8048208809,13,"completed",-5.152996,13.0,7,"C1=CC(c2cc(Nc3ccccc3)cc(Nc3ccccc3)c2)=NC1","C1=CC(c2cc(Nc3ccccc3)nc(Nc3ccccc3)c2)=NC1",{},"[ch&r6:0]>>[nr6:0]",null,-0.1311604178],[-0.0480099293,132.1280546857,13,"completed",-5.259992,13.0,12,"C1=NCC(Nc2cccc(NC3=CC=NC3)c2-c2ccccc2)=C1","C1=NCC(Nc2cccc(NC3=CC=NC3)c2)=C1",{},"[c&r6,C&r5:1](-[c]1[ch]ccc[ch]1)>>[*:1]",null,-0.1732067218],[-0.0480442708,188.6018889164,13,"completed",-5.439944,13.0,12,"C(#Cc1ccc2cc(C#CC3=CC=CC3)ccc2c1)C1=CC=CC1","C(#Cc1cc2cnc(C#CC3=CC=CC3)cc2cn1)C1=CC=CC1",{},"[ch&r6:0]>>[nr6:0]",null,-0.3036379667],[-0.0481741848,138.4086650481,13,"completed",-5.338284,13.0,10,"C(#Cc1ccc2c(c1)=CCC=2)c1ccc2c(c1)=CCC=2","C(#Cc1cnc2c(c1)=CCC=2)c1cnc2c(c1)=CCC=2",{},"[ch&r6:0]>>[nr6:0]",null,-0.2167459302],[-0.0482944575,180.2564791117,13,"completed",-5.227332,13.0,4,"C1=CCC(N(C2=CC=CC2)c2ccccc2)=C1","C1=NCC(N(C2=CC=NC2)c2ccccc2)=C1",{},"[chr5,CH1r5:1]>>[n:1]",null,-0.20108949],[-0.0484073337,146.2129958877,13,"completed",-5.301024,13.0,4,"C(#CC1=c2ccccc2=CC1)C1=c2ccccc2=CC1","C(#CC1=c2ccccc2=NC1)C1=c2ccccc2=NC1",{},"[chr5,CH1r5:1]>>[n:1]",null,-0.2029272233],[-0.0485257079,230.3813712546,13,"completed",-4.956392,13.0,4,"C1=CC(Nc2cccc3c(NC4=CCC=C4)cccc23)=CC1","C1=CC(Nc2cccc3c(NC4=NCC=C4)cccc23)=NC1",{},"[chr5,CH1r5:1]>>[n:1]",null,-0.2513582552],[-0.0488196918,133.0210437151,13,"completed",-5.252816,13.0,4,"C1=CC(c2cccc(Nc3cccc(C4=CCC=C4)c3)c2)=CC1","c1cc(Nc2cccc(-c3ccoc3)c2)cc(-c2ccoc2)c1",{},"[#6H2r5:1]>>[O:1]",null,-0.1706969118],[-0.048902796,138.0358024724,13,"completed",-5.04646,13.0,7,"C1=CCC(c2cc(Nc3c[nH]cn3)cc(C3=CC=CC3)c2)=C1","C1=CCC(c2cc(Nc3c[nH]cn3)cc(C3=CC=CC3)n2)=C1",{},"[ch&r6:0]>>[nr6:0]",null,-0.1430331544],[-0.0489293363,145.3944789248,13,"completed",-5.003772,13.0,8,"c1ccc(Nc2cc(Nc3ccccc3)cc(-c3cnco3)c2)cc1","C1=CC(Nc2cc(NC3=CCC=C3)cc(-c3cnco3)c2)=CC1",{},"[c:0]1[ch:1][ch][c:3][c!r5:4][c!r5:5]1>>[c:0]1[CH2:1][c:3][c:4][c:5]1",null,-0.1602400394],[-0.0489891243,165.6295066643,13,"completed",-5.060168,13.0,6,"C1=CC(Nc2cc(-c3cccs3)cc(-c3cccs3)c2)=CC1","c1csc(-c2cc(Nc3ccsc3)cc(-c3cccs3)c2)c1",{},"[#6H2r5:1]>>[S:1]",null,-0.1679600003],[-0.0490192469,119.8068171211,13,"completed",-5.305992,13.0,5,"c1ccc(Nc2cc(-c3ccsc3)cc(-c3ccsc3)c2)cc1","c1ccc(Nc2cc(-c3ccsc3)cc(-c3ccsc3)c2)nc1",{},"[ch&r6:0]>>[nr6:0]",null,-0.1874718603],[-0.0490549538,145.6387524656,13,"completed",-5.168636,13.0,11,"C(#Cc1cc2c(cc1C#CC1=CN=CC1)=CCC=2)C1=CN=CC1","C(#Cc1cc2c[nH]cc2cc1C#CC1=CN=CC1)C1=CN=CC1",{},"[#6H2r5:1]>>[NH:1]",null,-0.1533590149],[-0.049109731,164.8570592775,13,"completed",-5.231564,13.0,11,"C1=CCC(c2cc(C=CC3=CCC=C3)cc(C3=CC=CC3)c2)=C1","C1=CCC(c2cc(C=Cc3cc[nH]c3)cc(C3=CC=CC3)c2)=C1",{},"[#6H2r5:1]>>[NH:1]",null,-0.1888367077],[-0.049222796,129.9289860503,13,"completed",-5.095404,13.0,11,"C(#Cc1cc2c(cc1C#Cc1ccco1)=CCC=2)c1ccco1","C(#Cc1cc2c[nH]cc2cc1C#Cc1ccco1)c1ccco1",{},"[#6H2r5:1]>>[NH:1]",null,-0.1299688108],[-0.049423617,133.6422349749,13,"completed",-5.263028,13.0,4,"C1=CC(Nc2cccc(-c3cccc(NC4=CCC=C4)c3)c2)=CC1","C1=NCC=C1Nc1cccc(-c2cccc(NC3=CCN=C3)c2)c1",{},"[chr5,CH1r5:1]>>[n:1]",null,-0.175737105],[-0.0497353598,141.4358792963,13,"completed",-4.92916,13.0,7,"C1=CC(Nc2cc(C3=CCC=C3)cc(NC3=CCC=C3)n2)=CC1","C1=CC(Nc2cc(C3=CCN=C3)cc(NC3=CCC=C3)n2)=CC1",{},"[chr5,CH1r5:1]>>[n:1]",null,-0.1852171636],[-0.0500491026,169.512889208,13,"completed",-5.053912,13.0,4,"C1=CC(Nc2cc(-c3ccccc3)cc(-c3ccccc3)c2)=CC1","C1=CC(Nc2cc(-c3ccccn3)cc(-c3ccccn3)c2)=CC1",{},"[ch&r6:0]>>[nr6:0]",null,-0.1725555865],[-0.0501485598,212.3275303428,13,"completed",-4.910576,13.0,6,"C1=CC(N(c2ccsc2)c2ccsc2)=CC1","C1=NCC=C1N(c1ccsc1)c1ccsc1",{},"[chr5,CH1r5:1]>>[n:1]",null,-0.2503295658],[-0.0502626493,189.1454145387,13,"completed",-5.354476,13.0,3,"c1ccc2cc(Nc3ccc4ccccc4c3)ccc2c1","c1cnc2ccc(Nc3ccc4ncccc4c3)cc2c1",{},"[ch&r6:0]>>[nr6:0]",null,-0.2598219097],[-0.0503756673,205.5891098324,13,"completed",-4.986384,13.0,13,"C(=Cc1ccc2c(n1)=CCC=2)c1ccc2c(n1)=CCC=2","C(=Cc1ccc2c[nH]cc2n1)c1ccc2c[nH]cc2n1",{},"[#6H2r5:1]>>[NH:1]",null,-0.2204361446],[-0.0505290472,158.7870169716,13,"completed",-5.33902,13.0,10,"C(#Cc1ccc2c(c1)=CCC=2)c1ccc2c(c1)=CCC=2","C(#Cc1ccc2c(n1)=CCC=2)c1ccc2c(n1)=CCC=2",{},"[ch&r6:0]>>[nr6:0]",null,-0.2306670574],[-0.0506111812,178.4419874523,13,"completed",-5.16376,13.0,4,"C1=CCC(c2ccc(Nc3ccc(C4=CC=CC4)cc3)cc2)=C1","C1=NC=C(c2ccc(Nc3ccc(C4=CN=CC4)cc3)cc2)C1",{},"[chr5,CH1r5:1]>>[n:1]",null,-0.183939007],[-0.050661437,161.0703514507,13,"completed",-4.978196,13.0,6,"C1=CC(c2cc(Nc3cccs3)cc(C3=CCC=C3)c2)=CC1","c1csc(Nc2cc(-c3ccsc3)cc(-c3ccsc3)c2)c1",{},"[#6H2r5:1]>>[S:1]",null,-0.1822454476],[-0.0507251416,239.0393292728,13,"completed",-5.357788,13.0,3,"C(#Cc1ccccc1)C1=CCC=C1C#Cc1ccccc1","C(#CC1=CCC=C1C#CC1=CC=CC1)C1=CC=CC1",{},"[c:0]1[ch:1][ch][c:3][c!r5:4][c!r5:5]1>>[c:0]1[CH2:1][c:3][c:4][c:5]1",null,-0.2995038913],[-0.0507468116,191.9672224315,13,"completed",-5.443348,13.0,12,"c1ccc(N(c2ccccc2)c2ccccn2)cc1","c1ccc(N(c2ccccc2)c2ccncn2)cc1",{},"[ch&r6:0]>>[nr6:0]",null,-0.3075978878],[-0.0508096175,170.6762384883,13,"completed",-5.019504,13.0,6,"C1=CC(c2cc(Nc3cccs3)cc(C3=CCC=C3)c2)=CC1","C1=CC(c2cc(Nc3cccs3)cc(C3=NCC=C3)c2)=NC1",{},"[chr5,CH1r5:1]>>[n:1]",null,-0.1797369893],[-0.0508447779,173.4599077588,13,"completed",-5.160908,13.0,10,"C1=CCC(C=CC2=CCC(C3=CC(C=CC4=CC=CC4)=CC3)=C2)=C1","C1=CCC(C=Cc2csc(-c3cc(C=CC4=CC=CC4)cs3)c2)=C1",{},"[#6H2r5:1]>>[S:1]",null,-0.178622882],[-0.0508609746,140.8931975683,13,"completed",-5.251804,13.0,11,"C1=CCC(c2cc(C=CC3=CCC=C3)cc(C3=CC=CC3)c2)=C1","C1=CC(C=Cc2cc(-c3ccc[nH]3)cc(-c3ccc[nH]3)c2)=CC1",{},"[#6H2r5:1]>>[NH:1]",null,-0.1764728755],[-0.0508847758,145.5857934287,13,"completed",-5.423292,13.0,11,"C(#Cc1cc2c(cc1C#CC1=CC=NC1)=CCC=2)C1=CC=NC1","C(#Cc1cc2c(cc1C#Cc1ccns1)=CCC=2)c1ccns1",{},"[#6H2r5:1]>>[S:1]",null,-0.2690890275],[0.0862382823,132.9944243038,14,"completed",-4.808456,14.0,14,"C1=c2cc3cc4ccccc4cc3cc2=CC1","C1=Cc2cc3cc4c(cc3cc2C1)=CCC=4",{},"[c:0]1[ch:1][ch][c:3][c!r5:4][c!r5:5]1>>[c:0]1[CH2:1][c:3][c:4][c:5]1",null,-0.2435908246],[0.0757535993,112.1428429831,14,"completed",-4.910668,14.0,14,"C1=c2cc3cc4ccccc4cc3cc2=CC1","C1=c2cc3cc4ccncc4cc3cc2=CC1",{},"[ch&r6:0]>>[nr6:0]",null,-0.1736112159],[0.0634498635,137.5261742909,14,"completed",-5.105892,14.0,14,"C1=CC(=C2C=c3cc4ccccc4cc3=C2)C=C1","C1=CC(=C2C=c3cc4ccncc4cc3=C2)C=C1",{},"[ch&r6:0]>>[nr6:0]",null,-0.1375880056],[0.0628964568,108.4228634091,14,"completed",-4.848752,14.0,14,"C1=c2cc3cc4ccccc4cc3cc2=CC1","C1=c2cc3cc4cccnc4cc3cc2=CC1",{},"[ch&r6:0]>>[nr6:0]",null,-0.2066084231],[0.0622208277,272.5204396855,14,"completed",-5.089792,14.0,14,"C1=CC(=C2C=c3cc4ccccc4cc3=C2)C=C1","C1=CC(=C2C=c3cc4c(cc3=C2)CC=C4)C=C1",{},"[c:0]1[ch:1][ch][c:3][c!r5:4][c!r5:5]1>>[c:0]1[CH2:1][c:3][c:4][c:5]1",null,-0.2726141039],[0.0349951859,150.7148113648,14,"completed",-5.048944,14.0,14,"C1=CC(=C2C=c3cc4ccccc4cc3=C2)C=C1","C1=CC(=C2C=c3cc4cccnc4cc3=C2)C=C1",{},"[ch&r6:0]>>[nr6:0]",null,-0.154894302],[0.0299894335,77.2101799385,14,"completed",-4.898156,14.0,14,"C1=c2cc3cc4ccccc4cc3cc2=CC1","c1ccc2cc3cc4cscc4cc3cc2c1",{},"[#6H2r5:1]>>[S:1]",null,-0.1610108756],[0.028070418,97.2716800496,14,"completed",-5.019964,14.0,14,"C1=c2cc3cc4ccccc4cc3cc2=CC1","C1=c2cc3cc4ccccc4cc3cc2=NC1",{},"[chr5,CH1r5:1]>>[n:1]",null,-0.1122524065],[0.0197533496,104.5541057746,14,"completed",-5.299644,14.0,14,"C1=c2cc3cc4ccccc4cc3cc2=CC1","c1ccc2cc3cc4c(cc3cc2c1)SCS4",{},"[CH,ch:0]1=[C,c:1][C,c:2]=[CH,ch:3][*:4]1>>[S:0]1[*:1]=,:[*:2][S:3][*:4]1",null,-0.1745332264],[0.0134674607,99.6169210761,14,"completed",-5.023184,14.0,14,"C1=CC(=C2C=c3cc4ccccc4cc3=C2)C=C1","C1=CC(=C2C=c3cc4ccccc4cc3=C2)N=C1",{},"[chr5,CH1r5:1]>>[n:1]",null,-0.1132027955],[0.0130863923,183.8303133203,14,"completed",-5.215096,14.0,14,"C1=c2cc3cc4ccccc4cc3cc2=CC1","O=c1occc2cc3cc4c(cc3cc12)=CCC=4",{},"[c:1]1[c:2][ch:3][ch:4][c:5][c:6]1>>[c:1]1[c:2][o:3][c:4](=O)[c:5][c:6]1",null,-0.2007103829],[0.0112480274,109.8504388347,14,"completed",-5.123372,14.0,14,"C1=CC(=C2C=c3cc4ccccc4cc3=C2)C=C1","C1=CC(=C2C=c3cc4ccccc4cc3=C2)C=N1",{},"[chr5,CH1r5:1]>>[n:1]",null,-0.1110620619],[0.0042402814,190.3753929578,14,"completed",-5.1794,14.0,14,"C1=c2cc3cc4ccccc4cc3cc2=CC1","O=c1ccoc2cc3cc4c(cc3cc12)=CCC=4",{},"[ch:1]1[c:2][c:3][ch:4][c:5][c:6]1>>[o:1]1[c:2][c:3][C:4](=O)[c:5][c:6]1",null,-0.198322784],[0.0013593582,182.9442629549,14,"completed",-5.102672,14.0,14,"C1=CC(=C2SC(C=CC3=CCC=C3)=C(C=CC3=CCC=C3)S2)C=C1","C1=CC(=C2SC(C=CC3=CCC=C3)=C(C=CC3=CCC=C3)S2)N=C1",{},"[chr5,CH1r5:1]>>[n:1]",null,-0.1829538241],[-0.0023317583,81.6836480861,14,"completed",-4.960348,14.0,14,"C1=c2cc3cc4ccccc4cc3cc2=CC1","c1ccc2cc3cc4cocc4cc3cc2c1",{},"[#6H2r5:1]>>[O:1]",null,-0.127391256],[-0.004863642,245.3505679064,14,"completed",-4.710108,14.0,14,"C(=Cc1ccccc1)C1=CCC=C1C1=CCC=C1C=Cc1ccccc1","C(=Cc1ccccc1)C1=C(C2=C(C=Cc3ccccc3)SCS2)SCS1",{},"[CH,ch:0]1=[C,c:1][C,c:2]=[CH,ch:3][*:4]1>>[S:0]1[*:1]=,:[*:2][S:3][*:4]1",null,-0.3669940453],[-0.0088288756,209.3779193497,14,"completed",-5.0874,14.0,14,"C(#CC1=CCC(c2cc[nH]c2)=C1)C1=CCC(c2cc[nH]c2)=C1","C(#CC1=CCC(c2cc[nH]n2)=C1)C1=CCC(c2cc[nH]n2)=C1",{},"[chr5,CH1r5:1]>>[n:1]",null,-0.2095636073],[-0.009358058,77.6055558443,14,"completed",-4.660152,14.0,14,"C1=c2cc3cc4ccccc4cc3cc2=CC1","c1ccc2cc3cc4c[nH]cc4cc3cc2c1",{},"[#6H2r5:1]>>[NH:1]",null,-0.3175233711],[-0.015127572,111.3518716333,14,"completed",-5.02392,14.0,14,"C1=c2cc3cc4ccccc4cc3cc2=CC1","C1=c2cc3nc4ccccc4nc3cc2=CC1",{},"[ch&r6:0]>>[nr6:0]",null,-0.123431928],[-0.0177079621,195.424909584,14,"completed",-5.26864,14.0,14,"C1=c2cc3cc4ccccc4cc3cc2=CC1","O=c1ccc2cc3cc4c(cc3cc2o1)=CCC=4",{},"[c:1]1[c:2][ch:3][ch:4][c:5][c:6]1>>[c:1]1[c:2][o:3][c:4](=O)[c:5][c:6]1",null,-0.2283116852],[-0.0180048589,166.1316483291,14,"completed",-5.099728,14.0,14,"C(#Cc1cnc2c(c1)=CCC=2)c1cnc2c(c1)=CCC=2","C(#Cc1cnc2c[nH]cc2c1)c1cnc2c[nH]cc2c1",{},"[#6H2r5:1]>>[NH:1]",null,-0.1661317574],[-0.0267332052,192.7544508565,14,"completed",-5.129996,14.0,14,"C1=CC(=C2C=c3cc4ccccc4cc3=C2)C=C1","C1=CC(=C2C=c3cc4ccccc4nc3=C2)C=C1",{},"[ch&r6:0]>>[nr6:0]",null,-0.1938947156],[-0.0284102448,216.5458786709,14,"completed",-5.311972,14.0,14,"C(#CC1=CCC(c2cc[nH]c2)=C1)C1=CCC(c2cc[nH]c2)=C1","C(#CC1=NCC(c2cc[nH]c2)=C1)C1=NCC(c2cc[nH]c2)=C1",{},"[chr5,CH1r5:1]>>[n:1]",null,-0.2625049727],[-0.0290737663,178.4492755038,14,"completed",-5.286028,14.0,14,"C(#Cc1csc(C2=CCC=C2)c1)c1csc(C2=CCC=C2)c1","C(#Cc1csc(C2=CCC=N2)c1)c1csc(C2=CCC=N2)c1",{},"[chr5,CH1r5:1]>>[n:1]",null,-0.2209101359],[-0.0296465107,187.428117594,14,"completed",-5.158516,14.0,14,"C1=CC(=C2SC(C=CC3=CCC=C3)=C(C=CC3=CCC=C3)S2)C=C1","C1=CC(C=CC2=C(C=CC3=CCC=C3)SC(=C3C=CN=C3)S2)=CC1",{},"[chr5,CH1r5:1]>>[n:1]",null,-0.1918518157],[-0.0298922672,328.1911661789,14,"completed",-5.231656,14.0,3,"C1=c2ccccc2=CC1","C1=CC(=C2C=c3ccccc3=C2)C=C1",{},"[r5:1][CH2r5:2][r5:3]>>[r5:1][C:2](=C1cccc1)[r5:3]",null,-0.3408852589],[-0.0308506382,225.3395715332,14,"completed",-5.276736,14.0,14,"C(#Cc1c[nH]c(C2=CCC=C2)c1)c1c[nH]c(C2=CCC=C2)c1","C(#Cc1cc(C2=CCC=C2)[nH]n1)c1cc(C2=CCC=C2)[nH]n1",{},"[chr5,CH1r5:1]>>[n:1]",null,-0.2570668653],[-0.0312274387,184.6256917239,14,"completed",-5.367632,14.0,14,"C(#Cc1csc(C2=CCC=C2)c1)c1csc(C2=CCC=C2)c1","C(#Cc1csc(C2=CCC=C2)n1)c1csc(C2=CCC=C2)n1",{},"[chr5,CH1r5:1]>>[n:1]",null,-0.2630281751],[-0.0331560835,117.5019157165,14,"completed",-4.962004,14.0,14,"C1=NCC=C1Nc1cccc(-c2cccc(NC3=CCN=C3)c2)c1","C1=NCC=C1NC1=CCC(C2=CC(NC3=CCN=C3)=CC2)=C1",{},"[c:0]1[ch:1][ch][c:3][c!r5:4][c!r5:5]1>>[c:0]1[CH2:1][c:3][c:4][c:5]1",null,-0.1521108781],[-0.0346645383,200.6635586892,14,"completed",-5.219328,14.0,14,"C1=CC(=C2C=c3cc4ccccc4cc3=C2)C=C1","C1=CC(=C2C=c3cc4ccccc4cc3=N2)C=C1",{},"[chr5,CH1r5:1]>>[n:1]",null,-0.2173546822],[-0.0355801269,315.1630549845,14,"completed",-5.415288,14.0,14,"C(#Cc1csc(C2=CCC=C2)c1)c1csc(C2=CCC=C2)c1","C(#Cc1csc(-c2ccsc2)c1)c1csc(-c2ccsc2)c1",{},"[#6H2r5:1]>>[S:1]",null,-0.3847556984],[-0.0360600394,181.7336427654,14,"completed",-5.274068,14.0,14,"C(#CC1=CCC(c2ccsc2)=C1)C1=CCC(c2ccsc2)=C1","C(#CC1=CCC(c2cscn2)=C1)C1=CCC(c2cscn2)=C1",{},"[chr5,CH1r5:1]>>[n:1]",null,-0.2188011758],[-0.0361112565,183.9921375579,14,"completed",-5.104972,14.0,14,"C(#Cc1ccc2c(n1)=CCC=2)c1ccc2c(n1)=CCC=2","C(#Cc1ccc2c[nH]cc2n1)c1ccc2c[nH]cc2n1",{},"[#6H2r5:1]>>[NH:1]",null,-0.1840250523],[-0.0364797645,227.606299437,14,"completed",-5.01288,14.0,14,"C(#CC1=CCC(C2=CCC=C2)=N1)C1=CCC(C2=CCC=C2)=N1","C(#Cc1c[nH]c(C2=CCC=C2)n1)c1c[nH]c(C2=CCC=C2)n1",{},"[#6H2r5:1]>>[NH:1]",null,-0.2356346235],[-0.037214908,221.436985665,14,"completed",-5.478768,14.0,14,"C1=c2cc3cc4ccccc4cc3cc2=CC1","c1ccc2cc3cc4c(cc3cc2c1)OCO4",{},"[CH,ch:0]1=[C,c:1][C,c:2]=[CH,ch:3][*:4]1>>[O:0]1[*:1]=,:[*:2][O:3][*:4]1",null,-0.3454450543],[-0.0372313794,161.1796245515,14,"completed",-5.290168,14.0,14,"C1=CCC(c2cc(C=Cc3cc[nH]c3)cc(C3=CC=CC3)c2)=C1","C1=CCC(c2cc(C=Cc3c[nH]cn3)cc(C3=CC=CC3)c2)=C1",{},"[chr5,CH1r5:1]>>[n:1]",null,-0.2090434567],[-0.0377189877,213.1785536285,14,"completed",-4.230788,14.0,14,"C1=CC(=C2SC(C=CC3=CCC=C3)=C(C=CC3=CCC=C3)S2)C=C1","C1=CC(C=CC2=C(C=CC3=CCC=C3)SC(=C3SC=CS3)S2)=CC1",{},"[CH,ch:0]1=[C,c:1][C,c:2]=[CH,ch:3][*:4]1>>[S:0]1[*:1]=,:[*:2][S:3][*:4]1",null,-0.6447127664],[-0.0384254753,237.8789378496,14,"completed",-5.030084,14.0,14,"C(#CC1=CCC(C2=CCC=C2)=N1)C1=CCC(C2=CCC=C2)=N1","C(#CC1=CCC(c2cc[nH]c2)=N1)C1=CCC(c2cc[nH]c2)=N1",{},"[#6H2r5:1]>>[NH:1]",null,-0.2428613393],[-0.0398030469,222.9532068804,14,"completed",-5.132572,14.0,14,"C(#CC1=CCC(c2cc[nH]c2)=C1)C1=CCC(c2cc[nH]c2)=C1","C(#CC1=CCC(c2cn[nH]c2)=C1)C1=CCC(c2cn[nH]c2)=C1",{},"[chr5,CH1r5:1]>>[n:1]",null,-0.2241160206],[-0.0404301634,122.9779641718,14,"completed",-5.25484,14.0,6,"C1=CCC(NC2=CC(=C3C=CC=C3)C=C2NC2=CC=CC2)=C1","C1=CCC(NC2=NC(=C3C=CC=C3)N=C2NC2=CC=CC2)=C1",{},"[chr5,CH1r5:1]>>[n:1]",null,-0.1639254044],[-0.0405065615,191.5690113381,14,"completed",-5.122268,14.0,14,"C(#CC1=CC(c2ccc[nH]2)=CC1)C1=CC(c2ccc[nH]2)=CC1","C(#Cc1cc(-c2ccc[nH]2)cs1)c1cc(-c2ccc[nH]2)cs1",{},"[#6H2r5:1]>>[S:1]",null,-0.1922021316],[-0.0407680191,209.5183519656,14,"completed",-4.982704,14.0,14,"C(#CC1=CCC(c2cc[nH]c2)=C1)C1=CCC(c2cc[nH]c2)=C1","C(#CC1=CCC(c2c[nH]cn2)=C1)C1=CCC(c2c[nH]cn2)=C1",{},"[chr5,CH1r5:1]>>[n:1]",null,-0.2250322912],[-0.040828154,116.0973128561,14,"completed",-5.262016,14.0,3,"c1ccc2cc3ccccc3cc2c1","c1ccc2cc3cc4ccccc4cc3cc2c1",{},"[cH&r6:1][cH&r6:2]>>[c:1]2cccc[c:2]2",null,-0.1622981403],[-0.0411170099,110.5909101942,14,"completed",-5.315836,14.0,11,"C(#Cc1cc2c(cc1C#CC1=CC=NC1)=CCC=2)C1=CC=NC1","C(#Cc1cc2c[nH]cc2cc1C#CC1=CC=NC1)C1=CC=NC1",{},"[#6H2r5:1]>>[NH:1]",null,-0.1872353788],[-0.0420363747,172.8917841219,14,"completed",-5.231748,14.0,14,"C(#CC1=CC(c2ccc[nH]2)=CC1)C1=CC(c2ccc[nH]2)=CC1","C(#CC1=NC(c2ccc[nH]2)=CC1)C1=NC(c2ccc[nH]2)=CC1",{},"[chr5,CH1r5:1]>>[n:1]",null,-0.1959509158],[-0.042088235,185.2156783716,14,"completed",-5.474444,14.0,14,"C(#CC1=CC(c2ccc[nH]2)=CC1)C1=CC(c2ccc[nH]2)=CC1","C(#CC1=CC(c2ccc[nH]2)=NC1)C1=CC(c2ccc[nH]2)=NC1",{},"[chr5,CH1r5:1]>>[n:1]",null,-0.3209469099],[-0.0431237089,132.5198950529,14,"completed",-5.06394,14.0,11,"C(#Cc1cc2c(cc1C#Cc1cccs1)=CCC=2)c1cccs1","C(#Cc1cc2c[nH]cc2cc1C#Cc1cccs1)c1cccs1",{},"[#6H2r5:1]>>[NH:1]",null,-0.1349024876],[-0.0439630501,162.0900364699,14,"completed",-4.994756,14.0,13,"C1=CC(=C2C=C(C=CC3=CCC=C3)C(C=CC3=CCC=C3)=C2)C=C1","C1=CC(=C2OC(C=CC3=CCC=C3)=C(C=CC3=CCC=C3)O2)C=C1",{},"[CH,ch:0]1=[C,c:1][C,c:2]=[CH,ch:3][*:4]1>>[O:0]1[*:1]=,:[*:2][O:3][*:4]1",null,-0.1780465296],[-0.0442102332,104.5677576077,14,"completed",-5.328716,14.0,14,"C1=CC(=C2C=c3cc4ccccc4cc3=C2)C=C1","C1=CC(=C2Sc3cc4ccccc4cc3S2)C=C1",{},"[CH,ch:0]1=[C,c:1][C,c:2]=[CH,ch:3][*:4]1>>[S:0]1[*:1]=,:[*:2][S:3][*:4]1",null,-0.191224502],[-0.0457686908,192.5522532214,14,"completed",-5.025484,14.0,12,"C(=Cc1cnc2c(c1)=CCC=2)c1cnc2c(c1)=CCC=2","C(=Cc1cnc2c[nH]cc2c1)c1cnc2c[nH]cc2c1",{},"[#6H2r5:1]>>[NH:1]",null,-0.199492258],[-0.0463049196,151.0449820393,14,"completed",-5.23,14.0,14,"C1=CC(=C2SC(C=CC3=CCC=C3)=C(C=CC3=CCC=C3)S2)C=C1","C1=CC(=C2SC(C=CC3=CCN=C3)=C(C=CC3=CCN=C3)S2)C=C1",{},"[chr5,CH1r5:1]>>[n:1]",null,-0.1763394074],[-0.0469012526,160.8266356266,14,"completed",-4.875524,14.0,4,"C1=CC(Nc2ccc3cc(NC4=CCC=C4)ccc3c2)=CC1","C1=CC(Nc2cnc3cc(NC4=CCC=C4)cnc3c2)=CC1",{},"[ch&r6:0]>>[nr6:0]",null,-0.2248467239],[-0.0471874668,186.0283529704,14,"completed",-5.326232,14.0,4,"C1=CC(=C2C=CC=C2NC2=CC=CC2=C2C=CC=C2)C=C1","C1=CC(=C2C=CN=C2)C(NC2=CC=CC2=C2C=CN=C2)=C1",{},"[chr5,CH1r5:1]>>[n:1]",null,-0.244305542],[-0.0474273895,108.4861525154,14,"completed",-4.788032,14.0,13,"C1=c2cc3ccccc3cc2=CC1","c1ccc2cc3c[nH]cc3cc2c1",{},"[#6H2r5:1]>>[NH:1]",null,-0.2438401556],[-0.0474394503,157.2414826874,14,"completed",-5.378488,14.0,14,"C1=CCC(c2cc(C=Cc3cc[nH]c3)cc(C3=CC=CC3)c2)=C1","C1=CCC(c2cc(C=Cc3cc[nH]n3)cc(C3=CC=CC3)c2)=C1",{},"[chr5,CH1r5:1]>>[n:1]",null,-0.2504538107],[-0.0476910836,105.8585379138,14,"completed",-5.068632,14.0,13,"C1=c2cc3ccccc3cc2=CC1","c1ccc2cc3cscc3cc2c1",{},"[#6H2r5:1]>>[S:1]",null,-0.1081118229],[-0.0480451779,144.3051573127,14,"completed",-5.241868,14.0,14,"C1=CC(C=Cc2cc(-c3ccc[nH]3)cc(-c3ccc[nH]3)c2)=CC1","C(=Cc1cc(-c2ccc[nH]2)cc(-c2ccc[nH]2)c1)C1=CCC=N1",{},"[chr5,CH1r5:1]>>[n:1]",null,-0.1751741358],[-0.0486232301,152.3756776528,14,"completed",-5.292652,14.0,14,"C(=Cc1ccccc1)C1=CCC=C1C1=CCC=C1C=Cc1ccccc1","C1=CC(C=CC2=CCC=C2C2=CCC=C2C=CC2=CCC=C2)=CC1",{},"[c:0]1[ch:1][ch][c:3][c!r5:4][c!r5:5]1>>[c:0]1[CH2:1][c:3][c:4][c:5]1",null,-0.2034811926],[-0.0489908104,203.7226435761,14,"completed",-5.391276,14.0,5,"C1=CC(c2cc(Nc3ccccn3)cc(C3=CCC=C3)c2)=CC1","C1=CC(c2cc(Nc3cccnn3)cc(C3=CCC=C3)c2)=CC1",{},"[ch&r6:0]>>[nr6:0]",null,-0.2882279523],[-0.049003971,108.8733325953,14,"completed",-5.163668,14.0,10,"c1ccc(Nc2cccc(Nc3ccccc3)c2-c2cccnc2)cc1","c1ccc(Nc2cccc(Nc3ccccc3)c2-c2cccnn2)cc1",{},"[ch&r6:0]>>[nr6:0]",null,-0.1176421418],[-0.0490612097,184.2658499936,14,"completed",-5.145544,14.0,7,"C(#Cc1ccc(C#CC2=NC=CC2)c2c1=CCC=2)C1=NC=CC1","C(#Cc1ccc(C#CC2=NC=CC2)c2c[nH]cc12)C1=NC=CC1",{},"[#6H2r5:1]>>[NH:1]",null,-0.1870034462],[-0.0496035959,150.7498370257,14,"completed",-5.103684,14.0,14,"C1=CC(c2cc(NC3=CCN=C3)cc(C3=CCC=C3)c2)=CC1","C1=NCC=C1Nc1cc(C2=CCC=N2)cc(C2=CCC=N2)c1",{},"[chr5,CH1r5:1]>>[n:1]",null,-0.1507718925],[-0.0500202461,167.8518321478,14,"completed",-5.162196,14.0,8,"C1=NCC=C1Nc1cccc(NC2=CCN=C2)c1-c1ccccc1","C1=CC(c2c(NC3=CCN=C3)cccc2NC2=CCN=C2)=CC1",{},"[c:0]1[ch:1][ch][c:3][c!r5:4][c!r5:5]1>>[c:0]1[CH2:1][c:3][c:4][c:5]1",null,-0.1734062437],[-0.0505850876,138.7405569328,14,"completed",-5.217764,14.0,11,"C1=c2ccc(-c3ccc4c(c3)=CCC=4)cc2=CC1","c1cc2cscc2cc1-c1ccc2cscc2c1",{},"[#6H2r5:1]>>[S:1]",null,-0.1613828937],[-0.0506155263,256.4500259951,14,"completed",-5.46368,14.0,13,"C(#CC1=CCC(C2=CCC=C2)=C1)C1=CCC(C2=CCC=C2)=C1","C(#Cc1coc(C2=CCC=C2)c1)c1coc(C2=CCC=C2)c1",{},"[#6H2r5:1]>>[O:1]",null,-0.3613523981],[-0.0508512478,150.6987533563,14,"completed",-5.048668,14.0,14,"C1=CC(=C2SC(C=CC3=CCC=C3)=C(C=CC3=CCC=C3)S2)C=C1","C1=CC(=C2SC(C=CC3=CCC=N3)=C(C=CC3=CCC=N3)S2)C=C1",{},"[chr5,CH1r5:1]>>[n:1]",null,-0.1549233734],[-0.0514809805,150.2385693861,14,"completed",-4.972124,14.0,4,"C1=C(NC2=CC(c3ccccc3)=CC2)CC=C1c1ccccc1","C1=C(NC2=CC(c3cccnc3)=CC2)CC=C1c1cccnc1",{},"[ch&r6:0]>>[nr6:0]",null,-0.1748835061],[-0.0515969391,199.0366226308,14,"completed",-5.315008,14.0,14,"C1=CC(c2cc(NC3=CCN=C3)cc(C3=CCC=C3)c2)=CC1","C1=CC(c2cc(Nc3cnoc3)cc(C3=CCC=C3)c2)=CC1",{},"[#6H2r5:1]>>[O:1]",null,-0.2495345924],[-0.0516559295,200.6151184087,14,"completed",-5.166336,14.0,10,"C(#Cc1cc(C2=CCC=C2)c[nH]1)c1cc(C2=CCC=C2)c[nH]1","C(#Cc1nc(C2=CCC=C2)c[nH]1)c1nc(C2=CCC=C2)c[nH]1",{},"[chr5,CH1r5:1]>>[n:1]",null,-0.2059190461],[-0.0518203671,143.6760732126,14,"completed",-5.453192,14.0,14,"C1=CC(C=Cc2cc(-c3ccc[nH]3)cc(-c3ccc[nH]3)c2)=CC1","C1=CC(C=Cc2nc(-c3ccc[nH]3)cc(-c3ccc[nH]3)n2)=CC1",{},"[ch&r6:0]>>[nr6:0]",null,-0.2859504547],[-0.0520088296,160.6311544762,14,"completed",-4.970376,14.0,4,"C1=CC(Nc2cncc(NC3=CCC=C3)c2)=CC1","C1=CC(Nc2cncc(NC3=CCC=C3)n2)=CC1",{},"[ch&r6:0]>>[nr6:0]",null,-0.1844872209],[-0.0520412426,160.3217242736,14,"completed",-5.470764,14.0,14,"C1=CC(C=Cc2cc(-c3ccc[nH]3)cc(-c3ccc[nH]3)c2)=CC1","C1=CC(C=Cc2cc(-c3ncc[nH]3)cc(-c3ncc[nH]3)c2)=CC1",{},"[chr5,CH1r5:1]>>[n:1]",null,-0.3050596133],[-0.0522099955,182.5328897626,14,"completed",-5.3726,14.0,14,"C(#CC1=CC(c2cccs2)=CC1)C1=CC(c2cccs2)=CC1","C(#CC1=CC(c2cncs2)=CC1)C1=CC(c2cncs2)=CC1",{},"[chr5,CH1r5:1]>>[n:1]",null,-0.2640653863],[-0.0522672386,166.4265592867,14,"completed",-5.088228,14.0,14,"C1=c2cc(-c3cnc4c(c3)=CCC=4)cnc2=CC1","c1nc2c[nH]cc2cc1-c1cnc2c[nH]cc2c1",{},"[#6H2r5:1]>>[NH:1]",null,-0.1666304409],[-0.0524000516,171.1177717614,14,"completed",-5.042228,14.0,14,"C1=CCC(C=CC2=CCC(C3=NC(C=CC4=CC=CC4)=CC3)=N2)=C1","C(=Cc1ccc[nH]1)C1=CCC(C2=NC(C=Cc3ccc[nH]3)=CC2)=N1",{},"[#6H2r5:1]>>[NH:1]",null,-0.1758315039],[-0.0525500179,125.7753969783,14,"completed",-4.992824,14.0,11,"C1=NCC(c2c(Nc3ccccc3)cccc2Nc2ccccc2)=C1","C1=CC(Nc2cccc(NC3=CCC=C3)c2C2=CC=NC2)=CC1",{},"[c:0]1[ch:1][ch][c:3][c!r5:4][c!r5:5]1>>[c:0]1[CH2:1][c:3][c:4][c:5]1",null,-0.1464511216],[-0.0527217424,218.991179469,14,"completed",-5.165048,14.0,7,"C(#Cc1ccc(C#Cc2ccco2)c2c1=CCC=2)c1ccco1","C(#Cc1ccc(C#Cc2ccco2)c2cscc12)c1ccco1",{},"[#6H2r5:1]>>[S:1]",null,-0.2236748654],[-0.0528552484,149.2357509981,14,"completed",-5.195684,14.0,4,"C1=CC(c2ccc(Nc3ccc(C4=CCC=C4)cc3)cc2)=CC1","C1=CC(c2ccc(Nc3ccc(C4=CCC=C4)nc3)cn2)=CC1",{},"[ch&r6:0]>>[nr6:0]",null,-0.1635771042],[-0.0528887713,213.9355935244,14,"completed",-5.019044,14.0,13,"C1=NCC(N(c2ccccc2)c2ccccc2)=C1","C1=CCC(N(C2=CC=CC2)C2=CC=NC2)=C1",{},"[c:0]1[ch:1][ch][c:3][c!r5:4][c!r5:5]1>>[c:0]1[CH2:1][c:3][c:4][c:5]1",null,-0.2213138866],[-0.0531005421,141.3600994033,14,"completed",-4.982612,14.0,7,"C1=CCC(c2cc(NC3=CCC=C3)nc(NC3=CCC=C3)c2)=C1","C1=CC(Nc2cc(C3=CC=NC3)cc(NC3=CCC=C3)n2)=CC1",{},"[chr5,CH1r5:1]>>[n:1]",null,-0.1635079495],[-0.0531270745,140.118266789,14,"completed",-5.034592,14.0,13,"C1=CC(Nc2cccc(NC3=CCC=C3)c2-c2cccnc2)=CC1","C1=CC(Nc2cccc(NC3=CCC=C3)c2-c2cncnc2)=CC1",{},"[ch&r6:0]>>[nr6:0]",null,-0.1474091241],[-0.0532762357,188.2948926274,14,"completed",-5.5014,14.0,10,"C(#CC1=CC(C2=CCC=N2)=CC1)C1=CC(C2=CCC=N2)=CC1","C(#CC1=NC(C2=CCC=N2)=CC1)C1=NC(C2=CCC=N2)=CC1",{},"[chr5,CH1r5:1]>>[n:1]",null,-0.3382376783],[-0.0533241619,222.4045565288,14,"completed",-4.696768,14.0,12,"C1=CC(C=CC2=CCC=C2C=CC2=CCC=C2)=CC1","C1=CC(C=CC2=C(C=CC3=CCC=C3)SCS2)=CC1",{},"[CH,ch:0]1=[C,c:1][C,c:2]=[CH,ch:3][*:4]1>>[S:0]1[*:1]=,:[*:2][S:3][*:4]1",null,-0.3593547679],[-0.0533456683,195.3791359708,14,"completed",-5.031188,14.0,4,"C1=CCC(Nc2cccc(-c3cccc(NC4=CC=CC4)c3)c2)=C1","C1=CCC(Nc2cc(-c3ccnc(NC4=CC=CC4)c3)ccn2)=C1",{},"[ch&r6:0]>>[nr6:0]",null,-0.2012292263],[-0.0533612159,144.3596921242,14,"completed",-5.31326,14.0,11,"C(#Cc1cc2c(cc1C#Cc1cccs1)=CCC=2)c1cccs1","C(#Cc1cc2c(cc1C#Cc1nccs1)=CCC=2)c1nccs1",{},"[chr5,CH1r5:1]>>[n:1]",null,-0.2076652023],[-0.0533888644,163.5024641472,14,"completed",-4.985924,14.0,14,"C1=NCC(c2ccc(Nc3ccc(C4=CC=NC4)cc3)cc2)=C1","C1=NCC(C2=CC=C(NC3=CC=C(C4=CC=NC4)C3)C2)=C1",{},"[c:0]1[ch:1][ch][c:3][c!r5:4][c!r5:5]1>>[c:0]1[CH2:1][c:3][c:4][c:5]1",null,-0.1819604059],[-0.0534156894,137.4497935541,14,"completed",-5.043332,14.0,10,"C(#Cc1cc2c(cc1C#CC1=CC=CC1)=CCC=2)C1=CC=CC1","C(#Cc1cc2c[nH]cc2cc1C#CC1=CC=CC1)C1=CC=CC1",{},"[#6H2r5:1]>>[NH:1]",null,-0.1430593032],[-0.053423867,166.502441174,14,"completed",-5.141404,14.0,14,"C1=CCC(c2cc(C=Cc3cc[nH]c3)cc(C3=CC=CC3)c2)=C1","C(=Cc1cc(-c2ccc[nH]2)cc(-c2ccc[nH]2)c1)c1cc[nH]c1",{},"[#6H2r5:1]>>[NH:1]",null,-0.1690061112],[-0.0535519186,169.6680193728,14,"completed",-5.708952,14.0,14,"C(#CC1=CCC(C2=CCC=N2)=C1)C1=CCC(C2=CCC=N2)=C1","C(#CC1=NCC(C2=CCC=N2)=C1)C1=NCC(C2=CCC=N2)=C1",{},"[chr5,CH1r5:1]>>[n:1]",null,-0.4587921976],[-0.053607993,155.6268456961,14,"completed",-5.146004,14.0,11,"C(=Cc1ccc2c(c1)=CCC=2)c1ccc2c(c1)=CCC=2","C(=Cc1ccc2cscc2c1)c1ccc2cscc2c1",{},"[#6H2r5:1]>>[S:1]",null,-0.158923678],[-0.0536788389,201.5869517988,14,"completed",-5.364044,14.0,10,"C(#CC1=CC(c2ccsc2)=CC1)C1=CC(c2ccsc2)=CC1","C(#CC1=CC(c2cnsc2)=CC1)C1=CC(c2cnsc2)=CC1",{},"[chr5,CH1r5:1]>>[n:1]",null,-0.2734953816],[-0.0537305747,134.94469192,14,"completed",-4.930724,14.0,12,"c1ccc(Nc2cccc(Nc3ccccc3)c2-c2cnccn2)cc1","C1=CC(Nc2cccc(NC3=CCC=C3)c2-c2cnccn2)=CC1",{},"[c:0]1[ch:1][ch][c:3][c!r5:4][c!r5:5]1>>[c:0]1[CH2:1][c:3][c:4][c:5]1",null,-0.1795848221],[-0.0541727305,228.034682844,14,"completed",-5.147108,14.0,14,"C(#CC1=CCC(c2cc[nH]c2)=C1)C1=CCC(c2cc[nH]c2)=C1","C(#Cc1coc(-c2cc[nH]c2)c1)c1coc(-c2cc[nH]c2)c1",{},"[#6H2r5:1]>>[O:1]",null,-0.2304066118],[-0.0541836693,189.2345396866,14,"completed",-5.404892,14.0,14,"C(#CC1=CCC(C2=CCC=N2)=C1)C1=CCC(C2=CCC=N2)=C1","C(#Cc1coc(C2=CCC=N2)c1)c1coc(C2=CCC=N2)c1",{},"[#6H2r5:1]>>[O:1]",null,-0.2852361925],[-0.0542056546,152.5219239475,14,"completed",-5.281428,14.0,14,"C1=CC(C=Cc2cc(-c3ccc[nH]3)cc(-c3ccc[nH]3)c2)=CC1","C1=CC(C=Cc2cc(-c3ccc[nH]3)nc(-c3ccc[nH]3)c2)=CC1",{},"[ch&r6:0]>>[nr6:0]",null,-0.1984737657],[-0.0543852974,75.3124275904,14,"completed",-5.28888,14.0,3,"c1cnc2ncccc2c1","c1ccc(Nc2ccc3ccc(Nc4ccccc4)nc3n2)cc1",{},"[ch&r6,CH1&r5:1]>>[*:1](-N-c1ccccc1)",null,-0.1521612053],[-0.0544690313,194.5636847001,14,"completed",-5.215004,14.0,14,"C(=Cc1ccccc1)C1=CCC=C1C1=CCC=C1C=Cc1ccccc1","C1=CCC(C=CC2=CCC=C2C2=CCC=C2C=CC2=CC=CC2)=C1",{},"[c:0]1[ch:1][ch][c:3][c!r5:4][c!r5:5]1>>[c:0]1[CH2:1][c:3][c:4][c:5]1",null,-0.2105605096],[-0.0545187526,216.2567097786,14,"completed",-5.328072,14.0,14,"C(#CC1=CCC(c2ccsc2)=C1)C1=CCC(c2ccsc2)=C1","C(#CC1=CCC(c2ccsc2)=N1)C1=CCC(c2ccsc2)=N1",{},"[chr5,CH1r5:1]>>[n:1]",null,-0.2688033012],[-0.0547426958,158.6777895231,14,"completed",-4.84636,14.0,14,"C1=NCC=C1Nc1cccc(-c2cccc(NC3=CCN=C3)c2)c1","C1=NCC=C1NC1=CC(C2=CCC(NC3=CCN=C3)=C2)=CC1",{},"[c:0]1[ch:1][ch][c:3][c!r5:4][c!r5:5]1>>[c:0]1[CH2:1][c:3][c:4][c:5]1",null,-0.2381216773],[-0.0549460297,219.9120190706,14,"completed",-5.047196,14.0,4,"C1=CC(c2ccc(Nc3ccc(C4=CCC=C4)cc3)cc2)=CC1","c1cc(-c2ccc(Nc3ccc(-c4ccsc4)cc3)cc2)cs1",{},"[#6H2r5:1]>>[S:1]",null,-0.222996737],[0.0535164442,267.595321853,15,"completed",-5.094944,15.0,15,"c1ccc2cc3cc4c(cc3cc2c1)SCS4","c1ccc2cc3cc4c(cc3cc2c1)SSS4",{},"[#6H2r5:1]>>[S:1]",null,-0.2676187255],[0.0508680799,174.3486444428,15,"completed",-5.330648,15.0,15,"C1=CC(=C2Sc3cc4ccccc4cc3S2)C=C1","C1=CC(=C2Sc3cc4c(cc3S2)=CCC=4)C=C1",{},"[c:0]1[ch:1][ch][c:3][c!r5:4][c!r5:5]1>>[c:0]1[CH2:1][c:3][c:4][c:5]1",null,-0.2376230519],[0.0487059537,88.9995145041,15,"completed",-5.16422,15.0,15,"C1=c2cc3cc4ccccc4cc3cc2=NC1","c1ccc2cc3cc4nscc4cc3cc2c1",{},"[#6H2r5:1]>>[S:1]",null,-0.0997084535],[0.0449524715,82.5303035747,15,"completed",-5.001288,15.0,15,"C1=c2cc3cc4cccnc4cc3cc2=CC1","c1cnc2cc3cc4cscc4cc3cc2c1",{},"[#6H2r5:1]>>[S:1]",null,-0.1076375394],[0.0383171805,89.3338587692,15,"completed",-5.058696,15.0,15,"C1=c2cc3cc4ccncc4cc3cc2=CC1","c1cc2cc3cc4cscc4cc3cc2cn1",{},"[#6H2r5:1]>>[S:1]",null,-0.0938961571],[0.0348000872,86.4698990553,15,"completed",-4.942776,15.0,15,"C1=c2cc3cc4ccccc4cc3cc2=NC1","c1ccc2cc3cc4n[nH]cc4cc3cc2c1",{},"[#6H2r5:1]>>[NH:1]",null,-0.1399626474],[0.0319662955,87.0753641745,15,"completed",-5.064216,15.0,15,"C1=c2cc3cc4cccnc4cc3cc2=CC1","c1cnc2cc3cc4cocc4cc3cc2c1",{},"[#6H2r5:1]>>[O:1]",null,-0.0906066302],[0.0243857874,105.6717038543,15,"completed",-4.96458,15.0,15,"C1=Cc2cc3cc4c(cc3cc2C1)=CCC=4","C1=Cc2cc3cc4cscc4cc3cc2C1",{},"[#6H2r5:1]>>[S:1]",null,-0.1419591893],[0.0243583265,130.6388575467,15,"completed",-4.977368,15.0,15,"C1=Cc2cc3cc4c(cc3cc2C1)=CCC=4","C1=NCc2cc3cc4c(cc3cc21)=CCC=4",{},"[chr5,CH1r5:1]>>[n:1]",null,-0.156318357],[0.0218994527,94.2623509218,15,"completed",-5.122636,15.0,15,"C1=c2cc3cc4ccncc4cc3cc2=CC1","c1cc2cc3cc4cocc4cc3cc2cn1",{},"[#6H2r5:1]>>[O:1]",null,-0.0955848375],[0.0190390999,186.2505107047,15,"completed",-5.08786,15.0,15,"O=c1ccc2cc3cc4c(cc3cc2o1)=CCC=4","O=c1ccc2cc3cc4c(cc3cc2[nH]1)=CCC=4",{},"[o:1]>>[nH:1]",null,-0.1864442778],[0.0154055124,512.7441388142,15,"completed",-5.304612,15.0,15,"c1ccc2cc3cc4c(cc3cc2c1)SCS4","c1ccc2cc3cc4c(cc3cc2c1)SNS4",{},"[#6H2r5:1]>>[NH:1]",null,-0.5323729205],[0.0145759852,76.8929652819,15,"completed",-5.090436,15.0,15,"c1ccc2cc3cc4c[nH]cc4cc3cc2c1","c1ccc2cc3nc4c[nH]cc4nc3cc2c1",{},"[ch&r6:0]>>[nr6:0]",null,-0.0771838614],[0.0140946914,125.4319611841,15,"completed",-5.0138,15.0,15,"C1=c2cc3cc4ccncc4cc3cc2=CC1","C1=c2cc3cc4cncnc4cc3cc2=CC1",{},"[ch&r6:0]>>[nr6:0]",null,-0.1391908491],[0.0137266513,76.8176579597,15,"completed",-4.948112,15.0,15,"C1=c2cc3nc4ccccc4nc3cc2=CC1","c1ccc2nc3cc4c[nH]cc4cc3nc2c1",{},"[#6H2r5:1]>>[NH:1]",null,-0.131168728],[0.0113354488,74.5192654986,15,"completed",-5.205896,15.0,15,"C1=c2cc3nc4ccccc4nc3cc2=CC1","c1ccc2nc3cc4cscc4cc3nc2c1",{},"[#6H2r5:1]>>[S:1]",null,-0.1051092894],[0.009433771,142.0911841385,15,"completed",-4.89604,15.0,15,"C1=Cc2cc3cc4c(cc3cc2C1)=CCC=4","C1=Nc2cc3cc4c(cc3cc2C1)=CCC=4",{},"[chr5,CH1r5:1]>>[n:1]",null,-0.2014292645],[0.0087884892,122.9589321281,15,"completed",-5.17756,15.0,15,"C1=c2cc3cc4ccncc4cc3cc2=CC1","C1=c2cc3nc4ccncc4nc3cc2=CC1",{},"[ch&r6:0]>>[nr6:0]",null,-0.1344117564],[0.0054956872,89.7256661112,15,"completed",-4.815632,15.0,15,"C1=c2cc3cc4ccncc4cc3cc2=CC1","c1cc2cc3cc4c[nH]cc4cc3cc2cn1",{},"[#6H2r5:1]>>[NH:1]",null,-0.2183451929],[0.0041601451,111.0663526268,15,"completed",-5.026128,15.0,15,"C1=Cc2cc3cc4c(cc3cc2C1)=CCC=4","C1=Cc2cc3cc4cocc4cc3cc2C1",{},"[#6H2r5:1]>>[O:1]",null,-0.1225140815],[0.0009547677,142.9885796321,15,"completed",-5.124936,15.0,15,"C1=c2cc3nc4ccccc4nc3cc2=CC1","C1=c2cc3nc4cccnc4nc3cc2=CC1",{},"[ch&r6:0]>>[nr6:0]",null,-0.1440500535],[-0.0002370824,127.1401013788,15,"completed",-5.129076,15.0,15,"C1=CC(=C2C=c3cc4ccccc4cc3=C2)N=C1","C1=NC(=C2C=c3cc4ccccc4cc3=C2)N=C1",{},"[chr5,CH1r5:1]>>[n:1]",null,-0.1287589148],[-0.0007807684,162.3920628563,15,"completed",-5.127972,15.0,15,"O=c1occc2cc3cc4c(cc3cc12)=CCC=4","O=c1occc2cc3cc4c[nH]cc4cc3cc12",{},"[#6H2r5:1]>>[NH:1]",null,-0.1635682553],[-0.0027362072,171.0865735801,15,"completed",-5.399464,15.0,15,"c1ccc2cc3cc4c(cc3cc2c1)SCS4","c1ccc2cc3cc4c(cc3cc2c1)SOS4",{},"[#6H2r5:1]>>[O:1]",null,-0.2705793274],[-0.0034924821,203.5490108355,15,"completed",-4.932288,15.0,15,"C1=CC(=C2C=c3cc4c(cc3=C2)CC=C4)C=C1","C1=CC(=C2C=c3cc4ccsc4cc3=C2)C=C1",{},"[#6H2r5:1]>>[S:1]",null,-0.2349778375],[-0.003590413,77.3929180573,15,"completed",-5.3266,15.0,15,"c1ccc2cc3cc4cscc4cc3cc2c1","c1ccc2cc3nc4cscc4nc3cc2c1",{},"[ch&r6:0]>>[nr6:0]",null,-0.1764935358],[-0.0056057924,94.6791802389,15,"completed",-5.272504,15.0,15,"C1=c2cc3cc4ccccc4cc3cc2=NC1","c1ccc2cc3cc4nocc4cc3cc2c1",{},"[#6H2r5:1]>>[O:1]",null,-0.1534450582],[-0.0084112613,159.519339892,15,"completed",-5.093196,15.0,15,"O=c1ccoc2cc3cc4c(cc3cc12)=CCC=4","O=c1ccoc2cc3cc4c[nH]cc4cc3cc12",{},"[#6H2r5:1]>>[NH:1]",null,-0.159590426],[-0.0095533876,83.2810281412,15,"completed",-4.756384,15.0,15,"C1=c2cc3cc4cccnc4cc3cc2=CC1","c1cnc2cc3cc4c[nH]cc4cc3cc2c1",{},"[#6H2r5:1]>>[NH:1]",null,-0.254540739],[-0.0099028669,161.7587723771,15,"completed",-5.039284,15.0,15,"C1=Cc2cc3cc4c(cc3cc2C1)=CCC=4","C1=Cc2nc3cc4c(cc3nc2C1)=CCC=4",{},"[ch&r6:0]>>[nr6:0]",null,-0.1672490731],[-0.0100545076,130.216123642,15,"completed",-5.211508,15.0,15,"C1=CC(=C2C=c3cc4ccccc4cc3=C2)C=N1","C1=NC=NC1=C1C=c2cc3ccccc3cc2=C1",{},"[chr5,CH1r5:1]>>[n:1]",null,-0.151818693],[-0.0119151764,124.3697190068,15,"completed",-5.38594,15.0,15,"c1ccc2cc3cc4ccccc4cc3cc2c1","c1ccc2cc3cc4ncccc4cc3cc2c1",{},"[ch&r6:0]>>[nr6:0]",null,-0.2356502747],[-0.016185629,180.2196187648,15,"completed",-4.977276,15.0,15,"O=c1occc2cc3cc4c(cc3cc12)=CCC=4","O=c1[nH]ccc2cc3cc4c(cc3cc12)=CCC=4",{},"[o:1]>>[nH:1]",null,-0.1996474124],[-0.0172060876,162.0400538725,15,"completed",-5.191268,15.0,15,"O=c1ccc2cc3cc4c(cc3cc2o1)=CCC=4","O=c1ccc2cc3cc4c[nH]cc4cc3cc2o1",{},"[#6H2r5:1]>>[NH:1]",null,-0.1741798051],[-0.0192370859,206.6922138404,15,"completed",-5.516856,15.0,15,"c1ccc2cc3cc4c(cc3cc2c1)OCO4","c1ccc2cc3cc4c(cc3cc2c1)ONO4",{},"[#6H2r5:1]>>[NH:1]",null,-0.3575869746],[-0.0198288233,151.7972271808,15,"completed",-5.239108,15.0,15,"C1=CC(=C2C=c3cc4ccccc4cc3=C2)C=N1","C1=CC(=C2C=c3cc4ccccc4cc3=C2)N=N1",{},"[chr5,CH1r5:1]>>[n:1]",null,-0.1803452402],[-0.0204537756,108.1447622655,15,"completed",-4.990984,15.0,15,"C1=c2cc3cc4ccncc4cc3cc2=CC1","C1=c2cc3cc4ccnnc4cc3cc2=CC1",{},"[ch&r6:0]>>[nr6:0]",null,-0.1323581839],[-0.0209912149,155.3664791476,15,"completed",-4.9885,15.0,15,"O=c1ccoc2cc3cc4c(cc3cc12)=CCC=4","O=c1cc[nH]c2cc3cc4c(cc3cc12)=CCC=4",{},"[o:1]>>[nH:1]",null,-0.1738693341],[-0.0218468442,102.7322826617,15,"completed",-4.736328,15.0,15,"C1=Cc2cc3cc4c(cc3cc2C1)=CCC=4","C1=c2cc3cc4ccsc4cc3cc2=CC1",{},"[#6H2r5:1]>>[S:1]",null,-0.274517778],[-0.0249432488,143.2830052747,15,"completed",-5.229448,15.0,15,"C(#Cc1cc2c[nH]cc2cc1C#CC1=CC=CC1)C1=CC=CC1","C(#Cc1cc2c[nH]cc2cc1C#CC1=NC=CC1)C1=NC=CC1",{},"[chr5,CH1r5:1]>>[n:1]",null,-0.1695312482],[-0.0260479562,146.8325094955,15,"completed",-4.73918,15.0,15,"c1ccc2cc3cc4c(cc3cc2c1)SCS4","C1=c2cc3cc4c(cc3cc2=CC1)SCS4",{},"[c:0]1[ch:1][ch][c:3][c!r5:4][c!r5:5]1>>[c:0]1[CH2:1][c:3][c:4][c:5]1",null,-0.2921530615],[-0.0261066931,162.6989427488,15,"completed",-5.615848,15.0,15,"c1ccc2cc3cc4c(cc3cc2c1)OCO4","c1ccc2cc3cc4c(cc3cc2c1)OSO4",{},"[#6H2r5:1]>>[S:1]",null,-0.3960549633],[-0.029245567,143.523688116,15,"completed",-5.364228,15.0,15,"c1ccc2cc3cc4ccccc4cc3cc2c1","C1=Cc2cc3cc4ccccc4cc3cc2C1",{},"[c:0]1[ch:1][ch][c:3][c!r5:4][c!r5:5]1>>[c:0]1[CH2:1][c:3][c:4][c:5]1",null,-0.2341134398],[-0.0305762541,121.750981014,15,"completed",-5.140484,15.0,3,"c1cnc2cccnc2c1","c1ccc(Nc2ccc3nc(Nc4ccccc4)ccc3n2)cc1",{},"[ch&r6,CH1&r5:1]>>[*:1](-N-c1ccccc1)",null,-0.1250055557],[-0.0324860116,150.8267885789,15,"completed",-5.25484,15.0,15,"C(=Cc1cc(-c2ccc[nH]2)cc(-c2ccc[nH]2)c1)C1=CCC=N1","C(=Cc1cscn1)c1cc(-c2ccc[nH]2)cc(-c2ccc[nH]2)c1",{},"[#6H2r5:1]>>[S:1]",null,-0.1857328153],[-0.0332700883,122.5113341131,15,"completed",-4.981416,15.0,4,"C1=CC(Nc2ccc3ccc(NC4=CCC=C4)cc3c2)=CC1","C1=CC(Nc2ccc3ccc(NC4=CCC=C4)nc3n2)=CC1",{},"[ch&r6:0]>>[nr6:0]",null,-0.1479847555],[-0.0351654741,100.8560353344,15,"completed",-5.172316,15.0,14,"C1=c2cc3cc4ccccc4cc3cc2=CC1","C1=c2nc3cc4ccccc4cc3nc2=CC1",{},"[ch&r6:0]>>[nr6:0]",null,-0.1128470015],[-0.0352797393,268.5325579227,15,"completed",-5.023644,15.0,15,"C1=CC(=C2C=c3cc4c(cc3=C2)CC=C4)C=C1","C1=CC(=C2C=c3cc4ccoc4cc3=C2)C=C1",{},"[#6H2r5:1]>>[O:1]",null,-0.2738002039],[-0.0356277515,79.2373566537,15,"completed",-5.267352,15.0,15,"C1=c2cc3nc4ccccc4nc3cc2=CC1","c1ccc2nc3cc4cocc4cc3nc2c1",{},"[#6H2r5:1]>>[O:1]",null,-0.1414278534],[-0.0356418243,135.7311271131,15,"completed",-5.217304,15.0,15,"C1=CC(=C2Sc3cc4ccccc4cc3S2)C=C1","C1=CC(=C2Sc3cc4c(cc3S2)CC=C4)C=C1",{},"[c:0]1[ch:1][ch][c:3][c!r5:4][c!r5:5]1>>[c:0]1[CH2:1][c:3][c:4][c:5]1",null,-0.1586362216],[-0.0370349725,172.712678961,15,"completed",-5.28658,15.0,14,"C1=c2cnc(-c3cc4c(cn3)=CCC=4)cc2=CC1","c1nc(-c2cc3cscc3cn2)cc2cscc12",{},"[#6H2r5:1]>>[S:1]",null,-0.2165354398],[-0.0375969226,190.7699137631,15,"completed",-5.179032,15.0,15,"C1=CC(=C2SC(C=CC3=CCC=C3)=C(C=CC3=CCC=C3)S2)N=C1","C1=CC(C=CC2=C(C=CC3=CCC=C3)SC(=C3N=CC=N3)S2)=CC1",{},"[chr5,CH1r5:1]>>[n:1]",null,-0.198629625],[-0.0380166391,227.625131437,15,"completed",-5.441232,15.0,15,"O=c1ccc2cc3cc4c(cc3cc2o1)=CCC=4","O=c1ncc2cc3cc4c(cc3cc2o1)=CCC=4",{},"[ch&r6:0]>>[nr6:0]",null,-0.3299521883],[-0.0384426993,198.081362039,15,"completed",-5.2277,15.0,15,"C1=CC(=C2C=c3cc4ccncc4cc3=C2)C=C1","C1=CC(=C2C=c3cc4cncnc4cc3=C2)C=C1",{},"[ch&r6:0]>>[nr6:0]",null,-0.2173172752],[-0.0398996983,202.9857371908,15,"completed",-5.325496,15.0,15,"O=c1ccoc2cc3cc4c(cc3cc12)=CCC=4","O=c1ncoc2cc3cc4c(cc3cc12)=CCC=4",{},"[ch&r6:0]>>[nr6:0]",null,-0.2571360497],[-0.040063259,201.5162394241,15,"completed",-5.833888,15.0,15,"c1ccc2cc3cc4c(cc3cc2c1)OCO4","c1ccc2cc3cc4c(cc3cc2c1)OOO4",{},"[#6H2r5:1]>>[O:1]",null,-0.5518321095],[-0.0404963614,289.0143334424,15,"completed",-5.198904,15.0,15,"C1=CC(=C2C=c3cc4c(cc3=C2)CC=C4)C=C1","C1=CC(=C2C=c3cc4c(cc3=C2)N=CC4)C=C1",{},"[chr5,CH1r5:1]>>[n:1]",null,-0.297190958],[-0.0407944812,141.2045056645,15,"completed",-5.49818,15.0,15,"C1=CC(=C2Sc3cc4ccccc4cc3S2)C=C1","C1=CC(=C2Sc3cc4ccccc4cc3S2)N=C1",{},"[chr5,CH1r5:1]>>[n:1]",null,-0.3124530293],[-0.0410942102,421.2898648772,15,"completed",-4.584252,15.0,15,"C1=CC(=C2Sc3cc4ccccc4cc3S2)C=C1","C1=COC(=C2Sc3cc4ccccc4cc3S2)O1",{},"[CH,ch:0]1=[C,c:1][C,c:2]=[CH,ch:3][*:4]1>>[O:0]1[*:1]=,:[*:2][O:3][*:4]1",null,-0.5548181594],[-0.0418667939,166.9952649867,15,"completed",-5.322276,15.0,15,"C1=CCC(c2cc(C=Cc3c[nH]cn3)cc(C3=CC=CC3)c2)=C1","C(=Cc1c[nH]cn1)c1cc(-c2cccs2)cc(-c2cccs2)c1",{},"[#6H2r5:1]>>[S:1]",null,-0.228246933],[-0.042115807,192.9674340861,15,"completed",-5.311696,15.0,15,"O=c1occc2cc3cc4c(cc3cc12)=CCC=4","O=c1ocnc2cc3cc4c(cc3cc12)=CCC=4",{},"[ch&r6:0]>>[nr6:0]",null,-0.2433020281],[-0.0426021281,110.0536842369,15,"completed",-5.314548,15.0,15,"C1=CC(=C2C=c3cc4ccccc4cc3=C2)C=N1","C1=NN=CC1=C1C=c2cc3ccccc3cc2=C1",{},"[chr5,CH1r5:1]>>[n:1]",null,-0.1861905667],[-0.0431968923,106.1683313528,15,"completed",-4.709004,15.0,15,"C1=Cc2cc3cc4c(cc3cc2C1)=CCC=4","C1=Cc2cc3cc4c[nH]cc4cc3cc2C1",{},"[#6H2r5:1]>>[NH:1]",null,-0.2935674912],[-0.0446220526,188.0964663636,15,"completed",-5.291088,15.0,15,"C1=CCC(C=CC2=CCC=C2C2=CCC=C2C=CC2=CC=CC2)=C1","C1=CCC(C=CC2=CCN=C2C2=NCC=C2C=CC2=CC=CC2)=C1",{},"[chr5,CH1r5:1]>>[n:1]",null,-0.2308082457],[-0.0449907163,175.3098353872,15,"completed",-5.460276,15.0,15,"O=c1occc2cc3cc4c(cc3cc12)=CCC=4","O=c1oncc2cc3cc4c(cc3cc12)=CCC=4",{},"[ch&r6:0]>>[nr6:0]",null,-0.3071399494],[-0.04513189,183.0734258054,15,"completed",-5.218868,15.0,12,"C(=Cc1cc2c(cn1)=CCC=2)c1cc2c(cn1)=CCC=2","C(=Cc1cc2cscc2cn1)c1cc2cscc2cn1",{},"[#6H2r5:1]>>[S:1]",null,-0.2010954598],[-0.0453810828,219.7075809777,15,"completed",-5.169464,15.0,15,"C1=CC(=C2OC(C=CC3=CCC=C3)=C(C=CC3=CCC=C3)O2)C=C1","C1=CC(=C2OC(C=CC3=CCC=C3)=C(C=CC3=CCC=C3)O2)N=C1",{},"[chr5,CH1r5:1]>>[n:1]",null,-0.2250239816],[-0.0458570449,172.8434345909,15,"completed",-5.3266,15.0,15,"C1=CCC(c2cc(C=Cc3c[nH]cn3)cc(C3=CC=CC3)c2)=C1","C(=Cc1c[nH]cn1)c1cc(-c2ccco2)cc(-c2ccco2)c1",{},"[#6H2r5:1]>>[O:1]",null,-0.2345957316],[-0.0471832627,237.5757551898,15,"completed",-5.390816,15.0,15,"C1=CC(=C2Sc3cc4ccccc4cc3S2)C=C1","C1=CC(=C2Sc3cc4cccnc4cc3S2)C=C1",{},"[ch&r6:0]>>[nr6:0]",null,-0.3128633454],[-0.0474342544,112.6357768005,15,"completed",-5.134688,15.0,13,"C1=c2cc3ccccc3cc2=CC1","c1ccc2cc3cocc3cc2c1",{},"[#6H2r5:1]>>[O:1]",null,-0.1152233237],[-0.0478518792,132.9212365453,15,"completed",-5.061824,15.0,15,"C1=CC(Nc2cccc(NC3=CCC=C3)c2C2=CC=NC2)=CC1","C1=CC(Nc2cccc(NC3=CCC=C3)c2C2=CN=NC2)=CC1",{},"[chr5,CH1r5:1]>>[n:1]",null,-0.1355809151],[-0.0480305447,164.4015618332,15,"completed",-5.151248,15.0,15,"C(=Cc1cc(-c2ccc[nH]2)cc(-c2ccc[nH]2)c1)c1cc[nH]c1","C(=Cc1c[nH]cn1)c1cc(-c2ccc[nH]2)cc(-c2ccc[nH]2)c1",{},"[chr5,CH1r5:1]>>[n:1]",null,-0.1682699876],[-0.0486492101,270.1828707382,15,"completed",-4.494368,15.0,15,"C1=CC(=C2Sc3cc4ccccc4cc3S2)C=C1","C1=CSC(=C2Sc3cc4ccccc4cc3S2)S1",{},"[CH,ch:0]1=[C,c:1][C,c:2]=[CH,ch:3][*:4]1>>[S:0]1[*:1]=,:[*:2][S:3][*:4]1",null,-0.5027185516],[-0.0489850014,244.6929713897,15,"completed",-4.959244,15.0,10,"C(=CC1=c2ncccc2=CC1)C1=c2ncccc2=CC1","C(=Cc1scc2cccnc12)c1scc2cccnc12",{},"[#6H2r5:1]>>[S:1]",null,-0.2637852412],[-0.0503106852,211.7657449976,15,"completed",-5.106628,15.0,10,"C(#CC1=c2ncccc2=CC1)C1=c2ncccc2=CC1","C(#Cc1scc2cccnc12)c1scc2cccnc12",{},"[#6H2r5:1]>>[S:1]",null,-0.2118165637],[-0.0508878847,200.0321042791,15,"completed",-5.430652,15.0,15,"C1=CC(=C2Sc3cc4ccccc4cc3S2)C=C1","C1=CC(=C2Sc3cc4ccccc4nc3S2)C=C1",{},"[ch&r6:0]>>[nr6:0]",null,-0.3059165047],[-0.051089742,317.8849608149,15,"completed",-5.426236,15.0,15,"C1=CCC(C=CC2=CCC=C2C2=CCC=C2C=CC2=CC=CC2)=C1","C1=CCC(C=CC2=NCC=C2C2=CCN=C2C=CC2=CC=CC2)=C1",{},"[chr5,CH1r5:1]>>[n:1]",null,-0.3914096484],[-0.0514505391,174.0016219337,15,"completed",-4.69364,15.0,15,"C1=CC(=C2C=c3cc4c(cc3=C2)CC=C4)C=C1","C1=CC(=C2C=c3cc4cc[nH]c4cc3=C2)C=C1",{},"[#6H2r5:1]>>[NH:1]",null,-0.333450903],[-0.051491271,132.2508718243,15,"completed",-5.20884,15.0,14,"C1=CC(=C2SC(C=CC3=CCC=C3)=C(C=CC3=CCC=C3)S2)C=C1","C1=CC(=C2SC(C=CC3=NCC=C3)=C(C=CC3=NCC=C3)S2)C=C1",{},"[chr5,CH1r5:1]>>[n:1]",null,-0.1526266833],[-0.0518335981,200.469760516,15,"completed",-5.071668,15.0,15,"C1=CCC(N(C2=CC=CC2)C2=CC=NC2)=C1","C1=NCC(N(c2cccs2)c2cccs2)=C1",{},"[#6H2r5:1]>>[S:1]",null,-0.2014483779],[-0.053036058,198.8404491367,15,"completed",-5.26588,15.0,15,"C1=CC(C=CC2=C(C=CC3=CCC=C3)SC(=C3C=CN=C3)S2)=CC1","C1=CC(C=CC2=C(C=CC3=CCC=C3)SC(=C3C=NC=N3)S2)=CC1",{},"[chr5,CH1r5:1]>>[n:1]",null,-0.2302616982],[-0.0531761485,194.2371602808,15,"completed",-5.488888,15.0,8,"C(=Cc1ccc2cc(C=CC3=CCC=N3)ccc2c1)C1=CCC=N1","C(=Cc1ccc2nc(C=CC3=CCC=N3)ccc2n1)C1=CCC=N1",{},"[ch&r6:0]>>[nr6:0]",null,-0.3344139261],[-0.0533689106,147.0072186108,15,"completed",-5.232944,15.0,7,"C1=NC(Nc2cc(-c3ccccc3)cc(-c3ccccc3)c2)=CC1","C1=NC(Nc2cc(-c3cccnc3)cc(-c3cccnc3)c2)=CC1",{},"[ch&r6:0]>>[nr6:0]",null,-0.1739868812],[-0.0536748586,205.13177273,15,"completed",-5.0161,15.0,4,"C1=C(NC2=CCC(c3ccccc3)=C2)C=C(c2ccccc2)C1","c1ccc(-c2cc(Nc3coc(-c4ccccc4)c3)co2)cc1",{},"[#6H2r5:1]>>[O:1]",null,-0.2133735154],[-0.0544646595,133.7783709735,15,"completed",-4.793828,15.0,15,"C1=Cc2cc3cc4c(cc3cc2C1)=CCC=4","C1=c2cc3cc4ccoc4cc3cc2=CC1",{},"[#6H2r5:1]>>[O:1]",null,-0.2526457726],[-0.05450764,172.9963976069,15,"completed",-5.253368,15.0,14,"C1=CCC(c2cc(C=Cc3cc[nH]c3)cc(C3=CC=CC3)c2)=C1","C(=Cc1cc(-c2cccs2)cc(-c2cccs2)c1)c1cc[nH]c1",{},"[#6H2r5:1]>>[S:1]",null,-0.2036010999],[-0.0548832371,168.7104809166,15,"completed",-5.321172,15.0,4,"C1=CCC(Nc2cc3ccccc3cc2NC2=CC=CC2)=C1","C1=NCC(Nc2cc3ccccc3cc2NC2=CC=NC2)=C1",{},"[chr5,CH1r5:1]>>[n:1]",null,-0.2289816207],[-0.0551189775,152.8602966439,15,"completed",-5.390724,15.0,11,"C(=Cc1ccc2c(c1)=CCC=2)c1ccc2c(c1)=CCC=2","C(=Cc1ccc2c(c1)=CCN=2)c1ccc2c(c1)=CCN=2",{},"[chr5,CH1r5:1]>>[n:1]",null,-0.2545216846],[-0.0552072393,176.4517847593,15,"completed",-5.213624,15.0,11,"C(=CC1=CC=NC1)C1=CCC(C2=CC(C=CC3=CC=NC3)=CC2)=C1","C(=Cc1c[nH]c(-c2cc(C=CC3=CC=NC3)c[nH]2)c1)C1=CC=NC1",{},"[#6H2r5:1]>>[NH:1]",null,-0.1935493087],[-0.0557790422,103.4632644163,15,"completed",-5.33304,15.0,15,"C1=c2cc3nc4ccccc4nc3cc2=CC1","C1=c2cc3nc4ccccc4nc3cc2=NC1",{},"[chr5,CH1r5:1]>>[n:1]",null,-0.193171922],[-0.0558362138,249.0980580949,15,"completed",-4.872948,15.0,14,"C(#Cc1c[nH]c(C2=CCC=C2)c1)c1c[nH]c(C2=CCC=C2)c1","C(#Cc1c[nH]c(C2=CCC=N2)c1)c1c[nH]c(C2=CCC=N2)c1",{},"[chr5,CH1r5:1]>>[n:1]",null,-0.2954837082],[-0.055972761,118.6587951552,15,"completed",-4.926492,15.0,6,"C1=NC(Nc2cccc(NC3=CCC=N3)c2-c2ccccc2)=CC1","C1=CCC(c2c(NC3=CCC=N3)cccc2NC2=CCC=N2)=C1",{},"[c:0]1[ch:1][ch][c:3][c!r5:4][c!r5:5]1>>[c:0]1[CH2:1][c:3][c:4][c:5]1",null,-0.1697980343],[-0.0562234705,150.855056839,15,"completed",-5.302772,15.0,10,"C(#Cc1cc2c(cc1C#CC1=CC=CC1)=CCC=2)C1=CC=CC1","C(#Cc1cc2c(cc1C#CC1=NC=CC1)=CCC=2)C1=NC=CC1",{},"[chr5,CH1r5:1]>>[n:1]",null,-0.2071335929],[-0.0563540228,116.3710481776,15,"completed",-5.20332,15.0,7,"C1=CN=C(c2cc(Nc3ccccc3)cc(Nc3ccccc3)c2)C1","C1=CN=C(c2cc(Nc3ccccc3)nc(Nc3ccccc3)c2)C1",{},"[ch&r6:0]>>[nr6:0]",null,-0.1370145315],[-0.0564169489,167.3529056365,15,"completed",-5.215648,15.0,15,"C(=Cc1cc(-c2ccc[nH]2)cc(-c2ccc[nH]2)c1)c1cc[nH]c1","C(=Cc1cc(-c2ccc[nH]2)cc(-c2ccc[nH]2)c1)c1cn[nH]c1",{},"[chr5,CH1r5:1]>>[n:1]",null,-0.1859044926],[-0.0565021927,172.3439518214,15,"completed",-5.422832,15.0,12,"C(=Cc1cnc2c(c1)=CCC=2)c1cnc2c(c1)=CCC=2","C(=Cc1cnc2cscc2c1)c1cnc2cscc2c1",{},"[#6H2r5:1]>>[S:1]",null,-0.2842014828],[-0.0565378982,135.6453062106,15,"completed",-5.363216,15.0,11,"C(#Cc1cc2c(cc1C#Cc1ccco1)=CCC=2)c1ccco1","C(#Cc1cc2cocc2cc1C#Cc1ccco1)c1ccco1",{},"[#6H2r5:1]>>[O:1]",null,-0.2287971892],[-0.0565818459,173.03216789,15,"completed",-5.443348,15.0,10,"C(#Cc1cc(C2=CCC=C2)cs1)c1cc(C2=CCC=C2)cs1","C(#Cc1nc(C2=CCC=C2)cs1)c1nc(C2=CCC=C2)cs1",{},"[chr5,CH1r5:1]>>[n:1]",null,-0.2961505988],[-0.0567914887,178.7778537127,15,"completed",-5.21252,15.0,13,"C(=Cc1cccs1)C1=CCC(C2=CC(C=Cc3cccs3)=CC2)=C1","C(=Cc1cccs1)c1csc(-c2cc(C=Cc3cccs3)cs2)c1",{},"[#6H2r5:1]>>[S:1]",null,-0.1953593834],[-0.0573199272,136.1550561546,15,"completed",-5.054556,15.0,5,"C1=CCC(c2cc(NC3=CCC=C3)cc(NC3=CCC=C3)c2)=C1","C1=CCC(c2nc(NC3=CCC=C3)cc(NC3=CCC=C3)n2)=C1",{},"[ch&r6:0]>>[nr6:0]",null,-0.1398217662],[0.0289320192,102.7417292208,16,"completed",-5.10212,16.0,16,"c1cc2cc3cc4c[nH]cc4cc3cc2cn1","c1cc2nc3cc4c[nH]cc4cc3nc2cn1",{},"[ch&r6:0]>>[nr6:0]",null,-0.1027524461],[0.0279529932,81.3017260986,16,"completed",-4.937164,16.0,16,"C1=c2cc3cc4ccsc4cc3cc2=CC1","c1cc2cc3cc4cocc4cc3cc2s1",{},"[#6H2r5:1]>>[O:1]",null,-0.1400092729],[0.0233084508,186.6043687778,16,"completed",-5.281244,16.0,16,"C1=CC(=C2Sc3cc4c(cc3S2)=CCC=4)C=C1","C1=CC(=C2Sc3cc4cscc4cc3S2)C=C1",{},"[#6H2r5:1]>>[S:1]",null,-0.2256488208],[0.021520282,90.3631677428,16,"completed",-5.25392,16.0,16,"c1cc2cc3cc4c[nH]cc4cc3cc2cn1","c1cc2cc3nc4c[nH]cc4nc3cc2cn1",{},"[ch&r6:0]>>[nr6:0]",null,-0.1406210213],[0.0180714492,92.5312394653,16,"completed",-5.146556,16.0,16,"C1=c2cc3cc4ccnnc4cc3cc2=CC1","c1cc2cc3cc4cscc4cc3cc2nn1",{},"[#6H2r5:1]>>[S:1]",null,-0.0981024273],[0.0176702371,98.1573024697,16,"completed",-5.171488,16.0,16,"C1=c2cc3cc4cncnc4cc3cc2=CC1","c1ncc2cc3cc4cscc4cc3cc2n1",{},"[#6H2r5:1]>>[S:1]",null,-0.1101772107],[0.0167099305,109.8132005328,16,"completed",-4.9287,16.0,16,"C1=c2cc3cc4ccsc4cc3cc2=CC1","C1=c2cc3cc4cnsc4cc3cc2=CC1",{},"[chr5,CH1r5:1]>>[n:1]",null,-0.1625956553],[0.0145278275,143.3527958272,16,"completed",-4.997332,16.0,16,"C1=c2cc3cc4c(cc3cc2=CC1)SCS4","c1c2c(cc3cc4c(cc13)SCS4)SCS2",{},"[CH,ch:0]1=[C,c:1][C,c:2]=[CH,ch:3][*:4]1>>[S:0]1[*:1]=,:[*:2][S:3][*:4]1",null,-0.1603588975],[0.0139508434,166.3780711064,16,"completed",-5.355856,16.0,16,"C1=NC=NC1=C1C=c2cc3ccccc3cc2=C1","C1=NC(=C2C=c3cc4ccccc4cc3=C2)N=N1",{},"[chr5,CH1r5:1]>>[n:1]",null,-0.2444548752],[0.0129821546,101.2163707065,16,"completed",-5.170844,16.0,16,"C1=CC(=C2Sc3cc4c(cc3S2)=CCC=4)C=C1","C1=CC(=C2Sc3cc4c(cc3S2)SCS4)C=C1",{},"[CH,ch:0]1=[C,c:1][C,c:2]=[CH,ch:3][*:4]1>>[S:0]1[*:1]=,:[*:2][S:3][*:4]1",null,-0.1127120275],[0.0109282747,175.2503799542,16,"completed",-5.05198,16.0,16,"c1ccc2nc3cc4c[nH]cc4cc3nc2c1","c1cnc2nc3cc4c[nH]cc4cc3nc2c1",{},"[ch&r6:0]>>[nr6:0]",null,-0.1784449402],[0.0106854787,89.6395029622,16,"completed",-5.39238,16.0,16,"c1ccc2cc3nc4c[nH]cc4nc3cc2c1","c1ccc2cc3nc4n[nH]cc4nc3cc2c1",{},"[chr5,CH1r5:1]>>[n:1]",null,-0.2234354763],[0.0099585271,115.9663942701,16,"completed",-4.857952,16.0,16,"C1=c2cc3cc4ccsc4cc3cc2=CC1","C1=c2cc3cc4ncsc4cc3cc2=CC1",{},"[chr5,CH1r5:1]>>[n:1]",null,-0.2053191404],[0.0088520597,97.1365942249,16,"completed",-5.139196,16.0,16,"C1=NCc2cc3cc4c(cc3cc21)=CCC=4","C1=NCc2cc3cc4cscc4cc3cc21",{},"[#6H2r5:1]>>[S:1]",null,-0.1009371977],[0.0074589955,194.9322703873,16,"completed",-4.990892,16.0,16,"C1=c2cc3cc4c(cc3cc2=CC1)SCS4","C1=c2cc3nc4c(nc3cc2=CC1)SCS4",{},"[ch&r6:0]>>[nr6:0]",null,-0.209360508],[0.0057805675,101.6383862648,16,"completed",-5.211324,16.0,16,"C1=c2cc3cc4ccnnc4cc3cc2=CC1","c1cc2cc3cc4cocc4cc3cc2nn1",{},"[#6H2r5:1]>>[O:1]",null,-0.1280739931],[0.0044579323,122.3422296779,16,"completed",-5.147844,16.0,16,"O=c1cc[nH]c2cc3cc4c(cc3cc12)=CCC=4","O=c1cc[nH]c2cc3cc4cscc4cc3cc12",{},"[#6H2r5:1]>>[S:1]",null,-0.1268434265],[0.0033260489,145.3008169095,16,"completed",-5.102212,16.0,16,"C1=c2cc3cc4ccnnc4cc3cc2=CC1","C1=c2cc3cc4ncnnc4cc3cc2=CC1",{},"[ch&r6:0]>>[nr6:0]",null,-0.1453090669],[0.0031145793,215.645715856,16,"completed",-5.325404,16.0,16,"C1=CC(=C2Sc3cc4c(cc3S2)=CCC=4)C=C1","C1=CC(=C2Sc3cc4cocc4cc3S2)C=C1",{},"[#6H2r5:1]>>[O:1]",null,-0.2672049527],[0.0021471115,128.9349431441,16,"completed",-5.031188,16.0,16,"C1=Cc2nc3cc4c(cc3nc2C1)=CCC=4","C1=c2cc3nc4ccsc4nc3cc2=CC1",{},"[#6H2r5:1]>>[S:1]",null,-0.1376387094],[0.0021176068,104.807267329,16,"completed",-4.94756,16.0,16,"C1=c2cc3cc4ccoc4cc3cc2=CC1","c1cc2cc3cc4cscc4cc3cc2o1",{},"[#6H2r5:1]>>[S:1]",null,-0.1495699186],[0.0014228751,103.5074181421,16,"completed",-5.236072,16.0,16,"C1=c2cc3cc4cncnc4cc3cc2=CC1","c1ncc2cc3cc4cocc4cc3cc2n1",{},"[#6H2r5:1]>>[O:1]",null,-0.1406642254],[0.0012399444,79.104144658,16,"completed",-5.2024,16.0,16,"c1ccc2cc3nc4c[nH]cc4nc3cc2c1","c1cnc2cc3nc4c[nH]cc4nc3cc2c1",{},"[ch&r6:0]>>[nr6:0]",null,-0.1067496515],[0.0002116108,76.1386612202,16,"completed",-4.874236,16.0,16,"C1=c2cc3cc4ccsc4cc3cc2=CC1","c1cc2cc3cc4cscc4cc3cc2s1",{},"[#6H2r5:1]>>[S:1]",null,-0.1754197644],[-0.0011611127,169.0702219552,16,"completed",-5.106168,16.0,16,"C1=CC(=C2Sc3cc4c(cc3S2)=CCC=4)C=C1","C1=CC(=C2Sc3cc4c[nH]cc4cc3S2)C=C1",{},"[#6H2r5:1]>>[NH:1]",null,-0.1691253429],[-0.0012007143,132.5634880613,16,"completed",-5.06164,16.0,16,"C1=NCc2cc3cc4c(cc3cc21)=CCC=4","C1=c2cc3cc4c(cc3cc2=CC1)N=NC4",{},"[chr5,CH1r5:1]>>[n:1]",null,-0.1352557144],[-0.0020861406,154.5814050866,16,"completed",-5.21206,16.0,16,"C1=Cc2nc3cc4c(cc3nc2C1)=CCC=4","C1=NCc2nc3cc4c(cc3nc21)=CCC=4",{},"[chr5,CH1r5:1]>>[n:1]",null,-0.1733451994],[-0.0037161794,101.402596978,16,"completed",-4.903492,16.0,16,"C1=c2cc3cc4c(cc3cc2=CC1)SCS4","c1scc2cc3cc4c(cc3cc12)SCS4",{},"[#6H2r5:1]>>[S:1]",null,-0.1708918657],[-0.0048080781,159.7587706211,16,"completed",-5.128432,16.0,16,"C1=c2cc3cc4c(cc3cc2=CC1)SCS4","C1=c2nc3cc4c(cc3nc2=CC1)SCS4",{},"[ch&r6:0]>>[nr6:0]",null,-0.1609936965],[-0.0048367014,149.0197974441,16,"completed",-5.224296,16.0,16,"C1=Cc2nc3cc4c(cc3nc2C1)=CCC=4","C1=Cc2nc3cc4cscc4cc3nc2C1",{},"[#6H2r5:1]>>[S:1]",null,-0.1725605774],[-0.0056821482,88.1710174912,16,"completed",-5.281796,16.0,16,"c1ccc2cc3cc4n[nH]cc4cc3cc2c1","c1ccc2nc3cc4n[nH]cc4cc3nc2c1",{},"[ch&r6:0]>>[nr6:0]",null,-0.1548177098],[-0.0057898325,99.0813600658,16,"completed",-4.921616,16.0,16,"C1=c2cc3cc4cncnc4cc3cc2=CC1","c1ncc2cc3cc4c[nH]cc4cc3cc2n1",{},"[#6H2r5:1]>>[NH:1]",null,-0.1594030524],[-0.0062338466,102.4044112764,16,"completed",-5.202308,16.0,16,"C1=NCc2cc3cc4c(cc3cc21)=CCC=4","C1=NCc2cc3cc4cocc4cc3cc21",{},"[#6H2r5:1]>>[O:1]",null,-0.1249618246],[-0.0065337146,105.5649674907,16,"completed",-4.96504,16.0,16,"C1=c2cc3cc4c(cc3cc2=CC1)SCS4","c1occ2cc3cc4c(cc3cc12)SCS4",{},"[#6H2r5:1]>>[O:1]",null,-0.1416648197],[-0.0066887498,169.9549107164,16,"completed",-5.145176,16.0,16,"C1=Cc2nc3cc4c(cc3nc2C1)=CCC=4","C1=Nc2nc3cc4c(cc3nc2C1)=CCC=4",{},"[chr5,CH1r5:1]>>[n:1]",null,-0.1728719134],[-0.0075824967,204.4971513423,16,"completed",-5.315468,16.0,16,"C1=c2cc3nc4cccnc4nc3cc2=CC1","c1cnc2nc3cc4cscc4cc3nc2c1",{},"[#6H2r5:1]>>[S:1]",null,-0.2541024396],[-0.007996917,165.3179866072,16,"completed",-5.128708,16.0,16,"O=c1[nH]ccc2cc3cc4c(cc3cc12)=CCC=4","O=c1[nH]ccc2cc3cc4cscc4cc3cc12",{},"[#6H2r5:1]>>[S:1]",null,-0.1665348907],[-0.0081778791,110.8961750525,16,"completed",-5.010948,16.0,16,"C1=c2cc3cc4ccoc4cc3cc2=CC1","c1cc2cc3cc4cocc4cc3cc2o1",{},"[#6H2r5:1]>>[O:1]",null,-0.1272155195],[-0.009158595,125.9128888209,16,"completed",-5.210864,16.0,16,"O=c1cc[nH]c2cc3cc4c(cc3cc12)=CCC=4","O=c1cc[nH]c2cc3cc4cocc4cc3cc12",{},"[#6H2r5:1]>>[O:1]",null,-0.1479072701],[-0.0093287181,111.4790107199,16,"completed",-5.055752,16.0,16,"C1=Nc2cc3cc4c(cc3cc2C1)=CCC=4","C1=Nc2cc3cc4cscc4cc3cc2C1",{},"[#6H2r5:1]>>[S:1]",null,-0.1157019176],[-0.0101934492,145.152400152,16,"completed",-5.409308,16.0,16,"C1=NC=NC1=C1C=c2cc3ccccc3cc2=C1","C1=NN=NC1=C1C=c2cc3ccccc3cc2=C1",{},"[chr5,CH1r5:1]>>[n:1]",null,-0.260668802],[-0.0116659112,160.2337385097,16,"completed",-5.25714,16.0,16,"O=c1ccc2cc3cc4c(cc3cc2[nH]1)=CCC=4","O=c1ccc2cc3cc4cscc4cc3cc2[nH]1",{},"[#6H2r5:1]>>[S:1]",null,-0.1943564019],[-0.0133375952,146.984695612,16,"completed",-5.50784,16.0,16,"C1=Cc2cc3cc4ccccc4cc3cc2C1","C1=Cc2cc3cc4c(cc3cc2C1)CC=C4",{},"[c:0]1[ch:1][ch][c:3][c!r5:4][c!r5:5]1>>[c:0]1[CH2:1][c:3][c:4][c:5]1",null,-0.321104187],[-0.0133375952,224.7445719762,16,"completed",-5.453376,16.0,16,"C1=Cc2cc3cc4ccccc4cc3cc2C1","C1=Cc2cc3cc4c(cc3cc2C1)C=CC4",{},"[c:0]1[ch:1][ch][c:3][c!r5:4][c!r5:5]1>>[c:0]1[CH2:1][c:3][c:4][c:5]1",null,-0.3342135176],[-0.0138212977,140.300338726,16,"completed",-4.94986,16.0,16,"C1=Cc2nc3cc4c(cc3nc2C1)=CCC=4","C1=Cc2nc3cc4c[nH]cc4cc3nc2C1",{},"[#6H2r5:1]>>[NH:1]",null,-0.1752991005],[-0.0147941461,99.2213395223,16,"completed",-4.877916,16.0,16,"C1=Cc2cc3cc4c[nH]cc4cc3cc2C1","C1=NCc2cc3cc4c[nH]cc4cc3cc21",{},"[chr5,CH1r5:1]>>[n:1]",null,-0.1844242737],[-0.0148640144,133.0263450515,16,"completed",-5.087768,16.0,16,"C1=NCC(Nc2cc3ccccc3cc2NC2=CC=NC2)=C1","C1=NCC(Nc2cc3c(cc2NC2=CC=NC2)=CCC=3)=C1",{},"[c:0]1[ch:1][ch][c:3][c!r5:4][c!r5:5]1>>[c:0]1[CH2:1][c:3][c:4][c:5]1",null,-0.1333016248],[-0.0155520119,107.9426966918,16,"completed",-5.230644,16.0,16,"C1=Cc2cc3cc4ccccc4cc3cc2C1","c1ccc2cc3cc4sccc4cc3cc2c1",{},"[#6H2r5:1]>>[S:1]",null,-0.1414739361],[-0.0157144018,99.4001703828,16,"completed",-5.195316,16.0,16,"c1ccc2cc3cc4n[nH]cc4cc3cc2c1","c1ccc2cc3cc4n[nH]nc4cc3cc2c1",{},"[chr5,CH1r5:1]>>[n:1]",null,-0.1197168008],[-0.0174322621,90.4457805163,16,"completed",-4.898524,16.0,16,"C1=c2cc3cc4ccnnc4cc3cc2=CC1","c1cc2cc3cc4c[nH]cc4cc3cc2nn1",{},"[#6H2r5:1]>>[NH:1]",null,-0.1675434353],[-0.0186080885,114.6307899133,16,"completed",-5.639032,16.0,15,"c1ccc2cc3cc4c(cc3cc2c1)SCS4","c1ccc2cc3nc4c(nc3cc2c1)SCS4",{},"[ch&r6:0]>>[nr6:0]",null,-0.3943506201],[-0.0186975549,117.2988907579,16,"completed",-5.118404,16.0,16,"C1=Cc2cc3cc4cocc4cc3cc2C1","C1=Nc2cc3cc4cocc4cc3cc2C1",{},"[chr5,CH1r5:1]>>[n:1]",null,-0.1180042216],[-0.0187798074,172.1989451706,16,"completed",-5.191912,16.0,16,"O=c1[nH]ccc2cc3cc4c(cc3cc12)=CCC=4","O=c1[nH]ccc2cc3cc4cocc4cc3cc12",{},"[#6H2r5:1]>>[O:1]",null,-0.1838257502],[-0.0193716862,116.7196599944,16,"completed",-5.146188,16.0,16,"c1ccc2cc3nc4c[nH]cc4nc3cc2c1","C1=Cc2cc3nc4c[nH]cc4nc3cc2C1",{},"[c:0]1[ch:1][ch][c:3][c!r5:4][c!r5:5]1>>[c:0]1[CH2:1][c:3][c:4][c:5]1",null,-0.1211148686],[-0.0198762929,156.673372544,16,"completed",-5.267444,16.0,16,"O=c1ccc2cc3cc4c[nH]cc4cc3cc2o1","O=c1cnc2cc3cc4c[nH]cc4cc3cc2o1",{},"[ch&r6:0]>>[nr6:0]",null,-0.1956653196],[-0.0216731405,180.8795822757,16,"completed",-5.29072,16.0,16,"C1=c2cc3cc4cncnc4cc3cc2=CC1","C1=c2cc3nc4cncnc4nc3cc2=CC1",{},"[ch&r6:0]>>[nr6:0]",null,-0.2248126805],[-0.0223324957,160.8763518523,16,"completed",-5.013432,16.0,16,"O=c1ccc2cc3cc4c(cc3cc2[nH]1)=CCC=4","O=c1ccc2cc3cc4c[nH]cc4cc3cc2[nH]1",{},"[#6H2r5:1]>>[NH:1]",null,-0.1719106446],[-0.0242405371,167.7567309578,16,"completed",-5.095956,16.0,16,"C1=Cc2nc3cc4c(cc3nc2C1)=CCC=4","C1=c2cc3nc4ccoc4nc3cc2=CC1",{},"[#6H2r5:1]>>[O:1]",null,-0.1677806133],[-0.0249679298,120.4737801781,16,"completed",-5.176272,16.0,16,"C1=c2cc3cc4ccnnc4cc3cc2=CC1","C1=c2cc3cc4cnnnc4cc3cc2=CC1",{},"[ch&r6:0]>>[nr6:0]",null,-0.1317743014],[-0.0257135453,104.8283455074,16,"completed",-5.152628,16.0,16,"C1=c2cc3cc4ccsc4cc3cc2=CC1","C1=c2nc3cc4ccsc4cc3nc2=CC1",{},"[ch&r6:0]>>[nr6:0]",null,-0.1111131772],[-0.0259334445,125.4494043532,16,"completed",-4.822808,16.0,16,"C1=Cc2nc3cc4c(cc3nc2C1)=CCC=4","C1=c2cc3nc4cc[nH]c4nc3cc2=CC1",{},"[#6H2r5:1]>>[NH:1]",null,-0.2310560569],[-0.0265170329,83.9313535354,16,"completed",-5.40112,16.0,15,"c1ccc2cc3cc4cocc4cc3cc2c1","c1ccc2cc3nc4cocc4nc3cc2c1",{},"[ch&r6:0]>>[nr6:0]",null,-0.2268796306],[-0.0265797401,107.3600366446,16,"completed",-5.364228,16.0,16,"C1=c2cc3nc4ccncc4nc3cc2=CC1","c1cc2nc3cc4cscc4cc3nc2cn1",{},"[#6H2r5:1]>>[S:1]",null,-0.2138603074],[-0.0280939888,165.3692038379,16,"completed",-5.285936,16.0,16,"C1=Cc2nc3cc4c(cc3nc2C1)=CCC=4","C1=Cc2nc3cc4cocc4cc3nc2C1",{},"[#6H2r5:1]>>[O:1]",null,-0.2104455979],[-0.0283513878,128.4053703687,16,"completed",-4.903492,16.0,16,"O=c1cc[nH]c2cc3cc4c(cc3cc12)=CCC=4","O=c1cc[nH]c2cc3cc4c[nH]cc4cc3cc12",{},"[#6H2r5:1]>>[NH:1]",null,-0.1881740743],[-0.0297007412,187.8945142275,16,"completed",-5.163852,16.0,16,"O=c1ccc2cc3cc4c(cc3cc2[nH]1)=CCC=4","O=c1cnc2cc3cc4c(cc3cc2[nH]1)=CCC=4",{},"[ch&r6:0]>>[nr6:0]",null,-0.1931375589],[-0.0306970677,241.6046805588,16,"completed",-5.090344,16.0,16,"C1=CC(=C2C=c3cc4ccsc4cc3=C2)C=C1","C1=CC(=C2C=c3cc4ncsc4cc3=C2)C=C1",{},"[chr5,CH1r5:1]>>[n:1]",null,-0.2416992107],[-0.030838965,203.6035343629,16,"completed",-5.208196,16.0,16,"O=c1[nH]ccc2cc3cc4c(cc3cc12)=CCC=4","O=c1[nH]ccc2nc3cc4c(cc3nc12)=CCC=4",{},"[ch&r6:0]>>[nr6:0]",null,-0.2172337973],[-0.0315392041,196.8249043975,16,"completed",-5.2737,16.0,16,"C1=c2cc3cc4ccnnc4cc3cc2=CC1","C1=c2cc3nc4ccnnc4nc3cc2=CC1",{},"[ch&r6:0]>>[nr6:0]",null,-0.2313529146],[-0.0328769239,109.6128562097,16,"completed",-5.004876,16.0,16,"C1=Cc2cc3cc4ccccc4cc3cc2C1","c1ccc2cc3cc4[nH]ccc4cc3cc2c1",{},"[#6H2r5:1]>>[NH:1]",null,-0.1282527979],[-0.0335302225,236.1881658575,16,"completed",-5.1702,16.0,16,"C1=CC(=C2C=c3cc4ccsc4cc3=C2)C=C1","C1=CC(=C2C=c3cc4ccsc4nc3=C2)C=C1",{},"[ch&r6:0]>>[nr6:0]",null,-0.2412459104],[-0.0336579703,93.0962589411,16,"completed",-4.67248,16.0,16,"C1=NCc2cc3cc4c(cc3cc21)=CCC=4","C1=c2cc3cc4cn[nH]c4cc3cc2=CC1",{},"[#6H2r5:1]>>[NH:1]",null,-0.3134100431],[-0.0343519027,148.75223387,16,"completed",-4.937072,16.0,16,"C1=c2cc3cc4ccoc4cc3cc2=CC1","C1=c2cc3cc4ncoc4cc3cc2=CC1",{},"[chr5,CH1r5:1]>>[n:1]",null,-0.1874420933],[-0.0348337024,136.2268533467,16,"completed",-4.991812,16.0,16,"C1=c2cc3cc4ccoc4cc3cc2=CC1","C1=c2cc3cc4cnoc4cc3cc2=CC1",{},"[chr5,CH1r5:1]>>[n:1]",null,-0.1558622174],[-0.0361581339,146.3720917066,16,"completed",-5.219144,16.0,15,"C1=Cc2cc3cc4c(cc3cc2C1)=CCC=4","C1=Cc2cc3nc4c(nc3cc2C1)=CCC=4",{},"[ch&r6:0]>>[nr6:0]",null,-0.1684650785],[-0.0369115776,115.844432943,16,"completed",-5.33258,16.0,15,"C1=c2cc3cc4ccncc4cc3cc2=CC1","C1=c2nc3cc4ccncc4cc3nc2=CC1",{},"[ch&r6:0]>>[nr6:0]",null,-0.1998142294],[-0.0372007671,189.7181404238,16,"completed",-5.07084,16.0,16,"O=c1ocnc2cc3cc4c(cc3cc12)=CCC=4","O=c1[nH]cnc2cc3cc4c(cc3cc12)=CCC=4",{},"[o:1]>>[nH:1]",null,-0.1908130565],[-0.0377006605,164.6221022853,16,"completed",-5.319332,16.0,16,"O=c1ccc2cc3cc4c(cc3cc2[nH]1)=CCC=4","O=c1ccc2cc3cc4cocc4cc3cc2[nH]1",{},"[#6H2r5:1]>>[O:1]",null,-0.2251058294],[-0.0390668597,83.7061154699,16,"completed",-5.10212,16.0,16,"c1cnc2cc3cc4cscc4cc3cc2c1","c1cnc2cc3cc4cscc4cc3cc2n1",{},"[ch&r6:0]>>[nr6:0]",null,-0.0837192691],[-0.0394273266,77.5371119821,16,"completed",-4.707716,16.0,16,"C1=Cc2cc3cc4cocc4cc3cc2C1","c1cc2cc3cc4cocc4cc3cc2[nH]1",{},"[#6H2r5:1]>>[NH:1]",null,-0.2853357754],[-0.0396526913,236.4109462953,16,"completed",-5.135516,16.0,16,"C(=Cc1ccc2c(c1)=CCN=2)c1ccc2c(c1)=CCN=2","C(=Cc1ccc2n[nH]cc2c1)c1ccc2n[nH]cc2c1",{},"[#6H2r5:1]>>[NH:1]",null,-0.2377145658],[-0.0404742451,109.8424801807,16,"completed",-5.274252,16.0,15,"C1=c2cc3cc4cccnc4cc3cc2=CC1","C1=c2nc3cc4cccnc4cc3nc2=CC1",{},"[ch&r6:0]>>[nr6:0]",null,-0.1641450962],[-0.0405463223,216.7850481185,16,"completed",-5.142508,16.0,16,"C1=CC(=C2C=c3cc4ccsc4cc3=C2)C=C1","C1=CC(=C2C=c3cc4cnsc4cc3=C2)C=C1",{},"[chr5,CH1r5:1]>>[n:1]",null,-0.2188176246],[-0.0411841199,148.7079042478,16,"completed",-5.038272,16.0,16,"C1=CC(=C2C=c3cc4cc[nH]c4cc3=C2)C=C1","C1=NN=CC1=C1C=c2cc3cc[nH]c3cc2=C1",{},"[chr5,CH1r5:1]>>[n:1]",null,-0.1548583557],[-0.0415424392,169.9355859439,16,"completed",-5.202584,16.0,16,"O=c1ccoc2cc3cc4c[nH]cc4cc3cc12","O=c1cnoc2cc3cc4c[nH]cc4cc3cc12",{},"[ch&r6:0]>>[nr6:0]",null,-0.184484707],[-0.0416427517,183.6824529388,16,"completed",-5.476652,16.0,15,"C1=c2cc3cc4ccccc4cc3cc2=NC1","C1=c2nc3cc4ccccc4cc3nc2=NC1",{},"[ch&r6:0]>>[nr6:0]",null,-0.3213315123],[-0.0420509845,216.6523561201,16,"completed",-5.377384,16.0,16,"C1=c2cc3nc4cccnc4nc3cc2=CC1","c1cnc2nc3cc4cocc4cc3nc2c1",{},"[#6H2r5:1]>>[O:1]",null,-0.2909291431],[-0.0430486859,114.0711262233,16,"completed",-5.408664,16.0,16,"c1ccc2cc3nc4cscc4nc3cc2c1","C1=Cc2cc3nc4cscc4nc3cc2C1",{},"[c:0]1[ch:1][ch][c:3][c!r5:4][c!r5:5]1>>[c:0]1[CH2:1][c:3][c:4][c:5]1",null,-0.2443280983],[-0.0437180108,168.2237490705,16,"completed",-5.223836,16.0,16,"O=c1ocnc2cc3cc4c(cc3cc12)=CCC=4","O=c1ocnc2cc3cc4c[nH]cc4cc3cc12",{},"[#6H2r5:1]>>[NH:1]",null,-0.1892446925],[-0.0440402918,151.6785771624,16,"completed",-5.130824,16.0,16,"C1=CC(=C2C=c3cc4cc[nH]c4cc3=C2)C=C1","C1=CC(=C2Sc3cc4cc[nH]c4cc3S2)C=C1",{},"[CH,ch:0]1=[C,c:1][C,c:2]=[CH,ch:3][*:4]1>>[S:0]1[*:1]=,:[*:2][S:3][*:4]1",null,-0.1532055778],[-0.0450613508,181.8718446693,16,"completed",-5.237636,16.0,16,"O=c1cc[nH]c2cc3cc4c(cc3cc12)=CCC=4","O=c1cc[nH]c2nc3cc4c(cc3nc12)=CCC=4",{},"[ch&r6:0]>>[nr6:0]",null,-0.2058148815],[-0.0453810947,229.8542614722,16,"completed",-4.874144,16.0,16,"C1=CC(=C2C=c3cc4cc[nH]c4cc3=C2)C=C1","C1=CC(=C2C=c3cc4nc[nH]c4cc3=C2)C=C1",{},"[chr5,CH1r5:1]>>[n:1]",null,-0.2789773083],[-0.0455435678,226.4514078572,16,"completed",-4.932012,16.0,16,"C1=CC(=C2C=c3cc4cc[nH]c4cc3=C2)C=C1","C1=CC(=C2C=c3cc4cc[nH]c4nc3=C2)C=C1",{},"[ch&r6:0]>>[nr6:0]",null,-0.2551627412],[-0.045551605,213.8853827914,16,"completed",-4.9954,16.0,16,"c1ccc2cc3cc4c(cc3cc2c1)OSO4","C1=c2cc3cc4c(cc3cc2=CC1)OSO4",{},"[c:0]1[ch:1][ch][c:3][c!r5:4][c!r5:5]1>>[c:0]1[CH2:1][c:3][c:4][c:5]1",null,-0.2260710627],[-0.0475139729,221.5908470657,16,"completed",-4.906436,16.0,16,"C1=CC(=C2C=c3cc4cc[nH]c4cc3=C2)C=C1","C1=CC(=C2C=c3cc4[nH]ccc4nc3=C2)C=C1",{},"[ch&r6:0]>>[nr6:0]",null,-0.2597332176],[-0.0483488175,83.8281969024,16,"completed",-4.851788,16.0,16,"c1cnc2cc3cc4c[nH]cc4cc3cc2c1","c1cnc2cc3cc4c[nH]cc4cc3cc2n1",{},"[ch&r6:0]>>[nr6:0]",null,-0.1929136416],[-0.048739251,406.8819634415,16,"completed",-5.548412,16.0,16,"C1=Cc2cc3cc4ccccc4cc3cc2C1","C1=Cc2nc3cc4ccccc4cc3nc2C1",{},"[ch&r6:0]>>[nr6:0]",null,-0.5138860378],[-0.048755206,174.5191675387,16,"completed",-5.18308,16.0,16,"O=c1[nH]ccc2cc3cc4c(cc3cc12)=CCC=4","O=c1[nH]ncc2cc3cc4c(cc3cc12)=CCC=4",{},"[ch&r6:0]>>[nr6:0]",null,-0.1839539621],[-0.0488286368,179.0549706938,16,"completed",-5.13938,16.0,16,"O=c1cc[nH]c2cc3cc4c(cc3cc12)=CCC=4","O=c1nc[nH]c2cc3cc4c(cc3cc12)=CCC=4",{},"[ch&r6:0]>>[nr6:0]",null,-0.1811644747],[-0.0488600982,196.364806719,16,"completed",-5.03496,16.0,14,"C1=CC(=C2SC(C=CC3=CCC=C3)=C(C=CC3=CCC=C3)S2)C=C1","C1=CC(=C2SC(C=Cc3ccsc3)=C(C=Cc3ccsc3)S2)C=C1",{},"[#6H2r5:1]>>[S:1]",null,-0.2015736493],[0.0455643157,74.799422247,17,"completed",-5.066332,17.0,17,"C1=Cc2cc3nc4cscc4nc3cc2C1","c1cc2cc3nc4cscc4nc3cc2[nH]1",{},"[#6H2r5:1]>>[NH:1]",null,-0.0784243925],[0.0401217703,75.9188924586,17,"completed",-5.058604,17.0,17,"C1=c2nc3cc4ccsc4cc3nc2=CC1","c1cc2cc3nc4c[nH]cc4nc3cc2s1",{},"[#6H2r5:1]>>[NH:1]",null,-0.0812610383],[0.0349920054,83.4018012365,17,"completed",-5.00874,17.0,17,"c1cc2cc3cc4cscc4cc3cc2s1","c1nc2cc3cc4cscc4cc3cc2s1",{},"[chr5,CH1r5:1]>>[n:1]",null,-0.1050560344],[0.0329902451,83.0143356893,17,"completed",-5.140024,17.0,17,"c1cc2cc3cc4cocc4cc3cc2[nH]1","c1cc2cc3nc4cocc4nc3cc2[nH]1",{},"[ch&r6:0]>>[nr6:0]",null,-0.0876146164],[0.0310574524,180.0518253893,17,"completed",-5.267076,17.0,17,"C1=c2cc3cc4ncnnc4cc3cc2=CC1","C1=c2cc3cc4nnnnc4cc3cc2=CC1",{},"[ch&r6:0]>>[nr6:0]",null,-0.2147014458],[0.0306542239,88.4883913936,17,"completed",-5.072772,17.0,17,"c1cc2cc3cc4cocc4cc3cc2s1","c1nc2cc3cc4cocc4cc3cc2s1",{},"[chr5,CH1r5:1]>>[n:1]",null,-0.0905177539],[0.0251965239,90.4544950778,17,"completed",-4.9402,17.0,17,"C1=Cc2nc3cc4c[nH]cc4cc3nc2C1","c1cc2nc3cc4c[nH]cc4cc3nc2s1",{},"[#6H2r5:1]>>[S:1]",null,-0.1438564398],[0.0234559572,85.4328040108,17,"completed",-4.992272,17.0,17,"C1=Cc2nc3cc4cscc4cc3nc2C1","c1cc2nc3cc4cscc4cc3nc2[nH]1",{},"[#6H2r5:1]>>[NH:1]",null,-0.1139533754],[0.0208486098,79.8758943747,17,"completed",-5.073416,17.0,17,"c1cc2cc3cc4cscc4cc3cc2s1","c1scc2cc3cc4sncc4cc3cc12",{},"[chr5,CH1r5:1]>>[n:1]",null,-0.0820149129],[0.020556617,85.3654155707,17,"completed",-5.138828,17.0,17,"c1cc2cc3cc4cocc4cc3cc2s1","c1occ2cc3cc4sncc4cc3cc12",{},"[chr5,CH1r5:1]>>[n:1]",null,-0.089587861],[0.0202396579,108.1009088824,17,"completed",-5.194948,17.0,17,"C1=Cc2cc3cc4c(cc3cc2C1)C=CC4","c1cc2cc3cc4sccc4cc3cc2s1",{},"[#6H2r5:1]>>[S:1]",null,-0.1268984501],[0.0202396579,96.7953487008,17,"completed",-5.19642,17.0,17,"C1=Cc2cc3cc4c(cc3cc2C1)CC=C4","c1cc2cc3cc4ccsc4cc3cc2s1",{},"[#6H2r5:1]>>[S:1]",null,-0.1180033032],[0.020088991,112.7371145279,17,"completed",-5.038548,17.0,17,"C1=c2cc3cc4c(cc3cc2=CC1)N=NC4","C1=c2cc3cc4nnsc4cc3cc2=CC1",{},"[#6H2r5:1]>>[S:1]",null,-0.1206651054],[0.0191761807,148.7492108306,17,"completed",-5.01288,17.0,17,"C1=c2cc3cc4ncnnc4cc3cc2=CC1","c1nnc2cc3cc4c[nH]cc4cc3cc2n1",{},"[#6H2r5:1]>>[NH:1]",null,-0.1607649712],[0.0168889049,94.4173294152,17,"completed",-5.09752,17.0,17,"C1=c2cc3cc4cn[nH]c4cc3cc2=CC1","C1=c2nc3cc4cn[nH]c4cc3nc2=CC1",{},"[ch&r6:0]>>[nr6:0]",null,-0.0944332875],[0.0158681484,98.8150624147,17,"completed",-4.960164,17.0,17,"C1=c2cc3cc4c(cc3cc2=CC1)N=NC4","c1[nH]cc2cc3cc4c(cc3cc12)CN=N4",{},"[#6H2r5:1]>>[NH:1]",null,-0.1390896435],[0.0136191411,86.2418870406,17,"completed",-5.205528,17.0,17,"C1=Cc2nc3cc4cscc4cc3nc2C1","c1cc2nc3cc4cscc4cc3nc2s1",{},"[#6H2r5:1]>>[S:1]",null,-0.1135534274],[0.013578259,114.0624205786,17,"completed",-5.099544,17.0,17,"C1=c2cc3cc4ncoc4cc3cc2=CC1","c1nc2cc3cc4cscc4cc3cc2o1",{},"[#6H2r5:1]>>[S:1]",null,-0.1140628672],[0.0119722388,72.6800005187,17,"completed",-4.876444,17.0,17,"c1cc2cc3cc4cocc4cc3cc2[nH]1","c1occ2cc3cc4[nH]ncc4cc3cc12",{},"[chr5,CH1r5:1]>>[n:1]",null,-0.1725434791],[0.0117384833,110.1191465681,17,"completed",-5.144072,17.0,17,"C1=Cc2cc3nc4c[nH]cc4nc3cc2C1","c1cc2cc3nc4c[nH]cc4nc3cc2o1",{},"[#6H2r5:1]>>[O:1]",null,-0.1143589683],[0.0112818206,75.9575966487,17,"completed",-4.829892,17.0,17,"C1=Cc2cc3nc4c[nH]cc4nc3cc2C1","c1cc2cc3nc4c[nH]cc4nc3cc2[nH]1",{},"[#6H2r5:1]>>[NH:1]",null,-0.2037624573],[0.0081694537,90.8980854162,17,"completed",-5.054004,17.0,17,"C1=Cc2nc3cc4cocc4cc3nc2C1","c1cc2nc3cc4cocc4cc3nc2[nH]1",{},"[#6H2r5:1]>>[NH:1]",null,-0.0964319533],[0.0073775829,95.2016726239,17,"completed",-5.224756,17.0,17,"C1=c2cc3cc4c(cc3cc2=CC1)N=NC4","c1scc2cc3cc4c(cc3cc12)CN=N4",{},"[#6H2r5:1]>>[S:1]",null,-0.1291888062],[0.007208355,97.7898874569,17,"completed",-4.929068,17.0,17,"C1=Cc2cc3nc4c(nc3cc2C1)=CCC=4","C1=c2nc3cc4cc[nH]c4cc3nc2=CC1",{},"[#6H2r5:1]>>[NH:1]",null,-0.154530123],[0.0068219651,101.7196825716,17,"completed",-5.155572,17.0,17,"C1=c2cc3cc4cnoc4cc3cc2=CC1","c1scc2cc3cc4oncc4cc3cc12",{},"[#6H2r5:1]>>[S:1]",null,-0.1089042467],[0.0045006135,73.8424980501,17,"completed",-5.299828,17.0,17,"C1=c2nc3cc4ccsc4cc3nc2=CC1","c1cc2cc3nc4cscc4nc3cc2s1",{},"[#6H2r5:1]>>[S:1]",null,-0.1581740087],[0.0042729849,89.5679047887,17,"completed",-4.871016,17.0,17,"c1cc2cc3cc4cocc4cc3cc2[nH]1","c1nc2cc3cc4cocc4cc3cc2[nH]1",{},"[chr5,CH1r5:1]>>[n:1]",null,-0.1836162002],[0.0022699228,162.5875851603,17,"completed",-5.266064,17.0,17,"C1=c2cc3cc4ncnnc4cc3cc2=CC1","c1nnc2cc3cc4cscc4cc3cc2n1",{},"[#6H2r5:1]>>[S:1]",null,-0.199868898],[0.0016777366,104.41353664,17,"completed",-5.179216,17.0,17,"c1ccc2cc3cc4[nH]ccc4cc3cc2c1","c1ccc2cc3cc4[nH]ncc4cc3cc2c1",{},"[chr5,CH1r5:1]>>[n:1]",null,-0.1182244569],[0.0013321557,124.8509191694,17,"completed",-5.005704,17.0,17,"C1=c2cc3nc4ccoc4nc3cc2=CC1","c1cc2nc3cc4c[nH]cc4cc3nc2o1",{},"[#6H2r5:1]>>[NH:1]",null,-0.1412257146],[0.0012447044,91.7442301806,17,"completed",-5.082616,17.0,17,"c1cc2cc3cc4c[nH]cc4cc3cc2nn1","c1[nH]cc2cc3cc4nnncc4cc3cc12",{},"[ch&r6:0]>>[nr6:0]",null,-0.0925477361],[0.000353257,160.9166023431,17,"completed",-5.123188,17.0,17,"C1=NCc2nc3cc4c(cc3nc21)=CCC=4","C1=NCc2nc3cc4c[nH]cc4cc3nc21",{},"[#6H2r5:1]>>[NH:1]",null,-0.1617331684],[-0.000428473,120.2832413501,17,"completed",-5.164312,17.0,17,"c1cc2cc3cc4cocc4cc3cc2o1","c1nc2cc3cc4cocc4cc3cc2o1",{},"[chr5,CH1r5:1]>>[n:1]",null,-0.1284317503],[-0.0016529934,118.7149240491,17,"completed",-5.239476,17.0,17,"C1=Cc2cc3nc4c[nH]cc4nc3cc2C1","C1=Nc2cc3nc4c[nH]cc4nc3cc2C1",{},"[chr5,CH1r5:1]>>[n:1]",null,-0.1537058064],[-0.0017899443,124.7343193113,17,"completed",-4.992272,17.0,17,"C1=NCc2nc3cc4c(cc3nc21)=CCC=4","C1=c2cc3nc4cn[nH]c4nc3cc2=CC1",{},"[#6H2r5:1]>>[NH:1]",null,-0.1457575322],[-0.0021847331,135.8011084767,17,"completed",-5.226688,17.0,17,"C1=NCc2nc3cc4c(cc3nc21)=CCC=4","C1=c2cc3nc4cnsc4nc3cc2=CC1",{},"[#6H2r5:1]>>[S:1]",null,-0.1621923773],[-0.0037060291,225.7169587441,17,"completed",-5.36018,17.0,17,"c1ccc2cc3cc4[nH]ccc4cc3cc2c1","c1ccc2nc3cc4[nH]ccc4cc3nc2c1",{},"[ch&r6:0]>>[nr6:0]",null,-0.2900310765],[-0.0049886949,67.2853670942,17,"completed",-4.812688,17.0,17,"C1=c2cc3cc4cn[nH]c4cc3cc2=CC1","c1scc2cc3cc4[nH]ncc4cc3cc12",{},"[#6H2r5:1]>>[S:1]",null,-0.2120752966],[-0.0059218994,101.3071256852,17,"completed",-5.324116,17.0,17,"C1=NCc2cc3cc4c[nH]cc4cc3cc21","C1=NCc2cc3nc4c[nH]cc4nc3cc21",{},"[ch&r6:0]>>[nr6:0]",null,-0.186748078],[-0.0061500282,97.6850387709,17,"completed",-5.161552,17.0,16,"c1ccc2cc3cc4n[nH]cc4cc3cc2c1","c1cnc2cc3cc4n[nH]cc4cc3cc2n1",{},"[ch&r6:0]>>[nr6:0]",null,-0.1067651847],[-0.0071161183,107.2955443914,17,"completed",-5.220984,17.0,17,"c1cc2cc3cc4cocc4cc3cc2o1","c1occ2cc3cc4oncc4cc3cc12",{},"[chr5,CH1r5:1]>>[n:1]",null,-0.1366913556],[-0.0082029969,177.0408966954,17,"completed",-5.052532,17.0,17,"C1=Nc2nc3cc4c(cc3nc2C1)=CCC=4","C1=Nc2nc3cc4c[nH]cc4cc3nc2C1",{},"[#6H2r5:1]>>[NH:1]",null,-0.1801320419],[-0.0084514652,193.1995203804,17,"completed",-5.168636,17.0,17,"O=c1ccc2cc3cc4c[nH]cc4cc3cc2[nH]1","O=c1ncc2cc3cc4c[nH]cc4cc3cc2[nH]1",{},"[ch&r6:0]>>[nr6:0]",null,-0.1990838917],[-0.0116171832,120.4954148527,17,"completed",-5.197432,17.0,17,"c1ccc2cc3cc4[nH]ccc4cc3cc2c1","c1ccc2cc3cc4[nH]cnc4cc3cc2c1",{},"[chr5,CH1r5:1]>>[n:1]",null,-0.1384583416],[-0.0122439479,140.127969224,17,"completed",-5.113252,17.0,17,"C1=c2cc3cc4c(cc3cc2=CC1)N=NC4","C1=c2cc3cc4nnoc4cc3cc2=CC1",{},"[#6H2r5:1]>>[O:1]",null,-0.14043468],[-0.0128615399,104.0097971381,17,"completed",-4.809652,17.0,17,"C1=c2cc3cc4c(cc3cc2=CC1)N=NC4","C1=c2cc3cc4nn[nH]c4cc3cc2=CC1",{},"[#6H2r5:1]>>[NH:1]",null,-0.2283111886],[-0.013064236,91.4693301429,17,"completed",-5.268732,17.0,17,"c1cc2cc3cc4cocc4cc3cc2s1","c1cc2nc3cc4cocc4cc3nc2s1",{},"[ch&r6:0]>>[nr6:0]",null,-0.1493893483],[-0.0135880083,84.1710874471,17,"completed",-4.808456,17.0,17,"C1=Nc2cc3cc4cscc4cc3cc2C1","c1nc2cc3cc4cscc4cc3cc2[nH]1",{},"[#6H2r5:1]>>[NH:1]",null,-0.220757208],[-0.0140263455,149.4693933381,17,"completed",-5.161,17.0,17,"C1=Nc2nc3cc4c(cc3nc2C1)=CCC=4","C1=c2cc3nc4ncsc4nc3cc2=CC1",{},"[#6H2r5:1]>>[S:1]",null,-0.1554489934],[-0.0141682307,160.6350062585,17,"completed",-5.317768,17.0,17,"C1=NCc2nc3cc4c(cc3nc21)=CCC=4","C1=c2cc3nc4c(nc3cc2=CC1)N=NC4",{},"[chr5,CH1r5:1]>>[n:1]",null,-0.2214516361],[-0.0157777697,135.1288298384,17,"completed",-5.01242,17.0,17,"O=c1cc[nH]c2cc3cc4c[nH]cc4cc3cc12","O=c1cn[nH]c2cc3cc4c[nH]cc4cc3cc12",{},"[ch&r6:0]>>[nr6:0]",null,-0.1483853978],[-0.0161015187,90.5067280759,17,"completed",-5.165692,17.0,16,"c1cnc2cc3cc4cocc4cc3cc2c1","c1cnc2cc3cc4cocc4cc3cc2n1",{},"[ch&r6:0]>>[nr6:0]",null,-0.1015186331],[-0.0231637897,118.9157051956,17,"completed",-5.284464,17.0,17,"C1=c2nc3cc4ccsc4cc3nc2=CC1","C1=c2nc3cc4ncsc4cc3nc2=CC1",{},"[chr5,CH1r5:1]>>[n:1]",null,-0.1755396221],[-0.0236060315,191.693489832,17,"completed",-5.414184,17.0,17,"O=c1ccc2cc3cc4cscc4cc3cc2[nH]1","O=c1ncc2cc3cc4cscc4cc3cc2[nH]1",{},"[ch&r6:0]>>[nr6:0]",null,-0.2917448733],[-0.0241536473,100.6758638605,17,"completed",-5.289156,17.0,17,"C1=c2cc3cc4c(cc3cc2=CC1)N=NC4","c1occ2cc3cc4c(cc3cc12)CN=N4",{},"[#6H2r5:1]>>[O:1]",null,-0.1663364837],[-0.0251858028,89.712629522,17,"completed",-5.337916,17.0,17,"c1ncc2cc3cc4cscc4cc3cc2n1","c1scc2cc3cc4nnncc4cc3cc12",{},"[ch&r6:0]>>[nr6:0]",null,-0.1891674581],[-0.0263980383,116.7644496409,17,"completed",-5.395416,17.0,17,"c1ccc2cc3cc4sccc4cc3cc2c1","c1ccc2cc3cc4scnc4cc3cc2c1",{},"[chr5,CH1r5:1]>>[n:1]",null,-0.2374795509],[-0.0295687078,153.2683869754,17,"completed",-4.974148,17.0,17,"C1=Nc2nc3cc4c(cc3nc2C1)=CCC=4","C1=c2cc3nc4nc[nH]c4nc3cc2=CC1",{},"[#6H2r5:1]>>[NH:1]",null,-0.1767828446],[-0.0304826166,185.4445659279,17,"completed",-5.332948,17.0,17,"O=c1cnc2cc3cc4c(cc3cc2[nH]1)=CCC=4","O=c1nnc2cc3cc4c(cc3cc2[nH]1)=CCC=4",{},"[ch&r6:0]>>[nr6:0]",null,-0.2469401237],[-0.0311720701,132.5124694949,17,"completed",-5.231196,17.0,17,"c1ccc2cc3cc4[nH]ccc4cc3cc2c1","c1cnc2cc3cc4[nH]ccc4cc3cc2n1",{},"[ch&r6:0]>>[nr6:0]",null,-0.1612253884],[-0.0319906318,81.2554350136,17,"completed",-5.374624,17.0,17,"C1=c2nc3cc4ccsc4cc3nc2=CC1","c1cc2cc3nc4cocc4nc3cc2s1",{},"[#6H2r5:1]>>[O:1]",null,-0.2087041758],[-0.032936425,129.5585135524,17,"completed",-5.2576,17.0,17,"O=c1cc[nH]c2cc3cc4cscc4cc3cc12","O=c1cn[nH]c2cc3cc4cscc4cc3cc12",{},"[ch&r6:0]>>[nr6:0]",null,-0.1701643642],[-0.033286137,177.7130411029,17,"completed",-5.331568,17.0,17,"C1=c2cc3cc4ncnnc4cc3cc2=CC1","c1nnc2cc3cc4cocc4cc3cc2n1",{},"[#6H2r5:1]>>[O:1]",null,-0.2405359784],[-0.0341549983,161.0341407931,17,"completed",-4.908828,17.0,17,"C1=c2cc3cc4c(cc3cc2=CC1)OSO4","c1[nH]cc2cc3cc4c(cc3cc12)OSO4",{},"[#6H2r5:1]>>[NH:1]",null,-0.209379784],[-0.0342073967,168.730578839,17,"completed",-5.300472,17.0,17,"C1=c2cc3nc4ccoc4nc3cc2=CC1","C1=c2cc3nc4cnoc4nc3cc2=CC1",{},"[chr5,CH1r5:1]>>[n:1]",null,-0.2194598583],[-0.0344187477,106.7817350818,17,"completed",-5.229724,17.0,15,"C1=c2cc3cc4ccccc4cc3cc2=NC1","C1=c2cc3cc4nccnc4cc3cc2=NC1",{},"[ch&r6:0]>>[nr6:0]",null,-0.1401720866],[-0.0348582922,156.3716593635,17,"completed",-5.087952,17.0,17,"O=c1cnc2cc3cc4c[nH]cc4cc3cc2o1","O=c1cnc2cc3cc4c[nH]cc4cc3cc2[nH]1",{},"[o:1]>>[nH:1]",null,-0.1565989191],[-0.0356019742,83.4866872964,17,"completed",-4.825384,17.0,17,"C1=c2cc3cc4cnsc4cc3cc2=CC1","c1[nH]cc2cc3cc4sncc4cc3cc12",{},"[#6H2r5:1]>>[NH:1]",null,-0.2095778166],[-0.0357792125,127.1130055687,17,"completed",-5.236992,17.0,17,"C1=CC(=C2Sc3cc4c[nH]cc4cc3S2)C=C1","C1=CC(=C2Sc3cc4c[nH]cc4cc3S2)N=C1",{},"[chr5,CH1r5:1]>>[n:1]",null,-0.1592276739],[-0.0362046617,174.963289513,17,"completed",-5.534796,17.0,17,"C1=NC(=C2C=c3cc4ccccc4cc3=C2)N=N1","C1=c2cc3ccccc3cc2=CC1=C1N=NN=N1",{},"[chr5,CH1r5:1]>>[n:1]",null,-0.3510633246],[-0.037507712,144.6720387153,17,"completed",-5.054924,17.0,17,"O=c1cc[nH]c2cc3cc4c[nH]cc4cc3cc12","O=c1nc[nH]c2cc3cc4c[nH]cc4cc3cc12",{},"[ch&r6:0]>>[nr6:0]",null,-0.1480729659],[-0.0376669061,122.5667970209,17,"completed",-5.281704,17.0,17,"C1=c2cc3nc4ccoc4nc3cc2=CC1","c1cc2nc3cc4cscc4cc3nc2o1",{},"[#6H2r5:1]>>[S:1]",null,-0.1766369953],[-0.0378478653,153.6385186866,17,"completed",-5.093104,17.0,17,"O=c1[nH]ncc2cc3cc4c(cc3cc12)=CCC=4","O=c1[nH]ncc2cc3cc4c[nH]cc4cc3cc12",{},"[#6H2r5:1]>>[NH:1]",null,-0.1537143334],[-0.0381458394,141.7960179368,17,"completed",-5.224204,17.0,16,"C1=c2cc3cc4ccoc4cc3cc2=CC1","C1=c2nc3cc4ccoc4cc3nc2=CC1",{},"[ch&r6:0]>>[nr6:0]",null,-0.1663284737],[-0.0396731927,215.4982361907,17,"completed",-5.243432,17.0,16,"O=c1ccc2cc3cc4c(cc3cc2[nH]1)=CCC=4","O=c1ncc2cc3cc4c(cc3cc2[nH]1)=CCC=4",{},"[ch&r6:0]>>[nr6:0]",null,-0.2377396301],[-0.04287388,169.9259813623,17,"completed",-5.231012,17.0,17,"O=c1[nH]ccc2cc3cc4cscc4cc3cc12","O=c1[nH]cnc2cc3cc4cscc4cc3cc12",{},"[ch&r6:0]>>[nr6:0]",null,-0.1930939403],[-0.0435847813,141.8765150526,17,"completed",-5.229816,17.0,17,"C1=NN=CC1=C1C=c2cc3cc[nH]c3cc2=C1","C1=NN=CC1=C1C=c2cc3cn[nH]c3cc2=C1",{},"[chr5,CH1r5:1]>>[n:1]",null,-0.1684829977],[-0.0436721457,118.5147833621,17,"completed",-5.41262,17.0,17,"C1=Cc2nc3cc4ccccc4cc3nc2C1","c1ccc2cc3nc4[nH]ccc4nc3cc2c1",{},"[#6H2r5:1]>>[NH:1]",null,-0.248865573],[-0.0441351638,251.940993409,17,"completed",-5.00368,17.0,17,"C1=CC(=C2Sc3cc4c(cc3S2)SCS4)C=C1","C1=CC(=C2C=c3cc4c(cc3=C2)SCS4)C=C1",{},"[S,s:0]1[r5:1]-,=,:[r5:2][S,s:3][*:4]1>>[CH:0]1=[C:1][C:2]=[CH:3][*:4]1",null,-0.26080694],[-0.0450692108,111.2073243362,17,"completed",-5.351992,17.0,17,"C1=c2nc3cc4ccsc4cc3nc2=CC1","C1=c2nc3cc4cnsc4cc3nc2=CC1",{},"[chr5,CH1r5:1]>>[n:1]",null,-0.2085235079],[-0.0452524365,155.1614810079,17,"completed",-5.173788,17.0,17,"c1scc2cc3cc4c(cc3cc12)SCS4","c1scc2cc3cc4c(cc3cc12)SOS4",{},"[#6H2r5:1]>>[O:1]",null,-0.1635327887],[-0.045735087,104.7313823637,17,"completed",-4.89512,17.0,17,"C1=c2cc3cc4cnoc4cc3cc2=CC1","c1[nH]cc2cc3cc4oncc4cc3cc12",{},"[#6H2r5:1]>>[NH:1]",null,-0.1775860679],[-0.0461440139,167.6394141735,17,"completed",-4.980312,17.0,17,"O=c1[nH]cnc2cc3cc4c(cc3cc12)=CCC=4","O=c1[nH]cnc2cc3cc4c[nH]cc4cc3cc12",{},"[#6H2r5:1]>>[NH:1]",null,-0.187409524],[-0.0467244095,166.0394237932,17,"completed",-5.240488,17.0,17,"C1=c2cc3cc4c(cc3cc2=CC1)OSO4","c1occ2cc3cc4c(cc3cc12)OSO4",{},"[#6H2r5:1]>>[O:1]",null,-0.1929770985],[-0.0469575785,195.7660076982,17,"completed",-5.33258,17.0,17,"C1=Nc2nc3cc4c(cc3nc2C1)=CCC=4","C1=Nc2nc3cc4cscc4cc3nc2C1",{},"[#6H2r5:1]>>[S:1]",null,-0.2546176023],[-0.0470088844,198.5016215876,17,"completed",-5.232392,17.0,17,"C1=CC(=C2Sc3cc4c[nH]cc4cc3S2)C=C1","C1=CC(=C2Sc3cc4c[nH]cc4cc3S2)C=N1",{},"[chr5,CH1r5:1]>>[n:1]",null,-0.2190694826],[-0.0470920806,196.8633680603,17,"completed",-5.214636,17.0,17,"C1=CC(=C2Sc3cc4c[nH]cc4cc3S2)C=C1","C1=CC(=C2Sc3cc4c[nH]cc4nc3S2)C=C1",{},"[ch&r6:0]>>[nr6:0]",null,-0.2125899288],[-0.0477959518,161.1252021901,17,"completed",-5.176272,17.0,17,"C1=c2cc3cc4c(cc3cc2=CC1)OSO4","c1scc2cc3cc4c(cc3cc12)OSO4",{},"[#6H2r5:1]>>[S:1]",null,-0.1697405832],[-0.0490963264,161.775398835,17,"completed",-5.094208,17.0,16,"O=c1cc[nH]c2cc3cc4c(cc3cc12)=CCC=4","O=c1cn[nH]c2cc3cc4c(cc3cc12)=CCC=4",{},"[ch&r6:0]>>[nr6:0]",null,-0.1618261964],[-0.049117026,131.023157341,17,"completed",-5.403696,17.0,16,"C1=CC(=C2Sc3cc4ccccc4cc3S2)N=C1","C1=CC(=C2Sc3cc4c(cc3S2)=CCC=4)N=C1",{},"[c:0]1[ch:1][ch][c:3][c!r5:4][c!r5:5]1>>[c:0]1[CH2:1][c:3][c:4][c:5]1",null,-0.2497206146],[-0.0493861066,170.7811942984,17,"completed",-5.034408,17.0,10,"C(=CC1=c2ncccc2=CC1)C1=c2ncccc2=CC1","C(=CC1=c2nccnc2=CC1)C1=c2nccnc2=CC1",{},"[ch&r6:0]>>[nr6:0]",null,-0.1768455497],[-0.0505763532,183.3916135376,17,"completed",-5.105432,17.0,3,"c1cnc2cccnc2c1","c1ccc(Nc2cnc3cc(Nc4ccccc4)cnc3c2)cc1",{},"[ch&r6,CH1&r5:1]>>[*:1](-N-c1ccccc1)",null,-0.1834310284],[-0.0507567938,138.8492098965,17,"completed",-5.308292,17.0,17,"O=c1nc[nH]c2cc3cc4c(cc3cc12)=CCC=4","O=c1nc[nH]c2cc3cc4cscc4cc3cc12",{},"[#6H2r5:1]>>[S:1]",null,-0.2013405725],[-0.050854333,187.5411422594,17,"completed",-5.250884,17.0,17,"C1=c2cc3nc4ccoc4nc3cc2=CC1","C1=c2cc3nc4ncoc4nc3cc2=CC1",{},"[chr5,CH1r5:1]>>[n:1]",null,-0.215237104],[-0.0518718578,215.455894663,17,"completed",-5.347852,17.0,17,"C1=NN=CC1=C1C=c2cc3cc[nH]c3cc2=C1","C1=NN=CC1=C1C=c2cc3cc[nH]c3cc2=N1",{},"[chr5,CH1r5:1]>>[n:1]",null,-0.2766265413],[-0.0527795286,169.256734799,17,"completed",-4.992732,17.0,14,"C1=CC(N(C2=CCC=C2)C2=CC=NC2)=CC1","C1=NCC(N(C2=CCC=N2)C2=CCC=N2)=C1",{},"[chr5,CH1r5:1]>>[n:1]",null,-0.1851647643],[-0.0528278167,155.9349576966,17,"completed",-5.312616,17.0,16,"C1=Nc2cc3cc4c(cc3cc2C1)=CCC=4","C1=Nc2cc3nc4c(nc3cc2C1)=CCC=4",{},"[ch&r6:0]>>[nr6:0]",null,-0.2155607504],[-0.0531031711,210.5015521436,17,"completed",-5.384928,17.0,15,"C(#Cc1cc2c[nH]cc2cc1C#CC1=CC=CC1)C1=CC=CC1","C(#Cc1cc2n[nH]nc2cc1C#CC1=CC=CC1)C1=CC=CC1",{},"[chr5,CH1r5:1]>>[n:1]",null,-0.2899845623],[-0.0531828788,195.9547277001,17,"completed",-5.478124,17.0,17,"O=c1ccc2cc3cc4cocc4cc3cc2[nH]1","O=c1ncc2cc3cc4cocc4cc3cc2[nH]1",{},"[ch&r6:0]>>[nr6:0]",null,-0.3293286465],[-0.0538575524,180.5585228208,17,"completed",-5.25898,17.0,17,"O=c1[nH]ncc2cc3cc4c(cc3cc12)=CCC=4","O=c1[nH]nnc2cc3cc4c(cc3cc12)=CCC=4",{},"[ch&r6:0]>>[nr6:0]",null,-0.2120989249],[0.0355242851,72.0869811652,18,"completed",-4.962004,18.0,18,"c1nc2cc3cc4cscc4cc3cc2[nH]1","c1scc2cc3cc4[nH]nnc4cc3cc12",{},"[chr5,CH1r5:1]>>[n:1]",null,-0.1205302945],[0.0311856894,78.0651457573,18,"completed",-5.194028,18.0,18,"C1=c2cc3cc4nnsc4cc3cc2=CC1","c1scc2cc3cc4snnc4cc3cc12",{},"[#6H2r5:1]>>[S:1]",null,-0.1021096799],[0.029921494,77.2146506757,18,"completed",-5.026956,18.0,18,"c1occ2cc3cc4[nH]ncc4cc3cc12","c1occ2cc3cc4[nH]nnc4cc3cc12",{},"[chr5,CH1r5:1]>>[n:1]",null,-0.0926091841],[0.0132345585,82.5124238989,18,"completed",-4.937808,18.0,18,"C1=c2cc3cc4nnsc4cc3cc2=CC1","c1[nH]cc2cc3cc4snnc4cc3cc12",{},"[#6H2r5:1]>>[NH:1]",null,-0.1403508464],[0.0103203315,83.1839296623,18,"completed",-5.260452,18.0,18,"C1=c2cc3cc4nnsc4cc3cc2=CC1","c1occ2cc3cc4snnc4cc3cc12",{},"[#6H2r5:1]>>[O:1]",null,-0.1397660183],[0.0060393903,105.6461950238,18,"completed",-5.017112,18.0,18,"C1=c2cc3cc4nnoc4cc3cc2=CC1","c1[nH]cc2cc3cc4onnc4cc3cc12",{},"[#6H2r5:1]>>[NH:1]",null,-0.1205305961],[-0.0061853835,102.25085377,18,"completed",-5.28382,18.0,18,"c1scc2cc3cc4oncc4cc3cc12","c1scc2cc3cc4onnc4cc3cc12",{},"[chr5,CH1r5:1]>>[n:1]",null,-0.1643539941],[-0.0082073657,117.6282143011,18,"completed",-5.08924,18.0,18,"C1=c2nc3cc4cc[nH]c4cc3nc2=CC1","C1=c2nc3cc4nc[nH]c4cc3nc2=CC1",{},"[chr5,CH1r5:1]>>[n:1]",null,-0.1178691131],[-0.0377577856,107.9967622864,18,"completed",-5.35052,18.0,18,"c1nc2cc3cc4cocc4cc3cc2o1","c1occ2cc3cc4onnc4cc3cc12",{},"[chr5,CH1r5:1]>>[n:1]",null,-0.2059510455],[-0.0403084306,110.1813798973,18,"completed",-4.941764,18.0,15,"C1=c2cc3cc4cccnc4cc3cc2=CC1","C1=c2cc3cc4nccnc4cc3cc2=CC1",{},"[ch&r6:0]>>[nr6:0]",null,-0.1562333703],[-0.0437655905,110.1664585898,18,"completed",-5.35466,18.0,18,"c1ccc2cc3cc4[nH]ncc4cc3cc2c1","c1ccc2cc3cc4[nH]nnc4cc3cc2c1",{},"[chr5,CH1r5:1]>>[n:1]",null,-0.2095566492],[-0.047288423,127.156577548,18,"completed",-5.373152,18.0,17,"C1=c2nc3cc4cccnc4cc3nc2=CC1","C1=c2nc3cc4nccnc4cc3nc2=CC1",{},"[ch&r6:0]>>[nr6:0]",null,-0.2296272689],[-0.0519502932,135.4963279074,18,"completed",-5.417772,18.0,18,"c1ccc2cc3cc4[nH]ncc4cc3cc2c1","c1cnc2cc3cc4[nH]ncc4cc3cc2n1",{},"[ch&r6:0]>>[nr6:0]",null,-0.2604591838],[-0.0538944064,158.75605482,18,"completed",-5.103316,18.0,13,"C1=CC(N(C2=CCC=C2)C2=CCN=C2)=CC1","C1=NCC=C1N(C1=CCN=C1)C1=CCC=N1",{},"[chr5,CH1r5:1]>>[n:1]",null,-0.1587730232],[-0.0539792013,114.2551555571,18,"completed",-4.740284,18.0,17,"C1=Cc2cc3cc4c(cc3cc2C1)C=CC4","c1cc2cc3cc4[nH]ccc4cc3cc2[nH]1",{},"[#6H2r5:1]>>[NH:1]",null,-0.2765105511],[-0.0539792013,101.7130409765,18,"completed",-4.743228,18.0,17,"C1=Cc2cc3cc4c(cc3cc2C1)CC=C4","c1cc2cc3cc4cc[nH]c4cc3cc2[nH]1",{},"[#6H2r5:1]>>[NH:1]",null,-0.2696586919],[-0.0542520836,122.6651229927,18,"completed",-5.609592,18.0,18,"c1cc2cc3cc4sccc4cc3cc2s1","c1cc2nc3cc4sccc4nc3cc2s1",{},"[ch&r6:0]>>[nr6:0]",null,-0.37721598],[-0.0545017009,104.1870499735,18,"completed",-5.637744,18.0,18,"c1cc2cc3cc4ccsc4cc3cc2s1","c1cc2cc3cc4ccsc4nc3nc2s1",{},"[ch&r6:0]>>[nr6:0]",null,-0.3905733735],[-0.0560447932,173.9076441876,18,"completed",-5.302956,18.0,14,"C1=CC(N(C2=CCC=C2)C2=CC=NC2)=CC1","C1=NCC=C1N(C1=CCN=C1)C1=CC=NC1",{},"[chr5,CH1r5:1]>>[n:1]",null,-0.2245607408],[-0.0564109154,108.8420781878,18,"completed",-5.543996,18.0,18,"c1cc2cc3cc4sccc4cc3cc2s1","c1nc2cc3cc4scnc4cc3cc2s1",{},"[chr5,CH1r5:1]>>[n:1]",null,-0.3293045665],[-0.0564109154,105.3731367772,18,"completed",-5.545284,18.0,18,"c1cc2cc3cc4ccsc4cc3cc2s1","c1nc2cc3cc4ncsc4cc3cc2s1",{},"[chr5,CH1r5:1]>>[n:1]",null,-0.3290283269],[-0.0566062392,179.2598420598,18,"completed",-5.174064,18.0,10,"C(#CC1=c2ncccc2=CC1)C1=c2ncccc2=CC1","C(#CC1=c2nccnc2=CC1)C1=c2nccnc2=CC1",{},"[ch&r6:0]>>[nr6:0]",null,-0.186606469],[-0.0581799945,293.5338087455,18,"completed",-5.036984,18.0,18,"C1=CC(=C2C=c3cc4c(cc3=C2)SCS4)C=C1","C1=CC(=C2C=c3cc4c(cc3=C2)SCS4)N=C1",{},"[chr5,CH1r5:1]>>[n:1]",null,-0.2968297405],[-0.0582493126,161.0673668013,18,"completed",-5.36018,18.0,8,"C(=CC1=CCC=N1)C1=CCC(C2=CC(C=CC3=CCC=N3)=CC2)=C1","C(=CC1=CCC(C2=NC(C=CC3=CCC=N3)=CC2)=N1)C1=CCC=N1",{},"[chr5,CH1r5:1]>>[n:1]",null,-0.2431307807],[-0.058441404,289.4477044663,18,"completed",-4.898616,18.0,8,"C1=CC(C=CC2=CC(C3=CCC(C=CC4=NCC=C4)=C3)=CC2)=NC1","C1=CC(C=Cc2cc(-c3c[nH]c(C=CC4=NCC=C4)c3)c[nH]2)=NC1",{},"[#6H2r5:1]>>[NH:1]",null,-0.3219505804],[-0.0587568231,162.1559976492,18,"completed",-5.455216,18.0,18,"c1ccc2cc3cc4[nH]cnc4cc3cc2c1","c1cnc2cc3cc4[nH]cnc4cc3cc2n1",{},"[ch&r6:0]>>[nr6:0]",null,-0.296853477],[-0.0593761667,172.1212265833,18,"completed",-5.144992,18.0,6,"C1=CN=C(Nc2cccc(NC3=NC=CC3)c2-c2ccccc2)C1","C1=CCC(c2c(NC3=NC=CC3)cccc2NC2=NC=CC2)=C1",{},"[c:0]1[ch:1][ch][c:3][c!r5:4][c!r5:5]1>>[c:0]1[CH2:1][c:3][c:4][c:5]1",null,-0.1749788955],[-0.0595462658,175.4000120521,18,"completed",-5.0414,18.0,6,"C1=CCC(C=CC2=CC(=C3C=CC=C3)C=C2C=CC2=CC=CC2)=C1","C1=CCC(C=CC2=C(C=CC3=CC=CC3)SC(=C3C=CC=C3)S2)=C1",{},"[CH,ch:0]1=[C,c:1][C,c:2]=[CH,ch:3][*:4]1>>[S:0]1[*:1]=,:[*:2][S:3][*:4]1",null,-0.1801327417],[-0.0600013827,225.8946704599,18,"completed",-5.22908,18.0,16,"C1=c2cc3nc4cccnc4nc3cc2=CC1","C1=c2cc3nc4nccnc4nc3cc2=CC1",{},"[ch&r6:0]>>[nr6:0]",null,-0.2432953121],[-0.0602204796,182.2112470208,18,"completed",-5.089516,18.0,9,"C1=NCC=C1N(C1=CCN=C1)c1ccccc1","C1=CC(N(C2=CCN=C2)C2=CCN=C2)=CC1",{},"[c:0]1[ch:1][ch][c:3][c!r5:4][c!r5:5]1>>[c:0]1[CH2:1][c:3][c:4][c:5]1",null,-0.1823589771],[-0.06042276,126.8604271034,18,"completed",-5.624496,18.0,18,"c1cc2cc3cc4sccc4cc3cc2s1","c1cc2cc3nc4sccc4cc3nc2s1",{},"[ch&r6:0]>>[nr6:0]",null,-0.388446437],[-0.0605380422,196.0056475461,18,"completed",-5.200008,18.0,14,"C1=NCC(N(C2=CC=NC2)c2ccccc2)=C1","C1=CC(N(C2=CC=NC2)C2=CC=NC2)=CC1",{},"[c:0]1[ch:1][ch][c:3][c!r5:4][c!r5:5]1>>[c:0]1[CH2:1][c:3][c:4][c:5]1",null,-0.2081321645],[-0.0605411143,215.1333169984,18,"completed",-5.316388,18.0,16,"O=c1ccc2cc3cc4c(cc3cc2[nH]1)=CCC=4","O=c1ccc2nc3cc4c(cc3nc2[nH]1)=CCC=4",{},"[ch&r6:0]>>[nr6:0]",null,-0.2631083231],[-0.0610227474,501.3309884297,18,"completed",-4.778372,18.0,5,"C1=CC(=C2C=C(NC3=CCC=C3)C(NC3=CCC=C3)=C2)C=C1","C1=CC(=C2SC(NC3=CCC=C3)=C(NC3=CCC=C3)S2)C=C1",{},"[CH,ch:0]1=[C,c:1][C,c:2]=[CH,ch:3][*:4]1>>[S:0]1[*:1]=,:[*:2][S:3][*:4]1",null,-0.5495640085],[-0.0615783495,154.8662439819,18,"completed",-5.151616,18.0,5,"C1=CN=C(c2cc(Nc3ccccc3)cc(C3=NC=CC3)c2)C1","C1=CC(Nc2cc(C3=NC=CC3)cc(C3=NC=CC3)c2)=CC1",{},"[c:0]1[ch:1][ch][c:3][c!r5:4][c!r5:5]1>>[c:0]1[CH2:1][c:3][c:4][c:5]1",null,-0.1590252091],[-0.0616409675,137.4025675865,18,"completed",-5.179952,18.0,3,"c1cncc(-c2cccnc2)c1","c1ccc(Nc2ccc(-c3ccc(Nc4ccccc4)nc3)cn2)cc1",{},"[ch&r6,CH1&r5:1]>>[*:1](-N-c1ccccc1)",null,-0.148363417],[-0.0621380708,149.397934408,18,"completed",-5.087124,18.0,4,"C1=CCC(c2c(Nc3ccccc3)cccc2Nc2ccccc2)=C1","c1ccc(Nc2cccc(Nc3ccccc3)c2-c2ccc[nH]2)cc1",{},"[#6H2r5:1]>>[NH:1]",null,-0.1496695713],[-0.0621787321,105.8943671446,18,"completed",-5.233864,18.0,4,"c1ccc(Nc2cc(Nc3ccccc3)cc(-c3cccnc3)c2)cc1","c1ccc(Nc2cc(-c3cccnc3)cc(Nc3ccccc3)n2)cc1",{},"[ch&r6:0]>>[nr6:0]",null,-0.1414008718],[-0.0622767434,210.6847912035,18,"completed",-5.018768,18.0,9,"C1=CC(N(C2=CCC=C2)c2cscn2)=CC1","C1=CC(N(C2=CCC=C2)c2ncsn2)=CC1",{},"[chr5,CH1r5:1]>>[n:1]",null,-0.2182233117],[-0.0628900823,171.0931735885,18,"completed",-4.985832,18.0,9,"C1=CC(N(C2=CCC=C2)c2cscn2)=CC1","C1=CC(N(C2=CCC=C2)c2csnn2)=CC1",{},"[chr5,CH1r5:1]>>[n:1]",null,-0.1888377527],[-0.0629202068,134.9062267579,18,"completed",-4.99954,18.0,12,"c1ccc(Nc2cccc(Nc3ccccc3)c2-c2ccno2)cc1","C1=CC(Nc2cccc(NC3=CCC=C3)c2-c2ccno2)=CC1",{},"[c:0]1[ch:1][ch][c:3][c!r5:4][c!r5:5]1>>[c:0]1[CH2:1][c:3][c:4][c:5]1",null,-0.1521343936],[-0.0632942317,174.3944946016,18,"completed",-5.127144,18.0,9,"C1=CCC(Nc2nc(C3=CCC=C3)cc(C3=CCC=C3)n2)=C1","C1=CC(c2cc(C3=CCC=C3)nc(Nc3ccco3)n2)=CC1",{},"[#6H2r5:1]>>[O:1]",null,-0.1754265378],[-0.0634017111,158.7334689679,18,"completed",-4.93882,18.0,14,"C1=c2nc(Nc3ccccc3)c(Nc3ccccc3)nc2=CC1","C1=CC(Nc2nc3c(nc2NC2=CCC=C2)=CCC=3)=CC1",{},"[c:0]1[ch:1][ch][c:3][c!r5:4][c!r5:5]1>>[c:0]1[CH2:1][c:3][c:4][c:5]1",null,-0.1947460409],[-0.06356877,195.2016074523,18,"completed",-5.111136,18.0,8,"C1=CC(C=CC2=CCC(C3=CC(C=CC4=NCC=C4)=CC3)=C2)=NC1","C1=CC(C=Cc2c[nH]c(-c3cc(C=CC4=NCC=C4)c[nH]3)c2)=NC1",{},"[#6H2r5:1]>>[NH:1]",null,-0.1953571926],[-0.0636552072,161.4148096813,18,"completed",-5.11776,18.0,6,"C1=CC(c2cc(Nc3ccsc3)cc(C3=CCC=C3)c2)=CC1","C1=CC(c2cc(C3=CCC=C3)nc(Nc3ccsc3)n2)=CC1",{},"[ch&r6:0]>>[nr6:0]",null,-0.1618928516],[-0.0636696996,166.2704205747,18,"completed",-5.044436,18.0,6,"C1=CC(c2cc(Nc3cccs3)cc(C3=CCC=C3)c2)=CC1","c1ccc(-c2cc(Nc3cccs3)cc(-c3ccccc3)c2)cc1",{},"[CH2:0]1[c,C:1]-,=,:[c,C:2]-,=,:[c,C:3]-,=,:[c,C:4]1>>[ch:0]1c[c:1][c:2][c:3][c:4]1",null,-0.1707590648],[-0.0639412537,200.886160113,18,"completed",-4.930816,18.0,9,"C1=C(N(c2ccccc2)c2ccccc2)N=NC1","C1=CC(N(C2=CCC=C2)C2=CCN=N2)=CC1",{},"[c:0]1[ch:1][ch][c:3][c!r5:4][c!r5:5]1>>[c:0]1[CH2:1][c:3][c:4][c:5]1",null,-0.233196548],[-0.0641221858,197.0295579624,18,"completed",-5.2231,18.0,8,"C(=Cc1cccs1)C1=CC(C2=CCC(C=Cc3cccs3)=C2)=CC1","C(=Cc1cccs1)C1=NC(C2=CCC(C=Cc3cccs3)=N2)=CC1",{},"[chr5,CH1r5:1]>>[n:1]",null,-0.2150486355],[-0.0642178895,158.0138058654,18,"completed",-4.975528,18.0,10,"c1ccc(Nc2cccc(Nc3ccccc3)c2-c2cncs2)cc1","C1=CC(Nc2cccc(NC3=CCC=C3)c2-c2cncs2)=CC1",{},"[c:0]1[ch:1][ch][c:3][c!r5:4][c!r5:5]1>>[c:0]1[CH2:1][c:3][c:4][c:5]1",null,-0.1804440895],[-0.0643308624,165.7421968568,18,"completed",-4.938084,18.0,13,"C1=CC(N(C2=CCC=C2)C2=CCN=C2)=CC1","C1=NCC=C1N(C1=CCC=N1)C1=CCC=N1",{},"[chr5,CH1r5:1]>>[n:1]",null,-0.2007901976],[-0.0643770505,155.3349895398,18,"completed",-5.342148,18.0,13,"C1=CC(c2cc(NC3=CC=NC3)cc(C3=CCC=C3)c2)=CC1","C1=NCC=C1c1cc(NC2=CC=NC2)cc(C2=CCN=C2)c1",{},"[chr5,CH1r5:1]>>[n:1]",null,-0.2299139608],[-0.0644207733,171.4437121059,18,"completed",-5.066332,18.0,11,"C1=CCC(c2cc(NC3=CN=CC3)cc(C3=CC=CC3)c2)=C1","C1=NC=C(Nc2cc(-c3cccs3)cc(-c3cccs3)c2)C1",{},"[#6H2r5:1]>>[S:1]",null,-0.1730559973],[-0.0644485368,166.9424306716,18,"completed",-5.278116,18.0,13,"C(=Cc1cccs1)C1=CCC(C2=CC(C=Cc3cccs3)=CC2)=C1","C(=Cc1nccs1)C1=CCC(C2=CC(C=Cc3nccs3)=CC2)=C1",{},"[chr5,CH1r5:1]>>[n:1]",null,-0.2083630888],[-0.0646334291,112.2759928337,18,"completed",-5.32154,18.0,9,"C1=NC=C(c2c(Nc3ccccc3)cccc2Nc2ccccc2)C1","C1=C(c2c(Nc3ccccc3)cccc2Nc2ccccc2)CN=N1",{},"[chr5,CH1r5:1]>>[n:1]",null,-0.1914551766],[-0.0646600992,160.6491832195,18,"completed",-4.966144,18.0,13,"C1=NCN=C1c1c(Nc2ccccc2)cccc1Nc1ccccc1","C1=CC(Nc2cccc(NC3=CCC=C3)c2C2=NCN=C2)=CC1",{},"[c:0]1[ch:1][ch][c:3][c!r5:4][c!r5:5]1>>[c:0]1[CH2:1][c:3][c:4][c:5]1",null,-0.1859776872],[-0.0647554033,159.4659949312,18,"completed",-5.100464,18.0,14,"C1=C(N(c2ccccc2)c2ccccc2)CN=N1","C1=CC(N(C2=CCC=C2)C2=CN=NC2)=CC1",{},"[c:0]1[ch:1][ch][c:3][c!r5:4][c!r5:5]1>>[c:0]1[CH2:1][c:3][c:4][c:5]1",null,-0.1594663257],[-0.0647602787,118.4717194643,18,"completed",-4.94296,18.0,6,"C1=NC(Nc2cccc(NC3=CCC=N3)c2-c2ccccc2)=CC1","C1=CC(c2c(NC3=CCC=N3)cccc2NC2=CCC=N2)=CC1",{},"[c:0]1[ch:1][ch][c:3][c!r5:4][c!r5:5]1>>[c:0]1[CH2:1][c:3][c:4][c:5]1",null,-0.1616159444],[-0.0648699541,158.6642072116,18,"completed",-5.072588,18.0,6,"C1=CCC(c2cc(Nc3ccsc3)cc(C3=CC=CC3)c2)=C1","c1coc(-c2cc(Nc3ccsc3)cc(-c3ccco3)c2)c1",{},"[#6H2r5:1]>>[O:1]",null,-0.1598202908],[-0.064933405,124.3643928907,18,"completed",-5.25668,18.0,6,"C1=CCC(c2cc(NC3=CCC=N3)cc(C3=CC=CC3)c2)=C1","C1=CCC(c2cc(NC3=CCC=N3)cc(C3=CC=CC3)n2)=C1",{},"[ch&r6:0]>>[nr6:0]",null,-0.1658171499],[-0.0650769921,170.664507753,18,"completed",-5.310408,18.0,13,"C(=Cc1cccs1)C1=CCC(C2=CC(C=Cc3cccs3)=CC2)=C1","C(=Cc1cccs1)C1=CCC(C2=NC(C=Cc3cccs3)=CC2)=N1",{},"[chr5,CH1r5:1]>>[n:1]",null,-0.2254316353],[-0.0651167125,119.6934107536,18,"completed",-5.35696,18.0,8,"c1ccc(-c2cc(Nc3cscn3)cc(-c3ccccc3)c2)cc1","c1ccc(-c2cc(Nc3csnn3)cc(-c3ccccc3)c2)cc1",{},"[chr5,CH1r5:1]>>[n:1]",null,-0.2160565874],[-0.0655552671,120.1407665848,18,"completed",-4.999356,18.0,7,"C1=CC(c2cc(Nc3ccccc3)nc(Nc3ccccc3)c2)=CC1","c1ccc(Nc2cc(-c3cc[nH]c3)cc(Nc3ccccc3)n2)cc1",{},"[#6H2r5:1]>>[NH:1]",null,-0.1392735403],[-0.0656220665,89.3224192223,18,"completed",-5.359628,18.0,4,"C1=C(Nc2ccccc2)C=C(C2=CC(Nc3ccccc3)=CC2)C1","C1=C(C2=CC(Nc3ccccc3)=NC2)CN=C1Nc1ccccc1",{},"[chr5,CH1r5:1]>>[n:1]",null,-0.2025037698],[-0.0656632145,138.2198644358,18,"completed",-4.84774,18.0,14,"C1=CC(C=Cc2cc(-c3ccc[nH]3)cc(-c3ccc[nH]3)c2)=CC1","C(=Cc1cc(-c2ccc[nH]2)cc(-c2ccc[nH]2)c1)C1=CSCS1",{},"[CH,ch:0]1=[C,c:1][C,c:2]=[CH,ch:3][*:4]1>>[S:0]1[*:1]=,:[*:2][S:3][*:4]1",null,-0.2242452533],[-0.0658020995,174.7011446206,18,"completed",-5.047932,18.0,15,"C1=CC(Nc2cccc(NC3=CCC=C3)c2C2=CC=NC2)=CC1","C1=CC(Nc2cncc(NC3=CCC=C3)c2C2=CC=NC2)=CC1",{},"[ch&r6:0]>>[nr6:0]",null,-0.1784626501],[-0.0659753374,132.2590990597,18,"completed",-5.023092,18.0,8,"c1ccc(Nc2cccc(Nc3ccccc3)c2-c2cnoc2)cc1","C1=CC(Nc2cccc(NC3=CCC=C3)c2-c2cnoc2)=CC1",{},"[c:0]1[ch:1][ch][c:3][c!r5:4][c!r5:5]1>>[c:0]1[CH2:1][c:3][c:4][c:5]1",null,-0.1427961523],[-0.0659782762,170.5340775996,18,"completed",-5.406272,18.0,5,"C1=CC(c2cc(Nc3ccccn3)cc(C3=CCC=C3)c2)=CC1","C1=CC(c2cc(Nc3cnccn3)cc(C3=CCC=C3)c2)=CC1",{},"[ch&r6:0]>>[nr6:0]",null,-0.2739436351],[-0.0660141317,166.7142918034,18,"completed",-4.987856,18.0,8,"c1ccc(Nc2cc(Nc3ccccc3)cc(-c3ccon3)c2)cc1","C1=CC(Nc2cc(NC3=CCC=C3)cc(-c3ccon3)c2)=CC1",{},"[c:0]1[ch:1][ch][c:3][c!r5:4][c!r5:5]1>>[c:0]1[CH2:1][c:3][c:4][c:5]1",null,-0.184271622],[-0.0661397351,329.9008988774,18,"completed",-5.149132,18.0,16,"C1=CC(=C2C=c3cc4cc[nH]c4cc3=C2)C=C1","C1=CC(=C2Oc3cc4cc[nH]c4cc3O2)C=C1",{},"[CH,ch:0]1=[C,c:1][C,c:2]=[CH,ch:3][*:4]1>>[O:0]1[*:1]=,:[*:2][O:3][*:4]1",null,-0.3316887702],[-0.0661666632,157.916601326,18,"completed",-5.004508,18.0,4,"C1=CCC(c2ccccc2Nc2ccccc2C2=CC=CC2)=C1","c1coc(-c2ccccc2Nc2ccccc2-c2ccco2)c1",{},"[#6H2r5:1]>>[O:1]",null,-0.1714812724],[-0.0664066023,172.3332689318,18,"completed",-5.433872,18.0,11,"C(#CC1=CC(c2c[nH]cn2)=CC1)C1=CC(c2c[nH]cn2)=CC1","C(#Cc1cccc(-c2c[nH]cn2)c1)c1cccc(-c2c[nH]cn2)c1",{},"[CH2:0]1[c,C:1]-,=,:[c,C:2]-,=,:[c,C:3]-,=,:[c,C:4]1>>[ch:0]1c[c:1][c:2][c:3][c:4]1",null,-0.2903778687],[-0.0665156065,103.8602979699,18,"completed",-5.396704,18.0,16,"c1ccc2cc3cc4nscc4cc3cc2c1","c1cnc2cc3cc4nscc4cc3cc2n1",{},"[ch&r6:0]>>[nr6:0]",null,-0.2322138253],[-0.0665559303,154.9738603041,18,"completed",-5.170016,18.0,12,"C1=CCC(c2cc(Nc3ccco3)cc(C3=CC=CC3)c2)=C1","C1=CN=C(c2cc(Nc3ccco3)cc(C3=NC=CC3)c2)C1",{},"[chr5,CH1r5:1]>>[n:1]",null,-0.162539211],[-0.0665609328,160.4820530687,18,"completed",-5.371956,18.0,3,"C1=CC(C2=CCC=C2)=CC1","C1=C(C2=CCC(c3ccccc3)=C2)C=C(c2ccccc2)C1",{},"[cH&r6,CH&r5:1]>>[#6:1](-[c]1[ch]ccc[ch]1)",null,-0.2489877942],[-0.066660165,142.8225578136,18,"completed",-5.276276,18.0,9,"C1=CC(c2cc(Nc3nccs3)cc(C3=CCC=C3)c2)=CC1","c1ccc(-c2cc(Nc3nccs3)cc(-c3ccccc3)c2)cc1",{},"[CH2:0]1[c,C:1]-,=,:[c,C:2]-,=,:[c,C:3]-,=,:[c,C:4]1>>[ch:0]1c[c:1][c:2][c:3][c:4]1",null,-0.1887436484],[-0.0667263635,183.4672162312,18,"completed",-4.97516,18.0,8,"C1=NC(N(C2=CCC=N2)c2ccccc2)=CC1","C1=NC(N(C2=CCC=N2)c2cccnc2)=CC1",{},"[ch&r6:0]>>[nr6:0]",null,-0.2032163428],[-0.0667785209,171.7113439395,18,"completed",-5.054188,18.0,6,"C1=CC(c2cc(Nc3cccs3)cc(C3=CCC=C3)c2)=CC1","c1csc(Nc2cc(-c3ccoc3)cc(-c3ccoc3)c2)c1",{},"[#6H2r5:1]>>[O:1]",null,-0.1746801875],[-0.0670578719,250.5558362931,18,"completed",-5.501584,18.0,12,"C(=Cc1cnc2c(c1)=CCC=2)c1cnc2c(c1)=CCC=2","C(=Cc1cnc2c(n1)=CCC=2)c1cnc2c(n1)=CCC=2",{},"[ch&r6:0]>>[nr6:0]",null,-0.3765639183],[-0.067199653,268.6427892246,18,"completed",-4.889416,18.0,5,"c1ccc(-c2cc(Nc3csc(-c4ccccc4)c3)cs2)cc1","C1=CCC(c2cc(Nc3csc(C4=CC=CC4)c3)cs2)=C1",{},"[c:0]1[ch:1][ch][c:3][c!r5:4][c!r5:5]1>>[c:0]1[CH2:1][c:3][c:4][c:5]1",null,-0.3064282991],[-0.0673286291,182.1507884451,18,"completed",-5.135976,18.0,4,"C1=CCC(c2ccc(Nc3ccc(C4=CC=CC4)cc3)cc2)=C1","C1=CCC(c2ccc(Nc3ccc(C4=CC=CC4)nc3)cn2)=C1",{},"[ch&r6:0]>>[nr6:0]",null,-0.1838833959],[-0.0674238035,160.356051947,18,"completed",-5.287408,18.0,7,"C1=NC(Nc2cc(-c3ccccc3)cc(-c3ccccc3)c2)=CC1","C1=NC(Nc2cc(-c3ccncc3)cc(-c3ccncc3)c2)=CC1",{},"[ch&r6:0]>>[nr6:0]",null,-0.2071804167],[-0.0675508795,213.1780888699,18,"completed",-5.081788,18.0,4,"C1=CC(Nc2cc3ccccc3cc2NC2=CCC=C2)=CC1","C1=CC(Nc2cc3nccnc3cc2NC2=CCC=C2)=CC1",{},"[ch&r6:0]>>[nr6:0]",null,-0.2135589363],[-0.0676407683,166.4331204692,18,"completed",-5.255852,18.0,17,"O=c1nc[nH]c2cc3cc4c(cc3cc12)=CCC=4","O=c1nn[nH]c2cc3cc4c(cc3cc12)=CCC=4",{},"[ch&r6:0]>>[nr6:0]",null,-0.1990025329],[-0.0676580274,133.0968760451,18,"completed",-5.020608,18.0,4,"C1=C(NC2=CCC(c3ccccc3)=C2)C=C(c2ccccc2)C1","C1=C(NC2=CCC(c3cccnc3)=C2)C=C(c2cccnc2)C1",{},"[ch&r6:0]>>[nr6:0]",null,-0.1442334647],[-0.0677432558,172.4917813082,18,"completed",-5.200284,18.0,6,"C1=CC(c2cc(Nc3ccsc3)cc(C3=CCC=C3)c2)=CC1","C1=CC(c2cc(Nc3cnsc3)cc(C3=CCC=C3)c2)=CC1",{},"[chr5,CH1r5:1]>>[n:1]",null,-0.1862291227],[-0.0678266587,94.9814725633,18,"completed",-5.298816,18.0,10,"c1ccc(Nc2cccc(Nc3ccccc3)c2-c2cccnc2)cc1","c1ccc(Nc2cccc(Nc3ccccc3)c2-c2ccnnc2)cc1",{},"[ch&r6:0]>>[nr6:0]",null,-0.1684936291],[-0.0678976587,153.2753933864,18,"completed",-5.221904,18.0,17,"C1=CC(=C2C=c3cc4[nH]ccc4nc3=C2)C=C1","C1=CC(=C2Sc3cc4[nH]ccc4nc3S2)C=C1",{},"[CH,ch:0]1=[C,c:1][C,c:2]=[CH,ch:3][*:4]1>>[S:0]1[*:1]=,:[*:2][S:3][*:4]1",null,-0.1754281419],[-0.0679296325,211.9226988423,18,"completed",-5.474076,18.0,4,"C1=CC(c2ccccc2Nc2ccccc2C2=CCC=C2)=CC1","C1=CC(c2cnccc2Nc2ccncc2C2=CCC=C2)=CC1",{},"[ch&r6:0]>>[nr6:0]",null,-0.3368654459],[-0.0679901856,163.8552666801,18,"completed",-5.377476,18.0,4,"C1=CCC(c2cccc(Nc3cccc(C4=CC=CC4)c3)c2)=C1","C1=CCC(c2cncc(Nc3cncc(C4=CC=CC4)c3)c2)=C1",{},"[ch&r6:0]>>[nr6:0]",null,-0.2541162813],[-0.0679902933,170.9146362059,18,"completed",-5.322184,18.0,15,"C1=CC(C=CC2=CCC=C2C2=CCC=C2C=CC2=CCC=C2)=CC1","C(=CC1=CCC=C1C1=CCC=C1C=CC1=CCC=N1)C1=CCC=N1",{},"[chr5,CH1r5:1]>>[n:1]",null,-0.2310866082],[-0.0680446535,202.2753002438,18,"completed",-5.209116,18.0,17,"C1=CC(=C2Sc3cc4c[nH]cc4cc3S2)C=C1","C1=CC(=C2Sc3cc4c[nH]nc4cc3S2)C=C1",{},"[chr5,CH1r5:1]>>[n:1]",null,-0.2162160605],[-0.0681210248,177.2647583609,18,"completed",-5.350244,18.0,12,"c1ccc(N(c2ccccc2)c2ccccn2)cc1","c1ccc(N(c2ccccc2)c2ncccn2)cc1",{},"[ch&r6:0]>>[nr6:0]",null,-0.2492139718],[-0.0681868482,152.5444631619,18,"completed",-5.038364,18.0,4,"C1=CC(c2ccccc2)=C(NC2=C(c3ccccc3)C=CC2)C1","C1=CC(c2ccncc2)=C(NC2=C(c3ccncc3)C=CC2)C1",{},"[ch&r6:0]>>[nr6:0]",null,-0.1585286142],[-0.0682441181,177.2456396695,18,"completed",-4.910208,18.0,11,"C1=CC(c2cc(NC3=CN=CC3)cc(C3=CCC=C3)c2)=CC1","C1=NC=C(Nc2cc(C3=CCC=N3)cc(C3=CCC=N3)c2)C1",{},"[chr5,CH1r5:1]>>[n:1]",null,-0.2215091609],[-0.0682742069,161.3043193075,18,"completed",-5.269376,18.0,13,"C1=CC(c2cc(NC3=CC=NC3)cc(C3=CCC=C3)c2)=CC1","C1=NCC(Nc2cc(-c3ccoc3)cc(-c3ccoc3)c2)=C1",{},"[#6H2r5:1]>>[O:1]",null,-0.2001906986],[-0.0684455076,171.4852414616,18,"completed",-4.947652,18.0,8,"C1=CN=C(C=CC2=CC(C3=CCC(C=CC4=NC=CC4)=C3)=CC2)C1","C1=CN=C(C=Cc2cc(-c3c[nH]c(C=CC4=NC=CC4)c3)c[nH]2)C1",{},"[#6H2r5:1]>>[NH:1]",null,-0.2019406979],[-0.0685095983,198.3202628267,18,"completed",-5.075348,18.0,13,"C1=NCC(c2c(Nc3ccccc3)cccc2Nc2ccccc2)=N1","C1=CC(Nc2cccc(NC3=CCC=C3)c2C2=NC=NC2)=CC1",{},"[c:0]1[ch:1][ch][c:3][c!r5:4][c!r5:5]1>>[c:0]1[CH2:1][c:3][c:4][c:5]1",null,-0.1990696109],[-0.0685383044,160.7810567316,18,"completed",-5.354384,18.0,14,"C1=CC(c2cc(NC3=CCN=C3)cc(C3=CCC=C3)c2)=CC1","C1=NCC=C1Nc1cc(C2=CCN=C2)cc(C2=CCN=C2)c1",{},"[chr5,CH1r5:1]>>[n:1]",null,-0.2399146634],[-0.0685618448,334.0953983508,18,"completed",-4.814804,18.0,6,"C1=CCC(NC2=CC(=C3C=CC=C3)C=C2NC2=CC=CC2)=C1","C1=CCC(NC2=C(NC3=CC=CC3)SC(=C3C=CC=C3)S2)=C1",{},"[CH,ch:0]1=[C,c:1][C,c:2]=[CH,ch:3][*:4]1>>[S:0]1[*:1]=,:[*:2][S:3][*:4]1",null,-0.3891975679],[-0.0687055496,130.90677031,18,"completed",-4.9402,18.0,7,"C1=NCC=C1c1c(Nc2ccccc2)cccc1Nc1ccccc1","C1=CC(Nc2cccc(NC3=CCC=C3)c2C2=CCN=C2)=CC1",{},"[c:0]1[ch:1][ch][c:3][c!r5:4][c!r5:5]1>>[c:0]1[CH2:1][c:3][c:4][c:5]1",null,-0.1721895529],[0.000625572,89.6326998321,19,"completed",-5.085284,19.0,19,"c1cc2cc3cc4[nH]ccc4cc3cc2[nH]1","c1n[nH]c2cc3cc4cn[nH]c4cc3cc12",{},"[chr5,CH1r5:1]>>[n:1]",null,-0.0902227],[0.000625572,99.9447706035,19,"completed",-5.09982,19.0,19,"c1cc2cc3cc4cc[nH]c4cc3cc2[nH]1","c1n[nH]c2cc3cc4[nH]ncc4cc3cc12",{},"[chr5,CH1r5:1]>>[n:1]",null,-0.09994485],[-0.0021367686,129.0319748235,19,"completed",-5.188048,19.0,19,"c1cc2cc3cc4cc[nH]c4cc3cc2[nH]1","c1cc2cc3cc4cc[nH]c4nc3nc2[nH]1",{},"[ch&r6:0]>>[nr6:0]",null,-0.1429963327],[-0.0022617334,151.1115003055,19,"completed",-5.159804,19.0,19,"c1cc2cc3cc4[nH]ccc4cc3cc2[nH]1","c1cc2nc3cc4[nH]ccc4nc3cc2[nH]1",{},"[ch&r6:0]>>[nr6:0]",null,-0.156802996],[-0.0126153187,157.1921944862,19,"completed",-5.175168,19.0,19,"c1cc2cc3cc4[nH]ccc4cc3cc2[nH]1","c1cc2cc3nc4[nH]ccc4cc3nc2[nH]1",{},"[ch&r6:0]>>[nr6:0]",null,-0.1657648872],[-0.019255442,143.1602772289,19,"completed",-5.057132,19.0,19,"C1=C(C2=CC(Nc3ccccc3)=NC2)CN=C1Nc1ccccc1","C1=CC(NC2=NCC(C3=CC(NC4=CCC=C4)=NC3)=C2)=CC1",{},"[c:0]1[ch:1][ch][c:3][c!r5:4][c!r5:5]1>>[c:0]1[CH2:1][c:3][c:4][c:5]1",null,-0.1462713951],[-0.0274695086,129.2802726137,19,"completed",-5.12788,19.0,19,"c1cc2cc3cc4[nH]ccc4cc3cc2[nH]1","c1nc2cc3cc4[nH]cnc4cc3cc2[nH]1",{},"[chr5,CH1r5:1]>>[n:1]",null,-0.130745031],[-0.0274695086,119.5385158688,19,"completed",-5.131284,19.0,19,"c1cc2cc3cc4cc[nH]c4cc3cc2[nH]1","c1nc2cc3cc4nc[nH]c4cc3cc2[nH]1",{},"[chr5,CH1r5:1]>>[n:1]",null,-0.1215278331],[-0.0318736208,89.734128229,19,"completed",-5.172408,19.0,19,"c1cc2cc3cc4cc[nH]c4cc3cc2[nH]1","c1cc2nc3nc4cc[nH]c4cc3cc2[nH]1",{},"[ch&r6:0]>>[nr6:0]",null,-0.1030594189],[-0.0346074129,193.0609497169,19,"completed",-5.004508,19.0,19,"C1=C(C2=CC(Nc3ccccc3)=NC2)CN=C1Nc1ccccc1","C1=CCC(NC2=NCC(C3=CC(NC4=CC=CC4)=NC3)=C2)=C1",{},"[c:0]1[ch:1][ch][c:3][c!r5:4][c!r5:5]1>>[c:0]1[CH2:1][c:3][c:4][c:5]1",null,-0.2043054187],[-0.0418094214,158.8596745532,19,"completed",-5.186024,19.0,19,"C1=C(C2=CCC(c3ccccc3)=C2)C=C(c2ccccc2)C1","C1=CC(C2=CC(C3=CCC(C4=CCC=C4)=C3)=CC2)=CC1",{},"[c:0]1[ch:1][ch][c:3][c!r5:4][c!r5:5]1>>[c:0]1[CH2:1][c:3][c:4][c:5]1",null,-0.16988955],[-0.0438811367,139.7950382126,19,"completed",-4.86936,19.0,19,"C(=Cc1cc(-c2ccc[nH]2)cc(-c2ccc[nH]2)c1)C1=CSCS1","C(=Cc1cc(-c2ccco2)cc(-c2ccco2)c1)C1=CSCS1",{},"[nH:1]>>[o:1]",null,-0.2135605521],[-0.0508564328,155.4736227023,19,"completed",-5.225676,19.0,19,"C1=CCC(C=CC2=C(C=CC3=CC=CC3)SC(=C3C=CC=C3)S2)=C1","C1=CC(=C2SC(C=CC3=NC=CC3)=C(C=CC3=NC=CC3)S2)C=C1",{},"[chr5,CH1r5:1]>>[n:1]",null,-0.1786374297],[-0.0510416495,177.6533691718,19,"completed",-5.13202,19.0,19,"C1=C(C2=CCC(c3ccccc3)=C2)C=C(c2ccccc2)C1","C1=CCC(C2=CC(C3=CCC(C4=CC=CC4)=C3)=CC2)=C1",{},"[c:0]1[ch:1][ch][c:3][c!r5:4][c!r5:5]1>>[c:0]1[CH2:1][c:3][c:4][c:5]1",null,-0.1790617407],[-0.0541928799,188.0045641482,19,"completed",-5.059892,19.0,19,"C1=CCC(C=CC2=C(C=CC3=CC=CC3)SC(=C3C=CC=C3)S2)=C1","C1=CC(=C2SC(C=Cc3cccs3)=C(C=Cc3cccs3)S2)C=C1",{},"[#6H2r5:1]>>[S:1]",null,-0.1900893355],[-0.0554221231,173.570138116,19,"completed",-5.192372,19.0,19,"C1=CCC(C=CC2=C(C=CC3=CC=CC3)SC(=C3C=CC=C3)S2)=C1","C1=CC(=C2SC(C=CC3=CN=CC3)=C(C=CC3=CN=CC3)S2)C=C1",{},"[chr5,CH1r5:1]>>[n:1]",null,-0.1852230012],[-0.0586362707,197.6609769407,19,"completed",-5.12466,19.0,14,"C1=CN=C(C=CC2=CCC(C3=CC(C=CC4=NC=CC4)=CC3)=C2)C1","C1=CN=C(C=Cc2c[nH]c(-c3cc(C=CC4=NC=CC4)c[nH]3)c2)C1",{},"[#6H2r5:1]>>[NH:1]",null,-0.1984133021],[-0.0611127846,211.4881666531,19,"completed",-5.091816,19.0,19,"C1=CC(N(C2=CCN=C2)C2=CCN=C2)=CC1","C1=NCC=C1N(C1=CCN=C1)c1ccsc1",{},"[#6H2r5:1]>>[S:1]",null,-0.2115657434],[-0.064126558,255.7067250112,19,"completed",-5.023368,19.0,4,"C1=CC(=C2C=CC(Nc3ccccc3)=C2)C=C1Nc1ccccc1","C1=NC(=C2C=C(Nc3ccccc3)C=N2)C=C1Nc1ccccc1",{},"[chr5,CH1r5:1]>>[n:1]",null,-0.261272724],[-0.065447022,238.6079571151,19,"completed",-5.0161,19.0,4,"C1=CC(Nc2ccc(-c3ccc(NC4=CCC=C4)cc3)cc2)=CC1","C1=CC(Nc2ccc(-c3ccc(NC4=NCC=C4)cc3)cc2)=NC1",{},"[chr5,CH1r5:1]>>[n:1]",null,-0.2457294653],[-0.0655654637,186.0870902548,19,"completed",-5.070656,19.0,19,"C1=CCC(C=CC2=C(C=CC3=CC=CC3)SC(=C3C=CC=C3)S2)=C1","C1=CC(=C2SC(C=Cc3ccco3)=C(C=Cc3ccco3)S2)C=C1",{},"[#6H2r5:1]>>[O:1]",null,-0.1872173326],[-0.066044795,162.9037094752,19,"completed",-5.312064,19.0,11,"C1=c2ccc(-c3ccc4c(c3)=CCC=4)cc2=CC1","C1=c2ccc(-c3ccc4c(n3)=CCC=4)nc2=CC1",{},"[ch&r6:0]>>[nr6:0]",null,-0.2203939137],[-0.0661440113,162.4265565244,19,"completed",-5.029624,19.0,19,"c1ccc(-c2cc(Nc3cccs3)cc(-c3ccccc3)c2)cc1","c1ccc(-c2cc(Nc3cccs3)cc(-c3ccccn3)c2)nc1",{},"[ch&r6:0]>>[nr6:0]",null,-0.1697328758],[-0.0662139633,164.6492508474,19,"completed",-5.279036,19.0,15,"C1=CC(C=Cc2cc(-c3ccc[nH]3)nc(-c3ccc[nH]3)c2)=CC1","C(=Cc1cc(-c2ccc[nH]2)nc(-c2ccc[nH]2)c1)c1ccsc1",{},"[#6H2r5:1]>>[S:1]",null,-0.2069197467],[-0.0665435103,145.9897776009,19,"completed",-5.31004,19.0,15,"C(=Cc1cc(-c2ccc[nH]2)cc(-c2ccc[nH]2)c1)C1=CCC=N1","C(=Cc1cc(-c2ccc[nH]2)cc(-c2ccc[nH]2)c1)C1=CCN=N1",{},"[chr5,CH1r5:1]>>[n:1]",null,-0.2071961581],[-0.0668285003,152.1579331278,19,"completed",-5.33488,19.0,4,"C1=CCC(c2ccccc2Nc2ccccc2C2=CC=CC2)=C1","C1=NCC(c2ccccc2Nc2ccccc2C2=CC=NC2)=C1",{},"[chr5,CH1r5:1]>>[n:1]",null,-0.2240193243],[-0.0674356514,188.2728959795,19,"completed",-5.341136,19.0,8,"C1=CN=C(C=CC2=CC(C3=CCC(C=CC4=NC=CC4)=C3)=CC2)C1","C1=CN=C(C=Cc2cc(-c3csc(C=CC4=NC=CC4)c3)cs2)C1",{},"[#6H2r5:1]>>[S:1]",null,-0.2528606393],[-0.0676198412,245.0642831265,19,"completed",-5.140392,19.0,17,"C1=CC(=C2C=c3cc4[nH]ccc4nc3=C2)C=C1","C1=CC(=C2C=c3nc4cc[nH]c4nc3=C2)C=C1",{},"[ch&r6:0]>>[nr6:0]",null,-0.2466899766],[-0.0676543125,202.3015154621,19,"completed",-5.08786,19.0,19,"C1=CCC(C=CC2=C(C=CC3=CC=CC3)SC(=C3C=CC=C3)S2)=C1","C1=CCC(C=CC2=C(C=CC3=CC=CC3)SC(=C3C=CC=N3)S2)=C1",{},"[chr5,CH1r5:1]>>[n:1]",null,-0.2024799229],[-0.067663392,155.5710280743,19,"completed",-5.078844,19.0,13,"C1=CC(Nc2cc(NC3=CCC=C3)cc(-c3ccncc3)c2)=CC1","C1=CC(Nc2cc(NC3=CCC=C3)cc(-c3ccnnc3)c2)=CC1",{},"[ch&r6:0]>>[nr6:0]",null,-0.1562743011],[-0.0678312465,168.8679833646,19,"completed",-5.128984,19.0,7,"C(=Cc1ccccn1)C1=CCC(C2=CC(C=Cc3ccccn3)=CC2)=C1","C(=Cc1ccccn1)c1c[nH]c(-c2cc(C=Cc3ccccn3)c[nH]2)c1",{},"[#6H2r5:1]>>[NH:1]",null,-0.1700824248],[-0.0679234535,301.3478323524,19,"completed",-4.856296,19.0,19,"C1=CC(N(C2=CCN=C2)C2=CCN=C2)=CC1","C1=NCC=C1N(C1=CCN=C1)c1cc[nH]c1",{},"[#6H2r5:1]>>[NH:1]",null,-0.3462837268],[-0.0681824277,145.8880038793,19,"completed",-5.194028,19.0,10,"C1=CC(c2cc(Nc3ncc[nH]3)cc(C3=CCC=C3)c2)=CC1","C1=CC(c2cc(Nc3nnc[nH]3)cc(C3=CCC=C3)c2)=CC1",{},"[chr5,CH1r5:1]>>[n:1]",null,-0.1600485221],[-0.0686338076,133.5619603548,19,"completed",-5.327428,19.0,19,"C1=CCC(C=CC2=C(C=CC3=CC=CC3)SC(=C3C=CC=C3)S2)=C1","C1=CC(=C2SC(C=CC3=CC=NC3)=C(C=CC3=CC=NC3)S2)C=C1",{},"[chr5,CH1r5:1]>>[n:1]",null,-0.2078059429],[-0.0687489872,246.3566277652,19,"completed",-5.329544,19.0,19,"C1=CC(N(C2=CCC=C2)C2=CN=NC2)=CC1","C1=CC(N(C2=CCC=C2)C2=NN=NC2)=CC1",{},"[chr5,CH1r5:1]>>[n:1]",null,-0.2941256662],[-0.0688240363,151.0773009038,19,"completed",-5.24748,19.0,14,"C1=CC(C=Cc2cc(-c3ccc[nH]3)cc(-c3ccc[nH]3)c2)=CC1","C(=Cc1cc(-c2ccc[nH]2)cc(-c2ccc[nH]2)c1)c1ccsc1",{},"[#6H2r5:1]>>[S:1]",null,-0.1829809349],[-0.0689374282,152.9996282249,19,"completed",-4.99448,19.0,4,"C1=CC(Nc2cccc(NC3=CCC=C3)c2-c2ccccc2)=CC1","C1=CC(Nc2cccc(NC3=CCC=C3)c2-c2ccncc2)=CC1",{},"[ch&r6:0]>>[nr6:0]",null,-0.1698963706],[-0.0690960452,178.6320311023,19,"completed",-5.176824,19.0,6,"C1=CCC(c2cc(Nc3ccsc3)cc(C3=CC=CC3)c2)=C1","C1=CN=C(c2cc(Nc3ccsc3)cc(C3=NC=CC3)c2)C1",{},"[chr5,CH1r5:1]>>[n:1]",null,-0.1865511907],[-0.0691862915,185.8409883771,19,"completed",-5.124384,19.0,9,"C1=CC(N(C2=CCC=C2)c2ccsn2)=CC1","C1=CC(N(C2=CCC=C2)c2cnsn2)=CC1",{},"[chr5,CH1r5:1]>>[n:1]",null,-0.186623195],[-0.069189482,136.5056687334,19,"completed",-5.072128,19.0,4,"C1=CCC(c2ccccc2Nc2ccccc2C2=CC=CC2)=C1","C1=CN=C(c2ccccc2Nc2ccccc2C2=NC=CC2)C1",{},"[chr5,CH1r5:1]>>[n:1]",null,-0.1378929052],[-0.0698201061,201.6193315054,19,"completed",-5.16652,19.0,4,"C1=CCC(c2ccccc2Nc2ccccc2C2=CC=CC2)=C1","C1=NC=C(c2ccccc2Nc2ccccc2C2=CN=CC2)C1",{},"[chr5,CH1r5:1]>>[n:1]",null,-0.2069264626],[-0.0698628932,148.4494850352,19,"completed",-5.197432,19.0,4,"C1=Cc2c(cccc2Nc2cccc3c2C=CC3)C1","C1=Cc2c(ccnc2Nc2nccc3c2C=CC3)C1",{},"[ch&r6:0]>>[nr6:0]",null,-0.1633671233],[-0.0702369147,229.0860419698,19,"completed",-4.942316,19.0,4,"C1=CC(=C2C=CC(Nc3ccccc3)=C2)C=C1Nc1ccccc1","C1=NC(Nc2ccccc2)=CC1=C1C=NC(Nc2ccccc2)=C1",{},"[chr5,CH1r5:1]>>[n:1]",null,-0.2542909635],[-0.0702393656,164.1808553872,19,"completed",-5.223468,19.0,8,"C1=CC(c2cc(NC3=NC=CC3)cc(C3=CCC=C3)c2)=CC1","C1=CC(c2cc(NC3=NC=CC3)cc(C3=NCC=C3)c2)=NC1",{},"[chr5,CH1r5:1]>>[n:1]",null,-0.1855399777],[-0.0704838849,148.4231117534,19,"completed",-5.044528,19.0,7,"c1coc(Nc2cc(-c3ccco3)cc(-c3ccco3)c2)c1","c1c[nH]c(-c2cc(Nc3ccco3)cc(-c3ccc[nH]3)c2)c1",{},"[o:1]>>[nH:1]",null,-0.1534184476],[-0.0705855011,183.5722246752,19,"completed",-4.999356,19.0,4,"C1=CC(Nc2cc3ccccc3cc2NC2=CCC=C2)=CC1","C1=NC(Nc2cc3ccccc3cc2NC2=CCC=N2)=CC1",{},"[chr5,CH1r5:1]>>[n:1]",null,-0.1966267451],[-0.0708286637,164.9593971471,19,"completed",-5.184,19.0,5,"O=c1ccoc(-c2cc(NC3=CC=CC3)cc(NC3=CC=CC3)c2)c1","O=c1cc[nH]c(-c2cc(NC3=CC=CC3)cc(NC3=CC=CC3)c2)c1",{},"[o:1]>>[nH:1]",null,-0.1751257911],[-0.0708715688,166.0074947973,19,"completed",-5.238556,19.0,17,"c1occ2cc3cc4c(cc3cc12)SCS4","c1occ2cc3cc4c(cc3cc12)SOS4",{},"[#6H2r5:1]>>[O:1]",null,-0.1922638636],[-0.0709900236,137.2484480215,19,"completed",-4.96596,19.0,10,"c1ccc(Nc2cccc(Nc3ccccc3)c2-c2cnco2)cc1","C1=CC(Nc2cccc(NC3=CCC=C3)c2-c2cnco2)=CC1",{},"[c:0]1[ch:1][ch][c:3][c!r5:4][c!r5:5]1>>[c:0]1[CH2:1][c:3][c:4][c:5]1",null,-0.1662553159],[-0.0710563084,203.2100603387,19,"completed",-4.854088,19.0,3,"C1=CCC(NC2=CC=CC2)=C1","c1csc(Nc2cccs2)c1",{},"[#6H2r5:1]>>[S:1]",null,-0.2663192771],[-0.0710721089,162.3677074197,19,"completed",-4.856388,19.0,14,"C1=NCC=C1c1ccccc1Nc1ccccc1C1=CCN=C1","C1=CC(C2=CCN=C2)=C(NC2=C(C3=CCN=C3)C=CC2)C1",{},"[c:0]1[ch:1][ch][c:3][c!r5:4][c!r5:5]1>>[c:0]1[CH2:1][c:3][c:4][c:5]1",null,-0.2354638138],[-0.0711394486,178.1216853253,19,"completed",-5.262936,19.0,3,"c1cnccn1","c1ccc(Nc2cncc(Nc3ccccc3)n2)cc1",{},"[ch&r6,CH1&r5:1]>>[*:1](-N-c1ccccc1)",null,-0.2115086841],[-0.0711703201,197.7430469894,19,"completed",-4.967892,19.0,4,"C1=CC(NC2=C(c3ccccc3)CC=C2)=C(c2ccccc2)C1","c1ccc(-c2occc2Nc2ccoc2-c2ccccc2)cc1",{},"[#6H2r5:1]>>[O:1]",null,-0.2182980743],[-0.0712040191,344.4266304262,19,"completed",-4.634208,19.0,15,"C1=CC(C=CC2=CCC=C2C2=CCC=C2C=CC2=CCC=C2)=CC1","C1=CC(C=CC2=C(C3=C(C=CC4=CCC=C4)OCO3)OCO2)=CC1",{},"[CH,ch:0]1=[C,c:1][C,c:2]=[CH,ch:3][*:4]1>>[O:0]1[*:1]=,:[*:2][O:3][*:4]1",null,-0.4742796385],[-0.071309414,162.2412165646,19,"completed",-5.190256,19.0,15,"C(=Cc1cc(-c2ccc[nH]2)cc(-c2ccc[nH]2)c1)c1cc[nH]c1","C(=Cc1cc[nH]n1)c1cc(-c2ccc[nH]2)cc(-c2ccc[nH]2)c1",{},"[chr5,CH1r5:1]>>[n:1]",null,-0.1741086548],[-0.0713431829,184.7661959541,19,"completed",-5.373888,19.0,19,"C(=CC1=CCC=C1C1=CCC=C1C=CC1=CCC=N1)C1=CCC=N1","C(=Cc1cscn1)C1=CCC=C1C1=CCC=C1C=Cc1cscn1",{},"[#6H2r5:1]>>[S:1]",null,-0.2662625003],[-0.0714364919,220.9879285494,19,"completed",-4.829248,19.0,14,"C(#CC1=CC(c2ccc[nH]2)=CC1)C1=CC(c2ccc[nH]2)=CC1","C(#Cc1cc(-c2ccc[nH]2)c[nH]1)c1cc(-c2ccc[nH]2)c[nH]1",{},"[#6H2r5:1]>>[NH:1]",null,-0.2911287015],[-0.0714836187,169.2714137639,19,"completed",-5.241684,19.0,14,"C1=C(N(c2ccccc2)c2ccccc2)CN=N1","c1ccc(N(c2ccccc2)c2cnn[nH]2)cc1",{},"[#6H2r5:1]>>[NH:1]",null,-0.1961867628],[-0.0715112754,144.8887696813,19,"completed",-5.345184,19.0,16,"C1=Cc2cc3cc4ccccc4cc3cc2C1","c1ccc2cc3cc4occc4cc3cc2c1",{},"[#6H2r5:1]>>[O:1]",null,-0.2246089949],[-0.0715159688,252.5236178263,19,"completed",-4.978472,19.0,8,"C1=CC(N(C2=CCC=C2)C2=NCC=C2)=CC1","C1=CC(N(C2=CCC=N2)C2=CCC=N2)=NC1",{},"[chr5,CH1r5:1]>>[n:1]",null,-0.2664676611],[-0.0715201318,174.5433867716,19,"completed",-5.265788,19.0,19,"C1=CC(N(C2=CCN=C2)C2=CCN=C2)=CC1","C1=NCC=C1N(C1=CCN=C1)C1=CCN=C1",{},"[chr5,CH1r5:1]>>[n:1]",null,-0.209602881],[-0.0716366012,154.7182050597,19,"completed",-4.959428,19.0,13,"c1ccc(Nc2cccc(Nc3ccccc3)c2-c2ccncn2)cc1","C1=CC(Nc2cccc(NC3=CCC=C3)c2-c2ccncn2)=CC1",{},"[c:0]1[ch:1][ch][c:3][c!r5:4][c!r5:5]1>>[c:0]1[CH2:1][c:3][c:4][c:5]1",null,-0.1833585605],[-0.0716744844,132.884150428,19,"completed",-5.262476,19.0,10,"c1ccc(-c2cc(Nc3cc[nH]n3)cc(-c3ccccc3)c2)cc1","c1ccc(-c2cc(Nc3cc[nH]n3)cc(-c3ccccc3)n2)cc1",{},"[ch&r6:0]>>[nr6:0]",null,-0.1749098002],[-0.071695934,125.7271054481,19,"completed",-5.262844,19.0,4,"C1=CCC(Nc2cc(NC3=CC=CC3)cc(-c3ccccc3)c2)=C1","C1=NCC(Nc2cc(NC3=CC=NC3)cc(-c3ccccc3)c2)=C1",{},"[chr5,CH1r5:1]>>[n:1]",null,-0.1697091852],[-0.0718952429,190.3844991649,19,"completed",-4.999448,19.0,13,"C1=C(NC2=CCC=C2c2ccccc2)C(c2ccccc2)=CC1","C1=C(NC2=CCC=C2c2cccnc2)C(c2cccnc2)=CC1",{},"[ch&r6:0]>>[nr6:0]",null,-0.2029790699],[-0.0719658931,129.5856650745,19,"completed",-5.26174,19.0,4,"C1=CCC(Nc2cccc(-c3cccc(NC4=CC=CC4)c3)c2)=C1","C1=NCC(Nc2cccc(-c3cccc(NC4=CC=NC4)c3)c2)=C1",{},"[chr5,CH1r5:1]>>[n:1]",null,-0.1720777735],[-0.0720333622,179.069390548,19,"completed",-5.074704,19.0,5,"C1=CC(Nc2cc(C3=CCC=C3)cc(C3=CCC=C3)c2)=CC1","C1=CC(c2cc(Nc3ccoc3)cc(C3=CCC=C3)c2)=CC1",{},"[#6H2r5:1]>>[O:1]",null,-0.1799427452],[-0.0720388073,116.8028700205,19,"completed",-5.282808,19.0,11,"C1=CC(c2cc(NC3=CN=CC3)cc(C3=CCC=C3)c2)=CC1","C1=CC(c2cc(NC3=CN=NC3)cc(C3=CCC=C3)c2)=CC1",{},"[chr5,CH1r5:1]>>[n:1]",null,-0.1732573382],[-0.0720949686,198.6818323198,19,"completed",-5.029808,19.0,4,"C1=C(NC2=CC(c3ccccc3)=CC2)CC=C1c1ccccc1","c1ccc(-c2coc(Nc3cc(-c4ccccc4)co3)c2)cc1",{},"[#6H2r5:1]>>[O:1]",null,-0.2046671927],[-0.0721379842,125.1923180213,19,"completed",-5.411792,19.0,8,"C1=CC(c2cc(NC3=NCC=C3)cc(C3=CCC=C3)c2)=CC1","C1=CC(c2cc(NC3=NCN=C3)cc(C3=CCC=C3)c2)=CC1",{},"[chr5,CH1r5:1]>>[n:1]",null,-0.2516110085],[-0.0721650532,182.3909488829,19,"completed",-5.376188,19.0,14,"C1=CCC(C=Cc2csc(-c3cc(C=CC4=CC=CC4)cs3)c2)=C1","C1=CN=C(C=Cc2csc(-c3cc(C=CC4=NC=CC4)cs3)c2)C1",{},"[chr5,CH1r5:1]>>[n:1]",null,-0.2657885735],[-0.07219388,150.6991366363,19,"completed",-5.301944,19.0,10,"C(#Cc1cc2c(cc1C#CC1=CC=CC1)=CCC=2)C1=CC=CC1","C(#Cc1cc2cocc2cc1C#CC1=CC=CC1)C1=CC=CC1",{},"[#6H2r5:1]>>[O:1]",null,-0.2066231003],[-0.0722257593,179.2871261166,19,"completed",-5.189428,19.0,14,"C(#CC1=CC(c2ccc[nH]2)=CC1)C1=CC(c2ccc[nH]2)=CC1","C(#CC1=CC(c2ncc[nH]2)=CC1)C1=CC(c2ncc[nH]2)=CC1",{},"[chr5,CH1r5:1]>>[n:1]",null,-0.18990151],[-0.072252091,202.3188414074,19,"completed",-5.279496,19.0,9,"C1=CN=C(N(c2ccccc2)c2ccccc2)C1","C1=NN=C(N(c2ccccc2)c2ccccc2)C1",{},"[chr5,CH1r5:1]>>[n:1]",null,-0.2381598884],[-0.0724590813,116.9225103981,19,"completed",-5.262936,19.0,7,"C1=NCC(c2cc(Nc3ccccc3)cc(Nc3ccccc3)c2)=C1","C1=NCC(c2cc(Nc3ccccc3)nc(Nc3ccccc3)c2)=C1",{},"[ch&r6:0]>>[nr6:0]",null,-0.1633384893],[-0.0724606649,173.6897035647,19,"completed",-4.991444,19.0,13,"c1ccc(Nc2cccc(Nc3ccccc3)c2-c2cncnc2)cc1","C1=CCC(Nc2cccc(NC3=CC=CC3)c2-c2cncnc2)=C1",{},"[c:0]1[ch:1][ch][c:3][c!r5:4][c!r5:5]1>>[c:0]1[CH2:1][c:3][c:4][c:5]1",null,-0.1895849985],[-0.0725368527,193.1819976269,19,"completed",-5.31142,19.0,8,"C(=CC1=CC(C2=CCC(C=CC3=CN=CC3)=C2)=CC1)C1=CN=CC1","C(=Cc1cc(-c2csc(C=CC3=CN=CC3)c2)cs1)C1=CN=CC1",{},"[#6H2r5:1]>>[S:1]",null,-0.2433546964],[-0.0725724188,171.3957391483,19,"completed",-5.230092,19.0,13,"C(#CC1=CC(C2=CC=CC2)=CC1)C1=CC(C2=CC=CC2)=CC1","C(#CC1=CC(c2ccco2)=CC1)C1=CC(c2ccco2)=CC1",{},"[#6H2r5:1]>>[O:1]",null,-0.1940856109],[-0.0726317528,191.3428238307,19,"completed",-5.193384,19.0,8,"C(=Cc1ccco1)C1=CC(C2=CCC(C=Cc3ccco3)=C2)=CC1","C(=Cc1cc(-c2csc(C=Cc3ccco3)c2)cs1)c1ccco1",{},"[#6H2r5:1]>>[S:1]",null,-0.202200782],[-0.0726583353,171.3901755044,19,"completed",-5.190992,19.0,12,"C1=CCC(c2cc(Nc3ccco3)cc(C3=CC=CC3)c2)=C1","C1=NC=C(c2cc(Nc3ccco3)cc(C3=CN=CC3)c2)C1",{},"[chr5,CH1r5:1]>>[n:1]",null,-0.182843017],[-0.0728145201,163.0567403168,19,"completed",-5.012144,19.0,4,"C1=c2ccccc2=C(C2=c3ccccc3=CC2)C1","C1=c2ncccc2=C(C2=c3cccnc3=CC2)C1",{},"[ch&r6:0]>>[nr6:0]",null,-0.1742689076],[-0.072870537,215.6165301142,19,"completed",-5.516948,19.0,12,"O=c1cc[nH]c(N(C2=CCC=C2)C2=CCC=C2)c1","O=c1cc[nH]c(N(C2=CCC=C2)C2=CCC=C2)n1",{},"[ch&r6:0]>>[nr6:0]",null,-0.3628702923],[-0.0728766838,167.0499317415,19,"completed",-5.128248,19.0,5,"C1=CCC(c2cc(NC3=CCC=C3)cc(C3=CC=CC3)c2)=C1","C1=CCC(c2cc(Nc3ccoc3)cc(C3=CC=CC3)c2)=C1",{},"[#6H2r5:1]>>[O:1]",null,-0.1682161554],[-0.0729781158,193.4472562695,19,"completed",-5.34776,19.0,15,"C(#Cc1cc(-c2ccc[nH]2)cs1)c1cc(-c2ccc[nH]2)cs1","C(#Cc1cc(-c2ccco2)cs1)c1cc(-c2ccco2)cs1",{},"[nH:1]>>[o:1]",null,-0.2598085826],[-0.0730274447,177.2064565961,19,"completed",-5.110768,19.0,12,"C1=CCC(c2cc(Nc3ccco3)cc(C3=CC=CC3)c2)=C1","c1ccc(-c2cc(Nc3ccco3)cc(-c3ccccc3)c2)cc1",{},"[CH2:0]1[c,C:1]-,=,:[c,C:2]-,=,:[c,C:3]-,=,:[c,C:4]1>>[ch:0]1c[c:1][c:2][c:3][c:4]1",null,-0.1773666927],[-0.0731197712,157.3200430024,19,"completed",-5.134412,19.0,4,"C1=CC(Nc2cccc(NC3=CCC=C3)c2-c2ccccc2)=CC1","O=c1cccc(-c2c(NC3=CCC=C3)cccc2NC2=CCC=C2)o1",{},"[c:1]1[c:2][ch:3][ch:4][c:5][c:6]1>>[c:1]1[c:2][o:3][c:4](=O)[c:5][c:6]1",null,-0.1591535326],[-0.0732840115,169.9629102081,19,"completed",-4.934496,19.0,13,"c1ccc(-c2c(Nc3ccco3)cccc2Nc2ccco2)cc1","c1cc(Nc2ccco2)cc(Nc2ccco2)c1",{},"[c&r6,C&r5:1](-[c]1[ch]ccc[ch]1)>>[*:1]",null,-0.2056921537],[-0.0732945128,116.6765629138,19,"completed",-5.257968,19.0,3,"c1ccc(-c2ccc(Nc3ccc(-c4ccccc4)cc3)cc2)cc1","c1ccc(-c2ccc(Nc3ccc(-c4ccccn4)cc3)cc2)nc1",{},"[ch&r6:0]>>[nr6:0]",null,-0.1607508195],[-0.0734016664,183.0732980451,19,"completed",-5.229448,19.0,14,"C1=CC(Nc2cc(-c3ccccn3)cc(-c3ccccn3)c2)=CC1","C1=CC(Nc2cc(-c3ccccn3)nc(-c3ccccn3)c2)=CC1",{},"[ch&r6:0]>>[nr6:0]",null,-0.204271038],[-0.0734343336,166.3283753975,19,"completed",-5.013156,19.0,13,"C1=C(NC2=CCC=C2c2ccccc2)C(c2ccccc2)=CC1","C1=C(NC2=CCC=C2c2ccncc2)C(c2ccncc2)=CC1",{},"[ch&r6:0]>>[nr6:0]",null,-0.1770893837],[-0.0734383902,182.3764491689,19,"completed",-5.069184,19.0,6,"C1=CC(c2cc(Nc3cccs3)cc(C3=CCC=C3)c2)=CC1","C1=CC(c2cc(C3=CCC=C3)nc(Nc3cccs3)n2)=CC1",{},"[ch&r6:0]>>[nr6:0]",null,-0.1836477222],[-0.0734631947,170.0496210119,19,"completed",-5.097704,19.0,4,"C1=CC(Nc2ccc3ccc(NC4=CCC=C4)cc3c2)=CC1","C1=CC(Nc2cnc3ncc(NC4=CCC=C4)cc3c2)=CC1",{},"[ch&r6:0]>>[nr6:0]",null,-0.170057216],[-0.0735011008,167.4646317883,19,"completed",-5.163852,19.0,5,"O=c1cccc(-c2cc(NC3=CC=CC3)cc(NC3=CC=CC3)c2)o1","O=c1cccc(-c2cc(NC3=CC=CC3)cc(NC3=CC=CC3)c2)[nH]1",{},"[o:1]>>[nH:1]",null,-0.1733267754],[-0.0735056167,195.9453313702,19,"completed",-5.091908,19.0,8,"C1=NC(N(C2=CCC=N2)c2ccccc2)=CC1","C1=NC(N(C2=CCC=N2)c2ccncc2)=CC1",{},"[ch&r6:0]>>[nr6:0]",null,-0.1960271877],[-0.0735358532,224.1641142348,19,"completed",-5.041124,19.0,4,"C1=CCC(N(c2ccccc2)c2ccccc2)=C1","C1=NC=C(N(c2ccccc2)c2ccccc2)C1",{},"[chr5,CH1r5:1]>>[n:1]",null,-0.22792121],[-0.0735842076,179.5053613212,19,"completed",-5.112424,19.0,11,"c1coc(-c2cc(Nc3ccoc3)cc(-c3ccco3)c2)c1","c1c[nH]c(-c2cc(Nc3ccoc3)cc(-c3ccc[nH]3)c2)c1",{},"[o:1]>>[nH:1]",null,-0.1797159121],[-0.0737141827,162.968505031,19,"completed",-5.343068,19.0,14,"C1=CCC(c2cc(C=Cc3cc[nH]c3)cc(C3=CC=CC3)c2)=C1","C1=CCC(c2cc(C=Cc3cc[nH]c3)cc(C3=CC=CC3)n2)=C1",{},"[ch&r6:0]>>[nr6:0]",null,-0.2356033519],[-0.07373174,147.9366823011,19,"completed",-5.28796,19.0,4,"C1=c2ccccc2=C(C2=c3ccccc3=CC2)C1","c1ccc2c(c1)=NCC=2C1=c2ccccc2=NC1",{},"[chr5,CH1r5:1]>>[n:1]",null,-0.1979809414],[-0.0737567875,149.8050404972,19,"completed",-5.3565,19.0,4,"C1=c2cc(Nc3ccccc3)c(Nc3ccccc3)cc2=CC1","c1ccc(Nc2cc3c(cc2Nc2ccccc2)=NCN=3)cc1",{},"[chr5,CH1r5:1]>>[n:1]",null,-0.2338370216],[-0.0737698596,139.3202523752,19,"completed",-5.174892,19.0,6,"C1=CCC(c2cc(Nc3cccs3)cc(C3=CC=CC3)c2)=C1","C1=CCC(c2cc(Nc3cccs3)cc(C3=CC=CC3)n2)=C1",{},"[ch&r6:0]>>[nr6:0]",null,-0.1488571478],[-0.0016659484,95.890062695,20,"completed",-5.123188,20.0,20,"C1=NCC(Nc2cccc(-c3cccc(NC4=CC=NC4)c3)c2)=C1","C1=NCC(NC2=CCC(C3=CC(NC4=CC=NC4)=CC3)=C2)=C1",{},"[c:0]1[ch:1][ch][c:3][c!r5:4][c!r5:5]1>>[c:0]1[CH2:1][c:3][c:4][c:5]1",null,-0.0972541462],[-0.0068404817,107.27302597,20,"completed",-5.026772,20.0,20,"C1=NCC(Nc2cccc(-c3cccc(NC4=CC=NC4)c3)c2)=C1","C1=NCC(NC2=CC(C3=CCC(NC4=CC=NC4)=C3)=CC2)=C1",{},"[c:0]1[ch:1][ch][c:3][c!r5:4][c!r5:5]1>>[c:0]1[CH2:1][c:3][c:4][c:5]1",null,-0.1188909109],[-0.0141443247,143.9843051608,20,"completed",-5.026864,20.0,20,"C1=NCC(c2ccccc2Nc2ccccc2C2=CC=NC2)=C1","C1=NCC(C2=CCC=C2NC2=CCC=C2C2=CC=NC2)=C1",{},"[c:0]1[ch:1][ch][c:3][c!r5:4][c!r5:5]1>>[c:0]1[CH2:1][c:3][c:4][c:5]1",null,-0.1528150144],[-0.0336895865,170.2794486976,20,"completed",-5.159068,20.0,20,"c1ccc(Nc2cc3c(cc2Nc2ccccc2)=NCN=3)cc1","C1=CC(Nc2cc3c(cc2NC2=CCC=C2)=NCN=3)=CC1",{},"[c:0]1[ch:1][ch][c:3][c!r5:4][c!r5:5]1>>[c:0]1[CH2:1][c:3][c:4][c:5]1",null,-0.1752276082],[-0.0347910271,202.7415742466,20,"completed",-4.983992,20.0,20,"C1=CCC(C2=CC(C3=CCC(C4=CC=CC4)=C3)=CC2)=C1","C1=C(C2=CCC(c3ccc[nH]3)=C2)C=C(c2ccc[nH]2)C1",{},"[#6H2r5:1]>>[NH:1]",null,-0.2183998521],[-0.0377554032,166.2440624047,20,"completed",-5.153916,20.0,20,"c1ccc(Nc2cc3c(cc2Nc2ccccc2)=NCN=3)cc1","C1=CCC(Nc2cc3c(cc2NC2=CC=CC2)=NCN=3)=C1",{},"[c:0]1[ch:1][ch][c:3][c!r5:4][c!r5:5]1>>[c:0]1[CH2:1][c:3][c:4][c:5]1",null,-0.1704742985],[-0.0401858379,172.3640460743,20,"completed",-5.266064,20.0,20,"C1=CC(C2=CC(C3=CCC(C4=CCC=C4)=C3)=CC2)=CC1","C1=CC(c2cc(-c3csc(C4=CCC=C4)c3)cs2)=CC1",{},"[#6H2r5:1]>>[S:1]",null,-0.207899538],[-0.0441504282,203.4307850533,20,"completed",-4.822992,20.0,20,"C1=NC(=C2C=C(Nc3ccccc3)C=N2)C=C1Nc1ccccc1","C1=CC(NC2=CC(=C3C=C(NC4=CCC=C4)C=N3)N=C2)=CC1",{},"[c:0]1[ch:1][ch][c:3][c!r5:4][c!r5:5]1>>[c:0]1[CH2:1][c:3][c:4][c:5]1",null,-0.2810399723],[-0.0467016259,144.2492642493,20,"completed",-4.994664,20.0,20,"C1=NCC(c2ccccc2Nc2ccccc2C2=CC=NC2)=C1","C1=CC(C2=CC=NC2)=C(NC2=C(C3=CC=NC3)C=CC2)C1",{},"[c:0]1[ch:1][ch][c:3][c!r5:4][c!r5:5]1>>[c:0]1[CH2:1][c:3][c:4][c:5]1",null,-0.1620022529],[-0.0490770408,109.8648627526,20,"completed",-5.216292,20.0,20,"C1=NCC(Nc2cc(NC3=CC=NC3)cc(-c3ccccc3)c2)=C1","C1=CC(c2cc(NC3=CC=NC3)cc(NC3=CC=NC3)c2)=CC1",{},"[c:0]1[ch:1][ch][c:3][c!r5:4][c!r5:5]1>>[c:0]1[CH2:1][c:3][c:4][c:5]1",null,-0.1367368436],[-0.0492715667,186.8810588383,20,"completed",-4.806248,20.0,20,"c1ccc(-c2occc2Nc2ccoc2-c2ccccc2)cc1","C1=CC(c2occc2Nc2ccoc2C2=CCC=C2)=CC1",{},"[c:0]1[ch:1][ch][c:3][c!r5:4][c!r5:5]1>>[c:0]1[CH2:1][c:3][c:4][c:5]1",null,-0.2778610202],[-0.0602023619,179.8199896832,20,"completed",-5.315928,20.0,20,"C1=CC(C2=CC(C3=CCC(C4=CCC=C4)=C3)=CC2)=CC1","C1=CC(C2=NC(C3=CCC(C4=CCC=C4)=N3)=CC2)=CC1",{},"[chr5,CH1r5:1]>>[n:1]",null,-0.2349072802],[-0.0608647781,172.144925227,20,"completed",-4.646628,20.0,20,"C1=CN=C(c2ccccc2Nc2ccccc2C2=NC=CC2)C1","C1=CN=C(C2=CCC=C2NC2=CCC=C2C2=NC=CC2)C1",{},"[c:0]1[ch:1][ch][c:3][c!r5:4][c!r5:5]1>>[c:0]1[CH2:1][c:3][c:4][c:5]1",null,-0.3610422396],[-0.0631690179,149.8896797565,20,"completed",-4.899536,20.0,20,"C1=NC=C(c2ccccc2Nc2ccccc2C2=CN=CC2)C1","C1=NC=C(C2=CCC=C2NC2=CCC=C2C2=CN=CC2)C1",{},"[c:0]1[ch:1][ch][c:3][c!r5:4][c!r5:5]1>>[c:0]1[CH2:1][c:3][c:4][c:5]1",null,-0.2053240502],[-0.0634290789,154.3646145811,20,"completed",-4.852616,20.0,20,"C1=NC(=C2C=C(Nc3ccccc3)C=N2)C=C1Nc1ccccc1","C1=CCC(NC2=CC(=C3C=C(NC4=CC=CC4)C=N3)N=C2)=C1",{},"[c:0]1[ch:1][ch][c:3][c!r5:4][c!r5:5]1>>[c:0]1[CH2:1][c:3][c:4][c:5]1",null,-0.2319824725],[-0.0637511793,186.7913124475,20,"completed",-5.191452,20.0,20,"C1=CCC(C2=CC(C3=CCC(C4=CC=CC4)=C3)=CC2)=C1","C1=C(C2=CCC(c3cccs3)=C2)C=C(c2cccs2)C1",{},"[#6H2r5:1]>>[S:1]",null,-0.197456562],[-0.0647834481,185.360164472,20,"completed",-4.7585,20.0,20,"c1ccc(-c2occc2Nc2ccoc2-c2ccccc2)cc1","C1=CCC(c2occc2Nc2ccoc2C2=CC=CC2)=C1",{},"[c:0]1[ch:1][ch][c:3][c!r5:4][c!r5:5]1>>[c:0]1[CH2:1][c:3][c:4][c:5]1",null,-0.3024951125],[-0.0659431938,201.8258131302,20,"completed",-5.179768,20.0,20,"C1=CC(C2=CC(C3=CCC(C4=CCC=C4)=C3)=CC2)=CC1","C1=C(C2=CCC(c3ccsc3)=C2)C=C(c2ccsc2)C1",{},"[#6H2r5:1]>>[S:1]",null,-0.2094074889],[-0.0678337302,211.9090681175,20,"completed",-5.17894,20.0,20,"C1=CC(c2cc(Nc3ccoc3)cc(C3=CCC=C3)c2)=CC1","c1cc(Nc2cc(-c3ccoc3)cc(-c3ccoc3)c2)co1",{},"[#6H2r5:1]>>[O:1]",null,-0.2189952048],[-0.0678709428,124.5770088588,20,"completed",-4.750772,20.0,20,"C1=CN=C(c2ccccc2Nc2ccccc2C2=NC=CC2)C1","C1=CN=C(C2=C(NC3=C(C4=NC=CC4)C=CC3)CC=C2)C1",{},"[c:0]1[ch:1][ch][c:3][c!r5:4][c!r5:5]1>>[c:0]1[CH2:1][c:3][c:4][c:5]1",null,-0.2743718775],[-0.0694359346,172.5731471766,20,"completed",-5.219052,20.0,20,"C1=CC(C2=CC(C3=CCC(C4=CCC=C4)=C3)=CC2)=CC1","C1=NC(C2=CC(C3=CCC(C4=CCC=N4)=C3)=CC2)=CC1",{},"[chr5,CH1r5:1]>>[n:1]",null,-0.1916414535],[-0.0697938654,180.338950946,20,"completed",-5.042504,20.0,4,"C1=CC(c2ccccc2Nc2ccccc2C2=CCC=C2)=CC1","C1=CC(c2ccccc2Nc2ccccc2C2=NCC=C2)=NC1",{},"[chr5,CH1r5:1]>>[n:1]",null,-0.1847754701],[-0.0703161551,225.7827506564,20,"completed",-5.086112,20.0,3,"c1ccc(Nc2ccc(-c3ccc(Nc4ccccc4)cc3)cc2)cc1","c1ccc(Nc2ccc(-c3ccc(Nc4ccccn4)cc3)cc2)nc1",{},"[ch&r6:0]>>[nr6:0]",null,-0.2259919468],[-0.0711656374,270.182193625,20,"completed",-4.592716,20.0,13,"C1=C(NC2=CCC=C2c2ccccc2)C(c2ccccc2)=CC1","C1=C(NC2=CCC=C2c2ccccn2)C(c2ccccn2)=CC1",{},"[ch&r6:0]>>[nr6:0]",null,-0.4461990313],[-0.0714962933,186.1924545175,20,"completed",-5.041032,20.0,20,"C1=c2ccc(-c3ccc4c(n3)=CCC=4)nc2=CC1","c1cc2c[nH]cc2nc1-c1ccc2c[nH]cc2n1",{},"[#6H2r5:1]>>[NH:1]",null,-0.1907130577],[-0.0721427733,172.3332645924,20,"completed",-5.124016,20.0,20,"C1=c2ncccc2=C(C2=c3cccnc3=CC2)C1","C1=c2nccnc2=C(C2=c3nccnc3=CC2)C1",{},"[ch&r6:0]>>[nr6:0]",null,-0.1731512938],[-0.0727168371,159.9506936629,20,"completed",-5.08648,20.0,4,"C1=c2cc(Nc3ccccc3)c(Nc3ccccc3)cc2=CC1","c1ccc(Nc2cc3cocc3cc2Nc2ccccc2)cc1",{},"[#6H2r5:1]>>[O:1]",null,-0.1602304331],[-0.0728451206,208.0160074054,20,"completed",-5.186024,20.0,4,"C1=CC(c2ccccc2Nc2ccccc2C2=CCC=C2)=CC1","c1ccc(-c2ccoc2)c(Nc2ccccc2-c2ccoc2)c1",{},"[#6H2r5:1]>>[O:1]",null,-0.2165565107],[-0.0728954606,126.333292266,20,"completed",-5.183264,20.0,20,"O=c1cccc(-c2c(NC3=CCC=C3)cccc2NC2=CCC=C2)o1","O=c1cccc(-c2c(NC3=CCC=C3)cccc2NC2=CCC=C2)[nH]1",{},"[o:1]>>[nH:1]",null,-0.1391302219],[-0.0734311016,147.2166198198,20,"completed",-5.037444,20.0,20,"C1=NCC(c2ccccc2Nc2ccccc2C2=CC=NC2)=C1","C1=CC(NC2=C(C3=CC=NC3)CC=C2)=C(C2=CC=NC2)C1",{},"[c:0]1[ch:1][ch][c:3][c!r5:4][c!r5:5]1>>[c:0]1[CH2:1][c:3][c:4][c:5]1",null,-0.1535911039],[-0.0737434947,207.6119477919,20,"completed",-4.725656,20.0,20,"C1=NC(Nc2ccccc2)=CC1=C1C=NC(Nc2ccccc2)=C1","C1=CC(NC2=CC(=C3C=NC(NC4=CCC=C4)=C3)C=N2)=CC1",{},"[c:0]1[ch:1][ch][c:3][c!r5:4][c!r5:5]1>>[c:0]1[CH2:1][c:3][c:4][c:5]1",null,-0.3343173668],[-0.0738235241,141.7188687061,20,"completed",-5.52716,20.0,20,"c1cc2cc3nc4[nH]ccc4cc3nc2[nH]1","C1=Cc2cc3nc4c(cc3nc2=C1)C=CC=4",{},"[nr5:0]>>[ch&r5:0]",null,-0.3308963794],[-0.0738417289,205.3269750015,20,"completed",-5.258152,20.0,20,"C1=CCC(C2=CC(C3=CCC(C4=CC=CC4)=C3)=CC2)=C1","C1=CCC(C2=NC(C3=CCC(C4=CC=CC4)=N3)=CC2)=C1",{},"[chr5,CH1r5:1]>>[n:1]",null,-0.2332703875],[-0.0741494064,99.5195468357,20,"completed",-5.383456,20.0,3,"c1ccc(-c2ccccn2)nc1","c1ccc(Nc2ccnc(-c3cc(Nc4ccccc4)ccn3)c2)cc1",{},"[ch&r6,CH1&r5:1]>>[*:1](-N-c1ccccc1)",null,-0.2219781952],[-0.0742525059,166.5830689296,20,"completed",-5.094944,20.0,4,"C1=c2ccccc2=C(C2=c3ccccc3=CC2)C1","C1=c2ccncc2=C(C2=c3cnccc3=CC2)C1",{},"[ch&r6:0]>>[nr6:0]",null,-0.1666206614],[-0.0746561904,127.3419767717,20,"completed",-5.329452,20.0,3,"c1ccc2c(Nc3cccc4ccccc34)cccc2c1","c1cc(Nc2cccc3ncccc23)c2cccnc2c1",{},"[ch&r6:0]>>[nr6:0]",null,-0.2049722103],[-0.0749529336,191.0652771291,20,"completed",-5.16008,20.0,4,"C1=CC(NC2=C(c3ccccc3)CC=C2)=C(c2ccccc2)C1","C1=CC(NC2=C(c3ccncc3)CC=C2)=C(c2ccncc2)C1",{},"[ch&r6:0]>>[nr6:0]",null,-0.195639074],[-0.075655466,149.9718437105,20,"completed",-5.24104,20.0,8,"C1=CCC(c2cc(NC3=NC=CC3)cc(C3=CC=CC3)c2)=C1","C1=CN=C(Nc2cc(-c3ccccc3)cc(-c3ccccc3)c2)C1",{},"[CH2:0]1[c,C:1]-,=,:[c,C:2]-,=,:[c,C:3]-,=,:[c,C:4]1>>[ch:0]1c[c:1][c:2][c:3][c:4]1",null,-0.1795515856],[-0.0758735056,210.9151813421,20,"completed",-4.91996,20.0,4,"C1=CCC(N(C2=CC=CC2)c2ccccc2)=C1","c1ccc(N(c2ccco2)c2ccco2)cc1",{},"[#6H2r5:1]>>[O:1]",null,-0.2456995533],[-0.0760413243,173.5523892763,20,"completed",-5.324392,20.0,14,"C(#CC1=CC(c2cccs2)=CC1)C1=CC(c2cccs2)=CC1","C(#CC1=CC(c2nccs2)=CC1)C1=CC(c2nccs2)=CC1",{},"[chr5,CH1r5:1]>>[n:1]",null,-0.234078617],[-0.0760432009,150.0916637335,20,"completed",-5.229264,20.0,17,"C1=CC(=C2C=c3cc4[nH]ccc4nc3=C2)C=C1","C1=CC(=C2C=c3cc4[nH]ccc4nc3=N2)C=C1",{},"[chr5,CH1r5:1]>>[n:1]",null,-0.1752569729],[-0.0761070485,185.3855847612,20,"completed",-5.02898,20.0,4,"C(#CC1=c2ccccc2=CC1)C1=c2ccccc2=CC1","C(#CC1=c2ccncc2=CC1)C1=c2ccncc2=CC1",{},"[ch&r6:0]>>[nr6:0]",null,-0.1919356581],[-0.0761307434,155.0985794046,20,"completed",-5.163208,20.0,10,"C1=CC(c2cc(Nc3ncc[nH]3)cc(C3=CCC=C3)c2)=CC1","C1=CC(c2cc(Nc3ncc[nH]3)cc(C3=CCC=C3)n2)=CC1",{},"[ch&r6:0]>>[nr6:0]",null,-0.1612862128],[-0.0762391525,166.2549916592,20,"completed",-4.773772,20.0,20,"C1=NC(Nc2ccccc2)=CC1=C1C=NC(Nc2ccccc2)=C1","C1=CCC(NC2=CC(=C3C=NC(NC4=CC=CC4)=C3)C=N2)=C1",{},"[c:0]1[ch:1][ch][c:3][c!r5:4][c!r5:5]1>>[c:0]1[CH2:1][c:3][c:4][c:5]1",null,-0.282469165],[-0.0762607753,193.5128471501,20,"completed",-5.197524,20.0,9,"C1=CCC(C=CC2=CC(C3=NCC(C=CC4=CC=CC4)=C3)=NC2)=C1","C1=CCC(C=Cc2cc(-c3cc(C=CC4=CC=CC4)[nH]n3)n[nH]2)=C1",{},"[#6H2r5:1]>>[NH:1]",null,-0.2052013109],[-0.0766441351,152.3081478795,20,"completed",-5.202032,20.0,4,"C1=CC(Nc2cc(NC3=CCC=C3)cc(-c3ccccc3)c2)=CC1","O=c1ccc(-c2cc(NC3=CCC=C3)cc(NC3=CCC=C3)c2)co1",{},"[c:1]1[c:2][ch:3][ch:4][c:5][c:6]1>>[c:1]1[c:2][o:3][c:4](=O)[c:5][c:6]1",null,-0.1682228615],[-0.0767555087,178.3723763887,20,"completed",-4.942592,20.0,10,"c1ccc(N(c2ccccc2)c2nccs2)cc1","C1=CC(N(C2=CCC=C2)c2nccs2)=CC1",{},"[c:0]1[ch:1][ch][c:3][c!r5:4][c!r5:5]1>>[c:0]1[CH2:1][c:3][c:4][c:5]1",null,-0.2096606093],[-0.076757457,180.3900560017,20,"completed",-5.249688,20.0,14,"C(#CC1=CC(c2ccc[nH]2)=CC1)C1=CC(c2ccc[nH]2)=CC1","C(#CC1=CC(c2cnc[nH]2)=CC1)C1=CC(c2cnc[nH]2)=CC1",{},"[chr5,CH1r5:1]>>[n:1]",null,-0.2086138922],[-0.0768471624,202.975999246,20,"completed",-5.19366,20.0,13,"c1ccc(N(c2ccccc2)c2ncc[nH]2)cc1","c1ccc(N(c2ccccc2)c2nnc[nH]2)cc1",{},"[chr5,CH1r5:1]>>[n:1]",null,-0.2133017396],[-0.076951768,166.0755092939,20,"completed",-5.206632,20.0,6,"C1=CC(Nc2cc(-c3ccsc3)cc(-c3ccsc3)c2)=CC1","C1=NCC=C1Nc1cc(-c2ccsc2)cc(-c2ccsc2)c1",{},"[chr5,CH1r5:1]>>[n:1]",null,-0.182078452],[-0.0771952062,188.5971303033,20,"completed",-5.16192,20.0,15,"C1=CC(C=CC2=C(C=CC3=CCC=C3)SC(=C3C=CN=C3)S2)=CC1","C1=CC(C=CC2=C(C=CC3=CCC=C3)SC(=C3C=CN=N3)S2)=CC1",{},"[chr5,CH1r5:1]>>[n:1]",null,-0.1935137718],[-0.077320177,85.9635252467,20,"completed",-5.375452,20.0,4,"C1=CCC(c2cc(Nc3ccccc3)cc(Nc3ccccc3)c2)=C1","C1=CCC(c2nc(Nc3ccccc3)cc(Nc3ccccc3)n2)=C1",{},"[ch&r6:0]>>[nr6:0]",null,-0.2111110887],[-0.0774066172,181.2164328989,20,"completed",-5.034868,20.0,10,"C1=NC=C(Nc2cccc(NC3=CN=CC3)c2-c2ccccc2)C1","C1=NC=C(Nc2cccc(NC3=CN=CC3)c2)C1",{},"[c&r6,C&r5:1](-[c]1[ch]ccc[ch]1)>>[*:1]",null,-0.1868637538],[-0.0774322958,129.3186626517,20,"completed",-5.307832,20.0,11,"C(#Cc1cc2c(cc1C#Cc1ccco1)=CCC=2)c1ccco1","C(#Cc1cc2cscc2cc1C#Cc1ccco1)c1ccco1",{},"[#6H2r5:1]>>[S:1]",null,-0.1946495446],[-0.0774447938,179.3518772042,20,"completed",-5.227976,20.0,17,"C1=CC(=C2C=c3cc4[nH]ccc4nc3=C2)C=C1","C1=CC(=C2C=c3nc4cc[nH]c4cc3=N2)C=C1",{},"[chr5,CH1r5:1]>>[n:1]",null,-0.2004800379],[-0.0774768598,171.3717412269,20,"completed
[truncated: 660,282 more chars]
