# Supplementary material for: Active discovery of organic semiconductors
Source: Nat Commun. 2021 Apr 23;12:2422. doi: 10.1038/s41467-021-22611-4 (PMC8065160; doi:10.1038/s41467-021-22611-4)
Supplement: Supplementary file 6 — Source Data [file 41467_2021_22611_MOESM6_ESM.zip › data/runs_1G/active_learner_results_script_twofold_0_kappa_2.5_nbatch_100_runs_50_production_False_rwssearch_0_suffix_/log_candidates/df_candidates_14.json]

{"columns":["molecule_smiles","operation","molecule_last_gen","generation","added_in_round"],"index":[0,1,2,3,4,5,6,7,8,9,10,11,12,13,14,15,16,17,18,19,20,21,22,23,24,25,26,27,28,29,30,31,32,33,34,35,36,37,38,39,40,41,42,43,44,45,46,47,48,49,50,51,52,53,54,55,56,57,58,59,60,61,62,63,64,65,66,67,68,69,70,71,72,73,74,75,76,77,78,79,80,81,82,83,84,85,86,87,88,89,90,91,92,93,94,95,96,97,98,99,100,101,102,103,104,105,106,107,108,109,110,111,112,113,114,115,116,117,118,119,120,121,122,123,124,125,126,127,128,129,130,131,132,133,134,135,136,137,138,139,140,141,142,143,144,145,146,147,148,149,150,151,152,153,154,155,156,157,158,159,160,161,162,163,164,165,166,167,168,169,170,171,172,173,174,175,176,177,178,179,180,181,182,183,184,185,186,187,188,189,190,191,192,193,194,195,196,197,198,199,200,201,202,203,204,205,206,207,208,209,210,211,212,213,214,215,216,217,218,219,220,221,222,223,224,225,226,227,228,229,230,231,232,233,234,235,236,237,238,239,240,241,242,243,244,245,246,247,248,249,250,251,252,253,254,255,256,257,258,259,260,261,262,263,264,265,266,267,268,269,270,271,272,273,274,275,276,277,278,279,280,281,282,283,284,285,286,287,288,289,290,291,292,293,294,295,296,297,298,299,300,301,302,303,304,305,306,307,308,309,310,311,312,313,314,315,316,317,318,319,320,321,322,323,324,325,326,327,328,329,330,331,332,333,334,335,336,337,338,339,340,341,342,343,344,345,346,347,348,349,350,351,352,353,354,355,356,357,358,359,360,361,362,363,364,365,366,367,368,369,370,371,372,373,374,375,376,377,378,379,380,381,382,383,384,385,386,387,388,389,390,391,392,393,394,395,396,397,398,399,400,401,402,403,404,405,406,407,408,409,410,411,412,413,414,415,416,417,418,419,420,421,422,423,424,425,426,427,428,429,430,431,432,433,434,435,436,437,438,439,440,441,442,443,444,445,446,447,448,449,450,451,452,453,454,455,456,457,458,459,460,461,462,463,464,465,466,467,468,469,470,471,472,473,474,475,476,477,478,479,480,481,482,483,484,485,486,487,488,489,490,491,492,493,494,495,496,497,498,499,500,501,502,503,504,505,506,507,508,509,510,511,512,513,514,515,516,517,518,519,520,521,522,523,524,525,526,527,528,529,530,531,532,533,534,535,536,537,538,539,540,541,542,543,544,545,546,547,548,549,550,551,552,553,554,555,556,557,558,559,560,561,562,563,564,565,566,567,568,569,570,571,572,573,574,575,576,577,578,579,580,581,582,583,584,585,586,587,588,589,590,591,592,593,594,595,596,597,598,599,600,601,602,603,604,605,606,607,608,609,610,611,612,613,614,615,616,617,618,619,620,621,622,623,624,625,626,627,628,629,630,631,632,633,634,635,636,637,638,639,640,641,642,643,644,645,646,647,648,649,650,651,652,653,654,655,656,657,658,659,660,661,662,663,664,665,666,667,668,669,670,671,672,673,674,675,676,677,678,679,680,681,682,683,684,685,686,687,688,689,690,691,692,693,694,695,696,697,698,699,700,701,702,703,704,705,706,707,708,709,710,711,712,713,714,715,716,717,718,719,720,721,722,723,724,725,726,727,728,729,730,731,732,733,734,735,736,737,738,739,740,741,742,743,744,745,746,747,748,749,750,751,752,753,754,755,756,757,758,759,760,761,762,763,764,765,766,767,768,769,770,771,772,773,774,775,776,777,778,779,780,781,782,783,784,785,786,787,788,789,790,791,792,793,794,795,796,797,798,799,800,801,802,803,804,805,806,807,808,809,810,811,812,813,814,815,816,817,818,819,820,821,822,823,824,825,826,827,828,829,830,831,832,833,834,835,836,837,838,839,840,841,842,843,844,845,846,847,848,849,850,851,852,853,854,855,856,857,858,859,860,861,862,863,864,865,866,867,868,869,870,871,872,873,874,875,876,877,878,879,880,881,882,883,884,885,886,887,888,889,890,891,892,893,894,895,896,897,898,899,900,901,902,903,904,905,906,907,908,909,910,911,912,913,914,915,916,917,918,919,920,921,922,923,924,925,926,927,928,929,930,931,932,933,934,935,936,937,938,939,940,941,942,943,944,945,946,947,948,949,950,951,952,953,954,955,956,957,958,959,960,961,962,963,964,965,966,967,968,969,970,971,972,973,974,975,976,977,978,979,980,981,982,983,984,985,986,987,988,989,990,991,992,993,994,995,996,997,998,999,1000,1001,1002,1003,1004,1005,1006,1007,1008,1009,1010,1011,1012,1013,1014,1015,1016,1017,1018,1019,1020,1021,1022,1023,1024,1025,1026,1027,1028,1029,1030,1031,1032,1033,1034,1035,1036,1037,1038,1039,1040,1041,1042,1043,1044,1045,1046,1047,1048,1049,1050,1051,1052,1053,1054,1055,1056,1057,1058,1059,1060,1061,1062,1063,1064,1065,1066,1067,1068,1069,1070,1071,1072,1073,1074,1075,1076,1077,1078,1079,1080,1081,1082,1083,1084,1085,1086,1087,1088,1089,1090,1091,1092,1093,1094,1095,1096,1097,1098,1099,1100,1101,1102,1103,1104,1105,1106,1107,1108,1109,1110,1111,1112,1113,1114,1115,1116,1117,1118,1119,1120,1121,1122,1123,1124,1125,1126,1127,1128,1129,1130,1131,1132,1133,1134,1135,1136,1137,1138,1139,1140,1141,1142,1143,1144,1145,1146,1147,1148,1149,1150,1151,1152,1153,1154,1155,1156,1157,1158,1159,1160,1161,1162,1163,1164,1165,1166,1167,1168,1169,1170,1171,1172,1173,1174,1175,1176,1177,1178,1179,1180,1181,1182,1183,1184,1185,1186,1187,1188,1189,1190,1191,1192,1193,1194,1195,1196,1197,1198,1199,1200,1201,1202,1203,1204,1205,1206,1207,1208,1209,1210,1211,1212,1213,1214,1215,1216,1217,1218,1219,1220,1221,1222,1223,1224,1225,1226,1227,1228,1229,1230,1231,1232,1233,1234,1235,1236,1237,1238,1239,1240,1241,1242,1243,1244,1245,1246,1247,1248,1249,1250,1251,1252,1253,1254,1255,1256,1257,1258,1259,1260,1261,1262,1263,1264,1265,1266,1267,1268,1269,1270,1271,1272,1273,1274,1275,1276,1277,1278,1279,1280,1281,1282,1283,1284,1285,1286,1287,1288,1289,1290,1291,1292,1293,1294,1295,1296,1297,1298,1299,1300,1301,1302,1303,1304,1305,1306,1307,1308,1309,1310,1311,1312,1313,1314,1315,1316,1317,1318,1319,1320,1321,1322,1323,1324,1325,1326,1327,1328,1329,1330,1331,1332,1333,1334,1335,1336,1337,1338,1339,1340,1341,1342,1343,1344,1345,1346,1347,1348,1349,1350,1351,1352,1353,1354,1355,1356,1357,1358,1359,1360,1361,1362,1363,1364,1365,1366,1367,1368,1369,1370,1371,1372,1373,1374,1375,1376,1377,1378,1379,1380,1381,1382,1383,1384,1385,1386,1387,1388,1389,1390,1391,1392,1393,1394,1395,1396,1397,1398,1399,1400,1401,1402,1403,1404,1405,1406,1407,1408,1409,1410,1411,1412,1413,1414,1415,1416,1417,1418,1419,1420,1421,1422,1423,1424,1425,1426,1427,1428,1429,1430,1431,1432,1433,1434,1435,1436,1437,1438,1439,1440,1441,1442,1443,1444,1445,1446,1447,1448,1449,1450,1451,1452,1453,1454,1455,1456,1457,1458,1459,1460,1461,1462,1463,1464,1465,1466,1467,1468,1469,1470,1471,1472,1473,1474,1475,1476,1477,1478,1479,1480,1481,1482,1483,1484,1485,1486,1487,1488,1489,1490,1491,1492,1493,1494,1495,1496,1497,1498,1499,1500,1501,1502,1503,1504,1505,1506,1507,1508,1509,1510,1511,1512,1513,1514,1515,1516,1517,1518,1519,1520,1521,1522,1523,1524,1525,1526,1527,1528,1529,1530,1531,1532,1533,1534,1535,1536,1537,1538,1539,1540,1541,1542,1543,1544,1545,1546,1547,1548,1549,1550,1551,1552,1553,1554,1555,1556,1557,1558,1559,1560,1561,1562,1563,1564,1565,1566,1567,1568,1569,1570,1571,1572,1573,1574,1575,1576,1577,1578,1579,1580,1581,1582,1583,1584,1585,1586,1587,1588,1589,1590,1591,1592,1593,1594,1595,1596,1597,1598,1599,1600,1601,1602,1603,1604,1605,1606,1607,1608,1609,1610,1611,1612,1613,1614,1615,1616,1617,1618,1619,1620,1621,1622,1623,1624,1625,1626,1627,1628,1629,1630,1631,1632,1633,1634,1635,1636,1637,1638,1639,1640,1641,1642,1643,1644,1645,1646,1647,1648,1649,1650,1651,1652,1653,1654,1655,1656,1657,1658,1659,1660,1661,1662,1663,1664,1665,1666,1667,1668,1669,1670,1671,1672,1673,1674,1675,1676,1677,1678,1679,1680,1681,1682,1683,1684,1685,1686,1687,1688,1689,1690,1691,1692,1693,1694,1695,1696,1697,1698,1699,1700,1701,1702,1703,1704,1705,1706,1707,1708,1709,1710,1711,1712,1713,1714,1715,1716,1717,1718,1719,1720,1721,1722,1723,1724,1725,1726,1727,1728,1729,1730,1731,1732,1733,1734,1735,1736,1737,1738,1739,1740,1741,1742,1743,1744,1745,1746,1747,1748,1749,1750,1751,1752,1753,1754,1755,1756,1757,1758,1759,1760,1761,1762,1763,1764,1765,1766,1767,1768,1769,1770,1771,1772,1773,1774,1775,1776,1777,1778,1779,1780,1781,1782,1783,1784,1785,1786,1787,1788,1789,1790,1791,1792,1793,1794,1795,1796,1797,1798,1799,1800,1801,1802,1803,1804,1805,1806,1807,1808,1809,1810,1811,1812,1813,1814,1815,1816,1817,1818,1819,1820,1821,1822,1823,1824,1825,1826,1827,1828,1829,1830,1831,1832,1833,1834,1835,1836,1837,1838,1839,1840,1841,1842,1843,1844,1845,1846,1847,1848,1849,1850,1851,1852,1853,1854,1855,1856,1857,1858,1859,1860,1861,1862,1863,1864,1865,1866,1867,1868,1869,1870,1871,1872,1873,1874,1875,1876,1877,1878,1879,1880,1881,1882,1883,1884,1885,1886,1887,1888,1889,1890,1891,1892,1893,1894,1895,1896,1897,1898,1899,1900,1901,1902,1903,1904,1905,1906,1907,1908,1909,1910,1911,1912,1913,1914,1915,1916,1917,1918,1919,1920,1921,1922,1923,1924,1925,1926,1927,1928,1929,1930,1931,1932,1933,1934,1935,1936,1937,1938,1939,1940,1941,1942,1943,1944,1945,1946,1947,1948,1949,1950,1951,1952,1953,1954,1955,1956,1957,1958,1959,1960,1961,1962,1963,1964,1965,1966,1967,1968,1969,1970,1971,1972,1973,1974,1975,1976,1977,1978,1979,1980,1981,1982,1983,1984,1985,1986,1987,1988,1989,1990,1991,1992,1993,1994,1995,1996,1997,1998,1999,2000,2001,2002,2003,2004,2005,2006,2007,2008,2009,2010,2011,2012,2013,2014,2015,2016,2017,2018,2019,2020,2021,2022,2023,2024,2025,2026,2027,2028,2029,2030,2031,2032,2033,2034,2035,2036,2037,2038,2039,2040,2041,2042,2043,2044,2045,2046,2047,2048,2049,2050,2051,2052,2053,2054,2055,2056,2057,2058,2059,2060,2061,2062,2063,2064,2065,2066,2067,2068,2069,2070,2071,2072,2073,2074,2075,2076,2077,2078,2079,2080,2081,2082,2083,2084,2085,2086,2087,2088,2089,2090,2091,2092,2093,2094,2095,2096,2097,2098,2099,2100,2101,2102,2103,2104,2105,2106,2107,2108,2109,2110,2111,2112,2113,2114,2115,2116,2117,2118,2119,2120,2121,2122,2123,2124,2125,2126,2127,2128,2129,2130,2131,2132,2133,2134,2135,2136,2137,2138,2139,2140,2141,2142,2143,2144,2145,2146,2147,2148,2149,2150,2151,2152,2153,2154,2155,2156,2157,2158,2159,2160,2161,2162,2163,2164,2165,2166,2167,2168,2169,2170,2171,2172,2173,2174,2175,2176,2177,2178,2179,2180,2181,2182,2183,2184,2185,2186,2187,2188,2189,2190,2191,2192,2193,2194,2195,2196,2197,2198,2199,2200,2201,2202,2203,2204,2205,2206,2207,2208,2209,2210,2211,2212,2213,2214,2215,2216,2217,2218,2219,2220,2221,2222,2223,2224,2225,2226,2227,2228,2229,2230,2231,2232,2233,2234,2235,2236,2237,2238,2239,2240,2241,2242,2243,2244,2245,2246,2247,2248,2249,2250,2251,2252,2253,2254,2255,2256,2257,2258,2259,2260,2261,2262,2263,2264,2265,2266,2267,2268,2269,2270,2271,2272,2273,2274,2275,2276,2277,2278,2279,2280,2281,2282,2283,2284,2285,2286,2287,2288,2289,2290,2291,2292,2293,2294,2295,2296,2297,2298,2299,2300,2301,2302,2303,2304,2305,2306,2307,2308,2309,2310,2311,2312,2313,2314,2315,2316,2317,2318,2319,2320,2321,2322,2323,2324,2325,2326,2327,2328,2329,2330,2331,2332,2333,2334,2335,2336,2337,2338,2339,2340,2341,2342,2343,2344,2345,2346,2347,2348,2349,2350,2351,2352,2353,2354,2355,2356,2357,2358,2359,2360,2361,2362,2363,2364,2365,2366,2367,2368,2369,2370,2371,2372,2373,2374,2375,2376,2377,2378,2379,2380,2381,2382,2383,2384,2385,2386,2387,2388,2389,2390,2391,2392,2393,2394,2395,2396,2397,2398,2399,2400,2401,2402,2403,2404,2405,2406,2407,2408,2409,2410,2411,2412,2413,2414,2415,2416,2417,2418,2419,2420,2421,2422,2423,2424,2425,2426,2427,2428,2429,2430,2431,2432,2433,2434,2435,2436,2437,2438,2439,2440,2441,2442,2443,2444,2445,2446,2447,2448,2449,2450,2451,2452,2453,2454,2455,2456,2457,2458,2459,2460,2461,2462,2463,2464,2465,2466,2467,2468,2469,2470,2471,2472,2473,2474,2475,2476,2477,2478,2479,2480,2481,2482,2483,2484,2485,2486,2487,2488,2489,2490,2491,2492,2493,2494,2495,2496,2497,2498,2499,2500,2501,2502,2503,2504,2505,2506,2507,2508,2509,2510,2511,2512,2513,2514,2515,2516,2517,2518,2519,2520,2521,2522,2523,2524,2525,2526,2527,2528,2529,2530,2531,2532,2533,2534,2535,2536,2537,2538,2539,2540,2541,2542,2543,2544,2545,2546,2547,2548,2549,2550,2551,2552,2553,2554,2555,2556,2557,2558,2559,2560,2561,2562,2563,2564,2565,2566,2567,2568,2569,2570,2571,2572,2573,2574,2575,2576,2577,2578,2579,2580,2581,2582,2583,2584,2585,2586,2587,2588,2589,2590,2591,2592,2593,2594,2595,2596,2597,2598,2599,2600,2601,2602,2603,2604,2605,2606,2607,2608,2609,2610,2611,2612,2613,2614,2615,2616,2617,2618,2619,2620,2621,2622,2623,2624,2625,2626,2627,2628,2629,2630,2631,2632,2633,2634,2635,2636,2637,2638,2639,2640,2641,2642,2643,2644,2645,2646,2647,2648,2649,2650,2651,2652,2653,2654,2655,2656,2657,2658,2659,2660,2661,2662,2663,2664,2665,2666,2667,2668,2669,2670,2671,2672,2673,2674,2675,2676,2677,2678,2679,2680,2681,2682,2683,2684,2685,2686,2687,2688,2689,2690,2691,2692,2693,2694,2695,2696,2697,2698,2699,2700,2701,2702,2703,2704,2705,2706,2707,2708,2709,2710,2711,2712,2713,2714,2715,2716,2717,2718,2719,2720,2721,2722,2723,2724,2725,2726,2727,2728,2729,2730,2731,2732,2733,2734,2735,2736,2737,2738,2739,2740,2741,2742,2743,2744,2745,2746,2747,2748,2749,2750,2751,2752,2753,2754,2755,2756,2757,2758,2759,2760,2761,2762,2763,2764,2765,2766,2767,2785,2786,2787,2788,2789,2790,2791,2792,2793,2794,2795,2796,2797,2798,2921,2922,2923,2924,2925,2926,2927,2928,2929,2930,2931,2932,2933,2934,2935,2954,2955,2956,2957,2958,2959,2960,2961,2962,2963,2964,2965,2966,2967,2968,2969,3062,3063,3064,3065,3168,3169,3170,3171,3172,3173,3174,3175,3176,3177,3178,3179,3180,3181,3182,3183,3184,3185,3186,3187,3188,3189,3190,3210,3211,3212,3213,3214,3215,3216,3217,3218,3219,3220,3425,3426,3427,3428,3429,3430,3431,3432,3433,3434,3435,3436,3437,3438,3439,3641,3642,3643,3644,3645,3646,3647,3648,3649,3650,4049,4050,4051,4180,4181,4182,4183,4184,4185,4186,4187,4188,4189,4190,4191,4192,4193,4194,4195,4196,4197,4198,4199,4200,4201,4202,4328,4329,4330,4331,4332,4333,4334,4335,4336,4556,4557,4558,4719,4720,4721,4722,4723,4724,4725,4726,4727,4889,4890,5166,5167,5168,5169,5170,5171,5172,5173,5174,5281,5282,5362,5363,5364,5365,5366,5367,5368,5369,5370,5611,5612,5660,5661,5841,5842,5843,5844,5845,5846,5847,5848,5849,5850,5851,5951,5952,6284,6285,6286,6287,6288,6289,6290,6291,6292,6293,6334,6335,6336,6337,6338,6339,6340,6341,6342,6343,6344,6345,6756,6757,6758,6759,6760,6761,6762,6763,6764,6765,6766,6767,6911,6912,6913,6914,6915,6916,6917,6918,6919,6920,6921,6922,6923,6975,6976,6977,6978,6979,6980,6981,6982,6983,6984,6985,6986,6987,6988,6989,6990,6991,6992,6993,6994,6995,6996,7188,7189,7190,7191,7192,7193,7194,7195,7196,7197,7198,7199,7200,7201,7202,7203,7204,7205,7206,7207,7208,7209,7210,7211,7212,7213,7214,7215,7302,7303,7304,7305,7306,7307,7308,7309,7310,7311,7312,7313,7330,7331,7332,7333,7334,7335,7336,7337,7338,7339,7340,7341,7342,7343,7344,7452,7453,7454,7455,7456,7457,7458,7459,7460,7461,7462,7479,7480,7481,7482,7483,7484,7485,7486,7487,7488,7489,7490,7600,7601,7602,7603,7604,7605,7606,7607,7608,7609,7610,7611,7630,7631,7632,7633,7634,7635,7636,7637,7638,7639,7640,7641,7642,7643,7644,7645,7646,7647,7648,7649,7650,7651,7692,7693,7694,7695,7696,7697,7698,7699,7700,7701,7702,7714,7715,7716,7917,7918,7919,7920,8241,8242,8243,8244,8245,8246,8247,8248,8249,8250,8251,8252,8253,8254,8255,8469,8470,8471,8472,8473,8474,8475,8476,8477,8478,8479,8480,9276,9277,9278,9279,9280,9281,9282,9283,9284,9285,9286,9287,9288,9289,9290,9321,9322,9323,9324,9325,9326,9327,9328,9329,9640,9641,9642,9643,9644,9645,9646,9647,9648,9649,9650,9651,9652,9653,9654,9693,9694,9695,9696,9697,9698,9699,9700,9701,9702,9703,9704,9705,9706,9751,9752,9753,9754,9755,9756,9757,9758,9759,9760,9761,9762,9763,9764,9765,9826,9827,9828,9829,9830,9831,9832,9833,9834,9835,9836,10418,10419,10420,10472,10473,10474,10475,10476,10477,10478,10479,10480,10481,10482,10483,10484,10485,10486,10614,10615,10616,10617,10618,10619,10620,10621,10622,10623,10624,10625,10626,10627,10628,10629,10630,10631,10632,10633,10700,10701,10702,10703,10704,10705,10706,10707,10708,10709,10710,10711,10712,10713,10714,10715,10716,10717,10718,10719,10720,10721,10722,10744,10745,10746,10747,10748,10749,10750,10751,10752,10753,10754,10755,10756,10757,10758,10759,10760,10761,10921,10922,10923,10924,11477,11478,11479,11480,11481,11482,11483,11484,11485,11486,11487,11488,11489,11490,11491,11492,11493,11616,11617,11618,11619,11620,11654,11655,11656,11657,11658,11659,11660,11661,11662,11663,11664,11665,11666,11667,11668,11669,11670,11671,11682,11683,11684,11685,11686,11687,11688,11689,11690,11691,11692,11693,11694,11711,11712,11713,11714,11838,11839,11840,11841,11842,11843,11844,11845,11846,11847,11848,11875,11876,11877,11878,11879,11880,11881,11882,11883,11949,11950,11951,11952,11953,11954,11955,11956,11957,11958,11959,11960,11961,11962,11963,12023,12024,12025,12026,12027,12028,12029,12030,12031,12032,12033,12034,12035,12036,12037,12505,12506,12507,12508,12509,12510,12511,12512,12513,12514,12515,12532,12533,12534,12535,12536,12537,12538,12539,12540,12541,12542,12543,12544,12545,12546,12547,12548,12549,12550,12605,12606,12607,12608,12609,12610,12611,12612,12613,12614,12615,12616,12617,12618,12722,12723,12724,12725,12726,12960,12961,13102,13103,13104,13105,13106,13107,13108,13109,13110,13111,13309,13310,13311,13312,13313,13314,13315,13316,13317,13318,13319,13320,13321,13322,13323,13444,13445,13446,13447,13448,13449,13450,13451,13452,13453,13454,13455,13456,13457,13458,13459,13460,13461,13462,13463,13464,13465,13466,13607,13608,13609,14005,14006,14007,14008,14009,14010,14011,14012,14013,14014,14015,14016,14017,14018,14019,14020,14021,14022,14023,14024,14025,14026,14027,14130,14131,14132,14133,14134,14135,14136,14137,14138,14139,14140,14312,14313,14314,14315,14316,14317,14318,14319,14320,14321,14322,14323,14324,14325,14326,14327,14328,14329,14330,14331,14399,14400,14401,14402,14403,14404,14405,14406,14407,14408,14409,14410,14670,14671,14672,14673,14674,14675,14676,14677,14678,14679,14680,14681,14682,14683,14684,14685,14686,14692,14693,14694,14695,14696,14697,14698,14699,14700,14767,14768,14769,14770,14809,14810,14811,14812,14813,14814,14815,14816,14817,14818,14819,14820,14823,14824,14825,14826,14827,14828,14964,14965,14966,14967,14968,14969,14970,14971,14972,14973,14974,14975,14976,14977,14978,14979,14980,14981,14982,14983,14984,14985,14986,14987,14988,14989,14990,14991,14992,14993,14994,14995,14996,14997,14998,15119,15120,15121,15122,15123,15124,15125,15126,15127,15139,15140,15141,15142,15143,15144,15145,15146,15147,15148,15149,15150,15151,15152,15153,15241,15242,15243,15244,15245,15246,15247,15248,15249,15250,15251,15252,15253,15254,15273,15274,15275,15276,15277,15278,15279,15280,15281,15282,15379,15380,15381,15382,15383,15384,15385,15386,15387,15388,15389,15608,15609,15610,15611,15612,15613,15614,15615,15616,15617,15618,15779,15780,15781,15782,15783,15784,15785,15786,15787,15788,15789,16018,16019,16020,16021,16331,16332,16333,16334,16335,16488,16489,16490,16491,16492,16493,16494,16495,16496,16497,16498,16499,16533,16534,16535,16536,16619,16620,16621,16622,16623,16624,16625,16626,16627,16628,16629,16654,16655,16656,16657,16658,16659,16660,16661,16662,16663,16664,16665,16666,16667,16668,16669,16670,16671,16672,16673,16674,16675,16729,16730,16731,16732,16733,16734,16735,16736,16737,16738,16739,16740,16741,16742,16937,16938,16939,16940,16941,16942,16943,16944,16945,16946,16947,16948,16949,16950,16951,16965,16966,16967,16968,16969,16970,16971,16972,16973,16974,16975,16976,17200,17201,17202,17203,17204,17205,17206,17207,17208,17209,17210,17211,17268,17269,17270,17271,17608,17609,17610,17611,17612,17613,17614,17615,17616,18037,18038,18039,18040,18041,18042,18043,18044,18045,18046,18047,18048,18049,18252,18253,18254,18829,19227,19228,19229,20480,20481,20482,20483,20484,20485,20486,20487,20488,20489,20490,20491,20492,20699,20700,21512,21513,21514,21515,21516,21517,21518,21519,21520,21521,21522,21523,21524,21525,21526,21527,22560,22561,22562,22563,23002,23003,24022,24023,24024,24025,24026,24027,24028,24029,24074,24075,24076,24077,24078,24079,24080,24081,24082,25039,25040,25041,25321,25322,25323,25324,25518,25519,25520,25521,25522,25523,25524,25525,25526,25527,25528,25529,25530,25837,25838,25855,25856,25939,25940,25941,25942,25943,25944,25945,25946,26481,26482,26629,27206,27652,27850,27851,27852,29127,29128,29129,29482,29483,29484,29840,29841,29842,30651,30652,30653,30671,30859,32135,32136,32137,32138,32139,32544,32771,32772,32773,32774,32775,32776,32777,32778,32779,33386,33387,33388,33389,33390,33391,33392,33393,33394,33395,33396,33397,33398,33399,33400,33401,33402,33403,33780,33781,33782,33783,33784,33785,33786,33909,33910,33911,33912,33913,33914,33915,33916,34852,34853,34854,34855,34856,34857,34858,34859,34860,34861,34862,34863,34864,34865,34866,34867,35168,35169,35170,35661,35662,35663,35664,35665,35666,35667,35668,35669,35670,35671,36012,36013,36014,36015,36016,36017,36018,37133,37134,37135,37136,37480,37481,37482,37483,37484,37485,37486,37487,37488,37563,37564,37565,37566,39075,39076,39077,40246,40247,40248,40249,40250,40251,40252,40253,40254,40255,40256,40257,40258,40259,40260,40261,40262,40263,40264,40265,40484,40485,40486,40487,40498,40499,40500,40501,41680,42118,42119,42307,42308,42309,42310,43042,43043,43044,43045,43046,43047,43048,43049,43059,43060,43061,43062,43063,43064,43065,43066,43067,43068,43069,43070,43071,43072,43073,43074,43075,43076,43077,43078,43223,43224,43698,43699,43700,44256,44257,44258,44259,44260,44261,44262,44263,44264,44265,44266,44267,44268,44351,44352,44353,44354,44509,44563,44564,44565,44566,46081,46082,46083,46084,46516,46517,46518,46519,46520,46521,46522,46523,46524,47096,47120,47121,47122,47123,47124,47125,47126,47312,47313,47314,47315,47466,47467,49093,49223,49224,49225,49600,49601,49602,49603,49604,49605,49606,49607,50327,50328,50329,50823,50824,50825,50826,50827,51364,51365,51366,51367,51456,51457,51458,52338,52339,52340,52341,52871,52872,53127,53128,53327,53668,53907,54940,54941,54942,54943,54944,55081,55082,55745,56298,56993,57460,57461,57462,57463,57464,57465,57466,57467,57468,57469,57470,57471,57472,57473,57474,57475,57476,57477,58346,58347,58348,58349,58543,58544,58545,58546,58547,58548,58549,58550,58551,58552,58553,58554,58555,58556,58557,58558,58559,58560,58561,58562,59064,59065,59066,59067,59068,59069,59070,59071,59072,59073,59074,59075,59076,59136,59137,59279,59280,59780,59781,59782,59783,59784,59946,59947,59948,59949,59950,59951,59952,59953,59954,59955,59956,59957,59958,59959,59960,59961,59962,59963,60224,60225,60226,60986,60987,60988,60989,60990,60991,60992,60993,60994,60995,60996,60997,60998,60999,61000,61001,61002,61003,61036,61037,61038,61039,61040,61041,61042,61043,61044,61045,61046,61047,61048,61049,62169,62170,62171,62172,62173,63940,65416,65417,65418,65419,65420,65421,65422,65423,65424,65425,65426,65427,65428,65738,8181,8182,8183,8184,8185,8186,8187,8188,8189,8190,8191,8192,8193,8194,8195,8196,8197,10017,10018,10019,10020,10021,10022,10023,10024,10025,10026,10027,10028,10029,10030,10031,10032,10033,10034,14920,14921,14922,14923,14924,14925,14926,14927,14928,14929,14930,14931,14932,14933,14934,14935,14936,14937,18220,18221,18222,18223,18224,18225,18226,18227,18228,18229,18230,18231,18232,18233,21503,21504,23346,23347,23997,23998,23999,24000,24001,24002,24003,24004,24005,24006,24007,24008,24009,24010,24011,24012,24511,24512,24778,24779,24780,24781,24782,25853,25854,28674,28675,28929,28930,28931,28932,28933,28934,28935,28936,28937,28938,28939,28940,29333,29334,30561,30562,31027,31028,34614,34615,34616,43374,43375,44165,44166,46966,46967,49389,49390,50180,50181,50182,50183,50184,50185,50186,50187,53387,53388,53389,53390,54499,54500,54501,57390,57391,57392,57393,58163,58164,58165,58166,58167,58168,58169,58170,58171,58172,58173,58174,58175,58176,58177,58178,58179,58180,58181,58182,58183,58789,58790,58793,58794,58795,61353,61354,63430,63431,65033,65034,65331,65332,65333,65617,65618,65619,65620,65621,65622,65623,65624,65625,65626,65627,65628,65629,65630,66687,66688,66689,66690,66691,66692,66693,66694,67207,67208,67209,67210,67211,67212,67213,67214,67215,67216,67217,67218,67219,67220,67221,67222,67223,67224,68345,68346,68834,68835,68836,71192,72375,72376,72377,72378,73323,73324,75195,75196,75197,75198,78685,78686,78687,78688,78689,78690,78691,78692,78693,81053,81054,81094,81095,81832,81833,81834,81835,81836,81837,81838,81839,81840,81841,81842,82422,82423,82424,82425,82426,82427,82428,82429,82430,82431,82432,82433,82434,82435,82436,85920,85921,85922,86579,86604,86605,86606,86607,87825,87826,87827,87828,87829,87830,87831,87832,87833,88024,89510,89511,89512,89595,89596,89597,89598,89599,89737,89738,90154,90155,90794,90795,91595,91596,91597,91598,91599,91600,91601,91602,91603,91604,91605,91606,91607,91608,92131,92132,92133,92134,92135,93650,93651,93652,94315,94316,94317,96554,96555,96556,96557,96558,96559,96560,96561,96562,96563,98077,99163,99164,99165,99166,99167,99168,99169,99170,99171,99172,99173,99174,99175,99176,99444,99445,99446,104173,114474,114546,117782,117783,117784,117785,117786,117787,117788,117789,117790,117791,117792,117793,117794,117795,118104,118105,118106,118107,118651,118652,118653,118654,118655,118656,118657,118658,118659,118660,118661,118662,118663,118664,120641,120642,120643,122479,122480,122481,122482,122483,122484,122485,122486,122487,122488,122489,123332,123333,123334,123356,123357,123358,123359,123360,123361,123362,123363,126047,126048,129720,129721,129722,129723,130961,134654,134655,134656,135227,135228,137734,137735,137736,137737,138082,138083,138123,138124,138125,138126,138127,138128,138129,138130,138131,138390,141883,141884,141885,142003,142004,142005,142006,142007,142008,142009,142010,142011,142012,142063,142064,142065,142066,142067,142677,142678,142802,142803,13162,13163,13164,13165,13166,17073,17074,17075,17076,17077,19504,19505,19506,19507,19508,29048,29049,29050,29051,29052,29053,29054,29055,29056,29057,29058,29132,29133,29134,29135,29136,29137,29138,29139,29372,29373,30913,30914,30915,30916,30917,30918,30919,30920,30921,30922,30923,30924,30925,30926,30927,30928,30929,30930,30931,30932,30933,30934,31351,31352,31353,31354,31355,31356,31357,31358,31359,32628,32629,32630,32631,32632,32633,32634,32635,32636,32768,32769,32770,33516,33517,33518,35380,35381,35571,35572,35573,35574,35575,35576,35577,35578,35579,35580,35581,38767,38768,40131,40132,40133,40655,40656,40657,40658,40659,40660,40661,40662,40663,41294,41295,41970,41971,41972,41973,41974,41975,41976,41977,41978,44167,44168,44169,44170,44171,44172,44173,44174,44175,45559,45560,45561,45562,45563,45564,45565,45566,45567,46177,46178,46820,46821,46822,46823,46824,46825,46826,46827,46828,46829,47639,47640,47641,47642,47643,47644,47645,47646,47647,49032,49033,49034,49035,49036,49090,49314,49315,49521,49522,49618,49619,49620,50839,50840,50841,50842,50843,50844,50845,50846,50847,50848,51288,51289,51290,51291,51292,51293,51294,51295,51296,51297,51298,51322,51323,51324,53761,53762,54119,54120,54121,54122,54123,54124,54125,54126,54127,55209,55210,55211,55212,55213,55214,55215,55216,55259,55260,55261,55498,55499,55500,55501,55502,55503,55504,55505,55506,55507,55508,55509,55510,55511,55512,58491,58492,58493,58494,58495,58496,58497,58498,58499,58500,58501,58502,58503,58504,58505,59385,59386,59735,59736,60306,60307,60381,60382,60620,60621,60622,60623,60624,60625,60626,60627,60628,60898,60899,60900,60901,60902,60903,60904,60905,60906,60907,60908,60909,60910,67950,67951,67952,67953,67954,67955,67956,67957,67958,67959,67960,67961,67962,68856,73644,73645,73646,73884,73885,73886,73887,73888,75199,75200,75201,75202,75203,75204,75205,75206,75207,80612,80613,80614,84202,84203,84204,84205,84600,84601,84602,84603,86171,86172,86173,86174,86175,86176,86177,86178,86179,90101,96927,100505,100506,100507,100508,100509,100510,100511,100512,100513,100514,100515,100516,107157,108678,108679,108680,108681,108914,108915,108916,108917,108918,109422,109423,109424,109425,109426,109427,109428,109429,109430,109431,109731,109732,109733,109734,109735,109736,109737,109738,109739,114336,114337,114338,115665,115666,115667,115668,115669,116125,116126,116127,116128,116129,116945,120682,129801,129802,129803,129804,129805,129806,129807,129808,129809,129810,129811,129812,129813,134148,134149,134150,135415,136507,136508,136509,136510,146092,146093,146094,146095,146096,146097,152048,152049,154501,154502,154503,154504,154505,154506,160386,161861,182936,187039,187040,187041,187042,187731,187732,187733,191549,191550,194666,194667,194668,194669,203893,203894,203895,203896,203897,203898,203899,206148,206149,206150,206151,206152,206153,206154,208123,208124,217306,217307,217308,217309,217310,217311,217312,217602,217603,218503,218504,218505,224323,224324,224325,224326,224327,224328,224329,8640,8641,8642,8643,8644,8645,8646,8647,8648,8649,8650,8651,8652,8653,8654,8655,8656,8657,12967,12968,12969,12970,12971,12972,12973,12974,12975,12976,12977,12978,12979,12980,12981,12982,12983,12984,19563,19564,19565,19566,19567,19568,20215,20216,20217,20218,20219,20220,20221,21130,21131,21132,21133,22386,22387,23854,23855,23856,23857,23858,23859,23860,23861,23862,25450,25451,25452,25453,25454,25455,25456,25457,25458,25459,25741,25742,25743,25772,25773,27139,27140,29427,29428,29429,29430,29431,31029,31030,32119,32120,32121,32122,32123,32124,32125,32126,32127,32128,32129,34623,34624,34625,34626,34627,34628,34629,34630,36367,36368,49830,49831,49832,49952,49953,55167,55168,55169,55170,55171,55172,55173,55174,56037,56038,56039,61789,61790,66359,67378,70182,70183,70184,70185,70186,70187,70188,70189,70190,70191,70192,70447,70448,70449,70450,70451,70452,70453,70454,70455,70456,70457,71622,72108,72370,72371,72372,72373,72374,72544,72545,72546,72547,72548,72549,72550,72551,72552,72553,74411,74412,74413,75266,75267,75268,75269,75270,75407,75408,75409,75410,75411,75412,75413,75414,75415,75416,75417,81099,81100,81101,81102,81103,81104,84823,84824,84825,84826,84827,84828,85147,85148,85729,85730,85731,85732,85733,85734,85735,85736,85737,85738,86911,87332,87333,87334,87335,87336,87337,87338,87339,87340,87341,87342,87943,87944,87945,87946,87947,87948,87949,87950,87951,87952,87953,87954,87955,87956,87957,92617,92618,92619,92843,92844,92845,92846,92847,92952,92953,92954,92955,92956,92957,92958,92959,92960,92961,93966,93967,93968,93969,93970,93971,93972,93973,93974,93975,93976,93977,93978,93979,93980,94121,94122,94123,94124,94125,94126,94127,94128,94129,94130,94131,94132,94133,94134,94254,94255,94256,94257,94258,94259,94260,94261,94262,94263,94759,94760,94761,94762,94763,95537,95538,95539,95540,95541,95542,95543,95544,95545,95546,95547,96359,96360,96361,96455,96456,96457,96458,96459,98662,98663,102125,102126,102127,102128,102129,102130,102838,102839,102840,102841,102842,102843,102844,102845,102846,102847,102848,103989,103990,103991,103992,103993,103994,105274,105275,105326,105327,105328,105329,105330,105331,105332,105333,105334,105335,105605,105606,105607,110230,111936,111937,111938,111939,111940,112510,113045,113046,113047,114962,114963,114964,114965,114966,114967,114968,114969,114970,114971,114972,116049,116050,116051,116052,116053,116054,117046,117047,117048,117049,117050,117051,117052,117053,117054,117055,117139,117140,117581,118744,118745,118746,118747,118748,118749,118824,118825,118826,118827,119075,119076,119077,119078,119079,119283,119284,119285,119286,119287,119288,119551,121736,121737,121738,121739,121740,121741,121742,121743,121744,121745,121746,122206,122207,122208,122209,122210,122211,122212,122213,122214,122215,122871,122872,123160,123161,123162,123163,123164,123165,123166,123167,123168,123169,124438,124439,124440,124441,124442,124443,124444,124445,124446,124447,124448,125105,125106,125107,125108,125109,127224,127225,127226,127227,127228,127229,127230,127231,127232,127233,127234,127825,127826,127827,127828,127829,127830,127831,127832,127833,127834,127835,128009,128010,131214,133320,133321,133322,133323,133324,133325,133326,133327,133640,133641,133642,133643,133644,133645,133646,133647,133648,133649,133650,133746,133747,133748,134173,134933,134934,134935,134936,134937,138672,138673,139724,139725,140056,140057,140058,140059,141293,141294,141295,141296,141297,141298,141299,141300,141301,141302,141303,141304,141305,141306,141307,141996,141997,141998,141999,142000,142001,142002,142837,142838,142839,142840,142841,144432,144433,144434,144435,144436,144437,144641,144642,144643,144644,150502,150503,150504,150505,150506,150507,150508,154325,154326,154327,154328,154329,154330,154331,161041,161042,161043,161044,161045,161046,161047,161048,171967,171968,187827,187828,200825,200826,4052,4053,4054,4055,5681,5682,5683,5684,9909,9910,9911,12908,12909,12910,12911,12912,12913,12914,12915,16240,16241,16242,18959,18960,21870,21871,21986,21987,22388,22389,22390,22391,22392,22393,22394,22395,22396,23549,23550,23551,23552,23553,23554,23555,23556,23557,23558,23559,23560,24756,24757,32369,32370,32371,32372,32373,32374,37074,37075,37076,37077,37078,37079,37080,37081,37082,37083,37084,38380,38381,38382,38383,38384,38385,38386,38387,39874,39875,39876,39877,39878,39879,39880,39881,39882,39883,39884,39885,39886,39887,39888,45652,45653,46857,46858,48032,48033,48859,48860,48861,48862,48863,48864,53270,53271,53272,53273,53274,53275,53276,53277,53278,58024,58025,58026,58027,58028,58029,58030,58031,58032,58033,58034,58035,58036,58416,58417,58418,58419,60631,60632,67136,67137,67138,67139,87763,87764,87765,87766,87767,87768,87769,87778,87779,87780,87781,87782,87783,87784,87785,87786,87787,87788,97769,97770,97771,97772,97773,97774,97775,97776,97777,97778,98069,98070,98071,98072,98073,98074,98075,98076,98734,110545,110546,110547,110548,110549,110550,110551,110552,110553,110554,110555,111003,111004,111005,111006,111007,111008,111009,111010,113508,115000,115001,115002,115003,115004,115005,115006,118785,129466,129467,129468,129469,129470,129471,129472,129473,131096,140366,144262,144263,144264,144265,144266,144267,144268,150618,150619,150620,150621,150622,151263,151264,151265,152127,152128,152129,152130,152856,152857,152858,153102,153103,153104,153105,154246,154247,154248,154249,154250,154251,154252,154974,154975,154976,155342,155343,155344,158661,159549,159550,159551,159552,159553,159554,159555,159556,162097,162098,162099,164115,164116,164117,164118,164119,164120,164121,164381,164382,164383,164892,164893,164894,164895,164896,168906,168907,168908,170201,170202,170203,170204,170205,170206,170207,172409,172410,172411,172709,172710,172711,173220,173221,173222,173223,174208,174209,174210,174211,174900,174901,174902,176033,176034,176035,179109,179110,179111,180086,180087,180088,181020,181021,181022,187510,187511,187512,187513,187619,187620,187621,193370,193371,193477,193478,193479,193480,193858,193859,193860,193861,193862,193863,193864,194238,194239,194240,194329,195195,195196,195197,198347,198348,198349,198840,198841,202682,202683,204713,205352,205353,205354,208114,208115,209148,209149,209150,209151,210035,210036,210037,210760,210761,210762,210763,211958,216351,216352,216353,216354,216355,216356,216357,217148,217149,217150,217151,217388,217389,217390,217606,217607,218050,218051,218052,218113,218114,218115,218116,218117,218118,218119,222638,222639,222640,222641,231922,231923,231924,231925,231926,237881,237882,237883,237884,237885,253174,253175,253176,253177,253178,262934,262935,262936,262937,262938,263819,263820,263821,263822,263823,3028,3029,3030,3031,3032,3033,3034,3035,3036,3143,3144,3145,3146,8481,8482,8483,8484,8485,8486,8487,8488,8489,8490,8491,8492,8493,8494,8495,8496,9655,9656,9657,9658,9659,9660,9661,9662,9663,14302,14303,14304,14305,14306,14307,15966,15967,15968,15969,21898,21899,21900,21901,22704,22705,24673,24674,28745,28746,28747,28748,28749,28750,28751,28752,28753,28754,28755,31244,31245,31246,31247,33042,33043,33044,33045,33046,33047,33048,33049,33050,33051,33052,33053,33054,33055,33056,33057,33820,34820,34821,34822,34823,34824,34825,34826,34827,34828,34829,34830,34831,35085,35086,35087,35088,35089,35090,35091,35092,35093,35259,35260,35261,35262,35263,35264,35265,35266,35267,35268,35543,35544,35545,36696,36697,36698,36699,37354,37355,37356,37357,37358,37359,37360,37361,37362,37363,38588,38589,38590,38591,38592,38593,38594,38595,38596,42249,42250,42251,42252,42253,44315,44316,44317,44318,44319,44320,45479,45480,45481,45727,45728,46830,46831,46832,46833,46834,46835,46836,46837,46838,52155,52156,54820,54821,54822,54823,54824,54825,54826,54827,54828,55612,55613,55614,57029,57030,57031,57032,57033,57034,57264,57265,57266,57267,57268,57269,57270,57271,57272,57273,57274,57275,57276,63783,63784,63785,63786,63787,63788,64814,64815,64816,64817,64818,64819,64820,64821,64822,69127,69128,69129,69130,69131,69132,69133,69134,69135,69136,69137,69138,69139,74270,74271,74272,74273,74274,74275,74276,74277,74278,74279,87475,87476,87477,87478,87479,87480,87481,87482,87483,87484,87485,89436,89437,89438,89439,89440,89441,89442,89443,89444,89445,92395,92396,92397,95182,95183,95184,95185,95186,98332,98333,98334,98450,98451,98452,98453,98454,98455,98456,101081,101082,101083,101084,101085,101086,101087,101088,101089,101090,101975,101976,101977,101978,101979,101980,101981,101982,101983,101984,101985,102715,102716,102717,102718,102719,103603,103604,103605,103606,103607,103608,103609,103610,103611,103612,103613,109234,109235,109236,109237,109238,109239,109240,109241,109242,109243,109244,109245,109246,109247,109248,110149,110150,110151,110152,110153,114284,114285,114286,114287,114288,114289,116294,116295,117242,117243,117244,117245,117246,117247,117248,117249,117250,117251,118246,118247,118248,118249,118250,118251,118252,118253,118254,118255,119641,119642,119643,119644,119645,119646,119647,124722,124723,127561,129221,129222,129223,129224,129225,129226,129227,129228,131571,131572,131573,131574,131575,133044,133045,133046,133047,133048,133049,133050,133051,133052,133053,133054,133055,133056,133057,133058,133179,133180,133181,133849,133850,133851,133852,133853,133854,133855,133856,133857,133858,134283,134284,134285,134286,134287,134288,134289,134290,134291,134292,134293,134456,134457,134458,134459,134460,137659,138196,138197,138198,138199,138200,138201,138661,138662,138663,144090,144091,144092,144093,144094,144095,144096,144097,144098,144099,144382,144383,144384,144385,144386,145790,145791,145792,145793,147067,147068,147069,147070,147071,147072,147073,147074,160478,160479,160480,160481,160482,160483,160484,167638,167639,167640,167641,167642,167643,168179,168180,168181,173267,173268,173269,173270,173271,173272,173273,175898,175899,175900,175901,175902,175903,175904,176855,176856,176857,177756,181801,192703,192704,192705,192706,192707,192708,193675,193676,193677,193678,193679,193680,193681,194327,194328,199762,200093,200094,200095,200096,200097,200098,200099,202125,202126,202127,202128,202129,202130,202131,203011,213636,213637,213638,219253,219254,219255,219256,219257,219258,219259,219260,220368,223814,223815,223816,223817,223818,223819,223820,226759,226760,226761,226762,230400,230401,230402,230403,230404,233166,233167,233168,233169,233170,233171,235550,235551,235552,235553,235554,235626,235627,243985,243986,243987,243988,243989,254458,254459,254460,254461,254462,254828,254829,254830,254831,265619,265620,265621,265622,265623,267273,267274,267275,267276,267277,267880,267881,267882,267883,267884,7314,7315,7316,7317,7318,7319,7320,7321,7322,7323,7324,7325,7326,7327,7328,7329,10124,10125,16404,16405,16406,16407,16408,16409,16410,16411,16412,16413,16414,16415,16416,16417,16418,16419,22884,22885,22886,22887,22888,22889,22890,22891,22892,25126,25127,25128,25129,25782,25783,25784,25785,30097,30098,30099,30100,30101,30102,30103,30104,30105,33404,33405,34408,34409,34410,34411,34412,34413,34414,34868,34869,36298,36299,36300,36301,36302,36303,36304,36305,36306,36810,36811,36812,36813,36814,36815,36816,36817,36818,36819,38050,38051,38052,38053,38054,38055,42700,42701,44488,44489,44490,44491,44492,44493,44494,44495,44496,44726,44727,44728,44729,44730,44731,44732,44733,44734,44735,44736,44737,44738,44739,44740,44741,44742,44743,44744,44745,46171,46172,47847,47848,47849,47850,56937,56938,56939,56940,56941,56942,56943,56944,56945,56946,56947,58099,58100,60916,60917,60918,60919,60920,60921,60922,60923,60956,60957,67194,67195,67196,67197,67198,67199,67200,67201,67202,67203,67204,67205,67206,68283,68284,68285,68286,68287,68288,68289,68290,71525,71526,71527,71528,71529,71530,71531,73034,73035,73036,73037,73038,73039,73040,73041,73042,73043,73044,73045,73046,76766,76767,76768,76769,76770,76771,76772,76773,76774,76775,76776,76777,76778,76779,76780,77120,77121,82375,82376,82377,82378,82379,82380,82381,82382,82383,82384,82385,82386,82387,84306,84307,84308,84309,84310,84311,84312,84313,84314,84315,84316,84317,84318,84319,84320,85950,85951,88135,88136,88137,88138,88139,88140,88141,88142,88143,88144,88145,88146,88596,88597,88598,88599,89730,89731,89732,89733,89734,89735,89736,90370,90371,90372,90373,90374,90375,90376,92776,92777,92778,92779,92780,92781,92782,92783,92784,92785,92786,92787,92788,92789,92790,103024,103025,103026,103027,103028,103703,103704,103705,103706,103707,105172,105173,105174,105175,105176,106568,106569,106570,106571,106572,106573,106574,106575,106576,106577,106578,106579,106580,110579,110580,110581,110582,110583,110584,110585,111129,111130,114728,114729,114730,114731,118357,118358,118359,118360,118361,118362,118363,118364,118365,118366,118367,121894,121895,121896,121897,121898,121899,121900,121901,121902,121903,121904,121905,121906,121907,121908,121909,123213,123214,123215,123216,123951,126099,126100,126101,126102,126103,126104,126105,126106,126107,126108,126109,134174,134631,134632,138067,138068,138069,138070,138071,138072,138073,138074,138075,138076,138077,138078,138079,138080,138081,139751,139752,141308,141309,141310,141311,141312,141313,141314,141315,141316,141317,141318,141319,143354,143355,143356,143357,143358,143359,143360,143361,146822,146823,146824,152628,152629,152630,152913,152914,152915,154306,154307,154308,154309,154310,154311,154312,155460,155461,157010,157011,157012,159318,159319,160308,160577,160578,160579,162451,162452,162453,162454,168540,168541,173847,173848,173849,180516,180517,180518,180519,180520,180521,180522,184426,184427,184428,184429,184430,184431,184432,186618,186619,186620,187097,188731,189461,189462,189463,189464,189465,189466,189467,189468,189772,189773,189774,193050,193051,194757,194981,194982,194983,198314,198315,198316,198317,198318,198319,200222,203715,203716,205394,205395,206754,206755,206756,207572,208037,208038,208039,208040,208041,208042,208099,208100,208101,208102,208103,208104,209258,209259,210445,210446,210447,210448,210449,210450,210451,210452,212157,212158,212669,213553,213554,213555,219020,219021,219022,219023,219024,219025,219172,219173,219174,222492,222493,222494,223075,223076,228470,228471,228472,228473,228474,231688,231689,231690,231691,231692,240506,240507,240508,240509,240510,258379,258380,258381,258382,270320,270321,270322,270323,270324,2907,2908,2909,2910,2911,2912,2913,2914,2915,2916,2917,2918,2919,2920,4446,4447,4448,4449,4450,4451,4452,4453,4454,4455,4467,4468,4469,4470,4471,4472,4473,4474,4475,4476,4477,4478,4479,4480,4481,6751,6752,6753,6754,6755,10499,10500,10501,10502,10503,10504,10505,10506,10507,10508,10509,10510,10511,10512,10513,10514,10515,11993,11994,11995,11996,11997,11998,11999,12000,12001,12002,12003,12004,12005,12006,12385,12386,12387,12388,12389,12390,12391,12392,12393,12394,12395,12396,12397,12398,12399,12400,12401,19101,19102,19103,19104,19105,19106,19107,19108,23400,23401,23402,23403,26313,26314,26315,26316,26317,26318,26319,26377,26378,26379,27696,27697,28311,28312,28313,32403,32404,32691,32692,37283,37284,39818,39819,40028,40029,40030,40031,40032,40033,40034,40035,40036,45244,45245,45246,45247,45248,45249,45250,45251,45932,45933,45934,45935,45936,45937,48971,48972,50634,53433,53434,53435,53436,53437,54568,54569,58956,58957,58958,58959,58960,58961,58962,58963,58964,58965,61629,61630,61631,61632,61633,61634,61635,61636,61637,64338,64339,64340,64341,64342,64343,64344,64345,66360,66361,66362,66363,66364,66365,66366,66367,68030,68031,68943,68944,68945,68946,68947,69261,69262,69263,69264,69265,69266,69267,69268,70851,70852,70853,70854,70855,70856,70857,70858,70859,70860,70861,71261,71262,71263,71264,71265,71266,71267,71268,71269,71270,71271,81466,81467,81468,81469,81470,81485,81486,83160,83161,83162,83163,83164,83165,87306,87307,87308,87309,87310,87311,87312,87313,87314,88045,88046,88047,88048,88049,88050,88051,88052,88053,88054,88055,88056,88057,88058,88059,88102,88103,88104,88105,88106,107276,107820,107821,107822,107823,112042,117475,117476,117477,117478,117479,117480,117481,117482,119060,119061,119062,119063,119064,119065,119066,119067,127857,127858,127859,127860,127861,127862,127863,133810,133811,133812,133813,133814,133815,133816,134035,134036,134037,136196,136197,140939,140940,140941,140942,140943,140944,140945,140946,145650,145651,145652,145653,145654,148157,148158,148159,148160,148510,148511,148512,150951,150952,151238,151239,151240,151241,151242,151545,151546,153127,153872,153873,153874,153875,153876,153877,153878,153879,154161,154162,154163,154164,154165,154166,155093,155094,155095,155144,155145,155146,155147,155148,155149,155150,155620,155621,155622,155623,155624,155625,157343,157344,157345,159850,159851,160919,160920,160921,162407,162408,162409,162410,162411,162412,162413,163857,163858,163859,163860,163861,163862,163863,163864,164369,164370,166960,166961,166962,166963,166964,166965,166966,169593,169594,169595,169596,169597,169810,179664,179665,179666,179667,179668,179669,185228,188014,188015,188027,191609,191610,191611,191612,191613,192580,197409,197410,197411,197412,197413,197414,197415,197443,197444,197445,197446,197447,197448,198150,199544,199545,199546,202174,202175,202176,202177,202178,202179,202180,202181,205505,205506,205507,205508,207656,207657,207658,213363,213364,213365,213366,218300,218301,218302,218303,218304,218305,219988,219989,219990,219991,223488,223489,224430,224431,224432,236491,236492,236635,236636,236637,236638,236639,245259,245260,245261,245262,245263,252828,252829,252830,252831,263240,263241,263242,263243,263244,5876,5877,5878,5879,5880,5881,5882,5883,5884,7856,7857,7858,7859,7860,7861,7862,7863,7864,7865,7866,7867,9968,9969,9970,9971,9972,9973,9974,9975,9976,9977,9978,9979,11449,11450,11451,11452,11453,17578,17579,17580,17581,17582,17583,17584,18011,18012,18013,18355,24935,24936,24937,24938,24939,24940,25826,25827,25828,25829,25830,25831,25832,25833,25834,25835,25836,26309,26310,26311,26312,28462,28463,29227,29228,29229,29602,29603,29604,30642,30643,30644,30645,30646,30647,30648,30649,30650,31896,35366,35367,35368,35369,35370,37579,37580,37581,38376,38377,38378,38379,39060,39061,39062,39063,39064,39065,39066,39067,39068,39069,39070,39071,39072,39073,39074,39477,39478,40966,40967,41058,41059,41060,41061,41062,41063,41064,41065,41066,41067,41282,41283,41284,41285,41561,41562,41563,41564,41598,41599,41600,41601,41602,41603,41604,41605,41606,41607,41608,41609,41610,41611,41612,41613,41733,41734,41735,41736,41737,41738,41739,41740,41741,41742,41743,41744,41745,46501,46502,46503,46504,46505,46506,46507,46508,46509,49571,49572,51345,53306,53307,53308,53309,53310,53311,53312,53313,53314,53359,53360,53361,53362,53363,53364,53365,53366,53367,54814,54815,54816,54817,55398,55399,55400,55401,55402,55403,55404,55405,55406,55407,55408,55409,55410,55411,56257,56258,56259,56260,56261,58514,58515,58516,58517,58518,58519,58520,58521,59525,59526,59527,59528,59529,59530,59531,60321,60322,62097,62098,62099,62100,64320,64321,64322,70714,70715,70716,70717,70718,70719,70720,70721,73284,74377,76362,76363,76364,77870,77871,77872,77873,77874,77875,77876,77877,77878,77879,77880,78277,79266,79267,79268,80787,82703,82704,82705,86101,86102,86103,91345,91346,91347,91348,91349,91350,91351,91352,91353,91354,95376,95377,95378,96177,96178,96179,96180,96181,96182,96183,99062,101964,101965,102745,102746,102747,106992,106993,106994,106995,106996,106997,106998,106999,107000,107001,107002,107003,107004,107005,107069,107070,107071,108777,108778,108779,108780,108781,108782,108783,108784,108785,108786,108787,109536,109537,109538,110487,115272,120276,120277,120278,120865,126613,126614,126615,126616,126617,126618,127726,127727,127728,131819,131820,131821,131822,133401,133402,133403,133404,133405,133406,133407,133408,133409,133410,133411,133412,133413,133414,133415,137912,137913,137914,137915,137916,137917,137918,139344,139345,139767,140438,140439,140440,140441,140442,140443,140444,141819,141820,141821,141822,141823,144014,144015,144016,144017,144018,144019,144020,144021,144022,144023,144024,144025,144026,144027,144028,144029,144030,144031,145901,151192,151193,151194,152742,152743,152744,153492,155124,155125,155126,156658,162302,162303,162304,162305,170382,170383,170384,170385,170386,174164,174165,176842,180575,180599,180600,180601,183218,183219,185418,185419,185420,187848,187849,187850,191614,191615,198402,198918,198919,198920,200705,200706,200707,200708,200709,204782,204783,204784,204785,206928,206929,206930,206931,206932,206933,215765,216305,218418,223689,247211,247212,247213,247214,3261,3262,3263,3264,4308,4309,4310,4311,4312,4313,4314,4315,4316,4317,4318,4319,4320,4321,4322,4323,4324,4325,4326,4327,6214,6215,6216,6217,6218,9187,9188,9189,9190,9191,9192,9193,9194,9195,9196,9197,9198,9199,9200,9201,12958,12959,14308,14309,14310,14311,15171,15172,18738,18739,18740,18741,18742,18743,18744,18745,18746,18747,18748,18749,18750,18751,18752,21716,21717,22572,22573,24597,24598,25425,25426,27996,27997,27998,27999,28000,28001,28002,28003,28004,28005,28006,28277,28278,28279,28280,30003,30004,30005,30006,30442,30443,30444,30445,30446,30447,30448,30449,30450,31127,31128,31615,31616,31617,35541,35542,38086,38087,38088,38089,38090,38091,38092,38093,38094,38560,38561,38562,38563,38564,38565,38566,38567,38568,38734,42645,42646,44567,44568,44569,44570,44571,44572,44573,44574,44575,45482,45483,45484,45485,45486,46972,46973,47355,52327,52328,52329,52330,52331,52332,52377,52971,52972,52973,52974,52975,52976,52977,52978,53733,53734,53735,53736,53737,53738,53739,53740,53741,54308,54309,54310,54311,54312,54313,54314,54315,54316,57478,57479,57480,57857,57858,57859,57860,57861,57862,57863,57864,57865,57866,58084,58085,58086,58087,58088,58089,58090,58295,58296,58297,58298,58299,58300,58301,58302,58303,58304,58305,58306,58307,58308,58309,63090,63091,63092,63093,63094,63095,63096,63097,63098,68863,68864,68865,68866,68867,68868,68869,68870,68871,69437,69438,69439,69440,69441,69442,69443,69444,69445,69446,79143,79144,79145,79146,79147,79148,79149,79150,79151,79152,79997,79998,79999,80000,80001,80002,80003,80004,80005,80006,80007,80008,80009,80010,80011,81068,81069,81070,88349,88350,88351,88352,88353,88372,88373,88374,88721,88722,88723,88724,88725,88726,88727,88728,92271,92272,92273,92274,92275,92276,92277,92278,92279,92280,92965,92966,92967,92968,92969,92970,92971,92972,92973,92974,92975,92976,92977,92978,96776,96777,96778,96779,97604,97605,97606,97607,97608,97609,97610,97611,97612,97613,98516,98517,98518,98519,98520,98521,98522,98523,98524,98525,98526,98840,98841,98842,98843,98844,98845,98846,99096,101616,101617,101618,101619,101620,101621,101622,101623,101624,101625,101626,101627,101628,101629,101630,101631,102456,102457,102458,102459,102460,102461,102462,102463,102464,102465,102466,102467,103297,103298,103299,104761,105347,105348,105736,105737,105738,105831,107999,108000,108001,108002,108003,108004,108005,108006,108007,108008,108009,109942,109943,109944,114471,114472,114473,114755,114756,117141,117142,117143,118922,118923,118924,118925,118926,118927,118928,118929,118930,118931,122533,122534,122535,123554,123555,123556,123557,123558,123559,123560,123561,123562,123563,130814,130815,130816,130817,130818,130819,130820,130821,130822,130823,130824,130825,130826,130827,130828,134469,134470,134471,134472,134473,134474,134475,134582,134583,134584,134585,134586,134587,134588,134589,134590,134591,135676,135677,135678,135679,135680,135681,135682,135683,135684,135685,135686,136557,136558,136559,136560,136561,136562,136563,136564,136565,136566,136567,136568,140737,140738,140739,140740,140741,140742,140743,140744,140745,140746,140747,148144,148145,148146,148850,149385,149386,150416,150417,150418,151052,153276,154535,154536,154537,155845,155846,155847,155848,155849,155850,155851,156624,157685,157686,157687,157688,157689,157690,192628,192629,194634,194635,194636,194637,194638,196057,196058,196059,196060,196061,198838,198839,200423,200424,200425,200426,202847,210294,210295,210296,210297,211229,211230,214458,219745,219746,221850,235091,235092,235093,235094],"data":[["c1ccccc1","none","c1ccccc1",3,3],["c1ccc(-c2ccccc2)cc1","[cH&r6,CH&r5:1]>>[#6:1](-[c]1[ch]ccc[ch]1)","c1ccccc1",3,3],["c1ccc2ccccc2c1","[cH&r6:1][cH&r6:2]>>[c:1]2cccc[c:2]2","c1ccccc1",3,3],["C1=CCC=C1","[c:0]1[ch:1][ch][c:3][c!r5:4][c!r5:5]1>>[c:0]1[CH2:1][c:3][c:4][c:5]1","c1ccccc1",3,3],["C(=Cc1ccccc1)c1ccccc1","[ch&r6,CH1&r5:1]>>[*:1](-C=C-c1ccccc1)","c1ccccc1",3,3],["C(#Cc1ccccc1)c1ccccc1","[ch&r6,CH1&r5:1]>>[*:1](-C#C-c1ccccc1)","c1ccccc1",3,3],["c1ccncc1","[ch&r6:0]>>[nr6:0]","c1ccccc1",3,3],["c1ccc(Nc2ccccc2)cc1","[ch&r6,CH1&r5:1]>>[*:1](-N-c1ccccc1)","c1ccccc1",3,3],["O=c1ccocc1","[ch:1]1[c:2][c:3][ch:4][c:5][c:6]1>>[o:1]1[c:2][c:3][C:4](=O)[c:5][c:6]1","c1ccccc1",3,3],["c1ccc(-c2ccc(-c3ccccc3)cc2)cc1","[cH&r6,CH&r5:1]>>[#6:1](-[c]1[ch]ccc[ch]1)","c1ccc(-c2ccccc2)cc1",3,3],["c1ccc(-c2ccccc2-c2ccccc2)cc1","[cH&r6,CH&r5:1]>>[#6:1](-[c]1[ch]ccc[ch]1)","c1ccc(-c2ccccc2)cc1",3,3],["c1ccc(-c2cccc(-c3ccccc3)c2)cc1","[cH&r6,CH&r5:1]>>[#6:1](-[c]1[ch]ccc[ch]1)","c1ccc(-c2ccccc2)cc1",3,3],["c1ccccc1","[c&r6,C&r5:1](-[c]1[ch]ccc[ch]1)>>[*:1]","c1ccc(-c2ccccc2)cc1",3,3],["c1ccc2c(-c3cccc4ccccc34)cccc2c1","[cH&r6:1][cH&r6:2]>>[c:1]2cccc[c:2]2","c1ccc(-c2ccccc2)cc1",3,3],["c1ccc2cc(-c3ccc4ccccc4c3)ccc2c1","[cH&r6:1][cH&r6:2]>>[c:1]2cccc[c:2]2","c1ccc(-c2ccccc2)cc1",3,3],["C1=CC(C2=CCC=C2)=CC1","[c:0]1[ch:1][ch][c:3][c!r5:4][c!r5:5]1>>[c:0]1[CH2:1][c:3][c:4][c:5]1","c1ccc(-c2ccccc2)cc1",3,3],["C1=CCC(C2=CC=CC2)=C1","[c:0]1[ch:1][ch][c:3][c!r5:4][c!r5:5]1>>[c:0]1[CH2:1][c:3][c:4][c:5]1","c1ccc(-c2ccccc2)cc1",3,3],["C(=Cc1cc(C=Cc2ccccc2)cc(-c2ccccc2)c1)c1ccccc1","[ch&r6,CH1&r5:1]>>[*:1](-C=C-c1ccccc1)","c1ccc(-c2ccccc2)cc1",3,3],["C(=Cc1ccccc1-c1ccccc1C=Cc1ccccc1)c1ccccc1","[ch&r6,CH1&r5:1]>>[*:1](-C=C-c1ccccc1)","c1ccc(-c2ccccc2)cc1",3,3],["C(=Cc1cccc(-c2cccc(C=Cc3ccccc3)c2)c1)c1ccccc1","[ch&r6,CH1&r5:1]>>[*:1](-C=C-c1ccccc1)","c1ccc(-c2ccccc2)cc1",3,3],["C(=Cc1cccc(C=Cc2ccccc2)c1-c1ccccc1)c1ccccc1","[ch&r6,CH1&r5:1]>>[*:1](-C=C-c1ccccc1)","c1ccc(-c2ccccc2)cc1",3,3],["C(=Cc1ccc(-c2ccc(C=Cc3ccccc3)cc2)cc1)c1ccccc1","[ch&r6,CH1&r5:1]>>[*:1](-C=C-c1ccccc1)","c1ccc(-c2ccccc2)cc1",3,3],["C(#Cc1ccccc1-c1ccccc1C#Cc1ccccc1)c1ccccc1","[ch&r6,CH1&r5:1]>>[*:1](-C#C-c1ccccc1)","c1ccc(-c2ccccc2)cc1",3,3],["C(#Cc1cccc(-c2cccc(C#Cc3ccccc3)c2)c1)c1ccccc1","[ch&r6,CH1&r5:1]>>[*:1](-C#C-c1ccccc1)","c1ccc(-c2ccccc2)cc1",3,3],["C(#Cc1cccc(C#Cc2ccccc2)c1-c1ccccc1)c1ccccc1","[ch&r6,CH1&r5:1]>>[*:1](-C#C-c1ccccc1)","c1ccc(-c2ccccc2)cc1",3,3],["C(#Cc1ccc(-c2ccc(C#Cc3ccccc3)cc2)cc1)c1ccccc1","[ch&r6,CH1&r5:1]>>[*:1](-C#C-c1ccccc1)","c1ccc(-c2ccccc2)cc1",3,3],["C(#Cc1cc(C#Cc2ccccc2)cc(-c2ccccc2)c1)c1ccccc1","[ch&r6,CH1&r5:1]>>[*:1](-C#C-c1ccccc1)","c1ccc(-c2ccccc2)cc1",3,3],["c1cncc(-c2cccnc2)c1","[ch&r6:0]>>[nr6:0]","c1ccc(-c2ccccc2)cc1",3,3],["c1cc(-c2ccncc2)ccn1","[ch&r6:0]>>[nr6:0]","c1ccc(-c2ccccc2)cc1",3,3],["c1ccc(-c2ccccn2)nc1","[ch&r6:0]>>[nr6:0]","c1ccc(-c2ccccc2)cc1",3,3],["c1ccc(Nc2cc(Nc3ccccc3)cc(-c3ccccc3)c2)cc1","[ch&r6,CH1&r5:1]>>[*:1](-N-c1ccccc1)","c1ccc(-c2ccccc2)cc1",3,3],["c1ccc(Nc2ccc(-c3ccc(Nc4ccccc4)cc3)cc2)cc1","[ch&r6,CH1&r5:1]>>[*:1](-N-c1ccccc1)","c1ccc(-c2ccccc2)cc1",3,3],["c1ccc(Nc2ccccc2-c2ccccc2Nc2ccccc2)cc1","[ch&r6,CH1&r5:1]>>[*:1](-N-c1ccccc1)","c1ccc(-c2ccccc2)cc1",3,3],["c1ccc(Nc2cccc(Nc3ccccc3)c2-c2ccccc2)cc1","[ch&r6,CH1&r5:1]>>[*:1](-N-c1ccccc1)","c1ccc(-c2ccccc2)cc1",3,3],["c1ccc(Nc2cccc(-c3cccc(Nc4ccccc4)c3)c2)cc1","[ch&r6,CH1&r5:1]>>[*:1](-N-c1ccccc1)","c1ccc(-c2ccccc2)cc1",3,3],["O=c1cccc(-c2cccc(=O)o2)o1","[c:1]1[c:2][ch:3][ch:4][c:5][c:6]1>>[c:1]1[c:2][o:3][c:4](=O)[c:5][c:6]1","c1ccc(-c2ccccc2)cc1",3,3],["O=c1cc(-c2ccoc(=O)c2)cco1","[c:1]1[c:2][ch:3][ch:4][c:5][c:6]1>>[c:1]1[c:2][o:3][c:4](=O)[c:5][c:6]1","c1ccc(-c2ccccc2)cc1",3,3],["O=c1occcc1-c1cccoc1=O","[c:1]1[c:2][ch:3][ch:4][c:5][c:6]1>>[c:1]1[c:2][o:3][c:4](=O)[c:5][c:6]1","c1ccc(-c2ccccc2)cc1",3,3],["O=c1ccc(-c2ccc(=O)oc2)co1","[c:1]1[c:2][ch:3][ch:4][c:5][c:6]1>>[c:1]1[c:2][o:3][c:4](=O)[c:5][c:6]1","c1ccc(-c2ccccc2)cc1",3,3],["O=c1ccocc1-c1coccc1=O","[ch:1]1[c:2][c:3][ch:4][c:5][c:6]1>>[o:1]1[c:2][c:3][C:4](=O)[c:5][c:6]1","c1ccc(-c2ccccc2)cc1",3,3],["O=c1ccoc(-c2cc(=O)cco2)c1","[ch:1]1[c:2][c:3][ch:4][c:5][c:6]1>>[o:1]1[c:2][c:3][C:4](=O)[c:5][c:6]1","c1ccc(-c2ccccc2)cc1",3,3],["C1=C(c2ccccc2)C(c2ccccc2)=CC1","[cH&r6,CH&r5:1]>>[#6:1](-[c]1[ch]ccc[ch]1)","C1=CCC=C1",3,3],["C1=C(c2ccccc2)CC(c2ccccc2)=C1","[cH&r6,CH&r5:1]>>[#6:1](-[c]1[ch]ccc[ch]1)","C1=CCC=C1",3,3],["c1ccccc1","[CH2:0]1[c,C:1]-,=,:[c,C:2]-,=,:[c,C:3]-,=,:[c,C:4]1>>[ch:0]1c[c:1][c:2][c:3][c:4]1","C1=CCC=C1",3,3],["C(=Cc1ccccc1)C1=CC=C(C=Cc2ccccc2)C1","[ch&r6,CH1&r5:1]>>[*:1](-C=C-c1ccccc1)","C1=CCC=C1",3,3],["C(=Cc1ccccc1)C1=CCC=C1C=Cc1ccccc1","[ch&r6,CH1&r5:1]>>[*:1](-C=C-c1ccccc1)","C1=CCC=C1",3,3],["C(#Cc1ccccc1)C1=CC=C(C#Cc2ccccc2)C1","[ch&r6,CH1&r5:1]>>[*:1](-C#C-c1ccccc1)","C1=CCC=C1",3,3],["C(#Cc1ccccc1)C1=CCC=C1C#Cc1ccccc1","[ch&r6,CH1&r5:1]>>[*:1](-C#C-c1ccccc1)","C1=CCC=C1",3,3],["C1=CC(=C2C=CC=C2)C=C1","[r5:1][CH2r5:2][r5:3]>>[r5:1][C:2](=C1cccc1)[r5:3]","C1=CCC=C1",3,3],["c1ccoc1","[#6H2r5:1]>>[O:1]","C1=CCC=C1",3,3],["C1=COCO1","[CH,ch:0]1=[C,c:1][C,c:2]=[CH,ch:3][*:4]1>>[O:0]1[*:1]=,:[*:2][O:3][*:4]1","C1=CCC=C1",3,3],["c1ccsc1","[#6H2r5:1]>>[S:1]","C1=CCC=C1",3,3],["C1=CSCS1","[CH,ch:0]1=[C,c:1][C,c:2]=[CH,ch:3][*:4]1>>[S:0]1[*:1]=,:[*:2][S:3][*:4]1","C1=CCC=C1",3,3],["c1cc[nH]c1","[#6H2r5:1]>>[NH:1]","C1=CCC=C1",3,3],["C1=NCN=C1","[chr5,CH1r5:1]>>[n:1]","C1=CCC=C1",3,3],["C1=NN=CC1","[chr5,CH1r5:1]>>[n:1]","C1=CCC=C1",3,3],["C1=C(Nc2ccccc2)C(Nc2ccccc2)=CC1","[ch&r6,CH1&r5:1]>>[*:1](-N-c1ccccc1)","C1=CCC=C1",3,3],["C1=C(Nc2ccccc2)CC(Nc2ccccc2)=C1","[ch&r6,CH1&r5:1]>>[*:1](-N-c1ccccc1)","C1=CCC=C1",3,3],["O=c1c(-c2ccccc2)cocc1-c1ccccc1","[cH&r6,CH&r5:1]>>[#6:1](-[c]1[ch]ccc[ch]1)","O=c1ccocc1",3,3],["O=c1cc(-c2ccccc2)oc(-c2ccccc2)c1","[cH&r6,CH&r5:1]>>[#6:1](-[c]1[ch]ccc[ch]1)","O=c1ccocc1",3,3],["O=c1c2ccccc2oc2ccccc12","[cH&r6:1][cH&r6:2]>>[c:1]2cccc[c:2]2","O=c1ccocc1",3,3],["O=c1cc(C=Cc2ccccc2)oc(C=Cc2ccccc2)c1","[ch&r6,CH1&r5:1]>>[*:1](-C=C-c1ccccc1)","O=c1ccocc1",3,3],["O=c1c(C=Cc2ccccc2)cocc1C=Cc1ccccc1","[ch&r6,CH1&r5:1]>>[*:1](-C=C-c1ccccc1)","O=c1ccocc1",3,3],["O=c1c(C#Cc2ccccc2)cocc1C#Cc1ccccc1","[ch&r6,CH1&r5:1]>>[*:1](-C#C-c1ccccc1)","O=c1ccocc1",3,3],["O=c1cc(C#Cc2ccccc2)oc(C#Cc2ccccc2)c1","[ch&r6,CH1&r5:1]>>[*:1](-C#C-c1ccccc1)","O=c1ccocc1",3,3],["O=c1cnonc1","[ch&r6:0]>>[nr6:0]","O=c1ccocc1",3,3],["O=c1ncocn1","[ch&r6:0]>>[nr6:0]","O=c1ccocc1",3,3],["O=c1cc(Nc2ccccc2)oc(Nc2ccccc2)c1","[ch&r6,CH1&r5:1]>>[*:1](-N-c1ccccc1)","O=c1ccocc1",3,3],["O=c1c(Nc2ccccc2)cocc1Nc1ccccc1","[ch&r6,CH1&r5:1]>>[*:1](-N-c1ccccc1)","O=c1ccocc1",3,3],["c1ccccc1","[o:1][c:2][c:3][c:4](=O)>>[ch:1][c:2][c:3][ch:4]","O=c1ccocc1",3,3],["O=c1cc[nH]cc1","[o:1]>>[nH:1]","O=c1ccocc1",3,3],["C(#Cc1c(-c2ccccc2)cccc1-c1ccccc1)c1ccccc1","[cH&r6,CH&r5:1]>>[#6:1](-[c]1[ch]ccc[ch]1)","C(#Cc1ccccc1)c1ccccc1",3,3],["C(#Cc1ccc(-c2ccccc2)cc1)c1ccc(-c2ccccc2)cc1","[cH&r6,CH&r5:1]>>[#6:1](-[c]1[ch]ccc[ch]1)","C(#Cc1ccccc1)c1ccccc1",3,3],["C(#Cc1cccc(-c2ccccc2)c1)c1cccc(-c2ccccc2)c1","[cH&r6,CH&r5:1]>>[#6:1](-[c]1[ch]ccc[ch]1)","C(#Cc1ccccc1)c1ccccc1",3,3],["C(#Cc1ccccc1-c1ccccc1)c1ccccc1-c1ccccc1","[cH&r6,CH&r5:1]>>[#6:1](-[c]1[ch]ccc[ch]1)","C(#Cc1ccccc1)c1ccccc1",3,3],["C(#Cc1cc(-c2ccccc2)cc(-c2ccccc2)c1)c1ccccc1","[cH&r6,CH&r5:1]>>[#6:1](-[c]1[ch]ccc[ch]1)","C(#Cc1ccccc1)c1ccccc1",3,3],["C(#Cc1ccc2ccccc2c1)c1ccc2ccccc2c1","[cH&r6:1][cH&r6:2]>>[c:1]2cccc[c:2]2","C(#Cc1ccccc1)c1ccccc1",3,3],["C(#Cc1cccc2ccccc12)c1cccc2ccccc12","[cH&r6:1][cH&r6:2]>>[c:1]2cccc[c:2]2","C(#Cc1ccccc1)c1ccccc1",3,3],["C(#CC1=CCC=C1)C1=CCC=C1","[c:0]1[ch:1][ch][c:3][c!r5:4][c!r5:5]1>>[c:0]1[CH2:1][c:3][c:4][c:5]1","C(#Cc1ccccc1)c1ccccc1",3,3],["C(#CC1=CC=CC1)C1=CC=CC1","[c:0]1[ch:1][ch][c:3][c!r5:4][c!r5:5]1>>[c:0]1[CH2:1][c:3][c:4][c:5]1","C(#Cc1ccccc1)c1ccccc1",3,3],["C(#Cc1ccc(C#Cc2ccccc2)cc1)c1ccccc1","[ch&r6,CH1&r5:1]>>[*:1](-C#C-c1ccccc1)","C(#Cc1ccccc1)c1ccccc1",3,3],["C(#Cc1cccc(C#Cc2ccccc2)c1)c1ccccc1","[ch&r6,CH1&r5:1]>>[*:1](-C#C-c1ccccc1)","C(#Cc1ccccc1)c1ccccc1",3,3],["C(#Cc1ccccc1C#Cc1ccccc1)c1ccccc1","[ch&r6,CH1&r5:1]>>[*:1](-C#C-c1ccccc1)","C(#Cc1ccccc1)c1ccccc1",3,3],["c1ccccc1","[c&r6,C&r5:1](-C#C-c1ccccc1)>>[ch&r6,CH1&r5:1]","C(#Cc1ccccc1)c1ccccc1",3,3],["C(#Cc1ccccn1)c1ccccn1","[ch&r6:0]>>[nr6:0]","C(#Cc1ccccc1)c1ccccc1",3,3],["C(#Cc1ccncc1)c1ccncc1","[ch&r6:0]>>[nr6:0]","C(#Cc1ccccc1)c1ccccc1",3,3],["C(#Cc1cccnc1)c1cccnc1","[ch&r6:0]>>[nr6:0]","C(#Cc1ccccc1)c1ccccc1",3,3],["O=c1ccc(C#Cc2ccc(=O)oc2)co1","[c:1]1[c:2][ch:3][ch:4][c:5][c:6]1>>[c:1]1[c:2][o:3][c:4](=O)[c:5][c:6]1","C(#Cc1ccccc1)c1ccccc1",3,3],["O=c1cc(C#Cc2ccoc(=O)c2)cco1","[c:1]1[c:2][ch:3][ch:4][c:5][c:6]1>>[c:1]1[c:2][o:3][c:4](=O)[c:5][c:6]1","C(#Cc1ccccc1)c1ccccc1",3,3],["O=c1occcc1C#Cc1cccoc1=O","[c:1]1[c:2][ch:3][ch:4][c:5][c:6]1>>[c:1]1[c:2][o:3][c:4](=O)[c:5][c:6]1","C(#Cc1ccccc1)c1ccccc1",3,3],["O=c1cccc(C#Cc2cccc(=O)o2)o1","[c:1]1[c:2][ch:3][ch:4][c:5][c:6]1>>[c:1]1[c:2][o:3][c:4](=O)[c:5][c:6]1","C(#Cc1ccccc1)c1ccccc1",3,3],["O=c1ccoc(C#Cc2cc(=O)cco2)c1","[ch:1]1[c:2][c:3][ch:4][c:5][c:6]1>>[o:1]1[c:2][c:3][C:4](=O)[c:5][c:6]1","C(#Cc1ccccc1)c1ccccc1",3,3],["O=c1ccocc1C#Cc1coccc1=O","[ch:1]1[c:2][c:3][ch:4][c:5][c:6]1>>[o:1]1[c:2][c:3][C:4](=O)[c:5][c:6]1","C(#Cc1ccccc1)c1ccccc1",3,3],["c1ccc(-c2cccc(Nc3cccc(-c4ccccc4)c3)c2)cc1","[cH&r6,CH&r5:1]>>[#6:1](-[c]1[ch]ccc[ch]1)","c1ccc(Nc2ccccc2)cc1",3,3],["c1ccc(Nc2cc(-c3ccccc3)cc(-c3ccccc3)c2)cc1","[cH&r6,CH&r5:1]>>[#6:1](-[c]1[ch]ccc[ch]1)","c1ccc(Nc2ccccc2)cc1",3,3],["c1ccc(-c2ccc(Nc3ccc(-c4ccccc4)cc3)cc2)cc1","[cH&r6,CH&r5:1]>>[#6:1](-[c]1[ch]ccc[ch]1)","c1ccc(Nc2ccccc2)cc1",3,3],["c1ccc(Nc2c(-c3ccccc3)cccc2-c2ccccc2)cc1","[cH&r6,CH&r5:1]>>[#6:1](-[c]1[ch]ccc[ch]1)","c1ccc(Nc2ccccc2)cc1",3,3],["c1ccc(-c2ccccc2Nc2ccccc2-c2ccccc2)cc1","[cH&r6,CH&r5:1]>>[#6:1](-[c]1[ch]ccc[ch]1)","c1ccc(Nc2ccccc2)cc1",3,3],["c1ccc2cc(Nc3ccc4ccccc4c3)ccc2c1","[cH&r6:1][cH&r6:2]>>[c:1]2cccc[c:2]2","c1ccc(Nc2ccccc2)cc1",3,3],["c1ccc2c(Nc3cccc4ccccc34)cccc2c1","[cH&r6:1][cH&r6:2]>>[c:1]2cccc[c:2]2","c1ccc(Nc2ccccc2)cc1",3,3],["C1=CC(NC2=CCC=C2)=CC1","[c:0]1[ch:1][ch][c:3][c!r5:4][c!r5:5]1>>[c:0]1[CH2:1][c:3][c:4][c:5]1","c1ccc(Nc2ccccc2)cc1",3,3],["C1=CCC(NC2=CC=CC2)=C1","[c:0]1[ch:1][ch][c:3][c!r5:4][c!r5:5]1>>[c:0]1[CH2:1][c:3][c:4][c:5]1","c1ccc(Nc2ccccc2)cc1",3,3],["c1ccc(Nc2ccccn2)nc1","[ch&r6:0]>>[nr6:0]","c1ccc(Nc2ccccc2)cc1",3,3],["c1cc(Nc2ccncc2)ccn1","[ch&r6:0]>>[nr6:0]","c1ccc(Nc2ccccc2)cc1",3,3],["c1cncc(Nc2cccnc2)c1","[ch&r6:0]>>[nr6:0]","c1ccc(Nc2ccccc2)cc1",3,3],["c1ccc(Nc2cccc(Nc3ccccc3)c2)cc1","[ch&r6,CH1&r5:1]>>[*:1](-N-c1ccccc1)","c1ccc(Nc2ccccc2)cc1",3,3],["c1ccc(Nc2ccccc2Nc2ccccc2)cc1","[ch&r6,CH1&r5:1]>>[*:1](-N-c1ccccc1)","c1ccc(Nc2ccccc2)cc1",3,3],["c1ccc(Nc2ccc(Nc3ccccc3)cc2)cc1","[ch&r6,CH1&r5:1]>>[*:1](-N-c1ccccc1)","c1ccc(Nc2ccccc2)cc1",3,3],["c1ccccc1","[c&r6,C&r5:1](-[N!R]-c1ccccc1)>>[*:1]","c1ccc(Nc2ccccc2)cc1",3,3],["c1ccc(N(c2ccccc2)c2ccccc2)cc1","[r:1][NH!R:2][r:3]>>[r:1][N:2](-c1ccccc1)[r:3]","c1ccc(Nc2ccccc2)cc1",3,3],["c1ccc(-c2ccc3ccc(-c4ccccc4)cc3c2)cc1","[cH&r6,CH&r5:1]>>[#6:1](-[c]1[ch]ccc[ch]1)","c1ccc2ccccc2c1",3,3],["c1ccc(-c2ccc(-c3ccccc3)c3ccccc23)cc1","[cH&r6,CH&r5:1]>>[#6:1](-[c]1[ch]ccc[ch]1)","c1ccc2ccccc2c1",3,3],["c1ccc(-c2ccc3cc(-c4ccccc4)ccc3c2)cc1","[cH&r6,CH&r5:1]>>[#6:1](-[c]1[ch]ccc[ch]1)","c1ccc2ccccc2c1",3,3],["c1ccc(-c2cccc3c(-c4ccccc4)cccc23)cc1","[cH&r6,CH&r5:1]>>[#6:1](-[c]1[ch]ccc[ch]1)","c1ccc2ccccc2c1",3,3],["c1ccc(-c2cccc3cccc(-c4ccccc4)c23)cc1","[cH&r6,CH&r5:1]>>[#6:1](-[c]1[ch]ccc[ch]1)","c1ccc2ccccc2c1",3,3],["c1ccc(-c2cc3ccccc3cc2-c2ccccc2)cc1","[cH&r6,CH&r5:1]>>[#6:1](-[c]1[ch]ccc[ch]1)","c1ccc2ccccc2c1",3,3],["c1ccc2cc3ccccc3cc2c1","[cH&r6:1][cH&r6:2]>>[c:1]2cccc[c:2]2","c1ccc2ccccc2c1",3,3],["c1ccc2c(c1)ccc1ccccc12","[cH&r6:1][cH&r6:2]>>[c:1]2cccc[c:2]2","c1ccc2ccccc2c1",3,3],["c1ccccc1","[r6:0][c:1]2[ch][ch][ch][ch][c:2]2[r6:3]>>[*:0][c:1][c:2][*:3]","c1ccc2ccccc2c1",3,3],["C1=Cc2cccc3cccc1c23","[ch:1]2[c:3][c:4][c:5][c:6]3[c:7][c:8][c:9][ch:2][c:10]23>>C1=C[c:1]2[c:3][c:4][c:5][c:6]3[c:7][c:8][c:9][c:2]1[c:10]23","c1ccc2ccccc2c1",3,3],["C1=c2ccccc2=CC1","[c:0]1[ch:1][ch][c:3][c!r5:4][c!r5:5]1>>[c:0]1[CH2:1][c:3][c:4][c:5]1","c1ccc2ccccc2c1",3,3],["C(=Cc1cccc2cccc(C=Cc3ccccc3)c12)c1ccccc1","[ch&r6,CH1&r5:1]>>[*:1](-C=C-c1ccccc1)","c1ccc2ccccc2c1",3,3],["C(=Cc1cccc2c(C=Cc3ccccc3)cccc12)c1ccccc1","[ch&r6,CH1&r5:1]>>[*:1](-C=C-c1ccccc1)","c1ccc2ccccc2c1",3,3],["C(=Cc1ccc(C=Cc2ccccc2)c2ccccc12)c1ccccc1","[ch&r6,CH1&r5:1]>>[*:1](-C=C-c1ccccc1)","c1ccc2ccccc2c1",3,3],["C(=Cc1ccc2ccc(C=Cc3ccccc3)cc2c1)c1ccccc1","[ch&r6,CH1&r5:1]>>[*:1](-C=C-c1ccccc1)","c1ccc2ccccc2c1",3,3],["C(=Cc1ccc2cc(C=Cc3ccccc3)ccc2c1)c1ccccc1","[ch&r6,CH1&r5:1]>>[*:1](-C=C-c1ccccc1)","c1ccc2ccccc2c1",3,3],["C(=Cc1cc2ccccc2cc1C=Cc1ccccc1)c1ccccc1","[ch&r6,CH1&r5:1]>>[*:1](-C=C-c1ccccc1)","c1ccc2ccccc2c1",3,3],["C(#Cc1ccc2cc(C#Cc3ccccc3)ccc2c1)c1ccccc1","[ch&r6,CH1&r5:1]>>[*:1](-C#C-c1ccccc1)","c1ccc2ccccc2c1",3,3],["C(#Cc1ccc2ccc(C#Cc3ccccc3)cc2c1)c1ccccc1","[ch&r6,CH1&r5:1]>>[*:1](-C#C-c1ccccc1)","c1ccc2ccccc2c1",3,3],["C(#Cc1cccc2cccc(C#Cc3ccccc3)c12)c1ccccc1","[ch&r6,CH1&r5:1]>>[*:1](-C#C-c1ccccc1)","c1ccc2ccccc2c1",3,3],["C(#Cc1ccc(C#Cc2ccccc2)c2ccccc12)c1ccccc1","[ch&r6,CH1&r5:1]>>[*:1](-C#C-c1ccccc1)","c1ccc2ccccc2c1",3,3],["C(#Cc1cc2ccccc2cc1C#Cc1ccccc1)c1ccccc1","[ch&r6,CH1&r5:1]>>[*:1](-C#C-c1ccccc1)","c1ccc2ccccc2c1",3,3],["C(#Cc1cccc2c(C#Cc3ccccc3)cccc12)c1ccccc1","[ch&r6,CH1&r5:1]>>[*:1](-C#C-c1ccccc1)","c1ccc2ccccc2c1",3,3],["c1cc2cnccc2cn1","[ch&r6:0]>>[nr6:0]","c1ccc2ccccc2c1",3,3],["c1cc2ccncc2cn1","[ch&r6:0]>>[nr6:0]","c1ccc2ccccc2c1",3,3],["c1cnc2cccnc2c1","[ch&r6:0]>>[nr6:0]","c1ccc2ccccc2c1",3,3],["c1ccc2cnncc2c1","[ch&r6:0]>>[nr6:0]","c1ccc2ccccc2c1",3,3],["c1ccc2nccnc2c1","[ch&r6:0]>>[nr6:0]","c1ccc2ccccc2c1",3,3],["c1cnc2ncccc2c1","[ch&r6:0]>>[nr6:0]","c1ccc2ccccc2c1",3,3],["c1ccc(Nc2cccc3c(Nc4ccccc4)cccc23)cc1","[ch&r6,CH1&r5:1]>>[*:1](-N-c1ccccc1)","c1ccc2ccccc2c1",3,3],["c1ccc(Nc2ccc(Nc3ccccc3)c3ccccc23)cc1","[ch&r6,CH1&r5:1]>>[*:1](-N-c1ccccc1)","c1ccc2ccccc2c1",3,3],["c1ccc(Nc2cc3ccccc3cc2Nc2ccccc2)cc1","[ch&r6,CH1&r5:1]>>[*:1](-N-c1ccccc1)","c1ccc2ccccc2c1",3,3],["c1ccc(Nc2cccc3cccc(Nc4ccccc4)c23)cc1","[ch&r6,CH1&r5:1]>>[*:1](-N-c1ccccc1)","c1ccc2ccccc2c1",3,3],["c1ccc(Nc2ccc3cc(Nc4ccccc4)ccc3c2)cc1","[ch&r6,CH1&r5:1]>>[*:1](-N-c1ccccc1)","c1ccc2ccccc2c1",3,3],["c1ccc(Nc2ccc3ccc(Nc4ccccc4)cc3c2)cc1","[ch&r6,CH1&r5:1]>>[*:1](-N-c1ccccc1)","c1ccc2ccccc2c1",3,3],["O=c1occc2ccoc(=O)c12","[c:1]1[c:2][ch:3][ch:4][c:5][c:6]1>>[c:1]1[c:2][o:3][c:4](=O)[c:5][c:6]1","c1ccc2ccccc2c1",3,3],["O=c1ccc2oc(=O)ccc2o1","[c:1]1[c:2][ch:3][ch:4][c:5][c:6]1>>[c:1]1[c:2][o:3][c:4](=O)[c:5][c:6]1","c1ccc2ccccc2c1",3,3],["O=c1occc2c(=O)occc12","[c:1]1[c:2][ch:3][ch:4][c:5][c:6]1>>[c:1]1[c:2][o:3][c:4](=O)[c:5][c:6]1","c1ccc2ccccc2c1",3,3],["O=c1ccc2ccc(=O)oc2o1","[c:1]1[c:2][ch:3][ch:4][c:5][c:6]1>>[c:1]1[c:2][o:3][c:4](=O)[c:5][c:6]1","c1ccc2ccccc2c1",3,3],["O=c1ccoc2occc(=O)c12","[ch:1]1[c:2][c:3][ch:4][c:5][c:6]1>>[o:1]1[c:2][c:3][C:4](=O)[c:5][c:6]1","c1ccc2ccccc2c1",3,3],["O=c1ccoc2c(=O)ccoc12","[ch:1]1[c:2][c:3][ch:4][c:5][c:6]1>>[o:1]1[c:2][c:3][C:4](=O)[c:5][c:6]1","c1ccc2ccccc2c1",3,3],["c1ccc(-c2cccc(-c3ccccc3)n2)cc1","[cH&r6,CH&r5:1]>>[#6:1](-[c]1[ch]ccc[ch]1)","c1ccncc1",3,3],["c1ccc(-c2cncc(-c3ccccc3)c2)cc1","[cH&r6,CH&r5:1]>>[#6:1](-[c]1[ch]ccc[ch]1)","c1ccncc1",3,3],["c1ccc2cc3cnccc3cc2c1","[cH&r6:1][cH&r6:2]>>[c:1]2cccc[c:2]2","c1ccncc1",3,3],["c1ccc2nc3ccccc3cc2c1","[cH&r6:1][cH&r6:2]>>[c:1]2cccc[c:2]2","c1ccncc1",3,3],["C(=Cc1cncc(C=Cc2ccccc2)c1)c1ccccc1","[ch&r6,CH1&r5:1]>>[*:1](-C=C-c1ccccc1)","c1ccncc1",3,3],["C(=Cc1cccc(C=Cc2ccccc2)n1)c1ccccc1","[ch&r6,CH1&r5:1]>>[*:1](-C=C-c1ccccc1)","c1ccncc1",3,3],["C(#Cc1cncc(C#Cc2ccccc2)c1)c1ccccc1","[ch&r6,CH1&r5:1]>>[*:1](-C#C-c1ccccc1)","c1ccncc1",3,3],["C(#Cc1cccc(C#Cc2ccccc2)n1)c1ccccc1","[ch&r6,CH1&r5:1]>>[*:1](-C#C-c1ccccc1)","c1ccncc1",3,3],["c1cncnc1","[ch&r6:0]>>[nr6:0]","c1ccncc1",3,3],["c1cnccn1","[ch&r6:0]>>[nr6:0]","c1ccncc1",3,3],["c1ccnnc1","[ch&r6:0]>>[nr6:0]","c1ccncc1",3,3],["c1ccccc1","[nr6:0]>>[ch&r6:0]","c1ccncc1",3,3],["c1ccc(Nc2cccc(Nc3ccccc3)n2)cc1","[ch&r6,CH1&r5:1]>>[*:1](-N-c1ccccc1)","c1ccncc1",3,3],["c1ccc(Nc2cncc(Nc3ccccc3)c2)cc1","[ch&r6,CH1&r5:1]>>[*:1](-N-c1ccccc1)","c1ccncc1",3,3],["C(=Cc1cc(-c2ccccc2)cc(-c2ccccc2)c1)c1ccccc1","[cH&r6,CH&r5:1]>>[#6:1](-[c]1[ch]ccc[ch]1)","C(=Cc1ccccc1)c1ccccc1",3,3],["C(=Cc1c(-c2ccccc2)cccc1-c1ccccc1)c1ccccc1","[cH&r6,CH&r5:1]>>[#6:1](-[c]1[ch]ccc[ch]1)","C(=Cc1ccccc1)c1ccccc1",3,3],["C(=Cc1ccc(-c2ccccc2)cc1)c1ccc(-c2ccccc2)cc1","[cH&r6,CH&r5:1]>>[#6:1](-[c]1[ch]ccc[ch]1)","C(=Cc1ccccc1)c1ccccc1",3,3],["C(=Cc1ccccc1-c1ccccc1)c1ccccc1-c1ccccc1","[cH&r6,CH&r5:1]>>[#6:1](-[c]1[ch]ccc[ch]1)","C(=Cc1ccccc1)c1ccccc1",3,3],["C(=Cc1cccc(-c2ccccc2)c1)c1cccc(-c2ccccc2)c1","[cH&r6,CH&r5:1]>>[#6:1](-[c]1[ch]ccc[ch]1)","C(=Cc1ccccc1)c1ccccc1",3,3],["C(=Cc1cccc2ccccc12)c1cccc2ccccc12","[cH&r6:1][cH&r6:2]>>[c:1]2cccc[c:2]2","C(=Cc1ccccc1)c1ccccc1",3,3],["C(=Cc1ccc2ccccc2c1)c1ccc2ccccc2c1","[cH&r6:1][cH&r6:2]>>[c:1]2cccc[c:2]2","C(=Cc1ccccc1)c1ccccc1",3,3],["C1=CC(C=CC2=CCC=C2)=CC1","[c:0]1[ch:1][ch][c:3][c!r5:4][c!r5:5]1>>[c:0]1[CH2:1][c:3][c:4][c:5]1","C(=Cc1ccccc1)c1ccccc1",3,3],["C1=CCC(C=CC2=CC=CC2)=C1","[c:0]1[ch:1][ch][c:3][c!r5:4][c!r5:5]1>>[c:0]1[CH2:1][c:3][c:4][c:5]1","C(=Cc1ccccc1)c1ccccc1",3,3],["C(=Cc1cccc(C=Cc2ccccc2)c1)c1ccccc1","[ch&r6,CH1&r5:1]>>[*:1](-C=C-c1ccccc1)","C(=Cc1ccccc1)c1ccccc1",3,3],["C(=Cc1ccc(C=Cc2ccccc2)cc1)c1ccccc1","[ch&r6,CH1&r5:1]>>[*:1](-C=C-c1ccccc1)","C(=Cc1ccccc1)c1ccccc1",3,3],["C(=Cc1ccccc1C=Cc1ccccc1)c1ccccc1","[ch&r6,CH1&r5:1]>>[*:1](-C=C-c1ccccc1)","C(=Cc1ccccc1)c1ccccc1",3,3],["c1ccccc1","[c&r6,C&r5:1](-[C!R]=[C!R]-c1ccccc1)>>[ch&r6,CH1&r5:1]","C(=Cc1ccccc1)c1ccccc1",3,3],["C(=Cc1ccccn1)c1ccccn1","[ch&r6:0]>>[nr6:0]","C(=Cc1ccccc1)c1ccccc1",3,3],["C(=Cc1ccncc1)c1ccncc1","[ch&r6:0]>>[nr6:0]","C(=Cc1ccccc1)c1ccccc1",3,3],["C(=Cc1cccnc1)c1cccnc1","[ch&r6:0]>>[nr6:0]","C(=Cc1ccccc1)c1ccccc1",3,3],["O=c1ccc(C=Cc2ccc(=O)oc2)co1","[c:1]1[c:2][ch:3][ch:4][c:5][c:6]1>>[c:1]1[c:2][o:3][c:4](=O)[c:5][c:6]1","C(=Cc1ccccc1)c1ccccc1",3,3],["O=c1occcc1C=Cc1cccoc1=O","[c:1]1[c:2][ch:3][ch:4][c:5][c:6]1>>[c:1]1[c:2][o:3][c:4](=O)[c:5][c:6]1","C(=Cc1ccccc1)c1ccccc1",3,3],["O=c1cccc(C=Cc2cccc(=O)o2)o1","[c:1]1[c:2][ch:3][ch:4][c:5][c:6]1>>[c:1]1[c:2][o:3][c:4](=O)[c:5][c:6]1","C(=Cc1ccccc1)c1ccccc1",3,3],["O=c1cc(C=Cc2ccoc(=O)c2)cco1","[c:1]1[c:2][ch:3][ch:4][c:5][c:6]1>>[c:1]1[c:2][o:3][c:4](=O)[c:5][c:6]1","C(=Cc1ccccc1)c1ccccc1",3,3],["O=c1ccoc(C=Cc2cc(=O)cco2)c1","[ch:1]1[c:2][c:3][ch:4][c:5][c:6]1>>[o:1]1[c:2][c:3][C:4](=O)[c:5][c:6]1","C(=Cc1ccccc1)c1ccccc1",3,3],["O=c1ccocc1C=Cc1coccc1=O","[ch:1]1[c:2][c:3][ch:4][c:5][c:6]1>>[o:1]1[c:2][c:3][C:4](=O)[c:5][c:6]1","C(=Cc1ccccc1)c1ccccc1",3,3],["C1=CCC(C=Cc2cccc3cccc(C=CC4=CC=CC4)c23)=C1","[c:0]1[ch:1][ch][c:3][c!r5:4][c!r5:5]1>>[c:0]1[CH2:1][c:3][c:4][c:5]1","C(=Cc1cccc2cccc(C=Cc3ccccc3)c12)c1ccccc1",3,3],["C1=CC(C=Cc2cccc3cccc(C=CC4=CCC=C4)c23)=CC1","[c:0]1[ch:1][ch][c:3][c!r5:4][c!r5:5]1>>[c:0]1[CH2:1][c:3][c:4][c:5]1","C(=Cc1cccc2cccc(C=Cc3ccccc3)c12)c1ccccc1",3,3],["c1ccc2ccccc2c1","[c&r6,C&r5:1](-[C!R]=[C!R]-c1ccccc1)>>[ch&r6,CH1&r5:1]","C(=Cc1cccc2cccc(C=Cc3ccccc3)c12)c1ccccc1",3,3],["c1ccccc1","[c&r6,C&r5:1](-[C!R]=[C!R]-c1ccccc1)>>[ch&r6,CH1&r5:1]","C(=Cc1cccc2cccc(C=Cc3ccccc3)c12)c1ccccc1",3,3],["C(=Cc1ccnc2nccc(C=Cc3ccccc3)c12)c1ccccc1","[ch&r6:0]>>[nr6:0]","C(=Cc1cccc2cccc(C=Cc3ccccc3)c12)c1ccccc1",3,3],["C(=Cc1cccc2cccc(C=Cc3ccncc3)c12)c1ccncc1","[ch&r6:0]>>[nr6:0]","C(=Cc1cccc2cccc(C=Cc3ccccc3)c12)c1ccccc1",3,3],["C(=Cc1nccc2ccnc(C=Cc3ccccc3)c12)c1ccccc1","[ch&r6:0]>>[nr6:0]","C(=Cc1cccc2cccc(C=Cc3ccccc3)c12)c1ccccc1",3,3],["C(=Cc1cncc2cncc(C=Cc3ccccc3)c12)c1ccccc1","[ch&r6:0]>>[nr6:0]","C(=Cc1cccc2cccc(C=Cc3ccccc3)c12)c1ccccc1",3,3],["C(=Cc1cccc2cccc(C=Cc3cccnc3)c12)c1cccnc1","[ch&r6:0]>>[nr6:0]","C(=Cc1cccc2cccc(C=Cc3ccccc3)c12)c1ccccc1",3,3],["C(=Cc1cccc2cccc(C=Cc3ccccn3)c12)c1ccccn1","[ch&r6:0]>>[nr6:0]","C(=Cc1cccc2cccc(C=Cc3ccccc3)c12)c1ccccc1",3,3],["O=c1ccc(C=Cc2cccc3cccc(C=Cc4ccc(=O)oc4)c23)co1","[c:1]1[c:2][ch:3][ch:4][c:5][c:6]1>>[c:1]1[c:2][o:3][c:4](=O)[c:5][c:6]1","C(=Cc1cccc2cccc(C=Cc3ccccc3)c12)c1ccccc1",3,3],["O=c1cc(C=Cc2ccccc2)c2c(C=Cc3ccccc3)cc(=O)oc2o1","[c:1]1[c:2][ch:3][ch:4][c:5][c:6]1>>[c:1]1[c:2][o:3][c:4](=O)[c:5][c:6]1","C(=Cc1cccc2cccc(C=Cc3ccccc3)c12)c1ccccc1",3,3],["O=c1occ(C=Cc2ccccc2)c2c(C=Cc3ccccc3)coc(=O)c12","[c:1]1[c:2][ch:3][ch:4][c:5][c:6]1>>[c:1]1[c:2][o:3][c:4](=O)[c:5][c:6]1","C(=Cc1cccc2cccc(C=Cc3ccccc3)c12)c1ccccc1",3,3],["O=c1cccc(C=Cc2cccc3cccc(C=Cc4cccc(=O)o4)c23)o1","[c:1]1[c:2][ch:3][ch:4][c:5][c:6]1>>[c:1]1[c:2][o:3][c:4](=O)[c:5][c:6]1","C(=Cc1cccc2cccc(C=Cc3ccccc3)c12)c1ccccc1",3,3],["O=c1occcc1C=Cc1cccc2cccc(C=Cc3cccoc3=O)c12","[c:1]1[c:2][ch:3][ch:4][c:5][c:6]1>>[c:1]1[c:2][o:3][c:4](=O)[c:5][c:6]1","C(=Cc1cccc2cccc(C=Cc3ccccc3)c12)c1ccccc1",3,3],["O=c1cc(C=Cc2cccc3cccc(C=Cc4ccoc(=O)c4)c23)cco1","[c:1]1[c:2][ch:3][ch:4][c:5][c:6]1>>[c:1]1[c:2][o:3][c:4](=O)[c:5][c:6]1","C(=Cc1cccc2cccc(C=Cc3ccccc3)c12)c1ccccc1",3,3],["O=c1ccoc(C=Cc2cccc3cccc(C=Cc4cc(=O)cco4)c23)c1","[ch:1]1[c:2][c:3][ch:4][c:5][c:6]1>>[o:1]1[c:2][c:3][C:4](=O)[c:5][c:6]1","C(=Cc1cccc2cccc(C=Cc3ccccc3)c12)c1ccccc1",3,3],["O=c1ccocc1C=Cc1cccc2cccc(C=Cc3coccc3=O)c12","[ch:1]1[c:2][c:3][ch:4][c:5][c:6]1>>[o:1]1[c:2][c:3][C:4](=O)[c:5][c:6]1","C(=Cc1cccc2cccc(C=Cc3ccccc3)c12)c1ccccc1",3,3],["C1=CC(Nc2cccc3c(NC4=CCC=C4)cccc23)=CC1","[c:0]1[ch:1][ch][c:3][c!r5:4][c!r5:5]1>>[c:0]1[CH2:1][c:3][c:4][c:5]1","c1ccc(Nc2cccc3c(Nc4ccccc4)cccc23)cc1",3,3],["C1=CCC(Nc2cccc3c(NC4=CC=CC4)cccc23)=C1","[c:0]1[ch:1][ch][c:3][c!r5:4][c!r5:5]1>>[c:0]1[CH2:1][c:3][c:4][c:5]1","c1ccc(Nc2cccc3c(Nc4ccccc4)cccc23)cc1",3,3],["c1ccc(Nc2cncc3c(Nc4ccccc4)cncc23)cc1","[ch&r6:0]>>[nr6:0]","c1ccc(Nc2cccc3c(Nc4ccccc4)cccc23)cc1",3,3],["c1ccc(Nc2ccnc3c(Nc4ccccc4)ccnc23)cc1","[ch&r6:0]>>[nr6:0]","c1ccc(Nc2cccc3c(Nc4ccccc4)cccc23)cc1",3,3],["c1cc(Nc2ccncc2)c2cccc(Nc3ccncc3)c2c1","[ch&r6:0]>>[nr6:0]","c1ccc(Nc2cccc3c(Nc4ccccc4)cccc23)cc1",3,3],["c1ccc(Nc2nccc3c(Nc4ccccc4)nccc23)cc1","[ch&r6:0]>>[nr6:0]","c1ccc(Nc2cccc3c(Nc4ccccc4)cccc23)cc1",3,3],["c1ccc(Nc2cccc3c(Nc4ccccn4)cccc23)nc1","[ch&r6:0]>>[nr6:0]","c1ccc(Nc2cccc3c(Nc4ccccc4)cccc23)cc1",3,3],["c1cncc(Nc2cccc3c(Nc4cccnc4)cccc23)c1","[ch&r6:0]>>[nr6:0]","c1ccc(Nc2cccc3c(Nc4ccccc4)cccc23)cc1",3,3],["c1ccc2ccccc2c1","[c&r6,C&r5:1](-[N!R]-c1ccccc1)>>[*:1]","c1ccc(Nc2cccc3c(Nc4ccccc4)cccc23)cc1",3,3],["c1ccccc1","[c&r6,C&r5:1](-[N!R]-c1ccccc1)>>[*:1]","c1ccc(Nc2cccc3c(Nc4ccccc4)cccc23)cc1",3,3],["C(#CC1=CC=C(C#CC2=CCC=C2)C1)C1=CCC=C1","[c:0]1[ch:1][ch][c:3][c!r5:4][c!r5:5]1>>[c:0]1[CH2:1][c:3][c:4][c:5]1","C(#Cc1ccccc1)C1=CC=C(C#Cc2ccccc2)C1",3,3],["C(#CC1=CC=C(C#CC2=CC=CC2)C1)C1=CC=CC1","[c:0]1[ch:1][ch][c:3][c!r5:4][c!r5:5]1>>[c:0]1[CH2:1][c:3][c:4][c:5]1","C(#Cc1ccccc1)C1=CC=C(C#Cc2ccccc2)C1",3,3],["C(#Cc1ccc(C#Cc2ccccc2)cc1)c1ccccc1","[CH2:0]1[c,C:1]-,=,:[c,C:2]-,=,:[c,C:3]-,=,:[c,C:4]1>>[ch:0]1c[c:1][c:2][c:3][c:4]1","C(#Cc1ccccc1)C1=CC=C(C#Cc2ccccc2)C1",3,3],["C1=CCC=C1","[c&r6,C&r5:1](-C#C-c1ccccc1)>>[ch&r6,CH1&r5:1]","C(#Cc1ccccc1)C1=CC=C(C#Cc2ccccc2)C1",3,3],["C(#Cc1ccccc1)C1=CC=C(C#Cc2ccccc2)C1=C1C=CC=C1","[r5:1][CH2r5:2][r5:3]>>[r5:1][C:2](=C1cccc1)[r5:3]","C(#Cc1ccccc1)C1=CC=C(C#Cc2ccccc2)C1",3,3],["C(#Cc1ccc(C#Cc2ccccc2)o1)c1ccccc1","[#6H2r5:1]>>[O:1]","C(#Cc1ccccc1)C1=CC=C(C#Cc2ccccc2)C1",3,3],["C(#Cc1ccc(C#Cc2ccccc2)s1)c1ccccc1","[#6H2r5:1]>>[S:1]","C(#Cc1ccccc1)C1=CC=C(C#Cc2ccccc2)C1",3,3],["C(#Cc1ccc(C#Cc2ccccc2)[nH]1)c1ccccc1","[#6H2r5:1]>>[NH:1]","C(#Cc1ccccc1)C1=CC=C(C#Cc2ccccc2)C1",3,3],["C(#Cc1ccccc1)C1=NN=C(C#Cc2ccccc2)C1","[chr5,CH1r5:1]>>[n:1]","C(#Cc1ccccc1)C1=CC=C(C#Cc2ccccc2)C1",3,3],["C(#Cc1cccnc1)C1=CC=C(C#Cc2cccnc2)C1","[ch&r6:0]>>[nr6:0]","C(#Cc1ccccc1)C1=CC=C(C#Cc2ccccc2)C1",3,3],["C(#Cc1ccccn1)C1=CC=C(C#Cc2ccccn2)C1","[ch&r6:0]>>[nr6:0]","C(#Cc1ccccc1)C1=CC=C(C#Cc2ccccc2)C1",3,3],["C(#Cc1ccncc1)C1=CC=C(C#Cc2ccncc2)C1","[ch&r6:0]>>[nr6:0]","C(#Cc1ccccc1)C1=CC=C(C#Cc2ccccc2)C1",3,3],["O=c1cc(C#CC2=CC=C(C#Cc3ccoc(=O)c3)C2)cco1","[c:1]1[c:2][ch:3][ch:4][c:5][c:6]1>>[c:1]1[c:2][o:3][c:4](=O)[c:5][c:6]1","C(#Cc1ccccc1)C1=CC=C(C#Cc2ccccc2)C1",3,3],["O=c1occcc1C#CC1=CC=C(C#Cc2cccoc2=O)C1","[c:1]1[c:2][ch:3][ch:4][c:5][c:6]1>>[c:1]1[c:2][o:3][c:4](=O)[c:5][c:6]1","C(#Cc1ccccc1)C1=CC=C(C#Cc2ccccc2)C1",3,3],["O=c1cccc(C#CC2=CC=C(C#Cc3cccc(=O)o3)C2)o1","[c:1]1[c:2][ch:3][ch:4][c:5][c:6]1>>[c:1]1[c:2][o:3][c:4](=O)[c:5][c:6]1","C(#Cc1ccccc1)C1=CC=C(C#Cc2ccccc2)C1",3,3],["O=c1ccc(C#CC2=CC=C(C#Cc3ccc(=O)oc3)C2)co1","[c:1]1[c:2][ch:3][ch:4][c:5][c:6]1>>[c:1]1[c:2][o:3][c:4](=O)[c:5][c:6]1","C(#Cc1ccccc1)C1=CC=C(C#Cc2ccccc2)C1",3,3],["O=c1ccoc(C#CC2=CC=C(C#Cc3cc(=O)cco3)C2)c1","[ch:1]1[c:2][c:3][ch:4][c:5][c:6]1>>[o:1]1[c:2][c:3][C:4](=O)[c:5][c:6]1","C(#Cc1ccccc1)C1=CC=C(C#Cc2ccccc2)C1",3,3],["O=c1ccocc1C#CC1=CC=C(C#Cc2coccc2=O)C1","[ch:1]1[c:2][c:3][ch:4][c:5][c:6]1>>[o:1]1[c:2][c:3][C:4](=O)[c:5][c:6]1","C(#Cc1ccccc1)C1=CC=C(C#Cc2ccccc2)C1",3,3],["c1ccccc1","[c&r6,C&r5:1](-[c]1[ch]ccc[ch]1)>>[*:1]","c1ccc(Nc2cc(Nc3ccccc3)cc(-c3ccccc3)c2)cc1",3,3],["c1ccc(Nc2cccc(Nc3ccccc3)c2)cc1","[c&r6,C&r5:1](-[c]1[ch]ccc[ch]1)>>[*:1]","c1ccc(Nc2cc(Nc3ccccc3)cc(-c3ccccc3)c2)cc1",3,3],["C1=CC(Nc2cc(NC3=CCC=C3)cc(-c3ccccc3)c2)=CC1","[c:0]1[ch:1][ch][c:3][c!r5:4][c!r5:5]1>>[c:0]1[CH2:1][c:3][c:4][c:5]1","c1ccc(Nc2cc(Nc3ccccc3)cc(-c3ccccc3)c2)cc1",3,3],["C1=CCC(Nc2cc(NC3=CC=CC3)cc(-c3ccccc3)c2)=C1","[c:0]1[ch:1][ch][c:3][c!r5:4][c!r5:5]1>>[c:0]1[CH2:1][c:3][c:4][c:5]1","c1ccc(Nc2cc(Nc3ccccc3)cc(-c3ccccc3)c2)cc1",3,3],["C1=CCC(c2cc(Nc3ccccc3)cc(Nc3ccccc3)c2)=C1","[c:0]1[ch:1][ch][c:3][c!r5:4][c!r5:5]1>>[c:0]1[CH2:1][c:3][c:4][c:5]1","c1ccc(Nc2cc(Nc3ccccc3)cc(-c3ccccc3)c2)cc1",3,3],["C1=CC(c2cc(Nc3ccccc3)cc(Nc3ccccc3)c2)=CC1","[c:0]1[ch:1][ch][c:3][c!r5:4][c!r5:5]1>>[c:0]1[CH2:1][c:3][c:4][c:5]1","c1ccc(Nc2cc(Nc3ccccc3)cc(-c3ccccc3)c2)cc1",3,3],["c1ccc(-c2cc(Nc3ccccn3)cc(Nc3ccccn3)c2)cc1","[ch&r6:0]>>[nr6:0]","c1ccc(Nc2cc(Nc3ccccc3)cc(-c3ccccc3)c2)cc1",3,3],["c1ccc(Nc2cc(-c3ccccc3)cc(Nc3ccccc3)n2)cc1","[ch&r6:0]>>[nr6:0]","c1ccc(Nc2cc(Nc3ccccc3)cc(-c3ccccc3)c2)cc1",3,3],["c1ccc(Nc2cc(Nc3ccccc3)cc(-c3ccccn3)c2)cc1","[ch&r6:0]>>[nr6:0]","c1ccc(Nc2cc(Nc3ccccc3)cc(-c3ccccc3)c2)cc1",3,3],["c1ccc(Nc2cc(Nc3ccccc3)cc(-c3ccncc3)c2)cc1","[ch&r6:0]>>[nr6:0]","c1ccc(Nc2cc(Nc3ccccc3)cc(-c3ccccc3)c2)cc1",3,3],["c1ccc(-c2cc(Nc3cccnc3)cc(Nc3cccnc3)c2)cc1","[ch&r6:0]>>[nr6:0]","c1ccc(Nc2cc(Nc3ccccc3)cc(-c3ccccc3)c2)cc1",3,3],["c1ccc(Nc2cc(Nc3ccccc3)cc(-c3cccnc3)c2)cc1","[ch&r6:0]>>[nr6:0]","c1ccc(Nc2cc(Nc3ccccc3)cc(-c3ccccc3)c2)cc1",3,3],["c1ccc(Nc2cc(Nc3ccccc3)nc(-c3ccccc3)n2)cc1","[ch&r6:0]>>[nr6:0]","c1ccc(Nc2cc(Nc3ccccc3)cc(-c3ccccc3)c2)cc1",3,3],["c1ccc(-c2cc(Nc3ccncc3)cc(Nc3ccncc3)c2)cc1","[ch&r6:0]>>[nr6:0]","c1ccc(Nc2cc(Nc3ccccc3)cc(-c3ccccc3)c2)cc1",3,3],["c1ccc(-c2ccccc2)cc1","[c&r6,C&r5:1](-[N!R]-c1ccccc1)>>[*:1]","c1ccc(Nc2cc(Nc3ccccc3)cc(-c3ccccc3)c2)cc1",3,3],["c1ccccc1","[c&r6,C&r5:1](-[N!R]-c1ccccc1)>>[*:1]","c1ccc(Nc2cc(Nc3ccccc3)cc(-c3ccccc3)c2)cc1",3,3],["O=c1cc(-c2cc(Nc3ccccc3)cc(Nc3ccccc3)c2)cco1","[c:1]1[c:2][ch:3][ch:4][c:5][c:6]1>>[c:1]1[c:2][o:3][c:4](=O)[c:5][c:6]1","c1ccc(Nc2cc(Nc3ccccc3)cc(-c3ccccc3)c2)cc1",3,3],["O=c1ccc(-c2cc(Nc3ccccc3)cc(Nc3ccccc3)c2)co1","[c:1]1[c:2][ch:3][ch:4][c:5][c:6]1>>[c:1]1[c:2][o:3][c:4](=O)[c:5][c:6]1","c1ccc(Nc2cc(Nc3ccccc3)cc(-c3ccccc3)c2)cc1",3,3],["O=c1cccc(-c2cc(Nc3ccccc3)cc(Nc3ccccc3)c2)o1","[c:1]1[c:2][ch:3][ch:4][c:5][c:6]1>>[c:1]1[c:2][o:3][c:4](=O)[c:5][c:6]1","c1ccc(Nc2cc(Nc3ccccc3)cc(-c3ccccc3)c2)cc1",3,3],["O=c1occcc1-c1cc(Nc2ccccc2)cc(Nc2ccccc2)c1","[c:1]1[c:2][ch:3][ch:4][c:5][c:6]1>>[c:1]1[c:2][o:3][c:4](=O)[c:5][c:6]1","c1ccc(Nc2cc(Nc3ccccc3)cc(-c3ccccc3)c2)cc1",3,3],["O=c1ccocc1-c1cc(Nc2ccccc2)cc(Nc2ccccc2)c1","[ch:1]1[c:2][c:3][ch:4][c:5][c:6]1>>[o:1]1[c:2][c:3][C:4](=O)[c:5][c:6]1","c1ccc(Nc2cc(Nc3ccccc3)cc(-c3ccccc3)c2)cc1",3,3],["O=c1ccoc(-c2cc(Nc3ccccc3)cc(Nc3ccccc3)c2)c1","[ch:1]1[c:2][c:3][ch:4][c:5][c:6]1>>[o:1]1[c:2][c:3][C:4](=O)[c:5][c:6]1","c1ccc(Nc2cc(Nc3ccccc3)cc(-c3ccccc3)c2)cc1",3,3],["C(#Cc1cccc2cccc(C#CC3=CCC=C3)c12)C1=CCC=C1","[c:0]1[ch:1][ch][c:3][c!r5:4][c!r5:5]1>>[c:0]1[CH2:1][c:3][c:4][c:5]1","C(#Cc1cccc2cccc(C#Cc3ccccc3)c12)c1ccccc1",3,3],["C(#Cc1cccc2cccc(C#CC3=CC=CC3)c12)C1=CC=CC1","[c:0]1[ch:1][ch][c:3][c!r5:4][c!r5:5]1>>[c:0]1[CH2:1][c:3][c:4][c:5]1","C(#Cc1cccc2cccc(C#Cc3ccccc3)c12)c1ccccc1",3,3],["c1ccc2ccccc2c1","[c&r6,C&r5:1](-C#C-c1ccccc1)>>[ch&r6,CH1&r5:1]","C(#Cc1cccc2cccc(C#Cc3ccccc3)c12)c1ccccc1",3,3],["c1ccccc1","[c&r6,C&r5:1](-C#C-c1ccccc1)>>[ch&r6,CH1&r5:1]","C(#Cc1cccc2cccc(C#Cc3ccccc3)c12)c1ccccc1",3,3],["C(#Cc1nccc2ccnc(C#Cc3ccccc3)c12)c1ccccc1","[ch&r6:0]>>[nr6:0]","C(#Cc1cccc2cccc(C#Cc3ccccc3)c12)c1ccccc1",3,3],["C(#Cc1ccnc2nccc(C#Cc3ccccc3)c12)c1ccccc1","[ch&r6:0]>>[nr6:0]","C(#Cc1cccc2cccc(C#Cc3ccccc3)c12)c1ccccc1",3,3],["C(#Cc1cncc2cncc(C#Cc3ccccc3)c12)c1ccccc1","[ch&r6:0]>>[nr6:0]","C(#Cc1cccc2cccc(C#Cc3ccccc3)c12)c1ccccc1",3,3],["C(#Cc1cccc2cccc(C#Cc3ccccn3)c12)c1ccccn1","[ch&r6:0]>>[nr6:0]","C(#Cc1cccc2cccc(C#Cc3ccccc3)c12)c1ccccc1",3,3],["C(#Cc1cccc2cccc(C#Cc3ccncc3)c12)c1ccncc1","[ch&r6:0]>>[nr6:0]","C(#Cc1cccc2cccc(C#Cc3ccccc3)c12)c1ccccc1",3,3],["C(#Cc1cccc2cccc(C#Cc3cccnc3)c12)c1cccnc1","[ch&r6:0]>>[nr6:0]","C(#Cc1cccc2cccc(C#Cc3ccccc3)c12)c1ccccc1",3,3],["O=c1occ(C#Cc2ccccc2)c2c(C#Cc3ccccc3)coc(=O)c12","[c:1]1[c:2][ch:3][ch:4][c:5][c:6]1>>[c:1]1[c:2][o:3][c:4](=O)[c:5][c:6]1","C(#Cc1cccc2cccc(C#Cc3ccccc3)c12)c1ccccc1",3,3],["O=c1cc(C#Cc2cccc3cccc(C#Cc4ccoc(=O)c4)c23)cco1","[c:1]1[c:2][ch:3][ch:4][c:5][c:6]1>>[c:1]1[c:2][o:3][c:4](=O)[c:5][c:6]1","C(#Cc1cccc2cccc(C#Cc3ccccc3)c12)c1ccccc1",3,3],["O=c1cc(C#Cc2ccccc2)c2c(C#Cc3ccccc3)cc(=O)oc2o1","[c:1]1[c:2][ch:3][ch:4][c:5][c:6]1>>[c:1]1[c:2][o:3][c:4](=O)[c:5][c:6]1","C(#Cc1cccc2cccc(C#Cc3ccccc3)c12)c1ccccc1",3,3],["O=c1cccc(C#Cc2cccc3cccc(C#Cc4cccc(=O)o4)c23)o1","[c:1]1[c:2][ch:3][ch:4][c:5][c:6]1>>[c:1]1[c:2][o:3][c:4](=O)[c:5][c:6]1","C(#Cc1cccc2cccc(C#Cc3ccccc3)c12)c1ccccc1",3,3],["O=c1occcc1C#Cc1cccc2cccc(C#Cc3cccoc3=O)c12","[c:1]1[c:2][ch:3][ch:4][c:5][c:6]1>>[c:1]1[c:2][o:3][c:4](=O)[c:5][c:6]1","C(#Cc1cccc2cccc(C#Cc3ccccc3)c12)c1ccccc1",3,3],["O=c1ccc(C#Cc2cccc3cccc(C#Cc4ccc(=O)oc4)c23)co1","[c:1]1[c:2][ch:3][ch:4][c:5][c:6]1>>[c:1]1[c:2][o:3][c:4](=O)[c:5][c:6]1","C(#Cc1cccc2cccc(C#Cc3ccccc3)c12)c1ccccc1",3,3],["O=c1ccoc(C#Cc2cccc3cccc(C#Cc4cc(=O)cco4)c23)c1","[ch:1]1[c:2][c:3][ch:4][c:5][c:6]1>>[o:1]1[c:2][c:3][C:4](=O)[c:5][c:6]1","C(#Cc1cccc2cccc(C#Cc3ccccc3)c12)c1ccccc1",3,3],["O=c1ccocc1C#Cc1cccc2cccc(C#Cc3coccc3=O)c12","[ch:1]1[c:2][c:3][ch:4][c:5][c:6]1>>[o:1]1[c:2][c:3][C:4](=O)[c:5][c:6]1","C(#Cc1cccc2cccc(C#Cc3ccccc3)c12)c1ccccc1",3,3],["c1ccc(C2=NN=C(c3ccccc3)C2)cc1","[cH&r6,CH&r5:1]>>[#6:1](-[c]1[ch]ccc[ch]1)","C1=NN=CC1",3,3],["C(=Cc1ccccc1)C1=NN=C(C=Cc2ccccc2)C1","[ch&r6,CH1&r5:1]>>[*:1](-C=C-c1ccccc1)","C1=NN=CC1",3,3],["C(#Cc1ccccc1)C1=NN=C(C#Cc2ccccc2)C1","[ch&r6,CH1&r5:1]>>[*:1](-C#C-c1ccccc1)","C1=NN=CC1",3,3],["C1=CC(=C2C=NN=C2)C=C1","[r5:1][CH2r5:2][r5:3]>>[r5:1][C:2](=C1cccc1)[r5:3]","C1=NN=CC1",3,3],["c1nnco1","[#6H2r5:1]>>[O:1]","C1=NN=CC1",3,3],["c1nncs1","[#6H2r5:1]>>[S:1]","C1=NN=CC1",3,3],["c1nnc[nH]1","[#6H2r5:1]>>[NH:1]","C1=NN=CC1",3,3],["c1ccc(NC2=NN=C(Nc3ccccc3)C2)cc1","[ch&r6,CH1&r5:1]>>[*:1](-N-c1ccccc1)","C1=NN=CC1",3,3],["O=c1cc(-c2ccccc2)c2oc(=O)cc(-c3ccccc3)c2o1","[cH&r6,CH&r5:1]>>[#6:1](-[c]1[ch]ccc[ch]1)","O=c1ccc2oc(=O)ccc2o1",3,3],["O=c1oc2cc(-c3ccccc3)c(=O)oc2cc1-c1ccccc1","[cH&r6,CH&r5:1]>>[#6:1](-[c]1[ch]ccc[ch]1)","O=c1ccc2oc(=O)ccc2o1",3,3],["O=c1ccc2oc(=O)c3cc4ccccc4cc3c2o1","[cH&r6:1][cH&r6:2]>>[c:1]2cccc[c:2]2","O=c1ccc2oc(=O)ccc2o1",3,3],["O=c1oc2c3ccccc3c(=O)oc2c2ccccc12","[cH&r6:1][cH&r6:2]>>[c:1]2cccc[c:2]2","O=c1ccc2oc(=O)ccc2o1",3,3],["O=c1oc2cc(C=Cc3ccccc3)c(=O)oc2cc1C=Cc1ccccc1","[ch&r6,CH1&r5:1]>>[*:1](-C=C-c1ccccc1)","O=c1ccc2oc(=O)ccc2o1",3,3],["O=c1cc(C=Cc2ccccc2)c2oc(=O)cc(C=Cc3ccccc3)c2o1","[ch&r6,CH1&r5:1]>>[*:1](-C=C-c1ccccc1)","O=c1ccc2oc(=O)ccc2o1",3,3],["O=c1oc2cc(C#Cc3ccccc3)c(=O)oc2cc1C#Cc1ccccc1","[ch&r6,CH1&r5:1]>>[*:1](-C#C-c1ccccc1)","O=c1ccc2oc(=O)ccc2o1",3,3],["O=c1cc(C#Cc2ccccc2)c2oc(=O)cc(C#Cc3ccccc3)c2o1","[ch&r6,CH1&r5:1]>>[*:1](-C#C-c1ccccc1)","O=c1ccc2oc(=O)ccc2o1",3,3],["c1ccc2ccccc2c1","[o:1][c:2](=O)>>[ch:1][ch:2]","O=c1ccc2oc(=O)ccc2o1",3,3],["C1=COC2=CC=COC2=C1","[o:1][c:2](=O)>>[o:1][ch:2]","O=c1ccc2oc(=O)ccc2o1",3,3],["O=c1ccc2[nH]c(=O)ccc2[nH]1","[o:1]>>[nH:1]","O=c1ccc2oc(=O)ccc2o1",3,3],["O=c1oc(-c2ccccc2)ccc1-c1ccc(-c2ccccc2)oc1=O","[cH&r6,CH&r5:1]>>[#6:1](-[c]1[ch]ccc[ch]1)","O=c1occcc1-c1cccoc1=O",3,3],["O=c1occ(-c2ccccc2)cc1-c1cc(-c2ccccc2)coc1=O","[cH&r6,CH&r5:1]>>[#6:1](-[c]1[ch]ccc[ch]1)","O=c1occcc1-c1cccoc1=O",3,3],["O=c1occc(-c2ccccc2)c1-c1c(-c2ccccc2)ccoc1=O","[cH&r6,CH&r5:1]>>[#6:1](-[c]1[ch]ccc[ch]1)","O=c1occcc1-c1cccoc1=O",3,3],["O=c1occ2ccccc2c1-c1c(=O)occ2ccccc12","[cH&r6:1][cH&r6:2]>>[c:1]2cccc[c:2]2","O=c1occcc1-c1cccoc1=O",3,3],["O=c1oc2ccccc2cc1-c1cc2ccccc2oc1=O","[cH&r6:1][cH&r6:2]>>[c:1]2cccc[c:2]2","O=c1occcc1-c1cccoc1=O",3,3],["O=c1occ(C=Cc2ccccc2)cc1-c1cc(C=Cc2ccccc2)coc1=O","[ch&r6,CH1&r5:1]>>[*:1](-C=C-c1ccccc1)","O=c1occcc1-c1cccoc1=O",3,3],["O=c1oc(C=Cc2ccccc2)ccc1-c1ccc(C=Cc2ccccc2)oc1=O","[ch&r6,CH1&r5:1]>>[*:1](-C=C-c1ccccc1)","O=c1occcc1-c1cccoc1=O",3,3],["O=c1occc(C=Cc2ccccc2)c1-c1c(C=Cc2ccccc2)ccoc1=O","[ch&r6,CH1&r5:1]>>[*:1](-C=C-c1ccccc1)","O=c1occcc1-c1cccoc1=O",3,3],["O=c1occ(C#Cc2ccccc2)cc1-c1cc(C#Cc2ccccc2)coc1=O","[ch&r6,CH1&r5:1]>>[*:1](-C#C-c1ccccc1)","O=c1occcc1-c1cccoc1=O",3,3],["O=c1occc(C#Cc2ccccc2)c1-c1c(C#Cc2ccccc2)ccoc1=O","[ch&r6,CH1&r5:1]>>[*:1](-C#C-c1ccccc1)","O=c1occcc1-c1cccoc1=O",3,3],["O=c1oc(C#Cc2ccccc2)ccc1-c1ccc(C#Cc2ccccc2)oc1=O","[ch&r6,CH1&r5:1]>>[*:1](-C#C-c1ccccc1)","O=c1occcc1-c1cccoc1=O",3,3],["c1ccc(-c2ccccc2)cc1","[o:1][c:2](=O)>>[ch:1][ch:2]","O=c1occcc1-c1cccoc1=O",3,3],["O=c1[nH]cccc1-c1ccc[nH]c1=O","[o:1]>>[nH:1]","O=c1occcc1-c1cccoc1=O",3,3],["c1ccc(-c2ccc3nc(-c4ccccc4)ccc3n2)cc1","[cH&r6,CH&r5:1]>>[#6:1](-[c]1[ch]ccc[ch]1)","c1cnc2cccnc2c1",3,3],["c1ccc(-c2cnc3cc(-c4ccccc4)cnc3c2)cc1","[cH&r6,CH&r5:1]>>[#6:1](-[c]1[ch]ccc[ch]1)","c1cnc2cccnc2c1",3,3],["c1ccc(-c2ccnc3c(-c4ccccc4)ccnc23)cc1","[cH&r6,CH&r5:1]>>[#6:1](-[c]1[ch]ccc[ch]1)","c1cnc2cccnc2c1",3,3],["c1ccc2nc3cc4ccccc4nc3cc2c1","[cH&r6:1][cH&r6:2]>>[c:1]2cccc[c:2]2","c1cnc2cccnc2c1",3,3],["c1ccc2c(c1)cnc1c3ccccc3cnc21","[cH&r6:1][cH&r6:2]>>[c:1]2cccc[c:2]2","c1cnc2cccnc2c1",3,3],["C(=Cc1ccc2nc(C=Cc3ccccc3)ccc2n1)c1ccccc1","[ch&r6,CH1&r5:1]>>[*:1](-C=C-c1ccccc1)","c1cnc2cccnc2c1",3,3],["C(=Cc1cnc2cc(C=Cc3ccccc3)cnc2c1)c1ccccc1","[ch&r6,CH1&r5:1]>>[*:1](-C=C-c1ccccc1)","c1cnc2cccnc2c1",3,3],["C(=Cc1ccnc2c(C=Cc3ccccc3)ccnc12)c1ccccc1","[ch&r6,CH1&r5:1]>>[*:1](-C=C-c1ccccc1)","c1cnc2cccnc2c1",3,3],["C(#Cc1ccnc2c(C#Cc3ccccc3)ccnc12)c1ccccc1","[ch&r6,CH1&r5:1]>>[*:1](-C#C-c1ccccc1)","c1cnc2cccnc2c1",3,3],["C(#Cc1ccc2nc(C#Cc3ccccc3)ccc2n1)c1ccccc1","[ch&r6,CH1&r5:1]>>[*:1](-C#C-c1ccccc1)","c1cnc2cccnc2c1",3,3],["C(#Cc1cnc2cc(C#Cc3ccccc3)cnc2c1)c1ccccc1","[ch&r6,CH1&r5:1]>>[*:1](-C#C-c1ccccc1)","c1cnc2cccnc2c1",3,3],["c1ncc2ncncc2n1","[ch&r6:0]>>[nr6:0]","c1cnc2cccnc2c1",3,3],["c1cnc2nccnc2n1","[ch&r6:0]>>[nr6:0]","c1cnc2cccnc2c1",3,3],["c1cc2nnccc2nn1","[ch&r6:0]>>[nr6:0]","c1cnc2cccnc2c1",3,3],["c1ccc2ccccc2c1","[nr6:0]>>[ch&r6:0]","c1cnc2cccnc2c1",3,3],["c1ccc(Nc2ccnc3c(Nc4ccccc4)ccnc23)cc1","[ch&r6,CH1&r5:1]>>[*:1](-N-c1ccccc1)","c1cnc2cccnc2c1",3,3],["c1ccc(Nc2cnc3cc(Nc4ccccc4)cnc3c2)cc1","[ch&r6,CH1&r5:1]>>[*:1](-N-c1ccccc1)","c1cnc2cccnc2c1",3,3],["c1ccc(Nc2ccc3nc(Nc4ccccc4)ccc3n2)cc1","[ch&r6,CH1&r5:1]>>[*:1](-N-c1ccccc1)","c1cnc2cccnc2c1",3,3],["c1ccc(Nc2ccccc2)cc1","[c&r6,C&r5:1](-[c]1[ch]ccc[ch]1)>>[*:1]","c1ccc(-c2cccc(Nc3cccc(-c4ccccc4)c3)c2)cc1",3,3],["c1ccccc1","[c&r6,C&r5:1](-[c]1[ch]ccc[ch]1)>>[*:1]","c1ccc(-c2cccc(Nc3cccc(-c4ccccc4)c3)c2)cc1",3,3],["C1=CCC(c2cccc(Nc3cccc(C4=CC=CC4)c3)c2)=C1","[c:0]1[ch:1][ch][c:3][c!r5:4][c!r5:5]1>>[c:0]1[CH2:1][c:3][c:4][c:5]1","c1ccc(-c2cccc(Nc3cccc(-c4ccccc4)c3)c2)cc1",3,3],["C1=C(NC2=CC(c3ccccc3)=CC2)CC=C1c1ccccc1","[c:0]1[ch:1][ch][c:3][c!r5:4][c!r5:5]1>>[c:0]1[CH2:1][c:3][c:4][c:5]1","c1ccc(-c2cccc(Nc3cccc(-c4ccccc4)c3)c2)cc1",3,3],["C1=C(NC2=CCC(c3ccccc3)=C2)C=C(c2ccccc2)C1","[c:0]1[ch:1][ch][c:3][c!r5:4][c!r5:5]1>>[c:0]1[CH2:1][c:3][c:4][c:5]1","c1ccc(-c2cccc(Nc3cccc(-c4ccccc4)c3)c2)cc1",3,3],["C1=CC(c2cccc(Nc3cccc(C4=CCC=C4)c3)c2)=CC1","[c:0]1[ch:1][ch][c:3][c!r5:4][c!r5:5]1>>[c:0]1[CH2:1][c:3][c:4][c:5]1","c1ccc(-c2cccc(Nc3cccc(-c4ccccc4)c3)c2)cc1",3,3],["c1ccc(-c2cc(Nc3ccnc(-c4ccccc4)c3)ccn2)cc1","[ch&r6:0]>>[nr6:0]","c1ccc(-c2cccc(Nc3cccc(-c4ccccc4)c3)c2)cc1",3,3],["c1ccc(-c2cccc(Nc3cccc(-c4ccccn4)c3)c2)nc1","[ch&r6:0]>>[nr6:0]","c1ccc(-c2cccc(Nc3cccc(-c4ccccc4)c3)c2)cc1",3,3],["c1cncc(-c2cccc(Nc3cccc(-c4cccnc4)c3)c2)c1","[ch&r6:0]>>[nr6:0]","c1ccc(-c2cccc(Nc3cccc(-c4ccccc4)c3)c2)cc1",3,3],["c1ccc(-c2cncc(Nc3cncc(-c4ccccc4)c3)c2)cc1","[ch&r6:0]>>[nr6:0]","c1ccc(-c2cccc(Nc3cccc(-c4ccccc4)c3)c2)cc1",3,3],["c1cc(Nc2cccc(-c3ccncc3)c2)cc(-c2ccncc2)c1","[ch&r6:0]>>[nr6:0]","c1ccc(-c2cccc(Nc3cccc(-c4ccccc4)c3)c2)cc1",3,3],["c1ccc(-c2ccnc(Nc3cc(-c4ccccc4)ccn3)c2)cc1","[ch&r6:0]>>[nr6:0]","c1ccc(-c2cccc(Nc3cccc(-c4ccccc4)c3)c2)cc1",3,3],["c1ccc(-c2cccc(Nc3cccc(-c4ccccc4)n3)n2)cc1","[ch&r6:0]>>[nr6:0]","c1ccc(-c2cccc(Nc3cccc(-c4ccccc4)c3)c2)cc1",3,3],["c1ccc(-c2ccccc2)cc1","[c&r6,C&r5:1](-[N!R]-c1ccccc1)>>[*:1]","c1ccc(-c2cccc(Nc3cccc(-c4ccccc4)c3)c2)cc1",3,3],["c1ccc(-c2ccc(-c3ccccc3)c3cnncc23)cc1","[cH&r6,CH&r5:1]>>[#6:1](-[c]1[ch]ccc[ch]1)","c1ccc2cnncc2c1",3,3],["c1ccc(-c2cc3cnncc3cc2-c2ccccc2)cc1","[cH&r6,CH&r5:1]>>[#6:1](-[c]1[ch]ccc[ch]1)","c1ccc2cnncc2c1",3,3],["c1ccc(-c2nnc(-c3ccccc3)c3ccccc23)cc1","[cH&r6,CH&r5:1]>>[#6:1](-[c]1[ch]ccc[ch]1)","c1ccc2cnncc2c1",3,3],["c1ccc2c(c1)c1ccccc1c1cnncc21","[cH&r6:1][cH&r6:2]>>[c:1]2cccc[c:2]2","c1ccc2cnncc2c1",3,3],["c1ccc2cc3cnncc3cc2c1","[cH&r6:1][cH&r6:2]>>[c:1]2cccc[c:2]2","c1ccc2cnncc2c1",3,3],["c1ccnnc1","[r6:0][c:1]2[ch][ch][ch][ch][c:2]2[r6:3]>>[*:0][c:1][c:2][*:3]","c1ccc2cnncc2c1",3,3],["C1=c2cnncc2=CC1","[c:0]1[ch:1][ch][c:3][c!r5:4][c!r5:5]1>>[c:0]1[CH2:1][c:3][c:4][c:5]1","c1ccc2cnncc2c1",3,3],["C(=Cc1cc2cnncc2cc1C=Cc1ccccc1)c1ccccc1","[ch&r6,CH1&r5:1]>>[*:1](-C=C-c1ccccc1)","c1ccc2cnncc2c1",3,3],["C(=Cc1nnc(C=Cc2ccccc2)c2ccccc12)c1ccccc1","[ch&r6,CH1&r5:1]>>[*:1](-C=C-c1ccccc1)","c1ccc2cnncc2c1",3,3],["C(=Cc1ccc(C=Cc2ccccc2)c2cnncc12)c1ccccc1","[ch&r6,CH1&r5:1]>>[*:1](-C=C-c1ccccc1)","c1ccc2cnncc2c1",3,3],["C(#Cc1nnc(C#Cc2ccccc2)c2ccccc12)c1ccccc1","[ch&r6,CH1&r5:1]>>[*:1](-C#C-c1ccccc1)","c1ccc2cnncc2c1",3,3],["C(#Cc1ccc(C#Cc2ccccc2)c2cnncc12)c1ccccc1","[ch&r6,CH1&r5:1]>>[*:1](-C#C-c1ccccc1)","c1ccc2cnncc2c1",3,3],["C(#Cc1cc2cnncc2cc1C#Cc1ccccc1)c1ccccc1","[ch&r6,CH1&r5:1]>>[*:1](-C#C-c1ccccc1)","c1ccc2cnncc2c1",3,3],["c1ccc2nnnnc2c1","[ch&r6:0]>>[nr6:0]","c1ccc2cnncc2c1",3,3],["c1nncc2cnncc12","[ch&r6:0]>>[nr6:0]","c1ccc2cnncc2c1",3,3],["c1cnc2cnncc2n1","[ch&r6:0]>>[nr6:0]","c1ccc2cnncc2c1",3,3],["c1ccc2ccccc2c1","[nr6:0]>>[ch&r6:0]","c1ccc2cnncc2c1",3,3],["c1ccc(Nc2nnc(Nc3ccccc3)c3ccccc23)cc1","[ch&r6,CH1&r5:1]>>[*:1](-N-c1ccccc1)","c1ccc2cnncc2c1",3,3],["c1ccc(Nc2cc3cnncc3cc2Nc2ccccc2)cc1","[ch&r6,CH1&r5:1]>>[*:1](-N-c1ccccc1)","c1ccc2cnncc2c1",3,3],["c1ccc(Nc2ccc(Nc3ccccc3)c3cnncc23)cc1","[ch&r6,CH1&r5:1]>>[*:1](-N-c1ccccc1)","c1ccc2cnncc2c1",3,3],["c1ccc(-c2ccc(-c3ccccc3)nn2)cc1","[cH&r6,CH&r5:1]>>[#6:1](-[c]1[ch]ccc[ch]1)","c1ccnnc1",3,3],["c1ccc(-c2cnncc2-c2ccccc2)cc1","[cH&r6,CH&r5:1]>>[#6:1](-[c]1[ch]ccc[ch]1)","c1ccnnc1",3,3],["c1ccc2cnncc2c1","[cH&r6:1][cH&r6:2]>>[c:1]2cccc[c:2]2","c1ccnnc1",3,3],["c1ccc2c(c1)nnc1ccccc12","[cH&r6:1][cH&r6:2]>>[c:1]2cccc[c:2]2","c1ccnnc1",3,3],["C(=Cc1cnncc1C=Cc1ccccc1)c1ccccc1","[ch&r6,CH1&r5:1]>>[*:1](-C=C-c1ccccc1)","c1ccnnc1",3,3],["C(=Cc1ccc(C=Cc2ccccc2)nn1)c1ccccc1","[ch&r6,CH1&r5:1]>>[*:1](-C=C-c1ccccc1)","c1ccnnc1",3,3],["C(#Cc1cnncc1C#Cc1ccccc1)c1ccccc1","[ch&r6,CH1&r5:1]>>[*:1](-C#C-c1ccccc1)","c1ccnnc1",3,3],["C(#Cc1ccc(C#Cc2ccccc2)nn1)c1ccccc1","[ch&r6,CH1&r5:1]>>[*:1](-C#C-c1ccccc1)","c1ccnnc1",3,3],["c1cnnnn1","[ch&r6:0]>>[nr6:0]","c1ccnnc1",3,3],["c1cnnnc1","[ch&r6:0]>>[nr6:0]","c1ccnnc1",3,3],["c1nncnn1","[ch&r6:0]>>[nr6:0]","c1ccnnc1",3,3],["c1ncnnn1","[ch&r6:0]>>[nr6:0]","c1ccnnc1",3,3],["c1ccncc1","[nr6:0]>>[ch&r6:0]","c1ccnnc1",3,3],["c1ccc(Nc2cnncc2Nc2ccccc2)cc1","[ch&r6,CH1&r5:1]>>[*:1](-N-c1ccccc1)","c1ccnnc1",3,3],["c1ccc(Nc2ccc(Nc3ccccc3)nn2)cc1","[ch&r6,CH1&r5:1]>>[*:1](-N-c1ccccc1)","c1ccnnc1",3,3],["C1=CCC(C=Cc2ccccc2-c2ccccc2C=CC2=CC=CC2)=C1","[c:0]1[ch:1][ch][c:3][c!r5:4][c!r5:5]1>>[c:0]1[CH2:1][c:3][c:4][c:5]1","C(=Cc1ccccc1-c1ccccc1C=Cc1ccccc1)c1ccccc1",3,3],["C(=Cc1ccccc1)C1=CCC=C1C1=CCC=C1C=Cc1ccccc1","[c:0]1[ch:1][ch][c:3][c!r5:4][c!r5:5]1>>[c:0]1[CH2:1][c:3][c:4][c:5]1","C(=Cc1ccccc1-c1ccccc1C=Cc1ccccc1)c1ccccc1",3,3],["C1=CC(C=Cc2ccccc2)=C(C2=C(C=Cc3ccccc3)C=CC2)C1","[c:0]1[ch:1][ch][c:3][c!r5:4][c!r5:5]1>>[c:0]1[CH2:1][c:3][c:4][c:5]1","C(=Cc1ccccc1-c1ccccc1C=Cc1ccccc1)c1ccccc1",3,3],["C1=CC(C=Cc2ccccc2-c2ccccc2C=CC2=CCC=C2)=CC1","[c:0]1[ch:1][ch][c:3][c!r5:4][c!r5:5]1>>[c:0]1[CH2:1][c:3][c:4][c:5]1","C(=Cc1ccccc1-c1ccccc1C=Cc1ccccc1)c1ccccc1",3,3],["C1=CC(C2=C(C=Cc3ccccc3)CC=C2)=C(C=Cc2ccccc2)C1","[c:0]1[ch:1][ch][c:3][c!r5:4][c!r5:5]1>>[c:0]1[CH2:1][c:3][c:4][c:5]1","C(=Cc1ccccc1-c1ccccc1C=Cc1ccccc1)c1ccccc1",3,3],["c1ccc(-c2ccccc2)cc1","[c&r6,C&r5:1](-[C!R]=[C!R]-c1ccccc1)>>[ch&r6,CH1&r5:1]","C(=Cc1ccccc1-c1ccccc1C=Cc1ccccc1)c1ccccc1",3,3],["c1ccccc1","[c&r6,C&r5:1](-[C!R]=[C!R]-c1ccccc1)>>[ch&r6,CH1&r5:1]","C(=Cc1ccccc1-c1ccccc1C=Cc1ccccc1)c1ccccc1",3,3],["C(=Cc1ccccc1-c1ccccc1C=Cc1ccccn1)c1ccccn1","[ch&r6:0]>>[nr6:0]","C(=Cc1ccccc1-c1ccccc1C=Cc1ccccc1)c1ccccc1",3,3],["C(=Cc1cccnc1-c1ncccc1C=Cc1ccccc1)c1ccccc1","[ch&r6:0]>>[nr6:0]","C(=Cc1ccccc1-c1ccccc1C=Cc1ccccc1)c1ccccc1",3,3],["C(=Cc1ccccc1-c1ccccc1C=Cc1ccncc1)c1ccncc1","[ch&r6:0]>>[nr6:0]","C(=Cc1ccccc1-c1ccccc1C=Cc1ccccc1)c1ccccc1",3,3],["C(=Cc1cnccc1-c1ccncc1C=Cc1ccccc1)c1ccccc1","[ch&r6:0]>>[nr6:0]","C(=Cc1ccccc1-c1ccccc1C=Cc1ccccc1)c1ccccc1",3,3],["C(=Cc1ccccc1-c1ccccc1C=Cc1cccnc1)c1cccnc1","[ch&r6:0]>>[nr6:0]","C(=Cc1ccccc1-c1ccccc1C=Cc1ccccc1)c1ccccc1",3,3],["C(=Cc1ccncc1-c1cnccc1C=Cc1ccccc1)c1ccccc1","[ch&r6:0]>>[nr6:0]","C(=Cc1ccccc1-c1ccccc1C=Cc1ccccc1)c1ccccc1",3,3],["C(=Cc1ncccc1-c1cccnc1C=Cc1ccccc1)c1ccccc1","[ch&r6:0]>>[nr6:0]","C(=Cc1ccccc1-c1ccccc1C=Cc1ccccc1)c1ccccc1",3,3],["O=c1occcc1C=Cc1ccccc1-c1ccccc1C=Cc1cccoc1=O","[c:1]1[c:2][ch:3][ch:4][c:5][c:6]1>>[c:1]1[c:2][o:3][c:4](=O)[c:5][c:6]1","C(=Cc1ccccc1-c1ccccc1C=Cc1ccccc1)c1ccccc1",3,3],["O=c1occc(C=Cc2ccccc2)c1-c1c(C=Cc2ccccc2)ccoc1=O","[c:1]1[c:2][ch:3][ch:4][c:5][c:6]1>>[c:1]1[c:2][o:3][c:4](=O)[c:5][c:6]1","C(=Cc1ccccc1-c1ccccc1C=Cc1ccccc1)c1ccccc1",3,3],["O=c1cc(-c2cc(=O)occ2C=Cc2ccccc2)c(C=Cc2ccccc2)co1","[c:1]1[c:2][ch:3][ch:4][c:5][c:6]1>>[c:1]1[c:2][o:3][c:4](=O)[c:5][c:6]1","C(=Cc1ccccc1-c1ccccc1C=Cc1ccccc1)c1ccccc1",3,3],["O=c1ccc(-c2ccc(=O)oc2C=Cc2ccccc2)c(C=Cc2ccccc2)o1","[c:1]1[c:2][ch:3][ch:4][c:5][c:6]1>>[c:1]1[c:2][o:3][c:4](=O)[c:5][c:6]1","C(=Cc1ccccc1-c1ccccc1C=Cc1ccccc1)c1ccccc1",3,3],["O=c1occc(-c2ccoc(=O)c2C=Cc2ccccc2)c1C=Cc1ccccc1","[c:1]1[c:2][ch:3][ch:4][c:5][c:6]1>>[c:1]1[c:2][o:3][c:4](=O)[c:5][c:6]1","C(=Cc1ccccc1-c1ccccc1C=Cc1ccccc1)c1ccccc1",3,3],["O=c1cccc(C=Cc2ccccc2-c2ccccc2C=Cc2cccc(=O)o2)o1","[c:1]1[c:2][ch:3][ch:4][c:5][c:6]1>>[c:1]1[c:2][o:3][c:4](=O)[c:5][c:6]1","C(=Cc1ccccc1-c1ccccc1C=Cc1ccccc1)c1ccccc1",3,3],["O=c1ccc(C=Cc2ccccc2)c(-c2oc(=O)ccc2C=Cc2ccccc2)o1","[c:1]1[c:2][ch:3][ch:4][c:5][c:6]1>>[c:1]1[c:2][o:3][c:4](=O)[c:5][c:6]1","C(=Cc1ccccc1-c1ccccc1C=Cc1ccccc1)c1ccccc1",3,3],["O=c1cc(C=Cc2ccccc2)c(-c2coc(=O)cc2C=Cc2ccccc2)co1","[c:1]1[c:2][ch:3][ch:4][c:5][c:6]1>>[c:1]1[c:2][o:3][c:4](=O)[c:5][c:6]1","C(=Cc1ccccc1-c1ccccc1C=Cc1ccccc1)c1ccccc1",3,3],["O=c1cc(C=Cc2ccccc2-c2ccccc2C=Cc2ccoc(=O)c2)cco1","[c:1]1[c:2][ch:3][ch:4][c:5][c:6]1>>[c:1]1[c:2][o:3][c:4](=O)[c:5][c:6]1","C(=Cc1ccccc1-c1ccccc1C=Cc1ccccc1)c1ccccc1",3,3],["O=c1ccc(C=Cc2ccccc2-c2ccccc2C=Cc2ccc(=O)oc2)co1","[c:1]1[c:2][ch:3][ch:4][c:5][c:6]1>>[c:1]1[c:2][o:3][c:4](=O)[c:5][c:6]1","C(=Cc1ccccc1-c1ccccc1C=Cc1ccccc1)c1ccccc1",3,3],["O=c1ccoc(-c2occc(=O)c2C=Cc2ccccc2)c1C=Cc1ccccc1","[ch:1]1[c:2][c:3][ch:4][c:5][c:6]1>>[o:1]1[c:2][c:3][C:4](=O)[c:5][c:6]1","C(=Cc1ccccc1-c1ccccc1C=Cc1ccccc1)c1ccccc1",3,3],["O=c1ccoc(C=Cc2ccccc2)c1-c1c(C=Cc2ccccc2)occc1=O","[ch:1]1[c:2][c:3][ch:4][c:5][c:6]1>>[o:1]1[c:2][c:3][C:4](=O)[c:5][c:6]1","C(=Cc1ccccc1-c1ccccc1C=Cc1ccccc1)c1ccccc1",3,3],["O=c1ccoc(C=Cc2ccccc2-c2ccccc2C=Cc2cc(=O)cco2)c1","[ch:1]1[c:2][c:3][ch:4][c:5][c:6]1>>[o:1]1[c:2][c:3][C:4](=O)[c:5][c:6]1","C(=Cc1ccccc1-c1ccccc1C=Cc1ccccc1)c1ccccc1",3,3],["O=c1ccocc1C=Cc1ccccc1-c1ccccc1C=Cc1coccc1=O","[ch:1]1[c:2][c:3][ch:4][c:5][c:6]1>>[o:1]1[c:2][c:3][C:4](=O)[c:5][c:6]1","C(=Cc1ccccc1-c1ccccc1C=Cc1ccccc1)c1ccccc1",3,3],["C1=CC(c2ccccc2)=C(C2=C(c3ccccc3)C=CC2)C1","[cH&r6,CH&r5:1]>>[#6:1](-[c]1[ch]ccc[ch]1)","C1=CCC(C2=CC=CC2)=C1",3,3],["C1=C(C2=CC(c3ccccc3)=CC2)CC=C1c1ccccc1","[cH&r6,CH&r5:1]>>[#6:1](-[c]1[ch]ccc[ch]1)","C1=CCC(C2=CC=CC2)=C1",3,3],["C1=C(C2=CC=C(c3ccccc3)C2)CC(c2ccccc2)=C1","[cH&r6,CH&r5:1]>>[#6:1](-[c]1[ch]ccc[ch]1)","C1=CCC(C2=CC=CC2)=C1",3,3],["c1ccc(-c2ccccc2)cc1","[CH2:0]1[c,C:1]-,=,:[c,C:2]-,=,:[c,C:3]-,=,:[c,C:4]1>>[ch:0]1c[c:1][c:2][c:3][c:4]1","C1=CCC(C2=CC=CC2)=C1",3,3],["C(=Cc1ccccc1)C1=CCC(C2=CC(C=Cc3ccccc3)=CC2)=C1","[ch&r6,CH1&r5:1]>>[*:1](-C=C-c1ccccc1)","C1=CCC(C2=CC=CC2)=C1",3,3],["C(=Cc1ccccc1)C1=CC=C(C2=CC=C(C=Cc3ccccc3)C2)C1","[ch&r6,CH1&r5:1]>>[*:1](-C=C-c1ccccc1)","C1=CCC(C2=CC=CC2)=C1",3,3],["C1=CC(C=Cc2ccccc2)=C(C2=C(C=Cc3ccccc3)C=CC2)C1","[ch&r6,CH1&r5:1]>>[*:1](-C=C-c1ccccc1)","C1=CCC(C2=CC=CC2)=C1",3,3],["C(#Cc1ccccc1)C1=CCC(C2=CC(C#Cc3ccccc3)=CC2)=C1","[ch&r6,CH1&r5:1]>>[*:1](-C#C-c1ccccc1)","C1=CCC(C2=CC=CC2)=C1",3,3],["C(#Cc1ccccc1)C1=CC=C(C2=CC=C(C#Cc3ccccc3)C2)C1","[ch&r6,CH1&r5:1]>>[*:1](-C#C-c1ccccc1)","C1=CCC(C2=CC=CC2)=C1",3,3],["C(#Cc1ccccc1)C1=C(C2=C(C#Cc3ccccc3)C=CC2)CC=C1","[ch&r6,CH1&r5:1]>>[*:1](-C#C-c1ccccc1)","C1=CCC(C2=CC=CC2)=C1",3,3],["C1=CC(=C2C=CC=C2C2=CC=CC2=C2C=CC=C2)C=C1","[r5:1][CH2r5:2][r5:3]>>[r5:1][C:2](=C1cccc1)[r5:3]","C1=CCC(C2=CC=CC2)=C1",3,3],["c1coc(-c2ccco2)c1","[#6H2r5:1]>>[O:1]","C1=CCC(C2=CC=CC2)=C1",3,3],["c1csc(-c2cccs2)c1","[#6H2r5:1]>>[S:1]","C1=CCC(C2=CC=CC2)=C1",3,3],["c1c[nH]c(-c2ccc[nH]2)c1","[#6H2r5:1]>>[NH:1]","C1=CCC(C2=CC=CC2)=C1",3,3],["C1=NCC(C2=CC=NC2)=C1","[chr5,CH1r5:1]>>[n:1]","C1=CCC(C2=CC=CC2)=C1",3,3],["C1=NC=C(C2=CN=CC2)C1","[chr5,CH1r5:1]>>[n:1]","C1=CCC(C2=CC=CC2)=C1",3,3],["C1=CN=C(C2=NC=CC2)C1","[chr5,CH1r5:1]>>[n:1]","C1=CCC(C2=CC=CC2)=C1",3,3],["C1=CC(Nc2ccccc2)=C(C2=C(Nc3ccccc3)C=CC2)C1","[ch&r6,CH1&r5:1]>>[*:1](-N-c1ccccc1)","C1=CCC(C2=CC=CC2)=C1",3,3],["C1=C(Nc2ccccc2)C=C(C2=CC(Nc3ccccc3)=CC2)C1","[ch&r6,CH1&r5:1]>>[*:1](-N-c1ccccc1)","C1=CCC(C2=CC=CC2)=C1",3,3],["C1=C(Nc2ccccc2)CC(C2=CC=C(Nc3ccccc3)C2)=C1","[ch&r6,CH1&r5:1]>>[*:1](-N-c1ccccc1)","C1=CCC(C2=CC=CC2)=C1",3,3],["C1=CC(NC2=CC=C(NC3=CCC=C3)C2)=CC1","[c:0]1[ch:1][ch][c:3][c!r5:4][c!r5:5]1>>[c:0]1[CH2:1][c:3][c:4][c:5]1","C1=C(Nc2ccccc2)CC(Nc2ccccc2)=C1",3,3],["C1=CCC(NC2=CC=C(NC3=CC=CC3)C2)=C1","[c:0]1[ch:1][ch][c:3][c!r5:4][c!r5:5]1>>[c:0]1[CH2:1][c:3][c:4][c:5]1","C1=C(Nc2ccccc2)CC(Nc2ccccc2)=C1",3,3],["c1ccc(Nc2ccc(Nc3ccccc3)cc2)cc1","[CH2:0]1[c,C:1]-,=,:[c,C:2]-,=,:[c,C:3]-,=,:[c,C:4]1>>[ch:0]1c[c:1][c:2][c:3][c:4]1","C1=C(Nc2ccccc2)CC(Nc2ccccc2)=C1",3,3],["C1=CC(=C2C(Nc3ccccc3)=CC=C2Nc2ccccc2)C=C1","[r5:1][CH2r5:2][r5:3]>>[r5:1][C:2](=C1cccc1)[r5:3]","C1=C(Nc2ccccc2)CC(Nc2ccccc2)=C1",3,3],["c1ccc(Nc2ccc(Nc3ccccc3)o2)cc1","[#6H2r5:1]>>[O:1]","C1=C(Nc2ccccc2)CC(Nc2ccccc2)=C1",3,3],["c1ccc(Nc2ccc(Nc3ccccc3)s2)cc1","[#6H2r5:1]>>[S:1]","C1=C(Nc2ccccc2)CC(Nc2ccccc2)=C1",3,3],["c1ccc(Nc2ccc(Nc3ccccc3)[nH]2)cc1","[#6H2r5:1]>>[NH:1]","C1=C(Nc2ccccc2)CC(Nc2ccccc2)=C1",3,3],["c1ccc(NC2=NN=C(Nc3ccccc3)C2)cc1","[chr5,CH1r5:1]>>[n:1]","C1=C(Nc2ccccc2)CC(Nc2ccccc2)=C1",3,3],["C1=C(Nc2ccccn2)CC(Nc2ccccn2)=C1","[ch&r6:0]>>[nr6:0]","C1=C(Nc2ccccc2)CC(Nc2ccccc2)=C1",3,3],["C1=C(Nc2cccnc2)CC(Nc2cccnc2)=C1","[ch&r6:0]>>[nr6:0]","C1=C(Nc2ccccc2)CC(Nc2ccccc2)=C1",3,3],["C1=C(Nc2ccncc2)CC(Nc2ccncc2)=C1","[ch&r6:0]>>[nr6:0]","C1=C(Nc2ccccc2)CC(Nc2ccccc2)=C1",3,3],["C1=CCC=C1","[c&r6,C&r5:1](-[N!R]-c1ccccc1)>>[*:1]","C1=C(Nc2ccccc2)CC(Nc2ccccc2)=C1",3,3],["c1ccc(C2=NCN=C2c2ccccc2)cc1","[cH&r6,CH&r5:1]>>[#6:1](-[c]1[ch]ccc[ch]1)","C1=NCN=C1",3,3],["C(=Cc1ccccc1)C1=NCN=C1C=Cc1ccccc1","[ch&r6,CH1&r5:1]>>[*:1](-C=C-c1ccccc1)","C1=NCN=C1",3,3],["C(#Cc1ccccc1)C1=NCN=C1C#Cc1ccccc1","[ch&r6,CH1&r5:1]>>[*:1](-C#C-c1ccccc1)","C1=NCN=C1",3,3],["C1=CC(=C2N=CC=N2)C=C1","[r5:1][CH2r5:2][r5:3]>>[r5:1][C:2](=C1cccc1)[r5:3]","C1=NCN=C1",3,3],["c1cnon1","[#6H2r5:1]>>[O:1]","C1=NCN=C1",3,3],["c1cnsn1","[#6H2r5:1]>>[S:1]","C1=NCN=C1",3,3],["c1cn[nH]n1","[#6H2r5:1]>>[NH:1]","C1=NCN=C1",3,3],["c1ccc(NC2=NCN=C2Nc2ccccc2)cc1","[ch&r6,CH1&r5:1]>>[*:1](-N-c1ccccc1)","C1=NCN=C1",3,3],["c1ccc2ccccc2c1","[c&r6,C&r5:1](-[c]1[ch]ccc[ch]1)>>[*:1]","c1ccc(-c2cc3ccccc3cc2-c2ccccc2)cc1",3,3],["c1ccccc1","[c&r6,C&r5:1](-[c]1[ch]ccc[ch]1)>>[*:1]","c1ccc(-c2cc3ccccc3cc2-c2ccccc2)cc1",3,3],["c1ccc(-c2ccccc2-c2ccccc2)cc1","[r6:0][c:1]2[ch][ch][ch][ch][c:2]2[r6:3]>>[*:0][c:1][c:2][*:3]","c1ccc(-c2cc3ccccc3cc2-c2ccccc2)cc1",3,3],["C1=c2cc(-c3ccccc3)c(-c3ccccc3)cc2=CC1","[c:0]1[ch:1][ch][c:3][c!r5:4][c!r5:5]1>>[c:0]1[CH2:1][c:3][c:4][c:5]1","c1ccc(-c2cc3ccccc3cc2-c2ccccc2)cc1",3,3],["C1=CCC(c2cc3ccccc3cc2C2=CC=CC2)=C1","[c:0]1[ch:1][ch][c:3][c!r5:4][c!r5:5]1>>[c:0]1[CH2:1][c:3][c:4][c:5]1","c1ccc(-c2cc3ccccc3cc2-c2ccccc2)cc1",3,3],["C1=CC(c2cc3ccccc3cc2C2=CCC=C2)=CC1","[c:0]1[ch:1][ch][c:3][c!r5:4][c!r5:5]1>>[c:0]1[CH2:1][c:3][c:4][c:5]1","c1ccc(-c2cc3ccccc3cc2-c2ccccc2)cc1",3,3],["c1cncc(-c2cc3ccccc3cc2-c2cccnc2)c1","[ch&r6:0]>>[nr6:0]","c1ccc(-c2cc3ccccc3cc2-c2ccccc2)cc1",3,3],["c1ccc(-c2cc3cnncc3cc2-c2ccccc2)cc1","[ch&r6:0]>>[nr6:0]","c1ccc(-c2cc3ccccc3cc2-c2ccccc2)cc1",3,3],["c1ccc(-c2cc3nccnc3cc2-c2ccccc2)cc1","[ch&r6:0]>>[nr6:0]","c1ccc(-c2cc3ccccc3cc2-c2ccccc2)cc1",3,3],["c1ccc2cc(-c3ccncc3)c(-c3ccncc3)cc2c1","[ch&r6:0]>>[nr6:0]","c1ccc(-c2cc3ccccc3cc2-c2ccccc2)cc1",3,3],["c1ccc(-c2nc3ccccc3nc2-c2ccccc2)cc1","[ch&r6:0]>>[nr6:0]","c1ccc(-c2cc3ccccc3cc2-c2ccccc2)cc1",3,3],["c1ccc(-c2cc3ccccc3cc2-c2ccccn2)nc1","[ch&r6:0]>>[nr6:0]","c1ccc(-c2cc3ccccc3cc2-c2ccccc2)cc1",3,3],["O=c1cc(-c2cc3ccccc3cc2-c2ccoc(=O)c2)cco1","[c:1]1[c:2][ch:3][ch:4][c:5][c:6]1>>[c:1]1[c:2][o:3][c:4](=O)[c:5][c:6]1","c1ccc(-c2cc3ccccc3cc2-c2ccccc2)cc1",3,3],["O=c1ccc(-c2cc3ccccc3cc2-c2ccc(=O)oc2)co1","[c:1]1[c:2][ch:3][ch:4][c:5][c:6]1>>[c:1]1[c:2][o:3][c:4](=O)[c:5][c:6]1","c1ccc(-c2cc3ccccc3cc2-c2ccccc2)cc1",3,3],["O=c1occcc1-c1cc2ccccc2cc1-c1cccoc1=O","[c:1]1[c:2][ch:3][ch:4][c:5][c:6]1>>[c:1]1[c:2][o:3][c:4](=O)[c:5][c:6]1","c1ccc(-c2cc3ccccc3cc2-c2ccccc2)cc1",3,3],["O=c1cccc(-c2cc3ccccc3cc2-c2cccc(=O)o2)o1","[c:1]1[c:2][ch:3][ch:4][c:5][c:6]1>>[c:1]1[c:2][o:3][c:4](=O)[c:5][c:6]1","c1ccc(-c2cc3ccccc3cc2-c2ccccc2)cc1",3,3],["O=c1ccocc1-c1cc2ccccc2cc1-c1coccc1=O","[ch:1]1[c:2][c:3][ch:4][c:5][c:6]1>>[o:1]1[c:2][c:3][C:4](=O)[c:5][c:6]1","c1ccc(-c2cc3ccccc3cc2-c2ccccc2)cc1",3,3],["O=c1ccoc(-c2cc3ccccc3cc2-c2cc(=O)cco2)c1","[ch:1]1[c:2][c:3][ch:4][c:5][c:6]1>>[o:1]1[c:2][c:3][C:4](=O)[c:5][c:6]1","c1ccc(-c2cc3ccccc3cc2-c2ccccc2)cc1",3,3],["c1ccc(Nc2ccccc2)cc1","[c&r6,C&r5:1](-[c]1[ch]ccc[ch]1)>>[*:1]","c1ccc(Nc2cc(-c3ccccc3)cc(-c3ccccc3)c2)cc1",3,3],["c1ccccc1","[c&r6,C&r5:1](-[c]1[ch]ccc[ch]1)>>[*:1]","c1ccc(Nc2cc(-c3ccccc3)cc(-c3ccccc3)c2)cc1",3,3],["C1=CC(Nc2cc(-c3ccccc3)cc(-c3ccccc3)c2)=CC1","[c:0]1[ch:1][ch][c:3][c!r5:4][c!r5:5]1>>[c:0]1[CH2:1][c:3][c:4][c:5]1","c1ccc(Nc2cc(-c3ccccc3)cc(-c3ccccc3)c2)cc1",3,3],["C1=CCC(c2cc(Nc3ccccc3)cc(C3=CC=CC3)c2)=C1","[c:0]1[ch:1][ch][c:3][c!r5:4][c!r5:5]1>>[c:0]1[CH2:1][c:3][c:4][c:5]1","c1ccc(Nc2cc(-c3ccccc3)cc(-c3ccccc3)c2)cc1",3,3],["C1=CC(c2cc(Nc3ccccc3)cc(C3=CCC=C3)c2)=CC1","[c:0]1[ch:1][ch][c:3][c!r5:4][c!r5:5]1>>[c:0]1[CH2:1][c:3][c:4][c:5]1","c1ccc(Nc2cc(-c3ccccc3)cc(-c3ccccc3)c2)cc1",3,3],["C1=CCC(Nc2cc(-c3ccccc3)cc(-c3ccccc3)c2)=C1","[c:0]1[ch:1][ch][c:3][c!r5:4][c!r5:5]1>>[c:0]1[CH2:1][c:3][c:4][c:5]1","c1ccc(Nc2cc(-c3ccccc3)cc(-c3ccccc3)c2)cc1",3,3],["c1ccc(Nc2cc(-c3ccncc3)cc(-c3ccncc3)c2)cc1","[ch&r6:0]>>[nr6:0]","c1ccc(Nc2cc(-c3ccccc3)cc(-c3ccccc3)c2)cc1",3,3],["c1ccc(Nc2cc(-c3cccnc3)cc(-c3cccnc3)c2)cc1","[ch&r6:0]>>[nr6:0]","c1ccc(Nc2cc(-c3ccccc3)cc(-c3ccccc3)c2)cc1",3,3],["c1ccc(Nc2cc(-c3ccccn3)cc(-c3ccccn3)c2)cc1","[ch&r6:0]>>[nr6:0]","c1ccc(Nc2cc(-c3ccccc3)cc(-c3ccccc3)c2)cc1",3,3],["c1ccc(-c2cc(Nc3cccnc3)cc(-c3ccccc3)c2)cc1","[ch&r6:0]>>[nr6:0]","c1ccc(Nc2cc(-c3ccccc3)cc(-c3ccccc3)c2)cc1",3,3],["c1ccc(-c2cc(Nc3ccccn3)cc(-c3ccccc3)c2)cc1","[ch&r6:0]>>[nr6:0]","c1ccc(Nc2cc(-c3ccccc3)cc(-c3ccccc3)c2)cc1",3,3],["c1ccc(Nc2nc(-c3ccccc3)cc(-c3ccccc3)n2)cc1","[ch&r6:0]>>[nr6:0]","c1ccc(Nc2cc(-c3ccccc3)cc(-c3ccccc3)c2)cc1",3,3],["c1ccc(-c2cc(Nc3ccncc3)cc(-c3ccccc3)c2)cc1","[ch&r6:0]>>[nr6:0]","c1ccc(Nc2cc(-c3ccccc3)cc(-c3ccccc3)c2)cc1",3,3],["c1ccc(Nc2cc(-c3ccccc3)nc(-c3ccccc3)c2)cc1","[ch&r6:0]>>[nr6:0]","c1ccc(Nc2cc(-c3ccccc3)cc(-c3ccccc3)c2)cc1",3,3],["c1ccc(-c2cccc(-c3ccccc3)c2)cc1","[c&r6,C&r5:1](-[N!R]-c1ccccc1)>>[*:1]","c1ccc(Nc2cc(-c3ccccc3)cc(-c3ccccc3)c2)cc1",3,3],["c1ccccc1","[c&r6,C&r5:1](-[N!R]-c1ccccc1)>>[*:1]","c1ccc(Nc2cc(-c3ccccc3)cc(-c3ccccc3)c2)cc1",3,3],["O=c1cc(Nc2cc(-c3ccccc3)cc(-c3ccccc3)c2)cco1","[c:1]1[c:2][ch:3][ch:4][c:5][c:6]1>>[c:1]1[c:2][o:3][c:4](=O)[c:5][c:6]1","c1ccc(Nc2cc(-c3ccccc3)cc(-c3ccccc3)c2)cc1",3,3],["O=c1occcc1Nc1cc(-c2ccccc2)cc(-c2ccccc2)c1","[c:1]1[c:2][ch:3][ch:4][c:5][c:6]1>>[c:1]1[c:2][o:3][c:4](=O)[c:5][c:6]1","c1ccc(Nc2cc(-c3ccccc3)cc(-c3ccccc3)c2)cc1",3,3],["O=c1cccc(Nc2cc(-c3ccccc3)cc(-c3ccccc3)c2)o1","[c:1]1[c:2][ch:3][ch:4][c:5][c:6]1>>[c:1]1[c:2][o:3][c:4](=O)[c:5][c:6]1","c1ccc(Nc2cc(-c3ccccc3)cc(-c3ccccc3)c2)cc1",3,3],["O=c1ccc(Nc2cc(-c3ccccc3)cc(-c3ccccc3)c2)co1","[c:1]1[c:2][ch:3][ch:4][c:5][c:6]1>>[c:1]1[c:2][o:3][c:4](=O)[c:5][c:6]1","c1ccc(Nc2cc(-c3ccccc3)cc(-c3ccccc3)c2)cc1",3,3],["O=c1ccocc1Nc1cc(-c2ccccc2)cc(-c2ccccc2)c1","[ch:1]1[c:2][c:3][ch:4][c:5][c:6]1>>[o:1]1[c:2][c:3][C:4](=O)[c:5][c:6]1","c1ccc(Nc2cc(-c3ccccc3)cc(-c3ccccc3)c2)cc1",3,3],["O=c1ccoc(Nc2cc(-c3ccccc3)cc(-c3ccccc3)c2)c1","[ch:1]1[c:2][c:3][ch:4][c:5][c:6]1>>[o:1]1[c:2][c:3][C:4](=O)[c:5][c:6]1","c1ccc(Nc2cc(-c3ccccc3)cc(-c3ccccc3)c2)cc1",3,3],["O=c1oc(-c2ccccc2)cc2cc(-c3ccccc3)oc(=O)c12","[cH&r6,CH&r5:1]>>[#6:1](-[c]1[ch]ccc[ch]1)","O=c1occc2ccoc(=O)c12",3,3],["O=c1occ(-c2ccccc2)c2c(-c3ccccc3)coc(=O)c12","[cH&r6,CH&r5:1]>>[#6:1](-[c]1[ch]ccc[ch]1)","O=c1occc2ccoc(=O)c12",3,3],["O=c1oc2ccccc2c2c1c(=O)oc1ccccc12","[cH&r6:1][cH&r6:2]>>[c:1]2cccc[c:2]2","O=c1occc2ccoc(=O)c12",3,3],["O=c1oc(C=Cc2ccccc2)cc2cc(C=Cc3ccccc3)oc(=O)c12","[ch&r6,CH1&r5:1]>>[*:1](-C=C-c1ccccc1)","O=c1occc2ccoc(=O)c12",3,3],["O=c1occ(C=Cc2ccccc2)c2c(C=Cc3ccccc3)coc(=O)c12","[ch&r6,CH1&r5:1]>>[*:1](-C=C-c1ccccc1)","O=c1occc2ccoc(=O)c12",3,3],["O=c1oc(C#Cc2ccccc2)cc2cc(C#Cc3ccccc3)oc(=O)c12","[ch&r6,CH1&r5:1]>>[*:1](-C#C-c1ccccc1)","O=c1occc2ccoc(=O)c12",3,3],["O=c1occ(C#Cc2ccccc2)c2c(C#Cc3ccccc3)coc(=O)c12","[ch&r6,CH1&r5:1]>>[*:1](-C#C-c1ccccc1)","O=c1occc2ccoc(=O)c12",3,3],["c1ccc2ccccc2c1","[o:1][c:2](=O)>>[ch:1][ch:2]","O=c1occc2ccoc(=O)c12",3,3],["c1ccc2ccccc2c1","[o:1][c:2][c:3][c:4](=O)>>[ch:1][c:2][c:3][ch:4]","O=c1occc2ccoc(=O)c12",3,3],["O=c1[nH]ccc2cc[nH]c(=O)c12","[o:1]>>[nH:1]","O=c1occc2ccoc(=O)c12",3,3],["c1ccc(-c2cccc(-c3cccc(-c4ccccc4)c3)c2)cc1","[cH&r6,CH&r5:1]>>[#6:1](-[c]1[ch]ccc[ch]1)","c1ccc(-c2cccc(-c3ccccc3)c2)cc1",3,3],["c1ccc(-c2cc(-c3ccccc3)cc(-c3ccccc3)c2)cc1","[cH&r6,CH&r5:1]>>[#6:1](-[c]1[ch]ccc[ch]1)","c1ccc(-c2cccc(-c3ccccc3)c2)cc1",3,3],["c1ccc(-c2ccccc2)cc1","[c&r6,C&r5:1](-[c]1[ch]ccc[ch]1)>>[*:1]","c1ccc(-c2cccc(-c3ccccc3)c2)cc1",3,3],["c1ccccc1","[c&r6,C&r5:1](-[c]1[ch]ccc[ch]1)>>[*:1]","c1ccc(-c2cccc(-c3ccccc3)c2)cc1",3,3],["C1=CC(c2cccc(C3=CCC=C3)c2)=CC1","[c:0]1[ch:1][ch][c:3][c!r5:4][c!r5:5]1>>[c:0]1[CH2:1][c:3][c:4][c:5]1","c1ccc(-c2cccc(-c3ccccc3)c2)cc1",3,3],["C1=CCC(c2cccc(C3=CC=CC3)c2)=C1","[c:0]1[ch:1][ch][c:3][c!r5:4][c!r5:5]1>>[c:0]1[CH2:1][c:3][c:4][c:5]1","c1ccc(-c2cccc(-c3ccccc3)c2)cc1",3,3],["C(=Cc1cc(-c2ccccc2)cc(-c2ccccc2)c1)c1ccccc1","[ch&r6,CH1&r5:1]>>[*:1](-C=C-c1ccccc1)","c1ccc(-c2cccc(-c3ccccc3)c2)cc1",3,3],["C(=Cc1c(-c2ccccc2)cccc1-c1ccccc1)c1ccccc1","[ch&r6,CH1&r5:1]>>[*:1](-C=C-c1ccccc1)","c1ccc(-c2cccc(-c3ccccc3)c2)cc1",3,3],["C(#Cc1c(-c2ccccc2)cccc1-c1ccccc1)c1ccccc1","[ch&r6,CH1&r5:1]>>[*:1](-C#C-c1ccccc1)","c1ccc(-c2cccc(-c3ccccc3)c2)cc1",3,3],["C(#Cc1cc(-c2ccccc2)cc(-c2ccccc2)c1)c1ccccc1","[ch&r6,CH1&r5:1]>>[*:1](-C#C-c1ccccc1)","c1ccc(-c2cccc(-c3ccccc3)c2)cc1",3,3],["c1ccc(-c2cccc(-c3ccccc3)n2)cc1","[ch&r6:0]>>[nr6:0]","c1ccc(-c2cccc(-c3ccccc3)c2)cc1",3,3],["c1ccc(-c2cccc(-c3ccccn3)c2)nc1","[ch&r6:0]>>[nr6:0]","c1ccc(-c2cccc(-c3ccccc3)c2)cc1",3,3],["c1ccc(-c2cc(-c3ccccc3)ncn2)cc1","[ch&r6:0]>>[nr6:0]","c1ccc(-c2cccc(-c3ccccc3)c2)cc1",3,3],["c1cc(-c2ccncc2)cc(-c2ccncc2)c1","[ch&r6:0]>>[nr6:0]","c1ccc(-c2cccc(-c3ccccc3)c2)cc1",3,3],["c1ccc(-c2cncc(-c3ccccc3)c2)cc1","[ch&r6:0]>>[nr6:0]","c1ccc(-c2cccc(-c3ccccc3)c2)cc1",3,3],["c1cncc(-c2cccc(-c3cccnc3)c2)c1","[ch&r6:0]>>[nr6:0]","c1ccc(-c2cccc(-c3ccccc3)c2)cc1",3,3],["c1ccc(Nc2cc(-c3ccccc3)cc(-c3ccccc3)c2)cc1","[ch&r6,CH1&r5:1]>>[*:1](-N-c1ccccc1)","c1ccc(-c2cccc(-c3ccccc3)c2)cc1",3,3],["c1ccc(Nc2c(-c3ccccc3)cccc2-c2ccccc2)cc1","[ch&r6,CH1&r5:1]>>[*:1](-N-c1ccccc1)","c1ccc(-c2cccc(-c3ccccc3)c2)cc1",3,3],["O=c1occcc1-c1cccc(-c2cccoc2=O)c1","[c:1]1[c:2][ch:3][ch:4][c:5][c:6]1>>[c:1]1[c:2][o:3][c:4](=O)[c:5][c:6]1","c1ccc(-c2cccc(-c3ccccc3)c2)cc1",3,3],["O=c1cccc(-c2cccc(-c3cccc(=O)o3)c2)o1","[c:1]1[c:2][ch:3][ch:4][c:5][c:6]1>>[c:1]1[c:2][o:3][c:4](=O)[c:5][c:6]1","c1ccc(-c2cccc(-c3ccccc3)c2)cc1",3,3],["O=c1cc(-c2cccc(-c3ccoc(=O)c3)c2)cco1","[c:1]1[c:2][ch:3][ch:4][c:5][c:6]1>>[c:1]1[c:2][o:3][c:4](=O)[c:5][c:6]1","c1ccc(-c2cccc(-c3ccccc3)c2)cc1",3,3],["O=c1ccc(-c2cccc(-c3ccc(=O)oc3)c2)co1","[c:1]1[c:2][ch:3][ch:4][c:5][c:6]1>>[c:1]1[c:2][o:3][c:4](=O)[c:5][c:6]1","c1ccc(-c2cccc(-c3ccccc3)c2)cc1",3,3],["O=c1cc(-c2ccccc2)oc(-c2ccccc2)c1","[ch:1]1[c:2][c:3][ch:4][c:5][c:6]1>>[o:1]1[c:2][c:3][C:4](=O)[c:5][c:6]1","c1ccc(-c2cccc(-c3ccccc3)c2)cc1",3,3],["O=c1ccoc(-c2cccc(-c3cc(=O)cco3)c2)c1","[ch:1]1[c:2][c:3][ch:4][c:5][c:6]1>>[o:1]1[c:2][c:3][C:4](=O)[c:5][c:6]1","c1ccc(-c2cccc(-c3ccccc3)c2)cc1",3,3],["O=c1ccocc1-c1cccc(-c2coccc2=O)c1","[ch:1]1[c:2][c:3][ch:4][c:5][c:6]1>>[o:1]1[c:2][c:3][C:4](=O)[c:5][c:6]1","c1ccc(-c2cccc(-c3ccccc3)c2)cc1",3,3],["O=c1c(-c2ccccc2)cocc1-c1ccccc1","[ch:1]1[c:2][c:3][ch:4][c:5][c:6]1>>[o:1]1[c:2][c:3][C:4](=O)[c:5][c:6]1","c1ccc(-c2cccc(-c3ccccc3)c2)cc1",3,3],["c1ccc(-c2cnc(-c3ccccc3)cn2)cc1","[cH&r6,CH&r5:1]>>[#6:1](-[c]1[ch]ccc[ch]1)","c1cnccn1",3,3],["c1ccc(-c2nccnc2-c2ccccc2)cc1","[cH&r6,CH&r5:1]>>[#6:1](-[c]1[ch]ccc[ch]1)","c1cnccn1",3,3],["c1ccc(-c2cncc(-c3ccccc3)n2)cc1","[cH&r6,CH&r5:1]>>[#6:1](-[c]1[ch]ccc[ch]1)","c1cnccn1",3,3],["c1ccc2nccnc2c1","[cH&r6:1][cH&r6:2]>>[c:1]2cccc[c:2]2","c1cnccn1",3,3],["C(=Cc1cnc(C=Cc2ccccc2)cn1)c1ccccc1","[ch&r6,CH1&r5:1]>>[*:1](-C=C-c1ccccc1)","c1cnccn1",3,3],["C(=Cc1cncc(C=Cc2ccccc2)n1)c1ccccc1","[ch&r6,CH1&r5:1]>>[*:1](-C=C-c1ccccc1)","c1cnccn1",3,3],["C(=Cc1nccnc1C=Cc1ccccc1)c1ccccc1","[ch&r6,CH1&r5:1]>>[*:1](-C=C-c1ccccc1)","c1cnccn1",3,3],["C(#Cc1nccnc1C#Cc1ccccc1)c1ccccc1","[ch&r6,CH1&r5:1]>>[*:1](-C#C-c1ccccc1)","c1cnccn1",3,3],["C(#Cc1cnc(C#Cc2ccccc2)cn1)c1ccccc1","[ch&r6,CH1&r5:1]>>[*:1](-C#C-c1ccccc1)","c1cnccn1",3,3],["C(#Cc1cncc(C#Cc2ccccc2)n1)c1ccccc1","[ch&r6,CH1&r5:1]>>[*:1](-C#C-c1ccccc1)","c1cnccn1",3,3],["c1ncnnn1","[ch&r6:0]>>[nr6:0]","c1cnccn1",3,3],["c1nncnn1","[ch&r6:0]>>[nr6:0]","c1cnccn1",3,3],["c1cnnnn1","[ch&r6:0]>>[nr6:0]","c1cnccn1",3,3],["c1ccncc1","[nr6:0]>>[ch&r6:0]","c1cnccn1",3,3],["c1ccc(Nc2nccnc2Nc2ccccc2)cc1","[ch&r6,CH1&r5:1]>>[*:1](-N-c1ccccc1)","c1cnccn1",3,3],["c1ccc(Nc2cncc(Nc3ccccc3)n2)cc1","[ch&r6,CH1&r5:1]>>[*:1](-N-c1ccccc1)","c1cnccn1",3,3],["c1ccc(Nc2cnc(Nc3ccccc3)cn2)cc1","[ch&r6,CH1&r5:1]>>[*:1](-N-c1ccccc1)","c1cnccn1",3,3],["O=c1occc(-c2ccoc(=O)c2-c2ccccc2)c1-c1ccccc1","[cH&r6,CH&r5:1]>>[#6:1](-[c]1[ch]ccc[ch]1)","O=c1cc(-c2ccoc(=O)c2)cco1",3,3],["O=c1cc(-c2cc(=O)occ2-c2ccccc2)c(-c2ccccc2)co1","[cH&r6,CH&r5:1]>>[#6:1](-[c]1[ch]ccc[ch]1)","O=c1cc(-c2ccoc(=O)c2)cco1",3,3],["O=c1cc(-c2cc(-c3ccccc3)oc(=O)c2)cc(-c2ccccc2)o1","[cH&r6,CH&r5:1]>>[#6:1](-[c]1[ch]ccc[ch]1)","O=c1cc(-c2ccoc(=O)c2)cco1",3,3],["O=c1cc(-c2cc(=O)oc3ccccc23)c2ccccc2o1","[cH&r6:1][cH&r6:2]>>[c:1]2cccc[c:2]2","O=c1cc(-c2ccoc(=O)c2)cco1",3,3],["O=c1occc(-c2ccoc(=O)c2C=Cc2ccccc2)c1C=Cc1ccccc1","[ch&r6,CH1&r5:1]>>[*:1](-C=C-c1ccccc1)","O=c1cc(-c2ccoc(=O)c2)cco1",3,3],["O=c1cc(-c2cc(=O)occ2C=Cc2ccccc2)c(C=Cc2ccccc2)co1","[ch&r6,CH1&r5:1]>>[*:1](-C=C-c1ccccc1)","O=c1cc(-c2ccoc(=O)c2)cco1",3,3],["O=c1cc(-c2cc(C=Cc3ccccc3)oc(=O)c2)cc(C=Cc2ccccc2)o1","[ch&r6,CH1&r5:1]>>[*:1](-C=C-c1ccccc1)","O=c1cc(-c2ccoc(=O)c2)cco1",3,3],["O=c1cc(-c2cc(=O)occ2C#Cc2ccccc2)c(C#Cc2ccccc2)co1","[ch&r6,CH1&r5:1]>>[*:1](-C#C-c1ccccc1)","O=c1cc(-c2ccoc(=O)c2)cco1",3,3],["O=c1cc(-c2cc(C#Cc3ccccc3)oc(=O)c2)cc(C#Cc2ccccc2)o1","[ch&r6,CH1&r5:1]>>[*:1](-C#C-c1ccccc1)","O=c1cc(-c2ccoc(=O)c2)cco1",3,3],["O=c1occc(-c2ccoc(=O)c2C#Cc2ccccc2)c1C#Cc1ccccc1","[ch&r6,CH1&r5:1]>>[*:1](-C#C-c1ccccc1)","O=c1cc(-c2ccoc(=O)c2)cco1",3,3],["c1ccc(-c2ccccc2)cc1","[o:1][c:2](=O)>>[ch:1][ch:2]","O=c1cc(-c2ccoc(=O)c2)cco1",3,3],["O=c1cc(-c2cc[nH]c(=O)c2)cc[nH]1","[o:1]>>[nH:1]","O=c1cc(-c2ccoc(=O)c2)cco1",3,3],["c1ccc(-c2nccc3c(-c4ccccc4)nccc23)cc1","[cH&r6,CH&r5:1]>>[#6:1](-[c]1[ch]ccc[ch]1)","c1cc2cnccc2cn1",3,3],["c1ccc(-c2cncc3c(-c4ccccc4)cncc23)cc1","[cH&r6,CH&r5:1]>>[#6:1](-[c]1[ch]ccc[ch]1)","c1cc2cnccc2cn1",3,3],["c1ccc(-c2cc3cnc(-c4ccccc4)cc3cn2)cc1","[cH&r6,CH&r5:1]>>[#6:1](-[c]1[ch]ccc[ch]1)","c1cc2cnccc2cn1",3,3],["c1ccc2c(c1)ncc1c3ccccc3ncc21","[cH&r6:1][cH&r6:2]>>[c:1]2cccc[c:2]2","c1cc2cnccc2cn1",3,3],["C(=Cc1cncc2c(C=Cc3ccccc3)cncc12)c1ccccc1","[ch&r6,CH1&r5:1]>>[*:1](-C=C-c1ccccc1)","c1cc2cnccc2cn1",3,3],["C(=Cc1nccc2c(C=Cc3ccccc3)nccc12)c1ccccc1","[ch&r6,CH1&r5:1]>>[*:1](-C=C-c1ccccc1)","c1cc2cnccc2cn1",3,3],["C(=Cc1cc2cnc(C=Cc3ccccc3)cc2cn1)c1ccccc1","[ch&r6,CH1&r5:1]>>[*:1](-C=C-c1ccccc1)","c1cc2cnccc2cn1",3,3],["C(#Cc1nccc2c(C#Cc3ccccc3)nccc12)c1ccccc1","[ch&r6,CH1&r5:1]>>[*:1](-C#C-c1ccccc1)","c1cc2cnccc2cn1",3,3],["C(#Cc1cc2cnc(C#Cc3ccccc3)cc2cn1)c1ccccc1","[ch&r6,CH1&r5:1]>>[*:1](-C#C-c1ccccc1)","c1cc2cnccc2cn1",3,3],["C(#Cc1cncc2c(C#Cc3ccccc3)cncc12)c1ccccc1","[ch&r6,CH1&r5:1]>>[*:1](-C#C-c1ccccc1)","c1cc2cnccc2cn1",3,3],["c1ncc2ncncc2n1","[ch&r6:0]>>[nr6:0]","c1cc2cnccc2cn1",3,3],["c1nncc2cnncc12","[ch&r6:0]>>[nr6:0]","c1cc2cnccc2cn1",3,3],["c1cc2nnccc2nn1","[ch&r6:0]>>[nr6:0]","c1cc2cnccc2cn1",3,3],["c1ccc2ccccc2c1","[nr6:0]>>[ch&r6:0]","c1cc2cnccc2cn1",3,3],["c1ccc(Nc2cncc3c(Nc4ccccc4)cncc23)cc1","[ch&r6,CH1&r5:1]>>[*:1](-N-c1ccccc1)","c1cc2cnccc2cn1",3,3],["c1ccc(Nc2nccc3c(Nc4ccccc4)nccc23)cc1","[ch&r6,CH1&r5:1]>>[*:1](-N-c1ccccc1)","c1cc2cnccc2cn1",3,3],["c1ccc(Nc2cc3cnc(Nc4ccccc4)cc3cn2)cc1","[ch&r6,CH1&r5:1]>>[*:1](-N-c1ccccc1)","c1cc2cnccc2cn1",3,3],["O=c1oc(-c2ccccc2)cc2c(=O)oc(-c3ccccc3)cc12","[cH&r6,CH&r5:1]>>[#6:1](-[c]1[ch]ccc[ch]1)","O=c1occc2c(=O)occc12",3,3],["O=c1occ(-c2ccccc2)c2c(=O)occ(-c3ccccc3)c12","[cH&r6,CH&r5:1]>>[#6:1](-[c]1[ch]ccc[ch]1)","O=c1occc2c(=O)occc12",3,3],["O=c1oc2ccccc2c2c(=O)oc3ccccc3c12","[cH&r6:1][cH&r6:2]>>[c:1]2cccc[c:2]2","O=c1occc2c(=O)occc12",3,3],["O=c1oc(C=Cc2ccccc2)cc2c(=O)oc(C=Cc3ccccc3)cc12","[ch&r6,CH1&r5:1]>>[*:1](-C=C-c1ccccc1)","O=c1occc2c(=O)occc12",3,3],["O=c1occ(C=Cc2ccccc2)c2c(=O)occ(C=Cc3ccccc3)c12","[ch&r6,CH1&r5:1]>>[*:1](-C=C-c1ccccc1)","O=c1occc2c(=O)occc12",3,3],["O=c1oc(C#Cc2ccccc2)cc2c(=O)oc(C#Cc3ccccc3)cc12","[ch&r6,CH1&r5:1]>>[*:1](-C#C-c1ccccc1)","O=c1occc2c(=O)occc12",3,3],["O=c1occ(C#Cc2ccccc2)c2c(=O)occ(C#Cc3ccccc3)c12","[ch&r6,CH1&r5:1]>>[*:1](-C#C-c1ccccc1)","O=c1occc2c(=O)occc12",3,3],["c1ccc2ccccc2c1","[o:1][c:2](=O)>>[ch:1][ch:2]","O=c1occc2c(=O)occc12",3,3],["C1=CC2=COC=CC2=CO1","[o:1][c:2](=O)>>[o:1][ch:2]","O=c1occc2c(=O)occc12",3,3],["O=c1[nH]ccc2c(=O)[nH]ccc12","[o:1]>>[nH:1]","O=c1occc2c(=O)occc12",3,3],["c1ccc(C2=C(c3ccccc3)OCO2)cc1","[cH&r6,CH&r5:1]>>[#6:1](-[c]1[ch]ccc[ch]1)","C1=COCO1",3,3],["C(=Cc1ccccc1)C1=C(C=Cc2ccccc2)OCO1","[ch&r6,CH1&r5:1]>>[*:1](-C=C-c1ccccc1)","C1=COCO1",3,3],["C(#Cc1ccccc1)C1=C(C#Cc2ccccc2)OCO1","[ch&r6,CH1&r5:1]>>[*:1](-C#C-c1ccccc1)","C1=COCO1",3,3],["C1=CC(=C2OC=CO2)C=C1","[r5:1][CH2r5:2][r5:3]>>[r5:1][C:2](=C1cccc1)[r5:3]","C1=COCO1",3,3],["C1=COOO1","[#6H2r5:1]>>[O:1]","C1=COCO1",3,3],["C1=COSO1","[#6H2r5:1]>>[S:1]","C1=COCO1",3,3],["C1=CCC=C1","[O,o:0]1[r5:1]-,=,:[r5:2][O,o:3][*:4]1>>[CH:0]1=[C:1][C:2]=[CH:3][*:4]1","C1=COCO1",3,3],["C1=CONO1","[#6H2r5:1]>>[NH:1]","C1=COCO1",3,3],["c1ccc(NC2=C(Nc3ccccc3)OCO2)cc1","[ch&r6,CH1&r5:1]>>[*:1](-N-c1ccccc1)","C1=COCO1",3,3],["O=c1ccocc1","[r6:0][c:1]2[ch][ch][ch][ch][c:2]2[r6:3]>>[*:0][c:1][c:2][*:3]","O=c1c2ccccc2oc2ccccc12",3,3],["O=c1c2c(oc3c1=CCC=3)=CCC=2","[c:0]1[ch:1][ch][c:3][c!r5:4][c!r5:5]1>>[c:0]1[CH2:1][c:3][c:4][c:5]1","O=c1c2ccccc2oc2ccccc12",3,3],["O=c1c2c(oc3c1C=CC3)CC=C2","[c:0]1[ch:1][ch][c:3][c!r5:4][c!r5:5]1>>[c:0]1[CH2:1][c:3][c:4][c:5]1","O=c1c2ccccc2oc2ccccc12",3,3],["O=c1c2c(oc3c1CC=C3)C=CC2","[c:0]1[ch:1][ch][c:3][c!r5:4][c!r5:5]1>>[c:0]1[CH2:1][c:3][c:4][c:5]1","O=c1c2ccccc2oc2ccccc12",3,3],["O=c1c2ccncc2oc2cnccc12","[ch&r6:0]>>[nr6:0]","O=c1c2ccccc2oc2ccccc12",3,3],["O=c1c2cccnc2oc2ncccc12","[ch&r6:0]>>[nr6:0]","O=c1c2ccccc2oc2ccccc12",3,3],["O=c1c2cnccc2oc2ccncc12","[ch&r6:0]>>[nr6:0]","O=c1c2ccccc2oc2ccccc12",3,3],["O=c1c2ncccc2oc2cccnc12","[ch&r6:0]>>[nr6:0]","O=c1c2ccccc2oc2ccccc12",3,3],["c1ccc2cc3ccccc3cc2c1","[o:1][c:2][c:3][c:4](=O)>>[ch:1][c:2][c:3][ch:4]","O=c1c2ccccc2oc2ccccc12",3,3],["O=c1c2ccccc2[nH]c2ccccc12","[o:1]>>[nH:1]","O=c1c2ccccc2oc2ccccc12",3,3],["C(#CC1=CCC=C1C#CC1=CCC=C1)C1=CCC=C1","[c:0]1[ch:1][ch][c:3][c!r5:4][c!r5:5]1>>[c:0]1[CH2:1][c:3][c:4][c:5]1","C(#Cc1ccccc1)C1=CCC=C1C#Cc1ccccc1",3,3],["C(#CC1=CCC=C1C#CC1=CC=CC1)C1=CC=CC1","[c:0]1[ch:1][ch][c:3][c!r5:4][c!r5:5]1>>[c:0]1[CH2:1][c:3][c:4][c:5]1","C(#Cc1ccccc1)C1=CCC=C1C#Cc1ccccc1",3,3],["C(#Cc1ccccc1C#Cc1ccccc1)c1ccccc1","[CH2:0]1[c,C:1]-,=,:[c,C:2]-,=,:[c,C:3]-,=,:[c,C:4]1>>[ch:0]1c[c:1][c:2][c:3][c:4]1","C(#Cc1ccccc1)C1=CCC=C1C#Cc1ccccc1",3,3],["C1=CCC=C1","[c&r6,C&r5:1](-C#C-c1ccccc1)>>[ch&r6,CH1&r5:1]","C(#Cc1ccccc1)C1=CCC=C1C#Cc1ccccc1",3,3],["C(#Cc1ccccc1)C1=CC(=C2C=CC=C2)C=C1C#Cc1ccccc1","[r5:1][CH2r5:2][r5:3]>>[r5:1][C:2](=C1cccc1)[r5:3]","C(#Cc1ccccc1)C1=CCC=C1C#Cc1ccccc1",3,3],["C(#Cc1cocc1C#Cc1ccccc1)c1ccccc1","[#6H2r5:1]>>[O:1]","C(#Cc1ccccc1)C1=CCC=C1C#Cc1ccccc1",3,3],["C(#Cc1ccccc1)C1=C(C#Cc2ccccc2)OCO1","[CH,ch:0]1=[C,c:1][C,c:2]=[CH,ch:3][*:4]1>>[O:0]1[*:1]=,:[*:2][O:3][*:4]1","C(#Cc1ccccc1)C1=CCC=C1C#Cc1ccccc1",3,3],["C(#Cc1cscc1C#Cc1ccccc1)c1ccccc1","[#6H2r5:1]>>[S:1]","C(#Cc1ccccc1)C1=CCC=C1C#Cc1ccccc1",3,3],["C(#Cc1ccccc1)C1=C(C#Cc2ccccc2)SCS1","[CH,ch:0]1=[C,c:1][C,c:2]=[CH,ch:3][*:4]1>>[S:0]1[*:1]=,:[*:2][S:3][*:4]1","C(#Cc1ccccc1)C1=CCC=C1C#Cc1ccccc1",3,3],["C(#Cc1c[nH]cc1C#Cc1ccccc1)c1ccccc1","[#6H2r5:1]>>[NH:1]","C(#Cc1ccccc1)C1=CCC=C1C#Cc1ccccc1",3,3],["C(#Cc1ccccc1)C1=NCN=C1C#Cc1ccccc1","[chr5,CH1r5:1]>>[n:1]","C(#Cc1ccccc1)C1=CCC=C1C#Cc1ccccc1",3,3],["C(#Cc1ccccn1)C1=CCC=C1C#Cc1ccccn1","[ch&r6:0]>>[nr6:0]","C(#Cc1ccccc1)C1=CCC=C1C#Cc1ccccc1",3,3],["C(#Cc1cccnc1)C1=CCC=C1C#Cc1cccnc1","[ch&r6:0]>>[nr6:0]","C(#Cc1ccccc1)C1=CCC=C1C#Cc1ccccc1",3,3],["C(#Cc1ccncc1)C1=CCC=C1C#Cc1ccncc1","[ch&r6:0]>>[nr6:0]","C(#Cc1ccccc1)C1=CCC=C1C#Cc1ccccc1",3,3],["O=c1occcc1C#CC1=CCC=C1C#Cc1cccoc1=O","[c:1]1[c:2][ch:3][ch:4][c:5][c:6]1>>[c:1]1[c:2][o:3][c:4](=O)[c:5][c:6]1","C(#Cc1ccccc1)C1=CCC=C1C#Cc1ccccc1",3,3],["O=c1ccc(C#CC2=CCC=C2C#Cc2ccc(=O)oc2)co1","[c:1]1[c:2][ch:3][ch:4][c:5][c:6]1>>[c:1]1[c:2][o:3][c:4](=O)[c:5][c:6]1","C(#Cc1ccccc1)C1=CCC=C1C#Cc1ccccc1",3,3],["O=c1cccc(C#CC2=CCC=C2C#Cc2cccc(=O)o2)o1","[c:1]1[c:2][ch:3][ch:4][c:5][c:6]1>>[c:1]1[c:2][o:3][c:4](=O)[c:5][c:6]1","C(#Cc1ccccc1)C1=CCC=C1C#Cc1ccccc1",3,3],["O=c1cc(C#CC2=CCC=C2C#Cc2ccoc(=O)c2)cco1","[c:1]1[c:2][ch:3][ch:4][c:5][c:6]1>>[c:1]1[c:2][o:3][c:4](=O)[c:5][c:6]1","C(#Cc1ccccc1)C1=CCC=C1C#Cc1ccccc1",3,3],["O=c1ccoc(C#CC2=CCC=C2C#Cc2cc(=O)cco2)c1","[ch:1]1[c:2][c:3][ch:4][c:5][c:6]1>>[o:1]1[c:2][c:3][C:4](=O)[c:5][c:6]1","C(#Cc1ccccc1)C1=CCC=C1C#Cc1ccccc1",3,3],["O=c1ccocc1C#CC1=CCC=C1C#Cc1coccc1=O","[ch:1]1[c:2][c:3][ch:4][c:5][c:6]1>>[o:1]1[c:2][c:3][C:4](=O)[c:5][c:6]1","C(#Cc1ccccc1)C1=CCC=C1C#Cc1ccccc1",3,3],["C(=Cc1cc(-c2ccccc2)nc(-c2ccccc2)c1)c1ccncc1","[cH&r6,CH&r5:1]>>[#6:1](-[c]1[ch]ccc[ch]1)","C(=Cc1ccncc1)c1ccncc1",3,3],["C(=Cc1ccncc1-c1ccccc1)c1ccncc1-c1ccccc1","[cH&r6,CH&r5:1]>>[#6:1](-[c]1[ch]ccc[ch]1)","C(=Cc1ccncc1)c1ccncc1",3,3],["C(=Cc1ccnc(-c2ccccc2)c1)c1ccnc(-c2ccccc2)c1","[cH&r6,CH&r5:1]>>[#6:1](-[c]1[ch]ccc[ch]1)","C(=Cc1ccncc1)c1ccncc1",3,3],["C(=Cc1c(-c2ccccc2)cncc1-c1ccccc1)c1ccncc1","[cH&r6,CH&r5:1]>>[#6:1](-[c]1[ch]ccc[ch]1)","C(=Cc1ccncc1)c1ccncc1",3,3],["C(=Cc1ccnc2ccccc12)c1ccnc2ccccc12","[cH&r6:1][cH&r6:2]>>[c:1]2cccc[c:2]2","C(=Cc1ccncc1)c1ccncc1",3,3],["C(=Cc1ccncn1)c1ccncn1","[ch&r6:0]>>[nr6:0]","C(=Cc1ccncc1)c1ccncc1",3,3],["C(=Cc1ccnnc1)c1ccnnc1","[ch&r6:0]>>[nr6:0]","C(=Cc1ccncc1)c1ccncc1",3,3],["C(=Cc1ccccc1)c1ccccc1","[nr6:0]>>[ch&r6:0]","C(=Cc1ccncc1)c1ccncc1",3,3],["C(#Cc1ccccc1)c1ccccc1","[r6:0][c:1]2[ch][ch][ch][ch][c:2]2[r6:3]>>[*:0][c:1][c:2][*:3]","C(#Cc1ccc2ccccc2c1)c1ccc2ccccc2c1",3,3],["C(#Cc1ccc2c(c1)C=CC2)c1ccc2c(c1)C=CC2","[c:0]1[ch:1][ch][c:3][c!r5:4][c!r5:5]1>>[c:0]1[CH2:1][c:3][c:4][c:5]1","C(#Cc1ccc2ccccc2c1)c1ccc2ccccc2c1",3,3],["C(#CC1=Cc2ccccc2C1)C1=Cc2ccccc2C1","[c:0]1[ch:1][ch][c:3][c!r5:4][c!r5:5]1>>[c:0]1[CH2:1][c:3][c:4][c:5]1","C(#Cc1ccc2ccccc2c1)c1ccc2ccccc2c1",3,3],["C(#Cc1ccc2c(c1)CC=C2)c1ccc2c(c1)CC=C2","[c:0]1[ch:1][ch][c:3][c!r5:4][c!r5:5]1>>[c:0]1[CH2:1][c:3][c:4][c:5]1","C(#Cc1ccc2ccccc2c1)c1ccc2ccccc2c1",3,3],["C(#Cc1ccc2c(c1)=CCC=2)c1ccc2c(c1)=CCC=2","[c:0]1[ch:1][ch][c:3][c!r5:4][c!r5:5]1>>[c:0]1[CH2:1][c:3][c:4][c:5]1","C(#Cc1ccc2ccccc2c1)c1ccc2ccccc2c1",3,3],["c1ccc2ccccc2c1","[c&r6,C&r5:1](-C#C-c1ccccc1)>>[ch&r6,CH1&r5:1]","C(#Cc1ccc2ccccc2c1)c1ccc2ccccc2c1",3,3],["C(#Cc1ccc2ccncc2c1)c1ccc2ccncc2c1","[ch&r6:0]>>[nr6:0]","C(#Cc1ccc2ccccc2c1)c1ccc2ccccc2c1",3,3],["C(#Cc1ccc2ncccc2c1)c1ccc2ncccc2c1","[ch&r6:0]>>[nr6:0]","C(#Cc1ccc2ccccc2c1)c1ccc2ccccc2c1",3,3],["C(#Cc1ccc2ccccc2n1)c1ccc2ccccc2n1","[ch&r6:0]>>[nr6:0]","C(#Cc1ccc2ccccc2c1)c1ccc2ccccc2c1",3,3],["C(#Cc1ccc2cnccc2c1)c1ccc2cnccc2c1","[ch&r6:0]>>[nr6:0]","C(#Cc1ccc2ccccc2c1)c1ccc2ccccc2c1",3,3],["C(#Cc1ccc2cccnc2c1)c1ccc2cccnc2c1","[ch&r6:0]>>[nr6:0]","C(#Cc1ccc2ccccc2c1)c1ccc2ccccc2c1",3,3],["C(#Cc1cnc2ccccc2c1)c1cnc2ccccc2c1","[ch&r6:0]>>[nr6:0]","C(#Cc1ccc2ccccc2c1)c1ccc2ccccc2c1",3,3],["C(#Cc1cc2ccccc2cn1)c1cc2ccccc2cn1","[ch&r6:0]>>[nr6:0]","C(#Cc1ccc2ccccc2c1)c1ccc2ccccc2c1",3,3],["O=c1ccc2ccc(C#Cc3ccc4ccc(=O)oc4c3)cc2o1","[c:1]1[c:2][ch:3][ch:4][c:5][c:6]1>>[c:1]1[c:2][o:3][c:4](=O)[c:5][c:6]1","C(#Cc1ccc2ccccc2c1)c1ccc2ccccc2c1",3,3],["O=c1cc2ccc(C#Cc3ccc4cc(=O)occ4c3)cc2co1","[c:1]1[c:2][ch:3][ch:4][c:5][c:6]1>>[c:1]1[c:2][o:3][c:4](=O)[c:5][c:6]1","C(#Cc1ccc2ccccc2c1)c1ccc2ccccc2c1",3,3],["O=c1occc2ccc(C#Cc3ccc4ccoc(=O)c4c3)cc12","[c:1]1[c:2][ch:3][ch:4][c:5][c:6]1>>[c:1]1[c:2][o:3][c:4](=O)[c:5][c:6]1","C(#Cc1ccc2ccccc2c1)c1ccc2ccccc2c1",3,3],["O=c1ccc2cc(C#Cc3ccc4oc(=O)ccc4c3)ccc2o1","[c:1]1[c:2][ch:3][ch:4][c:5][c:6]1>>[c:1]1[c:2][o:3][c:4](=O)[c:5][c:6]1","C(#Cc1ccc2ccccc2c1)c1ccc2ccccc2c1",3,3],["O=c1occc2cc(C#Cc3ccc4c(=O)occc4c3)ccc12","[c:1]1[c:2][ch:3][ch:4][c:5][c:6]1>>[c:1]1[c:2][o:3][c:4](=O)[c:5][c:6]1","C(#Cc1ccc2ccccc2c1)c1ccc2ccccc2c1",3,3],["O=c1oc2ccccc2cc1C#Cc1cc2ccccc2oc1=O","[c:1]1[c:2][ch:3][ch:4][c:5][c:6]1>>[c:1]1[c:2][o:3][c:4](=O)[c:5][c:6]1","C(#Cc1ccc2ccccc2c1)c1ccc2ccccc2c1",3,3],["O=c1cc2cc(C#Cc3ccc4coc(=O)cc4c3)ccc2co1","[c:1]1[c:2][ch:3][ch:4][c:5][c:6]1>>[c:1]1[c:2][o:3][c:4](=O)[c:5][c:6]1","C(#Cc1ccc2ccccc2c1)c1ccc2ccccc2c1",3,3],["O=c1oc(C#Cc2cc3ccccc3c(=O)o2)cc2ccccc12","[c:1]1[c:2][ch:3][ch:4][c:5][c:6]1>>[c:1]1[c:2][o:3][c:4](=O)[c:5][c:6]1","C(#Cc1ccc2ccccc2c1)c1ccc2ccccc2c1",3,3],["O=c1ccoc2ccc(C#Cc3ccc4occc(=O)c4c3)cc12","[ch:1]1[c:2][c:3][ch:4][c:5][c:6]1>>[o:1]1[c:2][c:3][C:4](=O)[c:5][c:6]1","C(#Cc1ccc2ccccc2c1)c1ccc2ccccc2c1",3,3],["O=c1ccoc2cc(C#Cc3ccc4c(=O)ccoc4c3)ccc12","[ch:1]1[c:2][c:3][ch:4][c:5][c:6]1>>[o:1]1[c:2][c:3][C:4](=O)[c:5][c:6]1","C(#Cc1ccc2ccccc2c1)c1ccc2ccccc2c1",3,3],["O=c1cc(C#Cc2cc(=O)c3ccccc3o2)oc2ccccc12","[ch:1]1[c:2][c:3][ch:4][c:5][c:6]1>>[o:1]1[c:2][c:3][C:4](=O)[c:5][c:6]1","C(#Cc1ccc2ccccc2c1)c1ccc2ccccc2c1",3,3],["O=c1c(C#Cc2coc3ccccc3c2=O)coc2ccccc12","[ch:1]1[c:2][c:3][ch:4][c:5][c:6]1>>[o:1]1[c:2][c:3][C:4](=O)[c:5][c:6]1","C(#Cc1ccc2ccccc2c1)c1ccc2ccccc2c1",3,3],["O=c1c(-c2ccccc2)nonc1-c1ccccc1","[cH&r6,CH&r5:1]>>[#6:1](-[c]1[ch]ccc[ch]1)","O=c1cnonc1",3,3],["O=c1c(C=Cc2ccccc2)nonc1C=Cc1ccccc1","[ch&r6,CH1&r5:1]>>[*:1](-C=C-c1ccccc1)","O=c1cnonc1",3,3],["O=c1c(C#Cc2ccccc2)nonc1C#Cc1ccccc1","[ch&r6,CH1&r5:1]>>[*:1](-C#C-c1ccccc1)","O=c1cnonc1",3,3],["O=c1ccocc1","[nr6:0]>>[ch&r6:0]","O=c1cnonc1",3,3],["O=c1cn[nH]nc1","[o:1]>>[nH:1]","O=c1cnonc1",3,3],["c1ccc2ccccc2c1","[c&r6,C&r5:1](-[c]1[ch]ccc[ch]1)>>[*:1]","c1ccc(-c2ccc(-c3ccccc3)c3ccccc23)cc1",3,3],["c1ccc(-c2ccc(-c3ccccc3)cc2)cc1","[r6:0][c:1]2[ch][ch][ch][ch][c:2]2[r6:3]>>[*:0][c:1][c:2][*:3]","c1ccc(-c2ccc(-c3ccccc3)c3ccccc23)cc1",3,3],["C1=CCC(c2ccc(C3=CC=CC3)c3ccccc23)=C1","[c:0]1[ch:1][ch][c:3][c!r5:4][c!r5:5]1>>[c:0]1[CH2:1][c:3][c:4][c:5]1","c1ccc(-c2ccc(-c3ccccc3)c3ccccc23)cc1",3,3],["C1=CC(c2ccc(C3=CCC=C3)c3ccccc23)=CC1","[c:0]1[ch:1][ch][c:3][c!r5:4][c!r5:5]1>>[c:0]1[CH2:1][c:3][c:4][c:5]1","c1ccc(-c2ccc(-c3ccccc3)c3ccccc23)cc1",3,3],["c1ccc(C2=c3ccccc3=C(c3ccccc3)C2)cc1","[c:0]1[ch:1][ch][c:3][c!r5:4][c!r5:5]1>>[c:0]1[CH2:1][c:3][c:4][c:5]1","c1ccc(-c2ccc(-c3ccccc3)c3ccccc23)cc1",3,3],["C1=c2c(-c3ccccc3)ccc(-c3ccccc3)c2=CC1","[c:0]1[ch:1][ch][c:3][c!r5:4][c!r5:5]1>>[c:0]1[CH2:1][c:3][c:4][c:5]1","c1ccc(-c2ccc(-c3ccccc3)c3ccccc23)cc1",3,3],["c1ccc(-c2ccc(-c3ccccn3)c3ccccc23)nc1","[ch&r6:0]>>[nr6:0]","c1ccc(-c2ccc(-c3ccccc3)c3ccccc23)cc1",3,3],["c1ccc2c(-c3ccncc3)ccc(-c3ccncc3)c2c1","[ch&r6:0]>>[nr6:0]","c1ccc(-c2ccc(-c3ccccc3)c3ccccc23)cc1",3,3],["c1ccc(-c2ccc(-c3ccccc3)c3cnncc23)cc1","[ch&r6:0]>>[nr6:0]","c1ccc(-c2ccc(-c3ccccc3)c3ccccc23)cc1",3,3],["c1cncc(-c2ccc(-c3cccnc3)c3ccccc23)c1","[ch&r6:0]>>[nr6:0]","c1ccc(-c2ccc(-c3ccccc3)c3ccccc23)cc1",3,3],["c1ccc(-c2nnc(-c3ccccc3)c3ccccc23)cc1","[ch&r6:0]>>[nr6:0]","c1ccc(-c2ccc(-c3ccccc3)c3ccccc23)cc1",3,3],["c1ccc(-c2ccc(-c3ccccc3)c3nccnc23)cc1","[ch&r6:0]>>[nr6:0]","c1ccc(-c2ccc(-c3ccccc3)c3ccccc23)cc1",3,3],["O=c1cc(-c2ccc(-c3ccoc(=O)c3)c3ccccc23)cco1","[c:1]1[c:2][ch:3][ch:4][c:5][c:6]1>>[c:1]1[c:2][o:3][c:4](=O)[c:5][c:6]1","c1ccc(-c2ccc(-c3ccccc3)c3ccccc23)cc1",3,3],["O=c1ccc(-c2ccc(-c3ccc(=O)oc3)c3ccccc23)co1","[c:1]1[c:2][ch:3][ch:4][c:5][c:6]1>>[c:1]1[c:2][o:3][c:4](=O)[c:5][c:6]1","c1ccc(-c2ccc(-c3ccccc3)c3ccccc23)cc1",3,3],["O=c1cccc(-c2ccc(-c3cccc(=O)o3)c3ccccc23)o1","[c:1]1[c:2][ch:3][ch:4][c:5][c:6]1>>[c:1]1[c:2][o:3][c:4](=O)[c:5][c:6]1","c1ccc(-c2ccc(-c3ccccc3)c3ccccc23)cc1",3,3],["O=c1occcc1-c1ccc(-c2cccoc2=O)c2ccccc12","[c:1]1[c:2][ch:3][ch:4][c:5][c:6]1>>[c:1]1[c:2][o:3][c:4](=O)[c:5][c:6]1","c1ccc(-c2ccc(-c3ccccc3)c3ccccc23)cc1",3,3],["O=c1ccocc1-c1ccc(-c2coccc2=O)c2ccccc12","[ch:1]1[c:2][c:3][ch:4][c:5][c:6]1>>[o:1]1[c:2][c:3][C:4](=O)[c:5][c:6]1","c1ccc(-c2ccc(-c3ccccc3)c3ccccc23)cc1",3,3],["O=c1ccoc(-c2ccc(-c3cc(=O)cco3)c3ccccc23)c1","[ch:1]1[c:2][c:3][ch:4][c:5][c:6]1>>[o:1]1[c:2][c:3][C:4](=O)[c:5][c:6]1","c1ccc(-c2ccc(-c3ccccc3)c3ccccc23)cc1",3,3],["c1ccc(-c2nccc3ccnc(-c4ccccc4)c23)cc1","[cH&r6,CH&r5:1]>>[#6:1](-[c]1[ch]ccc[ch]1)","c1cc2ccncc2cn1",3,3],["c1ccc(-c2cncc3cncc(-c4ccccc4)c23)cc1","[cH&r6,CH&r5:1]>>[#6:1](-[c]1[ch]ccc[ch]1)","c1cc2ccncc2cn1",3,3],["c1ccc(-c2cc3cc(-c4ccccc4)ncc3cn2)cc1","[cH&r6,CH&r5:1]>>[#6:1](-[c]1[ch]ccc[ch]1)","c1cc2ccncc2cn1",3,3],["c1ccc2c(c1)ncc1cnc3ccccc3c12","[cH&r6:1][cH&r6:2]>>[c:1]2cccc[c:2]2","c1cc2ccncc2cn1",3,3],["C(=Cc1cc2cc(C=Cc3ccccc3)ncc2cn1)c1ccccc1","[ch&r6,CH1&r5:1]>>[*:1](-C=C-c1ccccc1)","c1cc2ccncc2cn1",3,3],["C(=Cc1nccc2ccnc(C=Cc3ccccc3)c12)c1ccccc1","[ch&r6,CH1&r5:1]>>[*:1](-C=C-c1ccccc1)","c1cc2ccncc2cn1",3,3],["C(=Cc1cncc2cncc(C=Cc3ccccc3)c12)c1ccccc1","[ch&r6,CH1&r5:1]>>[*:1](-C=C-c1ccccc1)","c1cc2ccncc2cn1",3,3],["C(#Cc1nccc2ccnc(C#Cc3ccccc3)c12)c1ccccc1","[ch&r6,CH1&r5:1]>>[*:1](-C#C-c1ccccc1)","c1cc2ccncc2cn1",3,3],["C(#Cc1cc2cc(C#Cc3ccccc3)ncc2cn1)c1ccccc1","[ch&r6,CH1&r5:1]>>[*:1](-C#C-c1ccccc1)","c1cc2ccncc2cn1",3,3],["C(#Cc1cncc2cncc(C#Cc3ccccc3)c12)c1ccccc1","[ch&r6,CH1&r5:1]>>[*:1](-C#C-c1ccccc1)","c1cc2ccncc2cn1",3,3],["c1cc2ccnnc2nn1","[ch&r6:0]>>[nr6:0]","c1cc2ccncc2cn1",3,3],["c1ncc2cncnc2n1","[ch&r6:0]>>[nr6:0]","c1cc2ccncc2cn1",3,3],["c1nncc2cnncc12","[ch&r6:0]>>[nr6:0]","c1cc2ccncc2cn1",3,3],["c1ccc2ccccc2c1","[nr6:0]>>[ch&r6:0]","c1cc2ccncc2cn1",3,3],["c1ccc(Nc2cncc3cncc(Nc4ccccc4)c23)cc1","[ch&r6,CH1&r5:1]>>[*:1](-N-c1ccccc1)","c1cc2ccncc2cn1",3,3],["c1ccc(Nc2cc3cc(Nc4ccccc4)ncc3cn2)cc1","[ch&r6,CH1&r5:1]>>[*:1](-N-c1ccccc1)","c1cc2ccncc2cn1",3,3],["c1ccc(Nc2nccc3ccnc(Nc4ccccc4)c23)cc1","[ch&r6,CH1&r5:1]>>[*:1](-N-c1ccccc1)","c1cc2ccncc2cn1",3,3],["c1ccccc1","[c&r6,C&r5:1](-[c]1[ch]ccc[ch]1)>>[*:1]","C(=Cc1ccc(-c2ccccc2)cc1)c1ccc(-c2ccccc2)cc1",3,3],["C(=Cc1ccccc1)c1ccccc1","[c&r6,C&r5:1](-[c]1[ch]ccc[ch]1)>>[*:1]","C(=Cc1ccc(-c2ccccc2)cc1)c1ccc(-c2ccccc2)cc1",3,3],["C1=CCC(c2ccc(C=Cc3ccc(C4=CC=CC4)cc3)cc2)=C1","[c:0]1[ch:1][ch][c:3][c!r5:4][c!r5:5]1>>[c:0]1[CH2:1][c:3][c:4][c:5]1","C(=Cc1ccc(-c2ccccc2)cc1)c1ccc(-c2ccccc2)cc1",3,3],["C(=CC1=CC=C(c2ccccc2)C1)C1=CC=C(c2ccccc2)C1","[c:0]1[ch:1][ch][c:3][c!r5:4][c!r5:5]1>>[c:0]1[CH2:1][c:3][c:4][c:5]1","C(=Cc1ccc(-c2ccccc2)cc1)c1ccc(-c2ccccc2)cc1",3,3],["C1=CC(c2ccc(C=Cc3ccc(C4=CCC=C4)cc3)cc2)=CC1","[c:0]1[ch:1][ch][c:3][c!r5:4][c!r5:5]1>>[c:0]1[CH2:1][c:3][c:4][c:5]1","C(=Cc1ccc(-c2ccccc2)cc1)c1ccc(-c2ccccc2)cc1",3,3],["c1ccc(-c2ccccc2)cc1","[c&r6,C&r5:1](-[C!R]=[C!R]-c1ccccc1)>>[ch&r6,CH1&r5:1]","C(=Cc1ccc(-c2ccccc2)cc1)c1ccc(-c2ccccc2)cc1",3,3],["C(=Cc1ccc(-c2cccnc2)cc1)c1ccc(-c2cccnc2)cc1","[ch&r6:0]>>[nr6:0]","C(=Cc1ccc(-c2ccccc2)cc1)c1ccc(-c2ccccc2)cc1",3,3],["C(=Cc1ccc(-c2ccccc2)cn1)c1ccc(-c2ccccc2)cn1","[ch&r6:0]>>[nr6:0]","C(=Cc1ccc(-c2ccccc2)cc1)c1ccc(-c2ccccc2)cc1",3,3],["C(=Cc1ccc(-c2ccncc2)cc1)c1ccc(-c2ccncc2)cc1","[ch&r6:0]>>[nr6:0]","C(=Cc1ccc(-c2ccccc2)cc1)c1ccc(-c2ccccc2)cc1",3,3],["C(=Cc1ccc(-c2ccccc2)nc1)c1ccc(-c2ccccc2)nc1","[ch&r6:0]>>[nr6:0]","C(=Cc1ccc(-c2ccccc2)cc1)c1ccc(-c2ccccc2)cc1",3,3],["C(=Cc1ccc(-c2ccccn2)cc1)c1ccc(-c2ccccn2)cc1","[ch&r6:0]>>[nr6:0]","C(=Cc1ccc(-c2ccccc2)cc1)c1ccc(-c2ccccc2)cc1",3,3],["O=c1occcc1-c1ccc(C=Cc2ccc(-c3cccoc3=O)cc2)cc1","[c:1]1[c:2][ch:3][ch:4][c:5][c:6]1>>[c:1]1[c:2][o:3][c:4](=O)[c:5][c:6]1","C(=Cc1ccc(-c2ccccc2)cc1)c1ccc(-c2ccccc2)cc1",3,3],["O=c1oc(-c2ccccc2)ccc1C=Cc1ccc(-c2ccccc2)oc1=O","[c:1]1[c:2][ch:3][ch:4][c:5][c:6]1>>[c:1]1[c:2][o:3][c:4](=O)[c:5][c:6]1","C(=Cc1ccc(-c2ccccc2)cc1)c1ccc(-c2ccccc2)cc1",3,3],["O=c1oc(C=Cc2ccc(-c3ccccc3)c(=O)o2)ccc1-c1ccccc1","[c:1]1[c:2][ch:3][ch:4][c:5][c:6]1>>[c:1]1[c:2][o:3][c:4](=O)[c:5][c:6]1","C(=Cc1ccc(-c2ccccc2)cc1)c1ccc(-c2ccccc2)cc1",3,3],["O=c1ccc(-c2ccc(C=Cc3ccc(-c4ccc(=O)oc4)cc3)cc2)co1","[c:1]1[c:2][ch:3][ch:4][c:5][c:6]1>>[c:1]1[c:2][o:3][c:4](=O)[c:5][c:6]1","C(=Cc1ccc(-c2ccccc2)cc1)c1ccc(-c2ccccc2)cc1",3,3],["O=c1cc(-c2ccc(C=Cc3ccc(-c4ccoc(=O)c4)cc3)cc2)cco1","[c:1]1[c:2][ch:3][ch:4][c:5][c:6]1>>[c:1]1[c:2][o:3][c:4](=O)[c:5][c:6]1","C(=Cc1ccc(-c2ccccc2)cc1)c1ccc(-c2ccccc2)cc1",3,3],["O=c1cccc(-c2ccc(C=Cc3ccc(-c4cccc(=O)o4)cc3)cc2)o1","[c:1]1[c:2][ch:3][ch:4][c:5][c:6]1>>[c:1]1[c:2][o:3][c:4](=O)[c:5][c:6]1","C(=Cc1ccc(-c2ccccc2)cc1)c1ccc(-c2ccccc2)cc1",3,3],["O=c1cc(C=Cc2cc(=O)c(-c3ccccc3)co2)occ1-c1ccccc1","[ch:1]1[c:2][c:3][ch:4][c:5][c:6]1>>[o:1]1[c:2][c:3][C:4](=O)[c:5][c:6]1","C(=Cc1ccc(-c2ccccc2)cc1)c1ccc(-c2ccccc2)cc1",3,3],["O=c1ccocc1-c1ccc(C=Cc2ccc(-c3coccc3=O)cc2)cc1","[ch:1]1[c:2][c:3][ch:4][c:5][c:6]1>>[o:1]1[c:2][c:3][C:4](=O)[c:5][c:6]1","C(=Cc1ccc(-c2ccccc2)cc1)c1ccc(-c2ccccc2)cc1",3,3],["O=c1ccoc(-c2ccc(C=Cc3ccc(-c4cc(=O)cco4)cc3)cc2)c1","[ch:1]1[c:2][c:3][ch:4][c:5][c:6]1>>[o:1]1[c:2][c:3][C:4](=O)[c:5][c:6]1","C(=Cc1ccc(-c2ccccc2)cc1)c1ccc(-c2ccccc2)cc1",3,3],["O=c1cc(-c2ccccc2)occ1C=Cc1coc(-c2ccccc2)cc1=O","[ch:1]1[c:2][c:3][ch:4][c:5][c:6]1>>[o:1]1[c:2][c:3][C:4](=O)[c:5][c:6]1","C(=Cc1ccc(-c2ccccc2)cc1)c1ccc(-c2ccccc2)cc1",3,3],["O=c1oc(C#Cc2ccc(-c3ccccc3)c(=O)o2)ccc1-c1ccccc1","[cH&r6,CH&r5:1]>>[#6:1](-[c]1[ch]ccc[ch]1)","O=c1cccc(C#Cc2cccc(=O)o2)o1",3,3],["O=c1ccc(-c2ccccc2)c(C#Cc2oc(=O)ccc2-c2ccccc2)o1","[cH&r6,CH&r5:1]>>[#6:1](-[c]1[ch]ccc[ch]1)","O=c1cccc(C#Cc2cccc(=O)o2)o1",3,3],["O=c1cc(-c2ccccc2)cc(C#Cc2cc(-c3ccccc3)cc(=O)o2)o1","[cH&r6,CH&r5:1]>>[#6:1](-[c]1[ch]ccc[ch]1)","O=c1cccc(C#Cc2cccc(=O)o2)o1",3,3],["O=c1cc2ccccc2c(C#Cc2oc(=O)cc3ccccc23)o1","[cH&r6:1][cH&r6:2]>>[c:1]2cccc[c:2]2","O=c1cccc(C#Cc2cccc(=O)o2)o1",3,3],["O=c1oc(C#Cc2cc3ccccc3c(=O)o2)cc2ccccc12","[cH&r6:1][cH&r6:2]>>[c:1]2cccc[c:2]2","O=c1cccc(C#Cc2cccc(=O)o2)o1",3,3],["C(#Cc1ccccc1)c1ccccc1","[o:1][c:2](=O)>>[ch:1][ch:2]","O=c1cccc(C#Cc2cccc(=O)o2)o1",3,3],["O=c1cccc(C#Cc2cccc(=O)[nH]2)[nH]1","[o:1]>>[nH:1]","O=c1cccc(C#Cc2cccc(=O)o2)o1",3,3],["C(#Cc1cccc(C#Cc2ccccc2)c1-c1ccccc1)c1ccccc1","[cH&r6,CH&r5:1]>>[#6:1](-[c]1[ch]ccc[ch]1)","C(#Cc1cccc(C#Cc2ccccc2)c1)c1ccccc1",3,3],["C(#Cc1cc(C#Cc2ccccc2)cc(-c2ccccc2)c1)c1ccccc1","[cH&r6,CH&r5:1]>>[#6:1](-[c]1[ch]ccc[ch]1)","C(#Cc1cccc(C#Cc2ccccc2)c1)c1ccccc1",3,3],["C(#Cc1cccc(C#CC2=CCC=C2)c1)C1=CCC=C1","[c:0]1[ch:1][ch][c:3][c!r5:4][c!r5:5]1>>[c:0]1[CH2:1][c:3][c:4][c:5]1","C(#Cc1cccc(C#Cc2ccccc2)c1)c1ccccc1",3,3],["C(#Cc1cccc(C#CC2=CC=CC2)c1)C1=CC=CC1","[c:0]1[ch:1][ch][c:3][c!r5:4][c!r5:5]1>>[c:0]1[CH2:1][c:3][c:4][c:5]1","C(#Cc1cccc(C#Cc2ccccc2)c1)c1ccccc1",3,3],["C(#Cc1ccccc1)c1ccccc1","[c&r6,C&r5:1](-C#C-c1ccccc1)>>[ch&r6,CH1&r5:1]","C(#Cc1cccc(C#Cc2ccccc2)c1)c1ccccc1",3,3],["c1ccccc1","[c&r6,C&r5:1](-C#C-c1ccccc1)>>[ch&r6,CH1&r5:1]","C(#Cc1cccc(C#Cc2ccccc2)c1)c1ccccc1",3,3],["C(#Cc1cncc(C#Cc2ccccc2)c1)c1ccccc1","[ch&r6:0]>>[nr6:0]","C(#Cc1cccc(C#Cc2ccccc2)c1)c1ccccc1",3,3],["C(#Cc1cccc(C#Cc2ccccc2)n1)c1ccccc1","[ch&r6:0]>>[nr6:0]","C(#Cc1cccc(C#Cc2ccccc2)c1)c1ccccc1",3,3],["C(#Cc1cccc(C#Cc2ccncc2)c1)c1ccncc1","[ch&r6:0]>>[nr6:0]","C(#Cc1cccc(C#Cc2ccccc2)c1)c1ccccc1",3,3],["C(#Cc1cc(C#Cc2ccccc2)ncn1)c1ccccc1","[ch&r6:0]>>[nr6:0]","C(#Cc1cccc(C#Cc2ccccc2)c1)c1ccccc1",3,3],["C(#Cc1cccc(C#Cc2cccnc2)c1)c1cccnc1","[ch&r6:0]>>[nr6:0]","C(#Cc1cccc(C#Cc2ccccc2)c1)c1ccccc1",3,3],["C(#Cc1ccccn1)c1cccc(C#Cc2ccccn2)c1","[ch&r6:0]>>[nr6:0]","C(#Cc1cccc(C#Cc2ccccc2)c1)c1ccccc1",3,3],["O=c1occcc1C#Cc1cccc(C#Cc2cccoc2=O)c1","[c:1]1[c:2][ch:3][ch:4][c:5][c:6]1>>[c:1]1[c:2][o:3][c:4](=O)[c:5][c:6]1","C(#Cc1cccc(C#Cc2ccccc2)c1)c1ccccc1",3,3],["O=c1cccc(C#Cc2cccc(C#Cc3cccc(=O)o3)c2)o1","[c:1]1[c:2][ch:3][ch:4][c:5][c:6]1>>[c:1]1[c:2][o:3][c:4](=O)[c:5][c:6]1","C(#Cc1cccc(C#Cc2ccccc2)c1)c1ccccc1",3,3],["O=c1ccc(C#Cc2cccc(C#Cc3ccc(=O)oc3)c2)co1","[c:1]1[c:2][ch:3][ch:4][c:5][c:6]1>>[c:1]1[c:2][o:3][c:4](=O)[c:5][c:6]1","C(#Cc1cccc(C#Cc2ccccc2)c1)c1ccccc1",3,3],["O=c1cc(C#Cc2cccc(C#Cc3ccoc(=O)c3)c2)cco1","[c:1]1[c:2][ch:3][ch:4][c:5][c:6]1>>[c:1]1[c:2][o:3][c:4](=O)[c:5][c:6]1","C(#Cc1cccc(C#Cc2ccccc2)c1)c1ccccc1",3,3],["O=c1c(C#Cc2ccccc2)cocc1C#Cc1ccccc1","[ch:1]1[c:2][c:3][ch:4][c:5][c:6]1>>[o:1]1[c:2][c:3][C:4](=O)[c:5][c:6]1","C(#Cc1cccc(C#Cc2ccccc2)c1)c1ccccc1",3,3],["O=c1cc(C#Cc2ccccc2)oc(C#Cc2ccccc2)c1","[ch:1]1[c:2][c:3][ch:4][c:5][c:6]1>>[o:1]1[c:2][c:3][C:4](=O)[c:5][c:6]1","C(#Cc1cccc(C#Cc2ccccc2)c1)c1ccccc1",3,3],["O=c1ccoc(C#Cc2cccc(C#Cc3cc(=O)cco3)c2)c1","[ch:1]1[c:2][c:3][ch:4][c:5][c:6]1>>[o:1]1[c:2][c:3][C:4](=O)[c:5][c:6]1","C(#Cc1cccc(C#Cc2ccccc2)c1)c1ccccc1",3,3],["O=c1ccocc1C#Cc1cccc(C#Cc2coccc2=O)c1","[ch:1]1[c:2][c:3][ch:4][c:5][c:6]1>>[o:1]1[c:2][c:3][C:4](=O)[c:5][c:6]1","C(#Cc1cccc(C#Cc2ccccc2)c1)c1ccccc1",3,3],["c1ccc2cc3cc4ccccc4cc3cc2c1","[cH&r6:1][cH&r6:2]>>[c:1]2cccc[c:2]2","c1ccc2cc3ccccc3cc2c1",3,3],["c1ccc2ccccc2c1","[r6:0][c:1]2[ch][ch][ch][ch][c:2]2[r6:3]>>[*:0][c:1][c:2][*:3]","c1ccc2cc3ccccc3cc2c1",3,3],["C1=Cc2cc3c(cc2C1)CC=C3","[c:0]1[ch:1][ch][c:3][c!r5:4][c!r5:5]1>>[c:0]1[CH2:1][c:3][c:4][c:5]1","c1ccc2cc3ccccc3cc2c1",3,3],["C1=Cc2cc3c(cc2C1)C=CC3","[c:0]1[ch:1][ch][c:3][c!r5:4][c!r5:5]1>>[c:0]1[CH2:1][c:3][c:4][c:5]1","c1ccc2cc3ccccc3cc2c1",3,3],["C1=c2cc3ccccc3cc2=CC1","[c:0]1[ch:1][ch][c:3][c!r5:4][c!r5:5]1>>[c:0]1[CH2:1][c:3][c:4][c:5]1","c1ccc2cc3ccccc3cc2c1",3,3],["c1cnc2cc3ncccc3cc2c1","[ch&r6:0]>>[nr6:0]","c1ccc2cc3ccccc3cc2c1",3,3],["c1ccc2cc3cnccc3cc2c1","[ch&r6:0]>>[nr6:0]","c1ccc2cc3ccccc3cc2c1",3,3],["c1ccc2cc3nccnc3cc2c1","[ch&r6:0]>>[nr6:0]","c1ccc2cc3ccccc3cc2c1",3,3],["c1ccc2nc3ccccc3cc2c1","[ch&r6:0]>>[nr6:0]","c1ccc2cc3ccccc3cc2c1",3,3],["c1cnc2cc3cccnc3cc2c1","[ch&r6:0]>>[nr6:0]","c1ccc2cc3ccccc3cc2c1",3,3],["O=c1occc2cc3c(=O)occc3cc12","[c:1]1[c:2][ch:3][ch:4][c:5][c:6]1>>[c:1]1[c:2][o:3][c:4](=O)[c:5][c:6]1","c1ccc2cc3ccccc3cc2c1",3,3],["O=c1ccc2cc3oc(=O)ccc3cc2o1","[c:1]1[c:2][ch:3][ch:4][c:5][c:6]1>>[c:1]1[c:2][o:3][c:4](=O)[c:5][c:6]1","c1ccc2cc3ccccc3cc2c1",3,3],["O=c1occc2cc3ccoc(=O)c3cc12","[c:1]1[c:2][ch:3][ch:4][c:5][c:6]1>>[c:1]1[c:2][o:3][c:4](=O)[c:5][c:6]1","c1ccc2cc3ccccc3cc2c1",3,3],["O=c1cc2cc3ccccc3cc2co1","[c:1]1[c:2][ch:3][ch:4][c:5][c:6]1>>[c:1]1[c:2][o:3][c:4](=O)[c:5][c:6]1","c1ccc2cc3ccccc3cc2c1",3,3],["O=c1ccc2cc3ccc(=O)oc3cc2o1","[c:1]1[c:2][ch:3][ch:4][c:5][c:6]1>>[c:1]1[c:2][o:3][c:4](=O)[c:5][c:6]1","c1ccc2cc3ccccc3cc2c1",3,3],["O=c1ccoc2cc3c(=O)ccoc3cc12","[ch:1]1[c:2][c:3][ch:4][c:5][c:6]1>>[o:1]1[c:2][c:3][C:4](=O)[c:5][c:6]1","c1ccc2cc3ccccc3cc2c1",3,3],["O=c1c2ccccc2oc2ccccc12","[ch:1]1[c:2][c:3][ch:4][c:5][c:6]1>>[o:1]1[c:2][c:3][C:4](=O)[c:5][c:6]1","c1ccc2cc3ccccc3cc2c1",3,3],["O=c1ccoc2cc3occc(=O)c3cc12","[ch:1]1[c:2][c:3][ch:4][c:5][c:6]1>>[o:1]1[c:2][c:3][C:4](=O)[c:5][c:6]1","c1ccc2cc3ccccc3cc2c1",3,3],["C(#Cc1ccccc1)c1ccccc1","[c&r6,C&r5:1](-[c]1[ch]ccc[ch]1)>>[*:1]","C(#Cc1cc(-c2ccccc2)cc(-c2ccccc2)c1)c1ccccc1",3,3],["c1ccccc1","[c&r6,C&r5:1](-[c]1[ch]ccc[ch]1)>>[*:1]","C(#Cc1cc(-c2ccccc2)cc(-c2ccccc2)c1)c1ccccc1",3,3],["C(#Cc1cc(C2=CCC=C2)cc(C2=CCC=C2)c1)c1ccccc1","[c:0]1[ch:1][ch][c:3][c!r5:4][c!r5:5]1>>[c:0]1[CH2:1][c:3][c:4][c:5]1","C(#Cc1cc(-c2ccccc2)cc(-c2ccccc2)c1)c1ccccc1",3,3],["C(#Cc1cc(-c2ccccc2)cc(-c2ccccc2)c1)C1=CCC=C1","[c:0]1[ch:1][ch][c:3][c!r5:4][c!r5:5]1>>[c:0]1[CH2:1][c:3][c:4][c:5]1","C(#Cc1cc(-c2ccccc2)cc(-c2ccccc2)c1)c1ccccc1",3,3],["C(#Cc1cc(C2=CC=CC2)cc(C2=CC=CC2)c1)c1ccccc1","[c:0]1[ch:1][ch][c:3][c!r5:4][c!r5:5]1>>[c:0]1[CH2:1][c:3][c:4][c:5]1","C(#Cc1cc(-c2ccccc2)cc(-c2ccccc2)c1)c1ccccc1",3,3],["C(#Cc1cc(-c2ccccc2)cc(-c2ccccc2)c1)C1=CC=CC1","[c:0]1[ch:1][ch][c:3][c!r5:4][c!r5:5]1>>[c:0]1[CH2:1][c:3][c:4][c:5]1","C(#Cc1cc(-c2ccccc2)cc(-c2ccccc2)c1)c1ccccc1",3,3],["c1ccc(-c2cccc(-c3ccccc3)c2)cc1","[c&r6,C&r5:1](-C#C-c1ccccc1)>>[ch&r6,CH1&r5:1]","C(#Cc1cc(-c2ccccc2)cc(-c2ccccc2)c1)c1ccccc1",3,3],["c1ccccc1","[c&r6,C&r5:1](-C#C-c1ccccc1)>>[ch&r6,CH1&r5:1]","C(#Cc1cc(-c2ccccc2)cc(-c2ccccc2)c1)c1ccccc1",3,3],["C(#Cc1cc(-c2ccncc2)cc(-c2ccncc2)c1)c1ccccc1","[ch&r6:0]>>[nr6:0]","C(#Cc1cc(-c2ccccc2)cc(-c2ccccc2)c1)c1ccccc1",3,3],["C(#Cc1cc(-c2ccccc2)cc(-c2ccccc2)c1)c1cccnc1","[ch&r6:0]>>[nr6:0]","C(#Cc1cc(-c2ccccc2)cc(-c2ccccc2)c1)c1ccccc1",3,3],["C(#Cc1cc(-c2ccccc2)nc(-c2ccccc2)c1)c1ccccc1","[ch&r6:0]>>[nr6:0]","C(#Cc1cc(-c2ccccc2)cc(-c2ccccc2)c1)c1ccccc1",3,3],["C(#Cc1cc(-c2cccnc2)cc(-c2cccnc2)c1)c1ccccc1","[ch&r6:0]>>[nr6:0]","C(#Cc1cc(-c2ccccc2)cc(-c2ccccc2)c1)c1ccccc1",3,3],["C(#Cc1ccccn1)c1cc(-c2ccccc2)cc(-c2ccccc2)c1","[ch&r6:0]>>[nr6:0]","C(#Cc1cc(-c2ccccc2)cc(-c2ccccc2)c1)c1ccccc1",3,3],["C(#Cc1nc(-c2ccccc2)cc(-c2ccccc2)n1)c1ccccc1","[ch&r6:0]>>[nr6:0]","C(#Cc1cc(-c2ccccc2)cc(-c2ccccc2)c1)c1ccccc1",3,3],["C(#Cc1cc(-c2ccccn2)cc(-c2ccccn2)c1)c1ccccc1","[ch&r6:0]>>[nr6:0]","C(#Cc1cc(-c2ccccc2)cc(-c2ccccc2)c1)c1ccccc1",3,3],["C(#Cc1cc(-c2ccccc2)cc(-c2ccccc2)c1)c1ccncc1","[ch&r6:0]>>[nr6:0]","C(#Cc1cc(-c2ccccc2)cc(-c2ccccc2)c1)c1ccccc1",3,3],["O=c1cccc(C#Cc2cc(-c3ccccc3)cc(-c3ccccc3)c2)o1","[c:1]1[c:2][ch:3][ch:4][c:5][c:6]1>>[c:1]1[c:2][o:3][c:4](=O)[c:5][c:6]1","C(#Cc1cc(-c2ccccc2)cc(-c2ccccc2)c1)c1ccccc1",3,3],["O=c1cccc(-c2cc(C#Cc3ccccc3)cc(-c3cccc(=O)o3)c2)o1","[c:1]1[c:2][ch:3][ch:4][c:5][c:6]1>>[c:1]1[c:2][o:3][c:4](=O)[c:5][c:6]1","C(#Cc1cc(-c2ccccc2)cc(-c2ccccc2)c1)c1ccccc1",3,3],["O=c1ccc(-c2cc(C#Cc3ccccc3)cc(-c3ccc(=O)oc3)c2)co1","[c:1]1[c:2][ch:3][ch:4][c:5][c:6]1>>[c:1]1[c:2][o:3][c:4](=O)[c:5][c:6]1","C(#Cc1cc(-c2ccccc2)cc(-c2ccccc2)c1)c1ccccc1",3,3],["O=c1occcc1C#Cc1cc(-c2ccccc2)cc(-c2ccccc2)c1","[c:1]1[c:2][ch:3][ch:4][c:5][c:6]1>>[c:1]1[c:2][o:3][c:4](=O)[c:5][c:6]1","C(#Cc1cc(-c2ccccc2)cc(-c2ccccc2)c1)c1ccccc1",3,3],["O=c1ccc(C#Cc2cc(-c3ccccc3)cc(-c3ccccc3)c2)co1","[c:1]1[c:2][ch:3][ch:4][c:5][c:6]1>>[c:1]1[c:2][o:3][c:4](=O)[c:5][c:6]1","C(#Cc1cc(-c2ccccc2)cc(-c2ccccc2)c1)c1ccccc1",3,3],["O=c1occcc1-c1cc(C#Cc2ccccc2)cc(-c2cccoc2=O)c1","[c:1]1[c:2][ch:3][ch:4][c:5][c:6]1>>[c:1]1[c:2][o:3][c:4](=O)[c:5][c:6]1","C(#Cc1cc(-c2ccccc2)cc(-c2ccccc2)c1)c1ccccc1",3,3],["O=c1cc(C#Cc2cc(-c3ccccc3)cc(-c3ccccc3)c2)cco1","[c:1]1[c:2][ch:3][ch:4][c:5][c:6]1>>[c:1]1[c:2][o:3][c:4](=O)[c:5][c:6]1","C(#Cc1cc(-c2ccccc2)cc(-c2ccccc2)c1)c1ccccc1",3,3],["O=c1cc(-c2cc(C#Cc3ccccc3)cc(-c3ccoc(=O)c3)c2)cco1","[c:1]1[c:2][ch:3][ch:4][c:5][c:6]1>>[c:1]1[c:2][o:3][c:4](=O)[c:5][c:6]1","C(#Cc1cc(-c2ccccc2)cc(-c2ccccc2)c1)c1ccccc1",3,3],["O=c1ccocc1-c1cc(C#Cc2ccccc2)cc(-c2coccc2=O)c1","[ch:1]1[c:2][c:3][ch:4][c:5][c:6]1>>[o:1]1[c:2][c:3][C:4](=O)[c:5][c:6]1","C(#Cc1cc(-c2ccccc2)cc(-c2ccccc2)c1)c1ccccc1",3,3],["O=c1ccoc(-c2cc(C#Cc3ccccc3)cc(-c3cc(=O)cco3)c2)c1","[ch:1]1[c:2][c:3][ch:4][c:5][c:6]1>>[o:1]1[c:2][c:3][C:4](=O)[c:5][c:6]1","C(#Cc1cc(-c2ccccc2)cc(-c2ccccc2)c1)c1ccccc1",3,3],["O=c1ccoc(C#Cc2cc(-c3ccccc3)cc(-c3ccccc3)c2)c1","[ch:1]1[c:2][c:3][ch:4][c:5][c:6]1>>[o:1]1[c:2][c:3][C:4](=O)[c:5][c:6]1","C(#Cc1cc(-c2ccccc2)cc(-c2ccccc2)c1)c1ccccc1",3,3],["O=c1ccocc1C#Cc1cc(-c2ccccc2)cc(-c2ccccc2)c1","[ch:1]1[c:2][c:3][ch:4][c:5][c:6]1>>[o:1]1[c:2][c:3][C:4](=O)[c:5][c:6]1","C(#Cc1cc(-c2ccccc2)cc(-c2ccccc2)c1)c1ccccc1",3,3],["c1ccncc1","[c&r6,C&r5:1](-[c]1[ch]ccc[ch]1)>>[*:1]","c1ccc(-c2cncc(-c3ccccc3)c2)cc1",3,3],["C1=CC(c2cncc(C3=CCC=C3)c2)=CC1","[c:0]1[ch:1][ch][c:3][c!r5:4][c!r5:5]1>>[c:0]1[CH2:1][c:3][c:4][c:5]1","c1ccc(-c2cncc(-c3ccccc3)c2)cc1",3,3],["C1=CCC(c2cncc(C3=CC=CC3)c2)=C1","[c:0]1[ch:1][ch][c:3][c!r5:4][c!r5:5]1>>[c:0]1[CH2:1][c:3][c:4][c:5]1","c1ccc(-c2cncc(-c3ccccc3)c2)cc1",3,3],["C(=Cc1c(-c2ccccc2)cncc1-c1ccccc1)c1ccccc1","[ch&r6,CH1&r5:1]>>[*:1](-C=C-c1ccccc1)","c1ccc(-c2cncc(-c3ccccc3)c2)cc1",3,3],["C(#Cc1c(-c2ccccc2)cncc1-c1ccccc1)c1ccccc1","[ch&r6,CH1&r5:1]>>[*:1](-C#C-c1ccccc1)","c1ccc(-c2cncc(-c3ccccc3)c2)cc1",3,3],["c1ccc(-c2cncc(-c3ccccn3)c2)nc1","[ch&r6:0]>>[nr6:0]","c1ccc(-c2cncc(-c3ccccc3)c2)cc1",3,3],["c1ccc(-c2cncc(-c3ccccc3)n2)cc1","[ch&r6:0]>>[nr6:0]","c1ccc(-c2cncc(-c3ccccc3)c2)cc1",3,3],["c1ccc(-c2cc(-c3ccccc3)nnn2)cc1","[ch&r6:0]>>[nr6:0]","c1ccc(-c2cncc(-c3ccccc3)c2)cc1",3,3],["c1cncc(-c2cncc(-c3cccnc3)c2)c1","[ch&r6:0]>>[nr6:0]","c1ccc(-c2cncc(-c3ccccc3)c2)cc1",3,3],["c1cc(-c2cncc(-c3ccncc3)c2)ccn1","[ch&r6:0]>>[nr6:0]","c1ccc(-c2cncc(-c3ccccc3)c2)cc1",3,3],["c1ccc(-c2cccc(-c3ccccc3)c2)cc1","[nr6:0]>>[ch&r6:0]","c1ccc(-c2cncc(-c3ccccc3)c2)cc1",3,3],["c1ccc(Nc2c(-c3ccccc3)cncc2-c2ccccc2)cc1","[ch&r6,CH1&r5:1]>>[*:1](-N-c1ccccc1)","c1ccc(-c2cncc(-c3ccccc3)c2)cc1",3,3],["c1cc2ccc3ccc4ccc1c2c43","[ch:1]2[c:3][c:4][c:5][c:6]3[c:7][c:8][c:9][ch:2][c:10]23>>C1=C[c:1]2[c:3][c:4][c:5][c:6]3[c:7][c:8][c:9][c:2]1[c:10]23","C1=Cc2cccc3cccc1c23",3,3],["c1ccc2ccccc2c1","[ch,CH]1=,:[ch,CH][c:1]2[c:3][c:4][c:5][c:6]3[c:7][c:8][c:9][c:2]1[c:10]23>>[ch:1]2[c:3][c:4][c:5][c:6]3[c:7][c:8][c:9][ch:2][c:10]23","C1=Cc2cccc3cccc1c23",3,3],["c1cc2c3c(cccc3c1)N=N2","[chr5,CH1r5:1]>>[n:1]","C1=Cc2cccc3cccc1c23",3,3],["C1=Cc2ccnc3nccc1c23","[ch&r6:0]>>[nr6:0]","C1=Cc2cccc3cccc1c23",3,3],["C1=Cc2cncc3cncc1c23","[ch&r6:0]>>[nr6:0]","C1=Cc2cccc3cccc1c23",3,3],["C1=Cc2nccc3ccnc1c23","[ch&r6:0]>>[nr6:0]","C1=Cc2cccc3cccc1c23",3,3],["O=c1cc2c3c(cc(=O)oc3o1)C=C2","[c:1]1[c:2][ch:3][ch:4][c:5][c:6]1>>[c:1]1[c:2][o:3][c:4](=O)[c:5][c:6]1","C1=Cc2cccc3cccc1c23",3,3],["O=c1occ2c3c(coc(=O)c13)C=C2","[c:1]1[c:2][ch:3][ch:4][c:5][c:6]1>>[c:1]1[c:2][o:3][c:4](=O)[c:5][c:6]1","C1=Cc2cccc3cccc1c23",3,3],["c1ccc(-c2ccc3ccc(-c4ccccc4)nc3n2)cc1","[cH&r6,CH&r5:1]>>[#6:1](-[c]1[ch]ccc[ch]1)","c1cnc2ncccc2c1",3,3],["c1ccc(-c2ccnc3nccc(-c4ccccc4)c23)cc1","[cH&r6,CH&r5:1]>>[#6:1](-[c]1[ch]ccc[ch]1)","c1cnc2ncccc2c1",3,3],["c1ccc(-c2cnc3ncc(-c4ccccc4)cc3c2)cc1","[cH&r6,CH&r5:1]>>[#6:1](-[c]1[ch]ccc[ch]1)","c1cnc2ncccc2c1",3,3],["c1ccc2c(c1)cnc1ncc3ccccc3c12","[cH&r6:1][cH&r6:2]>>[c:1]2cccc[c:2]2","c1cnc2ncccc2c1",3,3],["c1ccc2nc3nc4ccccc4cc3cc2c1","[cH&r6:1][cH&r6:2]>>[c:1]2cccc[c:2]2","c1cnc2ncccc2c1",3,3],["C(=Cc1ccnc2nccc(C=Cc3ccccc3)c12)c1ccccc1","[ch&r6,CH1&r5:1]>>[*:1](-C=C-c1ccccc1)","c1cnc2ncccc2c1",3,3],["C(=Cc1cnc2ncc(C=Cc3ccccc3)cc2c1)c1ccccc1","[ch&r6,CH1&r5:1]>>[*:1](-C=C-c1ccccc1)","c1cnc2ncccc2c1",3,3],["C(=Cc1ccc2ccc(C=Cc3ccccc3)nc2n1)c1ccccc1","[ch&r6,CH1&r5:1]>>[*:1](-C=C-c1ccccc1)","c1cnc2ncccc2c1",3,3],["C(#Cc1ccc2ccc(C#Cc3ccccc3)nc2n1)c1ccccc1","[ch&r6,CH1&r5:1]>>[*:1](-C#C-c1ccccc1)","c1cnc2ncccc2c1",3,3],["C(#Cc1ccnc2nccc(C#Cc3ccccc3)c12)c1ccccc1","[ch&r6,CH1&r5:1]>>[*:1](-C#C-c1ccccc1)","c1cnc2ncccc2c1",3,3],["C(#Cc1cnc2ncc(C#Cc3ccccc3)cc2c1)c1ccccc1","[ch&r6,CH1&r5:1]>>[*:1](-C#C-c1ccccc1)","c1cnc2ncccc2c1",3,3],["c1cc2ccnnc2nn1","[ch&r6:0]>>[nr6:0]","c1cnc2ncccc2c1",3,3],["c1ncc2cncnc2n1","[ch&r6:0]>>[nr6:0]","c1cnc2ncccc2c1",3,3],["c1cnc2nccnc2n1","[ch&r6:0]>>[nr6:0]","c1cnc2ncccc2c1",3,3],["c1ccc2ccccc2c1","[nr6:0]>>[ch&r6:0]","c1cnc2ncccc2c1",3,3],["c1ccc(Nc2cnc3ncc(Nc4ccccc4)cc3c2)cc1","[ch&r6,CH1&r5:1]>>[*:1](-N-c1ccccc1)","c1cnc2ncccc2c1",3,3],["c1ccc(Nc2ccc3ccc(Nc4ccccc4)nc3n2)cc1","[ch&r6,CH1&r5:1]>>[*:1](-N-c1ccccc1)","c1cnc2ncccc2c1",3,3],["c1ccc(Nc2ccnc3nccc(Nc4ccccc4)c23)cc1","[ch&r6,CH1&r5:1]>>[*:1](-N-c1ccccc1)","c1cnc2ncccc2c1",3,3],["O=c1ccocc1","[c&r6,C&r5:1](-[c]1[ch]ccc[ch]1)>>[*:1]","O=c1c(-c2ccccc2)cocc1-c1ccccc1",3,3],["O=c1c(C2=CC=CC2)cocc1C1=CC=CC1","[c:0]1[ch:1][ch][c:3][c!r5:4][c!r5:5]1>>[c:0]1[CH2:1][c:3][c:4][c:5]1","O=c1c(-c2ccccc2)cocc1-c1ccccc1",3,3],["O=c1c(C2=CCC=C2)cocc1C1=CCC=C1","[c:0]1[ch:1][ch][c:3][c!r5:4][c!r5:5]1>>[c:0]1[CH2:1][c:3][c:4][c:5]1","O=c1c(-c2ccccc2)cocc1-c1ccccc1",3,3],["O=c1c(-c2ccncc2)cocc1-c1ccncc1","[ch&r6:0]>>[nr6:0]","O=c1c(-c2ccccc2)cocc1-c1ccccc1",3,3],["O=c1c(-c2ccccc2)nonc1-c1ccccc1","[ch&r6:0]>>[nr6:0]","O=c1c(-c2ccccc2)cocc1-c1ccccc1",3,3],["O=c1c(-c2cccnc2)cocc1-c1cccnc1","[ch&r6:0]>>[nr6:0]","O=c1c(-c2ccccc2)cocc1-c1ccccc1",3,3],["O=c1c(-c2ccccn2)cocc1-c1ccccn1","[ch&r6:0]>>[nr6:0]","O=c1c(-c2ccccc2)cocc1-c1ccccc1",3,3],["c1ccc(-c2cccc(-c3ccccc3)c2)cc1","[o:1][c:2][c:3][c:4](=O)>>[ch:1][c:2][c:3][ch:4]","O=c1c(-c2ccccc2)cocc1-c1ccccc1",3,3],["O=c1c(-c2ccccc2)c[nH]cc1-c1ccccc1","[o:1]>>[nH:1]","O=c1c(-c2ccccc2)cocc1-c1ccccc1",3,3],["C(#Cc1ccc(C#Cc2ccccc2)cc1)c1ccccc1","[r6:0][c:1]2[ch][ch][ch][ch][c:2]2[r6:3]>>[*:0][c:1][c:2][*:3]","C(#Cc1ccc(C#Cc2ccccc2)c2ccccc12)c1ccccc1",3,3],["C(#Cc1ccccc1)C1=c2ccccc2=C(C#Cc2ccccc2)C1","[c:0]1[ch:1][ch][c:3][c!r5:4][c!r5:5]1>>[c:0]1[CH2:1][c:3][c:4][c:5]1","C(#Cc1ccc(C#Cc2ccccc2)c2ccccc12)c1ccccc1",3,3],["C(#Cc1ccc(C#CC2=CCC=C2)c2ccccc12)C1=CCC=C1","[c:0]1[ch:1][ch][c:3][c!r5:4][c!r5:5]1>>[c:0]1[CH2:1][c:3][c:4][c:5]1","C(#Cc1ccc(C#Cc2ccccc2)c2ccccc12)c1ccccc1",3,3],["C(#Cc1ccc(C#CC2=CC=CC2)c2ccccc12)C1=CC=CC1","[c:0]1[ch:1][ch][c:3][c!r5:4][c!r5:5]1>>[c:0]1[CH2:1][c:3][c:4][c:5]1","C(#Cc1ccc(C#Cc2ccccc2)c2ccccc12)c1ccccc1",3,3],["C(#Cc1ccc(C#Cc2ccccc2)c2c1=CCC=2)c1ccccc1","[c:0]1[ch:1][ch][c:3][c!r5:4][c!r5:5]1>>[c:0]1[CH2:1][c:3][c:4][c:5]1","C(#Cc1ccc(C#Cc2ccccc2)c2ccccc12)c1ccccc1",3,3],["c1ccc2ccccc2c1","[c&r6,C&r5:1](-C#C-c1ccccc1)>>[ch&r6,CH1&r5:1]","C(#Cc1ccc(C#Cc2ccccc2)c2ccccc12)c1ccccc1",3,3],["c1ccccc1","[c&r6,C&r5:1](-C#C-c1ccccc1)>>[ch&r6,CH1&r5:1]","C(#Cc1ccc(C#Cc2ccccc2)c2ccccc12)c1ccccc1",3,3],["C(#Cc1nnc(C#Cc2ccccc2)c2ccccc12)c1ccccc1","[ch&r6:0]>>[nr6:0]","C(#Cc1ccc(C#Cc2ccccc2)c2ccccc12)c1ccccc1",3,3],["C(#Cc1ccc(C#Cc2ccccc2)c2cnncc12)c1ccccc1","[ch&r6:0]>>[nr6:0]","C(#Cc1ccc(C#Cc2ccccc2)c2ccccc12)c1ccccc1",3,3],["C(#Cc1ccc(C#Cc2ccccn2)c2ccccc12)c1ccccn1","[ch&r6:0]>>[nr6:0]","C(#Cc1ccc(C#Cc2ccccc2)c2ccccc12)c1ccccc1",3,3],["C(#Cc1ccc(C#Cc2ccccc2)c2nccnc12)c1ccccc1","[ch&r6:0]>>[nr6:0]","C(#Cc1ccc(C#Cc2ccccc2)c2ccccc12)c1ccccc1",3,3],["C(#Cc1ccc(C#Cc2cccnc2)c2ccccc12)c1cccnc1","[ch&r6:0]>>[nr6:0]","C(#Cc1ccc(C#Cc2ccccc2)c2ccccc12)c1ccccc1",3,3],["C(#Cc1ccc(C#Cc2ccncc2)c2ccccc12)c1ccncc1","[ch&r6:0]>>[nr6:0]","C(#Cc1ccc(C#Cc2ccccc2)c2ccccc12)c1ccccc1",3,3],["O=c1occcc1C#Cc1ccc(C#Cc2cccoc2=O)c2ccccc12","[c:1]1[c:2][ch:3][ch:4][c:5][c:6]1>>[c:1]1[c:2][o:3][c:4](=O)[c:5][c:6]1","C(#Cc1ccc(C#Cc2ccccc2)c2ccccc12)c1ccccc1",3,3],["O=c1cccc(C#Cc2ccc(C#Cc3cccc(=O)o3)c3ccccc23)o1","[c:1]1[c:2][ch:3][ch:4][c:5][c:6]1>>[c:1]1[c:2][o:3][c:4](=O)[c:5][c:6]1","C(#Cc1ccc(C#Cc2ccccc2)c2ccccc12)c1ccccc1",3,3],["O=c1cc(C#Cc2ccc(C#Cc3ccoc(=O)c3)c3ccccc23)cco1","[c:1]1[c:2][ch:3][ch:4][c:5][c:6]1>>[c:1]1[c:2][o:3][c:4](=O)[c:5][c:6]1","C(#Cc1ccc(C#Cc2ccccc2)c2ccccc12)c1ccccc1",3,3],["O=c1ccc(C#Cc2ccc(C#Cc3ccc(=O)oc3)c3ccccc23)co1","[c:1]1[c:2][ch:3][ch:4][c:5][c:6]1>>[c:1]1[c:2][o:3][c:4](=O)[c:5][c:6]1","C(#Cc1ccc(C#Cc2ccccc2)c2ccccc12)c1ccccc1",3,3],["O=c1ccoc(C#Cc2ccc(C#Cc3cc(=O)cco3)c3ccccc23)c1","[ch:1]1[c:2][c:3][ch:4][c:5][c:6]1>>[o:1]1[c:2][c:3][C:4](=O)[c:5][c:6]1","C(#Cc1ccc(C#Cc2ccccc2)c2ccccc12)c1ccccc1",3,3],["O=c1ccocc1C#Cc1ccc(C#Cc2coccc2=O)c2ccccc12","[ch:1]1[c:2][c:3][ch:4][c:5][c:6]1>>[o:1]1[c:2][c:3][C:4](=O)[c:5][c:6]1","C(#Cc1ccc(C#Cc2ccccc2)c2ccccc12)c1ccccc1",3,3],["O=c1occc(-c2ccccc2)c1C#Cc1c(-c2ccccc2)ccoc1=O","[cH&r6,CH&r5:1]>>[#6:1](-[c]1[ch]ccc[ch]1)","O=c1occcc1C#Cc1cccoc1=O",3,3],["O=c1occ(-c2ccccc2)cc1C#Cc1cc(-c2ccccc2)coc1=O","[cH&r6,CH&r5:1]>>[#6:1](-[c]1[ch]ccc[ch]1)","O=c1occcc1C#Cc1cccoc1=O",3,3],["O=c1oc(-c2ccccc2)ccc1C#Cc1ccc(-c2ccccc2)oc1=O","[cH&r6,CH&r5:1]>>[#6:1](-[c]1[ch]ccc[ch]1)","O=c1occcc1C#Cc1cccoc1=O",3,3],["O=c1oc2ccccc2cc1C#Cc1cc2ccccc2oc1=O","[cH&r6:1][cH&r6:2]>>[c:1]2cccc[c:2]2","O=c1occcc1C#Cc1cccoc1=O",3,3],["O=c1occ2ccccc2c1C#Cc1c(=O)occ2ccccc12","[cH&r6:1][cH&r6:2]>>[c:1]2cccc[c:2]2","O=c1occcc1C#Cc1cccoc1=O",3,3],["C(#Cc1ccccc1)c1ccccc1","[o:1][c:2](=O)>>[ch:1][ch:2]","O=c1occcc1C#Cc1cccoc1=O",3,3],["O=c1[nH]cccc1C#Cc1ccc[nH]c1=O","[o:1]>>[nH:1]","O=c1occcc1C#Cc1cccoc1=O",3,3],["C1=c2c(-c3ccccc3)ccc(-c3ccccc3)c2=CC1","[cH&r6,CH&r5:1]>>[#6:1](-[c]1[ch]ccc[ch]1)","C1=c2ccccc2=CC1",3,3],["C1=c2cc(-c3ccccc3)c(-c3ccccc3)cc2=CC1","[cH&r6,CH&r5:1]>>[#6:1](-[c]1[ch]ccc[ch]1)","C1=c2ccccc2=CC1",3,3],["c1ccc(C2=c3ccccc3=C(c3ccccc3)C2)cc1","[cH&r6,CH&r5:1]>>[#6:1](-[c]1[ch]ccc[ch]1)","C1=c2ccccc2=CC1",3,3],["C1=c2c(c3ccccc3c3ccccc23)=CC1","[cH&r6:1][cH&r6:2]>>[c:1]2cccc[c:2]2","C1=c2ccccc2=CC1",3,3],["C1=c2cc3ccccc3cc2=CC1","[cH&r6:1][cH&r6:2]>>[c:1]2cccc[c:2]2","C1=c2ccccc2=CC1",3,3],["c1ccc2ccccc2c1","[CH2:0]1[c,C:1]-,=,:[c,C:2]-,=,:[c,C:3]-,=,:[c,C:4]1>>[ch:0]1c[c:1][c:2][c:3][c:4]1","C1=c2ccccc2=CC1",3,3],["C(=Cc1cc2c(cc1C=Cc1ccccc1)=CCC=2)c1ccccc1","[ch&r6,CH1&r5:1]>>[*:1](-C=C-c1ccccc1)","C1=c2ccccc2=CC1",3,3],["C(=Cc1ccccc1)C1=c2ccccc2=C(C=Cc2ccccc2)C1","[ch&r6,CH1&r5:1]>>[*:1](-C=C-c1ccccc1)","C1=c2ccccc2=CC1",3,3],["C(=Cc1ccc(C=Cc2ccccc2)c2c1=CCC=2)c1ccccc1","[ch&r6,CH1&r5:1]>>[*:1](-C=C-c1ccccc1)","C1=c2ccccc2=CC1",3,3],["C(#Cc1ccc(C#Cc2ccccc2)c2c1=CCC=2)c1ccccc1","[ch&r6,CH1&r5:1]>>[*:1](-C#C-c1ccccc1)","C1=c2ccccc2=CC1",3,3],["C(#Cc1cc2c(cc1C#Cc1ccccc1)=CCC=2)c1ccccc1","[ch&r6,CH1&r5:1]>>[*:1](-C#C-c1ccccc1)","C1=c2ccccc2=CC1",3,3],["C(#Cc1ccccc1)C1=c2ccccc2=C(C#Cc2ccccc2)C1","[ch&r6,CH1&r5:1]>>[*:1](-C#C-c1ccccc1)","C1=c2ccccc2=CC1",3,3],["C1=CC(=C2C=c3ccccc3=C2)C=C1","[r5:1][CH2r5:2][r5:3]>>[r5:1][C:2](=C1cccc1)[r5:3]","C1=c2ccccc2=CC1",3,3],["c1ccc2cocc2c1","[#6H2r5:1]>>[O:1]","C1=c2ccccc2=CC1",3,3],["c1ccc2c(c1)OCO2","[CH,ch:0]1=[C,c:1][C,c:2]=[CH,ch:3][*:4]1>>[O:0]1[*:1]=,:[*:2][O:3][*:4]1","C1=c2ccccc2=CC1",3,3],["c1ccc2cscc2c1","[#6H2r5:1]>>[S:1]","C1=c2ccccc2=CC1",3,3],["c1ccc2c(c1)SCS2","[CH,ch:0]1=[C,c:1][C,c:2]=[CH,ch:3][*:4]1>>[S:0]1[*:1]=,:[*:2][S:3][*:4]1","C1=c2ccccc2=CC1",3,3],["c1ccc2c[nH]cc2c1","[#6H2r5:1]>>[NH:1]","C1=c2ccccc2=CC1",3,3],["c1ccc2c(c1)=NCN=2","[chr5,CH1r5:1]>>[n:1]","C1=c2ccccc2=CC1",3,3],["C1=c2nccnc2=CC1","[ch&r6:0]>>[nr6:0]","C1=c2ccccc2=CC1",3,3],["C1=c2cnncc2=CC1","[ch&r6:0]>>[nr6:0]","C1=c2ccccc2=CC1",3,3],["C1=c2cc(Nc3ccccc3)c(Nc3ccccc3)cc2=CC1","[ch&r6,CH1&r5:1]>>[*:1](-N-c1ccccc1)","C1=c2ccccc2=CC1",3,3],["C1=c2c(Nc3ccccc3)ccc(Nc3ccccc3)c2=CC1","[ch&r6,CH1&r5:1]>>[*:1](-N-c1ccccc1)","C1=c2ccccc2=CC1",3,3],["c1ccc(NC2=c3ccccc3=C(Nc3ccccc3)C2)cc1","[ch&r6,CH1&r5:1]>>[*:1](-N-c1ccccc1)","C1=c2ccccc2=CC1",3,3],["c1ccc2ccccc2c1","[c&r6,C&r5:1](-[c]1[ch]ccc[ch]1)>>[*:1]","c1ccc(-c2cccc3c(-c4ccccc4)cccc23)cc1",3,3],["C1=CC(c2cccc3c(C4=CCC=C4)cccc23)=CC1","[c:0]1[ch:1][ch][c:3][c!r5:4][c!r5:5]1>>[c:0]1[CH2:1][c:3][c:4][c:5]1","c1ccc(-c2cccc3c(-c4ccccc4)cccc23)cc1",3,3],["C1=CCC(c2cccc3c(C4=CC=CC4)cccc23)=C1","[c:0]1[ch:1][ch][c:3][c!r5:4][c!r5:5]1>>[c:0]1[CH2:1][c:3][c:4][c:5]1","c1ccc(-c2cccc3c(-c4ccccc4)cccc23)cc1",3,3],["c1ccc(-c2cccc3c(-c4ccccn4)cccc23)nc1","[ch&r6:0]>>[nr6:0]","c1ccc(-c2cccc3c(-c4ccccc4)cccc23)cc1",3,3],["c1ccc(-c2nccc3c(-c4ccccc4)nccc23)cc1","[ch&r6:0]>>[nr6:0]","c1ccc(-c2cccc3c(-c4ccccc4)cccc23)cc1",3,3],["c1cc(-c2ccncc2)c2cccc(-c3ccncc3)c2c1","[ch&r6:0]>>[nr6:0]","c1ccc(-c2cccc3c(-c4ccccc4)cccc23)cc1",3,3],["c1ccc(-c2ccnc3c(-c4ccccc4)ccnc23)cc1","[ch&r6:0]>>[nr6:0]","c1ccc(-c2cccc3c(-c4ccccc4)cccc23)cc1",3,3],["c1cncc(-c2cccc3c(-c4cccnc4)cccc23)c1","[ch&r6:0]>>[nr6:0]","c1ccc(-c2cccc3c(-c4ccccc4)cccc23)cc1",3,3],["c1ccc(-c2cncc3c(-c4ccccc4)cncc23)cc1","[ch&r6:0]>>[nr6:0]","c1ccc(-c2cccc3c(-c4ccccc4)cccc23)cc1",3,3],["O=c1cccc(-c2cccc3c(-c4cccc(=O)o4)cccc23)o1","[c:1]1[c:2][ch:3][ch:4][c:5][c:6]1>>[c:1]1[c:2][o:3][c:4](=O)[c:5][c:6]1","c1ccc(-c2cccc3c(-c4ccccc4)cccc23)cc1",3,3],["O=c1cc(-c2cccc3c(-c4ccoc(=O)c4)cccc23)cco1","[c:1]1[c:2][ch:3][ch:4][c:5][c:6]1>>[c:1]1[c:2][o:3][c:4](=O)[c:5][c:6]1","c1ccc(-c2cccc3c(-c4ccccc4)cccc23)cc1",3,3],["O=c1cc(-c2ccccc2)c2oc(=O)cc(-c3ccccc3)c2o1","[c:1]1[c:2][ch:3][ch:4][c:5][c:6]1>>[c:1]1[c:2][o:3][c:4](=O)[c:5][c:6]1","c1ccc(-c2cccc3c(-c4ccccc4)cccc23)cc1",3,3],["O=c1occ(-c2ccccc2)c2c(=O)occ(-c3ccccc3)c12","[c:1]1[c:2][ch:3][ch:4][c:5][c:6]1>>[c:1]1[c:2][o:3][c:4](=O)[c:5][c:6]1","c1ccc(-c2cccc3c(-c4ccccc4)cccc23)cc1",3,3],["O=c1ccc(-c2cccc3c(-c4ccc(=O)oc4)cccc23)co1","[c:1]1[c:2][ch:3][ch:4][c:5][c:6]1>>[c:1]1[c:2][o:3][c:4](=O)[c:5][c:6]1","c1ccc(-c2cccc3c(-c4ccccc4)cccc23)cc1",3,3],["O=c1occcc1-c1cccc2c(-c3cccoc3=O)cccc12","[c:1]1[c:2][ch:3][ch:4][c:5][c:6]1>>[c:1]1[c:2][o:3][c:4](=O)[c:5][c:6]1","c1ccc(-c2cccc3c(-c4ccccc4)cccc23)cc1",3,3],["O=c1ccocc1-c1cccc2c(-c3coccc3=O)cccc12","[ch:1]1[c:2][c:3][ch:4][c:5][c:6]1>>[o:1]1[c:2][c:3][C:4](=O)[c:5][c:6]1","c1ccc(-c2cccc3c(-c4ccccc4)cccc23)cc1",3,3],["O=c1ccoc(-c2cccc3c(-c4cc(=O)cco4)cccc23)c1","[ch:1]1[c:2][c:3][ch:4][c:5][c:6]1>>[o:1]1[c:2][c:3][C:4](=O)[c:5][c:6]1","c1ccc(-c2cccc3c(-c4ccccc4)cccc23)cc1",3,3],["C1=CC(C=CC2=CCC=C2C=CC2=CCC=C2)=CC1","[c:0]1[ch:1][ch][c:3][c!r5:4][c!r5:5]1>>[c:0]1[CH2:1][c:3][c:4][c:5]1","C(=Cc1ccccc1)C1=CCC=C1C=Cc1ccccc1",3,3],["C1=CCC(C=CC2=CCC=C2C=CC2=CC=CC2)=C1","[c:0]1[ch:1][ch][c:3][c!r5:4][c!r5:5]1>>[c:0]1[CH2:1][c:3][c:4][c:5]1","C(=Cc1ccccc1)C1=CCC=C1C=Cc1ccccc1",3,3],["C(=Cc1ccccc1C=Cc1ccccc1)c1ccccc1","[CH2:0]1[c,C:1]-,=,:[c,C:2]-,=,:[c,C:3]-,=,:[c,C:4]1>>[ch:0]1c[c:1][c:2][c:3][c:4]1","C(=Cc1ccccc1)C1=CCC=C1C=Cc1ccccc1",3,3],["C1=CCC=C1","[c&r6,C&r5:1](-[C!R]=[C!R]-c1ccccc1)>>[ch&r6,CH1&r5:1]","C(=Cc1ccccc1)C1=CCC=C1C=Cc1ccccc1",3,3],["C1=CC(=C2C=C(C=Cc3ccccc3)C(C=Cc3ccccc3)=C2)C=C1","[r5:1][CH2r5:2][r5:3]>>[r5:1][C:2](=C1cccc1)[r5:3]","C(=Cc1ccccc1)C1=CCC=C1C=Cc1ccccc1",3,3],["C(=Cc1cocc1C=Cc1ccccc1)c1ccccc1","[#6H2r5:1]>>[O:1]","C(=Cc1ccccc1)C1=CCC=C1C=Cc1ccccc1",3,3],["C(=Cc1ccccc1)C1=C(C=Cc2ccccc2)OCO1","[CH,ch:0]1=[C,c:1][C,c:2]=[CH,ch:3][*:4]1>>[O:0]1[*:1]=,:[*:2][O:3][*:4]1","C(=Cc1ccccc1)C1=CCC=C1C=Cc1ccccc1",3,3],["C(=Cc1cscc1C=Cc1ccccc1)c1ccccc1","[#6H2r5:1]>>[S:1]","C(=Cc1ccccc1)C1=CCC=C1C=Cc1ccccc1",3,3],["C(=Cc1ccccc1)C1=C(C=Cc2ccccc2)SCS1","[CH,ch:0]1=[C,c:1][C,c:2]=[CH,ch:3][*:4]1>>[S:0]1[*:1]=,:[*:2][S:3][*:4]1","C(=Cc1ccccc1)C1=CCC=C1C=Cc1ccccc1",3,3],["C(=Cc1c[nH]cc1C=Cc1ccccc1)c1ccccc1","[#6H2r5:1]>>[NH:1]","C(=Cc1ccccc1)C1=CCC=C1C=Cc1ccccc1",3,3],["C(=Cc1ccccc1)C1=NCN=C1C=Cc1ccccc1","[chr5,CH1r5:1]>>[n:1]","C(=Cc1ccccc1)C1=CCC=C1C=Cc1ccccc1",3,3],["C(=Cc1ccncc1)C1=CCC=C1C=Cc1ccncc1","[ch&r6:0]>>[nr6:0]","C(=Cc1ccccc1)C1=CCC=C1C=Cc1ccccc1",3,3],["C(=Cc1cccnc1)C1=CCC=C1C=Cc1cccnc1","[ch&r6:0]>>[nr6:0]","C(=Cc1ccccc1)C1=CCC=C1C=Cc1ccccc1",3,3],["C(=Cc1ccccn1)C1=CCC=C1C=Cc1ccccn1","[ch&r6:0]>>[nr6:0]","C(=Cc1ccccc1)C1=CCC=C1C=Cc1ccccc1",3,3],["O=c1ccc(C=CC2=CCC=C2C=Cc2ccc(=O)oc2)co1","[c:1]1[c:2][ch:3][ch:4][c:5][c:6]1>>[c:1]1[c:2][o:3][c:4](=O)[c:5][c:6]1","C(=Cc1ccccc1)C1=CCC=C1C=Cc1ccccc1",3,3],["O=c1occcc1C=CC1=CCC=C1C=Cc1cccoc1=O","[c:1]1[c:2][ch:3][ch:4][c:5][c:6]1>>[c:1]1[c:2][o:3][c:4](=O)[c:5][c:6]1","C(=Cc1ccccc1)C1=CCC=C1C=Cc1ccccc1",3,3],["O=c1cccc(C=CC2=CCC=C2C=Cc2cccc(=O)o2)o1","[c:1]1[c:2][ch:3][ch:4][c:5][c:6]1>>[c:1]1[c:2][o:3][c:4](=O)[c:5][c:6]1","C(=Cc1ccccc1)C1=CCC=C1C=Cc1ccccc1",3,3],["O=c1cc(C=CC2=CCC=C2C=Cc2ccoc(=O)c2)cco1","[c:1]1[c:2][ch:3][ch:4][c:5][c:6]1>>[c:1]1[c:2][o:3][c:4](=O)[c:5][c:6]1","C(=Cc1ccccc1)C1=CCC=C1C=Cc1ccccc1",3,3],["O=c1ccocc1C=CC1=CCC=C1C=Cc1coccc1=O","[ch:1]1[c:2][c:3][ch:4][c:5][c:6]1>>[o:1]1[c:2][c:3][C:4](=O)[c:5][c:6]1","C(=Cc1ccccc1)C1=CCC=C1C=Cc1ccccc1",3,3],["O=c1ccoc(C=CC2=CCC=C2C=Cc2cc(=O)cco2)c1","[ch:1]1[c:2][c:3][ch:4][c:5][c:6]1>>[o:1]1[c:2][c:3][C:4](=O)[c:5][c:6]1","C(=Cc1ccccc1)C1=CCC=C1C=Cc1ccccc1",3,3],["c1ccc(Nc2ccccc2)cc1","[c&r6,C&r5:1](-[c]1[ch]ccc[ch]1)>>[*:1]","c1ccc(-c2ccccc2Nc2ccccc2-c2ccccc2)cc1",3,3],["C1=C(NC2=CCC=C2c2ccccc2)C(c2ccccc2)=CC1","[c:0]1[ch:1][ch][c:3][c!r5:4][c!r5:5]1>>[c:0]1[CH2:1][c:3][c:4][c:5]1","c1ccc(-c2ccccc2Nc2ccccc2-c2ccccc2)cc1",3,3],["C1=CCC(c2ccccc2Nc2ccccc2C2=CC=CC2)=C1","[c:0]1[ch:1][ch][c:3][c!r5:4][c!r5:5]1>>[c:0]1[CH2:1][c:3][c:4][c:5]1","c1ccc(-c2ccccc2Nc2ccccc2-c2ccccc2)cc1",3,3],["C1=CC(c2ccccc2Nc2ccccc2C2=CCC=C2)=CC1","[c:0]1[ch:1][ch][c:3][c!r5:4][c!r5:5]1>>[c:0]1[CH2:1][c:3][c:4][c:5]1","c1ccc(-c2ccccc2Nc2ccccc2-c2ccccc2)cc1",3,3],["C1=CC(NC2=C(c3ccccc3)CC=C2)=C(c2ccccc2)C1","[c:0]1[ch:1][ch][c:3][c!r5:4][c!r5:5]1>>[c:0]1[CH2:1][c:3][c:4][c:5]1","c1ccc(-c2ccccc2Nc2ccccc2-c2ccccc2)cc1",3,3],["C1=CC(c2ccccc2)=C(NC2=C(c3ccccc3)C=CC2)C1","[c:0]1[ch:1][ch][c:3][c!r5:4][c!r5:5]1>>[c:0]1[CH2:1][c:3][c:4][c:5]1","c1ccc(-c2ccccc2Nc2ccccc2-c2ccccc2)cc1",3,3],["c1cncc(-c2ccccc2Nc2ccccc2-c2cccnc2)c1","[ch&r6:0]>>[nr6:0]","c1ccc(-c2ccccc2Nc2ccccc2-c2ccccc2)cc1",3,3],["c1ccc(-c2ccncc2)c(Nc2ccccc2-c2ccncc2)c1","[ch&r6:0]>>[nr6:0]","c1ccc(-c2ccccc2Nc2ccccc2-c2ccccc2)cc1",3,3],["c1ccc(-c2cccnc2Nc2ncccc2-c2ccccc2)cc1","[ch&r6:0]>>[nr6:0]","c1ccc(-c2ccccc2Nc2ccccc2-c2ccccc2)cc1",3,3],["c1ccc(-c2ncccc2Nc2cccnc2-c2ccccc2)cc1","[ch&r6:0]>>[nr6:0]","c1ccc(-c2ccccc2Nc2ccccc2-c2ccccc2)cc1",3,3],["c1ccc(-c2ccncc2Nc2cnccc2-c2ccccc2)cc1","[ch&r6:0]>>[nr6:0]","c1ccc(-c2ccccc2Nc2ccccc2-c2ccccc2)cc1",3,3],["c1ccc(-c2ccccc2Nc2ccccc2-c2ccccn2)nc1","[ch&r6:0]>>[nr6:0]","c1ccc(-c2ccccc2Nc2ccccc2-c2ccccc2)cc1",3,3],["c1ccc(-c2cnccc2Nc2ccncc2-c2ccccc2)cc1","[ch&r6:0]>>[nr6:0]","c1ccc(-c2ccccc2Nc2ccccc2-c2ccccc2)cc1",3,3],["c1ccc(-c2ccccc2)cc1","[c&r6,C&r5:1](-[N!R]-c1ccccc1)>>[*:1]","c1ccc(-c2ccccc2Nc2ccccc2-c2ccccc2)cc1",3,3],["O=c1cc(-c2ccccc2)[nH]c(-c2ccccc2)c1","[cH&r6,CH&r5:1]>>[#6:1](-[c]1[ch]ccc[ch]1)","O=c1cc[nH]cc1",3,3],["O=c1c(-c2ccccc2)c[nH]cc1-c1ccccc1","[cH&r6,CH&r5:1]>>[#6:1](-[c]1[ch]ccc[ch]1)","O=c1cc[nH]cc1",3,3],["O=c1c2ccccc2[nH]c2ccccc12","[cH&r6:1][cH&r6:2]>>[c:1]2cccc[c:2]2","O=c1cc[nH]cc1",3,3],["O=c1cc(C=Cc2ccccc2)[nH]c(C=Cc2ccccc2)c1","[ch&r6,CH1&r5:1]>>[*:1](-C=C-c1ccccc1)","O=c1cc[nH]cc1",3,3],["O=c1c(C=Cc2ccccc2)c[nH]cc1C=Cc1ccccc1","[ch&r6,CH1&r5:1]>>[*:1](-C=C-c1ccccc1)","O=c1cc[nH]cc1",3,3],["O=c1c(C#Cc2ccccc2)c[nH]cc1C#Cc1ccccc1","[ch&r6,CH1&r5:1]>>[*:1](-C#C-c1ccccc1)","O=c1cc[nH]cc1",3,3],["O=c1cc(C#Cc2ccccc2)[nH]c(C#Cc2ccccc2)c1","[ch&r6,CH1&r5:1]>>[*:1](-C#C-c1ccccc1)","O=c1cc[nH]cc1",3,3],["O=c1cn[nH]nc1","[ch&r6:0]>>[nr6:0]","O=c1cc[nH]cc1",3,3],["O=c1nc[nH]cn1","[ch&r6:0]>>[nr6:0]","O=c1cc[nH]cc1",3,3],["O=c1cc(Nc2ccccc2)[nH]c(Nc2ccccc2)c1","[ch&r6,CH1&r5:1]>>[*:1](-N-c1ccccc1)","O=c1cc[nH]cc1",3,3],["O=c1c(Nc2ccccc2)c[nH]cc1Nc1ccccc1","[ch&r6,CH1&r5:1]>>[*:1](-N-c1ccccc1)","O=c1cc[nH]cc1",3,3],["O=c1ccocc1","[nH:1]>>[o:1]","O=c1cc[nH]cc1",3,3],["c1ccc2cc3cc4cnccc4cc3cc2c1","[cH&r6:1][cH&r6:2]>>[c:1]2cccc[c:2]2","c1ccc2cc3cnccc3cc2c1",3,3],["c1ccncc1","[r6:0][c:1]2[ch][ch][ch][ch][c:2]2[r6:3]>>[*:0][c:1][c:2][*:3]","c1ccc2cc3cnccc3cc2c1",3,3],["c1ccc2nc3cnccc3nc2c1","[ch&r6:0]>>[nr6:0]","c1ccc2cc3cnccc3cc2c1",3,3],["c1cc2cc3nccnc3cc2cn1","[ch&r6:0]>>[nr6:0]","c1ccc2cc3cnccc3cc2c1",3,3],["c1ccc2cc3nncnc3cc2c1","[ch&r6:0]>>[nr6:0]","c1ccc2cc3cnccc3cc2c1",3,3],["c1cc2nc3ccncc3cc2cn1","[ch&r6:0]>>[nr6:0]","c1ccc2cc3cnccc3cc2c1",3,3],["c1cc2cc3ccncc3nc2cn1","[ch&r6:0]>>[nr6:0]","c1ccc2cc3cnccc3cc2c1",3,3],["c1cc2cc3cnccc3cc2cn1","[ch&r6:0]>>[nr6:0]","c1ccc2cc3cnccc3cc2c1",3,3],["c1cc2cc3ccncc3cc2cn1","[ch&r6:0]>>[nr6:0]","c1ccc2cc3cnccc3cc2c1",3,3],["c1ccc2cc3cnncc3cc2c1","[ch&r6:0]>>[nr6:0]","c1ccc2cc3cnccc3cc2c1",3,3],["c1ccc2cc3ccccc3cc2c1","[nr6:0]>>[ch&r6:0]","c1ccc2cc3cnccc3cc2c1",3,3],["O=c1oc2oc(=O)c(-c3ccccc3)cc2cc1-c1ccccc1","[cH&r6,CH&r5:1]>>[#6:1](-[c]1[ch]ccc[ch]1)","O=c1ccc2ccc(=O)oc2o1",3,3],["O=c1cc(-c2ccccc2)c2c(-c3ccccc3)cc(=O)oc2o1","[cH&r6,CH&r5:1]>>[#6:1](-[c]1[ch]ccc[ch]1)","O=c1ccc2ccc(=O)oc2o1",3,3],["O=c1oc2oc(=O)c3ccccc3c2c2ccccc12","[cH&r6:1][cH&r6:2]>>[c:1]2cccc[c:2]2","O=c1ccc2ccc(=O)oc2o1",3,3],["O=c1ccc2c(o1)oc(=O)c1cc3ccccc3cc12","[cH&r6:1][cH&r6:2]>>[c:1]2cccc[c:2]2","O=c1ccc2ccc(=O)oc2o1",3,3],["O=c1cc(C=Cc2ccccc2)c2c(C=Cc3ccccc3)cc(=O)oc2o1","[ch&r6,CH1&r5:1]>>[*:1](-C=C-c1ccccc1)","O=c1ccc2ccc(=O)oc2o1",3,3],["O=c1oc2oc(=O)c(C=Cc3ccccc3)cc2cc1C=Cc1ccccc1","[ch&r6,CH1&r5:1]>>[*:1](-C=C-c1ccccc1)","O=c1ccc2ccc(=O)oc2o1",3,3],["O=c1cc(C#Cc2ccccc2)c2c(C#Cc3ccccc3)cc(=O)oc2o1","[ch&r6,CH1&r5:1]>>[*:1](-C#C-c1ccccc1)","O=c1ccc2ccc(=O)oc2o1",3,3],["O=c1oc2oc(=O)c(C#Cc3ccccc3)cc2cc1C#Cc1ccccc1","[ch&r6,CH1&r5:1]>>[*:1](-C#C-c1ccccc1)","O=c1ccc2ccc(=O)oc2o1",3,3],["c1ccc2ccccc2c1","[o:1][c:2](=O)>>[ch:1][ch:2]","O=c1ccc2ccc(=O)oc2o1",3,3],["O=c1ccc2ccc(=O)[nH]c2[nH]1","[o:1]>>[nH:1]","O=c1ccc2ccc(=O)oc2o1",3,3],["C(#CC1=CC(c2ccccc2)=CC1)C1=CC(c2ccccc2)=CC1","[cH&r6,CH&r5:1]>>[#6:1](-[c]1[ch]ccc[ch]1)","C(#CC1=CC=CC1)C1=CC=CC1",3,3],["C(#CC1=C(c2ccccc2)C=CC1)C1=C(c2ccccc2)C=CC1","[cH&r6,CH&r5:1]>>[#6:1](-[c]1[ch]ccc[ch]1)","C(#CC1=CC=CC1)C1=CC=CC1",3,3],["C(#CC1=CC=C(c2ccccc2)C1)C1=CC=C(c2ccccc2)C1","[cH&r6,CH&r5:1]>>[#6:1](-[c]1[ch]ccc[ch]1)","C(#CC1=CC=CC1)C1=CC=CC1",3,3],["C(#Cc1ccccc1)c1ccccc1","[CH2:0]1[c,C:1]-,=,:[c,C:2]-,=,:[c,C:3]-,=,:[c,C:4]1>>[ch:0]1c[c:1][c:2][c:3][c:4]1","C(#CC1=CC=CC1)C1=CC=CC1",3,3],["C(#CC1=CC=CC1=C1C=CC=C1)C1=CC=CC1=C1C=CC=C1","[r5:1][CH2r5:2][r5:3]>>[r5:1][C:2](=C1cccc1)[r5:3]","C(#CC1=CC=CC1)C1=CC=CC1",3,3],["C(#Cc1ccco1)c1ccco1","[#6H2r5:1]>>[O:1]","C(#CC1=CC=CC1)C1=CC=CC1",3,3],["C(#Cc1cccs1)c1cccs1","[#6H2r5:1]>>[S:1]","C(#CC1=CC=CC1)C1=CC=CC1",3,3],["C(#Cc1ccc[nH]1)c1ccc[nH]1","[#6H2r5:1]>>[NH:1]","C(#CC1=CC=CC1)C1=CC=CC1",3,3],["C(#CC1=NC=CC1)C1=NC=CC1","[chr5,CH1r5:1]>>[n:1]","C(#CC1=CC=CC1)C1=CC=CC1",3,3],["C(#CC1=CN=CC1)C1=CN=CC1","[chr5,CH1r5:1]>>[n:1]","C(#CC1=CC=CC1)C1=CC=CC1",3,3],["C(#CC1=CC=NC1)C1=CC=NC1","[chr5,CH1r5:1]>>[n:1]","C(#CC1=CC=CC1)C1=CC=CC1",3,3],["C(#Cc1c(-c2ccccc2)cncc1-c1ccccc1)c1ccncc1","[cH&r6,CH&r5:1]>>[#6:1](-[c]1[ch]ccc[ch]1)","C(#Cc1ccncc1)c1ccncc1",3,3],["C(#Cc1ccnc(-c2ccccc2)c1)c1ccnc(-c2ccccc2)c1","[cH&r6,CH&r5:1]>>[#6:1](-[c]1[ch]ccc[ch]1)","C(#Cc1ccncc1)c1ccncc1",3,3],["C(#Cc1cc(-c2ccccc2)nc(-c2ccccc2)c1)c1ccncc1","[cH&r6,CH&r5:1]>>[#6:1](-[c]1[ch]ccc[ch]1)","C(#Cc1ccncc1)c1ccncc1",3,3],["C(#Cc1ccncc1-c1ccccc1)c1ccncc1-c1ccccc1","[cH&r6,CH&r5:1]>>[#6:1](-[c]1[ch]ccc[ch]1)","C(#Cc1ccncc1)c1ccncc1",3,3],["C(#Cc1ccnc2ccccc12)c1ccnc2ccccc12","[cH&r6:1][cH&r6:2]>>[c:1]2cccc[c:2]2","C(#Cc1ccncc1)c1ccncc1",3,3],["C(#Cc1ccnnc1)c1ccnnc1","[ch&r6:0]>>[nr6:0]","C(#Cc1ccncc1)c1ccncc1",3,3],["C(#Cc1ccncn1)c1ccncn1","[ch&r6:0]>>[nr6:0]","C(#Cc1ccncc1)c1ccncc1",3,3],["C(#Cc1ccccc1)c1ccccc1","[nr6:0]>>[ch&r6:0]","C(#Cc1ccncc1)c1ccncc1",3,3],["C1=CCC=C1","[c&r6,C&r5:1](-[c]1[ch]ccc[ch]1)>>[*:1]","C1=C(c2ccccc2)CC(c2ccccc2)=C1",3,3],["C1=CCC(C2=CC=C(C3=CC=CC3)C2)=C1","[c:0]1[ch:1][ch][c:3][c!r5:4][c!r5:5]1>>[c:0]1[CH2:1][c:3][c:4][c:5]1","C1=C(c2ccccc2)CC(c2ccccc2)=C1",3,3],["C1=CC(C2=CC=C(C3=CCC=C3)C2)=CC1","[c:0]1[ch:1][ch][c:3][c!r5:4][c!r5:5]1>>[c:0]1[CH2:1][c:3][c:4][c:5]1","C1=C(c2ccccc2)CC(c2ccccc2)=C1",3,3],["c1ccc(-c2ccc(-c3ccccc3)cc2)cc1","[CH2:0]1[c,C:1]-,=,:[c,C:2]-,=,:[c,C:3]-,=,:[c,C:4]1>>[ch:0]1c[c:1][c:2][c:3][c:4]1","C1=C(c2ccccc2)CC(c2ccccc2)=C1",3,3],["C1=CC(=C2C(c3ccccc3)=CC=C2c2ccccc2)C=C1","[r5:1][CH2r5:2][r5:3]>>[r5:1][C:2](=C1cccc1)[r5:3]","C1=C(c2ccccc2)CC(c2ccccc2)=C1",3,3],["c1ccc(-c2ccc(-c3ccccc3)o2)cc1","[#6H2r5:1]>>[O:1]","C1=C(c2ccccc2)CC(c2ccccc2)=C1",3,3],["c1ccc(-c2ccc(-c3ccccc3)s2)cc1","[#6H2r5:1]>>[S:1]","C1=C(c2ccccc2)CC(c2ccccc2)=C1",3,3],["c1ccc(-c2ccc(-c3ccccc3)[nH]2)cc1","[#6H2r5:1]>>[NH:1]","C1=C(c2ccccc2)CC(c2ccccc2)=C1",3,3],["c1ccc(C2=NN=C(c3ccccc3)C2)cc1","[chr5,CH1r5:1]>>[n:1]","C1=C(c2ccccc2)CC(c2ccccc2)=C1",3,3],["C1=C(c2ccncc2)CC(c2ccncc2)=C1","[ch&r6:0]>>[nr6:0]","C1=C(c2ccccc2)CC(c2ccccc2)=C1",3,3],["C1=C(c2ccccn2)CC(c2ccccn2)=C1","[ch&r6:0]>>[nr6:0]","C1=C(c2ccccc2)CC(c2ccccc2)=C1",3,3],["C1=C(c2cccnc2)CC(c2cccnc2)=C1","[ch&r6:0]>>[nr6:0]","C1=C(c2ccccc2)CC(c2ccccc2)=C1",3,3],["O=c1occcc1C1=CC=C(c2cccoc2=O)C1","[c:1]1[c:2][ch:3][ch:4][c:5][c:6]1>>[c:1]1[c:2][o:3][c:4](=O)[c:5][c:6]1","C1=C(c2ccccc2)CC(c2ccccc2)=C1",3,3],["O=c1cc(C2=CC=C(c3ccoc(=O)c3)C2)cco1","[c:1]1[c:2][ch:3][ch:4][c:5][c:6]1>>[c:1]1[c:2][o:3][c:4](=O)[c:5][c:6]1","C1=C(c2ccccc2)CC(c2ccccc2)=C1",3,3],["O=c1cccc(C2=CC=C(c3cccc(=O)o3)C2)o1","[c:1]1[c:2][ch:3][ch:4][c:5][c:6]1>>[c:1]1[c:2][o:3][c:4](=O)[c:5][c:6]1","C1=C(c2ccccc2)CC(c2ccccc2)=C1",3,3],["O=c1ccc(C2=CC=C(c3ccc(=O)oc3)C2)co1","[c:1]1[c:2][ch:3][ch:4][c:5][c:6]1>>[c:1]1[c:2][o:3][c:4](=O)[c:5][c:6]1","C1=C(c2ccccc2)CC(c2ccccc2)=C1",3,3],["O=c1ccoc(C2=CC=C(c3cc(=O)cco3)C2)c1","[ch:1]1[c:2][c:3][ch:4][c:5][c:6]1>>[o:1]1[c:2][c:3][C:4](=O)[c:5][c:6]1","C1=C(c2ccccc2)CC(c2ccccc2)=C1",3,3],["O=c1ccocc1C1=CC=C(c2coccc2=O)C1","[ch:1]1[c:2][c:3][ch:4][c:5][c:6]1>>[o:1]1[c:2][c:3][C:4](=O)[c:5][c:6]1","C1=C(c2ccccc2)CC(c2ccccc2)=C1",3,3],["c1ccc(Nc2cc(Nc3ccccc3)cc(-c3ccccc3)c2)cc1","[cH&r6,CH&r5:1]>>[#6:1](-[c]1[ch]ccc[ch]1)","c1ccc(Nc2cccc(Nc3ccccc3)c2)cc1",3,3],["c1ccc(Nc2cccc(Nc3ccccc3)c2-c2ccccc2)cc1","[cH&r6,CH&r5:1]>>[#6:1](-[c]1[ch]ccc[ch]1)","c1ccc(Nc2cccc(Nc3ccccc3)c2)cc1",3,3],["C1=CCC(Nc2cccc(NC3=CC=CC3)c2)=C1","[c:0]1[ch:1][ch][c:3][c!r5:4][c!r5:5]1>>[c:0]1[CH2:1][c:3][c:4][c:5]1","c1ccc(Nc2cccc(Nc3ccccc3)c2)cc1",3,3],["C1=CC(Nc2cccc(NC3=CCC=C3)c2)=CC1","[c:0]1[ch:1][ch][c:3][c!r5:4][c!r5:5]1>>[c:0]1[CH2:1][c:3][c:4][c:5]1","c1ccc(Nc2cccc(Nc3ccccc3)c2)cc1",3,3],["c1ccc(Nc2cccc(Nc3ccccn3)c2)nc1","[ch&r6:0]>>[nr6:0]","c1ccc(Nc2cccc(Nc3ccccc3)c2)cc1",3,3],["c1cncc(Nc2cccc(Nc3cccnc3)c2)c1","[ch&r6:0]>>[nr6:0]","c1ccc(Nc2cccc(Nc3ccccc3)c2)cc1",3,3],["c1ccc(Nc2cccc(Nc3ccccc3)n2)cc1","[ch&r6:0]>>[nr6:0]","c1ccc(Nc2cccc(Nc3ccccc3)c2)cc1",3,3],["c1cc(Nc2ccncc2)cc(Nc2ccncc2)c1","[ch&r6:0]>>[nr6:0]","c1ccc(Nc2cccc(Nc3ccccc3)c2)cc1",3,3],["c1ccc(Nc2cc(Nc3ccccc3)ncn2)cc1","[ch&r6:0]>>[nr6:0]","c1ccc(Nc2cccc(Nc3ccccc3)c2)cc1",3,3],["c1ccc(Nc2cncc(Nc3ccccc3)c2)cc1","[ch&r6:0]>>[nr6:0]","c1ccc(Nc2cccc(Nc3ccccc3)c2)cc1",3,3],["c1ccc(Nc2ccccc2)cc1","[c&r6,C&r5:1](-[N!R]-c1ccccc1)>>[*:1]","c1ccc(Nc2cccc(Nc3ccccc3)c2)cc1",3,3],["c1ccccc1","[c&r6,C&r5:1](-[N!R]-c1ccccc1)>>[*:1]","c1ccc(Nc2cccc(Nc3ccccc3)c2)cc1",3,3],["O=c1cc(Nc2ccccc2)oc(Nc2ccccc2)c1","[ch:1]1[c:2][c:3][ch:4][c:5][c:6]1>>[o:1]1[c:2][c:3][C:4](=O)[c:5][c:6]1","c1ccc(Nc2cccc(Nc3ccccc3)c2)cc1",3,3],["O=c1c(Nc2ccccc2)cocc1Nc1ccccc1","[ch:1]1[c:2][c:3][ch:4][c:5][c:6]1>>[o:1]1[c:2][c:3][C:4](=O)[c:5][c:6]1","c1ccc(Nc2cccc(Nc3ccccc3)c2)cc1",3,3],["c1ccc(C2=C(c3ccccc3)SCS2)cc1","[cH&r6,CH&r5:1]>>[#6:1](-[c]1[ch]ccc[ch]1)","C1=CSCS1",3,3],["C(=Cc1ccccc1)C1=C(C=Cc2ccccc2)SCS1","[ch&r6,CH1&r5:1]>>[*:1](-C=C-c1ccccc1)","C1=CSCS1",3,3],["C(#Cc1ccccc1)C1=C(C#Cc2ccccc2)SCS1","[ch&r6,CH1&r5:1]>>[*:1](-C#C-c1ccccc1)","C1=CSCS1",3,3],["C1=CC(=C2SC=CS2)C=C1","[r5:1][CH2r5:2][r5:3]>>[r5:1][C:2](=C1cccc1)[r5:3]","C1=CSCS1",3,3],["C1=CSOS1","[#6H2r5:1]>>[O:1]","C1=CSCS1",3,3],["C1=CCC=C1","[S,s:0]1[r5:1]-,=,:[r5:2][S,s:3][*:4]1>>[CH:0]1=[C:1][C:2]=[CH:3][*:4]1","C1=CSCS1",3,3],["C1=CSSS1","[#6H2r5:1]>>[S:1]","C1=CSCS1",3,3],["C1=CSNS1","[#6H2r5:1]>>[NH:1]","C1=CSCS1",3,3],["c1ccc(NC2=C(Nc3ccccc3)SCS2)cc1","[ch&r6,CH1&r5:1]>>[*:1](-N-c1ccccc1)","C1=CSCS1",3,3],["O=c1oc(-c2ccc(-c3ccccc3)c(=O)o2)ccc1-c1ccccc1","[cH&r6,CH&r5:1]>>[#6:1](-[c]1[ch]ccc[ch]1)","O=c1cccc(-c2cccc(=O)o2)o1",3,3],["O=c1cc(-c2ccccc2)cc(-c2cc(-c3ccccc3)cc(=O)o2)o1","[cH&r6,CH&r5:1]>>[#6:1](-[c]1[ch]ccc[ch]1)","O=c1cccc(-c2cccc(=O)o2)o1",3,3],["O=c1ccc(-c2ccccc2)c(-c2oc(=O)ccc2-c2ccccc2)o1","[cH&r6,CH&r5:1]>>[#6:1](-[c]1[ch]ccc[ch]1)","O=c1cccc(-c2cccc(=O)o2)o1",3,3],["O=c1cc2ccccc2c(-c2oc(=O)cc3ccccc23)o1","[cH&r6:1][cH&r6:2]>>[c:1]2cccc[c:2]2","O=c1cccc(-c2cccc(=O)o2)o1",3,3],["O=c1oc(-c2cc3ccccc3c(=O)o2)cc2ccccc12","[cH&r6:1][cH&r6:2]>>[c:1]2cccc[c:2]2","O=c1cccc(-c2cccc(=O)o2)o1",3,3],["O=c1ccc(C=Cc2ccccc2)c(-c2oc(=O)ccc2C=Cc2ccccc2)o1","[ch&r6,CH1&r5:1]>>[*:1](-C=C-c1ccccc1)","O=c1cccc(-c2cccc(=O)o2)o1",3,3],["O=c1oc(-c2ccc(C=Cc3ccccc3)c(=O)o2)ccc1C=Cc1ccccc1","[ch&r6,CH1&r5:1]>>[*:1](-C=C-c1ccccc1)","O=c1cccc(-c2cccc(=O)o2)o1",3,3],["O=c1cc(C=Cc2ccccc2)cc(-c2cc(C=Cc3ccccc3)cc(=O)o2)o1","[ch&r6,CH1&r5:1]>>[*:1](-C=C-c1ccccc1)","O=c1cccc(-c2cccc(=O)o2)o1",3,3],["O=c1cc(C#Cc2ccccc2)cc(-c2cc(C#Cc3ccccc3)cc(=O)o2)o1","[ch&r6,CH1&r5:1]>>[*:1](-C#C-c1ccccc1)","O=c1cccc(-c2cccc(=O)o2)o1",3,3],["O=c1oc(-c2ccc(C#Cc3ccccc3)c(=O)o2)ccc1C#Cc1ccccc1","[ch&r6,CH1&r5:1]>>[*:1](-C#C-c1ccccc1)","O=c1cccc(-c2cccc(=O)o2)o1",3,3],["O=c1ccc(C#Cc2ccccc2)c(-c2oc(=O)ccc2C#Cc2ccccc2)o1","[ch&r6,CH1&r5:1]>>[*:1](-C#C-c1ccccc1)","O=c1cccc(-c2cccc(=O)o2)o1",3,3],["c1ccc(-c2ccccc2)cc1","[o:1][c:2](=O)>>[ch:1][ch:2]","O=c1cccc(-c2cccc(=O)o2)o1",3,3],["O=c1cccc(-c2cccc(=O)[nH]2)[nH]1","[o:1]>>[nH:1]","O=c1cccc(-c2cccc(=O)o2)o1",3,3],["C(#Cc1ccccc1)c1ccccc1","[c&r6,C&r5:1](-[c]1[ch]ccc[ch]1)>>[*:1]","C(#Cc1cccc(-c2cccc(C#Cc3ccccc3)c2)c1)c1ccccc1",3,3],["C(#Cc1cccc(-c2cccc(C#CC3=CCC=C3)c2)c1)C1=CCC=C1","[c:0]1[ch:1][ch][c:3][c!r5:4][c!r5:5]1>>[c:0]1[CH2:1][c:3][c:4][c:5]1","C(#Cc1cccc(-c2cccc(C#Cc3ccccc3)c2)c1)c1ccccc1",3,3],["C(#Cc1ccccc1)C1=CCC(C2=CC(C#Cc3ccccc3)=CC2)=C1","[c:0]1[ch:1][ch][c:3][c!r5:4][c!r5:5]1>>[c:0]1[CH2:1][c:3][c:4][c:5]1","C(#Cc1cccc(-c2cccc(C#Cc3ccccc3)c2)c1)c1ccccc1",3,3],["C(#Cc1cccc(-c2cccc(C#CC3=CC=CC3)c2)c1)C1=CC=CC1","[c:0]1[ch:1][ch][c:3][c!r5:4][c!r5:5]1>>[c:0]1[CH2:1][c:3][c:4][c:5]1","C(#Cc1cccc(-c2cccc(C#Cc3ccccc3)c2)c1)c1ccccc1",3,3],["C(#Cc1ccccc1)C1=CC(C2=CCC(C#Cc3ccccc3)=C2)=CC1","[c:0]1[ch:1][ch][c:3][c!r5:4][c!r5:5]1>>[c:0]1[CH2:1][c:3][c:4][c:5]1","C(#Cc1cccc(-c2cccc(C#Cc3ccccc3)c2)c1)c1ccccc1",3,3],["c1ccc(-c2ccccc2)cc1","[c&r6,C&r5:1](-C#C-c1ccccc1)>>[ch&r6,CH1&r5:1]","C(#Cc1cccc(-c2cccc(C#Cc3ccccc3)c2)c1)c1ccccc1",3,3],["c1ccccc1","[c&r6,C&r5:1](-C#C-c1ccccc1)>>[ch&r6,CH1&r5:1]","C(#Cc1cccc(-c2cccc(C#Cc3ccccc3)c2)c1)c1ccccc1",3,3],["C(#Cc1cccc(-c2cccc(C#Cc3cccnc3)c2)c1)c1cccnc1","[ch&r6:0]>>[nr6:0]","C(#Cc1cccc(-c2cccc(C#Cc3ccccc3)c2)c1)c1ccccc1",3,3],["C(#Cc1ccccn1)c1cccc(-c2cccc(C#Cc3ccccn3)c2)c1","[ch&r6:0]>>[nr6:0]","C(#Cc1cccc(-c2cccc(C#Cc3ccccc3)c2)c1)c1ccccc1",3,3],["C(#Cc1cccc(-c2cccc(C#Cc3ccncc3)c2)c1)c1ccncc1","[ch&r6:0]>>[nr6:0]","C(#Cc1cccc(-c2cccc(C#Cc3ccccc3)c2)c1)c1ccccc1",3,3],["C(#Cc1ccnc(-c2cc(C#Cc3ccccc3)ccn2)c1)c1ccccc1","[ch&r6:0]>>[nr6:0]","C(#Cc1cccc(-c2cccc(C#Cc3ccccc3)c2)c1)c1ccccc1",3,3],["C(#Cc1cccc(-c2cccc(C#Cc3ccccc3)n2)n1)c1ccccc1","[ch&r6:0]>>[nr6:0]","C(#Cc1cccc(-c2cccc(C#Cc3ccccc3)c2)c1)c1ccccc1",3,3],["C(#Cc1cncc(-c2cncc(C#Cc3ccccc3)c2)c1)c1ccccc1","[ch&r6:0]>>[nr6:0]","C(#Cc1cccc(-c2cccc(C#Cc3ccccc3)c2)c1)c1ccccc1",3,3],["C(#Cc1cc(-c2ccnc(C#Cc3ccccc3)c2)ccn1)c1ccccc1","[ch&r6:0]>>[nr6:0]","C(#Cc1cccc(-c2cccc(C#Cc3ccccc3)c2)c1)c1ccccc1",3,3],["O=c1ccc(C#Cc2cccc(-c3cccc(C#Cc4ccc(=O)oc4)c3)c2)co1","[c:1]1[c:2][ch:3][ch:4][c:5][c:6]1>>[c:1]1[c:2][o:3][c:4](=O)[c:5][c:6]1","C(#Cc1cccc(-c2cccc(C#Cc3ccccc3)c2)c1)c1ccccc1",3,3],["O=c1occ(C#Cc2ccccc2)cc1-c1cc(C#Cc2ccccc2)coc1=O","[c:1]1[c:2][ch:3][ch:4][c:5][c:6]1>>[c:1]1[c:2][o:3][c:4](=O)[c:5][c:6]1","C(#Cc1cccc(-c2cccc(C#Cc3ccccc3)c2)c1)c1ccccc1",3,3],["O=c1cccc(C#Cc2cccc(-c3cccc(C#Cc4cccc(=O)o4)c3)c2)o1","[c:1]1[c:2][ch:3][ch:4][c:5][c:6]1>>[c:1]1[c:2][o:3][c:4](=O)[c:5][c:6]1","C(#Cc1cccc(-c2cccc(C#Cc3ccccc3)c2)c1)c1ccccc1",3,3],["O=c1cc(C#Cc2ccccc2)cc(-c2cc(C#Cc3ccccc3)cc(=O)o2)o1","[c:1]1[c:2][ch:3][ch:4][c:5][c:6]1>>[c:1]1[c:2][o:3][c:4](=O)[c:5][c:6]1","C(#Cc1cccc(-c2cccc(C#Cc3ccccc3)c2)c1)c1ccccc1",3,3],["O=c1cc(-c2cc(C#Cc3ccccc3)oc(=O)c2)cc(C#Cc2ccccc2)o1","[c:1]1[c:2][ch:3][ch:4][c:5][c:6]1>>[c:1]1[c:2][o:3][c:4](=O)[c:5][c:6]1","C(#Cc1cccc(-c2cccc(C#Cc3ccccc3)c2)c1)c1ccccc1",3,3],["O=c1occcc1C#Cc1cccc(-c2cccc(C#Cc3cccoc3=O)c2)c1","[c:1]1[c:2][ch:3][ch:4][c:5][c:6]1>>[c:1]1[c:2][o:3][c:4](=O)[c:5][c:6]1","C(#Cc1cccc(-c2cccc(C#Cc3ccccc3)c2)c1)c1ccccc1",3,3],["O=c1cc(C#Cc2cccc(-c3cccc(C#Cc4ccoc(=O)c4)c3)c2)cco1","[c:1]1[c:2][ch:3][ch:4][c:5][c:6]1>>[c:1]1[c:2][o:3][c:4](=O)[c:5][c:6]1","C(#Cc1cccc(-c2cccc(C#Cc3ccccc3)c2)c1)c1ccccc1",3,3],["O=c1occ(-c2coc(=O)c(C#Cc3ccccc3)c2)cc1C#Cc1ccccc1","[c:1]1[c:2][ch:3][ch:4][c:5][c:6]1>>[c:1]1[c:2][o:3][c:4](=O)[c:5][c:6]1","C(#Cc1cccc(-c2cccc(C#Cc3ccccc3)c2)c1)c1ccccc1",3,3],["O=c1c(C#Cc2ccccc2)cocc1-c1cocc(C#Cc2ccccc2)c1=O","[ch:1]1[c:2][c:3][ch:4][c:5][c:6]1>>[o:1]1[c:2][c:3][C:4](=O)[c:5][c:6]1","C(#Cc1cccc(-c2cccc(C#Cc3ccccc3)c2)c1)c1ccccc1",3,3],["O=c1cc(C#Cc2ccccc2)oc(-c2cc(=O)cc(C#Cc3ccccc3)o2)c1","[ch:1]1[c:2][c:3][ch:4][c:5][c:6]1>>[o:1]1[c:2][c:3][C:4](=O)[c:5][c:6]1","C(#Cc1cccc(-c2cccc(C#Cc3ccccc3)c2)c1)c1ccccc1",3,3],["O=c1ccoc(C#Cc2cccc(-c3cccc(C#Cc4cc(=O)cco4)c3)c2)c1","[ch:1]1[c:2][c:3][ch:4][c:5][c:6]1>>[o:1]1[c:2][c:3][C:4](=O)[c:5][c:6]1","C(#Cc1cccc(-c2cccc(C#Cc3ccccc3)c2)c1)c1ccccc1",3,3],["O=c1ccocc1C#Cc1cccc(-c2cccc(C#Cc3coccc3=O)c2)c1","[ch:1]1[c:2][c:3][ch:4][c:5][c:6]1>>[o:1]1[c:2][c:3][C:4](=O)[c:5][c:6]1","C(#Cc1cccc(-c2cccc(C#Cc3ccccc3)c2)c1)c1ccccc1",3,3],["C(=Cc1ccccc1)c1ccccc1","[c&r6,C&r5:1](-[c]1[ch]ccc[ch]1)>>[*:1]","C(=Cc1c(-c2ccccc2)cccc1-c1ccccc1)c1ccccc1",3,3],["C1=CCC(C=Cc2c(-c3ccccc3)cccc2-c2ccccc2)=C1","[c:0]1[ch:1][ch][c:3][c!r5:4][c!r5:5]1>>[c:0]1[CH2:1][c:3][c:4][c:5]1","C(=Cc1c(-c2ccccc2)cccc1-c1ccccc1)c1ccccc1",3,3],["C1=CCC(c2cccc(C3=CC=CC3)c2C=Cc2ccccc2)=C1","[c:0]1[ch:1][ch][c:3][c!r5:4][c!r5:5]1>>[c:0]1[CH2:1][c:3][c:4][c:5]1","C(=Cc1c(-c2ccccc2)cccc1-c1ccccc1)c1ccccc1",3,3],["C1=CC(c2cccc(C3=CCC=C3)c2C=Cc2ccccc2)=CC1","[c:0]1[ch:1][ch][c:3][c!r5:4][c!r5:5]1>>[c:0]1[CH2:1][c:3][c:4][c:5]1","C(=Cc1c(-c2ccccc2)cccc1-c1ccccc1)c1ccccc1",3,3],["C1=CC(C=Cc2c(-c3ccccc3)cccc2-c2ccccc2)=CC1","[c:0]1[ch:1][ch][c:3][c!r5:4][c!r5:5]1>>[c:0]1[CH2:1][c:3][c:4][c:5]1","C(=Cc1c(-c2ccccc2)cccc1-c1ccccc1)c1ccccc1",3,3],["c1ccc(-c2cccc(-c3ccccc3)c2)cc1","[c&r6,C&r5:1](-[C!R]=[C!R]-c1ccccc1)>>[ch&r6,CH1&r5:1]","C(=Cc1c(-c2ccccc2)cccc1-c1ccccc1)c1ccccc1",3,3],["c1ccccc1","[c&r6,C&r5:1](-[C!R]=[C!R]-c1ccccc1)>>[ch&r6,CH1&r5:1]","C(=Cc1c(-c2ccccc2)cccc1-c1ccccc1)c1ccccc1",3,3],["C(=Cc1c(-c2ccccc2)ncnc1-c1ccccc1)c1ccccc1","[ch&r6:0]>>[nr6:0]","C(=Cc1c(-c2ccccc2)cccc1-c1ccccc1)c1ccccc1",3,3],["C(=Cc1c(-c2ccccc2)cccc1-c1ccccc1)c1ccncc1","[ch&r6:0]>>[nr6:0]","C(=Cc1c(-c2ccccc2)cccc1-c1ccccc1)c1ccccc1",3,3],["C(=Cc1c(-c2ccccn2)cccc1-c1ccccn1)c1ccccc1","[ch&r6:0]>>[nr6:0]","C(=Cc1c(-c2ccccc2)cccc1-c1ccccc1)c1ccccc1",3,3],["C(=Cc1c(-c2ccncc2)cccc1-c1ccncc1)c1ccccc1","[ch&r6:0]>>[nr6:0]","C(=Cc1c(-c2ccccc2)cccc1-c1ccccc1)c1ccccc1",3,3],["C(=Cc1c(-c2cccnc2)cccc1-c1cccnc1)c1ccccc1","[ch&r6:0]>>[nr6:0]","C(=Cc1c(-c2ccccc2)cccc1-c1ccccc1)c1ccccc1",3,3],["C(=Cc1c(-c2ccccc2)cncc1-c1ccccc1)c1ccccc1","[ch&r6:0]>>[nr6:0]","C(=Cc1c(-c2ccccc2)cccc1-c1ccccc1)c1ccccc1",3,3],["C(=Cc1c(-c2ccccc2)cccc1-c1ccccc1)c1ccccn1","[ch&r6:0]>>[nr6:0]","C(=Cc1c(-c2ccccc2)cccc1-c1ccccc1)c1ccccc1",3,3],["C(=Cc1c(-c2ccccc2)cccc1-c1ccccc1)c1cccnc1","[ch&r6:0]>>[nr6:0]","C(=Cc1c(-c2ccccc2)cccc1-c1ccccc1)c1ccccc1",3,3],["O=c1cc(-c2cccc(-c3ccoc(=O)c3)c2C=Cc2ccccc2)cco1","[c:1]1[c:2][ch:3][ch:4][c:5][c:6]1>>[c:1]1[c:2][o:3][c:4](=O)[c:5][c:6]1","C(=Cc1c(-c2ccccc2)cccc1-c1ccccc1)c1ccccc1",3,3],["O=c1occcc1-c1cccc(-c2cccoc2=O)c1C=Cc1ccccc1","[c:1]1[c:2][ch:3][ch:4][c:5][c:6]1>>[c:1]1[c:2][o:3][c:4](=O)[c:5][c:6]1","C(=Cc1c(-c2ccccc2)cccc1-c1ccccc1)c1ccccc1",3,3],["O=c1cccc(-c2cccc(-c3cccc(=O)o3)c2C=Cc2ccccc2)o1","[c:1]1[c:2][ch:3][ch:4][c:5][c:6]1>>[c:1]1[c:2][o:3][c:4](=O)[c:5][c:6]1","C(=Cc1c(-c2ccccc2)cccc1-c1ccccc1)c1ccccc1",3,3],["O=c1ccc(-c2cccc(-c3ccc(=O)oc3)c2C=Cc2ccccc2)co1","[c:1]1[c:2][ch:3][ch:4][c:5][c:6]1>>[c:1]1[c:2][o:3][c:4](=O)[c:5][c:6]1","C(=Cc1c(-c2ccccc2)cccc1-c1ccccc1)c1ccccc1",3,3],["O=c1occcc1C=Cc1c(-c2ccccc2)cccc1-c1ccccc1","[c:1]1[c:2][ch:3][ch:4][c:5][c:6]1>>[c:1]1[c:2][o:3][c:4](=O)[c:5][c:6]1","C(=Cc1c(-c2ccccc2)cccc1-c1ccccc1)c1ccccc1",3,3],["O=c1cccc(C=Cc2c(-c3ccccc3)cccc2-c2ccccc2)o1","[c:1]1[c:2][ch:3][ch:4][c:5][c:6]1>>[c:1]1[c:2][o:3][c:4](=O)[c:5][c:6]1","C(=Cc1c(-c2ccccc2)cccc1-c1ccccc1)c1ccccc1",3,3],["O=c1ccc(C=Cc2c(-c3ccccc3)cccc2-c2ccccc2)co1","[c:1]1[c:2][ch:3][ch:4][c:5][c:6]1>>[c:1]1[c:2][o:3][c:4](=O)[c:5][c:6]1","C(=Cc1c(-c2ccccc2)cccc1-c1ccccc1)c1ccccc1",3,3],["O=c1cc(C=Cc2c(-c3ccccc3)cccc2-c2ccccc2)cco1","[c:1]1[c:2][ch:3][ch:4][c:5][c:6]1>>[c:1]1[c:2][o:3][c:4](=O)[c:5][c:6]1","C(=Cc1c(-c2ccccc2)cccc1-c1ccccc1)c1ccccc1",3,3],["O=c1ccocc1C=Cc1c(-c2ccccc2)cccc1-c1ccccc1","[ch:1]1[c:2][c:3][ch:4][c:5][c:6]1>>[o:1]1[c:2][c:3][C:4](=O)[c:5][c:6]1","C(=Cc1c(-c2ccccc2)cccc1-c1ccccc1)c1ccccc1",3,3],["O=c1ccoc(C=Cc2c(-c3ccccc3)cccc2-c2ccccc2)c1","[ch:1]1[c:2][c:3][ch:4][c:5][c:6]1>>[o:1]1[c:2][c:3][C:4](=O)[c:5][c:6]1","C(=Cc1c(-c2ccccc2)cccc1-c1ccccc1)c1ccccc1",3,3],["O=c1ccoc(-c2cccc(-c3cc(=O)cco3)c2C=Cc2ccccc2)c1","[ch:1]1[c:2][c:3][ch:4][c:5][c:6]1>>[o:1]1[c:2][c:3][C:4](=O)[c:5][c:6]1","C(=Cc1c(-c2ccccc2)cccc1-c1ccccc1)c1ccccc1",3,3],["O=c1ccocc1-c1cccc(-c2coccc2=O)c1C=Cc1ccccc1","[ch:1]1[c:2][c:3][ch:4][c:5][c:6]1>>[o:1]1[c:2][c:3][C:4](=O)[c:5][c:6]1","C(=Cc1c(-c2ccccc2)cccc1-c1ccccc1)c1ccccc1",3,3],["C1=C(NC2=CCC=C2c2ccccc2)C(c2ccccc2)=CC1","[cH&r6,CH&r5:1]>>[#6:1](-[c]1[ch]ccc[ch]1)","C1=CC(NC2=CCC=C2)=CC1",3,3],["C1=C(NC2=CCC(c3ccccc3)=C2)C=C(c2ccccc2)C1","[cH&r6,CH&r5:1]>>[#6:1](-[c]1[ch]ccc[ch]1)","C1=CC(NC2=CCC=C2)=CC1",3,3],["C1=CC(NC2=C(c3ccccc3)CC=C2)=C(c2ccccc2)C1","[cH&r6,CH&r5:1]>>[#6:1](-[c]1[ch]ccc[ch]1)","C1=CC(NC2=CCC=C2)=CC1",3,3],["c1ccc(Nc2ccccc2)cc1","[CH2:0]1[c,C:1]-,=,:[c,C:2]-,=,:[c,C:3]-,=,:[c,C:4]1>>[ch:0]1c[c:1][c:2][c:3][c:4]1","C1=CC(NC2=CCC=C2)=CC1",3,3],["C1=CC(=C2C=CC(NC3=CC(=C4C=CC=C4)C=C3)=C2)C=C1","[r5:1][CH2r5:2][r5:3]>>[r5:1][C:2](=C1cccc1)[r5:3]","C1=CC(NC2=CCC=C2)=CC1",3,3],["c1cc(Nc2ccoc2)co1","[#6H2r5:1]>>[O:1]","C1=CC(NC2=CCC=C2)=CC1",3,3],["c1cc(Nc2ccsc2)cs1","[#6H2r5:1]>>[S:1]","C1=CC(NC2=CCC=C2)=CC1",3,3],["c1cc(Nc2cc[nH]c2)c[nH]1","[#6H2r5:1]>>[NH:1]","C1=CC(NC2=CCC=C2)=CC1",3,3],["C1=NCC=C1NC1=CCN=C1","[chr5,CH1r5:1]>>[n:1]","C1=CC(NC2=CCC=C2)=CC1",3,3],["C1=CC(NC2=NCC=C2)=NC1","[chr5,CH1r5:1]>>[n:1]","C1=CC(NC2=CCC=C2)=CC1",3,3],["C1=NC(NC2=CCC=N2)=CC1","[chr5,CH1r5:1]>>[n:1]","C1=CC(NC2=CCC=C2)=CC1",3,3],["C1=CC(N(C2=CCC=C2)c2ccccc2)=CC1","[r:1][NH!R:2][r:3]>>[r:1][N:2](-c1ccccc1)[r:3]","C1=CC(NC2=CCC=C2)=CC1",3,3],["c1ccc(-c2ccccc2)cc1","[r6:0][c:1]2[ch][ch][ch][ch][c:2]2[r6:3]>>[*:0][c:1][c:2][*:3]","c1ccc2c(-c3cccc4ccccc34)cccc2c1",3,3],["C1=C(C2=CCc3ccccc32)c2ccccc2C1","[c:0]1[ch:1][ch][c:3][c!r5:4][c!r5:5]1>>[c:0]1[CH2:1][c:3][c:4][c:5]1","c1ccc2c(-c3cccc4ccccc34)cccc2c1",3,3],["C1=c2cccc(-c3cccc4c3=CCC=4)c2=CC1","[c:0]1[ch:1][ch][c:3][c!r5:4][c!r5:5]1>>[c:0]1[CH2:1][c:3][c:4][c:5]1","c1ccc2c(-c3cccc4ccccc34)cccc2c1",3,3],["C1=c2ccccc2=C(C2=c3ccccc3=CC2)C1","[c:0]1[ch:1][ch][c:3][c!r5:4][c!r5:5]1>>[c:0]1[CH2:1][c:3][c:4][c:5]1","c1ccc2c(-c3cccc4ccccc34)cccc2c1",3,3],["C1=Cc2cccc(-c3cccc4c3CC=C4)c2C1","[c:0]1[ch:1][ch][c:3][c!r5:4][c!r5:5]1>>[c:0]1[CH2:1][c:3][c:4][c:5]1","c1ccc2c(-c3cccc4ccccc34)cccc2c1",3,3],["C1=Cc2c(cccc2-c2cccc3c2C=CC3)C1","[c:0]1[ch:1][ch][c:3][c!r5:4][c!r5:5]1>>[c:0]1[CH2:1][c:3][c:4][c:5]1","c1ccc2c(-c3cccc4ccccc34)cccc2c1",3,3],["c1ccc2c(-c3cncc4ccccc34)cncc2c1","[ch&r6:0]>>[nr6:0]","c1ccc2c(-c3cccc4ccccc34)cccc2c1",3,3],["c1cc(-c2cccc3ncccc23)c2cccnc2c1","[ch&r6:0]>>[nr6:0]","c1ccc2c(-c3cccc4ccccc34)cccc2c1",3,3],["c1cnc2c(-c3cccc4cccnc34)cccc2c1","[ch&r6:0]>>[nr6:0]","c1ccc2c(-c3cccc4ccccc34)cccc2c1",3,3],["c1ccc2c(-c3nccc4ccccc34)nccc2c1","[ch&r6:0]>>[nr6:0]","c1ccc2c(-c3cccc4ccccc34)cccc2c1",3,3],["c1ccc2c(-c3ccnc4ccccc34)ccnc2c1","[ch&r6:0]>>[nr6:0]","c1ccc2c(-c3cccc4ccccc34)cccc2c1",3,3],["c1cc(-c2cccc3ccncc23)c2cnccc2c1","[ch&r6:0]>>[nr6:0]","c1ccc2c(-c3cccc4ccccc34)cccc2c1",3,3],["c1cc(-c2cccc3cnccc23)c2ccncc2c1","[ch&r6:0]>>[nr6:0]","c1ccc2c(-c3cccc4ccccc34)cccc2c1",3,3],["O=c1ccc2cccc(-c3cccc4ccc(=O)oc34)c2o1","[c:1]1[c:2][ch:3][ch:4][c:5][c:6]1>>[c:1]1[c:2][o:3][c:4](=O)[c:5][c:6]1","c1ccc2c(-c3cccc4ccccc34)cccc2c1",3,3],["O=c1occc2cccc(-c3cccc4ccoc(=O)c34)c12","[c:1]1[c:2][ch:3][ch:4][c:5][c:6]1>>[c:1]1[c:2][o:3][c:4](=O)[c:5][c:6]1","c1ccc2c(-c3cccc4ccccc34)cccc2c1",3,3],["O=c1cc(-c2cc(=O)oc3ccccc23)c2ccccc2o1","[c:1]1[c:2][ch:3][ch:4][c:5][c:6]1>>[c:1]1[c:2][o:3][c:4](=O)[c:5][c:6]1","c1ccc2c(-c3cccc4ccccc34)cccc2c1",3,3],["O=c1occ(-c2coc(=O)c3ccccc23)c2ccccc12","[c:1]1[c:2][ch:3][ch:4][c:5][c:6]1>>[c:1]1[c:2][o:3][c:4](=O)[c:5][c:6]1","c1ccc2c(-c3cccc4ccccc34)cccc2c1",3,3],["O=c1occc2c(-c3cccc4c(=O)occc34)cccc12","[c:1]1[c:2][ch:3][ch:4][c:5][c:6]1>>[c:1]1[c:2][o:3][c:4](=O)[c:5][c:6]1","c1ccc2c(-c3cccc4ccccc34)cccc2c1",3,3],["O=c1ccc2c(-c3cccc4oc(=O)ccc34)cccc2o1","[c:1]1[c:2][ch:3][ch:4][c:5][c:6]1>>[c:1]1[c:2][o:3][c:4](=O)[c:5][c:6]1","c1ccc2c(-c3cccc4ccccc34)cccc2c1",3,3],["O=c1cc2ccccc2c(-c2oc(=O)cc3ccccc23)o1","[c:1]1[c:2][ch:3][ch:4][c:5][c:6]1>>[c:1]1[c:2][o:3][c:4](=O)[c:5][c:6]1","c1ccc2c(-c3cccc4ccccc34)cccc2c1",3,3],["O=c1cc2cccc(-c3cccc4cc(=O)occ34)c2co1","[c:1]1[c:2][ch:3][ch:4][c:5][c:6]1>>[c:1]1[c:2][o:3][c:4](=O)[c:5][c:6]1","c1ccc2c(-c3cccc4ccccc34)cccc2c1",3,3],["O=c1occ2ccccc2c1-c1c(=O)occ2ccccc12","[c:1]1[c:2][ch:3][ch:4][c:5][c:6]1>>[c:1]1[c:2][o:3][c:4](=O)[c:5][c:6]1","c1ccc2c(-c3cccc4ccccc34)cccc2c1",3,3],["O=c1cc2c(-c3cccc4coc(=O)cc34)cccc2co1","[c:1]1[c:2][ch:3][ch:4][c:5][c:6]1>>[c:1]1[c:2][o:3][c:4](=O)[c:5][c:6]1","c1ccc2c(-c3cccc4ccccc34)cccc2c1",3,3],["O=c1ccoc2c(-c3cccc4c(=O)ccoc34)cccc12","[ch:1]1[c:2][c:3][ch:4][c:5][c:6]1>>[o:1]1[c:2][c:3][C:4](=O)[c:5][c:6]1","c1ccc2c(-c3cccc4ccccc34)cccc2c1",3,3],["O=c1ccoc2cccc(-c3cccc4occc(=O)c34)c12","[ch:1]1[c:2][c:3][ch:4][c:5][c:6]1>>[o:1]1[c:2][c:3][C:4](=O)[c:5][c:6]1","c1ccc2c(-c3cccc4ccccc34)cccc2c1",3,3],["C1=CCC(C=Cc2ccc3ccc(C=CC4=CC=CC4)cc3c2)=C1","[c:0]1[ch:1][ch][c:3][c!r5:4][c!r5:5]1>>[c:0]1[CH2:1][c:3][c:4][c:5]1","C(=Cc1ccc2ccc(C=Cc3ccccc3)cc2c1)c1ccccc1",3,3],["C1=CC(C=Cc2ccc3ccc(C=CC4=CCC=C4)cc3c2)=CC1","[c:0]1[ch:1][ch][c:3][c!r5:4][c!r5:5]1>>[c:0]1[CH2:1][c:3][c:4][c:5]1","C(=Cc1ccc2ccc(C=Cc3ccccc3)cc2c1)c1ccccc1",3,3],["c1ccc2ccccc2c1","[c&r6,C&r5:1](-[C!R]=[C!R]-c1ccccc1)>>[ch&r6,CH1&r5:1]","C(=Cc1ccc2ccc(C=Cc3ccccc3)cc2c1)c1ccccc1",3,3],["c1ccccc1","[c&r6,C&r5:1](-[C!R]=[C!R]-c1ccccc1)>>[ch&r6,CH1&r5:1]","C(=Cc1ccc2ccc(C=Cc3ccccc3)cc2c1)c1ccccc1",3,3],["C(=Cc1ccccn1)c1ccc2ccc(C=Cc3ccccn3)cc2c1","[ch&r6:0]>>[nr6:0]","C(=Cc1ccc2ccc(C=Cc3ccccc3)cc2c1)c1ccccc1",3,3],["C(=Cc1cc2cc(C=Cc3ccccc3)ncc2cn1)c1ccccc1","[ch&r6:0]>>[nr6:0]","C(=Cc1ccc2ccc(C=Cc3ccccc3)cc2c1)c1ccccc1",3,3],["C(=Cc1ccc2ccc(C=Cc3ccncc3)cc2c1)c1ccncc1","[ch&r6:0]>>[nr6:0]","C(=Cc1ccc2ccc(C=Cc3ccccc3)cc2c1)c1ccccc1",3,3],["C(=Cc1ccc2ccc(C=Cc3cccnc3)cc2c1)c1cccnc1","[ch&r6:0]>>[nr6:0]","C(=Cc1ccc2ccc(C=Cc3ccccc3)cc2c1)c1ccccc1",3,3],["C(=Cc1ccc2ccc(C=Cc3ccccc3)nc2n1)c1ccccc1","[ch&r6:0]>>[nr6:0]","C(=Cc1ccc2ccc(C=Cc3ccccc3)cc2c1)c1ccccc1",3,3],["C(=Cc1cnc2ncc(C=Cc3ccccc3)cc2c1)c1ccccc1","[ch&r6:0]>>[nr6:0]","C(=Cc1ccc2ccc(C=Cc3ccccc3)cc2c1)c1ccccc1",3,3],["O=c1oc(C=Cc2ccccc2)cc2cc(C=Cc3ccccc3)oc(=O)c12","[c:1]1[c:2][ch:3][ch:4][c:5][c:6]1>>[c:1]1[c:2][o:3][c:4](=O)[c:5][c:6]1","C(=Cc1ccc2ccc(C=Cc3ccccc3)cc2c1)c1ccccc1",3,3],["O=c1cccc(C=Cc2ccc3ccc(C=Cc4cccc(=O)o4)cc3c2)o1","[c:1]1[c:2][ch:3][ch:4][c:5][c:6]1>>[c:1]1[c:2][o:3][c:4](=O)[c:5][c:6]1","C(=Cc1ccc2ccc(C=Cc3ccccc3)cc2c1)c1ccccc1",3,3],["O=c1ccc(C=Cc2ccc3ccc(C=Cc4ccc(=O)oc4)cc3c2)co1","[c:1]1[c:2][ch:3][ch:4][c:5][c:6]1>>[c:1]1[c:2][o:3][c:4](=O)[c:5][c:6]1","C(=Cc1ccc2ccc(C=Cc3ccccc3)cc2c1)c1ccccc1",3,3],["O=c1occcc1C=Cc1ccc2ccc(C=Cc3cccoc3=O)cc2c1","[c:1]1[c:2][ch:3][ch:4][c:5][c:6]1>>[c:1]1[c:2][o:3][c:4](=O)[c:5][c:6]1","C(=Cc1ccc2ccc(C=Cc3ccccc3)cc2c1)c1ccccc1",3,3],["O=c1cc(C=Cc2ccc3ccc(C=Cc4ccoc(=O)c4)cc3c2)cco1","[c:1]1[c:2][ch:3][ch:4][c:5][c:6]1>>[c:1]1[c:2][o:3][c:4](=O)[c:5][c:6]1","C(=Cc1ccc2ccc(C=Cc3ccccc3)cc2c1)c1ccccc1",3,3],["O=c1oc2oc(=O)c(C=Cc3ccccc3)cc2cc1C=Cc1ccccc1","[c:1]1[c:2][ch:3][ch:4][c:5][c:6]1>>[c:1]1[c:2][o:3][c:4](=O)[c:5][c:6]1","C(=Cc1ccc2ccc(C=Cc3ccccc3)cc2c1)c1ccccc1",3,3],["O=c1ccocc1C=Cc1ccc2ccc(C=Cc3coccc3=O)cc2c1","[ch:1]1[c:2][c:3][ch:4][c:5][c:6]1>>[o:1]1[c:2][c:3][C:4](=O)[c:5][c:6]1","C(=Cc1ccc2ccc(C=Cc3ccccc3)cc2c1)c1ccccc1",3,3],["O=c1cc(C=Cc2ccccc2)oc2oc(C=Cc3ccccc3)cc(=O)c12","[ch:1]1[c:2][c:3][ch:4][c:5][c:6]1>>[o:1]1[c:2][c:3][C:4](=O)[c:5][c:6]1","C(=Cc1ccc2ccc(C=Cc3ccccc3)cc2c1)c1ccccc1",3,3],["O=c1ccoc(C=Cc2ccc3ccc(C=Cc4cc(=O)cco4)cc3c2)c1","[ch:1]1[c:2][c:3][ch:4][c:5][c:6]1>>[o:1]1[c:2][c:3][C:4](=O)[c:5][c:6]1","C(=Cc1ccc2ccc(C=Cc3ccccc3)cc2c1)c1ccccc1",3,3],["O=c1c(C=Cc2ccccc2)coc2occ(C=Cc3ccccc3)c(=O)c12","[ch:1]1[c:2][c:3][ch:4][c:5][c:6]1>>[o:1]1[c:2][c:3][C:4](=O)[c:5][c:6]1","C(=Cc1ccc2ccc(C=Cc3ccccc3)cc2c1)c1ccccc1",3,3],["C(=Cc1ccc(C=Cc2ccccc2)cc1)c1ccccc1","[r6:0][c:1]2[ch][ch][ch][ch][c:2]2[r6:3]>>[*:0][c:1][c:2][*:3]","C(=Cc1ccc(C=Cc2ccccc2)c2ccccc12)c1ccccc1",3,3],["C(=Cc1ccccc1)C1=c2ccccc2=C(C=Cc2ccccc2)C1","[c:0]1[ch:1][ch][c:3][c!r5:4][c!r5:5]1>>[c:0]1[CH2:1][c:3][c:4][c:5]1","C(=Cc1ccc(C=Cc2ccccc2)c2ccccc12)c1ccccc1",3,3],["C1=CCC(C=Cc2ccc(C=CC3=CC=CC3)c3ccccc23)=C1","[c:0]1[ch:1][ch][c:3][c!r5:4][c!r5:5]1>>[c:0]1[CH2:1][c:3][c:4][c:5]1","C(=Cc1ccc(C=Cc2ccccc2)c2ccccc12)c1ccccc1",3,3],["C(=Cc1ccc(C=Cc2ccccc2)c2c1=CCC=2)c1ccccc1","[c:0]1[ch:1][ch][c:3][c!r5:4][c!r5:5]1>>[c:0]1[CH2:1][c:3][c:4][c:5]1","C(=Cc1ccc(C=Cc2ccccc2)c2ccccc12)c1ccccc1",3,3],["C1=CC(C=Cc2ccc(C=CC3=CCC=C3)c3ccccc23)=CC1","[c:0]1[ch:1][ch][c:3][c!r5:4][c!r5:5]1>>[c:0]1[CH2:1][c:3][c:4][c:5]1","C(=Cc1ccc(C=Cc2ccccc2)c2ccccc12)c1ccccc1",3,3],["c1ccc2ccccc2c1","[c&r6,C&r5:1](-[C!R]=[C!R]-c1ccccc1)>>[ch&r6,CH1&r5:1]","C(=Cc1ccc(C=Cc2ccccc2)c2ccccc12)c1ccccc1",3,3],["c1ccccc1","[c&r6,C&r5:1](-[C!R]=[C!R]-c1ccccc1)>>[ch&r6,CH1&r5:1]","C(=Cc1ccc(C=Cc2ccccc2)c2ccccc12)c1ccccc1",3,3],["C(=Cc1nnc(C=Cc2ccccc2)c2ccccc12)c1ccccc1","[ch&r6:0]>>[nr6:0]","C(=Cc1ccc(C=Cc2ccccc2)c2ccccc12)c1ccccc1",3,3],["C(=Cc1ccc(C=Cc2ccncc2)c2ccccc12)c1ccncc1","[ch&r6:0]>>[nr6:0]","C(=Cc1ccc(C=Cc2ccccc2)c2ccccc12)c1ccccc1",3,3],["C(=Cc1ccc(C=Cc2ccccn2)c2ccccc12)c1ccccn1","[ch&r6:0]>>[nr6:0]","C(=Cc1ccc(C=Cc2ccccc2)c2ccccc12)c1ccccc1",3,3],["C(=Cc1ccc(C=Cc2ccccc2)c2nccnc12)c1ccccc1","[ch&r6:0]>>[nr6:0]","C(=Cc1ccc(C=Cc2ccccc2)c2ccccc12)c1ccccc1",3,3],["C(=Cc1ccc(C=Cc2ccccc2)c2cnncc12)c1ccccc1","[ch&r6:0]>>[nr6:0]","C(=Cc1ccc(C=Cc2ccccc2)c2ccccc12)c1ccccc1",3,3],["C(=Cc1ccc(C=Cc2cccnc2)c2ccccc12)c1cccnc1","[ch&r6:0]>>[nr6:0]","C(=Cc1ccc(C=Cc2ccccc2)c2ccccc12)c1ccccc1",3,3],["O=c1cc(C=Cc2ccc(C=Cc3ccoc(=O)c3)c3ccccc23)cco1","[c:1]1[c:2][ch:3][ch:4][c:5][c:6]1>>[c:1]1[c:2][o:3][c:4](=O)[c:5][c:6]1","C(=Cc1ccc(C=Cc2ccccc2)c2ccccc12)c1ccccc1",3,3],["O=c1ccc(C=Cc2ccc(C=Cc3ccc(=O)oc3)c3ccccc23)co1","[c:1]1[c:2][ch:3][ch:4][c:5][c:6]1>>[c:1]1[c:2][o:3][c:4](=O)[c:5][c:6]1","C(=Cc1ccc(C=Cc2ccccc2)c2ccccc12)c1ccccc1",3,3],["O=c1cccc(C=Cc2ccc(C=Cc3cccc(=O)o3)c3ccccc23)o1","[c:1]1[c:2][ch:3][ch:4][c:5][c:6]1>>[c:1]1[c:2][o:3][c:4](=O)[c:5][c:6]1","C(=Cc1ccc(C=Cc2ccccc2)c2ccccc12)c1ccccc1",3,3],["O=c1occcc1C=Cc1ccc(C=Cc2cccoc2=O)c2ccccc12","[c:1]1[c:2][ch:3][ch:4][c:5][c:6]1>>[c:1]1[c:2][o:3][c:4](=O)[c:5][c:6]1","C(=Cc1ccc(C=Cc2ccccc2)c2ccccc12)c1ccccc1",3,3],["O=c1ccoc(C=Cc2ccc(C=Cc3cc(=O)cco3)c3ccccc23)c1","[ch:1]1[c:2][c:3][ch:4][c:5][c:6]1>>[o:1]1[c:2][c:3][C:4](=O)[c:5][c:6]1","C(=Cc1ccc(C=Cc2ccccc2)c2ccccc12)c1ccccc1",3,3],["O=c1ccocc1C=Cc1ccc(C=Cc2coccc2=O)c2ccccc12","[ch:1]1[c:2][c:3][ch:4][c:5][c:6]1>>[o:1]1[c:2][c:3][C:4](=O)[c:5][c:6]1","C(=Cc1ccc(C=Cc2ccccc2)c2ccccc12)c1ccccc1",3,3],["C(#Cc1cccc(-c2ccccc2)n1)c1cccc(-c2ccccc2)n1","[cH&r6,CH&r5:1]>>[#6:1](-[c]1[ch]ccc[ch]1)","C(#Cc1ccccn1)c1ccccn1",3,3],["C(#Cc1cc(-c2ccccc2)ccn1)c1cc(-c2ccccc2)ccn1","[cH&r6,CH&r5:1]>>[#6:1](-[c]1[ch]ccc[ch]1)","C(#Cc1ccccn1)c1ccccn1",3,3],["C(#Cc1ncccc1-c1ccccc1)c1ncccc1-c1ccccc1","[cH&r6,CH&r5:1]>>[#6:1](-[c]1[ch]ccc[ch]1)","C(#Cc1ccccn1)c1ccccn1",3,3],["C(#Cc1ccc(-c2ccccc2)cn1)c1ccc(-c2ccccc2)cn1","[cH&r6,CH&r5:1]>>[#6:1](-[c]1[ch]ccc[ch]1)","C(#Cc1ccccn1)c1ccccn1",3,3],["C(#Cc1ccc2ccccc2n1)c1ccc2ccccc2n1","[cH&r6:1][cH&r6:2]>>[c:1]2cccc[c:2]2","C(#Cc1ccccn1)c1ccccn1",3,3],["C(#Cc1nccc2ccccc12)c1nccc2ccccc12","[cH&r6:1][cH&r6:2]>>[c:1]2cccc[c:2]2","C(#Cc1ccccn1)c1ccccn1",3,3],["C(#Cc1cc2ccccc2cn1)c1cc2ccccc2cn1","[cH&r6:1][cH&r6:2]>>[c:1]2cccc[c:2]2","C(#Cc1ccccn1)c1ccccn1",3,3],["C(#Cc1cccnn1)c1cccnn1","[ch&r6:0]>>[nr6:0]","C(#Cc1ccccn1)c1ccccn1",3,3],["C(#Cc1ccncn1)c1ccncn1","[ch&r6:0]>>[nr6:0]","C(#Cc1ccccn1)c1ccccn1",3,3],["C(#Cc1cnccn1)c1cnccn1","[ch&r6:0]>>[nr6:0]","C(#Cc1ccccn1)c1ccccn1",3,3],["C(#Cc1ncccn1)c1ncccn1","[ch&r6:0]>>[nr6:0]","C(#Cc1ccccn1)c1ccccn1",3,3],["C(#Cc1ccccc1)c1ccccc1","[nr6:0]>>[ch&r6:0]","C(#Cc1ccccn1)c1ccccn1",3,3],["c1nnc[nH]1","[chr5,CH1r5:1]>>[n:1]","c1cc[nH]c1",3,3],["c1cn[nH]n1","[chr5,CH1r5:1]>>[n:1]","c1cc[nH]c1",3,3],["c1ccoc1","[nH:1]>>[o:1]","c1cc[nH]c1",3,3],["c1ccc(-c2ccnc(-c3cc(-c4ccccc4)ccn3)c2)cc1","[cH&r6,CH&r5:1]>>[#6:1](-[c]1[ch]ccc[ch]1)","c1ccc(-c2ccccn2)nc1",3,3],["c1ccc(-c2ccc(-c3ccc(-c4ccccc4)cn3)nc2)cc1","[cH&r6,CH&r5:1]>>[#6:1](-[c]1[ch]ccc[ch]1)","c1ccc(-c2ccccn2)nc1",3,3],["c1ccc(-c2cccc(-c3cccc(-c4ccccc4)n3)n2)cc1","[cH&r6,CH&r5:1]>>[#6:1](-[c]1[ch]ccc[ch]1)","c1ccc(-c2ccccn2)nc1",3,3],["c1ccc(-c2cccnc2-c2ncccc2-c2ccccc2)cc1","[cH&r6,CH&r5:1]>>[#6:1](-[c]1[ch]ccc[ch]1)","c1ccc(-c2ccccn2)nc1",3,3],["c1ccc2nc(-c3ccc4ccccc4n3)ccc2c1","[cH&r6:1][cH&r6:2]>>[c:1]2cccc[c:2]2","c1ccc(-c2ccccn2)nc1",3,3],["c1ccc2cc(-c3cc4ccccc4cn3)ncc2c1","[cH&r6:1][cH&r6:2]>>[c:1]2cccc[c:2]2","c1ccc(-c2ccccn2)nc1",3,3],["c1ccc2c(-c3nccc4ccccc34)nccc2c1","[cH&r6:1][cH&r6:2]>>[c:1]2cccc[c:2]2","c1ccc(-c2ccccn2)nc1",3,3],["C(=Cc1cccc(-c2cccc(C=Cc3ccccc3)n2)n1)c1ccccc1","[ch&r6,CH1&r5:1]>>[*:1](-C=C-c1ccccc1)","c1ccc(-c2ccccn2)nc1",3,3],["C(=Cc1ccc(-c2ccc(C=Cc3ccccc3)cn2)nc1)c1ccccc1","[ch&r6,CH1&r5:1]>>[*:1](-C=C-c1ccccc1)","c1ccc(-c2ccccn2)nc1",3,3],["C(=Cc1ccnc(-c2cc(C=Cc3ccccc3)ccn2)c1)c1ccccc1","[ch&r6,CH1&r5:1]>>[*:1](-C=C-c1ccccc1)","c1ccc(-c2ccccn2)nc1",3,3],["C(=Cc1cccnc1-c1ncccc1C=Cc1ccccc1)c1ccccc1","[ch&r6,CH1&r5:1]>>[*:1](-C=C-c1ccccc1)","c1ccc(-c2ccccn2)nc1",3,3],["C(#Cc1ccc(-c2ccc(C#Cc3ccccc3)cn2)nc1)c1ccccc1","[ch&r6,CH1&r5:1]>>[*:1](-C#C-c1ccccc1)","c1ccc(-c2ccccn2)nc1",3,3],["C(#Cc1ccnc(-c2cc(C#Cc3ccccc3)ccn2)c1)c1ccccc1","[ch&r6,CH1&r5:1]>>[*:1](-C#C-c1ccccc1)","c1ccc(-c2ccccn2)nc1",3,3],["C(#Cc1cccc(-c2cccc(C#Cc3ccccc3)n2)n1)c1ccccc1","[ch&r6,CH1&r5:1]>>[*:1](-C#C-c1ccccc1)","c1ccc(-c2ccccn2)nc1",3,3],["C(#Cc1cccnc1-c1ncccc1C#Cc1ccccc1)c1ccccc1","[ch&r6,CH1&r5:1]>>[*:1](-C#C-c1ccccc1)","c1ccc(-c2ccccn2)nc1",3,3],["c1cnc(-c2ncccn2)nc1","[ch&r6:0]>>[nr6:0]","c1ccc(-c2ccccn2)nc1",3,3],["c1cnc(-c2cnccn2)cn1","[ch&r6:0]>>[nr6:0]","c1ccc(-c2ccccn2)nc1",3,3],["c1cnnc(-c2cccnn2)c1","[ch&r6:0]>>[nr6:0]","c1ccc(-c2ccccn2)nc1",3,3],["c1cc(-c2ccncn2)ncn1","[ch&r6:0]>>[nr6:0]","c1ccc(-c2ccccn2)nc1",3,3],["c1ccc(-c2ccccc2)cc1","[nr6:0]>>[ch&r6:0]","c1ccc(-c2ccccn2)nc1",3,3],["c1ccc(Nc2ccc(-c3ccc(Nc4ccccc4)cn3)nc2)cc1","[ch&r6,CH1&r5:1]>>[*:1](-N-c1ccccc1)","c1ccc(-c2ccccn2)nc1",3,3],["c1ccc(Nc2cccnc2-c2ncccc2Nc2ccccc2)cc1","[ch&r6,CH1&r5:1]>>[*:1](-N-c1ccccc1)","c1ccc(-c2ccccn2)nc1",3,3],["c1ccc(Nc2ccnc(-c3cc(Nc4ccccc4)ccn3)c2)cc1","[ch&r6,CH1&r5:1]>>[*:1](-N-c1ccccc1)","c1ccc(-c2ccccn2)nc1",3,3],["c1ccc(Nc2cccc(-c3cccc(Nc4ccccc4)n3)n2)cc1","[ch&r6,CH1&r5:1]>>[*:1](-N-c1ccccc1)","c1ccc(-c2ccccn2)nc1",3,3],["c1ccc(Nc2cc(-c3ccccc3)cc(Nc3ccccc3)n2)cc1","[cH&r6,CH&r5:1]>>[#6:1](-[c]1[ch]ccc[ch]1)","c1ccc(Nc2cccc(Nc3ccccc3)n2)cc1",3,3],["C1=CC(Nc2cccc(NC3=CCC=C3)n2)=CC1","[c:0]1[ch:1][ch][c:3][c!r5:4][c!r5:5]1>>[c:0]1[CH2:1][c:3][c:4][c:5]1","c1ccc(Nc2cccc(Nc3ccccc3)n2)cc1",3,3],["C1=CCC(Nc2cccc(NC3=CC=CC3)n2)=C1","[c:0]1[ch:1][ch][c:3][c!r5:4][c!r5:5]1>>[c:0]1[CH2:1][c:3][c:4][c:5]1","c1ccc(Nc2cccc(Nc3ccccc3)n2)cc1",3,3],["c1ccc(Nc2cncc(Nc3ccccc3)n2)cc1","[ch&r6:0]>>[nr6:0]","c1ccc(Nc2cccc(Nc3ccccc3)n2)cc1",3,3],["c1ccc(Nc2cccc(Nc3ccccc3)c2)cc1","[nr6:0]>>[ch&r6:0]","c1ccc(Nc2cccc(Nc3ccccc3)n2)cc1",3,3],["c1ccncc1","[c&r6,C&r5:1](-[N!R]-c1ccccc1)>>[*:1]","c1ccc(Nc2cccc(Nc3ccccc3)n2)cc1",3,3],["O=c1c(-c2ccccc2)coc2occ(-c3ccccc3)c(=O)c12","[cH&r6,CH&r5:1]>>[#6:1](-[c]1[ch]ccc[ch]1)","O=c1ccoc2occc(=O)c12",3,3],["O=c1cc(-c2ccccc2)oc2oc(-c3ccccc3)cc(=O)c12","[cH&r6,CH&r5:1]>>[#6:1](-[c]1[ch]ccc[ch]1)","O=c1ccoc2occc(=O)c12",3,3],["O=c1c2ccccc2oc2oc3ccccc3c(=O)c12","[cH&r6:1][cH&r6:2]>>[c:1]2cccc[c:2]2","O=c1ccoc2occc(=O)c12",3,3],["O=c1c(C=Cc2ccccc2)coc2occ(C=Cc3ccccc3)c(=O)c12","[ch&r6,CH1&r5:1]>>[*:1](-C=C-c1ccccc1)","O=c1ccoc2occc(=O)c12",3,3],["O=c1cc(C=Cc2ccccc2)oc2oc(C=Cc3ccccc3)cc(=O)c12","[ch&r6,CH1&r5:1]>>[*:1](-C=C-c1ccccc1)","O=c1ccoc2occc(=O)c12",3,3],["O=c1c(C#Cc2ccccc2)coc2occ(C#Cc3ccccc3)c(=O)c12","[ch&r6,CH1&r5:1]>>[*:1](-C#C-c1ccccc1)","O=c1ccoc2occc(=O)c12",3,3],["O=c1cc(C#Cc2ccccc2)oc2oc(C#Cc3ccccc3)cc(=O)c12","[ch&r6,CH1&r5:1]>>[*:1](-C#C-c1ccccc1)","O=c1ccoc2occc(=O)c12",3,3],["c1ccc2ccccc2c1","[o:1][c:2][c:3][c:4](=O)>>[ch:1][c:2][c:3][ch:4]","O=c1ccoc2occc(=O)c12",3,3],["O=c1cc[nH]c2[nH]ccc(=O)c12","[o:1]>>[nH:1]","O=c1ccoc2occc(=O)c12",3,3],["c1ccc(Nc2cc3ccccc3cc2Nc2ccccc2)cc1","[cH&r6:1][cH&r6:2]>>[c:1]2cccc[c:2]2","c1ccc(Nc2ccccc2Nc2ccccc2)cc1",3,3],["C1=CCC(Nc2ccccc2NC2=CC=CC2)=C1","[c:0]1[ch:1][ch][c:3][c!r5:4][c!r5:5]1>>[c:0]1[CH2:1][c:3][c:4][c:5]1","c1ccc(Nc2ccccc2Nc2ccccc2)cc1",3,3],["C1=C(Nc2ccccc2)C(Nc2ccccc2)=CC1","[c:0]1[ch:1][ch][c:3][c!r5:4][c!r5:5]1>>[c:0]1[CH2:1][c:3][c:4][c:5]1","c1ccc(Nc2ccccc2Nc2ccccc2)cc1",3,3],["C1=CC(Nc2ccccc2NC2=CCC=C2)=CC1","[c:0]1[ch:1][ch][c:3][c!r5:4][c!r5:5]1>>[c:0]1[CH2:1][c:3][c:4][c:5]1","c1ccc(Nc2ccccc2Nc2ccccc2)cc1",3,3],["c1cncc(Nc2ccccc2Nc2cccnc2)c1","[ch&r6:0]>>[nr6:0]","c1ccc(Nc2ccccc2Nc2ccccc2)cc1",3,3],["c1ccc(Nc2nccnc2Nc2ccccc2)cc1","[ch&r6:0]>>[nr6:0]","c1ccc(Nc2ccccc2Nc2ccccc2)cc1",3,3],["c1ccc(Nc2cnncc2Nc2ccccc2)cc1","[ch&r6:0]>>[nr6:0]","c1ccc(Nc2ccccc2Nc2ccccc2)cc1",3,3],["c1ccc(Nc2ccccc2Nc2ccccn2)nc1","[ch&r6:0]>>[nr6:0]","c1ccc(Nc2ccccc2Nc2ccccc2)cc1",3,3],["c1ccc(Nc2ccncc2)c(Nc2ccncc2)c1","[ch&r6:0]>>[nr6:0]","c1ccc(Nc2ccccc2Nc2ccccc2)cc1",3,3],["c1ccc(Nc2ccccc2)cc1","[c&r6,C&r5:1](-[N!R]-c1ccccc1)>>[*:1]","c1ccc(Nc2ccccc2Nc2ccccc2)cc1",3,3],["c1ccccc1","[c&r6,C&r5:1](-[N!R]-c1ccccc1)>>[*:1]","c1ccc(Nc2ccccc2Nc2ccccc2)cc1",3,3],["O=c1cc(C#CC2=CCC=C2)oc(C#CC2=CCC=C2)c1","[c:0]1[ch:1][ch][c:3][c!r5:4][c!r5:5]1>>[c:0]1[CH2:1][c:3][c:4][c:5]1","O=c1cc(C#Cc2ccccc2)oc(C#Cc2ccccc2)c1",3,3],["O=c1cc(C#CC2=CC=CC2)oc(C#CC2=CC=CC2)c1","[c:0]1[ch:1][ch][c:3][c!r5:4][c!r5:5]1>>[c:0]1[CH2:1][c:3][c:4][c:5]1","O=c1cc(C#Cc2ccccc2)oc(C#Cc2ccccc2)c1",3,3],["O=c1ccocc1","[c&r6,C&r5:1](-C#C-c1ccccc1)>>[ch&r6,CH1&r5:1]","O=c1cc(C#Cc2ccccc2)oc(C#Cc2ccccc2)c1",3,3],["O=c1nc(C#Cc2ccccc2)oc(C#Cc2ccccc2)n1","[ch&r6:0]>>[nr6:0]","O=c1cc(C#Cc2ccccc2)oc(C#Cc2ccccc2)c1",3,3],["O=c1cc(C#Cc2cccnc2)oc(C#Cc2cccnc2)c1","[ch&r6:0]>>[nr6:0]","O=c1cc(C#Cc2ccccc2)oc(C#Cc2ccccc2)c1",3,3],["O=c1cc(C#Cc2ccccn2)oc(C#Cc2ccccn2)c1","[ch&r6:0]>>[nr6:0]","O=c1cc(C#Cc2ccccc2)oc(C#Cc2ccccc2)c1",3,3],["O=c1cc(C#Cc2ccncc2)oc(C#Cc2ccncc2)c1","[ch&r6:0]>>[nr6:0]","O=c1cc(C#Cc2ccccc2)oc(C#Cc2ccccc2)c1",3,3],["C(#Cc1cccc(C#Cc2ccccc2)c1)c1ccccc1","[o:1][c:2][c:3][c:4](=O)>>[ch:1][c:2][c:3][ch:4]","O=c1cc(C#Cc2ccccc2)oc(C#Cc2ccccc2)c1",3,3],["O=c1cc(C#Cc2ccccc2)[nH]c(C#Cc2ccccc2)c1","[o:1]>>[nH:1]","O=c1cc(C#Cc2ccccc2)oc(C#Cc2ccccc2)c1",3,3],["C(=Cc1ccccc1C=Cc1ccccc1)c1ccccc1","[r6:0][c:1]2[ch][ch][ch][ch][c:2]2[r6:3]>>[*:0][c:1][c:2][*:3]","C(=Cc1cc2ccccc2cc1C=Cc1ccccc1)c1ccccc1",3,3],["C1=CCC(C=Cc2cc3ccccc3cc2C=CC2=CC=CC2)=C1","[c:0]1[ch:1][ch][c:3][c!r5:4][c!r5:5]1>>[c:0]1[CH2:1][c:3][c:4][c:5]1","C(=Cc1cc2ccccc2cc1C=Cc1ccccc1)c1ccccc1",3,3],["C1=CC(C=Cc2cc3ccccc3cc2C=CC2=CCC=C2)=CC1","[c:0]1[ch:1][ch][c:3][c!r5:4][c!r5:5]1>>[c:0]1[CH2:1][c:3][c:4][c:5]1","C(=Cc1cc2ccccc2cc1C=Cc1ccccc1)c1ccccc1",3,3],["C(=Cc1cc2c(cc1C=Cc1ccccc1)=CCC=2)c1ccccc1","[c:0]1[ch:1][ch][c:3][c!r5:4][c!r5:5]1>>[c:0]1[CH2:1][c:3][c:4][c:5]1","C(=Cc1cc2ccccc2cc1C=Cc1ccccc1)c1ccccc1",3,3],["c1ccc2ccccc2c1","[c&r6,C&r5:1](-[C!R]=[C!R]-c1ccccc1)>>[ch&r6,CH1&r5:1]","C(=Cc1cc2ccccc2cc1C=Cc1ccccc1)c1ccccc1",3,3],["c1ccccc1","[c&r6,C&r5:1](-[C!R]=[C!R]-c1ccccc1)>>[ch&r6,CH1&r5:1]","C(=Cc1cc2ccccc2cc1C=Cc1ccccc1)c1ccccc1",3,3],["C(=Cc1cc2cnncc2cc1C=Cc1ccccc1)c1ccccc1","[ch&r6:0]>>[nr6:0]","C(=Cc1cc2ccccc2cc1C=Cc1ccccc1)c1ccccc1",3,3],["C(=Cc1cc2ccccc2cc1C=Cc1cccnc1)c1cccnc1","[ch&r6:0]>>[nr6:0]","C(=Cc1cc2ccccc2cc1C=Cc1ccccc1)c1ccccc1",3,3],["C(=Cc1cc2ccccc2cc1C=Cc1ccccn1)c1ccccn1","[ch&r6:0]>>[nr6:0]","C(=Cc1cc2ccccc2cc1C=Cc1ccccc1)c1ccccc1",3,3],["C(=Cc1cc2nccnc2cc1C=Cc1ccccc1)c1ccccc1","[ch&r6:0]>>[nr6:0]","C(=Cc1cc2ccccc2cc1C=Cc1ccccc1)c1ccccc1",3,3],["C(=Cc1nc2ccccc2nc1C=Cc1ccccc1)c1ccccc1","[ch&r6:0]>>[nr6:0]","C(=Cc1cc2ccccc2cc1C=Cc1ccccc1)c1ccccc1",3,3],["C(=Cc1cc2ccccc2cc1C=Cc1ccncc1)c1ccncc1","[ch&r6:0]>>[nr6:0]","C(=Cc1cc2ccccc2cc1C=Cc1ccccc1)c1ccccc1",3,3],["O=c1ccc(C=Cc2cc3ccccc3cc2C=Cc2ccc(=O)oc2)co1","[c:1]1[c:2][ch:3][ch:4][c:5][c:6]1>>[c:1]1[c:2][o:3][c:4](=O)[c:5][c:6]1","C(=Cc1cc2ccccc2cc1C=Cc1ccccc1)c1ccccc1",3,3],["O=c1cccc(C=Cc2cc3ccccc3cc2C=Cc2cccc(=O)o2)o1","[c:1]1[c:2][ch:3][ch:4][c:5][c:6]1>>[c:1]1[c:2][o:3][c:4](=O)[c:5][c:6]1","C(=Cc1cc2ccccc2cc1C=Cc1ccccc1)c1ccccc1",3,3],["O=c1cc(C=Cc2cc3ccccc3cc2C=Cc2ccoc(=O)c2)cco1","[c:1]1[c:2][ch:3][ch:4][c:5][c:6]1>>[c:1]1[c:2][o:3][c:4](=O)[c:5][c:6]1","C(=Cc1cc2ccccc2cc1C=Cc1ccccc1)c1ccccc1",3,3],["O=c1occcc1C=Cc1cc2ccccc2cc1C=Cc1cccoc1=O","[c:1]1[c:2][ch:3][ch:4][c:5][c:6]1>>[c:1]1[c:2][o:3][c:4](=O)[c:5][c:6]1","C(=Cc1cc2ccccc2cc1C=Cc1ccccc1)c1ccccc1",3,3],["O=c1ccocc1C=Cc1cc2ccccc2cc1C=Cc1coccc1=O","[ch:1]1[c:2][c:3][ch:4][c:5][c:6]1>>[o:1]1[c:2][c:3][C:4](=O)[c:5][c:6]1","C(=Cc1cc2ccccc2cc1C=Cc1ccccc1)c1ccccc1",3,3],["O=c1ccoc(C=Cc2cc3ccccc3cc2C=Cc2cc(=O)cco2)c1","[ch:1]1[c:2][c:3][ch:4][c:5][c:6]1>>[o:1]1[c:2][c:3][C:4](=O)[c:5][c:6]1","C(=Cc1cc2ccccc2cc1C=Cc1ccccc1)c1ccccc1",3,3],["c1ccc2ccccc2c1","[c&r6,C&r5:1](-[c]1[ch]ccc[ch]1)>>[*:1]","c1ccc(-c2ccc3cc(-c4ccccc4)ccc3c2)cc1",3,3],["c1ccccc1","[c&r6,C&r5:1](-[c]1[ch]ccc[ch]1)>>[*:1]","c1ccc(-c2ccc3cc(-c4ccccc4)ccc3c2)cc1",3,3],["C1=CC(c2ccc3cc(C4=CCC=C4)ccc3c2)=CC1","[c:0]1[ch:1][ch][c:3][c!r5:4][c!r5:5]1>>[c:0]1[CH2:1][c:3][c:4][c:5]1","c1ccc(-c2ccc3cc(-c4ccccc4)ccc3c2)cc1",3,3],["C1=CCC(c2ccc3cc(C4=CC=CC4)ccc3c2)=C1","[c:0]1[ch:1][ch][c:3][c!r5:4][c!r5:5]1>>[c:0]1[CH2:1][c:3][c:4][c:5]1","c1ccc(-c2ccc3cc(-c4ccccc4)ccc3c2)cc1",3,3],["c1ccc(-c2ccc3nc(-c4ccccc4)ccc3n2)cc1","[ch&r6:0]>>[nr6:0]","c1ccc(-c2ccc3cc(-c4ccccc4)ccc3c2)cc1",3,3],["c1ccc(-c2cnc3cc(-c4ccccc4)cnc3c2)cc1","[ch&r6:0]>>[nr6:0]","c1ccc(-c2ccc3cc(-c4ccccc4)ccc3c2)cc1",3,3],["c1ccc(-c2ccc3cc(-c4ccccn4)ccc3c2)nc1","[ch&r6:0]>>[nr6:0]","c1ccc(-c2ccc3cc(-c4ccccc4)ccc3c2)cc1",3,3],["c1cc(-c2ccc3cc(-c4ccncc4)ccc3c2)ccn1","[ch&r6:0]>>[nr6:0]","c1ccc(-c2ccc3cc(-c4ccccc4)ccc3c2)cc1",3,3],["c1cncc(-c2ccc3cc(-c4cccnc4)ccc3c2)c1","[ch&r6:0]>>[nr6:0]","c1ccc(-c2ccc3cc(-c4ccccc4)ccc3c2)cc1",3,3],["c1ccc(-c2cc3cnc(-c4ccccc4)cc3cn2)cc1","[ch&r6:0]>>[nr6:0]","c1ccc(-c2ccc3cc(-c4ccccc4)ccc3c2)cc1",3,3],["O=c1oc(-c2ccccc2)cc2c(=O)oc(-c3ccccc3)cc12","[c:1]1[c:2][ch:3][ch:4][c:5][c:6]1>>[c:1]1[c:2][o:3][c:4](=O)[c:5][c:6]1","c1ccc(-c2ccc3cc(-c4ccccc4)ccc3c2)cc1",3,3],["O=c1ccc(-c2ccc3cc(-c4ccc(=O)oc4)ccc3c2)co1","[c:1]1[c:2][ch:3][ch:4][c:5][c:6]1>>[c:1]1[c:2][o:3][c:4](=O)[c:5][c:6]1","c1ccc(-c2ccc3cc(-c4ccccc4)ccc3c2)cc1",3,3],["O=c1occcc1-c1ccc2cc(-c3cccoc3=O)ccc2c1","[c:1]1[c:2][ch:3][ch:4][c:5][c:6]1>>[c:1]1[c:2][o:3][c:4](=O)[c:5][c:6]1","c1ccc(-c2ccc3cc(-c4ccccc4)ccc3c2)cc1",3,3],["O=c1oc2cc(-c3ccccc3)c(=O)oc2cc1-c1ccccc1","[c:1]1[c:2][ch:3][ch:4][c:5][c:6]1>>[c:1]1[c:2][o:3][c:4](=O)[c:5][c:6]1","c1ccc(-c2ccc3cc(-c4ccccc4)ccc3c2)cc1",3,3],["O=c1cccc(-c2ccc3cc(-c4cccc(=O)o4)ccc3c2)o1","[c:1]1[c:2][ch:3][ch:4][c:5][c:6]1>>[c:1]1[c:2][o:3][c:4](=O)[c:5][c:6]1","c1ccc(-c2ccc3cc(-c4ccccc4)ccc3c2)cc1",3,3],["O=c1cc(-c2ccc3cc(-c4ccoc(=O)c4)ccc3c2)cco1","[c:1]1[c:2][ch:3][ch:4][c:5][c:6]1>>[c:1]1[c:2][o:3][c:4](=O)[c:5][c:6]1","c1ccc(-c2ccc3cc(-c4ccccc4)ccc3c2)cc1",3,3],["O=c1c(-c2ccccc2)coc2c(=O)c(-c3ccccc3)coc12","[ch:1]1[c:2][c:3][ch:4][c:5][c:6]1>>[o:1]1[c:2][c:3][C:4](=O)[c:5][c:6]1","c1ccc(-c2ccc3cc(-c4ccccc4)ccc3c2)cc1",3,3],["O=c1cc(-c2ccccc2)oc2c(=O)cc(-c3ccccc3)oc12","[ch:1]1[c:2][c:3][ch:4][c:5][c:6]1>>[o:1]1[c:2][c:3][C:4](=O)[c:5][c:6]1","c1ccc(-c2ccc3cc(-c4ccccc4)ccc3c2)cc1",3,3],["O=c1ccoc(-c2ccc3cc(-c4cc(=O)cco4)ccc3c2)c1","[ch:1]1[c:2][c:3][ch:4][c:5][c:6]1>>[o:1]1[c:2][c:3][C:4](=O)[c:5][c:6]1","c1ccc(-c2ccc3cc(-c4ccccc4)ccc3c2)cc1",3,3],["O=c1ccocc1-c1ccc2cc(-c3coccc3=O)ccc2c1","[ch:1]1[c:2][c:3][ch:4][c:5][c:6]1>>[o:1]1[c:2][c:3][C:4](=O)[c:5][c:6]1","c1ccc(-c2ccc3cc(-c4ccccc4)ccc3c2)cc1",3,3],["O=c1cc(-c2ccccc2)occ1C=Cc1coc(-c2ccccc2)cc1=O","[cH&r6,CH&r5:1]>>[#6:1](-[c]1[ch]ccc[ch]1)","O=c1ccocc1C=Cc1coccc1=O",3,3],["O=c1c(C=Cc2cocc(-c3ccccc3)c2=O)cocc1-c1ccccc1","[cH&r6,CH&r5:1]>>[#6:1](-[c]1[ch]ccc[ch]1)","O=c1ccocc1C=Cc1coccc1=O",3,3],["O=c1ccoc(-c2ccccc2)c1C=Cc1c(-c2ccccc2)occc1=O","[cH&r6,CH&r5:1]>>[#6:1](-[c]1[ch]ccc[ch]1)","O=c1ccocc1C=Cc1coccc1=O",3,3],["O=c1c(C=Cc2coc3ccccc3c2=O)coc2ccccc12","[cH&r6:1][cH&r6:2]>>[c:1]2cccc[c:2]2","O=c1ccocc1C=Cc1coccc1=O",3,3],["C(=Cc1ccccc1)c1ccccc1","[o:1][c:2][c:3][c:4](=O)>>[ch:1][c:2][c:3][ch:4]","O=c1ccocc1C=Cc1coccc1=O",3,3],["O=c1cc[nH]cc1C=Cc1c[nH]ccc1=O","[o:1]>>[nH:1]","O=c1ccocc1C=Cc1coccc1=O",3,3],["C(=CC1=CC(c2ccccc2)=CC1)C1=CC(c2ccccc2)=CC1","[cH&r6,CH&r5:1]>>[#6:1](-[c]1[ch]ccc[ch]1)","C1=CCC(C=CC2=CC=CC2)=C1",3,3],["C(=CC1=CC=C(c2ccccc2)C1)C1=CC=C(c2ccccc2)C1","[cH&r6,CH&r5:1]>>[#6:1](-[c]1[ch]ccc[ch]1)","C1=CCC(C=CC2=CC=CC2)=C1",3,3],["C1=CC(c2ccccc2)=C(C=CC2=C(c3ccccc3)C=CC2)C1","[cH&r6,CH&r5:1]>>[#6:1](-[c]1[ch]ccc[ch]1)","C1=CCC(C=CC2=CC=CC2)=C1",3,3],["C(=Cc1ccccc1)c1ccccc1","[CH2:0]1[c,C:1]-,=,:[c,C:2]-,=,:[c,C:3]-,=,:[c,C:4]1>>[ch:0]1c[c:1][c:2][c:3][c:4]1","C1=CCC(C=CC2=CC=CC2)=C1",3,3],["C1=CC(=C2C=CC=C2C=CC2=CC=CC2=C2C=CC=C2)C=C1","[r5:1][CH2r5:2][r5:3]>>[r5:1][C:2](=C1cccc1)[r5:3]","C1=CCC(C=CC2=CC=CC2)=C1",3,3],["C(=Cc1ccco1)c1ccco1","[#6H2r5:1]>>[O:1]","C1=CCC(C=CC2=CC=CC2)=C1",3,3],["C(=Cc1cccs1)c1cccs1","[#6H2r5:1]>>[S:1]","C1=CCC(C=CC2=CC=CC2)=C1",3,3],["C(=Cc1ccc[nH]1)c1ccc[nH]1","[#6H2r5:1]>>[NH:1]","C1=CCC(C=CC2=CC=CC2)=C1",3,3],["C(=CC1=CC=NC1)C1=CC=NC1","[chr5,CH1r5:1]>>[n:1]","C1=CCC(C=CC2=CC=CC2)=C1",3,3],["C1=CN=C(C=CC2=NC=CC2)C1","[chr5,CH1r5:1]>>[n:1]","C1=CCC(C=CC2=CC=CC2)=C1",3,3],["C(=CC1=CN=CC1)C1=CN=CC1","[chr5,CH1r5:1]>>[n:1]","C1=CCC(C=CC2=CC=CC2)=C1",3,3],["c1ccc(-c2ccc(-c3ccc(-c4ccccc4)cc3)cc2)cc1","[cH&r6,CH&r5:1]>>[#6:1](-[c]1[ch]ccc[ch]1)","c1ccc(-c2ccc(-c3ccccc3)cc2)cc1",3,3],["c1ccc(-c2ccccc2)cc1","[c&r6,C&r5:1](-[c]1[ch]ccc[ch]1)>>[*:1]","c1ccc(-c2ccc(-c3ccccc3)cc2)cc1",3,3],["c1ccccc1","[c&r6,C&r5:1](-[c]1[ch]ccc[ch]1)>>[*:1]","c1ccc(-c2ccc(-c3ccccc3)cc2)cc1",3,3],["c1ccc(-c2ccc(-c3ccccc3)c3ccccc23)cc1","[cH&r6:1][cH&r6:2]>>[c:1]2cccc[c:2]2","c1ccc(-c2ccc(-c3ccccc3)cc2)cc1",3,3],["C1=CCC(c2ccc(C3=CC=CC3)cc2)=C1","[c:0]1[ch:1][ch][c:3][c!r5:4][c!r5:5]1>>[c:0]1[CH2:1][c:3][c:4][c:5]1","c1ccc(-c2ccc(-c3ccccc3)cc2)cc1",3,3],["C1=C(c2ccccc2)CC(c2ccccc2)=C1","[c:0]1[ch:1][ch][c:3][c!r5:4][c!r5:5]1>>[c:0]1[CH2:1][c:3][c:4][c:5]1","c1ccc(-c2ccc(-c3ccccc3)cc2)cc1",3,3],["C1=CC(c2ccc(C3=CCC=C3)cc2)=CC1","[c:0]1[ch:1][ch][c:3][c!r5:4][c!r5:5]1>>[c:0]1[CH2:1][c:3][c:4][c:5]1","c1ccc(-c2ccc(-c3ccccc3)cc2)cc1",3,3],["c1ccc(-c2ccc(-c3ccccc3)nn2)cc1","[ch&r6:0]>>[nr6:0]","c1ccc(-c2ccc(-c3ccccc3)cc2)cc1",3,3],["c1ccc(-c2cnc(-c3ccccc3)cn2)cc1","[ch&r6:0]>>[nr6:0]","c1ccc(-c2ccc(-c3ccccc3)cc2)cc1",3,3],["c1cncc(-c2ccc(-c3cccnc3)cc2)c1","[ch&r6:0]>>[nr6:0]","c1ccc(-c2ccc(-c3ccccc3)cc2)cc1",3,3],["c1cc(-c2ccc(-c3ccncc3)cc2)ccn1","[ch&r6:0]>>[nr6:0]","c1ccc(-c2ccc(-c3ccccc3)cc2)cc1",3,3],["c1ccc(-c2ccc(-c3ccccn3)cc2)nc1","[ch&r6:0]>>[nr6:0]","c1ccc(-c2ccc(-c3ccccc3)cc2)cc1",3,3],["O=c1cccc(-c2ccc(-c3cccc(=O)o3)cc2)o1","[c:1]1[c:2][ch:3][ch:4][c:5][c:6]1>>[c:1]1[c:2][o:3][c:4](=O)[c:5][c:6]1","c1ccc(-c2ccc(-c3ccccc3)cc2)cc1",3,3],["O=c1cc(-c2ccc(-c3ccoc(=O)c3)cc2)cco1","[c:1]1[c:2][ch:3][ch:4][c:5][c:6]1>>[c:1]1[c:2][o:3][c:4](=O)[c:5][c:6]1","c1ccc(-c2ccc(-c3ccccc3)cc2)cc1",3,3],["O=c1occcc1-c1ccc(-c2cccoc2=O)cc1","[c:1]1[c:2][ch:3][ch:4][c:5][c:6]1>>[c:1]1[c:2][o:3][c:4](=O)[c:5][c:6]1","c1ccc(-c2ccc(-c3ccccc3)cc2)cc1",3,3],["O=c1ccc(-c2ccc(-c3ccc(=O)oc3)cc2)co1","[c:1]1[c:2][ch:3][ch:4][c:5][c:6]1>>[c:1]1[c:2][o:3][c:4](=O)[c:5][c:6]1","c1ccc(-c2ccc(-c3ccccc3)cc2)cc1",3,3],["O=c1ccoc(-c2ccc(-c3cc(=O)cco3)cc2)c1","[ch:1]1[c:2][c:3][ch:4][c:5][c:6]1>>[o:1]1[c:2][c:3][C:4](=O)[c:5][c:6]1","c1ccc(-c2ccc(-c3ccccc3)cc2)cc1",3,3],["O=c1ccocc1-c1ccc(-c2coccc2=O)cc1","[ch:1]1[c:2][c:3][ch:4][c:5][c:6]1>>[o:1]1[c:2][c:3][C:4](=O)[c:5][c:6]1","c1ccc(-c2ccc(-c3ccccc3)cc2)cc1",3,3],["c1ccc(-c2cc3nccnc3cc2-c2ccccc2)cc1","[cH&r6,CH&r5:1]>>[#6:1](-[c]1[ch]ccc[ch]1)","c1ccc2nccnc2c1",3,3],["c1ccc(-c2ccc(-c3ccccc3)c3nccnc23)cc1","[cH&r6,CH&r5:1]>>[#6:1](-[c]1[ch]ccc[ch]1)","c1ccc2nccnc2c1",3,3],["c1ccc(-c2nc3ccccc3nc2-c2ccccc2)cc1","[cH&r6,CH&r5:1]>>[#6:1](-[c]1[ch]ccc[ch]1)","c1ccc2nccnc2c1",3,3],["c1ccc2c(c1)c1ccccc1c1nccnc21","[cH&r6:1][cH&r6:2]>>[c:1]2cccc[c:2]2","c1ccc2nccnc2c1",3,3],["c1ccc2nc3ccccc3nc2c1","[cH&r6:1][cH&r6:2]>>[c:1]2cccc[c:2]2","c1ccc2nccnc2c1",3,3],["c1ccc2cc3nccnc3cc2c1","[cH&r6:1][cH&r6:2]>>[c:1]2cccc[c:2]2","c1ccc2nccnc2c1",3,3],["c1cnccn1","[r6:0][c:1]2[ch][ch][ch][ch][c:2]2[r6:3]>>[*:0][c:1][c:2][*:3]","c1ccc2nccnc2c1",3,3],["C1=c2nccnc2=CC1","[c:0]1[ch:1][ch][c:3][c!r5:4][c!r5:5]1>>[c:0]1[CH2:1][c:3][c:4][c:5]1","c1ccc2nccnc2c1",3,3],["C(=Cc1ccc(C=Cc2ccccc2)c2nccnc12)c1ccccc1","[ch&r6,CH1&r5:1]>>[*:1](-C=C-c1ccccc1)","c1ccc2nccnc2c1",3,3],["C(=Cc1cc2nccnc2cc1C=Cc1ccccc1)c1ccccc1","[ch&r6,CH1&r5:1]>>[*:1](-C=C-c1ccccc1)","c1ccc2nccnc2c1",3,3],["C(=Cc1nc2ccccc2nc1C=Cc1ccccc1)c1ccccc1","[ch&r6,CH1&r5:1]>>[*:1](-C=C-c1ccccc1)","c1ccc2nccnc2c1",3,3],["C(#Cc1cc2nccnc2cc1C#Cc1ccccc1)c1ccccc1","[ch&r6,CH1&r5:1]>>[*:1](-C#C-c1ccccc1)","c1ccc2nccnc2c1",3,3],["C(#Cc1nc2ccccc2nc1C#Cc1ccccc1)c1ccccc1","[ch&r6,CH1&r5:1]>>[*:1](-C#C-c1ccccc1)","c1ccc2nccnc2c1",3,3],["C(#Cc1ccc(C#Cc2ccccc2)c2nccnc12)c1ccccc1","[ch&r6,CH1&r5:1]>>[*:1](-C#C-c1ccccc1)","c1ccc2nccnc2c1",3,3],["c1ccc2nnnnc2c1","[ch&r6:0]>>[nr6:0]","c1ccc2nccnc2c1",3,3],["c1cnc2nccnc2n1","[ch&r6:0]>>[nr6:0]","c1ccc2nccnc2c1",3,3],["c1cnc2cnncc2n1","[ch&r6:0]>>[nr6:0]","c1ccc2nccnc2c1",3,3],["c1ccc2ccccc2c1","[nr6:0]>>[ch&r6:0]","c1ccc2nccnc2c1",3,3],["c1ccc(Nc2nc3ccccc3nc2Nc2ccccc2)cc1","[ch&r6,CH1&r5:1]>>[*:1](-N-c1ccccc1)","c1ccc2nccnc2c1",3,3],["c1ccc(Nc2cc3nccnc3cc2Nc2ccccc2)cc1","[ch&r6,CH1&r5:1]>>[*:1](-N-c1ccccc1)","c1ccc2nccnc2c1",3,3],["c1ccc(Nc2ccc(Nc3ccccc3)c3nccnc23)cc1","[ch&r6,CH1&r5:1]>>[*:1](-N-c1ccccc1)","c1ccc2nccnc2c1",3,3],["C1=CC(Nc2cccc3cccc(NC4=CCC=C4)c23)=CC1","[c:0]1[ch:1][ch][c:3][c!r5:4][c!r5:5]1>>[c:0]1[CH2:1][c:3][c:4][c:5]1","c1ccc(Nc2cccc3cccc(Nc4ccccc4)c23)cc1",3,3],["C1=CCC(Nc2cccc3cccc(NC4=CC=CC4)c23)=C1","[c:0]1[ch:1][ch][c:3][c!r5:4][c!r5:5]1>>[c:0]1[CH2:1][c:3][c:4][c:5]1","c1ccc(Nc2cccc3cccc(Nc4ccccc4)c23)cc1",3,3],["c1ccc(Nc2cccc3cccc(Nc4ccccn4)c23)nc1","[ch&r6:0]>>[nr6:0]","c1ccc(Nc2cccc3cccc(Nc4ccccc4)c23)cc1",3,3],["c1ccc(Nc2cncc3cncc(Nc4ccccc4)c23)cc1","[ch&r6:0]>>[nr6:0]","c1ccc(Nc2cccc3cccc(Nc4ccccc4)c23)cc1",3,3],["c1cc(Nc2ccncc2)c2c(Nc3ccncc3)cccc2c1","[ch&r6:0]>>[nr6:0]","c1ccc(Nc2cccc3cccc(Nc4ccccc4)c23)cc1",3,3],["c1cncc(Nc2cccc3cccc(Nc4cccnc4)c23)c1","[ch&r6:0]>>[nr6:0]","c1ccc(Nc2cccc3cccc(Nc4ccccc4)c23)cc1",3,3],["c1ccc(Nc2ccnc3nccc(Nc4ccccc4)c23)cc1","[ch&r6:0]>>[nr6:0]","c1ccc(Nc2cccc3cccc(Nc4ccccc4)c23)cc1",3,3],["c1ccc(Nc2nccc3ccnc(Nc4ccccc4)c23)cc1","[ch&r6:0]>>[nr6:0]","c1ccc(Nc2cccc3cccc(Nc4ccccc4)c23)cc1",3,3],["c1ccc2ccccc2c1","[c&r6,C&r5:1](-[N!R]-c1ccccc1)>>[*:1]","c1ccc(Nc2cccc3cccc(Nc4ccccc4)c23)cc1",3,3],["c1ccccc1","[c&r6,C&r5:1](-[N!R]-c1ccccc1)>>[*:1]","c1ccc(Nc2cccc3cccc(Nc4ccccc4)c23)cc1",3,3],["C(=Cc1ccccc1)c1ccccc1","[c&r6,C&r5:1](-[c]1[ch]ccc[ch]1)>>[*:1]","C(=Cc1cccc(-c2cccc(C=Cc3ccccc3)c2)c1)c1ccccc1",3,3],["C(=Cc1ccccc1)C1=CCC(C2=CC(C=Cc3ccccc3)=CC2)=C1","[c:0]1[ch:1][ch][c:3][c!r5:4][c!r5:5]1>>[c:0]1[CH2:1][c:3][c:4][c:5]1","C(=Cc1cccc(-c2cccc(C=Cc3ccccc3)c2)c1)c1ccccc1",3,3],["C1=CCC(C=Cc2cccc(-c3cccc(C=CC4=CC=CC4)c3)c2)=C1","[c:0]1[ch:1][ch][c:3][c!r5:4][c!r5:5]1>>[c:0]1[CH2:1][c:3][c:4][c:5]1","C(=Cc1cccc(-c2cccc(C=Cc3ccccc3)c2)c1)c1ccccc1",3,3],["C(=Cc1ccccc1)C1=CC(C2=CCC(C=Cc3ccccc3)=C2)=CC1","[c:0]1[ch:1][ch][c:3][c!r5:4][c!r5:5]1>>[c:0]1[CH2:1][c:3][c:4][c:5]1","C(=Cc1cccc(-c2cccc(C=Cc3ccccc3)c2)c1)c1ccccc1",3,3],["C1=CC(C=Cc2cccc(-c3cccc(C=CC4=CCC=C4)c3)c2)=CC1","[c:0]1[ch:1][ch][c:3][c!r5:4][c!r5:5]1>>[c:0]1[CH2:1][c:3][c:4][c:5]1","C(=Cc1cccc(-c2cccc(C=Cc3ccccc3)c2)c1)c1ccccc1",3,3],["c1ccc(-c2ccccc2)cc1","[c&r6,C&r5:1](-[C!R]=[C!R]-c1ccccc1)>>[ch&r6,CH1&r5:1]","C(=Cc1cccc(-c2cccc(C=Cc3ccccc3)c2)c1)c1ccccc1",3,3],["c1ccccc1","[c&r6,C&r5:1](-[C!R]=[C!R]-c1ccccc1)>>[ch&r6,CH1&r5:1]","C(=Cc1cccc(-c2cccc(C=Cc3ccccc3)c2)c1)c1ccccc1",3,3],["C(=Cc1cccc(-c2cccc(C=Cc3ccccc3)n2)n1)c1ccccc1","[ch&r6:0]>>[nr6:0]","C(=Cc1cccc(-c2cccc(C=Cc3ccccc3)c2)c1)c1ccccc1",3,3],["C(=Cc1cncc(-c2cncc(C=Cc3ccccc3)c2)c1)c1ccccc1","[ch&r6:0]>>[nr6:0]","C(=Cc1cccc(-c2cccc(C=Cc3ccccc3)c2)c1)c1ccccc1",3,3],["C(=Cc1ccnc(-c2cc(C=Cc3ccccc3)ccn2)c1)c1ccccc1","[ch&r6:0]>>[nr6:0]","C(=Cc1cccc(-c2cccc(C=Cc3ccccc3)c2)c1)c1ccccc1",3,3],["C(=Cc1ccccn1)c1cccc(-c2cccc(C=Cc3ccccn3)c2)c1","[ch&r6:0]>>[nr6:0]","C(=Cc1cccc(-c2cccc(C=Cc3ccccc3)c2)c1)c1ccccc1",3,3],["C(=Cc1cccc(-c2cccc(C=Cc3ccncc3)c2)c1)c1ccncc1","[ch&r6:0]>>[nr6:0]","C(=Cc1cccc(-c2cccc(C=Cc3ccccc3)c2)c1)c1ccccc1",3,3],["C(=Cc1cc(-c2ccnc(C=Cc3ccccc3)c2)ccn1)c1ccccc1","[ch&r6:0]>>[nr6:0]","C(=Cc1cccc(-c2cccc(C=Cc3ccccc3)c2)c1)c1ccccc1",3,3],["C(=Cc1cccc(-c2cccc(C=Cc3cccnc3)c2)c1)c1cccnc1","[ch&r6:0]>>[nr6:0]","C(=Cc1cccc(-c2cccc(C=Cc3ccccc3)c2)c1)c1ccccc1",3,3],["O=c1occ(-c2coc(=O)c(C=Cc3ccccc3)c2)cc1C=Cc1ccccc1","[c:1]1[c:2][ch:3][ch:4][c:5][c:6]1>>[c:1]1[c:2][o:3][c:4](=O)[c:5][c:6]1","C(=Cc1cccc(-c2cccc(C=Cc3ccccc3)c2)c1)c1ccccc1",3,3],["O=c1ccc(C=Cc2cccc(-c3cccc(C=Cc4ccc(=O)oc4)c3)c2)co1","[c:1]1[c:2][ch:3][ch:4][c:5][c:6]1>>[c:1]1[c:2][o:3][c:4](=O)[c:5][c:6]1","C(=Cc1cccc(-c2cccc(C=Cc3ccccc3)c2)c1)c1ccccc1",3,3],["O=c1cc(C=Cc2ccccc2)cc(-c2cc(C=Cc3ccccc3)cc(=O)o2)o1","[c:1]1[c:2][ch:3][ch:4][c:5][c:6]1>>[c:1]1[c:2][o:3][c:4](=O)[c:5][c:6]1","C(=Cc1cccc(-c2cccc(C=Cc3ccccc3)c2)c1)c1ccccc1",3,3],["O=c1occ(C=Cc2ccccc2)cc1-c1cc(C=Cc2ccccc2)coc1=O","[c:1]1[c:2][ch:3][ch:4][c:5][c:6]1>>[c:1]1[c:2][o:3][c:4](=O)[c:5][c:6]1","C(=Cc1cccc(-c2cccc(C=Cc3ccccc3)c2)c1)c1ccccc1",3,3],["O=c1cc(-c2cc(C=Cc3ccccc3)oc(=O)c2)cc(C=Cc2ccccc2)o1","[c:1]1[c:2][ch:3][ch:4][c:5][c:6]1>>[c:1]1[c:2][o:3][c:4](=O)[c:5][c:6]1","C(=Cc1cccc(-c2cccc(C=Cc3ccccc3)c2)c1)c1ccccc1",3,3],["O=c1occcc1C=Cc1cccc(-c2cccc(C=Cc3cccoc3=O)c2)c1","[c:1]1[c:2][ch:3][ch:4][c:5][c:6]1>>[c:1]1[c:2][o:3][c:4](=O)[c:5][c:6]1","C(=Cc1cccc(-c2cccc(C=Cc3ccccc3)c2)c1)c1ccccc1",3,3],["O=c1cccc(C=Cc2cccc(-c3cccc(C=Cc4cccc(=O)o4)c3)c2)o1","[c:1]1[c:2][ch:3][ch:4][c:5][c:6]1>>[c:1]1[c:2][o:3][c:4](=O)[c:5][c:6]1","C(=Cc1cccc(-c2cccc(C=Cc3ccccc3)c2)c1)c1ccccc1",3,3],["O=c1cc(C=Cc2cccc(-c3cccc(C=Cc4ccoc(=O)c4)c3)c2)cco1","[c:1]1[c:2][ch:3][ch:4][c:5][c:6]1>>[c:1]1[c:2][o:3][c:4](=O)[c:5][c:6]1","C(=Cc1cccc(-c2cccc(C=Cc3ccccc3)c2)c1)c1ccccc1",3,3],["O=c1ccocc1C=Cc1cccc(-c2cccc(C=Cc3coccc3=O)c2)c1","[ch:1]1[c:2][c:3][ch:4][c:5][c:6]1>>[o:1]1[c:2][c:3][C:4](=O)[c:5][c:6]1","C(=Cc1cccc(-c2cccc(C=Cc3ccccc3)c2)c1)c1ccccc1",3,3],["O=c1c(C=Cc2ccccc2)cocc1-c1cocc(C=Cc2ccccc2)c1=O","[ch:1]1[c:2][c:3][ch:4][c:5][c:6]1>>[o:1]1[c:2][c:3][C:4](=O)[c:5][c:6]1","C(=Cc1cccc(-c2cccc(C=Cc3ccccc3)c2)c1)c1ccccc1",3,3],["O=c1cc(C=Cc2ccccc2)oc(-c2cc(=O)cc(C=Cc3ccccc3)o2)c1","[ch:1]1[c:2][c:3][ch:4][c:5][c:6]1>>[o:1]1[c:2][c:3][C:4](=O)[c:5][c:6]1","C(=Cc1cccc(-c2cccc(C=Cc3ccccc3)c2)c1)c1ccccc1",3,3],["O=c1ccoc(C=Cc2cccc(-c3cccc(C=Cc4cc(=O)cco4)c3)c2)c1","[ch:1]1[c:2][c:3][ch:4][c:5][c:6]1>>[o:1]1[c:2][c:3][C:4](=O)[c:5][c:6]1","C(=Cc1cccc(-c2cccc(C=Cc3ccccc3)c2)c1)c1ccccc1",3,3],["C1=CCC(Nc2ccc3cc(NC4=CC=CC4)ccc3c2)=C1","[c:0]1[ch:1][ch][c:3][c!r5:4][c!r5:5]1>>[c:0]1[CH2:1][c:3][c:4][c:5]1","c1ccc(Nc2ccc3cc(Nc4ccccc4)ccc3c2)cc1",3,3],["C1=CC(Nc2ccc3cc(NC4=CCC=C4)ccc3c2)=CC1","[c:0]1[ch:1][ch][c:3][c!r5:4][c!r5:5]1>>[c:0]1[CH2:1][c:3][c:4][c:5]1","c1ccc(Nc2ccc3cc(Nc4ccccc4)ccc3c2)cc1",3,3],["c1ccc(Nc2cnc3cc(Nc4ccccc4)cnc3c2)cc1","[ch&r6:0]>>[nr6:0]","c1ccc(Nc2ccc3cc(Nc4ccccc4)ccc3c2)cc1",3,3],["c1ccc(Nc2ccc3nc(Nc4ccccc4)ccc3n2)cc1","[ch&r6:0]>>[nr6:0]","c1ccc(Nc2ccc3cc(Nc4ccccc4)ccc3c2)cc1",3,3],["c1cc(Nc2ccc3cc(Nc4ccncc4)ccc3c2)ccn1","[ch&r6:0]>>[nr6:0]","c1ccc(Nc2ccc3cc(Nc4ccccc4)ccc3c2)cc1",3,3],["c1ccc(Nc2ccc3cc(Nc4ccccn4)ccc3c2)nc1","[ch&r6:0]>>[nr6:0]","c1ccc(Nc2ccc3cc(Nc4ccccc4)ccc3c2)cc1",3,3],["c1ccc(Nc2cc3cnc(Nc4ccccc4)cc3cn2)cc1","[ch&r6:0]>>[nr6:0]","c1ccc(Nc2ccc3cc(Nc4ccccc4)ccc3c2)cc1",3,3],["c1cncc(Nc2ccc3cc(Nc4cccnc4)ccc3c2)c1","[ch&r6:0]>>[nr6:0]","c1ccc(Nc2ccc3cc(Nc4ccccc4)ccc3c2)cc1",3,3],["c1ccc2ccccc2c1","[c&r6,C&r5:1](-[N!R]-c1ccccc1)>>[*:1]","c1ccc(Nc2ccc3cc(Nc4ccccc4)ccc3c2)cc1",3,3],["c1ccccc1","[c&r6,C&r5:1](-[N!R]-c1ccccc1)>>[*:1]","c1ccc(Nc2ccc3cc(Nc4ccccc4)ccc3c2)cc1",3,3],["C(#Cc1cc2ccccc2cc1C#Cc1ccccc1)c1ccccc1","[cH&r6:1][cH&r6:2]>>[c:1]2cccc[c:2]2","C(#Cc1ccccc1C#Cc1ccccc1)c1ccccc1",3,3],["C(#Cc1ccccc1C#CC1=CCC=C1)C1=CCC=C1","[c:0]1[ch:1][ch][c:3][c!r5:4][c!r5:5]1>>[c:0]1[CH2:1][c:3][c:4][c:5]1","C(#Cc1ccccc1C#Cc1ccccc1)c1ccccc1",3,3],["C(#Cc1ccccc1C#CC1=CC=CC1)C1=CC=CC1","[c:0]1[ch:1][ch][c:3][c!r5:4][c!r5:5]1>>[c:0]1[CH2:1][c:3][c:4][c:5]1","C(#Cc1ccccc1C#Cc1ccccc1)c1ccccc1",3,3],["C(#Cc1ccccc1)C1=CCC=C1C#Cc1ccccc1","[c:0]1[ch:1][ch][c:3][c!r5:4][c!r5:5]1>>[c:0]1[CH2:1][c:3][c:4][c:5]1","C(#Cc1ccccc1C#Cc1ccccc1)c1ccccc1",3,3],["C(#Cc1ccccc1)c1ccccc1","[c&r6,C&r5:1](-C#C-c1ccccc1)>>[ch&r6,CH1&r5:1]","C(#Cc1ccccc1C#Cc1ccccc1)c1ccccc1",3,3],["c1ccccc1","[c&r6,C&r5:1](-C#C-c1ccccc1)>>[ch&r6,CH1&r5:1]","C(#Cc1ccccc1C#Cc1ccccc1)c1ccccc1",3,3],["C(#Cc1ccccc1C#Cc1ccncc1)c1ccncc1","[ch&r6:0]>>[nr6:0]","C(#Cc1ccccc1C#Cc1ccccc1)c1ccccc1",3,3],["C(#Cc1nccnc1C#Cc1ccccc1)c1ccccc1","[ch&r6:0]>>[nr6:0]","C(#Cc1ccccc1C#Cc1ccccc1)c1ccccc1",3,3],["C(#Cc1ccccc1C#Cc1ccccn1)c1ccccn1","[ch&r6:0]>>[nr6:0]","C(#Cc1ccccc1C#Cc1ccccc1)c1ccccc1",3,3],["C(#Cc1cnncc1C#Cc1ccccc1)c1ccccc1","[ch&r6:0]>>[nr6:0]","C(#Cc1ccccc1C#Cc1ccccc1)c1ccccc1",3,3],["C(#Cc1ccccc1C#Cc1cccnc1)c1cccnc1","[ch&r6:0]>>[nr6:0]","C(#Cc1ccccc1C#Cc1ccccc1)c1ccccc1",3,3],["O=c1cccc(C#Cc2ccccc2C#Cc2cccc(=O)o2)o1","[c:1]1[c:2][ch:3][ch:4][c:5][c:6]1>>[c:1]1[c:2][o:3][c:4](=O)[c:5][c:6]1","C(#Cc1ccccc1C#Cc1ccccc1)c1ccccc1",3,3],["O=c1occcc1C#Cc1ccccc1C#Cc1cccoc1=O","[c:1]1[c:2][ch:3][ch:4][c:5][c:6]1>>[c:1]1[c:2][o:3][c:4](=O)[c:5][c:6]1","C(#Cc1ccccc1C#Cc1ccccc1)c1ccccc1",3,3],["O=c1cc(C#Cc2ccccc2C#Cc2ccoc(=O)c2)cco1","[c:1]1[c:2][ch:3][ch:4][c:5][c:6]1>>[c:1]1[c:2][o:3][c:4](=O)[c:5][c:6]1","C(#Cc1ccccc1C#Cc1ccccc1)c1ccccc1",3,3],["O=c1ccc(C#Cc2ccccc2C#Cc2ccc(=O)oc2)co1","[c:1]1[c:2][ch:3][ch:4][c:5][c:6]1>>[c:1]1[c:2][o:3][c:4](=O)[c:5][c:6]1","C(#Cc1ccccc1C#Cc1ccccc1)c1ccccc1",3,3],["O=c1ccocc1C#Cc1ccccc1C#Cc1coccc1=O","[ch:1]1[c:2][c:3][ch:4][c:5][c:6]1>>[o:1]1[c:2][c:3][C:4](=O)[c:5][c:6]1","C(#Cc1ccccc1C#Cc1ccccc1)c1ccccc1",3,3],["O=c1ccoc(C#Cc2ccccc2C#Cc2cc(=O)cco2)c1","[ch:1]1[c:2][c:3][ch:4][c:5][c:6]1>>[o:1]1[c:2][c:3][C:4](=O)[c:5][c:6]1","C(#Cc1ccccc1C#Cc1ccccc1)c1ccccc1",3,3],["c1ccc(-c2cccnc2Nc2ncccc2-c2ccccc2)cc1","[cH&r6,CH&r5:1]>>[#6:1](-[c]1[ch]ccc[ch]1)","c1ccc(Nc2ccccn2)nc1",3,3],["c1ccc(-c2ccc(Nc3ccc(-c4ccccc4)cn3)nc2)cc1","[cH&r6,CH&r5:1]>>[#6:1](-[c]1[ch]ccc[ch]1)","c1ccc(Nc2ccccn2)nc1",3,3],["c1ccc(-c2cccc(Nc3cccc(-c4ccccc4)n3)n2)cc1","[cH&r6,CH&r5:1]>>[#6:1](-[c]1[ch]ccc[ch]1)","c1ccc(Nc2ccccn2)nc1",3,3],["c1ccc(-c2ccnc(Nc3cc(-c4ccccc4)ccn3)c2)cc1","[cH&r6,CH&r5:1]>>[#6:1](-[c]1[ch]ccc[ch]1)","c1ccc(Nc2ccccn2)nc1",3,3],["c1ccc2cc(Nc3cc4ccccc4cn3)ncc2c1","[cH&r6:1][cH&r6:2]>>[c:1]2cccc[c:2]2","c1ccc(Nc2ccccn2)nc1",3,3],["c1ccc2nc(Nc3ccc4ccccc4n3)ccc2c1","[cH&r6:1][cH&r6:2]>>[c:1]2cccc[c:2]2","c1ccc(Nc2ccccn2)nc1",3,3],["c1ccc2c(Nc3nccc4ccccc34)nccc2c1","[cH&r6:1][cH&r6:2]>>[c:1]2cccc[c:2]2","c1ccc(Nc2ccccn2)nc1",3,3],["c1ccc(Nc2ccccc2)cc1","[nr6:0]>>[ch&r6:0]","c1ccc(Nc2ccccn2)nc1",3,3],["c1ccc(N(c2ccccn2)c2ccccn2)cc1","[r:1][NH!R:2][r:3]>>[r:1][N:2](-c1ccccc1)[r:3]","c1ccc(Nc2ccccn2)nc1",3,3],["O=c1cc(C=CC2=CC=CC2)oc(C=CC2=CC=CC2)c1","[c:0]1[ch:1][ch][c:3][c!r5:4][c!r5:5]1>>[c:0]1[CH2:1][c:3][c:4][c:5]1","O=c1cc(C=Cc2ccccc2)oc(C=Cc2ccccc2)c1",3,3],["O=c1cc(C=CC2=CCC=C2)oc(C=CC2=CCC=C2)c1","[c:0]1[ch:1][ch][c:3][c!r5:4][c!r5:5]1>>[c:0]1[CH2:1][c:3][c:4][c:5]1","O=c1cc(C=Cc2ccccc2)oc(C=Cc2ccccc2)c1",3,3],["O=c1ccocc1","[c&r6,C&r5:1](-[C!R]=[C!R]-c1ccccc1)>>[ch&r6,CH1&r5:1]","O=c1cc(C=Cc2ccccc2)oc(C=Cc2ccccc2)c1",3,3],["O=c1cc(C=Cc2ccccn2)oc(C=Cc2ccccn2)c1","[ch&r6:0]>>[nr6:0]","O=c1cc(C=Cc2ccccc2)oc(C=Cc2ccccc2)c1",3,3],["O=c1cc(C=Cc2cccnc2)oc(C=Cc2cccnc2)c1","[ch&r6:0]>>[nr6:0]","O=c1cc(C=Cc2ccccc2)oc(C=Cc2ccccc2)c1",3,3],["O=c1cc(C=Cc2ccncc2)oc(C=Cc2ccncc2)c1","[ch&r6:0]>>[nr6:0]","O=c1cc(C=Cc2ccccc2)oc(C=Cc2ccccc2)c1",3,3],["O=c1nc(C=Cc2ccccc2)oc(C=Cc2ccccc2)n1","[ch&r6:0]>>[nr6:0]","O=c1cc(C=Cc2ccccc2)oc(C=Cc2ccccc2)c1",3,3],["C(=Cc1cccc(C=Cc2ccccc2)c1)c1ccccc1","[o:1][c:2][c:3][c:4](=O)>>[ch:1][c:2][c:3][ch:4]","O=c1cc(C=Cc2ccccc2)oc(C=Cc2ccccc2)c1",3,3],["O=c1cc(C=Cc2ccccc2)[nH]c(C=Cc2ccccc2)c1","[o:1]>>[nH:1]","O=c1cc(C=Cc2ccccc2)oc(C=Cc2ccccc2)c1",3,3],["O=c1oc(-c2ccccc2)ccc1C=Cc1ccc(-c2ccccc2)oc1=O","[cH&r6,CH&r5:1]>>[#6:1](-[c]1[ch]ccc[ch]1)","O=c1occcc1C=Cc1cccoc1=O",3,3],["O=c1occ(-c2ccccc2)cc1C=Cc1cc(-c2ccccc2)coc1=O","[cH&r6,CH&r5:1]>>[#6:1](-[c]1[ch]ccc[ch]1)","O=c1occcc1C=Cc1cccoc1=O",3,3],["O=c1occc(-c2ccccc2)c1C=Cc1c(-c2ccccc2)ccoc1=O","[cH&r6,CH&r5:1]>>[#6:1](-[c]1[ch]ccc[ch]1)","O=c1occcc1C=Cc1cccoc1=O",3,3],["O=c1oc2ccccc2cc1C=Cc1cc2ccccc2oc1=O","[cH&r6:1][cH&r6:2]>>[c:1]2cccc[c:2]2","O=c1occcc1C=Cc1cccoc1=O",3,3],["O=c1occ2ccccc2c1C=Cc1c(=O)occ2ccccc12","[cH&r6:1][cH&r6:2]>>[c:1]2cccc[c:2]2","O=c1occcc1C=Cc1cccoc1=O",3,3],["C(=Cc1ccccc1)c1ccccc1","[o:1][c:2](=O)>>[ch:1][ch:2]","O=c1occcc1C=Cc1cccoc1=O",3,3],["O=c1[nH]cccc1C=Cc1ccc[nH]c1=O","[o:1]>>[nH:1]","O=c1occcc1C=Cc1cccoc1=O",3,3],["C(#Cc1cccc(C#Cc2ccccc2)c1)c1ccccc1","[c&r6,C&r5:1](-[c]1[ch]ccc[ch]1)>>[*:1]","C(#Cc1cc(C#Cc2ccccc2)cc(-c2ccccc2)c1)c1ccccc1",3,3],["c1ccccc1","[c&r6,C&r5:1](-[c]1[ch]ccc[ch]1)>>[*:1]","C(#Cc1cc(C#Cc2ccccc2)cc(-c2ccccc2)c1)c1ccccc1",3,3],["C(#Cc1cc(C#Cc2ccccc2)cc(C2=CC=CC2)c1)c1ccccc1","[c:0]1[ch:1][ch][c:3][c!r5:4][c!r5:5]1>>[c:0]1[CH2:1][c:3][c:4][c:5]1","C(#Cc1cc(C#Cc2ccccc2)cc(-c2ccccc2)c1)c1ccccc1",3,3],["C(#Cc1cc(C#Cc2ccccc2)cc(C2=CCC=C2)c1)c1ccccc1","[c:0]1[ch:1][ch][c:3][c!r5:4][c!r5:5]1>>[c:0]1[CH2:1][c:3][c:4][c:5]1","C(#Cc1cc(C#Cc2ccccc2)cc(-c2ccccc2)c1)c1ccccc1",3,3],["C(#Cc1cc(C#CC2=CCC=C2)cc(-c2ccccc2)c1)C1=CCC=C1","[c:0]1[ch:1][ch][c:3][c!r5:4][c!r5:5]1>>[c:0]1[CH2:1][c:3][c:4][c:5]1","C(#Cc1cc(C#Cc2ccccc2)cc(-c2ccccc2)c1)c1ccccc1",3,3],["C(#Cc1cc(C#CC2=CC=CC2)cc(-c2ccccc2)c1)C1=CC=CC1","[c:0]1[ch:1][ch][c:3][c!r5:4][c!r5:5]1>>[c:0]1[CH2:1][c:3][c:4][c:5]1","C(#Cc1cc(C#Cc2ccccc2)cc(-c2ccccc2)c1)c1ccccc1",3,3],["c1ccc(-c2ccccc2)cc1","[c&r6,C&r5:1](-C#C-c1ccccc1)>>[ch&r6,CH1&r5:1]","C(#Cc1cc(C#Cc2ccccc2)cc(-c2ccccc2)c1)c1ccccc1",3,3],["c1ccccc1","[c&r6,C&r5:1](-C#C-c1ccccc1)>>[ch&r6,CH1&r5:1]","C(#Cc1cc(C#Cc2ccccc2)cc(-c2ccccc2)c1)c1ccccc1",3,3],["C(#Cc1cc(C#Cc2ccncc2)cc(-c2ccccc2)c1)c1ccncc1","[ch&r6:0]>>[nr6:0]","C(#Cc1cc(C#Cc2ccccc2)cc(-c2ccccc2)c1)c1ccccc1",3,3],["C(#Cc1cc(C#Cc2ccccc2)cc(-c2cccnc2)c1)c1ccccc1","[ch&r6:0]>>[nr6:0]","C(#Cc1cc(C#Cc2ccccc2)cc(-c2ccccc2)c1)c1ccccc1",3,3],["C(#Cc1cc(-c2ccccc2)cc(C#Cc2ccccc2)n1)c1ccccc1","[ch&r6:0]>>[nr6:0]","C(#Cc1cc(C#Cc2ccccc2)cc(-c2ccccc2)c1)c1ccccc1",3,3],["C(#Cc1cc(C#Cc2ccccc2)nc(-c2ccccc2)n1)c1ccccc1","[ch&r6:0]>>[nr6:0]","C(#Cc1cc(C#Cc2ccccc2)cc(-c2ccccc2)c1)c1ccccc1",3,3],["C(#Cc1ccccn1)c1cc(C#Cc2ccccn2)cc(-c2ccccc2)c1","[ch&r6:0]>>[nr6:0]","C(#Cc1cc(C#Cc2ccccc2)cc(-c2ccccc2)c1)c1ccccc1",3,3],["C(#Cc1cc(C#Cc2cccnc2)cc(-c2ccccc2)c1)c1cccnc1","[ch&r6:0]>>[nr6:0]","C(#Cc1cc(C#Cc2ccccc2)cc(-c2ccccc2)c1)c1ccccc1",3,3],["C(#Cc1cc(C#Cc2ccccc2)cc(-c2ccccn2)c1)c1ccccc1","[ch&r6:0]>>[nr6:0]","C(#Cc1cc(C#Cc2ccccc2)cc(-c2ccccc2)c1)c1ccccc1",3,3],["C(#Cc1cc(C#Cc2ccccc2)cc(-c2ccncc2)c1)c1ccccc1","[ch&r6:0]>>[nr6:0]","C(#Cc1cc(C#Cc2ccccc2)cc(-c2ccccc2)c1)c1ccccc1",3,3],["O=c1cccc(-c2cc(C#Cc3ccccc3)cc(C#Cc3ccccc3)c2)o1","[c:1]1[c:2][ch:3][ch:4][c:5][c:6]1>>[c:1]1[c:2][o:3][c:4](=O)[c:5][c:6]1","C(#Cc1cc(C#Cc2ccccc2)cc(-c2ccccc2)c1)c1ccccc1",3,3],["O=c1cc(-c2cc(C#Cc3ccccc3)cc(C#Cc3ccccc3)c2)cco1","[c:1]1[c:2][ch:3][ch:4][c:5][c:6]1>>[c:1]1[c:2][o:3][c:4](=O)[c:5][c:6]1","C(#Cc1cc(C#Cc2ccccc2)cc(-c2ccccc2)c1)c1ccccc1",3,3],["O=c1cc(C#Cc2cc(C#Cc3ccoc(=O)c3)cc(-c3ccccc3)c2)cco1","[c:1]1[c:2][ch:3][ch:4][c:5][c:6]1>>[c:1]1[c:2][o:3][c:4](=O)[c:5][c:6]1","C(#Cc1cc(C#Cc2ccccc2)cc(-c2ccccc2)c1)c1ccccc1",3,3],["O=c1cccc(C#Cc2cc(C#Cc3cccc(=O)o3)cc(-c3ccccc3)c2)o1","[c:1]1[c:2][ch:3][ch:4][c:5][c:6]1>>[c:1]1[c:2][o:3][c:4](=O)[c:5][c:6]1","C(#Cc1cc(C#Cc2ccccc2)cc(-c2ccccc2)c1)c1ccccc1",3,3],["O=c1occcc1-c1cc(C#Cc2ccccc2)cc(C#Cc2ccccc2)c1","[c:1]1[c:2][ch:3][ch:4][c:5][c:6]1>>[c:1]1[c:2][o:3][c:4](=O)[c:5][c:6]1","C(#Cc1cc(C#Cc2ccccc2)cc(-c2ccccc2)c1)c1ccccc1",3,3],["O=c1ccc(C#Cc2cc(C#Cc3ccc(=O)oc3)cc(-c3ccccc3)c2)co1","[c:1]1[c:2][ch:3][ch:4][c:5][c:6]1>>[c:1]1[c:2][o:3][c:4](=O)[c:5][c:6]1","C(#Cc1cc(C#Cc2ccccc2)cc(-c2ccccc2)c1)c1ccccc1",3,3],["O=c1occcc1C#Cc1cc(C#Cc2cccoc2=O)cc(-c2ccccc2)c1","[c:1]1[c:2][ch:3][ch:4][c:5][c:6]1>>[c:1]1[c:2][o:3][c:4](=O)[c:5][c:6]1","C(#Cc1cc(C#Cc2ccccc2)cc(-c2ccccc2)c1)c1ccccc1",3,3],["O=c1ccc(-c2cc(C#Cc3ccccc3)cc(C#Cc3ccccc3)c2)co1","[c:1]1[c:2][ch:3][ch:4][c:5][c:6]1>>[c:1]1[c:2][o:3][c:4](=O)[c:5][c:6]1","C(#Cc1cc(C#Cc2ccccc2)cc(-c2ccccc2)c1)c1ccccc1",3,3],["O=c1ccocc1-c1cc(C#Cc2ccccc2)cc(C#Cc2ccccc2)c1","[ch:1]1[c:2][c:3][ch:4][c:5][c:6]1>>[o:1]1[c:2][c:3][C:4](=O)[c:5][c:6]1","C(#Cc1cc(C#Cc2ccccc2)cc(-c2ccccc2)c1)c1ccccc1",3,3],["O=c1ccoc(C#Cc2cc(C#Cc3cc(=O)cco3)cc(-c3ccccc3)c2)c1","[ch:1]1[c:2][c:3][ch:4][c:5][c:6]1>>[o:1]1[c:2][c:3][C:4](=O)[c:5][c:6]1","C(#Cc1cc(C#Cc2ccccc2)cc(-c2ccccc2)c1)c1ccccc1",3,3],["O=c1ccoc(-c2cc(C#Cc3ccccc3)cc(C#Cc3ccccc3)c2)c1","[ch:1]1[c:2][c:3][ch:4][c:5][c:6]1>>[o:1]1[c:2][c:3][C:4](=O)[c:5][c:6]1","C(#Cc1cc(C#Cc2ccccc2)cc(-c2ccccc2)c1)c1ccccc1",3,3],["O=c1ccocc1C#Cc1cc(C#Cc2coccc2=O)cc(-c2ccccc2)c1","[ch:1]1[c:2][c:3][ch:4][c:5][c:6]1>>[o:1]1[c:2][c:3][C:4](=O)[c:5][c:6]1","C(#Cc1cc(C#Cc2ccccc2)cc(-c2ccccc2)c1)c1ccccc1",3,3],["c1ccc(Nc2ccccc2)cc1","[c&r6,C&r5:1](-[c]1[ch]ccc[ch]1)>>[*:1]","c1ccc(Nc2cccc(-c3cccc(Nc4ccccc4)c3)c2)cc1",3,3],["C1=CC(Nc2cccc(-c3cccc(NC4=CCC=C4)c3)c2)=CC1","[c:0]1[ch:1][ch][c:3][c!r5:4][c!r5:5]1>>[c:0]1[CH2:1][c:3][c:4][c:5]1","c1ccc(Nc2cccc(-c3cccc(Nc4ccccc4)c3)c2)cc1",3,3],["C1=C(Nc2ccccc2)CC=C1C1=CCC(Nc2ccccc2)=C1","[c:0]1[ch:1][ch][c:3][c!r5:4][c!r5:5]1>>[c:0]1[CH2:1][c:3][c:4][c:5]1","c1ccc(Nc2cccc(-c3cccc(Nc4ccccc4)c3)c2)cc1",3,3],["C1=C(Nc2ccccc2)C=C(C2=CC(Nc3ccccc3)=CC2)C1","[c:0]1[ch:1][ch][c:3][c!r5:4][c!r5:5]1>>[c:0]1[CH2:1][c:3][c:4][c:5]1","c1ccc(Nc2cccc(-c3cccc(Nc4ccccc4)c3)c2)cc1",3,3],["C1=CCC(Nc2cccc(-c3cccc(NC4=CC=CC4)c3)c2)=C1","[c:0]1[ch:1][ch][c:3][c!r5:4][c!r5:5]1>>[c:0]1[CH2:1][c:3][c:4][c:5]1","c1ccc(Nc2cccc(-c3cccc(Nc4ccccc4)c3)c2)cc1",3,3],["c1ccc(Nc2cccc(-c3cccc(Nc4ccccn4)c3)c2)nc1","[ch&r6:0]>>[nr6:0]","c1ccc(Nc2cccc(-c3cccc(Nc4ccccc4)c3)c2)cc1",3,3],["c1cncc(Nc2cccc(-c3cccc(Nc4cccnc4)c3)c2)c1","[ch&r6:0]>>[nr6:0]","c1ccc(Nc2cccc(-c3cccc(Nc4ccccc4)c3)c2)cc1",3,3],["c1cc(Nc2ccncc2)cc(-c2cccc(Nc3ccncc3)c2)c1","[ch&r6:0]>>[nr6:0]","c1ccc(Nc2cccc(-c3cccc(Nc4ccccc4)c3)c2)cc1",3,3],["c1ccc(Nc2cncc(-c3cncc(Nc4ccccc4)c3)c2)cc1","[ch&r6:0]>>[nr6:0]","c1ccc(Nc2cccc(-c3cccc(Nc4ccccc4)c3)c2)cc1",3,3],["c1ccc(Nc2cc(-c3ccnc(Nc4ccccc4)c3)ccn2)cc1","[ch&r6:0]>>[nr6:0]","c1ccc(Nc2cccc(-c3cccc(Nc4ccccc4)c3)c2)cc1",3,3],["c1ccc(Nc2ccnc(-c3cc(Nc4ccccc4)ccn3)c2)cc1","[ch&r6:0]>>[nr6:0]","c1ccc(Nc2cccc(-c3cccc(Nc4ccccc4)c3)c2)cc1",3,3],["c1ccc(Nc2cccc(-c3cccc(Nc4ccccc4)n3)n2)cc1","[ch&r6:0]>>[nr6:0]","c1ccc(Nc2cccc(-c3cccc(Nc4ccccc4)c3)c2)cc1",3,3],["c1ccc(-c2ccccc2)cc1","[c&r6,C&r5:1](-[N!R]-c1ccccc1)>>[*:1]","c1ccc(Nc2cccc(-c3cccc(Nc4ccccc4)c3)c2)cc1",3,3],["c1ccccc1","[c&r6,C&r5:1](-[N!R]-c1ccccc1)>>[*:1]","c1ccc(Nc2cccc(-c3cccc(Nc4ccccc4)c3)c2)cc1",3,3],["O=c1cc(C#Cc2cc(=O)cc(-c3ccccc3)o2)oc(-c2ccccc2)c1","[cH&r6,CH&r5:1]>>[#6:1](-[c]1[ch]ccc[ch]1)","O=c1ccoc(C#Cc2cc(=O)cco2)c1",3,3],["O=c1ccoc(C#Cc2occc(=O)c2-c2ccccc2)c1-c1ccccc1","[cH&r6,CH&r5:1]>>[#6:1](-[c]1[ch]ccc[ch]1)","O=c1ccoc(C#Cc2cc(=O)cco2)c1",3,3],["O=c1cc(C#Cc2cc(=O)c(-c3ccccc3)co2)occ1-c1ccccc1","[cH&r6,CH&r5:1]>>[#6:1](-[c]1[ch]ccc[ch]1)","O=c1ccoc(C#Cc2cc(=O)cco2)c1",3,3],["O=c1cc(C#Cc2cc(=O)c3ccccc3o2)oc2ccccc12","[cH&r6:1][cH&r6:2]>>[c:1]2cccc[c:2]2","O=c1ccoc(C#Cc2cc(=O)cco2)c1",3,3],["C(#Cc1ccccc1)c1ccccc1","[o:1][c:2][c:3][c:4](=O)>>[ch:1][c:2][c:3][ch:4]","O=c1ccoc(C#Cc2cc(=O)cco2)c1",3,3],["O=c1cc[nH]c(C#Cc2cc(=O)cc[nH]2)c1","[o:1]>>[nH:1]","O=c1ccoc(C#Cc2cc(=O)cco2)c1",3,3],["O=c1cc(C=Cc2cc(=O)cc(-c3ccccc3)o2)oc(-c2ccccc2)c1","[cH&r6,CH&r5:1]>>[#6:1](-[c]1[ch]ccc[ch]1)","O=c1ccoc(C=Cc2cc(=O)cco2)c1",3,3],["O=c1cc(C=Cc2cc(=O)c(-c3ccccc3)co2)occ1-c1ccccc1","[cH&r6,CH&r5:1]>>[#6:1](-[c]1[ch]ccc[ch]1)","O=c1ccoc(C=Cc2cc(=O)cco2)c1",3,3],["O=c1ccoc(C=Cc2occc(=O)c2-c2ccccc2)c1-c1ccccc1","[cH&r6,CH&r5:1]>>[#6:1](-[c]1[ch]ccc[ch]1)","O=c1ccoc(C=Cc2cc(=O)cco2)c1",3,3],["O=c1cc(C=Cc2cc(=O)c3ccccc3o2)oc2ccccc12","[cH&r6:1][cH&r6:2]>>[c:1]2cccc[c:2]2","O=c1ccoc(C=Cc2cc(=O)cco2)c1",3,3],["C(=Cc1ccccc1)c1ccccc1","[o:1][c:2][c:3][c:4](=O)>>[ch:1][c:2][c:3][ch:4]","O=c1ccoc(C=Cc2cc(=O)cco2)c1",3,3],["O=c1cc[nH]c(C=Cc2cc(=O)cc[nH]2)c1","[o:1]>>[nH:1]","O=c1ccoc(C=Cc2cc(=O)cco2)c1",3,3],["C(=Cc1cc(C=Cc2ccccc2)cc(-c2ccccc2)c1)c1ccccc1","[cH&r6,CH&r5:1]>>[#6:1](-[c]1[ch]ccc[ch]1)","C(=Cc1cccc(C=Cc2ccccc2)c1)c1ccccc1",3,3],["C(=Cc1cccc(C=Cc2ccccc2)c1-c1ccccc1)c1ccccc1","[cH&r6,CH&r5:1]>>[#6:1](-[c]1[ch]ccc[ch]1)","C(=Cc1cccc(C=Cc2ccccc2)c1)c1ccccc1",3,3],["C1=CC(C=Cc2cccc(C=CC3=CCC=C3)c2)=CC1","[c:0]1[ch:1][ch][c:3][c!r5:4][c!r5:5]1>>[c:0]1[CH2:1][c:3][c:4][c:5]1","C(=Cc1cccc(C=Cc2ccccc2)c1)c1ccccc1",3,3],["C1=CCC(C=Cc2cccc(C=CC3=CC=CC3)c2)=C1","[c:0]1[ch:1][ch][c:3][c!r5:4][c!r5:5]1>>[c:0]1[CH2:1][c:3][c:4][c:5]1","C(=Cc1cccc(C=Cc2ccccc2)c1)c1ccccc1",3,3],["c1ccccc1","[c&r6,C&r5:1](-[C!R]=[C!R]-c1ccccc1)>>[ch&r6,CH1&r5:1]","C(=Cc1cccc(C=Cc2ccccc2)c1)c1ccccc1",3,3],["C(=Cc1ccccc1)c1ccccc1","[c&r6,C&r5:1](-[C!R]=[C!R]-c1ccccc1)>>[ch&r6,CH1&r5:1]","C(=Cc1cccc(C=Cc2ccccc2)c1)c1ccccc1",3,3],["C(=Cc1cccc(C=Cc2cccnc2)c1)c1cccnc1","[ch&r6:0]>>[nr6:0]","C(=Cc1cccc(C=Cc2ccccc2)c1)c1ccccc1",3,3],["C(=Cc1cc(C=Cc2ccccc2)ncn1)c1ccccc1","[ch&r6:0]>>[nr6:0]","C(=Cc1cccc(C=Cc2ccccc2)c1)c1ccccc1",3,3],["C(=Cc1cccc(C=Cc2ccncc2)c1)c1ccncc1","[ch&r6:0]>>[nr6:0]","C(=Cc1cccc(C=Cc2ccccc2)c1)c1ccccc1",3,3],["C(=Cc1cncc(C=Cc2ccccc2)c1)c1ccccc1","[ch&r6:0]>>[nr6:0]","C(=Cc1cccc(C=Cc2ccccc2)c1)c1ccccc1",3,3],["C(=Cc1ccccn1)c1cccc(C=Cc2ccccn2)c1","[ch&r6:0]>>[nr6:0]","C(=Cc1cccc(C=Cc2ccccc2)c1)c1ccccc1",3,3],["C(=Cc1cccc(C=Cc2ccccc2)n1)c1ccccc1","[ch&r6:0]>>[nr6:0]","C(=Cc1cccc(C=Cc2ccccc2)c1)c1ccccc1",3,3],["O=c1ccc(C=Cc2cccc(C=Cc3ccc(=O)oc3)c2)co1","[c:1]1[c:2][ch:3][ch:4][c:5][c:6]1>>[c:1]1[c:2][o:3][c:4](=O)[c:5][c:6]1","C(=Cc1cccc(C=Cc2ccccc2)c1)c1ccccc1",3,3],["O=c1cccc(C=Cc2cccc(C=Cc3cccc(=O)o3)c2)o1","[c:1]1[c:2][ch:3][ch:4][c:5][c:6]1>>[c:1]1[c:2][o:3][c:4](=O)[c:5][c:6]1","C(=Cc1cccc(C=Cc2ccccc2)c1)c1ccccc1",3,3],["O=c1cc(C=Cc2cccc(C=Cc3ccoc(=O)c3)c2)cco1","[c:1]1[c:2][ch:3][ch:4][c:5][c:6]1>>[c:1]1[c:2][o:3][c:4](=O)[c:5][c:6]1","C(=Cc1cccc(C=Cc2ccccc2)c1)c1ccccc1",3,3],["O=c1occcc1C=Cc1cccc(C=Cc2cccoc2=O)c1","[c:1]1[c:2][ch:3][ch:4][c:5][c:6]1>>[c:1]1[c:2][o:3][c:4](=O)[c:5][c:6]1","C(=Cc1cccc(C=Cc2ccccc2)c1)c1ccccc1",3,3],["O=c1c(C=Cc2ccccc2)cocc1C=Cc1ccccc1","[ch:1]1[c:2][c:3][ch:4][c:5][c:6]1>>[o:1]1[c:2][c:3][C:4](=O)[c:5][c:6]1","C(=Cc1cccc(C=Cc2ccccc2)c1)c1ccccc1",3,3],["O=c1cc(C=Cc2ccccc2)oc(C=Cc2ccccc2)c1","[ch:1]1[c:2][c:3][ch:4][c:5][c:6]1>>[o:1]1[c:2][c:3][C:4](=O)[c:5][c:6]1","C(=Cc1cccc(C=Cc2ccccc2)c1)c1ccccc1",3,3],["O=c1ccocc1C=Cc1cccc(C=Cc2coccc2=O)c1","[ch:1]1[c:2][c:3][ch:4][c:5][c:6]1>>[o:1]1[c:2][c:3][C:4](=O)[c:5][c:6]1","C(=Cc1cccc(C=Cc2ccccc2)c1)c1ccccc1",3,3],["O=c1ccoc(C=Cc2cccc(C=Cc3cc(=O)cco3)c2)c1","[ch:1]1[c:2][c:3][ch:4][c:5][c:6]1>>[o:1]1[c:2][c:3][C:4](=O)[c:5][c:6]1","C(=Cc1cccc(C=Cc2ccccc2)c1)c1ccccc1",3,3],["C(=Cc1cccc(C=Cc2ccccc2)c1)c1ccccc1","[c&r6,C&r5:1](-[c]1[ch]ccc[ch]1)>>[*:1]","C(=Cc1cccc(C=Cc2ccccc2)c1-c1ccccc1)c1ccccc1",3,3],["C1=CC(c2c(C=Cc3ccccc3)cccc2C=Cc2ccccc2)=CC1","[c:0]1[ch:1][ch][c:3][c!r5:4][c!r5:5]1>>[c:0]1[CH2:1][c:3][c:4][c:5]1","C(=Cc1cccc(C=Cc2ccccc2)c1-c1ccccc1)c1ccccc1",3,3],["C1=CCC(C=Cc2cccc(C=CC3=CC=CC3)c2-c2ccccc2)=C1","[c:0]1[ch:1][ch][c:3][c!r5:4][c!r5:5]1>>[c:0]1[CH2:1][c:3][c:4][c:5]1","C(=Cc1cccc(C=Cc2ccccc2)c1-c1ccccc1)c1ccccc1",3,3],["C1=CCC(c2c(C=Cc3ccccc3)cccc2C=Cc2ccccc2)=C1","[c:0]1[ch:1][ch][c:3][c!r5:4][c!r5:5]1>>[c:0]1[CH2:1][c:3][c:4][c:5]1","C(=Cc1cccc(C=Cc2ccccc2)c1-c1ccccc1)c1ccccc1",3,3],["C1=CC(C=Cc2cccc(C=CC3=CCC=C3)c2-c2ccccc2)=CC1","[c:0]1[ch:1][ch][c:3][c!r5:4][c!r5:5]1>>[c:0]1[CH2:1][c:3][c:4][c:5]1","C(=Cc1cccc(C=Cc2ccccc2)c1-c1ccccc1)c1ccccc1",3,3],["c1ccc(-c2ccccc2)cc1","[c&r6,C&r5:1](-[C!R]=[C!R]-c1ccccc1)>>[ch&r6,CH1&r5:1]","C(=Cc1cccc(C=Cc2ccccc2)c1-c1ccccc1)c1ccccc1",3,3],["c1ccccc1","[c&r6,C&r5:1](-[C!R]=[C!R]-c1ccccc1)>>[ch&r6,CH1&r5:1]","C(=Cc1cccc(C=Cc2ccccc2)c1-c1ccccc1)c1ccccc1",3,3],["C(=Cc1ncnc(C=Cc2ccccc2)c1-c1ccccc1)c1ccccc1","[ch&r6:0]>>[nr6:0]","C(=Cc1cccc(C=Cc2ccccc2)c1-c1ccccc1)c1ccccc1",3,3],["C(=Cc1cccc(C=Cc2ccccn2)c1-c1ccccc1)c1ccccn1","[ch&r6:0]>>[nr6:0]","C(=Cc1cccc(C=Cc2ccccc2)c1-c1ccccc1)c1ccccc1",3,3],["C(=Cc1cccc(C=Cc2ccccc2)c1-c1cccnc1)c1ccccc1","[ch&r6:0]>>[nr6:0]","C(=Cc1cccc(C=Cc2ccccc2)c1-c1ccccc1)c1ccccc1",3,3],["C(=Cc1cccc(C=Cc2ccccc2)c1-c1ccncc1)c1ccccc1","[ch&r6:0]>>[nr6:0]","C(=Cc1cccc(C=Cc2ccccc2)c1-c1ccccc1)c1ccccc1",3,3],["C(=Cc1cccc(C=Cc2cccnc2)c1-c1ccccc1)c1cccnc1","[ch&r6:0]>>[nr6:0]","C(=Cc1cccc(C=Cc2ccccc2)c1-c1ccccc1)c1ccccc1",3,3],["C(=Cc1cccc(C=Cc2ccncc2)c1-c1ccccc1)c1ccncc1","[ch&r6:0]>>[nr6:0]","C(=Cc1cccc(C=Cc2ccccc2)c1-c1ccccc1)c1ccccc1",3,3],["C(=Cc1cccc(C=Cc2ccccc2)c1-c1ccccn1)c1ccccc1","[ch&r6:0]>>[nr6:0]","C(=Cc1cccc(C=Cc2ccccc2)c1-c1ccccc1)c1ccccc1",3,3],["C(=Cc1cncc(C=Cc2ccccc2)c1-c1ccccc1)c1ccccc1","[ch&r6:0]>>[nr6:0]","C(=Cc1cccc(C=Cc2ccccc2)c1-c1ccccc1)c1ccccc1",3,3],["O=c1occcc1-c1c(C=Cc2ccccc2)cccc1C=Cc1ccccc1","[c:1]1[c:2][ch:3][ch:4][c:5][c:6]1>>[c:1]1[c:2][o:3][c:4](=O)[c:5][c:6]1","C(=Cc1cccc(C=Cc2ccccc2)c1-c1ccccc1)c1ccccc1",3,3],["O=c1ccc(C=Cc2cccc(C=Cc3ccc(=O)oc3)c2-c2ccccc2)co1","[c:1]1[c:2][ch:3][ch:4][c:5][c:6]1>>[c:1]1[c:2][o:3][c:4](=O)[c:5][c:6]1","C(=Cc1cccc(C=Cc2ccccc2)c1-c1ccccc1)c1ccccc1",3,3],["O=c1cccc(C=Cc2cccc(C=Cc3cccc(=O)o3)c2-c2ccccc2)o1","[c:1]1[c:2][ch:3][ch:4][c:5][c:6]1>>[c:1]1[c:2][o:3][c:4](=O)[c:5][c:6]1","C(=Cc1cccc(C=Cc2ccccc2)c1-c1ccccc1)c1ccccc1",3,3],["O=c1cccc(-c2c(C=Cc3ccccc3)cccc2C=Cc2ccccc2)o1","[c:1]1[c:2][ch:3][ch:4][c:5][c:6]1>>[c:1]1[c:2][o:3][c:4](=O)[c:5][c:6]1","C(=Cc1cccc(C=Cc2ccccc2)c1-c1ccccc1)c1ccccc1",3,3],["O=c1cc(C=Cc2cccc(C=Cc3ccoc(=O)c3)c2-c2ccccc2)cco1","[c:1]1[c:2][ch:3][ch:4][c:5][c:6]1>>[c:1]1[c:2][o:3][c:4](=O)[c:5][c:6]1","C(=Cc1cccc(C=Cc2ccccc2)c1-c1ccccc1)c1ccccc1",3,3],["O=c1cc(-c2c(C=Cc3ccccc3)cccc2C=Cc2ccccc2)cco1","[c:1]1[c:2][ch:3][ch:4][c:5][c:6]1>>[c:1]1[c:2][o:3][c:4](=O)[c:5][c:6]1","C(=Cc1cccc(C=Cc2ccccc2)c1-c1ccccc1)c1ccccc1",3,3],["O=c1occcc1C=Cc1cccc(C=Cc2cccoc2=O)c1-c1ccccc1","[c:1]1[c:2][ch:3][ch:4][c:5][c:6]1>>[c:1]1[c:2][o:3][c:4](=O)[c:5][c:6]1","C(=Cc1cccc(C=Cc2ccccc2)c1-c1ccccc1)c1ccccc1",3,3],["O=c1ccc(-c2c(C=Cc3ccccc3)cccc2C=Cc2ccccc2)co1","[c:1]1[c:2][ch:3][ch:4][c:5][c:6]1>>[c:1]1[c:2][o:3][c:4](=O)[c:5][c:6]1","C(=Cc1cccc(C=Cc2ccccc2)c1-c1ccccc1)c1ccccc1",3,3],["O=c1ccoc(-c2c(C=Cc3ccccc3)cccc2C=Cc2ccccc2)c1","[ch:1]1[c:2][c:3][ch:4][c:5][c:6]1>>[o:1]1[c:2][c:3][C:4](=O)[c:5][c:6]1","C(=Cc1cccc(C=Cc2ccccc2)c1-c1ccccc1)c1ccccc1",3,3],["O=c1ccocc1C=Cc1cccc(C=Cc2coccc2=O)c1-c1ccccc1","[ch:1]1[c:2][c:3][ch:4][c:5][c:6]1>>[o:1]1[c:2][c:3][C:4](=O)[c:5][c:6]1","C(=Cc1cccc(C=Cc2ccccc2)c1-c1ccccc1)c1ccccc1",3,3],["O=c1ccoc(C=Cc2cccc(C=Cc3cc(=O)cco3)c2-c2ccccc2)c1","[ch:1]1[c:2][c:3][ch:4][c:5][c:6]1>>[o:1]1[c:2][c:3][C:4](=O)[c:5][c:6]1","C(=Cc1cccc(C=Cc2ccccc2)c1-c1ccccc1)c1ccccc1",3,3],["O=c1ccocc1-c1c(C=Cc2ccccc2)cccc1C=Cc1ccccc1","[ch:1]1[c:2][c:3][ch:4][c:5][c:6]1>>[o:1]1[c:2][c:3][C:4](=O)[c:5][c:6]1","C(=Cc1cccc(C=Cc2ccccc2)c1-c1ccccc1)c1ccccc1",3,3],["C(#Cc1cccc2c(C#CC3=CC=CC3)cccc12)C1=CC=CC1","[c:0]1[ch:1][ch][c:3][c!r5:4][c!r5:5]1>>[c:0]1[CH2:1][c:3][c:4][c:5]1","C(#Cc1cccc2c(C#Cc3ccccc3)cccc12)c1ccccc1",3,3],["C(#Cc1cccc2c(C#CC3=CCC=C3)cccc12)C1=CCC=C1","[c:0]1[ch:1][ch][c:3][c!r5:4][c!r5:5]1>>[c:0]1[CH2:1][c:3][c:4][c:5]1","C(#Cc1cccc2c(C#Cc3ccccc3)cccc12)c1ccccc1",3,3],["c1ccc2ccccc2c1","[c&r6,C&r5:1](-C#C-c1ccccc1)>>[ch&r6,CH1&r5:1]","C(#Cc1cccc2c(C#Cc3ccccc3)cccc12)c1ccccc1",3,3],["c1ccccc1","[c&r6,C&r5:1](-C#C-c1ccccc1)>>[ch&r6,CH1&r5:1]","C(#Cc1cccc2c(C#Cc3ccccc3)cccc12)c1ccccc1",3,3],["C(#Cc1ccnc2c(C#Cc3ccccc3)ccnc12)c1ccccc1","[ch&r6:0]>>[nr6:0]","C(#Cc1cccc2c(C#Cc3ccccc3)cccc12)c1ccccc1",3,3],["C(#Cc1cccc2c(C#Cc3ccncc3)cccc12)c1ccncc1","[ch&r6:0]>>[nr6:0]","C(#Cc1cccc2c(C#Cc3ccccc3)cccc12)c1ccccc1",3,3],["C(#Cc1nccc2c(C#Cc3ccccc3)nccc12)c1ccccc1","[ch&r6:0]>>[nr6:0]","C(#Cc1cccc2c(C#Cc3ccccc3)cccc12)c1ccccc1",3,3],["C(#Cc1cncc2c(C#Cc3ccccc3)cncc12)c1ccccc1","[ch&r6:0]>>[nr6:0]","C(#Cc1cccc2c(C#Cc3ccccc3)cccc12)c1ccccc1",3,3],["C(#Cc1cccc2c(C#Cc3ccccn3)cccc12)c1ccccn1","[ch&r6:0]>>[nr6:0]","C(#Cc1cccc2c(C#Cc3ccccc3)cccc12)c1ccccc1",3,3],["C(#Cc1cccc2c(C#Cc3cccnc3)cccc12)c1cccnc1","[ch&r6:0]>>[nr6:0]","C(#Cc1cccc2c(C#Cc3ccccc3)cccc12)c1ccccc1",3,3],["O=c1cc(C#Cc2cccc3c(C#Cc4ccoc(=O)c4)cccc23)cco1","[c:1]1[c:2][ch:3][ch:4][c:5][c:6]1>>[c:1]1[c:2][o:3][c:4](=O)[c:5][c:6]1","C(#Cc1cccc2c(C#Cc3ccccc3)cccc12)c1ccccc1",3,3],["O=c1cc(C#Cc2ccccc2)c2oc(=O)cc(C#Cc3ccccc3)c2o1","[c:1]1[c:2][ch:3][ch:4][c:5][c:6]1>>[c:1]1[c:2][o:3][c:4](=O)[c:5][c:6]1","C(#Cc1cccc2c(C#Cc3ccccc3)cccc12)c1ccccc1",3,3],["O=c1occcc1C#Cc1cccc2c(C#Cc3cccoc3=O)cccc12","[c:1]1[c:2][ch:3][ch:4][c:5][c:6]1>>[c:1]1[c:2][o:3][c:4](=O)[c:5][c:6]1","C(#Cc1cccc2c(C#Cc3ccccc3)cccc12)c1ccccc1",3,3],["O=c1cccc(C#Cc2cccc3c(C#Cc4cccc(=O)o4)cccc23)o1","[c:1]1[c:2][ch:3][ch:4][c:5][c:6]1>>[c:1]1[c:2][o:3][c:4](=O)[c:5][c:6]1","C(#Cc1cccc2c(C#Cc3ccccc3)cccc12)c1ccccc1",3,3],["O=c1ccc(C#Cc2cccc3c(C#Cc4ccc(=O)oc4)cccc23)co1","[c:1]1[c:2][ch:3][ch:4][c:5][c:6]1>>[c:1]1[c:2][o:3][c:4](=O)[c:5][c:6]1","C(#Cc1cccc2c(C#Cc3ccccc3)cccc12)c1ccccc1",3,3],["O=c1occ(C#Cc2ccccc2)c2c(=O)occ(C#Cc3ccccc3)c12","[c:1]1[c:2][ch:3][ch:4][c:5][c:6]1>>[c:1]1[c:2][o:3][c:4](=O)[c:5][c:6]1","C(#Cc1cccc2c(C#Cc3ccccc3)cccc12)c1ccccc1",3,3],["O=c1ccoc(C#Cc2cccc3c(C#Cc4cc(=O)cco4)cccc23)c1","[ch:1]1[c:2][c:3][ch:4][c:5][c:6]1>>[o:1]1[c:2][c:3][C:4](=O)[c:5][c:6]1","C(#Cc1cccc2c(C#Cc3ccccc3)cccc12)c1ccccc1",3,3],["O=c1ccocc1C#Cc1cccc2c(C#Cc3coccc3=O)cccc12","[ch:1]1[c:2][c:3][ch:4][c:5][c:6]1>>[o:1]1[c:2][c:3][C:4](=O)[c:5][c:6]1","C(#Cc1cccc2c(C#Cc3ccccc3)cccc12)c1ccccc1",3,3],["C1=CCC=C1","[n,c:0]1[n,ch:1][o,O:2][n,c:3][n,c:4]1>>[*:0]1=[*:1][CH2:2][*:3]=[*:4]1","c1ccoc1",3,3],["c1nnco1","[chr5,CH1r5:1]>>[n:1]","c1ccoc1",3,3],["c1cnon1","[chr5,CH1r5:1]>>[n:1]","c1ccoc1",3,3],["O=C1C=CC(=O)O1","[o:1][ch:2]>>[o:1][c:2](=O)","c1ccoc1",3,3],["c1cc[nH]c1","[o:1]>>[nH:1]","c1ccoc1",3,3],["C(#Cc1cncc(C#Cc2ccccc2)c1-c1ccccc1)c1ccccc1","[cH&r6,CH&r5:1]>>[#6:1](-[c]1[ch]ccc[ch]1)","C(#Cc1cncc(C#Cc2ccccc2)c1)c1ccccc1",3,3],["C(#Cc1cncc(C#CC2=CC=CC2)c1)C1=CC=CC1","[c:0]1[ch:1][ch][c:3][c!r5:4][c!r5:5]1>>[c:0]1[CH2:1][c:3][c:4][c:5]1","C(#Cc1cncc(C#Cc2ccccc2)c1)c1ccccc1",3,3],["C(#Cc1cncc(C#CC2=CCC=C2)c1)C1=CCC=C1","[c:0]1[ch:1][ch][c:3][c!r5:4][c!r5:5]1>>[c:0]1[CH2:1][c:3][c:4][c:5]1","C(#Cc1cncc(C#Cc2ccccc2)c1)c1ccccc1",3,3],["c1ccncc1","[c&r6,C&r5:1](-C#C-c1ccccc1)>>[ch&r6,CH1&r5:1]","C(#Cc1cncc(C#Cc2ccccc2)c1)c1ccccc1",3,3],["C(#Cc1cncc(C#Cc2ccncc2)c1)c1ccncc1","[ch&r6:0]>>[nr6:0]","C(#Cc1cncc(C#Cc2ccccc2)c1)c1ccccc1",3,3],["C(#Cc1cncc(C#Cc2cccnc2)c1)c1cccnc1","[ch&r6:0]>>[nr6:0]","C(#Cc1cncc(C#Cc2ccccc2)c1)c1ccccc1",3,3],["C(#Cc1ccccn1)c1cncc(C#Cc2ccccn2)c1","[ch&r6:0]>>[nr6:0]","C(#Cc1cncc(C#Cc2ccccc2)c1)c1ccccc1",3,3],["C(#Cc1cc(C#Cc2ccccc2)nnn1)c1ccccc1","[ch&r6:0]>>[nr6:0]","C(#Cc1cncc(C#Cc2ccccc2)c1)c1ccccc1",3,3],["C(#Cc1cncc(C#Cc2ccccc2)n1)c1ccccc1","[ch&r6:0]>>[nr6:0]","C(#Cc1cncc(C#Cc2ccccc2)c1)c1ccccc1",3,3],["C(#Cc1cccc(C#Cc2ccccc2)c1)c1ccccc1","[nr6:0]>>[ch&r6:0]","C(#Cc1cncc(C#Cc2ccccc2)c1)c1ccccc1",3,3],["C(=Cc1ccccc1)c1ccccc1","[r6:0][c:1]2[ch][ch][ch][ch][c:2]2[r6:3]>>[*:0][c:1][c:2][*:3]","C(=Cc1cccc2ccccc12)c1cccc2ccccc12",3,3],["C1=Cc2c(C=Cc3cccc4c3C=CC4)cccc2C1","[c:0]1[ch:1][ch][c:3][c!r5:4][c!r5:5]1>>[c:0]1[CH2:1][c:3][c:4][c:5]1","C(=Cc1cccc2ccccc12)c1cccc2ccccc12",3,3],["C1=Cc2cccc(C=Cc3cccc4c3CC=C4)c2C1","[c:0]1[ch:1][ch][c:3][c!r5:4][c!r5:5]1>>[c:0]1[CH2:1][c:3][c:4][c:5]1","C(=Cc1cccc2ccccc12)c1cccc2ccccc12",3,3],["C(=Cc1cccc2c1=CCC=2)c1cccc2c1=CCC=2","[c:0]1[ch:1][ch][c:3][c!r5:4][c!r5:5]1>>[c:0]1[CH2:1][c:3][c:4][c:5]1","C(=Cc1cccc2ccccc12)c1cccc2ccccc12",3,3],["C(=CC1=c2ccccc2=CC1)C1=c2ccccc2=CC1","[c:0]1[ch:1][ch][c:3][c!r5:4][c!r5:5]1>>[c:0]1[CH2:1][c:3][c:4][c:5]1","C(=Cc1cccc2ccccc12)c1cccc2ccccc12",3,3],["C(=CC1=CCc2ccccc21)C1=CCc2ccccc21","[c:0]1[ch:1][ch][c:3][c!r5:4][c!r5:5]1>>[c:0]1[CH2:1][c:3][c:4][c:5]1","C(=Cc1cccc2ccccc12)c1cccc2ccccc12",3,3],["c1ccc2ccccc2c1","[c&r6,C&r5:1](-[C!R]=[C!R]-c1ccccc1)>>[ch&r6,CH1&r5:1]","C(=Cc1cccc2ccccc12)c1cccc2ccccc12",3,3],["C(=Cc1cccc2cccnc12)c1cccc2cccnc12","[ch&r6:0]>>[nr6:0]","C(=Cc1cccc2ccccc12)c1cccc2ccccc12",3,3],["C(=Cc1cccc2ccncc12)c1cccc2ccncc12","[ch&r6:0]>>[nr6:0]","C(=Cc1cccc2ccccc12)c1cccc2ccccc12",3,3],["C(=Cc1ccnc2ccccc12)c1ccnc2ccccc12","[ch&r6:0]>>[nr6:0]","C(=Cc1cccc2ccccc12)c1cccc2ccccc12",3,3],["C(=Cc1nccc2ccccc12)c1nccc2ccccc12","[ch&r6:0]>>[nr6:0]","C(=Cc1cccc2ccccc12)c1cccc2ccccc12",3,3],["C(=Cc1cncc2ccccc12)c1cncc2ccccc12","[ch&r6:0]>>[nr6:0]","C(=Cc1cccc2ccccc12)c1cccc2ccccc12",3,3],["C(=Cc1cccc2cnccc12)c1cccc2cnccc12","[ch&r6:0]>>[nr6:0]","C(=Cc1cccc2ccccc12)c1cccc2ccccc12",3,3],["C(=Cc1cccc2ncccc12)c1cccc2ncccc12","[ch&r6:0]>>[nr6:0]","C(=Cc1cccc2ccccc12)c1cccc2ccccc12",3,3],["O=c1ccc2cccc(C=Cc3cccc4ccc(=O)oc34)c2o1","[c:1]1[c:2][ch:3][ch:4][c:5][c:6]1>>[c:1]1[c:2][o:3][c:4](=O)[c:5][c:6]1","C(=Cc1cccc2ccccc12)c1cccc2ccccc12",3,3],["O=c1occ2ccccc2c1C=Cc1c(=O)occ2ccccc12","[c:1]1[c:2][ch:3][ch:4][c:5][c:6]1>>[c:1]1[c:2][o:3][c:4](=O)[c:5][c:6]1","C(=Cc1cccc2ccccc12)c1cccc2ccccc12",3,3],["O=c1cc2cccc(C=Cc3cccc4cc(=O)occ34)c2co1","[c:1]1[c:2][ch:3][ch:4][c:5][c:6]1>>[c:1]1[c:2][o:3][c:4](=O)[c:5][c:6]1","C(=Cc1cccc2ccccc12)c1cccc2ccccc12",3,3],["O=c1ccc2c(C=Cc3cccc4oc(=O)ccc34)cccc2o1","[c:1]1[c:2][ch:3][ch:4][c:5][c:6]1>>[c:1]1[c:2][o:3][c:4](=O)[c:5][c:6]1","C(=Cc1cccc2ccccc12)c1cccc2ccccc12",3,3],["O=c1occ(C=Cc2coc(=O)c3ccccc23)c2ccccc12","[c:1]1[c:2][ch:3][ch:4][c:5][c:6]1>>[c:1]1[c:2][o:3][c:4](=O)[c:5][c:6]1","C(=Cc1cccc2ccccc12)c1cccc2ccccc12",3,3],["O=c1occc2c(C=Cc3cccc4c(=O)occc34)cccc12","[c:1]1[c:2][ch:3][ch:4][c:5][c:6]1>>[c:1]1[c:2][o:3][c:4](=O)[c:5][c:6]1","C(=Cc1cccc2ccccc12)c1cccc2ccccc12",3,3],["O=c1cc(C=Cc2cc(=O)oc3ccccc23)c2ccccc2o1","[c:1]1[c:2][ch:3][ch:4][c:5][c:6]1>>[c:1]1[c:2][o:3][c:4](=O)[c:5][c:6]1","C(=Cc1cccc2ccccc12)c1cccc2ccccc12",3,3],["O=c1cc2c(C=Cc3cccc4coc(=O)cc34)cccc2co1","[c:1]1[c:2][ch:3][ch:4][c:5][c:6]1>>[c:1]1[c:2][o:3][c:4](=O)[c:5][c:6]1","C(=Cc1cccc2ccccc12)c1cccc2ccccc12",3,3],["O=c1occc2cccc(C=Cc3cccc4ccoc(=O)c34)c12","[c:1]1[c:2][ch:3][ch:4][c:5][c:6]1>>[c:1]1[c:2][o:3][c:4](=O)[c:5][c:6]1","C(=Cc1cccc2ccccc12)c1cccc2ccccc12",3,3],["O=c1cc2ccccc2c(C=Cc2oc(=O)cc3ccccc23)o1","[c:1]1[c:2][ch:3][ch:4][c:5][c:6]1>>[c:1]1[c:2][o:3][c:4](=O)[c:5][c:6]1","C(=Cc1cccc2ccccc12)c1cccc2ccccc12",3,3],["O=c1ccoc2cccc(C=Cc3cccc4occc(=O)c34)c12","[ch:1]1[c:2][c:3][ch:4][c:5][c:6]1>>[o:1]1[c:2][c:3][C:4](=O)[c:5][c:6]1","C(=Cc1cccc2ccccc12)c1cccc2ccccc12",3,3],["O=c1ccoc2c(C=Cc3cccc4c(=O)ccoc34)cccc12","[ch:1]1[c:2][c:3][ch:4][c:5][c:6]1>>[o:1]1[c:2][c:3][C:4](=O)[c:5][c:6]1","C(=Cc1cccc2ccccc12)c1cccc2ccccc12",3,3],["C1=CCC(C=Cc2cccc3c(C=CC4=CC=CC4)cccc23)=C1","[c:0]1[ch:1][ch][c:3][c!r5:4][c!r5:5]1>>[c:0]1[CH2:1][c:3][c:4][c:5]1","C(=Cc1cccc2c(C=Cc3ccccc3)cccc12)c1ccccc1",3,3],["C1=CC(C=Cc2cccc3c(C=CC4=CCC=C4)cccc23)=CC1","[c:0]1[ch:1][ch][c:3][c!r5:4][c!r5:5]1>>[c:0]1[CH2:1][c:3][c:4][c:5]1","C(=Cc1cccc2c(C=Cc3ccccc3)cccc12)c1ccccc1",3,3],["c1ccc2ccccc2c1","[c&r6,C&r5:1](-[C!R]=[C!R]-c1ccccc1)>>[ch&r6,CH1&r5:1]","C(=Cc1cccc2c(C=Cc3ccccc3)cccc12)c1ccccc1",3,3],["c1ccccc1","[c&r6,C&r5:1](-[C!R]=[C!R]-c1ccccc1)>>[ch&r6,CH1&r5:1]","C(=Cc1cccc2c(C=Cc3ccccc3)cccc12)c1ccccc1",3,3],["C(=Cc1cncc2c(C=Cc3ccccc3)cncc12)c1ccccc1","[ch&r6:0]>>[nr6:0]","C(=Cc1cccc2c(C=Cc3ccccc3)cccc12)c1ccccc1",3,3],["C(=Cc1cccc2c(C=Cc3ccncc3)cccc12)c1ccncc1","[ch&r6:0]>>[nr6:0]","C(=Cc1cccc2c(C=Cc3ccccc3)cccc12)c1ccccc1",3,3],["C(=Cc1nccc2c(C=Cc3ccccc3)nccc12)c1ccccc1","[ch&r6:0]>>[nr6:0]","C(=Cc1cccc2c(C=Cc3ccccc3)cccc12)c1ccccc1",3,3],["C(=Cc1cccc2c(C=Cc3cccnc3)cccc12)c1cccnc1","[ch&r6:0]>>[nr6:0]","C(=Cc1cccc2c(C=Cc3ccccc3)cccc12)c1ccccc1",3,3],["C(=Cc1ccnc2c(C=Cc3ccccc3)ccnc12)c1ccccc1","[ch&r6:0]>>[nr6:0]","C(=Cc1cccc2c(C=Cc3ccccc3)cccc12)c1ccccc1",3,3],["C(=Cc1cccc2c(C=Cc3ccccn3)cccc12)c1ccccn1","[ch&r6:0]>>[nr6:0]","C(=Cc1cccc2c(C=Cc3ccccc3)cccc12)c1ccccc1",3,3],["O=c1cc(C=Cc2ccccc2)c2oc(=O)cc(C=Cc3ccccc3)c2o1","[c:1]1[c:2][ch:3][ch:4][c:5][c:6]1>>[c:1]1[c:2][o:3][c:4](=O)[c:5][c:6]1","C(=Cc1cccc2c(C=Cc3ccccc3)cccc12)c1ccccc1",3,3],["O=c1cc(C=Cc2cccc3c(C=Cc4ccoc(=O)c4)cccc23)cco1","[c:1]1[c:2][ch:3][ch:4][c:5][c:6]1>>[c:1]1[c:2][o:3][c:4](=O)[c:5][c:6]1","C(=Cc1cccc2c(C=Cc3ccccc3)cccc12)c1ccccc1",3,3],["O=c1ccc(C=Cc2cccc3c(C=Cc4ccc(=O)oc4)cccc23)co1","[c:1]1[c:2][ch:3][ch:4][c:5][c:6]1>>[c:1]1[c:2][o:3][c:4](=O)[c:5][c:6]1","C(=Cc1cccc2c(C=Cc3ccccc3)cccc12)c1ccccc1",3,3],["O=c1cccc(C=Cc2cccc3c(C=Cc4cccc(=O)o4)cccc23)o1","[c:1]1[c:2][ch:3][ch:4][c:5][c:6]1>>[c:1]1[c:2][o:3][c:4](=O)[c:5][c:6]1","C(=Cc1cccc2c(C=Cc3ccccc3)cccc12)c1ccccc1",3,3],["O=c1occ(C=Cc2ccccc2)c2c(=O)occ(C=Cc3ccccc3)c12","[c:1]1[c:2][ch:3][ch:4][c:5][c:6]1>>[c:1]1[c:2][o:3][c:4](=O)[c:5][c:6]1","C(=Cc1cccc2c(C=Cc3ccccc3)cccc12)c1ccccc1",3,3],["O=c1occcc1C=Cc1cccc2c(C=Cc3cccoc3=O)cccc12","[c:1]1[c:2][ch:3][ch:4][c:5][c:6]1>>[c:1]1[c:2][o:3][c:4](=O)[c:5][c:6]1","C(=Cc1cccc2c(C=Cc3ccccc3)cccc12)c1ccccc1",3,3],["O=c1ccocc1C=Cc1cccc2c(C=Cc3coccc3=O)cccc12","[ch:1]1[c:2][c:3][ch:4][c:5][c:6]1>>[o:1]1[c:2][c:3][C:4](=O)[c:5][c:6]1","C(=Cc1cccc2c(C=Cc3ccccc3)cccc12)c1ccccc1",3,3],["O=c1ccoc(C=Cc2cccc3c(C=Cc4cc(=O)cco4)cccc23)c1","[ch:1]1[c:2][c:3][ch:4][c:5][c:6]1>>[o:1]1[c:2][c:3][C:4](=O)[c:5][c:6]1","C(=Cc1cccc2c(C=Cc3ccccc3)cccc12)c1ccccc1",3,3],["C(#Cc1ccc2cc(C#CC3=CC=CC3)ccc2c1)C1=CC=CC1","[c:0]1[ch:1][ch][c:3][c!r5:4][c!r5:5]1>>[c:0]1[CH2:1][c:3][c:4][c:5]1","C(#Cc1ccc2cc(C#Cc3ccccc3)ccc2c1)c1ccccc1",3,3],["C(#Cc1ccc2cc(C#CC3=CCC=C3)ccc2c1)C1=CCC=C1","[c:0]1[ch:1][ch][c:3][c!r5:4][c!r5:5]1>>[c:0]1[CH2:1][c:3][c:4][c:5]1","C(#Cc1ccc2cc(C#Cc3ccccc3)ccc2c1)c1ccccc1",3,3],["c1ccc2ccccc2c1","[c&r6,C&r5:1](-C#C-c1ccccc1)>>[ch&r6,CH1&r5:1]","C(#Cc1ccc2cc(C#Cc3ccccc3)ccc2c1)c1ccccc1",3,3],["c1ccccc1","[c&r6,C&r5:1](-C#C-c1ccccc1)>>[ch&r6,CH1&r5:1]","C(#Cc1ccc2cc(C#Cc3ccccc3)ccc2c1)c1ccccc1",3,3],["C(#Cc1ccc2nc(C#Cc3ccccc3)ccc2n1)c1ccccc1","[ch&r6:0]>>[nr6:0]","C(#Cc1ccc2cc(C#Cc3ccccc3)ccc2c1)c1ccccc1",3,3],["C(#Cc1ccccn1)c1ccc2cc(C#Cc3ccccn3)ccc2c1","[ch&r6:0]>>[nr6:0]","C(#Cc1ccc2cc(C#Cc3ccccc3)ccc2c1)c1ccccc1",3,3],["C(#Cc1ccc2cc(C#Cc3ccncc3)ccc2c1)c1ccncc1","[ch&r6:0]>>[nr6:0]","C(#Cc1ccc2cc(C#Cc3ccccc3)ccc2c1)c1ccccc1",3,3],["C(#Cc1cc2cnc(C#Cc3ccccc3)cc2cn1)c1ccccc1","[ch&r6:0]>>[nr6:0]","C(#Cc1ccc2cc(C#Cc3ccccc3)ccc2c1)c1ccccc1",3,3],["C(#Cc1ccc2cc(C#Cc3cccnc3)ccc2c1)c1cccnc1","[ch&r6:0]>>[nr6:0]","C(#Cc1ccc2cc(C#Cc3ccccc3)ccc2c1)c1ccccc1",3,3],["C(#Cc1cnc2cc(C#Cc3ccccc3)cnc2c1)c1ccccc1","[ch&r6:0]>>[nr6:0]","C(#Cc1ccc2cc(C#Cc3ccccc3)ccc2c1)c1ccccc1",3,3],["O=c1cccc(C#Cc2ccc3cc(C#Cc4cccc(=O)o4)ccc3c2)o1","[c:1]1[c:2][ch:3][ch:4][c:5][c:6]1>>[c:1]1[c:2][o:3][c:4](=O)[c:5][c:6]1","C(#Cc1ccc2cc(C#Cc3ccccc3)ccc2c1)c1ccccc1",3,3],["O=c1oc(C#Cc2ccccc2)cc2c(=O)oc(C#Cc3ccccc3)cc12","[c:1]1[c:2][ch:3][ch:4][c:5][c:6]1>>[c:1]1[c:2][o:3][c:4](=O)[c:5][c:6]1","C(#Cc1ccc2cc(C#Cc3ccccc3)ccc2c1)c1ccccc1",3,3],["O=c1cc(C#Cc2ccc3cc(C#Cc4ccoc(=O)c4)ccc3c2)cco1","[c:1]1[c:2][ch:3][ch:4][c:5][c:6]1>>[c:1]1[c:2][o:3][c:4](=O)[c:5][c:6]1","C(#Cc1ccc2cc(C#Cc3ccccc3)ccc2c1)c1ccccc1",3,3],["O=c1occcc1C#Cc1ccc2cc(C#Cc3cccoc3=O)ccc2c1","[c:1]1[c:2][ch:3][ch:4][c:5][c:6]1>>[c:1]1[c:2][o:3][c:4](=O)[c:5][c:6]1","C(#Cc1ccc2cc(C#Cc3ccccc3)ccc2c1)c1ccccc1",3,3],["O=c1ccc(C#Cc2ccc3cc(C#Cc4ccc(=O)oc4)ccc3c2)co1","[c:1]1[c:2][ch:3][ch:4][c:5][c:6]1>>[c:1]1[c:2][o:3][c:4](=O)[c:5][c:6]1","C(#Cc1ccc2cc(C#Cc3ccccc3)ccc2c1)c1ccccc1",3,3],["O=c1oc2cc(C#Cc3ccccc3)c(=O)oc2cc1C#Cc1ccccc1","[c:1]1[c:2][ch:3][ch:4][c:5][c:6]1>>[c:1]1[c:2][o:3][c:4](=O)[c:5][c:6]1","C(#Cc1ccc2cc(C#Cc3ccccc3)ccc2c1)c1ccccc1",3,3],["O=c1c(C#Cc2ccccc2)coc2c(=O)c(C#Cc3ccccc3)coc12","[ch:1]1[c:2][c:3][ch:4][c:5][c:6]1>>[o:1]1[c:2][c:3][C:4](=O)[c:5][c:6]1","C(#Cc1ccc2cc(C#Cc3ccccc3)ccc2c1)c1ccccc1",3,3],["O=c1ccocc1C#Cc1ccc2cc(C#Cc3coccc3=O)ccc2c1","[ch:1]1[c:2][c:3][ch:4][c:5][c:6]1>>[o:1]1[c:2][c:3][C:4](=O)[c:5][c:6]1","C(#Cc1ccc2cc(C#Cc3ccccc3)ccc2c1)c1ccccc1",3,3],["O=c1ccoc(C#Cc2ccc3cc(C#Cc4cc(=O)cco4)ccc3c2)c1","[ch:1]1[c:2][c:3][ch:4][c:5][c:6]1>>[o:1]1[c:2][c:3][C:4](=O)[c:5][c:6]1","C(#Cc1ccc2cc(C#Cc3ccccc3)ccc2c1)c1ccccc1",3,3],["O=c1cc(C#Cc2ccccc2)oc2c(=O)cc(C#Cc3ccccc3)oc12","[ch:1]1[c:2][c:3][ch:4][c:5][c:6]1>>[o:1]1[c:2][c:3][C:4](=O)[c:5][c:6]1","C(#Cc1ccc2cc(C#Cc3ccccc3)ccc2c1)c1ccccc1",3,3],["C(#Cc1cc(-c2ccccc2)cc(C#Cc2ccccc2)n1)c1ccccc1","[cH&r6,CH&r5:1]>>[#6:1](-[c]1[ch]ccc[ch]1)","C(#Cc1cccc(C#Cc2ccccc2)n1)c1ccccc1",3,3],["C(#Cc1cccc(C#CC2=CC=CC2)n1)C1=CC=CC1","[c:0]1[ch:1][ch][c:3][c!r5:4][c!r5:5]1>>[c:0]1[CH2:1][c:3][c:4][c:5]1","C(#Cc1cccc(C#Cc2ccccc2)n1)c1ccccc1",3,3],["C(#Cc1cccc(C#CC2=CCC=C2)n1)C1=CCC=C1","[c:0]1[ch:1][ch][c:3][c!r5:4][c!r5:5]1>>[c:0]1[CH2:1][c:3][c:4][c:5]1","C(#Cc1cccc(C#Cc2ccccc2)n1)c1ccccc1",3,3],["c1ccncc1","[c&r6,C&r5:1](-C#C-c1ccccc1)>>[ch&r6,CH1&r5:1]","C(#Cc1cccc(C#Cc2ccccc2)n1)c1ccccc1",3,3],["C(#Cc1cccc(C#Cc2ccccn2)n1)c1ccccn1","[ch&r6:0]>>[nr6:0]","C(#Cc1cccc(C#Cc2ccccc2)n1)c1ccccc1",3,3],["C(#Cc1ncnc(C#Cc2ccccc2)n1)c1ccccc1","[ch&r6:0]>>[nr6:0]","C(#Cc1cccc(C#Cc2ccccc2)n1)c1ccccc1",3,3],["C(#Cc1cccc(C#Cc2ccncc2)n1)c1ccncc1","[ch&r6:0]>>[nr6:0]","C(#Cc1cccc(C#Cc2ccccc2)n1)c1ccccc1",3,3],["C(#Cc1cccc(C#Cc2cccnc2)n1)c1cccnc1","[ch&r6:0]>>[nr6:0]","C(#Cc1cccc(C#Cc2ccccc2)n1)c1ccccc1",3,3],["C(#Cc1cncc(C#Cc2ccccc2)n1)c1ccccc1","[ch&r6:0]>>[nr6:0]","C(#Cc1cccc(C#Cc2ccccc2)n1)c1ccccc1",3,3],["C(#Cc1cccc(C#Cc2ccccc2)c1)c1ccccc1","[nr6:0]>>[ch&r6:0]","C(#Cc1cccc(C#Cc2ccccc2)n1)c1ccccc1",3,3],["C(=Cc1cccc(C=Cc2ccccc2)c1)c1ccccc1","[c&r6,C&r5:1](-[c]1[ch]ccc[ch]1)>>[*:1]","C(=Cc1cc(C=Cc2ccccc2)cc(-c2ccccc2)c1)c1ccccc1",3,3],["c1ccccc1","[c&r6,C&r5:1](-[c]1[ch]ccc[ch]1)>>[*:1]","C(=Cc1cc(C=Cc2ccccc2)cc(-c2ccccc2)c1)c1ccccc1",3,3],["C1=CCC(c2cc(C=Cc3ccccc3)cc(C=Cc3ccccc3)c2)=C1","[c:0]1[ch:1][ch][c:3][c!r5:4][c!r5:5]1>>[c:0]1[CH2:1][c:3][c:4][c:5]1","C(=Cc1cc(C=Cc2ccccc2)cc(-c2ccccc2)c1)c1ccccc1",3,3],["C1=CC(c2cc(C=Cc3ccccc3)cc(C=Cc3ccccc3)c2)=CC1","[c:0]1[ch:1][ch][c:3][c!r5:4][c!r5:5]1>>[c:0]1[CH2:1][c:3][c:4][c:5]1","C(=Cc1cc(C=Cc2ccccc2)cc(-c2ccccc2)c1)c1ccccc1",3,3],["C1=CCC(C=Cc2cc(C=CC3=CC=CC3)cc(-c3ccccc3)c2)=C1","[c:0]1[ch:1][ch][c:3][c!r5:4][c!r5:5]1>>[c:0]1[CH2:1][c:3][c:4][c:5]1","C(=Cc1cc(C=Cc2ccccc2)cc(-c2ccccc2)c1)c1ccccc1",3,3],["C1=CC(C=Cc2cc(C=CC3=CCC=C3)cc(-c3ccccc3)c2)=CC1","[c:0]1[ch:1][ch][c:3][c!r5:4][c!r5:5]1>>[c:0]1[CH2:1][c:3][c:4][c:5]1","C(=Cc1cc(C=Cc2ccccc2)cc(-c2ccccc2)c1)c1ccccc1",3,3],["c1ccc(-c2ccccc2)cc1","[c&r6,C&r5:1](-[C!R]=[C!R]-c1ccccc1)>>[ch&r6,CH1&r5:1]","C(=Cc1cc(C=Cc2ccccc2)cc(-c2ccccc2)c1)c1ccccc1",3,3],["c1ccccc1","[c&r6,C&r5:1](-[C!R]=[C!R]-c1ccccc1)>>[ch&r6,CH1&r5:1]","C(=Cc1cc(C=Cc2ccccc2)cc(-c2ccccc2)c1)c1ccccc1",3,3],["C(=Cc1ccccn1)c1cc(C=Cc2ccccn2)cc(-c2ccccc2)c1","[ch&r6:0]>>[nr6:0]","C(=Cc1cc(C=Cc2ccccc2)cc(-c2ccccc2)c1)c1ccccc1",3,3],["C(=Cc1cc(C=Cc2ccccc2)cc(-c2ccccn2)c1)c1ccccc1","[ch&r6:0]>>[nr6:0]","C(=Cc1cc(C=Cc2ccccc2)cc(-c2ccccc2)c1)c1ccccc1",3,3],["C(=Cc1cc(-c2ccccc2)cc(C=Cc2ccccc2)n1)c1ccccc1","[ch&r6:0]>>[nr6:0]","C(=Cc1cc(C=Cc2ccccc2)cc(-c2ccccc2)c1)c1ccccc1",3,3],["C(=Cc1cc(C=Cc2ccccc2)cc(-c2cccnc2)c1)c1ccccc1","[ch&r6:0]>>[nr6:0]","C(=Cc1cc(C=Cc2ccccc2)cc(-c2ccccc2)c1)c1ccccc1",3,3],["C(=Cc1cc(C=Cc2cccnc2)cc(-c2ccccc2)c1)c1cccnc1","[ch&r6:0]>>[nr6:0]","C(=Cc1cc(C=Cc2ccccc2)cc(-c2ccccc2)c1)c1ccccc1",3,3],["C(=Cc1cc(C=Cc2ccncc2)cc(-c2ccccc2)c1)c1ccncc1","[ch&r6:0]>>[nr6:0]","C(=Cc1cc(C=Cc2ccccc2)cc(-c2ccccc2)c1)c1ccccc1",3,3],["C(=Cc1cc(C=Cc2ccccc2)cc(-c2ccncc2)c1)c1ccccc1","[ch&r6:0]>>[nr6:0]","C(=Cc1cc(C=Cc2ccccc2)cc(-c2ccccc2)c1)c1ccccc1",3,3],["C(=Cc1cc(C=Cc2ccccc2)nc(-c2ccccc2)n1)c1ccccc1","[ch&r6:0]>>[nr6:0]","C(=Cc1cc(C=Cc2ccccc2)cc(-c2ccccc2)c1)c1ccccc1",3,3],["O=c1cccc(-c2cc(C=Cc3ccccc3)cc(C=Cc3ccccc3)c2)o1","[c:1]1[c:2][ch:3][ch:4][c:5][c:6]1>>[c:1]1[c:2][o:3][c:4](=O)[c:5][c:6]1","C(=Cc1cc(C=Cc2ccccc2)cc(-c2ccccc2)c1)c1ccccc1",3,3],["O=c1ccc(C=Cc2cc(C=Cc3ccc(=O)oc3)cc(-c3ccccc3)c2)co1","[c:1]1[c:2][ch:3][ch:4][c:5][c:6]1>>[c:1]1[c:2][o:3][c:4](=O)[c:5][c:6]1","C(=Cc1cc(C=Cc2ccccc2)cc(-c2ccccc2)c1)c1ccccc1",3,3],["O=c1ccc(-c2cc(C=Cc3ccccc3)cc(C=Cc3ccccc3)c2)co1","[c:1]1[c:2][ch:3][ch:4][c:5][c:6]1>>[c:1]1[c:2][o:3][c:4](=O)[c:5][c:6]1","C(=Cc1cc(C=Cc2ccccc2)cc(-c2ccccc2)c1)c1ccccc1",3,3],["O=c1occcc1-c1cc(C=Cc2ccccc2)cc(C=Cc2ccccc2)c1","[c:1]1[c:2][ch:3][ch:4][c:5][c:6]1>>[c:1]1[c:2][o:3][c:4](=O)[c:5][c:6]1","C(=Cc1cc(C=Cc2ccccc2)cc(-c2ccccc2)c1)c1ccccc1",3,3],["O=c1cc(-c2cc(C=Cc3ccccc3)cc(C=Cc3ccccc3)c2)cco1","[c:1]1[c:2][ch:3][ch:4][c:5][c:6]1>>[c:1]1[c:2][o:3][c:4](=O)[c:5][c:6]1","C(=Cc1cc(C=Cc2ccccc2)cc(-c2ccccc2)c1)c1ccccc1",3,3],["O=c1cc(C=Cc2cc(C=Cc3ccoc(=O)c3)cc(-c3ccccc3)c2)cco1","[c:1]1[c:2][ch:3][ch:4][c:5][c:6]1>>[c:1]1[c:2][o:3][c:4](=O)[c:5][c:6]1","C(=Cc1cc(C=Cc2ccccc2)cc(-c2ccccc2)c1)c1ccccc1",3,3],["O=c1cccc(C=Cc2cc(C=Cc3cccc(=O)o3)cc(-c3ccccc3)c2)o1","[c:1]1[c:2][ch:3][ch:4][c:5][c:6]1>>[c:1]1[c:2][o:3][c:4](=O)[c:5][c:6]1","C(=Cc1cc(C=Cc2ccccc2)cc(-c2ccccc2)c1)c1ccccc1",3,3],["O=c1occcc1C=Cc1cc(C=Cc2cccoc2=O)cc(-c2ccccc2)c1","[c:1]1[c:2][ch:3][ch:4][c:5][c:6]1>>[c:1]1[c:2][o:3][c:4](=O)[c:5][c:6]1","C(=Cc1cc(C=Cc2ccccc2)cc(-c2ccccc2)c1)c1ccccc1",3,3],["O=c1ccocc1C=Cc1cc(C=Cc2coccc2=O)cc(-c2ccccc2)c1","[ch:1]1[c:2][c:3][ch:4][c:5][c:6]1>>[o:1]1[c:2][c:3][C:4](=O)[c:5][c:6]1","C(=Cc1cc(C=Cc2ccccc2)cc(-c2ccccc2)c1)c1ccccc1",3,3],["O=c1ccocc1-c1cc(C=Cc2ccccc2)cc(C=Cc2ccccc2)c1","[ch:1]1[c:2][c:3][ch:4][c:5][c:6]1>>[o:1]1[c:2][c:3][C:4](=O)[c:5][c:6]1","C(=Cc1cc(C=Cc2ccccc2)cc(-c2ccccc2)c1)c1ccccc1",3,3],["O=c1ccoc(C=Cc2cc(C=Cc3cc(=O)cco3)cc(-c3ccccc3)c2)c1","[ch:1]1[c:2][c:3][ch:4][c:5][c:6]1>>[o:1]1[c:2][c:3][C:4](=O)[c:5][c:6]1","C(=Cc1cc(C=Cc2ccccc2)cc(-c2ccccc2)c1)c1ccccc1",3,3],["O=c1ccoc(-c2cc(C=Cc3ccccc3)cc(C=Cc3ccccc3)c2)c1","[ch:1]1[c:2][c:3][ch:4][c:5][c:6]1>>[o:1]1[c:2][c:3][C:4](=O)[c:5][c:6]1","C(=Cc1cc(C=Cc2ccccc2)cc(-c2ccccc2)c1)c1ccccc1",3,3],["c1ccc(-c2cncc(-c3ccccc3)c2-c2ccncc2)cc1","[cH&r6,CH&r5:1]>>[#6:1](-[c]1[ch]ccc[ch]1)","c1cc(-c2ccncc2)ccn1",3,3],["c1ccc(-c2cc(-c3ccncc3)cc(-c3ccccc3)n2)cc1","[cH&r6,CH&r5:1]>>[#6:1](-[c]1[ch]ccc[ch]1)","c1cc(-c2ccncc2)ccn1",3,3],["c1ccc(-c2cnccc2-c2ccncc2-c2ccccc2)cc1","[cH&r6,CH&r5:1]>>[#6:1](-[c]1[ch]ccc[ch]1)","c1cc(-c2ccncc2)ccn1",3,3],["c1ccc(-c2cc(-c3ccnc(-c4ccccc4)c3)ccn2)cc1","[cH&r6,CH&r5:1]>>[#6:1](-[c]1[ch]ccc[ch]1)","c1cc(-c2ccncc2)ccn1",3,3],["c1ccc2c(-c3ccnc4ccccc34)ccnc2c1","[cH&r6:1][cH&r6:2]>>[c:1]2cccc[c:2]2","c1cc(-c2ccncc2)ccn1",3,3],["C(=Cc1cncc(C=Cc2ccccc2)c1-c1ccncc1)c1ccccc1","[ch&r6,CH1&r5:1]>>[*:1](-C=C-c1ccccc1)","c1cc(-c2ccncc2)ccn1",3,3],["C(=Cc1cnccc1-c1ccncc1C=Cc1ccccc1)c1ccccc1","[ch&r6,CH1&r5:1]>>[*:1](-C=C-c1ccccc1)","c1cc(-c2ccncc2)ccn1",3,3],["C(=Cc1cc(-c2ccncc2)cc(C=Cc2ccccc2)n1)c1ccccc1","[ch&r6,CH1&r5:1]>>[*:1](-C=C-c1ccccc1)","c1cc(-c2ccncc2)ccn1",3,3],["C(=Cc1cc(-c2ccnc(C=Cc3ccccc3)c2)ccn1)c1ccccc1","[ch&r6,CH1&r5:1]>>[*:1](-C=C-c1ccccc1)","c1cc(-c2ccncc2)ccn1",3,3],["C(#Cc1cnccc1-c1ccncc1C#Cc1ccccc1)c1ccccc1","[ch&r6,CH1&r5:1]>>[*:1](-C#C-c1ccccc1)","c1cc(-c2ccncc2)ccn1",3,3],["C(#Cc1cc(-c2ccncc2)cc(C#Cc2ccccc2)n1)c1ccccc1","[ch&r6,CH1&r5:1]>>[*:1](-C#C-c1ccccc1)","c1cc(-c2ccncc2)ccn1",3,3],["C(#Cc1cncc(C#Cc2ccccc2)c1-c1ccncc1)c1ccccc1","[ch&r6,CH1&r5:1]>>[*:1](-C#C-c1ccccc1)","c1cc(-c2ccncc2)ccn1",3,3],["C(#Cc1cc(-c2ccnc(C#Cc3ccccc3)c2)ccn1)c1ccccc1","[ch&r6,CH1&r5:1]>>[*:1](-C#C-c1ccccc1)","c1cc(-c2ccncc2)ccn1",3,3],["c1cc(-c2ccnnc2)cnn1","[ch&r6:0]>>[nr6:0]","c1cc(-c2ccncc2)ccn1",3,3],["c1cc(-c2ccncn2)ncn1","[ch&r6:0]>>[nr6:0]","c1cc(-c2ccncc2)ccn1",3,3],["c1ccc(-c2ccccc2)cc1","[nr6:0]>>[ch&r6:0]","c1cc(-c2ccncc2)ccn1",3,3],["c1ccc(Nc2cc(-c3ccnc(Nc4ccccc4)c3)ccn2)cc1","[ch&r6,CH1&r5:1]>>[*:1](-N-c1ccccc1)","c1cc(-c2ccncc2)ccn1",3,3],["c1ccc(Nc2cnccc2-c2ccncc2Nc2ccccc2)cc1","[ch&r6,CH1&r5:1]>>[*:1](-N-c1ccccc1)","c1cc(-c2ccncc2)ccn1",3,3],["c1ccc(Nc2cncc(Nc3ccccc3)c2-c2ccncc2)cc1","[ch&r6,CH1&r5:1]>>[*:1](-N-c1ccccc1)","c1cc(-c2ccncc2)ccn1",3,3],["c1ccc(Nc2cc(-c3ccncc3)cc(Nc3ccccc3)n2)cc1","[ch&r6,CH1&r5:1]>>[*:1](-N-c1ccccc1)","c1cc(-c2ccncc2)ccn1",3,3],["O=c1ccc(-c2ccc(=O)oc2-c2ccccc2)c(-c2ccccc2)o1","[cH&r6,CH&r5:1]>>[#6:1](-[c]1[ch]ccc[ch]1)","O=c1ccc(-c2ccc(=O)oc2)co1",3,3],["O=c1cc(-c2ccccc2)c(-c2coc(=O)cc2-c2ccccc2)co1","[cH&r6,CH&r5:1]>>[#6:1](-[c]1[ch]ccc[ch]1)","O=c1ccc(-c2ccc(=O)oc2)co1",3,3],["O=c1occ(-c2coc(=O)c(-c3ccccc3)c2)cc1-c1ccccc1","[cH&r6,CH&r5:1]>>[#6:1](-[c]1[ch]ccc[ch]1)","O=c1ccc(-c2ccc(=O)oc2)co1",3,3],["O=c1occ(-c2coc(=O)c3ccccc23)c2ccccc12","[cH&r6:1][cH&r6:2]>>[c:1]2cccc[c:2]2","O=c1ccc(-c2ccc(=O)oc2)co1",3,3],["O=c1occ(-c2coc(=O)c(C=Cc3ccccc3)c2)cc1C=Cc1ccccc1","[ch&r6,CH1&r5:1]>>[*:1](-C=C-c1ccccc1)","O=c1ccc(-c2ccc(=O)oc2)co1",3,3],["O=c1cc(C=Cc2ccccc2)c(-c2coc(=O)cc2C=Cc2ccccc2)co1","[ch&r6,CH1&r5:1]>>[*:1](-C=C-c1ccccc1)","O=c1ccc(-c2ccc(=O)oc2)co1",3,3],["O=c1ccc(-c2ccc(=O)oc2C=Cc2ccccc2)c(C=Cc2ccccc2)o1","[ch&r6,CH1&r5:1]>>[*:1](-C=C-c1ccccc1)","O=c1ccc(-c2ccc(=O)oc2)co1",3,3],["O=c1ccc(-c2ccc(=O)oc2C#Cc2ccccc2)c(C#Cc2ccccc2)o1","[ch&r6,CH1&r5:1]>>[*:1](-C#C-c1ccccc1)","O=c1ccc(-c2ccc(=O)oc2)co1",3,3],["O=c1occ(-c2coc(=O)c(C#Cc3ccccc3)c2)cc1C#Cc1ccccc1","[ch&r6,CH1&r5:1]>>[*:1](-C#C-c1ccccc1)","O=c1ccc(-c2ccc(=O)oc2)co1",3,3],["O=c1cc(C#Cc2ccccc2)c(-c2coc(=O)cc2C#Cc2ccccc2)co1","[ch&r6,CH1&r5:1]>>[*:1](-C#C-c1ccccc1)","O=c1ccc(-c2ccc(=O)oc2)co1",3,3],["c1ccc(-c2ccccc2)cc1","[o:1][c:2](=O)>>[ch:1][ch:2]","O=c1ccc(-c2ccc(=O)oc2)co1",3,3],["O=c1ccc(-c2ccc(=O)[nH]c2)c[nH]1","[o:1]>>[nH:1]","O=c1ccc(-c2ccc(=O)oc2)co1",3,3],["O=c1ccocc1","[c&r6,C&r5:1](-[c]1[ch]ccc[ch]1)>>[*:1]","O=c1cc(-c2ccccc2)oc(-c2ccccc2)c1",3,3],["O=c1cc(C2=CC=CC2)oc(C2=CC=CC2)c1","[c:0]1[ch:1][ch][c:3][c!r5:4][c!r5:5]1>>[c:0]1[CH2:1][c:3][c:4][c:5]1","O=c1cc(-c2ccccc2)oc(-c2ccccc2)c1",3,3],["O=c1cc(C2=CCC=C2)oc(C2=CCC=C2)c1","[c:0]1[ch:1][ch][c:3][c!r5:4][c!r5:5]1>>[c:0]1[CH2:1][c:3][c:4][c:5]1","O=c1cc(-c2ccccc2)oc(-c2ccccc2)c1",3,3],["O=c1cc(-c2ccncc2)oc(-c2ccncc2)c1","[ch&r6:0]>>[nr6:0]","O=c1cc(-c2ccccc2)oc(-c2ccccc2)c1",3,3],["O=c1cc(-c2cccnc2)oc(-c2cccnc2)c1","[ch&r6:0]>>[nr6:0]","O=c1cc(-c2ccccc2)oc(-c2ccccc2)c1",3,3],["O=c1nc(-c2ccccc2)oc(-c2ccccc2)n1","[ch&r6:0]>>[nr6:0]","O=c1cc(-c2ccccc2)oc(-c2ccccc2)c1",3,3],["O=c1cc(-c2ccccn2)oc(-c2ccccn2)c1","[ch&r6:0]>>[nr6:0]","O=c1cc(-c2ccccc2)oc(-c2ccccc2)c1",3,3],["c1ccc(-c2cccc(-c3ccccc3)c2)cc1","[o:1][c:2][c:3][c:4](=O)>>[ch:1][c:2][c:3][ch:4]","O=c1cc(-c2ccccc2)oc(-c2ccccc2)c1",3,3],["O=c1cc(-c2ccccc2)[nH]c(-c2ccccc2)c1","[o:1]>>[nH:1]","O=c1cc(-c2ccccc2)oc(-c2ccccc2)c1",3,3],["c1ccc2c(c1)ccc1ccc3ccccc3c12","[cH&r6:1][cH&r6:2]>>[c:1]2cccc[c:2]2","c1ccc2c(c1)ccc1ccccc12",3,3],["c1ccc2c(c1)c1ccccc1c1ccccc21","[cH&r6:1][cH&r6:2]>>[c:1]2cccc[c:2]2","c1ccc2c(c1)ccc1ccccc12",3,3],["c1ccc2c(c1)ccc1c3ccccc3ccc21","[cH&r6:1][cH&r6:2]>>[c:1]2cccc[c:2]2","c1ccc2c(c1)ccc1ccccc12",3,3],["c1ccc2ccccc2c1","[r6:0][c:1]2[ch][ch][ch][ch][c:2]2[r6:3]>>[*:0][c:1][c:2][*:3]","c1ccc2c(c1)ccc1ccccc12",3,3],["c1cc2ccc3cccc4ccc(c1)c2c34","[c:4]1[c:3][ch:2][c:1]2[c:6]([c:5]1)[c:7][c:8][c:9]1[c:10][c:11][c:12][ch:13][c:14]12>>c1c[c:2]2[c:3][c:4][c:5][c:6]3[c:7][c:8][c:9]4[c:10][c:11][c:12][c:13]1[c:14]4[c:1]32","c1ccc2c(c1)ccc1ccccc12",3,3],["C1=c2ccc3c(c2=CC1)=CCC=3","[c:0]1[ch:1][ch][c:3][c!r5:4][c!r5:5]1>>[c:0]1[CH2:1][c:3][c:4][c:5]1","c1ccc2c(c1)ccc1ccccc12",3,3],["C1=Cc2c(ccc3c2C=CC3)C1","[c:0]1[ch:1][ch][c:3][c!r5:4][c!r5:5]1>>[c:0]1[CH2:1][c:3][c:4][c:5]1","c1ccc2c(c1)ccc1ccccc12",3,3],["C1=Cc2ccc3c(c2C1)CC=C3","[c:0]1[ch:1][ch][c:3][c!r5:4][c!r5:5]1>>[c:0]1[CH2:1][c:3][c:4][c:5]1","c1ccc2c(c1)ccc1ccccc12",3,3],["c1ccc2c(c1)Cc1ccccc1-2","[c:0]1[ch:1][ch][c:3][c!r5:4][c!r5:5]1>>[c:0]1[CH2:1][c:3][c:4][c:5]1","c1ccc2c(c1)ccc1ccccc12",3,3],["c1ccc2c(c1)nnc1ccccc12","[ch&r6:0]>>[nr6:0]","c1ccc2c(c1)ccc1ccccc12",3,3],["c1cnc2ccc3ncccc3c2c1","[ch&r6:0]>>[nr6:0]","c1ccc2c(c1)ccc1ccccc12",3,3],["c1cc2ccc3ccncc3c2cn1","[ch&r6:0]>>[nr6:0]","c1ccc2c(c1)ccc1ccccc12",3,3],["c1cnc2c(c1)ccc1cccnc12","[ch&r6:0]>>[nr6:0]","c1ccc2c(c1)ccc1ccccc12",3,3],["c1cc2c(ccc3cnccc32)cn1","[ch&r6:0]>>[nr6:0]","c1ccc2c(c1)ccc1ccccc12",3,3],["O=c1ccc2ccc3ccc(=O)oc3c2o1","[c:1]1[c:2][ch:3][ch:4][c:5][c:6]1>>[c:1]1[c:2][o:3][c:4](=O)[c:5][c:6]1","c1ccc2c(c1)ccc1ccccc12",3,3],["O=c1ccc2c(ccc3oc(=O)ccc32)o1","[c:1]1[c:2][ch:3][ch:4][c:5][c:6]1>>[c:1]1[c:2][o:3][c:4](=O)[c:5][c:6]1","c1ccc2c(c1)ccc1ccccc12",3,3],["O=c1cc2c(ccc3coc(=O)cc32)co1","[c:1]1[c:2][ch:3][ch:4][c:5][c:6]1>>[c:1]1[c:2][o:3][c:4](=O)[c:5][c:6]1","c1ccc2c(c1)ccc1ccccc12",3,3],["O=c1occc2c1ccc1c(=O)occc12","[c:1]1[c:2][ch:3][ch:4][c:5][c:6]1>>[c:1]1[c:2][o:3][c:4](=O)[c:5][c:6]1","c1ccc2c(c1)ccc1ccccc12",3,3],["O=c1cc2ccc3cc(=O)occ3c2co1","[c:1]1[c:2][ch:3][ch:4][c:5][c:6]1>>[c:1]1[c:2][o:3][c:4](=O)[c:5][c:6]1","c1ccc2c(c1)ccc1ccccc12",3,3],["O=c1occc2ccc3ccoc(=O)c3c12","[c:1]1[c:2][ch:3][ch:4][c:5][c:6]1>>[c:1]1[c:2][o:3][c:4](=O)[c:5][c:6]1","c1ccc2c(c1)ccc1ccccc12",3,3],["O=c1ccoc2ccc3occc(=O)c3c12","[ch:1]1[c:2][c:3][ch:4][c:5][c:6]1>>[o:1]1[c:2][c:3][C:4](=O)[c:5][c:6]1","c1ccc2c(c1)ccc1ccccc12",3,3],["O=c1ccoc2c1ccc1c(=O)ccoc12","[ch:1]1[c:2][c:3][ch:4][c:5][c:6]1>>[o:1]1[c:2][c:3][C:4](=O)[c:5][c:6]1","c1ccc2c(c1)ccc1ccccc12",3,3],["O=c1cc(C=Cc2cc(=O)occ2-c2ccccc2)c(-c2ccccc2)co1","[cH&r6,CH&r5:1]>>[#6:1](-[c]1[ch]ccc[ch]1)","O=c1cc(C=Cc2ccoc(=O)c2)cco1",3,3],["O=c1cc(C=Cc2cc(-c3ccccc3)oc(=O)c2)cc(-c2ccccc2)o1","[cH&r6,CH&r5:1]>>[#6:1](-[c]1[ch]ccc[ch]1)","O=c1cc(C=Cc2ccoc(=O)c2)cco1",3,3],["O=c1occc(C=Cc2ccoc(=O)c2-c2ccccc2)c1-c1ccccc1","[cH&r6,CH&r5:1]>>[#6:1](-[c]1[ch]ccc[ch]1)","O=c1cc(C=Cc2ccoc(=O)c2)cco1",3,3],["O=c1cc(C=Cc2cc(=O)oc3ccccc23)c2ccccc2o1","[cH&r6:1][cH&r6:2]>>[c:1]2cccc[c:2]2","O=c1cc(C=Cc2ccoc(=O)c2)cco1",3,3],["C(=Cc1ccccc1)c1ccccc1","[o:1][c:2](=O)>>[ch:1][ch:2]","O=c1cc(C=Cc2ccoc(=O)c2)cco1",3,3],["O=c1cc(C=Cc2cc[nH]c(=O)c2)cc[nH]1","[o:1]>>[nH:1]","O=c1cc(C=Cc2ccoc(=O)c2)cco1",3,3],["C(=Cc1cc2ccccc2cc1C=Cc1ccccc1)c1ccccc1","[cH&r6:1][cH&r6:2]>>[c:1]2cccc[c:2]2","C(=Cc1ccccc1C=Cc1ccccc1)c1ccccc1",3,3],["C1=CC(C=Cc2ccccc2C=CC2=CCC=C2)=CC1","[c:0]1[ch:1][ch][c:3][c!r5:4][c!r5:5]1>>[c:0]1[CH2:1][c:3][c:4][c:5]1","C(=Cc1ccccc1C=Cc1ccccc1)c1ccccc1",3,3],["C(=Cc1ccccc1)C1=CCC=C1C=Cc1ccccc1","[c:0]1[ch:1][ch][c:3][c!r5:4][c!r5:5]1>>[c:0]1[CH2:1][c:3][c:4][c:5]1","C(=Cc1ccccc1C=Cc1ccccc1)c1ccccc1",3,3],["C1=CCC(C=Cc2ccccc2C=CC2=CC=CC2)=C1","[c:0]1[ch:1][ch][c:3][c!r5:4][c!r5:5]1>>[c:0]1[CH2:1][c:3][c:4][c:5]1","C(=Cc1ccccc1C=Cc1ccccc1)c1ccccc1",3,3],["c1ccccc1","[c&r6,C&r5:1](-[C!R]=[C!R]-c1ccccc1)>>[ch&r6,CH1&r5:1]","C(=Cc1ccccc1C=Cc1ccccc1)c1ccccc1",3,3],["C(=Cc1ccccc1)c1ccccc1","[c&r6,C&r5:1](-[C!R]=[C!R]-c1ccccc1)>>[ch&r6,CH1&r5:1]","C(=Cc1ccccc1C=Cc1ccccc1)c1ccccc1",3,3],["C(=Cc1ccccc1C=Cc1ccncc1)c1ccncc1","[ch&r6:0]>>[nr6:0]","C(=Cc1ccccc1C=Cc1ccccc1)c1ccccc1",3,3],["C(=Cc1ccccc1C=Cc1cccnc1)c1cccnc1","[ch&r6:0]>>[nr6:0]","C(=Cc1ccccc1C=Cc1ccccc1)c1ccccc1",3,3],["C(=Cc1nccnc1C=Cc1ccccc1)c1ccccc1","[ch&r6:0]>>[nr6:0]","C(=Cc1ccccc1C=Cc1ccccc1)c1ccccc1",3,3],["C(=Cc1ccccc1C=Cc1ccccn1)c1ccccn1","[ch&r6:0]>>[nr6:0]","C(=Cc1ccccc1C=Cc1ccccc1)c1ccccc1",3,3],["C(=Cc1cnncc1C=Cc1ccccc1)c1ccccc1","[ch&r6:0]>>[nr6:0]","C(=Cc1ccccc1C=Cc1ccccc1)c1ccccc1",3,3],["O=c1cccc(C=Cc2ccccc2C=Cc2cccc(=O)o2)o1","[c:1]1[c:2][ch:3][ch:4][c:5][c:6]1>>[c:1]1[c:2][o:3][c:4](=O)[c:5][c:6]1","C(=Cc1ccccc1C=Cc1ccccc1)c1ccccc1",3,3],["O=c1cc(C=Cc2ccccc2C=Cc2ccoc(=O)c2)cco1","[c:1]1[c:2][ch:3][ch:4][c:5][c:6]1>>[c:1]1[c:2][o:3][c:4](=O)[c:5][c:6]1","C(=Cc1ccccc1C=Cc1ccccc1)c1ccccc1",3,3],["O=c1occcc1C=Cc1ccccc1C=Cc1cccoc1=O","[c:1]1[c:2][ch:3][ch:4][c:5][c:6]1>>[c:1]1[c:2][o:3][c:4](=O)[c:5][c:6]1","C(=Cc1ccccc1C=Cc1ccccc1)c1ccccc1",3,3],["O=c1ccc(C=Cc2ccccc2C=Cc2ccc(=O)oc2)co1","[c:1]1[c:2][ch:3][ch:4][c:5][c:6]1>>[c:1]1[c:2][o:3][c:4](=O)[c:5][c:6]1","C(=Cc1ccccc1C=Cc1ccccc1)c1ccccc1",3,3],["O=c1ccocc1C=Cc1ccccc1C=Cc1coccc1=O","[ch:1]1[c:2][c:3][ch:4][c:5][c:6]1>>[o:1]1[c:2][c:3][C:4](=O)[c:5][c:6]1","C(=Cc1ccccc1C=Cc1ccccc1)c1ccccc1",3,3],["O=c1ccoc(C=Cc2ccccc2C=Cc2cc(=O)cco2)c1","[ch:1]1[c:2][c:3][ch:4][c:5][c:6]1>>[o:1]1[c:2][c:3][C:4](=O)[c:5][c:6]1","C(=Cc1ccccc1C=Cc1ccccc1)c1ccccc1",3,3],["c1ccncc1","[c&r6,C&r5:1](-[c]1[ch]ccc[ch]1)>>[*:1]","c1ccc(-c2cccc(-c3ccccc3)n2)cc1",3,3],["C1=CCC(c2cccc(C3=CC=CC3)n2)=C1","[c:0]1[ch:1][ch][c:3][c!r5:4][c!r5:5]1>>[c:0]1[CH2:1][c:3][c:4][c:5]1","c1ccc(-c2cccc(-c3ccccc3)n2)cc1",3,3],["C1=CC(c2cccc(C3=CCC=C3)n2)=CC1","[c:0]1[ch:1][ch][c:3][c!r5:4][c!r5:5]1>>[c:0]1[CH2:1][c:3][c:4][c:5]1","c1ccc(-c2cccc(-c3ccccc3)n2)cc1",3,3],["C(=Cc1cc(-c2ccccc2)nc(-c2ccccc2)c1)c1ccccc1","[ch&r6,CH1&r5:1]>>[*:1](-C=C-c1ccccc1)","c1ccc(-c2cccc(-c3ccccc3)n2)cc1",3,3],["C(#Cc1cc(-c2ccccc2)nc(-c2ccccc2)c1)c1ccccc1","[ch&r6,CH1&r5:1]>>[*:1](-C#C-c1ccccc1)","c1ccc(-c2cccc(-c3ccccc3)n2)cc1",3,3],["c1ccc(-c2cncc(-c3ccccc3)n2)cc1","[ch&r6:0]>>[nr6:0]","c1ccc(-c2cccc(-c3ccccc3)n2)cc1",3,3],["c1ccc(-c2ncnc(-c3ccccc3)n2)cc1","[ch&r6:0]>>[nr6:0]","c1ccc(-c2cccc(-c3ccccc3)n2)cc1",3,3],["c1ccc(-c2cccc(-c3ccccn3)n2)nc1","[ch&r6:0]>>[nr6:0]","c1ccc(-c2cccc(-c3ccccc3)n2)cc1",3,3],["c1cncc(-c2cccc(-c3cccnc3)n2)c1","[ch&r6:0]>>[nr6:0]","c1ccc(-c2cccc(-c3ccccc3)n2)cc1",3,3],["c1cc(-c2ccncc2)nc(-c2ccncc2)c1","[ch&r6:0]>>[nr6:0]","c1ccc(-c2cccc(-c3ccccc3)n2)cc1",3,3],["c1ccc(-c2cccc(-c3ccccc3)c2)cc1","[nr6:0]>>[ch&r6:0]","c1ccc(-c2cccc(-c3ccccc3)n2)cc1",3,3],["c1ccc(Nc2cc(-c3ccccc3)nc(-c3ccccc3)c2)cc1","[ch&r6,CH1&r5:1]>>[*:1](-N-c1ccccc1)","c1ccc(-c2cccc(-c3ccccc3)n2)cc1",3,3],["c1ccc(Nc2ccccc2)cc1","[c&r6,C&r5:1](-[c]1[ch]ccc[ch]1)>>[*:1]","c1ccc(-c2ccc(Nc3ccc(-c4ccccc4)cc3)cc2)cc1",3,3],["c1ccccc1","[c&r6,C&r5:1](-[c]1[ch]ccc[ch]1)>>[*:1]","c1ccc(-c2ccc(Nc3ccc(-c4ccccc4)cc3)cc2)cc1",3,3],["C1=CC(c2ccc(Nc3ccc(C4=CCC=C4)cc3)cc2)=CC1","[c:0]1[ch:1][ch][c:3][c!r5:4][c!r5:5]1>>[c:0]1[CH2:1][c:3][c:4][c:5]1","c1ccc(-c2ccc(Nc3ccc(-c4ccccc4)cc3)cc2)cc1",3,3],["C1=C(NC2=CC=C(c3ccccc3)C2)CC(c2ccccc2)=C1","[c:0]1[ch:1][ch][c:3][c!r5:4][c!r5:5]1>>[c:0]1[CH2:1][c:3][c:4][c:5]1","c1ccc(-c2ccc(Nc3ccc(-c4ccccc4)cc3)cc2)cc1",3,3],["C1=CCC(c2ccc(Nc3ccc(C4=CC=CC4)cc3)cc2)=C1","[c:0]1[ch:1][ch][c:3][c!r5:4][c!r5:5]1>>[c:0]1[CH2:1][c:3][c:4][c:5]1","c1ccc(-c2ccc(Nc3ccc(-c4ccccc4)cc3)cc2)cc1",3,3],["c1ccc(-c2ccc(Nc3ccc(-c4ccccn4)cc3)cc2)nc1","[ch&r6:0]>>[nr6:0]","c1ccc(-c2ccc(Nc3ccc(-c4ccccc4)cc3)cc2)cc1",3,3],["c1ccc(-c2ccc(Nc3ccc(-c4ccccc4)cn3)nc2)cc1","[ch&r6:0]>>[nr6:0]","c1ccc(-c2ccc(Nc3ccc(-c4ccccc4)cc3)cc2)cc1",3,3],["c1ccc(-c2ccc(Nc3ccc(-c4ccccc4)nc3)cn2)cc1","[ch&r6:0]>>[nr6:0]","c1ccc(-c2ccc(Nc3ccc(-c4ccccc4)cc3)cc2)cc1",3,3],["c1cc(-c2ccc(Nc3ccc(-c4ccncc4)cc3)cc2)ccn1","[ch&r6:0]>>[nr6:0]","c1ccc(-c2ccc(Nc3ccc(-c4ccccc4)cc3)cc2)cc1",3,3],["c1cncc(-c2ccc(Nc3ccc(-c4cccnc4)cc3)cc2)c1","[ch&r6:0]>>[nr6:0]","c1ccc(-c2ccc(Nc3ccc(-c4ccccc4)cc3)cc2)cc1",3,3],["c1ccc(-c2ccccc2)cc1","[c&r6,C&r5:1](-[N!R]-c1ccccc1)>>[*:1]","c1ccc(-c2ccc(Nc3ccc(-c4ccccc4)cc3)cc2)cc1",3,3],["O=c1occc(C#Cc2ccoc(=O)c2-c2ccccc2)c1-c1ccccc1","[cH&r6,CH&r5:1]>>[#6:1](-[c]1[ch]ccc[ch]1)","O=c1cc(C#Cc2ccoc(=O)c2)cco1",3,3],["O=c1cc(C#Cc2cc(-c3ccccc3)oc(=O)c2)cc(-c2ccccc2)o1","[cH&r6,CH&r5:1]>>[#6:1](-[c]1[ch]ccc[ch]1)","O=c1cc(C#Cc2ccoc(=O)c2)cco1",3,3],["O=c1cc(C#Cc2cc(=O)occ2-c2ccccc2)c(-c2ccccc2)co1","[cH&r6,CH&r5:1]>>[#6:1](-[c]1[ch]ccc[ch]1)","O=c1cc(C#Cc2ccoc(=O)c2)cco1",3,3],["O=c1cc(C#Cc2cc(=O)oc3ccccc23)c2ccccc2o1","[cH&r6:1][cH&r6:2]>>[c:1]2cccc[c:2]2","O=c1cc(C#Cc2ccoc(=O)c2)cco1",3,3],["C(#Cc1ccccc1)c1ccccc1","[o:1][c:2](=O)>>[ch:1][ch:2]","O=c1cc(C#Cc2ccoc(=O)c2)cco1",3,3],["O=c1cc(C#Cc2cc[nH]c(=O)c2)cc[nH]1","[o:1]>>[nH:1]","O=c1cc(C#Cc2ccoc(=O)c2)cco1",3,3],["C1=CC(=C2C=C(c3ccccc3)C(c3ccccc3)=C2)C=C1","[cH&r6,CH&r5:1]>>[#6:1](-[c]1[ch]ccc[ch]1)","C1=CC(=C2C=CC=C2)C=C1",3,3],["C1=CC(=C2C(c3ccccc3)=CC=C2c2ccccc2)C=C1","[cH&r6,CH&r5:1]>>[#6:1](-[c]1[ch]ccc[ch]1)","C1=CC(=C2C=CC=C2)C=C1",3,3],["C1=CC(=C2C=CC=C2c2ccccc2)C(c2ccccc2)=C1","[cH&r6,CH&r5:1]>>[#6:1](-[c]1[ch]ccc[ch]1)","C1=CC(=C2C=CC=C2)C=C1",3,3],["C1=CC(=C2C=CC(c3ccccc3)=C2)C=C1c1ccccc1","[cH&r6,CH&r5:1]>>[#6:1](-[c]1[ch]ccc[ch]1)","C1=CC(=C2C=CC=C2)C=C1",3,3],["C1=CC(=C2C=C(C=Cc3ccccc3)C(C=Cc3ccccc3)=C2)C=C1","[ch&r6,CH1&r5:1]>>[*:1](-C=C-c1ccccc1)","C1=CC(=C2C=CC=C2)C=C1",3,3],["C1=CC(=C2C=CC(C=Cc3ccccc3)=C2)C=C1C=Cc1ccccc1","[ch&r6,CH1&r5:1]>>[*:1](-C=C-c1ccccc1)","C1=CC(=C2C=CC=C2)C=C1",3,3],["C1=CC(=C2C=CC=C2C=Cc2ccccc2)C(C=Cc2ccccc2)=C1","[ch&r6,CH1&r5:1]>>[*:1](-C=C-c1ccccc1)","C1=CC(=C2C=CC=C2)C=C1",3,3],["C1=CC(=C2C(C=Cc3ccccc3)=CC=C2C=Cc2ccccc2)C=C1","[ch&r6,CH1&r5:1]>>[*:1](-C=C-c1ccccc1)","C1=CC(=C2C=CC=C2)C=C1",3,3],["C(#Cc1ccccc1)C1=CC=CC1=C1C=CC=C1C#Cc1ccccc1","[ch&r6,CH1&r5:1]>>[*:1](-C#C-c1ccccc1)","C1=CC(=C2C=CC=C2)C=C1",3,3],["C(#Cc1ccccc1)C1=CC=C(C#Cc2ccccc2)C1=C1C=CC=C1","[ch&r6,CH1&r5:1]>>[*:1](-C#C-c1ccccc1)","C1=CC(=C2C=CC=C2)C=C1",3,3],["C(#Cc1ccccc1)C1=CC(=C2C=CC(C#Cc3ccccc3)=C2)C=C1","[ch&r6,CH1&r5:1]>>[*:1](-C#C-c1ccccc1)","C1=CC(=C2C=CC=C2)C=C1",3,3],["C(#Cc1ccccc1)C1=CC(=C2C=CC=C2)C=C1C#Cc1ccccc1","[ch&r6,CH1&r5:1]>>[*:1](-C#C-c1ccccc1)","C1=CC(=C2C=CC=C2)C=C1",3,3],["C1=CC(=C2OC=CO2)C=C1","[CH,ch:0]1=[C,c:1][C,c:2]=[CH,ch:3][*:4]1>>[O:0]1[*:1]=,:[*:2][O:3][*:4]1","C1=CC(=C2C=CC=C2)C=C1",3,3],["C1=CC(=C2SC=CS2)C=C1","[CH,ch:0]1=[C,c:1][C,c:2]=[CH,ch:3][*:4]1>>[S:0]1[*:1]=,:[*:2][S:3][*:4]1","C1=CC(=C2C=CC=C2)C=C1",3,3],["C1=CC(=C2C=CN=C2)C=C1","[chr5,CH1r5:1]>>[n:1]","C1=CC(=C2C=CC=C2)C=C1",3,3],["C1=CC(=C2C=CC=N2)C=C1","[chr5,CH1r5:1]>>[n:1]","C1=CC(=C2C=CC=C2)C=C1",3,3],["C1=CC(=C2C=C(Nc3ccccc3)C(Nc3ccccc3)=C2)C=C1","[ch&r6,CH1&r5:1]>>[*:1](-N-c1ccccc1)","C1=CC(=C2C=CC=C2)C=C1",3,3],["C1=CC(=C2C(Nc3ccccc3)=CC=C2Nc2ccccc2)C=C1","[ch&r6,CH1&r5:1]>>[*:1](-N-c1ccccc1)","C1=CC(=C2C=CC=C2)C=C1",3,3],["C1=CC(=C2C=CC=C2Nc2ccccc2)C(Nc2ccccc2)=C1","[ch&r6,CH1&r5:1]>>[*:1](-N-c1ccccc1)","C1=CC(=C2C=CC=C2)C=C1",3,3],["C1=CC(=C2C=CC(Nc3ccccc3)=C2)C=C1Nc1ccccc1","[ch&r6,CH1&r5:1]>>[*:1](-N-c1ccccc1)","C1=CC(=C2C=CC=C2)C=C1",3,3],["c1ccc(-c2cc(-c3ccccc3)ncn2)cc1","[cH&r6,CH&r5:1]>>[#6:1](-[c]1[ch]ccc[ch]1)","c1cncnc1",3,3],["C(=Cc1cc(C=Cc2ccccc2)ncn1)c1ccccc1","[ch&r6,CH1&r5:1]>>[*:1](-C=C-c1ccccc1)","c1cncnc1",3,3],["C(#Cc1cc(C#Cc2ccccc2)ncn1)c1ccccc1","[ch&r6,CH1&r5:1]>>[*:1](-C#C-c1ccccc1)","c1cncnc1",3,3],["c1ncncn1","[ch&r6:0]>>[nr6:0]","c1cncnc1",3,3],["c1cnnnn1","[ch&r6:0]>>[nr6:0]","c1cncnc1",3,3],["c1cnnnc1","[ch&r6:0]>>[nr6:0]","c1cncnc1",3,3],["c1nncnn1","[ch&r6:0]>>[nr6:0]","c1cncnc1",3,3],["c1ncnnn1","[ch&r6:0]>>[nr6:0]","c1cncnc1",3,3],["c1ccncc1","[nr6:0]>>[ch&r6:0]","c1cncnc1",3,3],["c1ccc(Nc2cc(Nc3ccccc3)ncn2)cc1","[ch&r6,CH1&r5:1]>>[*:1](-N-c1ccccc1)","c1cncnc1",3,3],["C1=C(Nc2ccccc2)C(C2=CCC=C2Nc2ccccc2)=CC1","[c:0]1[ch:1][ch][c:3][c!r5:4][c!r5:5]1>>[c:0]1[CH2:1][c:3][c:4][c:5]1","c1ccc(Nc2ccccc2-c2ccccc2Nc2ccccc2)cc1",3,3],["C1=CC(C2=C(Nc3ccccc3)CC=C2)=C(Nc2ccccc2)C1","[c:0]1[ch:1][ch][c:3][c!r5:4][c!r5:5]1>>[c:0]1[CH2:1][c:3][c:4][c:5]1","c1ccc(Nc2ccccc2-c2ccccc2Nc2ccccc2)cc1",3,3],["C1=CCC(Nc2ccccc2-c2ccccc2NC2=CC=CC2)=C1","[c:0]1[ch:1][ch][c:3][c!r5:4][c!r5:5]1>>[c:0]1[CH2:1][c:3][c:4][c:5]1","c1ccc(Nc2ccccc2-c2ccccc2Nc2ccccc2)cc1",3,3],["C1=CC(Nc2ccccc2-c2ccccc2NC2=CCC=C2)=CC1","[c:0]1[ch:1][ch][c:3][c!r5:4][c!r5:5]1>>[c:0]1[CH2:1][c:3][c:4][c:5]1","c1ccc(Nc2ccccc2-c2ccccc2Nc2ccccc2)cc1",3,3],["C1=CC(Nc2ccccc2)=C(C2=C(Nc3ccccc3)C=CC2)C1","[c:0]1[ch:1][ch][c:3][c!r5:4][c!r5:5]1>>[c:0]1[CH2:1][c:3][c:4][c:5]1","c1ccc(Nc2ccccc2-c2ccccc2Nc2ccccc2)cc1",3,3],["c1ccc(Nc2ccccc2-c2ccccc2Nc2ccccn2)nc1","[ch&r6:0]>>[nr6:0]","c1ccc(Nc2ccccc2-c2ccccc2Nc2ccccc2)cc1",3,3],["c1ccc(Nc2cccnc2-c2ncccc2Nc2ccccc2)cc1","[ch&r6:0]>>[nr6:0]","c1ccc(Nc2ccccc2-c2ccccc2Nc2ccccc2)cc1",3,3],["c1ccc(Nc2ccncc2-c2cnccc2Nc2ccccc2)cc1","[ch&r6:0]>>[nr6:0]","c1ccc(Nc2ccccc2-c2ccccc2Nc2ccccc2)cc1",3,3],["c1ccc(Nc2cnccc2-c2ccncc2Nc2ccccc2)cc1","[ch&r6:0]>>[nr6:0]","c1ccc(Nc2ccccc2-c2ccccc2Nc2ccccc2)cc1",3,3],["c1ccc(Nc2ncccc2-c2cccnc2Nc2ccccc2)cc1","[ch&r6:0]>>[nr6:0]","c1ccc(Nc2ccccc2-c2ccccc2Nc2ccccc2)cc1",3,3],["c1cncc(Nc2ccccc2-c2ccccc2Nc2cccnc2)c1","[ch&r6:0]>>[nr6:0]","c1ccc(Nc2ccccc2-c2ccccc2Nc2ccccc2)cc1",3,3],["c1ccc(-c2ccccc2Nc2ccncc2)c(Nc2ccncc2)c1","[ch&r6:0]>>[nr6:0]","c1ccc(Nc2ccccc2-c2ccccc2Nc2ccccc2)cc1",3,3],["c1ccc(-c2ccccc2)cc1","[c&r6,C&r5:1](-[N!R]-c1ccccc1)>>[*:1]","c1ccc(Nc2ccccc2-c2ccccc2Nc2ccccc2)cc1",3,3],["c1ccccc1","[c&r6,C&r5:1](-[N!R]-c1ccccc1)>>[*:1]","c1ccc(Nc2ccccc2-c2ccccc2Nc2ccccc2)cc1",3,3],["C(#Cc1ccccc1)c1ccccc1","[c&r6,C&r5:1](-[c]1[ch]ccc[ch]1)>>[*:1]","C(#Cc1ccc(-c2ccccc2)cc1)c1ccc(-c2ccccc2)cc1",3,3],["c1ccccc1","[c&r6,C&r5:1](-[c]1[ch]ccc[ch]1)>>[*:1]","C(#Cc1ccc(-c2ccccc2)cc1)c1ccc(-c2ccccc2)cc1",3,3],["C(#Cc1ccc(C2=CCC=C2)cc1)c1ccc(C2=CCC=C2)cc1","[c:0]1[ch:1][ch][c:3][c!r5:4][c!r5:5]1>>[c:0]1[CH2:1][c:3][c:4][c:5]1","C(#Cc1ccc(-c2ccccc2)cc1)c1ccc(-c2ccccc2)cc1",3,3],["C(#CC1=CC=C(c2ccccc2)C1)C1=CC=C(c2ccccc2)C1","[c:0]1[ch:1][ch][c:3][c!r5:4][c!r5:5]1>>[c:0]1[CH2:1][c:3][c:4][c:5]1","C(#Cc1ccc(-c2ccccc2)cc1)c1ccc(-c2ccccc2)cc1",3,3],["C(#Cc1ccc(C2=CC=CC2)cc1)c1ccc(C2=CC=CC2)cc1","[c:0]1[ch:1][ch][c:3][c!r5:4][c!r5:5]1>>[c:0]1[CH2:1][c:3][c:4][c:5]1","C(#Cc1ccc(-c2ccccc2)cc1)c1ccc(-c2ccccc2)cc1",3,3],["c1ccc(-c2ccccc2)cc1","[c&r6,C&r5:1](-C#C-c1ccccc1)>>[ch&r6,CH1&r5:1]","C(#Cc1ccc(-c2ccccc2)cc1)c1ccc(-c2ccccc2)cc1",3,3],["C(#Cc1ccc(-c2ccccn2)cc1)c1ccc(-c2ccccn2)cc1","[ch&r6:0]>>[nr6:0]","C(#Cc1ccc(-c2ccccc2)cc1)c1ccc(-c2ccccc2)cc1",3,3],["C(#Cc1ccc(-c2cccnc2)cc1)c1ccc(-c2cccnc2)cc1","[ch&r6:0]>>[nr6:0]","C(#Cc1ccc(-c2ccccc2)cc1)c1ccc(-c2ccccc2)cc1",3,3],["C(#Cc1ccc(-c2ccncc2)cc1)c1ccc(-c2ccncc2)cc1","[ch&r6:0]>>[nr6:0]","C(#Cc1ccc(-c2ccccc2)cc1)c1ccc(-c2ccccc2)cc1",3,3],["C(#Cc1ccc(-c2ccccc2)nc1)c1ccc(-c2ccccc2)nc1","[ch&r6:0]>>[nr6:0]","C(#Cc1ccc(-c2ccccc2)cc1)c1ccc(-c2ccccc2)cc1",3,3],["C(#Cc1ccc(-c2ccccc2)cn1)c1ccc(-c2ccccc2)cn1","[ch&r6:0]>>[nr6:0]","C(#Cc1ccc(-c2ccccc2)cc1)c1ccc(-c2ccccc2)cc1",3,3],["O=c1occcc1-c1ccc(C#Cc2ccc(-c3cccoc3=O)cc2)cc1","[c:1]1[c:2][ch:3][ch:4][c:5][c:6]1>>[c:1]1[c:2][o:3][c:4](=O)[c:5][c:6]1","C(#Cc1ccc(-c2ccccc2)cc1)c1ccc(-c2ccccc2)cc1",3,3],["O=c1cccc(-c2ccc(C#Cc3ccc(-c4cccc(=O)o4)cc3)cc2)o1","[c:1]1[c:2][ch:3][ch:4][c:5][c:6]1>>[c:1]1[c:2][o:3][c:4](=O)[c:5][c:6]1","C(#Cc1ccc(-c2ccccc2)cc1)c1ccc(-c2ccccc2)cc1",3,3],["O=c1oc(-c2ccccc2)ccc1C#Cc1ccc(-c2ccccc2)oc1=O","[c:1]1[c:2][ch:3][ch:4][c:5][c:6]1>>[c:1]1[c:2][o:3][c:4](=O)[c:5][c:6]1","C(#Cc1ccc(-c2ccccc2)cc1)c1ccc(-c2ccccc2)cc1",3,3],["O=c1ccc(-c2ccc(C#Cc3ccc(-c4ccc(=O)oc4)cc3)cc2)co1","[c:1]1[c:2][ch:3][ch:4][c:5][c:6]1>>[c:1]1[c:2][o:3][c:4](=O)[c:5][c:6]1","C(#Cc1ccc(-c2ccccc2)cc1)c1ccc(-c2ccccc2)cc1",3,3],["O=c1oc(C#Cc2ccc(-c3ccccc3)c(=O)o2)ccc1-c1ccccc1","[c:1]1[c:2][ch:3][ch:4][c:5][c:6]1>>[c:1]1[c:2][o:3][c:4](=O)[c:5][c:6]1","C(#Cc1ccc(-c2ccccc2)cc1)c1ccc(-c2ccccc2)cc1",3,3],["O=c1cc(-c2ccc(C#Cc3ccc(-c4ccoc(=O)c4)cc3)cc2)cco1","[c:1]1[c:2][ch:3][ch:4][c:5][c:6]1>>[c:1]1[c:2][o:3][c:4](=O)[c:5][c:6]1","C(#Cc1ccc(-c2ccccc2)cc1)c1ccc(-c2ccccc2)cc1",3,3],["O=c1cc(C#Cc2cc(=O)c(-c3ccccc3)co2)occ1-c1ccccc1","[ch:1]1[c:2][c:3][ch:4][c:5][c:6]1>>[o:1]1[c:2][c:3][C:4](=O)[c:5][c:6]1","C(#Cc1ccc(-c2ccccc2)cc1)c1ccc(-c2ccccc2)cc1",3,3],["O=c1ccocc1-c1ccc(C#Cc2ccc(-c3coccc3=O)cc2)cc1","[ch:1]1[c:2][c:3][ch:4][c:5][c:6]1>>[o:1]1[c:2][c:3][C:4](=O)[c:5][c:6]1","C(#Cc1ccc(-c2ccccc2)cc1)c1ccc(-c2ccccc2)cc1",3,3],["O=c1ccoc(-c2ccc(C#Cc3ccc(-c4cc(=O)cco4)cc3)cc2)c1","[ch:1]1[c:2][c:3][ch:4][c:5][c:6]1>>[o:1]1[c:2][c:3][C:4](=O)[c:5][c:6]1","C(#Cc1ccc(-c2ccccc2)cc1)c1ccc(-c2ccccc2)cc1",3,3],["O=c1cc(-c2ccccc2)occ1C#Cc1coc(-c2ccccc2)cc1=O","[ch:1]1[c:2][c:3][ch:4][c:5][c:6]1>>[o:1]1[c:2][c:3][C:4](=O)[c:5][c:6]1","C(#Cc1ccc(-c2ccccc2)cc1)c1ccc(-c2ccccc2)cc1",3,3],["C1=CC(NC2=CCC=C2NC2=CCC=C2)=CC1","[c:0]1[ch:1][ch][c:3][c!r5:4][c!r5:5]1>>[c:0]1[CH2:1][c:3][c:4][c:5]1","C1=C(Nc2ccccc2)C(Nc2ccccc2)=CC1",3,3],["C1=CCC(NC2=CCC=C2NC2=CC=CC2)=C1","[c:0]1[ch:1][ch][c:3][c!r5:4][c!r5:5]1>>[c:0]1[CH2:1][c:3][c:4][c:5]1","C1=C(Nc2ccccc2)C(Nc2ccccc2)=CC1",3,3],["c1ccc(Nc2ccccc2Nc2ccccc2)cc1","[CH2:0]1[c,C:1]-,=,:[c,C:2]-,=,:[c,C:3]-,=,:[c,C:4]1>>[ch:0]1c[c:1][c:2][c:3][c:4]1","C1=C(Nc2ccccc2)C(Nc2ccccc2)=CC1",3,3],["C1=CC(=C2C=C(Nc3ccccc3)C(Nc3ccccc3)=C2)C=C1","[r5:1][CH2r5:2][r5:3]>>[r5:1][C:2](=C1cccc1)[r5:3]","C1=C(Nc2ccccc2)C(Nc2ccccc2)=CC1",3,3],["c1ccc(Nc2cocc2Nc2ccccc2)cc1","[#6H2r5:1]>>[O:1]","C1=C(Nc2ccccc2)C(Nc2ccccc2)=CC1",3,3],["c1ccc(NC2=C(Nc3ccccc3)OCO2)cc1","[CH,ch:0]1=[C,c:1][C,c:2]=[CH,ch:3][*:4]1>>[O:0]1[*:1]=,:[*:2][O:3][*:4]1","C1=C(Nc2ccccc2)C(Nc2ccccc2)=CC1",3,3],["c1ccc(Nc2cscc2Nc2ccccc2)cc1","[#6H2r5:1]>>[S:1]","C1=C(Nc2ccccc2)C(Nc2ccccc2)=CC1",3,3],["c1ccc(NC2=C(Nc3ccccc3)SCS2)cc1","[CH,ch:0]1=[C,c:1][C,c:2]=[CH,ch:3][*:4]1>>[S:0]1[*:1]=,:[*:2][S:3][*:4]1","C1=C(Nc2ccccc2)C(Nc2ccccc2)=CC1",3,3],["c1ccc(Nc2c[nH]cc2Nc2ccccc2)cc1","[#6H2r5:1]>>[NH:1]","C1=C(Nc2ccccc2)C(Nc2ccccc2)=CC1",3,3],["c1ccc(NC2=NCN=C2Nc2ccccc2)cc1","[chr5,CH1r5:1]>>[n:1]","C1=C(Nc2ccccc2)C(Nc2ccccc2)=CC1",3,3],["C1=C(Nc2ccccn2)C(Nc2ccccn2)=CC1","[ch&r6:0]>>[nr6:0]","C1=C(Nc2ccccc2)C(Nc2ccccc2)=CC1",3,3],["C1=C(Nc2cccnc2)C(Nc2cccnc2)=CC1","[ch&r6:0]>>[nr6:0]","C1=C(Nc2ccccc2)C(Nc2ccccc2)=CC1",3,3],["C1=C(Nc2ccncc2)C(Nc2ccncc2)=CC1","[ch&r6:0]>>[nr6:0]","C1=C(Nc2ccccc2)C(Nc2ccccc2)=CC1",3,3],["C1=CCC=C1","[c&r6,C&r5:1](-[N!R]-c1ccccc1)>>[*:1]","C1=C(Nc2ccccc2)C(Nc2ccccc2)=CC1",3,3],["C(#Cc1ccccc1)c1ccccc1","[c&r6,C&r5:1](-[c]1[ch]ccc[ch]1)>>[*:1]","C(#Cc1cccc(-c2ccccc2)c1)c1cccc(-c2ccccc2)c1",3,3],["c1ccccc1","[c&r6,C&r5:1](-[c]1[ch]ccc[ch]1)>>[*:1]","C(#Cc1cccc(-c2ccccc2)c1)c1cccc(-c2ccccc2)c1",3,3],["C(#Cc1cccc(C2=CCC=C2)c1)c1cccc(C2=CCC=C2)c1","[c:0]1[ch:1][ch][c:3][c!r5:4][c!r5:5]1>>[c:0]1[CH2:1][c:3][c:4][c:5]1","C(#Cc1cccc(-c2ccccc2)c1)c1cccc(-c2ccccc2)c1",3,3],["C(#CC1=CC(c2ccccc2)=CC1)C1=CC(c2ccccc2)=CC1","[c:0]1[ch:1][ch][c:3][c!r5:4][c!r5:5]1>>[c:0]1[CH2:1][c:3][c:4][c:5]1","C(#Cc1cccc(-c2ccccc2)c1)c1cccc(-c2ccccc2)c1",3,3],["C(#Cc1cccc(C2=CC=CC2)c1)c1cccc(C2=CC=CC2)c1","[c:0]1[ch:1][ch][c:3][c!r5:4][c!r5:5]1>>[c:0]1[CH2:1][c:3][c:4][c:5]1","C(#Cc1cccc(-c2ccccc2)c1)c1cccc(-c2ccccc2)c1",3,3],["C(#CC1=CCC(c2ccccc2)=C1)C1=CCC(c2ccccc2)=C1","[c:0]1[ch:1][ch][c:3][c!r5:4][c!r5:5]1>>[c:0]1[CH2:1][c:3][c:4][c:5]1","C(#Cc1cccc(-c2ccccc2)c1)c1cccc(-c2ccccc2)c1",3,3],["c1ccc(-c2ccccc2)cc1","[c&r6,C&r5:1](-C#C-c1ccccc1)>>[ch&r6,CH1&r5:1]","C(#Cc1cccc(-c2ccccc2)c1)c1cccc(-c2ccccc2)c1",3,3],["C(#Cc1cccc(-c2ccccc2)n1)c1cccc(-c2ccccc2)n1","[ch&r6:0]>>[nr6:0]","C(#Cc1cccc(-c2ccccc2)c1)c1cccc(-c2ccccc2)c1",3,3],["C(#Cc1cc(-c2ccccc2)ccn1)c1cc(-c2ccccc2)ccn1","[ch&r6:0]>>[nr6:0]","C(#Cc1cccc(-c2ccccc2)c1)c1cccc(-c2ccccc2)c1",3,3],["C(#Cc1ccnc(-c2ccccc2)c1)c1ccnc(-c2ccccc2)c1","[ch&r6:0]>>[nr6:0]","C(#Cc1cccc(-c2ccccc2)c1)c1cccc(-c2ccccc2)c1",3,3],["C(#Cc1cccc(-c2ccncc2)c1)c1cccc(-c2ccncc2)c1","[ch&r6:0]>>[nr6:0]","C(#Cc1cccc(-c2ccccc2)c1)c1cccc(-c2ccccc2)c1",3,3],["C(#Cc1cncc(-c2ccccc2)c1)c1cncc(-c2ccccc2)c1","[ch&r6:0]>>[nr6:0]","C(#Cc1cccc(-c2ccccc2)c1)c1cccc(-c2ccccc2)c1",3,3],["C(#Cc1cccc(-c2ccccn2)c1)c1cccc(-c2ccccn2)c1","[ch&r6:0]>>[nr6:0]","C(#Cc1cccc(-c2ccccc2)c1)c1cccc(-c2ccccc2)c1",3,3],["C(#Cc1cccc(-c2cccnc2)c1)c1cccc(-c2cccnc2)c1","[ch&r6:0]>>[nr6:0]","C(#Cc1cccc(-c2ccccc2)c1)c1cccc(-c2ccccc2)c1",3,3],["O=c1occcc1-c1cccc(C#Cc2cccc(-c3cccoc3=O)c2)c1","[c:1]1[c:2][ch:3][ch:4][c:5][c:6]1>>[c:1]1[c:2][o:3][c:4](=O)[c:5][c:6]1","C(#Cc1cccc(-c2ccccc2)c1)c1cccc(-c2ccccc2)c1",3,3],["O=c1occ(-c2ccccc2)cc1C#Cc1cc(-c2ccccc2)coc1=O","[c:1]1[c:2][ch:3][ch:4][c:5][c:6]1>>[c:1]1[c:2][o:3][c:4](=O)[c:5][c:6]1","C(#Cc1cccc(-c2ccccc2)c1)c1cccc(-c2ccccc2)c1",3,3],["O=c1occ(C#Cc2coc(=O)c(-c3ccccc3)c2)cc1-c1ccccc1","[c:1]1[c:2][ch:3][ch:4][c:5][c:6]1>>[c:1]1[c:2][o:3][c:4](=O)[c:5][c:6]1","C(#Cc1cccc(-c2ccccc2)c1)c1cccc(-c2ccccc2)c1",3,3],["O=c1cc(C#Cc2cc(-c3ccccc3)oc(=O)c2)cc(-c2ccccc2)o1","[c:1]1[c:2][ch:3][ch:4][c:5][c:6]1>>[c:1]1[c:2][o:3][c:4](=O)[c:5][c:6]1","C(#Cc1cccc(-c2ccccc2)c1)c1cccc(-c2ccccc2)c1",3,3],["O=c1cc(-c2cccc(C#Cc3cccc(-c4ccoc(=O)c4)c3)c2)cco1","[c:1]1[c:2][ch:3][ch:4][c:5][c:6]1>>[c:1]1[c:2][o:3][c:4](=O)[c:5][c:6]1","C(#Cc1cccc(-c2ccccc2)c1)c1cccc(-c2ccccc2)c1",3,3],["O=c1ccc(-c2cccc(C#Cc3cccc(-c4ccc(=O)oc4)c3)c2)co1","[c:1]1[c:2][ch:3][ch:4][c:5][c:6]1>>[c:1]1[c:2][o:3][c:4](=O)[c:5][c:6]1","C(#Cc1cccc(-c2ccccc2)c1)c1cccc(-c2ccccc2)c1",3,3],["O=c1cccc(-c2cccc(C#Cc3cccc(-c4cccc(=O)o4)c3)c2)o1","[c:1]1[c:2][ch:3][ch:4][c:5][c:6]1>>[c:1]1[c:2][o:3][c:4](=O)[c:5][c:6]1","C(#Cc1cccc(-c2ccccc2)c1)c1cccc(-c2ccccc2)c1",3,3],["O=c1cc(-c2ccccc2)cc(C#Cc2cc(-c3ccccc3)cc(=O)o2)o1","[c:1]1[c:2][ch:3][ch:4][c:5][c:6]1>>[c:1]1[c:2][o:3][c:4](=O)[c:5][c:6]1","C(#Cc1cccc(-c2ccccc2)c1)c1cccc(-c2ccccc2)c1",3,3],["O=c1c(C#Cc2cocc(-c3ccccc3)c2=O)cocc1-c1ccccc1","[ch:1]1[c:2][c:3][ch:4][c:5][c:6]1>>[o:1]1[c:2][c:3][C:4](=O)[c:5][c:6]1","C(#Cc1cccc(-c2ccccc2)c1)c1cccc(-c2ccccc2)c1",3,3],["O=c1ccocc1-c1cccc(C#Cc2cccc(-c3coccc3=O)c2)c1","[ch:1]1[c:2][c:3][ch:4][c:5][c:6]1>>[o:1]1[c:2][c:3][C:4](=O)[c:5][c:6]1","C(#Cc1cccc(-c2ccccc2)c1)c1cccc(-c2ccccc2)c1",3,3],["O=c1cc(C#Cc2cc(=O)cc(-c3ccccc3)o2)oc(-c2ccccc2)c1","[ch:1]1[c:2][c:3][ch:4][c:5][c:6]1>>[o:1]1[c:2][c:3][C:4](=O)[c:5][c:6]1","C(#Cc1cccc(-c2ccccc2)c1)c1cccc(-c2ccccc2)c1",3,3],["O=c1ccoc(-c2cccc(C#Cc3cccc(-c4cc(=O)cco4)c3)c2)c1","[ch:1]1[c:2][c:3][ch:4][c:5][c:6]1>>[o:1]1[c:2][c:3][C:4](=O)[c:5][c:6]1","C(#Cc1cccc(-c2ccccc2)c1)c1cccc(-c2ccccc2)c1",3,3],["C(=Cc1cc(-c2ccccc2)ccn1)c1cc(-c2ccccc2)ccn1","[cH&r6,CH&r5:1]>>[#6:1](-[c]1[ch]ccc[ch]1)","C(=Cc1ccccn1)c1ccccn1",3,3],["C(=Cc1ncccc1-c1ccccc1)c1ncccc1-c1ccccc1","[cH&r6,CH&r5:1]>>[#6:1](-[c]1[ch]ccc[ch]1)","C(=Cc1ccccn1)c1ccccn1",3,3],["C(=Cc1cccc(-c2ccccc2)n1)c1cccc(-c2ccccc2)n1","[cH&r6,CH&r5:1]>>[#6:1](-[c]1[ch]ccc[ch]1)","C(=Cc1ccccn1)c1ccccn1",3,3],["C(=Cc1ccc(-c2ccccc2)cn1)c1ccc(-c2ccccc2)cn1","[cH&r6,CH&r5:1]>>[#6:1](-[c]1[ch]ccc[ch]1)","C(=Cc1ccccn1)c1ccccn1",3,3],["C(=Cc1cc2ccccc2cn1)c1cc2ccccc2cn1","[cH&r6:1][cH&r6:2]>>[c:1]2cccc[c:2]2","C(=Cc1ccccn1)c1ccccn1",3,3],["C(=Cc1nccc2ccccc12)c1nccc2ccccc12","[cH&r6:1][cH&r6:2]>>[c:1]2cccc[c:2]2","C(=Cc1ccccn1)c1ccccn1",3,3],["C(=Cc1ccc2ccccc2n1)c1ccc2ccccc2n1","[cH&r6:1][cH&r6:2]>>[c:1]2cccc[c:2]2","C(=Cc1ccccn1)c1ccccn1",3,3],["C(=Cc1cnccn1)c1cnccn1","[ch&r6:0]>>[nr6:0]","C(=Cc1ccccn1)c1ccccn1",3,3],["C(=Cc1ncccn1)c1ncccn1","[ch&r6:0]>>[nr6:0]","C(=Cc1ccccn1)c1ccccn1",3,3],["C(=Cc1cccnn1)c1cccnn1","[ch&r6:0]>>[nr6:0]","C(=Cc1ccccn1)c1ccccn1",3,3],["C(=Cc1ccncn1)c1ccncn1","[ch&r6:0]>>[nr6:0]","C(=Cc1ccccn1)c1ccccn1",3,3],["C(=Cc1ccccc1)c1ccccc1","[nr6:0]>>[ch&r6:0]","C(=Cc1ccccn1)c1ccccn1",3,3],["C1=C(C2=CCC(c3ccccc3)=C2)C=C(c2ccccc2)C1","[cH&r6,CH&r5:1]>>[#6:1](-[c]1[ch]ccc[ch]1)","C1=CC(C2=CCC=C2)=CC1",3,3],["C1=C(C2=CCC=C2c2ccccc2)C(c2ccccc2)=CC1","[cH&r6,CH&r5:1]>>[#6:1](-[c]1[ch]ccc[ch]1)","C1=CC(C2=CCC=C2)=CC1",3,3],["C1=CC(C2=C(c3ccccc3)CC=C2)=C(c2ccccc2)C1","[cH&r6,CH&r5:1]>>[#6:1](-[c]1[ch]ccc[ch]1)","C1=CC(C2=CCC=C2)=CC1",3,3],["c1ccc(-c2ccccc2)cc1","[CH2:0]1[c,C:1]-,=,:[c,C:2]-,=,:[c,C:3]-,=,:[c,C:4]1>>[ch:0]1c[c:1][c:2][c:3][c:4]1","C1=CC(C2=CCC=C2)=CC1",3,3],["C1=CC(C2=C(C=Cc3ccccc3)CC=C2)=C(C=Cc2ccccc2)C1","[ch&r6,CH1&r5:1]>>[*:1](-C=C-c1ccccc1)","C1=CC(C2=CCC=C2)=CC1",3,3],["C(=Cc1ccccc1)C1=CC(C2=CCC(C=Cc3ccccc3)=C2)=CC1","[ch&r6,CH1&r5:1]>>[*:1](-C=C-c1ccccc1)","C1=CC(C2=CCC=C2)=CC1",3,3],["C(=Cc1ccccc1)C1=CCC=C1C1=CCC=C1C=Cc1ccccc1","[ch&r6,CH1&r5:1]>>[*:1](-C=C-c1ccccc1)","C1=CC(C2=CCC=C2)=CC1",3,3],["C(#Cc1ccccc1)C1=CCC=C1C1=CCC=C1C#Cc1ccccc1","[ch&r6,CH1&r5:1]>>[*:1](-C#C-c1ccccc1)","C1=CC(C2=CCC=C2)=CC1",3,3],["C(#Cc1ccccc1)C1=CC(C2=CCC(C#Cc3ccccc3)=C2)=CC1","[ch&r6,CH1&r5:1]>>[*:1](-C#C-c1ccccc1)","C1=CC(C2=CCC=C2)=CC1",3,3],["C(#Cc1ccccc1)C1=C(C2=C(C#Cc3ccccc3)CC=C2)C=CC1","[ch&r6,CH1&r5:1]>>[*:1](-C#C-c1ccccc1)","C1=CC(C2=CCC=C2)=CC1",3,3],["C1=CC(=C2C=CC(C3=CC(=C4C=CC=C4)C=C3)=C2)C=C1","[r5:1][CH2r5:2][r5:3]>>[r5:1][C:2](=C1cccc1)[r5:3]","C1=CC(C2=CCC=C2)=CC1",3,3],["c1cc(-c2ccoc2)co1","[#6H2r5:1]>>[O:1]","C1=CC(C2=CCC=C2)=CC1",3,3],["C1=C(C2=COCO2)OCO1","[CH,ch:0]1=[C,c:1][C,c:2]=[CH,ch:3][*:4]1>>[O:0]1[*:1]=,:[*:2][O:3][*:4]1","C1=CC(C2=CCC=C2)=CC1",3,3],["c1cc(-c2ccsc2)cs1","[#6H2r5:1]>>[S:1]","C1=CC(C2=CCC=C2)=CC1",3,3],["C1=C(C2=CSCS2)SCS1","[CH,ch:0]1=[C,c:1][C,c:2]=[CH,ch:3][*:4]1>>[S:0]1[*:1]=,:[*:2][S:3][*:4]1","C1=CC(C2=CCC=C2)=CC1",3,3],["c1cc(-c2cc[nH]c2)c[nH]1","[#6H2r5:1]>>[NH:1]","C1=CC(C2=CCC=C2)=CC1",3,3],["C1=NCC=C1C1=CCN=C1","[chr5,CH1r5:1]>>[n:1]","C1=CC(C2=CCC=C2)=CC1",3,3],["C1=NC(C2=CCC=N2)=CC1","[chr5,CH1r5:1]>>[n:1]","C1=CC(C2=CCC=C2)=CC1",3,3],["C1=CC(C2=NCC=C2)=NC1","[chr5,CH1r5:1]>>[n:1]","C1=CC(C2=CCC=C2)=CC1",3,3],["C1=C(Nc2ccccc2)C(C2=CCC=C2Nc2ccccc2)=CC1","[ch&r6,CH1&r5:1]>>[*:1](-N-c1ccccc1)","C1=CC(C2=CCC=C2)=CC1",3,3],["C1=CC(C2=C(Nc3ccccc3)CC=C2)=C(Nc2ccccc2)C1","[ch&r6,CH1&r5:1]>>[*:1](-N-c1ccccc1)","C1=CC(C2=CCC=C2)=CC1",3,3],["C1=C(Nc2ccccc2)CC=C1C1=CCC(Nc2ccccc2)=C1","[ch&r6,CH1&r5:1]>>[*:1](-N-c1ccccc1)","C1=CC(C2=CCC=C2)=CC1",3,3],["C1=CCC=C1","[n,c:0]1[n,ch:1][s,S:2][n,c:3][n,c:4]1>>[*:0]1=[*:1][CH2:2][*:3]=[*:4]1","c1ccsc1",3,3],["c1cnsn1","[chr5,CH1r5:1]>>[n:1]","c1ccsc1",3,3],["c1nncs1","[chr5,CH1r5:1]>>[n:1]","c1ccsc1",3,3],["C(#Cc1ccccc1)c1ccccc1","[c&r6,C&r5:1](-[c]1[ch]ccc[ch]1)>>[*:1]","C(#Cc1ccc(-c2ccc(C#Cc3ccccc3)cc2)cc1)c1ccccc1",3,3],["C(#Cc1ccc(-c2ccc(C#CC3=CC=CC3)cc2)cc1)C1=CC=CC1","[c:0]1[ch:1][ch][c:3][c!r5:4][c!r5:5]1>>[c:0]1[CH2:1][c:3][c:4][c:5]1","C(#Cc1ccc(-c2ccc(C#Cc3ccccc3)cc2)cc1)c1ccccc1",3,3],["C(#Cc1ccccc1)C1=CC=C(C2=CC=C(C#Cc3ccccc3)C2)C1","[c:0]1[ch:1][ch][c:3][c!r5:4][c!r5:5]1>>[c:0]1[CH2:1][c:3][c:4][c:5]1","C(#Cc1ccc(-c2ccc(C#Cc3ccccc3)cc2)cc1)c1ccccc1",3,3],["C(#Cc1ccc(-c2ccc(C#CC3=CCC=C3)cc2)cc1)C1=CCC=C1","[c:0]1[ch:1][ch][c:3][c!r5:4][c!r5:5]1>>[c:0]1[CH2:1][c:3][c:4][c:5]1","C(#Cc1ccc(-c2ccc(C#Cc3ccccc3)cc2)cc1)c1ccccc1",3,3],["c1ccc(-c2ccccc2)cc1","[c&r6,C&r5:1](-C#C-c1ccccc1)>>[ch&r6,CH1&r5:1]","C(#Cc1ccc(-c2ccc(C#Cc3ccccc3)cc2)cc1)c1ccccc1",3,3],["c1ccccc1","[c&r6,C&r5:1](-C#C-c1ccccc1)>>[ch&r6,CH1&r5:1]","C(#Cc1ccc(-c2ccc(C#Cc3ccccc3)cc2)cc1)c1ccccc1",3,3],["C(#Cc1ccccn1)c1ccc(-c2ccc(C#Cc3ccccn3)cc2)cc1","[ch&r6:0]>>[nr6:0]","C(#Cc1ccc(-c2ccc(C#Cc3ccccc3)cc2)cc1)c1ccccc1",3,3],["C(#Cc1ccc(-c2ccc(C#Cc3ccccc3)cn2)nc1)c1ccccc1","[ch&r6:0]>>[nr6:0]","C(#Cc1ccc(-c2ccc(C#Cc3ccccc3)cc2)cc1)c1ccccc1",3,3],["C(#Cc1ccc(-c2ccc(C#Cc3ccccc3)nc2)cn1)c1ccccc1","[ch&r6:0]>>[nr6:0]","C(#Cc1ccc(-c2ccc(C#Cc3ccccc3)cc2)cc1)c1ccccc1",3,3],["C(#Cc1ccc(-c2ccc(C#Cc3ccncc3)cc2)cc1)c1ccncc1","[ch&r6:0]>>[nr6:0]","C(#Cc1ccc(-c2ccc(C#Cc3ccccc3)cc2)cc1)c1ccccc1",3,3],["C(#Cc1cccnc1)c1ccc(-c2ccc(C#Cc3cccnc3)cc2)cc1","[ch&r6:0]>>[nr6:0]","C(#Cc1ccc(-c2ccc(C#Cc3ccccc3)cc2)cc1)c1ccccc1",3,3],["O=c1occcc1C#Cc1ccc(-c2ccc(C#Cc3cccoc3=O)cc2)cc1","[c:1]1[c:2][ch:3][ch:4][c:5][c:6]1>>[c:1]1[c:2][o:3][c:4](=O)[c:5][c:6]1","C(#Cc1ccc(-c2ccc(C#Cc3ccccc3)cc2)cc1)c1ccccc1",3,3],["O=c1ccc(C#Cc2ccc(-c3ccc(C#Cc4ccc(=O)oc4)cc3)cc2)co1","[c:1]1[c:2][ch:3][ch:4][c:5][c:6]1>>[c:1]1[c:2][o:3][c:4](=O)[c:5][c:6]1","C(#Cc1ccc(-c2ccc(C#Cc3ccccc3)cc2)cc1)c1ccccc1",3,3],["O=c1cc(C#Cc2ccc(-c3ccc(C#Cc4ccoc(=O)c4)cc3)cc2)cco1","[c:1]1[c:2][ch:3][ch:4][c:5][c:6]1>>[c:1]1[c:2][o:3][c:4](=O)[c:5][c:6]1","C(#Cc1ccc(-c2ccc(C#Cc3ccccc3)cc2)cc1)c1ccccc1",3,3],["O=c1oc(-c2ccc(C#Cc3ccccc3)c(=O)o2)ccc1C#Cc1ccccc1","[c:1]1[c:2][ch:3][ch:4][c:5][c:6]1>>[c:1]1[c:2][o:3][c:4](=O)[c:5][c:6]1","C(#Cc1ccc(-c2ccc(C#Cc3ccccc3)cc2)cc1)c1ccccc1",3,3],["O=c1oc(C#Cc2ccccc2)ccc1-c1ccc(C#Cc2ccccc2)oc1=O","[c:1]1[c:2][ch:3][ch:4][c:5][c:6]1>>[c:1]1[c:2][o:3][c:4](=O)[c:5][c:6]1","C(#Cc1ccc(-c2ccc(C#Cc3ccccc3)cc2)cc1)c1ccccc1",3,3],["O=c1cccc(C#Cc2ccc(-c3ccc(C#Cc4cccc(=O)o4)cc3)cc2)o1","[c:1]1[c:2][ch:3][ch:4][c:5][c:6]1>>[c:1]1[c:2][o:3][c:4](=O)[c:5][c:6]1","C(#Cc1ccc(-c2ccc(C#Cc3ccccc3)cc2)cc1)c1ccccc1",3,3],["O=c1cc(-c2cc(=O)c(C#Cc3ccccc3)co2)occ1C#Cc1ccccc1","[ch:1]1[c:2][c:3][ch:4][c:5][c:6]1>>[o:1]1[c:2][c:3][C:4](=O)[c:5][c:6]1","C(#Cc1ccc(-c2ccc(C#Cc3ccccc3)cc2)cc1)c1ccccc1",3,3],["O=c1ccocc1C#Cc1ccc(-c2ccc(C#Cc3coccc3=O)cc2)cc1","[ch:1]1[c:2][c:3][ch:4][c:5][c:6]1>>[o:1]1[c:2][c:3][C:4](=O)[c:5][c:6]1","C(#Cc1ccc(-c2ccc(C#Cc3ccccc3)cc2)cc1)c1ccccc1",3,3],["O=c1cc(C#Cc2ccccc2)occ1-c1coc(C#Cc2ccccc2)cc1=O","[ch:1]1[c:2][c:3][ch:4][c:5][c:6]1>>[o:1]1[c:2][c:3][C:4](=O)[c:5][c:6]1","C(#Cc1ccc(-c2ccc(C#Cc3ccccc3)cc2)cc1)c1ccccc1",3,3],["O=c1ccoc(C#Cc2ccc(-c3ccc(C#Cc4cc(=O)cco4)cc3)cc2)c1","[ch:1]1[c:2][c:3][ch:4][c:5][c:6]1>>[o:1]1[c:2][c:3][C:4](=O)[c:5][c:6]1","C(#Cc1ccc(-c2ccc(C#Cc3ccccc3)cc2)cc1)c1ccccc1",3,3],["C(#Cc1ccccc1)c1ccccc1","[c&r6,C&r5:1](-[c]1[ch]ccc[ch]1)>>[*:1]","C(#Cc1ccccc1-c1ccccc1)c1ccccc1-c1ccccc1",3,3],["C(#CC1=C(c2ccccc2)C=CC1)C1=C(c2ccccc2)C=CC1","[c:0]1[ch:1][ch][c:3][c!r5:4][c!r5:5]1>>[c:0]1[CH2:1][c:3][c:4][c:5]1","C(#Cc1ccccc1-c1ccccc1)c1ccccc1-c1ccccc1",3,3],["C(#Cc1ccccc1C1=CC=CC1)c1ccccc1C1=CC=CC1","[c:0]1[ch:1][ch][c:3][c!r5:4][c!r5:5]1>>[c:0]1[CH2:1][c:3][c:4][c:5]1","C(#Cc1ccccc1-c1ccccc1)c1ccccc1-c1ccccc1",3,3],["C(#Cc1ccccc1C1=CCC=C1)c1ccccc1C1=CCC=C1","[c:0]1[ch:1][ch][c:3][c!r5:4][c!r5:5]1>>[c:0]1[CH2:1][c:3][c:4][c:5]1","C(#Cc1ccccc1-c1ccccc1)c1ccccc1-c1ccccc1",3,3],["C(#CC1=CCC=C1c1ccccc1)C1=CCC=C1c1ccccc1","[c:0]1[ch:1][ch][c:3][c!r5:4][c!r5:5]1>>[c:0]1[CH2:1][c:3][c:4][c:5]1","C(#Cc1ccccc1-c1ccccc1)c1ccccc1-c1ccccc1",3,3],["C(#CC1=C(c2ccccc2)CC=C1)C1=C(c2ccccc2)CC=C1","[c:0]1[ch:1][ch][c:3][c!r5:4][c!r5:5]1>>[c:0]1[CH2:1][c:3][c:4][c:5]1","C(#Cc1ccccc1-c1ccccc1)c1ccccc1-c1ccccc1",3,3],["c1ccc(-c2ccccc2)cc1","[c&r6,C&r5:1](-C#C-c1ccccc1)>>[ch&r6,CH1&r5:1]","C(#Cc1ccccc1-c1ccccc1)c1ccccc1-c1ccccc1",3,3],["C(#Cc1ccncc1-c1ccccc1)c1ccncc1-c1ccccc1","[ch&r6:0]>>[nr6:0]","C(#Cc1ccccc1-c1ccccc1)c1ccccc1-c1ccccc1",3,3],["C(#Cc1ncccc1-c1ccccc1)c1ncccc1-c1ccccc1","[ch&r6:0]>>[nr6:0]","C(#Cc1ccccc1-c1ccccc1)c1ccccc1-c1ccccc1",3,3],["C(#Cc1cccnc1-c1ccccc1)c1cccnc1-c1ccccc1","[ch&r6:0]>>[nr6:0]","C(#Cc1ccccc1-c1ccccc1)c1ccccc1-c1ccccc1",3,3],["C(#Cc1cnccc1-c1ccccc1)c1cnccc1-c1ccccc1","[ch&r6:0]>>[nr6:0]","C(#Cc1ccccc1-c1ccccc1)c1ccccc1-c1ccccc1",3,3],["C(#Cc1ccccc1-c1ccccn1)c1ccccc1-c1ccccn1","[ch&r6:0]>>[nr6:0]","C(#Cc1ccccc1-c1ccccc1)c1ccccc1-c1ccccc1",3,3],["C(#Cc1ccccc1-c1cccnc1)c1ccccc1-c1cccnc1","[ch&r6:0]>>[nr6:0]","C(#Cc1ccccc1-c1ccccc1)c1ccccc1-c1ccccc1",3,3],["C(#Cc1ccccc1-c1ccncc1)c1ccccc1-c1ccncc1","[ch&r6:0]>>[nr6:0]","C(#Cc1ccccc1-c1ccccc1)c1ccccc1-c1ccccc1",3,3],["O=c1cc(C#Cc2cc(=O)occ2-c2ccccc2)c(-c2ccccc2)co1","[c:1]1[c:2][ch:3][ch:4][c:5][c:6]1>>[c:1]1[c:2][o:3][c:4](=O)[c:5][c:6]1","C(#Cc1ccccc1-c1ccccc1)c1ccccc1-c1ccccc1",3,3],["O=c1ccc(-c2ccccc2)c(C#Cc2oc(=O)ccc2-c2ccccc2)o1","[c:1]1[c:2][ch:3][ch:4][c:5][c:6]1>>[c:1]1[c:2][o:3][c:4](=O)[c:5][c:6]1","C(#Cc1ccccc1-c1ccccc1)c1ccccc1-c1ccccc1",3,3],["O=c1cc(-c2ccccc2C#Cc2ccccc2-c2ccoc(=O)c2)cco1","[c:1]1[c:2][ch:3][ch:4][c:5][c:6]1>>[c:1]1[c:2][o:3][c:4](=O)[c:5][c:6]1","C(#Cc1ccccc1-c1ccccc1)c1ccccc1-c1ccccc1",3,3],["O=c1cc(-c2ccccc2)c(C#Cc2coc(=O)cc2-c2ccccc2)co1","[c:1]1[c:2][ch:3][ch:4][c:5][c:6]1>>[c:1]1[c:2][o:3][c:4](=O)[c:5][c:6]1","C(#Cc1ccccc1-c1ccccc1)c1ccccc1-c1ccccc1",3,3],["O=c1ccc(-c2ccccc2C#Cc2ccccc2-c2ccc(=O)oc2)co1","[c:1]1[c:2][ch:3][ch:4][c:5][c:6]1>>[c:1]1[c:2][o:3][c:4](=O)[c:5][c:6]1","C(#Cc1ccccc1-c1ccccc1)c1ccccc1-c1ccccc1",3,3],["O=c1occc(-c2ccccc2)c1C#Cc1c(-c2ccccc2)ccoc1=O","[c:1]1[c:2][ch:3][ch:4][c:5][c:6]1>>[c:1]1[c:2][o:3][c:4](=O)[c:5][c:6]1","C(#Cc1ccccc1-c1ccccc1)c1ccccc1-c1ccccc1",3,3],["O=c1occc(C#Cc2ccoc(=O)c2-c2ccccc2)c1-c1ccccc1","[c:1]1[c:2][ch:3][ch:4][c:5][c:6]1>>[c:1]1[c:2][o:3][c:4](=O)[c:5][c:6]1","C(#Cc1ccccc1-c1ccccc1)c1ccccc1-c1ccccc1",3,3],["O=c1occcc1-c1ccccc1C#Cc1ccccc1-c1cccoc1=O","[c:1]1[c:2][ch:3][ch:4][c:5][c:6]1>>[c:1]1[c:2][o:3][c:4](=O)[c:5][c:6]1","C(#Cc1ccccc1-c1ccccc1)c1ccccc1-c1ccccc1",3,3],["O=c1ccc(C#Cc2ccc(=O)oc2-c2ccccc2)c(-c2ccccc2)o1","[c:1]1[c:2][ch:3][ch:4][c:5][c:6]1>>[c:1]1[c:2][o:3][c:4](=O)[c:5][c:6]1","C(#Cc1ccccc1-c1ccccc1)c1ccccc1-c1ccccc1",3,3],["O=c1cccc(-c2ccccc2C#Cc2ccccc2-c2cccc(=O)o2)o1","[c:1]1[c:2][ch:3][ch:4][c:5][c:6]1>>[c:1]1[c:2][o:3][c:4](=O)[c:5][c:6]1","C(#Cc1ccccc1-c1ccccc1)c1ccccc1-c1ccccc1",3,3],["O=c1ccocc1-c1ccccc1C#Cc1ccccc1-c1coccc1=O","[ch:1]1[c:2][c:3][ch:4][c:5][c:6]1>>[o:1]1[c:2][c:3][C:4](=O)[c:5][c:6]1","C(#Cc1ccccc1-c1ccccc1)c1ccccc1-c1ccccc1",3,3],["O=c1ccoc(-c2ccccc2)c1C#Cc1c(-c2ccccc2)occc1=O","[ch:1]1[c:2][c:3][ch:4][c:5][c:6]1>>[o:1]1[c:2][c:3][C:4](=O)[c:5][c:6]1","C(#Cc1ccccc1-c1ccccc1)c1ccccc1-c1ccccc1",3,3],["O=c1ccoc(C#Cc2occc(=O)c2-c2ccccc2)c1-c1ccccc1","[ch:1]1[c:2][c:3][ch:4][c:5][c:6]1>>[o:1]1[c:2][c:3][C:4](=O)[c:5][c:6]1","C(#Cc1ccccc1-c1ccccc1)c1ccccc1-c1ccccc1",3,3],["O=c1ccoc(-c2ccccc2C#Cc2ccccc2-c2cc(=O)cco2)c1","[ch:1]1[c:2][c:3][ch:4][c:5][c:6]1>>[o:1]1[c:2][c:3][C:4](=O)[c:5][c:6]1","C(#Cc1ccccc1-c1ccccc1)c1ccccc1-c1ccccc1",3,3],["c1ccc(-c2ccccc2-c2ccccc2-c2ccccc2)cc1","[cH&r6,CH&r5:1]>>[#6:1](-[c]1[ch]ccc[ch]1)","c1ccc(-c2ccccc2-c2ccccc2)cc1",3,3],["c1ccc(-c2ccccc2)cc1","[c&r6,C&r5:1](-[c]1[ch]ccc[ch]1)>>[*:1]","c1ccc(-c2ccccc2-c2ccccc2)cc1",3,3],["c1ccc(-c2cc3ccccc3cc2-c2ccccc2)cc1","[cH&r6:1][cH&r6:2]>>[c:1]2cccc[c:2]2","c1ccc(-c2ccccc2-c2ccccc2)cc1",3,3],["C1=CC(c2ccccc2C2=CCC=C2)=CC1","[c:0]1[ch:1][ch][c:3][c!r5:4][c!r5:5]1>>[c:0]1[CH2:1][c:3][c:4][c:5]1","c1ccc(-c2ccccc2-c2ccccc2)cc1",3,3],["C1=CCC(c2ccccc2C2=CC=CC2)=C1","[c:0]1[ch:1][ch][c:3][c!r5:4][c!r5:5]1>>[c:0]1[CH2:1][c:3][c:4][c:5]1","c1ccc(-c2ccccc2-c2ccccc2)cc1",3,3],["C1=C(c2ccccc2)C(c2ccccc2)=CC1","[c:0]1[ch:1][ch][c:3][c!r5:4][c!r5:5]1>>[c:0]1[CH2:1][c:3][c:4][c:5]1","c1ccc(-c2ccccc2-c2ccccc2)cc1",3,3],["c1ccc(-c2ccncc2)c(-c2ccncc2)c1","[ch&r6:0]>>[nr6:0]","c1ccc(-c2ccccc2-c2ccccc2)cc1",3,3],["c1ccc(-c2nccnc2-c2ccccc2)cc1","[ch&r6:0]>>[nr6:0]","c1ccc(-c2ccccc2-c2ccccc2)cc1",3,3],["c1ccc(-c2cnncc2-c2ccccc2)cc1","[ch&r6:0]>>[nr6:0]","c1ccc(-c2ccccc2-c2ccccc2)cc1",3,3],["c1ccc(-c2ccccc2-c2ccccn2)nc1","[ch&r6:0]>>[nr6:0]","c1ccc(-c2ccccc2-c2ccccc2)cc1",3,3],["c1cncc(-c2ccccc2-c2cccnc2)c1","[ch&r6:0]>>[nr6:0]","c1ccc(-c2ccccc2-c2ccccc2)cc1",3,3],["O=c1cc(-c2ccccc2-c2ccoc(=O)c2)cco1","[c:1]1[c:2][ch:3][ch:4][c:5][c:6]1>>[c:1]1[c:2][o:3][c:4](=O)[c:5][c:6]1","c1ccc(-c2ccccc2-c2ccccc2)cc1",3,3],["O=c1cccc(-c2ccccc2-c2cccc(=O)o2)o1","[c:1]1[c:2][ch:3][ch:4][c:5][c:6]1>>[c:1]1[c:2][o:3][c:4](=O)[c:5][c:6]1","c1ccc(-c2ccccc2-c2ccccc2)cc1",3,3],["O=c1ccc(-c2ccccc2-c2ccc(=O)oc2)co1","[c:1]1[c:2][ch:3][ch:4][c:5][c:6]1>>[c:1]1[c:2][o:3][c:4](=O)[c:5][c:6]1","c1ccc(-c2ccccc2-c2ccccc2)cc1",3,3],["O=c1occcc1-c1ccccc1-c1cccoc1=O","[c:1]1[c:2][ch:3][ch:4][c:5][c:6]1>>[c:1]1[c:2][o:3][c:4](=O)[c:5][c:6]1","c1ccc(-c2ccccc2-c2ccccc2)cc1",3,3],["O=c1ccocc1-c1ccccc1-c1coccc1=O","[ch:1]1[c:2][c:3][ch:4][c:5][c:6]1>>[o:1]1[c:2][c:3][C:4](=O)[c:5][c:6]1","c1ccc(-c2ccccc2-c2ccccc2)cc1",3,3],["O=c1ccoc(-c2ccccc2-c2cc(=O)cco2)c1","[ch:1]1[c:2][c:3][ch:4][c:5][c:6]1>>[o:1]1[c:2][c:3][C:4](=O)[c:5][c:6]1","c1ccc(-c2ccccc2-c2ccccc2)cc1",3,3],["O=c1cc(-c2ccccc2)c(C#Cc2coc(=O)cc2-c2ccccc2)co1","[cH&r6,CH&r5:1]>>[#6:1](-[c]1[ch]ccc[ch]1)","O=c1ccc(C#Cc2ccc(=O)oc2)co1",3,3],["O=c1occ(C#Cc2coc(=O)c(-c3ccccc3)c2)cc1-c1ccccc1","[cH&r6,CH&r5:1]>>[#6:1](-[c]1[ch]ccc[ch]1)","O=c1ccc(C#Cc2ccc(=O)oc2)co1",3,3],["O=c1ccc(C#Cc2ccc(=O)oc2-c2ccccc2)c(-c2ccccc2)o1","[cH&r6,CH&r5:1]>>[#6:1](-[c]1[ch]ccc[ch]1)","O=c1ccc(C#Cc2ccc(=O)oc2)co1",3,3],["O=c1occ(C#Cc2coc(=O)c3ccccc23)c2ccccc12","[cH&r6:1][cH&r6:2]>>[c:1]2cccc[c:2]2","O=c1ccc(C#Cc2ccc(=O)oc2)co1",3,3],["C(#Cc1ccccc1)c1ccccc1","[o:1][c:2](=O)>>[ch:1][ch:2]","O=c1ccc(C#Cc2ccc(=O)oc2)co1",3,3],["O=c1ccc(C#Cc2ccc(=O)[nH]c2)c[nH]1","[o:1]>>[nH:1]","O=c1ccc(C#Cc2ccc(=O)oc2)co1",3,3],["O=c1nc(-c2ccccc2)oc(-c2ccccc2)n1","[cH&r6,CH&r5:1]>>[#6:1](-[c]1[ch]ccc[ch]1)","O=c1ncocn1",3,3],["O=c1nc(C=Cc2ccccc2)oc(C=Cc2ccccc2)n1","[ch&r6,CH1&r5:1]>>[*:1](-C=C-c1ccccc1)","O=c1ncocn1",3,3],["O=c1nc(C#Cc2ccccc2)oc(C#Cc2ccccc2)n1","[ch&r6,CH1&r5:1]>>[*:1](-C#C-c1ccccc1)","O=c1ncocn1",3,3],["O=c1ccocc1","[nr6:0]>>[ch&r6:0]","O=c1ncocn1",3,3],["O=c1nc[nH]cn1","[o:1]>>[nH:1]","O=c1ncocn1",3,3],["c1ccc(Nc2cccc(Nc3ccccc3)c2)cc1","[c&r6,C&r5:1](-[c]1[ch]ccc[ch]1)>>[*:1]","c1ccc(Nc2cccc(Nc3ccccc3)c2-c2ccccc2)cc1",3,3],["C1=CCC(c2c(Nc3ccccc3)cccc2Nc2ccccc2)=C1","[c:0]1[ch:1][ch][c:3][c!r5:4][c!r5:5]1>>[c:0]1[CH2:1][c:3][c:4][c:5]1","c1ccc(Nc2cccc(Nc3ccccc3)c2-c2ccccc2)cc1",3,3],["C1=CC(Nc2cccc(NC3=CCC=C3)c2-c2ccccc2)=CC1","[c:0]1[ch:1][ch][c:3][c!r5:4][c!r5:5]1>>[c:0]1[CH2:1][c:3][c:4][c:5]1","c1ccc(Nc2cccc(Nc3ccccc3)c2-c2ccccc2)cc1",3,3],["C1=CCC(Nc2cccc(NC3=CC=CC3)c2-c2ccccc2)=C1","[c:0]1[ch:1][ch][c:3][c!r5:4][c!r5:5]1>>[c:0]1[CH2:1][c:3][c:4][c:5]1","c1ccc(Nc2cccc(Nc3ccccc3)c2-c2ccccc2)cc1",3,3],["C1=CC(c2c(Nc3ccccc3)cccc2Nc2ccccc2)=CC1","[c:0]1[ch:1][ch][c:3][c!r5:4][c!r5:5]1>>[c:0]1[CH2:1][c:3][c:4][c:5]1","c1ccc(Nc2cccc(Nc3ccccc3)c2-c2ccccc2)cc1",3,3],["c1ccc(Nc2cccc(Nc3ccccc3)c2-c2ccncc2)cc1","[ch&r6:0]>>[nr6:0]","c1ccc(Nc2cccc(Nc3ccccc3)c2-c2ccccc2)cc1",3,3],["c1ccc(Nc2cncc(Nc3ccccc3)c2-c2ccccc2)cc1","[ch&r6:0]>>[nr6:0]","c1ccc(Nc2cccc(Nc3ccccc3)c2-c2ccccc2)cc1",3,3],["c1ccc(Nc2ncnc(Nc3ccccc3)c2-c2ccccc2)cc1","[ch&r6:0]>>[nr6:0]","c1ccc(Nc2cccc(Nc3ccccc3)c2-c2ccccc2)cc1",3,3],["c1ccc(-c2c(Nc3ccncc3)cccc2Nc2ccncc2)cc1","[ch&r6:0]>>[nr6:0]","c1ccc(Nc2cccc(Nc3ccccc3)c2-c2ccccc2)cc1",3,3],["c1ccc(Nc2cccc(Nc3ccccc3)c2-c2cccnc2)cc1","[ch&r6:0]>>[nr6:0]","c1ccc(Nc2cccc(Nc3ccccc3)c2-c2ccccc2)cc1",3,3],["c1ccc(-c2c(Nc3cccnc3)cccc2Nc2cccnc2)cc1","[ch&r6:0]>>[nr6:0]","c1ccc(Nc2cccc(Nc3ccccc3)c2-c2ccccc2)cc1",3,3],["c1ccc(Nc2cccc(Nc3ccccc3)c2-c2ccccn2)cc1","[ch&r6:0]>>[nr6:0]","c1ccc(Nc2cccc(Nc3ccccc3)c2-c2ccccc2)cc1",3,3],["c1ccc(-c2c(Nc3ccccn3)cccc2Nc2ccccn2)cc1","[ch&r6:0]>>[nr6:0]","c1ccc(Nc2cccc(Nc3ccccc3)c2-c2ccccc2)cc1",3,3],["c1ccc(-c2ccccc2)cc1","[c&r6,C&r5:1](-[N!R]-c1ccccc1)>>[*:1]","c1ccc(Nc2cccc(Nc3ccccc3)c2-c2ccccc2)cc1",3,3],["c1ccccc1","[c&r6,C&r5:1](-[N!R]-c1ccccc1)>>[*:1]","c1ccc(Nc2cccc(Nc3ccccc3)c2-c2ccccc2)cc1",3,3],["O=c1cccc(-c2c(Nc3ccccc3)cccc2Nc2ccccc2)o1","[c:1]1[c:2][ch:3][ch:4][c:5][c:6]1>>[c:1]1[c:2][o:3][c:4](=O)[c:5][c:6]1","c1ccc(Nc2cccc(Nc3ccccc3)c2-c2ccccc2)cc1",3,3],["O=c1occcc1-c1c(Nc2ccccc2)cccc1Nc1ccccc1","[c:1]1[c:2][ch:3][ch:4][c:5][c:6]1>>[c:1]1[c:2][o:3][c:4](=O)[c:5][c:6]1","c1ccc(Nc2cccc(Nc3ccccc3)c2-c2ccccc2)cc1",3,3],["O=c1cc(-c2c(Nc3ccccc3)cccc2Nc2ccccc2)cco1","[c:1]1[c:2][ch:3][ch:4][c:5][c:6]1>>[c:1]1[c:2][o:3][c:4](=O)[c:5][c:6]1","c1ccc(Nc2cccc(Nc3ccccc3)c2-c2ccccc2)cc1",3,3],["O=c1ccc(-c2c(Nc3ccccc3)cccc2Nc2ccccc2)co1","[c:1]1[c:2][ch:3][ch:4][c:5][c:6]1>>[c:1]1[c:2][o:3][c:4](=O)[c:5][c:6]1","c1ccc(Nc2cccc(Nc3ccccc3)c2-c2ccccc2)cc1",3,3],["O=c1ccoc(-c2c(Nc3ccccc3)cccc2Nc2ccccc2)c1","[ch:1]1[c:2][c:3][ch:4][c:5][c:6]1>>[o:1]1[c:2][c:3][C:4](=O)[c:5][c:6]1","c1ccc(Nc2cccc(Nc3ccccc3)c2-c2ccccc2)cc1",3,3],["O=c1ccocc1-c1c(Nc2ccccc2)cccc1Nc1ccccc1","[ch:1]1[c:2][c:3][ch:4][c:5][c:6]1>>[o:1]1[c:2][c:3][C:4](=O)[c:5][c:6]1","c1ccc(Nc2cccc(Nc3ccccc3)c2-c2ccccc2)cc1",3,3],["C(#Cc1ccccc1)c1ccccc1","[r6:0][c:1]2[ch][ch][ch][ch][c:2]2[r6:3]>>[*:0][c:1][c:2][*:3]","C(#Cc1cccc2ccccc12)c1cccc2ccccc12",3,3],["C(#Cc1cccc2c1CC=C2)c1cccc2c1CC=C2","[c:0]1[ch:1][ch][c:3][c!r5:4][c!r5:5]1>>[c:0]1[CH2:1][c:3][c:4][c:5]1","C(#Cc1cccc2ccccc12)c1cccc2ccccc12",3,3],["C(#CC1=c2ccccc2=CC1)C1=c2ccccc2=CC1","[c:0]1[ch:1][ch][c:3][c!r5:4][c!r5:5]1>>[c:0]1[CH2:1][c:3][c:4][c:5]1","C(#Cc1cccc2ccccc12)c1cccc2ccccc12",3,3],["C(#Cc1cccc2c1=CCC=2)c1cccc2c1=CCC=2","[c:0]1[ch:1][ch][c:3][c!r5:4][c!r5:5]1>>[c:0]1[CH2:1][c:3][c:4][c:5]1","C(#Cc1cccc2ccccc12)c1cccc2ccccc12",3,3],["C(#CC1=CCc2ccccc21)C1=CCc2ccccc21","[c:0]1[ch:1][ch][c:3][c!r5:4][c!r5:5]1>>[c:0]1[CH2:1][c:3][c:4][c:5]1","C(#Cc1cccc2ccccc12)c1cccc2ccccc12",3,3],["C(#Cc1cccc2c1C=CC2)c1cccc2c1C=CC2","[c:0]1[ch:1][ch][c:3][c!r5:4][c!r5:5]1>>[c:0]1[CH2:1][c:3][c:4][c:5]1","C(#Cc1cccc2ccccc12)c1cccc2ccccc12",3,3],["c1ccc2ccccc2c1","[c&r6,C&r5:1](-C#C-c1ccccc1)>>[ch&r6,CH1&r5:1]","C(#Cc1cccc2ccccc12)c1cccc2ccccc12",3,3],["C(#Cc1cccc2ncccc12)c1cccc2ncccc12","[ch&r6:0]>>[nr6:0]","C(#Cc1cccc2ccccc12)c1cccc2ccccc12",3,3],["C(#Cc1cncc2ccccc12)c1cncc2ccccc12","[ch&r6:0]>>[nr6:0]","C(#Cc1cccc2ccccc12)c1cccc2ccccc12",3,3],["C(#Cc1cccc2cccnc12)c1cccc2cccnc12","[ch&r6:0]>>[nr6:0]","C(#Cc1cccc2ccccc12)c1cccc2ccccc12",3,3],["C(#Cc1ccnc2ccccc12)c1ccnc2ccccc12","[ch&r6:0]>>[nr6:0]","C(#Cc1cccc2ccccc12)c1cccc2ccccc12",3,3],["C(#Cc1nccc2ccccc12)c1nccc2ccccc12","[ch&r6:0]>>[nr6:0]","C(#Cc1cccc2ccccc12)c1cccc2ccccc12",3,3],["C(#Cc1cccc2cnccc12)c1cccc2cnccc12","[ch&r6:0]>>[nr6:0]","C(#Cc1cccc2ccccc12)c1cccc2ccccc12",3,3],["C(#Cc1cccc2ccncc12)c1cccc2ccncc12","[ch&r6:0]>>[nr6:0]","C(#Cc1cccc2ccccc12)c1cccc2ccccc12",3,3],["O=c1cc2ccccc2c(C#Cc2oc(=O)cc3ccccc23)o1","[c:1]1[c:2][ch:3][ch:4][c:5][c:6]1>>[c:1]1[c:2][o:3][c:4](=O)[c:5][c:6]1","C(#Cc1cccc2ccccc12)c1cccc2ccccc12",3,3],["O=c1occc2cccc(C#Cc3cccc4ccoc(=O)c34)c12","[c:1]1[c:2][ch:3][ch:4][c:5][c:6]1>>[c:1]1[c:2][o:3][c:4](=O)[c:5][c:6]1","C(#Cc1cccc2ccccc12)c1cccc2ccccc12",3,3],["O=c1ccc2c(C#Cc3cccc4oc(=O)ccc34)cccc2o1","[c:1]1[c:2][ch:3][ch:4][c:5][c:6]1>>[c:1]1[c:2][o:3][c:4](=O)[c:5][c:6]1","C(#Cc1cccc2ccccc12)c1cccc2ccccc12",3,3],["O=c1cc(C#Cc2cc(=O)oc3ccccc23)c2ccccc2o1","[c:1]1[c:2][ch:3][ch:4][c:5][c:6]1>>[c:1]1[c:2][o:3][c:4](=O)[c:5][c:6]1","C(#Cc1cccc2ccccc12)c1cccc2ccccc12",3,3],["O=c1occ2ccccc2c1C#Cc1c(=O)occ2ccccc12","[c:1]1[c:2][ch:3][ch:4][c:5][c:6]1>>[c:1]1[c:2][o:3][c:4](=O)[c:5][c:6]1","C(#Cc1cccc2ccccc12)c1cccc2ccccc12",3,3],["O=c1ccc2cccc(C#Cc3cccc4ccc(=O)oc34)c2o1","[c:1]1[c:2][ch:3][ch:4][c:5][c:6]1>>[c:1]1[c:2][o:3][c:4](=O)[c:5][c:6]1","C(#Cc1cccc2ccccc12)c1cccc2ccccc12",3,3],["O=c1cc2c(C#Cc3cccc4coc(=O)cc34)cccc2co1","[c:1]1[c:2][ch:3][ch:4][c:5][c:6]1>>[c:1]1[c:2][o:3][c:4](=O)[c:5][c:6]1","C(#Cc1cccc2ccccc12)c1cccc2ccccc12",3,3],["O=c1occ(C#Cc2coc(=O)c3ccccc23)c2ccccc12","[c:1]1[c:2][ch:3][ch:4][c:5][c:6]1>>[c:1]1[c:2][o:3][c:4](=O)[c:5][c:6]1","C(#Cc1cccc2ccccc12)c1cccc2ccccc12",3,3],["O=c1cc2cccc(C#Cc3cccc4cc(=O)occ34)c2co1","[c:1]1[c:2][ch:3][ch:4][c:5][c:6]1>>[c:1]1[c:2][o:3][c:4](=O)[c:5][c:6]1","C(#Cc1cccc2ccccc12)c1cccc2ccccc12",3,3],["O=c1occc2c(C#Cc3cccc4c(=O)occc34)cccc12","[c:1]1[c:2][ch:3][ch:4][c:5][c:6]1>>[c:1]1[c:2][o:3][c:4](=O)[c:5][c:6]1","C(#Cc1cccc2ccccc12)c1cccc2ccccc12",3,3],["O=c1ccoc2cccc(C#Cc3cccc4occc(=O)c34)c12","[ch:1]1[c:2][c:3][ch:4][c:5][c:6]1>>[o:1]1[c:2][c:3][C:4](=O)[c:5][c:6]1","C(#Cc1cccc2ccccc12)c1cccc2ccccc12",3,3],["O=c1ccoc2c(C#Cc3cccc4c(=O)ccoc34)cccc12","[ch:1]1[c:2][c:3][ch:4][c:5][c:6]1>>[o:1]1[c:2][c:3][C:4](=O)[c:5][c:6]1","C(#Cc1cccc2ccccc12)c1cccc2ccccc12",3,3],["C(=Cc1ccccc1)c1ccccc1","[c&r6,C&r5:1](-[c]1[ch]ccc[ch]1)>>[*:1]","C(=Cc1ccccc1-c1ccccc1)c1ccccc1-c1ccccc1",3,3],["C1=CC(C=CC2=C(c3ccccc3)CC=C2)=C(c2ccccc2)C1","[c:0]1[ch:1][ch][c:3][c!r5:4][c!r5:5]1>>[c:0]1[CH2:1][c:3][c:4][c:5]1","C(=Cc1ccccc1-c1ccccc1)c1ccccc1-c1ccccc1",3,3],["C(=CC1=CCC=C1c1ccccc1)C1=CCC=C1c1ccccc1","[c:0]1[ch:1][ch][c:3][c!r5:4][c!r5:5]1>>[c:0]1[CH2:1][c:3][c:4][c:5]1","C(=Cc1ccccc1-c1ccccc1)c1ccccc1-c1ccccc1",3,3],["C1=CCC(c2ccccc2C=Cc2ccccc2C2=CC=CC2)=C1","[c:0]1[ch:1][ch][c:3][c!r5:4][c!r5:5]1>>[c:0]1[CH2:1][c:3][c:4][c:5]1","C(=Cc1ccccc1-c1ccccc1)c1ccccc1-c1ccccc1",3,3],["C1=CC(c2ccccc2C=Cc2ccccc2C2=CCC=C2)=CC1","[c:0]1[ch:1][ch][c:3][c!r5:4][c!r5:5]1>>[c:0]1[CH2:1][c:3][c:4][c:5]1","C(=Cc1ccccc1-c1ccccc1)c1ccccc1-c1ccccc1",3,3],["C1=CC(c2ccccc2)=C(C=CC2=C(c3ccccc3)C=CC2)C1","[c:0]1[ch:1][ch][c:3][c!r5:4][c!r5:5]1>>[c:0]1[CH2:1][c:3][c:4][c:5]1","C(=Cc1ccccc1-c1ccccc1)c1ccccc1-c1ccccc1",3,3],["c1ccc(-c2ccccc2)cc1","[c&r6,C&r5:1](-[C!R]=[C!R]-c1ccccc1)>>[ch&r6,CH1&r5:1]","C(=Cc1ccccc1-c1ccccc1)c1ccccc1-c1ccccc1",3,3],["C(=Cc1ccncc1-c1ccccc1)c1ccncc1-c1ccccc1","[ch&r6:0]>>[nr6:0]","C(=Cc1ccccc1-c1ccccc1)c1ccccc1-c1ccccc1",3,3],["C(=Cc1ccccc1-c1ccncc1)c1ccccc1-c1ccncc1","[ch&r6:0]>>[nr6:0]","C(=Cc1ccccc1-c1ccccc1)c1ccccc1-c1ccccc1",3,3],["C(=Cc1ncccc1-c1ccccc1)c1ncccc1-c1ccccc1","[ch&r6:0]>>[nr6:0]","C(=Cc1ccccc1-c1ccccc1)c1ccccc1-c1ccccc1",3,3],["C(=Cc1ccccc1-c1cccnc1)c1ccccc1-c1cccnc1","[ch&r6:0]>>[nr6:0]","C(=Cc1ccccc1-c1ccccc1)c1ccccc1-c1ccccc1",3,3],["C(=Cc1ccccc1-c1ccccn1)c1ccccc1-c1ccccn1","[ch&r6:0]>>[nr6:0]","C(=Cc1ccccc1-c1ccccc1)c1ccccc1-c1ccccc1",3,3],["C(=Cc1cccnc1-c1ccccc1)c1cccnc1-c1ccccc1","[ch&r6:0]>>[nr6:0]","C(=Cc1ccccc1-c1ccccc1)c1ccccc1-c1ccccc1",3,3],["C(=Cc1cnccc1-c1ccccc1)c1cnccc1-c1ccccc1","[ch&r6:0]>>[nr6:0]","C(=Cc1ccccc1-c1ccccc1)c1ccccc1-c1ccccc1",3,3],["O=c1cc(C=Cc2cc(=O)occ2-c2ccccc2)c(-c2ccccc2)co1","[c:1]1[c:2][ch:3][ch:4][c:5][c:6]1>>[c:1]1[c:2][o:3][c:4](=O)[c:5][c:6]1","C(=Cc1ccccc1-c1ccccc1)c1ccccc1-c1ccccc1",3,3],["O=c1cc(-c2ccccc2)c(C=Cc2coc(=O)cc2-c2ccccc2)co1","[c:1]1[c:2][ch:3][ch:4][c:5][c:6]1>>[c:1]1[c:2][o:3][c:4](=O)[c:5][c:6]1","C(=Cc1ccccc1-c1ccccc1)c1ccccc1-c1ccccc1",3,3],["O=c1occcc1-c1ccccc1C=Cc1ccccc1-c1cccoc1=O","[c:1]1[c:2][ch:3][ch:4][c:5][c:6]1>>[c:1]1[c:2][o:3][c:4](=O)[c:5][c:6]1","C(=Cc1ccccc1-c1ccccc1)c1ccccc1-c1ccccc1",3,3],["O=c1ccc(-c2ccccc2C=Cc2ccccc2-c2ccc(=O)oc2)co1","[c:1]1[c:2][ch:3][ch:4][c:5][c:6]1>>[c:1]1[c:2][o:3][c:4](=O)[c:5][c:6]1","C(=Cc1ccccc1-c1ccccc1)c1ccccc1-c1ccccc1",3,3],["O=c1occc(C=Cc2ccoc(=O)c2-c2ccccc2)c1-c1ccccc1","[c:1]1[c:2][ch:3][ch:4][c:5][c:6]1>>[c:1]1[c:2][o:3][c:4](=O)[c:5][c:6]1","C(=Cc1ccccc1-c1ccccc1)c1ccccc1-c1ccccc1",3,3],["O=c1ccc(-c2ccccc2)c(C=Cc2oc(=O)ccc2-c2ccccc2)o1","[c:1]1[c:2][ch:3][ch:4][c:5][c:6]1>>[c:1]1[c:2][o:3][c:4](=O)[c:5][c:6]1","C(=Cc1ccccc1-c1ccccc1)c1ccccc1-c1ccccc1",3,3],["O=c1cc(-c2ccccc2C=Cc2ccccc2-c2ccoc(=O)c2)cco1","[c:1]1[c:2][ch:3][ch:4][c:5][c:6]1>>[c:1]1[c:2][o:3][c:4](=O)[c:5][c:6]1","C(=Cc1ccccc1-c1ccccc1)c1ccccc1-c1ccccc1",3,3],["O=c1occc(-c2ccccc2)c1C=Cc1c(-c2ccccc2)ccoc1=O","[c:1]1[c:2][ch:3][ch:4][c:5][c:6]1>>[c:1]1[c:2][o:3][c:4](=O)[c:5][c:6]1","C(=Cc1ccccc1-c1ccccc1)c1ccccc1-c1ccccc1",3,3],["O=c1ccc(C=Cc2ccc(=O)oc2-c2ccccc2)c(-c2ccccc2)o1","[c:1]1[c:2][ch:3][ch:4][c:5][c:6]1>>[c:1]1[c:2][o:3][c:4](=O)[c:5][c:6]1","C(=Cc1ccccc1-c1ccccc1)c1ccccc1-c1ccccc1",3,3],["O=c1cccc(-c2ccccc2C=Cc2ccccc2-c2cccc(=O)o2)o1","[c:1]1[c:2][ch:3][ch:4][c:5][c:6]1>>[c:1]1[c:2][o:3][c:4](=O)[c:5][c:6]1","C(=Cc1ccccc1-c1ccccc1)c1ccccc1-c1ccccc1",3,3],["O=c1ccocc1-c1ccccc1C=Cc1ccccc1-c1coccc1=O","[ch:1]1[c:2][c:3][ch:4][c:5][c:6]1>>[o:1]1[c:2][c:3][C:4](=O)[c:5][c:6]1","C(=Cc1ccccc1-c1ccccc1)c1ccccc1-c1ccccc1",3,3],["O=c1ccoc(-c2ccccc2)c1C=Cc1c(-c2ccccc2)occc1=O","[ch:1]1[c:2][c:3][ch:4][c:5][c:6]1>>[o:1]1[c:2][c:3][C:4](=O)[c:5][c:6]1","C(=Cc1ccccc1-c1ccccc1)c1ccccc1-c1ccccc1",3,3],["O=c1ccoc(-c2ccccc2C=Cc2ccccc2-c2cc(=O)cco2)c1","[ch:1]1[c:2][c:3][ch:4][c:5][c:6]1>>[o:1]1[c:2][c:3][C:4](=O)[c:5][c:6]1","C(=Cc1ccccc1-c1ccccc1)c1ccccc1-c1ccccc1",3,3],["O=c1ccoc(C=Cc2occc(=O)c2-c2ccccc2)c1-c1ccccc1","[ch:1]1[c:2][c:3][ch:4][c:5][c:6]1>>[o:1]1[c:2][c:3][C:4](=O)[c:5][c:6]1","C(=Cc1ccccc1-c1ccccc1)c1ccccc1-c1ccccc1",3,3],["O=c1oc(C=Cc2ccc(-c3ccccc3)c(=O)o2)ccc1-c1ccccc1","[cH&r6,CH&r5:1]>>[#6:1](-[c]1[ch]ccc[ch]1)","O=c1cccc(C=Cc2cccc(=O)o2)o1",3,3],["O=c1cc(-c2ccccc2)cc(C=Cc2cc(-c3ccccc3)cc(=O)o2)o1","[cH&r6,CH&r5:1]>>[#6:1](-[c]1[ch]ccc[ch]1)","O=c1cccc(C=Cc2cccc(=O)o2)o1",3,3],["O=c1ccc(-c2ccccc2)c(C=Cc2oc(=O)ccc2-c2ccccc2)o1","[cH&r6,CH&r5:1]>>[#6:1](-[c]1[ch]ccc[ch]1)","O=c1cccc(C=Cc2cccc(=O)o2)o1",3,3],["O=c1cc2ccccc2c(C=Cc2oc(=O)cc3ccccc23)o1","[cH&r6:1][cH&r6:2]>>[c:1]2cccc[c:2]2","O=c1cccc(C=Cc2cccc(=O)o2)o1",3,3],["O=c1oc(C=Cc2cc3ccccc3c(=O)o2)cc2ccccc12","[cH&r6:1][cH&r6:2]>>[c:1]2cccc[c:2]2","O=c1cccc(C=Cc2cccc(=O)o2)o1",3,3],["C(=Cc1ccccc1)c1ccccc1","[o:1][c:2](=O)>>[ch:1][ch:2]","O=c1cccc(C=Cc2cccc(=O)o2)o1",3,3],["O=c1cccc(C=Cc2cccc(=O)[nH]2)[nH]1","[o:1]>>[nH:1]","O=c1cccc(C=Cc2cccc(=O)o2)o1",3,3],["c1ccc(-c2ncccc2-c2cccnc2-c2ccccc2)cc1","[cH&r6,CH&r5:1]>>[#6:1](-[c]1[ch]ccc[ch]1)","c1cncc(-c2cccnc2)c1",3,3],["c1ccc(-c2ccc(-c3ccc(-c4ccccc4)nc3)cn2)cc1","[cH&r6,CH&r5:1]>>[#6:1](-[c]1[ch]ccc[ch]1)","c1cncc(-c2cccnc2)c1",3,3],["c1ccc(-c2ccncc2-c2cnccc2-c2ccccc2)cc1","[cH&r6,CH&r5:1]>>[#6:1](-[c]1[ch]ccc[ch]1)","c1cncc(-c2cccnc2)c1",3,3],["c1ccc(-c2cncc(-c3cncc(-c4ccccc4)c3)c2)cc1","[cH&r6,CH&r5:1]>>[#6:1](-[c]1[ch]ccc[ch]1)","c1cncc(-c2cccnc2)c1",3,3],["c1ccc2c(-c3cncc4ccccc34)cncc2c1","[cH&r6:1][cH&r6:2]>>[c:1]2cccc[c:2]2","c1cncc(-c2cccnc2)c1",3,3],["c1ccc2ncc(-c3cnc4ccccc4c3)cc2c1","[cH&r6:1][cH&r6:2]>>[c:1]2cccc[c:2]2","c1cncc(-c2cccnc2)c1",3,3],["C(=Cc1cncc(-c2cncc(C=Cc3ccccc3)c2)c1)c1ccccc1","[ch&r6,CH1&r5:1]>>[*:1](-C=C-c1ccccc1)","c1cncc(-c2cccnc2)c1",3,3],["C(=Cc1ccc(-c2ccc(C=Cc3ccccc3)nc2)cn1)c1ccccc1","[ch&r6,CH1&r5:1]>>[*:1](-C=C-c1ccccc1)","c1cncc(-c2cccnc2)c1",3,3],["C(=Cc1ncccc1-c1cccnc1C=Cc1ccccc1)c1ccccc1","[ch&r6,CH1&r5:1]>>[*:1](-C=C-c1ccccc1)","c1cncc(-c2cccnc2)c1",3,3],["C(=Cc1ccncc1-c1cnccc1C=Cc1ccccc1)c1ccccc1","[ch&r6,CH1&r5:1]>>[*:1](-C=C-c1ccccc1)","c1cncc(-c2cccnc2)c1",3,3],["C(#Cc1ncccc1-c1cccnc1C#Cc1ccccc1)c1ccccc1","[ch&r6,CH1&r5:1]>>[*:1](-C#C-c1ccccc1)","c1cncc(-c2cccnc2)c1",3,3],["C(#Cc1ccc(-c2ccc(C#Cc3ccccc3)nc2)cn1)c1ccccc1","[ch&r6,CH1&r5:1]>>[*:1](-C#C-c1ccccc1)","c1cncc(-c2cccnc2)c1",3,3],["C(#Cc1ccncc1-c1cnccc1C#Cc1ccccc1)c1ccccc1","[ch&r6,CH1&r5:1]>>[*:1](-C#C-c1ccccc1)","c1cncc(-c2cccnc2)c1",3,3],["C(#Cc1cncc(-c2cncc(C#Cc3ccccc3)c2)c1)c1ccccc1","[ch&r6,CH1&r5:1]>>[*:1](-C#C-c1ccccc1)","c1cncc(-c2cccnc2)c1",3,3],["c1cc(-c2ccnnc2)cnn1","[ch&r6:0]>>[nr6:0]","c1cncc(-c2cccnc2)c1",3,3],["c1ncc(-c2cncnc2)cn1","[ch&r6:0]>>[nr6:0]","c1cncc(-c2cccnc2)c1",3,3],["c1cnc(-c2cnccn2)cn1","[ch&r6:0]>>[nr6:0]","c1cncc(-c2cccnc2)c1",3,3],["c1cnnc(-c2cccnn2)c1","[ch&r6:0]>>[nr6:0]","c1cncc(-c2cccnc2)c1",3,3],["c1ccc(-c2ccccc2)cc1","[nr6:0]>>[ch&r6:0]","c1cncc(-c2cccnc2)c1",3,3],["c1ccc(Nc2cncc(-c3cncc(Nc4ccccc4)c3)c2)cc1","[ch&r6,CH1&r5:1]>>[*:1](-N-c1ccccc1)","c1cncc(-c2cccnc2)c1",3,3],["c1ccc(Nc2ccncc2-c2cnccc2Nc2ccccc2)cc1","[ch&r6,CH1&r5:1]>>[*:1](-N-c1ccccc1)","c1cncc(-c2cccnc2)c1",3,3],["c1ccc(Nc2ncccc2-c2cccnc2Nc2ccccc2)cc1","[ch&r6,CH1&r5:1]>>[*:1](-N-c1ccccc1)","c1cncc(-c2cccnc2)c1",3,3],["c1ccc(Nc2ccc(-c3ccc(Nc4ccccc4)nc3)cn2)cc1","[ch&r6,CH1&r5:1]>>[*:1](-N-c1ccccc1)","c1cncc(-c2cccnc2)c1",3,3],["C(=Cc1ccccc1)c1ccccc1","[c&r6,C&r5:1](-[c]1[ch]ccc[ch]1)>>[*:1]","C(=Cc1cccc(-c2ccccc2)c1)c1cccc(-c2ccccc2)c1",3,3],["c1ccccc1","[c&r6,C&r5:1](-[c]1[ch]ccc[ch]1)>>[*:1]","C(=Cc1cccc(-c2ccccc2)c1)c1cccc(-c2ccccc2)c1",3,3],["C1=CCC(c2cccc(C=Cc3cccc(C4=CC=CC4)c3)c2)=C1","[c:0]1[ch:1][ch][c:3][c!r5:4][c!r5:5]1>>[c:0]1[CH2:1][c:3][c:4][c:5]1","C(=Cc1cccc(-c2ccccc2)c1)c1cccc(-c2ccccc2)c1",3,3],["C(=CC1=CCC(c2ccccc2)=C1)C1=CCC(c2ccccc2)=C1","[c:0]1[ch:1][ch][c:3][c!r5:4][c!r5:5]1>>[c:0]1[CH2:1][c:3][c:4][c:5]1","C(=Cc1cccc(-c2ccccc2)c1)c1cccc(-c2ccccc2)c1",3,3],["C1=CC(c2cccc(C=Cc3cccc(C4=CCC=C4)c3)c2)=CC1","[c:0]1[ch:1][ch][c:3][c!r5:4][c!r5:5]1>>[c:0]1[CH2:1][c:3][c:4][c:5]1","C(=Cc1cccc(-c2ccccc2)c1)c1cccc(-c2ccccc2)c1",3,3],["C(=CC1=CC(c2ccccc2)=CC1)C1=CC(c2ccccc2)=CC1","[c:0]1[ch:1][ch][c:3][c!r5:4][c!r5:5]1>>[c:0]1[CH2:1][c:3][c:4][c:5]1","C(=Cc1cccc(-c2ccccc2)c1)c1cccc(-c2ccccc2)c1",3,3],["c1ccc(-c2ccccc2)cc1","[c&r6,C&r5:1](-[C!R]=[C!R]-c1ccccc1)>>[ch&r6,CH1&r5:1]","C(=Cc1cccc(-c2ccccc2)c1)c1cccc(-c2ccccc2)c1",3,3],["C(=Cc1cccc(-c2cccnc2)c1)c1cccc(-c2cccnc2)c1","[ch&r6:0]>>[nr6:0]","C(=Cc1cccc(-c2ccccc2)c1)c1cccc(-c2ccccc2)c1",3,3],["C(=Cc1cc(-c2ccccc2)ccn1)c1cc(-c2ccccc2)ccn1","[ch&r6:0]>>[nr6:0]","C(=Cc1cccc(-c2ccccc2)c1)c1cccc(-c2ccccc2)c1",3,3],["C(=Cc1cccc(-c2ccccn2)c1)c1cccc(-c2ccccn2)c1","[ch&r6:0]>>[nr6:0]","C(=Cc1cccc(-c2ccccc2)c1)c1cccc(-c2ccccc2)c1",3,3],["C(=Cc1cncc(-c2ccccc2)c1)c1cncc(-c2ccccc2)c1","[ch&r6:0]>>[nr6:0]","C(=Cc1cccc(-c2ccccc2)c1)c1cccc(-c2ccccc2)c1",3,3],["C(=Cc1cccc(-c2ccccc2)n1)c1cccc(-c2ccccc2)n1","[ch&r6:0]>>[nr6:0]","C(=Cc1cccc(-c2ccccc2)c1)c1cccc(-c2ccccc2)c1",3,3],["C(=Cc1cccc(-c2ccncc2)c1)c1cccc(-c2ccncc2)c1","[ch&r6:0]>>[nr6:0]","C(=Cc1cccc(-c2ccccc2)c1)c1cccc(-c2ccccc2)c1",3,3],["C(=Cc1ccnc(-c2ccccc2)c1)c1ccnc(-c2ccccc2)c1","[ch&r6:0]>>[nr6:0]","C(=Cc1cccc(-c2ccccc2)c1)c1cccc(-c2ccccc2)c1",3,3],["O=c1cccc(-c2cccc(C=Cc3cccc(-c4cccc(=O)o4)c3)c2)o1","[c:1]1[c:2][ch:3][ch:4][c:5][c:6]1>>[c:1]1[c:2][o:3][c:4](=O)[c:5][c:6]1","C(=Cc1cccc(-c2ccccc2)c1)c1cccc(-c2ccccc2)c1",3,3],["O=c1occ(C=Cc2coc(=O)c(-c3ccccc3)c2)cc1-c1ccccc1","[c:1]1[c:2][ch:3][ch:4][c:5][c:6]1>>[c:1]1[c:2][o:3][c:4](=O)[c:5][c:6]1","C(=Cc1cccc(-c2ccccc2)c1)c1cccc(-c2ccccc2)c1",3,3],["O=c1occ(-c2ccccc2)cc1C=Cc1cc(-c2ccccc2)coc1=O","[c:1]1[c:2][ch:3][ch:4][c:5][c:6]1>>[c:1]1[c:2][o:3][c:4](=O)[c:5][c:6]1","C(=Cc1cccc(-c2ccccc2)c1)c1cccc(-c2ccccc2)c1",3,3],["O=c1ccc(-c2cccc(C=Cc3cccc(-c4ccc(=O)oc4)c3)c2)co1","[c:1]1[c:2][ch:3][ch:4][c:5][c:6]1>>[c:1]1[c:2][o:3][c:4](=O)[c:5][c:6]1","C(=Cc1cccc(-c2ccccc2)c1)c1cccc(-c2ccccc2)c1",3,3],["O=c1occcc1-c1cccc(C=Cc2cccc(-c3cccoc3=O)c2)c1","[c:1]1[c:2][ch:3][ch:4][c:5][c:6]1>>[c:1]1[c:2][o:3][c:4](=O)[c:5][c:6]1","C(=Cc1cccc(-c2ccccc2)c1)c1cccc(-c2ccccc2)c1",3,3],["O=c1cc(C=Cc2cc(-c3ccccc3)oc(=O)c2)cc(-c2ccccc2)o1","[c:1]1[c:2][ch:3][ch:4][c:5][c:6]1>>[c:1]1[c:2][o:3][c:4](=O)[c:5][c:6]1","C(=Cc1cccc(-c2ccccc2)c1)c1cccc(-c2ccccc2)c1",3,3],["O=c1cc(-c2ccccc2)cc(C=Cc2cc(-c3ccccc3)cc(=O)o2)o1","[c:1]1[c:2][ch:3][ch:4][c:5][c:6]1>>[c:1]1[c:2][o:3][c:4](=O)[c:5][c:6]1","C(=Cc1cccc(-c2ccccc2)c1)c1cccc(-c2ccccc2)c1",3,3],["O=c1cc(-c2cccc(C=Cc3cccc(-c4ccoc(=O)c4)c3)c2)cco1","[c:1]1[c:2][ch:3][ch:4][c:5][c:6]1>>[c:1]1[c:2][o:3][c:4](=O)[c:5][c:6]1","C(=Cc1cccc(-c2ccccc2)c1)c1cccc(-c2ccccc2)c1",3,3],["O=c1ccocc1-c1cccc(C=Cc2cccc(-c3coccc3=O)c2)c1","[ch:1]1[c:2][c:3][ch:4][c:5][c:6]1>>[o:1]1[c:2][c:3][C:4](=O)[c:5][c:6]1","C(=Cc1cccc(-c2ccccc2)c1)c1cccc(-c2ccccc2)c1",3,3],["O=c1c(C=Cc2cocc(-c3ccccc3)c2=O)cocc1-c1ccccc1","[ch:1]1[c:2][c:3][ch:4][c:5][c:6]1>>[o:1]1[c:2][c:3][C:4](=O)[c:5][c:6]1","C(=Cc1cccc(-c2ccccc2)c1)c1cccc(-c2ccccc2)c1",3,3],["O=c1cc(C=Cc2cc(=O)cc(-c3ccccc3)o2)oc(-c2ccccc2)c1","[ch:1]1[c:2][c:3][ch:4][c:5][c:6]1>>[o:1]1[c:2][c:3][C:4](=O)[c:5][c:6]1","C(=Cc1cccc(-c2ccccc2)c1)c1cccc(-c2ccccc2)c1",3,3],["O=c1ccoc(-c2cccc(C=Cc3cccc(-c4cc(=O)cco4)c3)c2)c1","[ch:1]1[c:2][c:3][ch:4][c:5][c:6]1>>[o:1]1[c:2][c:3][C:4](=O)[c:5][c:6]1","C(=Cc1cccc(-c2ccccc2)c1)c1cccc(-c2ccccc2)c1",3,3],["c1ccc(Nc2cncc(Nc3ccccc3)c2-c2ccccc2)cc1","[cH&r6,CH&r5:1]>>[#6:1](-[c]1[ch]ccc[ch]1)","c1ccc(Nc2cncc(Nc3ccccc3)c2)cc1",3,3],["C1=CCC(Nc2cncc(NC3=CC=CC3)c2)=C1","[c:0]1[ch:1][ch][c:3][c!r5:4][c!r5:5]1>>[c:0]1[CH2:1][c:3][c:4][c:5]1","c1ccc(Nc2cncc(Nc3ccccc3)c2)cc1",3,3],["C1=CC(Nc2cncc(NC3=CCC=C3)c2)=CC1","[c:0]1[ch:1][ch][c:3][c!r5:4][c!r5:5]1>>[c:0]1[CH2:1][c:3][c:4][c:5]1","c1ccc(Nc2cncc(Nc3ccccc3)c2)cc1",3,3],["c1ccc(Nc2cncc(Nc3ccccc3)n2)cc1","[ch&r6:0]>>[nr6:0]","c1ccc(Nc2cncc(Nc3ccccc3)c2)cc1",3,3],["c1ccc(Nc2cccc(Nc3ccccc3)c2)cc1","[nr6:0]>>[ch&r6:0]","c1ccc(Nc2cncc(Nc3ccccc3)c2)cc1",3,3],["c1ccncc1","[c&r6,C&r5:1](-[N!R]-c1ccccc1)>>[*:1]","c1ccc(Nc2cncc(Nc3ccccc3)c2)cc1",3,3],["C1=CC(C=CC2=CC=C(C=CC3=CCC=C3)C2)=CC1","[c:0]1[ch:1][ch][c:3][c!r5:4][c!r5:5]1>>[c:0]1[CH2:1][c:3][c:4][c:5]1","C(=Cc1ccccc1)C1=CC=C(C=Cc2ccccc2)C1",3,3],["C1=CCC(C=CC2=CC=C(C=CC3=CC=CC3)C2)=C1","[c:0]1[ch:1][ch][c:3][c!r5:4][c!r5:5]1>>[c:0]1[CH2:1][c:3][c:4][c:5]1","C(=Cc1ccccc1)C1=CC=C(C=Cc2ccccc2)C1",3,3],["C(=Cc1ccc(C=Cc2ccccc2)cc1)c1ccccc1","[CH2:0]1[c,C:1]-,=,:[c,C:2]-,=,:[c,C:3]-,=,:[c,C:4]1>>[ch:0]1c[c:1][c:2][c:3][c:4]1","C(=Cc1ccccc1)C1=CC=C(C=Cc2ccccc2)C1",3,3],["C1=CCC=C1","[c&r6,C&r5:1](-[C!R]=[C!R]-c1ccccc1)>>[ch&r6,CH1&r5:1]","C(=Cc1ccccc1)C1=CC=C(C=Cc2ccccc2)C1",3,3],["C1=CC(=C2C(C=Cc3ccccc3)=CC=C2C=Cc2ccccc2)C=C1","[r5:1][CH2r5:2][r5:3]>>[r5:1][C:2](=C1cccc1)[r5:3]","C(=Cc1ccccc1)C1=CC=C(C=Cc2ccccc2)C1",3,3],["C(=Cc1ccc(C=Cc2ccccc2)o1)c1ccccc1","[#6H2r5:1]>>[O:1]","C(=Cc1ccccc1)C1=CC=C(C=Cc2ccccc2)C1",3,3],["C(=Cc1ccc(C=Cc2ccccc2)s1)c1ccccc1","[#6H2r5:1]>>[S:1]","C(=Cc1ccccc1)C1=CC=C(C=Cc2ccccc2)C1",3,3],["C(=Cc1ccc(C=Cc2ccccc2)[nH]1)c1ccccc1","[#6H2r5:1]>>[NH:1]","C(=Cc1ccccc1)C1=CC=C(C=Cc2ccccc2)C1",3,3],["C(=Cc1ccccc1)C1=NN=C(C=Cc2ccccc2)C1","[chr5,CH1r5:1]>>[n:1]","C(=Cc1ccccc1)C1=CC=C(C=Cc2ccccc2)C1",3,3],["C(=Cc1ccncc1)C1=CC=C(C=Cc2ccncc2)C1","[ch&r6:0]>>[nr6:0]","C(=Cc1ccccc1)C1=CC=C(C=Cc2ccccc2)C1",3,3],["C(=Cc1ccccn1)C1=CC=C(C=Cc2ccccn2)C1","[ch&r6:0]>>[nr6:0]","C(=Cc1ccccc1)C1=CC=C(C=Cc2ccccc2)C1",3,3],["C(=Cc1cccnc1)C1=CC=C(C=Cc2cccnc2)C1","[ch&r6:0]>>[nr6:0]","C(=Cc1ccccc1)C1=CC=C(C=Cc2ccccc2)C1",3,3],["O=c1cc(C=CC2=CC=C(C=Cc3ccoc(=O)c3)C2)cco1","[c:1]1[c:2][ch:3][ch:4][c:5][c:6]1>>[c:1]1[c:2][o:3][c:4](=O)[c:5][c:6]1","C(=Cc1ccccc1)C1=CC=C(C=Cc2ccccc2)C1",3,3],["O=c1cccc(C=CC2=CC=C(C=Cc3cccc(=O)o3)C2)o1","[c:1]1[c:2][ch:3][ch:4][c:5][c:6]1>>[c:1]1[c:2][o:3][c:4](=O)[c:5][c:6]1","C(=Cc1ccccc1)C1=CC=C(C=Cc2ccccc2)C1",3,3],["O=c1ccc(C=CC2=CC=C(C=Cc3ccc(=O)oc3)C2)co1","[c:1]1[c:2][ch:3][ch:4][c:5][c:6]1>>[c:1]1[c:2][o:3][c:4](=O)[c:5][c:6]1","C(=Cc1ccccc1)C1=CC=C(C=Cc2ccccc2)C1",3,3],["O=c1occcc1C=CC1=CC=C(C=Cc2cccoc2=O)C1","[c:1]1[c:2][ch:3][ch:4][c:5][c:6]1>>[c:1]1[c:2][o:3][c:4](=O)[c:5][c:6]1","C(=Cc1ccccc1)C1=CC=C(C=Cc2ccccc2)C1",3,3],["O=c1ccoc(C=CC2=CC=C(C=Cc3cc(=O)cco3)C2)c1","[ch:1]1[c:2][c:3][ch:4][c:5][c:6]1>>[o:1]1[c:2][c:3][C:4](=O)[c:5][c:6]1","C(=Cc1ccccc1)C1=CC=C(C=Cc2ccccc2)C1",3,3],["O=c1ccocc1C=CC1=CC=C(C=Cc2coccc2=O)C1","[ch:1]1[c:2][c:3][ch:4][c:5][c:6]1>>[o:1]1[c:2][c:3][C:4](=O)[c:5][c:6]1","C(=Cc1ccccc1)C1=CC=C(C=Cc2ccccc2)C1",3,3],["c1ccc(Nc2ccccc2)cc1","[r6:0][c:1]2[ch][ch][ch][ch][c:2]2[r6:3]>>[*:0][c:1][c:2][*:3]","c1ccc2c(Nc3cccc4ccccc34)cccc2c1",3,3],["C1=c2cccc(Nc3cccc4c3=CCC=4)c2=CC1","[c:0]1[ch:1][ch][c:3][c!r5:4][c!r5:5]1>>[c:0]1[CH2:1][c:3][c:4][c:5]1","c1ccc2c(Nc3cccc4ccccc34)cccc2c1",3,3],["C1=c2ccccc2=C(NC2=c3ccccc3=CC2)C1","[c:0]1[ch:1][ch][c:3][c!r5:4][c!r5:5]1>>[c:0]1[CH2:1][c:3][c:4][c:5]1","c1ccc2c(Nc3cccc4ccccc34)cccc2c1",3,3],["C1=C(NC2=CCc3ccccc32)c2ccccc2C1","[c:0]1[ch:1][ch][c:3][c!r5:4][c!r5:5]1>>[c:0]1[CH2:1][c:3][c:4][c:5]1","c1ccc2c(Nc3cccc4ccccc34)cccc2c1",3,3],["C1=Cc2cccc(Nc3cccc4c3CC=C4)c2C1","[c:0]1[ch:1][ch][c:3][c!r5:4][c!r5:5]1>>[c:0]1[CH2:1][c:3][c:4][c:5]1","c1ccc2c(Nc3cccc4ccccc34)cccc2c1",3,3],["C1=Cc2c(cccc2Nc2cccc3c2C=CC3)C1","[c:0]1[ch:1][ch][c:3][c!r5:4][c!r5:5]1>>[c:0]1[CH2:1][c:3][c:4][c:5]1","c1ccc2c(Nc3cccc4ccccc34)cccc2c1",3,3],["c1ccc2c(Nc3cncc4ccccc34)cncc2c1","[ch&r6:0]>>[nr6:0]","c1ccc2c(Nc3cccc4ccccc34)cccc2c1",3,3],["c1cnc2c(Nc3cccc4cccnc34)cccc2c1","[ch&r6:0]>>[nr6:0]","c1ccc2c(Nc3cccc4ccccc34)cccc2c1",3,3],["c1cc(Nc2cccc3ncccc23)c2cccnc2c1","[ch&r6:0]>>[nr6:0]","c1ccc2c(Nc3cccc4ccccc34)cccc2c1",3,3],["c1ccc2c(Nc3ccnc4ccccc34)ccnc2c1","[ch&r6:0]>>[nr6:0]","c1ccc2c(Nc3cccc4ccccc34)cccc2c1",3,3],["c1cc(Nc2cccc3ccncc23)c2cnccc2c1","[ch&r6:0]>>[nr6:0]","c1ccc2c(Nc3cccc4ccccc34)cccc2c1",3,3],["c1ccc2c(Nc3nccc4ccccc34)nccc2c1","[ch&r6:0]>>[nr6:0]","c1ccc2c(Nc3cccc4ccccc34)cccc2c1",3,3],["c1cc(Nc2cccc3cnccc23)c2ccncc2c1","[ch&r6:0]>>[nr6:0]","c1ccc2c(Nc3cccc4ccccc34)cccc2c1",3,3],["c1ccc2ccccc2c1","[c&r6,C&r5:1](-[N!R]-c1ccccc1)>>[*:1]","c1ccc2c(Nc3cccc4ccccc34)cccc2c1",3,3],["C(=Cc1ccc(C=Cc2ccccc2)c2ccccc12)c1ccccc1","[cH&r6:1][cH&r6:2]>>[c:1]2cccc[c:2]2","C(=Cc1ccc(C=Cc2ccccc2)cc1)c1ccccc1",3,3],["C1=CC(C=Cc2ccc(C=CC3=CCC=C3)cc2)=CC1","[c:0]1[ch:1][ch][c:3][c!r5:4][c!r5:5]1>>[c:0]1[CH2:1][c:3][c:4][c:5]1","C(=Cc1ccc(C=Cc2ccccc2)cc1)c1ccccc1",3,3],["C1=CCC(C=Cc2ccc(C=CC3=CC=CC3)cc2)=C1","[c:0]1[ch:1][ch][c:3][c!r5:4][c!r5:5]1>>[c:0]1[CH2:1][c:3][c:4][c:5]1","C(=Cc1ccc(C=Cc2ccccc2)cc1)c1ccccc1",3,3],["C(=Cc1ccccc1)C1=CC=C(C=Cc2ccccc2)C1","[c:0]1[ch:1][ch][c:3][c!r5:4][c!r5:5]1>>[c:0]1[CH2:1][c:3][c:4][c:5]1","C(=Cc1ccc(C=Cc2ccccc2)cc1)c1ccccc1",3,3],["c1ccccc1","[c&r6,C&r5:1](-[C!R]=[C!R]-c1ccccc1)>>[ch&r6,CH1&r5:1]","C(=Cc1ccc(C=Cc2ccccc2)cc1)c1ccccc1",3,3],["C(=Cc1ccccc1)c1ccccc1","[c&r6,C&r5:1](-[C!R]=[C!R]-c1ccccc1)>>[ch&r6,CH1&r5:1]","C(=Cc1ccc(C=Cc2ccccc2)cc1)c1ccccc1",3,3],["C(=Cc1ccccn1)c1ccc(C=Cc2ccccn2)cc1","[ch&r6:0]>>[nr6:0]","C(=Cc1ccc(C=Cc2ccccc2)cc1)c1ccccc1",3,3],["C(=Cc1cccnc1)c1ccc(C=Cc2cccnc2)cc1","[ch&r6:0]>>[nr6:0]","C(=Cc1ccc(C=Cc2ccccc2)cc1)c1ccccc1",3,3],["C(=Cc1cnc(C=Cc2ccccc2)cn1)c1ccccc1","[ch&r6:0]>>[nr6:0]","C(=Cc1ccc(C=Cc2ccccc2)cc1)c1ccccc1",3,3],["C(=Cc1ccc(C=Cc2ccncc2)cc1)c1ccncc1","[ch&r6:0]>>[nr6:0]","C(=Cc1ccc(C=Cc2ccccc2)cc1)c1ccccc1",3,3],["C(=Cc1ccc(C=Cc2ccccc2)nn1)c1ccccc1","[ch&r6:0]>>[nr6:0]","C(=Cc1ccc(C=Cc2ccccc2)cc1)c1ccccc1",3,3],["O=c1ccc(C=Cc2ccc(C=Cc3ccc(=O)oc3)cc2)co1","[c:1]1[c:2][ch:3][ch:4][c:5][c:6]1>>[c:1]1[c:2][o:3][c:4](=O)[c:5][c:6]1","C(=Cc1ccc(C=Cc2ccccc2)cc1)c1ccccc1",3,3],["O=c1occcc1C=Cc1ccc(C=Cc2cccoc2=O)cc1","[c:1]1[c:2][ch:3][ch:4][c:5][c:6]1>>[c:1]1[c:2][o:3][c:4](=O)[c:5][c:6]1","C(=Cc1ccc(C=Cc2ccccc2)cc1)c1ccccc1",3,3],["O=c1cc(C=Cc2ccc(C=Cc3ccoc(=O)c3)cc2)cco1","[c:1]1[c:2][ch:3][ch:4][c:5][c:6]1>>[c:1]1[c:2][o:3][c:4](=O)[c:5][c:6]1","C(=Cc1ccc(C=Cc2ccccc2)cc1)c1ccccc1",3,3],["O=c1cccc(C=Cc2ccc(C=Cc3cccc(=O)o3)cc2)o1","[c:1]1[c:2][ch:3][ch:4][c:5][c:6]1>>[c:1]1[c:2][o:3][c:4](=O)[c:5][c:6]1","C(=Cc1ccc(C=Cc2ccccc2)cc1)c1ccccc1",3,3],["O=c1ccocc1C=Cc1ccc(C=Cc2coccc2=O)cc1","[ch:1]1[c:2][c:3][ch:4][c:5][c:6]1>>[o:1]1[c:2][c:3][C:4](=O)[c:5][c:6]1","C(=Cc1ccc(C=Cc2ccccc2)cc1)c1ccccc1",3,3],["O=c1ccoc(C=Cc2ccc(C=Cc3cc(=O)cco3)cc2)c1","[ch:1]1[c:2][c:3][ch:4][c:5][c:6]1>>[o:1]1[c:2][c:3][C:4](=O)[c:5][c:6]1","C(=Cc1ccc(C=Cc2ccccc2)cc1)c1ccccc1",3,3],["C(=Cc1ccccc1)c1ccccc1","[c&r6,C&r5:1](-[c]1[ch]ccc[ch]1)>>[*:1]","C(=Cc1cc(-c2ccccc2)cc(-c2ccccc2)c1)c1ccccc1",3,3],["c1ccccc1","[c&r6,C&r5:1](-[c]1[ch]ccc[ch]1)>>[*:1]","C(=Cc1cc(-c2ccccc2)cc(-c2ccccc2)c1)c1ccccc1",3,3],["C1=CCC(c2cc(C=Cc3ccccc3)cc(C3=CC=CC3)c2)=C1","[c:0]1[ch:1][ch][c:3][c!r5:4][c!r5:5]1>>[c:0]1[CH2:1][c:3][c:4][c:5]1","C(=Cc1cc(-c2ccccc2)cc(-c2ccccc2)c1)c1ccccc1",3,3],["C1=CC(c2cc(C=Cc3ccccc3)cc(C3=CCC=C3)c2)=CC1","[c:0]1[ch:1][ch][c:3][c!r5:4][c!r5:5]1>>[c:0]1[CH2:1][c:3][c:4][c:5]1","C(=Cc1cc(-c2ccccc2)cc(-c2ccccc2)c1)c1ccccc1",3,3],["C1=CCC(C=Cc2cc(-c3ccccc3)cc(-c3ccccc3)c2)=C1","[c:0]1[ch:1][ch][c:3][c!r5:4][c!r5:5]1>>[c:0]1[CH2:1][c:3][c:4][c:5]1","C(=Cc1cc(-c2ccccc2)cc(-c2ccccc2)c1)c1ccccc1",3,3],["C1=CC(C=Cc2cc(-c3ccccc3)cc(-c3ccccc3)c2)=CC1","[c:0]1[ch:1][ch][c:3][c!r5:4][c!r5:5]1>>[c:0]1[CH2:1][c:3][c:4][c:5]1","C(=Cc1cc(-c2ccccc2)cc(-c2ccccc2)c1)c1ccccc1",3,3],["c1ccc(-c2cccc(-c3ccccc3)c2)cc1","[c&r6,C&r5:1](-[C!R]=[C!R]-c1ccccc1)>>[ch&r6,CH1&r5:1]","C(=Cc1cc(-c2ccccc2)cc(-c2ccccc2)c1)c1ccccc1",3,3],["c1ccccc1","[c&r6,C&r5:1](-[C!R]=[C!R]-c1ccccc1)>>[ch&r6,CH1&r5:1]","C(=Cc1cc(-c2ccccc2)cc(-c2ccccc2)c1)c1ccccc1",3,3],["C(=Cc1cc(-c2ccccn2)cc(-c2ccccn2)c1)c1ccccc1","[ch&r6:0]>>[nr6:0]","C(=Cc1cc(-c2ccccc2)cc(-c2ccccc2)c1)c1ccccc1",3,3],["C(=Cc1cc(-c2ccccc2)cc(-c2ccccc2)c1)c1ccncc1","[ch&r6:0]>>[nr6:0]","C(=Cc1cc(-c2ccccc2)cc(-c2ccccc2)c1)c1ccccc1",3,3],["C(=Cc1ccccn1)c1cc(-c2ccccc2)cc(-c2ccccc2)c1","[ch&r6:0]>>[nr6:0]","C(=Cc1cc(-c2ccccc2)cc(-c2ccccc2)c1)c1ccccc1",3,3],["C(=Cc1cc(-c2cccnc2)cc(-c2cccnc2)c1)c1ccccc1","[ch&r6:0]>>[nr6:0]","C(=Cc1cc(-c2ccccc2)cc(-c2ccccc2)c1)c1ccccc1",3,3],["C(=Cc1cc(-c2ccccc2)nc(-c2ccccc2)c1)c1ccccc1","[ch&r6:0]>>[nr6:0]","C(=Cc1cc(-c2ccccc2)cc(-c2ccccc2)c1)c1ccccc1",3,3],["C(=Cc1cc(-c2ccncc2)cc(-c2ccncc2)c1)c1ccccc1","[ch&r6:0]>>[nr6:0]","C(=Cc1cc(-c2ccccc2)cc(-c2ccccc2)c1)c1ccccc1",3,3],["C(=Cc1nc(-c2ccccc2)cc(-c2ccccc2)n1)c1ccccc1","[ch&r6:0]>>[nr6:0]","C(=Cc1cc(-c2ccccc2)cc(-c2ccccc2)c1)c1ccccc1",3,3],["C(=Cc1cc(-c2ccccc2)cc(-c2ccccc2)c1)c1cccnc1","[ch&r6:0]>>[nr6:0]","C(=Cc1cc(-c2ccccc2)cc(-c2ccccc2)c1)c1ccccc1",3,3],["O=c1occcc1-c1cc(C=Cc2ccccc2)cc(-c2cccoc2=O)c1","[c:1]1[c:2][ch:3][ch:4][c:5][c:6]1>>[c:1]1[c:2][o:3][c:4](=O)[c:5][c:6]1","C(=Cc1cc(-c2ccccc2)cc(-c2ccccc2)c1)c1ccccc1",3,3],["O=c1cc(C=Cc2cc(-c3ccccc3)cc(-c3ccccc3)c2)cco1","[c:1]1[c:2][ch:3][ch:4][c:5][c:6]1>>[c:1]1[c:2][o:3][c:4](=O)[c:5][c:6]1","C(=Cc1cc(-c2ccccc2)cc(-c2ccccc2)c1)c1ccccc1",3,3],["O=c1ccc(C=Cc2cc(-c3ccccc3)cc(-c3ccccc3)c2)co1","[c:1]1[c:2][ch:3][ch:4][c:5][c:6]1>>[c:1]1[c:2][o:3][c:4](=O)[c:5][c:6]1","C(=Cc1cc(-c2ccccc2)cc(-c2ccccc2)c1)c1ccccc1",3,3],["O=c1ccc(-c2cc(C=Cc3ccccc3)cc(-c3ccc(=O)oc3)c2)co1","[c:1]1[c:2][ch:3][ch:4][c:5][c:6]1>>[c:1]1[c:2][o:3][c:4](=O)[c:5][c:6]1","C(=Cc1cc(-c2ccccc2)cc(-c2ccccc2)c1)c1ccccc1",3,3],["O=c1cccc(-c2cc(C=Cc3ccccc3)cc(-c3cccc(=O)o3)c2)o1","[c:1]1[c:2][ch:3][ch:4][c:5][c:6]1>>[c:1]1[c:2][o:3][c:4](=O)[c:5][c:6]1","C(=Cc1cc(-c2ccccc2)cc(-c2ccccc2)c1)c1ccccc1",3,3],["O=c1cccc(C=Cc2cc(-c3ccccc3)cc(-c3ccccc3)c2)o1","[c:1]1[c:2][ch:3][ch:4][c:5][c:6]1>>[c:1]1[c:2][o:3][c:4](=O)[c:5][c:6]1","C(=Cc1cc(-c2ccccc2)cc(-c2ccccc2)c1)c1ccccc1",3,3],["O=c1occcc1C=Cc1cc(-c2ccccc2)cc(-c2ccccc2)c1","[c:1]1[c:2][ch:3][ch:4][c:5][c:6]1>>[c:1]1[c:2][o:3][c:4](=O)[c:5][c:6]1","C(=Cc1cc(-c2ccccc2)cc(-c2ccccc2)c1)c1ccccc1",3,3],["O=c1cc(-c2cc(C=Cc3ccccc3)cc(-c3ccoc(=O)c3)c2)cco1","[c:1]1[c:2][ch:3][ch:4][c:5][c:6]1>>[c:1]1[c:2][o:3][c:4](=O)[c:5][c:6]1","C(=Cc1cc(-c2ccccc2)cc(-c2ccccc2)c1)c1ccccc1",3,3],["O=c1ccocc1-c1cc(C=Cc2ccccc2)cc(-c2coccc2=O)c1","[ch:1]1[c:2][c:3][ch:4][c:5][c:6]1>>[o:1]1[c:2][c:3][C:4](=O)[c:5][c:6]1","C(=Cc1cc(-c2ccccc2)cc(-c2ccccc2)c1)c1ccccc1",3,3],["O=c1ccoc(C=Cc2cc(-c3ccccc3)cc(-c3ccccc3)c2)c1","[ch:1]1[c:2][c:3][ch:4][c:5][c:6]1>>[o:1]1[c:2][c:3][C:4](=O)[c:5][c:6]1","C(=Cc1cc(-c2ccccc2)cc(-c2ccccc2)c1)c1ccccc1",3,3],["O=c1ccoc(-c2cc(C=Cc3ccccc3)cc(-c3cc(=O)cco3)c2)c1","[ch:1]1[c:2][c:3][ch:4][c:5][c:6]1>>[o:1]1[c:2][c:3][C:4](=O)[c:5][c:6]1","C(=Cc1cc(-c2ccccc2)cc(-c2ccccc2)c1)c1ccccc1",3,3],["O=c1ccocc1C=Cc1cc(-c2ccccc2)cc(-c2ccccc2)c1","[ch:1]1[c:2][c:3][ch:4][c:5][c:6]1>>[o:1]1[c:2][c:3][C:4](=O)[c:5][c:6]1","C(=Cc1cc(-c2ccccc2)cc(-c2ccccc2)c1)c1ccccc1",3,3],["C(=CC1=CCC(c2ccccc2)=C1)C1=CCC(c2ccccc2)=C1","[cH&r6,CH&r5:1]>>[#6:1](-[c]1[ch]ccc[ch]1)","C1=CC(C=CC2=CCC=C2)=CC1",3,3],["C1=CC(C=CC2=C(c3ccccc3)CC=C2)=C(c2ccccc2)C1","[cH&r6,CH&r5:1]>>[#6:1](-[c]1[ch]ccc[ch]1)","C1=CC(C=CC2=CCC=C2)=CC1",3,3],["C(=CC1=CCC=C1c1ccccc1)C1=CCC=C1c1ccccc1","[cH&r6,CH&r5:1]>>[#6:1](-[c]1[ch]ccc[ch]1)","C1=CC(C=CC2=CCC=C2)=CC1",3,3],["C(=Cc1ccccc1)c1ccccc1","[CH2:0]1[c,C:1]-,=,:[c,C:2]-,=,:[c,C:3]-,=,:[c,C:4]1>>[ch:0]1c[c:1][c:2][c:3][c:4]1","C1=CC(C=CC2=CCC=C2)=CC1",3,3],["C1=CC(=C2C=CC(C=CC3=CC(=C4C=CC=C4)C=C3)=C2)C=C1","[r5:1][CH2r5:2][r5:3]>>[r5:1][C:2](=C1cccc1)[r5:3]","C1=CC(C=CC2=CCC=C2)=CC1",3,3],["C(=Cc1ccoc1)c1ccoc1","[#6H2r5:1]>>[O:1]","C1=CC(C=CC2=CCC=C2)=CC1",3,3],["C(=CC1=COCO1)C1=COCO1","[CH,ch:0]1=[C,c:1][C,c:2]=[CH,ch:3][*:4]1>>[O:0]1[*:1]=,:[*:2][O:3][*:4]1","C1=CC(C=CC2=CCC=C2)=CC1",3,3],["C(=Cc1ccsc1)c1ccsc1","[#6H2r5:1]>>[S:1]","C1=CC(C=CC2=CCC=C2)=CC1",3,3],["C(=CC1=CSCS1)C1=CSCS1","[CH,ch:0]1=[C,c:1][C,c:2]=[CH,ch:3][*:4]1>>[S:0]1[*:1]=,:[*:2][S:3][*:4]1","C1=CC(C=CC2=CCC=C2)=CC1",3,3],["C(=Cc1cc[nH]c1)c1cc[nH]c1","[#6H2r5:1]>>[NH:1]","C1=CC(C=CC2=CCC=C2)=CC1",3,3],["C(=CC1=CCN=C1)C1=CCN=C1","[chr5,CH1r5:1]>>[n:1]","C1=CC(C=CC2=CCC=C2)=CC1",3,3],["C1=CC(C=CC2=NCC=C2)=NC1","[chr5,CH1r5:1]>>[n:1]","C1=CC(C=CC2=CCC=C2)=CC1",3,3],["C(=CC1=CCC=N1)C1=CCC=N1","[chr5,CH1r5:1]>>[n:1]","C1=CC(C=CC2=CCC=C2)=CC1",3,3],["c1ccc(Nc2ccccc2)cc1","[c&r6,C&r5:1](-[c]1[ch]ccc[ch]1)>>[*:1]","c1ccc(Nc2ccc(-c3ccc(Nc4ccccc4)cc3)cc2)cc1",3,3],["C1=C(Nc2ccccc2)CC(C2=CC=C(Nc3ccccc3)C2)=C1","[c:0]1[ch:1][ch][c:3][c!r5:4][c!r5:5]1>>[c:0]1[CH2:1][c:3][c:4][c:5]1","c1ccc(Nc2ccc(-c3ccc(Nc4ccccc4)cc3)cc2)cc1",3,3],["C1=CC(Nc2ccc(-c3ccc(NC4=CCC=C4)cc3)cc2)=CC1","[c:0]1[ch:1][ch][c:3][c!r5:4][c!r5:5]1>>[c:0]1[CH2:1][c:3][c:4][c:5]1","c1ccc(Nc2ccc(-c3ccc(Nc4ccccc4)cc3)cc2)cc1",3,3],["C1=CCC(Nc2ccc(-c3ccc(NC4=CC=CC4)cc3)cc2)=C1","[c:0]1[ch:1][ch][c:3][c!r5:4][c!r5:5]1>>[c:0]1[CH2:1][c:3][c:4][c:5]1","c1ccc(Nc2ccc(-c3ccc(Nc4ccccc4)cc3)cc2)cc1",3,3],["c1ccc(Nc2ccc(-c3ccc(Nc4ccccc4)cn3)nc2)cc1","[ch&r6:0]>>[nr6:0]","c1ccc(Nc2ccc(-c3ccc(Nc4ccccc4)cc3)cc2)cc1",3,3],["c1cncc(Nc2ccc(-c3ccc(Nc4cccnc4)cc3)cc2)c1","[ch&r6:0]>>[nr6:0]","c1ccc(Nc2ccc(-c3ccc(Nc4ccccc4)cc3)cc2)cc1",3,3],["c1cc(Nc2ccc(-c3ccc(Nc4ccncc4)cc3)cc2)ccn1","[ch&r6:0]>>[nr6:0]","c1ccc(Nc2ccc(-c3ccc(Nc4ccccc4)cc3)cc2)cc1",3,3],["c1ccc(Nc2ccc(-c3ccc(Nc4ccccc4)nc3)cn2)cc1","[ch&r6:0]>>[nr6:0]","c1ccc(Nc2ccc(-c3ccc(Nc4ccccc4)cc3)cc2)cc1",3,3],["c1ccc(Nc2ccc(-c3ccc(Nc4ccccn4)cc3)cc2)nc1","[ch&r6:0]>>[nr6:0]","c1ccc(Nc2ccc(-c3ccc(Nc4ccccc4)cc3)cc2)cc1",3,3],["c1ccccc1","[c&r6,C&r5:1](-[N!R]-c1ccccc1)>>[*:1]","c1ccc(Nc2ccc(-c3ccc(Nc4ccccc4)cc3)cc2)cc1",3,3],["c1ccc(-c2ccccc2)cc1","[c&r6,C&r5:1](-[N!R]-c1ccccc1)>>[*:1]","c1ccc(Nc2ccc(-c3ccc(Nc4ccccc4)cc3)cc2)cc1",3,3],["O=c1ccoc(-c2ccccc2)c1-c1c(-c2ccccc2)occc1=O","[cH&r6,CH&r5:1]>>[#6:1](-[c]1[ch]ccc[ch]1)","O=c1ccocc1-c1coccc1=O",3,3],["O=c1cc(-c2ccccc2)occ1-c1coc(-c2ccccc2)cc1=O","[cH&r6,CH&r5:1]>>[#6:1](-[c]1[ch]ccc[ch]1)","O=c1ccocc1-c1coccc1=O",3,3],["O=c1c(-c2ccccc2)cocc1-c1cocc(-c2ccccc2)c1=O","[cH&r6,CH&r5:1]>>[#6:1](-[c]1[ch]ccc[ch]1)","O=c1ccocc1-c1coccc1=O",3,3],["O=c1c(-c2coc3ccccc3c2=O)coc2ccccc12","[cH&r6:1][cH&r6:2]>>[c:1]2cccc[c:2]2","O=c1ccocc1-c1coccc1=O",3,3],["O=c1ccoc(C=Cc2ccccc2)c1-c1c(C=Cc2ccccc2)occc1=O","[ch&r6,CH1&r5:1]>>[*:1](-C=C-c1ccccc1)","O=c1ccocc1-c1coccc1=O",3,3],["O=c1c(C=Cc2ccccc2)cocc1-c1cocc(C=Cc2ccccc2)c1=O","[ch&r6,CH1&r5:1]>>[*:1](-C=C-c1ccccc1)","O=c1ccocc1-c1coccc1=O",3,3],["O=c1cc(C=Cc2ccccc2)occ1-c1coc(C=Cc2ccccc2)cc1=O","[ch&r6,CH1&r5:1]>>[*:1](-C=C-c1ccccc1)","O=c1ccocc1-c1coccc1=O",3,3],["O=c1c(C#Cc2ccccc2)cocc1-c1cocc(C#Cc2ccccc2)c1=O","[ch&r6,CH1&r5:1]>>[*:1](-C#C-c1ccccc1)","O=c1ccocc1-c1coccc1=O",3,3],["O=c1ccoc(C#Cc2ccccc2)c1-c1c(C#Cc2ccccc2)occc1=O","[ch&r6,CH1&r5:1]>>[*:1](-C#C-c1ccccc1)","O=c1ccocc1-c1coccc1=O",3,3],["O=c1cc(C#Cc2ccccc2)occ1-c1coc(C#Cc2ccccc2)cc1=O","[ch&r6,CH1&r5:1]>>[*:1](-C#C-c1ccccc1)","O=c1ccocc1-c1coccc1=O",3,3],["c1ccc(-c2ccccc2)cc1","[o:1][c:2][c:3][c:4](=O)>>[ch:1][c:2][c:3][ch:4]","O=c1ccocc1-c1coccc1=O",3,3],["O=c1cc[nH]cc1-c1c[nH]ccc1=O","[o:1]>>[nH:1]","O=c1ccocc1-c1coccc1=O",3,3],["C(=Cc1ccccc1)c1ccccc1","[r6:0][c:1]2[ch][ch][ch][ch][c:2]2[r6:3]>>[*:0][c:1][c:2][*:3]","C(=Cc1ccc2ccccc2c1)c1ccc2ccccc2c1",3,3],["C(=CC1=Cc2ccccc2C1)C1=Cc2ccccc2C1","[c:0]1[ch:1][ch][c:3][c!r5:4][c!r5:5]1>>[c:0]1[CH2:1][c:3][c:4][c:5]1","C(=Cc1ccc2ccccc2c1)c1ccc2ccccc2c1",3,3],["C1=Cc2cc(C=Cc3ccc4c(c3)C=CC4)ccc2C1","[c:0]1[ch:1][ch][c:3][c!r5:4][c!r5:5]1>>[c:0]1[CH2:1][c:3][c:4][c:5]1","C(=Cc1ccc2ccccc2c1)c1ccc2ccccc2c1",3,3],["C(=Cc1ccc2c(c1)=CCC=2)c1ccc2c(c1)=CCC=2","[c:0]1[ch:1][ch][c:3][c!r5:4][c!r5:5]1>>[c:0]1[CH2:1][c:3][c:4][c:5]1","C(=Cc1ccc2ccccc2c1)c1ccc2ccccc2c1",3,3],["C1=Cc2ccc(C=Cc3ccc4c(c3)CC=C4)cc2C1","[c:0]1[ch:1][ch][c:3][c!r5:4][c!r5:5]1>>[c:0]1[CH2:1][c:3][c:4][c:5]1","C(=Cc1ccc2ccccc2c1)c1ccc2ccccc2c1",3,3],["c1ccc2ccccc2c1","[c&r6,C&r5:1](-[C!R]=[C!R]-c1ccccc1)>>[ch&r6,CH1&r5:1]","C(=Cc1ccc2ccccc2c1)c1ccc2ccccc2c1",3,3],["C(=Cc1ccc2ncccc2c1)c1ccc2ncccc2c1","[ch&r6:0]>>[nr6:0]","C(=Cc1ccc2ccccc2c1)c1ccc2ccccc2c1",3,3],["C(=Cc1cnc2ccccc2c1)c1cnc2ccccc2c1","[ch&r6:0]>>[nr6:0]","C(=Cc1ccc2ccccc2c1)c1ccc2ccccc2c1",3,3],["C(=Cc1cc2ccccc2cn1)c1cc2ccccc2cn1","[ch&r6:0]>>[nr6:0]","C(=Cc1ccc2ccccc2c1)c1ccc2ccccc2c1",3,3],["C(=Cc1ccc2cccnc2c1)c1ccc2cccnc2c1","[ch&r6:0]>>[nr6:0]","C(=Cc1ccc2ccccc2c1)c1ccc2ccccc2c1",3,3],["C(=Cc1ccc2cnccc2c1)c1ccc2cnccc2c1","[ch&r6:0]>>[nr6:0]","C(=Cc1ccc2ccccc2c1)c1ccc2ccccc2c1",3,3],["C(=Cc1ccc2ccncc2c1)c1ccc2ccncc2c1","[ch&r6:0]>>[nr6:0]","C(=Cc1ccc2ccccc2c1)c1ccc2ccccc2c1",3,3],["C(=Cc1ccc2ccccc2n1)c1ccc2ccccc2n1","[ch&r6:0]>>[nr6:0]","C(=Cc1ccc2ccccc2c1)c1ccc2ccccc2c1",3,3],["O=c1occc2cc(C=Cc3ccc4c(=O)occc4c3)ccc12","[c:1]1[c:2][ch:3][ch:4][c:5][c:6]1>>[c:1]1[c:2][o:3][c:4](=O)[c:5][c:6]1","C(=Cc1ccc2ccccc2c1)c1ccc2ccccc2c1",3,3],["O=c1cc2cc(C=Cc3ccc4coc(=O)cc4c3)ccc2co1","[c:1]1[c:2][ch:3][ch:4][c:5][c:6]1>>[c:1]1[c:2][o:3][c:4](=O)[c:5][c:6]1","C(=Cc1ccc2ccccc2c1)c1ccc2ccccc2c1",3,3],["O=c1cc2ccc(C=Cc3ccc4cc(=O)occ4c3)cc2co1","[c:1]1[c:2][ch:3][ch:4][c:5][c:6]1>>[c:1]1[c:2][o:3][c:4](=O)[c:5][c:6]1","C(=Cc1ccc2ccccc2c1)c1ccc2ccccc2c1",3,3],["O=c1ccc2ccc(C=Cc3ccc4ccc(=O)oc4c3)cc2o1","[c:1]1[c:2][ch:3][ch:4][c:5][c:6]1>>[c:1]1[c:2][o:3][c:4](=O)[c:5][c:6]1","C(=Cc1ccc2ccccc2c1)c1ccc2ccccc2c1",3,3],["O=c1occc2ccc(C=Cc3ccc4ccoc(=O)c4c3)cc12","[c:1]1[c:2][ch:3][ch:4][c:5][c:6]1>>[c:1]1[c:2][o:3][c:4](=O)[c:5][c:6]1","C(=Cc1ccc2ccccc2c1)c1ccc2ccccc2c1",3,3],["O=c1oc2ccccc2cc1C=Cc1cc2ccccc2oc1=O","[c:1]1[c:2][ch:3][ch:4][c:5][c:6]1>>[c:1]1[c:2][o:3][c:4](=O)[c:5][c:6]1","C(=Cc1ccc2ccccc2c1)c1ccc2ccccc2c1",3,3],["O=c1oc(C=Cc2cc3ccccc3c(=O)o2)cc2ccccc12","[c:1]1[c:2][ch:3][ch:4][c:5][c:6]1>>[c:1]1[c:2][o:3][c:4](=O)[c:5][c:6]1","C(=Cc1ccc2ccccc2c1)c1ccc2ccccc2c1",3,3],["O=c1ccc2cc(C=Cc3ccc4oc(=O)ccc4c3)ccc2o1","[c:1]1[c:2][ch:3][ch:4][c:5][c:6]1>>[c:1]1[c:2][o:3][c:4](=O)[c:5][c:6]1","C(=Cc1ccc2ccccc2c1)c1ccc2ccccc2c1",3,3],["O=c1ccoc2ccc(C=Cc3ccc4occc(=O)c4c3)cc12","[ch:1]1[c:2][c:3][ch:4][c:5][c:6]1>>[o:1]1[c:2][c:3][C:4](=O)[c:5][c:6]1","C(=Cc1ccc2ccccc2c1)c1ccc2ccccc2c1",3,3],["O=c1ccoc2cc(C=Cc3ccc4c(=O)ccoc4c3)ccc12","[ch:1]1[c:2][c:3][ch:4][c:5][c:6]1>>[o:1]1[c:2][c:3][C:4](=O)[c:5][c:6]1","C(=Cc1ccc2ccccc2c1)c1ccc2ccccc2c1",3,3],["O=c1c(C=Cc2coc3ccccc3c2=O)coc2ccccc12","[ch:1]1[c:2][c:3][ch:4][c:5][c:6]1>>[o:1]1[c:2][c:3][C:4](=O)[c:5][c:6]1","C(=Cc1ccc2ccccc2c1)c1ccc2ccccc2c1",3,3],["O=c1cc(C=Cc2cc(=O)c3ccccc3o2)oc2ccccc12","[ch:1]1[c:2][c:3][ch:4][c:5][c:6]1>>[o:1]1[c:2][c:3][C:4](=O)[c:5][c:6]1","C(=Cc1ccc2ccccc2c1)c1ccc2ccccc2c1",3,3],["C(#Cc1ccccc1-c1ccccc1C#CC1=CCC=C1)C1=CCC=C1","[c:0]1[ch:1][ch][c:3][c!r5:4][c!r5:5]1>>[c:0]1[CH2:1][c:3][c:4][c:5]1","C(#Cc1ccccc1-c1ccccc1C#Cc1ccccc1)c1ccccc1",3,3],["C(#Cc1ccccc1)C1=CCC=C1C1=CCC=C1C#Cc1ccccc1","[c:0]1[ch:1][ch][c:3][c!r5:4][c!r5:5]1>>[c:0]1[CH2:1][c:3][c:4][c:5]1","C(#Cc1ccccc1-c1ccccc1C#Cc1ccccc1)c1ccccc1",3,3],["C(#Cc1ccccc1)C1=C(C2=C(C#Cc3ccccc3)CC=C2)C=CC1","[c:0]1[ch:1][ch][c:3][c!r5:4][c!r5:5]1>>[c:0]1[CH2:1][c:3][c:4][c:5]1","C(#Cc1ccccc1-c1ccccc1C#Cc1ccccc1)c1ccccc1",3,3],["C(#Cc1ccccc1)C1=C(C2=C(C#Cc3ccccc3)C=CC2)CC=C1","[c:0]1[ch:1][ch][c:3][c!r5:4][c!r5:5]1>>[c:0]1[CH2:1][c:3][c:4][c:5]1","C(#Cc1ccccc1-c1ccccc1C#Cc1ccccc1)c1ccccc1",3,3],["C(#Cc1ccccc1-c1ccccc1C#CC1=CC=CC1)C1=CC=CC1","[c:0]1[ch:1][ch][c:3][c!r5:4][c!r5:5]1>>[c:0]1[CH2:1][c:3][c:4][c:5]1","C(#Cc1ccccc1-c1ccccc1C#Cc1ccccc1)c1ccccc1",3,3],["c1ccccc1","[c&r6,C&r5:1](-C#C-c1ccccc1)>>[ch&r6,CH1&r5:1]","C(#Cc1ccccc1-c1ccccc1C#Cc1ccccc1)c1ccccc1",3,3],["c1ccc(-c2ccccc2)cc1","[c&r6,C&r5:1](-C#C-c1ccccc1)>>[ch&r6,CH1&r5:1]","C(#Cc1ccccc1-c1ccccc1C#Cc1ccccc1)c1ccccc1",3,3],["C(#Cc1ccccc1-c1ccccc1C#Cc1ccccn1)c1ccccn1","[ch&r6:0]>>[nr6:0]","C(#Cc1ccccc1-c1ccccc1C#Cc1ccccc1)c1ccccc1",3,3],["C(#Cc1ncccc1-c1cccnc1C#Cc1ccccc1)c1ccccc1","[ch&r6:0]>>[nr6:0]","C(#Cc1ccccc1-c1ccccc1C#Cc1ccccc1)c1ccccc1",3,3],["C(#Cc1ccncc1-c1cnccc1C#Cc1ccccc1)c1ccccc1","[ch&r6:0]>>[nr6:0]","C(#Cc1ccccc1-c1ccccc1C#Cc1ccccc1)c1ccccc1",3,3],["C(#Cc1ccccc1-c1ccccc1C#Cc1ccncc1)c1ccncc1","[ch&r6:0]>>[nr6:0]","C(#Cc1ccccc1-c1ccccc1C#Cc1ccccc1)c1ccccc1",3,3],["C(#Cc1cccnc1-c1ncccc1C#Cc1ccccc1)c1ccccc1","[ch&r6:0]>>[nr6:0]","C(#Cc1ccccc1-c1ccccc1C#Cc1ccccc1)c1ccccc1",3,3],["C(#Cc1cnccc1-c1ccncc1C#Cc1ccccc1)c1ccccc1","[ch&r6:0]>>[nr6:0]","C(#Cc1ccccc1-c1ccccc1C#Cc1ccccc1)c1ccccc1",3,3],["C(#Cc1ccccc1-c1ccccc1C#Cc1cccnc1)c1cccnc1","[ch&r6:0]>>[nr6:0]","C(#Cc1ccccc1-c1ccccc1C#Cc1ccccc1)c1ccccc1",3,3],["O=c1occc(C#Cc2ccccc2)c1-c1c(C#Cc2ccccc2)ccoc1=O","[c:1]1[c:2][ch:3][ch:4][c:5][c:6]1>>[c:1]1[c:2][o:3][c:4](=O)[c:5][c:6]1","C(#Cc1ccccc1-c1ccccc1C#Cc1ccccc1)c1ccccc1",3,3],["O=c1occc(-c2ccoc(=O)c2C#Cc2ccccc2)c1C#Cc1ccccc1","[c:1]1[c:2][ch:3][ch:4][c:5][c:6]1>>[c:1]1[c:2][o:3][c:4](=O)[c:5][c:6]1","C(#Cc1ccccc1-c1ccccc1C#Cc1ccccc1)c1ccccc1",3,3],["O=c1cc(C#Cc2ccccc2-c2ccccc2C#Cc2ccoc(=O)c2)cco1","[c:1]1[c:2][ch:3][ch:4][c:5][c:6]1>>[c:1]1[c:2][o:3][c:4](=O)[c:5][c:6]1","C(#Cc1ccccc1-c1ccccc1C#Cc1ccccc1)c1ccccc1",3,3],["O=c1cc(C#Cc2ccccc2)c(-c2coc(=O)cc2C#Cc2ccccc2)co1","[c:1]1[c:2][ch:3][ch:4][c:5][c:6]1>>[c:1]1[c:2][o:3][c:4](=O)[c:5][c:6]1","C(#Cc1ccccc1-c1ccccc1C#Cc1ccccc1)c1ccccc1",3,3],["O=c1occcc1C#Cc1ccccc1-c1ccccc1C#Cc1cccoc1=O","[c:1]1[c:2][ch:3][ch:4][c:5][c:6]1>>[c:1]1[c:2][o:3][c:4](=O)[c:5][c:6]1","C(#Cc1ccccc1-c1ccccc1C#Cc1ccccc1)c1ccccc1",3,3],["O=c1ccc(C#Cc2ccccc2)c(-c2oc(=O)ccc2C#Cc2ccccc2)o1","[c:1]1[c:2][ch:3][ch:4][c:5][c:6]1>>[c:1]1[c:2][o:3][c:4](=O)[c:5][c:6]1","C(#Cc1ccccc1-c1ccccc1C#Cc1ccccc1)c1ccccc1",3,3],["O=c1ccc(-c2ccc(=O)oc2C#Cc2ccccc2)c(C#Cc2ccccc2)o1","[c:1]1[c:2][ch:3][ch:4][c:5][c:6]1>>[c:1]1[c:2][o:3][c:4](=O)[c:5][c:6]1","C(#Cc1ccccc1-c1ccccc1C#Cc1ccccc1)c1ccccc1",3,3],["O=c1cc(-c2cc(=O)occ2C#Cc2ccccc2)c(C#Cc2ccccc2)co1","[c:1]1[c:2][ch:3][ch:4][c:5][c:6]1>>[c:1]1[c:2][o:3][c:4](=O)[c:5][c:6]1","C(#Cc1ccccc1-c1ccccc1C#Cc1ccccc1)c1ccccc1",3,3],["O=c1ccc(C#Cc2ccccc2-c2ccccc2C#Cc2ccc(=O)oc2)co1","[c:1]1[c:2][ch:3][ch:4][c:5][c:6]1>>[c:1]1[c:2][o:3][c:4](=O)[c:5][c:6]1","C(#Cc1ccccc1-c1ccccc1C#Cc1ccccc1)c1ccccc1",3,3],["O=c1cccc(C#Cc2ccccc2-c2ccccc2C#Cc2cccc(=O)o2)o1","[c:1]1[c:2][ch:3][ch:4][c:5][c:6]1>>[c:1]1[c:2][o:3][c:4](=O)[c:5][c:6]1","C(#Cc1ccccc1-c1ccccc1C#Cc1ccccc1)c1ccccc1",3,3],["O=c1ccocc1C#Cc1ccccc1-c1ccccc1C#Cc1coccc1=O","[ch:1]1[c:2][c:3][ch:4][c:5][c:6]1>>[o:1]1[c:2][c:3][C:4](=O)[c:5][c:6]1","C(#Cc1ccccc1-c1ccccc1C#Cc1ccccc1)c1ccccc1",3,3],["O=c1ccoc(C#Cc2ccccc2-c2ccccc2C#Cc2cc(=O)cco2)c1","[ch:1]1[c:2][c:3][ch:4][c:5][c:6]1>>[o:1]1[c:2][c:3][C:4](=O)[c:5][c:6]1","C(#Cc1ccccc1-c1ccccc1C#Cc1ccccc1)c1ccccc1",3,3],["O=c1ccoc(C#Cc2ccccc2)c1-c1c(C#Cc2ccccc2)occc1=O","[ch:1]1[c:2][c:3][ch:4][c:5][c:6]1>>[o:1]1[c:2][c:3][C:4](=O)[c:5][c:6]1","C(#Cc1ccccc1-c1ccccc1C#Cc1ccccc1)c1ccccc1",3,3],["O=c1ccoc(-c2occc(=O)c2C#Cc2ccccc2)c1C#Cc1ccccc1","[ch:1]1[c:2][c:3][ch:4][c:5][c:6]1>>[o:1]1[c:2][c:3][C:4](=O)[c:5][c:6]1","C(#Cc1ccccc1-c1ccccc1C#Cc1ccccc1)c1ccccc1",3,3],["C1=CC(C=Cc2ccc3cc(C=CC4=CCC=C4)ccc3c2)=CC1","[c:0]1[ch:1][ch][c:3][c!r5:4][c!r5:5]1>>[c:0]1[CH2:1][c:3][c:4][c:5]1","C(=Cc1ccc2cc(C=Cc3ccccc3)ccc2c1)c1ccccc1",3,3],["C1=CCC(C=Cc2ccc3cc(C=CC4=CC=CC4)ccc3c2)=C1","[c:0]1[ch:1][ch][c:3][c!r5:4][c!r5:5]1>>[c:0]1[CH2:1][c:3][c:4][c:5]1","C(=Cc1ccc2cc(C=Cc3ccccc3)ccc2c1)c1ccccc1",3,3],["c1ccc2ccccc2c1","[c&r6,C&r5:1](-[C!R]=[C!R]-c1ccccc1)>>[ch&r6,CH1&r5:1]","C(=Cc1ccc2cc(C=Cc3ccccc3)ccc2c1)c1ccccc1",3,3],["c1ccccc1","[c&r6,C&r5:1](-[C!R]=[C!R]-c1ccccc1)>>[ch&r6,CH1&r5:1]","C(=Cc1ccc2cc(C=Cc3ccccc3)ccc2c1)c1ccccc1",3,3],["C(=Cc1ccc2nc(C=Cc3ccccc3)ccc2n1)c1ccccc1","[ch&r6:0]>>[nr6:0]","C(=Cc1ccc2cc(C=Cc3ccccc3)ccc2c1)c1ccccc1",3,3],["C(=Cc1ccc2cc(C=Cc3cccnc3)ccc2c1)c1cccnc1","[ch&r6:0]>>[nr6:0]","C(=Cc1ccc2cc(C=Cc3ccccc3)ccc2c1)c1ccccc1",3,3],["C(=Cc1cc2cnc(C=Cc3ccccc3)cc2cn1)c1ccccc1","[ch&r6:0]>>[nr6:0]","C(=Cc1ccc2cc(C=Cc3ccccc3)ccc2c1)c1ccccc1",3,3],["C(=Cc1ccc2cc(C=Cc3ccncc3)ccc2c1)c1ccncc1","[ch&r6:0]>>[nr6:0]","C(=Cc1ccc2cc(C=Cc3ccccc3)ccc2c1)c1ccccc1",3,3],["C(=Cc1cnc2cc(C=Cc3ccccc3)cnc2c1)c1ccccc1","[ch&r6:0]>>[nr6:0]","C(=Cc1ccc2cc(C=Cc3ccccc3)ccc2c1)c1ccccc1",3,3],["C(=Cc1ccccn1)c1ccc2cc(C=Cc3ccccn3)ccc2c1","[ch&r6:0]>>[nr6:0]","C(=Cc1ccc2cc(C=Cc3ccccc3)ccc2c1)c1ccccc1",3,3],["O=c1oc(C=Cc2ccccc2)cc2c(=O)oc(C=Cc3ccccc3)cc12","[c:1]1[c:2][ch:3][ch:4][c:5][c:6]1>>[c:1]1[c:2][o:3][c:4](=O)[c:5][c:6]1","C(=Cc1ccc2cc(C=Cc3ccccc3)ccc2c1)c1ccccc1",3,3],["O=c1cccc(C=Cc2ccc3cc(C=Cc4cccc(=O)o4)ccc3c2)o1","[c:1]1[c:2][ch:3][ch:4][c:5][c:6]1>>[c:1]1[c:2][o:3][c:4](=O)[c:5][c:6]1","C(=Cc1ccc2cc(C=Cc3ccccc3)ccc2c1)c1ccccc1",3,3],["O=c1ccc(C=Cc2ccc3cc(C=Cc4ccc(=O)oc4)ccc3c2)co1","[c:1]1[c:2][ch:3][ch:4][c:5][c:6]1>>[c:1]1[c:2][o:3][c:4](=O)[c:5][c:6]1","C(=Cc1ccc2cc(C=Cc3ccccc3)ccc2c1)c1ccccc1",3,3],["O=c1cc(C=Cc2ccc3cc(C=Cc4ccoc(=O)c4)ccc3c2)cco1","[c:1]1[c:2][ch:3][ch:4][c:5][c:6]1>>[c:1]1[c:2][o:3][c:4](=O)[c:5][c:6]1","C(=Cc1ccc2cc(C=Cc3ccccc3)ccc2c1)c1ccccc1",3,3],["O=c1occcc1C=Cc1ccc2cc(C=Cc3cccoc3=O)ccc2c1","[c:1]1[c:2][ch:3][ch:4][c:5][c:6]1>>[c:1]1[c:2][o:3][c:4](=O)[c:5][c:6]1","C(=Cc1ccc2cc(C=Cc3ccccc3)ccc2c1)c1ccccc1",3,3],["O=c1oc2cc(C=Cc3ccccc3)c(=O)oc2cc1C=Cc1ccccc1","[c:1]1[c:2][ch:3][ch:4][c:5][c:6]1>>[c:1]1[c:2][o:3][c:4](=O)[c:5][c:6]1","C(=Cc1ccc2cc(C=Cc3ccccc3)ccc2c1)c1ccccc1",3,3],["O=c1cc(C=Cc2ccccc2)oc2c(=O)cc(C=Cc3ccccc3)oc12","[ch:1]1[c:2][c:3][ch:4][c:5][c:6]1>>[o:1]1[c:2][c:3][C:4](=O)[c:5][c:6]1","C(=Cc1ccc2cc(C=Cc3ccccc3)ccc2c1)c1ccccc1",3,3],["O=c1c(C=Cc2ccccc2)coc2c(=O)c(C=Cc3ccccc3)coc12","[ch:1]1[c:2][c:3][ch:4][c:5][c:6]1>>[o:1]1[c:2][c:3][C:4](=O)[c:5][c:6]1","C(=Cc1ccc2cc(C=Cc3ccccc3)ccc2c1)c1ccccc1",3,3],["O=c1ccoc(C=Cc2ccc3cc(C=Cc4cc(=O)cco4)ccc3c2)c1","[ch:1]1[c:2][c:3][ch:4][c:5][c:6]1>>[o:1]1[c:2][c:3][C:4](=O)[c:5][c:6]1","C(=Cc1ccc2cc(C=Cc3ccccc3)ccc2c1)c1ccccc1",3,3],["O=c1ccocc1C=Cc1ccc2cc(C=Cc3coccc3=O)ccc2c1","[ch:1]1[c:2][c:3][ch:4][c:5][c:6]1>>[o:1]1[c:2][c:3][C:4](=O)[c:5][c:6]1","C(=Cc1ccc2cc(C=Cc3ccccc3)ccc2c1)c1ccccc1",3,3],["O=c1cc(-c2ccccc2)oc(-c2cc(=O)cc(-c3ccccc3)o2)c1","[cH&r6,CH&r5:1]>>[#6:1](-[c]1[ch]ccc[ch]1)","O=c1ccoc(-c2cc(=O)cco2)c1",3,3],["O=c1ccoc(-c2occc(=O)c2-c2ccccc2)c1-c1ccccc1","[cH&r6,CH&r5:1]>>[#6:1](-[c]1[ch]ccc[ch]1)","O=c1ccoc(-c2cc(=O)cco2)c1",3,3],["O=c1cc(-c2cc(=O)c(-c3ccccc3)co2)occ1-c1ccccc1","[cH&r6,CH&r5:1]>>[#6:1](-[c]1[ch]ccc[ch]1)","O=c1ccoc(-c2cc(=O)cco2)c1",3,3],["O=c1cc(-c2cc(=O)c3ccccc3o2)oc2ccccc12","[cH&r6:1][cH&r6:2]>>[c:1]2cccc[c:2]2","O=c1ccoc(-c2cc(=O)cco2)c1",3,3],["O=c1cc(-c2cc(=O)c(C=Cc3ccccc3)co2)occ1C=Cc1ccccc1","[ch&r6,CH1&r5:1]>>[*:1](-C=C-c1ccccc1)","O=c1ccoc(-c2cc(=O)cco2)c1",3,3],["O=c1ccoc(-c2occc(=O)c2C=Cc2ccccc2)c1C=Cc1ccccc1","[ch&r6,CH1&r5:1]>>[*:1](-C=C-c1ccccc1)","O=c1ccoc(-c2cc(=O)cco2)c1",3,3],["O=c1cc(C=Cc2ccccc2)oc(-c2cc(=O)cc(C=Cc3ccccc3)o2)c1","[ch&r6,CH1&r5:1]>>[*:1](-C=C-c1ccccc1)","O=c1ccoc(-c2cc(=O)cco2)c1",3,3],["O=c1cc(-c2cc(=O)c(C#Cc3ccccc3)co2)occ1C#Cc1ccccc1","[ch&r6,CH1&r5:1]>>[*:1](-C#C-c1ccccc1)","O=c1ccoc(-c2cc(=O)cco2)c1",3,3],["O=c1ccoc(-c2occc(=O)c2C#Cc2ccccc2)c1C#Cc1ccccc1","[ch&r6,CH1&r5:1]>>[*:1](-C#C-c1ccccc1)","O=c1ccoc(-c2cc(=O)cco2)c1",3,3],["O=c1cc(C#Cc2ccccc2)oc(-c2cc(=O)cc(C#Cc3ccccc3)o2)c1","[ch&r6,CH1&r5:1]>>[*:1](-C#C-c1ccccc1)","O=c1ccoc(-c2cc(=O)cco2)c1",3,3],["c1ccc(-c2ccccc2)cc1","[o:1][c:2][c:3][c:4](=O)>>[ch:1][c:2][c:3][ch:4]","O=c1ccoc(-c2cc(=O)cco2)c1",3,3],["O=c1cc[nH]c(-c2cc(=O)cc[nH]2)c1","[o:1]>>[nH:1]","O=c1ccoc(-c2cc(=O)cco2)c1",3,3],["O=c1cc(-c2ccccc2)oc2c(=O)cc(-c3ccccc3)oc12","[cH&r6,CH&r5:1]>>[#6:1](-[c]1[ch]ccc[ch]1)","O=c1ccoc2c(=O)ccoc12",3,3],["O=c1c(-c2ccccc2)coc2c(=O)c(-c3ccccc3)coc12","[cH&r6,CH&r5:1]>>[#6:1](-[c]1[ch]ccc[ch]1)","O=c1ccoc2c(=O)ccoc12",3,3],["O=c1c2ccccc2oc2c(=O)c3ccccc3oc12","[cH&r6:1][cH&r6:2]>>[c:1]2cccc[c:2]2","O=c1ccoc2c(=O)ccoc12",3,3],["O=c1cc(C=Cc2ccccc2)oc2c(=O)cc(C=Cc3ccccc3)oc12","[ch&r6,CH1&r5:1]>>[*:1](-C=C-c1ccccc1)","O=c1ccoc2c(=O)ccoc12",3,3],["O=c1c(C=Cc2ccccc2)coc2c(=O)c(C=Cc3ccccc3)coc12","[ch&r6,CH1&r5:1]>>[*:1](-C=C-c1ccccc1)","O=c1ccoc2c(=O)ccoc12",3,3],["O=c1cc(C#Cc2ccccc2)oc2c(=O)cc(C#Cc3ccccc3)oc12","[ch&r6,CH1&r5:1]>>[*:1](-C#C-c1ccccc1)","O=c1ccoc2c(=O)ccoc12",3,3],["O=c1c(C#Cc2ccccc2)coc2c(=O)c(C#Cc3ccccc3)coc12","[ch&r6,CH1&r5:1]>>[*:1](-C#C-c1ccccc1)","O=c1ccoc2c(=O)ccoc12",3,3],["c1ccc2ccccc2c1","[o:1][c:2][c:3][c:4](=O)>>[ch:1][c:2][c:3][ch:4]","O=c1ccoc2c(=O)ccoc12",3,3],["O=c1cc[nH]c2c(=O)cc[nH]c12","[o:1]>>[nH:1]","O=c1ccoc2c(=O)ccoc12",3,3],["O=c1c(C#CC2=CCC=C2)cocc1C#CC1=CCC=C1","[c:0]1[ch:1][ch][c:3][c!r5:4][c!r5:5]1>>[c:0]1[CH2:1][c:3][c:4][c:5]1","O=c1c(C#Cc2ccccc2)cocc1C#Cc1ccccc1",3,3],["O=c1c(C#CC2=CC=CC2)cocc1C#CC1=CC=CC1","[c:0]1[ch:1][ch][c:3][c!r5:4][c!r5:5]1>>[c:0]1[CH2:1][c:3][c:4][c:5]1","O=c1c(C#Cc2ccccc2)cocc1C#Cc1ccccc1",3,3],["O=c1ccocc1","[c&r6,C&r5:1](-C#C-c1ccccc1)>>[ch&r6,CH1&r5:1]","O=c1c(C#Cc2ccccc2)cocc1C#Cc1ccccc1",3,3],["O=c1c(C#Cc2ccccn2)cocc1C#Cc1ccccn1","[ch&r6:0]>>[nr6:0]","O=c1c(C#Cc2ccccc2)cocc1C#Cc1ccccc1",3,3],["O=c1c(C#Cc2ccccc2)nonc1C#Cc1ccccc1","[ch&r6:0]>>[nr6:0]","O=c1c(C#Cc2ccccc2)cocc1C#Cc1ccccc1",3,3],["O=c1c(C#Cc2ccncc2)cocc1C#Cc1ccncc1","[ch&r6:0]>>[nr6:0]","O=c1c(C#Cc2ccccc2)cocc1C#Cc1ccccc1",3,3],["O=c1c(C#Cc2cccnc2)cocc1C#Cc1cccnc1","[ch&r6:0]>>[nr6:0]","O=c1c(C#Cc2ccccc2)cocc1C#Cc1ccccc1",3,3],["C(#Cc1cccc(C#Cc2ccccc2)c1)c1ccccc1","[o:1][c:2][c:3][c:4](=O)>>[ch:1][c:2][c:3][ch:4]","O=c1c(C#Cc2ccccc2)cocc1C#Cc1ccccc1",3,3],["O=c1c(C#Cc2ccccc2)c[nH]cc1C#Cc1ccccc1","[o:1]>>[nH:1]","O=c1c(C#Cc2ccccc2)cocc1C#Cc1ccccc1",3,3],["O=c1cc(-c2ccccc2)occ1C#Cc1coc(-c2ccccc2)cc1=O","[cH&r6,CH&r5:1]>>[#6:1](-[c]1[ch]ccc[ch]1)","O=c1ccocc1C#Cc1coccc1=O",3,3],["O=c1ccoc(-c2ccccc2)c1C#Cc1c(-c2ccccc2)occc1=O","[cH&r6,CH&r5:1]>>[#6:1](-[c]1[ch]ccc[ch]1)","O=c1ccocc1C#Cc1coccc1=O",3,3],["O=c1c(C#Cc2cocc(-c3ccccc3)c2=O)cocc1-c1ccccc1","[cH&r6,CH&r5:1]>>[#6:1](-[c]1[ch]ccc[ch]1)","O=c1ccocc1C#Cc1coccc1=O",3,3],["O=c1c(C#Cc2coc3ccccc3c2=O)coc2ccccc12","[cH&r6:1][cH&r6:2]>>[c:1]2cccc[c:2]2","O=c1ccocc1C#Cc1coccc1=O",3,3],["C(#Cc1ccccc1)c1ccccc1","[o:1][c:2][c:3][c:4](=O)>>[ch:1][c:2][c:3][ch:4]","O=c1ccocc1C#Cc1coccc1=O",3,3],["O=c1cc[nH]cc1C#Cc1c[nH]ccc1=O","[o:1]>>[nH:1]","O=c1ccocc1C#Cc1coccc1=O",3,3],["c1ccc2ccccc2c1","[c&r6,C&r5:1](-[c]1[ch]ccc[ch]1)>>[*:1]","c1ccc(-c2ccc3ccc(-c4ccccc4)cc3c2)cc1",3,3],["c1ccccc1","[c&r6,C&r5:1](-[c]1[ch]ccc[ch]1)>>[*:1]","c1ccc(-c2ccc3ccc(-c4ccccc4)cc3c2)cc1",3,3],["C1=CC(c2ccc3ccc(C4=CCC=C4)cc3c2)=CC1","[c:0]1[ch:1][ch][c:3][c!r5:4][c!r5:5]1>>[c:0]1[CH2:1][c:3][c:4][c:5]1","c1ccc(-c2ccc3ccc(-c4ccccc4)cc3c2)cc1",3,3],["C1=CCC(c2ccc3ccc(C4=CC=CC4)cc3c2)=C1","[c:0]1[ch:1][ch][c:3][c!r5:4][c!r5:5]1>>[c:0]1[CH2:1][c:3][c:4][c:5]1","c1ccc(-c2ccc3ccc(-c4ccccc4)cc3c2)cc1",3,3],["c1ccc(-c2ccc3ccc(-c4ccccc4)nc3n2)cc1","[ch&r6:0]>>[nr6:0]","c1ccc(-c2ccc3ccc(-c4ccccc4)cc3c2)cc1",3,3],["c1ccc(-c2ccc3ccc(-c4ccccn4)cc3c2)nc1","[ch&r6:0]>>[nr6:0]","c1ccc(-c2ccc3ccc(-c4ccccc4)cc3c2)cc1",3,3],["c1cc(-c2ccc3ccc(-c4ccncc4)cc3c2)ccn1","[ch&r6:0]>>[nr6:0]","c1ccc(-c2ccc3ccc(-c4ccccc4)cc3c2)cc1",3,3],["c1ccc(-c2cc3cc(-c4ccccc4)ncc3cn2)cc1","[ch&r6:0]>>[nr6:0]","c1ccc(-c2ccc3ccc(-c4ccccc4)cc3c2)cc1",3,3],["c1cncc(-c2ccc3ccc(-c4cccnc4)cc3c2)c1","[ch&r6:0]>>[nr6:0]","c1ccc(-c2ccc3ccc(-c4ccccc4)cc3c2)cc1",3,3],["c1ccc(-c2cnc3ncc(-c4ccccc4)cc3c2)cc1","[ch&r6:0]>>[nr6:0]","c1ccc(-c2ccc3ccc(-c4ccccc4)cc3c2)cc1",3,3],["O=c1cc(-c2ccc3ccc(-c4ccoc(=O)c4)cc3c2)cco1","[c:1]1[c:2][ch:3][ch:4][c:5][c:6]1>>[c:1]1[c:2][o:3][c:4](=O)[c:5][c:6]1","c1ccc(-c2ccc3ccc(-c4ccccc4)cc3c2)cc1",3,3],["O=c1oc(-c2ccccc2)cc2cc(-c3ccccc3)oc(=O)c12","[c:1]1[c:2][ch:3][ch:4][c:5][c:6]1>>[c:1]1[c:2][o:3][c:4](=O)[c:5][c:6]1","c1ccc(-c2ccc3ccc(-c4ccccc4)cc3c2)cc1",3,3],["O=c1occcc1-c1ccc2ccc(-c3cccoc3=O)cc2c1","[c:1]1[c:2][ch:3][ch:4][c:5][c:6]1>>[c:1]1[c:2][o:3][c:4](=O)[c:5][c:6]1","c1ccc(-c2ccc3ccc(-c4ccccc4)cc3c2)cc1",3,3],["O=c1oc2oc(=O)c(-c3ccccc3)cc2cc1-c1ccccc1","[c:1]1[c:2][ch:3][ch:4][c:5][c:6]1>>[c:1]1[c:2][o:3][c:4](=O)[c:5][c:6]1","c1ccc(-c2ccc3ccc(-c4ccccc4)cc3c2)cc1",3,3],["O=c1ccc(-c2ccc3ccc(-c4ccc(=O)oc4)cc3c2)co1","[c:1]1[c:2][ch:3][ch:4][c:5][c:6]1>>[c:1]1[c:2][o:3][c:4](=O)[c:5][c:6]1","c1ccc(-c2ccc3ccc(-c4ccccc4)cc3c2)cc1",3,3],["O=c1cccc(-c2ccc3ccc(-c4cccc(=O)o4)cc3c2)o1","[c:1]1[c:2][ch:3][ch:4][c:5][c:6]1>>[c:1]1[c:2][o:3][c:4](=O)[c:5][c:6]1","c1ccc(-c2ccc3ccc(-c4ccccc4)cc3c2)cc1",3,3],["O=c1ccocc1-c1ccc2ccc(-c3coccc3=O)cc2c1","[ch:1]1[c:2][c:3][ch:4][c:5][c:6]1>>[o:1]1[c:2][c:3][C:4](=O)[c:5][c:6]1","c1ccc(-c2ccc3ccc(-c4ccccc4)cc3c2)cc1",3,3],["O=c1c(-c2ccccc2)coc2occ(-c3ccccc3)c(=O)c12","[ch:1]1[c:2][c:3][ch:4][c:5][c:6]1>>[o:1]1[c:2][c:3][C:4](=O)[c:5][c:6]1","c1ccc(-c2ccc3ccc(-c4ccccc4)cc3c2)cc1",3,3],["O=c1cc(-c2ccccc2)oc2oc(-c3ccccc3)cc(=O)c12","[ch:1]1[c:2][c:3][ch:4][c:5][c:6]1>>[o:1]1[c:2][c:3][C:4](=O)[c:5][c:6]1","c1ccc(-c2ccc3ccc(-c4ccccc4)cc3c2)cc1",3,3],["O=c1ccoc(-c2ccc3ccc(-c4cc(=O)cco4)cc3c2)c1","[ch:1]1[c:2][c:3][ch:4][c:5][c:6]1>>[o:1]1[c:2][c:3][C:4](=O)[c:5][c:6]1","c1ccc(-c2ccc3ccc(-c4ccccc4)cc3c2)cc1",3,3],["C(#Cc1ccccc1)c1ccccc1","[c&r6,C&r5:1](-[c]1[ch]ccc[ch]1)>>[*:1]","C(#Cc1c(-c2ccccc2)cccc1-c1ccccc1)c1ccccc1",3,3],["C(#Cc1c(C2=CCC=C2)cccc1C1=CCC=C1)c1ccccc1","[c:0]1[ch:1][ch][c:3][c!r5:4][c!r5:5]1>>[c:0]1[CH2:1][c:3][c:4][c:5]1","C(#Cc1c(-c2ccccc2)cccc1-c1ccccc1)c1ccccc1",3,3],["C(#Cc1c(C2=CC=CC2)cccc1C1=CC=CC1)c1ccccc1","[c:0]1[ch:1][ch][c:3][c!r5:4][c!r5:5]1>>[c:0]1[CH2:1][c:3][c:4][c:5]1","C(#Cc1c(-c2ccccc2)cccc1-c1ccccc1)c1ccccc1",3,3],["C(#Cc1c(-c2ccccc2)cccc1-c1ccccc1)C1=CCC=C1","[c:0]1[ch:1][ch][c:3][c!r5:4][c!r5:5]1>>[c:0]1[CH2:1][c:3][c:4][c:5]1","C(#Cc1c(-c2ccccc2)cccc1-c1ccccc1)c1ccccc1",3,3],["C(#Cc1c(-c2ccccc2)cccc1-c1ccccc1)C1=CC=CC1","[c:0]1[ch:1][ch][c:3][c!r5:4][c!r5:5]1>>[c:0]1[CH2:1][c:3][c:4][c:5]1","C(#Cc1c(-c2ccccc2)cccc1-c1ccccc1)c1ccccc1",3,3],["c1ccc(-c2cccc(-c3ccccc3)c2)cc1","[c&r6,C&r5:1](-C#C-c1ccccc1)>>[ch&r6,CH1&r5:1]","C(#Cc1c(-c2ccccc2)cccc1-c1ccccc1)c1ccccc1",3,3],["c1ccccc1","[c&r6,C&r5:1](-C#C-c1ccccc1)>>[ch&r6,CH1&r5:1]","C(#Cc1c(-c2ccccc2)cccc1-c1ccccc1)c1ccccc1",3,3],["C(#Cc1c(-c2ccccc2)cncc1-c1ccccc1)c1ccccc1","[ch&r6:0]>>[nr6:0]","C(#Cc1c(-c2ccccc2)cccc1-c1ccccc1)c1ccccc1",3,3],["C(#Cc1c(-c2ccncc2)cccc1-c1ccncc1)c1ccccc1","[ch&r6:0]>>[nr6:0]","C(#Cc1c(-c2ccccc2)cccc1-c1ccccc1)c1ccccc1",3,3],["C(#Cc1c(-c2ccccc2)cccc1-c1ccccc1)c1ccccn1","[ch&r6:0]>>[nr6:0]","C(#Cc1c(-c2ccccc2)cccc1-c1ccccc1)c1ccccc1",3,3],["C(#Cc1c(-c2ccccc2)cccc1-c1ccccc1)c1cccnc1","[ch&r6:0]>>[nr6:0]","C(#Cc1c(-c2ccccc2)cccc1-c1ccccc1)c1ccccc1",3,3],["C(#Cc1c(-c2cccnc2)cccc1-c1cccnc1)c1ccccc1","[ch&r6:0]>>[nr6:0]","C(#Cc1c(-c2ccccc2)cccc1-c1ccccc1)c1ccccc1",3,3],["C(#Cc1c(-c2ccccn2)cccc1-c1ccccn1)c1ccccc1","[ch&r6:0]>>[nr6:0]","C(#Cc1c(-c2ccccc2)cccc1-c1ccccc1)c1ccccc1",3,3],["C(#Cc1c(-c2ccccc2)cccc1-c1ccccc1)c1ccncc1","[ch&r6:0]>>[nr6:0]","C(#Cc1c(-c2ccccc2)cccc1-c1ccccc1)c1ccccc1",3,3],["C(#Cc1c(-c2ccccc2)ncnc1-c1ccccc1)c1ccccc1","[ch&r6:0]>>[nr6:0]","C(#Cc1c(-c2ccccc2)cccc1-c1ccccc1)c1ccccc1",3,3],["O=c1ccc(C#Cc2c(-c3ccccc3)cccc2-c2ccccc2)co1","[c:1]1[c:2][ch:3][ch:4][c:5][c:6]1>>[c:1]1[c:2][o:3][c:4](=O)[c:5][c:6]1","C(#Cc1c(-c2ccccc2)cccc1-c1ccccc1)c1ccccc1",3,3],["O=c1occcc1-c1cccc(-c2cccoc2=O)c1C#Cc1ccccc1","[c:1]1[c:2][ch:3][ch:4][c:5][c:6]1>>[c:1]1[c:2][o:3][c:4](=O)[c:5][c:6]1","C(#Cc1c(-c2ccccc2)cccc1-c1ccccc1)c1ccccc1",3,3],["O=c1cccc(C#Cc2c(-c3ccccc3)cccc2-c2ccccc2)o1","[c:1]1[c:2][ch:3][ch:4][c:5][c:6]1>>[c:1]1[c:2][o:3][c:4](=O)[c:5][c:6]1","C(#Cc1c(-c2ccccc2)cccc1-c1ccccc1)c1ccccc1",3,3],["O=c1occcc1C#Cc1c(-c2ccccc2)cccc1-c1ccccc1","[c:1]1[c:2][ch:3][ch:4][c:5][c:6]1>>[c:1]1[c:2][o:3][c:4](=O)[c:5][c:6]1","C(#Cc1c(-c2ccccc2)cccc1-c1ccccc1)c1ccccc1",3,3],["O=c1ccc(-c2cccc(-c3ccc(=O)oc3)c2C#Cc2ccccc2)co1","[c:1]1[c:2][ch:3][ch:4][c:5][c:6]1>>[c:1]1[c:2][o:3][c:4](=O)[c:5][c:6]1","C(#Cc1c(-c2ccccc2)cccc1-c1ccccc1)c1ccccc1",3,3],["O=c1cc(C#Cc2c(-c3ccccc3)cccc2-c2ccccc2)cco1","[c:1]1[c:2][ch:3][ch:4][c:5][c:6]1>>[c:1]1[c:2][o:3][c:4](=O)[c:5][c:6]1","C(#Cc1c(-c2ccccc2)cccc1-c1ccccc1)c1ccccc1",3,3],["O=c1cccc(-c2cccc(-c3cccc(=O)o3)c2C#Cc2ccccc2)o1","[c:1]1[c:2][ch:3][ch:4][c:5][c:6]1>>[c:1]1[c:2][o:3][c:4](=O)[c:5][c:6]1","C(#Cc1c(-c2ccccc2)cccc1-c1ccccc1)c1ccccc1",3,3],["O=c1cc(-c2cccc(-c3ccoc(=O)c3)c2C#Cc2ccccc2)cco1","[c:1]1[c:2][ch:3][ch:4][c:5][c:6]1>>[c:1]1[c:2][o:3][c:4](=O)[c:5][c:6]1","C(#Cc1c(-c2ccccc2)cccc1-c1ccccc1)c1ccccc1",3,3],["O=c1ccocc1C#Cc1c(-c2ccccc2)cccc1-c1ccccc1","[ch:1]1[c:2][c:3][ch:4][c:5][c:6]1>>[o:1]1[c:2][c:3][C:4](=O)[c:5][c:6]1","C(#Cc1c(-c2ccccc2)cccc1-c1ccccc1)c1ccccc1",3,3],["O=c1ccoc(-c2cccc(-c3cc(=O)cco3)c2C#Cc2ccccc2)c1","[ch:1]1[c:2][c:3][ch:4][c:5][c:6]1>>[o:1]1[c:2][c:3][C:4](=O)[c:5][c:6]1","C(#Cc1c(-c2ccccc2)cccc1-c1ccccc1)c1ccccc1",3,3],["O=c1ccoc(C#Cc2c(-c3ccccc3)cccc2-c2ccccc2)c1","[ch:1]1[c:2][c:3][ch:4][c:5][c:6]1>>[o:1]1[c:2][c:3][C:4](=O)[c:5][c:6]1","C(#Cc1c(-c2ccccc2)cccc1-c1ccccc1)c1ccccc1",3,3],["O=c1ccocc1-c1cccc(-c2coccc2=O)c1C#Cc1ccccc1","[ch:1]1[c:2][c:3][ch:4][c:5][c:6]1>>[o:1]1[c:2][c:3][C:4](=O)[c:5][c:6]1","C(#Cc1c(-c2ccccc2)cccc1-c1ccccc1)c1ccccc1",3,3],["C(#Cc1ccc(C#Cc2ccccc2)c2ccccc12)c1ccccc1","[cH&r6:1][cH&r6:2]>>[c:1]2cccc[c:2]2","C(#Cc1ccc(C#Cc2ccccc2)cc1)c1ccccc1",3,3],["C(#Cc1ccc(C#CC2=CCC=C2)cc1)C1=CCC=C1","[c:0]1[ch:1][ch][c:3][c!r5:4][c!r5:5]1>>[c:0]1[CH2:1][c:3][c:4][c:5]1","C(#Cc1ccc(C#Cc2ccccc2)cc1)c1ccccc1",3,3],["C(#Cc1ccc(C#CC2=CC=CC2)cc1)C1=CC=CC1","[c:0]1[ch:1][ch][c:3][c!r5:4][c!r5:5]1>>[c:0]1[CH2:1][c:3][c:4][c:5]1","C(#Cc1ccc(C#Cc2ccccc2)cc1)c1ccccc1",3,3],["C(#Cc1ccccc1)C1=CC=C(C#Cc2ccccc2)C1","[c:0]1[ch:1][ch][c:3][c!r5:4][c!r5:5]1>>[c:0]1[CH2:1][c:3][c:4][c:5]1","C(#Cc1ccc(C#Cc2ccccc2)cc1)c1ccccc1",3,3],["C(#Cc1ccccc1)c1ccccc1","[c&r6,C&r5:1](-C#C-c1ccccc1)>>[ch&r6,CH1&r5:1]","C(#Cc1ccc(C#Cc2ccccc2)cc1)c1ccccc1",3,3],["c1ccccc1","[c&r6,C&r5:1](-C#C-c1ccccc1)>>[ch&r6,CH1&r5:1]","C(#Cc1ccc(C#Cc2ccccc2)cc1)c1ccccc1",3,3],["C(#Cc1ccc(C#Cc2ccccc2)nn1)c1ccccc1","[ch&r6:0]>>[nr6:0]","C(#Cc1ccc(C#Cc2ccccc2)cc1)c1ccccc1",3,3],["C(#Cc1cnc(C#Cc2ccccc2)cn1)c1ccccc1","[ch&r6:0]>>[nr6:0]","C(#Cc1ccc(C#Cc2ccccc2)cc1)c1ccccc1",3,3],["C(#Cc1ccccn1)c1ccc(C#Cc2ccccn2)cc1","[ch&r6:0]>>[nr6:0]","C(#Cc1ccc(C#Cc2ccccc2)cc1)c1ccccc1",3,3],["C(#Cc1ccc(C#Cc2ccncc2)cc1)c1ccncc1","[ch&r6:0]>>[nr6:0]","C(#Cc1ccc(C#Cc2ccccc2)cc1)c1ccccc1",3,3],["C(#Cc1cccnc1)c1ccc(C#Cc2cccnc2)cc1","[ch&r6:0]>>[nr6:0]","C(#Cc1ccc(C#Cc2ccccc2)cc1)c1ccccc1",3,3],["O=c1ccc(C#Cc2ccc(C#Cc3ccc(=O)oc3)cc2)co1","[c:1]1[c:2][ch:3][ch:4][c:5][c:6]1>>[c:1]1[c:2][o:3][c:4](=O)[c:5][c:6]1","C(#Cc1ccc(C#Cc2ccccc2)cc1)c1ccccc1",3,3],["O=c1occcc1C#Cc1ccc(C#Cc2cccoc2=O)cc1","[c:1]1[c:2][ch:3][ch:4][c:5][c:6]1>>[c:1]1[c:2][o:3][c:4](=O)[c:5][c:6]1","C(#Cc1ccc(C#Cc2ccccc2)cc1)c1ccccc1",3,3],["O=c1cc(C#Cc2ccc(C#Cc3ccoc(=O)c3)cc2)cco1","[c:1]1[c:2][ch:3][ch:4][c:5][c:6]1>>[c:1]1[c:2][o:3][c:4](=O)[c:5][c:6]1","C(#Cc1ccc(C#Cc2ccccc2)cc1)c1ccccc1",3,3],["O=c1cccc(C#Cc2ccc(C#Cc3cccc(=O)o3)cc2)o1","[c:1]1[c:2][ch:3][ch:4][c:5][c:6]1>>[c:1]1[c:2][o:3][c:4](=O)[c:5][c:6]1","C(#Cc1ccc(C#Cc2ccccc2)cc1)c1ccccc1",3,3],["O=c1ccocc1C#Cc1ccc(C#Cc2coccc2=O)cc1","[ch:1]1[c:2][c:3][ch:4][c:5][c:6]1>>[o:1]1[c:2][c:3][C:4](=O)[c:5][c:6]1","C(#Cc1ccc(C#Cc2ccccc2)cc1)c1ccccc1",3,3],["O=c1ccoc(C#Cc2ccc(C#Cc3cc(=O)cco3)cc2)c1","[ch:1]1[c:2][c:3][ch:4][c:5][c:6]1>>[o:1]1[c:2][c:3][C:4](=O)[c:5][c:6]1","C(#Cc1ccc(C#Cc2ccccc2)cc1)c1ccccc1",3,3],["C(=Cc1cncc(C=Cc2ccccc2)c1-c1ccccc1)c1ccccc1","[cH&r6,CH&r5:1]>>[#6:1](-[c]1[ch]ccc[ch]1)","C(=Cc1cncc(C=Cc2ccccc2)c1)c1ccccc1",3,3],["C1=CCC(C=Cc2cncc(C=CC3=CC=CC3)c2)=C1","[c:0]1[ch:1][ch][c:3][c!r5:4][c!r5:5]1>>[c:0]1[CH2:1][c:3][c:4][c:5]1","C(=Cc1cncc(C=Cc2ccccc2)c1)c1ccccc1",3,3],["C1=CC(C=Cc2cncc(C=CC3=CCC=C3)c2)=CC1","[c:0]1[ch:1][ch][c:3][c!r5:4][c!r5:5]1>>[c:0]1[CH2:1][c:3][c:4][c:5]1","C(=Cc1cncc(C=Cc2ccccc2)c1)c1ccccc1",3,3],["c1ccncc1","[c&r6,C&r5:1](-[C!R]=[C!R]-c1ccccc1)>>[ch&r6,CH1&r5:1]","C(=Cc1cncc(C=Cc2ccccc2)c1)c1ccccc1",3,3],["C(=Cc1cncc(C=Cc2ccncc2)c1)c1ccncc1","[ch&r6:0]>>[nr6:0]","C(=Cc1cncc(C=Cc2ccccc2)c1)c1ccccc1",3,3],["C(=Cc1cc(C=Cc2ccccc2)nnn1)c1ccccc1","[ch&r6:0]>>[nr6:0]","C(=Cc1cncc(C=Cc2ccccc2)c1)c1ccccc1",3,3],["C(=Cc1ccccn1)c1cncc(C=Cc2ccccn2)c1","[ch&r6:0]>>[nr6:0]","C(=Cc1cncc(C=Cc2ccccc2)c1)c1ccccc1",3,3],["C(=Cc1cncc(C=Cc2cccnc2)c1)c1cccnc1","[ch&r6:0]>>[nr6:0]","C(=Cc1cncc(C=Cc2ccccc2)c1)c1ccccc1",3,3],["C(=Cc1cncc(C=Cc2ccccc2)n1)c1ccccc1","[ch&r6:0]>>[nr6:0]","C(=Cc1cncc(C=Cc2ccccc2)c1)c1ccccc1",3,3],["C(=Cc1cccc(C=Cc2ccccc2)c1)c1ccccc1","[nr6:0]>>[ch&r6:0]","C(=Cc1cncc(C=Cc2ccccc2)c1)c1ccccc1",3,3],["C(#Cc1cccc(C#Cc2ccccc2)c1)c1ccccc1","[c&r6,C&r5:1](-[c]1[ch]ccc[ch]1)>>[*:1]","C(#Cc1cccc(C#Cc2ccccc2)c1-c1ccccc1)c1ccccc1",3,3],["C(#Cc1cccc(C#Cc2ccccc2)c1C1=CCC=C1)c1ccccc1","[c:0]1[ch:1][ch][c:3][c!r5:4][c!r5:5]1>>[c:0]1[CH2:1][c:3][c:4][c:5]1","C(#Cc1cccc(C#Cc2ccccc2)c1-c1ccccc1)c1ccccc1",3,3],["C(#Cc1cccc(C#Cc2ccccc2)c1C1=CC=CC1)c1ccccc1","[c:0]1[ch:1][ch][c:3][c!r5:4][c!r5:5]1>>[c:0]1[CH2:1][c:3][c:4][c:5]1","C(#Cc1cccc(C#Cc2ccccc2)c1-c1ccccc1)c1ccccc1",3,3],["C(#Cc1cccc(C#CC2=CC=CC2)c1-c1ccccc1)C1=CC=CC1","[c:0]1[ch:1][ch][c:3][c!r5:4][c!r5:5]1>>[c:0]1[CH2:1][c:3][c:4][c:5]1","C(#Cc1cccc(C#Cc2ccccc2)c1-c1ccccc1)c1ccccc1",3,3],["C(#Cc1cccc(C#CC2=CCC=C2)c1-c1ccccc1)C1=CCC=C1","[c:0]1[ch:1][ch][c:3][c!r5:4][c!r5:5]1>>[c:0]1[CH2:1][c:3][c:4][c:5]1","C(#Cc1cccc(C#Cc2ccccc2)c1-c1ccccc1)c1ccccc1",3,3],["c1ccccc1","[c&r6,C&r5:1](-C#C-c1ccccc1)>>[ch&r6,CH1&r5:1]","C(#Cc1cccc(C#Cc2ccccc2)c1-c1ccccc1)c1ccccc1",3,3],["c1ccc(-c2ccccc2)cc1","[c&r6,C&r5:1](-C#C-c1ccccc1)>>[ch&r6,CH1&r5:1]","C(#Cc1cccc(C#Cc2ccccc2)c1-c1ccccc1)c1ccccc1",3,3],["C(#Cc1cncc(C#Cc2ccccc2)c1-c1ccccc1)c1ccccc1","[ch&r6:0]>>[nr6:0]","C(#Cc1cccc(C#Cc2ccccc2)c1-c1ccccc1)c1ccccc1",3,3],["C(#Cc1ncnc(C#Cc2ccccc2)c1-c1ccccc1)c1ccccc1","[ch&r6:0]>>[nr6:0]","C(#Cc1cccc(C#Cc2ccccc2)c1-c1ccccc1)c1ccccc1",3,3],["C(#Cc1cccc(C#Cc2cccnc2)c1-c1ccccc1)c1cccnc1","[ch&r6:0]>>[nr6:0]","C(#Cc1cccc(C#Cc2ccccc2)c1-c1ccccc1)c1ccccc1",3,3],["C(#Cc1cccc(C#Cc2ccncc2)c1-c1ccccc1)c1ccncc1","[ch&r6:0]>>[nr6:0]","C(#Cc1cccc(C#Cc2ccccc2)c1-c1ccccc1)c1ccccc1",3,3],["C(#Cc1cccc(C#Cc2ccccc2)c1-c1cccnc1)c1ccccc1","[ch&r6:0]>>[nr6:0]","C(#Cc1cccc(C#Cc2ccccc2)c1-c1ccccc1)c1ccccc1",3,3],["C(#Cc1cccc(C#Cc2ccccc2)c1-c1ccncc1)c1ccccc1","[ch&r6:0]>>[nr6:0]","C(#Cc1cccc(C#Cc2ccccc2)c1-c1ccccc1)c1ccccc1",3,3],["C(#Cc1cccc(C#Cc2ccccc2)c1-c1ccccn1)c1ccccc1","[ch&r6:0]>>[nr6:0]","C(#Cc1cccc(C#Cc2ccccc2)c1-c1ccccc1)c1ccccc1",3,3],["C(#Cc1cccc(C#Cc2ccccn2)c1-c1ccccc1)c1ccccn1","[ch&r6:0]>>[nr6:0]","C(#Cc1cccc(C#Cc2ccccc2)c1-c1ccccc1)c1ccccc1",3,3],["O=c1occcc1-c1c(C#Cc2ccccc2)cccc1C#Cc1ccccc1","[c:1]1[c:2][ch:3][ch:4][c:5][c:6]1>>[c:1]1[c:2][o:3][c:4](=O)[c:5][c:6]1","C(#Cc1cccc(C#Cc2ccccc2)c1-c1ccccc1)c1ccccc1",3,3],["O=c1cc(-c2c(C#Cc3ccccc3)cccc2C#Cc2ccccc2)cco1","[c:1]1[c:2][ch:3][ch:4][c:5][c:6]1>>[c:1]1[c:2][o:3][c:4](=O)[c:5][c:6]1","C(#Cc1cccc(C#Cc2ccccc2)c1-c1ccccc1)c1ccccc1",3,3],["O=c1cccc(C#Cc2cccc(C#Cc3cccc(=O)o3)c2-c2ccccc2)o1","[c:1]1[c:2][ch:3][ch:4][c:5][c:6]1>>[c:1]1[c:2][o:3][c:4](=O)[c:5][c:6]1","C(#Cc1cccc(C#Cc2ccccc2)c1-c1ccccc1)c1ccccc1",3,3],["O=c1cc(C#Cc2cccc(C#Cc3ccoc(=O)c3)c2-c2ccccc2)cco1","[c:1]1[c:2][ch:3][ch:4][c:5][c:6]1>>[c:1]1[c:2][o:3][c:4](=O)[c:5][c:6]1","C(#Cc1cccc(C#Cc2ccccc2)c1-c1ccccc1)c1ccccc1",3,3],["O=c1occcc1C#Cc1cccc(C#Cc2cccoc2=O)c1-c1ccccc1","[c:1]1[c:2][ch:3][ch:4][c:5][c:6]1>>[c:1]1[c:2][o:3][c:4](=O)[c:5][c:6]1","C(#Cc1cccc(C#Cc2ccccc2)c1-c1ccccc1)c1ccccc1",3,3],["O=c1ccc(-c2c(C#Cc3ccccc3)cccc2C#Cc2ccccc2)co1","[c:1]1[c:2][ch:3][ch:4][c:5][c:6]1>>[c:1]1[c:2][o:3][c:4](=O)[c:5][c:6]1","C(#Cc1cccc(C#Cc2ccccc2)c1-c1ccccc1)c1ccccc1",3,3],["O=c1cccc(-c2c(C#Cc3ccccc3)cccc2C#Cc2ccccc2)o1","[c:1]1[c:2][ch:3][ch:4][c:5][c:6]1>>[c:1]1[c:2][o:3][c:4](=O)[c:5][c:6]1","C(#Cc1cccc(C#Cc2ccccc2)c1-c1ccccc1)c1ccccc1",3,3],["O=c1ccc(C#Cc2cccc(C#Cc3ccc(=O)oc3)c2-c2ccccc2)co1","[c:1]1[c:2][ch:3][ch:4][c:5][c:6]1>>[c:1]1[c:2][o:3][c:4](=O)[c:5][c:6]1","C(#Cc1cccc(C#Cc2ccccc2)c1-c1ccccc1)c1ccccc1",3,3],["O=c1ccocc1C#Cc1cccc(C#Cc2coccc2=O)c1-c1ccccc1","[ch:1]1[c:2][c:3][ch:4][c:5][c:6]1>>[o:1]1[c:2][c:3][C:4](=O)[c:5][c:6]1","C(#Cc1cccc(C#Cc2ccccc2)c1-c1ccccc1)c1ccccc1",3,3],["O=c1ccocc1-c1c(C#Cc2ccccc2)cccc1C#Cc1ccccc1","[ch:1]1[c:2][c:3][ch:4][c:5][c:6]1>>[o:1]1[c:2][c:3][C:4](=O)[c:5][c:6]1","C(#Cc1cccc(C#Cc2ccccc2)c1-c1ccccc1)c1ccccc1",3,3],["O=c1ccoc(C#Cc2cccc(C#Cc3cc(=O)cco3)c2-c2ccccc2)c1","[ch:1]1[c:2][c:3][ch:4][c:5][c:6]1>>[o:1]1[c:2][c:3][C:4](=O)[c:5][c:6]1","C(#Cc1cccc(C#Cc2ccccc2)c1-c1ccccc1)c1ccccc1",3,3],["O=c1ccoc(-c2c(C#Cc3ccccc3)cccc2C#Cc2ccccc2)c1","[ch:1]1[c:2][c:3][ch:4][c:5][c:6]1>>[o:1]1[c:2][c:3][C:4](=O)[c:5][c:6]1","C(#Cc1cccc(C#Cc2ccccc2)c1-c1ccccc1)c1ccccc1",3,3],["c1ccc2ccccc2c1","[c&r6,C&r5:1](-[c]1[ch]ccc[ch]1)>>[*:1]","c1ccc2cc(-c3ccc4ccccc4c3)ccc2c1",3,3],["c1ccc(-c2ccccc2)cc1","[r6:0][c:1]2[ch][ch][ch][ch][c:2]2[r6:3]>>[*:0][c:1][c:2][*:3]","c1ccc2cc(-c3ccc4ccccc4c3)ccc2c1",3,3],["C1=C(C2=Cc3ccccc3C2)Cc2ccccc21","[c:0]1[ch:1][ch][c:3][c!r5:4][c!r5:5]1>>[c:0]1[CH2:1][c:3][c:4][c:5]1","c1ccc2cc(-c3ccc4ccccc4c3)ccc2c1",3,3],["C1=Cc2cc(-c3ccc4c(c3)C=CC4)ccc2C1","[c:0]1[ch:1][ch][c:3][c!r5:4][c!r5:5]1>>[c:0]1[CH2:1][c:3][c:4][c:5]1","c1ccc2cc(-c3ccc4ccccc4c3)ccc2c1",3,3],["C1=c2ccc(-c3ccc4c(c3)=CCC=4)cc2=CC1","[c:0]1[ch:1][ch][c:3][c!r5:4][c!r5:5]1>>[c:0]1[CH2:1][c:3][c:4][c:5]1","c1ccc2cc(-c3ccc4ccccc4c3)ccc2c1",3,3],["C1=Cc2ccc(-c3ccc4c(c3)CC=C4)cc2C1","[c:0]1[ch:1][ch][c:3][c!r5:4][c!r5:5]1>>[c:0]1[CH2:1][c:3][c:4][c:5]1","c1ccc2cc(-c3ccc4ccccc4c3)ccc2c1",3,3],["c1cc2ccc(-c3ccc4ccncc4c3)cc2cn1","[ch&r6:0]>>[nr6:0]","c1ccc2cc(-c3ccc4ccccc4c3)ccc2c1",3,3],["c1ccc2nc(-c3ccc4ccccc4n3)ccc2c1","[ch&r6:0]>>[nr6:0]","c1ccc2cc(-c3ccc4ccccc4c3)ccc2c1",3,3],["c1ccc2cc(-c3cc4ccccc4cn3)ncc2c1","[ch&r6:0]>>[nr6:0]","c1ccc2cc(-c3ccc4ccccc4c3)ccc2c1",3,3],["c1cnc2cc(-c3ccc4cccnc4c3)ccc2c1","[ch&r6:0]>>[nr6:0]","c1ccc2cc(-c3ccc4ccccc4c3)ccc2c1",3,3],["c1cnc2ccc(-c3ccc4ncccc4c3)cc2c1","[ch&r6:0]>>[nr6:0]","c1ccc2cc(-c3ccc4ccccc4c3)ccc2c1",3,3],["c1ccc2ncc(-c3cnc4ccccc4c3)cc2c1","[ch&r6:0]>>[nr6:0]","c1ccc2cc(-c3ccc4ccccc4c3)ccc2c1",3,3],["c1cc2cc(-c3ccc4cnccc4c3)ccc2cn1","[ch&r6:0]>>[nr6:0]","c1ccc2cc(-c3ccc4ccccc4c3)ccc2c1",3,3],["O=c1oc(-c2cc3ccccc3c(=O)o2)cc2ccccc12","[c:1]1[c:2][ch:3][ch:4][c:5][c:6]1>>[c:1]1[c:2][o:3][c:4](=O)[c:5][c:6]1","c1ccc2cc(-c3ccc4ccccc4c3)ccc2c1",3,3],["O=c1oc2ccccc2cc1-c1cc2ccccc2oc1=O","[c:1]1[c:2][ch:3][ch:4][c:5][c:6]1>>[c:1]1[c:2][o:3][c:4](=O)[c:5][c:6]1","c1ccc2cc(-c3ccc4ccccc4c3)ccc2c1",3,3],["O=c1ccc2cc(-c3ccc4oc(=O)ccc4c3)ccc2o1","[c:1]1[c:2][ch:3][ch:4][c:5][c:6]1>>[c:1]1[c:2][o:3][c:4](=O)[c:5][c:6]1","c1ccc2cc(-c3ccc4ccccc4c3)ccc2c1",3,3],["O=c1cc2cc(-c3ccc4coc(=O)cc4c3)ccc2co1","[c:1]1[c:2][ch:3][ch:4][c:5][c:6]1>>[c:1]1[c:2][o:3][c:4](=O)[c:5][c:6]1","c1ccc2cc(-c3ccc4ccccc4c3)ccc2c1",3,3],["O=c1occc2cc(-c3ccc4c(=O)occc4c3)ccc12","[c:1]1[c:2][ch:3][ch:4][c:5][c:6]1>>[c:1]1[c:2][o:3][c:4](=O)[c:5][c:6]1","c1ccc2cc(-c3ccc4ccccc4c3)ccc2c1",3,3],["O=c1cc2ccc(-c3ccc4cc(=O)occ4c3)cc2co1","[c:1]1[c:2][ch:3][ch:4][c:5][c:6]1>>[c:1]1[c:2][o:3][c:4](=O)[c:5][c:6]1","c1ccc2cc(-c3ccc4ccccc4c3)ccc2c1",3,3],["O=c1occc2ccc(-c3ccc4ccoc(=O)c4c3)cc12","[c:1]1[c:2][ch:3][ch:4][c:5][c:6]1>>[c:1]1[c:2][o:3][c:4](=O)[c:5][c:6]1","c1ccc2cc(-c3ccc4ccccc4c3)ccc2c1",3,3],["O=c1ccc2ccc(-c3ccc4ccc(=O)oc4c3)cc2o1","[c:1]1[c:2][ch:3][ch:4][c:5][c:6]1>>[c:1]1[c:2][o:3][c:4](=O)[c:5][c:6]1","c1ccc2cc(-c3ccc4ccccc4c3)ccc2c1",3,3],["O=c1c(-c2coc3ccccc3c2=O)coc2ccccc12","[ch:1]1[c:2][c:3][ch:4][c:5][c:6]1>>[o:1]1[c:2][c:3][C:4](=O)[c:5][c:6]1","c1ccc2cc(-c3ccc4ccccc4c3)ccc2c1",3,3],["O=c1cc(-c2cc(=O)c3ccccc3o2)oc2ccccc12","[ch:1]1[c:2][c:3][ch:4][c:5][c:6]1>>[o:1]1[c:2][c:3][C:4](=O)[c:5][c:6]1","c1ccc2cc(-c3ccc4ccccc4c3)ccc2c1",3,3],["O=c1ccoc2ccc(-c3ccc4occc(=O)c4c3)cc12","[ch:1]1[c:2][c:3][ch:4][c:5][c:6]1>>[o:1]1[c:2][c:3][C:4](=O)[c:5][c:6]1","c1ccc2cc(-c3ccc4ccccc4c3)ccc2c1",3,3],["O=c1ccoc2cc(-c3ccc4c(=O)ccoc4c3)ccc12","[ch:1]1[c:2][c:3][ch:4][c:5][c:6]1>>[o:1]1[c:2][c:3][C:4](=O)[c:5][c:6]1","c1ccc2cc(-c3ccc4ccccc4c3)ccc2c1",3,3],["C1=C(NC2=CC(c3ccccc3)=CC2)CC=C1c1ccccc1","[cH&r6,CH&r5:1]>>[#6:1](-[c]1[ch]ccc[ch]1)","C1=CCC(NC2=CC=CC2)=C1",3,3],["C1=CC(c2ccccc2)=C(NC2=C(c3ccccc3)C=CC2)C1","[cH&r6,CH&r5:1]>>[#6:1](-[c]1[ch]ccc[ch]1)","C1=CCC(NC2=CC=CC2)=C1",3,3],["C1=C(NC2=CC=C(c3ccccc3)C2)CC(c2ccccc2)=C1","[cH&r6,CH&r5:1]>>[#6:1](-[c]1[ch]ccc[ch]1)","C1=CCC(NC2=CC=CC2)=C1",3,3],["c1ccc(Nc2ccccc2)cc1","[CH2:0]1[c,C:1]-,=,:[c,C:2]-,=,:[c,C:3]-,=,:[c,C:4]1>>[ch:0]1c[c:1][c:2][c:3][c:4]1","C1=CCC(NC2=CC=CC2)=C1",3,3],["C1=CC(=C2C=CC=C2NC2=CC=CC2=C2C=CC=C2)C=C1","[r5:1][CH2r5:2][r5:3]>>[r5:1][C:2](=C1cccc1)[r5:3]","C1=CCC(NC2=CC=CC2)=C1",3,3],["c1coc(Nc2ccco2)c1","[#6H2r5:1]>>[O:1]","C1=CCC(NC2=CC=CC2)=C1",3,3],["c1csc(Nc2cccs2)c1","[#6H2r5:1]>>[S:1]","C1=CCC(NC2=CC=CC2)=C1",3,3],["c1c[nH]c(Nc2ccc[nH]2)c1","[#6H2r5:1]>>[NH:1]","C1=CCC(NC2=CC=CC2)=C1",3,3],["C1=NC=C(NC2=CN=CC2)C1","[chr5,CH1r5:1]>>[n:1]","C1=CCC(NC2=CC=CC2)=C1",3,3],["C1=CN=C(NC2=NC=CC2)C1","[chr5,CH1r5:1]>>[n:1]","C1=CCC(NC2=CC=CC2)=C1",3,3],["C1=NCC(NC2=CC=NC2)=C1","[chr5,CH1r5:1]>>[n:1]","C1=CCC(NC2=CC=CC2)=C1",3,3],["C1=CCC(N(C2=CC=CC2)c2ccccc2)=C1","[r:1][NH!R:2][r:3]>>[r:1][N:2](-c1ccccc1)[r:3]","C1=CCC(NC2=CC=CC2)=C1",3,3],["C1=CC(N(c2ccccc2)c2ccccc2)=CC1","[c:0]1[ch:1][ch][c:3][c!r5:4][c!r5:5]1>>[c:0]1[CH2:1][c:3][c:4][c:5]1","c1ccc(N(c2ccccc2)c2ccccc2)cc1",3,3],["C1=CCC(N(c2ccccc2)c2ccccc2)=C1","[c:0]1[ch:1][ch][c:3][c!r5:4][c!r5:5]1>>[c:0]1[CH2:1][c:3][c:4][c:5]1","c1ccc(N(c2ccccc2)c2ccccc2)cc1",3,3],["c1ccc(N(c2ccccc2)c2ccncc2)cc1","[ch&r6:0]>>[nr6:0]","c1ccc(N(c2ccccc2)c2ccccc2)cc1",3,3],["c1ccc(N(c2ccccc2)c2cccnc2)cc1","[ch&r6:0]>>[nr6:0]","c1ccc(N(c2ccccc2)c2ccccc2)cc1",3,3],["c1ccc(N(c2ccccc2)c2ccccn2)cc1","[ch&r6:0]>>[nr6:0]","c1ccc(N(c2ccccc2)c2ccccc2)cc1",3,3],["c1ccccc1","[c&r6,C&r5:1](-[N!R]-c1ccccc1)>>[*:1]","c1ccc(N(c2ccccc2)c2ccccc2)cc1",3,3],["c1ccc(Nc2ccccc2)cc1","[r:1][N!R:2](-c1ccccc1)[r:3]>>[r:1][NH:2][r:3]","c1ccc(N(c2ccccc2)c2ccccc2)cc1",3,3],["O=c1cccc(N(c2ccccc2)c2ccccc2)o1","[c:1]1[c:2][ch:3][ch:4][c:5][c:6]1>>[c:1]1[c:2][o:3][c:4](=O)[c:5][c:6]1","c1ccc(N(c2ccccc2)c2ccccc2)cc1",3,3],["O=c1occcc1N(c1ccccc1)c1ccccc1","[c:1]1[c:2][ch:3][ch:4][c:5][c:6]1>>[c:1]1[c:2][o:3][c:4](=O)[c:5][c:6]1","c1ccc(N(c2ccccc2)c2ccccc2)cc1",3,3],["O=c1ccc(N(c2ccccc2)c2ccccc2)co1","[c:1]1[c:2][ch:3][ch:4][c:5][c:6]1>>[c:1]1[c:2][o:3][c:4](=O)[c:5][c:6]1","c1ccc(N(c2ccccc2)c2ccccc2)cc1",3,3],["O=c1cc(N(c2ccccc2)c2ccccc2)cco1","[c:1]1[c:2][ch:3][ch:4][c:5][c:6]1>>[c:1]1[c:2][o:3][c:4](=O)[c:5][c:6]1","c1ccc(N(c2ccccc2)c2ccccc2)cc1",3,3],["O=c1ccoc(N(c2ccccc2)c2ccccc2)c1","[ch:1]1[c:2][c:3][ch:4][c:5][c:6]1>>[o:1]1[c:2][c:3][C:4](=O)[c:5][c:6]1","c1ccc(N(c2ccccc2)c2ccccc2)cc1",3,3],["O=c1ccocc1N(c1ccccc1)c1ccccc1","[ch:1]1[c:2][c:3][ch:4][c:5][c:6]1>>[o:1]1[c:2][c:3][C:4](=O)[c:5][c:6]1","c1ccc(N(c2ccccc2)c2ccccc2)cc1",3,3],["O=c1cc(-c2ccccc2)c(C=Cc2coc(=O)cc2-c2ccccc2)co1","[cH&r6,CH&r5:1]>>[#6:1](-[c]1[ch]ccc[ch]1)","O=c1ccc(C=Cc2ccc(=O)oc2)co1",3,3],["O=c1ccc(C=Cc2ccc(=O)oc2-c2ccccc2)c(-c2ccccc2)o1","[cH&r6,CH&r5:1]>>[#6:1](-[c]1[ch]ccc[ch]1)","O=c1ccc(C=Cc2ccc(=O)oc2)co1",3,3],["O=c1occ(C=Cc2coc(=O)c(-c3ccccc3)c2)cc1-c1ccccc1","[cH&r6,CH&r5:1]>>[#6:1](-[c]1[ch]ccc[ch]1)","O=c1ccc(C=Cc2ccc(=O)oc2)co1",3,3],["O=c1occ(C=Cc2coc(=O)c3ccccc23)c2ccccc12","[cH&r6:1][cH&r6:2]>>[c:1]2cccc[c:2]2","O=c1ccc(C=Cc2ccc(=O)oc2)co1",3,3],["C(=Cc1ccccc1)c1ccccc1","[o:1][c:2](=O)>>[ch:1][ch:2]","O=c1ccc(C=Cc2ccc(=O)oc2)co1",3,3],["O=c1ccc(C=Cc2ccc(=O)[nH]c2)c[nH]1","[o:1]>>[nH:1]","O=c1ccc(C=Cc2ccc(=O)oc2)co1",3,3],["C(#Cc1ccc2ccc(C#CC3=CC=CC3)cc2c1)C1=CC=CC1","[c:0]1[ch:1][ch][c:3][c!r5:4][c!r5:5]1>>[c:0]1[CH2:1][c:3][c:4][c:5]1","C(#Cc1ccc2ccc(C#Cc3ccccc3)cc2c1)c1ccccc1",3,3],["C(#Cc1ccc2ccc(C#CC3=CCC=C3)cc2c1)C1=CCC=C1","[c:0]1[ch:1][ch][c:3][c!r5:4][c!r5:5]1>>[c:0]1[CH2:1][c:3][c:4][c:5]1","C(#Cc1ccc2ccc(C#Cc3ccccc3)cc2c1)c1ccccc1",3,3],["c1ccc2ccccc2c1","[c&r6,C&r5:1](-C#C-c1ccccc1)>>[ch&r6,CH1&r5:1]","C(#Cc1ccc2ccc(C#Cc3ccccc3)cc2c1)c1ccccc1",3,3],["c1ccccc1","[c&r6,C&r5:1](-C#C-c1ccccc1)>>[ch&r6,CH1&r5:1]","C(#Cc1ccc2ccc(C#Cc3ccccc3)cc2c1)c1ccccc1",3,3],["C(#Cc1ccccn1)c1ccc2ccc(C#Cc3ccccn3)cc2c1","[ch&r6:0]>>[nr6:0]","C(#Cc1ccc2ccc(C#Cc3ccccc3)cc2c1)c1ccccc1",3,3],["C(#Cc1ccc2ccc(C#Cc3ccccc3)nc2n1)c1ccccc1","[ch&r6:0]>>[nr6:0]","C(#Cc1ccc2ccc(C#Cc3ccccc3)cc2c1)c1ccccc1",3,3],["C(#Cc1cc2cc(C#Cc3ccccc3)ncc2cn1)c1ccccc1","[ch&r6:0]>>[nr6:0]","C(#Cc1ccc2ccc(C#Cc3ccccc3)cc2c1)c1ccccc1",3,3],["C(#Cc1ccc2ccc(C#Cc3cccnc3)cc2c1)c1cccnc1","[ch&r6:0]>>[nr6:0]","C(#Cc1ccc2ccc(C#Cc3ccccc3)cc2c1)c1ccccc1",3,3],["C(#Cc1ccc2ccc(C#Cc3ccncc3)cc2c1)c1ccncc1","[ch&r6:0]>>[nr6:0]","C(#Cc1ccc2ccc(C#Cc3ccccc3)cc2c1)c1ccccc1",3,3],["C(#Cc1cnc2ncc(C#Cc3ccccc3)cc2c1)c1ccccc1","[ch&r6:0]>>[nr6:0]","C(#Cc1ccc2ccc(C#Cc3ccccc3)cc2c1)c1ccccc1",3,3],["O=c1ccc(C#Cc2ccc3ccc(C#Cc4ccc(=O)oc4)cc3c2)co1","[c:1]1[c:2][ch:3][ch:4][c:5][c:6]1>>[c:1]1[c:2][o:3][c:4](=O)[c:5][c:6]1","C(#Cc1ccc2ccc(C#Cc3ccccc3)cc2c1)c1ccccc1",3,3],["O=c1cccc(C#Cc2ccc3ccc(C#Cc4cccc(=O)o4)cc3c2)o1","[c:1]1[c:2][ch:3][ch:4][c:5][c:6]1>>[c:1]1[c:2][o:3][c:4](=O)[c:5][c:6]1","C(#Cc1ccc2ccc(C#Cc3ccccc3)cc2c1)c1ccccc1",3,3],["O=c1occcc1C#Cc1ccc2ccc(C#Cc3cccoc3=O)cc2c1","[c:1]1[c:2][ch:3][ch:4][c:5][c:6]1>>[c:1]1[c:2][o:3][c:4](=O)[c:5][c:6]1","C(#Cc1ccc2ccc(C#Cc3ccccc3)cc2c1)c1ccccc1",3,3],["O=c1oc(C#Cc2ccccc2)cc2cc(C#Cc3ccccc3)oc(=O)c12","[c:1]1[c:2][ch:3][ch:4][c:5][c:6]1>>[c:1]1[c:2][o:3][c:4](=O)[c:5][c:6]1","C(#Cc1ccc2ccc(C#Cc3ccccc3)cc2c1)c1ccccc1",3,3],["O=c1cc(C#Cc2ccc3ccc(C#Cc4ccoc(=O)c4)cc3c2)cco1","[c:1]1[c:2][ch:3][ch:4][c:5][c:6]1>>[c:1]1[c:2][o:3][c:4](=O)[c:5][c:6]1","C(#Cc1ccc2ccc(C#Cc3ccccc3)cc2c1)c1ccccc1",3,3],["O=c1oc2oc(=O)c(C#Cc3ccccc3)cc2cc1C#Cc1ccccc1","[c:1]1[c:2][ch:3][ch:4][c:5][c:6]1>>[c:1]1[c:2][o:3][c:4](=O)[c:5][c:6]1","C(#Cc1ccc2ccc(C#Cc3ccccc3)cc2c1)c1ccccc1",3,3],["O=c1c(C#Cc2ccccc2)coc2occ(C#Cc3ccccc3)c(=O)c12","[ch:1]1[c:2][c:3][ch:4][c:5][c:6]1>>[o:1]1[c:2][c:3][C:4](=O)[c:5][c:6]1","C(#Cc1ccc2ccc(C#Cc3ccccc3)cc2c1)c1ccccc1",3,3],["O=c1ccoc(C#Cc2ccc3ccc(C#Cc4cc(=O)cco4)cc3c2)c1","[ch:1]1[c:2][c:3][ch:4][c:5][c:6]1>>[o:1]1[c:2][c:3][C:4](=O)[c:5][c:6]1","C(#Cc1ccc2ccc(C#Cc3ccccc3)cc2c1)c1ccccc1",3,3],["O=c1ccocc1C#Cc1ccc2ccc(C#Cc3coccc3=O)cc2c1","[ch:1]1[c:2][c:3][ch:4][c:5][c:6]1>>[o:1]1[c:2][c:3][C:4](=O)[c:5][c:6]1","C(#Cc1ccc2ccc(C#Cc3ccccc3)cc2c1)c1ccccc1",3,3],["O=c1cc(C#Cc2ccccc2)oc2oc(C#Cc3ccccc3)cc(=O)c12","[ch:1]1[c:2][c:3][ch:4][c:5][c:6]1>>[o:1]1[c:2][c:3][C:4](=O)[c:5][c:6]1","C(#Cc1ccc2ccc(C#Cc3ccccc3)cc2c1)c1ccccc1",3,3],["c1ccc(-c2cncc(-c3ccccc3)c2Nc2ccncc2)cc1","[cH&r6,CH&r5:1]>>[#6:1](-[c]1[ch]ccc[ch]1)","c1cc(Nc2ccncc2)ccn1",3,3],["c1ccc(-c2cc(Nc3ccncc3)cc(-c3ccccc3)n2)cc1","[cH&r6,CH&r5:1]>>[#6:1](-[c]1[ch]ccc[ch]1)","c1cc(Nc2ccncc2)ccn1",3,3],["c1ccc(-c2cnccc2Nc2ccncc2-c2ccccc2)cc1","[cH&r6,CH&r5:1]>>[#6:1](-[c]1[ch]ccc[ch]1)","c1cc(Nc2ccncc2)ccn1",3,3],["c1ccc(-c2cc(Nc3ccnc(-c4ccccc4)c3)ccn2)cc1","[cH&r6,CH&r5:1]>>[#6:1](-[c]1[ch]ccc[ch]1)","c1cc(Nc2ccncc2)ccn1",3,3],["c1ccc2c(Nc3ccnc4ccccc34)ccnc2c1","[cH&r6:1][cH&r6:2]>>[c:1]2cccc[c:2]2","c1cc(Nc2ccncc2)ccn1",3,3],["c1ccc(Nc2ccccc2)cc1","[nr6:0]>>[ch&r6:0]","c1cc(Nc2ccncc2)ccn1",3,3],["c1ccc(N(c2ccncc2)c2ccncc2)cc1","[r:1][NH!R:2][r:3]>>[r:1][N:2](-c1ccccc1)[r:3]","c1cc(Nc2ccncc2)ccn1",3,3],["O=c1c(C=CC2=CCC=C2)cocc1C=CC1=CCC=C1","[c:0]1[ch:1][ch][c:3][c!r5:4][c!r5:5]1>>[c:0]1[CH2:1][c:3][c:4][c:5]1","O=c1c(C=Cc2ccccc2)cocc1C=Cc1ccccc1",3,3],["O=c1c(C=CC2=CC=CC2)cocc1C=CC1=CC=CC1","[c:0]1[ch:1][ch][c:3][c!r5:4][c!r5:5]1>>[c:0]1[CH2:1][c:3][c:4][c:5]1","O=c1c(C=Cc2ccccc2)cocc1C=Cc1ccccc1",3,3],["O=c1ccocc1","[c&r6,C&r5:1](-[C!R]=[C!R]-c1ccccc1)>>[ch&r6,CH1&r5:1]","O=c1c(C=Cc2ccccc2)cocc1C=Cc1ccccc1",3,3],["O=c1c(C=Cc2ccncc2)cocc1C=Cc1ccncc1","[ch&r6:0]>>[nr6:0]","O=c1c(C=Cc2ccccc2)cocc1C=Cc1ccccc1",3,3],["O=c1c(C=Cc2ccccn2)cocc1C=Cc1ccccn1","[ch&r6:0]>>[nr6:0]","O=c1c(C=Cc2ccccc2)cocc1C=Cc1ccccc1",3,3],["O=c1c(C=Cc2cccnc2)cocc1C=Cc1cccnc1","[ch&r6:0]>>[nr6:0]","O=c1c(C=Cc2ccccc2)cocc1C=Cc1ccccc1",3,3],["O=c1c(C=Cc2ccccc2)nonc1C=Cc1ccccc1","[ch&r6:0]>>[nr6:0]","O=c1c(C=Cc2ccccc2)cocc1C=Cc1ccccc1",3,3],["C(=Cc1cccc(C=Cc2ccccc2)c1)c1ccccc1","[o:1][c:2][c:3][c:4](=O)>>[ch:1][c:2][c:3][ch:4]","O=c1c(C=Cc2ccccc2)cocc1C=Cc1ccccc1",3,3],["O=c1c(C=Cc2ccccc2)c[nH]cc1C=Cc1ccccc1","[o:1]>>[nH:1]","O=c1c(C=Cc2ccccc2)cocc1C=Cc1ccccc1",3,3],["c1ccc(Nc2ccccc2)cc1","[r6:0][c:1]2[ch][ch][ch][ch][c:2]2[r6:3]>>[*:0][c:1][c:2][*:3]","c1ccc2cc(Nc3ccc4ccccc4c3)ccc2c1",3,3],["C1=C(NC2=Cc3ccccc3C2)Cc2ccccc21","[c:0]1[ch:1][ch][c:3][c!r5:4][c!r5:5]1>>[c:0]1[CH2:1][c:3][c:4][c:5]1","c1ccc2cc(Nc3ccc4ccccc4c3)ccc2c1",3,3],["C1=Cc2ccc(Nc3ccc4c(c3)CC=C4)cc2C1","[c:0]1[ch:1][ch][c:3][c!r5:4][c!r5:5]1>>[c:0]1[CH2:1][c:3][c:4][c:5]1","c1ccc2cc(Nc3ccc4ccccc4c3)ccc2c1",3,3],["C1=c2ccc(Nc3ccc4c(c3)=CCC=4)cc2=CC1","[c:0]1[ch:1][ch][c:3][c!r5:4][c!r5:5]1>>[c:0]1[CH2:1][c:3][c:4][c:5]1","c1ccc2cc(Nc3ccc4ccccc4c3)ccc2c1",3,3],["C1=Cc2cc(Nc3ccc4c(c3)C=CC4)ccc2C1","[c:0]1[ch:1][ch][c:3][c!r5:4][c!r5:5]1>>[c:0]1[CH2:1][c:3][c:4][c:5]1","c1ccc2cc(Nc3ccc4ccccc4c3)ccc2c1",3,3],["c1ccc2cc(Nc3cc4ccccc4cn3)ncc2c1","[ch&r6:0]>>[nr6:0]","c1ccc2cc(Nc3ccc4ccccc4c3)ccc2c1",3,3],["c1ccc2ncc(Nc3cnc4ccccc4c3)cc2c1","[ch&r6:0]>>[nr6:0]","c1ccc2cc(Nc3ccc4ccccc4c3)ccc2c1",3,3],["c1ccc2nc(Nc3ccc4ccccc4n3)ccc2c1","[ch&r6:0]>>[nr6:0]","c1ccc2cc(Nc3ccc4ccccc4c3)ccc2c1",3,3],["c1cc2cc(Nc3ccc4cnccc4c3)ccc2cn1","[ch&r6:0]>>[nr6:0]","c1ccc2cc(Nc3ccc4ccccc4c3)ccc2c1",3,3],["c1cnc2ccc(Nc3ccc4ncccc4c3)cc2c1","[ch&r6:0]>>[nr6:0]","c1ccc2cc(Nc3ccc4ccccc4c3)ccc2c1",3,3],["c1cnc2cc(Nc3ccc4cccnc4c3)ccc2c1","[ch&r6:0]>>[nr6:0]","c1ccc2cc(Nc3ccc4ccccc4c3)ccc2c1",3,3],["c1cc2ccc(Nc3ccc4ccncc4c3)cc2cn1","[ch&r6:0]>>[nr6:0]","c1ccc2cc(Nc3ccc4ccccc4c3)ccc2c1",3,3],["c1ccc2ccccc2c1","[c&r6,C&r5:1](-[N!R]-c1ccccc1)>>[*:1]","c1ccc2cc(Nc3ccc4ccccc4c3)ccc2c1",3,3],["c1ccc(Nc2ccc(Nc3ccccc3)cc2)cc1","[r6:0][c:1]2[ch][ch][ch][ch][c:2]2[r6:3]>>[*:0][c:1][c:2][*:3]","c1ccc(Nc2ccc(Nc3ccccc3)c3ccccc23)cc1",3,3],["c1ccc(NC2=c3ccccc3=C(Nc3ccccc3)C2)cc1","[c:0]1[ch:1][ch][c:3][c!r5:4][c!r5:5]1>>[c:0]1[CH2:1][c:3][c:4][c:5]1","c1ccc(Nc2ccc(Nc3ccccc3)c3ccccc23)cc1",3,3],["C1=CC(Nc2ccc(NC3=CCC=C3)c3ccccc23)=CC1","[c:0]1[ch:1][ch][c:3][c!r5:4][c!r5:5]1>>[c:0]1[CH2:1][c:3][c:4][c:5]1","c1ccc(Nc2ccc(Nc3ccccc3)c3ccccc23)cc1",3,3],["C1=c2c(Nc3ccccc3)ccc(Nc3ccccc3)c2=CC1","[c:0]1[ch:1][ch][c:3][c!r5:4][c!r5:5]1>>[c:0]1[CH2:1][c:3][c:4][c:5]1","c1ccc(Nc2ccc(Nc3ccccc3)c3ccccc23)cc1",3,3],["C1=CCC(Nc2ccc(NC3=CC=CC3)c3ccccc23)=C1","[c:0]1[ch:1][ch][c:3][c!r5:4][c!r5:5]1>>[c:0]1[CH2:1][c:3][c:4][c:5]1","c1ccc(Nc2ccc(Nc3ccccc3)c3ccccc23)cc1",3,3],["c1ccc(Nc2ccc(Nc3ccccn3)c3ccccc23)nc1","[ch&r6:0]>>[nr6:0]","c1ccc(Nc2ccc(Nc3ccccc3)c3ccccc23)cc1",3,3],["c1ccc(Nc2nnc(Nc3ccccc3)c3ccccc23)cc1","[ch&r6:0]>>[nr6:0]","c1ccc(Nc2ccc(Nc3ccccc3)c3ccccc23)cc1",3,3],["c1ccc2c(Nc3ccncc3)ccc(Nc3ccncc3)c2c1","[ch&r6:0]>>[nr6:0]","c1ccc(Nc2ccc(Nc3ccccc3)c3ccccc23)cc1",3,3],["c1ccc(Nc2ccc(Nc3ccccc3)c3nccnc23)cc1","[ch&r6:0]>>[nr6:0]","c1ccc(Nc2ccc(Nc3ccccc3)c3ccccc23)cc1",3,3],["c1cncc(Nc2ccc(Nc3cccnc3)c3ccccc23)c1","[ch&r6:0]>>[nr6:0]","c1ccc(Nc2ccc(Nc3ccccc3)c3ccccc23)cc1",3,3],["c1ccc(Nc2ccc(Nc3ccccc3)c3cnncc23)cc1","[ch&r6:0]>>[nr6:0]","c1ccc(Nc2ccc(Nc3ccccc3)c3ccccc23)cc1",3,3],["c1ccc2ccccc2c1","[c&r6,C&r5:1](-[N!R]-c1ccccc1)>>[*:1]","c1ccc(Nc2ccc(Nc3ccccc3)c3ccccc23)cc1",3,3],["c1ccccc1","[c&r6,C&r5:1](-[N!R]-c1ccccc1)>>[*:1]","c1ccc(Nc2ccc(Nc3ccccc3)c3ccccc23)cc1",3,3],["c1ccc(Nc2ccccc2Nc2ccccc2)cc1","[r6:0][c:1]2[ch][ch][ch][ch][c:2]2[r6:3]>>[*:0][c:1][c:2][*:3]","c1ccc(Nc2cc3ccccc3cc2Nc2ccccc2)cc1",3,3],["C1=c2cc(Nc3ccccc3)c(Nc3ccccc3)cc2=CC1","[c:0]1[ch:1][ch][c:3][c!r5:4][c!r5:5]1>>[c:0]1[CH2:1][c:3][c:4][c:5]1","c1ccc(Nc2cc3ccccc3cc2Nc2ccccc2)cc1",3,3],["C1=CCC(Nc2cc3ccccc3cc2NC2=CC=CC2)=C1","[c:0]1[ch:1][ch][c:3][c!r5:4][c!r5:5]1>>[c:0]1[CH2:1][c:3][c:4][c:5]1","c1ccc(Nc2cc3ccccc3cc2Nc2ccccc2)cc1",3,3],["C1=CC(Nc2cc3ccccc3cc2NC2=CCC=C2)=CC1","[c:0]1[ch:1][ch][c:3][c!r5:4][c!r5:5]1>>[c:0]1[CH2:1][c:3][c:4][c:5]1","c1ccc(Nc2cc3ccccc3cc2Nc2ccccc2)cc1",3,3],["c1ccc(Nc2nc3ccccc3nc2Nc2ccccc2)cc1","[ch&r6:0]>>[nr6:0]","c1ccc(Nc2cc3ccccc3cc2Nc2ccccc2)cc1",3,3],["c1cncc(Nc2cc3ccccc3cc2Nc2cccnc2)c1","[ch&r6:0]>>[nr6:0]","c1ccc(Nc2cc3ccccc3cc2Nc2ccccc2)cc1",3,3],["c1ccc(Nc2cc3nccnc3cc2Nc2ccccc2)cc1","[ch&r6:0]>>[nr6:0]","c1ccc(Nc2cc3ccccc3cc2Nc2ccccc2)cc1",3,3],["c1ccc2cc(Nc3ccncc3)c(Nc3ccncc3)cc2c1","[ch&r6:0]>>[nr6:0]","c1ccc(Nc2cc3ccccc3cc2Nc2ccccc2)cc1",3,3],["c1ccc(Nc2cc3cnncc3cc2Nc2ccccc2)cc1","[ch&r6:0]>>[nr6:0]","c1ccc(Nc2cc3ccccc3cc2Nc2ccccc2)cc1",3,3],["c1ccc(Nc2cc3ccccc3cc2Nc2ccccn2)nc1","[ch&r6:0]>>[nr6:0]","c1ccc(Nc2cc3ccccc3cc2Nc2ccccc2)cc1",3,3],["c1ccc2ccccc2c1","[c&r6,C&r5:1](-[N!R]-c1ccccc1)>>[*:1]","c1ccc(Nc2cc3ccccc3cc2Nc2ccccc2)cc1",3,3],["c1ccccc1","[c&r6,C&r5:1](-[N!R]-c1ccccc1)>>[*:1]","c1ccc(Nc2cc3ccccc3cc2Nc2ccccc2)cc1",3,3],["c1ccc(Nc2ccccc2)cc1","[c&r6,C&r5:1](-[c]1[ch]ccc[ch]1)>>[*:1]","c1ccc(Nc2c(-c3ccccc3)cccc2-c2ccccc2)cc1",3,3],["C1=CCC(Nc2c(-c3ccccc3)cccc2-c2ccccc2)=C1","[c:0]1[ch:1][ch][c:3][c!r5:4][c!r5:5]1>>[c:0]1[CH2:1][c:3][c:4][c:5]1","c1ccc(Nc2c(-c3ccccc3)cccc2-c2ccccc2)cc1",3,3],["C1=CC(Nc2c(-c3ccccc3)cccc2-c2ccccc2)=CC1","[c:0]1[ch:1][ch][c:3][c!r5:4][c!r5:5]1>>[c:0]1[CH2:1][c:3][c:4][c:5]1","c1ccc(Nc2c(-c3ccccc3)cccc2-c2ccccc2)cc1",3,3],["C1=CCC(c2cccc(C3=CC=CC3)c2Nc2ccccc2)=C1","[c:0]1[ch:1][ch][c:3][c!r5:4][c!r5:5]1>>[c:0]1[CH2:1][c:3][c:4][c:5]1","c1ccc(Nc2c(-c3ccccc3)cccc2-c2ccccc2)cc1",3,3],["C1=CC(c2cccc(C3=CCC=C3)c2Nc2ccccc2)=CC1","[c:0]1[ch:1][ch][c:3][c!r5:4][c!r5:5]1>>[c:0]1[CH2:1][c:3][c:4][c:5]1","c1ccc(Nc2c(-c3ccccc3)cccc2-c2ccccc2)cc1",3,3],["c1ccc(-c2cccc(-c3ccccc3)c2Nc2ccccn2)cc1","[ch&r6:0]>>[nr6:0]","c1ccc(Nc2c(-c3ccccc3)cccc2-c2ccccc2)cc1",3,3],["c1ccc(Nc2c(-c3ccccn3)cccc2-c2ccccn2)cc1","[ch&r6:0]>>[nr6:0]","c1ccc(Nc2c(-c3ccccc3)cccc2-c2ccccc2)cc1",3,3],["c1ccc(-c2cccc(-c3ccccc3)c2Nc2ccncc2)cc1","[ch&r6:0]>>[nr6:0]","c1ccc(Nc2c(-c3ccccc3)cccc2-c2ccccc2)cc1",3,3],["c1ccc(-c2cccc(-c3ccccc3)c2Nc2cccnc2)cc1","[ch&r6:0]>>[nr6:0]","c1ccc(Nc2c(-c3ccccc3)cccc2-c2ccccc2)cc1",3,3],["c1ccc(Nc2c(-c3cccnc3)cccc2-c2cccnc2)cc1","[ch&r6:0]>>[nr6:0]","c1ccc(Nc2c(-c3ccccc3)cccc2-c2ccccc2)cc1",3,3],["c1ccc(Nc2c(-c3ccccc3)ncnc2-c2ccccc2)cc1","[ch&r6:0]>>[nr6:0]","c1ccc(Nc2c(-c3ccccc3)cccc2-c2ccccc2)cc1",3,3],["c1ccc(Nc2c(-c3ccncc3)cccc2-c2ccncc2)cc1","[ch&r6:0]>>[nr6:0]","c1ccc(Nc2c(-c3ccccc3)cccc2-c2ccccc2)cc1",3,3],["c1ccc(Nc2c(-c3ccccc3)cncc2-c2ccccc2)cc1","[ch&r6:0]>>[nr6:0]","c1ccc(Nc2c(-c3ccccc3)cccc2-c2ccccc2)cc1",3,3],["c1ccc(-c2cccc(-c3ccccc3)c2)cc1","[c&r6,C&r5:1](-[N!R]-c1ccccc1)>>[*:1]","c1ccc(Nc2c(-c3ccccc3)cccc2-c2ccccc2)cc1",3,3],["c1ccccc1","[c&r6,C&r5:1](-[N!R]-c1ccccc1)>>[*:1]","c1ccc(Nc2c(-c3ccccc3)cccc2-c2ccccc2)cc1",3,3],["O=c1cccc(Nc2c(-c3ccccc3)cccc2-c2ccccc2)o1","[c:1]1[c:2][ch:3][ch:4][c:5][c:6]1>>[c:1]1[c:2][o:3][c:4](=O)[c:5][c:6]1","c1ccc(Nc2c(-c3ccccc3)cccc2-c2ccccc2)cc1",3,3],["O=c1cc(Nc2c(-c3ccccc3)cccc2-c2ccccc2)cco1","[c:1]1[c:2][ch:3][ch:4][c:5][c:6]1>>[c:1]1[c:2][o:3][c:4](=O)[c:5][c:6]1","c1ccc(Nc2c(-c3ccccc3)cccc2-c2ccccc2)cc1",3,3],["O=c1occcc1Nc1c(-c2ccccc2)cccc1-c1ccccc1","[c:1]1[c:2][ch:3][ch:4][c:5][c:6]1>>[c:1]1[c:2][o:3][c:4](=O)[c:5][c:6]1","c1ccc(Nc2c(-c3ccccc3)cccc2-c2ccccc2)cc1",3,3],["O=c1ccc(Nc2c(-c3ccccc3)cccc2-c2ccccc2)co1","[c:1]1[c:2][ch:3][ch:4][c:5][c:6]1>>[c:1]1[c:2][o:3][c:4](=O)[c:5][c:6]1","c1ccc(Nc2c(-c3ccccc3)cccc2-c2ccccc2)cc1",3,3],["O=c1ccocc1Nc1c(-c2ccccc2)cccc1-c1ccccc1","[ch:1]1[c:2][c:3][ch:4][c:5][c:6]1>>[o:1]1[c:2][c:3][C:4](=O)[c:5][c:6]1","c1ccc(Nc2c(-c3ccccc3)cccc2-c2ccccc2)cc1",3,3],["O=c1ccoc(Nc2c(-c3ccccc3)cccc2-c2ccccc2)c1","[ch:1]1[c:2][c:3][ch:4][c:5][c:6]1>>[o:1]1[c:2][c:3][C:4](=O)[c:5][c:6]1","c1ccc(Nc2c(-c3ccccc3)cccc2-c2ccccc2)cc1",3,3],["c1ccncc1","[r6:0][c:1]2[ch][ch][ch][ch][c:2]2[r6:3]>>[*:0][c:1][c:2][*:3]","c1ccc2nc3ccccc3cc2c1",3,3],["C1=Cc2cc3c(nc2C1)CC=C3","[c:0]1[ch:1][ch][c:3][c!r5:4][c!r5:5]1>>[c:0]1[CH2:1][c:3][c:4][c:5]1","c1ccc2nc3ccccc3cc2c1",3,3],["C1=Cc2nc3c(cc2C1)CC=C3","[c:0]1[ch:1][ch][c:3][c!r5:4][c!r5:5]1>>[c:0]1[CH2:1][c:3][c:4][c:5]1","c1ccc2nc3ccccc3cc2c1",3,3],["c1cnc2cc3ncccc3nc2c1","[ch&r6:0]>>[nr6:0]","c1ccc2nc3ccccc3cc2c1",3,3],["c1ccc2nc3cnccc3nc2c1","[ch&r6:0]>>[nr6:0]","c1ccc2nc3ccccc3cc2c1",3,3],["c1cc2nc3ccncc3cc2cn1","[ch&r6:0]>>[nr6:0]","c1ccc2nc3ccccc3cc2c1",3,3],["c1cc2cc3ccncc3nc2cn1","[ch&r6:0]>>[nr6:0]","c1ccc2nc3ccccc3cc2c1",3,3],["c1ccc2nc3ccccc3nc2c1","[ch&r6:0]>>[nr6:0]","c1ccc2nc3ccccc3cc2c1",3,3],["c1cnc2nc3ncccc3cc2c1","[ch&r6:0]>>[nr6:0]","c1ccc2nc3ccccc3cc2c1",3,3],["c1ccc2cc3ccccc3cc2c1","[nr6:0]>>[ch&r6:0]","c1ccc2nc3ccccc3cc2c1",3,3],["C1=CCC=C1","[c&r6,C&r5:1](-[c]1[ch]ccc[ch]1)>>[*:1]","C1=C(c2ccccc2)C(c2ccccc2)=CC1",3,3],["C1=CCC(C2=CCC=C2C2=CC=CC2)=C1","[c:0]1[ch:1][ch][c:3][c!r5:4][c!r5:5]1>>[c:0]1[CH2:1][c:3][c:4][c:5]1","C1=C(c2ccccc2)C(c2ccccc2)=CC1",3,3],["C1=CC(C2=CCC=C2C2=CCC=C2)=CC1","[c:0]1[ch:1][ch][c:3][c!r5:4][c!r5:5]1>>[c:0]1[CH2:1][c:3][c:4][c:5]1","C1=C(c2ccccc2)C(c2ccccc2)=CC1",3,3],["c1ccc(-c2ccccc2-c2ccccc2)cc1","[CH2:0]1[c,C:1]-,=,:[c,C:2]-,=,:[c,C:3]-,=,:[c,C:4]1>>[ch:0]1c[c:1][c:2][c:3][c:4]1","C1=C(c2ccccc2)C(c2ccccc2)=CC1",3,3],["C1=CC(=C2C=C(c3ccccc3)C(c3ccccc3)=C2)C=C1","[r5:1][CH2r5:2][r5:3]>>[r5:1][C:2](=C1cccc1)[r5:3]","C1=C(c2ccccc2)C(c2ccccc2)=CC1",3,3],["c1ccc(-c2cocc2-c2ccccc2)cc1","[#6H2r5:1]>>[O:1]","C1=C(c2ccccc2)C(c2ccccc2)=CC1",3,3],["c1ccc(C2=C(c3ccccc3)OCO2)cc1","[CH,ch:0]1=[C,c:1][C,c:2]=[CH,ch:3][*:4]1>>[O:0]1[*:1]=,:[*:2][O:3][*:4]1","C1=C(c2ccccc2)C(c2ccccc2)=CC1",3,3],["c1ccc(-c2cscc2-c2ccccc2)cc1","[#6H2r5:1]>>[S:1]","C1=C(c2ccccc2)C(c2ccccc2)=CC1",3,3],["c1ccc(C2=C(c3ccccc3)SCS2)cc1","[CH,ch:0]1=[C,c:1][C,c:2]=[CH,ch:3][*:4]1>>[S:0]1[*:1]=,:[*:2][S:3][*:4]1","C1=C(c2ccccc2)C(c2ccccc2)=CC1",3,3],["c1ccc(-c2c[nH]cc2-c2ccccc2)cc1","[#6H2r5:1]>>[NH:1]","C1=C(c2ccccc2)C(c2ccccc2)=CC1",3,3],["c1ccc(C2=NCN=C2c2ccccc2)cc1","[chr5,CH1r5:1]>>[n:1]","C1=C(c2ccccc2)C(c2ccccc2)=CC1",3,3],["C1=C(c2ccccn2)C(c2ccccn2)=CC1","[ch&r6:0]>>[nr6:0]","C1=C(c2ccccc2)C(c2ccccc2)=CC1",3,3],["C1=C(c2cccnc2)C(c2cccnc2)=CC1","[ch&r6:0]>>[nr6:0]","C1=C(c2ccccc2)C(c2ccccc2)=CC1",3,3],["C1=C(c2ccncc2)C(c2ccncc2)=CC1","[ch&r6:0]>>[nr6:0]","C1=C(c2ccccc2)C(c2ccccc2)=CC1",3,3],["O=c1cccc(C2=CCC=C2c2cccc(=O)o2)o1","[c:1]1[c:2][ch:3][ch:4][c:5][c:6]1>>[c:1]1[c:2][o:3][c:4](=O)[c:5][c:6]1","C1=C(c2ccccc2)C(c2ccccc2)=CC1",3,3],["O=c1occcc1C1=CCC=C1c1cccoc1=O","[c:1]1[c:2][ch:3][ch:4][c:5][c:6]1>>[c:1]1[c:2][o:3][c:4](=O)[c:5][c:6]1","C1=C(c2ccccc2)C(c2ccccc2)=CC1",3,3],["O=c1cc(C2=CCC=C2c2ccoc(=O)c2)cco1","[c:1]1[c:2][ch:3][ch:4][c:5][c:6]1>>[c:1]1[c:2][o:3][c:4](=O)[c:5][c:6]1","C1=C(c2ccccc2)C(c2ccccc2)=CC1",3,3],["O=c1ccc(C2=CCC=C2c2ccc(=O)oc2)co1","[c:1]1[c:2][ch:3][ch:4][c:5][c:6]1>>[c:1]1[c:2][o:3][c:4](=O)[c:5][c:6]1","C1=C(c2ccccc2)C(c2ccccc2)=CC1",3,3],["O=c1ccocc1C1=CCC=C1c1coccc1=O","[ch:1]1[c:2][c:3][ch:4][c:5][c:6]1>>[o:1]1[c:2][c:3][C:4](=O)[c:5][c:6]1","C1=C(c2ccccc2)C(c2ccccc2)=CC1",3,3],["O=c1ccoc(C2=CCC=C2c2cc(=O)cco2)c1","[ch:1]1[c:2][c:3][ch:4][c:5][c:6]1>>[o:1]1[c:2][c:3][C:4](=O)[c:5][c:6]1","C1=C(c2ccccc2)C(c2ccccc2)=CC1",3,3],["C(#Cc1cccnc1-c1ccccc1)c1cccnc1-c1ccccc1","[cH&r6,CH&r5:1]>>[#6:1](-[c]1[ch]ccc[ch]1)","C(#Cc1cccnc1)c1cccnc1",3,3],["C(#Cc1cncc(-c2ccccc2)c1)c1cncc(-c2ccccc2)c1","[cH&r6,CH&r5:1]>>[#6:1](-[c]1[ch]ccc[ch]1)","C(#Cc1cccnc1)c1cccnc1",3,3],["C(#Cc1cnccc1-c1ccccc1)c1cnccc1-c1ccccc1","[cH&r6,CH&r5:1]>>[#6:1](-[c]1[ch]ccc[ch]1)","C(#Cc1cccnc1)c1cccnc1",3,3],["C(#Cc1ccc(-c2ccccc2)nc1)c1ccc(-c2ccccc2)nc1","[cH&r6,CH&r5:1]>>[#6:1](-[c]1[ch]ccc[ch]1)","C(#Cc1cccnc1)c1cccnc1",3,3],["C(#Cc1cnc2ccccc2c1)c1cnc2ccccc2c1","[cH&r6:1][cH&r6:2]>>[c:1]2cccc[c:2]2","C(#Cc1cccnc1)c1cccnc1",3,3],["C(#Cc1cncc2ccccc12)c1cncc2ccccc12","[cH&r6:1][cH&r6:2]>>[c:1]2cccc[c:2]2","C(#Cc1cccnc1)c1cccnc1",3,3],["C(#Cc1cccnn1)c1cccnn1","[ch&r6:0]>>[nr6:0]","C(#Cc1cccnc1)c1cccnc1",3,3],["C(#Cc1ccnnc1)c1ccnnc1","[ch&r6:0]>>[nr6:0]","C(#Cc1cccnc1)c1cccnc1",3,3],["C(#Cc1cncnc1)c1cncnc1","[ch&r6:0]>>[nr6:0]","C(#Cc1cccnc1)c1cccnc1",3,3],["C(#Cc1cnccn1)c1cnccn1","[ch&r6:0]>>[nr6:0]","C(#Cc1cccnc1)c1cccnc1",3,3],["C(#Cc1ccccc1)c1ccccc1","[nr6:0]>>[ch&r6:0]","C(#Cc1cccnc1)c1cccnc1",3,3],["c1ccc2ccccc2c1","[c&r6,C&r5:1](-[c]1[ch]ccc[ch]1)>>[*:1]","c1ccc(-c2cccc3cccc(-c4ccccc4)c23)cc1",3,3],["C1=CC(c2cccc3cccc(C4=CCC=C4)c23)=CC1","[c:0]1[ch:1][ch][c:3][c!r5:4][c!r5:5]1>>[c:0]1[CH2:1][c:3][c:4][c:5]1","c1ccc(-c2cccc3cccc(-c4ccccc4)c23)cc1",3,3],["C1=CCC(c2cccc3cccc(C4=CC=CC4)c23)=C1","[c:0]1[ch:1][ch][c:3][c!r5:4][c!r5:5]1>>[c:0]1[CH2:1][c:3][c:4][c:5]1","c1ccc(-c2cccc3cccc(-c4ccccc4)c23)cc1",3,3],["c1cncc(-c2cccc3cccc(-c4cccnc4)c23)c1","[ch&r6:0]>>[nr6:0]","c1ccc(-c2cccc3cccc(-c4ccccc4)c23)cc1",3,3],["c1ccc(-c2cccc3cccc(-c4ccccn4)c23)nc1","[ch&r6:0]>>[nr6:0]","c1ccc(-c2cccc3cccc(-c4ccccc4)c23)cc1",3,3],["c1ccc(-c2nccc3ccnc(-c4ccccc4)c23)cc1","[ch&r6:0]>>[nr6:0]","c1ccc(-c2cccc3cccc(-c4ccccc4)c23)cc1",3,3],["c1ccc(-c2cncc3cncc(-c4ccccc4)c23)cc1","[ch&r6:0]>>[nr6:0]","c1ccc(-c2cccc3cccc(-c4ccccc4)c23)cc1",3,3],["c1ccc(-c2ccnc3nccc(-c4ccccc4)c23)cc1","[ch&r6:0]>>[nr6:0]","c1ccc(-c2cccc3cccc(-c4ccccc4)c23)cc1",3,3],["c1cc(-c2ccncc2)c2c(-c3ccncc3)cccc2c1","[ch&r6:0]>>[nr6:0]","c1ccc(-c2cccc3cccc(-c4ccccc4)c23)cc1",3,3],["O=c1occ(-c2ccccc2)c2c(-c3ccccc3)coc(=O)c12","[c:1]1[c:2][ch:3][ch:4][c:5][c:6]1>>[c:1]1[c:2][o:3][c:4](=O)[c:5][c:6]1","c1ccc(-c2cccc3cccc(-c4ccccc4)c23)cc1",3,3],["O=c1cc(-c2ccccc2)c2c(-c3ccccc3)cc(=O)oc2o1","[c:1]1[c:2][ch:3][ch:4][c:5][c:6]1>>[c:1]1[c:2][o:3][c:4](=O)[c:5][c:6]1","c1ccc(-c2cccc3cccc(-c4ccccc4)c23)cc1",3,3],["O=c1cc(-c2cccc3cccc(-c4ccoc(=O)c4)c23)cco1","[c:1]1[c:2][ch:3][ch:4][c:5][c:6]1>>[c:1]1[c:2][o:3][c:4](=O)[c:5][c:6]1","c1ccc(-c2cccc3cccc(-c4ccccc4)c23)cc1",3,3],["O=c1occcc1-c1cccc2cccc(-c3cccoc3=O)c12","[c:1]1[c:2][ch:3][ch:4][c:5][c:6]1>>[c:1]1[c:2][o:3][c:4](=O)[c:5][c:6]1","c1ccc(-c2cccc3cccc(-c4ccccc4)c23)cc1",3,3],["O=c1cccc(-c2cccc3cccc(-c4cccc(=O)o4)c23)o1","[c:1]1[c:2][ch:3][ch:4][c:5][c:6]1>>[c:1]1[c:2][o:3][c:4](=O)[c:5][c:6]1","c1ccc(-c2cccc3cccc(-c4ccccc4)c23)cc1",3,3],["O=c1ccc(-c2cccc3cccc(-c4ccc(=O)oc4)c23)co1","[c:1]1[c:2][ch:3][ch:4][c:5][c:6]1>>[c:1]1[c:2][o:3][c:4](=O)[c:5][c:6]1","c1ccc(-c2cccc3cccc(-c4ccccc4)c23)cc1",3,3],["O=c1ccocc1-c1cccc2cccc(-c3coccc3=O)c12","[ch:1]1[c:2][c:3][ch:4][c:5][c:6]1>>[o:1]1[c:2][c:3][C:4](=O)[c:5][c:6]1","c1ccc(-c2cccc3cccc(-c4ccccc4)c23)cc1",3,3],["O=c1ccoc(-c2cccc3cccc(-c4cc(=O)cco4)c23)c1","[ch:1]1[c:2][c:3][ch:4][c:5][c:6]1>>[o:1]1[c:2][c:3][C:4](=O)[c:5][c:6]1","c1ccc(-c2cccc3cccc(-c4ccccc4)c23)cc1",3,3],["C(=Cc1cncc(-c2ccccc2)c1)c1cncc(-c2ccccc2)c1","[cH&r6,CH&r5:1]>>[#6:1](-[c]1[ch]ccc[ch]1)","C(=Cc1cccnc1)c1cccnc1",3,3],["C(=Cc1cccnc1-c1ccccc1)c1cccnc1-c1ccccc1","[cH&r6,CH&r5:1]>>[#6:1](-[c]1[ch]ccc[ch]1)","C(=Cc1cccnc1)c1cccnc1",3,3],["C(=Cc1cnccc1-c1ccccc1)c1cnccc1-c1ccccc1","[cH&r6,CH&r5:1]>>[#6:1](-[c]1[ch]ccc[ch]1)","C(=Cc1cccnc1)c1cccnc1",3,3],["C(=Cc1ccc(-c2ccccc2)nc1)c1ccc(-c2ccccc2)nc1","[cH&r6,CH&r5:1]>>[#6:1](-[c]1[ch]ccc[ch]1)","C(=Cc1cccnc1)c1cccnc1",3,3],["C(=Cc1cnc2ccccc2c1)c1cnc2ccccc2c1","[cH&r6:1][cH&r6:2]>>[c:1]2cccc[c:2]2","C(=Cc1cccnc1)c1cccnc1",3,3],["C(=Cc1cncc2ccccc12)c1cncc2ccccc12","[cH&r6:1][cH&r6:2]>>[c:1]2cccc[c:2]2","C(=Cc1cccnc1)c1cccnc1",3,3],["C(=Cc1cnccn1)c1cnccn1","[ch&r6:0]>>[nr6:0]","C(=Cc1cccnc1)c1cccnc1",3,3],["C(=Cc1ccnnc1)c1ccnnc1","[ch&r6:0]>>[nr6:0]","C(=Cc1cccnc1)c1cccnc1",3,3],["C(=Cc1cncnc1)c1cncnc1","[ch&r6:0]>>[nr6:0]","C(=Cc1cccnc1)c1cccnc1",3,3],["C(=Cc1cccnn1)c1cccnn1","[ch&r6:0]>>[nr6:0]","C(=Cc1cccnc1)c1cccnc1",3,3],["C(=Cc1ccccc1)c1ccccc1","[nr6:0]>>[ch&r6:0]","C(=Cc1cccnc1)c1cccnc1",3,3],["O=c1c(NC2=CC=CC2)cocc1NC1=CC=CC1","[c:0]1[ch:1][ch][c:3][c!r5:4][c!r5:5]1>>[c:0]1[CH2:1][c:3][c:4][c:5]1","O=c1c(Nc2ccccc2)cocc1Nc1ccccc1",3,3],["O=c1c(NC2=CCC=C2)cocc1NC1=CCC=C1","[c:0]1[ch:1][ch][c:3][c!r5:4][c!r5:5]1>>[c:0]1[CH2:1][c:3][c:4][c:5]1","O=c1c(Nc2ccccc2)cocc1Nc1ccccc1",3,3],["O=c1ccocc1","[c&r6,C&r5:1](-[N!R]-c1ccccc1)>>[*:1]","O=c1c(Nc2ccccc2)cocc1Nc1ccccc1",3,3],["c1ccc(Nc2cccc(Nc3ccccc3)c2)cc1","[o:1][c:2][c:3][c:4](=O)>>[ch:1][c:2][c:3][ch:4]","O=c1c(Nc2ccccc2)cocc1Nc1ccccc1",3,3],["O=c1c(Nc2ccccc2)c[nH]cc1Nc1ccccc1","[o:1]>>[nH:1]","O=c1c(Nc2ccccc2)cocc1Nc1ccccc1",3,3],["c1ccc(-c2ncccc2Nc2cccnc2-c2ccccc2)cc1","[cH&r6,CH&r5:1]>>[#6:1](-[c]1[ch]ccc[ch]1)","c1cncc(Nc2cccnc2)c1",3,3],["c1ccc(-c2ccncc2Nc2cnccc2-c2ccccc2)cc1","[cH&r6,CH&r5:1]>>[#6:1](-[c]1[ch]ccc[ch]1)","c1cncc(Nc2cccnc2)c1",3,3],["c1ccc(-c2cncc(Nc3cncc(-c4ccccc4)c3)c2)cc1","[cH&r6,CH&r5:1]>>[#6:1](-[c]1[ch]ccc[ch]1)","c1cncc(Nc2cccnc2)c1",3,3],["c1ccc(-c2ccc(Nc3ccc(-c4ccccc4)nc3)cn2)cc1","[cH&r6,CH&r5:1]>>[#6:1](-[c]1[ch]ccc[ch]1)","c1cncc(Nc2cccnc2)c1",3,3],["c1ccc2c(Nc3cncc4ccccc34)cncc2c1","[cH&r6:1][cH&r6:2]>>[c:1]2cccc[c:2]2","c1cncc(Nc2cccnc2)c1",3,3],["c1ccc2ncc(Nc3cnc4ccccc4c3)cc2c1","[cH&r6:1][cH&r6:2]>>[c:1]2cccc[c:2]2","c1cncc(Nc2cccnc2)c1",3,3],["c1ccc(Nc2ccccc2)cc1","[nr6:0]>>[ch&r6:0]","c1cncc(Nc2cccnc2)c1",3,3],["c1ccc(N(c2cccnc2)c2cccnc2)cc1","[r:1][NH!R:2][r:3]>>[r:1][N:2](-c1ccccc1)[r:3]","c1cncc(Nc2cccnc2)c1",3,3],["C(#CC1=CCC(c2ccccc2)=C1)C1=CCC(c2ccccc2)=C1","[cH&r6,CH&r5:1]>>[#6:1](-[c]1[ch]ccc[ch]1)","C(#CC1=CCC=C1)C1=CCC=C1",3,3],["C(#CC1=CCC=C1c1ccccc1)C1=CCC=C1c1ccccc1","[cH&r6,CH&r5:1]>>[#6:1](-[c]1[ch]ccc[ch]1)","C(#CC1=CCC=C1)C1=CCC=C1",3,3],["C(#CC1=C(c2ccccc2)CC=C1)C1=C(c2ccccc2)CC=C1","[cH&r6,CH&r5:1]>>[#6:1](-[c]1[ch]ccc[ch]1)","C(#CC1=CCC=C1)C1=CCC=C1",3,3],["C(#Cc1ccccc1)c1ccccc1","[CH2:0]1[c,C:1]-,=,:[c,C:2]-,=,:[c,C:3]-,=,:[c,C:4]1>>[ch:0]1c[c:1][c:2][c:3][c:4]1","C(#CC1=CCC=C1)C1=CCC=C1",3,3],["C(#CC1=CC(=C2C=CC=C2)C=C1)C1=CC(=C2C=CC=C2)C=C1","[r5:1][CH2r5:2][r5:3]>>[r5:1][C:2](=C1cccc1)[r5:3]","C(#CC1=CCC=C1)C1=CCC=C1",3,3],["C(#Cc1ccoc1)c1ccoc1","[#6H2r5:1]>>[O:1]","C(#CC1=CCC=C1)C1=CCC=C1",3,3],["C(#CC1=COCO1)C1=COCO1","[CH,ch:0]1=[C,c:1][C,c:2]=[CH,ch:3][*:4]1>>[O:0]1[*:1]=,:[*:2][O:3][*:4]1","C(#CC1=CCC=C1)C1=CCC=C1",3,3],["C(#Cc1ccsc1)c1ccsc1","[#6H2r5:1]>>[S:1]","C(#CC1=CCC=C1)C1=CCC=C1",3,3],["C(#CC1=CSCS1)C1=CSCS1","[CH,ch:0]1=[C,c:1][C,c:2]=[CH,ch:3][*:4]1>>[S:0]1[*:1]=,:[*:2][S:3][*:4]1","C(#CC1=CCC=C1)C1=CCC=C1",3,3],["C(#Cc1cc[nH]c1)c1cc[nH]c1","[#6H2r5:1]>>[NH:1]","C(#CC1=CCC=C1)C1=CCC=C1",3,3],["C(#CC1=NCC=C1)C1=NCC=C1","[chr5,CH1r5:1]>>[n:1]","C(#CC1=CCC=C1)C1=CCC=C1",3,3],["C(#CC1=CCC=N1)C1=CCC=N1","[chr5,CH1r5:1]>>[n:1]","C(#CC1=CCC=C1)C1=CCC=C1",3,3],["C(#CC1=CCN=C1)C1=CCN=C1","[chr5,CH1r5:1]>>[n:1]","C(#CC1=CCC=C1)C1=CCC=C1",3,3],["O=c1cc(NC2=CC=CC2)oc(NC2=CC=CC2)c1","[c:0]1[ch:1][ch][c:3][c!r5:4][c!r5:5]1>>[c:0]1[CH2:1][c:3][c:4][c:5]1","O=c1cc(Nc2ccccc2)oc(Nc2ccccc2)c1",3,3],["O=c1cc(NC2=CCC=C2)oc(NC2=CCC=C2)c1","[c:0]1[ch:1][ch][c:3][c!r5:4][c!r5:5]1>>[c:0]1[CH2:1][c:3][c:4][c:5]1","O=c1cc(Nc2ccccc2)oc(Nc2ccccc2)c1",3,3],["O=c1ccocc1","[c&r6,C&r5:1](-[N!R]-c1ccccc1)>>[*:1]","O=c1cc(Nc2ccccc2)oc(Nc2ccccc2)c1",3,3],["c1ccc(Nc2cccc(Nc3ccccc3)c2)cc1","[o:1][c:2][c:3][c:4](=O)>>[ch:1][c:2][c:3][ch:4]","O=c1cc(Nc2ccccc2)oc(Nc2ccccc2)c1",3,3],["O=c1cc(Nc2ccccc2)[nH]c(Nc2ccccc2)c1","[o:1]>>[nH:1]","O=c1cc(Nc2ccccc2)oc(Nc2ccccc2)c1",3,3],["c1ccc(Nc2ccc(Nc3ccccc3)c3ccccc23)cc1","[cH&r6:1][cH&r6:2]>>[c:1]2cccc[c:2]2","c1ccc(Nc2ccc(Nc3ccccc3)cc2)cc1",3,3],["C1=C(Nc2ccccc2)CC(Nc2ccccc2)=C1","[c:0]1[ch:1][ch][c:3][c!r5:4][c!r5:5]1>>[c:0]1[CH2:1][c:3][c:4][c:5]1","c1ccc(Nc2ccc(Nc3ccccc3)cc2)cc1",3,3],["C1=CC(Nc2ccc(NC3=CCC=C3)cc2)=CC1","[c:0]1[ch:1][ch][c:3][c!r5:4][c!r5:5]1>>[c:0]1[CH2:1][c:3][c:4][c:5]1","c1ccc(Nc2ccc(Nc3ccccc3)cc2)cc1",3,3],["C1=CCC(Nc2ccc(NC3=CC=CC3)cc2)=C1","[c:0]1[ch:1][ch][c:3][c!r5:4][c!r5:5]1>>[c:0]1[CH2:1][c:3][c:4][c:5]1","c1ccc(Nc2ccc(Nc3ccccc3)cc2)cc1",3,3],["c1ccc(Nc2cnc(Nc3ccccc3)cn2)cc1","[ch&r6:0]>>[nr6:0]","c1ccc(Nc2ccc(Nc3ccccc3)cc2)cc1",3,3],["c1cc(Nc2ccc(Nc3ccncc3)cc2)ccn1","[ch&r6:0]>>[nr6:0]","c1ccc(Nc2ccc(Nc3ccccc3)cc2)cc1",3,3],["c1ccc(Nc2ccc(Nc3ccccn3)cc2)nc1","[ch&r6:0]>>[nr6:0]","c1ccc(Nc2ccc(Nc3ccccc3)cc2)cc1",3,3],["c1cncc(Nc2ccc(Nc3cccnc3)cc2)c1","[ch&r6:0]>>[nr6:0]","c1ccc(Nc2ccc(Nc3ccccc3)cc2)cc1",3,3],["c1ccc(Nc2ccc(Nc3ccccc3)nn2)cc1","[ch&r6:0]>>[nr6:0]","c1ccc(Nc2ccc(Nc3ccccc3)cc2)cc1",3,3],["c1ccc(Nc2ccccc2)cc1","[c&r6,C&r5:1](-[N!R]-c1ccccc1)>>[*:1]","c1ccc(Nc2ccc(Nc3ccccc3)cc2)cc1",3,3],["c1ccccc1","[c&r6,C&r5:1](-[N!R]-c1ccccc1)>>[*:1]","c1ccc(Nc2ccc(Nc3ccccc3)cc2)cc1",3,3],["C(#Cc1ccccc1C#Cc1ccccc1)c1ccccc1","[r6:0][c:1]2[ch][ch][ch][ch][c:2]2[r6:3]>>[*:0][c:1][c:2][*:3]","C(#Cc1cc2ccccc2cc1C#Cc1ccccc1)c1ccccc1",3,3],["C(#Cc1cc2ccccc2cc1C#CC1=CC=CC1)C1=CC=CC1","[c:0]1[ch:1][ch][c:3][c!r5:4][c!r5:5]1>>[c:0]1[CH2:1][c:3][c:4][c:5]1","C(#Cc1cc2ccccc2cc1C#Cc1ccccc1)c1ccccc1",3,3],["C(#Cc1cc2ccccc2cc1C#CC1=CCC=C1)C1=CCC=C1","[c:0]1[ch:1][ch][c:3][c!r5:4][c!r5:5]1>>[c:0]1[CH2:1][c:3][c:4][c:5]1","C(#Cc1cc2ccccc2cc1C#Cc1ccccc1)c1ccccc1",3,3],["C(#Cc1cc2c(cc1C#Cc1ccccc1)=CCC=2)c1ccccc1","[c:0]1[ch:1][ch][c:3][c!r5:4][c!r5:5]1>>[c:0]1[CH2:1][c:3][c:4][c:5]1","C(#Cc1cc2ccccc2cc1C#Cc1ccccc1)c1ccccc1",3,3],["c1ccc2ccccc2c1","[c&r6,C&r5:1](-C#C-c1ccccc1)>>[ch&r6,CH1&r5:1]","C(#Cc1cc2ccccc2cc1C#Cc1ccccc1)c1ccccc1",3,3],["c1ccccc1","[c&r6,C&r5:1](-C#C-c1ccccc1)>>[ch&r6,CH1&r5:1]","C(#Cc1cc2ccccc2cc1C#Cc1ccccc1)c1ccccc1",3,3],["C(#Cc1cc2nccnc2cc1C#Cc1ccccc1)c1ccccc1","[ch&r6:0]>>[nr6:0]","C(#Cc1cc2ccccc2cc1C#Cc1ccccc1)c1ccccc1",3,3],["C(#Cc1nc2ccccc2nc1C#Cc1ccccc1)c1ccccc1","[ch&r6:0]>>[nr6:0]","C(#Cc1cc2ccccc2cc1C#Cc1ccccc1)c1ccccc1",3,3],["C(#Cc1cc2ccccc2cc1C#Cc1cccnc1)c1cccnc1","[ch&r6:0]>>[nr6:0]","C(#Cc1cc2ccccc2cc1C#Cc1ccccc1)c1ccccc1",3,3],["C(#Cc1cc2ccccc2cc1C#Cc1ccncc1)c1ccncc1","[ch&r6:0]>>[nr6:0]","C(#Cc1cc2ccccc2cc1C#Cc1ccccc1)c1ccccc1",3,3],["C(#Cc1cc2cnncc2cc1C#Cc1ccccc1)c1ccccc1","[ch&r6:0]>>[nr6:0]","C(#Cc1cc2ccccc2cc1C#Cc1ccccc1)c1ccccc1",3,3],["C(#Cc1cc2ccccc2cc1C#Cc1ccccn1)c1ccccn1","[ch&r6:0]>>[nr6:0]","C(#Cc1cc2ccccc2cc1C#Cc1ccccc1)c1ccccc1",3,3],["O=c1cc(C#Cc2cc3ccccc3cc2C#Cc2ccoc(=O)c2)cco1","[c:1]1[c:2][ch:3][ch:4][c:5][c:6]1>>[c:1]1[c:2][o:3][c:4](=O)[c:5][c:6]1","C(#Cc1cc2ccccc2cc1C#Cc1ccccc1)c1ccccc1",3,3],["O=c1occcc1C#Cc1cc2ccccc2cc1C#Cc1cccoc1=O","[c:1]1[c:2][ch:3][ch:4][c:5][c:6]1>>[c:1]1[c:2][o:3][c:4](=O)[c:5][c:6]1","C(#Cc1cc2ccccc2cc1C#Cc1ccccc1)c1ccccc1",3,3],["O=c1cccc(C#Cc2cc3ccccc3cc2C#Cc2cccc(=O)o2)o1","[c:1]1[c:2][ch:3][ch:4][c:5][c:6]1>>[c:1]1[c:2][o:3][c:4](=O)[c:5][c:6]1","C(#Cc1cc2ccccc2cc1C#Cc1ccccc1)c1ccccc1",3,3],["O=c1ccc(C#Cc2cc3ccccc3cc2C#Cc2ccc(=O)oc2)co1","[c:1]1[c:2][ch:3][ch:4][c:5][c:6]1>>[c:1]1[c:2][o:3][c:4](=O)[c:5][c:6]1","C(#Cc1cc2ccccc2cc1C#Cc1ccccc1)c1ccccc1",3,3],["O=c1ccocc1C#Cc1cc2ccccc2cc1C#Cc1coccc1=O","[ch:1]1[c:2][c:3][ch:4][c:5][c:6]1>>[o:1]1[c:2][c:3][C:4](=O)[c:5][c:6]1","C(#Cc1cc2ccccc2cc1C#Cc1ccccc1)c1ccccc1",3,3],["O=c1ccoc(C#Cc2cc3ccccc3cc2C#Cc2cc(=O)cco2)c1","[ch:1]1[c:2][c:3][ch:4][c:5][c:6]1>>[o:1]1[c:2][c:3][C:4](=O)[c:5][c:6]1","C(#Cc1cc2ccccc2cc1C#Cc1ccccc1)c1ccccc1",3,3],["C(=Cc1cc(-c2ccccc2)cc(C=Cc2ccccc2)n1)c1ccccc1","[cH&r6,CH&r5:1]>>[#6:1](-[c]1[ch]ccc[ch]1)","C(=Cc1cccc(C=Cc2ccccc2)n1)c1ccccc1",3,3],["C1=CC(C=Cc2cccc(C=CC3=CCC=C3)n2)=CC1","[c:0]1[ch:1][ch][c:3][c!r5:4][c!r5:5]1>>[c:0]1[CH2:1][c:3][c:4][c:5]1","C(=Cc1cccc(C=Cc2ccccc2)n1)c1ccccc1",3,3],["C1=CCC(C=Cc2cccc(C=CC3=CC=CC3)n2)=C1","[c:0]1[ch:1][ch][c:3][c!r5:4][c!r5:5]1>>[c:0]1[CH2:1][c:3][c:4][c:5]1","C(=Cc1cccc(C=Cc2ccccc2)n1)c1ccccc1",3,3],["c1ccncc1","[c&r6,C&r5:1](-[C!R]=[C!R]-c1ccccc1)>>[ch&r6,CH1&r5:1]","C(=Cc1cccc(C=Cc2ccccc2)n1)c1ccccc1",3,3],["C(=Cc1cccc(C=Cc2cccnc2)n1)c1cccnc1","[ch&r6:0]>>[nr6:0]","C(=Cc1cccc(C=Cc2ccccc2)n1)c1ccccc1",3,3],["C(=Cc1cccc(C=Cc2ccncc2)n1)c1ccncc1","[ch&r6:0]>>[nr6:0]","C(=Cc1cccc(C=Cc2ccccc2)n1)c1ccccc1",3,3],["C(=Cc1ncnc(C=Cc2ccccc2)n1)c1ccccc1","[ch&r6:0]>>[nr6:0]","C(=Cc1cccc(C=Cc2ccccc2)n1)c1ccccc1",3,3],["C(=Cc1cncc(C=Cc2ccccc2)n1)c1ccccc1","[ch&r6:0]>>[nr6:0]","C(=Cc1cccc(C=Cc2ccccc2)n1)c1ccccc1",3,3],["C(=Cc1cccc(C=Cc2ccccn2)n1)c1ccccn1","[ch&r6:0]>>[nr6:0]","C(=Cc1cccc(C=Cc2ccccc2)n1)c1ccccc1",3,3],["C(=Cc1cccc(C=Cc2ccccc2)c1)c1ccccc1","[nr6:0]>>[ch&r6:0]","C(=Cc1cccc(C=Cc2ccccc2)n1)c1ccccc1",3,3],["C(=Cc1ccccc1)c1ccccc1","[c&r6,C&r5:1](-[c]1[ch]ccc[ch]1)>>[*:1]","C(=Cc1ccc(-c2ccc(C=Cc3ccccc3)cc2)cc1)c1ccccc1",3,3],["C1=CCC(C=Cc2ccc(-c3ccc(C=CC4=CC=CC4)cc3)cc2)=C1","[c:0]1[ch:1][ch][c:3][c!r5:4][c!r5:5]1>>[c:0]1[CH2:1][c:3][c:4][c:5]1","C(=Cc1ccc(-c2ccc(C=Cc3ccccc3)cc2)cc1)c1ccccc1",3,3],["C1=CC(C=Cc2ccc(-c3ccc(C=CC4=CCC=C4)cc3)cc2)=CC1","[c:0]1[ch:1][ch][c:3][c!r5:4][c!r5:5]1>>[c:0]1[CH2:1][c:3][c:4][c:5]1","C(=Cc1ccc(-c2ccc(C=Cc3ccccc3)cc2)cc1)c1ccccc1",3,3],["C(=Cc1ccccc1)C1=CC=C(C2=CC=C(C=Cc3ccccc3)C2)C1","[c:0]1[ch:1][ch][c:3][c!r5:4][c!r5:5]1>>[c:0]1[CH2:1][c:3][c:4][c:5]1","C(=Cc1ccc(-c2ccc(C=Cc3ccccc3)cc2)cc1)c1ccccc1",3,3],["c1ccc(-c2ccccc2)cc1","[c&r6,C&r5:1](-[C!R]=[C!R]-c1ccccc1)>>[ch&r6,CH1&r5:1]","C(=Cc1ccc(-c2ccc(C=Cc3ccccc3)cc2)cc1)c1ccccc1",3,3],["c1ccccc1","[c&r6,C&r5:1](-[C!R]=[C!R]-c1ccccc1)>>[ch&r6,CH1&r5:1]","C(=Cc1ccc(-c2ccc(C=Cc3ccccc3)cc2)cc1)c1ccccc1",3,3],["C(=Cc1ccc(-c2ccc(C=Cc3ccccc3)cn2)nc1)c1ccccc1","[ch&r6:0]>>[nr6:0]","C(=Cc1ccc(-c2ccc(C=Cc3ccccc3)cc2)cc1)c1ccccc1",3,3],["C(=Cc1ccccn1)c1ccc(-c2ccc(C=Cc3ccccn3)cc2)cc1","[ch&r6:0]>>[nr6:0]","C(=Cc1ccc(-c2ccc(C=Cc3ccccc3)cc2)cc1)c1ccccc1",3,3],["C(=Cc1ccc(-c2ccc(C=Cc3ccncc3)cc2)cc1)c1ccncc1","[ch&r6:0]>>[nr6:0]","C(=Cc1ccc(-c2ccc(C=Cc3ccccc3)cc2)cc1)c1ccccc1",3,3],["C(=Cc1ccc(-c2ccc(C=Cc3ccccc3)nc2)cn1)c1ccccc1","[ch&r6:0]>>[nr6:0]","C(=Cc1ccc(-c2ccc(C=Cc3ccccc3)cc2)cc1)c1ccccc1",3,3],["C(=Cc1cccnc1)c1ccc(-c2ccc(C=Cc3cccnc3)cc2)cc1","[ch&r6:0]>>[nr6:0]","C(=Cc1ccc(-c2ccc(C=Cc3ccccc3)cc2)cc1)c1ccccc1",3,3],["O=c1cccc(C=Cc2ccc(-c3ccc(C=Cc4cccc(=O)o4)cc3)cc2)o1","[c:1]1[c:2][ch:3][ch:4][c:5][c:6]1>>[c:1]1[c:2][o:3][c:4](=O)[c:5][c:6]1","C(=Cc1ccc(-c2ccc(C=Cc3ccccc3)cc2)cc1)c1ccccc1",3,3],["O=c1oc(-c2ccc(C=Cc3ccccc3)c(=O)o2)ccc1C=Cc1ccccc1","[c:1]1[c:2][ch:3][ch:4][c:5][c:6]1>>[c:1]1[c:2][o:3][c:4](=O)[c:5][c:6]1","C(=Cc1ccc(-c2ccc(C=Cc3ccccc3)cc2)cc1)c1ccccc1",3,3],["O=c1oc(C=Cc2ccccc2)ccc1-c1ccc(C=Cc2ccccc2)oc1=O","[c:1]1[c:2][ch:3][ch:4][c:5][c:6]1>>[c:1]1[c:2][o:3][c:4](=O)[c:5][c:6]1","C(=Cc1ccc(-c2ccc(C=Cc3ccccc3)cc2)cc1)c1ccccc1",3,3],["O=c1occcc1C=Cc1ccc(-c2ccc(C=Cc3cccoc3=O)cc2)cc1","[c:1]1[c:2][ch:3][ch:4][c:5][c:6]1>>[c:1]1[c:2][o:3][c:4](=O)[c:5][c:6]1","C(=Cc1ccc(-c2ccc(C=Cc3ccccc3)cc2)cc1)c1ccccc1",3,3],["O=c1ccc(C=Cc2ccc(-c3ccc(C=Cc4ccc(=O)oc4)cc3)cc2)co1","[c:1]1[c:2][ch:3][ch:4][c:5][c:6]1>>[c:1]1[c:2][o:3][c:4](=O)[c:5][c:6]1","C(=Cc1ccc(-c2ccc(C=Cc3ccccc3)cc2)cc1)c1ccccc1",3,3],["O=c1cc(C=Cc2ccc(-c3ccc(C=Cc4ccoc(=O)c4)cc3)cc2)cco1","[c:1]1[c:2][ch:3][ch:4][c:5][c:6]1>>[c:1]1[c:2][o:3][c:4](=O)[c:5][c:6]1","C(=Cc1ccc(-c2ccc(C=Cc3ccccc3)cc2)cc1)c1ccccc1",3,3],["O=c1cc(-c2cc(=O)c(C=Cc3ccccc3)co2)occ1C=Cc1ccccc1","[ch:1]1[c:2][c:3][ch:4][c:5][c:6]1>>[o:1]1[c:2][c:3][C:4](=O)[c:5][c:6]1","C(=Cc1ccc(-c2ccc(C=Cc3ccccc3)cc2)cc1)c1ccccc1",3,3],["O=c1ccoc(C=Cc2ccc(-c3ccc(C=Cc4cc(=O)cco4)cc3)cc2)c1","[ch:1]1[c:2][c:3][ch:4][c:5][c:6]1>>[o:1]1[c:2][c:3][C:4](=O)[c:5][c:6]1","C(=Cc1ccc(-c2ccc(C=Cc3ccccc3)cc2)cc1)c1ccccc1",3,3],["O=c1cc(C=Cc2ccccc2)occ1-c1coc(C=Cc2ccccc2)cc1=O","[ch:1]1[c:2][c:3][ch:4][c:5][c:6]1>>[o:1]1[c:2][c:3][C:4](=O)[c:5][c:6]1","C(=Cc1ccc(-c2ccc(C=Cc3ccccc3)cc2)cc1)c1ccccc1",3,3],["O=c1ccocc1C=Cc1ccc(-c2ccc(C=Cc3coccc3=O)cc2)cc1","[ch:1]1[c:2][c:3][ch:4][c:5][c:6]1>>[o:1]1[c:2][c:3][C:4](=O)[c:5][c:6]1","C(=Cc1ccc(-c2ccc(C=Cc3ccccc3)cc2)cc1)c1ccccc1",3,3],["C1=CCC(Nc2ccc3ccc(NC4=CC=CC4)cc3c2)=C1","[c:0]1[ch:1][ch][c:3][c!r5:4][c!r5:5]1>>[c:0]1[CH2:1][c:3][c:4][c:5]1","c1ccc(Nc2ccc3ccc(Nc4ccccc4)cc3c2)cc1",3,3],["C1=CC(Nc2ccc3ccc(NC4=CCC=C4)cc3c2)=CC1","[c:0]1[ch:1][ch][c:3][c!r5:4][c!r5:5]1>>[c:0]1[CH2:1][c:3][c:4][c:5]1","c1ccc(Nc2ccc3ccc(Nc4ccccc4)cc3c2)cc1",3,3],["c1cncc(Nc2ccc3ccc(Nc4cccnc4)cc3c2)c1","[ch&r6:0]>>[nr6:0]","c1ccc(Nc2ccc3ccc(Nc4ccccc4)cc3c2)cc1",3,3],["c1ccc(Nc2ccc3ccc(Nc4ccccn4)cc3c2)nc1","[ch&r6:0]>>[nr6:0]","c1ccc(Nc2ccc3ccc(Nc4ccccc4)cc3c2)cc1",3,3],["c1cc(Nc2ccc3ccc(Nc4ccncc4)cc3c2)ccn1","[ch&r6:0]>>[nr6:0]","c1ccc(Nc2ccc3ccc(Nc4ccccc4)cc3c2)cc1",3,3],["c1ccc(Nc2cnc3ncc(Nc4ccccc4)cc3c2)cc1","[ch&r6:0]>>[nr6:0]","c1ccc(Nc2ccc3ccc(Nc4ccccc4)cc3c2)cc1",3,3],["c1ccc(Nc2ccc3ccc(Nc4ccccc4)nc3n2)cc1","[ch&r6:0]>>[nr6:0]","c1ccc(Nc2ccc3ccc(Nc4ccccc4)cc3c2)cc1",3,3],["c1ccc(Nc2cc3cc(Nc4ccccc4)ncc3cn2)cc1","[ch&r6:0]>>[nr6:0]","c1ccc(Nc2ccc3ccc(Nc4ccccc4)cc3c2)cc1",3,3],["c1ccc2ccccc2c1","[c&r6,C&r5:1](-[N!R]-c1ccccc1)>>[*:1]","c1ccc(Nc2ccc3ccc(Nc4ccccc4)cc3c2)cc1",3,3],["c1ccccc1","[c&r6,C&r5:1](-[N!R]-c1ccccc1)>>[*:1]","c1ccc(Nc2ccc3ccc(Nc4ccccc4)cc3c2)cc1",3,3],["C1=CC(NC2=CCC(C3=CC(NC4=CCC=C4)=CC3)=C2)=CC1","[c:0]1[ch:1][ch][c:3][c!r5:4][c!r5:5]1>>[c:0]1[CH2:1][c:3][c:4][c:5]1","C1=CC(Nc2cccc(-c3cccc(NC4=CCC=C4)c3)c2)=CC1",4,4],["C1=CC(NC2=CC(C3=CCC(NC4=CCC=C4)=C3)=CC2)=CC1","[c:0]1[ch:1][ch][c:3][c!r5:4][c!r5:5]1>>[c:0]1[CH2:1][c:3][c:4][c:5]1","C1=CC(Nc2cccc(-c3cccc(NC4=CCC=C4)c3)c2)=CC1",4,4],["c1ccc(Nc2cccc(-c3cccc(Nc4ccccc4)c3)c2)cc1","[CH2:0]1[c,C:1]-,=,:[c,C:2]-,=,:[c,C:3]-,=,:[c,C:4]1>>[ch:0]1c[c:1][c:2][c:3][c:4]1","C1=CC(Nc2cccc(-c3cccc(NC4=CCC=C4)c3)c2)=CC1",4,4],["c1cc(Nc2ccoc2)cc(-c2cccc(Nc3ccoc3)c2)c1","[#6H2r5:1]>>[O:1]","C1=CC(Nc2cccc(-c3cccc(NC4=CCC=C4)c3)c2)=CC1",4,4],["c1cc(Nc2ccsc2)cc(-c2cccc(Nc3ccsc3)c2)c1","[#6H2r5:1]>>[S:1]","C1=CC(Nc2cccc(-c3cccc(NC4=CCC=C4)c3)c2)=CC1",4,4],["c1cc(Nc2cc[nH]c2)cc(-c2cccc(Nc3cc[nH]c3)c2)c1","[#6H2r5:1]>>[NH:1]","C1=CC(Nc2cccc(-c3cccc(NC4=CCC=C4)c3)c2)=CC1",4,4],["C1=CC(Nc2cccc(-c3cccc(NC4=NCC=C4)c3)c2)=NC1","[chr5,CH1r5:1]>>[n:1]","C1=CC(Nc2cccc(-c3cccc(NC4=CCC=C4)c3)c2)=CC1",4,4],["C1=NCC=C1Nc1cccc(-c2cccc(NC3=CCN=C3)c2)c1","[chr5,CH1r5:1]>>[n:1]","C1=CC(Nc2cccc(-c3cccc(NC4=CCC=C4)c3)c2)=CC1",4,4],["C1=NC(Nc2cccc(-c3cccc(NC4=CCC=N4)c3)c2)=CC1","[chr5,CH1r5:1]>>[n:1]","C1=CC(Nc2cccc(-c3cccc(NC4=CCC=C4)c3)c2)=CC1",4,4],["C1=CC(Nc2cccc(-c3cccc(NC4=CCC=C4)n3)n2)=CC1","[ch&r6:0]>>[nr6:0]","C1=CC(Nc2cccc(-c3cccc(NC4=CCC=C4)c3)c2)=CC1",4,4],["C1=CC(Nc2cncc(-c3cncc(NC4=CCC=C4)c3)c2)=CC1","[ch&r6:0]>>[nr6:0]","C1=CC(Nc2cccc(-c3cccc(NC4=CCC=C4)c3)c2)=CC1",4,4],["C1=CC(Nc2ccnc(-c3cc(NC4=CCC=C4)ccn3)c2)=CC1","[ch&r6:0]>>[nr6:0]","C1=CC(Nc2cccc(-c3cccc(NC4=CCC=C4)c3)c2)=CC1",4,4],["C1=CC(Nc2cc(-c3ccnc(NC4=CCC=C4)c3)ccn2)=CC1","[ch&r6:0]>>[nr6:0]","C1=CC(Nc2cccc(-c3cccc(NC4=CCC=C4)c3)c2)=CC1",4,4],["C1=CCC=C1","[c&r6,C&r5:1](-[N!R]-c1ccccc1)>>[*:1]","C1=CC(Nc2cccc(-c3cccc(NC4=CCC=C4)c3)c2)=CC1",4,4],["C1=CCC(c2c(NC3=CCC=C3)cccc2NC2=CCC=C2)=C1","[c:0]1[ch:1][ch][c:3][c!r5:4][c!r5:5]1>>[c:0]1[CH2:1][c:3][c:4][c:5]1","C1=CCC(c2c(Nc3ccccc3)cccc2Nc2ccccc2)=C1",4,4],["C1=CCC(Nc2cccc(NC3=CC=CC3)c2C2=CC=CC2)=C1","[c:0]1[ch:1][ch][c:3][c!r5:4][c!r5:5]1>>[c:0]1[CH2:1][c:3][c:4][c:5]1","C1=CCC(c2c(Nc3ccccc3)cccc2Nc2ccccc2)=C1",4,4],["c1ccc(Nc2cccc(Nc3ccccc3)c2-c2ccccc2)cc1","[CH2:0]1[c,C:1]-,=,:[c,C:2]-,=,:[c,C:3]-,=,:[c,C:4]1>>[ch:0]1c[c:1][c:2][c:3][c:4]1","C1=CCC(c2c(Nc3ccccc3)cccc2Nc2ccccc2)=C1",4,4],["c1ccc(Nc2cccc(Nc3ccccc3)c2-c2ccco2)cc1","[#6H2r5:1]>>[O:1]","C1=CCC(c2c(Nc3ccccc3)cccc2Nc2ccccc2)=C1",4,4],["c1ccc(Nc2cccc(Nc3ccccc3)c2-c2cccs2)cc1","[#6H2r5:1]>>[S:1]","C1=CCC(c2c(Nc3ccccc3)cccc2Nc2ccccc2)=C1",4,4],["c1ccc(Nc2cccc(Nc3ccccc3)c2-c2ccc[nH]2)cc1","[#6H2r5:1]>>[NH:1]","C1=CCC(c2c(Nc3ccccc3)cccc2Nc2ccccc2)=C1",4,4],["C1=NCC(c2c(Nc3ccccc3)cccc2Nc2ccccc2)=C1","[chr5,CH1r5:1]>>[n:1]","C1=CCC(c2c(Nc3ccccc3)cccc2Nc2ccccc2)=C1",4,4],["C1=NC=C(c2c(Nc3ccccc3)cccc2Nc2ccccc2)C1","[chr5,CH1r5:1]>>[n:1]","C1=CCC(c2c(Nc3ccccc3)cccc2Nc2ccccc2)=C1",4,4],["C1=CN=C(c2c(Nc3ccccc3)cccc2Nc2ccccc2)C1","[chr5,CH1r5:1]>>[n:1]","C1=CCC(c2c(Nc3ccccc3)cccc2Nc2ccccc2)=C1",4,4],["C1=CCC(c2c(Nc3ccccc3)cncc2Nc2ccccc2)=C1","[ch&r6:0]>>[nr6:0]","C1=CCC(c2c(Nc3ccccc3)cccc2Nc2ccccc2)=C1",4,4],["C1=CCC(c2c(Nc3ccccc3)ncnc2Nc2ccccc2)=C1","[ch&r6:0]>>[nr6:0]","C1=CCC(c2c(Nc3ccccc3)cccc2Nc2ccccc2)=C1",4,4],["C1=CCC(c2c(Nc3ccncc3)cccc2Nc2ccncc2)=C1","[ch&r6:0]>>[nr6:0]","C1=CCC(c2c(Nc3ccccc3)cccc2Nc2ccccc2)=C1",4,4],["C1=CCC(c2c(Nc3cccnc3)cccc2Nc2cccnc2)=C1","[ch&r6:0]>>[nr6:0]","C1=CCC(c2c(Nc3ccccc3)cccc2Nc2ccccc2)=C1",4,4],["C1=CCC(c2c(Nc3ccccn3)cccc2Nc2ccccn2)=C1","[ch&r6:0]>>[nr6:0]","C1=CCC(c2c(Nc3ccccc3)cccc2Nc2ccccc2)=C1",4,4],["c1ccccc1","[c&r6,C&r5:1](-[N!R]-c1ccccc1)>>[*:1]","C1=CCC(c2c(Nc3ccccc3)cccc2Nc2ccccc2)=C1",4,4],["C1=CCC=C1","[c&r6,C&r5:1](-[c]1[ch]ccc[ch]1)>>[*:1]","C1=CCC(c2cc(Nc3ccccc3)cc(Nc3ccccc3)c2)=
[truncated: 826,415 more chars]
