# Supplementary material for: Active discovery of organic semiconductors
Source: Nat Commun. 2021 Apr 23;12:2422. doi: 10.1038/s41467-021-22611-4 (PMC8065160; doi:10.1038/s41467-021-22611-4)
Supplement: Supplementary file 6 — Source Data [file 41467_2021_22611_MOESM6_ESM.zip › data/runs_1G/active_learner_results_script_twofold_0_kappa_2.5_nbatch_100_runs_50_production_False_rwssearch_0_suffix_/log_candidates/df_candidates_25.json]

{"columns":["molecule_smiles","operation","molecule_last_gen","generation","added_in_round"],"index":[0,1,2,3,4,5,6,7,8,9,10,11,12,13,14,15,16,17,18,19,20,21,22,23,24,25,26,27,28,29,30,31,32,33,34,35,36,37,38,39,40,41,42,43,44,45,46,47,48,49,50,51,52,53,54,55,56,57,58,59,60,61,62,63,64,65,66,67,68,69,70,71,72,73,74,75,76,77,78,79,80,81,82,83,84,85,86,87,88,89,90,91,92,93,94,95,96,97,98,99,100,101,102,103,104,105,106,107,108,109,110,111,112,113,114,115,116,117,118,119,120,121,122,123,124,125,126,127,128,129,130,131,132,133,134,135,136,137,138,139,140,141,142,143,144,145,146,147,148,149,150,151,152,153,154,155,156,157,158,159,160,161,162,163,164,165,166,167,168,169,170,171,172,173,174,175,176,177,178,179,180,181,182,183,184,185,186,187,188,189,190,191,192,193,194,195,196,197,198,199,200,201,202,203,204,205,206,207,208,209,210,211,212,213,214,215,216,217,218,219,220,221,222,223,224,225,226,227,228,229,230,231,232,233,234,235,236,237,238,239,240,241,242,243,244,245,246,247,248,249,250,251,252,253,254,255,256,257,258,259,260,261,262,263,264,265,266,267,268,269,270,271,272,273,274,275,276,277,278,279,280,281,282,283,284,285,286,287,288,289,290,291,292,293,294,295,296,297,298,299,300,301,302,303,304,305,306,307,308,309,310,311,312,313,314,315,316,317,318,319,320,321,322,323,324,325,326,327,328,329,330,331,332,333,334,335,336,337,338,339,340,341,342,343,344,345,346,347,348,349,350,351,352,353,354,355,356,357,358,359,360,361,362,363,364,365,366,367,368,369,370,371,372,373,374,375,376,377,378,379,380,381,382,383,384,385,386,387,388,389,390,391,392,393,394,395,396,397,398,399,400,401,402,403,404,405,406,407,408,409,410,411,412,413,414,415,416,417,418,419,420,421,422,423,424,425,426,427,428,429,430,431,432,433,434,435,436,437,438,439,440,441,442,443,444,445,446,447,448,449,450,451,452,453,454,455,456,457,458,459,460,461,462,463,464,465,466,467,468,469,470,471,472,473,474,475,476,477,478,479,480,481,482,483,484,485,486,487,488,489,490,491,492,493,494,495,496,497,498,499,500,501,502,503,504,505,506,507,508,509,510,511,512,513,514,515,516,517,518,519,520,521,522,523,524,525,526,527,528,529,530,531,532,533,534,535,536,537,538,539,540,541,542,543,544,545,546,547,548,549,550,551,552,553,554,555,556,557,558,559,560,561,562,563,564,565,566,567,568,569,570,571,572,573,574,575,576,577,578,579,580,581,582,583,584,585,586,587,588,589,590,591,592,593,594,595,596,597,598,599,600,601,602,603,604,605,606,607,608,609,610,611,612,613,614,615,616,617,618,619,620,621,622,623,624,625,626,627,628,629,630,631,632,633,634,635,636,637,638,639,640,641,642,643,644,645,646,647,648,649,650,651,652,653,654,655,656,657,658,659,660,661,662,663,664,665,666,667,668,669,670,671,672,673,674,675,676,677,678,679,680,681,682,683,684,685,686,687,688,689,690,691,692,693,694,695,696,697,698,699,700,701,702,703,704,705,706,707,708,709,710,711,712,713,714,715,716,717,718,719,720,721,722,723,724,725,726,727,728,729,730,731,732,733,734,735,736,737,738,739,740,741,742,743,744,745,746,747,748,749,750,751,752,753,754,755,756,757,758,759,760,761,762,763,764,765,766,767,768,769,770,771,772,773,774,775,776,777,778,779,780,781,782,783,784,785,786,787,788,789,790,791,792,793,794,795,796,797,798,799,800,801,802,803,804,805,806,807,808,809,810,811,812,813,814,815,816,817,818,819,820,821,822,823,824,825,826,827,828,829,830,831,832,833,834,835,836,837,838,839,840,841,842,843,844,845,846,847,848,849,850,851,852,853,854,855,856,857,858,859,860,861,862,863,864,865,866,867,868,869,870,871,872,873,874,875,876,877,878,879,880,881,882,883,884,885,886,887,888,889,890,891,892,893,894,895,896,897,898,899,900,901,902,903,904,905,906,907,908,909,910,911,912,913,914,915,916,917,918,919,920,921,922,923,924,925,926,927,928,929,930,931,932,933,934,935,936,937,938,939,940,941,942,943,944,945,946,947,948,949,950,951,952,953,954,955,956,957,958,959,960,961,962,963,964,965,966,967,968,969,970,971,972,973,974,975,976,977,978,979,980,981,982,983,984,985,986,987,988,989,990,991,992,993,994,995,996,997,998,999,1000,1001,1002,1003,1004,1005,1006,1007,1008,1009,1010,1011,1012,1013,1014,1015,1016,1017,1018,1019,1020,1021,1022,1023,1024,1025,1026,1027,1028,1029,1030,1031,1032,1033,1034,1035,1036,1037,1038,1039,1040,1041,1042,1043,1044,1045,1046,1047,1048,1049,1050,1051,1052,1053,1054,1055,1056,1057,1058,1059,1060,1061,1062,1063,1064,1065,1066,1067,1068,1069,1070,1071,1072,1073,1074,1075,1076,1077,1078,1079,1080,1081,1082,1083,1084,1085,1086,1087,1088,1089,1090,1091,1092,1093,1094,1095,1096,1097,1098,1099,1100,1101,1102,1103,1104,1105,1106,1107,1108,1109,1110,1111,1112,1113,1114,1115,1116,1117,1118,1119,1120,1121,1122,1123,1124,1125,1126,1127,1128,1129,1130,1131,1132,1133,1134,1135,1136,1137,1138,1139,1140,1141,1142,1143,1144,1145,1146,1147,1148,1149,1150,1151,1152,1153,1154,1155,1156,1157,1158,1159,1160,1161,1162,1163,1164,1165,1166,1167,1168,1169,1170,1171,1172,1173,1174,1175,1176,1177,1178,1179,1180,1181,1182,1183,1184,1185,1186,1187,1188,1189,1190,1191,1192,1193,1194,1195,1196,1197,1198,1199,1200,1201,1202,1203,1204,1205,1206,1207,1208,1209,1210,1211,1212,1213,1214,1215,1216,1217,1218,1219,1220,1221,1222,1223,1224,1225,1226,1227,1228,1229,1230,1231,1232,1233,1234,1235,1236,1237,1238,1239,1240,1241,1242,1243,1244,1245,1246,1247,1248,1249,1250,1251,1252,1253,1254,1255,1256,1257,1258,1259,1260,1261,1262,1263,1264,1265,1266,1267,1268,1269,1270,1271,1272,1273,1274,1275,1276,1277,1278,1279,1280,1281,1282,1283,1284,1285,1286,1287,1288,1289,1290,1291,1292,1293,1294,1295,1296,1297,1298,1299,1300,1301,1302,1303,1304,1305,1306,1307,1308,1309,1310,1311,1312,1313,1314,1315,1316,1317,1318,1319,1320,1321,1322,1323,1324,1325,1326,1327,1328,1329,1330,1331,1332,1333,1334,1335,1336,1337,1338,1339,1340,1341,1342,1343,1344,1345,1346,1347,1348,1349,1350,1351,1352,1353,1354,1355,1356,1357,1358,1359,1360,1361,1362,1363,1364,1365,1366,1367,1368,1369,1370,1371,1372,1373,1374,1375,1376,1377,1378,1379,1380,1381,1382,1383,1384,1385,1386,1387,1388,1389,1390,1391,1392,1393,1394,1395,1396,1397,1398,1399,1400,1401,1402,1403,1404,1405,1406,1407,1408,1409,1410,1411,1412,1413,1414,1415,1416,1417,1418,1419,1420,1421,1422,1423,1424,1425,1426,1427,1428,1429,1430,1431,1432,1433,1434,1435,1436,1437,1438,1439,1440,1441,1442,1443,1444,1445,1446,1447,1448,1449,1450,1451,1452,1453,1454,1455,1456,1457,1458,1459,1460,1461,1462,1463,1464,1465,1466,1467,1468,1469,1470,1471,1472,1473,1474,1475,1476,1477,1478,1479,1480,1481,1482,1483,1484,1485,1486,1487,1488,1489,1490,1491,1492,1493,1494,1495,1496,1497,1498,1499,1500,1501,1502,1503,1504,1505,1506,1507,1508,1509,1510,1511,1512,1513,1514,1515,1516,1517,1518,1519,1520,1521,1522,1523,1524,1525,1526,1527,1528,1529,1530,1531,1532,1533,1534,1535,1536,1537,1538,1539,1540,1541,1542,1543,1544,1545,1546,1547,1548,1549,1550,1551,1552,1553,1554,1555,1556,1557,1558,1559,1560,1561,1562,1563,1564,1565,1566,1567,1568,1569,1570,1571,1572,1573,1574,1575,1576,1577,1578,1579,1580,1581,1582,1583,1584,1585,1586,1587,1588,1589,1590,1591,1592,1593,1594,1595,1596,1597,1598,1599,1600,1601,1602,1603,1604,1605,1606,1607,1608,1609,1610,1611,1612,1613,1614,1615,1616,1617,1618,1619,1620,1621,1622,1623,1624,1625,1626,1627,1628,1629,1630,1631,1632,1633,1634,1635,1636,1637,1638,1639,1640,1641,1642,1643,1644,1645,1646,1647,1648,1649,1650,1651,1652,1653,1654,1655,1656,1657,1658,1659,1660,1661,1662,1663,1664,1665,1666,1667,1668,1669,1670,1671,1672,1673,1674,1675,1676,1677,1678,1679,1680,1681,1682,1683,1684,1685,1686,1687,1688,1689,1690,1691,1692,1693,1694,1695,1696,1697,1698,1699,1700,1701,1702,1703,1704,1705,1706,1707,1708,1709,1710,1711,1712,1713,1714,1715,1716,1717,1718,1719,1720,1721,1722,1723,1724,1725,1726,1727,1728,1729,1730,1731,1732,1733,1734,1735,1736,1737,1738,1739,1740,1741,1742,1743,1744,1745,1746,1747,1748,1749,1750,1751,1752,1753,1754,1755,1756,1757,1758,1759,1760,1761,1762,1763,1764,1765,1766,1767,1768,1769,1770,1771,1772,1773,1774,1775,1776,1777,1778,1779,1780,1781,1782,1783,1784,1785,1786,1787,1788,1789,1790,1791,1792,1793,1794,1795,1796,1797,1798,1799,1800,1801,1802,1803,1804,1805,1806,1807,1808,1809,1810,1811,1812,1813,1814,1815,1816,1817,1818,1819,1820,1821,1822,1823,1824,1825,1826,1827,1828,1829,1830,1831,1832,1833,1834,1835,1836,1837,1838,1839,1840,1841,1842,1843,1844,1845,1846,1847,1848,1849,1850,1851,1852,1853,1854,1855,1856,1857,1858,1859,1860,1861,1862,1863,1864,1865,1866,1867,1868,1869,1870,1871,1872,1873,1874,1875,1876,1877,1878,1879,1880,1881,1882,1883,1884,1885,1886,1887,1888,1889,1890,1891,1892,1893,1894,1895,1896,1897,1898,1899,1900,1901,1902,1903,1904,1905,1906,1907,1908,1909,1910,1911,1912,1913,1914,1915,1916,1917,1918,1919,1920,1921,1922,1923,1924,1925,1926,1927,1928,1929,1930,1931,1932,1933,1934,1935,1936,1937,1938,1939,1940,1941,1942,1943,1944,1945,1946,1947,1948,1949,1950,1951,1952,1953,1954,1955,1956,1957,1958,1959,1960,1961,1962,1963,1964,1965,1966,1967,1968,1969,1970,1971,1972,1973,1974,1975,1976,1977,1978,1979,1980,1981,1982,1983,1984,1985,1986,1987,1988,1989,1990,1991,1992,1993,1994,1995,1996,1997,1998,1999,2000,2001,2002,2003,2004,2005,2006,2007,2008,2009,2010,2011,2012,2013,2014,2015,2016,2017,2018,2019,2020,2021,2022,2023,2024,2025,2026,2027,2028,2029,2030,2031,2032,2033,2034,2035,2036,2037,2038,2039,2040,2041,2042,2043,2044,2045,2046,2047,2048,2049,2050,2051,2052,2053,2054,2055,2056,2057,2058,2059,2060,2061,2062,2063,2064,2065,2066,2067,2068,2069,2070,2071,2072,2073,2074,2075,2076,2077,2078,2079,2080,2081,2082,2083,2084,2085,2086,2087,2088,2089,2090,2091,2092,2093,2094,2095,2096,2097,2098,2099,2100,2101,2102,2103,2104,2105,2106,2107,2108,2109,2110,2111,2112,2113,2114,2115,2116,2117,2118,2119,2120,2121,2122,2123,2124,2125,2126,2127,2128,2129,2130,2131,2132,2133,2134,2135,2136,2137,2138,2139,2140,2141,2142,2143,2144,2145,2146,2147,2148,2149,2150,2151,2152,2153,2154,2155,2156,2157,2158,2159,2160,2161,2162,2163,2164,2165,2166,2167,2168,2169,2170,2171,2172,2173,2174,2175,2176,2177,2178,2179,2180,2181,2182,2183,2184,2185,2186,2187,2188,2189,2190,2191,2192,2193,2194,2195,2196,2197,2198,2199,2200,2201,2202,2203,2204,2205,2206,2207,2208,2209,2210,2211,2212,2213,2214,2215,2216,2217,2218,2219,2220,2221,2222,2223,2224,2225,2226,2227,2228,2229,2230,2231,2232,2233,2234,2235,2236,2237,2238,2239,2240,2241,2242,2243,2244,2245,2246,2247,2248,2249,2250,2251,2252,2253,2254,2255,2256,2257,2258,2259,2260,2261,2262,2263,2264,2265,2266,2267,2268,2269,2270,2271,2272,2273,2274,2275,2276,2277,2278,2279,2280,2281,2282,2283,2284,2285,2286,2287,2288,2289,2290,2291,2292,2293,2294,2295,2296,2297,2298,2299,2300,2301,2302,2303,2304,2305,2306,2307,2308,2309,2310,2311,2312,2313,2314,2315,2316,2317,2318,2319,2320,2321,2322,2323,2324,2325,2326,2327,2328,2329,2330,2331,2332,2333,2334,2335,2336,2337,2338,2339,2340,2341,2342,2343,2344,2345,2346,2347,2348,2349,2350,2351,2352,2353,2354,2355,2356,2357,2358,2359,2360,2361,2362,2363,2364,2365,2366,2367,2368,2369,2370,2371,2372,2373,2374,2375,2376,2377,2378,2379,2380,2381,2382,2383,2384,2385,2386,2387,2388,2389,2390,2391,2392,2393,2394,2395,2396,2397,2398,2399,2400,2401,2402,2403,2404,2405,2406,2407,2408,2409,2410,2411,2412,2413,2414,2415,2416,2417,2418,2419,2420,2421,2422,2423,2424,2425,2426,2427,2428,2429,2430,2431,2432,2433,2434,2435,2436,2437,2438,2439,2440,2441,2442,2443,2444,2445,2446,2447,2448,2449,2450,2451,2452,2453,2454,2455,2456,2457,2458,2459,2460,2461,2462,2463,2464,2465,2466,2467,2468,2469,2470,2471,2472,2473,2474,2475,2476,2477,2478,2479,2480,2481,2482,2483,2484,2485,2486,2487,2488,2489,2490,2491,2492,2493,2494,2495,2496,2497,2498,2499,2500,2501,2502,2503,2504,2505,2506,2507,2508,2509,2510,2511,2512,2513,2514,2515,2516,2517,2518,2519,2520,2521,2522,2523,2524,2525,2526,2527,2528,2529,2530,2531,2532,2533,2534,2535,2536,2537,2538,2539,2540,2541,2542,2543,2544,2545,2546,2547,2548,2549,2550,2551,2552,2553,2554,2555,2556,2557,2558,2559,2560,2561,2562,2563,2564,2565,2566,2567,2568,2569,2570,2571,2572,2573,2574,2575,2576,2577,2578,2579,2580,2581,2582,2583,2584,2585,2586,2587,2588,2589,2590,2591,2592,2593,2594,2595,2596,2597,2598,2599,2600,2601,2602,2603,2604,2605,2606,2607,2608,2609,2610,2611,2612,2613,2614,2615,2616,2617,2618,2619,2620,2621,2622,2623,2624,2625,2626,2627,2628,2629,2630,2631,2632,2633,2634,2635,2636,2637,2638,2639,2640,2641,2642,2643,2644,2645,2646,2647,2648,2649,2650,2651,2652,2653,2654,2655,2656,2657,2658,2659,2660,2661,2662,2663,2664,2665,2666,2667,2668,2669,2670,2671,2672,2673,2674,2675,2676,2677,2678,2679,2680,2681,2682,2683,2684,2685,2686,2687,2688,2689,2690,2691,2692,2693,2694,2695,2696,2697,2698,2699,2700,2701,2702,2703,2704,2705,2706,2707,2708,2709,2710,2711,2712,2713,2714,2715,2716,2717,2718,2719,2720,2721,2722,2723,2724,2725,2726,2727,2728,2729,2730,2731,2732,2733,2734,2735,2736,2737,2738,2739,2740,2741,2742,2743,2744,2745,2746,2747,2748,2749,2750,2751,2752,2753,2754,2755,2756,2757,2758,2759,2760,2761,2762,2763,2764,2765,2766,2767,2785,2786,2787,2788,2789,2790,2791,2792,2793,2794,2795,2796,2797,2798,2921,2922,2923,2924,2925,2926,2927,2928,2929,2930,2931,2932,2933,2934,2935,2954,2955,2956,2957,2958,2959,2960,2961,2962,2963,2964,2965,2966,2967,2968,2969,3062,3063,3064,3065,3168,3169,3170,3171,3172,3173,3174,3175,3176,3177,3178,3179,3180,3181,3182,3183,3184,3185,3186,3187,3188,3189,3190,3210,3211,3212,3213,3214,3215,3216,3217,3218,3219,3220,3425,3426,3427,3428,3429,3430,3431,3432,3433,3434,3435,3436,3437,3438,3439,3641,3642,3643,3644,3645,3646,3647,3648,3649,3650,4049,4050,4051,4180,4181,4182,4183,4184,4185,4186,4187,4188,4189,4190,4191,4192,4193,4194,4195,4196,4197,4198,4199,4200,4201,4202,4328,4329,4330,4331,4332,4333,4334,4335,4336,4556,4557,4558,4719,4720,4721,4722,4723,4724,4725,4726,4727,4889,4890,5166,5167,5168,5169,5170,5171,5172,5173,5174,5281,5282,5362,5363,5364,5365,5366,5367,5368,5369,5370,5611,5612,5660,5661,5841,5842,5843,5844,5845,5846,5847,5848,5849,5850,5851,5951,5952,6284,6285,6286,6287,6288,6289,6290,6291,6292,6293,6334,6335,6336,6337,6338,6339,6340,6341,6342,6343,6344,6345,6756,6757,6758,6759,6760,6761,6762,6763,6764,6765,6766,6767,6911,6912,6913,6914,6915,6916,6917,6918,6919,6920,6921,6922,6923,6975,6976,6977,6978,6979,6980,6981,6982,6983,6984,6985,6986,6987,6988,6989,6990,6991,6992,6993,6994,6995,6996,7188,7189,7190,7191,7192,7193,7194,7195,7196,7197,7198,7199,7200,7201,7202,7203,7204,7205,7206,7207,7208,7209,7210,7211,7212,7213,7214,7215,7302,7303,7304,7305,7306,7307,7308,7309,7310,7311,7312,7313,7330,7331,7332,7333,7334,7335,7336,7337,7338,7339,7340,7341,7342,7343,7344,7452,7453,7454,7455,7456,7457,7458,7459,7460,7461,7462,7479,7480,7481,7482,7483,7484,7485,7486,7487,7488,7489,7490,7600,7601,7602,7603,7604,7605,7606,7607,7608,7609,7610,7611,7630,7631,7632,7633,7634,7635,7636,7637,7638,7639,7640,7641,7642,7643,7644,7645,7646,7647,7648,7649,7650,7651,7692,7693,7694,7695,7696,7697,7698,7699,7700,7701,7702,7714,7715,7716,7917,7918,7919,7920,8241,8242,8243,8244,8245,8246,8247,8248,8249,8250,8251,8252,8253,8254,8255,8469,8470,8471,8472,8473,8474,8475,8476,8477,8478,8479,8480,9276,9277,9278,9279,9280,9281,9282,9283,9284,9285,9286,9287,9288,9289,9290,9321,9322,9323,9324,9325,9326,9327,9328,9329,9640,9641,9642,9643,9644,9645,9646,9647,9648,9649,9650,9651,9652,9653,9654,9693,9694,9695,9696,9697,9698,9699,9700,9701,9702,9703,9704,9705,9706,9751,9752,9753,9754,9755,9756,9757,9758,9759,9760,9761,9762,9763,9764,9765,9826,9827,9828,9829,9830,9831,9832,9833,9834,9835,9836,10418,10419,10420,10472,10473,10474,10475,10476,10477,10478,10479,10480,10481,10482,10483,10484,10485,10486,10614,10615,10616,10617,10618,10619,10620,10621,10622,10623,10624,10625,10626,10627,10628,10629,10630,10631,10632,10633,10700,10701,10702,10703,10704,10705,10706,10707,10708,10709,10710,10711,10712,10713,10714,10715,10716,10717,10718,10719,10720,10721,10722,10744,10745,10746,10747,10748,10749,10750,10751,10752,10753,10754,10755,10756,10757,10758,10759,10760,10761,10921,10922,10923,10924,11477,11478,11479,11480,11481,11482,11483,11484,11485,11486,11487,11488,11489,11490,11491,11492,11493,11616,11617,11618,11619,11620,11654,11655,11656,11657,11658,11659,11660,11661,11662,11663,11664,11665,11666,11667,11668,11669,11670,11671,11682,11683,11684,11685,11686,11687,11688,11689,11690,11691,11692,11693,11694,11711,11712,11713,11714,11838,11839,11840,11841,11842,11843,11844,11845,11846,11847,11848,11875,11876,11877,11878,11879,11880,11881,11882,11883,11949,11950,11951,11952,11953,11954,11955,11956,11957,11958,11959,11960,11961,11962,11963,12023,12024,12025,12026,12027,12028,12029,12030,12031,12032,12033,12034,12035,12036,12037,12505,12506,12507,12508,12509,12510,12511,12512,12513,12514,12515,12532,12533,12534,12535,12536,12537,12538,12539,12540,12541,12542,12543,12544,12545,12546,12547,12548,12549,12550,12605,12606,12607,12608,12609,12610,12611,12612,12613,12614,12615,12616,12617,12618,12722,12723,12724,12725,12726,12960,12961,13102,13103,13104,13105,13106,13107,13108,13109,13110,13111,13309,13310,13311,13312,13313,13314,13315,13316,13317,13318,13319,13320,13321,13322,13323,13444,13445,13446,13447,13448,13449,13450,13451,13452,13453,13454,13455,13456,13457,13458,13459,13460,13461,13462,13463,13464,13465,13466,13607,13608,13609,14005,14006,14007,14008,14009,14010,14011,14012,14013,14014,14015,14016,14017,14018,14019,14020,14021,14022,14023,14024,14025,14026,14027,14130,14131,14132,14133,14134,14135,14136,14137,14138,14139,14140,14312,14313,14314,14315,14316,14317,14318,14319,14320,14321,14322,14323,14324,14325,14326,14327,14328,14329,14330,14331,14399,14400,14401,14402,14403,14404,14405,14406,14407,14408,14409,14410,14670,14671,14672,14673,14674,14675,14676,14677,14678,14679,14680,14681,14682,14683,14684,14685,14686,14692,14693,14694,14695,14696,14697,14698,14699,14700,14767,14768,14769,14770,14809,14810,14811,14812,14813,14814,14815,14816,14817,14818,14819,14820,14823,14824,14825,14826,14827,14828,14964,14965,14966,14967,14968,14969,14970,14971,14972,14973,14974,14975,14976,14977,14978,14979,14980,14981,14982,14983,14984,14985,14986,14987,14988,14989,14990,14991,14992,14993,14994,14995,14996,14997,14998,15119,15120,15121,15122,15123,15124,15125,15126,15127,15139,15140,15141,15142,15143,15144,15145,15146,15147,15148,15149,15150,15151,15152,15153,15241,15242,15243,15244,15245,15246,15247,15248,15249,15250,15251,15252,15253,15254,15273,15274,15275,15276,15277,15278,15279,15280,15281,15282,15379,15380,15381,15382,15383,15384,15385,15386,15387,15388,15389,15608,15609,15610,15611,15612,15613,15614,15615,15616,15617,15618,15779,15780,15781,15782,15783,15784,15785,15786,15787,15788,15789,16018,16019,16020,16021,16331,16332,16333,16334,16335,16488,16489,16490,16491,16492,16493,16494,16495,16496,16497,16498,16499,16533,16534,16535,16536,16619,16620,16621,16622,16623,16624,16625,16626,16627,16628,16629,16654,16655,16656,16657,16658,16659,16660,16661,16662,16663,16664,16665,16666,16667,16668,16669,16670,16671,16672,16673,16674,16675,16729,16730,16731,16732,16733,16734,16735,16736,16737,16738,16739,16740,16741,16742,16937,16938,16939,16940,16941,16942,16943,16944,16945,16946,16947,16948,16949,16950,16951,16965,16966,16967,16968,16969,16970,16971,16972,16973,16974,16975,16976,17200,17201,17202,17203,17204,17205,17206,17207,17208,17209,17210,17211,17268,17269,17270,17271,17608,17609,17610,17611,17612,17613,17614,17615,17616,18037,18038,18039,18040,18041,18042,18043,18044,18045,18046,18047,18048,18049,18252,18253,18254,18829,19227,19228,19229,20480,20481,20482,20483,20484,20485,20486,20487,20488,20489,20490,20491,20492,20699,20700,21512,21513,21514,21515,21516,21517,21518,21519,21520,21521,21522,21523,21524,21525,21526,21527,22560,22561,22562,22563,23002,23003,24022,24023,24024,24025,24026,24027,24028,24029,24074,24075,24076,24077,24078,24079,24080,24081,24082,25039,25040,25041,25321,25322,25323,25324,25518,25519,25520,25521,25522,25523,25524,25525,25526,25527,25528,25529,25530,25837,25838,25855,25856,25939,25940,25941,25942,25943,25944,25945,25946,26481,26482,26629,27206,27652,27850,27851,27852,29127,29128,29129,29482,29483,29484,29840,29841,29842,30651,30652,30653,30671,30859,32135,32136,32137,32138,32139,32544,32771,32772,32773,32774,32775,32776,32777,32778,32779,33386,33387,33388,33389,33390,33391,33392,33393,33394,33395,33396,33397,33398,33399,33400,33401,33402,33403,33780,33781,33782,33783,33784,33785,33786,33909,33910,33911,33912,33913,33914,33915,33916,34852,34853,34854,34855,34856,34857,34858,34859,34860,34861,34862,34863,34864,34865,34866,34867,35168,35169,35170,35661,35662,35663,35664,35665,35666,35667,35668,35669,35670,35671,36012,36013,36014,36015,36016,36017,36018,37133,37134,37135,37136,37480,37481,37482,37483,37484,37485,37486,37487,37488,37563,37564,37565,37566,39075,39076,39077,40246,40247,40248,40249,40250,40251,40252,40253,40254,40255,40256,40257,40258,40259,40260,40261,40262,40263,40264,40265,40484,40485,40486,40487,40498,40499,40500,40501,41680,42118,42119,42307,42308,42309,42310,43042,43043,43044,43045,43046,43047,43048,43049,43059,43060,43061,43062,43063,43064,43065,43066,43067,43068,43069,43070,43071,43072,43073,43074,43075,43076,43077,43078,43223,43224,43698,43699,43700,44256,44257,44258,44259,44260,44261,44262,44263,44264,44265,44266,44267,44268,44351,44352,44353,44354,44509,44563,44564,44565,44566,46081,46082,46083,46084,46516,46517,46518,46519,46520,46521,46522,46523,46524,47096,47120,47121,47122,47123,47124,47125,47126,47312,47313,47314,47315,47466,47467,49093,49223,49224,49225,49600,49601,49602,49603,49604,49605,49606,49607,50327,50328,50329,50823,50824,50825,50826,50827,51364,51365,51366,51367,51456,51457,51458,52338,52339,52340,52341,52871,52872,53127,53128,53327,53668,53907,54940,54941,54942,54943,54944,55081,55082,55745,56298,56993,57460,57461,57462,57463,57464,57465,57466,57467,57468,57469,57470,57471,57472,57473,57474,57475,57476,57477,58346,58347,58348,58349,58543,58544,58545,58546,58547,58548,58549,58550,58551,58552,58553,58554,58555,58556,58557,58558,58559,58560,58561,58562,59064,59065,59066,59067,59068,59069,59070,59071,59072,59073,59074,59075,59076,59136,59137,59279,59280,59780,59781,59782,59783,59784,59946,59947,59948,59949,59950,59951,59952,59953,59954,59955,59956,59957,59958,59959,59960,59961,59962,59963,60224,60225,60226,60986,60987,60988,60989,60990,60991,60992,60993,60994,60995,60996,60997,60998,60999,61000,61001,61002,61003,61036,61037,61038,61039,61040,61041,61042,61043,61044,61045,61046,61047,61048,61049,62169,62170,62171,62172,62173,63940,65416,65417,65418,65419,65420,65421,65422,65423,65424,65425,65426,65427,65428,65738,8181,8182,8183,8184,8185,8186,8187,8188,8189,8190,8191,8192,8193,8194,8195,8196,8197,10017,10018,10019,10020,10021,10022,10023,10024,10025,10026,10027,10028,10029,10030,10031,10032,10033,10034,14920,14921,14922,14923,14924,14925,14926,14927,14928,14929,14930,14931,14932,14933,14934,14935,14936,14937,18220,18221,18222,18223,18224,18225,18226,18227,18228,18229,18230,18231,18232,18233,21503,21504,23346,23347,23997,23998,23999,24000,24001,24002,24003,24004,24005,24006,24007,24008,24009,24010,24011,24012,24511,24512,24778,24779,24780,24781,24782,25853,25854,28674,28675,28929,28930,28931,28932,28933,28934,28935,28936,28937,28938,28939,28940,29333,29334,30561,30562,31027,31028,34614,34615,34616,43374,43375,44165,44166,46966,46967,49389,49390,50180,50181,50182,50183,50184,50185,50186,50187,53387,53388,53389,53390,54499,54500,54501,57390,57391,57392,57393,58163,58164,58165,58166,58167,58168,58169,58170,58171,58172,58173,58174,58175,58176,58177,58178,58179,58180,58181,58182,58183,58789,58790,58793,58794,58795,61353,61354,63430,63431,65033,65034,65331,65332,65333,65617,65618,65619,65620,65621,65622,65623,65624,65625,65626,65627,65628,65629,65630,66687,66688,66689,66690,66691,66692,66693,66694,67207,67208,67209,67210,67211,67212,67213,67214,67215,67216,67217,67218,67219,67220,67221,67222,67223,67224,68345,68346,68834,68835,68836,71192,72375,72376,72377,72378,73323,73324,75195,75196,75197,75198,78685,78686,78687,78688,78689,78690,78691,78692,78693,81053,81054,81094,81095,81832,81833,81834,81835,81836,81837,81838,81839,81840,81841,81842,82422,82423,82424,82425,82426,82427,82428,82429,82430,82431,82432,82433,82434,82435,82436,85920,85921,85922,86579,86604,86605,86606,86607,87825,87826,87827,87828,87829,87830,87831,87832,87833,88024,89510,89511,89512,89595,89596,89597,89598,89599,89737,89738,90154,90155,90794,90795,91595,91596,91597,91598,91599,91600,91601,91602,91603,91604,91605,91606,91607,91608,92131,92132,92133,92134,92135,93650,93651,93652,94315,94316,94317,96554,96555,96556,96557,96558,96559,96560,96561,96562,96563,98077,99163,99164,99165,99166,99167,99168,99169,99170,99171,99172,99173,99174,99175,99176,99444,99445,99446,104173,114474,114546,117782,117783,117784,117785,117786,117787,117788,117789,117790,117791,117792,117793,117794,117795,118104,118105,118106,118107,118651,118652,118653,118654,118655,118656,118657,118658,118659,118660,118661,118662,118663,118664,120641,120642,120643,122479,122480,122481,122482,122483,122484,122485,122486,122487,122488,122489,123332,123333,123334,123356,123357,123358,123359,123360,123361,123362,123363,126047,126048,129720,129721,129722,129723,130961,134654,134655,134656,135227,135228,137734,137735,137736,137737,138082,138083,138123,138124,138125,138126,138127,138128,138129,138130,138131,138390,141883,141884,141885,142003,142004,142005,142006,142007,142008,142009,142010,142011,142012,142063,142064,142065,142066,142067,142677,142678,142802,142803,13162,13163,13164,13165,13166,17073,17074,17075,17076,17077,19504,19505,19506,19507,19508,29048,29049,29050,29051,29052,29053,29054,29055,29056,29057,29058,29132,29133,29134,29135,29136,29137,29138,29139,29372,29373,30913,30914,30915,30916,30917,30918,30919,30920,30921,30922,30923,30924,30925,30926,30927,30928,30929,30930,30931,30932,30933,30934,31351,31352,31353,31354,31355,31356,31357,31358,31359,32628,32629,32630,32631,32632,32633,32634,32635,32636,32768,32769,32770,33516,33517,33518,35380,35381,35571,35572,35573,35574,35575,35576,35577,35578,35579,35580,35581,38767,38768,40131,40132,40133,40655,40656,40657,40658,40659,40660,40661,40662,40663,41294,41295,41970,41971,41972,41973,41974,41975,41976,41977,41978,44167,44168,44169,44170,44171,44172,44173,44174,44175,45559,45560,45561,45562,45563,45564,45565,45566,45567,46177,46178,46820,46821,46822,46823,46824,46825,46826,46827,46828,46829,47639,47640,47641,47642,47643,47644,47645,47646,47647,49032,49033,49034,49035,49036,49090,49314,49315,49521,49522,49618,49619,49620,50839,50840,50841,50842,50843,50844,50845,50846,50847,50848,51288,51289,51290,51291,51292,51293,51294,51295,51296,51297,51298,51322,51323,51324,53761,53762,54119,54120,54121,54122,54123,54124,54125,54126,54127,55209,55210,55211,55212,55213,55214,55215,55216,55259,55260,55261,55498,55499,55500,55501,55502,55503,55504,55505,55506,55507,55508,55509,55510,55511,55512,58491,58492,58493,58494,58495,58496,58497,58498,58499,58500,58501,58502,58503,58504,58505,59385,59386,59735,59736,60306,60307,60381,60382,60620,60621,60622,60623,60624,60625,60626,60627,60628,60898,60899,60900,60901,60902,60903,60904,60905,60906,60907,60908,60909,60910,67950,67951,67952,67953,67954,67955,67956,67957,67958,67959,67960,67961,67962,68856,73644,73645,73646,73884,73885,73886,73887,73888,75199,75200,75201,75202,75203,75204,75205,75206,75207,80612,80613,80614,84202,84203,84204,84205,84600,84601,84602,84603,86171,86172,86173,86174,86175,86176,86177,86178,86179,90101,96927,100505,100506,100507,100508,100509,100510,100511,100512,100513,100514,100515,100516,107157,108678,108679,108680,108681,108914,108915,108916,108917,108918,109422,109423,109424,109425,109426,109427,109428,109429,109430,109431,109731,109732,109733,109734,109735,109736,109737,109738,109739,114336,114337,114338,115665,115666,115667,115668,115669,116125,116126,116127,116128,116129,116945,120682,129801,129802,129803,129804,129805,129806,129807,129808,129809,129810,129811,129812,129813,134148,134149,134150,135415,136507,136508,136509,136510,146092,146093,146094,146095,146096,146097,152048,152049,154501,154502,154503,154504,154505,154506,160386,161861,182936,187039,187040,187041,187042,187731,187732,187733,191549,191550,194666,194667,194668,194669,203893,203894,203895,203896,203897,203898,203899,206148,206149,206150,206151,206152,206153,206154,208123,208124,217306,217307,217308,217309,217310,217311,217312,217602,217603,218503,218504,218505,224323,224324,224325,224326,224327,224328,224329,8640,8641,8642,8643,8644,8645,8646,8647,8648,8649,8650,8651,8652,8653,8654,8655,8656,8657,12967,12968,12969,12970,12971,12972,12973,12974,12975,12976,12977,12978,12979,12980,12981,12982,12983,12984,19563,19564,19565,19566,19567,19568,20215,20216,20217,20218,20219,20220,20221,21130,21131,21132,21133,22386,22387,23854,23855,23856,23857,23858,23859,23860,23861,23862,25450,25451,25452,25453,25454,25455,25456,25457,25458,25459,25741,25742,25743,25772,25773,27139,27140,29427,29428,29429,29430,29431,31029,31030,32119,32120,32121,32122,32123,32124,32125,32126,32127,32128,32129,34623,34624,34625,34626,34627,34628,34629,34630,36367,36368,49830,49831,49832,49952,49953,55167,55168,55169,55170,55171,55172,55173,55174,56037,56038,56039,61789,61790,66359,67378,70182,70183,70184,70185,70186,70187,70188,70189,70190,70191,70192,70447,70448,70449,70450,70451,70452,70453,70454,70455,70456,70457,71622,72108,72370,72371,72372,72373,72374,72544,72545,72546,72547,72548,72549,72550,72551,72552,72553,74411,74412,74413,75266,75267,75268,75269,75270,75407,75408,75409,75410,75411,75412,75413,75414,75415,75416,75417,81099,81100,81101,81102,81103,81104,84823,84824,84825,84826,84827,84828,85147,85148,85729,85730,85731,85732,85733,85734,85735,85736,85737,85738,86911,87332,87333,87334,87335,87336,87337,87338,87339,87340,87341,87342,87943,87944,87945,87946,87947,87948,87949,87950,87951,87952,87953,87954,87955,87956,87957,92617,92618,92619,92843,92844,92845,92846,92847,92952,92953,92954,92955,92956,92957,92958,92959,92960,92961,93966,93967,93968,93969,93970,93971,93972,93973,93974,93975,93976,93977,93978,93979,93980,94121,94122,94123,94124,94125,94126,94127,94128,94129,94130,94131,94132,94133,94134,94254,94255,94256,94257,94258,94259,94260,94261,94262,94263,94759,94760,94761,94762,94763,95537,95538,95539,95540,95541,95542,95543,95544,95545,95546,95547,96359,96360,96361,96455,96456,96457,96458,96459,98662,98663,102125,102126,102127,102128,102129,102130,102838,102839,102840,102841,102842,102843,102844,102845,102846,102847,102848,103989,103990,103991,103992,103993,103994,105274,105275,105326,105327,105328,105329,105330,105331,105332,105333,105334,105335,105605,105606,105607,110230,111936,111937,111938,111939,111940,112510,113045,113046,113047,114962,114963,114964,114965,114966,114967,114968,114969,114970,114971,114972,116049,116050,116051,116052,116053,116054,117046,117047,117048,117049,117050,117051,117052,117053,117054,117055,117139,117140,117581,118744,118745,118746,118747,118748,118749,118824,118825,118826,118827,119075,119076,119077,119078,119079,119283,119284,119285,119286,119287,119288,119551,121736,121737,121738,121739,121740,121741,121742,121743,121744,121745,121746,122206,122207,122208,122209,122210,122211,122212,122213,122214,122215,122871,122872,123160,123161,123162,123163,123164,123165,123166,123167,123168,123169,124438,124439,124440,124441,124442,124443,124444,124445,124446,124447,124448,125105,125106,125107,125108,125109,127224,127225,127226,127227,127228,127229,127230,127231,127232,127233,127234,127825,127826,127827,127828,127829,127830,127831,127832,127833,127834,127835,128009,128010,131214,133320,133321,133322,133323,133324,133325,133326,133327,133640,133641,133642,133643,133644,133645,133646,133647,133648,133649,133650,133746,133747,133748,134173,134933,134934,134935,134936,134937,138672,138673,139724,139725,140056,140057,140058,140059,141293,141294,141295,141296,141297,141298,141299,141300,141301,141302,141303,141304,141305,141306,141307,141996,141997,141998,141999,142000,142001,142002,142837,142838,142839,142840,142841,144432,144433,144434,144435,144436,144437,144641,144642,144643,144644,150502,150503,150504,150505,150506,150507,150508,154325,154326,154327,154328,154329,154330,154331,161041,161042,161043,161044,161045,161046,161047,161048,171967,171968,187827,187828,200825,200826,4052,4053,4054,4055,5681,5682,5683,5684,9909,9910,9911,12908,12909,12910,12911,12912,12913,12914,12915,16240,16241,16242,18959,18960,21870,21871,21986,21987,22388,22389,22390,22391,22392,22393,22394,22395,22396,23549,23550,23551,23552,23553,23554,23555,23556,23557,23558,23559,23560,24756,24757,32369,32370,32371,32372,32373,32374,37074,37075,37076,37077,37078,37079,37080,37081,37082,37083,37084,38380,38381,38382,38383,38384,38385,38386,38387,39874,39875,39876,39877,39878,39879,39880,39881,39882,39883,39884,39885,39886,39887,39888,45652,45653,46857,46858,48032,48033,48859,48860,48861,48862,48863,48864,53270,53271,53272,53273,53274,53275,53276,53277,53278,58024,58025,58026,58027,58028,58029,58030,58031,58032,58033,58034,58035,58036,58416,58417,58418,58419,60631,60632,67136,67137,67138,67139,87763,87764,87765,87766,87767,87768,87769,87778,87779,87780,87781,87782,87783,87784,87785,87786,87787,87788,97769,97770,97771,97772,97773,97774,97775,97776,97777,97778,98069,98070,98071,98072,98073,98074,98075,98076,98734,110545,110546,110547,110548,110549,110550,110551,110552,110553,110554,110555,111003,111004,111005,111006,111007,111008,111009,111010,113508,115000,115001,115002,115003,115004,115005,115006,118785,129466,129467,129468,129469,129470,129471,129472,129473,131096,140366,144262,144263,144264,144265,144266,144267,144268,150618,150619,150620,150621,150622,151263,151264,151265,152127,152128,152129,152130,152856,152857,152858,153102,153103,153104,153105,154246,154247,154248,154249,154250,154251,154252,154974,154975,154976,155342,155343,155344,158661,159549,159550,159551,159552,159553,159554,159555,159556,162097,162098,162099,164115,164116,164117,164118,164119,164120,164121,164381,164382,164383,164892,164893,164894,164895,164896,168906,168907,168908,170201,170202,170203,170204,170205,170206,170207,172409,172410,172411,172709,172710,172711,173220,173221,173222,173223,174208,174209,174210,174211,174900,174901,174902,176033,176034,176035,179109,179110,179111,180086,180087,180088,181020,181021,181022,187510,187511,187512,187513,187619,187620,187621,193370,193371,193477,193478,193479,193480,193858,193859,193860,193861,193862,193863,193864,194238,194239,194240,194329,195195,195196,195197,198347,198348,198349,198840,198841,202682,202683,204713,205352,205353,205354,208114,208115,209148,209149,209150,209151,210035,210036,210037,210760,210761,210762,210763,211958,216351,216352,216353,216354,216355,216356,216357,217148,217149,217150,217151,217388,217389,217390,217606,217607,218050,218051,218052,218113,218114,218115,218116,218117,218118,218119,222638,222639,222640,222641,231922,231923,231924,231925,231926,237881,237882,237883,237884,237885,253174,253175,253176,253177,253178,262934,262935,262936,262937,262938,263819,263820,263821,263822,263823,3028,3029,3030,3031,3032,3033,3034,3035,3036,3143,3144,3145,3146,8481,8482,8483,8484,8485,8486,8487,8488,8489,8490,8491,8492,8493,8494,8495,8496,9655,9656,9657,9658,9659,9660,9661,9662,9663,14302,14303,14304,14305,14306,14307,15966,15967,15968,15969,21898,21899,21900,21901,22704,22705,24673,24674,28745,28746,28747,28748,28749,28750,28751,28752,28753,28754,28755,31244,31245,31246,31247,33042,33043,33044,33045,33046,33047,33048,33049,33050,33051,33052,33053,33054,33055,33056,33057,33820,34820,34821,34822,34823,34824,34825,34826,34827,34828,34829,34830,34831,35085,35086,35087,35088,35089,35090,35091,35092,35093,35259,35260,35261,35262,35263,35264,35265,35266,35267,35268,35543,35544,35545,36696,36697,36698,36699,37354,37355,37356,37357,37358,37359,37360,37361,37362,37363,38588,38589,38590,38591,38592,38593,38594,38595,38596,42249,42250,42251,42252,42253,44315,44316,44317,44318,44319,44320,45479,45480,45481,45727,45728,46830,46831,46832,46833,46834,46835,46836,46837,46838,52155,52156,54820,54821,54822,54823,54824,54825,54826,54827,54828,55612,55613,55614,57029,57030,57031,57032,57033,57034,57264,57265,57266,57267,57268,57269,57270,57271,57272,57273,57274,57275,57276,63783,63784,63785,63786,63787,63788,64814,64815,64816,64817,64818,64819,64820,64821,64822,69127,69128,69129,69130,69131,69132,69133,69134,69135,69136,69137,69138,69139,74270,74271,74272,74273,74274,74275,74276,74277,74278,74279,87475,87476,87477,87478,87479,87480,87481,87482,87483,87484,87485,89436,89437,89438,89439,89440,89441,89442,89443,89444,89445,92395,92396,92397,95182,95183,95184,95185,95186,98332,98333,98334,98450,98451,98452,98453,98454,98455,98456,101081,101082,101083,101084,101085,101086,101087,101088,101089,101090,101975,101976,101977,101978,101979,101980,101981,101982,101983,101984,101985,102715,102716,102717,102718,102719,103603,103604,103605,103606,103607,103608,103609,103610,103611,103612,103613,109234,109235,109236,109237,109238,109239,109240,109241,109242,109243,109244,109245,109246,109247,109248,110149,110150,110151,110152,110153,114284,114285,114286,114287,114288,114289,116294,116295,117242,117243,117244,117245,117246,117247,117248,117249,117250,117251,118246,118247,118248,118249,118250,118251,118252,118253,118254,118255,119641,119642,119643,119644,119645,119646,119647,124722,124723,127561,129221,129222,129223,129224,129225,129226,129227,129228,131571,131572,131573,131574,131575,133044,133045,133046,133047,133048,133049,133050,133051,133052,133053,133054,133055,133056,133057,133058,133179,133180,133181,133849,133850,133851,133852,133853,133854,133855,133856,133857,133858,134283,134284,134285,134286,134287,134288,134289,134290,134291,134292,134293,134456,134457,134458,134459,134460,137659,138196,138197,138198,138199,138200,138201,138661,138662,138663,144090,144091,144092,144093,144094,144095,144096,144097,144098,144099,144382,144383,144384,144385,144386,145790,145791,145792,145793,147067,147068,147069,147070,147071,147072,147073,147074,160478,160479,160480,160481,160482,160483,160484,167638,167639,167640,167641,167642,167643,168179,168180,168181,173267,173268,173269,173270,173271,173272,173273,175898,175899,175900,175901,175902,175903,175904,176855,176856,176857,177756,181801,192703,192704,192705,192706,192707,192708,193675,193676,193677,193678,193679,193680,193681,194327,194328,199762,200093,200094,200095,200096,200097,200098,200099,202125,202126,202127,202128,202129,202130,202131,203011,213636,213637,213638,219253,219254,219255,219256,219257,219258,219259,219260,220368,223814,223815,223816,223817,223818,223819,223820,226759,226760,226761,226762,230400,230401,230402,230403,230404,233166,233167,233168,233169,233170,233171,235550,235551,235552,235553,235554,235626,235627,243985,243986,243987,243988,243989,254458,254459,254460,254461,254462,254828,254829,254830,254831,265619,265620,265621,265622,265623,267273,267274,267275,267276,267277,267880,267881,267882,267883,267884,7314,7315,7316,7317,7318,7319,7320,7321,7322,7323,7324,7325,7326,7327,7328,7329,10124,10125,16404,16405,16406,16407,16408,16409,16410,16411,16412,16413,16414,16415,16416,16417,16418,16419,22884,22885,22886,22887,22888,22889,22890,22891,22892,25126,25127,25128,25129,25782,25783,25784,25785,30097,30098,30099,30100,30101,30102,30103,30104,30105,33404,33405,34408,34409,34410,34411,34412,34413,34414,34868,34869,36298,36299,36300,36301,36302,36303,36304,36305,36306,36810,36811,36812,36813,36814,36815,36816,36817,36818,36819,38050,38051,38052,38053,38054,38055,42700,42701,44488,44489,44490,44491,44492,44493,44494,44495,44496,44726,44727,44728,44729,44730,44731,44732,44733,44734,44735,44736,44737,44738,44739,44740,44741,44742,44743,44744,44745,46171,46172,47847,47848,47849,47850,56937,56938,56939,56940,56941,56942,56943,56944,56945,56946,56947,58099,58100,60916,60917,60918,60919,60920,60921,60922,60923,60956,60957,67194,67195,67196,67197,67198,67199,67200,67201,67202,67203,67204,67205,67206,68283,68284,68285,68286,68287,68288,68289,68290,71525,71526,71527,71528,71529,71530,71531,73034,73035,73036,73037,73038,73039,73040,73041,73042,73043,73044,73045,73046,76766,76767,76768,76769,76770,76771,76772,76773,76774,76775,76776,76777,76778,76779,76780,77120,77121,82375,82376,82377,82378,82379,82380,82381,82382,82383,82384,82385,82386,82387,84306,84307,84308,84309,84310,84311,84312,84313,84314,84315,84316,84317,84318,84319,84320,85950,85951,88135,88136,88137,88138,88139,88140,88141,88142,88143,88144,88145,88146,88596,88597,88598,88599,89730,89731,89732,89733,89734,89735,89736,90370,90371,90372,90373,90374,90375,90376,92776,92777,92778,92779,92780,92781,92782,92783,92784,92785,92786,92787,92788,92789,92790,103024,103025,103026,103027,103028,103703,103704,103705,103706,103707,105172,105173,105174,105175,105176,106568,106569,106570,106571,106572,106573,106574,106575,106576,106577,106578,106579,106580,110579,110580,110581,110582,110583,110584,110585,111129,111130,114728,114729,114730,114731,118357,118358,118359,118360,118361,118362,118363,118364,118365,118366,118367,121894,121895,121896,121897,121898,121899,121900,121901,121902,121903,121904,121905,121906,121907,121908,121909,123213,123214,123215,123216,123951,126099,126100,126101,126102,126103,126104,126105,126106,126107,126108,126109,134174,134631,134632,138067,138068,138069,138070,138071,138072,138073,138074,138075,138076,138077,138078,138079,138080,138081,139751,139752,141308,141309,141310,141311,141312,141313,141314,141315,141316,141317,141318,141319,143354,143355,143356,143357,143358,143359,143360,143361,146822,146823,146824,152628,152629,152630,152913,152914,152915,154306,154307,154308,154309,154310,154311,154312,155460,155461,157010,157011,157012,159318,159319,160308,160577,160578,160579,162451,162452,162453,162454,168540,168541,173847,173848,173849,180516,180517,180518,180519,180520,180521,180522,184426,184427,184428,184429,184430,184431,184432,186618,186619,186620,187097,188731,189461,189462,189463,189464,189465,189466,189467,189468,189772,189773,189774,193050,193051,194757,194981,194982,194983,198314,198315,198316,198317,198318,198319,200222,203715,203716,205394,205395,206754,206755,206756,207572,208037,208038,208039,208040,208041,208042,208099,208100,208101,208102,208103,208104,209258,209259,210445,210446,210447,210448,210449,210450,210451,210452,212157,212158,212669,213553,213554,213555,219020,219021,219022,219023,219024,219025,219172,219173,219174,222492,222493,222494,223075,223076,228470,228471,228472,228473,228474,231688,231689,231690,231691,231692,240506,240507,240508,240509,240510,258379,258380,258381,258382,270320,270321,270322,270323,270324,2907,2908,2909,2910,2911,2912,2913,2914,2915,2916,2917,2918,2919,2920,4446,4447,4448,4449,4450,4451,4452,4453,4454,4455,4467,4468,4469,4470,4471,4472,4473,4474,4475,4476,4477,4478,4479,4480,4481,6751,6752,6753,6754,6755,10499,10500,10501,10502,10503,10504,10505,10506,10507,10508,10509,10510,10511,10512,10513,10514,10515,11993,11994,11995,11996,11997,11998,11999,12000,12001,12002,12003,12004,12005,12006,12385,12386,12387,12388,12389,12390,12391,12392,12393,12394,12395,12396,12397,12398,12399,12400,12401,19101,19102,19103,19104,19105,19106,19107,19108,23400,23401,23402,23403,26313,26314,26315,26316,26317,26318,26319,26377,26378,26379,27696,27697,28311,28312,28313,32403,32404,32691,32692,37283,37284,39818,39819,40028,40029,40030,40031,40032,40033,40034,40035,40036,45244,45245,45246,45247,45248,45249,45250,45251,45932,45933,45934,45935,45936,45937,48971,48972,50634,53433,53434,53435,53436,53437,54568,54569,58956,58957,58958,58959,58960,58961,58962,58963,58964,58965,61629,61630,61631,61632,61633,61634,61635,61636,61637,64338,64339,64340,64341,64342,64343,64344,64345,66360,66361,66362,66363,66364,66365,66366,66367,68030,68031,68943,68944,68945,68946,68947,69261,69262,69263,69264,69265,69266,69267,69268,70851,70852,70853,70854,70855,70856,70857,70858,70859,70860,70861,71261,71262,71263,71264,71265,71266,71267,71268,71269,71270,71271,81466,81467,81468,81469,81470,81485,81486,83160,83161,83162,83163,83164,83165,87306,87307,87308,87309,87310,87311,87312,87313,87314,88045,88046,88047,88048,88049,88050,88051,88052,88053,88054,88055,88056,88057,88058,88059,88102,88103,88104,88105,88106,107276,107820,107821,107822,107823,112042,117475,117476,117477,117478,117479,117480,117481,117482,119060,119061,119062,119063,119064,119065,119066,119067,127857,127858,127859,127860,127861,127862,127863,133810,133811,133812,133813,133814,133815,133816,134035,134036,134037,136196,136197,140939,140940,140941,140942,140943,140944,140945,140946,145650,145651,145652,145653,145654,148157,148158,148159,148160,148510,148511,148512,150951,150952,151238,151239,151240,151241,151242,151545,151546,153127,153872,153873,153874,153875,153876,153877,153878,153879,154161,154162,154163,154164,154165,154166,155093,155094,155095,155144,155145,155146,155147,155148,155149,155150,155620,155621,155622,155623,155624,155625,157343,157344,157345,159850,159851,160919,160920,160921,162407,162408,162409,162410,162411,162412,162413,163857,163858,163859,163860,163861,163862,163863,163864,164369,164370,166960,166961,166962,166963,166964,166965,166966,169593,169594,169595,169596,169597,169810,179664,179665,179666,179667,179668,179669,185228,188014,188015,188027,191609,191610,191611,191612,191613,192580,197409,197410,197411,197412,197413,197414,197415,197443,197444,197445,197446,197447,197448,198150,199544,199545,199546,202174,202175,202176,202177,202178,202179,202180,202181,205505,205506,205507,205508,207656,207657,207658,213363,213364,213365,213366,218300,218301,218302,218303,218304,218305,219988,219989,219990,219991,223488,223489,224430,224431,224432,236491,236492,236635,236636,236637,236638,236639,245259,245260,245261,245262,245263,252828,252829,252830,252831,263240,263241,263242,263243,263244,5876,5877,5878,5879,5880,5881,5882,5883,5884,7856,7857,7858,7859,7860,7861,7862,7863,7864,7865,7866,7867,9968,9969,9970,9971,9972,9973,9974,9975,9976,9977,9978,9979,11449,11450,11451,11452,11453,17578,17579,17580,17581,17582,17583,17584,18011,18012,18013,18355,24935,24936,24937,24938,24939,24940,25826,25827,25828,25829,25830,25831,25832,25833,25834,25835,25836,26309,26310,26311,26312,28462,28463,29227,29228,29229,29602,29603,29604,30642,30643,30644,30645,30646,30647,30648,30649,30650,31896,35366,35367,35368,35369,35370,37579,37580,37581,38376,38377,38378,38379,39060,39061,39062,39063,39064,39065,39066,39067,39068,39069,39070,39071,39072,39073,39074,39477,39478,40966,40967,41058,41059,41060,41061,41062,41063,41064,41065,41066,41067,41282,41283,41284,41285,41561,41562,41563,41564,41598,41599,41600,41601,41602,41603,41604,41605,41606,41607,41608,41609,41610,41611,41612,41613,41733,41734,41735,41736,41737,41738,41739,41740,41741,41742,41743,41744,41745,46501,46502,46503,46504,46505,46506,46507,46508,46509,49571,49572,51345,53306,53307,53308,53309,53310,53311,53312,53313,53314,53359,53360,53361,53362,53363,53364,53365,53366,53367,54814,54815,54816,54817,55398,55399,55400,55401,55402,55403,55404,55405,55406,55407,55408,55409,55410,55411,56257,56258,56259,56260,56261,58514,58515,58516,58517,58518,58519,58520,58521,59525,59526,59527,59528,59529,59530,59531,60321,60322,62097,62098,62099,62100,64320,64321,64322,70714,70715,70716,70717,70718,70719,70720,70721,73284,74377,76362,76363,76364,77870,77871,77872,77873,77874,77875,77876,77877,77878,77879,77880,78277,79266,79267,79268,80787,82703,82704,82705,86101,86102,86103,91345,91346,91347,91348,91349,91350,91351,91352,91353,91354,95376,95377,95378,96177,96178,96179,96180,96181,96182,96183,99062,101964,101965,102745,102746,102747,106992,106993,106994,106995,106996,106997,106998,106999,107000,107001,107002,107003,107004,107005,107069,107070,107071,108777,108778,108779,108780,108781,108782,108783,108784,108785,108786,108787,109536,109537,109538,110487,115272,120276,120277,120278,120865,126613,126614,126615,126616,126617,126618,127726,127727,127728,131819,131820,131821,131822,133401,133402,133403,133404,133405,133406,133407,133408,133409,133410,133411,133412,133413,133414,133415,137912,137913,137914,137915,137916,137917,137918,139344,139345,139767,140438,140439,140440,140441,140442,140443,140444,141819,141820,141821,141822,141823,144014,144015,144016,144017,144018,144019,144020,144021,144022,144023,144024,144025,144026,144027,144028,144029,144030,144031,145901,151192,151193,151194,152742,152743,152744,153492,155124,155125,155126,156658,162302,162303,162304,162305,170382,170383,170384,170385,170386,174164,174165,176842,180575,180599,180600,180601,183218,183219,185418,185419,185420,187848,187849,187850,191614,191615,198402,198918,198919,198920,200705,200706,200707,200708,200709,204782,204783,204784,204785,206928,206929,206930,206931,206932,206933,215765,216305,218418,223689,247211,247212,247213,247214,3261,3262,3263,3264,4308,4309,4310,4311,4312,4313,4314,4315,4316,4317,4318,4319,4320,4321,4322,4323,4324,4325,4326,4327,6214,6215,6216,6217,6218,9187,9188,9189,9190,9191,9192,9193,9194,9195,9196,9197,9198,9199,9200,9201,12958,12959,14308,14309,14310,14311,15171,15172,18738,18739,18740,18741,18742,18743,18744,18745,18746,18747,18748,18749,18750,18751,18752,21716,21717,22572,22573,24597,24598,25425,25426,27996,27997,27998,27999,28000,28001,28002,28003,28004,28005,28006,28277,28278,28279,28280,30003,30004,30005,30006,30442,30443,30444,30445,30446,30447,30448,30449,30450,31127,31128,31615,31616,31617,35541,35542,38086,38087,38088,38089,38090,38091,38092,38093,38094,38560,38561,38562,38563,38564,38565,38566,38567,38568,38734,42645,42646,44567,44568,44569,44570,44571,44572,44573,44574,44575,45482,45483,45484,45485,45486,46972,46973,47355,52327,52328,52329,52330,52331,52332,52377,52971,52972,52973,52974,52975,52976,52977,52978,53733,53734,53735,53736,53737,53738,53739,53740,53741,54308,54309,54310,54311,54312,54313,54314,54315,54316,57478,57479,57480,57857,57858,57859,57860,57861,57862,57863,57864,57865,57866,58084,58085,58086,58087,58088,58089,58090,58295,58296,58297,58298,58299,58300,58301,58302,58303,58304,58305,58306,58307,58308,58309,63090,63091,63092,63093,63094,63095,63096,63097,63098,68863,68864,68865,68866,68867,68868,68869,68870,68871,69437,69438,69439,69440,69441,69442,69443,69444,69445,69446,79143,79144,79145,79146,79147,79148,79149,79150,79151,79152,79997,79998,79999,80000,80001,80002,80003,80004,80005,80006,80007,80008,80009,80010,80011,81068,81069,81070,88349,88350,88351,88352,88353,88372,88373,88374,88721,88722,88723,88724,88725,88726,88727,88728,92271,92272,92273,92274,92275,92276,92277,92278,92279,92280,92965,92966,92967,92968,92969,92970,92971,92972,92973,92974,92975,92976,92977,92978,96776,96777,96778,96779,97604,97605,97606,97607,97608,97609,97610,97611,97612,97613,98516,98517,98518,98519,98520,98521,98522,98523,98524,98525,98526,98840,98841,98842,98843,98844,98845,98846,99096,101616,101617,101618,101619,101620,101621,101622,101623,101624,101625,101626,101627,101628,101629,101630,101631,102456,102457,102458,102459,102460,102461,102462,102463,102464,102465,102466,102467,103297,103298,103299,104761,105347,105348,105736,105737,105738,105831,107999,108000,108001,108002,108003,108004,108005,108006,108007,108008,108009,109942,109943,109944,114471,114472,114473,114755,114756,117141,117142,117143,118922,118923,118924,118925,118926,118927,118928,118929,118930,118931,122533,122534,122535,123554,123555,123556,123557,123558,123559,123560,123561,123562,123563,130814,130815,130816,130817,130818,130819,130820,130821,130822,130823,130824,130825,130826,130827,130828,134469,134470,134471,134472,134473,134474,134475,134582,134583,134584,134585,134586,134587,134588,134589,134590,134591,135676,135677,135678,135679,135680,135681,135682,135683,135684,135685,135686,136557,136558,136559,136560,136561,136562,136563,136564,136565,136566,136567,136568,140737,140738,140739,140740,140741,140742,140743,140744,140745,140746,140747,148144,148145,148146,148850,149385,149386,150416,150417,150418,151052,153276,154535,154536,154537,155845,155846,155847,155848,155849,155850,155851,156624,157685,157686,157687,157688,157689,157690,192628,192629,194634,194635,194636,194637,194638,196057,196058,196059,196060,196061,198838,198839,200423,200424,200425,200426,202847,210294,210295,210296,210297,211229,211230,214458,219745,219746,221850,235091,235092,235093,235094,5056,5057,5058,5059,5060,5061,5062,5063,5064,5065,5066,5067,5068,5069,6548,6549,6550,6551,7779,7780,7781,7782,7783,7784,7785,7786,7787,7788,7789,7790,7791,7792,20724,20725,22878,22879,22880,22881,22882,22883,24269,24270,25361,25362,25363,25364,25365,25366,25367,29930,29931,31842,31843,34850,34851,38550,38551,38552,38553,38554,38555,38556,38557,38558,38559,39163,39164,39165,39166,39167,39168,39559,39560,39561,39562,39563,39564,39565,41578,41579,41580,41581,41582,41583,41584,41585,41586,41587,41588,41589,44710,44711,44712,46028,46029,46030,46031,46032,46033,46034,46035,46036,46037,46038,46039,46040,46041,46042,46043,46044,51438,51439,51440,51441,51442,51443,51444,51445,51446,51447,51448,51449,51450,51451,51452,51537,51538,51539,51540,51541,52987,52988,52989,52990,67618,67619,67620,70785,70786,70787,70788,70789,70790,70791,70792,70793,70794,72618,72619,73302,73303,73304,73305,73306,73307,73308,73309,73310,73311,73312,73313,73314,76434,76435,76436,76437,76438,76439,76440,76441,76442,77285,78663,78664,78665,78666,78667,78668,78669,78670,78671,78672,78673,78674,83226,83227,83228,83229,83230,83231,83232,83233,83234,83235,83236,83237,83238,83239,83240,83241,86369,86370,91006,92533,93452,93453,93454,93455,93456,93457,93458,93459,93460,93461,93462,94802,94803,94804,94805,94806,94807,94808,94809,96492,96941,96942,96943,96944,96945,96946,96947,96948,96949,96950,96951,96952,97486,97487,97488,97489,97490,97491,97492,97493,97494,97495,97496,97497,97498,97499,97500,97501,97502,97503,97504,97505,99199,99200,101409,101410,101411,101412,101413,101414,101415,101416,101417,101418,102361,102362,102363,102364,102365,102366,102367,102368,102369,102370,103511,103512,103513,103514,103515,103516,103517,103518,103519,103520,110763,111081,111082,111083,111084,111085,111086,111087,111088,111089,111090,111091,112643,112644,112645,112646,112647,112648,112649,112650,112651,112652,112729,112730,112731,112732,112733,112734,112735,112736,112737,112738,112739,112740,112741,122985,122986,122987,122988,122989,122990,122991,122992,122993,122994,122995,122996,122997,122998,123974,123975,124327,124328,124329,124330,124331,124332,124333,124334,124335,124336,124337,124338,124339,124340,124341,126246,126247,126248,126249,126250,126251,126252,126253,126898,126899,126900,126901,126902,126903,126904,126905,126906,126907,127291,127292,127293,127294,127295,127296,127297,127298,127299,127300,127301,127302,127303,127304,127305,127306,127307,127308,127309,131757,131758,131759,131760,131761,131762,131763,131764,131765,132302,132303,132304,132305,138979,138980,138981,138982,138983,138984,138985,138986,138987,138988,139282,139283,139284,139285,139286,139287,139288,139289,139290,139291,142188,142189,142190,142191,142192,142193,142194,142195,142196,142197,142198,142364,142365,142366,142367,142368,142369,142370,142371,142372,142373,142374,142375,142376,142377,142378,145077,145078,145079,145080,145081,145082,145083,145084,145085,145086,148674,148675,148676,148677,148678,148679,148680,148681,157272,157273,157274,157613,157614,157615,157633,157634,157635,157668,160635,167800,170119,170120,174664,174665,174666,176355,176660,176661,176662,176663,176664,176665,177925,177926,177927,179135,179136,179137,180983,180984,182378,182379,182380,182381,182382,183373,183374,183375,183376,183377,183378,183379,183380,183381,183382,183383,183384,183385,183386,186443,186444,186445,186446,186447,186448,186449,186450,186451,186452,186453,186454,186455,186456,187580,187581,187582,187583,188567,188568,194554,194555,194556,194726,198307,198697,198698,198699,204269,204793,204794,204795,204796,204797,208967,208968,209671,209672,209673,210405,211000,211001,211002,215113,215356,215357,215358,215359,215360,215361,215362,215363,215364,216009,216010,216011,218763,219302,219303,219304,220033,220034,222216,222217,222218,222219,222220,222221,222222,223690,223691,223692,223761,223762,223763,224058,224064,224065,224066,16110,16111,16112,16113,19180,19181,19182,19183,19184,19185,19186,19187,19188,19189,19190,19435,19436,19437,19438,19439,19440,19441,19442,20634,20635,24871,24872,28464,28465,28466,28467,28468,28469,28470,34225,34226,34227,34228,59431,59432,59433,59434,59435,59436,59437,59438,59439,59440,59441,59442,59443,74777,74778,76810,76811,76812,76813,76814,76815,76816,76817,76818,76819,79762,87489,87490,87491,87492,87493,87494,87495,87496,87497,87498,87507,90344,90345,90656,90657,90658,90730,90731,92268,92269,92270,99991,99992,99993,99994,99995,99996,99997,99998,99999,100000,100001,100002,100003,100004,100005,101481,101482,101483,101484,101485,101486,101487,101488,101489,101490,101491,101492,101493,105062,105063,105064,105065,105066,105067,105068,112384,112385,112386,112387,112388,112389,112390,112391,112392,115534,115535,115687,115688,115689,115690,115691,115692,115693,115694,115695,115696,115697,122554,122555,122556,122557,122558,122559,122560,122561,122562,122563,122564,126508,126509,129523,129524,129525,129526,129527,129528,129529,135140,135141,137714,137715,137716,137717,137718,137719,137720,137721,147043,147044,147045,147046,147047,147048,147049,147050,147051,147052,147053,147054,147734,147735,147736,147737,147738,147739,147740,147741,147742,147897,149953,149954,149955,149956,150907,150908,150909,150910,150911,150912,150913,150914,150915,150916,150917,151009,151010,151011,151012,151013,151014,151015,151016,151222,151223,151224,151225,151226,151227,151228,151229,151258,151259,153967,153968,153969,154240,154241,154242,154243,154244,154245,157366,157367,158186,158187,158188,158189,158190,158191,158192,159105,159106,159107,159108,159109,159110,159111,159112,159113,159114,159115,161180,161181,161182,161183,163011,163012,163013,163014,163015,163016,163017,163018,163019,163020,163021,163022,164707,164708,164709,165060,165061,165062,165873,165874,165875,165876,165877,165878,165879,165880,169026,169027,169028,169792,169946,169947,169948,169949,169950,169951,169952,169953,169954,171813,171814,171815,171816,171817,171818,171819,171820,172521,172522,172523,172524,172525,172526,172527,172528,172529,173161,173162,173163,173164,173165,173166,173167,173626,173627,173628,173629,173630,173631,173632,173633,173634,174446,174447,174448,174449,174450,174451,174452,174453,174454,174455,174456,174457,175427,175428,175429,175430,175431,175432,175679,175680,175681,175682,175683,175684,175685,175686,175687,175688,175689,175690,175691,176156,176157,176158,176159,176160,176161,178877,178878,178879,179930,179931,179932,179933,179934,179935,179936,179937,179938,179939,180773,180774,180775,180776,180777,182128,182592,182593,182594,182595,182596,182597,182598,183250,183251,183252,183253,183254,183255,183337,183976,183977,183978,184985,184986,184987,184988,184989,184990,184991,184992,184993,186101,186102,186103,186104,186105,186745,186746,186747,186748,186749,187383,187384,187385,187386,187387,187388,187389,187390,187391,187392,187815,187816,187817,187818,187819,187820,187821,187822,187823,188229,188230,188231,188232,188233,188234,188235,188236,189120,189121,189122,189123,189124,189292,189293,189294,189295,189296,189297,189298,189299,193573,193574,193575,193576,193577,193578,193579,193580,193581,193582,196878,196879,196880,196881,196882,196883,196884,196885,196886,196887,196888,196889,197015,197016,197017,197018,198456,198457,198458,198459,198460,198461,198462,198463,198464,198465,198466,198467,198468,198508,198509,198510,198511,198512,198513,200152,200153,200154,200155,200156,200157,200158,201701,201702,201703,201704,201705,201706,201707,201708,201709,201710,201711,201712,203610,203611,203612,204622,204623,204624,204625,204626,204627,204628,204629,204630,204631,204632,204633,204634,204717,204718,204719,204720,204721,204722,204723,204724,205683,205684,205685,205686,205687,205688,211213,211214,211215,211216,211217,211218,211219,215617,215618,215739,215740,215741,215742,215743,215744,215745,218381,218382,218383,218384,218385,218386,218387,218388,218389,218390,218391,218392,218461,218462,218463,218464,218465,218466,218467,218989,218990,218991,218992,218993,220113,221582,221583,221584,221585,221586,221587,221588,221589,222207,222208,222209,222210,222211,222212,222213,222214,222215,223088,223089,223090,223091,223092,223093,223094,223095,226015,226016,226017,228029,228030,228031,237826,237827,247354,247355,247356,247477,247478,247479,247480,251577,251578,251579,81372,81373,81374,81375,81376,81377,81378,81379,81380,81381,81382,97397,99601,99602,99603,99604,99605,99606,99607,99608,99609,99610,104286,104287,104288,104289,104290,104291,104292,104293,124981,124982,124983,124984,124985,124986,124987,124988,124989,124990,134521,134522,134523,134524,134525,134526,134527,134528,137344,137345,137346,137347,137348,137349,137350,137351,137882,137883,146191,146192,146193,146194,146195,146196,146197,146198,146199,153639,153640,156754,156755,156756,156757,156758,156759,156760,161778,161779,161780,161781,161782,161783,161784,161785,161786,161787,161788,161789,162932,162933,162934,162935,162936,164802,164803,171005,171006,171007,171008,171009,171010,175159,175160,175161,175162,175163,175636,175637,175638,175639,175640,178205,178206,178207,178208,179271,179272,179273,179274,184780,184781,184782,184783,184784,192293,192294,192295,193570,193571,193572,195047,195048,195049,195050,195051,195052,209709,209710,209711,210271,210272,210273,210274,210275,210276,210277,210278,210279,211044,211045,211046,211047,211995,211996,211997,211998,211999,212000,212001,212002,215490,215491,215492,215493,221529,221530,221531,221532,224637,224638,224639,224640,224641,225149,225150,225151,225152,225153,225154,225155,225251,225252,225253,225254,225255,225256,225257,225258,225399,225400,225401,225402,225403,225404,225690,225691,225692,225693,225694,225695,225696,225701,225702,225703,225704,225705,225706,225707,225708,226635,226636,226637,226638,226639,226640,226641,226802,226803,226804,226805,227100,227101,227102,227103,227104,227105,227913,227914,227915,227916,227917,227918,227919,227920,227921,228965,228966,228967,228968,228969,228970,228971,228972,228973,228974,228975,228976,229013,229014,229015,229016,229683,229684,229685,229686,229687,229688,229689,229690,229691,229692,229693,229694,229695,230215,230216,230217,230218,230219,230220,230221,230222,230223,231050,232406,233429,233430,233431,233432,233433,233434,233435,234205,234206,234207,234208,235176,235177,235178,235179,235207,235208,235576,235577,235578,235579,235580,235612,235613,235614,235615,235616,235617,235618,235619,235620,236583,236584,236585,237814,237815,237816,238252,238253,238254,238255,238256,238257,238258,238259,238260,239922,239923,239924,239925,239926,239927,239928,242279,242280,242281,242282,242283,242284,242285,242286,242906,242907,242908,242909,244087,244088,244089,244090,244091,244092,244093,244094,244095,245150,245151,245152,245191,245192,245193,245194,245195,245196,245197,245468,245469,245470,245789,245790,245791,245792,246360,246361,248221,248222,248223,248224,248225,248226,248227,248769,248770,248771,248772,248773,248774,248775,248776,248777,248778,248779,248905,248906,248907,251275,251276,251277,251278,251279,251280,251281,251282,251472,251473,251474,251475,251532,251597,251598,251599,251600,251601,251689,251690,251691,251692,251693,251694,251695,251696,252123,252124,252125,252126,252127,252128,252129,252270,252271,252875,252876,252877,252878,252879,252880,252881,253136,253137,253138,253139,254180,254181,254182,254427,254428,254429,254430,254431,254432,254433,254569,254570,254571,254572,254573,254574,254575,254576,254577,255270,255271,255272,255273,255274,256044,256045,256046,256047,256048,256214,256215,256216,256217,256218,256243,256244,256245,256246,256247,256349,256350,256351,256352,256353,256354,256355,256356,256357,256358,257610,257611,257612,257613,257614,257615,257616,257617,257618,259316,259317,259318,259319,259320,259321,259322,260806,260807,260808,260809,260837,260838,260839,260840,260841,260842,260843,260844,263716,263717,263718,263719,263720,263721,263722,263723,263724,263725,263726,263987,263988,263989,263990,263991,263992,263993,264061,264062,264063,264064,264065,264066,264302,264303,264304,264305,264306,264307,264308,264309,266192,266193,266194,266195,266901,266902,266903,266904,266905,267338,267339,267340,267341,267342,267343,267344,267345,269036,269037,269038,269039,269040,269041,269042,269043,269449,269450,269451,269452,269453,269454,269455,269456,269734,269735,269736,271446,271447,271448,271449,271450,271451,271452,271453,271454,271455,271647,271648,271649,271650,271651,271652,8528,8529,8530,8531,117466,117467,117468,148389,148390,148391,148392,148622,148623,148624,148625,148626,148627,148628,148629,151266,151267,151268,151269,156523,156524,156525,166821,166822,166823,166824,166825,174403,174404,174405,174406,174407,174408,174409,174410,177817,177818,177819,177820,177821,177822,177823,177824,177825,177826,177827,177828,192855,192856,192857,192858,192859,192969,192970,192971,192972,192973,192974,192975,192976,195352,195353,195354,195355,195356,198209,198210,198211,198212,198213,204749,204750,204751,204752,204753,206850,206851,206852,206853,211806,211807,211808,211809,216398,216399,216400,216401,216402,223115,223116,223117,223118,223119,232955,232956,232957,232958,234420,234421,234422,240590,240591,240592,240593,240594,240595,240596,240597,250552,250553,250554,250555,250556,250557,250558,250559,250560,251904,251905,251906,251907,251908,251909,251910,251911,258766,258767,258768,258769,258770,258771,258772,259270,259271,259272,259273,259274,259275,259276,262668,262669,262670,262671,262672,262673,262674,264399,264400,264401,264402,273271,273272,273273,273470,273471,273472,273473,274042,274949,274950,275627,275628,275629,275808,275809,275810,275845,275846,275847,276108,276109,276110,276111,276112,276610,276611,276612,276613,276655,276878,276879,276880,276881,277349,277350,277628,277629,277630,277631,277645,277646,277647,277958,277959,277960,278824,278913,278914,278915,278916,280321,280322,280323,280324,280339,280340,280341,280342,280494,280495,280496,281167,281168,281169,281709,281710,281768,281769,281770,281924,281925,281926,281927,281928,282268,282269,282270,282328,282329,282330,282331,282401,282402,282403,282404,282405,282406,282514,282515,282516,282517,282518,282519,282520,283054,283204,283205,283284,283285,283671,283672,283673,284162,284250,284251,284252,284709,284710,284711,284712,284774,284775,284776,284777,284792,284793,284794,284861,284862,284916,284917,284918,284962,284963,284964,284965,284966,285897,285898,286680,286681,286682,286683,287082,287083,287084,287085,287288,287289,287290,287345,287346,287347,287348,287349,287740,287741,287742,287743,288352,288353,288354,288383,288384,288385,288871,288872,289077,289078,289079,289238,289239,289250,289251,289252,289253,289910,289911,289927,289928,289929,290470,290471,290472,290473,290766,290767,290768,290769,291209,291210,291211,291303,291304,291342,291343,291344,291345,291499,291500,291501,291502,291503,291504,291505,291740,291741,291742,291816,291817,291818,291819,291899,291900,291930,291931,291932,291933,291934,292231,292232,292233,292513,292514,292515,292973,292974,292975,293062,293063,293064,293065,293225,293226,293654,293710,293711,293712,5739,5740,5741,5742,14178,14179,14180,14181,14182,14183,14184,14185,14186,14187,14188,14189,14190,14191,14192,14193,14194,14195,20397,20398,20399,20400,20401,20402,20403,20404,20405,20406,20407,20408,26018,26019,26020,29154,29155,32213,32214,37425,37426,37427,37428,38458,38459,40985,40986,40987,41134,41135,41136,41137,41138,41139,41140,41141,45872,45873,48002,48003,48004,48005,48006,49746,49747,62242,62243,62244,62245,62246,62247,62248,65724,65725,65726,65727,65728,69016,71653,71654,71655,71656,74026,74481,74482,77520,77521,77522,77523,77524,77525,77526,77527,77528,77529,77530,78194,78195,81031,81032,81033,81034,81035,81036,81037,81038,83797,83798,86441,86442,86443,86444,86445,86446,86447,86448,86449,86450,86451,86452,86993,86994,86995,86996,86997,86998,86999,89033,89034,89035,92676,92677,95970,95971,95972,98640,98641,98642,98643,98644,98645,98646,100176,100177,100178,102059,102060,102061,102062,104855,104856,104857,116906,116907,122873,122874,124459,124460,124461,124462,124463,124464,124465,124466,127928,127929,127930,127931,127932,127933,127934,127935,127936,128994,128995,131795,139807,139808,139809,139810,139811,139812,139813,139814,139815,139816,139817,143849,143850,143851,143852,143853,143854,143855,143856,143857,148230,150499,150500,150501,150516,150517,150518,150519,150520,150521,150522,153985,158905,161608,161609,161610,161611,161612,162153,162154,162155,162156,162157,162158,162686,162687,162688,165469,165470,165471,165472,165473,165521,168965,168966,168967,168968,168969,171192,171193,172602,172603,176036,176037,176038,179797,179798,179799,179800,180049,182129,182130,183040,183041,183042,183043,183044,187006,187007,187008,191627,191628,191629,191630,191631,195856,195857,197019,199844,199845,199846,199847,199848,199849,199850,201578,201579,201580,202161,202162,204363,204364,204365,209984,209985,209986,209987,218297,218298,218299,219993,219994,219995,219996,219997,223193,223194,223195,223196,223197,225643,225644,225645,225646,225647,225648,243453,243454,245618,245619,245620,246398,246399,246400,255351,255352,260111,260112,260113,260114,262685,262686,262687,263201,263202,263203,263204,263873,263874,263875,264048,264049,264050,264051,268694,268695,268696,268697,268698,268699,272638,272639,273437,273438,273439,275682,275683,275684,275685,279736,279737,279738,279739,294954,294955,294956,294957,295504,295505,295506,296692,296693,296694,296695,303454,303455,303456,303457,303636,303637,303638,303639,303660,303661,303662,303908,303909,303910,303911,303912,304896,304897,304898,304899,304900,6820,6821,6822,13623,13624,13625,13626,13627,14094,14095,19246,19247,19248,20871,20872,20873,22833,22834,22835,22836,23307,24709,24710,24711,24712,24713,24714,24715,24716,24717,24718,24719,27788,27789,27790,27791,27792,27793,27794,27795,27796,30338,30339,30340,30341,36284,36285,43477,43478,44227,44228,44229,44230,44231,44232,44233,44338,44339,44340,44341,44342,44343,44344,44345,44346,44347,44348,44349,44350,45141,45142,45143,45144,45576,45577,45578,45579,45580,45581,45582,45583,45584,45585,45586,45587,45588,45956,45957,45958,49158,49159,49160,49161,50077,50078,51355,51356,51357,51358,51359,51360,51361,51362,51363,53279,53280,54640,54641,54642,57026,57027,57028,58652,58653,58654,58655,59045,59046,59047,59048,59049,59050,60576,60577,62567,62568,62569,62570,62571,62572,62573,62574,62575,62576,62577,62578,62579,62580,62581,63386,63387,63388,63389,64152,64153,74060,74061,74062,76996,76997,86308,86309,87900,87901,87902,87903,89851,89852,89853,89854,89855,90377,90378,90379,96892,96893,96894,100019,102699,102700,102701,102702,102703,102704,102705,102706,102707,102708,102709,102710,102711,102712,102713,102714,106679,109642,109643,109644,111941,111942,111943,111944,111945,111946,111947,111948,111949,113487,116958,116959,116960,116961,116962,116963,116964,116965,117848,117849,124863,124864,124865,124866,124867,124868,124869,124870,124871,124872,124873,133580,133581,133582,133583,133584,133585,133586,133587,133588,133589,133590,133591,133592,133593,133594,133595,134308,134309,134310,134311,134670,134671,138316,138317,138318,141993,141994,141995,143926,143927,143928,143929,143930,143931,143932,143933,143934,143935,143936,143937,143938,145253,145254,145255,145435,147620,147621,147622,148176,148177,148178,148179,148689,148690,150719,156163,156164,156165,156784,156785,156786,156787,156788,160613,160614,160615,160616,160617,160618,169153,169154,171555,176171,176172,176173,176678,178437,178438,178439,178440,178441,178442,178443,178444,178445,178446,178447,178448,178449,179237,179513,179514,179515,185402,185403,185692,187256,187257,187258,187259,187260,187261,187262,189282,189283,189284,189285,189286,192286,197763,197764,197765,197766,197767,198947,198948,198949,198950,198951,198952,201857,201872,201873,201874,202754,202755,202756,204928,204929,204930,204931,204932,204933,204934,204935,207114,207115,207116,207280,211546,215520,218185,218186,218187,218999,219000,219001,219002,219003,219004,223052,223053,223054,229774,229775,233537,234298,237828,237829,237830,237831,237832,237833,237834,240693,240694,240695,245208,245209,245210,255056,255057,257668,257669,257670,257671,257985,257986,257987,257988,257989,269551,269552,270154,270155,270156,281676,281677,3468,3469,3470,4492,4493,4494,4495,7266,7267,7268,7269,7270,7271,7272,7273,7274,7275,7276,7277,7278,7279,7280,7281,7282,7283,7284,7285,7286,7287,7288,9317,9318,9319,9320,11160,11161,11162,20301,20302,20303,20304,20305,20306,22257,22258,22259,22260,22261,22262,22263,22264,22265,22266,22267,22268,22269,24399,24400,24401,24402,24403,32569,32570,32571,32572,32573,33171,33172,34903,34904,34957,34958,34959,34960,37155,37156,37157,37158,37159,37160,37161,37162,37163,37164,42171,42172,42173,42174,42175,42176,45637,45638,45639,45640,45641,45642,46491,46492,46493,46494,46782,46783,46784,46785,46786,46787,46788,46789,46790,46791,46792,46793,49048,49049,49050,49051,49983,49984,49985,49986,49987,49988,49989,49990,49991,50617,50618,50619,50620,50621,50622,50623,50624,50625,51945,51946,51947,52509,52510,52511,52512,52513,52514,52515,52516,57907,57908,59293,59294,59399,59400,59401,59402,59470,59471,60221,60222,60223,64041,64042,64043,64044,64045,64046,65134,65135,66146,68720,68721,68722,68723,68724,68725,68726,68727,68728,68729,70458,70981,70982,70983,72690,72691,72702,72703,72704,72705,72706,72707,72708,72709,72710,72711,72759,76662,76663,81343,81344,81345,81346,81347,81348,81349,81350,81351,81352,81353,83870,83871,83872,83873,83874,83875,83876,83877,83878,83879,86094,88884,88885,88886,88887,88888,88889,88890,88891,88892,91591,91592,93328,93329,93799,93800,93801,93802,93803,93804,93805,93806,97346,97347,97348,97349,97350,97351,97352,97353,97354,97355,97834,97835,97836,98735,98736,98737,106736,107136,107137,107138,108708,110816,112135,112136,112137,112138,112139,112140,112141,112142,112143,112144,112784,112785,112786,112787,112788,112789,112790,112791,112792,112793,112794,115759,116230,116231,116232,118211,118212,118213,118214,118215,118216,118217,118218,118219,118220,121064,121065,121066,121067,121068,121069,121070,121071,121072,121073,121530,121651,121652,121653,121654,121655,121656,121657,121658,121659,121660,121661,121664,121665,121666,121667,121668,121669,121670,121671,121672,121673,121674,121675,121676,121677,121678,123149,124355,124356,124357,124358,124359,124360,124361,124362,124363,124364,124365,126177,133395,133396,134848,134849,134850,134851,134852,134853,134854,139314,139315,139316,139317,139318,140228,140229,140230,140231,140232,140233,140234,140235,140236,140237,140238,141961,142179,142180,145470,145471,145472,145473,145474,145475,145476,145477,151248,151249,151250,151251,151252,151668,151669,151670,154467,154468,154469,154470,154471,154472,160261,160262,160263,162424,162425,162426,163258,163259,163260,163261,170714,171492,171493,171494,175888,175889,175890,176686,179000,179001,179002,179003,179004,181376,181377,181378,181379,181380,181381,181382,184159,184160,184161,184162,184163,184164,184165,184166,188508,188509,188510,188511,196081,196082,196083,196084,205455,205456,205457,209906,209907,209908,213538,213539,213540,215779,215780,215781,216119,216120,218811,218812,218813,221904,221905,223731,223732,223733,223734,253162,253163,253164,253165,266686,266687,266688,266689,268644,268645,280681,280682,280683,280684,280685,280686,292273,292274,292275,292276,292277,292278,4456,4457,15450,15451,15452,15453,15454,15455,15456,15457,15458,15459,15460,15461,15462,15463,15464,15465,15466,15467,15468,15469,15470,19307,19308,19309,19310,19311,19312,19313,19314,19315,19316,19317,19318,19319,22634,22635,22636,22637,22638,22639,22640,22641,22642,22643,22644,22645,22646,22647,26081,26082,26083,26084,26085,26086,26087,26088,26089,26090,26091,26092,28087,28088,29914,29915,29916,29917,29918,29919,29920,29921,29922,29923,29924,29925,29926,29927,29928,29929,33267,33268,33960,33961,39338,39339,39340,39341,39342,47097,47098,47187,47188,47189,47190,47191,47192,47193,47194,47195,47196,47197,47198,47199,47200,47201,47202,47203,47204,47205,47206,50382,50383,52222,52223,52224,52225,52226,52227,52228,52229,52230,52231,52232,52233,53235,53236,53237,53238,53239,53240,53241,53242,53243,53244,53245,53246,53247,53248,53249,53250,53251,53252,56461,56462,56463,56464,58039,58040,66076,66077,66078,66079,66080,66081,66082,66083,66084,66085,66086,66087,66088,69809,69810,69811,70207,70208,70209,71645,71646,71735,71736,71737,73679,73680,73681,73682,73683,73684,73685,74176,79374,79375,79376,79377,79378,79379,79380,79381,79382,79383,79384,80433,80434,80435,85169,85170,85171,85172,85173,85174,85175,85176,85177,85178,85179,85180,85181,85182,85183,85184,87046,87047,87048,89275,89276,89277,98174,99808,99809,99810,99811,99812,99813,99814,99815,99816,99817,99818,101419,101420,101421,101422,101423,101424,101425,101426,101427,101428,101429,101430,101431,101432,101433,101434,106479,106480,106481,113140,113141,113142,113143,113144,113145,113146,113147,113148,113149,113150,113680,113681,113682,113683,113684,113685,113686,113687,113688,113689,113690,114110,114111,114112,122848,122849,129390,129391,129392,129393,131270,131271,131751,134437,134438,134439,134440,138362,138363,138364,138365,138366,145724,145725,145726,145727,145728,148141,148142,153213,156411,156412,156413,158420,158421,158422,163197,163198,163199,163200,163201,163748,163749,163750,163751,163951,163952,164005,164006,164007,165130,165131,165433,166982,166983,166984,166985,171456,171457,171458,173702,173703,173704,175766,175767,175768,178397,178398,180713,180714,180715,182880,182881,182882,183742,187451,187452,187453,187975,187976,188375,188966,191803,191804,191893,191894,192453,196471,196472,196473,197722,197723,197724,197725,198926,198927,198928,198929,198930,200777,200778,200779,200780,202580,202581,202582,202583,202584,203740,204945,204946,204947,204948,208268,208269,208270,208271,208272,208273,208274,211323,211324,211496,211497,215697,215698,216114,216115,216116,216117,220030,220031,220032,221652,221653,221755,221756,221946,221947,222189,222190,222191,223486,223487,224117,226018,226019,226020,230819,238296,238297,238298,238299,238300,238301,240296,240297,240298,267137,267138,267139,267140,269137,269138,269139,269140,269141,284407,284408,284409,284410,284411,284412,284413,286197,288138,288139,288140,288141,288142,288143,3464,3465,3466,3467,6823,6824,6825,6826,6827,8166,8167,8168,8169,8170,8171,8172,8173,8174,8175,8176,8177,8178,8179,8180,8909,8910,8911,8912,8913,8914,8915,8916,8917,8918,8919,8920,8921,8922,8923,8924,8925,8926,8927,8928,8929,15342,15343,15344,15345,15346,15347,15348,15349,15350,15351,15352,15353,15354,15355,15356,15357,15358,15359,16759,16760,16761,16762,17281,17282,17283,17284,19047,19048,19049,19050,19051,19052,19053,19054,19055,19056,19057,19058,19059,19060,21051,21052,21589,21590,21591,21592,21593,21594,21595,21596,24850,24851,24852,24853,24854,28304,28305,28306,35018,35019,36147,36148,36149,36150,40459,40460,40461,40462,40463,40464,49106,49107,49840,49841,50230,50231,50232,50233,50234,50235,50236,50237,50238,50239,50240,50241,50242,50243,50244,50245,51177,51178,51179,51180,51181,51182,51183,51184,51185,51186,51187,51188,52497,52498,52499,52500,54038,54039,54040,54041,54042,54043,54044,54045,54046,54047,54048,54049,54050,54051,58365,58366,58367,58368,59751,59752,59753,59754,59755,59756,59757,59758,59759,59760,60550,60551,60552,60553,64004,64005,64006,64007,64008,64009,64010,64011,64012,64013,64014,64015,64016,64017,64018,64019,64020,64021,66629,66630,66631,66632,66633,66634,66635,66636,66637,66638,66639,66640,66641,66642,66643,66644,75257,75258,75259,75260,75261,75262,75263,75264,75265,75588,75589,82586,82587,82588,82589,82590,82591,82592,82593,82594,82595,82596,82597,82598,82599,82600,82601,82730,82731,82732,82733,82734,82735,82736,82737,82738,82739,82740,82741,82742,82743,83698,83699,90036,90037,90038,90039,90040,90041,90042,93412,93413,93414,93415,93416,93417,93418,93419,93420,93421,93422,93423,93424,93425,93426,93427,93573,93574,93575,93576,93577,93578,93579,93580,104091,104092,104093,104094,104095,104096,104097,104098,104099,104100,104101,104102,104103,104104,104470,104471,104472,104960,104961,104962,104963,104964,104965,104966,104967,104968,104969,104970,104971,104972,104973,104974,104975,104976,104977,107650,107651,107652,107653,107654,107655,107656,107657,107658,107659,107660,107661,107662,107663,111413,111414,111415,111764,111765,111766,111767,111768,111769,111770,111771,111772,111773,111774,111775,111776,111777,111778,111779,111780,112434,112435,112436,112437,112438,112439,112440,113622,113623,113624,119081,119082,119083,119084,119085,119086,119087,119088,119089,119090,119091,119092,119093,123178,123179,123180,123181,123182,123183,123184,123185,123186,123187,123188,123189,123190,123191,123192,123313,123314,123315,123316,123317,123318,123319,123320,123321,123322,123323,123324,123325,123326,123327,124711,124712,124713,124714,124715,124716,124717,124718,124719,124720,124721,128044,128045,128046,128047,128048,128049,128050,128051,128052,128053,128054,128055,128056,128057,129451,129452,129453,135213,135214,135215,135216,135217,135218,135219,135220,135221,135222,135223,135224,135225,135226,139558,139559,139560,139561,139562,139563,139564,139565,139566,139567,139568,139569,139570,139571,142504,142505,142506,142507,142508,142509,142510,142511,142512,142513,142514,142515,142516,142517,142518,142519,151174,152387,152388,152389,162136,162137,162138,162139,162140,162141,162142,163257,163634,163635,165348,165349,165350,165351,165352,165353,165434,170651,170652,170653,171477,171478,171479,171480,171481,171794,171795,171796,173194,173195,173196,173500,173501,180866,183659,183660,183661,183662,183663,183664,183665,184538,186572,186573,186574,186575,186986,186987,188549,188550,190096,190097,190098,190920,190921,190922,190923,190924,190925,193874,193875,196234,196235,196236,196237,196238,196239,196240,204882,204883,204884,204885,205714,206040,206041,206042,206043,206044,206045,207378,207379,207380,207381,207603,207604,211427,212064,212065,212066,212067,212068,212069,216301,217219,217220,222874,232599,232600,256023,256024,256025,256026,258440,258441,258442,258443,260764,260765,260766,260767,260768,260769,266805,266806,266807,266808,279102,281408,281409,282048,282049,282050,282051,287613,287614,287615,287616,287617,290707,290708,290951,290952,290953,290954,291913,291914,291915,291916,291917,291918,291919,3837,3838,3839,3840,3841,3842,3843,18553,18554,18555,18556,18557,18558,18559,18560,18561,18562,18563,18564,18565,18566,27167,27168,27169,27170,27171,28660,28661,28662,28663,33307,33308,33309,33310,33311,33312,33313,33314,33315,33316,33317,33318,33319,33320,35020,35021,35022,35023,35024,35025,35026,35027,35028,35029,35030,36717,36718,36719,36720,36721,36722,36723,36724,36725,36726,36727,36728,36729,36730,36731,41211,41212,41213,41214,41215,41216,41217,41218,41219,41220,41221,41222,41223,41224,41225,41226,41227,41228,47391,47392,47393,47394,47395,47396,47397,47398,47399,47400,47401,47402,47403,47404,47405,54801,54802,54803,54804,54805,54806,54807,54808,54809,54810,54811,54812,54813,57588,57589,57590,57591,57592,57593,57594,57595,57596,57597,64952,64953,66233,66234,66235,66236,66237,66238,66239,66240,66241,66242,66243,68794,68795,68796,68797,69481,69482,69483,69484,69485,69486,69487,69488,69489,69490,69491,69492,75618,75619,75620,75621,75622,75623,75624,75625,75626,75627,75628,75629,75630,77570,77571,77572,77573,77574,77575,77576,77577,77578,77579,77580,77581,77582,77967,77968,77969,77970,77971,77972,77973,77974,79953,79954,79955,79956,79957,79958,79959,79960,79961,79962,79963,79964,79965,80016,80017,80018,80019,80020,80021,80022,80023,80194,80195,80196,80197,80198,81318,81319,81320,81321,83644,83645,83646,83647,83648,83649,83650,83651,83652,83653,83654,84223,84224,84225,90390,90391,90392,90821,90822,90823,96625,96626,96627,96628,96629,96630,96631,96632,96633,96634,96635,96636,96637,97116,97117,97118,97119,97120,97121,97122,97123,97124,97125,97126,97127,97128,99950,99951,99952,100140,100141,100142,102469,102470,102471,107357,107358,107359,109433,109434,109435,109436,109437,109438,109439,109440,109441,109442,109443,109444,109445,112011,114193,114194,114195,114196,114197,114198,114199,114200,114201,114202,114203,114204,114205,117144,117145,117146,117147,117148,117149,117150,117151,117152,117153,117154,118665,118666,118667,118668,120048,120049,120050,120051,120440,120441,120442,122418,122419,122420,122421,125314,125315,125316,125317,125318,125319,125320,125321,125322,125323,125324,125325,125326,125652,125653,125654,125655,125656,125657,125658,125659,125660,125661,125662,125663,125664,125665,125666,127665,127666,127667,127668,127669,127670,127671,127672,127673,127674,127675,127676,127677,131486,131487,131488,131489,131490,131491,131492,131493,131494,131495,131496,137125,137126,137127,137128,137129,137130,137131,137132,137133,137134,137135,137136,137137,137138,137139,138202,138203,138204,138205,138206,138207,138208,138209,138210,138211,138212,138213,138214,138549,138550,138551,138552,138553,138554,138555,138556,138557,138558,138559,138560,138561,140320,140321,140322,140323,140324,140325,140326,140327,140328,140329,140330,140331,140332,140947,140948,140949,146467,146468,148441,148442,148443,148444,148445,148446,148447,148448,148449,148450,148451,148452,148453,148562,148563,148564,148565,148566,148567,155222,155223,155224,155225,155226,155227,155228,155229,155909,155910,155911,155912,156734,156735,156736,156737,156738,156739,156740,156741,156742,156743,156744,156745,156746,156747,157023,157024,157025,159132,159133,159134,159135,159136,159137,159138,160038,160039,160040,160041,160042,160043,160044,162030,162031,162032,162033,162034,162035,162339,165165,165166,165167,165168,165169,165170,165171,165398,165399,166222,166223,166224,166225,166226,166227,167536,167537,167538,167539,167540,167541,167542,167543,167544,167545,167546,167547,167548,167549,168633,168634,168635,168636,168637,168638,168639,169360,169361,169362,170638,170639,170640,170641,170642,170643,170644,170645,170646,171639,171640,171641,174526,174527,174528,174529,174530,174531,174919,174920,174921,174922,174923,174924,174925,174926,174927,179875,179876,179877,179878,180050,180051,180052,180053,180054,180055,180056,186001,186002,186003,186520,186521,186522,186523,186524,186598,186599,186600,186601,186602,186603,187873,187874,187875,187876,187877,190102,190103,190104,190105,190106,190107,190634,190635,190636,190637,190638,190639,190640,192018,192019,192020,192021,192022,192023,193376,193377,193378,193379,193380,193381,193382,195154,195155,195156,195157,195158,195159,195160,196400,196401,196402,199278,199279,199280,199281,199282,199283,199284,199285,199286,199287,199288,199289,199290,199291,199397,199398,199878,199879,199880,202455,202456,206529,208415,208416,208417,208418,208419,208420,208421,208422,208423,208424,208425,208426,208427,208428,210921,210922,210923,210924,210925,210926,210927,214809,214810,214811,214812,214813,214814,215477,215521,215522,215523,219818,219819,219820,219821,219822,219823,219824,221127,222205,222206,232306,232307,232308,232309,250478,250479,250480,252256,252257,252258,252259,256842,256843,256844,262488,262489,262490,262491,262492,262493,262494,66213,66214,69173,69174,70036,70037,70038,70039,70040,70041,70042,70043,70044,70045,71279,71280,71281,71282,71283,71284,71285,71286,71287,71288,71289,71290,71291,74598,74599,74600,74601,76738,76739,76740,76741,76742,76743,76744,76745,80133,80134,80135,80136,80137,80138,80139,80140,80141,80142,80143,80144,81429,81430,81662,81663,81664,81665,81666,81667,81668,82346,82347,82348,82349,82350,82351,82352,82353,82354,82355,82356,82470,82471,82472,82473,82474,82475,82476,82477,82478,82479,82480,83713,83714,83715,83716,83717,83718,83719,83720,83721,83722,83723,83724,83725,86025,86026,86027,86028,87321,87322,87323,87324,87325,87326,87327,87328,87329,87330,87331,87770,87771,87772,87773,96096,96097,96098,96099,96514,96515,96516,96517,96518,96519,96520,96521,96522,96523,96524,96525,96526,99705,99706,99707,99708,99709,99710,99711,99712,99713,99714,99715,99716,99717,100301,100302,100303,100304,100305,100306,100307,100308,100309,100310,100311,104390,104391,104392,104393,104394,104395,104396,104397,106564,106565,106566,106567,111713,111714,111715,111716,111717,111718,111719,111720,111721,111722,111723,112823,112824,112825,112826,112827,112828,112829,112830,112831,112832,112833,117432,117433,117434,117435,117436,117437,117438,117439,117440,117441,121836,121837,121838,121839,121840,121841,121842,121843,121844,121845,121846,123776,123777,123778,123779,123780,123781,123782,123783,123784,123785,124130,124131,124132,124133,124134,124135,124136,124137,124138,124139,124140,124141,124142,125911,125912,125913,125914,125915,125916,125917,125918,125919,125920,126056,126057,126058,126205,126206,127196,127197,127198,127199,127200,127201,127202,127203,127204,127205,127206,127207,134725,134726,134727,134728,134729,134730,134731,134732,134733,134734,134735,137163,137164,137165,137166,137167,137168,137169,137170,137171,137172,137173,137174,137175,142475,142476,142477,142478,142479,142480,142481,142482,142483,142484,146679,146680,146681,147996,152181,152182,152183,153084,153085,153086,153087,154287,155165,155166,155167,162145,162146,162147,163921,165332,165333,165334,165335,165336,165337,165338,170724,171922,173918,173919,173920,174674,176687,176688,176689,177148,179152,179153,179154,182149,182150,182151,182152,183248,183249,184270,184271,184272,184273,184924,184925,184926,190114,190115,190116,191429,191430,191431,194215,194216,194217,197403,197404,197405,197406,198320,198321,198439,198440,198441,198442,202275,205630,205631,209483,209623,209624,209625,209626,209974,209975,209976,210798,210799,210800,213423,213424,213425,213784,213785,213786,213787,214235,214236,214237,214368,216059,216593,216594,216595,216596,216597,216598,216599,219992,222495,224090,224091,224699,224700,224701,224702,224703,224704,228889,228890,228891,229865,229866,229867,236599,236600,236601,237898,237899,237900,238118,240280,240281,240282,240283,240284,240285,240286,240499,240500,240501,240502,240503,240504,240505,246755,246756,246757,246758,249646,249647,249648,251054,251055,251056,251433,251434,251435,255453,255454,255455,257566,257567,257568,257569,258801,258802,258803,258804,259571,259572,259573,260122,260123,260124,261870,261871,261872,264134,264135,264136,265037,265038,265039,266733,266734,266735,268866,268867,268868,268869,271219,271220,271221,271584,271585,271586],"data":[["c1ccccc1","none","c1ccccc1",3,3],["c1ccc(-c2ccccc2)cc1","[cH&r6,CH&r5:1]>>[#6:1](-[c]1[ch]ccc[ch]1)","c1ccccc1",3,3],["c1ccc2ccccc2c1","[cH&r6:1][cH&r6:2]>>[c:1]2cccc[c:2]2","c1ccccc1",3,3],["C1=CCC=C1","[c:0]1[ch:1][ch][c:3][c!r5:4][c!r5:5]1>>[c:0]1[CH2:1][c:3][c:4][c:5]1","c1ccccc1",3,3],["C(=Cc1ccccc1)c1ccccc1","[ch&r6,CH1&r5:1]>>[*:1](-C=C-c1ccccc1)","c1ccccc1",3,3],["C(#Cc1ccccc1)c1ccccc1","[ch&r6,CH1&r5:1]>>[*:1](-C#C-c1ccccc1)","c1ccccc1",3,3],["c1ccncc1","[ch&r6:0]>>[nr6:0]","c1ccccc1",3,3],["c1ccc(Nc2ccccc2)cc1","[ch&r6,CH1&r5:1]>>[*:1](-N-c1ccccc1)","c1ccccc1",3,3],["O=c1ccocc1","[ch:1]1[c:2][c:3][ch:4][c:5][c:6]1>>[o:1]1[c:2][c:3][C:4](=O)[c:5][c:6]1","c1ccccc1",3,3],["c1ccc(-c2ccc(-c3ccccc3)cc2)cc1","[cH&r6,CH&r5:1]>>[#6:1](-[c]1[ch]ccc[ch]1)","c1ccc(-c2ccccc2)cc1",3,3],["c1ccc(-c2ccccc2-c2ccccc2)cc1","[cH&r6,CH&r5:1]>>[#6:1](-[c]1[ch]ccc[ch]1)","c1ccc(-c2ccccc2)cc1",3,3],["c1ccc(-c2cccc(-c3ccccc3)c2)cc1","[cH&r6,CH&r5:1]>>[#6:1](-[c]1[ch]ccc[ch]1)","c1ccc(-c2ccccc2)cc1",3,3],["c1ccccc1","[c&r6,C&r5:1](-[c]1[ch]ccc[ch]1)>>[*:1]","c1ccc(-c2ccccc2)cc1",3,3],["c1ccc2c(-c3cccc4ccccc34)cccc2c1","[cH&r6:1][cH&r6:2]>>[c:1]2cccc[c:2]2","c1ccc(-c2ccccc2)cc1",3,3],["c1ccc2cc(-c3ccc4ccccc4c3)ccc2c1","[cH&r6:1][cH&r6:2]>>[c:1]2cccc[c:2]2","c1ccc(-c2ccccc2)cc1",3,3],["C1=CC(C2=CCC=C2)=CC1","[c:0]1[ch:1][ch][c:3][c!r5:4][c!r5:5]1>>[c:0]1[CH2:1][c:3][c:4][c:5]1","c1ccc(-c2ccccc2)cc1",3,3],["C1=CCC(C2=CC=CC2)=C1","[c:0]1[ch:1][ch][c:3][c!r5:4][c!r5:5]1>>[c:0]1[CH2:1][c:3][c:4][c:5]1","c1ccc(-c2ccccc2)cc1",3,3],["C(=Cc1cc(C=Cc2ccccc2)cc(-c2ccccc2)c1)c1ccccc1","[ch&r6,CH1&r5:1]>>[*:1](-C=C-c1ccccc1)","c1ccc(-c2ccccc2)cc1",3,3],["C(=Cc1ccccc1-c1ccccc1C=Cc1ccccc1)c1ccccc1","[ch&r6,CH1&r5:1]>>[*:1](-C=C-c1ccccc1)","c1ccc(-c2ccccc2)cc1",3,3],["C(=Cc1cccc(-c2cccc(C=Cc3ccccc3)c2)c1)c1ccccc1","[ch&r6,CH1&r5:1]>>[*:1](-C=C-c1ccccc1)","c1ccc(-c2ccccc2)cc1",3,3],["C(=Cc1cccc(C=Cc2ccccc2)c1-c1ccccc1)c1ccccc1","[ch&r6,CH1&r5:1]>>[*:1](-C=C-c1ccccc1)","c1ccc(-c2ccccc2)cc1",3,3],["C(=Cc1ccc(-c2ccc(C=Cc3ccccc3)cc2)cc1)c1ccccc1","[ch&r6,CH1&r5:1]>>[*:1](-C=C-c1ccccc1)","c1ccc(-c2ccccc2)cc1",3,3],["C(#Cc1ccccc1-c1ccccc1C#Cc1ccccc1)c1ccccc1","[ch&r6,CH1&r5:1]>>[*:1](-C#C-c1ccccc1)","c1ccc(-c2ccccc2)cc1",3,3],["C(#Cc1cccc(-c2cccc(C#Cc3ccccc3)c2)c1)c1ccccc1","[ch&r6,CH1&r5:1]>>[*:1](-C#C-c1ccccc1)","c1ccc(-c2ccccc2)cc1",3,3],["C(#Cc1cccc(C#Cc2ccccc2)c1-c1ccccc1)c1ccccc1","[ch&r6,CH1&r5:1]>>[*:1](-C#C-c1ccccc1)","c1ccc(-c2ccccc2)cc1",3,3],["C(#Cc1ccc(-c2ccc(C#Cc3ccccc3)cc2)cc1)c1ccccc1","[ch&r6,CH1&r5:1]>>[*:1](-C#C-c1ccccc1)","c1ccc(-c2ccccc2)cc1",3,3],["C(#Cc1cc(C#Cc2ccccc2)cc(-c2ccccc2)c1)c1ccccc1","[ch&r6,CH1&r5:1]>>[*:1](-C#C-c1ccccc1)","c1ccc(-c2ccccc2)cc1",3,3],["c1cncc(-c2cccnc2)c1","[ch&r6:0]>>[nr6:0]","c1ccc(-c2ccccc2)cc1",3,3],["c1cc(-c2ccncc2)ccn1","[ch&r6:0]>>[nr6:0]","c1ccc(-c2ccccc2)cc1",3,3],["c1ccc(-c2ccccn2)nc1","[ch&r6:0]>>[nr6:0]","c1ccc(-c2ccccc2)cc1",3,3],["c1ccc(Nc2cc(Nc3ccccc3)cc(-c3ccccc3)c2)cc1","[ch&r6,CH1&r5:1]>>[*:1](-N-c1ccccc1)","c1ccc(-c2ccccc2)cc1",3,3],["c1ccc(Nc2ccc(-c3ccc(Nc4ccccc4)cc3)cc2)cc1","[ch&r6,CH1&r5:1]>>[*:1](-N-c1ccccc1)","c1ccc(-c2ccccc2)cc1",3,3],["c1ccc(Nc2ccccc2-c2ccccc2Nc2ccccc2)cc1","[ch&r6,CH1&r5:1]>>[*:1](-N-c1ccccc1)","c1ccc(-c2ccccc2)cc1",3,3],["c1ccc(Nc2cccc(Nc3ccccc3)c2-c2ccccc2)cc1","[ch&r6,CH1&r5:1]>>[*:1](-N-c1ccccc1)","c1ccc(-c2ccccc2)cc1",3,3],["c1ccc(Nc2cccc(-c3cccc(Nc4ccccc4)c3)c2)cc1","[ch&r6,CH1&r5:1]>>[*:1](-N-c1ccccc1)","c1ccc(-c2ccccc2)cc1",3,3],["O=c1cccc(-c2cccc(=O)o2)o1","[c:1]1[c:2][ch:3][ch:4][c:5][c:6]1>>[c:1]1[c:2][o:3][c:4](=O)[c:5][c:6]1","c1ccc(-c2ccccc2)cc1",3,3],["O=c1cc(-c2ccoc(=O)c2)cco1","[c:1]1[c:2][ch:3][ch:4][c:5][c:6]1>>[c:1]1[c:2][o:3][c:4](=O)[c:5][c:6]1","c1ccc(-c2ccccc2)cc1",3,3],["O=c1occcc1-c1cccoc1=O","[c:1]1[c:2][ch:3][ch:4][c:5][c:6]1>>[c:1]1[c:2][o:3][c:4](=O)[c:5][c:6]1","c1ccc(-c2ccccc2)cc1",3,3],["O=c1ccc(-c2ccc(=O)oc2)co1","[c:1]1[c:2][ch:3][ch:4][c:5][c:6]1>>[c:1]1[c:2][o:3][c:4](=O)[c:5][c:6]1","c1ccc(-c2ccccc2)cc1",3,3],["O=c1ccocc1-c1coccc1=O","[ch:1]1[c:2][c:3][ch:4][c:5][c:6]1>>[o:1]1[c:2][c:3][C:4](=O)[c:5][c:6]1","c1ccc(-c2ccccc2)cc1",3,3],["O=c1ccoc(-c2cc(=O)cco2)c1","[ch:1]1[c:2][c:3][ch:4][c:5][c:6]1>>[o:1]1[c:2][c:3][C:4](=O)[c:5][c:6]1","c1ccc(-c2ccccc2)cc1",3,3],["C1=C(c2ccccc2)C(c2ccccc2)=CC1","[cH&r6,CH&r5:1]>>[#6:1](-[c]1[ch]ccc[ch]1)","C1=CCC=C1",3,3],["C1=C(c2ccccc2)CC(c2ccccc2)=C1","[cH&r6,CH&r5:1]>>[#6:1](-[c]1[ch]ccc[ch]1)","C1=CCC=C1",3,3],["c1ccccc1","[CH2:0]1[c,C:1]-,=,:[c,C:2]-,=,:[c,C:3]-,=,:[c,C:4]1>>[ch:0]1c[c:1][c:2][c:3][c:4]1","C1=CCC=C1",3,3],["C(=Cc1ccccc1)C1=CC=C(C=Cc2ccccc2)C1","[ch&r6,CH1&r5:1]>>[*:1](-C=C-c1ccccc1)","C1=CCC=C1",3,3],["C(=Cc1ccccc1)C1=CCC=C1C=Cc1ccccc1","[ch&r6,CH1&r5:1]>>[*:1](-C=C-c1ccccc1)","C1=CCC=C1",3,3],["C(#Cc1ccccc1)C1=CC=C(C#Cc2ccccc2)C1","[ch&r6,CH1&r5:1]>>[*:1](-C#C-c1ccccc1)","C1=CCC=C1",3,3],["C(#Cc1ccccc1)C1=CCC=C1C#Cc1ccccc1","[ch&r6,CH1&r5:1]>>[*:1](-C#C-c1ccccc1)","C1=CCC=C1",3,3],["C1=CC(=C2C=CC=C2)C=C1","[r5:1][CH2r5:2][r5:3]>>[r5:1][C:2](=C1cccc1)[r5:3]","C1=CCC=C1",3,3],["c1ccoc1","[#6H2r5:1]>>[O:1]","C1=CCC=C1",3,3],["C1=COCO1","[CH,ch:0]1=[C,c:1][C,c:2]=[CH,ch:3][*:4]1>>[O:0]1[*:1]=,:[*:2][O:3][*:4]1","C1=CCC=C1",3,3],["c1ccsc1","[#6H2r5:1]>>[S:1]","C1=CCC=C1",3,3],["C1=CSCS1","[CH,ch:0]1=[C,c:1][C,c:2]=[CH,ch:3][*:4]1>>[S:0]1[*:1]=,:[*:2][S:3][*:4]1","C1=CCC=C1",3,3],["c1cc[nH]c1","[#6H2r5:1]>>[NH:1]","C1=CCC=C1",3,3],["C1=NCN=C1","[chr5,CH1r5:1]>>[n:1]","C1=CCC=C1",3,3],["C1=NN=CC1","[chr5,CH1r5:1]>>[n:1]","C1=CCC=C1",3,3],["C1=C(Nc2ccccc2)C(Nc2ccccc2)=CC1","[ch&r6,CH1&r5:1]>>[*:1](-N-c1ccccc1)","C1=CCC=C1",3,3],["C1=C(Nc2ccccc2)CC(Nc2ccccc2)=C1","[ch&r6,CH1&r5:1]>>[*:1](-N-c1ccccc1)","C1=CCC=C1",3,3],["O=c1c(-c2ccccc2)cocc1-c1ccccc1","[cH&r6,CH&r5:1]>>[#6:1](-[c]1[ch]ccc[ch]1)","O=c1ccocc1",3,3],["O=c1cc(-c2ccccc2)oc(-c2ccccc2)c1","[cH&r6,CH&r5:1]>>[#6:1](-[c]1[ch]ccc[ch]1)","O=c1ccocc1",3,3],["O=c1c2ccccc2oc2ccccc12","[cH&r6:1][cH&r6:2]>>[c:1]2cccc[c:2]2","O=c1ccocc1",3,3],["O=c1cc(C=Cc2ccccc2)oc(C=Cc2ccccc2)c1","[ch&r6,CH1&r5:1]>>[*:1](-C=C-c1ccccc1)","O=c1ccocc1",3,3],["O=c1c(C=Cc2ccccc2)cocc1C=Cc1ccccc1","[ch&r6,CH1&r5:1]>>[*:1](-C=C-c1ccccc1)","O=c1ccocc1",3,3],["O=c1c(C#Cc2ccccc2)cocc1C#Cc1ccccc1","[ch&r6,CH1&r5:1]>>[*:1](-C#C-c1ccccc1)","O=c1ccocc1",3,3],["O=c1cc(C#Cc2ccccc2)oc(C#Cc2ccccc2)c1","[ch&r6,CH1&r5:1]>>[*:1](-C#C-c1ccccc1)","O=c1ccocc1",3,3],["O=c1cnonc1","[ch&r6:0]>>[nr6:0]","O=c1ccocc1",3,3],["O=c1ncocn1","[ch&r6:0]>>[nr6:0]","O=c1ccocc1",3,3],["O=c1cc(Nc2ccccc2)oc(Nc2ccccc2)c1","[ch&r6,CH1&r5:1]>>[*:1](-N-c1ccccc1)","O=c1ccocc1",3,3],["O=c1c(Nc2ccccc2)cocc1Nc1ccccc1","[ch&r6,CH1&r5:1]>>[*:1](-N-c1ccccc1)","O=c1ccocc1",3,3],["c1ccccc1","[o:1][c:2][c:3][c:4](=O)>>[ch:1][c:2][c:3][ch:4]","O=c1ccocc1",3,3],["O=c1cc[nH]cc1","[o:1]>>[nH:1]","O=c1ccocc1",3,3],["C(#Cc1c(-c2ccccc2)cccc1-c1ccccc1)c1ccccc1","[cH&r6,CH&r5:1]>>[#6:1](-[c]1[ch]ccc[ch]1)","C(#Cc1ccccc1)c1ccccc1",3,3],["C(#Cc1ccc(-c2ccccc2)cc1)c1ccc(-c2ccccc2)cc1","[cH&r6,CH&r5:1]>>[#6:1](-[c]1[ch]ccc[ch]1)","C(#Cc1ccccc1)c1ccccc1",3,3],["C(#Cc1cccc(-c2ccccc2)c1)c1cccc(-c2ccccc2)c1","[cH&r6,CH&r5:1]>>[#6:1](-[c]1[ch]ccc[ch]1)","C(#Cc1ccccc1)c1ccccc1",3,3],["C(#Cc1ccccc1-c1ccccc1)c1ccccc1-c1ccccc1","[cH&r6,CH&r5:1]>>[#6:1](-[c]1[ch]ccc[ch]1)","C(#Cc1ccccc1)c1ccccc1",3,3],["C(#Cc1cc(-c2ccccc2)cc(-c2ccccc2)c1)c1ccccc1","[cH&r6,CH&r5:1]>>[#6:1](-[c]1[ch]ccc[ch]1)","C(#Cc1ccccc1)c1ccccc1",3,3],["C(#Cc1ccc2ccccc2c1)c1ccc2ccccc2c1","[cH&r6:1][cH&r6:2]>>[c:1]2cccc[c:2]2","C(#Cc1ccccc1)c1ccccc1",3,3],["C(#Cc1cccc2ccccc12)c1cccc2ccccc12","[cH&r6:1][cH&r6:2]>>[c:1]2cccc[c:2]2","C(#Cc1ccccc1)c1ccccc1",3,3],["C(#CC1=CCC=C1)C1=CCC=C1","[c:0]1[ch:1][ch][c:3][c!r5:4][c!r5:5]1>>[c:0]1[CH2:1][c:3][c:4][c:5]1","C(#Cc1ccccc1)c1ccccc1",3,3],["C(#CC1=CC=CC1)C1=CC=CC1","[c:0]1[ch:1][ch][c:3][c!r5:4][c!r5:5]1>>[c:0]1[CH2:1][c:3][c:4][c:5]1","C(#Cc1ccccc1)c1ccccc1",3,3],["C(#Cc1ccc(C#Cc2ccccc2)cc1)c1ccccc1","[ch&r6,CH1&r5:1]>>[*:1](-C#C-c1ccccc1)","C(#Cc1ccccc1)c1ccccc1",3,3],["C(#Cc1cccc(C#Cc2ccccc2)c1)c1ccccc1","[ch&r6,CH1&r5:1]>>[*:1](-C#C-c1ccccc1)","C(#Cc1ccccc1)c1ccccc1",3,3],["C(#Cc1ccccc1C#Cc1ccccc1)c1ccccc1","[ch&r6,CH1&r5:1]>>[*:1](-C#C-c1ccccc1)","C(#Cc1ccccc1)c1ccccc1",3,3],["c1ccccc1","[c&r6,C&r5:1](-C#C-c1ccccc1)>>[ch&r6,CH1&r5:1]","C(#Cc1ccccc1)c1ccccc1",3,3],["C(#Cc1ccccn1)c1ccccn1","[ch&r6:0]>>[nr6:0]","C(#Cc1ccccc1)c1ccccc1",3,3],["C(#Cc1ccncc1)c1ccncc1","[ch&r6:0]>>[nr6:0]","C(#Cc1ccccc1)c1ccccc1",3,3],["C(#Cc1cccnc1)c1cccnc1","[ch&r6:0]>>[nr6:0]","C(#Cc1ccccc1)c1ccccc1",3,3],["O=c1ccc(C#Cc2ccc(=O)oc2)co1","[c:1]1[c:2][ch:3][ch:4][c:5][c:6]1>>[c:1]1[c:2][o:3][c:4](=O)[c:5][c:6]1","C(#Cc1ccccc1)c1ccccc1",3,3],["O=c1cc(C#Cc2ccoc(=O)c2)cco1","[c:1]1[c:2][ch:3][ch:4][c:5][c:6]1>>[c:1]1[c:2][o:3][c:4](=O)[c:5][c:6]1","C(#Cc1ccccc1)c1ccccc1",3,3],["O=c1occcc1C#Cc1cccoc1=O","[c:1]1[c:2][ch:3][ch:4][c:5][c:6]1>>[c:1]1[c:2][o:3][c:4](=O)[c:5][c:6]1","C(#Cc1ccccc1)c1ccccc1",3,3],["O=c1cccc(C#Cc2cccc(=O)o2)o1","[c:1]1[c:2][ch:3][ch:4][c:5][c:6]1>>[c:1]1[c:2][o:3][c:4](=O)[c:5][c:6]1","C(#Cc1ccccc1)c1ccccc1",3,3],["O=c1ccoc(C#Cc2cc(=O)cco2)c1","[ch:1]1[c:2][c:3][ch:4][c:5][c:6]1>>[o:1]1[c:2][c:3][C:4](=O)[c:5][c:6]1","C(#Cc1ccccc1)c1ccccc1",3,3],["O=c1ccocc1C#Cc1coccc1=O","[ch:1]1[c:2][c:3][ch:4][c:5][c:6]1>>[o:1]1[c:2][c:3][C:4](=O)[c:5][c:6]1","C(#Cc1ccccc1)c1ccccc1",3,3],["c1ccc(-c2cccc(Nc3cccc(-c4ccccc4)c3)c2)cc1","[cH&r6,CH&r5:1]>>[#6:1](-[c]1[ch]ccc[ch]1)","c1ccc(Nc2ccccc2)cc1",3,3],["c1ccc(Nc2cc(-c3ccccc3)cc(-c3ccccc3)c2)cc1","[cH&r6,CH&r5:1]>>[#6:1](-[c]1[ch]ccc[ch]1)","c1ccc(Nc2ccccc2)cc1",3,3],["c1ccc(-c2ccc(Nc3ccc(-c4ccccc4)cc3)cc2)cc1","[cH&r6,CH&r5:1]>>[#6:1](-[c]1[ch]ccc[ch]1)","c1ccc(Nc2ccccc2)cc1",3,3],["c1ccc(Nc2c(-c3ccccc3)cccc2-c2ccccc2)cc1","[cH&r6,CH&r5:1]>>[#6:1](-[c]1[ch]ccc[ch]1)","c1ccc(Nc2ccccc2)cc1",3,3],["c1ccc(-c2ccccc2Nc2ccccc2-c2ccccc2)cc1","[cH&r6,CH&r5:1]>>[#6:1](-[c]1[ch]ccc[ch]1)","c1ccc(Nc2ccccc2)cc1",3,3],["c1ccc2cc(Nc3ccc4ccccc4c3)ccc2c1","[cH&r6:1][cH&r6:2]>>[c:1]2cccc[c:2]2","c1ccc(Nc2ccccc2)cc1",3,3],["c1ccc2c(Nc3cccc4ccccc34)cccc2c1","[cH&r6:1][cH&r6:2]>>[c:1]2cccc[c:2]2","c1ccc(Nc2ccccc2)cc1",3,3],["C1=CC(NC2=CCC=C2)=CC1","[c:0]1[ch:1][ch][c:3][c!r5:4][c!r5:5]1>>[c:0]1[CH2:1][c:3][c:4][c:5]1","c1ccc(Nc2ccccc2)cc1",3,3],["C1=CCC(NC2=CC=CC2)=C1","[c:0]1[ch:1][ch][c:3][c!r5:4][c!r5:5]1>>[c:0]1[CH2:1][c:3][c:4][c:5]1","c1ccc(Nc2ccccc2)cc1",3,3],["c1ccc(Nc2ccccn2)nc1","[ch&r6:0]>>[nr6:0]","c1ccc(Nc2ccccc2)cc1",3,3],["c1cc(Nc2ccncc2)ccn1","[ch&r6:0]>>[nr6:0]","c1ccc(Nc2ccccc2)cc1",3,3],["c1cncc(Nc2cccnc2)c1","[ch&r6:0]>>[nr6:0]","c1ccc(Nc2ccccc2)cc1",3,3],["c1ccc(Nc2cccc(Nc3ccccc3)c2)cc1","[ch&r6,CH1&r5:1]>>[*:1](-N-c1ccccc1)","c1ccc(Nc2ccccc2)cc1",3,3],["c1ccc(Nc2ccccc2Nc2ccccc2)cc1","[ch&r6,CH1&r5:1]>>[*:1](-N-c1ccccc1)","c1ccc(Nc2ccccc2)cc1",3,3],["c1ccc(Nc2ccc(Nc3ccccc3)cc2)cc1","[ch&r6,CH1&r5:1]>>[*:1](-N-c1ccccc1)","c1ccc(Nc2ccccc2)cc1",3,3],["c1ccccc1","[c&r6,C&r5:1](-[N!R]-c1ccccc1)>>[*:1]","c1ccc(Nc2ccccc2)cc1",3,3],["c1ccc(N(c2ccccc2)c2ccccc2)cc1","[r:1][NH!R:2][r:3]>>[r:1][N:2](-c1ccccc1)[r:3]","c1ccc(Nc2ccccc2)cc1",3,3],["c1ccc(-c2ccc3ccc(-c4ccccc4)cc3c2)cc1","[cH&r6,CH&r5:1]>>[#6:1](-[c]1[ch]ccc[ch]1)","c1ccc2ccccc2c1",3,3],["c1ccc(-c2ccc(-c3ccccc3)c3ccccc23)cc1","[cH&r6,CH&r5:1]>>[#6:1](-[c]1[ch]ccc[ch]1)","c1ccc2ccccc2c1",3,3],["c1ccc(-c2ccc3cc(-c4ccccc4)ccc3c2)cc1","[cH&r6,CH&r5:1]>>[#6:1](-[c]1[ch]ccc[ch]1)","c1ccc2ccccc2c1",3,3],["c1ccc(-c2cccc3c(-c4ccccc4)cccc23)cc1","[cH&r6,CH&r5:1]>>[#6:1](-[c]1[ch]ccc[ch]1)","c1ccc2ccccc2c1",3,3],["c1ccc(-c2cccc3cccc(-c4ccccc4)c23)cc1","[cH&r6,CH&r5:1]>>[#6:1](-[c]1[ch]ccc[ch]1)","c1ccc2ccccc2c1",3,3],["c1ccc(-c2cc3ccccc3cc2-c2ccccc2)cc1","[cH&r6,CH&r5:1]>>[#6:1](-[c]1[ch]ccc[ch]1)","c1ccc2ccccc2c1",3,3],["c1ccc2cc3ccccc3cc2c1","[cH&r6:1][cH&r6:2]>>[c:1]2cccc[c:2]2","c1ccc2ccccc2c1",3,3],["c1ccc2c(c1)ccc1ccccc12","[cH&r6:1][cH&r6:2]>>[c:1]2cccc[c:2]2","c1ccc2ccccc2c1",3,3],["c1ccccc1","[r6:0][c:1]2[ch][ch][ch][ch][c:2]2[r6:3]>>[*:0][c:1][c:2][*:3]","c1ccc2ccccc2c1",3,3],["C1=Cc2cccc3cccc1c23","[ch:1]2[c:3][c:4][c:5][c:6]3[c:7][c:8][c:9][ch:2][c:10]23>>C1=C[c:1]2[c:3][c:4][c:5][c:6]3[c:7][c:8][c:9][c:2]1[c:10]23","c1ccc2ccccc2c1",3,3],["C1=c2ccccc2=CC1","[c:0]1[ch:1][ch][c:3][c!r5:4][c!r5:5]1>>[c:0]1[CH2:1][c:3][c:4][c:5]1","c1ccc2ccccc2c1",3,3],["C(=Cc1cccc2cccc(C=Cc3ccccc3)c12)c1ccccc1","[ch&r6,CH1&r5:1]>>[*:1](-C=C-c1ccccc1)","c1ccc2ccccc2c1",3,3],["C(=Cc1cccc2c(C=Cc3ccccc3)cccc12)c1ccccc1","[ch&r6,CH1&r5:1]>>[*:1](-C=C-c1ccccc1)","c1ccc2ccccc2c1",3,3],["C(=Cc1ccc(C=Cc2ccccc2)c2ccccc12)c1ccccc1","[ch&r6,CH1&r5:1]>>[*:1](-C=C-c1ccccc1)","c1ccc2ccccc2c1",3,3],["C(=Cc1ccc2ccc(C=Cc3ccccc3)cc2c1)c1ccccc1","[ch&r6,CH1&r5:1]>>[*:1](-C=C-c1ccccc1)","c1ccc2ccccc2c1",3,3],["C(=Cc1ccc2cc(C=Cc3ccccc3)ccc2c1)c1ccccc1","[ch&r6,CH1&r5:1]>>[*:1](-C=C-c1ccccc1)","c1ccc2ccccc2c1",3,3],["C(=Cc1cc2ccccc2cc1C=Cc1ccccc1)c1ccccc1","[ch&r6,CH1&r5:1]>>[*:1](-C=C-c1ccccc1)","c1ccc2ccccc2c1",3,3],["C(#Cc1ccc2cc(C#Cc3ccccc3)ccc2c1)c1ccccc1","[ch&r6,CH1&r5:1]>>[*:1](-C#C-c1ccccc1)","c1ccc2ccccc2c1",3,3],["C(#Cc1ccc2ccc(C#Cc3ccccc3)cc2c1)c1ccccc1","[ch&r6,CH1&r5:1]>>[*:1](-C#C-c1ccccc1)","c1ccc2ccccc2c1",3,3],["C(#Cc1cccc2cccc(C#Cc3ccccc3)c12)c1ccccc1","[ch&r6,CH1&r5:1]>>[*:1](-C#C-c1ccccc1)","c1ccc2ccccc2c1",3,3],["C(#Cc1ccc(C#Cc2ccccc2)c2ccccc12)c1ccccc1","[ch&r6,CH1&r5:1]>>[*:1](-C#C-c1ccccc1)","c1ccc2ccccc2c1",3,3],["C(#Cc1cc2ccccc2cc1C#Cc1ccccc1)c1ccccc1","[ch&r6,CH1&r5:1]>>[*:1](-C#C-c1ccccc1)","c1ccc2ccccc2c1",3,3],["C(#Cc1cccc2c(C#Cc3ccccc3)cccc12)c1ccccc1","[ch&r6,CH1&r5:1]>>[*:1](-C#C-c1ccccc1)","c1ccc2ccccc2c1",3,3],["c1cc2cnccc2cn1","[ch&r6:0]>>[nr6:0]","c1ccc2ccccc2c1",3,3],["c1cc2ccncc2cn1","[ch&r6:0]>>[nr6:0]","c1ccc2ccccc2c1",3,3],["c1cnc2cccnc2c1","[ch&r6:0]>>[nr6:0]","c1ccc2ccccc2c1",3,3],["c1ccc2cnncc2c1","[ch&r6:0]>>[nr6:0]","c1ccc2ccccc2c1",3,3],["c1ccc2nccnc2c1","[ch&r6:0]>>[nr6:0]","c1ccc2ccccc2c1",3,3],["c1cnc2ncccc2c1","[ch&r6:0]>>[nr6:0]","c1ccc2ccccc2c1",3,3],["c1ccc(Nc2cccc3c(Nc4ccccc4)cccc23)cc1","[ch&r6,CH1&r5:1]>>[*:1](-N-c1ccccc1)","c1ccc2ccccc2c1",3,3],["c1ccc(Nc2ccc(Nc3ccccc3)c3ccccc23)cc1","[ch&r6,CH1&r5:1]>>[*:1](-N-c1ccccc1)","c1ccc2ccccc2c1",3,3],["c1ccc(Nc2cc3ccccc3cc2Nc2ccccc2)cc1","[ch&r6,CH1&r5:1]>>[*:1](-N-c1ccccc1)","c1ccc2ccccc2c1",3,3],["c1ccc(Nc2cccc3cccc(Nc4ccccc4)c23)cc1","[ch&r6,CH1&r5:1]>>[*:1](-N-c1ccccc1)","c1ccc2ccccc2c1",3,3],["c1ccc(Nc2ccc3cc(Nc4ccccc4)ccc3c2)cc1","[ch&r6,CH1&r5:1]>>[*:1](-N-c1ccccc1)","c1ccc2ccccc2c1",3,3],["c1ccc(Nc2ccc3ccc(Nc4ccccc4)cc3c2)cc1","[ch&r6,CH1&r5:1]>>[*:1](-N-c1ccccc1)","c1ccc2ccccc2c1",3,3],["O=c1occc2ccoc(=O)c12","[c:1]1[c:2][ch:3][ch:4][c:5][c:6]1>>[c:1]1[c:2][o:3][c:4](=O)[c:5][c:6]1","c1ccc2ccccc2c1",3,3],["O=c1ccc2oc(=O)ccc2o1","[c:1]1[c:2][ch:3][ch:4][c:5][c:6]1>>[c:1]1[c:2][o:3][c:4](=O)[c:5][c:6]1","c1ccc2ccccc2c1",3,3],["O=c1occc2c(=O)occc12","[c:1]1[c:2][ch:3][ch:4][c:5][c:6]1>>[c:1]1[c:2][o:3][c:4](=O)[c:5][c:6]1","c1ccc2ccccc2c1",3,3],["O=c1ccc2ccc(=O)oc2o1","[c:1]1[c:2][ch:3][ch:4][c:5][c:6]1>>[c:1]1[c:2][o:3][c:4](=O)[c:5][c:6]1","c1ccc2ccccc2c1",3,3],["O=c1ccoc2occc(=O)c12","[ch:1]1[c:2][c:3][ch:4][c:5][c:6]1>>[o:1]1[c:2][c:3][C:4](=O)[c:5][c:6]1","c1ccc2ccccc2c1",3,3],["O=c1ccoc2c(=O)ccoc12","[ch:1]1[c:2][c:3][ch:4][c:5][c:6]1>>[o:1]1[c:2][c:3][C:4](=O)[c:5][c:6]1","c1ccc2ccccc2c1",3,3],["c1ccc(-c2cccc(-c3ccccc3)n2)cc1","[cH&r6,CH&r5:1]>>[#6:1](-[c]1[ch]ccc[ch]1)","c1ccncc1",3,3],["c1ccc(-c2cncc(-c3ccccc3)c2)cc1","[cH&r6,CH&r5:1]>>[#6:1](-[c]1[ch]ccc[ch]1)","c1ccncc1",3,3],["c1ccc2cc3cnccc3cc2c1","[cH&r6:1][cH&r6:2]>>[c:1]2cccc[c:2]2","c1ccncc1",3,3],["c1ccc2nc3ccccc3cc2c1","[cH&r6:1][cH&r6:2]>>[c:1]2cccc[c:2]2","c1ccncc1",3,3],["C(=Cc1cncc(C=Cc2ccccc2)c1)c1ccccc1","[ch&r6,CH1&r5:1]>>[*:1](-C=C-c1ccccc1)","c1ccncc1",3,3],["C(=Cc1cccc(C=Cc2ccccc2)n1)c1ccccc1","[ch&r6,CH1&r5:1]>>[*:1](-C=C-c1ccccc1)","c1ccncc1",3,3],["C(#Cc1cncc(C#Cc2ccccc2)c1)c1ccccc1","[ch&r6,CH1&r5:1]>>[*:1](-C#C-c1ccccc1)","c1ccncc1",3,3],["C(#Cc1cccc(C#Cc2ccccc2)n1)c1ccccc1","[ch&r6,CH1&r5:1]>>[*:1](-C#C-c1ccccc1)","c1ccncc1",3,3],["c1cncnc1","[ch&r6:0]>>[nr6:0]","c1ccncc1",3,3],["c1cnccn1","[ch&r6:0]>>[nr6:0]","c1ccncc1",3,3],["c1ccnnc1","[ch&r6:0]>>[nr6:0]","c1ccncc1",3,3],["c1ccccc1","[nr6:0]>>[ch&r6:0]","c1ccncc1",3,3],["c1ccc(Nc2cccc(Nc3ccccc3)n2)cc1","[ch&r6,CH1&r5:1]>>[*:1](-N-c1ccccc1)","c1ccncc1",3,3],["c1ccc(Nc2cncc(Nc3ccccc3)c2)cc1","[ch&r6,CH1&r5:1]>>[*:1](-N-c1ccccc1)","c1ccncc1",3,3],["C(=Cc1cc(-c2ccccc2)cc(-c2ccccc2)c1)c1ccccc1","[cH&r6,CH&r5:1]>>[#6:1](-[c]1[ch]ccc[ch]1)","C(=Cc1ccccc1)c1ccccc1",3,3],["C(=Cc1c(-c2ccccc2)cccc1-c1ccccc1)c1ccccc1","[cH&r6,CH&r5:1]>>[#6:1](-[c]1[ch]ccc[ch]1)","C(=Cc1ccccc1)c1ccccc1",3,3],["C(=Cc1ccc(-c2ccccc2)cc1)c1ccc(-c2ccccc2)cc1","[cH&r6,CH&r5:1]>>[#6:1](-[c]1[ch]ccc[ch]1)","C(=Cc1ccccc1)c1ccccc1",3,3],["C(=Cc1ccccc1-c1ccccc1)c1ccccc1-c1ccccc1","[cH&r6,CH&r5:1]>>[#6:1](-[c]1[ch]ccc[ch]1)","C(=Cc1ccccc1)c1ccccc1",3,3],["C(=Cc1cccc(-c2ccccc2)c1)c1cccc(-c2ccccc2)c1","[cH&r6,CH&r5:1]>>[#6:1](-[c]1[ch]ccc[ch]1)","C(=Cc1ccccc1)c1ccccc1",3,3],["C(=Cc1cccc2ccccc12)c1cccc2ccccc12","[cH&r6:1][cH&r6:2]>>[c:1]2cccc[c:2]2","C(=Cc1ccccc1)c1ccccc1",3,3],["C(=Cc1ccc2ccccc2c1)c1ccc2ccccc2c1","[cH&r6:1][cH&r6:2]>>[c:1]2cccc[c:2]2","C(=Cc1ccccc1)c1ccccc1",3,3],["C1=CC(C=CC2=CCC=C2)=CC1","[c:0]1[ch:1][ch][c:3][c!r5:4][c!r5:5]1>>[c:0]1[CH2:1][c:3][c:4][c:5]1","C(=Cc1ccccc1)c1ccccc1",3,3],["C1=CCC(C=CC2=CC=CC2)=C1","[c:0]1[ch:1][ch][c:3][c!r5:4][c!r5:5]1>>[c:0]1[CH2:1][c:3][c:4][c:5]1","C(=Cc1ccccc1)c1ccccc1",3,3],["C(=Cc1cccc(C=Cc2ccccc2)c1)c1ccccc1","[ch&r6,CH1&r5:1]>>[*:1](-C=C-c1ccccc1)","C(=Cc1ccccc1)c1ccccc1",3,3],["C(=Cc1ccc(C=Cc2ccccc2)cc1)c1ccccc1","[ch&r6,CH1&r5:1]>>[*:1](-C=C-c1ccccc1)","C(=Cc1ccccc1)c1ccccc1",3,3],["C(=Cc1ccccc1C=Cc1ccccc1)c1ccccc1","[ch&r6,CH1&r5:1]>>[*:1](-C=C-c1ccccc1)","C(=Cc1ccccc1)c1ccccc1",3,3],["c1ccccc1","[c&r6,C&r5:1](-[C!R]=[C!R]-c1ccccc1)>>[ch&r6,CH1&r5:1]","C(=Cc1ccccc1)c1ccccc1",3,3],["C(=Cc1ccccn1)c1ccccn1","[ch&r6:0]>>[nr6:0]","C(=Cc1ccccc1)c1ccccc1",3,3],["C(=Cc1ccncc1)c1ccncc1","[ch&r6:0]>>[nr6:0]","C(=Cc1ccccc1)c1ccccc1",3,3],["C(=Cc1cccnc1)c1cccnc1","[ch&r6:0]>>[nr6:0]","C(=Cc1ccccc1)c1ccccc1",3,3],["O=c1ccc(C=Cc2ccc(=O)oc2)co1","[c:1]1[c:2][ch:3][ch:4][c:5][c:6]1>>[c:1]1[c:2][o:3][c:4](=O)[c:5][c:6]1","C(=Cc1ccccc1)c1ccccc1",3,3],["O=c1occcc1C=Cc1cccoc1=O","[c:1]1[c:2][ch:3][ch:4][c:5][c:6]1>>[c:1]1[c:2][o:3][c:4](=O)[c:5][c:6]1","C(=Cc1ccccc1)c1ccccc1",3,3],["O=c1cccc(C=Cc2cccc(=O)o2)o1","[c:1]1[c:2][ch:3][ch:4][c:5][c:6]1>>[c:1]1[c:2][o:3][c:4](=O)[c:5][c:6]1","C(=Cc1ccccc1)c1ccccc1",3,3],["O=c1cc(C=Cc2ccoc(=O)c2)cco1","[c:1]1[c:2][ch:3][ch:4][c:5][c:6]1>>[c:1]1[c:2][o:3][c:4](=O)[c:5][c:6]1","C(=Cc1ccccc1)c1ccccc1",3,3],["O=c1ccoc(C=Cc2cc(=O)cco2)c1","[ch:1]1[c:2][c:3][ch:4][c:5][c:6]1>>[o:1]1[c:2][c:3][C:4](=O)[c:5][c:6]1","C(=Cc1ccccc1)c1ccccc1",3,3],["O=c1ccocc1C=Cc1coccc1=O","[ch:1]1[c:2][c:3][ch:4][c:5][c:6]1>>[o:1]1[c:2][c:3][C:4](=O)[c:5][c:6]1","C(=Cc1ccccc1)c1ccccc1",3,3],["C1=CCC(C=Cc2cccc3cccc(C=CC4=CC=CC4)c23)=C1","[c:0]1[ch:1][ch][c:3][c!r5:4][c!r5:5]1>>[c:0]1[CH2:1][c:3][c:4][c:5]1","C(=Cc1cccc2cccc(C=Cc3ccccc3)c12)c1ccccc1",3,3],["C1=CC(C=Cc2cccc3cccc(C=CC4=CCC=C4)c23)=CC1","[c:0]1[ch:1][ch][c:3][c!r5:4][c!r5:5]1>>[c:0]1[CH2:1][c:3][c:4][c:5]1","C(=Cc1cccc2cccc(C=Cc3ccccc3)c12)c1ccccc1",3,3],["c1ccc2ccccc2c1","[c&r6,C&r5:1](-[C!R]=[C!R]-c1ccccc1)>>[ch&r6,CH1&r5:1]","C(=Cc1cccc2cccc(C=Cc3ccccc3)c12)c1ccccc1",3,3],["c1ccccc1","[c&r6,C&r5:1](-[C!R]=[C!R]-c1ccccc1)>>[ch&r6,CH1&r5:1]","C(=Cc1cccc2cccc(C=Cc3ccccc3)c12)c1ccccc1",3,3],["C(=Cc1ccnc2nccc(C=Cc3ccccc3)c12)c1ccccc1","[ch&r6:0]>>[nr6:0]","C(=Cc1cccc2cccc(C=Cc3ccccc3)c12)c1ccccc1",3,3],["C(=Cc1cccc2cccc(C=Cc3ccncc3)c12)c1ccncc1","[ch&r6:0]>>[nr6:0]","C(=Cc1cccc2cccc(C=Cc3ccccc3)c12)c1ccccc1",3,3],["C(=Cc1nccc2ccnc(C=Cc3ccccc3)c12)c1ccccc1","[ch&r6:0]>>[nr6:0]","C(=Cc1cccc2cccc(C=Cc3ccccc3)c12)c1ccccc1",3,3],["C(=Cc1cncc2cncc(C=Cc3ccccc3)c12)c1ccccc1","[ch&r6:0]>>[nr6:0]","C(=Cc1cccc2cccc(C=Cc3ccccc3)c12)c1ccccc1",3,3],["C(=Cc1cccc2cccc(C=Cc3cccnc3)c12)c1cccnc1","[ch&r6:0]>>[nr6:0]","C(=Cc1cccc2cccc(C=Cc3ccccc3)c12)c1ccccc1",3,3],["C(=Cc1cccc2cccc(C=Cc3ccccn3)c12)c1ccccn1","[ch&r6:0]>>[nr6:0]","C(=Cc1cccc2cccc(C=Cc3ccccc3)c12)c1ccccc1",3,3],["O=c1ccc(C=Cc2cccc3cccc(C=Cc4ccc(=O)oc4)c23)co1","[c:1]1[c:2][ch:3][ch:4][c:5][c:6]1>>[c:1]1[c:2][o:3][c:4](=O)[c:5][c:6]1","C(=Cc1cccc2cccc(C=Cc3ccccc3)c12)c1ccccc1",3,3],["O=c1cc(C=Cc2ccccc2)c2c(C=Cc3ccccc3)cc(=O)oc2o1","[c:1]1[c:2][ch:3][ch:4][c:5][c:6]1>>[c:1]1[c:2][o:3][c:4](=O)[c:5][c:6]1","C(=Cc1cccc2cccc(C=Cc3ccccc3)c12)c1ccccc1",3,3],["O=c1occ(C=Cc2ccccc2)c2c(C=Cc3ccccc3)coc(=O)c12","[c:1]1[c:2][ch:3][ch:4][c:5][c:6]1>>[c:1]1[c:2][o:3][c:4](=O)[c:5][c:6]1","C(=Cc1cccc2cccc(C=Cc3ccccc3)c12)c1ccccc1",3,3],["O=c1cccc(C=Cc2cccc3cccc(C=Cc4cccc(=O)o4)c23)o1","[c:1]1[c:2][ch:3][ch:4][c:5][c:6]1>>[c:1]1[c:2][o:3][c:4](=O)[c:5][c:6]1","C(=Cc1cccc2cccc(C=Cc3ccccc3)c12)c1ccccc1",3,3],["O=c1occcc1C=Cc1cccc2cccc(C=Cc3cccoc3=O)c12","[c:1]1[c:2][ch:3][ch:4][c:5][c:6]1>>[c:1]1[c:2][o:3][c:4](=O)[c:5][c:6]1","C(=Cc1cccc2cccc(C=Cc3ccccc3)c12)c1ccccc1",3,3],["O=c1cc(C=Cc2cccc3cccc(C=Cc4ccoc(=O)c4)c23)cco1","[c:1]1[c:2][ch:3][ch:4][c:5][c:6]1>>[c:1]1[c:2][o:3][c:4](=O)[c:5][c:6]1","C(=Cc1cccc2cccc(C=Cc3ccccc3)c12)c1ccccc1",3,3],["O=c1ccoc(C=Cc2cccc3cccc(C=Cc4cc(=O)cco4)c23)c1","[ch:1]1[c:2][c:3][ch:4][c:5][c:6]1>>[o:1]1[c:2][c:3][C:4](=O)[c:5][c:6]1","C(=Cc1cccc2cccc(C=Cc3ccccc3)c12)c1ccccc1",3,3],["O=c1ccocc1C=Cc1cccc2cccc(C=Cc3coccc3=O)c12","[ch:1]1[c:2][c:3][ch:4][c:5][c:6]1>>[o:1]1[c:2][c:3][C:4](=O)[c:5][c:6]1","C(=Cc1cccc2cccc(C=Cc3ccccc3)c12)c1ccccc1",3,3],["C1=CC(Nc2cccc3c(NC4=CCC=C4)cccc23)=CC1","[c:0]1[ch:1][ch][c:3][c!r5:4][c!r5:5]1>>[c:0]1[CH2:1][c:3][c:4][c:5]1","c1ccc(Nc2cccc3c(Nc4ccccc4)cccc23)cc1",3,3],["C1=CCC(Nc2cccc3c(NC4=CC=CC4)cccc23)=C1","[c:0]1[ch:1][ch][c:3][c!r5:4][c!r5:5]1>>[c:0]1[CH2:1][c:3][c:4][c:5]1","c1ccc(Nc2cccc3c(Nc4ccccc4)cccc23)cc1",3,3],["c1ccc(Nc2cncc3c(Nc4ccccc4)cncc23)cc1","[ch&r6:0]>>[nr6:0]","c1ccc(Nc2cccc3c(Nc4ccccc4)cccc23)cc1",3,3],["c1ccc(Nc2ccnc3c(Nc4ccccc4)ccnc23)cc1","[ch&r6:0]>>[nr6:0]","c1ccc(Nc2cccc3c(Nc4ccccc4)cccc23)cc1",3,3],["c1cc(Nc2ccncc2)c2cccc(Nc3ccncc3)c2c1","[ch&r6:0]>>[nr6:0]","c1ccc(Nc2cccc3c(Nc4ccccc4)cccc23)cc1",3,3],["c1ccc(Nc2nccc3c(Nc4ccccc4)nccc23)cc1","[ch&r6:0]>>[nr6:0]","c1ccc(Nc2cccc3c(Nc4ccccc4)cccc23)cc1",3,3],["c1ccc(Nc2cccc3c(Nc4ccccn4)cccc23)nc1","[ch&r6:0]>>[nr6:0]","c1ccc(Nc2cccc3c(Nc4ccccc4)cccc23)cc1",3,3],["c1cncc(Nc2cccc3c(Nc4cccnc4)cccc23)c1","[ch&r6:0]>>[nr6:0]","c1ccc(Nc2cccc3c(Nc4ccccc4)cccc23)cc1",3,3],["c1ccc2ccccc2c1","[c&r6,C&r5:1](-[N!R]-c1ccccc1)>>[*:1]","c1ccc(Nc2cccc3c(Nc4ccccc4)cccc23)cc1",3,3],["c1ccccc1","[c&r6,C&r5:1](-[N!R]-c1ccccc1)>>[*:1]","c1ccc(Nc2cccc3c(Nc4ccccc4)cccc23)cc1",3,3],["C(#CC1=CC=C(C#CC2=CCC=C2)C1)C1=CCC=C1","[c:0]1[ch:1][ch][c:3][c!r5:4][c!r5:5]1>>[c:0]1[CH2:1][c:3][c:4][c:5]1","C(#Cc1ccccc1)C1=CC=C(C#Cc2ccccc2)C1",3,3],["C(#CC1=CC=C(C#CC2=CC=CC2)C1)C1=CC=CC1","[c:0]1[ch:1][ch][c:3][c!r5:4][c!r5:5]1>>[c:0]1[CH2:1][c:3][c:4][c:5]1","C(#Cc1ccccc1)C1=CC=C(C#Cc2ccccc2)C1",3,3],["C(#Cc1ccc(C#Cc2ccccc2)cc1)c1ccccc1","[CH2:0]1[c,C:1]-,=,:[c,C:2]-,=,:[c,C:3]-,=,:[c,C:4]1>>[ch:0]1c[c:1][c:2][c:3][c:4]1","C(#Cc1ccccc1)C1=CC=C(C#Cc2ccccc2)C1",3,3],["C1=CCC=C1","[c&r6,C&r5:1](-C#C-c1ccccc1)>>[ch&r6,CH1&r5:1]","C(#Cc1ccccc1)C1=CC=C(C#Cc2ccccc2)C1",3,3],["C(#Cc1ccccc1)C1=CC=C(C#Cc2ccccc2)C1=C1C=CC=C1","[r5:1][CH2r5:2][r5:3]>>[r5:1][C:2](=C1cccc1)[r5:3]","C(#Cc1ccccc1)C1=CC=C(C#Cc2ccccc2)C1",3,3],["C(#Cc1ccc(C#Cc2ccccc2)o1)c1ccccc1","[#6H2r5:1]>>[O:1]","C(#Cc1ccccc1)C1=CC=C(C#Cc2ccccc2)C1",3,3],["C(#Cc1ccc(C#Cc2ccccc2)s1)c1ccccc1","[#6H2r5:1]>>[S:1]","C(#Cc1ccccc1)C1=CC=C(C#Cc2ccccc2)C1",3,3],["C(#Cc1ccc(C#Cc2ccccc2)[nH]1)c1ccccc1","[#6H2r5:1]>>[NH:1]","C(#Cc1ccccc1)C1=CC=C(C#Cc2ccccc2)C1",3,3],["C(#Cc1ccccc1)C1=NN=C(C#Cc2ccccc2)C1","[chr5,CH1r5:1]>>[n:1]","C(#Cc1ccccc1)C1=CC=C(C#Cc2ccccc2)C1",3,3],["C(#Cc1cccnc1)C1=CC=C(C#Cc2cccnc2)C1","[ch&r6:0]>>[nr6:0]","C(#Cc1ccccc1)C1=CC=C(C#Cc2ccccc2)C1",3,3],["C(#Cc1ccccn1)C1=CC=C(C#Cc2ccccn2)C1","[ch&r6:0]>>[nr6:0]","C(#Cc1ccccc1)C1=CC=C(C#Cc2ccccc2)C1",3,3],["C(#Cc1ccncc1)C1=CC=C(C#Cc2ccncc2)C1","[ch&r6:0]>>[nr6:0]","C(#Cc1ccccc1)C1=CC=C(C#Cc2ccccc2)C1",3,3],["O=c1cc(C#CC2=CC=C(C#Cc3ccoc(=O)c3)C2)cco1","[c:1]1[c:2][ch:3][ch:4][c:5][c:6]1>>[c:1]1[c:2][o:3][c:4](=O)[c:5][c:6]1","C(#Cc1ccccc1)C1=CC=C(C#Cc2ccccc2)C1",3,3],["O=c1occcc1C#CC1=CC=C(C#Cc2cccoc2=O)C1","[c:1]1[c:2][ch:3][ch:4][c:5][c:6]1>>[c:1]1[c:2][o:3][c:4](=O)[c:5][c:6]1","C(#Cc1ccccc1)C1=CC=C(C#Cc2ccccc2)C1",3,3],["O=c1cccc(C#CC2=CC=C(C#Cc3cccc(=O)o3)C2)o1","[c:1]1[c:2][ch:3][ch:4][c:5][c:6]1>>[c:1]1[c:2][o:3][c:4](=O)[c:5][c:6]1","C(#Cc1ccccc1)C1=CC=C(C#Cc2ccccc2)C1",3,3],["O=c1ccc(C#CC2=CC=C(C#Cc3ccc(=O)oc3)C2)co1","[c:1]1[c:2][ch:3][ch:4][c:5][c:6]1>>[c:1]1[c:2][o:3][c:4](=O)[c:5][c:6]1","C(#Cc1ccccc1)C1=CC=C(C#Cc2ccccc2)C1",3,3],["O=c1ccoc(C#CC2=CC=C(C#Cc3cc(=O)cco3)C2)c1","[ch:1]1[c:2][c:3][ch:4][c:5][c:6]1>>[o:1]1[c:2][c:3][C:4](=O)[c:5][c:6]1","C(#Cc1ccccc1)C1=CC=C(C#Cc2ccccc2)C1",3,3],["O=c1ccocc1C#CC1=CC=C(C#Cc2coccc2=O)C1","[ch:1]1[c:2][c:3][ch:4][c:5][c:6]1>>[o:1]1[c:2][c:3][C:4](=O)[c:5][c:6]1","C(#Cc1ccccc1)C1=CC=C(C#Cc2ccccc2)C1",3,3],["c1ccccc1","[c&r6,C&r5:1](-[c]1[ch]ccc[ch]1)>>[*:1]","c1ccc(Nc2cc(Nc3ccccc3)cc(-c3ccccc3)c2)cc1",3,3],["c1ccc(Nc2cccc(Nc3ccccc3)c2)cc1","[c&r6,C&r5:1](-[c]1[ch]ccc[ch]1)>>[*:1]","c1ccc(Nc2cc(Nc3ccccc3)cc(-c3ccccc3)c2)cc1",3,3],["C1=CC(Nc2cc(NC3=CCC=C3)cc(-c3ccccc3)c2)=CC1","[c:0]1[ch:1][ch][c:3][c!r5:4][c!r5:5]1>>[c:0]1[CH2:1][c:3][c:4][c:5]1","c1ccc(Nc2cc(Nc3ccccc3)cc(-c3ccccc3)c2)cc1",3,3],["C1=CCC(Nc2cc(NC3=CC=CC3)cc(-c3ccccc3)c2)=C1","[c:0]1[ch:1][ch][c:3][c!r5:4][c!r5:5]1>>[c:0]1[CH2:1][c:3][c:4][c:5]1","c1ccc(Nc2cc(Nc3ccccc3)cc(-c3ccccc3)c2)cc1",3,3],["C1=CCC(c2cc(Nc3ccccc3)cc(Nc3ccccc3)c2)=C1","[c:0]1[ch:1][ch][c:3][c!r5:4][c!r5:5]1>>[c:0]1[CH2:1][c:3][c:4][c:5]1","c1ccc(Nc2cc(Nc3ccccc3)cc(-c3ccccc3)c2)cc1",3,3],["C1=CC(c2cc(Nc3ccccc3)cc(Nc3ccccc3)c2)=CC1","[c:0]1[ch:1][ch][c:3][c!r5:4][c!r5:5]1>>[c:0]1[CH2:1][c:3][c:4][c:5]1","c1ccc(Nc2cc(Nc3ccccc3)cc(-c3ccccc3)c2)cc1",3,3],["c1ccc(-c2cc(Nc3ccccn3)cc(Nc3ccccn3)c2)cc1","[ch&r6:0]>>[nr6:0]","c1ccc(Nc2cc(Nc3ccccc3)cc(-c3ccccc3)c2)cc1",3,3],["c1ccc(Nc2cc(-c3ccccc3)cc(Nc3ccccc3)n2)cc1","[ch&r6:0]>>[nr6:0]","c1ccc(Nc2cc(Nc3ccccc3)cc(-c3ccccc3)c2)cc1",3,3],["c1ccc(Nc2cc(Nc3ccccc3)cc(-c3ccccn3)c2)cc1","[ch&r6:0]>>[nr6:0]","c1ccc(Nc2cc(Nc3ccccc3)cc(-c3ccccc3)c2)cc1",3,3],["c1ccc(Nc2cc(Nc3ccccc3)cc(-c3ccncc3)c2)cc1","[ch&r6:0]>>[nr6:0]","c1ccc(Nc2cc(Nc3ccccc3)cc(-c3ccccc3)c2)cc1",3,3],["c1ccc(-c2cc(Nc3cccnc3)cc(Nc3cccnc3)c2)cc1","[ch&r6:0]>>[nr6:0]","c1ccc(Nc2cc(Nc3ccccc3)cc(-c3ccccc3)c2)cc1",3,3],["c1ccc(Nc2cc(Nc3ccccc3)cc(-c3cccnc3)c2)cc1","[ch&r6:0]>>[nr6:0]","c1ccc(Nc2cc(Nc3ccccc3)cc(-c3ccccc3)c2)cc1",3,3],["c1ccc(Nc2cc(Nc3ccccc3)nc(-c3ccccc3)n2)cc1","[ch&r6:0]>>[nr6:0]","c1ccc(Nc2cc(Nc3ccccc3)cc(-c3ccccc3)c2)cc1",3,3],["c1ccc(-c2cc(Nc3ccncc3)cc(Nc3ccncc3)c2)cc1","[ch&r6:0]>>[nr6:0]","c1ccc(Nc2cc(Nc3ccccc3)cc(-c3ccccc3)c2)cc1",3,3],["c1ccc(-c2ccccc2)cc1","[c&r6,C&r5:1](-[N!R]-c1ccccc1)>>[*:1]","c1ccc(Nc2cc(Nc3ccccc3)cc(-c3ccccc3)c2)cc1",3,3],["c1ccccc1","[c&r6,C&r5:1](-[N!R]-c1ccccc1)>>[*:1]","c1ccc(Nc2cc(Nc3ccccc3)cc(-c3ccccc3)c2)cc1",3,3],["O=c1cc(-c2cc(Nc3ccccc3)cc(Nc3ccccc3)c2)cco1","[c:1]1[c:2][ch:3][ch:4][c:5][c:6]1>>[c:1]1[c:2][o:3][c:4](=O)[c:5][c:6]1","c1ccc(Nc2cc(Nc3ccccc3)cc(-c3ccccc3)c2)cc1",3,3],["O=c1ccc(-c2cc(Nc3ccccc3)cc(Nc3ccccc3)c2)co1","[c:1]1[c:2][ch:3][ch:4][c:5][c:6]1>>[c:1]1[c:2][o:3][c:4](=O)[c:5][c:6]1","c1ccc(Nc2cc(Nc3ccccc3)cc(-c3ccccc3)c2)cc1",3,3],["O=c1cccc(-c2cc(Nc3ccccc3)cc(Nc3ccccc3)c2)o1","[c:1]1[c:2][ch:3][ch:4][c:5][c:6]1>>[c:1]1[c:2][o:3][c:4](=O)[c:5][c:6]1","c1ccc(Nc2cc(Nc3ccccc3)cc(-c3ccccc3)c2)cc1",3,3],["O=c1occcc1-c1cc(Nc2ccccc2)cc(Nc2ccccc2)c1","[c:1]1[c:2][ch:3][ch:4][c:5][c:6]1>>[c:1]1[c:2][o:3][c:4](=O)[c:5][c:6]1","c1ccc(Nc2cc(Nc3ccccc3)cc(-c3ccccc3)c2)cc1",3,3],["O=c1ccocc1-c1cc(Nc2ccccc2)cc(Nc2ccccc2)c1","[ch:1]1[c:2][c:3][ch:4][c:5][c:6]1>>[o:1]1[c:2][c:3][C:4](=O)[c:5][c:6]1","c1ccc(Nc2cc(Nc3ccccc3)cc(-c3ccccc3)c2)cc1",3,3],["O=c1ccoc(-c2cc(Nc3ccccc3)cc(Nc3ccccc3)c2)c1","[ch:1]1[c:2][c:3][ch:4][c:5][c:6]1>>[o:1]1[c:2][c:3][C:4](=O)[c:5][c:6]1","c1ccc(Nc2cc(Nc3ccccc3)cc(-c3ccccc3)c2)cc1",3,3],["C(#Cc1cccc2cccc(C#CC3=CCC=C3)c12)C1=CCC=C1","[c:0]1[ch:1][ch][c:3][c!r5:4][c!r5:5]1>>[c:0]1[CH2:1][c:3][c:4][c:5]1","C(#Cc1cccc2cccc(C#Cc3ccccc3)c12)c1ccccc1",3,3],["C(#Cc1cccc2cccc(C#CC3=CC=CC3)c12)C1=CC=CC1","[c:0]1[ch:1][ch][c:3][c!r5:4][c!r5:5]1>>[c:0]1[CH2:1][c:3][c:4][c:5]1","C(#Cc1cccc2cccc(C#Cc3ccccc3)c12)c1ccccc1",3,3],["c1ccc2ccccc2c1","[c&r6,C&r5:1](-C#C-c1ccccc1)>>[ch&r6,CH1&r5:1]","C(#Cc1cccc2cccc(C#Cc3ccccc3)c12)c1ccccc1",3,3],["c1ccccc1","[c&r6,C&r5:1](-C#C-c1ccccc1)>>[ch&r6,CH1&r5:1]","C(#Cc1cccc2cccc(C#Cc3ccccc3)c12)c1ccccc1",3,3],["C(#Cc1nccc2ccnc(C#Cc3ccccc3)c12)c1ccccc1","[ch&r6:0]>>[nr6:0]","C(#Cc1cccc2cccc(C#Cc3ccccc3)c12)c1ccccc1",3,3],["C(#Cc1ccnc2nccc(C#Cc3ccccc3)c12)c1ccccc1","[ch&r6:0]>>[nr6:0]","C(#Cc1cccc2cccc(C#Cc3ccccc3)c12)c1ccccc1",3,3],["C(#Cc1cncc2cncc(C#Cc3ccccc3)c12)c1ccccc1","[ch&r6:0]>>[nr6:0]","C(#Cc1cccc2cccc(C#Cc3ccccc3)c12)c1ccccc1",3,3],["C(#Cc1cccc2cccc(C#Cc3ccccn3)c12)c1ccccn1","[ch&r6:0]>>[nr6:0]","C(#Cc1cccc2cccc(C#Cc3ccccc3)c12)c1ccccc1",3,3],["C(#Cc1cccc2cccc(C#Cc3ccncc3)c12)c1ccncc1","[ch&r6:0]>>[nr6:0]","C(#Cc1cccc2cccc(C#Cc3ccccc3)c12)c1ccccc1",3,3],["C(#Cc1cccc2cccc(C#Cc3cccnc3)c12)c1cccnc1","[ch&r6:0]>>[nr6:0]","C(#Cc1cccc2cccc(C#Cc3ccccc3)c12)c1ccccc1",3,3],["O=c1occ(C#Cc2ccccc2)c2c(C#Cc3ccccc3)coc(=O)c12","[c:1]1[c:2][ch:3][ch:4][c:5][c:6]1>>[c:1]1[c:2][o:3][c:4](=O)[c:5][c:6]1","C(#Cc1cccc2cccc(C#Cc3ccccc3)c12)c1ccccc1",3,3],["O=c1cc(C#Cc2cccc3cccc(C#Cc4ccoc(=O)c4)c23)cco1","[c:1]1[c:2][ch:3][ch:4][c:5][c:6]1>>[c:1]1[c:2][o:3][c:4](=O)[c:5][c:6]1","C(#Cc1cccc2cccc(C#Cc3ccccc3)c12)c1ccccc1",3,3],["O=c1cc(C#Cc2ccccc2)c2c(C#Cc3ccccc3)cc(=O)oc2o1","[c:1]1[c:2][ch:3][ch:4][c:5][c:6]1>>[c:1]1[c:2][o:3][c:4](=O)[c:5][c:6]1","C(#Cc1cccc2cccc(C#Cc3ccccc3)c12)c1ccccc1",3,3],["O=c1cccc(C#Cc2cccc3cccc(C#Cc4cccc(=O)o4)c23)o1","[c:1]1[c:2][ch:3][ch:4][c:5][c:6]1>>[c:1]1[c:2][o:3][c:4](=O)[c:5][c:6]1","C(#Cc1cccc2cccc(C#Cc3ccccc3)c12)c1ccccc1",3,3],["O=c1occcc1C#Cc1cccc2cccc(C#Cc3cccoc3=O)c12","[c:1]1[c:2][ch:3][ch:4][c:5][c:6]1>>[c:1]1[c:2][o:3][c:4](=O)[c:5][c:6]1","C(#Cc1cccc2cccc(C#Cc3ccccc3)c12)c1ccccc1",3,3],["O=c1ccc(C#Cc2cccc3cccc(C#Cc4ccc(=O)oc4)c23)co1","[c:1]1[c:2][ch:3][ch:4][c:5][c:6]1>>[c:1]1[c:2][o:3][c:4](=O)[c:5][c:6]1","C(#Cc1cccc2cccc(C#Cc3ccccc3)c12)c1ccccc1",3,3],["O=c1ccoc(C#Cc2cccc3cccc(C#Cc4cc(=O)cco4)c23)c1","[ch:1]1[c:2][c:3][ch:4][c:5][c:6]1>>[o:1]1[c:2][c:3][C:4](=O)[c:5][c:6]1","C(#Cc1cccc2cccc(C#Cc3ccccc3)c12)c1ccccc1",3,3],["O=c1ccocc1C#Cc1cccc2cccc(C#Cc3coccc3=O)c12","[ch:1]1[c:2][c:3][ch:4][c:5][c:6]1>>[o:1]1[c:2][c:3][C:4](=O)[c:5][c:6]1","C(#Cc1cccc2cccc(C#Cc3ccccc3)c12)c1ccccc1",3,3],["c1ccc(C2=NN=C(c3ccccc3)C2)cc1","[cH&r6,CH&r5:1]>>[#6:1](-[c]1[ch]ccc[ch]1)","C1=NN=CC1",3,3],["C(=Cc1ccccc1)C1=NN=C(C=Cc2ccccc2)C1","[ch&r6,CH1&r5:1]>>[*:1](-C=C-c1ccccc1)","C1=NN=CC1",3,3],["C(#Cc1ccccc1)C1=NN=C(C#Cc2ccccc2)C1","[ch&r6,CH1&r5:1]>>[*:1](-C#C-c1ccccc1)","C1=NN=CC1",3,3],["C1=CC(=C2C=NN=C2)C=C1","[r5:1][CH2r5:2][r5:3]>>[r5:1][C:2](=C1cccc1)[r5:3]","C1=NN=CC1",3,3],["c1nnco1","[#6H2r5:1]>>[O:1]","C1=NN=CC1",3,3],["c1nncs1","[#6H2r5:1]>>[S:1]","C1=NN=CC1",3,3],["c1nnc[nH]1","[#6H2r5:1]>>[NH:1]","C1=NN=CC1",3,3],["c1ccc(NC2=NN=C(Nc3ccccc3)C2)cc1","[ch&r6,CH1&r5:1]>>[*:1](-N-c1ccccc1)","C1=NN=CC1",3,3],["O=c1cc(-c2ccccc2)c2oc(=O)cc(-c3ccccc3)c2o1","[cH&r6,CH&r5:1]>>[#6:1](-[c]1[ch]ccc[ch]1)","O=c1ccc2oc(=O)ccc2o1",3,3],["O=c1oc2cc(-c3ccccc3)c(=O)oc2cc1-c1ccccc1","[cH&r6,CH&r5:1]>>[#6:1](-[c]1[ch]ccc[ch]1)","O=c1ccc2oc(=O)ccc2o1",3,3],["O=c1ccc2oc(=O)c3cc4ccccc4cc3c2o1","[cH&r6:1][cH&r6:2]>>[c:1]2cccc[c:2]2","O=c1ccc2oc(=O)ccc2o1",3,3],["O=c1oc2c3ccccc3c(=O)oc2c2ccccc12","[cH&r6:1][cH&r6:2]>>[c:1]2cccc[c:2]2","O=c1ccc2oc(=O)ccc2o1",3,3],["O=c1oc2cc(C=Cc3ccccc3)c(=O)oc2cc1C=Cc1ccccc1","[ch&r6,CH1&r5:1]>>[*:1](-C=C-c1ccccc1)","O=c1ccc2oc(=O)ccc2o1",3,3],["O=c1cc(C=Cc2ccccc2)c2oc(=O)cc(C=Cc3ccccc3)c2o1","[ch&r6,CH1&r5:1]>>[*:1](-C=C-c1ccccc1)","O=c1ccc2oc(=O)ccc2o1",3,3],["O=c1oc2cc(C#Cc3ccccc3)c(=O)oc2cc1C#Cc1ccccc1","[ch&r6,CH1&r5:1]>>[*:1](-C#C-c1ccccc1)","O=c1ccc2oc(=O)ccc2o1",3,3],["O=c1cc(C#Cc2ccccc2)c2oc(=O)cc(C#Cc3ccccc3)c2o1","[ch&r6,CH1&r5:1]>>[*:1](-C#C-c1ccccc1)","O=c1ccc2oc(=O)ccc2o1",3,3],["c1ccc2ccccc2c1","[o:1][c:2](=O)>>[ch:1][ch:2]","O=c1ccc2oc(=O)ccc2o1",3,3],["C1=COC2=CC=COC2=C1","[o:1][c:2](=O)>>[o:1][ch:2]","O=c1ccc2oc(=O)ccc2o1",3,3],["O=c1ccc2[nH]c(=O)ccc2[nH]1","[o:1]>>[nH:1]","O=c1ccc2oc(=O)ccc2o1",3,3],["O=c1oc(-c2ccccc2)ccc1-c1ccc(-c2ccccc2)oc1=O","[cH&r6,CH&r5:1]>>[#6:1](-[c]1[ch]ccc[ch]1)","O=c1occcc1-c1cccoc1=O",3,3],["O=c1occ(-c2ccccc2)cc1-c1cc(-c2ccccc2)coc1=O","[cH&r6,CH&r5:1]>>[#6:1](-[c]1[ch]ccc[ch]1)","O=c1occcc1-c1cccoc1=O",3,3],["O=c1occc(-c2ccccc2)c1-c1c(-c2ccccc2)ccoc1=O","[cH&r6,CH&r5:1]>>[#6:1](-[c]1[ch]ccc[ch]1)","O=c1occcc1-c1cccoc1=O",3,3],["O=c1occ2ccccc2c1-c1c(=O)occ2ccccc12","[cH&r6:1][cH&r6:2]>>[c:1]2cccc[c:2]2","O=c1occcc1-c1cccoc1=O",3,3],["O=c1oc2ccccc2cc1-c1cc2ccccc2oc1=O","[cH&r6:1][cH&r6:2]>>[c:1]2cccc[c:2]2","O=c1occcc1-c1cccoc1=O",3,3],["O=c1occ(C=Cc2ccccc2)cc1-c1cc(C=Cc2ccccc2)coc1=O","[ch&r6,CH1&r5:1]>>[*:1](-C=C-c1ccccc1)","O=c1occcc1-c1cccoc1=O",3,3],["O=c1oc(C=Cc2ccccc2)ccc1-c1ccc(C=Cc2ccccc2)oc1=O","[ch&r6,CH1&r5:1]>>[*:1](-C=C-c1ccccc1)","O=c1occcc1-c1cccoc1=O",3,3],["O=c1occc(C=Cc2ccccc2)c1-c1c(C=Cc2ccccc2)ccoc1=O","[ch&r6,CH1&r5:1]>>[*:1](-C=C-c1ccccc1)","O=c1occcc1-c1cccoc1=O",3,3],["O=c1occ(C#Cc2ccccc2)cc1-c1cc(C#Cc2ccccc2)coc1=O","[ch&r6,CH1&r5:1]>>[*:1](-C#C-c1ccccc1)","O=c1occcc1-c1cccoc1=O",3,3],["O=c1occc(C#Cc2ccccc2)c1-c1c(C#Cc2ccccc2)ccoc1=O","[ch&r6,CH1&r5:1]>>[*:1](-C#C-c1ccccc1)","O=c1occcc1-c1cccoc1=O",3,3],["O=c1oc(C#Cc2ccccc2)ccc1-c1ccc(C#Cc2ccccc2)oc1=O","[ch&r6,CH1&r5:1]>>[*:1](-C#C-c1ccccc1)","O=c1occcc1-c1cccoc1=O",3,3],["c1ccc(-c2ccccc2)cc1","[o:1][c:2](=O)>>[ch:1][ch:2]","O=c1occcc1-c1cccoc1=O",3,3],["O=c1[nH]cccc1-c1ccc[nH]c1=O","[o:1]>>[nH:1]","O=c1occcc1-c1cccoc1=O",3,3],["c1ccc(-c2ccc3nc(-c4ccccc4)ccc3n2)cc1","[cH&r6,CH&r5:1]>>[#6:1](-[c]1[ch]ccc[ch]1)","c1cnc2cccnc2c1",3,3],["c1ccc(-c2cnc3cc(-c4ccccc4)cnc3c2)cc1","[cH&r6,CH&r5:1]>>[#6:1](-[c]1[ch]ccc[ch]1)","c1cnc2cccnc2c1",3,3],["c1ccc(-c2ccnc3c(-c4ccccc4)ccnc23)cc1","[cH&r6,CH&r5:1]>>[#6:1](-[c]1[ch]ccc[ch]1)","c1cnc2cccnc2c1",3,3],["c1ccc2nc3cc4ccccc4nc3cc2c1","[cH&r6:1][cH&r6:2]>>[c:1]2cccc[c:2]2","c1cnc2cccnc2c1",3,3],["c1ccc2c(c1)cnc1c3ccccc3cnc21","[cH&r6:1][cH&r6:2]>>[c:1]2cccc[c:2]2","c1cnc2cccnc2c1",3,3],["C(=Cc1ccc2nc(C=Cc3ccccc3)ccc2n1)c1ccccc1","[ch&r6,CH1&r5:1]>>[*:1](-C=C-c1ccccc1)","c1cnc2cccnc2c1",3,3],["C(=Cc1cnc2cc(C=Cc3ccccc3)cnc2c1)c1ccccc1","[ch&r6,CH1&r5:1]>>[*:1](-C=C-c1ccccc1)","c1cnc2cccnc2c1",3,3],["C(=Cc1ccnc2c(C=Cc3ccccc3)ccnc12)c1ccccc1","[ch&r6,CH1&r5:1]>>[*:1](-C=C-c1ccccc1)","c1cnc2cccnc2c1",3,3],["C(#Cc1ccnc2c(C#Cc3ccccc3)ccnc12)c1ccccc1","[ch&r6,CH1&r5:1]>>[*:1](-C#C-c1ccccc1)","c1cnc2cccnc2c1",3,3],["C(#Cc1ccc2nc(C#Cc3ccccc3)ccc2n1)c1ccccc1","[ch&r6,CH1&r5:1]>>[*:1](-C#C-c1ccccc1)","c1cnc2cccnc2c1",3,3],["C(#Cc1cnc2cc(C#Cc3ccccc3)cnc2c1)c1ccccc1","[ch&r6,CH1&r5:1]>>[*:1](-C#C-c1ccccc1)","c1cnc2cccnc2c1",3,3],["c1ncc2ncncc2n1","[ch&r6:0]>>[nr6:0]","c1cnc2cccnc2c1",3,3],["c1cnc2nccnc2n1","[ch&r6:0]>>[nr6:0]","c1cnc2cccnc2c1",3,3],["c1cc2nnccc2nn1","[ch&r6:0]>>[nr6:0]","c1cnc2cccnc2c1",3,3],["c1ccc2ccccc2c1","[nr6:0]>>[ch&r6:0]","c1cnc2cccnc2c1",3,3],["c1ccc(Nc2ccnc3c(Nc4ccccc4)ccnc23)cc1","[ch&r6,CH1&r5:1]>>[*:1](-N-c1ccccc1)","c1cnc2cccnc2c1",3,3],["c1ccc(Nc2cnc3cc(Nc4ccccc4)cnc3c2)cc1","[ch&r6,CH1&r5:1]>>[*:1](-N-c1ccccc1)","c1cnc2cccnc2c1",3,3],["c1ccc(Nc2ccc3nc(Nc4ccccc4)ccc3n2)cc1","[ch&r6,CH1&r5:1]>>[*:1](-N-c1ccccc1)","c1cnc2cccnc2c1",3,3],["c1ccc(Nc2ccccc2)cc1","[c&r6,C&r5:1](-[c]1[ch]ccc[ch]1)>>[*:1]","c1ccc(-c2cccc(Nc3cccc(-c4ccccc4)c3)c2)cc1",3,3],["c1ccccc1","[c&r6,C&r5:1](-[c]1[ch]ccc[ch]1)>>[*:1]","c1ccc(-c2cccc(Nc3cccc(-c4ccccc4)c3)c2)cc1",3,3],["C1=CCC(c2cccc(Nc3cccc(C4=CC=CC4)c3)c2)=C1","[c:0]1[ch:1][ch][c:3][c!r5:4][c!r5:5]1>>[c:0]1[CH2:1][c:3][c:4][c:5]1","c1ccc(-c2cccc(Nc3cccc(-c4ccccc4)c3)c2)cc1",3,3],["C1=C(NC2=CC(c3ccccc3)=CC2)CC=C1c1ccccc1","[c:0]1[ch:1][ch][c:3][c!r5:4][c!r5:5]1>>[c:0]1[CH2:1][c:3][c:4][c:5]1","c1ccc(-c2cccc(Nc3cccc(-c4ccccc4)c3)c2)cc1",3,3],["C1=C(NC2=CCC(c3ccccc3)=C2)C=C(c2ccccc2)C1","[c:0]1[ch:1][ch][c:3][c!r5:4][c!r5:5]1>>[c:0]1[CH2:1][c:3][c:4][c:5]1","c1ccc(-c2cccc(Nc3cccc(-c4ccccc4)c3)c2)cc1",3,3],["C1=CC(c2cccc(Nc3cccc(C4=CCC=C4)c3)c2)=CC1","[c:0]1[ch:1][ch][c:3][c!r5:4][c!r5:5]1>>[c:0]1[CH2:1][c:3][c:4][c:5]1","c1ccc(-c2cccc(Nc3cccc(-c4ccccc4)c3)c2)cc1",3,3],["c1ccc(-c2cc(Nc3ccnc(-c4ccccc4)c3)ccn2)cc1","[ch&r6:0]>>[nr6:0]","c1ccc(-c2cccc(Nc3cccc(-c4ccccc4)c3)c2)cc1",3,3],["c1ccc(-c2cccc(Nc3cccc(-c4ccccn4)c3)c2)nc1","[ch&r6:0]>>[nr6:0]","c1ccc(-c2cccc(Nc3cccc(-c4ccccc4)c3)c2)cc1",3,3],["c1cncc(-c2cccc(Nc3cccc(-c4cccnc4)c3)c2)c1","[ch&r6:0]>>[nr6:0]","c1ccc(-c2cccc(Nc3cccc(-c4ccccc4)c3)c2)cc1",3,3],["c1ccc(-c2cncc(Nc3cncc(-c4ccccc4)c3)c2)cc1","[ch&r6:0]>>[nr6:0]","c1ccc(-c2cccc(Nc3cccc(-c4ccccc4)c3)c2)cc1",3,3],["c1cc(Nc2cccc(-c3ccncc3)c2)cc(-c2ccncc2)c1","[ch&r6:0]>>[nr6:0]","c1ccc(-c2cccc(Nc3cccc(-c4ccccc4)c3)c2)cc1",3,3],["c1ccc(-c2ccnc(Nc3cc(-c4ccccc4)ccn3)c2)cc1","[ch&r6:0]>>[nr6:0]","c1ccc(-c2cccc(Nc3cccc(-c4ccccc4)c3)c2)cc1",3,3],["c1ccc(-c2cccc(Nc3cccc(-c4ccccc4)n3)n2)cc1","[ch&r6:0]>>[nr6:0]","c1ccc(-c2cccc(Nc3cccc(-c4ccccc4)c3)c2)cc1",3,3],["c1ccc(-c2ccccc2)cc1","[c&r6,C&r5:1](-[N!R]-c1ccccc1)>>[*:1]","c1ccc(-c2cccc(Nc3cccc(-c4ccccc4)c3)c2)cc1",3,3],["c1ccc(-c2ccc(-c3ccccc3)c3cnncc23)cc1","[cH&r6,CH&r5:1]>>[#6:1](-[c]1[ch]ccc[ch]1)","c1ccc2cnncc2c1",3,3],["c1ccc(-c2cc3cnncc3cc2-c2ccccc2)cc1","[cH&r6,CH&r5:1]>>[#6:1](-[c]1[ch]ccc[ch]1)","c1ccc2cnncc2c1",3,3],["c1ccc(-c2nnc(-c3ccccc3)c3ccccc23)cc1","[cH&r6,CH&r5:1]>>[#6:1](-[c]1[ch]ccc[ch]1)","c1ccc2cnncc2c1",3,3],["c1ccc2c(c1)c1ccccc1c1cnncc21","[cH&r6:1][cH&r6:2]>>[c:1]2cccc[c:2]2","c1ccc2cnncc2c1",3,3],["c1ccc2cc3cnncc3cc2c1","[cH&r6:1][cH&r6:2]>>[c:1]2cccc[c:2]2","c1ccc2cnncc2c1",3,3],["c1ccnnc1","[r6:0][c:1]2[ch][ch][ch][ch][c:2]2[r6:3]>>[*:0][c:1][c:2][*:3]","c1ccc2cnncc2c1",3,3],["C1=c2cnncc2=CC1","[c:0]1[ch:1][ch][c:3][c!r5:4][c!r5:5]1>>[c:0]1[CH2:1][c:3][c:4][c:5]1","c1ccc2cnncc2c1",3,3],["C(=Cc1cc2cnncc2cc1C=Cc1ccccc1)c1ccccc1","[ch&r6,CH1&r5:1]>>[*:1](-C=C-c1ccccc1)","c1ccc2cnncc2c1",3,3],["C(=Cc1nnc(C=Cc2ccccc2)c2ccccc12)c1ccccc1","[ch&r6,CH1&r5:1]>>[*:1](-C=C-c1ccccc1)","c1ccc2cnncc2c1",3,3],["C(=Cc1ccc(C=Cc2ccccc2)c2cnncc12)c1ccccc1","[ch&r6,CH1&r5:1]>>[*:1](-C=C-c1ccccc1)","c1ccc2cnncc2c1",3,3],["C(#Cc1nnc(C#Cc2ccccc2)c2ccccc12)c1ccccc1","[ch&r6,CH1&r5:1]>>[*:1](-C#C-c1ccccc1)","c1ccc2cnncc2c1",3,3],["C(#Cc1ccc(C#Cc2ccccc2)c2cnncc12)c1ccccc1","[ch&r6,CH1&r5:1]>>[*:1](-C#C-c1ccccc1)","c1ccc2cnncc2c1",3,3],["C(#Cc1cc2cnncc2cc1C#Cc1ccccc1)c1ccccc1","[ch&r6,CH1&r5:1]>>[*:1](-C#C-c1ccccc1)","c1ccc2cnncc2c1",3,3],["c1ccc2nnnnc2c1","[ch&r6:0]>>[nr6:0]","c1ccc2cnncc2c1",3,3],["c1nncc2cnncc12","[ch&r6:0]>>[nr6:0]","c1ccc2cnncc2c1",3,3],["c1cnc2cnncc2n1","[ch&r6:0]>>[nr6:0]","c1ccc2cnncc2c1",3,3],["c1ccc2ccccc2c1","[nr6:0]>>[ch&r6:0]","c1ccc2cnncc2c1",3,3],["c1ccc(Nc2nnc(Nc3ccccc3)c3ccccc23)cc1","[ch&r6,CH1&r5:1]>>[*:1](-N-c1ccccc1)","c1ccc2cnncc2c1",3,3],["c1ccc(Nc2cc3cnncc3cc2Nc2ccccc2)cc1","[ch&r6,CH1&r5:1]>>[*:1](-N-c1ccccc1)","c1ccc2cnncc2c1",3,3],["c1ccc(Nc2ccc(Nc3ccccc3)c3cnncc23)cc1","[ch&r6,CH1&r5:1]>>[*:1](-N-c1ccccc1)","c1ccc2cnncc2c1",3,3],["c1ccc(-c2ccc(-c3ccccc3)nn2)cc1","[cH&r6,CH&r5:1]>>[#6:1](-[c]1[ch]ccc[ch]1)","c1ccnnc1",3,3],["c1ccc(-c2cnncc2-c2ccccc2)cc1","[cH&r6,CH&r5:1]>>[#6:1](-[c]1[ch]ccc[ch]1)","c1ccnnc1",3,3],["c1ccc2cnncc2c1","[cH&r6:1][cH&r6:2]>>[c:1]2cccc[c:2]2","c1ccnnc1",3,3],["c1ccc2c(c1)nnc1ccccc12","[cH&r6:1][cH&r6:2]>>[c:1]2cccc[c:2]2","c1ccnnc1",3,3],["C(=Cc1cnncc1C=Cc1ccccc1)c1ccccc1","[ch&r6,CH1&r5:1]>>[*:1](-C=C-c1ccccc1)","c1ccnnc1",3,3],["C(=Cc1ccc(C=Cc2ccccc2)nn1)c1ccccc1","[ch&r6,CH1&r5:1]>>[*:1](-C=C-c1ccccc1)","c1ccnnc1",3,3],["C(#Cc1cnncc1C#Cc1ccccc1)c1ccccc1","[ch&r6,CH1&r5:1]>>[*:1](-C#C-c1ccccc1)","c1ccnnc1",3,3],["C(#Cc1ccc(C#Cc2ccccc2)nn1)c1ccccc1","[ch&r6,CH1&r5:1]>>[*:1](-C#C-c1ccccc1)","c1ccnnc1",3,3],["c1cnnnn1","[ch&r6:0]>>[nr6:0]","c1ccnnc1",3,3],["c1cnnnc1","[ch&r6:0]>>[nr6:0]","c1ccnnc1",3,3],["c1nncnn1","[ch&r6:0]>>[nr6:0]","c1ccnnc1",3,3],["c1ncnnn1","[ch&r6:0]>>[nr6:0]","c1ccnnc1",3,3],["c1ccncc1","[nr6:0]>>[ch&r6:0]","c1ccnnc1",3,3],["c1ccc(Nc2cnncc2Nc2ccccc2)cc1","[ch&r6,CH1&r5:1]>>[*:1](-N-c1ccccc1)","c1ccnnc1",3,3],["c1ccc(Nc2ccc(Nc3ccccc3)nn2)cc1","[ch&r6,CH1&r5:1]>>[*:1](-N-c1ccccc1)","c1ccnnc1",3,3],["C1=CCC(C=Cc2ccccc2-c2ccccc2C=CC2=CC=CC2)=C1","[c:0]1[ch:1][ch][c:3][c!r5:4][c!r5:5]1>>[c:0]1[CH2:1][c:3][c:4][c:5]1","C(=Cc1ccccc1-c1ccccc1C=Cc1ccccc1)c1ccccc1",3,3],["C(=Cc1ccccc1)C1=CCC=C1C1=CCC=C1C=Cc1ccccc1","[c:0]1[ch:1][ch][c:3][c!r5:4][c!r5:5]1>>[c:0]1[CH2:1][c:3][c:4][c:5]1","C(=Cc1ccccc1-c1ccccc1C=Cc1ccccc1)c1ccccc1",3,3],["C1=CC(C=Cc2ccccc2)=C(C2=C(C=Cc3ccccc3)C=CC2)C1","[c:0]1[ch:1][ch][c:3][c!r5:4][c!r5:5]1>>[c:0]1[CH2:1][c:3][c:4][c:5]1","C(=Cc1ccccc1-c1ccccc1C=Cc1ccccc1)c1ccccc1",3,3],["C1=CC(C=Cc2ccccc2-c2ccccc2C=CC2=CCC=C2)=CC1","[c:0]1[ch:1][ch][c:3][c!r5:4][c!r5:5]1>>[c:0]1[CH2:1][c:3][c:4][c:5]1","C(=Cc1ccccc1-c1ccccc1C=Cc1ccccc1)c1ccccc1",3,3],["C1=CC(C2=C(C=Cc3ccccc3)CC=C2)=C(C=Cc2ccccc2)C1","[c:0]1[ch:1][ch][c:3][c!r5:4][c!r5:5]1>>[c:0]1[CH2:1][c:3][c:4][c:5]1","C(=Cc1ccccc1-c1ccccc1C=Cc1ccccc1)c1ccccc1",3,3],["c1ccc(-c2ccccc2)cc1","[c&r6,C&r5:1](-[C!R]=[C!R]-c1ccccc1)>>[ch&r6,CH1&r5:1]","C(=Cc1ccccc1-c1ccccc1C=Cc1ccccc1)c1ccccc1",3,3],["c1ccccc1","[c&r6,C&r5:1](-[C!R]=[C!R]-c1ccccc1)>>[ch&r6,CH1&r5:1]","C(=Cc1ccccc1-c1ccccc1C=Cc1ccccc1)c1ccccc1",3,3],["C(=Cc1ccccc1-c1ccccc1C=Cc1ccccn1)c1ccccn1","[ch&r6:0]>>[nr6:0]","C(=Cc1ccccc1-c1ccccc1C=Cc1ccccc1)c1ccccc1",3,3],["C(=Cc1cccnc1-c1ncccc1C=Cc1ccccc1)c1ccccc1","[ch&r6:0]>>[nr6:0]","C(=Cc1ccccc1-c1ccccc1C=Cc1ccccc1)c1ccccc1",3,3],["C(=Cc1ccccc1-c1ccccc1C=Cc1ccncc1)c1ccncc1","[ch&r6:0]>>[nr6:0]","C(=Cc1ccccc1-c1ccccc1C=Cc1ccccc1)c1ccccc1",3,3],["C(=Cc1cnccc1-c1ccncc1C=Cc1ccccc1)c1ccccc1","[ch&r6:0]>>[nr6:0]","C(=Cc1ccccc1-c1ccccc1C=Cc1ccccc1)c1ccccc1",3,3],["C(=Cc1ccccc1-c1ccccc1C=Cc1cccnc1)c1cccnc1","[ch&r6:0]>>[nr6:0]","C(=Cc1ccccc1-c1ccccc1C=Cc1ccccc1)c1ccccc1",3,3],["C(=Cc1ccncc1-c1cnccc1C=Cc1ccccc1)c1ccccc1","[ch&r6:0]>>[nr6:0]","C(=Cc1ccccc1-c1ccccc1C=Cc1ccccc1)c1ccccc1",3,3],["C(=Cc1ncccc1-c1cccnc1C=Cc1ccccc1)c1ccccc1","[ch&r6:0]>>[nr6:0]","C(=Cc1ccccc1-c1ccccc1C=Cc1ccccc1)c1ccccc1",3,3],["O=c1occcc1C=Cc1ccccc1-c1ccccc1C=Cc1cccoc1=O","[c:1]1[c:2][ch:3][ch:4][c:5][c:6]1>>[c:1]1[c:2][o:3][c:4](=O)[c:5][c:6]1","C(=Cc1ccccc1-c1ccccc1C=Cc1ccccc1)c1ccccc1",3,3],["O=c1occc(C=Cc2ccccc2)c1-c1c(C=Cc2ccccc2)ccoc1=O","[c:1]1[c:2][ch:3][ch:4][c:5][c:6]1>>[c:1]1[c:2][o:3][c:4](=O)[c:5][c:6]1","C(=Cc1ccccc1-c1ccccc1C=Cc1ccccc1)c1ccccc1",3,3],["O=c1cc(-c2cc(=O)occ2C=Cc2ccccc2)c(C=Cc2ccccc2)co1","[c:1]1[c:2][ch:3][ch:4][c:5][c:6]1>>[c:1]1[c:2][o:3][c:4](=O)[c:5][c:6]1","C(=Cc1ccccc1-c1ccccc1C=Cc1ccccc1)c1ccccc1",3,3],["O=c1ccc(-c2ccc(=O)oc2C=Cc2ccccc2)c(C=Cc2ccccc2)o1","[c:1]1[c:2][ch:3][ch:4][c:5][c:6]1>>[c:1]1[c:2][o:3][c:4](=O)[c:5][c:6]1","C(=Cc1ccccc1-c1ccccc1C=Cc1ccccc1)c1ccccc1",3,3],["O=c1occc(-c2ccoc(=O)c2C=Cc2ccccc2)c1C=Cc1ccccc1","[c:1]1[c:2][ch:3][ch:4][c:5][c:6]1>>[c:1]1[c:2][o:3][c:4](=O)[c:5][c:6]1","C(=Cc1ccccc1-c1ccccc1C=Cc1ccccc1)c1ccccc1",3,3],["O=c1cccc(C=Cc2ccccc2-c2ccccc2C=Cc2cccc(=O)o2)o1","[c:1]1[c:2][ch:3][ch:4][c:5][c:6]1>>[c:1]1[c:2][o:3][c:4](=O)[c:5][c:6]1","C(=Cc1ccccc1-c1ccccc1C=Cc1ccccc1)c1ccccc1",3,3],["O=c1ccc(C=Cc2ccccc2)c(-c2oc(=O)ccc2C=Cc2ccccc2)o1","[c:1]1[c:2][ch:3][ch:4][c:5][c:6]1>>[c:1]1[c:2][o:3][c:4](=O)[c:5][c:6]1","C(=Cc1ccccc1-c1ccccc1C=Cc1ccccc1)c1ccccc1",3,3],["O=c1cc(C=Cc2ccccc2)c(-c2coc(=O)cc2C=Cc2ccccc2)co1","[c:1]1[c:2][ch:3][ch:4][c:5][c:6]1>>[c:1]1[c:2][o:3][c:4](=O)[c:5][c:6]1","C(=Cc1ccccc1-c1ccccc1C=Cc1ccccc1)c1ccccc1",3,3],["O=c1cc(C=Cc2ccccc2-c2ccccc2C=Cc2ccoc(=O)c2)cco1","[c:1]1[c:2][ch:3][ch:4][c:5][c:6]1>>[c:1]1[c:2][o:3][c:4](=O)[c:5][c:6]1","C(=Cc1ccccc1-c1ccccc1C=Cc1ccccc1)c1ccccc1",3,3],["O=c1ccc(C=Cc2ccccc2-c2ccccc2C=Cc2ccc(=O)oc2)co1","[c:1]1[c:2][ch:3][ch:4][c:5][c:6]1>>[c:1]1[c:2][o:3][c:4](=O)[c:5][c:6]1","C(=Cc1ccccc1-c1ccccc1C=Cc1ccccc1)c1ccccc1",3,3],["O=c1ccoc(-c2occc(=O)c2C=Cc2ccccc2)c1C=Cc1ccccc1","[ch:1]1[c:2][c:3][ch:4][c:5][c:6]1>>[o:1]1[c:2][c:3][C:4](=O)[c:5][c:6]1","C(=Cc1ccccc1-c1ccccc1C=Cc1ccccc1)c1ccccc1",3,3],["O=c1ccoc(C=Cc2ccccc2)c1-c1c(C=Cc2ccccc2)occc1=O","[ch:1]1[c:2][c:3][ch:4][c:5][c:6]1>>[o:1]1[c:2][c:3][C:4](=O)[c:5][c:6]1","C(=Cc1ccccc1-c1ccccc1C=Cc1ccccc1)c1ccccc1",3,3],["O=c1ccoc(C=Cc2ccccc2-c2ccccc2C=Cc2cc(=O)cco2)c1","[ch:1]1[c:2][c:3][ch:4][c:5][c:6]1>>[o:1]1[c:2][c:3][C:4](=O)[c:5][c:6]1","C(=Cc1ccccc1-c1ccccc1C=Cc1ccccc1)c1ccccc1",3,3],["O=c1ccocc1C=Cc1ccccc1-c1ccccc1C=Cc1coccc1=O","[ch:1]1[c:2][c:3][ch:4][c:5][c:6]1>>[o:1]1[c:2][c:3][C:4](=O)[c:5][c:6]1","C(=Cc1ccccc1-c1ccccc1C=Cc1ccccc1)c1ccccc1",3,3],["C1=CC(c2ccccc2)=C(C2=C(c3ccccc3)C=CC2)C1","[cH&r6,CH&r5:1]>>[#6:1](-[c]1[ch]ccc[ch]1)","C1=CCC(C2=CC=CC2)=C1",3,3],["C1=C(C2=CC(c3ccccc3)=CC2)CC=C1c1ccccc1","[cH&r6,CH&r5:1]>>[#6:1](-[c]1[ch]ccc[ch]1)","C1=CCC(C2=CC=CC2)=C1",3,3],["C1=C(C2=CC=C(c3ccccc3)C2)CC(c2ccccc2)=C1","[cH&r6,CH&r5:1]>>[#6:1](-[c]1[ch]ccc[ch]1)","C1=CCC(C2=CC=CC2)=C1",3,3],["c1ccc(-c2ccccc2)cc1","[CH2:0]1[c,C:1]-,=,:[c,C:2]-,=,:[c,C:3]-,=,:[c,C:4]1>>[ch:0]1c[c:1][c:2][c:3][c:4]1","C1=CCC(C2=CC=CC2)=C1",3,3],["C(=Cc1ccccc1)C1=CCC(C2=CC(C=Cc3ccccc3)=CC2)=C1","[ch&r6,CH1&r5:1]>>[*:1](-C=C-c1ccccc1)","C1=CCC(C2=CC=CC2)=C1",3,3],["C(=Cc1ccccc1)C1=CC=C(C2=CC=C(C=Cc3ccccc3)C2)C1","[ch&r6,CH1&r5:1]>>[*:1](-C=C-c1ccccc1)","C1=CCC(C2=CC=CC2)=C1",3,3],["C1=CC(C=Cc2ccccc2)=C(C2=C(C=Cc3ccccc3)C=CC2)C1","[ch&r6,CH1&r5:1]>>[*:1](-C=C-c1ccccc1)","C1=CCC(C2=CC=CC2)=C1",3,3],["C(#Cc1ccccc1)C1=CCC(C2=CC(C#Cc3ccccc3)=CC2)=C1","[ch&r6,CH1&r5:1]>>[*:1](-C#C-c1ccccc1)","C1=CCC(C2=CC=CC2)=C1",3,3],["C(#Cc1ccccc1)C1=CC=C(C2=CC=C(C#Cc3ccccc3)C2)C1","[ch&r6,CH1&r5:1]>>[*:1](-C#C-c1ccccc1)","C1=CCC(C2=CC=CC2)=C1",3,3],["C(#Cc1ccccc1)C1=C(C2=C(C#Cc3ccccc3)C=CC2)CC=C1","[ch&r6,CH1&r5:1]>>[*:1](-C#C-c1ccccc1)","C1=CCC(C2=CC=CC2)=C1",3,3],["C1=CC(=C2C=CC=C2C2=CC=CC2=C2C=CC=C2)C=C1","[r5:1][CH2r5:2][r5:3]>>[r5:1][C:2](=C1cccc1)[r5:3]","C1=CCC(C2=CC=CC2)=C1",3,3],["c1coc(-c2ccco2)c1","[#6H2r5:1]>>[O:1]","C1=CCC(C2=CC=CC2)=C1",3,3],["c1csc(-c2cccs2)c1","[#6H2r5:1]>>[S:1]","C1=CCC(C2=CC=CC2)=C1",3,3],["c1c[nH]c(-c2ccc[nH]2)c1","[#6H2r5:1]>>[NH:1]","C1=CCC(C2=CC=CC2)=C1",3,3],["C1=NCC(C2=CC=NC2)=C1","[chr5,CH1r5:1]>>[n:1]","C1=CCC(C2=CC=CC2)=C1",3,3],["C1=NC=C(C2=CN=CC2)C1","[chr5,CH1r5:1]>>[n:1]","C1=CCC(C2=CC=CC2)=C1",3,3],["C1=CN=C(C2=NC=CC2)C1","[chr5,CH1r5:1]>>[n:1]","C1=CCC(C2=CC=CC2)=C1",3,3],["C1=CC(Nc2ccccc2)=C(C2=C(Nc3ccccc3)C=CC2)C1","[ch&r6,CH1&r5:1]>>[*:1](-N-c1ccccc1)","C1=CCC(C2=CC=CC2)=C1",3,3],["C1=C(Nc2ccccc2)C=C(C2=CC(Nc3ccccc3)=CC2)C1","[ch&r6,CH1&r5:1]>>[*:1](-N-c1ccccc1)","C1=CCC(C2=CC=CC2)=C1",3,3],["C1=C(Nc2ccccc2)CC(C2=CC=C(Nc3ccccc3)C2)=C1","[ch&r6,CH1&r5:1]>>[*:1](-N-c1ccccc1)","C1=CCC(C2=CC=CC2)=C1",3,3],["C1=CC(NC2=CC=C(NC3=CCC=C3)C2)=CC1","[c:0]1[ch:1][ch][c:3][c!r5:4][c!r5:5]1>>[c:0]1[CH2:1][c:3][c:4][c:5]1","C1=C(Nc2ccccc2)CC(Nc2ccccc2)=C1",3,3],["C1=CCC(NC2=CC=C(NC3=CC=CC3)C2)=C1","[c:0]1[ch:1][ch][c:3][c!r5:4][c!r5:5]1>>[c:0]1[CH2:1][c:3][c:4][c:5]1","C1=C(Nc2ccccc2)CC(Nc2ccccc2)=C1",3,3],["c1ccc(Nc2ccc(Nc3ccccc3)cc2)cc1","[CH2:0]1[c,C:1]-,=,:[c,C:2]-,=,:[c,C:3]-,=,:[c,C:4]1>>[ch:0]1c[c:1][c:2][c:3][c:4]1","C1=C(Nc2ccccc2)CC(Nc2ccccc2)=C1",3,3],["C1=CC(=C2C(Nc3ccccc3)=CC=C2Nc2ccccc2)C=C1","[r5:1][CH2r5:2][r5:3]>>[r5:1][C:2](=C1cccc1)[r5:3]","C1=C(Nc2ccccc2)CC(Nc2ccccc2)=C1",3,3],["c1ccc(Nc2ccc(Nc3ccccc3)o2)cc1","[#6H2r5:1]>>[O:1]","C1=C(Nc2ccccc2)CC(Nc2ccccc2)=C1",3,3],["c1ccc(Nc2ccc(Nc3ccccc3)s2)cc1","[#6H2r5:1]>>[S:1]","C1=C(Nc2ccccc2)CC(Nc2ccccc2)=C1",3,3],["c1ccc(Nc2ccc(Nc3ccccc3)[nH]2)cc1","[#6H2r5:1]>>[NH:1]","C1=C(Nc2ccccc2)CC(Nc2ccccc2)=C1",3,3],["c1ccc(NC2=NN=C(Nc3ccccc3)C2)cc1","[chr5,CH1r5:1]>>[n:1]","C1=C(Nc2ccccc2)CC(Nc2ccccc2)=C1",3,3],["C1=C(Nc2ccccn2)CC(Nc2ccccn2)=C1","[ch&r6:0]>>[nr6:0]","C1=C(Nc2ccccc2)CC(Nc2ccccc2)=C1",3,3],["C1=C(Nc2cccnc2)CC(Nc2cccnc2)=C1","[ch&r6:0]>>[nr6:0]","C1=C(Nc2ccccc2)CC(Nc2ccccc2)=C1",3,3],["C1=C(Nc2ccncc2)CC(Nc2ccncc2)=C1","[ch&r6:0]>>[nr6:0]","C1=C(Nc2ccccc2)CC(Nc2ccccc2)=C1",3,3],["C1=CCC=C1","[c&r6,C&r5:1](-[N!R]-c1ccccc1)>>[*:1]","C1=C(Nc2ccccc2)CC(Nc2ccccc2)=C1",3,3],["c1ccc(C2=NCN=C2c2ccccc2)cc1","[cH&r6,CH&r5:1]>>[#6:1](-[c]1[ch]ccc[ch]1)","C1=NCN=C1",3,3],["C(=Cc1ccccc1)C1=NCN=C1C=Cc1ccccc1","[ch&r6,CH1&r5:1]>>[*:1](-C=C-c1ccccc1)","C1=NCN=C1",3,3],["C(#Cc1ccccc1)C1=NCN=C1C#Cc1ccccc1","[ch&r6,CH1&r5:1]>>[*:1](-C#C-c1ccccc1)","C1=NCN=C1",3,3],["C1=CC(=C2N=CC=N2)C=C1","[r5:1][CH2r5:2][r5:3]>>[r5:1][C:2](=C1cccc1)[r5:3]","C1=NCN=C1",3,3],["c1cnon1","[#6H2r5:1]>>[O:1]","C1=NCN=C1",3,3],["c1cnsn1","[#6H2r5:1]>>[S:1]","C1=NCN=C1",3,3],["c1cn[nH]n1","[#6H2r5:1]>>[NH:1]","C1=NCN=C1",3,3],["c1ccc(NC2=NCN=C2Nc2ccccc2)cc1","[ch&r6,CH1&r5:1]>>[*:1](-N-c1ccccc1)","C1=NCN=C1",3,3],["c1ccc2ccccc2c1","[c&r6,C&r5:1](-[c]1[ch]ccc[ch]1)>>[*:1]","c1ccc(-c2cc3ccccc3cc2-c2ccccc2)cc1",3,3],["c1ccccc1","[c&r6,C&r5:1](-[c]1[ch]ccc[ch]1)>>[*:1]","c1ccc(-c2cc3ccccc3cc2-c2ccccc2)cc1",3,3],["c1ccc(-c2ccccc2-c2ccccc2)cc1","[r6:0][c:1]2[ch][ch][ch][ch][c:2]2[r6:3]>>[*:0][c:1][c:2][*:3]","c1ccc(-c2cc3ccccc3cc2-c2ccccc2)cc1",3,3],["C1=c2cc(-c3ccccc3)c(-c3ccccc3)cc2=CC1","[c:0]1[ch:1][ch][c:3][c!r5:4][c!r5:5]1>>[c:0]1[CH2:1][c:3][c:4][c:5]1","c1ccc(-c2cc3ccccc3cc2-c2ccccc2)cc1",3,3],["C1=CCC(c2cc3ccccc3cc2C2=CC=CC2)=C1","[c:0]1[ch:1][ch][c:3][c!r5:4][c!r5:5]1>>[c:0]1[CH2:1][c:3][c:4][c:5]1","c1ccc(-c2cc3ccccc3cc2-c2ccccc2)cc1",3,3],["C1=CC(c2cc3ccccc3cc2C2=CCC=C2)=CC1","[c:0]1[ch:1][ch][c:3][c!r5:4][c!r5:5]1>>[c:0]1[CH2:1][c:3][c:4][c:5]1","c1ccc(-c2cc3ccccc3cc2-c2ccccc2)cc1",3,3],["c1cncc(-c2cc3ccccc3cc2-c2cccnc2)c1","[ch&r6:0]>>[nr6:0]","c1ccc(-c2cc3ccccc3cc2-c2ccccc2)cc1",3,3],["c1ccc(-c2cc3cnncc3cc2-c2ccccc2)cc1","[ch&r6:0]>>[nr6:0]","c1ccc(-c2cc3ccccc3cc2-c2ccccc2)cc1",3,3],["c1ccc(-c2cc3nccnc3cc2-c2ccccc2)cc1","[ch&r6:0]>>[nr6:0]","c1ccc(-c2cc3ccccc3cc2-c2ccccc2)cc1",3,3],["c1ccc2cc(-c3ccncc3)c(-c3ccncc3)cc2c1","[ch&r6:0]>>[nr6:0]","c1ccc(-c2cc3ccccc3cc2-c2ccccc2)cc1",3,3],["c1ccc(-c2nc3ccccc3nc2-c2ccccc2)cc1","[ch&r6:0]>>[nr6:0]","c1ccc(-c2cc3ccccc3cc2-c2ccccc2)cc1",3,3],["c1ccc(-c2cc3ccccc3cc2-c2ccccn2)nc1","[ch&r6:0]>>[nr6:0]","c1ccc(-c2cc3ccccc3cc2-c2ccccc2)cc1",3,3],["O=c1cc(-c2cc3ccccc3cc2-c2ccoc(=O)c2)cco1","[c:1]1[c:2][ch:3][ch:4][c:5][c:6]1>>[c:1]1[c:2][o:3][c:4](=O)[c:5][c:6]1","c1ccc(-c2cc3ccccc3cc2-c2ccccc2)cc1",3,3],["O=c1ccc(-c2cc3ccccc3cc2-c2ccc(=O)oc2)co1","[c:1]1[c:2][ch:3][ch:4][c:5][c:6]1>>[c:1]1[c:2][o:3][c:4](=O)[c:5][c:6]1","c1ccc(-c2cc3ccccc3cc2-c2ccccc2)cc1",3,3],["O=c1occcc1-c1cc2ccccc2cc1-c1cccoc1=O","[c:1]1[c:2][ch:3][ch:4][c:5][c:6]1>>[c:1]1[c:2][o:3][c:4](=O)[c:5][c:6]1","c1ccc(-c2cc3ccccc3cc2-c2ccccc2)cc1",3,3],["O=c1cccc(-c2cc3ccccc3cc2-c2cccc(=O)o2)o1","[c:1]1[c:2][ch:3][ch:4][c:5][c:6]1>>[c:1]1[c:2][o:3][c:4](=O)[c:5][c:6]1","c1ccc(-c2cc3ccccc3cc2-c2ccccc2)cc1",3,3],["O=c1ccocc1-c1cc2ccccc2cc1-c1coccc1=O","[ch:1]1[c:2][c:3][ch:4][c:5][c:6]1>>[o:1]1[c:2][c:3][C:4](=O)[c:5][c:6]1","c1ccc(-c2cc3ccccc3cc2-c2ccccc2)cc1",3,3],["O=c1ccoc(-c2cc3ccccc3cc2-c2cc(=O)cco2)c1","[ch:1]1[c:2][c:3][ch:4][c:5][c:6]1>>[o:1]1[c:2][c:3][C:4](=O)[c:5][c:6]1","c1ccc(-c2cc3ccccc3cc2-c2ccccc2)cc1",3,3],["c1ccc(Nc2ccccc2)cc1","[c&r6,C&r5:1](-[c]1[ch]ccc[ch]1)>>[*:1]","c1ccc(Nc2cc(-c3ccccc3)cc(-c3ccccc3)c2)cc1",3,3],["c1ccccc1","[c&r6,C&r5:1](-[c]1[ch]ccc[ch]1)>>[*:1]","c1ccc(Nc2cc(-c3ccccc3)cc(-c3ccccc3)c2)cc1",3,3],["C1=CC(Nc2cc(-c3ccccc3)cc(-c3ccccc3)c2)=CC1","[c:0]1[ch:1][ch][c:3][c!r5:4][c!r5:5]1>>[c:0]1[CH2:1][c:3][c:4][c:5]1","c1ccc(Nc2cc(-c3ccccc3)cc(-c3ccccc3)c2)cc1",3,3],["C1=CCC(c2cc(Nc3ccccc3)cc(C3=CC=CC3)c2)=C1","[c:0]1[ch:1][ch][c:3][c!r5:4][c!r5:5]1>>[c:0]1[CH2:1][c:3][c:4][c:5]1","c1ccc(Nc2cc(-c3ccccc3)cc(-c3ccccc3)c2)cc1",3,3],["C1=CC(c2cc(Nc3ccccc3)cc(C3=CCC=C3)c2)=CC1","[c:0]1[ch:1][ch][c:3][c!r5:4][c!r5:5]1>>[c:0]1[CH2:1][c:3][c:4][c:5]1","c1ccc(Nc2cc(-c3ccccc3)cc(-c3ccccc3)c2)cc1",3,3],["C1=CCC(Nc2cc(-c3ccccc3)cc(-c3ccccc3)c2)=C1","[c:0]1[ch:1][ch][c:3][c!r5:4][c!r5:5]1>>[c:0]1[CH2:1][c:3][c:4][c:5]1","c1ccc(Nc2cc(-c3ccccc3)cc(-c3ccccc3)c2)cc1",3,3],["c1ccc(Nc2cc(-c3ccncc3)cc(-c3ccncc3)c2)cc1","[ch&r6:0]>>[nr6:0]","c1ccc(Nc2cc(-c3ccccc3)cc(-c3ccccc3)c2)cc1",3,3],["c1ccc(Nc2cc(-c3cccnc3)cc(-c3cccnc3)c2)cc1","[ch&r6:0]>>[nr6:0]","c1ccc(Nc2cc(-c3ccccc3)cc(-c3ccccc3)c2)cc1",3,3],["c1ccc(Nc2cc(-c3ccccn3)cc(-c3ccccn3)c2)cc1","[ch&r6:0]>>[nr6:0]","c1ccc(Nc2cc(-c3ccccc3)cc(-c3ccccc3)c2)cc1",3,3],["c1ccc(-c2cc(Nc3cccnc3)cc(-c3ccccc3)c2)cc1","[ch&r6:0]>>[nr6:0]","c1ccc(Nc2cc(-c3ccccc3)cc(-c3ccccc3)c2)cc1",3,3],["c1ccc(-c2cc(Nc3ccccn3)cc(-c3ccccc3)c2)cc1","[ch&r6:0]>>[nr6:0]","c1ccc(Nc2cc(-c3ccccc3)cc(-c3ccccc3)c2)cc1",3,3],["c1ccc(Nc2nc(-c3ccccc3)cc(-c3ccccc3)n2)cc1","[ch&r6:0]>>[nr6:0]","c1ccc(Nc2cc(-c3ccccc3)cc(-c3ccccc3)c2)cc1",3,3],["c1ccc(-c2cc(Nc3ccncc3)cc(-c3ccccc3)c2)cc1","[ch&r6:0]>>[nr6:0]","c1ccc(Nc2cc(-c3ccccc3)cc(-c3ccccc3)c2)cc1",3,3],["c1ccc(Nc2cc(-c3ccccc3)nc(-c3ccccc3)c2)cc1","[ch&r6:0]>>[nr6:0]","c1ccc(Nc2cc(-c3ccccc3)cc(-c3ccccc3)c2)cc1",3,3],["c1ccc(-c2cccc(-c3ccccc3)c2)cc1","[c&r6,C&r5:1](-[N!R]-c1ccccc1)>>[*:1]","c1ccc(Nc2cc(-c3ccccc3)cc(-c3ccccc3)c2)cc1",3,3],["c1ccccc1","[c&r6,C&r5:1](-[N!R]-c1ccccc1)>>[*:1]","c1ccc(Nc2cc(-c3ccccc3)cc(-c3ccccc3)c2)cc1",3,3],["O=c1cc(Nc2cc(-c3ccccc3)cc(-c3ccccc3)c2)cco1","[c:1]1[c:2][ch:3][ch:4][c:5][c:6]1>>[c:1]1[c:2][o:3][c:4](=O)[c:5][c:6]1","c1ccc(Nc2cc(-c3ccccc3)cc(-c3ccccc3)c2)cc1",3,3],["O=c1occcc1Nc1cc(-c2ccccc2)cc(-c2ccccc2)c1","[c:1]1[c:2][ch:3][ch:4][c:5][c:6]1>>[c:1]1[c:2][o:3][c:4](=O)[c:5][c:6]1","c1ccc(Nc2cc(-c3ccccc3)cc(-c3ccccc3)c2)cc1",3,3],["O=c1cccc(Nc2cc(-c3ccccc3)cc(-c3ccccc3)c2)o1","[c:1]1[c:2][ch:3][ch:4][c:5][c:6]1>>[c:1]1[c:2][o:3][c:4](=O)[c:5][c:6]1","c1ccc(Nc2cc(-c3ccccc3)cc(-c3ccccc3)c2)cc1",3,3],["O=c1ccc(Nc2cc(-c3ccccc3)cc(-c3ccccc3)c2)co1","[c:1]1[c:2][ch:3][ch:4][c:5][c:6]1>>[c:1]1[c:2][o:3][c:4](=O)[c:5][c:6]1","c1ccc(Nc2cc(-c3ccccc3)cc(-c3ccccc3)c2)cc1",3,3],["O=c1ccocc1Nc1cc(-c2ccccc2)cc(-c2ccccc2)c1","[ch:1]1[c:2][c:3][ch:4][c:5][c:6]1>>[o:1]1[c:2][c:3][C:4](=O)[c:5][c:6]1","c1ccc(Nc2cc(-c3ccccc3)cc(-c3ccccc3)c2)cc1",3,3],["O=c1ccoc(Nc2cc(-c3ccccc3)cc(-c3ccccc3)c2)c1","[ch:1]1[c:2][c:3][ch:4][c:5][c:6]1>>[o:1]1[c:2][c:3][C:4](=O)[c:5][c:6]1","c1ccc(Nc2cc(-c3ccccc3)cc(-c3ccccc3)c2)cc1",3,3],["O=c1oc(-c2ccccc2)cc2cc(-c3ccccc3)oc(=O)c12","[cH&r6,CH&r5:1]>>[#6:1](-[c]1[ch]ccc[ch]1)","O=c1occc2ccoc(=O)c12",3,3],["O=c1occ(-c2ccccc2)c2c(-c3ccccc3)coc(=O)c12","[cH&r6,CH&r5:1]>>[#6:1](-[c]1[ch]ccc[ch]1)","O=c1occc2ccoc(=O)c12",3,3],["O=c1oc2ccccc2c2c1c(=O)oc1ccccc12","[cH&r6:1][cH&r6:2]>>[c:1]2cccc[c:2]2","O=c1occc2ccoc(=O)c12",3,3],["O=c1oc(C=Cc2ccccc2)cc2cc(C=Cc3ccccc3)oc(=O)c12","[ch&r6,CH1&r5:1]>>[*:1](-C=C-c1ccccc1)","O=c1occc2ccoc(=O)c12",3,3],["O=c1occ(C=Cc2ccccc2)c2c(C=Cc3ccccc3)coc(=O)c12","[ch&r6,CH1&r5:1]>>[*:1](-C=C-c1ccccc1)","O=c1occc2ccoc(=O)c12",3,3],["O=c1oc(C#Cc2ccccc2)cc2cc(C#Cc3ccccc3)oc(=O)c12","[ch&r6,CH1&r5:1]>>[*:1](-C#C-c1ccccc1)","O=c1occc2ccoc(=O)c12",3,3],["O=c1occ(C#Cc2ccccc2)c2c(C#Cc3ccccc3)coc(=O)c12","[ch&r6,CH1&r5:1]>>[*:1](-C#C-c1ccccc1)","O=c1occc2ccoc(=O)c12",3,3],["c1ccc2ccccc2c1","[o:1][c:2](=O)>>[ch:1][ch:2]","O=c1occc2ccoc(=O)c12",3,3],["c1ccc2ccccc2c1","[o:1][c:2][c:3][c:4](=O)>>[ch:1][c:2][c:3][ch:4]","O=c1occc2ccoc(=O)c12",3,3],["O=c1[nH]ccc2cc[nH]c(=O)c12","[o:1]>>[nH:1]","O=c1occc2ccoc(=O)c12",3,3],["c1ccc(-c2cccc(-c3cccc(-c4ccccc4)c3)c2)cc1","[cH&r6,CH&r5:1]>>[#6:1](-[c]1[ch]ccc[ch]1)","c1ccc(-c2cccc(-c3ccccc3)c2)cc1",3,3],["c1ccc(-c2cc(-c3ccccc3)cc(-c3ccccc3)c2)cc1","[cH&r6,CH&r5:1]>>[#6:1](-[c]1[ch]ccc[ch]1)","c1ccc(-c2cccc(-c3ccccc3)c2)cc1",3,3],["c1ccc(-c2ccccc2)cc1","[c&r6,C&r5:1](-[c]1[ch]ccc[ch]1)>>[*:1]","c1ccc(-c2cccc(-c3ccccc3)c2)cc1",3,3],["c1ccccc1","[c&r6,C&r5:1](-[c]1[ch]ccc[ch]1)>>[*:1]","c1ccc(-c2cccc(-c3ccccc3)c2)cc1",3,3],["C1=CC(c2cccc(C3=CCC=C3)c2)=CC1","[c:0]1[ch:1][ch][c:3][c!r5:4][c!r5:5]1>>[c:0]1[CH2:1][c:3][c:4][c:5]1","c1ccc(-c2cccc(-c3ccccc3)c2)cc1",3,3],["C1=CCC(c2cccc(C3=CC=CC3)c2)=C1","[c:0]1[ch:1][ch][c:3][c!r5:4][c!r5:5]1>>[c:0]1[CH2:1][c:3][c:4][c:5]1","c1ccc(-c2cccc(-c3ccccc3)c2)cc1",3,3],["C(=Cc1cc(-c2ccccc2)cc(-c2ccccc2)c1)c1ccccc1","[ch&r6,CH1&r5:1]>>[*:1](-C=C-c1ccccc1)","c1ccc(-c2cccc(-c3ccccc3)c2)cc1",3,3],["C(=Cc1c(-c2ccccc2)cccc1-c1ccccc1)c1ccccc1","[ch&r6,CH1&r5:1]>>[*:1](-C=C-c1ccccc1)","c1ccc(-c2cccc(-c3ccccc3)c2)cc1",3,3],["C(#Cc1c(-c2ccccc2)cccc1-c1ccccc1)c1ccccc1","[ch&r6,CH1&r5:1]>>[*:1](-C#C-c1ccccc1)","c1ccc(-c2cccc(-c3ccccc3)c2)cc1",3,3],["C(#Cc1cc(-c2ccccc2)cc(-c2ccccc2)c1)c1ccccc1","[ch&r6,CH1&r5:1]>>[*:1](-C#C-c1ccccc1)","c1ccc(-c2cccc(-c3ccccc3)c2)cc1",3,3],["c1ccc(-c2cccc(-c3ccccc3)n2)cc1","[ch&r6:0]>>[nr6:0]","c1ccc(-c2cccc(-c3ccccc3)c2)cc1",3,3],["c1ccc(-c2cccc(-c3ccccn3)c2)nc1","[ch&r6:0]>>[nr6:0]","c1ccc(-c2cccc(-c3ccccc3)c2)cc1",3,3],["c1ccc(-c2cc(-c3ccccc3)ncn2)cc1","[ch&r6:0]>>[nr6:0]","c1ccc(-c2cccc(-c3ccccc3)c2)cc1",3,3],["c1cc(-c2ccncc2)cc(-c2ccncc2)c1","[ch&r6:0]>>[nr6:0]","c1ccc(-c2cccc(-c3ccccc3)c2)cc1",3,3],["c1ccc(-c2cncc(-c3ccccc3)c2)cc1","[ch&r6:0]>>[nr6:0]","c1ccc(-c2cccc(-c3ccccc3)c2)cc1",3,3],["c1cncc(-c2cccc(-c3cccnc3)c2)c1","[ch&r6:0]>>[nr6:0]","c1ccc(-c2cccc(-c3ccccc3)c2)cc1",3,3],["c1ccc(Nc2cc(-c3ccccc3)cc(-c3ccccc3)c2)cc1","[ch&r6,CH1&r5:1]>>[*:1](-N-c1ccccc1)","c1ccc(-c2cccc(-c3ccccc3)c2)cc1",3,3],["c1ccc(Nc2c(-c3ccccc3)cccc2-c2ccccc2)cc1","[ch&r6,CH1&r5:1]>>[*:1](-N-c1ccccc1)","c1ccc(-c2cccc(-c3ccccc3)c2)cc1",3,3],["O=c1occcc1-c1cccc(-c2cccoc2=O)c1","[c:1]1[c:2][ch:3][ch:4][c:5][c:6]1>>[c:1]1[c:2][o:3][c:4](=O)[c:5][c:6]1","c1ccc(-c2cccc(-c3ccccc3)c2)cc1",3,3],["O=c1cccc(-c2cccc(-c3cccc(=O)o3)c2)o1","[c:1]1[c:2][ch:3][ch:4][c:5][c:6]1>>[c:1]1[c:2][o:3][c:4](=O)[c:5][c:6]1","c1ccc(-c2cccc(-c3ccccc3)c2)cc1",3,3],["O=c1cc(-c2cccc(-c3ccoc(=O)c3)c2)cco1","[c:1]1[c:2][ch:3][ch:4][c:5][c:6]1>>[c:1]1[c:2][o:3][c:4](=O)[c:5][c:6]1","c1ccc(-c2cccc(-c3ccccc3)c2)cc1",3,3],["O=c1ccc(-c2cccc(-c3ccc(=O)oc3)c2)co1","[c:1]1[c:2][ch:3][ch:4][c:5][c:6]1>>[c:1]1[c:2][o:3][c:4](=O)[c:5][c:6]1","c1ccc(-c2cccc(-c3ccccc3)c2)cc1",3,3],["O=c1cc(-c2ccccc2)oc(-c2ccccc2)c1","[ch:1]1[c:2][c:3][ch:4][c:5][c:6]1>>[o:1]1[c:2][c:3][C:4](=O)[c:5][c:6]1","c1ccc(-c2cccc(-c3ccccc3)c2)cc1",3,3],["O=c1ccoc(-c2cccc(-c3cc(=O)cco3)c2)c1","[ch:1]1[c:2][c:3][ch:4][c:5][c:6]1>>[o:1]1[c:2][c:3][C:4](=O)[c:5][c:6]1","c1ccc(-c2cccc(-c3ccccc3)c2)cc1",3,3],["O=c1ccocc1-c1cccc(-c2coccc2=O)c1","[ch:1]1[c:2][c:3][ch:4][c:5][c:6]1>>[o:1]1[c:2][c:3][C:4](=O)[c:5][c:6]1","c1ccc(-c2cccc(-c3ccccc3)c2)cc1",3,3],["O=c1c(-c2ccccc2)cocc1-c1ccccc1","[ch:1]1[c:2][c:3][ch:4][c:5][c:6]1>>[o:1]1[c:2][c:3][C:4](=O)[c:5][c:6]1","c1ccc(-c2cccc(-c3ccccc3)c2)cc1",3,3],["c1ccc(-c2cnc(-c3ccccc3)cn2)cc1","[cH&r6,CH&r5:1]>>[#6:1](-[c]1[ch]ccc[ch]1)","c1cnccn1",3,3],["c1ccc(-c2nccnc2-c2ccccc2)cc1","[cH&r6,CH&r5:1]>>[#6:1](-[c]1[ch]ccc[ch]1)","c1cnccn1",3,3],["c1ccc(-c2cncc(-c3ccccc3)n2)cc1","[cH&r6,CH&r5:1]>>[#6:1](-[c]1[ch]ccc[ch]1)","c1cnccn1",3,3],["c1ccc2nccnc2c1","[cH&r6:1][cH&r6:2]>>[c:1]2cccc[c:2]2","c1cnccn1",3,3],["C(=Cc1cnc(C=Cc2ccccc2)cn1)c1ccccc1","[ch&r6,CH1&r5:1]>>[*:1](-C=C-c1ccccc1)","c1cnccn1",3,3],["C(=Cc1cncc(C=Cc2ccccc2)n1)c1ccccc1","[ch&r6,CH1&r5:1]>>[*:1](-C=C-c1ccccc1)","c1cnccn1",3,3],["C(=Cc1nccnc1C=Cc1ccccc1)c1ccccc1","[ch&r6,CH1&r5:1]>>[*:1](-C=C-c1ccccc1)","c1cnccn1",3,3],["C(#Cc1nccnc1C#Cc1ccccc1)c1ccccc1","[ch&r6,CH1&r5:1]>>[*:1](-C#C-c1ccccc1)","c1cnccn1",3,3],["C(#Cc1cnc(C#Cc2ccccc2)cn1)c1ccccc1","[ch&r6,CH1&r5:1]>>[*:1](-C#C-c1ccccc1)","c1cnccn1",3,3],["C(#Cc1cncc(C#Cc2ccccc2)n1)c1ccccc1","[ch&r6,CH1&r5:1]>>[*:1](-C#C-c1ccccc1)","c1cnccn1",3,3],["c1ncnnn1","[ch&r6:0]>>[nr6:0]","c1cnccn1",3,3],["c1nncnn1","[ch&r6:0]>>[nr6:0]","c1cnccn1",3,3],["c1cnnnn1","[ch&r6:0]>>[nr6:0]","c1cnccn1",3,3],["c1ccncc1","[nr6:0]>>[ch&r6:0]","c1cnccn1",3,3],["c1ccc(Nc2nccnc2Nc2ccccc2)cc1","[ch&r6,CH1&r5:1]>>[*:1](-N-c1ccccc1)","c1cnccn1",3,3],["c1ccc(Nc2cncc(Nc3ccccc3)n2)cc1","[ch&r6,CH1&r5:1]>>[*:1](-N-c1ccccc1)","c1cnccn1",3,3],["c1ccc(Nc2cnc(Nc3ccccc3)cn2)cc1","[ch&r6,CH1&r5:1]>>[*:1](-N-c1ccccc1)","c1cnccn1",3,3],["O=c1occc(-c2ccoc(=O)c2-c2ccccc2)c1-c1ccccc1","[cH&r6,CH&r5:1]>>[#6:1](-[c]1[ch]ccc[ch]1)","O=c1cc(-c2ccoc(=O)c2)cco1",3,3],["O=c1cc(-c2cc(=O)occ2-c2ccccc2)c(-c2ccccc2)co1","[cH&r6,CH&r5:1]>>[#6:1](-[c]1[ch]ccc[ch]1)","O=c1cc(-c2ccoc(=O)c2)cco1",3,3],["O=c1cc(-c2cc(-c3ccccc3)oc(=O)c2)cc(-c2ccccc2)o1","[cH&r6,CH&r5:1]>>[#6:1](-[c]1[ch]ccc[ch]1)","O=c1cc(-c2ccoc(=O)c2)cco1",3,3],["O=c1cc(-c2cc(=O)oc3ccccc23)c2ccccc2o1","[cH&r6:1][cH&r6:2]>>[c:1]2cccc[c:2]2","O=c1cc(-c2ccoc(=O)c2)cco1",3,3],["O=c1occc(-c2ccoc(=O)c2C=Cc2ccccc2)c1C=Cc1ccccc1","[ch&r6,CH1&r5:1]>>[*:1](-C=C-c1ccccc1)","O=c1cc(-c2ccoc(=O)c2)cco1",3,3],["O=c1cc(-c2cc(=O)occ2C=Cc2ccccc2)c(C=Cc2ccccc2)co1","[ch&r6,CH1&r5:1]>>[*:1](-C=C-c1ccccc1)","O=c1cc(-c2ccoc(=O)c2)cco1",3,3],["O=c1cc(-c2cc(C=Cc3ccccc3)oc(=O)c2)cc(C=Cc2ccccc2)o1","[ch&r6,CH1&r5:1]>>[*:1](-C=C-c1ccccc1)","O=c1cc(-c2ccoc(=O)c2)cco1",3,3],["O=c1cc(-c2cc(=O)occ2C#Cc2ccccc2)c(C#Cc2ccccc2)co1","[ch&r6,CH1&r5:1]>>[*:1](-C#C-c1ccccc1)","O=c1cc(-c2ccoc(=O)c2)cco1",3,3],["O=c1cc(-c2cc(C#Cc3ccccc3)oc(=O)c2)cc(C#Cc2ccccc2)o1","[ch&r6,CH1&r5:1]>>[*:1](-C#C-c1ccccc1)","O=c1cc(-c2ccoc(=O)c2)cco1",3,3],["O=c1occc(-c2ccoc(=O)c2C#Cc2ccccc2)c1C#Cc1ccccc1","[ch&r6,CH1&r5:1]>>[*:1](-C#C-c1ccccc1)","O=c1cc(-c2ccoc(=O)c2)cco1",3,3],["c1ccc(-c2ccccc2)cc1","[o:1][c:2](=O)>>[ch:1][ch:2]","O=c1cc(-c2ccoc(=O)c2)cco1",3,3],["O=c1cc(-c2cc[nH]c(=O)c2)cc[nH]1","[o:1]>>[nH:1]","O=c1cc(-c2ccoc(=O)c2)cco1",3,3],["c1ccc(-c2nccc3c(-c4ccccc4)nccc23)cc1","[cH&r6,CH&r5:1]>>[#6:1](-[c]1[ch]ccc[ch]1)","c1cc2cnccc2cn1",3,3],["c1ccc(-c2cncc3c(-c4ccccc4)cncc23)cc1","[cH&r6,CH&r5:1]>>[#6:1](-[c]1[ch]ccc[ch]1)","c1cc2cnccc2cn1",3,3],["c1ccc(-c2cc3cnc(-c4ccccc4)cc3cn2)cc1","[cH&r6,CH&r5:1]>>[#6:1](-[c]1[ch]ccc[ch]1)","c1cc2cnccc2cn1",3,3],["c1ccc2c(c1)ncc1c3ccccc3ncc21","[cH&r6:1][cH&r6:2]>>[c:1]2cccc[c:2]2","c1cc2cnccc2cn1",3,3],["C(=Cc1cncc2c(C=Cc3ccccc3)cncc12)c1ccccc1","[ch&r6,CH1&r5:1]>>[*:1](-C=C-c1ccccc1)","c1cc2cnccc2cn1",3,3],["C(=Cc1nccc2c(C=Cc3ccccc3)nccc12)c1ccccc1","[ch&r6,CH1&r5:1]>>[*:1](-C=C-c1ccccc1)","c1cc2cnccc2cn1",3,3],["C(=Cc1cc2cnc(C=Cc3ccccc3)cc2cn1)c1ccccc1","[ch&r6,CH1&r5:1]>>[*:1](-C=C-c1ccccc1)","c1cc2cnccc2cn1",3,3],["C(#Cc1nccc2c(C#Cc3ccccc3)nccc12)c1ccccc1","[ch&r6,CH1&r5:1]>>[*:1](-C#C-c1ccccc1)","c1cc2cnccc2cn1",3,3],["C(#Cc1cc2cnc(C#Cc3ccccc3)cc2cn1)c1ccccc1","[ch&r6,CH1&r5:1]>>[*:1](-C#C-c1ccccc1)","c1cc2cnccc2cn1",3,3],["C(#Cc1cncc2c(C#Cc3ccccc3)cncc12)c1ccccc1","[ch&r6,CH1&r5:1]>>[*:1](-C#C-c1ccccc1)","c1cc2cnccc2cn1",3,3],["c1ncc2ncncc2n1","[ch&r6:0]>>[nr6:0]","c1cc2cnccc2cn1",3,3],["c1nncc2cnncc12","[ch&r6:0]>>[nr6:0]","c1cc2cnccc2cn1",3,3],["c1cc2nnccc2nn1","[ch&r6:0]>>[nr6:0]","c1cc2cnccc2cn1",3,3],["c1ccc2ccccc2c1","[nr6:0]>>[ch&r6:0]","c1cc2cnccc2cn1",3,3],["c1ccc(Nc2cncc3c(Nc4ccccc4)cncc23)cc1","[ch&r6,CH1&r5:1]>>[*:1](-N-c1ccccc1)","c1cc2cnccc2cn1",3,3],["c1ccc(Nc2nccc3c(Nc4ccccc4)nccc23)cc1","[ch&r6,CH1&r5:1]>>[*:1](-N-c1ccccc1)","c1cc2cnccc2cn1",3,3],["c1ccc(Nc2cc3cnc(Nc4ccccc4)cc3cn2)cc1","[ch&r6,CH1&r5:1]>>[*:1](-N-c1ccccc1)","c1cc2cnccc2cn1",3,3],["O=c1oc(-c2ccccc2)cc2c(=O)oc(-c3ccccc3)cc12","[cH&r6,CH&r5:1]>>[#6:1](-[c]1[ch]ccc[ch]1)","O=c1occc2c(=O)occc12",3,3],["O=c1occ(-c2ccccc2)c2c(=O)occ(-c3ccccc3)c12","[cH&r6,CH&r5:1]>>[#6:1](-[c]1[ch]ccc[ch]1)","O=c1occc2c(=O)occc12",3,3],["O=c1oc2ccccc2c2c(=O)oc3ccccc3c12","[cH&r6:1][cH&r6:2]>>[c:1]2cccc[c:2]2","O=c1occc2c(=O)occc12",3,3],["O=c1oc(C=Cc2ccccc2)cc2c(=O)oc(C=Cc3ccccc3)cc12","[ch&r6,CH1&r5:1]>>[*:1](-C=C-c1ccccc1)","O=c1occc2c(=O)occc12",3,3],["O=c1occ(C=Cc2ccccc2)c2c(=O)occ(C=Cc3ccccc3)c12","[ch&r6,CH1&r5:1]>>[*:1](-C=C-c1ccccc1)","O=c1occc2c(=O)occc12",3,3],["O=c1oc(C#Cc2ccccc2)cc2c(=O)oc(C#Cc3ccccc3)cc12","[ch&r6,CH1&r5:1]>>[*:1](-C#C-c1ccccc1)","O=c1occc2c(=O)occc12",3,3],["O=c1occ(C#Cc2ccccc2)c2c(=O)occ(C#Cc3ccccc3)c12","[ch&r6,CH1&r5:1]>>[*:1](-C#C-c1ccccc1)","O=c1occc2c(=O)occc12",3,3],["c1ccc2ccccc2c1","[o:1][c:2](=O)>>[ch:1][ch:2]","O=c1occc2c(=O)occc12",3,3],["C1=CC2=COC=CC2=CO1","[o:1][c:2](=O)>>[o:1][ch:2]","O=c1occc2c(=O)occc12",3,3],["O=c1[nH]ccc2c(=O)[nH]ccc12","[o:1]>>[nH:1]","O=c1occc2c(=O)occc12",3,3],["c1ccc(C2=C(c3ccccc3)OCO2)cc1","[cH&r6,CH&r5:1]>>[#6:1](-[c]1[ch]ccc[ch]1)","C1=COCO1",3,3],["C(=Cc1ccccc1)C1=C(C=Cc2ccccc2)OCO1","[ch&r6,CH1&r5:1]>>[*:1](-C=C-c1ccccc1)","C1=COCO1",3,3],["C(#Cc1ccccc1)C1=C(C#Cc2ccccc2)OCO1","[ch&r6,CH1&r5:1]>>[*:1](-C#C-c1ccccc1)","C1=COCO1",3,3],["C1=CC(=C2OC=CO2)C=C1","[r5:1][CH2r5:2][r5:3]>>[r5:1][C:2](=C1cccc1)[r5:3]","C1=COCO1",3,3],["C1=COOO1","[#6H2r5:1]>>[O:1]","C1=COCO1",3,3],["C1=COSO1","[#6H2r5:1]>>[S:1]","C1=COCO1",3,3],["C1=CCC=C1","[O,o:0]1[r5:1]-,=,:[r5:2][O,o:3][*:4]1>>[CH:0]1=[C:1][C:2]=[CH:3][*:4]1","C1=COCO1",3,3],["C1=CONO1","[#6H2r5:1]>>[NH:1]","C1=COCO1",3,3],["c1ccc(NC2=C(Nc3ccccc3)OCO2)cc1","[ch&r6,CH1&r5:1]>>[*:1](-N-c1ccccc1)","C1=COCO1",3,3],["O=c1ccocc1","[r6:0][c:1]2[ch][ch][ch][ch][c:2]2[r6:3]>>[*:0][c:1][c:2][*:3]","O=c1c2ccccc2oc2ccccc12",3,3],["O=c1c2c(oc3c1=CCC=3)=CCC=2","[c:0]1[ch:1][ch][c:3][c!r5:4][c!r5:5]1>>[c:0]1[CH2:1][c:3][c:4][c:5]1","O=c1c2ccccc2oc2ccccc12",3,3],["O=c1c2c(oc3c1C=CC3)CC=C2","[c:0]1[ch:1][ch][c:3][c!r5:4][c!r5:5]1>>[c:0]1[CH2:1][c:3][c:4][c:5]1","O=c1c2ccccc2oc2ccccc12",3,3],["O=c1c2c(oc3c1CC=C3)C=CC2","[c:0]1[ch:1][ch][c:3][c!r5:4][c!r5:5]1>>[c:0]1[CH2:1][c:3][c:4][c:5]1","O=c1c2ccccc2oc2ccccc12",3,3],["O=c1c2ccncc2oc2cnccc12","[ch&r6:0]>>[nr6:0]","O=c1c2ccccc2oc2ccccc12",3,3],["O=c1c2cccnc2oc2ncccc12","[ch&r6:0]>>[nr6:0]","O=c1c2ccccc2oc2ccccc12",3,3],["O=c1c2cnccc2oc2ccncc12","[ch&r6:0]>>[nr6:0]","O=c1c2ccccc2oc2ccccc12",3,3],["O=c1c2ncccc2oc2cccnc12","[ch&r6:0]>>[nr6:0]","O=c1c2ccccc2oc2ccccc12",3,3],["c1ccc2cc3ccccc3cc2c1","[o:1][c:2][c:3][c:4](=O)>>[ch:1][c:2][c:3][ch:4]","O=c1c2ccccc2oc2ccccc12",3,3],["O=c1c2ccccc2[nH]c2ccccc12","[o:1]>>[nH:1]","O=c1c2ccccc2oc2ccccc12",3,3],["C(#CC1=CCC=C1C#CC1=CCC=C1)C1=CCC=C1","[c:0]1[ch:1][ch][c:3][c!r5:4][c!r5:5]1>>[c:0]1[CH2:1][c:3][c:4][c:5]1","C(#Cc1ccccc1)C1=CCC=C1C#Cc1ccccc1",3,3],["C(#CC1=CCC=C1C#CC1=CC=CC1)C1=CC=CC1","[c:0]1[ch:1][ch][c:3][c!r5:4][c!r5:5]1>>[c:0]1[CH2:1][c:3][c:4][c:5]1","C(#Cc1ccccc1)C1=CCC=C1C#Cc1ccccc1",3,3],["C(#Cc1ccccc1C#Cc1ccccc1)c1ccccc1","[CH2:0]1[c,C:1]-,=,:[c,C:2]-,=,:[c,C:3]-,=,:[c,C:4]1>>[ch:0]1c[c:1][c:2][c:3][c:4]1","C(#Cc1ccccc1)C1=CCC=C1C#Cc1ccccc1",3,3],["C1=CCC=C1","[c&r6,C&r5:1](-C#C-c1ccccc1)>>[ch&r6,CH1&r5:1]","C(#Cc1ccccc1)C1=CCC=C1C#Cc1ccccc1",3,3],["C(#Cc1ccccc1)C1=CC(=C2C=CC=C2)C=C1C#Cc1ccccc1","[r5:1][CH2r5:2][r5:3]>>[r5:1][C:2](=C1cccc1)[r5:3]","C(#Cc1ccccc1)C1=CCC=C1C#Cc1ccccc1",3,3],["C(#Cc1cocc1C#Cc1ccccc1)c1ccccc1","[#6H2r5:1]>>[O:1]","C(#Cc1ccccc1)C1=CCC=C1C#Cc1ccccc1",3,3],["C(#Cc1ccccc1)C1=C(C#Cc2ccccc2)OCO1","[CH,ch:0]1=[C,c:1][C,c:2]=[CH,ch:3][*:4]1>>[O:0]1[*:1]=,:[*:2][O:3][*:4]1","C(#Cc1ccccc1)C1=CCC=C1C#Cc1ccccc1",3,3],["C(#Cc1cscc1C#Cc1ccccc1)c1ccccc1","[#6H2r5:1]>>[S:1]","C(#Cc1ccccc1)C1=CCC=C1C#Cc1ccccc1",3,3],["C(#Cc1ccccc1)C1=C(C#Cc2ccccc2)SCS1","[CH,ch:0]1=[C,c:1][C,c:2]=[CH,ch:3][*:4]1>>[S:0]1[*:1]=,:[*:2][S:3][*:4]1","C(#Cc1ccccc1)C1=CCC=C1C#Cc1ccccc1",3,3],["C(#Cc1c[nH]cc1C#Cc1ccccc1)c1ccccc1","[#6H2r5:1]>>[NH:1]","C(#Cc1ccccc1)C1=CCC=C1C#Cc1ccccc1",3,3],["C(#Cc1ccccc1)C1=NCN=C1C#Cc1ccccc1","[chr5,CH1r5:1]>>[n:1]","C(#Cc1ccccc1)C1=CCC=C1C#Cc1ccccc1",3,3],["C(#Cc1ccccn1)C1=CCC=C1C#Cc1ccccn1","[ch&r6:0]>>[nr6:0]","C(#Cc1ccccc1)C1=CCC=C1C#Cc1ccccc1",3,3],["C(#Cc1cccnc1)C1=CCC=C1C#Cc1cccnc1","[ch&r6:0]>>[nr6:0]","C(#Cc1ccccc1)C1=CCC=C1C#Cc1ccccc1",3,3],["C(#Cc1ccncc1)C1=CCC=C1C#Cc1ccncc1","[ch&r6:0]>>[nr6:0]","C(#Cc1ccccc1)C1=CCC=C1C#Cc1ccccc1",3,3],["O=c1occcc1C#CC1=CCC=C1C#Cc1cccoc1=O","[c:1]1[c:2][ch:3][ch:4][c:5][c:6]1>>[c:1]1[c:2][o:3][c:4](=O)[c:5][c:6]1","C(#Cc1ccccc1)C1=CCC=C1C#Cc1ccccc1",3,3],["O=c1ccc(C#CC2=CCC=C2C#Cc2ccc(=O)oc2)co1","[c:1]1[c:2][ch:3][ch:4][c:5][c:6]1>>[c:1]1[c:2][o:3][c:4](=O)[c:5][c:6]1","C(#Cc1ccccc1)C1=CCC=C1C#Cc1ccccc1",3,3],["O=c1cccc(C#CC2=CCC=C2C#Cc2cccc(=O)o2)o1","[c:1]1[c:2][ch:3][ch:4][c:5][c:6]1>>[c:1]1[c:2][o:3][c:4](=O)[c:5][c:6]1","C(#Cc1ccccc1)C1=CCC=C1C#Cc1ccccc1",3,3],["O=c1cc(C#CC2=CCC=C2C#Cc2ccoc(=O)c2)cco1","[c:1]1[c:2][ch:3][ch:4][c:5][c:6]1>>[c:1]1[c:2][o:3][c:4](=O)[c:5][c:6]1","C(#Cc1ccccc1)C1=CCC=C1C#Cc1ccccc1",3,3],["O=c1ccoc(C#CC2=CCC=C2C#Cc2cc(=O)cco2)c1","[ch:1]1[c:2][c:3][ch:4][c:5][c:6]1>>[o:1]1[c:2][c:3][C:4](=O)[c:5][c:6]1","C(#Cc1ccccc1)C1=CCC=C1C#Cc1ccccc1",3,3],["O=c1ccocc1C#CC1=CCC=C1C#Cc1coccc1=O","[ch:1]1[c:2][c:3][ch:4][c:5][c:6]1>>[o:1]1[c:2][c:3][C:4](=O)[c:5][c:6]1","C(#Cc1ccccc1)C1=CCC=C1C#Cc1ccccc1",3,3],["C(=Cc1cc(-c2ccccc2)nc(-c2ccccc2)c1)c1ccncc1","[cH&r6,CH&r5:1]>>[#6:1](-[c]1[ch]ccc[ch]1)","C(=Cc1ccncc1)c1ccncc1",3,3],["C(=Cc1ccncc1-c1ccccc1)c1ccncc1-c1ccccc1","[cH&r6,CH&r5:1]>>[#6:1](-[c]1[ch]ccc[ch]1)","C(=Cc1ccncc1)c1ccncc1",3,3],["C(=Cc1ccnc(-c2ccccc2)c1)c1ccnc(-c2ccccc2)c1","[cH&r6,CH&r5:1]>>[#6:1](-[c]1[ch]ccc[ch]1)","C(=Cc1ccncc1)c1ccncc1",3,3],["C(=Cc1c(-c2ccccc2)cncc1-c1ccccc1)c1ccncc1","[cH&r6,CH&r5:1]>>[#6:1](-[c]1[ch]ccc[ch]1)","C(=Cc1ccncc1)c1ccncc1",3,3],["C(=Cc1ccnc2ccccc12)c1ccnc2ccccc12","[cH&r6:1][cH&r6:2]>>[c:1]2cccc[c:2]2","C(=Cc1ccncc1)c1ccncc1",3,3],["C(=Cc1ccncn1)c1ccncn1","[ch&r6:0]>>[nr6:0]","C(=Cc1ccncc1)c1ccncc1",3,3],["C(=Cc1ccnnc1)c1ccnnc1","[ch&r6:0]>>[nr6:0]","C(=Cc1ccncc1)c1ccncc1",3,3],["C(=Cc1ccccc1)c1ccccc1","[nr6:0]>>[ch&r6:0]","C(=Cc1ccncc1)c1ccncc1",3,3],["C(#Cc1ccccc1)c1ccccc1","[r6:0][c:1]2[ch][ch][ch][ch][c:2]2[r6:3]>>[*:0][c:1][c:2][*:3]","C(#Cc1ccc2ccccc2c1)c1ccc2ccccc2c1",3,3],["C(#Cc1ccc2c(c1)C=CC2)c1ccc2c(c1)C=CC2","[c:0]1[ch:1][ch][c:3][c!r5:4][c!r5:5]1>>[c:0]1[CH2:1][c:3][c:4][c:5]1","C(#Cc1ccc2ccccc2c1)c1ccc2ccccc2c1",3,3],["C(#CC1=Cc2ccccc2C1)C1=Cc2ccccc2C1","[c:0]1[ch:1][ch][c:3][c!r5:4][c!r5:5]1>>[c:0]1[CH2:1][c:3][c:4][c:5]1","C(#Cc1ccc2ccccc2c1)c1ccc2ccccc2c1",3,3],["C(#Cc1ccc2c(c1)CC=C2)c1ccc2c(c1)CC=C2","[c:0]1[ch:1][ch][c:3][c!r5:4][c!r5:5]1>>[c:0]1[CH2:1][c:3][c:4][c:5]1","C(#Cc1ccc2ccccc2c1)c1ccc2ccccc2c1",3,3],["C(#Cc1ccc2c(c1)=CCC=2)c1ccc2c(c1)=CCC=2","[c:0]1[ch:1][ch][c:3][c!r5:4][c!r5:5]1>>[c:0]1[CH2:1][c:3][c:4][c:5]1","C(#Cc1ccc2ccccc2c1)c1ccc2ccccc2c1",3,3],["c1ccc2ccccc2c1","[c&r6,C&r5:1](-C#C-c1ccccc1)>>[ch&r6,CH1&r5:1]","C(#Cc1ccc2ccccc2c1)c1ccc2ccccc2c1",3,3],["C(#Cc1ccc2ccncc2c1)c1ccc2ccncc2c1","[ch&r6:0]>>[nr6:0]","C(#Cc1ccc2ccccc2c1)c1ccc2ccccc2c1",3,3],["C(#Cc1ccc2ncccc2c1)c1ccc2ncccc2c1","[ch&r6:0]>>[nr6:0]","C(#Cc1ccc2ccccc2c1)c1ccc2ccccc2c1",3,3],["C(#Cc1ccc2ccccc2n1)c1ccc2ccccc2n1","[ch&r6:0]>>[nr6:0]","C(#Cc1ccc2ccccc2c1)c1ccc2ccccc2c1",3,3],["C(#Cc1ccc2cnccc2c1)c1ccc2cnccc2c1","[ch&r6:0]>>[nr6:0]","C(#Cc1ccc2ccccc2c1)c1ccc2ccccc2c1",3,3],["C(#Cc1ccc2cccnc2c1)c1ccc2cccnc2c1","[ch&r6:0]>>[nr6:0]","C(#Cc1ccc2ccccc2c1)c1ccc2ccccc2c1",3,3],["C(#Cc1cnc2ccccc2c1)c1cnc2ccccc2c1","[ch&r6:0]>>[nr6:0]","C(#Cc1ccc2ccccc2c1)c1ccc2ccccc2c1",3,3],["C(#Cc1cc2ccccc2cn1)c1cc2ccccc2cn1","[ch&r6:0]>>[nr6:0]","C(#Cc1ccc2ccccc2c1)c1ccc2ccccc2c1",3,3],["O=c1ccc2ccc(C#Cc3ccc4ccc(=O)oc4c3)cc2o1","[c:1]1[c:2][ch:3][ch:4][c:5][c:6]1>>[c:1]1[c:2][o:3][c:4](=O)[c:5][c:6]1","C(#Cc1ccc2ccccc2c1)c1ccc2ccccc2c1",3,3],["O=c1cc2ccc(C#Cc3ccc4cc(=O)occ4c3)cc2co1","[c:1]1[c:2][ch:3][ch:4][c:5][c:6]1>>[c:1]1[c:2][o:3][c:4](=O)[c:5][c:6]1","C(#Cc1ccc2ccccc2c1)c1ccc2ccccc2c1",3,3],["O=c1occc2ccc(C#Cc3ccc4ccoc(=O)c4c3)cc12","[c:1]1[c:2][ch:3][ch:4][c:5][c:6]1>>[c:1]1[c:2][o:3][c:4](=O)[c:5][c:6]1","C(#Cc1ccc2ccccc2c1)c1ccc2ccccc2c1",3,3],["O=c1ccc2cc(C#Cc3ccc4oc(=O)ccc4c3)ccc2o1","[c:1]1[c:2][ch:3][ch:4][c:5][c:6]1>>[c:1]1[c:2][o:3][c:4](=O)[c:5][c:6]1","C(#Cc1ccc2ccccc2c1)c1ccc2ccccc2c1",3,3],["O=c1occc2cc(C#Cc3ccc4c(=O)occc4c3)ccc12","[c:1]1[c:2][ch:3][ch:4][c:5][c:6]1>>[c:1]1[c:2][o:3][c:4](=O)[c:5][c:6]1","C(#Cc1ccc2ccccc2c1)c1ccc2ccccc2c1",3,3],["O=c1oc2ccccc2cc1C#Cc1cc2ccccc2oc1=O","[c:1]1[c:2][ch:3][ch:4][c:5][c:6]1>>[c:1]1[c:2][o:3][c:4](=O)[c:5][c:6]1","C(#Cc1ccc2ccccc2c1)c1ccc2ccccc2c1",3,3],["O=c1cc2cc(C#Cc3ccc4coc(=O)cc4c3)ccc2co1","[c:1]1[c:2][ch:3][ch:4][c:5][c:6]1>>[c:1]1[c:2][o:3][c:4](=O)[c:5][c:6]1","C(#Cc1ccc2ccccc2c1)c1ccc2ccccc2c1",3,3],["O=c1oc(C#Cc2cc3ccccc3c(=O)o2)cc2ccccc12","[c:1]1[c:2][ch:3][ch:4][c:5][c:6]1>>[c:1]1[c:2][o:3][c:4](=O)[c:5][c:6]1","C(#Cc1ccc2ccccc2c1)c1ccc2ccccc2c1",3,3],["O=c1ccoc2ccc(C#Cc3ccc4occc(=O)c4c3)cc12","[ch:1]1[c:2][c:3][ch:4][c:5][c:6]1>>[o:1]1[c:2][c:3][C:4](=O)[c:5][c:6]1","C(#Cc1ccc2ccccc2c1)c1ccc2ccccc2c1",3,3],["O=c1ccoc2cc(C#Cc3ccc4c(=O)ccoc4c3)ccc12","[ch:1]1[c:2][c:3][ch:4][c:5][c:6]1>>[o:1]1[c:2][c:3][C:4](=O)[c:5][c:6]1","C(#Cc1ccc2ccccc2c1)c1ccc2ccccc2c1",3,3],["O=c1cc(C#Cc2cc(=O)c3ccccc3o2)oc2ccccc12","[ch:1]1[c:2][c:3][ch:4][c:5][c:6]1>>[o:1]1[c:2][c:3][C:4](=O)[c:5][c:6]1","C(#Cc1ccc2ccccc2c1)c1ccc2ccccc2c1",3,3],["O=c1c(C#Cc2coc3ccccc3c2=O)coc2ccccc12","[ch:1]1[c:2][c:3][ch:4][c:5][c:6]1>>[o:1]1[c:2][c:3][C:4](=O)[c:5][c:6]1","C(#Cc1ccc2ccccc2c1)c1ccc2ccccc2c1",3,3],["O=c1c(-c2ccccc2)nonc1-c1ccccc1","[cH&r6,CH&r5:1]>>[#6:1](-[c]1[ch]ccc[ch]1)","O=c1cnonc1",3,3],["O=c1c(C=Cc2ccccc2)nonc1C=Cc1ccccc1","[ch&r6,CH1&r5:1]>>[*:1](-C=C-c1ccccc1)","O=c1cnonc1",3,3],["O=c1c(C#Cc2ccccc2)nonc1C#Cc1ccccc1","[ch&r6,CH1&r5:1]>>[*:1](-C#C-c1ccccc1)","O=c1cnonc1",3,3],["O=c1ccocc1","[nr6:0]>>[ch&r6:0]","O=c1cnonc1",3,3],["O=c1cn[nH]nc1","[o:1]>>[nH:1]","O=c1cnonc1",3,3],["c1ccc2ccccc2c1","[c&r6,C&r5:1](-[c]1[ch]ccc[ch]1)>>[*:1]","c1ccc(-c2ccc(-c3ccccc3)c3ccccc23)cc1",3,3],["c1ccc(-c2ccc(-c3ccccc3)cc2)cc1","[r6:0][c:1]2[ch][ch][ch][ch][c:2]2[r6:3]>>[*:0][c:1][c:2][*:3]","c1ccc(-c2ccc(-c3ccccc3)c3ccccc23)cc1",3,3],["C1=CCC(c2ccc(C3=CC=CC3)c3ccccc23)=C1","[c:0]1[ch:1][ch][c:3][c!r5:4][c!r5:5]1>>[c:0]1[CH2:1][c:3][c:4][c:5]1","c1ccc(-c2ccc(-c3ccccc3)c3ccccc23)cc1",3,3],["C1=CC(c2ccc(C3=CCC=C3)c3ccccc23)=CC1","[c:0]1[ch:1][ch][c:3][c!r5:4][c!r5:5]1>>[c:0]1[CH2:1][c:3][c:4][c:5]1","c1ccc(-c2ccc(-c3ccccc3)c3ccccc23)cc1",3,3],["c1ccc(C2=c3ccccc3=C(c3ccccc3)C2)cc1","[c:0]1[ch:1][ch][c:3][c!r5:4][c!r5:5]1>>[c:0]1[CH2:1][c:3][c:4][c:5]1","c1ccc(-c2ccc(-c3ccccc3)c3ccccc23)cc1",3,3],["C1=c2c(-c3ccccc3)ccc(-c3ccccc3)c2=CC1","[c:0]1[ch:1][ch][c:3][c!r5:4][c!r5:5]1>>[c:0]1[CH2:1][c:3][c:4][c:5]1","c1ccc(-c2ccc(-c3ccccc3)c3ccccc23)cc1",3,3],["c1ccc(-c2ccc(-c3ccccn3)c3ccccc23)nc1","[ch&r6:0]>>[nr6:0]","c1ccc(-c2ccc(-c3ccccc3)c3ccccc23)cc1",3,3],["c1ccc2c(-c3ccncc3)ccc(-c3ccncc3)c2c1","[ch&r6:0]>>[nr6:0]","c1ccc(-c2ccc(-c3ccccc3)c3ccccc23)cc1",3,3],["c1ccc(-c2ccc(-c3ccccc3)c3cnncc23)cc1","[ch&r6:0]>>[nr6:0]","c1ccc(-c2ccc(-c3ccccc3)c3ccccc23)cc1",3,3],["c1cncc(-c2ccc(-c3cccnc3)c3ccccc23)c1","[ch&r6:0]>>[nr6:0]","c1ccc(-c2ccc(-c3ccccc3)c3ccccc23)cc1",3,3],["c1ccc(-c2nnc(-c3ccccc3)c3ccccc23)cc1","[ch&r6:0]>>[nr6:0]","c1ccc(-c2ccc(-c3ccccc3)c3ccccc23)cc1",3,3],["c1ccc(-c2ccc(-c3ccccc3)c3nccnc23)cc1","[ch&r6:0]>>[nr6:0]","c1ccc(-c2ccc(-c3ccccc3)c3ccccc23)cc1",3,3],["O=c1cc(-c2ccc(-c3ccoc(=O)c3)c3ccccc23)cco1","[c:1]1[c:2][ch:3][ch:4][c:5][c:6]1>>[c:1]1[c:2][o:3][c:4](=O)[c:5][c:6]1","c1ccc(-c2ccc(-c3ccccc3)c3ccccc23)cc1",3,3],["O=c1ccc(-c2ccc(-c3ccc(=O)oc3)c3ccccc23)co1","[c:1]1[c:2][ch:3][ch:4][c:5][c:6]1>>[c:1]1[c:2][o:3][c:4](=O)[c:5][c:6]1","c1ccc(-c2ccc(-c3ccccc3)c3ccccc23)cc1",3,3],["O=c1cccc(-c2ccc(-c3cccc(=O)o3)c3ccccc23)o1","[c:1]1[c:2][ch:3][ch:4][c:5][c:6]1>>[c:1]1[c:2][o:3][c:4](=O)[c:5][c:6]1","c1ccc(-c2ccc(-c3ccccc3)c3ccccc23)cc1",3,3],["O=c1occcc1-c1ccc(-c2cccoc2=O)c2ccccc12","[c:1]1[c:2][ch:3][ch:4][c:5][c:6]1>>[c:1]1[c:2][o:3][c:4](=O)[c:5][c:6]1","c1ccc(-c2ccc(-c3ccccc3)c3ccccc23)cc1",3,3],["O=c1ccocc1-c1ccc(-c2coccc2=O)c2ccccc12","[ch:1]1[c:2][c:3][ch:4][c:5][c:6]1>>[o:1]1[c:2][c:3][C:4](=O)[c:5][c:6]1","c1ccc(-c2ccc(-c3ccccc3)c3ccccc23)cc1",3,3],["O=c1ccoc(-c2ccc(-c3cc(=O)cco3)c3ccccc23)c1","[ch:1]1[c:2][c:3][ch:4][c:5][c:6]1>>[o:1]1[c:2][c:3][C:4](=O)[c:5][c:6]1","c1ccc(-c2ccc(-c3ccccc3)c3ccccc23)cc1",3,3],["c1ccc(-c2nccc3ccnc(-c4ccccc4)c23)cc1","[cH&r6,CH&r5:1]>>[#6:1](-[c]1[ch]ccc[ch]1)","c1cc2ccncc2cn1",3,3],["c1ccc(-c2cncc3cncc(-c4ccccc4)c23)cc1","[cH&r6,CH&r5:1]>>[#6:1](-[c]1[ch]ccc[ch]1)","c1cc2ccncc2cn1",3,3],["c1ccc(-c2cc3cc(-c4ccccc4)ncc3cn2)cc1","[cH&r6,CH&r5:1]>>[#6:1](-[c]1[ch]ccc[ch]1)","c1cc2ccncc2cn1",3,3],["c1ccc2c(c1)ncc1cnc3ccccc3c12","[cH&r6:1][cH&r6:2]>>[c:1]2cccc[c:2]2","c1cc2ccncc2cn1",3,3],["C(=Cc1cc2cc(C=Cc3ccccc3)ncc2cn1)c1ccccc1","[ch&r6,CH1&r5:1]>>[*:1](-C=C-c1ccccc1)","c1cc2ccncc2cn1",3,3],["C(=Cc1nccc2ccnc(C=Cc3ccccc3)c12)c1ccccc1","[ch&r6,CH1&r5:1]>>[*:1](-C=C-c1ccccc1)","c1cc2ccncc2cn1",3,3],["C(=Cc1cncc2cncc(C=Cc3ccccc3)c12)c1ccccc1","[ch&r6,CH1&r5:1]>>[*:1](-C=C-c1ccccc1)","c1cc2ccncc2cn1",3,3],["C(#Cc1nccc2ccnc(C#Cc3ccccc3)c12)c1ccccc1","[ch&r6,CH1&r5:1]>>[*:1](-C#C-c1ccccc1)","c1cc2ccncc2cn1",3,3],["C(#Cc1cc2cc(C#Cc3ccccc3)ncc2cn1)c1ccccc1","[ch&r6,CH1&r5:1]>>[*:1](-C#C-c1ccccc1)","c1cc2ccncc2cn1",3,3],["C(#Cc1cncc2cncc(C#Cc3ccccc3)c12)c1ccccc1","[ch&r6,CH1&r5:1]>>[*:1](-C#C-c1ccccc1)","c1cc2ccncc2cn1",3,3],["c1cc2ccnnc2nn1","[ch&r6:0]>>[nr6:0]","c1cc2ccncc2cn1",3,3],["c1ncc2cncnc2n1","[ch&r6:0]>>[nr6:0]","c1cc2ccncc2cn1",3,3],["c1nncc2cnncc12","[ch&r6:0]>>[nr6:0]","c1cc2ccncc2cn1",3,3],["c1ccc2ccccc2c1","[nr6:0]>>[ch&r6:0]","c1cc2ccncc2cn1",3,3],["c1ccc(Nc2cncc3cncc(Nc4ccccc4)c23)cc1","[ch&r6,CH1&r5:1]>>[*:1](-N-c1ccccc1)","c1cc2ccncc2cn1",3,3],["c1ccc(Nc2cc3cc(Nc4ccccc4)ncc3cn2)cc1","[ch&r6,CH1&r5:1]>>[*:1](-N-c1ccccc1)","c1cc2ccncc2cn1",3,3],["c1ccc(Nc2nccc3ccnc(Nc4ccccc4)c23)cc1","[ch&r6,CH1&r5:1]>>[*:1](-N-c1ccccc1)","c1cc2ccncc2cn1",3,3],["c1ccccc1","[c&r6,C&r5:1](-[c]1[ch]ccc[ch]1)>>[*:1]","C(=Cc1ccc(-c2ccccc2)cc1)c1ccc(-c2ccccc2)cc1",3,3],["C(=Cc1ccccc1)c1ccccc1","[c&r6,C&r5:1](-[c]1[ch]ccc[ch]1)>>[*:1]","C(=Cc1ccc(-c2ccccc2)cc1)c1ccc(-c2ccccc2)cc1",3,3],["C1=CCC(c2ccc(C=Cc3ccc(C4=CC=CC4)cc3)cc2)=C1","[c:0]1[ch:1][ch][c:3][c!r5:4][c!r5:5]1>>[c:0]1[CH2:1][c:3][c:4][c:5]1","C(=Cc1ccc(-c2ccccc2)cc1)c1ccc(-c2ccccc2)cc1",3,3],["C(=CC1=CC=C(c2ccccc2)C1)C1=CC=C(c2ccccc2)C1","[c:0]1[ch:1][ch][c:3][c!r5:4][c!r5:5]1>>[c:0]1[CH2:1][c:3][c:4][c:5]1","C(=Cc1ccc(-c2ccccc2)cc1)c1ccc(-c2ccccc2)cc1",3,3],["C1=CC(c2ccc(C=Cc3ccc(C4=CCC=C4)cc3)cc2)=CC1","[c:0]1[ch:1][ch][c:3][c!r5:4][c!r5:5]1>>[c:0]1[CH2:1][c:3][c:4][c:5]1","C(=Cc1ccc(-c2ccccc2)cc1)c1ccc(-c2ccccc2)cc1",3,3],["c1ccc(-c2ccccc2)cc1","[c&r6,C&r5:1](-[C!R]=[C!R]-c1ccccc1)>>[ch&r6,CH1&r5:1]","C(=Cc1ccc(-c2ccccc2)cc1)c1ccc(-c2ccccc2)cc1",3,3],["C(=Cc1ccc(-c2cccnc2)cc1)c1ccc(-c2cccnc2)cc1","[ch&r6:0]>>[nr6:0]","C(=Cc1ccc(-c2ccccc2)cc1)c1ccc(-c2ccccc2)cc1",3,3],["C(=Cc1ccc(-c2ccccc2)cn1)c1ccc(-c2ccccc2)cn1","[ch&r6:0]>>[nr6:0]","C(=Cc1ccc(-c2ccccc2)cc1)c1ccc(-c2ccccc2)cc1",3,3],["C(=Cc1ccc(-c2ccncc2)cc1)c1ccc(-c2ccncc2)cc1","[ch&r6:0]>>[nr6:0]","C(=Cc1ccc(-c2ccccc2)cc1)c1ccc(-c2ccccc2)cc1",3,3],["C(=Cc1ccc(-c2ccccc2)nc1)c1ccc(-c2ccccc2)nc1","[ch&r6:0]>>[nr6:0]","C(=Cc1ccc(-c2ccccc2)cc1)c1ccc(-c2ccccc2)cc1",3,3],["C(=Cc1ccc(-c2ccccn2)cc1)c1ccc(-c2ccccn2)cc1","[ch&r6:0]>>[nr6:0]","C(=Cc1ccc(-c2ccccc2)cc1)c1ccc(-c2ccccc2)cc1",3,3],["O=c1occcc1-c1ccc(C=Cc2ccc(-c3cccoc3=O)cc2)cc1","[c:1]1[c:2][ch:3][ch:4][c:5][c:6]1>>[c:1]1[c:2][o:3][c:4](=O)[c:5][c:6]1","C(=Cc1ccc(-c2ccccc2)cc1)c1ccc(-c2ccccc2)cc1",3,3],["O=c1oc(-c2ccccc2)ccc1C=Cc1ccc(-c2ccccc2)oc1=O","[c:1]1[c:2][ch:3][ch:4][c:5][c:6]1>>[c:1]1[c:2][o:3][c:4](=O)[c:5][c:6]1","C(=Cc1ccc(-c2ccccc2)cc1)c1ccc(-c2ccccc2)cc1",3,3],["O=c1oc(C=Cc2ccc(-c3ccccc3)c(=O)o2)ccc1-c1ccccc1","[c:1]1[c:2][ch:3][ch:4][c:5][c:6]1>>[c:1]1[c:2][o:3][c:4](=O)[c:5][c:6]1","C(=Cc1ccc(-c2ccccc2)cc1)c1ccc(-c2ccccc2)cc1",3,3],["O=c1ccc(-c2ccc(C=Cc3ccc(-c4ccc(=O)oc4)cc3)cc2)co1","[c:1]1[c:2][ch:3][ch:4][c:5][c:6]1>>[c:1]1[c:2][o:3][c:4](=O)[c:5][c:6]1","C(=Cc1ccc(-c2ccccc2)cc1)c1ccc(-c2ccccc2)cc1",3,3],["O=c1cc(-c2ccc(C=Cc3ccc(-c4ccoc(=O)c4)cc3)cc2)cco1","[c:1]1[c:2][ch:3][ch:4][c:5][c:6]1>>[c:1]1[c:2][o:3][c:4](=O)[c:5][c:6]1","C(=Cc1ccc(-c2ccccc2)cc1)c1ccc(-c2ccccc2)cc1",3,3],["O=c1cccc(-c2ccc(C=Cc3ccc(-c4cccc(=O)o4)cc3)cc2)o1","[c:1]1[c:2][ch:3][ch:4][c:5][c:6]1>>[c:1]1[c:2][o:3][c:4](=O)[c:5][c:6]1","C(=Cc1ccc(-c2ccccc2)cc1)c1ccc(-c2ccccc2)cc1",3,3],["O=c1cc(C=Cc2cc(=O)c(-c3ccccc3)co2)occ1-c1ccccc1","[ch:1]1[c:2][c:3][ch:4][c:5][c:6]1>>[o:1]1[c:2][c:3][C:4](=O)[c:5][c:6]1","C(=Cc1ccc(-c2ccccc2)cc1)c1ccc(-c2ccccc2)cc1",3,3],["O=c1ccocc1-c1ccc(C=Cc2ccc(-c3coccc3=O)cc2)cc1","[ch:1]1[c:2][c:3][ch:4][c:5][c:6]1>>[o:1]1[c:2][c:3][C:4](=O)[c:5][c:6]1","C(=Cc1ccc(-c2ccccc2)cc1)c1ccc(-c2ccccc2)cc1",3,3],["O=c1ccoc(-c2ccc(C=Cc3ccc(-c4cc(=O)cco4)cc3)cc2)c1","[ch:1]1[c:2][c:3][ch:4][c:5][c:6]1>>[o:1]1[c:2][c:3][C:4](=O)[c:5][c:6]1","C(=Cc1ccc(-c2ccccc2)cc1)c1ccc(-c2ccccc2)cc1",3,3],["O=c1cc(-c2ccccc2)occ1C=Cc1coc(-c2ccccc2)cc1=O","[ch:1]1[c:2][c:3][ch:4][c:5][c:6]1>>[o:1]1[c:2][c:3][C:4](=O)[c:5][c:6]1","C(=Cc1ccc(-c2ccccc2)cc1)c1ccc(-c2ccccc2)cc1",3,3],["O=c1oc(C#Cc2ccc(-c3ccccc3)c(=O)o2)ccc1-c1ccccc1","[cH&r6,CH&r5:1]>>[#6:1](-[c]1[ch]ccc[ch]1)","O=c1cccc(C#Cc2cccc(=O)o2)o1",3,3],["O=c1ccc(-c2ccccc2)c(C#Cc2oc(=O)ccc2-c2ccccc2)o1","[cH&r6,CH&r5:1]>>[#6:1](-[c]1[ch]ccc[ch]1)","O=c1cccc(C#Cc2cccc(=O)o2)o1",3,3],["O=c1cc(-c2ccccc2)cc(C#Cc2cc(-c3ccccc3)cc(=O)o2)o1","[cH&r6,CH&r5:1]>>[#6:1](-[c]1[ch]ccc[ch]1)","O=c1cccc(C#Cc2cccc(=O)o2)o1",3,3],["O=c1cc2ccccc2c(C#Cc2oc(=O)cc3ccccc23)o1","[cH&r6:1][cH&r6:2]>>[c:1]2cccc[c:2]2","O=c1cccc(C#Cc2cccc(=O)o2)o1",3,3],["O=c1oc(C#Cc2cc3ccccc3c(=O)o2)cc2ccccc12","[cH&r6:1][cH&r6:2]>>[c:1]2cccc[c:2]2","O=c1cccc(C#Cc2cccc(=O)o2)o1",3,3],["C(#Cc1ccccc1)c1ccccc1","[o:1][c:2](=O)>>[ch:1][ch:2]","O=c1cccc(C#Cc2cccc(=O)o2)o1",3,3],["O=c1cccc(C#Cc2cccc(=O)[nH]2)[nH]1","[o:1]>>[nH:1]","O=c1cccc(C#Cc2cccc(=O)o2)o1",3,3],["C(#Cc1cccc(C#Cc2ccccc2)c1-c1ccccc1)c1ccccc1","[cH&r6,CH&r5:1]>>[#6:1](-[c]1[ch]ccc[ch]1)","C(#Cc1cccc(C#Cc2ccccc2)c1)c1ccccc1",3,3],["C(#Cc1cc(C#Cc2ccccc2)cc(-c2ccccc2)c1)c1ccccc1","[cH&r6,CH&r5:1]>>[#6:1](-[c]1[ch]ccc[ch]1)","C(#Cc1cccc(C#Cc2ccccc2)c1)c1ccccc1",3,3],["C(#Cc1cccc(C#CC2=CCC=C2)c1)C1=CCC=C1","[c:0]1[ch:1][ch][c:3][c!r5:4][c!r5:5]1>>[c:0]1[CH2:1][c:3][c:4][c:5]1","C(#Cc1cccc(C#Cc2ccccc2)c1)c1ccccc1",3,3],["C(#Cc1cccc(C#CC2=CC=CC2)c1)C1=CC=CC1","[c:0]1[ch:1][ch][c:3][c!r5:4][c!r5:5]1>>[c:0]1[CH2:1][c:3][c:4][c:5]1","C(#Cc1cccc(C#Cc2ccccc2)c1)c1ccccc1",3,3],["C(#Cc1ccccc1)c1ccccc1","[c&r6,C&r5:1](-C#C-c1ccccc1)>>[ch&r6,CH1&r5:1]","C(#Cc1cccc(C#Cc2ccccc2)c1)c1ccccc1",3,3],["c1ccccc1","[c&r6,C&r5:1](-C#C-c1ccccc1)>>[ch&r6,CH1&r5:1]","C(#Cc1cccc(C#Cc2ccccc2)c1)c1ccccc1",3,3],["C(#Cc1cncc(C#Cc2ccccc2)c1)c1ccccc1","[ch&r6:0]>>[nr6:0]","C(#Cc1cccc(C#Cc2ccccc2)c1)c1ccccc1",3,3],["C(#Cc1cccc(C#Cc2ccccc2)n1)c1ccccc1","[ch&r6:0]>>[nr6:0]","C(#Cc1cccc(C#Cc2ccccc2)c1)c1ccccc1",3,3],["C(#Cc1cccc(C#Cc2ccncc2)c1)c1ccncc1","[ch&r6:0]>>[nr6:0]","C(#Cc1cccc(C#Cc2ccccc2)c1)c1ccccc1",3,3],["C(#Cc1cc(C#Cc2ccccc2)ncn1)c1ccccc1","[ch&r6:0]>>[nr6:0]","C(#Cc1cccc(C#Cc2ccccc2)c1)c1ccccc1",3,3],["C(#Cc1cccc(C#Cc2cccnc2)c1)c1cccnc1","[ch&r6:0]>>[nr6:0]","C(#Cc1cccc(C#Cc2ccccc2)c1)c1ccccc1",3,3],["C(#Cc1ccccn1)c1cccc(C#Cc2ccccn2)c1","[ch&r6:0]>>[nr6:0]","C(#Cc1cccc(C#Cc2ccccc2)c1)c1ccccc1",3,3],["O=c1occcc1C#Cc1cccc(C#Cc2cccoc2=O)c1","[c:1]1[c:2][ch:3][ch:4][c:5][c:6]1>>[c:1]1[c:2][o:3][c:4](=O)[c:5][c:6]1","C(#Cc1cccc(C#Cc2ccccc2)c1)c1ccccc1",3,3],["O=c1cccc(C#Cc2cccc(C#Cc3cccc(=O)o3)c2)o1","[c:1]1[c:2][ch:3][ch:4][c:5][c:6]1>>[c:1]1[c:2][o:3][c:4](=O)[c:5][c:6]1","C(#Cc1cccc(C#Cc2ccccc2)c1)c1ccccc1",3,3],["O=c1ccc(C#Cc2cccc(C#Cc3ccc(=O)oc3)c2)co1","[c:1]1[c:2][ch:3][ch:4][c:5][c:6]1>>[c:1]1[c:2][o:3][c:4](=O)[c:5][c:6]1","C(#Cc1cccc(C#Cc2ccccc2)c1)c1ccccc1",3,3],["O=c1cc(C#Cc2cccc(C#Cc3ccoc(=O)c3)c2)cco1","[c:1]1[c:2][ch:3][ch:4][c:5][c:6]1>>[c:1]1[c:2][o:3][c:4](=O)[c:5][c:6]1","C(#Cc1cccc(C#Cc2ccccc2)c1)c1ccccc1",3,3],["O=c1c(C#Cc2ccccc2)cocc1C#Cc1ccccc1","[ch:1]1[c:2][c:3][ch:4][c:5][c:6]1>>[o:1]1[c:2][c:3][C:4](=O)[c:5][c:6]1","C(#Cc1cccc(C#Cc2ccccc2)c1)c1ccccc1",3,3],["O=c1cc(C#Cc2ccccc2)oc(C#Cc2ccccc2)c1","[ch:1]1[c:2][c:3][ch:4][c:5][c:6]1>>[o:1]1[c:2][c:3][C:4](=O)[c:5][c:6]1","C(#Cc1cccc(C#Cc2ccccc2)c1)c1ccccc1",3,3],["O=c1ccoc(C#Cc2cccc(C#Cc3cc(=O)cco3)c2)c1","[ch:1]1[c:2][c:3][ch:4][c:5][c:6]1>>[o:1]1[c:2][c:3][C:4](=O)[c:5][c:6]1","C(#Cc1cccc(C#Cc2ccccc2)c1)c1ccccc1",3,3],["O=c1ccocc1C#Cc1cccc(C#Cc2coccc2=O)c1","[ch:1]1[c:2][c:3][ch:4][c:5][c:6]1>>[o:1]1[c:2][c:3][C:4](=O)[c:5][c:6]1","C(#Cc1cccc(C#Cc2ccccc2)c1)c1ccccc1",3,3],["c1ccc2cc3cc4ccccc4cc3cc2c1","[cH&r6:1][cH&r6:2]>>[c:1]2cccc[c:2]2","c1ccc2cc3ccccc3cc2c1",3,3],["c1ccc2ccccc2c1","[r6:0][c:1]2[ch][ch][ch][ch][c:2]2[r6:3]>>[*:0][c:1][c:2][*:3]","c1ccc2cc3ccccc3cc2c1",3,3],["C1=Cc2cc3c(cc2C1)CC=C3","[c:0]1[ch:1][ch][c:3][c!r5:4][c!r5:5]1>>[c:0]1[CH2:1][c:3][c:4][c:5]1","c1ccc2cc3ccccc3cc2c1",3,3],["C1=Cc2cc3c(cc2C1)C=CC3","[c:0]1[ch:1][ch][c:3][c!r5:4][c!r5:5]1>>[c:0]1[CH2:1][c:3][c:4][c:5]1","c1ccc2cc3ccccc3cc2c1",3,3],["C1=c2cc3ccccc3cc2=CC1","[c:0]1[ch:1][ch][c:3][c!r5:4][c!r5:5]1>>[c:0]1[CH2:1][c:3][c:4][c:5]1","c1ccc2cc3ccccc3cc2c1",3,3],["c1cnc2cc3ncccc3cc2c1","[ch&r6:0]>>[nr6:0]","c1ccc2cc3ccccc3cc2c1",3,3],["c1ccc2cc3cnccc3cc2c1","[ch&r6:0]>>[nr6:0]","c1ccc2cc3ccccc3cc2c1",3,3],["c1ccc2cc3nccnc3cc2c1","[ch&r6:0]>>[nr6:0]","c1ccc2cc3ccccc3cc2c1",3,3],["c1ccc2nc3ccccc3cc2c1","[ch&r6:0]>>[nr6:0]","c1ccc2cc3ccccc3cc2c1",3,3],["c1cnc2cc3cccnc3cc2c1","[ch&r6:0]>>[nr6:0]","c1ccc2cc3ccccc3cc2c1",3,3],["O=c1occc2cc3c(=O)occc3cc12","[c:1]1[c:2][ch:3][ch:4][c:5][c:6]1>>[c:1]1[c:2][o:3][c:4](=O)[c:5][c:6]1","c1ccc2cc3ccccc3cc2c1",3,3],["O=c1ccc2cc3oc(=O)ccc3cc2o1","[c:1]1[c:2][ch:3][ch:4][c:5][c:6]1>>[c:1]1[c:2][o:3][c:4](=O)[c:5][c:6]1","c1ccc2cc3ccccc3cc2c1",3,3],["O=c1occc2cc3ccoc(=O)c3cc12","[c:1]1[c:2][ch:3][ch:4][c:5][c:6]1>>[c:1]1[c:2][o:3][c:4](=O)[c:5][c:6]1","c1ccc2cc3ccccc3cc2c1",3,3],["O=c1cc2cc3ccccc3cc2co1","[c:1]1[c:2][ch:3][ch:4][c:5][c:6]1>>[c:1]1[c:2][o:3][c:4](=O)[c:5][c:6]1","c1ccc2cc3ccccc3cc2c1",3,3],["O=c1ccc2cc3ccc(=O)oc3cc2o1","[c:1]1[c:2][ch:3][ch:4][c:5][c:6]1>>[c:1]1[c:2][o:3][c:4](=O)[c:5][c:6]1","c1ccc2cc3ccccc3cc2c1",3,3],["O=c1ccoc2cc3c(=O)ccoc3cc12","[ch:1]1[c:2][c:3][ch:4][c:5][c:6]1>>[o:1]1[c:2][c:3][C:4](=O)[c:5][c:6]1","c1ccc2cc3ccccc3cc2c1",3,3],["O=c1c2ccccc2oc2ccccc12","[ch:1]1[c:2][c:3][ch:4][c:5][c:6]1>>[o:1]1[c:2][c:3][C:4](=O)[c:5][c:6]1","c1ccc2cc3ccccc3cc2c1",3,3],["O=c1ccoc2cc3occc(=O)c3cc12","[ch:1]1[c:2][c:3][ch:4][c:5][c:6]1>>[o:1]1[c:2][c:3][C:4](=O)[c:5][c:6]1","c1ccc2cc3ccccc3cc2c1",3,3],["C(#Cc1ccccc1)c1ccccc1","[c&r6,C&r5:1](-[c]1[ch]ccc[ch]1)>>[*:1]","C(#Cc1cc(-c2ccccc2)cc(-c2ccccc2)c1)c1ccccc1",3,3],["c1ccccc1","[c&r6,C&r5:1](-[c]1[ch]ccc[ch]1)>>[*:1]","C(#Cc1cc(-c2ccccc2)cc(-c2ccccc2)c1)c1ccccc1",3,3],["C(#Cc1cc(C2=CCC=C2)cc(C2=CCC=C2)c1)c1ccccc1","[c:0]1[ch:1][ch][c:3][c!r5:4][c!r5:5]1>>[c:0]1[CH2:1][c:3][c:4][c:5]1","C(#Cc1cc(-c2ccccc2)cc(-c2ccccc2)c1)c1ccccc1",3,3],["C(#Cc1cc(-c2ccccc2)cc(-c2ccccc2)c1)C1=CCC=C1","[c:0]1[ch:1][ch][c:3][c!r5:4][c!r5:5]1>>[c:0]1[CH2:1][c:3][c:4][c:5]1","C(#Cc1cc(-c2ccccc2)cc(-c2ccccc2)c1)c1ccccc1",3,3],["C(#Cc1cc(C2=CC=CC2)cc(C2=CC=CC2)c1)c1ccccc1","[c:0]1[ch:1][ch][c:3][c!r5:4][c!r5:5]1>>[c:0]1[CH2:1][c:3][c:4][c:5]1","C(#Cc1cc(-c2ccccc2)cc(-c2ccccc2)c1)c1ccccc1",3,3],["C(#Cc1cc(-c2ccccc2)cc(-c2ccccc2)c1)C1=CC=CC1","[c:0]1[ch:1][ch][c:3][c!r5:4][c!r5:5]1>>[c:0]1[CH2:1][c:3][c:4][c:5]1","C(#Cc1cc(-c2ccccc2)cc(-c2ccccc2)c1)c1ccccc1",3,3],["c1ccc(-c2cccc(-c3ccccc3)c2)cc1","[c&r6,C&r5:1](-C#C-c1ccccc1)>>[ch&r6,CH1&r5:1]","C(#Cc1cc(-c2ccccc2)cc(-c2ccccc2)c1)c1ccccc1",3,3],["c1ccccc1","[c&r6,C&r5:1](-C#C-c1ccccc1)>>[ch&r6,CH1&r5:1]","C(#Cc1cc(-c2ccccc2)cc(-c2ccccc2)c1)c1ccccc1",3,3],["C(#Cc1cc(-c2ccncc2)cc(-c2ccncc2)c1)c1ccccc1","[ch&r6:0]>>[nr6:0]","C(#Cc1cc(-c2ccccc2)cc(-c2ccccc2)c1)c1ccccc1",3,3],["C(#Cc1cc(-c2ccccc2)cc(-c2ccccc2)c1)c1cccnc1","[ch&r6:0]>>[nr6:0]","C(#Cc1cc(-c2ccccc2)cc(-c2ccccc2)c1)c1ccccc1",3,3],["C(#Cc1cc(-c2ccccc2)nc(-c2ccccc2)c1)c1ccccc1","[ch&r6:0]>>[nr6:0]","C(#Cc1cc(-c2ccccc2)cc(-c2ccccc2)c1)c1ccccc1",3,3],["C(#Cc1cc(-c2cccnc2)cc(-c2cccnc2)c1)c1ccccc1","[ch&r6:0]>>[nr6:0]","C(#Cc1cc(-c2ccccc2)cc(-c2ccccc2)c1)c1ccccc1",3,3],["C(#Cc1ccccn1)c1cc(-c2ccccc2)cc(-c2ccccc2)c1","[ch&r6:0]>>[nr6:0]","C(#Cc1cc(-c2ccccc2)cc(-c2ccccc2)c1)c1ccccc1",3,3],["C(#Cc1nc(-c2ccccc2)cc(-c2ccccc2)n1)c1ccccc1","[ch&r6:0]>>[nr6:0]","C(#Cc1cc(-c2ccccc2)cc(-c2ccccc2)c1)c1ccccc1",3,3],["C(#Cc1cc(-c2ccccn2)cc(-c2ccccn2)c1)c1ccccc1","[ch&r6:0]>>[nr6:0]","C(#Cc1cc(-c2ccccc2)cc(-c2ccccc2)c1)c1ccccc1",3,3],["C(#Cc1cc(-c2ccccc2)cc(-c2ccccc2)c1)c1ccncc1","[ch&r6:0]>>[nr6:0]","C(#Cc1cc(-c2ccccc2)cc(-c2ccccc2)c1)c1ccccc1",3,3],["O=c1cccc(C#Cc2cc(-c3ccccc3)cc(-c3ccccc3)c2)o1","[c:1]1[c:2][ch:3][ch:4][c:5][c:6]1>>[c:1]1[c:2][o:3][c:4](=O)[c:5][c:6]1","C(#Cc1cc(-c2ccccc2)cc(-c2ccccc2)c1)c1ccccc1",3,3],["O=c1cccc(-c2cc(C#Cc3ccccc3)cc(-c3cccc(=O)o3)c2)o1","[c:1]1[c:2][ch:3][ch:4][c:5][c:6]1>>[c:1]1[c:2][o:3][c:4](=O)[c:5][c:6]1","C(#Cc1cc(-c2ccccc2)cc(-c2ccccc2)c1)c1ccccc1",3,3],["O=c1ccc(-c2cc(C#Cc3ccccc3)cc(-c3ccc(=O)oc3)c2)co1","[c:1]1[c:2][ch:3][ch:4][c:5][c:6]1>>[c:1]1[c:2][o:3][c:4](=O)[c:5][c:6]1","C(#Cc1cc(-c2ccccc2)cc(-c2ccccc2)c1)c1ccccc1",3,3],["O=c1occcc1C#Cc1cc(-c2ccccc2)cc(-c2ccccc2)c1","[c:1]1[c:2][ch:3][ch:4][c:5][c:6]1>>[c:1]1[c:2][o:3][c:4](=O)[c:5][c:6]1","C(#Cc1cc(-c2ccccc2)cc(-c2ccccc2)c1)c1ccccc1",3,3],["O=c1ccc(C#Cc2cc(-c3ccccc3)cc(-c3ccccc3)c2)co1","[c:1]1[c:2][ch:3][ch:4][c:5][c:6]1>>[c:1]1[c:2][o:3][c:4](=O)[c:5][c:6]1","C(#Cc1cc(-c2ccccc2)cc(-c2ccccc2)c1)c1ccccc1",3,3],["O=c1occcc1-c1cc(C#Cc2ccccc2)cc(-c2cccoc2=O)c1","[c:1]1[c:2][ch:3][ch:4][c:5][c:6]1>>[c:1]1[c:2][o:3][c:4](=O)[c:5][c:6]1","C(#Cc1cc(-c2ccccc2)cc(-c2ccccc2)c1)c1ccccc1",3,3],["O=c1cc(C#Cc2cc(-c3ccccc3)cc(-c3ccccc3)c2)cco1","[c:1]1[c:2][ch:3][ch:4][c:5][c:6]1>>[c:1]1[c:2][o:3][c:4](=O)[c:5][c:6]1","C(#Cc1cc(-c2ccccc2)cc(-c2ccccc2)c1)c1ccccc1",3,3],["O=c1cc(-c2cc(C#Cc3ccccc3)cc(-c3ccoc(=O)c3)c2)cco1","[c:1]1[c:2][ch:3][ch:4][c:5][c:6]1>>[c:1]1[c:2][o:3][c:4](=O)[c:5][c:6]1","C(#Cc1cc(-c2ccccc2)cc(-c2ccccc2)c1)c1ccccc1",3,3],["O=c1ccocc1-c1cc(C#Cc2ccccc2)cc(-c2coccc2=O)c1","[ch:1]1[c:2][c:3][ch:4][c:5][c:6]1>>[o:1]1[c:2][c:3][C:4](=O)[c:5][c:6]1","C(#Cc1cc(-c2ccccc2)cc(-c2ccccc2)c1)c1ccccc1",3,3],["O=c1ccoc(-c2cc(C#Cc3ccccc3)cc(-c3cc(=O)cco3)c2)c1","[ch:1]1[c:2][c:3][ch:4][c:5][c:6]1>>[o:1]1[c:2][c:3][C:4](=O)[c:5][c:6]1","C(#Cc1cc(-c2ccccc2)cc(-c2ccccc2)c1)c1ccccc1",3,3],["O=c1ccoc(C#Cc2cc(-c3ccccc3)cc(-c3ccccc3)c2)c1","[ch:1]1[c:2][c:3][ch:4][c:5][c:6]1>>[o:1]1[c:2][c:3][C:4](=O)[c:5][c:6]1","C(#Cc1cc(-c2ccccc2)cc(-c2ccccc2)c1)c1ccccc1",3,3],["O=c1ccocc1C#Cc1cc(-c2ccccc2)cc(-c2ccccc2)c1","[ch:1]1[c:2][c:3][ch:4][c:5][c:6]1>>[o:1]1[c:2][c:3][C:4](=O)[c:5][c:6]1","C(#Cc1cc(-c2ccccc2)cc(-c2ccccc2)c1)c1ccccc1",3,3],["c1ccncc1","[c&r6,C&r5:1](-[c]1[ch]ccc[ch]1)>>[*:1]","c1ccc(-c2cncc(-c3ccccc3)c2)cc1",3,3],["C1=CC(c2cncc(C3=CCC=C3)c2)=CC1","[c:0]1[ch:1][ch][c:3][c!r5:4][c!r5:5]1>>[c:0]1[CH2:1][c:3][c:4][c:5]1","c1ccc(-c2cncc(-c3ccccc3)c2)cc1",3,3],["C1=CCC(c2cncc(C3=CC=CC3)c2)=C1","[c:0]1[ch:1][ch][c:3][c!r5:4][c!r5:5]1>>[c:0]1[CH2:1][c:3][c:4][c:5]1","c1ccc(-c2cncc(-c3ccccc3)c2)cc1",3,3],["C(=Cc1c(-c2ccccc2)cncc1-c1ccccc1)c1ccccc1","[ch&r6,CH1&r5:1]>>[*:1](-C=C-c1ccccc1)","c1ccc(-c2cncc(-c3ccccc3)c2)cc1",3,3],["C(#Cc1c(-c2ccccc2)cncc1-c1ccccc1)c1ccccc1","[ch&r6,CH1&r5:1]>>[*:1](-C#C-c1ccccc1)","c1ccc(-c2cncc(-c3ccccc3)c2)cc1",3,3],["c1ccc(-c2cncc(-c3ccccn3)c2)nc1","[ch&r6:0]>>[nr6:0]","c1ccc(-c2cncc(-c3ccccc3)c2)cc1",3,3],["c1ccc(-c2cncc(-c3ccccc3)n2)cc1","[ch&r6:0]>>[nr6:0]","c1ccc(-c2cncc(-c3ccccc3)c2)cc1",3,3],["c1ccc(-c2cc(-c3ccccc3)nnn2)cc1","[ch&r6:0]>>[nr6:0]","c1ccc(-c2cncc(-c3ccccc3)c2)cc1",3,3],["c1cncc(-c2cncc(-c3cccnc3)c2)c1","[ch&r6:0]>>[nr6:0]","c1ccc(-c2cncc(-c3ccccc3)c2)cc1",3,3],["c1cc(-c2cncc(-c3ccncc3)c2)ccn1","[ch&r6:0]>>[nr6:0]","c1ccc(-c2cncc(-c3ccccc3)c2)cc1",3,3],["c1ccc(-c2cccc(-c3ccccc3)c2)cc1","[nr6:0]>>[ch&r6:0]","c1ccc(-c2cncc(-c3ccccc3)c2)cc1",3,3],["c1ccc(Nc2c(-c3ccccc3)cncc2-c2ccccc2)cc1","[ch&r6,CH1&r5:1]>>[*:1](-N-c1ccccc1)","c1ccc(-c2cncc(-c3ccccc3)c2)cc1",3,3],["c1cc2ccc3ccc4ccc1c2c43","[ch:1]2[c:3][c:4][c:5][c:6]3[c:7][c:8][c:9][ch:2][c:10]23>>C1=C[c:1]2[c:3][c:4][c:5][c:6]3[c:7][c:8][c:9][c:2]1[c:10]23","C1=Cc2cccc3cccc1c23",3,3],["c1ccc2ccccc2c1","[ch,CH]1=,:[ch,CH][c:1]2[c:3][c:4][c:5][c:6]3[c:7][c:8][c:9][c:2]1[c:10]23>>[ch:1]2[c:3][c:4][c:5][c:6]3[c:7][c:8][c:9][ch:2][c:10]23","C1=Cc2cccc3cccc1c23",3,3],["c1cc2c3c(cccc3c1)N=N2","[chr5,CH1r5:1]>>[n:1]","C1=Cc2cccc3cccc1c23",3,3],["C1=Cc2ccnc3nccc1c23","[ch&r6:0]>>[nr6:0]","C1=Cc2cccc3cccc1c23",3,3],["C1=Cc2cncc3cncc1c23","[ch&r6:0]>>[nr6:0]","C1=Cc2cccc3cccc1c23",3,3],["C1=Cc2nccc3ccnc1c23","[ch&r6:0]>>[nr6:0]","C1=Cc2cccc3cccc1c23",3,3],["O=c1cc2c3c(cc(=O)oc3o1)C=C2","[c:1]1[c:2][ch:3][ch:4][c:5][c:6]1>>[c:1]1[c:2][o:3][c:4](=O)[c:5][c:6]1","C1=Cc2cccc3cccc1c23",3,3],["O=c1occ2c3c(coc(=O)c13)C=C2","[c:1]1[c:2][ch:3][ch:4][c:5][c:6]1>>[c:1]1[c:2][o:3][c:4](=O)[c:5][c:6]1","C1=Cc2cccc3cccc1c23",3,3],["c1ccc(-c2ccc3ccc(-c4ccccc4)nc3n2)cc1","[cH&r6,CH&r5:1]>>[#6:1](-[c]1[ch]ccc[ch]1)","c1cnc2ncccc2c1",3,3],["c1ccc(-c2ccnc3nccc(-c4ccccc4)c23)cc1","[cH&r6,CH&r5:1]>>[#6:1](-[c]1[ch]ccc[ch]1)","c1cnc2ncccc2c1",3,3],["c1ccc(-c2cnc3ncc(-c4ccccc4)cc3c2)cc1","[cH&r6,CH&r5:1]>>[#6:1](-[c]1[ch]ccc[ch]1)","c1cnc2ncccc2c1",3,3],["c1ccc2c(c1)cnc1ncc3ccccc3c12","[cH&r6:1][cH&r6:2]>>[c:1]2cccc[c:2]2","c1cnc2ncccc2c1",3,3],["c1ccc2nc3nc4ccccc4cc3cc2c1","[cH&r6:1][cH&r6:2]>>[c:1]2cccc[c:2]2","c1cnc2ncccc2c1",3,3],["C(=Cc1ccnc2nccc(C=Cc3ccccc3)c12)c1ccccc1","[ch&r6,CH1&r5:1]>>[*:1](-C=C-c1ccccc1)","c1cnc2ncccc2c1",3,3],["C(=Cc1cnc2ncc(C=Cc3ccccc3)cc2c1)c1ccccc1","[ch&r6,CH1&r5:1]>>[*:1](-C=C-c1ccccc1)","c1cnc2ncccc2c1",3,3],["C(=Cc1ccc2ccc(C=Cc3ccccc3)nc2n1)c1ccccc1","[ch&r6,CH1&r5:1]>>[*:1](-C=C-c1ccccc1)","c1cnc2ncccc2c1",3,3],["C(#Cc1ccc2ccc(C#Cc3ccccc3)nc2n1)c1ccccc1","[ch&r6,CH1&r5:1]>>[*:1](-C#C-c1ccccc1)","c1cnc2ncccc2c1",3,3],["C(#Cc1ccnc2nccc(C#Cc3ccccc3)c12)c1ccccc1","[ch&r6,CH1&r5:1]>>[*:1](-C#C-c1ccccc1)","c1cnc2ncccc2c1",3,3],["C(#Cc1cnc2ncc(C#Cc3ccccc3)cc2c1)c1ccccc1","[ch&r6,CH1&r5:1]>>[*:1](-C#C-c1ccccc1)","c1cnc2ncccc2c1",3,3],["c1cc2ccnnc2nn1","[ch&r6:0]>>[nr6:0]","c1cnc2ncccc2c1",3,3],["c1ncc2cncnc2n1","[ch&r6:0]>>[nr6:0]","c1cnc2ncccc2c1",3,3],["c1cnc2nccnc2n1","[ch&r6:0]>>[nr6:0]","c1cnc2ncccc2c1",3,3],["c1ccc2ccccc2c1","[nr6:0]>>[ch&r6:0]","c1cnc2ncccc2c1",3,3],["c1ccc(Nc2cnc3ncc(Nc4ccccc4)cc3c2)cc1","[ch&r6,CH1&r5:1]>>[*:1](-N-c1ccccc1)","c1cnc2ncccc2c1",3,3],["c1ccc(Nc2ccc3ccc(Nc4ccccc4)nc3n2)cc1","[ch&r6,CH1&r5:1]>>[*:1](-N-c1ccccc1)","c1cnc2ncccc2c1",3,3],["c1ccc(Nc2ccnc3nccc(Nc4ccccc4)c23)cc1","[ch&r6,CH1&r5:1]>>[*:1](-N-c1ccccc1)","c1cnc2ncccc2c1",3,3],["O=c1ccocc1","[c&r6,C&r5:1](-[c]1[ch]ccc[ch]1)>>[*:1]","O=c1c(-c2ccccc2)cocc1-c1ccccc1",3,3],["O=c1c(C2=CC=CC2)cocc1C1=CC=CC1","[c:0]1[ch:1][ch][c:3][c!r5:4][c!r5:5]1>>[c:0]1[CH2:1][c:3][c:4][c:5]1","O=c1c(-c2ccccc2)cocc1-c1ccccc1",3,3],["O=c1c(C2=CCC=C2)cocc1C1=CCC=C1","[c:0]1[ch:1][ch][c:3][c!r5:4][c!r5:5]1>>[c:0]1[CH2:1][c:3][c:4][c:5]1","O=c1c(-c2ccccc2)cocc1-c1ccccc1",3,3],["O=c1c(-c2ccncc2)cocc1-c1ccncc1","[ch&r6:0]>>[nr6:0]","O=c1c(-c2ccccc2)cocc1-c1ccccc1",3,3],["O=c1c(-c2ccccc2)nonc1-c1ccccc1","[ch&r6:0]>>[nr6:0]","O=c1c(-c2ccccc2)cocc1-c1ccccc1",3,3],["O=c1c(-c2cccnc2)cocc1-c1cccnc1","[ch&r6:0]>>[nr6:0]","O=c1c(-c2ccccc2)cocc1-c1ccccc1",3,3],["O=c1c(-c2ccccn2)cocc1-c1ccccn1","[ch&r6:0]>>[nr6:0]","O=c1c(-c2ccccc2)cocc1-c1ccccc1",3,3],["c1ccc(-c2cccc(-c3ccccc3)c2)cc1","[o:1][c:2][c:3][c:4](=O)>>[ch:1][c:2][c:3][ch:4]","O=c1c(-c2ccccc2)cocc1-c1ccccc1",3,3],["O=c1c(-c2ccccc2)c[nH]cc1-c1ccccc1","[o:1]>>[nH:1]","O=c1c(-c2ccccc2)cocc1-c1ccccc1",3,3],["C(#Cc1ccc(C#Cc2ccccc2)cc1)c1ccccc1","[r6:0][c:1]2[ch][ch][ch][ch][c:2]2[r6:3]>>[*:0][c:1][c:2][*:3]","C(#Cc1ccc(C#Cc2ccccc2)c2ccccc12)c1ccccc1",3,3],["C(#Cc1ccccc1)C1=c2ccccc2=C(C#Cc2ccccc2)C1","[c:0]1[ch:1][ch][c:3][c!r5:4][c!r5:5]1>>[c:0]1[CH2:1][c:3][c:4][c:5]1","C(#Cc1ccc(C#Cc2ccccc2)c2ccccc12)c1ccccc1",3,3],["C(#Cc1ccc(C#CC2=CCC=C2)c2ccccc12)C1=CCC=C1","[c:0]1[ch:1][ch][c:3][c!r5:4][c!r5:5]1>>[c:0]1[CH2:1][c:3][c:4][c:5]1","C(#Cc1ccc(C#Cc2ccccc2)c2ccccc12)c1ccccc1",3,3],["C(#Cc1ccc(C#CC2=CC=CC2)c2ccccc12)C1=CC=CC1","[c:0]1[ch:1][ch][c:3][c!r5:4][c!r5:5]1>>[c:0]1[CH2:1][c:3][c:4][c:5]1","C(#Cc1ccc(C#Cc2ccccc2)c2ccccc12)c1ccccc1",3,3],["C(#Cc1ccc(C#Cc2ccccc2)c2c1=CCC=2)c1ccccc1","[c:0]1[ch:1][ch][c:3][c!r5:4][c!r5:5]1>>[c:0]1[CH2:1][c:3][c:4][c:5]1","C(#Cc1ccc(C#Cc2ccccc2)c2ccccc12)c1ccccc1",3,3],["c1ccc2ccccc2c1","[c&r6,C&r5:1](-C#C-c1ccccc1)>>[ch&r6,CH1&r5:1]","C(#Cc1ccc(C#Cc2ccccc2)c2ccccc12)c1ccccc1",3,3],["c1ccccc1","[c&r6,C&r5:1](-C#C-c1ccccc1)>>[ch&r6,CH1&r5:1]","C(#Cc1ccc(C#Cc2ccccc2)c2ccccc12)c1ccccc1",3,3],["C(#Cc1nnc(C#Cc2ccccc2)c2ccccc12)c1ccccc1","[ch&r6:0]>>[nr6:0]","C(#Cc1ccc(C#Cc2ccccc2)c2ccccc12)c1ccccc1",3,3],["C(#Cc1ccc(C#Cc2ccccc2)c2cnncc12)c1ccccc1","[ch&r6:0]>>[nr6:0]","C(#Cc1ccc(C#Cc2ccccc2)c2ccccc12)c1ccccc1",3,3],["C(#Cc1ccc(C#Cc2ccccn2)c2ccccc12)c1ccccn1","[ch&r6:0]>>[nr6:0]","C(#Cc1ccc(C#Cc2ccccc2)c2ccccc12)c1ccccc1",3,3],["C(#Cc1ccc(C#Cc2ccccc2)c2nccnc12)c1ccccc1","[ch&r6:0]>>[nr6:0]","C(#Cc1ccc(C#Cc2ccccc2)c2ccccc12)c1ccccc1",3,3],["C(#Cc1ccc(C#Cc2cccnc2)c2ccccc12)c1cccnc1","[ch&r6:0]>>[nr6:0]","C(#Cc1ccc(C#Cc2ccccc2)c2ccccc12)c1ccccc1",3,3],["C(#Cc1ccc(C#Cc2ccncc2)c2ccccc12)c1ccncc1","[ch&r6:0]>>[nr6:0]","C(#Cc1ccc(C#Cc2ccccc2)c2ccccc12)c1ccccc1",3,3],["O=c1occcc1C#Cc1ccc(C#Cc2cccoc2=O)c2ccccc12","[c:1]1[c:2][ch:3][ch:4][c:5][c:6]1>>[c:1]1[c:2][o:3][c:4](=O)[c:5][c:6]1","C(#Cc1ccc(C#Cc2ccccc2)c2ccccc12)c1ccccc1",3,3],["O=c1cccc(C#Cc2ccc(C#Cc3cccc(=O)o3)c3ccccc23)o1","[c:1]1[c:2][ch:3][ch:4][c:5][c:6]1>>[c:1]1[c:2][o:3][c:4](=O)[c:5][c:6]1","C(#Cc1ccc(C#Cc2ccccc2)c2ccccc12)c1ccccc1",3,3],["O=c1cc(C#Cc2ccc(C#Cc3ccoc(=O)c3)c3ccccc23)cco1","[c:1]1[c:2][ch:3][ch:4][c:5][c:6]1>>[c:1]1[c:2][o:3][c:4](=O)[c:5][c:6]1","C(#Cc1ccc(C#Cc2ccccc2)c2ccccc12)c1ccccc1",3,3],["O=c1ccc(C#Cc2ccc(C#Cc3ccc(=O)oc3)c3ccccc23)co1","[c:1]1[c:2][ch:3][ch:4][c:5][c:6]1>>[c:1]1[c:2][o:3][c:4](=O)[c:5][c:6]1","C(#Cc1ccc(C#Cc2ccccc2)c2ccccc12)c1ccccc1",3,3],["O=c1ccoc(C#Cc2ccc(C#Cc3cc(=O)cco3)c3ccccc23)c1","[ch:1]1[c:2][c:3][ch:4][c:5][c:6]1>>[o:1]1[c:2][c:3][C:4](=O)[c:5][c:6]1","C(#Cc1ccc(C#Cc2ccccc2)c2ccccc12)c1ccccc1",3,3],["O=c1ccocc1C#Cc1ccc(C#Cc2coccc2=O)c2ccccc12","[ch:1]1[c:2][c:3][ch:4][c:5][c:6]1>>[o:1]1[c:2][c:3][C:4](=O)[c:5][c:6]1","C(#Cc1ccc(C#Cc2ccccc2)c2ccccc12)c1ccccc1",3,3],["O=c1occc(-c2ccccc2)c1C#Cc1c(-c2ccccc2)ccoc1=O","[cH&r6,CH&r5:1]>>[#6:1](-[c]1[ch]ccc[ch]1)","O=c1occcc1C#Cc1cccoc1=O",3,3],["O=c1occ(-c2ccccc2)cc1C#Cc1cc(-c2ccccc2)coc1=O","[cH&r6,CH&r5:1]>>[#6:1](-[c]1[ch]ccc[ch]1)","O=c1occcc1C#Cc1cccoc1=O",3,3],["O=c1oc(-c2ccccc2)ccc1C#Cc1ccc(-c2ccccc2)oc1=O","[cH&r6,CH&r5:1]>>[#6:1](-[c]1[ch]ccc[ch]1)","O=c1occcc1C#Cc1cccoc1=O",3,3],["O=c1oc2ccccc2cc1C#Cc1cc2ccccc2oc1=O","[cH&r6:1][cH&r6:2]>>[c:1]2cccc[c:2]2","O=c1occcc1C#Cc1cccoc1=O",3,3],["O=c1occ2ccccc2c1C#Cc1c(=O)occ2ccccc12","[cH&r6:1][cH&r6:2]>>[c:1]2cccc[c:2]2","O=c1occcc1C#Cc1cccoc1=O",3,3],["C(#Cc1ccccc1)c1ccccc1","[o:1][c:2](=O)>>[ch:1][ch:2]","O=c1occcc1C#Cc1cccoc1=O",3,3],["O=c1[nH]cccc1C#Cc1ccc[nH]c1=O","[o:1]>>[nH:1]","O=c1occcc1C#Cc1cccoc1=O",3,3],["C1=c2c(-c3ccccc3)ccc(-c3ccccc3)c2=CC1","[cH&r6,CH&r5:1]>>[#6:1](-[c]1[ch]ccc[ch]1)","C1=c2ccccc2=CC1",3,3],["C1=c2cc(-c3ccccc3)c(-c3ccccc3)cc2=CC1","[cH&r6,CH&r5:1]>>[#6:1](-[c]1[ch]ccc[ch]1)","C1=c2ccccc2=CC1",3,3],["c1ccc(C2=c3ccccc3=C(c3ccccc3)C2)cc1","[cH&r6,CH&r5:1]>>[#6:1](-[c]1[ch]ccc[ch]1)","C1=c2ccccc2=CC1",3,3],["C1=c2c(c3ccccc3c3ccccc23)=CC1","[cH&r6:1][cH&r6:2]>>[c:1]2cccc[c:2]2","C1=c2ccccc2=CC1",3,3],["C1=c2cc3ccccc3cc2=CC1","[cH&r6:1][cH&r6:2]>>[c:1]2cccc[c:2]2","C1=c2ccccc2=CC1",3,3],["c1ccc2ccccc2c1","[CH2:0]1[c,C:1]-,=,:[c,C:2]-,=,:[c,C:3]-,=,:[c,C:4]1>>[ch:0]1c[c:1][c:2][c:3][c:4]1","C1=c2ccccc2=CC1",3,3],["C(=Cc1cc2c(cc1C=Cc1ccccc1)=CCC=2)c1ccccc1","[ch&r6,CH1&r5:1]>>[*:1](-C=C-c1ccccc1)","C1=c2ccccc2=CC1",3,3],["C(=Cc1ccccc1)C1=c2ccccc2=C(C=Cc2ccccc2)C1","[ch&r6,CH1&r5:1]>>[*:1](-C=C-c1ccccc1)","C1=c2ccccc2=CC1",3,3],["C(=Cc1ccc(C=Cc2ccccc2)c2c1=CCC=2)c1ccccc1","[ch&r6,CH1&r5:1]>>[*:1](-C=C-c1ccccc1)","C1=c2ccccc2=CC1",3,3],["C(#Cc1ccc(C#Cc2ccccc2)c2c1=CCC=2)c1ccccc1","[ch&r6,CH1&r5:1]>>[*:1](-C#C-c1ccccc1)","C1=c2ccccc2=CC1",3,3],["C(#Cc1cc2c(cc1C#Cc1ccccc1)=CCC=2)c1ccccc1","[ch&r6,CH1&r5:1]>>[*:1](-C#C-c1ccccc1)","C1=c2ccccc2=CC1",3,3],["C(#Cc1ccccc1)C1=c2ccccc2=C(C#Cc2ccccc2)C1","[ch&r6,CH1&r5:1]>>[*:1](-C#C-c1ccccc1)","C1=c2ccccc2=CC1",3,3],["C1=CC(=C2C=c3ccccc3=C2)C=C1","[r5:1][CH2r5:2][r5:3]>>[r5:1][C:2](=C1cccc1)[r5:3]","C1=c2ccccc2=CC1",3,3],["c1ccc2cocc2c1","[#6H2r5:1]>>[O:1]","C1=c2ccccc2=CC1",3,3],["c1ccc2c(c1)OCO2","[CH,ch:0]1=[C,c:1][C,c:2]=[CH,ch:3][*:4]1>>[O:0]1[*:1]=,:[*:2][O:3][*:4]1","C1=c2ccccc2=CC1",3,3],["c1ccc2cscc2c1","[#6H2r5:1]>>[S:1]","C1=c2ccccc2=CC1",3,3],["c1ccc2c(c1)SCS2","[CH,ch:0]1=[C,c:1][C,c:2]=[CH,ch:3][*:4]1>>[S:0]1[*:1]=,:[*:2][S:3][*:4]1","C1=c2ccccc2=CC1",3,3],["c1ccc2c[nH]cc2c1","[#6H2r5:1]>>[NH:1]","C1=c2ccccc2=CC1",3,3],["c1ccc2c(c1)=NCN=2","[chr5,CH1r5:1]>>[n:1]","C1=c2ccccc2=CC1",3,3],["C1=c2nccnc2=CC1","[ch&r6:0]>>[nr6:0]","C1=c2ccccc2=CC1",3,3],["C1=c2cnncc2=CC1","[ch&r6:0]>>[nr6:0]","C1=c2ccccc2=CC1",3,3],["C1=c2cc(Nc3ccccc3)c(Nc3ccccc3)cc2=CC1","[ch&r6,CH1&r5:1]>>[*:1](-N-c1ccccc1)","C1=c2ccccc2=CC1",3,3],["C1=c2c(Nc3ccccc3)ccc(Nc3ccccc3)c2=CC1","[ch&r6,CH1&r5:1]>>[*:1](-N-c1ccccc1)","C1=c2ccccc2=CC1",3,3],["c1ccc(NC2=c3ccccc3=C(Nc3ccccc3)C2)cc1","[ch&r6,CH1&r5:1]>>[*:1](-N-c1ccccc1)","C1=c2ccccc2=CC1",3,3],["c1ccc2ccccc2c1","[c&r6,C&r5:1](-[c]1[ch]ccc[ch]1)>>[*:1]","c1ccc(-c2cccc3c(-c4ccccc4)cccc23)cc1",3,3],["C1=CC(c2cccc3c(C4=CCC=C4)cccc23)=CC1","[c:0]1[ch:1][ch][c:3][c!r5:4][c!r5:5]1>>[c:0]1[CH2:1][c:3][c:4][c:5]1","c1ccc(-c2cccc3c(-c4ccccc4)cccc23)cc1",3,3],["C1=CCC(c2cccc3c(C4=CC=CC4)cccc23)=C1","[c:0]1[ch:1][ch][c:3][c!r5:4][c!r5:5]1>>[c:0]1[CH2:1][c:3][c:4][c:5]1","c1ccc(-c2cccc3c(-c4ccccc4)cccc23)cc1",3,3],["c1ccc(-c2cccc3c(-c4ccccn4)cccc23)nc1","[ch&r6:0]>>[nr6:0]","c1ccc(-c2cccc3c(-c4ccccc4)cccc23)cc1",3,3],["c1ccc(-c2nccc3c(-c4ccccc4)nccc23)cc1","[ch&r6:0]>>[nr6:0]","c1ccc(-c2cccc3c(-c4ccccc4)cccc23)cc1",3,3],["c1cc(-c2ccncc2)c2cccc(-c3ccncc3)c2c1","[ch&r6:0]>>[nr6:0]","c1ccc(-c2cccc3c(-c4ccccc4)cccc23)cc1",3,3],["c1ccc(-c2ccnc3c(-c4ccccc4)ccnc23)cc1","[ch&r6:0]>>[nr6:0]","c1ccc(-c2cccc3c(-c4ccccc4)cccc23)cc1",3,3],["c1cncc(-c2cccc3c(-c4cccnc4)cccc23)c1","[ch&r6:0]>>[nr6:0]","c1ccc(-c2cccc3c(-c4ccccc4)cccc23)cc1",3,3],["c1ccc(-c2cncc3c(-c4ccccc4)cncc23)cc1","[ch&r6:0]>>[nr6:0]","c1ccc(-c2cccc3c(-c4ccccc4)cccc23)cc1",3,3],["O=c1cccc(-c2cccc3c(-c4cccc(=O)o4)cccc23)o1","[c:1]1[c:2][ch:3][ch:4][c:5][c:6]1>>[c:1]1[c:2][o:3][c:4](=O)[c:5][c:6]1","c1ccc(-c2cccc3c(-c4ccccc4)cccc23)cc1",3,3],["O=c1cc(-c2cccc3c(-c4ccoc(=O)c4)cccc23)cco1","[c:1]1[c:2][ch:3][ch:4][c:5][c:6]1>>[c:1]1[c:2][o:3][c:4](=O)[c:5][c:6]1","c1ccc(-c2cccc3c(-c4ccccc4)cccc23)cc1",3,3],["O=c1cc(-c2ccccc2)c2oc(=O)cc(-c3ccccc3)c2o1","[c:1]1[c:2][ch:3][ch:4][c:5][c:6]1>>[c:1]1[c:2][o:3][c:4](=O)[c:5][c:6]1","c1ccc(-c2cccc3c(-c4ccccc4)cccc23)cc1",3,3],["O=c1occ(-c2ccccc2)c2c(=O)occ(-c3ccccc3)c12","[c:1]1[c:2][ch:3][ch:4][c:5][c:6]1>>[c:1]1[c:2][o:3][c:4](=O)[c:5][c:6]1","c1ccc(-c2cccc3c(-c4ccccc4)cccc23)cc1",3,3],["O=c1ccc(-c2cccc3c(-c4ccc(=O)oc4)cccc23)co1","[c:1]1[c:2][ch:3][ch:4][c:5][c:6]1>>[c:1]1[c:2][o:3][c:4](=O)[c:5][c:6]1","c1ccc(-c2cccc3c(-c4ccccc4)cccc23)cc1",3,3],["O=c1occcc1-c1cccc2c(-c3cccoc3=O)cccc12","[c:1]1[c:2][ch:3][ch:4][c:5][c:6]1>>[c:1]1[c:2][o:3][c:4](=O)[c:5][c:6]1","c1ccc(-c2cccc3c(-c4ccccc4)cccc23)cc1",3,3],["O=c1ccocc1-c1cccc2c(-c3coccc3=O)cccc12","[ch:1]1[c:2][c:3][ch:4][c:5][c:6]1>>[o:1]1[c:2][c:3][C:4](=O)[c:5][c:6]1","c1ccc(-c2cccc3c(-c4ccccc4)cccc23)cc1",3,3],["O=c1ccoc(-c2cccc3c(-c4cc(=O)cco4)cccc23)c1","[ch:1]1[c:2][c:3][ch:4][c:5][c:6]1>>[o:1]1[c:2][c:3][C:4](=O)[c:5][c:6]1","c1ccc(-c2cccc3c(-c4ccccc4)cccc23)cc1",3,3],["C1=CC(C=CC2=CCC=C2C=CC2=CCC=C2)=CC1","[c:0]1[ch:1][ch][c:3][c!r5:4][c!r5:5]1>>[c:0]1[CH2:1][c:3][c:4][c:5]1","C(=Cc1ccccc1)C1=CCC=C1C=Cc1ccccc1",3,3],["C1=CCC(C=CC2=CCC=C2C=CC2=CC=CC2)=C1","[c:0]1[ch:1][ch][c:3][c!r5:4][c!r5:5]1>>[c:0]1[CH2:1][c:3][c:4][c:5]1","C(=Cc1ccccc1)C1=CCC=C1C=Cc1ccccc1",3,3],["C(=Cc1ccccc1C=Cc1ccccc1)c1ccccc1","[CH2:0]1[c,C:1]-,=,:[c,C:2]-,=,:[c,C:3]-,=,:[c,C:4]1>>[ch:0]1c[c:1][c:2][c:3][c:4]1","C(=Cc1ccccc1)C1=CCC=C1C=Cc1ccccc1",3,3],["C1=CCC=C1","[c&r6,C&r5:1](-[C!R]=[C!R]-c1ccccc1)>>[ch&r6,CH1&r5:1]","C(=Cc1ccccc1)C1=CCC=C1C=Cc1ccccc1",3,3],["C1=CC(=C2C=C(C=Cc3ccccc3)C(C=Cc3ccccc3)=C2)C=C1","[r5:1][CH2r5:2][r5:3]>>[r5:1][C:2](=C1cccc1)[r5:3]","C(=Cc1ccccc1)C1=CCC=C1C=Cc1ccccc1",3,3],["C(=Cc1cocc1C=Cc1ccccc1)c1ccccc1","[#6H2r5:1]>>[O:1]","C(=Cc1ccccc1)C1=CCC=C1C=Cc1ccccc1",3,3],["C(=Cc1ccccc1)C1=C(C=Cc2ccccc2)OCO1","[CH,ch:0]1=[C,c:1][C,c:2]=[CH,ch:3][*:4]1>>[O:0]1[*:1]=,:[*:2][O:3][*:4]1","C(=Cc1ccccc1)C1=CCC=C1C=Cc1ccccc1",3,3],["C(=Cc1cscc1C=Cc1ccccc1)c1ccccc1","[#6H2r5:1]>>[S:1]","C(=Cc1ccccc1)C1=CCC=C1C=Cc1ccccc1",3,3],["C(=Cc1ccccc1)C1=C(C=Cc2ccccc2)SCS1","[CH,ch:0]1=[C,c:1][C,c:2]=[CH,ch:3][*:4]1>>[S:0]1[*:1]=,:[*:2][S:3][*:4]1","C(=Cc1ccccc1)C1=CCC=C1C=Cc1ccccc1",3,3],["C(=Cc1c[nH]cc1C=Cc1ccccc1)c1ccccc1","[#6H2r5:1]>>[NH:1]","C(=Cc1ccccc1)C1=CCC=C1C=Cc1ccccc1",3,3],["C(=Cc1ccccc1)C1=NCN=C1C=Cc1ccccc1","[chr5,CH1r5:1]>>[n:1]","C(=Cc1ccccc1)C1=CCC=C1C=Cc1ccccc1",3,3],["C(=Cc1ccncc1)C1=CCC=C1C=Cc1ccncc1","[ch&r6:0]>>[nr6:0]","C(=Cc1ccccc1)C1=CCC=C1C=Cc1ccccc1",3,3],["C(=Cc1cccnc1)C1=CCC=C1C=Cc1cccnc1","[ch&r6:0]>>[nr6:0]","C(=Cc1ccccc1)C1=CCC=C1C=Cc1ccccc1",3,3],["C(=Cc1ccccn1)C1=CCC=C1C=Cc1ccccn1","[ch&r6:0]>>[nr6:0]","C(=Cc1ccccc1)C1=CCC=C1C=Cc1ccccc1",3,3],["O=c1ccc(C=CC2=CCC=C2C=Cc2ccc(=O)oc2)co1","[c:1]1[c:2][ch:3][ch:4][c:5][c:6]1>>[c:1]1[c:2][o:3][c:4](=O)[c:5][c:6]1","C(=Cc1ccccc1)C1=CCC=C1C=Cc1ccccc1",3,3],["O=c1occcc1C=CC1=CCC=C1C=Cc1cccoc1=O","[c:1]1[c:2][ch:3][ch:4][c:5][c:6]1>>[c:1]1[c:2][o:3][c:4](=O)[c:5][c:6]1","C(=Cc1ccccc1)C1=CCC=C1C=Cc1ccccc1",3,3],["O=c1cccc(C=CC2=CCC=C2C=Cc2cccc(=O)o2)o1","[c:1]1[c:2][ch:3][ch:4][c:5][c:6]1>>[c:1]1[c:2][o:3][c:4](=O)[c:5][c:6]1","C(=Cc1ccccc1)C1=CCC=C1C=Cc1ccccc1",3,3],["O=c1cc(C=CC2=CCC=C2C=Cc2ccoc(=O)c2)cco1","[c:1]1[c:2][ch:3][ch:4][c:5][c:6]1>>[c:1]1[c:2][o:3][c:4](=O)[c:5][c:6]1","C(=Cc1ccccc1)C1=CCC=C1C=Cc1ccccc1",3,3],["O=c1ccocc1C=CC1=CCC=C1C=Cc1coccc1=O","[ch:1]1[c:2][c:3][ch:4][c:5][c:6]1>>[o:1]1[c:2][c:3][C:4](=O)[c:5][c:6]1","C(=Cc1ccccc1)C1=CCC=C1C=Cc1ccccc1",3,3],["O=c1ccoc(C=CC2=CCC=C2C=Cc2cc(=O)cco2)c1","[ch:1]1[c:2][c:3][ch:4][c:5][c:6]1>>[o:1]1[c:2][c:3][C:4](=O)[c:5][c:6]1","C(=Cc1ccccc1)C1=CCC=C1C=Cc1ccccc1",3,3],["c1ccc(Nc2ccccc2)cc1","[c&r6,C&r5:1](-[c]1[ch]ccc[ch]1)>>[*:1]","c1ccc(-c2ccccc2Nc2ccccc2-c2ccccc2)cc1",3,3],["C1=C(NC2=CCC=C2c2ccccc2)C(c2ccccc2)=CC1","[c:0]1[ch:1][ch][c:3][c!r5:4][c!r5:5]1>>[c:0]1[CH2:1][c:3][c:4][c:5]1","c1ccc(-c2ccccc2Nc2ccccc2-c2ccccc2)cc1",3,3],["C1=CCC(c2ccccc2Nc2ccccc2C2=CC=CC2)=C1","[c:0]1[ch:1][ch][c:3][c!r5:4][c!r5:5]1>>[c:0]1[CH2:1][c:3][c:4][c:5]1","c1ccc(-c2ccccc2Nc2ccccc2-c2ccccc2)cc1",3,3],["C1=CC(c2ccccc2Nc2ccccc2C2=CCC=C2)=CC1","[c:0]1[ch:1][ch][c:3][c!r5:4][c!r5:5]1>>[c:0]1[CH2:1][c:3][c:4][c:5]1","c1ccc(-c2ccccc2Nc2ccccc2-c2ccccc2)cc1",3,3],["C1=CC(NC2=C(c3ccccc3)CC=C2)=C(c2ccccc2)C1","[c:0]1[ch:1][ch][c:3][c!r5:4][c!r5:5]1>>[c:0]1[CH2:1][c:3][c:4][c:5]1","c1ccc(-c2ccccc2Nc2ccccc2-c2ccccc2)cc1",3,3],["C1=CC(c2ccccc2)=C(NC2=C(c3ccccc3)C=CC2)C1","[c:0]1[ch:1][ch][c:3][c!r5:4][c!r5:5]1>>[c:0]1[CH2:1][c:3][c:4][c:5]1","c1ccc(-c2ccccc2Nc2ccccc2-c2ccccc2)cc1",3,3],["c1cncc(-c2ccccc2Nc2ccccc2-c2cccnc2)c1","[ch&r6:0]>>[nr6:0]","c1ccc(-c2ccccc2Nc2ccccc2-c2ccccc2)cc1",3,3],["c1ccc(-c2ccncc2)c(Nc2ccccc2-c2ccncc2)c1","[ch&r6:0]>>[nr6:0]","c1ccc(-c2ccccc2Nc2ccccc2-c2ccccc2)cc1",3,3],["c1ccc(-c2cccnc2Nc2ncccc2-c2ccccc2)cc1","[ch&r6:0]>>[nr6:0]","c1ccc(-c2ccccc2Nc2ccccc2-c2ccccc2)cc1",3,3],["c1ccc(-c2ncccc2Nc2cccnc2-c2ccccc2)cc1","[ch&r6:0]>>[nr6:0]","c1ccc(-c2ccccc2Nc2ccccc2-c2ccccc2)cc1",3,3],["c1ccc(-c2ccncc2Nc2cnccc2-c2ccccc2)cc1","[ch&r6:0]>>[nr6:0]","c1ccc(-c2ccccc2Nc2ccccc2-c2ccccc2)cc1",3,3],["c1ccc(-c2ccccc2Nc2ccccc2-c2ccccn2)nc1","[ch&r6:0]>>[nr6:0]","c1ccc(-c2ccccc2Nc2ccccc2-c2ccccc2)cc1",3,3],["c1ccc(-c2cnccc2Nc2ccncc2-c2ccccc2)cc1","[ch&r6:0]>>[nr6:0]","c1ccc(-c2ccccc2Nc2ccccc2-c2ccccc2)cc1",3,3],["c1ccc(-c2ccccc2)cc1","[c&r6,C&r5:1](-[N!R]-c1ccccc1)>>[*:1]","c1ccc(-c2ccccc2Nc2ccccc2-c2ccccc2)cc1",3,3],["O=c1cc(-c2ccccc2)[nH]c(-c2ccccc2)c1","[cH&r6,CH&r5:1]>>[#6:1](-[c]1[ch]ccc[ch]1)","O=c1cc[nH]cc1",3,3],["O=c1c(-c2ccccc2)c[nH]cc1-c1ccccc1","[cH&r6,CH&r5:1]>>[#6:1](-[c]1[ch]ccc[ch]1)","O=c1cc[nH]cc1",3,3],["O=c1c2ccccc2[nH]c2ccccc12","[cH&r6:1][cH&r6:2]>>[c:1]2cccc[c:2]2","O=c1cc[nH]cc1",3,3],["O=c1cc(C=Cc2ccccc2)[nH]c(C=Cc2ccccc2)c1","[ch&r6,CH1&r5:1]>>[*:1](-C=C-c1ccccc1)","O=c1cc[nH]cc1",3,3],["O=c1c(C=Cc2ccccc2)c[nH]cc1C=Cc1ccccc1","[ch&r6,CH1&r5:1]>>[*:1](-C=C-c1ccccc1)","O=c1cc[nH]cc1",3,3],["O=c1c(C#Cc2ccccc2)c[nH]cc1C#Cc1ccccc1","[ch&r6,CH1&r5:1]>>[*:1](-C#C-c1ccccc1)","O=c1cc[nH]cc1",3,3],["O=c1cc(C#Cc2ccccc2)[nH]c(C#Cc2ccccc2)c1","[ch&r6,CH1&r5:1]>>[*:1](-C#C-c1ccccc1)","O=c1cc[nH]cc1",3,3],["O=c1cn[nH]nc1","[ch&r6:0]>>[nr6:0]","O=c1cc[nH]cc1",3,3],["O=c1nc[nH]cn1","[ch&r6:0]>>[nr6:0]","O=c1cc[nH]cc1",3,3],["O=c1cc(Nc2ccccc2)[nH]c(Nc2ccccc2)c1","[ch&r6,CH1&r5:1]>>[*:1](-N-c1ccccc1)","O=c1cc[nH]cc1",3,3],["O=c1c(Nc2ccccc2)c[nH]cc1Nc1ccccc1","[ch&r6,CH1&r5:1]>>[*:1](-N-c1ccccc1)","O=c1cc[nH]cc1",3,3],["O=c1ccocc1","[nH:1]>>[o:1]","O=c1cc[nH]cc1",3,3],["c1ccc2cc3cc4cnccc4cc3cc2c1","[cH&r6:1][cH&r6:2]>>[c:1]2cccc[c:2]2","c1ccc2cc3cnccc3cc2c1",3,3],["c1ccncc1","[r6:0][c:1]2[ch][ch][ch][ch][c:2]2[r6:3]>>[*:0][c:1][c:2][*:3]","c1ccc2cc3cnccc3cc2c1",3,3],["c1ccc2nc3cnccc3nc2c1","[ch&r6:0]>>[nr6:0]","c1ccc2cc3cnccc3cc2c1",3,3],["c1cc2cc3nccnc3cc2cn1","[ch&r6:0]>>[nr6:0]","c1ccc2cc3cnccc3cc2c1",3,3],["c1ccc2cc3nncnc3cc2c1","[ch&r6:0]>>[nr6:0]","c1ccc2cc3cnccc3cc2c1",3,3],["c1cc2nc3ccncc3cc2cn1","[ch&r6:0]>>[nr6:0]","c1ccc2cc3cnccc3cc2c1",3,3],["c1cc2cc3ccncc3nc2cn1","[ch&r6:0]>>[nr6:0]","c1ccc2cc3cnccc3cc2c1",3,3],["c1cc2cc3cnccc3cc2cn1","[ch&r6:0]>>[nr6:0]","c1ccc2cc3cnccc3cc2c1",3,3],["c1cc2cc3ccncc3cc2cn1","[ch&r6:0]>>[nr6:0]","c1ccc2cc3cnccc3cc2c1",3,3],["c1ccc2cc3cnncc3cc2c1","[ch&r6:0]>>[nr6:0]","c1ccc2cc3cnccc3cc2c1",3,3],["c1ccc2cc3ccccc3cc2c1","[nr6:0]>>[ch&r6:0]","c1ccc2cc3cnccc3cc2c1",3,3],["O=c1oc2oc(=O)c(-c3ccccc3)cc2cc1-c1ccccc1","[cH&r6,CH&r5:1]>>[#6:1](-[c]1[ch]ccc[ch]1)","O=c1ccc2ccc(=O)oc2o1",3,3],["O=c1cc(-c2ccccc2)c2c(-c3ccccc3)cc(=O)oc2o1","[cH&r6,CH&r5:1]>>[#6:1](-[c]1[ch]ccc[ch]1)","O=c1ccc2ccc(=O)oc2o1",3,3],["O=c1oc2oc(=O)c3ccccc3c2c2ccccc12","[cH&r6:1][cH&r6:2]>>[c:1]2cccc[c:2]2","O=c1ccc2ccc(=O)oc2o1",3,3],["O=c1ccc2c(o1)oc(=O)c1cc3ccccc3cc12","[cH&r6:1][cH&r6:2]>>[c:1]2cccc[c:2]2","O=c1ccc2ccc(=O)oc2o1",3,3],["O=c1cc(C=Cc2ccccc2)c2c(C=Cc3ccccc3)cc(=O)oc2o1","[ch&r6,CH1&r5:1]>>[*:1](-C=C-c1ccccc1)","O=c1ccc2ccc(=O)oc2o1",3,3],["O=c1oc2oc(=O)c(C=Cc3ccccc3)cc2cc1C=Cc1ccccc1","[ch&r6,CH1&r5:1]>>[*:1](-C=C-c1ccccc1)","O=c1ccc2ccc(=O)oc2o1",3,3],["O=c1cc(C#Cc2ccccc2)c2c(C#Cc3ccccc3)cc(=O)oc2o1","[ch&r6,CH1&r5:1]>>[*:1](-C#C-c1ccccc1)","O=c1ccc2ccc(=O)oc2o1",3,3],["O=c1oc2oc(=O)c(C#Cc3ccccc3)cc2cc1C#Cc1ccccc1","[ch&r6,CH1&r5:1]>>[*:1](-C#C-c1ccccc1)","O=c1ccc2ccc(=O)oc2o1",3,3],["c1ccc2ccccc2c1","[o:1][c:2](=O)>>[ch:1][ch:2]","O=c1ccc2ccc(=O)oc2o1",3,3],["O=c1ccc2ccc(=O)[nH]c2[nH]1","[o:1]>>[nH:1]","O=c1ccc2ccc(=O)oc2o1",3,3],["C(#CC1=CC(c2ccccc2)=CC1)C1=CC(c2ccccc2)=CC1","[cH&r6,CH&r5:1]>>[#6:1](-[c]1[ch]ccc[ch]1)","C(#CC1=CC=CC1)C1=CC=CC1",3,3],["C(#CC1=C(c2ccccc2)C=CC1)C1=C(c2ccccc2)C=CC1","[cH&r6,CH&r5:1]>>[#6:1](-[c]1[ch]ccc[ch]1)","C(#CC1=CC=CC1)C1=CC=CC1",3,3],["C(#CC1=CC=C(c2ccccc2)C1)C1=CC=C(c2ccccc2)C1","[cH&r6,CH&r5:1]>>[#6:1](-[c]1[ch]ccc[ch]1)","C(#CC1=CC=CC1)C1=CC=CC1",3,3],["C(#Cc1ccccc1)c1ccccc1","[CH2:0]1[c,C:1]-,=,:[c,C:2]-,=,:[c,C:3]-,=,:[c,C:4]1>>[ch:0]1c[c:1][c:2][c:3][c:4]1","C(#CC1=CC=CC1)C1=CC=CC1",3,3],["C(#CC1=CC=CC1=C1C=CC=C1)C1=CC=CC1=C1C=CC=C1","[r5:1][CH2r5:2][r5:3]>>[r5:1][C:2](=C1cccc1)[r5:3]","C(#CC1=CC=CC1)C1=CC=CC1",3,3],["C(#Cc1ccco1)c1ccco1","[#6H2r5:1]>>[O:1]","C(#CC1=CC=CC1)C1=CC=CC1",3,3],["C(#Cc1cccs1)c1cccs1","[#6H2r5:1]>>[S:1]","C(#CC1=CC=CC1)C1=CC=CC1",3,3],["C(#Cc1ccc[nH]1)c1ccc[nH]1","[#6H2r5:1]>>[NH:1]","C(#CC1=CC=CC1)C1=CC=CC1",3,3],["C(#CC1=NC=CC1)C1=NC=CC1","[chr5,CH1r5:1]>>[n:1]","C(#CC1=CC=CC1)C1=CC=CC1",3,3],["C(#CC1=CN=CC1)C1=CN=CC1","[chr5,CH1r5:1]>>[n:1]","C(#CC1=CC=CC1)C1=CC=CC1",3,3],["C(#CC1=CC=NC1)C1=CC=NC1","[chr5,CH1r5:1]>>[n:1]","C(#CC1=CC=CC1)C1=CC=CC1",3,3],["C(#Cc1c(-c2ccccc2)cncc1-c1ccccc1)c1ccncc1","[cH&r6,CH&r5:1]>>[#6:1](-[c]1[ch]ccc[ch]1)","C(#Cc1ccncc1)c1ccncc1",3,3],["C(#Cc1ccnc(-c2ccccc2)c1)c1ccnc(-c2ccccc2)c1","[cH&r6,CH&r5:1]>>[#6:1](-[c]1[ch]ccc[ch]1)","C(#Cc1ccncc1)c1ccncc1",3,3],["C(#Cc1cc(-c2ccccc2)nc(-c2ccccc2)c1)c1ccncc1","[cH&r6,CH&r5:1]>>[#6:1](-[c]1[ch]ccc[ch]1)","C(#Cc1ccncc1)c1ccncc1",3,3],["C(#Cc1ccncc1-c1ccccc1)c1ccncc1-c1ccccc1","[cH&r6,CH&r5:1]>>[#6:1](-[c]1[ch]ccc[ch]1)","C(#Cc1ccncc1)c1ccncc1",3,3],["C(#Cc1ccnc2ccccc12)c1ccnc2ccccc12","[cH&r6:1][cH&r6:2]>>[c:1]2cccc[c:2]2","C(#Cc1ccncc1)c1ccncc1",3,3],["C(#Cc1ccnnc1)c1ccnnc1","[ch&r6:0]>>[nr6:0]","C(#Cc1ccncc1)c1ccncc1",3,3],["C(#Cc1ccncn1)c1ccncn1","[ch&r6:0]>>[nr6:0]","C(#Cc1ccncc1)c1ccncc1",3,3],["C(#Cc1ccccc1)c1ccccc1","[nr6:0]>>[ch&r6:0]","C(#Cc1ccncc1)c1ccncc1",3,3],["C1=CCC=C1","[c&r6,C&r5:1](-[c]1[ch]ccc[ch]1)>>[*:1]","C1=C(c2ccccc2)CC(c2ccccc2)=C1",3,3],["C1=CCC(C2=CC=C(C3=CC=CC3)C2)=C1","[c:0]1[ch:1][ch][c:3][c!r5:4][c!r5:5]1>>[c:0]1[CH2:1][c:3][c:4][c:5]1","C1=C(c2ccccc2)CC(c2ccccc2)=C1",3,3],["C1=CC(C2=CC=C(C3=CCC=C3)C2)=CC1","[c:0]1[ch:1][ch][c:3][c!r5:4][c!r5:5]1>>[c:0]1[CH2:1][c:3][c:4][c:5]1","C1=C(c2ccccc2)CC(c2ccccc2)=C1",3,3],["c1ccc(-c2ccc(-c3ccccc3)cc2)cc1","[CH2:0]1[c,C:1]-,=,:[c,C:2]-,=,:[c,C:3]-,=,:[c,C:4]1>>[ch:0]1c[c:1][c:2][c:3][c:4]1","C1=C(c2ccccc2)CC(c2ccccc2)=C1",3,3],["C1=CC(=C2C(c3ccccc3)=CC=C2c2ccccc2)C=C1","[r5:1][CH2r5:2][r5:3]>>[r5:1][C:2](=C1cccc1)[r5:3]","C1=C(c2ccccc2)CC(c2ccccc2)=C1",3,3],["c1ccc(-c2ccc(-c3ccccc3)o2)cc1","[#6H2r5:1]>>[O:1]","C1=C(c2ccccc2)CC(c2ccccc2)=C1",3,3],["c1ccc(-c2ccc(-c3ccccc3)s2)cc1","[#6H2r5:1]>>[S:1]","C1=C(c2ccccc2)CC(c2ccccc2)=C1",3,3],["c1ccc(-c2ccc(-c3ccccc3)[nH]2)cc1","[#6H2r5:1]>>[NH:1]","C1=C(c2ccccc2)CC(c2ccccc2)=C1",3,3],["c1ccc(C2=NN=C(c3ccccc3)C2)cc1","[chr5,CH1r5:1]>>[n:1]","C1=C(c2ccccc2)CC(c2ccccc2)=C1",3,3],["C1=C(c2ccncc2)CC(c2ccncc2)=C1","[ch&r6:0]>>[nr6:0]","C1=C(c2ccccc2)CC(c2ccccc2)=C1",3,3],["C1=C(c2ccccn2)CC(c2ccccn2)=C1","[ch&r6:0]>>[nr6:0]","C1=C(c2ccccc2)CC(c2ccccc2)=C1",3,3],["C1=C(c2cccnc2)CC(c2cccnc2)=C1","[ch&r6:0]>>[nr6:0]","C1=C(c2ccccc2)CC(c2ccccc2)=C1",3,3],["O=c1occcc1C1=CC=C(c2cccoc2=O)C1","[c:1]1[c:2][ch:3][ch:4][c:5][c:6]1>>[c:1]1[c:2][o:3][c:4](=O)[c:5][c:6]1","C1=C(c2ccccc2)CC(c2ccccc2)=C1",3,3],["O=c1cc(C2=CC=C(c3ccoc(=O)c3)C2)cco1","[c:1]1[c:2][ch:3][ch:4][c:5][c:6]1>>[c:1]1[c:2][o:3][c:4](=O)[c:5][c:6]1","C1=C(c2ccccc2)CC(c2ccccc2)=C1",3,3],["O=c1cccc(C2=CC=C(c3cccc(=O)o3)C2)o1","[c:1]1[c:2][ch:3][ch:4][c:5][c:6]1>>[c:1]1[c:2][o:3][c:4](=O)[c:5][c:6]1","C1=C(c2ccccc2)CC(c2ccccc2)=C1",3,3],["O=c1ccc(C2=CC=C(c3ccc(=O)oc3)C2)co1","[c:1]1[c:2][ch:3][ch:4][c:5][c:6]1>>[c:1]1[c:2][o:3][c:4](=O)[c:5][c:6]1","C1=C(c2ccccc2)CC(c2ccccc2)=C1",3,3],["O=c1ccoc(C2=CC=C(c3cc(=O)cco3)C2)c1","[ch:1]1[c:2][c:3][ch:4][c:5][c:6]1>>[o:1]1[c:2][c:3][C:4](=O)[c:5][c:6]1","C1=C(c2ccccc2)CC(c2ccccc2)=C1",3,3],["O=c1ccocc1C1=CC=C(c2coccc2=O)C1","[ch:1]1[c:2][c:3][ch:4][c:5][c:6]1>>[o:1]1[c:2][c:3][C:4](=O)[c:5][c:6]1","C1=C(c2ccccc2)CC(c2ccccc2)=C1",3,3],["c1ccc(Nc2cc(Nc3ccccc3)cc(-c3ccccc3)c2)cc1","[cH&r6,CH&r5:1]>>[#6:1](-[c]1[ch]ccc[ch]1)","c1ccc(Nc2cccc(Nc3ccccc3)c2)cc1",3,3],["c1ccc(Nc2cccc(Nc3ccccc3)c2-c2ccccc2)cc1","[cH&r6,CH&r5:1]>>[#6:1](-[c]1[ch]ccc[ch]1)","c1ccc(Nc2cccc(Nc3ccccc3)c2)cc1",3,3],["C1=CCC(Nc2cccc(NC3=CC=CC3)c2)=C1","[c:0]1[ch:1][ch][c:3][c!r5:4][c!r5:5]1>>[c:0]1[CH2:1][c:3][c:4][c:5]1","c1ccc(Nc2cccc(Nc3ccccc3)c2)cc1",3,3],["C1=CC(Nc2cccc(NC3=CCC=C3)c2)=CC1","[c:0]1[ch:1][ch][c:3][c!r5:4][c!r5:5]1>>[c:0]1[CH2:1][c:3][c:4][c:5]1","c1ccc(Nc2cccc(Nc3ccccc3)c2)cc1",3,3],["c1ccc(Nc2cccc(Nc3ccccn3)c2)nc1","[ch&r6:0]>>[nr6:0]","c1ccc(Nc2cccc(Nc3ccccc3)c2)cc1",3,3],["c1cncc(Nc2cccc(Nc3cccnc3)c2)c1","[ch&r6:0]>>[nr6:0]","c1ccc(Nc2cccc(Nc3ccccc3)c2)cc1",3,3],["c1ccc(Nc2cccc(Nc3ccccc3)n2)cc1","[ch&r6:0]>>[nr6:0]","c1ccc(Nc2cccc(Nc3ccccc3)c2)cc1",3,3],["c1cc(Nc2ccncc2)cc(Nc2ccncc2)c1","[ch&r6:0]>>[nr6:0]","c1ccc(Nc2cccc(Nc3ccccc3)c2)cc1",3,3],["c1ccc(Nc2cc(Nc3ccccc3)ncn2)cc1","[ch&r6:0]>>[nr6:0]","c1ccc(Nc2cccc(Nc3ccccc3)c2)cc1",3,3],["c1ccc(Nc2cncc(Nc3ccccc3)c2)cc1","[ch&r6:0]>>[nr6:0]","c1ccc(Nc2cccc(Nc3ccccc3)c2)cc1",3,3],["c1ccc(Nc2ccccc2)cc1","[c&r6,C&r5:1](-[N!R]-c1ccccc1)>>[*:1]","c1ccc(Nc2cccc(Nc3ccccc3)c2)cc1",3,3],["c1ccccc1","[c&r6,C&r5:1](-[N!R]-c1ccccc1)>>[*:1]","c1ccc(Nc2cccc(Nc3ccccc3)c2)cc1",3,3],["O=c1cc(Nc2ccccc2)oc(Nc2ccccc2)c1","[ch:1]1[c:2][c:3][ch:4][c:5][c:6]1>>[o:1]1[c:2][c:3][C:4](=O)[c:5][c:6]1","c1ccc(Nc2cccc(Nc3ccccc3)c2)cc1",3,3],["O=c1c(Nc2ccccc2)cocc1Nc1ccccc1","[ch:1]1[c:2][c:3][ch:4][c:5][c:6]1>>[o:1]1[c:2][c:3][C:4](=O)[c:5][c:6]1","c1ccc(Nc2cccc(Nc3ccccc3)c2)cc1",3,3],["c1ccc(C2=C(c3ccccc3)SCS2)cc1","[cH&r6,CH&r5:1]>>[#6:1](-[c]1[ch]ccc[ch]1)","C1=CSCS1",3,3],["C(=Cc1ccccc1)C1=C(C=Cc2ccccc2)SCS1","[ch&r6,CH1&r5:1]>>[*:1](-C=C-c1ccccc1)","C1=CSCS1",3,3],["C(#Cc1ccccc1)C1=C(C#Cc2ccccc2)SCS1","[ch&r6,CH1&r5:1]>>[*:1](-C#C-c1ccccc1)","C1=CSCS1",3,3],["C1=CC(=C2SC=CS2)C=C1","[r5:1][CH2r5:2][r5:3]>>[r5:1][C:2](=C1cccc1)[r5:3]","C1=CSCS1",3,3],["C1=CSOS1","[#6H2r5:1]>>[O:1]","C1=CSCS1",3,3],["C1=CCC=C1","[S,s:0]1[r5:1]-,=,:[r5:2][S,s:3][*:4]1>>[CH:0]1=[C:1][C:2]=[CH:3][*:4]1","C1=CSCS1",3,3],["C1=CSSS1","[#6H2r5:1]>>[S:1]","C1=CSCS1",3,3],["C1=CSNS1","[#6H2r5:1]>>[NH:1]","C1=CSCS1",3,3],["c1ccc(NC2=C(Nc3ccccc3)SCS2)cc1","[ch&r6,CH1&r5:1]>>[*:1](-N-c1ccccc1)","C1=CSCS1",3,3],["O=c1oc(-c2ccc(-c3ccccc3)c(=O)o2)ccc1-c1ccccc1","[cH&r6,CH&r5:1]>>[#6:1](-[c]1[ch]ccc[ch]1)","O=c1cccc(-c2cccc(=O)o2)o1",3,3],["O=c1cc(-c2ccccc2)cc(-c2cc(-c3ccccc3)cc(=O)o2)o1","[cH&r6,CH&r5:1]>>[#6:1](-[c]1[ch]ccc[ch]1)","O=c1cccc(-c2cccc(=O)o2)o1",3,3],["O=c1ccc(-c2ccccc2)c(-c2oc(=O)ccc2-c2ccccc2)o1","[cH&r6,CH&r5:1]>>[#6:1](-[c]1[ch]ccc[ch]1)","O=c1cccc(-c2cccc(=O)o2)o1",3,3],["O=c1cc2ccccc2c(-c2oc(=O)cc3ccccc23)o1","[cH&r6:1][cH&r6:2]>>[c:1]2cccc[c:2]2","O=c1cccc(-c2cccc(=O)o2)o1",3,3],["O=c1oc(-c2cc3ccccc3c(=O)o2)cc2ccccc12","[cH&r6:1][cH&r6:2]>>[c:1]2cccc[c:2]2","O=c1cccc(-c2cccc(=O)o2)o1",3,3],["O=c1ccc(C=Cc2ccccc2)c(-c2oc(=O)ccc2C=Cc2ccccc2)o1","[ch&r6,CH1&r5:1]>>[*:1](-C=C-c1ccccc1)","O=c1cccc(-c2cccc(=O)o2)o1",3,3],["O=c1oc(-c2ccc(C=Cc3ccccc3)c(=O)o2)ccc1C=Cc1ccccc1","[ch&r6,CH1&r5:1]>>[*:1](-C=C-c1ccccc1)","O=c1cccc(-c2cccc(=O)o2)o1",3,3],["O=c1cc(C=Cc2ccccc2)cc(-c2cc(C=Cc3ccccc3)cc(=O)o2)o1","[ch&r6,CH1&r5:1]>>[*:1](-C=C-c1ccccc1)","O=c1cccc(-c2cccc(=O)o2)o1",3,3],["O=c1cc(C#Cc2ccccc2)cc(-c2cc(C#Cc3ccccc3)cc(=O)o2)o1","[ch&r6,CH1&r5:1]>>[*:1](-C#C-c1ccccc1)","O=c1cccc(-c2cccc(=O)o2)o1",3,3],["O=c1oc(-c2ccc(C#Cc3ccccc3)c(=O)o2)ccc1C#Cc1ccccc1","[ch&r6,CH1&r5:1]>>[*:1](-C#C-c1ccccc1)","O=c1cccc(-c2cccc(=O)o2)o1",3,3],["O=c1ccc(C#Cc2ccccc2)c(-c2oc(=O)ccc2C#Cc2ccccc2)o1","[ch&r6,CH1&r5:1]>>[*:1](-C#C-c1ccccc1)","O=c1cccc(-c2cccc(=O)o2)o1",3,3],["c1ccc(-c2ccccc2)cc1","[o:1][c:2](=O)>>[ch:1][ch:2]","O=c1cccc(-c2cccc(=O)o2)o1",3,3],["O=c1cccc(-c2cccc(=O)[nH]2)[nH]1","[o:1]>>[nH:1]","O=c1cccc(-c2cccc(=O)o2)o1",3,3],["C(#Cc1ccccc1)c1ccccc1","[c&r6,C&r5:1](-[c]1[ch]ccc[ch]1)>>[*:1]","C(#Cc1cccc(-c2cccc(C#Cc3ccccc3)c2)c1)c1ccccc1",3,3],["C(#Cc1cccc(-c2cccc(C#CC3=CCC=C3)c2)c1)C1=CCC=C1","[c:0]1[ch:1][ch][c:3][c!r5:4][c!r5:5]1>>[c:0]1[CH2:1][c:3][c:4][c:5]1","C(#Cc1cccc(-c2cccc(C#Cc3ccccc3)c2)c1)c1ccccc1",3,3],["C(#Cc1ccccc1)C1=CCC(C2=CC(C#Cc3ccccc3)=CC2)=C1","[c:0]1[ch:1][ch][c:3][c!r5:4][c!r5:5]1>>[c:0]1[CH2:1][c:3][c:4][c:5]1","C(#Cc1cccc(-c2cccc(C#Cc3ccccc3)c2)c1)c1ccccc1",3,3],["C(#Cc1cccc(-c2cccc(C#CC3=CC=CC3)c2)c1)C1=CC=CC1","[c:0]1[ch:1][ch][c:3][c!r5:4][c!r5:5]1>>[c:0]1[CH2:1][c:3][c:4][c:5]1","C(#Cc1cccc(-c2cccc(C#Cc3ccccc3)c2)c1)c1ccccc1",3,3],["C(#Cc1ccccc1)C1=CC(C2=CCC(C#Cc3ccccc3)=C2)=CC1","[c:0]1[ch:1][ch][c:3][c!r5:4][c!r5:5]1>>[c:0]1[CH2:1][c:3][c:4][c:5]1","C(#Cc1cccc(-c2cccc(C#Cc3ccccc3)c2)c1)c1ccccc1",3,3],["c1ccc(-c2ccccc2)cc1","[c&r6,C&r5:1](-C#C-c1ccccc1)>>[ch&r6,CH1&r5:1]","C(#Cc1cccc(-c2cccc(C#Cc3ccccc3)c2)c1)c1ccccc1",3,3],["c1ccccc1","[c&r6,C&r5:1](-C#C-c1ccccc1)>>[ch&r6,CH1&r5:1]","C(#Cc1cccc(-c2cccc(C#Cc3ccccc3)c2)c1)c1ccccc1",3,3],["C(#Cc1cccc(-c2cccc(C#Cc3cccnc3)c2)c1)c1cccnc1","[ch&r6:0]>>[nr6:0]","C(#Cc1cccc(-c2cccc(C#Cc3ccccc3)c2)c1)c1ccccc1",3,3],["C(#Cc1ccccn1)c1cccc(-c2cccc(C#Cc3ccccn3)c2)c1","[ch&r6:0]>>[nr6:0]","C(#Cc1cccc(-c2cccc(C#Cc3ccccc3)c2)c1)c1ccccc1",3,3],["C(#Cc1cccc(-c2cccc(C#Cc3ccncc3)c2)c1)c1ccncc1","[ch&r6:0]>>[nr6:0]","C(#Cc1cccc(-c2cccc(C#Cc3ccccc3)c2)c1)c1ccccc1",3,3],["C(#Cc1ccnc(-c2cc(C#Cc3ccccc3)ccn2)c1)c1ccccc1","[ch&r6:0]>>[nr6:0]","C(#Cc1cccc(-c2cccc(C#Cc3ccccc3)c2)c1)c1ccccc1",3,3],["C(#Cc1cccc(-c2cccc(C#Cc3ccccc3)n2)n1)c1ccccc1","[ch&r6:0]>>[nr6:0]","C(#Cc1cccc(-c2cccc(C#Cc3ccccc3)c2)c1)c1ccccc1",3,3],["C(#Cc1cncc(-c2cncc(C#Cc3ccccc3)c2)c1)c1ccccc1","[ch&r6:0]>>[nr6:0]","C(#Cc1cccc(-c2cccc(C#Cc3ccccc3)c2)c1)c1ccccc1",3,3],["C(#Cc1cc(-c2ccnc(C#Cc3ccccc3)c2)ccn1)c1ccccc1","[ch&r6:0]>>[nr6:0]","C(#Cc1cccc(-c2cccc(C#Cc3ccccc3)c2)c1)c1ccccc1",3,3],["O=c1ccc(C#Cc2cccc(-c3cccc(C#Cc4ccc(=O)oc4)c3)c2)co1","[c:1]1[c:2][ch:3][ch:4][c:5][c:6]1>>[c:1]1[c:2][o:3][c:4](=O)[c:5][c:6]1","C(#Cc1cccc(-c2cccc(C#Cc3ccccc3)c2)c1)c1ccccc1",3,3],["O=c1occ(C#Cc2ccccc2)cc1-c1cc(C#Cc2ccccc2)coc1=O","[c:1]1[c:2][ch:3][ch:4][c:5][c:6]1>>[c:1]1[c:2][o:3][c:4](=O)[c:5][c:6]1","C(#Cc1cccc(-c2cccc(C#Cc3ccccc3)c2)c1)c1ccccc1",3,3],["O=c1cccc(C#Cc2cccc(-c3cccc(C#Cc4cccc(=O)o4)c3)c2)o1","[c:1]1[c:2][ch:3][ch:4][c:5][c:6]1>>[c:1]1[c:2][o:3][c:4](=O)[c:5][c:6]1","C(#Cc1cccc(-c2cccc(C#Cc3ccccc3)c2)c1)c1ccccc1",3,3],["O=c1cc(C#Cc2ccccc2)cc(-c2cc(C#Cc3ccccc3)cc(=O)o2)o1","[c:1]1[c:2][ch:3][ch:4][c:5][c:6]1>>[c:1]1[c:2][o:3][c:4](=O)[c:5][c:6]1","C(#Cc1cccc(-c2cccc(C#Cc3ccccc3)c2)c1)c1ccccc1",3,3],["O=c1cc(-c2cc(C#Cc3ccccc3)oc(=O)c2)cc(C#Cc2ccccc2)o1","[c:1]1[c:2][ch:3][ch:4][c:5][c:6]1>>[c:1]1[c:2][o:3][c:4](=O)[c:5][c:6]1","C(#Cc1cccc(-c2cccc(C#Cc3ccccc3)c2)c1)c1ccccc1",3,3],["O=c1occcc1C#Cc1cccc(-c2cccc(C#Cc3cccoc3=O)c2)c1","[c:1]1[c:2][ch:3][ch:4][c:5][c:6]1>>[c:1]1[c:2][o:3][c:4](=O)[c:5][c:6]1","C(#Cc1cccc(-c2cccc(C#Cc3ccccc3)c2)c1)c1ccccc1",3,3],["O=c1cc(C#Cc2cccc(-c3cccc(C#Cc4ccoc(=O)c4)c3)c2)cco1","[c:1]1[c:2][ch:3][ch:4][c:5][c:6]1>>[c:1]1[c:2][o:3][c:4](=O)[c:5][c:6]1","C(#Cc1cccc(-c2cccc(C#Cc3ccccc3)c2)c1)c1ccccc1",3,3],["O=c1occ(-c2coc(=O)c(C#Cc3ccccc3)c2)cc1C#Cc1ccccc1","[c:1]1[c:2][ch:3][ch:4][c:5][c:6]1>>[c:1]1[c:2][o:3][c:4](=O)[c:5][c:6]1","C(#Cc1cccc(-c2cccc(C#Cc3ccccc3)c2)c1)c1ccccc1",3,3],["O=c1c(C#Cc2ccccc2)cocc1-c1cocc(C#Cc2ccccc2)c1=O","[ch:1]1[c:2][c:3][ch:4][c:5][c:6]1>>[o:1]1[c:2][c:3][C:4](=O)[c:5][c:6]1","C(#Cc1cccc(-c2cccc(C#Cc3ccccc3)c2)c1)c1ccccc1",3,3],["O=c1cc(C#Cc2ccccc2)oc(-c2cc(=O)cc(C#Cc3ccccc3)o2)c1","[ch:1]1[c:2][c:3][ch:4][c:5][c:6]1>>[o:1]1[c:2][c:3][C:4](=O)[c:5][c:6]1","C(#Cc1cccc(-c2cccc(C#Cc3ccccc3)c2)c1)c1ccccc1",3,3],["O=c1ccoc(C#Cc2cccc(-c3cccc(C#Cc4cc(=O)cco4)c3)c2)c1","[ch:1]1[c:2][c:3][ch:4][c:5][c:6]1>>[o:1]1[c:2][c:3][C:4](=O)[c:5][c:6]1","C(#Cc1cccc(-c2cccc(C#Cc3ccccc3)c2)c1)c1ccccc1",3,3],["O=c1ccocc1C#Cc1cccc(-c2cccc(C#Cc3coccc3=O)c2)c1","[ch:1]1[c:2][c:3][ch:4][c:5][c:6]1>>[o:1]1[c:2][c:3][C:4](=O)[c:5][c:6]1","C(#Cc1cccc(-c2cccc(C#Cc3ccccc3)c2)c1)c1ccccc1",3,3],["C(=Cc1ccccc1)c1ccccc1","[c&r6,C&r5:1](-[c]1[ch]ccc[ch]1)>>[*:1]","C(=Cc1c(-c2ccccc2)cccc1-c1ccccc1)c1ccccc1",3,3],["C1=CCC(C=Cc2c(-c3ccccc3)cccc2-c2ccccc2)=C1","[c:0]1[ch:1][ch][c:3][c!r5:4][c!r5:5]1>>[c:0]1[CH2:1][c:3][c:4][c:5]1","C(=Cc1c(-c2ccccc2)cccc1-c1ccccc1)c1ccccc1",3,3],["C1=CCC(c2cccc(C3=CC=CC3)c2C=Cc2ccccc2)=C1","[c:0]1[ch:1][ch][c:3][c!r5:4][c!r5:5]1>>[c:0]1[CH2:1][c:3][c:4][c:5]1","C(=Cc1c(-c2ccccc2)cccc1-c1ccccc1)c1ccccc1",3,3],["C1=CC(c2cccc(C3=CCC=C3)c2C=Cc2ccccc2)=CC1","[c:0]1[ch:1][ch][c:3][c!r5:4][c!r5:5]1>>[c:0]1[CH2:1][c:3][c:4][c:5]1","C(=Cc1c(-c2ccccc2)cccc1-c1ccccc1)c1ccccc1",3,3],["C1=CC(C=Cc2c(-c3ccccc3)cccc2-c2ccccc2)=CC1","[c:0]1[ch:1][ch][c:3][c!r5:4][c!r5:5]1>>[c:0]1[CH2:1][c:3][c:4][c:5]1","C(=Cc1c(-c2ccccc2)cccc1-c1ccccc1)c1ccccc1",3,3],["c1ccc(-c2cccc(-c3ccccc3)c2)cc1","[c&r6,C&r5:1](-[C!R]=[C!R]-c1ccccc1)>>[ch&r6,CH1&r5:1]","C(=Cc1c(-c2ccccc2)cccc1-c1ccccc1)c1ccccc1",3,3],["c1ccccc1","[c&r6,C&r5:1](-[C!R]=[C!R]-c1ccccc1)>>[ch&r6,CH1&r5:1]","C(=Cc1c(-c2ccccc2)cccc1-c1ccccc1)c1ccccc1",3,3],["C(=Cc1c(-c2ccccc2)ncnc1-c1ccccc1)c1ccccc1","[ch&r6:0]>>[nr6:0]","C(=Cc1c(-c2ccccc2)cccc1-c1ccccc1)c1ccccc1",3,3],["C(=Cc1c(-c2ccccc2)cccc1-c1ccccc1)c1ccncc1","[ch&r6:0]>>[nr6:0]","C(=Cc1c(-c2ccccc2)cccc1-c1ccccc1)c1ccccc1",3,3],["C(=Cc1c(-c2ccccn2)cccc1-c1ccccn1)c1ccccc1","[ch&r6:0]>>[nr6:0]","C(=Cc1c(-c2ccccc2)cccc1-c1ccccc1)c1ccccc1",3,3],["C(=Cc1c(-c2ccncc2)cccc1-c1ccncc1)c1ccccc1","[ch&r6:0]>>[nr6:0]","C(=Cc1c(-c2ccccc2)cccc1-c1ccccc1)c1ccccc1",3,3],["C(=Cc1c(-c2cccnc2)cccc1-c1cccnc1)c1ccccc1","[ch&r6:0]>>[nr6:0]","C(=Cc1c(-c2ccccc2)cccc1-c1ccccc1)c1ccccc1",3,3],["C(=Cc1c(-c2ccccc2)cncc1-c1ccccc1)c1ccccc1","[ch&r6:0]>>[nr6:0]","C(=Cc1c(-c2ccccc2)cccc1-c1ccccc1)c1ccccc1",3,3],["C(=Cc1c(-c2ccccc2)cccc1-c1ccccc1)c1ccccn1","[ch&r6:0]>>[nr6:0]","C(=Cc1c(-c2ccccc2)cccc1-c1ccccc1)c1ccccc1",3,3],["C(=Cc1c(-c2ccccc2)cccc1-c1ccccc1)c1cccnc1","[ch&r6:0]>>[nr6:0]","C(=Cc1c(-c2ccccc2)cccc1-c1ccccc1)c1ccccc1",3,3],["O=c1cc(-c2cccc(-c3ccoc(=O)c3)c2C=Cc2ccccc2)cco1","[c:1]1[c:2][ch:3][ch:4][c:5][c:6]1>>[c:1]1[c:2][o:3][c:4](=O)[c:5][c:6]1","C(=Cc1c(-c2ccccc2)cccc1-c1ccccc1)c1ccccc1",3,3],["O=c1occcc1-c1cccc(-c2cccoc2=O)c1C=Cc1ccccc1","[c:1]1[c:2][ch:3][ch:4][c:5][c:6]1>>[c:1]1[c:2][o:3][c:4](=O)[c:5][c:6]1","C(=Cc1c(-c2ccccc2)cccc1-c1ccccc1)c1ccccc1",3,3],["O=c1cccc(-c2cccc(-c3cccc(=O)o3)c2C=Cc2ccccc2)o1","[c:1]1[c:2][ch:3][ch:4][c:5][c:6]1>>[c:1]1[c:2][o:3][c:4](=O)[c:5][c:6]1","C(=Cc1c(-c2ccccc2)cccc1-c1ccccc1)c1ccccc1",3,3],["O=c1ccc(-c2cccc(-c3ccc(=O)oc3)c2C=Cc2ccccc2)co1","[c:1]1[c:2][ch:3][ch:4][c:5][c:6]1>>[c:1]1[c:2][o:3][c:4](=O)[c:5][c:6]1","C(=Cc1c(-c2ccccc2)cccc1-c1ccccc1)c1ccccc1",3,3],["O=c1occcc1C=Cc1c(-c2ccccc2)cccc1-c1ccccc1","[c:1]1[c:2][ch:3][ch:4][c:5][c:6]1>>[c:1]1[c:2][o:3][c:4](=O)[c:5][c:6]1","C(=Cc1c(-c2ccccc2)cccc1-c1ccccc1)c1ccccc1",3,3],["O=c1cccc(C=Cc2c(-c3ccccc3)cccc2-c2ccccc2)o1","[c:1]1[c:2][ch:3][ch:4][c:5][c:6]1>>[c:1]1[c:2][o:3][c:4](=O)[c:5][c:6]1","C(=Cc1c(-c2ccccc2)cccc1-c1ccccc1)c1ccccc1",3,3],["O=c1ccc(C=Cc2c(-c3ccccc3)cccc2-c2ccccc2)co1","[c:1]1[c:2][ch:3][ch:4][c:5][c:6]1>>[c:1]1[c:2][o:3][c:4](=O)[c:5][c:6]1","C(=Cc1c(-c2ccccc2)cccc1-c1ccccc1)c1ccccc1",3,3],["O=c1cc(C=Cc2c(-c3ccccc3)cccc2-c2ccccc2)cco1","[c:1]1[c:2][ch:3][ch:4][c:5][c:6]1>>[c:1]1[c:2][o:3][c:4](=O)[c:5][c:6]1","C(=Cc1c(-c2ccccc2)cccc1-c1ccccc1)c1ccccc1",3,3],["O=c1ccocc1C=Cc1c(-c2ccccc2)cccc1-c1ccccc1","[ch:1]1[c:2][c:3][ch:4][c:5][c:6]1>>[o:1]1[c:2][c:3][C:4](=O)[c:5][c:6]1","C(=Cc1c(-c2ccccc2)cccc1-c1ccccc1)c1ccccc1",3,3],["O=c1ccoc(C=Cc2c(-c3ccccc3)cccc2-c2ccccc2)c1","[ch:1]1[c:2][c:3][ch:4][c:5][c:6]1>>[o:1]1[c:2][c:3][C:4](=O)[c:5][c:6]1","C(=Cc1c(-c2ccccc2)cccc1-c1ccccc1)c1ccccc1",3,3],["O=c1ccoc(-c2cccc(-c3cc(=O)cco3)c2C=Cc2ccccc2)c1","[ch:1]1[c:2][c:3][ch:4][c:5][c:6]1>>[o:1]1[c:2][c:3][C:4](=O)[c:5][c:6]1","C(=Cc1c(-c2ccccc2)cccc1-c1ccccc1)c1ccccc1",3,3],["O=c1ccocc1-c1cccc(-c2coccc2=O)c1C=Cc1ccccc1","[ch:1]1[c:2][c:3][ch:4][c:5][c:6]1>>[o:1]1[c:2][c:3][C:4](=O)[c:5][c:6]1","C(=Cc1c(-c2ccccc2)cccc1-c1ccccc1)c1ccccc1",3,3],["C1=C(NC2=CCC=C2c2ccccc2)C(c2ccccc2)=CC1","[cH&r6,CH&r5:1]>>[#6:1](-[c]1[ch]ccc[ch]1)","C1=CC(NC2=CCC=C2)=CC1",3,3],["C1=C(NC2=CCC(c3ccccc3)=C2)C=C(c2ccccc2)C1","[cH&r6,CH&r5:1]>>[#6:1](-[c]1[ch]ccc[ch]1)","C1=CC(NC2=CCC=C2)=CC1",3,3],["C1=CC(NC2=C(c3ccccc3)CC=C2)=C(c2ccccc2)C1","[cH&r6,CH&r5:1]>>[#6:1](-[c]1[ch]ccc[ch]1)","C1=CC(NC2=CCC=C2)=CC1",3,3],["c1ccc(Nc2ccccc2)cc1","[CH2:0]1[c,C:1]-,=,:[c,C:2]-,=,:[c,C:3]-,=,:[c,C:4]1>>[ch:0]1c[c:1][c:2][c:3][c:4]1","C1=CC(NC2=CCC=C2)=CC1",3,3],["C1=CC(=C2C=CC(NC3=CC(=C4C=CC=C4)C=C3)=C2)C=C1","[r5:1][CH2r5:2][r5:3]>>[r5:1][C:2](=C1cccc1)[r5:3]","C1=CC(NC2=CCC=C2)=CC1",3,3],["c1cc(Nc2ccoc2)co1","[#6H2r5:1]>>[O:1]","C1=CC(NC2=CCC=C2)=CC1",3,3],["c1cc(Nc2ccsc2)cs1","[#6H2r5:1]>>[S:1]","C1=CC(NC2=CCC=C2)=CC1",3,3],["c1cc(Nc2cc[nH]c2)c[nH]1","[#6H2r5:1]>>[NH:1]","C1=CC(NC2=CCC=C2)=CC1",3,3],["C1=NCC=C1NC1=CCN=C1","[chr5,CH1r5:1]>>[n:1]","C1=CC(NC2=CCC=C2)=CC1",3,3],["C1=CC(NC2=NCC=C2)=NC1","[chr5,CH1r5:1]>>[n:1]","C1=CC(NC2=CCC=C2)=CC1",3,3],["C1=NC(NC2=CCC=N2)=CC1","[chr5,CH1r5:1]>>[n:1]","C1=CC(NC2=CCC=C2)=CC1",3,3],["C1=CC(N(C2=CCC=C2)c2ccccc2)=CC1","[r:1][NH!R:2][r:3]>>[r:1][N:2](-c1ccccc1)[r:3]","C1=CC(NC2=CCC=C2)=CC1",3,3],["c1ccc(-c2ccccc2)cc1","[r6:0][c:1]2[ch][ch][ch][ch][c:2]2[r6:3]>>[*:0][c:1][c:2][*:3]","c1ccc2c(-c3cccc4ccccc34)cccc2c1",3,3],["C1=C(C2=CCc3ccccc32)c2ccccc2C1","[c:0]1[ch:1][ch][c:3][c!r5:4][c!r5:5]1>>[c:0]1[CH2:1][c:3][c:4][c:5]1","c1ccc2c(-c3cccc4ccccc34)cccc2c1",3,3],["C1=c2cccc(-c3cccc4c3=CCC=4)c2=CC1","[c:0]1[ch:1][ch][c:3][c!r5:4][c!r5:5]1>>[c:0]1[CH2:1][c:3][c:4][c:5]1","c1ccc2c(-c3cccc4ccccc34)cccc2c1",3,3],["C1=c2ccccc2=C(C2=c3ccccc3=CC2)C1","[c:0]1[ch:1][ch][c:3][c!r5:4][c!r5:5]1>>[c:0]1[CH2:1][c:3][c:4][c:5]1","c1ccc2c(-c3cccc4ccccc34)cccc2c1",3,3],["C1=Cc2cccc(-c3cccc4c3CC=C4)c2C1","[c:0]1[ch:1][ch][c:3][c!r5:4][c!r5:5]1>>[c:0]1[CH2:1][c:3][c:4][c:5]1","c1ccc2c(-c3cccc4ccccc34)cccc2c1",3,3],["C1=Cc2c(cccc2-c2cccc3c2C=CC3)C1","[c:0]1[ch:1][ch][c:3][c!r5:4][c!r5:5]1>>[c:0]1[CH2:1][c:3][c:4][c:5]1","c1ccc2c(-c3cccc4ccccc34)cccc2c1",3,3],["c1ccc2c(-c3cncc4ccccc34)cncc2c1","[ch&r6:0]>>[nr6:0]","c1ccc2c(-c3cccc4ccccc34)cccc2c1",3,3],["c1cc(-c2cccc3ncccc23)c2cccnc2c1","[ch&r6:0]>>[nr6:0]","c1ccc2c(-c3cccc4ccccc34)cccc2c1",3,3],["c1cnc2c(-c3cccc4cccnc34)cccc2c1","[ch&r6:0]>>[nr6:0]","c1ccc2c(-c3cccc4ccccc34)cccc2c1",3,3],["c1ccc2c(-c3nccc4ccccc34)nccc2c1","[ch&r6:0]>>[nr6:0]","c1ccc2c(-c3cccc4ccccc34)cccc2c1",3,3],["c1ccc2c(-c3ccnc4ccccc34)ccnc2c1","[ch&r6:0]>>[nr6:0]","c1ccc2c(-c3cccc4ccccc34)cccc2c1",3,3],["c1cc(-c2cccc3ccncc23)c2cnccc2c1","[ch&r6:0]>>[nr6:0]","c1ccc2c(-c3cccc4ccccc34)cccc2c1",3,3],["c1cc(-c2cccc3cnccc23)c2ccncc2c1","[ch&r6:0]>>[nr6:0]","c1ccc2c(-c3cccc4ccccc34)cccc2c1",3,3],["O=c1ccc2cccc(-c3cccc4ccc(=O)oc34)c2o1","[c:1]1[c:2][ch:3][ch:4][c:5][c:6]1>>[c:1]1[c:2][o:3][c:4](=O)[c:5][c:6]1","c1ccc2c(-c3cccc4ccccc34)cccc2c1",3,3],["O=c1occc2cccc(-c3cccc4ccoc(=O)c34)c12","[c:1]1[c:2][ch:3][ch:4][c:5][c:6]1>>[c:1]1[c:2][o:3][c:4](=O)[c:5][c:6]1","c1ccc2c(-c3cccc4ccccc34)cccc2c1",3,3],["O=c1cc(-c2cc(=O)oc3ccccc23)c2ccccc2o1","[c:1]1[c:2][ch:3][ch:4][c:5][c:6]1>>[c:1]1[c:2][o:3][c:4](=O)[c:5][c:6]1","c1ccc2c(-c3cccc4ccccc34)cccc2c1",3,3],["O=c1occ(-c2coc(=O)c3ccccc23)c2ccccc12","[c:1]1[c:2][ch:3][ch:4][c:5][c:6]1>>[c:1]1[c:2][o:3][c:4](=O)[c:5][c:6]1","c1ccc2c(-c3cccc4ccccc34)cccc2c1",3,3],["O=c1occc2c(-c3cccc4c(=O)occc34)cccc12","[c:1]1[c:2][ch:3][ch:4][c:5][c:6]1>>[c:1]1[c:2][o:3][c:4](=O)[c:5][c:6]1","c1ccc2c(-c3cccc4ccccc34)cccc2c1",3,3],["O=c1ccc2c(-c3cccc4oc(=O)ccc34)cccc2o1","[c:1]1[c:2][ch:3][ch:4][c:5][c:6]1>>[c:1]1[c:2][o:3][c:4](=O)[c:5][c:6]1","c1ccc2c(-c3cccc4ccccc34)cccc2c1",3,3],["O=c1cc2ccccc2c(-c2oc(=O)cc3ccccc23)o1","[c:1]1[c:2][ch:3][ch:4][c:5][c:6]1>>[c:1]1[c:2][o:3][c:4](=O)[c:5][c:6]1","c1ccc2c(-c3cccc4ccccc34)cccc2c1",3,3],["O=c1cc2cccc(-c3cccc4cc(=O)occ34)c2co1","[c:1]1[c:2][ch:3][ch:4][c:5][c:6]1>>[c:1]1[c:2][o:3][c:4](=O)[c:5][c:6]1","c1ccc2c(-c3cccc4ccccc34)cccc2c1",3,3],["O=c1occ2ccccc2c1-c1c(=O)occ2ccccc12","[c:1]1[c:2][ch:3][ch:4][c:5][c:6]1>>[c:1]1[c:2][o:3][c:4](=O)[c:5][c:6]1","c1ccc2c(-c3cccc4ccccc34)cccc2c1",3,3],["O=c1cc2c(-c3cccc4coc(=O)cc34)cccc2co1","[c:1]1[c:2][ch:3][ch:4][c:5][c:6]1>>[c:1]1[c:2][o:3][c:4](=O)[c:5][c:6]1","c1ccc2c(-c3cccc4ccccc34)cccc2c1",3,3],["O=c1ccoc2c(-c3cccc4c(=O)ccoc34)cccc12","[ch:1]1[c:2][c:3][ch:4][c:5][c:6]1>>[o:1]1[c:2][c:3][C:4](=O)[c:5][c:6]1","c1ccc2c(-c3cccc4ccccc34)cccc2c1",3,3],["O=c1ccoc2cccc(-c3cccc4occc(=O)c34)c12","[ch:1]1[c:2][c:3][ch:4][c:5][c:6]1>>[o:1]1[c:2][c:3][C:4](=O)[c:5][c:6]1","c1ccc2c(-c3cccc4ccccc34)cccc2c1",3,3],["C1=CCC(C=Cc2ccc3ccc(C=CC4=CC=CC4)cc3c2)=C1","[c:0]1[ch:1][ch][c:3][c!r5:4][c!r5:5]1>>[c:0]1[CH2:1][c:3][c:4][c:5]1","C(=Cc1ccc2ccc(C=Cc3ccccc3)cc2c1)c1ccccc1",3,3],["C1=CC(C=Cc2ccc3ccc(C=CC4=CCC=C4)cc3c2)=CC1","[c:0]1[ch:1][ch][c:3][c!r5:4][c!r5:5]1>>[c:0]1[CH2:1][c:3][c:4][c:5]1","C(=Cc1ccc2ccc(C=Cc3ccccc3)cc2c1)c1ccccc1",3,3],["c1ccc2ccccc2c1","[c&r6,C&r5:1](-[C!R]=[C!R]-c1ccccc1)>>[ch&r6,CH1&r5:1]","C(=Cc1ccc2ccc(C=Cc3ccccc3)cc2c1)c1ccccc1",3,3],["c1ccccc1","[c&r6,C&r5:1](-[C!R]=[C!R]-c1ccccc1)>>[ch&r6,CH1&r5:1]","C(=Cc1ccc2ccc(C=Cc3ccccc3)cc2c1)c1ccccc1",3,3],["C(=Cc1ccccn1)c1ccc2ccc(C=Cc3ccccn3)cc2c1","[ch&r6:0]>>[nr6:0]","C(=Cc1ccc2ccc(C=Cc3ccccc3)cc2c1)c1ccccc1",3,3],["C(=Cc1cc2cc(C=Cc3ccccc3)ncc2cn1)c1ccccc1","[ch&r6:0]>>[nr6:0]","C(=Cc1ccc2ccc(C=Cc3ccccc3)cc2c1)c1ccccc1",3,3],["C(=Cc1ccc2ccc(C=Cc3ccncc3)cc2c1)c1ccncc1","[ch&r6:0]>>[nr6:0]","C(=Cc1ccc2ccc(C=Cc3ccccc3)cc2c1)c1ccccc1",3,3],["C(=Cc1ccc2ccc(C=Cc3cccnc3)cc2c1)c1cccnc1","[ch&r6:0]>>[nr6:0]","C(=Cc1ccc2ccc(C=Cc3ccccc3)cc2c1)c1ccccc1",3,3],["C(=Cc1ccc2ccc(C=Cc3ccccc3)nc2n1)c1ccccc1","[ch&r6:0]>>[nr6:0]","C(=Cc1ccc2ccc(C=Cc3ccccc3)cc2c1)c1ccccc1",3,3],["C(=Cc1cnc2ncc(C=Cc3ccccc3)cc2c1)c1ccccc1","[ch&r6:0]>>[nr6:0]","C(=Cc1ccc2ccc(C=Cc3ccccc3)cc2c1)c1ccccc1",3,3],["O=c1oc(C=Cc2ccccc2)cc2cc(C=Cc3ccccc3)oc(=O)c12","[c:1]1[c:2][ch:3][ch:4][c:5][c:6]1>>[c:1]1[c:2][o:3][c:4](=O)[c:5][c:6]1","C(=Cc1ccc2ccc(C=Cc3ccccc3)cc2c1)c1ccccc1",3,3],["O=c1cccc(C=Cc2ccc3ccc(C=Cc4cccc(=O)o4)cc3c2)o1","[c:1]1[c:2][ch:3][ch:4][c:5][c:6]1>>[c:1]1[c:2][o:3][c:4](=O)[c:5][c:6]1","C(=Cc1ccc2ccc(C=Cc3ccccc3)cc2c1)c1ccccc1",3,3],["O=c1ccc(C=Cc2ccc3ccc(C=Cc4ccc(=O)oc4)cc3c2)co1","[c:1]1[c:2][ch:3][ch:4][c:5][c:6]1>>[c:1]1[c:2][o:3][c:4](=O)[c:5][c:6]1","C(=Cc1ccc2ccc(C=Cc3ccccc3)cc2c1)c1ccccc1",3,3],["O=c1occcc1C=Cc1ccc2ccc(C=Cc3cccoc3=O)cc2c1","[c:1]1[c:2][ch:3][ch:4][c:5][c:6]1>>[c:1]1[c:2][o:3][c:4](=O)[c:5][c:6]1","C(=Cc1ccc2ccc(C=Cc3ccccc3)cc2c1)c1ccccc1",3,3],["O=c1cc(C=Cc2ccc3ccc(C=Cc4ccoc(=O)c4)cc3c2)cco1","[c:1]1[c:2][ch:3][ch:4][c:5][c:6]1>>[c:1]1[c:2][o:3][c:4](=O)[c:5][c:6]1","C(=Cc1ccc2ccc(C=Cc3ccccc3)cc2c1)c1ccccc1",3,3],["O=c1oc2oc(=O)c(C=Cc3ccccc3)cc2cc1C=Cc1ccccc1","[c:1]1[c:2][ch:3][ch:4][c:5][c:6]1>>[c:1]1[c:2][o:3][c:4](=O)[c:5][c:6]1","C(=Cc1ccc2ccc(C=Cc3ccccc3)cc2c1)c1ccccc1",3,3],["O=c1ccocc1C=Cc1ccc2ccc(C=Cc3coccc3=O)cc2c1","[ch:1]1[c:2][c:3][ch:4][c:5][c:6]1>>[o:1]1[c:2][c:3][C:4](=O)[c:5][c:6]1","C(=Cc1ccc2ccc(C=Cc3ccccc3)cc2c1)c1ccccc1",3,3],["O=c1cc(C=Cc2ccccc2)oc2oc(C=Cc3ccccc3)cc(=O)c12","[ch:1]1[c:2][c:3][ch:4][c:5][c:6]1>>[o:1]1[c:2][c:3][C:4](=O)[c:5][c:6]1","C(=Cc1ccc2ccc(C=Cc3ccccc3)cc2c1)c1ccccc1",3,3],["O=c1ccoc(C=Cc2ccc3ccc(C=Cc4cc(=O)cco4)cc3c2)c1","[ch:1]1[c:2][c:3][ch:4][c:5][c:6]1>>[o:1]1[c:2][c:3][C:4](=O)[c:5][c:6]1","C(=Cc1ccc2ccc(C=Cc3ccccc3)cc2c1)c1ccccc1",3,3],["O=c1c(C=Cc2ccccc2)coc2occ(C=Cc3ccccc3)c(=O)c12","[ch:1]1[c:2][c:3][ch:4][c:5][c:6]1>>[o:1]1[c:2][c:3][C:4](=O)[c:5][c:6]1","C(=Cc1ccc2ccc(C=Cc3ccccc3)cc2c1)c1ccccc1",3,3],["C(=Cc1ccc(C=Cc2ccccc2)cc1)c1ccccc1","[r6:0][c:1]2[ch][ch][ch][ch][c:2]2[r6:3]>>[*:0][c:1][c:2][*:3]","C(=Cc1ccc(C=Cc2ccccc2)c2ccccc12)c1ccccc1",3,3],["C(=Cc1ccccc1)C1=c2ccccc2=C(C=Cc2ccccc2)C1","[c:0]1[ch:1][ch][c:3][c!r5:4][c!r5:5]1>>[c:0]1[CH2:1][c:3][c:4][c:5]1","C(=Cc1ccc(C=Cc2ccccc2)c2ccccc12)c1ccccc1",3,3],["C1=CCC(C=Cc2ccc(C=CC3=CC=CC3)c3ccccc23)=C1","[c:0]1[ch:1][ch][c:3][c!r5:4][c!r5:5]1>>[c:0]1[CH2:1][c:3][c:4][c:5]1","C(=Cc1ccc(C=Cc2ccccc2)c2ccccc12)c1ccccc1",3,3],["C(=Cc1ccc(C=Cc2ccccc2)c2c1=CCC=2)c1ccccc1","[c:0]1[ch:1][ch][c:3][c!r5:4][c!r5:5]1>>[c:0]1[CH2:1][c:3][c:4][c:5]1","C(=Cc1ccc(C=Cc2ccccc2)c2ccccc12)c1ccccc1",3,3],["C1=CC(C=Cc2ccc(C=CC3=CCC=C3)c3ccccc23)=CC1","[c:0]1[ch:1][ch][c:3][c!r5:4][c!r5:5]1>>[c:0]1[CH2:1][c:3][c:4][c:5]1","C(=Cc1ccc(C=Cc2ccccc2)c2ccccc12)c1ccccc1",3,3],["c1ccc2ccccc2c1","[c&r6,C&r5:1](-[C!R]=[C!R]-c1ccccc1)>>[ch&r6,CH1&r5:1]","C(=Cc1ccc(C=Cc2ccccc2)c2ccccc12)c1ccccc1",3,3],["c1ccccc1","[c&r6,C&r5:1](-[C!R]=[C!R]-c1ccccc1)>>[ch&r6,CH1&r5:1]","C(=Cc1ccc(C=Cc2ccccc2)c2ccccc12)c1ccccc1",3,3],["C(=Cc1nnc(C=Cc2ccccc2)c2ccccc12)c1ccccc1","[ch&r6:0]>>[nr6:0]","C(=Cc1ccc(C=Cc2ccccc2)c2ccccc12)c1ccccc1",3,3],["C(=Cc1ccc(C=Cc2ccncc2)c2ccccc12)c1ccncc1","[ch&r6:0]>>[nr6:0]","C(=Cc1ccc(C=Cc2ccccc2)c2ccccc12)c1ccccc1",3,3],["C(=Cc1ccc(C=Cc2ccccn2)c2ccccc12)c1ccccn1","[ch&r6:0]>>[nr6:0]","C(=Cc1ccc(C=Cc2ccccc2)c2ccccc12)c1ccccc1",3,3],["C(=Cc1ccc(C=Cc2ccccc2)c2nccnc12)c1ccccc1","[ch&r6:0]>>[nr6:0]","C(=Cc1ccc(C=Cc2ccccc2)c2ccccc12)c1ccccc1",3,3],["C(=Cc1ccc(C=Cc2ccccc2)c2cnncc12)c1ccccc1","[ch&r6:0]>>[nr6:0]","C(=Cc1ccc(C=Cc2ccccc2)c2ccccc12)c1ccccc1",3,3],["C(=Cc1ccc(C=Cc2cccnc2)c2ccccc12)c1cccnc1","[ch&r6:0]>>[nr6:0]","C(=Cc1ccc(C=Cc2ccccc2)c2ccccc12)c1ccccc1",3,3],["O=c1cc(C=Cc2ccc(C=Cc3ccoc(=O)c3)c3ccccc23)cco1","[c:1]1[c:2][ch:3][ch:4][c:5][c:6]1>>[c:1]1[c:2][o:3][c:4](=O)[c:5][c:6]1","C(=Cc1ccc(C=Cc2ccccc2)c2ccccc12)c1ccccc1",3,3],["O=c1ccc(C=Cc2ccc(C=Cc3ccc(=O)oc3)c3ccccc23)co1","[c:1]1[c:2][ch:3][ch:4][c:5][c:6]1>>[c:1]1[c:2][o:3][c:4](=O)[c:5][c:6]1","C(=Cc1ccc(C=Cc2ccccc2)c2ccccc12)c1ccccc1",3,3],["O=c1cccc(C=Cc2ccc(C=Cc3cccc(=O)o3)c3ccccc23)o1","[c:1]1[c:2][ch:3][ch:4][c:5][c:6]1>>[c:1]1[c:2][o:3][c:4](=O)[c:5][c:6]1","C(=Cc1ccc(C=Cc2ccccc2)c2ccccc12)c1ccccc1",3,3],["O=c1occcc1C=Cc1ccc(C=Cc2cccoc2=O)c2ccccc12","[c:1]1[c:2][ch:3][ch:4][c:5][c:6]1>>[c:1]1[c:2][o:3][c:4](=O)[c:5][c:6]1","C(=Cc1ccc(C=Cc2ccccc2)c2ccccc12)c1ccccc1",3,3],["O=c1ccoc(C=Cc2ccc(C=Cc3cc(=O)cco3)c3ccccc23)c1","[ch:1]1[c:2][c:3][ch:4][c:5][c:6]1>>[o:1]1[c:2][c:3][C:4](=O)[c:5][c:6]1","C(=Cc1ccc(C=Cc2ccccc2)c2ccccc12)c1ccccc1",3,3],["O=c1ccocc1C=Cc1ccc(C=Cc2coccc2=O)c2ccccc12","[ch:1]1[c:2][c:3][ch:4][c:5][c:6]1>>[o:1]1[c:2][c:3][C:4](=O)[c:5][c:6]1","C(=Cc1ccc(C=Cc2ccccc2)c2ccccc12)c1ccccc1",3,3],["C(#Cc1cccc(-c2ccccc2)n1)c1cccc(-c2ccccc2)n1","[cH&r6,CH&r5:1]>>[#6:1](-[c]1[ch]ccc[ch]1)","C(#Cc1ccccn1)c1ccccn1",3,3],["C(#Cc1cc(-c2ccccc2)ccn1)c1cc(-c2ccccc2)ccn1","[cH&r6,CH&r5:1]>>[#6:1](-[c]1[ch]ccc[ch]1)","C(#Cc1ccccn1)c1ccccn1",3,3],["C(#Cc1ncccc1-c1ccccc1)c1ncccc1-c1ccccc1","[cH&r6,CH&r5:1]>>[#6:1](-[c]1[ch]ccc[ch]1)","C(#Cc1ccccn1)c1ccccn1",3,3],["C(#Cc1ccc(-c2ccccc2)cn1)c1ccc(-c2ccccc2)cn1","[cH&r6,CH&r5:1]>>[#6:1](-[c]1[ch]ccc[ch]1)","C(#Cc1ccccn1)c1ccccn1",3,3],["C(#Cc1ccc2ccccc2n1)c1ccc2ccccc2n1","[cH&r6:1][cH&r6:2]>>[c:1]2cccc[c:2]2","C(#Cc1ccccn1)c1ccccn1",3,3],["C(#Cc1nccc2ccccc12)c1nccc2ccccc12","[cH&r6:1][cH&r6:2]>>[c:1]2cccc[c:2]2","C(#Cc1ccccn1)c1ccccn1",3,3],["C(#Cc1cc2ccccc2cn1)c1cc2ccccc2cn1","[cH&r6:1][cH&r6:2]>>[c:1]2cccc[c:2]2","C(#Cc1ccccn1)c1ccccn1",3,3],["C(#Cc1cccnn1)c1cccnn1","[ch&r6:0]>>[nr6:0]","C(#Cc1ccccn1)c1ccccn1",3,3],["C(#Cc1ccncn1)c1ccncn1","[ch&r6:0]>>[nr6:0]","C(#Cc1ccccn1)c1ccccn1",3,3],["C(#Cc1cnccn1)c1cnccn1","[ch&r6:0]>>[nr6:0]","C(#Cc1ccccn1)c1ccccn1",3,3],["C(#Cc1ncccn1)c1ncccn1","[ch&r6:0]>>[nr6:0]","C(#Cc1ccccn1)c1ccccn1",3,3],["C(#Cc1ccccc1)c1ccccc1","[nr6:0]>>[ch&r6:0]","C(#Cc1ccccn1)c1ccccn1",3,3],["c1nnc[nH]1","[chr5,CH1r5:1]>>[n:1]","c1cc[nH]c1",3,3],["c1cn[nH]n1","[chr5,CH1r5:1]>>[n:1]","c1cc[nH]c1",3,3],["c1ccoc1","[nH:1]>>[o:1]","c1cc[nH]c1",3,3],["c1ccc(-c2ccnc(-c3cc(-c4ccccc4)ccn3)c2)cc1","[cH&r6,CH&r5:1]>>[#6:1](-[c]1[ch]ccc[ch]1)","c1ccc(-c2ccccn2)nc1",3,3],["c1ccc(-c2ccc(-c3ccc(-c4ccccc4)cn3)nc2)cc1","[cH&r6,CH&r5:1]>>[#6:1](-[c]1[ch]ccc[ch]1)","c1ccc(-c2ccccn2)nc1",3,3],["c1ccc(-c2cccc(-c3cccc(-c4ccccc4)n3)n2)cc1","[cH&r6,CH&r5:1]>>[#6:1](-[c]1[ch]ccc[ch]1)","c1ccc(-c2ccccn2)nc1",3,3],["c1ccc(-c2cccnc2-c2ncccc2-c2ccccc2)cc1","[cH&r6,CH&r5:1]>>[#6:1](-[c]1[ch]ccc[ch]1)","c1ccc(-c2ccccn2)nc1",3,3],["c1ccc2nc(-c3ccc4ccccc4n3)ccc2c1","[cH&r6:1][cH&r6:2]>>[c:1]2cccc[c:2]2","c1ccc(-c2ccccn2)nc1",3,3],["c1ccc2cc(-c3cc4ccccc4cn3)ncc2c1","[cH&r6:1][cH&r6:2]>>[c:1]2cccc[c:2]2","c1ccc(-c2ccccn2)nc1",3,3],["c1ccc2c(-c3nccc4ccccc34)nccc2c1","[cH&r6:1][cH&r6:2]>>[c:1]2cccc[c:2]2","c1ccc(-c2ccccn2)nc1",3,3],["C(=Cc1cccc(-c2cccc(C=Cc3ccccc3)n2)n1)c1ccccc1","[ch&r6,CH1&r5:1]>>[*:1](-C=C-c1ccccc1)","c1ccc(-c2ccccn2)nc1",3,3],["C(=Cc1ccc(-c2ccc(C=Cc3ccccc3)cn2)nc1)c1ccccc1","[ch&r6,CH1&r5:1]>>[*:1](-C=C-c1ccccc1)","c1ccc(-c2ccccn2)nc1",3,3],["C(=Cc1ccnc(-c2cc(C=Cc3ccccc3)ccn2)c1)c1ccccc1","[ch&r6,CH1&r5:1]>>[*:1](-C=C-c1ccccc1)","c1ccc(-c2ccccn2)nc1",3,3],["C(=Cc1cccnc1-c1ncccc1C=Cc1ccccc1)c1ccccc1","[ch&r6,CH1&r5:1]>>[*:1](-C=C-c1ccccc1)","c1ccc(-c2ccccn2)nc1",3,3],["C(#Cc1ccc(-c2ccc(C#Cc3ccccc3)cn2)nc1)c1ccccc1","[ch&r6,CH1&r5:1]>>[*:1](-C#C-c1ccccc1)","c1ccc(-c2ccccn2)nc1",3,3],["C(#Cc1ccnc(-c2cc(C#Cc3ccccc3)ccn2)c1)c1ccccc1","[ch&r6,CH1&r5:1]>>[*:1](-C#C-c1ccccc1)","c1ccc(-c2ccccn2)nc1",3,3],["C(#Cc1cccc(-c2cccc(C#Cc3ccccc3)n2)n1)c1ccccc1","[ch&r6,CH1&r5:1]>>[*:1](-C#C-c1ccccc1)","c1ccc(-c2ccccn2)nc1",3,3],["C(#Cc1cccnc1-c1ncccc1C#Cc1ccccc1)c1ccccc1","[ch&r6,CH1&r5:1]>>[*:1](-C#C-c1ccccc1)","c1ccc(-c2ccccn2)nc1",3,3],["c1cnc(-c2ncccn2)nc1","[ch&r6:0]>>[nr6:0]","c1ccc(-c2ccccn2)nc1",3,3],["c1cnc(-c2cnccn2)cn1","[ch&r6:0]>>[nr6:0]","c1ccc(-c2ccccn2)nc1",3,3],["c1cnnc(-c2cccnn2)c1","[ch&r6:0]>>[nr6:0]","c1ccc(-c2ccccn2)nc1",3,3],["c1cc(-c2ccncn2)ncn1","[ch&r6:0]>>[nr6:0]","c1ccc(-c2ccccn2)nc1",3,3],["c1ccc(-c2ccccc2)cc1","[nr6:0]>>[ch&r6:0]","c1ccc(-c2ccccn2)nc1",3,3],["c1ccc(Nc2ccc(-c3ccc(Nc4ccccc4)cn3)nc2)cc1","[ch&r6,CH1&r5:1]>>[*:1](-N-c1ccccc1)","c1ccc(-c2ccccn2)nc1",3,3],["c1ccc(Nc2cccnc2-c2ncccc2Nc2ccccc2)cc1","[ch&r6,CH1&r5:1]>>[*:1](-N-c1ccccc1)","c1ccc(-c2ccccn2)nc1",3,3],["c1ccc(Nc2ccnc(-c3cc(Nc4ccccc4)ccn3)c2)cc1","[ch&r6,CH1&r5:1]>>[*:1](-N-c1ccccc1)","c1ccc(-c2ccccn2)nc1",3,3],["c1ccc(Nc2cccc(-c3cccc(Nc4ccccc4)n3)n2)cc1","[ch&r6,CH1&r5:1]>>[*:1](-N-c1ccccc1)","c1ccc(-c2ccccn2)nc1",3,3],["c1ccc(Nc2cc(-c3ccccc3)cc(Nc3ccccc3)n2)cc1","[cH&r6,CH&r5:1]>>[#6:1](-[c]1[ch]ccc[ch]1)","c1ccc(Nc2cccc(Nc3ccccc3)n2)cc1",3,3],["C1=CC(Nc2cccc(NC3=CCC=C3)n2)=CC1","[c:0]1[ch:1][ch][c:3][c!r5:4][c!r5:5]1>>[c:0]1[CH2:1][c:3][c:4][c:5]1","c1ccc(Nc2cccc(Nc3ccccc3)n2)cc1",3,3],["C1=CCC(Nc2cccc(NC3=CC=CC3)n2)=C1","[c:0]1[ch:1][ch][c:3][c!r5:4][c!r5:5]1>>[c:0]1[CH2:1][c:3][c:4][c:5]1","c1ccc(Nc2cccc(Nc3ccccc3)n2)cc1",3,3],["c1ccc(Nc2cncc(Nc3ccccc3)n2)cc1","[ch&r6:0]>>[nr6:0]","c1ccc(Nc2cccc(Nc3ccccc3)n2)cc1",3,3],["c1ccc(Nc2cccc(Nc3ccccc3)c2)cc1","[nr6:0]>>[ch&r6:0]","c1ccc(Nc2cccc(Nc3ccccc3)n2)cc1",3,3],["c1ccncc1","[c&r6,C&r5:1](-[N!R]-c1ccccc1)>>[*:1]","c1ccc(Nc2cccc(Nc3ccccc3)n2)cc1",3,3],["O=c1c(-c2ccccc2)coc2occ(-c3ccccc3)c(=O)c12","[cH&r6,CH&r5:1]>>[#6:1](-[c]1[ch]ccc[ch]1)","O=c1ccoc2occc(=O)c12",3,3],["O=c1cc(-c2ccccc2)oc2oc(-c3ccccc3)cc(=O)c12","[cH&r6,CH&r5:1]>>[#6:1](-[c]1[ch]ccc[ch]1)","O=c1ccoc2occc(=O)c12",3,3],["O=c1c2ccccc2oc2oc3ccccc3c(=O)c12","[cH&r6:1][cH&r6:2]>>[c:1]2cccc[c:2]2","O=c1ccoc2occc(=O)c12",3,3],["O=c1c(C=Cc2ccccc2)coc2occ(C=Cc3ccccc3)c(=O)c12","[ch&r6,CH1&r5:1]>>[*:1](-C=C-c1ccccc1)","O=c1ccoc2occc(=O)c12",3,3],["O=c1cc(C=Cc2ccccc2)oc2oc(C=Cc3ccccc3)cc(=O)c12","[ch&r6,CH1&r5:1]>>[*:1](-C=C-c1ccccc1)","O=c1ccoc2occc(=O)c12",3,3],["O=c1c(C#Cc2ccccc2)coc2occ(C#Cc3ccccc3)c(=O)c12","[ch&r6,CH1&r5:1]>>[*:1](-C#C-c1ccccc1)","O=c1ccoc2occc(=O)c12",3,3],["O=c1cc(C#Cc2ccccc2)oc2oc(C#Cc3ccccc3)cc(=O)c12","[ch&r6,CH1&r5:1]>>[*:1](-C#C-c1ccccc1)","O=c1ccoc2occc(=O)c12",3,3],["c1ccc2ccccc2c1","[o:1][c:2][c:3][c:4](=O)>>[ch:1][c:2][c:3][ch:4]","O=c1ccoc2occc(=O)c12",3,3],["O=c1cc[nH]c2[nH]ccc(=O)c12","[o:1]>>[nH:1]","O=c1ccoc2occc(=O)c12",3,3],["c1ccc(Nc2cc3ccccc3cc2Nc2ccccc2)cc1","[cH&r6:1][cH&r6:2]>>[c:1]2cccc[c:2]2","c1ccc(Nc2ccccc2Nc2ccccc2)cc1",3,3],["C1=CCC(Nc2ccccc2NC2=CC=CC2)=C1","[c:0]1[ch:1][ch][c:3][c!r5:4][c!r5:5]1>>[c:0]1[CH2:1][c:3][c:4][c:5]1","c1ccc(Nc2ccccc2Nc2ccccc2)cc1",3,3],["C1=C(Nc2ccccc2)C(Nc2ccccc2)=CC1","[c:0]1[ch:1][ch][c:3][c!r5:4][c!r5:5]1>>[c:0]1[CH2:1][c:3][c:4][c:5]1","c1ccc(Nc2ccccc2Nc2ccccc2)cc1",3,3],["C1=CC(Nc2ccccc2NC2=CCC=C2)=CC1","[c:0]1[ch:1][ch][c:3][c!r5:4][c!r5:5]1>>[c:0]1[CH2:1][c:3][c:4][c:5]1","c1ccc(Nc2ccccc2Nc2ccccc2)cc1",3,3],["c1cncc(Nc2ccccc2Nc2cccnc2)c1","[ch&r6:0]>>[nr6:0]","c1ccc(Nc2ccccc2Nc2ccccc2)cc1",3,3],["c1ccc(Nc2nccnc2Nc2ccccc2)cc1","[ch&r6:0]>>[nr6:0]","c1ccc(Nc2ccccc2Nc2ccccc2)cc1",3,3],["c1ccc(Nc2cnncc2Nc2ccccc2)cc1","[ch&r6:0]>>[nr6:0]","c1ccc(Nc2ccccc2Nc2ccccc2)cc1",3,3],["c1ccc(Nc2ccccc2Nc2ccccn2)nc1","[ch&r6:0]>>[nr6:0]","c1ccc(Nc2ccccc2Nc2ccccc2)cc1",3,3],["c1ccc(Nc2ccncc2)c(Nc2ccncc2)c1","[ch&r6:0]>>[nr6:0]","c1ccc(Nc2ccccc2Nc2ccccc2)cc1",3,3],["c1ccc(Nc2ccccc2)cc1","[c&r6,C&r5:1](-[N!R]-c1ccccc1)>>[*:1]","c1ccc(Nc2ccccc2Nc2ccccc2)cc1",3,3],["c1ccccc1","[c&r6,C&r5:1](-[N!R]-c1ccccc1)>>[*:1]","c1ccc(Nc2ccccc2Nc2ccccc2)cc1",3,3],["O=c1cc(C#CC2=CCC=C2)oc(C#CC2=CCC=C2)c1","[c:0]1[ch:1][ch][c:3][c!r5:4][c!r5:5]1>>[c:0]1[CH2:1][c:3][c:4][c:5]1","O=c1cc(C#Cc2ccccc2)oc(C#Cc2ccccc2)c1",3,3],["O=c1cc(C#CC2=CC=CC2)oc(C#CC2=CC=CC2)c1","[c:0]1[ch:1][ch][c:3][c!r5:4][c!r5:5]1>>[c:0]1[CH2:1][c:3][c:4][c:5]1","O=c1cc(C#Cc2ccccc2)oc(C#Cc2ccccc2)c1",3,3],["O=c1ccocc1","[c&r6,C&r5:1](-C#C-c1ccccc1)>>[ch&r6,CH1&r5:1]","O=c1cc(C#Cc2ccccc2)oc(C#Cc2ccccc2)c1",3,3],["O=c1nc(C#Cc2ccccc2)oc(C#Cc2ccccc2)n1","[ch&r6:0]>>[nr6:0]","O=c1cc(C#Cc2ccccc2)oc(C#Cc2ccccc2)c1",3,3],["O=c1cc(C#Cc2cccnc2)oc(C#Cc2cccnc2)c1","[ch&r6:0]>>[nr6:0]","O=c1cc(C#Cc2ccccc2)oc(C#Cc2ccccc2)c1",3,3],["O=c1cc(C#Cc2ccccn2)oc(C#Cc2ccccn2)c1","[ch&r6:0]>>[nr6:0]","O=c1cc(C#Cc2ccccc2)oc(C#Cc2ccccc2)c1",3,3],["O=c1cc(C#Cc2ccncc2)oc(C#Cc2ccncc2)c1","[ch&r6:0]>>[nr6:0]","O=c1cc(C#Cc2ccccc2)oc(C#Cc2ccccc2)c1",3,3],["C(#Cc1cccc(C#Cc2ccccc2)c1)c1ccccc1","[o:1][c:2][c:3][c:4](=O)>>[ch:1][c:2][c:3][ch:4]","O=c1cc(C#Cc2ccccc2)oc(C#Cc2ccccc2)c1",3,3],["O=c1cc(C#Cc2ccccc2)[nH]c(C#Cc2ccccc2)c1","[o:1]>>[nH:1]","O=c1cc(C#Cc2ccccc2)oc(C#Cc2ccccc2)c1",3,3],["C(=Cc1ccccc1C=Cc1ccccc1)c1ccccc1","[r6:0][c:1]2[ch][ch][ch][ch][c:2]2[r6:3]>>[*:0][c:1][c:2][*:3]","C(=Cc1cc2ccccc2cc1C=Cc1ccccc1)c1ccccc1",3,3],["C1=CCC(C=Cc2cc3ccccc3cc2C=CC2=CC=CC2)=C1","[c:0]1[ch:1][ch][c:3][c!r5:4][c!r5:5]1>>[c:0]1[CH2:1][c:3][c:4][c:5]1","C(=Cc1cc2ccccc2cc1C=Cc1ccccc1)c1ccccc1",3,3],["C1=CC(C=Cc2cc3ccccc3cc2C=CC2=CCC=C2)=CC1","[c:0]1[ch:1][ch][c:3][c!r5:4][c!r5:5]1>>[c:0]1[CH2:1][c:3][c:4][c:5]1","C(=Cc1cc2ccccc2cc1C=Cc1ccccc1)c1ccccc1",3,3],["C(=Cc1cc2c(cc1C=Cc1ccccc1)=CCC=2)c1ccccc1","[c:0]1[ch:1][ch][c:3][c!r5:4][c!r5:5]1>>[c:0]1[CH2:1][c:3][c:4][c:5]1","C(=Cc1cc2ccccc2cc1C=Cc1ccccc1)c1ccccc1",3,3],["c1ccc2ccccc2c1","[c&r6,C&r5:1](-[C!R]=[C!R]-c1ccccc1)>>[ch&r6,CH1&r5:1]","C(=Cc1cc2ccccc2cc1C=Cc1ccccc1)c1ccccc1",3,3],["c1ccccc1","[c&r6,C&r5:1](-[C!R]=[C!R]-c1ccccc1)>>[ch&r6,CH1&r5:1]","C(=Cc1cc2ccccc2cc1C=Cc1ccccc1)c1ccccc1",3,3],["C(=Cc1cc2cnncc2cc1C=Cc1ccccc1)c1ccccc1","[ch&r6:0]>>[nr6:0]","C(=Cc1cc2ccccc2cc1C=Cc1ccccc1)c1ccccc1",3,3],["C(=Cc1cc2ccccc2cc1C=Cc1cccnc1)c1cccnc1","[ch&r6:0]>>[nr6:0]","C(=Cc1cc2ccccc2cc1C=Cc1ccccc1)c1ccccc1",3,3],["C(=Cc1cc2ccccc2cc1C=Cc1ccccn1)c1ccccn1","[ch&r6:0]>>[nr6:0]","C(=Cc1cc2ccccc2cc1C=Cc1ccccc1)c1ccccc1",3,3],["C(=Cc1cc2nccnc2cc1C=Cc1ccccc1)c1ccccc1","[ch&r6:0]>>[nr6:0]","C(=Cc1cc2ccccc2cc1C=Cc1ccccc1)c1ccccc1",3,3],["C(=Cc1nc2ccccc2nc1C=Cc1ccccc1)c1ccccc1","[ch&r6:0]>>[nr6:0]","C(=Cc1cc2ccccc2cc1C=Cc1ccccc1)c1ccccc1",3,3],["C(=Cc1cc2ccccc2cc1C=Cc1ccncc1)c1ccncc1","[ch&r6:0]>>[nr6:0]","C(=Cc1cc2ccccc2cc1C=Cc1ccccc1)c1ccccc1",3,3],["O=c1ccc(C=Cc2cc3ccccc3cc2C=Cc2ccc(=O)oc2)co1","[c:1]1[c:2][ch:3][ch:4][c:5][c:6]1>>[c:1]1[c:2][o:3][c:4](=O)[c:5][c:6]1","C(=Cc1cc2ccccc2cc1C=Cc1ccccc1)c1ccccc1",3,3],["O=c1cccc(C=Cc2cc3ccccc3cc2C=Cc2cccc(=O)o2)o1","[c:1]1[c:2][ch:3][ch:4][c:5][c:6]1>>[c:1]1[c:2][o:3][c:4](=O)[c:5][c:6]1","C(=Cc1cc2ccccc2cc1C=Cc1ccccc1)c1ccccc1",3,3],["O=c1cc(C=Cc2cc3ccccc3cc2C=Cc2ccoc(=O)c2)cco1","[c:1]1[c:2][ch:3][ch:4][c:5][c:6]1>>[c:1]1[c:2][o:3][c:4](=O)[c:5][c:6]1","C(=Cc1cc2ccccc2cc1C=Cc1ccccc1)c1ccccc1",3,3],["O=c1occcc1C=Cc1cc2ccccc2cc1C=Cc1cccoc1=O","[c:1]1[c:2][ch:3][ch:4][c:5][c:6]1>>[c:1]1[c:2][o:3][c:4](=O)[c:5][c:6]1","C(=Cc1cc2ccccc2cc1C=Cc1ccccc1)c1ccccc1",3,3],["O=c1ccocc1C=Cc1cc2ccccc2cc1C=Cc1coccc1=O","[ch:1]1[c:2][c:3][ch:4][c:5][c:6]1>>[o:1]1[c:2][c:3][C:4](=O)[c:5][c:6]1","C(=Cc1cc2ccccc2cc1C=Cc1ccccc1)c1ccccc1",3,3],["O=c1ccoc(C=Cc2cc3ccccc3cc2C=Cc2cc(=O)cco2)c1","[ch:1]1[c:2][c:3][ch:4][c:5][c:6]1>>[o:1]1[c:2][c:3][C:4](=O)[c:5][c:6]1","C(=Cc1cc2ccccc2cc1C=Cc1ccccc1)c1ccccc1",3,3],["c1ccc2ccccc2c1","[c&r6,C&r5:1](-[c]1[ch]ccc[ch]1)>>[*:1]","c1ccc(-c2ccc3cc(-c4ccccc4)ccc3c2)cc1",3,3],["c1ccccc1","[c&r6,C&r5:1](-[c]1[ch]ccc[ch]1)>>[*:1]","c1ccc(-c2ccc3cc(-c4ccccc4)ccc3c2)cc1",3,3],["C1=CC(c2ccc3cc(C4=CCC=C4)ccc3c2)=CC1","[c:0]1[ch:1][ch][c:3][c!r5:4][c!r5:5]1>>[c:0]1[CH2:1][c:3][c:4][c:5]1","c1ccc(-c2ccc3cc(-c4ccccc4)ccc3c2)cc1",3,3],["C1=CCC(c2ccc3cc(C4=CC=CC4)ccc3c2)=C1","[c:0]1[ch:1][ch][c:3][c!r5:4][c!r5:5]1>>[c:0]1[CH2:1][c:3][c:4][c:5]1","c1ccc(-c2ccc3cc(-c4ccccc4)ccc3c2)cc1",3,3],["c1ccc(-c2ccc3nc(-c4ccccc4)ccc3n2)cc1","[ch&r6:0]>>[nr6:0]","c1ccc(-c2ccc3cc(-c4ccccc4)ccc3c2)cc1",3,3],["c1ccc(-c2cnc3cc(-c4ccccc4)cnc3c2)cc1","[ch&r6:0]>>[nr6:0]","c1ccc(-c2ccc3cc(-c4ccccc4)ccc3c2)cc1",3,3],["c1ccc(-c2ccc3cc(-c4ccccn4)ccc3c2)nc1","[ch&r6:0]>>[nr6:0]","c1ccc(-c2ccc3cc(-c4ccccc4)ccc3c2)cc1",3,3],["c1cc(-c2ccc3cc(-c4ccncc4)ccc3c2)ccn1","[ch&r6:0]>>[nr6:0]","c1ccc(-c2ccc3cc(-c4ccccc4)ccc3c2)cc1",3,3],["c1cncc(-c2ccc3cc(-c4cccnc4)ccc3c2)c1","[ch&r6:0]>>[nr6:0]","c1ccc(-c2ccc3cc(-c4ccccc4)ccc3c2)cc1",3,3],["c1ccc(-c2cc3cnc(-c4ccccc4)cc3cn2)cc1","[ch&r6:0]>>[nr6:0]","c1ccc(-c2ccc3cc(-c4ccccc4)ccc3c2)cc1",3,3],["O=c1oc(-c2ccccc2)cc2c(=O)oc(-c3ccccc3)cc12","[c:1]1[c:2][ch:3][ch:4][c:5][c:6]1>>[c:1]1[c:2][o:3][c:4](=O)[c:5][c:6]1","c1ccc(-c2ccc3cc(-c4ccccc4)ccc3c2)cc1",3,3],["O=c1ccc(-c2ccc3cc(-c4ccc(=O)oc4)ccc3c2)co1","[c:1]1[c:2][ch:3][ch:4][c:5][c:6]1>>[c:1]1[c:2][o:3][c:4](=O)[c:5][c:6]1","c1ccc(-c2ccc3cc(-c4ccccc4)ccc3c2)cc1",3,3],["O=c1occcc1-c1ccc2cc(-c3cccoc3=O)ccc2c1","[c:1]1[c:2][ch:3][ch:4][c:5][c:6]1>>[c:1]1[c:2][o:3][c:4](=O)[c:5][c:6]1","c1ccc(-c2ccc3cc(-c4ccccc4)ccc3c2)cc1",3,3],["O=c1oc2cc(-c3ccccc3)c(=O)oc2cc1-c1ccccc1","[c:1]1[c:2][ch:3][ch:4][c:5][c:6]1>>[c:1]1[c:2][o:3][c:4](=O)[c:5][c:6]1","c1ccc(-c2ccc3cc(-c4ccccc4)ccc3c2)cc1",3,3],["O=c1cccc(-c2ccc3cc(-c4cccc(=O)o4)ccc3c2)o1","[c:1]1[c:2][ch:3][ch:4][c:5][c:6]1>>[c:1]1[c:2][o:3][c:4](=O)[c:5][c:6]1","c1ccc(-c2ccc3cc(-c4ccccc4)ccc3c2)cc1",3,3],["O=c1cc(-c2ccc3cc(-c4ccoc(=O)c4)ccc3c2)cco1","[c:1]1[c:2][ch:3][ch:4][c:5][c:6]1>>[c:1]1[c:2][o:3][c:4](=O)[c:5][c:6]1","c1ccc(-c2ccc3cc(-c4ccccc4)ccc3c2)cc1",3,3],["O=c1c(-c2ccccc2)coc2c(=O)c(-c3ccccc3)coc12","[ch:1]1[c:2][c:3][ch:4][c:5][c:6]1>>[o:1]1[c:2][c:3][C:4](=O)[c:5][c:6]1","c1ccc(-c2ccc3cc(-c4ccccc4)ccc3c2)cc1",3,3],["O=c1cc(-c2ccccc2)oc2c(=O)cc(-c3ccccc3)oc12","[ch:1]1[c:2][c:3][ch:4][c:5][c:6]1>>[o:1]1[c:2][c:3][C:4](=O)[c:5][c:6]1","c1ccc(-c2ccc3cc(-c4ccccc4)ccc3c2)cc1",3,3],["O=c1ccoc(-c2ccc3cc(-c4cc(=O)cco4)ccc3c2)c1","[ch:1]1[c:2][c:3][ch:4][c:5][c:6]1>>[o:1]1[c:2][c:3][C:4](=O)[c:5][c:6]1","c1ccc(-c2ccc3cc(-c4ccccc4)ccc3c2)cc1",3,3],["O=c1ccocc1-c1ccc2cc(-c3coccc3=O)ccc2c1","[ch:1]1[c:2][c:3][ch:4][c:5][c:6]1>>[o:1]1[c:2][c:3][C:4](=O)[c:5][c:6]1","c1ccc(-c2ccc3cc(-c4ccccc4)ccc3c2)cc1",3,3],["O=c1cc(-c2ccccc2)occ1C=Cc1coc(-c2ccccc2)cc1=O","[cH&r6,CH&r5:1]>>[#6:1](-[c]1[ch]ccc[ch]1)","O=c1ccocc1C=Cc1coccc1=O",3,3],["O=c1c(C=Cc2cocc(-c3ccccc3)c2=O)cocc1-c1ccccc1","[cH&r6,CH&r5:1]>>[#6:1](-[c]1[ch]ccc[ch]1)","O=c1ccocc1C=Cc1coccc1=O",3,3],["O=c1ccoc(-c2ccccc2)c1C=Cc1c(-c2ccccc2)occc1=O","[cH&r6,CH&r5:1]>>[#6:1](-[c]1[ch]ccc[ch]1)","O=c1ccocc1C=Cc1coccc1=O",3,3],["O=c1c(C=Cc2coc3ccccc3c2=O)coc2ccccc12","[cH&r6:1][cH&r6:2]>>[c:1]2cccc[c:2]2","O=c1ccocc1C=Cc1coccc1=O",3,3],["C(=Cc1ccccc1)c1ccccc1","[o:1][c:2][c:3][c:4](=O)>>[ch:1][c:2][c:3][ch:4]","O=c1ccocc1C=Cc1coccc1=O",3,3],["O=c1cc[nH]cc1C=Cc1c[nH]ccc1=O","[o:1]>>[nH:1]","O=c1ccocc1C=Cc1coccc1=O",3,3],["C(=CC1=CC(c2ccccc2)=CC1)C1=CC(c2ccccc2)=CC1","[cH&r6,CH&r5:1]>>[#6:1](-[c]1[ch]ccc[ch]1)","C1=CCC(C=CC2=CC=CC2)=C1",3,3],["C(=CC1=CC=C(c2ccccc2)C1)C1=CC=C(c2ccccc2)C1","[cH&r6,CH&r5:1]>>[#6:1](-[c]1[ch]ccc[ch]1)","C1=CCC(C=CC2=CC=CC2)=C1",3,3],["C1=CC(c2ccccc2)=C(C=CC2=C(c3ccccc3)C=CC2)C1","[cH&r6,CH&r5:1]>>[#6:1](-[c]1[ch]ccc[ch]1)","C1=CCC(C=CC2=CC=CC2)=C1",3,3],["C(=Cc1ccccc1)c1ccccc1","[CH2:0]1[c,C:1]-,=,:[c,C:2]-,=,:[c,C:3]-,=,:[c,C:4]1>>[ch:0]1c[c:1][c:2][c:3][c:4]1","C1=CCC(C=CC2=CC=CC2)=C1",3,3],["C1=CC(=C2C=CC=C2C=CC2=CC=CC2=C2C=CC=C2)C=C1","[r5:1][CH2r5:2][r5:3]>>[r5:1][C:2](=C1cccc1)[r5:3]","C1=CCC(C=CC2=CC=CC2)=C1",3,3],["C(=Cc1ccco1)c1ccco1","[#6H2r5:1]>>[O:1]","C1=CCC(C=CC2=CC=CC2)=C1",3,3],["C(=Cc1cccs1)c1cccs1","[#6H2r5:1]>>[S:1]","C1=CCC(C=CC2=CC=CC2)=C1",3,3],["C(=Cc1ccc[nH]1)c1ccc[nH]1","[#6H2r5:1]>>[NH:1]","C1=CCC(C=CC2=CC=CC2)=C1",3,3],["C(=CC1=CC=NC1)C1=CC=NC1","[chr5,CH1r5:1]>>[n:1]","C1=CCC(C=CC2=CC=CC2)=C1",3,3],["C1=CN=C(C=CC2=NC=CC2)C1","[chr5,CH1r5:1]>>[n:1]","C1=CCC(C=CC2=CC=CC2)=C1",3,3],["C(=CC1=CN=CC1)C1=CN=CC1","[chr5,CH1r5:1]>>[n:1]","C1=CCC(C=CC2=CC=CC2)=C1",3,3],["c1ccc(-c2ccc(-c3ccc(-c4ccccc4)cc3)cc2)cc1","[cH&r6,CH&r5:1]>>[#6:1](-[c]1[ch]ccc[ch]1)","c1ccc(-c2ccc(-c3ccccc3)cc2)cc1",3,3],["c1ccc(-c2ccccc2)cc1","[c&r6,C&r5:1](-[c]1[ch]ccc[ch]1)>>[*:1]","c1ccc(-c2ccc(-c3ccccc3)cc2)cc1",3,3],["c1ccccc1","[c&r6,C&r5:1](-[c]1[ch]ccc[ch]1)>>[*:1]","c1ccc(-c2ccc(-c3ccccc3)cc2)cc1",3,3],["c1ccc(-c2ccc(-c3ccccc3)c3ccccc23)cc1","[cH&r6:1][cH&r6:2]>>[c:1]2cccc[c:2]2","c1ccc(-c2ccc(-c3ccccc3)cc2)cc1",3,3],["C1=CCC(c2ccc(C3=CC=CC3)cc2)=C1","[c:0]1[ch:1][ch][c:3][c!r5:4][c!r5:5]1>>[c:0]1[CH2:1][c:3][c:4][c:5]1","c1ccc(-c2ccc(-c3ccccc3)cc2)cc1",3,3],["C1=C(c2ccccc2)CC(c2ccccc2)=C1","[c:0]1[ch:1][ch][c:3][c!r5:4][c!r5:5]1>>[c:0]1[CH2:1][c:3][c:4][c:5]1","c1ccc(-c2ccc(-c3ccccc3)cc2)cc1",3,3],["C1=CC(c2ccc(C3=CCC=C3)cc2)=CC1","[c:0]1[ch:1][ch][c:3][c!r5:4][c!r5:5]1>>[c:0]1[CH2:1][c:3][c:4][c:5]1","c1ccc(-c2ccc(-c3ccccc3)cc2)cc1",3,3],["c1ccc(-c2ccc(-c3ccccc3)nn2)cc1","[ch&r6:0]>>[nr6:0]","c1ccc(-c2ccc(-c3ccccc3)cc2)cc1",3,3],["c1ccc(-c2cnc(-c3ccccc3)cn2)cc1","[ch&r6:0]>>[nr6:0]","c1ccc(-c2ccc(-c3ccccc3)cc2)cc1",3,3],["c1cncc(-c2ccc(-c3cccnc3)cc2)c1","[ch&r6:0]>>[nr6:0]","c1ccc(-c2ccc(-c3ccccc3)cc2)cc1",3,3],["c1cc(-c2ccc(-c3ccncc3)cc2)ccn1","[ch&r6:0]>>[nr6:0]","c1ccc(-c2ccc(-c3ccccc3)cc2)cc1",3,3],["c1ccc(-c2ccc(-c3ccccn3)cc2)nc1","[ch&r6:0]>>[nr6:0]","c1ccc(-c2ccc(-c3ccccc3)cc2)cc1",3,3],["O=c1cccc(-c2ccc(-c3cccc(=O)o3)cc2)o1","[c:1]1[c:2][ch:3][ch:4][c:5][c:6]1>>[c:1]1[c:2][o:3][c:4](=O)[c:5][c:6]1","c1ccc(-c2ccc(-c3ccccc3)cc2)cc1",3,3],["O=c1cc(-c2ccc(-c3ccoc(=O)c3)cc2)cco1","[c:1]1[c:2][ch:3][ch:4][c:5][c:6]1>>[c:1]1[c:2][o:3][c:4](=O)[c:5][c:6]1","c1ccc(-c2ccc(-c3ccccc3)cc2)cc1",3,3],["O=c1occcc1-c1ccc(-c2cccoc2=O)cc1","[c:1]1[c:2][ch:3][ch:4][c:5][c:6]1>>[c:1]1[c:2][o:3][c:4](=O)[c:5][c:6]1","c1ccc(-c2ccc(-c3ccccc3)cc2)cc1",3,3],["O=c1ccc(-c2ccc(-c3ccc(=O)oc3)cc2)co1","[c:1]1[c:2][ch:3][ch:4][c:5][c:6]1>>[c:1]1[c:2][o:3][c:4](=O)[c:5][c:6]1","c1ccc(-c2ccc(-c3ccccc3)cc2)cc1",3,3],["O=c1ccoc(-c2ccc(-c3cc(=O)cco3)cc2)c1","[ch:1]1[c:2][c:3][ch:4][c:5][c:6]1>>[o:1]1[c:2][c:3][C:4](=O)[c:5][c:6]1","c1ccc(-c2ccc(-c3ccccc3)cc2)cc1",3,3],["O=c1ccocc1-c1ccc(-c2coccc2=O)cc1","[ch:1]1[c:2][c:3][ch:4][c:5][c:6]1>>[o:1]1[c:2][c:3][C:4](=O)[c:5][c:6]1","c1ccc(-c2ccc(-c3ccccc3)cc2)cc1",3,3],["c1ccc(-c2cc3nccnc3cc2-c2ccccc2)cc1","[cH&r6,CH&r5:1]>>[#6:1](-[c]1[ch]ccc[ch]1)","c1ccc2nccnc2c1",3,3],["c1ccc(-c2ccc(-c3ccccc3)c3nccnc23)cc1","[cH&r6,CH&r5:1]>>[#6:1](-[c]1[ch]ccc[ch]1)","c1ccc2nccnc2c1",3,3],["c1ccc(-c2nc3ccccc3nc2-c2ccccc2)cc1","[cH&r6,CH&r5:1]>>[#6:1](-[c]1[ch]ccc[ch]1)","c1ccc2nccnc2c1",3,3],["c1ccc2c(c1)c1ccccc1c1nccnc21","[cH&r6:1][cH&r6:2]>>[c:1]2cccc[c:2]2","c1ccc2nccnc2c1",3,3],["c1ccc2nc3ccccc3nc2c1","[cH&r6:1][cH&r6:2]>>[c:1]2cccc[c:2]2","c1ccc2nccnc2c1",3,3],["c1ccc2cc3nccnc3cc2c1","[cH&r6:1][cH&r6:2]>>[c:1]2cccc[c:2]2","c1ccc2nccnc2c1",3,3],["c1cnccn1","[r6:0][c:1]2[ch][ch][ch][ch][c:2]2[r6:3]>>[*:0][c:1][c:2][*:3]","c1ccc2nccnc2c1",3,3],["C1=c2nccnc2=CC1","[c:0]1[ch:1][ch][c:3][c!r5:4][c!r5:5]1>>[c:0]1[CH2:1][c:3][c:4][c:5]1","c1ccc2nccnc2c1",3,3],["C(=Cc1ccc(C=Cc2ccccc2)c2nccnc12)c1ccccc1","[ch&r6,CH1&r5:1]>>[*:1](-C=C-c1ccccc1)","c1ccc2nccnc2c1",3,3],["C(=Cc1cc2nccnc2cc1C=Cc1ccccc1)c1ccccc1","[ch&r6,CH1&r5:1]>>[*:1](-C=C-c1ccccc1)","c1ccc2nccnc2c1",3,3],["C(=Cc1nc2ccccc2nc1C=Cc1ccccc1)c1ccccc1","[ch&r6,CH1&r5:1]>>[*:1](-C=C-c1ccccc1)","c1ccc2nccnc2c1",3,3],["C(#Cc1cc2nccnc2cc1C#Cc1ccccc1)c1ccccc1","[ch&r6,CH1&r5:1]>>[*:1](-C#C-c1ccccc1)","c1ccc2nccnc2c1",3,3],["C(#Cc1nc2ccccc2nc1C#Cc1ccccc1)c1ccccc1","[ch&r6,CH1&r5:1]>>[*:1](-C#C-c1ccccc1)","c1ccc2nccnc2c1",3,3],["C(#Cc1ccc(C#Cc2ccccc2)c2nccnc12)c1ccccc1","[ch&r6,CH1&r5:1]>>[*:1](-C#C-c1ccccc1)","c1ccc2nccnc2c1",3,3],["c1ccc2nnnnc2c1","[ch&r6:0]>>[nr6:0]","c1ccc2nccnc2c1",3,3],["c1cnc2nccnc2n1","[ch&r6:0]>>[nr6:0]","c1ccc2nccnc2c1",3,3],["c1cnc2cnncc2n1","[ch&r6:0]>>[nr6:0]","c1ccc2nccnc2c1",3,3],["c1ccc2ccccc2c1","[nr6:0]>>[ch&r6:0]","c1ccc2nccnc2c1",3,3],["c1ccc(Nc2nc3ccccc3nc2Nc2ccccc2)cc1","[ch&r6,CH1&r5:1]>>[*:1](-N-c1ccccc1)","c1ccc2nccnc2c1",3,3],["c1ccc(Nc2cc3nccnc3cc2Nc2ccccc2)cc1","[ch&r6,CH1&r5:1]>>[*:1](-N-c1ccccc1)","c1ccc2nccnc2c1",3,3],["c1ccc(Nc2ccc(Nc3ccccc3)c3nccnc23)cc1","[ch&r6,CH1&r5:1]>>[*:1](-N-c1ccccc1)","c1ccc2nccnc2c1",3,3],["C1=CC(Nc2cccc3cccc(NC4=CCC=C4)c23)=CC1","[c:0]1[ch:1][ch][c:3][c!r5:4][c!r5:5]1>>[c:0]1[CH2:1][c:3][c:4][c:5]1","c1ccc(Nc2cccc3cccc(Nc4ccccc4)c23)cc1",3,3],["C1=CCC(Nc2cccc3cccc(NC4=CC=CC4)c23)=C1","[c:0]1[ch:1][ch][c:3][c!r5:4][c!r5:5]1>>[c:0]1[CH2:1][c:3][c:4][c:5]1","c1ccc(Nc2cccc3cccc(Nc4ccccc4)c23)cc1",3,3],["c1ccc(Nc2cccc3cccc(Nc4ccccn4)c23)nc1","[ch&r6:0]>>[nr6:0]","c1ccc(Nc2cccc3cccc(Nc4ccccc4)c23)cc1",3,3],["c1ccc(Nc2cncc3cncc(Nc4ccccc4)c23)cc1","[ch&r6:0]>>[nr6:0]","c1ccc(Nc2cccc3cccc(Nc4ccccc4)c23)cc1",3,3],["c1cc(Nc2ccncc2)c2c(Nc3ccncc3)cccc2c1","[ch&r6:0]>>[nr6:0]","c1ccc(Nc2cccc3cccc(Nc4ccccc4)c23)cc1",3,3],["c1cncc(Nc2cccc3cccc(Nc4cccnc4)c23)c1","[ch&r6:0]>>[nr6:0]","c1ccc(Nc2cccc3cccc(Nc4ccccc4)c23)cc1",3,3],["c1ccc(Nc2ccnc3nccc(Nc4ccccc4)c23)cc1","[ch&r6:0]>>[nr6:0]","c1ccc(Nc2cccc3cccc(Nc4ccccc4)c23)cc1",3,3],["c1ccc(Nc2nccc3ccnc(Nc4ccccc4)c23)cc1","[ch&r6:0]>>[nr6:0]","c1ccc(Nc2cccc3cccc(Nc4ccccc4)c23)cc1",3,3],["c1ccc2ccccc2c1","[c&r6,C&r5:1](-[N!R]-c1ccccc1)>>[*:1]","c1ccc(Nc2cccc3cccc(Nc4ccccc4)c23)cc1",3,3],["c1ccccc1","[c&r6,C&r5:1](-[N!R]-c1ccccc1)>>[*:1]","c1ccc(Nc2cccc3cccc(Nc4ccccc4)c23)cc1",3,3],["C(=Cc1ccccc1)c1ccccc1","[c&r6,C&r5:1](-[c]1[ch]ccc[ch]1)>>[*:1]","C(=Cc1cccc(-c2cccc(C=Cc3ccccc3)c2)c1)c1ccccc1",3,3],["C(=Cc1ccccc1)C1=CCC(C2=CC(C=Cc3ccccc3)=CC2)=C1","[c:0]1[ch:1][ch][c:3][c!r5:4][c!r5:5]1>>[c:0]1[CH2:1][c:3][c:4][c:5]1","C(=Cc1cccc(-c2cccc(C=Cc3ccccc3)c2)c1)c1ccccc1",3,3],["C1=CCC(C=Cc2cccc(-c3cccc(C=CC4=CC=CC4)c3)c2)=C1","[c:0]1[ch:1][ch][c:3][c!r5:4][c!r5:5]1>>[c:0]1[CH2:1][c:3][c:4][c:5]1","C(=Cc1cccc(-c2cccc(C=Cc3ccccc3)c2)c1)c1ccccc1",3,3],["C(=Cc1ccccc1)C1=CC(C2=CCC(C=Cc3ccccc3)=C2)=CC1","[c:0]1[ch:1][ch][c:3][c!r5:4][c!r5:5]1>>[c:0]1[CH2:1][c:3][c:4][c:5]1","C(=Cc1cccc(-c2cccc(C=Cc3ccccc3)c2)c1)c1ccccc1",3,3],["C1=CC(C=Cc2cccc(-c3cccc(C=CC4=CCC=C4)c3)c2)=CC1","[c:0]1[ch:1][ch][c:3][c!r5:4][c!r5:5]1>>[c:0]1[CH2:1][c:3][c:4][c:5]1","C(=Cc1cccc(-c2cccc(C=Cc3ccccc3)c2)c1)c1ccccc1",3,3],["c1ccc(-c2ccccc2)cc1","[c&r6,C&r5:1](-[C!R]=[C!R]-c1ccccc1)>>[ch&r6,CH1&r5:1]","C(=Cc1cccc(-c2cccc(C=Cc3ccccc3)c2)c1)c1ccccc1",3,3],["c1ccccc1","[c&r6,C&r5:1](-[C!R]=[C!R]-c1ccccc1)>>[ch&r6,CH1&r5:1]","C(=Cc1cccc(-c2cccc(C=Cc3ccccc3)c2)c1)c1ccccc1",3,3],["C(=Cc1cccc(-c2cccc(C=Cc3ccccc3)n2)n1)c1ccccc1","[ch&r6:0]>>[nr6:0]","C(=Cc1cccc(-c2cccc(C=Cc3ccccc3)c2)c1)c1ccccc1",3,3],["C(=Cc1cncc(-c2cncc(C=Cc3ccccc3)c2)c1)c1ccccc1","[ch&r6:0]>>[nr6:0]","C(=Cc1cccc(-c2cccc(C=Cc3ccccc3)c2)c1)c1ccccc1",3,3],["C(=Cc1ccnc(-c2cc(C=Cc3ccccc3)ccn2)c1)c1ccccc1","[ch&r6:0]>>[nr6:0]","C(=Cc1cccc(-c2cccc(C=Cc3ccccc3)c2)c1)c1ccccc1",3,3],["C(=Cc1ccccn1)c1cccc(-c2cccc(C=Cc3ccccn3)c2)c1","[ch&r6:0]>>[nr6:0]","C(=Cc1cccc(-c2cccc(C=Cc3ccccc3)c2)c1)c1ccccc1",3,3],["C(=Cc1cccc(-c2cccc(C=Cc3ccncc3)c2)c1)c1ccncc1","[ch&r6:0]>>[nr6:0]","C(=Cc1cccc(-c2cccc(C=Cc3ccccc3)c2)c1)c1ccccc1",3,3],["C(=Cc1cc(-c2ccnc(C=Cc3ccccc3)c2)ccn1)c1ccccc1","[ch&r6:0]>>[nr6:0]","C(=Cc1cccc(-c2cccc(C=Cc3ccccc3)c2)c1)c1ccccc1",3,3],["C(=Cc1cccc(-c2cccc(C=Cc3cccnc3)c2)c1)c1cccnc1","[ch&r6:0]>>[nr6:0]","C(=Cc1cccc(-c2cccc(C=Cc3ccccc3)c2)c1)c1ccccc1",3,3],["O=c1occ(-c2coc(=O)c(C=Cc3ccccc3)c2)cc1C=Cc1ccccc1","[c:1]1[c:2][ch:3][ch:4][c:5][c:6]1>>[c:1]1[c:2][o:3][c:4](=O)[c:5][c:6]1","C(=Cc1cccc(-c2cccc(C=Cc3ccccc3)c2)c1)c1ccccc1",3,3],["O=c1ccc(C=Cc2cccc(-c3cccc(C=Cc4ccc(=O)oc4)c3)c2)co1","[c:1]1[c:2][ch:3][ch:4][c:5][c:6]1>>[c:1]1[c:2][o:3][c:4](=O)[c:5][c:6]1","C(=Cc1cccc(-c2cccc(C=Cc3ccccc3)c2)c1)c1ccccc1",3,3],["O=c1cc(C=Cc2ccccc2)cc(-c2cc(C=Cc3ccccc3)cc(=O)o2)o1","[c:1]1[c:2][ch:3][ch:4][c:5][c:6]1>>[c:1]1[c:2][o:3][c:4](=O)[c:5][c:6]1","C(=Cc1cccc(-c2cccc(C=Cc3ccccc3)c2)c1)c1ccccc1",3,3],["O=c1occ(C=Cc2ccccc2)cc1-c1cc(C=Cc2ccccc2)coc1=O","[c:1]1[c:2][ch:3][ch:4][c:5][c:6]1>>[c:1]1[c:2][o:3][c:4](=O)[c:5][c:6]1","C(=Cc1cccc(-c2cccc(C=Cc3ccccc3)c2)c1)c1ccccc1",3,3],["O=c1cc(-c2cc(C=Cc3ccccc3)oc(=O)c2)cc(C=Cc2ccccc2)o1","[c:1]1[c:2][ch:3][ch:4][c:5][c:6]1>>[c:1]1[c:2][o:3][c:4](=O)[c:5][c:6]1","C(=Cc1cccc(-c2cccc(C=Cc3ccccc3)c2)c1)c1ccccc1",3,3],["O=c1occcc1C=Cc1cccc(-c2cccc(C=Cc3cccoc3=O)c2)c1","[c:1]1[c:2][ch:3][ch:4][c:5][c:6]1>>[c:1]1[c:2][o:3][c:4](=O)[c:5][c:6]1","C(=Cc1cccc(-c2cccc(C=Cc3ccccc3)c2)c1)c1ccccc1",3,3],["O=c1cccc(C=Cc2cccc(-c3cccc(C=Cc4cccc(=O)o4)c3)c2)o1","[c:1]1[c:2][ch:3][ch:4][c:5][c:6]1>>[c:1]1[c:2][o:3][c:4](=O)[c:5][c:6]1","C(=Cc1cccc(-c2cccc(C=Cc3ccccc3)c2)c1)c1ccccc1",3,3],["O=c1cc(C=Cc2cccc(-c3cccc(C=Cc4ccoc(=O)c4)c3)c2)cco1","[c:1]1[c:2][ch:3][ch:4][c:5][c:6]1>>[c:1]1[c:2][o:3][c:4](=O)[c:5][c:6]1","C(=Cc1cccc(-c2cccc(C=Cc3ccccc3)c2)c1)c1ccccc1",3,3],["O=c1ccocc1C=Cc1cccc(-c2cccc(C=Cc3coccc3=O)c2)c1","[ch:1]1[c:2][c:3][ch:4][c:5][c:6]1>>[o:1]1[c:2][c:3][C:4](=O)[c:5][c:6]1","C(=Cc1cccc(-c2cccc(C=Cc3ccccc3)c2)c1)c1ccccc1",3,3],["O=c1c(C=Cc2ccccc2)cocc1-c1cocc(C=Cc2ccccc2)c1=O","[ch:1]1[c:2][c:3][ch:4][c:5][c:6]1>>[o:1]1[c:2][c:3][C:4](=O)[c:5][c:6]1","C(=Cc1cccc(-c2cccc(C=Cc3ccccc3)c2)c1)c1ccccc1",3,3],["O=c1cc(C=Cc2ccccc2)oc(-c2cc(=O)cc(C=Cc3ccccc3)o2)c1","[ch:1]1[c:2][c:3][ch:4][c:5][c:6]1>>[o:1]1[c:2][c:3][C:4](=O)[c:5][c:6]1","C(=Cc1cccc(-c2cccc(C=Cc3ccccc3)c2)c1)c1ccccc1",3,3],["O=c1ccoc(C=Cc2cccc(-c3cccc(C=Cc4cc(=O)cco4)c3)c2)c1","[ch:1]1[c:2][c:3][ch:4][c:5][c:6]1>>[o:1]1[c:2][c:3][C:4](=O)[c:5][c:6]1","C(=Cc1cccc(-c2cccc(C=Cc3ccccc3)c2)c1)c1ccccc1",3,3],["C1=CCC(Nc2ccc3cc(NC4=CC=CC4)ccc3c2)=C1","[c:0]1[ch:1][ch][c:3][c!r5:4][c!r5:5]1>>[c:0]1[CH2:1][c:3][c:4][c:5]1","c1ccc(Nc2ccc3cc(Nc4ccccc4)ccc3c2)cc1",3,3],["C1=CC(Nc2ccc3cc(NC4=CCC=C4)ccc3c2)=CC1","[c:0]1[ch:1][ch][c:3][c!r5:4][c!r5:5]1>>[c:0]1[CH2:1][c:3][c:4][c:5]1","c1ccc(Nc2ccc3cc(Nc4ccccc4)ccc3c2)cc1",3,3],["c1ccc(Nc2cnc3cc(Nc4ccccc4)cnc3c2)cc1","[ch&r6:0]>>[nr6:0]","c1ccc(Nc2ccc3cc(Nc4ccccc4)ccc3c2)cc1",3,3],["c1ccc(Nc2ccc3nc(Nc4ccccc4)ccc3n2)cc1","[ch&r6:0]>>[nr6:0]","c1ccc(Nc2ccc3cc(Nc4ccccc4)ccc3c2)cc1",3,3],["c1cc(Nc2ccc3cc(Nc4ccncc4)ccc3c2)ccn1","[ch&r6:0]>>[nr6:0]","c1ccc(Nc2ccc3cc(Nc4ccccc4)ccc3c2)cc1",3,3],["c1ccc(Nc2ccc3cc(Nc4ccccn4)ccc3c2)nc1","[ch&r6:0]>>[nr6:0]","c1ccc(Nc2ccc3cc(Nc4ccccc4)ccc3c2)cc1",3,3],["c1ccc(Nc2cc3cnc(Nc4ccccc4)cc3cn2)cc1","[ch&r6:0]>>[nr6:0]","c1ccc(Nc2ccc3cc(Nc4ccccc4)ccc3c2)cc1",3,3],["c1cncc(Nc2ccc3cc(Nc4cccnc4)ccc3c2)c1","[ch&r6:0]>>[nr6:0]","c1ccc(Nc2ccc3cc(Nc4ccccc4)ccc3c2)cc1",3,3],["c1ccc2ccccc2c1","[c&r6,C&r5:1](-[N!R]-c1ccccc1)>>[*:1]","c1ccc(Nc2ccc3cc(Nc4ccccc4)ccc3c2)cc1",3,3],["c1ccccc1","[c&r6,C&r5:1](-[N!R]-c1ccccc1)>>[*:1]","c1ccc(Nc2ccc3cc(Nc4ccccc4)ccc3c2)cc1",3,3],["C(#Cc1cc2ccccc2cc1C#Cc1ccccc1)c1ccccc1","[cH&r6:1][cH&r6:2]>>[c:1]2cccc[c:2]2","C(#Cc1ccccc1C#Cc1ccccc1)c1ccccc1",3,3],["C(#Cc1ccccc1C#CC1=CCC=C1)C1=CCC=C1","[c:0]1[ch:1][ch][c:3][c!r5:4][c!r5:5]1>>[c:0]1[CH2:1][c:3][c:4][c:5]1","C(#Cc1ccccc1C#Cc1ccccc1)c1ccccc1",3,3],["C(#Cc1ccccc1C#CC1=CC=CC1)C1=CC=CC1","[c:0]1[ch:1][ch][c:3][c!r5:4][c!r5:5]1>>[c:0]1[CH2:1][c:3][c:4][c:5]1","C(#Cc1ccccc1C#Cc1ccccc1)c1ccccc1",3,3],["C(#Cc1ccccc1)C1=CCC=C1C#Cc1ccccc1","[c:0]1[ch:1][ch][c:3][c!r5:4][c!r5:5]1>>[c:0]1[CH2:1][c:3][c:4][c:5]1","C(#Cc1ccccc1C#Cc1ccccc1)c1ccccc1",3,3],["C(#Cc1ccccc1)c1ccccc1","[c&r6,C&r5:1](-C#C-c1ccccc1)>>[ch&r6,CH1&r5:1]","C(#Cc1ccccc1C#Cc1ccccc1)c1ccccc1",3,3],["c1ccccc1","[c&r6,C&r5:1](-C#C-c1ccccc1)>>[ch&r6,CH1&r5:1]","C(#Cc1ccccc1C#Cc1ccccc1)c1ccccc1",3,3],["C(#Cc1ccccc1C#Cc1ccncc1)c1ccncc1","[ch&r6:0]>>[nr6:0]","C(#Cc1ccccc1C#Cc1ccccc1)c1ccccc1",3,3],["C(#Cc1nccnc1C#Cc1ccccc1)c1ccccc1","[ch&r6:0]>>[nr6:0]","C(#Cc1ccccc1C#Cc1ccccc1)c1ccccc1",3,3],["C(#Cc1ccccc1C#Cc1ccccn1)c1ccccn1","[ch&r6:0]>>[nr6:0]","C(#Cc1ccccc1C#Cc1ccccc1)c1ccccc1",3,3],["C(#Cc1cnncc1C#Cc1ccccc1)c1ccccc1","[ch&r6:0]>>[nr6:0]","C(#Cc1ccccc1C#Cc1ccccc1)c1ccccc1",3,3],["C(#Cc1ccccc1C#Cc1cccnc1)c1cccnc1","[ch&r6:0]>>[nr6:0]","C(#Cc1ccccc1C#Cc1ccccc1)c1ccccc1",3,3],["O=c1cccc(C#Cc2ccccc2C#Cc2cccc(=O)o2)o1","[c:1]1[c:2][ch:3][ch:4][c:5][c:6]1>>[c:1]1[c:2][o:3][c:4](=O)[c:5][c:6]1","C(#Cc1ccccc1C#Cc1ccccc1)c1ccccc1",3,3],["O=c1occcc1C#Cc1ccccc1C#Cc1cccoc1=O","[c:1]1[c:2][ch:3][ch:4][c:5][c:6]1>>[c:1]1[c:2][o:3][c:4](=O)[c:5][c:6]1","C(#Cc1ccccc1C#Cc1ccccc1)c1ccccc1",3,3],["O=c1cc(C#Cc2ccccc2C#Cc2ccoc(=O)c2)cco1","[c:1]1[c:2][ch:3][ch:4][c:5][c:6]1>>[c:1]1[c:2][o:3][c:4](=O)[c:5][c:6]1","C(#Cc1ccccc1C#Cc1ccccc1)c1ccccc1",3,3],["O=c1ccc(C#Cc2ccccc2C#Cc2ccc(=O)oc2)co1","[c:1]1[c:2][ch:3][ch:4][c:5][c:6]1>>[c:1]1[c:2][o:3][c:4](=O)[c:5][c:6]1","C(#Cc1ccccc1C#Cc1ccccc1)c1ccccc1",3,3],["O=c1ccocc1C#Cc1ccccc1C#Cc1coccc1=O","[ch:1]1[c:2][c:3][ch:4][c:5][c:6]1>>[o:1]1[c:2][c:3][C:4](=O)[c:5][c:6]1","C(#Cc1ccccc1C#Cc1ccccc1)c1ccccc1",3,3],["O=c1ccoc(C#Cc2ccccc2C#Cc2cc(=O)cco2)c1","[ch:1]1[c:2][c:3][ch:4][c:5][c:6]1>>[o:1]1[c:2][c:3][C:4](=O)[c:5][c:6]1","C(#Cc1ccccc1C#Cc1ccccc1)c1ccccc1",3,3],["c1ccc(-c2cccnc2Nc2ncccc2-c2ccccc2)cc1","[cH&r6,CH&r5:1]>>[#6:1](-[c]1[ch]ccc[ch]1)","c1ccc(Nc2ccccn2)nc1",3,3],["c1ccc(-c2ccc(Nc3ccc(-c4ccccc4)cn3)nc2)cc1","[cH&r6,CH&r5:1]>>[#6:1](-[c]1[ch]ccc[ch]1)","c1ccc(Nc2ccccn2)nc1",3,3],["c1ccc(-c2cccc(Nc3cccc(-c4ccccc4)n3)n2)cc1","[cH&r6,CH&r5:1]>>[#6:1](-[c]1[ch]ccc[ch]1)","c1ccc(Nc2ccccn2)nc1",3,3],["c1ccc(-c2ccnc(Nc3cc(-c4ccccc4)ccn3)c2)cc1","[cH&r6,CH&r5:1]>>[#6:1](-[c]1[ch]ccc[ch]1)","c1ccc(Nc2ccccn2)nc1",3,3],["c1ccc2cc(Nc3cc4ccccc4cn3)ncc2c1","[cH&r6:1][cH&r6:2]>>[c:1]2cccc[c:2]2","c1ccc(Nc2ccccn2)nc1",3,3],["c1ccc2nc(Nc3ccc4ccccc4n3)ccc2c1","[cH&r6:1][cH&r6:2]>>[c:1]2cccc[c:2]2","c1ccc(Nc2ccccn2)nc1",3,3],["c1ccc2c(Nc3nccc4ccccc34)nccc2c1","[cH&r6:1][cH&r6:2]>>[c:1]2cccc[c:2]2","c1ccc(Nc2ccccn2)nc1",3,3],["c1ccc(Nc2ccccc2)cc1","[nr6:0]>>[ch&r6:0]","c1ccc(Nc2ccccn2)nc1",3,3],["c1ccc(N(c2ccccn2)c2ccccn2)cc1","[r:1][NH!R:2][r:3]>>[r:1][N:2](-c1ccccc1)[r:3]","c1ccc(Nc2ccccn2)nc1",3,3],["O=c1cc(C=CC2=CC=CC2)oc(C=CC2=CC=CC2)c1","[c:0]1[ch:1][ch][c:3][c!r5:4][c!r5:5]1>>[c:0]1[CH2:1][c:3][c:4][c:5]1","O=c1cc(C=Cc2ccccc2)oc(C=Cc2ccccc2)c1",3,3],["O=c1cc(C=CC2=CCC=C2)oc(C=CC2=CCC=C2)c1","[c:0]1[ch:1][ch][c:3][c!r5:4][c!r5:5]1>>[c:0]1[CH2:1][c:3][c:4][c:5]1","O=c1cc(C=Cc2ccccc2)oc(C=Cc2ccccc2)c1",3,3],["O=c1ccocc1","[c&r6,C&r5:1](-[C!R]=[C!R]-c1ccccc1)>>[ch&r6,CH1&r5:1]","O=c1cc(C=Cc2ccccc2)oc(C=Cc2ccccc2)c1",3,3],["O=c1cc(C=Cc2ccccn2)oc(C=Cc2ccccn2)c1","[ch&r6:0]>>[nr6:0]","O=c1cc(C=Cc2ccccc2)oc(C=Cc2ccccc2)c1",3,3],["O=c1cc(C=Cc2cccnc2)oc(C=Cc2cccnc2)c1","[ch&r6:0]>>[nr6:0]","O=c1cc(C=Cc2ccccc2)oc(C=Cc2ccccc2)c1",3,3],["O=c1cc(C=Cc2ccncc2)oc(C=Cc2ccncc2)c1","[ch&r6:0]>>[nr6:0]","O=c1cc(C=Cc2ccccc2)oc(C=Cc2ccccc2)c1",3,3],["O=c1nc(C=Cc2ccccc2)oc(C=Cc2ccccc2)n1","[ch&r6:0]>>[nr6:0]","O=c1cc(C=Cc2ccccc2)oc(C=Cc2ccccc2)c1",3,3],["C(=Cc1cccc(C=Cc2ccccc2)c1)c1ccccc1","[o:1][c:2][c:3][c:4](=O)>>[ch:1][c:2][c:3][ch:4]","O=c1cc(C=Cc2ccccc2)oc(C=Cc2ccccc2)c1",3,3],["O=c1cc(C=Cc2ccccc2)[nH]c(C=Cc2ccccc2)c1","[o:1]>>[nH:1]","O=c1cc(C=Cc2ccccc2)oc(C=Cc2ccccc2)c1",3,3],["O=c1oc(-c2ccccc2)ccc1C=Cc1ccc(-c2ccccc2)oc1=O","[cH&r6,CH&r5:1]>>[#6:1](-[c]1[ch]ccc[ch]1)","O=c1occcc1C=Cc1cccoc1=O",3,3],["O=c1occ(-c2ccccc2)cc1C=Cc1cc(-c2ccccc2)coc1=O","[cH&r6,CH&r5:1]>>[#6:1](-[c]1[ch]ccc[ch]1)","O=c1occcc1C=Cc1cccoc1=O",3,3],["O=c1occc(-c2ccccc2)c1C=Cc1c(-c2ccccc2)ccoc1=O","[cH&r6,CH&r5:1]>>[#6:1](-[c]1[ch]ccc[ch]1)","O=c1occcc1C=Cc1cccoc1=O",3,3],["O=c1oc2ccccc2cc1C=Cc1cc2ccccc2oc1=O","[cH&r6:1][cH&r6:2]>>[c:1]2cccc[c:2]2","O=c1occcc1C=Cc1cccoc1=O",3,3],["O=c1occ2ccccc2c1C=Cc1c(=O)occ2ccccc12","[cH&r6:1][cH&r6:2]>>[c:1]2cccc[c:2]2","O=c1occcc1C=Cc1cccoc1=O",3,3],["C(=Cc1ccccc1)c1ccccc1","[o:1][c:2](=O)>>[ch:1][ch:2]","O=c1occcc1C=Cc1cccoc1=O",3,3],["O=c1[nH]cccc1C=Cc1ccc[nH]c1=O","[o:1]>>[nH:1]","O=c1occcc1C=Cc1cccoc1=O",3,3],["C(#Cc1cccc(C#Cc2ccccc2)c1)c1ccccc1","[c&r6,C&r5:1](-[c]1[ch]ccc[ch]1)>>[*:1]","C(#Cc1cc(C#Cc2ccccc2)cc(-c2ccccc2)c1)c1ccccc1",3,3],["c1ccccc1","[c&r6,C&r5:1](-[c]1[ch]ccc[ch]1)>>[*:1]","C(#Cc1cc(C#Cc2ccccc2)cc(-c2ccccc2)c1)c1ccccc1",3,3],["C(#Cc1cc(C#Cc2ccccc2)cc(C2=CC=CC2)c1)c1ccccc1","[c:0]1[ch:1][ch][c:3][c!r5:4][c!r5:5]1>>[c:0]1[CH2:1][c:3][c:4][c:5]1","C(#Cc1cc(C#Cc2ccccc2)cc(-c2ccccc2)c1)c1ccccc1",3,3],["C(#Cc1cc(C#Cc2ccccc2)cc(C2=CCC=C2)c1)c1ccccc1","[c:0]1[ch:1][ch][c:3][c!r5:4][c!r5:5]1>>[c:0]1[CH2:1][c:3][c:4][c:5]1","C(#Cc1cc(C#Cc2ccccc2)cc(-c2ccccc2)c1)c1ccccc1",3,3],["C(#Cc1cc(C#CC2=CCC=C2)cc(-c2ccccc2)c1)C1=CCC=C1","[c:0]1[ch:1][ch][c:3][c!r5:4][c!r5:5]1>>[c:0]1[CH2:1][c:3][c:4][c:5]1","C(#Cc1cc(C#Cc2ccccc2)cc(-c2ccccc2)c1)c1ccccc1",3,3],["C(#Cc1cc(C#CC2=CC=CC2)cc(-c2ccccc2)c1)C1=CC=CC1","[c:0]1[ch:1][ch][c:3][c!r5:4][c!r5:5]1>>[c:0]1[CH2:1][c:3][c:4][c:5]1","C(#Cc1cc(C#Cc2ccccc2)cc(-c2ccccc2)c1)c1ccccc1",3,3],["c1ccc(-c2ccccc2)cc1","[c&r6,C&r5:1](-C#C-c1ccccc1)>>[ch&r6,CH1&r5:1]","C(#Cc1cc(C#Cc2ccccc2)cc(-c2ccccc2)c1)c1ccccc1",3,3],["c1ccccc1","[c&r6,C&r5:1](-C#C-c1ccccc1)>>[ch&r6,CH1&r5:1]","C(#Cc1cc(C#Cc2ccccc2)cc(-c2ccccc2)c1)c1ccccc1",3,3],["C(#Cc1cc(C#Cc2ccncc2)cc(-c2ccccc2)c1)c1ccncc1","[ch&r6:0]>>[nr6:0]","C(#Cc1cc(C#Cc2ccccc2)cc(-c2ccccc2)c1)c1ccccc1",3,3],["C(#Cc1cc(C#Cc2ccccc2)cc(-c2cccnc2)c1)c1ccccc1","[ch&r6:0]>>[nr6:0]","C(#Cc1cc(C#Cc2ccccc2)cc(-c2ccccc2)c1)c1ccccc1",3,3],["C(#Cc1cc(-c2ccccc2)cc(C#Cc2ccccc2)n1)c1ccccc1","[ch&r6:0]>>[nr6:0]","C(#Cc1cc(C#Cc2ccccc2)cc(-c2ccccc2)c1)c1ccccc1",3,3],["C(#Cc1cc(C#Cc2ccccc2)nc(-c2ccccc2)n1)c1ccccc1","[ch&r6:0]>>[nr6:0]","C(#Cc1cc(C#Cc2ccccc2)cc(-c2ccccc2)c1)c1ccccc1",3,3],["C(#Cc1ccccn1)c1cc(C#Cc2ccccn2)cc(-c2ccccc2)c1","[ch&r6:0]>>[nr6:0]","C(#Cc1cc(C#Cc2ccccc2)cc(-c2ccccc2)c1)c1ccccc1",3,3],["C(#Cc1cc(C#Cc2cccnc2)cc(-c2ccccc2)c1)c1cccnc1","[ch&r6:0]>>[nr6:0]","C(#Cc1cc(C#Cc2ccccc2)cc(-c2ccccc2)c1)c1ccccc1",3,3],["C(#Cc1cc(C#Cc2ccccc2)cc(-c2ccccn2)c1)c1ccccc1","[ch&r6:0]>>[nr6:0]","C(#Cc1cc(C#Cc2ccccc2)cc(-c2ccccc2)c1)c1ccccc1",3,3],["C(#Cc1cc(C#Cc2ccccc2)cc(-c2ccncc2)c1)c1ccccc1","[ch&r6:0]>>[nr6:0]","C(#Cc1cc(C#Cc2ccccc2)cc(-c2ccccc2)c1)c1ccccc1",3,3],["O=c1cccc(-c2cc(C#Cc3ccccc3)cc(C#Cc3ccccc3)c2)o1","[c:1]1[c:2][ch:3][ch:4][c:5][c:6]1>>[c:1]1[c:2][o:3][c:4](=O)[c:5][c:6]1","C(#Cc1cc(C#Cc2ccccc2)cc(-c2ccccc2)c1)c1ccccc1",3,3],["O=c1cc(-c2cc(C#Cc3ccccc3)cc(C#Cc3ccccc3)c2)cco1","[c:1]1[c:2][ch:3][ch:4][c:5][c:6]1>>[c:1]1[c:2][o:3][c:4](=O)[c:5][c:6]1","C(#Cc1cc(C#Cc2ccccc2)cc(-c2ccccc2)c1)c1ccccc1",3,3],["O=c1cc(C#Cc2cc(C#Cc3ccoc(=O)c3)cc(-c3ccccc3)c2)cco1","[c:1]1[c:2][ch:3][ch:4][c:5][c:6]1>>[c:1]1[c:2][o:3][c:4](=O)[c:5][c:6]1","C(#Cc1cc(C#Cc2ccccc2)cc(-c2ccccc2)c1)c1ccccc1",3,3],["O=c1cccc(C#Cc2cc(C#Cc3cccc(=O)o3)cc(-c3ccccc3)c2)o1","[c:1]1[c:2][ch:3][ch:4][c:5][c:6]1>>[c:1]1[c:2][o:3][c:4](=O)[c:5][c:6]1","C(#Cc1cc(C#Cc2ccccc2)cc(-c2ccccc2)c1)c1ccccc1",3,3],["O=c1occcc1-c1cc(C#Cc2ccccc2)cc(C#Cc2ccccc2)c1","[c:1]1[c:2][ch:3][ch:4][c:5][c:6]1>>[c:1]1[c:2][o:3][c:4](=O)[c:5][c:6]1","C(#Cc1cc(C#Cc2ccccc2)cc(-c2ccccc2)c1)c1ccccc1",3,3],["O=c1ccc(C#Cc2cc(C#Cc3ccc(=O)oc3)cc(-c3ccccc3)c2)co1","[c:1]1[c:2][ch:3][ch:4][c:5][c:6]1>>[c:1]1[c:2][o:3][c:4](=O)[c:5][c:6]1","C(#Cc1cc(C#Cc2ccccc2)cc(-c2ccccc2)c1)c1ccccc1",3,3],["O=c1occcc1C#Cc1cc(C#Cc2cccoc2=O)cc(-c2ccccc2)c1","[c:1]1[c:2][ch:3][ch:4][c:5][c:6]1>>[c:1]1[c:2][o:3][c:4](=O)[c:5][c:6]1","C(#Cc1cc(C#Cc2ccccc2)cc(-c2ccccc2)c1)c1ccccc1",3,3],["O=c1ccc(-c2cc(C#Cc3ccccc3)cc(C#Cc3ccccc3)c2)co1","[c:1]1[c:2][ch:3][ch:4][c:5][c:6]1>>[c:1]1[c:2][o:3][c:4](=O)[c:5][c:6]1","C(#Cc1cc(C#Cc2ccccc2)cc(-c2ccccc2)c1)c1ccccc1",3,3],["O=c1ccocc1-c1cc(C#Cc2ccccc2)cc(C#Cc2ccccc2)c1","[ch:1]1[c:2][c:3][ch:4][c:5][c:6]1>>[o:1]1[c:2][c:3][C:4](=O)[c:5][c:6]1","C(#Cc1cc(C#Cc2ccccc2)cc(-c2ccccc2)c1)c1ccccc1",3,3],["O=c1ccoc(C#Cc2cc(C#Cc3cc(=O)cco3)cc(-c3ccccc3)c2)c1","[ch:1]1[c:2][c:3][ch:4][c:5][c:6]1>>[o:1]1[c:2][c:3][C:4](=O)[c:5][c:6]1","C(#Cc1cc(C#Cc2ccccc2)cc(-c2ccccc2)c1)c1ccccc1",3,3],["O=c1ccoc(-c2cc(C#Cc3ccccc3)cc(C#Cc3ccccc3)c2)c1","[ch:1]1[c:2][c:3][ch:4][c:5][c:6]1>>[o:1]1[c:2][c:3][C:4](=O)[c:5][c:6]1","C(#Cc1cc(C#Cc2ccccc2)cc(-c2ccccc2)c1)c1ccccc1",3,3],["O=c1ccocc1C#Cc1cc(C#Cc2coccc2=O)cc(-c2ccccc2)c1","[ch:1]1[c:2][c:3][ch:4][c:5][c:6]1>>[o:1]1[c:2][c:3][C:4](=O)[c:5][c:6]1","C(#Cc1cc(C#Cc2ccccc2)cc(-c2ccccc2)c1)c1ccccc1",3,3],["c1ccc(Nc2ccccc2)cc1","[c&r6,C&r5:1](-[c]1[ch]ccc[ch]1)>>[*:1]","c1ccc(Nc2cccc(-c3cccc(Nc4ccccc4)c3)c2)cc1",3,3],["C1=CC(Nc2cccc(-c3cccc(NC4=CCC=C4)c3)c2)=CC1","[c:0]1[ch:1][ch][c:3][c!r5:4][c!r5:5]1>>[c:0]1[CH2:1][c:3][c:4][c:5]1","c1ccc(Nc2cccc(-c3cccc(Nc4ccccc4)c3)c2)cc1",3,3],["C1=C(Nc2ccccc2)CC=C1C1=CCC(Nc2ccccc2)=C1","[c:0]1[ch:1][ch][c:3][c!r5:4][c!r5:5]1>>[c:0]1[CH2:1][c:3][c:4][c:5]1","c1ccc(Nc2cccc(-c3cccc(Nc4ccccc4)c3)c2)cc1",3,3],["C1=C(Nc2ccccc2)C=C(C2=CC(Nc3ccccc3)=CC2)C1","[c:0]1[ch:1][ch][c:3][c!r5:4][c!r5:5]1>>[c:0]1[CH2:1][c:3][c:4][c:5]1","c1ccc(Nc2cccc(-c3cccc(Nc4ccccc4)c3)c2)cc1",3,3],["C1=CCC(Nc2cccc(-c3cccc(NC4=CC=CC4)c3)c2)=C1","[c:0]1[ch:1][ch][c:3][c!r5:4][c!r5:5]1>>[c:0]1[CH2:1][c:3][c:4][c:5]1","c1ccc(Nc2cccc(-c3cccc(Nc4ccccc4)c3)c2)cc1",3,3],["c1ccc(Nc2cccc(-c3cccc(Nc4ccccn4)c3)c2)nc1","[ch&r6:0]>>[nr6:0]","c1ccc(Nc2cccc(-c3cccc(Nc4ccccc4)c3)c2)cc1",3,3],["c1cncc(Nc2cccc(-c3cccc(Nc4cccnc4)c3)c2)c1","[ch&r6:0]>>[nr6:0]","c1ccc(Nc2cccc(-c3cccc(Nc4ccccc4)c3)c2)cc1",3,3],["c1cc(Nc2ccncc2)cc(-c2cccc(Nc3ccncc3)c2)c1","[ch&r6:0]>>[nr6:0]","c1ccc(Nc2cccc(-c3cccc(Nc4ccccc4)c3)c2)cc1",3,3],["c1ccc(Nc2cncc(-c3cncc(Nc4ccccc4)c3)c2)cc1","[ch&r6:0]>>[nr6:0]","c1ccc(Nc2cccc(-c3cccc(Nc4ccccc4)c3)c2)cc1",3,3],["c1ccc(Nc2cc(-c3ccnc(Nc4ccccc4)c3)ccn2)cc1","[ch&r6:0]>>[nr6:0]","c1ccc(Nc2cccc(-c3cccc(Nc4ccccc4)c3)c2)cc1",3,3],["c1ccc(Nc2ccnc(-c3cc(Nc4ccccc4)ccn3)c2)cc1","[ch&r6:0]>>[nr6:0]","c1ccc(Nc2cccc(-c3cccc(Nc4ccccc4)c3)c2)cc1",3,3],["c1ccc(Nc2cccc(-c3cccc(Nc4ccccc4)n3)n2)cc1","[ch&r6:0]>>[nr6:0]","c1ccc(Nc2cccc(-c3cccc(Nc4ccccc4)c3)c2)cc1",3,3],["c1ccc(-c2ccccc2)cc1","[c&r6,C&r5:1](-[N!R]-c1ccccc1)>>[*:1]","c1ccc(Nc2cccc(-c3cccc(Nc4ccccc4)c3)c2)cc1",3,3],["c1ccccc1","[c&r6,C&r5:1](-[N!R]-c1ccccc1)>>[*:1]","c1ccc(Nc2cccc(-c3cccc(Nc4ccccc4)c3)c2)cc1",3,3],["O=c1cc(C#Cc2cc(=O)cc(-c3ccccc3)o2)oc(-c2ccccc2)c1","[cH&r6,CH&r5:1]>>[#6:1](-[c]1[ch]ccc[ch]1)","O=c1ccoc(C#Cc2cc(=O)cco2)c1",3,3],["O=c1ccoc(C#Cc2occc(=O)c2-c2ccccc2)c1-c1ccccc1","[cH&r6,CH&r5:1]>>[#6:1](-[c]1[ch]ccc[ch]1)","O=c1ccoc(C#Cc2cc(=O)cco2)c1",3,3],["O=c1cc(C#Cc2cc(=O)c(-c3ccccc3)co2)occ1-c1ccccc1","[cH&r6,CH&r5:1]>>[#6:1](-[c]1[ch]ccc[ch]1)","O=c1ccoc(C#Cc2cc(=O)cco2)c1",3,3],["O=c1cc(C#Cc2cc(=O)c3ccccc3o2)oc2ccccc12","[cH&r6:1][cH&r6:2]>>[c:1]2cccc[c:2]2","O=c1ccoc(C#Cc2cc(=O)cco2)c1",3,3],["C(#Cc1ccccc1)c1ccccc1","[o:1][c:2][c:3][c:4](=O)>>[ch:1][c:2][c:3][ch:4]","O=c1ccoc(C#Cc2cc(=O)cco2)c1",3,3],["O=c1cc[nH]c(C#Cc2cc(=O)cc[nH]2)c1","[o:1]>>[nH:1]","O=c1ccoc(C#Cc2cc(=O)cco2)c1",3,3],["O=c1cc(C=Cc2cc(=O)cc(-c3ccccc3)o2)oc(-c2ccccc2)c1","[cH&r6,CH&r5:1]>>[#6:1](-[c]1[ch]ccc[ch]1)","O=c1ccoc(C=Cc2cc(=O)cco2)c1",3,3],["O=c1cc(C=Cc2cc(=O)c(-c3ccccc3)co2)occ1-c1ccccc1","[cH&r6,CH&r5:1]>>[#6:1](-[c]1[ch]ccc[ch]1)","O=c1ccoc(C=Cc2cc(=O)cco2)c1",3,3],["O=c1ccoc(C=Cc2occc(=O)c2-c2ccccc2)c1-c1ccccc1","[cH&r6,CH&r5:1]>>[#6:1](-[c]1[ch]ccc[ch]1)","O=c1ccoc(C=Cc2cc(=O)cco2)c1",3,3],["O=c1cc(C=Cc2cc(=O)c3ccccc3o2)oc2ccccc12","[cH&r6:1][cH&r6:2]>>[c:1]2cccc[c:2]2","O=c1ccoc(C=Cc2cc(=O)cco2)c1",3,3],["C(=Cc1ccccc1)c1ccccc1","[o:1][c:2][c:3][c:4](=O)>>[ch:1][c:2][c:3][ch:4]","O=c1ccoc(C=Cc2cc(=O)cco2)c1",3,3],["O=c1cc[nH]c(C=Cc2cc(=O)cc[nH]2)c1","[o:1]>>[nH:1]","O=c1ccoc(C=Cc2cc(=O)cco2)c1",3,3],["C(=Cc1cc(C=Cc2ccccc2)cc(-c2ccccc2)c1)c1ccccc1","[cH&r6,CH&r5:1]>>[#6:1](-[c]1[ch]ccc[ch]1)","C(=Cc1cccc(C=Cc2ccccc2)c1)c1ccccc1",3,3],["C(=Cc1cccc(C=Cc2ccccc2)c1-c1ccccc1)c1ccccc1","[cH&r6,CH&r5:1]>>[#6:1](-[c]1[ch]ccc[ch]1)","C(=Cc1cccc(C=Cc2ccccc2)c1)c1ccccc1",3,3],["C1=CC(C=Cc2cccc(C=CC3=CCC=C3)c2)=CC1","[c:0]1[ch:1][ch][c:3][c!r5:4][c!r5:5]1>>[c:0]1[CH2:1][c:3][c:4][c:5]1","C(=Cc1cccc(C=Cc2ccccc2)c1)c1ccccc1",3,3],["C1=CCC(C=Cc2cccc(C=CC3=CC=CC3)c2)=C1","[c:0]1[ch:1][ch][c:3][c!r5:4][c!r5:5]1>>[c:0]1[CH2:1][c:3][c:4][c:5]1","C(=Cc1cccc(C=Cc2ccccc2)c1)c1ccccc1",3,3],["c1ccccc1","[c&r6,C&r5:1](-[C!R]=[C!R]-c1ccccc1)>>[ch&r6,CH1&r5:1]","C(=Cc1cccc(C=Cc2ccccc2)c1)c1ccccc1",3,3],["C(=Cc1ccccc1)c1ccccc1","[c&r6,C&r5:1](-[C!R]=[C!R]-c1ccccc1)>>[ch&r6,CH1&r5:1]","C(=Cc1cccc(C=Cc2ccccc2)c1)c1ccccc1",3,3],["C(=Cc1cccc(C=Cc2cccnc2)c1)c1cccnc1","[ch&r6:0]>>[nr6:0]","C(=Cc1cccc(C=Cc2ccccc2)c1)c1ccccc1",3,3],["C(=Cc1cc(C=Cc2ccccc2)ncn1)c1ccccc1","[ch&r6:0]>>[nr6:0]","C(=Cc1cccc(C=Cc2ccccc2)c1)c1ccccc1",3,3],["C(=Cc1cccc(C=Cc2ccncc2)c1)c1ccncc1","[ch&r6:0]>>[nr6:0]","C(=Cc1cccc(C=Cc2ccccc2)c1)c1ccccc1",3,3],["C(=Cc1cncc(C=Cc2ccccc2)c1)c1ccccc1","[ch&r6:0]>>[nr6:0]","C(=Cc1cccc(C=Cc2ccccc2)c1)c1ccccc1",3,3],["C(=Cc1ccccn1)c1cccc(C=Cc2ccccn2)c1","[ch&r6:0]>>[nr6:0]","C(=Cc1cccc(C=Cc2ccccc2)c1)c1ccccc1",3,3],["C(=Cc1cccc(C=Cc2ccccc2)n1)c1ccccc1","[ch&r6:0]>>[nr6:0]","C(=Cc1cccc(C=Cc2ccccc2)c1)c1ccccc1",3,3],["O=c1ccc(C=Cc2cccc(C=Cc3ccc(=O)oc3)c2)co1","[c:1]1[c:2][ch:3][ch:4][c:5][c:6]1>>[c:1]1[c:2][o:3][c:4](=O)[c:5][c:6]1","C(=Cc1cccc(C=Cc2ccccc2)c1)c1ccccc1",3,3],["O=c1cccc(C=Cc2cccc(C=Cc3cccc(=O)o3)c2)o1","[c:1]1[c:2][ch:3][ch:4][c:5][c:6]1>>[c:1]1[c:2][o:3][c:4](=O)[c:5][c:6]1","C(=Cc1cccc(C=Cc2ccccc2)c1)c1ccccc1",3,3],["O=c1cc(C=Cc2cccc(C=Cc3ccoc(=O)c3)c2)cco1","[c:1]1[c:2][ch:3][ch:4][c:5][c:6]1>>[c:1]1[c:2][o:3][c:4](=O)[c:5][c:6]1","C(=Cc1cccc(C=Cc2ccccc2)c1)c1ccccc1",3,3],["O=c1occcc1C=Cc1cccc(C=Cc2cccoc2=O)c1","[c:1]1[c:2][ch:3][ch:4][c:5][c:6]1>>[c:1]1[c:2][o:3][c:4](=O)[c:5][c:6]1","C(=Cc1cccc(C=Cc2ccccc2)c1)c1ccccc1",3,3],["O=c1c(C=Cc2ccccc2)cocc1C=Cc1ccccc1","[ch:1]1[c:2][c:3][ch:4][c:5][c:6]1>>[o:1]1[c:2][c:3][C:4](=O)[c:5][c:6]1","C(=Cc1cccc(C=Cc2ccccc2)c1)c1ccccc1",3,3],["O=c1cc(C=Cc2ccccc2)oc(C=Cc2ccccc2)c1","[ch:1]1[c:2][c:3][ch:4][c:5][c:6]1>>[o:1]1[c:2][c:3][C:4](=O)[c:5][c:6]1","C(=Cc1cccc(C=Cc2ccccc2)c1)c1ccccc1",3,3],["O=c1ccocc1C=Cc1cccc(C=Cc2coccc2=O)c1","[ch:1]1[c:2][c:3][ch:4][c:5][c:6]1>>[o:1]1[c:2][c:3][C:4](=O)[c:5][c:6]1","C(=Cc1cccc(C=Cc2ccccc2)c1)c1ccccc1",3,3],["O=c1ccoc(C=Cc2cccc(C=Cc3cc(=O)cco3)c2)c1","[ch:1]1[c:2][c:3][ch:4][c:5][c:6]1>>[o:1]1[c:2][c:3][C:4](=O)[c:5][c:6]1","C(=Cc1cccc(C=Cc2ccccc2)c1)c1ccccc1",3,3],["C(=Cc1cccc(C=Cc2ccccc2)c1)c1ccccc1","[c&r6,C&r5:1](-[c]1[ch]ccc[ch]1)>>[*:1]","C(=Cc1cccc(C=Cc2ccccc2)c1-c1ccccc1)c1ccccc1",3,3],["C1=CC(c2c(C=Cc3ccccc3)cccc2C=Cc2ccccc2)=CC1","[c:0]1[ch:1][ch][c:3][c!r5:4][c!r5:5]1>>[c:0]1[CH2:1][c:3][c:4][c:5]1","C(=Cc1cccc(C=Cc2ccccc2)c1-c1ccccc1)c1ccccc1",3,3],["C1=CCC(C=Cc2cccc(C=CC3=CC=CC3)c2-c2ccccc2)=C1","[c:0]1[ch:1][ch][c:3][c!r5:4][c!r5:5]1>>[c:0]1[CH2:1][c:3][c:4][c:5]1","C(=Cc1cccc(C=Cc2ccccc2)c1-c1ccccc1)c1ccccc1",3,3],["C1=CCC(c2c(C=Cc3ccccc3)cccc2C=Cc2ccccc2)=C1","[c:0]1[ch:1][ch][c:3][c!r5:4][c!r5:5]1>>[c:0]1[CH2:1][c:3][c:4][c:5]1","C(=Cc1cccc(C=Cc2ccccc2)c1-c1ccccc1)c1ccccc1",3,3],["C1=CC(C=Cc2cccc(C=CC3=CCC=C3)c2-c2ccccc2)=CC1","[c:0]1[ch:1][ch][c:3][c!r5:4][c!r5:5]1>>[c:0]1[CH2:1][c:3][c:4][c:5]1","C(=Cc1cccc(C=Cc2ccccc2)c1-c1ccccc1)c1ccccc1",3,3],["c1ccc(-c2ccccc2)cc1","[c&r6,C&r5:1](-[C!R]=[C!R]-c1ccccc1)>>[ch&r6,CH1&r5:1]","C(=Cc1cccc(C=Cc2ccccc2)c1-c1ccccc1)c1ccccc1",3,3],["c1ccccc1","[c&r6,C&r5:1](-[C!R]=[C!R]-c1ccccc1)>>[ch&r6,CH1&r5:1]","C(=Cc1cccc(C=Cc2ccccc2)c1-c1ccccc1)c1ccccc1",3,3],["C(=Cc1ncnc(C=Cc2ccccc2)c1-c1ccccc1)c1ccccc1","[ch&r6:0]>>[nr6:0]","C(=Cc1cccc(C=Cc2ccccc2)c1-c1ccccc1)c1ccccc1",3,3],["C(=Cc1cccc(C=Cc2ccccn2)c1-c1ccccc1)c1ccccn1","[ch&r6:0]>>[nr6:0]","C(=Cc1cccc(C=Cc2ccccc2)c1-c1ccccc1)c1ccccc1",3,3],["C(=Cc1cccc(C=Cc2ccccc2)c1-c1cccnc1)c1ccccc1","[ch&r6:0]>>[nr6:0]","C(=Cc1cccc(C=Cc2ccccc2)c1-c1ccccc1)c1ccccc1",3,3],["C(=Cc1cccc(C=Cc2ccccc2)c1-c1ccncc1)c1ccccc1","[ch&r6:0]>>[nr6:0]","C(=Cc1cccc(C=Cc2ccccc2)c1-c1ccccc1)c1ccccc1",3,3],["C(=Cc1cccc(C=Cc2cccnc2)c1-c1ccccc1)c1cccnc1","[ch&r6:0]>>[nr6:0]","C(=Cc1cccc(C=Cc2ccccc2)c1-c1ccccc1)c1ccccc1",3,3],["C(=Cc1cccc(C=Cc2ccncc2)c1-c1ccccc1)c1ccncc1","[ch&r6:0]>>[nr6:0]","C(=Cc1cccc(C=Cc2ccccc2)c1-c1ccccc1)c1ccccc1",3,3],["C(=Cc1cccc(C=Cc2ccccc2)c1-c1ccccn1)c1ccccc1","[ch&r6:0]>>[nr6:0]","C(=Cc1cccc(C=Cc2ccccc2)c1-c1ccccc1)c1ccccc1",3,3],["C(=Cc1cncc(C=Cc2ccccc2)c1-c1ccccc1)c1ccccc1","[ch&r6:0]>>[nr6:0]","C(=Cc1cccc(C=Cc2ccccc2)c1-c1ccccc1)c1ccccc1",3,3],["O=c1occcc1-c1c(C=Cc2ccccc2)cccc1C=Cc1ccccc1","[c:1]1[c:2][ch:3][ch:4][c:5][c:6]1>>[c:1]1[c:2][o:3][c:4](=O)[c:5][c:6]1","C(=Cc1cccc(C=Cc2ccccc2)c1-c1ccccc1)c1ccccc1",3,3],["O=c1ccc(C=Cc2cccc(C=Cc3ccc(=O)oc3)c2-c2ccccc2)co1","[c:1]1[c:2][ch:3][ch:4][c:5][c:6]1>>[c:1]1[c:2][o:3][c:4](=O)[c:5][c:6]1","C(=Cc1cccc(C=Cc2ccccc2)c1-c1ccccc1)c1ccccc1",3,3],["O=c1cccc(C=Cc2cccc(C=Cc3cccc(=O)o3)c2-c2ccccc2)o1","[c:1]1[c:2][ch:3][ch:4][c:5][c:6]1>>[c:1]1[c:2][o:3][c:4](=O)[c:5][c:6]1","C(=Cc1cccc(C=Cc2ccccc2)c1-c1ccccc1)c1ccccc1",3,3],["O=c1cccc(-c2c(C=Cc3ccccc3)cccc2C=Cc2ccccc2)o1","[c:1]1[c:2][ch:3][ch:4][c:5][c:6]1>>[c:1]1[c:2][o:3][c:4](=O)[c:5][c:6]1","C(=Cc1cccc(C=Cc2ccccc2)c1-c1ccccc1)c1ccccc1",3,3],["O=c1cc(C=Cc2cccc(C=Cc3ccoc(=O)c3)c2-c2ccccc2)cco1","[c:1]1[c:2][ch:3][ch:4][c:5][c:6]1>>[c:1]1[c:2][o:3][c:4](=O)[c:5][c:6]1","C(=Cc1cccc(C=Cc2ccccc2)c1-c1ccccc1)c1ccccc1",3,3],["O=c1cc(-c2c(C=Cc3ccccc3)cccc2C=Cc2ccccc2)cco1","[c:1]1[c:2][ch:3][ch:4][c:5][c:6]1>>[c:1]1[c:2][o:3][c:4](=O)[c:5][c:6]1","C(=Cc1cccc(C=Cc2ccccc2)c1-c1ccccc1)c1ccccc1",3,3],["O=c1occcc1C=Cc1cccc(C=Cc2cccoc2=O)c1-c1ccccc1","[c:1]1[c:2][ch:3][ch:4][c:5][c:6]1>>[c:1]1[c:2][o:3][c:4](=O)[c:5][c:6]1","C(=Cc1cccc(C=Cc2ccccc2)c1-c1ccccc1)c1ccccc1",3,3],["O=c1ccc(-c2c(C=Cc3ccccc3)cccc2C=Cc2ccccc2)co1","[c:1]1[c:2][ch:3][ch:4][c:5][c:6]1>>[c:1]1[c:2][o:3][c:4](=O)[c:5][c:6]1","C(=Cc1cccc(C=Cc2ccccc2)c1-c1ccccc1)c1ccccc1",3,3],["O=c1ccoc(-c2c(C=Cc3ccccc3)cccc2C=Cc2ccccc2)c1","[ch:1]1[c:2][c:3][ch:4][c:5][c:6]1>>[o:1]1[c:2][c:3][C:4](=O)[c:5][c:6]1","C(=Cc1cccc(C=Cc2ccccc2)c1-c1ccccc1)c1ccccc1",3,3],["O=c1ccocc1C=Cc1cccc(C=Cc2coccc2=O)c1-c1ccccc1","[ch:1]1[c:2][c:3][ch:4][c:5][c:6]1>>[o:1]1[c:2][c:3][C:4](=O)[c:5][c:6]1","C(=Cc1cccc(C=Cc2ccccc2)c1-c1ccccc1)c1ccccc1",3,3],["O=c1ccoc(C=Cc2cccc(C=Cc3cc(=O)cco3)c2-c2ccccc2)c1","[ch:1]1[c:2][c:3][ch:4][c:5][c:6]1>>[o:1]1[c:2][c:3][C:4](=O)[c:5][c:6]1","C(=Cc1cccc(C=Cc2ccccc2)c1-c1ccccc1)c1ccccc1",3,3],["O=c1ccocc1-c1c(C=Cc2ccccc2)cccc1C=Cc1ccccc1","[ch:1]1[c:2][c:3][ch:4][c:5][c:6]1>>[o:1]1[c:2][c:3][C:4](=O)[c:5][c:6]1","C(=Cc1cccc(C=Cc2ccccc2)c1-c1ccccc1)c1ccccc1",3,3],["C(#Cc1cccc2c(C#CC3=CC=CC3)cccc12)C1=CC=CC1","[c:0]1[ch:1][ch][c:3][c!r5:4][c!r5:5]1>>[c:0]1[CH2:1][c:3][c:4][c:5]1","C(#Cc1cccc2c(C#Cc3ccccc3)cccc12)c1ccccc1",3,3],["C(#Cc1cccc2c(C#CC3=CCC=C3)cccc12)C1=CCC=C1","[c:0]1[ch:1][ch][c:3][c!r5:4][c!r5:5]1>>[c:0]1[CH2:1][c:3][c:4][c:5]1","C(#Cc1cccc2c(C#Cc3ccccc3)cccc12)c1ccccc1",3,3],["c1ccc2ccccc2c1","[c&r6,C&r5:1](-C#C-c1ccccc1)>>[ch&r6,CH1&r5:1]","C(#Cc1cccc2c(C#Cc3ccccc3)cccc12)c1ccccc1",3,3],["c1ccccc1","[c&r6,C&r5:1](-C#C-c1ccccc1)>>[ch&r6,CH1&r5:1]","C(#Cc1cccc2c(C#Cc3ccccc3)cccc12)c1ccccc1",3,3],["C(#Cc1ccnc2c(C#Cc3ccccc3)ccnc12)c1ccccc1","[ch&r6:0]>>[nr6:0]","C(#Cc1cccc2c(C#Cc3ccccc3)cccc12)c1ccccc1",3,3],["C(#Cc1cccc2c(C#Cc3ccncc3)cccc12)c1ccncc1","[ch&r6:0]>>[nr6:0]","C(#Cc1cccc2c(C#Cc3ccccc3)cccc12)c1ccccc1",3,3],["C(#Cc1nccc2c(C#Cc3ccccc3)nccc12)c1ccccc1","[ch&r6:0]>>[nr6:0]","C(#Cc1cccc2c(C#Cc3ccccc3)cccc12)c1ccccc1",3,3],["C(#Cc1cncc2c(C#Cc3ccccc3)cncc12)c1ccccc1","[ch&r6:0]>>[nr6:0]","C(#Cc1cccc2c(C#Cc3ccccc3)cccc12)c1ccccc1",3,3],["C(#Cc1cccc2c(C#Cc3ccccn3)cccc12)c1ccccn1","[ch&r6:0]>>[nr6:0]","C(#Cc1cccc2c(C#Cc3ccccc3)cccc12)c1ccccc1",3,3],["C(#Cc1cccc2c(C#Cc3cccnc3)cccc12)c1cccnc1","[ch&r6:0]>>[nr6:0]","C(#Cc1cccc2c(C#Cc3ccccc3)cccc12)c1ccccc1",3,3],["O=c1cc(C#Cc2cccc3c(C#Cc4ccoc(=O)c4)cccc23)cco1","[c:1]1[c:2][ch:3][ch:4][c:5][c:6]1>>[c:1]1[c:2][o:3][c:4](=O)[c:5][c:6]1","C(#Cc1cccc2c(C#Cc3ccccc3)cccc12)c1ccccc1",3,3],["O=c1cc(C#Cc2ccccc2)c2oc(=O)cc(C#Cc3ccccc3)c2o1","[c:1]1[c:2][ch:3][ch:4][c:5][c:6]1>>[c:1]1[c:2][o:3][c:4](=O)[c:5][c:6]1","C(#Cc1cccc2c(C#Cc3ccccc3)cccc12)c1ccccc1",3,3],["O=c1occcc1C#Cc1cccc2c(C#Cc3cccoc3=O)cccc12","[c:1]1[c:2][ch:3][ch:4][c:5][c:6]1>>[c:1]1[c:2][o:3][c:4](=O)[c:5][c:6]1","C(#Cc1cccc2c(C#Cc3ccccc3)cccc12)c1ccccc1",3,3],["O=c1cccc(C#Cc2cccc3c(C#Cc4cccc(=O)o4)cccc23)o1","[c:1]1[c:2][ch:3][ch:4][c:5][c:6]1>>[c:1]1[c:2][o:3][c:4](=O)[c:5][c:6]1","C(#Cc1cccc2c(C#Cc3ccccc3)cccc12)c1ccccc1",3,3],["O=c1ccc(C#Cc2cccc3c(C#Cc4ccc(=O)oc4)cccc23)co1","[c:1]1[c:2][ch:3][ch:4][c:5][c:6]1>>[c:1]1[c:2][o:3][c:4](=O)[c:5][c:6]1","C(#Cc1cccc2c(C#Cc3ccccc3)cccc12)c1ccccc1",3,3],["O=c1occ(C#Cc2ccccc2)c2c(=O)occ(C#Cc3ccccc3)c12","[c:1]1[c:2][ch:3][ch:4][c:5][c:6]1>>[c:1]1[c:2][o:3][c:4](=O)[c:5][c:6]1","C(#Cc1cccc2c(C#Cc3ccccc3)cccc12)c1ccccc1",3,3],["O=c1ccoc(C#Cc2cccc3c(C#Cc4cc(=O)cco4)cccc23)c1","[ch:1]1[c:2][c:3][ch:4][c:5][c:6]1>>[o:1]1[c:2][c:3][C:4](=O)[c:5][c:6]1","C(#Cc1cccc2c(C#Cc3ccccc3)cccc12)c1ccccc1",3,3],["O=c1ccocc1C#Cc1cccc2c(C#Cc3coccc3=O)cccc12","[ch:1]1[c:2][c:3][ch:4][c:5][c:6]1>>[o:1]1[c:2][c:3][C:4](=O)[c:5][c:6]1","C(#Cc1cccc2c(C#Cc3ccccc3)cccc12)c1ccccc1",3,3],["C1=CCC=C1","[n,c:0]1[n,ch:1][o,O:2][n,c:3][n,c:4]1>>[*:0]1=[*:1][CH2:2][*:3]=[*:4]1","c1ccoc1",3,3],["c1nnco1","[chr5,CH1r5:1]>>[n:1]","c1ccoc1",3,3],["c1cnon1","[chr5,CH1r5:1]>>[n:1]","c1ccoc1",3,3],["O=C1C=CC(=O)O1","[o:1][ch:2]>>[o:1][c:2](=O)","c1ccoc1",3,3],["c1cc[nH]c1","[o:1]>>[nH:1]","c1ccoc1",3,3],["C(#Cc1cncc(C#Cc2ccccc2)c1-c1ccccc1)c1ccccc1","[cH&r6,CH&r5:1]>>[#6:1](-[c]1[ch]ccc[ch]1)","C(#Cc1cncc(C#Cc2ccccc2)c1)c1ccccc1",3,3],["C(#Cc1cncc(C#CC2=CC=CC2)c1)C1=CC=CC1","[c:0]1[ch:1][ch][c:3][c!r5:4][c!r5:5]1>>[c:0]1[CH2:1][c:3][c:4][c:5]1","C(#Cc1cncc(C#Cc2ccccc2)c1)c1ccccc1",3,3],["C(#Cc1cncc(C#CC2=CCC=C2)c1)C1=CCC=C1","[c:0]1[ch:1][ch][c:3][c!r5:4][c!r5:5]1>>[c:0]1[CH2:1][c:3][c:4][c:5]1","C(#Cc1cncc(C#Cc2ccccc2)c1)c1ccccc1",3,3],["c1ccncc1","[c&r6,C&r5:1](-C#C-c1ccccc1)>>[ch&r6,CH1&r5:1]","C(#Cc1cncc(C#Cc2ccccc2)c1)c1ccccc1",3,3],["C(#Cc1cncc(C#Cc2ccncc2)c1)c1ccncc1","[ch&r6:0]>>[nr6:0]","C(#Cc1cncc(C#Cc2ccccc2)c1)c1ccccc1",3,3],["C(#Cc1cncc(C#Cc2cccnc2)c1)c1cccnc1","[ch&r6:0]>>[nr6:0]","C(#Cc1cncc(C#Cc2ccccc2)c1)c1ccccc1",3,3],["C(#Cc1ccccn1)c1cncc(C#Cc2ccccn2)c1","[ch&r6:0]>>[nr6:0]","C(#Cc1cncc(C#Cc2ccccc2)c1)c1ccccc1",3,3],["C(#Cc1cc(C#Cc2ccccc2)nnn1)c1ccccc1","[ch&r6:0]>>[nr6:0]","C(#Cc1cncc(C#Cc2ccccc2)c1)c1ccccc1",3,3],["C(#Cc1cncc(C#Cc2ccccc2)n1)c1ccccc1","[ch&r6:0]>>[nr6:0]","C(#Cc1cncc(C#Cc2ccccc2)c1)c1ccccc1",3,3],["C(#Cc1cccc(C#Cc2ccccc2)c1)c1ccccc1","[nr6:0]>>[ch&r6:0]","C(#Cc1cncc(C#Cc2ccccc2)c1)c1ccccc1",3,3],["C(=Cc1ccccc1)c1ccccc1","[r6:0][c:1]2[ch][ch][ch][ch][c:2]2[r6:3]>>[*:0][c:1][c:2][*:3]","C(=Cc1cccc2ccccc12)c1cccc2ccccc12",3,3],["C1=Cc2c(C=Cc3cccc4c3C=CC4)cccc2C1","[c:0]1[ch:1][ch][c:3][c!r5:4][c!r5:5]1>>[c:0]1[CH2:1][c:3][c:4][c:5]1","C(=Cc1cccc2ccccc12)c1cccc2ccccc12",3,3],["C1=Cc2cccc(C=Cc3cccc4c3CC=C4)c2C1","[c:0]1[ch:1][ch][c:3][c!r5:4][c!r5:5]1>>[c:0]1[CH2:1][c:3][c:4][c:5]1","C(=Cc1cccc2ccccc12)c1cccc2ccccc12",3,3],["C(=Cc1cccc2c1=CCC=2)c1cccc2c1=CCC=2","[c:0]1[ch:1][ch][c:3][c!r5:4][c!r5:5]1>>[c:0]1[CH2:1][c:3][c:4][c:5]1","C(=Cc1cccc2ccccc12)c1cccc2ccccc12",3,3],["C(=CC1=c2ccccc2=CC1)C1=c2ccccc2=CC1","[c:0]1[ch:1][ch][c:3][c!r5:4][c!r5:5]1>>[c:0]1[CH2:1][c:3][c:4][c:5]1","C(=Cc1cccc2ccccc12)c1cccc2ccccc12",3,3],["C(=CC1=CCc2ccccc21)C1=CCc2ccccc21","[c:0]1[ch:1][ch][c:3][c!r5:4][c!r5:5]1>>[c:0]1[CH2:1][c:3][c:4][c:5]1","C(=Cc1cccc2ccccc12)c1cccc2ccccc12",3,3],["c1ccc2ccccc2c1","[c&r6,C&r5:1](-[C!R]=[C!R]-c1ccccc1)>>[ch&r6,CH1&r5:1]","C(=Cc1cccc2ccccc12)c1cccc2ccccc12",3,3],["C(=Cc1cccc2cccnc12)c1cccc2cccnc12","[ch&r6:0]>>[nr6:0]","C(=Cc1cccc2ccccc12)c1cccc2ccccc12",3,3],["C(=Cc1cccc2ccncc12)c1cccc2ccncc12","[ch&r6:0]>>[nr6:0]","C(=Cc1cccc2ccccc12)c1cccc2ccccc12",3,3],["C(=Cc1ccnc2ccccc12)c1ccnc2ccccc12","[ch&r6:0]>>[nr6:0]","C(=Cc1cccc2ccccc12)c1cccc2ccccc12",3,3],["C(=Cc1nccc2ccccc12)c1nccc2ccccc12","[ch&r6:0]>>[nr6:0]","C(=Cc1cccc2ccccc12)c1cccc2ccccc12",3,3],["C(=Cc1cncc2ccccc12)c1cncc2ccccc12","[ch&r6:0]>>[nr6:0]","C(=Cc1cccc2ccccc12)c1cccc2ccccc12",3,3],["C(=Cc1cccc2cnccc12)c1cccc2cnccc12","[ch&r6:0]>>[nr6:0]","C(=Cc1cccc2ccccc12)c1cccc2ccccc12",3,3],["C(=Cc1cccc2ncccc12)c1cccc2ncccc12","[ch&r6:0]>>[nr6:0]","C(=Cc1cccc2ccccc12)c1cccc2ccccc12",3,3],["O=c1ccc2cccc(C=Cc3cccc4ccc(=O)oc34)c2o1","[c:1]1[c:2][ch:3][ch:4][c:5][c:6]1>>[c:1]1[c:2][o:3][c:4](=O)[c:5][c:6]1","C(=Cc1cccc2ccccc12)c1cccc2ccccc12",3,3],["O=c1occ2ccccc2c1C=Cc1c(=O)occ2ccccc12","[c:1]1[c:2][ch:3][ch:4][c:5][c:6]1>>[c:1]1[c:2][o:3][c:4](=O)[c:5][c:6]1","C(=Cc1cccc2ccccc12)c1cccc2ccccc12",3,3],["O=c1cc2cccc(C=Cc3cccc4cc(=O)occ34)c2co1","[c:1]1[c:2][ch:3][ch:4][c:5][c:6]1>>[c:1]1[c:2][o:3][c:4](=O)[c:5][c:6]1","C(=Cc1cccc2ccccc12)c1cccc2ccccc12",3,3],["O=c1ccc2c(C=Cc3cccc4oc(=O)ccc34)cccc2o1","[c:1]1[c:2][ch:3][ch:4][c:5][c:6]1>>[c:1]1[c:2][o:3][c:4](=O)[c:5][c:6]1","C(=Cc1cccc2ccccc12)c1cccc2ccccc12",3,3],["O=c1occ(C=Cc2coc(=O)c3ccccc23)c2ccccc12","[c:1]1[c:2][ch:3][ch:4][c:5][c:6]1>>[c:1]1[c:2][o:3][c:4](=O)[c:5][c:6]1","C(=Cc1cccc2ccccc12)c1cccc2ccccc12",3,3],["O=c1occc2c(C=Cc3cccc4c(=O)occc34)cccc12","[c:1]1[c:2][ch:3][ch:4][c:5][c:6]1>>[c:1]1[c:2][o:3][c:4](=O)[c:5][c:6]1","C(=Cc1cccc2ccccc12)c1cccc2ccccc12",3,3],["O=c1cc(C=Cc2cc(=O)oc3ccccc23)c2ccccc2o1","[c:1]1[c:2][ch:3][ch:4][c:5][c:6]1>>[c:1]1[c:2][o:3][c:4](=O)[c:5][c:6]1","C(=Cc1cccc2ccccc12)c1cccc2ccccc12",3,3],["O=c1cc2c(C=Cc3cccc4coc(=O)cc34)cccc2co1","[c:1]1[c:2][ch:3][ch:4][c:5][c:6]1>>[c:1]1[c:2][o:3][c:4](=O)[c:5][c:6]1","C(=Cc1cccc2ccccc12)c1cccc2ccccc12",3,3],["O=c1occc2cccc(C=Cc3cccc4ccoc(=O)c34)c12","[c:1]1[c:2][ch:3][ch:4][c:5][c:6]1>>[c:1]1[c:2][o:3][c:4](=O)[c:5][c:6]1","C(=Cc1cccc2ccccc12)c1cccc2ccccc12",3,3],["O=c1cc2ccccc2c(C=Cc2oc(=O)cc3ccccc23)o1","[c:1]1[c:2][ch:3][ch:4][c:5][c:6]1>>[c:1]1[c:2][o:3][c:4](=O)[c:5][c:6]1","C(=Cc1cccc2ccccc12)c1cccc2ccccc12",3,3],["O=c1ccoc2cccc(C=Cc3cccc4occc(=O)c34)c12","[ch:1]1[c:2][c:3][ch:4][c:5][c:6]1>>[o:1]1[c:2][c:3][C:4](=O)[c:5][c:6]1","C(=Cc1cccc2ccccc12)c1cccc2ccccc12",3,3],["O=c1ccoc2c(C=Cc3cccc4c(=O)ccoc34)cccc12","[ch:1]1[c:2][c:3][ch:4][c:5][c:6]1>>[o:1]1[c:2][c:3][C:4](=O)[c:5][c:6]1","C(=Cc1cccc2ccccc12)c1cccc2ccccc12",3,3],["C1=CCC(C=Cc2cccc3c(C=CC4=CC=CC4)cccc23)=C1","[c:0]1[ch:1][ch][c:3][c!r5:4][c!r5:5]1>>[c:0]1[CH2:1][c:3][c:4][c:5]1","C(=Cc1cccc2c(C=Cc3ccccc3)cccc12)c1ccccc1",3,3],["C1=CC(C=Cc2cccc3c(C=CC4=CCC=C4)cccc23)=CC1","[c:0]1[ch:1][ch][c:3][c!r5:4][c!r5:5]1>>[c:0]1[CH2:1][c:3][c:4][c:5]1","C(=Cc1cccc2c(C=Cc3ccccc3)cccc12)c1ccccc1",3,3],["c1ccc2ccccc2c1","[c&r6,C&r5:1](-[C!R]=[C!R]-c1ccccc1)>>[ch&r6,CH1&r5:1]","C(=Cc1cccc2c(C=Cc3ccccc3)cccc12)c1ccccc1",3,3],["c1ccccc1","[c&r6,C&r5:1](-[C!R]=[C!R]-c1ccccc1)>>[ch&r6,CH1&r5:1]","C(=Cc1cccc2c(C=Cc3ccccc3)cccc12)c1ccccc1",3,3],["C(=Cc1cncc2c(C=Cc3ccccc3)cncc12)c1ccccc1","[ch&r6:0]>>[nr6:0]","C(=Cc1cccc2c(C=Cc3ccccc3)cccc12)c1ccccc1",3,3],["C(=Cc1cccc2c(C=Cc3ccncc3)cccc12)c1ccncc1","[ch&r6:0]>>[nr6:0]","C(=Cc1cccc2c(C=Cc3ccccc3)cccc12)c1ccccc1",3,3],["C(=Cc1nccc2c(C=Cc3ccccc3)nccc12)c1ccccc1","[ch&r6:0]>>[nr6:0]","C(=Cc1cccc2c(C=Cc3ccccc3)cccc12)c1ccccc1",3,3],["C(=Cc1cccc2c(C=Cc3cccnc3)cccc12)c1cccnc1","[ch&r6:0]>>[nr6:0]","C(=Cc1cccc2c(C=Cc3ccccc3)cccc12)c1ccccc1",3,3],["C(=Cc1ccnc2c(C=Cc3ccccc3)ccnc12)c1ccccc1","[ch&r6:0]>>[nr6:0]","C(=Cc1cccc2c(C=Cc3ccccc3)cccc12)c1ccccc1",3,3],["C(=Cc1cccc2c(C=Cc3ccccn3)cccc12)c1ccccn1","[ch&r6:0]>>[nr6:0]","C(=Cc1cccc2c(C=Cc3ccccc3)cccc12)c1ccccc1",3,3],["O=c1cc(C=Cc2ccccc2)c2oc(=O)cc(C=Cc3ccccc3)c2o1","[c:1]1[c:2][ch:3][ch:4][c:5][c:6]1>>[c:1]1[c:2][o:3][c:4](=O)[c:5][c:6]1","C(=Cc1cccc2c(C=Cc3ccccc3)cccc12)c1ccccc1",3,3],["O=c1cc(C=Cc2cccc3c(C=Cc4ccoc(=O)c4)cccc23)cco1","[c:1]1[c:2][ch:3][ch:4][c:5][c:6]1>>[c:1]1[c:2][o:3][c:4](=O)[c:5][c:6]1","C(=Cc1cccc2c(C=Cc3ccccc3)cccc12)c1ccccc1",3,3],["O=c1ccc(C=Cc2cccc3c(C=Cc4ccc(=O)oc4)cccc23)co1","[c:1]1[c:2][ch:3][ch:4][c:5][c:6]1>>[c:1]1[c:2][o:3][c:4](=O)[c:5][c:6]1","C(=Cc1cccc2c(C=Cc3ccccc3)cccc12)c1ccccc1",3,3],["O=c1cccc(C=Cc2cccc3c(C=Cc4cccc(=O)o4)cccc23)o1","[c:1]1[c:2][ch:3][ch:4][c:5][c:6]1>>[c:1]1[c:2][o:3][c:4](=O)[c:5][c:6]1","C(=Cc1cccc2c(C=Cc3ccccc3)cccc12)c1ccccc1",3,3],["O=c1occ(C=Cc2ccccc2)c2c(=O)occ(C=Cc3ccccc3)c12","[c:1]1[c:2][ch:3][ch:4][c:5][c:6]1>>[c:1]1[c:2][o:3][c:4](=O)[c:5][c:6]1","C(=Cc1cccc2c(C=Cc3ccccc3)cccc12)c1ccccc1",3,3],["O=c1occcc1C=Cc1cccc2c(C=Cc3cccoc3=O)cccc12","[c:1]1[c:2][ch:3][ch:4][c:5][c:6]1>>[c:1]1[c:2][o:3][c:4](=O)[c:5][c:6]1","C(=Cc1cccc2c(C=Cc3ccccc3)cccc12)c1ccccc1",3,3],["O=c1ccocc1C=Cc1cccc2c(C=Cc3coccc3=O)cccc12","[ch:1]1[c:2][c:3][ch:4][c:5][c:6]1>>[o:1]1[c:2][c:3][C:4](=O)[c:5][c:6]1","C(=Cc1cccc2c(C=Cc3ccccc3)cccc12)c1ccccc1",3,3],["O=c1ccoc(C=Cc2cccc3c(C=Cc4cc(=O)cco4)cccc23)c1","[ch:1]1[c:2][c:3][ch:4][c:5][c:6]1>>[o:1]1[c:2][c:3][C:4](=O)[c:5][c:6]1","C(=Cc1cccc2c(C=Cc3ccccc3)cccc12)c1ccccc1",3,3],["C(#Cc1ccc2cc(C#CC3=CC=CC3)ccc2c1)C1=CC=CC1","[c:0]1[ch:1][ch][c:3][c!r5:4][c!r5:5]1>>[c:0]1[CH2:1][c:3][c:4][c:5]1","C(#Cc1ccc2cc(C#Cc3ccccc3)ccc2c1)c1ccccc1",3,3],["C(#Cc1ccc2cc(C#CC3=CCC=C3)ccc2c1)C1=CCC=C1","[c:0]1[ch:1][ch][c:3][c!r5:4][c!r5:5]1>>[c:0]1[CH2:1][c:3][c:4][c:5]1","C(#Cc1ccc2cc(C#Cc3ccccc3)ccc2c1)c1ccccc1",3,3],["c1ccc2ccccc2c1","[c&r6,C&r5:1](-C#C-c1ccccc1)>>[ch&r6,CH1&r5:1]","C(#Cc1ccc2cc(C#Cc3ccccc3)ccc2c1)c1ccccc1",3,3],["c1ccccc1","[c&r6,C&r5:1](-C#C-c1ccccc1)>>[ch&r6,CH1&r5:1]","C(#Cc1ccc2cc(C#Cc3ccccc3)ccc2c1)c1ccccc1",3,3],["C(#Cc1ccc2nc(C#Cc3ccccc3)ccc2n1)c1ccccc1","[ch&r6:0]>>[nr6:0]","C(#Cc1ccc2cc(C#Cc3ccccc3)ccc2c1)c1ccccc1",3,3],["C(#Cc1ccccn1)c1ccc2cc(C#Cc3ccccn3)ccc2c1","[ch&r6:0]>>[nr6:0]","C(#Cc1ccc2cc(C#Cc3ccccc3)ccc2c1)c1ccccc1",3,3],["C(#Cc1ccc2cc(C#Cc3ccncc3)ccc2c1)c1ccncc1","[ch&r6:0]>>[nr6:0]","C(#Cc1ccc2cc(C#Cc3ccccc3)ccc2c1)c1ccccc1",3,3],["C(#Cc1cc2cnc(C#Cc3ccccc3)cc2cn1)c1ccccc1","[ch&r6:0]>>[nr6:0]","C(#Cc1ccc2cc(C#Cc3ccccc3)ccc2c1)c1ccccc1",3,3],["C(#Cc1ccc2cc(C#Cc3cccnc3)ccc2c1)c1cccnc1","[ch&r6:0]>>[nr6:0]","C(#Cc1ccc2cc(C#Cc3ccccc3)ccc2c1)c1ccccc1",3,3],["C(#Cc1cnc2cc(C#Cc3ccccc3)cnc2c1)c1ccccc1","[ch&r6:0]>>[nr6:0]","C(#Cc1ccc2cc(C#Cc3ccccc3)ccc2c1)c1ccccc1",3,3],["O=c1cccc(C#Cc2ccc3cc(C#Cc4cccc(=O)o4)ccc3c2)o1","[c:1]1[c:2][ch:3][ch:4][c:5][c:6]1>>[c:1]1[c:2][o:3][c:4](=O)[c:5][c:6]1","C(#Cc1ccc2cc(C#Cc3ccccc3)ccc2c1)c1ccccc1",3,3],["O=c1oc(C#Cc2ccccc2)cc2c(=O)oc(C#Cc3ccccc3)cc12","[c:1]1[c:2][ch:3][ch:4][c:5][c:6]1>>[c:1]1[c:2][o:3][c:4](=O)[c:5][c:6]1","C(#Cc1ccc2cc(C#Cc3ccccc3)ccc2c1)c1ccccc1",3,3],["O=c1cc(C#Cc2ccc3cc(C#Cc4ccoc(=O)c4)ccc3c2)cco1","[c:1]1[c:2][ch:3][ch:4][c:5][c:6]1>>[c:1]1[c:2][o:3][c:4](=O)[c:5][c:6]1","C(#Cc1ccc2cc(C#Cc3ccccc3)ccc2c1)c1ccccc1",3,3],["O=c1occcc1C#Cc1ccc2cc(C#Cc3cccoc3=O)ccc2c1","[c:1]1[c:2][ch:3][ch:4][c:5][c:6]1>>[c:1]1[c:2][o:3][c:4](=O)[c:5][c:6]1","C(#Cc1ccc2cc(C#Cc3ccccc3)ccc2c1)c1ccccc1",3,3],["O=c1ccc(C#Cc2ccc3cc(C#Cc4ccc(=O)oc4)ccc3c2)co1","[c:1]1[c:2][ch:3][ch:4][c:5][c:6]1>>[c:1]1[c:2][o:3][c:4](=O)[c:5][c:6]1","C(#Cc1ccc2cc(C#Cc3ccccc3)ccc2c1)c1ccccc1",3,3],["O=c1oc2cc(C#Cc3ccccc3)c(=O)oc2cc1C#Cc1ccccc1","[c:1]1[c:2][ch:3][ch:4][c:5][c:6]1>>[c:1]1[c:2][o:3][c:4](=O)[c:5][c:6]1","C(#Cc1ccc2cc(C#Cc3ccccc3)ccc2c1)c1ccccc1",3,3],["O=c1c(C#Cc2ccccc2)coc2c(=O)c(C#Cc3ccccc3)coc12","[ch:1]1[c:2][c:3][ch:4][c:5][c:6]1>>[o:1]1[c:2][c:3][C:4](=O)[c:5][c:6]1","C(#Cc1ccc2cc(C#Cc3ccccc3)ccc2c1)c1ccccc1",3,3],["O=c1ccocc1C#Cc1ccc2cc(C#Cc3coccc3=O)ccc2c1","[ch:1]1[c:2][c:3][ch:4][c:5][c:6]1>>[o:1]1[c:2][c:3][C:4](=O)[c:5][c:6]1","C(#Cc1ccc2cc(C#Cc3ccccc3)ccc2c1)c1ccccc1",3,3],["O=c1ccoc(C#Cc2ccc3cc(C#Cc4cc(=O)cco4)ccc3c2)c1","[ch:1]1[c:2][c:3][ch:4][c:5][c:6]1>>[o:1]1[c:2][c:3][C:4](=O)[c:5][c:6]1","C(#Cc1ccc2cc(C#Cc3ccccc3)ccc2c1)c1ccccc1",3,3],["O=c1cc(C#Cc2ccccc2)oc2c(=O)cc(C#Cc3ccccc3)oc12","[ch:1]1[c:2][c:3][ch:4][c:5][c:6]1>>[o:1]1[c:2][c:3][C:4](=O)[c:5][c:6]1","C(#Cc1ccc2cc(C#Cc3ccccc3)ccc2c1)c1ccccc1",3,3],["C(#Cc1cc(-c2ccccc2)cc(C#Cc2ccccc2)n1)c1ccccc1","[cH&r6,CH&r5:1]>>[#6:1](-[c]1[ch]ccc[ch]1)","C(#Cc1cccc(C#Cc2ccccc2)n1)c1ccccc1",3,3],["C(#Cc1cccc(C#CC2=CC=CC2)n1)C1=CC=CC1","[c:0]1[ch:1][ch][c:3][c!r5:4][c!r5:5]1>>[c:0]1[CH2:1][c:3][c:4][c:5]1","C(#Cc1cccc(C#Cc2ccccc2)n1)c1ccccc1",3,3],["C(#Cc1cccc(C#CC2=CCC=C2)n1)C1=CCC=C1","[c:0]1[ch:1][ch][c:3][c!r5:4][c!r5:5]1>>[c:0]1[CH2:1][c:3][c:4][c:5]1","C(#Cc1cccc(C#Cc2ccccc2)n1)c1ccccc1",3,3],["c1ccncc1","[c&r6,C&r5:1](-C#C-c1ccccc1)>>[ch&r6,CH1&r5:1]","C(#Cc1cccc(C#Cc2ccccc2)n1)c1ccccc1",3,3],["C(#Cc1cccc(C#Cc2ccccn2)n1)c1ccccn1","[ch&r6:0]>>[nr6:0]","C(#Cc1cccc(C#Cc2ccccc2)n1)c1ccccc1",3,3],["C(#Cc1ncnc(C#Cc2ccccc2)n1)c1ccccc1","[ch&r6:0]>>[nr6:0]","C(#Cc1cccc(C#Cc2ccccc2)n1)c1ccccc1",3,3],["C(#Cc1cccc(C#Cc2ccncc2)n1)c1ccncc1","[ch&r6:0]>>[nr6:0]","C(#Cc1cccc(C#Cc2ccccc2)n1)c1ccccc1",3,3],["C(#Cc1cccc(C#Cc2cccnc2)n1)c1cccnc1","[ch&r6:0]>>[nr6:0]","C(#Cc1cccc(C#Cc2ccccc2)n1)c1ccccc1",3,3],["C(#Cc1cncc(C#Cc2ccccc2)n1)c1ccccc1","[ch&r6:0]>>[nr6:0]","C(#Cc1cccc(C#Cc2ccccc2)n1)c1ccccc1",3,3],["C(#Cc1cccc(C#Cc2ccccc2)c1)c1ccccc1","[nr6:0]>>[ch&r6:0]","C(#Cc1cccc(C#Cc2ccccc2)n1)c1ccccc1",3,3],["C(=Cc1cccc(C=Cc2ccccc2)c1)c1ccccc1","[c&r6,C&r5:1](-[c]1[ch]ccc[ch]1)>>[*:1]","C(=Cc1cc(C=Cc2ccccc2)cc(-c2ccccc2)c1)c1ccccc1",3,3],["c1ccccc1","[c&r6,C&r5:1](-[c]1[ch]ccc[ch]1)>>[*:1]","C(=Cc1cc(C=Cc2ccccc2)cc(-c2ccccc2)c1)c1ccccc1",3,3],["C1=CCC(c2cc(C=Cc3ccccc3)cc(C=Cc3ccccc3)c2)=C1","[c:0]1[ch:1][ch][c:3][c!r5:4][c!r5:5]1>>[c:0]1[CH2:1][c:3][c:4][c:5]1","C(=Cc1cc(C=Cc2ccccc2)cc(-c2ccccc2)c1)c1ccccc1",3,3],["C1=CC(c2cc(C=Cc3ccccc3)cc(C=Cc3ccccc3)c2)=CC1","[c:0]1[ch:1][ch][c:3][c!r5:4][c!r5:5]1>>[c:0]1[CH2:1][c:3][c:4][c:5]1","C(=Cc1cc(C=Cc2ccccc2)cc(-c2ccccc2)c1)c1ccccc1",3,3],["C1=CCC(C=Cc2cc(C=CC3=CC=CC3)cc(-c3ccccc3)c2)=C1","[c:0]1[ch:1][ch][c:3][c!r5:4][c!r5:5]1>>[c:0]1[CH2:1][c:3][c:4][c:5]1","C(=Cc1cc(C=Cc2ccccc2)cc(-c2ccccc2)c1)c1ccccc1",3,3],["C1=CC(C=Cc2cc(C=CC3=CCC=C3)cc(-c3ccccc3)c2)=CC1","[c:0]1[ch:1][ch][c:3][c!r5:4][c!r5:5]1>>[c:0]1[CH2:1][c:3][c:4][c:5]1","C(=Cc1cc(C=Cc2ccccc2)cc(-c2ccccc2)c1)c1ccccc1",3,3],["c1ccc(-c2ccccc2)cc1","[c&r6,C&r5:1](-[C!R]=[C!R]-c1ccccc1)>>[ch&r6,CH1&r5:1]","C(=Cc1cc(C=Cc2ccccc2)cc(-c2ccccc2)c1)c1ccccc1",3,3],["c1ccccc1","[c&r6,C&r5:1](-[C!R]=[C!R]-c1ccccc1)>>[ch&r6,CH1&r5:1]","C(=Cc1cc(C=Cc2ccccc2)cc(-c2ccccc2)c1)c1ccccc1",3,3],["C(=Cc1ccccn1)c1cc(C=Cc2ccccn2)cc(-c2ccccc2)c1","[ch&r6:0]>>[nr6:0]","C(=Cc1cc(C=Cc2ccccc2)cc(-c2ccccc2)c1)c1ccccc1",3,3],["C(=Cc1cc(C=Cc2ccccc2)cc(-c2ccccn2)c1)c1ccccc1","[ch&r6:0]>>[nr6:0]","C(=Cc1cc(C=Cc2ccccc2)cc(-c2ccccc2)c1)c1ccccc1",3,3],["C(=Cc1cc(-c2ccccc2)cc(C=Cc2ccccc2)n1)c1ccccc1","[ch&r6:0]>>[nr6:0]","C(=Cc1cc(C=Cc2ccccc2)cc(-c2ccccc2)c1)c1ccccc1",3,3],["C(=Cc1cc(C=Cc2ccccc2)cc(-c2cccnc2)c1)c1ccccc1","[ch&r6:0]>>[nr6:0]","C(=Cc1cc(C=Cc2ccccc2)cc(-c2ccccc2)c1)c1ccccc1",3,3],["C(=Cc1cc(C=Cc2cccnc2)cc(-c2ccccc2)c1)c1cccnc1","[ch&r6:0]>>[nr6:0]","C(=Cc1cc(C=Cc2ccccc2)cc(-c2ccccc2)c1)c1ccccc1",3,3],["C(=Cc1cc(C=Cc2ccncc2)cc(-c2ccccc2)c1)c1ccncc1","[ch&r6:0]>>[nr6:0]","C(=Cc1cc(C=Cc2ccccc2)cc(-c2ccccc2)c1)c1ccccc1",3,3],["C(=Cc1cc(C=Cc2ccccc2)cc(-c2ccncc2)c1)c1ccccc1","[ch&r6:0]>>[nr6:0]","C(=Cc1cc(C=Cc2ccccc2)cc(-c2ccccc2)c1)c1ccccc1",3,3],["C(=Cc1cc(C=Cc2ccccc2)nc(-c2ccccc2)n1)c1ccccc1","[ch&r6:0]>>[nr6:0]","C(=Cc1cc(C=Cc2ccccc2)cc(-c2ccccc2)c1)c1ccccc1",3,3],["O=c1cccc(-c2cc(C=Cc3ccccc3)cc(C=Cc3ccccc3)c2)o1","[c:1]1[c:2][ch:3][ch:4][c:5][c:6]1>>[c:1]1[c:2][o:3][c:4](=O)[c:5][c:6]1","C(=Cc1cc(C=Cc2ccccc2)cc(-c2ccccc2)c1)c1ccccc1",3,3],["O=c1ccc(C=Cc2cc(C=Cc3ccc(=O)oc3)cc(-c3ccccc3)c2)co1","[c:1]1[c:2][ch:3][ch:4][c:5][c:6]1>>[c:1]1[c:2][o:3][c:4](=O)[c:5][c:6]1","C(=Cc1cc(C=Cc2ccccc2)cc(-c2ccccc2)c1)c1ccccc1",3,3],["O=c1ccc(-c2cc(C=Cc3ccccc3)cc(C=Cc3ccccc3)c2)co1","[c:1]1[c:2][ch:3][ch:4][c:5][c:6]1>>[c:1]1[c:2][o:3][c:4](=O)[c:5][c:6]1","C(=Cc1cc(C=Cc2ccccc2)cc(-c2ccccc2)c1)c1ccccc1",3,3],["O=c1occcc1-c1cc(C=Cc2ccccc2)cc(C=Cc2ccccc2)c1","[c:1]1[c:2][ch:3][ch:4][c:5][c:6]1>>[c:1]1[c:2][o:3][c:4](=O)[c:5][c:6]1","C(=Cc1cc(C=Cc2ccccc2)cc(-c2ccccc2)c1)c1ccccc1",3,3],["O=c1cc(-c2cc(C=Cc3ccccc3)cc(C=Cc3ccccc3)c2)cco1","[c:1]1[c:2][ch:3][ch:4][c:5][c:6]1>>[c:1]1[c:2][o:3][c:4](=O)[c:5][c:6]1","C(=Cc1cc(C=Cc2ccccc2)cc(-c2ccccc2)c1)c1ccccc1",3,3],["O=c1cc(C=Cc2cc(C=Cc3ccoc(=O)c3)cc(-c3ccccc3)c2)cco1","[c:1]1[c:2][ch:3][ch:4][c:5][c:6]1>>[c:1]1[c:2][o:3][c:4](=O)[c:5][c:6]1","C(=Cc1cc(C=Cc2ccccc2)cc(-c2ccccc2)c1)c1ccccc1",3,3],["O=c1cccc(C=Cc2cc(C=Cc3cccc(=O)o3)cc(-c3ccccc3)c2)o1","[c:1]1[c:2][ch:3][ch:4][c:5][c:6]1>>[c:1]1[c:2][o:3][c:4](=O)[c:5][c:6]1","C(=Cc1cc(C=Cc2ccccc2)cc(-c2ccccc2)c1)c1ccccc1",3,3],["O=c1occcc1C=Cc1cc(C=Cc2cccoc2=O)cc(-c2ccccc2)c1","[c:1]1[c:2][ch:3][ch:4][c:5][c:6]1>>[c:1]1[c:2][o:3][c:4](=O)[c:5][c:6]1","C(=Cc1cc(C=Cc2ccccc2)cc(-c2ccccc2)c1)c1ccccc1",3,3],["O=c1ccocc1C=Cc1cc(C=Cc2coccc2=O)cc(-c2ccccc2)c1","[ch:1]1[c:2][c:3][ch:4][c:5][c:6]1>>[o:1]1[c:2][c:3][C:4](=O)[c:5][c:6]1","C(=Cc1cc(C=Cc2ccccc2)cc(-c2ccccc2)c1)c1ccccc1",3,3],["O=c1ccocc1-c1cc(C=Cc2ccccc2)cc(C=Cc2ccccc2)c1","[ch:1]1[c:2][c:3][ch:4][c:5][c:6]1>>[o:1]1[c:2][c:3][C:4](=O)[c:5][c:6]1","C(=Cc1cc(C=Cc2ccccc2)cc(-c2ccccc2)c1)c1ccccc1",3,3],["O=c1ccoc(C=Cc2cc(C=Cc3cc(=O)cco3)cc(-c3ccccc3)c2)c1","[ch:1]1[c:2][c:3][ch:4][c:5][c:6]1>>[o:1]1[c:2][c:3][C:4](=O)[c:5][c:6]1","C(=Cc1cc(C=Cc2ccccc2)cc(-c2ccccc2)c1)c1ccccc1",3,3],["O=c1ccoc(-c2cc(C=Cc3ccccc3)cc(C=Cc3ccccc3)c2)c1","[ch:1]1[c:2][c:3][ch:4][c:5][c:6]1>>[o:1]1[c:2][c:3][C:4](=O)[c:5][c:6]1","C(=Cc1cc(C=Cc2ccccc2)cc(-c2ccccc2)c1)c1ccccc1",3,3],["c1ccc(-c2cncc(-c3ccccc3)c2-c2ccncc2)cc1","[cH&r6,CH&r5:1]>>[#6:1](-[c]1[ch]ccc[ch]1)","c1cc(-c2ccncc2)ccn1",3,3],["c1ccc(-c2cc(-c3ccncc3)cc(-c3ccccc3)n2)cc1","[cH&r6,CH&r5:1]>>[#6:1](-[c]1[ch]ccc[ch]1)","c1cc(-c2ccncc2)ccn1",3,3],["c1ccc(-c2cnccc2-c2ccncc2-c2ccccc2)cc1","[cH&r6,CH&r5:1]>>[#6:1](-[c]1[ch]ccc[ch]1)","c1cc(-c2ccncc2)ccn1",3,3],["c1ccc(-c2cc(-c3ccnc(-c4ccccc4)c3)ccn2)cc1","[cH&r6,CH&r5:1]>>[#6:1](-[c]1[ch]ccc[ch]1)","c1cc(-c2ccncc2)ccn1",3,3],["c1ccc2c(-c3ccnc4ccccc34)ccnc2c1","[cH&r6:1][cH&r6:2]>>[c:1]2cccc[c:2]2","c1cc(-c2ccncc2)ccn1",3,3],["C(=Cc1cncc(C=Cc2ccccc2)c1-c1ccncc1)c1ccccc1","[ch&r6,CH1&r5:1]>>[*:1](-C=C-c1ccccc1)","c1cc(-c2ccncc2)ccn1",3,3],["C(=Cc1cnccc1-c1ccncc1C=Cc1ccccc1)c1ccccc1","[ch&r6,CH1&r5:1]>>[*:1](-C=C-c1ccccc1)","c1cc(-c2ccncc2)ccn1",3,3],["C(=Cc1cc(-c2ccncc2)cc(C=Cc2ccccc2)n1)c1ccccc1","[ch&r6,CH1&r5:1]>>[*:1](-C=C-c1ccccc1)","c1cc(-c2ccncc2)ccn1",3,3],["C(=Cc1cc(-c2ccnc(C=Cc3ccccc3)c2)ccn1)c1ccccc1","[ch&r6,CH1&r5:1]>>[*:1](-C=C-c1ccccc1)","c1cc(-c2ccncc2)ccn1",3,3],["C(#Cc1cnccc1-c1ccncc1C#Cc1ccccc1)c1ccccc1","[ch&r6,CH1&r5:1]>>[*:1](-C#C-c1ccccc1)","c1cc(-c2ccncc2)ccn1",3,3],["C(#Cc1cc(-c2ccncc2)cc(C#Cc2ccccc2)n1)c1ccccc1","[ch&r6,CH1&r5:1]>>[*:1](-C#C-c1ccccc1)","c1cc(-c2ccncc2)ccn1",3,3],["C(#Cc1cncc(C#Cc2ccccc2)c1-c1ccncc1)c1ccccc1","[ch&r6,CH1&r5:1]>>[*:1](-C#C-c1ccccc1)","c1cc(-c2ccncc2)ccn1",3,3],["C(#Cc1cc(-c2ccnc(C#Cc3ccccc3)c2)ccn1)c1ccccc1","[ch&r6,CH1&r5:1]>>[*:1](-C#C-c1ccccc1)","c1cc(-c2ccncc2)ccn1",3,3],["c1cc(-c2ccnnc2)cnn1","[ch&r6:0]>>[nr6:0]","c1cc(-c2ccncc2)ccn1",3,3],["c1cc(-c2ccncn2)ncn1","[ch&r6:0]>>[nr6:0]","c1cc(-c2ccncc2)ccn1",3,3],["c1ccc(-c2ccccc2)cc1","[nr6:0]>>[ch&r6:0]","c1cc(-c2ccncc2)ccn1",3,3],["c1ccc(Nc2cc(-c3ccnc(Nc4ccccc4)c3)ccn2)cc1","[ch&r6,CH1&r5:1]>>[*:1](-N-c1ccccc1)","c1cc(-c2ccncc2)ccn1",3,3],["c1ccc(Nc2cnccc2-c2ccncc2Nc2ccccc2)cc1","[ch&r6,CH1&r5:1]>>[*:1](-N-c1ccccc1)","c1cc(-c2ccncc2)ccn1",3,3],["c1ccc(Nc2cncc(Nc3ccccc3)c2-c2ccncc2)cc1","[ch&r6,CH1&r5:1]>>[*:1](-N-c1ccccc1)","c1cc(-c2ccncc2)ccn1",3,3],["c1ccc(Nc2cc(-c3ccncc3)cc(Nc3ccccc3)n2)cc1","[ch&r6,CH1&r5:1]>>[*:1](-N-c1ccccc1)","c1cc(-c2ccncc2)ccn1",3,3],["O=c1ccc(-c2ccc(=O)oc2-c2ccccc2)c(-c2ccccc2)o1","[cH&r6,CH&r5:1]>>[#6:1](-[c]1[ch]ccc[ch]1)","O=c1ccc(-c2ccc(=O)oc2)co1",3,3],["O=c1cc(-c2ccccc2)c(-c2coc(=O)cc2-c2ccccc2)co1","[cH&r6,CH&r5:1]>>[#6:1](-[c]1[ch]ccc[ch]1)","O=c1ccc(-c2ccc(=O)oc2)co1",3,3],["O=c1occ(-c2coc(=O)c(-c3ccccc3)c2)cc1-c1ccccc1","[cH&r6,CH&r5:1]>>[#6:1](-[c]1[ch]ccc[ch]1)","O=c1ccc(-c2ccc(=O)oc2)co1",3,3],["O=c1occ(-c2coc(=O)c3ccccc23)c2ccccc12","[cH&r6:1][cH&r6:2]>>[c:1]2cccc[c:2]2","O=c1ccc(-c2ccc(=O)oc2)co1",3,3],["O=c1occ(-c2coc(=O)c(C=Cc3ccccc3)c2)cc1C=Cc1ccccc1","[ch&r6,CH1&r5:1]>>[*:1](-C=C-c1ccccc1)","O=c1ccc(-c2ccc(=O)oc2)co1",3,3],["O=c1cc(C=Cc2ccccc2)c(-c2coc(=O)cc2C=Cc2ccccc2)co1","[ch&r6,CH1&r5:1]>>[*:1](-C=C-c1ccccc1)","O=c1ccc(-c2ccc(=O)oc2)co1",3,3],["O=c1ccc(-c2ccc(=O)oc2C=Cc2ccccc2)c(C=Cc2ccccc2)o1","[ch&r6,CH1&r5:1]>>[*:1](-C=C-c1ccccc1)","O=c1ccc(-c2ccc(=O)oc2)co1",3,3],["O=c1ccc(-c2ccc(=O)oc2C#Cc2ccccc2)c(C#Cc2ccccc2)o1","[ch&r6,CH1&r5:1]>>[*:1](-C#C-c1ccccc1)","O=c1ccc(-c2ccc(=O)oc2)co1",3,3],["O=c1occ(-c2coc(=O)c(C#Cc3ccccc3)c2)cc1C#Cc1ccccc1","[ch&r6,CH1&r5:1]>>[*:1](-C#C-c1ccccc1)","O=c1ccc(-c2ccc(=O)oc2)co1",3,3],["O=c1cc(C#Cc2ccccc2)c(-c2coc(=O)cc2C#Cc2ccccc2)co1","[ch&r6,CH1&r5:1]>>[*:1](-C#C-c1ccccc1)","O=c1ccc(-c2ccc(=O)oc2)co1",3,3],["c1ccc(-c2ccccc2)cc1","[o:1][c:2](=O)>>[ch:1][ch:2]","O=c1ccc(-c2ccc(=O)oc2)co1",3,3],["O=c1ccc(-c2ccc(=O)[nH]c2)c[nH]1","[o:1]>>[nH:1]","O=c1ccc(-c2ccc(=O)oc2)co1",3,3],["O=c1ccocc1","[c&r6,C&r5:1](-[c]1[ch]ccc[ch]1)>>[*:1]","O=c1cc(-c2ccccc2)oc(-c2ccccc2)c1",3,3],["O=c1cc(C2=CC=CC2)oc(C2=CC=CC2)c1","[c:0]1[ch:1][ch][c:3][c!r5:4][c!r5:5]1>>[c:0]1[CH2:1][c:3][c:4][c:5]1","O=c1cc(-c2ccccc2)oc(-c2ccccc2)c1",3,3],["O=c1cc(C2=CCC=C2)oc(C2=CCC=C2)c1","[c:0]1[ch:1][ch][c:3][c!r5:4][c!r5:5]1>>[c:0]1[CH2:1][c:3][c:4][c:5]1","O=c1cc(-c2ccccc2)oc(-c2ccccc2)c1",3,3],["O=c1cc(-c2ccncc2)oc(-c2ccncc2)c1","[ch&r6:0]>>[nr6:0]","O=c1cc(-c2ccccc2)oc(-c2ccccc2)c1",3,3],["O=c1cc(-c2cccnc2)oc(-c2cccnc2)c1","[ch&r6:0]>>[nr6:0]","O=c1cc(-c2ccccc2)oc(-c2ccccc2)c1",3,3],["O=c1nc(-c2ccccc2)oc(-c2ccccc2)n1","[ch&r6:0]>>[nr6:0]","O=c1cc(-c2ccccc2)oc(-c2ccccc2)c1",3,3],["O=c1cc(-c2ccccn2)oc(-c2ccccn2)c1","[ch&r6:0]>>[nr6:0]","O=c1cc(-c2ccccc2)oc(-c2ccccc2)c1",3,3],["c1ccc(-c2cccc(-c3ccccc3)c2)cc1","[o:1][c:2][c:3][c:4](=O)>>[ch:1][c:2][c:3][ch:4]","O=c1cc(-c2ccccc2)oc(-c2ccccc2)c1",3,3],["O=c1cc(-c2ccccc2)[nH]c(-c2ccccc2)c1","[o:1]>>[nH:1]","O=c1cc(-c2ccccc2)oc(-c2ccccc2)c1",3,3],["c1ccc2c(c1)ccc1ccc3ccccc3c12","[cH&r6:1][cH&r6:2]>>[c:1]2cccc[c:2]2","c1ccc2c(c1)ccc1ccccc12",3,3],["c1ccc2c(c1)c1ccccc1c1ccccc21","[cH&r6:1][cH&r6:2]>>[c:1]2cccc[c:2]2","c1ccc2c(c1)ccc1ccccc12",3,3],["c1ccc2c(c1)ccc1c3ccccc3ccc21","[cH&r6:1][cH&r6:2]>>[c:1]2cccc[c:2]2","c1ccc2c(c1)ccc1ccccc12",3,3],["c1ccc2ccccc2c1","[r6:0][c:1]2[ch][ch][ch][ch][c:2]2[r6:3]>>[*:0][c:1][c:2][*:3]","c1ccc2c(c1)ccc1ccccc12",3,3],["c1cc2ccc3cccc4ccc(c1)c2c34","[c:4]1[c:3][ch:2][c:1]2[c:6]([c:5]1)[c:7][c:8][c:9]1[c:10][c:11][c:12][ch:13][c:14]12>>c1c[c:2]2[c:3][c:4][c:5][c:6]3[c:7][c:8][c:9]4[c:10][c:11][c:12][c:13]1[c:14]4[c:1]32","c1ccc2c(c1)ccc1ccccc12",3,3],["C1=c2ccc3c(c2=CC1)=CCC=3","[c:0]1[ch:1][ch][c:3][c!r5:4][c!r5:5]1>>[c:0]1[CH2:1][c:3][c:4][c:5]1","c1ccc2c(c1)ccc1ccccc12",3,3],["C1=Cc2c(ccc3c2C=CC3)C1","[c:0]1[ch:1][ch][c:3][c!r5:4][c!r5:5]1>>[c:0]1[CH2:1][c:3][c:4][c:5]1","c1ccc2c(c1)ccc1ccccc12",3,3],["C1=Cc2ccc3c(c2C1)CC=C3","[c:0]1[ch:1][ch][c:3][c!r5:4][c!r5:5]1>>[c:0]1[CH2:1][c:3][c:4][c:5]1","c1ccc2c(c1)ccc1ccccc12",3,3],["c1ccc2c(c1)Cc1ccccc1-2","[c:0]1[ch:1][ch][c:3][c!r5:4][c!r5:5]1>>[c:0]1[CH2:1][c:3][c:4][c:5]1","c1ccc2c(c1)ccc1ccccc12",3,3],["c1ccc2c(c1)nnc1ccccc12","[ch&r6:0]>>[nr6:0]","c1ccc2c(c1)ccc1ccccc12",3,3],["c1cnc2ccc3ncccc3c2c1","[ch&r6:0]>>[nr6:0]","c1ccc2c(c1)ccc1ccccc12",3,3],["c1cc2ccc3ccncc3c2cn1","[ch&r6:0]>>[nr6:0]","c1ccc2c(c1)ccc1ccccc12",3,3],["c1cnc2c(c1)ccc1cccnc12","[ch&r6:0]>>[nr6:0]","c1ccc2c(c1)ccc1ccccc12",3,3],["c1cc2c(ccc3cnccc32)cn1","[ch&r6:0]>>[nr6:0]","c1ccc2c(c1)ccc1ccccc12",3,3],["O=c1ccc2ccc3ccc(=O)oc3c2o1","[c:1]1[c:2][ch:3][ch:4][c:5][c:6]1>>[c:1]1[c:2][o:3][c:4](=O)[c:5][c:6]1","c1ccc2c(c1)ccc1ccccc12",3,3],["O=c1ccc2c(ccc3oc(=O)ccc32)o1","[c:1]1[c:2][ch:3][ch:4][c:5][c:6]1>>[c:1]1[c:2][o:3][c:4](=O)[c:5][c:6]1","c1ccc2c(c1)ccc1ccccc12",3,3],["O=c1cc2c(ccc3coc(=O)cc32)co1","[c:1]1[c:2][ch:3][ch:4][c:5][c:6]1>>[c:1]1[c:2][o:3][c:4](=O)[c:5][c:6]1","c1ccc2c(c1)ccc1ccccc12",3,3],["O=c1occc2c1ccc1c(=O)occc12","[c:1]1[c:2][ch:3][ch:4][c:5][c:6]1>>[c:1]1[c:2][o:3][c:4](=O)[c:5][c:6]1","c1ccc2c(c1)ccc1ccccc12",3,3],["O=c1cc2ccc3cc(=O)occ3c2co1","[c:1]1[c:2][ch:3][ch:4][c:5][c:6]1>>[c:1]1[c:2][o:3][c:4](=O)[c:5][c:6]1","c1ccc2c(c1)ccc1ccccc12",3,3],["O=c1occc2ccc3ccoc(=O)c3c12","[c:1]1[c:2][ch:3][ch:4][c:5][c:6]1>>[c:1]1[c:2][o:3][c:4](=O)[c:5][c:6]1","c1ccc2c(c1)ccc1ccccc12",3,3],["O=c1ccoc2ccc3occc(=O)c3c12","[ch:1]1[c:2][c:3][ch:4][c:5][c:6]1>>[o:1]1[c:2][c:3][C:4](=O)[c:5][c:6]1","c1ccc2c(c1)ccc1ccccc12",3,3],["O=c1ccoc2c1ccc1c(=O)ccoc12","[ch:1]1[c:2][c:3][ch:4][c:5][c:6]1>>[o:1]1[c:2][c:3][C:4](=O)[c:5][c:6]1","c1ccc2c(c1)ccc1ccccc12",3,3],["O=c1cc(C=Cc2cc(=O)occ2-c2ccccc2)c(-c2ccccc2)co1","[cH&r6,CH&r5:1]>>[#6:1](-[c]1[ch]ccc[ch]1)","O=c1cc(C=Cc2ccoc(=O)c2)cco1",3,3],["O=c1cc(C=Cc2cc(-c3ccccc3)oc(=O)c2)cc(-c2ccccc2)o1","[cH&r6,CH&r5:1]>>[#6:1](-[c]1[ch]ccc[ch]1)","O=c1cc(C=Cc2ccoc(=O)c2)cco1",3,3],["O=c1occc(C=Cc2ccoc(=O)c2-c2ccccc2)c1-c1ccccc1","[cH&r6,CH&r5:1]>>[#6:1](-[c]1[ch]ccc[ch]1)","O=c1cc(C=Cc2ccoc(=O)c2)cco1",3,3],["O=c1cc(C=Cc2cc(=O)oc3ccccc23)c2ccccc2o1","[cH&r6:1][cH&r6:2]>>[c:1]2cccc[c:2]2","O=c1cc(C=Cc2ccoc(=O)c2)cco1",3,3],["C(=Cc1ccccc1)c1ccccc1","[o:1][c:2](=O)>>[ch:1][ch:2]","O=c1cc(C=Cc2ccoc(=O)c2)cco1",3,3],["O=c1cc(C=Cc2cc[nH]c(=O)c2)cc[nH]1","[o:1]>>[nH:1]","O=c1cc(C=Cc2ccoc(=O)c2)cco1",3,3],["C(=Cc1cc2ccccc2cc1C=Cc1ccccc1)c1ccccc1","[cH&r6:1][cH&r6:2]>>[c:1]2cccc[c:2]2","C(=Cc1ccccc1C=Cc1ccccc1)c1ccccc1",3,3],["C1=CC(C=Cc2ccccc2C=CC2=CCC=C2)=CC1","[c:0]1[ch:1][ch][c:3][c!r5:4][c!r5:5]1>>[c:0]1[CH2:1][c:3][c:4][c:5]1","C(=Cc1ccccc1C=Cc1ccccc1)c1ccccc1",3,3],["C(=Cc1ccccc1)C1=CCC=C1C=Cc1ccccc1","[c:0]1[ch:1][ch][c:3][c!r5:4][c!r5:5]1>>[c:0]1[CH2:1][c:3][c:4][c:5]1","C(=Cc1ccccc1C=Cc1ccccc1)c1ccccc1",3,3],["C1=CCC(C=Cc2ccccc2C=CC2=CC=CC2)=C1","[c:0]1[ch:1][ch][c:3][c!r5:4][c!r5:5]1>>[c:0]1[CH2:1][c:3][c:4][c:5]1","C(=Cc1ccccc1C=Cc1ccccc1)c1ccccc1",3,3],["c1ccccc1","[c&r6,C&r5:1](-[C!R]=[C!R]-c1ccccc1)>>[ch&r6,CH1&r5:1]","C(=Cc1ccccc1C=Cc1ccccc1)c1ccccc1",3,3],["C(=Cc1ccccc1)c1ccccc1","[c&r6,C&r5:1](-[C!R]=[C!R]-c1ccccc1)>>[ch&r6,CH1&r5:1]","C(=Cc1ccccc1C=Cc1ccccc1)c1ccccc1",3,3],["C(=Cc1ccccc1C=Cc1ccncc1)c1ccncc1","[ch&r6:0]>>[nr6:0]","C(=Cc1ccccc1C=Cc1ccccc1)c1ccccc1",3,3],["C(=Cc1ccccc1C=Cc1cccnc1)c1cccnc1","[ch&r6:0]>>[nr6:0]","C(=Cc1ccccc1C=Cc1ccccc1)c1ccccc1",3,3],["C(=Cc1nccnc1C=Cc1ccccc1)c1ccccc1","[ch&r6:0]>>[nr6:0]","C(=Cc1ccccc1C=Cc1ccccc1)c1ccccc1",3,3],["C(=Cc1ccccc1C=Cc1ccccn1)c1ccccn1","[ch&r6:0]>>[nr6:0]","C(=Cc1ccccc1C=Cc1ccccc1)c1ccccc1",3,3],["C(=Cc1cnncc1C=Cc1ccccc1)c1ccccc1","[ch&r6:0]>>[nr6:0]","C(=Cc1ccccc1C=Cc1ccccc1)c1ccccc1",3,3],["O=c1cccc(C=Cc2ccccc2C=Cc2cccc(=O)o2)o1","[c:1]1[c:2][ch:3][ch:4][c:5][c:6]1>>[c:1]1[c:2][o:3][c:4](=O)[c:5][c:6]1","C(=Cc1ccccc1C=Cc1ccccc1)c1ccccc1",3,3],["O=c1cc(C=Cc2ccccc2C=Cc2ccoc(=O)c2)cco1","[c:1]1[c:2][ch:3][ch:4][c:5][c:6]1>>[c:1]1[c:2][o:3][c:4](=O)[c:5][c:6]1","C(=Cc1ccccc1C=Cc1ccccc1)c1ccccc1",3,3],["O=c1occcc1C=Cc1ccccc1C=Cc1cccoc1=O","[c:1]1[c:2][ch:3][ch:4][c:5][c:6]1>>[c:1]1[c:2][o:3][c:4](=O)[c:5][c:6]1","C(=Cc1ccccc1C=Cc1ccccc1)c1ccccc1",3,3],["O=c1ccc(C=Cc2ccccc2C=Cc2ccc(=O)oc2)co1","[c:1]1[c:2][ch:3][ch:4][c:5][c:6]1>>[c:1]1[c:2][o:3][c:4](=O)[c:5][c:6]1","C(=Cc1ccccc1C=Cc1ccccc1)c1ccccc1",3,3],["O=c1ccocc1C=Cc1ccccc1C=Cc1coccc1=O","[ch:1]1[c:2][c:3][ch:4][c:5][c:6]1>>[o:1]1[c:2][c:3][C:4](=O)[c:5][c:6]1","C(=Cc1ccccc1C=Cc1ccccc1)c1ccccc1",3,3],["O=c1ccoc(C=Cc2ccccc2C=Cc2cc(=O)cco2)c1","[ch:1]1[c:2][c:3][ch:4][c:5][c:6]1>>[o:1]1[c:2][c:3][C:4](=O)[c:5][c:6]1","C(=Cc1ccccc1C=Cc1ccccc1)c1ccccc1",3,3],["c1ccncc1","[c&r6,C&r5:1](-[c]1[ch]ccc[ch]1)>>[*:1]","c1ccc(-c2cccc(-c3ccccc3)n2)cc1",3,3],["C1=CCC(c2cccc(C3=CC=CC3)n2)=C1","[c:0]1[ch:1][ch][c:3][c!r5:4][c!r5:5]1>>[c:0]1[CH2:1][c:3][c:4][c:5]1","c1ccc(-c2cccc(-c3ccccc3)n2)cc1",3,3],["C1=CC(c2cccc(C3=CCC=C3)n2)=CC1","[c:0]1[ch:1][ch][c:3][c!r5:4][c!r5:5]1>>[c:0]1[CH2:1][c:3][c:4][c:5]1","c1ccc(-c2cccc(-c3ccccc3)n2)cc1",3,3],["C(=Cc1cc(-c2ccccc2)nc(-c2ccccc2)c1)c1ccccc1","[ch&r6,CH1&r5:1]>>[*:1](-C=C-c1ccccc1)","c1ccc(-c2cccc(-c3ccccc3)n2)cc1",3,3],["C(#Cc1cc(-c2ccccc2)nc(-c2ccccc2)c1)c1ccccc1","[ch&r6,CH1&r5:1]>>[*:1](-C#C-c1ccccc1)","c1ccc(-c2cccc(-c3ccccc3)n2)cc1",3,3],["c1ccc(-c2cncc(-c3ccccc3)n2)cc1","[ch&r6:0]>>[nr6:0]","c1ccc(-c2cccc(-c3ccccc3)n2)cc1",3,3],["c1ccc(-c2ncnc(-c3ccccc3)n2)cc1","[ch&r6:0]>>[nr6:0]","c1ccc(-c2cccc(-c3ccccc3)n2)cc1",3,3],["c1ccc(-c2cccc(-c3ccccn3)n2)nc1","[ch&r6:0]>>[nr6:0]","c1ccc(-c2cccc(-c3ccccc3)n2)cc1",3,3],["c1cncc(-c2cccc(-c3cccnc3)n2)c1","[ch&r6:0]>>[nr6:0]","c1ccc(-c2cccc(-c3ccccc3)n2)cc1",3,3],["c1cc(-c2ccncc2)nc(-c2ccncc2)c1","[ch&r6:0]>>[nr6:0]","c1ccc(-c2cccc(-c3ccccc3)n2)cc1",3,3],["c1ccc(-c2cccc(-c3ccccc3)c2)cc1","[nr6:0]>>[ch&r6:0]","c1ccc(-c2cccc(-c3ccccc3)n2)cc1",3,3],["c1ccc(Nc2cc(-c3ccccc3)nc(-c3ccccc3)c2)cc1","[ch&r6,CH1&r5:1]>>[*:1](-N-c1ccccc1)","c1ccc(-c2cccc(-c3ccccc3)n2)cc1",3,3],["c1ccc(Nc2ccccc2)cc1","[c&r6,C&r5:1](-[c]1[ch]ccc[ch]1)>>[*:1]","c1ccc(-c2ccc(Nc3ccc(-c4ccccc4)cc3)cc2)cc1",3,3],["c1ccccc1","[c&r6,C&r5:1](-[c]1[ch]ccc[ch]1)>>[*:1]","c1ccc(-c2ccc(Nc3ccc(-c4ccccc4)cc3)cc2)cc1",3,3],["C1=CC(c2ccc(Nc3ccc(C4=CCC=C4)cc3)cc2)=CC1","[c:0]1[ch:1][ch][c:3][c!r5:4][c!r5:5]1>>[c:0]1[CH2:1][c:3][c:4][c:5]1","c1ccc(-c2ccc(Nc3ccc(-c4ccccc4)cc3)cc2)cc1",3,3],["C1=C(NC2=CC=C(c3ccccc3)C2)CC(c2ccccc2)=C1","[c:0]1[ch:1][ch][c:3][c!r5:4][c!r5:5]1>>[c:0]1[CH2:1][c:3][c:4][c:5]1","c1ccc(-c2ccc(Nc3ccc(-c4ccccc4)cc3)cc2)cc1",3,3],["C1=CCC(c2ccc(Nc3ccc(C4=CC=CC4)cc3)cc2)=C1","[c:0]1[ch:1][ch][c:3][c!r5:4][c!r5:5]1>>[c:0]1[CH2:1][c:3][c:4][c:5]1","c1ccc(-c2ccc(Nc3ccc(-c4ccccc4)cc3)cc2)cc1",3,3],["c1ccc(-c2ccc(Nc3ccc(-c4ccccn4)cc3)cc2)nc1","[ch&r6:0]>>[nr6:0]","c1ccc(-c2ccc(Nc3ccc(-c4ccccc4)cc3)cc2)cc1",3,3],["c1ccc(-c2ccc(Nc3ccc(-c4ccccc4)cn3)nc2)cc1","[ch&r6:0]>>[nr6:0]","c1ccc(-c2ccc(Nc3ccc(-c4ccccc4)cc3)cc2)cc1",3,3],["c1ccc(-c2ccc(Nc3ccc(-c4ccccc4)nc3)cn2)cc1","[ch&r6:0]>>[nr6:0]","c1ccc(-c2ccc(Nc3ccc(-c4ccccc4)cc3)cc2)cc1",3,3],["c1cc(-c2ccc(Nc3ccc(-c4ccncc4)cc3)cc2)ccn1","[ch&r6:0]>>[nr6:0]","c1ccc(-c2ccc(Nc3ccc(-c4ccccc4)cc3)cc2)cc1",3,3],["c1cncc(-c2ccc(Nc3ccc(-c4cccnc4)cc3)cc2)c1","[ch&r6:0]>>[nr6:0]","c1ccc(-c2ccc(Nc3ccc(-c4ccccc4)cc3)cc2)cc1",3,3],["c1ccc(-c2ccccc2)cc1","[c&r6,C&r5:1](-[N!R]-c1ccccc1)>>[*:1]","c1ccc(-c2ccc(Nc3ccc(-c4ccccc4)cc3)cc2)cc1",3,3],["O=c1occc(C#Cc2ccoc(=O)c2-c2ccccc2)c1-c1ccccc1","[cH&r6,CH&r5:1]>>[#6:1](-[c]1[ch]ccc[ch]1)","O=c1cc(C#Cc2ccoc(=O)c2)cco1",3,3],["O=c1cc(C#Cc2cc(-c3ccccc3)oc(=O)c2)cc(-c2ccccc2)o1","[cH&r6,CH&r5:1]>>[#6:1](-[c]1[ch]ccc[ch]1)","O=c1cc(C#Cc2ccoc(=O)c2)cco1",3,3],["O=c1cc(C#Cc2cc(=O)occ2-c2ccccc2)c(-c2ccccc2)co1","[cH&r6,CH&r5:1]>>[#6:1](-[c]1[ch]ccc[ch]1)","O=c1cc(C#Cc2ccoc(=O)c2)cco1",3,3],["O=c1cc(C#Cc2cc(=O)oc3ccccc23)c2ccccc2o1","[cH&r6:1][cH&r6:2]>>[c:1]2cccc[c:2]2","O=c1cc(C#Cc2ccoc(=O)c2)cco1",3,3],["C(#Cc1ccccc1)c1ccccc1","[o:1][c:2](=O)>>[ch:1][ch:2]","O=c1cc(C#Cc2ccoc(=O)c2)cco1",3,3],["O=c1cc(C#Cc2cc[nH]c(=O)c2)cc[nH]1","[o:1]>>[nH:1]","O=c1cc(C#Cc2ccoc(=O)c2)cco1",3,3],["C1=CC(=C2C=C(c3ccccc3)C(c3ccccc3)=C2)C=C1","[cH&r6,CH&r5:1]>>[#6:1](-[c]1[ch]ccc[ch]1)","C1=CC(=C2C=CC=C2)C=C1",3,3],["C1=CC(=C2C(c3ccccc3)=CC=C2c2ccccc2)C=C1","[cH&r6,CH&r5:1]>>[#6:1](-[c]1[ch]ccc[ch]1)","C1=CC(=C2C=CC=C2)C=C1",3,3],["C1=CC(=C2C=CC=C2c2ccccc2)C(c2ccccc2)=C1","[cH&r6,CH&r5:1]>>[#6:1](-[c]1[ch]ccc[ch]1)","C1=CC(=C2C=CC=C2)C=C1",3,3],["C1=CC(=C2C=CC(c3ccccc3)=C2)C=C1c1ccccc1","[cH&r6,CH&r5:1]>>[#6:1](-[c]1[ch]ccc[ch]1)","C1=CC(=C2C=CC=C2)C=C1",3,3],["C1=CC(=C2C=C(C=Cc3ccccc3)C(C=Cc3ccccc3)=C2)C=C1","[ch&r6,CH1&r5:1]>>[*:1](-C=C-c1ccccc1)","C1=CC(=C2C=CC=C2)C=C1",3,3],["C1=CC(=C2C=CC(C=Cc3ccccc3)=C2)C=C1C=Cc1ccccc1","[ch&r6,CH1&r5:1]>>[*:1](-C=C-c1ccccc1)","C1=CC(=C2C=CC=C2)C=C1",3,3],["C1=CC(=C2C=CC=C2C=Cc2ccccc2)C(C=Cc2ccccc2)=C1","[ch&r6,CH1&r5:1]>>[*:1](-C=C-c1ccccc1)","C1=CC(=C2C=CC=C2)C=C1",3,3],["C1=CC(=C2C(C=Cc3ccccc3)=CC=C2C=Cc2ccccc2)C=C1","[ch&r6,CH1&r5:1]>>[*:1](-C=C-c1ccccc1)","C1=CC(=C2C=CC=C2)C=C1",3,3],["C(#Cc1ccccc1)C1=CC=CC1=C1C=CC=C1C#Cc1ccccc1","[ch&r6,CH1&r5:1]>>[*:1](-C#C-c1ccccc1)","C1=CC(=C2C=CC=C2)C=C1",3,3],["C(#Cc1ccccc1)C1=CC=C(C#Cc2ccccc2)C1=C1C=CC=C1","[ch&r6,CH1&r5:1]>>[*:1](-C#C-c1ccccc1)","C1=CC(=C2C=CC=C2)C=C1",3,3],["C(#Cc1ccccc1)C1=CC(=C2C=CC(C#Cc3ccccc3)=C2)C=C1","[ch&r6,CH1&r5:1]>>[*:1](-C#C-c1ccccc1)","C1=CC(=C2C=CC=C2)C=C1",3,3],["C(#Cc1ccccc1)C1=CC(=C2C=CC=C2)C=C1C#Cc1ccccc1","[ch&r6,CH1&r5:1]>>[*:1](-C#C-c1ccccc1)","C1=CC(=C2C=CC=C2)C=C1",3,3],["C1=CC(=C2OC=CO2)C=C1","[CH,ch:0]1=[C,c:1][C,c:2]=[CH,ch:3][*:4]1>>[O:0]1[*:1]=,:[*:2][O:3][*:4]1","C1=CC(=C2C=CC=C2)C=C1",3,3],["C1=CC(=C2SC=CS2)C=C1","[CH,ch:0]1=[C,c:1][C,c:2]=[CH,ch:3][*:4]1>>[S:0]1[*:1]=,:[*:2][S:3][*:4]1","C1=CC(=C2C=CC=C2)C=C1",3,3],["C1=CC(=C2C=CN=C2)C=C1","[chr5,CH1r5:1]>>[n:1]","C1=CC(=C2C=CC=C2)C=C1",3,3],["C1=CC(=C2C=CC=N2)C=C1","[chr5,CH1r5:1]>>[n:1]","C1=CC(=C2C=CC=C2)C=C1",3,3],["C1=CC(=C2C=C(Nc3ccccc3)C(Nc3ccccc3)=C2)C=C1","[ch&r6,CH1&r5:1]>>[*:1](-N-c1ccccc1)","C1=CC(=C2C=CC=C2)C=C1",3,3],["C1=CC(=C2C(Nc3ccccc3)=CC=C2Nc2ccccc2)C=C1","[ch&r6,CH1&r5:1]>>[*:1](-N-c1ccccc1)","C1=CC(=C2C=CC=C2)C=C1",3,3],["C1=CC(=C2C=CC=C2Nc2ccccc2)C(Nc2ccccc2)=C1","[ch&r6,CH1&r5:1]>>[*:1](-N-c1ccccc1)","C1=CC(=C2C=CC=C2)C=C1",3,3],["C1=CC(=C2C=CC(Nc3ccccc3)=C2)C=C1Nc1ccccc1","[ch&r6,CH1&r5:1]>>[*:1](-N-c1ccccc1)","C1=CC(=C2C=CC=C2)C=C1",3,3],["c1ccc(-c2cc(-c3ccccc3)ncn2)cc1","[cH&r6,CH&r5:1]>>[#6:1](-[c]1[ch]ccc[ch]1)","c1cncnc1",3,3],["C(=Cc1cc(C=Cc2ccccc2)ncn1)c1ccccc1","[ch&r6,CH1&r5:1]>>[*:1](-C=C-c1ccccc1)","c1cncnc1",3,3],["C(#Cc1cc(C#Cc2ccccc2)ncn1)c1ccccc1","[ch&r6,CH1&r5:1]>>[*:1](-C#C-c1ccccc1)","c1cncnc1",3,3],["c1ncncn1","[ch&r6:0]>>[nr6:0]","c1cncnc1",3,3],["c1cnnnn1","[ch&r6:0]>>[nr6:0]","c1cncnc1",3,3],["c1cnnnc1","[ch&r6:0]>>[nr6:0]","c1cncnc1",3,3],["c1nncnn1","[ch&r6:0]>>[nr6:0]","c1cncnc1",3,3],["c1ncnnn1","[ch&r6:0]>>[nr6:0]","c1cncnc1",3,3],["c1ccncc1","[nr6:0]>>[ch&r6:0]","c1cncnc1",3,3],["c1ccc(Nc2cc(Nc3ccccc3)ncn2)cc1","[ch&r6,CH1&r5:1]>>[*:1](-N-c1ccccc1)","c1cncnc1",3,3],["C1=C(Nc2ccccc2)C(C2=CCC=C2Nc2ccccc2)=CC1","[c:0]1[ch:1][ch][c:3][c!r5:4][c!r5:5]1>>[c:0]1[CH2:1][c:3][c:4][c:5]1","c1ccc(Nc2ccccc2-c2ccccc2Nc2ccccc2)cc1",3,3],["C1=CC(C2=C(Nc3ccccc3)CC=C2)=C(Nc2ccccc2)C1","[c:0]1[ch:1][ch][c:3][c!r5:4][c!r5:5]1>>[c:0]1[CH2:1][c:3][c:4][c:5]1","c1ccc(Nc2ccccc2-c2ccccc2Nc2ccccc2)cc1",3,3],["C1=CCC(Nc2ccccc2-c2ccccc2NC2=CC=CC2)=C1","[c:0]1[ch:1][ch][c:3][c!r5:4][c!r5:5]1>>[c:0]1[CH2:1][c:3][c:4][c:5]1","c1ccc(Nc2ccccc2-c2ccccc2Nc2ccccc2)cc1",3,3],["C1=CC(Nc2ccccc2-c2ccccc2NC2=CCC=C2)=CC1","[c:0]1[ch:1][ch][c:3][c!r5:4][c!r5:5]1>>[c:0]1[CH2:1][c:3][c:4][c:5]1","c1ccc(Nc2ccccc2-c2ccccc2Nc2ccccc2)cc1",3,3],["C1=CC(Nc2ccccc2)=C(C2=C(Nc3ccccc3)C=CC2)C1","[c:0]1[ch:1][ch][c:3][c!r5:4][c!r5:5]1>>[c:0]1[CH2:1][c:3][c:4][c:5]1","c1ccc(Nc2ccccc2-c2ccccc2Nc2ccccc2)cc1",3,3],["c1ccc(Nc2ccccc2-c2ccccc2Nc2ccccn2)nc1","[ch&r6:0]>>[nr6:0]","c1ccc(Nc2ccccc2-c2ccccc2Nc2ccccc2)cc1",3,3],["c1ccc(Nc2cccnc2-c2ncccc2Nc2ccccc2)cc1","[ch&r6:0]>>[nr6:0]","c1ccc(Nc2ccccc2-c2ccccc2Nc2ccccc2)cc1",3,3],["c1ccc(Nc2ccncc2-c2cnccc2Nc2ccccc2)cc1","[ch&r6:0]>>[nr6:0]","c1ccc(Nc2ccccc2-c2ccccc2Nc2ccccc2)cc1",3,3],["c1ccc(Nc2cnccc2-c2ccncc2Nc2ccccc2)cc1","[ch&r6:0]>>[nr6:0]","c1ccc(Nc2ccccc2-c2ccccc2Nc2ccccc2)cc1",3,3],["c1ccc(Nc2ncccc2-c2cccnc2Nc2ccccc2)cc1","[ch&r6:0]>>[nr6:0]","c1ccc(Nc2ccccc2-c2ccccc2Nc2ccccc2)cc1",3,3],["c1cncc(Nc2ccccc2-c2ccccc2Nc2cccnc2)c1","[ch&r6:0]>>[nr6:0]","c1ccc(Nc2ccccc2-c2ccccc2Nc2ccccc2)cc1",3,3],["c1ccc(-c2ccccc2Nc2ccncc2)c(Nc2ccncc2)c1","[ch&r6:0]>>[nr6:0]","c1ccc(Nc2ccccc2-c2ccccc2Nc2ccccc2)cc1",3,3],["c1ccc(-c2ccccc2)cc1","[c&r6,C&r5:1](-[N!R]-c1ccccc1)>>[*:1]","c1ccc(Nc2ccccc2-c2ccccc2Nc2ccccc2)cc1",3,3],["c1ccccc1","[c&r6,C&r5:1](-[N!R]-c1ccccc1)>>[*:1]","c1ccc(Nc2ccccc2-c2ccccc2Nc2ccccc2)cc1",3,3],["C(#Cc1ccccc1)c1ccccc1","[c&r6,C&r5:1](-[c]1[ch]ccc[ch]1)>>[*:1]","C(#Cc1ccc(-c2ccccc2)cc1)c1ccc(-c2ccccc2)cc1",3,3],["c1ccccc1","[c&r6,C&r5:1](-[c]1[ch]ccc[ch]1)>>[*:1]","C(#Cc1ccc(-c2ccccc2)cc1)c1ccc(-c2ccccc2)cc1",3,3],["C(#Cc1ccc(C2=CCC=C2)cc1)c1ccc(C2=CCC=C2)cc1","[c:0]1[ch:1][ch][c:3][c!r5:4][c!r5:5]1>>[c:0]1[CH2:1][c:3][c:4][c:5]1","C(#Cc1ccc(-c2ccccc2)cc1)c1ccc(-c2ccccc2)cc1",3,3],["C(#CC1=CC=C(c2ccccc2)C1)C1=CC=C(c2ccccc2)C1","[c:0]1[ch:1][ch][c:3][c!r5:4][c!r5:5]1>>[c:0]1[CH2:1][c:3][c:4][c:5]1","C(#Cc1ccc(-c2ccccc2)cc1)c1ccc(-c2ccccc2)cc1",3,3],["C(#Cc1ccc(C2=CC=CC2)cc1)c1ccc(C2=CC=CC2)cc1","[c:0]1[ch:1][ch][c:3][c!r5:4][c!r5:5]1>>[c:0]1[CH2:1][c:3][c:4][c:5]1","C(#Cc1ccc(-c2ccccc2)cc1)c1ccc(-c2ccccc2)cc1",3,3],["c1ccc(-c2ccccc2)cc1","[c&r6,C&r5:1](-C#C-c1ccccc1)>>[ch&r6,CH1&r5:1]","C(#Cc1ccc(-c2ccccc2)cc1)c1ccc(-c2ccccc2)cc1",3,3],["C(#Cc1ccc(-c2ccccn2)cc1)c1ccc(-c2ccccn2)cc1","[ch&r6:0]>>[nr6:0]","C(#Cc1ccc(-c2ccccc2)cc1)c1ccc(-c2ccccc2)cc1",3,3],["C(#Cc1ccc(-c2cccnc2)cc1)c1ccc(-c2cccnc2)cc1","[ch&r6:0]>>[nr6:0]","C(#Cc1ccc(-c2ccccc2)cc1)c1ccc(-c2ccccc2)cc1",3,3],["C(#Cc1ccc(-c2ccncc2)cc1)c1ccc(-c2ccncc2)cc1","[ch&r6:0]>>[nr6:0]","C(#Cc1ccc(-c2ccccc2)cc1)c1ccc(-c2ccccc2)cc1",3,3],["C(#Cc1ccc(-c2ccccc2)nc1)c1ccc(-c2ccccc2)nc1","[ch&r6:0]>>[nr6:0]","C(#Cc1ccc(-c2ccccc2)cc1)c1ccc(-c2ccccc2)cc1",3,3],["C(#Cc1ccc(-c2ccccc2)cn1)c1ccc(-c2ccccc2)cn1","[ch&r6:0]>>[nr6:0]","C(#Cc1ccc(-c2ccccc2)cc1)c1ccc(-c2ccccc2)cc1",3,3],["O=c1occcc1-c1ccc(C#Cc2ccc(-c3cccoc3=O)cc2)cc1","[c:1]1[c:2][ch:3][ch:4][c:5][c:6]1>>[c:1]1[c:2][o:3][c:4](=O)[c:5][c:6]1","C(#Cc1ccc(-c2ccccc2)cc1)c1ccc(-c2ccccc2)cc1",3,3],["O=c1cccc(-c2ccc(C#Cc3ccc(-c4cccc(=O)o4)cc3)cc2)o1","[c:1]1[c:2][ch:3][ch:4][c:5][c:6]1>>[c:1]1[c:2][o:3][c:4](=O)[c:5][c:6]1","C(#Cc1ccc(-c2ccccc2)cc1)c1ccc(-c2ccccc2)cc1",3,3],["O=c1oc(-c2ccccc2)ccc1C#Cc1ccc(-c2ccccc2)oc1=O","[c:1]1[c:2][ch:3][ch:4][c:5][c:6]1>>[c:1]1[c:2][o:3][c:4](=O)[c:5][c:6]1","C(#Cc1ccc(-c2ccccc2)cc1)c1ccc(-c2ccccc2)cc1",3,3],["O=c1ccc(-c2ccc(C#Cc3ccc(-c4ccc(=O)oc4)cc3)cc2)co1","[c:1]1[c:2][ch:3][ch:4][c:5][c:6]1>>[c:1]1[c:2][o:3][c:4](=O)[c:5][c:6]1","C(#Cc1ccc(-c2ccccc2)cc1)c1ccc(-c2ccccc2)cc1",3,3],["O=c1oc(C#Cc2ccc(-c3ccccc3)c(=O)o2)ccc1-c1ccccc1","[c:1]1[c:2][ch:3][ch:4][c:5][c:6]1>>[c:1]1[c:2][o:3][c:4](=O)[c:5][c:6]1","C(#Cc1ccc(-c2ccccc2)cc1)c1ccc(-c2ccccc2)cc1",3,3],["O=c1cc(-c2ccc(C#Cc3ccc(-c4ccoc(=O)c4)cc3)cc2)cco1","[c:1]1[c:2][ch:3][ch:4][c:5][c:6]1>>[c:1]1[c:2][o:3][c:4](=O)[c:5][c:6]1","C(#Cc1ccc(-c2ccccc2)cc1)c1ccc(-c2ccccc2)cc1",3,3],["O=c1cc(C#Cc2cc(=O)c(-c3ccccc3)co2)occ1-c1ccccc1","[ch:1]1[c:2][c:3][ch:4][c:5][c:6]1>>[o:1]1[c:2][c:3][C:4](=O)[c:5][c:6]1","C(#Cc1ccc(-c2ccccc2)cc1)c1ccc(-c2ccccc2)cc1",3,3],["O=c1ccocc1-c1ccc(C#Cc2ccc(-c3coccc3=O)cc2)cc1","[ch:1]1[c:2][c:3][ch:4][c:5][c:6]1>>[o:1]1[c:2][c:3][C:4](=O)[c:5][c:6]1","C(#Cc1ccc(-c2ccccc2)cc1)c1ccc(-c2ccccc2)cc1",3,3],["O=c1ccoc(-c2ccc(C#Cc3ccc(-c4cc(=O)cco4)cc3)cc2)c1","[ch:1]1[c:2][c:3][ch:4][c:5][c:6]1>>[o:1]1[c:2][c:3][C:4](=O)[c:5][c:6]1","C(#Cc1ccc(-c2ccccc2)cc1)c1ccc(-c2ccccc2)cc1",3,3],["O=c1cc(-c2ccccc2)occ1C#Cc1coc(-c2ccccc2)cc1=O","[ch:1]1[c:2][c:3][ch:4][c:5][c:6]1>>[o:1]1[c:2][c:3][C:4](=O)[c:5][c:6]1","C(#Cc1ccc(-c2ccccc2)cc1)c1ccc(-c2ccccc2)cc1",3,3],["C1=CC(NC2=CCC=C2NC2=CCC=C2)=CC1","[c:0]1[ch:1][ch][c:3][c!r5:4][c!r5:5]1>>[c:0]1[CH2:1][c:3][c:4][c:5]1","C1=C(Nc2ccccc2)C(Nc2ccccc2)=CC1",3,3],["C1=CCC(NC2=CCC=C2NC2=CC=CC2)=C1","[c:0]1[ch:1][ch][c:3][c!r5:4][c!r5:5]1>>[c:0]1[CH2:1][c:3][c:4][c:5]1","C1=C(Nc2ccccc2)C(Nc2ccccc2)=CC1",3,3],["c1ccc(Nc2ccccc2Nc2ccccc2)cc1","[CH2:0]1[c,C:1]-,=,:[c,C:2]-,=,:[c,C:3]-,=,:[c,C:4]1>>[ch:0]1c[c:1][c:2][c:3][c:4]1","C1=C(Nc2ccccc2)C(Nc2ccccc2)=CC1",3,3],["C1=CC(=C2C=C(Nc3ccccc3)C(Nc3ccccc3)=C2)C=C1","[r5:1][CH2r5:2][r5:3]>>[r5:1][C:2](=C1cccc1)[r5:3]","C1=C(Nc2ccccc2)C(Nc2ccccc2)=CC1",3,3],["c1ccc(Nc2cocc2Nc2ccccc2)cc1","[#6H2r5:1]>>[O:1]","C1=C(Nc2ccccc2)C(Nc2ccccc2)=CC1",3,3],["c1ccc(NC2=C(Nc3ccccc3)OCO2)cc1","[CH,ch:0]1=[C,c:1][C,c:2]=[CH,ch:3][*:4]1>>[O:0]1[*:1]=,:[*:2][O:3][*:4]1","C1=C(Nc2ccccc2)C(Nc2ccccc2)=CC1",3,3],["c1ccc(Nc2cscc2Nc2ccccc2)cc1","[#6H2r5:1]>>[S:1]","C1=C(Nc2ccccc2)C(Nc2ccccc2)=CC1",3,3],["c1ccc(NC2=C(Nc3ccccc3)SCS2)cc1","[CH,ch:0]1=[C,c:1][C,c:2]=[CH,ch:3][*:4]1>>[S:0]1[*:1]=,:[*:2][S:3][*:4]1","C1=C(Nc2ccccc2)C(Nc2ccccc2)=CC1",3,3],["c1ccc(Nc2c[nH]cc2Nc2ccccc2)cc1","[#6H2r5:1]>>[NH:1]","C1=C(Nc2ccccc2)C(Nc2ccccc2)=CC1",3,3],["c1ccc(NC2=NCN=C2Nc2ccccc2)cc1","[chr5,CH1r5:1]>>[n:1]","C1=C(Nc2ccccc2)C(Nc2ccccc2)=CC1",3,3],["C1=C(Nc2ccccn2)C(Nc2ccccn2)=CC1","[ch&r6:0]>>[nr6:0]","C1=C(Nc2ccccc2)C(Nc2ccccc2)=CC1",3,3],["C1=C(Nc2cccnc2)C(Nc2cccnc2)=CC1","[ch&r6:0]>>[nr6:0]","C1=C(Nc2ccccc2)C(Nc2ccccc2)=CC1",3,3],["C1=C(Nc2ccncc2)C(Nc2ccncc2)=CC1","[ch&r6:0]>>[nr6:0]","C1=C(Nc2ccccc2)C(Nc2ccccc2)=CC1",3,3],["C1=CCC=C1","[c&r6,C&r5:1](-[N!R]-c1ccccc1)>>[*:1]","C1=C(Nc2ccccc2)C(Nc2ccccc2)=CC1",3,3],["C(#Cc1ccccc1)c1ccccc1","[c&r6,C&r5:1](-[c]1[ch]ccc[ch]1)>>[*:1]","C(#Cc1cccc(-c2ccccc2)c1)c1cccc(-c2ccccc2)c1",3,3],["c1ccccc1","[c&r6,C&r5:1](-[c]1[ch]ccc[ch]1)>>[*:1]","C(#Cc1cccc(-c2ccccc2)c1)c1cccc(-c2ccccc2)c1",3,3],["C(#Cc1cccc(C2=CCC=C2)c1)c1cccc(C2=CCC=C2)c1","[c:0]1[ch:1][ch][c:3][c!r5:4][c!r5:5]1>>[c:0]1[CH2:1][c:3][c:4][c:5]1","C(#Cc1cccc(-c2ccccc2)c1)c1cccc(-c2ccccc2)c1",3,3],["C(#CC1=CC(c2ccccc2)=CC1)C1=CC(c2ccccc2)=CC1","[c:0]1[ch:1][ch][c:3][c!r5:4][c!r5:5]1>>[c:0]1[CH2:1][c:3][c:4][c:5]1","C(#Cc1cccc(-c2ccccc2)c1)c1cccc(-c2ccccc2)c1",3,3],["C(#Cc1cccc(C2=CC=CC2)c1)c1cccc(C2=CC=CC2)c1","[c:0]1[ch:1][ch][c:3][c!r5:4][c!r5:5]1>>[c:0]1[CH2:1][c:3][c:4][c:5]1","C(#Cc1cccc(-c2ccccc2)c1)c1cccc(-c2ccccc2)c1",3,3],["C(#CC1=CCC(c2ccccc2)=C1)C1=CCC(c2ccccc2)=C1","[c:0]1[ch:1][ch][c:3][c!r5:4][c!r5:5]1>>[c:0]1[CH2:1][c:3][c:4][c:5]1","C(#Cc1cccc(-c2ccccc2)c1)c1cccc(-c2ccccc2)c1",3,3],["c1ccc(-c2ccccc2)cc1","[c&r6,C&r5:1](-C#C-c1ccccc1)>>[ch&r6,CH1&r5:1]","C(#Cc1cccc(-c2ccccc2)c1)c1cccc(-c2ccccc2)c1",3,3],["C(#Cc1cccc(-c2ccccc2)n1)c1cccc(-c2ccccc2)n1","[ch&r6:0]>>[nr6:0]","C(#Cc1cccc(-c2ccccc2)c1)c1cccc(-c2ccccc2)c1",3,3],["C(#Cc1cc(-c2ccccc2)ccn1)c1cc(-c2ccccc2)ccn1","[ch&r6:0]>>[nr6:0]","C(#Cc1cccc(-c2ccccc2)c1)c1cccc(-c2ccccc2)c1",3,3],["C(#Cc1ccnc(-c2ccccc2)c1)c1ccnc(-c2ccccc2)c1","[ch&r6:0]>>[nr6:0]","C(#Cc1cccc(-c2ccccc2)c1)c1cccc(-c2ccccc2)c1",3,3],["C(#Cc1cccc(-c2ccncc2)c1)c1cccc(-c2ccncc2)c1","[ch&r6:0]>>[nr6:0]","C(#Cc1cccc(-c2ccccc2)c1)c1cccc(-c2ccccc2)c1",3,3],["C(#Cc1cncc(-c2ccccc2)c1)c1cncc(-c2ccccc2)c1","[ch&r6:0]>>[nr6:0]","C(#Cc1cccc(-c2ccccc2)c1)c1cccc(-c2ccccc2)c1",3,3],["C(#Cc1cccc(-c2ccccn2)c1)c1cccc(-c2ccccn2)c1","[ch&r6:0]>>[nr6:0]","C(#Cc1cccc(-c2ccccc2)c1)c1cccc(-c2ccccc2)c1",3,3],["C(#Cc1cccc(-c2cccnc2)c1)c1cccc(-c2cccnc2)c1","[ch&r6:0]>>[nr6:0]","C(#Cc1cccc(-c2ccccc2)c1)c1cccc(-c2ccccc2)c1",3,3],["O=c1occcc1-c1cccc(C#Cc2cccc(-c3cccoc3=O)c2)c1","[c:1]1[c:2][ch:3][ch:4][c:5][c:6]1>>[c:1]1[c:2][o:3][c:4](=O)[c:5][c:6]1","C(#Cc1cccc(-c2ccccc2)c1)c1cccc(-c2ccccc2)c1",3,3],["O=c1occ(-c2ccccc2)cc1C#Cc1cc(-c2ccccc2)coc1=O","[c:1]1[c:2][ch:3][ch:4][c:5][c:6]1>>[c:1]1[c:2][o:3][c:4](=O)[c:5][c:6]1","C(#Cc1cccc(-c2ccccc2)c1)c1cccc(-c2ccccc2)c1",3,3],["O=c1occ(C#Cc2coc(=O)c(-c3ccccc3)c2)cc1-c1ccccc1","[c:1]1[c:2][ch:3][ch:4][c:5][c:6]1>>[c:1]1[c:2][o:3][c:4](=O)[c:5][c:6]1","C(#Cc1cccc(-c2ccccc2)c1)c1cccc(-c2ccccc2)c1",3,3],["O=c1cc(C#Cc2cc(-c3ccccc3)oc(=O)c2)cc(-c2ccccc2)o1","[c:1]1[c:2][ch:3][ch:4][c:5][c:6]1>>[c:1]1[c:2][o:3][c:4](=O)[c:5][c:6]1","C(#Cc1cccc(-c2ccccc2)c1)c1cccc(-c2ccccc2)c1",3,3],["O=c1cc(-c2cccc(C#Cc3cccc(-c4ccoc(=O)c4)c3)c2)cco1","[c:1]1[c:2][ch:3][ch:4][c:5][c:6]1>>[c:1]1[c:2][o:3][c:4](=O)[c:5][c:6]1","C(#Cc1cccc(-c2ccccc2)c1)c1cccc(-c2ccccc2)c1",3,3],["O=c1ccc(-c2cccc(C#Cc3cccc(-c4ccc(=O)oc4)c3)c2)co1","[c:1]1[c:2][ch:3][ch:4][c:5][c:6]1>>[c:1]1[c:2][o:3][c:4](=O)[c:5][c:6]1","C(#Cc1cccc(-c2ccccc2)c1)c1cccc(-c2ccccc2)c1",3,3],["O=c1cccc(-c2cccc(C#Cc3cccc(-c4cccc(=O)o4)c3)c2)o1","[c:1]1[c:2][ch:3][ch:4][c:5][c:6]1>>[c:1]1[c:2][o:3][c:4](=O)[c:5][c:6]1","C(#Cc1cccc(-c2ccccc2)c1)c1cccc(-c2ccccc2)c1",3,3],["O=c1cc(-c2ccccc2)cc(C#Cc2cc(-c3ccccc3)cc(=O)o2)o1","[c:1]1[c:2][ch:3][ch:4][c:5][c:6]1>>[c:1]1[c:2][o:3][c:4](=O)[c:5][c:6]1","C(#Cc1cccc(-c2ccccc2)c1)c1cccc(-c2ccccc2)c1",3,3],["O=c1c(C#Cc2cocc(-c3ccccc3)c2=O)cocc1-c1ccccc1","[ch:1]1[c:2][c:3][ch:4][c:5][c:6]1>>[o:1]1[c:2][c:3][C:4](=O)[c:5][c:6]1","C(#Cc1cccc(-c2ccccc2)c1)c1cccc(-c2ccccc2)c1",3,3],["O=c1ccocc1-c1cccc(C#Cc2cccc(-c3coccc3=O)c2)c1","[ch:1]1[c:2][c:3][ch:4][c:5][c:6]1>>[o:1]1[c:2][c:3][C:4](=O)[c:5][c:6]1","C(#Cc1cccc(-c2ccccc2)c1)c1cccc(-c2ccccc2)c1",3,3],["O=c1cc(C#Cc2cc(=O)cc(-c3ccccc3)o2)oc(-c2ccccc2)c1","[ch:1]1[c:2][c:3][ch:4][c:5][c:6]1>>[o:1]1[c:2][c:3][C:4](=O)[c:5][c:6]1","C(#Cc1cccc(-c2ccccc2)c1)c1cccc(-c2ccccc2)c1",3,3],["O=c1ccoc(-c2cccc(C#Cc3cccc(-c4cc(=O)cco4)c3)c2)c1","[ch:1]1[c:2][c:3][ch:4][c:5][c:6]1>>[o:1]1[c:2][c:3][C:4](=O)[c:5][c:6]1","C(#Cc1cccc(-c2ccccc2)c1)c1cccc(-c2ccccc2)c1",3,3],["C(=Cc1cc(-c2ccccc2)ccn1)c1cc(-c2ccccc2)ccn1","[cH&r6,CH&r5:1]>>[#6:1](-[c]1[ch]ccc[ch]1)","C(=Cc1ccccn1)c1ccccn1",3,3],["C(=Cc1ncccc1-c1ccccc1)c1ncccc1-c1ccccc1","[cH&r6,CH&r5:1]>>[#6:1](-[c]1[ch]ccc[ch]1)","C(=Cc1ccccn1)c1ccccn1",3,3],["C(=Cc1cccc(-c2ccccc2)n1)c1cccc(-c2ccccc2)n1","[cH&r6,CH&r5:1]>>[#6:1](-[c]1[ch]ccc[ch]1)","C(=Cc1ccccn1)c1ccccn1",3,3],["C(=Cc1ccc(-c2ccccc2)cn1)c1ccc(-c2ccccc2)cn1","[cH&r6,CH&r5:1]>>[#6:1](-[c]1[ch]ccc[ch]1)","C(=Cc1ccccn1)c1ccccn1",3,3],["C(=Cc1cc2ccccc2cn1)c1cc2ccccc2cn1","[cH&r6:1][cH&r6:2]>>[c:1]2cccc[c:2]2","C(=Cc1ccccn1)c1ccccn1",3,3],["C(=Cc1nccc2ccccc12)c1nccc2ccccc12","[cH&r6:1][cH&r6:2]>>[c:1]2cccc[c:2]2","C(=Cc1ccccn1)c1ccccn1",3,3],["C(=Cc1ccc2ccccc2n1)c1ccc2ccccc2n1","[cH&r6:1][cH&r6:2]>>[c:1]2cccc[c:2]2","C(=Cc1ccccn1)c1ccccn1",3,3],["C(=Cc1cnccn1)c1cnccn1","[ch&r6:0]>>[nr6:0]","C(=Cc1ccccn1)c1ccccn1",3,3],["C(=Cc1ncccn1)c1ncccn1","[ch&r6:0]>>[nr6:0]","C(=Cc1ccccn1)c1ccccn1",3,3],["C(=Cc1cccnn1)c1cccnn1","[ch&r6:0]>>[nr6:0]","C(=Cc1ccccn1)c1ccccn1",3,3],["C(=Cc1ccncn1)c1ccncn1","[ch&r6:0]>>[nr6:0]","C(=Cc1ccccn1)c1ccccn1",3,3],["C(=Cc1ccccc1)c1ccccc1","[nr6:0]>>[ch&r6:0]","C(=Cc1ccccn1)c1ccccn1",3,3],["C1=C(C2=CCC(c3ccccc3)=C2)C=C(c2ccccc2)C1","[cH&r6,CH&r5:1]>>[#6:1](-[c]1[ch]ccc[ch]1)","C1=CC(C2=CCC=C2)=CC1",3,3],["C1=C(C2=CCC=C2c2ccccc2)C(c2ccccc2)=CC1","[cH&r6,CH&r5:1]>>[#6:1](-[c]1[ch]ccc[ch]1)","C1=CC(C2=CCC=C2)=CC1",3,3],["C1=CC(C2=C(c3ccccc3)CC=C2)=C(c2ccccc2)C1","[cH&r6,CH&r5:1]>>[#6:1](-[c]1[ch]ccc[ch]1)","C1=CC(C2=CCC=C2)=CC1",3,3],["c1ccc(-c2ccccc2)cc1","[CH2:0]1[c,C:1]-,=,:[c,C:2]-,=,:[c,C:3]-,=,:[c,C:4]1>>[ch:0]1c[c:1][c:2][c:3][c:4]1","C1=CC(C2=CCC=C2)=CC1",3,3],["C1=CC(C2=C(C=Cc3ccccc3)CC=C2)=C(C=Cc2ccccc2)C1","[ch&r6,CH1&r5:1]>>[*:1](-C=C-c1ccccc1)","C1=CC(C2=CCC=C2)=CC1",3,3],["C(=Cc1ccccc1)C1=CC(C2=CCC(C=Cc3ccccc3)=C2)=CC1","[ch&r6,CH1&r5:1]>>[*:1](-C=C-c1ccccc1)","C1=CC(C2=CCC=C2)=CC1",3,3],["C(=Cc1ccccc1)C1=CCC=C1C1=CCC=C1C=Cc1ccccc1","[ch&r6,CH1&r5:1]>>[*:1](-C=C-c1ccccc1)","C1=CC(C2=CCC=C2)=CC1",3,3],["C(#Cc1ccccc1)C1=CCC=C1C1=CCC=C1C#Cc1ccccc1","[ch&r6,CH1&r5:1]>>[*:1](-C#C-c1ccccc1)","C1=CC(C2=CCC=C2)=CC1",3,3],["C(#Cc1ccccc1)C1=CC(C2=CCC(C#Cc3ccccc3)=C2)=CC1","[ch&r6,CH1&r5:1]>>[*:1](-C#C-c1ccccc1)","C1=CC(C2=CCC=C2)=CC1",3,3],["C(#Cc1ccccc1)C1=C(C2=C(C#Cc3ccccc3)CC=C2)C=CC1","[ch&r6,CH1&r5:1]>>[*:1](-C#C-c1ccccc1)","C1=CC(C2=CCC=C2)=CC1",3,3],["C1=CC(=C2C=CC(C3=CC(=C4C=CC=C4)C=C3)=C2)C=C1","[r5:1][CH2r5:2][r5:3]>>[r5:1][C:2](=C1cccc1)[r5:3]","C1=CC(C2=CCC=C2)=CC1",3,3],["c1cc(-c2ccoc2)co1","[#6H2r5:1]>>[O:1]","C1=CC(C2=CCC=C2)=CC1",3,3],["C1=C(C2=COCO2)OCO1","[CH,ch:0]1=[C,c:1][C,c:2]=[CH,ch:3][*:4]1>>[O:0]1[*:1]=,:[*:2][O:3][*:4]1","C1=CC(C2=CCC=C2)=CC1",3,3],["c1cc(-c2ccsc2)cs1","[#6H2r5:1]>>[S:1]","C1=CC(C2=CCC=C2)=CC1",3,3],["C1=C(C2=CSCS2)SCS1","[CH,ch:0]1=[C,c:1][C,c:2]=[CH,ch:3][*:4]1>>[S:0]1[*:1]=,:[*:2][S:3][*:4]1","C1=CC(C2=CCC=C2)=CC1",3,3],["c1cc(-c2cc[nH]c2)c[nH]1","[#6H2r5:1]>>[NH:1]","C1=CC(C2=CCC=C2)=CC1",3,3],["C1=NCC=C1C1=CCN=C1","[chr5,CH1r5:1]>>[n:1]","C1=CC(C2=CCC=C2)=CC1",3,3],["C1=NC(C2=CCC=N2)=CC1","[chr5,CH1r5:1]>>[n:1]","C1=CC(C2=CCC=C2)=CC1",3,3],["C1=CC(C2=NCC=C2)=NC1","[chr5,CH1r5:1]>>[n:1]","C1=CC(C2=CCC=C2)=CC1",3,3],["C1=C(Nc2ccccc2)C(C2=CCC=C2Nc2ccccc2)=CC1","[ch&r6,CH1&r5:1]>>[*:1](-N-c1ccccc1)","C1=CC(C2=CCC=C2)=CC1",3,3],["C1=CC(C2=C(Nc3ccccc3)CC=C2)=C(Nc2ccccc2)C1","[ch&r6,CH1&r5:1]>>[*:1](-N-c1ccccc1)","C1=CC(C2=CCC=C2)=CC1",3,3],["C1=C(Nc2ccccc2)CC=C1C1=CCC(Nc2ccccc2)=C1","[ch&r6,CH1&r5:1]>>[*:1](-N-c1ccccc1)","C1=CC(C2=CCC=C2)=CC1",3,3],["C1=CCC=C1","[n,c:0]1[n,ch:1][s,S:2][n,c:3][n,c:4]1>>[*:0]1=[*:1][CH2:2][*:3]=[*:4]1","c1ccsc1",3,3],["c1cnsn1","[chr5,CH1r5:1]>>[n:1]","c1ccsc1",3,3],["c1nncs1","[chr5,CH1r5:1]>>[n:1]","c1ccsc1",3,3],["C(#Cc1ccccc1)c1ccccc1","[c&r6,C&r5:1](-[c]1[ch]ccc[ch]1)>>[*:1]","C(#Cc1ccc(-c2ccc(C#Cc3ccccc3)cc2)cc1)c1ccccc1",3,3],["C(#Cc1ccc(-c2ccc(C#CC3=CC=CC3)cc2)cc1)C1=CC=CC1","[c:0]1[ch:1][ch][c:3][c!r5:4][c!r5:5]1>>[c:0]1[CH2:1][c:3][c:4][c:5]1","C(#Cc1ccc(-c2ccc(C#Cc3ccccc3)cc2)cc1)c1ccccc1",3,3],["C(#Cc1ccccc1)C1=CC=C(C2=CC=C(C#Cc3ccccc3)C2)C1","[c:0]1[ch:1][ch][c:3][c!r5:4][c!r5:5]1>>[c:0]1[CH2:1][c:3][c:4][c:5]1","C(#Cc1ccc(-c2ccc(C#Cc3ccccc3)cc2)cc1)c1ccccc1",3,3],["C(#Cc1ccc(-c2ccc(C#CC3=CCC=C3)cc2)cc1)C1=CCC=C1","[c:0]1[ch:1][ch][c:3][c!r5:4][c!r5:5]1>>[c:0]1[CH2:1][c:3][c:4][c:5]1","C(#Cc1ccc(-c2ccc(C#Cc3ccccc3)cc2)cc1)c1ccccc1",3,3],["c1ccc(-c2ccccc2)cc1","[c&r6,C&r5:1](-C#C-c1ccccc1)>>[ch&r6,CH1&r5:1]","C(#Cc1ccc(-c2ccc(C#Cc3ccccc3)cc2)cc1)c1ccccc1",3,3],["c1ccccc1","[c&r6,C&r5:1](-C#C-c1ccccc1)>>[ch&r6,CH1&r5:1]","C(#Cc1ccc(-c2ccc(C#Cc3ccccc3)cc2)cc1)c1ccccc1",3,3],["C(#Cc1ccccn1)c1ccc(-c2ccc(C#Cc3ccccn3)cc2)cc1","[ch&r6:0]>>[nr6:0]","C(#Cc1ccc(-c2ccc(C#Cc3ccccc3)cc2)cc1)c1ccccc1",3,3],["C(#Cc1ccc(-c2ccc(C#Cc3ccccc3)cn2)nc1)c1ccccc1","[ch&r6:0]>>[nr6:0]","C(#Cc1ccc(-c2ccc(C#Cc3ccccc3)cc2)cc1)c1ccccc1",3,3],["C(#Cc1ccc(-c2ccc(C#Cc3ccccc3)nc2)cn1)c1ccccc1","[ch&r6:0]>>[nr6:0]","C(#Cc1ccc(-c2ccc(C#Cc3ccccc3)cc2)cc1)c1ccccc1",3,3],["C(#Cc1ccc(-c2ccc(C#Cc3ccncc3)cc2)cc1)c1ccncc1","[ch&r6:0]>>[nr6:0]","C(#Cc1ccc(-c2ccc(C#Cc3ccccc3)cc2)cc1)c1ccccc1",3,3],["C(#Cc1cccnc1)c1ccc(-c2ccc(C#Cc3cccnc3)cc2)cc1","[ch&r6:0]>>[nr6:0]","C(#Cc1ccc(-c2ccc(C#Cc3ccccc3)cc2)cc1)c1ccccc1",3,3],["O=c1occcc1C#Cc1ccc(-c2ccc(C#Cc3cccoc3=O)cc2)cc1","[c:1]1[c:2][ch:3][ch:4][c:5][c:6]1>>[c:1]1[c:2][o:3][c:4](=O)[c:5][c:6]1","C(#Cc1ccc(-c2ccc(C#Cc3ccccc3)cc2)cc1)c1ccccc1",3,3],["O=c1ccc(C#Cc2ccc(-c3ccc(C#Cc4ccc(=O)oc4)cc3)cc2)co1","[c:1]1[c:2][ch:3][ch:4][c:5][c:6]1>>[c:1]1[c:2][o:3][c:4](=O)[c:5][c:6]1","C(#Cc1ccc(-c2ccc(C#Cc3ccccc3)cc2)cc1)c1ccccc1",3,3],["O=c1cc(C#Cc2ccc(-c3ccc(C#Cc4ccoc(=O)c4)cc3)cc2)cco1","[c:1]1[c:2][ch:3][ch:4][c:5][c:6]1>>[c:1]1[c:2][o:3][c:4](=O)[c:5][c:6]1","C(#Cc1ccc(-c2ccc(C#Cc3ccccc3)cc2)cc1)c1ccccc1",3,3],["O=c1oc(-c2ccc(C#Cc3ccccc3)c(=O)o2)ccc1C#Cc1ccccc1","[c:1]1[c:2][ch:3][ch:4][c:5][c:6]1>>[c:1]1[c:2][o:3][c:4](=O)[c:5][c:6]1","C(#Cc1ccc(-c2ccc(C#Cc3ccccc3)cc2)cc1)c1ccccc1",3,3],["O=c1oc(C#Cc2ccccc2)ccc1-c1ccc(C#Cc2ccccc2)oc1=O","[c:1]1[c:2][ch:3][ch:4][c:5][c:6]1>>[c:1]1[c:2][o:3][c:4](=O)[c:5][c:6]1","C(#Cc1ccc(-c2ccc(C#Cc3ccccc3)cc2)cc1)c1ccccc1",3,3],["O=c1cccc(C#Cc2ccc(-c3ccc(C#Cc4cccc(=O)o4)cc3)cc2)o1","[c:1]1[c:2][ch:3][ch:4][c:5][c:6]1>>[c:1]1[c:2][o:3][c:4](=O)[c:5][c:6]1","C(#Cc1ccc(-c2ccc(C#Cc3ccccc3)cc2)cc1)c1ccccc1",3,3],["O=c1cc(-c2cc(=O)c(C#Cc3ccccc3)co2)occ1C#Cc1ccccc1","[ch:1]1[c:2][c:3][ch:4][c:5][c:6]1>>[o:1]1[c:2][c:3][C:4](=O)[c:5][c:6]1","C(#Cc1ccc(-c2ccc(C#Cc3ccccc3)cc2)cc1)c1ccccc1",3,3],["O=c1ccocc1C#Cc1ccc(-c2ccc(C#Cc3coccc3=O)cc2)cc1","[ch:1]1[c:2][c:3][ch:4][c:5][c:6]1>>[o:1]1[c:2][c:3][C:4](=O)[c:5][c:6]1","C(#Cc1ccc(-c2ccc(C#Cc3ccccc3)cc2)cc1)c1ccccc1",3,3],["O=c1cc(C#Cc2ccccc2)occ1-c1coc(C#Cc2ccccc2)cc1=O","[ch:1]1[c:2][c:3][ch:4][c:5][c:6]1>>[o:1]1[c:2][c:3][C:4](=O)[c:5][c:6]1","C(#Cc1ccc(-c2ccc(C#Cc3ccccc3)cc2)cc1)c1ccccc1",3,3],["O=c1ccoc(C#Cc2ccc(-c3ccc(C#Cc4cc(=O)cco4)cc3)cc2)c1","[ch:1]1[c:2][c:3][ch:4][c:5][c:6]1>>[o:1]1[c:2][c:3][C:4](=O)[c:5][c:6]1","C(#Cc1ccc(-c2ccc(C#Cc3ccccc3)cc2)cc1)c1ccccc1",3,3],["C(#Cc1ccccc1)c1ccccc1","[c&r6,C&r5:1](-[c]1[ch]ccc[ch]1)>>[*:1]","C(#Cc1ccccc1-c1ccccc1)c1ccccc1-c1ccccc1",3,3],["C(#CC1=C(c2ccccc2)C=CC1)C1=C(c2ccccc2)C=CC1","[c:0]1[ch:1][ch][c:3][c!r5:4][c!r5:5]1>>[c:0]1[CH2:1][c:3][c:4][c:5]1","C(#Cc1ccccc1-c1ccccc1)c1ccccc1-c1ccccc1",3,3],["C(#Cc1ccccc1C1=CC=CC1)c1ccccc1C1=CC=CC1","[c:0]1[ch:1][ch][c:3][c!r5:4][c!r5:5]1>>[c:0]1[CH2:1][c:3][c:4][c:5]1","C(#Cc1ccccc1-c1ccccc1)c1ccccc1-c1ccccc1",3,3],["C(#Cc1ccccc1C1=CCC=C1)c1ccccc1C1=CCC=C1","[c:0]1[ch:1][ch][c:3][c!r5:4][c!r5:5]1>>[c:0]1[CH2:1][c:3][c:4][c:5]1","C(#Cc1ccccc1-c1ccccc1)c1ccccc1-c1ccccc1",3,3],["C(#CC1=CCC=C1c1ccccc1)C1=CCC=C1c1ccccc1","[c:0]1[ch:1][ch][c:3][c!r5:4][c!r5:5]1>>[c:0]1[CH2:1][c:3][c:4][c:5]1","C(#Cc1ccccc1-c1ccccc1)c1ccccc1-c1ccccc1",3,3],["C(#CC1=C(c2ccccc2)CC=C1)C1=C(c2ccccc2)CC=C1","[c:0]1[ch:1][ch][c:3][c!r5:4][c!r5:5]1>>[c:0]1[CH2:1][c:3][c:4][c:5]1","C(#Cc1ccccc1-c1ccccc1)c1ccccc1-c1ccccc1",3,3],["c1ccc(-c2ccccc2)cc1","[c&r6,C&r5:1](-C#C-c1ccccc1)>>[ch&r6,CH1&r5:1]","C(#Cc1ccccc1-c1ccccc1)c1ccccc1-c1ccccc1",3,3],["C(#Cc1ccncc1-c1ccccc1)c1ccncc1-c1ccccc1","[ch&r6:0]>>[nr6:0]","C(#Cc1ccccc1-c1ccccc1)c1ccccc1-c1ccccc1",3,3],["C(#Cc1ncccc1-c1ccccc1)c1ncccc1-c1ccccc1","[ch&r6:0]>>[nr6:0]","C(#Cc1ccccc1-c1ccccc1)c1ccccc1-c1ccccc1",3,3],["C(#Cc1cccnc1-c1ccccc1)c1cccnc1-c1ccccc1","[ch&r6:0]>>[nr6:0]","C(#Cc1ccccc1-c1ccccc1)c1ccccc1-c1ccccc1",3,3],["C(#Cc1cnccc1-c1ccccc1)c1cnccc1-c1ccccc1","[ch&r6:0]>>[nr6:0]","C(#Cc1ccccc1-c1ccccc1)c1ccccc1-c1ccccc1",3,3],["C(#Cc1ccccc1-c1ccccn1)c1ccccc1-c1ccccn1","[ch&r6:0]>>[nr6:0]","C(#Cc1ccccc1-c1ccccc1)c1ccccc1-c1ccccc1",3,3],["C(#Cc1ccccc1-c1cccnc1)c1ccccc1-c1cccnc1","[ch&r6:0]>>[nr6:0]","C(#Cc1ccccc1-c1ccccc1)c1ccccc1-c1ccccc1",3,3],["C(#Cc1ccccc1-c1ccncc1)c1ccccc1-c1ccncc1","[ch&r6:0]>>[nr6:0]","C(#Cc1ccccc1-c1ccccc1)c1ccccc1-c1ccccc1",3,3],["O=c1cc(C#Cc2cc(=O)occ2-c2ccccc2)c(-c2ccccc2)co1","[c:1]1[c:2][ch:3][ch:4][c:5][c:6]1>>[c:1]1[c:2][o:3][c:4](=O)[c:5][c:6]1","C(#Cc1ccccc1-c1ccccc1)c1ccccc1-c1ccccc1",3,3],["O=c1ccc(-c2ccccc2)c(C#Cc2oc(=O)ccc2-c2ccccc2)o1","[c:1]1[c:2][ch:3][ch:4][c:5][c:6]1>>[c:1]1[c:2][o:3][c:4](=O)[c:5][c:6]1","C(#Cc1ccccc1-c1ccccc1)c1ccccc1-c1ccccc1",3,3],["O=c1cc(-c2ccccc2C#Cc2ccccc2-c2ccoc(=O)c2)cco1","[c:1]1[c:2][ch:3][ch:4][c:5][c:6]1>>[c:1]1[c:2][o:3][c:4](=O)[c:5][c:6]1","C(#Cc1ccccc1-c1ccccc1)c1ccccc1-c1ccccc1",3,3],["O=c1cc(-c2ccccc2)c(C#Cc2coc(=O)cc2-c2ccccc2)co1","[c:1]1[c:2][ch:3][ch:4][c:5][c:6]1>>[c:1]1[c:2][o:3][c:4](=O)[c:5][c:6]1","C(#Cc1ccccc1-c1ccccc1)c1ccccc1-c1ccccc1",3,3],["O=c1ccc(-c2ccccc2C#Cc2ccccc2-c2ccc(=O)oc2)co1","[c:1]1[c:2][ch:3][ch:4][c:5][c:6]1>>[c:1]1[c:2][o:3][c:4](=O)[c:5][c:6]1","C(#Cc1ccccc1-c1ccccc1)c1ccccc1-c1ccccc1",3,3],["O=c1occc(-c2ccccc2)c1C#Cc1c(-c2ccccc2)ccoc1=O","[c:1]1[c:2][ch:3][ch:4][c:5][c:6]1>>[c:1]1[c:2][o:3][c:4](=O)[c:5][c:6]1","C(#Cc1ccccc1-c1ccccc1)c1ccccc1-c1ccccc1",3,3],["O=c1occc(C#Cc2ccoc(=O)c2-c2ccccc2)c1-c1ccccc1","[c:1]1[c:2][ch:3][ch:4][c:5][c:6]1>>[c:1]1[c:2][o:3][c:4](=O)[c:5][c:6]1","C(#Cc1ccccc1-c1ccccc1)c1ccccc1-c1ccccc1",3,3],["O=c1occcc1-c1ccccc1C#Cc1ccccc1-c1cccoc1=O","[c:1]1[c:2][ch:3][ch:4][c:5][c:6]1>>[c:1]1[c:2][o:3][c:4](=O)[c:5][c:6]1","C(#Cc1ccccc1-c1ccccc1)c1ccccc1-c1ccccc1",3,3],["O=c1ccc(C#Cc2ccc(=O)oc2-c2ccccc2)c(-c2ccccc2)o1","[c:1]1[c:2][ch:3][ch:4][c:5][c:6]1>>[c:1]1[c:2][o:3][c:4](=O)[c:5][c:6]1","C(#Cc1ccccc1-c1ccccc1)c1ccccc1-c1ccccc1",3,3],["O=c1cccc(-c2ccccc2C#Cc2ccccc2-c2cccc(=O)o2)o1","[c:1]1[c:2][ch:3][ch:4][c:5][c:6]1>>[c:1]1[c:2][o:3][c:4](=O)[c:5][c:6]1","C(#Cc1ccccc1-c1ccccc1)c1ccccc1-c1ccccc1",3,3],["O=c1ccocc1-c1ccccc1C#Cc1ccccc1-c1coccc1=O","[ch:1]1[c:2][c:3][ch:4][c:5][c:6]1>>[o:1]1[c:2][c:3][C:4](=O)[c:5][c:6]1","C(#Cc1ccccc1-c1ccccc1)c1ccccc1-c1ccccc1",3,3],["O=c1ccoc(-c2ccccc2)c1C#Cc1c(-c2ccccc2)occc1=O","[ch:1]1[c:2][c:3][ch:4][c:5][c:6]1>>[o:1]1[c:2][c:3][C:4](=O)[c:5][c:6]1","C(#Cc1ccccc1-c1ccccc1)c1ccccc1-c1ccccc1",3,3],["O=c1ccoc(C#Cc2occc(=O)c2-c2ccccc2)c1-c1ccccc1","[ch:1]1[c:2][c:3][ch:4][c:5][c:6]1>>[o:1]1[c:2][c:3][C:4](=O)[c:5][c:6]1","C(#Cc1ccccc1-c1ccccc1)c1ccccc1-c1ccccc1",3,3],["O=c1ccoc(-c2ccccc2C#Cc2ccccc2-c2cc(=O)cco2)c1","[ch:1]1[c:2][c:3][ch:4][c:5][c:6]1>>[o:1]1[c:2][c:3][C:4](=O)[c:5][c:6]1","C(#Cc1ccccc1-c1ccccc1)c1ccccc1-c1ccccc1",3,3],["c1ccc(-c2ccccc2-c2ccccc2-c2ccccc2)cc1","[cH&r6,CH&r5:1]>>[#6:1](-[c]1[ch]ccc[ch]1)","c1ccc(-c2ccccc2-c2ccccc2)cc1",3,3],["c1ccc(-c2ccccc2)cc1","[c&r6,C&r5:1](-[c]1[ch]ccc[ch]1)>>[*:1]","c1ccc(-c2ccccc2-c2ccccc2)cc1",3,3],["c1ccc(-c2cc3ccccc3cc2-c2ccccc2)cc1","[cH&r6:1][cH&r6:2]>>[c:1]2cccc[c:2]2","c1ccc(-c2ccccc2-c2ccccc2)cc1",3,3],["C1=CC(c2ccccc2C2=CCC=C2)=CC1","[c:0]1[ch:1][ch][c:3][c!r5:4][c!r5:5]1>>[c:0]1[CH2:1][c:3][c:4][c:5]1","c1ccc(-c2ccccc2-c2ccccc2)cc1",3,3],["C1=CCC(c2ccccc2C2=CC=CC2)=C1","[c:0]1[ch:1][ch][c:3][c!r5:4][c!r5:5]1>>[c:0]1[CH2:1][c:3][c:4][c:5]1","c1ccc(-c2ccccc2-c2ccccc2)cc1",3,3],["C1=C(c2ccccc2)C(c2ccccc2)=CC1","[c:0]1[ch:1][ch][c:3][c!r5:4][c!r5:5]1>>[c:0]1[CH2:1][c:3][c:4][c:5]1","c1ccc(-c2ccccc2-c2ccccc2)cc1",3,3],["c1ccc(-c2ccncc2)c(-c2ccncc2)c1","[ch&r6:0]>>[nr6:0]","c1ccc(-c2ccccc2-c2ccccc2)cc1",3,3],["c1ccc(-c2nccnc2-c2ccccc2)cc1","[ch&r6:0]>>[nr6:0]","c1ccc(-c2ccccc2-c2ccccc2)cc1",3,3],["c1ccc(-c2cnncc2-c2ccccc2)cc1","[ch&r6:0]>>[nr6:0]","c1ccc(-c2ccccc2-c2ccccc2)cc1",3,3],["c1ccc(-c2ccccc2-c2ccccn2)nc1","[ch&r6:0]>>[nr6:0]","c1ccc(-c2ccccc2-c2ccccc2)cc1",3,3],["c1cncc(-c2ccccc2-c2cccnc2)c1","[ch&r6:0]>>[nr6:0]","c1ccc(-c2ccccc2-c2ccccc2)cc1",3,3],["O=c1cc(-c2ccccc2-c2ccoc(=O)c2)cco1","[c:1]1[c:2][ch:3][ch:4][c:5][c:6]1>>[c:1]1[c:2][o:3][c:4](=O)[c:5][c:6]1","c1ccc(-c2ccccc2-c2ccccc2)cc1",3,3],["O=c1cccc(-c2ccccc2-c2cccc(=O)o2)o1","[c:1]1[c:2][ch:3][ch:4][c:5][c:6]1>>[c:1]1[c:2][o:3][c:4](=O)[c:5][c:6]1","c1ccc(-c2ccccc2-c2ccccc2)cc1",3,3],["O=c1ccc(-c2ccccc2-c2ccc(=O)oc2)co1","[c:1]1[c:2][ch:3][ch:4][c:5][c:6]1>>[c:1]1[c:2][o:3][c:4](=O)[c:5][c:6]1","c1ccc(-c2ccccc2-c2ccccc2)cc1",3,3],["O=c1occcc1-c1ccccc1-c1cccoc1=O","[c:1]1[c:2][ch:3][ch:4][c:5][c:6]1>>[c:1]1[c:2][o:3][c:4](=O)[c:5][c:6]1","c1ccc(-c2ccccc2-c2ccccc2)cc1",3,3],["O=c1ccocc1-c1ccccc1-c1coccc1=O","[ch:1]1[c:2][c:3][ch:4][c:5][c:6]1>>[o:1]1[c:2][c:3][C:4](=O)[c:5][c:6]1","c1ccc(-c2ccccc2-c2ccccc2)cc1",3,3],["O=c1ccoc(-c2ccccc2-c2cc(=O)cco2)c1","[ch:1]1[c:2][c:3][ch:4][c:5][c:6]1>>[o:1]1[c:2][c:3][C:4](=O)[c:5][c:6]1","c1ccc(-c2ccccc2-c2ccccc2)cc1",3,3],["O=c1cc(-c2ccccc2)c(C#Cc2coc(=O)cc2-c2ccccc2)co1","[cH&r6,CH&r5:1]>>[#6:1](-[c]1[ch]ccc[ch]1)","O=c1ccc(C#Cc2ccc(=O)oc2)co1",3,3],["O=c1occ(C#Cc2coc(=O)c(-c3ccccc3)c2)cc1-c1ccccc1","[cH&r6,CH&r5:1]>>[#6:1](-[c]1[ch]ccc[ch]1)","O=c1ccc(C#Cc2ccc(=O)oc2)co1",3,3],["O=c1ccc(C#Cc2ccc(=O)oc2-c2ccccc2)c(-c2ccccc2)o1","[cH&r6,CH&r5:1]>>[#6:1](-[c]1[ch]ccc[ch]1)","O=c1ccc(C#Cc2ccc(=O)oc2)co1",3,3],["O=c1occ(C#Cc2coc(=O)c3ccccc23)c2ccccc12","[cH&r6:1][cH&r6:2]>>[c:1]2cccc[c:2]2","O=c1ccc(C#Cc2ccc(=O)oc2)co1",3,3],["C(#Cc1ccccc1)c1ccccc1","[o:1][c:2](=O)>>[ch:1][ch:2]","O=c1ccc(C#Cc2ccc(=O)oc2)co1",3,3],["O=c1ccc(C#Cc2ccc(=O)[nH]c2)c[nH]1","[o:1]>>[nH:1]","O=c1ccc(C#Cc2ccc(=O)oc2)co1",3,3],["O=c1nc(-c2ccccc2)oc(-c2ccccc2)n1","[cH&r6,CH&r5:1]>>[#6:1](-[c]1[ch]ccc[ch]1)","O=c1ncocn1",3,3],["O=c1nc(C=Cc2ccccc2)oc(C=Cc2ccccc2)n1","[ch&r6,CH1&r5:1]>>[*:1](-C=C-c1ccccc1)","O=c1ncocn1",3,3],["O=c1nc(C#Cc2ccccc2)oc(C#Cc2ccccc2)n1","[ch&r6,CH1&r5:1]>>[*:1](-C#C-c1ccccc1)","O=c1ncocn1",3,3],["O=c1ccocc1","[nr6:0]>>[ch&r6:0]","O=c1ncocn1",3,3],["O=c1nc[nH]cn1","[o:1]>>[nH:1]","O=c1ncocn1",3,3],["c1ccc(Nc2cccc(Nc3ccccc3)c2)cc1","[c&r6,C&r5:1](-[c]1[ch]ccc[ch]1)>>[*:1]","c1ccc(Nc2cccc(Nc3ccccc3)c2-c2ccccc2)cc1",3,3],["C1=CCC(c2c(Nc3ccccc3)cccc2Nc2ccccc2)=C1","[c:0]1[ch:1][ch][c:3][c!r5:4][c!r5:5]1>>[c:0]1[CH2:1][c:3][c:4][c:5]1","c1ccc(Nc2cccc(Nc3ccccc3)c2-c2ccccc2)cc1",3,3],["C1=CC(Nc2cccc(NC3=CCC=C3)c2-c2ccccc2)=CC1","[c:0]1[ch:1][ch][c:3][c!r5:4][c!r5:5]1>>[c:0]1[CH2:1][c:3][c:4][c:5]1","c1ccc(Nc2cccc(Nc3ccccc3)c2-c2ccccc2)cc1",3,3],["C1=CCC(Nc2cccc(NC3=CC=CC3)c2-c2ccccc2)=C1","[c:0]1[ch:1][ch][c:3][c!r5:4][c!r5:5]1>>[c:0]1[CH2:1][c:3][c:4][c:5]1","c1ccc(Nc2cccc(Nc3ccccc3)c2-c2ccccc2)cc1",3,3],["C1=CC(c2c(Nc3ccccc3)cccc2Nc2ccccc2)=CC1","[c:0]1[ch:1][ch][c:3][c!r5:4][c!r5:5]1>>[c:0]1[CH2:1][c:3][c:4][c:5]1","c1ccc(Nc2cccc(Nc3ccccc3)c2-c2ccccc2)cc1",3,3],["c1ccc(Nc2cccc(Nc3ccccc3)c2-c2ccncc2)cc1","[ch&r6:0]>>[nr6:0]","c1ccc(Nc2cccc(Nc3ccccc3)c2-c2ccccc2)cc1",3,3],["c1ccc(Nc2cncc(Nc3ccccc3)c2-c2ccccc2)cc1","[ch&r6:0]>>[nr6:0]","c1ccc(Nc2cccc(Nc3ccccc3)c2-c2ccccc2)cc1",3,3],["c1ccc(Nc2ncnc(Nc3ccccc3)c2-c2ccccc2)cc1","[ch&r6:0]>>[nr6:0]","c1ccc(Nc2cccc(Nc3ccccc3)c2-c2ccccc2)cc1",3,3],["c1ccc(-c2c(Nc3ccncc3)cccc2Nc2ccncc2)cc1","[ch&r6:0]>>[nr6:0]","c1ccc(Nc2cccc(Nc3ccccc3)c2-c2ccccc2)cc1",3,3],["c1ccc(Nc2cccc(Nc3ccccc3)c2-c2cccnc2)cc1","[ch&r6:0]>>[nr6:0]","c1ccc(Nc2cccc(Nc3ccccc3)c2-c2ccccc2)cc1",3,3],["c1ccc(-c2c(Nc3cccnc3)cccc2Nc2cccnc2)cc1","[ch&r6:0]>>[nr6:0]","c1ccc(Nc2cccc(Nc3ccccc3)c2-c2ccccc2)cc1",3,3],["c1ccc(Nc2cccc(Nc3ccccc3)c2-c2ccccn2)cc1","[ch&r6:0]>>[nr6:0]","c1ccc(Nc2cccc(Nc3ccccc3)c2-c2ccccc2)cc1",3,3],["c1ccc(-c2c(Nc3ccccn3)cccc2Nc2ccccn2)cc1","[ch&r6:0]>>[nr6:0]","c1ccc(Nc2cccc(Nc3ccccc3)c2-c2ccccc2)cc1",3,3],["c1ccc(-c2ccccc2)cc1","[c&r6,C&r5:1](-[N!R]-c1ccccc1)>>[*:1]","c1ccc(Nc2cccc(Nc3ccccc3)c2-c2ccccc2)cc1",3,3],["c1ccccc1","[c&r6,C&r5:1](-[N!R]-c1ccccc1)>>[*:1]","c1ccc(Nc2cccc(Nc3ccccc3)c2-c2ccccc2)cc1",3,3],["O=c1cccc(-c2c(Nc3ccccc3)cccc2Nc2ccccc2)o1","[c:1]1[c:2][ch:3][ch:4][c:5][c:6]1>>[c:1]1[c:2][o:3][c:4](=O)[c:5][c:6]1","c1ccc(Nc2cccc(Nc3ccccc3)c2-c2ccccc2)cc1",3,3],["O=c1occcc1-c1c(Nc2ccccc2)cccc1Nc1ccccc1","[c:1]1[c:2][ch:3][ch:4][c:5][c:6]1>>[c:1]1[c:2][o:3][c:4](=O)[c:5][c:6]1","c1ccc(Nc2cccc(Nc3ccccc3)c2-c2ccccc2)cc1",3,3],["O=c1cc(-c2c(Nc3ccccc3)cccc2Nc2ccccc2)cco1","[c:1]1[c:2][ch:3][ch:4][c:5][c:6]1>>[c:1]1[c:2][o:3][c:4](=O)[c:5][c:6]1","c1ccc(Nc2cccc(Nc3ccccc3)c2-c2ccccc2)cc1",3,3],["O=c1ccc(-c2c(Nc3ccccc3)cccc2Nc2ccccc2)co1","[c:1]1[c:2][ch:3][ch:4][c:5][c:6]1>>[c:1]1[c:2][o:3][c:4](=O)[c:5][c:6]1","c1ccc(Nc2cccc(Nc3ccccc3)c2-c2ccccc2)cc1",3,3],["O=c1ccoc(-c2c(Nc3ccccc3)cccc2Nc2ccccc2)c1","[ch:1]1[c:2][c:3][ch:4][c:5][c:6]1>>[o:1]1[c:2][c:3][C:4](=O)[c:5][c:6]1","c1ccc(Nc2cccc(Nc3ccccc3)c2-c2ccccc2)cc1",3,3],["O=c1ccocc1-c1c(Nc2ccccc2)cccc1Nc1ccccc1","[ch:1]1[c:2][c:3][ch:4][c:5][c:6]1>>[o:1]1[c:2][c:3][C:4](=O)[c:5][c:6]1","c1ccc(Nc2cccc(Nc3ccccc3)c2-c2ccccc2)cc1",3,3],["C(#Cc1ccccc1)c1ccccc1","[r6:0][c:1]2[ch][ch][ch][ch][c:2]2[r6:3]>>[*:0][c:1][c:2][*:3]","C(#Cc1cccc2ccccc12)c1cccc2ccccc12",3,3],["C(#Cc1cccc2c1CC=C2)c1cccc2c1CC=C2","[c:0]1[ch:1][ch][c:3][c!r5:4][c!r5:5]1>>[c:0]1[CH2:1][c:3][c:4][c:5]1","C(#Cc1cccc2ccccc12)c1cccc2ccccc12",3,3],["C(#CC1=c2ccccc2=CC1)C1=c2ccccc2=CC1","[c:0]1[ch:1][ch][c:3][c!r5:4][c!r5:5]1>>[c:0]1[CH2:1][c:3][c:4][c:5]1","C(#Cc1cccc2ccccc12)c1cccc2ccccc12",3,3],["C(#Cc1cccc2c1=CCC=2)c1cccc2c1=CCC=2","[c:0]1[ch:1][ch][c:3][c!r5:4][c!r5:5]1>>[c:0]1[CH2:1][c:3][c:4][c:5]1","C(#Cc1cccc2ccccc12)c1cccc2ccccc12",3,3],["C(#CC1=CCc2ccccc21)C1=CCc2ccccc21","[c:0]1[ch:1][ch][c:3][c!r5:4][c!r5:5]1>>[c:0]1[CH2:1][c:3][c:4][c:5]1","C(#Cc1cccc2ccccc12)c1cccc2ccccc12",3,3],["C(#Cc1cccc2c1C=CC2)c1cccc2c1C=CC2","[c:0]1[ch:1][ch][c:3][c!r5:4][c!r5:5]1>>[c:0]1[CH2:1][c:3][c:4][c:5]1","C(#Cc1cccc2ccccc12)c1cccc2ccccc12",3,3],["c1ccc2ccccc2c1","[c&r6,C&r5:1](-C#C-c1ccccc1)>>[ch&r6,CH1&r5:1]","C(#Cc1cccc2ccccc12)c1cccc2ccccc12",3,3],["C(#Cc1cccc2ncccc12)c1cccc2ncccc12","[ch&r6:0]>>[nr6:0]","C(#Cc1cccc2ccccc12)c1cccc2ccccc12",3,3],["C(#Cc1cncc2ccccc12)c1cncc2ccccc12","[ch&r6:0]>>[nr6:0]","C(#Cc1cccc2ccccc12)c1cccc2ccccc12",3,3],["C(#Cc1cccc2cccnc12)c1cccc2cccnc12","[ch&r6:0]>>[nr6:0]","C(#Cc1cccc2ccccc12)c1cccc2ccccc12",3,3],["C(#Cc1ccnc2ccccc12)c1ccnc2ccccc12","[ch&r6:0]>>[nr6:0]","C(#Cc1cccc2ccccc12)c1cccc2ccccc12",3,3],["C(#Cc1nccc2ccccc12)c1nccc2ccccc12","[ch&r6:0]>>[nr6:0]","C(#Cc1cccc2ccccc12)c1cccc2ccccc12",3,3],["C(#Cc1cccc2cnccc12)c1cccc2cnccc12","[ch&r6:0]>>[nr6:0]","C(#Cc1cccc2ccccc12)c1cccc2ccccc12",3,3],["C(#Cc1cccc2ccncc12)c1cccc2ccncc12","[ch&r6:0]>>[nr6:0]","C(#Cc1cccc2ccccc12)c1cccc2ccccc12",3,3],["O=c1cc2ccccc2c(C#Cc2oc(=O)cc3ccccc23)o1","[c:1]1[c:2][ch:3][ch:4][c:5][c:6]1>>[c:1]1[c:2][o:3][c:4](=O)[c:5][c:6]1","C(#Cc1cccc2ccccc12)c1cccc2ccccc12",3,3],["O=c1occc2cccc(C#Cc3cccc4ccoc(=O)c34)c12","[c:1]1[c:2][ch:3][ch:4][c:5][c:6]1>>[c:1]1[c:2][o:3][c:4](=O)[c:5][c:6]1","C(#Cc1cccc2ccccc12)c1cccc2ccccc12",3,3],["O=c1ccc2c(C#Cc3cccc4oc(=O)ccc34)cccc2o1","[c:1]1[c:2][ch:3][ch:4][c:5][c:6]1>>[c:1]1[c:2][o:3][c:4](=O)[c:5][c:6]1","C(#Cc1cccc2ccccc12)c1cccc2ccccc12",3,3],["O=c1cc(C#Cc2cc(=O)oc3ccccc23)c2ccccc2o1","[c:1]1[c:2][ch:3][ch:4][c:5][c:6]1>>[c:1]1[c:2][o:3][c:4](=O)[c:5][c:6]1","C(#Cc1cccc2ccccc12)c1cccc2ccccc12",3,3],["O=c1occ2ccccc2c1C#Cc1c(=O)occ2ccccc12","[c:1]1[c:2][ch:3][ch:4][c:5][c:6]1>>[c:1]1[c:2][o:3][c:4](=O)[c:5][c:6]1","C(#Cc1cccc2ccccc12)c1cccc2ccccc12",3,3],["O=c1ccc2cccc(C#Cc3cccc4ccc(=O)oc34)c2o1","[c:1]1[c:2][ch:3][ch:4][c:5][c:6]1>>[c:1]1[c:2][o:3][c:4](=O)[c:5][c:6]1","C(#Cc1cccc2ccccc12)c1cccc2ccccc12",3,3],["O=c1cc2c(C#Cc3cccc4coc(=O)cc34)cccc2co1","[c:1]1[c:2][ch:3][ch:4][c:5][c:6]1>>[c:1]1[c:2][o:3][c:4](=O)[c:5][c:6]1","C(#Cc1cccc2ccccc12)c1cccc2ccccc12",3,3],["O=c1occ(C#Cc2coc(=O)c3ccccc23)c2ccccc12","[c:1]1[c:2][ch:3][ch:4][c:5][c:6]1>>[c:1]1[c:2][o:3][c:4](=O)[c:5][c:6]1","C(#Cc1cccc2ccccc12)c1cccc2ccccc12",3,3],["O=c1cc2cccc(C#Cc3cccc4cc(=O)occ34)c2co1","[c:1]1[c:2][ch:3][ch:4][c:5][c:6]1>>[c:1]1[c:2][o:3][c:4](=O)[c:5][c:6]1","C(#Cc1cccc2ccccc12)c1cccc2ccccc12",3,3],["O=c1occc2c(C#Cc3cccc4c(=O)occc34)cccc12","[c:1]1[c:2][ch:3][ch:4][c:5][c:6]1>>[c:1]1[c:2][o:3][c:4](=O)[c:5][c:6]1","C(#Cc1cccc2ccccc12)c1cccc2ccccc12",3,3],["O=c1ccoc2cccc(C#Cc3cccc4occc(=O)c34)c12","[ch:1]1[c:2][c:3][ch:4][c:5][c:6]1>>[o:1]1[c:2][c:3][C:4](=O)[c:5][c:6]1","C(#Cc1cccc2ccccc12)c1cccc2ccccc12",3,3],["O=c1ccoc2c(C#Cc3cccc4c(=O)ccoc34)cccc12","[ch:1]1[c:2][c:3][ch:4][c:5][c:6]1>>[o:1]1[c:2][c:3][C:4](=O)[c:5][c:6]1","C(#Cc1cccc2ccccc12)c1cccc2ccccc12",3,3],["C(=Cc1ccccc1)c1ccccc1","[c&r6,C&r5:1](-[c]1[ch]ccc[ch]1)>>[*:1]","C(=Cc1ccccc1-c1ccccc1)c1ccccc1-c1ccccc1",3,3],["C1=CC(C=CC2=C(c3ccccc3)CC=C2)=C(c2ccccc2)C1","[c:0]1[ch:1][ch][c:3][c!r5:4][c!r5:5]1>>[c:0]1[CH2:1][c:3][c:4][c:5]1","C(=Cc1ccccc1-c1ccccc1)c1ccccc1-c1ccccc1",3,3],["C(=CC1=CCC=C1c1ccccc1)C1=CCC=C1c1ccccc1","[c:0]1[ch:1][ch][c:3][c!r5:4][c!r5:5]1>>[c:0]1[CH2:1][c:3][c:4][c:5]1","C(=Cc1ccccc1-c1ccccc1)c1ccccc1-c1ccccc1",3,3],["C1=CCC(c2ccccc2C=Cc2ccccc2C2=CC=CC2)=C1","[c:0]1[ch:1][ch][c:3][c!r5:4][c!r5:5]1>>[c:0]1[CH2:1][c:3][c:4][c:5]1","C(=Cc1ccccc1-c1ccccc1)c1ccccc1-c1ccccc1",3,3],["C1=CC(c2ccccc2C=Cc2ccccc2C2=CCC=C2)=CC1","[c:0]1[ch:1][ch][c:3][c!r5:4][c!r5:5]1>>[c:0]1[CH2:1][c:3][c:4][c:5]1","C(=Cc1ccccc1-c1ccccc1)c1ccccc1-c1ccccc1",3,3],["C1=CC(c2ccccc2)=C(C=CC2=C(c3ccccc3)C=CC2)C1","[c:0]1[ch:1][ch][c:3][c!r5:4][c!r5:5]1>>[c:0]1[CH2:1][c:3][c:4][c:5]1","C(=Cc1ccccc1-c1ccccc1)c1ccccc1-c1ccccc1",3,3],["c1ccc(-c2ccccc2)cc1","[c&r6,C&r5:1](-[C!R]=[C!R]-c1ccccc1)>>[ch&r6,CH1&r5:1]","C(=Cc1ccccc1-c1ccccc1)c1ccccc1-c1ccccc1",3,3],["C(=Cc1ccncc1-c1ccccc1)c1ccncc1-c1ccccc1","[ch&r6:0]>>[nr6:0]","C(=Cc1ccccc1-c1ccccc1)c1ccccc1-c1ccccc1",3,3],["C(=Cc1ccccc1-c1ccncc1)c1ccccc1-c1ccncc1","[ch&r6:0]>>[nr6:0]","C(=Cc1ccccc1-c1ccccc1)c1ccccc1-c1ccccc1",3,3],["C(=Cc1ncccc1-c1ccccc1)c1ncccc1-c1ccccc1","[ch&r6:0]>>[nr6:0]","C(=Cc1ccccc1-c1ccccc1)c1ccccc1-c1ccccc1",3,3],["C(=Cc1ccccc1-c1cccnc1)c1ccccc1-c1cccnc1","[ch&r6:0]>>[nr6:0]","C(=Cc1ccccc1-c1ccccc1)c1ccccc1-c1ccccc1",3,3],["C(=Cc1ccccc1-c1ccccn1)c1ccccc1-c1ccccn1","[ch&r6:0]>>[nr6:0]","C(=Cc1ccccc1-c1ccccc1)c1ccccc1-c1ccccc1",3,3],["C(=Cc1cccnc1-c1ccccc1)c1cccnc1-c1ccccc1","[ch&r6:0]>>[nr6:0]","C(=Cc1ccccc1-c1ccccc1)c1ccccc1-c1ccccc1",3,3],["C(=Cc1cnccc1-c1ccccc1)c1cnccc1-c1ccccc1","[ch&r6:0]>>[nr6:0]","C(=Cc1ccccc1-c1ccccc1)c1ccccc1-c1ccccc1",3,3],["O=c1cc(C=Cc2cc(=O)occ2-c2ccccc2)c(-c2ccccc2)co1","[c:1]1[c:2][ch:3][ch:4][c:5][c:6]1>>[c:1]1[c:2][o:3][c:4](=O)[c:5][c:6]1","C(=Cc1ccccc1-c1ccccc1)c1ccccc1-c1ccccc1",3,3],["O=c1cc(-c2ccccc2)c(C=Cc2coc(=O)cc2-c2ccccc2)co1","[c:1]1[c:2][ch:3][ch:4][c:5][c:6]1>>[c:1]1[c:2][o:3][c:4](=O)[c:5][c:6]1","C(=Cc1ccccc1-c1ccccc1)c1ccccc1-c1ccccc1",3,3],["O=c1occcc1-c1ccccc1C=Cc1ccccc1-c1cccoc1=O","[c:1]1[c:2][ch:3][ch:4][c:5][c:6]1>>[c:1]1[c:2][o:3][c:4](=O)[c:5][c:6]1","C(=Cc1ccccc1-c1ccccc1)c1ccccc1-c1ccccc1",3,3],["O=c1ccc(-c2ccccc2C=Cc2ccccc2-c2ccc(=O)oc2)co1","[c:1]1[c:2][ch:3][ch:4][c:5][c:6]1>>[c:1]1[c:2][o:3][c:4](=O)[c:5][c:6]1","C(=Cc1ccccc1-c1ccccc1)c1ccccc1-c1ccccc1",3,3],["O=c1occc(C=Cc2ccoc(=O)c2-c2ccccc2)c1-c1ccccc1","[c:1]1[c:2][ch:3][ch:4][c:5][c:6]1>>[c:1]1[c:2][o:3][c:4](=O)[c:5][c:6]1","C(=Cc1ccccc1-c1ccccc1)c1ccccc1-c1ccccc1",3,3],["O=c1ccc(-c2ccccc2)c(C=Cc2oc(=O)ccc2-c2ccccc2)o1","[c:1]1[c:2][ch:3][ch:4][c:5][c:6]1>>[c:1]1[c:2][o:3][c:4](=O)[c:5][c:6]1","C(=Cc1ccccc1-c1ccccc1)c1ccccc1-c1ccccc1",3,3],["O=c1cc(-c2ccccc2C=Cc2ccccc2-c2ccoc(=O)c2)cco1","[c:1]1[c:2][ch:3][ch:4][c:5][c:6]1>>[c:1]1[c:2][o:3][c:4](=O)[c:5][c:6]1","C(=Cc1ccccc1-c1ccccc1)c1ccccc1-c1ccccc1",3,3],["O=c1occc(-c2ccccc2)c1C=Cc1c(-c2ccccc2)ccoc1=O","[c:1]1[c:2][ch:3][ch:4][c:5][c:6]1>>[c:1]1[c:2][o:3][c:4](=O)[c:5][c:6]1","C(=Cc1ccccc1-c1ccccc1)c1ccccc1-c1ccccc1",3,3],["O=c1ccc(C=Cc2ccc(=O)oc2-c2ccccc2)c(-c2ccccc2)o1","[c:1]1[c:2][ch:3][ch:4][c:5][c:6]1>>[c:1]1[c:2][o:3][c:4](=O)[c:5][c:6]1","C(=Cc1ccccc1-c1ccccc1)c1ccccc1-c1ccccc1",3,3],["O=c1cccc(-c2ccccc2C=Cc2ccccc2-c2cccc(=O)o2)o1","[c:1]1[c:2][ch:3][ch:4][c:5][c:6]1>>[c:1]1[c:2][o:3][c:4](=O)[c:5][c:6]1","C(=Cc1ccccc1-c1ccccc1)c1ccccc1-c1ccccc1",3,3],["O=c1ccocc1-c1ccccc1C=Cc1ccccc1-c1coccc1=O","[ch:1]1[c:2][c:3][ch:4][c:5][c:6]1>>[o:1]1[c:2][c:3][C:4](=O)[c:5][c:6]1","C(=Cc1ccccc1-c1ccccc1)c1ccccc1-c1ccccc1",3,3],["O=c1ccoc(-c2ccccc2)c1C=Cc1c(-c2ccccc2)occc1=O","[ch:1]1[c:2][c:3][ch:4][c:5][c:6]1>>[o:1]1[c:2][c:3][C:4](=O)[c:5][c:6]1","C(=Cc1ccccc1-c1ccccc1)c1ccccc1-c1ccccc1",3,3],["O=c1ccoc(-c2ccccc2C=Cc2ccccc2-c2cc(=O)cco2)c1","[ch:1]1[c:2][c:3][ch:4][c:5][c:6]1>>[o:1]1[c:2][c:3][C:4](=O)[c:5][c:6]1","C(=Cc1ccccc1-c1ccccc1)c1ccccc1-c1ccccc1",3,3],["O=c1ccoc(C=Cc2occc(=O)c2-c2ccccc2)c1-c1ccccc1","[ch:1]1[c:2][c:3][ch:4][c:5][c:6]1>>[o:1]1[c:2][c:3][C:4](=O)[c:5][c:6]1","C(=Cc1ccccc1-c1ccccc1)c1ccccc1-c1ccccc1",3,3],["O=c1oc(C=Cc2ccc(-c3ccccc3)c(=O)o2)ccc1-c1ccccc1","[cH&r6,CH&r5:1]>>[#6:1](-[c]1[ch]ccc[ch]1)","O=c1cccc(C=Cc2cccc(=O)o2)o1",3,3],["O=c1cc(-c2ccccc2)cc(C=Cc2cc(-c3ccccc3)cc(=O)o2)o1","[cH&r6,CH&r5:1]>>[#6:1](-[c]1[ch]ccc[ch]1)","O=c1cccc(C=Cc2cccc(=O)o2)o1",3,3],["O=c1ccc(-c2ccccc2)c(C=Cc2oc(=O)ccc2-c2ccccc2)o1","[cH&r6,CH&r5:1]>>[#6:1](-[c]1[ch]ccc[ch]1)","O=c1cccc(C=Cc2cccc(=O)o2)o1",3,3],["O=c1cc2ccccc2c(C=Cc2oc(=O)cc3ccccc23)o1","[cH&r6:1][cH&r6:2]>>[c:1]2cccc[c:2]2","O=c1cccc(C=Cc2cccc(=O)o2)o1",3,3],["O=c1oc(C=Cc2cc3ccccc3c(=O)o2)cc2ccccc12","[cH&r6:1][cH&r6:2]>>[c:1]2cccc[c:2]2","O=c1cccc(C=Cc2cccc(=O)o2)o1",3,3],["C(=Cc1ccccc1)c1ccccc1","[o:1][c:2](=O)>>[ch:1][ch:2]","O=c1cccc(C=Cc2cccc(=O)o2)o1",3,3],["O=c1cccc(C=Cc2cccc(=O)[nH]2)[nH]1","[o:1]>>[nH:1]","O=c1cccc(C=Cc2cccc(=O)o2)o1",3,3],["c1ccc(-c2ncccc2-c2cccnc2-c2ccccc2)cc1","[cH&r6,CH&r5:1]>>[#6:1](-[c]1[ch]ccc[ch]1)","c1cncc(-c2cccnc2)c1",3,3],["c1ccc(-c2ccc(-c3ccc(-c4ccccc4)nc3)cn2)cc1","[cH&r6,CH&r5:1]>>[#6:1](-[c]1[ch]ccc[ch]1)","c1cncc(-c2cccnc2)c1",3,3],["c1ccc(-c2ccncc2-c2cnccc2-c2ccccc2)cc1","[cH&r6,CH&r5:1]>>[#6:1](-[c]1[ch]ccc[ch]1)","c1cncc(-c2cccnc2)c1",3,3],["c1ccc(-c2cncc(-c3cncc(-c4ccccc4)c3)c2)cc1","[cH&r6,CH&r5:1]>>[#6:1](-[c]1[ch]ccc[ch]1)","c1cncc(-c2cccnc2)c1",3,3],["c1ccc2c(-c3cncc4ccccc34)cncc2c1","[cH&r6:1][cH&r6:2]>>[c:1]2cccc[c:2]2","c1cncc(-c2cccnc2)c1",3,3],["c1ccc2ncc(-c3cnc4ccccc4c3)cc2c1","[cH&r6:1][cH&r6:2]>>[c:1]2cccc[c:2]2","c1cncc(-c2cccnc2)c1",3,3],["C(=Cc1cncc(-c2cncc(C=Cc3ccccc3)c2)c1)c1ccccc1","[ch&r6,CH1&r5:1]>>[*:1](-C=C-c1ccccc1)","c1cncc(-c2cccnc2)c1",3,3],["C(=Cc1ccc(-c2ccc(C=Cc3ccccc3)nc2)cn1)c1ccccc1","[ch&r6,CH1&r5:1]>>[*:1](-C=C-c1ccccc1)","c1cncc(-c2cccnc2)c1",3,3],["C(=Cc1ncccc1-c1cccnc1C=Cc1ccccc1)c1ccccc1","[ch&r6,CH1&r5:1]>>[*:1](-C=C-c1ccccc1)","c1cncc(-c2cccnc2)c1",3,3],["C(=Cc1ccncc1-c1cnccc1C=Cc1ccccc1)c1ccccc1","[ch&r6,CH1&r5:1]>>[*:1](-C=C-c1ccccc1)","c1cncc(-c2cccnc2)c1",3,3],["C(#Cc1ncccc1-c1cccnc1C#Cc1ccccc1)c1ccccc1","[ch&r6,CH1&r5:1]>>[*:1](-C#C-c1ccccc1)","c1cncc(-c2cccnc2)c1",3,3],["C(#Cc1ccc(-c2ccc(C#Cc3ccccc3)nc2)cn1)c1ccccc1","[ch&r6,CH1&r5:1]>>[*:1](-C#C-c1ccccc1)","c1cncc(-c2cccnc2)c1",3,3],["C(#Cc1ccncc1-c1cnccc1C#Cc1ccccc1)c1ccccc1","[ch&r6,CH1&r5:1]>>[*:1](-C#C-c1ccccc1)","c1cncc(-c2cccnc2)c1",3,3],["C(#Cc1cncc(-c2cncc(C#Cc3ccccc3)c2)c1)c1ccccc1","[ch&r6,CH1&r5:1]>>[*:1](-C#C-c1ccccc1)","c1cncc(-c2cccnc2)c1",3,3],["c1cc(-c2ccnnc2)cnn1","[ch&r6:0]>>[nr6:0]","c1cncc(-c2cccnc2)c1",3,3],["c1ncc(-c2cncnc2)cn1","[ch&r6:0]>>[nr6:0]","c1cncc(-c2cccnc2)c1",3,3],["c1cnc(-c2cnccn2)cn1","[ch&r6:0]>>[nr6:0]","c1cncc(-c2cccnc2)c1",3,3],["c1cnnc(-c2cccnn2)c1","[ch&r6:0]>>[nr6:0]","c1cncc(-c2cccnc2)c1",3,3],["c1ccc(-c2ccccc2)cc1","[nr6:0]>>[ch&r6:0]","c1cncc(-c2cccnc2)c1",3,3],["c1ccc(Nc2cncc(-c3cncc(Nc4ccccc4)c3)c2)cc1","[ch&r6,CH1&r5:1]>>[*:1](-N-c1ccccc1)","c1cncc(-c2cccnc2)c1",3,3],["c1ccc(Nc2ccncc2-c2cnccc2Nc2ccccc2)cc1","[ch&r6,CH1&r5:1]>>[*:1](-N-c1ccccc1)","c1cncc(-c2cccnc2)c1",3,3],["c1ccc(Nc2ncccc2-c2cccnc2Nc2ccccc2)cc1","[ch&r6,CH1&r5:1]>>[*:1](-N-c1ccccc1)","c1cncc(-c2cccnc2)c1",3,3],["c1ccc(Nc2ccc(-c3ccc(Nc4ccccc4)nc3)cn2)cc1","[ch&r6,CH1&r5:1]>>[*:1](-N-c1ccccc1)","c1cncc(-c2cccnc2)c1",3,3],["C(=Cc1ccccc1)c1ccccc1","[c&r6,C&r5:1](-[c]1[ch]ccc[ch]1)>>[*:1]","C(=Cc1cccc(-c2ccccc2)c1)c1cccc(-c2ccccc2)c1",3,3],["c1ccccc1","[c&r6,C&r5:1](-[c]1[ch]ccc[ch]1)>>[*:1]","C(=Cc1cccc(-c2ccccc2)c1)c1cccc(-c2ccccc2)c1",3,3],["C1=CCC(c2cccc(C=Cc3cccc(C4=CC=CC4)c3)c2)=C1","[c:0]1[ch:1][ch][c:3][c!r5:4][c!r5:5]1>>[c:0]1[CH2:1][c:3][c:4][c:5]1","C(=Cc1cccc(-c2ccccc2)c1)c1cccc(-c2ccccc2)c1",3,3],["C(=CC1=CCC(c2ccccc2)=C1)C1=CCC(c2ccccc2)=C1","[c:0]1[ch:1][ch][c:3][c!r5:4][c!r5:5]1>>[c:0]1[CH2:1][c:3][c:4][c:5]1","C(=Cc1cccc(-c2ccccc2)c1)c1cccc(-c2ccccc2)c1",3,3],["C1=CC(c2cccc(C=Cc3cccc(C4=CCC=C4)c3)c2)=CC1","[c:0]1[ch:1][ch][c:3][c!r5:4][c!r5:5]1>>[c:0]1[CH2:1][c:3][c:4][c:5]1","C(=Cc1cccc(-c2ccccc2)c1)c1cccc(-c2ccccc2)c1",3,3],["C(=CC1=CC(c2ccccc2)=CC1)C1=CC(c2ccccc2)=CC1","[c:0]1[ch:1][ch][c:3][c!r5:4][c!r5:5]1>>[c:0]1[CH2:1][c:3][c:4][c:5]1","C(=Cc1cccc(-c2ccccc2)c1)c1cccc(-c2ccccc2)c1",3,3],["c1ccc(-c2ccccc2)cc1","[c&r6,C&r5:1](-[C!R]=[C!R]-c1ccccc1)>>[ch&r6,CH1&r5:1]","C(=Cc1cccc(-c2ccccc2)c1)c1cccc(-c2ccccc2)c1",3,3],["C(=Cc1cccc(-c2cccnc2)c1)c1cccc(-c2cccnc2)c1","[ch&r6:0]>>[nr6:0]","C(=Cc1cccc(-c2ccccc2)c1)c1cccc(-c2ccccc2)c1",3,3],["C(=Cc1cc(-c2ccccc2)ccn1)c1cc(-c2ccccc2)ccn1","[ch&r6:0]>>[nr6:0]","C(=Cc1cccc(-c2ccccc2)c1)c1cccc(-c2ccccc2)c1",3,3],["C(=Cc1cccc(-c2ccccn2)c1)c1cccc(-c2ccccn2)c1","[ch&r6:0]>>[nr6:0]","C(=Cc1cccc(-c2ccccc2)c1)c1cccc(-c2ccccc2)c1",3,3],["C(=Cc1cncc(-c2ccccc2)c1)c1cncc(-c2ccccc2)c1","[ch&r6:0]>>[nr6:0]","C(=Cc1cccc(-c2ccccc2)c1)c1cccc(-c2ccccc2)c1",3,3],["C(=Cc1cccc(-c2ccccc2)n1)c1cccc(-c2ccccc2)n1","[ch&r6:0]>>[nr6:0]","C(=Cc1cccc(-c2ccccc2)c1)c1cccc(-c2ccccc2)c1",3,3],["C(=Cc1cccc(-c2ccncc2)c1)c1cccc(-c2ccncc2)c1","[ch&r6:0]>>[nr6:0]","C(=Cc1cccc(-c2ccccc2)c1)c1cccc(-c2ccccc2)c1",3,3],["C(=Cc1ccnc(-c2ccccc2)c1)c1ccnc(-c2ccccc2)c1","[ch&r6:0]>>[nr6:0]","C(=Cc1cccc(-c2ccccc2)c1)c1cccc(-c2ccccc2)c1",3,3],["O=c1cccc(-c2cccc(C=Cc3cccc(-c4cccc(=O)o4)c3)c2)o1","[c:1]1[c:2][ch:3][ch:4][c:5][c:6]1>>[c:1]1[c:2][o:3][c:4](=O)[c:5][c:6]1","C(=Cc1cccc(-c2ccccc2)c1)c1cccc(-c2ccccc2)c1",3,3],["O=c1occ(C=Cc2coc(=O)c(-c3ccccc3)c2)cc1-c1ccccc1","[c:1]1[c:2][ch:3][ch:4][c:5][c:6]1>>[c:1]1[c:2][o:3][c:4](=O)[c:5][c:6]1","C(=Cc1cccc(-c2ccccc2)c1)c1cccc(-c2ccccc2)c1",3,3],["O=c1occ(-c2ccccc2)cc1C=Cc1cc(-c2ccccc2)coc1=O","[c:1]1[c:2][ch:3][ch:4][c:5][c:6]1>>[c:1]1[c:2][o:3][c:4](=O)[c:5][c:6]1","C(=Cc1cccc(-c2ccccc2)c1)c1cccc(-c2ccccc2)c1",3,3],["O=c1ccc(-c2cccc(C=Cc3cccc(-c4ccc(=O)oc4)c3)c2)co1","[c:1]1[c:2][ch:3][ch:4][c:5][c:6]1>>[c:1]1[c:2][o:3][c:4](=O)[c:5][c:6]1","C(=Cc1cccc(-c2ccccc2)c1)c1cccc(-c2ccccc2)c1",3,3],["O=c1occcc1-c1cccc(C=Cc2cccc(-c3cccoc3=O)c2)c1","[c:1]1[c:2][ch:3][ch:4][c:5][c:6]1>>[c:1]1[c:2][o:3][c:4](=O)[c:5][c:6]1","C(=Cc1cccc(-c2ccccc2)c1)c1cccc(-c2ccccc2)c1",3,3],["O=c1cc(C=Cc2cc(-c3ccccc3)oc(=O)c2)cc(-c2ccccc2)o1","[c:1]1[c:2][ch:3][ch:4][c:5][c:6]1>>[c:1]1[c:2][o:3][c:4](=O)[c:5][c:6]1","C(=Cc1cccc(-c2ccccc2)c1)c1cccc(-c2ccccc2)c1",3,3],["O=c1cc(-c2ccccc2)cc(C=Cc2cc(-c3ccccc3)cc(=O)o2)o1","[c:1]1[c:2][ch:3][ch:4][c:5][c:6]1>>[c:1]1[c:2][o:3][c:4](=O)[c:5][c:6]1","C(=Cc1cccc(-c2ccccc2)c1)c1cccc(-c2ccccc2)c1",3,3],["O=c1cc(-c2cccc(C=Cc3cccc(-c4ccoc(=O)c4)c3)c2)cco1","[c:1]1[c:2][ch:3][ch:4][c:5][c:6]1>>[c:1]1[c:2][o:3][c:4](=O)[c:5][c:6]1","C(=Cc1cccc(-c2ccccc2)c1)c1cccc(-c2ccccc2)c1",3,3],["O=c1ccocc1-c1cccc(C=Cc2cccc(-c3coccc3=O)c2)c1","[ch:1]1[c:2][c:3][ch:4][c:5][c:6]1>>[o:1]1[c:2][c:3][C:4](=O)[c:5][c:6]1","C(=Cc1cccc(-c2ccccc2)c1)c1cccc(-c2ccccc2)c1",3,3],["O=c1c(C=Cc2cocc(-c3ccccc3)c2=O)cocc1-c1ccccc1","[ch:1]1[c:2][c:3][ch:4][c:5][c:6]1>>[o:1]1[c:2][c:3][C:4](=O)[c:5][c:6]1","C(=Cc1cccc(-c2ccccc2)c1)c1cccc(-c2ccccc2)c1",3,3],["O=c1cc(C=Cc2cc(=O)cc(-c3ccccc3)o2)oc(-c2ccccc2)c1","[ch:1]1[c:2][c:3][ch:4][c:5][c:6]1>>[o:1]1[c:2][c:3][C:4](=O)[c:5][c:6]1","C(=Cc1cccc(-c2ccccc2)c1)c1cccc(-c2ccccc2)c1",3,3],["O=c1ccoc(-c2cccc(C=Cc3cccc(-c4cc(=O)cco4)c3)c2)c1","[ch:1]1[c:2][c:3][ch:4][c:5][c:6]1>>[o:1]1[c:2][c:3][C:4](=O)[c:5][c:6]1","C(=Cc1cccc(-c2ccccc2)c1)c1cccc(-c2ccccc2)c1",3,3],["c1ccc(Nc2cncc(Nc3ccccc3)c2-c2ccccc2)cc1","[cH&r6,CH&r5:1]>>[#6:1](-[c]1[ch]ccc[ch]1)","c1ccc(Nc2cncc(Nc3ccccc3)c2)cc1",3,3],["C1=CCC(Nc2cncc(NC3=CC=CC3)c2)=C1","[c:0]1[ch:1][ch][c:3][c!r5:4][c!r5:5]1>>[c:0]1[CH2:1][c:3][c:4][c:5]1","c1ccc(Nc2cncc(Nc3ccccc3)c2)cc1",3,3],["C1=CC(Nc2cncc(NC3=CCC=C3)c2)=CC1","[c:0]1[ch:1][ch][c:3][c!r5:4][c!r5:5]1>>[c:0]1[CH2:1][c:3][c:4][c:5]1","c1ccc(Nc2cncc(Nc3ccccc3)c2)cc1",3,3],["c1ccc(Nc2cncc(Nc3ccccc3)n2)cc1","[ch&r6:0]>>[nr6:0]","c1ccc(Nc2cncc(Nc3ccccc3)c2)cc1",3,3],["c1ccc(Nc2cccc(Nc3ccccc3)c2)cc1","[nr6:0]>>[ch&r6:0]","c1ccc(Nc2cncc(Nc3ccccc3)c2)cc1",3,3],["c1ccncc1","[c&r6,C&r5:1](-[N!R]-c1ccccc1)>>[*:1]","c1ccc(Nc2cncc(Nc3ccccc3)c2)cc1",3,3],["C1=CC(C=CC2=CC=C(C=CC3=CCC=C3)C2)=CC1","[c:0]1[ch:1][ch][c:3][c!r5:4][c!r5:5]1>>[c:0]1[CH2:1][c:3][c:4][c:5]1","C(=Cc1ccccc1)C1=CC=C(C=Cc2ccccc2)C1",3,3],["C1=CCC(C=CC2=CC=C(C=CC3=CC=CC3)C2)=C1","[c:0]1[ch:1][ch][c:3][c!r5:4][c!r5:5]1>>[c:0]1[CH2:1][c:3][c:4][c:5]1","C(=Cc1ccccc1)C1=CC=C(C=Cc2ccccc2)C1",3,3],["C(=Cc1ccc(C=Cc2ccccc2)cc1)c1ccccc1","[CH2:0]1[c,C:1]-,=,:[c,C:2]-,=,:[c,C:3]-,=,:[c,C:4]1>>[ch:0]1c[c:1][c:2][c:3][c:4]1","C(=Cc1ccccc1)C1=CC=C(C=Cc2ccccc2)C1",3,3],["C1=CCC=C1","[c&r6,C&r5:1](-[C!R]=[C!R]-c1ccccc1)>>[ch&r6,CH1&r5:1]","C(=Cc1ccccc1)C1=CC=C(C=Cc2ccccc2)C1",3,3],["C1=CC(=C2C(C=Cc3ccccc3)=CC=C2C=Cc2ccccc2)C=C1","[r5:1][CH2r5:2][r5:3]>>[r5:1][C:2](=C1cccc1)[r5:3]","C(=Cc1ccccc1)C1=CC=C(C=Cc2ccccc2)C1",3,3],["C(=Cc1ccc(C=Cc2ccccc2)o1)c1ccccc1","[#6H2r5:1]>>[O:1]","C(=Cc1ccccc1)C1=CC=C(C=Cc2ccccc2)C1",3,3],["C(=Cc1ccc(C=Cc2ccccc2)s1)c1ccccc1","[#6H2r5:1]>>[S:1]","C(=Cc1ccccc1)C1=CC=C(C=Cc2ccccc2)C1",3,3],["C(=Cc1ccc(C=Cc2ccccc2)[nH]1)c1ccccc1","[#6H2r5:1]>>[NH:1]","C(=Cc1ccccc1)C1=CC=C(C=Cc2ccccc2)C1",3,3],["C(=Cc1ccccc1)C1=NN=C(C=Cc2ccccc2)C1","[chr5,CH1r5:1]>>[n:1]","C(=Cc1ccccc1)C1=CC=C(C=Cc2ccccc2)C1",3,3],["C(=Cc1ccncc1)C1=CC=C(C=Cc2ccncc2)C1","[ch&r6:0]>>[nr6:0]","C(=Cc1ccccc1)C1=CC=C(C=Cc2ccccc2)C1",3,3],["C(=Cc1ccccn1)C1=CC=C(C=Cc2ccccn2)C1","[ch&r6:0]>>[nr6:0]","C(=Cc1ccccc1)C1=CC=C(C=Cc2ccccc2)C1",3,3],["C(=Cc1cccnc1)C1=CC=C(C=Cc2cccnc2)C1","[ch&r6:0]>>[nr6:0]","C(=Cc1ccccc1)C1=CC=C(C=Cc2ccccc2)C1",3,3],["O=c1cc(C=CC2=CC=C(C=Cc3ccoc(=O)c3)C2)cco1","[c:1]1[c:2][ch:3][ch:4][c:5][c:6]1>>[c:1]1[c:2][o:3][c:4](=O)[c:5][c:6]1","C(=Cc1ccccc1)C1=CC=C(C=Cc2ccccc2)C1",3,3],["O=c1cccc(C=CC2=CC=C(C=Cc3cccc(=O)o3)C2)o1","[c:1]1[c:2][ch:3][ch:4][c:5][c:6]1>>[c:1]1[c:2][o:3][c:4](=O)[c:5][c:6]1","C(=Cc1ccccc1)C1=CC=C(C=Cc2ccccc2)C1",3,3],["O=c1ccc(C=CC2=CC=C(C=Cc3ccc(=O)oc3)C2)co1","[c:1]1[c:2][ch:3][ch:4][c:5][c:6]1>>[c:1]1[c:2][o:3][c:4](=O)[c:5][c:6]1","C(=Cc1ccccc1)C1=CC=C(C=Cc2ccccc2)C1",3,3],["O=c1occcc1C=CC1=CC=C(C=Cc2cccoc2=O)C1","[c:1]1[c:2][ch:3][ch:4][c:5][c:6]1>>[c:1]1[c:2][o:3][c:4](=O)[c:5][c:6]1","C(=Cc1ccccc1)C1=CC=C(C=Cc2ccccc2)C1",3,3],["O=c1ccoc(C=CC2=CC=C(C=Cc3cc(=O)cco3)C2)c1","[ch:1]1[c:2][c:3][ch:4][c:5][c:6]1>>[o:1]1[c:2][c:3][C:4](=O)[c:5][c:6]1","C(=Cc1ccccc1)C1=CC=C(C=Cc2ccccc2)C1",3,3],["O=c1ccocc1C=CC1=CC=C(C=Cc2coccc2=O)C1","[ch:1]1[c:2][c:3][ch:4][c:5][c:6]1>>[o:1]1[c:2][c:3][C:4](=O)[c:5][c:6]1","C(=Cc1ccccc1)C1=CC=C(C=Cc2ccccc2)C1",3,3],["c1ccc(Nc2ccccc2)cc1","[r6:0][c:1]2[ch][ch][ch][ch][c:2]2[r6:3]>>[*:0][c:1][c:2][*:3]","c1ccc2c(Nc3cccc4ccccc34)cccc2c1",3,3],["C1=c2cccc(Nc3cccc4c3=CCC=4)c2=CC1","[c:0]1[ch:1][ch][c:3][c!r5:4][c!r5:5]1>>[c:0]1[CH2:1][c:3][c:4][c:5]1","c1ccc2c(Nc3cccc4ccccc34)cccc2c1",3,3],["C1=c2ccccc2=C(NC2=c3ccccc3=CC2)C1","[c:0]1[ch:1][ch][c:3][c!r5:4][c!r5:5]1>>[c:0]1[CH2:1][c:3][c:4][c:5]1","c1ccc2c(Nc3cccc4ccccc34)cccc2c1",3,3],["C1=C(NC2=CCc3ccccc32)c2ccccc2C1","[c:0]1[ch:1][ch][c:3][c!r5:4][c!r5:5]1>>[c:0]1[CH2:1][c:3][c:4][c:5]1","c1ccc2c(Nc3cccc4ccccc34)cccc2c1",3,3],["C1=Cc2cccc(Nc3cccc4c3CC=C4)c2C1","[c:0]1[ch:1][ch][c:3][c!r5:4][c!r5:5]1>>[c:0]1[CH2:1][c:3][c:4][c:5]1","c1ccc2c(Nc3cccc4ccccc34)cccc2c1",3,3],["C1=Cc2c(cccc2Nc2cccc3c2C=CC3)C1","[c:0]1[ch:1][ch][c:3][c!r5:4][c!r5:5]1>>[c:0]1[CH2:1][c:3][c:4][c:5]1","c1ccc2c(Nc3cccc4ccccc34)cccc2c1",3,3],["c1ccc2c(Nc3cncc4ccccc34)cncc2c1","[ch&r6:0]>>[nr6:0]","c1ccc2c(Nc3cccc4ccccc34)cccc2c1",3,3],["c1cnc2c(Nc3cccc4cccnc34)cccc2c1","[ch&r6:0]>>[nr6:0]","c1ccc2c(Nc3cccc4ccccc34)cccc2c1",3,3],["c1cc(Nc2cccc3ncccc23)c2cccnc2c1","[ch&r6:0]>>[nr6:0]","c1ccc2c(Nc3cccc4ccccc34)cccc2c1",3,3],["c1ccc2c(Nc3ccnc4ccccc34)ccnc2c1","[ch&r6:0]>>[nr6:0]","c1ccc2c(Nc3cccc4ccccc34)cccc2c1",3,3],["c1cc(Nc2cccc3ccncc23)c2cnccc2c1","[ch&r6:0]>>[nr6:0]","c1ccc2c(Nc3cccc4ccccc34)cccc2c1",3,3],["c1ccc2c(Nc3nccc4ccccc34)nccc2c1","[ch&r6:0]>>[nr6:0]","c1ccc2c(Nc3cccc4ccccc34)cccc2c1",3,3],["c1cc(Nc2cccc3cnccc23)c2ccncc2c1","[ch&r6:0]>>[nr6:0]","c1ccc2c(Nc3cccc4ccccc34)cccc2c1",3,3],["c1ccc2ccccc2c1","[c&r6,C&r5:1](-[N!R]-c1ccccc1)>>[*:1]","c1ccc2c(Nc3cccc4ccccc34)cccc2c1",3,3],["C(=Cc1ccc(C=Cc2ccccc2)c2ccccc12)c1ccccc1","[cH&r6:1][cH&r6:2]>>[c:1]2cccc[c:2]2","C(=Cc1ccc(C=Cc2ccccc2)cc1)c1ccccc1",3,3],["C1=CC(C=Cc2ccc(C=CC3=CCC=C3)cc2)=CC1","[c:0]1[ch:1][ch][c:3][c!r5:4][c!r5:5]1>>[c:0]1[CH2:1][c:3][c:4][c:5]1","C(=Cc1ccc(C=Cc2ccccc2)cc1)c1ccccc1",3,3],["C1=CCC(C=Cc2ccc(C=CC3=CC=CC3)cc2)=C1","[c:0]1[ch:1][ch][c:3][c!r5:4][c!r5:5]1>>[c:0]1[CH2:1][c:3][c:4][c:5]1","C(=Cc1ccc(C=Cc2ccccc2)cc1)c1ccccc1",3,3],["C(=Cc1ccccc1)C1=CC=C(C=Cc2ccccc2)C1","[c:0]1[ch:1][ch][c:3][c!r5:4][c!r5:5]1>>[c:0]1[CH2:1][c:3][c:4][c:5]1","C(=Cc1ccc(C=Cc2ccccc2)cc1)c1ccccc1",3,3],["c1ccccc1","[c&r6,C&r5:1](-[C!R]=[C!R]-c1ccccc1)>>[ch&r6,CH1&r5:1]","C(=Cc1ccc(C=Cc2ccccc2)cc1)c1ccccc1",3,3],["C(=Cc1ccccc1)c1ccccc1","[c&r6,C&r5:1](-[C!R]=[C!R]-c1ccccc1)>>[ch&r6,CH1&r5:1]","C(=Cc1ccc(C=Cc2ccccc2)cc1)c1ccccc1",3,3],["C(=Cc1ccccn1)c1ccc(C=Cc2ccccn2)cc1","[ch&r6:0]>>[nr6:0]","C(=Cc1ccc(C=Cc2ccccc2)cc1)c1ccccc1",3,3],["C(=Cc1cccnc1)c1ccc(C=Cc2cccnc2)cc1","[ch&r6:0]>>[nr6:0]","C(=Cc1ccc(C=Cc2ccccc2)cc1)c1ccccc1",3,3],["C(=Cc1cnc(C=Cc2ccccc2)cn1)c1ccccc1","[ch&r6:0]>>[nr6:0]","C(=Cc1ccc(C=Cc2ccccc2)cc1)c1ccccc1",3,3],["C(=Cc1ccc(C=Cc2ccncc2)cc1)c1ccncc1","[ch&r6:0]>>[nr6:0]","C(=Cc1ccc(C=Cc2ccccc2)cc1)c1ccccc1",3,3],["C(=Cc1ccc(C=Cc2ccccc2)nn1)c1ccccc1","[ch&r6:0]>>[nr6:0]","C(=Cc1ccc(C=Cc2ccccc2)cc1)c1ccccc1",3,3],["O=c1ccc(C=Cc2ccc(C=Cc3ccc(=O)oc3)cc2)co1","[c:1]1[c:2][ch:3][ch:4][c:5][c:6]1>>[c:1]1[c:2][o:3][c:4](=O)[c:5][c:6]1","C(=Cc1ccc(C=Cc2ccccc2)cc1)c1ccccc1",3,3],["O=c1occcc1C=Cc1ccc(C=Cc2cccoc2=O)cc1","[c:1]1[c:2][ch:3][ch:4][c:5][c:6]1>>[c:1]1[c:2][o:3][c:4](=O)[c:5][c:6]1","C(=Cc1ccc(C=Cc2ccccc2)cc1)c1ccccc1",3,3],["O=c1cc(C=Cc2ccc(C=Cc3ccoc(=O)c3)cc2)cco1","[c:1]1[c:2][ch:3][ch:4][c:5][c:6]1>>[c:1]1[c:2][o:3][c:4](=O)[c:5][c:6]1","C(=Cc1ccc(C=Cc2ccccc2)cc1)c1ccccc1",3,3],["O=c1cccc(C=Cc2ccc(C=Cc3cccc(=O)o3)cc2)o1","[c:1]1[c:2][ch:3][ch:4][c:5][c:6]1>>[c:1]1[c:2][o:3][c:4](=O)[c:5][c:6]1","C(=Cc1ccc(C=Cc2ccccc2)cc1)c1ccccc1",3,3],["O=c1ccocc1C=Cc1ccc(C=Cc2coccc2=O)cc1","[ch:1]1[c:2][c:3][ch:4][c:5][c:6]1>>[o:1]1[c:2][c:3][C:4](=O)[c:5][c:6]1","C(=Cc1ccc(C=Cc2ccccc2)cc1)c1ccccc1",3,3],["O=c1ccoc(C=Cc2ccc(C=Cc3cc(=O)cco3)cc2)c1","[ch:1]1[c:2][c:3][ch:4][c:5][c:6]1>>[o:1]1[c:2][c:3][C:4](=O)[c:5][c:6]1","C(=Cc1ccc(C=Cc2ccccc2)cc1)c1ccccc1",3,3],["C(=Cc1ccccc1)c1ccccc1","[c&r6,C&r5:1](-[c]1[ch]ccc[ch]1)>>[*:1]","C(=Cc1cc(-c2ccccc2)cc(-c2ccccc2)c1)c1ccccc1",3,3],["c1ccccc1","[c&r6,C&r5:1](-[c]1[ch]ccc[ch]1)>>[*:1]","C(=Cc1cc(-c2ccccc2)cc(-c2ccccc2)c1)c1ccccc1",3,3],["C1=CCC(c2cc(C=Cc3ccccc3)cc(C3=CC=CC3)c2)=C1","[c:0]1[ch:1][ch][c:3][c!r5:4][c!r5:5]1>>[c:0]1[CH2:1][c:3][c:4][c:5]1","C(=Cc1cc(-c2ccccc2)cc(-c2ccccc2)c1)c1ccccc1",3,3],["C1=CC(c2cc(C=Cc3ccccc3)cc(C3=CCC=C3)c2)=CC1","[c:0]1[ch:1][ch][c:3][c!r5:4][c!r5:5]1>>[c:0]1[CH2:1][c:3][c:4][c:5]1","C(=Cc1cc(-c2ccccc2)cc(-c2ccccc2)c1)c1ccccc1",3,3],["C1=CCC(C=Cc2cc(-c3ccccc3)cc(-c3ccccc3)c2)=C1","[c:0]1[ch:1][ch][c:3][c!r5:4][c!r5:5]1>>[c:0]1[CH2:1][c:3][c:4][c:5]1","C(=Cc1cc(-c2ccccc2)cc(-c2ccccc2)c1)c1ccccc1",3,3],["C1=CC(C=Cc2cc(-c3ccccc3)cc(-c3ccccc3)c2)=CC1","[c:0]1[ch:1][ch][c:3][c!r5:4][c!r5:5]1>>[c:0]1[CH2:1][c:3][c:4][c:5]1","C(=Cc1cc(-c2ccccc2)cc(-c2ccccc2)c1)c1ccccc1",3,3],["c1ccc(-c2cccc(-c3ccccc3)c2)cc1","[c&r6,C&r5:1](-[C!R]=[C!R]-c1ccccc1)>>[ch&r6,CH1&r5:1]","C(=Cc1cc(-c2ccccc2)cc(-c2ccccc2)c1)c1ccccc1",3,3],["c1ccccc1","[c&r6,C&r5:1](-[C!R]=[C!R]-c1ccccc1)>>[ch&r6,CH1&r5:1]","C(=Cc1cc(-c2ccccc2)cc(-c2ccccc2)c1)c1ccccc1",3,3],["C(=Cc1cc(-c2ccccn2)cc(-c2ccccn2)c1)c1ccccc1","[ch&r6:0]>>[nr6:0]","C(=Cc1cc(-c2ccccc2)cc(-c2ccccc2)c1)c1ccccc1",3,3],["C(=Cc1cc(-c2ccccc2)cc(-c2ccccc2)c1)c1ccncc1","[ch&r6:0]>>[nr6:0]","C(=Cc1cc(-c2ccccc2)cc(-c2ccccc2)c1)c1ccccc1",3,3],["C(=Cc1ccccn1)c1cc(-c2ccccc2)cc(-c2ccccc2)c1","[ch&r6:0]>>[nr6:0]","C(=Cc1cc(-c2ccccc2)cc(-c2ccccc2)c1)c1ccccc1",3,3],["C(=Cc1cc(-c2cccnc2)cc(-c2cccnc2)c1)c1ccccc1","[ch&r6:0]>>[nr6:0]","C(=Cc1cc(-c2ccccc2)cc(-c2ccccc2)c1)c1ccccc1",3,3],["C(=Cc1cc(-c2ccccc2)nc(-c2ccccc2)c1)c1ccccc1","[ch&r6:0]>>[nr6:0]","C(=Cc1cc(-c2ccccc2)cc(-c2ccccc2)c1)c1ccccc1",3,3],["C(=Cc1cc(-c2ccncc2)cc(-c2ccncc2)c1)c1ccccc1","[ch&r6:0]>>[nr6:0]","C(=Cc1cc(-c2ccccc2)cc(-c2ccccc2)c1)c1ccccc1",3,3],["C(=Cc1nc(-c2ccccc2)cc(-c2ccccc2)n1)c1ccccc1","[ch&r6:0]>>[nr6:0]","C(=Cc1cc(-c2ccccc2)cc(-c2ccccc2)c1)c1ccccc1",3,3],["C(=Cc1cc(-c2ccccc2)cc(-c2ccccc2)c1)c1cccnc1","[ch&r6:0]>>[nr6:0]","C(=Cc1cc(-c2ccccc2)cc(-c2ccccc2)c1)c1ccccc1",3,3],["O=c1occcc1-c1cc(C=Cc2ccccc2)cc(-c2cccoc2=O)c1","[c:1]1[c:2][ch:3][ch:4][c:5][c:6]1>>[c:1]1[c:2][o:3][c:4](=O)[c:5][c:6]1","C(=Cc1cc(-c2ccccc2)cc(-c2ccccc2)c1)c1ccccc1",3,3],["O=c1cc(C=Cc2cc(-c3ccccc3)cc(-c3ccccc3)c2)cco1","[c:1]1[c:2][ch:3][ch:4][c:5][c:6]1>>[c:1]1[c:2][o:3][c:4](=O)[c:5][c:6]1","C(=Cc1cc(-c2ccccc2)cc(-c2ccccc2)c1)c1ccccc1",3,3],["O=c1ccc(C=Cc2cc(-c3ccccc3)cc(-c3ccccc3)c2)co1","[c:1]1[c:2][ch:3][ch:4][c:5][c:6]1>>[c:1]1[c:2][o:3][c:4](=O)[c:5][c:6]1","C(=Cc1cc(-c2ccccc2)cc(-c2ccccc2)c1)c1ccccc1",3,3],["O=c1ccc(-c2cc(C=Cc3ccccc3)cc(-c3ccc(=O)oc3)c2)co1","[c:1]1[c:2][ch:3][ch:4][c:5][c:6]1>>[c:1]1[c:2][o:3][c:4](=O)[c:5][c:6]1","C(=Cc1cc(-c2ccccc2)cc(-c2ccccc2)c1)c1ccccc1",3,3],["O=c1cccc(-c2cc(C=Cc3ccccc3)cc(-c3cccc(=O)o3)c2)o1","[c:1]1[c:2][ch:3][ch:4][c:5][c:6]1>>[c:1]1[c:2][o:3][c:4](=O)[c:5][c:6]1","C(=Cc1cc(-c2ccccc2)cc(-c2ccccc2)c1)c1ccccc1",3,3],["O=c1cccc(C=Cc2cc(-c3ccccc3)cc(-c3ccccc3)c2)o1","[c:1]1[c:2][ch:3][ch:4][c:5][c:6]1>>[c:1]1[c:2][o:3][c:4](=O)[c:5][c:6]1","C(=Cc1cc(-c2ccccc2)cc(-c2ccccc2)c1)c1ccccc1",3,3],["O=c1occcc1C=Cc1cc(-c2ccccc2)cc(-c2ccccc2)c1","[c:1]1[c:2][ch:3][ch:4][c:5][c:6]1>>[c:1]1[c:2][o:3][c:4](=O)[c:5][c:6]1","C(=Cc1cc(-c2ccccc2)cc(-c2ccccc2)c1)c1ccccc1",3,3],["O=c1cc(-c2cc(C=Cc3ccccc3)cc(-c3ccoc(=O)c3)c2)cco1","[c:1]1[c:2][ch:3][ch:4][c:5][c:6]1>>[c:1]1[c:2][o:3][c:4](=O)[c:5][c:6]1","C(=Cc1cc(-c2ccccc2)cc(-c2ccccc2)c1)c1ccccc1",3,3],["O=c1ccocc1-c1cc(C=Cc2ccccc2)cc(-c2coccc2=O)c1","[ch:1]1[c:2][c:3][ch:4][c:5][c:6]1>>[o:1]1[c:2][c:3][C:4](=O)[c:5][c:6]1","C(=Cc1cc(-c2ccccc2)cc(-c2ccccc2)c1)c1ccccc1",3,3],["O=c1ccoc(C=Cc2cc(-c3ccccc3)cc(-c3ccccc3)c2)c1","[ch:1]1[c:2][c:3][ch:4][c:5][c:6]1>>[o:1]1[c:2][c:3][C:4](=O)[c:5][c:6]1","C(=Cc1cc(-c2ccccc2)cc(-c2ccccc2)c1)c1ccccc1",3,3],["O=c1ccoc(-c2cc(C=Cc3ccccc3)cc(-c3cc(=O)cco3)c2)c1","[ch:1]1[c:2][c:3][ch:4][c:5][c:6]1>>[o:1]1[c:2][c:3][C:4](=O)[c:5][c:6]1","C(=Cc1cc(-c2ccccc2)cc(-c2ccccc2)c1)c1ccccc1",3,3],["O=c1ccocc1C=Cc1cc(-c2ccccc2)cc(-c2ccccc2)c1","[ch:1]1[c:2][c:3][ch:4][c:5][c:6]1>>[o:1]1[c:2][c:3][C:4](=O)[c:5][c:6]1","C(=Cc1cc(-c2ccccc2)cc(-c2ccccc2)c1)c1ccccc1",3,3],["C(=CC1=CCC(c2ccccc2)=C1)C1=CCC(c2ccccc2)=C1","[cH&r6,CH&r5:1]>>[#6:1](-[c]1[ch]ccc[ch]1)","C1=CC(C=CC2=CCC=C2)=CC1",3,3],["C1=CC(C=CC2=C(c3ccccc3)CC=C2)=C(c2ccccc2)C1","[cH&r6,CH&r5:1]>>[#6:1](-[c]1[ch]ccc[ch]1)","C1=CC(C=CC2=CCC=C2)=CC1",3,3],["C(=CC1=CCC=C1c1ccccc1)C1=CCC=C1c1ccccc1","[cH&r6,CH&r5:1]>>[#6:1](-[c]1[ch]ccc[ch]1)","C1=CC(C=CC2=CCC=C2)=CC1",3,3],["C(=Cc1ccccc1)c1ccccc1","[CH2:0]1[c,C:1]-,=,:[c,C:2]-,=,:[c,C:3]-,=,:[c,C:4]1>>[ch:0]1c[c:1][c:2][c:3][c:4]1","C1=CC(C=CC2=CCC=C2)=CC1",3,3],["C1=CC(=C2C=CC(C=CC3=CC(=C4C=CC=C4)C=C3)=C2)C=C1","[r5:1][CH2r5:2][r5:3]>>[r5:1][C:2](=C1cccc1)[r5:3]","C1=CC(C=CC2=CCC=C2)=CC1",3,3],["C(=Cc1ccoc1)c1ccoc1","[#6H2r5:1]>>[O:1]","C1=CC(C=CC2=CCC=C2)=CC1",3,3],["C(=CC1=COCO1)C1=COCO1","[CH,ch:0]1=[C,c:1][C,c:2]=[CH,ch:3][*:4]1>>[O:0]1[*:1]=,:[*:2][O:3][*:4]1","C1=CC(C=CC2=CCC=C2)=CC1",3,3],["C(=Cc1ccsc1)c1ccsc1","[#6H2r5:1]>>[S:1]","C1=CC(C=CC2=CCC=C2)=CC1",3,3],["C(=CC1=CSCS1)C1=CSCS1","[CH,ch:0]1=[C,c:1][C,c:2]=[CH,ch:3][*:4]1>>[S:0]1[*:1]=,:[*:2][S:3][*:4]1","C1=CC(C=CC2=CCC=C2)=CC1",3,3],["C(=Cc1cc[nH]c1)c1cc[nH]c1","[#6H2r5:1]>>[NH:1]","C1=CC(C=CC2=CCC=C2)=CC1",3,3],["C(=CC1=CCN=C1)C1=CCN=C1","[chr5,CH1r5:1]>>[n:1]","C1=CC(C=CC2=CCC=C2)=CC1",3,3],["C1=CC(C=CC2=NCC=C2)=NC1","[chr5,CH1r5:1]>>[n:1]","C1=CC(C=CC2=CCC=C2)=CC1",3,3],["C(=CC1=CCC=N1)C1=CCC=N1","[chr5,CH1r5:1]>>[n:1]","C1=CC(C=CC2=CCC=C2)=CC1",3,3],["c1ccc(Nc2ccccc2)cc1","[c&r6,C&r5:1](-[c]1[ch]ccc[ch]1)>>[*:1]","c1ccc(Nc2ccc(-c3ccc(Nc4ccccc4)cc3)cc2)cc1",3,3],["C1=C(Nc2ccccc2)CC(C2=CC=C(Nc3ccccc3)C2)=C1","[c:0]1[ch:1][ch][c:3][c!r5:4][c!r5:5]1>>[c:0]1[CH2:1][c:3][c:4][c:5]1","c1ccc(Nc2ccc(-c3ccc(Nc4ccccc4)cc3)cc2)cc1",3,3],["C1=CC(Nc2ccc(-c3ccc(NC4=CCC=C4)cc3)cc2)=CC1","[c:0]1[ch:1][ch][c:3][c!r5:4][c!r5:5]1>>[c:0]1[CH2:1][c:3][c:4][c:5]1","c1ccc(Nc2ccc(-c3ccc(Nc4ccccc4)cc3)cc2)cc1",3,3],["C1=CCC(Nc2ccc(-c3ccc(NC4=CC=CC4)cc3)cc2)=C1","[c:0]1[ch:1][ch][c:3][c!r5:4][c!r5:5]1>>[c:0]1[CH2:1][c:3][c:4][c:5]1","c1ccc(Nc2ccc(-c3ccc(Nc4ccccc4)cc3)cc2)cc1",3,3],["c1ccc(Nc2ccc(-c3ccc(Nc4ccccc4)cn3)nc2)cc1","[ch&r6:0]>>[nr6:0]","c1ccc(Nc2ccc(-c3ccc(Nc4ccccc4)cc3)cc2)cc1",3,3],["c1cncc(Nc2ccc(-c3ccc(Nc4cccnc4)cc3)cc2)c1","[ch&r6:0]>>[nr6:0]","c1ccc(Nc2ccc(-c3ccc(Nc4ccccc4)cc3)cc2)cc1",3,3],["c1cc(Nc2ccc(-c3ccc(Nc4ccncc4)cc3)cc2)ccn1","[ch&r6:0]>>[nr6:0]","c1ccc(Nc2ccc(-c3ccc(Nc4ccccc4)cc3)cc2)cc1",3,3],["c1ccc(Nc2ccc(-c3ccc(Nc4ccccc4)nc3)cn2)cc1","[ch&r6:0]>>[nr6:0]","c1ccc(Nc2ccc(-c3ccc(Nc4ccccc4)cc3)cc2)cc1",3,3],["c1ccc(Nc2ccc(-c3ccc(Nc4ccccn4)cc3)cc2)nc1","[ch&r6:0]>>[nr6:0]","c1ccc(Nc2ccc(-c3ccc(Nc4ccccc4)cc3)cc2)cc1",3,3],["c1ccccc1","[c&r6,C&r5:1](-[N!R]-c1ccccc1)>>[*:1]","c1ccc(Nc2ccc(-c3ccc(Nc4ccccc4)cc3)cc2)cc1",3,3],["c1ccc(-c2ccccc2)cc1","[c&r6,C&r5:1](-[N!R]-c1ccccc1)>>[*:1]","c1ccc(Nc2ccc(-c3ccc(Nc4ccccc4)cc3)cc2)cc1",3,3],["O=c1ccoc(-c2ccccc2)c1-c1c(-c2ccccc2)occc1=O","[cH&r6,CH&r5:1]>>[#6:1](-[c]1[ch]ccc[ch]1)","O=c1ccocc1-c1coccc1=O",3,3],["O=c1cc(-c2ccccc2)occ1-c1coc(-c2ccccc2)cc1=O","[cH&r6,CH&r5:1]>>[#6:1](-[c]1[ch]ccc[ch]1)","O=c1ccocc1-c1coccc1=O",3,3],["O=c1c(-c2ccccc2)cocc1-c1cocc(-c2ccccc2)c1=O","[cH&r6,CH&r5:1]>>[#6:1](-[c]1[ch]ccc[ch]1)","O=c1ccocc1-c1coccc1=O",3,3],["O=c1c(-c2coc3ccccc3c2=O)coc2ccccc12","[cH&r6:1][cH&r6:2]>>[c:1]2cccc[c:2]2","O=c1ccocc1-c1coccc1=O",3,3],["O=c1ccoc(C=Cc2ccccc2)c1-c1c(C=Cc2ccccc2)occc1=O","[ch&r6,CH1&r5:1]>>[*:1](-C=C-c1ccccc1)","O=c1ccocc1-c1coccc1=O",3,3],["O=c1c(C=Cc2ccccc2)cocc1-c1cocc(C=Cc2ccccc2)c1=O","[ch&r6,CH1&r5:1]>>[*:1](-C=C-c1ccccc1)","O=c1ccocc1-c1coccc1=O",3,3],["O=c1cc(C=Cc2ccccc2)occ1-c1coc(C=Cc2ccccc2)cc1=O","[ch&r6,CH1&r5:1]>>[*:1](-C=C-c1ccccc1)","O=c1ccocc1-c1coccc1=O",3,3],["O=c1c(C#Cc2ccccc2)cocc1-c1cocc(C#Cc2ccccc2)c1=O","[ch&r6,CH1&r5:1]>>[*:1](-C#C-c1ccccc1)","O=c1ccocc1-c1coccc1=O",3,3],["O=c1ccoc(C#Cc2ccccc2)c1-c1c(C#Cc2ccccc2)occc1=O","[ch&r6,CH1&r5:1]>>[*:1](-C#C-c1ccccc1)","O=c1ccocc1-c1coccc1=O",3,3],["O=c1cc(C#Cc2ccccc2)occ1-c1coc(C#Cc2ccccc2)cc1=O","[ch&r6,CH1&r5:1]>>[*:1](-C#C-c1ccccc1)","O=c1ccocc1-c1coccc1=O",3,3],["c1ccc(-c2ccccc2)cc1","[o:1][c:2][c:3][c:4](=O)>>[ch:1][c:2][c:3][ch:4]","O=c1ccocc1-c1coccc1=O",3,3],["O=c1cc[nH]cc1-c1c[nH]ccc1=O","[o:1]>>[nH:1]","O=c1ccocc1-c1coccc1=O",3,3],["C(=Cc1ccccc1)c1ccccc1","[r6:0][c:1]2[ch][ch][ch][ch][c:2]2[r6:3]>>[*:0][c:1][c:2][*:3]","C(=Cc1ccc2ccccc2c1)c1ccc2ccccc2c1",3,3],["C(=CC1=Cc2ccccc2C1)C1=Cc2ccccc2C1","[c:0]1[ch:1][ch][c:3][c!r5:4][c!r5:5]1>>[c:0]1[CH2:1][c:3][c:4][c:5]1","C(=Cc1ccc2ccccc2c1)c1ccc2ccccc2c1",3,3],["C1=Cc2cc(C=Cc3ccc4c(c3)C=CC4)ccc2C1","[c:0]1[ch:1][ch][c:3][c!r5:4][c!r5:5]1>>[c:0]1[CH2:1][c:3][c:4][c:5]1","C(=Cc1ccc2ccccc2c1)c1ccc2ccccc2c1",3,3],["C(=Cc1ccc2c(c1)=CCC=2)c1ccc2c(c1)=CCC=2","[c:0]1[ch:1][ch][c:3][c!r5:4][c!r5:5]1>>[c:0]1[CH2:1][c:3][c:4][c:5]1","C(=Cc1ccc2ccccc2c1)c1ccc2ccccc2c1",3,3],["C1=Cc2ccc(C=Cc3ccc4c(c3)CC=C4)cc2C1","[c:0]1[ch:1][ch][c:3][c!r5:4][c!r5:5]1>>[c:0]1[CH2:1][c:3][c:4][c:5]1","C(=Cc1ccc2ccccc2c1)c1ccc2ccccc2c1",3,3],["c1ccc2ccccc2c1","[c&r6,C&r5:1](-[C!R]=[C!R]-c1ccccc1)>>[ch&r6,CH1&r5:1]","C(=Cc1ccc2ccccc2c1)c1ccc2ccccc2c1",3,3],["C(=Cc1ccc2ncccc2c1)c1ccc2ncccc2c1","[ch&r6:0]>>[nr6:0]","C(=Cc1ccc2ccccc2c1)c1ccc2ccccc2c1",3,3],["C(=Cc1cnc2ccccc2c1)c1cnc2ccccc2c1","[ch&r6:0]>>[nr6:0]","C(=Cc1ccc2ccccc2c1)c1ccc2ccccc2c1",3,3],["C(=Cc1cc2ccccc2cn1)c1cc2ccccc2cn1","[ch&r6:0]>>[nr6:0]","C(=Cc1ccc2ccccc2c1)c1ccc2ccccc2c1",3,3],["C(=Cc1ccc2cccnc2c1)c1ccc2cccnc2c1","[ch&r6:0]>>[nr6:0]","C(=Cc1ccc2ccccc2c1)c1ccc2ccccc2c1",3,3],["C(=Cc1ccc2cnccc2c1)c1ccc2cnccc2c1","[ch&r6:0]>>[nr6:0]","C(=Cc1ccc2ccccc2c1)c1ccc2ccccc2c1",3,3],["C(=Cc1ccc2ccncc2c1)c1ccc2ccncc2c1","[ch&r6:0]>>[nr6:0]","C(=Cc1ccc2ccccc2c1)c1ccc2ccccc2c1",3,3],["C(=Cc1ccc2ccccc2n1)c1ccc2ccccc2n1","[ch&r6:0]>>[nr6:0]","C(=Cc1ccc2ccccc2c1)c1ccc2ccccc2c1",3,3],["O=c1occc2cc(C=Cc3ccc4c(=O)occc4c3)ccc12","[c:1]1[c:2][ch:3][ch:4][c:5][c:6]1>>[c:1]1[c:2][o:3][c:4](=O)[c:5][c:6]1","C(=Cc1ccc2ccccc2c1)c1ccc2ccccc2c1",3,3],["O=c1cc2cc(C=Cc3ccc4coc(=O)cc4c3)ccc2co1","[c:1]1[c:2][ch:3][ch:4][c:5][c:6]1>>[c:1]1[c:2][o:3][c:4](=O)[c:5][c:6]1","C(=Cc1ccc2ccccc2c1)c1ccc2ccccc2c1",3,3],["O=c1cc2ccc(C=Cc3ccc4cc(=O)occ4c3)cc2co1","[c:1]1[c:2][ch:3][ch:4][c:5][c:6]1>>[c:1]1[c:2][o:3][c:4](=O)[c:5][c:6]1","C(=Cc1ccc2ccccc2c1)c1ccc2ccccc2c1",3,3],["O=c1ccc2ccc(C=Cc3ccc4ccc(=O)oc4c3)cc2o1","[c:1]1[c:2][ch:3][ch:4][c:5][c:6]1>>[c:1]1[c:2][o:3][c:4](=O)[c:5][c:6]1","C(=Cc1ccc2ccccc2c1)c1ccc2ccccc2c1",3,3],["O=c1occc2ccc(C=Cc3ccc4ccoc(=O)c4c3)cc12","[c:1]1[c:2][ch:3][ch:4][c:5][c:6]1>>[c:1]1[c:2][o:3][c:4](=O)[c:5][c:6]1","C(=Cc1ccc2ccccc2c1)c1ccc2ccccc2c1",3,3],["O=c1oc2ccccc2cc1C=Cc1cc2ccccc2oc1=O","[c:1]1[c:2][ch:3][ch:4][c:5][c:6]1>>[c:1]1[c:2][o:3][c:4](=O)[c:5][c:6]1","C(=Cc1ccc2ccccc2c1)c1ccc2ccccc2c1",3,3],["O=c1oc(C=Cc2cc3ccccc3c(=O)o2)cc2ccccc12","[c:1]1[c:2][ch:3][ch:4][c:5][c:6]1>>[c:1]1[c:2][o:3][c:4](=O)[c:5][c:6]1","C(=Cc1ccc2ccccc2c1)c1ccc2ccccc2c1",3,3],["O=c1ccc2cc(C=Cc3ccc4oc(=O)ccc4c3)ccc2o1","[c:1]1[c:2][ch:3][ch:4][c:5][c:6]1>>[c:1]1[c:2][o:3][c:4](=O)[c:5][c:6]1","C(=Cc1ccc2ccccc2c1)c1ccc2ccccc2c1",3,3],["O=c1ccoc2ccc(C=Cc3ccc4occc(=O)c4c3)cc12","[ch:1]1[c:2][c:3][ch:4][c:5][c:6]1>>[o:1]1[c:2][c:3][C:4](=O)[c:5][c:6]1","C(=Cc1ccc2ccccc2c1)c1ccc2ccccc2c1",3,3],["O=c1ccoc2cc(C=Cc3ccc4c(=O)ccoc4c3)ccc12","[ch:1]1[c:2][c:3][ch:4][c:5][c:6]1>>[o:1]1[c:2][c:3][C:4](=O)[c:5][c:6]1","C(=Cc1ccc2ccccc2c1)c1ccc2ccccc2c1",3,3],["O=c1c(C=Cc2coc3ccccc3c2=O)coc2ccccc12","[ch:1]1[c:2][c:3][ch:4][c:5][c:6]1>>[o:1]1[c:2][c:3][C:4](=O)[c:5][c:6]1","C(=Cc1ccc2ccccc2c1)c1ccc2ccccc2c1",3,3],["O=c1cc(C=Cc2cc(=O)c3ccccc3o2)oc2ccccc12","[ch:1]1[c:2][c:3][ch:4][c:5][c:6]1>>[o:1]1[c:2][c:3][C:4](=O)[c:5][c:6]1","C(=Cc1ccc2ccccc2c1)c1ccc2ccccc2c1",3,3],["C(#Cc1ccccc1-c1ccccc1C#CC1=CCC=C1)C1=CCC=C1","[c:0]1[ch:1][ch][c:3][c!r5:4][c!r5:5]1>>[c:0]1[CH2:1][c:3][c:4][c:5]1","C(#Cc1ccccc1-c1ccccc1C#Cc1ccccc1)c1ccccc1",3,3],["C(#Cc1ccccc1)C1=CCC=C1C1=CCC=C1C#Cc1ccccc1","[c:0]1[ch:1][ch][c:3][c!r5:4][c!r5:5]1>>[c:0]1[CH2:1][c:3][c:4][c:5]1","C(#Cc1ccccc1-c1ccccc1C#Cc1ccccc1)c1ccccc1",3,3],["C(#Cc1ccccc1)C1=C(C2=C(C#Cc3ccccc3)CC=C2)C=CC1","[c:0]1[ch:1][ch][c:3][c!r5:4][c!r5:5]1>>[c:0]1[CH2:1][c:3][c:4][c:5]1","C(#Cc1ccccc1-c1ccccc1C#Cc1ccccc1)c1ccccc1",3,3],["C(#Cc1ccccc1)C1=C(C2=C(C#Cc3ccccc3)C=CC2)CC=C1","[c:0]1[ch:1][ch][c:3][c!r5:4][c!r5:5]1>>[c:0]1[CH2:1][c:3][c:4][c:5]1","C(#Cc1ccccc1-c1ccccc1C#Cc1ccccc1)c1ccccc1",3,3],["C(#Cc1ccccc1-c1ccccc1C#CC1=CC=CC1)C1=CC=CC1","[c:0]1[ch:1][ch][c:3][c!r5:4][c!r5:5]1>>[c:0]1[CH2:1][c:3][c:4][c:5]1","C(#Cc1ccccc1-c1ccccc1C#Cc1ccccc1)c1ccccc1",3,3],["c1ccccc1","[c&r6,C&r5:1](-C#C-c1ccccc1)>>[ch&r6,CH1&r5:1]","C(#Cc1ccccc1-c1ccccc1C#Cc1ccccc1)c1ccccc1",3,3],["c1ccc(-c2ccccc2)cc1","[c&r6,C&r5:1](-C#C-c1ccccc1)>>[ch&r6,CH1&r5:1]","C(#Cc1ccccc1-c1ccccc1C#Cc1ccccc1)c1ccccc1",3,3],["C(#Cc1ccccc1-c1ccccc1C#Cc1ccccn1)c1ccccn1","[ch&r6:0]>>[nr6:0]","C(#Cc1ccccc1-c1ccccc1C#Cc1ccccc1)c1ccccc1",3,3],["C(#Cc1ncccc1-c1cccnc1C#Cc1ccccc1)c1ccccc1","[ch&r6:0]>>[nr6:0]","C(#Cc1ccccc1-c1ccccc1C#Cc1ccccc1)c1ccccc1",3,3],["C(#Cc1ccncc1-c1cnccc1C#Cc1ccccc1)c1ccccc1","[ch&r6:0]>>[nr6:0]","C(#Cc1ccccc1-c1ccccc1C#Cc1ccccc1)c1ccccc1",3,3],["C(#Cc1ccccc1-c1ccccc1C#Cc1ccncc1)c1ccncc1","[ch&r6:0]>>[nr6:0]","C(#Cc1ccccc1-c1ccccc1C#Cc1ccccc1)c1ccccc1",3,3],["C(#Cc1cccnc1-c1ncccc1C#Cc1ccccc1)c1ccccc1","[ch&r6:0]>>[nr6:0]","C(#Cc1ccccc1-c1ccccc1C#Cc1ccccc1)c1ccccc1",3,3],["C(#Cc1cnccc1-c1ccncc1C#Cc1ccccc1)c1ccccc1","[ch&r6:0]>>[nr6:0]","C(#Cc1ccccc1-c1ccccc1C#Cc1ccccc1)c1ccccc1",3,3],["C(#Cc1ccccc1-c1ccccc1C#Cc1cccnc1)c1cccnc1","[ch&r6:0]>>[nr6:0]","C(#Cc1ccccc1-c1ccccc1C#Cc1ccccc1)c1ccccc1",3,3],["O=c1occc(C#Cc2ccccc2)c1-c1c(C#Cc2ccccc2)ccoc1=O","[c:1]1[c:2][ch:3][ch:4][c:5][c:6]1>>[c:1]1[c:2][o:3][c:4](=O)[c:5][c:6]1","C(#Cc1ccccc1-c1ccccc1C#Cc1ccccc1)c1ccccc1",3,3],["O=c1occc(-c2ccoc(=O)c2C#Cc2ccccc2)c1C#Cc1ccccc1","[c:1]1[c:2][ch:3][ch:4][c:5][c:6]1>>[c:1]1[c:2][o:3][c:4](=O)[c:5][c:6]1","C(#Cc1ccccc1-c1ccccc1C#Cc1ccccc1)c1ccccc1",3,3],["O=c1cc(C#Cc2ccccc2-c2ccccc2C#Cc2ccoc(=O)c2)cco1","[c:1]1[c:2][ch:3][ch:4][c:5][c:6]1>>[c:1]1[c:2][o:3][c:4](=O)[c:5][c:6]1","C(#Cc1ccccc1-c1ccccc1C#Cc1ccccc1)c1ccccc1",3,3],["O=c1cc(C#Cc2ccccc2)c(-c2coc(=O)cc2C#Cc2ccccc2)co1","[c:1]1[c:2][ch:3][ch:4][c:5][c:6]1>>[c:1]1[c:2][o:3][c:4](=O)[c:5][c:6]1","C(#Cc1ccccc1-c1ccccc1C#Cc1ccccc1)c1ccccc1",3,3],["O=c1occcc1C#Cc1ccccc1-c1ccccc1C#Cc1cccoc1=O","[c:1]1[c:2][ch:3][ch:4][c:5][c:6]1>>[c:1]1[c:2][o:3][c:4](=O)[c:5][c:6]1","C(#Cc1ccccc1-c1ccccc1C#Cc1ccccc1)c1ccccc1",3,3],["O=c1ccc(C#Cc2ccccc2)c(-c2oc(=O)ccc2C#Cc2ccccc2)o1","[c:1]1[c:2][ch:3][ch:4][c:5][c:6]1>>[c:1]1[c:2][o:3][c:4](=O)[c:5][c:6]1","C(#Cc1ccccc1-c1ccccc1C#Cc1ccccc1)c1ccccc1",3,3],["O=c1ccc(-c2ccc(=O)oc2C#Cc2ccccc2)c(C#Cc2ccccc2)o1","[c:1]1[c:2][ch:3][ch:4][c:5][c:6]1>>[c:1]1[c:2][o:3][c:4](=O)[c:5][c:6]1","C(#Cc1ccccc1-c1ccccc1C#Cc1ccccc1)c1ccccc1",3,3],["O=c1cc(-c2cc(=O)occ2C#Cc2ccccc2)c(C#Cc2ccccc2)co1","[c:1]1[c:2][ch:3][ch:4][c:5][c:6]1>>[c:1]1[c:2][o:3][c:4](=O)[c:5][c:6]1","C(#Cc1ccccc1-c1ccccc1C#Cc1ccccc1)c1ccccc1",3,3],["O=c1ccc(C#Cc2ccccc2-c2ccccc2C#Cc2ccc(=O)oc2)co1","[c:1]1[c:2][ch:3][ch:4][c:5][c:6]1>>[c:1]1[c:2][o:3][c:4](=O)[c:5][c:6]1","C(#Cc1ccccc1-c1ccccc1C#Cc1ccccc1)c1ccccc1",3,3],["O=c1cccc(C#Cc2ccccc2-c2ccccc2C#Cc2cccc(=O)o2)o1","[c:1]1[c:2][ch:3][ch:4][c:5][c:6]1>>[c:1]1[c:2][o:3][c:4](=O)[c:5][c:6]1","C(#Cc1ccccc1-c1ccccc1C#Cc1ccccc1)c1ccccc1",3,3],["O=c1ccocc1C#Cc1ccccc1-c1ccccc1C#Cc1coccc1=O","[ch:1]1[c:2][c:3][ch:4][c:5][c:6]1>>[o:1]1[c:2][c:3][C:4](=O)[c:5][c:6]1","C(#Cc1ccccc1-c1ccccc1C#Cc1ccccc1)c1ccccc1",3,3],["O=c1ccoc(C#Cc2ccccc2-c2ccccc2C#Cc2cc(=O)cco2)c1","[ch:1]1[c:2][c:3][ch:4][c:5][c:6]1>>[o:1]1[c:2][c:3][C:4](=O)[c:5][c:6]1","C(#Cc1ccccc1-c1ccccc1C#Cc1ccccc1)c1ccccc1",3,3],["O=c1ccoc(C#Cc2ccccc2)c1-c1c(C#Cc2ccccc2)occc1=O","[ch:1]1[c:2][c:3][ch:4][c:5][c:6]1>>[o:1]1[c:2][c:3][C:4](=O)[c:5][c:6]1","C(#Cc1ccccc1-c1ccccc1C#Cc1ccccc1)c1ccccc1",3,3],["O=c1ccoc(-c2occc(=O)c2C#Cc2ccccc2)c1C#Cc1ccccc1","[ch:1]1[c:2][c:3][ch:4][c:5][c:6]1>>[o:1]1[c:2][c:3][C:4](=O)[c:5][c:6]1","C(#Cc1ccccc1-c1ccccc1C#Cc1ccccc1)c1ccccc1",3,3],["C1=CC(C=Cc2ccc3cc(C=CC4=CCC=C4)ccc3c2)=CC1","[c:0]1[ch:1][ch][c:3][c!r5:4][c!r5:5]1>>[c:0]1[CH2:1][c:3][c:4][c:5]1","C(=Cc1ccc2cc(C=Cc3ccccc3)ccc2c1)c1ccccc1",3,3],["C1=CCC(C=Cc2ccc3cc(C=CC4=CC=CC4)ccc3c2)=C1","[c:0]1[ch:1][ch][c:3][c!r5:4][c!r5:5]1>>[c:0]1[CH2:1][c:3][c:4][c:5]1","C(=Cc1ccc2cc(C=Cc3ccccc3)ccc2c1)c1ccccc1",3,3],["c1ccc2ccccc2c1","[c&r6,C&r5:1](-[C!R]=[C!R]-c1ccccc1)>>[ch&r6,CH1&r5:1]","C(=Cc1ccc2cc(C=Cc3ccccc3)ccc2c1)c1ccccc1",3,3],["c1ccccc1","[c&r6,C&r5:1](-[C!R]=[C!R]-c1ccccc1)>>[ch&r6,CH1&r5:1]","C(=Cc1ccc2cc(C=Cc3ccccc3)ccc2c1)c1ccccc1",3,3],["C(=Cc1ccc2nc(C=Cc3ccccc3)ccc2n1)c1ccccc1","[ch&r6:0]>>[nr6:0]","C(=Cc1ccc2cc(C=Cc3ccccc3)ccc2c1)c1ccccc1",3,3],["C(=Cc1ccc2cc(C=Cc3cccnc3)ccc2c1)c1cccnc1","[ch&r6:0]>>[nr6:0]","C(=Cc1ccc2cc(C=Cc3ccccc3)ccc2c1)c1ccccc1",3,3],["C(=Cc1cc2cnc(C=Cc3ccccc3)cc2cn1)c1ccccc1","[ch&r6:0]>>[nr6:0]","C(=Cc1ccc2cc(C=Cc3ccccc3)ccc2c1)c1ccccc1",3,3],["C(=Cc1ccc2cc(C=Cc3ccncc3)ccc2c1)c1ccncc1","[ch&r6:0]>>[nr6:0]","C(=Cc1ccc2cc(C=Cc3ccccc3)ccc2c1)c1ccccc1",3,3],["C(=Cc1cnc2cc(C=Cc3ccccc3)cnc2c1)c1ccccc1","[ch&r6:0]>>[nr6:0]","C(=Cc1ccc2cc(C=Cc3ccccc3)ccc2c1)c1ccccc1",3,3],["C(=Cc1ccccn1)c1ccc2cc(C=Cc3ccccn3)ccc2c1","[ch&r6:0]>>[nr6:0]","C(=Cc1ccc2cc(C=Cc3ccccc3)ccc2c1)c1ccccc1",3,3],["O=c1oc(C=Cc2ccccc2)cc2c(=O)oc(C=Cc3ccccc3)cc12","[c:1]1[c:2][ch:3][ch:4][c:5][c:6]1>>[c:1]1[c:2][o:3][c:4](=O)[c:5][c:6]1","C(=Cc1ccc2cc(C=Cc3ccccc3)ccc2c1)c1ccccc1",3,3],["O=c1cccc(C=Cc2ccc3cc(C=Cc4cccc(=O)o4)ccc3c2)o1","[c:1]1[c:2][ch:3][ch:4][c:5][c:6]1>>[c:1]1[c:2][o:3][c:4](=O)[c:5][c:6]1","C(=Cc1ccc2cc(C=Cc3ccccc3)ccc2c1)c1ccccc1",3,3],["O=c1ccc(C=Cc2ccc3cc(C=Cc4ccc(=O)oc4)ccc3c2)co1","[c:1]1[c:2][ch:3][ch:4][c:5][c:6]1>>[c:1]1[c:2][o:3][c:4](=O)[c:5][c:6]1","C(=Cc1ccc2cc(C=Cc3ccccc3)ccc2c1)c1ccccc1",3,3],["O=c1cc(C=Cc2ccc3cc(C=Cc4ccoc(=O)c4)ccc3c2)cco1","[c:1]1[c:2][ch:3][ch:4][c:5][c:6]1>>[c:1]1[c:2][o:3][c:4](=O)[c:5][c:6]1","C(=Cc1ccc2cc(C=Cc3ccccc3)ccc2c1)c1ccccc1",3,3],["O=c1occcc1C=Cc1ccc2cc(C=Cc3cccoc3=O)ccc2c1","[c:1]1[c:2][ch:3][ch:4][c:5][c:6]1>>[c:1]1[c:2][o:3][c:4](=O)[c:5][c:6]1","C(=Cc1ccc2cc(C=Cc3ccccc3)ccc2c1)c1ccccc1",3,3],["O=c1oc2cc(C=Cc3ccccc3)c(=O)oc2cc1C=Cc1ccccc1","[c:1]1[c:2][ch:3][ch:4][c:5][c:6]1>>[c:1]1[c:2][o:3][c:4](=O)[c:5][c:6]1","C(=Cc1ccc2cc(C=Cc3ccccc3)ccc2c1)c1ccccc1",3,3],["O=c1cc(C=Cc2ccccc2)oc2c(=O)cc(C=Cc3ccccc3)oc12","[ch:1]1[c:2][c:3][ch:4][c:5][c:6]1>>[o:1]1[c:2][c:3][C:4](=O)[c:5][c:6]1","C(=Cc1ccc2cc(C=Cc3ccccc3)ccc2c1)c1ccccc1",3,3],["O=c1c(C=Cc2ccccc2)coc2c(=O)c(C=Cc3ccccc3)coc12","[ch:1]1[c:2][c:3][ch:4][c:5][c:6]1>>[o:1]1[c:2][c:3][C:4](=O)[c:5][c:6]1","C(=Cc1ccc2cc(C=Cc3ccccc3)ccc2c1)c1ccccc1",3,3],["O=c1ccoc(C=Cc2ccc3cc(C=Cc4cc(=O)cco4)ccc3c2)c1","[ch:1]1[c:2][c:3][ch:4][c:5][c:6]1>>[o:1]1[c:2][c:3][C:4](=O)[c:5][c:6]1","C(=Cc1ccc2cc(C=Cc3ccccc3)ccc2c1)c1ccccc1",3,3],["O=c1ccocc1C=Cc1ccc2cc(C=Cc3coccc3=O)ccc2c1","[ch:1]1[c:2][c:3][ch:4][c:5][c:6]1>>[o:1]1[c:2][c:3][C:4](=O)[c:5][c:6]1","C(=Cc1ccc2cc(C=Cc3ccccc3)ccc2c1)c1ccccc1",3,3],["O=c1cc(-c2ccccc2)oc(-c2cc(=O)cc(-c3ccccc3)o2)c1","[cH&r6,CH&r5:1]>>[#6:1](-[c]1[ch]ccc[ch]1)","O=c1ccoc(-c2cc(=O)cco2)c1",3,3],["O=c1ccoc(-c2occc(=O)c2-c2ccccc2)c1-c1ccccc1","[cH&r6,CH&r5:1]>>[#6:1](-[c]1[ch]ccc[ch]1)","O=c1ccoc(-c2cc(=O)cco2)c1",3,3],["O=c1cc(-c2cc(=O)c(-c3ccccc3)co2)occ1-c1ccccc1","[cH&r6,CH&r5:1]>>[#6:1](-[c]1[ch]ccc[ch]1)","O=c1ccoc(-c2cc(=O)cco2)c1",3,3],["O=c1cc(-c2cc(=O)c3ccccc3o2)oc2ccccc12","[cH&r6:1][cH&r6:2]>>[c:1]2cccc[c:2]2","O=c1ccoc(-c2cc(=O)cco2)c1",3,3],["O=c1cc(-c2cc(=O)c(C=Cc3ccccc3)co2)occ1C=Cc1ccccc1","[ch&r6,CH1&r5:1]>>[*:1](-C=C-c1ccccc1)","O=c1ccoc(-c2cc(=O)cco2)c1",3,3],["O=c1ccoc(-c2occc(=O)c2C=Cc2ccccc2)c1C=Cc1ccccc1","[ch&r6,CH1&r5:1]>>[*:1](-C=C-c1ccccc1)","O=c1ccoc(-c2cc(=O)cco2)c1",3,3],["O=c1cc(C=Cc2ccccc2)oc(-c2cc(=O)cc(C=Cc3ccccc3)o2)c1","[ch&r6,CH1&r5:1]>>[*:1](-C=C-c1ccccc1)","O=c1ccoc(-c2cc(=O)cco2)c1",3,3],["O=c1cc(-c2cc(=O)c(C#Cc3ccccc3)co2)occ1C#Cc1ccccc1","[ch&r6,CH1&r5:1]>>[*:1](-C#C-c1ccccc1)","O=c1ccoc(-c2cc(=O)cco2)c1",3,3],["O=c1ccoc(-c2occc(=O)c2C#Cc2ccccc2)c1C#Cc1ccccc1","[ch&r6,CH1&r5:1]>>[*:1](-C#C-c1ccccc1)","O=c1ccoc(-c2cc(=O)cco2)c1",3,3],["O=c1cc(C#Cc2ccccc2)oc(-c2cc(=O)cc(C#Cc3ccccc3)o2)c1","[ch&r6,CH1&r5:1]>>[*:1](-C#C-c1ccccc1)","O=c1ccoc(-c2cc(=O)cco2)c1",3,3],["c1ccc(-c2ccccc2)cc1","[o:1][c:2][c:3][c:4](=O)>>[ch:1][c:2][c:3][ch:4]","O=c1ccoc(-c2cc(=O)cco2)c1",3,3],["O=c1cc[nH]c(-c2cc(=O)cc[nH]2)c1","[o:1]>>[nH:1]","O=c1ccoc(-c2cc(=O)cco2)c1",3,3],["O=c1cc(-c2ccccc2)oc2c(=O)cc(-c3ccccc3)oc12","[cH&r6,CH&r5:1]>>[#6:1](-[c]1[ch]ccc[ch]1)","O=c1ccoc2c(=O)ccoc12",3,3],["O=c1c(-c2ccccc2)coc2c(=O)c(-c3ccccc3)coc12","[cH&r6,CH&r5:1]>>[#6:1](-[c]1[ch]ccc[ch]1)","O=c1ccoc2c(=O)ccoc12",3,3],["O=c1c2ccccc2oc2c(=O)c3ccccc3oc12","[cH&r6:1][cH&r6:2]>>[c:1]2cccc[c:2]2","O=c1ccoc2c(=O)ccoc12",3,3],["O=c1cc(C=Cc2ccccc2)oc2c(=O)cc(C=Cc3ccccc3)oc12","[ch&r6,CH1&r5:1]>>[*:1](-C=C-c1ccccc1)","O=c1ccoc2c(=O)ccoc12",3,3],["O=c1c(C=Cc2ccccc2)coc2c(=O)c(C=Cc3ccccc3)coc12","[ch&r6,CH1&r5:1]>>[*:1](-C=C-c1ccccc1)","O=c1ccoc2c(=O)ccoc12",3,3],["O=c1cc(C#Cc2ccccc2)oc2c(=O)cc(C#Cc3ccccc3)oc12","[ch&r6,CH1&r5:1]>>[*:1](-C#C-c1ccccc1)","O=c1ccoc2c(=O)ccoc12",3,3],["O=c1c(C#Cc2ccccc2)coc2c(=O)c(C#Cc3ccccc3)coc12","[ch&r6,CH1&r5:1]>>[*:1](-C#C-c1ccccc1)","O=c1ccoc2c(=O)ccoc12",3,3],["c1ccc2ccccc2c1","[o:1][c:2][c:3][c:4](=O)>>[ch:1][c:2][c:3][ch:4]","O=c1ccoc2c(=O)ccoc12",3,3],["O=c1cc[nH]c2c(=O)cc[nH]c12","[o:1]>>[nH:1]","O=c1ccoc2c(=O)ccoc12",3,3],["O=c1c(C#CC2=CCC=C2)cocc1C#CC1=CCC=C1","[c:0]1[ch:1][ch][c:3][c!r5:4][c!r5:5]1>>[c:0]1[CH2:1][c:3][c:4][c:5]1","O=c1c(C#Cc2ccccc2)cocc1C#Cc1ccccc1",3,3],["O=c1c(C#CC2=CC=CC2)cocc1C#CC1=CC=CC1","[c:0]1[ch:1][ch][c:3][c!r5:4][c!r5:5]1>>[c:0]1[CH2:1][c:3][c:4][c:5]1","O=c1c(C#Cc2ccccc2)cocc1C#Cc1ccccc1",3,3],["O=c1ccocc1","[c&r6,C&r5:1](-C#C-c1ccccc1)>>[ch&r6,CH1&r5:1]","O=c1c(C#Cc2ccccc2)cocc1C#Cc1ccccc1",3,3],["O=c1c(C#Cc2ccccn2)cocc1C#Cc1ccccn1","[ch&r6:0]>>[nr6:0]","O=c1c(C#Cc2ccccc2)cocc1C#Cc1ccccc1",3,3],["O=c1c(C#Cc2ccccc2)nonc1C#Cc1ccccc1","[ch&r6:0]>>[nr6:0]","O=c1c(C#Cc2ccccc2)cocc1C#Cc1ccccc1",3,3],["O=c1c(C#Cc2ccncc2)cocc1C#Cc1ccncc1","[ch&r6:0]>>[nr6:0]","O=c1c(C#Cc2ccccc2)cocc1C#Cc1ccccc1",3,3],["O=c1c(C#Cc2cccnc2)cocc1C#Cc1cccnc1","[ch&r6:0]>>[nr6:0]","O=c1c(C#Cc2ccccc2)cocc1C#Cc1ccccc1",3,3],["C(#Cc1cccc(C#Cc2ccccc2)c1)c1ccccc1","[o:1][c:2][c:3][c:4](=O)>>[ch:1][c:2][c:3][ch:4]","O=c1c(C#Cc2ccccc2)cocc1C#Cc1ccccc1",3,3],["O=c1c(C#Cc2ccccc2)c[nH]cc1C#Cc1ccccc1","[o:1]>>[nH:1]","O=c1c(C#Cc2ccccc2)cocc1C#Cc1ccccc1",3,3],["O=c1cc(-c2ccccc2)occ1C#Cc1coc(-c2ccccc2)cc1=O","[cH&r6,CH&r5:1]>>[#6:1](-[c]1[ch]ccc[ch]1)","O=c1ccocc1C#Cc1coccc1=O",3,3],["O=c1ccoc(-c2ccccc2)c1C#Cc1c(-c2ccccc2)occc1=O","[cH&r6,CH&r5:1]>>[#6:1](-[c]1[ch]ccc[ch]1)","O=c1ccocc1C#Cc1coccc1=O",3,3],["O=c1c(C#Cc2cocc(-c3ccccc3)c2=O)cocc1-c1ccccc1","[cH&r6,CH&r5:1]>>[#6:1](-[c]1[ch]ccc[ch]1)","O=c1ccocc1C#Cc1coccc1=O",3,3],["O=c1c(C#Cc2coc3ccccc3c2=O)coc2ccccc12","[cH&r6:1][cH&r6:2]>>[c:1]2cccc[c:2]2","O=c1ccocc1C#Cc1coccc1=O",3,3],["C(#Cc1ccccc1)c1ccccc1","[o:1][c:2][c:3][c:4](=O)>>[ch:1][c:2][c:3][ch:4]","O=c1ccocc1C#Cc1coccc1=O",3,3],["O=c1cc[nH]cc1C#Cc1c[nH]ccc1=O","[o:1]>>[nH:1]","O=c1ccocc1C#Cc1coccc1=O",3,3],["c1ccc2ccccc2c1","[c&r6,C&r5:1](-[c]1[ch]ccc[ch]1)>>[*:1]","c1ccc(-c2ccc3ccc(-c4ccccc4)cc3c2)cc1",3,3],["c1ccccc1","[c&r6,C&r5:1](-[c]1[ch]ccc[ch]1)>>[*:1]","c1ccc(-c2ccc3ccc(-c4ccccc4)cc3c2)cc1",3,3],["C1=CC(c2ccc3ccc(C4=CCC=C4)cc3c2)=CC1","[c:0]1[ch:1][ch][c:3][c!r5:4][c!r5:5]1>>[c:0]1[CH2:1][c:3][c:4][c:5]1","c1ccc(-c2ccc3ccc(-c4ccccc4)cc3c2)cc1",3,3],["C1=CCC(c2ccc3ccc(C4=CC=CC4)cc3c2)=C1","[c:0]1[ch:1][ch][c:3][c!r5:4][c!r5:5]1>>[c:0]1[CH2:1][c:3][c:4][c:5]1","c1ccc(-c2ccc3ccc(-c4ccccc4)cc3c2)cc1",3,3],["c1ccc(-c2ccc3ccc(-c4ccccc4)nc3n2)cc1","[ch&r6:0]>>[nr6:0]","c1ccc(-c2ccc3ccc(-c4ccccc4)cc3c2)cc1",3,3],["c1ccc(-c2ccc3ccc(-c4ccccn4)cc3c2)nc1","[ch&r6:0]>>[nr6:0]","c1ccc(-c2ccc3ccc(-c4ccccc4)cc3c2)cc1",3,3],["c1cc(-c2ccc3ccc(-c4ccncc4)cc3c2)ccn1","[ch&r6:0]>>[nr6:0]","c1ccc(-c2ccc3ccc(-c4ccccc4)cc3c2)cc1",3,3],["c1ccc(-c2cc3cc(-c4ccccc4)ncc3cn2)cc1","[ch&r6:0]>>[nr6:0]","c1ccc(-c2ccc3ccc(-c4ccccc4)cc3c2)cc1",3,3],["c1cncc(-c2ccc3ccc(-c4cccnc4)cc3c2)c1","[ch&r6:0]>>[nr6:0]","c1ccc(-c2ccc3ccc(-c4ccccc4)cc3c2)cc1",3,3],["c1ccc(-c2cnc3ncc(-c4ccccc4)cc3c2)cc1","[ch&r6:0]>>[nr6:0]","c1ccc(-c2ccc3ccc(-c4ccccc4)cc3c2)cc1",3,3],["O=c1cc(-c2ccc3ccc(-c4ccoc(=O)c4)cc3c2)cco1","[c:1]1[c:2][ch:3][ch:4][c:5][c:6]1>>[c:1]1[c:2][o:3][c:4](=O)[c:5][c:6]1","c1ccc(-c2ccc3ccc(-c4ccccc4)cc3c2)cc1",3,3],["O=c1oc(-c2ccccc2)cc2cc(-c3ccccc3)oc(=O)c12","[c:1]1[c:2][ch:3][ch:4][c:5][c:6]1>>[c:1]1[c:2][o:3][c:4](=O)[c:5][c:6]1","c1ccc(-c2ccc3ccc(-c4ccccc4)cc3c2)cc1",3,3],["O=c1occcc1-c1ccc2ccc(-c3cccoc3=O)cc2c1","[c:1]1[c:2][ch:3][ch:4][c:5][c:6]1>>[c:1]1[c:2][o:3][c:4](=O)[c:5][c:6]1","c1ccc(-c2ccc3ccc(-c4ccccc4)cc3c2)cc1",3,3],["O=c1oc2oc(=O)c(-c3ccccc3)cc2cc1-c1ccccc1","[c:1]1[c:2][ch:3][ch:4][c:5][c:6]1>>[c:1]1[c:2][o:3][c:4](=O)[c:5][c:6]1","c1ccc(-c2ccc3ccc(-c4ccccc4)cc3c2)cc1",3,3],["O=c1ccc(-c2ccc3ccc(-c4ccc(=O)oc4)cc3c2)co1","[c:1]1[c:2][ch:3][ch:4][c:5][c:6]1>>[c:1]1[c:2][o:3][c:4](=O)[c:5][c:6]1","c1ccc(-c2ccc3ccc(-c4ccccc4)cc3c2)cc1",3,3],["O=c1cccc(-c2ccc3ccc(-c4cccc(=O)o4)cc3c2)o1","[c:1]1[c:2][ch:3][ch:4][c:5][c:6]1>>[c:1]1[c:2][o:3][c:4](=O)[c:5][c:6]1","c1ccc(-c2ccc3ccc(-c4ccccc4)cc3c2)cc1",3,3],["O=c1ccocc1-c1ccc2ccc(-c3coccc3=O)cc2c1","[ch:1]1[c:2][c:3][ch:4][c:5][c:6]1>>[o:1]1[c:2][c:3][C:4](=O)[c:5][c:6]1","c1ccc(-c2ccc3ccc(-c4ccccc4)cc3c2)cc1",3,3],["O=c1c(-c2ccccc2)coc2occ(-c3ccccc3)c(=O)c12","[ch:1]1[c:2][c:3][ch:4][c:5][c:6]1>>[o:1]1[c:2][c:3][C:4](=O)[c:5][c:6]1","c1ccc(-c2ccc3ccc(-c4ccccc4)cc3c2)cc1",3,3],["O=c1cc(-c2ccccc2)oc2oc(-c3ccccc3)cc(=O)c12","[ch:1]1[c:2][c:3][ch:4][c:5][c:6]1>>[o:1]1[c:2][c:3][C:4](=O)[c:5][c:6]1","c1ccc(-c2ccc3ccc(-c4ccccc4)cc3c2)cc1",3,3],["O=c1ccoc(-c2ccc3ccc(-c4cc(=O)cco4)cc3c2)c1","[ch:1]1[c:2][c:3][ch:4][c:5][c:6]1>>[o:1]1[c:2][c:3][C:4](=O)[c:5][c:6]1","c1ccc(-c2ccc3ccc(-c4ccccc4)cc3c2)cc1",3,3],["C(#Cc1ccccc1)c1ccccc1","[c&r6,C&r5:1](-[c]1[ch]ccc[ch]1)>>[*:1]","C(#Cc1c(-c2ccccc2)cccc1-c1ccccc1)c1ccccc1",3,3],["C(#Cc1c(C2=CCC=C2)cccc1C1=CCC=C1)c1ccccc1","[c:0]1[ch:1][ch][c:3][c!r5:4][c!r5:5]1>>[c:0]1[CH2:1][c:3][c:4][c:5]1","C(#Cc1c(-c2ccccc2)cccc1-c1ccccc1)c1ccccc1",3,3],["C(#Cc1c(C2=CC=CC2)cccc1C1=CC=CC1)c1ccccc1","[c:0]1[ch:1][ch][c:3][c!r5:4][c!r5:5]1>>[c:0]1[CH2:1][c:3][c:4][c:5]1","C(#Cc1c(-c2ccccc2)cccc1-c1ccccc1)c1ccccc1",3,3],["C(#Cc1c(-c2ccccc2)cccc1-c1ccccc1)C1=CCC=C1","[c:0]1[ch:1][ch][c:3][c!r5:4][c!r5:5]1>>[c:0]1[CH2:1][c:3][c:4][c:5]1","C(#Cc1c(-c2ccccc2)cccc1-c1ccccc1)c1ccccc1",3,3],["C(#Cc1c(-c2ccccc2)cccc1-c1ccccc1)C1=CC=CC1","[c:0]1[ch:1][ch][c:3][c!r5:4][c!r5:5]1>>[c:0]1[CH2:1][c:3][c:4][c:5]1","C(#Cc1c(-c2ccccc2)cccc1-c1ccccc1)c1ccccc1",3,3],["c1ccc(-c2cccc(-c3ccccc3)c2)cc1","[c&r6,C&r5:1](-C#C-c1ccccc1)>>[ch&r6,CH1&r5:1]","C(#Cc1c(-c2ccccc2)cccc1-c1ccccc1)c1ccccc1",3,3],["c1ccccc1","[c&r6,C&r5:1](-C#C-c1ccccc1)>>[ch&r6,CH1&r5:1]","C(#Cc1c(-c2ccccc2)cccc1-c1ccccc1)c1ccccc1",3,3],["C(#Cc1c(-c2ccccc2)cncc1-c1ccccc1)c1ccccc1","[ch&r6:0]>>[nr6:0]","C(#Cc1c(-c2ccccc2)cccc1-c1ccccc1)c1ccccc1",3,3],["C(#Cc1c(-c2ccncc2)cccc1-c1ccncc1)c1ccccc1","[ch&r6:0]>>[nr6:0]","C(#Cc1c(-c2ccccc2)cccc1-c1ccccc1)c1ccccc1",3,3],["C(#Cc1c(-c2ccccc2)cccc1-c1ccccc1)c1ccccn1","[ch&r6:0]>>[nr6:0]","C(#Cc1c(-c2ccccc2)cccc1-c1ccccc1)c1ccccc1",3,3],["C(#Cc1c(-c2ccccc2)cccc1-c1ccccc1)c1cccnc1","[ch&r6:0]>>[nr6:0]","C(#Cc1c(-c2ccccc2)cccc1-c1ccccc1)c1ccccc1",3,3],["C(#Cc1c(-c2cccnc2)cccc1-c1cccnc1)c1ccccc1","[ch&r6:0]>>[nr6:0]","C(#Cc1c(-c2ccccc2)cccc1-c1ccccc1)c1ccccc1",3,3],["C(#Cc1c(-c2ccccn2)cccc1-c1ccccn1)c1ccccc1","[ch&r6:0]>>[nr6:0]","C(#Cc1c(-c2ccccc2)cccc1-c1ccccc1)c1ccccc1",3,3],["C(#Cc1c(-c2ccccc2)cccc1-c1ccccc1)c1ccncc1","[ch&r6:0]>>[nr6:0]","C(#Cc1c(-c2ccccc2)cccc1-c1ccccc1)c1ccccc1",3,3],["C(#Cc1c(-c2ccccc2)ncnc1-c1ccccc1)c1ccccc1","[ch&r6:0]>>[nr6:0]","C(#Cc1c(-c2ccccc2)cccc1-c1ccccc1)c1ccccc1",3,3],["O=c1ccc(C#Cc2c(-c3ccccc3)cccc2-c2ccccc2)co1","[c:1]1[c:2][ch:3][ch:4][c:5][c:6]1>>[c:1]1[c:2][o:3][c:4](=O)[c:5][c:6]1","C(#Cc1c(-c2ccccc2)cccc1-c1ccccc1)c1ccccc1",3,3],["O=c1occcc1-c1cccc(-c2cccoc2=O)c1C#Cc1ccccc1","[c:1]1[c:2][ch:3][ch:4][c:5][c:6]1>>[c:1]1[c:2][o:3][c:4](=O)[c:5][c:6]1","C(#Cc1c(-c2ccccc2)cccc1-c1ccccc1)c1ccccc1",3,3],["O=c1cccc(C#Cc2c(-c3ccccc3)cccc2-c2ccccc2)o1","[c:1]1[c:2][ch:3][ch:4][c:5][c:6]1>>[c:1]1[c:2][o:3][c:4](=O)[c:5][c:6]1","C(#Cc1c(-c2ccccc2)cccc1-c1ccccc1)c1ccccc1",3,3],["O=c1occcc1C#Cc1c(-c2ccccc2)cccc1-c1ccccc1","[c:1]1[c:2][ch:3][ch:4][c:5][c:6]1>>[c:1]1[c:2][o:3][c:4](=O)[c:5][c:6]1","C(#Cc1c(-c2ccccc2)cccc1-c1ccccc1)c1ccccc1",3,3],["O=c1ccc(-c2cccc(-c3ccc(=O)oc3)c2C#Cc2ccccc2)co1","[c:1]1[c:2][ch:3][ch:4][c:5][c:6]1>>[c:1]1[c:2][o:3][c:4](=O)[c:5][c:6]1","C(#Cc1c(-c2ccccc2)cccc1-c1ccccc1)c1ccccc1",3,3],["O=c1cc(C#Cc2c(-c3ccccc3)cccc2-c2ccccc2)cco1","[c:1]1[c:2][ch:3][ch:4][c:5][c:6]1>>[c:1]1[c:2][o:3][c:4](=O)[c:5][c:6]1","C(#Cc1c(-c2ccccc2)cccc1-c1ccccc1)c1ccccc1",3,3],["O=c1cccc(-c2cccc(-c3cccc(=O)o3)c2C#Cc2ccccc2)o1","[c:1]1[c:2][ch:3][ch:4][c:5][c:6]1>>[c:1]1[c:2][o:3][c:4](=O)[c:5][c:6]1","C(#Cc1c(-c2ccccc2)cccc1-c1ccccc1)c1ccccc1",3,3],["O=c1cc(-c2cccc(-c3ccoc(=O)c3)c2C#Cc2ccccc2)cco1","[c:1]1[c:2][ch:3][ch:4][c:5][c:6]1>>[c:1]1[c:2][o:3][c:4](=O)[c:5][c:6]1","C(#Cc1c(-c2ccccc2)cccc1-c1ccccc1)c1ccccc1",3,3],["O=c1ccocc1C#Cc1c(-c2ccccc2)cccc1-c1ccccc1","[ch:1]1[c:2][c:3][ch:4][c:5][c:6]1>>[o:1]1[c:2][c:3][C:4](=O)[c:5][c:6]1","C(#Cc1c(-c2ccccc2)cccc1-c1ccccc1)c1ccccc1",3,3],["O=c1ccoc(-c2cccc(-c3cc(=O)cco3)c2C#Cc2ccccc2)c1","[ch:1]1[c:2][c:3][ch:4][c:5][c:6]1>>[o:1]1[c:2][c:3][C:4](=O)[c:5][c:6]1","C(#Cc1c(-c2ccccc2)cccc1-c1ccccc1)c1ccccc1",3,3],["O=c1ccoc(C#Cc2c(-c3ccccc3)cccc2-c2ccccc2)c1","[ch:1]1[c:2][c:3][ch:4][c:5][c:6]1>>[o:1]1[c:2][c:3][C:4](=O)[c:5][c:6]1","C(#Cc1c(-c2ccccc2)cccc1-c1ccccc1)c1ccccc1",3,3],["O=c1ccocc1-c1cccc(-c2coccc2=O)c1C#Cc1ccccc1","[ch:1]1[c:2][c:3][ch:4][c:5][c:6]1>>[o:1]1[c:2][c:3][C:4](=O)[c:5][c:6]1","C(#Cc1c(-c2ccccc2)cccc1-c1ccccc1)c1ccccc1",3,3],["C(#Cc1ccc(C#Cc2ccccc2)c2ccccc12)c1ccccc1","[cH&r6:1][cH&r6:2]>>[c:1]2cccc[c:2]2","C(#Cc1ccc(C#Cc2ccccc2)cc1)c1ccccc1",3,3],["C(#Cc1ccc(C#CC2=CCC=C2)cc1)C1=CCC=C1","[c:0]1[ch:1][ch][c:3][c!r5:4][c!r5:5]1>>[c:0]1[CH2:1][c:3][c:4][c:5]1","C(#Cc1ccc(C#Cc2ccccc2)cc1)c1ccccc1",3,3],["C(#Cc1ccc(C#CC2=CC=CC2)cc1)C1=CC=CC1","[c:0]1[ch:1][ch][c:3][c!r5:4][c!r5:5]1>>[c:0]1[CH2:1][c:3][c:4][c:5]1","C(#Cc1ccc(C#Cc2ccccc2)cc1)c1ccccc1",3,3],["C(#Cc1ccccc1)C1=CC=C(C#Cc2ccccc2)C1","[c:0]1[ch:1][ch][c:3][c!r5:4][c!r5:5]1>>[c:0]1[CH2:1][c:3][c:4][c:5]1","C(#Cc1ccc(C#Cc2ccccc2)cc1)c1ccccc1",3,3],["C(#Cc1ccccc1)c1ccccc1","[c&r6,C&r5:1](-C#C-c1ccccc1)>>[ch&r6,CH1&r5:1]","C(#Cc1ccc(C#Cc2ccccc2)cc1)c1ccccc1",3,3],["c1ccccc1","[c&r6,C&r5:1](-C#C-c1ccccc1)>>[ch&r6,CH1&r5:1]","C(#Cc1ccc(C#Cc2ccccc2)cc1)c1ccccc1",3,3],["C(#Cc1ccc(C#Cc2ccccc2)nn1)c1ccccc1","[ch&r6:0]>>[nr6:0]","C(#Cc1ccc(C#Cc2ccccc2)cc1)c1ccccc1",3,3],["C(#Cc1cnc(C#Cc2ccccc2)cn1)c1ccccc1","[ch&r6:0]>>[nr6:0]","C(#Cc1ccc(C#Cc2ccccc2)cc1)c1ccccc1",3,3],["C(#Cc1ccccn1)c1ccc(C#Cc2ccccn2)cc1","[ch&r6:0]>>[nr6:0]","C(#Cc1ccc(C#Cc2ccccc2)cc1)c1ccccc1",3,3],["C(#Cc1ccc(C#Cc2ccncc2)cc1)c1ccncc1","[ch&r6:0]>>[nr6:0]","C(#Cc1ccc(C#Cc2ccccc2)cc1)c1ccccc1",3,3],["C(#Cc1cccnc1)c1ccc(C#Cc2cccnc2)cc1","[ch&r6:0]>>[nr6:0]","C(#Cc1ccc(C#Cc2ccccc2)cc1)c1ccccc1",3,3],["O=c1ccc(C#Cc2ccc(C#Cc3ccc(=O)oc3)cc2)co1","[c:1]1[c:2][ch:3][ch:4][c:5][c:6]1>>[c:1]1[c:2][o:3][c:4](=O)[c:5][c:6]1","C(#Cc1ccc(C#Cc2ccccc2)cc1)c1ccccc1",3,3],["O=c1occcc1C#Cc1ccc(C#Cc2cccoc2=O)cc1","[c:1]1[c:2][ch:3][ch:4][c:5][c:6]1>>[c:1]1[c:2][o:3][c:4](=O)[c:5][c:6]1","C(#Cc1ccc(C#Cc2ccccc2)cc1)c1ccccc1",3,3],["O=c1cc(C#Cc2ccc(C#Cc3ccoc(=O)c3)cc2)cco1","[c:1]1[c:2][ch:3][ch:4][c:5][c:6]1>>[c:1]1[c:2][o:3][c:4](=O)[c:5][c:6]1","C(#Cc1ccc(C#Cc2ccccc2)cc1)c1ccccc1",3,3],["O=c1cccc(C#Cc2ccc(C#Cc3cccc(=O)o3)cc2)o1","[c:1]1[c:2][ch:3][ch:4][c:5][c:6]1>>[c:1]1[c:2][o:3][c:4](=O)[c:5][c:6]1","C(#Cc1ccc(C#Cc2ccccc2)cc1)c1ccccc1",3,3],["O=c1ccocc1C#Cc1ccc(C#Cc2coccc2=O)cc1","[ch:1]1[c:2][c:3][ch:4][c:5][c:6]1>>[o:1]1[c:2][c:3][C:4](=O)[c:5][c:6]1","C(#Cc1ccc(C#Cc2ccccc2)cc1)c1ccccc1",3,3],["O=c1ccoc(C#Cc2ccc(C#Cc3cc(=O)cco3)cc2)c1","[ch:1]1[c:2][c:3][ch:4][c:5][c:6]1>>[o:1]1[c:2][c:3][C:4](=O)[c:5][c:6]1","C(#Cc1ccc(C#Cc2ccccc2)cc1)c1ccccc1",3,3],["C(=Cc1cncc(C=Cc2ccccc2)c1-c1ccccc1)c1ccccc1","[cH&r6,CH&r5:1]>>[#6:1](-[c]1[ch]ccc[ch]1)","C(=Cc1cncc(C=Cc2ccccc2)c1)c1ccccc1",3,3],["C1=CCC(C=Cc2cncc(C=CC3=CC=CC3)c2)=C1","[c:0]1[ch:1][ch][c:3][c!r5:4][c!r5:5]1>>[c:0]1[CH2:1][c:3][c:4][c:5]1","C(=Cc1cncc(C=Cc2ccccc2)c1)c1ccccc1",3,3],["C1=CC(C=Cc2cncc(C=CC3=CCC=C3)c2)=CC1","[c:0]1[ch:1][ch][c:3][c!r5:4][c!r5:5]1>>[c:0]1[CH2:1][c:3][c:4][c:5]1","C(=Cc1cncc(C=Cc2ccccc2)c1)c1ccccc1",3,3],["c1ccncc1","[c&r6,C&r5:1](-[C!R]=[C!R]-c1ccccc1)>>[ch&r6,CH1&r5:1]","C(=Cc1cncc(C=Cc2ccccc2)c1)c1ccccc1",3,3],["C(=Cc1cncc(C=Cc2ccncc2)c1)c1ccncc1","[ch&r6:0]>>[nr6:0]","C(=Cc1cncc(C=Cc2ccccc2)c1)c1ccccc1",3,3],["C(=Cc1cc(C=Cc2ccccc2)nnn1)c1ccccc1","[ch&r6:0]>>[nr6:0]","C(=Cc1cncc(C=Cc2ccccc2)c1)c1ccccc1",3,3],["C(=Cc1ccccn1)c1cncc(C=Cc2ccccn2)c1","[ch&r6:0]>>[nr6:0]","C(=Cc1cncc(C=Cc2ccccc2)c1)c1ccccc1",3,3],["C(=Cc1cncc(C=Cc2cccnc2)c1)c1cccnc1","[ch&r6:0]>>[nr6:0]","C(=Cc1cncc(C=Cc2ccccc2)c1)c1ccccc1",3,3],["C(=Cc1cncc(C=Cc2ccccc2)n1)c1ccccc1","[ch&r6:0]>>[nr6:0]","C(=Cc1cncc(C=Cc2ccccc2)c1)c1ccccc1",3,3],["C(=Cc1cccc(C=Cc2ccccc2)c1)c1ccccc1","[nr6:0]>>[ch&r6:0]","C(=Cc1cncc(C=Cc2ccccc2)c1)c1ccccc1",3,3],["C(#Cc1cccc(C#Cc2ccccc2)c1)c1ccccc1","[c&r6,C&r5:1](-[c]1[ch]ccc[ch]1)>>[*:1]","C(#Cc1cccc(C#Cc2ccccc2)c1-c1ccccc1)c1ccccc1",3,3],["C(#Cc1cccc(C#Cc2ccccc2)c1C1=CCC=C1)c1ccccc1","[c:0]1[ch:1][ch][c:3][c!r5:4][c!r5:5]1>>[c:0]1[CH2:1][c:3][c:4][c:5]1","C(#Cc1cccc(C#Cc2ccccc2)c1-c1ccccc1)c1ccccc1",3,3],["C(#Cc1cccc(C#Cc2ccccc2)c1C1=CC=CC1)c1ccccc1","[c:0]1[ch:1][ch][c:3][c!r5:4][c!r5:5]1>>[c:0]1[CH2:1][c:3][c:4][c:5]1","C(#Cc1cccc(C#Cc2ccccc2)c1-c1ccccc1)c1ccccc1",3,3],["C(#Cc1cccc(C#CC2=CC=CC2)c1-c1ccccc1)C1=CC=CC1","[c:0]1[ch:1][ch][c:3][c!r5:4][c!r5:5]1>>[c:0]1[CH2:1][c:3][c:4][c:5]1","C(#Cc1cccc(C#Cc2ccccc2)c1-c1ccccc1)c1ccccc1",3,3],["C(#Cc1cccc(C#CC2=CCC=C2)c1-c1ccccc1)C1=CCC=C1","[c:0]1[ch:1][ch][c:3][c!r5:4][c!r5:5]1>>[c:0]1[CH2:1][c:3][c:4][c:5]1","C(#Cc1cccc(C#Cc2ccccc2)c1-c1ccccc1)c1ccccc1",3,3],["c1ccccc1","[c&r6,C&r5:1](-C#C-c1ccccc1)>>[ch&r6,CH1&r5:1]","C(#Cc1cccc(C#Cc2ccccc2)c1-c1ccccc1)c1ccccc1",3,3],["c1ccc(-c2ccccc2)cc1","[c&r6,C&r5:1](-C#C-c1ccccc1)>>[ch&r6,CH1&r5:1]","C(#Cc1cccc(C#Cc2ccccc2)c1-c1ccccc1)c1ccccc1",3,3],["C(#Cc1cncc(C#Cc2ccccc2)c1-c1ccccc1)c1ccccc1","[ch&r6:0]>>[nr6:0]","C(#Cc1cccc(C#Cc2ccccc2)c1-c1ccccc1)c1ccccc1",3,3],["C(#Cc1ncnc(C#Cc2ccccc2)c1-c1ccccc1)c1ccccc1","[ch&r6:0]>>[nr6:0]","C(#Cc1cccc(C#Cc2ccccc2)c1-c1ccccc1)c1ccccc1",3,3],["C(#Cc1cccc(C#Cc2cccnc2)c1-c1ccccc1)c1cccnc1","[ch&r6:0]>>[nr6:0]","C(#Cc1cccc(C#Cc2ccccc2)c1-c1ccccc1)c1ccccc1",3,3],["C(#Cc1cccc(C#Cc2ccncc2)c1-c1ccccc1)c1ccncc1","[ch&r6:0]>>[nr6:0]","C(#Cc1cccc(C#Cc2ccccc2)c1-c1ccccc1)c1ccccc1",3,3],["C(#Cc1cccc(C#Cc2ccccc2)c1-c1cccnc1)c1ccccc1","[ch&r6:0]>>[nr6:0]","C(#Cc1cccc(C#Cc2ccccc2)c1-c1ccccc1)c1ccccc1",3,3],["C(#Cc1cccc(C#Cc2ccccc2)c1-c1ccncc1)c1ccccc1","[ch&r6:0]>>[nr6:0]","C(#Cc1cccc(C#Cc2ccccc2)c1-c1ccccc1)c1ccccc1",3,3],["C(#Cc1cccc(C#Cc2ccccc2)c1-c1ccccn1)c1ccccc1","[ch&r6:0]>>[nr6:0]","C(#Cc1cccc(C#Cc2ccccc2)c1-c1ccccc1)c1ccccc1",3,3],["C(#Cc1cccc(C#Cc2ccccn2)c1-c1ccccc1)c1ccccn1","[ch&r6:0]>>[nr6:0]","C(#Cc1cccc(C#Cc2ccccc2)c1-c1ccccc1)c1ccccc1",3,3],["O=c1occcc1-c1c(C#Cc2ccccc2)cccc1C#Cc1ccccc1","[c:1]1[c:2][ch:3][ch:4][c:5][c:6]1>>[c:1]1[c:2][o:3][c:4](=O)[c:5][c:6]1","C(#Cc1cccc(C#Cc2ccccc2)c1-c1ccccc1)c1ccccc1",3,3],["O=c1cc(-c2c(C#Cc3ccccc3)cccc2C#Cc2ccccc2)cco1","[c:1]1[c:2][ch:3][ch:4][c:5][c:6]1>>[c:1]1[c:2][o:3][c:4](=O)[c:5][c:6]1","C(#Cc1cccc(C#Cc2ccccc2)c1-c1ccccc1)c1ccccc1",3,3],["O=c1cccc(C#Cc2cccc(C#Cc3cccc(=O)o3)c2-c2ccccc2)o1","[c:1]1[c:2][ch:3][ch:4][c:5][c:6]1>>[c:1]1[c:2][o:3][c:4](=O)[c:5][c:6]1","C(#Cc1cccc(C#Cc2ccccc2)c1-c1ccccc1)c1ccccc1",3,3],["O=c1cc(C#Cc2cccc(C#Cc3ccoc(=O)c3)c2-c2ccccc2)cco1","[c:1]1[c:2][ch:3][ch:4][c:5][c:6]1>>[c:1]1[c:2][o:3][c:4](=O)[c:5][c:6]1","C(#Cc1cccc(C#Cc2ccccc2)c1-c1ccccc1)c1ccccc1",3,3],["O=c1occcc1C#Cc1cccc(C#Cc2cccoc2=O)c1-c1ccccc1","[c:1]1[c:2][ch:3][ch:4][c:5][c:6]1>>[c:1]1[c:2][o:3][c:4](=O)[c:5][c:6]1","C(#Cc1cccc(C#Cc2ccccc2)c1-c1ccccc1)c1ccccc1",3,3],["O=c1ccc(-c2c(C#Cc3ccccc3)cccc2C#Cc2ccccc2)co1","[c:1]1[c:2][ch:3][ch:4][c:5][c:6]1>>[c:1]1[c:2][o:3][c:4](=O)[c:5][c:6]1","C(#Cc1cccc(C#Cc2ccccc2)c1-c1ccccc1)c1ccccc1",3,3],["O=c1cccc(-c2c(C#Cc3ccccc3)cccc2C#Cc2ccccc2)o1","[c:1]1[c:2][ch:3][ch:4][c:5][c:6]1>>[c:1]1[c:2][o:3][c:4](=O)[c:5][c:6]1","C(#Cc1cccc(C#Cc2ccccc2)c1-c1ccccc1)c1ccccc1",3,3],["O=c1ccc(C#Cc2cccc(C#Cc3ccc(=O)oc3)c2-c2ccccc2)co1","[c:1]1[c:2][ch:3][ch:4][c:5][c:6]1>>[c:1]1[c:2][o:3][c:4](=O)[c:5][c:6]1","C(#Cc1cccc(C#Cc2ccccc2)c1-c1ccccc1)c1ccccc1",3,3],["O=c1ccocc1C#Cc1cccc(C#Cc2coccc2=O)c1-c1ccccc1","[ch:1]1[c:2][c:3][ch:4][c:5][c:6]1>>[o:1]1[c:2][c:3][C:4](=O)[c:5][c:6]1","C(#Cc1cccc(C#Cc2ccccc2)c1-c1ccccc1)c1ccccc1",3,3],["O=c1ccocc1-c1c(C#Cc2ccccc2)cccc1C#Cc1ccccc1","[ch:1]1[c:2][c:3][ch:4][c:5][c:6]1>>[o:1]1[c:2][c:3][C:4](=O)[c:5][c:6]1","C(#Cc1cccc(C#Cc2ccccc2)c1-c1ccccc1)c1ccccc1",3,3],["O=c1ccoc(C#Cc2cccc(C#Cc3cc(=O)cco3)c2-c2ccccc2)c1","[ch:1]1[c:2][c:3][ch:4][c:5][c:6]1>>[o:1]1[c:2][c:3][C:4](=O)[c:5][c:6]1","C(#Cc1cccc(C#Cc2ccccc2)c1-c1ccccc1)c1ccccc1",3,3],["O=c1ccoc(-c2c(C#Cc3ccccc3)cccc2C#Cc2ccccc2)c1","[ch:1]1[c:2][c:3][ch:4][c:5][c:6]1>>[o:1]1[c:2][c:3][C:4](=O)[c:5][c:6]1","C(#Cc1cccc(C#Cc2ccccc2)c1-c1ccccc1)c1ccccc1",3,3],["c1ccc2ccccc2c1","[c&r6,C&r5:1](-[c]1[ch]ccc[ch]1)>>[*:1]","c1ccc2cc(-c3ccc4ccccc4c3)ccc2c1",3,3],["c1ccc(-c2ccccc2)cc1","[r6:0][c:1]2[ch][ch][ch][ch][c:2]2[r6:3]>>[*:0][c:1][c:2][*:3]","c1ccc2cc(-c3ccc4ccccc4c3)ccc2c1",3,3],["C1=C(C2=Cc3ccccc3C2)Cc2ccccc21","[c:0]1[ch:1][ch][c:3][c!r5:4][c!r5:5]1>>[c:0]1[CH2:1][c:3][c:4][c:5]1","c1ccc2cc(-c3ccc4ccccc4c3)ccc2c1",3,3],["C1=Cc2cc(-c3ccc4c(c3)C=CC4)ccc2C1","[c:0]1[ch:1][ch][c:3][c!r5:4][c!r5:5]1>>[c:0]1[CH2:1][c:3][c:4][c:5]1","c1ccc2cc(-c3ccc4ccccc4c3)ccc2c1",3,3],["C1=c2ccc(-c3ccc4c(c3)=CCC=4)cc2=CC1","[c:0]1[ch:1][ch][c:3][c!r5:4][c!r5:5]1>>[c:0]1[CH2:1][c:3][c:4][c:5]1","c1ccc2cc(-c3ccc4ccccc4c3)ccc2c1",3,3],["C1=Cc2ccc(-c3ccc4c(c3)CC=C4)cc2C1","[c:0]1[ch:1][ch][c:3][c!r5:4][c!r5:5]1>>[c:0]1[CH2:1][c:3][c:4][c:5]1","c1ccc2cc(-c3ccc4ccccc4c3)ccc2c1",3,3],["c1cc2ccc(-c3ccc4ccncc4c3)cc2cn1","[ch&r6:0]>>[nr6:0]","c1ccc2cc(-c3ccc4ccccc4c3)ccc2c1",3,3],["c1ccc2nc(-c3ccc4ccccc4n3)ccc2c1","[ch&r6:0]>>[nr6:0]","c1ccc2cc(-c3ccc4ccccc4c3)ccc2c1",3,3],["c1ccc2cc(-c3cc4ccccc4cn3)ncc2c1","[ch&r6:0]>>[nr6:0]","c1ccc2cc(-c3ccc4ccccc4c3)ccc2c1",3,3],["c1cnc2cc(-c3ccc4cccnc4c3)ccc2c1","[ch&r6:0]>>[nr6:0]","c1ccc2cc(-c3ccc4ccccc4c3)ccc2c1",3,3],["c1cnc2ccc(-c3ccc4ncccc4c3)cc2c1","[ch&r6:0]>>[nr6:0]","c1ccc2cc(-c3ccc4ccccc4c3)ccc2c1",3,3],["c1ccc2ncc(-c3cnc4ccccc4c3)cc2c1","[ch&r6:0]>>[nr6:0]","c1ccc2cc(-c3ccc4ccccc4c3)ccc2c1",3,3],["c1cc2cc(-c3ccc4cnccc4c3)ccc2cn1","[ch&r6:0]>>[nr6:0]","c1ccc2cc(-c3ccc4ccccc4c3)ccc2c1",3,3],["O=c1oc(-c2cc3ccccc3c(=O)o2)cc2ccccc12","[c:1]1[c:2][ch:3][ch:4][c:5][c:6]1>>[c:1]1[c:2][o:3][c:4](=O)[c:5][c:6]1","c1ccc2cc(-c3ccc4ccccc4c3)ccc2c1",3,3],["O=c1oc2ccccc2cc1-c1cc2ccccc2oc1=O","[c:1]1[c:2][ch:3][ch:4][c:5][c:6]1>>[c:1]1[c:2][o:3][c:4](=O)[c:5][c:6]1","c1ccc2cc(-c3ccc4ccccc4c3)ccc2c1",3,3],["O=c1ccc2cc(-c3ccc4oc(=O)ccc4c3)ccc2o1","[c:1]1[c:2][ch:3][ch:4][c:5][c:6]1>>[c:1]1[c:2][o:3][c:4](=O)[c:5][c:6]1","c1ccc2cc(-c3ccc4ccccc4c3)ccc2c1",3,3],["O=c1cc2cc(-c3ccc4coc(=O)cc4c3)ccc2co1","[c:1]1[c:2][ch:3][ch:4][c:5][c:6]1>>[c:1]1[c:2][o:3][c:4](=O)[c:5][c:6]1","c1ccc2cc(-c3ccc4ccccc4c3)ccc2c1",3,3],["O=c1occc2cc(-c3ccc4c(=O)occc4c3)ccc12","[c:1]1[c:2][ch:3][ch:4][c:5][c:6]1>>[c:1]1[c:2][o:3][c:4](=O)[c:5][c:6]1","c1ccc2cc(-c3ccc4ccccc4c3)ccc2c1",3,3],["O=c1cc2ccc(-c3ccc4cc(=O)occ4c3)cc2co1","[c:1]1[c:2][ch:3][ch:4][c:5][c:6]1>>[c:1]1[c:2][o:3][c:4](=O)[c:5][c:6]1","c1ccc2cc(-c3ccc4ccccc4c3)ccc2c1",3,3],["O=c1occc2ccc(-c3ccc4ccoc(=O)c4c3)cc12","[c:1]1[c:2][ch:3][ch:4][c:5][c:6]1>>[c:1]1[c:2][o:3][c:4](=O)[c:5][c:6]1","c1ccc2cc(-c3ccc4ccccc4c3)ccc2c1",3,3],["O=c1ccc2ccc(-c3ccc4ccc(=O)oc4c3)cc2o1","[c:1]1[c:2][ch:3][ch:4][c:5][c:6]1>>[c:1]1[c:2][o:3][c:4](=O)[c:5][c:6]1","c1ccc2cc(-c3ccc4ccccc4c3)ccc2c1",3,3],["O=c1c(-c2coc3ccccc3c2=O)coc2ccccc12","[ch:1]1[c:2][c:3][ch:4][c:5][c:6]1>>[o:1]1[c:2][c:3][C:4](=O)[c:5][c:6]1","c1ccc2cc(-c3ccc4ccccc4c3)ccc2c1",3,3],["O=c1cc(-c2cc(=O)c3ccccc3o2)oc2ccccc12","[ch:1]1[c:2][c:3][ch:4][c:5][c:6]1>>[o:1]1[c:2][c:3][C:4](=O)[c:5][c:6]1","c1ccc2cc(-c3ccc4ccccc4c3)ccc2c1",3,3],["O=c1ccoc2ccc(-c3ccc4occc(=O)c4c3)cc12","[ch:1]1[c:2][c:3][ch:4][c:5][c:6]1>>[o:1]1[c:2][c:3][C:4](=O)[c:5][c:6]1","c1ccc2cc(-c3ccc4ccccc4c3)ccc2c1",3,3],["O=c1ccoc2cc(-c3ccc4c(=O)ccoc4c3)ccc12","[ch:1]1[c:2][c:3][ch:4][c:5][c:6]1>>[o:1]1[c:2][c:3][C:4](=O)[c:5][c:6]1","c1ccc2cc(-c3ccc4ccccc4c3)ccc2c1",3,3],["C1=C(NC2=CC(c3ccccc3)=CC2)CC=C1c1ccccc1","[cH&r6,CH&r5:1]>>[#6:1](-[c]1[ch]ccc[ch]1)","C1=CCC(NC2=CC=CC2)=C1",3,3],["C1=CC(c2ccccc2)=C(NC2=C(c3ccccc3)C=CC2)C1","[cH&r6,CH&r5:1]>>[#6:1](-[c]1[ch]ccc[ch]1)","C1=CCC(NC2=CC=CC2)=C1",3,3],["C1=C(NC2=CC=C(c3ccccc3)C2)CC(c2ccccc2)=C1","[cH&r6,CH&r5:1]>>[#6:1](-[c]1[ch]ccc[ch]1)","C1=CCC(NC2=CC=CC2)=C1",3,3],["c1ccc(Nc2ccccc2)cc1","[CH2:0]1[c,C:1]-,=,:[c,C:2]-,=,:[c,C:3]-,=,:[c,C:4]1>>[ch:0]1c[c:1][c:2][c:3][c:4]1","C1=CCC(NC2=CC=CC2)=C1",3,3],["C1=CC(=C2C=CC=C2NC2=CC=CC2=C2C=CC=C2)C=C1","[r5:1][CH2r5:2][r5:3]>>[r5:1][C:2](=C1cccc1)[r5:3]","C1=CCC(NC2=CC=CC2)=C1",3,3],["c1coc(Nc2ccco2)c1","[#6H2r5:1]>>[O:1]","C1=CCC(NC2=CC=CC2)=C1",3,3],["c1csc(Nc2cccs2)c1","[#6H2r5:1]>>[S:1]","C1=CCC(NC2=CC=CC2)=C1",3,3],["c1c[nH]c(Nc2ccc[nH]2)c1","[#6H2r5:1]>>[NH:1]","C1=CCC(NC2=CC=CC2)=C1",3,3],["C1=NC=C(NC2=CN=CC2)C1","[chr5,CH1r5:1]>>[n:1]","C1=CCC(NC2=CC=CC2)=C1",3,3],["C1=CN=C(NC2=NC=CC2)C1","[chr5,CH1r5:1]>>[n:1]","C1=CCC(NC2=CC=CC2)=C1",3,3],["C1=NCC(NC2=CC=NC2)=C1","[chr5,CH1r5:1]>>[n:1]","C1=CCC(NC2=CC=CC2)=C1",3,3],["C1=CCC(N(C2=CC=CC2)c2ccccc2)=C1","[r:1][NH!R:2][r:3]>>[r:1][N:2](-c1ccccc1)[r:3]","C1=CCC(NC2=CC=CC2)=C1",3,3],["C1=CC(N(c2ccccc2)c2ccccc2)=CC1","[c:0]1[ch:1][ch][c:3][c!r5:4][c!r5:5]1>>[c:0]1[CH2:1][c:3][c:4][c:5]1","c1ccc(N(c2ccccc2)c2ccccc2)cc1",3,3],["C1=CCC(N(c2ccccc2)c2ccccc2)=C1","[c:0]1[ch:1][ch][c:3][c!r5:4][c!r5:5]1>>[c:0]1[CH2:1][c:3][c:4][c:5]1","c1ccc(N(c2ccccc2)c2ccccc2)cc
[truncated: 1,585,035 more chars]
