# Supplementary material for: Active discovery of organic semiconductors
Source: Nat Commun. 2021 Apr 23;12:2422. doi: 10.1038/s41467-021-22611-4 (PMC8065160; doi:10.1038/s41467-021-22611-4)
Supplement: Supplementary file 6 — Source Data [file 41467_2021_22611_MOESM6_ESM.zip › data/runs_1G/active_learner_results_script_twofold_0_kappa_2.5_nbatch_100_runs_50_production_False_rwssearch_0_suffix_/log_candidates/df_candidates_50.json]

{"columns":["molecule_smiles","operation","molecule_last_gen","generation","added_in_round"],"index":[0,1,2,3,4,5,6,7,8,9,10,11,12,13,14,15,16,17,18,19,20,21,22,23,24,25,26,27,28,29,30,31,32,33,34,35,36,37,38,39,40,41,42,43,44,45,46,47,48,49,50,51,52,53,54,55,56,57,58,59,60,61,62,63,64,65,66,67,68,69,70,71,72,73,74,75,76,77,78,79,80,81,82,83,84,85,86,87,88,89,90,91,92,93,94,95,96,97,98,99,100,101,102,103,104,105,106,107,108,109,110,111,112,113,114,115,116,117,118,119,120,121,122,123,124,125,126,127,128,129,130,131,132,133,134,135,136,137,138,139,140,141,142,143,144,145,146,147,148,149,150,151,152,153,154,155,156,157,158,159,160,161,162,163,164,165,166,167,168,169,170,171,172,173,174,175,176,177,178,179,180,181,182,183,184,185,186,187,188,189,190,191,192,193,194,195,196,197,198,199,200,201,202,203,204,205,206,207,208,209,210,211,212,213,214,215,216,217,218,219,220,221,222,223,224,225,226,227,228,229,230,231,232,233,234,235,236,237,238,239,240,241,242,243,244,245,246,247,248,249,250,251,252,253,254,255,256,257,258,259,260,261,262,263,264,265,266,267,268,269,270,271,272,273,274,275,276,277,278,279,280,281,282,283,284,285,286,287,288,289,290,291,292,293,294,295,296,297,298,299,300,301,302,303,304,305,306,307,308,309,310,311,312,313,314,315,316,317,318,319,320,321,322,323,324,325,326,327,328,329,330,331,332,333,334,335,336,337,338,339,340,341,342,343,344,345,346,347,348,349,350,351,352,353,354,355,356,357,358,359,360,361,362,363,364,365,366,367,368,369,370,371,372,373,374,375,376,377,378,379,380,381,382,383,384,385,386,387,388,389,390,391,392,393,394,395,396,397,398,399,400,401,402,403,404,405,406,407,408,409,410,411,412,413,414,415,416,417,418,419,420,421,422,423,424,425,426,427,428,429,430,431,432,433,434,435,436,437,438,439,440,441,442,443,444,445,446,447,448,449,450,451,452,453,454,455,456,457,458,459,460,461,462,463,464,465,466,467,468,469,470,471,472,473,474,475,476,477,478,479,480,481,482,483,484,485,486,487,488,489,490,491,492,493,494,495,496,497,498,499,500,501,502,503,504,505,506,507,508,509,510,511,512,513,514,515,516,517,518,519,520,521,522,523,524,525,526,527,528,529,530,531,532,533,534,535,536,537,538,539,540,541,542,543,544,545,546,547,548,549,550,551,552,553,554,555,556,557,558,559,560,561,562,563,564,565,566,567,568,569,570,571,572,573,574,575,576,577,578,579,580,581,582,583,584,585,586,587,588,589,590,591,592,593,594,595,596,597,598,599,600,601,602,603,604,605,606,607,608,609,610,611,612,613,614,615,616,617,618,619,620,621,622,623,624,625,626,627,628,629,630,631,632,633,634,635,636,637,638,639,640,641,642,643,644,645,646,647,648,649,650,651,652,653,654,655,656,657,658,659,660,661,662,663,664,665,666,667,668,669,670,671,672,673,674,675,676,677,678,679,680,681,682,683,684,685,686,687,688,689,690,691,692,693,694,695,696,697,698,699,700,701,702,703,704,705,706,707,708,709,710,711,712,713,714,715,716,717,718,719,720,721,722,723,724,725,726,727,728,729,730,731,732,733,734,735,736,737,738,739,740,741,742,743,744,745,746,747,748,749,750,751,752,753,754,755,756,757,758,759,760,761,762,763,764,765,766,767,768,769,770,771,772,773,774,775,776,777,778,779,780,781,782,783,784,785,786,787,788,789,790,791,792,793,794,795,796,797,798,799,800,801,802,803,804,805,806,807,808,809,810,811,812,813,814,815,816,817,818,819,820,821,822,823,824,825,826,827,828,829,830,831,832,833,834,835,836,837,838,839,840,841,842,843,844,845,846,847,848,849,850,851,852,853,854,855,856,857,858,859,860,861,862,863,864,865,866,867,868,869,870,871,872,873,874,875,876,877,878,879,880,881,882,883,884,885,886,887,888,889,890,891,892,893,894,895,896,897,898,899,900,901,902,903,904,905,906,907,908,909,910,911,912,913,914,915,916,917,918,919,920,921,922,923,924,925,926,927,928,929,930,931,932,933,934,935,936,937,938,939,940,941,942,943,944,945,946,947,948,949,950,951,952,953,954,955,956,957,958,959,960,961,962,963,964,965,966,967,968,969,970,971,972,973,974,975,976,977,978,979,980,981,982,983,984,985,986,987,988,989,990,991,992,993,994,995,996,997,998,999,1000,1001,1002,1003,1004,1005,1006,1007,1008,1009,1010,1011,1012,1013,1014,1015,1016,1017,1018,1019,1020,1021,1022,1023,1024,1025,1026,1027,1028,1029,1030,1031,1032,1033,1034,1035,1036,1037,1038,1039,1040,1041,1042,1043,1044,1045,1046,1047,1048,1049,1050,1051,1052,1053,1054,1055,1056,1057,1058,1059,1060,1061,1062,1063,1064,1065,1066,1067,1068,1069,1070,1071,1072,1073,1074,1075,1076,1077,1078,1079,1080,1081,1082,1083,1084,1085,1086,1087,1088,1089,1090,1091,1092,1093,1094,1095,1096,1097,1098,1099,1100,1101,1102,1103,1104,1105,1106,1107,1108,1109,1110,1111,1112,1113,1114,1115,1116,1117,1118,1119,1120,1121,1122,1123,1124,1125,1126,1127,1128,1129,1130,1131,1132,1133,1134,1135,1136,1137,1138,1139,1140,1141,1142,1143,1144,1145,1146,1147,1148,1149,1150,1151,1152,1153,1154,1155,1156,1157,1158,1159,1160,1161,1162,1163,1164,1165,1166,1167,1168,1169,1170,1171,1172,1173,1174,1175,1176,1177,1178,1179,1180,1181,1182,1183,1184,1185,1186,1187,1188,1189,1190,1191,1192,1193,1194,1195,1196,1197,1198,1199,1200,1201,1202,1203,1204,1205,1206,1207,1208,1209,1210,1211,1212,1213,1214,1215,1216,1217,1218,1219,1220,1221,1222,1223,1224,1225,1226,1227,1228,1229,1230,1231,1232,1233,1234,1235,1236,1237,1238,1239,1240,1241,1242,1243,1244,1245,1246,1247,1248,1249,1250,1251,1252,1253,1254,1255,1256,1257,1258,1259,1260,1261,1262,1263,1264,1265,1266,1267,1268,1269,1270,1271,1272,1273,1274,1275,1276,1277,1278,1279,1280,1281,1282,1283,1284,1285,1286,1287,1288,1289,1290,1291,1292,1293,1294,1295,1296,1297,1298,1299,1300,1301,1302,1303,1304,1305,1306,1307,1308,1309,1310,1311,1312,1313,1314,1315,1316,1317,1318,1319,1320,1321,1322,1323,1324,1325,1326,1327,1328,1329,1330,1331,1332,1333,1334,1335,1336,1337,1338,1339,1340,1341,1342,1343,1344,1345,1346,1347,1348,1349,1350,1351,1352,1353,1354,1355,1356,1357,1358,1359,1360,1361,1362,1363,1364,1365,1366,1367,1368,1369,1370,1371,1372,1373,1374,1375,1376,1377,1378,1379,1380,1381,1382,1383,1384,1385,1386,1387,1388,1389,1390,1391,1392,1393,1394,1395,1396,1397,1398,1399,1400,1401,1402,1403,1404,1405,1406,1407,1408,1409,1410,1411,1412,1413,1414,1415,1416,1417,1418,1419,1420,1421,1422,1423,1424,1425,1426,1427,1428,1429,1430,1431,1432,1433,1434,1435,1436,1437,1438,1439,1440,1441,1442,1443,1444,1445,1446,1447,1448,1449,1450,1451,1452,1453,1454,1455,1456,1457,1458,1459,1460,1461,1462,1463,1464,1465,1466,1467,1468,1469,1470,1471,1472,1473,1474,1475,1476,1477,1478,1479,1480,1481,1482,1483,1484,1485,1486,1487,1488,1489,1490,1491,1492,1493,1494,1495,1496,1497,1498,1499,1500,1501,1502,1503,1504,1505,1506,1507,1508,1509,1510,1511,1512,1513,1514,1515,1516,1517,1518,1519,1520,1521,1522,1523,1524,1525,1526,1527,1528,1529,1530,1531,1532,1533,1534,1535,1536,1537,1538,1539,1540,1541,1542,1543,1544,1545,1546,1547,1548,1549,1550,1551,1552,1553,1554,1555,1556,1557,1558,1559,1560,1561,1562,1563,1564,1565,1566,1567,1568,1569,1570,1571,1572,1573,1574,1575,1576,1577,1578,1579,1580,1581,1582,1583,1584,1585,1586,1587,1588,1589,1590,1591,1592,1593,1594,1595,1596,1597,1598,1599,1600,1601,1602,1603,1604,1605,1606,1607,1608,1609,1610,1611,1612,1613,1614,1615,1616,1617,1618,1619,1620,1621,1622,1623,1624,1625,1626,1627,1628,1629,1630,1631,1632,1633,1634,1635,1636,1637,1638,1639,1640,1641,1642,1643,1644,1645,1646,1647,1648,1649,1650,1651,1652,1653,1654,1655,1656,1657,1658,1659,1660,1661,1662,1663,1664,1665,1666,1667,1668,1669,1670,1671,1672,1673,1674,1675,1676,1677,1678,1679,1680,1681,1682,1683,1684,1685,1686,1687,1688,1689,1690,1691,1692,1693,1694,1695,1696,1697,1698,1699,1700,1701,1702,1703,1704,1705,1706,1707,1708,1709,1710,1711,1712,1713,1714,1715,1716,1717,1718,1719,1720,1721,1722,1723,1724,1725,1726,1727,1728,1729,1730,1731,1732,1733,1734,1735,1736,1737,1738,1739,1740,1741,1742,1743,1744,1745,1746,1747,1748,1749,1750,1751,1752,1753,1754,1755,1756,1757,1758,1759,1760,1761,1762,1763,1764,1765,1766,1767,1768,1769,1770,1771,1772,1773,1774,1775,1776,1777,1778,1779,1780,1781,1782,1783,1784,1785,1786,1787,1788,1789,1790,1791,1792,1793,1794,1795,1796,1797,1798,1799,1800,1801,1802,1803,1804,1805,1806,1807,1808,1809,1810,1811,1812,1813,1814,1815,1816,1817,1818,1819,1820,1821,1822,1823,1824,1825,1826,1827,1828,1829,1830,1831,1832,1833,1834,1835,1836,1837,1838,1839,1840,1841,1842,1843,1844,1845,1846,1847,1848,1849,1850,1851,1852,1853,1854,1855,1856,1857,1858,1859,1860,1861,1862,1863,1864,1865,1866,1867,1868,1869,1870,1871,1872,1873,1874,1875,1876,1877,1878,1879,1880,1881,1882,1883,1884,1885,1886,1887,1888,1889,1890,1891,1892,1893,1894,1895,1896,1897,1898,1899,1900,1901,1902,1903,1904,1905,1906,1907,1908,1909,1910,1911,1912,1913,1914,1915,1916,1917,1918,1919,1920,1921,1922,1923,1924,1925,1926,1927,1928,1929,1930,1931,1932,1933,1934,1935,1936,1937,1938,1939,1940,1941,1942,1943,1944,1945,1946,1947,1948,1949,1950,1951,1952,1953,1954,1955,1956,1957,1958,1959,1960,1961,1962,1963,1964,1965,1966,1967,1968,1969,1970,1971,1972,1973,1974,1975,1976,1977,1978,1979,1980,1981,1982,1983,1984,1985,1986,1987,1988,1989,1990,1991,1992,1993,1994,1995,1996,1997,1998,1999,2000,2001,2002,2003,2004,2005,2006,2007,2008,2009,2010,2011,2012,2013,2014,2015,2016,2017,2018,2019,2020,2021,2022,2023,2024,2025,2026,2027,2028,2029,2030,2031,2032,2033,2034,2035,2036,2037,2038,2039,2040,2041,2042,2043,2044,2045,2046,2047,2048,2049,2050,2051,2052,2053,2054,2055,2056,2057,2058,2059,2060,2061,2062,2063,2064,2065,2066,2067,2068,2069,2070,2071,2072,2073,2074,2075,2076,2077,2078,2079,2080,2081,2082,2083,2084,2085,2086,2087,2088,2089,2090,2091,2092,2093,2094,2095,2096,2097,2098,2099,2100,2101,2102,2103,2104,2105,2106,2107,2108,2109,2110,2111,2112,2113,2114,2115,2116,2117,2118,2119,2120,2121,2122,2123,2124,2125,2126,2127,2128,2129,2130,2131,2132,2133,2134,2135,2136,2137,2138,2139,2140,2141,2142,2143,2144,2145,2146,2147,2148,2149,2150,2151,2152,2153,2154,2155,2156,2157,2158,2159,2160,2161,2162,2163,2164,2165,2166,2167,2168,2169,2170,2171,2172,2173,2174,2175,2176,2177,2178,2179,2180,2181,2182,2183,2184,2185,2186,2187,2188,2189,2190,2191,2192,2193,2194,2195,2196,2197,2198,2199,2200,2201,2202,2203,2204,2205,2206,2207,2208,2209,2210,2211,2212,2213,2214,2215,2216,2217,2218,2219,2220,2221,2222,2223,2224,2225,2226,2227,2228,2229,2230,2231,2232,2233,2234,2235,2236,2237,2238,2239,2240,2241,2242,2243,2244,2245,2246,2247,2248,2249,2250,2251,2252,2253,2254,2255,2256,2257,2258,2259,2260,2261,2262,2263,2264,2265,2266,2267,2268,2269,2270,2271,2272,2273,2274,2275,2276,2277,2278,2279,2280,2281,2282,2283,2284,2285,2286,2287,2288,2289,2290,2291,2292,2293,2294,2295,2296,2297,2298,2299,2300,2301,2302,2303,2304,2305,2306,2307,2308,2309,2310,2311,2312,2313,2314,2315,2316,2317,2318,2319,2320,2321,2322,2323,2324,2325,2326,2327,2328,2329,2330,2331,2332,2333,2334,2335,2336,2337,2338,2339,2340,2341,2342,2343,2344,2345,2346,2347,2348,2349,2350,2351,2352,2353,2354,2355,2356,2357,2358,2359,2360,2361,2362,2363,2364,2365,2366,2367,2368,2369,2370,2371,2372,2373,2374,2375,2376,2377,2378,2379,2380,2381,2382,2383,2384,2385,2386,2387,2388,2389,2390,2391,2392,2393,2394,2395,2396,2397,2398,2399,2400,2401,2402,2403,2404,2405,2406,2407,2408,2409,2410,2411,2412,2413,2414,2415,2416,2417,2418,2419,2420,2421,2422,2423,2424,2425,2426,2427,2428,2429,2430,2431,2432,2433,2434,2435,2436,2437,2438,2439,2440,2441,2442,2443,2444,2445,2446,2447,2448,2449,2450,2451,2452,2453,2454,2455,2456,2457,2458,2459,2460,2461,2462,2463,2464,2465,2466,2467,2468,2469,2470,2471,2472,2473,2474,2475,2476,2477,2478,2479,2480,2481,2482,2483,2484,2485,2486,2487,2488,2489,2490,2491,2492,2493,2494,2495,2496,2497,2498,2499,2500,2501,2502,2503,2504,2505,2506,2507,2508,2509,2510,2511,2512,2513,2514,2515,2516,2517,2518,2519,2520,2521,2522,2523,2524,2525,2526,2527,2528,2529,2530,2531,2532,2533,2534,2535,2536,2537,2538,2539,2540,2541,2542,2543,2544,2545,2546,2547,2548,2549,2550,2551,2552,2553,2554,2555,2556,2557,2558,2559,2560,2561,2562,2563,2564,2565,2566,2567,2568,2569,2570,2571,2572,2573,2574,2575,2576,2577,2578,2579,2580,2581,2582,2583,2584,2585,2586,2587,2588,2589,2590,2591,2592,2593,2594,2595,2596,2597,2598,2599,2600,2601,2602,2603,2604,2605,2606,2607,2608,2609,2610,2611,2612,2613,2614,2615,2616,2617,2618,2619,2620,2621,2622,2623,2624,2625,2626,2627,2628,2629,2630,2631,2632,2633,2634,2635,2636,2637,2638,2639,2640,2641,2642,2643,2644,2645,2646,2647,2648,2649,2650,2651,2652,2653,2654,2655,2656,2657,2658,2659,2660,2661,2662,2663,2664,2665,2666,2667,2668,2669,2670,2671,2672,2673,2674,2675,2676,2677,2678,2679,2680,2681,2682,2683,2684,2685,2686,2687,2688,2689,2690,2691,2692,2693,2694,2695,2696,2697,2698,2699,2700,2701,2702,2703,2704,2705,2706,2707,2708,2709,2710,2711,2712,2713,2714,2715,2716,2717,2718,2719,2720,2721,2722,2723,2724,2725,2726,2727,2728,2729,2730,2731,2732,2733,2734,2735,2736,2737,2738,2739,2740,2741,2742,2743,2744,2745,2746,2747,2748,2749,2750,2751,2752,2753,2754,2755,2756,2757,2758,2759,2760,2761,2762,2763,2764,2765,2766,2767,2785,2786,2787,2788,2789,2790,2791,2792,2793,2794,2795,2796,2797,2798,2921,2922,2923,2924,2925,2926,2927,2928,2929,2930,2931,2932,2933,2934,2935,2954,2955,2956,2957,2958,2959,2960,2961,2962,2963,2964,2965,2966,2967,2968,2969,3062,3063,3064,3065,3168,3169,3170,3171,3172,3173,3174,3175,3176,3177,3178,3179,3180,3181,3182,3183,3184,3185,3186,3187,3188,3189,3190,3210,3211,3212,3213,3214,3215,3216,3217,3218,3219,3220,3425,3426,3427,3428,3429,3430,3431,3432,3433,3434,3435,3436,3437,3438,3439,3641,3642,3643,3644,3645,3646,3647,3648,3649,3650,4049,4050,4051,4180,4181,4182,4183,4184,4185,4186,4187,4188,4189,4190,4191,4192,4193,4194,4195,4196,4197,4198,4199,4200,4201,4202,4328,4329,4330,4331,4332,4333,4334,4335,4336,4556,4557,4558,4719,4720,4721,4722,4723,4724,4725,4726,4727,4889,4890,5166,5167,5168,5169,5170,5171,5172,5173,5174,5281,5282,5362,5363,5364,5365,5366,5367,5368,5369,5370,5611,5612,5660,5661,5841,5842,5843,5844,5845,5846,5847,5848,5849,5850,5851,5951,5952,6284,6285,6286,6287,6288,6289,6290,6291,6292,6293,6334,6335,6336,6337,6338,6339,6340,6341,6342,6343,6344,6345,6756,6757,6758,6759,6760,6761,6762,6763,6764,6765,6766,6767,6911,6912,6913,6914,6915,6916,6917,6918,6919,6920,6921,6922,6923,6975,6976,6977,6978,6979,6980,6981,6982,6983,6984,6985,6986,6987,6988,6989,6990,6991,6992,6993,6994,6995,6996,7188,7189,7190,7191,7192,7193,7194,7195,7196,7197,7198,7199,7200,7201,7202,7203,7204,7205,7206,7207,7208,7209,7210,7211,7212,7213,7214,7215,7302,7303,7304,7305,7306,7307,7308,7309,7310,7311,7312,7313,7330,7331,7332,7333,7334,7335,7336,7337,7338,7339,7340,7341,7342,7343,7344,7452,7453,7454,7455,7456,7457,7458,7459,7460,7461,7462,7479,7480,7481,7482,7483,7484,7485,7486,7487,7488,7489,7490,7600,7601,7602,7603,7604,7605,7606,7607,7608,7609,7610,7611,7630,7631,7632,7633,7634,7635,7636,7637,7638,7639,7640,7641,7642,7643,7644,7645,7646,7647,7648,7649,7650,7651,7692,7693,7694,7695,7696,7697,7698,7699,7700,7701,7702,7714,7715,7716,7917,7918,7919,7920,8241,8242,8243,8244,8245,8246,8247,8248,8249,8250,8251,8252,8253,8254,8255,8469,8470,8471,8472,8473,8474,8475,8476,8477,8478,8479,8480,9276,9277,9278,9279,9280,9281,9282,9283,9284,9285,9286,9287,9288,9289,9290,9321,9322,9323,9324,9325,9326,9327,9328,9329,9640,9641,9642,9643,9644,9645,9646,9647,9648,9649,9650,9651,9652,9653,9654,9693,9694,9695,9696,9697,9698,9699,9700,9701,9702,9703,9704,9705,9706,9751,9752,9753,9754,9755,9756,9757,9758,9759,9760,9761,9762,9763,9764,9765,9826,9827,9828,9829,9830,9831,9832,9833,9834,9835,9836,10418,10419,10420,10472,10473,10474,10475,10476,10477,10478,10479,10480,10481,10482,10483,10484,10485,10486,10614,10615,10616,10617,10618,10619,10620,10621,10622,10623,10624,10625,10626,10627,10628,10629,10630,10631,10632,10633,10700,10701,10702,10703,10704,10705,10706,10707,10708,10709,10710,10711,10712,10713,10714,10715,10716,10717,10718,10719,10720,10721,10722,10744,10745,10746,10747,10748,10749,10750,10751,10752,10753,10754,10755,10756,10757,10758,10759,10760,10761,10921,10922,10923,10924,11477,11478,11479,11480,11481,11482,11483,11484,11485,11486,11487,11488,11489,11490,11491,11492,11493,11616,11617,11618,11619,11620,11654,11655,11656,11657,11658,11659,11660,11661,11662,11663,11664,11665,11666,11667,11668,11669,11670,11671,11682,11683,11684,11685,11686,11687,11688,11689,11690,11691,11692,11693,11694,11711,11712,11713,11714,11838,11839,11840,11841,11842,11843,11844,11845,11846,11847,11848,11875,11876,11877,11878,11879,11880,11881,11882,11883,11949,11950,11951,11952,11953,11954,11955,11956,11957,11958,11959,11960,11961,11962,11963,12023,12024,12025,12026,12027,12028,12029,12030,12031,12032,12033,12034,12035,12036,12037,12505,12506,12507,12508,12509,12510,12511,12512,12513,12514,12515,12532,12533,12534,12535,12536,12537,12538,12539,12540,12541,12542,12543,12544,12545,12546,12547,12548,12549,12550,12605,12606,12607,12608,12609,12610,12611,12612,12613,12614,12615,12616,12617,12618,12722,12723,12724,12725,12726,12960,12961,13102,13103,13104,13105,13106,13107,13108,13109,13110,13111,13309,13310,13311,13312,13313,13314,13315,13316,13317,13318,13319,13320,13321,13322,13323,13444,13445,13446,13447,13448,13449,13450,13451,13452,13453,13454,13455,13456,13457,13458,13459,13460,13461,13462,13463,13464,13465,13466,13607,13608,13609,14005,14006,14007,14008,14009,14010,14011,14012,14013,14014,14015,14016,14017,14018,14019,14020,14021,14022,14023,14024,14025,14026,14027,14130,14131,14132,14133,14134,14135,14136,14137,14138,14139,14140,14312,14313,14314,14315,14316,14317,14318,14319,14320,14321,14322,14323,14324,14325,14326,14327,14328,14329,14330,14331,14399,14400,14401,14402,14403,14404,14405,14406,14407,14408,14409,14410,14670,14671,14672,14673,14674,14675,14676,14677,14678,14679,14680,14681,14682,14683,14684,14685,14686,14692,14693,14694,14695,14696,14697,14698,14699,14700,14767,14768,14769,14770,14809,14810,14811,14812,14813,14814,14815,14816,14817,14818,14819,14820,14823,14824,14825,14826,14827,14828,14964,14965,14966,14967,14968,14969,14970,14971,14972,14973,14974,14975,14976,14977,14978,14979,14980,14981,14982,14983,14984,14985,14986,14987,14988,14989,14990,14991,14992,14993,14994,14995,14996,14997,14998,15119,15120,15121,15122,15123,15124,15125,15126,15127,15139,15140,15141,15142,15143,15144,15145,15146,15147,15148,15149,15150,15151,15152,15153,15241,15242,15243,15244,15245,15246,15247,15248,15249,15250,15251,15252,15253,15254,15273,15274,15275,15276,15277,15278,15279,15280,15281,15282,15379,15380,15381,15382,15383,15384,15385,15386,15387,15388,15389,15608,15609,15610,15611,15612,15613,15614,15615,15616,15617,15618,15779,15780,15781,15782,15783,15784,15785,15786,15787,15788,15789,16018,16019,16020,16021,16331,16332,16333,16334,16335,16488,16489,16490,16491,16492,16493,16494,16495,16496,16497,16498,16499,16533,16534,16535,16536,16619,16620,16621,16622,16623,16624,16625,16626,16627,16628,16629,16654,16655,16656,16657,16658,16659,16660,16661,16662,16663,16664,16665,16666,16667,16668,16669,16670,16671,16672,16673,16674,16675,16729,16730,16731,16732,16733,16734,16735,16736,16737,16738,16739,16740,16741,16742,16937,16938,16939,16940,16941,16942,16943,16944,16945,16946,16947,16948,16949,16950,16951,16965,16966,16967,16968,16969,16970,16971,16972,16973,16974,16975,16976,17200,17201,17202,17203,17204,17205,17206,17207,17208,17209,17210,17211,17268,17269,17270,17271,17608,17609,17610,17611,17612,17613,17614,17615,17616,18037,18038,18039,18040,18041,18042,18043,18044,18045,18046,18047,18048,18049,18252,18253,18254,18829,19227,19228,19229,20480,20481,20482,20483,20484,20485,20486,20487,20488,20489,20490,20491,20492,20699,20700,21512,21513,21514,21515,21516,21517,21518,21519,21520,21521,21522,21523,21524,21525,21526,21527,22560,22561,22562,22563,23002,23003,24022,24023,24024,24025,24026,24027,24028,24029,24074,24075,24076,24077,24078,24079,24080,24081,24082,25039,25040,25041,25321,25322,25323,25324,25518,25519,25520,25521,25522,25523,25524,25525,25526,25527,25528,25529,25530,25837,25838,25855,25856,25939,25940,25941,25942,25943,25944,25945,25946,26481,26482,26629,27206,27652,27850,27851,27852,29127,29128,29129,29482,29483,29484,29840,29841,29842,30651,30652,30653,30671,30859,32135,32136,32137,32138,32139,32544,32771,32772,32773,32774,32775,32776,32777,32778,32779,33386,33387,33388,33389,33390,33391,33392,33393,33394,33395,33396,33397,33398,33399,33400,33401,33402,33403,33780,33781,33782,33783,33784,33785,33786,33909,33910,33911,33912,33913,33914,33915,33916,34852,34853,34854,34855,34856,34857,34858,34859,34860,34861,34862,34863,34864,34865,34866,34867,35168,35169,35170,35661,35662,35663,35664,35665,35666,35667,35668,35669,35670,35671,36012,36013,36014,36015,36016,36017,36018,37133,37134,37135,37136,37480,37481,37482,37483,37484,37485,37486,37487,37488,37563,37564,37565,37566,39075,39076,39077,40246,40247,40248,40249,40250,40251,40252,40253,40254,40255,40256,40257,40258,40259,40260,40261,40262,40263,40264,40265,40484,40485,40486,40487,40498,40499,40500,40501,41680,42118,42119,42307,42308,42309,42310,43042,43043,43044,43045,43046,43047,43048,43049,43059,43060,43061,43062,43063,43064,43065,43066,43067,43068,43069,43070,43071,43072,43073,43074,43075,43076,43077,43078,43223,43224,43698,43699,43700,44256,44257,44258,44259,44260,44261,44262,44263,44264,44265,44266,44267,44268,44351,44352,44353,44354,44509,44563,44564,44565,44566,46081,46082,46083,46084,46516,46517,46518,46519,46520,46521,46522,46523,46524,47096,47120,47121,47122,47123,47124,47125,47126,47312,47313,47314,47315,47466,47467,49093,49223,49224,49225,49600,49601,49602,49603,49604,49605,49606,49607,50327,50328,50329,50823,50824,50825,50826,50827,51364,51365,51366,51367,51456,51457,51458,52338,52339,52340,52341,52871,52872,53127,53128,53327,53668,53907,54940,54941,54942,54943,54944,55081,55082,55745,56298,56993,57460,57461,57462,57463,57464,57465,57466,57467,57468,57469,57470,57471,57472,57473,57474,57475,57476,57477,58346,58347,58348,58349,58543,58544,58545,58546,58547,58548,58549,58550,58551,58552,58553,58554,58555,58556,58557,58558,58559,58560,58561,58562,59064,59065,59066,59067,59068,59069,59070,59071,59072,59073,59074,59075,59076,59136,59137,59279,59280,59780,59781,59782,59783,59784,59946,59947,59948,59949,59950,59951,59952,59953,59954,59955,59956,59957,59958,59959,59960,59961,59962,59963,60224,60225,60226,60986,60987,60988,60989,60990,60991,60992,60993,60994,60995,60996,60997,60998,60999,61000,61001,61002,61003,61036,61037,61038,61039,61040,61041,61042,61043,61044,61045,61046,61047,61048,61049,62169,62170,62171,62172,62173,63940,65416,65417,65418,65419,65420,65421,65422,65423,65424,65425,65426,65427,65428,65738,8181,8182,8183,8184,8185,8186,8187,8188,8189,8190,8191,8192,8193,8194,8195,8196,8197,10017,10018,10019,10020,10021,10022,10023,10024,10025,10026,10027,10028,10029,10030,10031,10032,10033,10034,14920,14921,14922,14923,14924,14925,14926,14927,14928,14929,14930,14931,14932,14933,14934,14935,14936,14937,18220,18221,18222,18223,18224,18225,18226,18227,18228,18229,18230,18231,18232,18233,21503,21504,23346,23347,23997,23998,23999,24000,24001,24002,24003,24004,24005,24006,24007,24008,24009,24010,24011,24012,24511,24512,24778,24779,24780,24781,24782,25853,25854,28674,28675,28929,28930,28931,28932,28933,28934,28935,28936,28937,28938,28939,28940,29333,29334,30561,30562,31027,31028,34614,34615,34616,43374,43375,44165,44166,46966,46967,49389,49390,50180,50181,50182,50183,50184,50185,50186,50187,53387,53388,53389,53390,54499,54500,54501,57390,57391,57392,57393,58163,58164,58165,58166,58167,58168,58169,58170,58171,58172,58173,58174,58175,58176,58177,58178,58179,58180,58181,58182,58183,58789,58790,58793,58794,58795,61353,61354,63430,63431,65033,65034,65331,65332,65333,65617,65618,65619,65620,65621,65622,65623,65624,65625,65626,65627,65628,65629,65630,66687,66688,66689,66690,66691,66692,66693,66694,67207,67208,67209,67210,67211,67212,67213,67214,67215,67216,67217,67218,67219,67220,67221,67222,67223,67224,68345,68346,68834,68835,68836,71192,72375,72376,72377,72378,73323,73324,75195,75196,75197,75198,78685,78686,78687,78688,78689,78690,78691,78692,78693,81053,81054,81094,81095,81832,81833,81834,81835,81836,81837,81838,81839,81840,81841,81842,82422,82423,82424,82425,82426,82427,82428,82429,82430,82431,82432,82433,82434,82435,82436,85920,85921,85922,86579,86604,86605,86606,86607,87825,87826,87827,87828,87829,87830,87831,87832,87833,88024,89510,89511,89512,89595,89596,89597,89598,89599,89737,89738,90154,90155,90794,90795,91595,91596,91597,91598,91599,91600,91601,91602,91603,91604,91605,91606,91607,91608,92131,92132,92133,92134,92135,93650,93651,93652,94315,94316,94317,96554,96555,96556,96557,96558,96559,96560,96561,96562,96563,98077,99163,99164,99165,99166,99167,99168,99169,99170,99171,99172,99173,99174,99175,99176,99444,99445,99446,104173,114474,114546,117782,117783,117784,117785,117786,117787,117788,117789,117790,117791,117792,117793,117794,117795,118104,118105,118106,118107,118651,118652,118653,118654,118655,118656,118657,118658,118659,118660,118661,118662,118663,118664,120641,120642,120643,122479,122480,122481,122482,122483,122484,122485,122486,122487,122488,122489,123332,123333,123334,123356,123357,123358,123359,123360,123361,123362,123363,126047,126048,129720,129721,129722,129723,130961,134654,134655,134656,135227,135228,137734,137735,137736,137737,138082,138083,138123,138124,138125,138126,138127,138128,138129,138130,138131,138390,141883,141884,141885,142003,142004,142005,142006,142007,142008,142009,142010,142011,142012,142063,142064,142065,142066,142067,142677,142678,142802,142803,13162,13163,13164,13165,13166,17073,17074,17075,17076,17077,19504,19505,19506,19507,19508,29048,29049,29050,29051,29052,29053,29054,29055,29056,29057,29058,29132,29133,29134,29135,29136,29137,29138,29139,29372,29373,30913,30914,30915,30916,30917,30918,30919,30920,30921,30922,30923,30924,30925,30926,30927,30928,30929,30930,30931,30932,30933,30934,31351,31352,31353,31354,31355,31356,31357,31358,31359,32628,32629,32630,32631,32632,32633,32634,32635,32636,32768,32769,32770,33516,33517,33518,35380,35381,35571,35572,35573,35574,35575,35576,35577,35578,35579,35580,35581,38767,38768,40131,40132,40133,40655,40656,40657,40658,40659,40660,40661,40662,40663,41294,41295,41970,41971,41972,41973,41974,41975,41976,41977,41978,44167,44168,44169,44170,44171,44172,44173,44174,44175,45559,45560,45561,45562,45563,45564,45565,45566,45567,46177,46178,46820,46821,46822,46823,46824,46825,46826,46827,46828,46829,47639,47640,47641,47642,47643,47644,47645,47646,47647,49032,49033,49034,49035,49036,49090,49314,49315,49521,49522,49618,49619,49620,50839,50840,50841,50842,50843,50844,50845,50846,50847,50848,51288,51289,51290,51291,51292,51293,51294,51295,51296,51297,51298,51322,51323,51324,53761,53762,54119,54120,54121,54122,54123,54124,54125,54126,54127,55209,55210,55211,55212,55213,55214,55215,55216,55259,55260,55261,55498,55499,55500,55501,55502,55503,55504,55505,55506,55507,55508,55509,55510,55511,55512,58491,58492,58493,58494,58495,58496,58497,58498,58499,58500,58501,58502,58503,58504,58505,59385,59386,59735,59736,60306,60307,60381,60382,60620,60621,60622,60623,60624,60625,60626,60627,60628,60898,60899,60900,60901,60902,60903,60904,60905,60906,60907,60908,60909,60910,67950,67951,67952,67953,67954,67955,67956,67957,67958,67959,67960,67961,67962,68856,73644,73645,73646,73884,73885,73886,73887,73888,75199,75200,75201,75202,75203,75204,75205,75206,75207,80612,80613,80614,84202,84203,84204,84205,84600,84601,84602,84603,86171,86172,86173,86174,86175,86176,86177,86178,86179,90101,96927,100505,100506,100507,100508,100509,100510,100511,100512,100513,100514,100515,100516,107157,108678,108679,108680,108681,108914,108915,108916,108917,108918,109422,109423,109424,109425,109426,109427,109428,109429,109430,109431,109731,109732,109733,109734,109735,109736,109737,109738,109739,114336,114337,114338,115665,115666,115667,115668,115669,116125,116126,116127,116128,116129,116945,120682,129801,129802,129803,129804,129805,129806,129807,129808,129809,129810,129811,129812,129813,134148,134149,134150,135415,136507,136508,136509,136510,146092,146093,146094,146095,146096,146097,152048,152049,154501,154502,154503,154504,154505,154506,160386,161861,182936,187039,187040,187041,187042,187731,187732,187733,191549,191550,194666,194667,194668,194669,203893,203894,203895,203896,203897,203898,203899,206148,206149,206150,206151,206152,206153,206154,208123,208124,217306,217307,217308,217309,217310,217311,217312,217602,217603,218503,218504,218505,224323,224324,224325,224326,224327,224328,224329,8640,8641,8642,8643,8644,8645,8646,8647,8648,8649,8650,8651,8652,8653,8654,8655,8656,8657,12967,12968,12969,12970,12971,12972,12973,12974,12975,12976,12977,12978,12979,12980,12981,12982,12983,12984,19563,19564,19565,19566,19567,19568,20215,20216,20217,20218,20219,20220,20221,21130,21131,21132,21133,22386,22387,23854,23855,23856,23857,23858,23859,23860,23861,23862,25450,25451,25452,25453,25454,25455,25456,25457,25458,25459,25741,25742,25743,25772,25773,27139,27140,29427,29428,29429,29430,29431,31029,31030,32119,32120,32121,32122,32123,32124,32125,32126,32127,32128,32129,34623,34624,34625,34626,34627,34628,34629,34630,36367,36368,49830,49831,49832,49952,49953,55167,55168,55169,55170,55171,55172,55173,55174,56037,56038,56039,61789,61790,66359,67378,70182,70183,70184,70185,70186,70187,70188,70189,70190,70191,70192,70447,70448,70449,70450,70451,70452,70453,70454,70455,70456,70457,71622,72108,72370,72371,72372,72373,72374,72544,72545,72546,72547,72548,72549,72550,72551,72552,72553,74411,74412,74413,75266,75267,75268,75269,75270,75407,75408,75409,75410,75411,75412,75413,75414,75415,75416,75417,81099,81100,81101,81102,81103,81104,84823,84824,84825,84826,84827,84828,85147,85148,85729,85730,85731,85732,85733,85734,85735,85736,85737,85738,86911,87332,87333,87334,87335,87336,87337,87338,87339,87340,87341,87342,87943,87944,87945,87946,87947,87948,87949,87950,87951,87952,87953,87954,87955,87956,87957,92617,92618,92619,92843,92844,92845,92846,92847,92952,92953,92954,92955,92956,92957,92958,92959,92960,92961,93966,93967,93968,93969,93970,93971,93972,93973,93974,93975,93976,93977,93978,93979,93980,94121,94122,94123,94124,94125,94126,94127,94128,94129,94130,94131,94132,94133,94134,94254,94255,94256,94257,94258,94259,94260,94261,94262,94263,94759,94760,94761,94762,94763,95537,95538,95539,95540,95541,95542,95543,95544,95545,95546,95547,96359,96360,96361,96455,96456,96457,96458,96459,98662,98663,102125,102126,102127,102128,102129,102130,102838,102839,102840,102841,102842,102843,102844,102845,102846,102847,102848,103989,103990,103991,103992,103993,103994,105274,105275,105326,105327,105328,105329,105330,105331,105332,105333,105334,105335,105605,105606,105607,110230,111936,111937,111938,111939,111940,112510,113045,113046,113047,114962,114963,114964,114965,114966,114967,114968,114969,114970,114971,114972,116049,116050,116051,116052,116053,116054,117046,117047,117048,117049,117050,117051,117052,117053,117054,117055,117139,117140,117581,118744,118745,118746,118747,118748,118749,118824,118825,118826,118827,119075,119076,119077,119078,119079,119283,119284,119285,119286,119287,119288,119551,121736,121737,121738,121739,121740,121741,121742,121743,121744,121745,121746,122206,122207,122208,122209,122210,122211,122212,122213,122214,122215,122871,122872,123160,123161,123162,123163,123164,123165,123166,123167,123168,123169,124438,124439,124440,124441,124442,124443,124444,124445,124446,124447,124448,125105,125106,125107,125108,125109,127224,127225,127226,127227,127228,127229,127230,127231,127232,127233,127234,127825,127826,127827,127828,127829,127830,127831,127832,127833,127834,127835,128009,128010,131214,133320,133321,133322,133323,133324,133325,133326,133327,133640,133641,133642,133643,133644,133645,133646,133647,133648,133649,133650,133746,133747,133748,134173,134933,134934,134935,134936,134937,138672,138673,139724,139725,140056,140057,140058,140059,141293,141294,141295,141296,141297,141298,141299,141300,141301,141302,141303,141304,141305,141306,141307,141996,141997,141998,141999,142000,142001,142002,142837,142838,142839,142840,142841,144432,144433,144434,144435,144436,144437,144641,144642,144643,144644,150502,150503,150504,150505,150506,150507,150508,154325,154326,154327,154328,154329,154330,154331,161041,161042,161043,161044,161045,161046,161047,161048,171967,171968,187827,187828,200825,200826,4052,4053,4054,4055,5681,5682,5683,5684,9909,9910,9911,12908,12909,12910,12911,12912,12913,12914,12915,16240,16241,16242,18959,18960,21870,21871,21986,21987,22388,22389,22390,22391,22392,22393,22394,22395,22396,23549,23550,23551,23552,23553,23554,23555,23556,23557,23558,23559,23560,24756,24757,32369,32370,32371,32372,32373,32374,37074,37075,37076,37077,37078,37079,37080,37081,37082,37083,37084,38380,38381,38382,38383,38384,38385,38386,38387,39874,39875,39876,39877,39878,39879,39880,39881,39882,39883,39884,39885,39886,39887,39888,45652,45653,46857,46858,48032,48033,48859,48860,48861,48862,48863,48864,53270,53271,53272,53273,53274,53275,53276,53277,53278,58024,58025,58026,58027,58028,58029,58030,58031,58032,58033,58034,58035,58036,58416,58417,58418,58419,60631,60632,67136,67137,67138,67139,87763,87764,87765,87766,87767,87768,87769,87778,87779,87780,87781,87782,87783,87784,87785,87786,87787,87788,97769,97770,97771,97772,97773,97774,97775,97776,97777,97778,98069,98070,98071,98072,98073,98074,98075,98076,98734,110545,110546,110547,110548,110549,110550,110551,110552,110553,110554,110555,111003,111004,111005,111006,111007,111008,111009,111010,113508,115000,115001,115002,115003,115004,115005,115006,118785,129466,129467,129468,129469,129470,129471,129472,129473,131096,140366,144262,144263,144264,144265,144266,144267,144268,150618,150619,150620,150621,150622,151263,151264,151265,152127,152128,152129,152130,152856,152857,152858,153102,153103,153104,153105,154246,154247,154248,154249,154250,154251,154252,154974,154975,154976,155342,155343,155344,158661,159549,159550,159551,159552,159553,159554,159555,159556,162097,162098,162099,164115,164116,164117,164118,164119,164120,164121,164381,164382,164383,164892,164893,164894,164895,164896,168906,168907,168908,170201,170202,170203,170204,170205,170206,170207,172409,172410,172411,172709,172710,172711,173220,173221,173222,173223,174208,174209,174210,174211,174900,174901,174902,176033,176034,176035,179109,179110,179111,180086,180087,180088,181020,181021,181022,187510,187511,187512,187513,187619,187620,187621,193370,193371,193477,193478,193479,193480,193858,193859,193860,193861,193862,193863,193864,194238,194239,194240,194329,195195,195196,195197,198347,198348,198349,198840,198841,202682,202683,204713,205352,205353,205354,208114,208115,209148,209149,209150,209151,210035,210036,210037,210760,210761,210762,210763,211958,216351,216352,216353,216354,216355,216356,216357,217148,217149,217150,217151,217388,217389,217390,217606,217607,218050,218051,218052,218113,218114,218115,218116,218117,218118,218119,222638,222639,222640,222641,231922,231923,231924,231925,231926,237881,237882,237883,237884,237885,253174,253175,253176,253177,253178,262934,262935,262936,262937,262938,263819,263820,263821,263822,263823,3028,3029,3030,3031,3032,3033,3034,3035,3036,3143,3144,3145,3146,8481,8482,8483,8484,8485,8486,8487,8488,8489,8490,8491,8492,8493,8494,8495,8496,9655,9656,9657,9658,9659,9660,9661,9662,9663,14302,14303,14304,14305,14306,14307,15966,15967,15968,15969,21898,21899,21900,21901,22704,22705,24673,24674,28745,28746,28747,28748,28749,28750,28751,28752,28753,28754,28755,31244,31245,31246,31247,33042,33043,33044,33045,33046,33047,33048,33049,33050,33051,33052,33053,33054,33055,33056,33057,33820,34820,34821,34822,34823,34824,34825,34826,34827,34828,34829,34830,34831,35085,35086,35087,35088,35089,35090,35091,35092,35093,35259,35260,35261,35262,35263,35264,35265,35266,35267,35268,35543,35544,35545,36696,36697,36698,36699,37354,37355,37356,37357,37358,37359,37360,37361,37362,37363,38588,38589,38590,38591,38592,38593,38594,38595,38596,42249,42250,42251,42252,42253,44315,44316,44317,44318,44319,44320,45479,45480,45481,45727,45728,46830,46831,46832,46833,46834,46835,46836,46837,46838,52155,52156,54820,54821,54822,54823,54824,54825,54826,54827,54828,55612,55613,55614,57029,57030,57031,57032,57033,57034,57264,57265,57266,57267,57268,57269,57270,57271,57272,57273,57274,57275,57276,63783,63784,63785,63786,63787,63788,64814,64815,64816,64817,64818,64819,64820,64821,64822,69127,69128,69129,69130,69131,69132,69133,69134,69135,69136,69137,69138,69139,74270,74271,74272,74273,74274,74275,74276,74277,74278,74279,87475,87476,87477,87478,87479,87480,87481,87482,87483,87484,87485,89436,89437,89438,89439,89440,89441,89442,89443,89444,89445,92395,92396,92397,95182,95183,95184,95185,95186,98332,98333,98334,98450,98451,98452,98453,98454,98455,98456,101081,101082,101083,101084,101085,101086,101087,101088,101089,101090,101975,101976,101977,101978,101979,101980,101981,101982,101983,101984,101985,102715,102716,102717,102718,102719,103603,103604,103605,103606,103607,103608,103609,103610,103611,103612,103613,109234,109235,109236,109237,109238,109239,109240,109241,109242,109243,109244,109245,109246,109247,109248,110149,110150,110151,110152,110153,114284,114285,114286,114287,114288,114289,116294,116295,117242,117243,117244,117245,117246,117247,117248,117249,117250,117251,118246,118247,118248,118249,118250,118251,118252,118253,118254,118255,119641,119642,119643,119644,119645,119646,119647,124722,124723,127561,129221,129222,129223,129224,129225,129226,129227,129228,131571,131572,131573,131574,131575,133044,133045,133046,133047,133048,133049,133050,133051,133052,133053,133054,133055,133056,133057,133058,133179,133180,133181,133849,133850,133851,133852,133853,133854,133855,133856,133857,133858,134283,134284,134285,134286,134287,134288,134289,134290,134291,134292,134293,134456,134457,134458,134459,134460,137659,138196,138197,138198,138199,138200,138201,138661,138662,138663,144090,144091,144092,144093,144094,144095,144096,144097,144098,144099,144382,144383,144384,144385,144386,145790,145791,145792,145793,147067,147068,147069,147070,147071,147072,147073,147074,160478,160479,160480,160481,160482,160483,160484,167638,167639,167640,167641,167642,167643,168179,168180,168181,173267,173268,173269,173270,173271,173272,173273,175898,175899,175900,175901,175902,175903,175904,176855,176856,176857,177756,181801,192703,192704,192705,192706,192707,192708,193675,193676,193677,193678,193679,193680,193681,194327,194328,199762,200093,200094,200095,200096,200097,200098,200099,202125,202126,202127,202128,202129,202130,202131,203011,213636,213637,213638,219253,219254,219255,219256,219257,219258,219259,219260,220368,223814,223815,223816,223817,223818,223819,223820,226759,226760,226761,226762,230400,230401,230402,230403,230404,233166,233167,233168,233169,233170,233171,235550,235551,235552,235553,235554,235626,235627,243985,243986,243987,243988,243989,254458,254459,254460,254461,254462,254828,254829,254830,254831,265619,265620,265621,265622,265623,267273,267274,267275,267276,267277,267880,267881,267882,267883,267884,7314,7315,7316,7317,7318,7319,7320,7321,7322,7323,7324,7325,7326,7327,7328,7329,10124,10125,16404,16405,16406,16407,16408,16409,16410,16411,16412,16413,16414,16415,16416,16417,16418,16419,22884,22885,22886,22887,22888,22889,22890,22891,22892,25126,25127,25128,25129,25782,25783,25784,25785,30097,30098,30099,30100,30101,30102,30103,30104,30105,33404,33405,34408,34409,34410,34411,34412,34413,34414,34868,34869,36298,36299,36300,36301,36302,36303,36304,36305,36306,36810,36811,36812,36813,36814,36815,36816,36817,36818,36819,38050,38051,38052,38053,38054,38055,42700,42701,44488,44489,44490,44491,44492,44493,44494,44495,44496,44726,44727,44728,44729,44730,44731,44732,44733,44734,44735,44736,44737,44738,44739,44740,44741,44742,44743,44744,44745,46171,46172,47847,47848,47849,47850,56937,56938,56939,56940,56941,56942,56943,56944,56945,56946,56947,58099,58100,60916,60917,60918,60919,60920,60921,60922,60923,60956,60957,67194,67195,67196,67197,67198,67199,67200,67201,67202,67203,67204,67205,67206,68283,68284,68285,68286,68287,68288,68289,68290,71525,71526,71527,71528,71529,71530,71531,73034,73035,73036,73037,73038,73039,73040,73041,73042,73043,73044,73045,73046,76766,76767,76768,76769,76770,76771,76772,76773,76774,76775,76776,76777,76778,76779,76780,77120,77121,82375,82376,82377,82378,82379,82380,82381,82382,82383,82384,82385,82386,82387,84306,84307,84308,84309,84310,84311,84312,84313,84314,84315,84316,84317,84318,84319,84320,85950,85951,88135,88136,88137,88138,88139,88140,88141,88142,88143,88144,88145,88146,88596,88597,88598,88599,89730,89731,89732,89733,89734,89735,89736,90370,90371,90372,90373,90374,90375,90376,92776,92777,92778,92779,92780,92781,92782,92783,92784,92785,92786,92787,92788,92789,92790,103024,103025,103026,103027,103028,103703,103704,103705,103706,103707,105172,105173,105174,105175,105176,106568,106569,106570,106571,106572,106573,106574,106575,106576,106577,106578,106579,106580,110579,110580,110581,110582,110583,110584,110585,111129,111130,114728,114729,114730,114731,118357,118358,118359,118360,118361,118362,118363,118364,118365,118366,118367,121894,121895,121896,121897,121898,121899,121900,121901,121902,121903,121904,121905,121906,121907,121908,121909,123213,123214,123215,123216,123951,126099,126100,126101,126102,126103,126104,126105,126106,126107,126108,126109,134174,134631,134632,138067,138068,138069,138070,138071,138072,138073,138074,138075,138076,138077,138078,138079,138080,138081,139751,139752,141308,141309,141310,141311,141312,141313,141314,141315,141316,141317,141318,141319,143354,143355,143356,143357,143358,143359,143360,143361,146822,146823,146824,152628,152629,152630,152913,152914,152915,154306,154307,154308,154309,154310,154311,154312,155460,155461,157010,157011,157012,159318,159319,160308,160577,160578,160579,162451,162452,162453,162454,168540,168541,173847,173848,173849,180516,180517,180518,180519,180520,180521,180522,184426,184427,184428,184429,184430,184431,184432,186618,186619,186620,187097,188731,189461,189462,189463,189464,189465,189466,189467,189468,189772,189773,189774,193050,193051,194757,194981,194982,194983,198314,198315,198316,198317,198318,198319,200222,203715,203716,205394,205395,206754,206755,206756,207572,208037,208038,208039,208040,208041,208042,208099,208100,208101,208102,208103,208104,209258,209259,210445,210446,210447,210448,210449,210450,210451,210452,212157,212158,212669,213553,213554,213555,219020,219021,219022,219023,219024,219025,219172,219173,219174,222492,222493,222494,223075,223076,228470,228471,228472,228473,228474,231688,231689,231690,231691,231692,240506,240507,240508,240509,240510,258379,258380,258381,258382,270320,270321,270322,270323,270324,2907,2908,2909,2910,2911,2912,2913,2914,2915,2916,2917,2918,2919,2920,4446,4447,4448,4449,4450,4451,4452,4453,4454,4455,4467,4468,4469,4470,4471,4472,4473,4474,4475,4476,4477,4478,4479,4480,4481,6751,6752,6753,6754,6755,10499,10500,10501,10502,10503,10504,10505,10506,10507,10508,10509,10510,10511,10512,10513,10514,10515,11993,11994,11995,11996,11997,11998,11999,12000,12001,12002,12003,12004,12005,12006,12385,12386,12387,12388,12389,12390,12391,12392,12393,12394,12395,12396,12397,12398,12399,12400,12401,19101,19102,19103,19104,19105,19106,19107,19108,23400,23401,23402,23403,26313,26314,26315,26316,26317,26318,26319,26377,26378,26379,27696,27697,28311,28312,28313,32403,32404,32691,32692,37283,37284,39818,39819,40028,40029,40030,40031,40032,40033,40034,40035,40036,45244,45245,45246,45247,45248,45249,45250,45251,45932,45933,45934,45935,45936,45937,48971,48972,50634,53433,53434,53435,53436,53437,54568,54569,58956,58957,58958,58959,58960,58961,58962,58963,58964,58965,61629,61630,61631,61632,61633,61634,61635,61636,61637,64338,64339,64340,64341,64342,64343,64344,64345,66360,66361,66362,66363,66364,66365,66366,66367,68030,68031,68943,68944,68945,68946,68947,69261,69262,69263,69264,69265,69266,69267,69268,70851,70852,70853,70854,70855,70856,70857,70858,70859,70860,70861,71261,71262,71263,71264,71265,71266,71267,71268,71269,71270,71271,81466,81467,81468,81469,81470,81485,81486,83160,83161,83162,83163,83164,83165,87306,87307,87308,87309,87310,87311,87312,87313,87314,88045,88046,88047,88048,88049,88050,88051,88052,88053,88054,88055,88056,88057,88058,88059,88102,88103,88104,88105,88106,107276,107820,107821,107822,107823,112042,117475,117476,117477,117478,117479,117480,117481,117482,119060,119061,119062,119063,119064,119065,119066,119067,127857,127858,127859,127860,127861,127862,127863,133810,133811,133812,133813,133814,133815,133816,134035,134036,134037,136196,136197,140939,140940,140941,140942,140943,140944,140945,140946,145650,145651,145652,145653,145654,148157,148158,148159,148160,148510,148511,148512,150951,150952,151238,151239,151240,151241,151242,151545,151546,153127,153872,153873,153874,153875,153876,153877,153878,153879,154161,154162,154163,154164,154165,154166,155093,155094,155095,155144,155145,155146,155147,155148,155149,155150,155620,155621,155622,155623,155624,155625,157343,157344,157345,159850,159851,160919,160920,160921,162407,162408,162409,162410,162411,162412,162413,163857,163858,163859,163860,163861,163862,163863,163864,164369,164370,166960,166961,166962,166963,166964,166965,166966,169593,169594,169595,169596,169597,169810,179664,179665,179666,179667,179668,179669,185228,188014,188015,188027,191609,191610,191611,191612,191613,192580,197409,197410,197411,197412,197413,197414,197415,197443,197444,197445,197446,197447,197448,198150,199544,199545,199546,202174,202175,202176,202177,202178,202179,202180,202181,205505,205506,205507,205508,207656,207657,207658,213363,213364,213365,213366,218300,218301,218302,218303,218304,218305,219988,219989,219990,219991,223488,223489,224430,224431,224432,236491,236492,236635,236636,236637,236638,236639,245259,245260,245261,245262,245263,252828,252829,252830,252831,263240,263241,263242,263243,263244,5876,5877,5878,5879,5880,5881,5882,5883,5884,7856,7857,7858,7859,7860,7861,7862,7863,7864,7865,7866,7867,9968,9969,9970,9971,9972,9973,9974,9975,9976,9977,9978,9979,11449,11450,11451,11452,11453,17578,17579,17580,17581,17582,17583,17584,18011,18012,18013,18355,24935,24936,24937,24938,24939,24940,25826,25827,25828,25829,25830,25831,25832,25833,25834,25835,25836,26309,26310,26311,26312,28462,28463,29227,29228,29229,29602,29603,29604,30642,30643,30644,30645,30646,30647,30648,30649,30650,31896,35366,35367,35368,35369,35370,37579,37580,37581,38376,38377,38378,38379,39060,39061,39062,39063,39064,39065,39066,39067,39068,39069,39070,39071,39072,39073,39074,39477,39478,40966,40967,41058,41059,41060,41061,41062,41063,41064,41065,41066,41067,41282,41283,41284,41285,41561,41562,41563,41564,41598,41599,41600,41601,41602,41603,41604,41605,41606,41607,41608,41609,41610,41611,41612,41613,41733,41734,41735,41736,41737,41738,41739,41740,41741,41742,41743,41744,41745,46501,46502,46503,46504,46505,46506,46507,46508,46509,49571,49572,51345,53306,53307,53308,53309,53310,53311,53312,53313,53314,53359,53360,53361,53362,53363,53364,53365,53366,53367,54814,54815,54816,54817,55398,55399,55400,55401,55402,55403,55404,55405,55406,55407,55408,55409,55410,55411,56257,56258,56259,56260,56261,58514,58515,58516,58517,58518,58519,58520,58521,59525,59526,59527,59528,59529,59530,59531,60321,60322,62097,62098,62099,62100,64320,64321,64322,70714,70715,70716,70717,70718,70719,70720,70721,73284,74377,76362,76363,76364,77870,77871,77872,77873,77874,77875,77876,77877,77878,77879,77880,78277,79266,79267,79268,80787,82703,82704,82705,86101,86102,86103,91345,91346,91347,91348,91349,91350,91351,91352,91353,91354,95376,95377,95378,96177,96178,96179,96180,96181,96182,96183,99062,101964,101965,102745,102746,102747,106992,106993,106994,106995,106996,106997,106998,106999,107000,107001,107002,107003,107004,107005,107069,107070,107071,108777,108778,108779,108780,108781,108782,108783,108784,108785,108786,108787,109536,109537,109538,110487,115272,120276,120277,120278,120865,126613,126614,126615,126616,126617,126618,127726,127727,127728,131819,131820,131821,131822,133401,133402,133403,133404,133405,133406,133407,133408,133409,133410,133411,133412,133413,133414,133415,137912,137913,137914,137915,137916,137917,137918,139344,139345,139767,140438,140439,140440,140441,140442,140443,140444,141819,141820,141821,141822,141823,144014,144015,144016,144017,144018,144019,144020,144021,144022,144023,144024,144025,144026,144027,144028,144029,144030,144031,145901,151192,151193,151194,152742,152743,152744,153492,155124,155125,155126,156658,162302,162303,162304,162305,170382,170383,170384,170385,170386,174164,174165,176842,180575,180599,180600,180601,183218,183219,185418,185419,185420,187848,187849,187850,191614,191615,198402,198918,198919,198920,200705,200706,200707,200708,200709,204782,204783,204784,204785,206928,206929,206930,206931,206932,206933,215765,216305,218418,223689,247211,247212,247213,247214,3261,3262,3263,3264,4308,4309,4310,4311,4312,4313,4314,4315,4316,4317,4318,4319,4320,4321,4322,4323,4324,4325,4326,4327,6214,6215,6216,6217,6218,9187,9188,9189,9190,9191,9192,9193,9194,9195,9196,9197,9198,9199,9200,9201,12958,12959,14308,14309,14310,14311,15171,15172,18738,18739,18740,18741,18742,18743,18744,18745,18746,18747,18748,18749,18750,18751,18752,21716,21717,22572,22573,24597,24598,25425,25426,27996,27997,27998,27999,28000,28001,28002,28003,28004,28005,28006,28277,28278,28279,28280,30003,30004,30005,30006,30442,30443,30444,30445,30446,30447,30448,30449,30450,31127,31128,31615,31616,31617,35541,35542,38086,38087,38088,38089,38090,38091,38092,38093,38094,38560,38561,38562,38563,38564,38565,38566,38567,38568,38734,42645,42646,44567,44568,44569,44570,44571,44572,44573,44574,44575,45482,45483,45484,45485,45486,46972,46973,47355,52327,52328,52329,52330,52331,52332,52377,52971,52972,52973,52974,52975,52976,52977,52978,53733,53734,53735,53736,53737,53738,53739,53740,53741,54308,54309,54310,54311,54312,54313,54314,54315,54316,57478,57479,57480,57857,57858,57859,57860,57861,57862,57863,57864,57865,57866,58084,58085,58086,58087,58088,58089,58090,58295,58296,58297,58298,58299,58300,58301,58302,58303,58304,58305,58306,58307,58308,58309,63090,63091,63092,63093,63094,63095,63096,63097,63098,68863,68864,68865,68866,68867,68868,68869,68870,68871,69437,69438,69439,69440,69441,69442,69443,69444,69445,69446,79143,79144,79145,79146,79147,79148,79149,79150,79151,79152,79997,79998,79999,80000,80001,80002,80003,80004,80005,80006,80007,80008,80009,80010,80011,81068,81069,81070,88349,88350,88351,88352,88353,88372,88373,88374,88721,88722,88723,88724,88725,88726,88727,88728,92271,92272,92273,92274,92275,92276,92277,92278,92279,92280,92965,92966,92967,92968,92969,92970,92971,92972,92973,92974,92975,92976,92977,92978,96776,96777,96778,96779,97604,97605,97606,97607,97608,97609,97610,97611,97612,97613,98516,98517,98518,98519,98520,98521,98522,98523,98524,98525,98526,98840,98841,98842,98843,98844,98845,98846,99096,101616,101617,101618,101619,101620,101621,101622,101623,101624,101625,101626,101627,101628,101629,101630,101631,102456,102457,102458,102459,102460,102461,102462,102463,102464,102465,102466,102467,103297,103298,103299,104761,105347,105348,105736,105737,105738,105831,107999,108000,108001,108002,108003,108004,108005,108006,108007,108008,108009,109942,109943,109944,114471,114472,114473,114755,114756,117141,117142,117143,118922,118923,118924,118925,118926,118927,118928,118929,118930,118931,122533,122534,122535,123554,123555,123556,123557,123558,123559,123560,123561,123562,123563,130814,130815,130816,130817,130818,130819,130820,130821,130822,130823,130824,130825,130826,130827,130828,134469,134470,134471,134472,134473,134474,134475,134582,134583,134584,134585,134586,134587,134588,134589,134590,134591,135676,135677,135678,135679,135680,135681,135682,135683,135684,135685,135686,136557,136558,136559,136560,136561,136562,136563,136564,136565,136566,136567,136568,140737,140738,140739,140740,140741,140742,140743,140744,140745,140746,140747,148144,148145,148146,148850,149385,149386,150416,150417,150418,151052,153276,154535,154536,154537,155845,155846,155847,155848,155849,155850,155851,156624,157685,157686,157687,157688,157689,157690,192628,192629,194634,194635,194636,194637,194638,196057,196058,196059,196060,196061,198838,198839,200423,200424,200425,200426,202847,210294,210295,210296,210297,211229,211230,214458,219745,219746,221850,235091,235092,235093,235094,5056,5057,5058,5059,5060,5061,5062,5063,5064,5065,5066,5067,5068,5069,6548,6549,6550,6551,7779,7780,7781,7782,7783,7784,7785,7786,7787,7788,7789,7790,7791,7792,20724,20725,22878,22879,22880,22881,22882,22883,24269,24270,25361,25362,25363,25364,25365,25366,25367,29930,29931,31842,31843,34850,34851,38550,38551,38552,38553,38554,38555,38556,38557,38558,38559,39163,39164,39165,39166,39167,39168,39559,39560,39561,39562,39563,39564,39565,41578,41579,41580,41581,41582,41583,41584,41585,41586,41587,41588,41589,44710,44711,44712,46028,46029,46030,46031,46032,46033,46034,46035,46036,46037,46038,46039,46040,46041,46042,46043,46044,51438,51439,51440,51441,51442,51443,51444,51445,51446,51447,51448,51449,51450,51451,51452,51537,51538,51539,51540,51541,52987,52988,52989,52990,67618,67619,67620,70785,70786,70787,70788,70789,70790,70791,70792,70793,70794,72618,72619,73302,73303,73304,73305,73306,73307,73308,73309,73310,73311,73312,73313,73314,76434,76435,76436,76437,76438,76439,76440,76441,76442,77285,78663,78664,78665,78666,78667,78668,78669,78670,78671,78672,78673,78674,83226,83227,83228,83229,83230,83231,83232,83233,83234,83235,83236,83237,83238,83239,83240,83241,86369,86370,91006,92533,93452,93453,93454,93455,93456,93457,93458,93459,93460,93461,93462,94802,94803,94804,94805,94806,94807,94808,94809,96492,96941,96942,96943,96944,96945,96946,96947,96948,96949,96950,96951,96952,97486,97487,97488,97489,97490,97491,97492,97493,97494,97495,97496,97497,97498,97499,97500,97501,97502,97503,97504,97505,99199,99200,101409,101410,101411,101412,101413,101414,101415,101416,101417,101418,102361,102362,102363,102364,102365,102366,102367,102368,102369,102370,103511,103512,103513,103514,103515,103516,103517,103518,103519,103520,110763,111081,111082,111083,111084,111085,111086,111087,111088,111089,111090,111091,112643,112644,112645,112646,112647,112648,112649,112650,112651,112652,112729,112730,112731,112732,112733,112734,112735,112736,112737,112738,112739,112740,112741,122985,122986,122987,122988,122989,122990,122991,122992,122993,122994,122995,122996,122997,122998,123974,123975,124327,124328,124329,124330,124331,124332,124333,124334,124335,124336,124337,124338,124339,124340,124341,126246,126247,126248,126249,126250,126251,126252,126253,126898,126899,126900,126901,126902,126903,126904,126905,126906,126907,127291,127292,127293,127294,127295,127296,127297,127298,127299,127300,127301,127302,127303,127304,127305,127306,127307,127308,127309,131757,131758,131759,131760,131761,131762,131763,131764,131765,132302,132303,132304,132305,138979,138980,138981,138982,138983,138984,138985,138986,138987,138988,139282,139283,139284,139285,139286,139287,139288,139289,139290,139291,142188,142189,142190,142191,142192,142193,142194,142195,142196,142197,142198,142364,142365,142366,142367,142368,142369,142370,142371,142372,142373,142374,142375,142376,142377,142378,145077,145078,145079,145080,145081,145082,145083,145084,145085,145086,148674,148675,148676,148677,148678,148679,148680,148681,157272,157273,157274,157613,157614,157615,157633,157634,157635,157668,160635,167800,170119,170120,174664,174665,174666,176355,176660,176661,176662,176663,176664,176665,177925,177926,177927,179135,179136,179137,180983,180984,182378,182379,182380,182381,182382,183373,183374,183375,183376,183377,183378,183379,183380,183381,183382,183383,183384,183385,183386,186443,186444,186445,186446,186447,186448,186449,186450,186451,186452,186453,186454,186455,186456,187580,187581,187582,187583,188567,188568,194554,194555,194556,194726,198307,198697,198698,198699,204269,204793,204794,204795,204796,204797,208967,208968,209671,209672,209673,210405,211000,211001,211002,215113,215356,215357,215358,215359,215360,215361,215362,215363,215364,216009,216010,216011,218763,219302,219303,219304,220033,220034,222216,222217,222218,222219,222220,222221,222222,223690,223691,223692,223761,223762,223763,224058,224064,224065,224066,16110,16111,16112,16113,19180,19181,19182,19183,19184,19185,19186,19187,19188,19189,19190,19435,19436,19437,19438,19439,19440,19441,19442,20634,20635,24871,24872,28464,28465,28466,28467,28468,28469,28470,34225,34226,34227,34228,59431,59432,59433,59434,59435,59436,59437,59438,59439,59440,59441,59442,59443,74777,74778,76810,76811,76812,76813,76814,76815,76816,76817,76818,76819,79762,87489,87490,87491,87492,87493,87494,87495,87496,87497,87498,87507,90344,90345,90656,90657,90658,90730,90731,92268,92269,92270,99991,99992,99993,99994,99995,99996,99997,99998,99999,100000,100001,100002,100003,100004,100005,101481,101482,101483,101484,101485,101486,101487,101488,101489,101490,101491,101492,101493,105062,105063,105064,105065,105066,105067,105068,112384,112385,112386,112387,112388,112389,112390,112391,112392,115534,115535,115687,115688,115689,115690,115691,115692,115693,115694,115695,115696,115697,122554,122555,122556,122557,122558,122559,122560,122561,122562,122563,122564,126508,126509,129523,129524,129525,129526,129527,129528,129529,135140,135141,137714,137715,137716,137717,137718,137719,137720,137721,147043,147044,147045,147046,147047,147048,147049,147050,147051,147052,147053,147054,147734,147735,147736,147737,147738,147739,147740,147741,147742,147897,149953,149954,149955,149956,150907,150908,150909,150910,150911,150912,150913,150914,150915,150916,150917,151009,151010,151011,151012,151013,151014,151015,151016,151222,151223,151224,151225,151226,151227,151228,151229,151258,151259,153967,153968,153969,154240,154241,154242,154243,154244,154245,157366,157367,158186,158187,158188,158189,158190,158191,158192,159105,159106,159107,159108,159109,159110,159111,159112,159113,159114,159115,161180,161181,161182,161183,163011,163012,163013,163014,163015,163016,163017,163018,163019,163020,163021,163022,164707,164708,164709,165060,165061,165062,165873,165874,165875,165876,165877,165878,165879,165880,169026,169027,169028,169792,169946,169947,169948,169949,169950,169951,169952,169953,169954,171813,171814,171815,171816,171817,171818,171819,171820,172521,172522,172523,172524,172525,172526,172527,172528,172529,173161,173162,173163,173164,173165,173166,173167,173626,173627,173628,173629,173630,173631,173632,173633,173634,174446,174447,174448,174449,174450,174451,174452,174453,174454,174455,174456,174457,175427,175428,175429,175430,175431,175432,175679,175680,175681,175682,175683,175684,175685,175686,175687,175688,175689,175690,175691,176156,176157,176158,176159,176160,176161,178877,178878,178879,179930,179931,179932,179933,179934,179935,179936,179937,179938,179939,180773,180774,180775,180776,180777,182128,182592,182593,182594,182595,182596,182597,182598,183250,183251,183252,183253,183254,183255,183337,183976,183977,183978,184985,184986,184987,184988,184989,184990,184991,184992,184993,186101,186102,186103,186104,186105,186745,186746,186747,186748,186749,187383,187384,187385,187386,187387,187388,187389,187390,187391,187392,187815,187816,187817,187818,187819,187820,187821,187822,187823,188229,188230,188231,188232,188233,188234,188235,188236,189120,189121,189122,189123,189124,189292,189293,189294,189295,189296,189297,189298,189299,193573,193574,193575,193576,193577,193578,193579,193580,193581,193582,196878,196879,196880,196881,196882,196883,196884,196885,196886,196887,196888,196889,197015,197016,197017,197018,198456,198457,198458,198459,198460,198461,198462,198463,198464,198465,198466,198467,198468,198508,198509,198510,198511,198512,198513,200152,200153,200154,200155,200156,200157,200158,201701,201702,201703,201704,201705,201706,201707,201708,201709,201710,201711,201712,203610,203611,203612,204622,204623,204624,204625,204626,204627,204628,204629,204630,204631,204632,204633,204634,204717,204718,204719,204720,204721,204722,204723,204724,205683,205684,205685,205686,205687,205688,211213,211214,211215,211216,211217,211218,211219,215617,215618,215739,215740,215741,215742,215743,215744,215745,218381,218382,218383,218384,218385,218386,218387,218388,218389,218390,218391,218392,218461,218462,218463,218464,218465,218466,218467,218989,218990,218991,218992,218993,220113,221582,221583,221584,221585,221586,221587,221588,221589,222207,222208,222209,222210,222211,222212,222213,222214,222215,223088,223089,223090,223091,223092,223093,223094,223095,226015,226016,226017,228029,228030,228031,237826,237827,247354,247355,247356,247477,247478,247479,247480,251577,251578,251579,81372,81373,81374,81375,81376,81377,81378,81379,81380,81381,81382,97397,99601,99602,99603,99604,99605,99606,99607,99608,99609,99610,104286,104287,104288,104289,104290,104291,104292,104293,124981,124982,124983,124984,124985,124986,124987,124988,124989,124990,134521,134522,134523,134524,134525,134526,134527,134528,137344,137345,137346,137347,137348,137349,137350,137351,137882,137883,146191,146192,146193,146194,146195,146196,146197,146198,146199,153639,153640,156754,156755,156756,156757,156758,156759,156760,161778,161779,161780,161781,161782,161783,161784,161785,161786,161787,161788,161789,162932,162933,162934,162935,162936,164802,164803,171005,171006,171007,171008,171009,171010,175159,175160,175161,175162,175163,175636,175637,175638,175639,175640,178205,178206,178207,178208,179271,179272,179273,179274,184780,184781,184782,184783,184784,192293,192294,192295,193570,193571,193572,195047,195048,195049,195050,195051,195052,209709,209710,209711,210271,210272,210273,210274,210275,210276,210277,210278,210279,211044,211045,211046,211047,211995,211996,211997,211998,211999,212000,212001,212002,215490,215491,215492,215493,221529,221530,221531,221532,224637,224638,224639,224640,224641,225149,225150,225151,225152,225153,225154,225155,225251,225252,225253,225254,225255,225256,225257,225258,225399,225400,225401,225402,225403,225404,225690,225691,225692,225693,225694,225695,225696,225701,225702,225703,225704,225705,225706,225707,225708,226635,226636,226637,226638,226639,226640,226641,226802,226803,226804,226805,227100,227101,227102,227103,227104,227105,227913,227914,227915,227916,227917,227918,227919,227920,227921,228965,228966,228967,228968,228969,228970,228971,228972,228973,228974,228975,228976,229013,229014,229015,229016,229683,229684,229685,229686,229687,229688,229689,229690,229691,229692,229693,229694,229695,230215,230216,230217,230218,230219,230220,230221,230222,230223,231050,232406,233429,233430,233431,233432,233433,233434,233435,234205,234206,234207,234208,235176,235177,235178,235179,235207,235208,235576,235577,235578,235579,235580,235612,235613,235614,235615,235616,235617,235618,235619,235620,236583,236584,236585,237814,237815,237816,238252,238253,238254,238255,238256,238257,238258,238259,238260,239922,239923,239924,239925,239926,239927,239928,242279,242280,242281,242282,242283,242284,242285,242286,242906,242907,242908,242909,244087,244088,244089,244090,244091,244092,244093,244094,244095,245150,245151,245152,245191,245192,245193,245194,245195,245196,245197,245468,245469,245470,245789,245790,245791,245792,246360,246361,248221,248222,248223,248224,248225,248226,248227,248769,248770,248771,248772,248773,248774,248775,248776,248777,248778,248779,248905,248906,248907,251275,251276,251277,251278,251279,251280,251281,251282,251472,251473,251474,251475,251532,251597,251598,251599,251600,251601,251689,251690,251691,251692,251693,251694,251695,251696,252123,252124,252125,252126,252127,252128,252129,252270,252271,252875,252876,252877,252878,252879,252880,252881,253136,253137,253138,253139,254180,254181,254182,254427,254428,254429,254430,254431,254432,254433,254569,254570,254571,254572,254573,254574,254575,254576,254577,255270,255271,255272,255273,255274,256044,256045,256046,256047,256048,256214,256215,256216,256217,256218,256243,256244,256245,256246,256247,256349,256350,256351,256352,256353,256354,256355,256356,256357,256358,257610,257611,257612,257613,257614,257615,257616,257617,257618,259316,259317,259318,259319,259320,259321,259322,260806,260807,260808,260809,260837,260838,260839,260840,260841,260842,260843,260844,263716,263717,263718,263719,263720,263721,263722,263723,263724,263725,263726,263987,263988,263989,263990,263991,263992,263993,264061,264062,264063,264064,264065,264066,264302,264303,264304,264305,264306,264307,264308,264309,266192,266193,266194,266195,266901,266902,266903,266904,266905,267338,267339,267340,267341,267342,267343,267344,267345,269036,269037,269038,269039,269040,269041,269042,269043,269449,269450,269451,269452,269453,269454,269455,269456,269734,269735,269736,271446,271447,271448,271449,271450,271451,271452,271453,271454,271455,271647,271648,271649,271650,271651,271652,8528,8529,8530,8531,117466,117467,117468,148389,148390,148391,148392,148622,148623,148624,148625,148626,148627,148628,148629,151266,151267,151268,151269,156523,156524,156525,166821,166822,166823,166824,166825,174403,174404,174405,174406,174407,174408,174409,174410,177817,177818,177819,177820,177821,177822,177823,177824,177825,177826,177827,177828,192855,192856,192857,192858,192859,192969,192970,192971,192972,192973,192974,192975,192976,195352,195353,195354,195355,195356,198209,198210,198211,198212,198213,204749,204750,204751,204752,204753,206850,206851,206852,206853,211806,211807,211808,211809,216398,216399,216400,216401,216402,223115,223116,223117,223118,223119,232955,232956,232957,232958,234420,234421,234422,240590,240591,240592,240593,240594,240595,240596,240597,250552,250553,250554,250555,250556,250557,250558,250559,250560,251904,251905,251906,251907,251908,251909,251910,251911,258766,258767,258768,258769,258770,258771,258772,259270,259271,259272,259273,259274,259275,259276,262668,262669,262670,262671,262672,262673,262674,264399,264400,264401,264402,273271,273272,273273,273470,273471,273472,273473,274042,274949,274950,275627,275628,275629,275808,275809,275810,275845,275846,275847,276108,276109,276110,276111,276112,276610,276611,276612,276613,276655,276878,276879,276880,276881,277349,277350,277628,277629,277630,277631,277645,277646,277647,277958,277959,277960,278824,278913,278914,278915,278916,280321,280322,280323,280324,280339,280340,280341,280342,280494,280495,280496,281167,281168,281169,281709,281710,281768,281769,281770,281924,281925,281926,281927,281928,282268,282269,282270,282328,282329,282330,282331,282401,282402,282403,282404,282405,282406,282514,282515,282516,282517,282518,282519,282520,283054,283204,283205,283284,283285,283671,283672,283673,284162,284250,284251,284252,284709,284710,284711,284712,284774,284775,284776,284777,284792,284793,284794,284861,284862,284916,284917,284918,284962,284963,284964,284965,284966,285897,285898,286680,286681,286682,286683,287082,287083,287084,287085,287288,287289,287290,287345,287346,287347,287348,287349,287740,287741,287742,287743,288352,288353,288354,288383,288384,288385,288871,288872,289077,289078,289079,289238,289239,289250,289251,289252,289253,289910,289911,289927,289928,289929,290470,290471,290472,290473,290766,290767,290768,290769,291209,291210,291211,291303,291304,291342,291343,291344,291345,291499,291500,291501,291502,291503,291504,291505,291740,291741,291742,291816,291817,291818,291819,291899,291900,291930,291931,291932,291933,291934,292231,292232,292233,292513,292514,292515,292973,292974,292975,293062,293063,293064,293065,293225,293226,293654,293710,293711,293712,5739,5740,5741,5742,14178,14179,14180,14181,14182,14183,14184,14185,14186,14187,14188,14189,14190,14191,14192,14193,14194,14195,20397,20398,20399,20400,20401,20402,20403,20404,20405,20406,20407,20408,26018,26019,26020,29154,29155,32213,32214,37425,37426,37427,37428,38458,38459,40985,40986,40987,41134,41135,41136,41137,41138,41139,41140,41141,45872,45873,48002,48003,48004,48005,48006,49746,49747,62242,62243,62244,62245,62246,62247,62248,65724,65725,65726,65727,65728,69016,71653,71654,71655,71656,74026,74481,74482,77520,77521,77522,77523,77524,77525,77526,77527,77528,77529,77530,78194,78195,81031,81032,81033,81034,81035,81036,81037,81038,83797,83798,86441,86442,86443,86444,86445,86446,86447,86448,86449,86450,86451,86452,86993,86994,86995,86996,86997,86998,86999,89033,89034,89035,92676,92677,95970,95971,95972,98640,98641,98642,98643,98644,98645,98646,100176,100177,100178,102059,102060,102061,102062,104855,104856,104857,116906,116907,122873,122874,124459,124460,124461,124462,124463,124464,124465,124466,127928,127929,127930,127931,127932,127933,127934,127935,127936,128994,128995,131795,139807,139808,139809,139810,139811,139812,139813,139814,139815,139816,139817,143849,143850,143851,143852,143853,143854,143855,143856,143857,148230,150499,150500,150501,150516,150517,150518,150519,150520,150521,150522,153985,158905,161608,161609,161610,161611,161612,162153,162154,162155,162156,162157,162158,162686,162687,162688,165469,165470,165471,165472,165473,165521,168965,168966,168967,168968,168969,171192,171193,172602,172603,176036,176037,176038,179797,179798,179799,179800,180049,182129,182130,183040,183041,183042,183043,183044,187006,187007,187008,191627,191628,191629,191630,191631,195856,195857,197019,199844,199845,199846,199847,199848,199849,199850,201578,201579,201580,202161,202162,204363,204364,204365,209984,209985,209986,209987,218297,218298,218299,219993,219994,219995,219996,219997,223193,223194,223195,223196,223197,225643,225644,225645,225646,225647,225648,243453,243454,245618,245619,245620,246398,246399,246400,255351,255352,260111,260112,260113,260114,262685,262686,262687,263201,263202,263203,263204,263873,263874,263875,264048,264049,264050,264051,268694,268695,268696,268697,268698,268699,272638,272639,273437,273438,273439,275682,275683,275684,275685,279736,279737,279738,279739,294954,294955,294956,294957,295504,295505,295506,296692,296693,296694,296695,303454,303455,303456,303457,303636,303637,303638,303639,303660,303661,303662,303908,303909,303910,303911,303912,304896,304897,304898,304899,304900,6820,6821,6822,13623,13624,13625,13626,13627,14094,14095,19246,19247,19248,20871,20872,20873,22833,22834,22835,22836,23307,24709,24710,24711,24712,24713,24714,24715,24716,24717,24718,24719,27788,27789,27790,27791,27792,27793,27794,27795,27796,30338,30339,30340,30341,36284,36285,43477,43478,44227,44228,44229,44230,44231,44232,44233,44338,44339,44340,44341,44342,44343,44344,44345,44346,44347,44348,44349,44350,45141,45142,45143,45144,45576,45577,45578,45579,45580,45581,45582,45583,45584,45585,45586,45587,45588,45956,45957,45958,49158,49159,49160,49161,50077,50078,51355,51356,51357,51358,51359,51360,51361,51362,51363,53279,53280,54640,54641,54642,57026,57027,57028,58652,58653,58654,58655,59045,59046,59047,59048,59049,59050,60576,60577,62567,62568,62569,62570,62571,62572,62573,62574,62575,62576,62577,62578,62579,62580,62581,63386,63387,63388,63389,64152,64153,74060,74061,74062,76996,76997,86308,86309,87900,87901,87902,87903,89851,89852,89853,89854,89855,90377,90378,90379,96892,96893,96894,100019,102699,102700,102701,102702,102703,102704,102705,102706,102707,102708,102709,102710,102711,102712,102713,102714,106679,109642,109643,109644,111941,111942,111943,111944,111945,111946,111947,111948,111949,113487,116958,116959,116960,116961,116962,116963,116964,116965,117848,117849,124863,124864,124865,124866,124867,124868,124869,124870,124871,124872,124873,133580,133581,133582,133583,133584,133585,133586,133587,133588,133589,133590,133591,133592,133593,133594,133595,134308,134309,134310,134311,134670,134671,138316,138317,138318,141993,141994,141995,143926,143927,143928,143929,143930,143931,143932,143933,143934,143935,143936,143937,143938,145253,145254,145255,145435,147620,147621,147622,148176,148177,148178,148179,148689,148690,150719,156163,156164,156165,156784,156785,156786,156787,156788,160613,160614,160615,160616,160617,160618,169153,169154,171555,176171,176172,176173,176678,178437,178438,178439,178440,178441,178442,178443,178444,178445,178446,178447,178448,178449,179237,179513,179514,179515,185402,185403,185692,187256,187257,187258,187259,187260,187261,187262,189282,189283,189284,189285,189286,192286,197763,197764,197765,197766,197767,198947,198948,198949,198950,198951,198952,201857,201872,201873,201874,202754,202755,202756,204928,204929,204930,204931,204932,204933,204934,204935,207114,207115,207116,207280,211546,215520,218185,218186,218187,218999,219000,219001,219002,219003,219004,223052,223053,223054,229774,229775,233537,234298,237828,237829,237830,237831,237832,237833,237834,240693,240694,240695,245208,245209,245210,255056,255057,257668,257669,257670,257671,257985,257986,257987,257988,257989,269551,269552,270154,270155,270156,281676,281677,3468,3469,3470,4492,4493,4494,4495,7266,7267,7268,7269,7270,7271,7272,7273,7274,7275,7276,7277,7278,7279,7280,7281,7282,7283,7284,7285,7286,7287,7288,9317,9318,9319,9320,11160,11161,11162,20301,20302,20303,20304,20305,20306,22257,22258,22259,22260,22261,22262,22263,22264,22265,22266,22267,22268,22269,24399,24400,24401,24402,24403,32569,32570,32571,32572,32573,33171,33172,34903,34904,34957,34958,34959,34960,37155,37156,37157,37158,37159,37160,37161,37162,37163,37164,42171,42172,42173,42174,42175,42176,45637,45638,45639,45640,45641,45642,46491,46492,46493,46494,46782,46783,46784,46785,46786,46787,46788,46789,46790,46791,46792,46793,49048,49049,49050,49051,49983,49984,49985,49986,49987,49988,49989,49990,49991,50617,50618,50619,50620,50621,50622,50623,50624,50625,51945,51946,51947,52509,52510,52511,52512,52513,52514,52515,52516,57907,57908,59293,59294,59399,59400,59401,59402,59470,59471,60221,60222,60223,64041,64042,64043,64044,64045,64046,65134,65135,66146,68720,68721,68722,68723,68724,68725,68726,68727,68728,68729,70458,70981,70982,70983,72690,72691,72702,72703,72704,72705,72706,72707,72708,72709,72710,72711,72759,76662,76663,81343,81344,81345,81346,81347,81348,81349,81350,81351,81352,81353,83870,83871,83872,83873,83874,83875,83876,83877,83878,83879,86094,88884,88885,88886,88887,88888,88889,88890,88891,88892,91591,91592,93328,93329,93799,93800,93801,93802,93803,93804,93805,93806,97346,97347,97348,97349,97350,97351,97352,97353,97354,97355,97834,97835,97836,98735,98736,98737,106736,107136,107137,107138,108708,110816,112135,112136,112137,112138,112139,112140,112141,112142,112143,112144,112784,112785,112786,112787,112788,112789,112790,112791,112792,112793,112794,115759,116230,116231,116232,118211,118212,118213,118214,118215,118216,118217,118218,118219,118220,121064,121065,121066,121067,121068,121069,121070,121071,121072,121073,121530,121651,121652,121653,121654,121655,121656,121657,121658,121659,121660,121661,121664,121665,121666,121667,121668,121669,121670,121671,121672,121673,121674,121675,121676,121677,121678,123149,124355,124356,124357,124358,124359,124360,124361,124362,124363,124364,124365,126177,133395,133396,134848,134849,134850,134851,134852,134853,134854,139314,139315,139316,139317,139318,140228,140229,140230,140231,140232,140233,140234,140235,140236,140237,140238,141961,142179,142180,145470,145471,145472,145473,145474,145475,145476,145477,151248,151249,151250,151251,151252,151668,151669,151670,154467,154468,154469,154470,154471,154472,160261,160262,160263,162424,162425,162426,163258,163259,163260,163261,170714,171492,171493,171494,175888,175889,175890,176686,179000,179001,179002,179003,179004,181376,181377,181378,181379,181380,181381,181382,184159,184160,184161,184162,184163,184164,184165,184166,188508,188509,188510,188511,196081,196082,196083,196084,205455,205456,205457,209906,209907,209908,213538,213539,213540,215779,215780,215781,216119,216120,218811,218812,218813,221904,221905,223731,223732,223733,223734,253162,253163,253164,253165,266686,266687,266688,266689,268644,268645,280681,280682,280683,280684,280685,280686,292273,292274,292275,292276,292277,292278,4456,4457,15450,15451,15452,15453,15454,15455,15456,15457,15458,15459,15460,15461,15462,15463,15464,15465,15466,15467,15468,15469,15470,19307,19308,19309,19310,19311,19312,19313,19314,19315,19316,19317,19318,19319,22634,22635,22636,22637,22638,22639,22640,22641,22642,22643,22644,22645,22646,22647,26081,26082,26083,26084,26085,26086,26087,26088,26089,26090,26091,26092,28087,28088,29914,29915,29916,29917,29918,29919,29920,29921,29922,29923,29924,29925,29926,29927,29928,29929,33267,33268,33960,33961,39338,39339,39340,39341,39342,47097,47098,47187,47188,47189,47190,47191,47192,47193,47194,47195,47196,47197,47198,47199,47200,47201,47202,47203,47204,47205,47206,50382,50383,52222,52223,52224,52225,52226,52227,52228,52229,52230,52231,52232,52233,53235,53236,53237,53238,53239,53240,53241,53242,53243,53244,53245,53246,53247,53248,53249,53250,53251,53252,56461,56462,56463,56464,58039,58040,66076,66077,66078,66079,66080,66081,66082,66083,66084,66085,66086,66087,66088,69809,69810,69811,70207,70208,70209,71645,71646,71735,71736,71737,73679,73680,73681,73682,73683,73684,73685,74176,79374,79375,79376,79377,79378,79379,79380,79381,79382,79383,79384,80433,80434,80435,85169,85170,85171,85172,85173,85174,85175,85176,85177,85178,85179,85180,85181,85182,85183,85184,87046,87047,87048,89275,89276,89277,98174,99808,99809,99810,99811,99812,99813,99814,99815,99816,99817,99818,101419,101420,101421,101422,101423,101424,101425,101426,101427,101428,101429,101430,101431,101432,101433,101434,106479,106480,106481,113140,113141,113142,113143,113144,113145,113146,113147,113148,113149,113150,113680,113681,113682,113683,113684,113685,113686,113687,113688,113689,113690,114110,114111,114112,122848,122849,129390,129391,129392,129393,131270,131271,131751,134437,134438,134439,134440,138362,138363,138364,138365,138366,145724,145725,145726,145727,145728,148141,148142,153213,156411,156412,156413,158420,158421,158422,163197,163198,163199,163200,163201,163748,163749,163750,163751,163951,163952,164005,164006,164007,165130,165131,165433,166982,166983,166984,166985,171456,171457,171458,173702,173703,173704,175766,175767,175768,178397,178398,180713,180714,180715,182880,182881,182882,183742,187451,187452,187453,187975,187976,188375,188966,191803,191804,191893,191894,192453,196471,196472,196473,197722,197723,197724,197725,198926,198927,198928,198929,198930,200777,200778,200779,200780,202580,202581,202582,202583,202584,203740,204945,204946,204947,204948,208268,208269,208270,208271,208272,208273,208274,211323,211324,211496,211497,215697,215698,216114,216115,216116,216117,220030,220031,220032,221652,221653,221755,221756,221946,221947,222189,222190,222191,223486,223487,224117,226018,226019,226020,230819,238296,238297,238298,238299,238300,238301,240296,240297,240298,267137,267138,267139,267140,269137,269138,269139,269140,269141,284407,284408,284409,284410,284411,284412,284413,286197,288138,288139,288140,288141,288142,288143,3464,3465,3466,3467,6823,6824,6825,6826,6827,8166,8167,8168,8169,8170,8171,8172,8173,8174,8175,8176,8177,8178,8179,8180,8909,8910,8911,8912,8913,8914,8915,8916,8917,8918,8919,8920,8921,8922,8923,8924,8925,8926,8927,8928,8929,15342,15343,15344,15345,15346,15347,15348,15349,15350,15351,15352,15353,15354,15355,15356,15357,15358,15359,16759,16760,16761,16762,17281,17282,17283,17284,19047,19048,19049,19050,19051,19052,19053,19054,19055,19056,19057,19058,19059,19060,21051,21052,21589,21590,21591,21592,21593,21594,21595,21596,24850,24851,24852,24853,24854,28304,28305,28306,35018,35019,36147,36148,36149,36150,40459,40460,40461,40462,40463,40464,49106,49107,49840,49841,50230,50231,50232,50233,50234,50235,50236,50237,50238,50239,50240,50241,50242,50243,50244,50245,51177,51178,51179,51180,51181,51182,51183,51184,51185,51186,51187,51188,52497,52498,52499,52500,54038,54039,54040,54041,54042,54043,54044,54045,54046,54047,54048,54049,54050,54051,58365,58366,58367,58368,59751,59752,59753,59754,59755,59756,59757,59758,59759,59760,60550,60551,60552,60553,64004,64005,64006,64007,64008,64009,64010,64011,64012,64013,64014,64015,64016,64017,64018,64019,64020,64021,66629,66630,66631,66632,66633,66634,66635,66636,66637,66638,66639,66640,66641,66642,66643,66644,75257,75258,75259,75260,75261,75262,75263,75264,75265,75588,75589,82586,82587,82588,82589,82590,82591,82592,82593,82594,82595,82596,82597,82598,82599,82600,82601,82730,82731,82732,82733,82734,82735,82736,82737,82738,82739,82740,82741,82742,82743,83698,83699,90036,90037,90038,90039,90040,90041,90042,93412,93413,93414,93415,93416,93417,93418,93419,93420,93421,93422,93423,93424,93425,93426,93427,93573,93574,93575,93576,93577,93578,93579,93580,104091,104092,104093,104094,104095,104096,104097,104098,104099,104100,104101,104102,104103,104104,104470,104471,104472,104960,104961,104962,104963,104964,104965,104966,104967,104968,104969,104970,104971,104972,104973,104974,104975,104976,104977,107650,107651,107652,107653,107654,107655,107656,107657,107658,107659,107660,107661,107662,107663,111413,111414,111415,111764,111765,111766,111767,111768,111769,111770,111771,111772,111773,111774,111775,111776,111777,111778,111779,111780,112434,112435,112436,112437,112438,112439,112440,113622,113623,113624,119081,119082,119083,119084,119085,119086,119087,119088,119089,119090,119091,119092,119093,123178,123179,123180,123181,123182,123183,123184,123185,123186,123187,123188,123189,123190,123191,123192,123313,123314,123315,123316,123317,123318,123319,123320,123321,123322,123323,123324,123325,123326,123327,124711,124712,124713,124714,124715,124716,124717,124718,124719,124720,124721,128044,128045,128046,128047,128048,128049,128050,128051,128052,128053,128054,128055,128056,128057,129451,129452,129453,135213,135214,135215,135216,135217,135218,135219,135220,135221,135222,135223,135224,135225,135226,139558,139559,139560,139561,139562,139563,139564,139565,139566,139567,139568,139569,139570,139571,142504,142505,142506,142507,142508,142509,142510,142511,142512,142513,142514,142515,142516,142517,142518,142519,151174,152387,152388,152389,162136,162137,162138,162139,162140,162141,162142,163257,163634,163635,165348,165349,165350,165351,165352,165353,165434,170651,170652,170653,171477,171478,171479,171480,171481,171794,171795,171796,173194,173195,173196,173500,173501,180866,183659,183660,183661,183662,183663,183664,183665,184538,186572,186573,186574,186575,186986,186987,188549,188550,190096,190097,190098,190920,190921,190922,190923,190924,190925,193874,193875,196234,196235,196236,196237,196238,196239,196240,204882,204883,204884,204885,205714,206040,206041,206042,206043,206044,206045,207378,207379,207380,207381,207603,207604,211427,212064,212065,212066,212067,212068,212069,216301,217219,217220,222874,232599,232600,256023,256024,256025,256026,258440,258441,258442,258443,260764,260765,260766,260767,260768,260769,266805,266806,266807,266808,279102,281408,281409,282048,282049,282050,282051,287613,287614,287615,287616,287617,290707,290708,290951,290952,290953,290954,291913,291914,291915,291916,291917,291918,291919,3837,3838,3839,3840,3841,3842,3843,18553,18554,18555,18556,18557,18558,18559,18560,18561,18562,18563,18564,18565,18566,27167,27168,27169,27170,27171,28660,28661,28662,28663,33307,33308,33309,33310,33311,33312,33313,33314,33315,33316,33317,33318,33319,33320,35020,35021,35022,35023,35024,35025,35026,35027,35028,35029,35030,36717,36718,36719,36720,36721,36722,36723,36724,36725,36726,36727,36728,36729,36730,36731,41211,41212,41213,41214,41215,41216,41217,41218,41219,41220,41221,41222,41223,41224,41225,41226,41227,41228,47391,47392,47393,47394,47395,47396,47397,47398,47399,47400,47401,47402,47403,47404,47405,54801,54802,54803,54804,54805,54806,54807,54808,54809,54810,54811,54812,54813,57588,57589,57590,57591,57592,57593,57594,57595,57596,57597,64952,64953,66233,66234,66235,66236,66237,66238,66239,66240,66241,66242,66243,68794,68795,68796,68797,69481,69482,69483,69484,69485,69486,69487,69488,69489,69490,69491,69492,75618,75619,75620,75621,75622,75623,75624,75625,75626,75627,75628,75629,75630,77570,77571,77572,77573,77574,77575,77576,77577,77578,77579,77580,77581,77582,77967,77968,77969,77970,77971,77972,77973,77974,79953,79954,79955,79956,79957,79958,79959,79960,79961,79962,79963,79964,79965,80016,80017,80018,80019,80020,80021,80022,80023,80194,80195,80196,80197,80198,81318,81319,81320,81321,83644,83645,83646,83647,83648,83649,83650,83651,83652,83653,83654,84223,84224,84225,90390,90391,90392,90821,90822,90823,96625,96626,96627,96628,96629,96630,96631,96632,96633,96634,96635,96636,96637,97116,97117,97118,97119,97120,97121,97122,97123,97124,97125,97126,97127,97128,99950,99951,99952,100140,100141,100142,102469,102470,102471,107357,107358,107359,109433,109434,109435,109436,109437,109438,109439,109440,109441,109442,109443,109444,109445,112011,114193,114194,114195,114196,114197,114198,114199,114200,114201,114202,114203,114204,114205,117144,117145,117146,117147,117148,117149,117150,117151,117152,117153,117154,118665,118666,118667,118668,120048,120049,120050,120051,120440,120441,120442,122418,122419,122420,122421,125314,125315,125316,125317,125318,125319,125320,125321,125322,125323,125324,125325,125326,125652,125653,125654,125655,125656,125657,125658,125659,125660,125661,125662,125663,125664,125665,125666,127665,127666,127667,127668,127669,127670,127671,127672,127673,127674,127675,127676,127677,131486,131487,131488,131489,131490,131491,131492,131493,131494,131495,131496,137125,137126,137127,137128,137129,137130,137131,137132,137133,137134,137135,137136,137137,137138,137139,138202,138203,138204,138205,138206,138207,138208,138209,138210,138211,138212,138213,138214,138549,138550,138551,138552,138553,138554,138555,138556,138557,138558,138559,138560,138561,140320,140321,140322,140323,140324,140325,140326,140327,140328,140329,140330,140331,140332,140947,140948,140949,146467,146468,148441,148442,148443,148444,148445,148446,148447,148448,148449,148450,148451,148452,148453,148562,148563,148564,148565,148566,148567,155222,155223,155224,155225,155226,155227,155228,155229,155909,155910,155911,155912,156734,156735,156736,156737,156738,156739,156740,156741,156742,156743,156744,156745,156746,156747,157023,157024,157025,159132,159133,159134,159135,159136,159137,159138,160038,160039,160040,160041,160042,160043,160044,162030,162031,162032,162033,162034,162035,162339,165165,165166,165167,165168,165169,165170,165171,165398,165399,166222,166223,166224,166225,166226,166227,167536,167537,167538,167539,167540,167541,167542,167543,167544,167545,167546,167547,167548,167549,168633,168634,168635,168636,168637,168638,168639,169360,169361,169362,170638,170639,170640,170641,170642,170643,170644,170645,170646,171639,171640,171641,174526,174527,174528,174529,174530,174531,174919,174920,174921,174922,174923,174924,174925,174926,174927,179875,179876,179877,179878,180050,180051,180052,180053,180054,180055,180056,186001,186002,186003,186520,186521,186522,186523,186524,186598,186599,186600,186601,186602,186603,187873,187874,187875,187876,187877,190102,190103,190104,190105,190106,190107,190634,190635,190636,190637,190638,190639,190640,192018,192019,192020,192021,192022,192023,193376,193377,193378,193379,193380,193381,193382,195154,195155,195156,195157,195158,195159,195160,196400,196401,196402,199278,199279,199280,199281,199282,199283,199284,199285,199286,199287,199288,199289,199290,199291,199397,199398,199878,199879,199880,202455,202456,206529,208415,208416,208417,208418,208419,208420,208421,208422,208423,208424,208425,208426,208427,208428,210921,210922,210923,210924,210925,210926,210927,214809,214810,214811,214812,214813,214814,215477,215521,215522,215523,219818,219819,219820,219821,219822,219823,219824,221127,222205,222206,232306,232307,232308,232309,250478,250479,250480,252256,252257,252258,252259,256842,256843,256844,262488,262489,262490,262491,262492,262493,262494,66213,66214,69173,69174,70036,70037,70038,70039,70040,70041,70042,70043,70044,70045,71279,71280,71281,71282,71283,71284,71285,71286,71287,71288,71289,71290,71291,74598,74599,74600,74601,76738,76739,76740,76741,76742,76743,76744,76745,80133,80134,80135,80136,80137,80138,80139,80140,80141,80142,80143,80144,81429,81430,81662,81663,81664,81665,81666,81667,81668,82346,82347,82348,82349,82350,82351,82352,82353,82354,82355,82356,82470,82471,82472,82473,82474,82475,82476,82477,82478,82479,82480,83713,83714,83715,83716,83717,83718,83719,83720,83721,83722,83723,83724,83725,86025,86026,86027,86028,87321,87322,87323,87324,87325,87326,87327,87328,87329,87330,87331,87770,87771,87772,87773,96096,96097,96098,96099,96514,96515,96516,96517,96518,96519,96520,96521,96522,96523,96524,96525,96526,99705,99706,99707,99708,99709,99710,99711,99712,99713,99714,99715,99716,99717,100301,100302,100303,100304,100305,100306,100307,100308,100309,100310,100311,104390,104391,104392,104393,104394,104395,104396,104397,106564,106565,106566,106567,111713,111714,111715,111716,111717,111718,111719,111720,111721,111722,111723,112823,112824,112825,112826,112827,112828,112829,112830,112831,112832,112833,117432,117433,117434,117435,117436,117437,117438,117439,117440,117441,121836,121837,121838,121839,121840,121841,121842,121843,121844,121845,121846,123776,123777,123778,123779,123780,123781,123782,123783,123784,123785,124130,124131,124132,124133,124134,124135,124136,124137,124138,124139,124140,124141,124142,125911,125912,125913,125914,125915,125916,125917,125918,125919,125920,126056,126057,126058,126205,126206,127196,127197,127198,127199,127200,127201,127202,127203,127204,127205,127206,127207,134725,134726,134727,134728,134729,134730,134731,134732,134733,134734,134735,137163,137164,137165,137166,137167,137168,137169,137170,137171,137172,137173,137174,137175,142475,142476,142477,142478,142479,142480,142481,142482,142483,142484,146679,146680,146681,147996,152181,152182,152183,153084,153085,153086,153087,154287,155165,155166,155167,162145,162146,162147,163921,165332,165333,165334,165335,165336,165337,165338,170724,171922,173918,173919,173920,174674,176687,176688,176689,177148,179152,179153,179154,182149,182150,182151,182152,183248,183249,184270,184271,184272,184273,184924,184925,184926,190114,190115,190116,191429,191430,191431,194215,194216,194217,197403,197404,197405,197406,198320,198321,198439,198440,198441,198442,202275,205630,205631,209483,209623,209624,209625,209626,209974,209975,209976,210798,210799,210800,213423,213424,213425,213784,213785,213786,213787,214235,214236,214237,214368,216059,216593,216594,216595,216596,216597,216598,216599,219992,222495,224090,224091,224699,224700,224701,224702,224703,224704,228889,228890,228891,229865,229866,229867,236599,236600,236601,237898,237899,237900,238118,240280,240281,240282,240283,240284,240285,240286,240499,240500,240501,240502,240503,240504,240505,246755,246756,246757,246758,249646,249647,249648,251054,251055,251056,251433,251434,251435,255453,255454,255455,257566,257567,257568,257569,258801,258802,258803,258804,259571,259572,259573,260122,260123,260124,261870,261871,261872,264134,264135,264136,265037,265038,265039,266733,266734,266735,268866,268867,268868,268869,271219,271220,271221,271584,271585,271586,15030,15031,15032,15033,15034,15035,15036,15037,15038,15039,15040,15041,15042,15043,15044,15045,15046,15047,18249,18250,18251,20546,20547,20548,20549,20550,20551,20552,20553,20554,20555,20556,22517,22518,22519,22520,30039,30040,30041,30042,30043,34197,34198,34199,34200,34201,34202,34203,34204,34205,34206,34207,34208,34209,34210,34211,34212,34213,34214,34215,34216,34217,34218,36151,36152,38782,38783,39141,39142,39143,39144,39145,39146,39147,39148,60098,60099,60100,60101,60102,60103,60104,60105,60106,60107,60108,60198,60199,60200,60201,60202,60203,60204,60205,60206,60207,60208,62669,62670,62671,62672,62673,62674,62675,62676,62677,62678,62679,62680,62681,78972,78973,78974,91031,91032,92491,92492,92493,92494,92495,104459,104460,104461,112289,112290,112291,112292,112293,112294,112295,112296,114657,114658,114659,114660,114661,114662,116307,116308,116309,116310,124498,124499,124500,124501,124502,124503,124504,124505,124506,124507,124508,124509,124510,134597,134598,139577,139578,139579,146763,146764,146765,146766,146767,146768,146769,146796,147273,149521,149522,149523,149524,151031,151032,151033,151034,151035,151036,151163,151164,151165,151166,151282,151283,151284,151285,151408,151409,151854,151855,151856,151857,153164,153165,153166,153167,153747,153748,153749,153750,153751,153752,153753,153754,155703,155704,155705,155706,156482,156483,158371,160062,160762,160763,160764,160765,163554,163555,163556,163557,164706,165545,165828,165829,166918,167045,167046,167047,169000,169001,169002,169770,169771,169772,171549,173118,175008,175009,175010,175011,176525,177626,177627,177628,178381,181503,181504,181505,181506,182099,182413,182414,182415,182416,182417,182918,182938,184088,184089,184090,184718,184719,184720,185197,185797,185798,185799,186516,187253,187254,187255,188521,188522,188523,191660,191661,191662,191663,191744,191745,191746,193327,193328,193329,193425,193426,195119,195120,195314,195801,195802,195803,197154,198711,198712,198713,202564,203928,203929,203930,204500,204501,204502,204503,204941,204942,204943,204944,205257,205258,205259,205692,207883,207884,208969,208970,208971,208972,208973,208974,208975,208976,208977,208978,208979,208980,208981,208982,209889,209890,209891,211105,211106,211107,211824,211825,211826,212823,212824,212825,212826,212851,212852,212853,213445,213446,213447,213688,214655,214656,214657,218755,218756,218757,219527,219528,219529,219530,219531,219532,219533,220026,220027,220028,220029,224887,224888,224889,231168,231169,231170,251721,251722,251723,257548,257549,257550,3808,3809,3810,3811,3812,3813,3814,3815,3816,3817,3818,3819,12122,12123,12124,12125,12126,12127,13737,13738,13739,13740,13741,13742,13743,13744,13745,13746,13747,13748,13749,13750,17492,17493,17494,17495,17496,17511,17512,17513,17514,17515,17516,17517,17518,17519,17520,17521,17522,17523,17524,17525,17526,17527,17528,28594,28595,37335,37336,37337,37338,37339,37340,37341,37342,37343,37523,37524,37525,37526,37527,37528,37529,37530,37531,37532,37533,40734,40735,40736,47806,47807,47808,47809,47810,47811,47812,47813,47814,47815,47816,47817,47818,48627,48628,48629,48630,54057,54058,54915,54916,55412,55413,55414,55523,55524,55525,55526,55769,55770,55771,55928,55929,59451,59452,60383,60384,61209,61210,61211,62103,62104,62105,62106,62107,62108,62109,62110,62111,62112,62113,62114,62115,62116,62117,63432,63433,63434,63435,63436,63437,63438,63439,69396,69397,69398,69399,69400,69401,69402,69403,74422,74423,74424,74425,74426,74427,74428,74429,74430,74431,74432,74433,74434,74435,78561,78562,78563,78564,78565,78566,78567,78568,78569,78570,78571,78572,78573,78574,78575,78576,78577,79715,79716,79717,79718,79719,79720,79721,79722,79723,79724,79725,80883,80884,80885,80886,80887,83660,83661,83662,83663,83664,83665,83666,83667,83668,83669,83670,86310,86311,86312,86313,86314,86315,86316,86317,86318,88215,88216,88217,88218,88341,88342,88343,88344,88345,88346,88347,88348,88979,93042,93043,93044,96032,96033,97087,97088,98378,98379,98380,105860,105861,105862,105863,105864,105865,105866,105867,105868,105869,105870,106417,106418,106419,107265,107266,110154,110155,110156,110157,110158,110159,110160,110161,110162,110163,110164,110165,110166,110167,110168,110169,110480,116470,116471,116472,121134,121135,121136,121137,121138,121139,121140,121141,121142,121143,121144,121145,121146,121147,121148,121149,126416,126417,126418,126419,126420,126421,126422,126423,126424,126425,126426,144226,144227,144228,144229,144230,144231,144232,144233,144234,144235,144236,145393,145394,145395,145396,145397,145398,145399,145400,145401,145625,145626,145627,145628,146210,146211,146212,146950,146951,147798,147799,148021,148022,148023,148024,148025,148026,151684,160731,160732,160733,160734,163279,163280,163281,164229,164230,164231,164644,165774,165775,172764,172765,172766,172767,175062,175063,175064,175183,175184,175185,176323,176324,176325,179995,181362,181363,181605,181606,181607,181608,181609,181610,181611,182299,182300,182301,182302,182303,183266,187668,187669,187670,191004,191005,195409,195410,198337,198338,198339,198340,200404,206081,207033,207034,207035,211099,211100,211101,215478,215479,215480,216363,216364,216365,216576,216577,216578,216579,216580,216581,216582,216583,217138,217139,217140,217141,217142,217143,220065,220066,220067,224233,224234,224235,224985,224986,224987,225098,225099,225100,232141,232142,232143,234903,234904,234905,234906,234907,237057,237058,237059,237060,237061,237062,237063,239560,239561,239562,241411,241412,241413,241414,242451,242452,242453,242454,242455,242456,242457,245566,245567,245568,245738,245739,251414,251415,251416,254407,254408,254409,254410,254411,257742,257743,257744,257745,257746,257818,259845,259846,259847,259848,259849,259850,262330,262331,262332,263575,263576,263577,263578,289145,289146,289147,289148,5208,5209,5210,5211,5212,5213,5214,5215,5216,5217,5218,5219,5220,5221,5222,5223,5224,5436,5437,5438,5439,5440,6830,6831,6832,6833,6834,6835,6836,6837,6838,6839,6840,6841,6842,6843,6844,6845,6846,6847,6848,6849,14488,14489,14490,14491,14492,14493,14494,14495,14496,14497,14498,14499,14500,14501,14502,14503,14504,14505,16476,16477,16478,16479,20134,20135,22282,22283,22284,22285,22286,22287,22288,22289,22290,22291,22292,22293,22294,22295,22296,22297,22298,22299,22300,22989,22990,22991,22992,22993,22994,22995,24047,24048,24049,24050,28151,28152,28153,28154,28155,28156,28157,28158,28159,29294,29295,29296,30869,30870,30871,30872,30873,30874,30875,30876,30877,30878,30879,31074,31075,34446,34447,35726,35727,35728,35729,42254,42255,42480,42481,42482,42483,42484,42485,42486,42487,42488,42489,45674,45675,46614,46615,46616,46617,46618,46619,46620,46621,46622,46623,46624,47591,47592,47593,47594,47595,47596,47597,47598,47599,51389,51390,51391,51392,51393,51394,51395,51776,51777,54445,54446,54447,54448,54449,54450,54451,54452,54453,54795,54796,54797,54798,54799,54800,55787,55788,55789,55790,55791,55792,55793,55794,55795,55796,55797,56048,56049,56050,56051,56052,56053,56054,56055,56056,56057,57377,57378,57379,61240,61241,61242,61243,62129,62130,62131,62132,62133,62134,62135,71481,71482,71483,71484,71485,71486,71487,71488,71489,71490,71491,72961,72962,72963,72964,72965,72966,72967,72968,75370,75371,75372,75373,75374,75375,75376,75377,75378,75379,75380,79797,79798,79799,83551,83552,83553,83554,83555,83556,83557,83558,83559,83560,83561,84661,84662,84663,84664,84665,84666,84667,84668,84669,84670,86810,88893,88894,88895,88896,88897,88898,88899,88900,88901,88902,88903,89523,89524,89525,89526,89527,96467,96468,96469,96470,97603,101451,101452,101453,101454,101455,101456,101457,101458,101459,101460,101494,101495,101496,101497,101498,101499,101500,101501,105537,108397,108398,108399,108400,114782,114783,114784,114785,114786,114787,114788,114789,114790,114791,118286,118287,118288,118289,118290,118291,118292,118293,118294,118295,118296,124682,124683,124684,124685,124686,124687,124688,124689,124690,124691,124692,130442,130443,130444,135620,135621,136028,136029,136030,136031,136032,136033,136034,136035,136036,136037,140071,140072,140073,140074,140075,140076,140077,140078,140079,140080,140081,146629,146630,146631,146632,146633,146634,146635,146651,146652,146653,149169,149207,149208,149209,149210,149644,149645,149646,149647,149648,149649,149650,149651,149652,149653,149654,149655,149656,149657,150591,150592,150593,150594,153380,153381,154676,154677,156906,160773,160774,160775,160776,160777,160778,161645,161646,162954,163320,163321,163322,164292,164293,164946,164947,169878,169879,169880,176008,176009,176010,176011,176012,176013,181422,181423,181424,181425,185839,185840,185841,185842,187775,187776,187777,187778,187779,187780,192133,192134,197272,197273,197274,197275,197276,197277,200801,200802,200803,200804,200805,200806,200955,200956,200957,200958,200959,200960,200961,202335,202336,202337,202459,202460,202461,202462,202463,202464,202465,202466,202467,202533,202534,204644,204645,204646,204647,207593,207594,207595,207596,207597,207598,207599,209117,209764,209765,209766,210266,210267,210268,210269,210270,211362,211363,211364,211365,213482,213483,213484,213485,215897,215898,216638,220017,220397,220398,220399,220400,220401,221374,221375,224078,224079,224080,224081,224082,224083,224084,237595,237596,237597,237598,237599,237600,237601,248044,248045,248046,250353,250354,250355,250356,250357,253057,253058,253059,253060,253061,262098,262099,262100,262101,262102,262103,268123,268124,268125,268126,288917,288918,288919,288920,293251,293252,293253,5344,5345,5346,5347,5348,5349,5350,5351,5352,6197,6198,6199,6200,6201,6202,6203,6204,6205,6206,6207,6208,6209,6210,6211,6212,6213,8839,8840,8841,8842,8843,16375,16376,16377,16378,19604,19605,19606,19607,19608,19609,19610,19611,19612,20180,20181,20182,20183,20184,20185,20186,20187,20188,20189,20190,38421,38422,38423,38424,38425,38426,38427,38428,38429,38430,38431,38432,38433,38434,38435,38436,38926,38927,38928,38929,38930,38931,38932,38933,38934,38935,38936,38937,44416,44417,48334,48335,48336,48337,48338,50263,50264,50265,50266,50267,50268,50269,50270,50271,50272,50273,50927,50928,50929,50930,58815,58816,58817,58818,58819,58820,58821,58822,58823,58824,58825,58826,58827,58828,58829,61775,61776,61777,61778,66529,66765,66766,67635,67636,70327,70328,70329,70330,71555,71556,71557,71558,71559,71560,71561,71562,71563,71564,71565,71566,72936,72937,72938,73490,73491,73492,73493,73494,74145,74146,74147,75018,75019,83465,83466,83467,83468,83469,85122,85123,85124,87135,87136,91467,91468,91469,92206,92207,92208,93428,93429,93430,110730,110731,110732,110733,110734,110735,113106,113107,117599,117600,117601,118963,118964,118965,120671,120672,120673,120674,130853,130854,130855,130856,130857,130858,130859,130860,132190,132191,132192,133577,133578,133579,136480,136481,136482,137364,137541,137542,137543,137544,137545,137546,137547,137548,137549,137550,137551,137552,137553,137554,138642,138643,139860,139861,139862,141320,141321,142379,142380,142538,142539,147090,147091,147092,147093,147094,147095,148630,148631,148632,153185,153186,153187,153325,153326,153327,154525,156981,158359,158360,158361,158362,158710,158711,158712,169513,169514,169515,169732,169733,169734,169735,170572,170573,170574,170575,170576,170577,170578,170579,170580,170581,170582,170583,170584,171556,172328,172329,172330,172331,173447,173448,173449,174565,175311,175312,175313,177674,177675,177676,184021,184022,184023,190063,190064,191113,191114,191115,191811,191812,191813,191814,192850,192851,192852,193397,193398,193399,193400,198115,198116,200719,201652,204047,204048,204049,204050,205167,205168,205169,205170,205171,207986,207987,207988,208000,209633,209634,209635,215106,215107,215108,220307,220308,220309,221757,221758,221759,223443,223444,225610,225611,225612,227329,227330,227331,229563,229564,231767,233066,233067,233068,233069,233070,233071,233393,233394,235056,235057,241512,241513,241514,245814,245815,245816,245817,248645,248646,248647,248648,252734,252735,252736,254647,254648,254649,256049,256050,256051,256052,257490,259462,259463,259464,259465,268389,268390,268391,270437,270438,270439,290034,290035,290036,290037,290038,290039,290040,6700,6701,6702,6703,6704,6705,6706,6707,6708,6709,6710,6711,6712,6713,6714,6715,6716,6717,6718,6719,6720,8016,8017,8018,8019,8020,8021,8022,8023,8024,8025,8026,8027,8028,8029,8030,8031,8032,8033,10397,10398,10399,10400,10401,10402,10403,10404,10405,10406,10407,10408,10409,10410,10411,10412,10413,10414,13305,13306,13307,13308,18111,18112,18113,18114,18115,18116,18117,18118,18119,18120,18121,18122,18123,29682,29683,29684,29685,32882,34221,34222,34223,34224,44355,44356,44357,44358,45821,45822,45823,45824,45825,45826,45827,45828,45829,45830,45831,45832,45947,45948,45949,45950,45951,45952,48461,48462,48463,48464,48465,48466,48467,48468,48469,48470,48471,48472,48473,48474,48757,48758,48759,48760,48761,48762,48763,48764,48765,48766,48767,48768,48769,48770,48771,48772,48773,48774,48775,51865,51866,51867,51868,51869,53318,53319,53320,53321,53322,53323,53324,53325,53326,53765,53766,53767,53768,53769,53770,53771,53772,53773,53774,56481,56482,56483,56484,62249,62250,62251,62252,62253,62254,62255,62256,62257,62258,62259,62260,62261,62262,63086,63087,63088,63089,66423,66424,66425,68299,68300,68301,69569,69570,69571,69572,69573,69574,69575,69576,69577,69578,69972,69973,69974,73976,73977,73978,73979,73980,73981,75485,75486,75487,79924,79925,79926,80410,80411,80412,80413,80414,80415,80416,80417,80418,80419,80420,84813,84814,84815,89285,89286,89287,89288,89289,89290,89291,89292,89293,90521,90522,90523,90524,90525,90526,90527,90528,90529,90530,90531,90532,90533,93402,93403,93404,93405,93406,93407,93408,94028,94029,97442,97443,97444,97445,97446,97447,97448,97449,97450,97451,98738,98739,98740,98741,98742,98743,98744,98745,98746,98747,98748,101969,101970,101971,101972,103535,103536,103537,103538,103539,104562,104563,106932,106933,106934,109337,109338,109339,109340,109341,109342,109343,109344,109345,109346,109347,114092,114093,114094,114095,116233,116234,120234,120235,120236,120237,120238,120239,120240,120241,120242,120243,121534,121535,121536,121537,121538,121539,121540,121541,121542,121543,121544,121545,124277,124278,124279,125263,125264,125265,125266,125267,125268,125269,125270,125271,125272,125273,125274,125275,132700,132701,132702,132703,132704,132705,132706,132707,132708,132709,132710,132711,134076,134077,134078,134079,134080,134081,134082,134083,134084,134085,134086,136160,136161,136162,136193,136194,136195,137932,137933,137934,137935,137936,137937,137938,137939,137940,137941,138269,138270,138280,138281,140212,140213,140214,140215,140216,140217,140218,140219,140220,140221,140222,140646,140647,140648,140649,140650,140651,140652,140653,140654,140655,140656,140657,144172,144727,144728,144729,144730,144731,144732,144733,144734,144735,144736,144737,147565,147566,147567,149593,149594,149595,149596,149597,152015,152016,152017,152018,152019,152020,152021,153781,153782,155595,155596,155597,155598,155599,155600,155601,157299,157300,157301,157643,157644,157645,161140,161876,161877,161878,162689,162690,163176,163177,163178,165269,165270,165271,165272,165273,165274,165275,169074,169075,169076,169077,169078,169079,169080,169943,169944,169945,172782,172783,173170,173171,173172,173173,173174,173175,176546,176547,176548,176549,176550,176551,176552,178618,187374,187375,187376,187377,187378,190429,190430,190431,190432,190433,190434,190531,190532,190533,190534,193481,193482,193483,193484,194381,194382,194383,194384,194385,194629,194630,195232,195233,195234,195235,200172,200173,200174,200634,200635,202284,202285,209375,209376,209377,209472,209473,209474,209755,209756,209757,209758,209759,209760,209761,215011,215610,218452,218453,218454,218455,218456,218457,218458,218459,218460,219349,227661,227662,227663,227664,227665,235015,235016,235017,235018,238187,238188,238189,238190,238191,238192,247491,247492,247493,247494,257200,257201,257202,257203,266812,266813,266814,266815,266816,266817,266818,266819,271456,271457,271458,278143,278144,278145,4290,4291,4292,4293,4294,4295,4296,4297,4298,4299,4300,4301,4302,4303,4304,4305,4306,4307,5522,5523,5524,5525,5526,5527,5528,5529,5530,5531,5532,5533,5534,5535,5536,5537,5538,5539,15201,15202,15203,15204,15205,15206,15207,15208,15209,15210,15211,32333,32334,32335,32336,32337,32338,32339,32340,32341,32342,32343,32344,32345,32346,32347,32348,32349,32350,32351,32352,32353,32354,32355,32356,32807,32808,32809,33457,33458,33459,33460,33461,33462,33463,33464,33465,33466,33467,33468,33469,33470,33471,40981,40982,40983,40984,42188,42189,42190,42191,42192,42193,44713,44714,44715,44716,44717,44718,44719,44720,44721,44722,44723,44724,44725,46279,46280,46281,46282,47552,47553,47554,47555,47556,47557,47558,47559,47560,47561,52456,52457,52458,52459,52460,52461,52462,52463,52464,52465,52466,52467,52468,53654,53655,53656,53657,53658,53659,53660,53661,53662,53663,53664,53665,58245,58246,58247,58248,58249,58250,58251,58252,58253,58254,58255,58256,58257,61952,61953,61954,61955,61956,61957,61958,61959,61960,61961,61962,61963,61964,62894,62895,62896,62897,62898,62899,64323,64324,64325,64326,64327,64328,64329,64330,64331,64332,64333,64334,64335,64336,64337,69459,69701,69702,69703,71935,71936,71937,71938,71939,71940,71941,71942,71943,71944,76052,76053,76054,76055,76056,76057,76058,76059,76060,76061,77339,77340,77341,78988,78989,78990,83215,83216,83217,83218,83219,83220,83221,83222,83223,83224,83225,83759,83760,83761,86706,86707,86708,86709,86710,86711,86712,86713,86714,86715,86716,86717,87791,87792,87793,87794,90895,90896,90897,90898,90899,90900,90901,90902,90903,90904,90905,90906,90907,91641,91642,91643,91644,93101,93102,93103,93104,93105,93106,93107,93108,96672,96673,96674,96675,102200,102201,102202,102203,102204,102205,102206,102207,102208,102209,102210,102211,105964,105965,106861,106862,106863,111172,111173,111174,111175,111176,111177,111178,111179,111180,126290,126291,126292,130236,131824,131825,131826,148246,148247,148273,148274,149234,149235,149793,149794,151307,151308,151309,151310,153819,153820,153821,153822,153823,153824,155107,155108,155109,155711,161141,163871,163872,163873,163874,164726,165745,169227,169857,173842,173843,173844,173845,173846,174294,174303,174304,174360,174361,174362,177992,183968,183969,183970,183971,183972,184000,184001,184002,184798,184799,184800,187622,187839,192376,192377,196015,196924,196925,196926,196927,197567,197568,197569,199641,199642,201848,201849,201850,204481,204482,204483,204964,204965,205836,205837,205838,206884,206885,206886,209828,211734,217267,217268,217269,217860,217861,217862,217863,217864,218685,218686,218828,218829,218830,220470,220471,220472,222043,222044,223859,223860,223861,223862,227194,227195,227196,227197,227198,227493,227494,227495,227496,232108,232109,232110,245091,245092,245093,249762,249763,249764,250051,250052,250053,250054,250055,250114,250115,250116,253711,253712,253713,253714,253715,253716,253717,253718,253719,255314,255315,255316,255317,257040,257041,257042,261445,261446,261447,270206,270207,270208,280353,280354,280355,280356,280357,280358,280471,285589,285590,285591,285592,12551,12552,12553,12554,12555,16148,16149,16150,16151,17788,17789,17790,17791,17792,17793,17794,17795,17796,17797,17798,17799,17800,17801,17802,17803,17804,17805,17806,17807,17808,17809,17810,18693,18694,18695,18696,18697,18698,18699,18700,18701,18702,18703,18704,18705,18706,23797,23798,23799,23800,23801,23802,23803,23804,23805,23806,23807,23808,23809,23810,23811,23812,23813,26805,26806,26807,26808,26809,26810,26811,26812,26813,26814,26815,26816,26817,26818,26819,26820,28251,28252,28253,32108,32109,32110,32111,32112,32113,32114,32115,32116,32117,32118,36911,36912,36913,36914,36915,36916,36917,36918,36919,43981,43982,43983,43984,43985,43986,43987,43988,44930,44931,44932,44933,44934,44935,44936,44937,44938,44939,44940,44941,44942,44943,44944,49380,49381,49382,49383,49384,49385,49386,49387,49388,49428,49429,49430,49431,49432,49433,49434,49435,49436,49437,49438,49439,49440,49441,49442,49443,52573,52574,53575,53576,53577,53578,53579,53580,53581,53582,55846,55847,55848,55849,55850,65463,65464,65465,65466,65467,65468,65469,65470,65471,65472,65473,65474,65475,68266,68267,68268,68269,76866,76867,76868,76869,76870,76871,76872,76873,76874,76875,76876,79740,79741,79742,79743,79744,79745,79746,79747,79748,79749,79750,79751,79786,79787,79788,79789,79790,79791,79792,79793,79794,79795,82753,82754,82755,82756,82757,83741,83742,83743,83744,83745,83746,83747,83748,83749,83750,84083,84084,85823,85824,85825,85826,85827,85828,85829,85830,85831,86800,86801,86802,86803,86804,86805,86806,86807,86808,86809,87388,87389,87390,88375,88376,88377,88378,88379,88380,88381,88382,88383,88384,88385,95415,95416,95417,95418,95419,95420,95421,95422,95423,95424,95425,98191,98192,108987,108988,108989,110092,110093,110094,110095,110096,110097,113093,113094,113095,113096,113097,113098,113099,113100,113101,113102,116118,116119,116120,116121,116122,116123,116124,117394,117395,117396,117397,119393,119394,119395,119396,119397,119398,119399,119400,119401,119402,120257,120258,120259,120260,120261,120262,120263,120264,120265,120266,120267,120268,120269,126192,126193,126194,126195,126196,126197,126198,126199,126200,126201,126202,127115,127116,127133,127134,127135,127136,127137,127138,127139,127140,127141,127142,127143,127646,127647,127648,127649,127650,127651,127652,127653,127654,127655,127656,129123,129124,129125,129126,132289,132290,132291,132292,132293,132294,132295,132296,132297,132298,132299,134861,134862,134863,134864,134865,134866,138731,139477,139478,139479,139480,139481,139482,139483,139484,139485,139486,139487,139587,139588,139589,139590,139591,139592,139593,139594,139595,139596,140864,140865,140866,140867,140868,140869,140870,140871,140872,140873,140874,140875,140876,140877,140878,140879,140880,140881,141478,141479,141480,141481,141482,141483,141484,143798,143799,143800,143801,143802,143803,143804,143805,143806,143807,147081,147082,150988,150989,150990,152022,163007,163008,163009,163010,163918,163919,163920,164294,164295,164671,168096,168097,168098,168099,172833,172834,182671,183153,183154,183155,183617,184115,184116,184117,184442,184443,184444,184445,184446,184447,184448,184449,184450,184451,184452,184453,184454,184455,185761,185762,187030,187031,187032,187033,187034,190490,190491,190492,190770,190771,190772,190773,191666,191667,192032,194231,194232,194233,194275,194276,194277,195053,195054,200947,204338,205425,207433,207434,207435,207436,207437,207438,207439,211713,211714,212799,214998,214999,215000,216569,216727,216728,217736,217737,217738,217739,218524,220259,223566,223567,224013,224014,224015,229274,229275,229276,229277,229278,229279,229280,229281,230782,230783,230784,230785,230869,230870,235555,235556,236930,236931,241428,241429,241430,249571,249572,249573,266672,266673,266674,266675,273833,273834,7775,7776,7777,7778,9490,9491,9492,9493,9494,9495,10177,10178,10179,10180,10181,10182,10183,10184,10185,10186,10187,17230,17231,17232,17233,17234,17235,17236,17237,17238,17239,17240,17241,17242,17243,32619,32620,32621,32622,32623,32624,32625,32626,32627,40772,40773,40774,40775,40776,40777,40778,40779,40780,40781,40782,43407,43408,43409,43410,43411,46660,46661,46662,46663,46664,46883,46884,46885,46886,46887,46888,46889,46890,46891,46892,46893,46894,46895,47894,47895,47896,47897,47898,47899,47900,47901,47902,47903,47904,47905,48740,48741,48742,48743,48744,48745,48746,48747,48748,48749,48750,53158,53159,53160,53161,53162,53163,53164,53165,53166,53167,53168,53945,53946,53947,53948,53949,53950,53951,53952,53953,54009,54010,54011,54012,54013,54014,54015,54016,54017,54018,54019,55971,55972,55973,55974,55975,55976,60838,60839,60840,60841,60842,60843,60844,60845,60846,60847,60848,60849,60850,64467,64468,64469,64470,64471,64472,64473,64474,64475,67065,67066,67067,67068,67069,67070,67071,67072,67073,67074,67075,67782,67783,68783,68784,68785,68786,68787,68788,68789,68790,68791,68792,68793,72687,72688,79584,79585,79586,79587,79588,79589,79590,79591,79592,79593,79594,79595,79596,79597,83282,83283,83284,83285,83286,83287,83288,83289,83290,83291,88417,88418,88419,88420,88421,88422,88423,88424,88425,88426,88427,91847,91848,92035,92036,92791,92792,98647,98648,98649,98650,98651,98652,98653,98654,98655,98656,98657,99132,99133,99134,99135,99136,99137,99138,99139,99140,99141,99142,99143,100877,100878,100879,103308,103309,103310,103311,103312,103313,103314,103315,103316,103745,103746,103747,103748,103749,103750,103751,103752,103753,103754,103755,103756,103757,103758,106818,106819,106820,106821,106822,106823,106824,106825,106826,106827,106828,106829,106830,106831,107323,107324,107325,107326,107327,107328,107329,107330,107331,107332,107333,107334,107335,107864,107865,108726,108727,108728,108729,108730,108731,108732,108733,108734,108735,108953,108954,109447,109448,109449,109450,109451,109452,109453,109454,109455,109456,110987,110988,111436,111437,114949,114950,114951,114952,114953,114954,114955,114956,114957,114958,114959,115622,115623,115624,118199,118200,118201,118202,118203,118204,118205,118206,118207,118208,118209,127572,127573,134188,134189,138084,138085,138086,138087,138088,138089,138090,138091,138092,138093,138094,138095,138538,138539,138540,138541,139167,139168,139169,141249,141250,141251,141252,141253,141254,141255,141256,141257,144330,144331,144332,144333,144334,144335,144336,144337,144338,144339,146912,146913,146914,147290,147761,147762,147763,148283,148284,148285,148456,148457,148458,151059,157360,157361,161558,161559,162193,165849,165850,165851,166736,166737,166738,167486,167487,167488,168448,168449,168450,168451,170254,170255,170256,170267,170495,170496,170497,171476,172626,173061,173642,173643,173644,173645,173862,174585,179852,179853,179854,180959,182764,182765,182766,182767,184939,186188,188400,188559,189941,191703,192543,195171,195172,195173,195174,197244,197245,197246,197247,197248,197789,197874,197875,197876,197877,197878,197879,197880,197881,197882,199262,200710,200711,204879,206826,207831,207832,207833,209946,215079,215080,215081,216584,216585,216586,226956,226957,226958,226959,226960,232310,232311,232312,232313,235493,235494,253619,253620,253621,253622,13123,13124,13125,13126,13127,13128,13129,13130,13131,13132,13133,13134,13135,13136,13137,19531,19532,19533,19534,19535,19536,19537,23767,23768,23769,23770,23771,23772,23773,23774,23775,34161,34162,34163,34164,34165,34166,34167,34168,34194,34195,34196,35153,35154,35155,35156,35157,35158,35159,35160,36890,36891,36892,36893,36894,36895,36896,36897,36898,52401,52402,55175,55176,55177,55178,55179,55180,55181,55182,55183,59613,59614,59615,59616,59617,59618,59619,59620,59621,68104,68105,68106,68107,68108,68109,68110,68111,72485,72486,72487,74135,74136,74137,74138,74139,74140,74141,74142,74143,74144,76203,77531,77532,78109,78110,78966,78967,78968,78969,78970,78971,81961,81962,81963,81964,81965,81966,81967,81968,81969,81970,81971,81972,81973,81974,81975,81976,81977,81978,81979,81980,81981,81982,81983,81984,83327,83328,83329,83330,83331,83332,83333,83334,83335,83336,84034,84035,84036,84037,84038,84039,87281,87282,87283,87284,87285,87286,87287,87288,87289,87290,89748,89749,92149,92150,92151,92152,92153,92154,92155,92156,96849,96850,96851,96852,96853,96854,96855,96856,96857,96858,96859,97159,97160,99447,99448,99449,99450,101582,101583,101584,101585,101586,101587,101588,101589,101590,101591,101592,101593,102300,102301,102302,102303,102304,102305,102306,102307,102308,102895,102896,102897,102898,102899,102900,102901,102902,102903,102904,103407,103408,103409,103410,103411,103412,103413,103414,104205,104206,104207,104208,104209,104210,104211,104212,104213,104214,109622,109623,109824,109825,112873,112874,112875,112876,113105,120340,120341,122221,122222,123061,123062,123063,123064,123065,123258,123259,123260,123261,123262,123263,123264,123265,123266,123267,123268,123269,123270,123271,123272,123273,123274,123275,123276,123277,123278,126334,126335,126336,127685,127686,127774,127775,128285,128286,128287,128288,128289,128290,128291,128292,128293,128294,128390,128391,128392,128393,128700,128701,130918,130919,132403,132404,132405,132406,132407,132408,132409,132410,132411,132412,134090,134091,136362,136363,136364,136365,136366,136367,136368,136369,140962,140963,140964,140965,140966,140967,140968,140969,140970,140971,145264,145265,145266,145267,145268,145269,145270,145271,145272,145273,145274,146158,146159,146160,146161,146162,146163,146164,146165,146166,146167,146168,150128,158344,158345,158676,158677,160722,160723,160724,160725,160726,160727,160728,160729,160730,160772,163308,163309,163310,164850,164851,164852,164853,164854,164855,168626,168627,168628,168629,168630,168631,168632,169178,169179,169180,170361,170362,170363,170364,170365,170366,170367,170505,170506,170507,170508,170509,170510,170511,170512,170513,170665,170666,171503,171504,171505,171506,171507,171508,171509,174388,174389,174390,177122,177123,177124,177125,177126,177127,177128,179346,179347,179407,179408,179409,179410,179411,179412,179413,179414,180219,181117,181118,181466,181467,181468,183012,184098,184099,184100,184101,184102,184103,188514,188515,188516,188517,188518,188519,188520,188919,188920,188921,188922,188923,188924,188925,188926,188927,191453,195208,195209,195210,195211,195212,195213,195214,195215,196435,196436,202428,202429,202430,202769,205276,205277,205278,205279,205280,205281,205282,205283,205284,205670,205671,205761,205762,205763,205764,205765,205766,205767,207007,207008,207009,207010,207011,207012,207013,207014,207015,207016,207017,207018,207158,207159,207169,207428,207429,207430,207573,207574,207575,207576,207577,207578,207579,208635,208636,208637,209180,209181,214320,217353,217354,217355,217356,217357,217358,217359,218958,218959,220849,220850,220851,220852,220853,220854,221464,223493,223494,223495,223496,223497,223498,223499,223500,223501,273676,273677,273678,62582,62583,62584,62585,62586,62587,62588,62589,62590,62591,62592,62593,62594,62595,62596,62597,62598,62599,62600,62601,63266,63267,63268,63269,63270,63271,63272,63273,63274,63275,63276,63277,72217,72218,72219,72220,72221,72222,72223,72224,72225,72226,72341,72342,72343,72344,72345,72346,72347,72348,72349,72350,72351,72780,72781,72782,72783,72784,72785,72786,72787,72788,72789,77427,77428,77429,77430,77431,77432,77433,77434,88179,88180,105419,105420,113553,113554,113555,113556,113557,113558,124106,124107,124108,124109,124110,124111,124112,124113,124114,124115,124116,124117,124118,124119,124120,129242,129243,129244,129245,129246,129247,129248,129249,129250,129251,129252,129253,129254,129255,129256,130863,130864,130865,130866,132637,132638,132639,132640,132641,132642,132643,132644,132645,132646,132647,137660,137661,140396,140397,145581,149170,151756,154954,154955,157258,157259,158215,158216,158217,158218,158432,158433,158434,158435,158436,158437,158438,158507,159598,159599,159600,159857,159858,159859,160187,160188,160189,160459,160460,160461,160529,160530,160531,162568,162569,162570,162571,162572,162573,162574,162575,162576,162577,162578,162579,163195,163196,163953,166427,166428,166429,166673,166674,166675,166676,166677,166678,166679,166680,166681,166682,167190,167191,168463,168464,168465,168466,168467,168970,168971,168972,170033,171577,173741,174162,174163,175346,175347,178634,178635,178636,178637,178638,178639,178640,178641,178642,178643,178648,178649,178650,180725,180726,180727,180728,180729,180730,180731,180732,180733,180734,180735,180736,181622,181623,181624,181893,181894,181895,181896,181897,181898,181899,181900,181901,181902,181903,181904,185216,185520,192135,192136,192137,192157,192158,194680,194681,194682,194683,196153,196154,196928,196929,198256,198257,198258,201806,201939,201940,201941,202061,203098,203099,203100,203101,203591,203592,203593,203594,205603,206524,207909,207910,207911,207912,208739,208740,208741,208742,208743,208744,208745,208746,208747,208748,209493,209494,209495,209496,209497,209498,209499,210919,210920,211220,211221,213458,213459,213460,213461,213462,213463,213464,213465,213466,213467,213468,215782,215783,216433,216434,216435,216436,216437,218857,218858,218981,218982,218983,218984,219099,219100,219805,219806,219807,219808,219809,219810,219811,219812,219813,219814,219977,219978,219979,220476,220477,225273,225274,225275,225924,225925,228718,228719,234047,234048,234873,234874,235246,235247,235592,235593,235594,239835,239836,239837,240080,240081,240082,240292,240293,240294,240308,240309,240310,242132,242133,242134,242135,244720,244721,246975,246976,246977,246978,246979,248100,249494,249495,249496,250094,250095,250096,254291,254292,254293,254294,259581,259582,259583,260219,260220,260221,260222,262486,262487,265196,265197,265198,271425,271426,271427,271428,292798,292799,292800,9574,9575,9576,9577,13662,13663,13664,13665,13666,13667,13668,13669,13670,13671,13672,13673,13674,13675,13676,13677,13678,17376,17377,17378,17379,17380,17381,17382,17383,17384,17385,17386,17387,17388,25701,25702,25703,25704,25705,25706,25707,25708,30609,30610,30611,30612,30613,30614,30615,30616,30617,30618,31018,31019,31020,31021,31022,31023,31024,31025,31026,38441,38442,38443,38444,38445,38446,38447,38448,38449,38450,38451,41630,41631,41632,41633,41634,41635,41636,41637,41638,41639,41683,41684,41685,41686,41687,41688,41689,41690,41691,41692,41693,42056,42057,42710,42711,42712,42713,42714,42715,42716,42717,48648,48649,48650,48651,50470,50471,50472,50473,50474,50475,50476,50477,50478,50479,50480,53253,53254,53255,53256,53257,53258,54933,54934,54935,54936,54937,54938,54939,55468,55469,55470,55471,55472,64681,64682,64683,65522,65523,65524,65525,65526,65527,65528,72868,72869,72870,72871,72872,72873,72874,72875,72876,72877,72878,72879,72880,72881,74970,74971,74972,74973,74974,76748,76749,76750,76751,76752,76753,76754,76755,76756,76757,76758,76759,76760,76761,77612,77613,77614,77615,80628,80629,80630,80631,80632,80633,80634,80635,80636,80637,88210,88211,88212,88213,89244,89245,91556,91557,91558,91559,92392,92393,102138,102139,102140,107314,109809,109810,109811,109812,109813,109814,109815,109816,109817,109818,109819,109820,109821,109822,109823,113598,113599,113600,123070,123071,123072,129117,129118,139993,139994,139995,139996,139997,139998,139999,140000,140001,140002,145463,145464,145465,146078,146079,150727,150728,150729,151456,151457,151458,154383,154689,161257,161258,163311,163312,163313,163314,163315,163316,163317,165164,166288,166289,166290,166291,166292,166293,166294,168444,168445,168446,168447,169358,169359,172278,172279,173519,177888,177889,177890,185415,185416,185417,189603,189604,189605,189606,189607,189608,189817,189818,189819,190248,190249,194443,194444,194445,194446,194447,194448,194449,194495,200573,200823,200824,206486,206487,206488,206489,206490,206491,206492,213038,213039,213040,213041,216176,216177,216178,217604,217605,218104,218105,218106,221681,221682,221683,221684,221685,221686,221687,222655,222656,222657,222658,223340,223341,223342,227147,227148,227226,227227,227228,227229,227230,227231,227232,228339,228340,228341,228342,228343,228344,228585,228586,228587,228588,228589,228590,228591,228813,228814,228815,228816,228817,228818,228819,228820,228821,229776,229777,231246,231247,231248,231249,231250,232344,232345,232346,232347,232348,232349,233750,233751,233752,233753,233754,233755,234229,234230,234379,234380,234466,234467,234468,234469,234470,234471,234472,234473,234474,234782,234783,234784,234785,234786,234787,234788,235731,235732,235733,235734,235735,235736,235737,235738,235739,236327,236328,236329,236330,236331,236332,236333,236334,236335,236952,236953,236954,236955,236956,236957,237469,237470,237471,237472,242034,242035,242036,242037,242038,242039,242040,242041,242042,242469,242470,242471,242472,242473,242474,242475,242727,242728,242729,243043,243044,243045,245769,245770,245771,246759,246760,246761,246762,246763,246764,246765,249292,249293,249294,250183,250184,250185,250186,250187,250188,253591,253592,253593,253594,253595,253596,253597,254412,254413,254414,254415,254416,254417,254418,254950,254951,254952,254953,254954,254955,254956,254957,254958,258290,258291,258292,258293,258294,260927,267000,267001,267002,269329,269330,269331,269332,269333,269334,269335,269866,269867,276836,276837,278691,278692,278693,278694,278695,278696,9171,9172,9173,9174,9175,14650,14651,14652,14653,14654,14655,14656,14657,14658,14659,14660,14661,14662,14663,14664,14665,14666,14667,14668,14669,16932,16933,16934,16935,16936,19918,19919,19920,19921,19922,19923,19924,22228,38194,38195,47690,47691,47692,47693,47694,47695,47696,47697,47698,50348,50349,50350,50351,50352,50353,50354,50355,50356,50357,50358,53215,53216,53217,53218,53219,53220,53221,53222,56066,56067,56068,60760,60761,60762,60763,60764,60765,60766,60767,60768,60769,60770,61805,61806,61807,61808,61809,61810,61811,61812,61813,61814,61815,61816,61817,61818,61819,61820,61821,61822,61823,62197,62198,62199,62200,62201,62202,62203,62204,78356,78357,78358,78359,78360,78361,78362,78363,84650,84651,84652,84653,94615,94616,97668,97669,98091,98092,99310,99311,99312,99313,99314,99315,99316,99317,99318,99319,99320,99321,99322,99323,102338,102339,114321,114322,114323,114324,114325,114326,114327,114328,114329,114330,114331,115235,115236,116973,116974,119802,119803,119804,119805,119806,119807,119808,119809,119810,119811,119812,119813,121377,121378,121379,121380,121381,121382,121383,121384,121385,121386,121387,121388,121522,121523,121524,121525,121526,121527,121528,121529,125353,125354,126237,126238,132996,132997,132998,132999,133000,133001,133002,133003,133004,133005,137637,137638,137639,137640,137641,137642,137643,137644,137645,142705,142706,142707,142708,142709,142710,142711,144401,144402,148465,148466,148467,148468,148469,148470,148471,150540,150541,150542,150543,150544,150545,151394,151395,151396,151397,151398,151399,155613,155614,155615,157218,157219,157220,161590,161591,161592,161593,161594,161595,161596,161597,161598,161599,161600,161601,161602,161603,162047,162048,162049,162050,166336,177571,177572,177573,177574,178619,178620,178621,180927,180928,180929,181672,181673,181674,181675,182494,182495,182496,182497,182498,182499,182500,182501,182502,183721,183722,186963,186964,186965,186966,188113,188114,188115,190619,190620,190621,190622,190623,190624,190625,195431,195432,195433,195434,195435,195436,195437,198070,198071,198072,198073,198074,198075,198076,203382,203383,203384,205156,205157,205158,205159,205160,205651,205652,205653,205654,205655,205656,205657,205658,205659,205660,205661,205662,205663,207070,207071,207072,207073,207074,207075,213448,213449,213450,213495,213496,213497,213843,213844,213845,213846,213847,213848,213849,215201,215202,215203,215204,215659,215776,215777,215778,241712,241713,241714,241715,249336,249337,249338,249339,249340,249341,249342,249343,249344,273932,275163,275164,275165,275637,275638,275639,275693,275694,275695,275750,275751,275752,275753,276551,276552,276553,276554,277124,277125,277126,277363,277364,277365,277407,277408,277409,277744,277745,277746,278146,278147,278148,278369,278836,279407,279408,279409,280125,280126,280652,280653,281215,281216,281217,281218,281272,281273,281274,282163,282164,282165,282423,282424,282425,283333,283334,283335,283981,284349,284350,284351,284367,284368,284369,284370,284371,284372,284373,284863,284864,284865,284866,284936,284937,284938,285125,286110,286111,286112,286113,287226,287227,287228,288313,288314,288315,288316,290151,290152,290153,290154,290761,290762,290763,290764,291650,292210,292211,292212,292701,296404,296405,296406,296407,2768,2769,2770,3396,3397,3398,3399,3400,3401,3402,3403,9355,9356,9357,9358,9359,9360,9361,9362,9363,9364,9365,9366,9367,9368,9369,10104,10105,10106,10107,10108,10109,10110,10111,10112,10113,10114,10115,10116,10117,10118,10119,10120,17821,17822,17823,17824,17825,17826,17827,17828,17829,17830,17831,17832,17833,17834,17835,17836,17837,17838,21200,21201,21202,21203,21204,21205,21206,21207,36275,36276,36277,36278,36279,36542,36543,36544,38953,38954,38955,38956,38957,38958,38959,38960,38961,38962,38963,38964,38965,38966,38967,40332,40333,40334,41823,41824,41825,41826,41827,41828,41829,41830,41831,41832,41833,41834,41835,41836,41837,41838,41839,44271,44272,44273,44274,44275,44276,44277,49642,49643,49644,49645,49646,49647,49648,50483,54578,54579,54580,54581,61320,61321,61644,61645,66379,66380,66381,66382,68199,68200,72385,72386,72387,72388,72389,72390,72391,72392,72393,72394,72395,72492,72493,72494,72495,72496,72497,72498,72499,72500,72501,72502,73145,73146,75172,75173,75174,75175,75176,75177,75178,75179,75932,75933,75934,75935,75936,75937,75938,75939,75940,75941,84432,85413,85414,85415,85416,85417,89939,89940,90540,90541,96965,96966,96967,99845,99846,99847,99848,99849,99850,99851,99852,99853,99854,99855,105440,105441,105589,105590,111950,111951,111952,111953,111954,111955,111956,111957,111958,111959,111960,111961,111962,111963,111964,111965,112693,112694,112695,112696,112697,112698,112699,112700,112701,116059,116060,116061,116062,118118,118119,118120,118121,118122,118123,119987,119988,119989,119990,119991,127085,127086,127087,127088,127089,127090,127091,127092,127093,127094,127095,127096,127097,127098,127099,127100,127101,127102,127103,127578,127579,127580,127581,127582,127583,127584,127585,127586,128143,128144,128145,128146,128147,128148,128149,128150,128151,128152,128153,128154,133284,133285,140843,140844,142114,147795,149658,149659,149660,149661,149662,149663,150228,150229,150230,150231,150232,150233,150234,150235,150236,156387,156388,156389,156390,156391,160918,161931,162790,162791,162792,162793,165663,165664,165665,165666,166215,170783,170784,171175,171176,171177,171178,171729,171730,171731,171732,171733,171734,171735,175437,177340,177341,177342,178947,178948,178949,178950,180029,180030,180031,180067,180068,183434,183522,183523,183524,183525,183526,184121,184761,184762,186419,188917,188918,189585,189586,189587,189684,189685,189686,191151,191152,197713,197714,197715,197716,197717,197718,197719,197720,197721,203729,203730,203731,203732,203733,203734,203735,203736,207414,207415,207416,209695,209696,209697,209698,209699,209700,209701,209702,209703,209704,209705,209706,209707,209708,209988,209989,209990,209991,209992,210263,210264,210265,210836,210837,211161,211162,213009,216930,216931,221147,221148,221553,236137,236138,239931,239932,239933,241298,241299,241300,244586,244587,244588,245089,245090,248842,248843,248844,248845,248846,248847,253508,253509,253510,257533,257534,257535,257536,257654,257655,257656,259795,259796,259797,263344,263345,264225,264226,264227,266394,266395,266396,266397,266398,266399,286757,286758,286759,286760,286761,286762,290258,290259,290260,290261,290262,290263,14126,14127,14128,14129,21303,21304,21305,21306,21307,21308,26729,26730,26731,26732,29386,29387,29388,29389,29390,29391,29392,29393,29394,29395,29610,29611,29612,29613,29614,29615,29616,29617,29618,29619,29620,29621,39215,39216,39217,39218,39219,39220,39221,39222,39223,39224,39225,39226,39227,39228,44576,44577,44578,44579,44580,44581,44582,44583,45959,45960,48305,48306,48307,48308,50681,50682,50683,50684,50685,50686,50687,50688,50689,73199,73200,73201,73202,73203,73204,73205,73206,73207,73208,75875,75876,75877,75878,75879,75880,75881,75882,75883,75884,75885,79842,79843,82221,82222,82223,82224,82225,82226,83908,83909,83910,83911,89868,89869,90588,90589,91418,91419,91420,91421,91422,91423,91424,91425,91426,91427,91928,95200,95201,96086,96087,96088,96089,96090,96091,96092,96093,96094,96095,96412,96413,96414,96415,96416,96417,96418,96419,96420,96421,96422,101149,101150,101151,101152,101153,101154,101155,101156,101157,101158,101159,102006,102007,102008,102009,102010,102011,102012,102013,102014,102015,108230,108231,108232,108233,108234,108235,108236,108237,108238,108239,112616,115970,115971,115972,116400,116401,116402,116403,116404,116405,116406,116407,116408,116409,116410,128121,128122,129349,129350,129351,129352,129353,129354,129355,129356,129357,136547,136548,136549,136550,136551,136552,136553,136554,136555,136556,141657,141658,141860,141861,141862,141863,141864,141865,141866,141867,141868,141869,141870,142438,146408,146409,146410,146975,146976,152524,152525,153024,153025,153026,153405,153406,153407,153408,153613,153614,153767,153768,153769,157732,157733,157734,157735,157736,157737,157738,157783,157784,157785,157786,157837,158207,158276,158870,159200,159201,159263,159264,159265,159266,159267,160916,160917,162095,162096,170350,174777,174778,174779,174780,174781,174782,174783,174784,174785,174786,174787,174788,174789,174790,181802,182785,182786,182787,183084,183906,183907,183908,183909,183910,184550,184551,185204,185205,185206,186393,186394,186395,187791,187792,189388,189389,189390,190515,190516,194091,194545,194546,196277,196278,196279,196280,196281,196282,196283,196284,196285,196286,196287,196288,196289,196290,196291,196292,199150,199151,199152,199153,204531,204532,204533,206377,206701,206702,208117,208118,208119,213297,213298,213299,215733,215734,216170,216171,216172,216173,216174,216175,217290,217823,217997,217998,217999,218000,218001,218002,218011,218012,218013,218014,219919,219920,219921,219922,220668,220669,220670,220671,220672,220673,227625,227626,228937,228938,228939,231558,231559,231560,246208,246209,246210,246211,250418,250419,250420,254559,254560,255263,255264,257118,257119,257120,259504,259505,260133,260134,260988,260989,267223,267224,267457,267458,267459,267460,267461,271236,271237,271238,275501,275502,275503,275504,281080,281081,281082,291420,291421,291422,299646,299647,299648,13428,13429,13430,13431,19164,19165,19166,19167,19168,19169,19170,19171,19172,22536,22537,22538,22539,22540,22541,22542,22543,22544,22545,22546,22547,22548,22549,22550,22551,22574,22575,22576,22577,22578,22579,22580,22581,23036,23037,23038,23039,23040,23041,23042,23043,23044,29300,29301,29302,29303,29304,29305,29306,29307,29308,29309,29310,29311,29312,29313,40513,40514,40515,40516,40517,40518,40519,40520,40521,40522,45707,45708,45709,45710,45711,45712,45713,45714,45715,45716,45717,45718,45719,45720,45721,45722,45723,45724,48713,48714,48715,48716,48776,48777,48778,48779,48780,48781,48782,48783,48784,51956,51957,51958,51959,75737,75738,75739,75740,75741,75742,75743,75744,75745,76262,76263,76264,76265,76266,76267,76268,76269,76270,81925,81926,81927,82726,82727,82728,82729,83766,83767,83768,83769,83770,83771,83772,83773,83774,87163,87164,89498,89499,89500,89501,89502,89503,89504,89505,89506,90227,90228,90229,90230,91185,91186,91187,91779,91780,91781,93140,93141,97215,97216,97217,97218,97219,97220,97221,97222,97223,105645,105646,105647,105648,105649,105650,105651,105652,105653,105654,105655,106648,106649,106650,106651,106652,106653,106654,106655,106656,106657,106658,107687,107688,107689,113311,113312,113313,114055,114056,114057,114058,115182,115183,121364,121365,121366,121367,121368,121369,121370,121371,121372,121373,121374,130504,130505,130506,130507,130508,130509,130510,130511,133870,133871,139259,139260,139261,139262,139263,139264,139265,139266,139267,139572,139573,140565,140566,140567,145774,145775,145776,145777,145778,145779,145780,145781,145782,145783,145784,146026,146027,147075,147263,147264,159053,161734,161735,161736,161737,161738,161775,161776,161777,162788,162789,163443,164321,164322,164323,164324,164325,164326,164327,164328,164329,164330,164331,164332,164333,164723,164724,164725,165409,165771,173290,175213,175214,176230,176231,177583,177584,177585,177586,179147,179148,179149,183539,183540,183541,185190,185191,186813,192895,192896,197604,198117,198118,198119,200500,201074,201075,201076,201647,201648,201649,201650,201651,202890,204999,209478,209909,209910,211725,211726,211727,211728,211729,212017,212018,214110,214111,214112,214113,214114,214115,214116,214117,214118,214119,216191,216192,216193,218306,218307,218308,218309,220518,220519,220520,221214,221215,222311,222312,222313,222672,222673,222674,223532,223533,223534,223535,224202,224203,224204,224205,224206,224207,224350,224351,224352,224353,224354,224355,224356,224357,224358,224359,224360,224361,224362,224500,227966,227967,227968,228442,228443,228444,231284,231285,231286,231287,232376,232377,232378,232379,232380,232381,232382,232906,232907,232908,234443,234444,234445,239362,240207,240208,240209,240210,240211,240212,241079,246874,246875,246876,246877,258201,258202,258203,258204,259706,259707,259708,264879,264880,264881,264882,264883,264884,265936,265937,265938,265939,266482,266483,266484,266485,268021,268022,268023,269125,269126,269127,269306,269307,269308,271046,271047,271048,271049,271122,271123,271124,277845,277846,277847,277848,4578,4579,4580,4581,4582,4583,6454,6455,7368,7369,7370,7371,7372,7373,7374,7375,7376,7377,7378,7379,7380,7381,7382,7383,7384,7385,10204,10205,10206,10207,10208,10209,10210,10211,10212,10213,10214,10215,10216,10516,10517,10518,14556,14557,14558,14559,14560,14561,14562,14563,14564,14565,14566,14567,14568,20465,20466,20467,30054,30055,30056,30057,30058,30059,30060,30061,30062,30687,30688,32574,32575,32576,32577,32578,32579,32580,32581,32582,32583,32584,32585,32586,32587,32588,34131,34132,34133,34134,34135,34136,34137,34138,34139,34140,34141,34142,34143,34144,34145,34146,34147,34148,34149,35031,35032,35033,35034,35035,35036,35037,35038,35039,35040,35041,39107,39108,39109,39110,39111,39112,39113,39114,39115,42507,42508,42509,42510,42511,42512,42513,42514,42515,42516,42517,42518,42519,42520,47546,47547,56199,56200,56201,56202,56203,56204,56205,56206,56207,56208,56209,63016,63017,63018,63019,63020,63021,63022,63023,63024,64145,64146,64147,64148,73102,73103,79418,79419,89892,89893,92175,92176,93655,93656,95076,95077,95078,95079,95080,95081,95082,95083,95084,95085,95086,95087,95088,95089,96888,96889,99112,99113,99114,103976,103977,103978,103979,103980,103981,103982,103983,103984,103985,103986,106770,110854,110855,110856,110857,110858,110859,110860,110861,110862,110863,110864,110865,110866,110867,112300,112301,112302,116651,116652,121860,121861,121862,121863,121864,121865,121866,121867,123053,123054,124647,124648,124649,124650,124651,124652,124653,124654,125009,125010,125110,125111,125112,125964,125965,125966,125967,126465,126466,126467,126468,126469,126470,126471,126472,126473,126474,126475,126476,128706,128707,129331,129332,129333,129334,130630,130631,130632,130633,130634,130635,130636,130637,130638,130639,130640,130641,131529,131530,131531,131532,131533,131534,131535,131536,133460,133461,138409,138410,138411,138412,140150,140151,140152,141201,141202,141203,141204,141205,144086,144087,144088,144089,146144,146145,146146,146147,146148,146149,146150,146151,146152,146153,146154,146155,146156,146157,146200,146201,146202,146203,146204,146205,146206,146207,147137,147138,147139,147359,147360,147361,147362,147363,147364,147365,150193,150194,150195,150196,150197,150198,150199,150200,150201,150202,150203,153160,153161,157771,159437,159438,159439,159440,159441,159442,159443,159444,159445,159446,161568,161569,161570,161571,162761,162762,162763,162764,162765,162766,168066,170322,170323,170324,170325,170326,170327,175566,175567,178367,178368,184921,184922,184923,186155,186156,189412,189869,195261,195262,195263,195264,197909,197910,197911,197912,200208,200209,200210,201038,201259,201260,201261,201262,201609,201610,202883,202884,202885,202886,202887,202888,202889,210470,210471,210472,210473,210474,210663,210664,210738,210739,212036,216523,217620,217621,219651,219652,223910,223911,223912,223913,236273,236274,236275,240365,240366,245344,245345,245346,255383,255384,255385,255386,255387,260470,260471,260472,260473,260825,260826,260827,260828,264999,265000,265001,265002,266325,266326,266327,266328,266329,266330,266331,271145,271146,271147,271148,278262,278263,278324,279382,279383,279384,279905,279906,282229,282230,282231,282683,282684,282685,283550,283551,283552,286302,286303,286304,289776,289777,289778,291310,291311,291312,292543,3449,3450,3451,3452,3453,4930,4931,4932,4933,8300,8301,8302,8303,14048,14049,14050,14051,14956,14957,14958,14959,14960,14961,14962,14963,27908,27909,27910,27911,27912,27913,29285,29286,29287,29288,29289,29290,29291,29292,29293,32259,32260,32261,32262,32263,32264,32265,32266,32267,32268,32269,32270,32271,32272,32273,32274,32275,32276,35207,35208,35209,35210,35211,35212,35427,35428,35429,35430,35431,35432,35433,35434,35435,42474,42475,42476,42477,42478,42479,43129,43130,43131,43132,43133,43134,43135,43136,46645,46646,46647,46648,46649,46650,46651,46652,46653,50949,50950,50951,50952,50953,50954,50955,50956,54020,54021,54022,54023,54024,54025,54026,54027,54028,54029,54030,54031,54032,54438,54439,54440,54441,54442,54443,54444,55115,55116,55117,55118,55119,55120,55390,55391,55392,55393,55394,55395,55396,55397,55954,55955,56147,56148,56149,56150,56151,56152,56153,56154,60554,60555,60556,60557,60558,60559,60560,60561,60562,60563,63147,63148,63149,66786,66787,66788,67784,67785,67786,67787,67788,67789,67790,67791,67792,70459,70460,72882,72883,72884,72885,72886,72887,72888,72889,72890,72891,72892,76799,76800,76801,76802,76803,76804,76805,76806,76807,76808,76809,77035,77036,77037,77038,77039,77040,77041,77042,77043,77044,77045,80921,80922,80923,80924,80925,80926,80927,85039,85040,85041,85042,85043,85044,85045,85046,85047,85048,85049,87151,87152,89263,89264,90805,90806,90807,90808,90809,90810,90811,90812,90813,92164,92165,92166,92167,92168,92169,92170,92171,92172,92173,92174,92363,92364,92365,94095,94096,94097,94098,94099,94100,94101,94102,94103,94104,95404,95405,95406,95407,95408,95409,95410,95411,95412,95413,95414,99498,99499,99500,99501,99502,99503,99504,99505,99506,99507,103587,103588,103589,103590,103591,103592,103593,103594,103595,103596,103597,103598,103599,103600,103601,103602,104554,104555,105321,105708,105709,111587,111588,111589,111590,111591,111592,111593,111594,111595,111596,112710,112711,112712,112713,112714,112715,112716,112717,112718,115625,115626,115627,115628,119270,119271,119272,119273,119274,119275,119276,119277,120629,120630,131182,131183,131184,136285,136286,136287,136288,136289,136290,136291,136292,136803,136804,136805,140007,140008,140009,140010,140011,140012,140382,140383,140384,140385,140386,140387,140388,140389,140390,140391,140392,145430,145431,145551,145552,145553,145554,145555,145556,145557,145558,145559,145560,145561,146065,146066,147232,147720,147721,147722,147723,147724,147725,149513,149514,149515,155822,155823,155824,155825,155826,155827,155828,156266,156267,156358,156359,156360,156361,156362,156363,156364,158235,158236,158237,158238,159496,159497,159498,159499,159500,159501,159502,161317,161318,161319,161999,162000,162001,165986,165987,165988,165989,165990,165991,168396,168397,168398,168399,168400,168401,168402,168403,168404,172797,172798,172799,172800,172801,172802,172803,172804,172805,172806,172807,172808,172809,172810,174739,174740,174741,174742,174743,174744,174745,176372,176373,176374,181430,181431,181685,182788,182789,182790,182791,182792,182793,182794,191606,191607,191608,191896,191897,191898,191899,191919,191920,191921,191922,191923,191924,191925,193417,193418,193419,193420,193421,193422,193423,194438,195594,195595,195596,195597,195598,195599,198669,198670,198671,201023,201024,204504,204505,204506,204507,204508,204509,204510,206503,206504,206505,206506,206507,209208,209209,209210,214527,214528,218246,218247,218248,218249,218250,218251,222321,222322,223658,223659,223660,227510,227511,227512,227513,228152,228153,234331,234332,234333,234334,246821,246822,250273,250274,250275,255883,255884,255885,255886,259763,259764,262622,262623,262624,264208,275774,275775,275776,275777,275778,275779,3318,3319,3320,4759,4760,4761,4762,4763,4764,4765,4766,4767,4768,4769,4770,4771,4961,4962,4963,11433,11434,11435,11436,11437,11438,11439,11440,11441,11442,11443,11444,11445,11446,11447,11448,22648,22649,22650,22651,22652,22653,22654,25975,25976,25977,25978,25979,25980,25981,25982,25983,26366,26367,34573,34574,34575,34576,34577,34578,34579,34580,34581,34582,35546,35547,35548,35549,35550,35551,35552,35553,70205,70206,72998,72999,73000,73001,73002,73003,73004,73005,73006,73007,73008,73009,73010,73270,73271,73272,73273,73274,73275,73276,73277,73278,73279,73280,74214,74215,74216,74217,74218,74219,74220,74221,74222,74223,74224,74225,74226,74227,74228,74229,74614,75963,78883,78884,78885,78886,78887,78888,78889,78890,78891,78892,80696,80697,81112,81113,81114,81115,81116,81117,81118,81119,81120,81121,81122,83463,83464,84556,84557,92090,92091,92092,92093,92094,92095,92096,92097,92098,92099,92100,92720,92721,94408,94409,94410,94411,94412,94413,94414,94415,94416,94417,94801,96587,96588,96589,96590,96591,96592,96593,96594,96595,96596,97561,97562,101634,101635,101692,101693,101694,101695,101696,101697,101698,101699,101700,101701,101702,101703,101704,101705,101706,105112,105113,110714,110715,110716,110717,111977,111978,111979,113314,113364,113365,113495,113496,122838,122839,122840,122841,122842,122843,122844,122845,122846,122847,123035,123036,127060,127061,127062,127063,129634,129635,129636,129637,129638,129639,129640,129641,129642,129643,129644,141232,141233,141374,141375,141376,141377,145612,145613,153409,153410,153411,153412,153942,156076,156077,156078,162399,162400,162401,162402,170369,173653,173654,173655,174078,176519,176520,176521,176522,176581,176582,176583,177670,177885,177886,177887,179260,179261,179262,182700,186565,186566,188065,188685,188686,188687,188688,189188,189189,189190,190495,190496,190497,190798,190799,190800,190801,190802,190941,190942,190943,191439,193605,195943,195944,198904,198905,198906,198907,198908,199063,199064,199065,201514,201515,201516,201517,203385,203900,203901,203902,203903,206996,206997,206998,208096,208097,208098,209404,209405,209661,209662,209663,209664,209665,209666,209667,210151,210152,210153,211348,213840,213841,213842,214340,214341,214342,216670,216671,216672,218779,218780,218781,218782,221355,221356,221357,224126,226011,226012,226013,226014,243141,243142,243143,244458,244459,244460,245065,245066,245067,245068,245069,249223,249224,249225,253370,253371,253372,253373,254272,254273,254274,254715,254716,254717,256845,256846,256847,256848,257537,257538,257539,260967,260968,260969,261667,261668,261669,261670,261671,261672,261673,267521,267522,267523,267524,281566,281567,3844,3845,3846,3847,3848,3849,3850,3851,3852,3853,3854,3855,3856,3857,3858,10634,10635,10636,10637,10638,10639,10640,10641,10642,10643,10644,10645,10646,10647,10648,10649,10650,10651,14857,14858,14859,14860,14861,14862,14863,14864,14865,14866,19523,19524,19525,19526,19527,19528,19529,19530,31477,31478,31479,31480,31481,31482,31483,31484,31485,31486,31487,31604,31605,31606,31607,31608,31609,31610,31611,31853,31854,31855,31856,31857,31858,31859,31860,31861,31862,31863,31864,34150,34151,34152,34153,34154,34155,34156,34157,34158,34159,34160,37194,37195,37196,37197,37198,37199,37200,41923,41924,41925,41926,41927,41928,41929,41930,41931,41932,41933,41934,41935,41936,41937,42365,42366,42367,42368,42369,42370,42371,42372,43447,43448,47769,47770,47771,47772,47773,47774,47775,47776,47777,57014,57015,57016,57017,57018,57019,57020,57021,57022,57023,57024,57025,59879,59880,59881,59882,59883,59884,59885,59886,59887,61585,61586,61587,61588,61589,61590,61591,61592,61593,61594,61595,67751,67752,67753,67754,67755,68055,68056,68057,68058,68059,68060,68061,74148,74149,74150,74151,74152,75327,75328,75329,75330,75331,75332,75333,75334,75335,75336,83324,83325,83326,86792,86793,86794,86795,86796,86797,86798,86799,88674,88675,88676,88677,88678,88679,90921,90922,90923,90924,91720,91721,93091,93092,99611,104917,104918,104919,108251,108252,108253,108254,108930,108931,108932,108933,108934,108935,108936,108937,113034,113035,113036,113037,113038,113039,113040,113041,113042,113043,113044,121196,121197,121198,121199,121200,125374,125375,125376,130335,135317,138918,138919,138920,138921,140355,140356,140357,140358,140359,141799,141800,141801,141802,142435,142436,142437,144833,144834,144835,156519,156520,156521,156522,157725,157726,157727,157834,157835,157836,161074,161075,161076,161077,163773,163774,163775,165801,165802,165843,165844,165845,165846,166303,166304,166305,166306,166307,169325,169326,169703,169704,169705,170478,170479,170480,174250,174251,174252,174253,174254,174255,174256,174257,174258,174259,174260,174261,174262,174263,176306,179134,180967,180968,180969,180970,181193,181194,187082,187083,187084,187085,189680,189988,189989,189990,189991,189992,193179,193180,193181,193182,194168,194169,194170,194171,194172,194173,194174,194175,195618,198573,198574,198575,198576,198577,198578,198579,200914,200986,200987,200988,200989,200990,201683,201684,201685,201686,201821,201822,205004,205005,205006,205007,207700,207701,207702,207773,207774,207775,209025,212711,212712,212713,212827,212828,212829,212830,212831,212832,214258,214259,214260,215040,215041,215042,217945,217946,217947,219951,219952,220268,223753,223754,223755,226250,226251,226252,227666,227667,227668,227669,227670,227671,227672,227673,227674,232671,232672,235413,235414,235415,235416,248977,251836,251837,251838,251839,251840,251841,251842,255849,255850,256549,256550,256551,256552,257323,257324,257325,257326,257327,257328,257329,258366,258367,258368,258567,258568,258838,258839,258840,263399,263400,263401,265081,265082,265083,265084,265085,265086,265087,270568,270569,270570,270571,279226,279227,279228,279229,4745,4746,4747,4748,4749,4750,12641,12642,12643,12644,12645,12646,12647,12648,12649,12650,12651,12652,12653,12654,12655,12656,12657,20313,20314,20854,20855,20856,20857,20858,20859,20860,20861,20862,20863,20864,31277,31278,31279,31280,31281,31282,31283,31284,32298,32299,32300,32301,32302,32303,32304,32305,32306,32307,32308,32309,38330,38331,38332,38333,38334,38335,38336,38337,38338,38339,38340,38341,38342,47179,47180,47181,47182,47507,47508,47509,47510,47511,47512,47513,47514,47515,47516,47517,47518,47519,47520,47521,47522,47523,47524,47525,51756,51757,51758,51759,51760,51761,51762,51763,51764,52270,52271,52272,52273,52274,52275,52276,54109,54110,54111,54112,54113,54114,54115,54116,56327,56328,56329,56330,60209,60210,60211,64649,64650,64651,64652,64653,64654,64655,64656,64657,64658,64659,64660,64661,64662,64663,68208,68209,68210,68211,68212,68213,68214,68215,68216,68217,68218,68219,68220,68308,68309,79367,79368,79369,88773,88774,91146,91147,91148,91149,91150,91151,91152,94810,94811,94812,94813,94814,94815,94816,98702,98703,98704,105739,105740,108659,108660,108661,108662,113827,113828,113829,114665,114666,114667,114668,114669,114670,114671,114672,114673,114674,114675,114676,114677,114678,114679,118481,118482,118483,118484,118485,118486,118487,118488,118489,118490,118491,118492,124205,124996,124997,129240,129241,130059,130060,130061,130062,130063,130064,130065,130066,130067,130068,130069,130070,130071,130432,130433,130434,130435,130436,130437,130438,130439,130440,130441,130594,130595,130596,130597,130598,130599,130600,130601,130602,131585,131586,131587,131588,131589,131590,131591,131592,131593,131594,131595,135302,135303,135304,136491,136492,136493,136494,136495,136496,136497,136498,136499,136500,136501,136502,136503,136504,136505,136506,137758,137759,137760,137761,137762,137763,137764,137765,137766,137767,137768,137769,137770,140182,140183,140184,140185,140186,140187,140188,140189,140190,140191,141735,141736,141737,141738,141739,141740,141741,141742,141743,141744,141745,146213,146214,146215,146216,146719,146720,146721,148507,148508,148509,153403,153404,154239,154872,154873,154874,154875,154876,156270,156271,156516,156517,156518,160099,160100,160101,160543,160544,160545,160546,160547,160548,164308,164309,164310,165431,165432,167279,167280,167281,168141,168142,168143,169181,169182,169183,169184,169185,169186,169187,170502,170503,170504,171906,171907,171908,173882,173883,173884,175765,180355,180356,180357,183283,183784,183785,183786,183787,184105,184106,184566,184567,184568,184569,184570,184571,184572,185523,185524,185525,186713,186714,186715,186716,190550,190551,190552,192817,192818,192819,194008,194009,194010,194523,194524,194525,197529,197530,197531,197532,201566,201567,201568,201569,203236,203237,203238,210746,210747,210748,211238,211239,211240,211241,211242,211243,212172,212173,212174,212175,212220,212221,213234,213235,213236,213237,213238,213588,213589,213590,214012,218084,218085,218086,218087,218088,218089,218090,218223,218224,218225,218226,218227,218228,222183,222184,222185,227896,227897,227898,234176,234177,234178,242398,242399,243775,243776,243777,243778,243779,243780,246165,246166,246167,246168,250167,250168,250169,250170,250171,250172,250173,250880,250881,260041,260042,260043,265493,265494,265495,276408,276409,276563,276564,281940,281941,281942,284716,284717,284718,285912,285913,285914,285915,285916,285917,296940,296941,296942,4839,4840,4841,4842,4843,4844,4845,4846,4847,4848,4849,4850,4851,4852,4853,4854,4855,4856,8599,8600,8601,8602,11749,11750,11751,11752,11753,11754,11755,11756,11757,11758,11759,15024,15025,15026,15027,15028,15029,18202,18203,18204,18205,18206,18207,18208,18209,18210,18211,20424,20425,20426,20427,20428,20429,20430,20431,20432,20433,20434,20435,21718,21719,21720,33138,40631,40632,40633,40634,40635,40636,40637,40638,40639,40640,45597,45598,45599,45600,45601,45602,45603,45635,45636,46312,46313,48973,48974,52250,52251,52252,59865,59866,62124,62125,67191,67192,67193,69954,69955,69956,69957,69958,69959,69960,69961,69962,69963,71657,71658,71659,71660,71661,71662,71663,71664,71665,71666,71667,71668,71669,75095,75096,75097,76392,76393,76394,76395,76396,76397,76398,76399,76400,76401,81739,81740,81741,81742,81743,81744,81745,81746,81747,81748,81749,81903,81904,81905,95880,95881,95882,95883,95884,95885,95886,95887,95888,95889,95890,96676,97063,97064,97065,97066,97067,97068,97069,97070,97071,97072,103907,103908,103909,103910,103911,103912,103913,103914,103915,103916,104257,104258,104259,104260,104261,104262,104263,104264,104265,104266,104267,109852,109853,109854,109855,109856,109857,109858,109859,109860,109861,115814,115815,118146,118147,118148,118149,118150,118151,118152,118153,118224,118225,118226,118227,118228,118229,118230,118231,118232,118233,118234,118235,118236,118237,118870,118871,118872,118873,118874,118875,118876,118877,118878,118879,118880,118881,118882,119596,119597,119598,119599,119600,119601,119602,119603,119604,119605,119606,125327,125328,125329,125330,125331,125332,125333,125334,125335,125336,125337,125814,125815,125816,125817,125818,125819,125820,125821,125822,125823,125824,126452,126453,126454,126455,126456,126457,126458,126459,126460,126461,126462,128973,128974,128975,128976,128977,128978,128979,128980,128981,128982,128983,129130,129131,129132,129133,129134,129135,129136,129137,129138,129139,133992,133993,133994,136335,136336,136337,136338,136339,136340,136341,136342,136343,136344,136345,137424,137425,139409,139410,139411,139412,139413,139414,139415,139416,139417,139418,139419,142954,142955,142956,142957,142958,142959,142960,142961,142962,142963,142964,144243,144244,144245,144246,144247,144248,144249,144250,144251,144252,144836,144837,144838,144839,144840,144841,144842,149195,149196,149197,152678,152679,152680,154401,154402,154403,154610,158208,158209,158210,158771,158772,158773,158774,159334,159388,159389,159390,159391,162188,162189,162190,162494,162495,162496,163101,163102,163103,163104,171080,171081,173670,176014,176015,177368,177369,177370,177371,177902,177903,179859,179860,180130,180131,180132,180554,180555,180556,180595,180596,183973,186080,186081,187809,187810,188933,188934,190545,190546,190547,191664,191665,197029,201169,201170,201171,201172,205361,205362,205363,208867,208868,208869,208870,210508,210509,210510,211011,211012,211013,211014,211015,211016,211017,211290,211291,211292,211742,211743,211744,213426,213427,213428,213429,213430,213431,214047,214048,214049,216275,216276,216277,216756,216757,217477,217478,217479,218471,218472,218473,218490,220955,229367,229368,229369,229370,230345,230346,230347,237083,237084,237085,237086,237087,237088,237089,238218,238219,238722,238723,238724,238725,238726,238727,246450,246451,246452,247583,247584,248975,248976,260410,260411,279007,279008,279009,279010,279011,4875,4876,4877,4878,4879,4880,4881,4882,4883,4884,4885,4886,4887,4888,10831,10832,10833,10834,10835,10836,10837,10838,10839,10840,10841,10842,10843,10844,10845,10846,10847,10848,16243,16244,16245,16246,19320,19321,19322,19323,19324,19325,19326,19327,19328,19329,19330,19331,19332,26129,26130,27648,27649,27650,27651,29142,29143,29144,29145,29146,29147,29148,29149,39843,39844,39845,42029,42030,42031,42032,45050,45051,45052,45053,45054,45055,45056,45057,45058,45059,45060,52107,52108,52109,52110,52111,52112,52113,52114,52115,52116,52117,52118,52119,52120,52121,55192,55193,55194,55195,55196,55197,55198,55199,55200,55201,57069,57070,59590,59591,59592,62355,62356,63165,63166,63167,63168,63169,63170,63171,63172,63173,63174,63175,67505,67506,67507,67508,67509,67510,67511,67512,75386,75387,75388,75389,75390,75391,75392,75393,75394,75395,75396,83711,83712,83730,83731,88932,88933,89403,89404,95697,95698,95699,95700,95701,95702,95703,95704,95705,95706,95707,95708,95709,95710,95711,95712,95713,95714,95715,95716,95717,96486,96487,96488,96489,97724,97725,97726,97727,97728,97729,97730,97731,97732,101366,101367,101368,101369,102228,102229,102230,102231,102232,102233,102234,102235,102236,102237,102238,102239,108059,108060,122254,122255,122256,122257,122258,122259,122260,122261,122262,122263,125007,125008,138487,138488,140617,140618,143710,143711,143712,144571,144572,144573,144574,144575,144576,144577,144578,144579,144580,147699,149181,149182,149183,149490,150060,151055,151056,151057,151058,151144,151145,151146,152745,156243,156244,156245,156613,156614,158005,160352,160353,160506,160507,160619,160620,160621,160622,160623,160624,161437,161438,162557,162558,162701,162702,162703,164652,164653,166343,166344,166345,169523,169524,170162,170163,170164,170998,170999,171763,171764,171765,171766,171767,171768,173433,173434,173435,174598,175937,179005,179006,179007,179702,181409,181410,181411,181426,182890,182891,182892,183364,183365,184359,184360,185587,185734,185735,185991,185992,185993,190449,190450,190451,191372,191373,191374,199224,201721,201722,201814,201815,201816,203549,203550,203551,203552,204201,204202,204642,204643,204754,204755,204756,204757,207384,207385,207386,207718,207989,207990,207991,207992,207993,210145,210146,211391,211392,211393,212305,212306,212307,213390,213391,213392,216767,217763,217764,217765,221150,221175,221176,221177,221178,221526,221527,221528,223700,224579,224580,224581,224582,224583,224584,224585,224586,233598,233599,233600,233601,237922,237923,237924,237925,248357,248358,248359,264513,264514,264515,7023,7024,7025,7026,7027,7028,7029,7030,7031,7032,7033,7034,7035,7036,7037,7038,7039,7040,7041,7042,16383,16384,16385,16386,16387,16388,16389,16390,16391,22847,22848,22849,22850,22851,22852,22853,22854,22855,22856,22857,22858,22859,24185,24186,24187,24188,24189,24190,24191,24192,24193,24194,24195,24196,24197,24198,24199,24200,24201,24657,24658,24659,24660,24661,24662,24663,24664,24665,24666,24667,27141,27142,27143,27144,27145,27146,27147,27148,27149,27580,27581,28481,28482,28483,28484,28485,28486,28487,28488,31101,31102,31103,31104,31105,31106,31107,31108,31330,31331,31332,31333,31334,31335,31336,31337,31430,31431,31432,31433,31434,31435,31436,31437,40069,40070,40071,40072,40073,40074,40075,40076,40077,40078,48502,48503,48504,48505,48506,48507,48508,48509,48510,48511,48512,50780,50781,50782,50783,50784,50785,50786,50787,50788,50789,50790,53116,53117,53118,53119,53120,53121,53122,53123,53124,53125,53126,53908,53909,53910,53911,53912,53913,53914,53915,53916,53917,55034,55035,55036,55037,55038,55039,55040,55041,55042,55043,55044,55045,55046,55047,55048,59640,59641,59642,59643,59644,59645,59646,67250,67251,67252,67253,67254,67255,67256,67257,67258,67259,69454,69455,69694,69695,69696,70437,70438,70439,70440,70441,70442,70443,70444,70445,70446,71056,71057,71058,71059,71060,71061,71062,71063,71064,71065,71695,71696,71697,71698,71699,71700,71701,71702,71703,71704,71705,71811,71812,71813,71814,71815,71816,71817,71818,71819,71820,71821,71945,71946,71947,71948,71949,71950,71951,71952,71953,71954,73805,73806,73807,74414,74415,74416,74417,74418,74419,74420,74421,74999,75000,75001,75002,75003,75004,75005,75006,75007,75008,75009,75010,75420,75421,75422,75423,75424,75425,75426,75427,82835,82836,82837,82838,82839,82840,82841,82842,82843,82844,86046,86047,86048,86049,86050,86051,86052,86053,86054,86055,86056,86934,86935,86936,86937,86938,86939,86940,86941,86942,86943,88544,88545,88546,88547,88548,88549,88550,88551,88552,88553,89224,89225,91432,91433,91434,91435,91436,91437,91438,91439,91440,91441,91442,91722,91723,92327,92328,94076,94077,94078,94079,94080,94081,96826,96827,96828,96829,96830,96831,96832,96833,96834,96835,96836,96837,97520,97521,97522,97523,99177,99178,102158,102159,102160,102161,102162,102163,102164,102165,102166,102167,102168,102643,102644,102645,102646,102647,102648,102649,102650,102651,102652,102653,103092,103093,103094,103095,103096,103097,103098,103099,103100,103101,103102,103498,103499,103500,103688,103689,103690,103691,105728,105729,108076,108077,108078,108079,108080,108081,108082,108083,108084,108085,108086,109959,109960,109961,109962,109963,109964,109965,109966,109967,109968,112761,112762,112763,112764,112765,112766,112767,112768,112769,112770,113497,113498,113499,113500,113501,113502,113503,113504,113505,113506,113507,115760,115761,115762,115763,115764,115765,115766,115767,115768,115769,115770,117570,117571,117572,117573,117574,117575,117576,117577,117578,117579,117580,131022,131023,131024,133684,133685,133974,133975,133976,133977,133978,133979,133980,133981,133982,133983,134773,134774,134775,148454,148455,149938,149939,149940,151850,151851,151852,154035,154036,154037,154038,154039,156354,156355,156356,156357,164567,164568,164569,164570,164571,164572,164573,168623,168624,168625,170034,170035,170036,170298,170546,170547,171352,174719,174720,174721,174722,174723,180363,181023,181024,181025,181026,181027,181028,181029,181030,181031,181032,181033,181034,183849,186168,187066,187067,187068,187069,187070,187071,187072,187073,187074,187075,187076,187077,187078,187079,187462,187463,187464,190398,197666,197667,197668,197669,197670,197671,197672,197673,197674,197675,197676,197677,199025,199026,199027,206302,206303,211994,216819,216820,216821,216822,216823,216824,216825,216826,216827,216828,218580,218581,218582,220583,220584,220585,220586,220587,220588,220589,220590,220591,220592,220593,220594,221237,230441,230442,230443,235232,235233,235234,240247,240248,240249,244709,244710,244711,247222,247223,247224,248005,260592,260593,260594,265477,265478,266480,266481,280498,280499,280500,280501,280502,280503,294884,294885,294886,294887,7879,7880,7881,7882,8069,8070,8071,8072,8073,8074,8075,8076,8077,8078,8079,8080,8081,8082,8083,8084,8085,19200,19201,19202,19203,19204,19205,19206,19207,19208,19209,19210,22337,22338,22339,22340,22341,22342,22343,22344,22345,22346,22347,29691,29692,29693,29694,29695,29696,29697,29698,29699,29700,29701,29702,37017,37018,37019,37020,37021,37022,37023,37024,37025,42311,42312,42313,42314,42315,42316,42317,44853,44854,56976,56977,56978,56979,56980,56981,56982,56983,56984,56985,56986,56987,56988,56989,56990,56991,56992,57935,57936,57937,57938,57939,57940,57941,57942,57943,57944,57945,57946,57947,57948,57949,57950,57951,61694,61695,61696,61697,61698,61699,61700,61701,61702,61703,61704,61705,61706,61707,61708,62402,62403,62404,62405,62406,62407,62408,62409,62410,62411,62412,62413,69059,69060,70645,70646,70647,72662,72663,72664,72665,81228,81229,83686,83687,86297,86298,86299,86300,86301,86302,86303,86304,86305,86306,86493,86494,89086,89087,89400,89401,96717,96718,96719,96720,99300,99301,99302,99303,99304,99305,99306,99307,99308,99309,99647,99648,100708,100709,100710,101293,101294,101295,105496,105497,106853,106854,106855,106856,106857,106858,106859,106860,107742,107743,107744,107745,107746,107747,107748,107749,107750,107751,107752,109497,112378,112379,116780,116781,116824,118939,118940,118941,118942,118943,118944,118945,118946,120915,120916,120917,120918,120919,120920,120921,120922,120923,120924,122609,122610,122611,124552,124553,125035,125036,125037,125038,125039,125040,125041,125042,125043,125044,131797,131798,131799,131800,131801,135139,135378,135379,143527,146897,146898,146899,146952,146953,147169,147170,147171,151127,151128,151215,151216,151544,154524,155304,155305,155306,155307,156440,156441,156442,156513,156514,156515,157082,158036,158037,158038,161213,166350,166351,166352,166353,166354,166656,166657,166658,171015,171016,171017,171743,171744,171745,173303,173304,175846,175847,175848,177928,177929,178288,178289,178290,178291,178292,178293,178294,178295,178296,178297,178298,178299,178300,178301,178302,178303,178304,178339,178340,179015,179016,179017,179026,179027,179028,179029,179030,179031,179032,179455,181753,181754,181755,183599,183600,183601,190626,190627,190628,190629,190630,192757,192758,192759,195023,195024,195025,197525,197526,197527,197528,199638,202413,202414,205036,205037,205038,208116,209484,211513,211514,211515,211516,212344,212345,212346,212938,213278,213279,213280,213635,214585,219096,219097,219098,222058,222059,222060,222117,222118,222119,222458,222829,222847,222848,222849,233363,233364,233365,233366,233367,233368,239290,239291,239292,239293,239294,240050,240051,244120,244121,244122,244123,245892,245893,252764,252765,252766,252767,252768,252769,252770,252771,252772,252773,252774,252775,263009,263010,263011,263012,263013,263014,3777,3778,3779,3780,3781,3782,3783,3784,3785,3786,3787,3788,3789,3790,3791,3792,3793,3794,3795,3796,3797,7427,7428,7429,7430,7431,7432,7433,7434,7435,7436,7437,7438,7439,7440,7441,7442,7443,7444,12489,12490,12491,12492,12493,12494,12495,28519,28520,28521,28522,28523,31305,31306,31307,31308,45410,45411,45412,45413,45414,45415,45416,45417,48592,48593,48594,48595,48596,48597,48598,48599,48600,48601,48602,48603,48604,48605,48606,48729,48730,48731,57627,57628,65800,65801,65802,65803,65804,65805,65806,70968,70969,74513,74514,74515,74516,74517,74518,74519,74520,74521,74522,74791,74792,74793,74794,74795,74796,74797,74798,74799,74800,77106,77107,81849,81850,81851,81852,81853,81854,81855,81856,81857,81858,81859,81860,81861,81862,81863,81864,81865,81866,81867,81868,87185,87186,87187,87188,87189,87190,87191,87192,88166,88167,88168,88169,88170,88171,88172,88173,88174,88175,88176,88177,88178,92654,92655,92656,92657,92658,92659,92660,92661,92662,92663,97563,97564,97565,97566,97567,97568,97569,97570,97571,97572,97573,97574,97575,97576,98323,98324,98325,100083,100084,100085,100086,100087,100088,100089,100090,100091,100092,102546,102547,102548,102549,102550,102551,102552,102553,102554,102555,102556,102557,102558,107504,107505,107506,107507,107508,107509,107510,107511,107895,107896,107897,107898,107899,107900,107901,107902,107903,107904,107905,107906,107907,110471,110472,112028,112029,112030,112031,112032,112033,112034,112035,112036,112037,112038,112039,112040,112041,113485,119435,119436,119437,119438,119439,119440,119441,119442,119845,119846,119847,119848,119849,119850,119851,119852,119853,119889,119890,119891,119892,119893,119894,119895,119896,119897,119898,119899,120347,120348,120349,120350,120351,120352,120353,120354,120355,120356,120357,120358,121478,121479,121480,127893,127894,127895,127896,127897,127898,127899,127900,127901,127902,127903,128277,128278,128279,131200,131201,131202,131203,131204,131205,131206,131207,131208,131209,131210,131211,131649,131650,131651,131652,131653,131654,131655,131656,134220,134221,135325,135326,135327,135328,135329,135330,135331,135332,135333,135886,135887,135888,135889,135890,135891,135892,135893,135894,135895,135896,135897,135898,138946,138947,143382,143383,143384,143385,143386,143387,143388,143389,143390,143391,145748,145749,145750,145751,145752,145753,145754,145755,145756,145757,145758,146342,146343,146344,149847,149848,149849,152294,152295,152296,155479,155480,159398,159399,159400,160809,160810,160811,162989,162990,162991,166591,169927,169928,172595,172596,172597,174582,174583,174584,177693,177694,177695,182872,186438,186439,186440,186441,186442,186892,186893,186894,187996,187997,187998,187999,188000,188001,188002,188003,189036,189410,189411,196396,196397,197433,197434,197435,197649,197650,197651,197831,199196,199197,199856,199857,199858,199919,202384,202385,204159,205203,205204,205205,207170,207171,209016,209017,209018,209019,209020,209021,209022,210833,211232,211233,211234,211235,215022,215631,216870,217824,217825,217826,218144,218145,218146,218147,218148,218149,218150,218151,218152,218153,218154,218155,218156,218157,219497,219498,219499,222254,222255,222256,224483,224957,224958,224959,226331,226332,226333,226334,226335,226336,228738,228739,228740,228741,230456,230457,232667,232668,232669,232670,238119,238120,238121,238122,238123,238124,238125,238652,238653,244617,244618,250798,250799,250800,256458,256459,256460,256461,256462,256463,256464,257540,257541,262748,262749,264851,264852,264853,264854,265203,265204,266525,266526,266527,266528,266529,266530,286433],"data":[["c1ccccc1","none","c1ccccc1",3,3],["c1ccc(-c2ccccc2)cc1","[cH&r6,CH&r5:1]>>[#6:1](-[c]1[ch]ccc[ch]1)","c1ccccc1",3,3],["c1ccc2ccccc2c1","[cH&r6:1][cH&r6:2]>>[c:1]2cccc[c:2]2","c1ccccc1",3,3],["C1=CCC=C1","[c:0]1[ch:1][ch][c:3][c!r5:4][c!r5:5]1>>[c:0]1[CH2:1][c:3][c:4][c:5]1","c1ccccc1",3,3],["C(=Cc1ccccc1)c1ccccc1","[ch&r6,CH1&r5:1]>>[*:1](-C=C-c1ccccc1)","c1ccccc1",3,3],["C(#Cc1ccccc1)c1ccccc1","[ch&r6,CH1&r5:1]>>[*:1](-C#C-c1ccccc1)","c1ccccc1",3,3],["c1ccncc1","[ch&r6:0]>>[nr6:0]","c1ccccc1",3,3],["c1ccc(Nc2ccccc2)cc1","[ch&r6,CH1&r5:1]>>[*:1](-N-c1ccccc1)","c1ccccc1",3,3],["O=c1ccocc1","[ch:1]1[c:2][c:3][ch:4][c:5][c:6]1>>[o:1]1[c:2][c:3][C:4](=O)[c:5][c:6]1","c1ccccc1",3,3],["c1ccc(-c2ccc(-c3ccccc3)cc2)cc1","[cH&r6,CH&r5:1]>>[#6:1](-[c]1[ch]ccc[ch]1)","c1ccc(-c2ccccc2)cc1",3,3],["c1ccc(-c2ccccc2-c2ccccc2)cc1","[cH&r6,CH&r5:1]>>[#6:1](-[c]1[ch]ccc[ch]1)","c1ccc(-c2ccccc2)cc1",3,3],["c1ccc(-c2cccc(-c3ccccc3)c2)cc1","[cH&r6,CH&r5:1]>>[#6:1](-[c]1[ch]ccc[ch]1)","c1ccc(-c2ccccc2)cc1",3,3],["c1ccccc1","[c&r6,C&r5:1](-[c]1[ch]ccc[ch]1)>>[*:1]","c1ccc(-c2ccccc2)cc1",3,3],["c1ccc2c(-c3cccc4ccccc34)cccc2c1","[cH&r6:1][cH&r6:2]>>[c:1]2cccc[c:2]2","c1ccc(-c2ccccc2)cc1",3,3],["c1ccc2cc(-c3ccc4ccccc4c3)ccc2c1","[cH&r6:1][cH&r6:2]>>[c:1]2cccc[c:2]2","c1ccc(-c2ccccc2)cc1",3,3],["C1=CC(C2=CCC=C2)=CC1","[c:0]1[ch:1][ch][c:3][c!r5:4][c!r5:5]1>>[c:0]1[CH2:1][c:3][c:4][c:5]1","c1ccc(-c2ccccc2)cc1",3,3],["C1=CCC(C2=CC=CC2)=C1","[c:0]1[ch:1][ch][c:3][c!r5:4][c!r5:5]1>>[c:0]1[CH2:1][c:3][c:4][c:5]1","c1ccc(-c2ccccc2)cc1",3,3],["C(=Cc1cc(C=Cc2ccccc2)cc(-c2ccccc2)c1)c1ccccc1","[ch&r6,CH1&r5:1]>>[*:1](-C=C-c1ccccc1)","c1ccc(-c2ccccc2)cc1",3,3],["C(=Cc1ccccc1-c1ccccc1C=Cc1ccccc1)c1ccccc1","[ch&r6,CH1&r5:1]>>[*:1](-C=C-c1ccccc1)","c1ccc(-c2ccccc2)cc1",3,3],["C(=Cc1cccc(-c2cccc(C=Cc3ccccc3)c2)c1)c1ccccc1","[ch&r6,CH1&r5:1]>>[*:1](-C=C-c1ccccc1)","c1ccc(-c2ccccc2)cc1",3,3],["C(=Cc1cccc(C=Cc2ccccc2)c1-c1ccccc1)c1ccccc1","[ch&r6,CH1&r5:1]>>[*:1](-C=C-c1ccccc1)","c1ccc(-c2ccccc2)cc1",3,3],["C(=Cc1ccc(-c2ccc(C=Cc3ccccc3)cc2)cc1)c1ccccc1","[ch&r6,CH1&r5:1]>>[*:1](-C=C-c1ccccc1)","c1ccc(-c2ccccc2)cc1",3,3],["C(#Cc1ccccc1-c1ccccc1C#Cc1ccccc1)c1ccccc1","[ch&r6,CH1&r5:1]>>[*:1](-C#C-c1ccccc1)","c1ccc(-c2ccccc2)cc1",3,3],["C(#Cc1cccc(-c2cccc(C#Cc3ccccc3)c2)c1)c1ccccc1","[ch&r6,CH1&r5:1]>>[*:1](-C#C-c1ccccc1)","c1ccc(-c2ccccc2)cc1",3,3],["C(#Cc1cccc(C#Cc2ccccc2)c1-c1ccccc1)c1ccccc1","[ch&r6,CH1&r5:1]>>[*:1](-C#C-c1ccccc1)","c1ccc(-c2ccccc2)cc1",3,3],["C(#Cc1ccc(-c2ccc(C#Cc3ccccc3)cc2)cc1)c1ccccc1","[ch&r6,CH1&r5:1]>>[*:1](-C#C-c1ccccc1)","c1ccc(-c2ccccc2)cc1",3,3],["C(#Cc1cc(C#Cc2ccccc2)cc(-c2ccccc2)c1)c1ccccc1","[ch&r6,CH1&r5:1]>>[*:1](-C#C-c1ccccc1)","c1ccc(-c2ccccc2)cc1",3,3],["c1cncc(-c2cccnc2)c1","[ch&r6:0]>>[nr6:0]","c1ccc(-c2ccccc2)cc1",3,3],["c1cc(-c2ccncc2)ccn1","[ch&r6:0]>>[nr6:0]","c1ccc(-c2ccccc2)cc1",3,3],["c1ccc(-c2ccccn2)nc1","[ch&r6:0]>>[nr6:0]","c1ccc(-c2ccccc2)cc1",3,3],["c1ccc(Nc2cc(Nc3ccccc3)cc(-c3ccccc3)c2)cc1","[ch&r6,CH1&r5:1]>>[*:1](-N-c1ccccc1)","c1ccc(-c2ccccc2)cc1",3,3],["c1ccc(Nc2ccc(-c3ccc(Nc4ccccc4)cc3)cc2)cc1","[ch&r6,CH1&r5:1]>>[*:1](-N-c1ccccc1)","c1ccc(-c2ccccc2)cc1",3,3],["c1ccc(Nc2ccccc2-c2ccccc2Nc2ccccc2)cc1","[ch&r6,CH1&r5:1]>>[*:1](-N-c1ccccc1)","c1ccc(-c2ccccc2)cc1",3,3],["c1ccc(Nc2cccc(Nc3ccccc3)c2-c2ccccc2)cc1","[ch&r6,CH1&r5:1]>>[*:1](-N-c1ccccc1)","c1ccc(-c2ccccc2)cc1",3,3],["c1ccc(Nc2cccc(-c3cccc(Nc4ccccc4)c3)c2)cc1","[ch&r6,CH1&r5:1]>>[*:1](-N-c1ccccc1)","c1ccc(-c2ccccc2)cc1",3,3],["O=c1cccc(-c2cccc(=O)o2)o1","[c:1]1[c:2][ch:3][ch:4][c:5][c:6]1>>[c:1]1[c:2][o:3][c:4](=O)[c:5][c:6]1","c1ccc(-c2ccccc2)cc1",3,3],["O=c1cc(-c2ccoc(=O)c2)cco1","[c:1]1[c:2][ch:3][ch:4][c:5][c:6]1>>[c:1]1[c:2][o:3][c:4](=O)[c:5][c:6]1","c1ccc(-c2ccccc2)cc1",3,3],["O=c1occcc1-c1cccoc1=O","[c:1]1[c:2][ch:3][ch:4][c:5][c:6]1>>[c:1]1[c:2][o:3][c:4](=O)[c:5][c:6]1","c1ccc(-c2ccccc2)cc1",3,3],["O=c1ccc(-c2ccc(=O)oc2)co1","[c:1]1[c:2][ch:3][ch:4][c:5][c:6]1>>[c:1]1[c:2][o:3][c:4](=O)[c:5][c:6]1","c1ccc(-c2ccccc2)cc1",3,3],["O=c1ccocc1-c1coccc1=O","[ch:1]1[c:2][c:3][ch:4][c:5][c:6]1>>[o:1]1[c:2][c:3][C:4](=O)[c:5][c:6]1","c1ccc(-c2ccccc2)cc1",3,3],["O=c1ccoc(-c2cc(=O)cco2)c1","[ch:1]1[c:2][c:3][ch:4][c:5][c:6]1>>[o:1]1[c:2][c:3][C:4](=O)[c:5][c:6]1","c1ccc(-c2ccccc2)cc1",3,3],["C1=C(c2ccccc2)C(c2ccccc2)=CC1","[cH&r6,CH&r5:1]>>[#6:1](-[c]1[ch]ccc[ch]1)","C1=CCC=C1",3,3],["C1=C(c2ccccc2)CC(c2ccccc2)=C1","[cH&r6,CH&r5:1]>>[#6:1](-[c]1[ch]ccc[ch]1)","C1=CCC=C1",3,3],["c1ccccc1","[CH2:0]1[c,C:1]-,=,:[c,C:2]-,=,:[c,C:3]-,=,:[c,C:4]1>>[ch:0]1c[c:1][c:2][c:3][c:4]1","C1=CCC=C1",3,3],["C(=Cc1ccccc1)C1=CC=C(C=Cc2ccccc2)C1","[ch&r6,CH1&r5:1]>>[*:1](-C=C-c1ccccc1)","C1=CCC=C1",3,3],["C(=Cc1ccccc1)C1=CCC=C1C=Cc1ccccc1","[ch&r6,CH1&r5:1]>>[*:1](-C=C-c1ccccc1)","C1=CCC=C1",3,3],["C(#Cc1ccccc1)C1=CC=C(C#Cc2ccccc2)C1","[ch&r6,CH1&r5:1]>>[*:1](-C#C-c1ccccc1)","C1=CCC=C1",3,3],["C(#Cc1ccccc1)C1=CCC=C1C#Cc1ccccc1","[ch&r6,CH1&r5:1]>>[*:1](-C#C-c1ccccc1)","C1=CCC=C1",3,3],["C1=CC(=C2C=CC=C2)C=C1","[r5:1][CH2r5:2][r5:3]>>[r5:1][C:2](=C1cccc1)[r5:3]","C1=CCC=C1",3,3],["c1ccoc1","[#6H2r5:1]>>[O:1]","C1=CCC=C1",3,3],["C1=COCO1","[CH,ch:0]1=[C,c:1][C,c:2]=[CH,ch:3][*:4]1>>[O:0]1[*:1]=,:[*:2][O:3][*:4]1","C1=CCC=C1",3,3],["c1ccsc1","[#6H2r5:1]>>[S:1]","C1=CCC=C1",3,3],["C1=CSCS1","[CH,ch:0]1=[C,c:1][C,c:2]=[CH,ch:3][*:4]1>>[S:0]1[*:1]=,:[*:2][S:3][*:4]1","C1=CCC=C1",3,3],["c1cc[nH]c1","[#6H2r5:1]>>[NH:1]","C1=CCC=C1",3,3],["C1=NCN=C1","[chr5,CH1r5:1]>>[n:1]","C1=CCC=C1",3,3],["C1=NN=CC1","[chr5,CH1r5:1]>>[n:1]","C1=CCC=C1",3,3],["C1=C(Nc2ccccc2)C(Nc2ccccc2)=CC1","[ch&r6,CH1&r5:1]>>[*:1](-N-c1ccccc1)","C1=CCC=C1",3,3],["C1=C(Nc2ccccc2)CC(Nc2ccccc2)=C1","[ch&r6,CH1&r5:1]>>[*:1](-N-c1ccccc1)","C1=CCC=C1",3,3],["O=c1c(-c2ccccc2)cocc1-c1ccccc1","[cH&r6,CH&r5:1]>>[#6:1](-[c]1[ch]ccc[ch]1)","O=c1ccocc1",3,3],["O=c1cc(-c2ccccc2)oc(-c2ccccc2)c1","[cH&r6,CH&r5:1]>>[#6:1](-[c]1[ch]ccc[ch]1)","O=c1ccocc1",3,3],["O=c1c2ccccc2oc2ccccc12","[cH&r6:1][cH&r6:2]>>[c:1]2cccc[c:2]2","O=c1ccocc1",3,3],["O=c1cc(C=Cc2ccccc2)oc(C=Cc2ccccc2)c1","[ch&r6,CH1&r5:1]>>[*:1](-C=C-c1ccccc1)","O=c1ccocc1",3,3],["O=c1c(C=Cc2ccccc2)cocc1C=Cc1ccccc1","[ch&r6,CH1&r5:1]>>[*:1](-C=C-c1ccccc1)","O=c1ccocc1",3,3],["O=c1c(C#Cc2ccccc2)cocc1C#Cc1ccccc1","[ch&r6,CH1&r5:1]>>[*:1](-C#C-c1ccccc1)","O=c1ccocc1",3,3],["O=c1cc(C#Cc2ccccc2)oc(C#Cc2ccccc2)c1","[ch&r6,CH1&r5:1]>>[*:1](-C#C-c1ccccc1)","O=c1ccocc1",3,3],["O=c1cnonc1","[ch&r6:0]>>[nr6:0]","O=c1ccocc1",3,3],["O=c1ncocn1","[ch&r6:0]>>[nr6:0]","O=c1ccocc1",3,3],["O=c1cc(Nc2ccccc2)oc(Nc2ccccc2)c1","[ch&r6,CH1&r5:1]>>[*:1](-N-c1ccccc1)","O=c1ccocc1",3,3],["O=c1c(Nc2ccccc2)cocc1Nc1ccccc1","[ch&r6,CH1&r5:1]>>[*:1](-N-c1ccccc1)","O=c1ccocc1",3,3],["c1ccccc1","[o:1][c:2][c:3][c:4](=O)>>[ch:1][c:2][c:3][ch:4]","O=c1ccocc1",3,3],["O=c1cc[nH]cc1","[o:1]>>[nH:1]","O=c1ccocc1",3,3],["C(#Cc1c(-c2ccccc2)cccc1-c1ccccc1)c1ccccc1","[cH&r6,CH&r5:1]>>[#6:1](-[c]1[ch]ccc[ch]1)","C(#Cc1ccccc1)c1ccccc1",3,3],["C(#Cc1ccc(-c2ccccc2)cc1)c1ccc(-c2ccccc2)cc1","[cH&r6,CH&r5:1]>>[#6:1](-[c]1[ch]ccc[ch]1)","C(#Cc1ccccc1)c1ccccc1",3,3],["C(#Cc1cccc(-c2ccccc2)c1)c1cccc(-c2ccccc2)c1","[cH&r6,CH&r5:1]>>[#6:1](-[c]1[ch]ccc[ch]1)","C(#Cc1ccccc1)c1ccccc1",3,3],["C(#Cc1ccccc1-c1ccccc1)c1ccccc1-c1ccccc1","[cH&r6,CH&r5:1]>>[#6:1](-[c]1[ch]ccc[ch]1)","C(#Cc1ccccc1)c1ccccc1",3,3],["C(#Cc1cc(-c2ccccc2)cc(-c2ccccc2)c1)c1ccccc1","[cH&r6,CH&r5:1]>>[#6:1](-[c]1[ch]ccc[ch]1)","C(#Cc1ccccc1)c1ccccc1",3,3],["C(#Cc1ccc2ccccc2c1)c1ccc2ccccc2c1","[cH&r6:1][cH&r6:2]>>[c:1]2cccc[c:2]2","C(#Cc1ccccc1)c1ccccc1",3,3],["C(#Cc1cccc2ccccc12)c1cccc2ccccc12","[cH&r6:1][cH&r6:2]>>[c:1]2cccc[c:2]2","C(#Cc1ccccc1)c1ccccc1",3,3],["C(#CC1=CCC=C1)C1=CCC=C1","[c:0]1[ch:1][ch][c:3][c!r5:4][c!r5:5]1>>[c:0]1[CH2:1][c:3][c:4][c:5]1","C(#Cc1ccccc1)c1ccccc1",3,3],["C(#CC1=CC=CC1)C1=CC=CC1","[c:0]1[ch:1][ch][c:3][c!r5:4][c!r5:5]1>>[c:0]1[CH2:1][c:3][c:4][c:5]1","C(#Cc1ccccc1)c1ccccc1",3,3],["C(#Cc1ccc(C#Cc2ccccc2)cc1)c1ccccc1","[ch&r6,CH1&r5:1]>>[*:1](-C#C-c1ccccc1)","C(#Cc1ccccc1)c1ccccc1",3,3],["C(#Cc1cccc(C#Cc2ccccc2)c1)c1ccccc1","[ch&r6,CH1&r5:1]>>[*:1](-C#C-c1ccccc1)","C(#Cc1ccccc1)c1ccccc1",3,3],["C(#Cc1ccccc1C#Cc1ccccc1)c1ccccc1","[ch&r6,CH1&r5:1]>>[*:1](-C#C-c1ccccc1)","C(#Cc1ccccc1)c1ccccc1",3,3],["c1ccccc1","[c&r6,C&r5:1](-C#C-c1ccccc1)>>[ch&r6,CH1&r5:1]","C(#Cc1ccccc1)c1ccccc1",3,3],["C(#Cc1ccccn1)c1ccccn1","[ch&r6:0]>>[nr6:0]","C(#Cc1ccccc1)c1ccccc1",3,3],["C(#Cc1ccncc1)c1ccncc1","[ch&r6:0]>>[nr6:0]","C(#Cc1ccccc1)c1ccccc1",3,3],["C(#Cc1cccnc1)c1cccnc1","[ch&r6:0]>>[nr6:0]","C(#Cc1ccccc1)c1ccccc1",3,3],["O=c1ccc(C#Cc2ccc(=O)oc2)co1","[c:1]1[c:2][ch:3][ch:4][c:5][c:6]1>>[c:1]1[c:2][o:3][c:4](=O)[c:5][c:6]1","C(#Cc1ccccc1)c1ccccc1",3,3],["O=c1cc(C#Cc2ccoc(=O)c2)cco1","[c:1]1[c:2][ch:3][ch:4][c:5][c:6]1>>[c:1]1[c:2][o:3][c:4](=O)[c:5][c:6]1","C(#Cc1ccccc1)c1ccccc1",3,3],["O=c1occcc1C#Cc1cccoc1=O","[c:1]1[c:2][ch:3][ch:4][c:5][c:6]1>>[c:1]1[c:2][o:3][c:4](=O)[c:5][c:6]1","C(#Cc1ccccc1)c1ccccc1",3,3],["O=c1cccc(C#Cc2cccc(=O)o2)o1","[c:1]1[c:2][ch:3][ch:4][c:5][c:6]1>>[c:1]1[c:2][o:3][c:4](=O)[c:5][c:6]1","C(#Cc1ccccc1)c1ccccc1",3,3],["O=c1ccoc(C#Cc2cc(=O)cco2)c1","[ch:1]1[c:2][c:3][ch:4][c:5][c:6]1>>[o:1]1[c:2][c:3][C:4](=O)[c:5][c:6]1","C(#Cc1ccccc1)c1ccccc1",3,3],["O=c1ccocc1C#Cc1coccc1=O","[ch:1]1[c:2][c:3][ch:4][c:5][c:6]1>>[o:1]1[c:2][c:3][C:4](=O)[c:5][c:6]1","C(#Cc1ccccc1)c1ccccc1",3,3],["c1ccc(-c2cccc(Nc3cccc(-c4ccccc4)c3)c2)cc1","[cH&r6,CH&r5:1]>>[#6:1](-[c]1[ch]ccc[ch]1)","c1ccc(Nc2ccccc2)cc1",3,3],["c1ccc(Nc2cc(-c3ccccc3)cc(-c3ccccc3)c2)cc1","[cH&r6,CH&r5:1]>>[#6:1](-[c]1[ch]ccc[ch]1)","c1ccc(Nc2ccccc2)cc1",3,3],["c1ccc(-c2ccc(Nc3ccc(-c4ccccc4)cc3)cc2)cc1","[cH&r6,CH&r5:1]>>[#6:1](-[c]1[ch]ccc[ch]1)","c1ccc(Nc2ccccc2)cc1",3,3],["c1ccc(Nc2c(-c3ccccc3)cccc2-c2ccccc2)cc1","[cH&r6,CH&r5:1]>>[#6:1](-[c]1[ch]ccc[ch]1)","c1ccc(Nc2ccccc2)cc1",3,3],["c1ccc(-c2ccccc2Nc2ccccc2-c2ccccc2)cc1","[cH&r6,CH&r5:1]>>[#6:1](-[c]1[ch]ccc[ch]1)","c1ccc(Nc2ccccc2)cc1",3,3],["c1ccc2cc(Nc3ccc4ccccc4c3)ccc2c1","[cH&r6:1][cH&r6:2]>>[c:1]2cccc[c:2]2","c1ccc(Nc2ccccc2)cc1",3,3],["c1ccc2c(Nc3cccc4ccccc34)cccc2c1","[cH&r6:1][cH&r6:2]>>[c:1]2cccc[c:2]2","c1ccc(Nc2ccccc2)cc1",3,3],["C1=CC(NC2=CCC=C2)=CC1","[c:0]1[ch:1][ch][c:3][c!r5:4][c!r5:5]1>>[c:0]1[CH2:1][c:3][c:4][c:5]1","c1ccc(Nc2ccccc2)cc1",3,3],["C1=CCC(NC2=CC=CC2)=C1","[c:0]1[ch:1][ch][c:3][c!r5:4][c!r5:5]1>>[c:0]1[CH2:1][c:3][c:4][c:5]1","c1ccc(Nc2ccccc2)cc1",3,3],["c1ccc(Nc2ccccn2)nc1","[ch&r6:0]>>[nr6:0]","c1ccc(Nc2ccccc2)cc1",3,3],["c1cc(Nc2ccncc2)ccn1","[ch&r6:0]>>[nr6:0]","c1ccc(Nc2ccccc2)cc1",3,3],["c1cncc(Nc2cccnc2)c1","[ch&r6:0]>>[nr6:0]","c1ccc(Nc2ccccc2)cc1",3,3],["c1ccc(Nc2cccc(Nc3ccccc3)c2)cc1","[ch&r6,CH1&r5:1]>>[*:1](-N-c1ccccc1)","c1ccc(Nc2ccccc2)cc1",3,3],["c1ccc(Nc2ccccc2Nc2ccccc2)cc1","[ch&r6,CH1&r5:1]>>[*:1](-N-c1ccccc1)","c1ccc(Nc2ccccc2)cc1",3,3],["c1ccc(Nc2ccc(Nc3ccccc3)cc2)cc1","[ch&r6,CH1&r5:1]>>[*:1](-N-c1ccccc1)","c1ccc(Nc2ccccc2)cc1",3,3],["c1ccccc1","[c&r6,C&r5:1](-[N!R]-c1ccccc1)>>[*:1]","c1ccc(Nc2ccccc2)cc1",3,3],["c1ccc(N(c2ccccc2)c2ccccc2)cc1","[r:1][NH!R:2][r:3]>>[r:1][N:2](-c1ccccc1)[r:3]","c1ccc(Nc2ccccc2)cc1",3,3],["c1ccc(-c2ccc3ccc(-c4ccccc4)cc3c2)cc1","[cH&r6,CH&r5:1]>>[#6:1](-[c]1[ch]ccc[ch]1)","c1ccc2ccccc2c1",3,3],["c1ccc(-c2ccc(-c3ccccc3)c3ccccc23)cc1","[cH&r6,CH&r5:1]>>[#6:1](-[c]1[ch]ccc[ch]1)","c1ccc2ccccc2c1",3,3],["c1ccc(-c2ccc3cc(-c4ccccc4)ccc3c2)cc1","[cH&r6,CH&r5:1]>>[#6:1](-[c]1[ch]ccc[ch]1)","c1ccc2ccccc2c1",3,3],["c1ccc(-c2cccc3c(-c4ccccc4)cccc23)cc1","[cH&r6,CH&r5:1]>>[#6:1](-[c]1[ch]ccc[ch]1)","c1ccc2ccccc2c1",3,3],["c1ccc(-c2cccc3cccc(-c4ccccc4)c23)cc1","[cH&r6,CH&r5:1]>>[#6:1](-[c]1[ch]ccc[ch]1)","c1ccc2ccccc2c1",3,3],["c1ccc(-c2cc3ccccc3cc2-c2ccccc2)cc1","[cH&r6,CH&r5:1]>>[#6:1](-[c]1[ch]ccc[ch]1)","c1ccc2ccccc2c1",3,3],["c1ccc2cc3ccccc3cc2c1","[cH&r6:1][cH&r6:2]>>[c:1]2cccc[c:2]2","c1ccc2ccccc2c1",3,3],["c1ccc2c(c1)ccc1ccccc12","[cH&r6:1][cH&r6:2]>>[c:1]2cccc[c:2]2","c1ccc2ccccc2c1",3,3],["c1ccccc1","[r6:0][c:1]2[ch][ch][ch][ch][c:2]2[r6:3]>>[*:0][c:1][c:2][*:3]","c1ccc2ccccc2c1",3,3],["C1=Cc2cccc3cccc1c23","[ch:1]2[c:3][c:4][c:5][c:6]3[c:7][c:8][c:9][ch:2][c:10]23>>C1=C[c:1]2[c:3][c:4][c:5][c:6]3[c:7][c:8][c:9][c:2]1[c:10]23","c1ccc2ccccc2c1",3,3],["C1=c2ccccc2=CC1","[c:0]1[ch:1][ch][c:3][c!r5:4][c!r5:5]1>>[c:0]1[CH2:1][c:3][c:4][c:5]1","c1ccc2ccccc2c1",3,3],["C(=Cc1cccc2cccc(C=Cc3ccccc3)c12)c1ccccc1","[ch&r6,CH1&r5:1]>>[*:1](-C=C-c1ccccc1)","c1ccc2ccccc2c1",3,3],["C(=Cc1cccc2c(C=Cc3ccccc3)cccc12)c1ccccc1","[ch&r6,CH1&r5:1]>>[*:1](-C=C-c1ccccc1)","c1ccc2ccccc2c1",3,3],["C(=Cc1ccc(C=Cc2ccccc2)c2ccccc12)c1ccccc1","[ch&r6,CH1&r5:1]>>[*:1](-C=C-c1ccccc1)","c1ccc2ccccc2c1",3,3],["C(=Cc1ccc2ccc(C=Cc3ccccc3)cc2c1)c1ccccc1","[ch&r6,CH1&r5:1]>>[*:1](-C=C-c1ccccc1)","c1ccc2ccccc2c1",3,3],["C(=Cc1ccc2cc(C=Cc3ccccc3)ccc2c1)c1ccccc1","[ch&r6,CH1&r5:1]>>[*:1](-C=C-c1ccccc1)","c1ccc2ccccc2c1",3,3],["C(=Cc1cc2ccccc2cc1C=Cc1ccccc1)c1ccccc1","[ch&r6,CH1&r5:1]>>[*:1](-C=C-c1ccccc1)","c1ccc2ccccc2c1",3,3],["C(#Cc1ccc2cc(C#Cc3ccccc3)ccc2c1)c1ccccc1","[ch&r6,CH1&r5:1]>>[*:1](-C#C-c1ccccc1)","c1ccc2ccccc2c1",3,3],["C(#Cc1ccc2ccc(C#Cc3ccccc3)cc2c1)c1ccccc1","[ch&r6,CH1&r5:1]>>[*:1](-C#C-c1ccccc1)","c1ccc2ccccc2c1",3,3],["C(#Cc1cccc2cccc(C#Cc3ccccc3)c12)c1ccccc1","[ch&r6,CH1&r5:1]>>[*:1](-C#C-c1ccccc1)","c1ccc2ccccc2c1",3,3],["C(#Cc1ccc(C#Cc2ccccc2)c2ccccc12)c1ccccc1","[ch&r6,CH1&r5:1]>>[*:1](-C#C-c1ccccc1)","c1ccc2ccccc2c1",3,3],["C(#Cc1cc2ccccc2cc1C#Cc1ccccc1)c1ccccc1","[ch&r6,CH1&r5:1]>>[*:1](-C#C-c1ccccc1)","c1ccc2ccccc2c1",3,3],["C(#Cc1cccc2c(C#Cc3ccccc3)cccc12)c1ccccc1","[ch&r6,CH1&r5:1]>>[*:1](-C#C-c1ccccc1)","c1ccc2ccccc2c1",3,3],["c1cc2cnccc2cn1","[ch&r6:0]>>[nr6:0]","c1ccc2ccccc2c1",3,3],["c1cc2ccncc2cn1","[ch&r6:0]>>[nr6:0]","c1ccc2ccccc2c1",3,3],["c1cnc2cccnc2c1","[ch&r6:0]>>[nr6:0]","c1ccc2ccccc2c1",3,3],["c1ccc2cnncc2c1","[ch&r6:0]>>[nr6:0]","c1ccc2ccccc2c1",3,3],["c1ccc2nccnc2c1","[ch&r6:0]>>[nr6:0]","c1ccc2ccccc2c1",3,3],["c1cnc2ncccc2c1","[ch&r6:0]>>[nr6:0]","c1ccc2ccccc2c1",3,3],["c1ccc(Nc2cccc3c(Nc4ccccc4)cccc23)cc1","[ch&r6,CH1&r5:1]>>[*:1](-N-c1ccccc1)","c1ccc2ccccc2c1",3,3],["c1ccc(Nc2ccc(Nc3ccccc3)c3ccccc23)cc1","[ch&r6,CH1&r5:1]>>[*:1](-N-c1ccccc1)","c1ccc2ccccc2c1",3,3],["c1ccc(Nc2cc3ccccc3cc2Nc2ccccc2)cc1","[ch&r6,CH1&r5:1]>>[*:1](-N-c1ccccc1)","c1ccc2ccccc2c1",3,3],["c1ccc(Nc2cccc3cccc(Nc4ccccc4)c23)cc1","[ch&r6,CH1&r5:1]>>[*:1](-N-c1ccccc1)","c1ccc2ccccc2c1",3,3],["c1ccc(Nc2ccc3cc(Nc4ccccc4)ccc3c2)cc1","[ch&r6,CH1&r5:1]>>[*:1](-N-c1ccccc1)","c1ccc2ccccc2c1",3,3],["c1ccc(Nc2ccc3ccc(Nc4ccccc4)cc3c2)cc1","[ch&r6,CH1&r5:1]>>[*:1](-N-c1ccccc1)","c1ccc2ccccc2c1",3,3],["O=c1occc2ccoc(=O)c12","[c:1]1[c:2][ch:3][ch:4][c:5][c:6]1>>[c:1]1[c:2][o:3][c:4](=O)[c:5][c:6]1","c1ccc2ccccc2c1",3,3],["O=c1ccc2oc(=O)ccc2o1","[c:1]1[c:2][ch:3][ch:4][c:5][c:6]1>>[c:1]1[c:2][o:3][c:4](=O)[c:5][c:6]1","c1ccc2ccccc2c1",3,3],["O=c1occc2c(=O)occc12","[c:1]1[c:2][ch:3][ch:4][c:5][c:6]1>>[c:1]1[c:2][o:3][c:4](=O)[c:5][c:6]1","c1ccc2ccccc2c1",3,3],["O=c1ccc2ccc(=O)oc2o1","[c:1]1[c:2][ch:3][ch:4][c:5][c:6]1>>[c:1]1[c:2][o:3][c:4](=O)[c:5][c:6]1","c1ccc2ccccc2c1",3,3],["O=c1ccoc2occc(=O)c12","[ch:1]1[c:2][c:3][ch:4][c:5][c:6]1>>[o:1]1[c:2][c:3][C:4](=O)[c:5][c:6]1","c1ccc2ccccc2c1",3,3],["O=c1ccoc2c(=O)ccoc12","[ch:1]1[c:2][c:3][ch:4][c:5][c:6]1>>[o:1]1[c:2][c:3][C:4](=O)[c:5][c:6]1","c1ccc2ccccc2c1",3,3],["c1ccc(-c2cccc(-c3ccccc3)n2)cc1","[cH&r6,CH&r5:1]>>[#6:1](-[c]1[ch]ccc[ch]1)","c1ccncc1",3,3],["c1ccc(-c2cncc(-c3ccccc3)c2)cc1","[cH&r6,CH&r5:1]>>[#6:1](-[c]1[ch]ccc[ch]1)","c1ccncc1",3,3],["c1ccc2cc3cnccc3cc2c1","[cH&r6:1][cH&r6:2]>>[c:1]2cccc[c:2]2","c1ccncc1",3,3],["c1ccc2nc3ccccc3cc2c1","[cH&r6:1][cH&r6:2]>>[c:1]2cccc[c:2]2","c1ccncc1",3,3],["C(=Cc1cncc(C=Cc2ccccc2)c1)c1ccccc1","[ch&r6,CH1&r5:1]>>[*:1](-C=C-c1ccccc1)","c1ccncc1",3,3],["C(=Cc1cccc(C=Cc2ccccc2)n1)c1ccccc1","[ch&r6,CH1&r5:1]>>[*:1](-C=C-c1ccccc1)","c1ccncc1",3,3],["C(#Cc1cncc(C#Cc2ccccc2)c1)c1ccccc1","[ch&r6,CH1&r5:1]>>[*:1](-C#C-c1ccccc1)","c1ccncc1",3,3],["C(#Cc1cccc(C#Cc2ccccc2)n1)c1ccccc1","[ch&r6,CH1&r5:1]>>[*:1](-C#C-c1ccccc1)","c1ccncc1",3,3],["c1cncnc1","[ch&r6:0]>>[nr6:0]","c1ccncc1",3,3],["c1cnccn1","[ch&r6:0]>>[nr6:0]","c1ccncc1",3,3],["c1ccnnc1","[ch&r6:0]>>[nr6:0]","c1ccncc1",3,3],["c1ccccc1","[nr6:0]>>[ch&r6:0]","c1ccncc1",3,3],["c1ccc(Nc2cccc(Nc3ccccc3)n2)cc1","[ch&r6,CH1&r5:1]>>[*:1](-N-c1ccccc1)","c1ccncc1",3,3],["c1ccc(Nc2cncc(Nc3ccccc3)c2)cc1","[ch&r6,CH1&r5:1]>>[*:1](-N-c1ccccc1)","c1ccncc1",3,3],["C(=Cc1cc(-c2ccccc2)cc(-c2ccccc2)c1)c1ccccc1","[cH&r6,CH&r5:1]>>[#6:1](-[c]1[ch]ccc[ch]1)","C(=Cc1ccccc1)c1ccccc1",3,3],["C(=Cc1c(-c2ccccc2)cccc1-c1ccccc1)c1ccccc1","[cH&r6,CH&r5:1]>>[#6:1](-[c]1[ch]ccc[ch]1)","C(=Cc1ccccc1)c1ccccc1",3,3],["C(=Cc1ccc(-c2ccccc2)cc1)c1ccc(-c2ccccc2)cc1","[cH&r6,CH&r5:1]>>[#6:1](-[c]1[ch]ccc[ch]1)","C(=Cc1ccccc1)c1ccccc1",3,3],["C(=Cc1ccccc1-c1ccccc1)c1ccccc1-c1ccccc1","[cH&r6,CH&r5:1]>>[#6:1](-[c]1[ch]ccc[ch]1)","C(=Cc1ccccc1)c1ccccc1",3,3],["C(=Cc1cccc(-c2ccccc2)c1)c1cccc(-c2ccccc2)c1","[cH&r6,CH&r5:1]>>[#6:1](-[c]1[ch]ccc[ch]1)","C(=Cc1ccccc1)c1ccccc1",3,3],["C(=Cc1cccc2ccccc12)c1cccc2ccccc12","[cH&r6:1][cH&r6:2]>>[c:1]2cccc[c:2]2","C(=Cc1ccccc1)c1ccccc1",3,3],["C(=Cc1ccc2ccccc2c1)c1ccc2ccccc2c1","[cH&r6:1][cH&r6:2]>>[c:1]2cccc[c:2]2","C(=Cc1ccccc1)c1ccccc1",3,3],["C1=CC(C=CC2=CCC=C2)=CC1","[c:0]1[ch:1][ch][c:3][c!r5:4][c!r5:5]1>>[c:0]1[CH2:1][c:3][c:4][c:5]1","C(=Cc1ccccc1)c1ccccc1",3,3],["C1=CCC(C=CC2=CC=CC2)=C1","[c:0]1[ch:1][ch][c:3][c!r5:4][c!r5:5]1>>[c:0]1[CH2:1][c:3][c:4][c:5]1","C(=Cc1ccccc1)c1ccccc1",3,3],["C(=Cc1cccc(C=Cc2ccccc2)c1)c1ccccc1","[ch&r6,CH1&r5:1]>>[*:1](-C=C-c1ccccc1)","C(=Cc1ccccc1)c1ccccc1",3,3],["C(=Cc1ccc(C=Cc2ccccc2)cc1)c1ccccc1","[ch&r6,CH1&r5:1]>>[*:1](-C=C-c1ccccc1)","C(=Cc1ccccc1)c1ccccc1",3,3],["C(=Cc1ccccc1C=Cc1ccccc1)c1ccccc1","[ch&r6,CH1&r5:1]>>[*:1](-C=C-c1ccccc1)","C(=Cc1ccccc1)c1ccccc1",3,3],["c1ccccc1","[c&r6,C&r5:1](-[C!R]=[C!R]-c1ccccc1)>>[ch&r6,CH1&r5:1]","C(=Cc1ccccc1)c1ccccc1",3,3],["C(=Cc1ccccn1)c1ccccn1","[ch&r6:0]>>[nr6:0]","C(=Cc1ccccc1)c1ccccc1",3,3],["C(=Cc1ccncc1)c1ccncc1","[ch&r6:0]>>[nr6:0]","C(=Cc1ccccc1)c1ccccc1",3,3],["C(=Cc1cccnc1)c1cccnc1","[ch&r6:0]>>[nr6:0]","C(=Cc1ccccc1)c1ccccc1",3,3],["O=c1ccc(C=Cc2ccc(=O)oc2)co1","[c:1]1[c:2][ch:3][ch:4][c:5][c:6]1>>[c:1]1[c:2][o:3][c:4](=O)[c:5][c:6]1","C(=Cc1ccccc1)c1ccccc1",3,3],["O=c1occcc1C=Cc1cccoc1=O","[c:1]1[c:2][ch:3][ch:4][c:5][c:6]1>>[c:1]1[c:2][o:3][c:4](=O)[c:5][c:6]1","C(=Cc1ccccc1)c1ccccc1",3,3],["O=c1cccc(C=Cc2cccc(=O)o2)o1","[c:1]1[c:2][ch:3][ch:4][c:5][c:6]1>>[c:1]1[c:2][o:3][c:4](=O)[c:5][c:6]1","C(=Cc1ccccc1)c1ccccc1",3,3],["O=c1cc(C=Cc2ccoc(=O)c2)cco1","[c:1]1[c:2][ch:3][ch:4][c:5][c:6]1>>[c:1]1[c:2][o:3][c:4](=O)[c:5][c:6]1","C(=Cc1ccccc1)c1ccccc1",3,3],["O=c1ccoc(C=Cc2cc(=O)cco2)c1","[ch:1]1[c:2][c:3][ch:4][c:5][c:6]1>>[o:1]1[c:2][c:3][C:4](=O)[c:5][c:6]1","C(=Cc1ccccc1)c1ccccc1",3,3],["O=c1ccocc1C=Cc1coccc1=O","[ch:1]1[c:2][c:3][ch:4][c:5][c:6]1>>[o:1]1[c:2][c:3][C:4](=O)[c:5][c:6]1","C(=Cc1ccccc1)c1ccccc1",3,3],["C1=CCC(C=Cc2cccc3cccc(C=CC4=CC=CC4)c23)=C1","[c:0]1[ch:1][ch][c:3][c!r5:4][c!r5:5]1>>[c:0]1[CH2:1][c:3][c:4][c:5]1","C(=Cc1cccc2cccc(C=Cc3ccccc3)c12)c1ccccc1",3,3],["C1=CC(C=Cc2cccc3cccc(C=CC4=CCC=C4)c23)=CC1","[c:0]1[ch:1][ch][c:3][c!r5:4][c!r5:5]1>>[c:0]1[CH2:1][c:3][c:4][c:5]1","C(=Cc1cccc2cccc(C=Cc3ccccc3)c12)c1ccccc1",3,3],["c1ccc2ccccc2c1","[c&r6,C&r5:1](-[C!R]=[C!R]-c1ccccc1)>>[ch&r6,CH1&r5:1]","C(=Cc1cccc2cccc(C=Cc3ccccc3)c12)c1ccccc1",3,3],["c1ccccc1","[c&r6,C&r5:1](-[C!R]=[C!R]-c1ccccc1)>>[ch&r6,CH1&r5:1]","C(=Cc1cccc2cccc(C=Cc3ccccc3)c12)c1ccccc1",3,3],["C(=Cc1ccnc2nccc(C=Cc3ccccc3)c12)c1ccccc1","[ch&r6:0]>>[nr6:0]","C(=Cc1cccc2cccc(C=Cc3ccccc3)c12)c1ccccc1",3,3],["C(=Cc1cccc2cccc(C=Cc3ccncc3)c12)c1ccncc1","[ch&r6:0]>>[nr6:0]","C(=Cc1cccc2cccc(C=Cc3ccccc3)c12)c1ccccc1",3,3],["C(=Cc1nccc2ccnc(C=Cc3ccccc3)c12)c1ccccc1","[ch&r6:0]>>[nr6:0]","C(=Cc1cccc2cccc(C=Cc3ccccc3)c12)c1ccccc1",3,3],["C(=Cc1cncc2cncc(C=Cc3ccccc3)c12)c1ccccc1","[ch&r6:0]>>[nr6:0]","C(=Cc1cccc2cccc(C=Cc3ccccc3)c12)c1ccccc1",3,3],["C(=Cc1cccc2cccc(C=Cc3cccnc3)c12)c1cccnc1","[ch&r6:0]>>[nr6:0]","C(=Cc1cccc2cccc(C=Cc3ccccc3)c12)c1ccccc1",3,3],["C(=Cc1cccc2cccc(C=Cc3ccccn3)c12)c1ccccn1","[ch&r6:0]>>[nr6:0]","C(=Cc1cccc2cccc(C=Cc3ccccc3)c12)c1ccccc1",3,3],["O=c1ccc(C=Cc2cccc3cccc(C=Cc4ccc(=O)oc4)c23)co1","[c:1]1[c:2][ch:3][ch:4][c:5][c:6]1>>[c:1]1[c:2][o:3][c:4](=O)[c:5][c:6]1","C(=Cc1cccc2cccc(C=Cc3ccccc3)c12)c1ccccc1",3,3],["O=c1cc(C=Cc2ccccc2)c2c(C=Cc3ccccc3)cc(=O)oc2o1","[c:1]1[c:2][ch:3][ch:4][c:5][c:6]1>>[c:1]1[c:2][o:3][c:4](=O)[c:5][c:6]1","C(=Cc1cccc2cccc(C=Cc3ccccc3)c12)c1ccccc1",3,3],["O=c1occ(C=Cc2ccccc2)c2c(C=Cc3ccccc3)coc(=O)c12","[c:1]1[c:2][ch:3][ch:4][c:5][c:6]1>>[c:1]1[c:2][o:3][c:4](=O)[c:5][c:6]1","C(=Cc1cccc2cccc(C=Cc3ccccc3)c12)c1ccccc1",3,3],["O=c1cccc(C=Cc2cccc3cccc(C=Cc4cccc(=O)o4)c23)o1","[c:1]1[c:2][ch:3][ch:4][c:5][c:6]1>>[c:1]1[c:2][o:3][c:4](=O)[c:5][c:6]1","C(=Cc1cccc2cccc(C=Cc3ccccc3)c12)c1ccccc1",3,3],["O=c1occcc1C=Cc1cccc2cccc(C=Cc3cccoc3=O)c12","[c:1]1[c:2][ch:3][ch:4][c:5][c:6]1>>[c:1]1[c:2][o:3][c:4](=O)[c:5][c:6]1","C(=Cc1cccc2cccc(C=Cc3ccccc3)c12)c1ccccc1",3,3],["O=c1cc(C=Cc2cccc3cccc(C=Cc4ccoc(=O)c4)c23)cco1","[c:1]1[c:2][ch:3][ch:4][c:5][c:6]1>>[c:1]1[c:2][o:3][c:4](=O)[c:5][c:6]1","C(=Cc1cccc2cccc(C=Cc3ccccc3)c12)c1ccccc1",3,3],["O=c1ccoc(C=Cc2cccc3cccc(C=Cc4cc(=O)cco4)c23)c1","[ch:1]1[c:2][c:3][ch:4][c:5][c:6]1>>[o:1]1[c:2][c:3][C:4](=O)[c:5][c:6]1","C(=Cc1cccc2cccc(C=Cc3ccccc3)c12)c1ccccc1",3,3],["O=c1ccocc1C=Cc1cccc2cccc(C=Cc3coccc3=O)c12","[ch:1]1[c:2][c:3][ch:4][c:5][c:6]1>>[o:1]1[c:2][c:3][C:4](=O)[c:5][c:6]1","C(=Cc1cccc2cccc(C=Cc3ccccc3)c12)c1ccccc1",3,3],["C1=CC(Nc2cccc3c(NC4=CCC=C4)cccc23)=CC1","[c:0]1[ch:1][ch][c:3][c!r5:4][c!r5:5]1>>[c:0]1[CH2:1][c:3][c:4][c:5]1","c1ccc(Nc2cccc3c(Nc4ccccc4)cccc23)cc1",3,3],["C1=CCC(Nc2cccc3c(NC4=CC=CC4)cccc23)=C1","[c:0]1[ch:1][ch][c:3][c!r5:4][c!r5:5]1>>[c:0]1[CH2:1][c:3][c:4][c:5]1","c1ccc(Nc2cccc3c(Nc4ccccc4)cccc23)cc1",3,3],["c1ccc(Nc2cncc3c(Nc4ccccc4)cncc23)cc1","[ch&r6:0]>>[nr6:0]","c1ccc(Nc2cccc3c(Nc4ccccc4)cccc23)cc1",3,3],["c1ccc(Nc2ccnc3c(Nc4ccccc4)ccnc23)cc1","[ch&r6:0]>>[nr6:0]","c1ccc(Nc2cccc3c(Nc4ccccc4)cccc23)cc1",3,3],["c1cc(Nc2ccncc2)c2cccc(Nc3ccncc3)c2c1","[ch&r6:0]>>[nr6:0]","c1ccc(Nc2cccc3c(Nc4ccccc4)cccc23)cc1",3,3],["c1ccc(Nc2nccc3c(Nc4ccccc4)nccc23)cc1","[ch&r6:0]>>[nr6:0]","c1ccc(Nc2cccc3c(Nc4ccccc4)cccc23)cc1",3,3],["c1ccc(Nc2cccc3c(Nc4ccccn4)cccc23)nc1","[ch&r6:0]>>[nr6:0]","c1ccc(Nc2cccc3c(Nc4ccccc4)cccc23)cc1",3,3],["c1cncc(Nc2cccc3c(Nc4cccnc4)cccc23)c1","[ch&r6:0]>>[nr6:0]","c1ccc(Nc2cccc3c(Nc4ccccc4)cccc23)cc1",3,3],["c1ccc2ccccc2c1","[c&r6,C&r5:1](-[N!R]-c1ccccc1)>>[*:1]","c1ccc(Nc2cccc3c(Nc4ccccc4)cccc23)cc1",3,3],["c1ccccc1","[c&r6,C&r5:1](-[N!R]-c1ccccc1)>>[*:1]","c1ccc(Nc2cccc3c(Nc4ccccc4)cccc23)cc1",3,3],["C(#CC1=CC=C(C#CC2=CCC=C2)C1)C1=CCC=C1","[c:0]1[ch:1][ch][c:3][c!r5:4][c!r5:5]1>>[c:0]1[CH2:1][c:3][c:4][c:5]1","C(#Cc1ccccc1)C1=CC=C(C#Cc2ccccc2)C1",3,3],["C(#CC1=CC=C(C#CC2=CC=CC2)C1)C1=CC=CC1","[c:0]1[ch:1][ch][c:3][c!r5:4][c!r5:5]1>>[c:0]1[CH2:1][c:3][c:4][c:5]1","C(#Cc1ccccc1)C1=CC=C(C#Cc2ccccc2)C1",3,3],["C(#Cc1ccc(C#Cc2ccccc2)cc1)c1ccccc1","[CH2:0]1[c,C:1]-,=,:[c,C:2]-,=,:[c,C:3]-,=,:[c,C:4]1>>[ch:0]1c[c:1][c:2][c:3][c:4]1","C(#Cc1ccccc1)C1=CC=C(C#Cc2ccccc2)C1",3,3],["C1=CCC=C1","[c&r6,C&r5:1](-C#C-c1ccccc1)>>[ch&r6,CH1&r5:1]","C(#Cc1ccccc1)C1=CC=C(C#Cc2ccccc2)C1",3,3],["C(#Cc1ccccc1)C1=CC=C(C#Cc2ccccc2)C1=C1C=CC=C1","[r5:1][CH2r5:2][r5:3]>>[r5:1][C:2](=C1cccc1)[r5:3]","C(#Cc1ccccc1)C1=CC=C(C#Cc2ccccc2)C1",3,3],["C(#Cc1ccc(C#Cc2ccccc2)o1)c1ccccc1","[#6H2r5:1]>>[O:1]","C(#Cc1ccccc1)C1=CC=C(C#Cc2ccccc2)C1",3,3],["C(#Cc1ccc(C#Cc2ccccc2)s1)c1ccccc1","[#6H2r5:1]>>[S:1]","C(#Cc1ccccc1)C1=CC=C(C#Cc2ccccc2)C1",3,3],["C(#Cc1ccc(C#Cc2ccccc2)[nH]1)c1ccccc1","[#6H2r5:1]>>[NH:1]","C(#Cc1ccccc1)C1=CC=C(C#Cc2ccccc2)C1",3,3],["C(#Cc1ccccc1)C1=NN=C(C#Cc2ccccc2)C1","[chr5,CH1r5:1]>>[n:1]","C(#Cc1ccccc1)C1=CC=C(C#Cc2ccccc2)C1",3,3],["C(#Cc1cccnc1)C1=CC=C(C#Cc2cccnc2)C1","[ch&r6:0]>>[nr6:0]","C(#Cc1ccccc1)C1=CC=C(C#Cc2ccccc2)C1",3,3],["C(#Cc1ccccn1)C1=CC=C(C#Cc2ccccn2)C1","[ch&r6:0]>>[nr6:0]","C(#Cc1ccccc1)C1=CC=C(C#Cc2ccccc2)C1",3,3],["C(#Cc1ccncc1)C1=CC=C(C#Cc2ccncc2)C1","[ch&r6:0]>>[nr6:0]","C(#Cc1ccccc1)C1=CC=C(C#Cc2ccccc2)C1",3,3],["O=c1cc(C#CC2=CC=C(C#Cc3ccoc(=O)c3)C2)cco1","[c:1]1[c:2][ch:3][ch:4][c:5][c:6]1>>[c:1]1[c:2][o:3][c:4](=O)[c:5][c:6]1","C(#Cc1ccccc1)C1=CC=C(C#Cc2ccccc2)C1",3,3],["O=c1occcc1C#CC1=CC=C(C#Cc2cccoc2=O)C1","[c:1]1[c:2][ch:3][ch:4][c:5][c:6]1>>[c:1]1[c:2][o:3][c:4](=O)[c:5][c:6]1","C(#Cc1ccccc1)C1=CC=C(C#Cc2ccccc2)C1",3,3],["O=c1cccc(C#CC2=CC=C(C#Cc3cccc(=O)o3)C2)o1","[c:1]1[c:2][ch:3][ch:4][c:5][c:6]1>>[c:1]1[c:2][o:3][c:4](=O)[c:5][c:6]1","C(#Cc1ccccc1)C1=CC=C(C#Cc2ccccc2)C1",3,3],["O=c1ccc(C#CC2=CC=C(C#Cc3ccc(=O)oc3)C2)co1","[c:1]1[c:2][ch:3][ch:4][c:5][c:6]1>>[c:1]1[c:2][o:3][c:4](=O)[c:5][c:6]1","C(#Cc1ccccc1)C1=CC=C(C#Cc2ccccc2)C1",3,3],["O=c1ccoc(C#CC2=CC=C(C#Cc3cc(=O)cco3)C2)c1","[ch:1]1[c:2][c:3][ch:4][c:5][c:6]1>>[o:1]1[c:2][c:3][C:4](=O)[c:5][c:6]1","C(#Cc1ccccc1)C1=CC=C(C#Cc2ccccc2)C1",3,3],["O=c1ccocc1C#CC1=CC=C(C#Cc2coccc2=O)C1","[ch:1]1[c:2][c:3][ch:4][c:5][c:6]1>>[o:1]1[c:2][c:3][C:4](=O)[c:5][c:6]1","C(#Cc1ccccc1)C1=CC=C(C#Cc2ccccc2)C1",3,3],["c1ccccc1","[c&r6,C&r5:1](-[c]1[ch]ccc[ch]1)>>[*:1]","c1ccc(Nc2cc(Nc3ccccc3)cc(-c3ccccc3)c2)cc1",3,3],["c1ccc(Nc2cccc(Nc3ccccc3)c2)cc1","[c&r6,C&r5:1](-[c]1[ch]ccc[ch]1)>>[*:1]","c1ccc(Nc2cc(Nc3ccccc3)cc(-c3ccccc3)c2)cc1",3,3],["C1=CC(Nc2cc(NC3=CCC=C3)cc(-c3ccccc3)c2)=CC1","[c:0]1[ch:1][ch][c:3][c!r5:4][c!r5:5]1>>[c:0]1[CH2:1][c:3][c:4][c:5]1","c1ccc(Nc2cc(Nc3ccccc3)cc(-c3ccccc3)c2)cc1",3,3],["C1=CCC(Nc2cc(NC3=CC=CC3)cc(-c3ccccc3)c2)=C1","[c:0]1[ch:1][ch][c:3][c!r5:4][c!r5:5]1>>[c:0]1[CH2:1][c:3][c:4][c:5]1","c1ccc(Nc2cc(Nc3ccccc3)cc(-c3ccccc3)c2)cc1",3,3],["C1=CCC(c2cc(Nc3ccccc3)cc(Nc3ccccc3)c2)=C1","[c:0]1[ch:1][ch][c:3][c!r5:4][c!r5:5]1>>[c:0]1[CH2:1][c:3][c:4][c:5]1","c1ccc(Nc2cc(Nc3ccccc3)cc(-c3ccccc3)c2)cc1",3,3],["C1=CC(c2cc(Nc3ccccc3)cc(Nc3ccccc3)c2)=CC1","[c:0]1[ch:1][ch][c:3][c!r5:4][c!r5:5]1>>[c:0]1[CH2:1][c:3][c:4][c:5]1","c1ccc(Nc2cc(Nc3ccccc3)cc(-c3ccccc3)c2)cc1",3,3],["c1ccc(-c2cc(Nc3ccccn3)cc(Nc3ccccn3)c2)cc1","[ch&r6:0]>>[nr6:0]","c1ccc(Nc2cc(Nc3ccccc3)cc(-c3ccccc3)c2)cc1",3,3],["c1ccc(Nc2cc(-c3ccccc3)cc(Nc3ccccc3)n2)cc1","[ch&r6:0]>>[nr6:0]","c1ccc(Nc2cc(Nc3ccccc3)cc(-c3ccccc3)c2)cc1",3,3],["c1ccc(Nc2cc(Nc3ccccc3)cc(-c3ccccn3)c2)cc1","[ch&r6:0]>>[nr6:0]","c1ccc(Nc2cc(Nc3ccccc3)cc(-c3ccccc3)c2)cc1",3,3],["c1ccc(Nc2cc(Nc3ccccc3)cc(-c3ccncc3)c2)cc1","[ch&r6:0]>>[nr6:0]","c1ccc(Nc2cc(Nc3ccccc3)cc(-c3ccccc3)c2)cc1",3,3],["c1ccc(-c2cc(Nc3cccnc3)cc(Nc3cccnc3)c2)cc1","[ch&r6:0]>>[nr6:0]","c1ccc(Nc2cc(Nc3ccccc3)cc(-c3ccccc3)c2)cc1",3,3],["c1ccc(Nc2cc(Nc3ccccc3)cc(-c3cccnc3)c2)cc1","[ch&r6:0]>>[nr6:0]","c1ccc(Nc2cc(Nc3ccccc3)cc(-c3ccccc3)c2)cc1",3,3],["c1ccc(Nc2cc(Nc3ccccc3)nc(-c3ccccc3)n2)cc1","[ch&r6:0]>>[nr6:0]","c1ccc(Nc2cc(Nc3ccccc3)cc(-c3ccccc3)c2)cc1",3,3],["c1ccc(-c2cc(Nc3ccncc3)cc(Nc3ccncc3)c2)cc1","[ch&r6:0]>>[nr6:0]","c1ccc(Nc2cc(Nc3ccccc3)cc(-c3ccccc3)c2)cc1",3,3],["c1ccc(-c2ccccc2)cc1","[c&r6,C&r5:1](-[N!R]-c1ccccc1)>>[*:1]","c1ccc(Nc2cc(Nc3ccccc3)cc(-c3ccccc3)c2)cc1",3,3],["c1ccccc1","[c&r6,C&r5:1](-[N!R]-c1ccccc1)>>[*:1]","c1ccc(Nc2cc(Nc3ccccc3)cc(-c3ccccc3)c2)cc1",3,3],["O=c1cc(-c2cc(Nc3ccccc3)cc(Nc3ccccc3)c2)cco1","[c:1]1[c:2][ch:3][ch:4][c:5][c:6]1>>[c:1]1[c:2][o:3][c:4](=O)[c:5][c:6]1","c1ccc(Nc2cc(Nc3ccccc3)cc(-c3ccccc3)c2)cc1",3,3],["O=c1ccc(-c2cc(Nc3ccccc3)cc(Nc3ccccc3)c2)co1","[c:1]1[c:2][ch:3][ch:4][c:5][c:6]1>>[c:1]1[c:2][o:3][c:4](=O)[c:5][c:6]1","c1ccc(Nc2cc(Nc3ccccc3)cc(-c3ccccc3)c2)cc1",3,3],["O=c1cccc(-c2cc(Nc3ccccc3)cc(Nc3ccccc3)c2)o1","[c:1]1[c:2][ch:3][ch:4][c:5][c:6]1>>[c:1]1[c:2][o:3][c:4](=O)[c:5][c:6]1","c1ccc(Nc2cc(Nc3ccccc3)cc(-c3ccccc3)c2)cc1",3,3],["O=c1occcc1-c1cc(Nc2ccccc2)cc(Nc2ccccc2)c1","[c:1]1[c:2][ch:3][ch:4][c:5][c:6]1>>[c:1]1[c:2][o:3][c:4](=O)[c:5][c:6]1","c1ccc(Nc2cc(Nc3ccccc3)cc(-c3ccccc3)c2)cc1",3,3],["O=c1ccocc1-c1cc(Nc2ccccc2)cc(Nc2ccccc2)c1","[ch:1]1[c:2][c:3][ch:4][c:5][c:6]1>>[o:1]1[c:2][c:3][C:4](=O)[c:5][c:6]1","c1ccc(Nc2cc(Nc3ccccc3)cc(-c3ccccc3)c2)cc1",3,3],["O=c1ccoc(-c2cc(Nc3ccccc3)cc(Nc3ccccc3)c2)c1","[ch:1]1[c:2][c:3][ch:4][c:5][c:6]1>>[o:1]1[c:2][c:3][C:4](=O)[c:5][c:6]1","c1ccc(Nc2cc(Nc3ccccc3)cc(-c3ccccc3)c2)cc1",3,3],["C(#Cc1cccc2cccc(C#CC3=CCC=C3)c12)C1=CCC=C1","[c:0]1[ch:1][ch][c:3][c!r5:4][c!r5:5]1>>[c:0]1[CH2:1][c:3][c:4][c:5]1","C(#Cc1cccc2cccc(C#Cc3ccccc3)c12)c1ccccc1",3,3],["C(#Cc1cccc2cccc(C#CC3=CC=CC3)c12)C1=CC=CC1","[c:0]1[ch:1][ch][c:3][c!r5:4][c!r5:5]1>>[c:0]1[CH2:1][c:3][c:4][c:5]1","C(#Cc1cccc2cccc(C#Cc3ccccc3)c12)c1ccccc1",3,3],["c1ccc2ccccc2c1","[c&r6,C&r5:1](-C#C-c1ccccc1)>>[ch&r6,CH1&r5:1]","C(#Cc1cccc2cccc(C#Cc3ccccc3)c12)c1ccccc1",3,3],["c1ccccc1","[c&r6,C&r5:1](-C#C-c1ccccc1)>>[ch&r6,CH1&r5:1]","C(#Cc1cccc2cccc(C#Cc3ccccc3)c12)c1ccccc1",3,3],["C(#Cc1nccc2ccnc(C#Cc3ccccc3)c12)c1ccccc1","[ch&r6:0]>>[nr6:0]","C(#Cc1cccc2cccc(C#Cc3ccccc3)c12)c1ccccc1",3,3],["C(#Cc1ccnc2nccc(C#Cc3ccccc3)c12)c1ccccc1","[ch&r6:0]>>[nr6:0]","C(#Cc1cccc2cccc(C#Cc3ccccc3)c12)c1ccccc1",3,3],["C(#Cc1cncc2cncc(C#Cc3ccccc3)c12)c1ccccc1","[ch&r6:0]>>[nr6:0]","C(#Cc1cccc2cccc(C#Cc3ccccc3)c12)c1ccccc1",3,3],["C(#Cc1cccc2cccc(C#Cc3ccccn3)c12)c1ccccn1","[ch&r6:0]>>[nr6:0]","C(#Cc1cccc2cccc(C#Cc3ccccc3)c12)c1ccccc1",3,3],["C(#Cc1cccc2cccc(C#Cc3ccncc3)c12)c1ccncc1","[ch&r6:0]>>[nr6:0]","C(#Cc1cccc2cccc(C#Cc3ccccc3)c12)c1ccccc1",3,3],["C(#Cc1cccc2cccc(C#Cc3cccnc3)c12)c1cccnc1","[ch&r6:0]>>[nr6:0]","C(#Cc1cccc2cccc(C#Cc3ccccc3)c12)c1ccccc1",3,3],["O=c1occ(C#Cc2ccccc2)c2c(C#Cc3ccccc3)coc(=O)c12","[c:1]1[c:2][ch:3][ch:4][c:5][c:6]1>>[c:1]1[c:2][o:3][c:4](=O)[c:5][c:6]1","C(#Cc1cccc2cccc(C#Cc3ccccc3)c12)c1ccccc1",3,3],["O=c1cc(C#Cc2cccc3cccc(C#Cc4ccoc(=O)c4)c23)cco1","[c:1]1[c:2][ch:3][ch:4][c:5][c:6]1>>[c:1]1[c:2][o:3][c:4](=O)[c:5][c:6]1","C(#Cc1cccc2cccc(C#Cc3ccccc3)c12)c1ccccc1",3,3],["O=c1cc(C#Cc2ccccc2)c2c(C#Cc3ccccc3)cc(=O)oc2o1","[c:1]1[c:2][ch:3][ch:4][c:5][c:6]1>>[c:1]1[c:2][o:3][c:4](=O)[c:5][c:6]1","C(#Cc1cccc2cccc(C#Cc3ccccc3)c12)c1ccccc1",3,3],["O=c1cccc(C#Cc2cccc3cccc(C#Cc4cccc(=O)o4)c23)o1","[c:1]1[c:2][ch:3][ch:4][c:5][c:6]1>>[c:1]1[c:2][o:3][c:4](=O)[c:5][c:6]1","C(#Cc1cccc2cccc(C#Cc3ccccc3)c12)c1ccccc1",3,3],["O=c1occcc1C#Cc1cccc2cccc(C#Cc3cccoc3=O)c12","[c:1]1[c:2][ch:3][ch:4][c:5][c:6]1>>[c:1]1[c:2][o:3][c:4](=O)[c:5][c:6]1","C(#Cc1cccc2cccc(C#Cc3ccccc3)c12)c1ccccc1",3,3],["O=c1ccc(C#Cc2cccc3cccc(C#Cc4ccc(=O)oc4)c23)co1","[c:1]1[c:2][ch:3][ch:4][c:5][c:6]1>>[c:1]1[c:2][o:3][c:4](=O)[c:5][c:6]1","C(#Cc1cccc2cccc(C#Cc3ccccc3)c12)c1ccccc1",3,3],["O=c1ccoc(C#Cc2cccc3cccc(C#Cc4cc(=O)cco4)c23)c1","[ch:1]1[c:2][c:3][ch:4][c:5][c:6]1>>[o:1]1[c:2][c:3][C:4](=O)[c:5][c:6]1","C(#Cc1cccc2cccc(C#Cc3ccccc3)c12)c1ccccc1",3,3],["O=c1ccocc1C#Cc1cccc2cccc(C#Cc3coccc3=O)c12","[ch:1]1[c:2][c:3][ch:4][c:5][c:6]1>>[o:1]1[c:2][c:3][C:4](=O)[c:5][c:6]1","C(#Cc1cccc2cccc(C#Cc3ccccc3)c12)c1ccccc1",3,3],["c1ccc(C2=NN=C(c3ccccc3)C2)cc1","[cH&r6,CH&r5:1]>>[#6:1](-[c]1[ch]ccc[ch]1)","C1=NN=CC1",3,3],["C(=Cc1ccccc1)C1=NN=C(C=Cc2ccccc2)C1","[ch&r6,CH1&r5:1]>>[*:1](-C=C-c1ccccc1)","C1=NN=CC1",3,3],["C(#Cc1ccccc1)C1=NN=C(C#Cc2ccccc2)C1","[ch&r6,CH1&r5:1]>>[*:1](-C#C-c1ccccc1)","C1=NN=CC1",3,3],["C1=CC(=C2C=NN=C2)C=C1","[r5:1][CH2r5:2][r5:3]>>[r5:1][C:2](=C1cccc1)[r5:3]","C1=NN=CC1",3,3],["c1nnco1","[#6H2r5:1]>>[O:1]","C1=NN=CC1",3,3],["c1nncs1","[#6H2r5:1]>>[S:1]","C1=NN=CC1",3,3],["c1nnc[nH]1","[#6H2r5:1]>>[NH:1]","C1=NN=CC1",3,3],["c1ccc(NC2=NN=C(Nc3ccccc3)C2)cc1","[ch&r6,CH1&r5:1]>>[*:1](-N-c1ccccc1)","C1=NN=CC1",3,3],["O=c1cc(-c2ccccc2)c2oc(=O)cc(-c3ccccc3)c2o1","[cH&r6,CH&r5:1]>>[#6:1](-[c]1[ch]ccc[ch]1)","O=c1ccc2oc(=O)ccc2o1",3,3],["O=c1oc2cc(-c3ccccc3)c(=O)oc2cc1-c1ccccc1","[cH&r6,CH&r5:1]>>[#6:1](-[c]1[ch]ccc[ch]1)","O=c1ccc2oc(=O)ccc2o1",3,3],["O=c1ccc2oc(=O)c3cc4ccccc4cc3c2o1","[cH&r6:1][cH&r6:2]>>[c:1]2cccc[c:2]2","O=c1ccc2oc(=O)ccc2o1",3,3],["O=c1oc2c3ccccc3c(=O)oc2c2ccccc12","[cH&r6:1][cH&r6:2]>>[c:1]2cccc[c:2]2","O=c1ccc2oc(=O)ccc2o1",3,3],["O=c1oc2cc(C=Cc3ccccc3)c(=O)oc2cc1C=Cc1ccccc1","[ch&r6,CH1&r5:1]>>[*:1](-C=C-c1ccccc1)","O=c1ccc2oc(=O)ccc2o1",3,3],["O=c1cc(C=Cc2ccccc2)c2oc(=O)cc(C=Cc3ccccc3)c2o1","[ch&r6,CH1&r5:1]>>[*:1](-C=C-c1ccccc1)","O=c1ccc2oc(=O)ccc2o1",3,3],["O=c1oc2cc(C#Cc3ccccc3)c(=O)oc2cc1C#Cc1ccccc1","[ch&r6,CH1&r5:1]>>[*:1](-C#C-c1ccccc1)","O=c1ccc2oc(=O)ccc2o1",3,3],["O=c1cc(C#Cc2ccccc2)c2oc(=O)cc(C#Cc3ccccc3)c2o1","[ch&r6,CH1&r5:1]>>[*:1](-C#C-c1ccccc1)","O=c1ccc2oc(=O)ccc2o1",3,3],["c1ccc2ccccc2c1","[o:1][c:2](=O)>>[ch:1][ch:2]","O=c1ccc2oc(=O)ccc2o1",3,3],["C1=COC2=CC=COC2=C1","[o:1][c:2](=O)>>[o:1][ch:2]","O=c1ccc2oc(=O)ccc2o1",3,3],["O=c1ccc2[nH]c(=O)ccc2[nH]1","[o:1]>>[nH:1]","O=c1ccc2oc(=O)ccc2o1",3,3],["O=c1oc(-c2ccccc2)ccc1-c1ccc(-c2ccccc2)oc1=O","[cH&r6,CH&r5:1]>>[#6:1](-[c]1[ch]ccc[ch]1)","O=c1occcc1-c1cccoc1=O",3,3],["O=c1occ(-c2ccccc2)cc1-c1cc(-c2ccccc2)coc1=O","[cH&r6,CH&r5:1]>>[#6:1](-[c]1[ch]ccc[ch]1)","O=c1occcc1-c1cccoc1=O",3,3],["O=c1occc(-c2ccccc2)c1-c1c(-c2ccccc2)ccoc1=O","[cH&r6,CH&r5:1]>>[#6:1](-[c]1[ch]ccc[ch]1)","O=c1occcc1-c1cccoc1=O",3,3],["O=c1occ2ccccc2c1-c1c(=O)occ2ccccc12","[cH&r6:1][cH&r6:2]>>[c:1]2cccc[c:2]2","O=c1occcc1-c1cccoc1=O",3,3],["O=c1oc2ccccc2cc1-c1cc2ccccc2oc1=O","[cH&r6:1][cH&r6:2]>>[c:1]2cccc[c:2]2","O=c1occcc1-c1cccoc1=O",3,3],["O=c1occ(C=Cc2ccccc2)cc1-c1cc(C=Cc2ccccc2)coc1=O","[ch&r6,CH1&r5:1]>>[*:1](-C=C-c1ccccc1)","O=c1occcc1-c1cccoc1=O",3,3],["O=c1oc(C=Cc2ccccc2)ccc1-c1ccc(C=Cc2ccccc2)oc1=O","[ch&r6,CH1&r5:1]>>[*:1](-C=C-c1ccccc1)","O=c1occcc1-c1cccoc1=O",3,3],["O=c1occc(C=Cc2ccccc2)c1-c1c(C=Cc2ccccc2)ccoc1=O","[ch&r6,CH1&r5:1]>>[*:1](-C=C-c1ccccc1)","O=c1occcc1-c1cccoc1=O",3,3],["O=c1occ(C#Cc2ccccc2)cc1-c1cc(C#Cc2ccccc2)coc1=O","[ch&r6,CH1&r5:1]>>[*:1](-C#C-c1ccccc1)","O=c1occcc1-c1cccoc1=O",3,3],["O=c1occc(C#Cc2ccccc2)c1-c1c(C#Cc2ccccc2)ccoc1=O","[ch&r6,CH1&r5:1]>>[*:1](-C#C-c1ccccc1)","O=c1occcc1-c1cccoc1=O",3,3],["O=c1oc(C#Cc2ccccc2)ccc1-c1ccc(C#Cc2ccccc2)oc1=O","[ch&r6,CH1&r5:1]>>[*:1](-C#C-c1ccccc1)","O=c1occcc1-c1cccoc1=O",3,3],["c1ccc(-c2ccccc2)cc1","[o:1][c:2](=O)>>[ch:1][ch:2]","O=c1occcc1-c1cccoc1=O",3,3],["O=c1[nH]cccc1-c1ccc[nH]c1=O","[o:1]>>[nH:1]","O=c1occcc1-c1cccoc1=O",3,3],["c1ccc(-c2ccc3nc(-c4ccccc4)ccc3n2)cc1","[cH&r6,CH&r5:1]>>[#6:1](-[c]1[ch]ccc[ch]1)","c1cnc2cccnc2c1",3,3],["c1ccc(-c2cnc3cc(-c4ccccc4)cnc3c2)cc1","[cH&r6,CH&r5:1]>>[#6:1](-[c]1[ch]ccc[ch]1)","c1cnc2cccnc2c1",3,3],["c1ccc(-c2ccnc3c(-c4ccccc4)ccnc23)cc1","[cH&r6,CH&r5:1]>>[#6:1](-[c]1[ch]ccc[ch]1)","c1cnc2cccnc2c1",3,3],["c1ccc2nc3cc4ccccc4nc3cc2c1","[cH&r6:1][cH&r6:2]>>[c:1]2cccc[c:2]2","c1cnc2cccnc2c1",3,3],["c1ccc2c(c1)cnc1c3ccccc3cnc21","[cH&r6:1][cH&r6:2]>>[c:1]2cccc[c:2]2","c1cnc2cccnc2c1",3,3],["C(=Cc1ccc2nc(C=Cc3ccccc3)ccc2n1)c1ccccc1","[ch&r6,CH1&r5:1]>>[*:1](-C=C-c1ccccc1)","c1cnc2cccnc2c1",3,3],["C(=Cc1cnc2cc(C=Cc3ccccc3)cnc2c1)c1ccccc1","[ch&r6,CH1&r5:1]>>[*:1](-C=C-c1ccccc1)","c1cnc2cccnc2c1",3,3],["C(=Cc1ccnc2c(C=Cc3ccccc3)ccnc12)c1ccccc1","[ch&r6,CH1&r5:1]>>[*:1](-C=C-c1ccccc1)","c1cnc2cccnc2c1",3,3],["C(#Cc1ccnc2c(C#Cc3ccccc3)ccnc12)c1ccccc1","[ch&r6,CH1&r5:1]>>[*:1](-C#C-c1ccccc1)","c1cnc2cccnc2c1",3,3],["C(#Cc1ccc2nc(C#Cc3ccccc3)ccc2n1)c1ccccc1","[ch&r6,CH1&r5:1]>>[*:1](-C#C-c1ccccc1)","c1cnc2cccnc2c1",3,3],["C(#Cc1cnc2cc(C#Cc3ccccc3)cnc2c1)c1ccccc1","[ch&r6,CH1&r5:1]>>[*:1](-C#C-c1ccccc1)","c1cnc2cccnc2c1",3,3],["c1ncc2ncncc2n1","[ch&r6:0]>>[nr6:0]","c1cnc2cccnc2c1",3,3],["c1cnc2nccnc2n1","[ch&r6:0]>>[nr6:0]","c1cnc2cccnc2c1",3,3],["c1cc2nnccc2nn1","[ch&r6:0]>>[nr6:0]","c1cnc2cccnc2c1",3,3],["c1ccc2ccccc2c1","[nr6:0]>>[ch&r6:0]","c1cnc2cccnc2c1",3,3],["c1ccc(Nc2ccnc3c(Nc4ccccc4)ccnc23)cc1","[ch&r6,CH1&r5:1]>>[*:1](-N-c1ccccc1)","c1cnc2cccnc2c1",3,3],["c1ccc(Nc2cnc3cc(Nc4ccccc4)cnc3c2)cc1","[ch&r6,CH1&r5:1]>>[*:1](-N-c1ccccc1)","c1cnc2cccnc2c1",3,3],["c1ccc(Nc2ccc3nc(Nc4ccccc4)ccc3n2)cc1","[ch&r6,CH1&r5:1]>>[*:1](-N-c1ccccc1)","c1cnc2cccnc2c1",3,3],["c1ccc(Nc2ccccc2)cc1","[c&r6,C&r5:1](-[c]1[ch]ccc[ch]1)>>[*:1]","c1ccc(-c2cccc(Nc3cccc(-c4ccccc4)c3)c2)cc1",3,3],["c1ccccc1","[c&r6,C&r5:1](-[c]1[ch]ccc[ch]1)>>[*:1]","c1ccc(-c2cccc(Nc3cccc(-c4ccccc4)c3)c2)cc1",3,3],["C1=CCC(c2cccc(Nc3cccc(C4=CC=CC4)c3)c2)=C1","[c:0]1[ch:1][ch][c:3][c!r5:4][c!r5:5]1>>[c:0]1[CH2:1][c:3][c:4][c:5]1","c1ccc(-c2cccc(Nc3cccc(-c4ccccc4)c3)c2)cc1",3,3],["C1=C(NC2=CC(c3ccccc3)=CC2)CC=C1c1ccccc1","[c:0]1[ch:1][ch][c:3][c!r5:4][c!r5:5]1>>[c:0]1[CH2:1][c:3][c:4][c:5]1","c1ccc(-c2cccc(Nc3cccc(-c4ccccc4)c3)c2)cc1",3,3],["C1=C(NC2=CCC(c3ccccc3)=C2)C=C(c2ccccc2)C1","[c:0]1[ch:1][ch][c:3][c!r5:4][c!r5:5]1>>[c:0]1[CH2:1][c:3][c:4][c:5]1","c1ccc(-c2cccc(Nc3cccc(-c4ccccc4)c3)c2)cc1",3,3],["C1=CC(c2cccc(Nc3cccc(C4=CCC=C4)c3)c2)=CC1","[c:0]1[ch:1][ch][c:3][c!r5:4][c!r5:5]1>>[c:0]1[CH2:1][c:3][c:4][c:5]1","c1ccc(-c2cccc(Nc3cccc(-c4ccccc4)c3)c2)cc1",3,3],["c1ccc(-c2cc(Nc3ccnc(-c4ccccc4)c3)ccn2)cc1","[ch&r6:0]>>[nr6:0]","c1ccc(-c2cccc(Nc3cccc(-c4ccccc4)c3)c2)cc1",3,3],["c1ccc(-c2cccc(Nc3cccc(-c4ccccn4)c3)c2)nc1","[ch&r6:0]>>[nr6:0]","c1ccc(-c2cccc(Nc3cccc(-c4ccccc4)c3)c2)cc1",3,3],["c1cncc(-c2cccc(Nc3cccc(-c4cccnc4)c3)c2)c1","[ch&r6:0]>>[nr6:0]","c1ccc(-c2cccc(Nc3cccc(-c4ccccc4)c3)c2)cc1",3,3],["c1ccc(-c2cncc(Nc3cncc(-c4ccccc4)c3)c2)cc1","[ch&r6:0]>>[nr6:0]","c1ccc(-c2cccc(Nc3cccc(-c4ccccc4)c3)c2)cc1",3,3],["c1cc(Nc2cccc(-c3ccncc3)c2)cc(-c2ccncc2)c1","[ch&r6:0]>>[nr6:0]","c1ccc(-c2cccc(Nc3cccc(-c4ccccc4)c3)c2)cc1",3,3],["c1ccc(-c2ccnc(Nc3cc(-c4ccccc4)ccn3)c2)cc1","[ch&r6:0]>>[nr6:0]","c1ccc(-c2cccc(Nc3cccc(-c4ccccc4)c3)c2)cc1",3,3],["c1ccc(-c2cccc(Nc3cccc(-c4ccccc4)n3)n2)cc1","[ch&r6:0]>>[nr6:0]","c1ccc(-c2cccc(Nc3cccc(-c4ccccc4)c3)c2)cc1",3,3],["c1ccc(-c2ccccc2)cc1","[c&r6,C&r5:1](-[N!R]-c1ccccc1)>>[*:1]","c1ccc(-c2cccc(Nc3cccc(-c4ccccc4)c3)c2)cc1",3,3],["c1ccc(-c2ccc(-c3ccccc3)c3cnncc23)cc1","[cH&r6,CH&r5:1]>>[#6:1](-[c]1[ch]ccc[ch]1)","c1ccc2cnncc2c1",3,3],["c1ccc(-c2cc3cnncc3cc2-c2ccccc2)cc1","[cH&r6,CH&r5:1]>>[#6:1](-[c]1[ch]ccc[ch]1)","c1ccc2cnncc2c1",3,3],["c1ccc(-c2nnc(-c3ccccc3)c3ccccc23)cc1","[cH&r6,CH&r5:1]>>[#6:1](-[c]1[ch]ccc[ch]1)","c1ccc2cnncc2c1",3,3],["c1ccc2c(c1)c1ccccc1c1cnncc21","[cH&r6:1][cH&r6:2]>>[c:1]2cccc[c:2]2","c1ccc2cnncc2c1",3,3],["c1ccc2cc3cnncc3cc2c1","[cH&r6:1][cH&r6:2]>>[c:1]2cccc[c:2]2","c1ccc2cnncc2c1",3,3],["c1ccnnc1","[r6:0][c:1]2[ch][ch][ch][ch][c:2]2[r6:3]>>[*:0][c:1][c:2][*:3]","c1ccc2cnncc2c1",3,3],["C1=c2cnncc2=CC1","[c:0]1[ch:1][ch][c:3][c!r5:4][c!r5:5]1>>[c:0]1[CH2:1][c:3][c:4][c:5]1","c1ccc2cnncc2c1",3,3],["C(=Cc1cc2cnncc2cc1C=Cc1ccccc1)c1ccccc1","[ch&r6,CH1&r5:1]>>[*:1](-C=C-c1ccccc1)","c1ccc2cnncc2c1",3,3],["C(=Cc1nnc(C=Cc2ccccc2)c2ccccc12)c1ccccc1","[ch&r6,CH1&r5:1]>>[*:1](-C=C-c1ccccc1)","c1ccc2cnncc2c1",3,3],["C(=Cc1ccc(C=Cc2ccccc2)c2cnncc12)c1ccccc1","[ch&r6,CH1&r5:1]>>[*:1](-C=C-c1ccccc1)","c1ccc2cnncc2c1",3,3],["C(#Cc1nnc(C#Cc2ccccc2)c2ccccc12)c1ccccc1","[ch&r6,CH1&r5:1]>>[*:1](-C#C-c1ccccc1)","c1ccc2cnncc2c1",3,3],["C(#Cc1ccc(C#Cc2ccccc2)c2cnncc12)c1ccccc1","[ch&r6,CH1&r5:1]>>[*:1](-C#C-c1ccccc1)","c1ccc2cnncc2c1",3,3],["C(#Cc1cc2cnncc2cc1C#Cc1ccccc1)c1ccccc1","[ch&r6,CH1&r5:1]>>[*:1](-C#C-c1ccccc1)","c1ccc2cnncc2c1",3,3],["c1ccc2nnnnc2c1","[ch&r6:0]>>[nr6:0]","c1ccc2cnncc2c1",3,3],["c1nncc2cnncc12","[ch&r6:0]>>[nr6:0]","c1ccc2cnncc2c1",3,3],["c1cnc2cnncc2n1","[ch&r6:0]>>[nr6:0]","c1ccc2cnncc2c1",3,3],["c1ccc2ccccc2c1","[nr6:0]>>[ch&r6:0]","c1ccc2cnncc2c1",3,3],["c1ccc(Nc2nnc(Nc3ccccc3)c3ccccc23)cc1","[ch&r6,CH1&r5:1]>>[*:1](-N-c1ccccc1)","c1ccc2cnncc2c1",3,3],["c1ccc(Nc2cc3cnncc3cc2Nc2ccccc2)cc1","[ch&r6,CH1&r5:1]>>[*:1](-N-c1ccccc1)","c1ccc2cnncc2c1",3,3],["c1ccc(Nc2ccc(Nc3ccccc3)c3cnncc23)cc1","[ch&r6,CH1&r5:1]>>[*:1](-N-c1ccccc1)","c1ccc2cnncc2c1",3,3],["c1ccc(-c2ccc(-c3ccccc3)nn2)cc1","[cH&r6,CH&r5:1]>>[#6:1](-[c]1[ch]ccc[ch]1)","c1ccnnc1",3,3],["c1ccc(-c2cnncc2-c2ccccc2)cc1","[cH&r6,CH&r5:1]>>[#6:1](-[c]1[ch]ccc[ch]1)","c1ccnnc1",3,3],["c1ccc2cnncc2c1","[cH&r6:1][cH&r6:2]>>[c:1]2cccc[c:2]2","c1ccnnc1",3,3],["c1ccc2c(c1)nnc1ccccc12","[cH&r6:1][cH&r6:2]>>[c:1]2cccc[c:2]2","c1ccnnc1",3,3],["C(=Cc1cnncc1C=Cc1ccccc1)c1ccccc1","[ch&r6,CH1&r5:1]>>[*:1](-C=C-c1ccccc1)","c1ccnnc1",3,3],["C(=Cc1ccc(C=Cc2ccccc2)nn1)c1ccccc1","[ch&r6,CH1&r5:1]>>[*:1](-C=C-c1ccccc1)","c1ccnnc1",3,3],["C(#Cc1cnncc1C#Cc1ccccc1)c1ccccc1","[ch&r6,CH1&r5:1]>>[*:1](-C#C-c1ccccc1)","c1ccnnc1",3,3],["C(#Cc1ccc(C#Cc2ccccc2)nn1)c1ccccc1","[ch&r6,CH1&r5:1]>>[*:1](-C#C-c1ccccc1)","c1ccnnc1",3,3],["c1cnnnn1","[ch&r6:0]>>[nr6:0]","c1ccnnc1",3,3],["c1cnnnc1","[ch&r6:0]>>[nr6:0]","c1ccnnc1",3,3],["c1nncnn1","[ch&r6:0]>>[nr6:0]","c1ccnnc1",3,3],["c1ncnnn1","[ch&r6:0]>>[nr6:0]","c1ccnnc1",3,3],["c1ccncc1","[nr6:0]>>[ch&r6:0]","c1ccnnc1",3,3],["c1ccc(Nc2cnncc2Nc2ccccc2)cc1","[ch&r6,CH1&r5:1]>>[*:1](-N-c1ccccc1)","c1ccnnc1",3,3],["c1ccc(Nc2ccc(Nc3ccccc3)nn2)cc1","[ch&r6,CH1&r5:1]>>[*:1](-N-c1ccccc1)","c1ccnnc1",3,3],["C1=CCC(C=Cc2ccccc2-c2ccccc2C=CC2=CC=CC2)=C1","[c:0]1[ch:1][ch][c:3][c!r5:4][c!r5:5]1>>[c:0]1[CH2:1][c:3][c:4][c:5]1","C(=Cc1ccccc1-c1ccccc1C=Cc1ccccc1)c1ccccc1",3,3],["C(=Cc1ccccc1)C1=CCC=C1C1=CCC=C1C=Cc1ccccc1","[c:0]1[ch:1][ch][c:3][c!r5:4][c!r5:5]1>>[c:0]1[CH2:1][c:3][c:4][c:5]1","C(=Cc1ccccc1-c1ccccc1C=Cc1ccccc1)c1ccccc1",3,3],["C1=CC(C=Cc2ccccc2)=C(C2=C(C=Cc3ccccc3)C=CC2)C1","[c:0]1[ch:1][ch][c:3][c!r5:4][c!r5:5]1>>[c:0]1[CH2:1][c:3][c:4][c:5]1","C(=Cc1ccccc1-c1ccccc1C=Cc1ccccc1)c1ccccc1",3,3],["C1=CC(C=Cc2ccccc2-c2ccccc2C=CC2=CCC=C2)=CC1","[c:0]1[ch:1][ch][c:3][c!r5:4][c!r5:5]1>>[c:0]1[CH2:1][c:3][c:4][c:5]1","C(=Cc1ccccc1-c1ccccc1C=Cc1ccccc1)c1ccccc1",3,3],["C1=CC(C2=C(C=Cc3ccccc3)CC=C2)=C(C=Cc2ccccc2)C1","[c:0]1[ch:1][ch][c:3][c!r5:4][c!r5:5]1>>[c:0]1[CH2:1][c:3][c:4][c:5]1","C(=Cc1ccccc1-c1ccccc1C=Cc1ccccc1)c1ccccc1",3,3],["c1ccc(-c2ccccc2)cc1","[c&r6,C&r5:1](-[C!R]=[C!R]-c1ccccc1)>>[ch&r6,CH1&r5:1]","C(=Cc1ccccc1-c1ccccc1C=Cc1ccccc1)c1ccccc1",3,3],["c1ccccc1","[c&r6,C&r5:1](-[C!R]=[C!R]-c1ccccc1)>>[ch&r6,CH1&r5:1]","C(=Cc1ccccc1-c1ccccc1C=Cc1ccccc1)c1ccccc1",3,3],["C(=Cc1ccccc1-c1ccccc1C=Cc1ccccn1)c1ccccn1","[ch&r6:0]>>[nr6:0]","C(=Cc1ccccc1-c1ccccc1C=Cc1ccccc1)c1ccccc1",3,3],["C(=Cc1cccnc1-c1ncccc1C=Cc1ccccc1)c1ccccc1","[ch&r6:0]>>[nr6:0]","C(=Cc1ccccc1-c1ccccc1C=Cc1ccccc1)c1ccccc1",3,3],["C(=Cc1ccccc1-c1ccccc1C=Cc1ccncc1)c1ccncc1","[ch&r6:0]>>[nr6:0]","C(=Cc1ccccc1-c1ccccc1C=Cc1ccccc1)c1ccccc1",3,3],["C(=Cc1cnccc1-c1ccncc1C=Cc1ccccc1)c1ccccc1","[ch&r6:0]>>[nr6:0]","C(=Cc1ccccc1-c1ccccc1C=Cc1ccccc1)c1ccccc1",3,3],["C(=Cc1ccccc1-c1ccccc1C=Cc1cccnc1)c1cccnc1","[ch&r6:0]>>[nr6:0]","C(=Cc1ccccc1-c1ccccc1C=Cc1ccccc1)c1ccccc1",3,3],["C(=Cc1ccncc1-c1cnccc1C=Cc1ccccc1)c1ccccc1","[ch&r6:0]>>[nr6:0]","C(=Cc1ccccc1-c1ccccc1C=Cc1ccccc1)c1ccccc1",3,3],["C(=Cc1ncccc1-c1cccnc1C=Cc1ccccc1)c1ccccc1","[ch&r6:0]>>[nr6:0]","C(=Cc1ccccc1-c1ccccc1C=Cc1ccccc1)c1ccccc1",3,3],["O=c1occcc1C=Cc1ccccc1-c1ccccc1C=Cc1cccoc1=O","[c:1]1[c:2][ch:3][ch:4][c:5][c:6]1>>[c:1]1[c:2][o:3][c:4](=O)[c:5][c:6]1","C(=Cc1ccccc1-c1ccccc1C=Cc1ccccc1)c1ccccc1",3,3],["O=c1occc(C=Cc2ccccc2)c1-c1c(C=Cc2ccccc2)ccoc1=O","[c:1]1[c:2][ch:3][ch:4][c:5][c:6]1>>[c:1]1[c:2][o:3][c:4](=O)[c:5][c:6]1","C(=Cc1ccccc1-c1ccccc1C=Cc1ccccc1)c1ccccc1",3,3],["O=c1cc(-c2cc(=O)occ2C=Cc2ccccc2)c(C=Cc2ccccc2)co1","[c:1]1[c:2][ch:3][ch:4][c:5][c:6]1>>[c:1]1[c:2][o:3][c:4](=O)[c:5][c:6]1","C(=Cc1ccccc1-c1ccccc1C=Cc1ccccc1)c1ccccc1",3,3],["O=c1ccc(-c2ccc(=O)oc2C=Cc2ccccc2)c(C=Cc2ccccc2)o1","[c:1]1[c:2][ch:3][ch:4][c:5][c:6]1>>[c:1]1[c:2][o:3][c:4](=O)[c:5][c:6]1","C(=Cc1ccccc1-c1ccccc1C=Cc1ccccc1)c1ccccc1",3,3],["O=c1occc(-c2ccoc(=O)c2C=Cc2ccccc2)c1C=Cc1ccccc1","[c:1]1[c:2][ch:3][ch:4][c:5][c:6]1>>[c:1]1[c:2][o:3][c:4](=O)[c:5][c:6]1","C(=Cc1ccccc1-c1ccccc1C=Cc1ccccc1)c1ccccc1",3,3],["O=c1cccc(C=Cc2ccccc2-c2ccccc2C=Cc2cccc(=O)o2)o1","[c:1]1[c:2][ch:3][ch:4][c:5][c:6]1>>[c:1]1[c:2][o:3][c:4](=O)[c:5][c:6]1","C(=Cc1ccccc1-c1ccccc1C=Cc1ccccc1)c1ccccc1",3,3],["O=c1ccc(C=Cc2ccccc2)c(-c2oc(=O)ccc2C=Cc2ccccc2)o1","[c:1]1[c:2][ch:3][ch:4][c:5][c:6]1>>[c:1]1[c:2][o:3][c:4](=O)[c:5][c:6]1","C(=Cc1ccccc1-c1ccccc1C=Cc1ccccc1)c1ccccc1",3,3],["O=c1cc(C=Cc2ccccc2)c(-c2coc(=O)cc2C=Cc2ccccc2)co1","[c:1]1[c:2][ch:3][ch:4][c:5][c:6]1>>[c:1]1[c:2][o:3][c:4](=O)[c:5][c:6]1","C(=Cc1ccccc1-c1ccccc1C=Cc1ccccc1)c1ccccc1",3,3],["O=c1cc(C=Cc2ccccc2-c2ccccc2C=Cc2ccoc(=O)c2)cco1","[c:1]1[c:2][ch:3][ch:4][c:5][c:6]1>>[c:1]1[c:2][o:3][c:4](=O)[c:5][c:6]1","C(=Cc1ccccc1-c1ccccc1C=Cc1ccccc1)c1ccccc1",3,3],["O=c1ccc(C=Cc2ccccc2-c2ccccc2C=Cc2ccc(=O)oc2)co1","[c:1]1[c:2][ch:3][ch:4][c:5][c:6]1>>[c:1]1[c:2][o:3][c:4](=O)[c:5][c:6]1","C(=Cc1ccccc1-c1ccccc1C=Cc1ccccc1)c1ccccc1",3,3],["O=c1ccoc(-c2occc(=O)c2C=Cc2ccccc2)c1C=Cc1ccccc1","[ch:1]1[c:2][c:3][ch:4][c:5][c:6]1>>[o:1]1[c:2][c:3][C:4](=O)[c:5][c:6]1","C(=Cc1ccccc1-c1ccccc1C=Cc1ccccc1)c1ccccc1",3,3],["O=c1ccoc(C=Cc2ccccc2)c1-c1c(C=Cc2ccccc2)occc1=O","[ch:1]1[c:2][c:3][ch:4][c:5][c:6]1>>[o:1]1[c:2][c:3][C:4](=O)[c:5][c:6]1","C(=Cc1ccccc1-c1ccccc1C=Cc1ccccc1)c1ccccc1",3,3],["O=c1ccoc(C=Cc2ccccc2-c2ccccc2C=Cc2cc(=O)cco2)c1","[ch:1]1[c:2][c:3][ch:4][c:5][c:6]1>>[o:1]1[c:2][c:3][C:4](=O)[c:5][c:6]1","C(=Cc1ccccc1-c1ccccc1C=Cc1ccccc1)c1ccccc1",3,3],["O=c1ccocc1C=Cc1ccccc1-c1ccccc1C=Cc1coccc1=O","[ch:1]1[c:2][c:3][ch:4][c:5][c:6]1>>[o:1]1[c:2][c:3][C:4](=O)[c:5][c:6]1","C(=Cc1ccccc1-c1ccccc1C=Cc1ccccc1)c1ccccc1",3,3],["C1=CC(c2ccccc2)=C(C2=C(c3ccccc3)C=CC2)C1","[cH&r6,CH&r5:1]>>[#6:1](-[c]1[ch]ccc[ch]1)","C1=CCC(C2=CC=CC2)=C1",3,3],["C1=C(C2=CC(c3ccccc3)=CC2)CC=C1c1ccccc1","[cH&r6,CH&r5:1]>>[#6:1](-[c]1[ch]ccc[ch]1)","C1=CCC(C2=CC=CC2)=C1",3,3],["C1=C(C2=CC=C(c3ccccc3)C2)CC(c2ccccc2)=C1","[cH&r6,CH&r5:1]>>[#6:1](-[c]1[ch]ccc[ch]1)","C1=CCC(C2=CC=CC2)=C1",3,3],["c1ccc(-c2ccccc2)cc1","[CH2:0]1[c,C:1]-,=,:[c,C:2]-,=,:[c,C:3]-,=,:[c,C:4]1>>[ch:0]1c[c:1][c:2][c:3][c:4]1","C1=CCC(C2=CC=CC2)=C1",3,3],["C(=Cc1ccccc1)C1=CCC(C2=CC(C=Cc3ccccc3)=CC2)=C1","[ch&r6,CH1&r5:1]>>[*:1](-C=C-c1ccccc1)","C1=CCC(C2=CC=CC2)=C1",3,3],["C(=Cc1ccccc1)C1=CC=C(C2=CC=C(C=Cc3ccccc3)C2)C1","[ch&r6,CH1&r5:1]>>[*:1](-C=C-c1ccccc1)","C1=CCC(C2=CC=CC2)=C1",3,3],["C1=CC(C=Cc2ccccc2)=C(C2=C(C=Cc3ccccc3)C=CC2)C1","[ch&r6,CH1&r5:1]>>[*:1](-C=C-c1ccccc1)","C1=CCC(C2=CC=CC2)=C1",3,3],["C(#Cc1ccccc1)C1=CCC(C2=CC(C#Cc3ccccc3)=CC2)=C1","[ch&r6,CH1&r5:1]>>[*:1](-C#C-c1ccccc1)","C1=CCC(C2=CC=CC2)=C1",3,3],["C(#Cc1ccccc1)C1=CC=C(C2=CC=C(C#Cc3ccccc3)C2)C1","[ch&r6,CH1&r5:1]>>[*:1](-C#C-c1ccccc1)","C1=CCC(C2=CC=CC2)=C1",3,3],["C(#Cc1ccccc1)C1=C(C2=C(C#Cc3ccccc3)C=CC2)CC=C1","[ch&r6,CH1&r5:1]>>[*:1](-C#C-c1ccccc1)","C1=CCC(C2=CC=CC2)=C1",3,3],["C1=CC(=C2C=CC=C2C2=CC=CC2=C2C=CC=C2)C=C1","[r5:1][CH2r5:2][r5:3]>>[r5:1][C:2](=C1cccc1)[r5:3]","C1=CCC(C2=CC=CC2)=C1",3,3],["c1coc(-c2ccco2)c1","[#6H2r5:1]>>[O:1]","C1=CCC(C2=CC=CC2)=C1",3,3],["c1csc(-c2cccs2)c1","[#6H2r5:1]>>[S:1]","C1=CCC(C2=CC=CC2)=C1",3,3],["c1c[nH]c(-c2ccc[nH]2)c1","[#6H2r5:1]>>[NH:1]","C1=CCC(C2=CC=CC2)=C1",3,3],["C1=NCC(C2=CC=NC2)=C1","[chr5,CH1r5:1]>>[n:1]","C1=CCC(C2=CC=CC2)=C1",3,3],["C1=NC=C(C2=CN=CC2)C1","[chr5,CH1r5:1]>>[n:1]","C1=CCC(C2=CC=CC2)=C1",3,3],["C1=CN=C(C2=NC=CC2)C1","[chr5,CH1r5:1]>>[n:1]","C1=CCC(C2=CC=CC2)=C1",3,3],["C1=CC(Nc2ccccc2)=C(C2=C(Nc3ccccc3)C=CC2)C1","[ch&r6,CH1&r5:1]>>[*:1](-N-c1ccccc1)","C1=CCC(C2=CC=CC2)=C1",3,3],["C1=C(Nc2ccccc2)C=C(C2=CC(Nc3ccccc3)=CC2)C1","[ch&r6,CH1&r5:1]>>[*:1](-N-c1ccccc1)","C1=CCC(C2=CC=CC2)=C1",3,3],["C1=C(Nc2ccccc2)CC(C2=CC=C(Nc3ccccc3)C2)=C1","[ch&r6,CH1&r5:1]>>[*:1](-N-c1ccccc1)","C1=CCC(C2=CC=CC2)=C1",3,3],["C1=CC(NC2=CC=C(NC3=CCC=C3)C2)=CC1","[c:0]1[ch:1][ch][c:3][c!r5:4][c!r5:5]1>>[c:0]1[CH2:1][c:3][c:4][c:5]1","C1=C(Nc2ccccc2)CC(Nc2ccccc2)=C1",3,3],["C1=CCC(NC2=CC=C(NC3=CC=CC3)C2)=C1","[c:0]1[ch:1][ch][c:3][c!r5:4][c!r5:5]1>>[c:0]1[CH2:1][c:3][c:4][c:5]1","C1=C(Nc2ccccc2)CC(Nc2ccccc2)=C1",3,3],["c1ccc(Nc2ccc(Nc3ccccc3)cc2)cc1","[CH2:0]1[c,C:1]-,=,:[c,C:2]-,=,:[c,C:3]-,=,:[c,C:4]1>>[ch:0]1c[c:1][c:2][c:3][c:4]1","C1=C(Nc2ccccc2)CC(Nc2ccccc2)=C1",3,3],["C1=CC(=C2C(Nc3ccccc3)=CC=C2Nc2ccccc2)C=C1","[r5:1][CH2r5:2][r5:3]>>[r5:1][C:2](=C1cccc1)[r5:3]","C1=C(Nc2ccccc2)CC(Nc2ccccc2)=C1",3,3],["c1ccc(Nc2ccc(Nc3ccccc3)o2)cc1","[#6H2r5:1]>>[O:1]","C1=C(Nc2ccccc2)CC(Nc2ccccc2)=C1",3,3],["c1ccc(Nc2ccc(Nc3ccccc3)s2)cc1","[#6H2r5:1]>>[S:1]","C1=C(Nc2ccccc2)CC(Nc2ccccc2)=C1",3,3],["c1ccc(Nc2ccc(Nc3ccccc3)[nH]2)cc1","[#6H2r5:1]>>[NH:1]","C1=C(Nc2ccccc2)CC(Nc2ccccc2)=C1",3,3],["c1ccc(NC2=NN=C(Nc3ccccc3)C2)cc1","[chr5,CH1r5:1]>>[n:1]","C1=C(Nc2ccccc2)CC(Nc2ccccc2)=C1",3,3],["C1=C(Nc2ccccn2)CC(Nc2ccccn2)=C1","[ch&r6:0]>>[nr6:0]","C1=C(Nc2ccccc2)CC(Nc2ccccc2)=C1",3,3],["C1=C(Nc2cccnc2)CC(Nc2cccnc2)=C1","[ch&r6:0]>>[nr6:0]","C1=C(Nc2ccccc2)CC(Nc2ccccc2)=C1",3,3],["C1=C(Nc2ccncc2)CC(Nc2ccncc2)=C1","[ch&r6:0]>>[nr6:0]","C1=C(Nc2ccccc2)CC(Nc2ccccc2)=C1",3,3],["C1=CCC=C1","[c&r6,C&r5:1](-[N!R]-c1ccccc1)>>[*:1]","C1=C(Nc2ccccc2)CC(Nc2ccccc2)=C1",3,3],["c1ccc(C2=NCN=C2c2ccccc2)cc1","[cH&r6,CH&r5:1]>>[#6:1](-[c]1[ch]ccc[ch]1)","C1=NCN=C1",3,3],["C(=Cc1ccccc1)C1=NCN=C1C=Cc1ccccc1","[ch&r6,CH1&r5:1]>>[*:1](-C=C-c1ccccc1)","C1=NCN=C1",3,3],["C(#Cc1ccccc1)C1=NCN=C1C#Cc1ccccc1","[ch&r6,CH1&r5:1]>>[*:1](-C#C-c1ccccc1)","C1=NCN=C1",3,3],["C1=CC(=C2N=CC=N2)C=C1","[r5:1][CH2r5:2][r5:3]>>[r5:1][C:2](=C1cccc1)[r5:3]","C1=NCN=C1",3,3],["c1cnon1","[#6H2r5:1]>>[O:1]","C1=NCN=C1",3,3],["c1cnsn1","[#6H2r5:1]>>[S:1]","C1=NCN=C1",3,3],["c1cn[nH]n1","[#6H2r5:1]>>[NH:1]","C1=NCN=C1",3,3],["c1ccc(NC2=NCN=C2Nc2ccccc2)cc1","[ch&r6,CH1&r5:1]>>[*:1](-N-c1ccccc1)","C1=NCN=C1",3,3],["c1ccc2ccccc2c1","[c&r6,C&r5:1](-[c]1[ch]ccc[ch]1)>>[*:1]","c1ccc(-c2cc3ccccc3cc2-c2ccccc2)cc1",3,3],["c1ccccc1","[c&r6,C&r5:1](-[c]1[ch]ccc[ch]1)>>[*:1]","c1ccc(-c2cc3ccccc3cc2-c2ccccc2)cc1",3,3],["c1ccc(-c2ccccc2-c2ccccc2)cc1","[r6:0][c:1]2[ch][ch][ch][ch][c:2]2[r6:3]>>[*:0][c:1][c:2][*:3]","c1ccc(-c2cc3ccccc3cc2-c2ccccc2)cc1",3,3],["C1=c2cc(-c3ccccc3)c(-c3ccccc3)cc2=CC1","[c:0]1[ch:1][ch][c:3][c!r5:4][c!r5:5]1>>[c:0]1[CH2:1][c:3][c:4][c:5]1","c1ccc(-c2cc3ccccc3cc2-c2ccccc2)cc1",3,3],["C1=CCC(c2cc3ccccc3cc2C2=CC=CC2)=C1","[c:0]1[ch:1][ch][c:3][c!r5:4][c!r5:5]1>>[c:0]1[CH2:1][c:3][c:4][c:5]1","c1ccc(-c2cc3ccccc3cc2-c2ccccc2)cc1",3,3],["C1=CC(c2cc3ccccc3cc2C2=CCC=C2)=CC1","[c:0]1[ch:1][ch][c:3][c!r5:4][c!r5:5]1>>[c:0]1[CH2:1][c:3][c:4][c:5]1","c1ccc(-c2cc3ccccc3cc2-c2ccccc2)cc1",3,3],["c1cncc(-c2cc3ccccc3cc2-c2cccnc2)c1","[ch&r6:0]>>[nr6:0]","c1ccc(-c2cc3ccccc3cc2-c2ccccc2)cc1",3,3],["c1ccc(-c2cc3cnncc3cc2-c2ccccc2)cc1","[ch&r6:0]>>[nr6:0]","c1ccc(-c2cc3ccccc3cc2-c2ccccc2)cc1",3,3],["c1ccc(-c2cc3nccnc3cc2-c2ccccc2)cc1","[ch&r6:0]>>[nr6:0]","c1ccc(-c2cc3ccccc3cc2-c2ccccc2)cc1",3,3],["c1ccc2cc(-c3ccncc3)c(-c3ccncc3)cc2c1","[ch&r6:0]>>[nr6:0]","c1ccc(-c2cc3ccccc3cc2-c2ccccc2)cc1",3,3],["c1ccc(-c2nc3ccccc3nc2-c2ccccc2)cc1","[ch&r6:0]>>[nr6:0]","c1ccc(-c2cc3ccccc3cc2-c2ccccc2)cc1",3,3],["c1ccc(-c2cc3ccccc3cc2-c2ccccn2)nc1","[ch&r6:0]>>[nr6:0]","c1ccc(-c2cc3ccccc3cc2-c2ccccc2)cc1",3,3],["O=c1cc(-c2cc3ccccc3cc2-c2ccoc(=O)c2)cco1","[c:1]1[c:2][ch:3][ch:4][c:5][c:6]1>>[c:1]1[c:2][o:3][c:4](=O)[c:5][c:6]1","c1ccc(-c2cc3ccccc3cc2-c2ccccc2)cc1",3,3],["O=c1ccc(-c2cc3ccccc3cc2-c2ccc(=O)oc2)co1","[c:1]1[c:2][ch:3][ch:4][c:5][c:6]1>>[c:1]1[c:2][o:3][c:4](=O)[c:5][c:6]1","c1ccc(-c2cc3ccccc3cc2-c2ccccc2)cc1",3,3],["O=c1occcc1-c1cc2ccccc2cc1-c1cccoc1=O","[c:1]1[c:2][ch:3][ch:4][c:5][c:6]1>>[c:1]1[c:2][o:3][c:4](=O)[c:5][c:6]1","c1ccc(-c2cc3ccccc3cc2-c2ccccc2)cc1",3,3],["O=c1cccc(-c2cc3ccccc3cc2-c2cccc(=O)o2)o1","[c:1]1[c:2][ch:3][ch:4][c:5][c:6]1>>[c:1]1[c:2][o:3][c:4](=O)[c:5][c:6]1","c1ccc(-c2cc3ccccc3cc2-c2ccccc2)cc1",3,3],["O=c1ccocc1-c1cc2ccccc2cc1-c1coccc1=O","[ch:1]1[c:2][c:3][ch:4][c:5][c:6]1>>[o:1]1[c:2][c:3][C:4](=O)[c:5][c:6]1","c1ccc(-c2cc3ccccc3cc2-c2ccccc2)cc1",3,3],["O=c1ccoc(-c2cc3ccccc3cc2-c2cc(=O)cco2)c1","[ch:1]1[c:2][c:3][ch:4][c:5][c:6]1>>[o:1]1[c:2][c:3][C:4](=O)[c:5][c:6]1","c1ccc(-c2cc3ccccc3cc2-c2ccccc2)cc1",3,3],["c1ccc(Nc2ccccc2)cc1","[c&r6,C&r5:1](-[c]1[ch]ccc[ch]1)>>[*:1]","c1ccc(Nc2cc(-c3ccccc3)cc(-c3ccccc3)c2)cc1",3,3],["c1ccccc1","[c&r6,C&r5:1](-[c]1[ch]ccc[ch]1)>>[*:1]","c1ccc(Nc2cc(-c3ccccc3)cc(-c3ccccc3)c2)cc1",3,3],["C1=CC(Nc2cc(-c3ccccc3)cc(-c3ccccc3)c2)=CC1","[c:0]1[ch:1][ch][c:3][c!r5:4][c!r5:5]1>>[c:0]1[CH2:1][c:3][c:4][c:5]1","c1ccc(Nc2cc(-c3ccccc3)cc(-c3ccccc3)c2)cc1",3,3],["C1=CCC(c2cc(Nc3ccccc3)cc(C3=CC=CC3)c2)=C1","[c:0]1[ch:1][ch][c:3][c!r5:4][c!r5:5]1>>[c:0]1[CH2:1][c:3][c:4][c:5]1","c1ccc(Nc2cc(-c3ccccc3)cc(-c3ccccc3)c2)cc1",3,3],["C1=CC(c2cc(Nc3ccccc3)cc(C3=CCC=C3)c2)=CC1","[c:0]1[ch:1][ch][c:3][c!r5:4][c!r5:5]1>>[c:0]1[CH2:1][c:3][c:4][c:5]1","c1ccc(Nc2cc(-c3ccccc3)cc(-c3ccccc3)c2)cc1",3,3],["C1=CCC(Nc2cc(-c3ccccc3)cc(-c3ccccc3)c2)=C1","[c:0]1[ch:1][ch][c:3][c!r5:4][c!r5:5]1>>[c:0]1[CH2:1][c:3][c:4][c:5]1","c1ccc(Nc2cc(-c3ccccc3)cc(-c3ccccc3)c2)cc1",3,3],["c1ccc(Nc2cc(-c3ccncc3)cc(-c3ccncc3)c2)cc1","[ch&r6:0]>>[nr6:0]","c1ccc(Nc2cc(-c3ccccc3)cc(-c3ccccc3)c2)cc1",3,3],["c1ccc(Nc2cc(-c3cccnc3)cc(-c3cccnc3)c2)cc1","[ch&r6:0]>>[nr6:0]","c1ccc(Nc2cc(-c3ccccc3)cc(-c3ccccc3)c2)cc1",3,3],["c1ccc(Nc2cc(-c3ccccn3)cc(-c3ccccn3)c2)cc1","[ch&r6:0]>>[nr6:0]","c1ccc(Nc2cc(-c3ccccc3)cc(-c3ccccc3)c2)cc1",3,3],["c1ccc(-c2cc(Nc3cccnc3)cc(-c3ccccc3)c2)cc1","[ch&r6:0]>>[nr6:0]","c1ccc(Nc2cc(-c3ccccc3)cc(-c3ccccc3)c2)cc1",3,3],["c1ccc(-c2cc(Nc3ccccn3)cc(-c3ccccc3)c2)cc1","[ch&r6:0]>>[nr6:0]","c1ccc(Nc2cc(-c3ccccc3)cc(-c3ccccc3)c2)cc1",3,3],["c1ccc(Nc2nc(-c3ccccc3)cc(-c3ccccc3)n2)cc1","[ch&r6:0]>>[nr6:0]","c1ccc(Nc2cc(-c3ccccc3)cc(-c3ccccc3)c2)cc1",3,3],["c1ccc(-c2cc(Nc3ccncc3)cc(-c3ccccc3)c2)cc1","[ch&r6:0]>>[nr6:0]","c1ccc(Nc2cc(-c3ccccc3)cc(-c3ccccc3)c2)cc1",3,3],["c1ccc(Nc2cc(-c3ccccc3)nc(-c3ccccc3)c2)cc1","[ch&r6:0]>>[nr6:0]","c1ccc(Nc2cc(-c3ccccc3)cc(-c3ccccc3)c2)cc1",3,3],["c1ccc(-c2cccc(-c3ccccc3)c2)cc1","[c&r6,C&r5:1](-[N!R]-c1ccccc1)>>[*:1]","c1ccc(Nc2cc(-c3ccccc3)cc(-c3ccccc3)c2)cc1",3,3],["c1ccccc1","[c&r6,C&r5:1](-[N!R]-c1ccccc1)>>[*:1]","c1ccc(Nc2cc(-c3ccccc3)cc(-c3ccccc3)c2)cc1",3,3],["O=c1cc(Nc2cc(-c3ccccc3)cc(-c3ccccc3)c2)cco1","[c:1]1[c:2][ch:3][ch:4][c:5][c:6]1>>[c:1]1[c:2][o:3][c:4](=O)[c:5][c:6]1","c1ccc(Nc2cc(-c3ccccc3)cc(-c3ccccc3)c2)cc1",3,3],["O=c1occcc1Nc1cc(-c2ccccc2)cc(-c2ccccc2)c1","[c:1]1[c:2][ch:3][ch:4][c:5][c:6]1>>[c:1]1[c:2][o:3][c:4](=O)[c:5][c:6]1","c1ccc(Nc2cc(-c3ccccc3)cc(-c3ccccc3)c2)cc1",3,3],["O=c1cccc(Nc2cc(-c3ccccc3)cc(-c3ccccc3)c2)o1","[c:1]1[c:2][ch:3][ch:4][c:5][c:6]1>>[c:1]1[c:2][o:3][c:4](=O)[c:5][c:6]1","c1ccc(Nc2cc(-c3ccccc3)cc(-c3ccccc3)c2)cc1",3,3],["O=c1ccc(Nc2cc(-c3ccccc3)cc(-c3ccccc3)c2)co1","[c:1]1[c:2][ch:3][ch:4][c:5][c:6]1>>[c:1]1[c:2][o:3][c:4](=O)[c:5][c:6]1","c1ccc(Nc2cc(-c3ccccc3)cc(-c3ccccc3)c2)cc1",3,3],["O=c1ccocc1Nc1cc(-c2ccccc2)cc(-c2ccccc2)c1","[ch:1]1[c:2][c:3][ch:4][c:5][c:6]1>>[o:1]1[c:2][c:3][C:4](=O)[c:5][c:6]1","c1ccc(Nc2cc(-c3ccccc3)cc(-c3ccccc3)c2)cc1",3,3],["O=c1ccoc(Nc2cc(-c3ccccc3)cc(-c3ccccc3)c2)c1","[ch:1]1[c:2][c:3][ch:4][c:5][c:6]1>>[o:1]1[c:2][c:3][C:4](=O)[c:5][c:6]1","c1ccc(Nc2cc(-c3ccccc3)cc(-c3ccccc3)c2)cc1",3,3],["O=c1oc(-c2ccccc2)cc2cc(-c3ccccc3)oc(=O)c12","[cH&r6,CH&r5:1]>>[#6:1](-[c]1[ch]ccc[ch]1)","O=c1occc2ccoc(=O)c12",3,3],["O=c1occ(-c2ccccc2)c2c(-c3ccccc3)coc(=O)c12","[cH&r6,CH&r5:1]>>[#6:1](-[c]1[ch]ccc[ch]1)","O=c1occc2ccoc(=O)c12",3,3],["O=c1oc2ccccc2c2c1c(=O)oc1ccccc12","[cH&r6:1][cH&r6:2]>>[c:1]2cccc[c:2]2","O=c1occc2ccoc(=O)c12",3,3],["O=c1oc(C=Cc2ccccc2)cc2cc(C=Cc3ccccc3)oc(=O)c12","[ch&r6,CH1&r5:1]>>[*:1](-C=C-c1ccccc1)","O=c1occc2ccoc(=O)c12",3,3],["O=c1occ(C=Cc2ccccc2)c2c(C=Cc3ccccc3)coc(=O)c12","[ch&r6,CH1&r5:1]>>[*:1](-C=C-c1ccccc1)","O=c1occc2ccoc(=O)c12",3,3],["O=c1oc(C#Cc2ccccc2)cc2cc(C#Cc3ccccc3)oc(=O)c12","[ch&r6,CH1&r5:1]>>[*:1](-C#C-c1ccccc1)","O=c1occc2ccoc(=O)c12",3,3],["O=c1occ(C#Cc2ccccc2)c2c(C#Cc3ccccc3)coc(=O)c12","[ch&r6,CH1&r5:1]>>[*:1](-C#C-c1ccccc1)","O=c1occc2ccoc(=O)c12",3,3],["c1ccc2ccccc2c1","[o:1][c:2](=O)>>[ch:1][ch:2]","O=c1occc2ccoc(=O)c12",3,3],["c1ccc2ccccc2c1","[o:1][c:2][c:3][c:4](=O)>>[ch:1][c:2][c:3][ch:4]","O=c1occc2ccoc(=O)c12",3,3],["O=c1[nH]ccc2cc[nH]c(=O)c12","[o:1]>>[nH:1]","O=c1occc2ccoc(=O)c12",3,3],["c1ccc(-c2cccc(-c3cccc(-c4ccccc4)c3)c2)cc1","[cH&r6,CH&r5:1]>>[#6:1](-[c]1[ch]ccc[ch]1)","c1ccc(-c2cccc(-c3ccccc3)c2)cc1",3,3],["c1ccc(-c2cc(-c3ccccc3)cc(-c3ccccc3)c2)cc1","[cH&r6,CH&r5:1]>>[#6:1](-[c]1[ch]ccc[ch]1)","c1ccc(-c2cccc(-c3ccccc3)c2)cc1",3,3],["c1ccc(-c2ccccc2)cc1","[c&r6,C&r5:1](-[c]1[ch]ccc[ch]1)>>[*:1]","c1ccc(-c2cccc(-c3ccccc3)c2)cc1",3,3],["c1ccccc1","[c&r6,C&r5:1](-[c]1[ch]ccc[ch]1)>>[*:1]","c1ccc(-c2cccc(-c3ccccc3)c2)cc1",3,3],["C1=CC(c2cccc(C3=CCC=C3)c2)=CC1","[c:0]1[ch:1][ch][c:3][c!r5:4][c!r5:5]1>>[c:0]1[CH2:1][c:3][c:4][c:5]1","c1ccc(-c2cccc(-c3ccccc3)c2)cc1",3,3],["C1=CCC(c2cccc(C3=CC=CC3)c2)=C1","[c:0]1[ch:1][ch][c:3][c!r5:4][c!r5:5]1>>[c:0]1[CH2:1][c:3][c:4][c:5]1","c1ccc(-c2cccc(-c3ccccc3)c2)cc1",3,3],["C(=Cc1cc(-c2ccccc2)cc(-c2ccccc2)c1)c1ccccc1","[ch&r6,CH1&r5:1]>>[*:1](-C=C-c1ccccc1)","c1ccc(-c2cccc(-c3ccccc3)c2)cc1",3,3],["C(=Cc1c(-c2ccccc2)cccc1-c1ccccc1)c1ccccc1","[ch&r6,CH1&r5:1]>>[*:1](-C=C-c1ccccc1)","c1ccc(-c2cccc(-c3ccccc3)c2)cc1",3,3],["C(#Cc1c(-c2ccccc2)cccc1-c1ccccc1)c1ccccc1","[ch&r6,CH1&r5:1]>>[*:1](-C#C-c1ccccc1)","c1ccc(-c2cccc(-c3ccccc3)c2)cc1",3,3],["C(#Cc1cc(-c2ccccc2)cc(-c2ccccc2)c1)c1ccccc1","[ch&r6,CH1&r5:1]>>[*:1](-C#C-c1ccccc1)","c1ccc(-c2cccc(-c3ccccc3)c2)cc1",3,3],["c1ccc(-c2cccc(-c3ccccc3)n2)cc1","[ch&r6:0]>>[nr6:0]","c1ccc(-c2cccc(-c3ccccc3)c2)cc1",3,3],["c1ccc(-c2cccc(-c3ccccn3)c2)nc1","[ch&r6:0]>>[nr6:0]","c1ccc(-c2cccc(-c3ccccc3)c2)cc1",3,3],["c1ccc(-c2cc(-c3ccccc3)ncn2)cc1","[ch&r6:0]>>[nr6:0]","c1ccc(-c2cccc(-c3ccccc3)c2)cc1",3,3],["c1cc(-c2ccncc2)cc(-c2ccncc2)c1","[ch&r6:0]>>[nr6:0]","c1ccc(-c2cccc(-c3ccccc3)c2)cc1",3,3],["c1ccc(-c2cncc(-c3ccccc3)c2)cc1","[ch&r6:0]>>[nr6:0]","c1ccc(-c2cccc(-c3ccccc3)c2)cc1",3,3],["c1cncc(-c2cccc(-c3cccnc3)c2)c1","[ch&r6:0]>>[nr6:0]","c1ccc(-c2cccc(-c3ccccc3)c2)cc1",3,3],["c1ccc(Nc2cc(-c3ccccc3)cc(-c3ccccc3)c2)cc1","[ch&r6,CH1&r5:1]>>[*:1](-N-c1ccccc1)","c1ccc(-c2cccc(-c3ccccc3)c2)cc1",3,3],["c1ccc(Nc2c(-c3ccccc3)cccc2-c2ccccc2)cc1","[ch&r6,CH1&r5:1]>>[*:1](-N-c1ccccc1)","c1ccc(-c2cccc(-c3ccccc3)c2)cc1",3,3],["O=c1occcc1-c1cccc(-c2cccoc2=O)c1","[c:1]1[c:2][ch:3][ch:4][c:5][c:6]1>>[c:1]1[c:2][o:3][c:4](=O)[c:5][c:6]1","c1ccc(-c2cccc(-c3ccccc3)c2)cc1",3,3],["O=c1cccc(-c2cccc(-c3cccc(=O)o3)c2)o1","[c:1]1[c:2][ch:3][ch:4][c:5][c:6]1>>[c:1]1[c:2][o:3][c:4](=O)[c:5][c:6]1","c1ccc(-c2cccc(-c3ccccc3)c2)cc1",3,3],["O=c1cc(-c2cccc(-c3ccoc(=O)c3)c2)cco1","[c:1]1[c:2][ch:3][ch:4][c:5][c:6]1>>[c:1]1[c:2][o:3][c:4](=O)[c:5][c:6]1","c1ccc(-c2cccc(-c3ccccc3)c2)cc1",3,3],["O=c1ccc(-c2cccc(-c3ccc(=O)oc3)c2)co1","[c:1]1[c:2][ch:3][ch:4][c:5][c:6]1>>[c:1]1[c:2][o:3][c:4](=O)[c:5][c:6]1","c1ccc(-c2cccc(-c3ccccc3)c2)cc1",3,3],["O=c1cc(-c2ccccc2)oc(-c2ccccc2)c1","[ch:1]1[c:2][c:3][ch:4][c:5][c:6]1>>[o:1]1[c:2][c:3][C:4](=O)[c:5][c:6]1","c1ccc(-c2cccc(-c3ccccc3)c2)cc1",3,3],["O=c1ccoc(-c2cccc(-c3cc(=O)cco3)c2)c1","[ch:1]1[c:2][c:3][ch:4][c:5][c:6]1>>[o:1]1[c:2][c:3][C:4](=O)[c:5][c:6]1","c1ccc(-c2cccc(-c3ccccc3)c2)cc1",3,3],["O=c1ccocc1-c1cccc(-c2coccc2=O)c1","[ch:1]1[c:2][c:3][ch:4][c:5][c:6]1>>[o:1]1[c:2][c:3][C:4](=O)[c:5][c:6]1","c1ccc(-c2cccc(-c3ccccc3)c2)cc1",3,3],["O=c1c(-c2ccccc2)cocc1-c1ccccc1","[ch:1]1[c:2][c:3][ch:4][c:5][c:6]1>>[o:1]1[c:2][c:3][C:4](=O)[c:5][c:6]1","c1ccc(-c2cccc(-c3ccccc3)c2)cc1",3,3],["c1ccc(-c2cnc(-c3ccccc3)cn2)cc1","[cH&r6,CH&r5:1]>>[#6:1](-[c]1[ch]ccc[ch]1)","c1cnccn1",3,3],["c1ccc(-c2nccnc2-c2ccccc2)cc1","[cH&r6,CH&r5:1]>>[#6:1](-[c]1[ch]ccc[ch]1)","c1cnccn1",3,3],["c1ccc(-c2cncc(-c3ccccc3)n2)cc1","[cH&r6,CH&r5:1]>>[#6:1](-[c]1[ch]ccc[ch]1)","c1cnccn1",3,3],["c1ccc2nccnc2c1","[cH&r6:1][cH&r6:2]>>[c:1]2cccc[c:2]2","c1cnccn1",3,3],["C(=Cc1cnc(C=Cc2ccccc2)cn1)c1ccccc1","[ch&r6,CH1&r5:1]>>[*:1](-C=C-c1ccccc1)","c1cnccn1",3,3],["C(=Cc1cncc(C=Cc2ccccc2)n1)c1ccccc1","[ch&r6,CH1&r5:1]>>[*:1](-C=C-c1ccccc1)","c1cnccn1",3,3],["C(=Cc1nccnc1C=Cc1ccccc1)c1ccccc1","[ch&r6,CH1&r5:1]>>[*:1](-C=C-c1ccccc1)","c1cnccn1",3,3],["C(#Cc1nccnc1C#Cc1ccccc1)c1ccccc1","[ch&r6,CH1&r5:1]>>[*:1](-C#C-c1ccccc1)","c1cnccn1",3,3],["C(#Cc1cnc(C#Cc2ccccc2)cn1)c1ccccc1","[ch&r6,CH1&r5:1]>>[*:1](-C#C-c1ccccc1)","c1cnccn1",3,3],["C(#Cc1cncc(C#Cc2ccccc2)n1)c1ccccc1","[ch&r6,CH1&r5:1]>>[*:1](-C#C-c1ccccc1)","c1cnccn1",3,3],["c1ncnnn1","[ch&r6:0]>>[nr6:0]","c1cnccn1",3,3],["c1nncnn1","[ch&r6:0]>>[nr6:0]","c1cnccn1",3,3],["c1cnnnn1","[ch&r6:0]>>[nr6:0]","c1cnccn1",3,3],["c1ccncc1","[nr6:0]>>[ch&r6:0]","c1cnccn1",3,3],["c1ccc(Nc2nccnc2Nc2ccccc2)cc1","[ch&r6,CH1&r5:1]>>[*:1](-N-c1ccccc1)","c1cnccn1",3,3],["c1ccc(Nc2cncc(Nc3ccccc3)n2)cc1","[ch&r6,CH1&r5:1]>>[*:1](-N-c1ccccc1)","c1cnccn1",3,3],["c1ccc(Nc2cnc(Nc3ccccc3)cn2)cc1","[ch&r6,CH1&r5:1]>>[*:1](-N-c1ccccc1)","c1cnccn1",3,3],["O=c1occc(-c2ccoc(=O)c2-c2ccccc2)c1-c1ccccc1","[cH&r6,CH&r5:1]>>[#6:1](-[c]1[ch]ccc[ch]1)","O=c1cc(-c2ccoc(=O)c2)cco1",3,3],["O=c1cc(-c2cc(=O)occ2-c2ccccc2)c(-c2ccccc2)co1","[cH&r6,CH&r5:1]>>[#6:1](-[c]1[ch]ccc[ch]1)","O=c1cc(-c2ccoc(=O)c2)cco1",3,3],["O=c1cc(-c2cc(-c3ccccc3)oc(=O)c2)cc(-c2ccccc2)o1","[cH&r6,CH&r5:1]>>[#6:1](-[c]1[ch]ccc[ch]1)","O=c1cc(-c2ccoc(=O)c2)cco1",3,3],["O=c1cc(-c2cc(=O)oc3ccccc23)c2ccccc2o1","[cH&r6:1][cH&r6:2]>>[c:1]2cccc[c:2]2","O=c1cc(-c2ccoc(=O)c2)cco1",3,3],["O=c1occc(-c2ccoc(=O)c2C=Cc2ccccc2)c1C=Cc1ccccc1","[ch&r6,CH1&r5:1]>>[*:1](-C=C-c1ccccc1)","O=c1cc(-c2ccoc(=O)c2)cco1",3,3],["O=c1cc(-c2cc(=O)occ2C=Cc2ccccc2)c(C=Cc2ccccc2)co1","[ch&r6,CH1&r5:1]>>[*:1](-C=C-c1ccccc1)","O=c1cc(-c2ccoc(=O)c2)cco1",3,3],["O=c1cc(-c2cc(C=Cc3ccccc3)oc(=O)c2)cc(C=Cc2ccccc2)o1","[ch&r6,CH1&r5:1]>>[*:1](-C=C-c1ccccc1)","O=c1cc(-c2ccoc(=O)c2)cco1",3,3],["O=c1cc(-c2cc(=O)occ2C#Cc2ccccc2)c(C#Cc2ccccc2)co1","[ch&r6,CH1&r5:1]>>[*:1](-C#C-c1ccccc1)","O=c1cc(-c2ccoc(=O)c2)cco1",3,3],["O=c1cc(-c2cc(C#Cc3ccccc3)oc(=O)c2)cc(C#Cc2ccccc2)o1","[ch&r6,CH1&r5:1]>>[*:1](-C#C-c1ccccc1)","O=c1cc(-c2ccoc(=O)c2)cco1",3,3],["O=c1occc(-c2ccoc(=O)c2C#Cc2ccccc2)c1C#Cc1ccccc1","[ch&r6,CH1&r5:1]>>[*:1](-C#C-c1ccccc1)","O=c1cc(-c2ccoc(=O)c2)cco1",3,3],["c1ccc(-c2ccccc2)cc1","[o:1][c:2](=O)>>[ch:1][ch:2]","O=c1cc(-c2ccoc(=O)c2)cco1",3,3],["O=c1cc(-c2cc[nH]c(=O)c2)cc[nH]1","[o:1]>>[nH:1]","O=c1cc(-c2ccoc(=O)c2)cco1",3,3],["c1ccc(-c2nccc3c(-c4ccccc4)nccc23)cc1","[cH&r6,CH&r5:1]>>[#6:1](-[c]1[ch]ccc[ch]1)","c1cc2cnccc2cn1",3,3],["c1ccc(-c2cncc3c(-c4ccccc4)cncc23)cc1","[cH&r6,CH&r5:1]>>[#6:1](-[c]1[ch]ccc[ch]1)","c1cc2cnccc2cn1",3,3],["c1ccc(-c2cc3cnc(-c4ccccc4)cc3cn2)cc1","[cH&r6,CH&r5:1]>>[#6:1](-[c]1[ch]ccc[ch]1)","c1cc2cnccc2cn1",3,3],["c1ccc2c(c1)ncc1c3ccccc3ncc21","[cH&r6:1][cH&r6:2]>>[c:1]2cccc[c:2]2","c1cc2cnccc2cn1",3,3],["C(=Cc1cncc2c(C=Cc3ccccc3)cncc12)c1ccccc1","[ch&r6,CH1&r5:1]>>[*:1](-C=C-c1ccccc1)","c1cc2cnccc2cn1",3,3],["C(=Cc1nccc2c(C=Cc3ccccc3)nccc12)c1ccccc1","[ch&r6,CH1&r5:1]>>[*:1](-C=C-c1ccccc1)","c1cc2cnccc2cn1",3,3],["C(=Cc1cc2cnc(C=Cc3ccccc3)cc2cn1)c1ccccc1","[ch&r6,CH1&r5:1]>>[*:1](-C=C-c1ccccc1)","c1cc2cnccc2cn1",3,3],["C(#Cc1nccc2c(C#Cc3ccccc3)nccc12)c1ccccc1","[ch&r6,CH1&r5:1]>>[*:1](-C#C-c1ccccc1)","c1cc2cnccc2cn1",3,3],["C(#Cc1cc2cnc(C#Cc3ccccc3)cc2cn1)c1ccccc1","[ch&r6,CH1&r5:1]>>[*:1](-C#C-c1ccccc1)","c1cc2cnccc2cn1",3,3],["C(#Cc1cncc2c(C#Cc3ccccc3)cncc12)c1ccccc1","[ch&r6,CH1&r5:1]>>[*:1](-C#C-c1ccccc1)","c1cc2cnccc2cn1",3,3],["c1ncc2ncncc2n1","[ch&r6:0]>>[nr6:0]","c1cc2cnccc2cn1",3,3],["c1nncc2cnncc12","[ch&r6:0]>>[nr6:0]","c1cc2cnccc2cn1",3,3],["c1cc2nnccc2nn1","[ch&r6:0]>>[nr6:0]","c1cc2cnccc2cn1",3,3],["c1ccc2ccccc2c1","[nr6:0]>>[ch&r6:0]","c1cc2cnccc2cn1",3,3],["c1ccc(Nc2cncc3c(Nc4ccccc4)cncc23)cc1","[ch&r6,CH1&r5:1]>>[*:1](-N-c1ccccc1)","c1cc2cnccc2cn1",3,3],["c1ccc(Nc2nccc3c(Nc4ccccc4)nccc23)cc1","[ch&r6,CH1&r5:1]>>[*:1](-N-c1ccccc1)","c1cc2cnccc2cn1",3,3],["c1ccc(Nc2cc3cnc(Nc4ccccc4)cc3cn2)cc1","[ch&r6,CH1&r5:1]>>[*:1](-N-c1ccccc1)","c1cc2cnccc2cn1",3,3],["O=c1oc(-c2ccccc2)cc2c(=O)oc(-c3ccccc3)cc12","[cH&r6,CH&r5:1]>>[#6:1](-[c]1[ch]ccc[ch]1)","O=c1occc2c(=O)occc12",3,3],["O=c1occ(-c2ccccc2)c2c(=O)occ(-c3ccccc3)c12","[cH&r6,CH&r5:1]>>[#6:1](-[c]1[ch]ccc[ch]1)","O=c1occc2c(=O)occc12",3,3],["O=c1oc2ccccc2c2c(=O)oc3ccccc3c12","[cH&r6:1][cH&r6:2]>>[c:1]2cccc[c:2]2","O=c1occc2c(=O)occc12",3,3],["O=c1oc(C=Cc2ccccc2)cc2c(=O)oc(C=Cc3ccccc3)cc12","[ch&r6,CH1&r5:1]>>[*:1](-C=C-c1ccccc1)","O=c1occc2c(=O)occc12",3,3],["O=c1occ(C=Cc2ccccc2)c2c(=O)occ(C=Cc3ccccc3)c12","[ch&r6,CH1&r5:1]>>[*:1](-C=C-c1ccccc1)","O=c1occc2c(=O)occc12",3,3],["O=c1oc(C#Cc2ccccc2)cc2c(=O)oc(C#Cc3ccccc3)cc12","[ch&r6,CH1&r5:1]>>[*:1](-C#C-c1ccccc1)","O=c1occc2c(=O)occc12",3,3],["O=c1occ(C#Cc2ccccc2)c2c(=O)occ(C#Cc3ccccc3)c12","[ch&r6,CH1&r5:1]>>[*:1](-C#C-c1ccccc1)","O=c1occc2c(=O)occc12",3,3],["c1ccc2ccccc2c1","[o:1][c:2](=O)>>[ch:1][ch:2]","O=c1occc2c(=O)occc12",3,3],["C1=CC2=COC=CC2=CO1","[o:1][c:2](=O)>>[o:1][ch:2]","O=c1occc2c(=O)occc12",3,3],["O=c1[nH]ccc2c(=O)[nH]ccc12","[o:1]>>[nH:1]","O=c1occc2c(=O)occc12",3,3],["c1ccc(C2=C(c3ccccc3)OCO2)cc1","[cH&r6,CH&r5:1]>>[#6:1](-[c]1[ch]ccc[ch]1)","C1=COCO1",3,3],["C(=Cc1ccccc1)C1=C(C=Cc2ccccc2)OCO1","[ch&r6,CH1&r5:1]>>[*:1](-C=C-c1ccccc1)","C1=COCO1",3,3],["C(#Cc1ccccc1)C1=C(C#Cc2ccccc2)OCO1","[ch&r6,CH1&r5:1]>>[*:1](-C#C-c1ccccc1)","C1=COCO1",3,3],["C1=CC(=C2OC=CO2)C=C1","[r5:1][CH2r5:2][r5:3]>>[r5:1][C:2](=C1cccc1)[r5:3]","C1=COCO1",3,3],["C1=COOO1","[#6H2r5:1]>>[O:1]","C1=COCO1",3,3],["C1=COSO1","[#6H2r5:1]>>[S:1]","C1=COCO1",3,3],["C1=CCC=C1","[O,o:0]1[r5:1]-,=,:[r5:2][O,o:3][*:4]1>>[CH:0]1=[C:1][C:2]=[CH:3][*:4]1","C1=COCO1",3,3],["C1=CONO1","[#6H2r5:1]>>[NH:1]","C1=COCO1",3,3],["c1ccc(NC2=C(Nc3ccccc3)OCO2)cc1","[ch&r6,CH1&r5:1]>>[*:1](-N-c1ccccc1)","C1=COCO1",3,3],["O=c1ccocc1","[r6:0][c:1]2[ch][ch][ch][ch][c:2]2[r6:3]>>[*:0][c:1][c:2][*:3]","O=c1c2ccccc2oc2ccccc12",3,3],["O=c1c2c(oc3c1=CCC=3)=CCC=2","[c:0]1[ch:1][ch][c:3][c!r5:4][c!r5:5]1>>[c:0]1[CH2:1][c:3][c:4][c:5]1","O=c1c2ccccc2oc2ccccc12",3,3],["O=c1c2c(oc3c1C=CC3)CC=C2","[c:0]1[ch:1][ch][c:3][c!r5:4][c!r5:5]1>>[c:0]1[CH2:1][c:3][c:4][c:5]1","O=c1c2ccccc2oc2ccccc12",3,3],["O=c1c2c(oc3c1CC=C3)C=CC2","[c:0]1[ch:1][ch][c:3][c!r5:4][c!r5:5]1>>[c:0]1[CH2:1][c:3][c:4][c:5]1","O=c1c2ccccc2oc2ccccc12",3,3],["O=c1c2ccncc2oc2cnccc12","[ch&r6:0]>>[nr6:0]","O=c1c2ccccc2oc2ccccc12",3,3],["O=c1c2cccnc2oc2ncccc12","[ch&r6:0]>>[nr6:0]","O=c1c2ccccc2oc2ccccc12",3,3],["O=c1c2cnccc2oc2ccncc12","[ch&r6:0]>>[nr6:0]","O=c1c2ccccc2oc2ccccc12",3,3],["O=c1c2ncccc2oc2cccnc12","[ch&r6:0]>>[nr6:0]","O=c1c2ccccc2oc2ccccc12",3,3],["c1ccc2cc3ccccc3cc2c1","[o:1][c:2][c:3][c:4](=O)>>[ch:1][c:2][c:3][ch:4]","O=c1c2ccccc2oc2ccccc12",3,3],["O=c1c2ccccc2[nH]c2ccccc12","[o:1]>>[nH:1]","O=c1c2ccccc2oc2ccccc12",3,3],["C(#CC1=CCC=C1C#CC1=CCC=C1)C1=CCC=C1","[c:0]1[ch:1][ch][c:3][c!r5:4][c!r5:5]1>>[c:0]1[CH2:1][c:3][c:4][c:5]1","C(#Cc1ccccc1)C1=CCC=C1C#Cc1ccccc1",3,3],["C(#CC1=CCC=C1C#CC1=CC=CC1)C1=CC=CC1","[c:0]1[ch:1][ch][c:3][c!r5:4][c!r5:5]1>>[c:0]1[CH2:1][c:3][c:4][c:5]1","C(#Cc1ccccc1)C1=CCC=C1C#Cc1ccccc1",3,3],["C(#Cc1ccccc1C#Cc1ccccc1)c1ccccc1","[CH2:0]1[c,C:1]-,=,:[c,C:2]-,=,:[c,C:3]-,=,:[c,C:4]1>>[ch:0]1c[c:1][c:2][c:3][c:4]1","C(#Cc1ccccc1)C1=CCC=C1C#Cc1ccccc1",3,3],["C1=CCC=C1","[c&r6,C&r5:1](-C#C-c1ccccc1)>>[ch&r6,CH1&r5:1]","C(#Cc1ccccc1)C1=CCC=C1C#Cc1ccccc1",3,3],["C(#Cc1ccccc1)C1=CC(=C2C=CC=C2)C=C1C#Cc1ccccc1","[r5:1][CH2r5:2][r5:3]>>[r5:1][C:2](=C1cccc1)[r5:3]","C(#Cc1ccccc1)C1=CCC=C1C#Cc1ccccc1",3,3],["C(#Cc1cocc1C#Cc1ccccc1)c1ccccc1","[#6H2r5:1]>>[O:1]","C(#Cc1ccccc1)C1=CCC=C1C#Cc1ccccc1",3,3],["C(#Cc1ccccc1)C1=C(C#Cc2ccccc2)OCO1","[CH,ch:0]1=[C,c:1][C,c:2]=[CH,ch:3][*:4]1>>[O:0]1[*:1]=,:[*:2][O:3][*:4]1","C(#Cc1ccccc1)C1=CCC=C1C#Cc1ccccc1",3,3],["C(#Cc1cscc1C#Cc1ccccc1)c1ccccc1","[#6H2r5:1]>>[S:1]","C(#Cc1ccccc1)C1=CCC=C1C#Cc1ccccc1",3,3],["C(#Cc1ccccc1)C1=C(C#Cc2ccccc2)SCS1","[CH,ch:0]1=[C,c:1][C,c:2]=[CH,ch:3][*:4]1>>[S:0]1[*:1]=,:[*:2][S:3][*:4]1","C(#Cc1ccccc1)C1=CCC=C1C#Cc1ccccc1",3,3],["C(#Cc1c[nH]cc1C#Cc1ccccc1)c1ccccc1","[#6H2r5:1]>>[NH:1]","C(#Cc1ccccc1)C1=CCC=C1C#Cc1ccccc1",3,3],["C(#Cc1ccccc1)C1=NCN=C1C#Cc1ccccc1","[chr5,CH1r5:1]>>[n:1]","C(#Cc1ccccc1)C1=CCC=C1C#Cc1ccccc1",3,3],["C(#Cc1ccccn1)C1=CCC=C1C#Cc1ccccn1","[ch&r6:0]>>[nr6:0]","C(#Cc1ccccc1)C1=CCC=C1C#Cc1ccccc1",3,3],["C(#Cc1cccnc1)C1=CCC=C1C#Cc1cccnc1","[ch&r6:0]>>[nr6:0]","C(#Cc1ccccc1)C1=CCC=C1C#Cc1ccccc1",3,3],["C(#Cc1ccncc1)C1=CCC=C1C#Cc1ccncc1","[ch&r6:0]>>[nr6:0]","C(#Cc1ccccc1)C1=CCC=C1C#Cc1ccccc1",3,3],["O=c1occcc1C#CC1=CCC=C1C#Cc1cccoc1=O","[c:1]1[c:2][ch:3][ch:4][c:5][c:6]1>>[c:1]1[c:2][o:3][c:4](=O)[c:5][c:6]1","C(#Cc1ccccc1)C1=CCC=C1C#Cc1ccccc1",3,3],["O=c1ccc(C#CC2=CCC=C2C#Cc2ccc(=O)oc2)co1","[c:1]1[c:2][ch:3][ch:4][c:5][c:6]1>>[c:1]1[c:2][o:3][c:4](=O)[c:5][c:6]1","C(#Cc1ccccc1)C1=CCC=C1C#Cc1ccccc1",3,3],["O=c1cccc(C#CC2=CCC=C2C#Cc2cccc(=O)o2)o1","[c:1]1[c:2][ch:3][ch:4][c:5][c:6]1>>[c:1]1[c:2][o:3][c:4](=O)[c:5][c:6]1","C(#Cc1ccccc1)C1=CCC=C1C#Cc1ccccc1",3,3],["O=c1cc(C#CC2=CCC=C2C#Cc2ccoc(=O)c2)cco1","[c:1]1[c:2][ch:3][ch:4][c:5][c:6]1>>[c:1]1[c:2][o:3][c:4](=O)[c:5][c:6]1","C(#Cc1ccccc1)C1=CCC=C1C#Cc1ccccc1",3,3],["O=c1ccoc(C#CC2=CCC=C2C#Cc2cc(=O)cco2)c1","[ch:1]1[c:2][c:3][ch:4][c:5][c:6]1>>[o:1]1[c:2][c:3][C:4](=O)[c:5][c:6]1","C(#Cc1ccccc1)C1=CCC=C1C#Cc1ccccc1",3,3],["O=c1ccocc1C#CC1=CCC=C1C#Cc1coccc1=O","[ch:1]1[c:2][c:3][ch:4][c:5][c:6]1>>[o:1]1[c:2][c:3][C:4](=O)[c:5][c:6]1","C(#Cc1ccccc1)C1=CCC=C1C#Cc1ccccc1",3,3],["C(=Cc1cc(-c2ccccc2)nc(-c2ccccc2)c1)c1ccncc1","[cH&r6,CH&r5:1]>>[#6:1](-[c]1[ch]ccc[ch]1)","C(=Cc1ccncc1)c1ccncc1",3,3],["C(=Cc1ccncc1-c1ccccc1)c1ccncc1-c1ccccc1","[cH&r6,CH&r5:1]>>[#6:1](-[c]1[ch]ccc[ch]1)","C(=Cc1ccncc1)c1ccncc1",3,3],["C(=Cc1ccnc(-c2ccccc2)c1)c1ccnc(-c2ccccc2)c1","[cH&r6,CH&r5:1]>>[#6:1](-[c]1[ch]ccc[ch]1)","C(=Cc1ccncc1)c1ccncc1",3,3],["C(=Cc1c(-c2ccccc2)cncc1-c1ccccc1)c1ccncc1","[cH&r6,CH&r5:1]>>[#6:1](-[c]1[ch]ccc[ch]1)","C(=Cc1ccncc1)c1ccncc1",3,3],["C(=Cc1ccnc2ccccc12)c1ccnc2ccccc12","[cH&r6:1][cH&r6:2]>>[c:1]2cccc[c:2]2","C(=Cc1ccncc1)c1ccncc1",3,3],["C(=Cc1ccncn1)c1ccncn1","[ch&r6:0]>>[nr6:0]","C(=Cc1ccncc1)c1ccncc1",3,3],["C(=Cc1ccnnc1)c1ccnnc1","[ch&r6:0]>>[nr6:0]","C(=Cc1ccncc1)c1ccncc1",3,3],["C(=Cc1ccccc1)c1ccccc1","[nr6:0]>>[ch&r6:0]","C(=Cc1ccncc1)c1ccncc1",3,3],["C(#Cc1ccccc1)c1ccccc1","[r6:0][c:1]2[ch][ch][ch][ch][c:2]2[r6:3]>>[*:0][c:1][c:2][*:3]","C(#Cc1ccc2ccccc2c1)c1ccc2ccccc2c1",3,3],["C(#Cc1ccc2c(c1)C=CC2)c1ccc2c(c1)C=CC2","[c:0]1[ch:1][ch][c:3][c!r5:4][c!r5:5]1>>[c:0]1[CH2:1][c:3][c:4][c:5]1","C(#Cc1ccc2ccccc2c1)c1ccc2ccccc2c1",3,3],["C(#CC1=Cc2ccccc2C1)C1=Cc2ccccc2C1","[c:0]1[ch:1][ch][c:3][c!r5:4][c!r5:5]1>>[c:0]1[CH2:1][c:3][c:4][c:5]1","C(#Cc1ccc2ccccc2c1)c1ccc2ccccc2c1",3,3],["C(#Cc1ccc2c(c1)CC=C2)c1ccc2c(c1)CC=C2","[c:0]1[ch:1][ch][c:3][c!r5:4][c!r5:5]1>>[c:0]1[CH2:1][c:3][c:4][c:5]1","C(#Cc1ccc2ccccc2c1)c1ccc2ccccc2c1",3,3],["C(#Cc1ccc2c(c1)=CCC=2)c1ccc2c(c1)=CCC=2","[c:0]1[ch:1][ch][c:3][c!r5:4][c!r5:5]1>>[c:0]1[CH2:1][c:3][c:4][c:5]1","C(#Cc1ccc2ccccc2c1)c1ccc2ccccc2c1",3,3],["c1ccc2ccccc2c1","[c&r6,C&r5:1](-C#C-c1ccccc1)>>[ch&r6,CH1&r5:1]","C(#Cc1ccc2ccccc2c1)c1ccc2ccccc2c1",3,3],["C(#Cc1ccc2ccncc2c1)c1ccc2ccncc2c1","[ch&r6:0]>>[nr6:0]","C(#Cc1ccc2ccccc2c1)c1ccc2ccccc2c1",3,3],["C(#Cc1ccc2ncccc2c1)c1ccc2ncccc2c1","[ch&r6:0]>>[nr6:0]","C(#Cc1ccc2ccccc2c1)c1ccc2ccccc2c1",3,3],["C(#Cc1ccc2ccccc2n1)c1ccc2ccccc2n1","[ch&r6:0]>>[nr6:0]","C(#Cc1ccc2ccccc2c1)c1ccc2ccccc2c1",3,3],["C(#Cc1ccc2cnccc2c1)c1ccc2cnccc2c1","[ch&r6:0]>>[nr6:0]","C(#Cc1ccc2ccccc2c1)c1ccc2ccccc2c1",3,3],["C(#Cc1ccc2cccnc2c1)c1ccc2cccnc2c1","[ch&r6:0]>>[nr6:0]","C(#Cc1ccc2ccccc2c1)c1ccc2ccccc2c1",3,3],["C(#Cc1cnc2ccccc2c1)c1cnc2ccccc2c1","[ch&r6:0]>>[nr6:0]","C(#Cc1ccc2ccccc2c1)c1ccc2ccccc2c1",3,3],["C(#Cc1cc2ccccc2cn1)c1cc2ccccc2cn1","[ch&r6:0]>>[nr6:0]","C(#Cc1ccc2ccccc2c1)c1ccc2ccccc2c1",3,3],["O=c1ccc2ccc(C#Cc3ccc4ccc(=O)oc4c3)cc2o1","[c:1]1[c:2][ch:3][ch:4][c:5][c:6]1>>[c:1]1[c:2][o:3][c:4](=O)[c:5][c:6]1","C(#Cc1ccc2ccccc2c1)c1ccc2ccccc2c1",3,3],["O=c1cc2ccc(C#Cc3ccc4cc(=O)occ4c3)cc2co1","[c:1]1[c:2][ch:3][ch:4][c:5][c:6]1>>[c:1]1[c:2][o:3][c:4](=O)[c:5][c:6]1","C(#Cc1ccc2ccccc2c1)c1ccc2ccccc2c1",3,3],["O=c1occc2ccc(C#Cc3ccc4ccoc(=O)c4c3)cc12","[c:1]1[c:2][ch:3][ch:4][c:5][c:6]1>>[c:1]1[c:2][o:3][c:4](=O)[c:5][c:6]1","C(#Cc1ccc2ccccc2c1)c1ccc2ccccc2c1",3,3],["O=c1ccc2cc(C#Cc3ccc4oc(=O)ccc4c3)ccc2o1","[c:1]1[c:2][ch:3][ch:4][c:5][c:6]1>>[c:1]1[c:2][o:3][c:4](=O)[c:5][c:6]1","C(#Cc1ccc2ccccc2c1)c1ccc2ccccc2c1",3,3],["O=c1occc2cc(C#Cc3ccc4c(=O)occc4c3)ccc12","[c:1]1[c:2][ch:3][ch:4][c:5][c:6]1>>[c:1]1[c:2][o:3][c:4](=O)[c:5][c:6]1","C(#Cc1ccc2ccccc2c1)c1ccc2ccccc2c1",3,3],["O=c1oc2ccccc2cc1C#Cc1cc2ccccc2oc1=O","[c:1]1[c:2][ch:3][ch:4][c:5][c:6]1>>[c:1]1[c:2][o:3][c:4](=O)[c:5][c:6]1","C(#Cc1ccc2ccccc2c1)c1ccc2ccccc2c1",3,3],["O=c1cc2cc(C#Cc3ccc4coc(=O)cc4c3)ccc2co1","[c:1]1[c:2][ch:3][ch:4][c:5][c:6]1>>[c:1]1[c:2][o:3][c:4](=O)[c:5][c:6]1","C(#Cc1ccc2ccccc2c1)c1ccc2ccccc2c1",3,3],["O=c1oc(C#Cc2cc3ccccc3c(=O)o2)cc2ccccc12","[c:1]1[c:2][ch:3][ch:4][c:5][c:6]1>>[c:1]1[c:2][o:3][c:4](=O)[c:5][c:6]1","C(#Cc1ccc2ccccc2c1)c1ccc2ccccc2c1",3,3],["O=c1ccoc2ccc(C#Cc3ccc4occc(=O)c4c3)cc12","[ch:1]1[c:2][c:3][ch:4][c:5][c:6]1>>[o:1]1[c:2][c:3][C:4](=O)[c:5][c:6]1","C(#Cc1ccc2ccccc2c1)c1ccc2ccccc2c1",3,3],["O=c1ccoc2cc(C#Cc3ccc4c(=O)ccoc4c3)ccc12","[ch:1]1[c:2][c:3][ch:4][c:5][c:6]1>>[o:1]1[c:2][c:3][C:4](=O)[c:5][c:6]1","C(#Cc1ccc2ccccc2c1)c1ccc2ccccc2c1",3,3],["O=c1cc(C#Cc2cc(=O)c3ccccc3o2)oc2ccccc12","[ch:1]1[c:2][c:3][ch:4][c:5][c:6]1>>[o:1]1[c:2][c:3][C:4](=O)[c:5][c:6]1","C(#Cc1ccc2ccccc2c1)c1ccc2ccccc2c1",3,3],["O=c1c(C#Cc2coc3ccccc3c2=O)coc2ccccc12","[ch:1]1[c:2][c:3][ch:4][c:5][c:6]1>>[o:1]1[c:2][c:3][C:4](=O)[c:5][c:6]1","C(#Cc1ccc2ccccc2c1)c1ccc2ccccc2c1",3,3],["O=c1c(-c2ccccc2)nonc1-c1ccccc1","[cH&r6,CH&r5:1]>>[#6:1](-[c]1[ch]ccc[ch]1)","O=c1cnonc1",3,3],["O=c1c(C=Cc2ccccc2)nonc1C=Cc1ccccc1","[ch&r6,CH1&r5:1]>>[*:1](-C=C-c1ccccc1)","O=c1cnonc1",3,3],["O=c1c(C#Cc2ccccc2)nonc1C#Cc1ccccc1","[ch&r6,CH1&r5:1]>>[*:1](-C#C-c1ccccc1)","O=c1cnonc1",3,3],["O=c1ccocc1","[nr6:0]>>[ch&r6:0]","O=c1cnonc1",3,3],["O=c1cn[nH]nc1","[o:1]>>[nH:1]","O=c1cnonc1",3,3],["c1ccc2ccccc2c1","[c&r6,C&r5:1](-[c]1[ch]ccc[ch]1)>>[*:1]","c1ccc(-c2ccc(-c3ccccc3)c3ccccc23)cc1",3,3],["c1ccc(-c2ccc(-c3ccccc3)cc2)cc1","[r6:0][c:1]2[ch][ch][ch][ch][c:2]2[r6:3]>>[*:0][c:1][c:2][*:3]","c1ccc(-c2ccc(-c3ccccc3)c3ccccc23)cc1",3,3],["C1=CCC(c2ccc(C3=CC=CC3)c3ccccc23)=C1","[c:0]1[ch:1][ch][c:3][c!r5:4][c!r5:5]1>>[c:0]1[CH2:1][c:3][c:4][c:5]1","c1ccc(-c2ccc(-c3ccccc3)c3ccccc23)cc1",3,3],["C1=CC(c2ccc(C3=CCC=C3)c3ccccc23)=CC1","[c:0]1[ch:1][ch][c:3][c!r5:4][c!r5:5]1>>[c:0]1[CH2:1][c:3][c:4][c:5]1","c1ccc(-c2ccc(-c3ccccc3)c3ccccc23)cc1",3,3],["c1ccc(C2=c3ccccc3=C(c3ccccc3)C2)cc1","[c:0]1[ch:1][ch][c:3][c!r5:4][c!r5:5]1>>[c:0]1[CH2:1][c:3][c:4][c:5]1","c1ccc(-c2ccc(-c3ccccc3)c3ccccc23)cc1",3,3],["C1=c2c(-c3ccccc3)ccc(-c3ccccc3)c2=CC1","[c:0]1[ch:1][ch][c:3][c!r5:4][c!r5:5]1>>[c:0]1[CH2:1][c:3][c:4][c:5]1","c1ccc(-c2ccc(-c3ccccc3)c3ccccc23)cc1",3,3],["c1ccc(-c2ccc(-c3ccccn3)c3ccccc23)nc1","[ch&r6:0]>>[nr6:0]","c1ccc(-c2ccc(-c3ccccc3)c3ccccc23)cc1",3,3],["c1ccc2c(-c3ccncc3)ccc(-c3ccncc3)c2c1","[ch&r6:0]>>[nr6:0]","c1ccc(-c2ccc(-c3ccccc3)c3ccccc23)cc1",3,3],["c1ccc(-c2ccc(-c3ccccc3)c3cnncc23)cc1","[ch&r6:0]>>[nr6:0]","c1ccc(-c2ccc(-c3ccccc3)c3ccccc23)cc1",3,3],["c1cncc(-c2ccc(-c3cccnc3)c3ccccc23)c1","[ch&r6:0]>>[nr6:0]","c1ccc(-c2ccc(-c3ccccc3)c3ccccc23)cc1",3,3],["c1ccc(-c2nnc(-c3ccccc3)c3ccccc23)cc1","[ch&r6:0]>>[nr6:0]","c1ccc(-c2ccc(-c3ccccc3)c3ccccc23)cc1",3,3],["c1ccc(-c2ccc(-c3ccccc3)c3nccnc23)cc1","[ch&r6:0]>>[nr6:0]","c1ccc(-c2ccc(-c3ccccc3)c3ccccc23)cc1",3,3],["O=c1cc(-c2ccc(-c3ccoc(=O)c3)c3ccccc23)cco1","[c:1]1[c:2][ch:3][ch:4][c:5][c:6]1>>[c:1]1[c:2][o:3][c:4](=O)[c:5][c:6]1","c1ccc(-c2ccc(-c3ccccc3)c3ccccc23)cc1",3,3],["O=c1ccc(-c2ccc(-c3ccc(=O)oc3)c3ccccc23)co1","[c:1]1[c:2][ch:3][ch:4][c:5][c:6]1>>[c:1]1[c:2][o:3][c:4](=O)[c:5][c:6]1","c1ccc(-c2ccc(-c3ccccc3)c3ccccc23)cc1",3,3],["O=c1cccc(-c2ccc(-c3cccc(=O)o3)c3ccccc23)o1","[c:1]1[c:2][ch:3][ch:4][c:5][c:6]1>>[c:1]1[c:2][o:3][c:4](=O)[c:5][c:6]1","c1ccc(-c2ccc(-c3ccccc3)c3ccccc23)cc1",3,3],["O=c1occcc1-c1ccc(-c2cccoc2=O)c2ccccc12","[c:1]1[c:2][ch:3][ch:4][c:5][c:6]1>>[c:1]1[c:2][o:3][c:4](=O)[c:5][c:6]1","c1ccc(-c2ccc(-c3ccccc3)c3ccccc23)cc1",3,3],["O=c1ccocc1-c1ccc(-c2coccc2=O)c2ccccc12","[ch:1]1[c:2][c:3][ch:4][c:5][c:6]1>>[o:1]1[c:2][c:3][C:4](=O)[c:5][c:6]1","c1ccc(-c2ccc(-c3ccccc3)c3ccccc23)cc1",3,3],["O=c1ccoc(-c2ccc(-c3cc(=O)cco3)c3ccccc23)c1","[ch:1]1[c:2][c:3][ch:4][c:5][c:6]1>>[o:1]1[c:2][c:3][C:4](=O)[c:5][c:6]1","c1ccc(-c2ccc(-c3ccccc3)c3ccccc23)cc1",3,3],["c1ccc(-c2nccc3ccnc(-c4ccccc4)c23)cc1","[cH&r6,CH&r5:1]>>[#6:1](-[c]1[ch]ccc[ch]1)","c1cc2ccncc2cn1",3,3],["c1ccc(-c2cncc3cncc(-c4ccccc4)c23)cc1","[cH&r6,CH&r5:1]>>[#6:1](-[c]1[ch]ccc[ch]1)","c1cc2ccncc2cn1",3,3],["c1ccc(-c2cc3cc(-c4ccccc4)ncc3cn2)cc1","[cH&r6,CH&r5:1]>>[#6:1](-[c]1[ch]ccc[ch]1)","c1cc2ccncc2cn1",3,3],["c1ccc2c(c1)ncc1cnc3ccccc3c12","[cH&r6:1][cH&r6:2]>>[c:1]2cccc[c:2]2","c1cc2ccncc2cn1",3,3],["C(=Cc1cc2cc(C=Cc3ccccc3)ncc2cn1)c1ccccc1","[ch&r6,CH1&r5:1]>>[*:1](-C=C-c1ccccc1)","c1cc2ccncc2cn1",3,3],["C(=Cc1nccc2ccnc(C=Cc3ccccc3)c12)c1ccccc1","[ch&r6,CH1&r5:1]>>[*:1](-C=C-c1ccccc1)","c1cc2ccncc2cn1",3,3],["C(=Cc1cncc2cncc(C=Cc3ccccc3)c12)c1ccccc1","[ch&r6,CH1&r5:1]>>[*:1](-C=C-c1ccccc1)","c1cc2ccncc2cn1",3,3],["C(#Cc1nccc2ccnc(C#Cc3ccccc3)c12)c1ccccc1","[ch&r6,CH1&r5:1]>>[*:1](-C#C-c1ccccc1)","c1cc2ccncc2cn1",3,3],["C(#Cc1cc2cc(C#Cc3ccccc3)ncc2cn1)c1ccccc1","[ch&r6,CH1&r5:1]>>[*:1](-C#C-c1ccccc1)","c1cc2ccncc2cn1",3,3],["C(#Cc1cncc2cncc(C#Cc3ccccc3)c12)c1ccccc1","[ch&r6,CH1&r5:1]>>[*:1](-C#C-c1ccccc1)","c1cc2ccncc2cn1",3,3],["c1cc2ccnnc2nn1","[ch&r6:0]>>[nr6:0]","c1cc2ccncc2cn1",3,3],["c1ncc2cncnc2n1","[ch&r6:0]>>[nr6:0]","c1cc2ccncc2cn1",3,3],["c1nncc2cnncc12","[ch&r6:0]>>[nr6:0]","c1cc2ccncc2cn1",3,3],["c1ccc2ccccc2c1","[nr6:0]>>[ch&r6:0]","c1cc2ccncc2cn1",3,3],["c1ccc(Nc2cncc3cncc(Nc4ccccc4)c23)cc1","[ch&r6,CH1&r5:1]>>[*:1](-N-c1ccccc1)","c1cc2ccncc2cn1",3,3],["c1ccc(Nc2cc3cc(Nc4ccccc4)ncc3cn2)cc1","[ch&r6,CH1&r5:1]>>[*:1](-N-c1ccccc1)","c1cc2ccncc2cn1",3,3],["c1ccc(Nc2nccc3ccnc(Nc4ccccc4)c23)cc1","[ch&r6,CH1&r5:1]>>[*:1](-N-c1ccccc1)","c1cc2ccncc2cn1",3,3],["c1ccccc1","[c&r6,C&r5:1](-[c]1[ch]ccc[ch]1)>>[*:1]","C(=Cc1ccc(-c2ccccc2)cc1)c1ccc(-c2ccccc2)cc1",3,3],["C(=Cc1ccccc1)c1ccccc1","[c&r6,C&r5:1](-[c]1[ch]ccc[ch]1)>>[*:1]","C(=Cc1ccc(-c2ccccc2)cc1)c1ccc(-c2ccccc2)cc1",3,3],["C1=CCC(c2ccc(C=Cc3ccc(C4=CC=CC4)cc3)cc2)=C1","[c:0]1[ch:1][ch][c:3][c!r5:4][c!r5:5]1>>[c:0]1[CH2:1][c:3][c:4][c:5]1","C(=Cc1ccc(-c2ccccc2)cc1)c1ccc(-c2ccccc2)cc1",3,3],["C(=CC1=CC=C(c2ccccc2)C1)C1=CC=C(c2ccccc2)C1","[c:0]1[ch:1][ch][c:3][c!r5:4][c!r5:5]1>>[c:0]1[CH2:1][c:3][c:4][c:5]1","C(=Cc1ccc(-c2ccccc2)cc1)c1ccc(-c2ccccc2)cc1",3,3],["C1=CC(c2ccc(C=Cc3ccc(C4=CCC=C4)cc3)cc2)=CC1","[c:0]1[ch:1][ch][c:3][c!r5:4][c!r5:5]1>>[c:0]1[CH2:1][c:3][c:4][c:5]1","C(=Cc1ccc(-c2ccccc2)cc1)c1ccc(-c2ccccc2)cc1",3,3],["c1ccc(-c2ccccc2)cc1","[c&r6,C&r5:1](-[C!R]=[C!R]-c1ccccc1)>>[ch&r6,CH1&r5:1]","C(=Cc1ccc(-c2ccccc2)cc1)c1ccc(-c2ccccc2)cc1",3,3],["C(=Cc1ccc(-c2cccnc2)cc1)c1ccc(-c2cccnc2)cc1","[ch&r6:0]>>[nr6:0]","C(=Cc1ccc(-c2ccccc2)cc1)c1ccc(-c2ccccc2)cc1",3,3],["C(=Cc1ccc(-c2ccccc2)cn1)c1ccc(-c2ccccc2)cn1","[ch&r6:0]>>[nr6:0]","C(=Cc1ccc(-c2ccccc2)cc1)c1ccc(-c2ccccc2)cc1",3,3],["C(=Cc1ccc(-c2ccncc2)cc1)c1ccc(-c2ccncc2)cc1","[ch&r6:0]>>[nr6:0]","C(=Cc1ccc(-c2ccccc2)cc1)c1ccc(-c2ccccc2)cc1",3,3],["C(=Cc1ccc(-c2ccccc2)nc1)c1ccc(-c2ccccc2)nc1","[ch&r6:0]>>[nr6:0]","C(=Cc1ccc(-c2ccccc2)cc1)c1ccc(-c2ccccc2)cc1",3,3],["C(=Cc1ccc(-c2ccccn2)cc1)c1ccc(-c2ccccn2)cc1","[ch&r6:0]>>[nr6:0]","C(=Cc1ccc(-c2ccccc2)cc1)c1ccc(-c2ccccc2)cc1",3,3],["O=c1occcc1-c1ccc(C=Cc2ccc(-c3cccoc3=O)cc2)cc1","[c:1]1[c:2][ch:3][ch:4][c:5][c:6]1>>[c:1]1[c:2][o:3][c:4](=O)[c:5][c:6]1","C(=Cc1ccc(-c2ccccc2)cc1)c1ccc(-c2ccccc2)cc1",3,3],["O=c1oc(-c2ccccc2)ccc1C=Cc1ccc(-c2ccccc2)oc1=O","[c:1]1[c:2][ch:3][ch:4][c:5][c:6]1>>[c:1]1[c:2][o:3][c:4](=O)[c:5][c:6]1","C(=Cc1ccc(-c2ccccc2)cc1)c1ccc(-c2ccccc2)cc1",3,3],["O=c1oc(C=Cc2ccc(-c3ccccc3)c(=O)o2)ccc1-c1ccccc1","[c:1]1[c:2][ch:3][ch:4][c:5][c:6]1>>[c:1]1[c:2][o:3][c:4](=O)[c:5][c:6]1","C(=Cc1ccc(-c2ccccc2)cc1)c1ccc(-c2ccccc2)cc1",3,3],["O=c1ccc(-c2ccc(C=Cc3ccc(-c4ccc(=O)oc4)cc3)cc2)co1","[c:1]1[c:2][ch:3][ch:4][c:5][c:6]1>>[c:1]1[c:2][o:3][c:4](=O)[c:5][c:6]1","C(=Cc1ccc(-c2ccccc2)cc1)c1ccc(-c2ccccc2)cc1",3,3],["O=c1cc(-c2ccc(C=Cc3ccc(-c4ccoc(=O)c4)cc3)cc2)cco1","[c:1]1[c:2][ch:3][ch:4][c:5][c:6]1>>[c:1]1[c:2][o:3][c:4](=O)[c:5][c:6]1","C(=Cc1ccc(-c2ccccc2)cc1)c1ccc(-c2ccccc2)cc1",3,3],["O=c1cccc(-c2ccc(C=Cc3ccc(-c4cccc(=O)o4)cc3)cc2)o1","[c:1]1[c:2][ch:3][ch:4][c:5][c:6]1>>[c:1]1[c:2][o:3][c:4](=O)[c:5][c:6]1","C(=Cc1ccc(-c2ccccc2)cc1)c1ccc(-c2ccccc2)cc1",3,3],["O=c1cc(C=Cc2cc(=O)c(-c3ccccc3)co2)occ1-c1ccccc1","[ch:1]1[c:2][c:3][ch:4][c:5][c:6]1>>[o:1]1[c:2][c:3][C:4](=O)[c:5][c:6]1","C(=Cc1ccc(-c2ccccc2)cc1)c1ccc(-c2ccccc2)cc1",3,3],["O=c1ccocc1-c1ccc(C=Cc2ccc(-c3coccc3=O)cc2)cc1","[ch:1]1[c:2][c:3][ch:4][c:5][c:6]1>>[o:1]1[c:2][c:3][C:4](=O)[c:5][c:6]1","C(=Cc1ccc(-c2ccccc2)cc1)c1ccc(-c2ccccc2)cc1",3,3],["O=c1ccoc(-c2ccc(C=Cc3ccc(-c4cc(=O)cco4)cc3)cc2)c1","[ch:1]1[c:2][c:3][ch:4][c:5][c:6]1>>[o:1]1[c:2][c:3][C:4](=O)[c:5][c:6]1","C(=Cc1ccc(-c2ccccc2)cc1)c1ccc(-c2ccccc2)cc1",3,3],["O=c1cc(-c2ccccc2)occ1C=Cc1coc(-c2ccccc2)cc1=O","[ch:1]1[c:2][c:3][ch:4][c:5][c:6]1>>[o:1]1[c:2][c:3][C:4](=O)[c:5][c:6]1","C(=Cc1ccc(-c2ccccc2)cc1)c1ccc(-c2ccccc2)cc1",3,3],["O=c1oc(C#Cc2ccc(-c3ccccc3)c(=O)o2)ccc1-c1ccccc1","[cH&r6,CH&r5:1]>>[#6:1](-[c]1[ch]ccc[ch]1)","O=c1cccc(C#Cc2cccc(=O)o2)o1",3,3],["O=c1ccc(-c2ccccc2)c(C#Cc2oc(=O)ccc2-c2ccccc2)o1","[cH&r6,CH&r5:1]>>[#6:1](-[c]1[ch]ccc[ch]1)","O=c1cccc(C#Cc2cccc(=O)o2)o1",3,3],["O=c1cc(-c2ccccc2)cc(C#Cc2cc(-c3ccccc3)cc(=O)o2)o1","[cH&r6,CH&r5:1]>>[#6:1](-[c]1[ch]ccc[ch]1)","O=c1cccc(C#Cc2cccc(=O)o2)o1",3,3],["O=c1cc2ccccc2c(C#Cc2oc(=O)cc3ccccc23)o1","[cH&r6:1][cH&r6:2]>>[c:1]2cccc[c:2]2","O=c1cccc(C#Cc2cccc(=O)o2)o1",3,3],["O=c1oc(C#Cc2cc3ccccc3c(=O)o2)cc2ccccc12","[cH&r6:1][cH&r6:2]>>[c:1]2cccc[c:2]2","O=c1cccc(C#Cc2cccc(=O)o2)o1",3,3],["C(#Cc1ccccc1)c1ccccc1","[o:1][c:2](=O)>>[ch:1][ch:2]","O=c1cccc(C#Cc2cccc(=O)o2)o1",3,3],["O=c1cccc(C#Cc2cccc(=O)[nH]2)[nH]1","[o:1]>>[nH:1]","O=c1cccc(C#Cc2cccc(=O)o2)o1",3,3],["C(#Cc1cccc(C#Cc2ccccc2)c1-c1ccccc1)c1ccccc1","[cH&r6,CH&r5:1]>>[#6:1](-[c]1[ch]ccc[ch]1)","C(#Cc1cccc(C#Cc2ccccc2)c1)c1ccccc1",3,3],["C(#Cc1cc(C#Cc2ccccc2)cc(-c2ccccc2)c1)c1ccccc1","[cH&r6,CH&r5:1]>>[#6:1](-[c]1[ch]ccc[ch]1)","C(#Cc1cccc(C#Cc2ccccc2)c1)c1ccccc1",3,3],["C(#Cc1cccc(C#CC2=CCC=C2)c1)C1=CCC=C1","[c:0]1[ch:1][ch][c:3][c!r5:4][c!r5:5]1>>[c:0]1[CH2:1][c:3][c:4][c:5]1","C(#Cc1cccc(C#Cc2ccccc2)c1)c1ccccc1",3,3],["C(#Cc1cccc(C#CC2=CC=CC2)c1)C1=CC=CC1","[c:0]1[ch:1][ch][c:3][c!r5:4][c!r5:5]1>>[c:0]1[CH2:1][c:3][c:4][c:5]1","C(#Cc1cccc(C#Cc2ccccc2)c1)c1ccccc1",3,3],["C(#Cc1ccccc1)c1ccccc1","[c&r6,C&r5:1](-C#C-c1ccccc1)>>[ch&r6,CH1&r5:1]","C(#Cc1cccc(C#Cc2ccccc2)c1)c1ccccc1",3,3],["c1ccccc1","[c&r6,C&r5:1](-C#C-c1ccccc1)>>[ch&r6,CH1&r5:1]","C(#Cc1cccc(C#Cc2ccccc2)c1)c1ccccc1",3,3],["C(#Cc1cncc(C#Cc2ccccc2)c1)c1ccccc1","[ch&r6:0]>>[nr6:0]","C(#Cc1cccc(C#Cc2ccccc2)c1)c1ccccc1",3,3],["C(#Cc1cccc(C#Cc2ccccc2)n1)c1ccccc1","[ch&r6:0]>>[nr6:0]","C(#Cc1cccc(C#Cc2ccccc2)c1)c1ccccc1",3,3],["C(#Cc1cccc(C#Cc2ccncc2)c1)c1ccncc1","[ch&r6:0]>>[nr6:0]","C(#Cc1cccc(C#Cc2ccccc2)c1)c1ccccc1",3,3],["C(#Cc1cc(C#Cc2ccccc2)ncn1)c1ccccc1","[ch&r6:0]>>[nr6:0]","C(#Cc1cccc(C#Cc2ccccc2)c1)c1ccccc1",3,3],["C(#Cc1cccc(C#Cc2cccnc2)c1)c1cccnc1","[ch&r6:0]>>[nr6:0]","C(#Cc1cccc(C#Cc2ccccc2)c1)c1ccccc1",3,3],["C(#Cc1ccccn1)c1cccc(C#Cc2ccccn2)c1","[ch&r6:0]>>[nr6:0]","C(#Cc1cccc(C#Cc2ccccc2)c1)c1ccccc1",3,3],["O=c1occcc1C#Cc1cccc(C#Cc2cccoc2=O)c1","[c:1]1[c:2][ch:3][ch:4][c:5][c:6]1>>[c:1]1[c:2][o:3][c:4](=O)[c:5][c:6]1","C(#Cc1cccc(C#Cc2ccccc2)c1)c1ccccc1",3,3],["O=c1cccc(C#Cc2cccc(C#Cc3cccc(=O)o3)c2)o1","[c:1]1[c:2][ch:3][ch:4][c:5][c:6]1>>[c:1]1[c:2][o:3][c:4](=O)[c:5][c:6]1","C(#Cc1cccc(C#Cc2ccccc2)c1)c1ccccc1",3,3],["O=c1ccc(C#Cc2cccc(C#Cc3ccc(=O)oc3)c2)co1","[c:1]1[c:2][ch:3][ch:4][c:5][c:6]1>>[c:1]1[c:2][o:3][c:4](=O)[c:5][c:6]1","C(#Cc1cccc(C#Cc2ccccc2)c1)c1ccccc1",3,3],["O=c1cc(C#Cc2cccc(C#Cc3ccoc(=O)c3)c2)cco1","[c:1]1[c:2][ch:3][ch:4][c:5][c:6]1>>[c:1]1[c:2][o:3][c:4](=O)[c:5][c:6]1","C(#Cc1cccc(C#Cc2ccccc2)c1)c1ccccc1",3,3],["O=c1c(C#Cc2ccccc2)cocc1C#Cc1ccccc1","[ch:1]1[c:2][c:3][ch:4][c:5][c:6]1>>[o:1]1[c:2][c:3][C:4](=O)[c:5][c:6]1","C(#Cc1cccc(C#Cc2ccccc2)c1)c1ccccc1",3,3],["O=c1cc(C#Cc2ccccc2)oc(C#Cc2ccccc2)c1","[ch:1]1[c:2][c:3][ch:4][c:5][c:6]1>>[o:1]1[c:2][c:3][C:4](=O)[c:5][c:6]1","C(#Cc1cccc(C#Cc2ccccc2)c1)c1ccccc1",3,3],["O=c1ccoc(C#Cc2cccc(C#Cc3cc(=O)cco3)c2)c1","[ch:1]1[c:2][c:3][ch:4][c:5][c:6]1>>[o:1]1[c:2][c:3][C:4](=O)[c:5][c:6]1","C(#Cc1cccc(C#Cc2ccccc2)c1)c1ccccc1",3,3],["O=c1ccocc1C#Cc1cccc(C#Cc2coccc2=O)c1","[ch:1]1[c:2][c:3][ch:4][c:5][c:6]1>>[o:1]1[c:2][c:3][C:4](=O)[c:5][c:6]1","C(#Cc1cccc(C#Cc2ccccc2)c1)c1ccccc1",3,3],["c1ccc2cc3cc4ccccc4cc3cc2c1","[cH&r6:1][cH&r6:2]>>[c:1]2cccc[c:2]2","c1ccc2cc3ccccc3cc2c1",3,3],["c1ccc2ccccc2c1","[r6:0][c:1]2[ch][ch][ch][ch][c:2]2[r6:3]>>[*:0][c:1][c:2][*:3]","c1ccc2cc3ccccc3cc2c1",3,3],["C1=Cc2cc3c(cc2C1)CC=C3","[c:0]1[ch:1][ch][c:3][c!r5:4][c!r5:5]1>>[c:0]1[CH2:1][c:3][c:4][c:5]1","c1ccc2cc3ccccc3cc2c1",3,3],["C1=Cc2cc3c(cc2C1)C=CC3","[c:0]1[ch:1][ch][c:3][c!r5:4][c!r5:5]1>>[c:0]1[CH2:1][c:3][c:4][c:5]1","c1ccc2cc3ccccc3cc2c1",3,3],["C1=c2cc3ccccc3cc2=CC1","[c:0]1[ch:1][ch][c:3][c!r5:4][c!r5:5]1>>[c:0]1[CH2:1][c:3][c:4][c:5]1","c1ccc2cc3ccccc3cc2c1",3,3],["c1cnc2cc3ncccc3cc2c1","[ch&r6:0]>>[nr6:0]","c1ccc2cc3ccccc3cc2c1",3,3],["c1ccc2cc3cnccc3cc2c1","[ch&r6:0]>>[nr6:0]","c1ccc2cc3ccccc3cc2c1",3,3],["c1ccc2cc3nccnc3cc2c1","[ch&r6:0]>>[nr6:0]","c1ccc2cc3ccccc3cc2c1",3,3],["c1ccc2nc3ccccc3cc2c1","[ch&r6:0]>>[nr6:0]","c1ccc2cc3ccccc3cc2c1",3,3],["c1cnc2cc3cccnc3cc2c1","[ch&r6:0]>>[nr6:0]","c1ccc2cc3ccccc3cc2c1",3,3],["O=c1occc2cc3c(=O)occc3cc12","[c:1]1[c:2][ch:3][ch:4][c:5][c:6]1>>[c:1]1[c:2][o:3][c:4](=O)[c:5][c:6]1","c1ccc2cc3ccccc3cc2c1",3,3],["O=c1ccc2cc3oc(=O)ccc3cc2o1","[c:1]1[c:2][ch:3][ch:4][c:5][c:6]1>>[c:1]1[c:2][o:3][c:4](=O)[c:5][c:6]1","c1ccc2cc3ccccc3cc2c1",3,3],["O=c1occc2cc3ccoc(=O)c3cc12","[c:1]1[c:2][ch:3][ch:4][c:5][c:6]1>>[c:1]1[c:2][o:3][c:4](=O)[c:5][c:6]1","c1ccc2cc3ccccc3cc2c1",3,3],["O=c1cc2cc3ccccc3cc2co1","[c:1]1[c:2][ch:3][ch:4][c:5][c:6]1>>[c:1]1[c:2][o:3][c:4](=O)[c:5][c:6]1","c1ccc2cc3ccccc3cc2c1",3,3],["O=c1ccc2cc3ccc(=O)oc3cc2o1","[c:1]1[c:2][ch:3][ch:4][c:5][c:6]1>>[c:1]1[c:2][o:3][c:4](=O)[c:5][c:6]1","c1ccc2cc3ccccc3cc2c1",3,3],["O=c1ccoc2cc3c(=O)ccoc3cc12","[ch:1]1[c:2][c:3][ch:4][c:5][c:6]1>>[o:1]1[c:2][c:3][C:4](=O)[c:5][c:6]1","c1ccc2cc3ccccc3cc2c1",3,3],["O=c1c2ccccc2oc2ccccc12","[ch:1]1[c:2][c:3][ch:4][c:5][c:6]1>>[o:1]1[c:2][c:3][C:4](=O)[c:5][c:6]1","c1ccc2cc3ccccc3cc2c1",3,3],["O=c1ccoc2cc3occc(=O)c3cc12","[ch:1]1[c:2][c:3][ch:4][c:5][c:6]1>>[o:1]1[c:2][c:3][C:4](=O)[c:5][c:6]1","c1ccc2cc3ccccc3cc2c1",3,3],["C(#Cc1ccccc1)c1ccccc1","[c&r6,C&r5:1](-[c]1[ch]ccc[ch]1)>>[*:1]","C(#Cc1cc(-c2ccccc2)cc(-c2ccccc2)c1)c1ccccc1",3,3],["c1ccccc1","[c&r6,C&r5:1](-[c]1[ch]ccc[ch]1)>>[*:1]","C(#Cc1cc(-c2ccccc2)cc(-c2ccccc2)c1)c1ccccc1",3,3],["C(#Cc1cc(C2=CCC=C2)cc(C2=CCC=C2)c1)c1ccccc1","[c:0]1[ch:1][ch][c:3][c!r5:4][c!r5:5]1>>[c:0]1[CH2:1][c:3][c:4][c:5]1","C(#Cc1cc(-c2ccccc2)cc(-c2ccccc2)c1)c1ccccc1",3,3],["C(#Cc1cc(-c2ccccc2)cc(-c2ccccc2)c1)C1=CCC=C1","[c:0]1[ch:1][ch][c:3][c!r5:4][c!r5:5]1>>[c:0]1[CH2:1][c:3][c:4][c:5]1","C(#Cc1cc(-c2ccccc2)cc(-c2ccccc2)c1)c1ccccc1",3,3],["C(#Cc1cc(C2=CC=CC2)cc(C2=CC=CC2)c1)c1ccccc1","[c:0]1[ch:1][ch][c:3][c!r5:4][c!r5:5]1>>[c:0]1[CH2:1][c:3][c:4][c:5]1","C(#Cc1cc(-c2ccccc2)cc(-c2ccccc2)c1)c1ccccc1",3,3],["C(#Cc1cc(-c2ccccc2)cc(-c2ccccc2)c1)C1=CC=CC1","[c:0]1[ch:1][ch][c:3][c!r5:4][c!r5:5]1>>[c:0]1[CH2:1][c:3][c:4][c:5]1","C(#Cc1cc(-c2ccccc2)cc(-c2ccccc2)c1)c1ccccc1",3,3],["c1ccc(-c2cccc(-c3ccccc3)c2)cc1","[c&r6,C&r5:1](-C#C-c1ccccc1)>>[ch&r6,CH1&r5:1]","C(#Cc1cc(-c2ccccc2)cc(-c2ccccc2)c1)c1ccccc1",3,3],["c1ccccc1","[c&r6,C&r5:1](-C#C-c1ccccc1)>>[ch&r6,CH1&r5:1]","C(#Cc1cc(-c2ccccc2)cc(-c2ccccc2)c1)c1ccccc1",3,3],["C(#Cc1cc(-c2ccncc2)cc(-c2ccncc2)c1)c1ccccc1","[ch&r6:0]>>[nr6:0]","C(#Cc1cc(-c2ccccc2)cc(-c2ccccc2)c1)c1ccccc1",3,3],["C(#Cc1cc(-c2ccccc2)cc(-c2ccccc2)c1)c1cccnc1","[ch&r6:0]>>[nr6:0]","C(#Cc1cc(-c2ccccc2)cc(-c2ccccc2)c1)c1ccccc1",3,3],["C(#Cc1cc(-c2ccccc2)nc(-c2ccccc2)c1)c1ccccc1","[ch&r6:0]>>[nr6:0]","C(#Cc1cc(-c2ccccc2)cc(-c2ccccc2)c1)c1ccccc1",3,3],["C(#Cc1cc(-c2cccnc2)cc(-c2cccnc2)c1)c1ccccc1","[ch&r6:0]>>[nr6:0]","C(#Cc1cc(-c2ccccc2)cc(-c2ccccc2)c1)c1ccccc1",3,3],["C(#Cc1ccccn1)c1cc(-c2ccccc2)cc(-c2ccccc2)c1","[ch&r6:0]>>[nr6:0]","C(#Cc1cc(-c2ccccc2)cc(-c2ccccc2)c1)c1ccccc1",3,3],["C(#Cc1nc(-c2ccccc2)cc(-c2ccccc2)n1)c1ccccc1","[ch&r6:0]>>[nr6:0]","C(#Cc1cc(-c2ccccc2)cc(-c2ccccc2)c1)c1ccccc1",3,3],["C(#Cc1cc(-c2ccccn2)cc(-c2ccccn2)c1)c1ccccc1","[ch&r6:0]>>[nr6:0]","C(#Cc1cc(-c2ccccc2)cc(-c2ccccc2)c1)c1ccccc1",3,3],["C(#Cc1cc(-c2ccccc2)cc(-c2ccccc2)c1)c1ccncc1","[ch&r6:0]>>[nr6:0]","C(#Cc1cc(-c2ccccc2)cc(-c2ccccc2)c1)c1ccccc1",3,3],["O=c1cccc(C#Cc2cc(-c3ccccc3)cc(-c3ccccc3)c2)o1","[c:1]1[c:2][ch:3][ch:4][c:5][c:6]1>>[c:1]1[c:2][o:3][c:4](=O)[c:5][c:6]1","C(#Cc1cc(-c2ccccc2)cc(-c2ccccc2)c1)c1ccccc1",3,3],["O=c1cccc(-c2cc(C#Cc3ccccc3)cc(-c3cccc(=O)o3)c2)o1","[c:1]1[c:2][ch:3][ch:4][c:5][c:6]1>>[c:1]1[c:2][o:3][c:4](=O)[c:5][c:6]1","C(#Cc1cc(-c2ccccc2)cc(-c2ccccc2)c1)c1ccccc1",3,3],["O=c1ccc(-c2cc(C#Cc3ccccc3)cc(-c3ccc(=O)oc3)c2)co1","[c:1]1[c:2][ch:3][ch:4][c:5][c:6]1>>[c:1]1[c:2][o:3][c:4](=O)[c:5][c:6]1","C(#Cc1cc(-c2ccccc2)cc(-c2ccccc2)c1)c1ccccc1",3,3],["O=c1occcc1C#Cc1cc(-c2ccccc2)cc(-c2ccccc2)c1","[c:1]1[c:2][ch:3][ch:4][c:5][c:6]1>>[c:1]1[c:2][o:3][c:4](=O)[c:5][c:6]1","C(#Cc1cc(-c2ccccc2)cc(-c2ccccc2)c1)c1ccccc1",3,3],["O=c1ccc(C#Cc2cc(-c3ccccc3)cc(-c3ccccc3)c2)co1","[c:1]1[c:2][ch:3][ch:4][c:5][c:6]1>>[c:1]1[c:2][o:3][c:4](=O)[c:5][c:6]1","C(#Cc1cc(-c2ccccc2)cc(-c2ccccc2)c1)c1ccccc1",3,3],["O=c1occcc1-c1cc(C#Cc2ccccc2)cc(-c2cccoc2=O)c1","[c:1]1[c:2][ch:3][ch:4][c:5][c:6]1>>[c:1]1[c:2][o:3][c:4](=O)[c:5][c:6]1","C(#Cc1cc(-c2ccccc2)cc(-c2ccccc2)c1)c1ccccc1",3,3],["O=c1cc(C#Cc2cc(-c3ccccc3)cc(-c3ccccc3)c2)cco1","[c:1]1[c:2][ch:3][ch:4][c:5][c:6]1>>[c:1]1[c:2][o:3][c:4](=O)[c:5][c:6]1","C(#Cc1cc(-c2ccccc2)cc(-c2ccccc2)c1)c1ccccc1",3,3],["O=c1cc(-c2cc(C#Cc3ccccc3)cc(-c3ccoc(=O)c3)c2)cco1","[c:1]1[c:2][ch:3][ch:4][c:5][c:6]1>>[c:1]1[c:2][o:3][c:4](=O)[c:5][c:6]1","C(#Cc1cc(-c2ccccc2)cc(-c2ccccc2)c1)c1ccccc1",3,3],["O=c1ccocc1-c1cc(C#Cc2ccccc2)cc(-c2coccc2=O)c1","[ch:1]1[c:2][c:3][ch:4][c:5][c:6]1>>[o:1]1[c:2][c:3][C:4](=O)[c:5][c:6]1","C(#Cc1cc(-c2ccccc2)cc(-c2ccccc2)c1)c1ccccc1",3,3],["O=c1ccoc(-c2cc(C#Cc3ccccc3)cc(-c3cc(=O)cco3)c2)c1","[ch:1]1[c:2][c:3][ch:4][c:5][c:6]1>>[o:1]1[c:2][c:3][C:4](=O)[c:5][c:6]1","C(#Cc1cc(-c2ccccc2)cc(-c2ccccc2)c1)c1ccccc1",3,3],["O=c1ccoc(C#Cc2cc(-c3ccccc3)cc(-c3ccccc3)c2)c1","[ch:1]1[c:2][c:3][ch:4][c:5][c:6]1>>[o:1]1[c:2][c:3][C:4](=O)[c:5][c:6]1","C(#Cc1cc(-c2ccccc2)cc(-c2ccccc2)c1)c1ccccc1",3,3],["O=c1ccocc1C#Cc1cc(-c2ccccc2)cc(-c2ccccc2)c1","[ch:1]1[c:2][c:3][ch:4][c:5][c:6]1>>[o:1]1[c:2][c:3][C:4](=O)[c:5][c:6]1","C(#Cc1cc(-c2ccccc2)cc(-c2ccccc2)c1)c1ccccc1",3,3],["c1ccncc1","[c&r6,C&r5:1](-[c]1[ch]ccc[ch]1)>>[*:1]","c1ccc(-c2cncc(-c3ccccc3)c2)cc1",3,3],["C1=CC(c2cncc(C3=CCC=C3)c2)=CC1","[c:0]1[ch:1][ch][c:3][c!r5:4][c!r5:5]1>>[c:0]1[CH2:1][c:3][c:4][c:5]1","c1ccc(-c2cncc(-c3ccccc3)c2)cc1",3,3],["C1=CCC(c2cncc(C3=CC=CC3)c2)=C1","[c:0]1[ch:1][ch][c:3][c!r5:4][c!r5:5]1>>[c:0]1[CH2:1][c:3][c:4][c:5]1","c1ccc(-c2cncc(-c3ccccc3)c2)cc1",3,3],["C(=Cc1c(-c2ccccc2)cncc1-c1ccccc1)c1ccccc1","[ch&r6,CH1&r5:1]>>[*:1](-C=C-c1ccccc1)","c1ccc(-c2cncc(-c3ccccc3)c2)cc1",3,3],["C(#Cc1c(-c2ccccc2)cncc1-c1ccccc1)c1ccccc1","[ch&r6,CH1&r5:1]>>[*:1](-C#C-c1ccccc1)","c1ccc(-c2cncc(-c3ccccc3)c2)cc1",3,3],["c1ccc(-c2cncc(-c3ccccn3)c2)nc1","[ch&r6:0]>>[nr6:0]","c1ccc(-c2cncc(-c3ccccc3)c2)cc1",3,3],["c1ccc(-c2cncc(-c3ccccc3)n2)cc1","[ch&r6:0]>>[nr6:0]","c1ccc(-c2cncc(-c3ccccc3)c2)cc1",3,3],["c1ccc(-c2cc(-c3ccccc3)nnn2)cc1","[ch&r6:0]>>[nr6:0]","c1ccc(-c2cncc(-c3ccccc3)c2)cc1",3,3],["c1cncc(-c2cncc(-c3cccnc3)c2)c1","[ch&r6:0]>>[nr6:0]","c1ccc(-c2cncc(-c3ccccc3)c2)cc1",3,3],["c1cc(-c2cncc(-c3ccncc3)c2)ccn1","[ch&r6:0]>>[nr6:0]","c1ccc(-c2cncc(-c3ccccc3)c2)cc1",3,3],["c1ccc(-c2cccc(-c3ccccc3)c2)cc1","[nr6:0]>>[ch&r6:0]","c1ccc(-c2cncc(-c3ccccc3)c2)cc1",3,3],["c1ccc(Nc2c(-c3ccccc3)cncc2-c2ccccc2)cc1","[ch&r6,CH1&r5:1]>>[*:1](-N-c1ccccc1)","c1ccc(-c2cncc(-c3ccccc3)c2)cc1",3,3],["c1cc2ccc3ccc4ccc1c2c43","[ch:1]2[c:3][c:4][c:5][c:6]3[c:7][c:8][c:9][ch:2][c:10]23>>C1=C[c:1]2[c:3][c:4][c:5][c:6]3[c:7][c:8][c:9][c:2]1[c:10]23","C1=Cc2cccc3cccc1c23",3,3],["c1ccc2ccccc2c1","[ch,CH]1=,:[ch,CH][c:1]2[c:3][c:4][c:5][c:6]3[c:7][c:8][c:9][c:2]1[c:10]23>>[ch:1]2[c:3][c:4][c:5][c:6]3[c:7][c:8][c:9][ch:2][c:10]23","C1=Cc2cccc3cccc1c23",3,3],["c1cc2c3c(cccc3c1)N=N2","[chr5,CH1r5:1]>>[n:1]","C1=Cc2cccc3cccc1c23",3,3],["C1=Cc2ccnc3nccc1c23","[ch&r6:0]>>[nr6:0]","C1=Cc2cccc3cccc1c23",3,3],["C1=Cc2cncc3cncc1c23","[ch&r6:0]>>[nr6:0]","C1=Cc2cccc3cccc1c23",3,3],["C1=Cc2nccc3ccnc1c23","[ch&r6:0]>>[nr6:0]","C1=Cc2cccc3cccc1c23",3,3],["O=c1cc2c3c(cc(=O)oc3o1)C=C2","[c:1]1[c:2][ch:3][ch:4][c:5][c:6]1>>[c:1]1[c:2][o:3][c:4](=O)[c:5][c:6]1","C1=Cc2cccc3cccc1c23",3,3],["O=c1occ2c3c(coc(=O)c13)C=C2","[c:1]1[c:2][ch:3][ch:4][c:5][c:6]1>>[c:1]1[c:2][o:3][c:4](=O)[c:5][c:6]1","C1=Cc2cccc3cccc1c23",3,3],["c1ccc(-c2ccc3ccc(-c4ccccc4)nc3n2)cc1","[cH&r6,CH&r5:1]>>[#6:1](-[c]1[ch]ccc[ch]1)","c1cnc2ncccc2c1",3,3],["c1ccc(-c2ccnc3nccc(-c4ccccc4)c23)cc1","[cH&r6,CH&r5:1]>>[#6:1](-[c]1[ch]ccc[ch]1)","c1cnc2ncccc2c1",3,3],["c1ccc(-c2cnc3ncc(-c4ccccc4)cc3c2)cc1","[cH&r6,CH&r5:1]>>[#6:1](-[c]1[ch]ccc[ch]1)","c1cnc2ncccc2c1",3,3],["c1ccc2c(c1)cnc1ncc3ccccc3c12","[cH&r6:1][cH&r6:2]>>[c:1]2cccc[c:2]2","c1cnc2ncccc2c1",3,3],["c1ccc2nc3nc4ccccc4cc3cc2c1","[cH&r6:1][cH&r6:2]>>[c:1]2cccc[c:2]2","c1cnc2ncccc2c1",3,3],["C(=Cc1ccnc2nccc(C=Cc3ccccc3)c12)c1ccccc1","[ch&r6,CH1&r5:1]>>[*:1](-C=C-c1ccccc1)","c1cnc2ncccc2c1",3,3],["C(=Cc1cnc2ncc(C=Cc3ccccc3)cc2c1)c1ccccc1","[ch&r6,CH1&r5:1]>>[*:1](-C=C-c1ccccc1)","c1cnc2ncccc2c1",3,3],["C(=Cc1ccc2ccc(C=Cc3ccccc3)nc2n1)c1ccccc1","[ch&r6,CH1&r5:1]>>[*:1](-C=C-c1ccccc1)","c1cnc2ncccc2c1",3,3],["C(#Cc1ccc2ccc(C#Cc3ccccc3)nc2n1)c1ccccc1","[ch&r6,CH1&r5:1]>>[*:1](-C#C-c1ccccc1)","c1cnc2ncccc2c1",3,3],["C(#Cc1ccnc2nccc(C#Cc3ccccc3)c12)c1ccccc1","[ch&r6,CH1&r5:1]>>[*:1](-C#C-c1ccccc1)","c1cnc2ncccc2c1",3,3],["C(#Cc1cnc2ncc(C#Cc3ccccc3)cc2c1)c1ccccc1","[ch&r6,CH1&r5:1]>>[*:1](-C#C-c1ccccc1)","c1cnc2ncccc2c1",3,3],["c1cc2ccnnc2nn1","[ch&r6:0]>>[nr6:0]","c1cnc2ncccc2c1",3,3],["c1ncc2cncnc2n1","[ch&r6:0]>>[nr6:0]","c1cnc2ncccc2c1",3,3],["c1cnc2nccnc2n1","[ch&r6:0]>>[nr6:0]","c1cnc2ncccc2c1",3,3],["c1ccc2ccccc2c1","[nr6:0]>>[ch&r6:0]","c1cnc2ncccc2c1",3,3],["c1ccc(Nc2cnc3ncc(Nc4ccccc4)cc3c2)cc1","[ch&r6,CH1&r5:1]>>[*:1](-N-c1ccccc1)","c1cnc2ncccc2c1",3,3],["c1ccc(Nc2ccc3ccc(Nc4ccccc4)nc3n2)cc1","[ch&r6,CH1&r5:1]>>[*:1](-N-c1ccccc1)","c1cnc2ncccc2c1",3,3],["c1ccc(Nc2ccnc3nccc(Nc4ccccc4)c23)cc1","[ch&r6,CH1&r5:1]>>[*:1](-N-c1ccccc1)","c1cnc2ncccc2c1",3,3],["O=c1ccocc1","[c&r6,C&r5:1](-[c]1[ch]ccc[ch]1)>>[*:1]","O=c1c(-c2ccccc2)cocc1-c1ccccc1",3,3],["O=c1c(C2=CC=CC2)cocc1C1=CC=CC1","[c:0]1[ch:1][ch][c:3][c!r5:4][c!r5:5]1>>[c:0]1[CH2:1][c:3][c:4][c:5]1","O=c1c(-c2ccccc2)cocc1-c1ccccc1",3,3],["O=c1c(C2=CCC=C2)cocc1C1=CCC=C1","[c:0]1[ch:1][ch][c:3][c!r5:4][c!r5:5]1>>[c:0]1[CH2:1][c:3][c:4][c:5]1","O=c1c(-c2ccccc2)cocc1-c1ccccc1",3,3],["O=c1c(-c2ccncc2)cocc1-c1ccncc1","[ch&r6:0]>>[nr6:0]","O=c1c(-c2ccccc2)cocc1-c1ccccc1",3,3],["O=c1c(-c2ccccc2)nonc1-c1ccccc1","[ch&r6:0]>>[nr6:0]","O=c1c(-c2ccccc2)cocc1-c1ccccc1",3,3],["O=c1c(-c2cccnc2)cocc1-c1cccnc1","[ch&r6:0]>>[nr6:0]","O=c1c(-c2ccccc2)cocc1-c1ccccc1",3,3],["O=c1c(-c2ccccn2)cocc1-c1ccccn1","[ch&r6:0]>>[nr6:0]","O=c1c(-c2ccccc2)cocc1-c1ccccc1",3,3],["c1ccc(-c2cccc(-c3ccccc3)c2)cc1","[o:1][c:2][c:3][c:4](=O)>>[ch:1][c:2][c:3][ch:4]","O=c1c(-c2ccccc2)cocc1-c1ccccc1",3,3],["O=c1c(-c2ccccc2)c[nH]cc1-c1ccccc1","[o:1]>>[nH:1]","O=c1c(-c2ccccc2)cocc1-c1ccccc1",3,3],["C(#Cc1ccc(C#Cc2ccccc2)cc1)c1ccccc1","[r6:0][c:1]2[ch][ch][ch][ch][c:2]2[r6:3]>>[*:0][c:1][c:2][*:3]","C(#Cc1ccc(C#Cc2ccccc2)c2ccccc12)c1ccccc1",3,3],["C(#Cc1ccccc1)C1=c2ccccc2=C(C#Cc2ccccc2)C1","[c:0]1[ch:1][ch][c:3][c!r5:4][c!r5:5]1>>[c:0]1[CH2:1][c:3][c:4][c:5]1","C(#Cc1ccc(C#Cc2ccccc2)c2ccccc12)c1ccccc1",3,3],["C(#Cc1ccc(C#CC2=CCC=C2)c2ccccc12)C1=CCC=C1","[c:0]1[ch:1][ch][c:3][c!r5:4][c!r5:5]1>>[c:0]1[CH2:1][c:3][c:4][c:5]1","C(#Cc1ccc(C#Cc2ccccc2)c2ccccc12)c1ccccc1",3,3],["C(#Cc1ccc(C#CC2=CC=CC2)c2ccccc12)C1=CC=CC1","[c:0]1[ch:1][ch][c:3][c!r5:4][c!r5:5]1>>[c:0]1[CH2:1][c:3][c:4][c:5]1","C(#Cc1ccc(C#Cc2ccccc2)c2ccccc12)c1ccccc1",3,3],["C(#Cc1ccc(C#Cc2ccccc2)c2c1=CCC=2)c1ccccc1","[c:0]1[ch:1][ch][c:3][c!r5:4][c!r5:5]1>>[c:0]1[CH2:1][c:3][c:4][c:5]1","C(#Cc1ccc(C#Cc2ccccc2)c2ccccc12)c1ccccc1",3,3],["c1ccc2ccccc2c1","[c&r6,C&r5:1](-C#C-c1ccccc1)>>[ch&r6,CH1&r5:1]","C(#Cc1ccc(C#Cc2ccccc2)c2ccccc12)c1ccccc1",3,3],["c1ccccc1","[c&r6,C&r5:1](-C#C-c1ccccc1)>>[ch&r6,CH1&r5:1]","C(#Cc1ccc(C#Cc2ccccc2)c2ccccc12)c1ccccc1",3,3],["C(#Cc1nnc(C#Cc2ccccc2)c2ccccc12)c1ccccc1","[ch&r6:0]>>[nr6:0]","C(#Cc1ccc(C#Cc2ccccc2)c2ccccc12)c1ccccc1",3,3],["C(#Cc1ccc(C#Cc2ccccc2)c2cnncc12)c1ccccc1","[ch&r6:0]>>[nr6:0]","C(#Cc1ccc(C#Cc2ccccc2)c2ccccc12)c1ccccc1",3,3],["C(#Cc1ccc(C#Cc2ccccn2)c2ccccc12)c1ccccn1","[ch&r6:0]>>[nr6:0]","C(#Cc1ccc(C#Cc2ccccc2)c2ccccc12)c1ccccc1",3,3],["C(#Cc1ccc(C#Cc2ccccc2)c2nccnc12)c1ccccc1","[ch&r6:0]>>[nr6:0]","C(#Cc1ccc(C#Cc2ccccc2)c2ccccc12)c1ccccc1",3,3],["C(#Cc1ccc(C#Cc2cccnc2)c2ccccc12)c1cccnc1","[ch&r6:0]>>[nr6:0]","C(#Cc1ccc(C#Cc2ccccc2)c2ccccc12)c1ccccc1",3,3],["C(#Cc1ccc(C#Cc2ccncc2)c2ccccc12)c1ccncc1","[ch&r6:0]>>[nr6:0]","C(#Cc1ccc(C#Cc2ccccc2)c2ccccc12)c1ccccc1",3,3],["O=c1occcc1C#Cc1ccc(C#Cc2cccoc2=O)c2ccccc12","[c:1]1[c:2][ch:3][ch:4][c:5][c:6]1>>[c:1]1[c:2][o:3][c:4](=O)[c:5][c:6]1","C(#Cc1ccc(C#Cc2ccccc2)c2ccccc12)c1ccccc1",3,3],["O=c1cccc(C#Cc2ccc(C#Cc3cccc(=O)o3)c3ccccc23)o1","[c:1]1[c:2][ch:3][ch:4][c:5][c:6]1>>[c:1]1[c:2][o:3][c:4](=O)[c:5][c:6]1","C(#Cc1ccc(C#Cc2ccccc2)c2ccccc12)c1ccccc1",3,3],["O=c1cc(C#Cc2ccc(C#Cc3ccoc(=O)c3)c3ccccc23)cco1","[c:1]1[c:2][ch:3][ch:4][c:5][c:6]1>>[c:1]1[c:2][o:3][c:4](=O)[c:5][c:6]1","C(#Cc1ccc(C#Cc2ccccc2)c2ccccc12)c1ccccc1",3,3],["O=c1ccc(C#Cc2ccc(C#Cc3ccc(=O)oc3)c3ccccc23)co1","[c:1]1[c:2][ch:3][ch:4][c:5][c:6]1>>[c:1]1[c:2][o:3][c:4](=O)[c:5][c:6]1","C(#Cc1ccc(C#Cc2ccccc2)c2ccccc12)c1ccccc1",3,3],["O=c1ccoc(C#Cc2ccc(C#Cc3cc(=O)cco3)c3ccccc23)c1","[ch:1]1[c:2][c:3][ch:4][c:5][c:6]1>>[o:1]1[c:2][c:3][C:4](=O)[c:5][c:6]1","C(#Cc1ccc(C#Cc2ccccc2)c2ccccc12)c1ccccc1",3,3],["O=c1ccocc1C#Cc1ccc(C#Cc2coccc2=O)c2ccccc12","[ch:1]1[c:2][c:3][ch:4][c:5][c:6]1>>[o:1]1[c:2][c:3][C:4](=O)[c:5][c:6]1","C(#Cc1ccc(C#Cc2ccccc2)c2ccccc12)c1ccccc1",3,3],["O=c1occc(-c2ccccc2)c1C#Cc1c(-c2ccccc2)ccoc1=O","[cH&r6,CH&r5:1]>>[#6:1](-[c]1[ch]ccc[ch]1)","O=c1occcc1C#Cc1cccoc1=O",3,3],["O=c1occ(-c2ccccc2)cc1C#Cc1cc(-c2ccccc2)coc1=O","[cH&r6,CH&r5:1]>>[#6:1](-[c]1[ch]ccc[ch]1)","O=c1occcc1C#Cc1cccoc1=O",3,3],["O=c1oc(-c2ccccc2)ccc1C#Cc1ccc(-c2ccccc2)oc1=O","[cH&r6,CH&r5:1]>>[#6:1](-[c]1[ch]ccc[ch]1)","O=c1occcc1C#Cc1cccoc1=O",3,3],["O=c1oc2ccccc2cc1C#Cc1cc2ccccc2oc1=O","[cH&r6:1][cH&r6:2]>>[c:1]2cccc[c:2]2","O=c1occcc1C#Cc1cccoc1=O",3,3],["O=c1occ2ccccc2c1C#Cc1c(=O)occ2ccccc12","[cH&r6:1][cH&r6:2]>>[c:1]2cccc[c:2]2","O=c1occcc1C#Cc1cccoc1=O",3,3],["C(#Cc1ccccc1)c1ccccc1","[o:1][c:2](=O)>>[ch:1][ch:2]","O=c1occcc1C#Cc1cccoc1=O",3,3],["O=c1[nH]cccc1C#Cc1ccc[nH]c1=O","[o:1]>>[nH:1]","O=c1occcc1C#Cc1cccoc1=O",3,3],["C1=c2c(-c3ccccc3)ccc(-c3ccccc3)c2=CC1","[cH&r6,CH&r5:1]>>[#6:1](-[c]1[ch]ccc[ch]1)","C1=c2ccccc2=CC1",3,3],["C1=c2cc(-c3ccccc3)c(-c3ccccc3)cc2=CC1","[cH&r6,CH&r5:1]>>[#6:1](-[c]1[ch]ccc[ch]1)","C1=c2ccccc2=CC1",3,3],["c1ccc(C2=c3ccccc3=C(c3ccccc3)C2)cc1","[cH&r6,CH&r5:1]>>[#6:1](-[c]1[ch]ccc[ch]1)","C1=c2ccccc2=CC1",3,3],["C1=c2c(c3ccccc3c3ccccc23)=CC1","[cH&r6:1][cH&r6:2]>>[c:1]2cccc[c:2]2","C1=c2ccccc2=CC1",3,3],["C1=c2cc3ccccc3cc2=CC1","[cH&r6:1][cH&r6:2]>>[c:1]2cccc[c:2]2","C1=c2ccccc2=CC1",3,3],["c1ccc2ccccc2c1","[CH2:0]1[c,C:1]-,=,:[c,C:2]-,=,:[c,C:3]-,=,:[c,C:4]1>>[ch:0]1c[c:1][c:2][c:3][c:4]1","C1=c2ccccc2=CC1",3,3],["C(=Cc1cc2c(cc1C=Cc1ccccc1)=CCC=2)c1ccccc1","[ch&r6,CH1&r5:1]>>[*:1](-C=C-c1ccccc1)","C1=c2ccccc2=CC1",3,3],["C(=Cc1ccccc1)C1=c2ccccc2=C(C=Cc2ccccc2)C1","[ch&r6,CH1&r5:1]>>[*:1](-C=C-c1ccccc1)","C1=c2ccccc2=CC1",3,3],["C(=Cc1ccc(C=Cc2ccccc2)c2c1=CCC=2)c1ccccc1","[ch&r6,CH1&r5:1]>>[*:1](-C=C-c1ccccc1)","C1=c2ccccc2=CC1",3,3],["C(#Cc1ccc(C#Cc2ccccc2)c2c1=CCC=2)c1ccccc1","[ch&r6,CH1&r5:1]>>[*:1](-C#C-c1ccccc1)","C1=c2ccccc2=CC1",3,3],["C(#Cc1cc2c(cc1C#Cc1ccccc1)=CCC=2)c1ccccc1","[ch&r6,CH1&r5:1]>>[*:1](-C#C-c1ccccc1)","C1=c2ccccc2=CC1",3,3],["C(#Cc1ccccc1)C1=c2ccccc2=C(C#Cc2ccccc2)C1","[ch&r6,CH1&r5:1]>>[*:1](-C#C-c1ccccc1)","C1=c2ccccc2=CC1",3,3],["C1=CC(=C2C=c3ccccc3=C2)C=C1","[r5:1][CH2r5:2][r5:3]>>[r5:1][C:2](=C1cccc1)[r5:3]","C1=c2ccccc2=CC1",3,3],["c1ccc2cocc2c1","[#6H2r5:1]>>[O:1]","C1=c2ccccc2=CC1",3,3],["c1ccc2c(c1)OCO2","[CH,ch:0]1=[C,c:1][C,c:2]=[CH,ch:3][*:4]1>>[O:0]1[*:1]=,:[*:2][O:3][*:4]1","C1=c2ccccc2=CC1",3,3],["c1ccc2cscc2c1","[#6H2r5:1]>>[S:1]","C1=c2ccccc2=CC1",3,3],["c1ccc2c(c1)SCS2","[CH,ch:0]1=[C,c:1][C,c:2]=[CH,ch:3][*:4]1>>[S:0]1[*:1]=,:[*:2][S:3][*:4]1","C1=c2ccccc2=CC1",3,3],["c1ccc2c[nH]cc2c1","[#6H2r5:1]>>[NH:1]","C1=c2ccccc2=CC1",3,3],["c1ccc2c(c1)=NCN=2","[chr5,CH1r5:1]>>[n:1]","C1=c2ccccc2=CC1",3,3],["C1=c2nccnc2=CC1","[ch&r6:0]>>[nr6:0]","C1=c2ccccc2=CC1",3,3],["C1=c2cnncc2=CC1","[ch&r6:0]>>[nr6:0]","C1=c2ccccc2=CC1",3,3],["C1=c2cc(Nc3ccccc3)c(Nc3ccccc3)cc2=CC1","[ch&r6,CH1&r5:1]>>[*:1](-N-c1ccccc1)","C1=c2ccccc2=CC1",3,3],["C1=c2c(Nc3ccccc3)ccc(Nc3ccccc3)c2=CC1","[ch&r6,CH1&r5:1]>>[*:1](-N-c1ccccc1)","C1=c2ccccc2=CC1",3,3],["c1ccc(NC2=c3ccccc3=C(Nc3ccccc3)C2)cc1","[ch&r6,CH1&r5:1]>>[*:1](-N-c1ccccc1)","C1=c2ccccc2=CC1",3,3],["c1ccc2ccccc2c1","[c&r6,C&r5:1](-[c]1[ch]ccc[ch]1)>>[*:1]","c1ccc(-c2cccc3c(-c4ccccc4)cccc23)cc1",3,3],["C1=CC(c2cccc3c(C4=CCC=C4)cccc23)=CC1","[c:0]1[ch:1][ch][c:3][c!r5:4][c!r5:5]1>>[c:0]1[CH2:1][c:3][c:4][c:5]1","c1ccc(-c2cccc3c(-c4ccccc4)cccc23)cc1",3,3],["C1=CCC(c2cccc3c(C4=CC=CC4)cccc23)=C1","[c:0]1[ch:1][ch][c:3][c!r5:4][c!r5:5]1>>[c:0]1[CH2:1][c:3][c:4][c:5]1","c1ccc(-c2cccc3c(-c4ccccc4)cccc23)cc1",3,3],["c1ccc(-c2cccc3c(-c4ccccn4)cccc23)nc1","[ch&r6:0]>>[nr6:0]","c1ccc(-c2cccc3c(-c4ccccc4)cccc23)cc1",3,3],["c1ccc(-c2nccc3c(-c4ccccc4)nccc23)cc1","[ch&r6:0]>>[nr6:0]","c1ccc(-c2cccc3c(-c4ccccc4)cccc23)cc1",3,3],["c1cc(-c2ccncc2)c2cccc(-c3ccncc3)c2c1","[ch&r6:0]>>[nr6:0]","c1ccc(-c2cccc3c(-c4ccccc4)cccc23)cc1",3,3],["c1ccc(-c2ccnc3c(-c4ccccc4)ccnc23)cc1","[ch&r6:0]>>[nr6:0]","c1ccc(-c2cccc3c(-c4ccccc4)cccc23)cc1",3,3],["c1cncc(-c2cccc3c(-c4cccnc4)cccc23)c1","[ch&r6:0]>>[nr6:0]","c1ccc(-c2cccc3c(-c4ccccc4)cccc23)cc1",3,3],["c1ccc(-c2cncc3c(-c4ccccc4)cncc23)cc1","[ch&r6:0]>>[nr6:0]","c1ccc(-c2cccc3c(-c4ccccc4)cccc23)cc1",3,3],["O=c1cccc(-c2cccc3c(-c4cccc(=O)o4)cccc23)o1","[c:1]1[c:2][ch:3][ch:4][c:5][c:6]1>>[c:1]1[c:2][o:3][c:4](=O)[c:5][c:6]1","c1ccc(-c2cccc3c(-c4ccccc4)cccc23)cc1",3,3],["O=c1cc(-c2cccc3c(-c4ccoc(=O)c4)cccc23)cco1","[c:1]1[c:2][ch:3][ch:4][c:5][c:6]1>>[c:1]1[c:2][o:3][c:4](=O)[c:5][c:6]1","c1ccc(-c2cccc3c(-c4ccccc4)cccc23)cc1",3,3],["O=c1cc(-c2ccccc2)c2oc(=O)cc(-c3ccccc3)c2o1","[c:1]1[c:2][ch:3][ch:4][c:5][c:6]1>>[c:1]1[c:2][o:3][c:4](=O)[c:5][c:6]1","c1ccc(-c2cccc3c(-c4ccccc4)cccc23)cc1",3,3],["O=c1occ(-c2ccccc2)c2c(=O)occ(-c3ccccc3)c12","[c:1]1[c:2][ch:3][ch:4][c:5][c:6]1>>[c:1]1[c:2][o:3][c:4](=O)[c:5][c:6]1","c1ccc(-c2cccc3c(-c4ccccc4)cccc23)cc1",3,3],["O=c1ccc(-c2cccc3c(-c4ccc(=O)oc4)cccc23)co1","[c:1]1[c:2][ch:3][ch:4][c:5][c:6]1>>[c:1]1[c:2][o:3][c:4](=O)[c:5][c:6]1","c1ccc(-c2cccc3c(-c4ccccc4)cccc23)cc1",3,3],["O=c1occcc1-c1cccc2c(-c3cccoc3=O)cccc12","[c:1]1[c:2][ch:3][ch:4][c:5][c:6]1>>[c:1]1[c:2][o:3][c:4](=O)[c:5][c:6]1","c1ccc(-c2cccc3c(-c4ccccc4)cccc23)cc1",3,3],["O=c1ccocc1-c1cccc2c(-c3coccc3=O)cccc12","[ch:1]1[c:2][c:3][ch:4][c:5][c:6]1>>[o:1]1[c:2][c:3][C:4](=O)[c:5][c:6]1","c1ccc(-c2cccc3c(-c4ccccc4)cccc23)cc1",3,3],["O=c1ccoc(-c2cccc3c(-c4cc(=O)cco4)cccc23)c1","[ch:1]1[c:2][c:3][ch:4][c:5][c:6]1>>[o:1]1[c:2][c:3][C:4](=O)[c:5][c:6]1","c1ccc(-c2cccc3c(-c4ccccc4)cccc23)cc1",3,3],["C1=CC(C=CC2=CCC=C2C=CC2=CCC=C2)=CC1","[c:0]1[ch:1][ch][c:3][c!r5:4][c!r5:5]1>>[c:0]1[CH2:1][c:3][c:4][c:5]1","C(=Cc1ccccc1)C1=CCC=C1C=Cc1ccccc1",3,3],["C1=CCC(C=CC2=CCC=C2C=CC2=CC=CC2)=C1","[c:0]1[ch:1][ch][c:3][c!r5:4][c!r5:5]1>>[c:0]1[CH2:1][c:3][c:4][c:5]1","C(=Cc1ccccc1)C1=CCC=C1C=Cc1ccccc1",3,3],["C(=Cc1ccccc1C=Cc1ccccc1)c1ccccc1","[CH2:0]1[c,C:1]-,=,:[c,C:2]-,=,:[c,C:3]-,=,:[c,C:4]1>>[ch:0]1c[c:1][c:2][c:3][c:4]1","C(=Cc1ccccc1)C1=CCC=C1C=Cc1ccccc1",3,3],["C1=CCC=C1","[c&r6,C&r5:1](-[C!R]=[C!R]-c1ccccc1)>>[ch&r6,CH1&r5:1]","C(=Cc1ccccc1)C1=CCC=C1C=Cc1ccccc1",3,3],["C1=CC(=C2C=C(C=Cc3ccccc3)C(C=Cc3ccccc3)=C2)C=C1","[r5:1][CH2r5:2][r5:3]>>[r5:1][C:2](=C1cccc1)[r5:3]","C(=Cc1ccccc1)C1=CCC=C1C=Cc1ccccc1",3,3],["C(=Cc1cocc1C=Cc1ccccc1)c1ccccc1","[#6H2r5:1]>>[O:1]","C(=Cc1ccccc1)C1=CCC=C1C=Cc1ccccc1",3,3],["C(=Cc1ccccc1)C1=C(C=Cc2ccccc2)OCO1","[CH,ch:0]1=[C,c:1][C,c:2]=[CH,ch:3][*:4]1>>[O:0]1[*:1]=,:[*:2][O:3][*:4]1","C(=Cc1ccccc1)C1=CCC=C1C=Cc1ccccc1",3,3],["C(=Cc1cscc1C=Cc1ccccc1)c1ccccc1","[#6H2r5:1]>>[S:1]","C(=Cc1ccccc1)C1=CCC=C1C=Cc1ccccc1",3,3],["C(=Cc1ccccc1)C1=C(C=Cc2ccccc2)SCS1","[CH,ch:0]1=[C,c:1][C,c:2]=[CH,ch:3][*:4]1>>[S:0]1[*:1]=,:[*:2][S:3][*:4]1","C(=Cc1ccccc1)C1=CCC=C1C=Cc1ccccc1",3,3],["C(=Cc1c[nH]cc1C=Cc1ccccc1)c1ccccc1","[#6H2r5:1]>>[NH:1]","C(=Cc1ccccc1)C1=CCC=C1C=Cc1ccccc1",3,3],["C(=Cc1ccccc1)C1=NCN=C1C=Cc1ccccc1","[chr5,CH1r5:1]>>[n:1]","C(=Cc1ccccc1)C1=CCC=C1C=Cc1ccccc1",3,3],["C(=Cc1ccncc1)C1=CCC=C1C=Cc1ccncc1","[ch&r6:0]>>[nr6:0]","C(=Cc1ccccc1)C1=CCC=C1C=Cc1ccccc1",3,3],["C(=Cc1cccnc1)C1=CCC=C1C=Cc1cccnc1","[ch&r6:0]>>[nr6:0]","C(=Cc1ccccc1)C1=CCC=C1C=Cc1ccccc1",3,3],["C(=Cc1ccccn1)C1=CCC=C1C=Cc1ccccn1","[ch&r6:0]>>[nr6:0]","C(=Cc1ccccc1)C1=CCC=C1C=Cc1ccccc1",3,3],["O=c1ccc(C=CC2=CCC=C2C=Cc2ccc(=O)oc2)co1","[c:1]1[c:2][ch:3][ch:4][c:5][c:6]1>>[c:1]1[c:2][o:3][c:4](=O)[c:5][c:6]1","C(=Cc1ccccc1)C1=CCC=C1C=Cc1ccccc1",3,3],["O=c1occcc1C=CC1=CCC=C1C=Cc1cccoc1=O","[c:1]1[c:2][ch:3][ch:4][c:5][c:6]1>>[c:1]1[c:2][o:3][c:4](=O)[c:5][c:6]1","C(=Cc1ccccc1)C1=CCC=C1C=Cc1ccccc1",3,3],["O=c1cccc(C=CC2=CCC=C2C=Cc2cccc(=O)o2)o1","[c:1]1[c:2][ch:3][ch:4][c:5][c:6]1>>[c:1]1[c:2][o:3][c:4](=O)[c:5][c:6]1","C(=Cc1ccccc1)C1=CCC=C1C=Cc1ccccc1",3,3],["O=c1cc(C=CC2=CCC=C2C=Cc2ccoc(=O)c2)cco1","[c:1]1[c:2][ch:3][ch:4][c:5][c:6]1>>[c:1]1[c:2][o:3][c:4](=O)[c:5][c:6]1","C(=Cc1ccccc1)C1=CCC=C1C=Cc1ccccc1",3,3],["O=c1ccocc1C=CC1=CCC=C1C=Cc1coccc1=O","[ch:1]1[c:2][c:3][ch:4][c:5][c:6]1>>[o:1]1[c:2][c:3][C:4](=O)[c:5][c:6]1","C(=Cc1ccccc1)C1=CCC=C1C=Cc1ccccc1",3,3],["O=c1ccoc(C=CC2=CCC=C2C=Cc2cc(=O)cco2)c1","[ch:1]1[c:2][c:3][ch:4][c:5][c:6]1>>[o:1]1[c:2][c:3][C:4](=O)[c:5][c:6]1","C(=Cc1ccccc1)C1=CCC=C1C=Cc1ccccc1",3,3],["c1ccc(Nc2ccccc2)cc1","[c&r6,C&r5:1](-[c]1[ch]ccc[ch]1)>>[*:1]","c1ccc(-c2ccccc2Nc2ccccc2-c2ccccc2)cc1",3,3],["C1=C(NC2=CCC=C2c2ccccc2)C(c2ccccc2)=CC1","[c:0]1[ch:1][ch][c:3][c!r5:4][c!r5:5]1>>[c:0]1[CH2:1][c:3][c:4][c:5]1","c1ccc(-c2ccccc2Nc2ccccc2-c2ccccc2)cc1",3,3],["C1=CCC(c2ccccc2Nc2ccccc2C2=CC=CC2)=C1","[c:0]1[ch:1][ch][c:3][c!r5:4][c!r5:5]1>>[c:0]1[CH2:1][c:3][c:4][c:5]1","c1ccc(-c2ccccc2Nc2ccccc2-c2ccccc2)cc1",3,3],["C1=CC(c2ccccc2Nc2ccccc2C2=CCC=C2)=CC1","[c:0]1[ch:1][ch][c:3][c!r5:4][c!r5:5]1>>[c:0]1[CH2:1][c:3][c:4][c:5]1","c1ccc(-c2ccccc2Nc2ccccc2-c2ccccc2)cc1",3,3],["C1=CC(NC2=C(c3ccccc3)CC=C2)=C(c2ccccc2)C1","[c:0]1[ch:1][ch][c:3][c!r5:4][c!r5:5]1>>[c:0]1[CH2:1][c:3][c:4][c:5]1","c1ccc(-c2ccccc2Nc2ccccc2-c2ccccc2)cc1",3,3],["C1=CC(c2ccccc2)=C(NC2=C(c3ccccc3)C=CC2)C1","[c:0]1[ch:1][ch][c:3][c!r5:4][c!r5:5]1>>[c:0]1[CH2:1][c:3][c:4][c:5]1","c1ccc(-c2ccccc2Nc2ccccc2-c2ccccc2)cc1",3,3],["c1cncc(-c2ccccc2Nc2ccccc2-c2cccnc2)c1","[ch&r6:0]>>[nr6:0]","c1ccc(-c2ccccc2Nc2ccccc2-c2ccccc2)cc1",3,3],["c1ccc(-c2ccncc2)c(Nc2ccccc2-c2ccncc2)c1","[ch&r6:0]>>[nr6:0]","c1ccc(-c2ccccc2Nc2ccccc2-c2ccccc2)cc1",3,3],["c1ccc(-c2cccnc2Nc2ncccc2-c2ccccc2)cc1","[ch&r6:0]>>[nr6:0]","c1ccc(-c2ccccc2Nc2ccccc2-c2ccccc2)cc1",3,3],["c1ccc(-c2ncccc2Nc2cccnc2-c2ccccc2)cc1","[ch&r6:0]>>[nr6:0]","c1ccc(-c2ccccc2Nc2ccccc2-c2ccccc2)cc1",3,3],["c1ccc(-c2ccncc2Nc2cnccc2-c2ccccc2)cc1","[ch&r6:0]>>[nr6:0]","c1ccc(-c2ccccc2Nc2ccccc2-c2ccccc2)cc1",3,3],["c1ccc(-c2ccccc2Nc2ccccc2-c2ccccn2)nc1","[ch&r6:0]>>[nr6:0]","c1ccc(-c2ccccc2Nc2ccccc2-c2ccccc2)cc1",3,3],["c1ccc(-c2cnccc2Nc2ccncc2-c2ccccc2)cc1","[ch&r6:0]>>[nr6:0]","c1ccc(-c2ccccc2Nc2ccccc2-c2ccccc2)cc1",3,3],["c1ccc(-c2ccccc2)cc1","[c&r6,C&r5:1](-[N!R]-c1ccccc1)>>[*:1]","c1ccc(-c2ccccc2Nc2ccccc2-c2ccccc2)cc1",3,3],["O=c1cc(-c2ccccc2)[nH]c(-c2ccccc2)c1","[cH&r6,CH&r5:1]>>[#6:1](-[c]1[ch]ccc[ch]1)","O=c1cc[nH]cc1",3,3],["O=c1c(-c2ccccc2)c[nH]cc1-c1ccccc1","[cH&r6,CH&r5:1]>>[#6:1](-[c]1[ch]ccc[ch]1)","O=c1cc[nH]cc1",3,3],["O=c1c2ccccc2[nH]c2ccccc12","[cH&r6:1][cH&r6:2]>>[c:1]2cccc[c:2]2","O=c1cc[nH]cc1",3,3],["O=c1cc(C=Cc2ccccc2)[nH]c(C=Cc2ccccc2)c1","[ch&r6,CH1&r5:1]>>[*:1](-C=C-c1ccccc1)","O=c1cc[nH]cc1",3,3],["O=c1c(C=Cc2ccccc2)c[nH]cc1C=Cc1ccccc1","[ch&r6,CH1&r5:1]>>[*:1](-C=C-c1ccccc1)","O=c1cc[nH]cc1",3,3],["O=c1c(C#Cc2ccccc2)c[nH]cc1C#Cc1ccccc1","[ch&r6,CH1&r5:1]>>[*:1](-C#C-c1ccccc1)","O=c1cc[nH]cc1",3,3],["O=c1cc(C#Cc2ccccc2)[nH]c(C#Cc2ccccc2)c1","[ch&r6,CH1&r5:1]>>[*:1](-C#C-c1ccccc1)","O=c1cc[nH]cc1",3,3],["O=c1cn[nH]nc1","[ch&r6:0]>>[nr6:0]","O=c1cc[nH]cc1",3,3],["O=c1nc[nH]cn1","[ch&r6:0]>>[nr6:0]","O=c1cc[nH]cc1",3,3],["O=c1cc(Nc2ccccc2)[nH]c(Nc2ccccc2)c1","[ch&r6,CH1&r5:1]>>[*:1](-N-c1ccccc1)","O=c1cc[nH]cc1",3,3],["O=c1c(Nc2ccccc2)c[nH]cc1Nc1ccccc1","[ch&r6,CH1&r5:1]>>[*:1](-N-c1ccccc1)","O=c1cc[nH]cc1",3,3],["O=c1ccocc1","[nH:1]>>[o:1]","O=c1cc[nH]cc1",3,3],["c1ccc2cc3cc4cnccc4cc3cc2c1","[cH&r6:1][cH&r6:2]>>[c:1]2cccc[c:2]2","c1ccc2cc3cnccc3cc2c1",3,3],["c1ccncc1","[r6:0][c:1]2[ch][ch][ch][ch][c:2]2[r6:3]>>[*:0][c:1][c:2][*:3]","c1ccc2cc3cnccc3cc2c1",3,3],["c1ccc2nc3cnccc3nc2c1","[ch&r6:0]>>[nr6:0]","c1ccc2cc3cnccc3cc2c1",3,3],["c1cc2cc3nccnc3cc2cn1","[ch&r6:0]>>[nr6:0]","c1ccc2cc3cnccc3cc2c1",3,3],["c1ccc2cc3nncnc3cc2c1","[ch&r6:0]>>[nr6:0]","c1ccc2cc3cnccc3cc2c1",3,3],["c1cc2nc3ccncc3cc2cn1","[ch&r6:0]>>[nr6:0]","c1ccc2cc3cnccc3cc2c1",3,3],["c1cc2cc3ccncc3nc2cn1","[ch&r6:0]>>[nr6:0]","c1ccc2cc3cnccc3cc2c1",3,3],["c1cc2cc3cnccc3cc2cn1","[ch&r6:0]>>[nr6:0]","c1ccc2cc3cnccc3cc2c1",3,3],["c1cc2cc3ccncc3cc2cn1","[ch&r6:0]>>[nr6:0]","c1ccc2cc3cnccc3cc2c1",3,3],["c1ccc2cc3cnncc3cc2c1","[ch&r6:0]>>[nr6:0]","c1ccc2cc3cnccc3cc2c1",3,3],["c1ccc2cc3ccccc3cc2c1","[nr6:0]>>[ch&r6:0]","c1ccc2cc3cnccc3cc2c1",3,3],["O=c1oc2oc(=O)c(-c3ccccc3)cc2cc1-c1ccccc1","[cH&r6,CH&r5:1]>>[#6:1](-[c]1[ch]ccc[ch]1)","O=c1ccc2ccc(=O)oc2o1",3,3],["O=c1cc(-c2ccccc2)c2c(-c3ccccc3)cc(=O)oc2o1","[cH&r6,CH&r5:1]>>[#6:1](-[c]1[ch]ccc[ch]1)","O=c1ccc2ccc(=O)oc2o1",3,3],["O=c1oc2oc(=O)c3ccccc3c2c2ccccc12","[cH&r6:1][cH&r6:2]>>[c:1]2cccc[c:2]2","O=c1ccc2ccc(=O)oc2o1",3,3],["O=c1ccc2c(o1)oc(=O)c1cc3ccccc3cc12","[cH&r6:1][cH&r6:2]>>[c:1]2cccc[c:2]2","O=c1ccc2ccc(=O)oc2o1",3,3],["O=c1cc(C=Cc2ccccc2)c2c(C=Cc3ccccc3)cc(=O)oc2o1","[ch&r6,CH1&r5:1]>>[*:1](-C=C-c1ccccc1)","O=c1ccc2ccc(=O)oc2o1",3,3],["O=c1oc2oc(=O)c(C=Cc3ccccc3)cc2cc1C=Cc1ccccc1","[ch&r6,CH1&r5:1]>>[*:1](-C=C-c1ccccc1)","O=c1ccc2ccc(=O)oc2o1",3,3],["O=c1cc(C#Cc2ccccc2)c2c(C#Cc3ccccc3)cc(=O)oc2o1","[ch&r6,CH1&r5:1]>>[*:1](-C#C-c1ccccc1)","O=c1ccc2ccc(=O)oc2o1",3,3],["O=c1oc2oc(=O)c(C#Cc3ccccc3)cc2cc1C#Cc1ccccc1","[ch&r6,CH1&r5:1]>>[*:1](-C#C-c1ccccc1)","O=c1ccc2ccc(=O)oc2o1",3,3],["c1ccc2ccccc2c1","[o:1][c:2](=O)>>[ch:1][ch:2]","O=c1ccc2ccc(=O)oc2o1",3,3],["O=c1ccc2ccc(=O)[nH]c2[nH]1","[o:1]>>[nH:1]","O=c1ccc2ccc(=O)oc2o1",3,3],["C(#CC1=CC(c2ccccc2)=CC1)C1=CC(c2ccccc2)=CC1","[cH&r6,CH&r5:1]>>[#6:1](-[c]1[ch]ccc[ch]1)","C(#CC1=CC=CC1)C1=CC=CC1",3,3],["C(#CC1=C(c2ccccc2)C=CC1)C1=C(c2ccccc2)C=CC1","[cH&r6,CH&r5:1]>>[#6:1](-[c]1[ch]ccc[ch]1)","C(#CC1=CC=CC1)C1=CC=CC1",3,3],["C(#CC1=CC=C(c2ccccc2)C1)C1=CC=C(c2ccccc2)C1","[cH&r6,CH&r5:1]>>[#6:1](-[c]1[ch]ccc[ch]1)","C(#CC1=CC=CC1)C1=CC=CC1",3,3],["C(#Cc1ccccc1)c1ccccc1","[CH2:0]1[c,C:1]-,=,:[c,C:2]-,=,:[c,C:3]-,=,:[c,C:4]1>>[ch:0]1c[c:1][c:2][c:3][c:4]1","C(#CC1=CC=CC1)C1=CC=CC1",3,3],["C(#CC1=CC=CC1=C1C=CC=C1)C1=CC=CC1=C1C=CC=C1","[r5:1][CH2r5:2][r5:3]>>[r5:1][C:2](=C1cccc1)[r5:3]","C(#CC1=CC=CC1)C1=CC=CC1",3,3],["C(#Cc1ccco1)c1ccco1","[#6H2r5:1]>>[O:1]","C(#CC1=CC=CC1)C1=CC=CC1",3,3],["C(#Cc1cccs1)c1cccs1","[#6H2r5:1]>>[S:1]","C(#CC1=CC=CC1)C1=CC=CC1",3,3],["C(#Cc1ccc[nH]1)c1ccc[nH]1","[#6H2r5:1]>>[NH:1]","C(#CC1=CC=CC1)C1=CC=CC1",3,3],["C(#CC1=NC=CC1)C1=NC=CC1","[chr5,CH1r5:1]>>[n:1]","C(#CC1=CC=CC1)C1=CC=CC1",3,3],["C(#CC1=CN=CC1)C1=CN=CC1","[chr5,CH1r5:1]>>[n:1]","C(#CC1=CC=CC1)C1=CC=CC1",3,3],["C(#CC1=CC=NC1)C1=CC=NC1","[chr5,CH1r5:1]>>[n:1]","C(#CC1=CC=CC1)C1=CC=CC1",3,3],["C(#Cc1c(-c2ccccc2)cncc1-c1ccccc1)c1ccncc1","[cH&r6,CH&r5:1]>>[#6:1](-[c]1[ch]ccc[ch]1)","C(#Cc1ccncc1)c1ccncc1",3,3],["C(#Cc1ccnc(-c2ccccc2)c1)c1ccnc(-c2ccccc2)c1","[cH&r6,CH&r5:1]>>[#6:1](-[c]1[ch]ccc[ch]1)","C(#Cc1ccncc1)c1ccncc1",3,3],["C(#Cc1cc(-c2ccccc2)nc(-c2ccccc2)c1)c1ccncc1","[cH&r6,CH&r5:1]>>[#6:1](-[c]1[ch]ccc[ch]1)","C(#Cc1ccncc1)c1ccncc1",3,3],["C(#Cc1ccncc1-c1ccccc1)c1ccncc1-c1ccccc1","[cH&r6,CH&r5:1]>>[#6:1](-[c]1[ch]ccc[ch]1)","C(#Cc1ccncc1)c1ccncc1",3,3],["C(#Cc1ccnc2ccccc12)c1ccnc2ccccc12","[cH&r6:1][cH&r6:2]>>[c:1]2cccc[c:2]2","C(#Cc1ccncc1)c1ccncc1",3,3],["C(#Cc1ccnnc1)c1ccnnc1","[ch&r6:0]>>[nr6:0]","C(#Cc1ccncc1)c1ccncc1",3,3],["C(#Cc1ccncn1)c1ccncn1","[ch&r6:0]>>[nr6:0]","C(#Cc1ccncc1)c1ccncc1",3,3],["C(#Cc1ccccc1)c1ccccc1","[nr6:0]>>[ch&r6:0]","C(#Cc1ccncc1)c1ccncc1",3,3],["C1=CCC=C1","[c&r6,C&r5:1](-[c]1[ch]ccc[ch]1)>>[*:1]","C1=C(c2ccccc2)CC(c2ccccc2)=C1",3,3],["C1=CCC(C2=CC=C(C3=CC=CC3)C2)=C1","[c:0]1[ch:1][ch][c:3][c!r5:4][c!r5:5]1>>[c:0]1[CH2:1][c:3][c:4][c:5]1","C1=C(c2ccccc2)CC(c2ccccc2)=C1",3,3],["C1=CC(C2=CC=C(C3=CCC=C3)C2)=CC1","[c:0]1[ch:1][ch][c:3][c!r5:4][c!r5:5]1>>[c:0]1[CH2:1][c:3][c:4][c:5]1","C1=C(c2ccccc2)CC(c2ccccc2)=C1",3,3],["c1ccc(-c2ccc(-c3ccccc3)cc2)cc1","[CH2:0]1[c,C:1]-,=,:[c,C:2]-,=,:[c,C:3]-,=,:[c,C:4]1>>[ch:0]1c[c:1][c:2][c:3][c:4]1","C1=C(c2ccccc2)CC(c2ccccc2)=C1",3,3],["C1=CC(=C2C(c3ccccc3)=CC=C2c2ccccc2)C=C1","[r5:1][CH2r5:2][r5:3]>>[r5:1][C:2](=C1cccc1)[r5:3]","C1=C(c2ccccc2)CC(c2ccccc2)=C1",3,3],["c1ccc(-c2ccc(-c3ccccc3)o2)cc1","[#6H2r5:1]>>[O:1]","C1=C(c2ccccc2)CC(c2ccccc2)=C1",3,3],["c1ccc(-c2ccc(-c3ccccc3)s2)cc1","[#6H2r5:1]>>[S:1]","C1=C(c2ccccc2)CC(c2ccccc2)=C1",3,3],["c1ccc(-c2ccc(-c3ccccc3)[nH]2)cc1","[#6H2r5:1]>>[NH:1]","C1=C(c2ccccc2)CC(c2ccccc2)=C1",3,3],["c1ccc(C2=NN=C(c3ccccc3)C2)cc1","[chr5,CH1r5:1]>>[n:1]","C1=C(c2ccccc2)CC(c2ccccc2)=C1",3,3],["C1=C(c2ccncc2)CC(c2ccncc2)=C1","[ch&r6:0]>>[nr6:0]","C1=C(c2ccccc2)CC(c2ccccc2)=C1",3,3],["C1=C(c2ccccn2)CC(c2ccccn2)=C1","[ch&r6:0]>>[nr6:0]","C1=C(c2ccccc2)CC(c2ccccc2)=C1",3,3],["C1=C(c2cccnc2)CC(c2cccnc2)=C1","[ch&r6:0]>>[nr6:0]","C1=C(c2ccccc2)CC(c2ccccc2)=C1",3,3],["O=c1occcc1C1=CC=C(c2cccoc2=O)C1","[c:1]1[c:2][ch:3][ch:4][c:5][c:6]1>>[c:1]1[c:2][o:3][c:4](=O)[c:5][c:6]1","C1=C(c2ccccc2)CC(c2ccccc2)=C1",3,3],["O=c1cc(C2=CC=C(c3ccoc(=O)c3)C2)cco1","[c:1]1[c:2][ch:3][ch:4][c:5][c:6]1>>[c:1]1[c:2][o:3][c:4](=O)[c:5][c:6]1","C1=C(c2ccccc2)CC(c2ccccc2)=C1",3,3],["O=c1cccc(C2=CC=C(c3cccc(=O)o3)C2)o1","[c:1]1[c:2][ch:3][ch:4][c:5][c:6]1>>[c:1]1[c:2][o:3][c:4](=O)[c:5][c:6]1","C1=C(c2ccccc2)CC(c2ccccc2)=C1",3,3],["O=c1ccc(C2=CC=C(c3ccc(=O)oc3)C2)co1","[c:1]1[c:2][ch:3][ch:4][c:5][c:6]1>>[c:1]1[c:2][o:3][c:4](=O)[c:5][c:6]1","C1=C(c2ccccc2)CC(c2ccccc2)=C1",3,3],["O=c1ccoc(C2=CC=C(c3cc(=O)cco3)C2)c1","[ch:1]1[c:2][c:3][ch:4][c:5][c:6]1>>[o:1]1[c:2][c:3][C:4](=O)[c:5][c:6]1","C1=C(c2ccccc2)CC(c2ccccc2)=C1",3,3],["O=c1ccocc1C1=CC=C(c2coccc2=O)C1","[ch:1]1[c:2][c:3][ch:4][c:5][c:6]1>>[o:1]1[c:2][c:3][C:4](=O)[c:5][c:6]1","C1=C(c2ccccc2)CC(c2ccccc2)=C1",3,3],["c1ccc(Nc2cc(Nc3ccccc3)cc(-c3ccccc3)c2)cc1","[cH&r6,CH&r5:1]>>[#6:1](-[c]1[ch]ccc[ch]1)","c1ccc(Nc2cccc(Nc3ccccc3)c2)cc1",3,3],["c1ccc(Nc2cccc(Nc3ccccc3)c2-c2ccccc2)cc1","[cH&r6,CH&r5:1]>>[#6:1](-[c]1[ch]ccc[ch]1)","c1ccc(Nc2cccc(Nc3ccccc3)c2)cc1",3,3],["C1=CCC(Nc2cccc(NC3=CC=CC3)c2)=C1","[c:0]1[ch:1][ch][c:3][c!r5:4][c!r5:5]1>>[c:0]1[CH2:1][c:3][c:4][c:5]1","c1ccc(Nc2cccc(Nc3ccccc3)c2)cc1",3,3],["C1=CC(Nc2cccc(NC3=CCC=C3)c2)=CC1","[c:0]1[ch:1][ch][c:3][c!r5:4][c!r5:5]1>>[c:0]1[CH2:1][c:3][c:4][c:5]1","c1ccc(Nc2cccc(Nc3ccccc3)c2)cc1",3,3],["c1ccc(Nc2cccc(Nc3ccccn3)c2)nc1","[ch&r6:0]>>[nr6:0]","c1ccc(Nc2cccc(Nc3ccccc3)c2)cc1",3,3],["c1cncc(Nc2cccc(Nc3cccnc3)c2)c1","[ch&r6:0]>>[nr6:0]","c1ccc(Nc2cccc(Nc3ccccc3)c2)cc1",3,3],["c1ccc(Nc2cccc(Nc3ccccc3)n2)cc1","[ch&r6:0]>>[nr6:0]","c1ccc(Nc2cccc(Nc3ccccc3)c2)cc1",3,3],["c1cc(Nc2ccncc2)cc(Nc2ccncc2)c1","[ch&r6:0]>>[nr6:0]","c1ccc(Nc2cccc(Nc3ccccc3)c2)cc1",3,3],["c1ccc(Nc2cc(Nc3ccccc3)ncn2)cc1","[ch&r6:0]>>[nr6:0]","c1ccc(Nc2cccc(Nc3ccccc3)c2)cc1",3,3],["c1ccc(Nc2cncc(Nc3ccccc3)c2)cc1","[ch&r6:0]>>[nr6:0]","c1ccc(Nc2cccc(Nc3ccccc3)c2)cc1",3,3],["c1ccc(Nc2ccccc2)cc1","[c&r6,C&r5:1](-[N!R]-c1ccccc1)>>[*:1]","c1ccc(Nc2cccc(Nc3ccccc3)c2)cc1",3,3],["c1ccccc1","[c&r6,C&r5:1](-[N!R]-c1ccccc1)>>[*:1]","c1ccc(Nc2cccc(Nc3ccccc3)c2)cc1",3,3],["O=c1cc(Nc2ccccc2)oc(Nc2ccccc2)c1","[ch:1]1[c:2][c:3][ch:4][c:5][c:6]1>>[o:1]1[c:2][c:3][C:4](=O)[c:5][c:6]1","c1ccc(Nc2cccc(Nc3ccccc3)c2)cc1",3,3],["O=c1c(Nc2ccccc2)cocc1Nc1ccccc1","[ch:1]1[c:2][c:3][ch:4][c:5][c:6]1>>[o:1]1[c:2][c:3][C:4](=O)[c:5][c:6]1","c1ccc(Nc2cccc(Nc3ccccc3)c2)cc1",3,3],["c1ccc(C2=C(c3ccccc3)SCS2)cc1","[cH&r6,CH&r5:1]>>[#6:1](-[c]1[ch]ccc[ch]1)","C1=CSCS1",3,3],["C(=Cc1ccccc1)C1=C(C=Cc2ccccc2)SCS1","[ch&r6,CH1&r5:1]>>[*:1](-C=C-c1ccccc1)","C1=CSCS1",3,3],["C(#Cc1ccccc1)C1=C(C#Cc2ccccc2)SCS1","[ch&r6,CH1&r5:1]>>[*:1](-C#C-c1ccccc1)","C1=CSCS1",3,3],["C1=CC(=C2SC=CS2)C=C1","[r5:1][CH2r5:2][r5:3]>>[r5:1][C:2](=C1cccc1)[r5:3]","C1=CSCS1",3,3],["C1=CSOS1","[#6H2r5:1]>>[O:1]","C1=CSCS1",3,3],["C1=CCC=C1","[S,s:0]1[r5:1]-,=,:[r5:2][S,s:3][*:4]1>>[CH:0]1=[C:1][C:2]=[CH:3][*:4]1","C1=CSCS1",3,3],["C1=CSSS1","[#6H2r5:1]>>[S:1]","C1=CSCS1",3,3],["C1=CSNS1","[#6H2r5:1]>>[NH:1]","C1=CSCS1",3,3],["c1ccc(NC2=C(Nc3ccccc3)SCS2)cc1","[ch&r6,CH1&r5:1]>>[*:1](-N-c1ccccc1)","C1=CSCS1",3,3],["O=c1oc(-c2ccc(-c3ccccc3)c(=O)o2)ccc1-c1ccccc1","[cH&r6,CH&r5:1]>>[#6:1](-[c]1[ch]ccc[ch]1)","O=c1cccc(-c2cccc(=O)o2)o1",3,3],["O=c1cc(-c2ccccc2)cc(-c2cc(-c3ccccc3)cc(=O)o2)o1","[cH&r6,CH&r5:1]>>[#6:1](-[c]1[ch]ccc[ch]1)","O=c1cccc(-c2cccc(=O)o2)o1",3,3],["O=c1ccc(-c2ccccc2)c(-c2oc(=O)ccc2-c2ccccc2)o1","[cH&r6,CH&r5:1]>>[#6:1](-[c]1[ch]ccc[ch]1)","O=c1cccc(-c2cccc(=O)o2)o1",3,3],["O=c1cc2ccccc2c(-c2oc(=O)cc3ccccc23)o1","[cH&r6:1][cH&r6:2]>>[c:1]2cccc[c:2]2","O=c1cccc(-c2cccc(=O)o2)o1",3,3],["O=c1oc(-c2cc3ccccc3c(=O)o2)cc2ccccc12","[cH&r6:1][cH&r6:2]>>[c:1]2cccc[c:2]2","O=c1cccc(-c2cccc(=O)o2)o1",3,3],["O=c1ccc(C=Cc2ccccc2)c(-c2oc(=O)ccc2C=Cc2ccccc2)o1","[ch&r6,CH1&r5:1]>>[*:1](-C=C-c1ccccc1)","O=c1cccc(-c2cccc(=O)o2)o1",3,3],["O=c1oc(-c2ccc(C=Cc3ccccc3)c(=O)o2)ccc1C=Cc1ccccc1","[ch&r6,CH1&r5:1]>>[*:1](-C=C-c1ccccc1)","O=c1cccc(-c2cccc(=O)o2)o1",3,3],["O=c1cc(C=Cc2ccccc2)cc(-c2cc(C=Cc3ccccc3)cc(=O)o2)o1","[ch&r6,CH1&r5:1]>>[*:1](-C=C-c1ccccc1)","O=c1cccc(-c2cccc(=O)o2)o1",3,3],["O=c1cc(C#Cc2ccccc2)cc(-c2cc(C#Cc3ccccc3)cc(=O)o2)o1","[ch&r6,CH1&r5:1]>>[*:1](-C#C-c1ccccc1)","O=c1cccc(-c2cccc(=O)o2)o1",3,3],["O=c1oc(-c2ccc(C#Cc3ccccc3)c(=O)o2)ccc1C#Cc1ccccc1","[ch&r6,CH1&r5:1]>>[*:1](-C#C-c1ccccc1)","O=c1cccc(-c2cccc(=O)o2)o1",3,3],["O=c1ccc(C#Cc2ccccc2)c(-c2oc(=O)ccc2C#Cc2ccccc2)o1","[ch&r6,CH1&r5:1]>>[*:1](-C#C-c1ccccc1)","O=c1cccc(-c2cccc(=O)o2)o1",3,3],["c1ccc(-c2ccccc2)cc1","[o:1][c:2](=O)>>[ch:1][ch:2]","O=c1cccc(-c2cccc(=O)o2)o1",3,3],["O=c1cccc(-c2cccc(=O)[nH]2)[nH]1","[o:1]>>[nH:1]","O=c1cccc(-c2cccc(=O)o2)o1",3,3],["C(#Cc1ccccc1)c1ccccc1","[c&r6,C&r5:1](-[c]1[ch]ccc[ch]1)>>[*:1]","C(#Cc1cccc(-c2cccc(C#Cc3ccccc3)c2)c1)c1ccccc1",3,3],["C(#Cc1cccc(-c2cccc(C#CC3=CCC=C3)c2)c1)C1=CCC=C1","[c:0]1[ch:1][ch][c:3][c!r5:4][c!r5:5]1>>[c:0]1[CH2:1][c:3][c:4][c:5]1","C(#Cc1cccc(-c2cccc(C#Cc3ccccc3)c2)c1)c1ccccc1",3,3],["C(#Cc1ccccc1)C1=CCC(C2=CC(C#Cc3ccccc3)=CC2)=C1","[c:0]1[ch:1][ch][c:3][c!r5:4][c!r5:5]1>>[c:0]1[CH2:1][c:3][c:4][c:5]1","C(#Cc1cccc(-c2cccc(C#Cc3ccccc3)c2)c1)c1ccccc1",3,3],["C(#Cc1cccc(-c2cccc(C#CC3=CC=CC3)c2)c1)C1=CC=CC1","[c:0]1[ch:1][ch][c:3][c!r5:4][c!r5:5]1>>[c:0]1[CH2:1][c:3][c:4][c:5]1","C(#Cc1cccc(-c2cccc(C#Cc3ccccc3)c2)c1)c1ccccc1",3,3],["C(#Cc1ccccc1)C1=CC(C2=CCC(C#Cc3ccccc3)=C2)=CC1","[c:0]1[ch:1][ch][c:3][c!r5:4][c!r5:5]1>>[c:0]1[CH2:1][c:3][c:4][c:5]1","C(#Cc1cccc(-c2cccc(C#Cc3ccccc3)c2)c1)c1ccccc1",3,3],["c1ccc(-c2ccccc2)cc1","[c&r6,C&r5:1](-C#C-c1ccccc1)>>[ch&r6,CH1&r5:1]","C(#Cc1cccc(-c2cccc(C#Cc3ccccc3)c2)c1)c1ccccc1",3,3],["c1ccccc1","[c&r6,C&r5:1](-C#C-c1ccccc1)>>[ch&r6,CH1&r5:1]","C(#Cc1cccc(-c2cccc(C#Cc3ccccc3)c2)c1)c1ccccc1",3,3],["C(#Cc1cccc(-c2cccc(C#Cc3cccnc3)c2)c1)c1cccnc1","[ch&r6:0]>>[nr6:0]","C(#Cc1cccc(-c2cccc(C#Cc3ccccc3)c2)c1)c1ccccc1",3,3],["C(#Cc1ccccn1)c1cccc(-c2cccc(C#Cc3ccccn3)c2)c1","[ch&r6:0]>>[nr6:0]","C(#Cc1cccc(-c2cccc(C#Cc3ccccc3)c2)c1)c1ccccc1",3,3],["C(#Cc1cccc(-c2cccc(C#Cc3ccncc3)c2)c1)c1ccncc1","[ch&r6:0]>>[nr6:0]","C(#Cc1cccc(-c2cccc(C#Cc3ccccc3)c2)c1)c1ccccc1",3,3],["C(#Cc1ccnc(-c2cc(C#Cc3ccccc3)ccn2)c1)c1ccccc1","[ch&r6:0]>>[nr6:0]","C(#Cc1cccc(-c2cccc(C#Cc3ccccc3)c2)c1)c1ccccc1",3,3],["C(#Cc1cccc(-c2cccc(C#Cc3ccccc3)n2)n1)c1ccccc1","[ch&r6:0]>>[nr6:0]","C(#Cc1cccc(-c2cccc(C#Cc3ccccc3)c2)c1)c1ccccc1",3,3],["C(#Cc1cncc(-c2cncc(C#Cc3ccccc3)c2)c1)c1ccccc1","[ch&r6:0]>>[nr6:0]","C(#Cc1cccc(-c2cccc(C#Cc3ccccc3)c2)c1)c1ccccc1",3,3],["C(#Cc1cc(-c2ccnc(C#Cc3ccccc3)c2)ccn1)c1ccccc1","[ch&r6:0]>>[nr6:0]","C(#Cc1cccc(-c2cccc(C#Cc3ccccc3)c2)c1)c1ccccc1",3,3],["O=c1ccc(C#Cc2cccc(-c3cccc(C#Cc4ccc(=O)oc4)c3)c2)co1","[c:1]1[c:2][ch:3][ch:4][c:5][c:6]1>>[c:1]1[c:2][o:3][c:4](=O)[c:5][c:6]1","C(#Cc1cccc(-c2cccc(C#Cc3ccccc3)c2)c1)c1ccccc1",3,3],["O=c1occ(C#Cc2ccccc2)cc1-c1cc(C#Cc2ccccc2)coc1=O","[c:1]1[c:2][ch:3][ch:4][c:5][c:6]1>>[c:1]1[c:2][o:3][c:4](=O)[c:5][c:6]1","C(#Cc1cccc(-c2cccc(C#Cc3ccccc3)c2)c1)c1ccccc1",3,3],["O=c1cccc(C#Cc2cccc(-c3cccc(C#Cc4cccc(=O)o4)c3)c2)o1","[c:1]1[c:2][ch:3][ch:4][c:5][c:6]1>>[c:1]1[c:2][o:3][c:4](=O)[c:5][c:6]1","C(#Cc1cccc(-c2cccc(C#Cc3ccccc3)c2)c1)c1ccccc1",3,3],["O=c1cc(C#Cc2ccccc2)cc(-c2cc(C#Cc3ccccc3)cc(=O)o2)o1","[c:1]1[c:2][ch:3][ch:4][c:5][c:6]1>>[c:1]1[c:2][o:3][c:4](=O)[c:5][c:6]1","C(#Cc1cccc(-c2cccc(C#Cc3ccccc3)c2)c1)c1ccccc1",3,3],["O=c1cc(-c2cc(C#Cc3ccccc3)oc(=O)c2)cc(C#Cc2ccccc2)o1","[c:1]1[c:2][ch:3][ch:4][c:5][c:6]1>>[c:1]1[c:2][o:3][c:4](=O)[c:5][c:6]1","C(#Cc1cccc(-c2cccc(C#Cc3ccccc3)c2)c1)c1ccccc1",3,3],["O=c1occcc1C#Cc1cccc(-c2cccc(C#Cc3cccoc3=O)c2)c1","[c:1]1[c:2][ch:3][ch:4][c:5][c:6]1>>[c:1]1[c:2][o:3][c:4](=O)[c:5][c:6]1","C(#Cc1cccc(-c2cccc(C#Cc3ccccc3)c2)c1)c1ccccc1",3,3],["O=c1cc(C#Cc2cccc(-c3cccc(C#Cc4ccoc(=O)c4)c3)c2)cco1","[c:1]1[c:2][ch:3][ch:4][c:5][c:6]1>>[c:1]1[c:2][o:3][c:4](=O)[c:5][c:6]1","C(#Cc1cccc(-c2cccc(C#Cc3ccccc3)c2)c1)c1ccccc1",3,3],["O=c1occ(-c2coc(=O)c(C#Cc3ccccc3)c2)cc1C#Cc1ccccc1","[c:1]1[c:2][ch:3][ch:4][c:5][c:6]1>>[c:1]1[c:2][o:3][c:4](=O)[c:5][c:6]1","C(#Cc1cccc(-c2cccc(C#Cc3ccccc3)c2)c1)c1ccccc1",3,3],["O=c1c(C#Cc2ccccc2)cocc1-c1cocc(C#Cc2ccccc2)c1=O","[ch:1]1[c:2][c:3][ch:4][c:5][c:6]1>>[o:1]1[c:2][c:3][C:4](=O)[c:5][c:6]1","C(#Cc1cccc(-c2cccc(C#Cc3ccccc3)c2)c1)c1ccccc1",3,3],["O=c1cc(C#Cc2ccccc2)oc(-c2cc(=O)cc(C#Cc3ccccc3)o2)c1","[ch:1]1[c:2][c:3][ch:4][c:5][c:6]1>>[o:1]1[c:2][c:3][C:4](=O)[c:5][c:6]1","C(#Cc1cccc(-c2cccc(C#Cc3ccccc3)c2)c1)c1ccccc1",3,3],["O=c1ccoc(C#Cc2cccc(-c3cccc(C#Cc4cc(=O)cco4)c3)c2)c1","[ch:1]1[c:2][c:3][ch:4][c:5][c:6]1>>[o:1]1[c:2][c:3][C:4](=O)[c:5][c:6]1","C(#Cc1cccc(-c2cccc(C#Cc3ccccc3)c2)c1)c1ccccc1",3,3],["O=c1ccocc1C#Cc1cccc(-c2cccc(C#Cc3coccc3=O)c2)c1","[ch:1]1[c:2][c:3][ch:4][c:5][c:6]1>>[o:1]1[c:2][c:3][C:4](=O)[c:5][c:6]1","C(#Cc1cccc(-c2cccc(C#Cc3ccccc3)c2)c1)c1ccccc1",3,3],["C(=Cc1ccccc1)c1ccccc1","[c&r6,C&r5:1](-[c]1[ch]ccc[ch]1)>>[*:1]","C(=Cc1c(-c2ccccc2)cccc1-c1ccccc1)c1ccccc1",3,3],["C1=CCC(C=Cc2c(-c3ccccc3)cccc2-c2ccccc2)=C1","[c:0]1[ch:1][ch][c:3][c!r5:4][c!r5:5]1>>[c:0]1[CH2:1][c:3][c:4][c:5]1","C(=Cc1c(-c2ccccc2)cccc1-c1ccccc1)c1ccccc1",3,3],["C1=CCC(c2cccc(C3=CC=CC3)c2C=Cc2ccccc2)=C1","[c:0]1[ch:1][ch][c:3][c!r5:4][c!r5:5]1>>[c:0]1[CH2:1][c:3][c:4][c:5]1","C(=Cc1c(-c2ccccc2)cccc1-c1ccccc1)c1ccccc1",3,3],["C1=CC(c2cccc(C3=CCC=C3)c2C=Cc2ccccc2)=CC1","[c:0]1[ch:1][ch][c:3][c!r5:4][c!r5:5]1>>[c:0]1[CH2:1][c:3][c:4][c:5]1","C(=Cc1c(-c2ccccc2)cccc1-c1ccccc1)c1ccccc1",3,3],["C1=CC(C=Cc2c(-c3ccccc3)cccc2-c2ccccc2)=CC1","[c:0]1[ch:1][ch][c:3][c!r5:4][c!r5:5]1>>[c:0]1[CH2:1][c:3][c:4][c:5]1","C(=Cc1c(-c2ccccc2)cccc1-c1ccccc1)c1ccccc1",3,3],["c1ccc(-c2cccc(-c3ccccc3)c2)cc1","[c&r6,C&r5:1](-[C!R]=[C!R]-c1ccccc1)>>[ch&r6,CH1&r5:1]","C(=Cc1c(-c2ccccc2)cccc1-c1ccccc1)c1ccccc1",3,3],["c1ccccc1","[c&r6,C&r5:1](-[C!R]=[C!R]-c1ccccc1)>>[ch&r6,CH1&r5:1]","C(=Cc1c(-c2ccccc2)cccc1-c1ccccc1)c1ccccc1",3,3],["C(=Cc1c(-c2ccccc2)ncnc1-c1ccccc1)c1ccccc1","[ch&r6:0]>>[nr6:0]","C(=Cc1c(-c2ccccc2)cccc1-c1ccccc1)c1ccccc1",3,3],["C(=Cc1c(-c2ccccc2)cccc1-c1ccccc1)c1ccncc1","[ch&r6:0]>>[nr6:0]","C(=Cc1c(-c2ccccc2)cccc1-c1ccccc1)c1ccccc1",3,3],["C(=Cc1c(-c2ccccn2)cccc1-c1ccccn1)c1ccccc1","[ch&r6:0]>>[nr6:0]","C(=Cc1c(-c2ccccc2)cccc1-c1ccccc1)c1ccccc1",3,3],["C(=Cc1c(-c2ccncc2)cccc1-c1ccncc1)c1ccccc1","[ch&r6:0]>>[nr6:0]","C(=Cc1c(-c2ccccc2)cccc1-c1ccccc1)c1ccccc1",3,3],["C(=Cc1c(-c2cccnc2)cccc1-c1cccnc1)c1ccccc1","[ch&r6:0]>>[nr6:0]","C(=Cc1c(-c2ccccc2)cccc1-c1ccccc1)c1ccccc1",3,3],["C(=Cc1c(-c2ccccc2)cncc1-c1ccccc1)c1ccccc1","[ch&r6:0]>>[nr6:0]","C(=Cc1c(-c2ccccc2)cccc1-c1ccccc1)c1ccccc1",3,3],["C(=Cc1c(-c2ccccc2)cccc1-c1ccccc1)c1ccccn1","[ch&r6:0]>>[nr6:0]","C(=Cc1c(-c2ccccc2)cccc1-c1ccccc1)c1ccccc1",3,3],["C(=Cc1c(-c2ccccc2)cccc1-c1ccccc1)c1cccnc1","[ch&r6:0]>>[nr6:0]","C(=Cc1c(-c2ccccc2)cccc1-c1ccccc1)c1ccccc1",3,3],["O=c1cc(-c2cccc(-c3ccoc(=O)c3)c2C=Cc2ccccc2)cco1","[c:1]1[c:2][ch:3][ch:4][c:5][c:6]1>>[c:1]1[c:2][o:3][c:4](=O)[c:5][c:6]1","C(=Cc1c(-c2ccccc2)cccc1-c1ccccc1)c1ccccc1",3,3],["O=c1occcc1-c1cccc(-c2cccoc2=O)c1C=Cc1ccccc1","[c:1]1[c:2][ch:3][ch:4][c:5][c:6]1>>[c:1]1[c:2][o:3][c:4](=O)[c:5][c:6]1","C(=Cc1c(-c2ccccc2)cccc1-c1ccccc1)c1ccccc1",3,3],["O=c1cccc(-c2cccc(-c3cccc(=O)o3)c2C=Cc2ccccc2)o1","[c:1]1[c:2][ch:3][ch:4][c:5][c:6]1>>[c:1]1[c:2][o:3][c:4](=O)[c:5][c:6]1","C(=Cc1c(-c2ccccc2)cccc1-c1ccccc1)c1ccccc1",3,3],["O=c1ccc(-c2cccc(-c3ccc(=O)oc3)c2C=Cc2ccccc2)co1","[c:1]1[c:2][ch:3][ch:4][c:5][c:6]1>>[c:1]1[c:2][o:3][c:4](=O)[c:5][c:6]1","C(=Cc1c(-c2ccccc2)cccc1-c1ccccc1)c1ccccc1",3,3],["O=c1occcc1C=Cc1c(-c2ccccc2)cccc1-c1ccccc1","[c:1]1[c:2][ch:3][ch:4][c:5][c:6]1>>[c:1]1[c:2][o:3][c:4](=O)[c:5][c:6]1","C(=Cc1c(-c2ccccc2)cccc1-c1ccccc1)c1ccccc1",3,3],["O=c1cccc(C=Cc2c(-c3ccccc3)cccc2-c2ccccc2)o1","[c:1]1[c:2][ch:3][ch:4][c:5][c:6]1>>[c:1]1[c:2][o:3][c:4](=O)[c:5][c:6]1","C(=Cc1c(-c2ccccc2)cccc1-c1ccccc1)c1ccccc1",3,3],["O=c1ccc(C=Cc2c(-c3ccccc3)cccc2-c2ccccc2)co1","[c:1]1[c:2][ch:3][ch:4][c:5][c:6]1>>[c:1]1[c:2][o:3][c:4](=O)[c:5][c:6]1","C(=Cc1c(-c2ccccc2)cccc1-c1ccccc1)c1ccccc1",3,3],["O=c1cc(C=Cc2c(-c3ccccc3)cccc2-c2ccccc2)cco1","[c:1]1[c:2][ch:3][ch:4][c:5][c:6]1>>[c:1]1[c:2][o:3][c:4](=O)[c:5][c:6]1","C(=Cc1c(-c2ccccc2)cccc1-c1ccccc1)c1ccccc1",3,3],["O=c1ccocc1C=Cc1c(-c2ccccc2)cccc1-c1ccccc1","[ch:1]1[c:2][c:3][ch:4][c:5][c:6]1>>[o:1]1[c:2][c:3][C:4](=O)[c:5][c:6]1","C(=Cc1c(-c2ccccc2)cccc1-c1ccccc1)c1ccccc1",3,3],["O=c1ccoc(C=Cc2c(-c3ccccc3)cccc2-c2ccccc2)c1","[ch:1]1[c:2][c:3][ch:4][c:5][c:6]1>>[o:1]1[c:2][c:3][C:4](=O)[c:5][c:6]1","C(=Cc1c(-c2ccccc2)cccc1-c1ccccc1)c1ccccc1",3,3],["O=c1ccoc(-c2cccc(-c3cc(=O)cco3)c2C=Cc2ccccc2)c1","[ch:1]1[c:2][c:3][ch:4][c:5][c:6]1>>[o:1]1[c:2][c:3][C:4](=O)[c:5][c:6]1","C(=Cc1c(-c2ccccc2)cccc1-c1ccccc1)c1ccccc1",3,3],["O=c1ccocc1-c1cccc(-c2coccc2=O)c1C=Cc1ccccc1","[ch:1]1[c:2][c:3][ch:4][c:5][c:6]1>>[o:1]1[c:2][c:3][C:4](=O)[c:5][c:6]1","C(=Cc1c(-c2ccccc2)cccc1-c1ccccc1)c1ccccc1",3,3],["C1=C(NC2=CCC=C2c2ccccc2)C(c2ccccc2)=CC1","[cH&r6,CH&r5:1]>>[#6:1](-[c]1[ch]ccc[ch]1)","C1=CC(NC2=CCC=C2)=CC1",3,3],["C1=C(NC2=CCC(c3ccccc3)=C2)C=C(c2ccccc2)C1","[cH&r6,CH&r5:1]>>[#6:1](-[c]1[ch]ccc[ch]1)","C1=CC(NC2=CCC=C2)=CC1",3,3],["C1=CC(NC2=C(c3ccccc3)CC=C2)=C(c2ccccc2)C1","[cH&r6,CH&r5:1]>>[#6:1](-[c]1[ch]ccc[ch]1)","C1=CC(NC2=CCC=C2)=CC1",3,3],["c1ccc(Nc2ccccc2)cc1","[CH2:0]1[c,C:1]-,=,:[c,C:2]-,=,:[c,C:3]-,=,:[c,C:4]1>>[ch:0]1c[c:1][c:2][c:3][c:4]1","C1=CC(NC2=CCC=C2)=CC1",3,3],["C1=CC(=C2C=CC(NC3=CC(=C4C=CC=C4)C=C3)=C2)C=C1","[r5:1][CH2r5:2][r5:3]>>[r5:1][C:2](=C1cccc1)[r5:3]","C1=CC(NC2=CCC=C2)=CC1",3,3],["c1cc(Nc2ccoc2)co1","[#6H2r5:1]>>[O:1]","C1=CC(NC2=CCC=C2)=CC1",3,3],["c1cc(Nc2ccsc2)cs1","[#6H2r5:1]>>[S:1]","C1=CC(NC2=CCC=C2)=CC1",3,3],["c1cc(Nc2cc[nH]c2)c[nH]1","[#6H2r5:1]>>[NH:1]","C1=CC(NC2=CCC=C2)=CC1",3,3],["C1=NCC=C1NC1=CCN=C1","[chr5,CH1r5:1]>>[n:1]","C1=CC(NC2=CCC=C2)=CC1",3,3],["C1=CC(NC2=NCC=C2)=NC1","[chr5,CH1r5:1]>>[n:1]","C1=CC(NC2=CCC=C2)=CC1",3,3],["C1=NC(NC2=CCC=N2)=CC1","[chr5,CH1r5:1]>>[n:1]","C1=CC(NC2=CCC=C2)=CC1",3,3],["C1=CC(N(C2=CCC=C2)c2ccccc2)=CC1","[r:1][NH!R:2][r:3]>>[r:1][N:2](-c1ccccc1)[r:3]","C1=CC(NC2=CCC=C2)=CC1",3,3],["c1ccc(-c2ccccc2)cc1","[r6:0][c:1]2[ch][ch][ch][ch][c:2]2[r6:3]>>[*:0][c:1][c:2][*:3]","c1ccc2c(-c3cccc4ccccc34)cccc2c1",3,3],["C1=C(C2=CCc3ccccc32)c2ccccc2C1","[c:0]1[ch:1][ch][c:3][c!r5:4][c!r5:5]1>>[c:0]1[CH2:1][c:3][c:4][c:5]1","c1ccc2c(-c3cccc4ccccc34)cccc2c1",3,3],["C1=c2cccc(-c3cccc4c3=CCC=4)c2=CC1","[c:0]1[ch:1][ch][c:3][c!r5:4][c!r5:5]1>>[c:0]1[CH2:1][c:3][c:4][c:5]1","c1ccc2c(-c3cccc4ccccc34)cccc2c1",3,3],["C1=c2ccccc2=C(C2=c3ccccc3=CC2)C1","[c:0]1[ch:1][ch][c:3][c!r5:4][c!r5:5]1>>[c:0]1[CH2:1][c:3][c:4][c:5]1","c1ccc2c(-c3cccc4ccccc34)cccc2c1",3,3],["C1=Cc2cccc(-c3cccc4c3CC=C4)c2C1","[c:0]1[ch:1][ch][c:3][c!r5:4][c!r5:5]1>>[c:0]1[CH2:1][c:3][c:4][c:5]1","c1ccc2c(-c3cccc4ccccc34)cccc2c1",3,3],["C1=Cc2c(cccc2-c2cccc3c2C=CC3)C1","[c:0]1[ch:1][ch][c:3][c!r5:4][c!r5:5]1>>[c:0]1[CH2:1][c:3][c:4][c:5]1","c1ccc2c(-c3cccc4ccccc34)cccc2c1",3,3],["c1ccc2c(-c3cncc4ccccc34)cncc2c1","[ch&r6:0]>>[nr6:0]","c1ccc2c(-c3cccc4ccccc34)cccc2c1",3,3],["c1cc(-c2cccc3ncccc23)c2cccnc2c1","[ch&r6:0]>>[nr6:0]","c1ccc2c(-c3cccc4ccccc34)cccc2c1",3,3],["c1cnc2c(-c3cccc4cccnc34)cccc2c1","[ch&r6:0]>>[nr6:0]","c1ccc2c(-c3cccc4ccccc34)cccc2c1",3,3],["c1ccc2c(-c3nccc4ccccc34)nccc2c1","[ch&r6:0]>>[nr6:0]","c1ccc2c(-c3cccc4ccccc34)cccc2c1",3,3],["c1ccc2c(-c3ccnc4ccccc34)ccnc2c1","[ch&r6:0]>>[nr6:0]","c1ccc2c(-c3cccc4ccccc34)cccc2c1",3,3],["c1cc(-c2cccc3ccncc23)c2cnccc2c1","[ch&r6:0]>>[nr6:0]","c1ccc2c(-c3cccc4ccccc34)cccc2c1",3,3],["c1cc(-c2cccc3cnccc23)c2ccncc2c1","[ch&r6:0]>>[nr6:0]","c1ccc2c(-c3cccc4ccccc34)cccc2c1",3,3],["O=c1ccc2cccc(-c3cccc4ccc(=O)oc34)c2o1","[c:1]1[c:2][ch:3][ch:4][c:5][c:6]1>>[c:1]1[c:2][o:3][c:4](=O)[c:5][c:6]1","c1ccc2c(-c3cccc4ccccc34)cccc2c1",3,3],["O=c1occc2cccc(-c3cccc4ccoc(=O)c34)c12","[c:1]1[c:2][ch:3][ch:4][c:5][c:6]1>>[c:1]1[c:2][o:3][c:4](=O)[c:5][c:6]1","c1ccc2c(-c3cccc4ccccc34)cccc2c1",3,3],["O=c1cc(-c2cc(=O)oc3ccccc23)c2ccccc2o1","[c:1]1[c:2][ch:3][ch:4][c:5][c:6]1>>[c:1]1[c:2][o:3][c:4](=O)[c:5][c:6]1","c1ccc2c(-c3cccc4ccccc34)cccc2c1",3,3],["O=c1occ(-c2coc(=O)c3ccccc23)c2ccccc12","[c:1]1[c:2][ch:3][ch:4][c:5][c:6]1>>[c:1]1[c:2][o:3][c:4](=O)[c:5][c:6]1","c1ccc2c(-c3cccc4ccccc34)cccc2c1",3,3],["O=c1occc2c(-c3cccc4c(=O)occc34)cccc12","[c:1]1[c:2][ch:3][ch:4][c:5][c:6]1>>[c:1]1[c:2][o:3][c:4](=O)[c:5][c:6]1","c1ccc2c(-c3cccc4ccccc34)cccc2c1",3,3],["O=c1ccc2c(-c3cccc4oc(=O)ccc34)cccc2o1","[c:1]1[c:2][ch:3][ch:4][c:5][c:6]1>>[c:1]1[c:2][o:3][c:4](=O)[c:5][c:6]1","c1ccc2c(-c3cccc4ccccc34)cccc2c1",3,3],["O=c1cc2ccccc2c(-c2oc(=O)cc3ccccc23)o1","[c:1]1[c:2][ch:3][ch:4][c:5][c:6]1>>[c:1]1[c:2][o:3][c:4](=O)[c:5][c:6]1","c1ccc2c(-c3cccc4ccccc34)cccc2c1",3,3],["O=c1cc2cccc(-c3cccc4cc(=O)occ34)c2co1","[c:1]1[c:2][ch:3][ch:4][c:5][c:6]1>>[c:1]1[c:2][o:3][c:4](=O)[c:5][c:6]1","c1ccc2c(-c3cccc4ccccc34)cccc2c1",3,3],["O=c1occ2ccccc2c1-c1c(=O)occ2ccccc12","[c:1]1[c:2][ch:3][ch:4][c:5][c:6]1>>[c:1]1[c:2][o:3][c:4](=O)[c:5][c:6]1","c1ccc2c(-c3cccc4ccccc34)cccc2c1",3,3],["O=c1cc2c(-c3cccc4coc(=O)cc34)cccc2co1","[c:1]1[c:2][ch:3][ch:4][c:5][c:6]1>>[c:1]1[c:2][o:3][c:4](=O)[c:5][c:6]1","c1ccc2c(-c3cccc4ccccc34)cccc2c1",3,3],["O=c1ccoc2c(-c3cccc4c(=O)ccoc34)cccc12","[ch:1]1[c:2][c:3][ch:4][c:5][c:6]1>>[o:1]1[c:2][c:3][C:4](=O)[c:5][c:6]1","c1ccc2c(-c3cccc4ccccc34)cccc2c1",3,3],["O=c1ccoc2cccc(-c3cccc4occc(=O)c34)c12","[ch:1]1[c:2][c:3][ch:4][c:5][c:6]1>>[o:1]1[c:2][c:3][C:4](=O)[c:5][c:6]1","c1ccc2c(-c3cccc4ccccc34)cccc2c1",3,3],["C1=CCC(C=Cc2ccc3ccc(C=CC4=CC=CC4)cc3c2)=C1","[c:0]1[ch:1][ch][c:3][c!r5:4][c!r5:5]1>>[c:0]1[CH2:1][c:3][c:4][c:5]1","C(=Cc1ccc2ccc(C=Cc3ccccc3)cc2c1)c1ccccc1",3,3],["C1=CC(C=Cc2ccc3ccc(C=CC4=CCC=C4)cc3c2)=CC1","[c:0]1[ch:1][ch][c:3][c!r5:4][c!r5:5]1>>[c:0]1[CH2:1][c:3][c:4][c:5]1","C(=Cc1ccc2ccc(C=Cc3ccccc3)cc2c1)c1ccccc1",3,3],["c1ccc2ccccc2c1","[c&r6,C&r5:1](-[C!R]=[C!R]-c1ccccc1)>>[ch&r6,CH1&r5:1]","C(=Cc1ccc2ccc(C=Cc3ccccc3)cc2c1)c1ccccc1",3,3],["c1ccccc1","[c&r6,C&r5:1](-[C!R]=[C!R]-c1ccccc1)>>[ch&r6,CH1&r5:1]","C(=Cc1ccc2ccc(C=Cc3ccccc3)cc2c1)c1ccccc1",3,3],["C(=Cc1ccccn1)c1ccc2ccc(C=Cc3ccccn3)cc2c1","[ch&r6:0]>>[nr6:0]","C(=Cc1ccc2ccc(C=Cc3ccccc3)cc2c1)c1ccccc1",3,3],["C(=Cc1cc2cc(C=Cc3ccccc3)ncc2cn1)c1ccccc1","[ch&r6:0]>>[nr6:0]","C(=Cc1ccc2ccc(C=Cc3ccccc3)cc2c1)c1ccccc1",3,3],["C(=Cc1ccc2ccc(C=Cc3ccncc3)cc2c1)c1ccncc1","[ch&r6:0]>>[nr6:0]","C(=Cc1ccc2ccc(C=Cc3ccccc3)cc2c1)c1ccccc1",3,3],["C(=Cc1ccc2ccc(C=Cc3cccnc3)cc2c1)c1cccnc1","[ch&r6:0]>>[nr6:0]","C(=Cc1ccc2ccc(C=Cc3ccccc3)cc2c1)c1ccccc1",3,3],["C(=Cc1ccc2ccc(C=Cc3ccccc3)nc2n1)c1ccccc1","[ch&r6:0]>>[nr6:0]","C(=Cc1ccc2ccc(C=Cc3ccccc3)cc2c1)c1ccccc1",3,3],["C(=Cc1cnc2ncc(C=Cc3ccccc3)cc2c1)c1ccccc1","[ch&r6:0]>>[nr6:0]","C(=Cc1ccc2ccc(C=Cc3ccccc3)cc2c1)c1ccccc1",3,3],["O=c1oc(C=Cc2ccccc2)cc2cc(C=Cc3ccccc3)oc(=O)c12","[c:1]1[c:2][ch:3][ch:4][c:5][c:6]1>>[c:1]1[c:2][o:3][c:4](=O)[c:5][c:6]1","C(=Cc1ccc2ccc(C=Cc3ccccc3)cc2c1)c1ccccc1",3,3],["O=c1cccc(C=Cc2ccc3ccc(C=Cc4cccc(=O)o4)cc3c2)o1","[c:1]1[c:2][ch:3][ch:4][c:5][c:6]1>>[c:1]1[c:2][o:3][c:4](=O)[c:5][c:6]1","C(=Cc1ccc2ccc(C=Cc3ccccc3)cc2c1)c1ccccc1",3,3],["O=c1ccc(C=Cc2ccc3ccc(C=Cc4ccc(=O)oc4)cc3c2)co1","[c:1]1[c:2][ch:3][ch:4][c:5][c:6]1>>[c:1]1[c:2][o:3][c:4](=O)[c:5][c:6]1","C(=Cc1ccc2ccc(C=Cc3ccccc3)cc2c1)c1ccccc1",3,3],["O=c1occcc1C=Cc1ccc2ccc(C=Cc3cccoc3=O)cc2c1","[c:1]1[c:2][ch:3][ch:4][c:5][c:6]1>>[c:1]1[c:2][o:3][c:4](=O)[c:5][c:6]1","C(=Cc1ccc2ccc(C=Cc3ccccc3)cc2c1)c1ccccc1",3,3],["O=c1cc(C=Cc2ccc3ccc(C=Cc4ccoc(=O)c4)cc3c2)cco1","[c:1]1[c:2][ch:3][ch:4][c:5][c:6]1>>[c:1]1[c:2][o:3][c:4](=O)[c:5][c:6]1","C(=Cc1ccc2ccc(C=Cc3ccccc3)cc2c1)c1ccccc1",3,3],["O=c1oc2oc(=O)c(C=Cc3ccccc3)cc2cc1C=Cc1ccccc1","[c:1]1[c:2][ch:3][ch:4][c:5][c:6]1>>[c:1]1[c:2][o:3][c:4](=O)[c:5][c:6]1","C(=Cc1ccc2ccc(C=Cc3ccccc3)cc2c1)c1ccccc1",3,3],["O=c1ccocc1C=Cc1ccc2ccc(C=Cc3coccc3=O)cc2c1","[ch:1]1[c:2][c:3][ch:4][c:5][c:6]1>>[o:1]1[c:2][c:3][C:4](=O)[c:5][c:6]1","C(=Cc1ccc2ccc(C=Cc3ccccc3)cc2c1)c1ccccc1",3,3],["O=c1cc(C=Cc2ccccc2)oc2oc(C=Cc3ccccc3)cc(=O)c12","[ch:1]1[c:2][c:3][ch:4][c:5][c:6]1>>[o:1]1[c:2][c:3][C:4](=O)[c:5][c:6]1","C(=Cc1ccc2ccc(C=Cc3ccccc3)cc2c1)c1ccccc1",3,3],["O=c1ccoc(C=Cc2ccc3ccc(C=Cc4cc(=O)cco4)cc3c2)c1","[ch:1]1[c:2][c:3][ch:4][c:5][c:6]1>>[o:1]1[c:2][c:3][C:4](=O)[c:5][c:6]1","C(=Cc1ccc2ccc(C=Cc3ccccc3)cc2c1)c1ccccc1",3,3],["O=c1c(C=Cc2ccccc2)coc2occ(C=Cc3ccccc3)c(=O)c12","[ch:1]1[c:2][c:3][ch:4][c:5][c:6]1>>[o:1]1[c:2][c:3][C:4](=O)[c:5][c:6]1","C(=Cc1ccc2ccc(C=Cc3ccccc3)cc2c1)c1ccccc1",3,3],["C(=Cc1ccc(C=Cc2ccccc2)cc1)c1ccccc1","[r6:0][c:1]2[ch][ch][ch][ch][c:2]2[r6:3]>>[*:0][c:1][c:2][*:3]","C(=Cc1ccc(C=Cc2ccccc2)c2ccccc12)c1ccccc1",3,3],["C(=Cc1ccccc1)C1=c2ccccc2=C(C=Cc2ccccc2)C1","[c:0]1[ch:1][ch][c:3][c!r5:4][c!r5:5]1>>[c:0]1[CH2:1][c:3][c:4][c:5]1","C(=Cc1ccc(C=Cc2ccccc2)c2ccccc12)c1ccccc1",3,3],["C1=CCC(C=Cc2ccc(C=CC3=CC=CC3)c3ccccc23)=C1","[c:0]1[ch:1][ch][c:3][c!r5:4][c!r5:5]1>>[c:0]1[CH2:1][c:3][c:4][c:5]1","C(=Cc1ccc(C=Cc2ccccc2)c2ccccc12)c1ccccc1",3,3],["C(=Cc1ccc(C=Cc2ccccc2)c2c1=CCC=2)c1ccccc1","[c:0]1[ch:1][ch][c:3][c!r5:4][c!r5:5]1>>[c:0]1[CH2:1][c:3][c:4][c:5]1","C(=Cc1ccc(C=Cc2ccccc2)c2ccccc12)c1ccccc1",3,3],["C1=CC(C=Cc2ccc(C=CC3=CCC=C3)c3ccccc23)=CC1","[c:0]1[ch:1][ch][c:3][c!r5:4][c!r5:5]1>>[c:0]1[CH2:1][c:3][c:4][c:5]1","C(=Cc1ccc(C=Cc2ccccc2)c2ccccc12)c1ccccc1",3,3],["c1ccc2ccccc2c1","[c&r6,C&r5:1](-[C!R]=[C!R]-c1ccccc1)>>[ch&r6,CH1&r5:1]","C(=Cc1ccc(C=Cc2ccccc2)c2ccccc12)c1ccccc1",3,3],["c1ccccc1","[c&r6,C&r5:1](-[C!R]=[C!R]-c1ccccc1)>>[ch&r6,CH1&r5:1]","C(=Cc1ccc(C=Cc2ccccc2)c2ccccc12)c1ccccc1",3,3],["C(=Cc1nnc(C=Cc2ccccc2)c2ccccc12)c1ccccc1","[ch&r6:0]>>[nr6:0]","C(=Cc1ccc(C=Cc2ccccc2)c2ccccc12)c1ccccc1",3,3],["C(=Cc1ccc(C=Cc2ccncc2)c2ccccc12)c1ccncc1","[ch&r6:0]>>[nr6:0]","C(=Cc1ccc(C=Cc2ccccc2)c2ccccc12)c1ccccc1",3,3],["C(=Cc1ccc(C=Cc2ccccn2)c2ccccc12)c1ccccn1","[ch&r6:0]>>[nr6:0]","C(=Cc1ccc(C=Cc2ccccc2)c2ccccc12)c1ccccc1",3,3],["C(=Cc1ccc(C=Cc2ccccc2)c2nccnc12)c1ccccc1","[ch&r6:0]>>[nr6:0]","C(=Cc1ccc(C=Cc2ccccc2)c2ccccc12)c1ccccc1",3,3],["C(=Cc1ccc(C=Cc2ccccc2)c2cnncc12)c1ccccc1","[ch&r6:0]>>[nr6:0]","C(=Cc1ccc(C=Cc2ccccc2)c2ccccc12)c1ccccc1",3,3],["C(=Cc1ccc(C=Cc2cccnc2)c2ccccc12)c1cccnc1","[ch&r6:0]>>[nr6:0]","C(=Cc1ccc(C=Cc2ccccc2)c2ccccc12)c1ccccc1",3,3],["O=c1cc(C=Cc2ccc(C=Cc3ccoc(=O)c3)c3ccccc23)cco1","[c:1]1[c:2][ch:3][ch:4][c:5][c:6]1>>[c:1]1[c:2][o:3][c:4](=O)[c:5][c:6]1","C(=Cc1ccc(C=Cc2ccccc2)c2ccccc12)c1ccccc1",3,3],["O=c1ccc(C=Cc2ccc(C=Cc3ccc(=O)oc3)c3ccccc23)co1","[c:1]1[c:2][ch:3][ch:4][c:5][c:6]1>>[c:1]1[c:2][o:3][c:4](=O)[c:5][c:6]1","C(=Cc1ccc(C=Cc2ccccc2)c2ccccc12)c1ccccc1",3,3],["O=c1cccc(C=Cc2ccc(C=Cc3cccc(=O)o3)c3ccccc23)o1","[c:1]1[c:2][ch:3][ch:4][c:5][c:6]1>>[c:1]1[c:2][o:3][c:4](=O)[c:5][c:6]1","C(=Cc1ccc(C=Cc2ccccc2)c2ccccc12)c1ccccc1",3,3],["O=c1occcc1C=Cc1ccc(C=Cc2cccoc2=O)c2ccccc12","[c:1]1[c:2][ch:3][ch:4][c:5][c:6]1>>[c:1]1[c:2][o:3][c:4](=O)[c:5][c:6]1","C(=Cc1ccc(C=Cc2ccccc2)c2ccccc12)c1ccccc1",3,3],["O=c1ccoc(C=Cc2ccc(C=Cc3cc(=O)cco3)c3ccccc23)c1","[ch:1]1[c:2][c:3][ch:4][c:5][c:6]1>>[o:1]1[c:2][c:3][C:4](=O)[c:5][c:6]1","C(=Cc1ccc(C=Cc2ccccc2)c2ccccc12)c1ccccc1",3,3],["O=c1ccocc1C=Cc1ccc(C=Cc2coccc2=O)c2ccccc12","[ch:1]1[c:2][c:3][ch:4][c:5][c:6]1>>[o:1]1[c:2][c:3][C:4](=O)[c:5][c:6]1","C(=Cc1ccc(C=Cc2ccccc2)c2ccccc12)c1ccccc1",3,3],["C(#Cc1cccc(-c2ccccc2)n1)c1cccc(-c2ccccc2)n1","[cH&r6,CH&r5:1]>>[#6:1](-[c]1[ch]ccc[ch]1)","C(#Cc1ccccn1)c1ccccn1",3,3],["C(#Cc1cc(-c2ccccc2)ccn1)c1cc(-c2ccccc2)ccn1","[cH&r6,CH&r5:1]>>[#6:1](-[c]1[ch]ccc[ch]1)","C(#Cc1ccccn1)c1ccccn1",3,3],["C(#Cc1ncccc1-c1ccccc1)c1ncccc1-c1ccccc1","[cH&r6,CH&r5:1]>>[#6:1](-[c]1[ch]ccc[ch]1)","C(#Cc1ccccn1)c1ccccn1",3,3],["C(#Cc1ccc(-c2ccccc2)cn1)c1ccc(-c2ccccc2)cn1","[cH&r6,CH&r5:1]>>[#6:1](-[c]1[ch]ccc[ch]1)","C(#Cc1ccccn1)c1ccccn1",3,3],["C(#Cc1ccc2ccccc2n1)c1ccc2ccccc2n1","[cH&r6:1][cH&r6:2]>>[c:1]2cccc[c:2]2","C(#Cc1ccccn1)c1ccccn1",3,3],["C(#Cc1nccc2ccccc12)c1nccc2ccccc12","[cH&r6:1][cH&r6:2]>>[c:1]2cccc[c:2]2","C(#Cc1ccccn1)c1ccccn1",3,3],["C(#Cc1cc2ccccc2cn1)c1cc2ccccc2cn1","[cH&r6:1][cH&r6:2]>>[c:1]2cccc[c:2]2","C(#Cc1ccccn1)c1ccccn1",3,3],["C(#Cc1cccnn1)c1cccnn1","[ch&r6:0]>>[nr6:0]","C(#Cc1ccccn1)c1ccccn1",3,3],["C(#Cc1ccncn1)c1ccncn1","[ch&r6:0]>>[nr6:0]","C(#Cc1ccccn1)c1ccccn1",3,3],["C(#Cc1cnccn1)c1cnccn1","[ch&r6:0]>>[nr6:0]","C(#Cc1ccccn1)c1ccccn1",3,3],["C(#Cc1ncccn1)c1ncccn1","[ch&r6:0]>>[nr6:0]","C(#Cc1ccccn1)c1ccccn1",3,3],["C(#Cc1ccccc1)c1ccccc1","[nr6:0]>>[ch&r6:0]","C(#Cc1ccccn1)c1ccccn1",3,3],["c1nnc[nH]1","[chr5,CH1r5:1]>>[n:1]","c1cc[nH]c1",3,3],["c1cn[nH]n1","[chr5,CH1r5:1]>>[n:1]","c1cc[nH]c1",3,3],["c1ccoc1","[nH:1]>>[o:1]","c1cc[nH]c1",3,3],["c1ccc(-c2ccnc(-c3cc(-c4ccccc4)ccn3)c2)cc1","[cH&r6,CH&r5:1]>>[#6:1](-[c]1[ch]ccc[ch]1)","c1ccc(-c2ccccn2)nc1",3,3],["c1ccc(-c2ccc(-c3ccc(-c4ccccc4)cn3)nc2)cc1","[cH&r6,CH&r5:1]>>[#6:1](-[c]1[ch]ccc[ch]1)","c1ccc(-c2ccccn2)nc1",3,3],["c1ccc(-c2cccc(-c3cccc(-c4ccccc4)n3)n2)cc1","[cH&r6,CH&r5:1]>>[#6:1](-[c]1[ch]ccc[ch]1)","c1ccc(-c2ccccn2)nc1",3,3],["c1ccc(-c2cccnc2-c2ncccc2-c2ccccc2)cc1","[cH&r6,CH&r5:1]>>[#6:1](-[c]1[ch]ccc[ch]1)","c1ccc(-c2ccccn2)nc1",3,3],["c1ccc2nc(-c3ccc4ccccc4n3)ccc2c1","[cH&r6:1][cH&r6:2]>>[c:1]2cccc[c:2]2","c1ccc(-c2ccccn2)nc1",3,3],["c1ccc2cc(-c3cc4ccccc4cn3)ncc2c1","[cH&r6:1][cH&r6:2]>>[c:1]2cccc[c:2]2","c1ccc(-c2ccccn2)nc1",3,3],["c1ccc2c(-c3nccc4ccccc34)nccc2c1","[cH&r6:1][cH&r6:2]>>[c:1]2cccc[c:2]2","c1ccc(-c2ccccn2)nc1",3,3],["C(=Cc1cccc(-c2cccc(C=Cc3ccccc3)n2)n1)c1ccccc1","[ch&r6,CH1&r5:1]>>[*:1](-C=C-c1ccccc1)","c1ccc(-c2ccccn2)nc1",3,3],["C(=Cc1ccc(-c2ccc(C=Cc3ccccc3)cn2)nc1)c1ccccc1","[ch&r6,CH1&r5:1]>>[*:1](-C=C-c1ccccc1)","c1ccc(-c2ccccn2)nc1",3,3],["C(=Cc1ccnc(-c2cc(C=Cc3ccccc3)ccn2)c1)c1ccccc1","[ch&r6,CH1&r5:1]>>[*:1](-C=C-c1ccccc1)","c1ccc(-c2ccccn2)nc1",3,3],["C(=Cc1cccnc1-c1ncccc1C=Cc1ccccc1)c1ccccc1","[ch&r6,CH1&r5:1]>>[*:1](-C=C-c1ccccc1)","c1ccc(-c2ccccn2)nc1",3,3],["C(#Cc1ccc(-c2ccc(C#Cc3ccccc3)cn2)nc1)c1ccccc1","[ch&r6,CH1&r5:1]>>[*:1](-C#C-c1ccccc1)","c1ccc(-c2ccccn2)nc1",3,3],["C(#Cc1ccnc(-c2cc(C#Cc3ccccc3)ccn2)c1)c1ccccc1","[ch&r6,CH1&r5:1]>>[*:1](-C#C-c1ccccc1)","c1ccc(-c2ccccn2)nc1",3,3],["C(#Cc1cccc(-c2cccc(C#Cc3ccccc3)n2)n1)c1ccccc1","[ch&r6,CH1&r5:1]>>[*:1](-C#C-c1ccccc1)","c1ccc(-c2ccccn2)nc1",3,3],["C(#Cc1cccnc1-c1ncccc1C#Cc1ccccc1)c1ccccc1","[ch&r6,CH1&r5:1]>>[*:1](-C#C-c1ccccc1)","c1ccc(-c2ccccn2)nc1",3,3],["c1cnc(-c2ncccn2)nc1","[ch&r6:0]>>[nr6:0]","c1ccc(-c2ccccn2)nc1",3,3],["c1cnc(-c2cnccn2)cn1","[ch&r6:0]>>[nr6:0]","c1ccc(-c2ccccn2)nc1",3,3],["c1cnnc(-c2cccnn2)c1","[ch&r6:0]>>[nr6:0]","c1ccc(-c2ccccn2)nc1",3,3],["c1cc(-c2ccncn2)ncn1","[ch&r6:0]>>[nr6:0]","c1ccc(-c2ccccn2)nc1",3,3],["c1ccc(-c2ccccc2)cc1","[nr6:0]>>[ch&r6:0]","c1ccc(-c2ccccn2)nc1",3,3],["c1ccc(Nc2ccc(-c3ccc(Nc4ccccc4)cn3)nc2)cc1","[ch&r6,CH1&r5:1]>>[*:1](-N-c1ccccc1)","c1ccc(-c2ccccn2)nc1",3,3],["c1ccc(Nc2cccnc2-c2ncccc2Nc2ccccc2)cc1","[ch&r6,CH1&r5:1]>>[*:1](-N-c1ccccc1)","c1ccc(-c2ccccn2)nc1",3,3],["c1ccc(Nc2ccnc(-c3cc(Nc4ccccc4)ccn3)c2)cc1","[ch&r6,CH1&r5:1]>>[*:1](-N-c1ccccc1)","c1ccc(-c2ccccn2)nc1",3,3],["c1ccc(Nc2cccc(-c3cccc(Nc4ccccc4)n3)n2)cc1","[ch&r6,CH1&r5:1]>>[*:1](-N-c1ccccc1)","c1ccc(-c2ccccn2)nc1",3,3],["c1ccc(Nc2cc(-c3ccccc3)cc(Nc3ccccc3)n2)cc1","[cH&r6,CH&r5:1]>>[#6:1](-[c]1[ch]ccc[ch]1)","c1ccc(Nc2cccc(Nc3ccccc3)n2)cc1",3,3],["C1=CC(Nc2cccc(NC3=CCC=C3)n2)=CC1","[c:0]1[ch:1][ch][c:3][c!r5:4][c!r5:5]1>>[c:0]1[CH2:1][c:3][c:4][c:5]1","c1ccc(Nc2cccc(Nc3ccccc3)n2)cc1",3,3],["C1=CCC(Nc2cccc(NC3=CC=CC3)n2)=C1","[c:0]1[ch:1][ch][c:3][c!r5:4][c!r5:5]1>>[c:0]1[CH2:1][c:3][c:4][c:5]1","c1ccc(Nc2cccc(Nc3ccccc3)n2)cc1",3,3],["c1ccc(Nc2cncc(Nc3ccccc3)n2)cc1","[ch&r6:0]>>[nr6:0]","c1ccc(Nc2cccc(Nc3ccccc3)n2)cc1",3,3],["c1ccc(Nc2cccc(Nc3ccccc3)c2)cc1","[nr6:0]>>[ch&r6:0]","c1ccc(Nc2cccc(Nc3ccccc3)n2)cc1",3,3],["c1ccncc1","[c&r6,C&r5:1](-[N!R]-c1ccccc1)>>[*:1]","c1ccc(Nc2cccc(Nc3ccccc3)n2)cc1",3,3],["O=c1c(-c2ccccc2)coc2occ(-c3ccccc3)c(=O)c12","[cH&r6,CH&r5:1]>>[#6:1](-[c]1[ch]ccc[ch]1)","O=c1ccoc2occc(=O)c12",3,3],["O=c1cc(-c2ccccc2)oc2oc(-c3ccccc3)cc(=O)c12","[cH&r6,CH&r5:1]>>[#6:1](-[c]1[ch]ccc[ch]1)","O=c1ccoc2occc(=O)c12",3,3],["O=c1c2ccccc2oc2oc3ccccc3c(=O)c12","[cH&r6:1][cH&r6:2]>>[c:1]2cccc[c:2]2","O=c1ccoc2occc(=O)c12",3,3],["O=c1c(C=Cc2ccccc2)coc2occ(C=Cc3ccccc3)c(=O)c12","[ch&r6,CH1&r5:1]>>[*:1](-C=C-c1ccccc1)","O=c1ccoc2occc(=O)c12",3,3],["O=c1cc(C=Cc2ccccc2)oc2oc(C=Cc3ccccc3)cc(=O)c12","[ch&r6,CH1&r5:1]>>[*:1](-C=C-c1ccccc1)","O=c1ccoc2occc(=O)c12",3,3],["O=c1c(C#Cc2ccccc2)coc2occ(C#Cc3ccccc3)c(=O)c12","[ch&r6,CH1&r5:1]>>[*:1](-C#C-c1ccccc1)","O=c1ccoc2occc(=O)c12",3,3],["O=c1cc(C#Cc2ccccc2)oc2oc(C#Cc3ccccc3)cc(=O)c12","[ch&r6,CH1&r5:1]>>[*:1](-C#C-c1ccccc1)","O=c1ccoc2occc(=O)c12",3,3],["c1ccc2ccccc2c1","[o:1][c:2][c:3][c:4](=O)>>[ch:1][c:2][c:3][ch:4]","O=c1ccoc2occc(=O)c12",3,3],["O=c1cc[nH]c2[nH]ccc(=O)c12","[o:1]>>[nH:1]","O=c1ccoc2occc(=O)c12",3,3],["c1ccc(Nc2cc3ccccc3cc2Nc2ccccc2)cc1","[cH&r6:1][cH&r6:2]>>[c:1]2cccc[c:2]2","c1ccc(Nc2ccccc2Nc2ccccc2)cc1",3,3],["C1=CCC(Nc2ccccc2NC2=CC=CC2)=C1","[c:0]1[ch:1][ch][c:3][c!r5:4][c!r5:5]1>>[c:0]1[CH2:1][c:3][c:4][c:5]1","c1ccc(Nc2ccccc2Nc2ccccc2)cc1",3,3],["C1=C(Nc2ccccc2)C(Nc2ccccc2)=CC1","[c:0]1[ch:1][ch][c:3][c!r5:4][c!r5:5]1>>[c:0]1[CH2:1][c:3][c:4][c:5]1","c1ccc(Nc2ccccc2Nc2ccccc2)cc1",3,3],["C1=CC(Nc2ccccc2NC2=CCC=C2)=CC1","[c:0]1[ch:1][ch][c:3][c!r5:4][c!r5:5]1>>[c:0]1[CH2:1][c:3][c:4][c:5]1","c1ccc(Nc2ccccc2Nc2ccccc2)cc1",3,3],["c1cncc(Nc2ccccc2Nc2cccnc2)c1","[ch&r6:0]>>[nr6:0]","c1ccc(Nc2ccccc2Nc2ccccc2)cc1",3,3],["c1ccc(Nc2nccnc2Nc2ccccc2)cc1","[ch&r6:0]>>[nr6:0]","c1ccc(Nc2ccccc2Nc2ccccc2)cc1",3,3],["c1ccc(Nc2cnncc2Nc2ccccc2)cc1","[ch&r6:0]>>[nr6:0]","c1ccc(Nc2ccccc2Nc2ccccc2)cc1",3,3],["c1ccc(Nc2ccccc2Nc2ccccn2)nc1","[ch&r6:0]>>[nr6:0]","c1ccc(Nc2ccccc2Nc2ccccc2)cc1",3,3],["c1ccc(Nc2ccncc2)c(Nc2ccncc2)c1","[ch&r6:0]>>[nr6:0]","c1ccc(Nc2ccccc2Nc2ccccc2)cc1",3,3],["c1ccc(Nc2ccccc2)cc1","[c&r6,C&r5:1](-[N!R]-c1ccccc1)>>[*:1]","c1ccc(Nc2ccccc2Nc2ccccc2)cc1",3,3],["c1ccccc1","[c&r6,C&r5:1](-[N!R]-c1ccccc1)>>[*:1]","c1ccc(Nc2ccccc2Nc2ccccc2)cc1",3,3],["O=c1cc(C#CC2=CCC=C2)oc(C#CC2=CCC=C2)c1","[c:0]1[ch:1][ch][c:3][c!r5:4][c!r5:5]1>>[c:0]1[CH2:1][c:3][c:4][c:5]1","O=c1cc(C#Cc2ccccc2)oc(C#Cc2ccccc2)c1",3,3],["O=c1cc(C#CC2=CC=CC2)oc(C#CC2=CC=CC2)c1","[c:0]1[ch:1][ch][c:3][c!r5:4][c!r5:5]1>>[c:0]1[CH2:1][c:3][c:4][c:5]1","O=c1cc(C#Cc2ccccc2)oc(C#Cc2ccccc2)c1",3,3],["O=c1ccocc1","[c&r6,C&r5:1](-C#C-c1ccccc1)>>[ch&r6,CH1&r5:1]","O=c1cc(C#Cc2ccccc2)oc(C#Cc2ccccc2)c1",3,3],["O=c1nc(C#Cc2ccccc2)oc(C#Cc2ccccc2)n1","[ch&r6:0]>>[nr6:0]","O=c1cc(C#Cc2ccccc2)oc(C#Cc2ccccc2)c1",3,3],["O=c1cc(C#Cc2cccnc2)oc(C#Cc2cccnc2)c1","[ch&r6:0]>>[nr6:0]","O=c1cc(C#Cc2ccccc2)oc(C#Cc2ccccc2)c1",3,3],["O=c1cc(C#Cc2ccccn2)oc(C#Cc2ccccn2)c1","[ch&r6:0]>>[nr6:0]","O=c1cc(C#Cc2ccccc2)oc(C#Cc2ccccc2)c1",3,3],["O=c1cc(C#Cc2ccncc2)oc(C#Cc2ccncc2)c1","[ch&r6:0]>>[nr6:0]","O=c1cc(C#Cc2ccccc2)oc(C#Cc2ccccc2)c1",3,3],["C(#Cc1cccc(C#Cc2ccccc2)c1)c1ccccc1","[o:1][c:2][c:3][c:4](=O)>>[ch:1][c:2][c:3][ch:4]","O=c1cc(C#Cc2ccccc2)oc(C#Cc2ccccc2)c1",3,3],["O=c1cc(C#Cc2ccccc2)[nH]c(C#Cc2ccccc2)c1","[o:1]>>[nH:1]","O=c1cc(C#Cc2ccccc2)oc(C#Cc2ccccc2)c1",3,3],["C(=Cc1ccccc1C=Cc1ccccc1)c1ccccc1","[r6:0][c:1]2[ch][ch][ch][ch][c:2]2[r6:3]>>[*:0][c:1][c:2][*:3]","C(=Cc1cc2ccccc2cc1C=Cc1ccccc1)c1ccccc1",3,3],["C1=CCC(C=Cc2cc3ccccc3cc2C=CC2=CC=CC2)=C1","[c:0]1[ch:1][ch][c:3][c!r5:4][c!r5:5]1>>[c:0]1[CH2:1][c:3][c:4][c:5]1","C(=Cc1cc2ccccc2cc1C=Cc1ccccc1)c1ccccc1",3,3],["C1=CC(C=Cc2cc3ccccc3cc2C=CC2=CCC=C2)=CC1","[c:0]1[ch:1][ch][c:3][c!r5:4][c!r5:5]1>>[c:0]1[CH2:1][c:3][c:4][c:5]1","C(=Cc1cc2ccccc2cc1C=Cc1ccccc1)c1ccccc1",3,3],["C(=Cc1cc2c(cc1C=Cc1ccccc1)=CCC=2)c1ccccc1","[c:0]1[ch:1][ch][c:3][c!r5:4][c!r5:5]1>>[c:0]1[CH2:1][c:3][c:4][c:5]1","C(=Cc1cc2ccccc2cc1C=Cc1ccccc1)c1ccccc1",3,3],["c1ccc2ccccc2c1","[c&r6,C&r5:1](-[C!R]=[C!R]-c1ccccc1)>>[ch&r6,CH1&r5:1]","C(=Cc1cc2ccccc2cc1C=Cc1ccccc1)c1ccccc1",3,3],["c1ccccc1","[c&r6,C&r5:1](-[C!R]=[C!R]-c1ccccc1)>>[ch&r6,CH1&r5:1]","C(=Cc1cc2ccccc2cc1C=Cc1ccccc1)c1ccccc1",3,3],["C(=Cc1cc2cnncc2cc1C=Cc1ccccc1)c1ccccc1","[ch&r6:0]>>[nr6:0]","C(=Cc1cc2ccccc2cc1C=Cc1ccccc1)c1ccccc1",3,3],["C(=Cc1cc2ccccc2cc1C=Cc1cccnc1)c1cccnc1","[ch&r6:0]>>[nr6:0]","C(=Cc1cc2ccccc2cc1C=Cc1ccccc1)c1ccccc1",3,3],["C(=Cc1cc2ccccc2cc1C=Cc1ccccn1)c1ccccn1","[ch&r6:0]>>[nr6:0]","C(=Cc1cc2ccccc2cc1C=Cc1ccccc1)c1ccccc1",3,3],["C(=Cc1cc2nccnc2cc1C=Cc1ccccc1)c1ccccc1","[ch&r6:0]>>[nr6:0]","C(=Cc1cc2ccccc2cc1C=Cc1ccccc1)c1ccccc1",3,3],["C(=Cc1nc2ccccc2nc1C=Cc1ccccc1)c1ccccc1","[ch&r6:0]>>[nr6:0]","C(=Cc1cc2ccccc2cc1C=Cc1ccccc1)c1ccccc1",3,3],["C(=Cc1cc2ccccc2cc1C=Cc1ccncc1)c1ccncc1","[ch&r6:0]>>[nr6:0]","C(=Cc1cc2ccccc2cc1C=Cc1ccccc1)c1ccccc1",3,3],["O=c1ccc(C=Cc2cc3ccccc3cc2C=Cc2ccc(=O)oc2)co1","[c:1]1[c:2][ch:3][ch:4][c:5][c:6]1>>[c:1]1[c:2][o:3][c:4](=O)[c:5][c:6]1","C(=Cc1cc2ccccc2cc1C=Cc1ccccc1)c1ccccc1",3,3],["O=c1cccc(C=Cc2cc3ccccc3cc2C=Cc2cccc(=O)o2)o1","[c:1]1[c:2][ch:3][ch:4][c:5][c:6]1>>[c:1]1[c:2][o:3][c:4](=O)[c:5][c:6]1","C(=Cc1cc2ccccc2cc1C=Cc1ccccc1)c1ccccc1",3,3],["O=c1cc(C=Cc2cc3ccccc3cc2C=Cc2ccoc(=O)c2)cco1","[c:1]1[c:2][ch:3][ch:4][c:5][c:6]1>>[c:1]1[c:2][o:3][c:4](=O)[c:5][c:6]1","C(=Cc1cc2ccccc2cc1C=Cc1ccccc1)c1ccccc1",3,3],["O=c1occcc1C=Cc1cc2ccccc2cc1C=Cc1cccoc1=O","[c:1]1[c:2][ch:3][ch:4][c:5][c:6]1>>[c:1]1[c:2][o:3][c:4](=O)[c:5][c:6]1","C(=Cc1cc2ccccc2cc1C=Cc1ccccc1)c1ccccc1",3,3],["O=c1ccocc1C=Cc1cc2ccccc2cc1C=Cc1coccc1=O","[ch:1]1[c:2][c:3][ch:4][c:5][c:6]1>>[o:1]1[c:2][c:3][C:4](=O)[c:5][c:6]1","C(=Cc1cc2ccccc2cc1C=Cc1ccccc1)c1ccccc1",3,3],["O=c1ccoc(C=Cc2cc3ccccc3cc2C=Cc2cc(=O)cco2)c1","[ch:1]1[c:2][c:3][ch:4][c:5][c:6]1>>[o:1]1[c:2][c:3][C:4](=O)[c:5][c:6]1","C(=Cc1cc2ccccc2cc1C=Cc1ccccc1)c1ccccc1",3,3],["c1ccc2ccccc2c1","[c&r6,C&r5:1](-[c]1[ch]ccc[ch]1)>>[*:1]","c1ccc(-c2ccc3cc(-c4ccccc4)ccc3c2)cc1",3,3],["c1ccccc1","[c&r6,C&r5:1](-[c]1[ch]ccc[ch]1)>>[*:1]","c1ccc(-c2ccc3cc(-c4ccccc4)ccc3c2)cc1",3,3],["C1=CC(c2ccc3cc(C4=CCC=C4)ccc3c2)=CC1","[c:0]1[ch:1][ch][c:3][c!r5:4][c!r5:5]1>>[c:0]1[CH2:1][c:3][c:4][c:5]1","c1ccc(-c2ccc3cc(-c4ccccc4)ccc3c2)cc1",3,3],["C1=CCC(c2ccc3cc(C4=CC=CC4)ccc3c2)=C1","[c:0]1[ch:1][ch][c:3][c!r5:4][c!r5:5]1>>[c:0]1[CH2:1][c:3][c:4][c:5]1","c1ccc(-c2ccc3cc(-c4ccccc4)ccc3c2)cc1",3,3],["c1ccc(-c2ccc3nc(-c4ccccc4)ccc3n2)cc1","[ch&r6:0]>>[nr6:0]","c1ccc(-c2ccc3cc(-c4ccccc4)ccc3c2)cc1",3,3],["c1ccc(-c2cnc3cc(-c4ccccc4)cnc3c2)cc1","[ch&r6:0]>>[nr6:0]","c1ccc(-c2ccc3cc(-c4ccccc4)ccc3c2)cc1",3,3],["c1ccc(-c2ccc3cc(-c4ccccn4)ccc3c2)nc1","[ch&r6:0]>>[nr6:0]","c1ccc(-c2ccc3cc(-c4ccccc4)ccc3c2)cc1",3,3],["c1cc(-c2ccc3cc(-c4ccncc4)ccc3c2)ccn1","[ch&r6:0]>>[nr6:0]","c1ccc(-c2ccc3cc(-c4ccccc4)ccc3c2)cc1",3,3],["c1cncc(-c2ccc3cc(-c4cccnc4)ccc3c2)c1","[ch&r6:0]>>[nr6:0]","c1ccc(-c2ccc3cc(-c4ccccc4)ccc3c2)cc1",3,3],["c1ccc(-c2cc3cnc(-c4ccccc4)cc3cn2)cc1","[ch&r6:0]>>[nr6:0]","c1ccc(-c2ccc3cc(-c4ccccc4)ccc3c2)cc1",3,3],["O=c1oc(-c2ccccc2)cc2c(=O)oc(-c3ccccc3)cc12","[c:1]1[c:2][ch:3][ch:4][c:5][c:6]1>>[c:1]1[c:2][o:3][c:4](=O)[c:5][c:6]1","c1ccc(-c2ccc3cc(-c4ccccc4)ccc3c2)cc1",3,3],["O=c1ccc(-c2ccc3cc(-c4ccc(=O)oc4)ccc3c2)co1","[c:1]1[c:2][ch:3][ch:4][c:5][c:6]1>>[c:1]1[c:2][o:3][c:4](=O)[c:5][c:6]1","c1ccc(-c2ccc3cc(-c4ccccc4)ccc3c2)cc1",3,3],["O=c1occcc1-c1ccc2cc(-c3cccoc3=O)ccc2c1","[c:1]1[c:2][ch:3][ch:4][c:5][c:6]1>>[c:1]1[c:2][o:3][c:4](=O)[c:5][c:6]1","c1ccc(-c2ccc3cc(-c4ccccc4)ccc3c2)cc1",3,3],["O=c1oc2cc(-c3ccccc3)c(=O)oc2cc1-c1ccccc1","[c:1]1[c:2][ch:3][ch:4][c:5][c:6]1>>[c:1]1[c:2][o:3][c:4](=O)[c:5][c:6]1","c1ccc(-c2ccc3cc(-c4ccccc4)ccc3c2)cc1",3,3],["O=c1cccc(-c2ccc3cc(-c4cccc(=O)o4)ccc3c2)o1","[c:1]1[c:2][ch:3][ch:4][c:5][c:6]1>>[c:1]1[c:2][o:3][c:4](=O)[c:5][c:6]1","c1ccc(-c2ccc3cc(-c4ccccc4)ccc3c2)cc1",3,3],["O=c1cc(-c2ccc3cc(-c4ccoc(=O)c4)ccc3c2)cco1","[c:1]1[c:2][ch:3][ch:4][c:5][c:6]1>>[c:1]1[c:2][o:3][c:4](=O)[c:5][c:6]1","c1ccc(-c2ccc3cc(-c4ccccc4)ccc3c2)cc1",3,3],["O=c1c(-c2ccccc2)coc2c(=O)c(-c3ccccc3)coc12","[ch:1]1[c:2][c:3][ch:4][c:5][c:6]1>>[o:1]1[c:2][c:3][C:4](=O)[c:5][c:6]1","c1ccc(-c2ccc3cc(-c4ccccc4)ccc3c2)cc1",3,3],["O=c1cc(-c2ccccc2)oc2c(=O)cc(-c3ccccc3)oc12","[ch:1]1[c:2][c:3][ch:4][c:5][c:6]1>>[o:1]1[c:2][c:3][C:4](=O)[c:5][c:6]1","c1ccc(-c2ccc3cc(-c4ccccc4)ccc3c2)cc1",3,3],["O=c1ccoc(-c2ccc3cc(-c4cc(=O)cco4)ccc3c2)c1","[ch:1]1[c:2][c:3][ch:4][c:5][c:6]1>>[o:1]1[c:2][c:3][C:4](=O)[c:5][c:6]1","c1ccc(-c2ccc3cc(-c4ccccc4)ccc3c2)cc1",3,3],["O=c1ccocc1-c1ccc2cc(-c3coccc3=O)ccc2c1","[ch:1]1[c:2][c:3][ch:4][c:5][c:6]1>>[o:1]1[c:2][c:3][C:4](=O)[c:5][c:6]1","c1ccc(-c2ccc3cc(-c4ccccc4)ccc3c2)cc1",3,3],["O=c1cc(-c2ccccc2)occ1C=Cc1coc(-c2ccccc2)cc1=O","[cH&r6,CH&r5:1]>>[#6:1](-[c]1[ch]ccc[ch]1)","O=c1ccocc1C=Cc1coccc1=O",3,3],["O=c1c(C=Cc2cocc(-c3ccccc3)c2=O)cocc1-c1ccccc1","[cH&r6,CH&r5:1]>>[#6:1](-[c]1[ch]ccc[ch]1)","O=c1ccocc1C=Cc1coccc1=O",3,3],["O=c1ccoc(-c2ccccc2)c1C=Cc1c(-c2ccccc2)occc1=O","[cH&r6,CH&r5:1]>>[#6:1](-[c]1[ch]ccc[ch]1)","O=c1ccocc1C=Cc1coccc1=O",3,3],["O=c1c(C=Cc2coc3ccccc3c2=O)coc2ccccc12","[cH&r6:1][cH&r6:2]>>[c:1]2cccc[c:2]2","O=c1ccocc1C=Cc1coccc1=O",3,3],["C(=Cc1ccccc1)c1ccccc1","[o:1][c:2][c:3][c:4](=O)>>[ch:1][c:2][c:3][ch:4]","O=c1ccocc1C=Cc1coccc1=O",3,3],["O=c1cc[nH]cc1C=Cc1c[nH]ccc1=O","[o:1]>>[nH:1]","O=c1ccocc1C=Cc1coccc1=O",3,3],["C(=CC1=CC(c2ccccc2)=CC1)C1=CC(c2ccccc2)=CC1","[cH&r6,CH&r5:1]>>[#6:1](-[c]1[ch]ccc[ch]1)","C1=CCC(C=CC2=CC=CC2)=C1",3,3],["C(=CC1=CC=C(c2ccccc2)C1)C1=CC=C(c2ccccc2)C1","[cH&r6,CH&r5:1]>>[#6:1](-[c]1[ch]ccc[ch]1)","C1=CCC(C=CC2=CC=CC2)=C1",3,3],["C1=CC(c2ccccc2)=C(C=CC2=C(c3ccccc3)C=CC2)C1","[cH&r6,CH&r5:1]>>[#6:1](-[c]1[ch]ccc[ch]1)","C1=CCC(C=CC2=CC=CC2)=C1",3,3],["C(=Cc1ccccc1)c1ccccc1","[CH2:0]1[c,C:1]-,=,:[c,C:2]-,=,:[c,C:3]-,=,:[c,C:4]1>>[ch:0]1c[c:1][c:2][c:3][c:4]1","C1=CCC(C=CC2=CC=CC2)=C1",3,3],["C1=CC(=C2C=CC=C2C=CC2=CC=CC2=C2C=CC=C2)C=C1","[r5:1][CH2r5:2][r5:3]>>[r5:1][C:2](=C1cccc1)[r5:3]","C1=CCC(C=CC2=CC=CC2)=C1",3,3],["C(=Cc1ccco1)c1ccco1","[#6H2r5:1]>>[O:1]","C1=CCC(C=CC2=CC=CC2)=C1",3,3],["C(=Cc1cccs1)c1cccs1","[#6H2r5:1]>>[S:1]","C1=CCC(C=CC2=CC=CC2)=C1",3,3],["C(=Cc1ccc[nH]1)c1ccc[nH]1","[#6H2r5:1]>>[NH:1]","C1=CCC(C=CC2=CC=CC2)=C1",3,3],["C(=CC1=CC=NC1)C1=CC=NC1","[chr5,CH1r5:1]>>[n:1]","C1=CCC(C=CC2=CC=CC2)=C1",3,3],["C1=CN=C(C=CC2=NC=CC2)C1","[chr5,CH1r5:1]>>[n:1]","C1=CCC(C=CC2=CC=CC2)=C1",3,3],["C(=CC1=CN=CC1)C1=CN=CC1","[chr5,CH1r5:1]>>[n:1]","C1=CCC(C=CC2=CC=CC2)=C1",3,3],["c1ccc(-c2ccc(-c3ccc(-c4ccccc4)cc3)cc2)cc1","[cH&r6,CH&r5:1]>>[#6:1](-[c]1[ch]ccc[ch]1)","c1ccc(-c2ccc(-c3ccccc3)cc2)cc1",3,3],["c1ccc(-c2ccccc2)cc1","[c&r6,C&r5:1](-[c]1[ch]ccc[ch]1)>>[*:1]","c1ccc(-c2ccc(-c3ccccc3)cc2)cc1",3,3],["c1ccccc1","[c&r6,C&r5:1](-[c]1[ch]ccc[ch]1)>>[*:1]","c1ccc(-c2ccc(-c3ccccc3)cc2)cc1",3,3],["c1ccc(-c2ccc(-c3ccccc3)c3ccccc23)cc1","[cH&r6:1][cH&r6:2]>>[c:1]2cccc[c:2]2","c1ccc(-c2ccc(-c3ccccc3)cc2)cc1",3,3],["C1=CCC(c2ccc(C3=CC=CC3)cc2)=C1","[c:0]1[ch:1][ch][c:3][c!r5:4][c!r5:5]1>>[c:0]1[CH2:1][c:3][c:4][c:5]1","c1ccc(-c2ccc(-c3ccccc3)cc2)cc1",3,3],["C1=C(c2ccccc2)CC(c2ccccc2)=C1","[c:0]1[ch:1][ch][c:3][c!r5:4][c!r5:5]1>>[c:0]1[CH2:1][c:3][c:4][c:5]1","c1ccc(-c2ccc(-c3ccccc3)cc2)cc1",3,3],["C1=CC(c2ccc(C3=CCC=C3)cc2)=CC1","[c:0]1[ch:1][ch][c:3][c!r5:4][c!r5:5]1>>[c:0]1[CH2:1][c:3][c:4][c:5]1","c1ccc(-c2ccc(-c3ccccc3)cc2)cc1",3,3],["c1ccc(-c2ccc(-c3ccccc3)nn2)cc1","[ch&r6:0]>>[nr6:0]","c1ccc(-c2ccc(-c3ccccc3)cc2)cc1",3,3],["c1ccc(-c2cnc(-c3ccccc3)cn2)cc1","[ch&r6:0]>>[nr6:0]","c1ccc(-c2ccc(-c3ccccc3)cc2)cc1",3,3],["c1cncc(-c2ccc(-c3cccnc3)cc2)c1","[ch&r6:0]>>[nr6:0]","c1ccc(-c2ccc(-c3ccccc3)cc2)cc1",3,3],["c1cc(-c2ccc(-c3ccncc3)cc2)ccn1","[ch&r6:0]>>[nr6:0]","c1ccc(-c2ccc(-c3ccccc3)cc2)cc1",3,3],["c1ccc(-c2ccc(-c3ccccn3)cc2)nc1","[ch&r6:0]>>[nr6:0]","c1ccc(-c2ccc(-c3ccccc3)cc2)cc1",3,3],["O=c1cccc(-c2ccc(-c3cccc(=O)o3)cc2)o1","[c:1]1[c:2][ch:3][ch:4][c:5][c:6]1>>[c:1]1[c:2][o:3][c:4](=O)[c:5][c:6]1","c1ccc(-c2ccc(-c3ccccc3)cc2)cc1",3,3],["O=c1cc(-c2ccc(-c3ccoc(=O)c3)cc2)cco1","[c:1]1[c:2][ch:3][ch:4][c:5][c:6]1>>[c:1]1[c:2][o:3][c:4](=O)[c:5][c:6]1","c1ccc(-c2ccc(-c3ccccc3)cc2)cc1",3,3],["O=c1occcc1-c1ccc(-c2cccoc2=O)cc1","[c:1]1[c:2][ch:3][ch:4][c:5][c:6]1>>[c:1]1[c:2][o:3][c:4](=O)[c:5][c:6]1","c1ccc(-c2ccc(-c3ccccc3)cc2)cc1",3,3],["O=c1ccc(-c2ccc(-c3ccc(=O)oc3)cc2)co1","[c:1]1[c:2][ch:3][ch:4][c:5][c:6]1>>[c:1]1[c:2][o:3][c:4](=O)[c:5][c:6]1","c1ccc(-c2ccc(-c3ccccc3)cc2)cc1",3,3],["O=c1ccoc(-c2ccc(-c3cc(=O)cco3)cc2)c1","[ch:1]1[c:2][c:3][ch:4][c:5][c:6]1>>[o:1]1[c:2][c:3][C:4](=O)[c:5][c:6]1","c1ccc(-c2ccc(-c3ccccc3)cc2)cc1",3,3],["O=c1ccocc1-c1ccc(-c2coccc2=O)cc1","[ch:1]1[c:2][c:3][ch:4][c:5][c:6]1>>[o:1]1[c:2][c:3][C:4](=O)[c:5][c:6]1","c1ccc(-c2ccc(-c3ccccc3)cc2)cc1",3,3],["c1ccc(-c2cc3nccnc3cc2-c2ccccc2)cc1","[cH&r6,CH&r5:1]>>[#6:1](-[c]1[ch]ccc[ch]1)","c1ccc2nccnc2c1",3,3],["c1ccc(-c2ccc(-c3ccccc3)c3nccnc23)cc1","[cH&r6,CH&r5:1]>>[#6:1](-[c]1[ch]ccc[ch]1)","c1ccc2nccnc2c1",3,3],["c1ccc(-c2nc3ccccc3nc2-c2ccccc2)cc1","[cH&r6,CH&r5:1]>>[#6:1](-[c]1[ch]ccc[ch]1)","c1ccc2nccnc2c1",3,3],["c1ccc2c(c1)c1ccccc1c1nccnc21","[cH&r6:1][cH&r6:2]>>[c:1]2cccc[c:2]2","c1ccc2nccnc2c1",3,3],["c1ccc2nc3ccccc3nc2c1","[cH&r6:1][cH&r6:2]>>[c:1]2cccc[c:2]2","c1ccc2nccnc2c1",3,3],["c1ccc2cc3nccnc3cc2c1","[cH&r6:1][cH&r6:2]>>[c:1]2cccc[c:2]2","c1ccc2nccnc2c1",3,3],["c1cnccn1","[r6:0][c:1]2[ch][ch][ch][ch][c:2]2[r6:3]>>[*:0][c:1][c:2][*:3]","c1ccc2nccnc2c1",3,3],["C1=c2nccnc2=CC1","[c:0]1[ch:1][ch][c:3][c!r5:4][c!r5:5]1>>[c:0]1[CH2:1][c:3][c:4][c:5]1","c1ccc2nccnc2c1",3,3],["C(=Cc1ccc(C=Cc2ccccc2)c2nccnc12)c1ccccc1","[ch&r6,CH1&r5:1]>>[*:1](-C=C-c1ccccc1)","c1ccc2nccnc2c1",3,3],["C(=Cc1cc2nccnc2cc1C=Cc1ccccc1)c1ccccc1","[ch&r6,CH1&r5:1]>>[*:1](-C=C-c1ccccc1)","c1ccc2nccnc2c1",3,3],["C(=Cc1nc2ccccc2nc1C=Cc1ccccc1)c1ccccc1","[ch&r6,CH1&r5:1]>>[*:1](-C=C-c1ccccc1)","c1ccc2nccnc2c1",3,3],["C(#Cc1cc2nccnc2cc1C#Cc1ccccc1)c1ccccc1","[ch&r6,CH1&r5:1]>>[*:1](-C#C-c1ccccc1)","c1ccc2nccnc2c1",3,3],["C(#Cc1nc2ccccc2nc1C#Cc1ccccc1)c1ccccc1","[ch&r6,CH1&r5:1]>>[*:1](-C#C-c1ccccc1)","c1ccc2nccnc2c1",3,3],["C(#Cc1ccc(C#Cc2ccccc2)c2nccnc12)c1ccccc1","[ch&r6,CH1&r5:1]>>[*:1](-C#C-c1ccccc1)","c1ccc2nccnc2c1",3,3],["c1ccc2nnnnc2c1","[ch&r6:0]>>[nr6:0]","c1ccc2nccnc2c1",3,3],["c1cnc2nccnc2n1","[ch&r6:0]>>[nr6:0]","c1ccc2nccnc2c1",3,3],["c1cnc2cnncc2n1","[ch&r6:0]>>[nr6:0]","c1ccc2nccnc2c1",3,3],["c1ccc2ccccc2c1","[nr6:0]>>[ch&r6:0]","c1ccc2nccnc2c1",3,3],["c1ccc(Nc2nc3ccccc3nc2Nc2ccccc2)cc1","[ch&r6,CH1&r5:1]>>[*:1](-N-c1ccccc1)","c1ccc2nccnc2c1",3,3],["c1ccc(Nc2cc3nccnc3cc2Nc2ccccc2)cc1","[ch&r6,CH1&r5:1]>>[*:1](-N-c1ccccc1)","c1ccc2nccnc2c1",3,3],["c1ccc(Nc2ccc(Nc3ccccc3)c3nccnc23)cc1","[ch&r6,CH1&r5:1]>>[*:1](-N-c1ccccc1)","c1ccc2nccnc2c1",3,3],["C1=CC(Nc2cccc3cccc(NC4=CCC=C4)c23)=CC1","[c:0]1[ch:1][ch][c:3][c!r5:4][c!r5:5]1>>[c:0]1[CH2:1][c:3][c:4][c:5]1","c1ccc(Nc2cccc3cccc(Nc4ccccc4)c23)cc1",3,3],["C1=CCC(Nc2cccc3cccc(NC4=CC=CC4)c23)=C1","[c:0]1[ch:1][ch][c:3][c!r5:4][c!r5:5]1>>[c:0]1[CH2:1][c:3][c:4][c:5]1","c1ccc(Nc2cccc3cccc(Nc4ccccc4)c23)cc1",3,3],["c1ccc(Nc2cccc3cccc(Nc4ccccn4)c23)nc1","[ch&r6:0]>>[nr6:0]","c1ccc(Nc2cccc3cccc(Nc4ccccc4)c23)cc1",3,3],["c1ccc(Nc2cncc3cncc(Nc4ccccc4)c23)cc1","[ch&r6:0]>>[nr6:0]","c1ccc(Nc2cccc3cccc(Nc4ccccc4)c23)cc1",3,3],["c1cc(Nc2ccncc2)c2c(Nc3ccncc3)cccc2c1","[ch&r6:0]>>[nr6:0]","c1ccc(Nc2cccc3cccc(Nc4ccccc4)c23)cc1",3,3],["c1cncc(Nc2cccc3cccc(Nc4cccnc4)c23)c1","[ch&r6:0]>>[nr6:0]","c1ccc(Nc2cccc3cccc(Nc4ccccc4)c23)cc1",3,3],["c1ccc(Nc2ccnc3nccc(Nc4ccccc4)c23)cc1","[ch&r6:0]>>[nr6:0]","c1ccc(Nc2cccc3cccc(Nc4ccccc4)c23)cc1",3,3],["c1ccc(Nc2nccc3ccnc(Nc4ccccc4)c23)cc1","[ch&r6:0]>>[nr6:0]","c1ccc(Nc2cccc3cccc(Nc4ccccc4)c23)cc1",3,3],["c1ccc2ccccc2c1","[c&r6,C&r5:1](-[N!R]-c1ccccc1)>>[*:1]","c1ccc(Nc2cccc3cccc(Nc4ccccc4)c23)cc1",3,3],["c1ccccc1","[c&r6,C&r5:1](-[N!R]-c1ccccc1)>>[*:1]","c1ccc(Nc2cccc3cccc(Nc4ccccc4)c23)cc1",3,3],["C(=Cc1ccccc1)c1ccccc1","[c&r6,C&r5:1](-[c]1[ch]ccc[ch]1)>>[*:1]","C(=Cc1cccc(-c2cccc(C=Cc3ccccc3)c2)c1)c1ccccc1",3,3],["C(=Cc1ccccc1)C1=CCC(C2=CC(C=Cc3ccccc3)=CC2)=C1","[c:0]1[ch:1][ch][c:3][c!r5:4][c!r5:5]1>>[c:0]1[CH2:1][c:3][c:4][c:5]1","C(=Cc1cccc(-c2cccc(C=Cc3ccccc3)c2)c1)c1ccccc1",3,3],["C1=CCC(C=Cc2cccc(-c3cccc(C=CC4=CC=CC4)c3)c2)=C1","[c:0]1[ch:1][ch][c:3][c!r5:4][c!r5:5]1>>[c:0]1[CH2:1][c:3][c:4][c:5]1","C(=Cc1cccc(-c2cccc(C=Cc3ccccc3)c2)c1)c1ccccc1",3,3],["C(=Cc1ccccc1)C1=CC(C2=CCC(C=Cc3ccccc3)=C2)=CC1","[c:0]1[ch:1][ch][c:3][c!r5:4][c!r5:5]1>>[c:0]1[CH2:1][c:3][c:4][c:5]1","C(=Cc1cccc(-c2cccc(C=Cc3ccccc3)c2)c1)c1ccccc1",3,3],["C1=CC(C=Cc2cccc(-c3cccc(C=CC4=CCC=C4)c3)c2)=CC1","[c:0]1[ch:1][ch][c:3][c!r5:4][c!r5:5]1>>[c:0]1[CH2:1][c:3][c:4][c:5]1","C(=Cc1cccc(-c2cccc(C=Cc3ccccc3)c2)c1)c1ccccc1",3,3],["c1ccc(-c2ccccc2)cc1","[c&r6,C&r5:1](-[C!R]=[C!R]-c1ccccc1)>>[ch&r6,CH1&r5:1]","C(=Cc1cccc(-c2cccc(C=Cc3ccccc3)c2)c1)c1ccccc1",3,3],["c1ccccc1","[c&r6,C&r5:1](-[C!R]=[C!R]-c1ccccc1)>>[ch&r6,CH1&r5:1]","C(=Cc1cccc(-c2cccc(C=Cc3ccccc3)c2)c1)c1ccccc1",3,3],["C(=Cc1cccc(-c2cccc(C=Cc3ccccc3)n2)n1)c1ccccc1","[ch&r6:0]>>[nr6:0]","C(=Cc1cccc(-c2cccc(C=Cc3ccccc3)c2)c1)c1ccccc1",3,3],["C(=Cc1cncc(-c2cncc(C=Cc3ccccc3)c2)c1)c1ccccc1","[ch&r6:0]>>[nr6:0]","C(=Cc1cccc(-c2cccc(C=Cc3ccccc3)c2)c1)c1ccccc1",3,3],["C(=Cc1ccnc(-c2cc(C=Cc3ccccc3)ccn2)c1)c1ccccc1","[ch&r6:0]>>[nr6:0]","C(=Cc1cccc(-c2cccc(C=Cc3ccccc3)c2)c1)c1ccccc1",3,3],["C(=Cc1ccccn1)c1cccc(-c2cccc(C=Cc3ccccn3)c2)c1","[ch&r6:0]>>[nr6:0]","C(=Cc1cccc(-c2cccc(C=Cc3ccccc3)c2)c1)c1ccccc1",3,3],["C(=Cc1cccc(-c2cccc(C=Cc3ccncc3)c2)c1)c1ccncc1","[ch&r6:0]>>[nr6:0]","C(=Cc1cccc(-c2cccc(C=Cc3ccccc3)c2)c1)c1ccccc1",3,3],["C(=Cc1cc(-c2ccnc(C=Cc3ccccc3)c2)ccn1)c1ccccc1","[ch&r6:0]>>[nr6:0]","C(=Cc1cccc(-c2cccc(C=Cc3ccccc3)c2)c1)c1ccccc1",3,3],["C(=Cc1cccc(-c2cccc(C=Cc3cccnc3)c2)c1)c1cccnc1","[ch&r6:0]>>[nr6:0]","C(=Cc1cccc(-c2cccc(C=Cc3ccccc3)c2)c1)c1ccccc1",3,3],["O=c1occ(-c2coc(=O)c(C=Cc3ccccc3)c2)cc1C=Cc1ccccc1","[c:1]1[c:2][ch:3][ch:4][c:5][c:6]1>>[c:1]1[c:2][o:3][c:4](=O)[c:5][c:6]1","C(=Cc1cccc(-c2cccc(C=Cc3ccccc3)c2)c1)c1ccccc1",3,3],["O=c1ccc(C=Cc2cccc(-c3cccc(C=Cc4ccc(=O)oc4)c3)c2)co1","[c:1]1[c:2][ch:3][ch:4][c:5][c:6]1>>[c:1]1[c:2][o:3][c:4](=O)[c:5][c:6]1","C(=Cc1cccc(-c2cccc(C=Cc3ccccc3)c2)c1)c1ccccc1",3,3],["O=c1cc(C=Cc2ccccc2)cc(-c2cc(C=Cc3ccccc3)cc(=O)o2)o1","[c:1]1[c:2][ch:3][ch:4][c:5][c:6]1>>[c:1]1[c:2][o:3][c:4](=O)[c:5][c:6]1","C(=Cc1cccc(-c2cccc(C=Cc3ccccc3)c2)c1)c1ccccc1",3,3],["O=c1occ(C=Cc2ccccc2)cc1-c1cc(C=Cc2ccccc2)coc1=O","[c:1]1[c:2][ch:3][ch:4][c:5][c:6]1>>[c:1]1[c:2][o:3][c:4](=O)[c:5][c:6]1","C(=Cc1cccc(-c2cccc(C=Cc3ccccc3)c2)c1)c1ccccc1",3,3],["O=c1cc(-c2cc(C=Cc3ccccc3)oc(=O)c2)cc(C=Cc2ccccc2)o1","[c:1]1[c:2][ch:3][ch:4][c:5][c:6]1>>[c:1]1[c:2][o:3][c:4](=O)[c:5][c:6]1","C(=Cc1cccc(-c2cccc(C=Cc3ccccc3)c2)c1)c1ccccc1",3,3],["O=c1occcc1C=Cc1cccc(-c2cccc(C=Cc3cccoc3=O)c2)c1","[c:1]1[c:2][ch:3][ch:4][c:5][c:6]1>>[c:1]1[c:2][o:3][c:4](=O)[c:5][c:6]1","C(=Cc1cccc(-c2cccc(C=Cc3ccccc3)c2)c1)c1ccccc1",3,3],["O=c1cccc(C=Cc2cccc(-c3cccc(C=Cc4cccc(=O)o4)c3)c2)o1","[c:1]1[c:2][ch:3][ch:4][c:5][c:6]1>>[c:1]1[c:2][o:3][c:4](=O)[c:5][c:6]1","C(=Cc1cccc(-c2cccc(C=Cc3ccccc3)c2)c1)c1ccccc1",3,3],["O=c1cc(C=Cc2cccc(-c3cccc(C=Cc4ccoc(=O)c4)c3)c2)cco1","[c:1]1[c:2][ch:3][ch:4][c:5][c:6]1>>[c:1]1[c:2][o:3][c:4](=O)[c:5][c:6]1","C(=Cc1cccc(-c2cccc(C=Cc3ccccc3)c2)c1)c1ccccc1",3,3],["O=c1ccocc1C=Cc1cccc(-c2cccc(C=Cc3coccc3=O)c2)c1","[ch:1]1[c:2][c:3][ch:4][c:5][c:6]1>>[o:1]1[c:2][c:3][C:4](=O)[c:5][c:6]1","C(=Cc1cccc(-c2cccc(C=Cc3ccccc3)c2)c1)c1ccccc1",3,3],["O=c1c(C=Cc2ccccc2)cocc1-c1cocc(C=Cc2ccccc2)c1=O","[ch:1]1[c:2][c:3][ch:4][c:5][c:6]1>>[o:1]1[c:2][c:3][C:4](=O)[c:5][c:6]1","C(=Cc1cccc(-c2cccc(C=Cc3ccccc3)c2)c1)c1ccccc1",3,3],["O=c1cc(C=Cc2ccccc2)oc(-c2cc(=O)cc(C=Cc3ccccc3)o2)c1","[ch:1]1[c:2][c:3][ch:4][c:5][c:6]1>>[o:1]1[c:2][c:3][C:4](=O)[c:5][c:6]1","C(=Cc1cccc(-c2cccc(C=Cc3ccccc3)c2)c1)c1ccccc1",3,3],["O=c1ccoc(C=Cc2cccc(-c3cccc(C=Cc4cc(=O)cco4)c3)c2)c1","[ch:1]1[c:2][c:3][ch:4][c:5][c:6]1>>[o:1]1[c:2][c:3][C:4](=O)[c:5][c:6]1","C(=Cc1cccc(-c2cccc(C=Cc3ccccc3)c2)c1)c1ccccc1",3,3],["C1=CCC(Nc2ccc3cc(NC4=CC=CC4)ccc3c2)=C1","[c:0]1[ch:1][ch][c:3][c!r5:4][c!r5:5]1>>[c:0]1[CH2:1][c:3][c:4][c:5]1","c1ccc(Nc2ccc3cc(Nc4ccccc4)ccc3c2)cc1",3,3],["C1=CC(Nc2ccc3cc(NC4=CCC=C4)ccc3c2)=CC1","[c:0]1[ch:1][ch][c:3][c!r5:4][c!r5:5]1>>[c:0]1[CH2:1][c:3][c:4][c:5]1","c1ccc(Nc2ccc3cc(Nc4ccccc4)ccc3c2)cc1",3,3],["c1ccc(Nc2cnc3cc(Nc4ccccc4)cnc3c2)cc1","[ch&r6:0]>>[nr6:0]","c1ccc(Nc2ccc3cc(Nc4ccccc4)ccc3c2)cc1",3,3],["c1ccc(Nc2ccc3nc(Nc4ccccc4)ccc3n2)cc1","[ch&r6:0]>>[nr6:0]","c1ccc(Nc2ccc3cc(Nc4ccccc4)ccc3c2)cc1",3,3],["c1cc(Nc2ccc3cc(Nc4ccncc4)ccc3c2)ccn1","[ch&r6:0]>>[nr6:0]","c1ccc(Nc2ccc3cc(Nc4ccccc4)ccc3c2)cc1",3,3],["c1ccc(Nc2ccc3cc(Nc4ccccn4)ccc3c2)nc1","[ch&r6:0]>>[nr6:0]","c1ccc(Nc2ccc3cc(Nc4ccccc4)ccc3c2)cc1",3,3],["c1ccc(Nc2cc3cnc(Nc4ccccc4)cc3cn2)cc1","[ch&r6:0]>>[nr6:0]","c1ccc(Nc2ccc3cc(Nc4ccccc4)ccc3c2)cc1",3,3],["c1cncc(Nc2ccc3cc(Nc4cccnc4)ccc3c2)c1","[ch&r6:0]>>[nr6:0]","c1ccc(Nc2ccc3cc(Nc4ccccc4)ccc3c2)cc1",3,3],["c1ccc2ccccc2c1","[c&r6,C&r5:1](-[N!R]-c1ccccc1)>>[*:1]","c1ccc(Nc2ccc3cc(Nc4ccccc4)ccc3c2)cc1",3,3],["c1ccccc1","[c&r6,C&r5:1](-[N!R]-c1ccccc1)>>[*:1]","c1ccc(Nc2ccc3cc(Nc4ccccc4)ccc3c2)cc1",3,3],["C(#Cc1cc2ccccc2cc1C#Cc1ccccc1)c1ccccc1","[cH&r6:1][cH&r6:2]>>[c:1]2cccc[c:2]2","C(#Cc1ccccc1C#Cc1ccccc1)c1ccccc1",3,3],["C(#Cc1ccccc1C#CC1=CCC=C1)C1=CCC=C1","[c:0]1[ch:1][ch][c:3][c!r5:4][c!r5:5]1>>[c:0]1[CH2:1][c:3][c:4][c:5]1","C(#Cc1ccccc1C#Cc1ccccc1)c1ccccc1",3,3],["C(#Cc1ccccc1C#CC1=CC=CC1)C1=CC=CC1","[c:0]1[ch:1][ch][c:3][c!r5:4][c!r5:5]1>>[c:0]1[CH2:1][c:3][c:4][c:5]1","C(#Cc1ccccc1C#Cc1ccccc1)c1ccccc1",3,3],["C(#Cc1ccccc1)C1=CCC=C1C#Cc1ccccc1","[c:0]1[ch:1][ch][c:3][c!r5:4][c!r5:5]1>>[c:0]1[CH2:1][c:3][c:4][c:5]1","C(#Cc1ccccc1C#Cc1ccccc1)c1ccccc1",3,3],["C(#Cc1ccccc1)c1ccccc1","[c&r6,C&r5:1](-C#C-c1ccccc1)>>[ch&r6,CH1&r5:1]","C(#Cc1ccccc1C#Cc1ccccc1)c1ccccc1",3,3],["c1ccccc1","[c&r6,C&r5:1](-C#C-c1ccccc1)>>[ch&r6,CH1&r5:1]","C(#Cc1ccccc1C#Cc1ccccc1)c1ccccc1",3,3],["C(#Cc1ccccc1C#Cc1ccncc1)c1ccncc1","[ch&r6:0]>>[nr6:0]","C(#Cc1ccccc1C#Cc1ccccc1)c1ccccc1",3,3],["C(#Cc1nccnc1C#Cc1ccccc1)c1ccccc1","[ch&r6:0]>>[nr6:0]","C(#Cc1ccccc1C#Cc1ccccc1)c1ccccc1",3,3],["C(#Cc1ccccc1C#Cc1ccccn1)c1ccccn1","[ch&r6:0]>>[nr6:0]","C(#Cc1ccccc1C#Cc1ccccc1)c1ccccc1",3,3],["C(#Cc1cnncc1C#Cc1ccccc1)c1ccccc1","[ch&r6:0]>>[nr6:0]","C(#Cc1ccccc1C#Cc1ccccc1)c1ccccc1",3,3],["C(#Cc1ccccc1C#Cc1cccnc1)c1cccnc1","[ch&r6:0]>>[nr6:0]","C(#Cc1ccccc1C#Cc1ccccc1)c1ccccc1",3,3],["O=c1cccc(C#Cc2ccccc2C#Cc2cccc(=O)o2)o1","[c:1]1[c:2][ch:3][ch:4][c:5][c:6]1>>[c:1]1[c:2][o:3][c:4](=O)[c:5][c:6]1","C(#Cc1ccccc1C#Cc1ccccc1)c1ccccc1",3,3],["O=c1occcc1C#Cc1ccccc1C#Cc1cccoc1=O","[c:1]1[c:2][ch:3][ch:4][c:5][c:6]1>>[c:1]1[c:2][o:3][c:4](=O)[c:5][c:6]1","C(#Cc1ccccc1C#Cc1ccccc1)c1ccccc1",3,3],["O=c1cc(C#Cc2ccccc2C#Cc2ccoc(=O)c2)cco1","[c:1]1[c:2][ch:3][ch:4][c:5][c:6]1>>[c:1]1[c:2][o:3][c:4](=O)[c:5][c:6]1","C(#Cc1ccccc1C#Cc1ccccc1)c1ccccc1",3,3],["O=c1ccc(C#Cc2ccccc2C#Cc2ccc(=O)oc2)co1","[c:1]1[c:2][ch:3][ch:4][c:5][c:6]1>>[c:1]1[c:2][o:3][c:4](=O)[c:5][c:6]1","C(#Cc1ccccc1C#Cc1ccccc1)c1ccccc1",3,3],["O=c1ccocc1C#Cc1ccccc1C#Cc1coccc1=O","[ch:1]1[c:2][c:3][ch:4][c:5][c:6]1>>[o:1]1[c:2][c:3][C:4](=O)[c:5][c:6]1","C(#Cc1ccccc1C#Cc1ccccc1)c1ccccc1",3,3],["O=c1ccoc(C#Cc2ccccc2C#Cc2cc(=O)cco2)c1","[ch:1]1[c:2][c:3][ch:4][c:5][c:6]1>>[o:1]1[c:2][c:3][C:4](=O)[c:5][c:6]1","C(#Cc1ccccc1C#Cc1ccccc1)c1ccccc1",3,3],["c1ccc(-c2cccnc2Nc2ncccc2-c2ccccc2)cc1","[cH&r6,CH&r5:1]>>[#6:1](-[c]1[ch]ccc[ch]1)","c1ccc(Nc2ccccn2)nc1",3,3],["c1ccc(-c2ccc(Nc3ccc(-c4ccccc4)cn3)nc2)cc1","[cH&r6,CH&r5:1]>>[#6:1](-[c]1[ch]ccc[ch]1)","c1ccc(Nc2ccccn2)nc1",3,3],["c1ccc(-c2cccc(Nc3cccc(-c4ccccc4)n3)n2)cc1","[cH&r6,CH&r5:1]>>[#6:1](-[c]1[ch]ccc[ch]1)","c1ccc(Nc2ccccn2)nc1",3,3],["c1ccc(-c2ccnc(Nc3cc(-c4ccccc4)ccn3)c2)cc1","[cH&r6,CH&r5:1]>>[#6:1](-[c]1[ch]ccc[ch]1)","c1ccc(Nc2ccccn2)nc1",3,3],["c1ccc2cc(Nc3cc4ccccc4cn3)ncc2c1","[cH&r6:1][cH&r6:2]>>[c:1]2cccc[c:2]2","c1ccc(Nc2ccccn2)nc1",3,3],["c1ccc2nc(Nc3ccc4ccccc4n3)ccc2c1","[cH&r6:1][cH&r6:2]>>[c:1]2cccc[c:2]2","c1ccc(Nc2ccccn2)nc1",3,3],["c1ccc2c(Nc3nccc4ccccc34)nccc2c1","[cH&r6:1][cH&r6:2]>>[c:1]2cccc[c:2]2","c1ccc(Nc2ccccn2)nc1",3,3],["c1ccc(Nc2ccccc2)cc1","[nr6:0]>>[ch&r6:0]","c1ccc(Nc2ccccn2)nc1",3,3],["c1ccc(N(c2ccccn2)c2ccccn2)cc1","[r:1][NH!R:2][r:3]>>[r:1][N:2](-c1ccccc1)[r:3]","c1ccc(Nc2ccccn2)nc1",3,3],["O=c1cc(C=CC2=CC=CC2)oc(C=CC2=CC=CC2)c1","[c:0]1[ch:1][ch][c:3][c!r5:4][c!r5:5]1>>[c:0]1[CH2:1][c:3][c:4][c:5]1","O=c1cc(C=Cc2ccccc2)oc(C=Cc2ccccc2)c1",3,3],["O=c1cc(C=CC2=CCC=C2)oc(C=CC2=CCC=C2)c1","[c:0]1[ch:1][ch][c:3][c!r5:4][c!r5:5]1>>[c:0]1[CH2:1][c:3][c:4][c:5]1","O=c1cc(C=Cc2ccccc2)oc(C=Cc2ccccc2)c1",3,3],["O=c1ccocc1","[c&r6,C&r5:1](-[C!R]=[C!R]-c1ccccc1)>>[ch&r6,CH1&r5:1]","O=c1cc(C=Cc2ccccc2)oc(C=Cc2ccccc2)c1",3,3],["O=c1cc(C=Cc2ccccn2)oc(C=Cc2ccccn2)c1","[ch&r6:0]>>[nr6:0]","O=c1cc(C=Cc2ccccc2)oc(C=Cc2ccccc2)c1",3,3],["O=c1cc(C=Cc2cccnc2)oc(C=Cc2cccnc2)c1","[ch&r6:0]>>[nr6:0]","O=c1cc(C=Cc2ccccc2)oc(C=Cc2ccccc2)c1",3,3],["O=c1cc(C=Cc2ccncc2)oc(C=Cc2ccncc2)c1","[ch&r6:0]>>[nr6:0]","O=c1cc(C=Cc2ccccc2)oc(C=Cc2ccccc2)c1",3,3],["O=c1nc(C=Cc2ccccc2)oc(C=Cc2ccccc2)n1","[ch&r6:0]>>[nr6:0]","O=c1cc(C=Cc2ccccc2)oc(C=Cc2ccccc2)c1",3,3],["C(=Cc1cccc(C=Cc2ccccc2)c1)c1ccccc1","[o:1][c:2][c:3][c:4](=O)>>[ch:1][c:2][c:3][ch:4]","O=c1cc(C=Cc2ccccc2)oc(C=Cc2ccccc2)c1",3,3],["O=c1cc(C=Cc2ccccc2)[nH]c(C=Cc2ccccc2)c1","[o:1]>>[nH:1]","O=c1cc(C=Cc2ccccc2)oc(C=Cc2ccccc2)c1",3,3],["O=c1oc(-c2ccccc2)ccc1C=Cc1ccc(-c2ccccc2)oc1=O","[cH&r6,CH&r5:1]>>[#6:1](-[c]1[ch]ccc[ch]1)","O=c1occcc1C=Cc1cccoc1=O",3,3],["O=c1occ(-c2ccccc2)cc1C=Cc1cc(-c2ccccc2)coc1=O","[cH&r6,CH&r5:1]>>[#6:1](-[c]1[ch]ccc[ch]1)","O=c1occcc1C=Cc1cccoc1=O",3,3],["O=c1occc(-c2ccccc2)c1C=Cc1c(-c2ccccc2)ccoc1=O","[cH&r6,CH&r5:1]>>[#6:1](-[c]1[ch]ccc[ch]1)","O=c1occcc1C=Cc1cccoc1=O",3,3],["O=c1oc2ccccc2cc1C=Cc1cc2ccccc2oc1=O","[cH&r6:1][cH&r6:2]>>[c:1]2cccc[c:2]2","O=c1occcc1C=Cc1cccoc1=O",3,3],["O=c1occ2ccccc2c1C=Cc1c(=O)occ2ccccc12","[cH&r6:1][cH&r6:2]>>[c:1]2cccc[c:2]2","O=c1occcc1C=Cc1cccoc1=O",3,3],["C(=Cc1ccccc1)c1ccccc1","[o:1][c:2](=O)>>[ch:1][ch:2]","O=c1occcc1C=Cc1cccoc1=O",3,3],["O=c1[nH]cccc1C=Cc1ccc[nH]c1=O","[o:1]>>[nH:1]","O=c1occcc1C=Cc1cccoc1=O",3,3],["C(#Cc1cccc(C#Cc2ccccc2)c1)c1ccccc1","[c&r6,C&r5:1](-[c]1[ch]ccc[ch]1)>>[*:1]","C(#Cc1cc(C#Cc2ccccc2)cc(-c2ccccc2)c1)c1ccccc1",3,3],["c1ccccc1","[c&r6,C&r5:1](-[c]1[ch]ccc[ch]1)>>[*:1]","C(#Cc1cc(C#Cc2ccccc2)cc(-c2ccccc2)c1)c1ccccc1",3,3],["C(#Cc1cc(C#Cc2ccccc2)cc(C2=CC=CC2)c1)c1ccccc1","[c:0]1[ch:1][ch][c:3][c!r5:4][c!r5:5]1>>[c:0]1[CH2:1][c:3][c:4][c:5]1","C(#Cc1cc(C#Cc2ccccc2)cc(-c2ccccc2)c1)c1ccccc1",3,3],["C(#Cc1cc(C#Cc2ccccc2)cc(C2=CCC=C2)c1)c1ccccc1","[c:0]1[ch:1][ch][c:3][c!r5:4][c!r5:5]1>>[c:0]1[CH2:1][c:3][c:4][c:5]1","C(#Cc1cc(C#Cc2ccccc2)cc(-c2ccccc2)c1)c1ccccc1",3,3],["C(#Cc1cc(C#CC2=CCC=C2)cc(-c2ccccc2)c1)C1=CCC=C1","[c:0]1[ch:1][ch][c:3][c!r5:4][c!r5:5]1>>[c:0]1[CH2:1][c:3][c:4][c:5]1","C(#Cc1cc(C#Cc2ccccc2)cc(-c2ccccc2)c1)c1ccccc1",3,3],["C(#Cc1cc(C#CC2=CC=CC2)cc(-c2ccccc2)c1)C1=CC=CC1","[c:0]1[ch:1][ch][c:3][c!r5:4][c!r5:5]1>>[c:0]1[CH2:1][c:3][c:4][c:5]1","C(#Cc1cc(C#Cc2ccccc2)cc(-c2ccccc2)c1)c1ccccc1",3,3],["c1ccc(-c2ccccc2)cc1","[c&r6,C&r5:1](-C#C-c1ccccc1)>>[ch&r6,CH1&r5:1]","C(#Cc1cc(C#Cc2ccccc2)cc(-c2ccccc2)c1)c1ccccc1",3,3],["c1ccccc1","[c&r6,C&r5:1](-C#C-c1ccccc1)>>[ch&r6,CH1&r5:1]","C(#Cc1cc(C#Cc2ccccc2)cc(-c2ccccc2)c1)c1ccccc1",3,3],["C(#Cc1cc(C#Cc2ccncc2)cc(-c2ccccc2)c1)c1ccncc1","[ch&r6:0]>>[nr6:0]","C(#Cc1cc(C#Cc2ccccc2)cc(-c2ccccc2)c1)c1ccccc1",3,3],["C(#Cc1cc(C#Cc2ccccc2)cc(-c2cccnc2)c1)c1ccccc1","[ch&r6:0]>>[nr6:0]","C(#Cc1cc(C#Cc2ccccc2)cc(-c2ccccc2)c1)c1ccccc1",3,3],["C(#Cc1cc(-c2ccccc2)cc(C#Cc2ccccc2)n1)c1ccccc1","[ch&r6:0]>>[nr6:0]","C(#Cc1cc(C#Cc2ccccc2)cc(-c2ccccc2)c1)c1ccccc1",3,3],["C(#Cc1cc(C#Cc2ccccc2)nc(-c2ccccc2)n1)c1ccccc1","[ch&r6:0]>>[nr6:0]","C(#Cc1cc(C#Cc2ccccc2)cc(-c2ccccc2)c1)c1ccccc1",3,3],["C(#Cc1ccccn1)c1cc(C#Cc2ccccn2)cc(-c2ccccc2)c1","[ch&r6:0]>>[nr6:0]","C(#Cc1cc(C#Cc2ccccc2)cc(-c2ccccc2)c1)c1ccccc1",3,3],["C(#Cc1cc(C#Cc2cccnc2)cc(-c2ccccc2)c1)c1cccnc1","[ch&r6:0]>>[nr6:0]","C(#Cc1cc(C#Cc2ccccc2)cc(-c2ccccc2)c1)c1ccccc1",3,3],["C(#Cc1cc(C#Cc2ccccc2)cc(-c2ccccn2)c1)c1ccccc1","[ch&r6:0]>>[nr6:0]","C(#Cc1cc(C#Cc2ccccc2)cc(-c2ccccc2)c1)c1ccccc1",3,3],["C(#Cc1cc(C#Cc2ccccc2)cc(-c2ccncc2)c1)c1ccccc1","[ch&r6:0]>>[nr6:0]","C(#Cc1cc(C#Cc2ccccc2)cc(-c2ccccc2)c1)c1ccccc1",3,3],["O=c1cccc(-c2cc(C#Cc3ccccc3)cc(C#Cc3ccccc3)c2)o1","[c:1]1[c:2][ch:3][ch:4][c:5][c:6]1>>[c:1]1[c:2][o:3][c:4](=O)[c:5][c:6]1","C(#Cc1cc(C#Cc2ccccc2)cc(-c2ccccc2)c1)c1ccccc1",3,3],["O=c1cc(-c2cc(C#Cc3ccccc3)cc(C#Cc3ccccc3)c2)cco1","[c:1]1[c:2][ch:3][ch:4][c:5][c:6]1>>[c:1]1[c:2][o:3][c:4](=O)[c:5][c:6]1","C(#Cc1cc(C#Cc2ccccc2)cc(-c2ccccc2)c1)c1ccccc1",3,3],["O=c1cc(C#Cc2cc(C#Cc3ccoc(=O)c3)cc(-c3ccccc3)c2)cco1","[c:1]1[c:2][ch:3][ch:4][c:5][c:6]1>>[c:1]1[c:2][o:3][c:4](=O)[c:5][c:6]1","C(#Cc1cc(C#Cc2ccccc2)cc(-c2ccccc2)c1)c1ccccc1",3,3],["O=c1cccc(C#Cc2cc(C#Cc3cccc(=O)o3)cc(-c3ccccc3)c2)o1","[c:1]1[c:2][ch:3][ch:4][c:5][c:6]1>>[c:1]1[c:2][o:3][c:4](=O)[c:5][c:6]1","C(#Cc1cc(C#Cc2ccccc2)cc(-c2ccccc2)c1)c1ccccc1",3,3],["O=c1occcc1-c1cc(C#Cc2ccccc2)cc(C#Cc2ccccc2)c1","[c:1]1[c:2][ch:3][ch:4][c:5][c:6]1>>[c:1]1[c:2][o:3][c:4](=O)[c:5][c:6]1","C(#Cc1cc(C#Cc2ccccc2)cc(-c2ccccc2)c1)c1ccccc1",3,3],["O=c1ccc(C#Cc2cc(C#Cc3ccc(=O)oc3)cc(-c3ccccc3)c2)co1","[c:1]1[c:2][ch:3][ch:4][c:5][c:6]1>>[c:1]1[c:2][o:3][c:4](=O)[c:5][c:6]1","C(#Cc1cc(C#Cc2ccccc2)cc(-c2ccccc2)c1)c1ccccc1",3,3],["O=c1occcc1C#Cc1cc(C#Cc2cccoc2=O)cc(-c2ccccc2)c1","[c:1]1[c:2][ch:3][ch:4][c:5][c:6]1>>[c:1]1[c:2][o:3][c:4](=O)[c:5][c:6]1","C(#Cc1cc(C#Cc2ccccc2)cc(-c2ccccc2)c1)c1ccccc1",3,3],["O=c1ccc(-c2cc(C#Cc3ccccc3)cc(C#Cc3ccccc3)c2)co1","[c:1]1[c:2][ch:3][ch:4][c:5][c:6]1>>[c:1]1[c:2][o:3][c:4](=O)[c:5][c:6]1","C(#Cc1cc(C#Cc2ccccc2)cc(-c2ccccc2)c1)c1ccccc1",3,3],["O=c1ccocc1-c1cc(C#Cc2ccccc2)cc(C#Cc2ccccc2)c1","[ch:1]1[c:2][c:3][ch:4][c:5][c:6]1>>[o:1]1[c:2][c:3][C:4](=O)[c:5][c:6]1","C(#Cc1cc(C#Cc2ccccc2)cc(-c2ccccc2)c1)c1ccccc1",3,3],["O=c1ccoc(C#Cc2cc(C#Cc3cc(=O)cco3)cc(-c3ccccc3)c2)c1","[ch:1]1[c:2][c:3][ch:4][c:5][c:6]1>>[o:1]1[c:2][c:3][C:4](=O)[c:5][c:6]1","C(#Cc1cc(C#Cc2ccccc2)cc(-c2ccccc2)c1)c1ccccc1",3,3],["O=c1ccoc(-c2cc(C#Cc3ccccc3)cc(C#Cc3ccccc3)c2)c1","[ch:1]1[c:2][c:3][ch:4][c:5][c:6]1>>[o:1]1[c:2][c:3][C:4](=O)[c:5][c:6]1","C(#Cc1cc(C#Cc2ccccc2)cc(-c2ccccc2)c1)c1ccccc1",3,3],["O=c1ccocc1C#Cc1cc(C#Cc2coccc2=O)cc(-c2ccccc2)c1","[ch:1]1[c:2][c:3][ch:4][c:5][c:6]1>>[o:1]1[c:2][c:3][C:4](=O)[c:5][c:6]1","C(#Cc1cc(C#Cc2ccccc2)cc(-c2ccccc2)c1)c1ccccc1",3,3],["c1ccc(Nc2ccccc2)cc1","[c&r6,C&r5:1](-[c]1[ch]ccc[ch]1)>>[*:1]","c1ccc(Nc2cccc(-c3cccc(Nc4ccccc4)c3)c2)cc1",3,3],["C1=CC(Nc2cccc(-c3cccc(NC4=CCC=C4)c3)c2)=CC1","[c:0]1[ch:1][ch][c:3][c!r5:4][c!r5:5]1>>[c:0]1[CH2:1][c:3][c:4][c:5]1","c1ccc(Nc2cccc(-c3cccc(Nc4ccccc4)c3)c2)cc1",3,3],["C1=C(Nc2ccccc2)CC=C1C1=CCC(Nc2ccccc2)=C1","[c:0]1[ch:1][ch][c:3][c!r5:4][c!r5:5]1>>[c:0]1[CH2:1][c:3][c:4][c:5]1","c1ccc(Nc2cccc(-c3cccc(Nc4ccccc4)c3)c2)cc1",3,3],["C1=C(Nc2ccccc2)C=C(C2=CC(Nc3ccccc3)=CC2)C1","[c:0]1[ch:1][ch][c:3][c!r5:4][c!r5:5]1>>[c:0]1[CH2:1][c:3][c:4][c:5]1","c1ccc(Nc2cccc(-c3cccc(Nc4ccccc4)c3)c2)cc1",3,3],["C1=CCC(Nc2cccc(-c3cccc(NC4=CC=CC4)c3)c2)=C1","[c:0]1[ch:1][ch][c:3][c!r5:4][c!r5:5]1>>[c:0]1[CH2:1][c:3][c:4][c:5]1","c1ccc(Nc2cccc(-c3cccc(Nc4ccccc4)c3)c2)cc1",3,3],["c1ccc(Nc2cccc(-c3cccc(Nc4ccccn4)c3)c2)nc1","[ch&r6:0]>>[nr6:0]","c1ccc(Nc2cccc(-c3cccc(Nc4ccccc4)c3)c2)cc1",3,3],["c1cncc(Nc2cccc(-c3cccc(Nc4cccnc4)c3)c2)c1","[ch&r6:0]>>[nr6:0]","c1ccc(Nc2cccc(-c3cccc(Nc4ccccc4)c3)c2)cc1",3,3],["c1cc(Nc2ccncc2)cc(-c2cccc(Nc3ccncc3)c2)c1","[ch&r6:0]>>[nr6:0]","c1ccc(Nc2cccc(-c3cccc(Nc4ccccc4)c3)c2)cc1",3,3],["c1ccc(Nc2cncc(-c3cncc(Nc4ccccc4)c3)c2)cc1","[ch&r6:0]>>[nr6:0]","c1ccc(Nc2cccc(-c3cccc(Nc4ccccc4)c3)c2)cc1",3,3],["c1ccc(Nc2cc(-c3ccnc(Nc4ccccc4)c3)ccn2)cc1","[ch&r6:0]>>[nr6:0]","c1ccc(Nc2cccc(-c3cccc(Nc4ccccc4)c3)c2)cc1",3,3],["c1ccc(Nc2ccnc(-c3cc(Nc4ccccc4)ccn3)c2)cc1","[ch&r6:0]>>[nr6:0]","c1ccc(Nc2cccc(-c3cccc(Nc4ccccc4)c3)c2)cc1",3,3],["c1ccc(Nc2cccc(-c3cccc(Nc4ccccc4)n3)n2)cc1","[ch&r6:0]>>[nr6:0]","c1ccc(Nc2cccc(-c3cccc(Nc4ccccc4)c3)c2)cc1",3,3],["c1ccc(-c2ccccc2)cc1","[c&r6,C&r5:1](-[N!R]-c1ccccc1)>>[*:1]","c1ccc(Nc2cccc(-c3cccc(Nc4ccccc4)c3)c2)cc1",3,3],["c1ccccc1","[c&r6,C&r5:1](-[N!R]-c1ccccc1)>>[*:1]","c1ccc(Nc2cccc(-c3cccc(Nc4ccccc4)c3)c2)cc1",3,3],["O=c1cc(C#Cc2cc(=O)cc(-c3ccccc3)o2)oc(-c2ccccc2)c1","[cH&r6,CH&r5:1]>>[#6:1](-[c]1[ch]ccc[ch]1)","O=c1ccoc(C#Cc2cc(=O)cco2)c1",3,3],["O=c1ccoc(C#Cc2occc(=O)c2-c2ccccc2)c1-c1ccccc1","[cH&r6,CH&r5:1]>>[#6:1](-[c]1[ch]ccc[ch]1)","O=c1ccoc(C#Cc2cc(=O)cco2)c1",3,3],["O=c1cc(C#Cc2cc(=O)c(-c3ccccc3)co2)occ1-c1ccccc1","[cH&r6,CH&r5:1]>>[#6:1](-[c]1[ch]ccc[ch]1)","O=c1ccoc(C#Cc2cc(=O)cco2)c1",3,3],["O=c1cc(C#Cc2cc(=O)c3ccccc3o2)oc2ccccc12","[cH&r6:1][cH&r6:2]>>[c:1]2cccc[c:2]2","O=c1ccoc(C#Cc2cc(=O)cco2)c1",3,3],["C(#Cc1ccccc1)c1ccccc1","[o:1][c:2][c:3][c:4](=O)>>[ch:1][c:2][c:3][ch:4]","O=c1ccoc(C#Cc2cc(=O)cco2)c1",3,3],["O=c1cc[nH]c(C#Cc2cc(=O)cc[nH]2)c1","[o:1]>>[nH:1]","O=c1ccoc(C#Cc2cc(=O)cco2)c1",3,3],["O=c1cc(C=Cc2cc(=O)cc(-c3ccccc3)o2)oc(-c2ccccc2)c1","[cH&r6,CH&r5:1]>>[#6:1](-[c]1[ch]ccc[ch]1)","O=c1ccoc(C=Cc2cc(=O)cco2)c1",3,3],["O=c1cc(C=Cc2cc(=O)c(-c3ccccc3)co2)occ1-c1ccccc1","[cH&r6,CH&r5:1]>>[#6:1](-[c]1[ch]ccc[ch]1)","O=c1ccoc(C=Cc2cc(=O)cco2)c1",3,3],["O=c1ccoc(C=Cc2occc(=O)c2-c2ccccc2)c1-c1ccccc1","[cH&r6,CH&r5:1]>>[#6:1](-[c]1[ch]ccc[ch]1)","O=c1ccoc(C=Cc2cc(=O)cco2)c1",3,3],["O=c1cc(C=Cc2cc(=O)c3ccccc3o2)oc2ccccc12","[cH&r6:1][cH&r6:2]>>[c:1]2cccc[c:2]2","O=c1ccoc(C=Cc2cc(=O)cco2)c1",3,3],["C(=Cc1ccccc1)c1ccccc1","[o:1][c:2][c:3][c:4](=O)>>[ch:1][c:2][c:3][ch:4]","O=c1ccoc(C=Cc2cc(=O)cco2)c1",3,3],["O=c1cc[nH]c(C=Cc2cc(=O)cc[nH]2)c1","[o:1]>>[nH:1]","O=c1ccoc(C=Cc2cc(=O)cco2)c1",3,3],["C(=Cc1cc(C=Cc2ccccc2)cc(-c2ccccc2)c1)c1ccccc1","[cH&r6,CH&r5:1]>>[#6:1](-[c]1[ch]ccc[ch]1)","C(=Cc1cccc(C=Cc2ccccc2)c1)c1ccccc1",3,3],["C(=Cc1cccc(C=Cc2ccccc2)c1-c1ccccc1)c1ccccc1","[cH&r6,CH&r5:1]>>[#6:1](-[c]1[ch]ccc[ch]1)","C(=Cc1cccc(C=Cc2ccccc2)c1)c1ccccc1",3,3],["C1=CC(C=Cc2cccc(C=CC3=CCC=C3)c2)=CC1","[c:0]1[ch:1][ch][c:3][c!r5:4][c!r5:5]1>>[c:0]1[CH2:1][c:3][c:4][c:5]1","C(=Cc1cccc(C=Cc2ccccc2)c1)c1ccccc1",3,3],["C1=CCC(C=Cc2cccc(C=CC3=CC=CC3)c2)=C1","[c:0]1[ch:1][ch][c:3][c!r5:4][c!r5:5]1>>[c:0]1[CH2:1][c:3][c:4][c:5]1","C(=Cc1cccc(C=Cc2ccccc2)c1)c1ccccc1",3,3],["c1ccccc1","[c&r6,C&r5:1](-[C!R]=[C!R]-c1ccccc1)>>[ch&r6,CH1&r5:1]","C(=Cc1cccc(C=Cc2ccccc2)c1)c1ccccc1",3,3],["C(=Cc1ccccc1)c1ccccc1","[c&r6,C&r5:1](-[C!R]=[C!R]-c1ccccc1)>>[ch&r6,CH1&r5:1]","C(=Cc1cccc(C=Cc2ccccc2)c1)c1ccccc1",3,3],["C(=Cc1cccc(C=Cc2cccnc2)c1)c1cccnc1","[ch&r6:0]>>[nr6:0]","C(=Cc1cccc(C=Cc2ccccc2)c1)c1ccccc1",3,3],["C(=Cc1cc(C=Cc2ccccc2)ncn1)c1ccccc1","[ch&r6:0]>>[nr6:0]","C(=Cc1cccc(C=Cc2ccccc2)c1)c1ccccc1",3,3],["C(=Cc1cccc(C=Cc2ccncc2)c1)c1ccncc1","[ch&r6:0]>>[nr6:0]","C(=Cc1cccc(C=Cc2ccccc2)c1)c1ccccc1",3,3],["C(=Cc1cncc(C=Cc2ccccc2)c1)c1ccccc1","[ch&r6:0]>>[nr6:0]","C(=Cc1cccc(C=Cc2ccccc2)c1)c1ccccc1",3,3],["C(=Cc1ccccn1)c1cccc(C=Cc2ccccn2)c1","[ch&r6:0]>>[nr6:0]","C(=Cc1cccc(C=Cc2ccccc2)c1)c1ccccc1",3,3],["C(=Cc1cccc(C=Cc2ccccc2)n1)c1ccccc1","[ch&r6:0]>>[nr6:0]","C(=Cc1cccc(C=Cc2ccccc2)c1)c1ccccc1",3,3],["O=c1ccc(C=Cc2cccc(C=Cc3ccc(=O)oc3)c2)co1","[c:1]1[c:2][ch:3][ch:4][c:5][c:6]1>>[c:1]1[c:2][o:3][c:4](=O)[c:5][c:6]1","C(=Cc1cccc(C=Cc2ccccc2)c1)c1ccccc1",3,3],["O=c1cccc(C=Cc2cccc(C=Cc3cccc(=O)o3)c2)o1","[c:1]1[c:2][ch:3][ch:4][c:5][c:6]1>>[c:1]1[c:2][o:3][c:4](=O)[c:5][c:6]1","C(=Cc1cccc(C=Cc2ccccc2)c1)c1ccccc1",3,3],["O=c1cc(C=Cc2cccc(C=Cc3ccoc(=O)c3)c2)cco1","[c:1]1[c:2][ch:3][ch:4][c:5][c:6]1>>[c:1]1[c:2][o:3][c:4](=O)[c:5][c:6]1","C(=Cc1cccc(C=Cc2ccccc2)c1)c1ccccc1",3,3],["O=c1occcc1C=Cc1cccc(C=Cc2cccoc2=O)c1","[c:1]1[c:2][ch:3][ch:4][c:5][c:6]1>>[c:1]1[c:2][o:3][c:4](=O)[c:5][c:6]1","C(=Cc1cccc(C=Cc2ccccc2)c1)c1ccccc1",3,3],["O=c1c(C=Cc2ccccc2)cocc1C=Cc1ccccc1","[ch:1]1[c:2][c:3][ch:4][c:5][c:6]1>>[o:1]1[c:2][c:3][C:4](=O)[c:5][c:6]1","C(=Cc1cccc(C=Cc2ccccc2)c1)c1ccccc1",3,3],["O=c1cc(C=Cc2ccccc2)oc(C=Cc2ccccc2)c1","[ch:1]1[c:2][c:3][ch:4][c:5][c:6]1>>[o:1]1[c:2][c:3][C:4](=O)[c:5][c:6]1","C(=Cc1cccc(C=Cc2ccccc2)c1)c1ccccc1",3,3],["O=c1ccocc1C=Cc1cccc(C=Cc2coccc2=O)c1","[ch:1]1[c:2][c:3][ch:4][c:5][c:6]1>>[o:1]1[c:2][c:3][C:4](=O)[c:5][c:6]1","C(=Cc1cccc(C=Cc2ccccc2)c1)c1ccccc1",3,3],["O=c1ccoc(C=Cc2cccc(C=Cc3cc(=O)cco3)c2)c1","[ch:1]1[c:2][c:3][ch:4][c:5][c:6]1>>[o:1]1[c:2][c:3][C:4](=O)[c:5][c:6]1","C(=Cc1cccc(C=Cc2ccccc2)c1)c1ccccc1",3,3],["C(=Cc1cccc(C=Cc2ccccc2)c1)c1ccccc1","[c&r6,C&r5:1](-[c]1[ch]ccc[ch]1)>>[*:1]","C(=Cc1cccc(C=Cc2ccccc2)c1-c1ccccc1)c1ccccc1",3,3],["C1=CC(c2c(C=Cc3ccccc3)cccc2C=Cc2ccccc2)=CC1","[c:0]1[ch:1][ch][c:3][c!r5:4][c!r5:5]1>>[c:0]1[CH2:1][c:3][c:4][c:5]1","C(=Cc1cccc(C=Cc2ccccc2)c1-c1ccccc1)c1ccccc1",3,3],["C1=CCC(C=Cc2cccc(C=CC3=CC=CC3)c2-c2ccccc2)=C1","[c:0]1[ch:1][ch][c:3][c!r5:4][c!r5:5]1>>[c:0]1[CH2:1][c:3][c:4][c:5]1","C(=Cc1cccc(C=Cc2ccccc2)c1-c1ccccc1)c1ccccc1",3,3],["C1=CCC(c2c(C=Cc3ccccc3)cccc2C=Cc2ccccc2)=C1","[c:0]1[ch:1][ch][c:3][c!r5:4][c!r5:5]1>>[c:0]1[CH2:1][c:3][c:4][c:5]1","C(=Cc1cccc(C=Cc2ccccc2)c1-c1ccccc1)c1ccccc1",3,3],["C1=CC(C=Cc2cccc(C=CC3=CCC=C3)c2-c2ccccc2)=CC1","[c:0]1[ch:1][ch][c:3][c!r5:4][c!r5:5]1>>[c:0]1[CH2:1][c:3][c:4][c:5]1","C(=Cc1cccc(C=Cc2ccccc2)c1-c1ccccc1)c1ccccc1",3,3],["c1ccc(-c2ccccc2)cc1","[c&r6,C&r5:1](-[C!R]=[C!R]-c1ccccc1)>>[ch&r6,CH1&r5:1]","C(=Cc1cccc(C=Cc2ccccc2)c1-c1ccccc1)c1ccccc1",3,3],["c1ccccc1","[c&r6,C&r5:1](-[C!R]=[C!R]-c1ccccc1)>>[ch&r6,CH1&r5:1]","C(=Cc1cccc(C=Cc2ccccc2)c1-c1ccccc1)c1ccccc1",3,3],["C(=Cc1ncnc(C=Cc2ccccc2)c1-c1ccccc1)c1ccccc1","[ch&r6:0]>>[nr6:0]","C(=Cc1cccc(C=Cc2ccccc2)c1-c1ccccc1)c1ccccc1",3,3],["C(=Cc1cccc(C=Cc2ccccn2)c1-c1ccccc1)c1ccccn1","[ch&r6:0]>>[nr6:0]","C(=Cc1cccc(C=Cc2ccccc2)c1-c1ccccc1)c1ccccc1",3,3],["C(=Cc1cccc(C=Cc2ccccc2)c1-c1cccnc1)c1ccccc1","[ch&r6:0]>>[nr6:0]","C(=Cc1cccc(C=Cc2ccccc2)c1-c1ccccc1)c1ccccc1",3,3],["C(=Cc1cccc(C=Cc2ccccc2)c1-c1ccncc1)c1ccccc1","[ch&r6:0]>>[nr6:0]","C(=Cc1cccc(C=Cc2ccccc2)c1-c1ccccc1)c1ccccc1",3,3],["C(=Cc1cccc(C=Cc2cccnc2)c1-c1ccccc1)c1cccnc1","[ch&r6:0]>>[nr6:0]","C(=Cc1cccc(C=Cc2ccccc2)c1-c1ccccc1)c1ccccc1",3,3],["C(=Cc1cccc(C=Cc2ccncc2)c1-c1ccccc1)c1ccncc1","[ch&r6:0]>>[nr6:0]","C(=Cc1cccc(C=Cc2ccccc2)c1-c1ccccc1)c1ccccc1",3,3],["C(=Cc1cccc(C=Cc2ccccc2)c1-c1ccccn1)c1ccccc1","[ch&r6:0]>>[nr6:0]","C(=Cc1cccc(C=Cc2ccccc2)c1-c1ccccc1)c1ccccc1",3,3],["C(=Cc1cncc(C=Cc2ccccc2)c1-c1ccccc1)c1ccccc1","[ch&r6:0]>>[nr6:0]","C(=Cc1cccc(C=Cc2ccccc2)c1-c1ccccc1)c1ccccc1",3,3],["O=c1occcc1-c1c(C=Cc2ccccc2)cccc1C=Cc1ccccc1","[c:1]1[c:2][ch:3][ch:4][c:5][c:6]1>>[c:1]1[c:2][o:3][c:4](=O)[c:5][c:6]1","C(=Cc1cccc(C=Cc2ccccc2)c1-c1ccccc1)c1ccccc1",3,3],["O=c1ccc(C=Cc2cccc(C=Cc3ccc(=O)oc3)c2-c2ccccc2)co1","[c:1]1[c:2][ch:3][ch:4][c:5][c:6]1>>[c:1]1[c:2][o:3][c:4](=O)[c:5][c:6]1","C(=Cc1cccc(C=Cc2ccccc2)c1-c1ccccc1)c1ccccc1",3,3],["O=c1cccc(C=Cc2cccc(C=Cc3cccc(=O)o3)c2-c2ccccc2)o1","[c:1]1[c:2][ch:3][ch:4][c:5][c:6]1>>[c:1]1[c:2][o:3][c:4](=O)[c:5][c:6]1","C(=Cc1cccc(C=Cc2ccccc2)c1-c1ccccc1)c1ccccc1",3,3],["O=c1cccc(-c2c(C=Cc3ccccc3)cccc2C=Cc2ccccc2)o1","[c:1]1[c:2][ch:3][ch:4][c:5][c:6]1>>[c:1]1[c:2][o:3][c:4](=O)[c:5][c:6]1","C(=Cc1cccc(C=Cc2ccccc2)c1-c1ccccc1)c1ccccc1",3,3],["O=c1cc(C=Cc2cccc(C=Cc3ccoc(=O)c3)c2-c2ccccc2)cco1","[c:1]1[c:2][ch:3][ch:4][c:5][c:6]1>>[c:1]1[c:2][o:3][c:4](=O)[c:5][c:6]1","C(=Cc1cccc(C=Cc2ccccc2)c1-c1ccccc1)c1ccccc1",3,3],["O=c1cc(-c2c(C=Cc3ccccc3)cccc2C=Cc2ccccc2)cco1","[c:1]1[c:2][ch:3][ch:4][c:5][c:6]1>>[c:1]1[c:2][o:3][c:4](=O)[c:5][c:6]1","C(=Cc1cccc(C=Cc2ccccc2)c1-c1ccccc1)c1ccccc1",3,3],["O=c1occcc1C=Cc1cccc(C=Cc2cccoc2=O)c1-c1ccccc1","[c:1]1[c:2][ch:3][ch:4][c:5][c:6]1>>[c:1]1[c:2][o:3][c:4](=O)[c:5][c:6]1","C(=Cc1cccc(C=Cc2ccccc2)c1-c1ccccc1)c1ccccc1",3,3],["O=c1ccc(-c2c(C=Cc3ccccc3)cccc2C=Cc2ccccc2)co1","[c:1]1[c:2][ch:3][ch:4][c:5][c:6]1>>[c:1]1[c:2][o:3][c:4](=O)[c:5][c:6]1","C(=Cc1cccc(C=Cc2ccccc2)c1-c1ccccc1)c1ccccc1",3,3],["O=c1ccoc(-c2c(C=Cc3ccccc3)cccc2C=Cc2ccccc2)c1","[ch:1]1[c:2][c:3][ch:4][c:5][c:6]1>>[o:1]1[c:2][c:3][C:4](=O)[c:5][c:6]1","C(=Cc1cccc(C=Cc2ccccc2)c1-c1ccccc1)c1ccccc1",3,3],["O=c1ccocc1C=Cc1cccc(C=Cc2coccc2=O)c1-c1ccccc1","[ch:1]1[c:2][c:3][ch:4][c:5][c:6]1>>[o:1]1[c:2][c:3][C:4](=O)[c:5][c:6]1","C(=Cc1cccc(C=Cc2ccccc2)c1-c1ccccc1)c1ccccc1",3,3],["O=c1ccoc(C=Cc2cccc(C=Cc3cc(=O)cco3)c2-c2ccccc2)c1","[ch:1]1[c:2][c:3][ch:4][c:5][c:6]1>>[o:1]1[c:2][c:3][C:4](=O)[c:5][c:6]1","C(=Cc1cccc(C=Cc2ccccc2)c1-c1ccccc1)c1ccccc1",3,3],["O=c1ccocc1-c1c(C=Cc2ccccc2)cccc1C=Cc1ccccc1","[ch:1]1[c:2][c:3][ch:4][c:5][c:6]1>>[o:1]1[c:2][c:3][C:4](=O)[c:5][c:6]1","C(=Cc1cccc(C=Cc2ccccc2)c1-c1ccccc1)c1ccccc1",3,3],["C(#Cc1cccc2c(C#CC3=CC=CC3)cccc12)C1=CC=CC1","[c:0]1[ch:1][ch][c:3][c!r5:4][c!r5:5]1>>[c:0]1[CH2:1][c:3][c:4][c:5]1","C(#Cc1cccc2c(C#Cc3ccccc3)cccc12)c1ccccc1",3,3],["C(#Cc1cccc2c(C#CC3=CCC=C3)cccc12)C1=CCC=C1","[c:0]1[ch:1][ch][c:3][c!r5:4][c!r5:5]1>>[c:0]1[CH2:1][c:3][c:4][c:5]1","C(#Cc1cccc2c(C#Cc3ccccc3)cccc12)c1ccccc1",3,3],["c1ccc2ccccc2c1","[c&r6,C&r5:1](-C#C-c1ccccc1)>>[ch&r6,CH1&r5:1]","C(#Cc1cccc2c(C#Cc3ccccc3)cccc12)c1ccccc1",3,3],["c1ccccc1","[c&r6,C&r5:1](-C#C-c1ccccc1)>>[ch&r6,CH1&r5:1]","C(#Cc1cccc2c(C#Cc3ccccc3)cccc12)c1ccccc1",3,3],["C(#Cc1ccnc2c(C#Cc3ccccc3)ccnc12)c1ccccc1","[ch&r6:0]>>[nr6:0]","C(#Cc1cccc2c(C#Cc3ccccc3)cccc12)c1ccccc1",3,3],["C(#Cc1cccc2c(C#Cc3ccncc3)cccc12)c1ccncc1","[ch&r6:0]>>[nr6:0]","C(#Cc1cccc2c(C#Cc3ccccc3)cccc12)c1ccccc1",3,3],["C(#Cc1nccc2c(C#Cc3ccccc3)nccc12)c1ccccc1","[ch&r6:0]>>[nr6:0]","C(#Cc1cccc2c(C#Cc3ccccc3)cccc12)c1ccccc1",3,3],["C(#Cc1cncc2c(C#Cc3ccccc3)cncc12)c1ccccc1","[ch&r6:0]>>[nr6:0]","C(#Cc1cccc2c(C#Cc3ccccc3)cccc12)c1ccccc1",3,3],["C(#Cc1cccc2c(C#Cc3ccccn3)cccc12)c1ccccn1","[ch&r6:0]>>[nr6:0]","C(#Cc1cccc2c(C#Cc3ccccc3)cccc12)c1ccccc1",3,3],["C(#Cc1cccc2c(C#Cc3cccnc3)cccc12)c1cccnc1","[ch&r6:0]>>[nr6:0]","C(#Cc1cccc2c(C#Cc3ccccc3)cccc12)c1ccccc1",3,3],["O=c1cc(C#Cc2cccc3c(C#Cc4ccoc(=O)c4)cccc23)cco1","[c:1]1[c:2][ch:3][ch:4][c:5][c:6]1>>[c:1]1[c:2][o:3][c:4](=O)[c:5][c:6]1","C(#Cc1cccc2c(C#Cc3ccccc3)cccc12)c1ccccc1",3,3],["O=c1cc(C#Cc2ccccc2)c2oc(=O)cc(C#Cc3ccccc3)c2o1","[c:1]1[c:2][ch:3][ch:4][c:5][c:6]1>>[c:1]1[c:2][o:3][c:4](=O)[c:5][c:6]1","C(#Cc1cccc2c(C#Cc3ccccc3)cccc12)c1ccccc1",3,3],["O=c1occcc1C#Cc1cccc2c(C#Cc3cccoc3=O)cccc12","[c:1]1[c:2][ch:3][ch:4][c:5][c:6]1>>[c:1]1[c:2][o:3][c:4](=O)[c:5][c:6]1","C(#Cc1cccc2c(C#Cc3ccccc3)cccc12)c1ccccc1",3,3],["O=c1cccc(C#Cc2cccc3c(C#Cc4cccc(=O)o4)cccc23)o1","[c:1]1[c:2][ch:3][ch:4][c:5][c:6]1>>[c:1]1[c:2][o:3][c:4](=O)[c:5][c:6]1","C(#Cc1cccc2c(C#Cc3ccccc3)cccc12)c1ccccc1",3,3],["O=c1ccc(C#Cc2cccc3c(C#Cc4ccc(=O)oc4)cccc23)co1","[c:1]1[c:2][ch:3][ch:4][c:5][c:6]1>>[c:1]1[c:2][o:3][c:4](=O)[c:5][c:6]1","C(#Cc1cccc2c(C#Cc3ccccc3)cccc12)c1ccccc1",3,3],["O=c1occ(C#Cc2ccccc2)c2c(=O)occ(C#Cc3ccccc3)c12","[c:1]1[c:2][ch:3][ch:4][c:5][c:6]1>>[c:1]1[c:2][o:3][c:4](=O)[c:5][c:6]1","C(#Cc1cccc2c(C#Cc3ccccc3)cccc12)c1ccccc1",3,3],["O=c1ccoc(C#Cc2cccc3c(C#Cc4cc(=O)cco4)cccc23)c1","[ch:1]1[c:2][c:3][ch:4][c:5][c:6]1>>[o:1]1[c:2][c:3][C:4](=O)[c:5][c:6]1","C(#Cc1cccc2c(C#Cc3ccccc3)cccc12)c1ccccc1",3,3],["O=c1ccocc1C#Cc1cccc2c(C#Cc3coccc3=O)cccc12","[ch:1]1[c:2][c:3][ch:4][c:5][c:6]1>>[o:1]1[c:2][c:3][C:4](=O)[c:5][c:6]1","C(#Cc1cccc2c(C#Cc3ccccc3)cccc12)c1ccccc1",3,3],["C1=CCC=C1","[n,c:0]1[n,ch:1][o,O:2][n,c:3][n,c:4]1>>[*:0]1=[*:1][CH2:2][*:3]=[*:4]1","c1ccoc1",3,3],["c1nnco1","[chr5,CH1r5:1]>>[n:1]","c1ccoc1",3,3],["c1cnon1","[chr5,CH1r5:1]>>[n:1]","c1ccoc1",3,3],["O=C1C=CC(=O)O1","[o:1][ch:2]>>[o:1][c:2](=O)","c1ccoc1",3,3],["c1cc[nH]c1","[o:1]>>[nH:1]","c1ccoc1",3,3],["C(#Cc1cncc(C#Cc2ccccc2)c1-c1ccccc1)c1ccccc1","[cH&r6,CH&r5:1]>>[#6:1](-[c]1[ch]ccc[ch]1)","C(#Cc1cncc(C#Cc2ccccc2)c1)c1ccccc1",3,3],["C(#Cc1cncc(C#CC2=CC=CC2)c1)C1=CC=CC1","[c:0]1[ch:1][ch][c:3][c!r5:4][c!r5:5]1>>[c:0]1[CH2:1][c:3][c:4][c:5]1","C(#Cc1cncc(C#Cc2ccccc2)c1)c1ccccc1",3,3],["C(#Cc1cncc(C#CC2=CCC=C2)c1)C1=CCC=C1","[c:0]1[ch:1][ch][c:3][c!r5:4][c!r5:5]1>>[c:0]1[CH2:1][c:3][c:4][c:5]1","C(#Cc1cncc(C#Cc2ccccc2)c1)c1ccccc1",3,3],["c1ccncc1","[c&r6,C&r5:1](-C#C-c1ccccc1)>>[ch&r6,CH1&r5:1]","C(#Cc1cncc(C#Cc2ccccc2)c1)c1ccccc1",3,3],["C(#Cc1cncc(C#Cc2ccncc2)c1)c1ccncc1","[ch&r6:0]>>[nr6:0]","C(#Cc1cncc(C#Cc2ccccc2)c1)c1ccccc1",3,3],["C(#Cc1cncc(C#Cc2cccnc2)c1)c1cccnc1","[ch&r6:0]>>[nr6:0]","C(#Cc1cncc(C#Cc2ccccc2)c1)c1ccccc1",3,3],["C(#Cc1ccccn1)c1cncc(C#Cc2ccccn2)c1","[ch&r6:0]>>[nr6:0]","C(#Cc1cncc(C#Cc2ccccc2)c1)c1ccccc1",3,3],["C(#Cc1cc(C#Cc2ccccc2)nnn1)c1ccccc1","[ch&r6:0]>>[nr6:0]","C(#Cc1cncc(C#Cc2ccccc2)c1)c1ccccc1",3,3],["C(#Cc1cncc(C#Cc2ccccc2)n1)c1ccccc1","[ch&r6:0]>>[nr6:0]","C(#Cc1cncc(C#Cc2ccccc2)c1)c1ccccc1",3,3],["C(#Cc1cccc(C#Cc2ccccc2)c1)c1ccccc1","[nr6:0]>>[ch&r6:0]","C(#Cc1cncc(C#Cc2ccccc2)c1)c1ccccc1",3,3],["C(=Cc1ccccc1)c1ccccc1","[r6:0][c:1]2[ch][ch][ch][ch][c:2]2[r6:3]>>[*:0][c:1][c:2][*:3]","C(=Cc1cccc2ccccc12)c1cccc2ccccc12",3,3],["C1=Cc2c(C=Cc3cccc4c3C=CC4)cccc2C1","[c:0]1[ch:1][ch][c:3][c!r5:4][c!r5:5]1>>[c:0]1[CH2:1][c:3][c:4][c:5]1","C(=Cc1cccc2ccccc12)c1cccc2ccccc12",3,3],["C1=Cc2cccc(C=Cc3cccc4c3CC=C4)c2C1","[c:0]1[ch:1][ch][c:3][c!r5:4][c!r5:5]1>>[c:0]1[CH2:1][c:3][c:4][c:5]1","C(=Cc1cccc2ccccc12)c1cccc2ccccc12",3,3],["C(=Cc1cccc2c1=CCC=2)c1cccc2c1=CCC=2","[c:0]1[ch:1][ch][c:3][c!r5:4][c!r5:5]1>>[c:0]1[CH2:1][c:3][c:4][c:5]1","C(=Cc1cccc2ccccc12)c1cccc2ccccc12",3,3],["C(=CC1=c2ccccc2=CC1)C1=c2ccccc2=CC1","[c:0]1[ch:1][ch][c:3][c!r5:4][c!r5:5]1>>[c:0]1[CH2:1][c:3][c:4][c:5]1","C(=Cc1cccc2ccccc12)c1cccc2ccccc12",3,3],["C(=CC1=CCc2ccccc21)C1=CCc2ccccc21","[c:0]1[ch:1][ch][c:3][c!r5:4][c!r5:5]1>>[c:0]1[CH2:1][c:3][c:4][c:5]1","C(=Cc1cccc2ccccc12)c1cccc2ccccc12",3,3],["c1ccc2ccccc2c1","[c&r6,C&r5:1](-[C!R]=[C!R]-c1ccccc1)>>[ch&r6,CH1&r5:1]","C(=Cc1cccc2ccccc12)c1cccc2ccccc12",3,3],["C(=Cc1cccc2cccnc12)c1cccc2cccnc12","[ch&r6:0]>>[nr6:0]","C(=Cc1cccc2ccccc12)c1cccc2ccccc12",3,3],["C(=Cc1cccc2ccncc12)c1cccc2ccncc12","[ch&r6:0]>>[nr6:0]","C(=Cc1cccc2ccccc12)c1cccc2ccccc12",3,3],["C(=Cc1ccnc2ccccc12)c1ccnc2ccccc12","[ch&r6:0]>>[nr6:0]","C(=Cc1cccc2ccccc12)c1cccc2ccccc12",3,3],["C(=Cc1nccc2ccccc12)c1nccc2ccccc12","[ch&r6:0]>>[nr6:0]","C(=Cc1cccc2ccccc12)c1cccc2ccccc12",3,3],["C(=Cc1cncc2ccccc12)c1cncc2ccccc12","[ch&r6:0]>>[nr6:0]","C(=Cc1cccc2ccccc12)c1cccc2ccccc12",3,3],["C(=Cc1cccc2cnccc12)c1cccc2cnccc12","[ch&r6:0]>>[nr6:0]","C(=Cc1cccc2ccccc12)c1cccc2ccccc12",3,3],["C(=Cc1cccc2ncccc12)c1cccc2ncccc12","[ch&r6:0]>>[nr6:0]","C(=Cc1cccc2ccccc12)c1cccc2ccccc12",3,3],["O=c1ccc2cccc(C=Cc3cccc4ccc(=O)oc34)c2o1","[c:1]1[c:2][ch:3][ch:4][c:5][c:6]1>>[c:1]1[c:2][o:3][c:4](=O)[c:5][c:6]1","C(=Cc1cccc2ccccc12)c1cccc2ccccc12",3,3],["O=c1occ2ccccc2c1C=Cc1c(=O)occ2ccccc12","[c:1]1[c:2][ch:3][ch:4][c:5][c:6]1>>[c:1]1[c:2][o:3][c:4](=O)[c:5][c:6]1","C(=Cc1cccc2ccccc12)c1cccc2ccccc12",3,3],["O=c1cc2cccc(C=Cc3cccc4cc(=O)occ34)c2co1","[c:1]1[c:2][ch:3][ch:4][c:5][c:6]1>>[c:1]1[c:2][o:3][c:4](=O)[c:5][c:6]1","C(=Cc1cccc2ccccc12)c1cccc2ccccc12",3,3],["O=c1ccc2c(C=Cc3cccc4oc(=O)ccc34)cccc2o1","[c:1]1[c:2][ch:3][ch:4][c:5][c:6]1>>[c:1]1[c:2][o:3][c:4](=O)[c:5][c:6]1","C(=Cc1cccc2ccccc12)c1cccc2ccccc12",3,3],["O=c1occ(C=Cc2coc(=O)c3ccccc23)c2ccccc12","[c:1]1[c:2][ch:3][ch:4][c:5][c:6]1>>[c:1]1[c:2][o:3][c:4](=O)[c:5][c:6]1","C(=Cc1cccc2ccccc12)c1cccc2ccccc12",3,3],["O=c1occc2c(C=Cc3cccc4c(=O)occc34)cccc12","[c:1]1[c:2][ch:3][ch:4][c:5][c:6]1>>[c:1]1[c:2][o:3][c:4](=O)[c:5][c:6]1","C(=Cc1cccc2ccccc12)c1cccc2ccccc12",3,3],["O=c1cc(C=Cc2cc(=O)oc3ccccc23)c2ccccc2o1","[c:1]1[c:2][ch:3][ch:4][c:5][c:6]1>>[c:1]1[c:2][o:3][c:4](=O)[c:5][c:6]1","C(=Cc1cccc2ccccc12)c1cccc2ccccc12",3,3],["O=c1cc2c(C=Cc3cccc4coc(=O)cc34)cccc2co1","[c:1]1[c:2][ch:3][ch:4][c:5][c:6]1>>[c:1]1[c:2][o:3][c:4](=O)[c:5][c:6]1","C(=Cc1cccc2ccccc12)c1cccc2ccccc12",3,3],["O=c1occc2cccc(C=Cc3cccc4ccoc(=O)c34)c12","[c:1]1[c:2][ch:3][ch:4][c:5][c:6]1>>[c:1]1[c:2][o:3][c:4](=O)[c:5][c:6]1","C(=Cc1cccc2ccccc12)c1cccc2ccccc12",3,3],["O=c1cc2ccccc2c(C=Cc2oc(=O)cc3ccccc23)o1","[c:1]1[c:2][ch:3][ch:4][c:5][c:6]1>>[c:1]1[c:2][o:3][c:4](=O)[c:5][c:6]1","C(=Cc1cccc2ccccc12)c1cccc2ccccc12",3,3],["O=c1ccoc2cccc(C=Cc3cccc4occc(=O)c34)c12","[ch:1]1[c:2][c:3][ch:4][c:5][c:6]1>>[o:1]1[c:2][c:3][C:4](=O)[c:5][c:6]1","C(=Cc1cccc2ccccc12)c1cccc2ccccc12",3,3],["O=c1ccoc2c(C=Cc3cccc4c(=O)ccoc34)cccc12","[ch:1]1[c:2][c:3][ch:4][c:5][c:6]1>>[o:1]1[c:2][c:3][C:4](=O)[c:5][c:6]1","C(=Cc1cccc2ccccc12)c1cccc2ccccc12",3,3],["C1=CCC(C=Cc2cccc3c(C=CC4=CC=CC4)cccc23)=C1","[c:0]1[ch:1][ch][c:3][c!r5:4][c!r5:5]1>>[c:0]1[CH2:1][c:3][c:4][c:5]1","C(=Cc1cccc2c(C=Cc3ccccc3)cccc12)c1ccccc1",3,3],["C1=CC(C=Cc2cccc3c(C=CC4=CCC=C4)cccc23)=CC1","[c:0]1[ch:1][ch][c:3][c!r5:4][c!r5:5]1>>[c:0]1[CH2:1][c:3][c:4][c:5]1","C(=Cc1cccc2c(C=Cc3ccccc3)cccc12)c1ccccc1",3,3],["c1ccc2ccccc2c1","[c&r6,C&r5:1](-[C!R]=[C!R]-c1ccccc1)>>[ch&r6,CH1&r5:1]","C(=Cc1cccc2c(C=Cc3ccccc3)cccc12)c1ccccc1",3,3],["c1ccccc1","[c&r6,C&r5:1](-[C!R]=[C!R]-c1ccccc1)>>[ch&r6,CH1&r5:1]","C(=Cc1cccc2c(C=Cc3ccccc3)cccc12)c1ccccc1",3,3],["C(=Cc1cncc2c(C=Cc3ccccc3)cncc12)c1ccccc1","[ch&r6:0]>>[nr6:0]","C(=Cc1cccc2c(C=Cc3ccccc3)cccc12)c1ccccc1",3,3],["C(=Cc1cccc2c(C=Cc3ccncc3)cccc12)c1ccncc1","[ch&r6:0]>>[nr6:0]","C(=Cc1cccc2c(C=Cc3ccccc3)cccc12)c1ccccc1",3,3],["C(=Cc1nccc2c(C=Cc3ccccc3)nccc12)c1ccccc1","[ch&r6:0]>>[nr6:0]","C(=Cc1cccc2c(C=Cc3ccccc3)cccc12)c1ccccc1",3,3],["C(=Cc1cccc2c(C=Cc3cccnc3)cccc12)c1cccnc1","[ch&r6:0]>>[nr6:0]","C(=Cc1cccc2c(C=Cc3ccccc3)cccc12)c1ccccc1",3,3],["C(=Cc1ccnc2c(C=Cc3ccccc3)ccnc12)c1ccccc1","[ch&r6:0]>>[nr6:0]","C(=Cc1cccc2c(C=Cc3ccccc3)cccc12)c1ccccc1",3,3],["C(=Cc1cccc2c(C=Cc3ccccn3)cccc12)c1ccccn1","[ch&r6:0]>>[nr6:0]","C(=Cc1cccc2c(C=Cc3ccccc3)cccc12)c1ccccc1",3,3],["O=c1cc(C=Cc2ccccc2)c2oc(=O)cc(C=Cc3ccccc3)c2o1","[c:1]1[c:2][ch:3][ch:4][c:5][c:6]1>>[c:1]1[c:2][o:3][c:4](=O)[c:5][c:6]1","C(=Cc1cccc2c(C=Cc3ccccc3)cccc12)c1ccccc1",3,3],["O=c1cc(C=Cc2cccc3c(C=Cc4ccoc(=O)c4)cccc23)cco1","[c:1]1[c:2][ch:3][ch:4][c:5][c:6]1>>[c:1]1[c:2][o:3][c:4](=O)[c:5][c:6]1","C(=Cc1cccc2c(C=Cc3ccccc3)cccc12)c1ccccc1",3,3],["O=c1ccc(C=Cc2cccc3c(C=Cc4ccc(=O)oc4)cccc23)co1","[c:1]1[c:2][ch:3][ch:4][c:5][c:6]1>>[c:1]1[c:2][o:3][c:4](=O)[c:5][c:6]1","C(=Cc1cccc2c(C=Cc3ccccc3)cccc12)c1ccccc1",3,3],["O=c1cccc(C=Cc2cccc3c(C=Cc4cccc(=O)o4)cccc23)o1","[c:1]1[c:2][ch:3][ch:4][c:5][c:6]1>>[c:1]1[c:2][o:3][c:4](=O)[c:5][c:6]1","C(=Cc1cccc2c(C=Cc3ccccc3)cccc12)c1ccccc1",3,3],["O=c1occ(C=Cc2ccccc2)c2c(=O)occ(C=Cc3ccccc3)c12","[c:1]1[c:2][ch:3][ch:4][c:5][c:6]1>>[c:1]1[c:2][o:3][c:4](=O)[c:5][c:6]1","C(=Cc1cccc2c(C=Cc3ccccc3)cccc12)c1ccccc1",3,3],["O=c1occcc1C=Cc1cccc2c(C=Cc3cccoc3=O)cccc12","[c:1]1[c:2][ch:3][ch:4][c:5][c:6]1>>[c:1]1[c:2][o:3][c:4](=O)[c:5][c:6]1","C(=Cc1cccc2c(C=Cc3ccccc3)cccc12)c1ccccc1",3,3],["O=c1ccocc1C=Cc1cccc2c(C=Cc3coccc3=O)cccc12","[ch:1]1[c:2][c:3][ch:4][c:5][c:6]1>>[o:1]1[c:2][c:3][C:4](=O)[c:5][c:6]1","C(=Cc1cccc2c(C=Cc3ccccc3)cccc12)c1ccccc1",3,3],["O=c1ccoc(C=Cc2cccc3c(C=Cc4cc(=O)cco4)cccc23)c1","[ch:1]1[c:2][c:3][ch:4][c:5][c:6]1>>[o:1]1[c:2][c:3][C:4](=O)[c:5][c:6]1","C(=Cc1cccc2c(C=Cc3ccccc3)cccc12)c1ccccc1",3,3],["C(#Cc1ccc2cc(C#CC3=CC=CC3)ccc2c1)C1=CC=CC1","[c:0]1[ch:1][ch][c:3][c!r5:4][c!r5:5]1>>[c:0]1[CH2:1][c:3][c:4][c:5]1","C(#Cc1ccc2cc(C#Cc3ccccc3)ccc2c1)c1ccccc1",3,3],["C(#Cc1ccc2cc(C#CC3=CCC=C3)ccc2c1)C1=CCC=C1","[c:0]1[ch:1][ch][c:3][c!r5:4][c!r5:5]1>>[c:0]1[CH2:1][c:3][c:4][c:5]1","C(#Cc1ccc2cc(C#Cc3ccccc3)ccc2c1)c1ccccc1",3,3],["c1ccc2ccccc2c1","[c&r6,C&r5:1](-C#C-c1ccccc1)>>[ch&r6,CH1&r5:1]","C(#Cc1ccc2cc(C#Cc3ccccc3)ccc2c1)c1ccccc1",3,3],["c1ccccc1","[c&r6,C&r5:1](-C#C-c1ccccc1)>>[ch&r6,CH1&r5:1]","C(#Cc1ccc2cc(C#Cc3ccccc3)ccc2c1)c1ccccc1",3,3],["C(#Cc1ccc2nc(C#Cc3ccccc3)ccc2n1)c1ccccc1","[ch&r6:0]>>[nr6:0]","C(#Cc1ccc2cc(C#Cc3ccccc3)ccc2c1)c1ccccc1",3,3],["C(#Cc1ccccn1)c1ccc2cc(C#Cc3ccccn3)ccc2c1","[ch&r6:0]>>[nr6:0]","C(#Cc1ccc2cc(C#Cc3ccccc3)ccc2c1)c1ccccc1",3,3],["C(#Cc1ccc2cc(C#Cc3ccncc3)ccc2c1)c1ccncc1","[ch&r6:0]>>[nr6:0]","C(#Cc1ccc2cc(C#Cc3ccccc3)ccc2c1)c1ccccc1",3,3],["C(#Cc1cc2cnc(C#Cc3ccccc3)cc2cn1)c1ccccc1","[ch&r6:0]>>[nr6:0]","C(#Cc1ccc2cc(C#Cc3ccccc3)ccc2c1)c1ccccc1",3,3],["C(#Cc1ccc2cc(C#Cc3cccnc3)ccc2c1)c1cccnc1","[ch&r6:0]>>[nr6:0]","C(#Cc1ccc2cc(C#Cc3ccccc3)ccc2c1)c1ccccc1",3,3],["C(#Cc1cnc2cc(C#Cc3ccccc3)cnc2c1)c1ccccc1","[ch&r6:0]>>[nr6:0]","C(#Cc1ccc2cc(C#Cc3ccccc3)ccc2c1)c1ccccc1",3,3],["O=c1cccc(C#Cc2ccc3cc(C#Cc4cccc(=O)o4)ccc3c2)o1","[c:1]1[c:2][ch:3][ch:4][c:5][c:6]1>>[c:1]1[c:2][o:3][c:4](=O)[c:5][c:6]1","C(#Cc1ccc2cc(C#Cc3ccccc3)ccc2c1)c1ccccc1",3,3],["O=c1oc(C#Cc2ccccc2)cc2c(=O)oc(C#Cc3ccccc3)cc12","[c:1]1[c:2][ch:3][ch:4][c:5][c:6]1>>[c:1]1[c:2][o:3][c:4](=O)[c:5][c:6]1","C(#Cc1ccc2cc(C#Cc3ccccc3)ccc2c1)c1ccccc1",3,3],["O=c1cc(C#Cc2ccc3cc(C#Cc4ccoc(=O)c4)ccc3c2)cco1","[c:1]1[c:2][ch:3][ch:4][c:5][c:6]1>>[c:1]1[c:2][o:3][c:4](=O)[c:5][c:6]1","C(#Cc1ccc2cc(C#Cc3ccccc3)ccc2c1)c1ccccc1",3,3],["O=c1occcc1C#Cc1ccc2cc(C#Cc3cccoc3=O)ccc2c1","[c:1]1[c:2][ch:3][ch:4][c:5][c:6]1>>[c:1]1[c:2][o:3][c:4](=O)[c:5][c:6]1","C(#Cc1ccc2cc(C#Cc3ccccc3)ccc2c1)c1ccccc1",3,3],["O=c1ccc(C#Cc2ccc3cc(C#Cc4ccc(=O)oc4)ccc3c2)co1","[c:1]1[c:2][ch:3][ch:4][c:5][c:6]1>>[c:1]1[c:2][o:3][c:4](=O)[c:5][c:6]1","C(#Cc1ccc2cc(C#Cc3ccccc3)ccc2c1)c1ccccc1",3,3],["O=c1oc2cc(C#Cc3ccccc3)c(=O)oc2cc1C#Cc1ccccc1","[c:1]1[c:2][ch:3][ch:4][c:5][c:6]1>>[c:1]1[c:2][o:3][c:4](=O)[c:5][c:6]1","C(#Cc1ccc2cc(C#Cc3ccccc3)ccc2c1)c1ccccc1",3,3],["O=c1c(C#Cc2ccccc2)coc2c(=O)c(C#Cc3ccccc3)coc12","[ch:1]1[c:2][c:3][ch:4][c:5][c:6]1>>[o:1]1[c:2][c:3][C:4](=O)[c:5][c:6]1","C(#Cc1ccc2cc(C#Cc3ccccc3)ccc2c1)c1ccccc1",3,3],["O=c1ccocc1C#Cc1ccc2cc(C#Cc3coccc3=O)ccc2c1","[ch:1]1[c:2][c:3][ch:4][c:5][c:6]1>>[o:1]1[c:2][c:3][C:4](=O)[c:5][c:6]1","C(#Cc1ccc2cc(C#Cc3ccccc3)ccc2c1)c1ccccc1",3,3],["O=c1ccoc(C#Cc2ccc3cc(C#Cc4cc(=O)cco4)ccc3c2)c1","[ch:1]1[c:2][c:3][ch:4][c:5][c:6]1>>[o:1]1[c:2][c:3][C:4](=O)[c:5][c:6]1","C(#Cc1ccc2cc(C#Cc3ccccc3)ccc2c1)c1ccccc1",3,3],["O=c1cc(C#Cc2ccccc2)oc2c(=O)cc(C#Cc3ccccc3)oc12","[ch:1]1[c:2][c:3][ch:4][c:5][c:6]1>>[o:1]1[c:2][c:3][C:4](=O)[c:5][c:6]1","C(#Cc1ccc2cc(C#Cc3ccccc3)ccc2c1)c1ccccc1",3,3],["C(#Cc1cc(-c2ccccc2)cc(C#Cc2ccccc2)n1)c1ccccc1","[cH&r6,CH&r5:1]>>[#6:1](-[c]1[ch]ccc[ch]1)","C(#Cc1cccc(C#Cc2ccccc2)n1)c1ccccc1",3,3],["C(#Cc1cccc(C#CC2=CC=CC2)n1)C1=CC=CC1","[c:0]1[ch:1][ch][c:3][c!r5:4][c!r5:5]1>>[c:0]1[CH2:1][c:3][c:4][c:5]1","C(#Cc1cccc(C#Cc2ccccc2)n1)c1ccccc1",3,3],["C(#Cc1cccc(C#CC2=CCC=C2)n1)C1=CCC=C1","[c:0]1[ch:1][ch][c:3][c!r5:4][c!r5:5]1>>[c:0]1[CH2:1][c:3][c:4][c:5]1","C(#Cc1cccc(C#Cc2ccccc2)n1)c1ccccc1",3,3],["c1ccncc1","[c&r6,C&r5:1](-C#C-c1ccccc1)>>[ch&r6,CH1&r5:1]","C(#Cc1cccc(C#Cc2ccccc2)n1)c1ccccc1",3,3],["C(#Cc1cccc(C#Cc2ccccn2)n1)c1ccccn1","[ch&r6:0]>>[nr6:0]","C(#Cc1cccc(C#Cc2ccccc2)n1)c1ccccc1",3,3],["C(#Cc1ncnc(C#Cc2ccccc2)n1)c1ccccc1","[ch&r6:0]>>[nr6:0]","C(#Cc1cccc(C#Cc2ccccc2)n1)c1ccccc1",3,3],["C(#Cc1cccc(C#Cc2ccncc2)n1)c1ccncc1","[ch&r6:0]>>[nr6:0]","C(#Cc1cccc(C#Cc2ccccc2)n1)c1ccccc1",3,3],["C(#Cc1cccc(C#Cc2cccnc2)n1)c1cccnc1","[ch&r6:0]>>[nr6:0]","C(#Cc1cccc(C#Cc2ccccc2)n1)c1ccccc1",3,3],["C(#Cc1cncc(C#Cc2ccccc2)n1)c1ccccc1","[ch&r6:0]>>[nr6:0]","C(#Cc1cccc(C#Cc2ccccc2)n1)c1ccccc1",3,3],["C(#Cc1cccc(C#Cc2ccccc2)c1)c1ccccc1","[nr6:0]>>[ch&r6:0]","C(#Cc1cccc(C#Cc2ccccc2)n1)c1ccccc1",3,3],["C(=Cc1cccc(C=Cc2ccccc2)c1)c1ccccc1","[c&r6,C&r5:1](-[c]1[ch]ccc[ch]1)>>[*:1]","C(=Cc1cc(C=Cc2ccccc2)cc(-c2ccccc2)c1)c1ccccc1",3,3],["c1ccccc1","[c&r6,C&r5:1](-[c]1[ch]ccc[ch]1)>>[*:1]","C(=Cc1cc(C=Cc2ccccc2)cc(-c2ccccc2)c1)c1ccccc1",3,3],["C1=CCC(c2cc(C=Cc3ccccc3)cc(C=Cc3ccccc3)c2)=C1","[c:0]1[ch:1][ch][c:3][c!r5:4][c!r5:5]1>>[c:0]1[CH2:1][c:3][c:4][c:5]1","C(=Cc1cc(C=Cc2ccccc2)cc(-c2ccccc2)c1)c1ccccc1",3,3],["C1=CC(c2cc(C=Cc3ccccc3)cc(C=Cc3ccccc3)c2)=CC1","[c:0]1[ch:1][ch][c:3][c!r5:4][c!r5:5]1>>[c:0]1[CH2:1][c:3][c:4][c:5]1","C(=Cc1cc(C=Cc2ccccc2)cc(-c2ccccc2)c1)c1ccccc1",3,3],["C1=CCC(C=Cc2cc(C=CC3=CC=CC3)cc(-c3ccccc3)c2)=C1","[c:0]1[ch:1][ch][c:3][c!r5:4][c!r5:5]1>>[c:0]1[CH2:1][c:3][c:4][c:5]1","C(=Cc1cc(C=Cc2ccccc2)cc(-c2ccccc2)c1)c1ccccc1",3,3],["C1=CC(C=Cc2cc(C=CC3=CCC=C3)cc(-c3ccccc3)c2)=CC1","[c:0]1[ch:1][ch][c:3][c!r5:4][c!r5:5]1>>[c:0]1[CH2:1][c:3][c:4][c:5]1","C(=Cc1cc(C=Cc2ccccc2)cc(-c2ccccc2)c1)c1ccccc1",3,3],["c1ccc(-c2ccccc2)cc1","[c&r6,C&r5:1](-[C!R]=[C!R]-c1ccccc1)>>[ch&r6,CH1&r5:1]","C(=Cc1cc(C=Cc2ccccc2)cc(-c2ccccc2)c1)c1ccccc1",3,3],["c1ccccc1","[c&r6,C&r5:1](-[C!R]=[C!R]-c1ccccc1)>>[ch&r6,CH1&r5:1]","C(=Cc1cc(C=Cc2ccccc2)cc(-c2ccccc2)c1)c1ccccc1",3,3],["C(=Cc1ccccn1)c1cc(C=Cc2ccccn2)cc(-c2ccccc2)c1","[ch&r6:0]>>[nr6:0]","C(=Cc1cc(C=Cc2ccccc2)cc(-c2ccccc2)c1)c1ccccc1",3,3],["C(=Cc1cc(C=Cc2ccccc2)cc(-c2ccccn2)c1)c1ccccc1","[ch&r6:0]>>[nr6:0]","C(=Cc1cc(C=Cc2ccccc2)cc(-c2ccccc2)c1)c1ccccc1",3,3],["C(=Cc1cc(-c2ccccc2)cc(C=Cc2ccccc2)n1)c1ccccc1","[ch&r6:0]>>[nr6:0]","C(=Cc1cc(C=Cc2ccccc2)cc(-c2ccccc2)c1)c1ccccc1",3,3],["C(=Cc1cc(C=Cc2ccccc2)cc(-c2cccnc2)c1)c1ccccc1","[ch&r6:0]>>[nr6:0]","C(=Cc1cc(C=Cc2ccccc2)cc(-c2ccccc2)c1)c1ccccc1",3,3],["C(=Cc1cc(C=Cc2cccnc2)cc(-c2ccccc2)c1)c1cccnc1","[ch&r6:0]>>[nr6:0]","C(=Cc1cc(C=Cc2ccccc2)cc(-c2ccccc2)c1)c1ccccc1",3,3],["C(=Cc1cc(C=Cc2ccncc2)cc(-c2ccccc2)c1)c1ccncc1","[ch&r6:0]>>[nr6:0]","C(=Cc1cc(C=Cc2ccccc2)cc(-c2ccccc2)c1)c1ccccc1",3,3],["C(=Cc1cc(C=Cc2ccccc2)cc(-c2ccncc2)c1)c1ccccc1","[ch&r6:0]>>[nr6:0]","C(=Cc1cc(C=Cc2ccccc2)cc(-c2ccccc2)c1)c1ccccc1",3,3],["C(=Cc1cc(C=Cc2ccccc2)nc(-c2ccccc2)n1)c1ccccc1","[ch&r6:0]>>[nr6:0]","C(=Cc1cc(C=Cc2ccccc2)cc(-c2ccccc2)c1)c1ccccc1",3,3],["O=c1cccc(-c2cc(C=Cc3ccccc3)cc(C=Cc3ccccc3)c2)o1","[c:1]1[c:2][ch:3][ch:4][c:5][c:6]1>>[c:1]1[c:2][o:3][c:4](=O)[c:5][c:6]1","C(=Cc1cc(C=Cc2ccccc2)cc(-c2ccccc2)c1)c1ccccc1",3,3],["O=c1ccc(C=Cc2cc(C=Cc3ccc(=O)oc3)cc(-c3ccccc3)c2)co1","[c:1]1[c:2][ch:3][ch:4][c:5][c:6]1>>[c:1]1[c:2][o:3][c:4](=O)[c:5][c:6]1","C(=Cc1cc(C=Cc2ccccc2)cc(-c2ccccc2)c1)c1ccccc1",3,3],["O=c1ccc(-c2cc(C=Cc3ccccc3)cc(C=Cc3ccccc3)c2)co1","[c:1]1[c:2][ch:3][ch:4][c:5][c:6]1>>[c:1]1[c:2][o:3][c:4](=O)[c:5][c:6]1","C(=Cc1cc(C=Cc2ccccc2)cc(-c2ccccc2)c1)c1ccccc1",3,3],["O=c1occcc1-c1cc(C=Cc2ccccc2)cc(C=Cc2ccccc2)c1","[c:1]1[c:2][ch:3][ch:4][c:5][c:6]1>>[c:1]1[c:2][o:3][c:4](=O)[c:5][c:6]1","C(=Cc1cc(C=Cc2ccccc2)cc(-c2ccccc2)c1)c1ccccc1",3,3],["O=c1cc(-c2cc(C=Cc3ccccc3)cc(C=Cc3ccccc3)c2)cco1","[c:1]1[c:2][ch:3][ch:4][c:5][c:6]1>>[c:1]1[c:2][o:3][c:4](=O)[c:5][c:6]1","C(=Cc1cc(C=Cc2ccccc2)cc(-c2ccccc2)c1)c1ccccc1",3,3],["O=c1cc(C=Cc2cc(C=Cc3ccoc(=O)c3)cc(-c3ccccc3)c2)cco1","[c:1]1[c:2][ch:3][ch:4][c:5][c:6]1>>[c:1]1[c:2][o:3][c:4](=O)[c:5][c:6]1","C(=Cc1cc(C=Cc2ccccc2)cc(-c2ccccc2)c1)c1ccccc1",3,3],["O=c1cccc(C=Cc2cc(C=Cc3cccc(=O)o3)cc(-c3ccccc3)c2)o1","[c:1]1[c:2][ch:3][ch:4][c:5][c:6]1>>[c:1]1[c:2][o:3][c:4](=O)[c:5][c:6]1","C(=Cc1cc(C=Cc2ccccc2)cc(-c2ccccc2)c1)c1ccccc1",3,3],["O=c1occcc1C=Cc1cc(C=Cc2cccoc2=O)cc(-c2ccccc2)c1","[c:1]1[c:2][ch:3][ch:4][c:5][c:6]1>>[c:1]1[c:2][o:3][c:4](=O)[c:5][c:6]1","C(=Cc1cc(C=Cc2ccccc2)cc(-c2ccccc2)c1)c1ccccc1",3,3],["O=c1ccocc1C=Cc1cc(C=Cc2coccc2=O)cc(-c2ccccc2)c1","[ch:1]1[c:2][c:3][ch:4][c:5][c:6]1>>[o:1]1[c:2][c:3][C:4](=O)[c:5][c:6]1","C(=Cc1cc(C=Cc2ccccc2)cc(-c2ccccc2)c1)c1ccccc1",3,3],["O=c1ccocc1-c1cc(C=Cc2ccccc2)cc(C=Cc2ccccc2)c1","[ch:1]1[c:2][c:3][ch:4][c:5][c:6]1>>[o:1]1[c:2][c:3][C:4](=O)[c:5][c:6]1","C(=Cc1cc(C=Cc2ccccc2)cc(-c2ccccc2)c1)c1ccccc1",3,3],["O=c1ccoc(C=Cc2cc(C=Cc3cc(=O)cco3)cc(-c3ccccc3)c2)c1","[ch:1]1[c:2][c:3][ch:4][c:5][c:6]1>>[o:1]1[c:2][c:3][C:4](=O)[c:5][c:6]1","C(=Cc1cc(C=Cc2ccccc2)cc(-c2ccccc2)c1)c1ccccc1",3,3],["O=c1ccoc(-c2cc(C=Cc3ccccc3)cc(C=Cc3ccccc3)c2)c1","[ch:1]1[c:2][c:3][ch:4][c:5][c:6]1>>[o:1]1[c:2][c:3][C:4](=O)[c:5][c:6]1","C(=Cc1cc(C=Cc2ccccc2)cc(-c2ccccc2)c1)c1ccccc1",3,3],["c1ccc(-c2cncc(-c3ccccc3)c2-c2ccncc2)cc1","[cH&r6,CH&r5:1]>>[#6:1](-[c]1[ch]ccc[ch]1)","c1cc(-c2ccncc2)ccn1",3,3],["c1ccc(-c2cc(-c3ccncc3)cc(-c3ccccc3)n2)cc1","[cH&r6,CH&r5:1]>>[#6:1](-[c]1[ch]ccc[ch]1)","c1cc(-c2ccncc2)ccn1",3,3],["c1ccc(-c2cnccc2-c2ccncc2-c2ccccc2)cc1","[cH&r6,CH&r5:1]>>[#6:1](-[c]1[ch]ccc[ch]1)","c1cc(-c2ccncc2)ccn1",3,3],["c1ccc(-c2cc(-c3ccnc(-c4ccccc4)c3)ccn2)cc1","[cH&r6,CH&r5:1]>>[#6:1](-[c]1[ch]ccc[ch]1)","c1cc(-c2ccncc2)ccn1",3,3],["c1ccc2c(-c3ccnc4ccccc34)ccnc2c1","[cH&r6:1][cH&r6:2]>>[c:1]2cccc[c:2]2","c1cc(-c2ccncc2)ccn1",3,3],["C(=Cc1cncc(C=Cc2ccccc2)c1-c1ccncc1)c1ccccc1","[ch&r6,CH1&r5:1]>>[*:1](-C=C-c1ccccc1)","c1cc(-c2ccncc2)ccn1",3,3],["C(=Cc1cnccc1-c1ccncc1C=Cc1ccccc1)c1ccccc1","[ch&r6,CH1&r5:1]>>[*:1](-C=C-c1ccccc1)","c1cc(-c2ccncc2)ccn1",3,3],["C(=Cc1cc(-c2ccncc2)cc(C=Cc2ccccc2)n1)c1ccccc1","[ch&r6,CH1&r5:1]>>[*:1](-C=C-c1ccccc1)","c1cc(-c2ccncc2)ccn1",3,3],["C(=Cc1cc(-c2ccnc(C=Cc3ccccc3)c2)ccn1)c1ccccc1","[ch&r6,CH1&r5:1]>>[*:1](-C=C-c1ccccc1)","c1cc(-c2ccncc2)ccn1",3,3],["C(#Cc1cnccc1-c1ccncc1C#Cc1ccccc1)c1ccccc1","[ch&r6,CH1&r5:1]>>[*:1](-C#C-c1ccccc1)","c1cc(-c2ccncc2)ccn1",3,3],["C(#Cc1cc(-c2ccncc2)cc(C#Cc2ccccc2)n1)c1ccccc1","[ch&r6,CH1&r5:1]>>[*:1](-C#C-c1ccccc1)","c1cc(-c2ccncc2)ccn1",3,3],["C(#Cc1cncc(C#Cc2ccccc2)c1-c1ccncc1)c1ccccc1","[ch&r6,CH1&r5:1]>>[*:1](-C#C-c1ccccc1)","c1cc(-c2ccncc2)ccn1",3,3],["C(#Cc1cc(-c2ccnc(C#Cc3ccccc3)c2)ccn1)c1ccccc1","[ch&r6,CH1&r5:1]>>[*:1](-C#C-c1ccccc1)","c1cc(-c2ccncc2)ccn1",3,3],["c1cc(-c2ccnnc2)cnn1","[ch&r6:0]>>[nr6:0]","c1cc(-c2ccncc2)ccn1",3,3],["c1cc(-c2ccncn2)ncn1","[ch&r6:0]>>[nr6:0]","c1cc(-c2ccncc2)ccn1",3,3],["c1ccc(-c2ccccc2)cc1","[nr6:0]>>[ch&r6:0]","c1cc(-c2ccncc2)ccn1",3,3],["c1ccc(Nc2cc(-c3ccnc(Nc4ccccc4)c3)ccn2)cc1","[ch&r6,CH1&r5:1]>>[*:1](-N-c1ccccc1)","c1cc(-c2ccncc2)ccn1",3,3],["c1ccc(Nc2cnccc2-c2ccncc2Nc2ccccc2)cc1","[ch&r6,CH1&r5:1]>>[*:1](-N-c1ccccc1)","c1cc(-c2ccncc2)ccn1",3,3],["c1ccc(Nc2cncc(Nc3ccccc3)c2-c2ccncc2)cc1","[ch&r6,CH1&r5:1]>>[*:1](-N-c1ccccc1)","c1cc(-c2ccncc2)ccn1",3,3],["c1ccc(Nc2cc(-c3ccncc3)cc(Nc3ccccc3)n2)cc1","[ch&r6,CH1&r5:1]>>[*:1](-N-c1ccccc1)","c1cc(-c2ccncc2)ccn1",3,3],["O=c1ccc(-c2ccc(=O)oc2-c2ccccc2)c(-c2ccccc2)o1","[cH&r6,CH&r5:1]>>[#6:1](-[c]1[ch]ccc[ch]1)","O=c1ccc(-c2ccc(=O)oc2)co1",3,3],["O=c1cc(-c2ccccc2)c(-c2coc(=O)cc2-c2ccccc2)co1","[cH&r6,CH&r5:1]>>[#6:1](-[c]1[ch]ccc[ch]1)","O=c1ccc(-c2ccc(=O)oc2)co1",3,3],["O=c1occ(-c2coc(=O)c(-c3ccccc3)c2)cc1-c1ccccc1","[cH&r6,CH&r5:1]>>[#6:1](-[c]1[ch]ccc[ch]1)","O=c1ccc(-c2ccc(=O)oc2)co1",3,3],["O=c1occ(-c2coc(=O)c3ccccc23)c2ccccc12","[cH&r6:1][cH&r6:2]>>[c:1]2cccc[c:2]2","O=c1ccc(-c2ccc(=O)oc2)co1",3,3],["O=c1occ(-c2coc(=O)c(C=Cc3ccccc3)c2)cc1C=Cc1ccccc1","[ch&r6,CH1&r5:1]>>[*:1](-C=C-c1ccccc1)","O=c1ccc(-c2ccc(=O)oc2)co1",3,3],["O=c1cc(C=Cc2ccccc2)c(-c2coc(=O)cc2C=Cc2ccccc2)co1","[ch&r6,CH1&r5:1]>>[*:1](-C=C-c1ccccc1)","O=c1ccc(-c2ccc(=O)oc2)co1",3,3],["O=c1ccc(-c2ccc(=O)oc2C=Cc2ccccc2)c(C=Cc2ccccc2)o1","[ch&r6,CH1&r5:1]>>[*:1](-C=C-c1ccccc1)","O=c1ccc(-c2ccc(=O)oc2)co1",3,3],["O=c1ccc(-c2ccc(=O)oc2C#Cc2ccccc2)c(C#Cc2ccccc2)o1","[ch&r6,CH1&r5:1]>>[*:1](-C#C-c1ccccc1)","O=c1ccc(-c2ccc(=O)oc2)co1",3,3],["O=c1occ(-c2coc(=O)c(C#Cc3ccccc3)c2)cc1C#Cc1ccccc1","[ch&r6,CH1&r5:1]>>[*:1](-C#C-c1ccccc1)","O=c1ccc(-c2ccc(=O)oc2)co1",3,3],["O=c1cc(C#Cc2ccccc2)c(-c2coc(=O)cc2C#Cc2ccccc2)co1","[ch&r6,CH1&r5:1]>>[*:1](-C#C-c1ccccc1)","O=c1ccc(-c2ccc(=O)oc2)co1",3,3],["c1ccc(-c2ccccc2)cc1","[o:1][c:2](=O)>>[ch:1][ch:2]","O=c1ccc(-c2ccc(=O)oc2)co1",3,3],["O=c1ccc(-c2ccc(=O)[nH]c2)c[nH]1","[o:1]>>[nH:1]","O=c1ccc(-c2ccc(=O)oc2)co1",3,3],["O=c1ccocc1","[c&r6,C&r5:1](-[c]1[ch]ccc[ch]1)>>[*:1]","O=c1cc(-c2ccccc2)oc(-c2ccccc2)c1",3,3],["O=c1cc(C2=CC=CC2)oc(C2=CC=CC2)c1","[c:0]1[ch:1][ch][c:3][c!r5:4][c!r5:5]1>>[c:0]1[CH2:1][c:3][c:4][c:5]1","O=c1cc(-c2ccccc2)oc(-c2ccccc2)c1",3,3],["O=c1cc(C2=CCC=C2)oc(C2=CCC=C2)c1","[c:0]1[ch:1][ch][c:3][c!r5:4][c!r5:5]1>>[c:0]1[CH2:1][c:3][c:4][c:5]1","O=c1cc(-c2ccccc2)oc(-c2ccccc2)c1",3,3],["O=c1cc(-c2ccncc2)oc(-c2ccncc2)c1","[ch&r6:0]>>[nr6:0]","O=c1cc(-c2ccccc2)oc(-c2ccccc2)c1",3,3],["O=c1cc(-c2cccnc2)oc(-c2cccnc2)c1","[ch&r6:0]>>[nr6:0]","O=c1cc(-c2ccccc2)oc(-c2ccccc2)c1",3,3],["O=c1nc(-c2ccccc2)oc(-c2ccccc2)n1","[ch&r6:0]>>[nr6:0]","O=c1cc(-c2ccccc2)oc(-c2ccccc2)c1",3,3],["O=c1cc(-c2ccccn2)oc(-c2ccccn2)c1","[ch&r6:0]>>[nr6:0]","O=c1cc(-c2ccccc2)oc(-c2ccccc2)c1",3,3],["c1ccc(-c2cccc(-c3ccccc3)c2)cc1","[o:1][c:2][c:3][c:4](=O)>>[ch:1][c:2][c:3][ch:4]","O=c1cc(-c2ccccc2)oc(-c2ccccc2)c1",3,3],["O=c1cc(-c2ccccc2)[nH]c(-c2ccccc2)c1","[o:1]>>[nH:1]","O=c1cc(-c2ccccc2)oc(-c2ccccc2)c1",3,3],["c1ccc2c(c1)ccc1ccc3ccccc3c12","[cH&r6:1][cH&r6:2]>>[c:1]2cccc[c:2]2","c1ccc2c(c1)ccc1ccccc12",3,3],["c1ccc2c(c1)c1ccccc1c1ccccc21","[cH&r6:1][cH&r6:2]>>[c:1]2cccc[c:2]2","c1ccc2c(c1)ccc1ccccc12",3,3],["c1ccc2c(c1)ccc1c3ccccc3ccc21","[cH&r6:1][cH&r6:2]>>[c:1]2cccc[c:2]2","c1ccc2c(c1)ccc1ccccc12",3,3],["c1ccc2ccccc2c1","[r6:0][c:1]2[ch][ch][ch][ch][c:2]2[r6:3]>>[*:0][c:1][c:2][*:3]","c1ccc2c(c1)ccc1ccccc12",3,3],["c1cc2ccc3cccc4ccc(c1)c2c34","[c:4]1[c:3][ch:2][c:1]2[c:6]([c:5]1)[c:7][c:8][c:9]1[c:10][c:11][c:12][ch:13][c:14]12>>c1c[c:2]2[c:3][c:4][c:5][c:6]3[c:7][c:8][c:9]4[c:10][c:11][c:12][c:13]1[c:14]4[c:1]32","c1ccc2c(c1)ccc1ccccc12",3,3],["C1=c2ccc3c(c2=CC1)=CCC=3","[c:0]1[ch:1][ch][c:3][c!r5:4][c!r5:5]1>>[c:0]1[CH2:1][c:3][c:4][c:5]1","c1ccc2c(c1)ccc1ccccc12",3,3],["C1=Cc2c(ccc3c2C=CC3)C1","[c:0]1[ch:1][ch][c:3][c!r5:4][c!r5:5]1>>[c:0]1[CH2:1][c:3][c:4][c:5]1","c1ccc2c(c1)ccc1ccccc12",3,3],["C1=Cc2ccc3c(c2C1)CC=C3","[c:0]1[ch:1][ch][c:3][c!r5:4][c!r5:5]1>>[c:0]1[CH2:1][c:3][c:4][c:5]1","c1ccc2c(c1)ccc1ccccc12",3,3],["c1ccc2c(c1)Cc1ccccc1-2","[c:0]1[ch:1][ch][c:3][c!r5:4][c!r5:5]1>>[c:0]1[CH2:1][c:3][c:4][c:5]1","c1ccc2c(c1)ccc1ccccc12",3,3],["c1ccc2c(c1)nnc1ccccc12","[ch&r6:0]>>[nr6:0]","c1ccc2c(c1)ccc1ccccc12",3,3],["c1cnc2ccc3ncccc3c2c1","[ch&r6:0]>>[nr6:0]","c1ccc2c(c1)ccc1ccccc12",3,3],["c1cc2ccc3ccncc3c2cn1","[ch&r6:0]>>[nr6:0]","c1ccc2c(c1)ccc1ccccc12",3,3],["c1cnc2c(c1)ccc1cccnc12","[ch&r6:0]>>[nr6:0]","c1ccc2c(c1)ccc1ccccc12",3,3],["c1cc2c(ccc3cnccc32)cn1","[ch&r6:0]>>[nr6:0]","c1ccc2c(c1)ccc1ccccc12",3,3],["O=c1ccc2ccc3ccc(=O)oc3c2o1","[c:1]1[c:2][ch:3][ch:4][c:5][c:6]1>>[c:1]1[c:2][o:3][c:4](=O)[c:5][c:6]1","c1ccc2c(c1)ccc1ccccc12",3,3],["O=c1ccc2c(ccc3oc(=O)ccc32)o1","[c:1]1[c:2][ch:3][ch:4][c:5][c:6]1>>[c:1]1[c:2][o:3][c:4](=O)[c:5][c:6]1","c1ccc2c(c1)ccc1ccccc12",3,3],["O=c1cc2c(ccc3coc(=O)cc32)co1","[c:1]1[c:2][ch:3][ch:4][c:5][c:6]1>>[c:1]1[c:2][o:3][c:4](=O)[c:5][c:6]1","c1ccc2c(c1)ccc1ccccc12",3,3],["O=c1occc2c1ccc1c(=O)occc12","[c:1]1[c:2][ch:3][ch:4][c:5][c:6]1>>[c:1]1[c:2][o:3][c:4](=O)[c:5][c:6]1","c1ccc2c(c1)ccc1ccccc12",3,3],["O=c1cc2ccc3cc(=O)occ3c2co1","[c:1]1[c:2][ch:3][ch:4][c:5][c:6]1>>[c:1]1[c:2][o:3][c:4](=O)[c:5][c:6]1","c1ccc2c(c1)ccc1ccccc12",3,3],["O=c1occc2ccc3ccoc(=O)c3c12","[c:1]1[c:2][ch:3][ch:4][c:5][c:6]1>>[c:1]1[c:2][o:3][c:4](=O)[c:5][c:6]1","c1ccc2c(c1)ccc1ccccc12",3,3],["O=c1ccoc2ccc3occc(=O)c3c12","[ch:1]1[c:2][c:3][ch:4][c:5][c:6]1>>[o:1]1[c:2][c:3][C:4](=O)[c:5][c:6]1","c1ccc2c(c1)ccc1ccccc12",3,3],["O=c1ccoc2c1ccc1c(=O)ccoc12","[ch:1]1[c:2][c:3][ch:4][c:5][c:6]1>>[o:1]1[c:2][c:3][C:4](=O)[c:5][c:6]1","c1ccc2c(c1)ccc1ccccc12",3,3],["O=c1cc(C=Cc2cc(=O)occ2-c2ccccc2)c(-c2ccccc2)co1","[cH&r6,CH&r5:1]>>[#6:1](-[c]1[ch]ccc[ch]1)","O=c1cc(C=Cc2ccoc(=O)c2)cco1",3,3],["O=c1cc(C=Cc2cc(-c3ccccc3)oc(=O)c2)cc(-c2ccccc2)o1","[cH&r6,CH&r5:1]>>[#6:1](-[c]1[ch]ccc[ch]1)","O=c1cc(C=Cc2ccoc(=O)c2)cco1",3,3],["O=c1occc(C=Cc2ccoc(=O)c2-c2ccccc2)c1-c1ccccc1","[cH&r6,CH&r5:1]>>[#6:1](-[c]1[ch]ccc[ch]1)","O=c1cc(C=Cc2ccoc(=O)c2)cco1",3,3],["O=c1cc(C=Cc2cc(=O)oc3ccccc23)c2ccccc2o1","[cH&r6:1][cH&r6:2]>>[c:1]2cccc[c:2]2","O=c1cc(C=Cc2ccoc(=O)c2)cco1",3,3],["C(=Cc1ccccc1)c1ccccc1","[o:1][c:2](=O)>>[ch:1][ch:2]","O=c1cc(C=Cc2ccoc(=O)c2)cco1",3,3],["O=c1cc(C=Cc2cc[nH]c(=O)c2)cc[nH]1","[o:1]>>[nH:1]","O=c1cc(C=Cc2ccoc(=O)c2)cco1",3,3],["C(=Cc1cc2ccccc2cc1C=Cc1ccccc1)c1ccccc1","[cH&r6:1][cH&r6:2]>>[c:1]2cccc[c:2]2","C(=Cc1ccccc1C=Cc1ccccc1)c1ccccc1",3,3],["C1=CC(C=Cc2ccccc2C=CC2=CCC=C2)=CC1","[c:0]1[ch:1][ch][c:3][c!r5:4][c!r5:5]1>>[c:0]1[CH2:1][c:3][c:4][c:5]1","C(=Cc1ccccc1C=Cc1ccccc1)c1ccccc1",3,3],["C(=Cc1ccccc1)C1=CCC=C1C=Cc1ccccc1","[c:0]1[ch:1][ch][c:3][c!r5:4][c!r5:5]1>>[c:0]1[CH2:1][c:3][c:4][c:5]1","C(=Cc1ccccc1C=Cc1ccccc1)c1ccccc1",3,3],["C1=CCC(C=Cc2ccccc2C=CC2=CC=CC2)=C1","[c:0]1[ch:1][ch][c:3][c!r5:4][c!r5:5]1>>[c:0]1[CH2:1][c:3][c:4][c:5]1","C(=Cc1ccccc1C=Cc1ccccc1)c1ccccc1",3,3],["c1ccccc1","[c&r6,C&r5:1](-[C!R]=[C!R]-c1ccccc1)>>[ch&r6,CH1&r5:1]","C(=Cc1ccccc1C=Cc1ccccc1)c1ccccc1",3,3],["C(=Cc1ccccc1)c1ccccc1","[c&r6,C&r5:1](-[C!R]=[C!R]-c1ccccc1)>>[ch&r6,CH1&r5:1]","C(=Cc1ccccc1C=Cc1ccccc1)c1ccccc1",3,3],["C(=Cc1ccccc1C=Cc1ccncc1)c1ccncc1","[ch&r6:0]>>[nr6:0]","C(=Cc1ccccc1C=Cc1ccccc1)c1ccccc1",3,3],["C(=Cc1ccccc1C=Cc1cccnc1)c1cccnc1","[ch&r6:0]>>[nr6:0]","C(=Cc1ccccc1C=Cc1ccccc1)c1ccccc1",3,3],["C(=Cc1nccnc1C=Cc1ccccc1)c1ccccc1","[ch&r6:0]>>[nr6:0]","C(=Cc1ccccc1C=Cc1ccccc1)c1ccccc1",3,3],["C(=Cc1ccccc1C=Cc1ccccn1)c1ccccn1","[ch&r6:0]>>[nr6:0]","C(=Cc1ccccc1C=Cc1ccccc1)c1ccccc1",3,3],["C(=Cc1cnncc1C=Cc1ccccc1)c1ccccc1","[ch&r6:0]>>[nr6:0]","C(=Cc1ccccc1C=Cc1ccccc1)c1ccccc1",3,3],["O=c1cccc(C=Cc2ccccc2C=Cc2cccc(=O)o2)o1","[c:1]1[c:2][ch:3][ch:4][c:5][c:6]1>>[c:1]1[c:2][o:3][c:4](=O)[c:5][c:6]1","C(=Cc1ccccc1C=Cc1ccccc1)c1ccccc1",3,3],["O=c1cc(C=Cc2ccccc2C=Cc2ccoc(=O)c2)cco1","[c:1]1[c:2][ch:3][ch:4][c:5][c:6]1>>[c:1]1[c:2][o:3][c:4](=O)[c:5][c:6]1","C(=Cc1ccccc1C=Cc1ccccc1)c1ccccc1",3,3],["O=c1occcc1C=Cc1ccccc1C=Cc1cccoc1=O","[c:1]1[c:2][ch:3][ch:4][c:5][c:6]1>>[c:1]1[c:2][o:3][c:4](=O)[c:5][c:6]1","C(=Cc1ccccc1C=Cc1ccccc1)c1ccccc1",3,3],["O=c1ccc(C=Cc2ccccc2C=Cc2ccc(=O)oc2)co1","[c:1]1[c:2][ch:3][ch:4][c:5][c:6]1>>[c:1]1[c:2][o:3][c:4](=O)[c:5][c:6]1","C(=Cc1ccccc1C=Cc1ccccc1)c1ccccc1",3,3],["O=c1ccocc1C=Cc1ccccc1C=Cc1coccc1=O","[ch:1]1[c:2][c:3][ch:4][c:5][c:6]1>>[o:1]1[c:2][c:3][C:4](=O)[c:5][c:6]1","C(=Cc1ccccc1C=Cc1ccccc1)c1ccccc1",3,3],["O=c1ccoc(C=Cc2ccccc2C=Cc2cc(=O)cco2)c1","[ch:1]1[c:2][c:3][ch:4][c:5][c:6]1>>[o:1]1[c:2][c:3][C:4](=O)[c:5][c:6]1","C(=Cc1ccccc1C=Cc1ccccc1)c1ccccc1",3,3],["c1ccncc1","[c&r6,C&r5:1](-[c]1[ch]ccc[ch]1)>>[*:1]","c1ccc(-c2cccc(-c3ccccc3)n2)cc1",3,3],["C1=CCC(c2cccc(C3=CC=CC3)n2)=C1","[c:0]1[ch:1][ch][c:3][c!r5:4][c!r5:5]1>>[c:0]1[CH2:1][c:3][c:4][c:5]1","c1ccc(-c2cccc(-c3ccccc3)n2)cc1",3,3],["C1=CC(c2cccc(C3=CCC=C3)n2)=CC1","[c:0]1[ch:1][ch][c:3][c!r5:4][c!r5:5]1>>[c:0]1[CH2:1][c:3][c:4][c:5]1","c1ccc(-c2cccc(-c3ccccc3)n2)cc1",3,3],["C(=Cc1cc(-c2ccccc2)nc(-c2ccccc2)c1)c1ccccc1","[ch&r6,CH1&r5:1]>>[*:1](-C=C-c1ccccc1)","c1ccc(-c2cccc(-c3ccccc3)n2)cc1",3,3],["C(#Cc1cc(-c2ccccc2)nc(-c2ccccc2)c1)c1ccccc1","[ch&r6,CH1&r5:1]>>[*:1](-C#C-c1ccccc1)","c1ccc(-c2cccc(-c3ccccc3)n2)cc1",3,3],["c1ccc(-c2cncc(-c3ccccc3)n2)cc1","[ch&r6:0]>>[nr6:0]","c1ccc(-c2cccc(-c3ccccc3)n2)cc1",3,3],["c1ccc(-c2ncnc(-c3ccccc3)n2)cc1","[ch&r6:0]>>[nr6:0]","c1ccc(-c2cccc(-c3ccccc3)n2)cc1",3,3],["c1ccc(-c2cccc(-c3ccccn3)n2)nc1","[ch&r6:0]>>[nr6:0]","c1ccc(-c2cccc(-c3ccccc3)n2)cc1",3,3],["c1cncc(-c2cccc(-c3cccnc3)n2)c1","[ch&r6:0]>>[nr6:0]","c1ccc(-c2cccc(-c3ccccc3)n2)cc1",3,3],["c1cc(-c2ccncc2)nc(-c2ccncc2)c1","[ch&r6:0]>>[nr6:0]","c1ccc(-c2cccc(-c3ccccc3)n2)cc1",3,3],["c1ccc(-c2cccc(-c3ccccc3)c2)cc1","[nr6:0]>>[ch&r6:0]","c1ccc(-c2cccc(-c3ccccc3)n2)cc1",3,3],["c1ccc(Nc2cc(-c3ccccc3)nc(-c3ccccc3)c2)cc1","[ch&r6,CH1&r5:1]>>[*:1](-N-c1ccccc1)","c1ccc(-c2cccc(-c3ccccc3)n2)cc1",3,3],["c1ccc(Nc2ccccc2)cc1","[c&r6,C&r5:1](-[c]1[ch]ccc[ch]1)>>[*:1]","c1ccc(-c2ccc(Nc3ccc(-c4ccccc4)cc3)cc2)cc1",3,3],["c1ccccc1","[c&r6,C&r5:1](-[c]1[ch]ccc[ch]1)>>[*:1]","c1ccc(-c2ccc(Nc3ccc(-c4ccccc4)cc3)cc2)cc1",3,3],["C1=CC(c2ccc(Nc3ccc(C4=CCC=C4)cc3)cc2)=CC1","[c:0]1[ch:1][ch][c:3][c!r5:4][c!r5:5]1>>[c:0]1[CH2:1][c:3][c:4][c:5]1","c1ccc(-c2ccc(Nc3ccc(-c4ccccc4)cc3)cc2)cc1",3,3],["C1=C(NC2=CC=C(c3ccccc3)C2)CC(c2ccccc2)=C1","[c:0]1[ch:1][ch][c:3][c!r5:4][c!r5:5]1>>[c:0]1[CH2:1][c:3][c:4][c:5]1","c1ccc(-c2ccc(Nc3ccc(-c4ccccc4)cc3)cc2)cc1",3,3],["C1=CCC(c2ccc(Nc3ccc(C4=CC=CC4)cc3)cc2)=C1","[c:0]1[ch:1][ch][c:3][c!r5:4][c!r5:5]1>>[c:0]1[CH2:1][c:3][c:4][c:5]1","c1ccc(-c2ccc(Nc3ccc(-c4ccccc4)cc3)cc2)cc1",3,3],["c1ccc(-c2ccc(Nc3ccc(-c4ccccn4)cc3)cc2)nc1","[ch&r6:0]>>[nr6:0]","c1ccc(-c2ccc(Nc3ccc(-c4ccccc4)cc3)cc2)cc1",3,3],["c1ccc(-c2ccc(Nc3ccc(-c4ccccc4)cn3)nc2)cc1","[ch&r6:0]>>[nr6:0]","c1ccc(-c2ccc(Nc3ccc(-c4ccccc4)cc3)cc2)cc1",3,3],["c1ccc(-c2ccc(Nc3ccc(-c4ccccc4)nc3)cn2)cc1","[ch&r6:0]>>[nr6:0]","c1ccc(-c2ccc(Nc3ccc(-c4ccccc4)cc3)cc2)cc1",3,3],["c1cc(-c2ccc(Nc3ccc(-c4ccncc4)cc3)cc2)ccn1","[ch&r6:0]>>[nr6:0]","c1ccc(-c2ccc(Nc3ccc(-c4ccccc4)cc3)cc2)cc1",3,3],["c1cncc(-c2ccc(Nc3ccc(-c4cccnc4)cc3)cc2)c1","[ch&r6:0]>>[nr6:0]","c1ccc(-c2ccc(Nc3ccc(-c4ccccc4)cc3)cc2)cc1",3,3],["c1ccc(-c2ccccc2)cc1","[c&r6,C&r5:1](-[N!R]-c1ccccc1)>>[*:1]","c1ccc(-c2ccc(Nc3ccc(-c4ccccc4)cc3)cc2)cc1",3,3],["O=c1occc(C#Cc2ccoc(=O)c2-c2ccccc2)c1-c1ccccc1","[cH&r6,CH&r5:1]>>[#6:1](-[c]1[ch]ccc[ch]1)","O=c1cc(C#Cc2ccoc(=O)c2)cco1",3,3],["O=c1cc(C#Cc2cc(-c3ccccc3)oc(=O)c2)cc(-c2ccccc2)o1","[cH&r6,CH&r5:1]>>[#6:1](-[c]1[ch]ccc[ch]1)","O=c1cc(C#Cc2ccoc(=O)c2)cco1",3,3],["O=c1cc(C#Cc2cc(=O)occ2-c2ccccc2)c(-c2ccccc2)co1","[cH&r6,CH&r5:1]>>[#6:1](-[c]1[ch]ccc[ch]1)","O=c1cc(C#Cc2ccoc(=O)c2)cco1",3,3],["O=c1cc(C#Cc2cc(=O)oc3ccccc23)c2ccccc2o1","[cH&r6:1][cH&r6:2]>>[c:1]2cccc[c:2]2","O=c1cc(C#Cc2ccoc(=O)c2)cco1",3,3],["C(#Cc1ccccc1)c1ccccc1","[o:1][c:2](=O)>>[ch:1][ch:2]","O=c1cc(C#Cc2ccoc(=O)c2)cco1",3,3],["O=c1cc(C#Cc2cc[nH]c(=O)c2)cc[nH]1","[o:1]>>[nH:1]","O=c1cc(C#Cc2ccoc(=O)c2)cco1",3,3],["C1=CC(=C2C=C(c3ccccc3)C(c3ccccc3)=C2)C=C1","[cH&r6,CH&r5:1]>>[#6:1](-[c]1[ch]ccc[ch]1)","C1=CC(=C2C=CC=C2)C=C1",3,3],["C1=CC(=C2C(c3ccccc3)=CC=C2c2ccccc2)C=C1","[cH&r6,CH&r5:1]>>[#6:1](-[c]1[ch]ccc[ch]1)","C1=CC(=C2C=CC=C2)C=C1",3,3],["C1=CC(=C2C=CC=C2c2ccccc2)C(c2ccccc2)=C1","[cH&r6,CH&r5:1]>>[#6:1](-[c]1[ch]ccc[ch]1)","C1=CC(=C2C=CC=C2)C=C1",3,3],["C1=CC(=C2C=CC(c3ccccc3)=C2)C=C1c1ccccc1","[cH&r6,CH&r5:1]>>[#6:1](-[c]1[ch]ccc[ch]1)","C1=CC(=C2C=CC=C2)C=C1",3,3],["C1=CC(=C2C=C(C=Cc3ccccc3)C(C=Cc3ccccc3)=C2)C=C1","[ch&r6,CH1&r5:1]>>[*:1](-C=C-c1ccccc1)","C1=CC(=C2C=CC=C2)C=C1",3,3],["C1=CC(=C2C=CC(C=Cc3ccccc3)=C2)C=C1C=Cc1ccccc1","[ch&r6,CH1&r5:1]>>[*:1](-C=C-c1ccccc1)","C1=CC(=C2C=CC=C2)C=C1",3,3],["C1=CC(=C2C=CC=C2C=Cc2ccccc2)C(C=Cc2ccccc2)=C1","[ch&r6,CH1&r5:1]>>[*:1](-C=C-c1ccccc1)","C1=CC(=C2C=CC=C2)C=C1",3,3],["C1=CC(=C2C(C=Cc3ccccc3)=CC=C2C=Cc2ccccc2)C=C1","[ch&r6,CH1&r5:1]>>[*:1](-C=C-c1ccccc1)","C1=CC(=C2C=CC=C2)C=C1",3,3],["C(#Cc1ccccc1)C1=CC=CC1=C1C=CC=C1C#Cc1ccccc1","[ch&r6,CH1&r5:1]>>[*:1](-C#C-c1ccccc1)","C1=CC(=C2C=CC=C2)C=C1",3,3],["C(#Cc1ccccc1)C1=CC=C(C#Cc2ccccc2)C1=C1C=CC=C1","[ch&r6,CH1&r5:1]>>[*:1](-C#C-c1ccccc1)","C1=CC(=C2C=CC=C2)C=C1",3,3],["C(#Cc1ccccc1)C1=CC(=C2C=CC(C#Cc3ccccc3)=C2)C=C1","[ch&r6,CH1&r5:1]>>[*:1](-C#C-c1ccccc1)","C1=CC(=C2C=CC=C2)C=C1",3,3],["C(#Cc1ccccc1)C1=CC(=C2C=CC=C2)C=C1C#Cc1ccccc1","[ch&r6,CH1&r5:1]>>[*:1](-C#C-c1ccccc1)","C1=CC(=C2C=CC=C2)C=C1",3,3],["C1=CC(=C2OC=CO2)C=C1","[CH,ch:0]1=[C,c:1][C,c:2]=[CH,ch:3][*:4]1>>[O:0]1[*:1]=,:[*:2][O:3][*:4]1","C1=CC(=C2C=CC=C2)C=C1",3,3],["C1=CC(=C2SC=CS2)C=C1","[CH,ch:0]1=[C,c:1][C,c:2]=[CH,ch:3][*:4]1>>[S:0]1[*:1]=,:[*:2][S:3][*:4]1","C1=CC(=C2C=CC=C2)C=C1",3,3],["C1=CC(=C2C=CN=C2)C=C1","[chr5,CH1r5:1]>>[n:1]","C1=CC(=C2C=CC=C2)C=C1",3,3],["C1=CC(=C2C=CC=N2)C=C1","[chr5,CH1r5:1]>>[n:1]","C1=CC(=C2C=CC=C2)C=C1",3,3],["C1=CC(=C2C=C(Nc3ccccc3)C(Nc3ccccc3)=C2)C=C1","[ch&r6,CH1&r5:1]>>[*:1](-N-c1ccccc1)","C1=CC(=C2C=CC=C2)C=C1",3,3],["C1=CC(=C2C(Nc3ccccc3)=CC=C2Nc2ccccc2)C=C1","[ch&r6,CH1&r5:1]>>[*:1](-N-c1ccccc1)","C1=CC(=C2C=CC=C2)C=C1",3,3],["C1=CC(=C2C=CC=C2Nc2ccccc2)C(Nc2ccccc2)=C1","[ch&r6,CH1&r5:1]>>[*:1](-N-c1ccccc1)","C1=CC(=C2C=CC=C2)C=C1",3,3],["C1=CC(=C2C=CC(Nc3ccccc3)=C2)C=C1Nc1ccccc1","[ch&r6,CH1&r5:1]>>[*:1](-N-c1ccccc1)","C1=CC(=C2C=CC=C2)C=C1",3,3],["c1ccc(-c2cc(-c3ccccc3)ncn2)cc1","[cH&r6,CH&r5:1]>>[#6:1](-[c]1[ch]ccc[ch]1)","c1cncnc1",3,3],["C(=Cc1cc(C=Cc2ccccc2)ncn1)c1ccccc1","[ch&r6,CH1&r5:1]>>[*:1](-C=C-c1ccccc1)","c1cncnc1",3,3],["C(#Cc1cc(C#Cc2ccccc2)ncn1)c1ccccc1","[ch&r6,CH1&r5:1]>>[*:1](-C#C-c1ccccc1)","c1cncnc1",3,3],["c1ncncn1","[ch&r6:0]>>[nr6:0]","c1cncnc1",3,3],["c1cnnnn1","[ch&r6:0]>>[nr6:0]","c1cncnc1",3,3],["c1cnnnc1","[ch&r6:0]>>[nr6:0]","c1cncnc1",3,3],["c1nncnn1","[ch&r6:0]>>[nr6:0]","c1cncnc1",3,3],["c1ncnnn1","[ch&r6:0]>>[nr6:0]","c1cncnc1",3,3],["c1ccncc1","[nr6:0]>>[ch&r6:0]","c1cncnc1",3,3],["c1ccc(Nc2cc(Nc3ccccc3)ncn2)cc1","[ch&r6,CH1&r5:1]>>[*:1](-N-c1ccccc1)","c1cncnc1",3,3],["C1=C(Nc2ccccc2)C(C2=CCC=C2Nc2ccccc2)=CC1","[c:0]1[ch:1][ch][c:3][c!r5:4][c!r5:5]1>>[c:0]1[CH2:1][c:3][c:4][c:5]1","c1ccc(Nc2ccccc2-c2ccccc2Nc2ccccc2)cc1",3,3],["C1=CC(C2=C(Nc3ccccc3)CC=C2)=C(Nc2ccccc2)C1","[c:0]1[ch:1][ch][c:3][c!r5:4][c!r5:5]1>>[c:0]1[CH2:1][c:3][c:4][c:5]1","c1ccc(Nc2ccccc2-c2ccccc2Nc2ccccc2)cc1",3,3],["C1=CCC(Nc2ccccc2-c2ccccc2NC2=CC=CC2)=C1","[c:0]1[ch:1][ch][c:3][c!r5:4][c!r5:5]1>>[c:0]1[CH2:1][c:3][c:4][c:5]1","c1ccc(Nc2ccccc2-c2ccccc2Nc2ccccc2)cc1",3,3],["C1=CC(Nc2ccccc2-c2ccccc2NC2=CCC=C2)=CC1","[c:0]1[ch:1][ch][c:3][c!r5:4][c!r5:5]1>>[c:0]1[CH2:1][c:3][c:4][c:5]1","c1ccc(Nc2ccccc2-c2ccccc2Nc2ccccc2)cc1",3,3],["C1=CC(Nc2ccccc2)=C(C2=C(Nc3ccccc3)C=CC2)C1","[c:0]1[ch:1][ch][c:3][c!r5:4][c!r5:5]1>>[c:0]1[CH2:1][c:3][c:4][c:5]1","c1ccc(Nc2ccccc2-c2ccccc2Nc2ccccc2)cc1",3,3],["c1ccc(Nc2ccccc2-c2ccccc2Nc2ccccn2)nc1","[ch&r6:0]>>[nr6:0]","c1ccc(Nc2ccccc2-c2ccccc2Nc2ccccc2)cc1",3,3],["c1ccc(Nc2cccnc2-c2ncccc2Nc2ccccc2)cc1","[ch&r6:0]>>[nr6:0]","c1ccc(Nc2ccccc2-c2ccccc2Nc2ccccc2)cc1",3,3],["c1ccc(Nc2ccncc2-c2cnccc2Nc2ccccc2)cc1","[ch&r6:0]>>[nr6:0]","c1ccc(Nc2ccccc2-c2ccccc2Nc2ccccc2)cc1",3,3],["c1ccc(Nc2cnccc2-c2ccncc2Nc2ccccc2)cc1","[ch&r6:0]>>[nr6:0]","c1ccc(Nc2ccccc2-c2ccccc2Nc2ccccc2)cc1",3,3],["c1ccc(Nc2ncccc2-c2cccnc2Nc2ccccc2)cc1","[ch&r6:0]>>[nr6:0]","c1ccc(Nc2ccccc2-c2ccccc2Nc2ccccc2)cc1",3,3],["c1cncc(Nc2ccccc2-c2ccccc2Nc2cccnc2)c1","[ch&r6:0]>>[nr6:0]","c1ccc(Nc2ccccc2-c2ccccc2Nc2ccccc2)cc1",3,3],["c1ccc(-c2ccccc2Nc2ccncc2)c(Nc2ccncc2)c1","[ch&r6:0]>>[nr6:0]","c1ccc(Nc2ccccc2-c2ccccc2Nc2ccccc2)cc1",3,3],["c1ccc(-c2ccccc2)cc1","[c&r6,C&r5:1](-[N!R]-c1ccccc1)>>[*:1]","c1ccc(Nc2ccccc2-c2ccccc2Nc2ccccc2)cc1",3,3],["c1ccccc1","[c&r6,C&r5:1](-[N!R]-c1ccccc1)>>[*:1]","c1ccc(Nc2ccccc2-c2ccccc2Nc2ccccc2)cc1",3,3],["C(#Cc1ccccc1)c1ccccc1","[c&r6,C&r5:1](-[c]1[ch]ccc[ch]1)>>[*:1]","C(#Cc1ccc(-c2ccccc2)cc1)c1ccc(-c2ccccc2)cc1",3,3],["c1ccccc1","[c&r6,C&r5:1](-[c]1[ch]ccc[ch]1)>>[*:1]","C(#Cc1ccc(-c2ccccc2)cc1)c1ccc(-c2ccccc2)cc1",3,3],["C(#Cc1ccc(C2=CCC=C2)cc1)c1ccc(C2=CCC=C2)cc1","[c:0]1[ch:1][ch][c:3][c!r5:4][c!r5:5]1>>[c:0]1[CH2:1][c:3][c:4][c:5]1","C(#Cc1ccc(-c2ccccc2)cc1)c1ccc(-c2ccccc2)cc1",3,3],["C(#CC1=CC=C(c2ccccc2)C1)C1=CC=C(c2ccccc2)C1","[c:0]1[ch:1][ch][c:3][c!r5:4][c!r5:5]1>>[c:0]1[CH2:1][c:3][c:4][c:5]1","C(#Cc1ccc(-c2ccccc2)cc1)c1ccc(-c2ccccc2)cc1",3,3],["C(#Cc1ccc(C2=CC=CC2)cc1)c1ccc(C2=CC=CC2)cc1","[c:0]1[ch:1][ch][c:3][c!r5:4][c!r5:5]1>>[c:0]1[CH2:1][c:3][c:4][c:5]1","C(#Cc1ccc(-c2ccccc2)cc1)c1ccc(-c2ccccc2)cc1",3,3],["c1ccc(-c2ccccc2)cc1","[c&r6,C&r5:1](-C#C-c1ccccc1)>>[ch&r6,CH1&r5:1]","C(#Cc1ccc(-c2ccccc2)cc1)c1ccc(-c2ccccc2)cc1",3,3],["C(#Cc1ccc(-c2ccccn2)cc1)c1ccc(-c2ccccn2)cc1","[ch&r6:0]>>[nr6:0]","C(#Cc1ccc(-c2ccccc2)cc1)c1ccc(-c2ccccc2)cc1",3,3],["C(#Cc1ccc(-c2cccnc2)cc1)c1ccc(-c2cccnc2)cc1","[ch&r6:0]>>[nr6:0]","C(#Cc1ccc(-c2ccccc2)cc1)c1ccc(-c2ccccc2)cc1",3,3],["C(#Cc1ccc(-c2ccncc2)cc1)c1ccc(-c2ccncc2)cc1","[ch&r6:0]>>[nr6:0]","C(#Cc1ccc(-c2ccccc2)cc1)c1ccc(-c2ccccc2)cc1",3,3],["C(#Cc1ccc(-c2ccccc2)nc1)c1ccc(-c2ccccc2)nc1","[ch&r6:0]>>[nr6:0]","C(#Cc1ccc(-c2ccccc2)cc1)c1ccc(-c2ccccc2)cc1",3,3],["C(#Cc1ccc(-c2ccccc2)cn1)c1ccc(-c2ccccc2)cn1","[ch&r6:0]>>[nr6:0]","C(#Cc1ccc(-c2ccccc2)cc1)c1ccc(-c2ccccc2)cc1",3,3],["O=c1occcc1-c1ccc(C#Cc2ccc(-c3cccoc3=O)cc2)cc1","[c:1]1[c:2][ch:3][ch:4][c:5][c:6]1>>[c:1]1[c:2][o:3][c:4](=O)[c:5][c:6]1","C(#Cc1ccc(-c2ccccc2)cc1)c1ccc(-c2ccccc2)cc1",3,3],["O=c1cccc(-c2ccc(C#Cc3ccc(-c4cccc(=O)o4)cc3)cc2)o1","[c:1]1[c:2][ch:3][ch:4][c:5][c:6]1>>[c:1]1[c:2][o:3][c:4](=O)[c:5][c:6]1","C(#Cc1ccc(-c2ccccc2)cc1)c1ccc(-c2ccccc2)cc1",3,3],["O=c1oc(-c2ccccc2)ccc1C#Cc1ccc(-c2ccccc2)oc1=O","[c:1]1[c:2][ch:3][ch:4][c:5][c:6]1>>[c:1]1[c:2][o:3][c:4](=O)[c:5][c:6]1","C(#Cc1ccc(-c2ccccc2)cc1)c1ccc(-c2ccccc2)cc1",3,3],["O=c1ccc(-c2ccc(C#Cc3ccc(-c4ccc(=O)oc4)cc3)cc2)co1","[c:1]1[c:2][ch:3][ch:4][c:5][c:6]1>>[c:1]1[c:2][o:3][c:4](=O)[c:5][c:6]1","C(#Cc1ccc(-c2ccccc2)cc1)c1ccc(-c2ccccc2)cc1",3,3],["O=c1oc(C#Cc2ccc(-c3ccccc3)c(=O)o2)ccc1-c1ccccc1","[c:1]1[c:2][ch:3][ch:4][c:5][c:6]1>>[c:1]1[c:2][o:3][c:4](=O)[c:5][c:6]1","C(#Cc1ccc(-c2ccccc2)cc1)c1ccc(-c2ccccc2)cc1",3,3],["O=c1cc(-c2ccc(C#Cc3ccc(-c4ccoc(=O)c4)cc3)cc2)cco1","[c:1]1[c:2][ch:3][ch:4][c:5][c:6]1>>[c:1]1[c:2][o:3][c:4](=O)[c:5][c:6]1","C(#Cc1ccc(-c2ccccc2)cc1)c1ccc(-c2ccccc2)cc1",3,3],["O=c1cc(C#Cc2cc(=O)c(-c3ccccc3)co2)occ1-c1ccccc1","[ch:1]1[c:2][c:3][ch:4][c:5][c:6]1>>[o:1]1[c:2][c:3][C:4](=O)[c:5][c:6]1","C(#Cc1ccc(-c2ccccc2)cc1)c1ccc(-c2ccccc2)cc1",3,3],["O=c1ccocc1-c1ccc(C#Cc2ccc(-c3coccc3=O)cc2)cc1","[ch:1]1[c:2][c:3][ch:4][c:5][c:6]1>>[o:1]1[c:2][c:3][C:4](=O)[c:5][c:6]1","C(#Cc1ccc(-c2ccccc2)cc1)c1ccc(-c2ccccc2)cc1",3,3],["O=c1ccoc(-c2ccc(C#Cc3ccc(-c4cc(=O)cco4)cc3)cc2)c1","[ch:1]1[c:2][c:3][ch:4][c:5][c:6]1>>[o:1]1[c:2][c:3][C:4](=O)[c:5][c:6]1","C(#Cc1ccc(-c2ccccc2)cc1)c1ccc(-c2ccccc2)cc1",3,3],["O=c1cc(-c2ccccc2)occ1C#Cc1coc(-c2ccccc2)cc1=O","[ch:1]1[c:2][c:3][ch:4][c:5][c:6]1>>[o:1]1[c:2][c:3][C:4](=O)[c:5][c:6]1","C(#Cc1ccc(-c2ccccc2)cc1)c1ccc(-c2ccccc2)cc1",3,3],["C1=CC(NC2=CCC=C2NC2=CCC=C2)=CC1","[c:0]1[ch:1][ch][c:3][c!r5:4][c!r5:5]1>>[c:0]1[CH2:1][c:3][c:4][c:5]1","C1=C(Nc2ccccc2)C(Nc2ccccc2)=CC1",3,3],["C1=CCC(NC2=CCC=C2NC2=CC=CC2)=C1","[c:0]1[ch:1][ch][c:3][c!r5:4][c!r5:5]1>>[c:0]1[CH2:1][c:3][c:4][c:5]1","C1=C(Nc2ccccc2)C(Nc2ccccc2)=CC1",3,3],["c1ccc(Nc2ccccc2Nc2ccccc2)cc1","[CH2:0]1[c,C:1]-,=,:[c,C:2]-,=,:[c,C:3]-,=,:[c,C:4]1>>[ch:0]1c[c:1][c:2][c:3][c:4]1","C1=C(Nc2ccccc2)C(Nc2ccccc2)=CC1",3,3],["C1=CC(=C2C=C(Nc3ccccc3)C(Nc3ccccc3)=C2)C=C1","[r5:1][CH2r5:2][r5:3]>>[r5:1][C:2](=C1cccc1)[r5:3]","C1=C(Nc2ccccc2)C(Nc2ccccc2)=CC1",3,3],["c1ccc(Nc2cocc2Nc2ccccc2)cc1","[#6H2r5:1]>>[O:1]","C1=C(Nc2ccccc2)C(Nc2ccccc2)=CC1",3,3],["c1ccc(NC2=C(Nc3ccccc3)OCO2)cc1","[CH,ch:0]1=[C,c:1][C,c:2]=[CH,ch:3][*:4]1>>[O:0]1[*:1]=,:[*:2][O:3][*:4]1","C1=C(Nc2ccccc2)C(Nc2ccccc2)=CC1",3,3],["c1ccc(Nc2cscc2Nc2ccccc2)cc1","[#6H2r5:1]>>[S:1]","C1=C(Nc2ccccc2)C(Nc2ccccc2)=CC1",3,3],["c1ccc(NC2=C(Nc3ccccc3)SCS2)cc1","[CH,ch:0]1=[C,c:1][C,c:2]=[CH,ch:3][*:4]1>>[S:0]1[*:1]=,:[*:2][S:3][*:4]1","C1=C(Nc2ccccc2)C(Nc2ccccc2)=CC1",3,3],["c1ccc(Nc2c[nH]cc2Nc2ccccc2)cc1","[#6H2r5:1]>>[NH:1]","C1=C(Nc2ccccc2)C(Nc2ccccc2)=CC1",3,3],["c1ccc(NC2=NCN=C2Nc2ccccc2)cc1","[chr5,CH1r5:1]>>[n:1]","C1=C(Nc2ccccc2)C(Nc2ccccc2)=CC1",3,3],["C1=C(Nc2ccccn2)C(Nc2ccccn2)=CC1","[ch&r6:0]>>[nr6:0]","C1=C(Nc2ccccc2)C(Nc2ccccc2)=CC1",3,3],["C1=C(Nc2cccnc2)C(Nc2cccnc2)=CC1","[ch&r6:0]>>[nr6:0]","C1=C(Nc2ccccc2)C(Nc2ccccc2)=CC1",3,3],["C1=C(Nc2ccncc2)C(Nc2ccncc2)=CC1","[ch&r6:0]>>[nr6:0]","C1=C(Nc2ccccc2)C(Nc2ccccc2)=CC1",3,3],["C1=CCC=C1","[c&r6,C&r5:1](-[N!R]-c1ccccc1)>>[*:1]","C1=C(Nc2ccccc2)C(Nc2ccccc2)=CC1",3,3],["C(#Cc1ccccc1)c1ccccc1","[c&r6,C&r5:1](-[c]1[ch]ccc[ch]1)>>[*:1]","C(#Cc1cccc(-c2ccccc2)c1)c1cccc(-c2ccccc2)c1",3,3],["c1ccccc1","[c&r6,C&r5:1](-[c]1[ch]ccc[ch]1)>>[*:1]","C(#Cc1cccc(-c2ccccc2)c1)c1cccc(-c2ccccc2)c1",3,3],["C(#Cc1cccc(C2=CCC=C2)c1)c1cccc(C2=CCC=C2)c1","[c:0]1[ch:1][ch][c:3][c!r5:4][c!r5:5]1>>[c:0]1[CH2:1][c:3][c:4][c:5]1","C(#Cc1cccc(-c2ccccc2)c1)c1cccc(-c2ccccc2)c1",3,3],["C(#CC1=CC(c2ccccc2)=CC1)C1=CC(c2ccccc2)=CC1","[c:0]1[ch:1][ch][c:3][c!r5:4][c!r5:5]1>>[c:0]1[CH2:1][c:3][c:4][c:5]1","C(#Cc1cccc(-c2ccccc2)c1)c1cccc(-c2ccccc2)c1",3,3],["C(#Cc1cccc(C2=CC=CC2)c1)c1cccc(C2=CC=CC2)c1","[c:0]1[ch:1][ch][c:3][c!r5:4][c!r5:5]1>>[c:0]1[CH2:1][c:3][c:4][c:5]1","C(#Cc1cccc(-c2ccccc2)c1)c1cccc(-c2ccccc2)c1",3,3],["C(#CC1=CCC(c2ccccc2)=C1)C1=CCC(c2ccccc2)=C1","[c:0]1[ch:1][ch][c:3][c!r5:4][c!r5:5]1>>[c:0]1[CH2:1][c:3][c:4][c:5]1","C(#Cc1cccc(-c2ccccc2)c1)c1cccc(-c2ccccc2)c1",3,3],["c1ccc(-c2ccccc2)cc1","[c&r6,C&r5:1](-C#C-c1ccccc1)>>[ch&r6,CH1&r5:1]","C(#Cc1cccc(-c2ccccc2)c1)c1cccc(-c2ccccc2)c1",3,3],["C(#Cc1cccc(-c2ccccc2)n1)c1cccc(-c2ccccc2)n1","[ch&r6:0]>>[nr6:0]","C(#Cc1cccc(-c2ccccc2)c1)c1cccc(-c2ccccc2)c1",3,3],["C(#Cc1cc(-c2ccccc2)ccn1)c1cc(-c2ccccc2)ccn1","[ch&r6:0]>>[nr6:0]","C(#Cc1cccc(-c2ccccc2)c1)c1cccc(-c2ccccc2)c1",3,3],["C(#Cc1ccnc(-c2ccccc2)c1)c1ccnc(-c2ccccc2)c1","[ch&r6:0]>>[nr6:0]","C(#Cc1cccc(-c2ccccc2)c1)c1cccc(-c2ccccc2)c1",3,3],["C(#Cc1cccc(-c2ccncc2)c1)c1cccc(-c2ccncc2)c1","[ch&r6:0]>>[nr6:0]","C(#Cc1cccc(-c2ccccc2)c1)c1cccc(-c2ccccc2)c1",3,3],["C(#Cc1cncc(-c2ccccc2)c1)c1cncc(-c2ccccc2)c1","[ch&r6:0]>>[nr6:0]","C(#Cc1cccc(-c2ccccc2)c1)c1cccc(-c2ccccc2)c1",3,3],["C(#Cc1cccc(-c2ccccn2)c1)c1cccc(-c2ccccn2)c1","[ch&r6:0]>>[nr6:0]","C(#Cc1cccc(-c2ccccc2)c1)c1cccc(-c2ccccc2)c1",3,3],["C(#Cc1cccc(-c2cccnc2)c1)c1cccc(-c2cccnc2)c1","[ch&r6:0]>>[nr6:0]","C(#Cc1cccc(-c2ccccc2)c1)c1cccc(-c2ccccc2)c1",3,3],["O=c1occcc1-c1cccc(C#Cc2cccc(-c3cccoc3=O)c2)c1","[c:1]1[c:2][ch:3][ch:4][c:5][c:6]1>>[c:1]1[c:2][o:3][c:4](=O)[c:5][c:6]1","C(#Cc1cccc(-c2ccccc2)c1)c1cccc(-c2ccccc2)c1",3,3],["O=c1occ(-c2ccccc2)cc1C#Cc1cc(-c2ccccc2)coc1=O","[c:1]1[c:2][ch:3][ch:4][c:5][c:6]1>>[c:1]1[c:2][o:3][c:4](=O)[c:5][c:6]1","C(#Cc1cccc(-c2ccccc2)c1)c1cccc(-c2ccccc2)c1",3,3],["O=c1occ(C#Cc2coc(=O)c(-c3ccccc3)c2)cc1-c1ccccc1","[c:1]1[c:2][ch:3][ch:4][c:5][c:6]1>>[c:1]1[c:2][o:3][c:4](=O)[c:5][c:6]1","C(#Cc1cccc(-c2ccccc2)c1)c1cccc(-c2ccccc2)c1",3,3],["O=c1cc(C#Cc2cc(-c3ccccc3)oc(=O)c2)cc(-c2ccccc2)o1","[c:1]1[c:2][ch:3][ch:4][c:5][c:6]1>>[c:1]1[c:2][o:3][c:4](=O)[c:5][c:6]1","C(#Cc1cccc(-c2ccccc2)c1)c1cccc(-c2ccccc2)c1",3,3],["O=c1cc(-c2cccc(C#Cc3cccc(-c4ccoc(=O)c4)c3)c2)cco1","[c:1]1[c:2][ch:3][ch:4][c:5][c:6]1>>[c:1]1[c:2][o:3][c:4](=O)[c:5][c:6]1","C(#Cc1cccc(-c2ccccc2)c1)c1cccc(-c2ccccc2)c1",3,3],["O=c1ccc(-c2cccc(C#Cc3cccc(-c4ccc(=O)oc4)c3)c2)co1","[c:1]1[c:2][ch:3][ch:4][c:5][c:6]1>>[c:1]1[c:2][o:3][c:4](=O)[c:5][c:6]1","C(#Cc1cccc(-c2ccccc2)c1)c1cccc(-c2ccccc2)c1",3,3],["O=c1cccc(-c2cccc(C#Cc3cccc(-c4cccc(=O)o4)c3)c2)o1","[c:1]1[c:2][ch:3][ch:4][c:5][c:6]1>>[c:1]1[c:2][o:3][c:4](=O)[c:5][c:6]1","C(#Cc1cccc(-c2ccccc2)c1)c1cccc(-c2ccccc2)c1",3,3],["O=c1cc(-c2ccccc2)cc(C#Cc2cc(-c3ccccc3)cc(=O)o2)o1","[c:1]1[c:2][ch:3][ch:4][c:5][c:6]1>>[c:1]1[c:2][o:3][c:4](=O)[c:5][c:6]1","C(#Cc1cccc(-c2ccccc2)c1)c1cccc(-c2ccccc2)c1",3,3],["O=c1c(C#Cc2cocc(-c3ccccc3)c2=O)cocc1-c1ccccc1","[ch:1]1[c:2][c:3][ch:4][c:5][c:6]1>>[o:1]1[c:2][c:3][C:4](=O)[c:5][c:6]1","C(#Cc1cccc(-c2ccccc2)c1)c1cccc(-c2ccccc2)c1",3,3],["O=c1ccocc1-c1cccc(C#Cc2cccc(-c3coccc3=O)c2)c1","[ch:1]1[c:2][c:3][ch:4][c:5][c:6]1>>[o:1]1[c:2][c:3][C:4](=O)[c:5][c:6]1","C(#Cc1cccc(-c2ccccc2)c1)c1cccc(-c2ccccc2)c1",3,3],["O=c1cc(C#Cc2cc(=O)cc(-c3ccccc3)o2)oc(-c2ccccc2)c1","[ch:1]1[c:2][c:3][ch:4][c:5][c:6]1>>[o:1]1[c:2][c:3][C:4](=O)[c:5][c:6]1","C(#Cc1cccc(-c2ccccc2)c1)c1cccc(-c2ccccc2)c1",3,3],["O=c1ccoc(-c2cccc(C#Cc3cccc(-c4cc(=O)cco4)c3)c2)c1","[ch:1]1[c:2][c:3][ch:4][c:5][c:6]1>>[o:1]1[c:2][c:3][C:4](=O)[c:5][c:6]1","C(#Cc1cccc(-c2ccccc2)c1)c1cccc(-c2ccccc2)c1",3,3],["C(=Cc1cc(-c2ccccc2)ccn1)c1cc(-c2ccccc2)ccn1","[cH&r6,CH&r5:1]>>[#6:1](-[c]1[ch]ccc[ch]1)","C(=Cc1ccccn1)c1ccccn1",3,3],["C(=Cc1ncccc1-c1ccccc1)c1ncccc1-c1ccccc1","[cH&r6,CH&r5:1]>>[#6:1](-[c]1[ch]ccc[ch]1)","C(=Cc1ccccn1)c1ccccn1",3,3],["C(=Cc1cccc(-c2ccccc2)n1)c1cccc(-c2ccccc2)n1","[cH&r6,CH&r5:1]>>[#6:1](-[c]1[ch]ccc[ch]1)","C(=Cc1ccccn1)c1ccccn1",3,3],["C(=Cc1ccc(-c2ccccc2)cn1)c1ccc(-c2ccccc2)cn1","[cH&r6,CH&r5:1]>>[#6:1](-[c]1[ch]ccc[ch]1)","C(=Cc1ccccn1)c1ccccn1",3,3],["C(=Cc1cc2ccccc2cn1)c1cc2ccccc2cn1","[cH&r6:1][cH&r6:2]>>[c:1]2cccc[c:2]2","C(=Cc1ccccn1)c1ccccn1",3,3],["C(=Cc1nccc2ccccc12)c1nccc2ccccc12","[cH&r6:1][cH&r6:2]>>[c:1]2cccc[c:2]2","C(=Cc1ccccn1)c1ccccn1",3,3],["C(=Cc1ccc2ccccc2n1)c1ccc2ccccc2n1","[cH&r6:1][cH&r6:2]>>[c:1]2cccc[c:2]2","C(=Cc1ccccn1)c1ccccn1",3,3],["C(=Cc1cnccn1)c1cnccn1","[ch&r6:0]>>[nr6:0]","C(=Cc1ccccn1)c1ccccn1",3,3],["C(=Cc1ncccn1)c1ncccn1","[ch&r6:0]>>[nr6:0]","C(=Cc1ccccn1)c1ccccn1",3,3],["C(=Cc1cccnn1)c1cccnn1","[ch&r6:0]>>[nr6:0]","C(=Cc1ccccn1)c1ccccn1"
[truncated: 3,292,159 more chars]
