# Supplementary material for: Active discovery of organic semiconductors
Source: Nat Commun. 2021 Apr 23;12:2422. doi: 10.1038/s41467-021-22611-4 (PMC8065160; doi:10.1038/s41467-021-22611-4)
Supplement: Supplementary file 6 — Source Data [file 41467_2021_22611_MOESM6_ESM.zip › data/runs_1G/active_learner_results_script_twofold_0_kappa_4.0_nbatch_100_runs_50_production_False_rwssearch_0_suffix_/df_population.json]

{"columns":["Fi_scores","XTB1_lamda_h","added_in_round","calc_status","ehomo_gfn1_b3lyp","finished_in_round","generation","molecule_last_gen","molecule_smiles","morgan_fp_bitvect","operation","symmetry","utility_function"],"index":[0,1,2,3,4,5,6,7,8,9,10,11,13,14,15,16,17,18,19,20,21,22,23,24,25,26,27,28,29,30,31,32,33,34,35,36,37,38,39,40,41,42,44,45,46,47,48,49,50,51,52,53,54,55,56,57,58,59,60,61,62,63,64,65,66,67,68,70,71,72,73,74,75,76,77,78,79,80,81,82,84,85,86,87,88,89,90,91,92,93,94,95,96,97,98,99,100,101,102,103,104,105,106,107,109,110,111,112,113,114,115,116,117,119,120,121,122,123,124,125,126,127,128,129,130,131,132,133,134,135,136,137,138,139,140,141,142,143,144,145,146,147,148,149,150,151,152,153,154,155,156,157,158,159,160,161,163,164,165,166,167,168,169,170,171,172,173,174,175,176,178,179,180,181,182,183,184,185,186,187,188,189,190,191,192,193,194,195,196,197,198,199,200,201,202,203,204,205,206,207,208,209,210,211,212,213,214,215,216,217,218,219,220,221,222,223,224,225,226,227,228,229,230,231,232,233,234,235,236,237,238,239,240,241,242,243,244,245,246,247,248,249,250,251,252,253,254,255,256,257,258,259,260,261,262,263,264,265,266,267,268,269,270,271,272,273,274,275,276,277,278,279,280,281,282,283,284,285,286,287,288,289,290,291,292,293,294,295,296,297,298,299,300,301,302,303,304,305,306,307,308,309,310,311,312,313,314,315,316,317,318,319,320,321,322,323,324,325,326,327,328,329,330,331,332,333,334,335,336,337,338,339,340,341,342,343,344,345,346,347,348,349,350,351,352,353,354,355,356,357,358,359,360,361,362,363,364,365,366,367,368,369,370,371,372,373,374,375,376,377,378,379,380,381,382,383,384,385,386,387,388,389,390,391,392,393,394,395,396,397,398,399,400,401,402,403,404,405,406,407,408,409,410,411,412,413,414,415,416,417,418,419,420,421,422,423,424,425,426,427,428,429,430,431,432,433,434,435,436,437,438,439,440,441,442,443,444,445,446,447,448,449,450,451,452,453,454,455,456,457,458,459,460,461,462,463,464,465,466,467,468,469,470,471,472,473,474,475,476,477,478,479,480,481,482,483,484,485,486,487,488,489,490,491,492,493,494,495,496,497,498,499,500,501,502,503,504,505,506,507,508,509,510,511,512,513,514,515,516,517,518,519,520,521,522,523,524,525,526,527,528,529,530,531,532,533,534,535,536,537,538,539,540,541,542,543,544,545,546,547,548,549,550,551,552,553,554,555,556,557,558,559,560,561,562,563,564,565,566,567,568,569,570,571,572,573,574,575,576,577,578,579,580,581,582,583,584,585,586,587,588,589,590,591,592,593,594,595,596,597,598,599,600,601,602,603,604,605,606,607,608,609,610,611,612,613,614,615,616,617,618,619,620,621,622,623,624,625,626,627,628,629,630,631,632,633,634,635,636,637,638,639,640,641,642,643,644,645,646,647,648,649,650,651,652,653,654,655,656,657,658,659,660,661,662,663,664,665,666,667,668,669,670,671,672,673,674,675,676,677,678,679,680,681,682,683,684,685,686,687,688,689,690,691,692,693,694,695,696,697,698,699,700,701,702,703,704,705,706,707,708,709,710,711,712,713,714,715,716,717,718,719,720,721,722,723,724,725,726,727,728,729,730,731,732,733,734,735,736,737,738,739,740,741,742,743,744,745,746,747,748,749,750,751,752,753,754,755,756,757,758,759,760,761,762,763,764,765,766,767,768,769,770,771,772,773,774,775,776,777,778,779,780,781,782,783,784,785,786,787,788,789,790,791,792,793,794,795,796,797,798,799,800,801,802,803,804,805,806,807,808,809,810,811,812,813,814,815,816,817,818,819,820,821,822,823,824,825,826,827,828,829,830,831,832,833,834,835,836,837,838,839,840,841,842,843,844,845,846,847,848,849,850,851,852,853,854,855,856,857,858,859,860,861,862,863,864,865,866,867,868,869,870,871,872,873,874,875,876,877,878,879,880,881,882,883,884,885,886,887,888,889,890,891,892,893,894,895,896,897,898,899,900,901,902,903,904,905,906,907,908,909,910,911,912,913,914,915,916,917,918,919,920,921,922,923,924,925,926,927,928,929,930,931,932,933,934,935,936,937,938,939,940,941,942,943,944,945,946,947,948,949,950,951,952,953,954,955,956,957,958,959,960,961,962,963,964,965,966,967,968,969,970,971,972,973,974,975,976,977,978,979,980,981,982,983,984,985,986,987,988,989,990,991,992,993,994,995,996,997,998,999,1000,1001,1002,1003,1004,1005,1006,1007,1008,1009,1010,1011,1012,1013,1014,1015,1016,1017,1018,1019,1020,1021,1022,1023,1024,1025,1026,1027,1028,1029,1030,1031,1032,1033,1034,1035,1036,1037,1038,1039,1040,1041,1042,1043,1044,1045,1046,1047,1048,1049,1050,1051,1052,1053,1054,1055,1056,1057,1058,1059,1060,1061,1062,1063,1064,1065,1066,1067,1068,1069,1070,1071,1072,1073,1074,1075,1076,1077,1078,1079,1080,1081,1082,1083,1084,1085,1086,1087,1088,1089,1090,1091,1092,1093,1094,1095,1096,1097,1098,1099,1100,1101,1102,1103,1104,1105,1106,1107,1108,1109,1110,1111,1112,1113,1114,1115,1116,1117,1118,1119,1120,1121,1122,1123,1124,1125,1126,1127,1128,1129,1130,1131,1132,1133,1134,1135,1136,1137,1138,1139,1140,1141,1142,1143,1144,1145,1146,1147,1148,1149,1150,1151,1152,1153,1154,1155,1156,1157,1158,1159,1160,1161,1162,1163,1164,1165,1166,1167,1168,1169,1170,1171,1172,1173,1174,1175,1176,1177,1178,1179,1180,1181,1182,1183,1184,1185,1186,1187,1188,1189,1190,1191,1192,1193,1194,1195,1196,1197,1198,1199,1200,1201,1202,1203,1204,1205,1206,1207,1208,1209,1210,1211,1212,1213,1214,1215,1216,1217,1218,1219,1220,1221,1222,1223,1224,1225,1226,1227,1228,1229,1230,1231,1232,1233,1234,1235,1236,1237,1238,1239,1240,1241,1242,1243,1244,1245,1246,1247,1248,1249,1250,1251,1252,1253,1254,1255,1256,1257,1258,1259,1260,1261,1262,1263,1264,1265,1266,1267,1268,1269,1270,1271,1272,1273,1274,1275,1276,1277,1278,1279,1280,1281,1282,1283,1284,1285,1286,1287,1288,1289,1290,1291,1292,1293,1294,1295,1296,1297,1298,1299,1300,1301,1302,1303,1304,1305,1306,1307,1308,1309,1310,1311,1312,1313,1314,1315,1316,1317,1318,1319,1320,1321,1322,1323,1324,1325,1326,1327,1328,1329,1330,1331,1332,1333,1334,1335,1336,1337,1338,1339,1340,1341,1342,1343,1344,1345,1346,1347,1348,1349,1350,1351,1352,1353,1354,1355,1356,1357,1358,1359,1360,1361,1362,1363,1364,1365,1366,1367,1368,1369,1370,1371,1372,1373,1374,1375,1376,1377,1378,1379,1380,1381,1382,1383,1384,1385,1386,1387,1388,1389,1390,1391,1392,1393,1394,1395,1396,1397,1398,1399,1400,1401,1402,1403,1404,1405,1406,1407,1408,1409,1410,1411,1412,1413,1414,1415,1416,1417,1418,1419,1420,1421,1422,1423,1424,1425,1426,1427,1428,1429,1430,1431,1432,1433,1434,1435,1436,1437,1438,1439,1440,1441,1442,1443,1444,1445,1446,1447,1448,1449,1450,1451,1452,1453,1454,1455,1456,1457,1458,1459,1460,1461,1462,1463,1464,1465,1466,1467,1468,1469,1470,1471,1472,1473,1474,1475,1476,1477,1478,1479,1480,1481,1482,1483,1484,1485,1486,1487,1488,1489,1490,1491,1492,1493,1494,1495,1496,1497,1498,1499,1500,1501,1502,1503,1504,1505,1506,1507,1508,1509,1510,1511,1512,1513,1514,1515,1516,1517,1518,1519,1520,1521,1522,1523,1524,1525,1526,1527,1528,1529,1530,1531,1532,1533,1534,1535,1536,1537,1538,1539,1540,1541,1542,1543,1544,1545,1546,1547,1548,1549,1550,1551,1552,1553,1554,1555,1556,1557,1558,1559,1560,1561,1562,1563,1564,1565,1566,1567,1568,1569,1570,1571,1572,1573,1574,1575,1576,1577,1578,1579,1580,1581,1582,1583,1584,1585,1586,1587,1588,1589,1590,1591,1592,1593,1594,1595,1596,1597,1598,1599,1600,1601,1602,1603,1604,1605,1606,1607,1608,1609,1610,1611,1612,1613,1614,1615,1616,1617,1618,1619,1620,1621,1622,1623,1624,1625,1626,1627,1628,1629,1630,1631,1632,1633,1634,1635,1636,1637,1638,1639,1640,1641,1642,1643,1644,1645,1646,1647,1648,1649,1650,1651,1652,1653,1654,1655,1656,1657,1658,1659,1660,1661,1662,1663,1664,1665,1666,1667,1668,1669,1670,1671,1672,1673,1674,1675,1676,1677,1678,1679,1680,1681,1682,1683,1684,1685,1686,1687,1688,1689,1690,1691,1692,1693,1694,1695,1696,1697,1698,1699,1700,1701,1702,1703,1704,1705,1706,1707,1708,1709,1710,1711,1712,1713,1714,1715,1716,1717,1718,1719,1720,1721,1722,1723,1724,1725,1726,1727,1728,1729,1730,1731,1732,1733,1734,1735,1736,1737,1738,1739,1740,1741,1742,1743,1744,1745,1746,1747,1748,1749,1750,1751,1752,1753,1754,1755,1756,1757,1758,1759,1760,1761,1762,1763,1764,1765,1766,1767,1768,1769,1770,1771,1772,1773,1774,1775,1776,1777,1778,1779,1780,1781,1782,1783,1784,1785,1786,1787,1788,1789,1790,1791,1792,1793,1794,1795,1796,1797,1798,1799,1800,1801,1802,1803,1804,1805,1806,1807,1808,1809,1810,1811,1812,1813,1814,1815,1816,1817,1818,1819,1820,1821,1822,1823,1824,1825,1826,1827,1828,1829,1830,1831,1832,1833,1834,1835,1836,1837,1838,1839,1840,1841,1842,1843,1844,1845,1846,1847,1848,1849,1850,1851,1852,1853,1854,1855,1856,1857,1858,1859,1860,1861,1862,1863,1864,1865,1866,1867,1868,1869,1870,1871,1872,1873,1874,1875,1876,1877,1878,1879,1880,1881,1882,1883,1884,1885,1886,1887,1888,1889,1890,1891,1892,1893,1894,1895,1896,1897,1898,1899,1900,1901,1902,1903,1904,1905,1906,1907,1908,1909,1910,1911,1912,1913,1914,1915,1916,1917,1918,1919,1920,1921,1922,1923,1924,1925,1926,1927,1928,1929,1930,1931,1932,1933,1934,1935,1936,1937,1938,1939,1940,1941,1942,1943,1944,1945,1946,1947,1948,1949,1950,1951,1952,1953,1954,1955,1956,1957,1958,1959,1960,1961,1962,1963,1964,1965,1966,1967,1968,1969,1970,1971,1972,1973,1974,1975,1976,1977,1978,1979,1980,1981,1982,1983,1984,1985,1986,1987,1988,1989,1990,1991,1992,1993,1994,1995,1996,1997,1998,1999,2000,2001,2002,2003,2004,2005,2006,2007,2008,2009,2010,2011,2012,2013,2014,2015,2016,2017,2018,2019,2020,2021,2022,2023,2024,2025,2026,2027,2028,2029,2030,2031,2032,2033,2034,2035,2036,2037,2038,2039,2040,2041,2042,2043,2044,2045,2046,2047,2048,2049,2050,2051,2052,2053,2054,2055,2056,2057,2058,2059,2060,2061,2062,2063,2064,2065,2066,2067,2068,2069,2070,2071,2072,2073,2074,2075,2076,2077,2078,2079,2080,2081,2082,2083,2084,2085,2086,2087,2088,2089,2090,2091,2092,2093,2094,2095,2096,2097,2098,2099,2100,2101,2102,2103,2104,2105,2106,2107,2108,2109,2110,2111,2112,2113,2114,2115,2116,2117,2118,2119,2120,2121,2122,2123,2124,2125,2126,2127,2128,2129,2130,2131,2132,2133,2134,2135,2136,2137,2138,2139,2140,2141,2142,2143,2144,2145,2146,2147,2148,2149,2150,2151,2152,2153,2154,2155,2156,2157,2158,2159,2160,2161,2162,2163,2164,2165,2166,2167,2168,2169,2170,2171,2172,2173,2174,2175,2176,2177,2178,2179,2180,2181,2182,2183,2184,2185,2186,2187,2188,2189,2190,2191,2192,2193,2194,2195,2196,2197,2198,2199,2200,2201,2202,2203,2204,2205,2206,2207,2208,2209,2210,2211,2212,2213,2214,2215,2216,2217,2218,2219,2220,2221,2222,2223,2224,2225,2226,2227,2228,2229,2230,2231,2232,2233,2234,2235,2236,2237,2238,2239,2240,2241,2242,2243,2244,2245,2246,2247,2248,2249,2250,2251,2252,2253,2254,2255,2256,2257,2258,2259,2260,2261,2262,2263,2264,2265,2266,2267,2268,2269,2270,2271,2272,2273,2274,2275,2276,2277,2278,2279,2280,2281,2282,2283,2284,2285,2286,2287,2288,2289,2290,2291,2292,2293,2294,2295,2296,2297,2298,2299,2300,2301,2302,2303,2304,2305,2306,2307,2308,2309,2310,2311,2312,2313,2314,2315,2316,2317,2318,2319,2320,2321,2322,2323,2324,2325,2326,2327,2328,2329,2330,2331,2332,2333,2334,2335,2336,2337,2338,2339,2340,2341,2342,2343,2344,2345,2346,2347,2348,2349,2350,2351,2352,2353,2354,2355,2356,2357,2358,2359,2360,2361,2362,2363,2364,2365,2366,2367,2368,2369,2370,2371,2372,2373,2374,2375,2376,2377,2378,2379,2380,2381,2382,2383,2384,2385,2386,2387,2388,2389,2390,2391,2392,2393,2394,2395,2396,2397,2398,2399,2400,2401,2402,2403,2404,2405,2406,2407,2408,2409,2410,2411,2412,2413,2414,2415,2416,2417,2418,2419,2420,2421,2422,2423,2424,2425,2426,2427,2428,2429,2430,2431,2432,2433,2434,2435,2436,2437,2438,2439,2440,2441,2442,2443,2444,2445,2446,2447,2448,2449,2450,2451,2452,2453,2454,2455,2456,2457,2458,2459,2460,2461,2462,2463,2464,2465,2466,2467,2468,2469,2470,2471,2472,2473,2474,2475,2476,2477,2478,2479,2480,2481,2482,2483,2484,2485,2486,2487,2488,2489,2490,2491,2492,2493,2494,2495,2496,2497,2498,2499,2500,2501,2502,2503,2504,2505,2506,2507,2508,2509,2510,2511,2512,2513,2514,2515,2516,2517,2518,2519,2520,2521,2522,2523,2524,2525,2526,2527,2528,2529,2530,2531,2532,2533,2534,2535,2536,2537,2538,2539,2540,2541,2542,2543,2544,2545,2546,2547,2548,2549,2550,2551,2552,2553,2554,2555,2556,2557,2558,2559,2560,2561,2562,2563,2564,2565,2566,2567,2568,2569,2570,2571,2572,2573,2574,2575,2576,2577,2578,2579,2580,2581,2582,2583,2584,2585,2586,2587,2588,2589,2590,2591,2592,2593,2594,2595,2596,2597,2598,2599,2600,2601,2602,2603,2604,2605,2606,2607,2608,2609,2610,2611,2612,2613,2614,2615,2616,2617,2618,2619,2620,2621,2622,2623,2624,2625,2626,2627,2628,2629,2630,2631,2632,2633,2634,2635,2636,2637,2638,2639,2640,2641,2642,2643,2644,2645,2646,2647,2648,2649,2650,2651,2652,2653,2654,2655,2656,2657,2658,2659,2660,2661,2662,2663,2664,2665,2666,2667,2668,2669,2670,2671,2672,2673,2674,2675,2676,2677,2678,2679,2680,2681,2682,2683,2684,2685,2686,2687,2688,2689,2690,2691,2692,2693,2694,2695,2696,2697,2698,2699,2700,2701,2702,2703,2704,2705,2706,2707,2708,2709,2710,2711,2712,2713,2714,2715,2716,2717,2718,2719,2720,2721,2722,2723,2724,2725,2726,2727,2728,2729,2730,2731,2732,2733,2734,2735,2736,2737,2738,2739,2740,2741,2742,2743,2744,2745,2746,2747,2748,2749,2750,2751,2752,2753,2754,2755,2756,2757,2758,2759,2760,2761,2762,2763,2764,2765,2766,2767,2768,2769,2770,2771,2772,2773,2774,2775,2776,2777,2778,2779,2780,2781,2782,2783,2784,2785,2786,2787,2788,2789,2790,2791,2792,2793,2794,2795,2796,2797,2798,2799,2800,2801,2802,2803,2804,2805,2806,2807,2808,2809,2810,2811,2812,2813,2814,2815,2816,2817,2818,2819,2820,2821,2822,2823,2824,2825,2826,2827,2828,2829,2830,2831,2832,2833,2834,2835,2836,2837,2838,2839,2840,2841,2842,2843,2844,2845,2846,2847,2848,2849,2850,2851,2852,2853,2854,2855,2856,2857,2858,2859,2860,2861,2862,2863,2864,2865,2866,2867,2868,2869,2870,2871,2872,2873,2874,2875,2876,2877,2878,2879,2880,2881,2882,2883,2884,2885,2886,2887,2888,2889,2890,2891,2892,2893,2894,2895,2896,2897,2898,2899,2900,2901,2902,2903,2904,2905,2906,2907,2908,2909,2910,2911,2912,2913,2914,2915,2916,2917,2918,2919,2920,2921,2922,2923,2924,2925,2926,2927,2928,2929,2930,2931,2932,2933,2934,2935,2936,2937,2938,2939,2940,2941,2942,2943,2944,2945,2946,2947,2948,2949,2950,2951,2952,2953,2954,2955,2956,2957,2958,2959,2960,2961,2962,2963,2964,2965,2966,2967,2968,2969,2970,2971,2972,2973,2974,2975,2976,2977,2978,2979,2980,2981,2982,2983,2984,2985,2986,2987,2988,2989,2990,2991,2992,2993,2994,2995,2996,2997,2998,2999,3000,3001,3002,3003,3004,3005,3006,3007,3008,3009,3010,3011,3012,3013,3014,3015,3016,3017,3018,3019,3020,3021,3022,3023,3024,3025,3026,3027,3028,3029,3030,3031,3032,3033,3034,3035,3036,3037,3038,3039,3040,3041,3042,3043,3044,3045,3046,3047,3048,3049,3050,3051,3052,3053,3054,3055,3056,3057,3058,3059,3060,3061,3062,3063,3064,3065,3066,3067,3068,3069,3070,3071,3072,3073,3074,3075,3076,3077,3078,3079,3080,3081,3082,3083,3084,3085,3086,3087,3088,3089,3090,3091,3092,3093,3094,3095,3096,3097,3098,3099,3100,3101,3102,3103,3104,3105,3106,3107,3108,3109,3110,3111,3112,3113,3114,3115,3116,3117,3118,3119,3120,3121,3122,3123,3124,3125,3126,3127,3128,3129,3130,3131,3132,3133,3134,3135,3136,3137,3138,3139,3140,3141,3142,3143,3144,3145,3146,3147,3148,3149,3150,3151,3152,3153,3154,3155,3156,3157,3158,3159,3160,3161,3162,3163,3164,3165,3166,3167,3168,3169,3170,3171,3172,3173,3174,3175,3176,3177,3178,3179,3180,3181,3182,3183,3184,3185,3186,3187,3188,3189,3190,3191,3192,3193,3194,3195,3196,3197,3198,3199,3200,3201,3202,3203,3204,3205,3206,3207,3208,3209,3210,3211,3212,3213,3214,3215,3216,3217,3218,3219,3220,3221,3222,3223,3224,3225,3226,3227,3228,3229,3230,3231,3232,3233,3234,3235,3236,3237,3238,3239,3240,3241,3242,3243,3244,3245,3246,3247,3248,3249,3250,3251,3252,3253,3254,3255,3256,3257,3258,3259,3260,3261,3262,3263,3264,3265,3266,3267,3268,3269,3270,3271,3272,3273,3274,3275,3276,3277,3278,3279,3280,3281,3282,3283,3284,3285,3286,3287,3288,3289,3290,3291,3292,3293,3294,3295,3296,3297,3298,3299,3300,3301,3302,3303,3304,3305,3306,3307,3308,3309,3310,3311,3312,3313,3314,3315,3316,3317,3318,3319,3320,3321,3322,3323,3324,3325,3326,3327,3328,3329,3330,3331,3332,3333,3334,3335,3336,3337,3338,3339,3340,3341,3342,3343,3344,3345,3346,3347,3348,3349,3350,3351,3352,3353,3354,3355,3356,3357,3358,3359,3360,3361,3362,3363,3364,3365,3366,3367,3368,3369,3370,3371,3372,3373,3374,3375,3376,3377,3378,3379,3380,3381,3382,3383,3384,3385,3386,3387,3388,3389,3390,3391,3392,3393,3394,3395,3396,3397,3398,3399,3400,3401,3402,3403,3404,3405,3406,3407,3408,3409,3410,3411,3412,3413,3414,3415,3416,3417,3418,3419,3420,3421,3422,3423,3424,3425,3426,3427,3428,3429,3430,3431,3432,3433,3434,3435,3436,3437,3438,3439,3440,3441,3442,3443,3444,3445,3446,3447,3448,3449,3450,3451,3452,3453,3454,3455,3456,3457,3458,3459,3460,3461,3462,3463,3464,3465,3466,3467,3468,3469,3470,3471,3472,3473,3474,3475,3476,3477,3478,3479,3480,3481,3482,3483,3484,3485,3486,3487,3488,3489,3490,3491,3492,3493,3494,3495,3496,3497,3498,3499,3500,3501,3502,3503,3504,3505,3506,3507,3508,3509,3510,3511,3512,3513,3514,3515,3516,3517,3518,3519,3520,3521,3522,3523,3524,3525,3526,3527,3528,3529,3530,3531,3532,3533,3534,3535,3536,3537,3538,3539,3540,3541,3542,3543,3544,3545,3546,3547,3548,3549,3550,3551,3552,3553,3554,3555,3556,3557,3558,3559,3560,3561,3562,3563,3564,3565,3566,3567,3568,3569,3570,3571,3572,3573,3574,3575,3576,3577,3578,3579,3580,3581,3582,3583,3584,3585,3586,3587,3588,3589,3590,3591,3592,3593,3594,3595,3596,3597,3598,3599,3600,3601,3602,3603,3604,3605,3606,3607,3608,3609,3610,3611,3612,3613,3614,3615,3616,3617,3618,3619,3620,3621,3622,3623,3624,3625,3626,3627,3628,3629,3630,3631,3632,3633,3634,3635,3636,3637,3638,3639,3640,3641,3642,3643,3644,3645,3646,3647,3648,3649,3650,3651,3652,3653,3654,3655,3656,3657,3658,3659,3660,3661,3662,3663,3664,3665,3666,3667,3668,3669,3670,3671,3672,3673,3674,3675,3676,3677,3678,3679,3680,3681,3682,3683,3684,3685,3686,3687,3688,3689,3690,3691,3692,3693,3694,3695,3696,3697,3698,3699,3700,3701,3702,3703,3704,3705,3706,3707,3708,3709,3710,3711,3712,3713,3714,3715,3716,3717,3718,3719,3720,3721,3722,3723,3724,3725,3726,3727,3728,3729,3730,3731,3732,3733,3734,3735,3736,3737,3738,3739,3740,3741,3742,3743,3744,3745,3746,3747,3748,3749,3750,3751,3752,3753,3754,3755,3756,3757,3758,3759,3760,3761,3762,3763,3764,3765,3766,3767,3768,3769,3770,3771,3772,3773,3774,3775,3776,3777,3778,3779,3780,3781,3782,3783,3784,3785,3786,3787,3788,3789,3790,3791,3792,3793,3794,3795,3796,3797,3798,3799,3800,3801,3802,3803,3804,3805,3806,3807,3808,3809,3810,3811,3812,3813,3814,3815,3816,3817,3818,3819,3820,3821,3822,3823,3824,3825,3826,3827,3828,3829,3830,3831,3832,3833,3834,3835,3836,3837,3838,3839,3840,3841,3842,3843,3844,3845,3846,3847,3848,3849,3850,3851,3852,3853,3854,3855,3856,3857,3858,3859,3860,3861,3862,3863,3864,3865,3866,3867,3868,3869,3870,3871,3872,3873,3874,3875,3876,3877,3878,3879,3880,3881,3882,3883,3884,3885,3886,3887,3888,3889,3890,3891,3892,3893,3894,3895,3896,3897,3898,3899,3900,3901,3902,3903,3904,3905,3906,3907,3908,3909,3910,3911,3912,3913,3914,3915,3916,3917,3918,3919,3920,3921,3922,3923,3924,3925,3926,3927,3928,3929,3930,3931,3932,3933,3934,3935,3936,3937,3938,3939,3940,3941,3942,3943,3944,3945,3946,3947,3948,3949,3950,3951,3952,3953,3954,3955,3956,3957,3958,3959,3960,3961,3962,3963,3964,3965,3966,3967,3968,3969,3970,3971,3972,3973,3974,3975,3976,3977,3978,3979,3980,3981,3982,3983,3984,3985,3986,3987,3988,3989,3990,3991,3992,3993,3994,3995,3996,3997,3998,3999,4000,4001,4002,4003,4004,4005,4006,4007,4008,4009,4010,4011,4012,4013,4014,4015,4016,4017,4018,4019,4020,4021,4022,4023,4024,4025,4026,4027,4028,4029,4030,4031,4032,4033,4034,4035,4036,4037,4038,4039,4040,4041,4042,4043,4044,4045,4046,4047,4048,4049,4050,4051,4052,4053,4054,4055,4056,4057,4058,4059,4060,4061,4062,4063,4064,4065,4066,4067,4068,4069,4070,4071,4072,4073,4074,4075,4076,4077,4078,4079,4080,4081,4082,4083,4084,4085,4086,4087,4088,4089,4090,4091,4092,4093,4094,4095,4096,4097,4098,4099,4100,4101,4102,4103,4104,4105,4106,4107,4108,4109,4110,4111,4112,4113,4114,4115,4116,4117,4118,4119,4120,4121,4122,4123,4124,4125,4126,4127,4128,4129,4130,4131,4132,4133,4134,4135,4136,4137,4138,4139,4140,4141,4142,4143,4144,4145,4146,4147,4148,4149,4150,4151,4152,4153,4154,4155,4156,4157,4158,4159,4160,4161,4162,4163,4164,4165,4166,4167,4168,4169,4170,4171,4172,4173,4174,4175,4176,4177,4178,4179,4180,4181,4182,4183,4184,4185,4186,4187,4188,4189,4190,4191,4192,4193,4194,4195,4196,4197,4198,4199,4200,4201,4202,4203,4204,4205,4206,4207,4208,4209,4210,4211,4212,4213,4214,4215,4216,4217,4218,4219,4220,4221,4222,4223,4224,4225,4226,4227,4228,4229,4230,4231,4232,4233,4234,4235,4236,4237,4238,4239,4240,4241,4242,4243,4244,4245,4246,4247,4248,4249,4250,4251,4252,4253,4254,4255,4256,4257,4258,4259,4260,4261,4262,4263,4264,4265,4266,4267,4268,4269,4270,4271,4272,4273,4274,4275,4276,4277,4278,4279,4280,4281,4282,4283,4284,4285,4286,4287,4288,4289,4290,4291,4292,4293,4294,4295,4296,4297,4298,4299,4300,4301,4302,4303,4304,4305,4306,4307,4308,4309,4310,4311,4312,4313,4314,4315,4316,4317,4318,4319,4320,4321,4322,4323,4324,4325,4326,4327,4328,4329,4330,4331,4332,4333,4334,4335,4336,4337,4338,4339,4340,4341,4342,4343,4344,4345,4346,4347,4348,4349,4350,4351,4352,4353,4354,4355,4356,4357,4358,4359,4360,4361,4362,4363,4364,4365,4366,4367,4368,4369,4370,4371,4372,4373,4374,4375,4376,4377,4378,4379,4380,4381,4382,4383,4384,4385,4386,4387,4388,4389,4390,4391,4392,4393,4394,4395,4396,4397,4398,4399,4400,4401,4402,4403,4404,4405,4406,4407,4408,4409,4410,4411,4412,4413,4414,4415,4416,4417,4418,4419,4420,4421,4422,4423,4424,4425,4426,4427,4428,4429,4430,4431,4432,4433,4434,4435,4436,4437,4438,4439,4440,4441,4442,4443,4444,4445,4446,4447,4448,4449,4450,4451,4452,4453,4454,4455,4456,4457,4458,4459,4460,4461,4462,4463,4464,4465,4466,4467,4468,4469,4470,4471,4472,4473,4474,4475,4476,4477,4478,4479,4480,4481,4482,4483,4484,4485,4486,4487,4488,4489,4490,4491,4492,4493,4494,4495,4496,4497,4498,4499,4500,4501,4502,4503,4504,4505,4506,4507,4508,4509,4510,4511,4512,4513,4514,4515,4516,4517,4518,4519,4520,4521,4522,4523,4524,4525,4526,4527,4528,4529,4530,4531,4532,4533,4534,4535,4536,4537,4538,4539,4540,4541,4542,4543,4544,4545,4546,4547,4548,4549,4550,4551,4552,4553,4554,4555,4556,4557,4558,4559,4560,4561,4562,4563,4564,4565,4566,4567,4568,4569,4570,4571,4572,4573,4574,4575,4576,4577,4578,4579,4580,4581,4582,4583,4584,4585,4586,4587,4588,4589,4590,4591,4592,4593,4594,4595,4596,4597,4598,4599,4600,4601,4602,4603,4604,4605,4606,4607,4608,4609,4610,4611,4612,4613,4614,4615,4616,4617,4618,4619,4620,4621,4622,4623,4624,4625,4626,4627,4628,4629,4630,4631,4632,4633,4634,4635,4636,4637,4638,4639,4640,4641,4642,4643,4644,4645,4646,4647,4648,4649,4650,4651,4652,4653,4654,4655,4656,4657,4658,4659,4660,4661,4662,4663,4664,4665,4666,4667,4668,4669,4670,4671,4672,4673,4674,4675,4676,4677,4678,4679,4680,4681,4682,4683,4684,4685,4686,4687,4688,4689,4690,4691,4692,4693,4694,4695,4696,4697,4698,4699,4700,4701,4702,4703,4704,4705,4706,4707,4708,4709,4710,4711,4712,4713,4714,4715,4716,4717,4718,4719,4720,4721,4722,4723,4724,4725,4726,4727,4728,4729,4730,4731,4732,4733,4734,4735,4736,4737,4738,4739,4740,4741,4742,4743,4744,4745,4746,4747,4748,4749,4750,4751,4752,4753,4754,4755,4756,4757,4758,4759,4760,4761,4762,4763,4764,4765,4766,4767,4768,4769,4770,4771,4772,4773,4774,4775,4776,4777,4778,4779,4780,4781,4782,4783,4784,4785,4786,4787,4788,4789,4790,4791,4792,4793,4794,4795,4796,4797,4798,4799,4800,4801,4802,4803,4804,4805,4806,4807,4808,4809,4810,4811,4812,4813,4814,4815,4816,4817,4818,4819,4820,4821,4822,4823,4824,4825,4826,4827,4828,4829,4830,4831,4832,4833,4834,4835,4836,4837,4838,4839,4840,4841,4842,4843,4844,4845,4846,4847,4848,4849,4850,4851,4852,4853,4854,4855,4856,4857,4858,4859,4860,4861,4862,4863,4864,4865,4866,4867,4868,4869,4870,4871,4872,4873,4874,4875,4876,4877,4878,4879,4880,4881,4882,4883,4884,4885,4886,4887,4888,4889,4890,4891,4892,4893,4894,4895,4896,4897,4898,4899,4900,4901,4902,4903,4904,4905,4906,4907,4908,4909,4910,4911,4912,4913,4914,4915,4916,4917,4918,4919,4920,4921,4922,4923,4924,4925,4926,4927,4928,4929,4930,4931,4932,4933,4934,4935,4936,4937,4938,4939,4940,4941,4942,4943,4944,4945,4946,4947,4948,4949,4950,4951,4952,4953,4954,4955,4956,4957,4958,4959,4960,4961,4962,4963,4964,4965,4966,4967,4968,4969,4970,4971,4972,4973,4974,4975,4976,4977,4978,4979,4980,4981,4982,4983,4984,4985,4986,4987,4988,4989,4990,4991,4992,4993,4994,4995,4996,4997,4998,4999,5000,5001,5002,5003,5004,5005,5006,5007,5008,5009,5010,5011,5012,5013,5014,5015,5016,5017,5018,5019,5020,5021,5022,5023,5024,5025,5026,5027,5028,5029,5030,5031,5032,5033,5034,5035,5036,5037,5038,5039,5040,5041,5042,5043,5044,5045,5046,5047,5048,5049,5050,5051,5052,5053,5054,5055,5056,5057,5058,5059,5060,5061,5062,5063,5064,5065,5066,5067,5068,5069,5070,5071,5072,5073,5074,5075,5076,5077,5078,5079,5080,5081,5082,5083,5084,5085,5086,5087,5088,5089,5090,5091,5092,5093,5094,5095,5096,5097,5098,5099,5100,5101,5102,5103,5104,5105,5106,5107,5108,5109,5110,5111,5112,5113,5114,5115,5116,5117,5118,5119,5120,5121,5122,5123,5124,5125,5126,5127,5128,5129,5130,5131,5132,5133,5134,5135,5136,5137,5138,5139,5140,5141,5142,5143,5144,5145,5146,5147,5148,5149,5150,5151,5152,5153,5154,5155,5156,5157,5158,5159,5160,5161,5162,5163,5164,5165,5166,5167,5168,5169,5170,5171,5172,5173,5174,5175,5176,5177,5178,5179,5180,5181,5182,5183,5184,5185,5186,5187,5188,5189,5190,5191,5192,5193,5194,5195,5196,5197,5198,5199,5200,5201,5202,5203,5204,5205,5206,5207,5208,5209,5210,5211,5212,5213,5214,5215,5216,5217,5218,5219,5220,5221,5222,5223,5224,5225,5226,5227,5228,5229,5230,5231,5232,5233,5234,5235,5236,5237,5238,5239,5240,5241,5242,5243,5244,5245,5246,5247,5248,5249,5250,5251,5252,5253,5254,5255,5256,5257,5258,5259,5260,5261,5262,5263,5264,5265,5266,5267,5268,5269,5270,5271,5272,5273,5274,5275,5276,5277,5278,5279,5280,5281,5282,5283,5284,5285,5286,5287,5288,5289,5290,5291,5292,5293,5294,5295,5296,5297,5298,5299,5300,5301,5302,5303,5304,5305,5306,5307,5308,5309,5310,5311,5312,5313,5314,5315,5316,5317,5318,5319,5320,5321,5322,5323,5324,5325,5326,5327,5328,5329,5330,5331,5332,5333,5334,5335,5336,5337,5338,5339,5340,5341,5342,5343,5344,5345,5346,5347,5348,5349,5350,5351,5352,5353,5354,5355,5356,5357,5358,5359,5360,5361,5362,5363,5364,5365,5366,5367,5368,5369,5370,5371,5372,5373,5374,5375,5376,5377,5378,5379,5380,5381,5382,5383,5384,5385,5386,5387,5388,5389,5390,5391,5392,5393,5394,5395,5396,5397,5398,5399,5400,5401,5402,5403,5404,5405,5406,5407,5408,5409,5410,5411,5412,5413,5414,5415,5416,5417,5418,5419,5420,5421,5422,5423,5424,5425,5426,5427,5428,5429,5430,5431,5432,5433,5434,5435,5436,5437,5438,5439,5440,5441,5442,5443,5444,5445,5446,5447,5448,5449,5450,5451,5452,5453,5454,5455,5456,5457,5458,5459,5460,5461,5462,5463,5464,5465,5466,5467,5468,5469,5470,5471,5472,5473,5474,5475,5476,5477,5478,5479,5480,5481,5482,5483,5484,5485,5486],"data":[[null,109.8639056562,0,"completed",-6.49178,2.0,0,"c1ccccc1","c1ccccc1",[],"none",true,-0.9804210046],[null,340.505459674,1,"completed",-6.064992,2.0,1,"c1ccccc1","c1ccc(-c2ccccc2)cc1",[],"[cH&r6,CH&r5:1]>>[#6:1](-[c]1[ch]ccc[ch]1)",true,-0.7564632526],[null,205.5301639019,1,"completed",-5.886512,2.0,1,"c1ccccc1","c1ccc2ccccc2c1",[],"[cH&r6:1][cH&r6:2]>>[c:1]2cccc[c:2]2",true,-0.5876709965],[null,443.4094078977,1,"completed",-5.779148,2.0,1,"c1ccccc1","C1=CCC=C1",[],"[c:0]1[ch:1][ch][c:3][c!r5:4][c!r5:5]1>>[c:0]1[CH2:1][c:3][c:4][c:5]1",true,-0.6500926749],[null,280.7754938902,1,"completed",-5.70978,2.0,1,"c1ccccc1","C(=Cc1ccccc1)c1ccccc1",[],"[ch&r6,CH1&r5:1]>>[*:1](-C=C-c1ccccc1)",true,-0.5109132859],[null,186.8022802516,1,"completed",-6.062784,2.0,1,"c1ccccc1","C(#Cc1ccccc1)c1ccccc1",[],"[ch&r6,CH1&r5:1]>>[*:1](-C#C-c1ccccc1)",true,-0.6993583323],[null,855.5124122314,1,"completed",-5.964712,2.0,1,"c1ccccc1","c1ccncc1",[],"[ch&r6:0]>>[nr6:0]",true,-1.0479921949],[null,130.7494298318,1,"completed",-5.208748,2.0,1,"c1ccccc1","c1ccc(Nc2ccccc2)cc1",[],"[ch&r6,CH1&r5:1]>>[*:1](-N-c1ccccc1)",true,-0.1512951284],[null,228.5818813147,1,"completed",-6.402172,2.0,1,"c1ccccc1","O=c1ccocc1",[],"[ch:1]1[c:2][c:3][ch:4][c:5][c:6]1>>[o:1]1[c:2][c:3][C:4](=O)[c:5][c:6]1",true,-0.9397441759],[null,323.4754272636,2,"completed",-5.894148,2.0,2,"c1ccc(-c2ccccc2)cc1","c1ccc(-c2ccc(-c3ccccc3)cc2)cc1",[],"[cH&r6,CH&r5:1]>>[#6:1](-[c]1[ch]ccc[ch]1)",true,-0.6431680687],[null,400.2089622162,2,"completed",-5.970784,2.0,2,"c1ccc(-c2ccccc2)cc1","c1ccc(-c2ccccc2-c2ccccc2)cc1",[],"[cH&r6,CH&r5:1]>>[#6:1](-[c]1[ch]ccc[ch]1)",true,-0.7291892436],[null,208.7259538309,2,"completed",-6.009332,2.0,2,"c1ccc(-c2ccccc2)cc1","c1ccc(-c2cccc(-c3ccccc3)c2)cc1",[],"[cH&r6,CH&r5:1]>>[#6:1](-[c]1[ch]ccc[ch]1)",true,-0.6698806013],[null,289.9552260252,2,"completed",-5.758816,2.0,2,"c1ccc(-c2ccccc2)cc1","c1ccc2c(-c3cccc4ccccc34)cccc2c1",[],"[cH&r6:1][cH&r6:2]>>[c:1]2cccc[c:2]2",true,-0.5447503179],[null,169.3995910698,2,"completed",-5.747408,2.0,2,"c1ccc(-c2ccccc2)cc1","c1ccc2cc(-c3ccc4ccccc4c3)ccc2c1",[],"[cH&r6:1][cH&r6:2]>>[c:1]2cccc[c:2]2",true,-0.4838113367],[null,267.6632374704,2,"completed",-5.4347,2.0,2,"c1ccc(-c2ccccc2)cc1","C1=CC(C2=CCC=C2)=CC1",[],"[c:0]1[ch:1][ch][c:3][c!r5:4][c!r5:5]1>>[c:0]1[CH2:1][c:3][c:4][c:5]1",true,-0.3557181648],[null,349.1573583961,2,"completed",-5.20378,2.0,2,"c1ccc(-c2ccccc2)cc1","C1=CCC(C2=CC=CC2)=C1",[],"[c:0]1[ch:1][ch][c:3][c!r5:4][c!r5:5]1>>[c:0]1[CH2:1][c:3][c:4][c:5]1",true,-0.3566346902],[null,135.9595188174,2,"completed",-5.675372,2.0,2,"c1ccc(-c2ccccc2)cc1","C(=Cc1cc(C=Cc2ccccc2)cc(-c2ccccc2)c1)c1ccccc1",[],"[ch&r6,CH1&r5:1]>>[*:1](-C=C-c1ccccc1)",true,-0.4250893207],[null,375.819464577,2,"completed",-5.709136,2.0,2,"c1ccc(-c2ccccc2)cc1","C(=Cc1ccccc1-c1ccccc1C=Cc1ccccc1)c1ccccc1",[],"[ch&r6,CH1&r5:1]>>[*:1](-C=C-c1ccccc1)",true,-0.5683776355],[null,147.7665762219,2,"completed",-5.712632,2.0,2,"c1ccc(-c2ccccc2)cc1","C(=Cc1cccc(-c2cccc(C=Cc3ccccc3)c2)c1)c1ccccc1",[],"[ch&r6,CH1&r5:1]>>[*:1](-C=C-c1ccccc1)",true,-0.4535865574],[null,181.9751020323,2,"completed",-5.690552,2.0,2,"c1ccc(-c2ccccc2)cc1","C(=Cc1cccc(C=Cc2ccccc2)c1-c1ccccc1)c1ccccc1",[],"[ch&r6,CH1&r5:1]>>[*:1](-C=C-c1ccccc1)",true,-0.4516671933],[null,208.7191839613,2,"completed",-5.533232,2.0,2,"c1ccc(-c2ccccc2)cc1","C(=Cc1ccc(-c2ccc(C=Cc3ccccc3)cc2)cc1)c1ccccc1",[],"[ch&r6,CH1&r5:1]>>[*:1](-C=C-c1ccccc1)",true,-0.3681464125],[null,196.9148975488,2,"completed",-5.758724,2.0,2,"c1ccc(-c2ccccc2)cc1","C(#Cc1ccccc1-c1ccccc1C#Cc1ccccc1)c1ccccc1",[],"[ch&r6,CH1&r5:1]>>[*:1](-C#C-c1ccccc1)",true,-0.5013930174],[null,131.0942331495,2,"completed",-5.826988,2.0,2,"c1ccc(-c2ccccc2)cc1","C(#Cc1cccc(-c2cccc(C#Cc3ccccc3)c2)c1)c1ccccc1",[],"[ch&r6,CH1&r5:1]>>[*:1](-C#C-c1ccccc1)",true,-0.5255058121],[null,155.4556626912,2,"completed",-5.807668,2.0,2,"c1ccc(-c2ccccc2)cc1","C(#Cc1cccc(C#Cc2ccccc2)c1-c1ccccc1)c1ccccc1",[],"[ch&r6,CH1&r5:1]>>[*:1](-C#C-c1ccccc1)",true,-0.5191873671],[null,191.1503918396,2,"completed",-5.649796,2.0,2,"c1ccc(-c2ccccc2)cc1","C(#Cc1ccc(-c2ccc(C#Cc3ccccc3)cc2)cc1)c1ccccc1",[],"[ch&r6,CH1&r5:1]>>[*:1](-C#C-c1ccccc1)",true,-0.4297133192],[null,116.6865516835,2,"completed",-5.807116,2.0,2,"c1ccc(-c2ccccc2)cc1","C(#Cc1cc(C#Cc2ccccc2)cc(-c2ccccc2)c1)c1ccccc1",[],"[ch&r6,CH1&r5:1]>>[*:1](-C#C-c1ccccc1)",true,-0.5085490534],[null,546.3324277,2,"completed",-5.947048,2.0,2,"c1ccc(-c2ccccc2)cc1","c1cncc(-c2cccnc2)c1",[],"[ch&r6:0]>>[nr6:0]",true,-0.8062563957],[null,501.5108793679,2,"completed",-6.042912,2.0,2,"c1ccc(-c2ccccc2)cc1","c1cc(-c2ccncc2)ccn1",[],"[ch&r6:0]>>[nr6:0]",true,-0.8289534677],[null,466.0574356808,2,"completed",-5.84088,2.0,2,"c1ccc(-c2ccccc2)cc1","c1ccc(-c2ccccn2)nc1",[],"[ch&r6:0]>>[nr6:0]",true,-0.6972604168],[null,94.2937576706,2,"completed",-5.141772,2.0,2,"c1ccc(-c2ccccc2)cc1","c1ccc(Nc2cc(Nc3ccccc3)cc(-c3ccccc3)c2)cc1",[],"[ch&r6,CH1&r5:1]>>[*:1](-N-c1ccccc1)",true,-0.0987234204],[null,209.1033990814,2,"completed",-5.012788,2.0,2,"c1ccc(-c2ccccc2)cc1","c1ccc(Nc2ccc(-c3ccc(Nc4ccccc4)cc3)cc2)cc1",[],"[ch&r6,CH1&r5:1]>>[*:1](-N-c1ccccc1)",true,-0.2178328227],[null,234.3945757705,2,"completed",-5.278392,2.0,2,"c1ccc(-c2ccccc2)cc1","c1ccc(Nc2ccccc2-c2ccccc2Nc2ccccc2)cc1",[],"[ch&r6,CH1&r5:1]>>[*:1](-N-c1ccccc1)",true,-0.265583194],[null,99.683152455,2,"completed",-5.15502,2.0,2,"c1ccc(-c2ccccc2)cc1","c1ccc(Nc2cccc(Nc3ccccc3)c2-c2ccccc2)cc1",[],"[ch&r6,CH1&r5:1]>>[*:1](-N-c1ccccc1)",true,-0.1068646765],[null,74.9002132244,2,"completed",-5.197892,2.0,2,"c1ccc(-c2ccccc2)cc1","c1ccc(Nc2cccc(-c3cccc(Nc4ccccc4)c3)c2)cc1",[],"[ch&r6,CH1&r5:1]>>[*:1](-N-c1ccccc1)",true,-0.1015166752],[null,231.1083419388,2,"completed",-6.69326,2.0,2,"c1ccc(-c2ccccc2)cc1","O=c1cccc(-c2cccc(=O)o2)o1",[],"[c:1]1[c:2][ch:3][ch:4][c:5][c:6]1>>[c:1]1[c:2][o:3][c:4](=O)[c:5][c:6]1",true,-1.1389754191],[null,261.3889745173,2,"completed",-7.004864,2.0,2,"c1ccc(-c2ccccc2)cc1","O=c1cc(-c2ccoc(=O)c2)cco1",[],"[c:1]1[c:2][ch:3][ch:4][c:5][c:6]1>>[c:1]1[c:2][o:3][c:4](=O)[c:5][c:6]1",true,-1.3587834841],[null,458.0882418214,2,"completed",-6.341544,2.0,2,"c1ccc(-c2ccccc2)cc1","O=c1occcc1-c1cccoc1=O",[],"[c:1]1[c:2][ch:3][ch:4][c:5][c:6]1>>[c:1]1[c:2][o:3][c:4](=O)[c:5][c:6]1",true,-0.982418584],[null,505.3211001958,2,"completed",-6.795472,2.0,2,"c1ccc(-c2ccccc2)cc1","O=c1ccc(-c2ccc(=O)oc2)co1",[],"[c:1]1[c:2][ch:3][ch:4][c:5][c:6]1>>[c:1]1[c:2][o:3][c:4](=O)[c:5][c:6]1",true,-1.2899286076],[null,562.0957850494,2,"completed",-6.25902,2.0,2,"c1ccc(-c2ccccc2)cc1","O=c1ccocc1-c1coccc1=O",[],"[ch:1]1[c:2][c:3][ch:4][c:5][c:6]1>>[o:1]1[c:2][c:3][C:4](=O)[c:5][c:6]1",true,-0.9870066252],[null,124.4367759721,2,"completed",-6.631068,2.0,2,"c1ccc(-c2ccccc2)cc1","O=c1ccoc(-c2cc(=O)cco2)c1",[],"[ch:1]1[c:2][c:3][ch:4][c:5][c:6]1>>[o:1]1[c:2][c:3][C:4](=O)[c:5][c:6]1",true,-1.078947371],[null,215.6407085499,2,"completed",-5.683008,2.0,2,"C1=CCC=C1","C1=C(c2ccccc2)C(c2ccccc2)=CC1",[],"[cH&r6,CH&r5:1]>>[#6:1](-[c]1[ch]ccc[ch]1)",true,-0.4615745833],[null,283.3202818644,2,"completed",-5.363492,2.0,2,"C1=CCC=C1","C1=C(c2ccccc2)CC(c2ccccc2)=C1",[],"[cH&r6,CH&r5:1]>>[#6:1](-[c]1[ch]ccc[ch]1)",true,-0.3380682162],[null,269.0393853239,2,"completed",-5.182988,2.0,2,"C1=CCC=C1","C(=Cc1ccccc1)C1=CC=C(C=Cc2ccccc2)C1",[],"[ch&r6,CH1&r5:1]>>[*:1](-C=C-c1ccccc1)",true,-0.2752395772],[null,154.6643521346,2,"completed",-5.459724,2.0,2,"C1=CCC=C1","C(=Cc1ccccc1)C1=CCC=C1C=Cc1ccccc1",[],"[ch&r6,CH1&r5:1]>>[*:1](-C=C-c1ccccc1)",true,-0.2955126501],[null,254.0547226688,2,"completed",-5.312064,2.0,2,"C1=CCC=C1","C(#Cc1ccccc1)C1=CC=C(C#Cc2ccccc2)C1",[],"[ch&r6,CH1&r5:1]>>[*:1](-C#C-c1ccccc1)",true,-0.2942442196],[null,152.2029334329,2,"completed",-5.601772,2.0,2,"C1=CCC=C1","C(#Cc1ccccc1)C1=CCC=C1C#Cc1ccccc1",[],"[ch&r6,CH1&r5:1]>>[*:1](-C#C-c1ccccc1)",true,-0.3827996232],[null,216.7183695799,2,"completed",-5.902152,2.0,2,"C1=CCC=C1","C1=CC(=C2C=CC=C2)C=C1",[],"[r5:1][CH2r5:2][r5:3]>>[r5:1][C:2](=C1cccc1)[r5:3]",true,-0.6018773039],[null,403.8387108723,2,"completed",-6.027732,2.0,2,"C1=CCC=C1","c1ccoc1",[],"[#6H2r5:1]>>[O:1]",true,-0.7647366669],[null,946.402586936,2,"completed",-5.37674,2.0,2,"C1=CCC=C1","C1=COCO1",[],"[CH,ch:0]1=[C,c:1][C,c:2]=[CH,ch:3][*:4]1>>[O:0]1[*:1]=,:[*:2][O:3][*:4]1",true,-0.9660251136],[null,350.3395268912,2,"completed",-5.957812,2.0,2,"C1=CCC=C1","c1ccsc1",[],"[#6H2r5:1]>>[S:1]",true,-0.6951978736],[null,322.4952195054,2,"completed",-4.789504,2.0,2,"C1=CCC=C1","C1=CSCS1",[],"[CH,ch:0]1=[C,c:1][C,c:2]=[CH,ch:3][*:4]1>>[S:0]1[*:1]=,:[*:2][S:3][*:4]1",true,-0.3888996939],[null,402.7197746654,2,"completed",-5.469936,2.0,2,"C1=CCC=C1","c1cc[nH]c1",[],"[#6H2r5:1]>>[NH:1]",true,-0.4787911993],[null,1139.4472576121,2,"completed",-6.516528,2.0,2,"C1=CCC=C1","C1=NCN=C1",[],"[chr5,CH1r5:1]>>[n:1]",true,-1.5104801636],[null,1008.2181397452,2,"completed",-6.368592,2.0,2,"C1=CCC=C1","C1=NN=CC1",[],"[chr5,CH1r5:1]>>[n:1]",true,-1.3435301976],[null,178.3332542752,2,"completed",-5.014352,2.0,2,"C1=CCC=C1","C1=C(Nc2ccccc2)C(Nc2ccccc2)=CC1",[],"[ch&r6,CH1&r5:1]>>[*:1](-N-c1ccccc1)",true,-0.1881413929],[null,563.8930859411,2,"completed",-4.546532,2.0,2,"C1=CCC=C1","C1=C(Nc2ccccc2)CC(Nc2ccccc2)=C1",[],"[ch&r6,CH1&r5:1]>>[*:1](-N-c1ccccc1)",true,-0.6841604765],[null,266.5653572681,2,"completed",-6.099032,2.0,2,"O=c1ccocc1","O=c1c(-c2ccccc2)cocc1-c1ccccc1",[],"[cH&r6,CH&r5:1]>>[#6:1](-[c]1[ch]ccc[ch]1)",true,-0.7484042416],[null,197.3922441131,2,"completed",-6.104736,2.0,2,"O=c1ccocc1","O=c1cc(-c2ccccc2)oc(-c2ccccc2)c1",[],"[cH&r6,CH&r5:1]>>[#6:1](-[c]1[ch]ccc[ch]1)",true,-0.7304902248],[null,192.030987422,2,"completed",-6.3432,2.0,2,"O=c1ccocc1","O=c1c2ccccc2oc2ccccc12",[],"[cH&r6:1][cH&r6:2]>>[c:1]2cccc[c:2]2",true,-0.8911753799],[null,156.4722287129,2,"completed",-6.045396,2.0,2,"O=c1ccocc1","O=c1cc(C=Cc2ccccc2)oc(C=Cc2ccccc2)c1",[],"[ch&r6,CH1&r5:1]>>[*:1](-C=C-c1ccccc1)",true,-0.6800239855],[null,235.8386839451,2,"completed",-5.701316,2.0,2,"O=c1ccocc1","O=c1c(C=Cc2ccccc2)cocc1C=Cc1ccccc1",[],"[ch&r6,CH1&r5:1]>>[*:1](-C=C-c1ccccc1)",true,-0.4824878666],[null,212.4585630372,2,"completed",-5.846584,2.0,2,"O=c1ccocc1","O=c1c(C#Cc2ccccc2)cocc1C#Cc1ccccc1",[],"[ch&r6,CH1&r5:1]>>[*:1](-C#C-c1ccccc1)",true,-0.5641441295],[null,131.4709049351,2,"completed",-6.129944,2.0,2,"O=c1ccocc1","O=c1cc(C#Cc2ccccc2)oc(C#Cc2ccccc2)c1",[],"[ch&r6,CH1&r5:1]>>[*:1](-C#C-c1ccccc1)",true,-0.7328499669],[null,608.86357166,2,"completed",-6.686084,2.0,2,"O=c1ccocc1","O=c1cnonc1",[],"[ch&r6:0]>>[nr6:0]",true,-1.2662501538],[null,712.8778114459,2,"completed",-6.730888,2.0,2,"O=c1ccocc1","O=c1ncocn1",[],"[ch&r6:0]>>[nr6:0]",true,-1.345917773],[null,136.0895935083,2,"completed",-5.670496,2.0,2,"O=c1ccocc1","O=c1cc(Nc2ccccc2)oc(Nc2ccccc2)c1",[],"[ch&r6,CH1&r5:1]>>[*:1](-N-c1ccccc1)",true,-0.4218987599],[null,229.6189560399,2,"completed",-5.210772,2.0,2,"O=c1ccocc1","O=c1c(Nc2ccccc2)cocc1Nc1ccccc1",[],"[ch&r6,CH1&r5:1]>>[*:1](-N-c1ccccc1)",true,-0.2423579555],[null,116.7544989071,2,"completed",-5.903532,2.0,2,"O=c1ccocc1","O=c1cc[nH]cc1",[],"[o:1]>>[nH:1]",true,-0.5744621953],[null,216.7309403444,2,"completed",-5.746948,2.0,2,"C(#Cc1ccccc1)c1ccccc1","C(#Cc1c(-c2ccccc2)cccc1-c1ccccc1)c1ccccc1",[],"[cH&r6,CH&r5:1]>>[#6:1](-[c]1[ch]ccc[ch]1)",true,-0.5020535237],[null,237.0569805558,2,"completed",-5.677396,2.0,2,"C(#Cc1ccccc1)c1ccccc1","C(#Cc1ccc(-c2ccccc2)cc1)c1ccc(-c2ccccc2)cc1",[],"[cH&r6,CH&r5:1]>>[#6:1](-[c]1[ch]ccc[ch]1)",true,-0.4685672001],[null,142.0069681692,2,"completed",-5.825424,2.0,2,"C(#Cc1ccccc1)c1ccccc1","C(#Cc1cccc(-c2ccccc2)c1)c1cccc(-c2ccccc2)c1",[],"[cH&r6,CH&r5:1]>>[#6:1](-[c]1[ch]ccc[ch]1)",true,-0.5272794033],[null,280.8402690465,2,"completed",-5.725604,2.0,2,"C(#Cc1ccccc1)c1ccccc1","C(#Cc1ccccc1-c1ccccc1)c1ccccc1-c1ccccc1",[],"[cH&r6,CH&r5:1]>>[#6:1](-[c]1[ch]ccc[ch]1)",true,-0.5202380565],[null,128.3158590996,2,"completed",-5.828828,2.0,2,"C(#Cc1ccccc1)c1ccccc1","C(#Cc1cc(-c2ccccc2)cc(-c2ccccc2)c1)c1ccccc1",[],"[cH&r6,CH&r5:1]>>[#6:1](-[c]1[ch]ccc[ch]1)",true,-0.5260686114],[null,159.9587665037,2,"completed",-5.650808,2.0,2,"C(#Cc1ccccc1)c1ccccc1","C(#Cc1ccc2ccccc2c1)c1ccc2ccccc2c1",[],"[cH&r6:1][cH&r6:2]>>[c:1]2cccc[c:2]2",true,-0.4174298011],[null,198.1530813831,2,"completed",-5.562488,2.0,2,"C(#Cc1ccccc1)c1ccccc1","C(#Cc1cccc2ccccc12)c1cccc2ccccc12",[],"[cH&r6:1][cH&r6:2]>>[c:1]2cccc[c:2]2",true,-0.379569845],[null,444.176200496,2,"completed",-5.629924,2.0,2,"C(#Cc1ccccc1)c1ccccc1","C(#CC1=CCC=C1)C1=CCC=C1",[],"[c:0]1[ch:1][ch][c:3][c!r5:4][c!r5:5]1>>[c:0]1[CH2:1][c:3][c:4][c:5]1",true,-0.5787002899],[null,304.0011082042,2,"completed",-5.23368,2.0,2,"C(#Cc1ccccc1)c1ccccc1","C(#CC1=CC=CC1)C1=CC=CC1",[],"[c:0]1[ch:1][ch][c:3][c!r5:4][c!r5:5]1>>[c:0]1[CH2:1][c:3][c:4][c:5]1",true,-0.3180772572],[null,416.1078913752,2,"completed",-5.7268,2.0,2,"C(#Cc1ccccc1)c1ccccc1","C(#Cc1ccc(C#Cc2ccccc2)cc1)c1ccccc1",[],"[ch&r6,CH1&r5:1]>>[*:1](-C#C-c1ccccc1)",true,-0.6046950594],[null,253.7983102923,2,"completed",-5.849528,2.0,2,"C(#Cc1ccccc1)c1ccccc1","C(#Cc1cccc(C#Cc2ccccc2)c1)c1ccccc1",[],"[ch&r6,CH1&r5:1]>>[*:1](-C#C-c1ccccc1)",true,-0.5828308258],[null,241.8248082554,2,"completed",-5.696164,2.0,2,"C(#Cc1ccccc1)c1ccccc1","C(#Cc1ccccc1C#Cc1ccccc1)c1ccccc1",[],"[ch&r6,CH1&r5:1]>>[*:1](-C#C-c1ccccc1)",true,-0.4823182354],[null,318.2194176098,2,"completed",-6.018256,2.0,2,"C(#Cc1ccccc1)c1ccccc1","C(#Cc1ccccn1)c1ccccn1",[],"[ch&r6:0]>>[nr6:0]",true,-0.7172368491],[null,482.3672237164,2,"completed",-6.099308,2.0,2,"C(#Cc1ccccc1)c1ccccc1","C(#Cc1ccncc1)c1ccncc1",[],"[ch&r6:0]>>[nr6:0]",true,-0.8497059569],[null,397.6213500022,2,"completed",-5.995256,2.0,2,"C(#Cc1ccccc1)c1ccccc1","C(#Cc1cccnc1)c1cccnc1",[],"[ch&r6:0]>>[nr6:0]",true,-0.7421789257],[null,417.2871061959,2,"completed",-6.544588,2.0,2,"C(#Cc1ccccc1)c1ccccc1","O=c1ccc(C#Cc2ccc(=O)oc2)co1",[],"[c:1]1[c:2][ch:3][ch:4][c:5][c:6]1>>[c:1]1[c:2][o:3][c:4](=O)[c:5][c:6]1",true,-1.0939275246],[null,202.9354724022,2,"completed",-6.84552,2.0,2,"C(#Cc1ccccc1)c1ccccc1","O=c1cc(C#Cc2ccoc(=O)c2)cco1",[],"[c:1]1[c:2][ch:3][ch:4][c:5][c:6]1>>[c:1]1[c:2][o:3][c:4](=O)[c:5][c:6]1",true,-1.2386018087],[null,360.8365499242,2,"completed",-6.14586,2.0,2,"C(#Cc1ccccc1)c1ccccc1","O=c1occcc1C#Cc1cccoc1=O",[],"[c:1]1[c:2][ch:3][ch:4][c:5][c:6]1>>[c:1]1[c:2][o:3][c:4](=O)[c:5][c:6]1",true,-0.8161962718],[null,199.7454947732,2,"completed",-6.59896,2.0,2,"C(#Cc1ccccc1)c1ccccc1","O=c1cccc(C#Cc2cccc(=O)o2)o1",[],"[c:1]1[c:2][ch:3][ch:4][c:5][c:6]1>>[c:1]1[c:2][o:3][c:4](=O)[c:5][c:6]1",true,-1.0681151589],[null,98.7522168391,2,"completed",-6.624168,2.0,2,"C(#Cc1ccccc1)c1ccccc1","O=c1ccoc(C#Cc2cc(=O)cco2)c1",[],"[ch:1]1[c:2][c:3][ch:4][c:5][c:6]1>>[o:1]1[c:2][c:3][C:4](=O)[c:5][c:6]1",true,-1.0714780285],[null,412.2440519933,2,"completed",-6.200232,2.0,2,"C(#Cc1ccccc1)c1ccccc1","O=c1ccocc1C#Cc1coccc1=O",[],"[ch:1]1[c:2][c:3][ch:4][c:5][c:6]1>>[o:1]1[c:2][c:3][C:4](=O)[c:5][c:6]1",true,-0.8735532501],[null,108.0295694259,2,"completed",-5.25208,2.0,2,"c1ccc(Nc2ccccc2)cc1","c1ccc(-c2cccc(Nc3cccc(-c4ccccc4)c3)c2)cc1",[],"[cH&r6,CH&r5:1]>>[#6:1](-[c]1[ch]ccc[ch]1)",true,-0.1516682821],[null,105.6212938246,2,"completed",-5.24932,2.0,2,"c1ccc(Nc2ccccc2)cc1","c1ccc(Nc2cc(-c3ccccc3)cc(-c3ccccc3)c2)cc1",[],"[cH&r6,CH&r5:1]>>[#6:1](-[c]1[ch]ccc[ch]1)",true,-0.148597188],[null,160.8731471942,2,"completed",-5.20194,2.0,2,"c1ccc(Nc2ccccc2)cc1","c1ccc(-c2ccc(Nc3ccc(-c4ccccc4)cc3)cc2)cc1",[],"[cH&r6,CH&r5:1]>>[#6:1](-[c]1[ch]ccc[ch]1)",true,-0.1759890157],[null,286.7985732052,2,"completed",-5.273332,2.0,2,"c1ccc(Nc2ccccc2)cc1","c1ccc(Nc2c(-c3ccccc3)cccc2-c2ccccc2)cc1",[],"[cH&r6,CH&r5:1]>>[#6:1](-[c]1[ch]ccc[ch]1)",true,-0.3114080488],[null,159.2503365115,2,"completed",-5.1679,2.0,2,"c1ccc(Nc2ccccc2)cc1","c1ccc(-c2ccccc2Nc2ccccc2-c2ccccc2)cc1",[],"[cH&r6,CH&r5:1]>>[#6:1](-[c]1[ch]ccc[ch]1)",true,-0.1661919691],[null,126.3284865031,2,"completed",-5.171212,2.0,2,"c1ccc(Nc2ccccc2)cc1","c1ccc2cc(Nc3ccc4ccccc4c3)ccc2c1",[],"[cH&r6:1][cH&r6:2]>>[c:1]2cccc[c:2]2",true,-0.1358077667],[null,124.391064386,2,"completed",-5.105064,2.0,2,"c1ccc(Nc2ccccc2)cc1","c1ccc2c(Nc3cccc4ccccc34)cccc2c1",[],"[cH&r6:1][cH&r6:2]>>[c:1]2cccc[c:2]2",true,-0.1244415626],[null,210.4021559934,2,"completed",-4.784904,2.0,2,"c1ccc(Nc2ccccc2)cc1","C1=CC(NC2=CCC=C2)=CC1",[],"[c:0]1[ch:1][ch][c:3][c!r5:4][c!r5:5]1>>[c:0]1[CH2:1][c:3][c:4][c:5]1",true,-0.3048261094],[null,202.8547408367,2,"completed",-4.738628,2.0,2,"c1ccc(Nc2ccccc2)cc1","C1=CCC(NC2=CC=CC2)=C1",[],"[c:0]1[ch:1][ch][c:3][c!r5:4][c!r5:5]1>>[c:0]1[CH2:1][c:3][c:4][c:5]1",true,-0.3242514608],[null,113.7404212291,2,"completed",-5.487324,2.0,2,"c1ccc(Nc2ccccc2)cc1","c1ccc(Nc2ccccn2)nc1",[],"[ch&r6:0]>>[nr6:0]",true,-0.2940180693],[null,321.5443185812,2,"completed",-5.735724,2.0,2,"c1ccc(Nc2ccccc2)cc1","c1cc(Nc2ccncc2)ccn1",[],"[ch&r6:0]>>[nr6:0]",true,-0.549018944],[null,312.1621042108,2,"completed",-5.467912,2.0,2,"c1ccc(Nc2ccccc2)cc1","c1cncc(Nc2cccnc2)c1",[],"[ch&r6:0]>>[nr6:0]",true,-0.4046865537],[null,83.8755576929,2,"completed",-5.118772,2.0,2,"c1ccc(Nc2ccccc2)cc1","c1ccc(Nc2cccc(Nc3ccccc3)c2)cc1",[],"[ch&r6,CH1&r5:1]>>[*:1](-N-c1ccccc1)",true,-0.0848986413],[null,261.4300651552,2,"completed",-5.064584,2.0,2,"c1ccc(Nc2ccccc2)cc1","c1ccc(Nc2ccccc2Nc2ccccc2)cc1",[],"[ch&r6,CH1&r5:1]>>[*:1](-N-c1ccccc1)",true,-0.262602899],[null,265.999734542,2,"completed",-4.873776,2.0,2,"c1ccc(Nc2ccccc2)cc1","c1ccc(Nc2ccc(Nc3ccccc3)cc2)cc1",[],"[ch&r6,CH1&r5:1]>>[*:1](-N-c1ccccc1)",true,-0.3095686271],[null,94.7744892879,2,"completed",-5.112608,2.0,2,"c1ccc(Nc2ccccc2)cc1","c1ccc(N(c2ccccc2)c2ccccc2)cc1",[],"[r:1][NH!R:2][r:3]>>[r:1][N:2](-c1ccccc1)[r:3]",true,-0.0951845315],[null,157.6264693795,2,"completed",-5.792856,2.0,2,"c1ccc2ccccc2c1","c1ccc(-c2ccc3ccc(-c4ccccc4)cc3c2)cc1",[],"[cH&r6,CH&r5:1]>>[#6:1](-[c]1[ch]ccc[ch]1)",true,-0.5099709088],[null,735.0806604117,2,"completed",-5.791384,2.0,2,"c1ccc2ccccc2c1","c1ccc(-c2ccc(-c3ccccc3)c3ccccc23)cc1",[],"[cH&r6,CH&r5:1]>>[#6:1](-[c]1[ch]ccc[ch]1)",true,-0.8800962315],[null,251.984018717,2,"completed",-5.743544,2.0,2,"c1ccc2ccccc2c1","c1ccc(-c2ccc3cc(-c4ccccc4)ccc3c2)cc1",[],"[cH&r6,CH&r5:1]>>[#6:1](-[c]1[ch]ccc[ch]1)",true,-0.5161675085],[null,695.6469091902,2,"completed",-5.796904,2.0,2,"c1ccc2ccccc2c1","c1ccc(-c2cccc3c(-c4ccccc4)cccc23)cc1",[],"[cH&r6,CH&r5:1]>>[#6:1](-[c]1[ch]ccc[ch]1)",true,-0.8496502004],[null,479.0870540344,2,"completed",-5.798192,2.0,2,"c1ccc2ccccc2c1","c1ccc(-c2cccc3cccc(-c4ccccc4)c23)cc1",[],"[cH&r6,CH&r5:1]>>[#6:1](-[c]1[ch]ccc[ch]1)",true,-0.684387112],[null,171.5972154784,2,"completed",-5.834256,2.0,2,"c1ccc2ccccc2c1","c1ccc(-c2cc3ccccc3cc2-c2ccccc2)cc1",[],"[cH&r6,CH&r5:1]>>[#6:1](-[c]1[ch]ccc[ch]1)",true,-0.5418673476],[null,149.8427671916,2,"completed",-5.507932,2.0,2,"c1ccc2ccccc2c1","c1ccc2cc3ccccc3cc2c1",[],"[cH&r6:1][cH&r6:2]>>[c:1]2cccc[c:2]2",true,-0.3224795002],[null,226.0944611292,2,"completed",-5.85514,2.0,2,"c1ccc2ccccc2c1","c1ccc2c(c1)ccc1ccccc12",[],"[cH&r6:1][cH&r6:2]>>[c:1]2cccc[c:2]2",true,-0.5749213433],[null,433.9524842478,2,"completed",-5.823124,2.0,2,"c1ccc2ccccc2c1","C1=Cc2cccc3cccc1c23",[],"[ch:1]2[c:3][c:4][c:5][c:6]3[c:7][c:8][c:9][ch:2][c:10]23>>C1=C[c:1]2[c:3][c:4][c:5][c:6]3[c:7][c:8][c:9][c:2]1[c:10]23",true,-0.6667382058],[null,226.4214584344,2,"completed",-5.182344,2.0,2,"c1ccc2ccccc2c1","C1=c2ccccc2=CC1",[],"[c:0]1[ch:1][ch][c:3][c!r5:4][c!r5:5]1>>[c:0]1[CH2:1][c:3][c:4][c:5]1",true,-0.2336431866],[null,280.0815016254,2,"completed",-5.551724,2.0,2,"c1ccc2ccccc2c1","C(=Cc1cccc2cccc(C=Cc3ccccc3)c12)c1ccccc1",[],"[ch&r6,CH1&r5:1]>>[*:1](-C=C-c1ccccc1)",true,-0.4224125802],[null,275.2820921462,2,"completed",-5.497536,2.0,2,"c1ccc2ccccc2c1","C(=Cc1cccc2c(C=Cc3ccccc3)cccc12)c1ccccc1",[],"[ch&r6,CH1&r5:1]>>[*:1](-C=C-c1ccccc1)",true,-0.3914298369],[null,311.0546459418,2,"completed",-5.420808,2.0,2,"c1ccc2ccccc2c1","C(=Cc1ccc(C=Cc2ccccc2)c2ccccc12)c1ccccc1",[],"[ch&r6,CH1&r5:1]>>[*:1](-C=C-c1ccccc1)",true,-0.3836465841],[null,134.6229408318,2,"completed",-5.607568,2.0,2,"c1ccc2ccccc2c1","C(=Cc1ccc2ccc(C=Cc3ccccc3)cc2c1)c1ccccc1",[],"[ch&r6,CH1&r5:1]>>[*:1](-C=C-c1ccccc1)",true,-0.3799469973],[null,197.9534817236,2,"completed",-5.485668,2.0,2,"c1ccc2ccccc2c1","C(=Cc1ccc2cc(C=Cc3ccccc3)ccc2c1)c1ccccc1",[],"[ch&r6,CH1&r5:1]>>[*:1](-C=C-c1ccccc1)",true,-0.334765718],[null,195.2632458158,2,"completed",-5.651176,2.0,2,"c1ccc2ccccc2c1","C(=Cc1cc2ccccc2cc1C=Cc1ccccc1)c1ccccc1",[],"[ch&r6,CH1&r5:1]>>[*:1](-C=C-c1ccccc1)",true,-0.4324202549],[null,173.2274693155,2,"completed",-5.603336,2.0,2,"c1ccc2ccccc2c1","C(#Cc1ccc2cc(C#Cc3ccccc3)ccc2c1)c1ccccc1",[],"[ch&r6,CH1&r5:1]>>[*:1](-C#C-c1ccccc1)",true,-0.3926166696],[null,114.3304247629,2,"completed",-5.713644,2.0,2,"c1ccc2ccccc2c1","C(#Cc1ccc2ccc(C#Cc3ccccc3)cc2c1)c1ccccc1",[],"[ch&r6,CH1&r5:1]>>[*:1](-C#C-c1ccccc1)",true,-0.4445057208],[null,329.856304777,2,"completed",-5.606832,2.0,2,"c1ccc2ccccc2c1","C(#Cc1cccc2cccc(C#Cc3ccccc3)c12)c1ccccc1",[],"[ch&r6,CH1&r5:1]>>[*:1](-C#C-c1ccccc1)",true,-0.4844334146],[null,191.2381860024,2,"completed",-5.484748,2.0,2,"c1ccc2ccccc2c1","C(#Cc1ccc(C#Cc2ccccc2)c2ccccc12)c1ccccc1",[],"[ch&r6,CH1&r5:1]>>[*:1](-C#C-c1ccccc1)",true,-0.3303138588],[null,169.5450113032,2,"completed",-5.753664,2.0,2,"c1ccc2ccccc2c1","C(#Cc1cc2ccccc2cc1C#Cc1ccccc1)c1ccccc1",[],"[ch&r6,CH1&r5:1]>>[*:1](-C#C-c1ccccc1)",true,-0.4879662458],[null,339.343037938,2,"completed",-5.589628,2.0,2,"c1ccc2ccccc2c1","C(#Cc1cccc2c(C#Cc3ccccc3)cccc12)c1ccccc1",[],"[ch&r6,CH1&r5:1]>>[*:1](-C#C-c1ccccc1)",true,-0.4823112385],[null,563.2011571734,2,"completed",-5.926348,2.0,2,"c1ccc2ccccc2c1","c1cc2cnccc2cn1",[],"[ch&r6:0]>>[nr6:0]",true,-0.8073366967],[null,662.8314552324,2,"completed",-5.96324,2.0,2,"c1ccc2ccccc2c1","c1cc2ccncc2cn1",[],"[ch&r6:0]>>[nr6:0]",true,-0.8969310753],[null,781.7507722409,2,"completed",-5.735908,2.0,2,"c1ccc2ccccc2c1","c1cnc2cccnc2c1",[],"[ch&r6:0]>>[nr6:0]",true,-0.8995998957],[null,1032.4810839111,2,"completed",-5.740324,2.0,2,"c1ccc2ccccc2c1","c1ccc2cnncc2c1",[],"[ch&r6:0]>>[nr6:0]",true,-1.1255773864],[null,907.3820643894,2,"completed",-5.687516,2.0,2,"c1ccc2ccccc2c1","c1ccc2nccnc2c1",[],"[ch&r6:0]>>[nr6:0]",true,-0.9962318934],[null,615.1684452884,2,"completed",-5.755872,2.0,2,"c1ccc2ccccc2c1","c1cnc2ncccc2c1",[],"[ch&r6:0]>>[nr6:0]",true,-0.7676031367],[null,241.1575657679,2,"completed",-4.99954,2.0,2,"c1ccc2ccccc2c1","c1ccc(Nc2cccc3c(Nc4ccccc4)cccc23)cc1",[],"[ch&r6,CH1&r5:1]>>[*:1](-N-c1ccccc1)",true,-0.2512014236],[null,481.5494524023,2,"completed",-4.90156,2.0,2,"c1ccc2ccccc2c1","c1ccc(Nc2ccc(Nc3ccccc3)c3ccccc23)cc1",[],"[ch&r6,CH1&r5:1]>>[*:1](-N-c1ccccc1)",true,-0.5011839059],[null,192.2935662971,2,"completed",-5.190164,2.0,2,"c1ccc2ccccc2c1","c1ccc(Nc2cc3ccccc3cc2Nc2ccccc2)cc1",[],"[ch&r6,CH1&r5:1]>>[*:1](-N-c1ccccc1)",true,-0.2023864956],[null,199.1564854641,2,"completed",-5.146556,2.0,2,"c1ccc2ccccc2c1","c1ccc(Nc2cccc3cccc(Nc4ccccc4)c23)cc1",[],"[ch&r6,CH1&r5:1]>>[*:1](-N-c1ccccc1)",true,-0.2018052568],[null,216.3032537008,2,"completed",-4.924468,2.0,2,"c1ccc2ccccc2c1","c1ccc(Nc2ccc3cc(Nc4ccccc4)ccc3c2)cc1",[],"[ch&r6,CH1&r5:1]>>[*:1](-N-c1ccccc1)",true,-0.248766405],[null,79.8706201448,2,"completed",-5.112332,2.0,2,"c1ccc2ccccc2c1","c1ccc(Nc2ccc3ccc(Nc4ccccc4)cc3c2)cc1",[],"[ch&r6,CH1&r5:1]>>[*:1](-N-c1ccccc1)",true,-0.0803357597],[null,229.1609018144,2,"completed",-7.066872,2.0,2,"c1ccc2ccccc2c1","O=c1occc2ccoc(=O)c12",[],"[c:1]1[c:2][ch:3][ch:4][c:5][c:6]1>>[c:1]1[c:2][o:3][c:4](=O)[c:5][c:6]1",true,-1.395751266],[null,399.5055558658,2,"completed",-6.994928,2.0,2,"c1ccc2ccccc2c1","O=c1ccc2oc(=O)ccc2o1",[],"[c:1]1[c:2][ch:3][ch:4][c:5][c:6]1>>[c:1]1[c:2][o:3][c:4](=O)[c:5][c:6]1",true,-1.3853061866],[null,533.2618981557,2,"completed",-6.786364,2.0,2,"c1ccc2ccccc2c1","O=c1occc2c(=O)occc12",[],"[c:1]1[c:2][ch:3][ch:4][c:5][c:6]1>>[c:1]1[c:2][o:3][c:4](=O)[c:5][c:6]1",true,-1.2953153233],[null,360.371978311,2,"completed",-7.020964,2.0,2,"c1ccc2ccccc2c1","O=c1ccc2ccc(=O)oc2o1",[],"[c:1]1[c:2][ch:3][ch:4][c:5][c:6]1>>[c:1]1[c:2][o:3][c:4](=O)[c:5][c:6]1",true,-1.3921272501],[null,518.7315998322,2,"completed",-6.423516,2.0,2,"c1ccc2ccccc2c1","O=c1ccoc2occc(=O)c12",[],"[ch:1]1[c:2][c:3][ch:4][c:5][c:6]1>>[o:1]1[c:2][c:3][C:4](=O)[c:5][c:6]1",true,-1.0617969805],[null,254.3160240606,2,"completed",-6.761892,2.0,2,"c1ccc2ccccc2c1","O=c1ccoc2c(=O)ccoc12",[],"[ch:1]1[c:2][c:3][ch:4][c:5][c:6]1>>[o:1]1[c:2][c:3][C:4](=O)[c:5][c:6]1",true,-1.1907981776],[null,153.2756264159,2,"completed",-5.873448,2.0,2,"c1ccncc1","c1ccc(-c2cccc(-c3ccccc3)n2)cc1",[],"[cH&r6,CH&r5:1]>>[#6:1](-[c]1[ch]ccc[ch]1)",true,-0.5626918374],[null,233.00696158,2,"completed",-5.917516,2.0,2,"c1ccncc1","c1ccc(-c2cncc(-c3ccccc3)c2)cc1",[],"[cH&r6,CH&r5:1]>>[#6:1](-[c]1[ch]ccc[ch]1)",true,-0.6178795394],[null,164.2073063984,2,"completed",-5.703248,2.0,2,"c1ccncc1","c1ccc2cc3cnccc3cc2c1",[],"[cH&r6:1][cH&r6:2]>>[c:1]2cccc[c:2]2",true,-0.4530772922],[null,148.299569521,2,"completed",-5.765992,2.0,2,"c1ccncc1","c1ccc2nc3ccccc3cc2c1",[],"[cH&r6:1][cH&r6:2]>>[c:1]2cccc[c:2]2",true,-0.4892136352],[null,166.8260108535,2,"completed",-5.765716,2.0,2,"c1ccncc1","C(=Cc1cncc(C=Cc2ccccc2)c1)c1ccccc1",[],"[ch&r6,CH1&r5:1]>>[*:1](-C=C-c1ccccc1)",true,-0.4949626615],[null,164.3342727832,2,"completed",-5.680156,2.0,2,"c1ccncc1","C(=Cc1cccc(C=Cc2ccccc2)n1)c1ccccc1",[],"[ch&r6,CH1&r5:1]>>[*:1](-C=C-c1ccccc1)",true,-0.4380986596],[null,185.8051797821,2,"completed",-5.896264,2.0,2,"c1ccncc1","C(#Cc1cncc(C#Cc2ccccc2)c1)c1ccccc1",[],"[ch&r6,CH1&r5:1]>>[*:1](-C#C-c1ccccc1)",true,-0.5875384073],[null,142.1025214143,2,"completed",-5.852196,2.0,2,"c1ccncc1","C(#Cc1cccc(C#Cc2ccccc2)n1)c1ccccc1",[],"[ch&r6,CH1&r5:1]>>[*:1](-C#C-c1ccccc1)",true,-0.5453756041],[null,881.7338755149,2,"completed",-5.935548,2.0,2,"c1ccncc1","c1cncnc1",[],"[ch&r6:0]>>[nr6:0]",true,-1.0580848042],[null,866.0938611421,2,"completed",-5.770408,2.0,2,"c1ccncc1","c1cnccn1",[],"[ch&r6:0]>>[nr6:0]",true,-0.9850622065],[null,1164.8084822666,2,"completed",-5.747868,2.0,2,"c1ccncc1","c1ccnnc1",[],"[ch&r6:0]>>[nr6:0]",true,-1.2499791773],[null,115.709519938,2,"completed",-5.158516,2.0,2,"c1ccncc1","c1ccc(Nc2cccc(Nc3ccccc3)n2)cc1",[],"[ch&r6,CH1&r5:1]>>[*:1](-N-c1ccccc1)",true,-0.1227457246],[null,166.6832597341,2,"completed",-5.215556,2.0,2,"c1ccncc1","c1ccc(Nc2cncc(Nc3ccccc3)c2)cc1",[],"[ch&r6,CH1&r5:1]>>[*:1](-N-c1ccccc1)",true,-0.1852737751],[null,151.0257153473,2,"completed",-5.726708,2.0,2,"C(=Cc1ccccc1)c1ccccc1","C(=Cc1cc(-c2ccccc2)cc(-c2ccccc2)c1)c1ccccc1",[],"[cH&r6,CH&r5:1]>>[#6:1](-[c]1[ch]ccc[ch]1)",true,-0.4639640031],[null,341.7842121762,2,"completed",-5.702604,2.0,2,"C(=Cc1ccccc1)c1ccccc1","C(=Cc1c(-c2ccccc2)cccc1-c1ccccc1)c1ccccc1",[],"[cH&r6,CH&r5:1]>>[#6:1](-[c]1[ch]ccc[ch]1)",true,-0.5429096815],[null,249.4624523189,2,"completed",-5.578312,2.0,2,"C(=Cc1ccccc1)c1ccccc1","C(=Cc1ccc(-c2ccccc2)cc1)c1ccc(-c2ccccc2)cc1",[],"[cH&r6,CH&r5:1]>>[#6:1](-[c]1[ch]ccc[ch]1)",true,-0.4175342813],[null,455.6924455648,2,"completed",-5.803528,2.0,2,"C(=Cc1ccccc1)c1ccccc1","C(=Cc1ccccc1-c1ccccc1)c1ccccc1-c1ccccc1",[],"[cH&r6,CH&r5:1]>>[#6:1](-[c]1[ch]ccc[ch]1)",true,-0.6709559687],[null,150.9705255977,2,"completed",-5.725604,2.0,2,"C(=Cc1ccccc1)c1ccccc1","C(=Cc1cccc(-c2ccccc2)c1)c1cccc(-c2ccccc2)c1",[],"[cH&r6,CH&r5:1]>>[#6:1](-[c]1[ch]ccc[ch]1)",true,-0.4632153693],[null,326.0818804323,2,"completed",-5.539212,2.0,2,"C(=Cc1ccccc1)c1ccccc1","C(=Cc1cccc2ccccc12)c1cccc2ccccc12",[],"[cH&r6:1][cH&r6:2]>>[c:1]2cccc[c:2]2",true,-0.4481672806],[null,188.1050606217,2,"completed",-5.567456,2.0,2,"C(=Cc1ccccc1)c1ccccc1","C(=Cc1ccc2ccccc2c1)c1ccc2ccccc2c1",[],"[cH&r6:1][cH&r6:2]>>[c:1]2cccc[c:2]2",true,-0.3774333301],[null,255.4530562048,2,"completed",-5.324208,2.0,2,"C(=Cc1ccccc1)c1ccccc1","C1=CC(C=CC2=CCC=C2)=CC1",[],"[c:0]1[ch:1][ch][c:3][c!r5:4][c!r5:5]1>>[c:0]1[CH2:1][c:3][c:4][c:5]1",true,-0.2998135842],[null,327.8330188685,2,"completed",-5.129904,2.0,2,"C(=Cc1ccccc1)c1ccccc1","C1=CCC(C=CC2=CC=CC2)=C1",[],"[c:0]1[ch:1][ch][c:3][c!r5:4][c!r5:5]1>>[c:0]1[CH2:1][c:3][c:4][c:5]1",true,-0.3285006398],[null,161.1127333031,2,"completed",-5.666908,2.0,2,"C(=Cc1ccccc1)c1ccccc1","C(=Cc1cccc(C=Cc2ccccc2)c1)c1ccccc1",[],"[ch&r6,CH1&r5:1]>>[*:1](-C=C-c1ccccc1)",true,-0.4282940652],[null,229.5702205461,2,"completed",-5.500572,2.0,2,"C(=Cc1ccccc1)c1ccccc1","C(=Cc1ccc(C=Cc2ccccc2)cc1)c1ccccc1",[],"[ch&r6,CH1&r5:1]>>[*:1](-C=C-c1ccccc1)",true,-0.3623904945],[null,333.0640965866,2,"completed",-5.609684,2.0,2,"C(=Cc1ccccc1)c1ccccc1","C(=Cc1ccccc1C=Cc1ccccc1)c1ccccc1",[],"[ch&r6,CH1&r5:1]>>[*:1](-C=C-c1ccccc1)",true,-0.4880807357],[null,174.7662276953,2,"completed",-5.873816,2.0,2,"C(=Cc1ccccc1)c1ccccc1","C(=Cc1ccccn1)c1ccccn1",[],"[ch&r6:0]>>[nr6:0]",true,-0.5691668677],[null,420.2667936602,2,"completed",-6.064072,2.0,2,"C(=Cc1ccccc1)c1ccccc1","C(=Cc1ccncc1)c1ccncc1",[],"[ch&r6:0]>>[nr6:0]",true,-0.7950139874],[null,434.9734146722,2,"completed",-5.976212,2.0,2,"C(=Cc1ccccc1)c1ccccc1","C(=Cc1cccnc1)c1cccnc1",[],"[ch&r6:0]>>[nr6:0]",true,-0.7519296053],[null,466.951261464,2,"completed",-6.446148,2.0,2,"C(=Cc1ccccc1)c1ccccc1","O=c1ccc(C=Cc2ccc(=O)oc2)co1",[],"[c:1]1[c:2][ch:3][ch:4][c:5][c:6]1>>[c:1]1[c:2][o:3][c:4](=O)[c:5][c:6]1",true,-1.0516556257],[null,382.9653075393,2,"completed",-5.933432,2.0,2,"C(=Cc1ccccc1)c1ccccc1","O=c1occcc1C=Cc1cccoc1=O",[],"[c:1]1[c:2][ch:3][ch:4][c:5][c:6]1>>[c:1]1[c:2][o:3][c:4](=O)[c:5][c:6]1",true,-0.6978687463],[null,202.1643819247,2,"completed",-6.410176,2.0,2,"C(=Cc1ccccc1)c1ccccc1","O=c1cccc(C=Cc2cccc(=O)o2)o1",[],"[c:1]1[c:2][ch:3][ch:4][c:5][c:6]1>>[c:1]1[c:2][o:3][c:4](=O)[c:5][c:6]1",true,-0.9391407782],[null,199.9180439987,2,"completed",-6.779924,2.0,2,"C(=Cc1ccccc1)c1ccccc1","O=c1cc(C=Cc2ccoc(=O)c2)cco1",[],"[c:1]1[c:2][ch:3][ch:4][c:5][c:6]1>>[c:1]1[c:2][o:3][c:4](=O)[c:5][c:6]1",true,-1.1928193915],[null,92.8430880756,2,"completed",-6.527752,2.0,2,"C(=Cc1ccccc1)c1ccccc1","O=c1ccoc(C=Cc2cc(=O)cco2)c1",[],"[ch:1]1[c:2][c:3][ch:4][c:5][c:6]1>>[o:1]1[c:2][c:3][C:4](=O)[c:5][c:6]1",true,-1.0037295293],[null,671.682692097,2,"completed",-5.96738,2.0,2,"C(=Cc1ccccc1)c1ccccc1","O=c1ccocc1C=Cc1coccc1=O",[],"[ch:1]1[c:2][c:3][ch:4][c:5][c:6]1>>[o:1]1[c:2][c:3][C:4](=O)[c:5][c:6]1",true,-0.9054325985],[0.5980828288,140.8141536371,3,"completed",-4.735592,3.0,3,"c1ccc2c(Nc3cccc4ccccc34)cccc2c1","C1=c2cccc(Nc3cccc4c3=CCC=4)c2=CC1",{},"[c:0]1[ch:1][ch][c:3][c!r5:4][c!r5:5]1>>[c:0]1[CH2:1][c:3][c:4][c:5]1",null,-0.2913713939],[0.589765472,172.7540231861,3,"completed",-4.757488,3.0,3,"c1ccc2cc(Nc3ccc4ccccc4c3)ccc2c1","C1=c2ccc(Nc3ccc4c(c3)=CCC=4)cc2=CC1",{},"[c:0]1[ch:1][ch][c:3][c!r5:4][c!r5:5]1>>[c:0]1[CH2:1][c:3][c:4][c:5]1",null,-0.2955131857],[0.5421978168,118.8938982557,3,"completed",-4.546532,3.0,3,"c1ccc2c(Nc3cccc4ccccc34)cccc2c1","C1=c2ccccc2=C(NC2=c3ccccc3=CC2)C1",{},"[c:0]1[ch:1][ch][c:3][c!r5:4][c!r5:5]1>>[c:0]1[CH2:1][c:3][c:4][c:5]1",null,-0.405260292],[0.5371843157,146.6637926013,3,"completed",-5.021712,3.0,3,"c1ccc2c(Nc3cccc4ccccc34)cccc2c1","C1=Cc2c(cccc2Nc2cccc3c2C=CC3)C1",{},"[c:0]1[ch:1][ch][c:3][c!r5:4][c!r5:5]1>>[c:0]1[CH2:1][c:3][c:4][c:5]1",null,-0.1565678237],[0.5192616557,160.3473427522,3,"completed",-4.978932,3.0,3,"c1ccc2cc(Nc3ccc4ccccc4c3)ccc2c1","C1=Cc2ccc(Nc3ccc4c(c3)CC=C4)cc2C1",{},"[c:0]1[ch:1][ch][c:3][c!r5:4][c!r5:5]1>>[c:0]1[CH2:1][c:3][c:4][c:5]1",null,-0.1813654488],[0.5192616557,141.5417785493,3,"completed",-5.024656,3.0,3,"c1ccc2cc(Nc3ccc4ccccc4c3)ccc2c1","C1=Cc2cc(Nc3ccc4c(c3)C=CC4)ccc2C1",{},"[c:0]1[ch:1][ch][c:3][c!r5:4][c!r5:5]1>>[c:0]1[CH2:1][c:3][c:4][c:5]1",null,-0.1510485586],[0.506371397,112.3789785398,3,"completed",-5.139656,3.0,3,"c1ccc(-c2cccc(Nc3cccc(-c4ccccc4)c3)c2)cc1","C1=CC(c2cccc(Nc3cccc(C4=CCC=C4)c3)c2)=CC1",{},"[c:0]1[ch:1][ch][c:3][c!r5:4][c!r5:5]1>>[c:0]1[CH2:1][c:3][c:4][c:5]1",null,-0.1157566758],[0.505583921,122.3860408814,3,"completed",-4.909748,3.0,3,"c1ccc(Nc2ccc3ccc(Nc4ccccc4)cc3c2)cc1","C1=CC(Nc2ccc3ccc(NC4=CCC=C4)cc3c2)=CC1",{},"[c:0]1[ch:1][ch][c:3][c!r5:4][c!r5:5]1>>[c:0]1[CH2:1][c:3][c:4][c:5]1",null,-0.1808709388],[0.5022611224,158.9075755417,3,"completed",-4.909012,3.0,3,"c1ccc(Nc2cccc(Nc3ccccc3)c2-c2ccccc2)cc1","C1=CC(Nc2cccc(NC3=CCC=C3)c2-c2ccccc2)=CC1",{},"[c:0]1[ch:1][ch][c:3][c!r5:4][c!r5:5]1>>[c:0]1[CH2:1][c:3][c:4][c:5]1",null,-0.2076657446],[0.501320551,128.0097283276,3,"completed",-5.129352,3.0,3,"c1ccc2c(Nc3cccc4ccccc34)cccc2c1","C1=Cc2cccc(Nc3cccc4c3CC=C4)c2C1",{},"[c:0]1[ch:1][ch][c:3][c!r5:4][c!r5:5]1>>[c:0]1[CH2:1][c:3][c:4][c:5]1",null,-0.1296481589],[0.4936139714,102.9114123654,3,"completed",-5.13892,3.0,3,"c1ccc(Nc2cc(-c3ccccc3)cc(-c3ccccc3)c2)cc1","C1=CC(c2cc(Nc3ccccc3)cc(C3=CCC=C3)c2)=CC1",{},"[c:0]1[ch:1][ch][c:3][c!r5:4][c!r5:5]1>>[c:0]1[CH2:1][c:3][c:4][c:5]1",null,-0.1064565373],[0.4806232749,154.9518632613,3,"completed",-5.041124,3.0,3,"c1ccc(-c2ccccc2Nc2ccccc2-c2ccccc2)cc1","C1=CC(c2ccccc2Nc2ccccc2C2=CCC=C2)=CC1",{},"[c:0]1[ch:1][ch][c:3][c!r5:4][c!r5:5]1>>[c:0]1[CH2:1][c:3][c:4][c:5]1",null,-0.1603390401],[0.471804134,115.9178851776,3,"completed",-5.191544,3.0,3,"c1ccc(-c2cccc(Nc3cccc(-c4ccccc4)c3)c2)cc1","C1=CCC(c2cccc(Nc3cccc(C4=CC=CC4)c3)c2)=C1",{},"[c:0]1[ch:1][ch][c:3][c!r5:4][c!r5:5]1>>[c:0]1[CH2:1][c:3][c:4][c:5]1",null,-0.1324511421],[0.4703556291,174.9776987537,3,"completed",-4.869176,3.0,3,"c1ccc(Nc2cccc(Nc3ccccc3)c2-c2ccccc2)cc1","C1=CCC(Nc2cccc(NC3=CC=CC3)c2-c2ccccc2)=C1",{},"[c:0]1[ch:1][ch][c:3][c!r5:4][c!r5:5]1>>[c:0]1[CH2:1][c:3][c:4][c:5]1",null,-0.2381685482],[0.4699498562,136.2906461151,3,"completed",-4.980312,3.0,3,"c1ccc(Nc2cccc(-c3cccc(Nc4ccccc4)c3)c2)cc1","C1=CC(Nc2cccc(-c3cccc(NC4=CCC=C4)c3)c2)=CC1",{},"[c:0]1[ch:1][ch][c:3][c!r5:4][c!r5:5]1>>[c:0]1[CH2:1][c:3][c:4][c:5]1",null,-0.1599828013],[0.4550990111,339.6312141428,3,"completed",-4.20742,3.0,3,"C1=CC(NC2=CCC=C2)=CC1","c1cc(Nc2cc[nH]c2)c[nH]1",{},"[#6H2r5:1]>>[NH:1]",null,-0.7111482962],[0.4543400852,132.5495695022,3,"completed",-4.902112,3.0,3,"c1ccc(Nc2cc(Nc3ccccc3)cc(-c3ccccc3)c2)cc1","C1=CC(Nc2cc(NC3=CCC=C3)cc(-c3ccccc3)c2)=CC1",{},"[c:0]1[ch:1][ch][c:3][c!r5:4][c!r5:5]1>>[c:0]1[CH2:1][c:3][c:4][c:5]1",null,-0.1917227739],[0.4541525744,100.8276686308,3,"completed",-5.196696,3.0,3,"c1ccc(Nc2cc(-c3ccccc3)cc(-c3ccccc3)c2)cc1","C1=CCC(c2cc(Nc3ccccc3)cc(C3=CC=CC3)c2)=C1",{},"[c:0]1[ch:1][ch][c:3][c!r5:4][c!r5:5]1>>[c:0]1[CH2:1][c:3][c:4][c:5]1",null,-0.1214404208],[0.4455535395,129.0967566101,3,"completed",-4.857584,3.0,3,"c1ccc(Nc2cccc(Nc3ccccc3)c2)cc1","C1=CC(Nc2cccc(NC3=CCC=C3)c2)=CC1",{},"[c:0]1[ch:1][ch][c:3][c!r5:4][c!r5:5]1>>[c:0]1[CH2:1][c:3][c:4][c:5]1",null,-0.2132160311],[0.4455424316,200.057076066,3,"completed",-4.940936,3.0,3,"c1ccc(Nc2cc3ccccc3cc2Nc2ccccc2)cc1","C1=CC(Nc2cc3ccccc3cc2NC2=CCC=C2)=CC1",{},"[c:0]1[ch:1][ch][c:3][c!r5:4][c!r5:5]1>>[c:0]1[CH2:1][c:3][c:4][c:5]1",null,-0.2289552318],[0.4451615919,134.8940843343,3,"completed",-4.865772,3.0,3,"c1ccc(Nc2cccc(Nc3ccccc3)n2)cc1","C1=CC(Nc2cccc(NC3=CCC=C3)n2)=CC1",{},"[c:0]1[ch:1][ch][c:3][c!r5:4][c!r5:5]1>>[c:0]1[CH2:1][c:3][c:4][c:5]1",null,-0.2123185447],[0.4411717311,198.1769189529,3,"completed",-5.034132,3.0,3,"c1ccc(-c2ccccc2Nc2ccccc2-c2ccccc2)cc1","C1=CCC(c2ccccc2Nc2ccccc2C2=CC=CC2)=C1",{},"[c:0]1[ch:1][ch][c:3][c!r5:4][c!r5:5]1>>[c:0]1[CH2:1][c:3][c:4][c:5]1",null,-0.2034699044],[0.4400725989,145.2326943023,3,"completed",-4.856296,3.0,3,"c1ccc(Nc2ccc3ccc(Nc4ccccc4)cc3c2)cc1","C1=CCC(Nc2ccc3ccc(NC4=CC=CC4)cc3c2)=C1",{},"[c:0]1[ch:1][ch][c:3][c!r5:4][c!r5:5]1>>[c:0]1[CH2:1][c:3][c:4][c:5]1",null,-0.2240411545],[0.4390442216,159.9313749672,3,"completed",-4.859056,3.0,3,"C1=CC(NC2=CCC=C2)=CC1","C1=CC(N(C2=CCC=C2)c2ccccc2)=CC1",{},"[r:1][NH!R:2][r:3]>>[r:1][N:2](-c1ccccc1)[r:3]",null,-0.2324317322],[0.4355400309,167.5263953871,3,"completed",-4.707624,3.0,3,"C(=Cc1cccc2ccccc12)c1cccc2ccccc12","C(=CC1=c2ccccc2=CC1)C1=c2ccccc2=CC1",{},"[c:0]1[ch:1][ch][c:3][c!r5:4][c!r5:5]1>>[c:0]1[CH2:1][c:3][c:4][c:5]1",null,-0.3217218777],[0.4352514947,185.5044811464,3,"completed",-4.69916,3.0,3,"c1ccc(Nc2ccc3cc(Nc4ccccc4)ccc3c2)cc1","C1=CC(Nc2ccc3cc(NC4=CCC=C4)ccc3c2)=CC1",{},"[c:0]1[ch:1][ch][c:3][c!r5:4][c!r5:5]1>>[c:0]1[CH2:1][c:3][c:4][c:5]1",null,-0.3363651859],[0.4350918301,160.3916711909,3,"completed",-4.716272,3.0,3,"c1ccc2c(-c3cccc4ccccc34)cccc2c1","C1=c2ccccc2=C(C2=c3ccccc3=CC2)C1",{},"[c:0]1[ch:1][ch][c:3][c!r5:4][c!r5:5]1>>[c:0]1[CH2:1][c:3][c:4][c:5]1",null,-0.31285237],[0.4347639054,179.8963961445,3,"completed",-4.958968,3.0,3,"c1ccc(Nc2cccc3cccc(Nc4ccccc4)c23)cc1","C1=CC(Nc2cccc3cccc(NC4=CCC=C4)c23)=CC1",{},"[c:0]1[ch:1][ch][c:3][c!r5:4][c!r5:5]1>>[c:0]1[CH2:1][c:3][c:4][c:5]1",null,-0.2052043508],[0.4344675125,164.3320799884,3,"completed",-4.97102,3.0,3,"c1ccc2cc(Nc3ccc4ccccc4c3)ccc2c1","C1=C(NC2=Cc3ccccc3C2)Cc2ccccc21",{},"[c:0]1[ch:1][ch][c:3][c!r5:4][c!r5:5]1>>[c:0]1[CH2:1][c:3][c:4][c:5]1",null,-0.1875009182],[0.4336581046,266.7730947551,3,"completed",-5.061732,3.0,3,"c1ccc(Nc2ccccc2-c2ccccc2Nc2ccccc2)cc1","C1=CC(Nc2ccccc2-c2ccccc2NC2=CCC=C2)=CC1",{},"[c:0]1[ch:1][ch][c:3][c!r5:4][c!r5:5]1>>[c:0]1[CH2:1][c:3][c:4][c:5]1",null,-0.2681146389],[0.4326420312,168.4673171286,3,"completed",-5.061088,3.0,3,"C1=CCC(NC2=CC=CC2)=C1","C1=CC(=C2C=CC=C2NC2=CC=CC2=C2C=CC=C2)C=C1",{},"[r5:1][CH2r5:2][r5:3]>>[r5:1][C:2](=C1cccc1)[r5:3]",null,-0.1706551124],[0.4252931045,217.6919464345,3,"completed",-4.732096,3.0,3,"C1=CCC(NC2=CC=CC2)=C1","C1=CCC(N(C2=CC=CC2)c2ccccc2)=C1",{},"[r:1][NH!R:2][r:3]>>[r:1][N:2](-c1ccccc1)[r:3]",null,-0.3372134734],[0.4231695761,144.6715766794,3,"completed",-4.916096,3.0,3,"c1ccc(Nc2cccc(Nc3ccccc3)n2)cc1","C1=CCC(Nc2cccc(NC3=CC=CC3)n2)=C1",{},"[c:0]1[ch:1][ch][c:3][c!r5:4][c!r5:5]1>>[c:0]1[CH2:1][c:3][c:4][c:5]1",null,-0.1936543284],[0.4203860859,244.0324288922,3,"completed",-4.784812,3.0,3,"C1=CC(NC2=CCC=C2)=CC1","c1cc(Nc2ccsc2)cs1",{},"[#6H2r5:1]>>[S:1]",null,-0.3289834787],[0.4187113206,185.6789730527,3,"completed",-4.9356,3.0,3,"c1ccc2c(Nc3cccc4ccccc34)cccc2c1","C1=C(NC2=CCc3ccccc32)c2ccccc2C1",{},"[c:0]1[ch:1][ch][c:3][c!r5:4][c!r5:5]1>>[c:0]1[CH2:1][c:3][c:4][c:5]1",null,-0.2184492789],[0.4158242633,165.5272038706,3,"completed",-4.7815,3.0,3,"C(#Cc1cccc2ccccc12)c1cccc2ccccc12","C(#CC1=c2ccccc2=CC1)C1=c2ccccc2=CC1",{},"[c:0]1[ch:1][ch][c:3][c!r5:4][c!r5:5]1>>[c:0]1[CH2:1][c:3][c:4][c:5]1",null,-0.2776795954],[0.4150333563,158.3488330839,3,"completed",-4.743872,3.0,3,"c1ccc(Nc2cccc3c(Nc4ccccc4)cccc23)cc1","C1=CC(Nc2cccc3c(NC4=CCC=C4)cccc23)=CC1",{},"[c:0]1[ch:1][ch][c:3][c!r5:4][c!r5:5]1>>[c:0]1[CH2:1][c:3][c:4][c:5]1",null,-0.2953297439],[0.4143480376,158.3148702625,3,"completed",-5.036524,3.0,3,"c1ccc(-c2ccc(Nc3ccc(-c4ccccc4)cc3)cc2)cc1","C1=CC(c2ccc(Nc3ccc(C4=CCC=C4)cc3)cc2)=CC1",{},"[c:0]1[ch:1][ch][c:3][c!r5:4][c!r5:5]1>>[c:0]1[CH2:1][c:3][c:4][c:5]1",null,-0.1644320754],[0.4138790184,264.1260134176,3,"completed",-4.73734,3.0,3,"C1=C(Nc2ccccc2)C(Nc2ccccc2)=CC1","C1=CC(NC2=CCC=C2NC2=CCC=C2)=CC1",{},"[c:0]1[ch:1][ch][c:3][c!r5:4][c!r5:5]1>>[c:0]1[CH2:1][c:3][c:4][c:5]1",null,-0.3663447366],[0.4104321341,131.6574110325,3,"completed",-4.973412,3.0,3,"c1ccc(N(c2ccccc2)c2ccccc2)cc1","C1=CC(N(c2ccccc2)c2ccccc2)=CC1",{},"[c:0]1[ch:1][ch][c:3][c!r5:4][c!r5:5]1>>[c:0]1[CH2:1][c:3][c:4][c:5]1",null,-0.1586999985],[0.4100084643,207.0482887381,3,"completed",-4.709464,3.0,3,"C1=C(Nc2ccccc2)C(Nc2ccccc2)=CC1","C1=CCC(NC2=CCC=C2NC2=CC=CC2)=C1",{},"[c:0]1[ch:1][ch][c:3][c!r5:4][c!r5:5]1>>[c:0]1[CH2:1][c:3][c:4][c:5]1",null,-0.3429329291],[0.4092608643,150.6110550337,3,"completed",-4.877364,3.0,3,"c1ccc(-c2cccc(Nc3cccc(-c4ccccc4)c3)c2)cc1","C1=C(NC2=CCC(c3ccccc3)=C2)C=C(c2ccccc2)C1",{},"[c:0]1[ch:1][ch][c:3][c!r5:4][c!r5:5]1>>[c:0]1[CH2:1][c:3][c:4][c:5]1",null,-0.2167289004],[0.4086184854,156.5930579159,3,"completed",-4.88638,3.0,3,"c1ccc(Nc2cc3ccccc3cc2Nc2ccccc2)cc1","C1=CCC(Nc2cc3ccccc3cc2NC2=CC=CC2)=C1",{},"[c:0]1[ch:1][ch][c:3][c!r5:4][c!r5:5]1>>[c:0]1[CH2:1][c:3][c:4][c:5]1",null,-0.2165220611],[0.4077297929,123.9309581057,3,"completed",-4.936704,3.0,3,"c1ccc(Nc2cccc3cccc(Nc4ccccc4)c23)cc1","C1=CCC(Nc2cccc3cccc(NC4=CC=CC4)c23)=C1",{},"[c:0]1[ch:1][ch][c:3][c!r5:4][c!r5:5]1>>[c:0]1[CH2:1][c:3][c:4][c:5]1",null,-0.1685972074],[0.4068950374,271.7928616476,3,"completed",-5.165232,3.0,3,"c1ccc(Nc2c(-c3ccccc3)cccc2-c2ccccc2)cc1","C1=CC(c2cccc(C3=CCC=C3)c2Nc2ccccc2)=CC1",{},"[c:0]1[ch:1][ch][c:3][c!r5:4][c!r5:5]1>>[c:0]1[CH2:1][c:3][c:4][c:5]1",null,-0.2756019129],[0.4048139297,106.4828083591,3,"completed",-5.320988,3.0,3,"C1=CC(NC2=CCC=C2)=CC1","C1=CC(=C2C=CC(NC3=CC(=C4C=CC=C4)C=C3)=C2)C=C1",{},"[r5:1][CH2r5:2][r5:3]>>[r5:1][C:2](=C1cccc1)[r5:3]",null,-0.1877979755],[0.4040309428,253.9688902845,3,"completed",-4.801096,3.0,3,"c1ccc(Nc2ccccc2Nc2ccccc2)cc1","C1=CC(Nc2ccccc2NC2=CCC=C2)=CC1",{},"[c:0]1[ch:1][ch][c:3][c!r5:4][c!r5:5]1>>[c:0]1[CH2:1][c:3][c:4][c:5]1",null,-0.3290570799],[0.4035781501,189.7029960684,3,"completed",-4.890704,3.0,3,"c1ccc(Nc2cccc(-c3cccc(Nc4ccccc4)c3)c2)cc1","C1=CCC(Nc2cccc(-c3cccc(NC4=CC=CC4)c3)c2)=C1",{},"[c:0]1[ch:1][ch][c:3][c!r5:4][c!r5:5]1>>[c:0]1[CH2:1][c:3][c:4][c:5]1",null,-0.2396906055],[0.4009069431,252.7145966736,3,"completed",-4.910576,3.0,3,"c1ccc(N(c2ccccc2)c2ccccc2)cc1","C1=CCC(N(c2ccccc2)c2ccccc2)=C1",{},"[c:0]1[ch:1][ch][c:3][c!r5:4][c!r5:5]1>>[c:0]1[CH2:1][c:3][c:4][c:5]1",null,-0.2853884699],[0.3956251274,289.4169826422,3,"completed",-4.962188,3.0,3,"c1ccc(Nc2ccccc2-c2ccccc2Nc2ccccc2)cc1","C1=CCC(Nc2ccccc2-c2ccccc2NC2=CC=CC2)=C1",{},"[c:0]1[ch:1][ch][c:3][c!r5:4][c!r5:5]1>>[c:0]1[CH2:1][c:3][c:4][c:5]1",null,-0.3050710443],[0.3934934269,160.874187149,3,"completed",-4.967708,3.0,3,"c1ccc(Nc2cncc(Nc3ccccc3)c2)cc1","C1=CC(Nc2cncc(NC3=CCC=C3)c2)=CC1",{},"[c:0]1[ch:1][ch][c:3][c!r5:4][c!r5:5]1>>[c:0]1[CH2:1][c:3][c:4][c:5]1",null,-0.1856234872],[0.385992452,168.1520870559,3,"completed",-4.835044,3.0,3,"c1ccc(-c2cccc(Nc3cccc(-c4ccccc4)c3)c2)cc1","C1=C(NC2=CC(c3ccccc3)=CC2)CC=C1c1ccccc1",{},"[c:0]1[ch:1][ch][c:3][c!r5:4][c!r5:5]1>>[c:0]1[CH2:1][c:3][c:4][c:5]1",null,-0.2503476553],[0.3845518701,283.7503085147,3,"completed",-4.64626,3.0,3,"c1ccc(Nc2ccc(Nc3ccccc3)cc2)cc1","C1=CC(Nc2ccc(NC3=CCC=C3)cc2)=CC1",{},"[c:0]1[ch:1][ch][c:3][c!r5:4][c!r5:5]1>>[c:0]1[CH2:1][c:3][c:4][c:5]1",null,-0.4259054255],[0.3843866598,165.3799879324,3,"completed",-4.990524,3.0,3,"c1ccc(-c2ccc(Nc3ccc(-c4ccccc4)cc3)cc2)cc1","C1=CCC(c2ccc(Nc3ccc(C4=CC=CC4)cc3)cc2)=C1",{},"[c:0]1[ch:1][ch][c:3][c!r5:4][c!r5:5]1>>[c:0]1[CH2:1][c:3][c:4][c:5]1",null,-0.1822722901],[0.3835053427,147.1736112399,3,"completed",-4.767976,3.0,3,"c1ccc(-c2ccccc2Nc2ccccc2-c2ccccc2)cc1","C1=CC(c2ccccc2)=C(NC2=C(c3ccccc3)C=CC2)C1",{},"[c:0]1[ch:1][ch][c:3][c!r5:4][c!r5:5]1>>[c:0]1[CH2:1][c:3][c:4][c:5]1",null,-0.2750956938],[0.3835053427,154.9763404221,3,"completed",-4.828696,3.0,3,"c1ccc(-c2ccccc2Nc2ccccc2-c2ccccc2)cc1","C1=CC(NC2=C(c3ccccc3)CC=C2)=C(c2ccccc2)C1",{},"[c:0]1[ch:1][ch][c:3][c!r5:4][c!r5:5]1>>[c:0]1[CH2:1][c:3][c:4][c:5]1",null,-0.2451214754],[0.3832595102,141.8869524023,3,"completed",-4.929068,3.0,3,"C1=CCC(C2=CC=CC2)=C1","C1=C(Nc2ccccc2)C=C(C2=CC(Nc3ccccc3)=CC2)C1",{},"[ch&r6,CH1&r5:1]>>[*:1](-N-c1ccccc1)",null,-0.1856033515],[0.3832182286,175.8986781506,3,"completed",-4.874512,3.0,3,"c1ccc(Nc2cc(Nc3ccccc3)cc(-c3ccccc3)c2)cc1","C1=CCC(Nc2cc(NC3=CC=CC3)cc(-c3ccccc3)c2)=C1",{},"[c:0]1[ch:1][ch][c:3][c!r5:4][c!r5:5]1>>[c:0]1[CH2:1][c:3][c:4][c:5]1",null,-0.2363351765],[0.3822312629,84.1374371617,3,"completed",-5.15134,3.0,3,"c1ccc(Nc2cccc(Nc3ccccc3)c2)cc1","c1ccc(Nc2cccc(Nc3ccccn3)c2)nc1",{},"[ch&r6:0]>>[nr6:0]",null,-0.0914912464],[0.3811225084,572.9764649309,3,"completed",-4.632184,3.0,3,"C1=CCC(NC2=CC=CC2)=C1","c1c[nH]c(Nc2ccc[nH]2)c1",{},"[#6H2r5:1]>>[NH:1]",null,-0.6599541016],[0.380767289,137.3199049011,3,"completed",-5.1127,3.0,3,"c1ccc2c(Nc3cccc4ccccc34)cccc2c1","c1cnc2c(Nc3cccc4cccnc34)cccc2c1",{},"[ch&r6:0]>>[nr6:0]",null,-0.1376073704],[0.3792262624,188.3320276321,3,"completed",-4.941948,3.0,3,"O=c1c(Nc2ccccc2)cocc1Nc1ccccc1","O=c1c(NC2=CCC=C2)cocc1NC1=CCC=C1",{},"[c:0]1[ch:1][ch][c:3][c!r5:4][c!r5:5]1>>[c:0]1[CH2:1][c:3][c:4][c:5]1",null,-0.2184247368],[0.377624451,126.0371909844,3,"completed",-4.778832,3.0,3,"c1ccc(Nc2cccc3c(Nc4ccccc4)cccc23)cc1","C1=CCC(Nc2cccc3c(NC4=CC=CC4)cccc23)=C1",{},"[c:0]1[ch:1][ch][c:3][c!r5:4][c!r5:5]1>>[c:0]1[CH2:1][c:3][c:4][c:5]1",null,-0.2577369333],[0.3746489604,326.9342951116,3,"completed",-4.816092,3.0,3,"C1=CC(=C2C=CC=C2)C=C1","C1=CC(=C2C=CC(Nc3ccccc3)=C2)C=C1Nc1ccccc1",{},"[ch&r6,CH1&r5:1]>>[*:1](-N-c1ccccc1)",null,-0.3825988396],[0.3740157746,106.7203783583,3,"completed",-5.209208,3.0,3,"c1ccc(Nc2cccc(Nc3ccccc3)c2-c2ccccc2)cc1","c1ccc(-c2c(Nc3ccccn3)cccc2Nc2ccccn2)cc1",{},"[ch&r6:0]>>[nr6:0]",null,-0.1312751649],[0.373234867,172.6995107054,3,"completed",-5.030728,3.0,3,"C(#Cc1cccc2ccccc12)c1cccc2ccccc12","C(#Cc1cccc2c1=CCC=2)c1cccc2c1=CCC=2",{},"[c:0]1[ch:1][ch][c:3][c!r5:4][c!r5:5]1>>[c:0]1[CH2:1][c:3][c:4][c:5]1",null,-0.1793779248],[0.371797416,290.2708568977,3,"completed",-5.499284,3.0,3,"c1ccc(-c2cc3ccccc3cc2-c2ccccc2)cc1","C1=CCC(c2cc3ccccc3cc2C2=CC=CC2)=C1",{},"[c:0]1[ch:1][ch][c:3][c!r5:4][c!r5:5]1>>[c:0]1[CH2:1][c:3][c:4][c:5]1",null,-0.4029599851],[0.371546126,90.274483641,3,"completed",-5.093012,3.0,3,"c1ccc(Nc2cc(Nc3ccccc3)cc(-c3ccccc3)c2)cc1","C1=CC(c2cc(Nc3ccccc3)cc(Nc3ccccc3)c2)=CC1",{},"[c:0]1[ch:1][ch][c:3][c!r5:4][c!r5:5]1>>[c:0]1[CH2:1][c:3][c:4][c:5]1",null,-0.0904069143],[0.3710572427,285.5149077356,3,"completed",-5.180412,3.0,3,"c1ccc(Nc2c(-c3ccccc3)cccc2-c2ccccc2)cc1","C1=CCC(c2cccc(C3=CC=CC3)c2Nc2ccccc2)=C1",{},"[c:0]1[ch:1][ch][c:3][c!r5:4][c!r5:5]1>>[c:0]1[CH2:1][c:3][c:4][c:5]1",null,-0.2910105608],[0.3701371952,374.5993234545,3,"completed",-5.27002,3.0,3,"c1ccc(Nc2ccccc2Nc2ccccc2)cc1","c1ccc(Nc2ccccc2Nc2ccccn2)nc1",{},"[ch&r6:0]>>[nr6:0]",null,-0.3930508686],[0.3694852513,203.2100603387,3,"completed",-4.854088,3.0,3,"C1=CCC(NC2=CC=CC2)=C1","c1csc(Nc2cccs2)c1",{},"[#6H2r5:1]>>[S:1]",null,-0.2663192771],[0.3690561238,182.1309886968,3,"completed",-4.910484,3.0,3,"O=c1c(Nc2ccccc2)cocc1Nc1ccccc1","O=c1c(NC2=CC=CC2)cocc1NC1=CC=CC1",{},"[c:0]1[ch:1][ch][c:3][c!r5:4][c!r5:5]1>>[c:0]1[CH2:1][c:3][c:4][c:5]1",null,-0.2253235252],[0.3682261822,177.7311429198,3,"completed",-4.802292,3.0,3,"c1ccc(Nc2ccc(-c3ccc(Nc4ccccc4)cc3)cc2)cc1","C1=CC(Nc2ccc(-c3ccc(NC4=CCC=C4)cc3)cc2)=CC1",{},"[c:0]1[ch:1][ch][c:3][c!r5:4][c!r5:5]1>>[c:0]1[CH2:1][c:3][c:4][c:5]1",null,-0.2738924703],[0.3676418539,135.9376943986,3,"completed",-5.007728,3.0,3,"C(=Cc1ccc2ccccc2c1)c1ccc2ccccc2c1","C(=Cc1ccc2c(c1)=CCC=2)c1ccc2c(c1)=CCC=2",{},"[c:0]1[ch:1][ch][c:3][c!r5:4][c!r5:5]1>>[c:0]1[CH2:1][c:3][c:4][c:5]1",null,-0.1505024137],[0.3675782511,153.534070683,3,"completed",-5.194304,3.0,3,"C1=CC(=C2C=CC=C2)C=C1","C1=CC(=C2C=C(Nc3ccccc3)C(Nc3ccccc3)=C2)C=C1",{},"[ch&r6,CH1&r5:1]>>[*:1](-N-c1ccccc1)",null,-0.167123908],[0.3673721887,74.0248779443,3,"completed",-5.284464,3.0,3,"c1ccc(Nc2cccc(-c3cccc(Nc4ccccc4)c3)c2)cc1","c1ccc(Nc2cccc(-c3cccc(Nc4ccccn4)c3)c2)nc1",{},"[ch&r6:0]>>[nr6:0]",null,-0.1488384914],[0.3669972664,165.3465245915,3,"completed",-4.955472,3.0,3,"C(=Cc1cccc2ccccc12)c1cccc2ccccc12","C(=Cc1cccc2c1=CCC=2)c1cccc2c1=CCC=2",{},"[c:0]1[ch:1][ch][c:3][c!r5:4][c!r5:5]1>>[c:0]1[CH2:1][c:3][c:4][c:5]1",null,-0.1938421037],[0.3668154694,177.7511596799,3,"completed",-5.371312,3.0,3,"O=c1cc(Nc2ccccc2)oc(Nc2ccccc2)c1","O=c1cc(NC2=CC=CC2)oc(NC2=CC=CC2)c1",{},"[c:0]1[ch:1][ch][c:3][c!r5:4][c!r5:5]1>>[c:0]1[CH2:1][c:3][c:4][c:5]1",null,-0.2601239578],[0.3666331298,129.33972201,3,"completed",-5.48576,3.0,3,"C(=Cc1cc(-c2ccccc2)cc(-c2ccccc2)c1)c1ccccc1","C1=CCC(c2cc(C=Cc3ccccc3)cc(C3=CC=CC3)c2)=C1",{},"[c:0]1[ch:1][ch][c:3][c!r5:4][c!r5:5]1>>[c:0]1[CH2:1][c:3][c:4][c:5]1",null,-0.2994094934],[0.3658835508,509.5687854629,3,"completed",-4.617004,3.0,3,"c1ccc(Nc2ccccc2-c2ccccc2Nc2ccccc2)cc1","C1=CC(C2=C(Nc3ccccc3)CC=C2)=C(Nc2ccccc2)C1",{},"[c:0]1[ch:1][ch][c:3][c!r5:4][c!r5:5]1>>[c:0]1[CH2:1][c:3][c:4][c:5]1",null,-0.6115309181],[0.3658835508,588.6584806382,3,"completed",-4.600444,3.0,3,"C1=CCC(C2=CC=CC2)=C1","C1=CC(Nc2ccccc2)=C(C2=C(Nc3ccccc3)C=CC2)C1",{},"[ch&r6,CH1&r5:1]>>[*:1](-N-c1ccccc1)",null,-0.6846906918],[0.3645102084,138.8740798054,3,"completed",-4.703116,3.0,3,"c1ccc(Nc2ccc3cc(Nc4ccccc4)ccc3c2)cc1","C1=CCC(Nc2ccc3cc(NC4=CC=CC4)ccc3c2)=C1",{},"[c:0]1[ch:1][ch][c:3][c!r5:4][c!r5:5]1>>[c:0]1[CH2:1][c:3][c:4][c:5]1",null,-0.310595067],[0.3643344569,223.4746876797,3,"completed",-4.849948,3.0,3,"C1=c2ccccc2=CC1","C1=c2cc(Nc3ccccc3)c(Nc3ccccc3)cc2=CC1",{},"[ch&r6,CH1&r5:1]>>[*:1](-N-c1ccccc1)",null,-0.2838638359],[0.3640007913,217.2377104947,3,"completed",-5.338652,3.0,3,"C1=C(c2ccccc2)C(c2ccccc2)=CC1","C1=CCC(C2=CCC=C2C2=CC=CC2)=C1",{},"[c:0]1[ch:1][ch][c:3][c!r5:4][c!r5:5]1>>[c:0]1[CH2:1][c:3][c:4][c:5]1",null,-0.2740439082],[0.3602697025,167.4063190552,3,"completed",-5.606556,3.0,3,"c1ccc(-c2cc3ccccc3cc2-c2ccccc2)cc1","C1=CC(c2cc3ccccc3cc2C2=CCC=C2)=CC1",{},"[c:0]1[ch:1][ch][c:3][c!r5:4][c!r5:5]1>>[c:0]1[CH2:1][c:3][c:4][c:5]1",null,-0.3921203596],[0.3577771307,216.8873859492,3,"completed",-5.324024,3.0,3,"c1ccc(Nc2cc3ccccc3cc2Nc2ccccc2)cc1","c1ccc(Nc2cc3ccccc3cc2Nc2ccccn2)nc1",{},"[ch&r6:0]>>[nr6:0]",null,-0.2676408918],[0.3546764998,287.9269123717,3,"completed",-5.290996,3.0,3,"C(=Cc1ccc2ccccc2c1)c1ccc2ccccc2c1","C(=CC1=Cc2ccccc2C1)C1=Cc2ccccc2C1",{},"[c:0]1[ch:1][ch][c:3][c!r5:4][c!r5:5]1>>[c:0]1[CH2:1][c:3][c:4][c:5]1",null,-0.3174536945],[0.3537373933,249.8833078559,3,"completed",-4.60578,3.0,3,"C1=CC(C=CC2=CCC=C2)=CC1","C(=CC1=CSCS1)C1=CSCS1",{},"[CH,ch:0]1=[C,c:1][C,c:2]=[CH,ch:3][*:4]1>>[S:0]1[*:1]=,:[*:2][S:3][*:4]1",null,-0.4267620387],[0.3530301373,209.4168667911,3,"completed",-5.218684,3.0,3,"C(#Cc1ccc(C#Cc2ccccc2)c2ccccc12)c1ccccc1","C(#Cc1ccc(C#CC2=CC=CC2)c2ccccc12)C1=CC=CC1",{},"[c:0]1[ch:1][ch][c:3][c!r5:4][c!r5:5]1>>[c:0]1[CH2:1][c:3][c:4][c:5]1",null,-0.2252942767],[0.3523286395,95.1499525201,3,"completed",-5.106812,3.0,3,"c1ccc(Nc2cccc(Nc3ccccc3)c2-c2ccccc2)cc1","C1=CC(c2c(Nc3ccccc3)cccc2Nc2ccccc2)=CC1",{},"[c:0]1[ch:1][ch][c:3][c!r5:4][c!r5:5]1>>[c:0]1[CH2:1][c:3][c:4][c:5]1",null,-0.0952693608],[0.3513065535,264.6415465422,3,"completed",-4.863564,3.0,3,"c1ccc(Nc2ccccc2Nc2ccccc2)cc1","C1=CCC(Nc2ccccc2NC2=CC=CC2)=C1",{},"[c:0]1[ch:1][ch][c:3][c!r5:4][c!r5:5]1>>[c:0]1[CH2:1][c:3][c:4][c:5]1",null,-0.3121331757],[0.350614064,163.2833545457,3,"completed",-4.834032,3.0,3,"c1ccc(Nc2cccc(Nc3ccccc3)c2)cc1","C1=CCC(Nc2cccc(NC3=CC=CC3)c2)=C1",{},"[c:0]1[ch:1][ch][c:3][c!r5:4][c!r5:5]1>>[c:0]1[CH2:1][c:3][c:4][c:5]1",null,-0.2476359275],[0.350155203,95.3230461275,3,"completed",-5.221444,3.0,3,"c1ccc(Nc2cc(Nc3ccccc3)cc(-c3ccccc3)c2)cc1","c1ccc(-c2cc(Nc3ccccn3)cc(Nc3ccccn3)c2)cc1",{},"[ch&r6:0]>>[nr6:0]",null,-0.1277236049],[0.3496764731,240.385026053,3,"completed",-5.04508,3.0,3,"c1ccc(Nc2cccc3c(Nc4ccccc4)cccc23)cc1","c1ccc(Nc2cccc3c(Nc4ccccn4)cccc23)nc1",{},"[ch&r6:0]>>[nr6:0]",null,-0.2434397295],[0.3492929231,259.5003075035,3,"completed",-5.379224,3.0,3,"C(#Cc1ccc2ccccc2c1)c1ccc2ccccc2c1","C(#CC1=Cc2ccccc2C1)C1=Cc2ccccc2C1",{},"[c:0]1[ch:1][ch][c:3][c!r5:4][c!r5:5]1>>[c:0]1[CH2:1][c:3][c:4][c:5]1",null,-0.3248750071],[0.3487759221,86.185840689,3,"completed",-5.182988,3.0,3,"c1ccc(Nc2ccc3ccc(Nc4ccccc4)cc3c2)cc1","c1ccc(Nc2ccc3ccc(Nc4ccccn4)cc3c2)nc1",{},"[ch&r6:0]>>[nr6:0]",null,-0.1039357163],[0.3476928033,287.4853547139,3,"completed",-5.38732,3.0,3,"c1ccc2cc(-c3ccc4ccccc4c3)ccc2c1","C1=C(C2=Cc3ccccc3C2)Cc2ccccc21",{},"[c:0]1[ch:1][ch][c:3][c!r5:4][c!r5:5]1>>[c:0]1[CH2:1][c:3][c:4][c:5]1",null,-0.3508542326],[0.3472114655,212.9966195534,3,"completed",-4.978932,3.0,3,"c1ccc(Nc2ccc3cc(Nc4ccccc4)ccc3c2)cc1","c1ccc(Nc2ccc3cc(Nc4ccccn4)ccc3c2)nc1",{},"[ch&r6:0]>>[nr6:0]",null,-0.2292372475],[0.3470276971,194.2512284586,3,"completed",-5.41216,3.0,3,"C(#Cc1cc2ccccc2cc1C#Cc1ccccc1)c1ccccc1","C(#Cc1cc2ccccc2cc1C#CC1=CC=CC1)C1=CC=CC1",{},"[c:0]1[ch:1][ch][c:3][c!r5:4][c!r5:5]1>>[c:0]1[CH2:1][c:3][c:4][c:5]1",null,-0.2923713972],[0.3457835528,280.8962939728,3,"completed",-4.615256,3.0,3,"C1=CC(C2=CCC=C2)=CC1","C1=C(C2=CSCS2)SCS1",{},"[CH,ch:0]1=[C,c:1][C,c:2]=[CH,ch:3][*:4]1>>[S:0]1[*:1]=,:[*:2][S:3][*:4]1",null,-0.4405012296],[0.5051993414,153.2720997927,4,"completed",-5.093288,4.0,4,"C1=C(NC2=Cc3ccccc3C2)Cc2ccccc21","c1ccc2sc(Nc3cc4ccccc4s3)cc2c1",{},"[#6H2r5:1]>>[S:1]",null,-0.1533440952],[0.4989128796,167.3970607825,4,"completed",-5.02484,4.0,4,"C1=Cc2ccc(Nc3ccc4c(c3)CC=C4)cc2C1","c1cc2ccc(Nc3ccc4ccsc4c3)cc2s1",{},"[#6H2r5:1]>>[S:1]",null,-0.1754702211],[0.4968361894,129.5837351778,4,"completed",-5.222548,4.0,4,"C1=CCC(c2cccc(Nc3cccc(C4=CC=CC4)c3)c2)=C1","c1cc(Nc2cccc(-c3cccs3)c2)cc(-c2cccs2)c1",{},"[#6H2r5:1]>>[S:1]",null,-0.1554051815],[0.4932093855,121.560768767,4,"completed",-5.042136,4.0,4,"C1=Cc2cccc(Nc3cccc4c3CC=C4)c2C1","c1cc(Nc2cccc3ccsc23)c2sccc2c1",{},"[#6H2r5:1]>>[S:1]",null,-0.1281314143],[0.4839878828,160.5651313096,4,"completed",-5.003864,4.0,4,"C1=Cc2cc(Nc3ccc4c(c3)C=CC4)ccc2C1","c1cc2cc(Nc3ccc4sccc4c3)ccc2s1",{},"[#6H2r5:1]>>[S:1]",null,-0.1740971147],[0.4590128049,142.4113525885,4,"completed",-5.026772,4.0,4,"C1=Cc2c(cccc2Nc2cccc3c2C=CC3)C1","c1cc(Nc2cccc3sccc23)c2ccsc2c1",{},"[#6H2r5:1]>>[S:1]",null,-0.1513556736],[0.4558800755,141.0278341814,4,"completed",-4.797968,4.0,4,"C1=c2ccc(Nc3ccc4c(c3)=CCC=4)cc2=CC1","c1cc2cscc2cc1Nc1ccc2cscc2c1",{},"[#6H2r5:1]>>[S:1]",null,-0.2541422461],[0.4464809213,207.7641115777,4,"completed",-4.971296,4.0,4,"C1=C(NC2=Cc3ccccc3C2)Cc2ccccc21","c1ccc2[nH]c(Nc3cc4ccccc4[nH]3)cc2c1",{},"[#6H2r5:1]>>[NH:1]",null,-0.2264567037],[0.4420591613,104.6082178882,4,"completed",-5.220432,4.0,4,"C1=CCC(c2cc(Nc3ccccc3)cc(C3=CC=CC3)c2)=C1","c1ccc(Nc2cc(-c3cccs3)cc(-c3cccs3)c2)cc1",{},"[#6H2r5:1]>>[S:1]",null,-0.1343494469],[0.438228831,204.0716692921,4,"completed",-4.717744,4.0,4,"C1=Cc2ccc(Nc3ccc4c(c3)CC=C4)cc2C1","c1cc2ccc(Nc3ccc4cc[nH]c4c3)cc2[nH]1",{},"[#6H2r5:1]>>[NH:1]",null,-0.3365172722],[0.4368868778,75.6394164922,4,"completed",-5.316388,4.0,4,"C(=CC1=CSCS1)C1=CSCS1","C1=CC(=C2SC=C(C=CC3=CSC(=C4C=CC=C4)S3)S2)C=C1",{},"[r5:1][CH2r5:2][r5:3]>>[r5:1][C:2](=C1cccc1)[r5:3]",null,-0.1693073151],[0.4346560833,287.3572231376,4,"completed",-4.676988,4.0,4,"C1=Cc2cc(Nc3ccc4c(c3)C=CC4)ccc2C1","c1cc2cc(Nc3ccc4[nH]ccc4c3)ccc2[nH]1",{},"[#6H2r5:1]>>[NH:1]",null,-0.4126189019],[0.4343412373,137.7617883899,4,"completed",-4.81738,4.0,4,"C1=c2cccc(Nc3cccc4c3=CCC=4)c2=CC1","c1cc(Nc2cccc3cscc23)c2cscc2c1",{},"[#6H2r5:1]>>[S:1]",null,-0.2410738515],[0.4319149487,235.397489249,4,"completed",-4.456924,4.0,4,"C1=c2ccc(Nc3ccc4c(c3)=CCC=4)cc2=CC1","c1cc2c[nH]cc2cc1Nc1ccc2c[nH]cc2c1",{},"[#6H2r5:1]>>[NH:1]",null,-0.5079861036],[0.4247279702,157.3618100422,4,"completed",-4.8229,4.0,4,"C1=Cc2cccc(Nc3cccc4c3CC=C4)c2C1","c1cc(Nc2cccc3cc[nH]c23)c2[nH]ccc2c1",{},"[#6H2r5:1]>>[NH:1]",null,-0.2497740983],[0.4225300293,243.0990818524,4,"completed",-4.932472,4.0,4,"C1=C(NC2=CCC(c3ccccc3)=C2)C=C(c2ccccc2)C1","c1ccc(-c2cc(Nc3csc(-c4ccccc4)c3)cs2)cc1",{},"[#6H2r5:1]>>[S:1]",null,-0.2699061368],[0.4219056261,153.6437982832,4,"completed",-4.786376,4.0,4,"C1=CCC(c2cccc(Nc3cccc(C4=CC=CC4)c3)c2)=C1","C1=CCC(C2=CC(NC3=CCC(C4=CC=CC4)=C3)=CC2)=C1",{},"[c:0]1[ch:1][ch][c:3][c!r5:4][c!r5:5]1>>[c:0]1[CH2:1][c:3][c:4][c:5]1",null,-0.2679604883],[0.4214591214,130.8906050983,4,"completed",-5.168268,4.0,4,"C1=CC(c2cccc(Nc3cccc(C4=CCC=C4)c3)c2)=CC1","c1cc(Nc2cccc(-c3ccsc3)c2)cc(-c2ccsc2)c1",{},"[#6H2r5:1]>>[S:1]",null,-0.1393413263],[0.4160526639,104.3801156368,4,"completed",-5.4048,4.0,4,"C1=C(C2=CSCS2)SCS1","C1=CC(=C2SC=C(C3=CSC(=C4C=CC=C4)S3)S2)C=C1",{},"[r5:1][CH2r5:2][r5:3]>>[r5:1][C:2](=C1cccc1)[r5:3]",null,-0.2375241001],[0.4160471003,141.8344471949,4,"completed",-4.745712,4.0,4,"C1=C(NC2=CCC(c3ccccc3)=C2)C=C(c2ccccc2)C1","C1=CC(C2=CC(NC3=CCC(C4=CCC=C4)=C3)=CC2)=CC1",{},"[c:0]1[ch:1][ch][c:3][c!r5:4][c!r5:5]1>>[c:0]1[CH2:1][c:3][c:4][c:5]1",null,-0.2856952993],[0.4154190569,110.8781772435,4,"completed",-4.952436,4.0,4,"C1=CCC(Nc2ccc3ccc(NC4=CC=CC4)cc3c2)=C1","c1csc(Nc2ccc3ccc(Nc4cccs4)cc3c2)c1",{},"[#6H2r5:1]>>[S:1]",null,-0.1515380675],[0.4125742341,130.9910250668,4,"completed",-5.190716,4.0,4,"C1=CC(Nc2cc(NC3=CCC=C3)cc(-c3ccccc3)c2)=CC1","O=c1ccoc(-c2cc(NC3=CCC=C3)cc(NC3=CCC=C3)c2)c1",{},"[ch:1]1[c:2][c:3][ch:4][c:5][c:6]1>>[o:1]1[c:2][c:3][C:4](=O)[c:5][c:6]1",null,-0.1455714637],[0.4109617736,170.6180026948,4,"completed",-4.661072,4.0,4,"C1=Cc2c(cccc2Nc2cccc3c2C=CC3)C1","c1cc(Nc2cccc3[nH]ccc23)c2cc[nH]c2c1",{},"[#6H2r5:1]>>[NH:1]",null,-0.3514439067],[0.40892111,182.2221594677,4,"completed",-4.783892,4.0,4,"C1=CCC(N(C2=CC=CC2)c2ccccc2)=C1","c1ccc(N(c2cccs2)c2cccs2)cc1",{},"[#6H2r5:1]>>[S:1]",null,-0.2866492745],[0.4077538154,141.559339181,4,"completed",-4.924744,4.0,4,"C1=CC(Nc2ccc3ccc(NC4=CCC=C4)cc3c2)=CC1","c1cc(Nc2ccc3ccc(Nc4ccsc4)cc3c2)cs1",{},"[#6H2r5:1]>>[S:1]",null,-0.1873212017],[0.4077389888,147.1907249875,4,"completed",-4.986108,4.0,4,"C(=Cc1ccc2c(c1)=CCC=2)c1ccc2c(c1)=CCC=2","C(=Cc1ccc2c(c1)SCS2)c1ccc2c(c1)SCS2",{},"[CH,ch:0]1=[C,c:1][C,c:2]=[CH,ch:3][*:4]1>>[S:0]1[*:1]=,:[*:2][S:3][*:4]1",null,-0.1673950103],[0.4062765288,153.3376897264,4,"completed",-4.445056,4.0,4,"C1=c2cccc(Nc3cccc4c3=CCC=4)c2=CC1","c1cc(Nc2cccc3c[nH]cc23)c2c[nH]cc2c1",{},"[#6H2r5:1]>>[NH:1]",null,-0.4834239881],[0.4043682612,158.3635255431,4,"completed",-4.912784,4.0,4,"C1=c2ccc(Nc3ccc4c(c3)=CCC=4)cc2=CC1","c1cc2cocc2cc1Nc1ccc2cocc2c1",{},"[#6H2r5:1]>>[O:1]",null,-0.2055563749],[0.4021728632,117.9191229476,4,"completed",-4.930908,4.0,4,"C1=CCC(Nc2cccc(NC3=CC=CC3)c2)=C1","c1cc(Nc2cccs2)cc(Nc2cccs2)c1",{},"[#6H2r5:1]>>[S:1]",null,-0.167077978],[0.4005447488,138.4588506077,4,"completed",-5.020424,4.0,4,"C1=CCC(c2cc(Nc3ccccc3)cc(C3=CC=CC3)c2)=C1","C1=CCC(c2cc(NC3=CCC=C3)cc(C3=CC=CC3)c2)=C1",{},"[c:0]1[ch:1][ch][c:3][c!r5:4][c!r5:5]1>>[c:0]1[CH2:1][c:3][c:4][c:5]1",null,-0.1492437597],[0.4002297893,226.4025676848,4,"completed",-5.093196,4.0,4,"C1=CCC(Nc2cccc(NC3=CC=CC3)c2-c2ccccc2)=C1","O=c1ccoc(-c2c(NC3=CC=CC3)cccc2NC2=CC=CC2)c1",{},"[ch:1]1[c:2][c:3][ch:4][c:5][c:6]1>>[o:1]1[c:2][c:3][C:4](=O)[c:5][c:6]1",null,-0.2264526593],[0.3995436309,125.5360745175,4,"completed",-4.937532,4.0,4,"C1=c2cccc(Nc3cccc4c3=CCC=4)c2=CC1","C1=c2cccc(Nc3cccc4c3=NCC=4)c2=NC1",{},"[chr5,CH1r5:1]>>[n:1]",null,-0.1693908882],[0.3940399942,145.7123554642,4,"completed",-4.960256,4.0,4,"C1=CCC(Nc2cccc(NC3=CC=CC3)c2-c2ccccc2)=C1","c1ccc(-c2c(Nc3cccs3)cccc2Nc2cccs2)cc1",{},"[#6H2r5:1]>>[S:1]",null,-0.1755021352],[0.3916877015,226.7196913148,4,"completed",-5.451352,4.0,4,"C1=CCC(C2=CCC=C2C2=CC=CC2)=C1","C1=C(c2cccs2)C(c2cccs2)=CC1",{},"[#6H2r5:1]>>[S:1]",null,-0.3345017939],[0.3912111546,165.9581143865,4,"completed",-5.145176,4.0,4,"C1=CC(Nc2cccc(NC3=CCC=C3)c2-c2ccccc2)=CC1","O=c1ccoc(-c2c(NC3=CCC=C3)cccc2NC2=CCC=C2)c1",{},"[ch:1]1[c:2][c:3][ch:4][c:5][c:6]1>>[o:1]1[c:2][c:3][C:4](=O)[c:5][c:6]1",null,-0.1689441402],[0.3886546487,163.0765846519,4,"completed",-5.15226,4.0,4,"C1=CCC(c2cccc(Nc3cccc(C4=CC=CC4)c3)c2)=C1","c1cc(Nc2cccc(-c3ccc[nH]3)c2)cc(-c2ccc[nH]2)c1",{},"[#6H2r5:1]>>[NH:1]",null,-0.1671293367],[0.3874313011,148.1160305543,4,"completed",-4.998896,4.0,4,"C1=CCC(Nc2cccc3cccc(NC4=CC=CC4)c23)=C1","c1csc(Nc2cccc3cccc(Nc4cccs4)c23)c1",{},"[#6H2r5:1]>>[S:1]",null,-0.1641558641],[0.3869530434,156.2563664618,4,"completed",-5.153456,4.0,4,"C1=c2ccc(Nc3ccc4c(c3)=CCC=4)cc2=CC1","C1=c2ccc(Nc3ccc4c(c3)=NCC=4)cc2=NC1",{},"[chr5,CH1r5:1]>>[n:1]",null,-0.1606743557],[0.3863722913,161.6662951213,4,"completed",-5.1886,4.0,4,"C1=CC(Nc2cc(NC3=CCC=C3)cc(-c3ccccc3)c2)=CC1","O=c1cccc(-c2cc(NC3=CCC=C3)cc(NC3=CCC=C3)c2)o1",{},"[c:1]1[c:2][ch:3][ch:4][c:5][c:6]1>>[c:1]1[c:2][o:3][c:4](=O)[c:5][c:6]1",null,-0.1731544726],[0.3861219717,122.525347289,4,"completed",-4.993008,4.0,4,"C1=CCC(Nc2cccc(-c3cccc(NC4=CC=CC4)c3)c2)=C1","c1cc(Nc2cccs2)cc(-c2cccc(Nc3cccs3)c2)c1",{},"[#6H2r5:1]>>[S:1]",null,-0.1436023394],[0.385385563,141.4145640615,4,"completed",-4.764112,4.0,4,"C1=CCC(c2cccc(Nc3cccc(C4=CC=CC4)c3)c2)=C1","C1=CCC(C2=CCC(NC3=CC(C4=CC=CC4)=CC3)=C2)=C1",{},"[c:0]1[ch:1][ch][c:3][c!r5:4][c!r5:5]1>>[c:0]1[CH2:1][c:3][c:4][c:5]1",null,-0.274372458],[0.3852706955,114.2714354298,4,"completed",-5.17526,4.0,4,"C1=CC(c2cc(Nc3ccccc3)cc(C3=CCC=C3)c2)=CC1","c1ccc(Nc2cc(-c3ccsc3)cc(-c3ccsc3)c2)cc1",{},"[#6H2r5:1]>>[S:1]",null,-0.1258306564],[0.3828732864,143.0839113289,4,"completed",-4.723264,4.0,4,"C1=CC(c2cccc(Nc3cccc(C4=CCC=C4)c3)c2)=CC1","C1=CC(C2=CCC(NC3=CC(C4=CCC=C4)=CC3)=C2)=CC1",{},"[c:0]1[ch:1][ch][c:3][c!r5:4][c!r5:5]1>>[c:0]1[CH2:1][c:3][c:4][c:5]1",null,-0.3000311857],[0.3825746225,168.8345646488,4,"completed",-4.9057,4.0,4,"C1=CCC(c2cc(Nc3ccccc3)cc(C3=CC=CC3)c2)=C1","C1=CCC(Nc2cc(C3=CC=CC3)cc(C3=CC=CC3)c2)=C1",{},"[c:0]1[ch:1][ch][c:3][c!r5:4][c!r5:5]1>>[c:0]1[CH2:1][c:3][c:4][c:5]1",null,-0.2168036677],[0.3819438879,147.7130508655,4,"completed",-5.071668,4.0,4,"C1=c2ccc(Nc3ccc4c(c3)=CCC=4)cc2=CC1","C1=c2cc(Nc3ccc4c(c3)=CCN=4)ccc2=NC1",{},"[chr5,CH1r5:1]>>[n:1]",null,-0.1490384832],[0.3802372783,150.8370866878,4,"completed",-4.744976,4.0,4,"C1=CC(c2ccccc2Nc2ccccc2C2=CCC=C2)=CC1","C1=CC(C2=CCC=C2NC2=CCC=C2C2=CCC=C2)=CC1",{},"[c:0]1[ch:1][ch][c:3][c!r5:4][c!r5:5]1>>[c:0]1[CH2:1][c:3][c:4][c:5]1",null,-0.2907102107],[0.3792614875,141.5147704906,4,"completed",-4.912048,4.0,4,"C1=CC(c2cccc(Nc3cccc(C4=CCC=C4)c3)c2)=CC1","c1cc(Nc2cccc(-c3cc[nH]c3)c2)cc(-c2cc[nH]c2)c1",{},"[#6H2r5:1]>>[NH:1]",null,-0.1932256398],[0.378318816,137.7728715663,4,"completed",-5.120612,4.0,4,"C1=c2cccc(Nc3cccc4c3=CCC=4)c2=CC1","C1=c2c(Nc3cccc4c3=CCN=4)cccc2=NC1",{},"[chr5,CH1r5:1]>>[n:1]",null,-0.1385263255],[0.3777011028,147.6454845545,4,"completed",-4.956484,4.0,4,"C1=CC(c2cc(Nc3ccccc3)cc(C3=CCC=C3)c2)=CC1","C1=CC(Nc2cc(C3=CCC=C3)cc(C3=CCC=C3)c2)=CC1",{},"[c:0]1[ch:1][ch][c:3][c!r5:4][c!r5:5]1>>[c:0]1[CH2:1][c:3][c:4][c:5]1",null,-0.178582311],[0.3769552085,106.8517468674,4,"completed",-5.079304,4.0,4,"C1=CC(c2cccc(Nc3cccc(C4=CCC=C4)c3)c2)=CC1","C1=NC(c2cccc(Nc3cccc(C4=CCC=N4)c3)c2)=CC1",{},"[chr5,CH1r5:1]>>[n:1]",null,-0.1078293781],[0.3767574603,198.8685459584,4,"completed",-5.119968,4.0,4,"C1=CCC(Nc2cc(NC3=CC=CC3)cc(-c3ccccc3)c2)=C1","O=c1ccoc(-c2cc(NC3=CC=CC3)cc(NC3=CC=CC3)c2)c1",{},"[ch:1]1[c:2][c:3][ch:4][c:5][c:6]1>>[o:1]1[c:2][c:3][C:4](=O)[c:5][c:6]1",null,-0.199359153],[0.3754513129,418.8693232742,4,"completed",-4.572292,4.0,4,"C1=C(NC2=CCC(c3ccccc3)=C2)C=C(c2ccccc2)C1","c1ccc(-c2cc(Nc3c[nH]c(-c4ccccc4)c3)c[nH]2)cc1",{},"[#6H2r5:1]>>[NH:1]",null,-0.5584842158],[0.3752767596,154.0345758888,4,"completed",-4.950872,4.0,4,"C1=c2cccc(Nc3cccc4c3=CCC=4)c2=CC1","c1cc(Nc2cccc3cocc23)c2cocc2c1",{},"[#6H2r5:1]>>[O:1]",null,-0.1860748214],[0.3752629214,186.441467338,4,"completed",-4.860712,4.0,4,"c1cc(Nc2ccsc2)cs1","c1ccc(N(c2ccsc2)c2ccsc2)cc1",{},"[r:1][NH!R:2][r:3]>>[r:1][N:2](-c1ccccc1)[r:3]",null,-0.2506336106],[0.3751737679,118.8836360119,4,"completed",-5.124108,4.0,4,"C1=CC(c2cc(Nc3ccccc3)cc(C3=CCC=C3)c2)=CC1","C1=NC(c2cc(Nc3ccccc3)cc(C3=CCC=N3)c2)=CC1",{},"[chr5,CH1r5:1]>>[n:1]",null,-0.1200754129],[0.3747041129,162.1394105684,4,"completed",-4.965592,4.0,4,"C1=C(NC2=CC(c3ccccc3)=CC2)CC=C1c1ccccc1","c1ccc(-c2csc(Nc3cc(-c4ccccc4)cs3)c2)cc1",{},"[#6H2r5:1]>>[S:1]",null,-0.1874600987],[0.3745968375,218.2317079456,4,"completed",-5.292928,4.0,4,"C(#Cc1ccc(C#CC2=CC=CC2)c2ccccc12)C1=CC=CC1","C(#Cc1ccc(C#Cc2cccs2)c2ccccc12)c1cccs1",{},"[#6H2r5:1]>>[S:1]",null,-0.2566387983],[0.3741111295,161.6293194025,4,"completed",-5.027784,4.0,4,"C1=c2ccc(Nc3ccc4c(c3)=CCC=4)cc2=CC1","C1=c2ccc(Nc3ccc4c(n3)=CCC=4)nc2=CC1",{},"[ch&r6:0]>>[nr6:0]",null,-0.1693501128],[0.3738984965,87.7786261147,4,"completed",-5.598736,4.0,4,"C1=CC(=C2C=CC(NC3=CC(=C4C=CC=C4)C=C3)=C2)C=C1","C1=CC(=C2C=C(NC3=CC(=C4C=CC=C4)N=C3)C=N2)C=C1",{},"[chr5,CH1r5:1]>>[n:1]",null,-0.3599812635],[0.371538326,133.6908689877,4,"completed",-4.673216,4.0,4,"C1=c2ccccc2=C(NC2=c3ccccc3=CC2)C1","c1ccc2c(Nc3scc4ccccc34)scc2c1",{},"[#6H2r5:1]>>[S:1]",null,-0.3272981729],[0.3709273646,139.7624046025,4,"completed",-4.93882,4.0,4,"C1=CCC(Nc2cc(NC3=CC=CC3)cc(-c3ccccc3)c2)=C1","c1ccc(-c2cc(Nc3cccs3)cc(Nc3cccs3)c2)cc1",{},"[#6H2r5:1]>>[S:1]",null,-0.1796196983],[0.3695504041,177.9294750007,4,"completed",-4.851144,4.0,4,"C1=CC(c2cc(Nc3ccccc3)cc(C3=CCC=C3)c2)=CC1","C1=CCC(Nc2cc(C3=CCC=C3)cc(C3=CCC=C3)c2)=C1",{},"[c:0]1[ch:1][ch][c:3][c!r5:4][c!r5:5]1>>[c:0]1[CH2:1][c:3][c:4][c:5]1",null,-0.2490065448],[0.3694427648,219.0982406378,4,"completed",-4.828236,4.0,4,"C1=C(NC2=CCc3ccccc32)c2ccccc2C1","c1ccc2c(Nc3csc4ccccc34)csc2c1",{},"[#6H2r5:1]>>[S:1]",null,-0.2901608488],[0.3692437246,173.5714198596,4,"completed",-5.043608,4.0,4,"C1=CCC(c2ccc(Nc3ccc(C4=CC=CC4)cc3)cc2)=C1","c1csc(-c2ccc(Nc3ccc(-c4cccs4)cc3)cc2)c1",{},"[#6H2r5:1]>>[S:1]",null,-0.1780035563],[0.3688385203,103.9012162616,4,"completed",-5.327244,4.0,4,"C1=CC(c2cccc(Nc3cccc(C4=CCC=C4)c3)c2)=CC1","C1=CC(c2cccc(Nc3cccc(C4=CCC=C4)n3)n2)=CC1",{},"[ch&r6:0]>>[nr6:0]",null,-0.1899973214],[0.3688031163,109.7953369532,4,"completed",-5.332396,4.0,4,"C1=CC(c2cc(Nc3ccccc3)cc(C3=CCC=C3)c2)=CC1","C1=NCC=C1c1cc(Nc2ccccc2)cc(C2=CCN=C2)c1",{},"[chr5,CH1r5:1]>>[n:1]",null,-0.1962622924],[0.3684899233,183.5733835915,4,"completed",-4.858044,4.0,4,"C1=CC(NC2=C(c3ccccc3)CC=C2)=C(c2ccccc2)C1","c1ccc(-c2sccc2Nc2ccsc2-c2ccccc2)cc1",{},"[#6H2r5:1]>>[S:1]",null,-0.2497701205],[0.3682249224,137.2411665598,4,"completed",-4.831456,4.0,4,"C1=CCC(Nc2cccc3c(NC4=CC=CC4)cccc23)=C1","c1csc(Nc2cccc3c(Nc4cccs4)cccc23)c1",{},"[#6H2r5:1]>>[S:1]",null,-0.2327486175],[0.3655324895,112.8012394007,4,"completed",-5.306728,4.0,4,"C1=CC(c2cccc(Nc3cccc(C4=CCC=C4)c3)c2)=CC1","C1=NCC=C1c1cccc(Nc2cccc(C3=CCN=C3)c2)c1",{},"[chr5,CH1r5:1]>>[n:1]",null,-0.1834802113],[0.3637610283,206.3464279784,4,"completed",-5.094392,4.0,4,"C1=CC(c2ccccc2Nc2ccccc2C2=CCC=C2)=CC1","c1ccc(-c2ccsc2)c(Nc2ccccc2-c2ccsc2)c1",{},"[#6H2r5:1]>>[S:1]",null,-0.2063837655],[0.3629353375,213.0566435941,4,"completed",-5.123372,4.0,4,"C1=CCC(c2ccccc2Nc2ccccc2C2=CC=CC2)=C1","c1csc(-c2ccccc2Nc2ccccc2-c2cccs2)c1",{},"[#6H2r5:1]>>[S:1]",null,-0.2136838695],[0.3624581543,133.8540408222,4,"completed",-4.92594,4.0,4,"C1=CC(c2cc(Nc3ccccc3)cc(C3=CCC=C3)c2)=CC1","c1ccc(Nc2cc(-c3cc[nH]c3)cc(-c3cc[nH]c3)c2)cc1",{},"[#6H2r5:1]>>[NH:1]",null,-0.1810038044],[0.3620151409,110.089947332,4,"completed",-5.293112,4.0,4,"C1=CCC(c2cccc(Nc3cccc(C4=CC=CC4)c3)c2)=C1","C1=CN=C(c2cccc(Nc3cccc(C4=NC=CC4)c3)c2)C1",{},"[chr5,CH1r5:1]>>[n:1]",null,-0.1743358722],[0.3618881347,173.6602825825,4,"completed",-4.75758,4.0,4,"C(=Cc1ccc2c(c1)=CCC=2)c1ccc2c(c1)=CCC=2","C(=Cc1ccc2c[nH]cc2c1)c1ccc2c[nH]cc2c1",{},"[#6H2r5:1]>>[NH:1]",null,-0.2959917353],[0.3616987005,100.6381075746,4,"completed",-5.365516,4.0,4,"C1=CC(c2cccc(Nc3cccc(C4=CCC=C4)c3)c2)=CC1","C1=CC(c2ccnc(Nc3cc(C4=CCC=C4)ccn3)c2)=CC1",{},"[ch&r6:0]>>[nr6:0]",null,-0.2113584973],[0.3615526089,119.5736858211,4,"completed",-5.17342,4.0,4,"C1=CCC(c2cc(Nc3ccccc3)cc(C3=CC=CC3)c2)=C1","c1ccc(Nc2cc(-c3ccc[nH]3)cc(-c3ccc[nH]3)c2)cc1",{},"[#6H2r5:1]>>[NH:1]",null,-0.1301507187],[0.3613806071,155.6268456961,4,"completed",-5.146004,4.0,4,"C(=Cc1ccc2c(c1)=CCC=2)c1ccc2c(c1)=CCC=2","C(=Cc1ccc2cscc2c1)c1ccc2cscc2c1",{},"[#6H2r5:1]>>[S:1]",null,-0.158923678],[0.3609011053,156.659074058,4,"completed",-4.624824,4.0,4,"C1=CC(c2ccccc2)=C(NC2=C(c3ccccc3)C=CC2)C1","C1=CC(C2=C(NC3=C(C4=CCC=C4)C=CC3)CC=C2)=CC1",{},"[c:0]1[ch:1][ch][c:3][c!r5:4][c!r5:5]1>>[c:0]1[CH2:1][c:3][c:4][c:5]1",null,-0.3676686806],[0.3604121189,141.115757524,4,"completed",-5.31004,4.0,4,"C1=Cc2cccc(Nc3cccc4c3CC=C4)c2C1","C1=Nc2cccc(Nc3cccc4c3CC=N4)c2C1",{},"[chr5,CH1r5:1]>>[n:1]",null,-0.2037912898],[0.3601548637,119.0460407328,4,"completed",-4.76218,4.0,4,"C1=C(Nc2ccccc2)C=C(C2=CC(Nc3ccccc3)=CC2)C1","C1=CCC(NC2=CCC(C3=CC(NC4=CC=CC4)=CC3)=C2)=C1",{},"[c:0]1[ch:1][ch][c:3][c!r5:4][c!r5:5]1>>[c:0]1[CH2:1][c:3][c:4][c:5]1",null,-0.2647487724],[0.3598388713,187.9813033933,4,"completed",-5.039928,4.0,4,"C1=c2ccc(Nc3ccc4c(c3)=CCC=4)cc2=CC1","C1=c2cc(Nc3cnc4c(c3)=CCC=4)cnc2=CC1",{},"[ch&r6:0]>>[nr6:0]",null,-0.1926271179],[0.3594681476,128.192636189,4,"completed",-4.761812,4.0,4,"C1=c2ccc(Nc3ccc4c(c3)=CCC=4)cc2=CC1","C1=c2cnc(Nc3cc4c(cn3)=CCC=4)cc2=CC1",{},"[ch&r6:0]>>[nr6:0]",null,-0.2692121885],[0.3593846727,118.3477934403,4,"completed",-5.694508,4.0,4,"C1=CC(=C2C=CC(NC3=CC(=C4C=CC=C4)C=C3)=C2)C=C1","C1=CC(=C2C=CC(NC3=NC(=C4C=CC=C4)C=C3)=N2)C=C1",{},"[chr5,CH1r5:1]>>[n:1]",null,-0.4326565423],[0.3591219371,152.4083350144,4,"completed",-5.15594,4.0,4,"C1=Cc2cc(Nc3ccc4c(c3)C=CC4)ccc2C1","C1=Nc2cc(Nc3ccc4c(c3)N=CC4)ccc2C1",{},"[chr5,CH1r5:1]>>[n:1]",null,-0.1573583476],[0.3581727841,103.5581487153,4,"completed",-5.210128,4.0,4,"C1=CCC(c2cccc(Nc3cccc(C4=CC=CC4)c3)c2)=C1","c1cc(Nc2cccc(-c3ccco3)c2)cc(-c2ccco2)c1",{},"[#6H2r5:1]>>[O:1]",null,-0.12910111],[0.3579870953,200.9862691637,4,"completed",-5.001012,4.0,4,"C1=CCC(Nc2cc3ccccc3cc2NC2=CC=CC2)=C1","c1csc(Nc2cc3ccccc3cc2Nc2cccs2)c1",{},"[#6H2r5:1]>>[S:1]",null,-0.212595405],[0.357873289,106.4433243107,4,"completed",-5.106076,4.0,4,"C(#Cc1cccc2c1=CCC=2)c1cccc2c1=CCC=2","C(#Cc1cccc2c1SCS2)c1cccc2c1SCS2",{},"[CH,ch:0]1=[C,c:1][C,c:2]=[CH,ch:3][*:4]1>>[S:0]1[*:1]=,:[*:2][S:3][*:4]1",null,-0.1065282639],[0.3564190273,188.6487735461,4,"completed",-4.925572,4.0,4,"C1=CCC(Nc2cccc3c(NC4=CC=CC4)cccc23)=C1","c1coc(Nc2cccc3c(Nc4ccco4)cccc23)c1",{},"[#6H2r5:1]>>[O:1]",null,-0.2247146459],[0.3562520158,101.7350762919,4,"completed",-5.236992,4.0,4,"C1=CCC(c2cc(Nc3ccccc3)cc(C3=CC=CC3)c2)=C1","c1ccc(Nc2cc(-c3ccco3)cc(-c3ccco3)c2)cc1",{},"[#6H2r5:1]>>[O:1]",null,-0.1398061576],[0.3560711619,199.3918611682,4,"completed",-4.945168,4.0,4,"C1=CC(Nc2cccc(NC3=CCC=C3)c2-c2ccccc2)=CC1","c1ccc(-c2c(Nc3ccsc3)cccc2Nc2ccsc2)cc1",{},"[#6H2r5:1]>>[S:1]",null,-0.2269446164],[0.3558602135,180.8974142504,4,"completed",-5.161644,4.0,4,"C1=Cc2ccc(Nc3ccc4c(c3)CC=C4)cc2C1","C1=Nc2ccc(Nc3ccc4c(c3)CC=N4)cc2C1",{},"[chr5,CH1r5:1]>>[n:1]",null,-0.1859727561],[0.3558003939,242.1936187277,4,"completed",-4.610012,4.0,4,"C(=CC1=CSCS1)C1=CSCS1","C(=CC1=C(c2ccccc2)SCS1)C1=C(c2ccccc2)SCS1",{},"[cH&r6,CH&r5:1]>>[#6:1](-[c]1[ch]ccc[ch]1)",null,-0.4198821104],[0.3556555725,105.5240958354,4,"completed",-5.27692,4.0,4,"C1=CC(c2cc(Nc3ccccc3)cc(C3=CCC=C3)c2)=CC1","C1=CC(c2cc(Nc3ccccn3)cc(C3=CCC=C3)c2)=CC1",{},"[ch&r6:0]>>[nr6:0]",null,-0.1627042444],[0.3548706405,256.4195484074,4,"completed",-5.419152,4.0,4,"C(=CC1=Cc2ccccc2C1)C1=Cc2ccccc2C1","C(=Cc1cc2ccccc2s1)c1cc2ccccc2s1",{},"[#6H2r5:1]>>[S:1]",null,-0.3400902886],[0.3547589803,110.6181186521,4,"completed",-5.334144,4.0,4,"C1=CCC(c2cc(Nc3ccccc3)cc(C3=CC=CC3)c2)=C1","C1=NC=C(c2cc(Nc3ccccc3)cc(C3=CN=CC3)c2)C1",{},"[chr5,CH1r5:1]>>[n:1]",null,-0.1977367958],[0.3537730433,217.2033423766,4,"completed",-5.131652,4.0,4,"C1=CCC(Nc2cc(NC3=CC=CC3)cc(-c3ccccc3)c2)=C1","O=c1cccc(-c2cc(NC3=CC=CC3)cc(NC3=CC=CC3)c2)o1",{},"[c:1]1[c:2][ch:3][ch:4][c:5][c:6]1>>[c:1]1[c:2][o:3][c:4](=O)[c:5][c:6]1",null,-0.2183304789],[0.3531935067,166.5239100122,4,"completed",-5.017756,4.0,4,"C1=CC(Nc2ccc3ccc(NC4=CCC=C4)cc3c2)=CC1","c1cc(Nc2ccc3ccc(Nc4ccoc4)cc3c2)co1",{},"[#6H2r5:1]>>[O:1]",null,-0.1761948059],[0.3526505967,111.245149554,4,"completed",-5.334052,4.0,4,"C1=CCC(c2cc(Nc3ccccc3)cc(C3=CC=CC3)c2)=C1","C1=CN=C(c2cc(Nc3ccccc3)cc(C3=NC=CC3)c2)C1",{},"[chr5,CH1r5:1]>>[n:1]",null,-0.1980349698],[0.3517860898,165.6975894996,4,"completed",-4.869912,4.0,4,"C1=CC(Nc2cccc(NC3=CCC=C3)c2)=CC1","c1cc(Nc2ccsc2)cc(Nc2ccsc2)c1",{},"[#6H2r5:1]>>[S:1]",null,-0.2310768923],[0.3515361803,152.8217756892,4,"completed",-5.039928,4.0,4,"C1=CCC(Nc2ccc3ccc(NC4=CC=CC4)cc3c2)=C1","c1coc(Nc2ccc3ccc(Nc4ccco4)cc3c2)c1",{},"[#6H2r5:1]>>[O:1]",null,-0.1585015182],[0.3456359858,150.3995852386,5,"completed",-5.109756,5.0,4,"C1=Cc2cccc(Nc3cccc4c3CC=C4)c2C1","c1cc(Nc2cccc3ccoc23)c2occc2c1",{},"[#6H2r5:1]>>[O:1]",null,-0.1505545523],[0.3373973027,197.9348669311,5,"completed",-5.128156,5.0,4,"C1=Cc2ccc(Nc3ccc4c(c3)CC=C4)cc2C1","c1cc2ccc(Nc3ccc4ccoc4c3)cc2o1",{},"[#6H2r5:1]>>[O:1]",null,-0.1989137102],[0.3359453223,114.1015233985,5,"completed",-5.369932,5.0,5,"C1=CC(c2cc(Nc3ccccn3)cc(C3=CCC=C3)c2)=CC1","C1=CC(c2cc(Nc3ccccn3)cc(C3=NCC=C3)c2)=NC1",{},"[chr5,CH1r5:1]>>[n:1]",null,-0.2207309836],[0.328563375,143.0991918074,5,"completed",-4.85418,5.0,5,"c1ccc(-c2csc(Nc3cc(-c4ccccc4)cs3)c2)cc1","C1=CC(c2csc(Nc3cc(C4=CCC=C4)cs3)c2)=CC1",{},"[c:0]1[ch:1][ch][c:3][c!r5:4][c!r5:5]1>>[c:0]1[CH2:1][c:3][c:4][c:5]1",null,-0.223800894],[0.3241816626,168.7044974168,5,"completed",-4.898984,5.0,5,"C1=CC(C2=CCC(NC3=CC(C4=CCC=C4)=CC3)=C2)=CC1","C1=CC(c2coc(Nc3cc(C4=CCC=C4)co3)c2)=CC1",{},"[#6H2r5:1]>>[O:1]",null,-0.2196835207],[0.3202179611,173.1547467509,5,"completed",-4.818668,5.0,5,"c1cc(Nc2cccc(-c3ccco3)c2)cc(-c2ccco2)c1","C1=C(NC2=CCC(c3ccco3)=C2)C=C(c2ccco2)C1",{},"[c:0]1[ch:1][ch][c:3][c!r5:4][c!r5:5]1>>[c:0]1[CH2:1][c:3][c:4][c:5]1",null,-0.2622306933],[0.3200499084,189.6006643529,5,"completed",-4.90018,5.0,5,"C1=CC(C2=CC(NC3=CCC(C4=CCC=C4)=C3)=CC2)=CC1","C1=CC(c2cc(Nc3coc(C4=CCC=C4)c3)co2)=CC1",{},"[#6H2r5:1]>>[O:1]",null,-0.2356122828],[0.3199547682,234.3027459964,5,"completed",-5.12604,5.0,4,"C1=Cc2cc(Nc3ccc4c(c3)C=CC4)ccc2C1","c1cc2cc(Nc3ccc4occc4c3)ccc2o1",{},"[#6H2r5:1]>>[O:1]",null,-0.2350107163],[0.3172619541,181.9888409463,5,"completed",-5.167164,5.0,4,"C1=Cc2c(cccc2Nc2cccc3c2C=CC3)C1","c1cc(Nc2cccc3occc23)c2ccoc2c1",{},"[#6H2r5:1]>>[O:1]",null,-0.1879636392],[0.3148161674,221.1330683252,5,"completed",-5.209392,5.0,4,"C1=CC(=C2C=CC=C2NC2=CC=CC2=C2C=CC=C2)C=C1","C1=CC(=C2C=NC=C2NC2=CN=CC2=C2C=CC=C2)C=C1",{},"[chr5,CH1r5:1]>>[n:1]",null,-0.2340159666],[0.3107130371,119.2650469192,5,"completed",-5.427616,5.0,5,"c1ccc(Nc2cc(-c3ccco3)cc(-c3ccco3)c2)cc1","c1ccc(Nc2cc(-c3ccco3)nc(-c3ccco3)c2)cc1",{},"[ch&r6:0]>>[nr6:0]",null,-0.2584897497],[0.3092275374,178.4245678,5,"completed",-4.782696,5.0,5,"c1ccc(-c2ccsc2)c(Nc2ccccc2-c2ccsc2)c1","C1=C(NC2=CCC=C2c2ccsc2)C(c2ccsc2)=CC1",{},"[c:0]1[ch:1][ch][c:3][c!r5:4][c!r5:5]1>>[c:0]1[CH2:1][c:3][c:4][c:5]1",null,-0.2849024786],[0.3085875304,121.2067308919,5,"completed",-5.230092,5.0,4,"C1=CC(c2cc(Nc3ccccc3)cc(C3=CCC=C3)c2)=CC1","C1=CC(c2cc(Nc3ccccc3)cc(C3=NCC=C3)c2)=NC1",{},"[chr5,CH1r5:1]>>[n:1]",null,-0.1516040783],[0.3084895104,162.4841125606,5,"completed",-5.575644,5.0,5,"C1=NCC=C1c1cc(Nc2ccccc2)cc(C2=CCN=C2)c1","C1=NCC=C1c1cc(Nc2ccccc2)cc(C2=CCN=C2)n1",{},"[ch&r6:0]>>[nr6:0]",null,-0.370482553],[0.3080071915,211.1556430688,5,"completed",-5.46414,5.0,4,"C1=CC(=C2C=CC=C2NC2=CC=CC2=C2C=CC=C2)C=C1","C1=CC(=C2C=CN=C2NC2=NC=CC2=C2C=CC=C2)C=C1",{},"[chr5,CH1r5:1]>>[n:1]",null,-0.3309980302],[0.3079721547,136.8202198782,5,"completed",-5.25208,5.0,4,"C1=Cc2cc(Nc3ccc4c(c3)C=CC4)ccc2C1","C1=Cc2cc(Nc3cc4c(cn3)CC=C4)ncc2C1",{},"[ch&r6:0]>>[nr6:0]",null,-0.1733570088],[0.3068396527,162.8438753398,5,"completed",-4.905884,5.0,5,"C1=CC(C2=CC(NC3=CCC(C4=CCC=C4)=C3)=CC2)=CC1","C1=CC(C2=CC(NC3=CCC(C4=NCC=C4)=C3)=CC2)=NC1",{},"[chr5,CH1r5:1]>>[n:1]",null,-0.2120891988],[0.3052782194,133.7372342499,5,"completed",-5.416576,5.0,3,"C(=Cc1ccc2ccc(C=Cc3ccccc3)cc2c1)c1ccccc1","C1=CC(C=Cc2ccc3ccc(C=CC4=CCC=C4)cc3c2)=CC1",{},"[c:0]1[ch:1][ch][c:3][c!r5:4][c!r5:5]1>>[c:0]1[CH2:1][c:3][c:4][c:5]1",null,-0.2588312695],[0.305226588,112.118012845,5,"completed",-5.2024,5.0,4,"C1=CC(c2cccc(Nc3cccc(C4=CCC=C4)c3)c2)=CC1","C1=CC(c2cccc(Nc3cccc(C4=NCC=C4)c3)c2)=NC1",{},"[chr5,CH1r5:1]>>[n:1]",null,-0.1330731799],[0.3045972194,157.5311572539,5,"completed",-5.178112,5.0,4,"C1=Cc2ccc(Nc3ccc4c(c3)CC=C4)cc2C1","C1=Cc2cnc(Nc3cc4c(cn3)C=CC4)cc2C1",{},"[ch&r6:0]>>[nr6:0]",null,-0.166750691],[0.3032660274,146.3452590718,5,"completed",-4.76126,5.0,5,"C1=CC(C2=C(NC3=C(C4=CCC=C4)C=CC3)CC=C2)=CC1","C1=CC(c2ccsc2Nc2sccc2C2=CCC=C2)=CC1",{},"[#6H2r5:1]>>[S:1]",null,-0.278642927],[0.3018869087,174.6352036026,5,"completed",-5.042412,5.0,5,"C1=CC(Nc2cc(C3=CCC=C3)cc(C3=CCC=C3)c2)=CC1","C1=CC(Nc2cc(C3=NCC=C3)cc(C3=NCC=C3)c2)=CC1",{},"[chr5,CH1r5:1]>>[n:1]",null,-0.1792274517],[0.3009051924,174.7980995576,5,"completed",-4.790792,5.0,5,"C1=CC(C2=CCC(NC3=CC(C4=CCC=C4)=CC3)=C2)=CC1","C1=CC(C2=CCC(NC3=CC(C4=NCC=C4)=CC3)=C2)=NC1",{},"[chr5,CH1r5:1]>>[n:1]",null,-0.2782140783],[0.3008385984,128.6792721174,5,"completed",-5.41032,5.0,4,"C1=Cc2c(cccc2Nc2cccc3c2C=CC3)C1","C1=NCc2cccc(Nc3cccc4c3C=NC4)c21",{},"[chr5,CH1r5:1]>>[n:1]",null,-0.2524769717],[0.3005263648,111.6340445316,5,"completed",-5.002208,5.0,4,"C1=CC(=C2C=C(Nc3ccccc3)C(Nc3ccccc3)=C2)C=C1","C1=CC(=C2C=C(NC3=CCC=C3)C(NC3=CCC=C3)=C2)C=C1",{},"[c:0]1[ch:1][ch][c:3][c!r5:4][c!r5:5]1>>[c:0]1[CH2:1][c:3][c:4][c:5]1",null,-0.1309510014],[0.3003961919,97.8306759363,5,"completed",-5.482632,5.0,5,"C1=CC(c2cc(Nc3ccccn3)cc(C3=CCC=C3)c2)=CC1","C1=CC(c2cc(C3=CCC=C3)nc(Nc3ccccn3)n2)=CC1",{},"[ch&r6:0]>>[nr6:0]",null,-0.2851497719],[0.3002372747,120.7805879446,5,"completed",-5.216844,5.0,4,"C1=Cc2cc(Nc3ccc4c(c3)C=CC4)ccc2C1","C1=Cc2nc(Nc3ccc4c(n3)C=CC4)ccc2C1",{},"[ch&r6:0]>>[nr6:0]",null,-0.1458687266],[0.2990639219,144.5979621605,5,"completed",-4.800452,5.0,5,"C1=CCC(C2=CCC(NC3=CC(C4=CC=CC4)=CC3)=C2)=C1","C1=C(NC2=CC(c3ccco3)=CC2)CC=C1c1ccco1",{},"[#6H2r5:1]>>[O:1]",null,-0.2547072492],[0.2987475425,180.5767924456,5,"completed",-5.057316,5.0,4,"C1=Cc2c(cccc2Nc2cccc3c2C=CC3)C1","C1=Nc2c(cccc2Nc2cccc3c2N=CC3)C1",{},"[chr5,CH1r5:1]>>[n:1]",null,-0.1830320209],[0.2986031628,129.1973506994,5,"completed",-5.537096,5.0,4,"C1=CC(=C2C=CC=C2NC2=CC=CC2=C2C=CC=C2)C=C1","C1=CC(=C2N=CC=C2NC2=CC=NC2=C2C=CC=C2)C=C1",{},"[chr5,CH1r5:1]>>[n:1]",null,-0.3321263056],[0.2980109348,168.3647688371,5,"completed",-5.202676,5.0,4,"C1=C(NC2=Cc3ccccc3C2)Cc2ccccc21","c1ccc2oc(Nc3cc4ccccc4o3)cc2c1",{},"[#6H2r5:1]>>[O:1]",null,-0.183064066],[0.2978944159,147.5373521419,5,"completed",-4.903216,5.0,5,"C1=CCC(C2=CCC(NC3=CC(C4=CC=CC4)=CC3)=C2)=C1","C1=CCC(c2csc(Nc3cc(C4=CC=CC4)cs3)c2)=C1",{},"[#6H2r5:1]>>[S:1]",null,-0.2018464817],[0.2964922853,161.8504964065,5,"completed",-4.808364,5.0,5,"c1cc(Nc2cccc(-c3cccs3)c2)cc(-c2cccs2)c1","C1=C(NC2=CCC(c3cccs3)=C2)C=C(c2cccs2)C1",{},"[c:0]1[ch:1][ch][c:3][c!r5:4][c!r5:5]1>>[c:0]1[CH2:1][c:3][c:4][c:5]1",null,-0.2605203368],[0.2932954082,143.8690119835,5,"completed",-5.224388,5.0,5,"C1=CC(C2=CC(NC3=CCC(C4=CCC=C4)=C3)=CC2)=CC1","C1=CC(C2=CC(NC3=NCC(C4=CCC=C4)=C3)=NC2)=CC1",{},"[chr5,CH1r5:1]>>[n:1]",null,-0.168165859],[0.2930876171,175.3429158808,5,"completed",-4.737616,5.0,5,"C1=CC(C2=CC(NC3=CCC(C4=CCC=C4)=C3)=CC2)=CC1","C1=C(NC2=CCC(c3ccsc3)=C2)C=C(c2ccsc2)C1",{},"[#6H2r5:1]>>[S:1]",null,-0.3083715263],[0.2926135936,367.1399786932,5,"completed",-4.606056,5.0,5,"C1=CC(Nc2cc(C3=CCC=C3)cc(C3=CCC=C3)c2)=CC1","C1=CC(c2cc(NC3=CSCS3)cc(C3=CCC=C3)c2)=CC1",{},"[CH,ch:0]1=[C,c:1][C,c:2]=[CH,ch:3][*:4]1>>[S:0]1[*:1]=,:[*:2][S:3][*:4]1",null,-0.5043236012],[0.2925595953,183.2722130554,5,"completed",-5.297712,5.0,3,"C(=Cc1ccc2cc(C=Cc3ccccc3)ccc2c1)c1ccccc1","C1=CC(C=Cc2ccc3cc(C=CC4=CCC=C4)ccc3c2)=CC1",{},"[c:0]1[ch:1][ch][c:3][c!r5:4][c!r5:5]1>>[c:0]1[CH2:1][c:3][c:4][c:5]1",null,-0.2296580528],[0.2919741514,140.3463776434,5,"completed",-5.53452,5.0,5,"C1=NC=C(c2cc(Nc3ccccc3)cc(C3=CN=CC3)c2)C1","C1=NC=C(c2cc(Nc3ccccc3)cc(C3=CN=CC3)n2)C1",{},"[ch&r6:0]>>[nr6:0]",null,-0.3349818571],[0.2916246988,143.3548996085,5,"completed",-5.516672,5.0,5,"C1=CN=C(c2cc(Nc3ccccc3)cc(C3=NC=CC3)c2)C1","C1=CN=C(c2cc(Nc3ccccc3)cc(C3=NC=CC3)n2)C1",{},"[ch&r6:0]>>[nr6:0]",null,-0.3249957684],[0.2912197839,149.7741997507,5,"completed",-5.16376,5.0,4,"C1=Cc2ccc(Nc3ccc4c(c3)CC=C4)cc2C1","C1=Cc2ccc(Nc3ccc4c(n3)CC=C4)nc2C1",{},"[ch&r6:0]>>[nr6:0]",null,-0.1562828408],[0.2907083816,122.8473811243,5,"completed",-5.229356,5.0,5,"C1=CC(C2=CCC(NC3=CC(C4=CCC=C4)=CC3)=C2)=CC1","C1=CC(C2=NCC(NC3=CC(C4=CCC=C4)=NC3)=C2)=CC1",{},"[chr5,CH1r5:1]>>[n:1]",null,-0.1526127015],[0.2904240682,276.3307053354,5,"completed",-4.823636,5.0,5,"C1=CC(C2=CCC=C2NC2=CCC=C2C2=CCC=C2)=CC1","C1=CC(c2cscc2Nc2cscc2C2=CCC=C2)=CC1",{},"[#6H2r5:1]>>[S:1]",null,-0.3373179781],[0.2890388973,178.4683060092,5,"completed",-4.953172,5.0,5,"C1=CCC(C2=CCC(NC3=CC(C4=CC=CC4)=CC3)=C2)=C1","C1=CCC(c2coc(Nc3cc(C4=CC=CC4)co3)c2)=C1",{},"[#6H2r5:1]>>[O:1]",null,-0.205948009],[0.2887838358,118.282641276,5,"completed",-5.29532,5.0,5,"C1=NC(c2cc(Nc3ccccc3)cc(C3=CCC=N3)c2)=CC1","C1=NC(c2cc(Nc3ccccc3)cc(C3=CCC=N3)n2)=CC1",{},"[ch&r6:0]>>[nr6:0]",null,-0.1807878187],[0.2885979243,343.9494875363,5,"completed",-4.6619,5.0,5,"C1=CCC(c2cc(NC3=CCC=C3)cc(C3=CC=CC3)c2)=C1","C1=CCC(c2cc(NC3=CSCS3)cc(C3=CC=CC3)c2)=C1",{},"[CH,ch:0]1=[C,c:1][C,c:2]=[CH,ch:3][*:4]1>>[S:0]1[*:1]=,:[*:2][S:3][*:4]1",null,-0.4608120429],[0.2879699068,104.7361806702,5,"completed",-5.385112,5.0,4,"C1=CC(c2cc(Nc3ccccc3)cc(C3=CCC=C3)c2)=CC1","C1=CC(c2cc(Nc3ccccc3)cc(C3=CCC=C3)n2)=CC1",{},"[ch&r6:0]>>[nr6:0]",null,-0.2253912272],[0.2876444785,228.8793780153,5,"completed",-4.98068,5.0,5,"C1=CCC(C2=CC(NC3=CCC(C4=CC=CC4)=C3)=CC2)=C1","C1=CCC(c2cc(Nc3coc(C4=CC=CC4)c3)co2)=C1",{},"[#6H2r5:1]>>[O:1]",null,-0.2436432397],[0.2876179338,161.1463698173,5,"completed",-5.222364,5.0,4,"C1=CC(c2ccc(Nc3ccc(C4=CCC=C4)cc3)cc2)=CC1","C1=CC(c2ccc(Nc3ccc(C4=CCC=C4)cn3)nc2)=CC1",{},"[ch&r6:0]>>[nr6:0]",null,-0.1824962938],[0.2874152337,251.5056234788,5,"completed",-4.566588,5.0,5,"C1=CC(C2=CCC=C2NC2=CCC=C2C2=CCC=C2)=CC1","C1=CC(C2=CCC=C2NC2=CCC=C2C2=NCC=C2)=NC1",{},"[chr5,CH1r5:1]>>[n:1]",null,-0.450193265],[0.2872816545,162.0736885739,5,"completed",-5.006072,5.0,5,"C1=CN=C(c2cccc(Nc3cccc(C4=NC=CC4)c3)c2)C1","C1=CN=C(C2=CC(NC3=CCC(C4=NC=CC4)=C3)=CC2)C1",{},"[c:0]1[ch:1][ch][c:3][c!r5:4][c!r5:5]1>>[c:0]1[CH2:1][c:3][c:4][c:5]1",null,-0.1749025169],[0.2861668245,156.4765911042,5,"completed",-5.321724,5.0,4,"C1=Cc2cc(Nc3ccc4c(c3)C=CC4)ccc2C1","C1=NCc2ccc(Nc3ccc4c(c3)C=NC4)cc21",{},"[chr5,CH1r5:1]>>[n:1]",null,-0.2203952684],[0.2861510911,119.4519441089,5,"completed",-4.888312,5.0,5,"C1=CCC(NC2=CCC(C3=CC(NC4=CC=CC4)=CC3)=C2)=C1","C1=CN=C(NC2=CCC(C3=CC(NC4=NC=CC4)=CC3)=C2)C1",{},"[chr5,CH1r5:1]>>[n:1]",null,-0.1903327442],[0.2859453556,113.2200287993,5,"completed",-5.4278,5.0,5,"c1ccc(Nc2cc(-c3cccs3)cc(-c3cccs3)c2)cc1","c1ccc(Nc2cc(-c3cccs3)nc(-c3cccs3)c2)cc1",{},"[ch&r6:0]>>[nr6:0]",null,-0.2558723637],[0.2855753314,128.5475439624,5,"completed",-4.629332,5.0,4,"C1=c2ccccc2=C(NC2=c3ccccc3=CC2)C1","C1=c2cccnc2=C(NC2=c3ncccc3=CC2)C1",{},"[ch&r6:0]>>[nr6:0]",null,-0.3536571369],[0.2847430765,370.9236168834,5,"completed",-5.366436,5.0,4,"C(=Cc1ccc2c(c1)=CCC=2)c1ccc2c(c1)=CCC=2","C(=Cc1ccc2c(c1)OCO2)c1ccc2c(c1)OCO2",{},"[CH,ch:0]1=[C,c:1][C,c:2]=[CH,ch:3][*:4]1>>[O:0]1[*:1]=,:[*:2][O:3][*:4]1",null,-0.4151728787],[0.2845546576,117.8545109438,5,"completed",-5.446752,5.0,4,"C1=CC(=C2C=CC(NC3=CC(=C4C=CC=C4)C=C3)=C2)C=C1","C1=CC(=C2C=NC(NC3=CC(=C4C=CC=C4)C=N3)=C2)C=C1",{},"[chr5,CH1r5:1]>>[n:1]",null,-0.2698254825],[0.2842749457,172.2731027697,5,"completed",-4.708728,5.0,5,"c1ccc(-c2sccc2Nc2ccsc2-c2ccccc2)cc1","C1=CC(c2sccc2Nc2ccsc2C2=CCC=C2)=CC1",{},"[c:0]1[ch:1][ch][c:3][c!r5:4][c!r5:5]1>>[c:0]1[CH2:1][c:3][c:4][c:5]1",null,-0.3235644807],[0.2839755741,278.5618808362,5,"completed",-4.84912,5.0,5,"C1=CC(C2=CC(NC3=CCC(C4=CCC=C4)=C3)=CC2)=CC1","C1=CC(c2cc(Nc3csc(C4=CCC=C4)c3)cs2)=CC1",{},"[#6H2r5:1]>>[S:1]",null,-0.3292988019],[0.2839447473,300.6302782404,5,"completed",-4.934404,5.0,5,"C1=CC(C2=C(NC3=C(C4=CCC=C4)C=CC3)CC=C2)=CC1","C1=CC(c2ccoc2Nc2occc2C2=CCC=C2)=CC1",{},"[#6H2r5:1]>>[O:1]",null,-0.3222039128],[0.2838281092,138.5556616865,5,"completed",-5.417772,5.0,4,"C1=Cc2cccc(Nc3cccc4c3CC=C4)c2C1","C1=NCc2c1cccc2Nc1cccc2c1CN=C2",{},"[chr5,CH1r5:1]>>[n:1]",null,-0.2620637383],[0.2837537101,105.6062158758,5,"completed",-4.879664,5.0,4,"C1=CC(Nc2cccc(NC3=CCC=C3)c2)=CC1","C1=NC(Nc2cccc(NC3=CCC=N3)c2)=CC1",{},"[chr5,CH1r5:1]>>[n:1]",null,-0.1869255728],[0.283524984,183.0734258054,5,"completed",-5.218868,5.0,5,"C(=Cc1ccc2cscc2c1)c1ccc2cscc2c1","C(=Cc1cc2cscc2cn1)c1cc2cscc2cn1",{},"[ch&r6:0]>>[nr6:0]",null,-0.2010954598],[0.2834046264,112.4718036041,5,"completed",-5.06486,5.0,4,"C1=c2ccccc2=C(NC2=c3ccccc3=CC2)C1","c1ccc2c(c1)=NCC=2NC1=c2ccccc2=NC1",{},"[chr5,CH1r5:1]>>[n:1]",null,-0.1151302228],[0.2829920409,143.447181671,5,"completed",-4.889048,5.0,5,"C1=CCC(C2=CCC(NC3=CC(C4=CC=CC4)=CC3)=C2)=C1","C1=CN=C(C2=CCC(NC3=CC(C4=NC=CC4)=CC3)=C2)C1",{},"[chr5,CH1r5:1]>>[n:1]",null,-0.2058700066],[0.2829227536,157.2636191695,5,"completed",-5.45954,5.0,4,"C1=CC(=C2C=CC(NC3=CC(=C4C=CC=C4)C=C3)=C2)C=C1","C1=CC(=C2C=CC(NC3=CC(=C4C=CC=N4)C=C3)=C2)N=C1",{},"[chr5,CH1r5:1]>>[n:1]",null,-0.2967720701],[0.2818583637,136.8058029828,5,"completed",-5.159344,5.0,4,"C1=CC(Nc2cccc(NC3=CCC=C3)c2)=CC1","C1=NCC=C1Nc1cccc(NC2=CCN=C2)c1",{},"[chr5,CH1r5:1]>>[n:1]",null,-0.1429736542],[0.281229268,155.1503166311,5,"completed",-5.129812,5.0,5,"C1=CC(C2=CCC(NC3=CC(C4=CCC=C4)=CC3)=C2)=CC1","C1=CC(C2=CCC(NC3=NC(C4=CCC=C4)=CC3)=N2)=CC1",{},"[chr5,CH1r5:1]>>[n:1]",null,-0.1565474716],[0.2811021336,157.7789514212,5,"completed",-4.729704,5.0,5,"C1=CC(C2=CC(NC3=CCC(C4=CCC=C4)=C3)=CC2)=CC1","C1=CC(C2=NC(NC3=CCC(C4=CCC=C4)=N3)=CC2)=CC1",{},"[chr5,CH1r5:1]>>[n:1]",null,-0.3034510999],[0.2806142847,158.7106851235,5,"completed",-5.32844,5.0,3,"C(=Cc1ccc2ccc(C=Cc3ccccc3)cc2c1)c1ccccc1","C1=CCC(C=Cc2ccc3ccc(C=CC4=CC=CC4)cc3c2)=C1",{},"[c:0]1[ch:1][ch][c:3][c!r5:4][c!r5:5]1>>[c:0]1[CH2:1][c:3][c:4][c:5]1",null,-0.2252990236],[0.2805008937,154.5679564941,5,"completed",-4.823728,5.0,5,"C1=CC(C2=C(NC3=C(C4=CCC=C4)C=CC3)CC=C2)=CC1","C1=CC(C2=C(NC3=C(C4=CCC=C4)N=CC3)CC=N2)=CC1",{},"[chr5,CH1r5:1]>>[n:1]",null,-0.247570394],[0.2801242346,116.8369501053,5,"completed",-5.374992,5.0,5,"c1ccc(Nc2cc(-c3ccsc3)cc(-c3ccsc3)c2)cc1","c1ccc(Nc2cc(-c3ccsc3)nc(-c3ccsc3)c2)cc1",{},"[ch&r6:0]>>[nr6:0]",null,-0.2251776342],[0.2781467467,125.2508948368,5,"completed",-5.472696,5.0,3,"c1ccc(Nc2cc(-c3ccccc3)cc(-c3ccccc3)c2)cc1","c1ccc(Nc2cc(-c3ccccc3)nc(-c3ccccc3)c2)cc1",{},"[ch&r6:0]>>[nr6:0]",null,-0.2893957805],[0.2772818687,153.5991621228,5,"completed",-5.42918,5.0,3,"C(=Cc1cccc(C=Cc2ccccc2)c1)c1ccccc1","C1=CC(C=Cc2cccc(C=CC3=CCC=C3)c2)=CC1",{},"[c:0]1[ch:1][ch][c:3][c!r5:4][c!r5:5]1>>[c:0]1[CH2:1][c:3][c:4][c:5]1",null,-0.2769275069],[0.2770693281,170.2926311168,5,"completed",-5.069828,5.0,5,"C1=CC(Nc2cc(C3=CCC=C3)cc(C3=CCC=C3)c2)=CC1","C1=CC(Nc2cc(-c3ccoc3)cc(-c3ccoc3)c2)=CC1",{},"[#6H2r5:1]>>[O:1]",null,-0.1715973529],[0.2760431699,138.7132064701,5,"completed",-5.370116,5.0,4,"C1=Cc2ccc(Nc3ccc4c(c3)CC=C4)cc2C1","C1=NCc2cc(Nc3ccc4c(c3)CN=C4)ccc21",{},"[chr5,CH1r5:1]>>[n:1]",null,-0.2345059783],[0.2758905487,120.9335945591,5,"completed",-5.100464,5.0,5,"c1ccc(Nc2cc(-c3cc[nH]c3)cc(-c3cc[nH]c3)c2)cc1","c1ccc(Nc2cc(-c3cc[nH]c3)nc(-c3cc[nH]c3)c2)cc1",{},"[ch&r6:0]>>[nr6:0]",null,-0.1209340307],[0.2755485165,102.258230204,5,"completed",-5.279864,5.0,3,"c1ccc(Nc2ccccn2)nc1","c1ccc2cc(Nc3cc4ccccc4cn3)ncc2c1",{},"[cH&r6:1][cH&r6:2]>>[c:1]2cccc[c:2]2",null,-0.1621997667],[0.2748469443,172.9914640437,5,"completed",-4.755096,5.0,5,"C1=CCC(C2=CC(NC3=CCC(C4=CC=CC4)=C3)=CC2)=C1","C1=CCC(C2=NC(NC3=CCC(C4=CC=CC4)=N3)=CC2)=C1",{},"[chr5,CH1r5:1]>>[n:1]",null,-0.2970115209],[0.2741496398,168.2706746552,5,"completed",-5.127144,5.0,5,"C1=CCC(C2=CCC(NC3=CC(C4=CC=CC4)=CC3)=C2)=C1","C1=CCC(C2=CCC(NC3=NC(C4=CC=CC4)=CC3)=N2)=C1",{},"[chr5,CH1r5:1]>>[n:1]",null,-0.1693400436],[0.2739704929,186.4823747801,5,"completed",-4.731084,5.0,5,"c1ccc(N(c2ccsc2)c2ccsc2)cc1","C1=CC(N(c2ccsc2)c2ccsc2)=CC1",{},"[c:0]1[ch:1][ch][c:3][c!r5:4][c!r5:5]1>>[c:0]1[CH2:1][c:3][c:4][c:5]1",null,-0.3185344463],[0.2735742258,183.0032736739,5,"completed",-5.093012,5.0,5,"C1=CC(C2=CCC=C2NC2=CCC=C2C2=CCC=C2)=CC1","C1=CC(C2=NCC=C2NC2=CCN=C2C2=CCC=C2)=CC1",{},"[chr5,CH1r5:1]>>[n:1]",null,-0.1830686372],[0.2733641235,209.551907003,5,"completed",-4.766596,5.0,4,"C1=CC(c2cc3ccccc3cc2C2=CCC=C2)=CC1","C1=C(c2cc3ccccc3cc2C2=CSCS2)SCS1",{},"[CH,ch:0]1=[C,c:1][C,c:2]=[CH,ch:3][*:4]1>>[S:0]1[*:1]=,:[*:2][S:3][*:4]1",null,-0.313655118],[0.2728222041,82.9744599168,5,"completed",-4.871108,5.0,4,"C1=CC(Nc2ccc3ccc(NC4=CCC=C4)cc3c2)=CC1","C1=NC(Nc2ccc3ccc(NC4=CCC=N4)cc3c2)=CC1",{},"[chr5,CH1r5:1]>>[n:1]",null,-0.1804345293],[0.2724945935,186.7069804762,5,"completed",-4.857676,5.0,5,"C1=CC(C2=CCC=C2NC2=CCC=C2C2=CCC=C2)=CC1","C1=C(NC2=CCC=C2c2ccoc2)C(c2ccoc2)=CC1",{},"[#6H2r5:1]>>[O:1]",null,-0.2522553227],[0.2720970846,429.4565452636,5,"completed",-4.516908,5.0,3,"C1=CSCS1","C1=CSSS1",{},"[#6H2r5:1]>>[S:1]",null,-0.5924787774],[0.2719342937,144.4048698252,5,"completed",-5.1173,5.0,4,"C1=CCC(Nc2cccc(NC3=CC=CC3)c2)=C1","C1=CN=C(Nc2cccc(NC3=NC=CC3)c2)C1",{},"[chr5,CH1r5:1]>>[n:1]",null,-0.1449117612],[0.2719290625,161.5800063834,5,"completed",-4.745068,5.0,5,"C1=CC(C2=CC(NC3=CCC(C4=CCC=C4)=C3)=CC2)=CC1","C1=NC(C2=CC(NC3=CCC(C4=CCC=N4)=C3)=CC2)=CC1",{},"[chr5,CH1r5:1]>>[n:1]",null,-0.2963725587],[0.2716366675,339.038197986,5,"completed",-4.688856,5.0,5,"C1=CC(C2=CCC(NC3=CC(C4=CCC=C4)=CC3)=C2)=CC1","C1=CC(c2c[nH]c(Nc3cc(C4=CCC=C4)c[nH]3)c2)=CC1",{},"[#6H2r5:1]>>[NH:1]",null,-0.4447203618],[0.2715221392,150.026210517,5,"completed",-5.232484,5.0,3,"C1=CCC(C2=CC=CC2)=C1","C(=Cc1ccccc1)C1=CCC(C2=CC(C=Cc3ccccc3)=CC2)=C1",{},"[ch&r6,CH1&r5:1]>>[*:1](-C=C-c1ccccc1)",null,-0.1763755903],[0.2715027687,201.9484222544,5,"completed",-5.424764,5.0,4,"C1=C(NC2=Cc3ccccc3C2)Cc2ccccc21","c1ccc2c(c1)CC(NC1=Nc3ccccc3C1)=N2",{},"[chr5,CH1r5:1]>>[n:1]",null,-0.3040793918],[0.2713145433,172.7984270662,5,"completed",-4.935508,5.0,5,"C1=CCC(C2=CC(NC3=CCC(C4=CC=CC4)=C3)=CC2)=C1","C1=NC=C(C2=CC(NC3=CCC(C4=CN=CC4)=C3)=CC2)C1",{},"[chr5,CH1r5:1]>>[n:1]",null,-0.2076476083],[0.2706720663,161.855277155,5,"completed",-5.397716,5.0,5,"C1=CC(C2=CCC=C2NC2=CCC=C2C2=CCC=C2)=CC1","C1=CC(C2=CCN=C2NC2=NCC=C2C2=CCC=C2)=CC1",{},"[chr5,CH1r5:1]>>[n:1]",null,-0.2638715424],[0.269942318,163.3377329513,5,"completed",-5.43424,5.0,4,"C1=CCC(C2=CCC=C2C2=CC=CC2)=C1","C1=CCC(C2=CC(=C3C=CC=C3)C=C2C2=CC=CC2)=C1",{},"[r5:1][CH2r5:2][r5:3]>>[r5:1][C:2](=C1cccc1)[r5:3]",null,-0.2853423208],[0.2695818978,107.9383612501,5,"completed",-5.071392,5.0,4,"C1=CCC(NC2=CCC=C2NC2=CC=CC2)=C1","C1=CCC(NC2=CC(=C3C=CC=C3)C=C2NC2=CC=CC2)=C1",{},"[r5:1][CH2r5:2][r5:3]>>[r5:1][C:2](=C1cccc1)[r5:3]",null,-0.109780301],[0.2694540618,228.3441884477,5,"completed",-5.230368,5.0,4,"C1=Cc2cc(Nc3ccc4c(c3)C=CC4)ccc2C1","C1=Cc2cc(Nc3cnc4c(c3)C=CC4)cnc2C1",{},"[ch&r6:0]>>[nr6:0]",null,-0.2459044895],[0.2690676314,171.6623090096,5,"completed",-5.1472,5.0,4,"C1=CCC(c2ccc(Nc3ccc(C4=CC=CC4)cc3)cc2)=C1","C1=CCC(c2ccc(Nc3ccc(C4=CC=CC4)cn3)nc2)=C1",{},"[ch&r6:0]>>[nr6:0]",null,-0.1748130142],[0.2687968198,196.3426119995,5,"completed",-5.187036,5.0,4,"C1=Cc2ccc(Nc3ccc4c(c3)CC=C4)cc2C1","C1=Cc2ncc(Nc3cnc4c(c3)CC=C4)cc2C1",{},"[ch&r6:0]>>[nr6:0]",null,-0.2055779689],[0.2684282335,233.8236242835,5,"completed",-4.692904,5.0,3,"C(#CC1=CCC=C1)C1=CCC=C1","C(#CC1=CSCS1)C1=CSCS1",{},"[CH,ch:0]1=[C,c:1][C,c:2]=[CH,ch:3][*:4]1>>[S:0]1[*:1]=,:[*:2][S:3][*:4]1",null,-0.3686187629],[0.2683017423,135.5487427608,5,"completed",-5.178388,5.0,5,"C1=CC(Nc2cc(C3=CCC=C3)cc(C3=CCC=C3)c2)=CC1","C1=CC(Nc2cc(C3=CCC=C3)nc(C3=CCC=C3)c2)=CC1",{},"[ch&r6:0]>>[nr6:0]",null,-0.1462339022],[0.2680692928,262.5481581769,5,"completed",-4.70376,5.0,4,"C1=C(C2=CSCS2)SCS1","C(#Cc1ccccc1)C1=C(C2=C(C#Cc3ccccc3)SCS2)SCS1",{},"[ch&r6,CH1&r5:1]>>[*:1](-C#C-c1ccccc1)",null,-0.3819221685],[0.2831241578,132.3602367411,6,"completed",-4.843416,6.0,6,"C1=CC(C=Cc2ccc3ccc(C=CC4=CCC=C4)cc3c2)=CC1","C(=Cc1ccc2ccc(C=CC3=CSCS3)cc2c1)C1=CSCS1",{},"[CH,ch:0]1=[C,c:1][C,c:2]=[CH,ch:3][*:4]1>>[S:0]1[*:1]=,:[*:2][S:3][*:4]1",null,-0.2231110784],[0.2644858862,183.931025504,6,"completed",-4.884172,6.0,6,"C1=CC(=C2C=C(NC3=CCC=C3)C(NC3=CCC=C3)=C2)C=C1","C1=CC(=C2C=C(NC3=CCC=N3)C(NC3=CCC=N3)=C2)C=C1",{},"[chr5,CH1r5:1]>>[n:1]",null,-0.2380245107],[0.2632655829,89.2567350278,6,"completed",-5.367908,6.0,6,"C(#CC1=CSCS1)C1=CSCS1","C(#CC1=CSC(=C2C=CC=C2)S1)C1=CSC(=C2C=CC=C2)S1",{},"[r5:1][CH2r5:2][r5:3]>>[r5:1][C:2](=C1cccc1)[r5:3]",null,-0.2076929609],[0.2630410946,143.7586365073,6,"completed",-5.447396,6.0,6,"C1=CC(C=Cc2ccc3ccc(C=CC4=CCC=C4)cc3c2)=CC1","C(=Cc1ccc2ccc(C=CC3=CCC=N3)cc2c1)C1=CCC=N1",{},"[chr5,CH1r5:1]>>[n:1]",null,-0.28249194],[0.256243374,122.9177239093,6,"completed",-4.81738,6.0,4,"C1=c2ccccc2=C(NC2=c3ccccc3=CC2)C1","C1=c2ncccc2=C(NC2=c3cccnc3=CC2)C1",{},"[ch&r6:0]>>[nr6:0]",null,-0.2329099792],[0.2557880705,278.3759433859,6,"completed",-4.967892,6.0,6,"C1=CC(=C2C=C(NC3=CCC=C3)C(NC3=CCC=C3)=C2)C=C1","C1=CC(=C2C=C(NC3=NCC=C3)C(NC3=NCC=C3)=C2)C=C1",{},"[chr5,CH1r5:1]>>[n:1]",null,-0.293334114],[0.2555552196,131.7145233009,6,"completed",-5.275264,6.0,6,"C(=Cc1ccccc1)C1=CCC(C2=CC(C=Cc3ccccc3)=CC2)=C1","C(=Cc1ccccn1)C1=CCC(C2=CC(C=Cc3ccccn3)=CC2)=C1",{},"[ch&r6:0]>>[nr6:0]",null,-0.1800007661],[0.2505975483,117.2153576226,6,"completed",-4.923456,6.0,4,"C1=CC(Nc2cccc(NC3=CCC=C3)c2-c2ccccc2)=CC1","C1=NC(Nc2cccc(NC3=CCC=N3)c2-c2ccccc2)=CC1",{},"[chr5,CH1r5:1]>>[n:1]",null,-0.1703280781],[0.2505695663,201.8747246019,6,"completed",-5.09016,6.0,6,"C1=CC(C=Cc2ccc3ccc(C=CC4=CCC=C4)cc3c2)=CC1","C(=Cc1ccc2ccc(C=Cc3cc[nH]c3)cc2c1)c1cc[nH]c1",{},"[#6H2r5:1]>>[NH:1]",null,-0.2019922003],[0.2502109355,101.4718131619,6,"completed",-5.442612,6.0,4,"C1=CCC(c2cccc(Nc3cccc(C4=CC=CC4)c3)c2)=C1","C1=NCC(c2cccc(Nc3cccc(C4=CC=NC4)c3)c2)=C1",{},"[chr5,CH1r5:1]>>[n:1]",null,-0.2604115787],[0.2494913817,96.9508847539,6,"completed",-5.435712,6.0,4,"C1=CCC(c2cc(Nc3ccccc3)cc(C3=CC=CC3)c2)=C1","C1=NCC(c2cc(Nc3ccccc3)cc(C3=CC=NC3)c2)=C1",{},"[chr5,CH1r5:1]>>[n:1]",null,-0.2542119629],[0.2476165079,285.7696328732,6,"completed",-5.162748,6.0,6,"C1=CC(C=Cc2ccc3ccc(C=CC4=CCC=C4)cc3c2)=CC1","C(=Cc1ccc2ccc(C=CC3=COCO3)cc2c1)C1=COCO1",{},"[CH,ch:0]1=[C,c:1][C,c:2]=[CH,ch:3][*:4]1>>[O:0]1[*:1]=,:[*:2][O:3][*:4]1",null,-0.289125519],[0.2451182746,99.9932667938,6,"completed",-5.09108,6.0,6,"C1=CCC(NC2=CC(=C3C=CC=C3)C=C2NC2=CC=CC2)=C1","C1=CC(=C2C=C(Nc3cccs3)C(Nc3cccs3)=C2)C=C1",{},"[#6H2r5:1]>>[S:1]",null,-0.1001880279],[0.2449137457,152.0776825376,6,"completed",-5.004416,6.0,4,"C1=C(NC2=CCc3ccccc32)c2ccccc2C1","C1=C(NC2=CCc3cccnc32)c2ncccc2C1",{},"[ch&r6:0]>>[nr6:0]",null,-0.1661457464],[0.2404537999,144.1799714412,6,"completed",-5.036248,6.0,5,"C1=CCC(C2=CCC(NC3=CC(C4=CC=CC4)=CC3)=C2)=C1","C1=NCC(C2=CCC(NC3=CC(C4=CC=NC4)=CC3)=C2)=C1",{},"[chr5,CH1r5:1]>>[n:1]",null,-0.1509283928],[0.2404504206,122.0086929691,6,"completed",-5.339204,6.0,4,"C1=CCC(c2cccc(Nc3cccc(C4=CC=CC4)c3)c2)=C1","C1=CCC(c2cccc(Nc3cccc(C4=CC=CC4)n3)n2)=C1",{},"[ch&r6:0]>>[nr6:0]",null,-0.2071791795],[0.237760632,168.8234374803,6,"completed",-4.910484,6.0,4,"C1=C(Nc2ccccc2)C=C(C2=CC(Nc3ccccc3)=CC2)C1","C1=C(Nc2ccccn2)C=C(C2=CC(Nc3ccccn3)=CC2)C1",{},"[ch&r6:0]>>[nr6:0]",null,-0.2147099137],[0.2361199539,167.9422869811,6,"completed",-5.290628,6.0,6,"C1=CC(Nc2cc(C3=CCC=C3)nc(C3=CCC=C3)c2)=CC1","C1=CC(Nc2nc(C3=CCC=C3)nc(C3=CCC=C3)n2)=CC1",{},"[ch&r6:0]>>[nr6:0]",null,-0.2145011389],[0.2347648814,228.9001695037,6,"completed",-5.066424,6.0,6,"C1=CC(C=Cc2cccc(C=CC3=CCC=C3)c2)=CC1","C(=Cc1cccc(C=Cc2cc[nH]c2)c1)c1cc[nH]c1",{},"[#6H2r5:1]>>[NH:1]",null,-0.2301036462],[0.234519162,501.3309884297,6,"completed",-4.778372,6.0,6,"C1=CC(=C2C=C(NC3=CCC=C3)C(NC3=CCC=C3)=C2)C=C1","C1=CC(=C2SC(NC3=CCC=C3)=C(NC3=CCC=C3)S2)C=C1",{},"[CH,ch:0]1=[C,c:1][C,c:2]=[CH,ch:3][*:4]1>>[S:0]1[*:1]=,:[*:2][S:3][*:4]1",null,-0.5495640085],[0.2343972197,182.7315039963,6,"completed",-5.384284,6.0,5,"C(=Cc1ccc2cscc2c1)c1ccc2cscc2c1","C(=Cc1ccc2cscc2n1)c1ccc2cscc2n1",{},"[ch&r6:0]>>[nr6:0]",null,-0.2701690674],[0.2339632097,161.2010909039,6,"completed",-5.394864,6.0,6,"C1=CCC(C=Cc2ccc3ccc(C=CC4=CC=CC4)cc3c2)=C1","C(=Cc1cccs1)c1ccc2ccc(C=Cc3cccs3)cc2c1",{},"[#6H2r5:1]>>[S:1]",null,-0.2618945077],[0.2335510848,141.2103514628,6,"completed",-5.087492,6.0,5,"C1=CCC(C2=CC(NC3=CCC(C4=CC=CC4)=C3)=CC2)=C1","C1=NCC(C2=CC(NC3=CCC(C4=CC=NC4)=C3)=CC2)=C1",{},"[chr5,CH1r5:1]>>[n:1]",null,-0.141481532],[0.2332677408,463.60430975,6,"completed",-4.81186,6.0,6,"C1=CC(=C2C=C(NC3=CCC=C3)C(NC3=CCC=C3)=C2)C=C1","C1=CC(=C2OC(NC3=CCC=C3)=C(NC3=CCC=C3)O2)C=C1",{},"[CH,ch:0]1=[C,c:1][C,c:2]=[CH,ch:3][*:4]1>>[O:0]1[*:1]=,:[*:2][O:3][*:4]1",null,-0.5055799039],[0.2331112173,334.0953983508,6,"completed",-4.814804,6.0,6,"C1=CCC(NC2=CC(=C3C=CC=C3)C=C2NC2=CC=CC2)=C1","C1=CCC(NC2=C(NC3=CC=CC3)SC(=C3C=CC=C3)S2)=C1",{},"[CH,ch:0]1=[C,c:1][C,c:2]=[CH,ch:3][*:4]1>>[S:0]1[*:1]=,:[*:2][S:3][*:4]1",null,-0.3891975679],[0.2323460353,170.8345088776,6,"completed",-5.417496,6.0,6,"C1=CC(C=Cc2ccc3ccc(C=CC4=CCC=C4)cc3c2)=CC1","C(=Cc1ccc2ccc(C=Cc3ccsc3)cc2c1)c1ccsc1",{},"[#6H2r5:1]>>[S:1]",null,-0.2803181181],[0.2320267328,168.8774819656,6,"completed",-5.560464,6.0,5,"C(=Cc1ccc2cscc2c1)c1ccc2cscc2c1","C(=Cc1ccc2csnc2c1)c1ccc2csnc2c1",{},"[chr5,CH1r5:1]>>[n:1]",null,-0.3638858071],[0.2319996339,197.2684994704,6,"completed",-5.434884,6.0,6,"C1=CC(C=Cc2cccc(C=CC3=CCC=C3)c2)=CC1","C(=Cc1cccc(C=Cc2ccsc2)c1)c1ccsc1",{},"[#6H2r5:1]>>[S:1]",null,-0.3063772751],[0.2317791657,127.3698733511,6,"completed",-5.0391,6.0,4,"C1=CC(=C2C=CC=C2NC2=CC=CC2=C2C=CC=C2)C=C1","C1=CC(=C2C=CC=C2NC2=CC=CC2=C2C=CC=N2)N=C1",{},"[chr5,CH1r5:1]>>[n:1]",null,-0.1343145619],[0.2314235429,172.6659714905,6,"completed",-5.477848,6.0,6,"C1=CC(C=Cc2cccc(C=CC3=CCC=C3)c2)=CC1","C(=Cc1cccc(C=CC2=CCC=N2)c1)C1=CCC=N1",{},"[chr5,CH1r5:1]>>[n:1]",null,-0.3158645313],[0.2307475256,173.0474776061,6,"completed",-5.095864,6.0,5,"C1=CC(C2=C(NC3=C(C4=CCC=C4)C=CC3)CC=C2)=CC1","C1=CC(C2=C(NC3=C(C4=CCC=C4)C=NC3)CN=C2)=CC1",{},"[chr5,CH1r5:1]>>[n:1]",null,-0.1730716952],[0.2305339121,206.0348002834,6,"completed",-5.021528,6.0,6,"C1=CCC(NC2=CC(=C3C=CC=C3)C=C2NC2=CC=CC2)=C1","C1=CC(=C2C=C(NC3=NC=CC3)C(NC3=NC=CC3)=C2)C=C1",{},"[chr5,CH1r5:1]>>[n:1]",null,-0.2132315356],[0.2305102041,195.9229545191,6,"completed",-5.329912,6.0,6,"C1=CC(C=Cc2ccc3cc(C=CC4=CCC=C4)ccc3c2)=CC1","C(=Cc1ccc2cc(C=CC3=CCC=N3)ccc2c1)C1=CCC=N1",{},"[chr5,CH1r5:1]>>[n:1]",null,-0.253548758],[0.2281211739,125.99571312,6,"completed",-5.496248,6.0,3,"c1ccc(Nc2ccccn2)nc1","c1ccc2nc(Nc3ccc4ccccc4n3)ccc2c1",{},"[cH&r6:1][cH&r6:2]>>[c:1]2cccc[c:2]2",null,-0.3046490336],[0.2281042932,120.1907159988,6,"completed",-5.558624,6.0,6,"C1=CC(c2cc(Nc3ccccc3)cc(C3=CCC=C3)n2)=CC1","C1=CC(c2nc(Nc3ccccc3)nc(C3=CCC=C3)n2)=CC1",{},"[ch&r6:0]>>[nr6:0]",null,-0.3427979509],[0.2279683405,171.3356494924,6,"completed",-5.18124,6.0,6,"C1=CCC(C=Cc2ccc3ccc(C=CC4=CC=CC4)cc3c2)=C1","C(=Cc1ccc[nH]1)c1ccc2ccc(C=Cc3ccc[nH]3)cc2c1",{},"[#6H2r5:1]>>[NH:1]",null,-0.1805266579],[0.2278236726,208.1127121098,6,"completed",-4.915728,6.0,4,"C1=c2cccc(Nc3cccc4c3=CCC=4)c2=CC1","C1=c2cncc(Nc3cncc4c3=CCC=4)c2=CC1",{},"[ch&r6:0]>>[nr6:0]",null,-0.2448457152],[0.2275722986,95.7854530779,6,"completed",-5.170568,6.0,4,"C1=CC(c2cc(Nc3ccccc3)cc(Nc3ccccc3)c2)=CC1","C1=CC(c2cc(Nc3ccccn3)cc(Nc3ccccn3)c2)=CC1",{},"[ch&r6:0]>>[nr6:0]",null,-0.1077727976],[0.2261988974,157.7280264445,6,"completed",-5.58328,6.0,4,"C1=CC(=C2C=CC(NC3=CC(=C4C=CC=C4)C=C3)=C2)C=C1","C1=CC(=C2C=CC(NC3=CC(=C4C=CN=C4)C=C3)=C2)C=N1",{},"[chr5,CH1r5:1]>>[n:1]",null,-0.373259044],[0.2254516284,328.3901715458,6,"completed",-5.064952,6.0,6,"C1=CC(C=Cc2ccc3cc(C=CC4=CCC=C4)ccc3c2)=CC1","C(=Cc1ccc2cc(C=CC3=COCO3)ccc2c1)C1=COCO1",{},"[CH,ch:0]1=[C,c:1][C,c:2]=[CH,ch:3][*:4]1>>[O:0]1[*:1]=,:[*:2][O:3][*:4]1",null,-0.3293053329],[0.2247032391,186.0283529704,6,"completed",-5.326232,6.0,4,"C1=CC(=C2C=CC=C2NC2=CC=CC2=C2C=CC=C2)C=C1","C1=CC(=C2C=CN=C2)C(NC2=CC=CC2=C2C=CN=C2)=C1",{},"[chr5,CH1r5:1]>>[n:1]",null,-0.244305542],[0.2241135108,136.1518563121,6,"completed",-4.916464,6.0,4,"C1=c2ccccc2=C(NC2=c3ccccc3=CC2)C1","C1=c2ccncc2=C(NC2=c3cnccc3=CC2)C1",{},"[ch&r6:0]>>[nr6:0]",null,-0.1871983039],[0.2236939097,194.1938771235,6,"completed",-5.251528,6.0,4,"C(#Cc1cccc2c1=CCC=2)c1cccc2c1=CCC=2","C(#Cc1cncc2c1=CCC=2)c1cncc2c1=CCC=2",{},"[ch&r6:0]>>[nr6:0]",null,-0.2212736359],[0.2236458075,95.890062695,6,"completed",-5.123188,6.0,5,"C1=CCC(NC2=CCC(C3=CC(NC4=CC=CC4)=CC3)=C2)=C1","C1=NCC(NC2=CCC(C3=CC(NC4=CC=NC4)=CC3)=C2)=C1",{},"[chr5,CH1r5:1]>>[n:1]",null,-0.0972541462],[0.2231463265,211.3946283341,6,"completed",-5.519616,6.0,5,"C(=Cc1ccc2cscc2c1)c1ccc2cscc2c1","C(=Cc1ccc2nscc2c1)c1ccc2nscc2c1",{},"[chr5,CH1r5:1]>>[n:1]",null,-0.361891844],[0.2228328589,130.2243365931,6,"completed",-5.091724,6.0,4,"C1=CC(Nc2cccc(NC3=CCC=C3)c2)=CC1","C1=CC(Nc2cccc(NC3=NCC=C3)c2)=NC1",{},"[chr5,CH1r5:1]>>[n:1]",null,-0.1303531319],[0.2218973433,139.7262568784,6,"completed",-5.111136,6.0,6,"C(=Cc1ccccc1)C1=CCC(C2=CC(C=Cc3ccccc3)=CC2)=C1","C1=CC(C=CC2=CCC(C3=CC(C=CC4=CCC=C4)=CC3)=C2)=CC1",{},"[c:0]1[ch:1][ch][c:3][c!r5:4][c!r5:5]1>>[c:0]1[CH2:1][c:3][c:4][c:5]1",null,-0.1399435315],[0.2214121891,198.6007865616,6,"completed",-5.223836,6.0,4,"C1=CC(NC2=C(c3ccccc3)CC=C2)=C(c2ccccc2)C1","C1=NCC(c2ccccc2)=C1NC1=C(c2ccccc2)CN=C1",{},"[chr5,CH1r5:1]>>[n:1]",null,-0.2166947076],[0.2212718157,136.1527872088,6,"completed",-5.26128,6.0,6,"C1=CC(=C2C=C(NC3=CCC=C3)C(NC3=CCC=C3)=C2)C=C1","C1=CC(=C2C=C(NC3=CCN=C3)C(NC3=CCN=C3)=C2)C=C1",{},"[chr5,CH1r5:1]>>[n:1]",null,-0.1768702583],[0.2194220618,108.0843466578,6,"completed",-5.255116,6.0,6,"C1=CCC(NC2=CC(=C3C=CC=C3)C=C2NC2=CC=CC2)=C1","C1=CC(=C2C=C(NC3=CN=CC3)C(NC3=CN=CC3)=C2)C=C1",{},"[chr5,CH1r5:1]>>[n:1]",null,-0.1532060801],[0.2186580148,127.0156986803,6,"completed",-4.787664,6.0,4,"C1=c2ccccc2=C(NC2=c3ccccc3=CC2)C1","C1=c2cnccc2=C(NC2=c3ccncc3=CC2)C1",{},"[ch&r6:0]>>[nr6:0]",null,-0.2528524044],[0.2182360086,85.5096486754,6,"completed",-5.43516,6.0,6,"C1=CCC(NC2=CC(=C3C=CC=C3)C=C2NC2=CC=CC2)=C1","C1=CC(=C2C=C(NC3=CC=NC3)C(NC3=CC=NC3)=C2)C=C1",{},"[chr5,CH1r5:1]>>[n:1]",null,-0.249709212],[0.2176853934,150.6776966415,6,"completed",-5.215372,6.0,4,"C1=C(NC2=Cc3ccccc3C2)Cc2ccccc21","C1=C(NC2=Cc3ncccc3C2)Cc2cccnc21",{},"[ch&r6:0]>>[nr6:0]",null,-0.1709561654],[0.217455018,129.7527601092,6,"completed",-5.166612,6.0,6,"C1=CCC(NC2=CC(=C3C=CC=C3)C=C2NC2=CC=CC2)=C1","C1=CC(=C2C=C(Nc3ccco3)C(Nc3ccco3)=C2)C=C1",{},"[#6H2r5:1]>>[O:1]",null,-0.1378767074],[0.217376633,145.3871063179,6,"completed",-5.249872,6.0,5,"C1=CCC(c2cc(NC3=CCC=C3)cc(C3=CC=CC3)c2)=C1","C1=CC(Nc2cc(C3=CC=NC3)cc(C3=CC=NC3)c2)=CC1",{},"[chr5,CH1r5:1]>>[n:1]",null,-0.1792863707],[0.2170734819,199.6811537952,6,"completed",-5.08602,6.0,4,"C1=c2cccc(Nc3cccc4c3=CCC=4)c2=CC1","C1=c2ccnc(Nc3nccc4c3=CCC=4)c2=CC1",{},"[ch&r6:0]>>[nr6:0]",null,-0.1999208068],[0.2170018318,308.7101745519,6,"completed",-4.864116,6.0,6,"C1=CCC(NC2=CC(=C3C=CC=C3)C=C2NC2=CC=CC2)=C1","C1=CCC(NC2=C(NC3=CC=CC3)OC(=C3C=CC=C3)O2)=C1",{},"[CH,ch:0]1=[C,c:1][C,c:2]=[CH,ch:3][*:4]1>>[O:0]1[*:1]=,:[*:2][O:3][*:4]1",null,-0.3500945444],[0.21688696,174.8652724065,6,"completed",-4.843048,6.0,4,"C1=C(NC2=CCC(c3ccccc3)=C2)C=C(c2ccccc2)C1","C1=C(NC2=CCC(c3ccccc3)=N2)N=C(c2ccccc2)C1",{},"[chr5,CH1r5:1]>>[n:1]",null,-0.250858098],[0.2168033008,179.1656751194,6,"completed",-5.544456,6.0,6,"C1=CCC(C=Cc2ccc3ccc(C=CC4=CC=CC4)cc3c2)=C1","C1=CN=C(C=Cc2ccc3ccc(C=CC4=NC=CC4)cc3c2)C1",{},"[chr5,CH1r5:1]>>[n:1]",null,-0.3590201885],[0.216504629,154.8540856963,6,"completed",-4.74746,6.0,4,"C1=CC(N(C2=CCC=C2)c2ccccc2)=CC1","C1=CC(N(C2=CCC=C2)C2=CCC=C2)=CC1",{},"[c:0]1[ch:1][ch][c:3][c!r5:4][c!r5:5]1>>[c:0]1[CH2:1][c:3][c:4][c:5]1",null,-0.2913402978],[0.2158530652,153.6261764145,6,"completed",-4.785732,6.0,6,"C1=CC(C=Cc2ccc3cc(C=CC4=CCC=C4)ccc3c2)=CC1","C(=Cc1ccc2cc(C=CC3=CSCS3)ccc2c1)C1=CSCS1",{},"[CH,ch:0]1=[C,c:1][C,c:2]=[CH,ch:3][*:4]1>>[S:0]1[*:1]=,:[*:2][S:3][*:4]1",null,-0.2683198581],[0.2158332269,167.7855926831,6,"completed",-5.100556,6.0,4,"C1=CC(Nc2cc(NC3=CCC=C3)cc(-c3ccccc3)c2)=CC1","C1=CC(Nc2cc(NC3=CCC=C3)nc(-c3ccccc3)n2)=CC1",{},"[ch&r6:0]>>[nr6:0]",null,-0.1677860441],[0.2157630288,155.9441758029,6,"completed",-5.264684,6.0,4,"C1=CC(c2ccccc2)=C(NC2=C(c3ccccc3)C=CC2)C1","C1=NCC(NC2=C(c3ccccc3)C=NC2)=C1c1ccccc1",{},"[chr5,CH1r5:1]>>[n:1]",null,-0.1939272742],[0.2153975893,157.6721423389,6,"completed",-5.1357,6.0,5,"C1=CCC(c2cc(NC3=CCC=C3)cc(C3=CC=CC3)c2)=C1","C1=CCC(c2cc(C3=CC=CC3)nc(NC3=CCC=C3)n2)=C1",{},"[ch&r6:0]>>[nr6:0]",null,-0.1596402348],[0.2148522556,139.8559040574,6,"completed",-4.877456,6.0,4,"C1=CC(N(C2=CCC=C2)c2ccccc2)=CC1","C1=NC(N(C2=CCC=N2)c2ccccc2)=CC1",{},"[chr5,CH1r5:1]>>[n:1]",null,-0.2093497828],[0.2143664253,141.3114851594,6,"completed",-4.827132,6.0,6,"C1=CC(C=Cc2cccc(C=CC3=CCC=C3)c2)=CC1","C(=Cc1cccc(C=CC2=CSCS2)c1)C1=CSCS1",{},"[CH,ch:0]1=[C,c:1][C,c:2]=[CH,ch:3][*:4]1>>[S:0]1[*:1]=,:[*:2][S:3][*:4]1",null,-0.2375980621],[0.214183991,137.4289259149,6,"completed",-4.88638,6.0,4,"C1=CC(Nc2cccc(NC3=CCC=C3)n2)=CC1","C1=CC(Nc2cc(-c3ccccc3)cc(NC3=CCC=C3)n2)=CC1",{},"[cH&r6,CH&r5:1]>>[#6:1](-[c]1[ch]ccc[ch]1)",null,-0.2030938867],[0.2138799052,229.042177972,6,"completed",-5.041124,6.0,4,"C1=CC(=C2C=C(Nc3ccccc3)C(Nc3ccccc3)=C2)C=C1","C1=CC(=C2C=C(Nc3ccccn3)C(Nc3ccccn3)=C2)C=C1",{},"[ch&r6:0]>>[nr6:0]",null,-0.2327205344],[0.2138645815,241.5166753835,6,"completed",-5.285476,6.0,4,"C(#CC1=Cc2ccccc2C1)C1=Cc2ccccc2C1","C(#Cc1cc2ccccc2[nH]1)c1cc2ccccc2[nH]1",{},"[#6H2r5:1]>>[NH:1]",null,-0.2742024149],[0.2129722992,357.1017221172,6,"completed",-5.524768,6.0,3,"C1=Cc2cccc3cccc1c23","c1cc2ccc3ccc4ccc1c2c43",{},"[ch:1]2[c:3][c:4][c:5][c:6]3[c:7][c:8][c:9][ch:2][c:10]23>>C1=C[c:1]2[c:3][c:4][c:5][c:6]3[c:7][c:8][c:9][c:2]1[c:10]23",null,-0.4646840737],[0.2127518415,134.9230898381,6,"completed",-5.211968,6.0,3,"C1=CSCS1","C1=CC(=C2SC=CS2)C=C1",{},"[r5:1][CH2r5:2][r5:3]>>[r5:1][C:2](=C1cccc1)[r5:3]",null,-0.1560361764],[0.2126899655,266.9258162568,6,"completed",-5.311236,6.0,4,"C1=Cc2cccc(Nc3cccc4c3CC=C4)c2C1","C1=Cc2cncc(Nc3cncc4c3CC=C4)c2C1",{},"[ch&r6:0]>>[nr6:0]",null,-0.3051450618],[0.2122241495,216.8884862733,6,"completed",-5.026864,6.0,4,"C1=CC(NC2=C(c3ccccc3)CC=C2)=C(c2ccccc2)C1","C1=NC(NC2=C(c3ccccc3)CC=N2)=C(c2ccccc2)C1",{},"[chr5,CH1r5:1]>>[n:1]",null,-0.2228487469],[0.2119622538,176.8948738032,6,"completed",-5.226872,6.0,4,"C1=CC(c2ccccc2Nc2ccccc2C2=CCC=C2)=CC1","C1=CC(c2ncccc2Nc2cccnc2C2=CCC=C2)=CC1",{},"[ch&r6:0]>>[nr6:0]",null,-0.1979370696],[0.2116213605,121.2121323696,6,"completed",-5.118312,6.0,4,"C1=CC(Nc2cccc(NC3=CCC=C3)c2-c2ccccc2)=CC1","C1=CC(Nc2cccc(NC3=NCC=C3)c2-c2ccccc2)=NC1",{},"[chr5,CH1r5:1]>>[n:1]",null,-0.1218880323],[0.2112363782,290.6079771659,6,"completed",-5.702696,6.0,4,"C(=Cc1ccc2c(c1)=CCC=2)c1ccc2c(c1)=CCC=2","O=c1oc(C=Cc2cc3c(c(=O)o2)=CCC=3)cc2c1=CCC=2",{},"[c:1]1[c:2][ch:3][ch:4][c:5][c:6]1>>[c:1]1[c:2][o:3][c:4](=O)[c:5][c:6]1",null,-0.5122907435],[0.2111890047,150.7003441636,6,"completed",-4.90386,6.0,6,"C1=CC(Nc2cc(C3=CCC=C3)nc(C3=CCC=C3)c2)=CC1","C1=CC(Nc2cc(-c3cc[nH]c3)nc(-c3cc[nH]c3)c2)=CC1",{},"[#6H2r5:1]>>[NH:1]",null,-0.203865972],[0.2108386347,202.9446461189,6,"completed",-5.164036,6.0,5,"C(=Cc1ccc2c[nH]cc2c1)c1ccc2c[nH]cc2c1","C(=Cc1ccc2c[nH]nc2c1)c1ccc2c[nH]nc2c1",{},"[chr5,CH1r5:1]>>[n:1]",null,-0.2078360603],[0.2107618288,143.2223315434,6,"completed",-5.233404,6.0,5,"C1=CCC(C2=CCC(NC3=CC(C4=CC=CC4)=CC3)=C2)=C1","C1=CCC(C2=NCC(NC3=CC(C4=CC=CC4)=NC3)=C2)=C1",{},"[chr5,CH1r5:1]>>[n:1]",null,-0.1709765586],[0.209961368,211.593391634,6,"completed",-4.812412,6.0,4,"c1ccc(Nc2cccc(-c3cccc(Nc4ccccn4)c3)c2)nc1","C1=C(Nc2ccccn2)CC=C1C1=CCC(Nc2ccccn2)=C1",{},"[c:0]1[ch:1][ch][c:3][c!r5:4][c!r5:5]1>>[c:0]1[CH2:1][c:3][c:4][c:5]1",null,-0.2920584251],[0.209193582,183.6157691522,6,"completed",-5.38502,6.0,6,"C1=CC(C=Cc2ccc3cc(C=CC4=CCC=C4)ccc3c2)=CC1","C1=CC(C=Cc2cc3cnc(C=CC4=CCC=C4)cc3cn2)=CC1",{},"[ch&r6:0]>>[nr6:0]",null,-0.2711467995],[0.2082847616,135.1847051855,6,"completed",-4.805144,6.0,4,"C1=CCC(Nc2ccc3cc(NC4=CC=CC4)ccc3c2)=C1","C1=CCC(Nc2cc3cnc(NC4=CC=CC4)cc3cn2)=C1",{},"[ch&r6:0]>>[nr6:0]",null,-0.2467296785],[0.2080836005,205.5891098324,6,"completed",-4.986384,6.0,5,"C(=Cc1ccc2c[nH]cc2c1)c1ccc2c[nH]cc2c1","C(=Cc1ccc2c[nH]cc2n1)c1ccc2c[nH]cc2n1",{},"[ch&r6:0]>>[nr6:0]",null,-0.2204361446],[0.2075281496,267.12802202,6,"completed",-5.464416,6.0,4,"C1=CC(N(C2=CCC=C2)c2ccccc2)=CC1","O=c1ccoc(N(C2=CCC=C2)C2=CCC=C2)c1",{},"[ch:1]1[c:2][c:3][ch:4][c:5][c:6]1>>[o:1]1[c:2][c:3][C:4](=O)[c:5][c:6]1",null,-0.3693628304],[0.2073736196,192.7039228531,6,"completed",-4.723632,6.0,6,"C1=CC(N(c2ccsc2)c2ccsc2)=CC1","c1cc(N(c2ccsc2)c2ccsc2)cs1",{},"[#6H2r5:1]>>[S:1]",null,-0.32641187],[0.2072669155,188.0763740842,6,"completed",-5.19412,6.0,6,"C1=CC(C2=NCC=C2NC2=CCN=C2C2=CCC=C2)=CC1","C1=C(NC2=CCN=C2c2ccccc2)C(c2ccccc2)=NC1",{},"[CH2:0]1[c,C:1]-,=,:[c,C:2]-,=,:[c,C:3]-,=,:[c,C:4]1>>[ch:0]1c[c:1][c:2][c:3][c:4]1",null,-0.199282272],[0.2071861214,112.6772235726,6,"completed",-5.147844,6.0,6,"C1=CC(=C2C=C(NC3=CCC=C3)C(NC3=CCC=C3)=C2)C=C1","C1=CC(=C2N=C(NC3=CCC=C3)C(NC3=CCC=C3)=N2)C=C1",{},"[chr5,CH1r5:1]>>[n:1]",null,-0.1175490978],[0.2067849651,174.6400294886,6,"completed",-5.292652,6.0,4,"C1=C(NC2=CC(c3ccccc3)=CC2)CC=C1c1ccccc1","C1=C(c2ccccc2)N=C(NC2=NC(c3ccccc3)=CC2)C1",{},"[chr5,CH1r5:1]>>[n:1]",null,-0.220647657],[0.20674896,170.1048360938,6,"completed",-5.050876,6.0,4,"C(#CC1=c2ccccc2=CC1)C1=c2ccccc2=CC1","C(#CC1=c2cccnc2=CC1)C1=c2cccnc2=CC1",{},"[ch&r6:0]>>[nr6:0]",null,-0.1735456922],[0.2066660666,210.9151813421,6,"completed",-4.91996,6.0,4,"C1=CCC(N(C2=CC=CC2)c2ccccc2)=C1","c1ccc(N(c2ccco2)c2ccco2)cc1",{},"[#6H2r5:1]>>[O:1]",null,-0.2456995533],[0.2066298488,107.9880222366,6,"completed",-5.102764,6.0,4,"C1=CC(Nc2ccc3ccc(NC4=CCC=C4)cc3c2)=CC1","C1=CC(Nc2ccc3ccc(NC4=NCC=C4)cc3c2)=NC1",{},"[chr5,CH1r5:1]>>[n:1]",null,-0.1080053536],[0.2066256124,105.6578436105,6,"completed",-5.34362,6.0,5,"c1ccc(Nc2cc(-c3cccs3)cc(-c3cccs3)c2)cc1","c1ccc(Nc2cc(-c3cccs3)cc(-c3cccs3)c2)nc1",{},"[ch&r6:0]>>[nr6:0]",null,-0.2006126244],[0.2064232107,115.1447616641,6,"completed",-5.135148,6.0,4,"C1=CC(Nc2cc(NC3=CCC=C3)cc(-c3ccccc3)c2)=CC1","C1=CC(Nc2cc(NC3=NCC=C3)cc(-c3ccccc3)c2)=NC1",{},"[chr5,CH1r5:1]>>[n:1]",null,-0.1177440159],[0.2063425344,211.4780116126,6,"completed",-5.21206,6.0,4,"C1=Cc2c(cccc2Nc2cccc3c2C=CC3)C1","C1=Cc2c(cncc2Nc2cncc3c2C=CC3)C1",{},"[ch&r6:0]>>[nr6:0]",null,-0.2255573026],[0.2062065338,252.9511885456,6,"completed",-5.089516,6.0,4,"C1=CC(N(C2=CCC=C2)c2ccccc2)=CC1","O=c1occcc1N(C1=CCC=C1)C1=CCC=C1",{},"[c:1]1[c:2][ch:3][ch:4][c:5][c:6]1>>[c:1]1[c:2][o:3][c:4](=O)[c:5][c:6]1",null,-0.2530576254],[0.2060184952,190.0927129651,6,"completed",-5.111044,6.0,6,"C1=CCC(C2=CC(=C3C=CC=C3)C=C2C2=CC=CC2)=C1","C1=CCC(C2=C(C3=CC=CC3)SC(=C3C=CC=C3)S2)=C1",{},"[CH,ch:0]1=[C,c:1][C,c:2]=[CH,ch:3][*:4]1>>[S:0]1[*:1]=,:[*:2][S:3][*:4]1",null,-0.1902498483],[0.2059074671,154.8838249735,6,"completed",-5.354568,6.0,4,"C1=C(NC2=CCC(c3ccccc3)=C2)C=C(c2ccccc2)C1","C1=C(c2ccccc2)CN=C1NC1=NCC(c2ccccc2)=C1",{},"[chr5,CH1r5:1]>>[n:1]",null,-0.2361003682],[0.2056915167,126.0219841703,6,"completed",-4.798428,6.0,4,"C1=CC(Nc2ccc3cc(NC4=CCC=C4)ccc3c2)=CC1","C1=CC(Nc2cc3cnc(NC4=CCC=C4)cc3cn2)=CC1",{},"[ch&r6:0]>>[nr6:0]",null,-0.2458554847],[0.2056588909,168.0462046107,6,"completed",-4.970284,6.0,4,"C(=CC1=c2ccccc2=CC1)C1=c2ccccc2=CC1","C(=CC1=c2cccnc2=CC1)C1=c2cccnc2=CC1",{},"[ch&r6:0]>>[nr6:0]",null,-0.1910088605],[0.2054043343,172.3439518214,6,"completed",-5.422832,6.0,5,"C(=Cc1ccc2cscc2c1)c1ccc2cscc2c1","C(=Cc1cnc2cscc2c1)c1cnc2cscc2c1",{},"[ch&r6:0]>>[nr6:0]",null,-0.2842014828],[0.2605141092,339.6415759346,7,"completed",-4.192148,7.0,7,"C1=CC(=C2SC=CS2)C=C1","C1=CSC(=C2SC=CS2)S1",{},"[CH,ch:0]1=[C,c:1][C,c:2]=[CH,ch:3][*:4]1>>[S:0]1[*:1]=,:[*:2][S:3][*:4]1",null,-0.72056372],[0.2582467035,124.4058394667,7,"completed",-5.559728,7.0,7,"C(=Cc1ccccn1)C1=CCC(C2=CC(C=Cc3ccccn3)=CC2)=C1","C(=Cc1ccccn1)C1=CCC(C2=NC(C=Cc3ccccn3)=CC2)=N1",{},"[chr5,CH1r5:1]>>[n:1]",null,-0.3450191756],[0.2503343055,245.2297382703,7,"completed",-4.23916,7.0,7,"C1=CCC(C2=C(C3=CC=CC3)SC(=C3C=CC=C3)S2)=C1","C1=CCC(C2=C(C3=CC=CC3)SC(=C3SC=CS3)S2)=C1",{},"[CH,ch:0]1=[C,c:1][C,c:2]=[CH,ch:3][*:4]1>>[S:0]1[*:1]=,:[*:2][S:3][*:4]1",null,-0.6505766075],[0.2245748165,159.6336314268,7,"completed",-5.269008,7.0,7,"C1=CC(C=CC2=CCC(C3=CC(C=CC4=CCC=C4)=CC3)=C2)=CC1","C1=CC(C=CC2=CCC(C3=CC(C=CC4=NCC=C4)=CC3)=C2)=NC1",{},"[chr5,CH1r5:1]>>[n:1]",null,-0.1986935109],[0.2207912564,199.1803878607,7,"completed",-5.6854,7.0,7,"C1=CC(C=Cc2cc3cnc(C=CC4=CCC=C4)cc3cn2)=CC1","C1=CC(C=Cc2cc3cnc(C=CC4=NCC=C4)cc3cn2)=NC1",{},"[chr5,CH1r5:1]>>[n:1]",null,-0.4556231725],[0.2197243871,156.4190913332,7,"completed",-5.293388,7.0,7,"C1=CC(C=CC2=CCC(C3=CC(C=CC4=CCC=C4)=CC3)=C2)=CC1","C(=CC1=CCC(C2=CC(C=CC3=CCN=C3)=CC2)=C1)C1=CCN=C1",{},"[chr5,CH1r5:1]>>[n:1]",null,-0.2068632452],[0.2177019768,145.7424201782,7,"completed",-5.779332,7.0,7,"C(=Cc1ccccn1)C1=CCC(C2=CC(C=Cc3ccccn3)=CC2)=C1","C(=Cc1ccccn1)C1=NCC(C2=CC(C=Cc3ccccn3)=NC2)=C1",{},"[chr5,CH1r5:1]>>[n:1]",null,-0.4973649731],[0.2172619157,197.7897164622,7,"completed",-5.15594,7.0,7,"C(=Cc1ccc2ccc(C=CC3=CCC=N3)cc2c1)C1=CCC=N1","C(=Cc1c[nH]cn1)c1ccc2ccc(C=Cc3c[nH]cn3)cc2c1",{},"[#6H2r5:1]>>[NH:1]",null,-0.2016286708],[0.21677157,185.4313474437,7,"completed",-5.077188,7.0,7,"C1=CC(=C2SC=CS2)C=C1","C1=CSC(=C2C=C(C=Cc3ccccc3)C(C=Cc3ccccc3)=C2)S1",{},"[ch&r6,CH1&r5:1]>>[*:1](-C=C-c1ccccc1)",null,-0.186117636],[0.2162725217,251.8218285214,7,"completed",-5.468648,7.0,7,"O=c1oc(C=Cc2cc3c(c(=O)o2)=CCC=3)cc2c1=CCC=2","O=c1[nH]c(C=Cc2cc3c(c(=O)[nH]2)=CCC=3)cc2c1=CCC=2",{},"[o:1]>>[nH:1]",null,-0.3605633007],[0.2147942292,231.9719204036,7,"completed",-5.149132,7.0,7,"C(=Cc1cccc(C=Cc2cc[nH]c2)c1)c1cc[nH]c1","C(=Cc1c[nH]cn1)c1cccc(C=Cc2c[nH]cn2)c1",{},"[chr5,CH1r5:1]>>[n:1]",null,-0.2345075884],[0.2121034389,174.7397302047,7,"completed",-5.491372,7.0,7,"C(=Cc1ccccn1)C1=CCC(C2=CC(C=Cc3ccccn3)=CC2)=C1","C(=Cc1ccncn1)C1=CCC(C2=CC(C=Cc3ccncn3)=CC2)=C1",{},"[ch&r6:0]>>[nr6:0]",null,-0.3249434937],[0.2118121157,145.3055207962,7,"completed",-5.365884,7.0,7,"C(=Cc1ccccn1)C1=CCC(C2=CC(C=Cc3ccccn3)=CC2)=C1","C(=Cc1ncccn1)C1=CCC(C2=CC(C=Cc3ncccn3)=CC2)=C1",{},"[ch&r6:0]>>[nr6:0]",null,-0.236122642],[0.2104096662,171.2240122744,7,"completed",-5.170108,7.0,7,"C1=CC(=C2SC=CS2)C=C1","C(#Cc1ccccc1)C1=CC(=C2SC=CS2)C=C1C#Cc1ccccc1",{},"[ch&r6,CH1&r5:1]>>[*:1](-C#C-c1ccccc1)",null,-0.1781181543],[0.2099389201,139.2088498456,7,"completed",-5.517776,7.0,7,"C1=CC(C=CC2=CCC(C3=CC(C=CC4=CCC=C4)=CC3)=C2)=CC1","C1=CC(C=CC2=NCC(C3=CC(C=CC4=CCC=C4)=NC3)=C2)=CC1",{},"[chr5,CH1r5:1]>>[n:1]",null,-0.3238859816],[0.2082148638,193.1493684762,7,"completed",-5.300748,7.0,7,"C(=Cc1ccc2ccc(C=Cc3cc[nH]c3)cc2c1)c1cc[nH]c1","C(=Cc1cc[nH]n1)c1ccc2ccc(C=Cc3cc[nH]n3)cc2c1",{},"[chr5,CH1r5:1]>>[n:1]",null,-0.2388588719],[0.2073080049,126.0520843565,7,"completed",-5.080684,7.0,6,"C1=CCC(NC2=CC(=C3C=CC=C3)C=C2NC2=CC=CC2)=C1","C1=CCC(NC2=CC(=C3C=CC=N3)C=C2NC2=CC=CC2)=C1",{},"[chr5,CH1r5:1]>>[n:1]",null,-0.126775198],[0.2041025891,172.3329141004,7,"completed",-5.55982,7.0,7,"C(=Cc1ccc2cc(C=CC3=CCC=N3)ccc2c1)C1=CCC=N1","C(=Cc1ccc2cc(C=CC3=CCN=N3)ccc2c1)C1=CCN=N1",{},"[chr5,CH1r5:1]>>[n:1]",null,-0.3651047865],[0.2029687701,220.7307060127,7,"completed",-5.378764,7.0,7,"C1=CC(C=Cc2cc3cnc(C=CC4=CCC=C4)cc3cn2)=CC1","C1=CC(C=Cc2cc3nnc(C=CC4=CCC=C4)cc3nn2)=CC1",{},"[ch&r6:0]>>[nr6:0]",null,-0.2946177774],[0.2020754467,210.7553172252,7,"completed",-5.644552,7.0,7,"C1=CC(C=Cc2cc3cnc(C=CC4=CCC=C4)cc3cn2)=CC1","C(=Cc1cc2cnc(C=CC3=CCN=C3)cc2cn1)C1=CCN=C1",{},"[chr5,CH1r5:1]>>[n:1]",null,-0.4355695987],[0.2013690788,143.1236368107,7,"completed",-5.01886,7.0,6,"C1=CC(=C2C=C(NC3=CCC=C3)C(NC3=CCC=C3)=C2)C=C1","C1=CC(=C2C=C(NC3=CCC=C3)C(NC3=CCC=C3)=C2)N=C1",{},"[chr5,CH1r5:1]>>[n:1]",null,-0.1539817789],[0.2008774088,124.7783076748,7,"completed",-5.66976,7.0,7,"C(=Cc1ccc2ccc(C=CC3=CCC=N3)cc2c1)C1=CCC=N1","C(=Cc1ccc2ccc(C=CC3=CCN=N3)cc2c1)C1=CCN=N1",{},"[chr5,CH1r5:1]>>[n:1]",null,-0.4178954299],[0.200516185,165.9568071143,7,"completed",-5.465152,7.0,7,"C(=Cc1ccc2ccc(C=CC3=CCC=N3)cc2c1)C1=CCC=N1","C(=Cc1cscn1)c1ccc2ccc(C=Cc3cscn3)cc2c1",{},"[#6H2r5:1]>>[S:1]",null,-0.3047561214],[0.1986753343,153.8660540678,7,"completed",-5.495328,7.0,7,"C(=Cc1ccc2ccc(C=CC3=CCC=N3)cc2c1)C1=CCC=N1","C(=Cc1ccc2ccc(C=CC3=CCC=N3)nc2n1)C1=CCC=N1",{},"[ch&r6:0]>>[nr6:0]",null,-0.3166291744],[0.1979768734,144.7638069359,7,"completed",-5.324024,7.0,7,"C1=CC(C=CC2=CCC(C3=CC(C=CC4=CCC=C4)=CC3)=C2)=CC1","C1=CC(C=CC2=CCC(C3=NC(C=CC4=CCC=C4)=CC3)=N2)=CC1",{},"[chr5,CH1r5:1]>>[n:1]",null,-0.2134199348],[0.1979566527,181.0493141507,7,"completed",-5.408388,7.0,7,"C(#CC1=c2cccnc2=CC1)C1=c2cccnc2=CC1","C(#CC1=c2cncnc2=CC1)C1=c2cncnc2=CC1",{},"[ch&r6:0]>>[nr6:0]",null,-0.2817435036],[0.194920147,194.2371602808,7,"completed",-5.488888,7.0,7,"C(=Cc1ccc2cc(C=CC3=CCC=N3)ccc2c1)C1=CCC=N1","C(=Cc1ccc2nc(C=CC3=CCC=N3)ccc2n1)C1=CCC=N1",{},"[ch&r6:0]>>[nr6:0]",null,-0.3344139261],[0.1944074181,102.0061769833,7,"completed",-5.292928,7.0,7,"C1=CC(Nc2cc(C3=CC=NC3)cc(C3=CC=NC3)c2)=CC1","C1=NCC(c2cc(NC3=CCC=N3)cc(C3=CC=NC3)c2)=C1",{},"[chr5,CH1r5:1]>>[n:1]",null,-0.1692443636],[0.1925680992,179.0467327665,7,"completed",-5.333132,7.0,7,"C(=CC1=c2cccnc2=CC1)C1=c2cccnc2=CC1","C(=CC1=c2cncnc2=CC1)C1=c2cncnc2=CC1",{},"[ch&r6:0]>>[nr6:0]",null,-0.2422591421],[0.1920368597,324.4621740289,7,"completed",-5.0023,7.0,7,"C1=CC(=C2SC=CS2)C=C1","C(#Cc1ccccc1)C1=CC=C(C#Cc2ccccc2)C1=C1SC=CS1",{},"[ch&r6,CH1&r5:1]>>[*:1](-C#C-c1ccccc1)",null,-0.3315914572],[0.1900645776,153.8247317006,7,"completed",-5.13202,7.0,6,"C1=CC(=C2C=C(NC3=CCC=C3)C(NC3=CCC=C3)=C2)C=C1","C1=CC(NC2=CC(=C3C=CN=C3)C=C2NC2=CCC=C2)=CC1",{},"[chr5,CH1r5:1]>>[n:1]",null,-0.1554491411],[0.1899211087,143.1572103134,7,"completed",-5.33442,7.0,4,"C1=C(NC2=Cc3ccccc3C2)Cc2ccccc21","C1=C(NC2=Cc3ccncc3C2)Cc2cnccc21",{},"[ch&r6:0]>>[nr6:0]",null,-0.2177632377],[0.1887976402,171.993733177,7,"completed",-5.14536,7.0,7,"C1=CCC(C2=C(C3=CC=CC3)SC(=C3C=CC=C3)S2)=C1","C1=CC(=C2SC(c3cccs3)=C(c3cccs3)S2)C=C1",{},"[#6H2r5:1]>>[S:1]",null,-0.1749000679],[0.1885201939,274.6622892431,7,"completed",-4.875524,7.0,6,"C1=CCC(C2=CC(=C3C=CC=C3)C=C2C2=CC=CC2)=C1","C1=CCC(C2=CC(=C3SC=CS3)C=C2C2=CC=CC2)=C1",{},"[CH,ch:0]1=[C,c:1][C,c:2]=[CH,ch:3][*:4]1>>[S:0]1[*:1]=,:[*:2][S:3][*:4]1",null,-0.3164335881],[0.1883885069,126.0985062004,7,"completed",-5.205528,7.0,5,"O=c1cccc(-c2cc(NC3=CCC=C3)cc(NC3=CCC=C3)c2)o1","O=c1cccc(-c2cc(NC3=CCC=C3)cc(NC3=CCC=C3)c2)[nH]1",{},"[o:1]>>[nH:1]",null,-0.1461422289],[0.1878197174,268.9886733341,7,"completed",-5.5934,7.0,4,"C1=Cc2cccc(Nc3cccc4c3CC=C4)c2C1","C1=Cc2nccc(Nc3ccnc4c3CC=C4)c2C1",{},"[ch&r6:0]>>[nr6:0]",null,-0.4377696321],[0.1865783353,226.7120436176,7,"completed",-5.345552,7.0,7,"C(=Cc1ccc2cc(C=CC3=CCC=N3)ccc2c1)C1=CCC=N1","C(=Cc1cscn1)c1ccc2cc(C=Cc3cscn3)ccc2c1",{},"[#6H2r5:1]>>[S:1]",null,-0.2845053343],[0.1864581614,132.7311725369,7,"completed",-5.42044,7.0,7,"C(=Cc1ccccn1)C1=CCC(C2=CC(C=Cc3ccccn3)=CC2)=C1","C(=Cc1ccccn1)c1csc(-c2cc(C=Cc3ccccn3)cs2)c1",{},"[#6H2r5:1]>>[S:1]",null,-0.2606369947],[0.1863988839,227.002480878,7,"completed",-5.226688,7.0,7,"C1=CC(=C2SC=CS2)C=C1","C1=CSC(=C2C=C(c3ccccc3)C(c3ccccc3)=C2)S1",{},"[cH&r6,CH&r5:1]>>[#6:1](-[c]1[ch]ccc[ch]1)",null,-0.2437099762],[0.1862912823,347.1999457578,7,"completed",-4.873776,7.0,7,"C1=CC(=C2SC=CS2)C=C1","C1=CSC(=C2C(C=Cc3ccccc3)=CC=C2C=Cc2ccccc2)S1",{},"[ch&r6,CH1&r5:1]>>[*:1](-C=C-c1ccccc1)",null,-0.3816080167],[0.1860144587,213.987721805,7,"completed",-4.954552,7.0,4,"C(#Cc1ccc(C#CC2=CC=CC2)c2ccccc12)C1=CC=CC1","C(#Cc1ccc(C#CC2=CC=CC2)c2c1=CCC=2)C1=CC=CC1",{},"[c:0]1[ch:1][ch][c:3][c!r5:4][c!r5:5]1>>[c:0]1[CH2:1][c:3][c:4][c:5]1",null,-0.2369741636],[0.1859679392,144.3891497607,7,"completed",-5.199548,7.0,4,"C1=CC(N(C2=CCC=C2)c2ccccc2)=CC1","C1=NCC=C1N(C1=CCN=C1)c1ccccc1",{},"[chr5,CH1r5:1]>>[n:1]",null,-0.1603247663],[0.1846886372,138.0952420427,7,"completed",-5.283912,7.0,4,"C1=CCC(Nc2cccc(NC3=CC=CC3)c2-c2ccccc2)=C1","C1=NCC(Nc2cccc(NC3=CC=NC3)c2-c2ccccc2)=C1",{},"[chr5,CH1r5:1]>>[n:1]",null,-0.1887958461],[0.1844016596,158.0437718209,7,"completed",-5.33258,7.0,4,"C1=CC(c2cccc(Nc3cccc(C4=CCC=C4)c3)c2)=CC1","C1=CC(c2cncc(Nc3cncc(C4=CCC=C4)c3)c2)=CC1",{},"[ch&r6:0]>>[nr6:0]",null,-0.2269000384],[0.1843510964,174.1447573203,7,"completed",-5.185748,7.0,4,"C1=C(NC2=Cc3ccccc3C2)Cc2ccccc21","C1=C(NC2=Cc3cnccc3C2)Cc2ccncc21",{},"[ch&r6:0]>>[nr6:0]",null,-0.1841988845],[0.1841626691,168.7204526419,7,"completed",-5.138276,7.0,4,"C1=C(NC2=Cc3ccccc3C2)Cc2ccccc21","C1=C(NC2=Cc3cccnc3C2)Cc2ncccc21",{},"[ch&r6:0]>>[nr6:0]",null,-0.170834618],[0.1834713114,148.0969803985,7,"completed",-5.231472,7.0,7,"C1=CCC(c2cc(C3=CC=CC3)nc(NC3=CCC=C3)n2)=C1","C1=CCC(c2cc(C3=CC=CC3)nc(NC3=CCC=N3)n2)=C1",{},"[chr5,CH1r5:1]>>[n:1]",null,-0.1743625824],[0.1829988476,127.233882,7,"completed",-5.074704,7.0,7,"C1=CC(Nc2cccc(NC3=NCC=C3)c2-c2ccccc2)=NC1","C1=CC(c2c(NC3=NCC=C3)cccc2NC2=NCC=C2)=CC1",{},"[c:0]1[ch:1][ch][c:3][c!r5:4][c!r5:5]1>>[c:0]1[CH2:1][c:3][c:4][c:5]1",null,-0.1284601326],[0.182579826,184.3971931712,7,"completed",-5.657984,7.0,7,"C(=Cc1ccc2cc(C=CC3=CCC=N3)ccc2c1)C1=CCC=N1","C(=Cc1ccc2cc(C=CC3=NCC=N3)ccc2c1)C1=NCC=N1",{},"[chr5,CH1r5:1]>>[n:1]",null,-0.4319281602],[0.1825543043,182.1458909072,7,"completed",-5.411056,7.0,7,"C(=Cc1ccccn1)C1=CCC(C2=CC(C=Cc3ccccn3)=CC2)=C1","C(=Cc1cnccn1)C1=CCC(C2=CC(C=Cc3cnccn3)=CC2)=C1",{},"[ch&r6:0]>>[nr6:0]",null,-0.283879349],[0.182349017,142.0020965147,7,"completed",-5.277564,7.0,4,"C(=Cc1ccc2c(c1)=CCC=2)c1ccc2c(c1)=CCC=2","C(=Cc1cnc2c(c1)=CCC=2)c1cnc2c(c1)=CCC=2",{},"[ch&r6:0]>>[nr6:0]",null,-0.1887161697],[0.1822694879,152.2690278967,7,"completed",-5.581808,7.0,7,"C(=Cc1ccc2ccc(C=CC3=CCC=N3)cc2c1)C1=CCC=N1","C(=Cc1cc2cc(C=CC3=CCC=N3)ncc2cn1)C1=CCC=N1",{},"[ch&r6:0]>>[nr6:0]",null,-0.3700458645],[0.1821572809,199.3331313006,7,"completed",-5.499376,7.0,7,"C(=Cc1cccc(C=Cc2ccsc2)c1)c1ccsc1","C(=Cc1cscn1)c1cccc(C=Cc2cscn2)c1",{},"[chr5,CH1r5:1]>>[n:1]",null,-0.3433500838],[0.1817891608,164.1842999804,7,"completed",-4.930264,7.0,5,"C1=NCC=C1c1cccc(Nc2cccc(C3=CCN=C3)c2)c1","C1=NCC=C1C1=CCC(NC2=CC(C3=CCN=C3)=CC2)=C1",{},"[c:0]1[ch:1][ch][c:3][c!r5:4][c!r5:5]1>>[c:0]1[CH2:1][c:3][c:4][c:5]1",null,-0.2026660704],[0.181207428,150.5888676532,7,"completed",-5.2231,7.0,4,"C(=CC1=c2ccccc2=CC1)C1=c2ccccc2=CC1","C(=CC1=c2ccccc2=NC1)C1=c2ccccc2=NC1",{},"[chr5,CH1r5:1]>>[n:1]",null,-0.1735000748],[0.1811381452,231.7523767411,7,"completed",-5.310224,7.0,7,"C(=Cc1cccc(C=Cc2cc[nH]c2)c1)c1cc[nH]c1","C(=Cc1cc[nH]n1)c1cccc(C=Cc2cc[nH]n2)c1",{},"[chr5,CH1r5:1]>>[n:1]",null,-0.2745255688],[0.1809609135,185.7770731362,7,"completed",-5.530012,7.0,7,"C(=Cc1ccc2cc(C=CC3=CCC=N3)ccc2c1)C1=CCC=N1","C(=Cc1cnc2cc(C=CC3=CCC=N3)cnc2c1)C1=CCC=N1",{},"[ch&r6:0]>>[nr6:0]",null,-0.3537218933],[0.1809180963,138.1160991872,7,"completed",-4.841024,7.0,7,"C(=Cc1cccc(C=CC2=CSCS2)c1)C1=CSCS1","C(=Cc1cc(C=CC2=CSCS2)cc(-c2ccccc2)c1)C1=CSCS1",{},"[cH&r6,CH&r5:1]>>[#6:1](-[c]1[ch]ccc[ch]1)",null,-0.2279027324],[0.180619476,207.1719639373,7,"completed",-5.432768,7.0,7,"C1=CC(C=Cc2cc3cnc(C=CC4=CCC=C4)cc3cn2)=CC1","C1=CC(C=Cc2ncc3nc(C=CC4=CCC=C4)ncc3n2)=CC1",{},"[ch&r6:0]>>[nr6:0]",null,-0.3117373063],[0.1804207288,163.8552666801,7,"completed",-5.377476,7.0,4,"C1=CCC(c2cccc(Nc3cccc(C4=CC=CC4)c3)c2)=C1","C1=CCC(c2cncc(Nc3cncc(C4=CC=CC4)c3)c2)=C1",{},"[ch&r6:0]>>[nr6:0]",null,-0.2541162813],[0.1803645155,94.9934714437,7,"completed",-5.131284,7.0,3,"c1ccc(Nc2cc(Nc3ccccc3)cc(-c3ccccc3)c2)cc1","c1ccc(Nc2cc(Nc3ccccc3)cc(-c3ccccn3)c2)cc1",{},"[ch&r6:0]>>[nr6:0]",null,-0.0974849581],[0.1801036112,347.0695025433,7,"completed",-5.237636,7.0,3,"C1=CCC(C=CC2=CC=CC2)=C1","C1=CC(=C2C=CC=C2C=CC2=CC=CC2=C2C=CC=C2)C=C1",{},"[r5:1][CH2r5:2][r5:3]>>[r5:1][C:2](=C1cccc1)[r5:3]",null,-0.3601938883],[0.17987958,132.1782003164,7,"completed",-5.392748,7.0,3,"c1ccc2c(Nc3cccc4ccccc34)cccc2c1","c1cc(Nc2cccc3ccncc23)c2cnccc2c1",{},"[ch&r6:0]>>[nr6:0]",null,-0.2438539696],[0.1797968087,201.0743806745,7,"completed",-5.429272,7.0,7,"C(=Cc1ccc2cc(C=CC3=CCC=N3)ccc2c1)C1=CCC=N1","C(=Cc1cc2cnc(C=CC3=CCC=N3)cc2cn1)C1=CCC=N1",{},"[ch&r6:0]>>[nr6:0]",null,-0.3058704482],[0.1797763517,156.0396297745,7,"completed",-4.94802,7.0,5,"C1=CC(C2=CC(NC3=CCC(C4=CCC=C4)=C3)=CC2)=CC1","C1=NCC=C1C1=CC(NC2=CCC(C3=CCN=C3)=C2)=CC1",{},"[chr5,CH1r5:1]>>[n:1]",null,-0.1888553601],[0.1795169178,148.8820069153,7,"completed",-5.16054,7.0,4,"C1=c2cccc(Nc3cccc4c3=CCC=4)c2=CC1","C1=c2nccc(Nc3ccnc4c3=CCC=4)c2=CC1",{},"[ch&r6:0]>>[nr6:0]",null,-0.1547958232],[0.1795063146,136.3659086143,7,"completed",-5.455124,7.0,7,"C1=CCC(c2cc(C3=CC=CC3)nc(NC3=CCC=C3)n2)=C1","C1=CCC(c2cc(C3=CC=CC3)nc(NC3=NCC=C3)n2)=C1",{},"[chr5,CH1r5:1]>>[n:1]",null,-0.2835331694],[0.1788347154,176.2931207523,7,"completed",-5.38548,7.0,4,"C(#Cc1cccc2c1=CCC=2)c1cccc2c1=CCC=2","C(#Cc1ccnc2c1=CCC=2)c1ccnc2c1=CCC=2",{},"[ch&r6:0]>>[nr6:0]",null,-0.266483942],[0.178206213,115.890095446,7,"completed",-5.004232,7.0,4,"C1=CC(N(c2ccccc2)c2ccccc2)=CC1","C1=NC(N(c2ccccc2)c2ccccc2)=CC1",{},"[chr5,CH1r5:1]>>[n:1]",null,-0.1338826129],[0.1780543539,130.744461192,7,"completed",-5.192096,7.0,6,"C1=CCC(NC2=CC(=C3C=CC=C3)C=C2NC2=CC=CC2)=C1","C1=CCC(NC2=CC(=C3C=CN=C3)C=C2NC2=CC=CC2)=C1",{},"[chr5,CH1r5:1]>>[n:1]",null,-0.145774257],[0.1780292602,151.9849475926,7,"completed",-5.253184,7.0,4,"C1=CC(c2cc(Nc3ccccc3)cc(Nc3ccccc3)c2)=CC1","C1=CC(c2cc(Nc3cccnc3)cc(Nc3cccnc3)c2)=CC1",{},"[ch&r6:0]>>[nr6:0]",null,-0.1860038705],[0.1780225146,111.3759905682,7,"completed",-5.412528,7.0,4,"C1=CCC(c2cccc(Nc3cccc(C4=CC=CC4)c3)c2)=C1","C1=CCC(c2ccnc(Nc3cc(C4=CC=CC4)ccn3)c2)=C1",{},"[ch&r6:0]>>[nr6:0]",null,-0.2454887964],[0.1776458523,228.0495497002,7,"completed",-4.771288,7.0,4,"C1=CC(N(c2ccccc2)c2ccccc2)=CC1","c1ccc(N(c2ccccc2)c2cc[nH]c2)cc1",{},"[#6H2r5:1]>>[NH:1]",null,-0.3239627614],[0.1773924319,193.0609497169,7,"completed",-5.004508,7.0,5,"C1=CCC(NC2=CCC(C3=CC(NC4=CC=CC4)=CC3)=C2)=C1","C1=CCC(NC2=NCC(C3=CC(NC4=CC=CC4)=NC3)=C2)=C1",{},"[chr5,CH1r5:1]>>[n:1]",null,-0.2043054187],[0.1770123025,139.7187167003,7,"completed",-5.477204,7.0,7,"C1=CC(Nc2cc(C3=CC=NC3)cc(C3=CC=NC3)c2)=CC1","C1=NCC=C1Nc1cc(C2=CC=NC2)cc(C2=CC=NC2)c1",{},"[chr5,CH1r5:1]>>[n:1]",null,-0.2987305141],[0.1770019887,126.8804273703,7,"completed",-5.243156,7.0,5,"O=c1ccoc(-c2cc(NC3=CCC=C3)cc(NC3=CCC=C3)c2)c1","O=c1cc[nH]c(-c2cc(NC3=CCC=C3)cc(NC3=CCC=C3)c2)c1",{},"[o:1]>>[nH:1]",null,-0.1616803223],[0.1769374951,210.0310216136,7,"completed",-5.513084,7.0,7,"C(#Cc1cncc2c1=CCC=2)c1cncc2c1=CCC=2","C(#Cc1cncc2c1=NCC=2)c1cncc2c1=NCC=2",{},"[chr5,CH1r5:1]>>[n:1]",null,-0.3573875231],[0.1768743886,122.9779641718,7,"completed",-5.25484,7.0,6,"C1=CCC(NC2=CC(=C3C=CC=C3)C=C2NC2=CC=CC2)=C1","C1=CCC(NC2=NC(=C3C=CC=C3)N=C2NC2=CC=CC2)=C1",{},"[chr5,CH1r5:1]>>[n:1]",null,-0.1639254044],[0.176462759,109.2057619562,7,"completed",-5.076636,7.0,4,"C(=Cc1cccc2c1=CCC=2)c1cccc2c1=CCC=2","C(=Cc1cccc2c1SCS2)c1cccc2c1SCS2",{},"[CH,ch:0]1=[C,c:1][C,c:2]=[CH,ch:3][*:4]1>>[S:0]1[*:1]=,:[*:2][S:3][*:4]1",null,-0.1104236294],[0.1763426629,184.0234403782,7,"completed",-5.411792,7.0,3,"c1ccc2cc(Nc3ccc4ccccc4c3)ccc2c1","c1ccc2ncc(Nc3cnc4ccccc4c3)cc2c1",{},"[ch&r6:0]>>[nr6:0]",null,-0.2854813649],[0.1763000258,214.3665550977,7,"completed",-5.170476,7.0,4,"C1=CCC(N(C2=CC=CC2)c2ccccc2)=C1","C1=CN=C(N(C2=NC=CC2)c2ccccc2)C1",{},"[chr5,CH1r5:1]>>[n:1]",null,-0.2199699629],[0.1758063418,129.5170758947,7,"completed",-5.761484,7.0,7,"C(=Cc1ccc2ccc(C=CC3=CCC=N3)cc2c1)C1=CCC=N1","C(=Cc1ccc2ccc(C=CC3=NCC=N3)cc2c1)C1=NCC=N1",{},"[chr5,CH1r5:1]>>[n:1]",null,-0.4808114009],[0.1753987599,179.3954040057,7,"completed",-5.054372,7.0,4,"C1=CCC(Nc2cccc(NC3=CC=CC3)c2-c2ccccc2)=C1","C1=NC=C(Nc2cccc(NC3=CN=CC3)c2-c2ccccc2)C1",{},"[chr5,CH1r5:1]>>[n:1]",null,-0.1822164894],[0.1753668503,161.0784971665,7,"completed",-5.174892,7.0,5,"O=c1ccoc(-c2c(NC3=CCC=C3)cccc2NC2=CCC=C2)c1","O=c1cc[nH]c(-c2c(NC3=CCC=C3)cccc2NC2=CCC=C2)c1",{},"[o:1]>>[nH:1]",null,-0.169394805],[0.174923032,154.9900434299,7,"completed",-5.359628,7.0,5,"c1ccc(Nc2cc(-c3ccco3)cc(-c3ccco3)c2)cc1","c1cncc(Nc2cc(-c3ccco3)cc(-c3ccco3)c2)c1",{},"[ch&r6:0]>>[nr6:0]",null,-0.2388539214],[0.174543189,119.9737993499,7,"completed",-4.930908,7.0,5,"C1=CCC(NC2=CCC(C3=CC(NC4=CC=CC4)=CC3)=C2)=C1","C1=NC=C(NC2=CCC(C3=CC(NC4=CN=CC4)=CC3)=C2)C1",{},"[chr5,CH1r5:1]>>[n:1]",null,-0.1685343992],[0.1740528107,137.5907539782,7,"completed",-4.916464,7.0,5,"c1ccc(-c2c(Nc3cccs3)cccc2Nc2cccs2)cc1","C1=CC(c2c(Nc3cccs3)cccc2Nc2cccs2)=CC1",{},"[c:0]1[ch:1][ch][c:3][c!r5:4][c!r5:5]1>>[c:0]1[CH2:1][c:3][c:4][c:5]1",null,-0.1882474239],[0.1740117784,146.2129958877,7,"completed",-5.301024,7.0,4,"C(#CC1=c2ccccc2=CC1)C1=c2ccccc2=CC1","C(#CC1=c2ccccc2=NC1)C1=c2ccccc2=NC1",{},"[chr5,CH1r5:1]>>[n:1]",null,-0.2029272233],[0.1739967692,182.8996000822,7,"completed",-5.261096,7.0,6,"C1=CCC(C2=CC(=C3C=CC=C3)C=C2C2=CC=CC2)=C1","C1=CC(=C2C=C(c3ccc[nH]3)C(c3ccc[nH]3)=C2)C=C1",{},"[#6H2r5:1]>>[NH:1]",null,-0.2148690418],[0.1738542635,231.6663533478,7,"completed",-5.008188,7.0,5,"C(#Cc1ccc(C#Cc2cccs2)c2ccccc12)c1cccs1","C(#Cc1ccc(C#Cc2cccs2)c2c1=CCC=2)c1cccs1",{},"[c:0]1[ch:1][ch][c:3][c!r5:4][c!r5:5]1>>[c:0]1[CH2:1][c:3][c:4][c:5]1",null,-0.2404157368],[0.1737239725,164.4277421325,7,"completed",-5.295964,7.0,5,"c1ccc(Nc2cc(-c3ccsc3)cc(-c3ccsc3)c2)cc1","c1cncc(Nc2cc(-c3ccsc3)cc(-c3ccsc3)c2)c1",{},"[ch&r6:0]>>[nr6:0]",null,-0.2141340892],[0.173528176,149.5396668779,7,"completed",-5.530012,7.0,7,"C(=CC1=c2cccnc2=CC1)C1=c2cccnc2=CC1","C(=CC1=c2cccnc2=NC1)C1=c2cccnc2=NC1",{},"[chr5,CH1r5:1]>>[n:1]",null,-0.336107377],[0.1733950268,369.8808185969,7,"completed",-4.641752,7.0,4,"C1=CC(=C2C=C(Nc3ccccc3)C(Nc3ccccc3)=C2)C=C1","C1=CSC(=C2C=C(Nc3ccccc3)C(Nc3ccccc3)=C2)S1",{},"[CH,ch:0]1=[C,c:1][C,c:2]=[CH,ch:3][*:4]1>>[S:0]1[*:1]=,:[*:2][S:3][*:4]1",null,-0.4895993489],[0.1733795129,137.2121973952,7,"completed",-5.330648,7.0,4,"C1=C(NC2=CC(c3ccccc3)=CC2)CC=C1c1ccccc1","C1=C(NC2=CC(c3ccccc3)=NC2)CN=C1c1ccccc1",{},"[chr5,CH1r5:1]>>[n:1]",null,-0.2118831094],[0.1733175966,321.1043008721,7,"completed",-5.353096,7.0,3,"C(#CC1=CC=CC1)C1=CC=CC1","C(#CC1=CC=CC1=C1C=CC=C1)C1=CC=CC1=C1C=CC=C1",{},"[r5:1][CH2r5:2][r5:3]>>[r5:1][C:2](=C1cccc1)[r5:3]",null,-0.3667372204],[0.1730623364,144.5654901648,7,"completed",-5.096968,7.0,4,"C(#Cc1cc2ccccc2cc1C#CC1=CC=CC1)C1=CC=CC1","C(#Cc1cc2c(cc1C#CC1=CC=CC1)=CCC=2)C1=CC=CC1",{},"[c:0]1[ch:1][ch][c:3][c!r5:4][c!r5:5]1>>[c:0]1[CH2:1][c:3][c:4][c:5]1",null,-0.1445810691],[0.1730367589,93.6802341915,7,"completed",-5.207,7.0,3,"c1ccc(Nc2cc(Nc3ccccc3)cc(-c3ccccc3)c2)cc1","c1ccc(Nc2cc(Nc3ccccc3)cc(-c3cccnc3)c2)cc1",{},"[ch&r6:0]>>[nr6:0]",null,-0.119941637],[0.1730164008,110.2446158552,7,"completed",-5.534336,7.0,7,"C1=CC(Nc2cc(C3=CC=NC3)cc(C3=CC=NC3)c2)=CC1","C1=CC(Nc2cc(C3=CC=NC3)cc(C3=CC=NC3)c2)=NC1",{},"[chr5,CH1r5:1]>>[n:1]",null,-0.3234057485],[0.1723323628,214.1095632246,7,"completed",-5.383732,7.0,7,"O=c1ccoc(N(C2=CCC=C2)C2=CCC=C2)c1","O=c1cc[nH]c(N(C2=CCC=C2)C2=CCC=C2)c1",{},"[o:1]>>[nH:1]",null,-0.2920441585],[0.1722780175,183.9340221469,7,"completed",-5.2484,7.0,4,"O=c1cc(NC2=CC=CC2)oc(NC2=CC=CC2)c1","O=c1cc(NC2=CC=CC2)[nH]c(NC2=CC=CC2)c1",{},"[o:1]>>[nH:1]",null,-0.2112410446],[0.2362519384,150.855056839,8,"completed",-5.302772,8.0,8,"C(#Cc1cc2c(cc1C#CC1=CC=CC1)=CCC=2)C1=CC=CC1","C(#Cc1cc2c(cc1C#CC1=NC=CC1)=CCC=2)C1=NC=CC1",{},"[chr5,CH1r5:1]>>[n:1]",null,-0.2071335929],[0.2245123296,144.0727696893,8,"completed",-5.155572,8.0,8,"C(#Cc1cc2c(cc1C#CC1=CC=CC1)=CCC=2)C1=CC=CC1","C(#Cc1cc2c(cc1C#Cc1ccco1)=CCC=2)c1ccco1",{},"[#6H2r5:1]>>[O:1]",null,-0.1492320478],[0.222714613,156.4954505259,8,"completed",-5.223284,8.0,8,"C(#Cc1cc2c(cc1C#CC1=CC=CC1)=CCC=2)C1=CC=CC1","C(#Cc1cc2c(cc1C#CC1=CN=CC1)=CCC=2)C1=CN=CC1",{},"[chr5,CH1r5:1]>>[n:1]",null,-0.1787129232],[0.2220831787,166.4994728219,8,"completed",-5.248216,8.0,8,"C1=CC(C=CC2=CCC(C3=CC(C=CC4=NCC=C4)=CC3)=C2)=NC1","C(=Cc1ccsn1)C1=CCC(C2=CC(C=Cc3ccsn3)=CC2)=C1",{},"[#6H2r5:1]>>[S:1]",null,-0.1961794738],[0.2145516208,178.6676131391,8,"completed",-5.293296,8.0,8,"C(=CC1=CCC(C2=CC(C=CC3=CCN=C3)=CC2)=C1)C1=CCN=C1","C(=Cc1cnsc1)C1=CCC(C2=CC(C=Cc3cnsc3)=CC2)=C1",{},"[#6H2r5:1]>>[S:1]",null,-0.2241208477],[0.1997307284,129.8397652589,8,"completed",-5.365884,8.0,8,"C(#Cc1cc2c(cc1C#CC1=CC=CC1)=CCC=2)C1=CC=CC1","C(#Cc1cc2c(cc1C#CC1=CC=NC1)=CCC=2)C1=CC=NC1",{},"[chr5,CH1r5:1]>>[n:1]",null,-0.2269329689],[0.1968383702,208.5816436258,8,"completed",-5.387596,8.0,8,"C1=CC(C=CC2=CCC(C3=CC(C=CC4=NCC=C4)=CC3)=C2)=NC1","C(=Cc1ccon1)C1=CCC(C2=CC(C=Cc3ccon3)=CC2)=C1",{},"[#6H2r5:1]>>[O:1]",null,-0.2898877663],[0.1943270971,149.0795390939,8,"completed",-5.353096,8.0,8,"C(=Cc1cnc2c(c1)=CCC=2)c1cnc2c(c1)=CCC=2","C(=Cc1cc2c(nn1)=CCC=2)c1cc2c(nn1)=CCC=2",{},"[ch&r6:0]>>[nr6:0]",null,-0.2315446517],[0.1878225867,250.5558362931,8,"completed",-5.501584,8.0,8,"C(=Cc1cnc2c(c1)=CCC=2)c1cnc2c(c1)=CCC=2","C(=Cc1cnc2c(n1)=CCC=2)c1cnc2c(n1)=CCC=2",{},"[ch&r6:0]>>[nr6:0]",null,-0.3765639183],[0.1831313505,202.6911927845,8,"completed",-5.02944,8.0,8,"C(=CC1=CCC(C2=CC(C=CC3=CCN=C3)=CC2)=C1)C1=CCN=C1","C(=Cc1cn[nH]c1)C1=CCC(C2=CC(C=Cc3cn[nH]c3)=CC2)=C1",{},"[#6H2r5:1]>>[NH:1]",null,-0.2086223605],[0.1827926118,205.0814624466,8,"completed",-5.216936,8.0,8,"C(#Cc1ccc(C#CC2=CC=CC2)c2c1=CCC=2)C1=CC=CC1","C(#Cc1ccc(C#CC2=NC=CC2)c2c1=CCC=2)C1=NC=CC1",{},"[chr5,CH1r5:1]>>[n:1]",null,-0.2208136771],[0.1812803205,196.892144086,8,"completed",-5.660284,8.0,8,"C(#Cc1ccnc2c1=CCC=2)c1ccnc2c1=CCC=2","C(#Cc1ncnc2c1=CCC=2)c1ncnc2c1=CCC=2",{},"[ch&r6:0]>>[nr6:0]",null,-0.4388466875],[0.1806196562,209.133841789,8,"completed",-5.396796,8.0,8,"C(=CC1=CCC(C2=CC(C=CC3=CCN=C3)=CC2)=C1)C1=CCN=C1","C(=Cc1cnoc1)C1=CCC(C2=CC(C=Cc3cnoc3)=CC2)=C1",{},"[#6H2r5:1]>>[O:1]",null,-0.2947880899],[0.1802209309,168.0474510021,8,"completed",-5.300288,8.0,8,"C1=CCC(c2cc(C3=CC=CC3)nc(NC3=CCC=N3)n2)=C1","C1=NC(Nc2nc(-c3ccccc3)cc(-c3ccccc3)n2)=CC1",{},"[CH2:0]1[c,C:1]-,=,:[c,C:2]-,=,:[c,C:3]-,=,:[c,C:4]1>>[ch:0]1c[c:1][c:2][c:3][c:4]1",null,-0.2188525404],[0.1782611719,311.2740621983,8,"completed",-5.060628,8.0,8,"C(#Cc1cc2c(cc1C#CC1=CC=CC1)=CCC=2)C1=CC=CC1","C(#Cc1cc2c(cc1C#Cc1ccc[nH]1)=CCC=2)c1ccc[nH]1",{},"[#6H2r5:1]>>[NH:1]",null,-0.3124917878],[0.1726505855,247.28091926,8,"completed",-5.33994,8.0,8,"C(#Cc1cc2c(cc1C#CC1=CC=CC1)=CCC=2)C1=CC=CC1","C(#Cc1nc2c(nc1C#CC1=CC=CC1)=CCC=2)C1=CC=CC1",{},"[ch&r6:0]>>[nr6:0]",null,-0.2989276548],[0.1716915205,159.5870865181,8,"completed",-5.570768,8.0,8,"C1=CC(C=CC2=NCC(C3=CC(C=CC4=CCC=C4)=NC3)=C2)=CC1","C1=CC(C=Cc2cc(-c3cc(C=CC4=CCC=C4)ns3)sn2)=CC1",{},"[#6H2r5:1]>>[S:1]",null,-0.3661462385],[0.1690447156,162.1111636934,8,"completed",-5.314732,8.0,8,"C1=CC(C=CC2=CCC(C3=NC(C=CC4=CCC=C4)=CC3)=N2)=CC1","C1=CC(C=Cc2csc(-c3nc(C=CC4=CCC=C4)cs3)n2)=CC1",{},"[#6H2r5:1]>>[S:1]",null,-0.221074302],[0.1681439289,191.1096564274,8,"completed",-5.272044,8.0,8,"C(#Cc1ccc(C#CC2=CC=CC2)c2c1=CCC=2)C1=CC=CC1","C(#Cc1ccc(C#CC2=CC=NC2)c2c1=CCC=2)C1=CC=NC1",{},"[chr5,CH1r5:1]>>[n:1]",null,-0.2258904123],[0.1674793626,183.8169842027,8,"completed",-5.293388,8.0,8,"C1=CC(C=CC2=NCC(C3=CC(C=CC4=CCC=C4)=NC3)=C2)=CC1","C1=CC(C=Cc2cc(-c3cc(C=CC4=CCC=C4)n[nH]3)[nH]n2)=CC1",{},"[#6H2r5:1]>>[NH:1]",null,-0.2282852465],[0.1652052129,226.9594058933,8,"completed",-5.106536,8.0,8,"C(#Cc1ccc(C#CC2=CC=CC2)c2c1=CCC=2)C1=CC=CC1","C(#Cc1ccc(C#CC2=CN=CC2)c2c1=CCC=2)C1=CN=CC1",{},"[chr5,CH1r5:1]>>[n:1]",null,-0.2270055162],[0.1638611752,161.845678728,8,"completed",-5.188508,8.0,8,"C(#Cc1ccc(C#Cc2cccs2)c2c1=CCC=2)c1cccs1","C(#Cc1ccc(C#Cc2cccs2)c2c1SCS2)c1cccs1",{},"[CH,ch:0]1=[C,c:1][C,c:2]=[CH,ch:3][*:4]1>>[S:0]1[*:1]=,:[*:2][S:3][*:4]1",null,-0.1732989328],[0.1627683204,236.0237545762,8,"completed",-5.18262,8.0,8,"C(#Cc1ccc(C#Cc2cccs2)c2c1=CCC=2)c1cccs1","C(#Cc1ccc(C#Cc2cncs2)c2c1=CCC=2)c1cncs1",{},"[chr5,CH1r5:1]>>[n:1]",null,-0.2430061404],[0.1622262101,220.7468960436,8,"completed",-5.201572,8.0,8,"C(#Cc1ccc(C#Cc2cccs2)c2c1=CCC=2)c1cccs1","C(#Cc1ccc(C#Cc2nccs2)c2c1=CCC=2)c1nccs1",{},"[chr5,CH1r5:1]>>[n:1]",null,-0.2319147667],[0.1613813843,183.4719813543,8,"completed",-5.318688,8.0,8,"C1=CC(C=CC2=CCC(C3=NC(C=CC4=CCC=C4)=CC3)=N2)=CC1","C(=Cc1ccsc1)C1=CCC(C2=NC(C=Cc3ccsc3)=CC2)=N1",{},"[#6H2r5:1]>>[S:1]",null,-0.2389475763],[0.1603168321,147.4545442958,8,"completed",-5.309212,8.0,3,"C1=CCC(C2=CC=CC2)=C1","C(#Cc1ccccc1)C1=CCC(C2=CC(C#Cc3ccccc3)=CC2)=C1",{},"[ch&r6,CH1&r5:1]>>[*:1](-C#C-c1ccccc1)",null,-0.2078219827],[0.1596528168,143.7961867911,8,"completed",-5.280784,8.0,8,"C1=NCC(Nc2cccc(NC3=CC=NC3)c2-c2ccccc2)=C1","C1=CCC(c2c(NC3=CC=NC3)cccc2NC2=CC=NC2)=C1",{},"[c:0]1[ch:1][ch][c:3][c!r5:4][c!r5:5]1>>[c:0]1[CH2:1][c:3][c:4][c:5]1",null,-0.1915514085],[0.1595985994,133.1386200835,8,"completed",-5.2438,8.0,8,"C1=NCC(Nc2cccc(NC3=CC=NC3)c2-c2ccccc2)=C1","C1=CC(c2c(NC3=CC=NC3)cccc2NC2=CC=NC2)=CC1",{},"[c:0]1[ch:1][ch][c:3][c!r5:4][c!r5:5]1>>[c:0]1[CH2:1][c:3][c:4][c:5]1",null,-0.1669081417],[0.1591717201,145.3420619014,8,"completed",-5.343252,8.0,3,"C(#Cc1cccc(-c2cccc(C#Cc3ccccc3)c2)c1)c1ccccc1","C(#Cc1ccccc1)C1=CC(C2=CCC(C#Cc3ccccc3)=C2)=CC1",{},"[c:0]1[ch:1][ch][c:3][c!r5:4][c!r5:5]1>>[c:0]1[CH2:1][c:3][c:4][c:5]1",null,-0.2238713187],[0.1578030299,166.4758360851,8,"completed",-5.176456,8.0,8,"C(#Cc1ccc(C#CC2=CC=CC2)c2c1=CCC=2)C1=CC=CC1","C(#Cc1ccc(C#CC2=CC=CC2)c2c1SCS2)C1=CC=CC1",{},"[CH,ch:0]1=[C,c:1][C,c:2]=[CH,ch:3][*:4]1>>[S:0]1[*:1]=,:[*:2][S:3][*:4]1",null,-0.1748671175],[0.1575587709,214.7180408086,8,"completed",-5.27462,8.0,4,"C1=CC(N(C2=CCC=C2)c2ccccc2)=CC1","C1=CC(N(C2=NCC=C2)c2ccccc2)=NC1",{},"[chr5,CH1r5:1]>>[n:1]",null,-0.2470728391],[0.1575312035,170.7811942984,8,"completed",-5.034408,8.0,7,"C(=CC1=c2cccnc2=CC1)C1=c2cccnc2=CC1","C(=CC1=c2nccnc2=CC1)C1=c2nccnc2=CC1",{},"[ch&r6:0]>>[nr6:0]",null,-0.1768455497],[0.1571943158,183.318090203,8,"completed",-4.759144,8.0,4,"C(=CC1=c2ccccc2=CC1)C1=c2ccccc2=CC1","C(=CC1=c2ncccc2=CC1)C1=c2ncccc2=CC1",{},"[ch&r6:0]>>[nr6:0]",null,-0.3008905124],[0.1571252538,181.6347275507,8,"completed",-5.223928,8.0,4,"C1=C(NC2=CCc3ccccc32)c2ccccc2C1","C1=C(NC2=CCc3cnccc32)c2ccncc2C1",{},"[ch&r6:0]>>[nr6:0]",null,-0.2012875241],[0.1563900563,248.2234267182,8,"completed",-4.38084,8.0,8,"C1=CSC(=C2SC=CS2)S1","C(#Cc1ccccc1)C1=CSC(=C2SC=C(C#Cc3ccccc3)S2)S1",{},"[ch&r6,CH1&r5:1]>>[*:1](-C#C-c1ccccc1)",null,-0.5612829156],[0.1561424046,125.4220041763,8,"completed",-5.03496,8.0,8,"C1=NC(N(c2ccccc2)c2ccccc2)=CC1","c1ccc(N(c2ccccc2)c2cscn2)cc1",{},"[#6H2r5:1]>>[S:1]",null,-0.133429674],[0.1558846621,168.3056160355,8,"completed",-5.458896,8.0,8,"C(=CC1=CCC(C2=CC(C=CC3=CCN=C3)=CC2)=C1)C1=CCN=C1","C(=CC1=NCN=C1)C1=CCC(C2=CC(C=CC3=NCN=C3)=CC2)=C1",{},"[chr5,CH1r5:1]>>[n:1]",null,-0.3023935952],[0.1552666014,182.4714776421,8,"completed",-5.050692,8.0,8,"C(#Cc1cc2c(cc1C#CC1=CC=CC1)=CCC=2)C1=CC=CC1","C(#Cc1cc2c(cc1C#CC1=CC=CC1)SCS2)C1=CC=CC1",{},"[CH,ch:0]1=[C,c:1][C,c:2]=[CH,ch:3][*:4]1>>[S:0]1[*:1]=,:[*:2][S:3][*:4]1",null,-0.1857072072],[0.1546443164,158.3172029318,8,"completed",-4.902112,8.0,5,"C1=CCC(C2=CCC(NC3=CC(C4=CC=CC4)=CC3)=C2)=C1","C1=NC=C(C2=CCC(NC3=CC(C4=CN=CC4)=CC3)=C2)C1",{},"[chr5,CH1r5:1]>>[n:1]",null,-0.2103629492],[0.1542342076,225.1361932012,8,"completed",-4.368604,8.0,8,"C1=CSC(=C2SC=CS2)S1","C(=Cc1ccccc1)C1=CSC(=C2SC=C(C=Cc3ccccc3)S2)S1",{},"[ch&r6,CH1&r5:1]>>[*:1](-C=C-c1ccccc1)",null,-0.5592914793],[0.1536999124,175.5819063544,8,"completed",-5.302588,8.0,6,"C1=CN=C(c2cc(Nc3ccccc3)cc(C3=NC=CC3)n2)C1","C1=CC(Nc2cc(C3=NC=CC3)nc(C3=NC=CC3)c2)=CC1",{},"[c:0]1[ch:1][ch][c:3][c!r5:4][c!r5:5]1>>[c:0]1[CH2:1][c:3][c:4][c:5]1",null,-0.225697886],[0.1523737678,213.4197458923,8,"completed",-5.401028,8.0,7,"C1=CC(Nc2nc(C3=CCC=C3)nc(C3=CCC=C3)n2)=CC1","C1=CC(Nc2nc(-c3ccccc3)nc(-c3ccccc3)n2)=CC1",{},"[CH2:0]1[c,C:1]-,=,:[c,C:2]-,=,:[c,C:3]-,=,:[c,C:4]1>>[ch:0]1c[c:1][c:2][c:3][c:4]1",null,-0.299917885],[0.151919759,131.3441829839,8,"completed",-4.809008,8.0,8,"C(=Cc1cc(C=CC2=CSCS2)cc(-c2ccccc2)c1)C1=CSCS1","C1=CC(c2cc(C=CC3=CSCS3)cc(C=CC3=CSCS3)c2)=CC1",{},"[c:0]1[ch:1][ch][c:3][c!r5:4][c!r5:5]1>>[c:0]1[CH2:1][c:3][c:4][c:5]1",null,-0.2423689398],[0.1516501707,183.2093651132,8,"completed",-5.15088,8.0,4,"C1=C(NC2=CCc3ccccc32)c2ccccc2C1","C1=C(NC2=CCc3ccncc32)c2cnccc2C1",{},"[ch&r6:0]>>[nr6:0]",null,-0.1866391463],[0.1516143562,179.2598420598,8,"completed",-5.174064,8.0,7,"C(#CC1=c2cccnc2=CC1)C1=c2cccnc2=CC1","C(#CC1=c2nccnc2=CC1)C1=c2nccnc2=CC1",{},"[ch&r6:0]>>[nr6:0]",null,-0.186606469],[0.1512668908,85.3878833284,8,"completed",-5.450524,8.0,8,"O=c1cccc(-c2cc(NC3=CCC=C3)cc(NC3=CCC=C3)c2)[nH]1","O=c1cccc(-c2cc(Nc3ccccc3)cc(Nc3ccccc3)c2)[nH]1",{},"[CH2:0]1[c,C:1]-,=,:[c,C:2]-,=,:[c,C:3]-,=,:[c,C:4]1>>[ch:0]1c[c:1][c:2][c:3][c:4]1",null,-0.2597998406],[0.1505321201,188.1239481761,8,"completed",-5.198168,8.0,7,"C1=CCC(c2cc(C3=CC=CC3)nc(NC3=CCC=C3)n2)=C1","C1=CC(Nc2nc(-c3ccccc3)cc(-c3ccccc3)n2)=CC1",{},"[CH2:0]1[c,C:1]-,=,:[c,C:2]-,=,:[c,C:3]-,=,:[c,C:4]1>>[ch:0]1c[c:1][c:2][c:3][c:4]1",null,-0.2002816228],[0.1500836349,129.5470338795,8,"completed",-5.44206,8.0,4,"C1=CCC(c2cc(C=Cc3ccccc3)cc(C3=CC=CC3)c2)=C1","C1=CCC(c2cc(C=CC3=CCC=C3)cc(C3=CC=CC3)c2)=C1",{},"[c:0]1[ch:1][ch][c:3][c!r5:4][c!r5:5]1>>[c:0]1[CH2:1][c:3][c:4][c:5]1",null,-0.2722405285],[0.149970022,175.9068710973,8,"completed",-5.301852,8.0,7,"C1=CCC(c2cc(C3=CC=CC3)nc(NC3=CCC=C3)n2)=C1","C1=CCC(c2nc(NC3=CCC=C3)nc(C3=CC=CC3)n2)=C1",{},"[ch&r6:0]>>[nr6:0]",null,-0.2256277907],[0.1496663678,94.292018152,8,"completed",-5.073048,8.0,4,"C1=CC(c2cc(Nc3ccccc3)cc(Nc3ccccc3)c2)=CC1","C1=NC(c2cc(Nc3ccccc3)cc(Nc3ccccc3)c2)=CC1",{},"[chr5,CH1r5:1]>>[n:1]",null,-0.0961609366],[0.1495802715,129.0798198646,8,"completed",-5.1748,8.0,3,"C(#Cc1ccc2ccccc2c1)c1ccc2ccccc2c1","C(#Cc1ccc2c(c1)=CCC=2)c1ccc2c(c1)=CCC=2",{},"[c:0]1[ch:1][ch][c:3][c!r5:4][c!r5:5]1>>[c:0]1[CH2:1][c:3][c:4][c:5]1",null,-0.1392952601],[0.1490940803,81.7648680823,8,"completed",-5.138092,8.0,8,"c1ccc(Nc2cc(Nc3ccccc3)cc(-c3ccccn3)c2)cc1","c1ccc(Nc2cc(Nc3ccccc3)cc(-c3ncccn3)c2)cc1",{},"[ch&r6:0]>>[nr6:0]",null,-0.0860028132],[0.1480859149,224.0181201444,8,"completed",-5.342424,8.0,3,"c1ccc(-c2ccccc2Nc2ccccc2-c2ccccc2)cc1","c1ccc(-c2ncccc2Nc2cccnc2-c2ccccc2)cc1",{},"[ch&r6:0]>>[nr6:0]",null,-0.2810358021],[0.1477500054,303.2077652831,8,"completed",-4.821888,8.0,7,"C1=NC(NC2=C(c3ccccc3)CC=N2)=C(c2ccccc2)C1","C1=CC(C2=C(NC3=C(C4=CCC=C4)CC=N3)N=CC2)=CC1",{},"[c:0]1[ch:1][ch][c:3][c!r5:4][c!r5:5]1>>[c:0]1[CH2:1][c:3][c:4][c:5]1",null,-0.3603257254],[0.1475002115,142.9997634605,8,"completed",-4.905516,8.0,3,"c1ccc2cc3ccccc3cc2c1","C1=c2cc3ccccc3cc2=CC1",{},"[c:0]1[ch:1][ch][c:3][c!r5:4][c!r5:5]1>>[c:0]1[CH2:1][c:3][c:4][c:5]1",null,-0.197440384],[0.1474601035,144.0593725867,8,"completed",-5.69046,8.0,8,"C1=CC(C=CC2=NCC(C3=CC(C=CC4=CCC=C4)=NC3)=C2)=CC1","C1=CC(C=CC2=NCC(C3=NC(C=CC4=CCC=C4)=NC3)=N2)=CC1",{},"[chr5,CH1r5:1]>>[n:1]",null,-0.4377078689],[0.1468383381,155.3955620657,8,"completed",-5.236992,8.0,4,"C(=Cc1ccc2c(c1)=CCC=2)c1ccc2c(c1)=CCC=2","C(=Cc1ccc2c(n1)=CCC=2)c1ccc2c(n1)=CCC=2",{},"[ch&r6:0]>>[nr6:0]",null,-0.1826020719],[0.1466319972,101.8785503333,8,"completed",-5.020424,8.0,4,"C1=CC(c2c(Nc3ccccc3)cccc2Nc2ccccc2)=CC1","C1=NC(c2c(Nc3ccccc3)cccc2Nc2ccccc2)=CC1",{},"[chr5,CH1r5:1]>>[n:1]",null,-0.1161123831],[0.1465920524,232.7983624024,8,"completed",-5.057592,8.0,8,"C(#Cc1ccc(C#CC2=CC=CC2)c2c1=CCC=2)C1=CC=CC1","C(#Cc1ccc(C#Cc2ccco2)c2c1=CCC=2)c1ccco1",{},"[#6H2r5:1]>>[O:1]",null,-0.2346834301],[0.1463414142,148.4494850352,8,"completed",-5.197432,8.0,4,"C1=Cc2c(cccc2Nc2cccc3c2C=CC3)C1","C1=Cc2c(ccnc2Nc2nccc3c2C=CC3)C1",{},"[ch&r6:0]>>[nr6:0]",null,-0.1633671233],[0.1461536923,214.6607746988,8,"completed",-5.41032,8.0,7,"C(#Cc1cncc2c1=CCC=2)c1cncc2c1=CCC=2","C(#Cc1cncc2cscc12)c1cncc2cscc12",{},"[#6H2r5:1]>>[S:1]",null,-0.3053940313],[0.1453016441,328.0737126786,8,"completed",-5.495788,8.0,6,"C1=CC(C2=CCN=C2NC2=NCC=C2C2=CCC=C2)=CC1","C1=C(c2ccccc2)C(NC2=NCC=C2c2ccccc2)=NC1",{},"[CH2:0]1[c,C:1]-,=,:[c,C:2]-,=,:[c,C:3]-,=,:[c,C:4]1>>[ch:0]1c[c:1][c:2][c:3][c:4]1",null,-0.429406509],[0.1449126252,161.7262346857,8,"completed",-5.08694,8.0,6,"C1=CC(Nc2cc(C3=CCC=C3)nc(C3=CCC=C3)c2)=CC1","C1=CC(Nc2cc(C3=CCC=N3)nc(C3=CCC=N3)c2)=CC1",{},"[chr5,CH1r5:1]>>[n:1]",null,-0.1619844164],[0.1447460804,180.2564791117,8,"completed",-5.227332,8.0,4,"C1=CCC(N(C2=CC=CC2)c2ccccc2)=C1","C1=NCC(N(C2=CC=NC2)c2ccccc2)=C1",{},"[chr5,CH1r5:1]>>[n:1]",null,-0.20108949],[0.144658722,173.5183705076,8,"completed",-4.982704,8.0,7,"C1=NCC(c2ccccc2)=C1NC1=C(c2ccccc2)CN=C1","C1=CC(C2=C(NC3=C(C4=CCC=C4)CN=C3)C=NC2)=CC1",{},"[c:0]1[ch:1][ch][c:3][c!r5:4][c!r5:5]1>>[c:0]1[CH2:1][c:3][c:4][c:5]1",null,-0.1919641039],[0.1444548622,328.1911661789,8,"completed",-5.231656,8.0,3,"C1=c2ccccc2=CC1","C1=CC(=C2C=c3ccccc3=C2)C=C1",{},"[r5:1][CH2r5:2][r5:3]>>[r5:1][C:2](=C1cccc1)[r5:3]",null,-0.3408852589],[0.144376774,97.5902133417,8,"completed",-5.454756,8.0,8,"O=c1cc[nH]c(-c2cc(NC3=CCC=C3)cc(NC3=CCC=C3)c2)c1","O=c1cc[nH]c(-c2cc(Nc3ccccc3)cc(Nc3ccccc3)c2)c1",{},"[CH2:0]1[c,C:1]-,=,:[c,C:2]-,=,:[c,C:3]-,=,:[c,C:4]1>>[ch:0]1c[c:1][c:2][c:3][c:4]1",null,-0.2668168685],[0.1443085045,190.95730345,8,"completed",-5.228252,8.0,6,"C1=CC(Nc2cc(C3=CCC=C3)nc(C3=CCC=C3)c2)=CC1","C1=CC(Nc2cc(C3=NCC=C3)nc(C3=NCC=C3)c2)=CC1",{},"[chr5,CH1r5:1]>>[n:1]",null,-0.2110082788],[0.1438428628,219.4432075412,8,"completed",-4.755556,8.0,8,"C1=NC(N(c2ccccc2)c2ccccc2)=CC1","C1=CCC(N(C2=CC=CC2)C2=CCC=N2)=C1",{},"[c:0]1[ch:1][ch][c:3][c!r5:4][c!r5:5]1>>[c:0]1[CH2:1][c:3][c:4][c:5]1",null,-0.3260210717],[0.1438338824,182.6439850443,8,"completed",-4.982428,8.0,4,"C(#CC1=c2ccccc2=CC1)C1=c2ccccc2=CC1","C(#Cc1scc2ccccc12)c1scc2ccccc12",{},"[#6H2r5:1]>>[S:1]",null,-0.2003301802],[0.1436370835,165.7692603116,8,"completed",-5.118772,8.0,7,"C1=C(NC2=CCN=C2c2ccccc2)C(c2ccccc2)=NC1","C1=CCC(C2=NCC=C2NC2=CCN=C2C2=CC=CC2)=C1",{},"[c:0]1[ch:1][ch][c:3][c!r5:4][c!r5:5]1>>[c:0]1[CH2:1][c:3][c:4][c:5]1",null,-0.1662892594],[0.1435882627,190.354035388,8,"completed",-4.904228,8.0,4,"C(#CC1=c2ccccc2=CC1)C1=c2ccccc2=CC1","C(#CC1=c2ncccc2=CC1)C1=c2ncccc2=CC1",{},"[ch&r6:0]>>[nr6:0]",null,-0.2345521904],[0.1433684476,169.9011667309,8,"completed",-5.210312,8.0,4,"C1=CC(Nc2cccc(NC3=CCC=C3)c2-c2ccccc2)=CC1","C1=NCC=C1Nc1cccc(NC2=CCN=C2)c1-c1ccccc1",{},"[chr5,CH1r5:1]>>[n:1]",null,-0.1866255281],[0.1432252823,201.2602247304,8,"completed",-5.268456,8.0,3,"C(#CC1=CC=CC1)C1=CC=CC1","C(#CC1=CC(c2ccccc2)=CC1)C1=CC(c2ccccc2)=CC1",{},"[cH&r6,CH&r5:1]>>[#6:1](-[c]1[ch]ccc[ch]1)",null,-0.2332608321],[0.1432031293,107.724997541,8,"completed",-5.236532,8.0,8,"c1ccc(Nc2cc(Nc3ccccc3)cc(-c3ccccn3)c2)cc1","c1ccc(Nc2cc(Nc3ccccc3)cc(-c3ccncn3)c2)cc1",{},"[ch&r6:0]>>[nr6:0]",null,-0.1440095786],[0.1432026421,162.7170192349,8,"completed",-5.097612,8.0,4,"C(=Cc1ccc2c(c1)=CCC=2)c1ccc2c(c1)=CCC=2","C(=Cc1cc2c(cn1)=CCC=2)c1cc2c(cn1)=CCC=2",{},"[ch&r6:0]>>[nr6:0]",null,-0.1627256052],[0.1430721957,265.9665495284,8,"completed",-4.990156,8.0,8,"C1=CCC(C2=CC(=C3SC=CS3)C=C2C2=CC=CC2)=C1","C1=CSC(=C2C=C(c3cccs3)C(c3cccs3)=C2)S1",{},"[#6H2r5:1]>>[S:1]",null,-0.2768580875],[0.1427173452,142.0765641217,8,"completed",-5.02622,8.0,6,"C1=CC(=C2C=C(NC3=CCC=C3)C(NC3=CCC=C3)=C2)C=C1","C1=CC(=C2C=C(Nc3ccsc3)C(Nc3ccsc3)=C2)C=C1",{},"[#6H2r5:1]>>[S:1]",null,-0.1511722838],[0.142629713,206.977183889,8,"completed",-5.1265,8.0,4,"C1=C(NC2=CCc3ccccc32)c2ccccc2C1","C1=C(NC2=CCc3ncccc32)c2cccnc2C1",{},"[ch&r6:0]>>[nr6:0]",null,-0.2078067784],[0.1425941469,155.2634804601,8,"completed",-4.780212,8.0,4,"C1=CCC(N(C2=CC=CC2)c2ccccc2)=C1","C1=CCC(N(C2=CC=CC2)C2=CC=CC2)=C1",{},"[c:0]1[ch:1][ch][c:3][c!r5:4][c!r5:5]1>>[c:0]1[CH2:1][c:3][c:4][c:5]1",null,-0.2724266639],[0.142529095,115.3819563143,8,"completed",-5.61042,8.0,4,"C1=CC(c2cccc(Nc3cccc(C4=CCC=C4)c3)c2)=CC1","C1=CC(c2cc(Nc3ccnc(C4=CCC=C4)c3)ccn2)=CC1",{},"[ch&r6:0]>>[nr6:0]",null,-0.3754623793],[0.1423988327,207.5362788526,8,"completed",-5.338744,8.0,7,"C(=Cc1ccc2ccc(C=Cc3cc[nH]c3)cc2c1)c1cc[nH]c1","C(=Cc1ccc2ccc(C=Cc3cn[nH]c3)cc2c1)c1cn[nH]c1",{},"[chr5,CH1r5:1]>>[n:1]",null,-0.2664595069],[0.142356877,214.9720137451,8,"completed",-5.486588,8.0,4,"C1=C(NC2=CCc3ccccc32)c2ccccc2C1","c1ccc2c(c1)CN=C2NC1=NCc2ccccc21",{},"[chr5,CH1r5:1]>>[n:1]",null,-0.3456061411],[0.1422603039,142.3865339712,8,"completed",-5.294124,8.0,8,"C(=CC1=CCC(C2=CC(C=CC3=CCN=C3)=CC2)=C1)C1=CCN=C1","C(=CC1=CCN=N1)C1=CCC(C2=CC(C=CC3=CCN=N3)=CC2)=C1",{},"[chr5,CH1r5:1]>>[n:1]",null,-0.1968226295],[0.1421003873,137.1243709972,8,"completed",-5.387872,8.0,4,"C1=CC(c2cc(Nc3ccccc3)cc(C3=CCC=C3)c2)=CC1","O=c1occcc1Nc1cc(C2=CCC=C2)cc(C2=CCC=C2)c1",{},"[c:1]1[c:2][ch:3][ch:4][c:5][c:6]1>>[c:1]1[c:2][o:3][c:4](=O)[c:5][c:6]1",null,-0.2437407115],[0.141853343,211.9090681175,8,"completed",-5.17894,8.0,6,"C1=CC(Nc2cc(-c3ccoc3)cc(-c3ccoc3)c2)=CC1","c1cc(Nc2cc(-c3ccoc3)cc(-c3ccoc3)c2)co1",{},"[#6H2r5:1]>>[O:1]",null,-0.2189952048],[0.1417623156,172.4508774169,8,"completed",-5.327152,8.0,6,"C1=NC=C(c2cc(Nc3ccccc3)cc(C3=CN=CC3)n2)C1","C1=CC(Nc2cc(C3=CN=CC3)nc(C3=CN=CC3)c2)=CC1",{},"[c:0]1[ch:1][ch][c:3][c!r5:4][c!r5:5]1>>[c:0]1[CH2:1][c:3][c:4][c:5]1",null,-0.234568413],[0.1414548183,116.0973128561,8,"completed",-5.262016,8.0,3,"c1ccc2cc3ccccc3cc2c1","c1ccc2cc3cc4ccccc4cc3cc2c1",{},"[cH&r6:1][cH&r6:2]>>[c:1]2cccc[c:2]2",null,-0.1622981403],[0.1410774909,146.1859676659,8,"completed",-5.131376,8.0,8,"C1=NC(N(c2ccccc2)c2ccccc2)=CC1","c1ccc(N(c2ccccc2)c2cocn2)cc1",{},"[#6H2r5:1]>>[O:1]",null,-0.1478266529],[0.1409912298,172.5837601096,8,"completed",-5.09982,8.0,7,"C1=CC(C=CC2=CCC(C3=CC(C=CC4=CCC=C4)=CC3)=C2)=CC1","C(=Cc1ccsc1)C1=CCC(C2=CC(C=Cc3ccsc3)=CC2)=C1",{},"[#6H2r5:1]>>[S:1]",null,-0.1725838061],[0.1408896612,142.3758576325,8,"completed",-5.223652,8.0,6,"c1ccc(Nc2cc(-c3cccs3)nc(-c3cccs3)c2)cc1","C1=CC(Nc2cc(-c3cccs3)nc(-c3cccs3)c2)=CC1",{},"[c:0]1[ch:1][ch][c:3][c!r5:4][c!r5:5]1>>[c:0]1[CH2:1][c:3][c:4][c:5]1",null,-0.166622013],[0.1405059863,118.7551899677,8,"completed",-4.915176,8.0,5,"c1ccc(-c2cc(Nc3cccs3)cc(Nc3cccs3)c2)cc1","C1=CCC(c2cc(Nc3cccs3)cc(Nc3cccs3)c2)=C1",{},"[c:0]1[ch:1][ch][c:3][c!r5:4][c!r5:5]1>>[c:0]1[CH2:1][c:3][c:4][c:5]1",null,-0.1756164899],[0.140439097,149.2357509981,8,"completed",-5.195684,8.0,4,"C1=CC(c2ccc(Nc3ccc(C4=CCC=C4)cc3)cc2)=CC1","C1=CC(c2ccc(Nc3ccc(C4=CCC=C4)nc3)cn2)=CC1",{},"[ch&r6:0]>>[nr6:0]",null,-0.1635771042],[0.1403765978,153.4601650536,8,"completed",-5.69966,8.0,8,"C(=Cc1cnc2c(c1)=CCC=2)c1cnc2c(c1)=CCC=2","C(=Cc1cnc2c(c1)=CCN=2)c1cnc2c(c1)=CCN=2",{},"[chr5,CH1r5:1]>>[n:1]",null,-0.4469341774],[0.1403412726,117.6542617115,8,"completed",-5.147752,8.0,4,"C1=CC(N(c2ccccc2)c2ccccc2)=CC1","C1=NCC=C1N(c1ccccc1)c1ccccc1",{},"[chr5,CH1r5:1]>>[n:1]",null,-0.1223104636],[0.140247363,205.6096012155,8,"completed",-4.45306,8.0,5,"C1=CC(C2=CCC=C2NC2=CCC=C2C2=CCC=C2)=CC1","C1=NC(C2=CCC=C2NC2=CCC=C2C2=CCC=N2)=CC1",{},"[chr5,CH1r5:1]>>[n:1]",null,-0.4973486466],[0.1401839827,135.7713492735,8,"completed",-5.424028,8.0,4,"C1=CCC(c2cc(Nc3ccccc3)cc(C3=CC=CC3)c2)=C1","O=c1occcc1Nc1cc(C2=CC=CC2)cc(C2=CC=CC2)c1",{},"[c:1]1[c:2][ch:3][ch:4][c:5][c:6]1>>[c:1]1[c:2][o:3][c:4](=O)[c:5][c:6]1",null,-0.2643501281],[0.1398815677,116.1700283982,8,"completed",-5.373888,8.0,3,"c1ccc2cc(Nc3ccc4ccccc4c3)ccc2c1","c1cnc2cc(Nc3ccc4cccnc4c3)ccc2c1",{},"[ch&r6:0]>>[nr6:0]",null,-0.2241710227],[0.1396702745,236.5406881293,8,"completed",-4.9816,8.0,4,"C1=CCC(N(C2=CC=CC2)c2ccccc2)=C1","C1=NC=C(N(C2=CN=CC2)c2ccccc2)C1",{},"[chr5,CH1r5:1]>>[n:1]",null,-0.250640363],[0.1396607863,107.8532693458,8,"completed",-5.280784,8.0,4,"C1=CCC(Nc2ccc3ccc(NC4=CC=CC4)cc3c2)=C1","C1=NCC(Nc2ccc3ccc(NC4=CC=NC4)cc3c2)=C1",{},"[chr5,CH1r5:1]>>[n:1]",null,-0.1662736494],[0.1947391173,126.5865725443,9,"completed",-5.505908,9.0,9,"C(#Cc1cc2c(cc1C#CC1=CN=CC1)=CCC=2)C1=CN=CC1","C(#Cc1cc2c(cc1C#CC1=CN=NC1)=CCC=2)C1=CN=NC1",{},"[chr5,CH1r5:1]>>[n:1]",null,-0.3110581932],[0.1902748747,143.523688116,9,"completed",-5.364228,9.0,9,"c1ccc2cc3cc4ccccc4cc3cc2c1","C1=Cc2cc3cc4ccccc4cc3cc2C1",{},"[c:0]1[ch:1][ch][c:3][c!r5:4][c!r5:5]1>>[c:0]1[CH2:1][c:3][c:4][c:5]1",null,-0.2341134398],[0.1809562938,145.5857934287,9,"completed",-5.423292,9.0,9,"C(#Cc1cc2c(cc1C#CC1=CC=NC1)=CCC=2)C1=CC=NC1","C(#Cc1cc2c(cc1C#Cc1ccns1)=CCC=2)c1ccns1",{},"[#6H2r5:1]>>[S:1]",null,-0.2690890275],[0.1687101607,155.0763089285,9,"completed",-5.209024,9.0,9,"C(#Cc1ccc2c(c1)=CCC=2)c1ccc2c(c1)=CCC=2","C(#Cc1cc2c(cn1)=CCC=2)c1cc2c(cn1)=CCC=2",{},"[ch&r6:0]>>[nr6:0]",null,-0.1728378302],[0.1678490245,178.5026444155,9,"completed",-5.468648,9.0,9,"C(#Cc1cc2c(cc1C#CC1=CN=CC1)=CCC=2)C1=CN=CC1","C(#Cc1cc2c(cc1C#CC1=NN=CC1)=CCC=2)C1=NN=CC1",{},"[chr5,CH1r5:1]>>[n:1]",null,-0.3137751656],[0.1657544017,136.7395513239,9,"completed",-5.03542,9.0,9,"C(#Cc1ccc2c(c1)=CCC=2)c1ccc2c(c1)=CCC=2","C(#Cc1ccc2c(c1)SCS2)c1ccc2c(c1)SCS2",{},"[CH,ch:0]1=[C,c:1][C,c:2]=[CH,ch:3][*:4]1>>[S:0]1[*:1]=,:[*:2][S:3][*:4]1",null,-0.1440183576],[0.1609446256,132.8183163766,9,"completed",-5.589628,9.0,9,"C(#Cc1cc2c(cc1C#CC1=NC=CC1)=CCC=2)C1=NC=CC1","C(#Cc1cc2c(cc1C#CC1=NC=NC1)=CCC=2)C1=NC=NC1",{},"[chr5,CH1r5:1]>>[n:1]",null,-0.3675746707],[0.1564087925,189.1580292972,9,"completed",-5.424212,9.0,9,"C(#Cc1ccc(C#CC2=CN=CC2)c2c1=CCC=2)C1=CN=CC1","C(#Cc1ccc(C#CC2=CN=NC2)c2c1=CCC=2)C1=CN=NC1",{},"[chr5,CH1r5:1]>>[n:1]",null,-0.2954426109],[0.1554417852,98.9312944989,9,"completed",-4.755188,9.0,9,"c1ccc2cc3cc4ccccc4cc3cc2c1","C1=c2cc3cc4ccccc4cc3cc2=CC1",{},"[c:0]1[ch:1][ch][c:3][c!r5:4][c!r5:5]1>>[c:0]1[CH2:1][c:3][c:4][c:5]1",null,-0.2608564846],[0.153038669,93.916190301,9,"completed",-5.113712,9.0,9,"C1=NC(c2cc(Nc3ccccc3)cc(Nc3ccccc3)c2)=CC1","c1ccc(Nc2cc(Nc3ccccc3)cc(-c3cscn3)c2)cc1",{},"[#6H2r5:1]>>[S:1]",null,-0.0944054028],[0.1513433468,101.1852302482,9,"completed",-4.979852,9.0,9,"C1=NC(c2cc(Nc3ccccc3)cc(Nc3ccccc3)c2)=CC1","c1ccc(Nc2cc(Nc3ccccc3)cc(-c3c[nH]cn3)c2)cc1",{},"[#6H2r5:1]>>[NH:1]",null,-0.1315745658],[0.149933508,158.7870169716,9,"completed",-5.33902,9.0,9,"C(#Cc1ccc2c(c1)=CCC=2)c1ccc2c(c1)=CCC=2","C(#Cc1ccc2c(n1)=CCC=2)c1ccc2c(n1)=CCC=2",{},"[ch&r6:0]>>[nr6:0]",null,-0.2306670574],[0.1484721972,102.2034069644,9,"completed",-5.156492,9.0,9,"C1=NC(c2cc(Nc3ccccc3)cc(Nc3ccccc3)c2)=CC1","c1ccc(Nc2cc(Nc3ccccc3)cc(-c3cocn3)c2)cc1",{},"[#6H2r5:1]>>[O:1]",null,-0.1095869334],[0.1482651276,215.9633160424,9,"completed",-5.170936,9.0,9,"C(#CC1=c2ncccc2=CC1)C1=c2ncccc2=CC1","C(#CC1=c2ncncc2=CC1)C1=c2ncncc2=CC1",{},"[ch&r6:0]>>[nr6:0]",null,-0.2215982689],[0.1451729898,244.6929713897,9,"completed",-4.959244,9.0,9,"C(=CC1=c2ncccc2=CC1)C1=c2ncccc2=CC1","C(=Cc1scc2cccnc12)c1scc2cccnc12",{},"[#6H2r5:1]>>[S:1]",null,-0.2637852412],[0.1448504732,123.3023991323,9,"completed",-5.407376,9.0,9,"C1=CC(c2cc(C=CC3=CSCS3)cc(C=CC3=CSCS3)c2)=CC1","C1=CC(C=Cc2cc(C=CC3=CCC=C3)cc(C3=CCC=C3)c2)=CC1",{},"[S,s:0]1[r5:1]-,=,:[r5:2][S,s:3][*:4]1>>[CH:0]1=[C:1][C:2]=[CH:3][*:4]1",null,-0.2479892826],[0.1440513795,173.1288011381,9,"completed",-5.429088,9.0,9,"C(=Cc1ccc2c(n1)=CCC=2)c1ccc2c(n1)=CCC=2","C(=Cc1ncc2c(n1)=CCC=2)c1ncc2c(n1)=CCC=2",{},"[ch&r6:0]>>[nr6:0]",null,-0.2881667027],[0.1439580319,124.3697190068,9,"completed",-5.38594,9.0,9,"c1ccc2cc3cc4ccccc4cc3cc2c1","c1ccc2cc3cc4ncccc4cc3cc2c1",{},"[ch&r6:0]>>[nr6:0]",null,-0.2356502747],[0.1433043781,143.2620542234,9,"completed",-5.606188,9.0,9,"C(#Cc1ccccc1)C1=CCC(C2=CC(C#Cc3ccccc3)=CC2)=C1","C(#Cc1ccccc1)C1=CCC(C2=NC(C#Cc3ccccc3)=CC2)=N1",{},"[chr5,CH1r5:1]>>[n:1]",null,-0.3821974607],[0.1423668333,204.7106980107,9,"completed",-5.019412,9.0,9,"C(=CC1=c2ncccc2=CC1)C1=c2ncccc2=CC1","C(=CC1=c2ncncc2=CC1)C1=c2ncncc2=CC1",{},"[ch&r6:0]>>[nr6:0]",null,-0.21234109],[0.1415079946,137.0052531421,9,"completed",-5.213072,9.0,9,"C(#Cc1ccc2c(c1)=CCC=2)c1ccc2c(c1)=CCC=2","C(#Cc1ccc2cscc2c1)c1ccc2cscc2c1",{},"[#6H2r5:1]>>[S:1]",null,-0.1582252357],[0.1406807717,154.3449734073,9,"completed",-5.456136,9.0,9,"C(#Cc1ccccc1)C1=CC(C2=CCC(C#Cc3ccccc3)=C2)=CC1","C(#Cc1cc(-c2csc(C#Cc3ccccc3)c2)cs1)c1ccccc1",{},"[#6H2r5:1]>>[S:1]",null,-0.2932072093],[0.1405575399,129.011426744,9,"completed",-5.156216,9.0,9,"C1=NCC=C1N(c1ccccc1)c1ccccc1","c1ccc(N(c2ccccc2)c2cnsc2)cc1",{},"[#6H2r5:1]>>[S:1]",null,-0.1348794468],[0.140254533,169.6136596292,9,"completed",-5.303232,9.0,8,"C(=CC1=c2ccccc2=NC1)C1=c2ccccc2=NC1","C(=CC1=c2ncccc2=NC1)C1=c2ncccc2=NC1",{},"[ch&r6:0]>>[nr6:0]",null,-0.2213761143],[0.1394939312,138.4086650481,9,"completed",-5.338284,9.0,9,"C(#Cc1ccc2c(c1)=CCC=2)c1ccc2c(c1)=CCC=2","C(#Cc1cnc2c(c1)=CCC=2)c1cnc2c(c1)=CCC=2",{},"[ch&r6:0]>>[nr6:0]",null,-0.2167459302],[0.1389813141,183.0543093242,9,"completed",-5.524216,9.0,9,"C(#Cc1ccc(C#CC2=CC=NC2)c2c1=CCC=2)C1=CC=NC1","C(#Cc1ccc(C#CC2=NC=NC2)c2c1=CCC=2)C1=NC=NC1",{},"[chr5,CH1r5:1]>>[n:1]",null,-0.3488393546],[0.1375866609,140.8931975683,9,"completed",-5.251804,9.0,9,"C1=CCC(c2cc(C=CC3=CCC=C3)cc(C3=CC=CC3)c2)=C1","C1=CC(C=Cc2cc(-c3ccc[nH]3)cc(-c3ccc[nH]3)c2)=CC1",{},"[#6H2r5:1]>>[NH:1]",null,-0.1764728755],[0.1369804115,136.6829211349,9,"completed",-5.19044,9.0,9,"C1=NC(Nc2nc(-c3ccccc3)cc(-c3ccccc3)n2)=CC1","C1=CC(c2cc(C3=CCC=C3)nc(NC3=CCC=N3)n2)=CC1",{},"[c:0]1[ch:1][ch][c:3][c!r5:4][c!r5:5]1>>[c:0]1[CH2:1][c:3][c:4][c:5]1",null,-0.1506324128],[0.136767695,180.1933470834,9,"completed",-5.284556,9.0,9,"C(#Cc1cc2c(cc1C#Cc1ccc[nH]1)=CCC=2)c1ccc[nH]1","C(#Cc1cc2c(cc1C#Cc1ccn[nH]1)=CCC=2)c1ccn[nH]1",{},"[chr5,CH1r5:1]>>[n:1]",null,-0.2217193986],[0.1365267079,110.0452707289,9,"completed",-5.063848,9.0,9,"C1=NC(c2c(Nc3ccccc3)cccc2Nc2ccccc2)=CC1","c1ccc(Nc2cccc(Nc3ccccc3)c2-c2cscn2)cc1",{},"[#6H2r5:1]>>[S:1]",null,-0.1129175606],[0.1364602347,139.6404020038,9,"completed",-5.48484,9.0,9,"C(#Cc1cc2c(cc1C#Cc1ccco1)=CCC=2)c1ccco1","C(#Cc1cc2c(cc1C#Cc1ccno1)=CCC=2)c1ccno1",{},"[chr5,CH1r5:1]>>[n:1]",null,-0.3034292939],[0.135896728,150.7613767125,9,"completed",-5.368092,9.0,9,"C(#Cc1cc2c(cc1C#Cc1ccco1)=CCC=2)c1ccco1","C(#Cc1cc2c(cc1C#Cc1ncco1)=CCC=2)c1ncco1",{},"[chr5,CH1r5:1]>>[n:1]",null,-0.2407216645],[0.1352707122,204.3319463141,9,"completed",-4.83578,9.0,9,"C1=CCC(N(C2=CC=CC2)C2=CCC=N2)=C1","C1=NC(N(c2cccs2)c2cccs2)=CC1",{},"[#6H2r5:1]>>[S:1]",null,-0.2756075587],[0.1352690752,133.8964124944,9,"completed",-4.923456,9.0,9,"C1=NC(c2c(Nc3ccccc3)cccc2Nc2ccccc2)=CC1","c1ccc(Nc2cccc(Nc3ccccc3)c2-c2c[nH]cn2)cc1",{},"[#6H2r5:1]>>[NH:1]",null,-0.1822099432],[0.1350612882,191.7052868544,9,"completed",-5.207368,9.0,9,"C(=Cc1ccsc1)C1=CCC(C2=CC(C=Cc3ccsc3)=CC2)=C1","C(=Cc1csc(-c2cc(C=Cc3ccsc3)cs2)c1)c1ccsc1",{},"[#6H2r5:1]>>[S:1]",null,-0.2059115874],[0.1344780992,211.7657449976,9,"completed",-5.106628,9.0,9,"C(#Cc1scc2ccccc12)c1scc2ccccc12","C(#Cc1scc2cccnc12)c1scc2cccnc12",{},"[ch&r6:0]>>[nr6:0]",null,-0.2118165637],[0.1335697114,150.2533269885,9,"completed",-5.210496,9.0,6,"C1=CC(Nc2cc(C3=CCC=C3)nc(C3=CCC=C3)c2)=CC1","C1=CC(c2cc(Nc3ccsc3)cc(C3=CCC=C3)n2)=CC1",{},"[#6H2r5:1]>>[S:1]",null,-0.168993052],[0.133549661,206.1786605245,9,"completed",-4.999724,9.0,4,"C1=CCC(N(c2ccccc2)c2ccccc2)=C1","c1ccc(N(c2ccccc2)c2cccs2)cc1",{},"[#6H2r5:1]>>[S:1]",null,-0.2177997369],[0.1327149352,171.5375358146,9,"completed",-5.429364,9.0,4,"C1=Cc2c(cccc2Nc2cccc3c2C=CC3)C1","C1=Cc2c(Nc3ccnc4c3C=CC4)ccnc2C1",{},"[ch&r6:0]>>[nr6:0]",null,-0.2873684777],[0.1322450273,130.4045329245,9,"completed",-5.265236,9.0,9,"c1ccc(N(c2ccccc2)c2cscn2)cc1","c1ccc(N(c2ccccc2)c2ncsn2)cc1",{},"[chr5,CH1r5:1]>>[n:1]",null,-0.1743094395],[0.1321499393,105.8585379138,9,"completed",-5.068632,9.0,9,"C1=c2cc3ccccc3cc2=CC1","c1ccc2cc3cscc3cc2c1",{},"[#6H2r5:1]>>[S:1]",null,-0.1081118229],[0.1315433807,192.2378125153,9,"completed",-5.192096,9.0,4,"C(=Cc1cccc2c1=CCC=2)c1cccc2c1=CCC=2","C(=Cc1nccc2c1=CCC=2)c1nccc2c1=CCC=2",{},"[ch&r6:0]>>[nr6:0]",null,-0.2027594546],[0.1307809681,94.5187632579,9,"completed",-4.945628,9.0,9,"C1=CC(=C2C=c3ccccc3=C2)C=C1","C1=CC(=C2C=c3cc4ccccc4cc3=C2)C=C1",{},"[cH&r6:1][cH&r6:2]>>[c:1]2cccc[c:2]2",null,-0.1435647821],[0.1306909173,176.5462911845,9,"completed",-5.462576,9.0,9,"C(#Cc1ccccc1)C1=CC(C2=CCC(C#Cc3ccccc3)=C2)=CC1","C(#Cc1ccccc1)C1=NC(C2=CCC(C#Cc3ccccc3)=N2)=CC1",{},"[chr5,CH1r5:1]>>[n:1]",null,-0.3091676847],[0.1306000414,135.4633481466,9,"completed",-5.32476,9.0,6,"C1=CC(Nc2cc(C3=NCC=C3)cc(C3=NCC=C3)c2)=CC1","C1=CC(Nc2cc(C3=NCC=C3)cc(C3=NCC=C3)c2)=NC1",{},"[chr5,CH1r5:1]>>[n:1]",null,-0.2076142503],[0.1305008766,156.9233080941,9,"completed",-5.187864,9.0,9,"C(#Cc1ccccc1)C1=CC(C2=CCC(C#Cc3ccccc3)=C2)=CC1","C(#CC1=CC(C2=CCC(C#CC3=CC=CC3)=C2)=CC1)C1=CC=CC1",{},"[c:0]1[ch:1][ch][c:3][c!r5:4][c!r5:5]1>>[c:0]1[CH2:1][c:3][c:4][c:5]1",null,-0.1685460324],[0.1302720261,142.5725985506,9,"completed",-4.90202,9.0,8,"c1ccc(N(c2ccccc2)c2cc[nH]c2)cc1","c1ccc(N(c2ccccc2)c2cc[nH]n2)cc1",{},"[chr5,CH1r5:1]>>[n:1]",null,-0.1988291358],[0.1297134452,153.7745743137,9,"completed",-5.34592,9.0,9,"C(#Cc1cc2c(cc1C#CC1=CN=CC1)=CCC=2)C1=CN=CC1","C(#Cc1cc2c(cc1C#Cc1cnco1)=CCC=2)c1cnco1",{},"[#6H2r5:1]>>[O:1]",null,-0.2308249909],[0.1296780379,139.2071510459,9,"completed",-4.902204,9.0,9,"c1ccc(Nc2cc(Nc3ccccc3)cc(-c3ncccn3)c2)cc1","C1=CC(Nc2cc(NC3=CCC=C3)cc(-c3ncccn3)c2)=CC1",{},"[c:0]1[ch:1][ch][c:3][c!r5:4][c!r5:5]1>>[c:0]1[CH2:1][c:3][c:4][c:5]1",null,-0.1963390617],[0.1282336579,113.5207548573,9,"completed",-5.102488,9.0,9,"C1=NC(Nc2nc(-c3ccccc3)cc(-c3ccccc3)n2)=CC1","C1=NC(Nc2cc(-c3ccccc3)cc(-c3ccccc3)c2)=CC1",{},"[nr6:0]>>[ch&r6:0]",null,-0.1135341136],[0.1275301029,128.0500962403,9,"completed",-5.116564,9.0,9,"C1=NC(c2c(Nc3ccccc3)cccc2Nc2ccccc2)=CC1","c1ccc(Nc2cccc(Nc3ccccc3)c2-c2cocn2)cc1",{},"[#6H2r5:1]>>[O:1]",null,-0.128573973],[0.1273797617,130.3611992624,9,"completed",-4.856848,9.0,7,"C1=CC(Nc2cc(-c3ccccc3)cc(NC3=CCC=C3)n2)=CC1","C1=CCC(c2cc(NC3=CCC=C3)nc(NC3=CCC=C3)c2)=C1",{},"[c:0]1[ch:1][ch][c:3][c!r5:4][c!r5:5]1>>[c:0]1[CH2:1][c:3][c:4][c:5]1",null,-0.2143927724],[0.127034745,147.789897425,9,"completed",-5.259624,9.0,9,"C1=NCC=C1N(c1ccccc1)c1ccccc1","c1ccc(N(c2ccccc2)c2cnoc2)cc1",{},"[#6H2r5:1]>>[O:1]",null,-0.1852753795],[0.1269372834,92.3100943802,9,"completed",-5.166152,9.0,9,"C1=NC(c2cc(Nc3ccccc3)cc(Nc3ccccc3)c2)=CC1","C1=C(c2cc(Nc3ccccc3)cc(Nc3ccccc3)c2)N=NC1",{},"[chr5,CH1r5:1]>>[n:1]",null,-0.1032735988],[0.1269327503,129.4860459946,9,"completed",-4.906344,9.0,4,"C1=CC(Nc2cc(NC3=CCC=C3)cc(-c3ccccc3)c2)=CC1","C1=NC(Nc2cc(NC3=CCC=N3)cc(-c3ccccc3)c2)=CC1",{},"[chr5,CH1r5:1]>>[n:1]",null,-0.1874644841],[0.1268272118,200.9214072818,9,"completed",-5.056856,9.0,9,"C(#Cc1cc2c(cc1C#Cc1ccc[nH]1)=CCC=2)c1ccc[nH]1","C(#Cc1cc2c(cc1C#Cc1ncc[nH]1)=CCC=2)c1ncc[nH]1",{},"[chr5,CH1r5:1]>>[n:1]",null,-0.2031784935],[0.1265337587,351.3902239368,9,"completed",-5.29302,9.0,4,"C1=CC(c2cccc(C3=CCC=C3)c2Nc2ccccc2)=CC1","C1=CC(c2ncnc(C3=CCC=C3)c2Nc2ccccc2)=CC1",{},"[ch&r6:0]>>[nr6:0]",null,-0.3764716224],[0.1262923592,95.5268782482,9,"completed",-5.13432,9.0,9,"C1=NC(c2cc(Nc3ccccc3)cc(Nc3ccccc3)c2)=CC1","C1=NC(c2cc(Nc3ccccc3)cc(Nc3ccccc3)c2)=NC1",{},"[chr5,CH1r5:1]>>[n:1]",null,-0.0985014571],[0.1259640674,129.3186626517,9,"completed",-5.307832,9.0,9,"C(#Cc1cc2c(cc1C#Cc1ccco1)=CCC=2)c1ccco1","C(#Cc1cc2cscc2cc1C#Cc1ccco1)c1ccco1",{},"[#6H2r5:1]>>[S:1]",null,-0.1946495446],[0.1256086565,113.2474644082,9,"completed",-5.284096,9.0,9,"C1=CC(=C2C=c3ccccc3=C2)C=C1","C1=CC(=C2Sc3ccccc3S2)C=C1",{},"[CH,ch:0]1=[C,c:1][C,c:2]=[CH,ch:3][*:4]1>>[S:0]1[*:1]=,:[*:2][S:3][*:4]1",null,-0.1715568227],[0.1254213988,122.0457653956,9,"completed",-5.224388,9.0,9,"c1ccc(N(c2ccccc2)c2cscn2)cc1","c1ccc(N(c2ccccc2)c2csnn2)cc1",{},"[chr5,CH1r5:1]>>[n:1]",null,-0.1499220877],[0.1252144632,119.4622533061,9,"completed",-5.182252,9.0,8,"C1=NC(N(c2ccccc2)c2ccccc2)=CC1","C1=C(N(c2ccccc2)c2ccccc2)N=NC1",{},"[chr5,CH1r5:1]>>[n:1]",null,-0.1326132414],[0.1251784165,144.9563789193,9,"completed",-5.353004,9.0,3,"c1ccc2c(Nc3cccc4ccccc34)cccc2c1","c1cc(Nc2cccc3cnccc23)c2ccncc2c1",{},"[ch&r6:0]>>[nr6:0]",null,-0.2288618657],[0.1250508233,285.3019330304,9,"completed",-5.409952,9.0,4,"C1=Cc2cccc(Nc3cccc4c3CC=C4)c2C1","C1=Cc2ccnc(Nc3nccc4c3CC=C4)c2C1",{},"[ch&r6:0]>>[nr6:0]",null,-0.3584293678],[0.1250346429,138.3483300104,9,"completed",-4.949216,9.0,5,"C1=CCC(Nc2cc(C3=CCC=C3)cc(C3=CCC=C3)c2)=C1","C1=CC(c2cc(Nc3cccs3)cc(C3=CCC=C3)c2)=CC1",{},"[#6H2r5:1]>>[S:1]",null,-0.1740138201],[0.1248325824,126.1059266661,9,"completed",-5.213992,9.0,5,"C1=CCC(Nc2cc(C3=CC=CC3)cc(C3=CC=CC3)c2)=C1","C1=CCC(c2cc(NC3=CC=NC3)cc(C3=CC=CC3)c2)=C1",{},"[chr5,CH1r5:1]>>[n:1]",null,-0.1492308648],[0.1248157026,187.2980441663,9,"completed",-5.056488,9.0,7,"C1=NCC(NC2=C(c3ccccc3)C=NC2)=C1c1ccccc1","C1=CCC(C2=C(NC3=C(C4=CC=CC4)C=NC3)CN=C2)=C1",{},"[c:0]1[ch:1][ch][c:3][c!r5:4][c!r5:5]1>>[c:0]1[CH2:1][c:3][c:4][c:5]1",null,-0.1897584556],[0.1242363286,242.9552877409,9,"completed",-4.499152,9.0,5,"C(=CC1=C(c2ccccc2)SCS1)C1=C(c2ccccc2)SCS1","C1=CC(C2=C(C=CC3=C(C4=CCC=C4)SCS3)SCS2)=CC1",{},"[c:0]1[ch:1][ch][c:3][c!r5:4][c!r5:5]1>>[c:0]1[CH2:1][c:3][c:4][c:5]1",null,-0.4857223983],[0.124016919,152.9834678648,9,"completed",-5.290628,9.0,3,"C(=Cc1cccc(-c2cccc(C=Cc3ccccc3)c2)c1)c1ccccc1","C(=Cc1ccccc1)C1=CC(C2=CCC(C=Cc3ccccc3)=C2)=CC1",{},"[c:0]1[ch:1][ch][c:3][c!r5:4][c!r5:5]1>>[c:0]1[CH2:1][c:3][c:4][c:5]1",null,-0.2030026312],[0.1235275587,162.3677074197,9,"completed",-4.856388,9.0,5,"C1=CC(C2=C(NC3=C(C4=CCC=C4)C=CC3)CC=C2)=CC1","C1=CC(C2=CCN=C2)=C(NC2=C(C3=CCN=C3)C=CC2)C1",{},"[chr5,CH1r5:1]>>[n:1]",null,-0.2354638138],[0.1234969744,96.774487176,9,"completed",-5.184276,9.0,4,"C1=CC(c2cc(Nc3ccccc3)cc(Nc3ccccc3)c2)=CC1","C1=NCC=C1c1cc(Nc2ccccc2)cc(Nc2ccccc2)c1",{},"[chr5,CH1r5:1]>>[n:1]",null,-0.1133379858],[0.1234948186,152.9832407131,9,"completed",-5.308752,9.0,3,"c1ccc(N(c2ccccc2)c2ccccc2)cc1","O=c1occcc1N(c1ccccc1)c1ccccc1",{},"[c:1]1[c:2][ch:3][ch:4][c:5][c:6]1>>[c:1]1[c:2][o:3][c:4](=O)[c:5][c:6]1",null,-0.2115580221],[0.1233632338,130.5510856387,9,"completed",-5.001748,9.0,5,"C1=CCC(Nc2cc(C3=CC=CC3)cc(C3=CC=CC3)c2)=C1","C1=CCC(c2cc(Nc3cccs3)cc(C3=CC=CC3)c2)=C1",{},"[#6H2r5:1]>>[S:1]",null,-0.1475594089],[0.1231394813,133.2794670699,9,"completed",-5.201848,9.0,5,"c1ccc(Nc2cc(-c3ccc[nH]3)cc(-c3ccc[nH]3)c2)cc1","c1ccc(Nc2cc(-c3ccc[nH]3)cc(-c3ccc[nH]3)c2)nc1",{},"[ch&r6:0]>>[nr6:0]",null,-0.1511495741],[0.1222424683,161.4799608183,9,"completed",-4.789412,9.0,9,"c1ccc(N(c2ccccc2)c2cscn2)cc1","C1=CC(N(C2=CCC=C2)c2cscn2)=CC1",{},"[c:0]1[ch:1][ch][c:3][c!r5:4][c!r5:5]1>>[c:0]1[CH2:1][c:3][c:4][c:5]1",null,-0.2708202015],[0.1222032571,161.2021142872,9,"completed",-5.38962,9.0,3,"c1ccc2cc(Nc3ccc4ccccc4c3)ccc2c1","c1cc2ccc(Nc3ccc4ccncc4c3)cc2cn1",{},"[ch&r6:0]>>[nr6:0]",null,-0.2590119619],[0.1219653779,134.3057879653,9,"completed",-4.996136,9.0,9,"c1ccc(Nc2cc(Nc3ccccc3)cc(-c3ccncn3)c2)cc1","C1=CC(Nc2cc(NC3=CCC=C3)cc(-c3ccncn3)c2)=CC1",{},"[c:0]1[ch:1][ch][c:3][c!r5:4][c!r5:5]1>>[c:0]1[CH2:1][c:3][c:4][c:5]1",null,-0.1527220764],[0.1219310237,234.3625315617,9,"completed",-4.906896,9.0,9,"C(#Cc1ccc(C#CC2=CC=CC2)c2c1SCS2)C1=CC=CC1","C(#Cc1ccc(C#CC2=CC=CC2)c2c1SSS2)C1=CC=CC1",{},"[#6H2r5:1]>>[S:1]",null,-0.2705503318],[0.1216902067,140.0464999793,9,"completed",-5.1357,9.0,9,"O=c1occcc1Nc1cc(C2=CC=CC2)cc(C2=CC=CC2)c1","O=c1[nH]cccc1Nc1cc(C2=CC=CC2)cc(C2=CC=CC2)c1",{},"[o:1]>>[nH:1]",null,-0.1422586456],[0.1216760612,168.8777703931,9,"completed",-4.813332,9.0,8,"C1=NC(N(c2ccccc2)c2ccccc2)=CC1","c1ccc(N(c2ccccc2)c2c[nH]cn2)cc1",{},"[#6H2r5:1]>>[NH:1]",null,-0.2622731153],[0.1216693606,91.2802069358,9,"completed",-5.27186,9.0,8,"c1ccc(Nc2cc(Nc3ccccc3)cc(-c3cccnc3)c2)cc1","c1ccc(Nc2cc(Nc3ccccc3)cc(-c3cncnc3)c2)cc1",{},"[ch&r6:0]>>[nr6:0]",null,-0.1510120769],[0.1210959838,161.0673668013,9,"completed",-5.36018,9.0,8,"C1=CC(C=CC2=CCC(C3=NC(C=CC4=CCC=C4)=CC3)=N2)=CC1","C(=CC1=CCC(C2=NC(C=CC3=CCC=N3)=CC2)=N1)C1=CCC=N1",{},"[chr5,CH1r5:1]>>[n:1]",null,-0.2431307807],[0.1199778011,186.9151191943,9,"completed",-4.90202,9.0,8,"C1=CSC(=C2C=C(C=Cc3ccccc3)C(C=Cc3ccccc3)=C2)S1","C1=CC(C=CC2=CC(=C3SC=CS3)C=C2C=CC2=CCC=C2)=CC1",{},"[c:0]1[ch:1][ch][c:3][c!r5:4][c!r5:5]1>>[c:0]1[CH2:1][c:3][c:4][c:5]1",null,-0.2326872175],[0.1199036262,71.3145168126,9,"completed",-5.271124,9.0,3,"c1cc2ccncc2cn1","c1ccc(Nc2cc3cc(Nc4ccccc4)ncc3cn2)cc1",{},"[ch&r6,CH1&r5:1]>>[*:1](-N-c1ccccc1)",null,-0.1394081696],[0.11977527,110.6665575124,9,"completed",-5.250608,9.0,5,"C1=NC(c2cc(Nc3ccccc3)cc(C3=CCC=N3)c2)=CC1","C1=NC(c2cc(Nc3ccccn3)cc(C3=CCC=N3)c2)=CC1",{},"[ch&r6:0]>>[nr6:0]",null,-0.1528451638],[0.1195563084,169.1335514249,9,"completed",-5.27692,9.0,7,"C1=CC(Nc2cc(C3=CC=NC3)cc(C3=CC=NC3)c2)=CC1","C1=NCC(c2cc(Nc3ccsc3)cc(C3=CC=NC3)c2)=C1",{},"[#6H2r5:1]>>[S:1]",null,-0.2096270368],[0.1193949293,191.8769962092,9,"completed",-5.204976,9.0,4,"C1=C(Nc2ccccc2)C=C(C2=CC(Nc3ccccc3)=CC2)C1","C1=C(Nc2ccncc2)C=C(C2=CC(Nc3ccncc3)=CC2)C1",{},"[ch&r6:0]>>[nr6:0]",null,-0.205466694],[0.1193018786,196.6689305349,9,"completed",-5.333224,9.0,9,"C(#Cc1ccc(C#CC2=NC=CC2)c2c1=CCC=2)C1=NC=CC1","C(#Cc1ccc(C#CC2=NC=CC2)c2cscc12)C1=NC=CC1",{},"[#6H2r5:1]>>[S:1]",null,-0.255600178],[0.1191687978,162.6865941235,9,"completed",-4.966052,9.0,4,"C1=CC(c2ccccc2)=C(NC2=C(c3ccccc3)C=CC2)C1","C1=NC(c2ccccc2)=C(NC2=C(c3ccccc3)N=CC2)C1",{},"[chr5,CH1r5:1]>>[n:1]",null,-0.1877725768],[0.1190273099,145.9345912834,9,"completed",-5.411516,9.0,3,"O=c1cc(Nc2ccccc2)oc(Nc2ccccc2)c1","O=c1cc(NC2=CCC=C2)oc(NC2=CCC=C2)c1",{},"[c:0]1[ch:1][ch][c:3][c!r5:4][c!r5:5]1>>[c:0]1[CH2:1][c:3][c:4][c:5]1",null,-0.2623882465],[0.1187122947,226.0646391512,9,"completed",-5.3887,9.0,9,"C(#Cc1ccc(C#CC2=CN=CC2)c2c1=CCC=2)C1=CN=CC1","C(#Cc1ccc(C#CC2=NN=CC2)c2c1=CCC=2)C1=NN=CC1",{},"[chr5,CH1r5:1]>>[n:1]",null,-0.3032253109],[0.1185580773,179.1497098322,9,"completed",-5.109572,9.0,9,"C(#Cc1cc2c(cc1C#CC1=CC=CC1)SCS2)C1=CC=CC1","C(#Cc1cc2c(cc1C#Cc1ccco1)SCS2)c1ccco1",{},"[#6H2r5:1]>>[O:1]",null,-0.1792749673],[0.1185459859,106.0392346332,9,"completed",-5.234048,9.0,3,"c1ccc(Nc2cc(Nc3ccccc3)cc(-c3ccccc3)c2)cc1","c1ccc(Nc2cc(Nc3ccccc3)cc(-c3ccncc3)c2)cc1",{},"[ch&r6:0]>>[nr6:0]",null,-0.1415947166],[0.11848992,126.8187141173,9,"completed",-5.272228,9.0,3,"c1ccc(-c2cccc(Nc3cccc(-c4ccccc4)c3)c2)cc1","c1ccc(-c2cccc(Nc3cccc(-c4ccccn4)c3)c2)nc1",{},"[ch&r6:0]>>[nr6:0]",null,-0.1749788656],[0.1184021387,131.8339735771,9,"completed",-5.278852,9.0,5,"c1ccc(Nc2cc(-c3ccc[nH]3)cc(-c3ccc[nH]3)c2)cc1","c1ccc(Nc2cc(-c3ccc[nH]3)nc(-c3ccc[nH]3)c2)cc1",{},"[ch&r6:0]>>[nr6:0]",null,-0.1818085123],[0.1180987741,168.8679833646,9,"completed",-5.128984,9.0,7,"C(=Cc1ccccn1)C1=CCC(C2=CC(C=Cc3ccccn3)=CC2)=C1","C(=Cc1ccccn1)c1c[nH]c(-c2cc(C=Cc3ccccn3)c[nH]2)c1",{},"[#6H2r5:1]>>[NH:1]",null,-0.1700824248],[0.1180923816,172.7365744142,9,"completed",-5.441784,9.0,8,"C(#CC1=c2ccccc2=NC1)C1=c2ccccc2=NC1","C(#CC1=c2ncccc2=NC1)C1=c2ncccc2=NC1",{},"[ch&r6:0]>>[nr6:0]",null,-0.2950896685],[0.1179462815,127.1194439239,9,"completed",-5.196972,9.0,5,"C1=CCC(Nc2cc(C3=CC=CC3)cc(C3=CC=CC3)c2)=C1","C1=CCC(c2cc(NC3=NC=CC3)cc(C3=CC=CC3)c2)=C1",{},"[chr5,CH1r5:1]>>[n:1]",null,-0.1441079516],[0.1177419553,171.6685825947,9,"completed",-5.573896,9.0,7,"C1=CN=C(C=Cc2ccc3ccc(C=CC4=NC=CC4)cc3c2)C1","C(=Cc1nccs1)c1ccc2ccc(C=Cc3nccs3)cc2c1",{},"[#6H2r5:1]>>[S:1]",null,-0.3735144408],[0.117584137,194.55431591,9,"completed",-5.448316,9.0,9,"c1ccc(N(c2ccccc2)c2cocn2)cc1","c1ccc(N(c2ccccc2)c2ncon2)cc1",{},"[chr5,CH1r5:1]>>[n:1]",null,-0.3119297347],[0.2578816709,132.9944243038,10,"completed",-4.808456,10.0,10,"C1=c2cc3cc4ccccc4cc3cc2=CC1","C1=Cc2cc3cc4c(cc3cc2C1)=CCC=4",{},"[c:0]1[ch:1][ch][c:3][c!r5:4][c!r5:5]1>>[c:0]1[CH2:1][c:3][c:4][c:5]1",null,-0.2435908246],[0.2185686236,108.4228634091,10,"completed",-4.848752,10.0,10,"c1ccc2cc3cc4ncccc4cc3cc2c1","C1=c2cc3cc4cccnc4cc3cc2=CC1",{},"[c:0]1[ch:1][ch][c:3][c!r5:4][c!r5:5]1>>[c:0]1[CH2:1][c:3][c:4][c:5]1",null,-0.2066084231],[0.216656066,183.8303133203,10,"completed",-5.215096,10.0,10,"C1=c2cc3cc4ccccc4cc3cc2=CC1","O=c1occc2cc3cc4c(cc3cc12)=CCC=4",{},"[c:1]1[c:2][ch:3][ch:4][c:5][c:6]1>>[c:1]1[c:2][o:3][c:4](=O)[c:5][c:6]1",null,-0.2007103829],[0.2142455227,137.5261742909,10,"completed",-5.105892,10.0,10,"C1=CC(=C2C=c3cc4ccccc4cc3=C2)C=C1","C1=CC(=C2C=c3cc4ccncc4cc3=C2)C=C1",{},"[ch&r6:0]>>[nr6:0]",null,-0.1375880056],[0.209672089,190.3753929578,10,"completed",-5.1794,10.0,10,"C1=c2cc3cc4ccccc4cc3cc2=CC1","O=c1ccoc2cc3cc4c(cc3cc12)=CCC=4",{},"[ch:1]1[c:2][c:3][ch:4][c:5][c:6]1>>[o:1]1[c:2][c:3][C:4](=O)[c:5][c:6]1",null,-0.198322784],[0.2083905231,112.1428429831,10,"completed",-4.910668,10.0,10,"C1=c2cc3cc4ccccc4cc3cc2=CC1","C1=c2cc3cc4ccncc4cc3cc2=CC1",{},"[ch&r6:0]>>[nr6:0]",null,-0.1736112159],[0.2062142943,97.2716800496,10,"completed",-5.019964,10.0,10,"C1=c2cc3cc4ccccc4cc3cc2=CC1","C1=c2cc3cc4ccccc4cc3cc2=NC1",{},"[chr5,CH1r5:1]>>[n:1]",null,-0.1122524065],[0.2030602705,104.5541057746,10,"completed",-5.299644,10.0,10,"C1=c2cc3cc4ccccc4cc3cc2=CC1","c1ccc2cc3cc4c(cc3cc2c1)SCS4",{},"[CH,ch:0]1=[C,c:1][C,c:2]=[CH,ch:3][*:4]1>>[S:0]1[*:1]=,:[*:2][S:3][*:4]1",null,-0.1745332264],[0.1988323399,200.6635586892,10,"completed",-5.219328,10.0,10,"C1=CC(=C2C=c3cc4ccccc4cc3=C2)C=C1","C1=CC(=C2C=c3cc4ccccc4cc3=N2)C=C1",{},"[chr5,CH1r5:1]>>[n:1]",null,-0.2173546822],[0.1969597405,150.7148113648,10,"completed",-5.048944,10.0,10,"C1=CC(=C2C=c3cc4ccccc4cc3=C2)C=C1","C1=CC(=C2C=c3cc4cccnc4cc3=C2)C=C1",{},"[ch&r6:0]>>[nr6:0]",null,-0.154894302],[0.1883524662,272.5204396855,10,"completed",-5.089792,10.0,10,"C1=CC(=C2C=c3cc4ccccc4cc3=C2)C=C1","C1=CC(=C2C=c3cc4c(cc3=C2)CC=C4)C=C1",{},"[c:0]1[ch:1][ch][c:3][c!r5:4][c!r5:5]1>>[c:0]1[CH2:1][c:3][c:4][c:5]1",null,-0.2726141039],[0.1872869718,195.424909584,10,"completed",-5.26864,10.0,10,"C1=c2cc3cc4ccccc4cc3cc2=CC1","O=c1ccc2cc3cc4c(cc3cc2o1)=CCC=4",{},"[c:1]1[c:2][ch:3][ch:4][c:5][c:6]1>>[c:1]1[c:2][o:3][c:4](=O)[c:5][c:6]1",null,-0.2283116852],[0.179757827,224.7445719762,10,"completed",-5.453376,10.0,10,"C1=Cc2cc3cc4ccccc4cc3cc2C1","C1=Cc2cc3cc4c(cc3cc2C1)C=CC4",{},"[c:0]1[ch:1][ch][c:3][c!r5:4][c!r5:5]1>>[c:0]1[CH2:1][c:3][c:4][c:5]1",null,-0.3342135176],[0.179757827,146.984695612,10,"completed",-5.50784,10.0,10,"C1=Cc2cc3cc4ccccc4cc3cc2C1","C1=Cc2cc3cc4c(cc3cc2C1)CC=C4",{},"[c:0]1[ch:1][ch][c:3][c!r5:4][c!r5:5]1>>[c:0]1[CH2:1][c:3][c:4][c:5]1",null,-0.321104187],[0.1719995091,152.7638942941,10,"completed",-5.467176,10.0,10,"C1=Cc2cc3cc4ccccc4cc3cc2C1","C1=Nc2cc3cc4ccccc4cc3cc2C1",{},"[chr5,CH1r5:1]>>[n:1]",null,-0.2989945363],[0.1685361986,104.5677576077,10,"completed",-5.328716,10.0,10,"C1=CC(=C2C=c3cc4ccccc4cc3=C2)C=C1","C1=CC(=C2Sc3cc4ccccc4cc3S2)C=C1",{},"[CH,ch:0]1=[C,c:1][C,c:2]=[CH,ch:3][*:4]1>>[S:0]1[*:1]=,:[*:2][S:3][*:4]1",null,-0.191224502],[0.1674474165,192.7544508565,10,"completed",-5.129996,10.0,10,"C1=CC(=C2C=c3cc4ccccc4cc3=C2)C=C1","C1=CC(=C2C=c3cc4ccccc4nc3=C2)C=C1",{},"[ch&r6:0]>>[nr6:0]",null,-0.1938947156],[0.1616561397,158.6342070874,10,"completed",-5.347576,10.0,10,"C(#Cc1cc2c(cn1)=CCC=2)c1cc2c(cn1)=CCC=2","C(#Cc1cc2cscc2cn1)c1cc2cscc2cn1",{},"[#6H2r5:1]>>[S:1]",null,-0.2349442717],[0.1575251073,151.0682367186,10,"completed",-5.32476,10.0,10,"C1=CCC(c2cc(NC3=NC=CC3)cc(C3=CC=CC3)c2)=C1","C1=CN=C(Nc2cc(C3=NC=CC3)cc(C3=NC=CC3)c2)C1",{},"[chr5,CH1r5:1]>>[n:1]",null,-0.2181168732],[0.1545992741,99.6169210761,10,"completed",-5.023184,10.0,10,"C1=CC(=C2C=c3cc4ccccc4cc3=C2)C=C1","C1=CC(=C2C=c3cc4ccccc4cc3=C2)N=C1",{},"[chr5,CH1r5:1]>>[n:1]",null,-0.1132027955],[0.1498957052,107.9426966918,10,"completed",-5.230644,10.0,10,"C1=Cc2cc3cc4ccccc4cc3cc2C1","c1ccc2cc3cc4sccc4cc3cc2c1",{},"[#6H2r5:1]>>[S:1]",null,-0.1414739361],[0.1488593258,111.3518716333,10,"completed",-5.02392,10.0,10,"C1=c2cc3cc4ccccc4cc3cc2=CC1","C1=c2cc3nc4ccccc4nc3cc2=CC1",{},"[ch&r6:0]>>[nr6:0]",null,-0.123431928],[0.1467286289,166.1316483291,10,"completed",-5.099728,10.0,10,"C(#Cc1cnc2c(c1)=CCC=2)c1cnc2c(c1)=CCC=2","C(#Cc1cnc2c[nH]cc2c1)c1cnc2c[nH]cc2c1",{},"[#6H2r5:1]>>[NH:1]",null,-0.1661317574],[0.1464220816,135.3746119204,10,"completed",-5.01426,10.0,10,"C1=CCC(c2cc(Nc3cccs3)cc(C3=CC=CC3)c2)=C1","c1csc(Nc2cc(-c3cccs3)cc(-c3cccs3)c2)c1",{},"[#6H2r5:1]>>[S:1]",null,-0.1480825644],[0.1443993847,109.4682847639,10,"completed",-5.268088,10.0,10,"C1=NCC=C1c1cc(Nc2ccccc2)cc(Nc2ccccc2)c1","c1ccc(Nc2cc(Nc3ccccc3)cc(-c3cnoc3)c2)cc1",{},"[#6H2r5:1]>>[O:1]",null,-0.1607095438],[0.1443380914,123.4237522768,10,"completed",-5.142324,10.0,10,"C1=NC(Nc2cc(-c3ccccc3)cc(-c3ccccc3)c2)=CC1","c1ccc(-c2cc(Nc3cscn3)cc(-c3ccccc3)c2)cc1",{},"[#6H2r5:1]>>[S:1]",null,-0.1269297834],[0.1422026836,172.821653928,10,"completed",-4.956944,10.0,10,"C(#Cc1cc2c(cn1)=CCC=2)c1cc2c(cn1)=CCC=2","C(#Cc1cc2c[nH]cc2cn1)c1cc2c[nH]cc2cn1",{},"[#6H2r5:1]>>[NH:1]",null,-0.1997377867],[0.1407530975,134.0480615295,10,"completed",-5.214912,10.0,10,"C1=CCC(c2cc(NC3=NC=CC3)cc(C3=CC=CC3)c2)=C1","C1=CN=C(Nc2cc(-c3cccs3)cc(-c3cccs3)c2)C1",{},"[#6H2r5:1]>>[S:1]",null,-0.1563304801],[0.1397999162,121.1106699208,10,"completed",-5.089424,10.0,10,"C1=NC(Nc2cc(-c3ccccc3)cc(-c3ccccc3)c2)=CC1","C1=NC(Nc2cc(-c3ccccn3)cc(-c3ccccn3)c2)=CC1",{},"[ch&r6:0]>>[nr6:0]",null,-0.1213367287],[0.1397765239,96.131159436,10,"completed",-5.207552,10.0,10,"C1=NCC=C1c1cc(Nc2ccccc2)cc(Nc2ccccc2)c1","c1ccc(Nc2cc(Nc3ccccc3)cc(-c3cnsc3)c2)cc1",{},"[#6H2r5:1]>>[S:1]",null,-0.1221034063],[0.1385526048,109.8504388347,10,"completed",-5.123372,10.0,10,"C1=CC(=C2C=c3cc4ccccc4cc3=C2)C=C1","C1=CC(=C2C=c3cc4ccccc4cc3=C2)C=N1",{},"[chr5,CH1r5:1]>>[n:1]",null,-0.1110620619],[0.137572299,136.9565130707,10,"completed",-5.229724,10.0,10,"C1=CCC(c2cc(NC3=NC=CC3)cc(C3=CC=CC3)c2)=C1","C1=CN=C(Nc2cc(-c3ccco3)cc(-c3ccco3)c2)C1",{},"[#6H2r5:1]>>[O:1]",null,-0.1643257783],[0.1369723437,132.5765583456,10,"completed",-5.227516,10.0,10,"C1=CCC(c2cc(NC3=CC=NC3)cc(C3=CC=CC3)c2)=C1","C1=NCC(Nc2cc(-c3cccs3)cc(-c3cccs3)c2)=C1",{},"[#6H2r5:1]>>[S:1]",null,-0.1598252347],[0.1363306097,159.5108600171,10,"completed",-5.483184,10.0,10,"C(#CC1=CC(C2=CCC(C#CC3=CC=CC3)=C2)=CC1)C1=CC=CC1","C(#CC1=CC(C2=NCC(C#CC3=CC=CC3)=C2)=NC1)C1=CC=CC1",{},"[chr5,CH1r5:1]>>[n:1]",null,-0.3120743559],[0.1360447461,182.6333985866,10,"completed",-5.446108,10.0,10,"C1=CC(=C2Sc3ccccc3S2)C=C1","C1=CC(=C2Sc3ccccc3S2)N=C1",{},"[chr5,CH1r5:1]>>[n:1]",null,-0.3034014249],[0.135595348,160.3217242736,10,"completed",-5.470764,10.0,10,"C1=CC(C=Cc2cc(-c3ccc[nH]3)cc(-c3ccc[nH]3)c2)=CC1","C1=CC(C=Cc2cc(-c3ncc[nH]3)cc(-c3ncc[nH]3)c2)=CC1",{},"[chr5,CH1r5:1]>>[n:1]",null,-0.3050596133],[0.1354169607,167.9841043694,10,"completed",-5.0874,10.0,10,"C(=Cc1ccccc1)C1=CC(C2=CCC(C=Cc3ccccc3)=C2)=CC1","C1=CCC(C=CC2=CC(C3=CCC(C=CC4=CC=CC4)=C3)=CC2)=C1",{},"[c:0]1[ch:1][ch][c:3][c!r5:4][c!r5:5]1>>[c:0]1[CH2:1][c:3][c:4][c:5]1",null,-0.1682154919],[0.1345373376,106.8094348524,10,"completed",-5.249136,10.0,10,"C1=CC(=C2Sc3ccccc3S2)C=C1","C1=CC(=C2Sc3ccc4ccccc4c3S2)C=C1",{},"[cH&r6:1][cH&r6:2]>>[c:1]2cccc[c:2]2",null,-0.1493539861],[0.1330899576,133.4493489969,10,"completed",-5.314916,10.0,10,"C1=CC(C=Cc2cc(C=CC3=CCC=C3)cc(C3=CCC=C3)c2)=CC1","C1=CC(C=Cc2cc(C=CC3=CCC=C3)cc(-c3cc[nH]c3)c2)=CC1",{},"[#6H2r5:1]>>[NH:1]",null,-0.2011001825],[0.1328889439,152.329057579,10,"completed",-5.5313,10.0,10,"C1=CC(C=Cc2cc(-c3ccc[nH]3)cc(-c3ccc[nH]3)c2)=CC1","C1=CC(C=Cc2cc(-c3cnc[nH]3)cc(-c3cnc[nH]3)c2)=CC1",{},"[chr5,CH1r5:1]>>[n:1]",null,-0.3381623721],[0.1328603858,105.1604733823,10,"completed",-5.077924,10.0,10,"C1=NCC=C1c1cc(Nc2ccccc2)cc(Nc2ccccc2)c1","c1ccc(Nc2cc(Nc3ccccc3)cc(-c3cn[nH]c3)c2)cc1",{},"[#6H2r5:1]>>[NH:1]",null,-0.1062898234],[0.1328325413,138.126649778,10,"completed",-5.665528,10.0,10,"C1=CC(C=Cc2cc(-c3ccc[nH]3)cc(-c3ccc[nH]3)c2)=CC1","C1=CC(C=Cc2cc(-c3ccn[nH]3)cc(-c3ccn[nH]3)c2)=CC1",{},"[chr5,CH1r5:1]>>[n:1]",null,-0.4192752218],[0.131648019,118.2998035543,10,"completed",-5.199364,10.0,10,"C1=CCC(c2cc(NC3=CC=NC3)cc(C3=CC=CC3)c2)=C1","C1=NCC(Nc2cc(-c3ccco3)cc(-c3ccco3)c2)=C1",{},"[#6H2r5:1]>>[O:1]",null,-0.1372323348],[0.1308556489,174.1115175797,10,"completed",-5.445556,10.0,10,"C(#Cc1cc2c(cn1)=CCC=2)c1cc2c(cn1)=CCC=2","C(#Cc1cc2c(nn1)=CCC=2)c1cc2c(nn1)=CCC=2",{},"[ch&r6:0]>>[nr6:0]",null,-0.2980355778],[0.1299813765,127.589334431,10,"completed",-5.345368,10.0,10,"c1ccc(N(c2ccccc2)c2cnsc2)cc1","c1ccc(N(c2ccccc2)c2cnsn2)cc1",{},"[chr5,CH1r5:1]>>[n:1]",null,-0.2139619392],[0.1293080045,81.6836480861,10,"completed",-4.960348,10.0,10,"C1=c2cc3cc4ccccc4cc3cc2=CC1","c1ccc2cc3cc4cocc4cc3cc2c1",{},"[#6H2r5:1]>>[O:1]",null,-0.127391256],[0.128077587,113.7348518638,10,"completed",-5.385204,10.0,10,"C1=CCC(c2cc(NC3=CC=NC3)cc(C3=CC=CC3)c2)=C1","C1=CCC(c2cc(Nc3ccno3)cc(C3=CC=CC3)c2)=C1",{},"[#6H2r5:1]>>[O:1]",null,-0.2297669779],[0.1277425026,232.5375116434,10,"completed",-5.387596,10.0,9,"C1=CC(=C2C=c3ccccc3=C2)C=C1","C1=CC(=C2C=c3ccc4ccccc4c3=C2)C=C1",{},"[cH&r6:1][cH&r6:2]>>[c:1]2cccc[c:2]2",null,-0.3075748841],[0.1275608261,109.9418866291,10,"completed",-5.275632,10.0,10,"C1=CC(c2cc(Nc3ccsc3)cc(C3=CCC=C3)n2)=CC1","C1=CC(c2cc(Nc3cscn3)cc(C3=CCC=C3)n2)=CC1",{},"[chr5,CH1r5:1]>>[n:1]",null,-0.1649304464],[0.1269871746,109.8616337904,10,"completed",-5.438104,10.0,10,"C1=CC(c2cc(Nc3ccsc3)cc(C3=CCC=C3)n2)=CC1","C1=CC(c2cc(Nc3ccsn3)cc(C3=CCC=C3)n2)=CC1",{},"[chr5,CH1r5:1]>>[n:1]",null,-0.2609283289],[0.1266942708,161.0703514507,10,"completed",-4.978196,10.0,10,"C1=CC(c2cc(Nc3cccs3)cc(C3=CCC=C3)c2)=CC1","c1csc(Nc2cc(-c3ccsc3)cc(-c3ccsc3)c2)c1",{},"[#6H2r5:1]>>[S:1]",null,-0.1822454476],[0.1265757108,77.2101799385,10,"completed",-4.898156,10.0,10,"c1ccc2cc3cscc3cc2c1","c1ccc2cc3cc4cscc4cc3cc2c1",{},"[cH&r6:1][cH&r6:2]>>[c:1]2cccc[c:2]2",null,-0.1610108756],[0.126298373,178.0002372479,10,"completed",-4.756568,10.0,10,"C1=NC(c2ccccc2)=C(NC2=C(c3ccccc3)N=CC2)C1","C1=CCC(C2=C(NC3=C(C4=CC=CC4)N=CC3)CC=N2)=C1",{},"[c:0]1[ch:1][ch][c:3][c!r5:4][c!r5:5]1>>[c:0]1[CH2:1][c:3][c:4][c:5]1",null,-0.2991277292],[0.1261857651,170.4925980782,10,"completed",-5.445648,10.0,10,"C1=C(N(c2ccccc2)c2ccccc2)N=NC1","c1ccc(N(C2=NCN=N2)c2ccccc2)cc1",{},"[chr5,CH1r5:1]>>[n:1]",null,-0.2959886325],[0.125976164,123.215859096,10,"completed",-5.1495,10.0,10,"c1ccc(N(c2ccccc2)c2ncsn2)cc1","c1ccc(N(c2ccccc2)c2ccsn2)cc1",{},"[nr5:0]>>[ch&r5:0]",null,-0.1279951969],[0.1241959734,208.8329647322,10,"completed",-5.316572,10.0,10,"C1=CC(C2=C(C=CC3=C(C4=CCC=C4)SCS3)SCS2)=CC1","C1=CC(C2=CCC=C2C=CC2=CCC=C2C2=CCC=C2)=CC1",{},"[S,s:0]1[r5:1]-,=,:[r5:2][S,s:3][*:4]1>>[CH:0]1=[C:1][C:2]=[CH:3][*:4]1",null,-0.2580579168],[0.1232494809,105.5447743199,10,"completed",-5.233312,10.0,10,"C1=NCC=C1c1cc(Nc2ccccc2)cc(Nc2ccccc2)c1","C1=NCN=C1c1cc(Nc2ccccc2)cc(Nc2ccccc2)c1",{},"[chr5,CH1r5:1]>>[n:1]",null,-0.1408830123],[0.122391283,109.2472192636,10,"completed",-5.320068,10.0,10,"C1=CCC(c2cc(NC3=CC=NC3)cc(C3=CC=CC3)c2)=C1","C1=CCC(c2cc(Nc3ccns3)cc(C3=CC=CC3)c2)=C1",{},"[#6H2r5:1]>>[S:1]",null,-0.1888534299],[0.1221830534,144.8887696813,10,"completed",-5.345184,10.0,10,"C1=Cc2cc3cc4ccccc4cc3cc2C1","c1ccc2cc3cc4occc4cc3cc2c1",{},"[#6H2r5:1]>>[O:1]",null,-0.2246089949],[0.1211777423,148.0892915486,10,"completed",-5.340768,10.0,10,"C1=CCC(c2cc(NC3=CC=NC3)cc(C3=CC=CC3)c2)=C1","C1=CN=C(c2cc(NC3=CC=NC3)cc(C3=NC=CC3)c2)C1",{},"[chr5,CH1r5:1]>>[n:1]",null,-0.2243554343],[0.1210263581,178.1495205503,10,"completed",-5.344724,10.0,10,"C(#CC1=CC(C2=CCC(C#CC3=CC=CC3)=C2)=CC1)C1=CC=CC1","C(#Cc1cc(-c2coc(C#CC3=CC=CC3)c2)co1)C1=CC=CC1",{},"[#6H2r5:1]>>[O:1]",null,-0.2471503012],[0.1196122504,134.5694109776,10,"completed",-5.548872,10.0,10,"C1=Cc2cc3cc4ccccc4cc3cc2C1","C1=NCc2cc3cc4ccccc4cc3cc21",{},"[chr5,CH1r5:1]>>[n:1]",null,-0.341814426],[0.1186426801,154.617214235,10,"completed",-5.255024,10.0,8,"C1=NC(N(c2ccccc2)c2ccccc2)=CC1","C1=NC(N(c2ccccc2)c2ccccc2)=NC1",{},"[chr5,CH1r5:1]>>[n:1]",null,-0.1888977999],[0.1186333957,137.755151135,10,"completed",-5.332856,10.0,10,"C1=CC(C=CC2=CC(=C3SC=CS3)C=C2C=CC2=CCC=C2)=CC1","C1=CC(=C2C=C(C=CC3=CCC=C3)C(C=CC3=CCC=C3)=C2)C=C1",{},"[S,s:0]1[r5:1]-,=,:[r5:2][S,s:3][*:4]1>>[CH:0]1=[C:1][C:2]=[CH:3][*:4]1",null,-0.2134132631],[0.1173745169,183.7506522494,10,"completed",-5.157688,10.0,10,"C1=CCC(c2cc(NC3=CC=NC3)cc(C3=CC=CC3)c2)=C1","C1=CCC(c2cc(Nc3ccn[nH]3)cc(C3=CC=CC3)c2)=C1",{},"[#6H2r5:1]>>[NH:1]",null,-0.1881355251],[0.1170213477,167.8439996769,10,"completed",-5.524676,10.0,10,"C(#Cc1cc2c(cn1)=CCC=2)c1cc2c(cn1)=CCC=2","C(#Cc1ncc2c(n1)=CCC=2)c1ncc2c(n1)=CCC=2",{},"[ch&r6:0]>>[nr6:0]",null,-0.3413838949],[0.1168063329,221.436985665,10,"completed",-5.478768,10.0,10,"C1=c2cc3cc4ccccc4cc3cc2=CC1","c1ccc2cc3cc4c(cc3cc2c1)OCO4",{},"[CH,ch:0]1=[C,c:1][C,c:2]=[CH,ch:3][*:4]1>>[O:0]1[*:1]=,:[*:2][O:3][*:4]1",null,-0.3454450543],[0.1157504133,180.1673882519,10,"completed",-5.305164,10.0,10,"c1ccc(N(c2ccccc2)c2cc[nH]n2)cc1","c1ccc(N(c2ccccc2)c2ccon2)cc1",{},"[nH:1]>>[o:1]",null,-0.2304029049],[0.1151397822,161.4575224948,10,"completed",-5.351164,10.0,10,"C(=Cc1ccccc1)C1=CC(C2=CCC(C=Cc3ccccc3)=C2)=CC1","C(=Cc1cc(-c2csc(C=Cc3ccccc3)c2)cs1)c1ccccc1",{},"[#6H2r5:1]>>[S:1]",null,-0.2387035305],[0.1150462431,139.3202523752,10,"completed",-5.174892,10.0,10,"C1=CCC(c2cc(Nc3cccs3)cc(C3=CC=CC3)c2)=C1","C1=CCC(c2cc(Nc3cccs3)cc(C3=CC=CC3)n2)=C1",{},"[ch&r6:0]>>[nr6:0]",null,-0.1488571478],[0.1142349974,144.3051573127,10,"completed",-5.241868,10.0,10,"C1=CC(C=Cc2cc(-c3ccc[nH]3)cc(-c3ccc[nH]3)c2)=CC1","C(=Cc1cc(-c2ccc[nH]2)cc(-c2ccc[nH]2)c1)C1=CCC=N1",{},"[chr5,CH1r5:1]>>[n:1]",null,-0.1751741358],[0.1141707888,149.9718437105,10,"completed",-5.24104,10.0,10,"C1=CCC(c2cc(NC3=NC=CC3)cc(C3=CC=CC3)c2)=C1","C1=CN=C(Nc2cc(-c3ccccc3)cc(-c3ccccc3)c2)C1",{},"[CH2:0]1[c,C:1]-,=,:[c,C:2]-,=,:[c,C:3]-,=,:[c,C:4]1>>[ch:0]1c[c:1][c:2][c:3][c:4]1",null,-0.1795515856],[0.1141437634,123.3068192486,10,"completed",-5.15778,10.0,10,"C1=CCC(c2cc(Nc3cccs3)cc(C3=CC=CC3)c2)=C1","C1=CCC(c2cc(Nc3cncs3)cc(C3=CC=CC3)c2)=C1",{},"[chr5,CH1r5:1]>>[n:1]",null,-0.1297707617],[0.114128494,150.1638052221,10,"completed",-5.13938,10.0,10,"C(=Cc1ccccc1)C1=CC(C2=CCC(C=Cc3ccccc3)=C2)=CC1","C1=CC(C=CC2=CC(C3=CCC(C=CC4=CCC=C4)=C3)=CC2)=CC1",{},"[c:0]1[ch:1][ch][c:3][c!r5:4][c!r5:5]1>>[c:0]1[CH2:1][c:3][c:4][c:5]1",null,-0.1526730256],[0.1136953561,155.4948372433,10,"completed",-5.379316,10.0,10,"C(#Cc1ccccc1)C1=CCC(C2=NC(C#Cc3ccccc3)=CC2)=N1","C(#CC1=CCC(C2=NC(C#CC3=CC=CC3)=CC2)=N1)C1=CC=CC1",{},"[c:0]1[ch:1][ch][c:3][c!r5:4][c!r5:5]1>>[c:0]1[CH2:1][c:3][c:4][c:5]1",null,-0.2498142991],[0.1136133365,122.4124432038,10,"completed",-5.224664,10.0,10,"C1=CCC(c2cc(NC3=NC=CC3)cc(C3=CC=CC3)c2)=C1","C1=CCC(c2cc(Nc3nccs3)cc(C3=CC=CC3)c2)=C1",{},"[#6H2r5:1]>>[S:1]",null,-0.1503328027],[0.1134152277,155.9209343403,10,"completed",-5.12742,10.0,10,"c1ccc(N(c2ccccc2)c2cccs2)cc1","c1ccc(N(c2ccccc2)c2nccs2)cc1",{},"[chr5,CH1r5:1]>>[n:1]",null,-0.1570978911],[0.1133507231,135.7575954457,10,"completed",-5.354384,10.0,10,"O=c1[nH]cccc1Nc1cc(C2=CC=CC2)cc(C2=CC=CC2)c1","O=c1[nH]ccnc1Nc1cc(C2=CC=CC2)cc(C2=CC=CC2)c1",{},"[ch&r6:0]>>[nr6:0]",null,-0.223916552],[0.1118568437,186.7047416736,10,"completed",-5.34178,10.0,10,"C(=Cc1ccccc1)C1=CC(C2=CCC(C=Cc3ccccc3)=C2)=CC1","C(=Cc1ccccc1)C1=NC(C2=CCC(C=Cc3ccccc3)=N2)=CC1",{},"[chr5,CH1r5:1]>>[n:1]",null,-0.2519977561],[0.1117673966,152.5219239475,10,"completed",-5.281428,10.0,10,"C1=CC(C=Cc2cc(-c3ccc[nH]3)cc(-c3ccc[nH]3)c2)=CC1","C1=CC(C=Cc2cc(-c3ccc[nH]3)nc(-c3ccc[nH]3)c2)=CC1",{},"[ch&r6:0]>>[nr6:0]",null,-0.1984737657],[0.111467623,130.9727168516,10,"completed",-5.064308,10.0,10,"c1ccc(N(c2ccccc2)c2cc[nH]n2)cc1","c1ccc(N(c2ccccc2)c2cn[nH]n2)cc1",{},"[chr5,CH1r5:1]>>[n:1]",null,-0.1333344397],[0.111448835,127.4413457757,10,"completed",-5.312064,10.0,10,"C1=CCC(c2cc(NC3=NC=CC3)cc(C3=CC=CC3)c2)=C1","C1=CCC(c2cc(Nc3ncco3)cc(C3=CC=CC3)c2)=C1",{},"[#6H2r5:1]>>[O:1]",null,-0.1956454836],[0.1114312868,100.8560353344,10,"completed",-5.172316,10.0,10,"C1=c2cc3cc4ccccc4cc3cc2=CC1","C1=c2nc3cc4ccccc4cc3nc2=CC1",{},"[ch&r6:0]>>[nr6:0]",null,-0.1128470015],[0.1106960703,109.8701003662,10,"completed",-5.276828,10.0,10,"C1=CC(c2cc(Nc3cccs3)cc(C3=CCC=C3)c2)=CC1","C1=CC(c2cc(Nc3ccns3)cc(C3=CCC=C3)c2)=CC1",{},"[chr5,CH1r5:1]>>[n:1]",null,-0.1655077893],[0.1104080626,177.198464522,10,"completed",-5.13984,10.0,10,"c1ccc(N(c2ccccc2)c2cccs2)cc1","c1ccc(N(c2ccccc2)c2cncs2)cc1",{},"[chr5,CH1r5:1]>>[n:1]",null,-0.1793795874],[0.1101103916,150.5953617605,10,"completed",-5.330004,10.0,10,"C1=CCC(c2cc(NC3=NC=CC3)cc(C3=CC=CC3)c2)=C1","C1=CN=C(Nc2cc(C3=CN=CC3)cc(C3=CN=CC3)c2)C1",{},"[chr5,CH1r5:1]>>[n:1]",null,-0.2204560378],[0.1096700178,145.9038304376,10,"completed",-5.441968,10.0,10,"O=c1[nH]cccc1Nc1cc(C2=CC=CC2)cc(C2=CC=CC2)c1","O=c1[nH]nccc1Nc1cc(C2=CC=CC2)cc(C2=CC=CC2)c1",{},"[ch&r6:0]>>[nr6:0]",null,-0.2803383012],[0.1096294111,239.2856495412,10,"completed",-5.390816,10.0,10,"C1=CC(=C2Sc3ccccc3S2)C=C1","C1=CC(=C2Sc3cccnc3S2)C=C1",{},"[ch&r6:0]>>[nr6:0]",null,-0.31416374],[0.1094521554,139.0098878028,10,"completed",-5.245824,10.0,10,"C1=NC(Nc2cc(-c3ccccc3)cc(-c3ccccc3)c2)=CC1","c1ccc(-c2cc(Nc3cocn3)cc(-c3ccccc3)c2)cc1",{},"[#6H2r5:1]>>[O:1]",null,-0.1724628134],[0.1090932776,137.8673405841,10,"completed",-5.104144,10.0,10,"C1=CC(c2cc(Nc3cccs3)cc(C3=CCC=C3)c2)=CC1","C1=CC(c2cc(Nc3cncs3)cc(C3=CCC=C3)c2)=CC1",{},"[chr5,CH1r5:1]>>[n:1]",null,-0.1378978544],[0.1090883059,169.5174902711,10,"completed",-5.462668,10.0,10,"C(#Cc1cc2c(cn1)=CCC=2)c1cc2c(cn1)=CCC=2","C(#Cc1cc2cocc2cn1)c1cc2cocc2cn1",{},"[#6H2r5:1]>>[O:1]",null,-0.3052620806],[0.1090698279,191.3339319906,10,"completed",-5.058512,10.0,10,"C1=CC(C=CC2=CC(=C3SC=CS3)C=C2C=CC2=CCC=C2)=CC1","C1=CC(C=CC2=CC(=C3SC=NS3)C=C2C=CC2=CCC=C2)=CC1",{},"[chr5,CH1r5:1]>>[n:1]",null,-0.1935254197],[0.1088411677,141.4824410918,10,"completed",-5.032384,10.0,10,"C1=CCC(c2cc(Nc3cccs3)cc(C3=CC=CC3)c2)=C1","c1coc(-c2cc(Nc3cccs3)cc(-c3ccco3)c2)c1",{},"[#6H2r5:1]>>[O:1]",null,-0.149189556],[0.1086294837,209.5245656154,10,"completed",-4.954184,10.0,10,"C1=CC(C=CC2=CC(=C3SC=CS3)C=C2C=CC2=CCC=C2)=CC1","C1=CC(C=CC2=NC(=C3SC=CS3)N=C2C=CC2=CCC=C2)=CC1",{},"[chr5,CH1r5:1]>>[n:1]",null,-0.2330645264],[0.1083842789,168.374795249,10,"completed",-5.46644,10.0,10,"C(#CC1=CC(C2=CCC(C#CC3=CC=CC3)=C2)=CC1)C1=CC=CC1","C(#CC1=NC=CC1)C1=CC(C2=CCC(C#CC3=NC=CC3)=C2)=CC1",{},"[chr5,CH1r5:1]>>[n:1]",null,-0.3068328955],[0.1075112332,109.6128562097,10,"completed",-5.004876,10.0,10,"C1=Cc2cc3cc4ccccc4cc3cc2C1","c1ccc2cc3cc4[nH]ccc4cc3cc2c1",{},"[#6H2r5:1]>>[NH:1]",null,-0.1282527979],[0.1070475808,100.9031386329,10,"completed",-5.125488,10.0,4,"C1=CC(c2cc(Nc3ccccc3)cc(Nc3ccccc3)c2)=CC1","C1=CC(c2cc(Nc3ccccc3)cc(Nc3ccccc3)c2)=NC1",{},"[chr5,CH1r5:1]>>[n:1]",null,-0.1024683662],[0.1070144593,277.0186180629,10,"completed",-5.601036,10.0,5,"C(=Cc1cc2ccccc2s1)c1cc2ccccc2s1","C(=Cc1cc2cccnc2s1)c1cc2cccnc2s1",{},"[ch&r6:0]>>[nr6:0]",null,-0.4469311811],[0.1069809543,152.3744220682,10,"completed",-4.890244,10.0,10,"C1=NC(Nc2cc(-c3ccccc3)cc(-c3ccccc3)c2)=CC1","c1ccc(-c2cc(Nc3c[nH]cn3)cc(-c3ccccc3)c2)cc1",{},"[#6H2r5:1]>>[NH:1]",null,-0.2116052421],[0.1068054299,139.9477901356,10,"completed",-5.290352,10.0,10,"O=c1[nH]cccc1Nc1cc(C2=CC=CC2)cc(C2=CC=CC2)c1","O=c1[nH]cncc1Nc1cc(C2=CC=CC2)cc(C2=CC=CC2)c1",{},"[ch&r6:0]>>[nr6:0]",null,-0.193235574],[0.2117298568,174.3486444428,11,"completed",-5.330648,11.0,11,"C1=CC(=C2Sc3cc4ccccc4cc3S2)C=C1","C1=CC(=C2Sc3cc4c(cc3S2)=CCC=4)C=C1",{},"[c:0]1[ch:1][ch][c:3][c!r5:4][c!r5:5]1>>[c:0]1[CH2:1][c:3][c:4][c:5]1",null,-0.2376230519],[0.2111647725,512.7441388142,11,"completed",-5.304612,11.0,11,"c1ccc2cc3cc4c(cc3cc2c1)SCS4","c1ccc2cc3cc4c(cc3cc2c1)SNS4",{},"[#6H2r5:1]>>[NH:1]",null,-0.5323729205],[0.1984248268,116.7644496409,11,"completed",-5.395416,11.0,11,"C1=Nc2cc3cc4ccccc4cc3cc2C1","c1ccc2cc3cc4scnc4cc3cc2c1",{},"[#6H2r5:1]>>[S:1]",null,-0.2374795509],[0.1971108478,88.9995145041,11,"completed",-5.16422,11.0,11,"C1=c2cc3cc4ccccc4cc3cc2=NC1","c1ccc2cc3cc4nscc4cc3cc2c1",{},"[#6H2r5:1]>>[S:1]",null,-0.0997084535],[0.1970669805,108.1009088824,11,"completed",-5.194948,11.0,11,"C1=Cc2cc3cc4c(cc3cc2C1)C=CC4","c1cc2cc3cc4sccc4cc3cc2s1",{},"[#6H2r5:1]>>[S:1]",null,-0.1268984501],[0.1970669805,96.7953487008,11,"completed",-5.19642,11.0,11,"C1=Cc2cc3cc4c(cc3cc2C1)CC=C4","c1cc2cc3cc4ccsc4cc3cc2s1",{},"[#6H2r5:1]>>[S:1]",null,-0.1180033032],[0.1921655329,171.0865735801,11,"completed",-5.399464,11.0,11,"c1ccc2cc3cc4c(cc3cc2c1)SCS4","c1ccc2cc3cc4c(cc3cc2c1)SOS4",{},"[#6H2r5:1]>>[O:1]",null,-0.2705793274],[0.188172457,104.41353664,11,"completed",-5.179216,11.0,11,"C1=NCc2cc3cc4ccccc4cc3cc21","c1ccc2cc3cc4[nH]ncc4cc3cc2c1",{},"[#6H2r5:1]>>[NH:1]",null,-0.1182244569],[0.1852160283,106.5792012778,11,"completed",-5.109572,11.0,11,"C1=CC(=C2Sc3ccc4ccccc4c3S2)C=C1","C1=CC(=C2Sc3ccc4c(c3S2)=CCC=4)C=C1",{},"[c:0]1[ch:1][ch][c:3][c!r5:4][c!r5:5]1>>[c:0]1[CH2:1][c:3][c:4][c:5]1",null,-0.1067896133],[0.1847116692,267.595321853,11,"completed",-5.094944,11.0,11,"c1ccc2cc3cc4c(cc3cc2c1)SCS4","c1ccc2cc3cc4c(cc3cc2c1)SSS4",{},"[#6H2r5:1]>>[S:1]",null,-0.2676187255],[0.1825065248,77.3929180573,11,"completed",-5.3266,11.0,11,"C1=c2nc3cc4ccccc4cc3nc2=CC1","c1ccc2cc3nc4cscc4nc3cc2c1",{},"[#6H2r5:1]>>[S:1]",null,-0.1764935358],[0.1785548508,120.4954148527,11,"completed",-5.197432,11.0,11,"C1=Nc2cc3cc4ccccc4cc3cc2C1","c1ccc2cc3cc4[nH]cnc4cc3cc2c1",{},"[#6H2r5:1]>>[NH:1]",null,-0.1384583416],[0.1771767053,111.0717750169,11,"completed",-5.437276,11.0,11,"c1ccc2cc3cc4sccc4cc3cc2c1","c1ccc2cc3cc4sncc4cc3cc2c1",{},"[chr5,CH1r5:1]>>[n:1]",null,-0.2609155769],[0.1630297633,74.5192654986,11,"completed",-5.205896,11.0,11,"C1=c2cc3nc4ccccc4nc3cc2=CC1","c1ccc2nc3cc4cscc4cc3nc2c1",{},"[#6H2r5:1]>>[S:1]",null,-0.1051092894],[0.1603531187,167.9573441369,11,"completed",-5.21758,11.0,11,"C1=CC(=C2Sc3ccc4ccccc4c3S2)C=C1","C1=CC(=C2Sc3ccc4c(c3S2)C=CC4)C=C1",{},"[c:0]1[ch:1][ch][c:3][c!r5:4][c!r5:5]1>>[c:0]1[CH2:1][c:3][c:4][c:5]1",null,-0.1870399612],[0.1584324065,122.9589321281,11,"completed",-5.17756,11.0,11,"C1=c2cc3cc4ccncc4cc3cc2=CC1","C1=c2cc3nc4ccncc4nc3cc2=CC1",{},"[ch&r6:0]>>[nr6:0]",null,-0.1344117564],[0.1542183075,141.0903600008,11,"completed",-5.25714,11.0,11,"C1=CC(=C2Sc3ccc4ccccc4c3S2)C=C1","C1=CC(=C2Sc3ccc4cccnc4c3S2)C=C1",{},"[ch&r6:0]>>[nr6:0]",null,-0.1789023468],[0.1529354107,94.6791802389,11,"completed",-5.272504,11.0,11,"C1=c2cc3cc4ccccc4cc3cc2=NC1","c1ccc2cc3cc4nocc4cc3cc2c1",{},"[#6H2r5:1]>>[O:1]",null,-0.1534450582],[0.1519816816,186.2505107047,11,"completed",-5.08786,11.0,11,"O=c1ccc2cc3cc4c(cc3cc2o1)=CCC=4","O=c1ccc2cc3cc4c(cc3cc2[nH]1)=CCC=4",{},"[o:1]>>[nH:1]",null,-0.1864442778],[0.1508312402,132.1731484624,11,"completed",-4.935048,11.0,11,"C1=CC(=C2C=C(C=CC3=CCC=C3)C(C=CC3=CCC=C3)=C2)C=C1","C1=CC(=C2C=C(C=CC3=CSCS3)C(C=CC3=CSCS3)=C2)C=C1",{},"[CH,ch:0]1=[C,c:1][C,c:2]=[CH,ch:3][*:4]1>>[S:0]1[*:1]=,:[*:2][S:3][*:4]1",null,-0.1755056429],[0.1503061745,114.8163428592,11,"completed",-5.624036,11.0,11,"c1ccc2cc3cc4sccc4cc3cc2c1","c1ccc2cc3nc4sccc4nc3cc2c1",{},"[ch&r6:0]>>[nr6:0]",null,-0.3843741926],[0.1497150493,200.0321042791,11,"completed",-5.430652,11.0,11,"C1=CC(=C2Sc3cccnc3S2)C=C1","C1=CC(=C2Sc3cc4ccccc4nc3S2)C=C1",{},"[cH&r6:1][cH&r6:2]>>[c:1]2cccc[c:2]2",null,-0.3059165047],[0.1487384129,89.3338587692,11,"completed",-5.058696,11.0,11,"C1=c2cc3cc4ccncc4cc3cc2=CC1","c1cc2cc3cc4cscc4cc3cc2cn1",{},"[#6H2r5:1]>>[S:1]",null,-0.0938961571],[0.1482799523,89.7256661112,11,"completed",-4.815632,11.0,11,"C1=c2cc3cc4ccncc4cc3cc2=CC1","c1cc2cc3cc4c[nH]cc4cc3cc2cn1",{},"[#6H2r5:1]>>[NH:1]",null,-0.2183451929],[0.1470210916,86.4698990553,11,"completed",-4.942776,11.0,11,"C1=c2cc3cc4ccccc4cc3cc2=NC1","c1ccc2cc3cc4n[nH]cc4cc3cc2c1",{},"[#6H2r5:1]>>[NH:1]",null,-0.1399626474],[0.1464094431,161.7587723771,11,"completed",-5.039284,11.0,11,"C1=Cc2cc3cc4c(cc3cc2C1)=CCC=4","C1=Cc2nc3cc4c(cc3nc2C1)=CCC=4",{},"[ch&r6:0]>>[nr6:0]",null,-0.1672490731],[0.1460974799,149.2607388824,11,"completed",-5.407008,11.0,11,"C1=CCC(C=CC2=CC(C3=CCC(C=CC4=CC=CC4)=C3)=CC2)=C1","C(=CC1=CC=NC1)C1=CC(C2=CCC(C=CC3=CC=NC3)=C2)=CC1",{},"[chr5,CH1r5:1]>>[n:1]",null,-0.2616547058],[0.1453137889,142.9885796321,11,"completed",-5.124936,11.0,11,"C1=c2cc3nc4ccccc4nc3cc2=CC1","C1=c2cc3nc4cccnc4nc3cc2=CC1",{},"[ch&r6:0]>>[nr6:0]",null,-0.1440500535],[0.1446863696,118.5147833621,11,"completed",-5.41262,11.0,11,"c1ccc2cc3cc4[nH]ccc4cc3cc2c1","c1ccc2cc3nc4[nH]ccc4nc3cc2c1",{},"[ch&r6:0]>>[nr6:0]",null,-0.248865573],[0.1445435316,94.2623509218,11,"completed",-5.122636,11.0,11,"C1=c2cc3cc4ccncc4cc3cc2=CC1","c1cc2cc3cc4cocc4cc3cc2cn1",{},"[#6H2r5:1]>>[O:1]",null,-0.0955848375],[0.1436275277,125.4319611841,11,"completed",-5.0138,11.0,11,"C1=c2cc3cc4ccncc4cc3cc2=CC1","C1=c2cc3cc4cncnc4cc3cc2=CC1",{},"[ch&r6:0]>>[nr6:0]",null,-0.1391908491],[0.1409565859,138.9958792036,11,"completed",-5.240948,11.0,11,"C1=CC(=C2Sc3ccc4ccccc4c3S2)C=C1","C1=CC(=C2Sc3ccc4c(c3S2)CC=C4)C=C1",{},"[c:0]1[ch:1][ch][c:3][c!r5:4][c!r5:5]1>>[c:0]1[CH2:1][c:3][c:4][c:5]1",null,-0.1704533966],[0.1408869841,162.6989427488,11,"completed",-5.615848,11.0,11,"c1ccc2cc3cc4c(cc3cc2c1)OCO4","c1ccc2cc3cc4c(cc3cc2c1)OSO4",{},"[#6H2r5:1]>>[S:1]",null,-0.3960549633],[0.1405417348,83.2810281412,11,"completed",-4.756384,11.0,11,"C1=c2cc3cc4cccnc4cc3cc2=CC1","c1cnc2cc3cc4c[nH]cc4cc3cc2c1",{},"[#6H2r5:1]>>[NH:1]",null,-0.254540739],[0.1400052726,87.0753641745,11,"completed",-5.064216,11.0,11,"C1=c2cc3cc4cccnc4cc3cc2=CC1","c1cnc2cc3cc4cocc4cc3cc2c1",{},"[#6H2r5:1]>>[O:1]",null,-0.0906066302],[0.1392936493,83.9313535354,11,"completed",-5.40112,11.0,11,"C1=c2nc3cc4ccccc4cc3nc2=CC1","c1ccc2cc3nc4cocc4nc3cc2c1",{},"[#6H2r5:1]>>[O:1]",null,-0.2268796306],[0.1388845836,82.5303035747,11,"completed",-5.001288,11.0,11,"C1=c2cc3cc4cccnc4cc3cc2=CC1","c1cnc2cc3cc4cscc4cc3cc2c1",{},"[#6H2r5:1]>>[S:1]",null,-0.1076375394],[0.1381761303,79.2373566537,11,"completed",-5.267352,11.0,11,"C1=c2cc3nc4ccccc4nc3cc2=CC1","c1ccc2nc3cc4cocc4cc3nc2c1",{},"[#6H2r5:1]>>[O:1]",null,-0.1414278534],[0.1374334076,206.6922138404,11,"completed",-5.516856,11.0,11,"c1ccc2cc3cc4c(cc3cc2c1)OCO4","c1ccc2cc3cc4c(cc3cc2c1)ONO4",{},"[#6H2r5:1]>>[NH:1]",null,-0.3575869746],[0.1361218058,182.1869752323,11,"completed",-5.25024,11.0,11,"C1=CCC(C=CC2=CC(C3=CCC(C=CC4=CC=CC4)=C3)=CC2)=C1","C(=CC1=CC(C2=CCC(C=CC3=CN=CC3)=C2)=CC1)C1=CN=CC1",{},"[chr5,CH1r5:1]>>[n:1]",null,-0.2103625493],[0.1356477357,103.7960114821,11,"completed",-5.137264,11.0,11,"C1=CC(c2cc(Nc3ccccc3)cc(Nc3ccccc3)c2)=NC1","c1ccc(Nc2cc(Nc3ccccc3)cc(-c3ccsn3)c2)cc1",{},"[#6H2r5:1]>>[S:1]",null,-0.1070234964],[0.1320452622,184.0953065794,11,"completed",-5.47978,11.0,11,"C(#Cc1cc(-c2coc(C#CC3=CC=CC3)c2)co1)C1=CC=CC1","C(#Cc1cc(-c2coc(C#Cc3ccco3)c2)co1)c1ccco1",{},"[#6H2r5:1]>>[O:1]",null,-0.3233653934],[0.1306940544,119.76534849,11,"completed",-5.31464,11.0,11,"C1=CC(=C2Sc3cccnc3S2)C=C1","C1=CC(=C2Sc3ncc4ccccc4c3S2)C=C1",{},"[cH&r6:1][cH&r6:2]>>[c:1]2cccc[c:2]2",null,-0.1921410945],[0.1296550681,149.3691948394,11,"completed",-5.47196,11.0,11,"C1=CC(C=CC2=CC(C3=CCC(C=CC4=CCC=C4)=C3)=CC2)=CC1","C1=CC(C=CC2=CC(C3=NCC(C=CC4=CCC=C4)=C3)=NC2)=CC1",{},"[chr5,CH1r5:1]>>[n:1]",null,-0.3001745072],[0.1282992869,179.9506114384,11,"completed",-5.148304,11.0,11,"C1=CCC(C=CC2=CC(C3=CCC(C=CC4=CC=CC4)=C3)=CC2)=C1","C(=Cc1ccco1)C1=CC(C2=CCC(C=Cc3ccco3)=C2)=CC1",{},"[#6H2r5:1]>>[O:1]",null,-0.1830997761],[0.1271958639,105.6717038543,11,"completed",-4.96458,11.0,11,"C1=Cc2cc3cc4c(cc3cc2C1)=CCC=4","C1=Cc2cc3cc4cscc4cc3cc2C1",{},"[#6H2r5:1]>>[S:1]",null,-0.1419591893],[0.1270592717,155.3664791476,11,"completed",-4.9885,11.0,11,"O=c1ccoc2cc3cc4c(cc3cc12)=CCC=4","O=c1cc[nH]c2cc3cc4c(cc3cc12)=CCC=4",{},"[o:1]>>[nH:1]",null,-0.1738693341],[0.1270529782,76.8929652819,11,"completed",-5.090436,11.0,11,"C1=c2nc3cc4ccccc4cc3nc2=CC1","c1ccc2cc3nc4c[nH]cc4nc3cc2c1",{},"[#6H2r5:1]>>[NH:1]",null,-0.0771838614],[0.1268906165,134.0225362462,11,"completed",-5.375636,11.0,11,"C1=CC(=C2Sc3ccc4ccccc4c3S2)C=C1","C1=CC(=C2Sc3cnc4ccccc4c3S2)C=C1",{},"[ch&r6:0]>>[nr6:0]",null,-0.2349252869],[0.1268590784,180.2196187648,11,"completed",-4.977276,11.0,11,"O=c1occc2cc3cc4c(cc3cc12)=CCC=4","O=c1[nH]ccc2cc3cc4c(cc3cc12)=CCC=4",{},"[o:1]>>[nH:1]",null,-0.1996474124],[0.1264154134,114.2551555571,11,"completed",-4.740284,11.0,11,"C1=Cc2cc3cc4c(cc3cc2C1)C=CC4","c1cc2cc3cc4[nH]ccc4cc3cc2[nH]1",{},"[#6H2r5:1]>>[NH:1]",null,-0.2765105511],[0.1264154134,101.7130409765,11,"completed",-4.743228,11.0,11,"C1=Cc2cc3cc4c(cc3cc2C1)CC=C4","c1cc2cc3cc4cc[nH]c4cc3cc2[nH]1",{},"[#6H2r5:1]>>[NH:1]",null,-0.2696586919],[0.1243110279,146.8325094955,11,"completed",-4.73918,11.0,11,"c1ccc2cc3cc4c(cc3cc2c1)SCS4","C1=c2cc3cc4c(cc3cc2=CC1)SCS4",{},"[c:0]1[ch:1][ch][c:3][c!r5:4][c!r5:5]1>>[c:0]1[CH2:1][c:3][c:4][c:5]1",null,-0.2921530615],[0.1240713554,170.9865551604,11,"completed",-5.375084,11.0,11,"C1=CCC(C=CC2=CC(C3=CCC(C=CC4=CC=CC4)=C3)=CC2)=C1","C1=CCC(C=CC2=CC(C3=NCC(C=CC4=CC=CC4)=C3)=NC2)=C1",{},"[chr5,CH1r5:1]>>[n:1]",null,-0.2575175596],[0.1239482083,111.0663526268,11,"completed",-5.026128,11.0,11,"C1=Cc2cc3cc4c(cc3cc2C1)=CCC=4","C1=Cc2cc3cc4cocc4cc3cc2C1",{},"[#6H2r5:1]>>[O:1]",null,-0.1225140815],[0.1230442709,421.2898648772,11,"completed",-4.584252,11.0,11,"C1=CC(=C2Sc3cc4ccccc4cc3S2)C=C1","C1=COC(=C2Sc3cc4ccccc4cc3S2)O1",{},"[CH,ch:0]1=[C,c:1][C,c:2]=[CH,ch:3][*:4]1>>[O:0]1[*:1]=,:[*:2][O:3][*:4]1",null,-0.5548181594],[0.1218127494,201.5162394241,11,"completed",-5.833888,11.0,11,"c1ccc2cc3cc4c(cc3cc2c1)OCO4","c1ccc2cc3cc4c(cc3cc2c1)OOO4",{},"[#6H2r5:1]>>[O:1]",null,-0.5518321095],[0.121510884,203.5490108355,11,"completed",-4.932288,11.0,11,"C1=CC(=C2C=c3cc4c(cc3=C2)CC=C4)C=C1","C1=CC(=C2C=c3cc4ccsc4cc3=C2)C=C1",{},"[#6H2r5:1]>>[S:1]",null,-0.2349778375],[0.1212335119,154.1225275216,11,"completed",-5.5152,11.0,11,"C1=Nc2cc3cc4ccccc4cc3cc2C1","c1ccc2cc3cc4ocnc4cc3cc2c1",{},"[#6H2r5:1]>>[O:1]",null,-0.3289762348],[0.1201402003,135.7311271131,11,"completed",-5.217304,11.0,11,"C1=CC(=C2Sc3cc4ccccc4cc3S2)C=C1","C1=CC(=C2Sc3cc4c(cc3S2)CC=C4)C=C1",{},"[c:0]1[ch:1][ch][c:3][c!r5:4][c!r5:5]1>>[c:0]1[CH2:1][c:3][c:4][c:5]1",null,-0.1586362216],[0.1198822089,109.8424801807,11,"completed",-5.274252,11.0,11,"C1=c2nc3cc4ccccc4cc3nc2=CC1","C1=c2nc3cc4cccnc4cc3nc2=CC1",{},"[ch&r6:0]>>[nr6:0]",null,-0.1641450962],[0.1186380405,166.4617183493,11,"completed",-5.282808,11.0,11,"C1=CC(C=CC2=CC(C3=CCC(C=CC4=CCC=C4)=C3)=CC2)=CC1","C1=CC(C=Cc2cc(-c3coc(C=CC4=CCC=C4)c3)co2)=CC1",{},"[#6H2r5:1]>>[O:1]",null,-0.2099635646],[0.1180454696,97.5667410987,11,"completed",-5.012604,11.0,11,"C1=CC(c2cc(Nc3ccccc3)cc(Nc3ccccc3)c2)=NC1","c1ccc(Nc2cc(Nc3ccccc3)cc(-c3cc[nH]n3)c2)cc1",{},"[#6H2r5:1]>>[NH:1]",null,-0.1151604045],[0.1177017181,146.5439236138,11,"completed",-5.323196,11.0,11,"C1=CC(=C2Sc3ccc4ccccc4c3S2)C=C1","C1=CC(=C2Sc3ccc4ncccc4c3S2)C=C1",{},"[ch&r6:0]>>[nr6:0]",null,-0.214208273],[0.1175184375,168.2578892475,11,"completed",-5.573436,11.0,11,"C(#CC1=CC(C2=NCC(C#CC3=CC=CC3)=C2)=NC1)C1=CC=CC1","C(#Cc1cc(-c2cc(C#CC3=CC=CC3)sn2)ns1)C1=CC=CC1",{},"[#6H2r5:1]>>[S:1]",null,-0.371672065],[0.1169180417,132.7073717402,11,"completed",-5.304612,11.0,11,"C1=CC(C=Cc2cc(C=CC3=CCC=C3)cc(-c3cc[nH]c3)c2)=CC1","C1=CC(C=Cc2cc(C=CC3=CCC=C3)cc(-c3c[nH]cn3)c2)=CC1",{},"[chr5,CH1r5:1]>>[n:1]",null,-0.1952578323],[0.1164470116,142.2278383996,11,"completed",-5.56672,11.0,11,"c1ccc2cc3cc4occc4cc3cc2c1","c1ccc2cc3cc4oncc4cc3cc2c1",{},"[chr5,CH1r5:1]>>[n:1]",null,-0.356320448],[0.1163627615,162.3920628563,11,"completed",-5.127972,11.0,11,"O=c1occc2cc3cc4c(cc3cc12)=CCC=4","O=c1occc2cc3cc4c[nH]cc4cc3cc12",{},"[#6H2r5:1]>>[NH:1]",null,-0.1635682553],[0.1163577804,146.3720917066,11,"completed",-5.219144,11.0,11,"C1=Cc2cc3cc4c(cc3cc2C1)=CCC=4","C1=Cc2cc3nc4c(nc3cc2C1)=CCC=4",{},"[ch&r6:0]>>[nr6:0]",null,-0.1684650785],[0.1163164249,150.8267885789,11,"completed",-5.25484,11.0,11,"C(=Cc1cc(-c2ccc[nH]2)cc(-c2ccc[nH]2)c1)C1=CCC=N1","C(=Cc1cscn1)c1cc(-c2ccc[nH]2)cc(-c2ccc[nH]2)c1",{},"[#6H2r5:1]>>[S:1]",null,-0.1857328153],[0.1156361831,152.9129304014,11,"completed",-5.44574,11.0,11,"c1ccc(N(c2ccccc2)c2nccs2)cc1","c1ccc(N(c2ccccc2)c2ncns2)cc1",{},"[chr5,CH1r5:1]>>[n:1]",null,-0.2862779709],[0.1155831157,107.1348485716,11,"completed",-5.475364,11.0,11,"C1=CC(=C2C=c3cc4ccncc4cc3=C2)C=C1","C1=NN=CC1=C1C=c2cc3ccncc3cc2=C1",{},"[chr5,CH1r5:1]>>[n:1]",null,-0.283756869],[0.1154785244,227.625131437,11,"completed",-5.441232,11.0,11,"O=c1ccc2cc3cc4c(cc3cc2o1)=CCC=4","O=c1ncc2cc3cc4c(cc3cc2o1)=CCC=4",{},"[ch&r6:0]>>[nr6:0]",null,-0.3299521883],[0.1150190165,170.6346904312,11,"completed",-5.37536,11.0,11,"C(#CC1=CCC(C2=NC(C#CC3=CC=CC3)=CC2)=N1)C1=CC=CC1","C(#Cc1csc(-c2nc(C#CC3=CC=CC3)cs2)n1)C1=CC=CC1",{},"[#6H2r5:1]>>[S:1]",null,-0.2574286913],[0.1140569182,142.0911841385,11,"completed",-4.89604,11.0,11,"C1=Nc2cc3cc4ccccc4cc3cc2C1","C1=Nc2cc3cc4c(cc3cc2C1)=CCC=4",{},"[c:0]1[ch:1][ch][c:3][c!r5:4][c!r5:5]1>>[c:0]1[CH2:1][c:3][c:4][c:5]1",null,-0.2014292645],[0.1134331806,134.4257771366,11,"completed",-5.306176,11.0,11,"C1=CC(C=Cc2cc(C=CC3=CCC=C3)cc(-c3cc[nH]c3)c2)=CC1","C1=CC(C=Cc2cc(-c3cc[nH]c3)cc(C=CC3=CCC=C3)n2)=CC1",{},"[ch&r6:0]>>[nr6:0]",null,-0.1972294999],[0.1114150207,110.3984718495,11,"completed",-5.21206,11.0,11,"C1=CC(c2cc(Nc3ccccc3)cc(Nc3ccccc3)c2)=NC1","c1ccc(Nc2cc(Nc3ccccc3)cc(-c3ccon3)c2)cc1",{},"[#6H2r5:1]>>[O:1]",null,-0.1354288372],[0.1114046675,406.8819634415,11,"completed",-5.548412,11.0,10,"C1=Cc2cc3cc4ccccc4cc3cc2C1","C1=Cc2nc3cc4ccccc4cc3nc2C1",{},"[ch&r6:0]>>[nr6:0]",null,-0.5138860378],[0.1111278406,225.7169587441,11,"completed",-5.36018,11.0,11,"c1ccc2cc3cc4[nH]ccc4cc3cc2c1","c1ccc2nc3cc4[nH]ccc4cc3nc2c1",{},"[ch&r6:0]>>[nr6:0]",null,-0.2900310765],[0.1110719297,158.7875199243,11,"completed",-5.354752,11.0,11,"C1=CC(=C2Sc3ccc4ccccc4c3S2)C=C1","C1=CC(=C2Sc3ccc4cnccc4c3S2)C=C1",{},"[ch&r6:0]>>[nr6:0]",null,-0.238775588],[0.1110602552,76.8176579597,11,"completed",-4.948112,11.0,11,"C1=c2cc3nc4ccccc4nc3cc2=CC1","c1ccc2nc3cc4c[nH]cc4cc3nc2c1",{},"[#6H2r5:1]>>[NH:1]",null,-0.131168728],[0.1105414655,176.8155345399,11,"completed",-5.30314,11.0,11,"C1=CCC(C=CC2=CC(C3=CCC(C=CC4=CC=CC4)=C3)=CC2)=C1","C1=CN=C(C=CC2=CC(C3=CCC(C=CC4=NC=CC4)=C3)=CC2)C1",{},"[chr5,CH1r5:1]>>[n:1]",null,-0.2269008692],[0.1105006473,237.5757551898,11,"completed",-5.390816,11.0,11,"C1=CC(=C2Sc3cc4ccccc4cc3S2)C=C1","C1=CC(=C2Sc3cc4cccnc4cc3S2)C=C1",{},"[ch&r6:0]>>[nr6:0]",null,-0.3128633454],[0.1103311544,202.9857371908,11,"completed",-5.325496,11.0,11,"O=c1ccoc2cc3cc4c(cc3cc12)=CCC=4","O=c1ncoc2cc3cc4c(cc3cc12)=CCC=4",{},"[ch&r6:0]>>[nr6:0]",null,-0.2571360497],[0.11025176,130.6388575467,11,"completed",-4.977368,11.0,11,"C1=Cc2cc3cc4c(cc3cc2C1)=CCC=4","C1=NCc2cc3cc4c(cc3cc21)=CCC=4",{},"[chr5,CH1r5:1]>>[n:1]",null,-0.156318357],[0.1097719473,174.0016219337,11,"completed",-4.69364,11.0,11,"C1=CC(=C2C=c3cc4c(cc3=C2)CC=C4)C=C1","C1=CC(=C2C=c3cc4cc[nH]c4cc3=C2)C=C1",{},"[#6H2r5:1]>>[NH:1]",null,-0.333450903],[0.1095494223,175.3098353872,11,"completed",-5.460276,11.0,11,"O=c1occc2cc3cc4c(cc3cc12)=CCC=4","O=c1oncc2cc3cc4c(cc3cc12)=CCC=4",{},"[ch&r6:0]>>[nr6:0]",null,-0.3071399494],[0.1094425546,130.4377817784,11,"completed",-5.349508,11.0,11,"C1=CC(=C2Sc3ccc4ccccc4c3S2)C=C1","C1=CC(=C2Sc3ccc4ccncc4c3S2)C=C1",{},"[ch&r6:0]>>[nr6:0]",null,-0.2179875995],[0.1091564443,135.6117926813,11,"completed",-5.337272,11.0,11,"C1=CC(C=Cc2cc(C=CC3=CCC=C3)cc(-c3cc[nH]c3)c2)=CC1","C1=CC(C=Cc2cc(C=CC3=CCC=C3)cc(-c3cc[nH]n3)c2)=CC1",{},"[chr5,CH1r5:1]>>[n:1]",null,-0.2144214991],[0.1088354925,127.4943759541,11,"completed",-5.373428,11.0,11,"C1=CC(C=Cc2cc(C=CC3=CCC=C3)cc(-c3cc[nH]c3)c2)=CC1","C1=CC(C=Cc2cc(C=CC3=CCC=C3)nc(-c3cc[nH]c3)n2)=CC1",{},"[ch&r6:0]>>[nr6:0]",null,-0.2299752656],[0.108831901,106.1683313528,11,"completed",-4.709004,11.0,11,"C1=Cc2cc3cc4c(cc3cc2C1)=CCC=4","C1=Cc2cc3cc4c[nH]cc4cc3cc2C1",{},"[#6H2r5:1]>>[NH:1]",null,-0.2935674912],[0.1086660986,98.0566190899,11,"completed",-5.418048,11.0,11,"C1=CC(=C2C=c3cc4cccnc4cc3=C2)C=C1","C1=NN=CC1=C1C=c2cc3cccnc3cc2=C1",{},"[chr5,CH1r5:1]>>[n:1]",null,-0.2432710842],[0.1085659454,318.7705462252,11,"completed",-5.090804,11.0,11,"C1=CC(C2=CCC=C2C=CC2=CCC=C2C2=CCC=C2)=CC1","C(=CC1=CCC=C1c1cc[nH]c1)C1=CCC=C1c1cc[nH]c1",{},"[#6H2r5:1]>>[NH:1]",null,-0.3188355355],[0.1085634133,127.1401013788,11,"completed",-5.129076,11.0,11,"C1=CC(=C2C=c3cc4ccccc4cc3=C2)N=C1","C1=NC(=C2C=c3cc4ccccc4cc3=C2)N=C1",{},"[chr5,CH1r5:1]>>[n:1]",null,-0.1287589148],[0.108421386,192.9674340861,11,"completed",-5.311696,11.0,11,"O=c1occc2cc3cc4c(cc3cc12)=CCC=4","O=c1ocnc2cc3cc4c(cc3cc12)=CCC=4",{},"[ch&r6:0]>>[nr6:0]",null,-0.2433020281],[0.1078054978,183.6824529388,11,"completed",-5.476652,11.0,11,"C1=c2nc3cc4ccccc4cc3nc2=CC1","C1=c2nc3cc4ccccc4cc3nc2=NC1",{},"[chr5,CH1r5:1]>>[n:1]",null,-0.3213315123],[0.107285908,190.2707441998,11,"completed",-5.394956,11.0,11,"C(=Cc1cc(-c2csc(C=Cc3ccccc3)c2)cs1)c1ccccc1","C(=Cc1nc(-c2csc(C=Cc3ccccc3)n2)cs1)c1ccccc1",{},"[chr5,CH1r5:1]>>[n:1]",null,-0.2807712354],[0.1071485943,138.2383866224,11,"completed",-4.967064,11.0,11,"c1ccc(Nc2cc(Nc3ccccc3)cc(-c3cnsc3)c2)cc1","C1=CC(Nc2cc(NC3=CCC=C3)cc(-c3cnsc3)c2)=CC1",{},"[c:0]1[ch:1][ch][c:3][c!r5:4][c!r5:5]1>>[c:0]1[CH2:1][c:3][c:4][c:5]1",null,-0.1666406967],[0.1064790572,187.5141427635,11,"completed",-5.2898,11.0,11,"C(#CC1=CC(C2=NCC(C#CC3=CC=CC3)=C2)=NC1)C1=CC=CC1","C(#Cc1cc(-c2cc(C#CC3=CC=CC3)[nH]n2)n[nH]1)C1=CC=CC1",{},"[#6H2r5:1]>>[NH:1]",null,-0.229811517],[0.1053298664,130.216123642,11,"completed",-5.211508,11.0,11,"C1=CC(=C2C=c3cc4ccccc4cc3=C2)C=N1","C1=NC=NC1=C1C=c2cc3ccccc3cc2=C1",{},"[chr5,CH1r5:1]>>[n:1]",null,-0.151818693],[0.1806772232,194.9322703873,12,"completed",-4.990892,12.0,12,"C1=c2cc3cc4c(cc3cc2=CC1)SCS4","C1=c2cc3nc4c(nc3cc2=CC1)SCS4",{},"[ch&r6:0]>>[nr6:0]",null,-0.209360508],[0.180105355,101.2163707065,12,"completed",-5.170844,12.0,12,"C1=CC(=C2Sc3cc4c(cc3S2)=CCC=4)C=C1","C1=CC(=C2Sc3cc4c(cc3S2)SCS4)C=C1",{},"[CH,ch:0]1=[C,c:1][C,c:2]=[CH,ch:3][*:4]1>>[S:0]1[*:1]=,:[*:2][S:3][*:4]1",null,-0.1127120275],[0.1792374953,154.4890578409,12,"completed",-5.231104,12.0,12,"C1=CC(=C2Sc3ccc4c(c3S2)=CCC=4)C=C1","C1=CC(=C2Sc3ccc4c(c3S2)SCS4)C=C1",{},"[CH,ch:0]1=[C,c:1][C,c:2]=[CH,ch:3][*:4]1>>[S:0]1[*:1]=,:[*:2][S:3][*:4]1",null,-0.1796917244],[0.1730757499,166.3780711064,12,"completed",-5.355856,12.0,12,"C1=NC=NC1=C1C=c2cc3ccccc3cc2=C1","C1=NC(=C2C=c3cc4ccccc4cc3=C2)N=N1",{},"[chr5,CH1r5:1]>>[n:1]",null,-0.2444548752],[0.1706386048,143.3527958272,12,"completed",-4.997332,12.0,12,"C1=c2cc3cc4c(cc3cc2=CC1)SCS4","c1c2c(cc3cc4c(cc13)SCS4)SCS2",{},"[CH,ch:0]1=[C,c:1][C,c:2]=[CH,ch:3][*:4]1>>[S:0]1[*:1]=,:[*:2][S:3][*:4]1",null,-0.1603588975],[0.1698228049,95.5862966324,12,"completed",-5.159988,12.0,12,"C1=CC(=C2Sc3ccc4c(c3S2)=CCC=4)C=C1","C1=CC(=C2Sc3ccc4cscc4c3S2)C=C1",{},"[#6H2r5:1]>>[S:1]",null,-0.1044032307],[0.1648869275,107.7677457476,12,"completed",-5.241132,12.0,12,"C1=CC(=C2Sc3ccc4c(c3S2)CC=C4)C=C1","C1=CC(=C2Sc3ccc4ccsc4c3S2)C=C1",{},"[#6H2r5:1]>>[S:1]",null,-0.1461978978],[0.1645411054,110.5374838734,12,"completed",-5.228988,12.0,12,"C1=CC(=C2Sc3ccc4c(c3S2)C=CC4)C=C1","C1=CC(=C2Sc3ccc4sccc4c3S2)C=C1",{},"[#6H2r5:1]>>[S:1]",null,-0.1427273918],[0.1621878655,154.5814050866,12,"completed",-5.21206,12.0,12,"C1=Cc2nc3cc4c(cc3nc2C1)=CCC=4","C1=NCc2nc3cc4c(cc3nc21)=CCC=4",{},"[chr5,CH1r5:1]>>[n:1]",null,-0.1733451994],[0.1602148245,122.6651229927,12,"completed",-5.609592,12.0,12,"c1cc2cc3cc4sccc4cc3cc2s1","c1cc2nc3cc4sccc4nc3cc2s1",{},"[ch&r6:0]>>[nr6:0]",null,-0.37721598],[0.1582039307,81.3017260986,12,"completed",-4.937164,12.0,12,"C1=Cc2cc3cc4cocc4cc3cc2C1","c1cc2cc3cc4cocc4cc3cc2s1",{},"[#6H2r5:1]>>[S:1]",null,-0.1400092729],[0.1567419069,101.7921747507,12,"completed",-5.27738,12.0,12,"C1=CC(=C2Sc3ccc4c(c3S2)=CCC=4)C=C1","C1=CC(=C2Sc3ccc4c(c3S2)=CCN=4)C=C1",{},"[chr5,CH1r5:1]>>[n:1]",null,-0.1605579098],[0.1564057445,167.7567309578,12,"completed",-5.095956,12.0,12,"C1=Cc2nc3cc4c(cc3nc2C1)=CCC=4","C1=c2cc3nc4ccoc4nc3cc2=CC1",{},"[#6H2r5:1]>>[O:1]",null,-0.1677806133],[0.1560654514,90.3631677428,12,"completed",-5.25392,12.0,12,"c1cc2cc3cc4c[nH]cc4cc3cc2cn1","c1cc2cc3nc4c[nH]cc4nc3cc2cn1",{},"[ch&r6:0]>>[nr6:0]",null,-0.1406210213],[0.154286555,104.1870499735,12,"completed",-5.637744,12.0,12,"c1cc2cc3cc4ccsc4cc3cc2s1","c1cc2cc3cc4ccsc4nc3nc2s1",{},"[ch&r6:0]>>[nr6:0]",null,-0.3905733735],[0.1542048871,100.22037711,12,"completed",-5.222548,12.0,12,"C1=CC(=C2Sc3ccc4c(c3S2)=CCC=4)C=C1","C1=CC(=C2Sc3ccc4cocc4c3S2)C=C1",{},"[#6H2r5:1]>>[O:1]",null,-0.1319202411],[0.1524518456,102.8861181399,12,"completed",-4.97838,12.0,12,"C1=CC(=C2Sc3ccc4c(c3S2)=CCC=4)C=C1","C1=CC(=C2Sc3ccc4c[nH]cc4c3S2)C=C1",{},"[#6H2r5:1]>>[NH:1]",null,-0.1335415713],[0.1517682174,180.8795822757,12,"completed",-5.29072,12.0,12,"C1=c2cc3cc4cncnc4cc3cc2=CC1","C1=c2cc3nc4cncnc4nc3cc2=CC1",{},"[ch&r6:0]>>[nr6:0]",null,-0.2248126805],[0.1516245404,102.6584370071,12,"completed",-5.223836,12.0,12,"C1=CC(=C2Sc3ccc4c(c3S2)=CCC=4)C=C1","C1=CC(=C2Sc3ccc4c(c3S2)=NCC=4)C=C1",{},"[chr5,CH1r5:1]>>[n:1]",null,-0.1343617453],[0.1514788535,145.152400152,12,"completed",-5.409308,12.0,12,"C1=NC=NC1=C1C=c2cc3ccccc3cc2=C1","C1=NN=NC1=C1C=c2cc3ccccc3cc2=C1",{},"[chr5,CH1r5:1]>>[n:1]",null,-0.260668802],[0.1504015603,169.9549107164,12,"completed",-5.145176,12.0,12,"C1=Cc2nc3cc4c(cc3nc2C1)=CCC=4","C1=Nc2nc3cc4c(cc3nc2C1)=CCC=4",{},"[chr5,CH1r5:1]>>[n:1]",null,-0.1728719134],[0.149370771,203.6035343629,12,"completed",-5.208196,12.0,12,"O=c1[nH]ccc2cc3cc4c(cc3cc12)=CCC=4","O=c1[nH]ccc2nc3cc4c(cc3nc12)=CCC=4",{},"[ch&r6:0]>>[nr6:0]",null,-0.2172337973],[0.1492069555,159.7587706211,12,"completed",-5.128432,12.0,12,"C1=c2cc3cc4c(cc3cc2=CC1)SCS4","C1=c2nc3cc4c(cc3nc2=CC1)SCS4",{},"[ch&r6:0]>>[nr6:0]",null,-0.1609936965],[0.145183244,128.9349431441,12,"completed",-5.031188,12.0,12,"C1=Cc2nc3cc4c(cc3nc2C1)=CCC=4","C1=c2cc3nc4ccsc4nc3cc2=CC1",{},"[#6H2r5:1]>>[S:1]",null,-0.1376387094],[0.14221652,186.6043687778,12,"completed",-5.281244,12.0,12,"C1=CC(=C2Sc3cc4c(cc3S2)=CCC=4)C=C1","C1=CC(=C2Sc3cc4cscc4cc3S2)C=C1",{},"[#6H2r5:1]>>[S:1]",null,-0.2256488208],[0.141965872,98.5970736936,12,"completed",-5.292192,12.0,12,"C1=CC(=C2Sc3ccc4c(c3S2)=CCC=4)C=C1","C1=CC(=C2Sc3cnc4c(c3S2)=CCC=4)C=C1",{},"[ch&r6:0]>>[nr6:0]",null,-0.1667959464],[0.1402659163,76.1386612202,12,"completed",-4.874236,12.0,12,"C1=Cc2cc3cc4cscc4cc3cc2C1","c1cc2cc3cc4cscc4cc3cc2s1",{},"[#6H2r5:1]>>[S:1]",null,-0.1754197644],[0.1393689425,141.1028005989,12,"completed",-5.256312,12.0,12,"C1=CC(=C2Sc3ccc4c(c3S2)CC=C4)C=C1","C1=CC(=C2Sc3ccc4ccoc4c3S2)C=C1",{},"[#6H2r5:1]>>[O:1]",null,-0.1785563961],[0.1379890903,98.1573024697,12,"completed",-5.171488,12.0,12,"C1=c2cc3cc4cncnc4cc3cc2=CC1","c1ncc2cc3cc4cscc4cc3cc2n1",{},"[#6H2r5:1]>>[S:1]",null,-0.1101772107],[0.1378776742,101.402596978,12,"completed",-4.903492,12.0,12,"C1=c2cc3cc4c(cc3cc2=CC1)SCS4","c1scc2cc3cc4c(cc3cc12)SCS4",{},"[#6H2r5:1]>>[S:1]",null,-0.1708918657],[0.1377904447,160.2337385097,12,"completed",-5.25714,12.0,12,"O=c1ccc2cc3cc4c(cc3cc2[nH]1)=CCC=4","O=c1ccc2cc3cc4cscc4cc3cc2[nH]1",{},"[#6H2r5:1]>>[S:1]",null,-0.1943564019],[0.1373181021,122.3422296779,12,"completed",-5.147844,12.0,12,"O=c1cc[nH]c2cc3cc4c(cc3cc12)=CCC=4","O=c1cc[nH]c2cc3cc4cscc4cc3cc12",{},"[#6H2r5:1]>>[S:1]",null,-0.1268434265],[0.1371961884,181.8718446693,12,"completed",-5.237636,12.0,12,"O=c1cc[nH]c2cc3cc4c(cc3cc12)=CCC=4","O=c1cc[nH]c2nc3cc4c(cc3nc12)=CCC=4",{},"[ch&r6:0]>>[nr6:0]",null,-0.2058148815],[0.1357371596,125.9128888209,12,"completed",-5.210864,12.0,12,"O=c1cc[nH]c2cc3cc4c(cc3cc12)=CCC=4","O=c1cc[nH]c2cc3cc4cocc4cc3cc12",{},"[#6H2r5:1]>>[O:1]",null,-0.1479072701],[0.1354023456,103.5074181421,12,"completed",-5.236072,12.0,12,"C1=c2cc3cc4cncnc4cc3cc2=CC1","c1ncc2cc3cc4cocc4cc3cc2n1",{},"[#6H2r5:1]>>[O:1]",null,-0.1406642254],[0.1350899525,125.4494043532,12,"completed",-4.822808,12.0,12,"C1=Cc2nc3cc4c(cc3nc2C1)=CCC=4","C1=c2cc3nc4cc[nH]c4nc3cc2=CC1",{},"[#6H2r5:1]>>[NH:1]",null,-0.2310560569],[0.135084694,236.1881658575,12,"completed",-5.1702,12.0,12,"C1=CC(=C2C=c3cc4ccsc4cc3=C2)C=C1","C1=CC(=C2C=c3cc4ccsc4nc3=C2)C=C1",{},"[ch&r6:0]>>[nr6:0]",null,-0.2412459104],[0.1331045339,179.814980916,12,"completed",-5.247756,12.0,12,"C1=CC(C=CC2=CC(C3=NCC(C=CC4=CCC=C4)=C3)=NC2)=CC1","C1=CC(C=Cc2cc(-c3cc(C=CC4=CCC=C4)[nH]n3)n[nH]2)=CC1",{},"[#6H2r5:1]>>[NH:1]",null,-0.2074392122],[0.132745817,215.645715856,12,"completed",-5.325404,12.0,12,"C1=CC(=C2Sc3cc4c(cc3S2)=CCC=4)C=C1","C1=CC(=C2Sc3cc4cocc4cc3S2)C=C1",{},"[#6H2r5:1]>>[O:1]",null,-0.2672049527],[0.1316773885,101.6383862648,12,"completed",-5.211324,12.0,12,"c1cc2cc3cc4cocc4cc3cc2cn1","c1cc2cc3cc4cocc4cc3cc2nn1",{},"[ch&r6:0]>>[nr6:0]",null,-0.1280739931],[0.1312559689,129.0319748235,12,"completed",-5.188048,12.0,12,"c1cc2cc3cc4cc[nH]c4cc3cc2[nH]1","c1cc2cc3cc4cc[nH]c4nc3nc2[nH]1",{},"[ch&r6:0]>>[nr6:0]",null,-0.1429963327],[0.1308852002,90.4457805163,12,"completed",-4.898524,12.0,12,"c1cc2cc3cc4c[nH]cc4cc3cc2cn1","c1cc2cc3cc4c[nH]cc4cc3cc2nn1",{},"[ch&r6:0]>>[nr6:0]",null,-0.1675434353],[0.1308561725,190.027666229,12,"completed",-5.240672,12.0,12,"C1=CC(=C2Sc3ccc4c(c3S2)C=CC4)C=C1","C1=CC(=C2Sc3ccc4c(c3S2)N=CC4)C=C1",{},"[chr5,CH1r5:1]>>[n:1]",null,-0.2140255443],[0.1308242816,104.8283455074,12,"completed",-5.152628,12.0,12,"C1=Cc2cc3nc4c(nc3cc2C1)=CCC=4","C1=c2nc3cc4ccsc4cc3nc2=CC1",{},"[#6H2r5:1]>>[S:1]",null,-0.1111131772],[0.1298891904,198.6628703112,12,"completed",-5.292468,12.0,12,"C(=Cc1ccco1)C1=CC(C2=CCC(C=Cc3ccco3)=C2)=CC1","C(=Cc1cc(-c2coc(C=Cc3ccco3)c2)co1)c1ccco1",{},"[#6H2r5:1]>>[O:1]",null,-0.2400384599],[0.1297941547,92.5312394653,12,"completed",-5.146556,12.0,12,"c1cc2cc3cc4cscc4cc3cc2cn1","c1cc2cc3cc4cscc4cc3cc2nn1",{},"[ch&r6:0]>>[nr6:0]",null,-0.0981024273],[0.1287199186,104.807267329,12,"completed",-4.94756,12.0,12,"C1=Cc2cc3cc4cscc4cc3cc2C1","c1cc2cc3cc4cscc4cc3cc2o1",{},"[#6H2r5:1]>>[O:1]",null,-0.1495699186],[0.1283079158,167.2562276446,12,"completed",-5.308752,12.0,12,"C1=CC(=C2Sc3ccc4c(c3S2)CC=C4)C=C1","C1=CC(=C2Sc3ccc4c(c3S2)CC=N4)C=C1",{},"[chr5,CH1r5:1]>>[n:1]",null,-0.22209811],[0.1280889604,126.8604271034,12,"completed",-5.624496,12.0,12,"c1cc2cc3cc4sccc4cc3cc2s1","c1cc2cc3nc4sccc4cc3nc2s1",{},"[ch&r6:0]>>[nr6:0]",null,-0.388446437],[0.1280386429,79.104144658,12,"completed",-5.2024,12.0,12,"c1ccc2cc3nc4c[nH]cc4nc3cc2c1","c1cnc2cc3nc4c[nH]cc4nc3cc2c1",{},"[ch&r6:0]>>[nr6:0]",null,-0.1067496515],[0.1276313881,132.5634880613,12,"completed",-5.06164,12.0,12,"C1=NCc2cc3cc4c(cc3cc21)=CCC=4","C1=c2cc3cc4c(cc3cc2=CC1)N=NC4",{},"[chr5,CH1r5:1]>>[n:1]",null,-0.1352557144],[0.1275185366,99.0813600658,12,"completed",-4.921616,12.0,12,"C1=c2cc3cc4cncnc4cc3cc2=CC1","c1ncc2cc3cc4c[nH]cc4cc3cc2n1",{},"[#6H2r5:1]>>[NH:1]",null,-0.1594030524],[0.1271970511,169.0702219552,12,"completed",-5.106168,12.0,12,"C1=CC(=C2Sc3cc4c(cc3S2)=CCC=4)C=C1","C1=CC(=C2Sc3cc4c[nH]cc4cc3S2)C=C1",{},"[#6H2r5:1]>>[NH:1]",null,-0.1691253429],[0.1271374949,102.7417292208,12,"completed",-5.10212,12.0,12,"c1cc2cc3cc4c[nH]cc4cc3cc2cn1","c1cc2nc3cc4c[nH]cc4cc3nc2cn1",{},"[ch&r6:0]>>[nr6:0]",null,-0.1027524461],[0.125946647,89.6326998321,12,"completed",-5.085284,12.0,12,"c1cc2cc3cc4[nH]ccc4cc3cc2[nH]1","c1n[nH]c2cc3cc4cn[nH]c4cc3cc12",{},"[chr5,CH1r5:1]>>[n:1]",null,-0.0902227],[0.125946647,99.9447706035,12,"completed",-5.09982,12.0,12,"c1cc2cc3cc4cc[nH]c4cc3cc2[nH]1","c1n[nH]c2cc3cc4[nH]ncc4cc3cc12",{},"[chr5,CH1r5:1]>>[n:1]",null,-0.09994485],[0.1254828576,115.1323242231,12,"completed",-5.164036,12.0,12,"C1=CC(=C2Sc3ccc4c(c3S2)CC=C4)C=C1","C1=CC(=C2Sc3ccc4cc[nH]c4c3S2)C=C1",{},"[#6H2r5:1]>>[NH:1]",null,-0.1235505995],[0.1252303284,128.4053703687,12,"completed",-4.903492,12.0,12,"O=c1cc[nH]c2cc3cc4c(cc3cc12)=CCC=4","O=c1cc[nH]c2cc3cc4c[nH]cc4cc3cc12",{},"[#6H2r5:1]>>[NH:1]",null,-0.1881740743],[0.1252054539,190.8730083706,12,"completed",-5.292836,12.0,12,"C(=CC1=CC=NC1)C1=CC(C2=CCC(C=CC3=CC=NC3)=C2)=CC1","C(=Cc1ccn[nH]1)C1=CC(C2=CCC(C=Cc3ccn[nH]3)=C2)=CC1",{},"[#6H2r5:1]>>[NH:1]",null,-0.2337809007],[0.1252007974,155.9349576966,12,"completed",-5.312616,12.0,12,"C1=Cc2cc3nc4c(nc3cc2C1)=CCC=4","C1=Nc2cc3nc4c(nc3cc2C1)=CCC=4",{},"[chr5,CH1r5:1]>>[n:1]",null,-0.2155607504],[0.125132395,110.6979127305,12,"completed",-5.179676,12.0,12,"C1=CC(=C2Sc3ccc4c(c3S2)=CCC=4)C=C1","C1=CC(=C2Sc3ncc4c(c3S2)=CCC=4)C=C1",{},"[ch&r6:0]>>[nr6:0]",null,-0.1239543372],[0.1246565809,182.9569001647,12,"completed",-5.308016,12.0,12,"C(=CC1=CC(C2=CCC(C=CC3=CN=CC3)=C2)=CC1)C1=CN=CC1","C(=Cc1cncs1)C1=CC(C2=CCC(C=Cc3cncs3)=C2)=CC1",{},"[#6H2r5:1]>>[S:1]",null,-0.2338286742],[0.1245768285,164.5434576531,12,"completed",-5.165508,12.0,12,"C(=CC1=CC=NC1)C1=CC(C2=CCC(C=CC3=CC=NC3)=C2)=CC1","C(=Cc1cc(-c2c[nH]c(C=CC3=CC=NC3)c2)c[nH]1)C1=CC=NC1",{},"[#6H2r5:1]>>[NH:1]",null,-0.1708135987],[0.1244603198,215.1333169984,12,"completed",-5.316388,12.0,12,"O=c1ccc2cc3cc4c(cc3cc2[nH]1)=CCC=4","O=c1ccc2nc3cc4c(cc3nc2[nH]1)=CCC=4",{},"[ch&r6:0]>>[nr6:0]",null,-0.2631083231],[0.1234413044,163.2042888739,12,"completed",-5.472512,12.0,12,"C(=CC1=CC=NC1)C1=CC(C2=CCC(C=CC3=CC=NC3)=C2)=CC1","C(=Cc1ccns1)C1=CC(C2=CCC(C=Cc3ccns3)=C2)=CC1",{},"[#6H2r5:1]>>[S:1]",null,-0.307620843],[0.122075764,193.1819976269,12,"completed",-5.31142,12.0,12,"C(=CC1=CC(C2=CCC(C=CC3=CN=CC3)=C2)=CC1)C1=CN=CC1","C(=Cc1cc(-c2csc(C=CC3=CN=CC3)c2)cs1)C1=CN=CC1",{},"[#6H2r5:1]>>[S:1]",null,-0.2433546964],[0.1219899266,164.6221022853,12,"completed",-5.319332,12.0,12,"O=c1ccc2cc3cc4c(cc3cc2[nH]1)=CCC=4","O=c1ccc2cc3cc4cocc4cc3cc2[nH]1",{},"[#6H2r5:1]>>[O:1]",null,-0.2251058294],[0.1206677324,191.3428238307,12,"completed",-5.193384,12.0,12,"C(=Cc1ccco1)C1=CC(C2=CCC(C=Cc3ccco3)=C2)=CC1","C(=Cc1cc(-c2csc(C=Cc3ccco3)c2)cs1)c1ccco1",{},"[#6H2r5:1]>>[S:1]",null,-0.202200782],[0.1205095687,103.9700895678,12,"completed",-5.084088,12.0,12,"C1=CC(=C2Sc3ccc4c(c3S2)C=CC4)C=C1","C1=CC(=C2Sc3ccc4[nH]ccc4c3S2)C=C1",{},"[#6H2r5:1]>>[NH:1]",null,-0.1045650203],[0.12043455,198.3589605075,12,"completed",-5.457148,12.0,12,"C1=CC(=C2Sc3cc4ccccc4nc3S2)C=C1","C1=CC(=C2Sc3cc4c(nc3S2)=CCC=4)C=C1",{},"[c:0]1[ch:1][ch][c:3][c!r5:4][c!r5:5]1>>[c:0]1[CH2:1][c:3][c:4][c:5]1",null,-0.3191364555],[0.1204023354,144.0961359898,12,"completed",-5.555404,12.0,12,"C(=CC1=CC(C2=CCC(C=CC3=CN=CC3)=C2)=CC1)C1=CN=CC1","C(=CC1=CN=NC1)C1=CC(C2=CCC(C=CC3=CN=NC3)=C2)=CC1",{},"[chr5,CH1r5:1]>>[n:1]",null,-0.3498373479],[0.1198155513,237.6851473713,12,"completed",-5.146832,12.0,12,"C1=CC(=C2C=c3cc4ccsc4cc3=C2)C=C1","C1=CC(=C2C=c3cc4sccc4nc3=C2)C=C1",{},"[ch&r6:0]>>[nr6:0]",null,-0.2399352309],[0.1197203677,196.8249043975,12,"completed",-5.2737,12.0,12,"C1=c2cc3nc4ccncc4nc3cc2=CC1","C1=c2cc3nc4ccnnc4nc3cc2=CC1",{},"[ch&r6:0]>>[nr6:0]",null,-0.2313529146],[0.1172413199,193.5128471501,12,"completed",-5.197524,12.0,12,"C1=CCC(C=CC2=CC(C3=NCC(C=CC4=CC=CC4)=C3)=NC2)=C1","C1=CCC(C=Cc2cc(-c3cc(C=CC4=CC=CC4)[nH]n3)n[nH]2)=C1",{},"[#6H2r5:1]>>[NH:1]",null,-0.2052013109],[0.1172257059,115.9663942701,12,"completed",-4.857952,12.0,12,"c1ccc2cc3cc4scnc4cc3cc2c1","C1=c2cc3cc4ncsc4cc3cc2=CC1",{},"[c:0]1[ch:1][ch][c:3][c!r5:4][c!r5:5]1>>[c:0]1[CH2:1][c:3][c:4][c:5]1",null,-0.2053191404],[0.116731324,165.3179866072,12,"completed",-5.128708,12.0,12,"O=c1[nH]ccc2cc3cc4c(cc3cc12)=CCC=4","O=c1[nH]ccc2cc3cc4cscc4cc3cc12",{},"[#6H2r5:1]>>[S:1]",null,-0.1665348907],[0.1165047125,160.8763518523,12,"completed",-5.013432,12.0,12,"O=c1ccc2cc3cc4c(cc3cc2[nH]1)=CCC=4","O=c1ccc2cc3cc4c[nH]cc4cc3cc2[nH]1",{},"[#6H2r5:1]>>[NH:1]",null,-0.1719106446],[0.1160926875,125.7419453165,12,"completed",-5.2944,12.0,12,"C1=c2cc3cc4c(cc3cc2=CC1)SCS4","c1c2c(cc3cc4c(cc13)=NCN=4)SCS2",{},"[chr5,CH1r5:1]>>[n:1]",null,-0.1852803368],[0.1158832419,226.4514078572,12,"completed",-4.932012,12.0,12,"C1=CC(=C2C=c3cc4cc[nH]c4cc3=C2)C=C1","C1=CC(=C2C=c3cc4cc[nH]c4nc3=C2)C=C1",{},"[ch&r6:0]>>[nr6:0]",null,-0.2551627412],[0.1158250262,142.8145244699,12,"completed",-5.421176,12.0,12,"C1=c2nc3cc4cccnc4cc3nc2=CC1","C1=c2nc3cc4ccnnc4cc3nc2=CC1",{},"[ch&r6:0]>>[nr6:0]",null,-0.2663483802],[0.1156723016,110.5909101942,12,"completed",-5.315836,12.0,9,"C(#Cc1cc2c(cc1C#CC1=CC=NC1)=CCC=2)C1=CC=NC1","C(#Cc1cc2c[nH]cc2cc1C#CC1=CC=NC1)C1=CC=NC1",{},"[#6H2r5:1]>>[NH:1]",null,-0.1872353788],[0.1146451405,151.1115003055,12,"completed",-5.159804,12.0,12,"c1cc2cc3cc4[nH]ccc4cc3cc2[nH]1","c1cc2nc3cc4[nH]ccc4nc3cc2[nH]1",{},"[ch&r6:0]>>[nr6:0]",null,-0.156802996],[0.1144248326,241.6046805588,12,"completed",-5.090344,12.0,12,"C1=CC(=C2C=c3cc4ccsc4cc3=C2)C=C1","C1=CC(=C2C=c3cc4ncsc4cc3=C2)C=C1",{},"[chr5,CH1r5:1]>>[n:1]",null,-0.2416992107],[0.114044649,204.4971513423,12,"completed",-5.315468,12.0,12,"C1=c2cc3nc4cccnc4nc3cc2=CC1","c1cnc2nc3cc4cscc4cc3nc2c1",{},"[#6H2r5:1]>>[S:1]",null,-0.2541024396],[0.1135115627,210.5623743898,12,"completed",-4.96366,12.0,12,"C1=CC(C=Cc2cc(-c3cc[nH]c3)cc(C=CC3=CCC=C3)n2)=CC1","C(=Cc1cc(-c2cc[nH]c2)cc(C=Cc2cc[nH]c2)n1)c1cc[nH]c1",{},"[#6H2r5:1]>>[NH:1]",null,-0.2311815852],[0.1130206568,108.8420781878,12,"completed",-5.543996,12.0,12,"c1cc2cc3cc4sccc4cc3cc2s1","c1nc2cc3cc4scnc4cc3cc2s1",{},"[chr5,CH1r5:1]>>[n:1]",null,-0.3293045665],[0.1130206568,105.3731367772,12,"completed",-5.545284,12.0,12,"c1cc2cc3cc4ccsc4cc3cc2s1","c1nc2cc3cc4ncsc4cc3cc2s1",{},"[chr5,CH1r5:1]>>[n:1]",null,-0.3290283269],[0.1125874962,114.0711262233,12,"completed",-5.408664,12.0,12,"C1=Cc2cc3nc4c(nc3cc2C1)=CCC=4","C1=Cc2cc3nc4cscc4nc3cc2C1",{},"[#6H2r5:1]>>[S:1]",null,-0.2443280983],[0.1125285402,175.7321760691,12,"completed",-5.400844,12.0,12,"c1ccc(N(c2ccccc2)c2ncns2)cc1","C1=NCC(N(c2ccccc2)c2ccccc2)=N1",{},"[n,c:0]1[n,ch:1][s,S:2][n,c:3][n,c:4]1>>[*:0]1=[*:1][CH2:2][*:3]=[*:4]1",null,-0.2742813934],[0.1123605893,157.1921944862,12,"completed",-5.175168,12.0,12,"c1cc2cc3cc4[nH]ccc4cc3cc2[nH]1","c1cc2cc3nc4[nH]ccc4cc3nc2[nH]1",{},"[ch&r6:0]>>[nr6:0]",null,-0.1657648872],[0.1119173712,206.8179327291,12,"completed",-5.154284,12.0,12,"C(=CC1=CC(C2=CCC(C=CC3=CN=CC3)=C2)=CC1)C1=CN=CC1","C(=Cc1cnc[nH]1)C1=CC(C2=CCC(C=Cc3cnc[nH]3)=C2)=CC1",{},"[#6H2r5:1]>>[NH:1]",null,-0.210279733],[0.1118993294,89.6395029622,12,"completed",-5.39238,12.0,12,"c1ccc2cc3nc4c[nH]cc4nc3cc2c1","c1ccc2cc3nc4n[nH]cc4nc3cc2c1",{},"[chr5,CH1r5:1]>>[n:1]",null,-0.2234354763],[0.1114897384,105.5649674907,12,"completed",-4.96504,12.0,12,"C1=c2cc3cc4c(cc3cc2=CC1)SCS4","c1occ2cc3cc4c(cc3cc12)SCS4",{},"[#6H2r5:1]>>[O:1]",null,-0.1416648197],[0.1113398033,229.8542614722,12,"completed",-4.874144,12.0,12,"C1=CC(=C2C=c3cc4cc[nH]c4cc3=C2)C=C1","C1=CC(=C2C=c3cc4nc[nH]c4cc3=C2)C=C1",{},"[chr5,CH1r5:1]>>[n:1]",null,-0.2789773083],[0.1109144183,172.1989451706,12,"completed",-5.191912,12.0,12,"O=c1[nH]ccc2cc3cc4c(cc3cc12)=CCC=4","O=c1[nH]ccc2cc3cc4cocc4cc3cc12",{},"[#6H2r5:1]>>[O:1]",null,-0.1838257502],[0.1107389859,159.2436745948,12,"completed",-5.467268,12.0,12,"C(=CC1=CC=NC1)C1=CC(C2=CCC(C=CC3=CC=NC3)=C2)=CC1","C(=Cc1cc(-c2csc(C=CC3=CC=NC3)c2)cs1)C1=CC=NC1",{},"[#6H2r5:1]>>[S:1]",null,-0.3024112795],[0.1091388345,167.9066363301,12,"completed",-5.35788,12.0,12,"C1=CC(=C2Sc3ccc4c(c3S2)CC=C4)C=C1","C1=CC(=C2Sc3ccc4c(c3S2)CN=C4)C=C1",{},"[chr5,CH1r5:1]>>[n:1]",null,-0.2465332935],[0.1083018208,107.3600366446,12,"completed",-5.364228,12.0,12,"C1=c2cc3nc4ccncc4nc3cc2=CC1","c1cc2nc3cc4cscc4cc3nc2cn1",{},"[#6H2r5:1]>>[S:1]",null,-0.2138603074],[0.1077986029,175.2503799542,12,"completed",-5.05198,12.0,12,"c1ccc2nc3cc4c[nH]cc4cc3nc2c1","c1cnc2nc3cc4c[nH]cc4cc3nc2c1",{},"[ch&r6:0]>>[nr6:0]",null,-0.1784449402],[0.1077862225,99.4001703828,12,"completed",-5.195316,12.0,12,"c1ccc2cc3cc4n[nH]cc4cc3cc2c1","c1ccc2cc3cc4n[nH]nc4cc3cc2c1",{},"[chr5,CH1r5:1]>>[n:1]",null,-0.1197168008],[0.1599994269,162.5875851603,13,"completed",-5.266064,13.0,13,"c1ncc2cc3cc4cscc4cc3cc2n1","c1nnc2cc3cc4cscc4cc3cc2n1",{},"[ch&r6:0]>>[nr6:0]",null,-0.199868898],[0.1552063894,148.7492108306,13,"completed",-5.01288,13.0,13,"c1cc2cc3cc4c[nH]cc4cc3cc2nn1","c1nnc2cc3cc4c[nH]cc4cc3cc2n1",{},"[ch&r6:0]>>[nr6:0]",null,-0.1607649712],[0.1527827844,141.7188687061,13,"completed",-5.52716,13.0,13,"c1cc2cc3nc4[nH]ccc4cc3nc2[nH]1","C1=Cc2cc3nc4c(cc3nc2=C1)C=CC=4",{},"[nr5:0]>>[ch&r5:0]",null,-0.3308963794],[0.1517724189,115.235795324,13,"completed",-5.238372,13.0,13,"C1=CC(=C2Sc3ccc4cscc4c3S2)C=C1","C1=CC(=C2Sc3ccc4csnc4c3S2)C=C1",{},"[chr5,CH1r5:1]>>[n:1]",null,-0.1505364594],[0.1457680687,177.7130411029,13,"completed",-5.331568,13.0,13,"c1ncc2cc3cc4cocc4cc3cc2n1","c1nnc2cc3cc4cocc4cc3cc2n1",{},"[ch&r6:0]>>[nr6:0]",null,-0.2405359784],[0.1438839639,103.6353267873,13,"completed",-5.301576,13.0,13,"C1=CC(=C2Sc3ccc4c(c3S2)=CCN=4)C=C1","C1=CC(=C2Sc3ccc4nscc4c3S2)C=C1",{},"[#6H2r5:1]>>[S:1]",null,-0.1750725393],[0.1405312044,100.9857809579,13,"completed",-5.213808,13.0,13,"C1=CC(=C2Sc3ccc4[nH]ccc4c3S2)C=C1","C1=CC(=C2Sc3ccc4[nH]ncc4c3S2)C=C1",{},"[chr5,CH1r5:1]>>[n:1]",null,-0.1286263417],[0.1399193902,100.639284049,13,"completed",-5.263396,13.0,13,"C1=CC(=C2Sc3ccc4c(c3S2)N=CC4)C=C1","C1=CC(=C2Sc3ccc4scnc4c3S2)C=C1",{},"[#6H2r5:1]>>[S:1]",null,-0.1523496287],[0.139599653,160.6350062585,13,"completed",-5.317768,13.0,13,"C1=NCc2nc3cc4c(cc3nc21)=CCC=4","C1=c2cc3nc4c(nc3cc2=CC1)N=NC4",{},"[chr5,CH1r5:1]>>[n:1]",null,-0.2214516361],[0.138934582,101.2529798342,13,"completed",-5.21988,13.0,13,"C1=CC(=C2Sc3ccc4[nH]ccc4c3S2)C=C1","C1=CC(=C2Sc3cnc4[nH]ccc4c3S2)C=C1",{},"[ch&r6:0]>>[nr6:0]",null,-0.1315068857],[0.1378656894,135.8011084767,13,"completed",-5.226688,13.0,13,"C1=NCc2nc3cc4c(cc3nc21)=CCC=4","C1=c2cc3nc4cnsc4nc3cc2=CC1",{},"[#6H2r5:1]>>[S:1]",null,-0.1621923773],[0.1377669057,117.7000445956,13,"completed",-5.279864,13.0,13,"C1=CC(=C2Sc3ccc4cc[nH]c4c3S2)C=C1","C1=CC(=C2Sc3ccc4cn[nH]c4c3S2)C=C1",{},"[chr5,CH1r5:1]>>[n:1]",null,-0.1723523112],[0.136730095,104.0097971381,13,"completed",-4.809652,13.0,13,"C1=c2cc3cc4c(cc3cc2=CC1)N=NC4","C1=c2cc3cc4nn[nH]c4cc3cc2=CC1",{},"[#6H2r5:1]>>[NH:1]",null,-0.2283111886],[0.1352095917,112.7371145279,13,"completed",-5.038548,13.0,13,"C1=c2cc3cc4c(cc3cc2=CC1)N=NC4","C1=c2cc3cc4nnsc4cc3cc2=CC1",{},"[#6H2r5:1]>>[S:1]",null,-0.1206651054],[0.1340581726,106.5481730355,13,"completed",-5.320068,13.0,13,"C1=CC(=C2Sc3ccc4ccsc4c3S2)C=C1","C1=CC(=C2Sc3ccc4ncsc4c3S2)C=C1",{},"[chr5,CH1r5:1]>>[n:1]",null,-0.1873050353],[0.1337514988,91.7442301806,13,"completed",-5.082616,13.0,13,"c1cc2cc3cc4c[nH]cc4cc3cc2nn1","c1[nH]cc2cc3cc4nnncc4cc3cc12",{},"[ch&r6:0]>>[nr6:0]",null,-0.0925477361],[0.1336495088,89.712629522,13,"completed",-5.337916,13.0,13,"c1ncc2cc3cc4cscc4cc3cc2n1","c1scc2cc3cc4nnncc4cc3cc12",{},"[ch&r6:0]>>[nr6:0]",null,-0.1891674581],[0.1328320543,75.9188924586,13,"completed",-5.058604,13.0,13,"C1=c2nc3cc4ccsc4cc3nc2=CC1","c1cc2cc3nc4c[nH]cc4nc3cc2s1",{},"[#6H2r5:1]>>[NH:1]",null,-0.0812610383],[0.1325946807,191.693489832,13,"completed",-5.414184,13.0,13,"O=c1ccc2cc3cc4cscc4cc3cc2[nH]1","O=c1ncc2cc3cc4cscc4cc3cc2[nH]1",{},"[ch&r6:0]>>[nr6:0]",null,-0.2917448733],[0.1311115078,95.2016726239,13,"completed",-5.224756,13.0,13,"C1=c2cc3cc4c(cc3cc2=CC1)N=NC4","c1scc2cc3cc4c(cc3cc12)CN=N4",{},"[#6H2r5:1]>>[S:1]",null,-0.1291888062],[0.1282849602,99.8933031413,13,"completed",-5.101568,13.0,13,"C1=CC(=C2Sc3ccc4c(c3S2)=NCC=4)C=C1","C1=CC(=C2Sc3ccc4c[nH]nc4c3S2)C=C1",{},"[#6H2r5:1]>>[NH:1]",null,-0.099899333],[0.1278026249,129.5585135524,13,"completed",-5.2576,13.0,13,"O=c1cc[nH]c2cc3cc4cscc4cc3cc12","O=c1cn[nH]c2cc3cc4cscc4cc3cc12",{},"[ch&r6:0]>>[nr6:0]",null,-0.1701643642],[0.1270569937,98.8150624147,13,"completed",-4.960164,13.0,13,"C1=c2cc3cc4c(cc3cc2=CC1)N=NC4","c1[nH]cc2cc3cc4c(cc3cc12)CN=N4",{},"[#6H2r5:1]>>[NH:1]",null,-0.1390896435],[0.1262433789,103.6982982301,13,"completed",-5.151984,13.0,13,"C1=CC(=C2Sc3ccc4c(c3S2)=CCN=4)C=C1","C1=CC(=C2Sc3ccc4n[nH]cc4c3S2)C=C1",{},"[#6H2r5:1]>>[NH:1]",null,-0.109897597],[0.1259918354,85.3654155707,13,"completed",-5.138828,13.0,13,"c1cc2cc3cc4cocc4cc3cc2s1","c1occ2cc3cc4sncc4cc3cc12",{},"[chr5,CH1r5:1]>>[n:1]",null,-0.089587861],[0.125237908,140.4920970761,13,"completed",-5.367264,13.0,13,"C1=CC(=C2Sc3ccc4sccc4c3S2)C=C1","C1=CC(=C2Sc3cnc4sccc4c3S2)C=C1",{},"[ch&r6:0]>>[nr6:0]",null,-0.2339631418],[0.1246093526,138.8492098965,13,"completed",-5.308292,13.0,13,"O=c1cc[nH]c2cc3cc4cscc4cc3cc12","O=c1nc[nH]c2cc3cc4cscc4cc3cc12",{},"[ch&r6:0]>>[nr6:0]",null,-0.2013405725],[0.1239895096,156.3716593635,13,"completed",-5.087952,13.0,13,"O=c1ccc2cc3cc4c[nH]cc4cc3cc2[nH]1","O=c1cnc2cc3cc4c[nH]cc4cc3cc2[nH]1",{},"[ch&r6:0]>>[nr6:0]",null,-0.1565989191],[0.1239338532,193.1995203804,13,"completed",-5.168636,13.0,13,"O=c1ccc2cc3cc4c[nH]cc4cc3cc2[nH]1","O=c1ncc2cc3cc4c[nH]cc4cc3cc2[nH]1",{},"[ch&r6:0]>>[nr6:0]",null,-0.1990838917],[0.1234220602,96.7115884145,13,"completed",-5.404248,13.0,13,"c1ncc2cc3cc4cocc4cc3cc2n1","c1occ2cc3cc4nnncc4cc3cc12",{},"[ch&r6:0]>>[nr6:0]",null,-0.2339035819],[0.1218682047,154.0262064534,13,"completed",-5.336444,13.0,13,"O=c1ccc2cc3cc4cscc4cc3cc2[nH]1","O=c1cnc2cc3cc4cscc4cc3cc2[nH]1",{},"[ch&r6:0]>>[nr6:0]",null,-0.2260926739],[0.1199073481,73.8424980501,13,"completed",-5.299828,13.0,13,"C1=c2nc3cc4ccsc4cc3nc2=CC1","c1cc2cc3nc4cscc4nc3cc2s1",{},"[#6H2r5:1]>>[S:1]",null,-0.1581740087],[0.1184825605,135.1288298384,13,"completed",-5.01242,13.0,13,"O=c1cc[nH]c2cc3cc4c[nH]cc4cc3cc12","O=c1cn[nH]c2cc3cc4c[nH]cc4cc3cc12",{},"[ch&r6:0]>>[nr6:0]",null,-0.1483853978],[0.1183894843,90.5454295433,13,"completed",-5.309304,13.0,13,"C1=CC(=C2Sc3cnc4c(c3S2)=CCC=4)C=C1","C1=CC(=C2Sc3cnc4cscc4c3S2)C=C1",{},"[#6H2r5:1]>>[S:1]",null,-0.1722337812],[0.1183668342,79.8758943747,13,"completed",-5.073416,13.0,13,"c1cc2cc3cc4cscc4cc3cc2s1","c1scc2cc3cc4sncc4cc3cc12",{},"[chr5,CH1r5:1]>>[n:1]",null,-0.0820149129],[0.1183388728,140.8348525605,13,"completed",-5.37582,13.0,13,"C1=CC(=C2Sc3ccc4ccsc4c3S2)C=C1","C1=CC(=C2Sc3ccc4cnsc4c3S2)C=C1",{},"[chr5,CH1r5:1]>>[n:1]",null,-0.2389812235],[0.1182585297,169.9259813623,13,"completed",-5.231012,13.0,13,"O=c1[nH]ccc2cc3cc4cscc4cc3cc12","O=c1[nH]cnc2cc3cc4cscc4cc3cc12",{},"[ch&r6:0]>>[nr6:0]",null,-0.1930939403],[0.1181364747,155.719974497,13,"completed",-5.342884,13.0,13,"O=c1[nH]ccc2cc3cc4cscc4cc3cc12","O=c1[nH]ncc2cc3cc4cscc4cc3cc12",{},"[ch&r6:0]>>[nr6:0]",null,-0.2305539043],[0.1174977978,135.7625409642,13,"completed",-5.286212,13.0,13,"C1=CC(=C2Sc3ccc4cc[nH]c4c3S2)C=C1","C1=CC(=C2Sc3cnc4cc[nH]c4c3S2)C=C1",{},"[ch&r6:0]>>[nr6:0]",null,-0.1882077918],[0.1174210858,119.5385158688,13,"completed",-5.131284,13.0,12,"c1cc2cc3cc4cc[nH]c4cc3cc2[nH]1","c1nc2cc3cc4nc[nH]c4cc3cc2[nH]1",{},"[chr5,CH1r5:1]>>[n:1]",null,-0.1215278331],[0.1174210858,129.2802726137,13,"completed",-5.12788,13.0,12,"c1cc2cc3cc4[nH]ccc4cc3cc2[nH]1","c1nc2cc3cc4[nH]cnc4cc3cc2[nH]1",{},"[chr5,CH1r5:1]>>[n:1]",null,-0.130745031],[0.1171366696,149.4693933381,13,"completed",-5.161,13.0,13,"C1=Nc2nc3cc4c(cc3nc2C1)=CCC=4","C1=c2cc3nc4ncsc4nc3cc2=CC1",{},"[#6H2r5:1]>>[S:1]",null,-0.1554489934],[0.1166668973,88.1710174912,13,"completed",-5.281796,13.0,12,"c1ccc2cc3cc4n[nH]cc4cc3cc2c1","c1ccc2nc3cc4n[nH]cc4cc3nc2c1",{},"[ch&r6:0]>>[nr6:0]",null,-0.1548177098],[0.1165912193,97.4769747036,13,"completed",-5.320712,13.0,13,"C1=CC(=C2Sc3ccc4ccsc4c3S2)C=C1","C1=CC(=C2Sc3ncc4ccsc4c3S2)C=C1",{},"[ch&r6:0]>>[nr6:0]",null,-0.182678724],[0.1156117446,110.1664585898,13,"completed",-5.35466,13.0,12,"c1ccc2cc3cc4[nH]ncc4cc3cc2c1","c1ccc2cc3cc4[nH]nnc4cc3cc2c1",{},"[chr5,CH1r5:1]>>[n:1]",null,-0.2095566492],[0.1155253092,99.517997102,13,"completed",-5.37122,13.0,13,"C1=CC(=C2Sc3ccc4sccc4c3S2)C=C1","C1=CC(=C2Sc3ccc4sncc4c3S2)C=C1",{},"[chr5,CH1r5:1]>>[n:1]",null,-0.2143557162],[0.1152809985,124.7343193113,13,"completed",-4.992272,13.0,13,"C1=NCc2nc3cc4c(cc3nc21)=CCC=4","C1=c2cc3nc4cn[nH]c4nc3cc2=CC1",{},"[#6H2r5:1]>>[NH:1]",null,-0.1457575322],[0.1150508229,97.6850387709,13,"completed",-5.161552,13.0,12,"c1ccc2cc3cc4n[nH]cc4cc3cc2c1","c1cnc2cc3cc4n[nH]cc4cc3cc2n1",{},"[ch&r6:0]>>[nr6:0]",null,-0.1067651847],[0.1149324174,131.3902086437,13,"completed",-5.251896,13.0,13,"C1=CC(=C2Sc3ccc4cc[nH]c4c3S2)C=C1","C1=CC(=C2Sc3ccc4nc[nH]c4c3S2)C=C1",{},"[chr5,CH1r5:1]>>[n:1]",null,-0.169023254],[0.1146584165,105.0560864958,13,"completed",-5.129996,13.0,13,"C1=CC(=C2Sc3ccc4[nH]ccc4c3S2)C=C1","C1=CC(=C2Sc3ccc4[nH]cnc4c3S2)C=C1",{},"[chr5,CH1r5:1]>>[n:1]",null,-0.1071338589],[0.114643166,144.6720387153,13,"completed",-5.054924,13.0,13,"O=c1cc[nH]c2cc3cc4c[nH]cc4cc3cc12","O=c1nc[nH]c2cc3cc4c[nH]cc4cc3cc12",{},"[ch&r6:0]>>[nr6:0]",null,-0.1480729659],[0.1143023222,147.8849795979,13,"completed",-5.366712,13.0,13,"C1=CC(=C2Sc3ccc4ccsc4c3S2)C=C1","C1=CC(=C2Sc3cnc4ccsc4c3S2)C=C1",{},"[ch&r6:0]>>[nr6:0]",null,-0.2381727519],[0.1141832569,118.7149240491,13,"completed",-5.239476,13.0,13,"C1=Nc2cc3nc4c(nc3cc2C1)=CCC=4","C1=Nc2cc3nc4c[nH]cc4nc3cc2C1",{},"[#6H2r5:1]>>[NH:1]",null,-0.1537058064],[0.1135376013,88.4883913936,13,"completed",-5.072772,13.0,13,"c1cc2cc3cc4cocc4cc3cc2s1","c1nc2cc3cc4cocc4cc3cc2s1",{},"[chr5,CH1r5:1]>>[n:1]",null,-0.0905177539],[0.1131625274,83.4018012365,13,"completed",-5.00874,13.0,13,"c1cc2cc3cc4cscc4cc3cc2s1","c1nc2cc3cc4cscc4cc3cc2s1",{},"[chr5,CH1r5:1]>>[n:1]",null,-0.1050560344],[0.1130221409,178.1701949315,13,"completed",-5.643724,13.0,13,"C1=CC(=C2Sc3ncc4c(c3S2)=CCC=4)C=C1","C1=CC(=C2C=c3ncc4c(c3=C2)=CCC=4)C=C1",{},"[S,s:0]1[r5:1]-,=,:[r5:2][S,s:3][*:4]1>>[CH:0]1=[C:1][C:2]=[CH:3][*:4]1",null,-0.4202453504],[0.1126250081,109.8132005328,13,"completed",-4.9287,13.0,12,"C1=NCc2cc3cc4c(cc3cc21)=CCC=4","C1=c2cc3cc4cnsc4cc3cc2=CC1",{},"[#6H2r5:1]>>[S:1]",null,-0.1625956553],[0.1125082369,174.963289513,13,"completed",-5.534796,13.0,13,"C1=NC(=C2C=c3cc4ccccc4cc3=C2)N=N1","C1=c2cc3ccccc3cc2=CC1=C1N=NN=N1",{},"[chr5,CH1r5:1]>>[n:1]",null,-0.3510633246],[0.1104665899,118.9157051956,13,"completed",-5.284464,13.0,13,"C1=c2nc3cc4ccsc4cc3nc2=CC1","C1=c2nc3cc4ncsc4cc3nc2=CC1",{},"[chr5,CH1r5:1]>>[n:1]",null,-0.1755396221],[0.1098972288,90.4544950778,13,"completed",-4.9402,13.0,13,"C1=c2cc3nc4ccsc4nc3cc2=CC1","c1cc2nc3cc4c[nH]cc4cc3nc2s1",{},"[#6H2r5:1]>>[NH:1]",null,-0.1438564398],[0.1093327831,123.9307511963,13,"completed",-5.307004,13.0,13,"C1=CC(=C2Sc3ccc4sccc4c3S2)C=C1","C1=CC(=C2Sc3ncc4sccc4c3S2)C=C1",{},"[ch&r6:0]>>[nr6:0]",null,-0.1906715829],[0.1092286577,90.8980854162,13,"completed",-5.054004,13.0,13,"C1=c2cc3nc4cc[nH]c4nc3cc2=CC1","c1cc2nc3cc4cocc4cc3nc2[nH]1",{},"[#6H2r5:1]>>[O:1]",null,-0.0964319533],[0.1090017566,109.1645651806,13,"completed",-5.152352,13.0,13,"C1=CC(=C2Sc3ccc4[nH]ccc4c3S2)C=C1","C1=CC(=C2Sc3ncc4[nH]ccc4c3S2)C=C1",{},"[ch&r6:0]>>[nr6:0]",null,-0.1151514695],[0.1082216624,145.3008169095,13,"completed",-5.102212,13.0,12,"C1=c2cc3cc4cncnc4cc3cc2=CC1","C1=c2cc3cc4ncnnc4cc3cc2=CC1",{},"[ch&r6:0]>>[nr6:0]",null,-0.1453090669],[0.1075410506,195.9547277001,13,"completed",-5.478124,13.0,13,"O=c1ccc2cc3cc4cocc4cc3cc2[nH]1","O=c1ncc2cc3cc4cocc4cc3cc2[nH]1",{},"[ch&r6:0]>>[nr6:0]",null,-0.3293286465],[0.1068614416,110.8280722921,13,"completed",-5.228804,13.0,13,"C1=CC(=C2Sc3ccc4cc[nH]c4c3S2)C=C1","C1=CC(=C2Sc3ncc4cc[nH]c4c3S2)C=C1",{},"[ch&r6:0]>>[nr6:0]",null,-0.1428712431],[0.1054293735,232.6283235974,13,"completed",-4.808916,13.0,13,"C1=CC(=C2Sc3ccc4c(c3S2)SCS4)C=C1","C1=CC(=C2C=c3ccc4c(c3=C2)SCS4)C=C1",{},"[S,s:0]1[r5:1]-,=,:[r5:2][S,s:3][*:4]1>>[CH:0]1=[C:1][C:2]=[CH:3][*:4]1",null,-0.3092468036],[0.1053866784,142.2681807453,13,"completed",-5.372324,13.0,13,"O=c1cc[nH]c2cc3cc4cocc4cc3cc12","O=c1nc[nH]c2cc3cc4cocc4cc3cc12",{},"[ch&r6:0]>>[nr6:0]",null,-0.2378630113],[0.1052367643,100.6758638605,13,"completed",-5.289156,13.0,13,"C1=c2cc3cc4c(cc3cc2=CC1)N=NC4","c1occ2cc3cc4c(cc3cc12)CN=N4",{},"[#6H2r5:1]>>[O:1]",null,-0.1663364837],[0.1051656735,93.6600368784,13,"completed",-5.155112,13.0,13,"C1=CC(=C2Sc3cnc4c(c3S2)=CCC=4)C=C1","C1=CC(=C2Sc3cnc4c[nH]cc4c3S2)C=C1",{},"[#6H2r5:1]>>[NH:1]",null,-0.1012941038],[0.1047729827,168.730578839,13,"completed",-5.300472,13.0,13,"C1=c2cc3nc4ccoc4nc3cc2=CC1","C1=c2cc3nc4cnoc4nc3cc2=CC1",{},"[chr5,CH1r5:1]>>[n:1]",null,-0.2194598583],[0.1045448516,94.4689008859,13,"completed",-5.357328,13.0,13,"C1=CC(=C2Sc3cnc4c(c3S2)=CCC=4)C=C1","C1=CC(=C2Sc3nnc4c(c3S2)=CCC=4)C=C1",{},"[ch&r6:0]>>[nr6:0]",null,-0.2033987366],[0.1043538805,245.0642831265,13,"completed",-5.140392,13.0,13,"C1=CC(=C2C=c3cc4cc[nH]c4nc3=C2)C=C1","C1=CC(=C2C=c3nc4cc[nH]c4nc3=C2)C=C1",{},"[ch&r6:0]>>[nr6:0]",null,-0.2466899766],[0.1028278209,99.3467190463,13,"completed",-5.225584,13.0,13,"C1=CC(=C2Sc3ccc4cscc4c3S2)C=C1","C1=CC(=C2Sc3ncc4cscc4c3S2)C=C1",{},"[ch&r6:0]>>[nr6:0]",null,-0.1326564273],[0.1026342102,136.2787751909,13,"completed",-5.324208,13.0,13,"C1=CC(=C2Sc3ccc4c(c3S2)=NCC=4)C=C1","C1=CC(=C2Sc3ccc4conc4c3S2)C=C1",{},"[#6H2r5:1]>>[O:1]",null,-0.2078553005],[0.1007382597,133.9237707298,13,"completed",-5.734436,13.0,13,"C1=CC(=C2Sc3cnc4c(c3S2)=CCC=4)C=C1","C1=CC(=C2C=c3cnc4c(c3=C2)=CCC=4)C=C1",{},"[S,s:0]1[r5:1]-,=,:[r5:2][S,s:3][*:4]1>>[CH:0]1=[C:1][C:2]=[CH:3][*:4]1",null,-0.4638588202],[0.1003131908,176.4577702333,13,"completed",-5.29486,13.0,13,"O=c1[nH]ccc2cc3cc4cocc4cc3cc12","O=c1[nH]cnc2cc3cc4cocc4cc3cc12",{},"[ch&r6:0]>>[nr6:0]",null,-0.2230310523],[0.0984740237,133.0634028793,13,"completed",-5.321724,13.0,13,"O=c1cc[nH]c2cc3cc4cocc4cc3cc12","O=c1cn[nH]c2cc3cc4cocc4cc3cc12",{},"[ch&r6:0]>>[nr6:0]",null,-0.2044383035],[0.0981825696,117.6282143011,13,"completed",-5.08924,13.0,13,"C1=Nc2cc3nc4c(nc3cc2C1)=CCC=4","C1=c2nc3cc4nc[nH]c4cc3nc2=CC1",{},"[#6H2r5:1]>>[NH:1]",null,-0.1178691131],[0.0977466371,140.127969224,13,"completed",-5.113252,13.0,13,"C1=c2cc3cc4c(cc3cc2=CC1)N=NC4","C1=c2cc3cc4nnoc4cc3cc2=CC1",{},"[#6H2r5:1]>>[O:1]",null,-0.14043468],[0.0971859563,175.8378177504,13,"completed",-5.516212,13.0,12,"C1=CCC(C=CC2=CC(C3=NCC(C=CC4=CC=CC4)=C3)=NC2)=C1","C1=CCC(C=CC2=NC(C3=NCC(C=CC4=CC=CC4)=N3)=NC2)=C1",{},"[chr5,CH1r5:1]>>[n:1]",null,-0.3402981462],[0.096618772,152.7338390487,13,"completed",-5.487324,13.0,12,"C1=CC(=C2Sc3ccc4c(c3S2)=CCC=4)C=C1","C1=NN=CC1=C1Sc2ccc3c(c2S1)=CCC=3",{},"[chr5,CH1r5:1]>>[n:1]",null,-0.3111870294],[0.0962488862,97.1365942249,13,"completed",-5.139196,13.0,12,"C1=NCc2cc3cc4c(cc3cc21)=CCC=4","C1=NCc2cc3cc4cscc4cc3cc21",{},"[#6H2r5:1]>>[S:1]",null,-0.1009371977],[0.0955769933,105.6051211545,13,"completed",-5.384008,13.0,13,"C1=CC(=C2Sc3ccc4c(c3S2)=CCN=4)C=C1","C1=CC(=C2Sc3ccc4nocc4c3S2)C=C1",{},"[#6H2r5:1]>>[O:1]",null,-0.2251135451],[0.0953289549,101.7196825716,13,"completed",-5.155572,13.0,13,"c1cc2cc3cc4cscc4cc3cc2o1","c1scc2cc3cc4oncc4cc3cc12",{},"[chr5,CH1r5:1]>>[n:1]",null,-0.1089042467],[0.0946701596,153.2683869754,13,"completed",-4.974148,13.0,13,"C1=Nc2nc3cc4c(cc3nc2C1)=CCC=4","C1=c2cc3nc4nc[nH]c4nc3cc2=CC1",{},"[#6H2r5:1]>>[NH:1]",null,-0.1767828446],[0.0945896145,111.2073243362,13,"completed",-5.351992,13.0,13,"C1=c2nc3cc4ccsc4cc3nc2=CC1","C1=c2nc3cc4cnsc4cc3nc2=CC1",{},"[chr5,CH1r5:1]>>[n:1]",null,-0.2085235079],[0.0945751229,103.4632644163,13,"completed",-5.33304,13.0,11,"C1=c2cc3nc4ccccc4nc3cc2=CC1","C1=c2cc3nc4ccccc4nc3cc2=NC1",{},"[chr5,CH1r5:1]>>[n:1]",null,-0.193171922],[0.0945598646,81.2554350136,13,"completed",-5.374624,13.0,13,"C1=c2nc3cc4ccsc4cc3nc2=CC1","c1cc2cc3nc4cocc4nc3cc2s1",{},"[#6H2r5:1]>>[O:1]",null,-0.2087041758],[0.0945248913,85.4328040108,13,"completed",-4.992272,13.0,13,"C1=c2cc3nc4cc[nH]c4nc3cc2=CC1","c1cc2nc3cc4cscc4cc3nc2[nH]1",{},"[#6H2r5:1]>>[S:1]",null,-0.1139533754],[0.094483857,103.9760617059,13,"completed",-5.623668,13.0,12,"c1cc2cc3cc4ccsc4cc3cc2s1","c1nsc2cc3cc4sncc4cc3cc12",{},"[chr5,CH1r5:1]>>[n:1]",null,-0.381028643],[0.094483857,100.7206824295,13,"completed",-5.613824,13.0,12,"c1cc2cc3cc4sccc4cc3cc2s1","c1nsc2cc3cc4cnsc4cc3cc12",{},"[chr5,CH1r5:1]>>[n:1]",null,-0.3735131274],[0.0943023717,177.3078073428,13,"completed",-5.263856,13.0,13,"C1=CC(=C2C=c3cc4cc[nH]c4nc3=C2)C=C1","C1=CC(=C2C=c3cc4cc[nH]c4nc3=N2)C=C1",{},"[chr5,CH1r5:1]>>[n:1]",null,-0.2111728321],[0.0941431041,114.0624205786,13,"completed",-5.099544,13.0,13,"c1cc2cc3cc4cscc4cc3cc2o1","c1nc2cc3cc4cscc4cc3cc2o1",{},"[chr5,CH1r5:1]>>[n:1]",null,-0.1140628672],[0.0937298484,99.2213395223,13,"completed",-4.877916,13.0,12,"C1=Cc2cc3cc4c[nH]cc4cc3cc2C1","C1=NCc2cc3cc4c[nH]cc4cc3cc21",{},"[chr5,CH1r5:1]>>[n:1]",null,-0.1844242737],[0.0933102318,156.6787935521,13,"completed",-5.39928,13.0,13,"O=c1ccc2cc3cc4cocc4cc3cc2[nH]1","O=c1cnc2cc3cc4cocc4cc3cc2[nH]1",{},"[ch&r6:0]>>[nr6:0]",null,-0.2616043164],[0.0930096777,125.3372985119,13,"completed",-5.182436,13.0,11,"c1ccc(-c2cc(Nc3cocn3)cc(-c3ccccc3)c2)cc1","C1=CCC(c2cc(Nc3cocn3)cc(C3=CC=CC3)c2)=C1",{},"[c:0]1[ch:1][ch][c:3][c!r5:4][c!r5:5]1>>[c:0]1[CH2:1][c:3][c:4][c:5]1",null,-0.1379830733],[0.0929460537,122.7647377726,13,"completed",-4.846452,13.0,11,"c1ccc(-c2cc(Nc3c[nH]cn3)cc(-c3ccccc3)c2)cc1","C1=CCC(c2cc(Nc3c[nH]cn3)cc(C3=CC=CC3)c2)=C1",{},"[c:0]1[ch:1][ch][c:3][c!r5:4][c!r5:5]1>>[c:0]1[CH2:1][c:3][c:4][c:5]1",null,-0.2158045623],[0.0923257156,120.4737801781,13,"completed",-5.176272,13.0,12,"C1=c2cc3cc4cncnc4cc3cc2=CC1","C1=c2cc3cc4cnnnc4cc3cc2=CC1",{},"[ch&r6:0]>>[nr6:0]",null,-0.1317743014],[0.0914910073,162.8946302963,13,"completed",-5.40756,13.0,13,"O=c1[nH]ccc2cc3cc4cocc4cc3cc12","O=c1[nH]ncc2cc3cc4cocc4cc3cc12",{},"[ch&r6:0]>>[nr6:0]",null,-0.2699727872],[0.1571448788,141.4259746074,14,"completed",-5.27692,14.0,14,"C1=Cc2cc3nc4c(cc3nc2=C1)C=CC=4","C1=Cc2cc3cc4c(cc3cc2=C1)C=CC=4",{},"[nr6:0]>>[ch&r6:0]",null,-0.1879857511],[0.1539550157,180.0518253893,14,"completed",-5.267076,14.0,14,"C1=c2cc3cc4ncnnc4cc3cc2=CC1","C1=c2cc3cc4nnnnc4cc3cc2=CC1",{},"[ch&r6:0]>>[nr6:0]",null,-0.2147014458],[0.147143992,82.5124238989,14,"completed",-4.937808,14.0,14,"C1=c2cc3cc4nnsc4cc3cc2=CC1","c1[nH]cc2cc3cc4snnc4cc3cc12",{},"[#6H2r5:1]>>[NH:1]",null,-0.1403508464],[0.1367323932,101.3071256852,14,"completed",-5.324116,14.0,14,"C1=NCc2cc3cc4c[nH]cc4cc3cc21","C1=NCc2cc3nc4c[nH]cc4nc3cc21",{},"[ch&r6:0]>>[nr6:0]",null,-0.186748078],[0.1345704228,78.0651457573,14,"completed",-5.194028,14.0,14,"C1=c2cc3cc4nnsc4cc3cc2=CC1","c1scc2cc3cc4snnc4cc3cc12",{},"[#6H2r5:1]>>[S:1]",null,-0.1021096799],[0.1259356398,72.0869811652,14,"completed",-4.962004,14.0,14,"C1=c2cc3cc4nn[nH]c4cc3cc2=CC1","c1scc2cc3cc4[nH]nnc4cc3cc12",{},"[#6H2r5:1]>>[S:1]",null,-0.1205302945],[0.1237685964,83.1839296623,14,"completed",-5.260452,14.0,14,"C1=c2cc3cc4nnsc4cc3cc2=CC1","c1occ2cc3cc4snnc4cc3cc12",{},"[#6H2r5:1]>>[O:1]",null,-0.1397660183],[0.1178005286,105.6461950238,14,"completed",-5.017112,14.0,14,"C1=c2cc3cc4nnoc4cc3cc2=CC1","c1[nH]cc2cc3cc4onnc4cc3cc12",{},"[#6H2r5:1]>>[NH:1]",null,-0.1205305961],[0.1152144036,127.7405030829,14,"completed",-5.804264,14.0,14,"c1nc2cc3cc4[nH]cnc4cc3cc2[nH]1","C1=Cc2cc3cc4c(cc3cc2=N1)C=CN=4",{},"[nr5:0]>>[ch&r5:0]",null,-0.5092657942],[0.1128048845,102.25085377,14,"completed",-5.28382,14.0,14,"c1scc2cc3cc4oncc4cc3cc12","c1scc2cc3cc4onnc4cc3cc12",{},"[chr5,CH1r5:1]>>[n:1]",null,-0.1643539941],[0.1012811779,77.2146506757,14,"completed",-5.026956,14.0,14,"C1=c2cc3cc4nn[nH]c4cc3cc2=CC1","c1occ2cc3cc4[nH]nnc4cc3cc12",{},"[#6H2r5:1]>>[O:1]",null,-0.0926091841],[0.0991270183,132.884837089,14,"completed",-5.37904,14.0,14,"C1=CCC(c2cc(Nc3cocn3)cc(C3=CC=CC3)c2)=C1","C1=CCC(c2cc(Nc3conn3)cc(C3=CC=CC3)c2)=C1",{},"[chr5,CH1r5:1]>>[n:1]",null,-0.2362443809],[0.0973177299,120.2915329777,14,"completed",-5.140852,14.0,14,"C1=CCC(c2cc(Nc3c[nH]cn3)cc(C3=CC=CC3)c2)=C1","C1=CCC(c2cc(Nc3nc[nH]n3)cc(C3=CC=CC3)c2)=C1",{},"[chr5,CH1r5:1]>>[n:1]",null,-0.1236438717],[0.095554391,156.673372544,14,"completed",-5.267444,14.0,14,"O=c1cnc2cc3cc4c[nH]cc4cc3cc2[nH]1","O=c1cnc2cc3cc4c[nH]cc4cc3cc2o1",{},"[nH:1]>>[o:1]",null,-0.1956653196],[0.0935767196,119.1928268325,14,"completed",-5.057776,14.0,14,"C1=CCC(c2cc(Nc3c[nH]cn3)cc(C3=CC=CC3)c2)=C1","C1=CCC(c2cc(Nc3c[nH]nn3)cc(C3=CC=CC3)c2)=C1",{},"[chr5,CH1r5:1]>>[n:1]",null,-0.1228028273],[0.0924304013,106.7817350818,14,"completed",-5.229724,14.0,11,"C1=c2cc3cc4ccccc4cc3cc2=NC1","C1=c2cc3cc4nccnc4cc3cc2=NC1",{},"[ch&r6:0]>>[nr6:0]",null,-0.1401720866],[0.0912063628,565.2043302464,14,"completed",-5.958732,14.0,14,"C1=Cc2cc3nc4c(cc3nc2=C1)C=CC=4","C1=Nc2cc3nc4c(cc3nc2=C1)N=CC=4",{},"[chr5,CH1r5:1]>>[n:1]",null,-0.8251012376],[0.0911238343,125.159061512,14,"completed",-5.537832,14.0,14,"C1=CC(=C2C=c3cc4cc[nH]c4nc3=N2)C=C1","C1=CC(=C2N=c3cc4cc[nH]c4nc3=N2)C=C1",{},"[chr5,CH1r5:1]>>[n:1]",null,-0.3310532468],[0.0898572256,141.7960179368,14,"completed",-5.224204,14.0,12,"C1=Cc2cc3nc4c(nc3cc2C1)=CCC=4","C1=c2nc3cc4ccoc4cc3nc2=CC1",{},"[#6H2r5:1]>>[O:1]",null,-0.1663284737],[0.0892882167,107.9967622864,14,"completed",-5.35052,14.0,14,"C1=c2cc3cc4nnoc4cc3cc2=CC1","c1occ2cc3cc4onnc4cc3cc12",{},"[#6H2r5:1]>>[O:1]",null,-0.2059510455],[0.0880641907,109.1015936204,14,"completed",-5.403144,14.0,13,"C1=Cc2cc3nc4cscc4nc3cc2C1","c1cc2cc3nc4cscc4nc3cc2o1",{},"[#6H2r5:1]>>[O:1]",null,-0.2386049816],[0.0856739332,119.053009541,14,"completed",-5.271952,14.0,13,"C1=CC(=C2Sc3ccc4c(c3S2)=NCC=4)C=C1","C1=CC(=C2Sc3ncc4c(c3S2)=NCC=4)C=C1",{},"[ch&r6:0]>>[nr6:0]",null,-0.1692976353],[0.085400754,105.6742556249,14,"completed",-5.052624,14.0,13,"C1=CC(=C2Sc3ccc4c[nH]cc4c3S2)C=C1","C1=CC(=C2Sc3ncc4c[nH]cc4c3S2)C=C1",{},"[ch&r6:0]>>[nr6:0]",null,-0.110755795],[0.083886837,183.4331523625,14,"completed",-5.43102,14.0,12,"C1=CC(C=Cc2cc(C=CC3=CCC=C3)cc(-c3c[nH]cn3)c2)=CC1","C(=Cc1cc(C=Cc2ccoc2)cc(-c2c[nH]cn2)c1)c1ccoc1",{},"[#6H2r5:1]>>[O:1]",null,-0.295531892],[0.0838087904,151.7972271808,14,"completed",-5.239108,14.0,11,"C1=CC(=C2C=c3cc4ccccc4cc3=C2)C=N1","C1=CC(=C2C=c3cc4ccccc4cc3=C2)N=N1",{},"[chr5,CH1r5:1]>>[n:1]",null,-0.1803452402],[0.0835631494,106.6294048697,14,"completed",-5.324852,14.0,13,"C1=CC(=C2Sc3ccc4c(c3S2)=CCN=4)C=C1","C1=CC(=C2Sc3ncc4c(c3S2)=CCN=4)C=C1",{},"[ch&r6:0]>>[nr6:0]",null,-0.1901143254],[0.0823831193,124.8509191694,14,"completed",-5.005704,14.0,13,"C1=c2cc3nc4ccoc4nc3cc2=CC1","c1cc2nc3cc4c[nH]cc4cc3nc2o1",{},"[#6H2r5:1]>>[NH:1]",null,-0.1412257146],[0.0823111351,86.2418870406,14,"completed",-5.205528,14.0,13,"c1cc2cc3cc4cscc4cc3cc2s1","c1cc2nc3cc4cscc4cc3nc2s1",{},"[ch&r6:0]>>[nr6:0]",null,-0.1135534274],[0.0821881654,223.6294147956,14,"completed",-4.992088,14.0,14,"C1=CC(=C2C=c3ccc4c(c3=C2)SCS4)C=C1","C1=CC(=C2C=c3c4c(ccc3=N2)SCS4)C=C1",{},"[chr5,CH1r5:1]>>[n:1]",null,-0.2360427187],[0.081561155,119.6934107536,14,"completed",-5.35696,14.0,11,"c1ccc(-c2cc(Nc3cscn3)cc(-c3ccccc3)c2)cc1","c1ccc(-c2cc(Nc3csnn3)cc(-c3ccccc3)c2)cc1",{},"[chr5,CH1r5:1]>>[n:1]",null,-0.2160565874],[0.0811114946,150.9882727387,14,"completed",-5.165324,14.0,7,"C1=CC(=C2SC=CS2)C=C1","C1=CC(=C2SC(C=Cc3ccccc3)=C(C=Cc3ccccc3)S2)C=C1",{},"[ch&r6,CH1&r5:1]>>[*:1](-C=C-c1ccccc1)",null,-0.1577605741],[0.0809900605,164.8109157991,14,"completed",-5.26956,14.0,12,"C(#Cc1csc(-c2nc(C#CC3=CC=CC3)cs2)n1)C1=CC=CC1","C(#Cc1csc(-c2cc(C#CC3=CC=CC3)cs2)c1)C1=CC=CC1",{},"[nr5:0]>>[ch&r5:0]",null,-0.2031020158],[0.0809469905,169.9355859439,14,"completed",-5.202584,14.0,14,"O=c1cn[nH]c2cc3cc4c[nH]cc4cc3cc12","O=c1cnoc2cc3cc4c[nH]cc4cc3cc12",{},"[nH:1]>>[o:1]",null,-0.184484707],[0.0806421821,142.2093981632,14,"completed",-5.34684,14.0,12,"C1=CC(C=Cc2cc(C=CC3=CCC=C3)cc(-c3c[nH]cn3)c2)=CC1","C(=Cc1cc(C=CC2=CCC=N2)cc(-c2c[nH]cn2)c1)C1=CCC=N1",{},"[chr5,CH1r5:1]>>[n:1]",null,-0.2237838374],[0.0805417319,250.2208869234,14,"completed",-5.263028,14.0,14,"C1=CC(=C2C=c3ncc4c(c3=C2)=CCC=4)C=C1","C1=CC(=C2C=c3ncc4c[nH]cc4c3=C2)C=C1",{},"[#6H2r5:1]>>[NH:1]",null,-0.2750159547],[0.0803070989,116.7795049419,14,"completed",-5.198352,14.0,8,"c1ccc(Nc2cc(Nc3ccccc3)cc(-c3cccnc3)c2)cc1","c1ccc(Nc2cc(Nc3ccccc3)cc(-c3cccnn3)c2)cc1",{},"[ch&r6:0]>>[nr6:0]",null,-0.1355628252],[0.0802005021,136.8826658766,14,"completed",-5.199824,14.0,11,"c1ccc(-c2cc(Nc3c[nH]cn3)cc(-c3ccccc3)c2)cc1","c1ccc(-c2cc(Nc3nc[nH]n3)cc(-c3ccccc3)c2)cc1",{},"[chr5,CH1r5:1]>>[n:1]",null,-0.1536867964],[0.0799314267,185.1198909531,14,"completed",-5.39514,14.0,12,"C1=CN=C(C=CC2=CC(C3=CCC(C=CC4=NC=CC4)=C3)=CC2)C1","C1=CN=C(C=CC2=NC(C3=CCC(C=CC4=NC=CC4)=N3)=CC2)C1",{},"[chr5,CH1r5:1]>>[n:1]",null,-0.277402429],[0.0796887955,141.3427594923,14,"completed",-5.322736,14.0,8,"C1=CCC(NC2=CC(=C3C=CN=C3)C=C2NC2=CC=CC2)=C1","C1=CCC(NC2=CC(=C3C=NN=C3)C=C2NC2=CC=CC2)=C1",{},"[chr5,CH1r5:1]>>[n:1]",null,-0.2104455399],[0.0794894138,151.6703728128,14,"completed",-4.89328,14.0,10,"C1=NC(c2cc(Nc3ccccc3)cc(Nc3ccccc3)c2)=NC1","C1=CC(Nc2cc(NC3=CCC=C3)cc(C3=NCC=N3)c2)=CC1",{},"[c:0]1[ch:1][ch][c:3][c!r5:4][c!r5:5]1>>[c:0]1[CH2:1][c:3][c:4][c:5]1",null,-0.209626214],[0.0793799588,183.9921375579,14,"completed",-5.104972,14.0,10,"C(#Cc1ccc2c(n1)=CCC=2)c1ccc2c(n1)=CCC=2","C(#Cc1ccc2c[nH]cc2n1)c1ccc2c[nH]cc2n1",{},"[#6H2r5:1]>>[NH:1]",null,-0.1840250523],[0.0790927799,135.3550600377,14,"completed",-5.325496,14.0,11,"C1=CCC(c2cc(Nc3ccn[nH]3)cc(C3=CC=CC3)c2)=C1","C1=CCC(c2cc(Nc3ncn[nH]3)cc(C3=CC=CC3)c2)=C1",{},"[chr5,CH1r5:1]>>[n:1]",null,-0.2079344388],[0.0788754888,141.4195543628,14,"completed",-4.94342,14.0,10,"C1=C(c2cc(Nc3ccccc3)cc(Nc3ccccc3)c2)N=NC1","C1=CC(Nc2cc(NC3=CCC=C3)cc(C3=CCN=N3)c2)=CC1",{},"[c:0]1[ch:1][ch][c:3][c!r5:4][c!r5:5]1>>[c:0]1[CH2:1][c:3][c:4][c:5]1",null,-0.1789216745],[0.078752062,174.8848401909,14,"completed",-5.266708,14.0,13,"C1=NCC(N(c2ccccc2)c2ccccc2)=N1","c1ccc(N(c2ccccc2)c2ncn[nH]2)cc1",{},"[#6H2r5:1]>>[NH:1]",null,-0.2102440734],[0.0784482452,167.5464037427,14,"completed",-5.454388,14.0,11,"C(#CC1=NC=CC1)C1=CC(C2=CCC(C#CC3=NC=CC3)=C2)=CC1","C(#Cc1nccs1)C1=CC(C2=CCC(C#Cc3nccs3)=C2)=CC1",{},"[#6H2r5:1]>>[S:1]",null,-0.2993514926],[0.0781734116,167.4593540063,14,"completed",-5.31004,14.0,12,"C1=CC(C=Cc2cc(C=CC3=CCC=C3)cc(-c3c[nH]cn3)c2)=CC1","C(=Cc1cc(C=Cc2ccsc2)cc(-c2c[nH]cn2)c1)c1ccsc1",{},"[#6H2r5:1]>>[S:1]",null,-0.2228449417],[0.0780177948,182.2112470208,14,"completed",-5.089516,14.0,8,"C1=NCC=C1N(C1=CCN=C1)c1ccccc1","C1=CC(N(C2=CCN=C2)C2=CCN=C2)=CC1",{},"[c:0]1[ch:1][ch][c:3][c!r5:4][c!r5:5]1>>[c:0]1[CH2:1][c:3][c:4][c:5]1",null,-0.1823589771],[0.0779911402,214.0707368778,14,"completed",-5.081236,14.0,12,"C1=CN=C(C=CC2=CC(C3=CCC(C=CC4=NC=CC4)=C3)=CC2)C1","C(=Cc1ncc[nH]1)C1=CC(C2=CCC(C=Cc3ncc[nH]3)=C2)=CC1",{},"[#6H2r5:1]>>[NH:1]",null,-0.2144733162],[0.07768873,169.4455897424,14,"completed",-4.9103,14.0,4,"C1=CCC(Nc2ccc3ccc(NC4=CC=CC4)cc3c2)=C1","C1=CCC(Nc2ccc3ccc(NC4=CC=CC4)nc3n2)=C1",{},"[ch&r6:0]>>[nr6:0]",null,-0.2152788703],[0.0774956436,162.1559976492,14,"completed",-5.455216,14.0,12,"c1ccc2cc3cc4[nH]cnc4cc3cc2c1","c1cnc2cc3cc4[nH]cnc4cc3cc2n1",{},"[ch&r6:0]>>[nr6:0]",null,-0.296853477],[0.0771893329,200.8977408734,14,"completed",-5.323932,14.0,13,"C1=CC(=C2Sc3ccc4c(c3S2)N=CC4)C=C1","C1=CC(=C2Sc3ccc4ocnc4c3S2)C=C1",{},"[#6H2r5:1]>>[O:1]",null,-0.2548160458],[0.0769816512,182.3764491689,14,"completed",-5.069184,14.0,10,"C1=CC(c2cc(Nc3cccs3)cc(C3=CCC=C3)c2)=CC1","C1=CC(c2cc(C3=CCC=C3)nc(Nc3cccs3)n2)=CC1",{},"[ch&r6:0]>>[nr6:0]",null,-0.1836477222],[0.0768679885,142.8581745722,14,"completed",-5.34178,14.0,9,"c1ccc(N(c2ccccc2)c2cocn2)cc1","c1ccc(N(c2ccccc2)c2conn2)cc1",{},"[chr5,CH1r5:1]>>[n:1]",null,-0.2214783659],[0.0764676295,135.4963279074,14,"completed",-5.417772,14.0,12,"c1ccc2cc3cc4[nH]ncc4cc3cc2c1","c1cnc2cc3cc4[nH]ncc4cc3cc2n1",{},"[ch&r6:0]>>[nr6:0]",null,-0.2604591838],[0.0764656115,124.2045369027,14,"completed",-5.542064,14.0,11,"C1=CCC(c2cc(Nc3ccns3)cc(C3=CC=CC3)c2)=C1","C1=CCC(c2cc(Nc3ncns3)cc(C3=CC=CC3)c2)=C1",{},"[chr5,CH1r5:1]>>[n:1]",null,-0.3334409262],[0.0763637587,177.4368229019,14,"completed",-5.30314,14.0,12,"C1=CC(=C2Sc3ncc4ccccc4c3S2)C=C1","C1=CC(=C2Sc3ncc4c(c3S2)C=CC4)C=C1",{},"[c:0]1[ch:1][ch][c:3][c!r5:4][c!r5:5]1>>[c:0]1[CH2:1][c:3][c:4][c:5]1",null,-0.2273853498],[0.0763119086,133.5806668048,14,"completed",-5.02438,14.0,10,"c1ccc(N(c2ccccc2)c2cc[nH]n2)cc1","c1ccc(N(c2ccccc2)c2nc[nH]n2)cc1",{},"[chr5,CH1r5:1]>>[n:1]",null,-0.1436864743],[0.0757684436,176.9903103749,14,"completed",-5.167992,14.0,7,"C1=CCC(C2=C(C3=CC=CC3)SC(=C3C=CC=C3)S2)=C1","C1=CC(=C2SC(c3ccco3)=C(c3ccco3)S2)C=C1",{},"[#6H2r5:1]>>[O:1]",null,-0.1832779225],[0.0757484132,141.3600994033,14,"completed",-4.982612,14.0,10,"C1=CCC(c2cc(NC3=CCC=C3)nc(NC3=CCC=C3)c2)=C1","C1=CC(Nc2cc(C3=CC=NC3)cc(NC3=CCC=C3)n2)=CC1",{},"[chr5,CH1r5:1]>>[n:1]",null,-0.1635079495],[0.0755382196,142.674863979,14,"completed",-5.00506,14.0,10,"C1=C(N(c2ccccc2)c2ccccc2)N=NC1","c1ccc(N(c2ccccc2)c2c[nH]nn2)cc1",{},"[#6H2r5:1]>>[NH:1]",null,-0.1573937183],[0.0754992828,118.0165841911,14,"completed",-5.419888,14.0,5,"C1=CC(c2cc(Nc3ccccn3)cc(C3=CCC=C3)c2)=CC1","C1=CC(c2cc(Nc3ncccn3)cc(C3=CCC=C3)c2)=CC1",{},"[ch&r6:0]>>[nr6:0]",null,-0.2531181485],[0.075463611,107.4308559859,14,"completed",-5.311052,14.0,10,"C1=NC(Nc2cc(-c3ccccc3)cc(-c3ccccc3)c2)=CC1","C1=C(Nc2cc(-c3ccccc3)cc(-c3ccccc3)c2)N=NC1",{},"[chr5,CH1r5:1]>>[n:1]",null,-0.1826675469],[0.0753240049,149.9029825567,14,"completed",-5.36248,14.0,12,"C1=CC(C=Cc2cc(-c3cc[nH]c3)cc(C=CC3=CCC=C3)n2)=CC1","C(=Cc1cc(-c2cc[nH]c2)cc(C=CC2=CCC=N2)n1)C1=CCC=N1",{},"[chr5,CH1r5:1]>>[n:1]",null,-0.2371282815],[0.0750100321,191.065277958,14,"completed",-5.54878,14.0,13,"C1=NCC(N(c2ccccc2)c2ccccc2)=N1","c1ccc(N(C2=NN=NC2)c2ccccc2)cc1",{},"[chr5,CH1r5:1]>>[n:1]",null,-0.3676868909],[0.0750016073,180.5458144318,14,"completed",-5.30222,14.0,12,"C1=CN=C(C=CC2=CC(C3=CCC(C=CC4=NC=CC4)=C3)=CC2)C1","C(=Cc1nccs1)C1=CC(C2=CCC(C=Cc3nccs3)=C2)=CC1",{},"[#6H2r5:1]>>[S:1]",null,-0.2294217209],[0.0750001289,122.5667970209,14,"completed",-5.281704,14.0,13,"C1=c2cc3nc4ccoc4nc3cc2=CC1","c1cc2nc3cc4cscc4cc3nc2o1",{},"[#6H2r5:1]>>[S:1]",null,-0.1766369953],[0.0747582217,116.7196599944,14,"completed",-5.146188,14.0,12,"c1ccc2cc3nc4c[nH]cc4nc3cc2c1","C1=Cc2cc3nc4c[nH]cc4nc3cc2C1",{},"[c:0]1[ch:1][ch][c:3][c!r5:4][c!r5:5]1>>[c:0]1[CH2:1][c:3][c:4][c:5]1",null,-0.1211148686],[0.0747002756,110.5333809877,14,"completed",-5.090436,14.0,11,"c1ccc(-c2cc(Nc3cscn3)cc(-c3ccccc3)c2)cc1","C1=CCC(c2cc(Nc3cscn3)cc(C3=CC=CC3)c2)=C1",{},"[c:0]1[ch:1][ch][c:3][c!r5:4][c!r5:5]1>>[c:0]1[CH2:1][c:3][c:4][c:5]1",null,-0.1107359411],[0.0745248073,151.2019229805,14,"completed",-5.138644,14.0,4,"C1=CCC(Nc2cccc(NC3=CC=CC3)c2-c2ccccc2)=C1","C1=CN=C(Nc2cccc(NC3=NC=CC3)c2-c2ccccc2)C1",{},"[chr5,CH1r5:1]>>[n:1]",null,-0.1536026279],[0.0744519385,155.9161533565,14,"completed",-5.454204,14.0,11,"C(#CC1=CCC(C2=NC(C#CC3=CC=CC3)=CC2)=N1)C1=CC=CC1","C(#Cc1cccs1)C1=CCC(C2=NC(C#Cc3cccs3)=CC2)=N1",{},"[#6H2r5:1]>>[S:1]",null,-0.2928915822],[0.0743974886,89.734128229,14,"completed",-5.172408,14.0,12,"c1cc2cc3cc4cc[nH]c4cc3cc2[nH]1","c1cc2nc3nc4cc[nH]c4cc3cc2[nH]1",{},"[ch&r6:0]>>[nr6:0]",null,-0.1030594189],[0.0742760497,175.4005557225,14,"completed",-5.202216,14.0,9,"C(#Cc1ccc(C#CC2=CC=NC2)c2c1=CCC=2)C1=CC=NC1","C(#Cc1ccc(C#CC2=CC=NC2)c2c[nH]cc12)C1=CC=NC1",{},"[#6H2r5:1]>>[NH:1]",null,-0.1894331786],[0.0741307996,224.6651185657,14,"completed",-5.609316,14.0,13,"C1=CC(=C2Sc3cc4c(nc3S2)=CCC=4)C=C1","C1=CC(=C2Sc3nc4c(nc3S2)=CCC=4)C=C1",{},"[ch&r6:0]>>[nr6:0]",null,-0.4214045343],[0.0737666564,117.6641239047,14,"completed",-5.16836,14.0,3,"c1ccc(Nc2cc(Nc3ccccc3)cc(-c3ccccc3)c2)cc1","c1ccc(Nc2cc(-c3ccccc3)cc(Nc3ccccc3)n2)cc1",{},"[ch&r6:0]>>[nr6:0]",null,-0.1270222813],[0.0737619204,179.994923976,14,"completed",-4.90846,14.0,10,"C1=C(c2cc(Nc3ccccc3)cc(Nc3ccccc3)c2)N=NC1","C1=CCC(Nc2cc(NC3=CC=CC3)cc(C3=CCN=N3)c2)=C1",{},"[c:0]1[ch:1][ch][c:3][c!r5:4][c!r5:5]1>>[c:0]1[CH2:1][c:3][c:4][c:5]1",null,-0.2244439412],[0.0736362254,162.5230626434,14,"completed",-5.26588,14.0,12,"C1=CC(=C2Sc3ccc4c(c3S2)C=CC4)C=C1","C1=CC(=C2Sc3ccc4occc4c3S2)C=C1",{},"[#6H2r5:1]>>[O:1]",null,-0.1997415113],[0.0736023057,74.799422247,14,"completed",-5.066332,14.0,13,"C1=Cc2cc3nc4cscc4nc3cc2C1","c1cc2cc3nc4cscc4nc3cc2[nH]1",{},"[#6H2r5:1]>>[NH:1]",null,-0.0784243925],[0.0735544404,178.3216559553,14,"completed",-5.452456,14.0,12,"C1=CCC(C=CC2=CC(C3=NCC(C=CC4=CC=CC4)=C3)=NC2)=C1","C1=CCC(C=Cc2cc(-c3cc(C=CC4=CC=CC4)sn3)ns2)=C1",{},"[#6H2r5:1]>>[S:1]",null,-0.3044157956],[0.0734429277,165.564791324,14,"completed",-5.25576,14.0,10,"C(#Cc1cc(-c2csc(C#Cc3ccccc3)c2)cs1)c1ccccc1","C(#Cc1cc(-c2csc(C#CC3=CC=CC3)c2)cs1)C1=CC=CC1",{},"[c:0]1[ch:1][ch][c:3][c!r5:4][c!r5:5]1>>[c:0]1[CH2:1][c:3][c:4][c:5]1",null,-0.1982414617],[0.0733135074,103.5596452214,14,"completed",-5.207368,14.0,8,"c1ccc(Nc2cc(Nc3ccccc3)cc(-c3cccnc3)c2)cc1","c1ccc(Nc2cc(Nc3ccccc3)cc(-c3cnccn3)c2)cc1",{},"[ch&r6:0]>>[nr6:0]",null,-0.1279580594],[0.0732583057,121.8972478268,14,"completed",-5.518972,14.0,11,"C1=CC(c2cc(Nc3ccns3)cc(C3=CCC=C3)c2)=CC1","C1=CC(c2cc(Nc3ncns3)cc(C3=CCC=C3)c2)=CC1",{},"[chr5,CH1r5:1]>>[n:1]",null,-0.3176040492],[0.0732529416,221.6735321616,14,"completed",-5.009476,14.0,14,"C1=CC(=C2C=c3ccc4c(c3=C2)SCS4)C=C1","C1=CC(=C2C=c3ccc4c(c3=N2)SCS4)C=C1",{},"[chr5,CH1r5:1]>>[n:1]",null,-0.2305526105],[0.0732382042,112.4261654852,14,"completed",-5.171488,14.0,4,"C1=CC(Nc2ccc3ccc(NC4=CCC=C4)cc3c2)=CC1","C1=NCC=C1Nc1ccc2ccc(NC3=CCN=C3)cc2c1",{},"[chr5,CH1r5:1]>>[n:1]",null,-0.1230601658],[0.0731844005,143.0157858803,14,"completed",-4.92502,14.0,10,"C1=CCC(c2cc(NC3=CCC=C3)nc(NC3=CCC=C3)c2)=C1","C1=CC(Nc2cc(C3=NC=CC3)cc(NC3=CCC=C3)n2)=CC1",{},"[chr5,CH1r5:1]>>[n:1]",null,-0.1882985268],[0.0726226374,173.4365637509,14,"completed",-5.252264,14.0,12,"C(=Cc1nc(-c2csc(C=Cc3ccccc3)n2)cs1)c1ccccc1","C1=CC(C=Cc2nc(-c3csc(C=CC4=CCC=C4)n3)cs2)=CC1",{},"[c:0]1[ch:1][ch][c:3][c!r5:4][c!r5:5]1>>[c:0]1[CH2:1][c:3][c:4][c:5]1",null,-0.2035695489],[0.0726018028,136.6413813636,14,"completed",-5.330464,14.0,10,"C1=CCC(c2cc(NC3=CC=NC3)cc(C3=CC=CC3)c2)=C1","C1=CCC(c2cc(NC3=CN=NC3)cc(C3=CC=CC3)c2)=C1",{},"[chr5,CH1r5:1]>>[n:1]",null,-0.2114156054],[0.0725520807,152.905010572,14,"completed",-5.311604,14.0,6,"C1=CC(Nc2cc(C3=CCC=C3)nc(C3=CCC=C3)c2)=CC1","C1=CC(c2cc(Nc3ccoc3)cc(C3=CCC=C3)n2)=CC1",{},"[#6H2r5:1]>>[O:1]",null,-0.2128856645],[0.0724654228,122.3623268497,14,"completed",-5.580244,14.0,12,"C1=CC(C=Cc2cc(-c3cc[nH]c3)cc(C=CC3=CCC=C3)n2)=CC1","C1=CC(C=Cc2nc(C=CC3=CCC=C3)nc(-c3cc[nH]c3)n2)=CC1",{},"[ch&r6:0]>>[nr6:0]",null,-0.3577476007],[0.0721460077,232.5154524576,14,"completed",-5.000552,14.0,6,"C1=CC(Nc2cc(C3=CCC=C3)nc(C3=CCC=C3)c2)=CC1","C1=CC(c2cc(Nc3cc[nH]c3)cc(C3=CCC=C3)n2)=CC1",{},"[#6H2r5:1]>>[NH:1]",null,-0.2427127704],[0.0721261149,115.7146709067,14,"completed",-5.119232,14.0,7,"C1=CC(Nc2cc(NC3=NCC=C3)cc(-c3ccccc3)c2)=NC1","C1=CCC(c2cc(NC3=NCC=C3)cc(NC3=NCC=C3)c2)=C1",{},"[c:0]1[ch:1][ch][c:3][c!r5:4][c!r5:5]1>>[c:0]1[CH2:1][c:3][c:4][c:5]1",null,-0.1164951556],[0.0720991578,107.0430136293,14,"completed",-5.114816,14.0,4,"C1=CC(c2cc(Nc3ccccc3)cc(Nc3ccccc3)c2)=CC1","C1=CC(c2cc(Nc3ccccc3)nc(Nc3ccccc3)c2)=CC1",{},"[ch&r6:0]>>[nr6:0]",null,-0.1075442632],[0.0719430313,181.8967378569,14,"completed",-5.441232,14.0,3,"C1=c2ccccc2=CC1","C1=c2c(c3ccccc3c3ccccc23)=CC1",{},"[cH&r6:1][cH&r6:2]>>[c:1]2cccc[c:2]2",null,-0.3002360228],[0.0719153669,137.2722642853,14,"completed",-5.116564,14.0,11,"c1ccc(-c2cc(Nc3c[nH]cn3)cc(-c3ccccc3)c2)cc1","c1ccc(-c2cc(Nc3c[nH]nn3)cc(-c3ccccc3)c2)cc1",{},"[chr5,CH1r5:1]>>[n:1]",null,-0.1377610755],[0.0718704538,104.7313823637,14,"completed",-4.89512,14.0,14,"C1=NCc2cc3cc4c[nH]cc4cc3cc21","c1[nH]cc2cc3cc4oncc4cc3cc12",{},"[#6H2r5:1]>>[O:1]",null,-0.1775860679],[0.0716502128,96.4760228057,14,"completed",-5.20516,14.0,4,"c1ccc(-c2cc(Nc3ccccn3)cc(Nc3ccccn3)c2)cc1","C1=CCC(c2cc(Nc3ccccn3)cc(Nc3ccccn3)c2)=C1",{},"[c:0]1[ch:1][ch][c:3][c!r5:4][c!r5:5]1>>[c:0]1[CH2:1][c:3][c:4][c:5]1",null,-0.1213521715],[0.0716297664,102.9811249524,14,"completed",-5.148764,14.0,4,"C1=CC(c2cc(Nc3ccccc3)cc(Nc3ccccc3)c2)=CC1","c1ccc(Nc2cc(Nc3ccccc3)cc(-c3ccoc3)c2)cc1",{},"[#6H2r5:1]>>[O:1]",null,-0.1084909981],[0.0714656051,187.2412912681,14,"completed",-5.419888,14.0,12,"C1=CC(C=Cc2cc(-c3coc(C=CC4=CCC=C4)c3)co2)=CC1","C1=CC(C=Cc2nc(-c3coc(C=CC4=CCC=C4)n3)co2)=CC1",{},"[chr5,CH1r5:1]>>[n:1]",null,-0.2918907057],[0.0713149656,202.8776174436,14,"completed",-5.213532,14.0,13,"C1=CC(=C2C=c3cc4nc[nH]c4cc3=C2)C=C1","C1=NN=CC1=C1C=c2cc3nc[nH]c3cc2=C1",{},"[chr5,CH1r5:1]>>[n:1]",null,-0.2178880217],[0.0709608439,145.0640382103,14,"completed",-5.01288,14.0,10,"C1=CCC(c2cc(NC3=NC=CC3)cc(C3=CC=CC3)c2)=C1","C1=CCC(c2cc(Nc3ncc[nH]3)cc(C3=CC=CC3)c2)=C1",{},"[#6H2r5:1]>>[NH:1]",null,-0.157361442],[0.0708960769,139.2228786867,14,"completed",-4.984728,14.0,11,"C1=NCN=C1c1cc(Nc2ccccc2)cc(Nc2ccccc2)c1","C1=CC(Nc2cc(NC3=CCC=C3)cc(C3=NCN=C3)c2)=CC1",{},"[c:0]1[ch:1][ch][c:3][c!r5:4][c!r5:5]1>>[c:0]1[CH2:1][c:3][c:4][c:5]1",null,-0.1609159737],[0.1573658021,155.9493327279,15,"completed",-5.534428,15.0,15,"C1=Cc2cc3cc4c(cc3cc2=C1)C=CC=4","C1=NC=c2cc3cc4c(cc3cc21)=CN=C4",{},"[chr5,CH1r5:1]>>[n:1]",null,-0.3417554112],[0.1193339022,135.7056700508,15,"completed",-5.301668,15.0,15,"C1=c2c(c3ccccc3c3ccccc23)=CC1","C1=c2c3c(c4c(c2=CC1)=CCC=4)=CCC=3",{},"[c:0]1[ch:1][ch][c:3][c!r5:4][c!r5:5]1>>[c:0]1[CH2:1][c:3][c:4][c:5]1",null,-0.1958170579],[0.1188770787,135.8918659406,15,"completed",-5.242144,15.0,15,"C1=CC(=C2N=c3cc4cc[nH]c4nc3=N2)C=C1","C1=CC(=C2N=c3cc4cc[nH]c4cc3=N2)C=C1",{},"[nr6:0]>>[ch&r6:0]",null,-0.1684250825],[0.1124009698,169.1530041548,15,"completed",-5.322552,15.0,15,"C(#Cc1cc(-c2csc(C#CC3=CC=CC3)c2)cs1)C1=CC=CC1","C(#Cc1cc(-c2csc(C#Cc3cccs3)c2)cs1)c1cccs1",{},"[#6H2r5:1]>>[S:1]",null,-0.2299611733],[0.1099203944,141.8038231844,15,"completed",-5.527252,15.0,15,"C1=Cc2cc3cc4c(cc3cc2=C1)C=CC=4","C1=Cc2nc3cc4c(nc3cc2=C1)C=CC=4",{},"[ch&r6:0]>>[nr6:0]",null,-0.3309909626],[0.0987819042,119.1768741324,15,"completed",-4.984544,15.0,15,"C1=CCC(c2cc(Nc3nc[nH]n3)cc(C3=CC=CC3)c2)=C1","C1=CCC(c2cc(Nc3cc[nH]n3)cc(C3=CC=CC3)c2)=C1",{},"[nr5:0]>>[ch&r5:0]",null,-0.1439960778],[0.0969763123,168.914861049,15,"completed",-4.905976,15.0,15,"C1=c2c(c3ccccc3c3ccccc23)=CC1","C1=Cc2c3c(c4c(c2C1)=CCC=4)CC=C3",{},"[c:0]1[ch:1][ch][c:3][c!r5:4][c!r5:5]1>>[c:0]1[CH2:1][c:3][c:4][c:5]1",null,-0.2167450886],[0.0969763123,210.4964338455,15,"completed",-4.826856,15.0,15,"C1=c2c(c3ccccc3c3ccccc23)=CC1","C1=Cc2c(c3c(c4c2=CCC=4)C=CC3)C1",{},"[c:0]1[ch:1][ch][c:3][c!r5:4][c!r5:5]1>>[c:0]1[CH2:1][c:3][c:4][c:5]1",null,-0.2843703476],[0.094717012,166.0121180744,15,"completed",-5.332856,15.0,15,"C(#Cc1csc(-c2cc(C#CC3=CC=CC3)cs2)c1)C1=CC=CC1","C(#Cc1cccs1)c1csc(-c2cc(C#Cc3cccs3)cs2)c1",{},"[#6H2r5:1]>>[S:1]",null,-0.2326558887],[0.0913548324,127.4634566511,15,"completed",-5.201664,15.0,15,"C1=CC(=C2SC(C=Cc3ccccc3)=C(C=Cc3ccccc3)S2)C=C1","C1=CC(=C2SC(C=Cc3ccccn3)=C(C=Cc3ccccn3)S2)C=C1",{},"[ch&r6:0]>>[nr6:0]",null,-0.145984114],[0.0872343305,179.4915647626,15,"completed",-5.178572,15.0,15,"C1=CC(=C2C=c3ccc4c(c3=N2)SCS4)C=C1","C1=CC(=C2N=c3ccc4c(c3=N2)SCS4)C=C1",{},"[chr5,CH1r5:1]>>[n:1]",null,-0.1877292354],[0.0814177735,148.560177584,15,"completed",-4.871476,15.0,15,"C1=CC(c2cc(Nc3ccccc3)nc(Nc3ccccc3)c2)=CC1","C1=CCC(Nc2cc(C3=CCC=C3)cc(NC3=CC=CC3)n2)=C1",{},"[c:0]1[ch:1][ch][c:3][c!r5:4][c!r5:5]1>>[c:0]1[CH2:1][c:3][c:4][c:5]1",null,-0.2183105665],[0.0809763636,110.1294832655,15,"completed",-5.2392,15.0,15,"C1=C(Nc2cc(-c3ccccc3)cc(-c3ccccc3)c2)N=NC1","C1=CCC(c2cc(NC3=CCN=N3)cc(C3=CC=CC3)c2)=C1",{},"[c:0]1[ch:1][ch][c:3][c!r5:4][c!r5:5]1>>[c:0]1[CH2:1][c:3][c:4][c:5]1",null,-0.1470478041],[0.0804062003,120.6129088754,15,"completed",-5.166336,15.0,15,"C1=CC(c2cc(Nc3cc[nH]c3)cc(C3=CCC=C3)n2)=CC1","C1=CC(c2cc(Nc3cc[nH]n3)cc(C3=CCC=C3)n2)=CC1",{},"[chr5,CH1r5:1]>>[n:1]",null,-0.1292428009],[0.0793037591,72.6800005187,15,"completed",-4.876444,15.0,15,"c1occ2cc3cc4[nH]nnc4cc3cc12","c1occ2cc3cc4[nH]ncc4cc3cc12",{},"[nr5:0]>>[ch&r5:0]",null,-0.1725434791],[0.0788448094,120.8941875703,15,"completed",-5.35328,15.0,15,"C1=CCC(c2cc(Nc3cscn3)cc(C3=CC=CC3)c2)=C1","C1=CCC(c2cc(Nc3ncsn3)cc(C3=CC=CC3)c2)=C1",{},"[chr5,CH1r5:1]>>[n:1]",null,-0.2145909509],[0.0787343855,153.2309002159,15,"completed",-5.65504,15.0,15,"C1=CC(=C2C=c3ccc4c(c3=N2)SCS4)C=C1","C1=CC(=C2C=c3ccc4c(c3=N2)=CCC=4)C=C1",{},"[S,s:0]1[r5:1]-,=,:[r5:2][S,s:3][*:4]1>>[CH:0]1=[C:1][C:2]=[CH:3][*:4]1",null,-0.4176526255],[0.0783521551,114.5092649345,15,"completed",-5.24288,15.0,15,"c1ccc(-c2cc(Nc3csnn3)cc(-c3ccccc3)c2)cc1","C1=CC(c2cc(Nc3csnn3)cc(C3=CCC=C3)c2)=CC1",{},"[c:0]1[ch:1][ch][c:3][c!r5:4][c!r5:5]1>>[c:0]1[CH2:1][c:3][c:4][c:5]1",null,-0.1520380611],[0.0760604163,116.5710033411,15,"completed",-5.47012,15.0,15,"C1=CC(c2cc(Nc3ncns3)cc(C3=CCC=C3)c2)=CC1","C1=CC(c2cc(NC3=NC=NC3)cc(C3=CCC=C3)c2)=CC1",{},"[n,c:0]1[n,ch:1][s,S:2][n,c:3][n,c:4]1>>[*:0]1=[*:1][CH2:2][*:3]=[*:4]1",null,-0.2841008938],[0.0758182721,182.8155778834,15,"completed",-5.33074,15.0,15,"C(#Cc1cc(-c2csc(C#CC3=CC=CC3)c2)cs1)C1=CC=CC1","C(#Cc1nc(-c2csc(C#CC3=CC=CC3)n2)cs1)C1=CC=CC1",{},"[chr5,CH1r5:1]>>[n:1]",null,-0.2439458953],[0.0753725092,174.5433867716,15,"completed",-5.265788,15.0,15,"C1=CC(N(C2=CCN=C2)C2=CCN=C2)=CC1","C1=NCC=C1N(C1=CCN=C1)C1=CCN=C1",{},"[chr5,CH1r5:1]>>[n:1]",null,-0.209602881],[0.074052569,194.8006266692,15,"completed",-4.960164,15.0,15,"C1=c2c(c3ccccc3c3ccccc23)=CC1","c1ccc2c(c1)c1c(c3ccccc32)SCS1",{},"[CH,ch:0]1=[C,c:1][C,c:2]=[CH,ch:3][*:4]1>>[S:0]1[*:1]=,:[*:2][S:3][*:4]1",null,-0.2180110009],[0.072754121,107.1800295465,15,"completed",-5.198352,15.0,15,"C1=C(Nc2cc(-c3ccccc3)cc(-c3ccccc3)c2)N=NC1","C1=CC(c2cc(NC3=CCN=N3)cc(C3=CCC=C3)c2)=CC1",{},"[c:0]1[ch:1][ch][c:3][c!r5:4][c!r5:5]1>>[c:0]1[CH2:1][c:3][c:4][c:5]1",null,-0.1273867557],[0.0724591714,208.3919679884,15,"completed",-5.453192,15.0,12,"C1=CC(=C2Sc3cc4c(cc3S2)=CCC=4)C=C1","C1=CC(=C2Sc3cc4c(cc3S2)=NCC=4)C=C1",{},"[chr5,CH1r5:1]>>[n:1]",null,-0.3233451111],[0.0722297586,110.1191465681,15,"completed",-5.144072,15.0,15,"C1=c2nc3cc4ccoc4cc3nc2=CC1","c1cc2cc3nc4c[nH]cc4nc3cc2o1",{},"[#6H2r5:1]>>[NH:1]",null,-0.1143589683],[0.0717524153,164.3017641335,15,"completed",-5.495788,15.0,15,"C1=c2c(c3ccccc3c3ccccc23)=CC1","C1=c2c3c(c4ccccc4c2=CC1)=CCC=3",{},"[c:0]1[ch:1][ch][c:3][c!r5:4][c!r5:5]1>>[c:0]1[CH2:1][c:3][c:4][c:5]1",null,-0.3221065953],[0.0694665863,190.2341326631,15,"completed",-4.993928,15.0,15,"C1=CCC(c2cc(Nc3c[nH]nn3)cc(C3=CC=CC3)c2)=C1","C1=CCC(c2cc(Nc3cn[nH]c3)cc(C3=CC=CC3)c2)=C1",{},"[nr5:0]>>[ch&r5:0]",null,-0.2042110358],[0.0678681286,211.4881666531,15,"completed",-5.091816,15.0,15,"C1=CC(N(C2=CCN=C2)C2=CCN=C2)=CC1","C1=NCC=C1N(C1=CCN=C1)c1ccsc1",{},"[#6H2r5:1]>>[S:1]",null,-0.2115657434],[0.0676711581,165.0895436879,15,"completed",-5.28796,15.0,7,"C1=CC(C=CC2=CCC(C3=CC(C=CC4=CCC=C4)=CC3)=C2)=CC1","C1=CC(C=Cc2coc(-c3cc(C=CC4=CCC=C4)co3)c2)=CC1",{},"[#6H2r5:1]>>[O:1]",null,-0.2111060127],[0.0675242285,143.4936671192,15,"completed",-5.106904,15.0,15,"C1=CN=C(Nc2cccc(NC3=NC=CC3)c2-c2ccccc2)C1","C1=CC(c2c(NC3=NC=CC3)cccc2NC2=NC=CC2)=CC1",{},"[c:0]1[ch:1][ch][c:3][c!r5:4][c!r5:5]1>>[c:0]1[CH2:1][c:3][c:4][c:5]1",null,-0.1435750273],[0.0673611496,115.8856594306,15,"completed",-5.280968,15.0,15,"c1ccc(-c2cc(Nc3csnn3)cc(-c3ccccc3)c2)cc1","C1=CCC(c2cc(Nc3csnn3)cc(C3=CC=CC3)c2)=C1",{},"[c:0]1[ch:1][ch][c:3][c!r5:4][c!r5:5]1>>[c:0]1[CH2:1][c:3][c:4][c:5]1",null,-0.1716877992],[0.0667999542,184.2229068329,15,"completed",-5.36616,15.0,15,"C1=CCC(c2cc(Nc3conn3)cc(C3=CC=CC3)c2)=C1","C1=CCC(c2cc(Nc3cnoc3)cc(C3=CC=CC3)c2)=C1",{},"[nr5:0]>>[ch&r5:0]",null,-0.2620119095],[0.0664904897,172.9383827307,15,"completed",-5.397716,15.0,15,"C(#Cc1csc(-c2cc(C#CC3=CC=CC3)cs2)c1)C1=CC=CC1","C(#Cc1ccco1)c1csc(-c2cc(C#Cc3ccco3)cs2)c1",{},"[#6H2r5:1]>>[O:1]",null,-0.2708112708],[0.0663457244,144.3249684242,15,"completed",-5.044896,15.0,3,"c1ccc2cc(-c3ccc4ccccc4c3)ccc2c1","C1=c2ccc(-c3ccc4c(c3)=CCC=4)cc2=CC1",{},"[c:0]1[ch:1][ch][c:3][c!r5:4][c!r5:5]1>>[c:0]1[CH2:1][c:3][c:4][c:5]1",null,-0.1493906202],[0.0661467614,147.0072186108,15,"completed",-5.232944,15.0,10,"C1=NC(Nc2cc(-c3ccccc3)cc(-c3ccccc3)c2)=CC1","C1=NC(Nc2cc(-c3cccnc3)cc(-c3cccnc3)c2)=CC1",{},"[ch&r6:0]>>[nr6:0]",null,-0.1739868812],[0.0653631283,119.2025107612,15,"completed",-5.225492,15.0,5,"C1=CC(Nc2cc(C3=CCC=C3)cc(C3=CCC=C3)c2)=CC1","C1=CC(c2cc(NC3=NCC=C3)cc(C3=CCC=C3)c2)=CC1",{},"[chr5,CH1r5:1]>>[n:1]",null,-0.148073891],[0.0649443565,205.1418137401,15,"completed",-4.895672,15.0,15,"C1=CC(C=Cc2nc(-c3coc(C=CC4=CCC=C4)n3)co2)=CC1","C1=CC(C=Cc2nc(-c3c[nH]c(C=CC4=CCC=C4)n3)c[nH]2)=CC1",{},"[o:1]>>[nH:1]",null,-0.2500812472],[0.0647985981,156.2771265813,15,"completed",-5.008832,15.0,4,"C1=CCC(Nc2ccc3ccc(NC4=CC=CC4)cc3c2)=C1","C1=NC=C(Nc2ccc3ccc(NC4=CN=CC4)cc3c2)C1",{},"[chr5,CH1r5:1]>>[n:1]",null,-0.1688052913],[0.0642386343,111.475484137,15,"completed",-5.189244,15.0,11,"C1=CC(c2cc(Nc3ccsn3)cc(C3=CCC=C3)n2)=CC1","C1=CC(c2cc(Nc3ccsn3)cc(C3=CCC=C3)c2)=CC1",{},"[nr6:0]>>[ch&r6:0]",null,-0.1277864798],[0.0635787536,91.4693301429,15,"completed",-5.268732,15.0,13,"c1cc2cc3cc4cocc4cc3cc2s1","c1cc2nc3cc4cocc4cc3nc2s1",{},"[ch&r6:0]>>[nr6:0]",null,-0.1493893483],[0.063528378,143.2830052747,15,"completed",-5.229448,15.0,9,"C(#Cc1cc2c(cc1C#CC1=NC=CC1)=CCC=2)C1=NC=CC1","C(#Cc1cc2c[nH]cc2cc1C#CC1=NC=CC1)C1=NC=CC1",{},"[#6H2r5:1]>>[NH:1]",null,-0.1695312482],[0.0632622918,150.8680962273,15,"completed",-5.68218,15.0,15,"C1=CC(=C2C=c3c4c(ccc3=N2)SCS4)C=C1","C1=CC(=C2C=c3c(ccc4c3=CCC=4)=N2)C=C1",{},"[S,s:0]1[r5:1]-,=,:[r5:2][S,s:3][*:4]1>>[CH:0]1=[C:1][C:2]=[CH:3][*:4]1",null,-0.4345556617],[0.0627951088,182.7064235072,15,"completed",-5.298724,15.0,15,"C1=CC(N(C2=CCN=C2)C2=CCN=C2)=CC1","C1=CC(N(C2=CCN=C2)C2=CCN=C2)=NC1",{},"[chr5,CH1r5:1]>>[n:1]",null,-0.2296352303],[0.0625392837,187.5411422594,15,"completed",-5.250884,15.0,13,"C1=c2cc3nc4ccoc4nc3cc2=CC1","C1=c2cc3nc4ncoc4nc3cc2=CC1",{},"[chr5,CH1r5:1]>>[n:1]",null,-0.215237104],[0.0624673655,86.6535366658,15,"completed",-5.108468,15.0,4,"C1=CC(c2cc(Nc3ccccc3)cc(Nc3ccccc3)c2)=CC1","c1ccc(Nc2cc(Nc3ccccc3)cc(-c3ccsc3)c2)cc1",{},"[#6H2r5:1]>>[S:1]",null,-0.086856041],[0.0618306719,111.4790107199,15,"completed",-5.055752,15.0,12,"C1=Nc2cc3cc4c(cc3cc2C1)=CCC=4","C1=Nc2cc3cc4cscc4cc3cc2C1",{},"[#6H2r5:1]>>[S:1]",null,-0.1157019176],[0.0617331159,189.2590525952,15,"completed",-5.196236,15.0,11,"C(#CC1=NC=CC1)C1=CC(C2=CCC(C#CC3=NC=CC3)=C2)=CC1","C(#Cc1cc(-c2c[nH]c(C#CC3=NC=CC3)c2)c[nH]1)C1=NC=CC1",{},"[#6H2r5:1]>>[NH:1]",null,-0.2008906647],[0.0615309843,137.2617956459,15,"completed",-5.542984,15.0,11,"C(=Cc1cc(-c2ccc[nH]2)cc(-c2ccc[nH]2)c1)C1=CCC=N1","C(=Cc1cc(-c2ccco2)cc(-c2ccco2)c1)C1=CCC=N1",{},"[nH:1]>>[o:1]",null,-0.3391104015],[0.0612139287,160.356051947,15,"completed",-5.287408,15.0,10,"C1=NC(Nc2cc(-c3ccccc3)cc(-c3ccccc3)c2)=CC1","C1=NC(Nc2cc(-c3ccncc3)cc(-c3ccncc3)c2)=CC1",{},"[ch&r6:0]>>[nr6:0]",null,-0.2071804167],[0.0610176959,192.8111277233,15,"completed",-4.833572,15.0,5,"C1=CC(C2=CCC(NC3=CC(C4=CCC=C4)=CC3)=C2)=CC1","C1=C(NC2=CC(c3ccoc3)=CC2)CC=C1c1ccoc1",{},"[#6H2r5:1]>>[O:1]",null,-0.2682503155],[0.0609492568,162.3655957462,15,"completed",-4.948756,15.0,5,"C1=CC(C2=CCC=C2NC2=CCC=C2C2=CCC=C2)=CC1","C1=NCC=C1C1=CCC=C1NC1=CCC=C1C1=CCN=C1",{},"[chr5,CH1r5:1]>>[n:1]",null,-0.1938329512],[0.0605842022,179.9906595553,15,"completed",-5.462116,15.0,9,"C(=Cc1cc2c(cn1)=CCC=2)c1cc2c(cn1)=CCC=2","C(=Cc1cc2c(cn1)=NCC=2)c1cc2c(cn1)=NCC=2",{},"[chr5,CH1r5:1]>>[n:1]",null,-0.3108847958],[0.0604916074,147.9366823011,15,"completed",-5.28796,15.0,4,"C1=c2ccccc2=C(C2=c3ccccc3=CC2)C1","c1ccc2c(c1)=NCC=2C1=c2ccccc2=NC1",{},"[chr5,CH1r5:1]>>[n:1]",null,-0.1979809414],[0.0603803146,122.7797307321,15,"completed",-5.130548,15.0,15,"C1=CC(c2cc(Nc3ccccc3)nc(Nc3ccccc3)c2)=CC1","c1ccc(Nc2cc(-c3ccsc3)cc(Nc3ccccc3)n2)cc1",{},"[#6H2r5:1]>>[S:1]",null,-0.1246279288],[0.0602731337,184.7435673313,15,"completed",-4.931644,15.0,8,"c1ccc(N(c2ccccc2)c2cc[nH]c2)cc1","c1ccc(N(c2ccccc2)c2cn[nH]c2)cc1",{},"[chr5,CH1r5:1]>>[n:1]",null,-0.2191315121],[0.0600770943,179.2639434056,15,"completed",-5.510692,15.0,8,"C1=CC(=C2C=C(c3ccc[nH]3)C(c3ccc[nH]3)=C2)C=C1","C1=CC(=C2N=C(c3ccc[nH]3)C(c3ccc[nH]3)=N2)C=C1",{},"[chr5,CH1r5:1]>>[n:1]",null,-0.3387961653],[0.0600312489,128.0628431004,15,"completed",-5.36892,15.0,10,"C1=CCC(c2cc(NC3=NC=CC3)cc(C3=CC=CC3)c2)=C1","C1=CCC(c2cc(NC3=NN=CC3)cc(C3=CC=CC3)c2)=C1",{},"[chr5,CH1r5:1]>>[n:1]",null,-0.2276749774],[0.0597366656,147.160178785,15,"completed",-5.195132,15.0,9,"C(#Cc1ccccc1)C1=CCC(C2=CC(C#Cc3ccccc3)=CC2)=C1","C(#CC1=CC=CC1)C1=CCC(C2=CC(C#CC3=CC=CC3)=CC2)=C1",{},"[c:0]1[ch:1][ch][c:3][c!r5:4][c!r5:5]1>>[c:0]1[CH2:1][c:3][c:4][c:5]1",null,-0.1615260535],[0.0596500559,196.4540691366,15,"completed",-4.952712,15.0,7,"C1=CC(N(C2=CCC=C2)C2=CCC=C2)=CC1","C1=CC(N(C2=CCC=C2)C2=NCC=C2)=CC1",{},"[chr5,CH1r5:1]>>[n:1]",null,-0.2218651419],[0.0595975277,172.3650437711,15,"completed",-5.124476,15.0,10,"C1=CC(c2cc(Nc3cccs3)cc(C3=CCC=C3)c2)=CC1","C1=NCC=C1c1cc(Nc2cccs2)cc(C2=CCN=C2)c1",{},"[chr5,CH1r5:1]>>[n:1]",null,-0.1732144765],[0.0595376345,151.5681426205,15,"completed",-5.217948,15.0,6,"c1ccc(Nc2cc(-c3ccco3)nc(-c3ccco3)c2)cc1","C1=CC(Nc2cc(-c3ccco3)nc(-c3ccco3)c2)=CC1",{},"[c:0]1[ch:1][ch][c:3][c!r5:4][c!r5:5]1>>[c:0]1[CH2:1][c:3][c:4][c:5]1",null,-0.1725967842],[0.0595195867,182.7717927201,15,"completed",-5.034224,15.0,6,"c1ccc(Nc2cc(-c3ccsc3)nc(-c3ccsc3)c2)cc1","C1=CCC(Nc2cc(-c3ccsc3)nc(-c3ccsc3)c2)=C1",{},"[c:0]1[ch:1][ch][c:3][c!r5:4][c!r5:5]1>>[c:0]1[CH2:1][c:3][c:4][c:5]1",null,-0.1884821065],[0.0594578181,178.3498720537,15,"completed",-5.070656,15.0,9,"C(#Cc1cc2c(cc1C#CC1=CC=CC1)SCS2)C1=CC=CC1","C(#Cc1cc2c(cc1C#Cc1cccs1)SCS2)c1cccs1",{},"[#6H2r5:1]>>[S:1]",null,-0.1795288315],[0.0594406031,129.1497749894,15,"completed",-5.253552,15.0,10,"c1ccc(N(c2ccccc2)c2cccs2)cc1","c1ccc(N(c2ccccc2)c2ccns2)cc1",{},"[chr5,CH1r5:1]>>[n:1]",null,-0.1680267555],[0.0593989283,212.3275303428,15,"completed",-4.910576,15.0,6,"C1=CC(N(c2ccsc2)c2ccsc2)=CC1","C1=NCC=C1N(c1ccsc1)c1ccsc1",{},"[chr5,CH1r5:1]>>[n:1]",null,-0.2503295658],[0.0588905631,126.5760345008,15,"completed",-5.387964,15.0,11,"C1=CC(c2cc(Nc3cncs3)cc(C3=CCC=C3)c2)=CC1","C1=CC(c2cc(Nc3nncs3)cc(C3=CCC=C3)c2)=CC1",{},"[chr5,CH1r5:1]>>[n:1]",null,-0.2380207817],[0.0586739032,200.5584881801,15,"completed",-5.346012,15.0,3,"c1ccc(Nc2cccc(Nc3ccccc3)c2-c2ccccc2)cc1","c1ccc(-c2c(Nc3cccnc3)cccc2Nc2cccnc2)cc1",{},"[ch&r6:0]>>[nr6:0]",null,-0.2643471963],[0.0586523487,153.9345803543,15,"completed",-5.329636,15.0,8,"C1=CC(C=CC2=CCC(C3=CC(C=CC4=NCC=C4)=CC3)=C2)=NC1","C(=CC1=NCC=N1)C1=CCC(C2=CC(C=CC3=NCC=N3)=CC2)=C1",{},"[chr5,CH1r5:1]>>[n:1]",null,-0.2225643151],[0.0586292808,125.1861373177,15,"completed",-5.134688,15.0,4,"C1=CCC(Nc2ccc3ccc(NC4=CC=CC4)cc3c2)=C1","C1=CN=C(Nc2ccc3ccc(NC4=NC=CC4)cc3c2)C1",{},"[chr5,CH1r5:1]>>[n:1]",null,-0.1275192733],[0.0583497974,172.1212265833,15,"completed",-5.144992,15.0,15,"C1=CN=C(Nc2cccc(NC3=NC=CC3)c2-c2ccccc2)C1","C1=CCC(c2c(NC3=NC=CC3)cccc2NC2=NC=CC2)=C1",{},"[c:0]1[ch:1][ch][c:3][c!r5:4][c!r5:5]1>>[c:0]1[CH2:1][c:3][c:4][c:5]1",null,-0.1749788955],[0.0583299482,179.3567711522,15,"completed",-5.4416,15.0,12,"C1=CCC(C=CC2=CC(C3=NCC(C=CC4=CC=CC4)=C3)=NC2)=C1","C(=Cc1cccs1)C1=CC(C2=NCC(C=Cc3cccs3)=C2)=NC1",{},"[#6H2r5:1]>>[S:1]",null,-0.298910063],[0.058248466,105.2969684353,15,"completed",-5.28244,15.0,13,"C1=CC(=C2Sc3ccc4cocc4c3S2)C=C1","C1=CC(=C2Sc3ncc4cocc4c3S2)C=C1",{},"[ch&r6:0]>>[nr6:0]",null,-0.1655197415],[0.0582284928,110.8961750525,15,"completed",-5.010948,15.0,12,"C1=Cc2cc3cc4cocc4cc3cc2C1","c1cc2cc3cc4cocc4cc3cc2o1",{},"[#6H2r5:1]>>[O:1]",null,-0.1272155195],[0.0581685306,116.9225103981,15,"completed",-5.262936,15.0,15,"C1=CC(Nc2cc(C3=CC=NC3)cc(NC3=CCC=C3)n2)=CC1","C1=NCC(c2cc(Nc3ccccc3)nc(Nc3ccccc3)c2)=C1",{},"[CH2:0]1[c,C:1]-,=,:[c,C:2]-,=,:[c,C:3]-,=,:[c,C:4]1>>[ch:0]1c[c:1][c:2][c:3][c:4]1",null,-0.1633384893],[0.0579469835,213.8853827914,15,"completed",-4.9954,15.0,12,"c1ccc2cc3cc4c(cc3cc2c1)OSO4","C1=c2cc3cc4c(cc3cc2=CC1)OSO4",{},"[c:0]1[ch:1][ch][c:3][c!r5:4][c!r5:5]1>>[c:0]1[CH2:1][c:3][c:4][c:5]1",null,-0.2260710627],[0.0579255827,128.5434211128,15,"completed",-5.405076,15.0,11,"C1=CCC(c2cc(Nc3cncs3)cc(C3=CC=CC3)c2)=C1","C1=CCC(c2cc(Nc3nncs3)cc(C3=CC=CC3)c2)=C1",{},"[chr5,CH1r5:1]>>[n:1]",null,-0.2492556526],[0.0578383753,166.9862934068,15,"completed",-5.209576,15.0,11,"C1=CC(C=CC2=CC(C3=CCC(C=CC4=CCC=C4)=C3)=CC2)=CC1","C1=CC(C=CC2=NC(C3=CCC(C=CC4=CCC=C4)=N3)=CC2)=CC1",{},"[chr5,CH1r5:1]>>[n:1]",null,-0.1837601782],[0.0578277115,131.023157341,15,"completed",-5.403696,15.0,12,"C1=CC(=C2Sc3cc4c(cc3S2)=CCC=4)C=C1","C1=CC(=C2Sc3cc4c(cc3S2)=CCC=4)N=C1",{},"[chr5,CH1r5:1]>>[n:1]",null,-0.2497206146],[0.0574349147,139.59448619,15,"completed",-5.213348,15.0,7,"C1=CC(=C2SC=CS2)C=C1","C(#Cc1ccccc1)C1=C(C#Cc2ccccc2)SC(=C2C=CC=C2)S1",{},"[ch&r6,CH1&r5:1]>>[*:1](-C#C-c1ccccc1)",null,-0.1605678281],[0.0574334572,158.3913397372,15,"completed",-5.154008,15.0,9,"C(#CC1=CC(c2ccccc2)=CC1)C1=CC(c2ccccc2)=CC1","C(#CC1=CC(C2=CCC=C2)=CC1)C1=CC(C2=CCC=C2)=CC1",{},"[c:0]1[ch:1][ch][c:3][c!r5:4][c!r5:5]1>>[c:0]1[CH2:1][c:3][c:4][c:5]1",null,-0.162840658],[0.0574165071,123.0828540494,15,"completed",-5.262752,15.0,5,"C1=CCC(c2cc(NC3=CCC=C3)cc(C3=CC=CC3)c2)=C1","C1=CCC(c2cc(NC3=NCC=C3)cc(C3=CC=CC3)c2)=C1",{},"[chr5,CH1r5:1]>>[n:1]",null,-0.1677158716],[0.0573829034,177.0521853997,15,"completed",-4.9126,15.0,10,"c1ccc(N(c2ccccc2)c2cnsc2)cc1","C1=CC(N(C2=CCC=C2)c2cnsc2)=CC1",{},"[c:0]1[ch:1][ch][c:3][c!r5:4][c!r5:5]1>>[c:0]1[CH2:1][c:3][c:4][c:5]1",null,-0.2203535086],[0.0572474233,293.7788917377,15,"completed",-4.931092,15.0,6,"C1=CC(N(c2ccsc2)c2ccsc2)=CC1","C1=CC(N(c2ccsc2)c2ccsc2)=NC1",{},"[chr5,CH1r5:1]>>[n:1]",null,-0.3166791663],[0.0572172646,123.5706221824,15,"completed",-5.35788,15.0,13,"C1=CC(=C2Sc3ccc4c(c3S2)=CCN=4)C=C1","C1=CC(=C2Sc3ccc4c(c3S2)=NCN=4)C=C1",{},"[chr5,CH1r5:1]>>[n:1]",null,-0.2187595139],[0.0571651366,191.9331900109,15,"completed",-5.05428,15.0,8,"C1=CC(C=CC2=CCC(C3=NC(C=CC4=CCC=C4)=CC3)=N2)=CC1","C1=CC(C=Cc2c[nH]c(-c3nc(C=CC4=CCC=C4)c[nH]3)n2)=CC1",{},"[#6H2r5:1]>>[NH:1]",null,-0.1945831582],[0.0570780979,169.9854178175,15,"completed",-5.278024,15.0,4,"C(#Cc1cccc2c1=CCC=2)c1cccc2c1=CCC=2","C(#Cc1cccc2c1=NCC=2)c1cccc2c1=NCC=2",{},"[chr5,CH1r5:1]>>[n:1]",null,-0.2107709399],[0.0569271944,193.8286319417,15,"completed",-5.134044,15.0,11,"C(#CC1=CCC(C2=NC(C#CC3=CC=CC3)=CC2)=N1)C1=CC=CC1","C(#Cc1c[nH]c(-c2nc(C#CC3=CC=CC3)c[nH]2)n1)C1=CC=CC1",{},"[#6H2r5:1]>>[NH:1]",null,-0.1952881092],[0.0568621898,185.5505085049,15,"completed",-5.261556,15.0,7,"C1=CCC(C2=C(C3=CC=CC3)SC(=C3C=CC=C3)S2)=C1","C1=CC(=C2SC(C3=CN=CC3)=C(C3=CN=CC3)S2)C=C1",{},"[chr5,CH1r5:1]>>[n:1]",null,-0.2172973961],[0.0567588263,176.7848294464,15,"completed",-5.562212,15.0,12,"C1=CCC(C=CC2=CC(C3=NCC(C=CC4=CC=CC4)=C3)=NC2)=C1","C1=CCC(C=Cc2cc(-c3cc(C=CC4=CC=CC4)on3)no2)=C1",{},"[#6H2r5:1]>>[O:1]",null,-0.3686955968],[0.0567306038,152.1883862926,15,"completed",-5.176088,15.0,4,"C1=CC(N(c2ccccc2)c2ccccc2)=CC1","C1=CC(N(c2ccccc2)c2ccccc2)=NC1",{},"[chr5,CH1r5:1]>>[n:1]",null,-0.1612392724],[0.0565506849,155.2477513991,15,"completed",-5.336168,15.0,11,"c1ccc(N(c2ccccc2)c2cncs2)cc1","c1ccc(N(c2ccccc2)c2nncs2)cc1",{},"[chr5,CH1r5:1]>>[n:1]",null,-0.2267857429],[0.0565444058,158.75605482,15,"completed",-5.103316,15.0,15,"C1=CC(N(C2=CCN=C2)C2=CCN=C2)=CC1","C1=NCC=C1N(C1=CCN=C1)C1=CCC=N1",{},"[chr5,CH1r5:1]>>[n:1]",null,-0.1587730232],[0.056532918,117.2988907579,15,"completed",-5.118404,15.0,12,"C1=Cc2cc3cc4cocc4cc3cc2C1","C1=Nc2cc3cc4cocc4cc3cc2C1",{},"[chr5,CH1r5:1]>>[n:1]",null,-0.1180042216],[0.0562606592,152.8602966439,15,"completed",-5.390724,15.0,4,"C(=Cc1ccc2c(c1)=CCC=2)c1ccc2c(c1)=CCC=2","C(=Cc1ccc2c(c1)=CCN=2)c1ccc2c(c1)=CCN=2",{},"[chr5,CH1r5:1]>>[n:1]",null,-0.2545216846],[0.0562294854,166.8830062916,15,"completed",-5.307372,15.0,10,"C(#CC1=CC(C2=CCC(C#CC3=CC=CC3)=C2)=CC1)C1=CC=CC1","C(#Cc1ccco1)C1=CC(C2=CCC(C#Cc3ccco3)=C2)=CC1",{},"[#6H2r5:1]>>[O:1]",null,-0.2211820054],[0.0562218958,125.0568038175,15,"completed",-5.079304,15.0,6,"C1=CC(Nc2cc(C3=NCC=C3)cc(C3=NCC=C3)c2)=CC1","C1=CC(c2cc(NC3=CCC=N3)cc(C3=NCC=C3)c2)=NC1",{},"[chr5,CH1r5:1]>>[n:1]",null,-0.1258931418],[0.0561542148,188.5253950188,15,"completed",-5.2346,15.0,12,"C1=CCC(C=CC2=CC(C3=NCC(C=CC4=CC=CC4)=C3)=NC2)=C1","C(=Cc1ccc[nH]1)C1=CC(C2=NCC(C=Cc3ccc[nH]3)=C2)=NC1",{},"[#6H2r5:1]>>[NH:1]",null,-0.2107587079],[0.0561450843,329.9008988774,15,"completed",-5.149132,15.0,12,"C1=CC(=C2C=c3cc4cc[nH]c4cc3=C2)C=C1","C1=CC(=C2Oc3cc4cc[nH]c4cc3O2)C=C1",{},"[CH,ch:0]1=[C,c:1][C,c:2]=[CH,ch:3][*:4]1>>[O:0]1[*:1]=,:[*:2][O:3][*:4]1",null,-0.3316887702],[0.0561413317,75.9575966487,15,"completed",-4.829892,15.0,15,"C1=Cc2cc3nc4c[nH]cc4nc3cc2C1","c1cc2cc3nc4c[nH]cc4nc3cc2[nH]1",{},"[#6H2r5:1]>>[NH:1]",null,-0.2037624573],[0.0560541202,160.7742111851,15,"completed",-5.155204,15.0,8,"C1=NC(N(c2ccccc2)c2ccccc2)=CC1","C1=NC(N(c2ccccn2)c2ccccn2)=CC1",{},"[ch&r6:0]>>[nr6:0]",null,-0.1653529951],[0.1291772379,252.6522700296,16,"completed",-4.66696,16.0,16,"C1=c2c3c(c4c(c2=CC1)=CCC=4)=CCC=3","C1=c2c3c(c4c(c2=CC1)=CCC=4)SCS3",{},"[CH,ch:0]1=[C,c:1][C,c:2]=[CH,ch:3][*:4]1>>[S:0]1[*:1]=,:[*:2][S:3][*:4]1",null,-0.3946134234],[0.112172876,203.3660950833,16,"completed",-5.035696,16.0,16,"C1=Cc2c(c3c(c4c2=CCC=4)C=CC3)C1","C1=c2c(c3ccsc3c3sccc23)=CC1",{},"[#6H2r5:1]>>[S:1]",null,-0.2082880717],[0.1073713016,205.3138269092,16,"completed",-5.07452,16.0,16,"C1=Cc2c3c(c4c(c2C1)=CCC=4)CC=C3","C1=c2c(c3sccc3c3ccsc23)=CC1",{},"[#6H2r5:1]>>[S:1]",null,-0.2060870942],[0.1048641947,137.2592899207,16,"completed",-5.387044,16.0,16,"C1=c2c3c(c4c(c2=CC1)=CCC=4)=CCC=3","C1=c2c3c(c4cscc4c2=CC1)=CCC=3",{},"[#6H2r5:1]>>[S:1]",null,-0.2433378291],[0.0984260066,148.6118530224,16,"completed",-5.76268,16.0,16,"C1=c2c3c(c4c(c2=CC1)=CCC=4)=CCC=3","C1=c2c(c3c(c4c2=NCC=4)=CCN=3)=CC1",{},"[chr5,CH1r5:1]>>[n:1]",null,-0.4871000167],[0.0918126323,152.1192193892,16,"completed",-5.455124,16.0,16,"C1=c2c3c(c4c(c2=CC1)=CCC=4)=CCC=3","C1=c2c3c(c4cocc4c2=CC1)=CCC=3",{},"[#6H2r5:1]>>[O:1]",null,-0.2914372214],[0.0914581497,153.841583694,16,"completed",-5.698372,16.0,16,"C1=c2c3c(c4c(c2=CC1)=CCC=4)=CCC=3","C1=c2c(c3c(c4c2=CCN=4)=NCC=3)=CC1",{},"[chr5,CH1r5:1]>>[n:1]",null,-0.4462188561],[0.0880277897,151.5959409134,16,"completed",-5.015548,16.0,16,"C1=c2ccc(-c3ccc4c(c3)=CCC=4)cc2=CC1","c1cc2c(cc1-c1ccc3c(c1)SCS3)SCS2",{},"[CH,ch:0]1=[C,c:1][C,c:2]=[CH,ch:3][*:4]1>>[S:0]1[*:1]=,:[*:2][S:3][*:4]1",null,-0.1627147137],[0.0838757466,116.7280306925,16,"completed",-5.147108,16.0,16,"C1=CCC(c2cc(Nc3cc[nH]n3)cc(C3=CC=CC3)c2)=C1","C1=CCC(c2cc(Nc3cn[nH]n3)cc(C3=CC=CC3)c2)=C1",{},"[chr5,CH1r5:1]>>[n:1]",null,-0.1212964276],[0.0836320696,144.3679861972,16,"completed",-5.169648,16.0,16,"C1=c2c3c(c4c(c2=CC1)=CCC=4)=CCC=3","C1=c2c3c(c4c[nH]cc4c2=CC1)=CCC=3",{},"[#6H2r5:1]>>[NH:1]",null,-0.1523779149],[0.0797909264,115.2136486617,16,"completed",-5.389436,16.0,16,"C1=CC(c2cc(Nc3ccsn3)cc(C3=CCC=C3)c2)=CC1","C1=CC(c2cc(Nc3cnsn3)cc(C3=CCC=C3)c2)=CC1",{},"[chr5,CH1r5:1]>>[n:1]",null,-0.2330730613],[0.078153409,198.399643086,16,"completed",-4.943512,16.0,16,"c1ccc2c(c1)c1c(c3ccccc32)SCS1","C1=Cc2c3c(c4c(c2C1)SCS4)CC=C3",{},"[c:0]1[ch:1][ch][c:3][c!r5:4][c!r5:5]1>>[c:0]1[CH2:1][c:3][c:4][c:5]1",null,-0.2266313758],[0.0780225544,162.1422814233,16,"completed",-4.974884,16.0,16,"C1=CC(c2cc(NC3=NCC=C3)cc(C3=CCC=C3)c2)=CC1","C1=CC(Nc2cc(-c3cc[nH]c3)cc(-c3cc[nH]c3)c2)=NC1",{},"[#6H2r5:1]>>[NH:1]",null,-0.184283982],[0.0755472729,185.0381253504,16,"completed",-5.072036,16.0,16,"C(#Cc1cccc2c1=NCC=2)c1cccc2c1=NCC=2","C(#Cc1cccc2c[nH]nc12)c1cccc2c[nH]nc12",{},"[#6H2r5:1]>>[NH:1]",null,-0.1860706334],[0.0743813933,308.1603332044,16,"completed",-6.134084,16.0,16,"C1=NC=c2cc3cc4c(cc3cc21)=CN=C4","C1=c2cc3cc4c(cc3cc2N=N1)=CN=N4",{},"[chr5,CH1r5:1]>>[n:1]",null,-0.78672381],[0.074261146,193.3932407055,16,"completed",-5.365884,16.0,16,"C1=Cc2c3c(c4c(c2C1)=CCC=4)CC=C3","C1=NCc2c1c1c(c3c2=CCC=3)CN=C1",{},"[chr5,CH1r5:1]>>[n:1]",null,-0.2684048309],[0.0738187901,141.0735254486,16,"completed",-5.34868,16.0,16,"C1=CC(c2cc(NC3=NCC=C3)cc(C3=CCC=C3)c2)=CC1","C1=CC(c2cc(Nc3ccon3)cc(C3=CCC=C3)c2)=CC1",{},"[#6H2r5:1]>>[O:1]",null,-0.2240629228],[0.0736927844,161.013856676,16,"completed",-5.674728,16.0,16,"C1=c2c3c(c4c(c2=CC1)=CCC=4)=CCC=3","C1=c2c3c(c4c(c2=CC1)=NCN=4)=CCC=3",{},"[chr5,CH1r5:1]>>[n:1]",null,-0.4333341393],[0.071567719,126.8593758237,16,"completed",-5.199824,16.0,16,"C1=CC(c2cc(NC3=NCC=C3)cc(C3=CCC=C3)c2)=CC1","C1=CC(Nc2cc(C3=CCC=N3)cc(C3=CCC=N3)c2)=NC1",{},"[chr5,CH1r5:1]>>[n:1]",null,-0.1448311721],[0.0710998522,201.266290104,16,"completed",-5.167992,16.0,16,"C(#CC1=CC(C2=CCC=C2)=CC1)C1=CC(C2=CCC=C2)=CC1","C(#CC1=CC(C2=CCC=N2)=CC1)C1=CC(C2=CCC=N2)=CC1",{},"[chr5,CH1r5:1]>>[n:1]",null,-0.2068171812],[0.0709371174,249.4841009204,16,"completed",-4.674412,16.0,16,"C1=Cc2c3c(c4c(c2C1)=CCC=4)CC=C3","C1=c2c(c3[nH]ccc3c3cc[nH]c23)=CC1",{},"[#6H2r5:1]>>[NH:1]",null,-0.3885789984],[0.0708217611,193.5914257708,16,"completed",-5.326508,16.0,16,"C1=Cc2c(c3c(c4c2=CCC=4)C=CC3)C1","C1=NCc2c3c(c4c(c21)=CCC=4)C=NC3",{},"[chr5,CH1r5:1]>>[n:1]",null,-0.2502349265],[0.0689375281,137.7866231846,16,"completed",-5.256496,16.0,16,"C1=CC(c2cc(NC3=NCC=C3)cc(C3=CCC=C3)c2)=CC1","C1=CC(Nc2cc(-c3ccsc3)cc(-c3ccsc3)c2)=NC1",{},"[#6H2r5:1]>>[S:1]",null,-0.1760276755],[0.0687380861,136.0584881676,16,"completed",-4.790056,16.0,16,"C(#CC1=CC(C2=CCC=C2)=CC1)C1=CC(C2=CCC=C2)=CC1","C(#CC1=CC(C2=CSCS2)=CC1)C1=CC(C2=CSCS2)=CC1",{},"[CH,ch:0]1=[C,c:1][C,c:2]=[CH,ch:3][*:4]1>>[S:0]1[*:1]=,:[*:2][S:3][*:4]1",null,-0.2560935394],[0.0685407835,123.3078605439,16,"completed",-5.318872,16.0,16,"C1=CC(c2cc(NC3=NCC=C3)cc(C3=CCC=C3)c2)=CC1","C1=CC(c2cc(NC3=NCC=N3)cc(C3=CCC=C3)c2)=CC1",{},"[chr5,CH1r5:1]>>[n:1]",null,-0.1966678803],[0.0680006746,215.8787587729,16,"completed",-4.619304,16.0,16,"C1=Cc2c(c3c(c4c2=CCC=4)C=CC3)C1","C1=c2c(c3cc[nH]c3c3[nH]ccc23)=CC1",{},"[#6H2r5:1]>>[NH:1]",null,-0.3997840345],[0.0679882664,138.8669289056,16,"completed",-4.967524,16.0,16,"C1=Cc2c(c3c(c4c2=CCC=4)C=CC3)C1","C1=Cc2c(c3c(c4c2SCS4)C=CC3)C1",{},"[CH,ch:0]1=[C,c:1][C,c:2]=[CH,ch:3][*:4]1>>[S:0]1[*:1]=,:[*:2][S:3][*:4]1",null,-0.1669834433],[0.0679021853,128.8709211733,16,"completed",-5.341596,16.0,16,"C1=CCC(c2cc(NC3=NCC=C3)cc(C3=CC=CC3)c2)=C1","C1=CCC(c2cc(NC3=NCC=N3)cc(C3=CC=CC3)c2)=C1",{},"[chr5,CH1r5:1]>>[n:1]",null,-0.2126225333],[0.0662747014,182.7528573856,16,"completed",-4.816,16.0,16,"C1=c2c3c(c4ccccc4c2=CC1)=CCC=3","c1ccc2c3c(c4c(c2c1)SCS4)SCS3",{},"[CH,ch:0]1=[C,c:1][C,c:2]=[CH,ch:3][*:4]1>>[S:0]1[*:1]=,:[*:2][S:3][*:4]1",null,-0.2700371213],[0.0662380678,155.9066877411,16,"completed",-5.001656,16.0,16,"C1=NCC(c2cc(Nc3ccccc3)nc(Nc3ccccc3)c2)=C1","C1=CCC(Nc2cc(C3=CC=NC3)cc(NC3=CC=CC3)n2)=C1",{},"[c:0]1[ch:1][ch][c:3][c!r5:4][c!r5:5]1>>[c:0]1[CH2:1][c:3][c:4][c:5]1",null,-0.1704287271],[0.0659983398,120.6885888237,16,"completed",-5.298448,16.0,16,"C1=CCC(c2cc(NC3=NCC=C3)cc(C3=CC=CC3)c2)=C1","C1=CC(Nc2cc(-c3cccs3)cc(-c3cccs3)c2)=NC1",{},"[#6H2r5:1]>>[S:1]",null,-0.1840182701],[0.0658481816,119.7115332461,16,"completed",-5.315468,16.0,16,"C1=CCC(c2cc(NC3=NCC=C3)cc(C3=CC=CC3)c2)=C1","C1=CC(Nc2cc(-c3ccco3)cc(-c3ccco3)c2)=NC1",{},"[#6H2r5:1]>>[O:1]",null,-0.192561201],[0.0654922082,88.4562358796,16,"completed",-5.242052,16.0,16,"C1=NCC(c2cc(Nc3ccccc3)nc(Nc3ccccc3)c2)=C1","C1=NCC(c2cc(Nc3ccccc3)cc(Nc3ccccc3)c2)=C1",{},"[nr6:0]>>[ch&r6:0]",null,-0.1330868262],[0.0651982305,126.375664451,16,"completed",-5.501308,16.0,16,"C1=CC(c2cc(NC3=CCN=N3)cc(C3=CCC=C3)c2)=CC1","C1=CC(c2cc(NC3=NCN=N3)cc(C3=CCC=C3)c2)=CC1",{},"[chr5,CH1r5:1]>>[n:1]",null,-0.3080330873],[0.0642105524,283.2473155362,16,"completed",-5.130916,16.0,16,"C(#CC1=CC(C2=CCC=C2)=CC1)C1=CC(C2=CCC=C2)=CC1","C(#CC1=CC(C2=COCO2)=CC1)C1=CC(C2=COCO2)=CC1",{},"[CH,ch:0]1=[C,c:1][C,c:2]=[CH,ch:3][*:4]1>>[O:0]1[*:1]=,:[*:2][O:3][*:4]1",null,-0.2840728486],[0.0624393396,189.2239084471,16,"completed",-5.16192,16.0,16,"C(#CC1=CC(C2=CCC=C2)=CC1)C1=CC(C2=CCC=C2)=CC1","C(#CC1=CC(c2ccsc2)=CC1)C1=CC(c2ccsc2)=CC1",{},"[#6H2r5:1]>>[S:1]",null,-0.1941246761],[0.0620748451,199.9869832375,16,"completed",-4.885736,16.0,16,"C(#CC1=CC(C2=CCC=C2)=CC1)C1=CC(C2=CCC=C2)=CC1","C(#CC1=CC(c2cc[nH]c2)=CC1)C1=CC(c2cc[nH]c2)=CC1",{},"[#6H2r5:1]>>[NH:1]",null,-0.2499804666],[0.0616234733,153.2171971276,16,"completed",-4.894476,16.0,16,"C1=CCC(Nc2cc(C3=CCC=C3)cc(NC3=CC=CC3)n2)=C1","C1=CCC(Nc2cc(C3=NCC=C3)cc(NC3=CC=CC3)n2)=C1",{},"[chr5,CH1r5:1]>>[n:1]",null,-0.2101741317],[0.0613287948,143.0932230632,16,"completed",-5.161644,16.0,16,"C1=CCC(c2cc(NC3=NCC=C3)cc(C3=CC=CC3)c2)=C1","C1=CC(Nc2cc(-c3ccc[nH]3)cc(-c3ccc[nH]3)c2)=NC1",{},"[#6H2r5:1]>>[NH:1]",null,-0.1494578938],[0.0613164053,145.5212918242,16,"completed",-5.361376,16.0,16,"C1=CCC(c2cc(NC3=NCC=C3)cc(C3=CC=CC3)c2)=C1","C1=CCC(c2cc(Nc3ccon3)cc(C3=CC=CC3)c2)=C1",{},"[#6H2r5:1]>>[O:1]",null,-0.2337776271],[0.0609458977,166.0394237932,16,"completed",-5.240488,16.0,16,"C1=c2cc3cc4c(cc3cc2=CC1)OSO4","c1occ2cc3cc4c(cc3cc12)OSO4",{},"[#6H2r5:1]>>[O:1]",null,-0.1929770985],[0.0597093823,176.8390289561,16,"completed",-5.343528,16.0,16,"C(#CC1=CC=CC1)C1=CCC(C2=CC(C#CC3=CC=CC3)=CC2)=C1","C(#Cc1coc(-c2cc(C#CC3=CC=CC3)co2)c1)C1=CC=CC1",{},"[#6H2r5:1]>>[O:1]",null,-0.2456255823],[0.0597031755,182.6709642595,16,"completed",-5.405168,16.0,16,"C(#Cc1cccc2c1=NCC=2)c1cccc2c1=NCC=2","C(#Cc1cccc2csnc12)c1cccc2csnc12",{},"[#6H2r5:1]>>[S:1]",null,-0.2810714504],[0.0590745212,83.0143356893,16,"completed",-5.140024,16.0,16,"c1cc2cc3nc4c[nH]cc4nc3cc2[nH]1","c1cc2cc3nc4cocc4nc3cc2[nH]1",{},"[nH:1]>>[o:1]",null,-0.0876146164],[0.0588365821,154.6030702992,16,"completed",-5.44344,16.0,16,"C(#CC1=CC(C2=CCC=C2)=CC1)C1=CC(C2=CCC=C2)=CC1","C(#CC1=NC(C2=CCC=C2)=CC1)C1=NC(C2=CCC=C2)=CC1",{},"[chr5,CH1r5:1]>>[n:1]",null,-0.2858288226],[0.058157155,464.7087505435,16,"completed",-4.8988,16.0,16,"C1=c2c3c(c4c(c2=CC1)=CCC=4)=CCC=3","C1=c2c3c(c4c(c2=CC1)=CCC=4)OCO3",{},"[CH,ch:0]1=[C,c:1][C,c:2]=[CH,ch:3][*:4]1>>[O:0]1[*:1]=,:[*:2][O:3][*:4]1",null,-0.4855822571],[0.0569457088,113.3655664148,16,"completed",-5.231564,16.0,16,"C1=CCC(c2cc(NC3=NCC=C3)cc(C3=CC=CC3)c2)=C1","C1=CCC(c2cc(Nc3ccsn3)cc(C3=CC=CC3)c2)=C1",{},"[#6H2r5:1]>>[S:1]",null,-0.1460589054],[0.0565762116,170.5242680412,16,"completed",-5.130916,16.0,16,"C1=c2ccc(-c3ccc4c(c3)=CCC=4)cc2=CC1","C1=c2cnc(-c3cc4c(cn3)=CCC=4)cc2=CC1",{},"[ch&r6:0]>>[nr6:0]",null,-0.1718920229],[0.0564631649,154.3394783788,16,"completed",-5.34592,16.0,16,"C1=c2ccc(-c3ccc4c(c3)=CCC=4)cc2=CC1","C1=c2cc(-c3cnc4c(c3)=CCC=4)cnc2=CC1",{},"[ch&r6:0]>>[nr6:0]",null,-0.2312017113],[0.0561254668,137.9545986904,16,"completed",-5.400844,16.0,12,"C1=CC(C=Cc2cc(C=CC3=CCC=C3)nc(-c3cc[nH]c3)n2)=CC1","C1=CC(C=Cc2cc(C=CC3=CCC=C3)nc(-c3c[nH]cn3)n2)=CC1",{},"[chr5,CH1r5:1]>>[n:1]",null,-0.2517537613],[0.0560495494,170.299970303,16,"completed",-4.911404,16.0,16,"C1=CCC(Nc2cc(C3=CCC=C3)cc(NC3=CC=CC3)n2)=C1","C1=CCC(Nc2cc(-c3ccoc3)cc(NC3=CC=CC3)n2)=C1",{},"[#6H2r5:1]>>[O:1]",null,-0.2154776577],[0.0559553231,198.6774687449,16,"completed",-4.979484,16.0,7,"C1=NC(N(C2=CCC=N2)c2ccccc2)=CC1","C1=NC(N(C2=CCC=N2)c2ccccn2)=CC1",{},"[ch&r6:0]>>[nr6:0]",null,-0.2158461226],[0.0556796485,132.884150428,16,"completed",-5.262476,16.0,16,"C1=CC(c2cc(Nc3cc[nH]n3)cc(C3=CCC=C3)n2)=CC1","c1ccc(-c2cc(Nc3cc[nH]n3)cc(-c3ccccc3)n2)cc1",{},"[CH2:0]1[c,C:1]-,=,:[c,C:2]-,=,:[c,C:3]-,=,:[c,C:4]1>>[ch:0]1c[c:1][c:2][c:3][c:4]1",null,-0.1749098002],[0.0546740839,172.8434345909,16,"completed",-5.3266,16.0,16,"C(=Cc1cc(-c2ccco2)cc(-c2ccco2)c1)C1=CCC=N1","C(=Cc1c[nH]cn1)c1cc(-c2ccco2)cc(-c2ccco2)c1",{},"[#6H2r5:1]>>[NH:1]",null,-0.2345957316],[0.0542460771,128.562908643,16,"completed",-5.082892,16.0,15,"c1ccc(-c2cc(Nc3nc[nH]n3)cc(-c3ccccc3)c2)cc1","C1=CC(c2cc(Nc3nc[nH]n3)cc(C3=CCC=C3)c2)=CC1",{},"[c:0]1[ch:1][ch][c:3][c!r5:4][c!r5:5]1>>[c:0]1[CH2:1][c:3][c:4][c:5]1",null,-0.1291194659],[0.0535874252,199.0127917681,16,"completed",-5.101016,16.0,16,"C1=Cc2c3c(c4c(c2C1)=CCC=4)CC=C3","C1=Nc2c3c(c4c(c2C1)=CCC=4)CC=N3",{},"[chr5,CH1r5:1]>>[n:1]",null,-0.1990140626],[0.0535009314,156.7519320282,16,"completed",-5.592204,16.0,16,"C(#CC1=CC=CC1)C1=CCC(C2=CC(C#CC3=CC=CC3)=CC2)=C1","C(#CC1=NCC(C2=CC(C#CC3=CC=CC3)=NC2)=C1)C1=CC=CC1",{},"[chr5,CH1r5:1]>>[n:1]",null,-0.3785246481],[0.0534100067,166.3367170551,16,"completed",-5.284556,16.0,16,"C(#CC1=CC(C2=CCC=C2)=CC1)C1=CC(C2=CCC=C2)=CC1","C(#Cc1cc(C2=CCC=C2)cs1)c1cc(C2=CCC=C2)cs1",{},"[#6H2r5:1]>>[S:1]",null,-0.2106128031],[0.0531295595,154.0041653379,16,"completed",-4.957588,16.0,16,"C1=CCC(Nc2cc(C3=CCC=C3)cc(NC3=CC=CC3)n2)=C1","C1=CCC(Nc2cc(C3=CCN=C3)cc(NC3=CC=CC3)n2)=C1",{},"[chr5,CH1r5:1]>>[n:1]",null,-0.1834531549],[0.0529823425,118.3467951894,16,"completed",-5.287408,16.0,16,"C(#Cc1ccccc1)C1=C(C#Cc2ccccc2)SC(=C2C=CC=C2)S1","C(#Cc1ccccn1)C1=C(C#Cc2ccccn2)SC(=C2C=CC=C2)S1",{},"[ch&r6:0]>>[nr6:0]",null,-0.176679443],[0.0529420003,171.2837901064,16,"completed",-4.771472,16.0,7,"C1=NC(N(C2=CCC=N2)c2ccccc2)=CC1","C1=CC(N(C2=CCC=N2)C2=CCC=N2)=CC1",{},"[c:0]1[ch:1][ch][c:3][c!r5:4][c!r5:5]1>>[c:0]1[CH2:1][c:3][c:4][c:5]1",null,-0.2867475435],[0.0529334061,238.6876791466,16,"completed",-4.988224,16.0,16,"C1=Cc2c(c3c(c4c2=CCC=4)C=CC3)C1","C1=Nc2c(c3c(c4c2=CCC=4)N=CC3)C1",{},"[chr5,CH1r5:1]>>[n:1]",null,-0.2511848055],[0.0527583316,158.2739610843,16,"completed",-5.316756,16.0,8,"C1=NCC=C1N(C1=CCN=C1)c1ccccc1","C1=NCC=C1N(C1=CCN=C1)c1ccccn1",{},"[ch&r6:0]>>[nr6:0]",null,-0.2192541833],[0.0526239716,149.3311934877,16,"completed",-5.01748,16.0,5,"C1=CCC(Nc2cc(C3=CCC=C3)cc(C3=CCC=C3)c2)=C1","C1=CC(c2cc(Nc3ccco3)cc(C3=CCC=C3)c2)=CC1",{},"[#6H2r5:1]>>[O:1]",null,-0.1601139752],[0.052020389,83.7061154699,16,"completed",-5.10212,16.0,12,"c1cnc2cc3cc4cscc4cc3cc2c1","c1cnc2cc3cc4cscc4cc3cc2n1",{},"[ch&r6:0]>>[nr6:0]",null,-0.0837192691],[0.0519641339,129.49673863,16,"completed",-5.075992,16.0,16,"C1=Cc2c3c(c4c(c2C1)=CCC=4)CC=C3","C1=Cc2c3c(c4cscc4c2C1)CC=C3",{},"[#6H2r5:1]>>[S:1]",null,-0.1305826692],[0.0517796187,121.8946796818,16,"completed",-5.23368,16.0,9,"C(#Cc1ccc(C#CC2=CC=CC2)c2c1SCS2)C1=CC=CC1","C(#Cc1ccc(C#Cc2ccccc2)c2c1SCS2)c1ccccc1",{},"[CH2:0]1[c,C:1]-,=,:[c,C:2]-,=,:[c,C:3]-,=,:[c,C:4]1>>[ch:0]1c[c:1][c:2][c:3][c:4]1",null,-0.1536710145],[0.05127121,125.1923180213,16,"completed",-5.411792,16.0,16,"C1=CC(c2cc(NC3=NCC=C3)cc(C3=CCC=C3)c2)=CC1","C1=CC(c2cc(NC3=NCN=C3)cc(C3=CCC=C3)c2)=CC1",{},"[chr5,CH1r5:1]>>[n:1]",null,-0.2516110085],[0.0512136941,209.410760146,16,"completed",-5.53912,16.0,16,"C1=CC(=C2Sc3cc4c(cc3S2)=CCC=4)N=C1","C1=NC=NC1=C1Sc2cc3c(cc2S1)=CCC=3",{},"[chr5,CH1r5:1]>>[n:1]",null,-0.3719378845],[0.0511238163,102.4044112764,16,"completed",-5.202308,16.0,12,"C1=NCc2cc3cc4c(cc3cc21)=CCC=4","C1=NCc2cc3cc4cocc4cc3cc21",{},"[#6H2r5:1]>>[O:1]",null,-0.1249618246],[0.0509249043,83.7419622981,16,"completed",-4.953448,16.0,4,"C1=CC(Nc2cccc(-c3cccc(NC4=CCC=C4)c3)c2)=CC1","C1=NC(Nc2cccc(-c3cccc(NC4=CCC=N4)c3)c2)=CC1",{},"[chr5,CH1r5:1]>>[n:1]",null,-0.1324261519],[0.050784959,125.3308068514,16,"completed",-5.297804,16.0,15,"C1=CCC(c2cc(Nc3cscn3)cc(C3=CC=CC3)c2)=C1","C1=CCC(c2cc(Nc3cscn3)cc(C3=CC=CC3)n2)=C1",{},"[ch&r6:0]>>[nr6:0]",null,-0.1867612329],[0.0505637582,173.4142488086,16,"completed",-5.271952,16.0,16,"C(#Cc1ccccc1)C1=C(C#Cc2ccccc2)SC(=C2C=CC=C2)S1","C(#Cc1ccccc1)C1=C(C#Cc2ccccc2)SC(=C2C=CC=N2)S1",{},"[chr5,CH1r5:1]>>[n:1]",null,-0.2110937515],[0.0504021511,141.4935934343,16,"completed",-5.053544,16.0,4,"C1=CC(c2ccc(Nc3ccc(C4=CCC=C4)cc3)cc2)=CC1","C1=NC(c2ccc(Nc3ccc(C4=CCC=N4)cc3)cc2)=CC1",{},"[chr5,CH1r5:1]>>[n:1]",null,-0.1451824209],[0.0502617809,162.9037094752,16,"completed",-5.312064,16.0,16,"C1=c2ccc(-c3ccc4c(c3)=CCC=4)cc2=CC1","C1=c2ccc(-c3ccc4c(n3)=CCC=4)nc2=CC1",{},"[ch&r6:0]>>[nr6:0]",null,-0.2203939137],[0.0500379025,274.1758423903,16,"completed",-5.180044,16.0,9,"C(#Cc1cc2c(cc1C#CC1=CN=CC1)=CCC=2)C1=CN=CC1","C(#Cc1cc2c(cc1C#Cc1cnc[nH]1)=CCC=2)c1cnc[nH]1",{},"[#6H2r5:1]>>[NH:1]",null,-0.2798425327],[0.0499249224,181.4429647022,16,"completed",-5.317032,16.0,11,"C1=CC(=C2C=C(C=CC3=CCC=C3)C(C=CC3=CCC=C3)=C2)C=C1","C1=CC(=C2C=C(C=Cc3ccsc3)C(C=Cc3ccsc3)=C2)C=C1",{},"[#6H2r5:1]>>[S:1]",null,-0.2366473432],[0.0497884245,172.4917813082,16,"completed",-5.200284,16.0,16,"C1=CC(c2cc(Nc3csnn3)cc(C3=CCC=C3)c2)=CC1","C1=CC(c2cc(Nc3cnsc3)cc(C3=CCC=C3)c2)=CC1",{},"[nr5:0]>>[ch&r5:0]",null,-0.1862291227],[0.0497450065,150.5638249621,16,"completed",-5.237452,16.0,16,"C(#CC1=CC=CC1)C1=CCC(C2=CC(C#CC3=CC=CC3)=CC2)=C1","C(#Cc1cccs1)C1=CCC(C2=CC(C#Cc3cccs3)=CC2)=C1",{},"[#6H2r5:1]>>[S:1]",null,-0.1786814512],[0.049619479,161.5774057658,16,"completed",-5.32016,16.0,16,"C(#CC1=CC=CC1)C1=CCC(C2=CC(C#CC3=CC=CC3)=CC2)=C1","C(#CC1=CN=CC1)C1=CCC(C2=CC(C#CC3=CN=CC3)=CC2)=C1",{},"[chr5,CH1r5:1]>>[n:1]",null,-0.2232885277],[0.0496026348,145.1704172163,16,"completed",-5.059248,16.0,5,"C1=CCC(Nc2cc(C3=CC=CC3)cc(C3=CC=CC3)c2)=C1","C1=CCC(c2cc(Nc3ccco3)cc(C3=CC=CC3)c2)=C1",{},"[#6H2r5:1]>>[O:1]",null,-0.1479466307],[0.0494896177,222.6168911326,16,"completed",-5.122268,16.0,10,"C(#Cc1ccccc1)C1=NC(C2=CCC(C#Cc3ccccc3)=N2)=CC1","C(#Cc1nc(-c2c[nH]c(C#Cc3ccccc3)n2)c[nH]1)c1ccccc1",{},"[#6H2r5:1]>>[NH:1]",null,-0.2231619445],[0.0494022555,151.1116244351,16,"completed",-5.384192,16.0,9,"C(#Cc1cc2c(cc1C#CC1=CN=CC1)=CCC=2)C1=CN=CC1","C(#Cc1cc2cscc2cc1C#CC1=CN=CC1)C1=CN=CC1",{},"[#6H2r5:1]>>[S:1]",null,-0.2498191717],[0.0492860735,156.5822862884,16,"completed",-5.371772,16.0,5,"C1=NC(c2cc(Nc3ccccc3)cc(C3=CCC=N3)c2)=CC1","C1=NC(c2cc(Nc3ccncc3)cc(C3=CCC=N3)c2)=CC1",{},"[ch&r6:0]>>[nr6:0]",null,-0.2463928209],[0.0492634659,247.4983198412,16,"completed",-5.404248,16.0,12,"C(=CC1=CCC=C1c1cc[nH]c1)C1=CCC=C1c1cc[nH]c1","C(=CC1=CCN=C1c1cc[nH]c1)C1=CCN=C1c1cc[nH]c1",{},"[chr5,CH1r5:1]>>[n:1]",null,-0.3265167264],[0.048988398,118.4717194643,16,"completed",-4.94296,16.0,7,"C1=NC(Nc2cccc(NC3=CCC=N3)c2-c2ccccc2)=CC1","C1=CC(c2c(NC3=CCC=N3)cccc2NC2=CCC=N2)=CC1",{},"[c:0]1[ch:1][ch][c:3][c!r5:4][c!r5:5]1>>[c:0]1[CH2:1][c:3][c:4][c:5]1",null,-0.1616159444],[0.048933078,171.3900979721,16,"completed",-4.917384,16.0,6,"C1=CCC(c2cc(NC3=CSCS3)cc(C3=CC=CC3)c2)=C1","C1=CCC(c2cc(NC3=NSCS3)cc(C3=CC=CC3)c2)=C1",{},"[chr5,CH1r5:1]>>[n:1]",null,-0.2138115558],[0.0488508322,155.1614810079,16,"completed",-5.173788,16.0,13,"c1scc2cc3cc4c(cc3cc12)SCS4","c1scc2cc3cc4c(cc3cc12)SOS4",{},"[#6H2r5:1]>>[O:1]",null,-0.1635327887],[0.0488471226,160.8276241305,16,"completed",-5.25024,16.0,16,"C1=CCC(c2cc(Nc3csnn3)cc(C3=CC=CC3)c2)=C1","C1=CCC(c2cc(Nc3cnsc3)cc(C3=CC=CC3)c2)=C1",{},"[nr5:0]>>[ch&r5:0]",null,-0.1921609557],[0.0487142959,135.8671209098,16,"completed",-5.28014,16.0,7,"C1=CCC(C2=C(C3=CC=CC3)SC(=C3C=CC=C3)S2)=C1","C1=CC(=C2SC(C3=NC=CC3)=C(C3=NC=CC3)S2)C=C1",{},"[chr5,CH1r5:1]>>[n:1]",null,-0.1853660707],[0.0487014779,133.7515086282,16,"completed",-5.326692,16.0,4,"C1=CCC(c2cccc(Nc3cccc(C4=CC=CC4)c3)c2)=C1","C1=NC=C(c2cccc(Nc3cccc(C4=CN=CC4)c3)c2)C1",{},"[chr5,CH1r5:1]>>[n:1]",null,-0.2075336235],[0.0486848313,138.7405569328,16,"completed",-5.217764,16.0,16,"C1=c2ccc(-c3ccc4c(c3)=CCC=4)cc2=CC1","c1cc2cscc2cc1-c1ccc2cscc2c1",{},"[#6H2r5:1]>>[S:1]",null,-0.1613828937],[0.0486653532,105.426842489,16,"completed",-5.422648,16.0,11,"C1=CC(c2cc(Nc3ccns3)cc(C3=CCC=C3)c2)=CC1","C1=CC(c2cc(Nc3cnns3)cc(C3=CCC=C3)c2)=CC1",{},"[chr5,CH1r5:1]>>[n:1]",null,-0.2492482051],[0.048616253,219.0194564482,16,"completed",-5.546756,16.0,16,"C1=c2c3c(c4ccccc4c2=CC1)=CCC=3","c1ccc2c(c1)c1cscc1c1cscc21",{},"[#6H2r5:1]>>[S:1]",null,-0.3817971645],[0.048541229,110.8106555582,16,"completed",-5.427248,16.0,13,"C1=CC(=C2Sc3cnc4c(c3S2)=CCC=4)C=C1","C1=CC(=C2Sc3cnc4c(c3S2)=CCN=4)C=C1",{},"[chr5,CH1r5:1]>>[n:1]",null,-0.2544675138],[0.048478862,147.0468284848,16,"completed",-5.165508,16.0,7,"C1=CC(=C2SC=CS2)C=C1","C1=CC(=C2SC(c3ccccc3)=C(c3ccccc3)S2)C=C1",{},"[cH&r6,CH&r5:1]>>[#6:1](-[c]1[ch]ccc[ch]1)",null,-0.15403086],[0.0484011317,138.0358024724,16,"completed",-5.04646,16.0,14,"C1=CCC(c2cc(Nc3c[nH]cn3)cc(C3=CC=CC3)c2)=C1","C1=CCC(c2cc(Nc3c[nH]cn3)cc(C3=CC=CC3)n2)=C1",{},"[ch&r6:0]>>[nr6:0]",null,-0.1430331544],[0.0483940228,90.5067280759,16,"completed",-5.165692,16.0,12,"c1cnc2cc3cc4cocc4cc3cc2c1","c1cnc2cc3cc4cocc4cc3cc2n1",{},"[ch&r6:0]>>[nr6:0]",null,-0.1015186331],[0.0483689249,251.3062832444,16,"completed",-5.290352,16.0,12,"C1=CC(=C2Sc3ccc4c(c3S2)=CCC=4)C=C1","C1=CC(=C2Sc3ccc4c(c3S2)OCO4)C=C1",{},"[CH,ch:0]1=[C,c:1][C,c:2]=[CH,ch:3][*:4]1>>[O:0]1[*:1]=,:[*:2][O:3][*:4]1",null,-0.2844458667],[0.0482554435,140.0608740248,16,"completed",-5.10994,16.0,4,"C1=CC(Nc2cccc(-c3cccc(NC4=CCC=C4)c3)c2)=CC1","C1=CC(Nc2cc(-c3ccnc(NC4=CCC=C4)c3)ccn2)=CC1",{},"[ch&r6:0]>>[nr6:0]",null,-0.1402335987],[0.1399792525,147.4099608494,17,"completed",-5.40158,17.0,17,"C1=c2c(c3cc[nH]c3c3[nH]ccc23)=CC1","C1=Cc2c3c(c4c(c2=C1)=CCC=4)=CC=C3",{},"[nr5:0]>>[ch&r5:0]",null,-0.2574790085],[0.1284432004,142.6707826369,17,"completed",-4.876812,17.0,17,"C(#CC1=CC(C2=CSCS2)=CC1)C1=CC(C2=CSCS2)=CC1","C(#Cc1cccc(C2=CSCS2)c1)c1cccc(C2=CSCS2)c1",{},"[CH2:0]1[c,C:1]-,=,:[c,C:2]-,=,:[c,C:3]-,=,:[c,C:4]1>>[ch:0]1c[c:1][c:2][c:3][c:4]1",null,-0.2115733089],[0.1252030601,209.7634783597,17,"completed",-5.207368,17.0,17,"C(#CC1=CC(c2ccsc2)=CC1)C1=CC(c2ccsc2)=CC1","C(#CC1=CC(c2cscn2)=CC1)C1=CC(c2cscn2)=CC1",{},"[chr5,CH1r5:1]>>[n:1]",null,-0.2228214121],[0.1203211499,224.6612103202,17,"completed",-4.986476,17.0,17,"C1=c2c3c(c4c(c2=CC1)=CCC=4)SCS3","C1=c2c(c3c(c4c2=CCN=4)SCS3)=NC1",{},"[chr5,CH1r5:1]>>[n:1]",null,-0.2383015563],[0.1173244818,94.670733903,17,"completed",-5.270756,17.0,17,"C1=NCC(c2cc(Nc3ccccc3)cc(Nc3ccccc3)c2)=C1","c1ccc(Nc2cc(Nc3ccccc3)cc(-c3ccns3)c2)cc1",{},"[#6H2r5:1]>>[S:1]",null,-0.1524787772],[0.1133005857,194.1469989644,17,"completed",-5.483368,17.0,17,"C1=NCc2c3c(c4c(c21)=CCC=4)C=NC3","C1=c2c3c(c4c(c2=CC1)N=NC4)CN=N3",{},"[chr5,CH1r5:1]>>[n:1]",null,-0.3312232762],[0.1132681235,177.4533288218,17,"completed",-5.570952,17.0,17,"C1=NCc2c1c1c(c3c2=CCC=3)CN=C1","C1=c2c3c(c4c(c2=CC1)CN=N4)N=NC3",{},"[chr5,CH1r5:1]>>[n:1]",null,-0.3743923333],[0.1049358987,92.5494097382,17,"completed",-5.310316,17.0,17,"C1=NCC(c2cc(Nc3ccccc3)cc(Nc3ccccc3)c2)=C1","C1=C(c2cc(Nc3ccccc3)cc(Nc3ccccc3)c2)CN=N1",{},"[chr5,CH1r5:1]>>[n:1]",null,-0.1738950113],[0.1028886749,278.0607010019,17,"completed",-4.677724,17.0,17,"C1=c2c3c(c4c(c2=CC1)=CCC=4)SCS3","c1scc2c1c1c(c3cscc32)SCS1",{},"[#6H2r5:1]>>[S:1]",null,-0.4058239684],[0.1027107138,99.9979139803,17,"completed",-5.278484,17.0,17,"C1=NCC(c2cc(Nc3ccccc3)cc(Nc3ccccc3)c2)=C1","c1ccc(Nc2cc(Nc3ccccc3)cc(-c3ccno3)c2)cc1",{},"[#6H2r5:1]>>[O:1]",null,-0.1600290178],[0.0978927916,202.8731908185,17,"completed",-5.263488,17.0,17,"C(#CC1=CC(c2ccsc2)=CC1)C1=CC(c2ccsc2)=CC1","C(#CC1=CC(c2ccsn2)=CC1)C1=CC(c2ccsn2)=CC1",{},"[chr5,CH1r5:1]>>[n:1]",null,-0.2329257636],[0.0970492071,128.3766130055,17,"completed",-5.643448,17.0,17,"C1=c2c(c3c(c4c2=NCC=4)=CCN=3)=CC1","C1=c2c3c(c4c[nH]cc4c2=NC1)=NCC=3",{},"[#6H2r5:1]>>[NH:1]",null,-0.4014910483],[0.0963378834,176.5286487589,17,"completed",-5.332764,17.0,17,"C(#CC1=CC(c2cc[nH]c2)=CC1)C1=CC(c2cc[nH]c2)=CC1","C(#CC1=CC(c2cc[nH]c2)=NC1)C1=CC(c2cc[nH]c2)=NC1",{},"[chr5,CH1r5:1]>>[n:1]",null,-0.2402292923],[0.0952767326,206.0244533274,17,"completed",-4.994388,17.0,17,"C(#CC1=CC(c2cc[nH]c2)=CC1)C1=CC(c2cc[nH]c2)=CC1","C(#CC1=CC(c2cc[nH]n2)=CC1)C1=CC(c2cc[nH]n2)=CC1",{},"[chr5,CH1r5:1]>>[n:1]",null,-0.2188869199],[0.0950123829,218.4367404128,17,"completed",-4.94158,17.0,17,"C1=c2c3c(c4cscc4c2=CC1)=CCC=3","c1[nH]cc2c1c1c[nH]cc1c1cscc21",{},"[#6H2r5:1]>>[NH:1]",null,-0.2449736492],[0.0947181221,256.9487139916,17,"completed",-4.938084,17.0,17,"C1=c2c3c(c4c(c2=CC1)=CCC=4)SCS3","C1=c2c3c(c4c(c2=NC1)=NCC=4)SCS3",{},"[chr5,CH1r5:1]>>[n:1]",null,-0.2808360184],[0.0937430886,204.4063997574,17,"completed",-5.537004,17.0,17,"C1=c2c(c3c(c4c2=CCN=4)=NCC=3)=CC1","C1=c2c(c3c(c4c[nH]cc24)=CCN=3)=NC1",{},"[#6H2r5:1]>>[NH:1]",null,-0.3679109937],[0.0928245715,104.7626093079,17,"completed",-5.305992,17.0,17,"C1=NCC(c2cc(Nc3ccccc3)cc(Nc3ccccc3)c2)=C1","C1=NCC(c2cc(Nc3ccccc3)cc(Nc3ccccc3)c2)=N1",{},"[chr5,CH1r5:1]>>[n:1]",null,-0.1782336368],[0.0926785696,96.8701749292,17,"completed",-5.233956,17.0,17,"C1=NCC(c2cc(Nc3ccccc3)cc(Nc3ccccc3)c2)=C1","c1ccc(Nc2cc(Nc3ccccc3)cc(-c3ccn[nH]3)c2)cc1",{},"[#6H2r5:1]>>[NH:1]",null,-0.1348202272],[0.0911089036,199.0712224371,17,"completed",-5.321356,17.0,17,"C1=Cc2c(c3c(c4c2SCS4)C=CC3)C1","C1=NCc2c1c1c(c3c2CN=C3)SCS1",{},"[chr5,CH1r5:1]>>[n:1]",null,-0.2522669344],[0.09102754,181.8432565738,17,"completed",-5.63618,17.0,17,"C1=c2c(c3c(c4c2=CCN=4)=NCC=3)=CC1","C1=c2c(c3csnc3c3nscc23)=CC1",{},"[#6H2r5:1]>>[S:1]",null,-0.4170570419],[0.0889300929,210.3893218957,17,"completed",-5.208656,17.0,17,"C1=c2c(c3ccsc3c3sccc23)=CC1","C1=c2c(c3ncsc3c3scnc23)=CC1",{},"[chr5,CH1r5:1]>>[n:1]",null,-0.2237155977],[0.0888448105,203.2058813421,17,"completed",-5.299736,17.0,17,"C(#CC1=CC(C2=CCC=N2)=CC1)C1=CC(C2=CCC=N2)=CC1","C(#Cc1cc(C2=CCC=N2)cs1)c1cc(C2=CCC=N2)cs1",{},"[#6H2r5:1]>>[S:1]",null,-0.2466595232],[0.0869519604,193.647183853,17,"completed",-5.356408,17.0,17,"C(#CC1=NCC(C2=CC(C#CC3=CC=CC3)=NC2)=C1)C1=CC=CC1","C(#Cc1cc(-c2cc(C#CC3=CC=CC3)n[nH]2)[nH]n1)C1=CC=CC1",{},"[#6H2r5:1]>>[NH:1]",null,-0.2640346803],[0.0863132938,209.0778589632,17,"completed",-4.917752,17.0,17,"C(#CC1=CC(C2=CCC=N2)=CC1)C1=CC(C2=CCC=N2)=CC1","C(#CC1=CC(c2c[nH]cn2)=CC1)C1=CC(c2c[nH]cn2)=CC1",{},"[#6H2r5:1]>>[NH:1]",null,-0.244925651],[0.0859992088,222.6428808188,17,"completed",-5.276552,17.0,17,"C1=c2c(c3sccc3c3ccsc23)=CC1","C1=c2c(c3scnc3c3ncsc23)=CC1",{},"[chr5,CH1r5:1]>>[n:1]",null,-0.2546437721],[0.0853209078,194.7663948748,17,"completed",-5.336168,17.0,17,"C1=c2c3c(c4cscc4c2=CC1)=CCC=3","C1=c2c(c3cscc3c3cscc23)=CC1",{},"[#6H2r5:1]>>[S:1]",null,-0.2554679186],[0.0829524747,207.1380327611,17,"completed",-5.611708,17.0,17,"C1=c2c(c3c(c4c2=NCC=4)=CCN=3)=CC1","C1=c2c(c3nscc3c3csnc23)=CC1",{},"[#6H2r5:1]>>[S:1]",null,-0.4137756064],[0.0821513121,219.2867175084,17,"completed",-4.897236,17.0,17,"C1=Cc2c3c(c4c(c2C1)SCS4)CC=C3","c1cc2c(s1)c1c(c3sccc32)SCS1",{},"[#6H2r5:1]>>[S:1]",null,-0.2612128479],[0.0816256104,154.4122233551,17,"completed",-5.590916,17.0,17,"C(#CC1=CC(C2=CCC=N2)=CC1)C1=CC(C2=CCC=N2)=CC1","C(#CC1=CC(C2=CCC=N2)=NC1)C1=CC(C2=CCC=N2)=NC1",{},"[chr5,CH1r5:1]>>[n:1]",null,-0.3767391791],[0.0794850761,201.5869517988,17,"completed",-5.364044,17.0,17,"C(#CC1=CC(c2ccsc2)=CC1)C1=CC(c2ccsc2)=CC1","C(#CC1=CC(c2cnsc2)=CC1)C1=CC(c2cnsc2)=CC1",{},"[chr5,CH1r5:1]>>[n:1]",null,-0.2734953816],[0.0771476409,209.4840996919,17,"completed",-4.860344,17.0,17,"C1=Cc2c(c3c(c4c2SCS4)C=CC3)C1","c1cc2c3c(c4ccsc4c2s1)SCS3",{},"[#6H2r5:1]>>[S:1]",null,-0.2683779745],[0.0764057534,202.4781411769,17,"completed",-5.231656,17.0,17,"C1=Cc2c3c(c4cscc4c2C1)CC=C3","c1cc2c3ccsc3c3cscc3c2s1",{},"[#6H2r5:1]>>[S:1]",null,-0.2224650889],[0.0758664734,329.0577885946,17,"completed",-4.99218,17.0,17,"C1=c2c3c(c4cocc4c2=CC1)=CCC=3","c1[nH]cc2c1c1c[nH]cc1c1cocc21",{},"[#6H2r5:1]>>[NH:1]",null,-0.3376023592],[0.0756327446,156.9175572295,17,"completed",-5.09246,17.0,17,"C1=CCC(c2cc(Nc3ccco3)cc(C3=CC=CC3)c2)=C1","c1coc(Nc2cc(-c3ccco3)cc(-c3ccco3)c2)c1",{},"[#6H2r5:1]>>[O:1]",null,-0.1570062962],[0.0746989408,205.2895875544,17,"completed",-5.294032,17.0,17,"C(#CC1=CC(c2ccsc2)=CC1)C1=CC(c2ccsc2)=CC1","C(#Cc1cc(-c2ccsc2)cs1)c1cc(-c2ccsc2)cs1",{},"[#6H2r5:1]>>[S:1]",null,-0.2461534869],[0.0743184324,239.4124644533,17,"completed",-5.658076,17.0,17,"C1=c2c3c(c4cscc4c2=CC1)=CCC=3","c1occ2c1c1cocc1c1cscc21",{},"[#6H2r5:1]>>[O:1]",null,-0.458179278],[0.0739797402,203.5166797387,17,"completed",-5.109572,17.0,17,"C1=c2c(c3c(c4c2=CCN=4)=NCC=3)=CC1","C1=c2c(c3c[nH]nc3c3n[nH]cc23)=CC1",{},"[#6H2r5:1]>>[NH:1]",null,-0.2036269488],[0.0737460595,222.5951707587,17,"completed",-5.316388,17.0,17,"C(#CC1=CC(C2=CCC=N2)=CC1)C1=CC(C2=CCC=N2)=CC1","C(#CC1=CC(C2=NCC=N2)=CC1)C1=CC(C2=NCC=N2)=CC1",{},"[chr5,CH1r5:1]>>[n:1]",null,-0.2692438591],[0.0735437616,216.7671882097,17,"completed",-5.403604,17.0,17,"C(#CC1=CC(C2=CCC=N2)=CC1)C1=CC(C2=CCC=N2)=CC1","C(#Cc1cc(C2=CCC=N2)co1)c1cc(C2=CCC=N2)co1",{},"[#6H2r5:1]>>[O:1]",null,-0.303568698],[0.0722799574,184.8837383491,17,"completed",-5.334972,17.0,17,"C1=NCc2c1c1c(c3c2=CCC=3)CN=C1","C1=NCc2c1c1c(c3c2SCS3)CN=C1",{},"[CH,ch:0]1=[C,c:1][C,c:2]=[CH,ch:3][*:4]1>>[S:0]1[*:1]=,:[*:2][S:3][*:4]1",null,-0.2474586808],[0.0718617101,259.2201204525,17,"completed",-4.826672,17.0,17,"C1=c2c3c(c4c[nH]cc4c2=CC1)=CCC=3","C1=c2c(c3c[nH]cc3c3c[nH]cc23)=CC1",{},"[#6H2r5:1]>>[NH:1]",null,-0.3221833122],[0.0713523908,289.6085170775,17,"completed",-5.011408,17.0,17,"C1=Cc2c(c3c(c4c2SCS4)C=CC3)C1","C1=Cc2c(c3c(c4c2SOS4)C=CC3)C1",{},"[#6H2r5:1]>>[O:1]",null,-0.2961737311],[0.0704143775,246.3380806019,17,"completed",-5.065136,17.0,17,"C1=c2c(c3c(c4c2=NCC=4)=CCN=3)=CC1","C1=c2c(c3n[nH]cc3c3c[nH]nc23)=CC1",{},"[#6H2r5:1]>>[NH:1]",null,-0.2475440248],[0.0695954483,187.6257744546,17,"completed",-5.465888,17.0,17,"C(#CC1=CC(c2ccsc2)=CC1)C1=CC(c2ccsc2)=CC1","C(#CC1=NC(c2ccsc2)=CC1)C1=NC(c2ccsc2)=CC1",{},"[chr5,CH1r5:1]>>[n:1]",null,-0.3174928428],[0.068006789,179.7747694091,17,"completed",-5.441048,17.0,17,"C1=c2c3c(c4c(c2=CC1)=NCN=4)=CCC=3","C1=c2c3c(c4n[nH]nc4c2=CC1)=CCC=3",{},"[#6H2r5:1]>>[NH:1]",null,-0.2988523038],[0.0676648172,173.03216789,17,"completed",-5.443348,17.0,17,"C(#Cc1cc(C2=CCC=C2)cs1)c1cc(C2=CCC=C2)cs1","C(#Cc1nc(C2=CCC=C2)cs1)c1nc(C2=CCC=C2)cs1",{},"[chr5,CH1r5:1]>>[n:1]",null,-0.2961505988],[0.0672792214,188.2948926274,17,"completed",-5.5014,17.0,17,"C(#CC1=CC(C2=CCC=N2)=CC1)C1=CC(C2=CCC=N2)=CC1","C(#CC1=NC(C2=CCC=N2)=CC1)C1=NC(C2=CCC=N2)=CC1",{},"[chr5,CH1r5:1]>>[n:1]",null,-0.3382376783],[0.0666403244,198.9183215653,17,"completed",-5.18078,17.0,17,"C1=c2c(c3ccsc3c3sccc23)=CC1","c1cc2c3cscc3c3ccsc3c2s1",{},"[#6H2r5:1]>>[S:1]",null,-0.2067992959],[0.0650405217,159.2394640728,17,"completed",-4.77322,17.0,17,"C1=CC(N(C2=CCC=N2)C2=CCC=N2)=CC1","C1=NC(N(C2=CCC=N2)C2=CCC=N2)=CC1",{},"[chr5,CH1r5:1]>>[n:1]",null,-0.2787147995],[0.0644764644,187.2927051487,17,"completed",-4.701276,17.0,16,"C1=Cc2c(c3c(c4c2=CCC=4)C=CC3)C1","C1=Cc2c(c3c(c4c[nH]cc24)C=CC3)C1",{},"[#6H2r5:1]>>[NH:1]",null,-0.336123732],[0.0643198352,204.2447317292,17,"completed",-5.14306,17.0,17,"C(#CC1=NC(C2=CCC=C2)=CC1)C1=NC(C2=CCC=C2)=CC1","C(#CC1=NC(c2cc[nH]c2)=CC1)C1=NC(c2cc[nH]c2)=CC1",{},"[#6H2r5:1]>>[NH:1]",null,-0.2064568977],[0.0637361529,204.7619146486,17,"completed",-4.969732,17.0,17,"C1=c2c(c3sccc3c3ccsc23)=CC1","c1cc2c3ccsc3c3c[nH]cc3c2s1",{},"[#6H2r5:1]>>[NH:1]",null,-0.2241486562],[0.0633503045,139.0705335197,17,"completed",-5.68724,17.0,17,"C1=Cc2c3c(c4cscc4c2C1)CC=C3","C1=Cc2c3c(c4nsnc4c2C1)CC=C3",{},"[chr5,CH1r5:1]>>[n:1]",null,-0.4339556589],[0.062799306,214.6162920237,17,"completed",-5.08694,17.0,17,"C(#CC1=CC(c2cc[nH]c2)=CC1)C1=CC(c2cc[nH]c2)=CC1","C(#CC1=CC(c2cn[nH]c2)=CC1)C1=CC(c2cn[nH]c2)=CC1",{},"[chr5,CH1r5:1]>>[n:1]",null,-0.2148109144],[0.062795295,172.712678961,17,"completed",-5.28658,17.0,17,"c1cc2cscc2cc1-c1ccc2cscc2c1","c1nc(-c2cc3cscc3cn2)cc2cscc12",{},"[ch&r6:0]>>[nr6:0]",null,-0.2165354398],[0.0625308906,200.4098896456,17,"completed",-5.143888,17.0,17,"C1=c2c(c3cc[nH]c3c3[nH]ccc23)=CC1","C1=c2c(c3cn[nH]c3c3[nH]ncc23)=CC1",{},"[chr5,CH1r5:1]>>[n:1]",null,-0.2027509324],[0.0620568261,193.0470251219,17,"completed",-4.956852,17.0,16,"C1=Cc2c(c3c(c4c2=CCC=4)C=CC3)C1","C1=Cc2c(c3c(c4cscc24)C=CC3)C1",{},"[#6H2r5:1]>>[S:1]",null,-0.2175038284],[0.0612127924,184.840835829,17,"completed",-5.371404,17.0,17,"C(#CC1=CC(C2=CCC=N2)=CC1)C1=CC(C2=CCC=N2)=CC1","C(#CC1=CC(C2=CCN=N2)=CC1)C1=CC(C2=CCN=N2)=CC1",{},"[chr5,CH1r5:1]>>[n:1]",null,-0.2650652729],[0.0607746429,215.7473640657,17,"completed",-5.297068,17.0,17,"C1=c2c(c3sccc3c3ccsc23)=CC1","c1cc2c3ccsc3c3cocc3c2s1",{},"[#6H2r5:1]>>[O:1]",null,-0.2560790219],[0.0601670229,191.215840085,17,"completed",-5.158332,17.0,17,"C(#Cc1ccccc1)C1=C(C#Cc2ccccc2)SC(=C2C=CC=N2)S1","C(#CC1=C(C#CC2=CC=CC2)SC(=C2C=CC=N2)S1)C1=CC=CC1",{},"[c:0]1[ch:1][ch][c:3][c!r5:4][c!r5:5]1>>[c:0]1[CH2:1][c:3][c:4][c:5]1",null,-0.1955269352],[0.0599470643,202.126967764,17,"completed",-5.02024,17.0,16,"C1=Cc2c(c3c(c4c2=CCC=4)C=CC3)C1","C1=Cc2c(c3c(c4cocc24)C=CC3)C1",{},"[#6H2r5:1]>>[O:1]",null,-0.2096962644],[0.0595831722,155.340358111,17,"completed",-5.542892,17.0,17,"C(#Cc1ccc(C#Cc2ccccc2)c2c1SCS2)c1ccccc1","C(#Cc1nnc(C#Cc2ccccc2)c2c1SCS2)c1ccccc1",{},"[ch&r6:0]>>[nr6:0]",null,-0.3467646975],[0.0585402831,193.9178093299,17,"completed",-5.554944,17.0,17,"C1=c2c3c(c4cocc4c2=CC1)=CCC=3","C1=c2c(c3cocc3c3cocc23)=CC1",{},"[#6H2r5:1]>>[O:1]",null,-0.3728557334],[0.0569824214,221.1704609814,17,"completed",-5.43516,17.0,17,"C(#Cc1cc(C2=CCC=C2)cs1)c1cc(C2=CCC=C2)cs1","C(#Cc1cc(C2=NCC=C2)cs1)c1cc(C2=NCC=C2)cs1",{},"[chr5,CH1r5:1]>>[n:1]",null,-0.3224269892],[0.0568699034,163.5982121886,17,"completed",-5.210772,17.0,17,"C1=NCc2c3c(c4c(c21)=CCC=4)C=NC3","C1=NCc2c3c(c4c[nH]cc4c21)C=NC3",{},"[#6H2r5:1]>>[NH:1]",null,-0.181043886],[0.0566864599,411.2721501472,17,"completed",-4.752428,17.0,17,"C1=Cc2c(c3c(c4c2SCS4)C=CC3)C1","C1=Cc2c(c3c(c4c2SSS4)C=CC3)C1",{},"[#6H2r5:1]>>[S:1]",null,-0.4778492086],[0.0563421183,134.8879643131,17,"completed",-5.185748,17.0,17,"C1=CC(c2cc(Nc3ccco3)cc(C3=CCC=C3)c2)=CC1","C1=CC(c2cc(Nc3cnco3)cc(C3=CCC=C3)c2)=CC1",{},"[chr5,CH1r5:1]>>[n:1]",null,-0.1476400876],[0.0560565016,125.0732270362,17,"completed",-5.088596,17.0,17,"C1=CC(c2cc(NC3=NCN=C3)cc(C3=CCC=C3)c2)=CC1","C1=CC(c2cc(Nc3cn[nH]n3)cc(C3=CCC=C3)c2)=CC1",{},"[#6H2r5:1]>>[NH:1]",null,-0.1253277193],[0.0554308268,131.1875447511,17,"completed",-4.808548,17.0,16,"C1=Cc2c3c(c4c(c2C1)=CCC=4)CC=C3","C1=Cc2c3c(c4c[nH]cc4c2C1)CC=C3",{},"[#6H2r5:1]>>[NH:1]",null,-0.2425548667],[0.0545926466,134.3707320736,17,"completed",-5.136804,17.0,16,"C1=Cc2c3c(c4c(c2C1)=CCC=4)CC=C3","C1=Cc2c3c(c4cocc4c2C1)CC=C3",{},"[#6H2r5:1]>>[O:1]",null,-0.1368181841],[0.0544695371,195.2985713458,17,"completed",-4.921616,17.0,17,"C1=c2c(c3ccsc3c3sccc23)=CC1","c1cc2c3c[nH]cc3c3ccsc3c2s1",{},"[#6H2r5:1]>>[NH:1]",null,-0.2318054123],[0.0543975071,194.0380625857,17,"completed",-5.553012,17.0,17,"C1=NCc2c3c(c4c(c21)=CCC=4)C=NC3","C1=c2c(c3cnsc3c3sncc23)=CC1",{},"[#6H2r5:1]>>[S:1]",null,-0.3717640476],[0.0543164888,257.5400073595,17,"completed",-4.675884,17.0,17,"C(#CC1=CC(c2cc[nH]c2)=CC1)C1=CC(c2cc[nH]c2)=CC1","C(#Cc1cc(-c2cc[nH]c2)c[nH]1)c1cc(-c2cc[nH]c2)c[nH]1",{},"[#6H2r5:1]>>[NH:1]",null,-0.3930207403],[0.0538064686,247.941879956,17,"completed",-5.330004,17.0,17,"C(#CC1=CC(C2=CCC=N2)=CC1)C1=CC(C2=CCC=N2)=CC1","C(#CC1=CC(c2cocn2)=CC1)C1=CC(c2cocn2)=CC1",{},"[#6H2r5:1]>>[O:1]",null,-0.2956299671],[0.05361947,161.9482981992,17,"completed",-5.258428,17.0,17,"C1=NCc2c1c1c(c3c2=CCC=3)CN=C1","C1=NCc2c1c1c(c3c[nH]cc23)CN=C1",{},"[#6H2r5:1]>>[NH:1]",null,-0.1962803418],[0.0535249993,163.0330223393,17,"completed",-5.20884,17.0,17,"C1=c2c3c(c4c[nH]cc4c2=CC1)=CCC=3","c1[nH]cc2c1c1cscc1c1cscc21",{},"[#6H2r5:1]>>[S:1]",null,-0.1799565995],[0.0534132737,332.5870469723,17,"completed",-4.810296,17.0,17,"C1=c2c3c(c4c(c2=CC1)=CCC=4)SCS3","c1occ2c1c1c(c3cocc32)SCS1",{},"[#6H2r5:1]>>[O:1]",null,-0.3895369861],[0.0531242488,98.8801669939,17,"completed",-5.330556,17.0,17,"C(#Cc1ccc(C#Cc2ccccc2)c2c1SCS2)c1ccccc1","C(#Cc1ccc(C#Cc2ccccn2)c2c1SCS2)c1ccccn1",{},"[ch&r6:0]>>[nr6:0]",null,-0.1892716601],[0.0525212996,251.5569784902,17,"completed",-5.566168,17.0,17,"C1=NCc2c1c1c(c3c2=CCC=3)CN=C1","C1=c2c(c3sncc3c3cnsc23)=CC1",{},"[#6H2r5:1]>>[S:1]",null,-0.4120243797],[0.0521081628,278.6201711172,17,"completed",-5.376004,17.0,17,"C1=c2c3c(c4c[nH]cc4c2=CC1)=CCC=3","c1[nH]cc2c1c1cocc1c1cocc21",{},"[#6H2r5:1]>>[O:1]",null,-0.3390523878],[0.0519731955,140.9898323166,17,"completed",-5.239016,17.0,17,"C1=CCC(c2cc(Nc3ccco3)cc(C3=CC=CC3)c2)=C1","C1=CCC(c2cc(Nc3cnco3)cc(C3=CC=CC3)c2)=C1",{},"[chr5,CH1r5:1]>>[n:1]",null,-0.1713114195],[0.0512612127,171.787747797,17,"completed",-5.08142,17.0,17,"C1=Cc2c(c3c(c4c2SCS4)C=CC3)C1","C1=Nc2c(c3c(c4c2SCS4)N=CC3)C1",{},"[chr5,CH1r5:1]>>[n:1]",null,-0.1722793845],[0.0511802888,219.5329227616,17,"completed",-4.99678,17.0,17,"C(#Cc1cc(C2=CCC=C2)cs1)c1cc(C2=CCC=C2)cs1","C(#Cc1cc(-c2cc[nH]c2)cs1)c1cc(-c2cc[nH]c2)cs1",{},"[#6H2r5:1]>>[NH:1]",null,-0.2311175993],[0.0511307656,205.0045486926,17,"completed",-5.726248,17.0,17,"C1=Nc2c3c(c4c(c2C1)=CCC=4)CC=N3","C1=Nc2c3c(c4c(c2C1)=NCN=4)CC=N3",{},"[chr5,CH1r5:1]>>[n:1]",null,-0.4839403663],[0.0510701234,189.2618601236,17,"completed",-4.847372,17.0,17,"C1=c2cnc(-c3cc4c(cn3)=CCC=4)cc2=CC1","c1nc(-c2cc3c[nH]cc3cn2)cc2c[nH]cc12",{},"[#6H2r5:1]>>[NH:1]",null,-0.2590218057],[0.0508143307,317.2210489681,17,"completed",-5.020148,17.0,17,"C1=Cc2c3c(c4c(c2C1)SCS4)CC=C3","C1=Cc2c3c(c4c(c2C1)SOS4)CC=C3",{},"[#6H2r5:1]>>[O:1]",null,-0.3221080586],[0.0507530181,211.1146406946,17,"completed",-5.2438,17.0,17,"C1=c2c(c3ccsc3c3sccc23)=CC1","c1cc2c3cocc3c3ccsc3c2s1",{},"[#6H2r5:1]>>[O:1]",null,-0.2338842173],[0.0497382649,161.8243108591,17,"completed",-5.726064,17.0,17,"C1=c2c3c(c4cscc4c2=CC1)=CCC=3","C1=c2c3c(c4nsnc4c2=CC1)=CCC=3",{},"[chr5,CH1r5:1]>>[n:1]",null,-0.467167649],[0.0494597798,185.5941722584,17,"completed",-5.81052,17.0,17,"C1=c2c3c(c4cscc4c2=CC1)=CCC=3","C1=c2c(c3c(c4cscc24)=CCN=3)=NC1",{},"[chr5,CH1r5:1]>>[n:1]",null,-0.5308635844],[0.0487433489,285.70074836,17,"completed",-5.610328,17.0,17,"C1=Nc2c(c3c(c4c2=CCC=4)N=CC3)C1","C1=Nc2c(c3c(c4c2=NCN=4)N=CC3)C1",{},"[chr5,CH1r5:1]>>[n:1]",null,-0.4574252996],[0.0482244007,251.7929480946,17,"completed",-5.010672,17.0,7,"C1=CCC(C2=C(C3=CC=CC3)SC(=C3C=CC=C3)S2)=C1","C1=CC(=C2SC(c3ccc[nH]3)=C(c3ccc[nH]3)S2)C=C1",{},"[#6H2r5:1]>>[NH:1]",null,-0.2594410137],[0.0481634918,228.3937453075,17,"completed",-5.149408,17.0,17,"C1=Cc2c3c(c4c(c2C1)SCS4)CC=C3","C1=Nc2c(c3c(c4c2N=CC4)SCS3)C1",{},"[chr5,CH1r5:1]>>[n:1]",null,-0.2309975468],[0.0481393041,125.6712856165,17,"completed",-5.88274,17.0,17,"C1=c2c3c(c4cscc4c2=CC1)=CCC=3","C1=c2c3c(c4cscc4c2=NC1)=NCC=3",{},"[chr5,CH1r5:1]>>[n:1]",null,-0.5621453609],[0.0478486062,97.7898874569,17,"completed",-4.929068,17.0,12,"C1=Cc2cc3nc4c(nc3cc2C1)=CCC=4","C1=c2nc3cc4cc[nH]c4cc3nc2=CC1",{},"[#6H2r5:1]>>[NH:1]",null,-0.154530123],[0.0475206142,206.7808305124,17,"completed",-5.69552,17.0,17,"C(#CC1=NC(C2=CCC=C2)=CC1)C1=NC(C2=CCC=C2)=CC1","C(#CC1=NC(C2=NCC=C2)=CC1)C1=NC(C2=NCC=C2)=CC1",{},"[chr5,CH1r5:1]>>[n:1]",null,-0.4653320388],[0.0473896637,411.5040028983,17,"completed",-5.275908,17.0,17,"C1=c2c3c(c4c(c2=CC1)=NCN=4)=CCC=3","c1[nH]cc2c1c1c(c3c[nH]cc32)=NCN=1",{},"[#6H2r5:1]>>[NH:1]",null,-0.4295322111],[0.0472503385,310.7082288927,17,"completed",-5.16146,17.0,17,"C1=NCc2c1c1c(c3c2=CCC=3)CN=C1","C1=c2c(c3[nH]ncc3c3cn[nH]c23)=CC1",{},"[#6H2r5:1]>>[NH:1]",null,-0.3136725936],[0.0471623258,157.4493485665,17,"completed",-5.331568,17.0,12,"C1=CC(=C2Sc3ncc4ccccc4c3S2)C=C1","C1=CC(=C2Sc3ncc4cccnc4c3S2)C=C1",{},"[ch&r6:0]>>[nr6:0]",null,-0.2259777186],[0.0466411892,166.4265592867,17,"completed",-5.088228,17.0,17,"C1=c2cc(-c3cnc4c(c3)=CCC=4)cnc2=CC1","c1nc2c[nH]cc2cc1-c1cnc2c[nH]cc2c1",{},"[#6H2r5:1]>>[NH:1]",null,-0.1666304409],[0.0966900752,94.4173294152,18,"completed",-5.09752,18.0,18,"C1=c2nc3cc4cc[nH]c4cc3nc2=CC1","C1=c2nc3cc4cn[nH]c4cc3nc2=CC1",{},"[chr5,CH1r5:1]>>[n:1]",null,-0.0944332875],[0.093478539,264.694870591,18,"completed",-5.361376,18.0,18,"C1=Cc2c3c(c4c(c2=C1)=CCC=4)=CC=C3","C1=Cc2c3c(c4cscc4c2=C1)=CC=C3",{},"[#6H2r5:1]>>[S:1]",null,-0.3217746215],[0.0933687336,172.3332689318,18,"completed",-5.433872,18.0,18,"C(#CC1=CC(c2c[nH]cn2)=CC1)C1=CC(c2c[nH]cn2)=CC1","C(#Cc1cccc(-c2c[nH]cn2)c1)c1cccc(-c2c[nH]cn2)c1",{},"[CH2:0]1[c,C:1]-,=,:[c,C:2]-,=,:[c,C:3]-,=,:[c,C:4]1>>[ch:0]1c[c:1][c:2][c:3][c:4]1",null,-0.2903778687],[0.0750804306,292.4988493627,18,"completed",-5.082248,18.0,18,"C1=Cc2c3c(c4c(c2=C1)=CCC=4)=CC=C3","C1=Cc2c3c(c4c[nH]cc4c2=C1)=CC=C3",{},"[#6H2r5:1]>>[NH:1]",null,-0.2927626894],[0.06466615,86.6646205899,18,"completed",-5.140852,18.0,18,"c1ccc(Nc2cc(Nc3ccccc3)cc(-c3ccno3)c2)cc1","c1ccc(Nc2cc(Nc3ccccc3)cc(-c3ccco3)c2)cc1",{},"[nr5:0]>>[ch&r5:0]",null,-0.0912606736],[0.0636255044,322.2638129674,18,"completed",-5.501492,18.0,18,"C1=Cc2c3c(c4c(c2=C1)=CCC=4)=CC=C3","C1=Cc2c3c(c4cocc4c2=C1)=CC=C3",{},"[#6H2r5:1]>>[O:1]",null,-0.4275978484],[0.0632610065,30.7599064714,18,"completed",-4.705232,18.0,18,"C1=Cc2c3c(c4c(c2=C1)=CCC=4)=CC=C3","C1=Cc2c3c(c4c(c2=C1)SCS4)=CC=C3",{},"[CH,ch:0]1=[C,c:1][C,c:2]=[CH,ch:3][*:4]1>>[S:0]1[*:1]=,:[*:2][S:3][*:4]1",null,-0.2780443148],[0.0554776079,142.108299543,18,"completed",-5.44114,18.0,18,"C1=Cc2c3c(c4c[nH]cc4c2C1)CC=C3","C1=Cc2c3c(c4n[nH]nc4c2C1)CC=C3",{},"[chr5,CH1r5:1]>>[n:1]",null,-0.2778835252],[0.0550549582,83.8826672434,18,"completed",-5.13248,18.0,18,"c1ccc(Nc2cc(Nc3ccccc3)cc(-c3ccns3)c2)cc1","c1ccc(Nc2cc(Nc3ccccc3)cc(-c3cccs3)c2)cc1",{},"[nr5:0]>>[ch&r5:0]",null,-0.0869093065],[0.0543997722,104.0119030507,18,"completed",-5.11454,18.0,18,"c1ccc(Nc2cc(Nc3ccccc3)cc(-c3ccn[nH]3)c2)cc1","c1ccc(Nc2cc(Nc3ccccc3)cc(-c3ccc[nH]3)c2)cc1",{},"[nr5:0]>>[ch&r5:0]",null,-0.1045086966],[0.0541755018,179.6202808463,18,"completed",-5.546848,18.0,18,"C(#CC1=CC(c2cc[nH]n2)=CC1)C1=CC(c2cc[nH]n2)=CC1","C(#Cc1cccc(-c2cc[nH]n2)c1)c1cccc(-c2cc[nH]n2)c1",{},"[CH2:0]1[c,C:1]-,=,:[c,C:2]-,=,:[c,C:3]-,=,:[c,C:4]1>>[ch:0]1c[c:1][c:2][c:3][c:4]1",null,-0.3606983248],[0.0516369476,140.0354640728,18,"completed",-5.084272,18.0,18,"C1=C(c2cc(Nc3ccccc3)cc(Nc3ccccc3)c2)CN=N1","C1=CC(Nc2cc(NC3=CCC=C3)cc(C3=CN=NC3)c2)=CC1",{},"[c:0]1[ch:1][ch][c:3][c!r5:4][c!r5:5]1>>[c:0]1[CH2:1][c:3][c:4][c:5]1",null,-0.1404675852],[0.0499863083,314.8180409303,18,"completed",-5.852656,18.0,18,"C1=Cc2c3c(c4c(c2=C1)=CCC=4)=CC=C3","C1=Cc2c3c(c4c(c2=N1)=CCC=4)=NC=C3",{},"[chr5,CH1r5:1]>>[n:1]",null,-0.6137515911],[0.0496079561,149.7052687985,18,"completed",-4.781868,18.0,18,"C(#Cc1cccc(C2=CSCS2)c1)c1cccc(C2=CSCS2)c1","C(#CC1=CCC(C2=CSCS2)=C1)C1=CCC(C2=CSCS2)=C1",{},"[c:0]1[ch:1][ch][c:3][c!r5:4][c!r5:5]1>>[c:0]1[CH2:1][c:3][c:4][c:5]1",null,-0.2683348142],[0.0494874787,133.0632301003,18,"completed",-5.031464,18.0,18,"c1ccc(Nc2cc(Nc3ccccc3)cc(-c3ccns3)c2)cc1","C1=CC(Nc2cc(NC3=CCC=C3)cc(-c3ccns3)c2)=CC1",{},"[c:0]1[ch:1][ch][c:3][c!r5:4][c!r5:5]1>>[c:0]1[CH2:1][c:3][c:4][c:5]1",null,-0.1414476688],[0.0474258719,213.6996160298,18,"completed",-5.43838,18.0,18,"C(#CC1=C(C#CC2=CC=CC2)SC(=C2C=CC=N2)S1)C1=CC=CC1","C(#CC1=CC(=C2C=CC=N2)C=C1C#CC1=CC=CC1)C1=CC=CC1",{},"[S,s:0]1[r5:1]-,=,:[r5:2][S,s:3][*:4]1>>[CH:0]1=[C:1][C:2]=[CH:3][*:4]1",null,-0.3190188519],[0.044799209,132.5124694949,18,"completed",-5.231196,18.0,11,"c1ccc2cc3cc4[nH]ccc4cc3cc2c1","c1cnc2cc3cc4[nH]ccc4cc3cc2n1",{},"[ch&r6:0]>>[nr6:0]",null,-0.1612253884],[0.0443266488,153.768924456,18,"completed",-5.239108,18.0,8,"C(#Cc1ccccc1)C1=CC(=C2SC=CS2)C=C1C#Cc1ccccc1","C(#Cc1ccccn1)C1=CC(=C2SC=CS2)C=C1C#Cc1ccccn1",{},"[ch&r6:0]>>[nr6:0]",null,-0.1820079383],[0.0442770134,113.3402355751,18,"completed",-5.220064,18.0,11,"C1=CC(=C2C=c3cc4ccccc4cc3=C2)N=C1","C1=CC(=C2C=c3cc4nccnc4cc3=C2)N=C1",{},"[ch&r6:0]>>[nr6:0]",null,-0.1411011602],[0.0436424774,102.3893819381,18,"completed",-5.2024,18.0,4,"C1=CC(Nc2cccc(-c3cccc(NC4=CCC=C4)c3)c2)=CC1","C1=CC(Nc2cccc(-c3cccc(NC4=NCC=C4)c3)c2)=NC1",{},"[chr5,CH1r5:1]>>[n:1]",null,-0.124986431],[0.043467142,192.4432301568,18,"completed",-5.644552,18.0,18,"C(#CC1=CC(c2cn[nH]c2)=CC1)C1=CC(c2cn[nH]c2)=CC1","C(#Cc1cccc(-c2cn[nH]c2)c1)c1cccc(-c2cn[nH]c2)c1",{},"[CH2:0]1[c,C:1]-,=,:[c,C:2]-,=,:[c,C:3]-,=,:[c,C:4]1>>[ch:0]1c[c:1][c:2][c:3][c:4]1",null,-0.427009916],[0.0434166557,151.0263722991,18,"completed",-5.009752,18.0,18,"c1ccc(Nc2cc(Nc3ccccc3)cc(-c3ccn[nH]3)c2)cc1","C1=CC(Nc2cc(NC3=CCC=C3)cc(-c3ccn[nH]3)c2)=CC1",{},"[c:0]1[ch:1][ch][c:3][c!r5:4][c!r5:5]1>>[c:0]1[CH2:1][c:3][c:4][c:5]1",null,-0.1637066549],[0.0425628384,161.1796245515,18,"completed",-5.290168,18.0,17,"C(=Cc1c[nH]cn1)c1cc(-c2ccco2)cc(-c2ccco2)c1","C1=CCC(c2cc(C=Cc3c[nH]cn3)cc(C3=CC=CC3)c2)=C1",{},"[n,c:0]1[n,ch:1][o,O:2][n,c:3][n,c:4]1>>[*:0]1=[*:1][CH2:2][*:3]=[*:4]1",null,-0.2090434567],[0.042561493,145.1945032439,18,"completed",-5.049128,18.0,10,"c1ccc(Nc2cc(Nc3ccccc3)cc(-c3cncnc3)c2)cc1","C1=CC(Nc2cc(NC3=CCC=C3)cc(-c3cncnc3)c2)=CC1",{},"[c:0]1[ch:1][ch][c:3][c!r5:4][c!r5:5]1>>[c:0]1[CH2:1][c:3][c:4][c:5]1",null,-0.14949764],[0.0424103803,232.5879841721,18,"completed",-5.22954,18.0,18,"C1=Cc2c(c3c(c4c[nH]cc24)C=CC3)C1","C1=Cc2c(c3c(c4n[nH]nc24)C=CC3)C1",{},"[chr5,CH1r5:1]>>[n:1]",null,-0.2496390796],[0.0419974278,190.4528285634,18,"completed",-5.224756,18.0,15,"C1=CC(=C2C=c3c4c(ccc3=N2)SCS4)C=C1","C1=CC(=C2C=c3c4c(cnc3=N2)SCS4)C=C1",{},"[ch&r6:0]>>[nr6:0]",null,-0.2095200923],[0.0419084056,193.2696403154,18,"completed",-5.344356,18.0,12,"C1=CC(=C2Sc3ccc4c(c3S2)C=CC4)C=C1","C1=CC(=C2Sc3ccc4c(c3S2)C=NC4)C=C1",{},"[chr5,CH1r5:1]>>[n:1]",null,-0.2580910357],[0.0417308566,88.1504587178,18,"completed",-4.855652,18.0,10,"C1=NC(Nc2cc(NC3=CCC=N3)cc(-c3ccccc3)c2)=CC1","C1=CCC(c2cc(NC3=CCC=N3)cc(NC3=CCC=N3)c2)=C1",{},"[c:0]1[ch:1][ch][c:3][c!r5:4][c!r5:5]1>>[c:0]1[CH2:1][c:3][c:4][c:5]1",null,-0.1924224947],[0.0413712998,199.0585432463,18,"completed",-5.339296,18.0,17,"C1=c2cc(-c3cnc4c(c3)=CCC=4)cnc2=CC1","C1=c2cc(-c3cc4c(nn3)=CCC=4)nnc2=CC1",{},"[ch&r6:0]>>[nr6:0]",null,-0.2601595005],[0.0413314273,160.9166023431,18,"completed",-5.123188,18.0,13,"C1=NCc2nc3cc4c(cc3nc21)=CCC=4","C1=NCc2nc3cc4c[nH]cc4cc3nc21",{},"[#6H2r5:1]>>[NH:1]",null,-0.1617331684],[0.0411106557,149.1283093499,18,"completed",-5.330832,18.0,12,"C1=CC(=C2Sc3ccc4c(c3S2)CC=C4)C=C1","C1=CC(=C2Sc3ncc4c(c3S2)CC=C4)C=C1",{},"[ch&r6:0]>>[nr6:0]",null,-0.2198820698],[0.0409069702,153.0919459962,18,"completed",-5.080684,18.0,18,"C1=NCC(c2cc(Nc3ccccc3)cc(Nc3ccccc3)c2)=N1","C1=CC(Nc2cc(NC3=CCC=C3)cc(C3=NC=NC3)c2)=CC1",{},"[c:0]1[ch:1][ch][c:3][c!r5:4][c!r5:5]1>>[c:0]1[CH2:1][c:3][c:4][c:5]1",null,-0.1536878875],[0.040656461,140.3873597767,18,"completed",-5.2392,18.0,15,"C1=CCC(c2cc(Nc3ncc[nH]3)cc(C3=CC=CC3)c2)=C1","C1=CCC(c2cc(Nc3nnc[nH]3)cc(C3=CC=CC3)c2)=C1",{},"[chr5,CH1r5:1]>>[n:1]",null,-0.1708893337],[0.0405842917,151.630679172,18,"completed",-5.053084,18.0,18,"c1ccc(Nc2cc(Nc3ccccc3)cc(-c3ccno3)c2)cc1","C1=CC(Nc2cc(NC3=CCC=C3)cc(-c3ccno3)c2)=CC1",{},"[c:0]1[ch:1][ch][c:3][c!r5:4][c!r5:5]1>>[c:0]1[CH2:1][c:3][c:4][c:5]1",null,-0.155146406],[0.0404666567,98.826333402,18,"completed",-4.980864,18.0,4,"C1=CC(c2cc(Nc3ccccc3)cc(Nc3ccccc3)c2)=CC1","c1ccc(Nc2cc(Nc3ccccc3)cc(-c3cc[nH]c3)c2)cc1",{},"[#6H2r5:1]>>[NH:1]",null,-0.1293112662],[0.0404402513,84.9868007496,18,"completed",-5.193476,18.0,4,"C1=CC(c2c(Nc3ccccc3)cccc2Nc2ccccc2)=CC1","C1=NCC=C1c1c(Nc2ccccc2)cccc1Nc1ccccc1",{},"[chr5,CH1r5:1]>>[n:1]",null,-0.1072579133],[0.0402992894,218.0102430679,18,"completed",-5.090068,18.0,15,"C1=CC(=C2C=c3c4c(ccc3=N2)SCS4)C=C1","C1=CC(=C2C=c3c4c(ncc3=N2)SCS4)C=C1",{},"[ch&r6:0]>>[nr6:0]",null,-0.2181210718],[0.0402920798,206.4814533937,18,"completed",-5.306268,18.0,10,"C(=Cc1nccc2c1=CCC=2)c1nccc2c1=CCC=2","C(=Cc1nccc2cscc12)c1nccc2cscc12",{},"[#6H2r5:1]>>[S:1]",null,-0.2519570789],[0.0402494154,144.6917081398,18,"completed",-5.07268,18.0,8,"C1=CC(=C2C=C(NC3=CCC=C3)C(NC3=CCC=C3)=C2)N=C1","C1=CC(NC2=CC(=C3N=CC=N3)C=C2NC2=CCC=C2)=CC1",{},"[chr5,CH1r5:1]>>[n:1]",null,-0.1459500523],[0.0401836534,221.6425445202,18,"completed",-5.500572,18.0,3,"C(#Cc1cccc2ccccc12)c1cccc2ccccc12","C(#Cc1cccc2c1C=CC2)c1cccc2c1C=CC2",{},"[c:0]1[ch:1][ch][c:3][c!r5:4][c!r5:5]1>>[c:0]1[CH2:1][c:3][c:4][c:5]1",null,-0.3574210428],[0.0400465982,101.89602771,18,"completed",-5.119416,18.0,9,"C1=NC(c2c(Nc3ccccc3)cccc2Nc2ccccc2)=CC1","C1=C(c2c(Nc3ccccc3)cccc2Nc2ccccc2)N=NC1",{},"[chr5,CH1r5:1]>>[n:1]",null,-0.1027984493],[0.0399087911,170.5340775996,18,"completed",-5.406272,18.0,5,"C1=CC(c2cc(Nc3ccccn3)cc(C3=CCC=C3)c2)=CC1","C1=CC(c2cc(Nc3cnccn3)cc(C3=CCC=C3)c2)=CC1",{},"[ch&r6:0]>>[nr6:0]",null,-0.2739436351],[0.0398543416,135.6751797574,18,"completed",-4.912416,18.0,4,"C1=C(NC2=CCC(c3ccccc3)=C2)C=C(c2ccccc2)C1","C1=C(NC2=CCC(c3ccccn3)=C2)C=C(c2ccccn2)C1",{},"[ch&r6:0]>>[nr6:0]",null,-0.188811428],[0.0396099693,172.0135055826,18,"completed",-5.2208,18.0,9,"C1=CCC(N(C2=CC=CC2)C2=CCC=N2)=C1","C1=NCC(N(C2=CC=NC2)C2=CCC=N2)=C1",{},"[chr5,CH1r5:1]>>[n:1]",null,-0.1916743063],[0.0396056003,185.9959642271,18,"completed",-5.715024,18.0,18,"C1=c2c(c3cn[nH]c3c3[nH]ncc23)=CC1","C1=NC=c2c1c1c(c3c2=CCC=3)=CN=C1",{},"[nr5:0]>>[ch&r5:0]",null,-0.4689767732],[0.0395995192,191.20767172,18,"completed",-5.494224,18.0,12,"C(=CC1=CC(C2=CCC(C=CC3=CN=CC3)=C2)=CC1)C1=CN=CC1","C(=CC1=NN=CC1)C1=CC(C2=CCC(C=CC3=NN=CC3)=C2)=CC1",{},"[chr5,CH1r5:1]>>[n:1]",null,-0.3357268669],[0.0395544961,124.9916122379,18,"completed",-5.303324,18.0,4,"C1=CC(=C2C=C(Nc3ccccc3)C(Nc3ccccc3)=C2)C=C1","C1=CC(=C2N=C(Nc3ccccc3)C(Nc3ccccc3)=N2)C=C1",{},"[chr5,CH1r5:1]>>[n:1]",null,-0.1894196957],[0.0393562573,129.1289395465,18,"completed",-5.138276,18.0,8,"C1=CCC(NC2=CC(=C3C=CC=N3)C=C2NC2=CC=CC2)=C1","C1=CCC(NC2=CC(=C3N=CC=N3)C=C2NC2=CC=CC2)=C1",{},"[chr5,CH1r5:1]>>[n:1]",null,-0.1318793335],[0.0392263007,161.9076195658,18,"completed",-5.382904,18.0,17,"C(#CC1=CN=CC1)C1=CCC(C2=CC(C#CC3=CN=CC3)=CC2)=C1","C(#Cc1cncs1)C1=CCC(C2=CC(C#Cc3cncs3)=CC2)=C1",{},"[#6H2r5:1]>>[S:1]",null,-0.2557949709],[0.0390913564,138.6052719715,18,"completed",-5.216936,18.0,8,"C1=CCC(NC2=CC(=C3C=CC=N3)C=C2NC2=CC=CC2)=C1","C1=CCC(NC2=CC(=C3C=NC=N3)C=C2NC2=CC=CC2)=C1",{},"[chr5,CH1r5:1]>>[n:1]",null,-0.1609711005],[0.0389570266,141.6952936014,18,"completed",-5.357144,18.0,12,"C1=CC(C=Cc2cc(C=CC3=CCC=C3)cc(-c3cc[nH]n3)c2)=CC1","C1=CC(C=Cc2cc(C=CC3=CCC=C3)cc(-c3nc[nH]n3)c2)=CC1",{},"[chr5,CH1r5:1]>>[n:1]",null,-0.2290804318],[0.0386577262,200.9598434825,18,"completed",-5.141956,18.0,17,"C(#CC1=CN=CC1)C1=CCC(C2=CC(C#CC3=CN=CC3)=CC2)=C1","C(#Cc1c[nH]c(-c2cc(C#CC3=CN=CC3)c[nH]2)c1)C1=CN=CC1",{},"[#6H2r5:1]>>[NH:1]",null,-0.2030945804],[0.0383443603,97.4603872668,18,"completed",-5.369656,18.0,13,"C1=CC(=C2Sc3cnc4c(c3S2)=CCC=4)C=C1","C1=CC(=C2Sc3cnc4cocc4c3S2)C=C1",{},"[#6H2r5:1]>>[O:1]",null,-0.2124348434],[0.0382695167,163.273240304,18,"completed",-5.489624,18.0,17,"c1cc2cscc2cc1-c1ccc2cscc2c1","c1cc2cscc2nc1-c1ccc2cscc2n1",{},"[ch&r6:0]>>[nr6:0]",null,-0.317873423],[0.0382336769,165.6463510419,18,"completed",-5.25254,18.0,4,"C1=CCC(c2ccc(Nc3ccc(C4=CC=CC4)cc3)cc2)=C1","C1=CN=C(c2ccc(Nc3ccc(C4=NC=CC4)cc3)cc2)C1",{},"[chr5,CH1r5:1]>>[n:1]",null,-0.1970793112],[0.03821556,173.9483838998,18,"completed",-4.925112,18.0,11,"c1ccc(N(c2ccccc2)c2ccsn2)cc1","C1=CC(N(C2=CCC=C2)c2ccsn2)=CC1",{},"[c:0]1[ch:1][ch][c:3][c!r5:4][c!r5:5]1>>[c:0]1[CH2:1][c:3][c:4][c:5]1",null,-0.2127089288],[0.0380897646,171.1436929513,18,"completed",-4.982888,18.0,7,"C1=NCC(c2ccccc2)=C1NC1=C(c2ccccc2)CN=C1","C1=CCC(C2=C(NC3=C(C4=CC=CC4)CN=C3)C=NC2)=C1",{},"[c:0]1[ch:1][ch][c:3][c!r5:4][c!r5:5]1>>[c:0]1[CH2:1][c:3][c:4][c:5]1",null,-0.1897646482],[0.0380589809,135.7842627968,18,"completed",-4.87442,18.0,7,"C1=CC(Nc2cc(-c3ccccc3)cc(NC3=CCC=C3)n2)=CC1","C1=CC(Nc2cc(-c3ccccn3)cc(NC3=CCC=C3)n2)=CC1",{},"[ch&r6:0]>>[nr6:0]",null,-0.2082586633],[0.0377970804,188.0504613391,18,"completed",-5.111504,18.0,15,"c1ccc(N(c2ccccc2)c2ncn[nH]2)cc1","c1ccc(N(c2ccccc2)c2ccn[nH]2)cc1",{},"[nr5:0]>>[ch&r5:0]",null,-0.1882228031],[0.0377609209,197.4167715414,18,"completed",-5.12466,18.0,8,"C(=CC1=CCC(C2=CC(C=CC3=CCN=C3)=CC2)=C1)C1=CCN=C1","C(=Cc1c[nH]c(-c2cc(C=CC3=CCN=C3)c[nH]2)c1)C1=CCN=C1",{},"[#6H2r5:1]>>[NH:1]",null,-0.1981700238],[0.0377465701,200.886160113,18,"completed",-4.930816,18.0,10,"C1=C(N(c2ccccc2)c2ccccc2)N=NC1","C1=CC(N(C2=CCC=C2)C2=CCN=N2)=CC1",{},"[c:0]1[ch:1][ch][c:3][c!r5:4][c!r5:5]1>>[c:0]1[CH2:1][c:3][c:4][c:5]1",null,-0.233196548],[0.0376714968,196.0056475461,18,"completed",-5.200008,18.0,9,"C1=NCC(N(C2=CC=NC2)c2ccccc2)=C1","C1=CC(N(C2=CC=NC2)C2=CC=NC2)=CC1",{},"[c:0]1[ch:1][ch][c:3][c!r5:4][c!r5:5]1>>[c:0]1[CH2:1][c:3][c:4][c:5]1",null,-0.2081321645],[0.0376132085,176.1445112503,18,"completed",-5.43746,18.0,8,"C1=CC(C=CC2=CCC(C3=NC(C=CC4=CCC=C4)=CC3)=N2)=CC1","C1=CC(C=Cc2coc(-c3nc(C=CC4=CCC=C4)co3)n2)=CC1",{},"[#6H2r5:1]>>[O:1]",null,-0.294665441],[0.0375008367,185.6110359301,18,"completed",-5.174984,18.0,11,"C1=CC(C=CC2=CC(=C3SC=NS3)C=C2C=CC2=CCC=C2)=CC1","C1=CC(C=CC2=CC(=C3SN=NS3)C=C2C=CC2=CCC=C2)=CC1",{},"[chr5,CH1r5:1]>>[n:1]",null,-0.1928899447],[0.0374779255,229.8809537211,18,"completed",-5.124016,18.0,15,"C1=CC(=C2C=c3ccc4c(c3=N2)SCS4)C=C1","C1=CC(=C2C=c3cnc4c(c3=N2)SCS4)C=C1",{},"[ch&r6:0]>>[nr6:0]",null,-0.2304948358],[0.0374758031,89.5679047887,18,"completed",-4.871016,18.0,15,"c1occ2cc3cc4[nH]nnc4cc3cc12","c1nc2cc3cc4cocc4cc3cc2[nH]1",{},"[nr5:0]>>[ch&r5:0]",null,-0.1836162002],[0.037335367,260.9433021776,18,"completed",-5.2116,18.0,4,"C(=CC1=Cc2ccccc2C1)C1=Cc2ccccc2C1","C(=Cc1cc2ccccc2[nH]1)c1cc2ccccc2[nH]1",{},"[#6H2r5:1]>>[NH:1]",null,-0.2723860153],[0.0372919394,105.8329126873,18,"completed",-4.99632,18.0,5,"C1=CC(Nc2cc(C3=CCC=C3)cc(C3=CCC=C3)c2)=CC1","C1=CC(c2cc(NC3=CCC=N3)cc(C3=CCC=C3)c2)=CC1",{},"[chr5,CH1r5:1]>>[n:1]",null,-0.1283272426],[0.0372434375,132.7758677247,18,"completed",-5.390356,18.0,7,"C1=CCC(C2=C(C3=CC=CC3)SC(=C3C=CC=C3)S2)=C1","C1=CC(=C2SC(C3=CC=NC3)=C(C3=CC=NC3)S2)C=C1",{},"[chr5,CH1r5:1]>>[n:1]",null,-0.2427749335],[0.0371749552,132.1280546857,18,"completed",-5.259992,18.0,4,"C1=CCC(Nc2cccc(NC3=CC=CC3)c2)=C1","C1=NCC(Nc2cccc(NC3=CC=NC3)c2)=C1",{},"[chr5,CH1r5:1]>>[n:1]",null,-0.1732067218],[0.0371682608,137.3878482971,18,"completed",-5.223008,18.0,8,"C1=CCC(NC2=CC(=C3C=CC=N3)C=C2NC2=CC=CC2)=C1","C1=CCC(NC2=CC(=C3C=CN=N3)C=C2NC2=CC=CC2)=C1",{},"[chr5,CH1r5:1]>>[n:1]",null,-0.1621406649],[0.0370564308,130.8131851175,18,"completed",-5.06854,18.0,7,"C1=CC(Nc2cc(NC3=CCC=C3)nc(-c3ccccc3)n2)=CC1","C1=CC(Nc2cc(NC3=CCC=C3)nc(C3=CCC=C3)n2)=CC1",{},"[c:0]1[ch:1][ch][c:3][c!r5:4][c!r5:5]1>>[c:0]1[CH2:1][c:3][c:4][c:5]1",null,-0.1326539026],[0.036969947,135.6453062106,18,"completed",-5.363216,18.0,9,"C(#Cc1cc2c(cc1C#Cc1ccco1)=CCC=2)c1ccco1","C(#Cc1cc2cocc2cc1C#Cc1ccco1)c1ccco1",{},"[#6H2r5:1]>>[O:1]",null,-0.2287971892],[0.0369025497,214.6696421535,18,"completed",-4.941488,18.0,17,"C1=CCC(c2cc(NC3=NSCS3)cc(C3=CC=CC3)c2)=C1","c1ccc(-c2cc(NC3=NSCS3)cc(-c3ccccc3)c2)cc1",{},"[CH2:0]1[c,C:1]-,=,:[c,C:2]-,=,:[c,C:3]-,=,:[c,C:4]1>>[ch:0]1c[c:1][c:2][c:3][c:4]1",null,-0.2416502054],[0.0368814775,313.9998789183,18,"completed",-5.56166,18.0,15,"C1=CC(=C2C=c3ncc4c[nH]cc4c3=C2)C=C1","C1=CC(=C2C=c3ncc4c[nH]cc4c3=N2)C=C1",{},"[chr5,CH1r5:1]>>[n:1]",null,-0.4505880627],[0.0368336436,116.8417057187,18,"completed",-5.237544,18.0,3,"c1ccc(Nc2cc(-c3ccccc3)cc(-c3ccccc3)c2)cc1","c1ccc(Nc2cc(-c3ccccn3)cc(-c3ccccn3)c2)cc1",{},"[ch&r6:0]>>[nr6:0]",null,-0.151400055],[0.0367846598,182.2985374818,18,"completed",-4.77828,18.0,10,"c1ccc(Nc2cccc(Nc3ccccc3)c2-c2cscn2)cc1","C1=CCC(Nc2cccc(NC3=CC=CC3)c2-c2cscn2)=C1",{},"[c:0]1[ch:1][ch][c:3][c!r5:4][c!r5:5]1>>[c:0]1[CH2:1][c:3][c:4][c:5]1",null,-0.2897405708],[0.0367801968,210.3564659104,18,"completed",-5.470396,18.0,12,"C1=CC(=C2Sc3cc4c(cc3S2)=CCC=4)C=C1","O=c1c2c(oc3c1=CCC=3)SC(=C1C=CC=C1)S2",{},"[ch:1]1[c:2][c:3][ch:4][c:5][c:6]1>>[o:1]1[c:2][c:3][C:4](=O)[c:5][c:6]1",null,-0.3338779855],[0.0367241761,177.0408966954,18,"completed",-5.052532,18.0,13,"C1=Nc2nc3cc4c(cc3nc2C1)=CCC=4","C1=Nc2nc3cc4c[nH]cc4cc3nc2C1",{},"[#6H2r5:1]>>[NH:1]",null,-0.1801320419],[0.0366117846,110.1813798973,18,"completed",-4.941764,18.0,11,"C1=c2cc3cc4cccnc4cc3cc2=CC1","C1=c2cc3cc4nccnc4cc3cc2=CC1",{},"[ch&r6:0]>>[nr6:0]",null,-0.1562333703],[0.036508141,184.2752442727,18,"completed",-5.22494,18.0,15,"C1=CC(=C2C=c3ccc4c(c3=N2)SCS4)C=C1","C1=CC(=C2C=c3ncc4c(c3=N2)SCS4)C=C1",{},"[ch&r6:0]>>[nr6:0]",null,-0.2039761442],[0.0364706105,231.1500073801,18,"completed",-5.625508,18.0,15,"C1=CC(=C2C=c3ncc4c[nH]cc4c3=C2)C=C1","C1=CC(=C2C=c3c(ncc4c[nH]cc34)=N2)C=C1",{},"[chr5,CH1r5:1]>>[n:1]",null,-0.4344514569],[0.0364361371,165.7421968568,18,"completed",-4.938084,18.0,17,"C1=CC(N(C2=CCC=N2)C2=CCC=N2)=CC1","C1=NCC=C1N(C1=CCC=N1)C1=CCC=N1",{},"[chr5,CH1r5:1]>>[n:1]",null,-0.2007901976],[0.0363580589,153.4766059886,18,"completed",-4.857032,18.0,10,"c1ccc(Nc2cccc(Nc3ccccc3)c2-c2cocn2)cc1","C1=CC(Nc2cccc(NC3=CCC=C3)c2-c2cocn2)=CC1",{},"[c:0]1[ch:1][ch][c:3][c!r5:4][c!r5:5]1>>[c:0]1[CH2:1][c:3][c:4][c:5]1",null,-0.2290883205],[0.0363001015,358.1302208516,18,"completed",-5.322184,18.0,15,"C1=CC(=C2C=c3ncc4c[nH]cc4c3=C2)C=C1","C1=CC(=C2C=c3nnc4c[nH]cc4c3=C2)C=C1",{},"[ch&r6:0]>>[nr6:0]",null,-0.3904439303],[0.0362404866,155.6970364946,18,"completed",-5.338376,18.0,13,"C1=CC(=C2Sc3ccc4ccoc4c3S2)C=C1","C1=CC(=C2Sc3ncc4ccoc4c3S2)C=C1",{},"[ch&r6:0]>>[nr6:0]",null,-0.228221153],[0.0362250319,203.7226435761,18,"completed",-5.391276,18.0,5,"C1=CC(c2cc(Nc3ccccn3)cc(C3=CCC=C3)c2)=CC1","C1=CC(c2cc(Nc3cccnn3)cc(C3=CCC=C3)c2)=CC1",{},"[ch&r6:0]>>[nr6:0]",null,-0.2882279523],[0.0360609861,187.7269700983,18,"completed",-5.463956,18.0,12,"C1=CC(=C2Sc3ncc4ccccc4c3S2)C=C1","C1=CC(=C2Sc3nnc4ccccc4c3S2)C=C1",{},"[ch&r6:0]>>[nr6:0]",null,-0.3164628897],[0.0359849295,164.61903107,18,"completed",-5.187956,18.0,11,"C(=Cc1cc(-c2csc(C=Cc3ccccc3)c2)cs1)c1ccccc1","C1=CC(C=Cc2cc(-c3csc(C=CC4=CCC=C4)c3)cs2)=CC1",{},"[c:0]1[ch:1][ch][c:3][c!r5:4][c!r5:5]1>>[c:0]1[CH2:1][c:3][c:4][c:5]1",null,-0.1757560576],[0.0359697937,150.0389681072,18,"completed",-5.177192,18.0,5,"C1=CC(Nc2cc(C3=CCC=C3)cc(C3=CCC=C3)c2)=CC1","C1=CC(c2cc(NC3=CCN=C3)cc(C3=CCC=C3)c2)=CC1",{},"[chr5,CH1r5:1]>>[n:1]",null,-0.1594722808],[0.0359689876,184.9124241766,18,"completed",-5.271768,18.0,8,"C1=CC(NC2=CC(=C3C=CN=C3)C=C2NC2=CCC=C2)=CC1","C1=CC(NC2=CC(=C3C=NN=C3)C=C2NC2=CCC=C2)=CC1",{},"[chr5,CH1r5:1]>>[n:1]",null,-0.2205667361],[0.0359499279,128.3120279903,18,"completed",-4.966972,18.0,15,"c1ccc(Nc2cc(Nc3ccccc3)cc(-c3cnccn3)c2)cc1","C1=CC(Nc2cc(NC3=CCC=C3)cc(-c3cnccn3)c2)=CC1",{},"[c:0]1[ch:1][ch][c:3][c!r5:4][c!r5:5]1>>[c:0]1[CH2:1][c:3][c:4][c:5]1",null,-0.1585409614],[0.0357943641,132.5312411659,18,"completed",-5.20332,18.0,17,"C1=CCC(c2cc(Nc3cn[nH]n3)cc(C3=CC=CC3)c2)=C1","c1ccc(-c2cc(Nc3cn[nH]n3)cc(-c3ccccc3)c2)cc1",{},"[CH2:0]1[c,C:1]-,=,:[c,C:2]-,=,:[c,C:3]-,=,:[c,C:4]1>>[ch:0]1c[c:1][c:2][c:3][c:4]1",null,-0.1509810944],[0.0357476756,113.8797584525,18,"completed",-4.853904,18.0,10,"C1=NC(Nc2cc(NC3=CCC=N3)cc(-c3ccccc3)c2)=CC1","C1=CC(c2cc(NC3=CCC=N3)cc(NC3=CCC=N3)c2)=CC1",{},"[c:0]1[ch:1][ch][c:3][c!r5:4][c!r5:5]1>>[c:0]1[CH2:1][c:3][c:4][c:5]1",null,-0.2065056599],[0.0356304107,198.2732220688,18,"completed",-4.778004,18.0,15,"c1ccc(N(c2ccccc2)c2nc[nH]n2)cc1","C1=CC(N(C2=CCC=C2)c2nc[nH]n2)=CC1",{},"[c:0]1[ch:1][ch][c:3][c!r5:4][c!r5:5]1>>[c:0]1[CH2:1][c:3][c:4][c:5]1",null,-0.3001935515],[0.0355796484,148.8172699524,18,"completed",-4.95906,18.0,4,"C1=CC(Nc2cccc3cccc(NC4=CCC=C4)c23)=CC1","C1=NC(Nc2cccc3cccc(NC4=CCC=N4)c23)=CC1",{},"[chr5,CH1r5:1]>>[n:1]",null,-0.1785496592],[0.0355435883,160.8266356266,18,"completed",-4.875524,18.0,4,"C1=CC(Nc2ccc3cc(NC4=CCC=C4)ccc3c2)=CC1","C1=CC(Nc2cnc3cc(NC4=CCC=C4)cnc3c2)=CC1",{},"[ch&r6:0]>>[nr6:0]",null,-0.2248467239],[0.0354797137,242.1219197825,18,"completed",-5.138184,18.0,7,"C1=CC(c2nc(Nc3ccccc3)nc(C3=CCC=C3)n2)=CC1","C1=CCC(Nc2nc(C3=CCC=C3)nc(C3=CCC=C3)n2)=C1",{},"[c:0]1[ch:1][ch][c:3][c!r5:4][c!r5:5]1>>[c:0]1[CH2:1][c:3][c:4][c:5]1",null,-0.2435928012],[0.0352619974,186.4662657538,18,"completed",-5.395324,18.0,12,"C(=Cc1ccco1)C1=CC(C2=CCC(C=Cc3ccco3)=C2)=CC1","C(=Cc1ncco1)C1=CC(C2=CCC(C=Cc3ncco3)=C2)=CC1",{},"[chr5,CH1r5:1]>>[n:1]",null,-0.2783983443],[0.0351594735,182.5010511628,18,"completed",-5.3588,18.0,13,"C1=CC(=C2Sc3ccc4ccoc4c3S2)C=C1","C1=CC(=C2Sc3ccc4ncoc4c3S2)C=C1",{},"[chr5,CH1r5:1]>>[n:1]",null,-0.2571489438],[0.0951665682,85.778622939,19,"completed",-5.201572,19.0,19,"c1ccc(Nc2cc(Nc3ccccc3)cc(-c3ccco3)c2)cc1","c1ccc(Nc2cc(Nc3ccccc3)cc(-c3ncco3)c2)cc1",{},"[chr5,CH1r5:1]>>[n:1]",null,-0.1114147164],[0.0852539135,89.169327697,19,"completed",-5.175536,19.0,19,"c1ccc(Nc2cc(Nc3ccccc3)cc(-c3cccs3)c2)cc1","c1ccc(Nc2cc(Nc3ccccc3)cc(-c3nccs3)c2)cc1",{},"[chr5,CH1r5:1]>>[n:1]",null,-0.1036675252],[0.0830070655,115.7906711236,19,"completed",-4.965868,19.0,19,"C1=CC(c2cc(NC3=CCC=N3)cc(C3=CCC=C3)c2)=CC1","C1=NC(Nc2cc(C3=CCC=N3)cc(C3=CCC=N3)c2)=CC1",{},"[chr5,CH1r5:1]>>[n:1]",null,-0.149074687],[0.0828112856,94.472687804,19,"completed",-5.210312,19.0,19,"c1ccc(Nc2cc(Nc3ccccc3)cc(-c3cccs3)c2)cc1","c1ccc(Nc2cc(Nc3ccccc3)cc(-c3cncs3)c2)cc1",{},"[chr5,CH1r5:1]>>[n:1]",null,-0.12201545],[0.0827623802,170.7394816677,19,"completed",-5.327152,19.0,19,"O=c1c2c(oc3c1=CCC=3)SC(=C1C=CC=C1)S2","O=c1c2c([nH]c3c1=CCC=3)SC(=C1C=CC=C1)S2",{},"[o:1]>>[nH:1]",null,-0.2333131069],[0.0800960872,92.1976862627,19,"completed",-5.232668,19.0,19,"c1ccc(Nc2cc(Nc3ccccc3)cc(-c3ccco3)c2)cc1","c1ccc(Nc2cc(Nc3ccccc3)cc(-c3cnco3)c2)cc1",{},"[chr5,CH1r5:1]>>[n:1]",null,-0.1308617762],[0.0721177112,102.9124774553,19,"completed",-5.195132,19.0,19,"c1ccc(Nc2cc(Nc3ccccc3)cc(-c3ccc[nH]3)c2)cc1","c1ccc(Nc2cc(Nc3ccccc3)cc(-c3cnc[nH]3)c2)cc1",{},"[chr5,CH1r5:1]>>[n:1]",null,-0.1225786513],[0.0692300272,124.5975208772,19,"completed",-5.182988,19.0,19,"C1=CC(c2cc(NC3=CCC=N3)cc(C3=CCC=C3)c2)=CC1","C1=NCC=C1c1cc(NC2=CCC=N2)cc(C2=CCN=C2)c1",{},"[chr5,CH1r5:1]>>[n:1]",null,-0.1374742747],[0.0675043957,107.5475897589,19,"completed",-5.14352,19.0,19,"c1ccc(Nc2cc(Nc3ccccc3)cc(-c3ccc[nH]3)c2)cc1","c1ccc(Nc2cc(Nc3ccccc3)cc(-c3ncc[nH]3)c2)cc1",{},"[chr5,CH1r5:1]>>[n:1]",null,-0.1117789755],[0.0632220525,209.5183519656,19,"completed",-4.982704,19.0,19,"C(#Cc1cccc(-c2c[nH]cn2)c1)c1cccc(-c2c[nH]cn2)c1","C(#CC1=CCC(c2c[nH]cn2)=C1)C1=CCC(c2c[nH]cn2)=C1",{},"[c:0]1[ch:1][ch][c:3][c!r5:4][c!r5:5]1>>[c:0]1[CH2:1][c:3][c:4][c:5]1",null,-0.2250322912],[0.0596678507,124.6502583658,19,"completed",-5.025484,19.0,19,"C1=CC(c2cc(NC3=CCC=N3)cc(C3=CCC=C3)c2)=CC1","C1=NC(Nc2cc(-c3ccsc3)cc(-c3ccsc3)c2)=CC1",{},"[#6H2r5:1]>>[S:1]",null,-0.1351239346],[0.0590211071,209.3779193497,19,"completed",-5.0874,19.0,19,"C(#Cc1cccc(-c2cc[nH]n2)c1)c1cccc(-c2cc[nH]n2)c1","C(#CC1=CCC(c2cc[nH]n2)=C1)C1=CCC(c2cc[nH]n2)=C1",{},"[c:0]1[ch:1][ch][c:3][c!r5:4][c!r5:5]1>>[c:0]1[CH2:1][c:3][c:4][c:5]1",null,-0.2095636073],[0.0587776067,80.5324494366,19,"completed",-5.222456,19.0,19,"C1=NCC=C1c1c(Nc2ccccc2)cccc1Nc1ccccc1","c1ccc(Nc2cccc(Nc3ccccc3)c2-c2cnsc2)cc1",{},"[#6H2r5:1]>>[S:1]",null,-0.1176148658],[0.0563223478,160.7810567316,19,"completed",-5.354384,19.0,19,"C1=CC(c2cc(NC3=CCN=C3)cc(C3=CCC=C3)c2)=CC1","C1=NCC=C1Nc1cc(C2=CCN=C2)cc(C2=CCN=C2)c1",{},"[chr5,CH1r5:1]>>[n:1]",null,-0.2399146634],[0.0516963438,117.1442793678,19,"completed",-5.37904,19.0,19,"c1ccc(Nc2cc(-c3ccccn3)cc(-c3ccccn3)c2)cc1","c1ccc(Nc2cc(-c3ccccn3)cc(-c3ccccn3)c2)nc1",{},"[ch&r6:0]>>[nr6:0]",null,-0.2277626172],[0.048370795,183.0274992588,19,"completed",-4.823176,19.0,19,"C1=CC(Nc2cccc(-c3cccc(NC4=NCC=C4)c3)c2)=NC1","C1=CC(NC2=CCC(C3=CC(NC4=NCC=C4)=CC3)=C2)=NC1",{},"[c:0]1[ch:1][ch][c:3][c!r5:4][c!r5:5]1>>[c:0]1[CH2:1][c:3][c:4][c:5]1",null,-0.2665492707],[0.0479748589,140.2647267412,19,"completed",-4.721056,19.0,19,"C1=Cc2c3c(c4c(c2=C1)SCS4)=CC=C3","c1cc2c3cccc3c3sssc3c2c1",{},"[#6H2r5:1]>>[S:1]",null,-0.3000624695],[0.0476320116,174.3540507741,19,"completed",-5.576748,19.0,14,"C1=CC(=C2C=c3ccc4c(c3=C2)SCS4)C=C1","O=c1oc2c(c3c1SCS3)=CC(=C1C=CC=C1)C=2",{},"[c:1]1[c:2][ch:3][ch:4][c:5][c:6]1>>[c:1]1[c:2][o:3][c:4](=O)[c:5][c:6]1",null,-0.3765246024],[0.044334811,638.2516814271,19,"completed",-5.013524,19.0,19,"C1=Cc2c3c(c4c(c2=C1)SCS4)=CC=C3","c1cc2c3cccc3c3s[nH]sc3c2c1",{},"[#6H2r5:1]>>[NH:1]",null,-0.6411158063],[0.0443191981,-18.6510201276,19,"completed",-5.050324,19.0,19,"C1=NC=c2c1c1c(c3c2=CCC=3)=CN=C1","C1=NC=c2c1c1c(c3c2SCS3)=CN=C1",{},"[CH,ch:0]1=[C,c:1][C,c:2]=[CH,ch:3][*:4]1>>[S:0]1[*:1]=,:[*:2][S:3][*:4]1",null,-0.0394592954],[0.0440965172,111.0974527979,19,"completed",-5.298356,19.0,19,"C1=NCC=C1c1c(Nc2ccccc2)cccc1Nc1ccccc1","c1ccc(Nc2cccc(Nc3ccccc3)c2-c2cnoc2)cc1",{},"[#6H2r5:1]>>[O:1]",null,-0.1778250386],[0.0408508981,101.4579130286,19,"completed",-5.107824,19.0,19,"C1=NCC=C1c1c(Nc2ccccc2)cccc1Nc1ccccc1","c1ccc(Nc2cccc(Nc3ccccc3)c2-c2cn[nH]c2)cc1",{},"[#6H2r5:1]>>[NH:1]",null,-0.1016056271],[0.0398341301,166.9952649867,19,"completed",-5.322276,19.0,19,"C1=CCC(c2cc(C=Cc3c[nH]cn3)cc(C3=CC=CC3)c2)=C1","C(=Cc1c[nH]cn1)c1cc(-c2cccs2)cc(-c2cccs2)c1",{},"[#6H2r5:1]>>[S:1]",null,-0.228246933],[0.0377535249,236.4786042624,19,"completed",-5.439944,19.0,13,"C1=CC(=C2Sc3ccc4c(c3S2)CC=N4)C=C1","C1=CC(=C2Sc3cnc4c(c3S2)CC=N4)C=C1",{},"[ch&r6:0]>>[nr6:0]",null,-0.3354809572],[0.0368499216,225.8946704599,19,"completed",-5.22908,19.0,12,"C1=c2cc3nc4cccnc4nc3cc2=CC1","C1=c2cc3nc4nccnc4nc3cc2=CC1",{},"[ch&r6:0]>>[nr6:0]",null,-0.2432953121],[0.036688093,130.90677031,19,"completed",-4.9402,19.0,19,"C1=NCC=C1c1c(Nc2ccccc2)cccc1Nc1ccccc1","C1=CC(Nc2cccc(NC3=CCC=C3)c2C2=CCN=C2)=CC1",{},"[c:0]1[ch:1][ch][c:3][c!r5:4][c!r5:5]1>>[c:0]1[CH2:1][c:3][c:4][c:5]1",null,-0.1721895529],[0.0361289056,134.970379646,19,"completed",-5.034316,19.0,9,"C1=NC(c2c(Nc3ccccc3)cccc2Nc2ccccc2)=CC1","C1=NC(c2c(Nc3ccccc3)cccc2Nc2ccccc2)=NC1",{},"[chr5,CH1r5:1]>>[n:1]",null,-0.142587003],[0.0359746245,117.5635150583,19,"completed",-5.32982,19.0,19,"c1ccc(N(c2ccccc2)c2ccn[nH]2)cc1","c1ccc(N(c2ccccc2)c2ccno2)cc1",{},"[nH:1]>>[o:1]",null,-0.1992526636],[0.0357854892,137.8813009679,19,"completed",-5.216108,19.0,19,"C1=NCC=C1c1c(Nc2ccccc2)cccc1Nc1ccccc1","C1=NCN=C1c1c(Nc2ccccc2)cccc1Nc1ccccc1",{},"[chr5,CH1r5:1]>>[n:1]",null,-0.1600530422],[0.035559736,182.1507884451,19,"completed",-5.135976,19.0,4,"C1=CCC(c2ccc(Nc3ccc(C4=CC=CC4)cc3)cc2)=C1","C1=CCC(c2ccc(Nc3ccc(C4=CC=CC4)nc3)cn2)=C1",{},"[ch&r6:0]>>[nr6:0]",null,-0.1838833959],[0.0349047363,177.9750265907,19,"completed",-5.420808,19.0,19,"C1=CCC(c2cc(C=Cc3c[nH]cn3)cc(C3=CC=CC3)c2)=C1","C1=CCC(c2cc(C3=CC=CC3)nc(C=Cc3c[nH]cn3)n2)=C1",{},"[ch&r6:0]>>[nr6:0]",null,-0.2865393844],[0.034603108,224.5185747292,19,"completed",-5.373888,19.0,3,"c1ccc2c(c1)ccc1ccccc12","C1=c2ccc3c(c2=CC1)=CCC=3",{},"[c:0]1[ch:1][ch][c:3][c!r5:4][c!r5:5]1>>[c:0]1[CH2:1][c:3][c:4][c:5]1",null,-0.2952384838],[0.0342886369,222.9532068804,19,"completed",-5.132572,19.0,19,"C(#Cc1cccc(-c2cn[nH]c2)c1)c1cccc(-c2cn[nH]c2)c1","C(#CC1=CCC(c2cn[nH]c2)=C1)C1=CCC(c2cn[nH]c2)=C1",{},"[c:0]1[ch:1][ch][c:3][c!r5:4][c!r5:5]1>>[c:0]1[CH2:1][c:3][c:4][c:5]1",null,-0.2241160206],[0.0338309235,125.9686065383,19,"completed",-5.034776,19.0,4,"C1=CC(Nc2cccc(-c3cccc(NC4=CCC=C4)c3)c2)=CC1","C1=CC(Nc2cccc(-c3cccc(NC4=CCC=C4)n3)n2)=CC1",{},"[ch&r6:0]>>[nr6:0]",null,-0.1339874368],[0.0334030191,222.5722913504,19,"completed",-5.33994,19.0,12,"C1=CC(=C2Sc3ccc4c(c3S2)C=CC4)C=C1","C1=CC(=C2Sc3cnc4c(c3S2)C=CC4)C=C1",{},"[ch&r6:0]>>[nr6:0]",null,-0.2788338477],[0.0333398537,408.3569012744,19,"completed",-5.470212,19.0,11,"c1ccc2cc3cc4c(cc3cc2c1)SCS4","c1ccc2nc3cc4c(cc3nc2c1)SCS4",{},"[ch&r6:0]>>[nr6:0]",null,-0.4836457919],[0.0332384702,169.5255227865,19,"completed",-5.138368,19.0,9,"C(=Cc1ccsc1)C1=CCC(C2=CC(C=Cc3ccsc3)=CC2)=C1","C(=Cc1cscn1)C1=CCC(C2=CC(C=Cc3cscn3)=CC2)=C1",{},"[chr5,CH1r5:1]>>[n:1]",null,-0.1716398367],[0.0325668912,148.7822968491,19,"completed",-5.257968,19.0,4,"C1=CC(c2ccc(Nc3ccc(C4=CCC=C4)cc3)cc2)=CC1","C1=NCC=C1c1ccc(Nc2ccc(C3=CCN=C3)cc2)cc1",{},"[chr5,CH1r5:1]>>[n:1]",null,-0.1853741554],[0.0321484023,221.1593765826,19,"completed",-5.142692,19.0,4,"C1=c2cc(Nc3ccccc3)c(Nc3ccccc3)cc2=CC1","C1=c2nc(Nc3ccccc3)c(Nc3ccccc3)nc2=CC1",{},"[ch&r6:0]>>[nr6:0]",null,-0.2231693241],[0.0319893081,230.8593097061,19,"completed",-4.807904,19.0,17,"C1=c2c(c3cc[nH]c3c3[nH]ccc23)=CC1","C1=c2c(c3nc[nH]c3c3[nH]cnc23)=CC1",{},"[chr5,CH1r5:1]>>[n:1]",null,-0.3083875107],[0.0316122238,170.453323504,19,"completed",-5.1541,19.0,4,"C1=CCC(NC2=CCC=C2NC2=CC=CC2)=C1","C1=NCC(NC2=CCC=C2NC2=CC=NC2)=C1",{},"[chr5,CH1r5:1]>>[n:1]",null,-0.1746094854],[0.0314464353,85.611890825,19,"completed",-5.12144,19.0,3,"c1ccc(Nc2cc(Nc3ccccc3)cc(-c3ccccc3)c2)cc1","C1=CCC(c2cc(Nc3ccccc3)cc(Nc3ccccc3)c2)=C1",{},"[c:0]1[ch:1][ch][c:3][c!r5:4][c!r5:5]1>>[c:0]1[CH2:1][c:3][c:4][c:5]1",null,-0.0869174086],[0.0314197971,154.6010133137,19,"completed",-5.119876,19.0,7,"C1=CC(C=CC2=CCC(C3=CC(C=CC4=CCC=C4)=CC3)=C2)=CC1","C(=CC1=CCC=N1)C1=CCC(C2=CC(C=CC3=CCC=N3)=CC2)=C1",{},"[chr5,CH1r5:1]>>[n:1]",null,-0.1552258047],[0.0313839937,298.7124697948,19,"completed",-5.402592,19.0,14,"C1=CC(=C2C=c3ccc4c(c3=C2)SCS4)C=C1","O=c1oc2c(c3c1=CC(=C1C=CC=C1)C=3)SCS2",{},"[c:1]1[c:2][ch:3][ch:4][c:5][c:6]1>>[c:1]1[c:2][o:3][c:4](=O)[c:5][c:6]1",null,-0.366189131],[0.0313818606,127.7374940911,19,"completed",-5.16422,19.0,4,"C1=CCC(Nc2cccc3c(NC4=CC=CC4)cccc23)=C1","C1=NCC(Nc2cccc3c(NC4=CC=NC4)cccc23)=C1",{},"[chr5,CH1r5:1]>>[n:1]",null,-0.1354168731],[0.0313436906,201.4644939109,19,"completed",-5.18032,19.0,4,"C1=CCC(c2ccccc2Nc2ccccc2C2=CC=CC2)=C1","C1=CCC(c2ncccc2Nc2cccnc2C2=CC=CC2)=C1",{},"[ch&r6:0]>>[nr6:0]",null,-0.2091628086],[0.0313033345,251.940993409,19,"completed",-5.00368,19.0,13,"C1=CC(=C2Sc3cc4c(cc3S2)SCS4)C=C1","C1=CC(=C2C=c3cc4c(cc3=C2)SCS4)C=C1",{},"[S,s:0]1[r5:1]-,=,:[r5:2][S,s:3][*:4]1>>[CH:0]1=[C:1][C:2]=[CH:3][*:4]1",null,-0.26080694],[0.0312226775,126.8757965966,19,"completed",-5.175904,19.0,10,"C1=CC(c2cc(Nc3cccs3)cc(C3=CCC=C3)c2)=CC1","C1=CC(c2cc(Nc3nccs3)cc(C3=CCC=C3)c2)=CC1",{},"[chr5,CH1r5:1]>>[n:1]",null,-0.1375520345],[0.0312062513,156.6935473261,19,"completed",-5.05244,19.0,5,"C1=CCC(Nc2cc(C3=CC=CC3)cc(C3=CC=CC3)c2)=C1","C1=CCC(c2cc(NC3=CN=CC3)cc(C3=CC=CC3)c2)=C1",{},"[chr5,CH1r5:1]>>[n:1]",null,-0.160191214],[0.0311274261,186.3117393134,19,"completed",-5.146188,19.0,8,"C1=CSC(=C2C=C(C=Cc3ccccc3)C(C=Cc3ccccc3)=C2)S1","C1=CSC(=C2C=C(C=Cc3ccccn3)C(C=Cc3ccccn3)=C2)S1",{},"[ch&r6:0]>>[nr6:0]",null,-0.1890962627],[0.0307970917,145.9402566853,19,"completed",-5.149868,19.0,4,"C1=CC(Nc2cccc(-c3cccc(NC4=CCC=C4)c3)c2)=CC1","C1=CC(Nc2ccnc(-c3cc(NC4=CCC=C4)ccn3)c2)=CC1",{},"[ch&r6:0]>>[nr6:0]",null,-0.150056986],[0.030790067,115.844432943,19,"completed",-5.33258,19.0,11,"C1=c2cc3cc4ccncc4cc3cc2=CC1","C1=c2nc3cc4ccncc4cc3nc2=CC1",{},"[ch&r6:0]>>[nr6:0]",null,-0.1998142294],[0.0307634892,188.7168340083,19,"completed",-4.94664,19.0,4,"C(=CC1=c2ccccc2=CC1)C1=c2ccccc2=CC1","C(=CC1=c2ccncc2=CC1)C1=c2ccncc2=CC1",{},"[ch&r6:0]>>[nr6:0]",null,-0.2171140146],[0.0306896547,151.5619602584,19,"completed",-5.094944,19.0,6,"C(=Cc1ccccc1)C1=CCC(C2=CC(C=Cc3ccccc3)=CC2)=C1","C1=CCC(C=CC2=CCC(C3=CC(C=CC4=CC=CC4)=CC3)=C2)=C1",{},"[c:0]1[ch:1][ch][c:3][c!r5:4][c!r5:5]1>>[c:0]1[CH2:1][c:3][c:4][c:5]1",null,-0.1516032775],[0.0306352607,151.5969184478,19,"completed",-5.290536,19.0,16,"C(#CC1=CC=CC1)C1=CCC(C2=CC(C#CC3=CC=CC3)=CC2)=C1","C(#Cc1ccco1)C1=CCC(C2=CC(C#Cc3ccco3)=CC2)=C1",{},"[#6H2r5:1]>>[O:1]",null,-0.2019172347],[0.0305757084,158.9543103153,19,"completed",-5.157964,19.0,11,"C1=CC(C=CC2=CC(C3=CCC(C=CC4=CCC=C4)=C3)=CC2)=CC1","C(=CC1=CCC=N1)C1=CC(C2=CCC(C=CC3=CCC=N3)=C2)=CC1",{},"[chr5,CH1r5:1]>>[n:1]",null,-0.1640511724],[0.030387761,272.7827752724,19,"completed",-5.370392,19.0,13,"C1=CC(=C2Sc3ccc4c(c3S2)N=CC4)C=C1","C1=CC(=C2Sc3cnc4c(c3S2)N=CC4)C=C1",{},"[ch&r6:0]>>[nr6:0]",null,-0.3320169288],[0.0303825758,166.0755092939,19,"completed",-5.206632,19.0,19,"C1=CC(c2cc(NC3=CCN=C3)cc(C3=CCC=C3)c2)=CC1","C1=NCC=C1Nc1cc(-c2ccsc2)cc(-c2ccsc2)c1",{},"[#6H2r5:1]>>[S:1]",null,-0.182078452],[0.0303385454,109.9118792452,19,"completed",-5.307096,19.0,4,"C1=CCC(c2cc(Nc3ccccc3)cc(C3=CC=CC3)c2)=C1","C1=CCC(c2cc(Nc3ccccn3)cc(C3=CC=CC3)c2)=C1",{},"[ch&r6:0]>>[nr6:0]",null,-0.1819233637],[0.0303308817,208.1124358346,19,"completed",-5.148304,19.0,9,"C1=CCC(N(C2=CC=CC2)C2=CCC=N2)=C1","C1=CN=C(N(C2=CCC=N2)C2=NC=CC2)C1",{},"[chr5,CH1r5:1]>>[n:1]",null,-0.2108413892],[0.0303101034,167.2393545034,19,"completed",-4.998344,19.0,5,"C1=CCC(Nc2cc(C3=CCC=C3)cc(C3=CCC=C3)c2)=C1","C1=CC(c2cc(NC3=CN=CC3)cc(C3=CCC=C3)c2)=CC1",{},"[chr5,CH1r5:1]>>[n:1]",null,-0.1817488196],[0.0301066237,140.0293471302,19,"completed",-5.331016,19.0,4,"C1=CCC(c2ccc(Nc3ccc(C4=CC=CC4)cc3)cc2)=C1","C1=NCC(c2ccc(Nc3ccc(C4=CC=NC4)cc3)cc2)=C1",{},"[chr5,CH1r5:1]>>[n:1]",null,-0.2139129035],[0.0301003634,150.4030816758,19,"completed",-5.22126,19.0,19,"C(#CC1=CCC(C2=CSCS2)=C1)C1=CCC(C2=CSCS2)=C1","C(#CC1=CCC(C2=CCC=C2)=C1)C1=CCC(C2=CCC=C2)=C1",{},"[S,s:0]1[r5:1]-,=,:[r5:2][S,s:3][*:4]1>>[CH:0]1=[C:1][C:2]=[CH:3][*:4]1",null,-0.172702174],[0.0300619444,115.9631256545,19,"completed",-5.165048,19.0,19,"c1ccc(Nc2cc(Nc3ccccc3)cc(-c3ccco3)c2)cc1","c1ccc(Nc2cc(-c3ccco3)cc(Nc3ccccc3)n2)cc1",{},"[ch&r6:0]>>[nr6:0]",null,-0.1245823231],[0.0295109887,188.223857814,19,"completed",-4.86614,19.0,4,"C1=CC(c2ccccc2Nc2ccccc2C2=CCC=C2)=CC1","C1=NC(c2ccccc2Nc2ccccc2C2=CCC=N2)=CC1",{},"[chr5,CH1r5:1]>>[n:1]",null,-0.2494525315],[0.0294787937,167.269967624,19,"completed",-5.050416,19.0,4,"C(=CC1=c2ccccc2=CC1)C1=c2ccccc2=CC1","C(=CC1=c2cnccc2=CC1)C1=c2cnccc2=CC1",{},"[ch&r6:0]>>[nr6:0]",null,-0.1708330848],[0.0294391339,103.8646845072,19,"completed",-5.3611,19.0,5,"c1ccc(Nc2cc(-c3ccco3)cc(-c3ccco3)c2)cc1","c1ccc(Nc2cc(-c3ccco3)cc(-c3ccco3)c2)nc1",{},"[ch&r6:0]>>[nr6:0]",null,-0.2102207068],[0.0294321461,107.2955443914,19,"completed",-5.220984,19.0,15,"c1[nH]cc2cc3cc4oncc4cc3cc12","c1occ2cc3cc4oncc4cc3cc12",{},"[nH:1]>>[o:1]",null,-0.1366913556],[0.0293779321,81.7043376186,19,"completed",-5.300748,19.0,3,"c1ccc(-c2ccccn2)nc1","c1ccc(Nc2cccc(-c3cccc(Nc4ccccc4)n3)n2)cc1",{},"[ch&r6,CH1&r5:1]>>[*:1](-N-c1ccccc1)",null,-0.1625499337],[0.0292305864,106.8813779549,19,"completed",-5.36754,19.0,3,"c1ccc(Nc2cccc(-c3cccc(Nc4ccccc4)c3)c2)cc1","c1ccc(Nc2cncc(-c3cncc(Nc4ccccc4)c3)c2)cc1",{},"[ch&r6:0]>>[nr6:0]",null,-0.2156308842],[0.0291171475,82.2112998031,19,"completed",-5.375728,19.0,4,"C1=CC(c2cc(Nc3ccccc3)cc(Nc3ccccc3)c2)=CC1","C1=CC(c2nc(Nc3ccccc3)cc(Nc3ccccc3)n2)=CC1",{},"[ch&r6:0]>>[nr6:0]",null,-0.2097889499],[0.0290744273,137.4409090142,19,"completed",-5.1978,19.0,9,"C(#Cc1ccccc1)C1=CCC(C2=CC(C#Cc3ccccc3)=CC2)=C1","C(#CC1=CCC(C2=CC(C#CC3=CCC=C3)=CC2)=C1)C1=CCC=C1",{},"[c:0]1[ch:1][ch][c:3][c!r5:4][c!r5:5]1>>[c:0]1[CH2:1][c:3][c:4][c:5]1",null,-0.1535473056],[0.0289685688,118.7851058528,19,"completed",-5.483736,19.0,18,"C1=c2c(c3cscc3c3cscc23)=CC1","c1scc2c1c1cscc1c1cscc21",{},"[#6H2r5:1]>>[S:1]",null,-0.2937073834],[0.0289134195,142.3622070621,19,"completed",-4.925664,19.0,10,"C1=CCC(c2cc(NC3=CCC=C3)nc(NC3=CCC=C3)c2)=C1","C1=CC(Nc2cc(C3=CN=CC3)cc(NC3=CCC=C3)n2)=CC1",{},"[chr5,CH1r5:1]>>[n:1]",null,-0.1875089012],[0.0288930313,119.8068171211,19,"completed",-5.305992,19.0,5,"c1ccc(Nc2cc(-c3ccsc3)cc(-c3ccsc3)c2)cc1","c1ccc(Nc2cc(-c3ccsc3)cc(-c3ccsc3)c2)nc1",{},"[ch&r6:0]>>[nr6:0]",null,-0.1874718603],[0.02888637,167.0438073821,19,"completed",-5.147752,19.0,3,"C1=c2ccccc2=CC1","C(=Cc1cc2c(cc1C=Cc1ccccc1)=CCC=2)c1ccccc1",{},"[ch&r6,CH1&r5:1]>>[*:1](-C=C-c1ccccc1)",null,-0.1703553868],[0.0288491749,149.0441797506,19,"completed",-5.263212,19.0,4,"C1=CC(c2ccccc2Nc2ccccc2C2=CCC=C2)=CC1","C1=NCC=C1c1ccccc1Nc1ccccc1C1=CCN=C1",{},"[chr5,CH1r5:1]>>[n:1]",null,-0.1877947401],[0.0288040827,167.5509473577,19,"completed",-5.123188,19.0,4,"C(#CC1=c2ccccc2=CC1)C1=c2ccccc2=CC1","C(#CC1=c2cnccc2=CC1)C1=c2cnccc2=CC1",{},"[ch&r6:0]>>[nr6:0]",null,-0.1683353344],[0.028762067,127.1130055687,19,"completed",-5.236992,19.0,13,"C1=CC(=C2Sc3cc4c[nH]cc4cc3S2)C=C1","C1=CC(=C2Sc3cc4c[nH]cc4cc3S2)N=C1",{},"[chr5,CH1r5:1]>>[n:1]",null,-0.1592276739],[0.0287076534,181.6640206532,19,"completed",-4.931184,19.0,4,"C1=CCC(Nc2cccc(-c3cccc(NC4=CC=CC4)c3)c2)=C1","C1=CCC(Nc2cccc(-c3cccc(NC4=CC=CC4)n3)n2)=C1",{},"[ch&r6:0]>>[nr6:0]",null,-0.2167169788],[0.0286423179,105.8563262582,19,"completed",-5.051428,19.0,5,"C1=CCC(c2cc(NC3=CCC=C3)cc(C3=CC=CC3)c2)=C1","C1=CCC(c2cc(NC3=CCC=N3)cc(C3=CC=CC3)c2)=C1",{},"[chr5,CH1r5:1]>>[n:1]",null,-0.111182683],[0.0285395395,134.0491762948,19,"completed",-5.096784,19.0,4,"C1=CC(c2c(Nc3ccccc3)cccc2Nc2ccccc2)=CC1","C1=CC(c2c(Nc3ccccc3)cccc2Nc2ccccc2)=NC1",{},"[chr5,CH1r5:1]>>[n:1]",null,-0.1340680781],[0.0282387068,78.841973054,19,"completed",-5.410504,19.0,3,"c1ccc(Nc2cccc(-c3cccc(Nc4ccccc4)c3)c2)cc1","c1ccc(Nc2cc(-c3ccnc(Nc4ccccc4)c3)ccn2)cc1",{},"[ch&r6:0]>>[nr6:0]",null,-0.2312105023],[0.0281855337,136.4955024873,19,"completed",-5.179032,19.0,17,"C1=CC(=C2SC(c3ccccc3)=C(c3ccccc3)S2)C=C1","C1=CC(=C2SC(c3ccccn3)=C(c3ccccn3)S2)C=C1",{},"[ch&r6:0]>>[nr6:0]",null,-0.1472806509],[0.0281438525,166.7659844056,19,"completed",-5.256864,19.0,6,"C1=CC(Nc2cc(C3=CCC=C3)nc(C3=CCC=C3)c2)=CC1","C1=CC(Nc2cc(-c3ccoc3)nc(-c3ccoc3)c2)=CC1",{},"[#6H2r5:1]>>[O:1]",null,-0.1996696964],[0.0280442676,198.5016215876,19,"completed",-5.232392,19.0,13,"C1=CC(=C2Sc3cc4c[nH]cc4cc3S2)C=C1","C1=CC(=C2Sc3cc4c[nH]cc4cc3S2)C=N1",{},"[chr5,CH1r5:1]>>[n:1]",null,-0.2190694826],[0.0279165569,171.4852414616,19,"completed",-4.947652,19.0,12,"C1=CN=C(C=CC2=CC(C3=CCC(C=CC4=NC=CC4)=C3)=CC2)C1","C1=CN=C(C=Cc2cc(-c3c[nH]c(C=CC4=NC=CC4)c3)c[nH]2)C1",{},"[#6H2r5:1]>>[NH:1]",null,-0.2019406979],[0.0278301092,141.1865095113,19,"completed",-5.136712,19.0,4,"C1=CCC(Nc2cccc(-c3cccc(NC4=CC=CC4)c3)c2)=C1","C1=CN=C(Nc2cccc(-c3cccc(NC4=NC=CC4)c3)c2)C1",{},"[chr5,CH1r5:1]>>[n:1]",null,-0.1435062306],[0.0278014745,160.7926511446,19,"completed",-5.207736,19.0,4,"C1=CC(Nc2cc(NC3=CCC=C3)cc(-c3ccccc3)c2)=CC1","O=c1cc(-c2cc(NC3=CCC=C3)cc(NC3=CCC=C3)c2)cco1",{},"[c:1]1[c:2][ch:3][ch:4][c:5][c:6]1>>[c:1]1[c:2][o:3][c:4](=O)[c:5][c:6]1",null,-0.1775999129],[0.0276522905,169.9629102081,19,"completed",-4.934496,19.0,4,"C1=CCC(Nc2cccc(NC3=CC=CC3)c2)=C1","c1cc(Nc2ccco2)cc(Nc2ccco2)c1",{},"[#6H2r5:1]>>[O:1]",null,-0.2056921537],[0.0276344596,128.2046055572,19,"completed",-5.133768,19.0,11,"c1ccc(-c2cc(Nc3cocn3)cc(-c3ccccc3)c2)cc1","C1=CC(c2cc(Nc3cocn3)cc(C3=CCC=C3)c2)=CC1",{},"[c:0]1[ch:1][ch][c:3][c!r5:4][c!r5:5]1>>[c:0]1[CH2:1][c:3][c:4][c:5]1",null,-0.1303654748],[0.0276344146,127.156577548,19,"completed",-5.373152,19.0,12,"C1=c2nc3cc4cccnc4cc3nc2=CC1","C1=c2nc3cc4nccnc4cc3nc2=CC1",{},"[ch&r6:0]>>[nr6:0]",null,-0.2296272689],[0.0276004787,175.0174320084,19,"completed",-5.102856,19.0,17,"C1=CCC(c2cc(Nc3ccco3)cc(C3=CC=CC3)c2)=C1","c1coc(Nc2cc(-c3cccs3)cc(-c3cccs3)c2)c1",{},"[#6H2r5:1]>>[S:1]",null,-0.1750288499],[0.0275916572,189.1454145387,19,"completed",-5.354476,19.0,3,"c1ccc2cc(Nc3ccc4ccccc4c3)ccc2c1","c1cnc2ccc(Nc3ccc4ncccc4c3)cc2c1",{},"[ch&r6:0]>>[nr6:0]",null,-0.2598219097],[0.0274821053,204.5182437648,19,"completed",-5.217764,19.0,8,"C1=CC(C=CC2=NCC(C3=CC(C=CC4=CCC=C4)=NC3)=C2)=CC1","C(=Cc1cc[nH]c1)C1=NCC(C2=CC(C=Cc3cc[nH]c3)=NC2)=C1",{},"[#6H2r5:1]>>[NH:1]",null,-0.220506708],[0.0271628723,124.3643928907,19,"completed",-5.25668,19.0,17,"C1=CCC(c2cc(Nc3cscn3)cc(C3=CC=CC3)n2)=C1","C1=CCC(c2cc(NC3=CCC=N3)cc(C3=CC=CC3)n2)=C1",{},"[n,c:0]1[n,ch:1][s,S:2][n,c:3][n,c:4]1>>[*:0]1=[*:1][CH2:2][*:3]=[*:4]1",null,-0.1658171499],[0.0271499267,165.5916807363,19,"completed",-5.05244,19.0,16,"c1ccc(N(c2ccccc2)c2ccns2)cc1","C1=CC(N(C2=CCC=C2)c2ccns2)=CC1",{},"[c:0]1[ch:1][ch][c:3][c!r5:4][c!r5:5]1>>[c:0]1[CH2:1][c:3][c:4][c:5]1",null,-0.1689051864],[0.0271297726,184.5578476022,19,"completed",-4.924744,19.0,4,"C1=c2ccccc2=C(C2=c3ccccc3=CC2)C1","c1ccc2c(-c3scc4ccccc34)scc2c1",{},"[#6H2r5:1]>>[S:1]",null,-0.2216117895],[0.0269990971,272.8242431544,19,"completed",-5.365332,19.0,19,"C1=Cc2c3c(c4c[nH]cc4c2=C1)=CC=C3","C1=Cc2c3c(c4n[nH]nc4c2=C1)=CC=C3",{},"[chr5,CH1r5:1]>>[n:1]",null,-0.3300448334],[0.0269803089,192.6664921616,19,"completed",-5.559176,19.0,10,"C(=Cc1nccc2c1=CCC=2)c1nccc2c1=CCC=2","C(=Cc1ncnc2c1=CCC=2)c1ncnc2c1=CCC=2",{},"[ch&r6:0]>>[nr6:0]",null,-0.3747442471],[0.1199605556,147.6929130129,20,"completed",-5.23828,20.0,20,"C(#CC1=CCC(C2=CC(C#CC3=CCC=C3)=CC2)=C1)C1=CCC=C1","C(#CC1=CCC=N1)C1=CCC(C2=CC(C#CC3=CCC=N3)=CC2)=C1",{},"[chr5,CH1r5:1]>>[n:1]",null,-0.1765861324],[0.1083282013,155.4356508633,20,"completed",-5.362756,20.0,20,"C(#CC1=CCC(C2=CC(C#CC3=CCC=C3)=CC2)=C1)C1=CCC=C1","C(#CC1=CCC(C2=CC(C#CC3=CCN=C3)=CC2)=C1)C1=CCN=C1",{},"[chr5,CH1r5:1]>>[n:1]",null,-0.2408115283],[0.0820851737,162.7652698088,20,"completed",-5.193108,20.0,20,"C(#CC1=CCC(C2=CC(C#CC3=CCC=C3)=CC2)=C1)C1=CCC=C1","C(#Cc1ccsc1)C1=CCC(C2=CC(C#Cc3ccsc3)=CC2)=C1",{},"[#6H2r5:1]>>[S:1]",null,-0.1753293811],[0.0810797425,161.9189576692,20,"completed",-5.37352,20.0,20,"C(#CC1=CCC(C2=CC(C#CC3=CCC=C3)=CC2)=C1)C1=CCC=C1","C(#CC1=NCC=C1)C1=CCC(C2=CC(C#CC3=NCC=C3)=CC2)=C1",{},"[chr5,CH1r5:1]>>[n:1]",null,-0.2507512954],[0.0781665095,135.6381736964,20,"completed",-5.171672,20.0,20,"C(=Cc1cc2c(cc1C=Cc1ccccc1)=CCC=2)c1ccccc1","C(=Cc1cc2c(cc1C=Cc1ccccn1)=CCC=2)c1ccccn1",{},"[ch&r6:0]>>[nr6:0]",null,-0.1446194427],[0.0733269455,179.4244542928,20,"completed",-4.954736,20.0,20,"C1=c2ccc3c(c2=CC1)=CCC=3","c1cc2c(c3c1SCS3)SCS2",{},"[CH,ch:0]1=[C,c:1][C,c:2]=[CH,ch:3][*:4]1>>[S:0]1[*:1]=,:[*:2][S:3][*:4]1",null,-0.2062351409],[0.070619645,117.72297076,20,"completed",-5.187128,20.0,20,"C1=CCC(c2cc(NC3=CCC=N3)cc(C3=CC=CC3)c2)=C1","C1=NC=C(c2cc(NC3=CCC=N3)cc(C3=CN=CC3)c2)C1",{},"[chr5,CH1r5:1]>>[n:1]",null,-0.1325836685],[0.0646530518,180.7647721654,20,"completed",-4.938728,20.0,20,"C(#CC1=CCC(C2=CC(C#CC3=CCC=C3)=CC2)=C1)C1=CCC=C1","C(#Cc1cc[nH]c1)C1=CCC(C2=CC(C#Cc3cc[nH]c3)=CC2)=C1",{},"[#6H2r5:1]>>[NH:1]",null,-0.2131200255],[0.0598567753,188.080862183,20,"completed",-5.184552,20.0,20,"C1=CCC(c2cc(NC3=CN=CC3)cc(C3=CC=CC3)c2)=C1","C1=NC=C(Nc2cc(C3=CN=CC3)cc(C3=CN=CC3)c2)C1",{},"[chr5,CH1r5:1]>>[n:1]",null,-0.1971736308],[0.0594281508,293.8995229865,20,"completed",-5.451444,20.0,19,"C1=Cc2c3c(c4c[nH]cc4c2=C1)=CC=C3","C1=NC=c2c1c1c(c3c[nH]cc23)=CN=C1",{},"[chr5,CH1r5:1]>>[n:1]",null,-0.3832730663],[0.0583051459,83.0974750888,20,"completed",-5.185932,20.0,20,"C1=CCC(c2cc(Nc3ccccc3)cc(Nc3ccccc3)c2)=C1","C1=NC=C(c2cc(Nc3ccccc3)cc(Nc3ccccc3)c2)C1",{},"[chr5,CH1r5:1]>>[n:1]",null,-0.1025841196],[0.053450441,117.8940577675,20,"completed",-5.187128,20.0,20,"C1=CCC(c2cc(NC3=CCC=N3)cc(C3=CC=CC3)c2)=C1","C1=CN=C(c2cc(NC3=CCC=N3)cc(C3=NC=CC3)c2)C1",{},"[chr5,CH1r5:1]>>[n:1]",null,-0.1327356025],[0.0504313875,163.5024641472,20,"completed",-4.985924,20.0,20,"C1=NCC(c2ccc(Nc3ccc(C4=CC=NC4)cc3)cc2)=C1","C1=NCC(C2=CC=C(NC3=CC=C(C4=CC=NC4)C3)C2)=C1",{},"[c:0]1[ch:1][ch][c:3][c!r5:4][c!r5:5]1>>[c:0]1[CH2:1][c:3][c:4][c:5]1",null,-0.1819604059],[0.0479777745,107.4946629983,20,"completed",-5.088044,20.0,20,"C1=CCC(c2cc(NC3=CCC=N3)cc(C3=CC=CC3)c2)=C1","C1=NC(Nc2cc(-c3ccco3)cc(-c3ccco3)c2)=CC1",{},"[#6H2r5:1]>>[O:1]",null,-0.1078199707],[0.0478612044,155.5751747166,20,"completed",-5.346564,20.0,20,"O=c1oc2c(c3c1SCS3)=CC(=C1C=CC=C1)C=2","O=c1[nH]c2c(c3c1SCS3)=CC(=C1C=CC=C1)C=2",{},"[o:1]>>[nH:1]",null,-0.2323630779],[0.0471280541,107.3589025067,20,"completed",-5.074336,20.0,20,"C1=CCC(c2cc(NC3=CCC=N3)cc(C3=CC=CC3)c2)=C1","C1=NC(Nc2cc(-c3cccs3)cc(-c3cccs3)c2)=CC1",{},"[#6H2r5:1]>>[S:1]",null,-0.108851587],[0.0460338519,182.802696873,20,"completed",-5.268456,20.0,20,"C(#CC1=CCC(C2=CC(C#CC3=CCC=C3)=CC2)=C1)C1=CCC=C1","C(#Cc1ccoc1)C1=CCC(C2=CC(C#Cc3ccoc3)=CC2)=C1",{},"[#6H2r5:1]>>[O:1]",null,-0.2175356608],[0.0443391513,94.9677856517,20,"completed",-5.18262,20.0,20,"C1=CCC(c2cc(Nc3ccccc3)cc(Nc3ccccc3)c2)=C1","C1=CN=C(c2cc(Nc3ccccc3)cc(Nc3ccccc3)c2)C1",{},"[chr5,CH1r5:1]>>[n:1]",null,-0.1111919595],[0.041395124,191.7598190231,20,"completed",-5.401396,20.0,20,"O=c1c2c([nH]c3c1=CCC=3)SC(=C1C=CC=C1)S2","O=c1c2c([nH]c3ccccc13)SC(=C1C=CC=C1)S2",{},"[CH2:0]1[c,C:1]-,=,:[c,C:2]-,=,:[c,C:3]-,=,:[c,C:4]1>>[ch:0]1c[c:1][c:2][c:3][c:4]1",null,-0.2851020995],[0.0411384625,161.8100924697,20,"completed",-5.3657,20.0,20,"C(#CC1=CCC(C2=CCC=C2)=C1)C1=CCC(C2=CCC=C2)=C1","C(#CC1=CCC(C2=CCC=C2)=N1)C1=CCC(C2=CCC=C2)=N1",{},"[chr5,CH1r5:1]>>[n:1]",null,-0.2465254269],[0.0391232158,184.8758545834,20,"completed",-4.884908,20.0,20,"C1=NCC=C1c1ccc(Nc2ccc(C3=CCN=C3)cc2)cc1","C1=NCC=C1C1=CC=C(NC2=CC=C(C3=CCN=C3)C2)C1",{},"[c:0]1[ch:1][ch][c:3][c!r5:4][c!r5:5]1>>[c:0]1[CH2:1][c:3][c:4][c:5]1",null,-0.2384296965],[0.0365762731,130.1518062205,20,"completed",-4.8298,20.0,20,"C(#CC1=CCC(C2=CC(C#CC3=CCC=C3)=CC2)=C1)C1=CCC=C1","C(#CC1=CSCS1)C1=CCC(C2=CC(C#CC3=CSCS3)=CC2)=C1",{},"[CH,ch:0]1=[C,c:1][C,c:2]=[CH,ch:3][*:4]1>>[S:0]1[*:1]=,:[*:2][S:3][*:4]1",null,-0.2295940597],[0.03551427,155.4813126963,20,"completed",-5.017296,20.0,20,"C(=Cc1cc2c(cc1C=Cc1ccccc1)=CCC=2)c1ccccc1","C1=CC(C=Cc2cc3c(cc2C=CC2=CCC=C2)=CCC=3)=CC1",{},"[c:0]1[ch:1][ch][c:3][c!r5:4][c!r5:5]1>>[c:0]1[CH2:1][c:3][c:4][c:5]1",null,-0.1659096588],[0.0352536354,137.3517359264,20,"completed",-4.960072,20.0,20,"c1ccc(Nc2cc(Nc3ccccc3)cc(-c3ncco3)c2)cc1","C1=CC(Nc2cc(NC3=CCC=C3)cc(-c3ncco3)c2)=CC1",{},"[c:0]1[ch:1][ch][c:3][c!r5:4][c!r5:5]1>>[c:0]1[CH2:1][c:3][c:4][c:5]1",null,-0.1686998029],[0.0331720001,350.7028756357,20,"completed",-5.343712,20.0,20,"C(=Cc1cc2c(cc1C=Cc1ccccc1)=CCC=2)c1ccccc1","C(=Cc1nc2c(nc1C=Cc1ccccc1)=CCC=2)c1ccccc1",{},"[ch&r6:0]>>[nr6:0]",null,-0.3899952834],[0.032668034,258.9648418203,20,"completed",-5.169464,20.0,20,"C(#CC1=CCC(C2=CC(C#CC3=CCC=C3)=CC2)=C1)C1=CCC=C1","C(#CC1=COCO1)C1=CCC(C2=CC(C#CC3=COCO3)=CC2)=C1",{},"[CH,ch:0]1=[C,c:1][C,c:2]=[CH,ch:3][*:4]1>>[O:0]1[*:1]=,:[*:2][O:3][*:4]1",null,-0.2634903423],[0.0323068735,196.5918993986,20,"completed",-5.236072,20.0,20,"C(=CC1=CCC=N1)C1=CCC(C2=CC(C=CC3=CCC=N3)=CC2)=C1","C(=Cc1cocn1)C1=CCC(C2=CC(C=Cc3cocn3)=CC2)=C1",{},"[#6H2r5:1]>>[O:1]",null,-0.2184513987],[0.0321558925,142.1750980295,20,"completed",-4.974148,20.0,20,"c1ccc(Nc2cccc(Nc3ccccc3)c2-c2cnsc2)cc1","C1=CC(Nc2cccc(NC3=CCC=C3)c2-c2cnsc2)=CC1",{},"[c:0]1[ch:1][ch][c:3][c!r5:4][c!r5:5]1>>[c:0]1[CH2:1][c:3][c:4][c:5]1",null,-0.1672564922],[0.0318355843,229.2696183816,20,"completed",-5.07222,20.0,19,"C1=Cc2c3c(c4c(c2=C1)SCS4)=CC=C3","C1=Nc2c3c(c4c(c2=C1)SCS4)=CC=N3",{},"[chr5,CH1r5:1]>>[n:1]",null,-0.2300928179],[0.0318139817,106.9722624293,20,"completed",-5.0966,20.0,3,"c1ccc(Nc2cccc(Nc3ccccc3)c2-c2ccccc2)cc1","c1ccc(Nc2cccc(Nc3ccccc3)c2-c2ccccn2)cc1",{},"[ch&r6:0]>>[nr6:0]",null,-0.1069987352],[0.0316024077,167.9123157387,20,"completed",-5.237084,20.0,20,"C(=CC1=CCC=N1)C1=CCC(C2=CC(C=CC3=CCC=N3)=CC2)=C1","C(=Cc1csc(-c2cc(C=CC3=CCC=N3)cs2)c1)C1=CCC=N1",{},"[#6H2r5:1]>>[S:1]",null,-0.1933976139],[0.0313587959,159.6457611466,20,"completed",-5.120244,20.0,20,"C1=CCC(C=CC2=CCC(C3=CC(C=CC4=CC=CC4)=CC3)=C2)=C1","C(=Cc1cccs1)C1=CCC(C2=CC(C=Cc3cccs3)=CC2)=C1",{},"[#6H2r5:1]>>[S:1]",null,-0.1602734558],[0.0309962184,256.4500259951,20,"completed",-5.46368,20.0,20,"C(#CC1=CCC(C2=CCC=C2)=C1)C1=CCC(C2=CCC=C2)=C1","C(#Cc1coc(C2=CCC=C2)c1)c1coc(C2=CCC=C2)c1",{},"[#6H2r5:1]>>[O:1]",null,-0.3613523981],[0.0306298551,163.6386049205,20,"completed",-5.24426,20.0,20,"C1=CCC(C=CC2=CCC(C3=CC(C=CC4=CC=CC4)=CC3)=C2)=C1","C1=CCC(C=CC2=CCC(C3=NC(C=CC4=CC=CC4)=CC3)=N2)=C1",{},"[chr5,CH1r5:1]>>[n:1]",null,-0.1922887343],[0.030494042,121.9593721377,20,"completed",-5.208564,20.0,20,"C1=CC(Nc2cc(C3=CN=CC3)cc(NC3=CCC=C3)n2)=CC1","C1=NC=C(c2cc(Nc3ccccc3)nc(Nc3ccccc3)c2)C1",{},"[CH2:0]1[c,C:1]-,=,:[c,C:2]-,=,:[c,C:3]-,=,:[c,C:4]1>>[ch:0]1c[c:1][c:2][c:3][c:4]1",null,-0.1436986363],[0.0295160204,132.2590990597,20,"completed",-5.023092,20.0,20,"c1ccc(Nc2cccc(Nc3ccccc3)c2-c2cnoc2)cc1","C1=CC(Nc2cccc(NC3=CCC=C3)c2-c2cnoc2)=CC1",{},"[c:0]1[ch:1][ch][c:3][c!r5:4][c!r5:5]1>>[c:0]1[CH2:1][c:3][c:4][c:5]1",null,-0.1427961523],[0.0291330321,249.1975390379,20,"completed",-4.684348,20.0,20,"C(=CC1=CCC=N1)C1=CC(C2=CCC(C=CC3=CCC=N3)=C2)=CC1","C(=Cc1cc(-c2c[nH]c(C=CC3=CCC=N3)c2)c[nH]1)C1=CCC=N1",{},"[#6H2r5:1]>>[NH:1]",null,-0.3830862046],[0.028523781,208.3898639307,20,"completed",-4.882884,20.0,20,"C(#CC1=CCC(C2=CCC=C2)=C1)C1=CCC(C2=CCC=C2)=C1","C(#Cc1c[nH]c(C2=CCC=C2)c1)c1c[nH]c(C2=CCC=C2)c1",{},"[#6H2r5:1]>>[NH:1]",null,-0.2579236719],[0.0284565931,154.7459025415,20,"completed",-5.045724,20.0,20,"O=c1cc(-c2cc(NC3=CCC=C3)cc(NC3=CCC=C3)c2)cco1","O=c1cc(-c2cc(NC3=CCC=C3)cc(NC3=CCC=C3)c2)cc[nH]1",{},"[o:1]>>[nH:1]",null,-0.1593417008],[0.02818221,123.9666609186,20,"completed",-5.206632,20.0,3,"c1ccc(N(c2ccccc2)c2ccccc2)cc1","c1ccc(N(c2ccccc2)c2ccccn2)cc1",{},"[ch&r6:0]>>[nr6:0]",null,-0.1447039077],[0.0275334362,172.63066786,20,"completed",-5.171028,20.0,11,"C1=CC(C=Cc2cc(-c3ccc[nH]3)nc(-c3ccc[nH]3)c2)=CC1","C(=Cc1cc(-c2ccc[nH]2)nc(-c2ccc[nH]2)c1)c1cc[nH]c1",{},"[#6H2r5:1]>>[NH:1]",null,-0.1796479505],[0.0275069991,104.2623378043,20,"completed",-5.133032,20.0,4,"C1=CC(c2c(Nc3ccccc3)cccc2Nc2ccccc2)=CC1","c1ccc(Nc2cccc(Nc3ccccc3)c2-c2ccsc2)cc1",{},"[#6H2r5:1]>>[S:1]",null,-0.1067955077],[0.027478313,152.1579331278,20,"completed",-5.33488,20.0,4,"C1=CCC(c2ccccc2Nc2ccccc2C2=CC=CC2)=C1","C1=NCC(c2ccccc2Nc2ccccc2C2=CC=NC2)=C1",{},"[chr5,CH1r5:1]>>[n:1]",null,-0.2240193243],[0.0274619594,160.2504658592,20,"completed",-5.297528,20.0,20,"C1=CCC(C=CC2=CCC(C3=CC(C=CC4=CC=CC4)=CC3)=C2)=C1","C1=CN=C(C=CC2=CCC(C3=CC(C=CC4=NC=CC4)=CC3)=C2)C1",{},"[chr5,CH1r5:1]>>[n:1]",null,-0.2116570199],[0.0272645604,283.1892469209,20,"completed",-4.7516,20.0,4,"C1=c2ccccc2=C(NC2=c3ccccc3=CC2)C1","c1ccc2c(Nc3occ4ccccc34)occ2c1",{},"[#6H2r5:1]>>[O:1]",null,-0.3737293191],[0.0270843061,141.5439768691,20,"completed",-4.950412,20.0,20,"c1ccc(Nc2cc(Nc3ccccc3)cc(-c3nccs3)c2)cc1","C1=CC(Nc2cc(NC3=CCC=C3)cc(-c3nccs3)c2)=CC1",{},"[c:0]1[ch:1][ch][c:3][c!r5:4][c!r5:5]1>>[c:0]1[CH2:1][c:3][c:4][c:5]1",null,-0.1760659438],[0.0270627935,183.3916135376,20,"completed",-5.105432,20.0,3,"c1cnc2cccnc2c1","c1ccc(Nc2cnc3cc(Nc4ccccc4)cnc3c2)cc1",{},"[ch&r6,CH1&r5:1]>>[*:1](-N-c1ccccc1)",null,-0.1834310284],[0.0270118426,203.6660005641,20,"completed",-5.280048,20.0,20,"C(=CC1=CCC=N1)C1=CC(C2=CCC(C=CC3=CCC=N3)=C2)=CC1","C(=Cc1cocn1)C1=CC(C2=CCC(C=Cc3cocn3)=C2)=CC1",{},"[#6H2r5:1]>>[O:1]",null,-0.2395084719],[0.0267451228,174.1275016489,20,"completed",-4.938268,20.0,20,"c1ccc(Nc2cccc(Nc3ccccc3)c2-c2cnsc2)cc1","C1=CCC(Nc2cccc(NC3=CC=CC3)c2-c2cnsc2)=C1",{},"[c:0]1[ch:1][ch][c:3][c!r5:4][c!r5:5]1>>[c:0]1[CH2:1][c:3][c:4][c:5]1",null,-0.2076955328],[0.0267439085,179.5717131207,20,"completed",-4.888404,20.0,19,"C1=CN=C(c2ccc(Nc3ccc(C4=NC=CC4)cc3)cc2)C1","C1=CN=C(C2=CC=C(NC3=CC=C(C4=NC=CC4)C3)C2)C1",{},"[c:0]1[ch:1][ch][c:3][c!r5:4][c!r5:5]1>>[c:0]1[CH2:1][c:3][c:4][c:5]1",null,-0.2327760836],[0.0267087445,90.9172353162,20,"completed",-5.16836,20.0,4,"C1=CC(c2c(Nc3ccccc3)cccc2Nc2ccccc2)=CC1","c1ccc(Nc2cccc(Nc3ccccc3)c2-c2ccoc2)cc1",{},"[#6H2r5:1]>>[O:1]",null,-0.1027412166],[0.0266263632,165.4428322058,20,"completed",-5.060996,20.0,4,"C1=CC(N(c2ccccc2)c2ccccc2)=CC1","c1ccc(N(c2ccccc2)c2ccoc2)cc1",{},"[#6H2r5:1]>>[O:1]",null,-0.1676805702],[0.0260325995,97.2796915341,20,"completed",-5.45126,20.0,3,"c1ccc(Nc2cccc(Nc3ccccc3)c2)cc1","c1ccc(Nc2cc(Nc3ccccc3)ncn2)cc1",{},"[ch&r6:0]>>[nr6:0]",null,-0.2644263533],[0.0258863958,196.8633680603,20,"completed",-5.214636,20.0,13,"C1=CC(=C2Sc3cc4c[nH]cc4cc3S2)C=C1","C1=CC(=C2Sc3cc4c[nH]cc4nc3S2)C=C1",{},"[ch&r6:0]>>[nr6:0]",null,-0.2125899288],[0.0258134713,215.6165301142,20,"completed",-5.516948,20.0,8,"O=c1cc[nH]c(N(C2=CCC=C2)C2=CCC=C2)c1","O=c1cc[nH]c(N(C2=CCC=C2)C2=CCC=C2)n1",{},"[ch&r6:0]>>[nr6:0]",null,-0.3628702923],[0.0255165061,152.5213802362,20,"completed",-5.123096,20.0,10,"C1=CCC(c2cc(Nc3cccs3)cc(C3=CC=CC3)c2)=C1","C1=CN=C(c2cc(Nc3cccs3)cc(C3=NC=CC3)c2)C1",{},"[chr5,CH1r5:1]>>[n:1]",null,-0.1533758449],[0.0253466917,247.0543137904,20,"completed",-4.989696,20.0,17,"C1=Cc2c3c(c4c(c2C1)SCS4)CC=C3","c1cc2c(o1)c1c(c3occc32)SCS1",{},"[#6H2r5:1]>>[O:1]",null,-0.2588390435],[0.0252701955,157.1779510818,20,"completed",-5.316204,20.0,4,"C(=Cc1cccc2c1=CCC=2)c1cccc2c1=CCC=2","C(=Cc1ccnc2c1=CCC=2)c1ccnc2c1=CCC=2",{},"[ch&r6:0]>>[nr6:0]",null,-0.2181961306],[0.0252212679,108.1447622655,20,"completed",-4.990984,20.0,11,"C1=c2cc3cc4ccncc4cc3cc2=CC1","C1=c2cc3cc4ccnnc4cc3cc2=CC1",{},"[ch&r6:0]>>[nr6:0]",null,-0.1323581839],[0.0249816232,174.5315270919,20,"completed",-5.019596,20.0,20,"C(=Cc1cc2c(cc1C=Cc1ccccc1)=CCC=2)c1ccccc1","C1=CCC(C=Cc2cc3c(cc2C=CC2=CC=CC2)=CCC=3)=C1",{},"[c:0]1[ch:1][ch][c:3][c!r5:4][c!r5:5]1>>[c:0]1[CH2:1][c:3][c:4][c:5]1",null,-0.1833821352],[0.0249805679,133.0210437151,20,"completed",-5.252816,20.0,4,"C1=CC(c2cccc(Nc3cccc(C4=CCC=C4)c3)c2)=CC1","c1cc(Nc2cccc(-c3ccoc3)c2)cc(-c2ccoc2)c1",{},"[#6H2r5:1]>>[O:1]",null,-0.1706969118],[0.0247984862,120.2832413501,20,"completed",-5.164312,20.0,15,"c1occ2cc3cc4onnc4cc3cc12","c1nc2cc3cc4cocc4cc3cc2o1",{},"[nr5:0]>>[ch&r5:0]",null,-0.1284317503],[0.0247824917,202.4295639429,20,"completed",-4.835228,20.0,17,"C1=CC(N(C2=CCC=N2)C2=CCC=N2)=CC1","C1=NC(N(C2=CCC=N2)c2ccoc2)=CC1",{},"[#6H2r5:1]>>[O:1]",null,-0.274460912],[0.0247698707,125.1279106388,20,"completed",-4.829892,20.0,8,"C(=Cc1cc(C=CC2=CSCS2)cc(-c2ccccc2)c1)C1=CSCS1","C1=CCC(c2cc(C=CC3=CSCS3)cc(C=CC3=CSCS3)c2)=C1",{},"[c:0]1[ch:1][ch][c:3][c!r5:4][c!r5:5]1>>[c:0]1[CH2:1][c:3][c:4][c:5]1",null,-0.2267301844],[0.0246248705,129.1431254243,20,"completed",-5.331016,20.0,3,"c1cnc2ncccc2c1","c1ccc(Nc2cnc3ncc(Nc4ccccc4)cc3c2)cc1",{},"[ch&r6,CH1&r5:1]>>[*:1](-N-c1ccccc1)",null,-0.2069503782],[0.024550374,122.8031560217,20,"compl
[truncated: 723,485 more chars]
