# Supplementary material for: Active discovery of organic semiconductors
Source: Nat Commun. 2021 Apr 23;12:2422. doi: 10.1038/s41467-021-22611-4 (PMC8065160; doi:10.1038/s41467-021-22611-4)
Supplement: Supplementary file 6 — Source Data [file 41467_2021_22611_MOESM6_ESM.zip › data/runs_1G/active_learner_results_script_twofold_0_kappa_4.5_nbatch_100_runs_50_production_False_rwssearch_0_suffix_/df_population.json]

{"columns":["Fi_scores","XTB1_lamda_h","added_in_round","calc_status","ehomo_gfn1_b3lyp","finished_in_round","generation","molecule_last_gen","molecule_smiles","morgan_fp_bitvect","operation","symmetry","utility_function"],"index":[0,1,2,3,4,5,6,7,8,9,10,11,13,14,15,16,17,18,19,20,21,22,23,24,25,26,27,28,29,30,31,32,33,34,35,36,37,38,39,40,41,42,44,45,46,47,48,49,50,51,52,53,54,55,56,57,58,59,60,61,62,63,64,65,66,67,68,70,71,72,73,74,75,76,77,78,79,80,81,82,84,85,86,87,88,89,90,91,92,93,94,95,96,97,98,99,100,101,102,103,104,105,106,107,109,110,111,112,113,114,115,116,117,119,120,121,122,123,124,125,126,127,128,129,130,131,132,133,134,135,136,137,138,139,140,141,142,143,144,145,146,147,148,149,150,151,152,153,154,155,156,157,158,159,160,161,163,164,165,166,167,168,169,170,171,172,173,174,175,176,178,179,180,181,182,183,184,185,186,187,188,189,190,191,192,193,194,195,196,197,198,199,200,201,202,203,204,205,206,207,208,209,210,211,212,213,214,215,216,217,218,219,220,221,222,223,224,225,226,227,228,229,230,231,232,233,234,235,236,237,238,239,240,241,242,243,244,245,246,247,248,249,250,251,252,253,254,255,256,257,258,259,260,261,262,263,264,265,266,267,268,269,270,271,272,273,274,275,276,277,278,279,280,281,282,283,284,285,286,287,288,289,290,291,292,293,294,295,296,297,298,299,300,301,302,303,304,305,306,307,308,309,310,311,312,313,314,315,316,317,318,319,320,321,322,323,324,325,326,327,328,329,330,331,332,333,334,335,336,337,338,339,340,341,342,343,344,345,346,347,348,349,350,351,352,353,354,355,356,357,358,359,360,361,362,363,364,365,366,367,368,369,370,371,372,373,374,375,376,377,378,379,380,381,382,383,384,385,386,387,388,389,390,391,392,393,394,395,396,397,398,399,400,401,402,403,404,405,406,407,408,409,410,411,412,413,414,415,416,417,418,419,420,421,422,423,424,425,426,427,428,429,430,431,432,433,434,435,436,437,438,439,440,441,442,443,444,445,446,447,448,449,450,451,452,453,454,455,456,457,458,459,460,461,462,463,464,465,466,467,468,469,470,471,472,473,474,475,476,477,478,479,480,481,482,483,484,485,486,487,488,489,490,491,492,493,494,495,496,497,498,499,500,501,502,503,504,505,506,507,508,509,510,511,512,513,514,515,516,517,518,519,520,521,522,523,524,525,526,527,528,529,530,531,532,533,534,535,536,537,538,539,540,541,542,543,544,545,546,547,548,549,550,551,552,553,554,555,556,557,558,559,560,561,562,563,564,565,566,567,568,569,570,571,572,573,574,575,576,577,578,579,580,581,582,583,584,585,586,587,588,589,590,591,592,593,594,595,596,597,598,599,600,601,602,603,604,605,606,607,608,609,610,611,612,613,614,615,616,617,618,619,620,621,622,623,624,625,626,627,628,629,630,631,632,633,634,635,636,637,638,639,640,641,642,643,644,645,646,647,648,649,650,651,652,653,654,655,656,657,658,659,660,661,662,663,664,665,666,667,668,669,670,671,672,673,674,675,676,677,678,679,680,681,682,683,684,685,686,687,688,689,690,691,692,693,694,695,696,697,698,699,700,701,702,703,704,705,706,707,708,709,710,711,712,713,714,715,716,717,718,719,720,721,722,723,724,725,726,727,728,729,730,731,732,733,734,735,736,737,738,739,740,741,742,743,744,745,746,747,748,749,750,751,752,753,754,755,756,757,758,759,760,761,762,763,764,765,766,767,768,769,770,771,772,773,774,775,776,777,778,779,780,781,782,783,784,785,786,787,788,789,790,791,792,793,794,795,796,797,798,799,800,801,802,803,804,805,806,807,808,809,810,811,812,813,814,815,816,817,818,819,820,821,822,823,824,825,826,827,828,829,830,831,832,833,834,835,836,837,838,839,840,841,842,843,844,845,846,847,848,849,850,851,852,853,854,855,856,857,858,859,860,861,862,863,864,865,866,867,868,869,870,871,872,873,874,875,876,877,878,879,880,881,882,883,884,885,886,887,888,889,890,891,892,893,894,895,896,897,898,899,900,901,902,903,904,905,906,907,908,909,910,911,912,913,914,915,916,917,918,919,920,921,922,923,924,925,926,927,928,929,930,931,932,933,934,935,936,937,938,939,940,941,942,943,944,945,946,947,948,949,950,951,952,953,954,955,956,957,958,959,960,961,962,963,964,965,966,967,968,969,970,971,972,973,974,975,976,977,978,979,980,981,982,983,984,985,986,987,988,989,990,991,992,993,994,995,996,997,998,999,1000,1001,1002,1003,1004,1005,1006,1007,1008,1009,1010,1011,1012,1013,1014,1015,1016,1017,1018,1019,1020,1021,1022,1023,1024,1025,1026,1027,1028,1029,1030,1031,1032,1033,1034,1035,1036,1037,1038,1039,1040,1041,1042,1043,1044,1045,1046,1047,1048,1049,1050,1051,1052,1053,1054,1055,1056,1057,1058,1059,1060,1061,1062,1063,1064,1065,1066,1067,1068,1069,1070,1071,1072,1073,1074,1075,1076,1077,1078,1079,1080,1081,1082,1083,1084,1085,1086,1087,1088,1089,1090,1091,1092,1093,1094,1095,1096,1097,1098,1099,1100,1101,1102,1103,1104,1105,1106,1107,1108,1109,1110,1111,1112,1113,1114,1115,1116,1117,1118,1119,1120,1121,1122,1123,1124,1125,1126,1127,1128,1129,1130,1131,1132,1133,1134,1135,1136,1137,1138,1139,1140,1141,1142,1143,1144,1145,1146,1147,1148,1149,1150,1151,1152,1153,1154,1155,1156,1157,1158,1159,1160,1161,1162,1163,1164,1165,1166,1167,1168,1169,1170,1171,1172,1173,1174,1175,1176,1177,1178,1179,1180,1181,1182,1183,1184,1185,1186,1187,1188,1189,1190,1191,1192,1193,1194,1195,1196,1197,1198,1199,1200,1201,1202,1203,1204,1205,1206,1207,1208,1209,1210,1211,1212,1213,1214,1215,1216,1217,1218,1219,1220,1221,1222,1223,1224,1225,1226,1227,1228,1229,1230,1231,1232,1233,1234,1235,1236,1237,1238,1239,1240,1241,1242,1243,1244,1245,1246,1247,1248,1249,1250,1251,1252,1253,1254,1255,1256,1257,1258,1259,1260,1261,1262,1263,1264,1265,1266,1267,1268,1269,1270,1271,1272,1273,1274,1275,1276,1277,1278,1279,1280,1281,1282,1283,1284,1285,1286,1287,1288,1289,1290,1291,1292,1293,1294,1295,1296,1297,1298,1299,1300,1301,1302,1303,1304,1305,1306,1307,1308,1309,1310,1311,1312,1313,1314,1315,1316,1317,1318,1319,1320,1321,1322,1323,1324,1325,1326,1327,1328,1329,1330,1331,1332,1333,1334,1335,1336,1337,1338,1339,1340,1341,1342,1343,1344,1345,1346,1347,1348,1349,1350,1351,1352,1353,1354,1355,1356,1357,1358,1359,1360,1361,1362,1363,1364,1365,1366,1367,1368,1369,1370,1371,1372,1373,1374,1375,1376,1377,1378,1379,1380,1381,1382,1383,1384,1385,1386,1387,1388,1389,1390,1391,1392,1393,1394,1395,1396,1397,1398,1399,1400,1401,1402,1403,1404,1405,1406,1407,1408,1409,1410,1411,1412,1413,1414,1415,1416,1417,1418,1419,1420,1421,1422,1423,1424,1425,1426,1427,1428,1429,1430,1431,1432,1433,1434,1435,1436,1437,1438,1439,1440,1441,1442,1443,1444,1445,1446,1447,1448,1449,1450,1451,1452,1453,1454,1455,1456,1457,1458,1459,1460,1461,1462,1463,1464,1465,1466,1467,1468,1469,1470,1471,1472,1473,1474,1475,1476,1477,1478,1479,1480,1481,1482,1483,1484,1485,1486,1487,1488,1489,1490,1491,1492,1493,1494,1495,1496,1497,1498,1499,1500,1501,1502,1503,1504,1505,1506,1507,1508,1509,1510,1511,1512,1513,1514,1515,1516,1517,1518,1519,1520,1521,1522,1523,1524,1525,1526,1527,1528,1529,1530,1531,1532,1533,1534,1535,1536,1537,1538,1539,1540,1541,1542,1543,1544,1545,1546,1547,1548,1549,1550,1551,1552,1553,1554,1555,1556,1557,1558,1559,1560,1561,1562,1563,1564,1565,1566,1567,1568,1569,1570,1571,1572,1573,1574,1575,1576,1577,1578,1579,1580,1581,1582,1583,1584,1585,1586,1587,1588,1589,1590,1591,1592,1593,1594,1595,1596,1597,1598,1599,1600,1601,1602,1603,1604,1605,1606,1607,1608,1609,1610,1611,1612,1613,1614,1615,1616,1617,1618,1619,1620,1621,1622,1623,1624,1625,1626,1627,1628,1629,1630,1631,1632,1633,1634,1635,1636,1637,1638,1639,1640,1641,1642,1643,1644,1645,1646,1647,1648,1649,1650,1651,1652,1653,1654,1655,1656,1657,1658,1659,1660,1661,1662,1663,1664,1665,1666,1667,1668,1669,1670,1671,1672,1673,1674,1675,1676,1677,1678,1679,1680,1681,1682,1683,1684,1685,1686,1687,1688,1689,1690,1691,1692,1693,1694,1695,1696,1697,1698,1699,1700,1701,1702,1703,1704,1705,1706,1707,1708,1709,1710,1711,1712,1713,1714,1715,1716,1717,1718,1719,1720,1721,1722,1723,1724,1725,1726,1727,1728,1729,1730,1731,1732,1733,1734,1735,1736,1737,1738,1739,1740,1741,1742,1743,1744,1745,1746,1747,1748,1749,1750,1751,1752,1753,1754,1755,1756,1757,1758,1759,1760,1761,1762,1763,1764,1765,1766,1767,1768,1769,1770,1771,1772,1773,1774,1775,1776,1777,1778,1779,1780,1781,1782,1783,1784,1785,1786,1787,1788,1789,1790,1791,1792,1793,1794,1795,1796,1797,1798,1799,1800,1801,1802,1803,1804,1805,1806,1807,1808,1809,1810,1811,1812,1813,1814,1815,1816,1817,1818,1819,1820,1821,1822,1823,1824,1825,1826,1827,1828,1829,1830,1831,1832,1833,1834,1835,1836,1837,1838,1839,1840,1841,1842,1843,1844,1845,1846,1847,1848,1849,1850,1851,1852,1853,1854,1855,1856,1857,1858,1859,1860,1861,1862,1863,1864,1865,1866,1867,1868,1869,1870,1871,1872,1873,1874,1875,1876,1877,1878,1879,1880,1881,1882,1883,1884,1885,1886,1887,1888,1889,1890,1891,1892,1893,1894,1895,1896,1897,1898,1899,1900,1901,1902,1903,1904,1905,1906,1907,1908,1909,1910,1911,1912,1913,1914,1915,1916,1917,1918,1919,1920,1921,1922,1923,1924,1925,1926,1927,1928,1929,1930,1931,1932,1933,1934,1935,1936,1937,1938,1939,1940,1941,1942,1943,1944,1945,1946,1947,1948,1949,1950,1951,1952,1953,1954,1955,1956,1957,1958,1959,1960,1961,1962,1963,1964,1965,1966,1967,1968,1969,1970,1971,1972,1973,1974,1975,1976,1977,1978,1979,1980,1981,1982,1983,1984,1985,1986,1987,1988,1989,1990,1991,1992,1993,1994,1995,1996,1997,1998,1999,2000,2001,2002,2003,2004,2005,2006,2007,2008,2009,2010,2011,2012,2013,2014,2015,2016,2017,2018,2019,2020,2021,2022,2023,2024,2025,2026,2027,2028,2029,2030,2031,2032,2033,2034,2035,2036,2037,2038,2039,2040,2041,2042,2043,2044,2045,2046,2047,2048,2049,2050,2051,2052,2053,2054,2055,2056,2057,2058,2059,2060,2061,2062,2063,2064,2065,2066,2067,2068,2069,2070,2071,2072,2073,2074,2075,2076,2077,2078,2079,2080,2081,2082,2083,2084,2085,2086,2087,2088,2089,2090,2091,2092,2093,2094,2095,2096,2097,2098,2099,2100,2101,2102,2103,2104,2105,2106,2107,2108,2109,2110,2111,2112,2113,2114,2115,2116,2117,2118,2119,2120,2121,2122,2123,2124,2125,2126,2127,2128,2129,2130,2131,2132,2133,2134,2135,2136,2137,2138,2139,2140,2141,2142,2143,2144,2145,2146,2147,2148,2149,2150,2151,2152,2153,2154,2155,2156,2157,2158,2159,2160,2161,2162,2163,2164,2165,2166,2167,2168,2169,2170,2171,2172,2173,2174,2175,2176,2177,2178,2179,2180,2181,2182,2183,2184,2185,2186,2187,2188,2189,2190,2191,2192,2193,2194,2195,2196,2197,2198,2199,2200,2201,2202,2203,2204,2205,2206,2207,2208,2209,2210,2211,2212,2213,2214,2215,2216,2217,2218,2219,2220,2221,2222,2223,2224,2225,2226,2227,2228,2229,2230,2231,2232,2233,2234,2235,2236,2237,2238,2239,2240,2241,2242,2243,2244,2245,2246,2247,2248,2249,2250,2251,2252,2253,2254,2255,2256,2257,2258,2259,2260,2261,2262,2263,2264,2265,2266,2267,2268,2269,2270,2271,2272,2273,2274,2275,2276,2277,2278,2279,2280,2281,2282,2283,2284,2285,2286,2287,2288,2289,2290,2291,2292,2293,2294,2295,2296,2297,2298,2299,2300,2301,2302,2303,2304,2305,2306,2307,2308,2309,2310,2311,2312,2313,2314,2315,2316,2317,2318,2319,2320,2321,2322,2323,2324,2325,2326,2327,2328,2329,2330,2331,2332,2333,2334,2335,2336,2337,2338,2339,2340,2341,2342,2343,2344,2345,2346,2347,2348,2349,2350,2351,2352,2353,2354,2355,2356,2357,2358,2359,2360,2361,2362,2363,2364,2365,2366,2367,2368,2369,2370,2371,2372,2373,2374,2375,2376,2377,2378,2379,2380,2381,2382,2383,2384,2385,2386,2387,2388,2389,2390,2391,2392,2393,2394,2395,2396,2397,2398,2399,2400,2401,2402,2403,2404,2405,2406,2407,2408,2409,2410,2411,2412,2413,2414,2415,2416,2417,2418,2419,2420,2421,2422,2423,2424,2425,2426,2427,2428,2429,2430,2431,2432,2433,2434,2435,2436,2437,2438,2439,2440,2441,2442,2443,2444,2445,2446,2447,2448,2449,2450,2451,2452,2453,2454,2455,2456,2457,2458,2459,2460,2461,2462,2463,2464,2465,2466,2467,2468,2469,2470,2471,2472,2473,2474,2475,2476,2477,2478,2479,2480,2481,2482,2483,2484,2485,2486,2487,2488,2489,2490,2491,2492,2493,2494,2495,2496,2497,2498,2499,2500,2501,2502,2503,2504,2505,2506,2507,2508,2509,2510,2511,2512,2513,2514,2515,2516,2517,2518,2519,2520,2521,2522,2523,2524,2525,2526,2527,2528,2529,2530,2531,2532,2533,2534,2535,2536,2537,2538,2539,2540,2541,2542,2543,2544,2545,2546,2547,2548,2549,2550,2551,2552,2553,2554,2555,2556,2557,2558,2559,2560,2561,2562,2563,2564,2565,2566,2567,2568,2569,2570,2571,2572,2573,2574,2575,2576,2577,2578,2579,2580,2581,2582,2583,2584,2585,2586,2587,2588,2589,2590,2591,2592,2593,2594,2595,2596,2597,2598,2599,2600,2601,2602,2603,2604,2605,2606,2607,2608,2609,2610,2611,2612,2613,2614,2615,2616,2617,2618,2619,2620,2621,2622,2623,2624,2625,2626,2627,2628,2629,2630,2631,2632,2633,2634,2635,2636,2637,2638,2639,2640,2641,2642,2643,2644,2645,2646,2647,2648,2649,2650,2651,2652,2653,2654,2655,2656,2657,2658,2659,2660,2661,2662,2663,2664,2665,2666,2667,2668,2669,2670,2671,2672,2673,2674,2675,2676,2677,2678,2679,2680,2681,2682,2683,2684,2685,2686,2687,2688,2689,2690,2691,2692,2693,2694,2695,2696,2697,2698,2699,2700,2701,2702,2703,2704,2705,2706,2707,2708,2709,2710,2711,2712,2713,2714,2715,2716,2717,2718,2719,2720,2721,2722,2723,2724,2725,2726,2727,2728,2729,2730,2731,2732,2733,2734,2735,2736,2737,2738,2739,2740,2741,2742,2743,2744,2745,2746,2747,2748,2749,2750,2751,2752,2753,2754,2755,2756,2757,2758,2759,2760,2761,2762,2763,2764,2765,2766,2767,2768,2769,2770,2771,2772,2773,2774,2775,2776,2777,2778,2779,2780,2781,2782,2783,2784,2785,2786,2787,2788,2789,2790,2791,2792,2793,2794,2795,2796,2797,2798,2799,2800,2801,2802,2803,2804,2805,2806,2807,2808,2809,2810,2811,2812,2813,2814,2815,2816,2817,2818,2819,2820,2821,2822,2823,2824,2825,2826,2827,2828,2829,2830,2831,2832,2833,2834,2835,2836,2837,2838,2839,2840,2841,2842,2843,2844,2845,2846,2847,2848,2849,2850,2851,2852,2853,2854,2855,2856,2857,2858,2859,2860,2861,2862,2863,2864,2865,2866,2867,2868,2869,2870,2871,2872,2873,2874,2875,2876,2877,2878,2879,2880,2881,2882,2883,2884,2885,2886,2887,2888,2889,2890,2891,2892,2893,2894,2895,2896,2897,2898,2899,2900,2901,2902,2903,2904,2905,2906,2907,2908,2909,2910,2911,2912,2913,2914,2915,2916,2917,2918,2919,2920,2921,2922,2923,2924,2925,2926,2927,2928,2929,2930,2931,2932,2933,2934,2935,2936,2937,2938,2939,2940,2941,2942,2943,2944,2945,2946,2947,2948,2949,2950,2951,2952,2953,2954,2955,2956,2957,2958,2959,2960,2961,2962,2963,2964,2965,2966,2967,2968,2969,2970,2971,2972,2973,2974,2975,2976,2977,2978,2979,2980,2981,2982,2983,2984,2985,2986,2987,2988,2989,2990,2991,2992,2993,2994,2995,2996,2997,2998,2999,3000,3001,3002,3003,3004,3005,3006,3007,3008,3009,3010,3011,3012,3013,3014,3015,3016,3017,3018,3019,3020,3021,3022,3023,3024,3025,3026,3027,3028,3029,3030,3031,3032,3033,3034,3035,3036,3037,3038,3039,3040,3041,3042,3043,3044,3045,3046,3047,3048,3049,3050,3051,3052,3053,3054,3055,3056,3057,3058,3059,3060,3061,3062,3063,3064,3065,3066,3067,3068,3069,3070,3071,3072,3073,3074,3075,3076,3077,3078,3079,3080,3081,3082,3083,3084,3085,3086,3087,3088,3089,3090,3091,3092,3093,3094,3095,3096,3097,3098,3099,3100,3101,3102,3103,3104,3105,3106,3107,3108,3109,3110,3111,3112,3113,3114,3115,3116,3117,3118,3119,3120,3121,3122,3123,3124,3125,3126,3127,3128,3129,3130,3131,3132,3133,3134,3135,3136,3137,3138,3139,3140,3141,3142,3143,3144,3145,3146,3147,3148,3149,3150,3151,3152,3153,3154,3155,3156,3157,3158,3159,3160,3161,3162,3163,3164,3165,3166,3167,3168,3169,3170,3171,3172,3173,3174,3175,3176,3177,3178,3179,3180,3181,3182,3183,3184,3185,3186,3187,3188,3189,3190,3191,3192,3193,3194,3195,3196,3197,3198,3199,3200,3201,3202,3203,3204,3205,3206,3207,3208,3209,3210,3211,3212,3213,3214,3215,3216,3217,3218,3219,3220,3221,3222,3223,3224,3225,3226,3227,3228,3229,3230,3231,3232,3233,3234,3235,3236,3237,3238,3239,3240,3241,3242,3243,3244,3245,3246,3247,3248,3249,3250,3251,3252,3253,3254,3255,3256,3257,3258,3259,3260,3261,3262,3263,3264,3265,3266,3267,3268,3269,3270,3271,3272,3273,3274,3275,3276,3277,3278,3279,3280,3281,3282,3283,3284,3285,3286,3287,3288,3289,3290,3291,3292,3293,3294,3295,3296,3297,3298,3299,3300,3301,3302,3303,3304,3305,3306,3307,3308,3309,3310,3311,3312,3313,3314,3315,3316,3317,3318,3319,3320,3321,3322,3323,3324,3325,3326,3327,3328,3329,3330,3331,3332,3333,3334,3335,3336,3337,3338,3339,3340,3341,3342,3343,3344,3345,3346,3347,3348,3349,3350,3351,3352,3353,3354,3355,3356,3357,3358,3359,3360,3361,3362,3363,3364,3365,3366,3367,3368,3369,3370,3371,3372,3373,3374,3375,3376,3377,3378,3379,3380,3381,3382,3383,3384,3385,3386,3387,3388,3389,3390,3391,3392,3393,3394,3395,3396,3397,3398,3399,3400,3401,3402,3403,3404,3405,3406,3407,3408,3409,3410,3411,3412,3413,3414,3415,3416,3417,3418,3419,3420,3421,3422,3423,3424,3425,3426,3427,3428,3429,3430,3431,3432,3433,3434,3435,3436,3437,3438,3439,3440,3441,3442,3443,3444,3445,3446,3447,3448,3449,3450,3451,3452,3453,3454,3455,3456,3457,3458,3459,3460,3461,3462,3463,3464,3465,3466,3467,3468,3469,3470,3471,3472,3473,3474,3475,3476,3477,3478,3479,3480,3481,3482,3483,3484,3485,3486,3487,3488,3489,3490,3491,3492,3493,3494,3495,3496,3497,3498,3499,3500,3501,3502,3503,3504,3505,3506,3507,3508,3509,3510,3511,3512,3513,3514,3515,3516,3517,3518,3519,3520,3521,3522,3523,3524,3525,3526,3527,3528,3529,3530,3531,3532,3533,3534,3535,3536,3537,3538,3539,3540,3541,3542,3543,3544,3545,3546,3547,3548,3549,3550,3551,3552,3553,3554,3555,3556,3557,3558,3559,3560,3561,3562,3563,3564,3565,3566,3567,3568,3569,3570,3571,3572,3573,3574,3575,3576,3577,3578,3579,3580,3581,3582,3583,3584,3585,3586,3587,3588,3589,3590,3591,3592,3593,3594,3595,3596,3597,3598,3599,3600,3601,3602,3603,3604,3605,3606,3607,3608,3609,3610,3611,3612,3613,3614,3615,3616,3617,3618,3619,3620,3621,3622,3623,3624,3625,3626,3627,3628,3629,3630,3631,3632,3633,3634,3635,3636,3637,3638,3639,3640,3641,3642,3643,3644,3645,3646,3647,3648,3649,3650,3651,3652,3653,3654,3655,3656,3657,3658,3659,3660,3661,3662,3663,3664,3665,3666,3667,3668,3669,3670,3671,3672,3673,3674,3675,3676,3677,3678,3679,3680,3681,3682,3683,3684,3685,3686,3687,3688,3689,3690,3691,3692,3693,3694,3695,3696,3697,3698,3699,3700,3701,3702,3703,3704,3705,3706,3707,3708,3709,3710,3711,3712,3713,3714,3715,3716,3717,3718,3719,3720,3721,3722,3723,3724,3725,3726,3727,3728,3729,3730,3731,3732,3733,3734,3735,3736,3737,3738,3739,3740,3741,3742,3743,3744,3745,3746,3747,3748,3749,3750,3751,3752,3753,3754,3755,3756,3757,3758,3759,3760,3761,3762,3763,3764,3765,3766,3767,3768,3769,3770,3771,3772,3773,3774,3775,3776,3777,3778,3779,3780,3781,3782,3783,3784,3785,3786,3787,3788,3789,3790,3791,3792,3793,3794,3795,3796,3797,3798,3799,3800,3801,3802,3803,3804,3805,3806,3807,3808,3809,3810,3811,3812,3813,3814,3815,3816,3817,3818,3819,3820,3821,3822,3823,3824,3825,3826,3827,3828,3829,3830,3831,3832,3833,3834,3835,3836,3837,3838,3839,3840,3841,3842,3843,3844,3845,3846,3847,3848,3849,3850,3851,3852,3853,3854,3855,3856,3857,3858,3859,3860,3861,3862,3863,3864,3865,3866,3867,3868,3869,3870,3871,3872,3873,3874,3875,3876,3877,3878,3879,3880,3881,3882,3883,3884,3885,3886,3887,3888,3889,3890,3891,3892,3893,3894,3895,3896,3897,3898,3899,3900,3901,3902,3903,3904,3905,3906,3907,3908,3909,3910,3911,3912,3913,3914,3915,3916,3917,3918,3919,3920,3921,3922,3923,3924,3925,3926,3927,3928,3929,3930,3931,3932,3933,3934,3935,3936,3937,3938,3939,3940,3941,3942,3943,3944,3945,3946,3947,3948,3949,3950,3951,3952,3953,3954,3955,3956,3957,3958,3959,3960,3961,3962,3963,3964,3965,3966,3967,3968,3969,3970,3971,3972,3973,3974,3975,3976,3977,3978,3979,3980,3981,3982,3983,3984,3985,3986,3987,3988,3989,3990,3991,3992,3993,3994,3995,3996,3997,3998,3999,4000,4001,4002,4003,4004,4005,4006,4007,4008,4009,4010,4011,4012,4013,4014,4015,4016,4017,4018,4019,4020,4021,4022,4023,4024,4025,4026,4027,4028,4029,4030,4031,4032,4033,4034,4035,4036,4037,4038,4039,4040,4041,4042,4043,4044,4045,4046,4047,4048,4049,4050,4051,4052,4053,4054,4055,4056,4057,4058,4059,4060,4061,4062,4063,4064,4065,4066,4067,4068,4069,4070,4071,4072,4073,4074,4075,4076,4077,4078,4079,4080,4081,4082,4083,4084,4085,4086,4087,4088,4089,4090,4091,4092,4093,4094,4095,4096,4097,4098,4099,4100,4101,4102,4103,4104,4105,4106,4107,4108,4109,4110,4111,4112,4113,4114,4115,4116,4117,4118,4119,4120,4121,4122,4123,4124,4125,4126,4127,4128,4129,4130,4131,4132,4133,4134,4135,4136,4137,4138,4139,4140,4141,4142,4143,4144,4145,4146,4147,4148,4149,4150,4151,4152,4153,4154,4155,4156,4157,4158,4159,4160,4161,4162,4163,4164,4165,4166,4167,4168,4169,4170,4171,4172,4173,4174,4175,4176,4177,4178,4179,4180,4181,4182,4183,4184,4185,4186,4187,4188,4189,4190,4191,4192,4193,4194,4195,4196,4197,4198,4199,4200,4201,4202,4203,4204,4205,4206,4207,4208,4209,4210,4211,4212,4213,4214,4215,4216,4217,4218,4219,4220,4221,4222,4223,4224,4225,4226,4227,4228,4229,4230,4231,4232,4233,4234,4235,4236,4237,4238,4239,4240,4241,4242,4243,4244,4245,4246,4247,4248,4249,4250,4251,4252,4253,4254,4255,4256,4257,4258,4259,4260,4261,4262,4263,4264,4265,4266,4267,4268,4269,4270,4271,4272,4273,4274,4275,4276,4277,4278,4279,4280,4281,4282,4283,4284,4285,4286,4287,4288,4289,4290,4291,4292,4293,4294,4295,4296,4297,4298,4299,4300,4301,4302,4303,4304,4305,4306,4307,4308,4309,4310,4311,4312,4313,4314,4315,4316,4317,4318,4319,4320,4321,4322,4323,4324,4325,4326,4327,4328,4329,4330,4331,4332,4333,4334,4335,4336,4337,4338,4339,4340,4341,4342,4343,4344,4345,4346,4347,4348,4349,4350,4351,4352,4353,4354,4355,4356,4357,4358,4359,4360,4361,4362,4363,4364,4365,4366,4367,4368,4369,4370,4371,4372,4373,4374,4375,4376,4377,4378,4379,4380,4381,4382,4383,4384,4385,4386,4387,4388,4389,4390,4391,4392,4393,4394,4395,4396,4397,4398,4399,4400,4401,4402,4403,4404,4405,4406,4407,4408,4409,4410,4411,4412,4413,4414,4415,4416,4417,4418,4419,4420,4421,4422,4423,4424,4425,4426,4427,4428,4429,4430,4431,4432,4433,4434,4435,4436,4437,4438,4439,4440,4441,4442,4443,4444,4445,4446,4447,4448,4449,4450,4451,4452,4453,4454,4455,4456,4457,4458,4459,4460,4461,4462,4463,4464,4465,4466,4467,4468,4469,4470,4471,4472,4473,4474,4475,4476,4477,4478,4479,4480,4481,4482,4483,4484,4485,4486,4487,4488,4489,4490,4491,4492,4493,4494,4495,4496,4497,4498,4499,4500,4501,4502,4503,4504,4505,4506,4507,4508,4509,4510,4511,4512,4513,4514,4515,4516,4517,4518,4519,4520,4521,4522,4523,4524,4525,4526,4527,4528,4529,4530,4531,4532,4533,4534,4535,4536,4537,4538,4539,4540,4541,4542,4543,4544,4545,4546,4547,4548,4549,4550,4551,4552,4553,4554,4555,4556,4557,4558,4559,4560,4561,4562,4563,4564,4565,4566,4567,4568,4569,4570,4571,4572,4573,4574,4575,4576,4577,4578,4579,4580,4581,4582,4583,4584,4585,4586,4587,4588,4589,4590,4591,4592,4593,4594,4595,4596,4597,4598,4599,4600,4601,4602,4603,4604,4605,4606,4607,4608,4609,4610,4611,4612,4613,4614,4615,4616,4617,4618,4619,4620,4621,4622,4623,4624,4625,4626,4627,4628,4629,4630,4631,4632,4633,4634,4635,4636,4637,4638,4639,4640,4641,4642,4643,4644,4645,4646,4647,4648,4649,4650,4651,4652,4653,4654,4655,4656,4657,4658,4659,4660,4661,4662,4663,4664,4665,4666,4667,4668,4669,4670,4671,4672,4673,4674,4675,4676,4677,4678,4679,4680,4681,4682,4683,4684,4685,4686,4687,4688,4689,4690,4691,4692,4693,4694,4695,4696,4697,4698,4699,4700,4701,4702,4703,4704,4705,4706,4707,4708,4709,4710,4711,4712,4713,4714,4715,4716,4717,4718,4719,4720,4721,4722,4723,4724,4725,4726,4727,4728,4729,4730,4731,4732,4733,4734,4735,4736,4737,4738,4739,4740,4741,4742,4743,4744,4745,4746,4747,4748,4749,4750,4751,4752,4753,4754,4755,4756,4757,4758,4759,4760,4761,4762,4763,4764,4765,4766,4767,4768,4769,4770,4771,4772,4773,4774,4775,4776,4777,4778,4779,4780,4781,4782,4783,4784,4785,4786,4787,4788,4789,4790,4791,4792,4793,4794,4795,4796,4797,4798,4799,4800,4801,4802,4803,4804,4805,4806,4807,4808,4809,4810,4811,4812,4813,4814,4815,4816,4817,4818,4819,4820,4821,4822,4823,4824,4825,4826,4827,4828,4829,4830,4831,4832,4833,4834,4835,4836,4837,4838,4839,4840,4841,4842,4843,4844,4845,4846,4847,4848,4849,4850,4851,4852,4853,4854,4855,4856,4857,4858,4859,4860,4861,4862,4863,4864,4865,4866,4867,4868,4869,4870,4871,4872,4873,4874,4875,4876,4877,4878,4879,4880,4881,4882,4883,4884,4885,4886,4887,4888,4889,4890,4891,4892,4893,4894,4895,4896,4897,4898,4899,4900,4901,4902,4903,4904,4905,4906,4907,4908,4909,4910,4911,4912,4913,4914,4915,4916,4917,4918,4919,4920,4921,4922,4923,4924,4925,4926,4927,4928,4929,4930,4931,4932,4933,4934,4935,4936,4937,4938,4939,4940,4941,4942,4943,4944,4945,4946,4947,4948,4949,4950,4951,4952,4953,4954,4955,4956,4957,4958,4959,4960,4961,4962,4963,4964,4965,4966,4967,4968,4969,4970,4971,4972,4973,4974,4975,4976,4977,4978,4979,4980,4981,4982,4983,4984,4985,4986,4987,4988,4989,4990,4991,4992,4993,4994,4995,4996,4997,4998,4999,5000,5001,5002,5003,5004,5005,5006,5007,5008,5009,5010,5011,5012,5013,5014,5015,5016,5017,5018,5019,5020,5021,5022,5023,5024,5025,5026,5027,5028,5029,5030,5031,5032,5033,5034,5035,5036,5037,5038,5039,5040,5041,5042,5043,5044,5045,5046,5047,5048,5049,5050,5051,5052,5053,5054,5055,5056,5057,5058,5059,5060,5061,5062,5063,5064,5065,5066,5067,5068,5069,5070,5071,5072,5073,5074,5075,5076,5077,5078,5079,5080,5081,5082,5083,5084,5085,5086,5087,5088,5089,5090,5091,5092,5093,5094,5095,5096,5097,5098,5099,5100,5101,5102,5103,5104,5105,5106,5107,5108,5109,5110,5111,5112,5113,5114,5115,5116,5117,5118,5119,5120,5121,5122,5123,5124,5125,5126,5127,5128,5129,5130,5131,5132,5133,5134,5135,5136,5137,5138,5139,5140,5141,5142,5143,5144,5145,5146,5147,5148,5149,5150,5151,5152,5153,5154,5155,5156,5157,5158,5159,5160,5161,5162,5163,5164,5165,5166,5167,5168,5169,5170,5171,5172,5173,5174,5175,5176,5177,5178,5179,5180,5181,5182,5183,5184,5185,5186,5187,5188,5189,5190,5191,5192,5193,5194,5195,5196,5197,5198,5199,5200,5201,5202,5203,5204,5205,5206,5207,5208,5209,5210,5211,5212,5213,5214,5215,5216,5217,5218,5219,5220,5221,5222,5223,5224,5225,5226,5227,5228,5229,5230,5231,5232,5233,5234,5235,5236,5237,5238,5239,5240,5241,5242,5243,5244,5245,5246,5247,5248,5249,5250,5251,5252,5253,5254,5255,5256,5257,5258,5259,5260,5261,5262,5263,5264,5265,5266,5267,5268,5269,5270,5271,5272,5273,5274,5275,5276,5277,5278,5279,5280,5281,5282,5283,5284,5285,5286,5287,5288,5289,5290,5291,5292,5293,5294,5295,5296,5297,5298,5299,5300,5301,5302,5303,5304,5305,5306,5307,5308,5309,5310,5311,5312,5313,5314,5315,5316,5317,5318,5319,5320,5321,5322,5323,5324,5325,5326,5327,5328,5329,5330,5331,5332,5333,5334,5335,5336,5337,5338,5339,5340,5341,5342,5343,5344,5345,5346,5347,5348,5349,5350,5351,5352,5353,5354,5355,5356,5357,5358,5359,5360,5361,5362,5363,5364,5365,5366,5367,5368,5369,5370,5371,5372,5373,5374,5375,5376,5377,5378,5379,5380,5381,5382,5383,5384,5385,5386,5387,5388,5389,5390,5391,5392,5393,5394,5395,5396,5397,5398,5399,5400,5401,5402,5403,5404,5405,5406,5407,5408,5409,5410,5411,5412,5413,5414,5415,5416,5417,5418,5419,5420,5421,5422,5423,5424,5425,5426,5427,5428,5429,5430,5431,5432,5433,5434,5435,5436,5437,5438,5439,5440,5441,5442,5443,5444,5445,5446,5447,5448,5449,5450,5451,5452,5453,5454,5455,5456,5457,5458,5459,5460,5461,5462,5463,5464,5465,5466,5467,5468,5469,5470,5471,5472,5473,5474,5475,5476,5477,5478,5479,5480,5481,5482,5483,5484,5485,5486],"data":[[null,109.8639056562,0,"completed",-6.49178,2.0,0,"c1ccccc1","c1ccccc1",[],"none",true,-0.9804210046],[null,340.505459674,1,"completed",-6.064992,2.0,1,"c1ccccc1","c1ccc(-c2ccccc2)cc1",[],"[cH&r6,CH&r5:1]>>[#6:1](-[c]1[ch]ccc[ch]1)",true,-0.7564632526],[null,205.5301639019,1,"completed",-5.886512,2.0,1,"c1ccccc1","c1ccc2ccccc2c1",[],"[cH&r6:1][cH&r6:2]>>[c:1]2cccc[c:2]2",true,-0.5876709965],[null,443.4094078977,1,"completed",-5.779148,2.0,1,"c1ccccc1","C1=CCC=C1",[],"[c:0]1[ch:1][ch][c:3][c!r5:4][c!r5:5]1>>[c:0]1[CH2:1][c:3][c:4][c:5]1",true,-0.6500926749],[null,280.7754938902,1,"completed",-5.70978,2.0,1,"c1ccccc1","C(=Cc1ccccc1)c1ccccc1",[],"[ch&r6,CH1&r5:1]>>[*:1](-C=C-c1ccccc1)",true,-0.5109132859],[null,186.8022802516,1,"completed",-6.062784,2.0,1,"c1ccccc1","C(#Cc1ccccc1)c1ccccc1",[],"[ch&r6,CH1&r5:1]>>[*:1](-C#C-c1ccccc1)",true,-0.6993583323],[null,855.5124122314,1,"completed",-5.964712,2.0,1,"c1ccccc1","c1ccncc1",[],"[ch&r6:0]>>[nr6:0]",true,-1.0479921949],[null,130.7494298318,1,"completed",-5.208748,2.0,1,"c1ccccc1","c1ccc(Nc2ccccc2)cc1",[],"[ch&r6,CH1&r5:1]>>[*:1](-N-c1ccccc1)",true,-0.1512951284],[null,228.5818813147,1,"completed",-6.402172,2.0,1,"c1ccccc1","O=c1ccocc1",[],"[ch:1]1[c:2][c:3][ch:4][c:5][c:6]1>>[o:1]1[c:2][c:3][C:4](=O)[c:5][c:6]1",true,-0.9397441759],[null,323.4754272636,2,"completed",-5.894148,2.0,2,"c1ccc(-c2ccccc2)cc1","c1ccc(-c2ccc(-c3ccccc3)cc2)cc1",[],"[cH&r6,CH&r5:1]>>[#6:1](-[c]1[ch]ccc[ch]1)",true,-0.6431680687],[null,400.2089622162,2,"completed",-5.970784,2.0,2,"c1ccc(-c2ccccc2)cc1","c1ccc(-c2ccccc2-c2ccccc2)cc1",[],"[cH&r6,CH&r5:1]>>[#6:1](-[c]1[ch]ccc[ch]1)",true,-0.7291892436],[null,208.7259538309,2,"completed",-6.009332,2.0,2,"c1ccc(-c2ccccc2)cc1","c1ccc(-c2cccc(-c3ccccc3)c2)cc1",[],"[cH&r6,CH&r5:1]>>[#6:1](-[c]1[ch]ccc[ch]1)",true,-0.6698806013],[null,289.9552260252,2,"completed",-5.758816,2.0,2,"c1ccc(-c2ccccc2)cc1","c1ccc2c(-c3cccc4ccccc34)cccc2c1",[],"[cH&r6:1][cH&r6:2]>>[c:1]2cccc[c:2]2",true,-0.5447503179],[null,169.3995910698,2,"completed",-5.747408,2.0,2,"c1ccc(-c2ccccc2)cc1","c1ccc2cc(-c3ccc4ccccc4c3)ccc2c1",[],"[cH&r6:1][cH&r6:2]>>[c:1]2cccc[c:2]2",true,-0.4838113367],[null,267.6632374704,2,"completed",-5.4347,2.0,2,"c1ccc(-c2ccccc2)cc1","C1=CC(C2=CCC=C2)=CC1",[],"[c:0]1[ch:1][ch][c:3][c!r5:4][c!r5:5]1>>[c:0]1[CH2:1][c:3][c:4][c:5]1",true,-0.3557181648],[null,349.1573583961,2,"completed",-5.20378,2.0,2,"c1ccc(-c2ccccc2)cc1","C1=CCC(C2=CC=CC2)=C1",[],"[c:0]1[ch:1][ch][c:3][c!r5:4][c!r5:5]1>>[c:0]1[CH2:1][c:3][c:4][c:5]1",true,-0.3566346902],[null,135.9595188174,2,"completed",-5.675372,2.0,2,"c1ccc(-c2ccccc2)cc1","C(=Cc1cc(C=Cc2ccccc2)cc(-c2ccccc2)c1)c1ccccc1",[],"[ch&r6,CH1&r5:1]>>[*:1](-C=C-c1ccccc1)",true,-0.4250893207],[null,375.819464577,2,"completed",-5.709136,2.0,2,"c1ccc(-c2ccccc2)cc1","C(=Cc1ccccc1-c1ccccc1C=Cc1ccccc1)c1ccccc1",[],"[ch&r6,CH1&r5:1]>>[*:1](-C=C-c1ccccc1)",true,-0.5683776355],[null,147.7665762219,2,"completed",-5.712632,2.0,2,"c1ccc(-c2ccccc2)cc1","C(=Cc1cccc(-c2cccc(C=Cc3ccccc3)c2)c1)c1ccccc1",[],"[ch&r6,CH1&r5:1]>>[*:1](-C=C-c1ccccc1)",true,-0.4535865574],[null,181.9751020323,2,"completed",-5.690552,2.0,2,"c1ccc(-c2ccccc2)cc1","C(=Cc1cccc(C=Cc2ccccc2)c1-c1ccccc1)c1ccccc1",[],"[ch&r6,CH1&r5:1]>>[*:1](-C=C-c1ccccc1)",true,-0.4516671933],[null,208.7191839613,2,"completed",-5.533232,2.0,2,"c1ccc(-c2ccccc2)cc1","C(=Cc1ccc(-c2ccc(C=Cc3ccccc3)cc2)cc1)c1ccccc1",[],"[ch&r6,CH1&r5:1]>>[*:1](-C=C-c1ccccc1)",true,-0.3681464125],[null,196.9148975488,2,"completed",-5.758724,2.0,2,"c1ccc(-c2ccccc2)cc1","C(#Cc1ccccc1-c1ccccc1C#Cc1ccccc1)c1ccccc1",[],"[ch&r6,CH1&r5:1]>>[*:1](-C#C-c1ccccc1)",true,-0.5013930174],[null,131.0942331495,2,"completed",-5.826988,2.0,2,"c1ccc(-c2ccccc2)cc1","C(#Cc1cccc(-c2cccc(C#Cc3ccccc3)c2)c1)c1ccccc1",[],"[ch&r6,CH1&r5:1]>>[*:1](-C#C-c1ccccc1)",true,-0.5255058121],[null,155.4556626912,2,"completed",-5.807668,2.0,2,"c1ccc(-c2ccccc2)cc1","C(#Cc1cccc(C#Cc2ccccc2)c1-c1ccccc1)c1ccccc1",[],"[ch&r6,CH1&r5:1]>>[*:1](-C#C-c1ccccc1)",true,-0.5191873671],[null,191.1503918396,2,"completed",-5.649796,2.0,2,"c1ccc(-c2ccccc2)cc1","C(#Cc1ccc(-c2ccc(C#Cc3ccccc3)cc2)cc1)c1ccccc1",[],"[ch&r6,CH1&r5:1]>>[*:1](-C#C-c1ccccc1)",true,-0.4297133192],[null,116.6865516835,2,"completed",-5.807116,2.0,2,"c1ccc(-c2ccccc2)cc1","C(#Cc1cc(C#Cc2ccccc2)cc(-c2ccccc2)c1)c1ccccc1",[],"[ch&r6,CH1&r5:1]>>[*:1](-C#C-c1ccccc1)",true,-0.5085490534],[null,546.3324277,2,"completed",-5.947048,2.0,2,"c1ccc(-c2ccccc2)cc1","c1cncc(-c2cccnc2)c1",[],"[ch&r6:0]>>[nr6:0]",true,-0.8062563957],[null,501.5108793679,2,"completed",-6.042912,2.0,2,"c1ccc(-c2ccccc2)cc1","c1cc(-c2ccncc2)ccn1",[],"[ch&r6:0]>>[nr6:0]",true,-0.8289534677],[null,466.0574356808,2,"completed",-5.84088,2.0,2,"c1ccc(-c2ccccc2)cc1","c1ccc(-c2ccccn2)nc1",[],"[ch&r6:0]>>[nr6:0]",true,-0.6972604168],[null,94.2937576706,2,"completed",-5.141772,2.0,2,"c1ccc(-c2ccccc2)cc1","c1ccc(Nc2cc(Nc3ccccc3)cc(-c3ccccc3)c2)cc1",[],"[ch&r6,CH1&r5:1]>>[*:1](-N-c1ccccc1)",true,-0.0987234204],[null,209.1033990814,2,"completed",-5.012788,2.0,2,"c1ccc(-c2ccccc2)cc1","c1ccc(Nc2ccc(-c3ccc(Nc4ccccc4)cc3)cc2)cc1",[],"[ch&r6,CH1&r5:1]>>[*:1](-N-c1ccccc1)",true,-0.2178328227],[null,234.3945757705,2,"completed",-5.278392,2.0,2,"c1ccc(-c2ccccc2)cc1","c1ccc(Nc2ccccc2-c2ccccc2Nc2ccccc2)cc1",[],"[ch&r6,CH1&r5:1]>>[*:1](-N-c1ccccc1)",true,-0.265583194],[null,99.683152455,2,"completed",-5.15502,2.0,2,"c1ccc(-c2ccccc2)cc1","c1ccc(Nc2cccc(Nc3ccccc3)c2-c2ccccc2)cc1",[],"[ch&r6,CH1&r5:1]>>[*:1](-N-c1ccccc1)",true,-0.1068646765],[null,74.9002132244,2,"completed",-5.197892,2.0,2,"c1ccc(-c2ccccc2)cc1","c1ccc(Nc2cccc(-c3cccc(Nc4ccccc4)c3)c2)cc1",[],"[ch&r6,CH1&r5:1]>>[*:1](-N-c1ccccc1)",true,-0.1015166752],[null,231.1083419388,2,"completed",-6.69326,2.0,2,"c1ccc(-c2ccccc2)cc1","O=c1cccc(-c2cccc(=O)o2)o1",[],"[c:1]1[c:2][ch:3][ch:4][c:5][c:6]1>>[c:1]1[c:2][o:3][c:4](=O)[c:5][c:6]1",true,-1.1389754191],[null,261.3889745173,2,"completed",-7.004864,2.0,2,"c1ccc(-c2ccccc2)cc1","O=c1cc(-c2ccoc(=O)c2)cco1",[],"[c:1]1[c:2][ch:3][ch:4][c:5][c:6]1>>[c:1]1[c:2][o:3][c:4](=O)[c:5][c:6]1",true,-1.3587834841],[null,458.0882418214,2,"completed",-6.341544,2.0,2,"c1ccc(-c2ccccc2)cc1","O=c1occcc1-c1cccoc1=O",[],"[c:1]1[c:2][ch:3][ch:4][c:5][c:6]1>>[c:1]1[c:2][o:3][c:4](=O)[c:5][c:6]1",true,-0.982418584],[null,505.3211001958,2,"completed",-6.795472,2.0,2,"c1ccc(-c2ccccc2)cc1","O=c1ccc(-c2ccc(=O)oc2)co1",[],"[c:1]1[c:2][ch:3][ch:4][c:5][c:6]1>>[c:1]1[c:2][o:3][c:4](=O)[c:5][c:6]1",true,-1.2899286076],[null,562.0957850494,2,"completed",-6.25902,2.0,2,"c1ccc(-c2ccccc2)cc1","O=c1ccocc1-c1coccc1=O",[],"[ch:1]1[c:2][c:3][ch:4][c:5][c:6]1>>[o:1]1[c:2][c:3][C:4](=O)[c:5][c:6]1",true,-0.9870066252],[null,124.4367759721,2,"completed",-6.631068,2.0,2,"c1ccc(-c2ccccc2)cc1","O=c1ccoc(-c2cc(=O)cco2)c1",[],"[ch:1]1[c:2][c:3][ch:4][c:5][c:6]1>>[o:1]1[c:2][c:3][C:4](=O)[c:5][c:6]1",true,-1.078947371],[null,215.6407085499,2,"completed",-5.683008,2.0,2,"C1=CCC=C1","C1=C(c2ccccc2)C(c2ccccc2)=CC1",[],"[cH&r6,CH&r5:1]>>[#6:1](-[c]1[ch]ccc[ch]1)",true,-0.4615745833],[null,283.3202818644,2,"completed",-5.363492,2.0,2,"C1=CCC=C1","C1=C(c2ccccc2)CC(c2ccccc2)=C1",[],"[cH&r6,CH&r5:1]>>[#6:1](-[c]1[ch]ccc[ch]1)",true,-0.3380682162],[null,269.0393853239,2,"completed",-5.182988,2.0,2,"C1=CCC=C1","C(=Cc1ccccc1)C1=CC=C(C=Cc2ccccc2)C1",[],"[ch&r6,CH1&r5:1]>>[*:1](-C=C-c1ccccc1)",true,-0.2752395772],[null,154.6643521346,2,"completed",-5.459724,2.0,2,"C1=CCC=C1","C(=Cc1ccccc1)C1=CCC=C1C=Cc1ccccc1",[],"[ch&r6,CH1&r5:1]>>[*:1](-C=C-c1ccccc1)",true,-0.2955126501],[null,254.0547226688,2,"completed",-5.312064,2.0,2,"C1=CCC=C1","C(#Cc1ccccc1)C1=CC=C(C#Cc2ccccc2)C1",[],"[ch&r6,CH1&r5:1]>>[*:1](-C#C-c1ccccc1)",true,-0.2942442196],[null,152.2029334329,2,"completed",-5.601772,2.0,2,"C1=CCC=C1","C(#Cc1ccccc1)C1=CCC=C1C#Cc1ccccc1",[],"[ch&r6,CH1&r5:1]>>[*:1](-C#C-c1ccccc1)",true,-0.3827996232],[null,216.7183695799,2,"completed",-5.902152,2.0,2,"C1=CCC=C1","C1=CC(=C2C=CC=C2)C=C1",[],"[r5:1][CH2r5:2][r5:3]>>[r5:1][C:2](=C1cccc1)[r5:3]",true,-0.6018773039],[null,403.8387108723,2,"completed",-6.027732,2.0,2,"C1=CCC=C1","c1ccoc1",[],"[#6H2r5:1]>>[O:1]",true,-0.7647366669],[null,946.402586936,2,"completed",-5.37674,2.0,2,"C1=CCC=C1","C1=COCO1",[],"[CH,ch:0]1=[C,c:1][C,c:2]=[CH,ch:3][*:4]1>>[O:0]1[*:1]=,:[*:2][O:3][*:4]1",true,-0.9660251136],[null,350.3395268912,2,"completed",-5.957812,2.0,2,"C1=CCC=C1","c1ccsc1",[],"[#6H2r5:1]>>[S:1]",true,-0.6951978736],[null,322.4952195054,2,"completed",-4.789504,2.0,2,"C1=CCC=C1","C1=CSCS1",[],"[CH,ch:0]1=[C,c:1][C,c:2]=[CH,ch:3][*:4]1>>[S:0]1[*:1]=,:[*:2][S:3][*:4]1",true,-0.3888996939],[null,402.7197746654,2,"completed",-5.469936,2.0,2,"C1=CCC=C1","c1cc[nH]c1",[],"[#6H2r5:1]>>[NH:1]",true,-0.4787911993],[null,1139.4472576121,2,"completed",-6.516528,2.0,2,"C1=CCC=C1","C1=NCN=C1",[],"[chr5,CH1r5:1]>>[n:1]",true,-1.5104801636],[null,1008.2181397452,2,"completed",-6.368592,2.0,2,"C1=CCC=C1","C1=NN=CC1",[],"[chr5,CH1r5:1]>>[n:1]",true,-1.3435301976],[null,178.3332542752,2,"completed",-5.014352,2.0,2,"C1=CCC=C1","C1=C(Nc2ccccc2)C(Nc2ccccc2)=CC1",[],"[ch&r6,CH1&r5:1]>>[*:1](-N-c1ccccc1)",true,-0.1881413929],[null,563.8930859411,2,"completed",-4.546532,2.0,2,"C1=CCC=C1","C1=C(Nc2ccccc2)CC(Nc2ccccc2)=C1",[],"[ch&r6,CH1&r5:1]>>[*:1](-N-c1ccccc1)",true,-0.6841604765],[null,266.5653572681,2,"completed",-6.099032,2.0,2,"O=c1ccocc1","O=c1c(-c2ccccc2)cocc1-c1ccccc1",[],"[cH&r6,CH&r5:1]>>[#6:1](-[c]1[ch]ccc[ch]1)",true,-0.7484042416],[null,197.3922441131,2,"completed",-6.104736,2.0,2,"O=c1ccocc1","O=c1cc(-c2ccccc2)oc(-c2ccccc2)c1",[],"[cH&r6,CH&r5:1]>>[#6:1](-[c]1[ch]ccc[ch]1)",true,-0.7304902248],[null,192.030987422,2,"completed",-6.3432,2.0,2,"O=c1ccocc1","O=c1c2ccccc2oc2ccccc12",[],"[cH&r6:1][cH&r6:2]>>[c:1]2cccc[c:2]2",true,-0.8911753799],[null,156.4722287129,2,"completed",-6.045396,2.0,2,"O=c1ccocc1","O=c1cc(C=Cc2ccccc2)oc(C=Cc2ccccc2)c1",[],"[ch&r6,CH1&r5:1]>>[*:1](-C=C-c1ccccc1)",true,-0.6800239855],[null,235.8386839451,2,"completed",-5.701316,2.0,2,"O=c1ccocc1","O=c1c(C=Cc2ccccc2)cocc1C=Cc1ccccc1",[],"[ch&r6,CH1&r5:1]>>[*:1](-C=C-c1ccccc1)",true,-0.4824878666],[null,212.4585630372,2,"completed",-5.846584,2.0,2,"O=c1ccocc1","O=c1c(C#Cc2ccccc2)cocc1C#Cc1ccccc1",[],"[ch&r6,CH1&r5:1]>>[*:1](-C#C-c1ccccc1)",true,-0.5641441295],[null,131.4709049351,2,"completed",-6.129944,2.0,2,"O=c1ccocc1","O=c1cc(C#Cc2ccccc2)oc(C#Cc2ccccc2)c1",[],"[ch&r6,CH1&r5:1]>>[*:1](-C#C-c1ccccc1)",true,-0.7328499669],[null,608.86357166,2,"completed",-6.686084,2.0,2,"O=c1ccocc1","O=c1cnonc1",[],"[ch&r6:0]>>[nr6:0]",true,-1.2662501538],[null,712.8778114459,2,"completed",-6.730888,2.0,2,"O=c1ccocc1","O=c1ncocn1",[],"[ch&r6:0]>>[nr6:0]",true,-1.345917773],[null,136.0895935083,2,"completed",-5.670496,2.0,2,"O=c1ccocc1","O=c1cc(Nc2ccccc2)oc(Nc2ccccc2)c1",[],"[ch&r6,CH1&r5:1]>>[*:1](-N-c1ccccc1)",true,-0.4218987599],[null,229.6189560399,2,"completed",-5.210772,2.0,2,"O=c1ccocc1","O=c1c(Nc2ccccc2)cocc1Nc1ccccc1",[],"[ch&r6,CH1&r5:1]>>[*:1](-N-c1ccccc1)",true,-0.2423579555],[null,116.7544989071,2,"completed",-5.903532,2.0,2,"O=c1ccocc1","O=c1cc[nH]cc1",[],"[o:1]>>[nH:1]",true,-0.5744621953],[null,216.7309403444,2,"completed",-5.746948,2.0,2,"C(#Cc1ccccc1)c1ccccc1","C(#Cc1c(-c2ccccc2)cccc1-c1ccccc1)c1ccccc1",[],"[cH&r6,CH&r5:1]>>[#6:1](-[c]1[ch]ccc[ch]1)",true,-0.5020535237],[null,237.0569805558,2,"completed",-5.677396,2.0,2,"C(#Cc1ccccc1)c1ccccc1","C(#Cc1ccc(-c2ccccc2)cc1)c1ccc(-c2ccccc2)cc1",[],"[cH&r6,CH&r5:1]>>[#6:1](-[c]1[ch]ccc[ch]1)",true,-0.4685672001],[null,142.0069681692,2,"completed",-5.825424,2.0,2,"C(#Cc1ccccc1)c1ccccc1","C(#Cc1cccc(-c2ccccc2)c1)c1cccc(-c2ccccc2)c1",[],"[cH&r6,CH&r5:1]>>[#6:1](-[c]1[ch]ccc[ch]1)",true,-0.5272794033],[null,280.8402690465,2,"completed",-5.725604,2.0,2,"C(#Cc1ccccc1)c1ccccc1","C(#Cc1ccccc1-c1ccccc1)c1ccccc1-c1ccccc1",[],"[cH&r6,CH&r5:1]>>[#6:1](-[c]1[ch]ccc[ch]1)",true,-0.5202380565],[null,128.3158590996,2,"completed",-5.828828,2.0,2,"C(#Cc1ccccc1)c1ccccc1","C(#Cc1cc(-c2ccccc2)cc(-c2ccccc2)c1)c1ccccc1",[],"[cH&r6,CH&r5:1]>>[#6:1](-[c]1[ch]ccc[ch]1)",true,-0.5260686114],[null,159.9587665037,2,"completed",-5.650808,2.0,2,"C(#Cc1ccccc1)c1ccccc1","C(#Cc1ccc2ccccc2c1)c1ccc2ccccc2c1",[],"[cH&r6:1][cH&r6:2]>>[c:1]2cccc[c:2]2",true,-0.4174298011],[null,198.1530813831,2,"completed",-5.562488,2.0,2,"C(#Cc1ccccc1)c1ccccc1","C(#Cc1cccc2ccccc12)c1cccc2ccccc12",[],"[cH&r6:1][cH&r6:2]>>[c:1]2cccc[c:2]2",true,-0.379569845],[null,444.176200496,2,"completed",-5.629924,2.0,2,"C(#Cc1ccccc1)c1ccccc1","C(#CC1=CCC=C1)C1=CCC=C1",[],"[c:0]1[ch:1][ch][c:3][c!r5:4][c!r5:5]1>>[c:0]1[CH2:1][c:3][c:4][c:5]1",true,-0.5787002899],[null,304.0011082042,2,"completed",-5.23368,2.0,2,"C(#Cc1ccccc1)c1ccccc1","C(#CC1=CC=CC1)C1=CC=CC1",[],"[c:0]1[ch:1][ch][c:3][c!r5:4][c!r5:5]1>>[c:0]1[CH2:1][c:3][c:4][c:5]1",true,-0.3180772572],[null,416.1078913752,2,"completed",-5.7268,2.0,2,"C(#Cc1ccccc1)c1ccccc1","C(#Cc1ccc(C#Cc2ccccc2)cc1)c1ccccc1",[],"[ch&r6,CH1&r5:1]>>[*:1](-C#C-c1ccccc1)",true,-0.6046950594],[null,253.7983102923,2,"completed",-5.849528,2.0,2,"C(#Cc1ccccc1)c1ccccc1","C(#Cc1cccc(C#Cc2ccccc2)c1)c1ccccc1",[],"[ch&r6,CH1&r5:1]>>[*:1](-C#C-c1ccccc1)",true,-0.5828308258],[null,241.8248082554,2,"completed",-5.696164,2.0,2,"C(#Cc1ccccc1)c1ccccc1","C(#Cc1ccccc1C#Cc1ccccc1)c1ccccc1",[],"[ch&r6,CH1&r5:1]>>[*:1](-C#C-c1ccccc1)",true,-0.4823182354],[null,318.2194176098,2,"completed",-6.018256,2.0,2,"C(#Cc1ccccc1)c1ccccc1","C(#Cc1ccccn1)c1ccccn1",[],"[ch&r6:0]>>[nr6:0]",true,-0.7172368491],[null,482.3672237164,2,"completed",-6.099308,2.0,2,"C(#Cc1ccccc1)c1ccccc1","C(#Cc1ccncc1)c1ccncc1",[],"[ch&r6:0]>>[nr6:0]",true,-0.8497059569],[null,397.6213500022,2,"completed",-5.995256,2.0,2,"C(#Cc1ccccc1)c1ccccc1","C(#Cc1cccnc1)c1cccnc1",[],"[ch&r6:0]>>[nr6:0]",true,-0.7421789257],[null,417.2871061959,2,"completed",-6.544588,2.0,2,"C(#Cc1ccccc1)c1ccccc1","O=c1ccc(C#Cc2ccc(=O)oc2)co1",[],"[c:1]1[c:2][ch:3][ch:4][c:5][c:6]1>>[c:1]1[c:2][o:3][c:4](=O)[c:5][c:6]1",true,-1.0939275246],[null,202.9354724022,2,"completed",-6.84552,2.0,2,"C(#Cc1ccccc1)c1ccccc1","O=c1cc(C#Cc2ccoc(=O)c2)cco1",[],"[c:1]1[c:2][ch:3][ch:4][c:5][c:6]1>>[c:1]1[c:2][o:3][c:4](=O)[c:5][c:6]1",true,-1.2386018087],[null,360.8365499242,2,"completed",-6.14586,2.0,2,"C(#Cc1ccccc1)c1ccccc1","O=c1occcc1C#Cc1cccoc1=O",[],"[c:1]1[c:2][ch:3][ch:4][c:5][c:6]1>>[c:1]1[c:2][o:3][c:4](=O)[c:5][c:6]1",true,-0.8161962718],[null,199.7454947732,2,"completed",-6.59896,2.0,2,"C(#Cc1ccccc1)c1ccccc1","O=c1cccc(C#Cc2cccc(=O)o2)o1",[],"[c:1]1[c:2][ch:3][ch:4][c:5][c:6]1>>[c:1]1[c:2][o:3][c:4](=O)[c:5][c:6]1",true,-1.0681151589],[null,98.7522168391,2,"completed",-6.624168,2.0,2,"C(#Cc1ccccc1)c1ccccc1","O=c1ccoc(C#Cc2cc(=O)cco2)c1",[],"[ch:1]1[c:2][c:3][ch:4][c:5][c:6]1>>[o:1]1[c:2][c:3][C:4](=O)[c:5][c:6]1",true,-1.0714780285],[null,412.2440519933,2,"completed",-6.200232,2.0,2,"C(#Cc1ccccc1)c1ccccc1","O=c1ccocc1C#Cc1coccc1=O",[],"[ch:1]1[c:2][c:3][ch:4][c:5][c:6]1>>[o:1]1[c:2][c:3][C:4](=O)[c:5][c:6]1",true,-0.8735532501],[null,108.0295694259,2,"completed",-5.25208,2.0,2,"c1ccc(Nc2ccccc2)cc1","c1ccc(-c2cccc(Nc3cccc(-c4ccccc4)c3)c2)cc1",[],"[cH&r6,CH&r5:1]>>[#6:1](-[c]1[ch]ccc[ch]1)",true,-0.1516682821],[null,105.6212938246,2,"completed",-5.24932,2.0,2,"c1ccc(Nc2ccccc2)cc1","c1ccc(Nc2cc(-c3ccccc3)cc(-c3ccccc3)c2)cc1",[],"[cH&r6,CH&r5:1]>>[#6:1](-[c]1[ch]ccc[ch]1)",true,-0.148597188],[null,160.8731471942,2,"completed",-5.20194,2.0,2,"c1ccc(Nc2ccccc2)cc1","c1ccc(-c2ccc(Nc3ccc(-c4ccccc4)cc3)cc2)cc1",[],"[cH&r6,CH&r5:1]>>[#6:1](-[c]1[ch]ccc[ch]1)",true,-0.1759890157],[null,286.7985732052,2,"completed",-5.273332,2.0,2,"c1ccc(Nc2ccccc2)cc1","c1ccc(Nc2c(-c3ccccc3)cccc2-c2ccccc2)cc1",[],"[cH&r6,CH&r5:1]>>[#6:1](-[c]1[ch]ccc[ch]1)",true,-0.3114080488],[null,159.2503365115,2,"completed",-5.1679,2.0,2,"c1ccc(Nc2ccccc2)cc1","c1ccc(-c2ccccc2Nc2ccccc2-c2ccccc2)cc1",[],"[cH&r6,CH&r5:1]>>[#6:1](-[c]1[ch]ccc[ch]1)",true,-0.1661919691],[null,126.3284865031,2,"completed",-5.171212,2.0,2,"c1ccc(Nc2ccccc2)cc1","c1ccc2cc(Nc3ccc4ccccc4c3)ccc2c1",[],"[cH&r6:1][cH&r6:2]>>[c:1]2cccc[c:2]2",true,-0.1358077667],[null,124.391064386,2,"completed",-5.105064,2.0,2,"c1ccc(Nc2ccccc2)cc1","c1ccc2c(Nc3cccc4ccccc34)cccc2c1",[],"[cH&r6:1][cH&r6:2]>>[c:1]2cccc[c:2]2",true,-0.1244415626],[null,210.4021559934,2,"completed",-4.784904,2.0,2,"c1ccc(Nc2ccccc2)cc1","C1=CC(NC2=CCC=C2)=CC1",[],"[c:0]1[ch:1][ch][c:3][c!r5:4][c!r5:5]1>>[c:0]1[CH2:1][c:3][c:4][c:5]1",true,-0.3048261094],[null,202.8547408367,2,"completed",-4.738628,2.0,2,"c1ccc(Nc2ccccc2)cc1","C1=CCC(NC2=CC=CC2)=C1",[],"[c:0]1[ch:1][ch][c:3][c!r5:4][c!r5:5]1>>[c:0]1[CH2:1][c:3][c:4][c:5]1",true,-0.3242514608],[null,113.7404212291,2,"completed",-5.487324,2.0,2,"c1ccc(Nc2ccccc2)cc1","c1ccc(Nc2ccccn2)nc1",[],"[ch&r6:0]>>[nr6:0]",true,-0.2940180693],[null,321.5443185812,2,"completed",-5.735724,2.0,2,"c1ccc(Nc2ccccc2)cc1","c1cc(Nc2ccncc2)ccn1",[],"[ch&r6:0]>>[nr6:0]",true,-0.549018944],[null,312.1621042108,2,"completed",-5.467912,2.0,2,"c1ccc(Nc2ccccc2)cc1","c1cncc(Nc2cccnc2)c1",[],"[ch&r6:0]>>[nr6:0]",true,-0.4046865537],[null,83.8755576929,2,"completed",-5.118772,2.0,2,"c1ccc(Nc2ccccc2)cc1","c1ccc(Nc2cccc(Nc3ccccc3)c2)cc1",[],"[ch&r6,CH1&r5:1]>>[*:1](-N-c1ccccc1)",true,-0.0848986413],[null,261.4300651552,2,"completed",-5.064584,2.0,2,"c1ccc(Nc2ccccc2)cc1","c1ccc(Nc2ccccc2Nc2ccccc2)cc1",[],"[ch&r6,CH1&r5:1]>>[*:1](-N-c1ccccc1)",true,-0.262602899],[null,265.999734542,2,"completed",-4.873776,2.0,2,"c1ccc(Nc2ccccc2)cc1","c1ccc(Nc2ccc(Nc3ccccc3)cc2)cc1",[],"[ch&r6,CH1&r5:1]>>[*:1](-N-c1ccccc1)",true,-0.3095686271],[null,94.7744892879,2,"completed",-5.112608,2.0,2,"c1ccc(Nc2ccccc2)cc1","c1ccc(N(c2ccccc2)c2ccccc2)cc1",[],"[r:1][NH!R:2][r:3]>>[r:1][N:2](-c1ccccc1)[r:3]",true,-0.0951845315],[null,157.6264693795,2,"completed",-5.792856,2.0,2,"c1ccc2ccccc2c1","c1ccc(-c2ccc3ccc(-c4ccccc4)cc3c2)cc1",[],"[cH&r6,CH&r5:1]>>[#6:1](-[c]1[ch]ccc[ch]1)",true,-0.5099709088],[null,735.0806604117,2,"completed",-5.791384,2.0,2,"c1ccc2ccccc2c1","c1ccc(-c2ccc(-c3ccccc3)c3ccccc23)cc1",[],"[cH&r6,CH&r5:1]>>[#6:1](-[c]1[ch]ccc[ch]1)",true,-0.8800962315],[null,251.984018717,2,"completed",-5.743544,2.0,2,"c1ccc2ccccc2c1","c1ccc(-c2ccc3cc(-c4ccccc4)ccc3c2)cc1",[],"[cH&r6,CH&r5:1]>>[#6:1](-[c]1[ch]ccc[ch]1)",true,-0.5161675085],[null,695.6469091902,2,"completed",-5.796904,2.0,2,"c1ccc2ccccc2c1","c1ccc(-c2cccc3c(-c4ccccc4)cccc23)cc1",[],"[cH&r6,CH&r5:1]>>[#6:1](-[c]1[ch]ccc[ch]1)",true,-0.8496502004],[null,479.0870540344,2,"completed",-5.798192,2.0,2,"c1ccc2ccccc2c1","c1ccc(-c2cccc3cccc(-c4ccccc4)c23)cc1",[],"[cH&r6,CH&r5:1]>>[#6:1](-[c]1[ch]ccc[ch]1)",true,-0.684387112],[null,171.5972154784,2,"completed",-5.834256,2.0,2,"c1ccc2ccccc2c1","c1ccc(-c2cc3ccccc3cc2-c2ccccc2)cc1",[],"[cH&r6,CH&r5:1]>>[#6:1](-[c]1[ch]ccc[ch]1)",true,-0.5418673476],[null,149.8427671916,2,"completed",-5.507932,2.0,2,"c1ccc2ccccc2c1","c1ccc2cc3ccccc3cc2c1",[],"[cH&r6:1][cH&r6:2]>>[c:1]2cccc[c:2]2",true,-0.3224795002],[null,226.0944611292,2,"completed",-5.85514,2.0,2,"c1ccc2ccccc2c1","c1ccc2c(c1)ccc1ccccc12",[],"[cH&r6:1][cH&r6:2]>>[c:1]2cccc[c:2]2",true,-0.5749213433],[null,433.9524842478,2,"completed",-5.823124,2.0,2,"c1ccc2ccccc2c1","C1=Cc2cccc3cccc1c23",[],"[ch:1]2[c:3][c:4][c:5][c:6]3[c:7][c:8][c:9][ch:2][c:10]23>>C1=C[c:1]2[c:3][c:4][c:5][c:6]3[c:7][c:8][c:9][c:2]1[c:10]23",true,-0.6667382058],[null,226.4214584344,2,"completed",-5.182344,2.0,2,"c1ccc2ccccc2c1","C1=c2ccccc2=CC1",[],"[c:0]1[ch:1][ch][c:3][c!r5:4][c!r5:5]1>>[c:0]1[CH2:1][c:3][c:4][c:5]1",true,-0.2336431866],[null,280.0815016254,2,"completed",-5.551724,2.0,2,"c1ccc2ccccc2c1","C(=Cc1cccc2cccc(C=Cc3ccccc3)c12)c1ccccc1",[],"[ch&r6,CH1&r5:1]>>[*:1](-C=C-c1ccccc1)",true,-0.4224125802],[null,275.2820921462,2,"completed",-5.497536,2.0,2,"c1ccc2ccccc2c1","C(=Cc1cccc2c(C=Cc3ccccc3)cccc12)c1ccccc1",[],"[ch&r6,CH1&r5:1]>>[*:1](-C=C-c1ccccc1)",true,-0.3914298369],[null,311.0546459418,2,"completed",-5.420808,2.0,2,"c1ccc2ccccc2c1","C(=Cc1ccc(C=Cc2ccccc2)c2ccccc12)c1ccccc1",[],"[ch&r6,CH1&r5:1]>>[*:1](-C=C-c1ccccc1)",true,-0.3836465841],[null,134.6229408318,2,"completed",-5.607568,2.0,2,"c1ccc2ccccc2c1","C(=Cc1ccc2ccc(C=Cc3ccccc3)cc2c1)c1ccccc1",[],"[ch&r6,CH1&r5:1]>>[*:1](-C=C-c1ccccc1)",true,-0.3799469973],[null,197.9534817236,2,"completed",-5.485668,2.0,2,"c1ccc2ccccc2c1","C(=Cc1ccc2cc(C=Cc3ccccc3)ccc2c1)c1ccccc1",[],"[ch&r6,CH1&r5:1]>>[*:1](-C=C-c1ccccc1)",true,-0.334765718],[null,195.2632458158,2,"completed",-5.651176,2.0,2,"c1ccc2ccccc2c1","C(=Cc1cc2ccccc2cc1C=Cc1ccccc1)c1ccccc1",[],"[ch&r6,CH1&r5:1]>>[*:1](-C=C-c1ccccc1)",true,-0.4324202549],[null,173.2274693155,2,"completed",-5.603336,2.0,2,"c1ccc2ccccc2c1","C(#Cc1ccc2cc(C#Cc3ccccc3)ccc2c1)c1ccccc1",[],"[ch&r6,CH1&r5:1]>>[*:1](-C#C-c1ccccc1)",true,-0.3926166696],[null,114.3304247629,2,"completed",-5.713644,2.0,2,"c1ccc2ccccc2c1","C(#Cc1ccc2ccc(C#Cc3ccccc3)cc2c1)c1ccccc1",[],"[ch&r6,CH1&r5:1]>>[*:1](-C#C-c1ccccc1)",true,-0.4445057208],[null,329.856304777,2,"completed",-5.606832,2.0,2,"c1ccc2ccccc2c1","C(#Cc1cccc2cccc(C#Cc3ccccc3)c12)c1ccccc1",[],"[ch&r6,CH1&r5:1]>>[*:1](-C#C-c1ccccc1)",true,-0.4844334146],[null,191.2381860024,2,"completed",-5.484748,2.0,2,"c1ccc2ccccc2c1","C(#Cc1ccc(C#Cc2ccccc2)c2ccccc12)c1ccccc1",[],"[ch&r6,CH1&r5:1]>>[*:1](-C#C-c1ccccc1)",true,-0.3303138588],[null,169.5450113032,2,"completed",-5.753664,2.0,2,"c1ccc2ccccc2c1","C(#Cc1cc2ccccc2cc1C#Cc1ccccc1)c1ccccc1",[],"[ch&r6,CH1&r5:1]>>[*:1](-C#C-c1ccccc1)",true,-0.4879662458],[null,339.343037938,2,"completed",-5.589628,2.0,2,"c1ccc2ccccc2c1","C(#Cc1cccc2c(C#Cc3ccccc3)cccc12)c1ccccc1",[],"[ch&r6,CH1&r5:1]>>[*:1](-C#C-c1ccccc1)",true,-0.4823112385],[null,563.2011571734,2,"completed",-5.926348,2.0,2,"c1ccc2ccccc2c1","c1cc2cnccc2cn1",[],"[ch&r6:0]>>[nr6:0]",true,-0.8073366967],[null,662.8314552324,2,"completed",-5.96324,2.0,2,"c1ccc2ccccc2c1","c1cc2ccncc2cn1",[],"[ch&r6:0]>>[nr6:0]",true,-0.8969310753],[null,781.7507722409,2,"completed",-5.735908,2.0,2,"c1ccc2ccccc2c1","c1cnc2cccnc2c1",[],"[ch&r6:0]>>[nr6:0]",true,-0.8995998957],[null,1032.4810839111,2,"completed",-5.740324,2.0,2,"c1ccc2ccccc2c1","c1ccc2cnncc2c1",[],"[ch&r6:0]>>[nr6:0]",true,-1.1255773864],[null,907.3820643894,2,"completed",-5.687516,2.0,2,"c1ccc2ccccc2c1","c1ccc2nccnc2c1",[],"[ch&r6:0]>>[nr6:0]",true,-0.9962318934],[null,615.1684452884,2,"completed",-5.755872,2.0,2,"c1ccc2ccccc2c1","c1cnc2ncccc2c1",[],"[ch&r6:0]>>[nr6:0]",true,-0.7676031367],[null,241.1575657679,2,"completed",-4.99954,2.0,2,"c1ccc2ccccc2c1","c1ccc(Nc2cccc3c(Nc4ccccc4)cccc23)cc1",[],"[ch&r6,CH1&r5:1]>>[*:1](-N-c1ccccc1)",true,-0.2512014236],[null,481.5494524023,2,"completed",-4.90156,2.0,2,"c1ccc2ccccc2c1","c1ccc(Nc2ccc(Nc3ccccc3)c3ccccc23)cc1",[],"[ch&r6,CH1&r5:1]>>[*:1](-N-c1ccccc1)",true,-0.5011839059],[null,192.2935662971,2,"completed",-5.190164,2.0,2,"c1ccc2ccccc2c1","c1ccc(Nc2cc3ccccc3cc2Nc2ccccc2)cc1",[],"[ch&r6,CH1&r5:1]>>[*:1](-N-c1ccccc1)",true,-0.2023864956],[null,199.1564854641,2,"completed",-5.146556,2.0,2,"c1ccc2ccccc2c1","c1ccc(Nc2cccc3cccc(Nc4ccccc4)c23)cc1",[],"[ch&r6,CH1&r5:1]>>[*:1](-N-c1ccccc1)",true,-0.2018052568],[null,216.3032537008,2,"completed",-4.924468,2.0,2,"c1ccc2ccccc2c1","c1ccc(Nc2ccc3cc(Nc4ccccc4)ccc3c2)cc1",[],"[ch&r6,CH1&r5:1]>>[*:1](-N-c1ccccc1)",true,-0.248766405],[null,79.8706201448,2,"completed",-5.112332,2.0,2,"c1ccc2ccccc2c1","c1ccc(Nc2ccc3ccc(Nc4ccccc4)cc3c2)cc1",[],"[ch&r6,CH1&r5:1]>>[*:1](-N-c1ccccc1)",true,-0.0803357597],[null,229.1609018144,2,"completed",-7.066872,2.0,2,"c1ccc2ccccc2c1","O=c1occc2ccoc(=O)c12",[],"[c:1]1[c:2][ch:3][ch:4][c:5][c:6]1>>[c:1]1[c:2][o:3][c:4](=O)[c:5][c:6]1",true,-1.395751266],[null,399.5055558658,2,"completed",-6.994928,2.0,2,"c1ccc2ccccc2c1","O=c1ccc2oc(=O)ccc2o1",[],"[c:1]1[c:2][ch:3][ch:4][c:5][c:6]1>>[c:1]1[c:2][o:3][c:4](=O)[c:5][c:6]1",true,-1.3853061866],[null,533.2618981557,2,"completed",-6.786364,2.0,2,"c1ccc2ccccc2c1","O=c1occc2c(=O)occc12",[],"[c:1]1[c:2][ch:3][ch:4][c:5][c:6]1>>[c:1]1[c:2][o:3][c:4](=O)[c:5][c:6]1",true,-1.2953153233],[null,360.371978311,2,"completed",-7.020964,2.0,2,"c1ccc2ccccc2c1","O=c1ccc2ccc(=O)oc2o1",[],"[c:1]1[c:2][ch:3][ch:4][c:5][c:6]1>>[c:1]1[c:2][o:3][c:4](=O)[c:5][c:6]1",true,-1.3921272501],[null,518.7315998322,2,"completed",-6.423516,2.0,2,"c1ccc2ccccc2c1","O=c1ccoc2occc(=O)c12",[],"[ch:1]1[c:2][c:3][ch:4][c:5][c:6]1>>[o:1]1[c:2][c:3][C:4](=O)[c:5][c:6]1",true,-1.0617969805],[null,254.3160240606,2,"completed",-6.761892,2.0,2,"c1ccc2ccccc2c1","O=c1ccoc2c(=O)ccoc12",[],"[ch:1]1[c:2][c:3][ch:4][c:5][c:6]1>>[o:1]1[c:2][c:3][C:4](=O)[c:5][c:6]1",true,-1.1907981776],[null,153.2756264159,2,"completed",-5.873448,2.0,2,"c1ccncc1","c1ccc(-c2cccc(-c3ccccc3)n2)cc1",[],"[cH&r6,CH&r5:1]>>[#6:1](-[c]1[ch]ccc[ch]1)",true,-0.5626918374],[null,233.00696158,2,"completed",-5.917516,2.0,2,"c1ccncc1","c1ccc(-c2cncc(-c3ccccc3)c2)cc1",[],"[cH&r6,CH&r5:1]>>[#6:1](-[c]1[ch]ccc[ch]1)",true,-0.6178795394],[null,164.2073063984,2,"completed",-5.703248,2.0,2,"c1ccncc1","c1ccc2cc3cnccc3cc2c1",[],"[cH&r6:1][cH&r6:2]>>[c:1]2cccc[c:2]2",true,-0.4530772922],[null,148.299569521,2,"completed",-5.765992,2.0,2,"c1ccncc1","c1ccc2nc3ccccc3cc2c1",[],"[cH&r6:1][cH&r6:2]>>[c:1]2cccc[c:2]2",true,-0.4892136352],[null,166.8260108535,2,"completed",-5.765716,2.0,2,"c1ccncc1","C(=Cc1cncc(C=Cc2ccccc2)c1)c1ccccc1",[],"[ch&r6,CH1&r5:1]>>[*:1](-C=C-c1ccccc1)",true,-0.4949626615],[null,164.3342727832,2,"completed",-5.680156,2.0,2,"c1ccncc1","C(=Cc1cccc(C=Cc2ccccc2)n1)c1ccccc1",[],"[ch&r6,CH1&r5:1]>>[*:1](-C=C-c1ccccc1)",true,-0.4380986596],[null,185.8051797821,2,"completed",-5.896264,2.0,2,"c1ccncc1","C(#Cc1cncc(C#Cc2ccccc2)c1)c1ccccc1",[],"[ch&r6,CH1&r5:1]>>[*:1](-C#C-c1ccccc1)",true,-0.5875384073],[null,142.1025214143,2,"completed",-5.852196,2.0,2,"c1ccncc1","C(#Cc1cccc(C#Cc2ccccc2)n1)c1ccccc1",[],"[ch&r6,CH1&r5:1]>>[*:1](-C#C-c1ccccc1)",true,-0.5453756041],[null,881.7338755149,2,"completed",-5.935548,2.0,2,"c1ccncc1","c1cncnc1",[],"[ch&r6:0]>>[nr6:0]",true,-1.0580848042],[null,866.0938611421,2,"completed",-5.770408,2.0,2,"c1ccncc1","c1cnccn1",[],"[ch&r6:0]>>[nr6:0]",true,-0.9850622065],[null,1164.8084822666,2,"completed",-5.747868,2.0,2,"c1ccncc1","c1ccnnc1",[],"[ch&r6:0]>>[nr6:0]",true,-1.2499791773],[null,115.709519938,2,"completed",-5.158516,2.0,2,"c1ccncc1","c1ccc(Nc2cccc(Nc3ccccc3)n2)cc1",[],"[ch&r6,CH1&r5:1]>>[*:1](-N-c1ccccc1)",true,-0.1227457246],[null,166.6832597341,2,"completed",-5.215556,2.0,2,"c1ccncc1","c1ccc(Nc2cncc(Nc3ccccc3)c2)cc1",[],"[ch&r6,CH1&r5:1]>>[*:1](-N-c1ccccc1)",true,-0.1852737751],[null,151.0257153473,2,"completed",-5.726708,2.0,2,"C(=Cc1ccccc1)c1ccccc1","C(=Cc1cc(-c2ccccc2)cc(-c2ccccc2)c1)c1ccccc1",[],"[cH&r6,CH&r5:1]>>[#6:1](-[c]1[ch]ccc[ch]1)",true,-0.4639640031],[null,341.7842121762,2,"completed",-5.702604,2.0,2,"C(=Cc1ccccc1)c1ccccc1","C(=Cc1c(-c2ccccc2)cccc1-c1ccccc1)c1ccccc1",[],"[cH&r6,CH&r5:1]>>[#6:1](-[c]1[ch]ccc[ch]1)",true,-0.5429096815],[null,249.4624523189,2,"completed",-5.578312,2.0,2,"C(=Cc1ccccc1)c1ccccc1","C(=Cc1ccc(-c2ccccc2)cc1)c1ccc(-c2ccccc2)cc1",[],"[cH&r6,CH&r5:1]>>[#6:1](-[c]1[ch]ccc[ch]1)",true,-0.4175342813],[null,455.6924455648,2,"completed",-5.803528,2.0,2,"C(=Cc1ccccc1)c1ccccc1","C(=Cc1ccccc1-c1ccccc1)c1ccccc1-c1ccccc1",[],"[cH&r6,CH&r5:1]>>[#6:1](-[c]1[ch]ccc[ch]1)",true,-0.6709559687],[null,150.9705255977,2,"completed",-5.725604,2.0,2,"C(=Cc1ccccc1)c1ccccc1","C(=Cc1cccc(-c2ccccc2)c1)c1cccc(-c2ccccc2)c1",[],"[cH&r6,CH&r5:1]>>[#6:1](-[c]1[ch]ccc[ch]1)",true,-0.4632153693],[null,326.0818804323,2,"completed",-5.539212,2.0,2,"C(=Cc1ccccc1)c1ccccc1","C(=Cc1cccc2ccccc12)c1cccc2ccccc12",[],"[cH&r6:1][cH&r6:2]>>[c:1]2cccc[c:2]2",true,-0.4481672806],[null,188.1050606217,2,"completed",-5.567456,2.0,2,"C(=Cc1ccccc1)c1ccccc1","C(=Cc1ccc2ccccc2c1)c1ccc2ccccc2c1",[],"[cH&r6:1][cH&r6:2]>>[c:1]2cccc[c:2]2",true,-0.3774333301],[null,255.4530562048,2,"completed",-5.324208,2.0,2,"C(=Cc1ccccc1)c1ccccc1","C1=CC(C=CC2=CCC=C2)=CC1",[],"[c:0]1[ch:1][ch][c:3][c!r5:4][c!r5:5]1>>[c:0]1[CH2:1][c:3][c:4][c:5]1",true,-0.2998135842],[null,327.8330188685,2,"completed",-5.129904,2.0,2,"C(=Cc1ccccc1)c1ccccc1","C1=CCC(C=CC2=CC=CC2)=C1",[],"[c:0]1[ch:1][ch][c:3][c!r5:4][c!r5:5]1>>[c:0]1[CH2:1][c:3][c:4][c:5]1",true,-0.3285006398],[null,161.1127333031,2,"completed",-5.666908,2.0,2,"C(=Cc1ccccc1)c1ccccc1","C(=Cc1cccc(C=Cc2ccccc2)c1)c1ccccc1",[],"[ch&r6,CH1&r5:1]>>[*:1](-C=C-c1ccccc1)",true,-0.4282940652],[null,229.5702205461,2,"completed",-5.500572,2.0,2,"C(=Cc1ccccc1)c1ccccc1","C(=Cc1ccc(C=Cc2ccccc2)cc1)c1ccccc1",[],"[ch&r6,CH1&r5:1]>>[*:1](-C=C-c1ccccc1)",true,-0.3623904945],[null,333.0640965866,2,"completed",-5.609684,2.0,2,"C(=Cc1ccccc1)c1ccccc1","C(=Cc1ccccc1C=Cc1ccccc1)c1ccccc1",[],"[ch&r6,CH1&r5:1]>>[*:1](-C=C-c1ccccc1)",true,-0.4880807357],[null,174.7662276953,2,"completed",-5.873816,2.0,2,"C(=Cc1ccccc1)c1ccccc1","C(=Cc1ccccn1)c1ccccn1",[],"[ch&r6:0]>>[nr6:0]",true,-0.5691668677],[null,420.2667936602,2,"completed",-6.064072,2.0,2,"C(=Cc1ccccc1)c1ccccc1","C(=Cc1ccncc1)c1ccncc1",[],"[ch&r6:0]>>[nr6:0]",true,-0.7950139874],[null,434.9734146722,2,"completed",-5.976212,2.0,2,"C(=Cc1ccccc1)c1ccccc1","C(=Cc1cccnc1)c1cccnc1",[],"[ch&r6:0]>>[nr6:0]",true,-0.7519296053],[null,466.951261464,2,"completed",-6.446148,2.0,2,"C(=Cc1ccccc1)c1ccccc1","O=c1ccc(C=Cc2ccc(=O)oc2)co1",[],"[c:1]1[c:2][ch:3][ch:4][c:5][c:6]1>>[c:1]1[c:2][o:3][c:4](=O)[c:5][c:6]1",true,-1.0516556257],[null,382.9653075393,2,"completed",-5.933432,2.0,2,"C(=Cc1ccccc1)c1ccccc1","O=c1occcc1C=Cc1cccoc1=O",[],"[c:1]1[c:2][ch:3][ch:4][c:5][c:6]1>>[c:1]1[c:2][o:3][c:4](=O)[c:5][c:6]1",true,-0.6978687463],[null,202.1643819247,2,"completed",-6.410176,2.0,2,"C(=Cc1ccccc1)c1ccccc1","O=c1cccc(C=Cc2cccc(=O)o2)o1",[],"[c:1]1[c:2][ch:3][ch:4][c:5][c:6]1>>[c:1]1[c:2][o:3][c:4](=O)[c:5][c:6]1",true,-0.9391407782],[null,199.9180439987,2,"completed",-6.779924,2.0,2,"C(=Cc1ccccc1)c1ccccc1","O=c1cc(C=Cc2ccoc(=O)c2)cco1",[],"[c:1]1[c:2][ch:3][ch:4][c:5][c:6]1>>[c:1]1[c:2][o:3][c:4](=O)[c:5][c:6]1",true,-1.1928193915],[null,92.8430880756,2,"completed",-6.527752,2.0,2,"C(=Cc1ccccc1)c1ccccc1","O=c1ccoc(C=Cc2cc(=O)cco2)c1",[],"[ch:1]1[c:2][c:3][ch:4][c:5][c:6]1>>[o:1]1[c:2][c:3][C:4](=O)[c:5][c:6]1",true,-1.0037295293],[null,671.682692097,2,"completed",-5.96738,2.0,2,"C(=Cc1ccccc1)c1ccccc1","O=c1ccocc1C=Cc1coccc1=O",[],"[ch:1]1[c:2][c:3][ch:4][c:5][c:6]1>>[o:1]1[c:2][c:3][C:4](=O)[c:5][c:6]1",true,-0.9054325985],[0.6895829833,140.8141536371,3,"completed",-4.735592,3.0,3,"c1ccc2c(Nc3cccc4ccccc34)cccc2c1","C1=c2cccc(Nc3cccc4c3=CCC=4)c2=CC1",{},"[c:0]1[ch:1][ch][c:3][c!r5:4][c!r5:5]1>>[c:0]1[CH2:1][c:3][c:4][c:5]1",null,-0.2913713939],[0.6847415129,172.7540231861,3,"completed",-4.757488,3.0,3,"c1ccc2cc(Nc3ccc4ccccc4c3)ccc2c1","C1=c2ccc(Nc3ccc4c(c3)=CCC=4)cc2=CC1",{},"[c:0]1[ch:1][ch][c:3][c!r5:4][c!r5:5]1>>[c:0]1[CH2:1][c:3][c:4][c:5]1",null,-0.2955131857],[0.6329634907,118.8938982557,3,"completed",-4.546532,3.0,3,"c1ccc2c(Nc3cccc4ccccc34)cccc2c1","C1=c2ccccc2=C(NC2=c3ccccc3=CC2)C1",{},"[c:0]1[ch:1][ch][c:3][c!r5:4][c!r5:5]1>>[c:0]1[CH2:1][c:3][c:4][c:5]1",null,-0.405260292],[0.6305452189,146.6637926013,3,"completed",-5.021712,3.0,3,"c1ccc2c(Nc3cccc4ccccc34)cccc2c1","C1=Cc2c(cccc2Nc2cccc3c2C=CC3)C1",{},"[c:0]1[ch:1][ch][c:3][c!r5:4][c!r5:5]1>>[c:0]1[CH2:1][c:3][c:4][c:5]1",null,-0.1565678237],[0.6140144167,141.5417785493,3,"completed",-5.024656,3.0,3,"c1ccc2cc(Nc3ccc4ccccc4c3)ccc2c1","C1=Cc2cc(Nc3ccc4c(c3)C=CC4)ccc2C1",{},"[c:0]1[ch:1][ch][c:3][c!r5:4][c!r5:5]1>>[c:0]1[CH2:1][c:3][c:4][c:5]1",null,-0.1510485586],[0.6140144167,160.3473427522,3,"completed",-4.978932,3.0,3,"c1ccc2cc(Nc3ccc4ccccc4c3)ccc2c1","C1=Cc2ccc(Nc3ccc4c(c3)CC=C4)cc2C1",{},"[c:0]1[ch:1][ch][c:3][c!r5:4][c!r5:5]1>>[c:0]1[CH2:1][c:3][c:4][c:5]1",null,-0.1813654488],[0.5916943764,128.0097283276,3,"completed",-5.129352,3.0,3,"c1ccc2c(Nc3cccc4ccccc34)cccc2c1","C1=Cc2cccc(Nc3cccc4c3CC=C4)c2C1",{},"[c:0]1[ch:1][ch][c:3][c!r5:4][c!r5:5]1>>[c:0]1[CH2:1][c:3][c:4][c:5]1",null,-0.1296481589],[0.5885174005,112.3789785398,3,"completed",-5.139656,3.0,3,"c1ccc(-c2cccc(Nc3cccc(-c4ccccc4)c3)c2)cc1","C1=CC(c2cccc(Nc3cccc(C4=CCC=C4)c3)c2)=CC1",{},"[c:0]1[ch:1][ch][c:3][c!r5:4][c!r5:5]1>>[c:0]1[CH2:1][c:3][c:4][c:5]1",null,-0.1157566758],[0.5824295425,122.3860408814,3,"completed",-4.909748,3.0,3,"c1ccc(Nc2ccc3ccc(Nc4ccccc4)cc3c2)cc1","C1=CC(Nc2ccc3ccc(NC4=CCC=C4)cc3c2)=CC1",{},"[c:0]1[ch:1][ch][c:3][c!r5:4][c!r5:5]1>>[c:0]1[CH2:1][c:3][c:4][c:5]1",null,-0.1808709388],[0.5776914759,158.9075755417,3,"completed",-4.909012,3.0,3,"c1ccc(Nc2cccc(Nc3ccccc3)c2-c2ccccc2)cc1","C1=CC(Nc2cccc(NC3=CCC=C3)c2-c2ccccc2)=CC1",{},"[c:0]1[ch:1][ch][c:3][c!r5:4][c!r5:5]1>>[c:0]1[CH2:1][c:3][c:4][c:5]1",null,-0.2076657446],[0.5720916857,102.9114123654,3,"completed",-5.13892,3.0,3,"c1ccc(Nc2cc(-c3ccccc3)cc(-c3ccccc3)c2)cc1","C1=CC(c2cc(Nc3ccccc3)cc(C3=CCC=C3)c2)=CC1",{},"[c:0]1[ch:1][ch][c:3][c!r5:4][c!r5:5]1>>[c:0]1[CH2:1][c:3][c:4][c:5]1",null,-0.1064565373],[0.5581153237,154.9518632613,3,"completed",-5.041124,3.0,3,"c1ccc(-c2ccccc2Nc2ccccc2-c2ccccc2)cc1","C1=CC(c2ccccc2Nc2ccccc2C2=CCC=C2)=CC1",{},"[c:0]1[ch:1][ch][c:3][c!r5:4][c!r5:5]1>>[c:0]1[CH2:1][c:3][c:4][c:5]1",null,-0.1603390401],[0.5522164752,339.6312141428,3,"completed",-4.20742,3.0,3,"C1=CC(NC2=CCC=C2)=CC1","c1cc(Nc2cc[nH]c2)c[nH]1",{},"[#6H2r5:1]>>[NH:1]",null,-0.7111482962],[0.5492976462,115.9178851776,3,"completed",-5.191544,3.0,3,"c1ccc(-c2cccc(Nc3cccc(-c4ccccc4)c3)c2)cc1","C1=CCC(c2cccc(Nc3cccc(C4=CC=CC4)c3)c2)=C1",{},"[c:0]1[ch:1][ch][c:3][c!r5:4][c!r5:5]1>>[c:0]1[CH2:1][c:3][c:4][c:5]1",null,-0.1324511421],[0.5477016998,174.9776987537,3,"completed",-4.869176,3.0,3,"c1ccc(Nc2cccc(Nc3ccccc3)c2-c2ccccc2)cc1","C1=CCC(Nc2cccc(NC3=CC=CC3)c2-c2ccccc2)=C1",{},"[c:0]1[ch:1][ch][c:3][c!r5:4][c!r5:5]1>>[c:0]1[CH2:1][c:3][c:4][c:5]1",null,-0.2381685482],[0.546272083,136.2906461151,3,"completed",-4.980312,3.0,3,"c1ccc(Nc2cccc(-c3cccc(Nc4ccccc4)c3)c2)cc1","C1=CC(Nc2cccc(-c3cccc(NC4=CCC=C4)c3)c2)=CC1",{},"[c:0]1[ch:1][ch][c:3][c!r5:4][c!r5:5]1>>[c:0]1[CH2:1][c:3][c:4][c:5]1",null,-0.1599828013],[0.5334169451,100.8276686308,3,"completed",-5.196696,3.0,3,"c1ccc(Nc2cc(-c3ccccc3)cc(-c3ccccc3)c2)cc1","C1=CCC(c2cc(Nc3ccccc3)cc(C3=CC=CC3)c2)=C1",{},"[c:0]1[ch:1][ch][c:3][c!r5:4][c!r5:5]1>>[c:0]1[CH2:1][c:3][c:4][c:5]1",null,-0.1214404208],[0.5308711215,132.5495695022,3,"completed",-4.902112,3.0,3,"c1ccc(Nc2cc(Nc3ccccc3)cc(-c3ccccc3)c2)cc1","C1=CC(Nc2cc(NC3=CCC=C3)cc(-c3ccccc3)c2)=CC1",{},"[c:0]1[ch:1][ch][c:3][c!r5:4][c!r5:5]1>>[c:0]1[CH2:1][c:3][c:4][c:5]1",null,-0.1917227739],[0.5285354531,167.5263953871,3,"completed",-4.707624,3.0,3,"C(=Cc1cccc2ccccc12)c1cccc2ccccc12","C(=CC1=c2ccccc2=CC1)C1=c2ccccc2=CC1",{},"[c:0]1[ch:1][ch][c:3][c!r5:4][c!r5:5]1>>[c:0]1[CH2:1][c:3][c:4][c:5]1",null,-0.3217218777],[0.5281042835,168.4673171286,3,"completed",-5.061088,3.0,3,"C1=CCC(NC2=CC=CC2)=C1","C1=CC(=C2C=CC=C2NC2=CC=CC2=C2C=CC=C2)C=C1",{},"[r5:1][CH2r5:2][r5:3]>>[r5:1][C:2](=C1cccc1)[r5:3]",null,-0.1706551124],[0.5280826524,160.3916711909,3,"completed",-4.716272,3.0,3,"c1ccc2c(-c3cccc4ccccc34)cccc2c1","C1=c2ccccc2=C(C2=c3ccccc3=CC2)C1",{},"[c:0]1[ch:1][ch][c:3][c!r5:4][c!r5:5]1>>[c:0]1[CH2:1][c:3][c:4][c:5]1",null,-0.31285237],[0.5243647657,159.9313749672,3,"completed",-4.859056,3.0,3,"C1=CC(NC2=CCC=C2)=CC1","C1=CC(N(C2=CCC=C2)c2ccccc2)=CC1",{},"[r:1][NH!R:2][r:3]>>[r:1][N:2](-c1ccccc1)[r:3]",null,-0.2324317322],[0.5230508794,164.3320799884,3,"completed",-4.97102,3.0,3,"c1ccc2cc(Nc3ccc4ccccc4c3)ccc2c1","C1=C(NC2=Cc3ccccc3C2)Cc2ccccc21",{},"[c:0]1[ch:1][ch][c:3][c!r5:4][c!r5:5]1>>[c:0]1[CH2:1][c:3][c:4][c:5]1",null,-0.1875009182],[0.5220582539,129.0967566101,3,"completed",-4.857584,3.0,3,"c1ccc(Nc2cccc(Nc3ccccc3)c2)cc1","C1=CC(Nc2cccc(NC3=CCC=C3)c2)=CC1",{},"[c:0]1[ch:1][ch][c:3][c!r5:4][c!r5:5]1>>[c:0]1[CH2:1][c:3][c:4][c:5]1",null,-0.2132160311],[0.521582028,200.057076066,3,"completed",-4.940936,3.0,3,"c1ccc(Nc2cc3ccccc3cc2Nc2ccccc2)cc1","C1=CC(Nc2cc3ccccc3cc2NC2=CCC=C2)=CC1",{},"[c:0]1[ch:1][ch][c:3][c!r5:4][c!r5:5]1>>[c:0]1[CH2:1][c:3][c:4][c:5]1",null,-0.2289552318],[0.5201066078,134.8940843343,3,"completed",-4.865772,3.0,3,"c1ccc(Nc2cccc(Nc3ccccc3)n2)cc1","C1=CC(Nc2cccc(NC3=CCC=C3)n2)=CC1",{},"[c:0]1[ch:1][ch][c:3][c!r5:4][c!r5:5]1>>[c:0]1[CH2:1][c:3][c:4][c:5]1",null,-0.2123185447],[0.520041276,244.0324288922,3,"completed",-4.784812,3.0,3,"C1=CC(NC2=CCC=C2)=CC1","c1cc(Nc2ccsc2)cs1",{},"[#6H2r5:1]>>[S:1]",null,-0.3289834787],[0.5180435612,198.1769189529,3,"completed",-5.034132,3.0,3,"c1ccc(-c2ccccc2Nc2ccccc2-c2ccccc2)cc1","C1=CCC(c2ccccc2Nc2ccccc2C2=CC=CC2)=C1",{},"[c:0]1[ch:1][ch][c:3][c!r5:4][c!r5:5]1>>[c:0]1[CH2:1][c:3][c:4][c:5]1",null,-0.2034699044],[0.5153342727,145.2326943023,3,"completed",-4.856296,3.0,3,"c1ccc(Nc2ccc3ccc(Nc4ccccc4)cc3c2)cc1","C1=CCC(Nc2ccc3ccc(NC4=CC=CC4)cc3c2)=C1",{},"[c:0]1[ch:1][ch][c:3][c!r5:4][c!r5:5]1>>[c:0]1[CH2:1][c:3][c:4][c:5]1",null,-0.2240411545],[0.5105980701,185.5044811464,3,"completed",-4.69916,3.0,3,"c1ccc(Nc2ccc3cc(Nc4ccccc4)ccc3c2)cc1","C1=CC(Nc2ccc3cc(NC4=CCC=C4)ccc3c2)=CC1",{},"[c:0]1[ch:1][ch][c:3][c!r5:4][c!r5:5]1>>[c:0]1[CH2:1][c:3][c:4][c:5]1",null,-0.3363651859],[0.5102511831,165.5272038706,3,"completed",-4.7815,3.0,3,"C(#Cc1cccc2ccccc12)c1cccc2ccccc12","C(#CC1=c2ccccc2=CC1)C1=c2ccccc2=CC1",{},"[c:0]1[ch:1][ch][c:3][c!r5:4][c!r5:5]1>>[c:0]1[CH2:1][c:3][c:4][c:5]1",null,-0.2776795954],[0.5099525669,179.8963961445,3,"completed",-4.958968,3.0,3,"c1ccc(Nc2cccc3cccc(Nc4ccccc4)c23)cc1","C1=CC(Nc2cccc3cccc(NC4=CCC=C4)c23)=CC1",{},"[c:0]1[ch:1][ch][c:3][c!r5:4][c!r5:5]1>>[c:0]1[CH2:1][c:3][c:4][c:5]1",null,-0.2052043508],[0.5089040647,185.6789730527,3,"completed",-4.9356,3.0,3,"c1ccc2c(Nc3cccc4ccccc34)cccc2c1","C1=C(NC2=CCc3ccccc32)c2ccccc2C1",{},"[c:0]1[ch:1][ch][c:3][c!r5:4][c!r5:5]1>>[c:0]1[CH2:1][c:3][c:4][c:5]1",null,-0.2184492789],[0.508774613,217.6919464345,3,"completed",-4.732096,3.0,3,"C1=CCC(NC2=CC=CC2)=C1","C1=CCC(N(C2=CC=CC2)c2ccccc2)=C1",{},"[r:1][NH!R:2][r:3]>>[r:1][N:2](-c1ccccc1)[r:3]",null,-0.3372134734],[0.508456629,266.7730947551,3,"completed",-5.061732,3.0,3,"c1ccc(Nc2ccccc2-c2ccccc2Nc2ccccc2)cc1","C1=CC(Nc2ccccc2-c2ccccc2NC2=CCC=C2)=CC1",{},"[c:0]1[ch:1][ch][c:3][c!r5:4][c!r5:5]1>>[c:0]1[CH2:1][c:3][c:4][c:5]1",null,-0.2681146389],[0.4994358939,106.4828083591,3,"completed",-5.320988,3.0,3,"C1=CC(NC2=CCC=C2)=CC1","C1=CC(=C2C=CC(NC3=CC(=C4C=CC=C4)C=C3)=C2)C=C1",{},"[r5:1][CH2r5:2][r5:3]>>[r5:1][C:2](=C1cccc1)[r5:3]",null,-0.1877979755],[0.4986608486,144.6715766794,3,"completed",-4.916096,3.0,3,"c1ccc(Nc2cccc(Nc3ccccc3)n2)cc1","C1=CCC(Nc2cccc(NC3=CC=CC3)n2)=C1",{},"[c:0]1[ch:1][ch][c:3][c!r5:4][c!r5:5]1>>[c:0]1[CH2:1][c:3][c:4][c:5]1",null,-0.1936543284],[0.4933074096,158.3148702625,3,"completed",-5.036524,3.0,3,"c1ccc(-c2ccc(Nc3ccc(-c4ccccc4)cc3)cc2)cc1","C1=CC(c2ccc(Nc3ccc(C4=CCC=C4)cc3)cc2)=CC1",{},"[c:0]1[ch:1][ch][c:3][c!r5:4][c!r5:5]1>>[c:0]1[CH2:1][c:3][c:4][c:5]1",null,-0.1644320754],[0.4916833735,158.3488330839,3,"completed",-4.743872,3.0,3,"c1ccc(Nc2cccc3c(Nc4ccccc4)cccc23)cc1","C1=CC(Nc2cccc3c(NC4=CCC=C4)cccc23)=CC1",{},"[c:0]1[ch:1][ch][c:3][c!r5:4][c!r5:5]1>>[c:0]1[CH2:1][c:3][c:4][c:5]1",null,-0.2953297439],[0.4896033665,264.1260134176,3,"completed",-4.73734,3.0,3,"C1=C(Nc2ccccc2)C(Nc2ccccc2)=CC1","C1=CC(NC2=CCC=C2NC2=CCC=C2)=CC1",{},"[c:0]1[ch:1][ch][c:3][c!r5:4][c!r5:5]1>>[c:0]1[CH2:1][c:3][c:4][c:5]1",null,-0.3663447366],[0.4894605443,150.6110550337,3,"completed",-4.877364,3.0,3,"c1ccc(-c2cccc(Nc3cccc(-c4ccccc4)c3)c2)cc1","C1=C(NC2=CCC(c3ccccc3)=C2)C=C(c2ccccc2)C1",{},"[c:0]1[ch:1][ch][c:3][c!r5:4][c!r5:5]1>>[c:0]1[CH2:1][c:3][c:4][c:5]1",null,-0.2167289004],[0.4864967818,156.5930579159,3,"completed",-4.88638,3.0,3,"c1ccc(Nc2cc3ccccc3cc2Nc2ccccc2)cc1","C1=CCC(Nc2cc3ccccc3cc2NC2=CC=CC2)=C1",{},"[c:0]1[ch:1][ch][c:3][c!r5:4][c!r5:5]1>>[c:0]1[CH2:1][c:3][c:4][c:5]1",null,-0.2165220611],[0.4860114876,207.0482887381,3,"completed",-4.709464,3.0,3,"C1=C(Nc2ccccc2)C(Nc2ccccc2)=CC1","C1=CCC(NC2=CCC=C2NC2=CC=CC2)=C1",{},"[c:0]1[ch:1][ch][c:3][c!r5:4][c!r5:5]1>>[c:0]1[CH2:1][c:3][c:4][c:5]1",null,-0.3429329291],[0.4853621932,131.6574110325,3,"completed",-4.973412,3.0,3,"c1ccc(N(c2ccccc2)c2ccccc2)cc1","C1=CC(N(c2ccccc2)c2ccccc2)=CC1",{},"[c:0]1[ch:1][ch][c:3][c!r5:4][c!r5:5]1>>[c:0]1[CH2:1][c:3][c:4][c:5]1",null,-0.1586999985],[0.485121047,271.7928616476,3,"completed",-5.165232,3.0,3,"c1ccc(Nc2c(-c3ccccc3)cccc2-c2ccccc2)cc1","C1=CC(c2cccc(C3=CCC=C3)c2Nc2ccccc2)=CC1",{},"[c:0]1[ch:1][ch][c:3][c!r5:4][c!r5:5]1>>[c:0]1[CH2:1][c:3][c:4][c:5]1",null,-0.2756019129],[0.4844230516,123.9309581057,3,"completed",-4.936704,3.0,3,"c1ccc(Nc2cccc3cccc(Nc4ccccc4)c23)cc1","C1=CCC(Nc2cccc3cccc(NC4=CC=CC4)c23)=C1",{},"[c:0]1[ch:1][ch][c:3][c!r5:4][c!r5:5]1>>[c:0]1[CH2:1][c:3][c:4][c:5]1",null,-0.1685972074],[0.4812313206,253.9688902845,3,"completed",-4.801096,3.0,3,"c1ccc(Nc2ccccc2Nc2ccccc2)cc1","C1=CC(Nc2ccccc2NC2=CCC=C2)=CC1",{},"[c:0]1[ch:1][ch][c:3][c!r5:4][c!r5:5]1>>[c:0]1[CH2:1][c:3][c:4][c:5]1",null,-0.3290570799],[0.4796022266,189.7029960684,3,"completed",-4.890704,3.0,3,"c1ccc(Nc2cccc(-c3cccc(Nc4ccccc4)c3)c2)cc1","C1=CCC(Nc2cccc(-c3cccc(NC4=CC=CC4)c3)c2)=C1",{},"[c:0]1[ch:1][ch][c:3][c!r5:4][c!r5:5]1>>[c:0]1[CH2:1][c:3][c:4][c:5]1",null,-0.2396906055],[0.4792150323,572.9764649309,3,"completed",-4.632184,3.0,3,"C1=CCC(NC2=CC=CC2)=C1","c1c[nH]c(Nc2ccc[nH]2)c1",{},"[#6H2r5:1]>>[NH:1]",null,-0.6599541016],[0.474385415,252.7145966736,3,"completed",-4.910576,3.0,3,"c1ccc(N(c2ccccc2)c2ccccc2)cc1","C1=CCC(N(c2ccccc2)c2ccccc2)=C1",{},"[c:0]1[ch:1][ch][c:3][c!r5:4][c!r5:5]1>>[c:0]1[CH2:1][c:3][c:4][c:5]1",null,-0.2853884699],[0.4715332589,289.4169826422,3,"completed",-4.962188,3.0,3,"c1ccc(Nc2ccccc2-c2ccccc2Nc2ccccc2)cc1","C1=CCC(Nc2ccccc2-c2ccccc2NC2=CC=CC2)=C1",{},"[c:0]1[ch:1][ch][c:3][c!r5:4][c!r5:5]1>>[c:0]1[CH2:1][c:3][c:4][c:5]1",null,-0.3050710443],[0.4687116085,160.874187149,3,"completed",-4.967708,3.0,3,"c1ccc(Nc2cncc(Nc3ccccc3)c2)cc1","C1=CC(Nc2cncc(NC3=CCC=C3)c2)=CC1",{},"[c:0]1[ch:1][ch][c:3][c!r5:4][c!r5:5]1>>[c:0]1[CH2:1][c:3][c:4][c:5]1",null,-0.1856234872],[0.4681820576,203.2100603387,3,"completed",-4.854088,3.0,3,"C1=CCC(NC2=CC=CC2)=C1","c1csc(Nc2cccs2)c1",{},"[#6H2r5:1]>>[S:1]",null,-0.2663192771],[0.467336854,168.1520870559,3,"completed",-4.835044,3.0,3,"c1ccc(-c2cccc(Nc3cccc(-c4ccccc4)c3)c2)cc1","C1=C(NC2=CC(c3ccccc3)=CC2)CC=C1c1ccccc1",{},"[c:0]1[ch:1][ch][c:3][c!r5:4][c!r5:5]1>>[c:0]1[CH2:1][c:3][c:4][c:5]1",null,-0.2503476553],[0.4666450913,147.1736112399,3,"completed",-4.767976,3.0,3,"c1ccc(-c2ccccc2Nc2ccccc2-c2ccccc2)cc1","C1=CC(c2ccccc2)=C(NC2=C(c3ccccc3)C=CC2)C1",{},"[c:0]1[ch:1][ch][c:3][c!r5:4][c!r5:5]1>>[c:0]1[CH2:1][c:3][c:4][c:5]1",null,-0.2750956938],[0.4666450913,154.9763404221,3,"completed",-4.828696,3.0,3,"c1ccc(-c2ccccc2Nc2ccccc2-c2ccccc2)cc1","C1=CC(NC2=C(c3ccccc3)CC=C2)=C(c2ccccc2)C1",{},"[c:0]1[ch:1][ch][c:3][c!r5:4][c!r5:5]1>>[c:0]1[CH2:1][c:3][c:4][c:5]1",null,-0.2451214754],[0.4658563496,172.6995107054,3,"completed",-5.030728,3.0,3,"C(#Cc1cccc2ccccc12)c1cccc2ccccc12","C(#Cc1cccc2c1=CCC=2)c1cccc2c1=CCC=2",{},"[c:0]1[ch:1][ch][c:3][c!r5:4][c!r5:5]1>>[c:0]1[CH2:1][c:3][c:4][c:5]1",null,-0.1793779248],[0.4655797916,137.3199049011,3,"completed",-5.1127,3.0,3,"c1ccc2c(Nc3cccc4ccccc34)cccc2c1","c1cnc2c(Nc3cccc4cccnc34)cccc2c1",{},"[ch&r6:0]>>[nr6:0]",null,-0.1376073704],[0.4622934143,135.9376943986,3,"completed",-5.007728,3.0,3,"C(=Cc1ccc2ccccc2c1)c1ccc2ccccc2c1","C(=Cc1ccc2c(c1)=CCC=2)c1ccc2c(c1)=CCC=2",{},"[c:0]1[ch:1][ch][c:3][c!r5:4][c!r5:5]1>>[c:0]1[CH2:1][c:3][c:4][c:5]1",null,-0.1505024137],[0.4615618085,165.3799879324,3,"completed",-4.990524,3.0,3,"c1ccc(-c2ccc(Nc3ccc(-c4ccccc4)cc3)cc2)cc1","C1=CCC(c2ccc(Nc3ccc(C4=CC=CC4)cc3)cc2)=C1",{},"[c:0]1[ch:1][ch][c:3][c!r5:4][c!r5:5]1>>[c:0]1[CH2:1][c:3][c:4][c:5]1",null,-0.1822722901],[0.4606020705,175.8986781506,3,"completed",-4.874512,3.0,3,"c1ccc(Nc2cc(Nc3ccccc3)cc(-c3ccccc3)c2)cc1","C1=CCC(Nc2cc(NC3=CC=CC3)cc(-c3ccccc3)c2)=C1",{},"[c:0]1[ch:1][ch][c:3][c!r5:4][c!r5:5]1>>[c:0]1[CH2:1][c:3][c:4][c:5]1",null,-0.2363351765],[0.459343564,283.7503085147,3,"completed",-4.64626,3.0,3,"c1ccc(Nc2ccc(Nc3ccccc3)cc2)cc1","C1=CC(Nc2ccc(NC3=CCC=C3)cc2)=CC1",{},"[c:0]1[ch:1][ch][c:3][c!r5:4][c!r5:5]1>>[c:0]1[CH2:1][c:3][c:4][c:5]1",null,-0.4259054255],[0.4589222515,141.8869524023,3,"completed",-4.929068,3.0,3,"C1=CCC(C2=CC=CC2)=C1","C1=C(Nc2ccccc2)C=C(C2=CC(Nc3ccccc3)=CC2)C1",{},"[ch&r6,CH1&r5:1]>>[*:1](-N-c1ccccc1)",null,-0.1856033515],[0.4576666507,165.3465245915,3,"completed",-4.955472,3.0,3,"C(=Cc1cccc2ccccc12)c1cccc2ccccc12","C(=Cc1cccc2c1=CCC=2)c1cccc2c1=CCC=2",{},"[c:0]1[ch:1][ch][c:3][c!r5:4][c!r5:5]1>>[c:0]1[CH2:1][c:3][c:4][c:5]1",null,-0.1938421037],[0.4576279104,249.8833078559,3,"completed",-4.60578,3.0,3,"C1=CC(C=CC2=CCC=C2)=CC1","C(=CC1=CSCS1)C1=CSCS1",{},"[CH,ch:0]1=[C,c:1][C,c:2]=[CH,ch:3][*:4]1>>[S:0]1[*:1]=,:[*:2][S:3][*:4]1",null,-0.4267620387],[0.4566118311,188.3320276321,3,"completed",-4.941948,3.0,3,"O=c1c(Nc2ccccc2)cocc1Nc1ccccc1","O=c1c(NC2=CCC=C2)cocc1NC1=CCC=C1",{},"[c:0]1[ch:1][ch][c:3][c!r5:4][c!r5:5]1>>[c:0]1[CH2:1][c:3][c:4][c:5]1",null,-0.2184247368],[0.4559773232,126.0371909844,3,"completed",-4.778832,3.0,3,"c1ccc(Nc2cccc3c(Nc4ccccc4)cccc23)cc1","C1=CCC(Nc2cccc3c(NC4=CC=CC4)cccc23)=C1",{},"[c:0]1[ch:1][ch][c:3][c!r5:4][c!r5:5]1>>[c:0]1[CH2:1][c:3][c:4][c:5]1",null,-0.2577369333],[0.4535912213,84.1374371617,3,"completed",-5.15134,3.0,3,"c1ccc(Nc2cccc(Nc3ccccc3)c2)cc1","c1ccc(Nc2cccc(Nc3ccccn3)c2)nc1",{},"[ch&r6:0]>>[nr6:0]",null,-0.0914912464],[0.4518436809,290.2708568977,3,"completed",-5.499284,3.0,3,"c1ccc(-c2cc3ccccc3cc2-c2ccccc2)cc1","C1=CCC(c2cc3ccccc3cc2C2=CC=CC2)=C1",{},"[c:0]1[ch:1][ch][c:3][c!r5:4][c!r5:5]1>>[c:0]1[CH2:1][c:3][c:4][c:5]1",null,-0.4029599851],[0.4503561775,280.8962939728,3,"completed",-4.615256,3.0,3,"C1=CC(C2=CCC=C2)=CC1","C1=C(C2=CSCS2)SCS1",{},"[CH,ch:0]1=[C,c:1][C,c:2]=[CH,ch:3][*:4]1>>[S:0]1[*:1]=,:[*:2][S:3][*:4]1",null,-0.4405012296],[0.4499302821,326.9342951116,3,"completed",-4.816092,3.0,3,"C1=CC(=C2C=CC=C2)C=C1","C1=CC(=C2C=CC(Nc3ccccc3)=C2)C=C1Nc1ccccc1",{},"[ch&r6,CH1&r5:1]>>[*:1](-N-c1ccccc1)",null,-0.3825988396],[0.44954354,177.7511596799,3,"completed",-5.371312,3.0,3,"O=c1cc(Nc2ccccc2)oc(Nc2ccccc2)c1","O=c1cc(NC2=CC=CC2)oc(NC2=CC=CC2)c1",{},"[c:0]1[ch:1][ch][c:3][c!r5:4][c!r5:5]1>>[c:0]1[CH2:1][c:3][c:4][c:5]1",null,-0.2601239578],[0.4491836353,129.33972201,3,"completed",-5.48576,3.0,3,"C(=Cc1cc(-c2ccccc2)cc(-c2ccccc2)c1)c1ccccc1","C1=CCC(c2cc(C=Cc3ccccc3)cc(C3=CC=CC3)c2)=C1",{},"[c:0]1[ch:1][ch][c:3][c!r5:4][c!r5:5]1>>[c:0]1[CH2:1][c:3][c:4][c:5]1",null,-0.2994094934],[0.4490170731,106.7203783583,3,"completed",-5.209208,3.0,3,"c1ccc(Nc2cccc(Nc3ccccc3)c2-c2ccccc2)cc1","c1ccc(-c2c(Nc3ccccn3)cccc2Nc2ccccn2)cc1",{},"[ch&r6:0]>>[nr6:0]",null,-0.1312751649],[0.4480817439,285.5149077356,3,"completed",-5.180412,3.0,3,"c1ccc(Nc2c(-c3ccccc3)cccc2-c2ccccc2)cc1","C1=CCC(c2cccc(C3=CC=CC3)c2Nc2ccccc2)=C1",{},"[c:0]1[ch:1][ch][c:3][c!r5:4][c!r5:5]1>>[c:0]1[CH2:1][c:3][c:4][c:5]1",null,-0.2910105608],[0.4455085507,287.9269123717,3,"completed",-5.290996,3.0,3,"C(=Cc1ccc2ccccc2c1)c1ccc2ccccc2c1","C(=CC1=Cc2ccccc2C1)C1=Cc2ccccc2C1",{},"[c:0]1[ch:1][ch][c:3][c!r5:4][c!r5:5]1>>[c:0]1[CH2:1][c:3][c:4][c:5]1",null,-0.3174536945],[0.4448291967,182.1309886968,3,"completed",-4.910484,3.0,3,"O=c1c(Nc2ccccc2)cocc1Nc1ccccc1","O=c1c(NC2=CC=CC2)cocc1NC1=CC=CC1",{},"[c:0]1[ch:1][ch][c:3][c!r5:4][c!r5:5]1>>[c:0]1[CH2:1][c:3][c:4][c:5]1",null,-0.2253235252],[0.444145477,177.7311429198,3,"completed",-4.802292,3.0,3,"c1ccc(Nc2ccc(-c3ccc(Nc4ccccc4)cc3)cc2)cc1","C1=CC(Nc2ccc(-c3ccc(NC4=CCC=C4)cc3)cc2)=CC1",{},"[c:0]1[ch:1][ch][c:3][c!r5:4][c!r5:5]1>>[c:0]1[CH2:1][c:3][c:4][c:5]1",null,-0.2738924703],[0.443767242,217.2377104947,3,"completed",-5.338652,3.0,3,"C1=C(c2ccccc2)C(c2ccccc2)=CC1","C1=CCC(C2=CCC=C2C2=CC=CC2)=C1",{},"[c:0]1[ch:1][ch][c:3][c!r5:4][c!r5:5]1>>[c:0]1[CH2:1][c:3][c:4][c:5]1",null,-0.2740439082],[0.4437402952,167.4063190552,3,"completed",-5.606556,3.0,3,"c1ccc(-c2cc3ccccc3cc2-c2ccccc2)cc1","C1=CC(c2cc3ccccc3cc2C2=CCC=C2)=CC1",{},"[c:0]1[ch:1][ch][c:3][c!r5:4][c!r5:5]1>>[c:0]1[CH2:1][c:3][c:4][c:5]1",null,-0.3921203596],[0.4420909298,509.5687854629,3,"completed",-4.617004,3.0,3,"c1ccc(Nc2ccccc2-c2ccccc2Nc2ccccc2)cc1","C1=CC(C2=C(Nc3ccccc3)CC=C2)=C(Nc2ccccc2)C1",{},"[c:0]1[ch:1][ch][c:3][c!r5:4][c!r5:5]1>>[c:0]1[CH2:1][c:3][c:4][c:5]1",null,-0.6115309181],[0.4420909298,588.6584806382,3,"completed",-4.600444,3.0,3,"C1=CCC(C2=CC=CC2)=C1","C1=CC(Nc2ccccc2)=C(C2=C(Nc3ccccc3)C=CC2)C1",{},"[ch&r6,CH1&r5:1]>>[*:1](-N-c1ccccc1)",null,-0.6846906918],[0.4420108802,74.0248779443,3,"completed",-5.284464,3.0,3,"c1ccc(Nc2cccc(-c3cccc(Nc4ccccc4)c3)c2)cc1","c1ccc(Nc2cccc(-c3cccc(Nc4ccccn4)c3)c2)nc1",{},"[ch&r6:0]>>[nr6:0]",null,-0.1488384914],[0.4419387917,347.0695025433,3,"completed",-5.237636,3.0,3,"C1=CCC(C=CC2=CC=CC2)=C1","C1=CC(=C2C=CC=C2C=CC2=CC=CC2=C2C=CC=C2)C=C1",{},"[r5:1][CH2r5:2][r5:3]>>[r5:1][C:2](=C1cccc1)[r5:3]",null,-0.3601938883],[0.4416197746,259.5003075035,3,"completed",-5.379224,3.0,3,"C(#Cc1ccc2ccccc2c1)c1ccc2ccccc2c1","C(#CC1=Cc2ccccc2C1)C1=Cc2ccccc2C1",{},"[c:0]1[ch:1][ch][c:3][c!r5:4][c!r5:5]1>>[c:0]1[CH2:1][c:3][c:4][c:5]1",null,-0.3248750071],[0.4415396345,374.5993234545,3,"completed",-5.27002,3.0,3,"c1ccc(Nc2ccccc2Nc2ccccc2)cc1","c1ccc(Nc2ccccc2Nc2ccccn2)nc1",{},"[ch&r6:0]>>[nr6:0]",null,-0.3930508686],[0.4410745537,138.8740798054,3,"completed",-4.703116,3.0,3,"c1ccc(Nc2ccc3cc(Nc4ccccc4)ccc3c2)cc1","C1=CCC(Nc2ccc3cc(NC4=CC=CC4)ccc3c2)=C1",{},"[c:0]1[ch:1][ch][c:3][c!r5:4][c!r5:5]1>>[c:0]1[CH2:1][c:3][c:4][c:5]1",null,-0.310595067],[0.4402813428,287.4853547139,3,"completed",-5.38732,3.0,3,"c1ccc2cc(-c3ccc4ccccc4c3)ccc2c1","C1=C(C2=Cc3ccccc3C2)Cc2ccccc21",{},"[c:0]1[ch:1][ch][c:3][c!r5:4][c!r5:5]1>>[c:0]1[CH2:1][c:3][c:4][c:5]1",null,-0.3508542326],[0.4400424658,153.534070683,3,"completed",-5.194304,3.0,3,"C1=CC(=C2C=CC=C2)C=C1","C1=CC(=C2C=C(Nc3ccccc3)C(Nc3ccccc3)=C2)C=C1",{},"[ch&r6,CH1&r5:1]>>[*:1](-N-c1ccccc1)",null,-0.167123908],[0.4366997937,233.8236242835,3,"completed",-4.692904,3.0,3,"C(#CC1=CCC=C1)C1=CCC=C1","C(#CC1=CSCS1)C1=CSCS1",{},"[CH,ch:0]1=[C,c:1][C,c:2]=[CH,ch:3][*:4]1>>[S:0]1[*:1]=,:[*:2][S:3][*:4]1",null,-0.3686187629],[0.434777065,90.274483641,3,"completed",-5.093012,3.0,3,"c1ccc(Nc2cc(Nc3ccccc3)cc(-c3ccccc3)c2)cc1","C1=CC(c2cc(Nc3ccccc3)cc(Nc3ccccc3)c2)=CC1",{},"[c:0]1[ch:1][ch][c:3][c!r5:4][c!r5:5]1>>[c:0]1[CH2:1][c:3][c:4][c:5]1",null,-0.0904069143],[0.4321940746,216.8873859492,3,"completed",-5.324024,3.0,3,"c1ccc(Nc2cc3ccccc3cc2Nc2ccccc2)cc1","c1ccc(Nc2cc3ccccc3cc2Nc2ccccn2)nc1",{},"[ch&r6:0]>>[nr6:0]",null,-0.2676408918],[0.4310421208,224.5185747292,3,"completed",-5.373888,3.0,3,"c1ccc2c(c1)ccc1ccccc12","C1=c2ccc3c(c2=CC1)=CCC=3",{},"[c:0]1[ch:1][ch][c:3][c!r5:4][c!r5:5]1>>[c:0]1[CH2:1][c:3][c:4][c:5]1",null,-0.2952384838],[0.4297928343,264.6415465422,3,"completed",-4.863564,3.0,3,"c1ccc(Nc2ccccc2Nc2ccccc2)cc1","C1=CCC(Nc2ccccc2NC2=CC=CC2)=C1",{},"[c:0]1[ch:1][ch][c:3][c!r5:4][c!r5:5]1>>[c:0]1[CH2:1][c:3][c:4][c:5]1",null,-0.3121331757],[0.428210764,321.1043008721,3,"completed",-5.353096,3.0,3,"C(#CC1=CC=CC1)C1=CC=CC1","C(#CC1=CC=CC1=C1C=CC=C1)C1=CC=CC1=C1C=CC=C1",{},"[r5:1][CH2r5:2][r5:3]>>[r5:1][C:2](=C1cccc1)[r5:3]",null,-0.3667372204],[0.4280220849,163.2833545457,3,"completed",-4.834032,3.0,3,"c1ccc(Nc2cccc(Nc3ccccc3)c2)cc1","C1=CCC(Nc2cccc(NC3=CC=CC3)c2)=C1",{},"[c:0]1[ch:1][ch][c:3][c!r5:4][c!r5:5]1>>[c:0]1[CH2:1][c:3][c:4][c:5]1",null,-0.2476359275],[0.4273415743,223.4746876797,3,"completed",-4.849948,3.0,3,"C1=c2ccccc2=CC1","C1=c2cc(Nc3ccccc3)c(Nc3ccccc3)cc2=CC1",{},"[ch&r6,CH1&r5:1]>>[*:1](-N-c1ccccc1)",null,-0.2838638359],[0.4260497182,209.4168667911,3,"completed",-5.218684,3.0,3,"C(#Cc1ccc(C#Cc2ccccc2)c2ccccc12)c1ccccc1","C(#Cc1ccc(C#CC2=CC=CC2)c2ccccc12)C1=CC=CC1",{},"[c:0]1[ch:1][ch][c:3][c!r5:4][c!r5:5]1>>[c:0]1[CH2:1][c:3][c:4][c:5]1",null,-0.2252942767],[0.4249744989,157.3489831263,3,"completed",-5.452364,3.0,3,"c1ccc(-c2ccc3ccc(-c4ccccc4)cc3c2)cc1","C1=CCC(c2ccc3ccc(C4=CC=CC4)cc3c2)=C1",{},"[c:0]1[ch:1][ch][c:3][c!r5:4][c!r5:5]1>>[c:0]1[CH2:1][c:3][c:4][c:5]1",null,-0.2925701503],[0.4249670345,539.7717775382,3,"completed",-5.509864,3.0,3,"C1=CCC(C2=CC=CC2)=C1","C1=CC(=C2C=CC=C2C2=CC=CC2=C2C=CC=C2)C=C1",{},"[r5:1][CH2r5:2][r5:3]>>[r5:1][C:2](=C1cccc1)[r5:3]",null,-0.6112838425],[0.5891352214,153.2720997927,4,"completed",-5.093288,4.0,4,"C1=C(NC2=Cc3ccccc3C2)Cc2ccccc21","c1ccc2sc(Nc3cc4ccccc4s3)cc2c1",{},"[#6H2r5:1]>>[S:1]",null,-0.1533440952],[0.5809247983,167.3970607825,4,"completed",-5.02484,4.0,4,"C1=Cc2ccc(Nc3ccc4c(c3)CC=C4)cc2C1","c1cc2ccc(Nc3ccc4ccsc4c3)cc2s1",{},"[#6H2r5:1]>>[S:1]",null,-0.1754702211],[0.5749644235,129.5837351778,4,"completed",-5.222548,4.0,4,"C1=CCC(c2cccc(Nc3cccc(C4=CC=CC4)c3)c2)=C1","c1cc(Nc2cccc(-c3cccs3)c2)cc(-c2cccs2)c1",{},"[#6H2r5:1]>>[S:1]",null,-0.1554051815],[0.5676684975,160.5651313096,4,"completed",-5.003864,4.0,4,"C1=Cc2cc(Nc3ccc4c(c3)C=CC4)ccc2C1","c1cc2cc(Nc3ccc4sccc4c3)ccc2s1",{},"[#6H2r5:1]>>[S:1]",null,-0.1740971147],[0.5640626043,121.560768767,4,"completed",-5.042136,4.0,4,"C1=Cc2cccc(Nc3cccc4c3CC=C4)c2C1","c1cc(Nc2cccc3ccsc23)c2sccc2c1",{},"[#6H2r5:1]>>[S:1]",null,-0.1281314143],[0.5372041703,142.4113525885,4,"completed",-5.026772,4.0,4,"C1=Cc2c(cccc2Nc2cccc3c2C=CC3)C1","c1cc(Nc2cccc3sccc23)c2ccsc2c1",{},"[#6H2r5:1]>>[S:1]",null,-0.1513556736],[0.5291639835,141.0278341814,4,"completed",-4.797968,4.0,4,"C1=c2ccc(Nc3ccc4c(c3)=CCC=4)cc2=CC1","c1cc2cscc2cc1Nc1ccc2cscc2c1",{},"[#6H2r5:1]>>[S:1]",null,-0.2541422461],[0.5253119361,207.7641115777,4,"completed",-4.971296,4.0,4,"C1=C(NC2=Cc3ccccc3C2)Cc2ccccc21","c1ccc2[nH]c(Nc3cc4ccccc4[nH]3)cc2c1",{},"[#6H2r5:1]>>[NH:1]",null,-0.2264567037],[0.5175583079,204.0716692921,4,"completed",-4.717744,4.0,4,"C1=Cc2ccc(Nc3ccc4c(c3)CC=C4)cc2C1","c1cc2ccc(Nc3ccc4cc[nH]c4c3)cc2[nH]1",{},"[#6H2r5:1]>>[NH:1]",null,-0.3365172722],[0.51533463,287.3572231376,4,"completed",-4.676988,4.0,4,"C1=Cc2cc(Nc3ccc4c(c3)C=CC4)ccc2C1","c1cc2cc(Nc3ccc4[nH]ccc4c3)ccc2[nH]1",{},"[#6H2r5:1]>>[NH:1]",null,-0.4126189019],[0.5095914354,104.6082178882,4,"completed",-5.220432,4.0,4,"C1=CCC(c2cc(Nc3ccccc3)cc(C3=CC=CC3)c2)=C1","c1ccc(Nc2cc(-c3cccs3)cc(-c3cccs3)c2)cc1",{},"[#6H2r5:1]>>[S:1]",null,-0.1343494469],[0.5057073662,137.7617883899,4,"completed",-4.81738,4.0,4,"C1=c2cccc(Nc3cccc4c3=CCC=4)c2=CC1","c1cc(Nc2cccc3cscc23)c2cscc2c1",{},"[#6H2r5:1]>>[S:1]",null,-0.2410738515],[0.5054179698,235.397489249,4,"completed",-4.456924,4.0,4,"C1=c2ccc(Nc3ccc4c(c3)=CCC=4)cc2=CC1","c1cc2c[nH]cc2cc1Nc1ccc2c[nH]cc2c1",{},"[#6H2r5:1]>>[NH:1]",null,-0.5079861036],[0.4982811106,157.3618100422,4,"completed",-4.8229,4.0,4,"C1=Cc2cccc(Nc3cccc4c3CC=C4)c2C1","c1cc(Nc2cccc3cc[nH]c23)c2[nH]ccc2c1",{},"[#6H2r5:1]>>[NH:1]",null,-0.2497740983],[0.4971085443,147.1907249875,4,"completed",-4.986108,4.0,4,"C(=Cc1ccc2c(c1)=CCC=2)c1ccc2c(c1)=CCC=2","C(=Cc1ccc2c(c1)SCS2)c1ccc2c(c1)SCS2",{},"[CH,ch:0]1=[C,c:1][C,c:2]=[CH,ch:3][*:4]1>>[S:0]1[*:1]=,:[*:2][S:3][*:4]1",null,-0.1673950103],[0.49258526,243.0990818524,4,"completed",-4.932472,4.0,4,"C1=C(NC2=CCC(c3ccccc3)=C2)C=C(c2ccccc2)C1","c1ccc(-c2cc(Nc3csc(-c4ccccc4)c3)cs2)cc1",{},"[#6H2r5:1]>>[S:1]",null,-0.2699061368],[0.4924568912,153.6437982832,4,"completed",-4.786376,4.0,4,"C1=CCC(c2cccc(Nc3cccc(C4=CC=CC4)c3)c2)=C1","C1=CCC(C2=CC(NC3=CCC(C4=CC=CC4)=C3)=CC2)=C1",{},"[c:0]1[ch:1][ch][c:3][c!r5:4][c!r5:5]1>>[c:0]1[CH2:1][c:3][c:4][c:5]1",null,-0.2679604883],[0.4906511738,130.8906050983,4,"completed",-5.168268,4.0,4,"C1=CC(c2cccc(Nc3cccc(C4=CCC=C4)c3)c2)=CC1","c1cc(Nc2cccc(-c3ccsc3)c2)cc(-c2ccsc2)c1",{},"[#6H2r5:1]>>[S:1]",null,-0.1393413263],[0.4893847925,170.6180026948,4,"completed",-4.661072,4.0,4,"C1=Cc2c(cccc2Nc2cccc3c2C=CC3)C1","c1cc(Nc2cccc3[nH]ccc23)c2cc[nH]c2c1",{},"[#6H2r5:1]>>[NH:1]",null,-0.3514439067],[0.4875162471,141.8344471949,4,"completed",-4.745712,4.0,4,"C1=C(NC2=CCC(c3ccccc3)=C2)C=C(c2ccccc2)C1","C1=CC(C2=CC(NC3=CCC(C4=CCC=C4)=C3)=CC2)=CC1",{},"[c:0]1[ch:1][ch][c:3][c!r5:4][c!r5:5]1>>[c:0]1[CH2:1][c:3][c:4][c:5]1",null,-0.2856952993],[0.4866786219,110.8781772435,4,"completed",-4.952436,4.0,4,"C1=CCC(Nc2ccc3ccc(NC4=CC=CC4)cc3c2)=C1","c1csc(Nc2ccc3ccc(Nc4cccs4)cc3c2)c1",{},"[#6H2r5:1]>>[S:1]",null,-0.1515380675],[0.4842157784,158.3635255431,4,"completed",-4.912784,4.0,4,"C1=c2ccc(Nc3ccc4c(c3)=CCC=4)cc2=CC1","c1cc2cocc2cc1Nc1ccc2cocc2c1",{},"[#6H2r5:1]>>[O:1]",null,-0.2055563749],[0.4836104593,182.2221594677,4,"completed",-4.783892,4.0,4,"C1=CCC(N(C2=CC=CC2)c2ccccc2)=C1","c1ccc(N(c2cccs2)c2cccs2)cc1",{},"[#6H2r5:1]>>[S:1]",null,-0.2866492745],[0.4820933432,89.2567350278,4,"completed",-5.367908,4.0,4,"C(#CC1=CSCS1)C1=CSCS1","C(#CC1=CSC(=C2C=CC=C2)S1)C1=CSC(=C2C=CC=C2)S1",{},"[r5:1][CH2r5:2][r5:3]>>[r5:1][C:2](=C1cccc1)[r5:3]",null,-0.2076929609],[0.4818462184,164.3658475781,4,"completed",-5.499468,4.0,4,"C1=c2ccc3c(c2=CC1)=CCC=3","C1=CC(=C2C=c3ccc4c(c3=C2)=CCC=4)C=C1",{},"[r5:1][CH2r5:2][r5:3]>>[r5:1][C:2](=C1cccc1)[r5:3]",null,-0.3243574055],[0.4817045843,75.6394164922,4,"completed",-5.316388,4.0,4,"C(=CC1=CSCS1)C1=CSCS1","C1=CC(=C2SC=C(C=CC3=CSC(=C4C=CC=C4)S3)S2)C=C1",{},"[r5:1][CH2r5:2][r5:3]>>[r5:1][C:2](=C1cccc1)[r5:3]",null,-0.1693073151],[0.4785438398,153.3376897264,4,"completed",-4.445056,4.0,4,"C1=c2cccc(Nc3cccc4c3=CCC=4)c2=CC1","c1cc(Nc2cccc3c[nH]cc23)c2c[nH]cc2c1",{},"[#6H2r5:1]>>[NH:1]",null,-0.4834239881],[0.4774482158,130.9910250668,4,"completed",-5.190716,4.0,4,"C1=CC(Nc2cc(NC3=CCC=C3)cc(-c3ccccc3)c2)=CC1","O=c1ccoc(-c2cc(NC3=CCC=C3)cc(NC3=CCC=C3)c2)c1",{},"[ch:1]1[c:2][c:3][ch:4][c:5][c:6]1>>[o:1]1[c:2][c:3][C:4](=O)[c:5][c:6]1",null,-0.1455714637],[0.4772857347,125.5360745175,4,"completed",-4.937532,4.0,4,"C1=c2cccc(Nc3cccc4c3=CCC=4)c2=CC1","C1=c2cccc(Nc3cccc4c3=NCC=4)c2=NC1",{},"[chr5,CH1r5:1]>>[n:1]",null,-0.1693908882],[0.475002247,141.559339181,4,"completed",-4.924744,4.0,4,"C1=CC(Nc2ccc3ccc(NC4=CCC=C4)cc3c2)=CC1","c1cc(Nc2ccc3ccc(Nc4ccsc4)cc3c2)cs1",{},"[#6H2r5:1]>>[S:1]",null,-0.1873212017],[0.4743215358,156.2563664618,4,"completed",-5.153456,4.0,4,"C1=c2ccc(Nc3ccc4c(c3)=CCC=4)cc2=CC1","C1=c2ccc(Nc3ccc4c(c3)=NCC=4)cc2=NC1",{},"[chr5,CH1r5:1]>>[n:1]",null,-0.1606743557],[0.4668178768,117.9191229476,4,"completed",-4.930908,4.0,4,"C1=CCC(Nc2cccc(NC3=CC=CC3)c2)=C1","c1cc(Nc2cccs2)cc(Nc2cccs2)c1",{},"[#6H2r5:1]>>[S:1]",null,-0.167077978],[0.4651272149,147.7130508655,4,"completed",-5.071668,4.0,4,"C1=c2ccc(Nc3ccc4c(c3)=CCC=4)cc2=CC1","C1=c2cc(Nc3ccc4c(c3)=CCN=4)ccc2=NC1",{},"[chr5,CH1r5:1]>>[n:1]",null,-0.1490384832],[0.4650589048,522.9662987003,4,"completed",-4.61406,4.0,4,"C(#CC1=CC=CC1=C1C=CC=C1)C1=CC=CC1=C1C=CC=C1","C(#CC1=CC=CC1=C1SC=CS1)C1=CC=CC1=C1SC=CS1",{},"[CH,ch:0]1=[C,c:1][C,c:2]=[CH,ch:3][*:4]1>>[S:0]1[*:1]=,:[*:2][S:3][*:4]1",null,-0.6238599318],[0.4637320312,104.3801156368,4,"completed",-5.4048,4.0,4,"C1=C(C2=CSCS2)SCS1","C1=CC(=C2SC=C(C3=CSC(=C4C=CC=C4)S3)S2)C=C1",{},"[r5:1][CH2r5:2][r5:3]>>[r5:1][C:2](=C1cccc1)[r5:3]",null,-0.2375241001],[0.4602284898,137.2411665598,4,"completed",-4.831456,4.0,4,"C1=CCC(Nc2cccc3c(NC4=CC=CC4)cccc23)=C1","c1csc(Nc2cccc3c(Nc4cccs4)cccc23)c1",{},"[#6H2r5:1]>>[S:1]",null,-0.2327486175],[0.4602023085,226.7196913148,4,"completed",-5.451352,4.0,4,"C1=CCC(C2=CCC=C2C2=CC=CC2)=C1","C1=C(c2cccs2)C(c2cccs2)=CC1",{},"[#6H2r5:1]>>[S:1]",null,-0.3345017939],[0.4598382122,163.0765846519,4,"completed",-5.15226,4.0,4,"C1=CCC(c2cccc(Nc3cccc(C4=CC=CC4)c3)c2)=C1","c1cc(Nc2cccc(-c3ccc[nH]3)c2)cc(-c2ccc[nH]2)c1",{},"[#6H2r5:1]>>[NH:1]",null,-0.1671293367],[0.4595764816,226.4025676848,4,"completed",-5.093196,4.0,4,"C1=CCC(Nc2cccc(NC3=CC=CC3)c2-c2ccccc2)=C1","O=c1ccoc(-c2c(NC3=CC=CC3)cccc2NC2=CC=CC2)c1",{},"[ch:1]1[c:2][c:3][ch:4][c:5][c:6]1>>[o:1]1[c:2][c:3][C:4](=O)[c:5][c:6]1",null,-0.2264526593],[0.4595380213,137.7728715663,4,"completed",-5.120612,4.0,4,"C1=c2cccc(Nc3cccc4c3=CCC=4)c2=CC1","C1=c2c(Nc3cccc4c3=CCN=4)cccc2=NC1",{},"[chr5,CH1r5:1]>>[n:1]",null,-0.1385263255],[0.459464686,226.0549792123,4,"completed",-4.7056,4.0,4,"C(#CC1=CSCS1)C1=CSCS1","C(#CC1=C(c2ccccc2)SCS1)C1=C(c2ccccc2)SCS1",{},"[cH&r6,CH&r5:1]>>[#6:1](-[c]1[ch]ccc[ch]1)",null,-0.3568207113],[0.4594458424,145.7123554642,4,"completed",-4.960256,4.0,4,"C1=CCC(Nc2cccc(NC3=CC=CC3)c2-c2ccccc2)=C1","c1ccc(-c2c(Nc3cccs3)cccc2Nc2cccs2)cc1",{},"[#6H2r5:1]>>[S:1]",null,-0.1755021352],[0.4576258275,218.2317079456,4,"completed",-5.292928,4.0,4,"C(#Cc1ccc(C#CC2=CC=CC2)c2ccccc12)C1=CC=CC1","C(#Cc1ccc(C#Cc2cccs2)c2ccccc12)c1cccs1",{},"[#6H2r5:1]>>[S:1]",null,-0.2566387983],[0.4575238545,148.1160305543,4,"completed",-4.998896,4.0,4,"C1=CCC(Nc2cccc3cccc(NC4=CC=CC4)c23)=C1","c1csc(Nc2cccc3cccc(Nc4cccs4)c23)c1",{},"[#6H2r5:1]>>[S:1]",null,-0.1641558641],[0.457432737,161.6293194025,4,"completed",-5.027784,4.0,4,"C1=c2ccc(Nc3ccc4c(c3)=CCC=4)cc2=CC1","C1=c2ccc(Nc3ccc4c(n3)=CCC=4)nc2=CC1",{},"[ch&r6:0]>>[nr6:0]",null,-0.1693501128],[0.454870436,141.4145640615,4,"completed",-4.764112,4.0,4,"C1=CCC(c2cccc(Nc3cccc(C4=CC=CC4)c3)c2)=C1","C1=CCC(C2=CCC(NC3=CC(C4=CC=CC4)=CC3)=C2)=C1",{},"[c:0]1[ch:1][ch][c:3][c!r5:4][c!r5:5]1>>[c:0]1[CH2:1][c:3][c:4][c:5]1",null,-0.274372458],[0.4538899493,179.4244542928,4,"completed",-4.954736,4.0,4,"C1=c2ccc3c(c2=CC1)=CCC=3","c1cc2c(c3c1SCS3)SCS2",{},"[CH,ch:0]1=[C,c:1][C,c:2]=[CH,ch:3][*:4]1>>[S:0]1[*:1]=,:[*:2][S:3][*:4]1",null,-0.2062351409],[0.4533609874,154.0345758888,4,"completed",-4.950872,4.0,4,"C1=c2cccc(Nc3cccc4c3=CCC=4)c2=CC1","c1cc(Nc2cccc3cocc23)c2cocc2c1",{},"[#6H2r5:1]>>[O:1]",null,-0.1860748214],[0.4531895146,143.0839113289,4,"completed",-4.723264,4.0,4,"C1=CC(c2cccc(Nc3cccc(C4=CCC=C4)c3)c2)=CC1","C1=CC(C2=CCC(NC3=CC(C4=CCC=C4)=CC3)=C2)=CC1",{},"[c:0]1[ch:1][ch][c:3][c!r5:4][c!r5:5]1>>[c:0]1[CH2:1][c:3][c:4][c:5]1",null,-0.3000311857],[0.4527845113,165.9581143865,4,"completed",-5.145176,4.0,4,"C1=CC(Nc2cccc(NC3=CCC=C3)c2-c2ccccc2)=CC1","O=c1ccoc(-c2c(NC3=CCC=C3)cccc2NC2=CCC=C2)c1",{},"[ch:1]1[c:2][c:3][ch:4][c:5][c:6]1>>[o:1]1[c:2][c:3][C:4](=O)[c:5][c:6]1",null,-0.1689441402],[0.452692156,122.525347289,4,"completed",-4.993008,4.0,4,"C1=CCC(Nc2cccc(-c3cccc(NC4=CC=CC4)c3)c2)=C1","c1cc(Nc2cccs2)cc(-c2cccc(Nc3cccs3)c2)c1",{},"[#6H2r5:1]>>[S:1]",null,-0.1436023394],[0.4518944619,161.6662951213,4,"completed",-5.1886,4.0,4,"C1=CC(Nc2cc(NC3=CCC=C3)cc(-c3ccccc3)c2)=CC1","O=c1cccc(-c2cc(NC3=CCC=C3)cc(NC3=CCC=C3)c2)o1",{},"[c:1]1[c:2][ch:3][ch:4][c:5][c:6]1>>[c:1]1[c:2][o:3][c:4](=O)[c:5][c:6]1",null,-0.1731544726],[0.4498893031,114.2714354298,4,"completed",-5.17526,4.0,4,"C1=CC(c2cc(Nc3ccccc3)cc(C3=CCC=C3)c2)=CC1","c1ccc(Nc2cc(-c3ccsc3)cc(-c3ccsc3)c2)cc1",{},"[#6H2r5:1]>>[S:1]",null,-0.1258306564],[0.4497690627,118.8836360119,4,"completed",-5.124108,4.0,4,"C1=CC(c2cc(Nc3ccccc3)cc(C3=CCC=C3)c2)=CC1","C1=NC(c2cc(Nc3ccccc3)cc(C3=CCC=N3)c2)=CC1",{},"[chr5,CH1r5:1]>>[n:1]",null,-0.1200754129],[0.4497656831,106.8517468674,4,"completed",-5.079304,4.0,4,"C1=CC(c2cccc(Nc3cccc(C4=CCC=C4)c3)c2)=CC1","C1=NC(c2cccc(Nc3cccc(C4=CCC=N4)c3)c2)=CC1",{},"[chr5,CH1r5:1]>>[n:1]",null,-0.1078293781],[0.4486657738,186.441467338,4,"completed",-4.860712,4.0,4,"c1cc(Nc2ccsc2)cs1","c1ccc(N(c2ccsc2)c2ccsc2)cc1",{},"[r:1][NH!R:2][r:3]>>[r:1][N:2](-c1ccccc1)[r:3]",null,-0.2506336106],[0.4484460544,133.6908689877,4,"completed",-4.673216,4.0,4,"C1=c2ccccc2=C(NC2=c3ccccc3=CC2)C1","c1ccc2c(Nc3scc4ccccc34)scc2c1",{},"[#6H2r5:1]>>[S:1]",null,-0.3272981729],[0.4479698226,150.8370866878,4,"completed",-4.744976,4.0,4,"C1=CC(c2ccccc2Nc2ccccc2C2=CCC=C2)=CC1","C1=CC(C2=CCC=C2NC2=CCC=C2C2=CCC=C2)=CC1",{},"[c:0]1[ch:1][ch][c:3][c!r5:4][c!r5:5]1>>[c:0]1[CH2:1][c:3][c:4][c:5]1",null,-0.2907102107],[0.4471560219,162.1394105684,4,"completed",-4.965592,4.0,4,"C1=C(NC2=CC(c3ccccc3)=CC2)CC=C1c1ccccc1","c1ccc(-c2csc(Nc3cc(-c4ccccc4)cs3)c2)cc1",{},"[#6H2r5:1]>>[S:1]",null,-0.1874600987],[0.4468719519,141.5147704906,4,"completed",-4.912048,4.0,4,"C1=CC(c2cccc(Nc3cccc(C4=CCC=C4)c3)c2)=CC1","c1cc(Nc2cccc(-c3cc[nH]c3)c2)cc(-c2cc[nH]c2)c1",{},"[#6H2r5:1]>>[NH:1]",null,-0.1932256398],[0.4465550247,188.6487735461,4,"completed",-4.925572,4.0,4,"C1=CCC(Nc2cccc3c(NC4=CC=CC4)cccc23)=C1","c1coc(Nc2cccc3c(Nc4ccco4)cccc23)c1",{},"[#6H2r5:1]>>[O:1]",null,-0.2247146459],[0.4459109329,155.6268456961,4,"completed",-5.146004,4.0,4,"C(=Cc1ccc2c(c1)=CCC=2)c1ccc2c(c1)=CCC=2","C(=Cc1ccc2cscc2c1)c1ccc2cscc2c1",{},"[#6H2r5:1]>>[S:1]",null,-0.158923678],[0.4452960545,106.4433243107,4,"completed",-5.106076,4.0,4,"C(#Cc1cccc2c1=CCC=2)c1cccc2c1=CCC=2","C(#Cc1cccc2c1SCS2)c1cccc2c1SCS2",{},"[CH,ch:0]1=[C,c:1][C,c:2]=[CH,ch:3][*:4]1>>[S:0]1[*:1]=,:[*:2][S:3][*:4]1",null,-0.1065282639],[0.4450233742,256.4195484074,4,"completed",-5.419152,4.0,4,"C(=CC1=Cc2ccccc2C1)C1=Cc2ccccc2C1","C(=Cc1cc2ccccc2s1)c1cc2ccccc2s1",{},"[#6H2r5:1]>>[S:1]",null,-0.3400902886],[0.4444368234,530.542998872,4,"completed",-4.466124,4.0,4,"C1=CC(=C2C=CC=C2C=CC2=CC=CC2=C2C=CC=C2)C=C1","C1=CC(=C2SC=CS2)C(C=CC2=CC=CC2=C2SC=CS2)=C1",{},"[CH,ch:0]1=[C,c:1][C,c:2]=[CH,ch:3][*:4]1>>[S:0]1[*:1]=,:[*:2][S:3][*:4]1",null,-0.6916337741],[0.4442231671,418.8693232742,4,"completed",-4.572292,4.0,4,"C1=C(NC2=CCC(c3ccccc3)=C2)C=C(c2ccccc2)C1","c1ccc(-c2cc(Nc3c[nH]c(-c4ccccc4)c3)c[nH]2)cc1",{},"[#6H2r5:1]>>[NH:1]",null,-0.5584842158],[0.4442108656,219.0982406378,4,"completed",-4.828236,4.0,4,"C1=C(NC2=CCc3ccccc32)c2ccccc2C1","c1ccc2c(Nc3csc4ccccc34)csc2c1",{},"[#6H2r5:1]>>[S:1]",null,-0.2901608488],[0.4431506266,152.4083350144,4,"completed",-5.15594,4.0,4,"C1=Cc2cc(Nc3ccc4c(c3)C=CC4)ccc2C1","C1=Nc2cc(Nc3ccc4c(c3)N=CC4)ccc2C1",{},"[chr5,CH1r5:1]>>[n:1]",null,-0.1573583476],[0.4430972031,187.9813033933,4,"completed",-5.039928,4.0,4,"C1=c2ccc(Nc3ccc4c(c3)=CCC=4)cc2=CC1","C1=c2cc(Nc3cnc4c(c3)=CCC=4)cnc2=CC1",{},"[ch&r6:0]>>[nr6:0]",null,-0.1926271179],[0.4429163961,141.115757524,4,"completed",-5.31004,4.0,4,"C1=Cc2cccc(Nc3cccc4c3CC=C4)c2C1","C1=Nc2cccc(Nc3cccc4c3CC=N4)c2C1",{},"[chr5,CH1r5:1]>>[n:1]",null,-0.2037912898],[0.4428765078,138.4588506077,4,"completed",-5.020424,4.0,4,"C1=CCC(c2cc(Nc3ccccc3)cc(C3=CC=CC3)c2)=C1","C1=CCC(c2cc(NC3=CCC=C3)cc(C3=CC=CC3)c2)=C1",{},"[c:0]1[ch:1][ch][c:3][c!r5:4][c!r5:5]1>>[c:0]1[CH2:1][c:3][c:4][c:5]1",null,-0.1492437597],[0.442275846,109.7953369532,4,"completed",-5.332396,4.0,4,"C1=CC(c2cc(Nc3ccccc3)cc(C3=CCC=C3)c2)=CC1","C1=NCC=C1c1cc(Nc2ccccc2)cc(C2=CCN=C2)c1",{},"[chr5,CH1r5:1]>>[n:1]",null,-0.1962622924],[0.4415556815,128.192636189,4,"completed",-4.761812,4.0,4,"C1=c2ccc(Nc3ccc4c(c3)=CCC=4)cc2=CC1","C1=c2cnc(Nc3cc4c(cn3)=CCC=4)cc2=CC1",{},"[ch&r6:0]>>[nr6:0]",null,-0.2692121885],[0.441323979,173.6602825825,4,"completed",-4.75758,4.0,4,"C(=Cc1ccc2c(c1)=CCC=2)c1ccc2c(c1)=CCC=2","C(=Cc1ccc2c[nH]cc2c1)c1ccc2c[nH]cc2c1",{},"[#6H2r5:1]>>[NH:1]",null,-0.2959917353],[0.4396999001,173.5714198596,4,"completed",-5.043608,4.0,4,"C1=CCC(c2ccc(Nc3ccc(C4=CC=CC4)cc3)cc2)=C1","c1csc(-c2ccc(Nc3ccc(-c4cccs4)cc3)cc2)c1",{},"[#6H2r5:1]>>[S:1]",null,-0.1780035563],[0.4396860893,180.8974142504,4,"completed",-5.161644,4.0,4,"C1=Cc2ccc(Nc3ccc4c(c3)CC=C4)cc2C1","C1=Nc2ccc(Nc3ccc4c(c3)CC=N4)cc2C1",{},"[chr5,CH1r5:1]>>[n:1]",null,-0.1859727561],[0.4391543499,183.5733835915,4,"completed",-4.858044,4.0,4,"C1=CC(NC2=C(c3ccccc3)CC=C2)=C(c2ccccc2)C1","c1ccc(-c2sccc2Nc2ccsc2-c2ccccc2)cc1",{},"[#6H2r5:1]>>[S:1]",null,-0.2497701205],[0.4371479587,112.8012394007,4,"completed",-5.306728,4.0,4,"C1=CC(c2cccc(Nc3cccc(C4=CCC=C4)c3)c2)=CC1","C1=NCC=C1c1cccc(Nc2cccc(C3=CCN=C3)c2)c1",{},"[chr5,CH1r5:1]>>[n:1]",null,-0.1834802113],[0.4370219673,198.8685459584,4,"completed",-5.119968,4.0,4,"C1=CCC(Nc2cc(NC3=CC=CC3)cc(-c3ccccc3)c2)=C1","O=c1ccoc(-c2cc(NC3=CC=CC3)cc(NC3=CC=CC3)c2)c1",{},"[ch:1]1[c:2][c:3][ch:4][c:5][c:6]1>>[o:1]1[c:2][c:3][C:4](=O)[c:5][c:6]1",null,-0.199359153],[0.4368353177,103.5581487153,4,"completed",-5.210128,4.0,4,"C1=CCC(c2cccc(Nc3cccc(C4=CC=CC4)c3)c2)=C1","c1cc(Nc2cccc(-c3ccco3)c2)cc(-c2ccco2)c1",{},"[#6H2r5:1]>>[O:1]",null,-0.12910111],[0.4358292141,242.1936187277,4,"completed",-4.610012,4.0,4,"C(=CC1=CSCS1)C1=CSCS1","C(=CC1=C(c2ccccc2)SCS1)C1=C(c2ccccc2)SCS1",{},"[cH&r6,CH&r5:1]>>[#6:1](-[c]1[ch]ccc[ch]1)",null,-0.4198821104],[0.4351777487,152.8217756892,4,"completed",-5.039928,4.0,4,"C1=CCC(Nc2ccc3ccc(NC4=CC=CC4)cc3c2)=C1","c1coc(Nc2ccc3ccc(Nc4ccco4)cc3c2)c1",{},"[#6H2r5:1]>>[O:1]",null,-0.1585015182],[0.4349635266,110.089947332,4,"completed",-5.293112,4.0,4,"C1=CCC(c2cccc(Nc3cccc(C4=CC=CC4)c3)c2)=C1","C1=CN=C(c2cccc(Nc3cccc(C4=NC=CC4)c3)c2)C1",{},"[chr5,CH1r5:1]>>[n:1]",null,-0.1743358722],[0.434557617,147.6454845545,4,"completed",-4.956484,4.0,4,"C1=CC(c2cc(Nc3ccccc3)cc(C3=CCC=C3)c2)=CC1","C1=CC(Nc2cc(C3=CCC=C3)cc(C3=CCC=C3)c2)=CC1",{},"[c:0]1[ch:1][ch][c:3][c!r5:4][c!r5:5]1>>[c:0]1[CH2:1][c:3][c:4][c:5]1",null,-0.178582311],[0.4333543291,169.9629102081,4,"completed",-4.934496,4.0,4,"C1=CCC(Nc2cccc(NC3=CC=CC3)c2)=C1","c1cc(Nc2ccco2)cc(Nc2ccco2)c1",{},"[#6H2r5:1]>>[O:1]",null,-0.2056921537],[0.4324124785,166.5239100122,4,"completed",-5.017756,4.0,4,"C1=CC(Nc2ccc3ccc(NC4=CCC=C4)cc3c2)=CC1","c1cc(Nc2ccc3ccc(Nc4ccoc4)cc3c2)co1",{},"[#6H2r5:1]>>[O:1]",null,-0.1761948059],[0.4318540052,139.7624046025,4,"completed",-4.93882,4.0,4,"C1=CCC(Nc2cc(NC3=CC=CC3)cc(-c3ccccc3)c2)=C1","c1ccc(-c2cc(Nc3cccs3)cc(Nc3cccs3)c2)cc1",{},"[#6H2r5:1]>>[S:1]",null,-0.1796196983],[0.4317812924,206.3464279784,4,"completed",-5.094392,4.0,4,"C1=CC(c2ccccc2Nc2ccccc2C2=CCC=C2)=CC1","c1ccc(-c2ccsc2)c(Nc2ccccc2-c2ccsc2)c1",{},"[#6H2r5:1]>>[S:1]",null,-0.2063837655],[0.4317368701,100.6381075746,4,"completed",-5.365516,4.0,4,"C1=CC(c2cccc(Nc3cccc(C4=CCC=C4)c3)c2)=CC1","C1=CC(c2ccnc(Nc3cc(C4=CCC=C4)ccn3)c2)=CC1",{},"[ch&r6:0]>>[nr6:0]",null,-0.2113584973],[0.4311829191,103.9012162616,4,"completed",-5.327244,4.0,4,"C1=CC(c2cccc(Nc3cccc(C4=CCC=C4)c3)c2)=CC1","C1=CC(c2cccc(Nc3cccc(C4=CCC=C4)n3)n2)=CC1",{},"[ch&r6:0]>>[nr6:0]",null,-0.1899973214],[0.4311796773,168.8345646488,4,"completed",-4.9057,4.0,4,"C1=CCC(c2cc(Nc3ccccc3)cc(C3=CC=CC3)c2)=C1","C1=CCC(Nc2cc(C3=CC=CC3)cc(C3=CC=CC3)c2)=C1",{},"[c:0]1[ch:1][ch][c:3][c!r5:4][c!r5:5]1>>[c:0]1[CH2:1][c:3][c:4][c:5]1",null,-0.2168036677],[0.4308141256,101.7350762919,4,"completed",-5.236992,4.0,4,"C1=CCC(c2cc(Nc3ccccc3)cc(C3=CC=CC3)c2)=C1","c1ccc(Nc2cc(-c3ccco3)cc(-c3ccco3)c2)cc1",{},"[#6H2r5:1]>>[O:1]",null,-0.1398061576],[0.4299548911,87.7786261147,4,"completed",-5.598736,4.0,4,"C1=CC(=C2C=CC(NC3=CC(=C4C=CC=C4)C=C3)=C2)C=C1","C1=CC(=C2C=C(NC3=CC(=C4C=CC=C4)N=C3)C=N2)C=C1",{},"[chr5,CH1r5:1]>>[n:1]",null,-0.3599812635],[0.4298614588,213.0566435941,4,"completed",-5.123372,4.0,4,"C1=CCC(c2ccccc2Nc2ccccc2C2=CC=CC2)=C1","c1csc(-c2ccccc2Nc2ccccc2-c2cccs2)c1",{},"[#6H2r5:1]>>[S:1]",null,-0.2136838695],[0.4296027284,110.6181186521,4,"completed",-5.334144,4.0,4,"C1=CCC(c2cc(Nc3ccccc3)cc(C3=CC=CC3)c2)=C1","C1=NC=C(c2cc(Nc3ccccc3)cc(C3=CN=CC3)c2)C1",{},"[chr5,CH1r5:1]>>[n:1]",null,-0.1977367958],[0.4295925985,262.5481581769,4,"completed",-4.70376,4.0,4,"C1=C(C2=CSCS2)SCS1","C(#Cc1ccccc1)C1=C(C2=C(C#Cc3ccccc3)SCS2)SCS1",{},"[ch&r6,CH1&r5:1]>>[*:1](-C#C-c1ccccc1)",null,-0.3819221685],[0.4293997119,136.8202198782,4,"completed",-5.25208,4.0,4,"C1=Cc2cc(Nc3ccc4c(c3)C=CC4)ccc2C1","C1=Cc2cc(Nc3cc4c(cn3)CC=C4)ncc2C1",{},"[ch&r6:0]>>[nr6:0]",null,-0.1733570088],[0.4290168823,105.6062158758,4,"completed",-4.879664,4.0,4,"C1=CC(Nc2cccc(NC3=CCC=C3)c2)=CC1","C1=NC(Nc2cccc(NC3=CCC=N3)c2)=CC1",{},"[chr5,CH1r5:1]>>[n:1]",null,-0.1869255728],[0.4287532968,180.5767924456,4,"completed",-5.057316,4.0,4,"C1=Cc2c(cccc2Nc2cccc3c2C=CC3)C1","C1=Nc2c(cccc2Nc2cccc3c2N=CC3)C1",{},"[chr5,CH1r5:1]>>[n:1]",null,-0.1830320209],[0.4286629295,137.1243709972,4,"completed",-5.387872,4.0,4,"C1=CC(c2cc(Nc3ccccc3)cc(C3=CCC=C3)c2)=CC1","O=c1occcc1Nc1cc(C2=CCC=C2)cc(C2=CCC=C2)c1",{},"[c:1]1[c:2][ch:3][ch:4][c:5][c:6]1>>[c:1]1[c:2][o:3][c:4](=O)[c:5][c:6]1",null,-0.2437407115],[0.4453950282,106.5792012778,5,"completed",-5.109572,5.0,5,"C1=CC(=C2C=c3ccc4c(c3=C2)=CCC=4)C=C1","C1=CC(=C2Sc3ccc4c(c3S2)=CCC=4)C=C1",{},"[CH,ch:0]1=[C,c:1][C,c:2]=[CH,ch:3][*:4]1>>[S:0]1[*:1]=,:[*:2][S:3][*:4]1",null,-0.1067896133],[0.4275633264,150.3995852386,5,"completed",-5.109756,5.0,4,"C1=Cc2cccc(Nc3cccc4c3CC=C4)c2C1","c1cc(Nc2cccc3ccoc23)c2occc2c1",{},"[#6H2r5:1]>>[O:1]",null,-0.1505545523],[0.4126532281,197.9348669311,5,"completed",-5.128156,5.0,4,"C1=Cc2ccc(Nc3ccc4c(c3)CC=C4)cc2C1","c1cc2ccc(Nc3ccc4ccoc4c3)cc2o1",{},"[#6H2r5:1]>>[O:1]",null,-0.1989137102],[0.4033276857,232.6283235974,5,"completed",-4.808916,5.0,5,"C1=CC(=C2C=c3ccc4c(c3=C2)=CCC=4)C=C1","C1=CC(=C2C=c3ccc4c(c3=C2)SCS4)C=C1",{},"[CH,ch:0]1=[C,c:1][C,c:2]=[CH,ch:3][*:4]1>>[S:0]1[*:1]=,:[*:2][S:3][*:4]1",null,-0.3092468036],[0.3963303009,143.0991918074,5,"completed",-4.85418,5.0,5,"c1ccc(-c2csc(Nc3cc(-c4ccccc4)cs3)c2)cc1","C1=CC(c2csc(Nc3cc(C4=CCC=C4)cs3)c2)=CC1",{},"[c:0]1[ch:1][ch][c:3][c!r5:4][c!r5:5]1>>[c:0]1[CH2:1][c:3][c:4][c:5]1",null,-0.223800894],[0.3942924662,154.4890578409,5,"completed",-5.231104,5.0,5,"c1cc2c(c3c1SCS3)SCS2","C1=CC(=C2Sc3ccc4c(c3S2)SCS4)C=C1",{},"[r5:1][CH2r5:2][r5:3]>>[r5:1][C:2](=C1cccc1)[r5:3]",null,-0.1796917244],[0.3927406318,234.3027459964,5,"completed",-5.12604,5.0,4,"C1=Cc2cc(Nc3ccc4c(c3)C=CC4)ccc2C1","c1cc2cc(Nc3ccc4occc4c3)ccc2o1",{},"[#6H2r5:1]>>[O:1]",null,-0.2350107163],[0.390766345,173.1547467509,5,"completed",-4.818668,5.0,5,"c1cc(Nc2cccc(-c3ccco3)c2)cc(-c2ccco2)c1","C1=C(NC2=CCC(c3ccco3)=C2)C=C(c2ccco2)C1",{},"[c:0]1[ch:1][ch][c:3][c!r5:4][c!r5:5]1>>[c:0]1[CH2:1][c:3][c:4][c:5]1",null,-0.2622306933],[0.3893894775,168.3647688371,5,"completed",-5.202676,5.0,4,"C1=C(NC2=Cc3ccccc3C2)Cc2ccccc21","c1ccc2oc(Nc3cc4ccccc4o3)cc2c1",{},"[#6H2r5:1]>>[O:1]",null,-0.183064066],[0.3889340476,168.7044974168,5,"completed",-4.898984,5.0,5,"C1=CC(C2=CCC(NC3=CC(C4=CCC=C4)=CC3)=C2)=CC1","C1=CC(c2coc(Nc3cc(C4=CCC=C4)co3)c2)=CC1",{},"[#6H2r5:1]>>[O:1]",null,-0.2196835207],[0.3872040842,181.9888409463,5,"completed",-5.167164,5.0,4,"C1=Cc2c(cccc2Nc2cccc3c2C=CC3)C1","c1cc(Nc2cccc3occc23)c2ccoc2c1",{},"[#6H2r5:1]>>[O:1]",null,-0.1879636392],[0.3863911326,178.4245678,5,"completed",-4.782696,5.0,5,"c1ccc(-c2ccsc2)c(Nc2ccccc2-c2ccsc2)c1","C1=C(NC2=CCC=C2c2ccsc2)C(c2ccsc2)=CC1",{},"[c:0]1[ch:1][ch][c:3][c!r5:4][c!r5:5]1>>[c:0]1[CH2:1][c:3][c:4][c:5]1",null,-0.2849024786],[0.3801617141,189.6006643529,5,"completed",-4.90018,5.0,5,"C1=CC(C2=CC(NC3=CCC(C4=CCC=C4)=C3)=CC2)=CC1","C1=CC(c2cc(Nc3coc(C4=CCC=C4)c3)co2)=CC1",{},"[#6H2r5:1]>>[O:1]",null,-0.2356122828],[0.3792452235,162.8438753398,5,"completed",-4.905884,5.0,5,"C1=CC(C2=CC(NC3=CCC(C4=CCC=C4)=C3)=CC2)=CC1","C1=CC(C2=CC(NC3=CCC(C4=NCC=C4)=C3)=CC2)=NC1",{},"[chr5,CH1r5:1]>>[n:1]",null,-0.2120891988],[0.3766247628,221.1330683252,5,"completed",-5.209392,5.0,4,"C1=CC(=C2C=CC=C2NC2=CC=CC2=C2C=CC=C2)C=C1","C1=CC(=C2C=NC=C2NC2=CN=CC2=C2C=CC=C2)C=C1",{},"[chr5,CH1r5:1]>>[n:1]",null,-0.2340159666],[0.3749436816,129.1973506994,5,"completed",-5.537096,5.0,4,"C1=CC(=C2C=CC=C2NC2=CC=CC2=C2C=CC=C2)C=C1","C1=CC(=C2N=CC=C2NC2=CC=NC2=C2C=CC=C2)C=C1",{},"[chr5,CH1r5:1]>>[n:1]",null,-0.3321263056],[0.3745946041,174.7980995576,5,"completed",-4.790792,5.0,5,"C1=CC(C2=CCC(NC3=CC(C4=CCC=C4)=CC3)=C2)=CC1","C1=CC(C2=CCC(NC3=CC(C4=NCC=C4)=CC3)=C2)=NC1",{},"[chr5,CH1r5:1]>>[n:1]",null,-0.2782140783],[0.3745691382,370.9236168834,5,"completed",-5.366436,5.0,4,"C(=Cc1ccc2c(c1)=CCC=2)c1ccc2c(c1)=CCC=2","C(=Cc1ccc2c(c1)OCO2)c1ccc2c(c1)OCO2",{},"[CH,ch:0]1=[C,c:1][C,c:2]=[CH,ch:3][*:4]1>>[O:0]1[*:1]=,:[*:2][O:3][*:4]1",null,-0.4151728787],[0.3728933972,367.1399786932,5,"completed",-4.606056,5.0,5,"C1=CC(Nc2cc(C3=CCC=C3)cc(C3=CCC=C3)c2)=CC1","C1=CC(c2cc(NC3=CSCS3)cc(C3=CCC=C3)c2)=CC1",{},"[CH,ch:0]1=[C,c:1][C,c:2]=[CH,ch:3][*:4]1>>[S:0]1[*:1]=,:[*:2][S:3][*:4]1",null,-0.5043236012],[0.3724572711,117.8545109438,5,"completed",-5.446752,5.0,4,"C1=CC(=C2C=CC(NC3=CC(=C4C=CC=C4)C=C3)=C2)C=C1","C1=CC(=C2C=NC(NC3=CC(=C4C=CC=C4)C=N3)=C2)C=C1",{},"[chr5,CH1r5:1]>>[n:1]",null,-0.2698254825],[0.3715034473,118.3477934403,5,"completed",-5.694508,5.0,4,"C1=CC(=C2C=CC(NC3=CC(=C4C=CC=C4)C=C3)=C2)C=C1","C1=CC(=C2C=CC(NC3=NC(=C4C=CC=C4)C=C3)=N2)C=C1",{},"[chr5,CH1r5:1]>>[n:1]",null,-0.4326565423],[0.3714075211,144.5979621605,5,"completed",-4.800452,5.0,5,"C1=CCC(C2=CCC(NC3=CC(C4=CC=CC4)=CC3)=C2)=C1","C1=C(NC2=CC(c3ccco3)=CC2)CC=C1c1ccco1",{},"[#6H2r5:1]>>[O:1]",null,-0.2547072492],[0.370248712,133.7372342499,5,"completed",-5.416576,5.0,3,"C(=Cc1ccc2ccc(C=Cc3ccccc3)cc2c1)c1ccccc1","C1=CC(C=Cc2ccc3ccc(C=CC4=CCC=C4)cc3c2)=CC1",{},"[c:0]1[ch:1][ch][c:3][c!r5:4][c!r5:5]1>>[c:0]1[CH2:1][c:3][c:4][c:5]1",null,-0.2588312695],[0.3695214538,128.6792721174,5,"completed",-5.41032,5.0,4,"C1=Cc2c(cccc2Nc2cccc3c2C=CC3)C1","C1=NCc2cccc(Nc3cccc4c3C=NC4)c21",{},"[chr5,CH1r5:1]>>[n:1]",null,-0.2524769717],[0.3686946578,120.7805879446,5,"completed",-5.216844,5.0,4,"C1=Cc2cc(Nc3ccc4c(c3)C=CC4)ccc2C1","C1=Cc2nc(Nc3ccc4c(n3)C=CC4)ccc2C1",{},"[ch&r6:0]>>[nr6:0]",null,-0.1458687266],[0.368387259,119.2650469192,5,"completed",-5.427616,5.0,5,"c1ccc(Nc2cc(-c3ccco3)cc(-c3ccco3)c2)cc1","c1ccc(Nc2cc(-c3ccco3)nc(-c3ccco3)c2)cc1",{},"[ch&r6:0]>>[nr6:0]",null,-0.2584897497],[0.3681928439,162.4841125606,5,"completed",-5.575644,5.0,5,"C1=NCC=C1c1cc(Nc2ccccc2)cc(C2=CCN=C2)c1","C1=NCC=C1c1cc(Nc2ccccc2)cc(C2=CCN=C2)n1",{},"[ch&r6:0]>>[nr6:0]",null,-0.370482553],[0.367816648,112.118012845,5,"completed",-5.2024,5.0,4,"C1=CC(c2cccc(Nc3cccc(C4=CCC=C4)c3)c2)=CC1","C1=CC(c2cccc(Nc3cccc(C4=NCC=C4)c3)c2)=NC1",{},"[chr5,CH1r5:1]>>[n:1]",null,-0.1330731799],[0.3677096221,121.2067308919,5,"completed",-5.230092,5.0,4,"C1=CC(c2cc(Nc3ccccc3)cc(C3=CCC=C3)c2)=CC1","C1=CC(c2cc(Nc3ccccc3)cc(C3=NCC=C3)c2)=NC1",{},"[chr5,CH1r5:1]>>[n:1]",null,-0.1516040783],[0.3670877874,136.8058029828,5,"completed",-5.159344,5.0,4,"C1=CC(Nc2cccc(NC3=CCC=C3)c2)=CC1","C1=NCC=C1Nc1cccc(NC2=CCN=C2)c1",{},"[chr5,CH1r5:1]>>[n:1]",null,-0.1429736542],[0.3661190094,161.8504964065,5,"completed",-4.808364,5.0,5,"c1cc(Nc2cccc(-c3cccs3)c2)cc(-c2cccs2)c1","C1=C(NC2=CCC(c3cccs3)=C2)C=C(c2cccs2)C1",{},"[c:0]1[ch:1][ch][c:3][c!r5:4][c!r5:5]1>>[c:0]1[CH2:1][c:3][c:4][c:5]1",null,-0.2605203368],[0.3649644504,138.5556616865,5,"completed",-5.417772,5.0,4,"C1=Cc2cccc(Nc3cccc4c3CC=C4)c2C1","C1=NCc2c1cccc2Nc1cccc2c1CN=C2",{},"[chr5,CH1r5:1]>>[n:1]",null,-0.2620637383],[0.3635535088,128.5475439624,5,"completed",-4.629332,5.0,4,"C1=c2ccccc2=C(NC2=c3ccccc3=CC2)C1","C1=c2cccnc2=C(NC2=c3ncccc3=CC2)C1",{},"[ch&r6:0]>>[nr6:0]",null,-0.3536571369],[0.3633721611,162.0736885739,5,"completed",-5.006072,5.0,5,"C1=CN=C(c2cccc(Nc3cccc(C4=NC=CC4)c3)c2)C1","C1=CN=C(C2=CC(NC3=CCC(C4=NC=CC4)=C3)=CC2)C1",{},"[c:0]1[ch:1][ch][c:3][c!r5:4][c!r5:5]1>>[c:0]1[CH2:1][c:3][c:4][c:5]1",null,-0.1749025169],[0.3628936008,251.5056234788,5,"completed",-4.566588,5.0,5,"C1=CC(C2=CCC=C2NC2=CCC=C2C2=CCC=C2)=CC1","C1=CC(C2=CCC=C2NC2=CCC=C2C2=NCC=C2)=NC1",{},"[chr5,CH1r5:1]>>[n:1]",null,-0.450193265],[0.3628723956,156.4765911042,5,"completed",-5.321724,5.0,4,"C1=Cc2cc(Nc3ccc4c(c3)C=CC4)ccc2C1","C1=NCc2ccc(Nc3ccc4c(c3)C=NC4)cc21",{},"[chr5,CH1r5:1]>>[n:1]",null,-0.2203952684],[0.3625206845,149.7741997507,5,"completed",-5.16376,5.0,4,"C1=Cc2ccc(Nc3ccc4c(c3)CC=C4)cc2C1","C1=Cc2ccc(Nc3ccc4c(n3)CC=C4)nc2C1",{},"[ch&r6:0]>>[nr6:0]",null,-0.1562828408],[0.3619295564,143.8690119835,5,"completed",-5.224388,5.0,5,"C1=CC(C2=CC(NC3=CCC(C4=CCC=C4)=C3)=CC2)=CC1","C1=CC(C2=CC(NC3=NCC(C4=CCC=C4)=C3)=NC2)=CC1",{},"[chr5,CH1r5:1]>>[n:1]",null,-0.168165859],[0.3619010023,122.8473811243,5,"completed",-5.229356,5.0,5,"C1=CC(C2=CCC(NC3=CC(C4=CCC=C4)=CC3)=C2)=CC1","C1=CC(C2=NCC(NC3=CC(C4=CCC=C4)=NC3)=C2)=CC1",{},"[chr5,CH1r5:1]>>[n:1]",null,-0.1526127015],[0.3608788114,105.6578436105,5,"completed",-5.34362,5.0,5,"c1ccc(Nc2cc(-c3cccs3)cc(-c3cccs3)c2)cc1","c1ccc(Nc2cc(-c3cccs3)cc(-c3cccs3)c2)nc1",{},"[ch&r6:0]>>[nr6:0]",null,-0.2006126244],[0.3603920764,143.447181671,5,"completed",-4.889048,5.0,5,"C1=CCC(C2=CCC(NC3=CC(C4=CC=CC4)=CC3)=C2)=C1","C1=CN=C(C2=CCC(NC3=CC(C4=NC=CC4)=CC3)=C2)C1",{},"[chr5,CH1r5:1]>>[n:1]",null,-0.2058700066],[0.360090102,157.7789514212,5,"completed",-4.729704,5.0,5,"C1=CC(C2=CC(NC3=CCC(C4=CCC=C4)=C3)=CC2)=CC1","C1=CC(C2=NC(NC3=CCC(C4=CCC=C4)=N3)=CC2)=CC1",{},"[chr5,CH1r5:1]>>[n:1]",null,-0.3034510999],[0.3599413854,144.4048698252,5,"completed",-5.1173,5.0,4,"C1=CCC(Nc2cccc(NC3=CC=CC3)c2)=C1","C1=CN=C(Nc2cccc(NC3=NC=CC3)c2)C1",{},"[chr5,CH1r5:1]>>[n:1]",null,-0.1449117612],[0.3596181012,111.6340445316,5,"completed",-5.002208,5.0,4,"C1=CC(=C2C=C(Nc3ccccc3)C(Nc3ccccc3)=C2)C=C1","C1=CC(=C2C=C(NC3=CCC=C3)C(NC3=CCC=C3)=C2)C=C1",{},"[c:0]1[ch:1][ch][c:3][c!r5:4][c!r5:5]1>>[c:0]1[CH2:1][c:3][c:4][c:5]1",null,-0.1309510014],[0.3593720963,175.3429158808,5,"completed",-4.737616,5.0,5,"C1=CC(C2=CC(NC3=CCC(C4=CCC=C4)=C3)=CC2)=CC1","C1=C(NC2=CCC(c3ccsc3)=C2)C=C(c2ccsc2)C1",{},"[#6H2r5:1]>>[S:1]",null,-0.3083715263],[0.3590647111,174.6352036026,5,"completed",-5.042412,5.0,5,"C1=CC(Nc2cc(C3=CCC=C3)cc(C3=CCC=C3)c2)=CC1","C1=CC(Nc2cc(C3=NCC=C3)cc(C3=NCC=C3)c2)=CC1",{},"[chr5,CH1r5:1]>>[n:1]",null,-0.1792274517],[0.3587920094,112.4718036041,5,"completed",-5.06486,5.0,4,"C1=c2ccccc2=C(NC2=c3ccccc3=CC2)C1","c1ccc2c(c1)=NCC=2NC1=c2ccccc2=NC1",{},"[chr5,CH1r5:1]>>[n:1]",null,-0.1151302228],[0.3573856906,118.282641276,5,"completed",-5.29532,5.0,5,"C1=NC(c2cc(Nc3ccccc3)cc(C3=CCC=N3)c2)=CC1","C1=NC(c2cc(Nc3ccccc3)cc(C3=CCC=N3)n2)=CC1",{},"[ch&r6:0]>>[nr6:0]",null,-0.1807878187],[0.3560149498,183.0734258054,5,"completed",-5.218868,5.0,5,"C(=Cc1ccc2cscc2c1)c1ccc2cscc2c1","C(=Cc1cc2cscc2cn1)c1cc2cscc2cn1",{},"[ch&r6:0]>>[nr6:0]",null,-0.2010954598],[0.3555698569,183.0032736739,5,"completed",-5.093012,5.0,5,"C1=CC(C2=CCC=C2NC2=CCC=C2C2=CCC=C2)=CC1","C1=CC(C2=NCC=C2NC2=CCN=C2C2=CCC=C2)=CC1",{},"[chr5,CH1r5:1]>>[n:1]",null,-0.1830686372],[0.3541565205,155.1503166311,5,"completed",-5.129812,5.0,5,"C1=CC(C2=CCC(NC3=CC(C4=CCC=C4)=CC3)=C2)=CC1","C1=CC(C2=CCC(NC3=NC(C4=CCC=C4)=CC3)=N2)=CC1",{},"[chr5,CH1r5:1]>>[n:1]",null,-0.1565474716],[0.3533243635,161.5800063834,5,"completed",-4.745068,5.0,5,"C1=CC(C2=CC(NC3=CCC(C4=CCC=C4)=C3)=CC2)=CC1","C1=NC(C2=CC(NC3=CCC(C4=CCC=N4)=C3)=CC2)=CC1",{},"[chr5,CH1r5:1]>>[n:1]",null,-0.2963725587],[0.353272961,140.3463776434,5,"completed",-5.53452,5.0,5,"C1=NC=C(c2cc(Nc3ccccc3)cc(C3=CN=CC3)c2)C1","C1=NC=C(c2cc(Nc3ccccc3)cc(C3=CN=CC3)n2)C1",{},"[ch&r6:0]>>[nr6:0]",null,-0.3349818571],[0.3529776548,138.7132064701,5,"completed",-5.370116,5.0,4,"C1=Cc2ccc(Nc3ccc4c(c3)CC=C4)cc2C1","C1=NCc2cc(Nc3ccc4c(c3)CN=C4)ccc21",{},"[chr5,CH1r5:1]>>[n:1]",null,-0.2345059783],[0.3529736864,161.1463698173,5,"completed",-5.222364,5.0,4,"C1=CC(c2ccc(Nc3ccc(C4=CCC=C4)cc3)cc2)=CC1","C1=CC(c2ccc(Nc3ccc(C4=CCC=C4)cn3)nc2)=CC1",{},"[ch&r6:0]>>[nr6:0]",null,-0.1824962938],[0.3526760975,276.3307053354,5,"completed",-4.823636,5.0,5,"C1=CC(C2=CCC=C2NC2=CCC=C2C2=CCC=C2)=CC1","C1=CC(c2cscc2Nc2cscc2C2=CCC=C2)=CC1",{},"[#6H2r5:1]>>[S:1]",null,-0.3373179781],[0.3525479865,183.2722130554,5,"completed",-5.297712,5.0,3,"C(=Cc1ccc2cc(C=Cc3ccccc3)ccc2c1)c1ccccc1","C1=CC(C=Cc2ccc3cc(C=CC4=CCC=C4)ccc3c2)=CC1",{},"[c:0]1[ch:1][ch][c:3][c!r5:4][c!r5:5]1>>[c:0]1[CH2:1][c:3][c:4][c:5]1",null,-0.2296580528],[0.3506416544,172.9914640437,5,"completed",-4.755096,5.0,5,"C1=CCC(C2=CC(NC3=CCC(C4=CC=CC4)=C3)=CC2)=C1","C1=CCC(C2=NC(NC3=CCC(C4=CC=CC4)=N3)=CC2)=C1",{},"[chr5,CH1r5:1]>>[n:1]",null,-0.2970115209],[0.3502750118,228.8793780153,5,"completed",-4.98068,5.0,5,"C1=CCC(C2=CC(NC3=CCC(C4=CC=CC4)=C3)=CC2)=C1","C1=CCC(c2cc(Nc3coc(C4=CC=CC4)c3)co2)=C1",{},"[#6H2r5:1]>>[O:1]",null,-0.2436432397],[0.3501160922,153.5991621228,5,"completed",-5.42918,5.0,3,"C(=Cc1cccc(C=Cc2ccccc2)c1)c1ccccc1","C1=CC(C=Cc2cccc(C=CC3=CCC=C3)c2)=CC1",{},"[c:0]1[ch:1][ch][c:3][c!r5:4][c!r5:5]1>>[c:0]1[CH2:1][c:3][c:4][c:5]1",null,-0.2769275069],[0.3492258434,168.8774819656,5,"completed",-5.560464,5.0,5,"C(=Cc1ccc2cscc2c1)c1ccc2cscc2c1","C(=Cc1ccc2csnc2c1)c1ccc2csnc2c1",{},"[chr5,CH1r5:1]>>[n:1]",null,-0.3638858071],[0.3489478986,172.2731027697,5,"completed",-4.708728,5.0,5,"c1ccc(-c2sccc2Nc2ccsc2-c2ccccc2)cc1","C1=CC(c2sccc2Nc2ccsc2C2=CCC=C2)=CC1",{},"[c:0]1[ch:1][ch][c:3][c!r5:4][c!r5:5]1>>[c:0]1[CH2:1][c:3][c:4][c:5]1",null,-0.3235644807],[0.347641859,147.5373521419,5,"completed",-4.903216,5.0,5,"C1=CCC(C2=CCC(NC3=CC(C4=CC=CC4)=CC3)=C2)=C1","C1=CCC(c2csc(Nc3cc(C4=CC=CC4)cs3)c2)=C1",{},"[#6H2r5:1]>>[S:1]",null,-0.2018464817],[0.3474700327,278.5618808362,5,"completed",-4.84912,5.0,5,"C1=CC(C2=CC(NC3=CCC(C4=CCC=C4)=C3)=CC2)=CC1","C1=CC(c2cc(Nc3csc(C4=CCC=C4)c3)cs2)=CC1",{},"[#6H2r5:1]>>[S:1]",null,-0.3292988019],[0.347415671,102.258230204,5,"completed",-5.279864,5.0,3,"c1ccc(Nc2ccccn2)nc1","c1ccc2cc(Nc3cc4ccccc4cn3)ncc2c1",{},"[cH&r6:1][cH&r6:2]>>[c:1]2cccc[c:2]2",null,-0.1621997667],[0.3464357399,130.2243365931,5,"completed",-5.091724,5.0,4,"C1=CC(Nc2cccc(NC3=CCC=C3)c2)=CC1","C1=CC(Nc2cccc(NC3=NCC=C3)c2)=NC1",{},"[chr5,CH1r5:1]>>[n:1]",null,-0.1303531319],[0.3456362801,186.7069804762,5,"completed",-4.857676,5.0,5,"C1=CC(C2=CCC=C2NC2=CCC=C2C2=CCC=C2)=CC1","C1=C(NC2=CCC=C2c2ccoc2)C(c2ccoc2)=CC1",{},"[#6H2r5:1]>>[O:1]",null,-0.2522553227],[0.3455373687,152.0776825376,5,"completed",-5.004416,5.0,4,"C1=C(NC2=CCc3ccccc32)c2ccccc2C1","C1=C(NC2=CCc3cccnc32)c2ncccc2C1",{},"[ch&r6:0]>>[nr6:0]",null,-0.1661457464],[0.3454565171,95.7854530779,5,"completed",-5.170568,5.0,4,"C1=CC(c2cc(Nc3ccccc3)cc(Nc3ccccc3)c2)=CC1","C1=CC(c2cc(Nc3ccccn3)cc(Nc3ccccn3)c2)=CC1",{},"[ch&r6:0]>>[nr6:0]",null,-0.1077727976],[0.344538091,168.2706746552,5,"completed",-5.127144,5.0,5,"C1=CCC(C2=CCC(NC3=CC(C4=CC=CC4)=CC3)=C2)=C1","C1=CCC(C2=CCC(NC3=NC(C4=CC=CC4)=CC3)=N2)=C1",{},"[chr5,CH1r5:1]>>[n:1]",null,-0.1693400436],[0.3438975424,201.9484222544,5,"completed",-5.424764,5.0,4,"C1=C(NC2=Cc3ccccc3C2)Cc2ccccc21","c1ccc2c(c1)CC(NC1=Nc3ccccc3C1)=N2",{},"[chr5,CH1r5:1]>>[n:1]",null,-0.3040793918],[0.343768853,209.551907003,5,"completed",-4.766596,5.0,4,"C1=CC(c2cc3ccccc3cc2C2=CCC=C2)=CC1","C1=C(c2cc3ccccc3cc2C2=CSCS2)SCS1",{},"[CH,ch:0]1=[C,c:1][C,c:2]=[CH,ch:3][*:4]1>>[S:0]1[*:1]=,:[*:2][S:3][*:4]1",null,-0.313655118],[0.3437003711,339.038197986,5,"completed",-4.688856,5.0,5,"C1=CC(C2=CCC(NC3=CC(C4=CCC=C4)=CC3)=C2)=CC1","C1=CC(c2c[nH]c(Nc3cc(C4=CCC=C4)c[nH]3)c2)=CC1",{},"[#6H2r5:1]>>[NH:1]",null,-0.4447203618],[0.3432983082,343.9494875363,5,"completed",-4.6619,5.0,5,"C1=CCC(c2cc(NC3=CCC=C3)cc(C3=CC=CC3)c2)=C1","C1=CCC(c2cc(NC3=CSCS3)cc(C3=CC=CC3)c2)=C1",{},"[CH,ch:0]1=[C,c:1][C,c:2]=[CH,ch:3][*:4]1>>[S:0]1[*:1]=,:[*:2][S:3][*:4]1",null,-0.4608120429],[0.3431388136,178.4683060092,5,"completed",-4.953172,5.0,5,"C1=CCC(C2=CCC(NC3=CC(C4=CC=CC4)=CC3)=C2)=C1","C1=CCC(c2coc(Nc3cc(C4=CC=CC4)co3)c2)=C1",{},"[#6H2r5:1]>>[O:1]",null,-0.205948009],[0.3428222055,211.3946283341,5,"completed",-5.519616,5.0,5,"C(=Cc1ccc2cscc2c1)c1ccc2cscc2c1","C(=Cc1ccc2nscc2c1)c1ccc2nscc2c1",{},"[chr5,CH1r5:1]>>[n:1]",null,-0.361891844],[0.3415142132,176.9583297314,5,"completed",-4.737524,5.0,5,"C1=NC(c2cccc(Nc3cccc(C4=CCC=N4)c3)c2)=CC1","C1=NC(C2=CCC(NC3=CC(C4=CCC=N4)=CC3)=C2)=CC1",{},"[c:0]1[ch:1][ch][c:3][c!r5:4][c!r5:5]1>>[c:0]1[CH2:1][c:3][c:4][c:5]1",null,-0.3093457406],[0.3413842363,152.0748942639,5,"completed",-5.449052,5.0,3,"C(=Cc1cccc(C=Cc2ccccc2)n1)c1ccccc1","C1=CC(C=Cc2cccc(C=CC3=CCC=C3)n2)=CC1",{},"[c:0]1[ch:1][ch][c:3][c!r5:4][c!r5:5]1>>[c:0]1[CH2:1][c:3][c:4][c:5]1",null,-0.2877968899],[0.3409863262,103.8646845072,5,"completed",-5.3611,5.0,5,"c1ccc(Nc2cc(-c3ccco3)cc(-c3ccco3)c2)cc1","c1ccc(Nc2cc(-c3ccco3)cc(-c3ccco3)c2)nc1",{},"[ch&r6:0]>>[nr6:0]",null,-0.2102207068],[0.3405770615,117.2153576226,5,"completed",-4.923456,5.0,4,"C1=CC(Nc2cccc(NC3=CCC=C3)c2-c2ccccc2)=CC1","C1=NC(Nc2cccc(NC3=CCC=N3)c2-c2ccccc2)=CC1",{},"[chr5,CH1r5:1]>>[n:1]",null,-0.1703280781],[0.3394715296,113.2200287993,5,"completed",-5.4278,5.0,5,"c1ccc(Nc2cc(-c3cccs3)cc(-c3cccs3)c2)cc1","c1ccc(Nc2cc(-c3cccs3)nc(-c3cccs3)c2)cc1",{},"[ch&r6:0]>>[nr6:0]",null,-0.2558723637],[0.3391303085,172.7984270662,5,"completed",-4.935508,5.0,5,"C1=CCC(C2=CC(NC3=CCC(C4=CC=CC4)=C3)=CC2)=C1","C1=NC=C(C2=CC(NC3=CCC(C4=CN=CC4)=C3)=CC2)C1",{},"[chr5,CH1r5:1]>>[n:1]",null,-0.2076476083],[0.3389457477,152.2616864607,5,"completed",-5.095496,5.0,5,"C1=CC(=C2C=c3ccc4c(c3=C2)=CCC=4)C=C1","C1=CC(=C2Oc3ccc4c(c3O2)=CCC=4)C=C1",{},"[CH,ch:0]1=[C,c:1][C,c:2]=[CH,ch:3][*:4]1>>[O:0]1[*:1]=,:[*:2][O:3][*:4]1",null,-0.1522943246],[0.3387020772,174.8652724065,5,"completed",-4.843048,5.0,4,"C1=C(NC2=CCC(c3ccccc3)=C2)C=C(c2ccccc2)C1","C1=C(NC2=CCC(c3ccccc3)=N2)N=C(c2ccccc2)C1",{},"[chr5,CH1r5:1]>>[n:1]",null,-0.250858098],[0.3384917288,429.4565452636,5,"completed",-4.516908,5.0,3,"C1=CSCS1","C1=CSSS1",{},"[#6H2r5:1]>>[S:1]",null,-0.5924787774],[0.3377614321,122.9177239093,5,"completed",-4.81738,5.0,4,"C1=c2ccccc2=C(NC2=c3ccccc3=CC2)C1","C1=c2ncccc2=C(NC2=c3cccnc3=CC2)C1",{},"[ch&r6:0]>>[nr6:0]",null,-0.2329099792],[0.3369015279,228.3441884477,5,"completed",-5.230368,5.0,4,"C1=Cc2cc(Nc3ccc4c(c3)C=CC4)ccc2C1","C1=Cc2cc(Nc3cnc4c(c3)C=CC4)cnc2C1",{},"[ch&r6:0]>>[nr6:0]",null,-0.2459044895],[0.33674501,125.2508948368,5,"completed",-5.472696,5.0,3,"c1ccc(Nc2cc(-c3ccccc3)cc(-c3ccccc3)c2)cc1","c1ccc(Nc2cc(-c3ccccc3)nc(-c3ccccc3)c2)cc1",{},"[ch&r6:0]>>[nr6:0]",null,-0.2893957805],[0.336564934,182.7315039963,5,"completed",-5.384284,5.0,5,"C(=Cc1ccc2cscc2c1)c1ccc2cscc2c1","C(=Cc1ccc2cscc2n1)c1ccc2cscc2n1",{},"[ch&r6:0]>>[nr6:0]",null,-0.2701690674],[0.3363208715,170.2926311168,5,"completed",-5.069828,5.0,5,"C1=CC(Nc2cc(C3=CCC=C3)cc(C3=CCC=C3)c2)=CC1","C1=CC(Nc2cc(-c3ccoc3)cc(-c3ccoc3)c2)=CC1",{},"[#6H2r5:1]>>[O:1]",null,-0.1715973529],[0.3357430332,205.6096012155,5,"completed",-4.45306,5.0,5,"C1=CC(C2=CCC=C2NC2=CCC=C2C2=CCC=C2)=CC1","C1=NC(C2=CCC=C2NC2=CCC=C2C2=CCC=N2)=CC1",{},"[chr5,CH1r5:1]>>[n:1]",null,-0.4973486466],[0.3355705106,150.026210517,5,"completed",-5.232484,5.0,3,"C1=CCC(C2=CC=CC2)=C1","C(=Cc1ccccc1)C1=CCC(C2=CC(C=Cc3ccccc3)=CC2)=C1",{},"[ch&r6,CH1&r5:1]>>[*:1](-C=C-c1ccccc1)",null,-0.1763755903],[0.3353927427,116.8369501053,5,"completed",-5.374992,5.0,5,"c1ccc(Nc2cc(-c3ccsc3)cc(-c3ccsc3)c2)cc1","c1ccc(Nc2cc(-c3ccsc3)nc(-c3ccsc3)c2)cc1",{},"[ch&r6:0]>>[nr6:0]",null,-0.2251776342],[0.3347864063,158.3172029318,5,"completed",-4.902112,5.0,5,"C1=CCC(C2=CCC(NC3=CC(C4=CC=CC4)=CC3)=C2)=C1","C1=NC=C(C2=CCC(NC3=CC(C4=CN=CC4)=CC3)=C2)C1",{},"[chr5,CH1r5:1]>>[n:1]",null,-0.2103629492],[0.3346172896,157.2636191695,5,"completed",-5.45954,5.0,4,"C1=CC(=C2C=CC(NC3=CC(=C4C=CC=C4)C=C3)=C2)C=C1","C1=CC(=C2C=CC(NC3=CC(=C4C=CC=N4)C=C3)=C2)N=C1",{},"[chr5,CH1r5:1]>>[n:1]",null,-0.2967720701],[0.3342314893,104.7361806702,5,"completed",-5.385112,5.0,4,"C1=CC(c2cc(Nc3ccccc3)cc(C3=CCC=C3)c2)=CC1","C1=CC(c2cc(Nc3ccccc3)cc(C3=CCC=C3)n2)=CC1",{},"[ch&r6:0]>>[nr6:0]",null,-0.2253912272],[0.3342000413,208.1127121098,5,"completed",-4.915728,5.0,4,"C1=c2cccc(Nc3cccc4c3=CCC=4)c2=CC1","C1=c2cncc(Nc3cncc4c3=CCC=4)c2=CC1",{},"[ch&r6:0]>>[nr6:0]",null,-0.2448457152],[0.3337435467,186.4823747801,5,"completed",-4.731084,5.0,5,"c1ccc(N(c2ccsc2)c2ccsc2)cc1","C1=CC(N(c2ccsc2)c2ccsc2)=CC1",{},"[c:0]1[ch:1][ch][c:3][c!r5:4][c!r5:5]1>>[c:0]1[CH2:1][c:3][c:4][c:5]1",null,-0.3185344463],[0.3335924097,112.4261654852,5,"completed",-5.171488,5.0,4,"C1=CC(Nc2ccc3ccc(NC4=CCC=C4)cc3c2)=CC1","C1=NCC=C1Nc1ccc2ccc(NC3=CCN=C3)cc2c1",{},"[chr5,CH1r5:1]>>[n:1]",null,-0.1230601658],[0.3334486085,211.1556430688,5,"completed",-5.46414,5.0,4,"C1=CC(=C2C=CC=C2NC2=CC=CC2=C2C=CC=C2)C=C1","C1=CC(=C2C=CN=C2NC2=NC=CC2=C2C=CC=C2)C=C1",{},"[chr5,CH1r5:1]>>[n:1]",null,-0.3309980302],[0.3538057734,132.3602367411,6,"completed",-4.843416,6.0,6,"C1=CC(C=Cc2ccc3ccc(C=CC4=CCC=C4)cc3c2)=CC1","C(=Cc1ccc2ccc(C=CC3=CSCS3)cc2c1)C1=CSCS1",{},"[CH,ch:0]1=[C,c:1][C,c:2]=[CH,ch:3][*:4]1>>[S:0]1[*:1]=,:[*:2][S:3][*:4]1",null,-0.2231110784],[0.3429916137,95.5862966324,6,"completed",-5.159988,6.0,6,"C1=CC(=C2Sc3ccc4c(c3S2)=CCC=4)C=C1","C1=CC(=C2Sc3ccc4cscc4c3S2)C=C1",{},"[#6H2r5:1]>>[S:1]",null,-0.1044032307],[0.3384760731,285.7696328732,6,"completed",-5.162748,6.0,6,"C1=CC(C=Cc2ccc3ccc(C=CC4=CCC=C4)cc3c2)=CC1","C(=Cc1ccc2ccc(C=CC3=COCO3)cc2c1)C1=COCO1",{},"[CH,ch:0]1=[C,c:1][C,c:2]=[CH,ch:3][*:4]1>>[O:0]1[*:1]=,:[*:2][O:3][*:4]1",null,-0.289125519],[0.3324215149,143.7586365073,6,"completed",-5.447396,6.0,6,"C1=CC(C=Cc2ccc3ccc(C=CC4=CCC=C4)cc3c2)=CC1","C(=Cc1ccc2ccc(C=CC3=CCC=N3)cc2c1)C1=CCC=N1",{},"[chr5,CH1r5:1]>>[n:1]",null,-0.28249194],[0.31798868,178.5711196064,6,"completed",-5.513636,6.0,6,"C1=CC(C=Cc2cccc(C=CC3=CCC=C3)n2)=CC1","C(=Cc1cccc(C=CC2=CCC=N2)n1)C1=CCC=N1",{},"[chr5,CH1r5:1]>>[n:1]",null,-0.3401824034],[0.3142115234,172.6659714905,6,"completed",-5.477848,6.0,6,"C1=CC(C=Cc2cccc(C=CC3=CCC=C3)c2)=CC1","C(=Cc1cccc(C=CC2=CCC=N2)c1)C1=CCC=N1",{},"[chr5,CH1r5:1]>>[n:1]",null,-0.3158645313],[0.3123643575,131.7145233009,6,"completed",-5.275264,6.0,6,"C(=Cc1ccccc1)C1=CCC(C2=CC(C=Cc3ccccc3)=CC2)=C1","C(=Cc1ccccn1)C1=CCC(C2=CC(C=Cc3ccccn3)=CC2)=C1",{},"[ch&r6:0]>>[nr6:0]",null,-0.1800007661],[0.3120090397,153.2309002159,6,"completed",-5.65504,6.0,5,"C1=CC(=C2C=c3ccc4c(c3=C2)=CCC=4)C=C1","C1=CC(=C2C=c3ccc4c(c3=N2)=CCC=4)C=C1",{},"[chr5,CH1r5:1]>>[n:1]",null,-0.4176526255],[0.3118236887,328.3901715458,6,"completed",-5.064952,6.0,6,"C1=CC(C=Cc2ccc3cc(C=CC4=CCC=C4)ccc3c2)=CC1","C(=Cc1ccc2cc(C=CC3=COCO3)ccc2c1)C1=COCO1",{},"[CH,ch:0]1=[C,c:1][C,c:2]=[CH,ch:3][*:4]1>>[O:0]1[*:1]=,:[*:2][O:3][*:4]1",null,-0.3293053329],[0.307372276,197.2684994704,6,"completed",-5.434884,6.0,6,"C1=CC(C=Cc2cccc(C=CC3=CCC=C3)c2)=CC1","C(=Cc1cccc(C=Cc2ccsc2)c1)c1ccsc1",{},"[#6H2r5:1]>>[S:1]",null,-0.3063772751],[0.3062577983,100.22037711,6,"completed",-5.222548,6.0,6,"C1=CC(=C2Sc3ccc4c(c3S2)=CCC=4)C=C1","C1=CC(=C2Sc3ccc4cocc4c3S2)C=C1",{},"[#6H2r5:1]>>[O:1]",null,-0.1319202411],[0.305293876,122.0086929691,6,"completed",-5.339204,6.0,4,"C1=CCC(c2cccc(Nc3cccc(C4=CC=CC4)c3)c2)=C1","C1=CCC(c2cccc(Nc3cccc(C4=CC=CC4)n3)n2)=C1",{},"[ch&r6:0]>>[nr6:0]",null,-0.2071791795],[0.3043244777,183.931025504,6,"completed",-4.884172,6.0,6,"C1=CC(=C2C=C(NC3=CCC=C3)C(NC3=CCC=C3)=C2)C=C1","C1=CC(=C2C=C(NC3=CCC=N3)C(NC3=CCC=N3)=C2)C=C1",{},"[chr5,CH1r5:1]>>[n:1]",null,-0.2380245107],[0.3040083576,201.8747246019,6,"completed",-5.09016,6.0,6,"C1=CC(C=Cc2ccc3ccc(C=CC4=CCC=C4)cc3c2)=CC1","C(=Cc1ccc2ccc(C=Cc3cc[nH]c3)cc2c1)c1cc[nH]c1",{},"[#6H2r5:1]>>[NH:1]",null,-0.2019922003],[0.3038694085,150.8680962273,6,"completed",-5.68218,6.0,5,"C1=CC(=C2C=c3ccc4c(c3=C2)=CCC=4)C=C1","C1=CC(=C2C=c3c(ccc4c3=CCC=4)=N2)C=C1",{},"[chr5,CH1r5:1]>>[n:1]",null,-0.4345556617],[0.3026222079,96.9508847539,6,"completed",-5.435712,6.0,4,"C1=CCC(c2cc(Nc3ccccc3)cc(C3=CC=CC3)c2)=C1","C1=NCC(c2cc(Nc3ccccc3)cc(C3=CC=NC3)c2)=C1",{},"[chr5,CH1r5:1]>>[n:1]",null,-0.2542119629],[0.3024556248,101.4718131619,6,"completed",-5.442612,6.0,4,"C1=CCC(c2cccc(Nc3cccc(C4=CC=CC4)c3)c2)=C1","C1=NCC(c2cccc(Nc3cccc(C4=CC=NC4)c3)c2)=C1",{},"[chr5,CH1r5:1]>>[n:1]",null,-0.2604115787],[0.3016133496,231.6385679174,6,"completed",-5.086664,6.0,6,"C1=CC(C=Cc2cccc(C=CC3=CCC=C3)n2)=CC1","C(=Cc1cccc(C=Cc2cc[nH]c2)n1)c1cc[nH]c1",{},"[#6H2r5:1]>>[NH:1]",null,-0.2318265992],[0.3012460431,170.8345088776,6,"completed",-5.417496,6.0,6,"C1=CC(C=Cc2ccc3ccc(C=CC4=CCC=C4)cc3c2)=CC1","C(=Cc1ccc2ccc(C=Cc3ccsc3)cc2c1)c1ccsc1",{},"[#6H2r5:1]>>[S:1]",null,-0.2803181181],[0.2999605676,98.5970736936,6,"completed",-5.292192,6.0,6,"C1=CC(=C2Sc3ccc4c(c3S2)=CCC=4)C=C1","C1=CC(=C2Sc3cnc4c(c3S2)=CCC=4)C=C1",{},"[ch&r6:0]>>[nr6:0]",null,-0.1667959464],[0.2982814808,110.6979127305,6,"completed",-5.179676,6.0,6,"C1=CC(=C2Sc3ccc4c(c3S2)=CCC=4)C=C1","C1=CC(=C2Sc3ncc4c(c3S2)=CCC=4)C=C1",{},"[ch&r6:0]>>[nr6:0]",null,-0.1239543372],[0.2981059927,195.9229545191,6,"completed",-5.329912,6.0,6,"C1=CC(C=Cc2ccc3cc(C=CC4=CCC=C4)ccc3c2)=CC1","C(=Cc1ccc2cc(C=CC3=CCC=N3)ccc2c1)C1=CCC=N1",{},"[chr5,CH1r5:1]>>[n:1]",null,-0.253548758],[0.2978762415,136.1518563121,6,"completed",-4.916464,6.0,4,"C1=c2ccccc2=C(NC2=c3ccccc3=CC2)C1","C1=c2ccncc2=C(NC2=c3cnccc3=CC2)C1",{},"[ch&r6:0]>>[nr6:0]",null,-0.1871983039],[0.2959017452,200.7734466805,6,"completed",-5.45494,6.0,6,"C1=CC(C=Cc2cccc(C=CC3=CCC=C3)n2)=CC1","C(=Cc1cccc(C=Cc2ccsc2)n1)c1ccsc1",{},"[#6H2r5:1]>>[S:1]",null,-0.3194391251],[0.2942271932,125.99571312,6,"completed",-5.496248,6.0,3,"c1ccc(Nc2ccccn2)nc1","c1ccc2nc(Nc3ccc4ccccc4n3)ccc2c1",{},"[cH&r6:1][cH&r6:2]>>[c:1]2cccc[c:2]2",null,-0.3046490336],[0.293743766,278.3759433859,6,"completed",-4.967892,6.0,6,"C1=CC(=C2C=C(NC3=CCC=C3)C(NC3=CCC=C3)=C2)C=C1","C1=CC(=C2C=C(NC3=NCC=C3)C(NC3=NCC=C3)=C2)C=C1",{},"[chr5,CH1r5:1]>>[n:1]",null,-0.293334114],[0.2934552885,501.3309884297,6,"completed",-4.778372,6.0,6,"C1=CC(=C2C=C(NC3=CCC=C3)C(NC3=CCC=C3)=C2)C=C1","C1=CC(=C2SC(NC3=CCC=C3)=C(NC3=CCC=C3)S2)C=C1",{},"[CH,ch:0]1=[C,c:1][C,c:2]=[CH,ch:3][*:4]1>>[S:0]1[*:1]=,:[*:2][S:3][*:4]1",null,-0.5495640085],[0.2927126913,177.1198632132,6,"completed",-5.128432,6.0,6,"C1=CC(=C2Oc3ccc4c(c3O2)=CCC=4)C=C1","C1=CC(=C2Oc3ccc4cscc4c3O2)C=C1",{},"[#6H2r5:1]>>[S:1]",null,-0.1782345406],[0.2919839227,357.1017221172,6,"completed",-5.524768,6.0,3,"C1=Cc2cccc3cccc1c23","c1cc2ccc3ccc4ccc1c2c43",{},"[ch:1]2[c:3][c:4][c:5][c:6]3[c:7][c:8][c:9][ch:2][c:10]23>>C1=C[c:1]2[c:3][c:4][c:5][c:6]3[c:7][c:8][c:9][c:2]1[c:10]23",null,-0.4646840737],[0.2910975082,102.8861181399,6,"completed",-4.97838,6.0,6,"C1=CC(=C2Sc3ccc4c(c3S2)=CCC=4)C=C1","C1=CC(=C2Sc3ccc4c[nH]cc4c3S2)C=C1",{},"[#6H2r5:1]>>[NH:1]",null,-0.1335415713],[0.2902966171,153.6261764145,6,"completed",-4.785732,6.0,6,"C1=CC(C=Cc2ccc3cc(C=CC4=CCC=C4)ccc3c2)=CC1","C(=Cc1ccc2cc(C=CC3=CSCS3)ccc2c1)C1=CSCS1",{},"[CH,ch:0]1=[C,c:1][C,c:2]=[CH,ch:3][*:4]1>>[S:0]1[*:1]=,:[*:2][S:3][*:4]1",null,-0.2683198581],[0.289434484,228.9001695037,6,"completed",-5.066424,6.0,6,"C1=CC(C=Cc2cccc(C=CC3=CCC=C3)c2)=CC1","C(=Cc1cccc(C=Cc2cc[nH]c2)c1)c1cc[nH]c1",{},"[#6H2r5:1]>>[NH:1]",null,-0.2301036462],[0.2888912002,199.6811537952,6,"completed",-5.08602,6.0,4,"C1=c2cccc(Nc3cccc4c3=CCC=4)c2=CC1","C1=c2ccnc(Nc3nccc4c3=CCC=4)c2=CC1",{},"[ch&r6:0]>>[nr6:0]",null,-0.1999208068],[0.288574513,463.60430975,6,"completed",-4.81186,6.0,6,"C1=CC(=C2C=C(NC3=CCC=C3)C(NC3=CCC=C3)=C2)C=C1","C1=CC(=C2OC(NC3=CCC=C3)=C(NC3=CCC=C3)O2)C=C1",{},"[CH,ch:0]1=[C,c:1][C,c:2]=[CH,ch:3][*:4]1>>[O:0]1[*:1]=,:[*:2][O:3][*:4]1",null,-0.5055799039],[0.2868201539,127.0156986803,6,"completed",-4.787664,6.0,4,"C1=c2ccccc2=C(NC2=c3ccccc3=CC2)C1","C1=c2cnccc2=C(NC2=c3ccncc3=CC2)C1",{},"[ch&r6:0]>>[nr6:0]",null,-0.2528524044],[0.2856130396,290.6079771659,6,"completed",-5.702696,6.0,4,"C(=Cc1ccc2c(c1)=CCC=2)c1ccc2c(c1)=CCC=2","O=c1oc(C=Cc2cc3c(c(=O)o2)=CCC=3)cc2c1=CCC=2",{},"[c:1]1[c:2][ch:3][ch:4][c:5][c:6]1>>[c:1]1[c:2][o:3][c:4](=O)[c:5][c:6]1",null,-0.5122907435],[0.2850230085,144.1799714412,6,"completed",-5.036248,6.0,5,"C1=CCC(C2=CCC(NC3=CC(C4=CC=CC4)=CC3)=C2)=C1","C1=NCC(C2=CCC(NC3=CC(C4=CC=NC4)=CC3)=C2)=C1",{},"[chr5,CH1r5:1]>>[n:1]",null,-0.1509283928],[0.2846866321,168.8234374803,6,"completed",-4.910484,6.0,4,"C1=C(Nc2ccccc2)C=C(C2=CC(Nc3ccccc3)=CC2)C1","C1=C(Nc2ccccn2)C=C(C2=CC(Nc3ccccn3)=CC2)C1",{},"[ch&r6:0]>>[nr6:0]",null,-0.2147099137],[0.283491881,157.7280264445,6,"completed",-5.58328,6.0,4,"C1=CC(=C2C=CC(NC3=CC(=C4C=CC=C4)C=C3)=C2)C=C1","C1=CC(=C2C=CC(NC3=CC(=C4C=CN=C4)C=C3)=C2)C=N1",{},"[chr5,CH1r5:1]>>[n:1]",null,-0.373259044],[0.2834371743,210.3523722588,6,"completed",-5.513452,6.0,6,"C1=CC(=C2Sc3ccc4c(c3S2)=CCC=4)C=C1","O=c1oc2c(c3c1SC(=C1C=CC=C1)S3)=CCC=2",{},"[c:1]1[c:2][ch:3][ch:4][c:5][c:6]1>>[c:1]1[c:2][o:3][c:4](=O)[c:5][c:6]1",null,-0.357784814],[0.2833837416,164.3017641335,6,"completed",-5.495788,6.0,4,"C1=c2ccc3c(c2=CC1)=CCC=3","C1=c2c3c(c4ccccc4c2=CC1)=CCC=3",{},"[cH&r6:1][cH&r6:2]>>[c:1]2cccc[c:2]2",null,-0.3221065953],[0.2829925687,140.743053445,6,"completed",-5.652648,6.0,6,"C1=CC(C=Cc2ccc3ccc(C=CC4=CCC=C4)cc3c2)=CC1","C1=CC(C=Cc2ccc3ccc(C=CC4=NCC=C4)cc3c2)=NC1",{},"[chr5,CH1r5:1]>>[n:1]",null,-0.4116604364],[0.2820841221,212.3993391349,6,"completed",-5.911352,6.0,4,"C(=Cc1ccc2c(c1)=CCC=2)c1ccc2c(c1)=CCC=2","O=c1oc2c(cc1C=Cc1cc3c(oc1=O)=CCC=3)=CCC=2",{},"[c:1]1[c:2][ch:3][ch:4][c:5][c:6]1>>[c:1]1[c:2][o:3][c:4](=O)[c:5][c:6]1",null,-0.6063634162],[0.2811381874,229.042177972,6,"completed",-5.041124,6.0,4,"C1=CC(=C2C=C(Nc3ccccc3)C(Nc3ccccc3)=C2)C=C1","C1=CC(=C2C=C(Nc3ccccn3)C(Nc3ccccn3)=C2)C=C1",{},"[ch&r6:0]>>[nr6:0]",null,-0.2327205344],[0.2809462242,120.1907159988,6,"completed",-5.558624,6.0,6,"C1=CC(c2cc(Nc3ccccc3)cc(C3=CCC=C3)n2)=CC1","C1=CC(c2nc(Nc3ccccc3)nc(C3=CCC=C3)n2)=CC1",{},"[ch&r6:0]>>[nr6:0]",null,-0.3427979509],[0.280776781,198.6007865616,6,"completed",-5.223836,6.0,4,"C1=CC(NC2=C(c3ccccc3)CC=C2)=C(c2ccccc2)C1","C1=NCC(c2ccccc2)=C1NC1=C(c2ccccc2)CN=C1",{},"[chr5,CH1r5:1]>>[n:1]",null,-0.2166947076],[0.2796234399,150.6776966415,6,"completed",-5.215372,6.0,4,"C1=C(NC2=Cc3ccccc3C2)Cc2ccccc21","C1=C(NC2=Cc3ncccc3C2)Cc2cccnc21",{},"[ch&r6:0]>>[nr6:0]",null,-0.1709561654],[0.2791600957,141.2103514628,6,"completed",-5.087492,6.0,5,"C1=CCC(C2=CC(NC3=CCC(C4=CC=CC4)=C3)=CC2)=C1","C1=NCC(C2=CC(NC3=CCC(C4=CC=NC4)=C3)=CC2)=C1",{},"[chr5,CH1r5:1]>>[n:1]",null,-0.141481532],[0.2790007544,141.3114851594,6,"completed",-4.827132,6.0,6,"C1=CC(C=Cc2cccc(C=CC3=CCC=C3)c2)=CC1","C(=Cc1cccc(C=CC2=CSCS2)c1)C1=CSCS1",{},"[CH,ch:0]1=[C,c:1][C,c:2]=[CH,ch:3][*:4]1>>[S:0]1[*:1]=,:[*:2][S:3][*:4]1",null,-0.2375980621],[0.2784018777,148.8820069153,6,"completed",-5.16054,6.0,4,"C1=c2cccc(Nc3cccc4c3=CCC=4)c2=CC1","C1=c2nccc(Nc3ccnc4c3=CCC=4)c2=CC1",{},"[ch&r6:0]>>[nr6:0]",null,-0.1547958232],[0.2777728573,176.2931207523,6,"completed",-5.38548,6.0,4,"C(#Cc1cccc2c1=CCC=2)c1cccc2c1=CCC=2","C(#Cc1ccnc2c1=CCC=2)c1ccnc2c1=CCC=2",{},"[ch&r6:0]>>[nr6:0]",null,-0.266483942],[0.2775763338,101.7921747507,6,"completed",-5.27738,6.0,6,"C1=CC(=C2Sc3ccc4c(c3S2)=CCC=4)C=C1","C1=CC(=C2Sc3ccc4c(c3S2)=CCN=4)C=C1",{},"[chr5,CH1r5:1]>>[n:1]",null,-0.1605579098],[0.2775354213,194.681622331,6,"completed",-5.188784,6.0,6,"C1=CC(=C2Oc3ccc4c(c3O2)=CCC=4)C=C1","C1=CC(=C2Oc3ccc4cocc4c3O2)C=C1",{},"[#6H2r5:1]>>[O:1]",null,-0.2043609733],[0.2773705073,102.6584370071,6,"completed",-5.223836,6.0,6,"C1=CC(=C2Sc3ccc4c(c3S2)=CCC=4)C=C1","C1=CC(=C2Sc3ccc4c(c3S2)=NCC=4)C=C1",{},"[chr5,CH1r5:1]>>[n:1]",null,-0.1343617453],[0.2765403433,267.12802202,6,"completed",-5.464416,6.0,4,"C1=CC(N(C2=CCC=C2)c2ccccc2)=CC1","O=c1ccoc(N(C2=CCC=C2)C2=CCC=C2)c1",{},"[ch:1]1[c:2][c:3][ch:4][c:5][c:6]1>>[o:1]1[c:2][c:3][C:4](=O)[c:5][c:6]1",null,-0.3693628304],[0.2764010281,202.9446461189,6,"completed",-5.164036,6.0,5,"C(=Cc1ccc2c[nH]cc2c1)c1ccc2c[nH]cc2c1","C(=Cc1ccc2c[nH]nc2c1)c1ccc2c[nH]nc2c1",{},"[chr5,CH1r5:1]>>[n:1]",null,-0.2078360603],[0.2763608349,157.5311572539,6,"completed",-5.178112,6.0,4,"C1=Cc2ccc(Nc3ccc4c(c3)CC=C4)cc2C1","C1=Cc2cnc(Nc3cc4c(cn3)C=CC4)cc2C1",{},"[ch&r6:0]>>[nr6:0]",null,-0.166750691],[0.2760144306,219.507438869,6,"completed",-5.484472,6.0,6,"C1=CC(=C2Sc3ccc4c(c3S2)=CCC=4)C=C1","O=c1oc2c(c3c1=CCC=3)SC(=C1C=CC=C1)S2",{},"[c:1]1[c:2][ch:3][ch:4][c:5][c:6]1>>[c:1]1[c:2][o:3][c:4](=O)[c:5][c:6]1",null,-0.3472962538],[0.2756784277,241.5166753835,6,"completed",-5.285476,6.0,4,"C(#CC1=Cc2ccccc2C1)C1=Cc2ccccc2C1","C(#Cc1cc2ccccc2[nH]1)c1cc2ccccc2[nH]1",{},"[#6H2r5:1]>>[NH:1]",null,-0.2742024149],[0.2756112475,142.0765641217,6,"completed",-5.02622,6.0,6,"C1=CC(=C2C=C(NC3=CCC=C3)C(NC3=CCC=C3)=C2)C=C1","C1=CC(=C2C=C(Nc3ccsc3)C(Nc3ccsc3)=C2)C=C1",{},"[#6H2r5:1]>>[S:1]",null,-0.1511722838],[0.2751026007,139.8559040574,6,"completed",-4.877456,6.0,4,"C1=CC(N(C2=CCC=C2)c2ccccc2)=CC1","C1=NC(N(C2=CCC=N2)c2ccccc2)=CC1",{},"[chr5,CH1r5:1]>>[n:1]",null,-0.2093497828],[0.2749697891,268.9886733341,6,"completed",-5.5934,6.0,4,"C1=Cc2cccc(Nc3cccc4c3CC=C4)c2C1","C1=Cc2nccc(Nc3ccnc4c3CC=C4)c2C1",{},"[ch&r6:0]>>[nr6:0]",null,-0.4377696321],[0.2749012441,186.0283529704,6,"completed",-5.326232,6.0,4,"C1=CC(=C2C=CC=C2NC2=CC=CC2=C2C=CC=C2)C=C1","C1=CC(=C2C=CN=C2)C(NC2=CC=CC2=C2C=CN=C2)=C1",{},"[chr5,CH1r5:1]>>[n:1]",null,-0.244305542],[0.2747495889,107.9383612501,6,"completed",-5.071392,6.0,4,"C1=CCC(NC2=CCC=C2NC2=CC=CC2)=C1","C1=CCC(NC2=CC(=C3C=CC=C3)C=C2NC2=CC=CC2)=C1",{},"[r5:1][CH2r5:2][r5:3]>>[r5:1][C:2](=C1cccc1)[r5:3]",null,-0.109780301],[0.2741115295,178.1701949315,6,"completed",-5.643724,6.0,5,"C1=CC(=C2C=c3ccc4c(c3=C2)=CCC=4)C=C1","C1=CC(=C2C=c3ncc4c(c3=C2)=CCC=4)C=C1",{},"[ch&r6:0]>>[nr6:0]",null,-0.4202453504],[0.271659709,154.8540856963,6,"completed",-4.74746,6.0,4,"C1=CC(N(C2=CCC=C2)c2ccccc2)=CC1","C1=CC(N(C2=CCC=C2)C2=CCC=C2)=CC1",{},"[c:0]1[ch:1][ch][c:3][c!r5:4][c!r5:5]1>>[c:0]1[CH2:1][c:3][c:4][c:5]1",null,-0.2913402978],[0.2716321872,323.4203040755,6,"completed",-5.1587,6.0,6,"C1=CC(C=Cc2cccc(C=CC3=CCC=C3)c2)=CC1","C(=Cc1cccc(C=CC2=COCO2)c1)C1=COCO1",{},"[CH,ch:0]1=[C,c:1][C,c:2]=[CH,ch:3][*:4]1>>[O:0]1[*:1]=,:[*:2][O:3][*:4]1",null,-0.3260200626],[0.2710387379,240.7101877227,6,"completed",-5.289432,6.0,6,"C1=CC(C=Cc2ccc3cc(C=CC4=CCC=C4)ccc3c2)=CC1","C(=Cc1ccc2cc(C=Cc3ccsc3)ccc2c1)c1ccsc1",{},"[#6H2r5:1]>>[S:1]",null,-0.2748177413],[0.2700995215,196.3426119995,6,"completed",-5.187036,6.0,4,"C1=Cc2ccc(Nc3ccc4c(c3)CC=C4)cc2C1","C1=Cc2ncc(Nc3cnc4c(c3)CC=C4)cc2C1",{},"[ch&r6:0]>>[nr6:0]",null,-0.2055779689],[0.2697568041,173.9792238556,6,"completed",-5.771052,6.0,6,"C1=CC(C=Cc2cccc(C=CC3=CCC=C3)n2)=CC1","C1=CC(C=Cc2cccc(C=CC3=NCC=C3)n2)=NC1",{},"[chr5,CH1r5:1]>>[n:1]",null,-0.500920209],[0.2696443051,117.0647935228,6,"completed",-5.3726,6.0,4,"C1=CCC(c2cc(Nc3ccccc3)cc(C3=CC=CC3)c2)=C1","C1=CCC(c2cc(C3=CC=CC3)nc(Nc3ccccc3)n2)=C1",{},"[ch&r6:0]>>[nr6:0]",null,-0.2238670103],[0.2693775002,214.3665550977,6,"completed",-5.170476,6.0,4,"C1=CCC(N(C2=CC=CC2)c2ccccc2)=C1","C1=CN=C(N(C2=NC=CC2)c2ccccc2)C1",{},"[chr5,CH1r5:1]>>[n:1]",null,-0.2199699629],[0.2693408545,167.7855926831,6,"completed",-5.100556,6.0,4,"C1=CC(Nc2cc(NC3=CCC=C3)cc(-c3ccccc3)c2)=CC1","C1=CC(Nc2cc(NC3=CCC=C3)nc(-c3ccccc3)n2)=CC1",{},"[ch&r6:0]>>[nr6:0]",null,-0.1677860441],[0.2692382224,161.5604131501,6,"completed",-6.159568,6.0,4,"C(=Cc1ccc2c(c1)=CCC=2)c1ccc2c(c1)=CCC=2","O=c1cc(C=Cc2cc(=O)c3c(o2)=CCC=3)oc2c1=CCC=2",{},"[ch:1]1[c:2][c:3][ch:4][c:5][c:6]1>>[o:1]1[c:2][c:3][C:4](=O)[c:5][c:6]1",null,-0.7590896501],[0.2688766232,157.6721423389,6,"completed",-5.1357,6.0,5,"C1=CCC(c2cc(NC3=CCC=C3)cc(C3=CC=CC3)c2)=C1","C1=CCC(c2cc(C3=CC=CC3)nc(NC3=CCC=C3)n2)=C1",{},"[ch&r6:0]>>[nr6:0]",null,-0.1596402348],[0.2687217175,188.0763740842,6,"completed",-5.19412,6.0,6,"C1=CC(C2=NCC=C2NC2=CCN=C2C2=CCC=C2)=CC1","C1=C(NC2=CCN=C2c2ccccc2)C(c2ccccc2)=NC1",{},"[CH2:0]1[c,C:1]-,=,:[c,C:2]-,=,:[c,C:3]-,=,:[c,C:4]1>>[ch:0]1c[c:1][c:2][c:3][c:4]1",null,-0.199282272],[0.2684282725,174.3540507741,6,"completed",-5.576748,6.0,6,"C1=CC(=C2C=c3ccc4c(c3=C2)SCS4)C=C1","O=c1oc2c(c3c1SCS3)=CC(=C1C=CC=C1)C=2",{},"[c:1]1[c:2][ch:3][ch:4][c:5][c:6]1>>[c:1]1[c:2][o:3][c:4](=O)[c:5][c:6]1",null,-0.3765246024],[0.2682412534,285.3019330304,6,"completed",-5.409952,6.0,4,"C1=Cc2cccc(Nc3cccc4c3CC=C4)c2C1","C1=Cc2ccnc(Nc3nccc4c3CC=C4)c2C1",{},"[ch&r6:0]>>[nr6:0]",null,-0.3584293678],[0.2681819678,216.8884862733,6,"completed",-5.026864,6.0,4,"C1=CC(NC2=C(c3ccccc3)CC=C2)=C(c2ccccc2)C1","C1=NC(NC2=C(c3ccccc3)CC=N2)=C(c2ccccc2)C1",{},"[chr5,CH1r5:1]>>[n:1]",null,-0.2228487469],[0.2677794716,210.9151813421,6,"completed",-4.91996,6.0,4,"C1=CCC(N(C2=CC=CC2)c2ccccc2)=C1","c1ccc(N(c2ccco2)c2ccco2)cc1",{},"[#6H2r5:1]>>[O:1]",null,-0.2456995533],[0.2677115719,434.6607885709,6,"completed",-5.415564,6.0,4,"C1=CCC(N(C2=CC=CC2)c2ccccc2)=C1","O=c1ccoc(N(C2=CC=CC2)C2=CC=CC2)c1",{},"[ch:1]1[c:2][c:3][ch:4][c:5][c:6]1>>[o:1]1[c:2][c:3][C:4](=O)[c:5][c:6]1",null,-0.4875700091],[0.2676928167,144.3891497607,6,"completed",-5.199548,6.0,4,"C1=CC(N(C2=CCC=C2)c2ccccc2)=CC1","C1=NCC=C1N(C1=CCN=C1)c1ccccc1",{},"[chr5,CH1r5:1]>>[n:1]",null,-0.1603247663],[0.2676798869,194.3125055583,6,"completed",-5.547584,6.0,6,"C1=CC(C=Cc2ccc3cc(C=CC4=CCC=C4)ccc3c2)=CC1","C1=CC(C=Cc2ccc3cc(C=CC4=NCC=C4)ccc3c2)=NC1",{},"[chr5,CH1r5:1]>>[n:1]",null,-0.3686729634],[0.266981823,193.0467839232,6,"completed",-5.303784,6.0,4,"C(#Cc1cccc2c1=CCC=2)c1cccc2c1=CCC=2","C(#Cc1nccc2c1=CCC=2)c1nccc2c1=CCC=2",{},"[ch&r6:0]>>[nr6:0]",null,-0.2400327914],[0.2666016622,154.8838249735,6,"completed",-5.354568,6.0,4,"C1=C(NC2=CCC(c3ccccc3)=C2)C=C(c2ccccc2)C1","C1=C(c2ccccc2)CN=C1NC1=NCC(c2ccccc2)=C1",{},"[chr5,CH1r5:1]>>[n:1]",null,-0.2361003682],[0.2663387544,162.6865941235,6,"completed",-4.966052,6.0,4,"C1=CC(c2ccccc2)=C(NC2=C(c3ccccc3)C=CC2)C1","C1=NC(c2ccccc2)=C(NC2=C(c3ccccc3)N=CC2)C1",{},"[chr5,CH1r5:1]>>[n:1]",null,-0.1877725768],[0.2663249283,142.9997634605,6,"completed",-4.905516,6.0,3,"c1ccc2cc3ccccc3cc2c1","C1=c2cc3ccccc3cc2=CC1",{},"[c:0]1[ch:1][ch][c:3][c!r5:4][c!r5:5]1>>[c:0]1[CH2:1][c:3][c:4][c:5]1",null,-0.197440384],[0.2653977029,211.593391634,6,"completed",-4.812412,6.0,4,"c1ccc(Nc2cccc(-c3cccc(Nc4ccccn4)c3)c2)nc1","C1=C(Nc2ccccn2)CC=C1C1=CCC(Nc2ccccn2)=C1",{},"[c:0]1[ch:1][ch][c:3][c!r5:4][c!r5:5]1>>[c:0]1[CH2:1][c:3][c:4][c:5]1",null,-0.2920584251],[0.2646667212,143.2223315434,6,"completed",-5.233404,6.0,5,"C1=CCC(C2=CCC(NC3=CC(C4=CC=CC4)=CC3)=C2)=C1","C1=CCC(C2=NCC(NC3=CC(C4=CC=CC4)=NC3)=C2)=C1",{},"[chr5,CH1r5:1]>>[n:1]",null,-0.1709765586],[0.2646216601,112.6772235726,6,"completed",-5.147844,6.0,6,"C1=CC(=C2C=C(NC3=CCC=C3)C(NC3=CCC=C3)=C2)C=C1","C1=CC(=C2N=C(NC3=CCC=C3)C(NC3=CCC=C3)=N2)C=C1",{},"[chr5,CH1r5:1]>>[n:1]",null,-0.1175490978],[0.2644378732,168.7204526419,6,"completed",-5.138276,6.0,4,"C1=C(NC2=Cc3ccccc3C2)Cc2ccccc21","C1=C(NC2=Cc3cccnc3C2)Cc2ncccc21",{},"[ch&r6:0]>>[nr6:0]",null,-0.170834618],[0.2633300391,146.2129958877,6,"completed",-5.301024,6.0,4,"C(#CC1=c2ccccc2=CC1)C1=c2ccccc2=CC1","C(#CC1=c2ccccc2=NC1)C1=c2ccccc2=NC1",{},"[chr5,CH1r5:1]>>[n:1]",null,-0.2029272233],[0.2629605771,192.2378125153,6,"completed",-5.192096,6.0,4,"C(=Cc1cccc2c1=CCC=2)c1cccc2c1=CCC=2","C(=Cc1nccc2c1=CCC=2)c1nccc2c1=CCC=2",{},"[ch&r6:0]>>[nr6:0]",null,-0.2027594546],[0.2627473943,148.4494850352,6,"completed",-5.197432,6.0,4,"C1=Cc2c(cccc2Nc2cccc3c2C=CC3)C1","C1=Cc2c(ccnc2Nc2nccc3c2C=CC3)C1",{},"[ch&r6:0]>>[nr6:0]",null,-0.1633671233],[0.2626312804,181.8967378569,6,"completed",-5.441232,6.0,3,"C1=c2ccccc2=CC1","C1=c2c(c3ccccc3c3ccccc23)=CC1",{},"[cH&r6:1][cH&r6:2]>>[c:1]2cccc[c:2]2",null,-0.3002360228],[0.2624992604,150.5888676532,6,"completed",-5.2231,6.0,4,"C(=CC1=c2ccccc2=CC1)C1=c2ccccc2=CC1","C(=CC1=c2ccccc2=NC1)C1=c2ccccc2=NC1",{},"[chr5,CH1r5:1]>>[n:1]",null,-0.1735000748],[0.2624614935,155.9441758029,6,"completed",-5.264684,6.0,4,"C1=CC(c2ccccc2)=C(NC2=C(c3ccccc3)C=CC2)C1","C1=NCC(NC2=C(c3ccccc3)C=NC2)=C1c1ccccc1",{},"[chr5,CH1r5:1]>>[n:1]",null,-0.1939272742],[0.2613757685,192.7039228531,6,"completed",-4.723632,6.0,6,"C1=CC(N(c2ccsc2)c2ccsc2)=CC1","c1cc(N(c2ccsc2)c2ccsc2)cs1",{},"[#6H2r5:1]>>[S:1]",null,-0.32641187],[0.2610737378,151.5619602584,6,"completed",-5.094944,6.0,6,"C(=Cc1ccccc1)C1=CCC(C2=CC(C=Cc3ccccc3)=CC2)=C1","C1=CCC(C=CC2=CCC(C3=CC(C=CC4=CC=CC4)=CC3)=C2)=C1",{},"[c:0]1[ch:1][ch][c:3][c!r5:4][c!r5:5]1>>[c:0]1[CH2:1][c:3][c:4][c:5]1",null,-0.1516032775],[0.2607746377,213.987721805,6,"completed",-4.954552,6.0,4,"C(#Cc1ccc(C#CC2=CC=CC2)c2ccccc12)C1=CC=CC1","C(#Cc1ccc(C#CC2=CC=CC2)c2c1=CCC=2)C1=CC=CC1",{},"[c:0]1[ch:1][ch][c:3][c!r5:4][c!r5:5]1>>[c:0]1[CH2:1][c:3][c:4][c:5]1",null,-0.2369741636],[0.3213433936,124.4058394667,7,"completed",-5.559728,7.0,7,"C(=Cc1ccccn1)C1=CCC(C2=CC(C=Cc3ccccn3)=CC2)=C1","C(=Cc1ccccn1)C1=CCC(C2=NC(C=Cc3ccccn3)=CC2)=N1",{},"[chr5,CH1r5:1]>>[n:1]",null,-0.3450191756],[0.3042449418,205.0814624466,7,"completed",-5.216936,7.0,7,"C(#Cc1ccc(C#CC2=CC=CC2)c2c1=CCC=2)C1=CC=CC1","C(#Cc1ccc(C#CC2=NC=CC2)c2c1=CCC=2)C1=NC=CC1",{},"[chr5,CH1r5:1]>>[n:1]",null,-0.2208136771],[0.3021947392,115.235795324,7,"completed",-5.238372,7.0,7,"C1=CC(=C2Sc3ccc4cscc4c3S2)C=C1","C1=CC(=C2Sc3ccc4csnc4c3S2)C=C1",{},"[chr5,CH1r5:1]>>[n:1]",null,-0.1505364594],[0.3021507817,160.2504658592,7,"completed",-5.297528,7.0,7,"C1=CCC(C=CC2=CCC(C3=CC(C=CC4=CC=CC4)=CC3)=C2)=C1","C1=CN=C(C=CC2=CCC(C3=CC(C=CC4=NC=CC4)=CC3)=C2)C1",{},"[chr5,CH1r5:1]>>[n:1]",null,-0.2116570199],[0.2925136186,251.8218285214,7,"completed",-5.468648,7.0,7,"O=c1oc(C=Cc2cc3c(c(=O)o2)=CCC=3)cc2c1=CCC=2","O=c1[nH]c(C=Cc2cc3c(c(=O)[nH]2)=CCC=3)cc2c1=CCC=2",{},"[o:1]>>[nH:1]",null,-0.3605633007],[0.2923477468,231.9719204036,7,"completed",-5.149132,7.0,7,"C(=Cc1cccc(C=Cc2cc[nH]c2)c1)c1cc[nH]c1","C(=Cc1c[nH]cn1)c1cccc(C=Cc2c[nH]cn2)c1",{},"[chr5,CH1r5:1]>>[n:1]",null,-0.2345075884],[0.2879663669,99.8933031413,7,"completed",-5.101568,7.0,7,"C1=CC(=C2Sc3ccc4c(c3S2)=NCC=4)C=C1","C1=CC(=C2Sc3ccc4c[nH]nc4c3S2)C=C1",{},"[#6H2r5:1]>>[NH:1]",null,-0.099899333],[0.2843973508,135.7056700508,7,"completed",-5.301668,7.0,7,"C1=c2c(c3ccccc3c3ccccc23)=CC1","C1=c2c3c(c4c(c2=CC1)=CCC=4)=CCC=3",{},"[c:0]1[ch:1][ch][c:3][c!r5:4][c!r5:5]1>>[c:0]1[CH2:1][c:3][c:4][c:5]1",null,-0.1958170579],[0.2837725411,172.3329141004,7,"completed",-5.55982,7.0,7,"C(=Cc1ccc2cc(C=CC3=CCC=N3)ccc2c1)C1=CCC=N1","C(=Cc1ccc2cc(C=CC3=CCN=N3)ccc2c1)C1=CCN=N1",{},"[chr5,CH1r5:1]>>[n:1]",null,-0.3651047865],[0.2836419506,192.6664921616,7,"completed",-5.559176,7.0,7,"C(=Cc1nccc2c1=CCC=2)c1nccc2c1=CCC=2","C(=Cc1ncnc2c1=CCC=2)c1ncnc2c1=CCC=2",{},"[ch&r6:0]>>[nr6:0]",null,-0.3747442471],[0.2833921799,154.5679564941,7,"completed",-4.823728,7.0,7,"C1=NC(c2ccccc2)=C(NC2=C(c3ccccc3)N=CC2)C1","C1=CC(C2=C(NC3=C(C4=CCC=C4)N=CC3)CC=N2)=CC1",{},"[c:0]1[ch:1][ch][c:3][c!r5:4][c!r5:5]1>>[c:0]1[CH2:1][c:3][c:4][c:5]1",null,-0.247570394],[0.2806326855,124.7783076748,7,"completed",-5.66976,7.0,7,"C(=Cc1ccc2ccc(C=CC3=CCC=N3)cc2c1)C1=CCC=N1","C(=Cc1ccc2ccc(C=CC3=CCN=N3)cc2c1)C1=CCN=N1",{},"[chr5,CH1r5:1]>>[n:1]",null,-0.4178954299],[0.2781620059,197.7897164622,7,"completed",-5.15594,7.0,7,"C(=Cc1ccc2ccc(C=CC3=CCC=N3)cc2c1)C1=CCC=N1","C(=Cc1c[nH]cn1)c1ccc2ccc(C=Cc3c[nH]cn3)cc2c1",{},"[#6H2r5:1]>>[NH:1]",null,-0.2016286708],[0.2769939514,103.6353267873,7,"completed",-5.301576,7.0,7,"C1=CC(=C2Sc3ccc4c(c3S2)=CCN=4)C=C1","C1=CC(=C2Sc3ccc4nscc4c3S2)C=C1",{},"[#6H2r5:1]>>[S:1]",null,-0.1750725393],[0.275107886,150.5970322306,7,"completed",-5.530288,7.0,7,"O=c1oc2c(cc1C=Cc1cc3c(oc1=O)=CCC=3)=CCC=2","O=c1[nH]c2c(cc1C=Cc1cc3c([nH]c1=O)=CCC=3)=CCC=2",{},"[o:1]>>[nH:1]",null,-0.3367519413],[0.2749379787,168.914861049,7,"completed",-4.905976,7.0,7,"C1=c2c(c3ccccc3c3ccccc23)=CC1","C1=Cc2c3c(c4c(c2C1)=CCC=4)CC=C3",{},"[c:0]1[ch:1][ch][c:3][c!r5:4][c!r5:5]1>>[c:0]1[CH2:1][c:3][c:4][c:5]1",null,-0.2167450886],[0.2749379787,210.4964338455,7,"completed",-4.826856,7.0,7,"C1=c2c(c3ccccc3c3ccccc23)=CC1","C1=Cc2c(c3c(c4c2=CCC=4)C=CC3)C1",{},"[c:0]1[ch:1][ch][c:3][c!r5:4][c!r5:5]1>>[c:0]1[CH2:1][c:3][c:4][c:5]1",null,-0.2843703476],[0.2744361144,196.892144086,7,"completed",-5.660284,7.0,7,"C(#Cc1nccc2c1=CCC=2)c1nccc2c1=CCC=2","C(#Cc1ncnc2c1=CCC=2)c1ncnc2c1=CCC=2",{},"[ch&r6:0]>>[nr6:0]",null,-0.4388466875],[0.2735947226,199.3331313006,7,"completed",-5.499376,7.0,7,"C(=Cc1cccc(C=Cc2ccsc2)c1)c1ccsc1","C(=Cc1cscn1)c1cccc(C=Cc2cscn2)c1",{},"[chr5,CH1r5:1]>>[n:1]",null,-0.3433500838],[0.273578545,159.6457611466,7,"completed",-5.120244,7.0,7,"C1=CCC(C=CC2=CCC(C3=CC(C=CC4=CC=CC4)=CC3)=C2)=C1","C(=Cc1cccs1)C1=CCC(C2=CC(C=Cc3cccs3)=CC2)=C1",{},"[#6H2r5:1]>>[S:1]",null,-0.1602734558],[0.272567665,166.6524770698,7,"completed",-5.441048,7.0,7,"C1=CCC(C=CC2=CCC(C3=CC(C=CC4=CC=CC4)=CC3)=C2)=C1","C1=CCC(C=CC2=NCC(C3=CC(C=CC4=CC=CC4)=NC3)=C2)=C1",{},"[chr5,CH1r5:1]>>[n:1]",null,-0.2911473508],[0.2715676973,193.1493684762,7,"completed",-5.300748,7.0,7,"C(=Cc1ccc2ccc(C=Cc3cc[nH]c3)cc2c1)c1cc[nH]c1","C(=Cc1cc[nH]n1)c1ccc2ccc(C=Cc3cc[nH]n3)cc2c1",{},"[chr5,CH1r5:1]>>[n:1]",null,-0.2388588719],[0.2709568587,165.9568071143,7,"completed",-5.465152,7.0,7,"C(=Cc1ccc2ccc(C=CC3=CCC=N3)cc2c1)C1=CCC=N1","C(=Cc1cscn1)c1ccc2ccc(C=Cc3cscn3)cc2c1",{},"[#6H2r5:1]>>[S:1]",null,-0.3047561214],[0.2691291424,232.7983624024,7,"completed",-5.057592,7.0,7,"C(#Cc1ccc(C#CC2=CC=CC2)c2c1=CCC=2)C1=CC=CC1","C(#Cc1ccc(C#Cc2ccco2)c2c1=CCC=2)c1ccco1",{},"[#6H2r5:1]>>[O:1]",null,-0.2346834301],[0.2681397907,90.5454295433,7,"completed",-5.309304,7.0,7,"C1=CC(=C2Sc3cnc4c(c3S2)=CCC=4)C=C1","C1=CC(=C2Sc3cnc4cscc4c3S2)C=C1",{},"[#6H2r5:1]>>[S:1]",null,-0.1722337812],[0.267885105,145.7424201782,7,"completed",-5.779332,7.0,7,"C(=Cc1ccccn1)C1=CCC(C2=CC(C=Cc3ccccn3)=CC2)=C1","C(=Cc1ccccn1)C1=NCC(C2=CC(C=Cc3ccccn3)=NC2)=C1",{},"[chr5,CH1r5:1]>>[n:1]",null,-0.4973649731],[0.2677588051,174.7397302047,7,"completed",-5.491372,7.0,7,"C(=Cc1ccccn1)C1=CCC(C2=CC(C=Cc3ccccn3)=CC2)=C1","C(=Cc1ccncn1)C1=CCC(C2=CC(C=Cc3ccncn3)=CC2)=C1",{},"[ch&r6:0]>>[nr6:0]",null,-0.3249434937],[0.2659657044,174.1447573203,7,"completed",-5.185748,7.0,4,"C1=C(NC2=Cc3ccccc3C2)Cc2ccccc21","C1=C(NC2=Cc3cnccc3C2)Cc2ccncc21",{},"[ch&r6:0]>>[nr6:0]",null,-0.1841988845],[0.2659151439,98.9312944989,7,"completed",-4.755188,7.0,7,"C1=c2cc3ccccc3cc2=CC1","C1=c2cc3cc4ccccc4cc3cc2=CC1",{},"[cH&r6:1][cH&r6:2]>>[c:1]2cccc[c:2]2",null,-0.2608564846],[0.2649139282,136.2787751909,7,"completed",-5.324208,7.0,7,"C1=CC(=C2Sc3ccc4c(c3S2)=NCC=4)C=C1","C1=CC(=C2Sc3ccc4conc4c3S2)C=C1",{},"[#6H2r5:1]>>[O:1]",null,-0.2078553005],[0.2640509797,145.3055207962,7,"completed",-5.365884,7.0,7,"C(=Cc1ccccn1)C1=CCC(C2=CC(C=Cc3ccccn3)=CC2)=C1","C(=Cc1ncccn1)C1=CCC(C2=CC(C=Cc3ncccn3)=CC2)=C1",{},"[ch&r6:0]>>[nr6:0]",null,-0.236122642],[0.2638517666,103.6982982301,7,"completed",-5.151984,7.0,7,"C1=CC(=C2Sc3ccc4c(c3S2)=CCN=4)C=C1","C1=CC(=C2Sc3ccc4n[nH]cc4c3S2)C=C1",{},"[#6H2r5:1]>>[NH:1]",null,-0.109897597],[0.2624445664,131.6808850105,7,"completed",-5.730388,7.0,7,"O=c1cc(C=Cc2cc(=O)c3c(o2)=CCC=3)oc2c1=CCC=2","O=c1cc(C=Cc2cc(=O)c3c([nH]2)=CCC=3)[nH]c2c1=CCC=2",{},"[o:1]>>[nH:1]",null,-0.4605002502],[0.262000187,201.0743806745,7,"completed",-5.429272,7.0,7,"C(=Cc1ccc2cc(C=CC3=CCC=N3)ccc2c1)C1=CCC=N1","C(=Cc1cc2cnc(C=CC3=CCC=N3)cc2cn1)C1=CCC=N1",{},"[ch&r6:0]>>[nr6:0]",null,-0.3058704482],[0.2613878904,231.7523767411,7,"completed",-5.310224,7.0,7,"C(=Cc1cccc(C=Cc2cc[nH]c2)c1)c1cc[nH]c1","C(=Cc1cc[nH]n1)c1cccc(C=Cc2cc[nH]n2)c1",{},"[chr5,CH1r5:1]>>[n:1]",null,-0.2745255688],[0.2607287704,163.8408831646,7,"completed",-5.15824,7.0,7,"C1=CCC(C=CC2=CCC(C3=CC(C=CC4=CC=CC4)=CC3)=C2)=C1","C(=Cc1ccco1)C1=CCC(C2=CC(C=Cc3ccco3)=CC2)=C1",{},"[#6H2r5:1]>>[O:1]",null,-0.1688367994],[0.2606627168,226.9594058933,7,"completed",-5.106536,7.0,7,"C(#Cc1ccc(C#CC2=CC=CC2)c2c1=CCC=2)C1=CC=CC1","C(#Cc1ccc(C#CC2=CN=CC2)c2c1=CCC=2)C1=CN=CC1",{},"[chr5,CH1r5:1]>>[n:1]",null,-0.2270055162],[0.2598437875,132.7311725369,7,"completed",-5.42044,7.0,7,"C(=Cc1ccccn1)C1=CCC(C2=CC(C=Cc3ccccn3)=CC2)=C1","C(=Cc1ccccn1)c1csc(-c2cc(C=Cc3ccccn3)cs2)c1",{},"[#6H2r5:1]>>[S:1]",null,-0.2606369947],[0.2581477237,141.4528225907,7,"completed",-5.379592,7.0,7,"C1=CCC(C=CC2=CCC(C3=CC(C=CC4=CC=CC4)=CC3)=C2)=C1","C(=CC1=CC=NC1)C1=CCC(C2=CC(C=CC3=CC=NC3)=CC2)=C1",{},"[chr5,CH1r5:1]>>[n:1]",null,-0.2414809048],[0.2561859599,191.1096564274,7,"completed",-5.272044,7.0,7,"C(#Cc1ccc(C#CC2=CC=CC2)c2c1=CCC=2)C1=CC=CC1","C(#Cc1ccc(C#CC2=CC=NC2)c2c1=CCC=2)C1=CC=NC1",{},"[chr5,CH1r5:1]>>[n:1]",null,-0.2258904123],[0.2547350313,119.76534849,7,"completed",-5.31464,7.0,7,"C1=CC(=C2Sc3ncc4c(c3S2)=CCC=4)C=C1","C1=CC(=C2Sc3ncc4ccccc4c3S2)C=C1",{},"[CH2:0]1[c,C:1]-,=,:[c,C:2]-,=,:[c,C:3]-,=,:[c,C:4]1>>[ch:0]1c[c:1][c:2][c:3][c:4]1",null,-0.1921410945],[0.2546596776,242.1219197825,7,"completed",-5.138184,7.0,7,"C1=CC(c2nc(Nc3ccccc3)nc(C3=CCC=C3)n2)=CC1","C1=CCC(Nc2nc(C3=CCC=C3)nc(C3=CCC=C3)n2)=C1",{},"[c:0]1[ch:1][ch][c:3][c!r5:4][c!r5:5]1>>[c:0]1[CH2:1][c:3][c:4][c:5]1",null,-0.2435928012],[0.2542697416,167.0258743991,7,"completed",-5.236716,7.0,7,"C1=CCC(C=CC2=CCC(C3=CC(C=CC4=CC=CC4)=CC3)=C2)=C1","C(=CC1=CN=CC1)C1=CCC(C2=CC(C=CC3=CN=CC3)=CC2)=C1",{},"[chr5,CH1r5:1]>>[n:1]",null,-0.1925002919],[0.2542513601,152.2690278967,7,"completed",-5.581808,7.0,7,"C(=Cc1ccc2ccc(C=CC3=CCC=N3)cc2c1)C1=CCC=N1","C(=Cc1cc2cc(C=CC3=CCC=N3)ncc2cn1)C1=CCC=N1",{},"[ch&r6:0]>>[nr6:0]",null,-0.3700458645],[0.2539004679,143.1572103134,7,"completed",-5.33442,7.0,4,"C1=C(NC2=Cc3ccccc3C2)Cc2ccccc21","C1=C(NC2=Cc3ccncc3C2)Cc2cnccc21",{},"[ch&r6:0]>>[nr6:0]",null,-0.2177632377],[0.2534717555,184.3971931712,7,"completed",-5.657984,7.0,7,"C(=Cc1ccc2cc(C=CC3=CCC=N3)ccc2c1)C1=CCC=N1","C(=Cc1ccc2cc(C=CC3=NCC=N3)ccc2c1)C1=NCC=N1",{},"[chr5,CH1r5:1]>>[n:1]",null,-0.4319281602],[0.2532828429,99.9932667938,7,"completed",-5.09108,7.0,7,"C1=CCC(NC2=CC(=C3C=CC=C3)C=C2NC2=CC=CC2)=C1","C1=CC(=C2C=C(Nc3cccs3)C(Nc3cccs3)=C2)C=C1",{},"[#6H2r5:1]>>[S:1]",null,-0.1001880279],[0.2523937327,214.9720137451,7,"completed",-5.486588,7.0,4,"C1=C(NC2=CCc3ccccc32)c2ccccc2C1","c1ccc2c(c1)CN=C2NC1=NCc2ccccc21",{},"[chr5,CH1r5:1]>>[n:1]",null,-0.3456061411],[0.2522612197,129.5170758947,7,"completed",-5.761484,7.0,7,"C(=Cc1ccc2ccc(C=CC3=CCC=N3)cc2c1)C1=CCC=N1","C(=Cc1ccc2ccc(C=CC3=NCC=N3)cc2c1)C1=NCC=N1",{},"[chr5,CH1r5:1]>>[n:1]",null,-0.4808114009],[0.2515466799,182.7528573856,7,"completed",-4.816,7.0,5,"c1cc2c(c3c1SCS3)SCS2","c1ccc2c3c(c4c(c2c1)SCS4)SCS3",{},"[cH&r6:1][cH&r6:2]>>[c:1]2cccc[c:2]2",null,-0.2700371213],[0.251467721,161.855277155,7,"completed",-5.397716,7.0,5,"C1=CC(C2=CCC=C2NC2=CCC=C2C2=CCC=C2)=CC1","C1=CC(C2=CCN=C2NC2=NCC=C2C2=CCC=C2)=CC1",{},"[chr5,CH1r5:1]>>[n:1]",null,-0.2638715424],[0.249703288,173.0474776061,7,"completed",-5.095864,7.0,7,"C1=NCC(NC2=C(c3ccccc3)C=NC2)=C1c1ccccc1","C1=CC(C2=C(NC3=C(C4=CCC=C4)C=NC3)CN=C2)=CC1",{},"[c:0]1[ch:1][ch][c:3][c!r5:4][c!r5:5]1>>[c:0]1[CH2:1][c:3][c:4][c:5]1",null,-0.1730716952],[0.248592932,94.5187632579,7,"completed",-4.945628,7.0,7,"C1=c2cc3ccccc3cc2=CC1","C1=CC(=C2C=c3cc4ccccc4cc3=C2)C=C1",{},"[r5:1][CH2r5:2][r5:3]>>[r5:1][C:2](=C1cccc1)[r5:3]",null,-0.1435647821],[0.2485174182,178.0002372479,7,"completed",-4.756568,7.0,7,"C1=NC(c2ccccc2)=C(NC2=C(c3ccccc3)N=CC2)C1","C1=CCC(C2=C(NC3=C(C4=CC=CC4)N=CC3)CC=N2)=C1",{},"[c:0]1[ch:1][ch][c:3][c!r5:4][c!r5:5]1>>[c:0]1[CH2:1][c:3][c:4][c:5]1",null,-0.2991277292],[0.2478758004,99.3467190463,7,"completed",-5.225584,7.0,7,"C1=CC(=C2Sc3ccc4cscc4c3S2)C=C1","C1=CC(=C2Sc3ncc4cscc4c3S2)C=C1",{},"[ch&r6:0]>>[nr6:0]",null,-0.1326564273],[0.2474537735,176.8948738032,7,"completed",-5.226872,7.0,4,"C1=CC(c2ccccc2Nc2ccccc2C2=CCC=C2)=CC1","C1=CC(c2ncccc2Nc2cccnc2C2=CCC=C2)=CC1",{},"[ch&r6:0]>>[nr6:0]",null,-0.1979370696],[0.2472309758,172.7756452725,7,"completed",-4.977644,7.0,7,"C1=CCC(C=CC2=CCC(C3=CC(C=CC4=CC=CC4)=CC3)=C2)=C1","C(=Cc1ccc[nH]1)C1=CCC(C2=CC(C=Cc3ccc[nH]3)=CC2)=C1",{},"[#6H2r5:1]>>[NH:1]",null,-0.1928398534],[0.2462999096,188.1239481761,7,"completed",-5.198168,7.0,7,"C1=CCC(c2cc(C3=CC=CC3)nc(NC3=CCC=C3)n2)=C1","C1=CC(Nc2nc(-c3ccccc3)cc(-c3ccccc3)n2)=CC1",{},"[CH2:0]1[c,C:1]-,=,:[c,C:2]-,=,:[c,C:3]-,=,:[c,C:4]1>>[ch:0]1c[c:1][c:2][c:3][c:4]1",null,-0.2002816228],[0.2462697454,163.6386049205,7,"completed",-5.24426,7.0,7,"C1=CCC(C=CC2=CCC(C3=CC(C=CC4=CC=CC4)=CC3)=C2)=C1","C1=CCC(C=CC2=CCC(C3=NC(C=CC4=CC=CC4)=CC3)=N2)=C1",{},"[chr5,CH1r5:1]>>[n:1]",null,-0.1922887343],[0.2456830452,219.0194564482,7,"completed",-5.546756,7.0,7,"C1=c2c3c(c4ccccc4c2=CC1)=CCC=3","c1ccc2c(c1)c1cscc1c1cscc21",{},"[#6H2r5:1]>>[S:1]",null,-0.3817971645],[0.244860716,148.8459038164,7,"completed",-5.355948,7.0,7,"O=c1oc2c(c3c1SC(=C1C=CC=C1)S3)=CCC=2","O=c1[nH]c2c(c3c1SC(=C1C=CC=C1)S3)=CCC=2",{},"[o:1]>>[nH:1]",null,-0.2329263803],[0.2444253274,172.3439518214,7,"completed",-5.422832,7.0,5,"C(=Cc1ccc2cscc2c1)c1ccc2cscc2c1","C(=Cc1cnc2cscc2c1)c1cnc2cscc2c1",{},"[ch&r6:0]>>[nr6:0]",null,-0.2842014828],[0.2440972641,211.4780116126,7,"completed",-5.21206,7.0,4,"C1=Cc2c(cccc2Nc2cccc3c2C=CC3)C1","C1=Cc2c(cncc2Nc2cncc3c2C=CC3)C1",{},"[ch&r6:0]>>[nr6:0]",null,-0.2255573026],[0.2439042199,164.1842999804,7,"completed",-4.930264,7.0,5,"C1=NCC=C1c1cccc(Nc2cccc(C3=CCN=C3)c2)c1","C1=NCC=C1C1=CCC(NC2=CC(C3=CCN=C3)=CC2)=C1",{},"[c:0]1[ch:1][ch][c:3][c!r5:4][c!r5:5]1>>[c:0]1[CH2:1][c:3][c:4][c:5]1",null,-0.2026660704],[0.2436883656,105.6051211545,7,"completed",-5.384008,7.0,7,"C1=CC(=C2Sc3ccc4c(c3S2)=CCN=4)C=C1","C1=CC(=C2Sc3ccc4nocc4c3S2)C=C1",{},"[#6H2r5:1]>>[O:1]",null,-0.2251135451],[0.2435472507,134.0225362462,7,"completed",-5.375636,7.0,7,"C1=CC(=C2Sc3cnc4c(c3S2)=CCC=4)C=C1","C1=CC(=C2Sc3cnc4ccccc4c3S2)C=C1",{},"[CH2:0]1[c,C:1]-,=,:[c,C:2]-,=,:[c,C:3]-,=,:[c,C:4]1>>[ch:0]1c[c:1][c:2][c:3][c:4]1",null,-0.2349252869],[0.2434457577,183.2093651132,7,"completed",-5.15088,7.0,4,"C1=C(NC2=CCc3ccccc32)c2ccccc2C1","C1=C(NC2=CCc3ccncc32)c2cnccc2C1",{},"[ch&r6:0]>>[nr6:0]",null,-0.1866391463],[0.2431577862,132.1782003164,7,"completed",-5.392748,7.0,3,"c1ccc2c(Nc3cccc4ccccc34)cccc2c1","c1cc(Nc2cccc3ccncc23)c2cnccc2c1",{},"[ch&r6:0]>>[nr6:0]",null,-0.2438539696],[0.2431011503,226.7120436176,7,"completed",-5.345552,7.0,7,"C(=Cc1ccc2cc(C=Cc3ccsc3)ccc2c1)c1ccsc1","C(=Cc1cscn1)c1ccc2cc(C=Cc3cscn3)ccc2c1",{},"[chr5,CH1r5:1]>>[n:1]",null,-0.2845053343],[0.24235728,185.7770731362,7,"completed",-5.530012,7.0,7,"C(=Cc1ccc2cc(C=CC3=CCC=N3)ccc2c1)C1=CCC=N1","C(=Cc1cnc2cc(C=CC3=CCC=N3)cnc2c1)C1=CCC=N1",{},"[ch&r6:0]>>[nr6:0]",null,-0.3537218933],[0.242343389,142.0020965147,7,"completed",-5.277564,7.0,4,"C(=Cc1ccc2c(c1)=CCC=2)c1ccc2c(c1)=CCC=2","C(=Cc1cnc2c(c1)=CCC=2)c1cnc2c(c1)=CCC=2",{},"[ch&r6:0]>>[nr6:0]",null,-0.1887161697],[0.2412590516,156.0396297745,7,"completed",-4.94802,7.0,5,"C1=CC(C2=CC(NC3=CCC(C4=CCC=C4)=C3)=CC2)=CC1","C1=NCC=C1C1=CC(NC2=CCC(C3=CCN=C3)=C2)=CC1",{},"[chr5,CH1r5:1]>>[n:1]",null,-0.1888553601],[0.2407978884,149.5396668779,7,"completed",-5.530012,7.0,7,"C(=CC1=c2ccccc2=NC1)C1=c2ccccc2=NC1","C(=CC1=c2cccnc2=NC1)C1=c2cccnc2=NC1",{},"[ch&r6:0]>>[nr6:0]",null,-0.336107377],[0.2404686346,162.7170192349,7,"completed",-5.097612,7.0,4,"C(=Cc1ccc2c(c1)=CCC=2)c1ccc2c(c1)=CCC=2","C(=Cc1cc2c(cn1)=CCC=2)c1cc2c(cn1)=CCC=2",{},"[ch&r6:0]>>[nr6:0]",null,-0.1627256052],[0.2402589222,233.3418538167,7,"completed",-4.789964,7.0,6,"C1=CC(=C2C=c3ccc4c(c3=C2)SCS4)C=C1","C1=CC(=C2C=c3ccc4c(c3=C2)SSS4)C=C1",{},"[#6H2r5:1]>>[S:1]",null,-0.3186665313],[0.2402289625,155.5751747166,7,"completed",-5.346564,7.0,7,"O=c1oc2c(c3c1SCS3)=CC(=C1C=CC=C1)C=2","O=c1[nH]c2c(c3c1SCS3)=CC(=C1C=CC=C1)C=2",{},"[o:1]>>[nH:1]",null,-0.2323630779],[0.2401720985,122.9779641718,7,"completed",-5.25484,7.0,7,"C1=CCC(NC2=CC(=C3C=CC=C3)C=C2NC2=CC=CC2)=C1","C1=CCC(NC2=NC(=C3C=CC=C3)N=C2NC2=CC=CC2)=C1",{},"[chr5,CH1r5:1]>>[n:1]",null,-0.1639254044],[0.2396259755,146.5211705843,7,"completed",-5.7475,7.0,7,"C(=Cc1cccc(C=CC2=CCC=N2)c1)C1=CCC=N1","C(=Cc1cccc(C=CC2=CCN=N2)c1)C1=CCN=N1",{},"[chr5,CH1r5:1]>>[n:1]",null,-0.4763444299],[0.2395981618,158.0437718209,7,"completed",-5.33258,7.0,4,"C1=CC(c2cccc(Nc3cccc(C4=CCC=C4)c3)c2)=CC1","C1=CC(c2cncc(Nc3cncc(C4=CCC=C4)c3)c2)=CC1",{},"[ch&r6:0]>>[nr6:0]",null,-0.2269000384],[0.2393030327,192.5522532214,7,"completed",-5.025484,7.0,5,"C(=Cc1ccc2c[nH]cc2c1)c1ccc2c[nH]cc2c1","C(=Cc1cnc2c[nH]cc2c1)c1cnc2c[nH]cc2c1",{},"[ch&r6:0]>>[nr6:0]",null,-0.199492258],[0.239281268,142.3758576325,7,"completed",-5.223652,7.0,6,"c1ccc(Nc2cc(-c3cccs3)nc(-c3cccs3)c2)cc1","C1=CC(Nc2cc(-c3cccs3)nc(-c3cccs3)c2)=CC1",{},"[c:0]1[ch:1][ch][c:3][c!r5:4][c!r5:5]1>>[c:0]1[CH2:1][c:3][c:4][c:5]1",null,-0.166622013],[0.239184344,97.4603872668,7,"completed",-5.369656,7.0,7,"C1=CC(=C2Sc3cnc4c(c3S2)=CCC=4)C=C1","C1=CC(=C2Sc3cnc4cocc4c3S2)C=C1",{},"[#6H2r5:1]>>[O:1]",null,-0.2124348434],[0.2389626545,218.6672836813,7,"completed",-5.324576,7.0,7,"O=c1oc2c(c3c1=CCC=3)SC(=C1C=CC=C1)S2","O=c1[nH]c2c(c3c1=CCC=3)SC(=C1C=CC=C1)S2",{},"[o:1]>>[nH:1]",null,-0.2693106516],[0.2388963414,153.6347528792,7,"completed",-5.492568,7.0,6,"C(=Cc1ccccc1)C1=CCC(C2=CC(C=Cc3ccccc3)=CC2)=C1","C(=Cc1ccccc1)C1=CCC(C2=NC(C=Cc3ccccc3)=CC2)=N1",{},"[chr5,CH1r5:1]>>[n:1]",null,-0.3148290937],[0.2385335819,181.6347275507,7,"completed",-5.223928,7.0,4,"C1=C(NC2=CCc3ccccc32)c2ccccc2C1","C1=C(NC2=CCc3cnccc32)c2ccncc2C1",{},"[ch&r6:0]>>[nr6:0]",null,-0.2012875241],[0.2380549751,143.1236368107,7,"completed",-5.01886,7.0,6,"C1=CC(=C2C=C(NC3=CCC=C3)C(NC3=CCC=C3)=C2)C=C1","C1=CC(=C2C=C(NC3=CCC=C3)C(NC3=CCC=C3)=C2)N=C1",{},"[chr5,CH1r5:1]>>[n:1]",null,-0.1539817789],[0.2376265189,126.0520843565,7,"completed",-5.080684,7.0,7,"C1=CCC(NC2=CC(=C3C=CC=C3)C=C2NC2=CC=CC2)=C1","C1=CCC(NC2=CC(=C3C=CC=N3)C=C2NC2=CC=CC2)=C1",{},"[chr5,CH1r5:1]>>[n:1]",null,-0.126775198],[0.2369411428,163.8552666801,7,"completed",-5.377476,7.0,4,"C1=CCC(c2cccc(Nc3cccc(C4=CC=CC4)c3)c2)=C1","C1=CCC(c2cncc(Nc3cncc(C4=CC=CC4)c3)c2)=C1",{},"[ch&r6:0]>>[nr6:0]",null,-0.2541162813],[0.2368240946,184.0234403782,7,"completed",-5.411792,7.0,3,"c1ccc2cc(Nc3ccc4ccccc4c3)ccc2c1","c1ccc2ncc(Nc3cnc4ccccc4c3)cc2c1",{},"[ch&r6:0]>>[nr6:0]",null,-0.2854813649],[0.2361584005,127.3698733511,7,"completed",-5.0391,7.0,4,"C1=CC(=C2C=CC=C2NC2=CC=CC2=C2C=CC=C2)C=C1","C1=CC(=C2C=CC=C2NC2=CC=CC2=C2C=CC=N2)N=C1",{},"[chr5,CH1r5:1]>>[n:1]",null,-0.1343145619],[0.2358794817,228.0495497002,7,"completed",-4.771288,7.0,4,"C1=CC(N(c2ccccc2)c2ccccc2)=CC1","c1ccc(N(c2ccccc2)c2cc[nH]c2)cc1",{},"[#6H2r5:1]>>[NH:1]",null,-0.3239627614],[0.2357572519,214.7180408086,7,"completed",-5.27462,7.0,4,"C1=CC(N(C2=CCC=C2)c2ccccc2)=CC1","C1=CC(N(C2=NCC=C2)c2ccccc2)=NC1",{},"[chr5,CH1r5:1]>>[n:1]",null,-0.2470728391],[0.2357539137,224.0181201444,7,"completed",-5.342424,7.0,3,"c1ccc(-c2ccccc2Nc2ccccc2-c2ccccc2)cc1","c1ccc(-c2ncccc2Nc2cccnc2-c2ccccc2)cc1",{},"[ch&r6:0]>>[nr6:0]",null,-0.2810358021],[0.2355036046,155.3955620657,7,"completed",-5.236992,7.0,4,"C(=Cc1ccc2c(c1)=CCC=2)c1ccc2c(c1)=CCC=2","C(=Cc1ccc2c(n1)=CCC=2)c1ccc2c(n1)=CCC=2",{},"[ch&r6:0]>>[nr6:0]",null,-0.1826020719],[0.2355031254,259.5181266539,7,"completed",-5.170108,7.0,7,"C1=CC(C=Cc2ccc3cc(C=CC4=NCC=C4)ccc3c2)=NC1","C(=Cc1cc[nH]n1)c1ccc2cc(C=Cc3cc[nH]n3)ccc2c1",{},"[#6H2r5:1]>>[NH:1]",null,-0.2641175355],[0.2353629766,151.5681426205,7,"completed",-5.217948,7.0,6,"c1ccc(Nc2cc(-c3ccco3)nc(-c3ccco3)c2)cc1","C1=CC(Nc2cc(-c3ccco3)nc(-c3ccco3)c2)=CC1",{},"[c:0]1[ch:1][ch][c:3][c!r5:4][c!r5:5]1>>[c:0]1[CH2:1][c:3][c:4][c:5]1",null,-0.1725967842],[0.234809208,169.6136596292,7,"completed",-5.303232,7.0,7,"C(=CC1=c2ccccc2=NC1)C1=c2ccccc2=NC1","C(=CC1=c2ncccc2=NC1)C1=c2ncccc2=NC1",{},"[ch&r6:0]>>[nr6:0]",null,-0.2213761143],[0.2346239314,154.0482603528,7,"completed",-5.690276,7.0,7,"C(#Cc1ccnc2c1=CCC=2)c1ccnc2c1=CCC=2","C(#Cc1ccnc2c1=NCC=2)c1ccnc2c1=NCC=2",{},"[chr5,CH1r5:1]>>[n:1]",null,-0.4409756082],[0.2343569707,115.890095446,7,"completed",-5.004232,7.0,4,"C1=CC(N(c2ccccc2)c2ccccc2)=CC1","C1=NC(N(c2ccccc2)c2ccccc2)=CC1",{},"[chr5,CH1r5:1]>>[n:1]",null,-0.1338826129],[0.234326023,173.5183705076,7,"completed",-4.982704,7.0,7,"C1=NCC(c2ccccc2)=C1NC1=C(c2ccccc2)CN=C1","C1=CC(C2=C(NC3=C(C4=CCC=C4)CN=C3)C=NC2)=CC1",{},"[c:0]1[ch:1][ch][c:3][c!r5:4][c!r5:5]1>>[c:0]1[CH2:1][c:3][c:4][c:5]1",null,-0.1919641039],[0.3749379143,132.9944243038,8,"completed",-4.808456,8.0,8,"C1=c2cc3cc4ccccc4cc3cc2=CC1","C1=Cc2cc3cc4c(cc3cc2C1)=CCC=4",{},"[c:0]1[ch:1][ch][c:3][c!r5:4][c!r5:5]1>>[c:0]1[CH2:1][c:3][c:4][c:5]1",null,-0.2435908246],[0.3074478916,149.0795390939,8,"completed",-5.353096,8.0,8,"C(=Cc1cnc2c(c1)=CCC=2)c1cnc2c(c1)=CCC=2","C(=Cc1cc2c(nn1)=CCC=2)c1cc2c(nn1)=CCC=2",{},"[ch&r6:0]>>[nr6:0]",null,-0.2315446517],[0.3026286725,190.3753929578,8,"completed",-5.1794,8.0,8,"C1=c2cc3cc4ccccc4cc3cc2=CC1","O=c1ccoc2cc3cc4c(cc3cc12)=CCC=4",{},"[ch:1]1[c:2][c:3][ch:4][c:5][c:6]1>>[o:1]1[c:2][c:3][C:4](=O)[c:5][c:6]1",null,-0.198322784],[0.3001773917,183.8303133203,8,"completed",-5.215096,8.0,8,"C1=c2cc3cc4ccccc4cc3cc2=CC1","O=c1occc2cc3cc4c(cc3cc12)=CCC=4",{},"[c:1]1[c:2][ch:3][ch:4][c:5][c:6]1>>[c:1]1[c:2][o:3][c:4](=O)[c:5][c:6]1",null,-0.2007103829],[0.2904053337,195.424909584,8,"completed",-5.26864,8.0,8,"C1=c2cc3cc4ccccc4cc3cc2=CC1","O=c1ccc2cc3cc4c(cc3cc2o1)=CCC=4",{},"[c:1]1[c:2][ch:3][ch:4][c:5][c:6]1>>[c:1]1[c:2][o:3][c:4](=O)[c:5][c:6]1",null,-0.2283116852],[0.2879073552,108.4228634091,8,"completed",-4.848752,8.0,8,"C1=c2cc3cc4ccccc4cc3cc2=CC1","C1=c2cc3cc4cccnc4cc3cc2=CC1",{},"[ch&r6:0]>>[nr6:0]",null,-0.2066084231],[0.2869341654,97.2716800496,8,"completed",-5.019964,8.0,8,"C1=c2cc3cc4ccccc4cc3cc2=CC1","C1=c2cc3cc4ccccc4cc3cc2=NC1",{},"[chr5,CH1r5:1]>>[n:1]",null,-0.1122524065],[0.28500205,104.5541057746,8,"completed",-5.299644,8.0,8,"C1=c2cc3cc4ccccc4cc3cc2=CC1","c1ccc2cc3cc4c(cc3cc2c1)SCS4",{},"[CH,ch:0]1=[C,c:1][C,c:2]=[CH,ch:3][*:4]1>>[S:0]1[*:1]=,:[*:2][S:3][*:4]1",null,-0.1745332264],[0.2835830976,130.3082932142,8,"completed",-5.51152,8.0,8,"C(=CC1=CN=CC1)C1=CCC(C2=CC(C=CC3=CN=CC3)=CC2)=C1","C(=CC1=CN=NC1)C1=CCC(C2=CC(C=CC3=CN=NC3)=CC2)=C1",{},"[chr5,CH1r5:1]>>[n:1]",null,-0.3161662844],[0.2780422108,137.5261742909,8,"completed",-5.105892,8.0,8,"C1=CC(=C2C=c3cc4ccccc4cc3=C2)C=C1","C1=CC(=C2C=c3cc4ccncc4cc3=C2)C=C1",{},"[ch&r6:0]>>[nr6:0]",null,-0.1375880056],[0.2772950358,194.6687606934,8,"completed",-4.474036,8.0,8,"c1ccc2c3c(c4c(c2c1)SCS4)SCS3","C1=c2c3c(c4c(c2=CC1)SCS4)SCS3",{},"[c:0]1[ch:1][ch][c:3][c!r5:4][c!r5:5]1>>[c:0]1[CH2:1][c:3][c:4][c:5]1",null,-0.4794716694],[0.2718479674,112.1428429831,8,"completed",-4.910668,8.0,8,"C1=c2cc3cc4ccccc4cc3cc2=CC1","C1=c2cc3cc4ccncc4cc3cc2=CC1",{},"[ch&r6:0]>>[nr6:0]",null,-0.1736112159],[0.2679696745,150.7148113648,8,"completed",-5.048944,8.0,8,"C1=CC(=C2C=c3cc4ccccc4cc3=C2)C=C1","C1=CC(=C2C=c3cc4cccnc4cc3=C2)C=C1",{},"[ch&r6:0]>>[nr6:0]",null,-0.154894302],[0.2655171612,222.5722913504,8,"completed",-5.33994,8.0,8,"C1=CC(=C2Sc3cnc4ccccc4c3S2)C=C1","C1=CC(=C2Sc3cnc4c(c3S2)C=CC4)C=C1",{},"[c:0]1[ch:1][ch][c:3][c!r5:4][c!r5:5]1>>[c:0]1[CH2:1][c:3][c:4][c:5]1",null,-0.2788338477],[0.2645038627,177.4368229019,8,"completed",-5.30314,8.0,8,"C1=CC(=C2Sc3ncc4ccccc4c3S2)C=C1","C1=CC(=C2Sc3ncc4c(c3S2)C=CC4)C=C1",{},"[c:0]1[ch:1][ch][c:3][c!r5:4][c!r5:5]1>>[c:0]1[CH2:1][c:3][c:4][c:5]1",null,-0.2273853498],[0.2631261252,272.5204396855,8,"completed",-5.089792,8.0,8,"C1=CC(=C2C=c3cc4ccccc4cc3=C2)C=C1","C1=CC(=C2C=c3cc4c(cc3=C2)CC=C4)C=C1",{},"[c:0]1[ch:1][ch][c:3][c!r5:4][c!r5:5]1>>[c:0]1[CH2:1][c:3][c:4][c:5]1",null,-0.2726141039],[0.2628045674,252.6522700296,8,"completed",-4.66696,8.0,8,"C1=c2c3c(c4c(c2=CC1)=CCC=4)=CCC=3","C1=c2c3c(c4c(c2=CC1)=CCC=4)SCS3",{},"[CH,ch:0]1=[C,c:1][C,c:2]=[CH,ch:3][*:4]1>>[S:0]1[*:1]=,:[*:2][S:3][*:4]1",null,-0.3946134234],[0.2614735415,81.6836480861,8,"completed",-4.960348,8.0,8,"C1=c2cc3cc4ccccc4cc3cc2=CC1","c1ccc2cc3cc4cocc4cc3cc2c1",{},"[#6H2r5:1]>>[O:1]",null,-0.127391256],[0.2603768857,77.2101799385,8,"completed",-4.898156,8.0,8,"C1=c2cc3cc4ccccc4cc3cc2=CC1","c1ccc2cc3cc4cscc4cc3cc2c1",{},"[#6H2r5:1]>>[S:1]",null,-0.1610108756],[0.2602023495,205.3138269092,8,"completed",-5.07452,8.0,8,"C1=Cc2c3c(c4c(c2C1)=CCC=4)CC=C3","C1=c2c(c3sccc3c3ccsc23)=CC1",{},"[#6H2r5:1]>>[S:1]",null,-0.2060870942],[0.2601065895,111.3518716333,8,"completed",-5.02392,8.0,8,"C1=c2cc3cc4ccccc4cc3cc2=CC1","C1=c2cc3nc4ccccc4nc3cc2=CC1",{},"[ch&r6:0]>>[nr6:0]",null,-0.123431928],[0.2594019886,203.3660950833,8,"completed",-5.035696,8.0,8,"C1=Cc2c(c3c(c4c2=CCC=4)C=CC3)C1","C1=c2c(c3ccsc3c3sccc23)=CC1",{},"[#6H2r5:1]>>[S:1]",null,-0.2082880717],[0.258903554,197.1848743624,8,"completed",-5.321172,8.0,8,"C(=Cc1ccco1)C1=CCC(C2=CC(C=Cc3ccco3)=CC2)=C1","C(=Cc1ccco1)c1coc(-c2cc(C=Cc3ccco3)co2)c1",{},"[#6H2r5:1]>>[O:1]",null,-0.2507014777],[0.258107637,148.9086110961,8,"completed",-5.592388,8.0,8,"C(=CC1=CC=NC1)C1=CCC(C2=CC(C=CC3=CC=NC3)=CC2)=C1","C(=CC1=NC=NC1)C1=CCC(C2=CC(C=CC3=NC=NC3)=CC2)=C1",{},"[chr5,CH1r5:1]>>[n:1]",null,-0.3754627629],[0.2578682181,173.1288011381,8,"completed",-5.429088,8.0,8,"C(=Cc1ccc2c(n1)=CCC=2)c1ccc2c(n1)=CCC=2","C(=Cc1ncc2c(n1)=CCC=2)c1ncc2c(n1)=CCC=2",{},"[ch&r6:0]>>[nr6:0]",null,-0.2881667027],[0.2530936871,169.0129730481,8,"completed",-5.283728,8.0,8,"C(=Cc1cccs1)C1=CCC(C2=CC(C=Cc3cccs3)=CC2)=C1","C(=Cc1cncs1)C1=CCC(C2=CC(C=Cc3cncs3)=CC2)=C1",{},"[chr5,CH1r5:1]>>[n:1]",null,-0.2123812945],[0.2530871527,189.1580292972,8,"completed",-5.424212,8.0,8,"C(#Cc1ccc(C#CC2=CN=CC2)c2c1=CCC=2)C1=CN=CC1","C(#Cc1ccc(C#CC2=CN=NC2)c2c1=CCC=2)C1=CN=NC1",{},"[chr5,CH1r5:1]>>[n:1]",null,-0.2954426109],[0.2530162299,250.5558362931,8,"completed",-5.501584,8.0,8,"C(=Cc1cnc2c(c1)=CCC=2)c1cnc2c(c1)=CCC=2","C(=Cc1cnc2c(n1)=CCC=2)c1cnc2c(n1)=CCC=2",{},"[ch&r6:0]>>[nr6:0]",null,-0.3765639183],[0.2512334566,192.7544508565,8,"completed",-5.129996,8.0,8,"C1=CC(=C2C=c3cc4ccccc4cc3=C2)C=C1","C1=CC(=C2C=c3cc4ccccc4nc3=C2)C=C1",{},"[ch&r6:0]>>[nr6:0]",null,-0.1938947156],[0.2498339633,173.3355215543,8,"completed",-5.282348,8.0,8,"C(=CC1=CC=NC1)C1=CCC(C2=CC(C=CC3=CC=NC3)=CC2)=C1","C(=Cc1ccn[nH]1)C1=CCC(C2=CC(C=Cc3ccn[nH]3)=CC2)=C1",{},"[#6H2r5:1]>>[NH:1]",null,-0.2152628432],[0.2491345595,186.0490236023,8,"completed",-5.358248,8.0,8,"C1=CC(=C2Sc3cnc4ccccc4c3S2)C=C1","C1=CC(=C2Sc3cnc4c(c3S2)CC=C4)C=C1",{},"[c:0]1[ch:1][ch][c:3][c!r5:4][c!r5:5]1>>[c:0]1[CH2:1][c:3][c:4][c:5]1",null,-0.2594095866],[0.246086181,149.1283093499,8,"completed",-5.330832,8.0,8,"C1=CC(=C2Sc3ncc4ccccc4c3S2)C=C1","C1=CC(=C2Sc3ncc4c(c3S2)CC=C4)C=C1",{},"[c:0]1[ch:1][ch][c:3][c!r5:4][c!r5:5]1>>[c:0]1[CH2:1][c:3][c:4][c:5]1",null,-0.2198820698],[0.2460730789,104.5677576077,8,"completed",-5.328716,8.0,8,"C1=CC(=C2C=c3cc4ccccc4cc3=C2)C=C1","C1=CC(=C2Sc3cc4ccccc4cc3S2)C=C1",{},"[CH,ch:0]1=[C,c:1][C,c:2]=[CH,ch:3][*:4]1>>[S:0]1[*:1]=,:[*:2][S:3][*:4]1",null,-0.191224502],[0.2443350062,153.4601650536,8,"completed",-5.69966,8.0,8,"C(=Cc1cnc2c(c1)=CCC=2)c1cnc2c(c1)=CCC=2","C(=Cc1cnc2c(c1)=CCN=2)c1cnc2c(c1)=CCN=2",{},"[chr5,CH1r5:1]>>[n:1]",null,-0.4469341774],[0.2432614181,166.9424306716,8,"completed",-5.278116,8.0,8,"C(=Cc1cccs1)C1=CCC(C2=CC(C=Cc3cccs3)=CC2)=C1","C(=Cc1nccs1)C1=CCC(C2=CC(C=Cc3nccs3)=CC2)=C1",{},"[chr5,CH1r5:1]>>[n:1]",null,-0.2083630888],[0.2401226743,157.0881444795,8,"completed",-5.43286,8.0,8,"C(=Cc1cccs1)C1=CCC(C2=CC(C=Cc3cccs3)=CC2)=C1","C(=Cc1ccns1)C1=CCC(C2=CC(C=Cc3ccns3)=CC2)=C1",{},"[chr5,CH1r5:1]>>[n:1]",null,-0.2810099947],[0.2399655694,109.8504388347,8,"completed",-5.123372,8.0,8,"C1=CC(=C2C=c3cc4ccccc4cc3=C2)C=C1","C1=CC(=C2C=c3cc4ccccc4cc3=C2)C=N1",{},"[chr5,CH1r5:1]>>[n:1]",null,-0.1110620619],[0.2385832645,178.7778537127,8,"completed",-5.21252,8.0,8,"C(=Cc1cccs1)C1=CCC(C2=CC(C=Cc3cccs3)=CC2)=C1","C(=Cc1cccs1)c1csc(-c2cc(C=Cc3cccs3)cs2)c1",{},"[#6H2r5:1]>>[S:1]",null,-0.1953593834],[0.238386669,181.5372504852,8,"completed",-5.45356,8.0,8,"C(=CC1=CN=CC1)C1=CCC(C2=CC(C=CC3=CN=CC3)=CC2)=C1","C(=CC1=NN=CC1)C1=CCC(C2=CC(C=CC3=NN=CC3)=CC2)=C1",{},"[chr5,CH1r5:1]>>[n:1]",null,-0.3069333207],[0.2364014766,183.0543093242,8,"completed",-5.524216,8.0,8,"C(#Cc1ccc(C#CC2=CC=NC2)c2c1=CCC=2)C1=CC=NC1","C(#Cc1ccc(C#CC2=NC=NC2)c2c1=CCC=2)C1=NC=NC1",{},"[chr5,CH1r5:1]>>[n:1]",null,-0.3488393546],[0.235126783,166.2805578198,8,"completed",-5.572884,8.0,8,"C1=CCC(C=CC2=CCC(C3=NC(C=CC4=CC=CC4)=CC3)=N2)=C1","C1=CCC(C=CC2=NCC(C3=NC(C=CC4=CC=CC4)=NC3)=N2)=C1",{},"[chr5,CH1r5:1]>>[n:1]",null,-0.3704357837],[0.2349973743,182.9593169938,8,"completed",-5.448408,8.0,8,"C1=CCC(C=CC2=NCC(C3=CC(C=CC4=CC=CC4)=NC3)=C2)=C1","C1=CCC(C=Cc2cc(-c3cc(C=CC4=CC=CC4)ns3)sn2)=C1",{},"[#6H2r5:1]>>[S:1]",null,-0.3048840723],[0.2346474222,77.6055558443,8,"completed",-4.660152,8.0,8,"C1=c2cc3cc4ccccc4cc3cc2=CC1","c1ccc2cc3cc4c[nH]cc4cc3cc2c1",{},"[#6H2r5:1]>>[NH:1]",null,-0.3175233711],[0.2345029033,236.0237545762,8,"completed",-5.18262,8.0,8,"C(#Cc1ccc(C#CC2=CN=CC2)c2c1=CCC=2)C1=CN=CC1","C(#Cc1ccc(C#Cc2cncs2)c2c1=CCC=2)c1cncs1",{},"[#6H2r5:1]>>[S:1]",null,-0.2430061404],[0.2340260982,143.5014060783,8,"completed",-5.697176,8.0,8,"C(=Cc1ccc2c(n1)=CCC=2)c1ccc2c(n1)=CCC=2","C(=Cc1ccc2c(n1)=NCC=2)c1ccc2c(n1)=NCC=2",{},"[chr5,CH1r5:1]>>[n:1]",null,-0.4419683804],[0.2320321617,185.4753186051,8,"completed",-5.158792,8.0,8,"C(=CC1=CN=CC1)C1=CCC(C2=CC(C=CC3=CN=CC3)=CC2)=C1","C(=Cc1cnc[nH]1)C1=CCC(C2=CC(C=Cc3cnc[nH]3)=CC2)=C1",{},"[#6H2r5:1]>>[NH:1]",null,-0.1899862586],[0.2310161928,198.399643086,8,"completed",-4.943512,8.0,8,"C1=Cc2c3c(c4c(c2C1)=CCC=4)CC=C3","C1=Cc2c3c(c4c(c2C1)SCS4)CC=C3",{},"[CH,ch:0]1=[C,c:1][C,c:2]=[CH,ch:3][*:4]1>>[S:0]1[*:1]=,:[*:2][S:3][*:4]1",null,-0.2266313758],[0.230888142,210.6088780667,8,"completed",-5.562488,8.0,8,"C1=CC(=C2Sc3cnc4cscc4c3S2)C=C1","C1=CC(=C2C=c3cnc4cscc4c3=C2)C=C1",{},"[S,s:0]1[r5:1]-,=,:[r5:2][S,s:3][*:4]1>>[CH:0]1=[C:1][C:2]=[CH:3][*:4]1",null,-0.3862184914],[0.2307530486,100.8560353344,8,"completed",-5.172316,8.0,8,"C1=c2cc3cc4ccccc4cc3cc2=CC1","C1=c2nc3cc4ccccc4cc3nc2=CC1",{},"[ch&r6:0]>>[nr6:0]",null,-0.1128470015],[0.227481968,193.8377314415,8,"completed",-5.286488,8.0,8,"C(=Cc1cccs1)C1=CCC(C2=CC(C=Cc3cccs3)=CC2)=C1","C(=Cc1cccs1)c1coc(-c2cc(C=Cc3cccs3)co2)c1",{},"[#6H2r5:1]>>[O:1]",null,-0.2336967596],[0.2272494884,179.9906595553,8,"completed",-5.462116,8.0,8,"C(=Cc1cc2c(cn1)=CCC=2)c1cc2c(cn1)=CCC=2","C(=Cc1cc2c(cn1)=NCC=2)c1cc2c(cn1)=NCC=2",{},"[chr5,CH1r5:1]>>[n:1]",null,-0.3108847958],[0.226960009,161.9924820305,8,"completed",-5.52026,8.0,8,"C(=Cc1cc2c(cn1)=CCC=2)c1cc2c(cn1)=CCC=2","C(=Cc1cc2c(cn1)=CCN=2)c1cc2c(cn1)=CCN=2",{},"[chr5,CH1r5:1]>>[n:1]",null,-0.3358342052],[0.226073406,207.7923973166,8,"completed",-5.382996,8.0,8,"O=c1[nH]c2c(c3c1SC(=C1C=CC=C1)S3)=CCC=2","O=c1[nH]c2ccccc2c2c1SC(=C1C=CC=C1)S2",{},"[CH2:0]1[c,C:1]-,=,:[c,C:2]-,=,:[c,C:3]-,=,:[c,C:4]1>>[ch:0]1c[c:1][c:2][c:3][c:4]1",null,-0.2870891517],[0.2255154134,198.6305275354,8,"completed",-5.5934,8.0,8,"C1=CCC(C=CC2=NCC(C3=CC(C=CC4=CC=CC4)=NC3)=C2)=C1","C1=CCC(C=Cc2cc(-c3cc(C=CC4=CC=CC4)no3)on2)=C1",{},"[#6H2r5:1]>>[O:1]",null,-0.3984236826],[0.2244228397,99.6169210761,8,"completed",-5.023184,8.0,8,"C1=CC(=C2C=c3cc4ccccc4cc3=C2)C=C1","C1=CC(=C2C=c3cc4ccccc4cc3=C2)N=C1",{},"[chr5,CH1r5:1]>>[n:1]",null,-0.1132027955],[0.2233288114,183.318090203,8,"completed",-4.759144,8.0,4,"C(=CC1=c2ccccc2=CC1)C1=c2ccccc2=CC1","C(=CC1=c2ncccc2=CC1)C1=c2ncccc2=CC1",{},"[ch&r6:0]>>[nr6:0]",null,-0.3008905124],[0.2232337504,182.3909488829,8,"completed",-5.376188,8.0,8,"C1=CN=C(C=CC2=CCC(C3=CC(C=CC4=NC=CC4)=CC3)=C2)C1","C1=CN=C(C=Cc2csc(-c3cc(C=CC4=NC=CC4)cs3)c2)C1",{},"[#6H2r5:1]>>[S:1]",null,-0.2657885735],[0.2230548374,202.2434584862,8,"completed",-5.207828,8.0,8,"C1=CCC(C=CC2=NCC(C3=CC(C=CC4=CC=CC4)=NC3)=C2)=C1","C1=CCC(C=Cc2cc(-c3cc(C=CC4=CC=CC4)n[nH]3)[nH]n2)=C1",{},"[#6H2r5:1]>>[NH:1]",null,-0.2158693737],[0.2216594515,194.7663948748,8,"completed",-5.336168,8.0,8,"c1ccc2c(c1)c1cscc1c1cscc21","C1=c2c(c3cscc3c3cscc23)=CC1",{},"[c:0]1[ch:1][ch][c:3][c!r5:4][c!r5:5]1>>[c:0]1[CH2:1][c:3][c:4][c:5]1",null,-0.2554679186],[0.2216094158,250.2208869234,8,"completed",-5.263028,8.0,7,"C1=CC(=C2C=c3ncc4c(c3=C2)=CCC=4)C=C1","C1=CC(=C2C=c3ncc4c[nH]cc4c3=C2)C=C1",{},"[#6H2r5:1]>>[NH:1]",null,-0.2750159547],[0.2198446878,220.7468960436,8,"completed",-5.201572,8.0,8,"C(#Cc1ccc(C#CC2=NC=CC2)c2c1=CCC=2)C1=NC=CC1","C(#Cc1ccc(C#Cc2nccs2)c2c1=CCC=2)c1nccs1",{},"[#6H2r5:1]>>[S:1]",null,-0.2319147667],[0.2197586282,138.8669289056,8,"completed",-4.967524,8.0,8,"C1=Cc2c(c3c(c4c2=CCC=4)C=CC3)C1","C1=Cc2c(c3c(c4c2SCS4)C=CC3)C1",{},"[CH,ch:0]1=[C,c:1][C,c:2]=[CH,ch:3][*:4]1>>[S:0]1[*:1]=,:[*:2][S:3][*:4]1",null,-0.1669834433],[0.2184063427,109.2057619562,8,"completed",-5.076636,8.0,4,"C(=Cc1cccc2c1=CCC=2)c1cccc2c1=CCC=2","C(=Cc1cccc2c1SCS2)c1cccc2c1SCS2",{},"[CH,ch:0]1=[C,c:1][C,c:2]=[CH,ch:3][*:4]1>>[S:0]1[*:1]=,:[*:2][S:3][*:4]1",null,-0.1104236294],[0.2182838542,224.3833722319,8,"completed",-5.433228,8.0,7,"C1=CC(=C2C=c3c(ccc4c3=CCC=4)=N2)C=C1","C1=CC(=C2C=c3c(ccc4c[nH]cc34)=N2)C=C1",{},"[#6H2r5:1]>>[NH:1]",null,-0.3236633108],[0.217812646,148.6118530224,8,"completed",-5.76268,8.0,8,"C1=c2c3c(c4c(c2=CC1)=CCC=4)=CCC=3","C1=c2c(c3c(c4c2=NCC=4)=CCN=3)=CC1",{},"[chr5,CH1r5:1]>>[n:1]",null,-0.4871000167],[0.2177166471,137.2592899207,8,"completed",-5.387044,8.0,8,"C1=c2c3c(c4c(c2=CC1)=CCC=4)=CCC=3","C1=c2c3c(c4cscc4c2=CC1)=CCC=3",{},"[#6H2r5:1]>>[S:1]",null,-0.2433378291],[0.2174784945,138.1160991872,8,"completed",-4.841024,8.0,7,"C(=Cc1cccc(C=CC2=CSCS2)c1)C1=CSCS1","C(=Cc1cc(C=CC2=CSCS2)cc(-c2ccccc2)c1)C1=CSCS1",{},"[cH&r6,CH&r5:1]>>[#6:1](-[c]1[ch]ccc[ch]1)",null,-0.2279027324],[0.2167514196,228.2914188017,8,"completed",-5.397348,8.0,7,"C1=CC(=C2C=c3ccc4c(c3=N2)=CCC=4)C=C1","C1=CC(=C2C=c3ccc4c[nH]cc4c3=N2)C=C1",{},"[#6H2r5:1]>>[NH:1]",null,-0.3089348315],[0.2162687373,153.7188537147,8,"completed",-5.4692,8.0,8,"C(=CC1=CC=NC1)C1=CCC(C2=CC(C=CC3=CC=NC3)=CC2)=C1","C(=Cc1ccno1)C1=CCC(C2=CC(C=Cc3ccno3)=CC2)=C1",{},"[#6H2r5:1]>>[O:1]",null,-0.3007003818],[0.2159581628,182.4070468218,8,"completed",-5.231656,8.0,8,"C1=CCC(C=CC2=CCC(C3=NC(C=CC4=CC=CC4)=CC3)=N2)=C1","C1=CCC(C=Cc2csc(-c3nc(C=CC4=CC=CC4)cs3)n2)=C1",{},"[#6H2r5:1]>>[S:1]",null,-0.2043664573],[0.2141927008,151.9849475926,8,"completed",-5.253184,8.0,4,"C1=CC(c2cc(Nc3ccccc3)cc(Nc3ccccc3)c2)=CC1","C1=CC(c2cc(Nc3cccnc3)cc(Nc3cccnc3)c2)=CC1",{},"[ch&r6:0]>>[nr6:0]",null,-0.1860038705],[0.2124714211,221.436985665,8,"completed",-5.478768,8.0,8,"C1=c2cc3cc4ccccc4cc3cc2=CC1","c1ccc2cc3cc4c(cc3cc2c1)OCO4",{},"[CH,ch:0]1=[C,c:1][C,c:2]=[CH,ch:3][*:4]1>>[O:0]1[*:1]=,:[*:2][O:3][*:4]1",null,-0.3454450543],[0.2114098974,125.4220041763,8,"completed",-5.03496,8.0,8,"C1=NC(N(c2ccccc2)c2ccccc2)=CC1","c1ccc(N(c2ccccc2)c2cscn2)cc1",{},"[#6H2r5:1]>>[S:1]",null,-0.133429674],[0.2113508162,464.7087505435,8,"completed",-4.8988,8.0,8,"C1=c2c3c(c4c(c2=CC1)=CCC=4)=CCC=3","C1=c2c3c(c4c(c2=CC1)=CCC=4)OCO3",{},"[CH,ch:0]1=[C,c:1][C,c:2]=[CH,ch:3][*:4]1>>[O:0]1[*:1]=,:[*:2][O:3][*:4]1",null,-0.4855822571],[0.2112507056,156.3218191646,8,"completed",-5.480976,8.0,8,"C(=CC1=CC=NC1)C1=CCC(C2=CC(C=CC3=CC=NC3)=CC2)=C1","C(=Cc1csc(-c2cc(C=CC3=CC=NC3)cs2)c1)C1=CC=NC1",{},"[#6H2r5:1]>>[S:1]",null,-0.3091220476],[0.2106303943,126.0985062004,8,"completed",-5.205528,8.0,5,"O=c1cccc(-c2cc(NC3=CCC=C3)cc(NC3=CCC=C3)c2)o1","O=c1cccc(-c2cc(NC3=CCC=C3)cc(NC3=CCC=C3)c2)[nH]1",{},"[o:1]>>[nH:1]",null,-0.1461422289],[0.210481722,105.8585379138,8,"completed",-5.068632,8.0,7,"C1=c2cc3ccccc3cc2=CC1","c1ccc2cc3cscc3cc2c1",{},"[#6H2r5:1]>>[S:1]",null,-0.1081118229],[0.2101577745,226.0646391512,8,"completed",-5.3887,8.0,8,"C(#Cc1ccc(C#CC2=CN=CC2)c2c1=CCC=2)C1=CN=CC1","C(#Cc1ccc(C#CC2=NN=CC2)c2c1=CCC=2)C1=NN=CC1",{},"[chr5,CH1r5:1]>>[n:1]",null,-0.3032253109],[0.2098363283,200.6635586892,8,"completed",-5.219328,8.0,8,"C1=CC(=C2C=c3cc4ccccc4cc3=C2)C=C1","C1=CC(=C2C=c3cc4ccccc4cc3=N2)C=C1",{},"[chr5,CH1r5:1]>>[n:1]",null,-0.2173546822],[0.208846667,137.5907539782,8,"completed",-4.916464,8.0,5,"c1ccc(-c2c(Nc3cccs3)cccc2Nc2cccs2)cc1","C1=CC(c2c(Nc3cccs3)cccc2Nc2cccs2)=CC1",{},"[c:0]1[ch:1][ch][c:3][c!r5:4][c!r5:5]1>>[c:0]1[CH2:1][c:3][c:4][c:5]1",null,-0.1882474239],[0.2085551629,164.4277421325,8,"completed",-5.295964,8.0,5,"c1ccc(Nc2cc(-c3ccsc3)cc(-c3ccsc3)c2)cc1","c1cncc(Nc2cc(-c3ccsc3)cc(-c3ccsc3)c2)c1",{},"[ch&r6:0]>>[nr6:0]",null,-0.2141340892],[0.2077949972,299.8430303233,8,"completed",-4.386268,8.0,8,"C1=CC(=C2C=c3cc4ccccc4cc3=C2)C=C1","C1=COC(=C2C=c3cc4ccccc4cc3=C2)O1",{},"[CH,ch:0]1=[C,c:1][C,c:2]=[CH,ch:3][*:4]1>>[O:0]1[*:1]=,:[*:2][O:3][*:4]1",null,-0.5826820686],[0.2077101997,120.4015809255,8,"completed",-4.88592,8.0,5,"c1ccc(-c2cc(Nc3cccs3)cc(Nc3cccs3)c2)cc1","C1=CC(c2cc(Nc3cccs3)cc(Nc3cccs3)c2)=CC1",{},"[c:0]1[ch:1][ch][c:3][c!r5:4][c!r5:5]1>>[c:0]1[CH2:1][c:3][c:4][c:5]1",null,-0.1922325712],[0.2071499147,264.436243522,8,"completed",-5.210128,8.0,8,"C1=CC(=C2Sc3ccc4c[nH]nc4c3S2)C=C1","C1=CC(=C2C=c3ccc4c[nH]nc4c3=C2)C=C1",{},"[S,s:0]1[r5:1]-,=,:[r5:2][S,s:3][*:4]1>>[CH:0]1=[C:1][C:2]=[CH:3][*:4]1",null,-0.2754438842],[0.2070896318,116.0973128561,8,"completed",-5.262016,8.0,3,"c1ccc2cc3ccccc3cc2c1","c1ccc2cc3cc4ccccc4cc3cc2c1",{},"[cH&r6:1][cH&r6:2]>>[c:1]2cccc[c:2]2",null,-0.1622981403],[0.2065578242,193.3932407055,8,"completed",-5.365884,8.0,8,"C1=Cc2c3c(c4c(c2C1)=CCC=4)CC=C3","C1=NCc2c1c1c(c3c2=CCC=3)CN=C1",{},"[chr5,CH1r5:1]>>[n:1]",null,-0.2684048309],[0.2064879915,189.9972972662,8,"completed",-5.325588,8.0,8,"C(=CC1=CN=CC1)C1=CCC(C2=CC(C=CC3=CN=CC3)=CC2)=C1","C(=Cc1csc(-c2cc(C=CC3=CN=CC3)cs2)c1)C1=CN=CC1",{},"[#6H2r5:1]>>[S:1]",null,-0.2470527198],[0.2064201776,220.9640041737,8,"completed",-5.482908,8.0,8,"C1=CC(=C2Sc3ccc4csnc4c3S2)C=C1","C1=CC(=C2C=c3ccc4csnc4c3=C2)C=C1",{},"[S,s:0]1[r5:1]-,=,:[r5:2][S,s:3][*:4]1>>[CH:0]1=[C:1][C:2]=[CH:3][*:4]1",null,-0.3473732488],[0.2063074817,157.4493485665,8,"completed",-5.331568,8.0,8,"C1=CC(=C2Sc3ncc4ccccc4c3S2)C=C1","C1=CC(=C2Sc3ncc4cccnc4c3S2)C=C1",{},"[ch&r6:0]>>[nr6:0]",null,-0.2259777186],[0.2062643039,174.5632522539,8,"completed",-5.328256,8.0,8,"C(=CC1=CN=CC1)C1=CCC(C2=CC(C=CC3=CN=CC3)=CC2)=C1","C(=Cc1cnco1)C1=CCC(C2=CC(C=Cc3cnco3)=CC2)=C1",{},"[#6H2r5:1]>>[O:1]",null,-0.2366468292],[0.2058238015,171.3717412269,8,"completed",-5.352912,8.0,8,"C(=Cc1ccco1)C1=CCC(C2=CC(C=Cc3ccco3)=CC2)=C1","C(=Cc1ncco1)C1=CCC(C2=CC(C=Cc3ncco3)=CC2)=C1",{},"[chr5,CH1r5:1]>>[n:1]",null,-0.2463957564],[0.2057910904,137.2121973952,8,"completed",-5.330648,8.0,4,"C1=C(NC2=CC(c3ccccc3)=CC2)CC=C1c1ccccc1","C1=C(NC2=CC(c3ccccc3)=NC2)CN=C1c1ccccc1",{},"[chr5,CH1r5:1]>>[n:1]",null,-0.2118831094],[0.2057725503,94.9934714437,8,"completed",-5.131284,8.0,3,"c1ccc(Nc2cc(Nc3ccccc3)cc(-c3ccccc3)c2)cc1","c1ccc(Nc2cc(Nc3ccccc3)cc(-c3ccccn3)c2)cc1",{},"[ch&r6:0]>>[nr6:0]",null,-0.0974849581],[0.2056212579,180.1411232778,8,"completed",-5.661112,8.0,8,"C(=Cc1ccc2c(n1)=CCC=2)c1ccc2c(n1)=CCC=2","C(=Cc1ccc2c(n1)=CCN=2)c1ccc2c(n1)=CCN=2",{},"[chr5,CH1r5:1]>>[n:1]",null,-0.4321176874],[0.2050746414,153.841583694,8,"completed",-5.698372,8.0,8,"C1=c2c3c(c4c(c2=CC1)=CCC=4)=CCC=3","C1=c2c(c3c(c4c2=CCN=4)=NCC=3)=CC1",{},"[chr5,CH1r5:1]>>[n:1]",null,-0.4462188561],[0.2050250824,147.4545442958,8,"completed",-5.309212,8.0,3,"C1=CCC(C2=CC=CC2)=C1","C(#Cc1ccccc1)C1=CCC(C2=CC(C#Cc3ccccc3)=CC2)=C1",{},"[ch&r6,CH1&r5:1]>>[*:1](-C#C-c1ccccc1)",null,-0.2078219827],[0.2048895566,141.463876174,8,"completed",-5.595056,8.0,4,"C1=CCC(c2cccc(Nc3cccc(C4=CC=CC4)c3)c2)=C1","C1=CCC(c2cc(Nc3ccnc(C4=CC=CC4)c3)ccn2)=C1",{},"[ch&r6:0]>>[nr6:0]",null,-0.3743012762],[0.2045442586,166.4758360851,8,"completed",-5.176456,8.0,7,"C(#Cc1ccc(C#CC2=CC=CC2)c2c1=CCC=2)C1=CC=CC1","C(#Cc1ccc(C#CC2=CC=CC2)c2c1SCS2)C1=CC=CC1",{},"[CH,ch:0]1=[C,c:1][C,c:2]=[CH,ch:3][*:4]1>>[S:0]1[*:1]=,:[*:2][S:3][*:4]1",null,-0.1748671175],[0.2045225112,165.7692603116,8,"completed",-5.118772,8.0,7,"C1=C(NC2=CCN=C2c2ccccc2)C(c2ccccc2)=NC1","C1=CCC(C2=NCC=C2NC2=CCN=C2C2=CC=CC2)=C1",{},"[c:0]1[ch:1][ch][c:3][c!r5:4][c!r5:5]1>>[c:0]1[CH2:1][c:3][c:4][c:5]1",null,-0.1662892594],[0.2044807194,243.3158733063,8,"completed",-5.34684,8.0,7,"C(=Cc1cccc(C=Cc2cc[nH]c2)c1)c1cc[nH]c1","C(=Cc1cccc(C=Cc2cn[nH]c2)c1)c1cn[nH]c1",{},"[chr5,CH1r5:1]>>[n:1]",null,-0.2984263848],[0.2957510915,512.7441388142,9,"completed",-5.304612,9.0,9,"c1ccc2cc3cc4c(cc3cc2c1)SCS4","c1ccc2cc3cc4c(cc3cc2c1)SNS4",{},"[#6H2r5:1]>>[NH:1]",null,-0.5323729205],[0.289368324,171.0865735801,9,"completed",-5.399464,9.0,9,"c1ccc2cc3cc4c(cc3cc2c1)SCS4","c1ccc2cc3cc4c(cc3cc2c1)SOS4",{},"[#6H2r5:1]>>[O:1]",null,-0.2705793274],[0.2873554321,88.9995145041,9,"completed",-5.16422,9.0,9,"C1=c2cc3cc4ccccc4cc3cc2=NC1","c1ccc2cc3cc4nscc4cc3cc2c1",{},"[#6H2r5:1]>>[S:1]",null,-0.0997084535],[0.2765004342,177.4533288218,9,"completed",-5.570952,9.0,9,"C1=NCc2c1c1c(c3c2=CCC=3)CN=C1","C1=c2c3c(c4c(c2=CC1)CN=N4)N=NC3",{},"[chr5,CH1r5:1]>>[n:1]",null,-0.3743923333],[0.269679758,142.0911841385,9,"completed",-4.89604,9.0,9,"C1=Cc2cc3cc4c(cc3cc2C1)=CCC=4","C1=Nc2cc3cc4c(cc3cc2C1)=CCC=4",{},"[chr5,CH1r5:1]>>[n:1]",null,-0.2014292645],[0.2685815812,97.4769747036,9,"completed",-5.320712,9.0,9,"C1=CC(=C2Sc3ncc4c(c3S2)CC=C4)C=C1","C1=CC(=C2Sc3ncc4ccsc4c3S2)C=C1",{},"[#6H2r5:1]>>[S:1]",null,-0.182678724],[0.2685677649,94.6791802389,9,"completed",-5.272504,9.0,9,"C1=c2cc3cc4ccccc4cc3cc2=NC1","c1ccc2cc3cc4nocc4cc3cc2c1",{},"[#6H2r5:1]>>[O:1]",null,-0.1534450582],[0.2684371383,147.8849795979,9,"completed",-5.366712,9.0,9,"C1=CC(=C2Sc3cnc4c(c3S2)CC=C4)C=C1","C1=CC(=C2Sc3cnc4ccsc4c3S2)C=C1",{},"[#6H2r5:1]>>[S:1]",null,-0.2381727519],[0.2676657833,77.3929180573,9,"completed",-5.3266,9.0,9,"C1=c2nc3cc4ccccc4cc3nc2=CC1","c1ccc2cc3nc4cscc4nc3cc2c1",{},"[#6H2r5:1]>>[S:1]",null,-0.1764935358],[0.267512593,140.4920970761,9,"completed",-5.367264,9.0,9,"C1=CC(=C2Sc3cnc4c(c3S2)C=CC4)C=C1","C1=CC(=C2Sc3cnc4sccc4c3S2)C=C1",{},"[#6H2r5:1]>>[S:1]",null,-0.2339631418],[0.2647808124,123.9307511963,9,"completed",-5.307004,9.0,9,"C1=CC(=C2Sc3ncc4c(c3S2)C=CC4)C=C1","C1=CC(=C2Sc3ncc4sccc4c3S2)C=C1",{},"[#6H2r5:1]>>[S:1]",null,-0.1906715829],[0.2576903794,224.6612103202,9,"completed",-4.986476,9.0,9,"C1=c2c3c(c4c(c2=CC1)=CCC=4)SCS3","C1=c2c(c3c(c4c2=CCN=4)SCS3)=NC1",{},"[chr5,CH1r5:1]>>[n:1]",null,-0.2383015563],[0.2540906318,267.595321853,9,"completed",-5.094944,9.0,9,"c1ccc2cc3cc4c(cc3cc2c1)SCS4","c1ccc2cc3cc4c(cc3cc2c1)SSS4",{},"[#6H2r5:1]>>[S:1]",null,-0.2676187255],[0.2534318464,130.6388575467,9,"completed",-4.977368,9.0,9,"C1=Cc2cc3cc4c(cc3cc2C1)=CCC=4","C1=NCc2cc3cc4c(cc3cc21)=CCC=4",{},"[chr5,CH1r5:1]>>[n:1]",null,-0.156318357],[0.2492244608,162.6989427488,9,"completed",-5.615848,9.0,9,"c1ccc2cc3cc4c(cc3cc2c1)OCO4","c1ccc2cc3cc4c(cc3cc2c1)OSO4",{},"[#6H2r5:1]>>[S:1]",null,-0.3960549633],[0.2454324837,174.3486444428,9,"completed",-5.330648,9.0,9,"C1=CC(=C2Sc3cc4ccccc4cc3S2)C=C1","C1=CC(=C2Sc3cc4c(cc3S2)=CCC=4)C=C1",{},"[c:0]1[ch:1][ch][c:3][c!r5:4][c!r5:5]1>>[c:0]1[CH2:1][c:3][c:4][c:5]1",null,-0.2376230519],[0.243676077,101.2529798342,9,"completed",-5.21988,9.0,9,"C1=CC(=C2Sc3cnc4c(c3S2)C=CC4)C=C1","C1=CC(=C2Sc3cnc4[nH]ccc4c3S2)C=C1",{},"[#6H2r5:1]>>[NH:1]",null,-0.1315068857],[0.2434511346,200.0321042791,9,"completed",-5.430652,9.0,9,"C1=CC(=C2Sc3cc4ccccc4cc3S2)C=C1","C1=CC(=C2Sc3cc4ccccc4nc3S2)C=C1",{},"[ch&r6:0]>>[nr6:0]",null,-0.3059165047],[0.2433905208,206.6922138404,9,"completed",-5.516856,9.0,9,"c1ccc2cc3cc4c(cc3cc2c1)OCO4","c1ccc2cc3cc4c(cc3cc2c1)ONO4",{},"[#6H2r5:1]>>[NH:1]",null,-0.3575869746],[0.2425431602,102.7322826617,9,"completed",-4.736328,9.0,9,"C1=Cc2cc3cc4c(cc3cc2C1)=CCC=4","C1=c2cc3cc4ccsc4cc3cc2=CC1",{},"[#6H2r5:1]>>[S:1]",null,-0.274517778],[0.2424420581,199.115817483,9,"completed",-6.117892,9.0,9,"C1=c2c(c3c(c4c2=NCC=4)=CCN=3)=CC1","C1=c2c(c3c(c4c2=NCN=4)=NCN=3)=CC1",{},"[chr5,CH1r5:1]>>[n:1]",null,-0.7398230392],[0.2422827977,135.7625409642,9,"completed",-5.286212,9.0,9,"C1=CC(=C2Sc3cnc4c(c3S2)CC=C4)C=C1","C1=CC(=C2Sc3cnc4cc[nH]c4c3S2)C=C1",{},"[#6H2r5:1]>>[NH:1]",null,-0.1882077918],[0.2394674862,122.9589321281,9,"completed",-5.17756,9.0,9,"C1=c2cc3cc4ccncc4cc3cc2=CC1","C1=c2cc3nc4ccncc4nc3cc2=CC1",{},"[ch&r6:0]>>[nr6:0]",null,-0.1344117564],[0.2394431518,86.4698990553,9,"completed",-4.942776,9.0,9,"C1=c2cc3cc4ccccc4cc3cc2=NC1","c1ccc2cc3cc4n[nH]cc4cc3cc2c1",{},"[#6H2r5:1]>>[NH:1]",null,-0.1399626474],[0.2394226236,74.5192654986,9,"completed",-5.205896,9.0,9,"C1=c2cc3nc4ccccc4nc3cc2=CC1","c1ccc2nc3cc4cscc4cc3nc2c1",{},"[#6H2r5:1]>>[S:1]",null,-0.1051092894],[0.2365615213,83.9313535354,9,"completed",-5.40112,9.0,9,"C1=c2nc3cc4ccccc4cc3nc2=CC1","c1ccc2cc3nc4cocc4nc3cc2c1",{},"[#6H2r5:1]>>[O:1]",null,-0.2268796306],[0.2363006022,201.5162394241,9,"completed",-5.833888,9.0,9,"c1ccc2cc3cc4c(cc3cc2c1)OCO4","c1ccc2cc3cc4c(cc3cc2c1)OOO4",{},"[#6H2r5:1]>>[O:1]",null,-0.5518321095],[0.2313108173,124.3697190068,9,"completed",-5.38594,9.0,9,"c1ccc2cc3cc4ccccc4cc3cc2c1","c1ccc2cc3cc4ncccc4cc3cc2c1",{},"[ch&r6:0]>>[nr6:0]",null,-0.2356502747],[0.2297151917,141.2045056645,9,"completed",-5.49818,9.0,9,"C1=CC(=C2Sc3cc4ccccc4cc3S2)C=C1","C1=CC(=C2Sc3cc4ccccc4cc3S2)N=C1",{},"[chr5,CH1r5:1]>>[n:1]",null,-0.3124530293],[0.2284182765,110.8280722921,9,"completed",-5.228804,9.0,9,"C1=CC(=C2Sc3ncc4c(c3S2)CC=C4)C=C1","C1=CC(=C2Sc3ncc4cc[nH]c4c3S2)C=C1",{},"[#6H2r5:1]>>[NH:1]",null,-0.1428712431],[0.2260012615,109.8424801807,9,"completed",-5.274252,9.0,9,"C1=c2nc3cc4ccccc4cc3nc2=CC1","C1=c2nc3cc4cccnc4cc3nc2=CC1",{},"[ch&r6:0]>>[nr6:0]",null,-0.1641450962],[0.2257054608,142.9885796321,9,"completed",-5.124936,9.0,9,"C1=c2cc3nc4ccccc4nc3cc2=CC1","C1=c2cc3nc4cccnc4nc3cc2=CC1",{},"[ch&r6:0]>>[nr6:0]",null,-0.1440500535],[0.2252592735,146.8325094955,9,"completed",-4.73918,9.0,9,"c1ccc2cc3cc4c(cc3cc2c1)SCS4","C1=c2cc3cc4c(cc3cc2=CC1)SCS4",{},"[c:0]1[ch:1][ch][c:3][c!r5:4][c!r5:5]1>>[c:0]1[CH2:1][c:3][c:4][c:5]1",null,-0.2921530615],[0.2250224743,256.9487139916,9,"completed",-4.938084,9.0,9,"C1=c2c3c(c4c(c2=CC1)=CCC=4)SCS3","C1=c2c3c(c4c(c2=NC1)=NCC=4)SCS3",{},"[chr5,CH1r5:1]>>[n:1]",null,-0.2808360184],[0.2249081967,83.2810281412,9,"completed",-4.756384,9.0,9,"C1=c2cc3cc4cccnc4cc3cc2=CC1","c1cnc2cc3cc4c[nH]cc4cc3cc2c1",{},"[#6H2r5:1]>>[NH:1]",null,-0.254540739],[0.2246831538,146.3720917066,9,"completed",-5.219144,9.0,9,"C1=Cc2cc3cc4c(cc3cc2C1)=CCC=4","C1=Cc2cc3nc4c(nc3cc2C1)=CCC=4",{},"[ch&r6:0]>>[nr6:0]",null,-0.1684650785],[0.2237856652,270.1828707382,9,"completed",-4.494368,9.0,9,"C1=CC(=C2Sc3cc4ccccc4cc3S2)C=C1","C1=CSC(=C2Sc3cc4ccccc4cc3S2)S1",{},"[CH,ch:0]1=[C,c:1][C,c:2]=[CH,ch:3][*:4]1>>[S:0]1[*:1]=,:[*:2][S:3][*:4]1",null,-0.5027185516],[0.2232365373,186.2505107047,9,"completed",-5.08786,9.0,9,"O=c1ccc2cc3cc4c(cc3cc2o1)=CCC=4","O=c1ccc2cc3cc4c(cc3cc2[nH]1)=CCC=4",{},"[o:1]>>[nH:1]",null,-0.1864442778],[0.2227170773,87.0753641745,9,"completed",-5.064216,9.0,9,"C1=c2cc3cc4cccnc4cc3cc2=CC1","c1cnc2cc3cc4cocc4cc3cc2c1",{},"[#6H2r5:1]>>[O:1]",null,-0.0906066302],[0.2222897422,105.6717038543,9,"completed",-4.96458,9.0,9,"C1=Cc2cc3cc4c(cc3cc2C1)=CCC=4","C1=Cc2cc3cc4cscc4cc3cc2C1",{},"[#6H2r5:1]>>[S:1]",null,-0.1419591893],[0.2220230757,161.7587723771,9,"completed",-5.039284,9.0,9,"C1=Cc2cc3cc4c(cc3cc2C1)=CCC=4","C1=Cc2nc3cc4c(cc3nc2C1)=CCC=4",{},"[ch&r6:0]>>[nr6:0]",null,-0.1672490731],[0.2219186295,106.1683313528,9,"completed",-4.709004,9.0,9,"C1=Cc2cc3cc4c(cc3cc2C1)=CCC=4","C1=Cc2cc3cc4c[nH]cc4cc3cc2C1",{},"[#6H2r5:1]>>[NH:1]",null,-0.2935674912],[0.2214117939,79.2373566537,9,"completed",-5.267352,9.0,9,"C1=c2cc3nc4ccccc4nc3cc2=CC1","c1ccc2nc3cc4cocc4cc3nc2c1",{},"[#6H2r5:1]>>[O:1]",null,-0.1414278534],[0.2200292163,199.0712224371,9,"completed",-5.321356,9.0,9,"C1=Cc2c(c3c(c4c2SCS4)C=CC3)C1","C1=NCc2c1c1c(c3c2CN=C3)SCS1",{},"[chr5,CH1r5:1]>>[n:1]",null,-0.2522669344],[0.219103008,183.6824529388,9,"completed",-5.476652,9.0,9,"C1=c2nc3cc4ccccc4cc3nc2=CC1","C1=c2nc3cc4ccccc4cc3nc2=NC1",{},"[chr5,CH1r5:1]>>[n:1]",null,-0.3213315123],[0.2190763365,82.5303035747,9,"completed",-5.001288,9.0,9,"C1=c2cc3cc4cccnc4cc3cc2=CC1","c1cnc2cc3cc4cscc4cc3cc2c1",{},"[#6H2r5:1]>>[S:1]",null,-0.1076375394],[0.2186078407,109.1645651806,9,"completed",-5.152352,9.0,9,"C1=CC(=C2Sc3ncc4c(c3S2)C=CC4)C=C1","C1=CC(=C2Sc3ncc4[nH]ccc4c3S2)C=C1",{},"[#6H2r5:1]>>[NH:1]",null,-0.1151514695],[0.2176724774,275.3284081287,9,"completed",-5.772616,9.0,9,"C1=CC(=C2C=c3cc4ccccc4cc3=C2)N=C1","C1=CC(=C2Oc3cc4ccccc4cc3O2)N=C1",{},"[CH,ch:0]1=[C,c:1][C,c:2]=[CH,ch:3][*:4]1>>[O:0]1[*:1]=,:[*:2][O:3][*:4]1",null,-0.5454243772],[0.2145784104,155.3664791476,9,"completed",-4.9885,9.0,9,"O=c1ccoc2cc3cc4c(cc3cc12)=CCC=4","O=c1cc[nH]c2cc3cc4c(cc3cc12)=CCC=4",{},"[o:1]>>[nH:1]",null,-0.1738693341],[0.2134171717,180.2196187648,9,"completed",-4.977276,9.0,9,"O=c1occc2cc3cc4c(cc3cc12)=CCC=4","O=c1[nH]ccc2cc3cc4c(cc3cc12)=CCC=4",{},"[o:1]>>[nH:1]",null,-0.1996474124],[0.2105038967,94.2623509218,9,"completed",-5.122636,9.0,9,"C1=c2cc3cc4ccncc4cc3cc2=CC1","c1cc2cc3cc4cocc4cc3cc2cn1",{},"[#6H2r5:1]>>[O:1]",null,-0.0955848375],[0.2094693501,89.7256661112,9,"completed",-4.815632,9.0,9,"C1=c2cc3cc4ccncc4cc3cc2=CC1","c1cc2cc3cc4c[nH]cc4cc3cc2cn1",{},"[#6H2r5:1]>>[NH:1]",null,-0.2183451929],[0.2089299197,244.6929713897,9,"completed",-4.959244,9.0,9,"C(=CC1=c2ncccc2=CC1)C1=c2ncccc2=CC1","C(=Cc1scc2cccnc12)c1scc2cccnc12",{},"[#6H2r5:1]>>[S:1]",null,-0.2637852412],[0.2084112916,111.0663526268,9,"completed",-5.026128,9.0,9,"C1=Cc2cc3cc4c(cc3cc2C1)=CCC=4","C1=Cc2cc3cc4cocc4cc3cc2C1",{},"[#6H2r5:1]>>[O:1]",null,-0.1225140815],[0.2078808287,76.8929652819,9,"completed",-5.090436,9.0,9,"C1=c2nc3cc4ccccc4cc3nc2=CC1","c1ccc2cc3nc4c[nH]cc4nc3cc2c1",{},"[#6H2r5:1]>>[NH:1]",null,-0.0771838614],[0.2069919801,894.0271871833,9,"completed",-4.947008,9.0,9,"C1=Cc2c(c3c(c4c2SCS4)C=CC3)C1","C1=Cc2c(c3c(c4c2SNS4)C=CC3)C1",{},"[#6H2r5:1]>>[NH:1]",null,-0.9004186926],[0.2058338496,89.3338587692,9,"completed",-5.058696,9.0,9,"C1=c2cc3cc4ccncc4cc3cc2=CC1","c1cc2cc3cc4cscc4cc3cc2cn1",{},"[#6H2r5:1]>>[S:1]",null,-0.0938961571],[0.2056520465,219.2867175084,9,"completed",-4.897236,9.0,9,"C1=Cc2c3c(c4c(c2C1)SCS4)CC=C3","c1cc2c(s1)c1c(c3sccc32)SCS1",{},"[#6H2r5:1]>>[S:1]",null,-0.2612128479],[0.2042327979,97.7761637734,9,"completed",-5.272872,9.0,9,"C1=c2cc3cc4ccccc4cc3cc2=NC1","c1ccc2cc3cc4c(cc3cc2c1)=NCN=4",{},"[chr5,CH1r5:1]>>[n:1]",null,-0.1555753679],[0.2041449918,162.3920628563,9,"completed",-5.127972,9.0,9,"O=c1occc2cc3cc4c(cc3cc12)=CCC=4","O=c1occc2cc3cc4c[nH]cc4cc3cc12",{},"[#6H2r5:1]>>[NH:1]",null,-0.1635682553],[0.2037880733,214.3984064031,9,"completed",-5.536268,9.0,9,"C1=CC(=C2C=c3cc4ccccc4cc3=N2)C=C1","C1=CC(=C2N=c3cc4ccccc4cc3=N2)N=C1",{},"[chr5,CH1r5:1]>>[n:1]",null,-0.3731330365],[0.2036560898,125.4319611841,9,"completed",-5.0138,9.0,9,"C1=c2cc3cc4ccncc4cc3cc2=CC1","C1=c2cc3cc4cncnc4cc3cc2=CC1",{},"[ch&r6:0]>>[nr6:0]",null,-0.1391908491],[0.2036177747,209.4840996919,9,"completed",-4.860344,9.0,9,"C1=Cc2c(c3c(c4c2SCS4)C=CC3)C1","c1cc2c3c(c4ccsc4c2s1)SCS3",{},"[#6H2r5:1]>>[S:1]",null,-0.2683779745],[0.2028271275,202.4781411769,9,"completed",-5.231656,9.0,9,"C1=c2c(c3sccc3c3ccsc23)=CC1","c1cc2c3ccsc3c3cscc3c2s1",{},"[#6H2r5:1]>>[S:1]",null,-0.2224650889],[0.2016964263,411.2721501472,9,"completed",-4.752428,9.0,9,"C1=Cc2c(c3c(c4c2SCS4)C=CC3)C1","C1=Cc2c(c3c(c4c2SSS4)C=CC3)C1",{},"[#6H2r5:1]>>[S:1]",null,-0.4778492086],[0.2016815336,155.6970364946,9,"completed",-5.338376,9.0,9,"C1=CC(=C2Sc3ncc4c(c3S2)CC=C4)C=C1","C1=CC(=C2Sc3ncc4ccoc4c3S2)C=C1",{},"[#6H2r5:1]>>[O:1]",null,-0.228221153],[0.2015766196,204.4063997574,9,"completed",-5.537004,9.0,9,"C1=c2c(c3c(c4c2=CCN=4)=NCC=3)=CC1","C1=c2c(c3c(c4c[nH]cc24)=CCN=3)=NC1",{},"[#6H2r5:1]>>[NH:1]",null,-0.3679109937],[0.2007273567,170.7811942984,9,"completed",-5.034408,9.0,9,"C(=CC1=c2ncccc2=CC1)C1=c2ncccc2=CC1","C(=CC1=c2nccnc2=CC1)C1=c2nccnc2=CC1",{},"[ch&r6:0]>>[nr6:0]",null,-0.1768455497],[0.1996570403,192.9674340861,9,"completed",-5.311696,9.0,9,"O=c1occc2cc3cc4c(cc3cc12)=CCC=4","O=c1ocnc2cc3cc4c(cc3cc12)=CCC=4",{},"[ch&r6:0]>>[nr6:0]",null,-0.2433020281],[0.1988643345,103.4632644163,9,"completed",-5.33304,9.0,9,"C1=c2cc3nc4ccccc4nc3cc2=CC1","C1=c2cc3nc4ccccc4nc3cc2=NC1",{},"[chr5,CH1r5:1]>>[n:1]",null,-0.193171922],[0.1986154356,94.4689008859,9,"completed",-5.357328,9.0,7,"C1=CC(=C2Sc3cnc4c(c3S2)=CCC=4)C=C1","C1=CC(=C2Sc3nnc4c(c3S2)=CCC=4)C=C1",{},"[ch&r6:0]>>[nr6:0]",null,-0.2033987366],[0.1984430299,128.3766130055,9,"completed",-5.643448,9.0,9,"C1=c2c(c3c(c4c2=NCC=4)=CCN=3)=CC1","C1=c2c3c(c4c[nH]cc4c2=NC1)=NCC=3",{},"[#6H2r5:1]>>[NH:1]",null,-0.4014910483],[0.1979283893,204.7106980107,9,"completed",-5.019412,9.0,9,"C(=CC1=c2ncccc2=CC1)C1=c2ncccc2=CC1","C(=CC1=c2ncncc2=CC1)C1=c2ncncc2=CC1",{},"[ch&r6:0]>>[nr6:0]",null,-0.21234109],[0.1976412037,76.8176579597,9,"completed",-4.948112,9.0,9,"C1=c2cc3nc4ccccc4nc3cc2=CC1","c1ccc2nc3cc4c[nH]cc4cc3nc2c1",{},"[#6H2r5:1]>>[NH:1]",null,-0.131168728],[0.1975973076,175.3098353872,9,"completed",-5.460276,9.0,9,"O=c1occc2cc3cc4c(cc3cc12)=CCC=4","O=c1oncc2cc3cc4c(cc3cc12)=CCC=4",{},"[ch&r6:0]>>[nr6:0]",null,-0.3071399494],[0.1975968369,288.8189882588,9,"completed",-4.55564,9.0,9,"C1=Cc2c3c(c4c(c2C1)SCS4)CC=C3","c1cc2c([nH]1)c1c(c3[nH]ccc32)SCS1",{},"[#6H2r5:1]>>[NH:1]",null,-0.4781391374],[0.1975321981,321.4520415686,9,"completed",-4.222508,9.0,9,"C1=c2c3c(c4c(c2=CC1)=CCC=4)SCS3","c1[nH]cc2c1c1c(c3c[nH]cc32)SCS1",{},"[#6H2r5:1]>>[NH:1]",null,-0.6932731049],[0.1972018143,152.7338390487,9,"completed",-5.487324,9.0,6,"C1=CC(=C2Sc3ccc4c(c3S2)=CCC=4)C=C1","C1=NN=CC1=C1Sc2ccc3c(c2S1)=CCC=3",{},"[chr5,CH1r5:1]>>[n:1]",null,-0.3111870294],[0.1968982577,207.1380327611,9,"completed",-5.611708,9.0,9,"C1=c2c(c3c(c4c2=NCC=4)=CCN=3)=CC1","C1=c2c(c3nscc3c3csnc23)=CC1",{},"[#6H2r5:1]>>[S:1]",null,-0.4137756064],[0.1963652652,257.7147658738,9,"completed",-4.426564,9.0,9,"C1=Cc2c(c3c(c4c2SCS4)C=CC3)C1","c1cc2c3c(c4cc[nH]c4c2[nH]1)SCS3",{},"[#6H2r5:1]>>[NH:1]",null,-0.5372520481],[0.1958503713,159.519339892,9,"completed",-5.093196,9.0,9,"O=c1ccoc2cc3cc4c(cc3cc12)=CCC=4","O=c1ccoc2cc3cc4c[nH]cc4cc3cc12",{},"[#6H2r5:1]>>[NH:1]",null,-0.159590426],[0.1958144675,210.3893218957,9,"completed",-5.208656,9.0,9,"C1=c2c(c3ccsc3c3sccc23)=CC1","C1=c2c(c3ncsc3c3scnc23)=CC1",{},"[chr5,CH1r5:1]>>[n:1]",null,-0.2237155977],[0.1957641796,181.8432565738,9,"completed",-5.63618,9.0,9,"C1=c2c(c3c(c4c2=CCN=4)=NCC=3)=CC1","C1=c2c(c3csnc3c3nscc23)=CC1",{},"[#6H2r5:1]>>[S:1]",null,-0.4170570419],[0.1950773204,202.9857371908,9,"completed",-5.325496,9.0,9,"O=c1ccoc2cc3cc4c(cc3cc12)=CCC=4","O=c1ncoc2cc3cc4c(cc3cc12)=CCC=4",{},"[ch&r6:0]>>[nr6:0]",null,-0.2571360497],[0.1937879329,203.5490108355,9,"completed",-4.932288,9.0,9,"C1=CC(=C2C=c3cc4c(cc3=C2)CC=C4)C=C1","C1=CC(=C2C=c3cc4ccsc4cc3=C2)C=C1",{},"[#6H2r5:1]>>[S:1]",null,-0.2349778375],[0.1936031282,210.6018841247,9,"completed",-5.062468,9.0,9,"C(#Cc1ccc(C#CC2=CC=CC2)c2c1SCS2)C1=CC=CC1","C(#Cc1ccc(C#Cc2ccc[nH]2)c2c1SCS2)c1ccc[nH]1",{},"[#6H2r5:1]>>[NH:1]",null,-0.212234287],[0.1926285043,218.4367404128,9,"completed",-4.94158,9.0,9,"C1=c2c3c(c4cscc4c2=CC1)=CCC=3","c1[nH]cc2c1c1c[nH]cc1c1cscc21",{},"[#6H2r5:1]>>[NH:1]",null,-0.2449736492],[0.192337483,227.625131437,9,"completed",-5.441232,9.0,9,"O=c1ccc2cc3cc4c(cc3cc2o1)=CCC=4","O=c1ncc2cc3cc4c(cc3cc2o1)=CCC=4",{},"[ch&r6:0]>>[nr6:0]",null,-0.3299521883],[0.1915356724,222.6428808188,9,"completed",-5.276552,9.0,9,"C1=c2c(c3sccc3c3ccsc23)=CC1","C1=c2c(c3scnc3c3ncsc23)=CC1",{},"[chr5,CH1r5:1]>>[n:1]",null,-0.2546437721],[0.1915236133,162.0400538725,9,"completed",-5.191268,9.0,9,"O=c1ccc2cc3cc4c(cc3cc2o1)=CCC=4","O=c1ccc2cc3cc4c[nH]cc4cc3cc2o1",{},"[#6H2r5:1]>>[NH:1]",null,-0.1741798051],[0.1909883281,115.844432943,9,"completed",-5.33258,9.0,9,"C1=c2cc3cc4ccncc4cc3cc2=CC1","C1=c2nc3cc4ccncc4cc3nc2=CC1",{},"[ch&r6:0]>>[nr6:0]",null,-0.1998142294],[0.1904839477,239.4124644533,9,"completed",-5.658076,9.0,9,"C1=c2c3c(c4cscc4c2=CC1)=CCC=3","c1occ2c1c1cocc1c1cscc21",{},"[#6H2r5:1]>>[O:1]",null,-0.458179278],[0.1901847101,184.8837383491,9,"completed",-5.334972,9.0,9,"C1=NCc2c1c1c(c3c2=CCC=3)CN=C1","C1=NCc2c1c1c(c3c2SCS3)CN=C1",{},"[CH,ch:0]1=[C,c:1][C,c:2]=[CH,ch:3][*:4]1>>[S:0]1[*:1]=,:[*:2][S:3][*:4]1",null,-0.2474586808],[0.1897350849,86.185840689,9,"completed",-5.182988,9.0,3,"c1ccc(Nc2ccc3ccc(Nc4ccccc4)cc3c2)cc1","c1ccc(Nc2ccc3ccc(Nc4ccccn4)cc3c2)nc1",{},"[ch&r6:0]>>[nr6:0]",null,-0.1039357163],[0.1894188309,143.2620542234,9,"completed",-5.606188,9.0,9,"C(#Cc1ccccc1)C1=CCC(C2=CC(C#Cc3ccccc3)=CC2)=C1","C(#Cc1ccccc1)C1=CCC(C2=NC(C#Cc3ccccc3)=CC2)=N1",{},"[chr5,CH1r5:1]>>[n:1]",null,-0.3821974607],[0.1893993586,195.8055757099,9,"completed",-5.346932,9.0,9,"O=c1ccc2cc3cc4c(cc3cc2o1)=CCC=4","O=c1cnc2cc3cc4c(cc3cc2o1)=CCC=4",{},"[ch&r6:0]>>[nr6:0]",null,-0.2611853282],[0.1891152395,200.5152482263,9,"completed",-5.28428,9.0,9,"O=c1ccoc2cc3cc4c(cc3cc12)=CCC=4","O=c1cnoc2cc3cc4c(cc3cc12)=CCC=4",{},"[ch&r6:0]>>[nr6:0]",null,-0.23842469],[0.1890141771,161.4799608183,9,"completed",-4.789412,9.0,9,"c1ccc(N(c2ccccc2)c2cscn2)cc1","C1=CC(N(C2=CCC=C2)c2cscn2)=CC1",{},"[c:0]1[ch:1][ch][c:3][c!r5:4][c!r5:5]1>>[c:0]1[CH2:1][c:3][c:4][c:5]1",null,-0.2708202015],[0.1889194164,272.3140054075,9,"completed",-5.676384,9.0,7,"C(#Cc1cc2ccccc2[nH]1)c1cc2ccccc2[nH]1","C(#Cc1nc2ccccc2[nH]1)c1nc2ccccc2[nH]1",{},"[chr5,CH1r5:1]>>[n:1]",null,-0.4867668745],[0.1888639639,148.0969803985,9,"completed",-5.231472,9.0,7,"C1=CCC(c2cc(C3=CC=CC3)nc(NC3=CCC=C3)n2)=C1","C1=CCC(c2cc(C3=CC=CC3)nc(NC3=CCC=N3)n2)=C1",{},"[chr5,CH1r5:1]>>[n:1]",null,-0.1743625824],[0.2693863504,101.2163707065,10,"completed",-5.170844,10.0,10,"C1=CC(=C2Sc3cc4c(cc3S2)=CCC=4)C=C1","C1=CC(=C2Sc3cc4c(cc3S2)SCS4)C=C1",{},"[CH,ch:0]1=[C,c:1][C,c:2]=[CH,ch:3][*:4]1>>[S:0]1[*:1]=,:[*:2][S:3][*:4]1",null,-0.1127120275],[0.2537363154,143.3527958272,10,"completed",-4.997332,10.0,10,"C1=c2cc3cc4c(cc3cc2=CC1)SCS4","c1c2c(cc3cc4c(cc13)SCS4)SCS2",{},"[CH,ch:0]1=[C,c:1][C,c:2]=[CH,ch:3][*:4]1>>[S:0]1[*:1]=,:[*:2][S:3][*:4]1",null,-0.1603588975],[0.2424331207,115.9663942701,10,"completed",-4.857952,10.0,10,"C1=c2cc3cc4ccsc4cc3cc2=CC1","C1=c2cc3cc4ncsc4cc3cc2=CC1",{},"[chr5,CH1r5:1]>>[n:1]",null,-0.2053191404],[0.2421636101,194.9322703873,10,"completed",-4.990892,10.0,10,"C1=c2cc3cc4c(cc3cc2=CC1)SCS4","C1=c2cc3nc4c(nc3cc2=CC1)SCS4",{},"[ch&r6:0]>>[nr6:0]",null,-0.209360508],[0.23587183,81.3017260986,10,"completed",-4.937164,10.0,10,"C1=c2cc3cc4ccsc4cc3cc2=CC1","c1cc2cc3cc4cocc4cc3cc2s1",{},"[#6H2r5:1]>>[O:1]",null,-0.1400092729],[0.2350161697,159.7587706211,10,"completed",-5.128432,10.0,10,"C1=c2cc3cc4c(cc3cc2=CC1)SCS4","C1=c2nc3cc4c(cc3nc2=CC1)SCS4",{},"[ch&r6:0]>>[nr6:0]",null,-0.1609936965],[0.2341872706,76.1386612202,10,"completed",-4.874236,10.0,10,"C1=c2cc3cc4ccsc4cc3cc2=CC1","c1cc2cc3cc4cscc4cc3cc2s1",{},"[#6H2r5:1]>>[S:1]",null,-0.1754197644],[0.2335917835,517.9168891609,10,"completed",-4.985188,10.0,10,"c1[nH]cc2c1c1c(c3c[nH]cc32)SCS1","C1=Cc2c3c(c4c(c2=C1)=CC=C4)SCS3",{},"[nr5:0]>>[ch&r5:0]",null,-0.5241154298],[0.2319579647,799.9719995735,10,"completed",-5.228344,10.0,10,"C1=Cc2nc3cc4c(cc3nc2C1)=CCC=4","C1=Cc2nc3nc4c(nc3nc2C1)=CCC=4",{},"[ch&r6:0]>>[nr6:0]",null,-0.8050009748],[0.2289838753,186.6043687778,10,"completed",-5.281244,10.0,10,"C1=CC(=C2Sc3cc4c(cc3S2)=CCC=4)C=C1","C1=CC(=C2Sc3cc4cscc4cc3S2)C=C1",{},"[#6H2r5:1]>>[S:1]",null,-0.2256488208],[0.2284897931,77.5371119821,10,"completed",-4.707716,10.0,10,"C1=Cc2cc3cc4cocc4cc3cc2C1","c1cc2cc3cc4cocc4cc3cc2[nH]1",{},"[#6H2r5:1]>>[NH:1]",null,-0.2853357754],[0.2274635441,109.8132005328,10,"completed",-4.9287,10.0,10,"C1=c2cc3cc4ccsc4cc3cc2=CC1","C1=c2cc3cc4cnsc4cc3cc2=CC1",{},"[chr5,CH1r5:1]>>[n:1]",null,-0.1625956553],[0.2224112612,264.694870591,10,"completed",-5.361376,10.0,10,"c1[nH]cc2c1c1c[nH]cc1c1cscc21","C1=Cc2c3c(c4cscc4c2=C1)=CC=C3",{},"[nr5:0]>>[ch&r5:0]",null,-0.3217746215],[0.2216818587,154.5814050866,10,"completed",-5.21206,10.0,10,"C1=Cc2nc3cc4c(cc3nc2C1)=CCC=4","C1=NCc2nc3cc4c(cc3nc21)=CCC=4",{},"[chr5,CH1r5:1]>>[n:1]",null,-0.1733451994],[0.2171006597,71.894228156,10,"completed",-4.646352,10.0,10,"C1=Cc2cc3cc4cscc4cc3cc2C1","c1cc2cc3cc4cscc4cc3cc2[nH]1",{},"[#6H2r5:1]>>[NH:1]",null,-0.3255903391],[0.2168969747,198.3589605075,10,"completed",-5.457148,10.0,10,"C1=CC(=C2Sc3cc4ccccc4nc3S2)C=C1","C1=CC(=C2Sc3cc4c(nc3S2)=CCC=4)C=C1",{},"[c:0]1[ch:1][ch][c:3][c!r5:4][c!r5:5]1>>[c:0]1[CH2:1][c:3][c:4][c:5]1",null,-0.3191364555],[0.2161188636,181.8718446693,10,"completed",-5.237636,10.0,10,"O=c1cc[nH]c2cc3cc4c(cc3cc12)=CCC=4","O=c1cc[nH]c2nc3cc4c(cc3nc12)=CCC=4",{},"[ch&r6:0]>>[nr6:0]",null,-0.2058148815],[0.2156211167,104.807267329,10,"completed",-4.94756,10.0,10,"C1=Cc2cc3cc4cscc4cc3cc2C1","c1cc2cc3cc4cscc4cc3cc2o1",{},"[#6H2r5:1]>>[O:1]",null,-0.1495699186],[0.2155447282,101.402596978,10,"completed",-4.903492,10.0,10,"C1=c2cc3cc4c(cc3cc2=CC1)SCS4","c1scc2cc3cc4c(cc3cc12)SCS4",{},"[#6H2r5:1]>>[S:1]",null,-0.1708918657],[0.2138734695,203.6035343629,10,"completed",-5.208196,10.0,10,"O=c1[nH]ccc2cc3cc4c(cc3cc12)=CCC=4","O=c1[nH]ccc2nc3cc4c(cc3nc12)=CCC=4",{},"[ch&r6:0]>>[nr6:0]",null,-0.2172337973],[0.2136295348,89.6395029622,10,"completed",-5.39238,10.0,10,"c1ccc2cc3nc4c[nH]cc4nc3cc2c1","c1ccc2cc3nc4n[nH]cc4nc3cc2c1",{},"[chr5,CH1r5:1]>>[n:1]",null,-0.2234354763],[0.2132973245,215.645715856,10,"completed",-5.325404,10.0,10,"C1=CC(=C2Sc3cc4c(cc3S2)=CCC=4)C=C1","C1=CC(=C2Sc3cc4cocc4cc3S2)C=C1",{},"[#6H2r5:1]>>[O:1]",null,-0.2672049527],[0.2131237812,90.4457805163,10,"completed",-4.898524,10.0,10,"c1cc2cc3cc4c[nH]cc4cc3cc2cn1","c1cc2cc3cc4c[nH]cc4cc3cc2nn1",{},"[ch&r6:0]>>[nr6:0]",null,-0.1675434353],[0.2092566698,408.3569012744,10,"completed",-5.470212,10.0,9,"c1ccc2cc3cc4c(cc3cc2c1)SCS4","c1ccc2nc3cc4c(cc3nc2c1)SCS4",{},"[ch&r6:0]>>[nr6:0]",null,-0.4836457919],[0.2088554449,125.7419453165,10,"completed",-5.2944,10.0,10,"C1=c2cc3cc4c(cc3cc2=CC1)SCS4","c1c2c(cc3cc4c(cc13)=NCN=4)SCS2",{},"[chr5,CH1r5:1]>>[n:1]",null,-0.1852803368],[0.2085376759,99.8025316304,10,"completed",-5.41768,10.0,10,"c1ccc2cc3cc4c(cc3cc2c1)=NCN=4","c1ccc2cc3cc4nsnc4cc3cc2c1",{},"[#6H2r5:1]>>[S:1]",null,-0.2437450116],[0.2078200541,128.9349431441,10,"completed",-5.031188,10.0,10,"C1=Cc2nc3cc4c(cc3nc2C1)=CCC=4","C1=c2cc3nc4ccsc4nc3cc2=CC1",{},"[#6H2r5:1]>>[S:1]",null,-0.1376387094],[0.2074384738,101.6383862648,10,"completed",-5.211324,10.0,10,"c1cc2cc3cc4cocc4cc3cc2cn1","c1cc2cc3cc4cocc4cc3cc2nn1",{},"[ch&r6:0]>>[nr6:0]",null,-0.1280739931],[0.206899139,104.8283455074,10,"completed",-5.152628,10.0,10,"C1=Cc2cc3nc4c(nc3cc2C1)=CCC=4","C1=c2nc3cc4ccsc4cc3nc2=CC1",{},"[#6H2r5:1]>>[S:1]",null,-0.1111131772],[0.2063168669,88.1710174912,10,"completed",-5.281796,10.0,10,"c1ccc2cc3cc4n[nH]cc4cc3cc2c1","c1ccc2nc3cc4n[nH]cc4cc3nc2c1",{},"[ch&r6:0]>>[nr6:0]",null,-0.1548177098],[0.2054387467,99.4001703828,10,"completed",-5.195316,10.0,10,"c1ccc2cc3cc4c(cc3cc2c1)=NCN=4","c1ccc2cc3cc4n[nH]nc4cc3cc2c1",{},"[#6H2r5:1]>>[NH:1]",null,-0.1197168008],[0.2043605799,97.1365942249,10,"completed",-5.139196,10.0,10,"C1=NCc2cc3cc4c(cc3cc21)=CCC=4","C1=NCc2cc3cc4cscc4cc3cc21",{},"[#6H2r5:1]>>[S:1]",null,-0.1009371977],[0.2032168453,92.5312394653,10,"completed",-5.146556,10.0,10,"c1cc2cc3cc4cscc4cc3cc2cn1","c1cc2cc3cc4cscc4cc3cc2nn1",{},"[ch&r6:0]>>[nr6:0]",null,-0.0981024273],[0.2028351239,169.9549107164,10,"completed",-5.145176,10.0,10,"C1=Cc2nc3cc4c(cc3nc2C1)=CCC=4","C1=Nc2nc3cc4c(cc3nc2C1)=CCC=4",{},"[chr5,CH1r5:1]>>[n:1]",null,-0.1728719134],[0.2012425901,169.0702219552,10,"completed",-5.106168,10.0,10,"C1=CC(=C2Sc3cc4c(cc3S2)=CCC=4)C=C1","C1=CC(=C2Sc3cc4c[nH]cc4cc3S2)C=C1",{},"[#6H2r5:1]>>[NH:1]",null,-0.1691253429],[0.2009177919,93.0962589411,10,"completed",-4.67248,10.0,10,"C1=NCc2cc3cc4c(cc3cc21)=CCC=4","C1=c2cc3cc4cn[nH]c4cc3cc2=CC1",{},"[#6H2r5:1]>>[NH:1]",null,-0.3134100431],[0.2008744753,99.2213395223,10,"completed",-4.877916,10.0,10,"C1=Cc2cc3cc4c[nH]cc4cc3cc2C1","C1=NCc2cc3cc4c[nH]cc4cc3cc21",{},"[chr5,CH1r5:1]>>[n:1]",null,-0.1844242737],[0.2007645529,167.7567309578,10,"completed",-5.095956,10.0,10,"C1=Cc2nc3cc4c(cc3nc2C1)=CCC=4","C1=c2cc3nc4ccoc4nc3cc2=CC1",{},"[#6H2r5:1]>>[O:1]",null,-0.1677806133],[0.2000682457,215.1333169984,10,"completed",-5.316388,10.0,10,"O=c1ccc2cc3cc4c(cc3cc2[nH]1)=CCC=4","O=c1ccc2nc3cc4c(cc3nc2[nH]1)=CCC=4",{},"[ch&r6:0]>>[nr6:0]",null,-0.2631083231],[0.1999190093,125.4494043532,10,"completed",-4.822808,10.0,10,"C1=Cc2nc3cc4c(cc3nc2C1)=CCC=4","C1=c2cc3nc4cc[nH]c4nc3cc2=CC1",{},"[#6H2r5:1]>>[NH:1]",null,-0.2310560569],[0.1998810661,180.8795822757,10,"completed",-5.29072,10.0,10,"C1=c2cc3cc4cncnc4cc3cc2=CC1","C1=c2cc3nc4cncnc4nc3cc2=CC1",{},"[ch&r6:0]>>[nr6:0]",null,-0.2248126805],[0.1996328778,114.9184253667,10,"completed",-4.661348,10.0,10,"C1=Nc2cc3cc4c(cc3cc2C1)=CCC=4","C1=c2cc3cc4nc[nH]c4cc3cc2=CC1",{},"[#6H2r5:1]>>[NH:1]",null,-0.3278564888],[0.1995578957,114.6307899133,10,"completed",-5.639032,10.0,9,"C1=c2nc3cc4ccccc4cc3nc2=CC1","c1ccc2cc3nc4c(nc3cc2c1)SCS4",{},"[CH,ch:0]1=[C,c:1][C,c:2]=[CH,ch:3][*:4]1>>[S:0]1[*:1]=,:[*:2][S:3][*:4]1",null,-0.3943506201],[0.1987661111,155.9349576966,10,"completed",-5.312616,10.0,10,"C1=Cc2cc3nc4c(nc3cc2C1)=CCC=4","C1=Nc2cc3nc4c(nc3cc2C1)=CCC=4",{},"[chr5,CH1r5:1]>>[n:1]",null,-0.2155607504],[0.1982646334,102.4044112764,10,"completed",-5.202308,10.0,10,"C1=NCc2cc3cc4c(cc3cc21)=CCC=4","C1=NCc2cc3cc4cocc4cc3cc21",{},"[#6H2r5:1]>>[O:1]",null,-0.1249618246],[0.1982644383,122.3422296779,10,"completed",-5.147844,10.0,10,"O=c1cc[nH]c2cc3cc4c(cc3cc12)=CCC=4","O=c1cc[nH]c2cc3cc4cscc4cc3cc12",{},"[#6H2r5:1]>>[S:1]",null,-0.1268434265],[0.1977120148,79.104144658,10,"completed",-5.2024,10.0,10,"c1ccc2cc3nc4c[nH]cc4nc3cc2c1","c1cnc2cc3nc4c[nH]cc4nc3cc2c1",{},"[ch&r6:0]>>[nr6:0]",null,-0.1067496515],[0.1969588983,95.9485690805,10,"completed",-5.609132,10.0,10,"c1ccc2cc3cc4nscc4cc3cc2c1","c1ccc2cc3nc4nscc4nc3cc2c1",{},"[ch&r6:0]>>[nr6:0]",null,-0.3690822004],[0.1967101945,204.4971513423,10,"completed",-5.315468,10.0,10,"C1=c2cc3nc4cccnc4nc3cc2=CC1","c1cnc2nc3cc4cscc4cc3nc2c1",{},"[#6H2r5:1]>>[S:1]",null,-0.2541024396],[0.1939745006,90.3631677428,10,"completed",-5.25392,10.0,10,"c1cc2cc3cc4c[nH]cc4cc3cc2cn1","c1cc2cc3nc4c[nH]cc4nc3cc2cn1",{},"[ch&r6:0]>>[nr6:0]",null,-0.1406210213],[0.1936026716,98.1573024697,10,"completed",-5.171488,10.0,10,"C1=c2cc3cc4cncnc4cc3cc2=CC1","c1ncc2cc3cc4cscc4cc3cc2n1",{},"[#6H2r5:1]>>[S:1]",null,-0.1101772107],[0.1922531953,125.9128888209,10,"completed",-5.210864,10.0,10,"O=c1cc[nH]c2cc3cc4c(cc3cc12)=CCC=4","O=c1cc[nH]c2cc3cc4cocc4cc3cc12",{},"[#6H2r5:1]>>[O:1]",null,-0.1479072701],[0.191543073,103.5074181421,10,"completed",-5.236072,10.0,10,"C1=c2cc3cc4cncnc4cc3cc2=CC1","c1ncc2cc3cc4cocc4cc3cc2n1",{},"[#6H2r5:1]>>[O:1]",null,-0.1406642254],[0.1905864692,110.8961750525,10,"completed",-5.010948,10.0,10,"C1=Cc2cc3cc4cocc4cc3cc2C1","c1cc2cc3cc4cocc4cc3cc2o1",{},"[#6H2r5:1]>>[O:1]",null,-0.1272155195],[0.1900739094,174.6400294886,10,"completed",-5.292652,10.0,4,"C1=C(NC2=CC(c3ccccc3)=CC2)CC=C1c1ccccc1","C1=C(c2ccccc2)N=C(NC2=NC(c3ccccc3)=CC2)C1",{},"[chr5,CH1r5:1]>>[n:1]",null,-0.220647657],[0.1894813205,180.3481128261,10,"completed",-5.473524,10.0,10,"C1=CC(=C2Sc3cc4c(cc3S2)=CCC=4)C=C1","C1=CC(=C2Sc3cc4c(cc3S2)=CCC=4)C=N1",{},"[chr5,CH1r5:1]>>[n:1]",null,-0.3176323808],[0.189389121,99.0813600658,10,"completed",-4.921616,10.0,10,"C1=c2cc3cc4cncnc4cc3cc2=CC1","c1ncc2cc3cc4c[nH]cc4cc3cc2n1",{},"[#6H2r5:1]>>[NH:1]",null,-0.1594030524],[0.1893600927,132.5634880613,10,"completed",-5.06164,10.0,10,"C1=NCc2cc3cc4c(cc3cc21)=CCC=4","C1=c2cc3cc4c(cc3cc2=CC1)N=NC4",{},"[chr5,CH1r5:1]>>[n:1]",null,-0.1352557144],[0.1893460566,238.6876791466,10,"completed",-4.988224,10.0,8,"C1=Cc2c(c3c(c4c2=CCC=4)C=CC3)C1","C1=Nc2c(c3c(c4c2=CCC=4)N=CC3)C1",{},"[chr5,CH1r5:1]>>[n:1]",null,-0.2511848055],[0.1886752747,114.0711262233,10,"completed",-5.408664,10.0,10,"C1=Cc2cc3nc4c(nc3cc2C1)=CCC=4","C1=Cc2cc3nc4cscc4nc3cc2C1",{},"[#6H2r5:1]>>[S:1]",null,-0.2443280983],[0.18763178,107.1348485716,10,"completed",-5.475364,10.0,9,"C1=CC(=C2C=c3cc4ccncc4cc3=C2)C=C1","C1=NN=CC1=C1C=c2cc3ccncc3cc2=C1",{},"[chr5,CH1r5:1]>>[n:1]",null,-0.283756869],[0.1875922066,241.6046805588,10,"completed",-5.090344,10.0,10,"C1=CC(=C2C=c3cc4ccsc4cc3=C2)C=C1","C1=CC(=C2C=c3cc4ncsc4cc3=C2)C=C1",{},"[chr5,CH1r5:1]>>[n:1]",null,-0.2416992107],[0.1866982461,149.0197974441,10,"completed",-5.224296,10.0,10,"C1=Cc2nc3cc4c(cc3nc2C1)=CCC=4","C1=Cc2nc3cc4cscc4cc3nc2C1",{},"[#6H2r5:1]>>[S:1]",null,-0.1725605774],[0.1862288491,151.2019229805,10,"completed",-5.138644,10.0,4,"C1=CCC(Nc2cccc(NC3=CC=CC3)c2-c2ccccc2)=C1","C1=CN=C(Nc2cccc(NC3=NC=CC3)c2-c2ccccc2)C1",{},"[chr5,CH1r5:1]>>[n:1]",null,-0.1536026279],[0.1861566021,182.2112470208,10,"completed",-5.089516,10.0,7,"C1=NCC=C1N(C1=CCN=C1)c1ccccc1","C1=CC(N(C2=CCN=C2)C2=CCN=C2)=CC1",{},"[c:0]1[ch:1][ch][c:3][c!r5:4][c!r5:5]1>>[c:0]1[CH2:1][c:3][c:4][c:5]1",null,-0.1823589771],[0.1861054397,142.8145244699,10,"completed",-5.421176,10.0,10,"C1=c2nc3cc4ccncc4cc3nc2=CC1","C1=c2nc3cc4ccnnc4cc3nc2=CC1",{},"[ch&r6:0]>>[nr6:0]",null,-0.2663483802],[0.1859249288,168.0462046107,10,"completed",-4.970284,10.0,4,"C(=CC1=c2ccccc2=CC1)C1=c2ccccc2=CC1","C(=CC1=c2cccnc2=CC1)C1=c2cccnc2=CC1",{},"[ch&r6:0]>>[nr6:0]",null,-0.1910088605],[0.1852146824,199.0127917681,10,"completed",-5.101016,10.0,8,"C1=Cc2c3c(c4c(c2C1)=CCC=4)CC=C3","C1=Nc2c3c(c4c(c2C1)=CCC=4)CC=N3",{},"[chr5,CH1r5:1]>>[n:1]",null,-0.1990140626],[0.1851443346,107.3600366446,10,"completed",-5.364228,10.0,10,"C1=c2cc3nc4ccncc4nc3cc2=CC1","c1cc2nc3cc4cscc4cc3nc2cn1",{},"[#6H2r5:1]>>[S:1]",null,-0.2138603074],[0.1851045847,111.4790107199,10,"completed",-5.055752,10.0,10,"C1=Nc2cc3cc4c(cc3cc2C1)=CCC=4","C1=Nc2cc3cc4cscc4cc3cc2C1",{},"[#6H2r5:1]>>[S:1]",null,-0.1157019176],[0.1848899511,145.3008169095,10,"completed",-5.102212,10.0,10,"C1=c2cc3cc4cncnc4cc3cc2=CC1","C1=c2cc3cc4ncnnc4cc3cc2=CC1",{},"[ch&r6:0]>>[nr6:0]",null,-0.1453090669],[0.1842063023,131.3441829839,10,"completed",-4.809008,10.0,9,"C(=Cc1cc(C=CC2=CSCS2)cc(-c2ccccc2)c1)C1=CSCS1","C1=CC(c2cc(C=CC3=CSCS3)cc(C=CC3=CSCS3)c2)=CC1",{},"[c:0]1[ch:1][ch][c:3][c!r5:4][c!r5:5]1>>[c:0]1[CH2:1][c:3][c:4][c:5]1",null,-0.2423689398],[0.1834488728,171.787747797,10,"completed",-5.08142,10.0,9,"C1=Cc2c(c3c(c4c2SCS4)C=CC3)C1","C1=Nc2c(c3c(c4c2SCS4)N=CC3)C1",{},"[chr5,CH1r5:1]>>[n:1]",null,-0.1722793845],[0.1833938182,152.7638942941,10,"completed",-5.467176,10.0,10,"C1=Nc2cc3cc4c(cc3cc2C1)=CCC=4","C1=Nc2cc3cc4ccccc4cc3cc2C1",{},"[CH2:0]1[c,C:1]-,=,:[c,C:2]-,=,:[c,C:3]-,=,:[c,C:4]1>>[ch:0]1c[c:1][c:2][c:3][c:4]1",null,-0.2989945363],[0.1833417638,102.7417292208,10,"completed",-5.10212,10.0,10,"c1cc2cc3cc4c[nH]cc4cc3cc2cn1","c1cc2nc3cc4c[nH]cc4cc3nc2cn1",{},"[ch&r6:0]>>[nr6:0]",null,-0.1027524461],[0.1831292891,169.9011667309,10,"completed",-5.210312,10.0,4,"C1=CC(Nc2cccc(NC3=CCC=C3)c2-c2ccccc2)=CC1","C1=NCC=C1Nc1cccc(NC2=CCN=C2)c1-c1ccccc1",{},"[chr5,CH1r5:1]>>[n:1]",null,-0.1866255281],[0.1828249207,169.3095590135,10,"completed",-5.257048,10.0,10,"C1=CC(=C2C=c3cc4ccsc4cc3=C2)C=C1","C1=CC(=C2Sc3cc4ccsc4cc3S2)C=C1",{},"[CH,ch:0]1=[C,c:1][C,c:2]=[CH,ch:3][*:4]1>>[S:0]1[*:1]=,:[*:2][S:3][*:4]1",null,-0.2018690744],[0.1825611533,138.0952420427,10,"completed",-5.283912,10.0,4,"C1=CCC(Nc2cccc(NC3=CC=CC3)c2-c2ccccc2)=C1","C1=NCC(Nc2cccc(NC3=CC=NC3)c2-c2ccccc2)=C1",{},"[chr5,CH1r5:1]>>[n:1]",null,-0.1887958461],[0.1824461578,182.6439850443,10,"completed",-4.982428,10.0,4,"C(#CC1=c2ccccc2=CC1)C1=c2ccccc2=CC1","C(#Cc1scc2ccccc12)c1scc2ccccc12",{},"[#6H2r5:1]>>[S:1]",null,-0.2003301802],[0.1822046608,141.7960179368,10,"completed",-5.224204,10.0,10,"C1=Cc2cc3nc4c(nc3cc2C1)=CCC=4","C1=c2nc3cc4ccoc4cc3nc2=CC1",{},"[#6H2r5:1]>>[O:1]",null,-0.1663284737],[0.182000042,128.4053703687,10,"completed",-4.903492,10.0,10,"O=c1cc[nH]c2cc3cc4c(cc3cc12)=CCC=4","O=c1cc[nH]c2cc3cc4c[nH]cc4cc3cc12",{},"[#6H2r5:1]>>[NH:1]",null,-0.1881740743],[0.1817179045,171.2837901064,10,"completed",-4.771472,10.0,7,"C1=NC(N(C2=CCC=N2)c2ccccc2)=CC1","C1=CC(N(C2=CCC=N2)C2=CCC=N2)=CC1",{},"[c:0]1[ch:1][ch][c:3][c!r5:4][c!r5:5]1>>[c:0]1[CH2:1][c:3][c:4][c:5]1",null,-0.2867475435],[0.1815967915,97.7898874569,10,"completed",-4.929068,10.0,10,"C1=Cc2cc3nc4c(nc3cc2C1)=CCC=4","C1=c2nc3cc4cc[nH]c4cc3nc2=CC1",{},"[#6H2r5:1]>>[NH:1]",null,-0.154530123],[0.1812353559,160.2337385097,10,"completed",-5.25714,10.0,10,"O=c1ccc2cc3cc4c(cc3cc2[nH]1)=CCC=4","O=c1ccc2cc3cc4cscc4cc3cc2[nH]1",{},"[#6H2r5:1]>>[S:1]",null,-0.1943564019],[0.1811122019,130.216123642,10,"completed",-5.211508,10.0,9,"C1=CC(=C2C=c3cc4ccccc4cc3=C2)C=N1","C1=NC=NC1=C1C=c2cc3ccccc3cc2=C1",{},"[chr5,CH1r5:1]>>[n:1]",null,-0.151818693],[0.1806507948,196.9842537244,10,"completed",-5.10856,10.0,8,"C(=Cc1ccc[nH]1)C1=CCC(C2=CC(C=Cc3ccc[nH]3)=CC2)=C1","C(=Cc1ncc[nH]1)C1=CCC(C2=CC(C=Cc3ncc[nH]3)=CC2)=C1",{},"[chr5,CH1r5:1]>>[n:1]",null,-0.197075367],[0.1803653199,117.2988907579,10,"completed",-5.118404,10.0,10,"C1=Cc2cc3cc4cocc4cc3cc2C1","C1=Nc2cc3cc4cocc4cc3cc2C1",{},"[chr5,CH1r5:1]>>[n:1]",null,-0.1180042216],[0.1800828561,218.3590091989,10,"completed",-4.778556,10.0,8,"C(=Cc1ccc[nH]1)C1=CCC(C2=CC(C=Cc3ccc[nH]3)=CC2)=C1","C(=Cc1ccc[nH]1)c1c[nH]c(-c2cc(C=Cc3ccc[nH]3)c[nH]2)c1",{},"[#6H2r5:1]>>[NH:1]",null,-0.3135450797],[0.179904028,333.7526460618,10,"completed",-5.4117,10.0,8,"C(#Cc1ccc(C#Cc2ccco2)c2c1=CCC=2)c1ccco1","C(#Cc1nnc(C#Cc2ccco2)c2c1=CCC=2)c1ccco1",{},"[ch&r6:0]>>[nr6:0]",null,-0.3987451628],[0.1798279737,98.0566190899,10,"completed",-5.418048,10.0,9,"C1=CC(=C2C=c3cc4cccnc4cc3=C2)C=C1","C1=NN=CC1=C1C=c2cc3cccnc3cc2=C1",{},"[chr5,CH1r5:1]>>[n:1]",null,-0.2432710842],[0.1796176971,206.4814533937,10,"completed",-5.306268,10.0,7,"C(=Cc1nccc2c1=CCC=2)c1nccc2c1=CCC=2","C(=Cc1nccc2cscc12)c1nccc2cscc12",{},"[#6H2r5:1]>>[S:1]",null,-0.2519570789],[0.1795459138,145.3420619014,10,"completed",-5.343252,10.0,3,"C(#Cc1cccc(-c2cccc(C#Cc3ccccc3)c2)c1)c1ccccc1","C(#Cc1ccccc1)C1=CC(C2=CCC(C#Cc3ccccc3)=C2)=CC1",{},"[c:0]1[ch:1][ch][c:3][c!r5:4][c!r5:5]1>>[c:0]1[CH2:1][c:3][c:4][c:5]1",null,-0.2238713187],[0.1793583155,351.3902239368,10,"completed",-5.29302,10.0,4,"C1=CC(c2cccc(C3=CCC=C3)c2Nc2ccccc2)=CC1","C1=CC(c2ncnc(C3=CCC=C3)c2Nc2ccccc2)=CC1",{},"[ch&r6:0]>>[nr6:0]",null,-0.3764716224],[0.179094659,212.3275303428,10,"completed",-4.910576,10.0,6,"C1=CC(N(c2ccsc2)c2ccsc2)=CC1","C1=NCC=C1N(c1ccsc1)c1ccsc1",{},"[chr5,CH1r5:1]>>[n:1]",null,-0.2503295658],[0.1787871502,116.1700283982,10,"completed",-5.373888,10.0,3,"c1ccc2cc(Nc3ccc4ccccc4c3)ccc2c1","c1cnc2cc(Nc3ccc4cccnc4c3)ccc2c1",{},"[ch&r6:0]>>[nr6:0]",null,-0.2241710227],[0.1784830553,108.1447622655,10,"completed",-4.990984,10.0,9,"C1=c2cc3cc4ccncc4cc3cc2=CC1","C1=c2cc3cc4ccnnc4cc3cc2=CC1",{},"[ch&r6:0]>>[nr6:0]",null,-0.1323581839],[0.178104239,169.9854178175,10,"completed",-5.278024,10.0,4,"C(#Cc1cccc2c1=CCC=2)c1cccc2c1=CCC=2","C(#Cc1cccc2c1=NCC=2)c1cccc2c1=NCC=2",{},"[chr5,CH1r5:1]>>[n:1]",null,-0.2107709399],[0.1780929505,206.977183889,10,"completed",-5.1265,10.0,4,"C1=C(NC2=CCc3ccccc32)c2ccccc2C1","C1=C(NC2=CCc3ncccc32)c2cccnc2C1",{},"[ch&r6:0]>>[nr6:0]",null,-0.2078067784],[0.1779061578,164.8273976112,10,"completed",-5.215004,10.0,5,"C1=CCC(C2=CC(NC3=CCC(C4=CC=CC4)=C3)=CC2)=C1","C1=CCC(C2=CC(NC3=NCC(C4=CC=CC4)=C3)=NC2)=C1",{},"[chr5,CH1r5:1]>>[n:1]",null,-0.1834360156],[0.1778402715,111.245149554,10,"completed",-5.334052,10.0,4,"C1=CCC(c2cc(Nc3ccccc3)cc(C3=CC=CC3)c2)=C1","C1=CN=C(c2cc(Nc3ccccc3)cc(C3=NC=CC3)c2)C1",{},"[chr5,CH1r5:1]>>[n:1]",null,-0.1980349698],[0.2365006239,180.0518253893,11,"completed",-5.267076,11.0,11,"C1=c2cc3cc4ncnnc4cc3cc2=CC1","C1=c2cc3cc4nnnnc4cc3cc2=CC1",{},"[ch&r6:0]>>[nr6:0]",null,-0.2147014458],[0.223335515,120.2832413501,11,"completed",-5.164312,11.0,11,"c1cc2cc3cc4cocc4cc3cc2o1","c1nc2cc3cc4cocc4cc3cc2o1",{},"[chr5,CH1r5:1]>>[n:1]",null,-0.1284317503],[0.2208254291,114.0624205786,11,"completed",-5.099544,11.0,11,"C1=Nc2cc3cc4cscc4cc3cc2C1","c1nc2cc3cc4cscc4cc3cc2o1",{},"[#6H2r5:1]>>[O:1]",null,-0.1140628672],[0.2167706491,166.3780711064,11,"completed",-5.355856,11.0,11,"C1=NC=NC1=C1C=c2cc3ccccc3cc2=C1","C1=NC(=C2C=c3cc4ccccc4cc3=C2)N=N1",{},"[chr5,CH1r5:1]>>[n:1]",null,-0.2444548752],[0.2135241984,104.7313823637,11,"completed",-4.89512,11.0,11,"C1=NCc2cc3cc4c[nH]cc4cc3cc21","c1[nH]cc2cc3cc4oncc4cc3cc12",{},"[#6H2r5:1]>>[O:1]",null,-0.1775860679],[0.2114391877,90.4544950778,11,"completed",-4.9402,11.0,11,"C1=c2cc3nc4ccsc4nc3cc2=CC1","c1cc2nc3cc4c[nH]cc4cc3nc2s1",{},"[#6H2r5:1]>>[NH:1]",null,-0.1438564398],[0.2110698434,91.7442301806,11,"completed",-5.082616,11.0,11,"c1cc2cc3cc4c[nH]cc4cc3cc2nn1","c1[nH]cc2cc3cc4nnncc4cc3cc12",{},"[ch&r6:0]>>[nr6:0]",null,-0.0925477361],[0.2108752403,154.0262064534,11,"completed",-5.336444,11.0,11,"O=c1ccc2cc3cc4cscc4cc3cc2[nH]1","O=c1cnc2cc3cc4cscc4cc3cc2[nH]1",{},"[ch&r6:0]>>[nr6:0]",null,-0.2260926739],[0.2100527963,145.152400152,11,"completed",-5.409308,11.0,11,"C1=NC=NC1=C1C=c2cc3ccccc3cc2=C1","C1=NN=NC1=C1C=c2cc3ccccc3cc2=C1",{},"[chr5,CH1r5:1]>>[n:1]",null,-0.260668802],[0.2097116996,129.5585135524,11,"completed",-5.2576,11.0,11,"O=c1cc[nH]c2cc3cc4cscc4cc3cc12","O=c1cn[nH]c2cc3cc4cscc4cc3cc12",{},"[ch&r6:0]>>[nr6:0]",null,-0.1701643642],[0.2097069102,138.8492098965,11,"completed",-5.308292,11.0,11,"O=c1cc[nH]c2cc3cc4cscc4cc3cc12","O=c1nc[nH]c2cc3cc4cscc4cc3cc12",{},"[ch&r6:0]>>[nr6:0]",null,-0.2013405725],[0.2093886356,89.5679047887,11,"completed",-4.871016,11.0,11,"C1=c2cc3cc4nc[nH]c4cc3cc2=CC1","c1nc2cc3cc4cocc4cc3cc2[nH]1",{},"[#6H2r5:1]>>[O:1]",null,-0.1836162002],[0.2090703537,89.712629522,11,"completed",-5.337916,11.0,11,"c1ncc2cc3cc4cscc4cc3cc2n1","c1scc2cc3cc4nnncc4cc3cc12",{},"[ch&r6:0]>>[nr6:0]",null,-0.1891674581],[0.2085315358,83.4018012365,11,"completed",-5.00874,11.0,11,"c1cc2cc3cc4cscc4cc3cc2s1","c1nc2cc3cc4cscc4cc3cc2s1",{},"[chr5,CH1r5:1]>>[n:1]",null,-0.1050560344],[0.2083275049,160.6350062585,11,"completed",-5.317768,11.0,11,"C1=NCc2nc3cc4c(cc3nc21)=CCC=4","C1=c2cc3nc4c(nc3cc2=CC1)N=NC4",{},"[chr5,CH1r5:1]>>[n:1]",null,-0.2214516361],[0.208260596,112.7371145279,11,"completed",-5.038548,11.0,11,"C1=c2cc3cc4c(cc3cc2=CC1)N=NC4","C1=c2cc3cc4nnsc4cc3cc2=CC1",{},"[#6H2r5:1]>>[S:1]",null,-0.1206651054],[0.2071610287,72.6800005187,11,"completed",-4.876444,11.0,11,"c1cc2cc3cc4cocc4cc3cc2[nH]1","c1occ2cc3cc4[nH]ncc4cc3cc12",{},"[chr5,CH1r5:1]>>[n:1]",null,-0.1725434791],[0.2071391917,101.7196825716,11,"completed",-5.155572,11.0,11,"C1=NCc2cc3cc4cscc4cc3cc21","c1scc2cc3cc4oncc4cc3cc12",{},"[#6H2r5:1]>>[O:1]",null,-0.1089042467],[0.2054461492,191.693489832,11,"completed",-5.414184,11.0,11,"O=c1ccc2cc3cc4cscc4cc3cc2[nH]1","O=c1ncc2cc3cc4cscc4cc3cc2[nH]1",{},"[ch&r6:0]>>[nr6:0]",null,-0.2917448733],[0.2051085515,104.0097971381,11,"completed",-4.809652,11.0,11,"C1=c2cc3cc4c(cc3cc2=CC1)N=NC4","C1=c2cc3cc4nn[nH]c4cc3cc2=CC1",{},"[#6H2r5:1]>>[NH:1]",null,-0.2283111886],[0.2037367309,107.2955443914,11,"completed",-5.220984,11.0,11,"c1cc2cc3cc4cocc4cc3cc2o1","c1occ2cc3cc4oncc4cc3cc12",{},"[chr5,CH1r5:1]>>[n:1]",null,-0.1366913556],[0.2015483717,123.3023991323,11,"completed",-5.407376,11.0,11,"C1=CC(c2cc(C=CC3=CSCS3)cc(C=CC3=CSCS3)c2)=CC1","C1=CC(C=Cc2cc(C=CC3=CCC=C3)cc(C3=CCC=C3)c2)=CC1",{},"[S,s:0]1[r5:1]-,=,:[r5:2][S,s:3][*:4]1>>[CH:0]1=[C:1][C:2]=[CH:3][*:4]1",null,-0.2479892826],[0.201476619,96.7115884145,11,"completed",-5.404248,11.0,11,"c1ncc2cc3cc4cocc4cc3cc2n1","c1occ2cc3cc4nnncc4cc3cc12",{},"[ch&r6:0]>>[nr6:0]",null,-0.2339035819],[0.1985478448,101.3071256852,11,"completed",-5.324116,11.0,11,"C1=NCc2cc3cc4c[nH]cc4cc3cc21","C1=NCc2cc3nc4c[nH]cc4nc3cc21",{},"[ch&r6:0]>>[nr6:0]",null,-0.186748078],[0.1957293925,91.4693301429,11,"completed",-5.268732,11.0,11,"c1cc2cc3cc4cocc4cc3cc2s1","c1cc2nc3cc4cocc4cc3nc2s1",{},"[ch&r6:0]>>[nr6:0]",null,-0.1493893483],[0.1953475629,135.1288298384,11,"completed",-5.01242,11.0,11,"O=c1cc[nH]c2cc3cc4c[nH]cc4cc3cc12","O=c1cn[nH]c2cc3cc4c[nH]cc4cc3cc12",{},"[ch&r6:0]>>[nr6:0]",null,-0.1483853978],[0.1949511337,75.9575966487,11,"completed",-4.829892,11.0,11,"C1=c2nc3cc4cc[nH]c4cc3nc2=CC1","c1cc2cc3nc4c[nH]cc4nc3cc2[nH]1",{},"[#6H2r5:1]>>[NH:1]",null,-0.2037624573],[0.194524565,144.6720387153,11,"completed",-5.054924,11.0,11,"O=c1cc[nH]c2cc3cc4c[nH]cc4cc3cc12","O=c1nc[nH]c2cc3cc4c[nH]cc4cc3cc12",{},"[ch&r6:0]>>[nr6:0]",null,-0.1480729659],[0.1941240108,74.799422247,11,"completed",-5.066332,11.0,11,"C1=Cc2cc3nc4cscc4nc3cc2C1","c1cc2cc3nc4cscc4nc3cc2[nH]1",{},"[#6H2r5:1]>>[NH:1]",null,-0.0784243925],[0.1932623719,84.1710874471,11,"completed",-4.808456,11.0,11,"c1cc2cc3cc4cscc4cc3cc2[nH]1","c1nc2cc3cc4cscc4cc3cc2[nH]1",{},"[chr5,CH1r5:1]>>[n:1]",null,-0.220757208],[0.1931725096,142.2681807453,11,"completed",-5.372324,11.0,11,"O=c1cc[nH]c2cc3cc4cocc4cc3cc12","O=c1nc[nH]c2cc3cc4cocc4cc3cc12",{},"[ch&r6:0]>>[nr6:0]",null,-0.2378630113],[0.1921850493,83.0143356893,11,"completed",-5.140024,11.0,11,"C1=c2nc3cc4cc[nH]c4cc3nc2=CC1","c1cc2cc3nc4cocc4nc3cc2[nH]1",{},"[#6H2r5:1]>>[O:1]",null,-0.0876146164],[0.19183048,79.8758943747,11,"completed",-5.073416,11.0,11,"c1cc2cc3cc4cscc4cc3cc2s1","c1scc2cc3cc4sncc4cc3cc12",{},"[chr5,CH1r5:1]>>[n:1]",null,-0.0820149129],[0.1909297625,135.8011084767,11,"completed",-5.226688,11.0,11,"C1=NCc2nc3cc4c(cc3nc21)=CCC=4","C1=c2cc3nc4cnsc4nc3cc2=CC1",{},"[#6H2r5:1]>>[S:1]",null,-0.1621923773],[0.1897991849,67.2853670942,11,"completed",-4.812688,11.0,11,"c1cc2cc3cc4cscc4cc3cc2[nH]1","c1scc2cc3cc4[nH]ncc4cc3cc12",{},"[chr5,CH1r5:1]>>[n:1]",null,-0.2120752966],[0.1889498096,88.4883913936,11,"completed",-5.072772,11.0,11,"c1cc2cc3cc4cocc4cc3cc2s1","c1nc2cc3cc4cocc4cc3cc2s1",{},"[chr5,CH1r5:1]>>[n:1]",null,-0.0905177539],[0.1883720219,90.8980854162,11,"completed",-5.054004,11.0,11,"c1cc2cc3cc4cocc4cc3cc2[nH]1","c1cc2nc3cc4cocc4cc3nc2[nH]1",{},"[ch&r6:0]>>[nr6:0]",null,-0.0964319533],[0.1875419744,86.2418870406,11,"completed",-5.205528,11.0,11,"C1=Cc2nc3cc4cscc4cc3nc2C1","c1cc2nc3cc4cscc4cc3nc2s1",{},"[#6H2r5:1]>>[S:1]",null,-0.1135534274],[0.1873296551,118.5147833621,11,"completed",-5.41262,11.0,11,"C1=c2cc3nc4cc[nH]c4nc3cc2=CC1","c1ccc2cc3nc4[nH]ccc4nc3cc2c1",{},"[CH2:0]1[c,C:1]-,=,:[c,C:2]-,=,:[c,C:3]-,=,:[c,C:4]1>>[ch:0]1c[c:1][c:2][c:3][c:4]1",null,-0.248865573],[0.1864017953,133.0634028793,11,"completed",-5.321724,11.0,11,"O=c1cc[nH]c2cc3cc4cocc4cc3cc12","O=c1cn[nH]c2cc3cc4cocc4cc3cc12",{},"[ch&r6:0]>>[nr6:0]",null,-0.2044383035],[0.1863136012,94.4173294152,11,"completed",-5.09752,11.0,11,"C1=c2nc3cc4cc[nH]c4cc3nc2=CC1","C1=c2nc3cc4cn[nH]c4cc3nc2=CC1",{},"[chr5,CH1r5:1]>>[n:1]",null,-0.0944332875],[0.1839442412,85.3654155707,11,"completed",-5.138828,11.0,11,"c1cc2cc3cc4cocc4cc3cc2s1","c1occ2cc3cc4sncc4cc3cc12",{},"[chr5,CH1r5:1]>>[n:1]",null,-0.089587861],[0.1831627529,179.0467327665,11,"completed",-5.333132,11.0,11,"C(=CC1=c2cccnc2=CC1)C1=c2cccnc2=CC1","C(=CC1=c2cncnc2=CC1)C1=c2cncnc2=CC1",{},"[ch&r6:0]>>[nr6:0]",null,-0.2422591421],[0.1828170941,97.6850387709,11,"completed",-5.161552,11.0,10,"c1ccc2cc3cc4n[nH]cc4cc3cc2c1","c1cnc2cc3cc4n[nH]cc4cc3cc2n1",{},"[ch&r6:0]>>[nr6:0]",null,-0.1067651847],[0.1825712746,160.9166023431,11,"completed",-5.123188,11.0,11,"C1=NCc2nc3cc4c(cc3nc21)=CCC=4","C1=NCc2nc3cc4c[nH]cc4cc3nc21",{},"[#6H2r5:1]>>[NH:1]",null,-0.1617331684],[0.1819039973,85.4328040108,11,"completed",-4.992272,11.0,11,"c1cc2cc3cc4cscc4cc3cc2[nH]1","c1cc2nc3cc4cscc4cc3nc2[nH]1",{},"[ch&r6:0]>>[nr6:0]",null,-0.1139533754],[0.1817511092,73.8424980501,11,"completed",-5.299828,11.0,11,"C1=c2nc3cc4ccsc4cc3nc2=CC1","c1cc2cc3nc4cscc4nc3cc2s1",{},"[#6H2r5:1]>>[S:1]",null,-0.1581740087],[0.1807332375,98.8150624147,11,"completed",-4.960164,11.0,11,"C1=c2cc3cc4c(cc3cc2=CC1)N=NC4","c1[nH]cc2cc3cc4c(cc3cc12)CN=N4",{},"[#6H2r5:1]>>[NH:1]",null,-0.1390896435],[0.1804876674,127.1401013788,11,"completed",-5.129076,11.0,9,"C1=CC(=C2C=c3cc4ccccc4cc3=C2)N=C1","C1=NC(=C2C=c3cc4ccccc4cc3=C2)N=C1",{},"[chr5,CH1r5:1]>>[n:1]",null,-0.1287589148],[0.1791447838,124.7343193113,11,"completed",-4.992272,11.0,11,"C1=NCc2nc3cc4c(cc3nc21)=CCC=4","C1=c2cc3nc4cn[nH]c4nc3cc2=CC1",{},"[#6H2r5:1]>>[NH:1]",null,-0.1457575322],[0.1786227959,95.2016726239,11,"completed",-5.224756,11.0,11,"C1=c2cc3cc4c(cc3cc2=CC1)N=NC4","c1scc2cc3cc4c(cc3cc12)CN=N4",{},"[#6H2r5:1]>>[S:1]",null,-0.1291888062],[0.1778211319,88.862591467,11,"completed",-4.730072,11.0,11,"C1=c2cc3nc4cc[nH]c4nc3cc2=CC1","c1cc2nc3cc4c[nH]cc4cc3nc2[nH]1",{},"[#6H2r5:1]>>[NH:1]",null,-0.2737726347],[0.1777579447,111.2073243362,11,"completed",-5.351992,11.0,11,"C1=c2nc3cc4ccsc4cc3nc2=CC1","C1=c2nc3cc4cnsc4cc3nc2=CC1",{},"[chr5,CH1r5:1]>>[n:1]",null,-0.2085235079],[0.1774378892,149.4693933381,11,"completed",-5.161,11.0,11,"C1=Nc2nc3cc4c(cc3nc2C1)=CCC=4","C1=c2cc3nc4ncsc4nc3cc2=CC1",{},"[#6H2r5:1]>>[S:1]",null,-0.1554489934],[0.1773946805,75.9188924586,11,"completed",-5.058604,11.0,11,"C1=c2nc3cc4ccsc4cc3nc2=CC1","c1cc2cc3nc4c[nH]cc4nc3cc2s1",{},"[#6H2r5:1]>>[NH:1]",null,-0.0812610383],[0.1754055541,184.7164751122,11,"completed",-4.77046,11.0,11,"C1=CC(N(C2=CCC=N2)C2=CCC=N2)=CC1","C1=NC(N(C2=CCC=N2)c2ccsc2)=CC1",{},"[#6H2r5:1]>>[S:1]",null,-0.2955207537],[0.1747328327,148.7492108306,11,"completed",-5.01288,11.0,11,"C1=c2cc3cc4ncnnc4cc3cc2=CC1","c1nnc2cc3cc4c[nH]cc4cc3cc2n1",{},"[#6H2r5:1]>>[NH:1]",null,-0.1607649712],[0.1747232691,140.2647267412,11,"completed",-4.721056,11.0,11,"C1=Cc2c3c(c4c(c2=C1)=CC=C4)SCS3","c1cc2c3cccc3c3sssc3c2c1",{},"[#6H2r5:1]>>[S:1]",null,-0.3000624695],[0.17449672,140.127969224,11,"completed",-5.113252,11.0,11,"C1=c2cc3cc4c(cc3cc2=CC1)N=NC4","C1=c2cc3cc4nnoc4cc3cc2=CC1",{},"[#6H2r5:1]>>[O:1]",null,-0.14043468],[0.1735612104,122.0457653956,11,"completed",-5.224388,11.0,9,"c1ccc(N(c2ccccc2)c2cscn2)cc1","c1ccc(N(c2ccccc2)c2csnn2)cc1",{},"[chr5,CH1r5:1]>>[n:1]",null,-0.1499220877],[0.1733885224,181.2164328989,11,"completed",-5.034868,11.0,4,"C1=CCC(Nc2cccc(NC3=CC=CC3)c2)=C1","C1=NC=C(Nc2cccc(NC3=CN=CC3)c2)C1",{},"[chr5,CH1r5:1]>>[n:1]",null,-0.1868637538],[0.1733621627,139.7262568784,11,"completed",-5.111136,11.0,6,"C(=Cc1ccccc1)C1=CCC(C2=CC(C=Cc3ccccc3)=CC2)=C1","C1=CC(C=CC2=CCC(C3=CC(C=CC4=CCC=C4)=CC3)=C2)=CC1",{},"[c:0]1[ch:1][ch][c:3][c!r5:4][c!r5:5]1>>[c:0]1[CH2:1][c:3][c:4][c:5]1",null,-0.1399435315],[0.1731370946,161.845678728,11,"completed",-5.188508,11.0,9,"C(#Cc1ccc(C#CC2=CC=CC2)c2c1SCS2)C1=CC=CC1","C(#Cc1ccc(C#Cc2cccs2)c2c1SCS2)c1cccs1",{},"[#6H2r5:1]>>[S:1]",null,-0.1732989328],[0.172472829,196.4540691366,11,"completed",-4.952712,11.0,7,"C1=CC(N(C2=CCC=C2)C2=CCC=C2)=CC1","C1=CC(N(C2=CCC=C2)C2=NCC=C2)=CC1",{},"[chr5,CH1r5:1]>>[n:1]",null,-0.2218651419],[0.1716438133,168.730578839,11,"completed",-5.300472,11.0,11,"C1=c2cc3nc4ccoc4nc3cc2=CC1","C1=c2cc3nc4cnoc4nc3cc2=CC1",{},"[chr5,CH1r5:1]>>[n:1]",null,-0.2194598583],[0.1714292583,116.7644496409,11,"completed",-5.395416,11.0,11,"C1=Nc2cc3cc4ccccc4cc3cc2C1","c1ccc2cc3cc4scnc4cc3cc2c1",{},"[#6H2r5:1]>>[S:1]",null,-0.2374795509],[0.1713487513,278.0607010019,11,"completed",-4.677724,11.0,9,"C1=c2c3c(c4c(c2=CC1)=CCC=4)SCS3","c1scc2c1c1c(c3cscc32)SCS1",{},"[#6H2r5:1]>>[S:1]",null,-0.4058239684],[0.1710414309,162.5875851603,11,"completed",-5.266064,11.0,11,"C1=c2cc3cc4ncnnc4cc3cc2=CC1","c1nnc2cc3cc4cscc4cc3cc2n1",{},"[#6H2r5:1]>>[S:1]",null,-0.199868898],[0.1710400761,81.7648680823,11,"completed",-5.138092,11.0,9,"c1ccc(Nc2cc(Nc3ccccc3)cc(-c3ccccn3)c2)cc1","c1ccc(Nc2cc(Nc3ccccc3)cc(-c3ncccn3)c2)cc1",{},"[ch&r6:0]>>[nr6:0]",null,-0.0860028132],[0.1709180006,163.3380538121,11,"completed",-4.968996,11.0,4,"C1=CCC(Nc2ccc3ccc(NC4=CC=CC4)cc3c2)=C1","C1=CCC(Nc2cc3cc(NC4=CC=CC4)ncc3cn2)=C1",{},"[ch&r6:0]>>[nr6:0]",null,-0.1873198424],[0.1702736561,106.7817350818,11,"completed",-5.229724,11.0,9,"C1=c2cc3cc4ccccc4cc3cc2=NC1","C1=c2cc3cc4nccnc4cc3cc2=NC1",{},"[ch&r6:0]>>[nr6:0]",null,-0.1401720866],[0.170035355,214.1095632246,11,"completed",-5.383732,11.0,7,"O=c1ccoc(N(C2=CCC=C2)C2=CCC=C2)c1","O=c1cc[nH]c(N(C2=CCC=C2)C2=CCC=C2)c1",{},"[o:1]>>[nH:1]",null,-0.2920441585],[0.1698418479,283.1892469209,11,"completed",-4.7516,11.0,4,"C1=c2ccccc2=C(NC2=c3ccccc3=CC2)C1","c1ccc2c(Nc3occ4ccccc34)occ2c1",{},"[#6H2r5:1]>>[O:1]",null,-0.3737293191],[0.1698108392,159.2394640728,11,"completed",-4.77322,11.0,11,"C1=CC(N(C2=CCC=N2)C2=CCC=N2)=CC1","C1=NC(N(C2=CCC=N2)C2=CCC=N2)=CC1",{},"[chr5,CH1r5:1]>>[n:1]",null,-0.2787147995],[0.1690917819,130.4045329245,11,"completed",-5.265236,11.0,9,"c1ccc(N(c2ccccc2)c2cscn2)cc1","c1ccc(N(c2ccccc2)c2ncsn2)cc1",{},"[chr5,CH1r5:1]>>[n:1]",null,-0.1743094395],[0.1689960964,129.0798198646,11,"completed",-5.1748,11.0,3,"C(#Cc1ccc2ccccc2c1)c1ccc2ccccc2c1","C(#Cc1ccc2c(c1)=CCC=2)c1ccc2c(c1)=CCC=2",{},"[c:0]1[ch:1][ch][c:3][c!r5:4][c!r5:5]1>>[c:0]1[CH2:1][c:3][c:4][c:5]1",null,-0.1392952601],[0.1689006883,111.3759905682,11,"completed",-5.412528,11.0,4,"C1=CCC(c2cccc(Nc3cccc(C4=CC=CC4)c3)c2)=C1","C1=CCC(c2ccnc(Nc3cc(C4=CC=CC4)ccn3)c2)=C1",{},"[ch&r6:0]>>[nr6:0]",null,-0.2454887964],[0.168808737,143.4936671192,11,"completed",-5.106904,11.0,11,"C1=CN=C(Nc2cccc(NC3=NC=CC3)c2-c2ccccc2)C1","C1=CC(c2c(NC3=NC=CC3)cccc2NC2=NC=CC2)=CC1",{},"[c:0]1[ch:1][ch][c:3][c!r5:4][c!r5:5]1>>[c:0]1[CH2:1][c:3][c:4][c:5]1",null,-0.1435750273],[0.1686168887,119.4622533061,11,"completed",-5.182252,11.0,8,"C1=NC(N(c2ccccc2)c2ccccc2)=CC1","C1=C(N(c2ccccc2)c2ccccc2)N=NC1",{},"[chr5,CH1r5:1]>>[n:1]",null,-0.1326132414],[0.1682347,83.4866872964,11,"completed",-4.825384,11.0,11,"C1=c2cc3cc4cnsc4cc3cc2=CC1","c1[nH]cc2cc3cc4sncc4cc3cc12",{},"[#6H2r5:1]>>[NH:1]",null,-0.2095778166],[0.1681731784,149.2268254232,11,"completed",-5.182804,11.0,8,"C1=CC(Nc2cc(-c3ccco3)nc(-c3ccco3)c2)=CC1","C1=CC(Nc2cc(-c3ccc[nH]3)nc(-c3ccc[nH]3)c2)=CC1",{},"[o:1]>>[nH:1]",null,-0.1600885118],[0.1680491223,205.5891098324,11,"completed",-4.986384,11.0,5,"C(=Cc1ccc2c[nH]cc2c1)c1ccc2c[nH]cc2c1","C(=Cc1ccc2c[nH]cc2n1)c1ccc2c[nH]cc2n1",{},"[ch&r6:0]>>[nr6:0]",null,-0.2204361446],[0.1680316139,152.9834678648,11,"completed",-5.290628,11.0,3,"C(=Cc1cccc(-c2cccc(C=Cc3ccccc3)c2)c1)c1ccccc1","C(=Cc1ccccc1)C1=CC(C2=CCC(C=Cc3ccccc3)=C2)=CC1",{},"[c:0]1[ch:1][ch][c:3][c!r5:4][c!r5:5]1>>[c:0]1[CH2:1][c:3][c:4][c:5]1",null,-0.2030026312],[0.1678188313,154.1225275216,11,"completed",-5.5152,11.0,11,"C1=Nc2cc3cc4ccccc4cc3cc2C1","c1ccc2cc3cc4ocnc4cc3cc2c1",{},"[#6H2r5:1]>>[O:1]",null,-0.3289762348],[0.1676412866,214.012618388,11,"completed",-5.600392,11.0,9,"C1=CC(=C2C=c3c(ccc4c[nH]cc34)=N2)C=C1","C1=CC(=C2N=c3ccc4c[nH]cc4c3=N2)C=C1",{},"[chr5,CH1r5:1]>>[n:1]",null,-0.4104796659],[0.1675591719,111.0717750169,11,"completed",-5.437276,11.0,11,"C1=c2cc3cc4cnsc4cc3cc2=CC1","c1ccc2cc3cc4sncc4cc3cc2c1",{},"[CH2:0]1[c,C:1]-,=,:[c,C:2]-,=,:[c,C:3]-,=,:[c,C:4]1>>[ch:0]1c[c:1][c:2][c:3][c:4]1",null,-0.2609155769],[0.1673864163,94.292018152,11,"completed",-5.073048,11.0,4,"C1=CC(c2cc(Nc3ccccc3)cc(Nc3ccccc3)c2)=CC1","C1=NC(c2cc(Nc3ccccc3)cc(Nc3ccccc3)c2)=CC1",{},"[chr5,CH1r5:1]>>[n:1]",null,-0.0961609366],[0.1673787869,144.6917081398,11,"completed",-5.07268,11.0,8,"C1=CC(=C2C=C(NC3=CCC=C3)C(NC3=CCC=C3)=C2)N=C1","C1=CC(NC2=CC(=C3N=CC=N3)C=C2NC2=CCC=C2)=CC1",{},"[chr5,CH1r5:1]>>[n:1]",null,-0.1459500523],[0.1672966695,120.4737801781,11,"completed",-5.176272,11.0,10,"C1=c2cc3cc4cncnc4cc3cc2=CC1","C1=c2cc3cc4cnnnc4cc3cc2=CC1",{},"[ch&r6:0]>>[nr6:0]",null,-0.1317743014],[0.167182628,151.7972271808,11,"completed",-5.239108,11.0,9,"C1=CC(=C2C=c3cc4ccccc4cc3=C2)C=N1","C1=CC(=C2C=c3cc4ccccc4cc3=C2)N=N1",{},"[chr5,CH1r5:1]>>[n:1]",null,-0.1803452402],[0.1670272296,129.5470338795,11,"completed",-5.44206,11.0,4,"C1=CCC(c2cc(C=Cc3ccccc3)cc(C3=CC=CC3)c2)=C1","C1=CCC(c2cc(C=CC3=CCC=C3)cc(C3=CC=CC3)c2)=C1",{},"[c:0]1[ch:1][ch][c:3][c!r5:4][c!r5:5]1>>[c:0]1[CH2:1][c:3][c:4][c:5]1",null,-0.2722405285],[0.1670079912,144.7638069359,11,"completed",-5.324024,11.0,8,"C(=Cc1ccccc1)C1=CCC(C2=NC(C=Cc3ccccc3)=CC2)=N1","C1=CC(C=CC2=CCC(C3=NC(C=CC4=CCC=C4)=CC3)=N2)=CC1",{},"[c:0]1[ch:1][ch][c:3][c!r5:4][c!r5:5]1>>[c:0]1[CH2:1][c:3][c:4][c:5]1",null,-0.2134199348],[0.1669527625,133.1386200835,11,"completed",-5.2438,11.0,11,"C1=NCC(Nc2cccc(NC3=CC=NC3)c2-c2ccccc2)=C1","C1=CC(c2c(NC3=CC=NC3)cccc2NC2=CC=NC2)=CC1",{},"[c:0]1[ch:1][ch][c:3][c!r5:4][c!r5:5]1>>[c:0]1[CH2:1][c:3][c:4][c:5]1",null,-0.1669081417],[0.1666468081,177.0408966954,11,"completed",-5.052532,11.0,11,"C1=Nc2nc3cc4c(cc3nc2C1)=CCC=4","C1=Nc2nc3cc4c[nH]cc4cc3nc2C1",{},"[#6H2r5:1]>>[NH:1]",null,-0.1801320419],[0.165824871,154.3449734073,11,"completed",-5.456136,11.0,11,"C(#Cc1ccccc1)C1=CC(C2=CCC(C#Cc3ccccc3)=C2)=CC1","C(#Cc1cc(-c2csc(C#Cc3ccccc3)c2)cs1)c1ccccc1",{},"[#6H2r5:1]>>[S:1]",null,-0.2932072093],[0.1657139556,103.8602979699,11,"completed",-5.396704,11.0,10,"c1ccc2cc3cc4nscc4cc3cc2c1","c1cnc2cc3cc4nscc4cc3cc2n1",{},"[ch&r6:0]>>[nr6:0]",null,-0.2322138253],[0.1656532617,190.95730345,11,"completed",-5.228252,11.0,6,"C1=CC(Nc2cc(C3=NCC=C3)cc(C3=NCC=C3)c2)=CC1","C1=CC(Nc2cc(C3=NCC=C3)nc(C3=NCC=C3)c2)=CC1",{},"[ch&r6:0]>>[nr6:0]",null,-0.2110082788],[0.1655559684,107.0430136293,11,"completed",-5.114816,11.0,4,"C1=CC(c2cc(Nc3ccccc3)cc(Nc3ccccc3)c2)=CC1","C1=CC(c2cc(Nc3ccccc3)nc(Nc3ccccc3)c2)=CC1",{},"[ch&r6:0]>>[nr6:0]",null,-0.1075442632],[0.1654090954,143.7961867911,11,"completed",-5.280784,11.0,11,"C1=NCC(Nc2cccc(NC3=CC=NC3)c2-c2ccccc2)=C1","C1=CCC(c2c(NC3=CC=NC3)cccc2NC2=CC=NC2)=C1",{},"[c:0]1[ch:1][ch][c:3][c!r5:4][c!r5:5]1>>[c:0]1[CH2:1][c:3][c:4][c:5]1",null,-0.1915514085],[0.165356732,146.1859676659,11,"completed",-5.131376,11.0,8,"C1=NC(N(c2ccccc2)c2ccccc2)=CC1","c1ccc(N(c2ccccc2)c2cocn2)cc1",{},"[#6H2r5:1]>>[O:1]",null,-0.1478266529],[0.2220743666,156.4190913332,12,"completed",-5.293388,12.0,12,"C1=CC(C=CC2=CCC(C3=CC(C=CC4=CCC=C4)=CC3)=C2)=CC1","C(=CC1=CCC(C2=CC(C=CC3=CCN=C3)=CC2)=C1)C1=CCN=C1",{},"[chr5,CH1r5:1]>>[n:1]",null,-0.2068632452],[0.2005464833,148.560177584,12,"completed",-4.871476,12.0,12,"C1=CC(c2cc(Nc3ccccc3)nc(Nc3ccccc3)c2)=CC1","C1=CCC(Nc2cc(C3=CCC=C3)cc(NC3=CC=CC3)n2)=C1",{},"[c:0]1[ch:1][ch][c:3][c!r5:4][c!r5:5]1>>[c:0]1[CH2:1][c:3][c:4][c:5]1",null,-0.2183105665],[0.1948994861,155.0763089285,12,"completed",-5.209024,12.0,12,"C(#Cc1ccc2c(c1)=CCC=2)c1ccc2c(c1)=CCC=2","C(#Cc1cc2c(cn1)=CCC=2)c1cc2c(cn1)=CCC=2",{},"[ch&r6:0]>>[nr6:0]",null,-0.1728378302],[0.1943050803,136.7395513239,12,"completed",-5.03542,12.0,12,"C(#Cc1ccc2c(c1)=CCC=2)c1ccc2c(c1)=CCC=2","C(#Cc1ccc2c(c1)SCS2)c1ccc2c(c1)SCS2",{},"[CH,ch:0]1=[C,c:1][C,c:2]=[CH,ch:3][*:4]1>>[S:0]1[*:1]=,:[*:2][S:3][*:4]1",null,-0.1440183576],[0.1942666706,72.0869811652,12,"completed",-4.962004,12.0,12,"c1nc2cc3cc4cscc4cc3cc2[nH]1","c1scc2cc3cc4[nH]nnc4cc3cc12",{},"[chr5,CH1r5:1]>>[n:1]",null,-0.1205302945],[0.1941598711,82.5124238989,12,"completed",-4.937808,12.0,12,"C1=c2cc3cc4nnsc4cc3cc2=CC1","c1[nH]cc2cc3cc4snnc4cc3cc12",{},"[#6H2r5:1]>>[NH:1]",null,-0.1403508464],[0.1886885676,93.916190301,12,"completed",-5.113712,12.0,12,"C1=NC(c2cc(Nc3ccccc3)cc(Nc3ccccc3)c2)=CC1","c1ccc(Nc2cc(Nc3ccccc3)cc(-c3cscn3)c2)cc1",{},"[#6H2r5:1]>>[S:1]",null,-0.0944054028],[0.186078442,78.0651457573,12,"completed",-5.194028,12.0,12,"C1=c2cc3cc4nnsc4cc3cc2=CC1","c1scc2cc3cc4snnc4cc3cc12",{},"[#6H2r5:1]>>[S:1]",null,-0.1021096799],[0.1834007813,83.1839296623,12,"completed",-5.260452,12.0,12,"C1=c2cc3cc4nnsc4cc3cc2=CC1","c1occ2cc3cc4snnc4cc3cc12",{},"[#6H2r5:1]>>[O:1]",null,-0.1397660183],[0.1830622475,123.215859096,12,"completed",-5.1495,12.0,12,"c1ccc(N(c2ccccc2)c2ncsn2)cc1","c1ccc(N(c2ccccc2)c2ccsn2)cc1",{},"[nr5:0]>>[ch&r5:0]",null,-0.1279951969],[0.1814112738,101.1852302482,12,"completed",-4.979852,12.0,12,"C1=NC(c2cc(Nc3ccccc3)cc(Nc3ccccc3)c2)=CC1","c1ccc(Nc2cc(Nc3ccccc3)cc(-c3c[nH]cn3)c2)cc1",{},"[#6H2r5:1]>>[NH:1]",null,-0.1315745658],[0.1806904109,129.011426744,12,"completed",-5.156216,12.0,12,"c1ccc(N(c2ccccc2)c2csnn2)cc1","c1ccc(N(c2ccccc2)c2cnsc2)cc1",{},"[nr5:0]>>[ch&r5:0]",null,-0.1348794468],[0.1802501639,174.963289513,12,"completed",-5.534796,12.0,12,"C1=NC(=C2C=c3cc4ccccc4cc3=C2)N=N1","C1=c2cc3ccccc3cc2=CC1=C1N=NN=N1",{},"[chr5,CH1r5:1]>>[n:1]",null,-0.3510633246],[0.1774761445,140.8931975683,12,"completed",-5.251804,12.0,12,"C1=CCC(c2cc(C=CC3=CCC=C3)cc(C3=CC=CC3)c2)=C1","C1=CC(C=Cc2cc(-c3ccc[nH]3)cc(-c3ccc[nH]3)c2)=CC1",{},"[#6H2r5:1]>>[NH:1]",null,-0.1764728755],[0.1734027349,102.2034069644,12,"completed",-5.156492,12.0,12,"C1=NC(c2cc(Nc3ccccc3)cc(Nc3ccccc3)c2)=CC1","c1ccc(Nc2cc(Nc3ccccc3)cc(-c3cocn3)c2)cc1",{},"[#6H2r5:1]>>[O:1]",null,-0.1095869334],[0.1725501742,77.2146506757,12,"completed",-5.026956,12.0,12,"c1occ2cc3cc4[nH]ncc4cc3cc12","c1occ2cc3cc4[nH]nnc4cc3cc12",{},"[chr5,CH1r5:1]>>[n:1]",null,-0.0926091841],[0.1725317792,170.4925980782,12,"completed",-5.445648,12.0,12,"C1=C(N(c2ccccc2)c2ccccc2)N=NC1","c1ccc(N(C2=NCN=N2)c2ccccc2)cc1",{},"[chr5,CH1r5:1]>>[n:1]",null,-0.2959886325],[0.171154013,92.3100943802,12,"completed",-5.166152,12.0,12,"C1=NC(c2cc(Nc3ccccc3)cc(Nc3ccccc3)c2)=CC1","C1=C(c2cc(Nc3ccccc3)cc(Nc3ccccc3)c2)N=NC1",{},"[chr5,CH1r5:1]>>[n:1]",null,-0.1032735988],[0.1706710207,158.7870169716,12,"completed",-5.33902,12.0,12,"C(#Cc1ccc2c(c1)=CCC=2)c1ccc2c(c1)=CCC=2","C(#Cc1ccc2c(n1)=CCC=2)c1ccc2c(n1)=CCC=2",{},"[ch&r6:0]>>[nr6:0]",null,-0.2306670574],[0.1701675478,102.25085377,12,"completed",-5.28382,12.0,12,"c1scc2cc3cc4oncc4cc3cc12","c1scc2cc3cc4onnc4cc3cc12",{},"[chr5,CH1r5:1]>>[n:1]",null,-0.1643539941],[0.1694579372,105.6461950238,12,"completed",-5.017112,12.0,12,"C1=c2cc3cc4nnoc4cc3cc2=CC1","c1[nH]cc2cc3cc4onnc4cc3cc12",{},"[#6H2r5:1]>>[NH:1]",null,-0.1205305961],[0.1692288478,127.8146040217,12,"completed",-4.833664,12.0,12,"C1=CC(c2cc(Nc3ccccc3)nc(Nc3ccccc3)c2)=CC1","C1=CC(Nc2cc(C3=CCC=C3)cc(NC3=CCC=C3)n2)=CC1",{},"[c:0]1[ch:1][ch][c:3][c!r5:4][c!r5:5]1>>[c:0]1[CH2:1][c:3][c:4][c:5]1",null,-0.2260412723],[0.1677316775,133.4493489969,12,"completed",-5.314916,12.0,12,"C1=CC(C=Cc2cc(C=CC3=CCC=C3)cc(C3=CCC=C3)c2)=CC1","C1=CC(C=Cc2cc(C=CC3=CCC=C3)cc(-c3cc[nH]c3)c2)=CC1",{},"[#6H2r5:1]>>[NH:1]",null,-0.2011001825],[0.1668765292,95.5268782482,12,"completed",-5.13432,12.0,12,"C1=NC(c2cc(Nc3ccccc3)cc(Nc3ccccc3)c2)=CC1","C1=NC(c2cc(Nc3ccccc3)cc(Nc3ccccc3)c2)=NC1",{},"[chr5,CH1r5:1]>>[n:1]",null,-0.0985014571],[0.1662922931,173.9483838998,12,"completed",-4.925112,12.0,12,"C1=CC(N(C2=CCC=C2)C2=NCC=C2)=CC1","C1=CC(N(C2=CCC=C2)c2ccsn2)=CC1",{},"[#6H2r5:1]>>[S:1]",null,-0.2127089288],[0.1656611577,110.1664585898,12,"completed",-5.35466,12.0,12,"C1=c2cc3cc4nn[nH]c4cc3cc2=CC1","c1ccc2cc3cc4[nH]nnc4cc3cc2c1",{},"[CH2:0]1[c,C:1]-,=,:[c,C:2]-,=,:[c,C:3]-,=,:[c,C:4]1>>[ch:0]1c[c:1][c:2][c:3][c:4]1",null,-0.2095566492],[0.1653392801,138.4086650481,12,"completed",-5.338284,12.0,12,"C(#Cc1ccc2c(c1)=CCC=2)c1ccc2c(c1)=CCC=2","C(#Cc1cnc2c(c1)=CCC=2)c1cnc2c(c1)=CCC=2",{},"[ch&r6:0]>>[nr6:0]",null,-0.2167459302],[0.1650993307,120.1876149135,12,"completed",-5.533048,12.0,12,"C1=CC(C=Cc2cc(C=CC3=CCC=C3)cc(C3=CCC=C3)c2)=CC1","C1=CC(C=Cc2cc(C=CC3=CCC=C3)nc(C3=CCC=C3)n2)=CC1",{},"[ch&r6:0]>>[nr6:0]",null,-0.326090543],[0.1646075661,137.0052531421,12,"completed",-5.213072,12.0,12,"C(#Cc1ccc2c(c1)=CCC=2)c1ccc2c(c1)=CCC=2","C(#Cc1ccc2cscc2c1)c1ccc2cscc2c1",{},"[#6H2r5:1]>>[S:1]",null,-0.1582252357],[0.1615557445,142.8581745722,12,"completed",-5.34178,12.0,12,"c1ccc(N(c2ccccc2)c2cocn2)cc1","c1ccc(N(c2ccccc2)c2conn2)cc1",{},"[chr5,CH1r5:1]>>[n:1]",null,-0.2214783659],[0.1599443205,128.7995689708,12,"completed",-5.687884,12.0,12,"C1=CC(C=Cc2cc(C=CC3=CCC=C3)cc(C3=CCC=C3)c2)=CC1","C1=CC(c2cc(C=CC3=CCN=C3)cc(C=CC3=CCN=C3)c2)=CC1",{},"[chr5,CH1r5:1]>>[n:1]",null,-0.431204188],[0.1597846316,154.617214235,12,"completed",-5.255024,12.0,8,"C1=NC(N(c2ccccc2)c2ccccc2)=CC1","C1=NC(N(c2ccccc2)c2ccccc2)=NC1",{},"[chr5,CH1r5:1]>>[n:1]",null,-0.1888977999],[0.1591900731,161.0673668013,12,"completed",-5.36018,12.0,12,"C1=CC(C=CC2=CCC(C3=NC(C=CC4=CCC=C4)=CC3)=N2)=CC1","C(=CC1=CCC(C2=NC(C=CC3=CCC=N3)=CC2)=N1)C1=CCC=N1",{},"[chr5,CH1r5:1]>>[n:1]",null,-0.2431307807],[0.1591387868,174.5433867716,12,"completed",-5.265788,12.0,11,"C1=CC(N(C2=CCN=C2)C2=CCN=C2)=CC1","C1=NCC=C1N(C1=CCN=C1)C1=CCN=C1",{},"[chr5,CH1r5:1]>>[n:1]",null,-0.209602881],[0.1581394765,515.412645706,12,"completed",-5.244904,12.0,11,"C1=Cc2c3c(c4c(c2=C1)=CC=C4)SCS3","c1cc2c3cccc3c3sosc3c2c1",{},"[#6H2r5:1]>>[O:1]",null,-0.52529878],[0.1579194331,139.2071510459,12,"completed",-4.902204,12.0,12,"c1ccc(Nc2cc(Nc3ccccc3)cc(-c3ncccn3)c2)cc1","C1=CC(Nc2cc(NC3=CCC=C3)cc(-c3ncccn3)c2)=CC1",{},"[c:0]1[ch:1][ch][c:3][c!r5:4][c!r5:5]1>>[c:0]1[CH2:1][c:3][c:4][c:5]1",null,-0.1963390617],[0.1578687826,130.0219749773,12,"completed",-5.407284,12.0,12,"C1=CC(C=Cc2cc(C=CC3=CCC=C3)cc(C3=CCC=C3)c2)=CC1","C1=CC(C=Cc2cc(C3=CCC=C3)cc(C=CC3=CCC=C3)n2)=CC1",{},"[ch&r6:0]>>[nr6:0]",null,-0.2513428092],[0.1570114276,206.1786605245,12,"completed",-4.999724,12.0,4,"C1=CCC(N(c2ccccc2)c2ccccc2)=C1","c1ccc(N(c2ccccc2)c2cccs2)cc1",{},"[#6H2r5:1]>>[S:1]",null,-0.2177997369],[0.1557131082,162.4135094418,12,"completed",-5.55476,12.0,12,"C1=CC(C=CC2=CCC(C3=NC(C=CC4=CCC=C4)=CC3)=N2)=CC1","C(=CC1=CCC(C2=NC(C=CC3=CCN=C3)=CC2)=N1)C1=CCN=C1",{},"[chr5,CH1r5:1]>>[n:1]",null,-0.3573701306],[0.1553992661,167.9841043694,12,"completed",-5.0874,12.0,12,"C(=Cc1ccccc1)C1=CC(C2=CCC(C=Cc3ccccc3)=C2)=CC1","C1=CCC(C=CC2=CC(C3=CCC(C=CC4=CC=CC4)=C3)=CC2)=C1",{},"[c:0]1[ch:1][ch][c:3][c!r5:4][c!r5:5]1>>[c:0]1[CH2:1][c:3][c:4][c:5]1",null,-0.1682154919],[0.155221556,142.5725985506,12,"completed",-4.90202,12.0,8,"c1ccc(N(c2ccccc2)c2cc[nH]c2)cc1","c1ccc(N(c2ccccc2)c2cc[nH]n2)cc1",{},"[chr5,CH1r5:1]>>[n:1]",null,-0.1988291358],[0.1548947322,176.1445112503,12,"completed",-5.43746,12.0,12,"C1=CC(C=CC2=CCC(C3=NC(C=CC4=CCC=C4)=CC3)=N2)=CC1","C1=CC(C=Cc2coc(-c3nc(C=CC4=CCC=C4)co3)n2)=CC1",{},"[#6H2r5:1]>>[O:1]",null,-0.294665441],[0.1547023505,133.2794670699,12,"completed",-5.201848,12.0,6,"c1ccc(Nc2cc(-c3ccco3)cc(-c3ccco3)c2)nc1","c1ccc(Nc2cc(-c3ccc[nH]3)cc(-c3ccc[nH]3)c2)nc1",{},"[o:1]>>[nH:1]",null,-0.1511495741],[0.1541018636,110.5374838734,12,"completed",-5.228988,12.0,10,"C1=CC(=C2Sc3cnc4sccc4c3S2)C=C1","C1=CC(=C2Sc3ccc4sccc4c3S2)C=C1",{},"[nr6:0]>>[ch&r6:0]",null,-0.1427273918],[0.153560344,190.354035388,12,"completed",-4.904228,12.0,4,"C(#CC1=c2ccccc2=CC1)C1=c2ccccc2=CC1","C(#CC1=c2ncccc2=CC1)C1=c2ncccc2=CC1",{},"[ch&r6:0]>>[nr6:0]",null,-0.2345521904],[0.1534035023,93.6802341915,12,"completed",-5.207,12.0,3,"c1ccc(Nc2cc(Nc3ccccc3)cc(-c3ccccc3)c2)cc1","c1ccc(Nc2cc(Nc3ccccc3)cc(-c3cccnc3)c2)cc1",{},"[ch&r6:0]>>[nr6:0]",null,-0.119941637],[0.1533788025,129.4860459946,12,"completed",-4.906344,12.0,4,"C1=CC(Nc2cc(NC3=CCC=C3)cc(-c3ccccc3)c2)=CC1","C1=NC(Nc2cc(NC3=CCC=N3)cc(-c3ccccc3)c2)=CC1",{},"[chr5,CH1r5:1]>>[n:1]",null,-0.1874644841],[0.1530384185,114.5455172178,12,"completed",-5.46736,12.0,11,"C1=CN=C(c2cc(Nc3ccccc3)cc(C3=NC=CC3)c2)C1","C1=CN=C(c2cc(Nc3ccccn3)cc(C3=NC=CC3)c2)C1",{},"[ch&r6:0]>>[nr6:0]",null,-0.281509905],[0.152713214,156.9233080941,12,"completed",-5.187864,12.0,11,"C(#Cc1ccccc1)C1=CC(C2=CCC(C#Cc3ccccc3)=C2)=CC1","C(#CC1=CC(C2=CCC(C#CC3=CC=CC3)=C2)=CC1)C1=CC=CC1",{},"[c:0]1[ch:1][ch][c:3][c!r5:4][c!r5:5]1>>[c:0]1[CH2:1][c:3][c:4][c:5]1",null,-0.1685460324],[0.1526562695,119.0111838683,12,"completed",-5.471224,12.0,5,"C1=NCC=C1c1cc(Nc2ccccc2)cc(C2=CCN=C2)c1","C1=NCC=C1c1cc(Nc2ccccn2)cc(C2=CCN=C2)c1",{},"[ch&r6:0]>>[nr6:0]",null,-0.2858132579],[0.1525436845,107.7677457476,12,"completed",-5.241132,12.0,10,"C1=CC(=C2Sc3cnc4ccsc4c3S2)C=C1","C1=CC(=C2Sc3ccc4ccsc4c3S2)C=C1",{},"[nr6:0]>>[ch&r6:0]",null,-0.1461978978],[0.152520033,180.2564791117,12,"completed",-5.227332,12.0,4,"C1=CCC(N(C2=CC=CC2)c2ccccc2)=C1","C1=NCC(N(C2=CC=NC2)c2ccccc2)=C1",{},"[chr5,CH1r5:1]>>[n:1]",null,-0.20108949],[0.1524271451,122.7797307321,12,"completed",-5.130548,12.0,12,"C1=CC(c2cc(Nc3ccccc3)nc(Nc3ccccc3)c2)=CC1","c1ccc(Nc2cc(-c3ccsc3)cc(Nc3ccccc3)n2)cc1",{},"[#6H2r5:1]>>[S:1]",null,-0.1246279288],[0.152415442,211.9090681175,12,"completed",-5.17894,12.0,6,"C1=CC(Nc2cc(-c3ccoc3)cc(-c3ccoc3)c2)=CC1","c1cc(Nc2cc(-c3ccoc3)cc(-c3ccoc3)c2)co1",{},"[#6H2r5:1]>>[O:1]",null,-0.2189952048],[0.1522387975,118.1164308566,12,"completed",-5.344356,12.0,12,"C1=NC(=C2C=c3cc4ccccc4cc3=C2)N=C1","C1=NC(=C2C=c3cc4nccnc4cc3=C2)N=C1",{},"[ch&r6:0]>>[nr6:0]",null,-0.2078685163],[0.1520800747,120.9335945591,12,"completed",-5.100464,12.0,6,"C1=CC(c2cc(Nc3ccccc3)cc(C3=CCC=C3)n2)=CC1","c1ccc(Nc2cc(-c3cc[nH]c3)nc(-c3cc[nH]c3)c2)cc1",{},"[#6H2r5:1]>>[NH:1]",null,-0.1209340307],[0.152023666,161.4575224948,12,"completed",-5.351164,12.0,12,"C(=Cc1ccccc1)C1=CC(C2=CCC(C=Cc3ccccc3)=C2)=CC1","C(=Cc1cc(-c2csc(C=Cc3ccccc3)c2)cs1)c1ccccc1",{},"[#6H2r5:1]>>[S:1]",null,-0.2387035305],[0.1517310035,131.0924563842,12,"completed",-5.420992,12.0,12,"C1=CC(C=Cc2cc(C=CC3=CCC=C3)cc(C3=CCC=C3)c2)=CC1","C1=CC(C=Cc2cc(C=CC3=CCC=C3)cc(-c3ccsc3)c2)=CC1",{},"[#6H2r5:1]>>[S:1]",null,-0.2601399729],[0.1515485579,638.2516814271,12,"completed",-5.013524,12.0,11,"C1=Cc2c3c(c4c(c2=C1)=CC=C4)SCS3","c1cc2c3cccc3c3s[nH]sc3c2c1",{},"[#6H2r5:1]>>[NH:1]",null,-0.6411158063],[0.1514507352,185.0381253504,12,"completed",-5.072036,12.0,11,"C(#Cc1cccc2c1=NCC=2)c1cccc2c1=NCC=2","C(#Cc1cccc2c[nH]nc12)c1cccc2c[nH]nc12",{},"[#6H2r5:1]>>[NH:1]",null,-0.1860706334],[0.1513173175,162.3655957462,12,"completed",-4.948756,12.0,5,"C1=CC(C2=CCC=C2NC2=CCC=C2C2=CCC=C2)=CC1","C1=NCC=C1C1=CCC=C1NC1=CCC=C1C1=CCN=C1",{},"[chr5,CH1r5:1]>>[n:1]",null,-0.1938329512],[0.1510531806,93.6600368784,12,"completed",-5.155112,12.0,7,"C1=CC(=C2Sc3cnc4c(c3S2)=CCC=4)C=C1","C1=CC(=C2Sc3cnc4c[nH]cc4c3S2)C=C1",{},"[#6H2r5:1]>>[NH:1]",null,-0.1012941038],[0.1506932372,155.4948372433,12,"completed",-5.379316,12.0,10,"C(#Cc1ccccc1)C1=CCC(C2=NC(C#Cc3ccccc3)=CC2)=N1","C(#CC1=CCC(C2=NC(C#CC3=CC=CC3)=CC2)=N1)C1=CC=CC1",{},"[c:0]1[ch:1][ch][c:3][c!r5:4][c!r5:5]1>>[c:0]1[CH2:1][c:3][c:4][c:5]1",null,-0.2498142991],[0.1503655715,140.3727906973,12,"completed",-5.578404,12.0,12,"O=c1cc[nH]c(N(C2=CCC=C2)C2=CCC=C2)c1","O=c1cc[nH]c(N(c2ccccc2)c2ccccc2)c1",{},"[CH2:0]1[c,C:1]-,=,:[c,C:2]-,=,:[c,C:3]-,=,:[c,C:4]1>>[ch:0]1c[c:1][c:2][c:3][c:4]1",null,-0.363112944],[0.1503013216,150.1638052221,12,"completed",-5.13938,12.0,12,"C(=Cc1ccccc1)C1=CC(C2=CCC(C=Cc3ccccc3)=C2)=CC1","C1=CC(C=CC2=CC(C3=CCC(C=CC4=CCC=C4)=C3)=CC2)=CC1",{},"[c:0]1[ch:1][ch][c:3][c!r5:4][c!r5:5]1>>[c:0]1[CH2:1][c:3][c:4][c:5]1",null,-0.1526730256],[0.149817894,133.1359770891,12,"completed",-5.383824,12.0,12,"C1=CC(C=Cc2cc(C=CC3=CCC=C3)cc(C3=CCC=C3)c2)=CC1","C1=CC(C=Cc2cc(C=CC3=CCC=C3)cc(C3=CCC=N3)c2)=CC1",{},"[chr5,CH1r5:1]>>[n:1]",null,-0.2391603212],[0.1495295742,187.2980441663,12,"completed",-5.056488,12.0,7,"C1=NCC(NC2=C(c3ccccc3)C=NC2)=C1c1ccccc1","C1=CCC(C2=C(NC3=C(C4=CC=CC4)C=NC3)CN=C2)=C1",{},"[c:0]1[ch:1][ch][c:3][c!r5:4][c!r5:5]1>>[c:0]1[CH2:1][c:3][c:4][c:5]1",null,-0.1897584556],[0.1488115364,103.9700895678,12,"completed",-5.084088,12.0,10,"C1=CC(=C2Sc3cnc4[nH]ccc4c3S2)C=C1","C1=CC(=C2Sc3ccc4[nH]ccc4c3S2)C=C1",{},"[nr6:0]>>[ch&r6:0]",null,-0.1045650203],[0.1487453003,117.6282143011,12,"completed",-5.08924,12.0,11,"C1=c2cc3cc4nc[nH]c4cc3cc2=CC1","C1=c2nc3cc4nc[nH]c4cc3nc2=CC1",{},"[ch&r6:0]>>[nr6:0]",null,-0.1178691131],[0.1482628666,194.1938771235,12,"completed",-5.251528,12.0,4,"C(#Cc1cccc2c1=CCC=2)c1cccc2c1=CCC=2","C(#Cc1cncc2c1=CCC=2)c1cncc2c1=CCC=2",{},"[ch&r6:0]>>[nr6:0]",null,-0.2212736359],[0.1480359486,159.6336314268,12,"completed",-5.269008,12.0,12,"C1=CC(C=CC2=CCC(C3=CC(C=CC4=CCC=C4)=CC3)=C2)=CC1","C1=CC(C=CC2=CCC(C3=CC(C=CC4=NCC=C4)=CC3)=C2)=NC1",{},"[chr5,CH1r5:1]>>[n:1]",null,-0.1986935109],[0.1477917211,110.1191465681,12,"completed",-5.144072,12.0,11,"C1=c2nc3cc4ccoc4cc3nc2=CC1","c1cc2cc3nc4c[nH]cc4nc3cc2o1",{},"[#6H2r5:1]>>[NH:1]",null,-0.1143589683],[0.147782888,115.764742122,12,"completed",-5.463588,12.0,5,"C1=NC=C(c2cc(Nc3ccccc3)cc(C3=CN=CC3)c2)C1","C1=NC=C(c2cc(Nc3ccccn3)cc(C3=CN=CC3)c2)C1",{},"[ch&r6:0]>>[nr6:0]",null,-0.2796026288],[0.1477699705,129.0762612034,12,"completed",-5.174156,12.0,12,"C1=CC(c2cc(Nc3ccccc3)nc(Nc3ccccc3)c2)=CC1","c1ccc(Nc2cc(-c3ccoc3)cc(Nc3ccccc3)n2)cc1",{},"[#6H2r5:1]>>[O:1]",null,-0.1391231334],[0.147635676,107.724997541,12,"completed",-5.236532,12.0,9,"c1ccc(Nc2cc(Nc3ccccc3)cc(-c3ccccn3)c2)cc1","c1ccc(Nc2cc(Nc3ccccc3)cc(-c3ccncn3)c2)cc1",{},"[ch&r6:0]>>[nr6:0]",null,-0.1440095786],[0.147418531,203.5166797387,12,"completed",-5.109572,12.0,9,"C1=c2c(c3c(c4c2=CCN=4)=NCC=3)=CC1","C1=c2c(c3c[nH]nc3c3n[nH]cc23)=CC1",{},"[#6H2r5:1]>>[NH:1]",null,-0.2036269488],[0.1471708006,130.5510856387,12,"completed",-5.001748,12.0,5,"C1=CCC(Nc2cc(C3=CC=CC3)cc(C3=CC=CC3)c2)=C1","C1=CCC(c2cc(Nc3cccs3)cc(C3=CC=CC3)c2)=C1",{},"[#6H2r5:1]>>[S:1]",null,-0.1475594089],[0.1469936071,184.7435673313,12,"completed",-4.931644,12.0,8,"c1ccc(N(c2ccccc2)c2cc[nH]c2)cc1","c1ccc(N(c2ccccc2)c2cn[nH]c2)cc1",{},"[chr5,CH1r5:1]>>[n:1]",null,-0.2191315121],[0.146804653,107.9967622864,12,"completed",-5.35052,12.0,12,"c1nc2cc3cc4cocc4cc3cc2o1","c1occ2cc3cc4onnc4cc3cc12",{},"[chr5,CH1r5:1]>>[n:1]",null,-0.2059510455],[0.1466408224,328.0737126786,12,"completed",-5.495788,12.0,8,"C1=CC(C2=CCN=C2NC2=NCC=C2C2=CCC=C2)=CC1","C1=C(c2ccccc2)C(NC2=NCC=C2c2ccccc2)=NC1",{},"[CH2:0]1[c,C:1]-,=,:[c,C:2]-,=,:[c,C:3]-,=,:[c,C:4]1>>[ch:0]1c[c:1][c:2][c:3][c:4]1",null,-0.429406509],[0.1466267812,170.1677055009,12,"completed",-5.53866,12.0,12,"C1=CC(C=Cc2cc(C=CC3=CCC=C3)cc(C3=CCC=C3)c2)=CC1","C1=CC(c2cc(C=Cc3ccoc3)cc(C=Cc3ccoc3)c2)=CC1",{},"[#6H2r5:1]>>[O:1]",null,-0.3510614189],[0.1465185855,310.7082288927,12,"completed",-5.16146,12.0,9,"C1=NCc2c1c1c(c3c2=CCC=3)CN=C1","C1=c2c(c3[nH]ncc3c3cn[nH]c23)=CC1",{},"[#6H2r5:1]>>[NH:1]",null,-0.3136725936],[0.1462275352,210.0310216136,12,"completed",-5.513084,12.0,11,"C(#Cc1cccc2c1=NCC=2)c1cccc2c1=NCC=2","C(#Cc1cncc2c1=NCC=2)c1cncc2c1=NCC=2",{},"[ch&r6:0]>>[nr6:0]",null,-0.3573875231],[0.1462170888,161.3237182567,12,"completed",-5.184736,12.0,11,"C(=CC1=c2cccnc2=CC1)C1=c2cccnc2=CC1","C(=CC1=c2ccnnc2=CC1)C1=c2ccnnc2=CC1",{},"[ch&r6:0]>>[nr6:0]",null,-0.1718826199],[0.1460514273,171.6623090096,12,"completed",-5.1472,12.0,4,"C1=CCC(c2ccc(Nc3ccc(C4=CC=CC4)cc3)cc2)=C1","C1=CCC(c2ccc(Nc3ccc(C4=CC=CC4)cn3)nc2)=C1",{},"[ch&r6:0]>>[nr6:0]",null,-0.1748130142],[0.145911585,194.0380625857,12,"completed",-5.553012,12.0,9,"C1=c2c(c3ccsc3c3sccc23)=CC1","C1=c2c(c3cnsc3c3sncc23)=CC1",{},"[chr5,CH1r5:1]>>[n:1]",null,-0.3717640476],[0.1458798148,182.1507884451,12,"completed",-5.135976,12.0,4,"C1=CCC(c2ccc(Nc3ccc(C4=CC=CC4)cc3)cc2)=C1","C1=CCC(c2ccc(Nc3ccc(C4=CC=CC4)nc3)cn2)=C1",{},"[ch&r6:0]>>[nr6:0]",null,-0.1838833959],[0.1458406334,96.774487176,12,"completed",-5.184276,12.0,4,"C1=CC(c2cc(Nc3ccccc3)cc(Nc3ccccc3)c2)=CC1","C1=NCC=C1c1cc(Nc2ccccc2)cc(Nc2ccccc2)c1",{},"[chr5,CH1r5:1]>>[n:1]",null,-0.1133379858],[0.1456103459,118.9157051956,12,"completed",-5.284464,12.0,11,"C1=c2nc3cc4ccsc4cc3nc2=CC1","C1=c2nc3cc4ncsc4cc3nc2=CC1",{},"[chr5,CH1r5:1]>>[n:1]",null,-0.1755396221],[0.1455251642,194.55431591,12,"completed",-5.448316,12.0,12,"c1ccc(N(c2ccccc2)c2cocn2)cc1","c1ccc(N(c2ccccc2)c2ncon2)cc1",{},"[chr5,CH1r5:1]>>[n:1]",null,-0.3119297347],[0.1454018251,183.4719813543,12,"completed",-5.318688,12.0,12,"C1=CC(C=CC2=CCC(C3=NC(C=CC4=CCC=C4)=CC3)=N2)=CC1","C(=Cc1ccsc1)C1=CCC(C2=NC(C=Cc3ccsc3)=CC2)=N1",{},"[#6H2r5:1]>>[S:1]",null,-0.2389475763],[0.1452032702,555.3236955118,12,"completed",-5.394312,12.0,11,"C1=Cc2c3c(c4c(c2=C1)=CC=C4)SCS3","C1=Cc2c3c(c4c(c2=N1)=NC=C4)SCS3",{},"[chr5,CH1r5:1]>>[n:1]",null,-0.5923073425],[0.1451198616,277.0186180629,12,"completed",-5.601036,12.0,5,"C(=Cc1cc2ccccc2s1)c1cc2ccccc2s1","C(=Cc1cc2cccnc2s1)c1cc2cccnc2s1",{},"[ch&r6:0]>>[nr6:0]",null,-0.4469311811],[0.1450330926,251.5569784902,12,"completed",-5.566168,12.0,9,"C1=NCc2c1c1c(c3c2=CCC=3)CN=C1","C1=c2c(c3sncc3c3cnsc23)=CC1",{},"[#6H2r5:1]>>[S:1]",null,-0.4120243797],[0.1447596176,154.6010133137,12,"completed",-5.119876,12.0,12,"C1=CC(C=CC2=CCC(C3=CC(C=CC4=CCC=C4)=CC3)=C2)=CC1","C(=CC1=CCC=N1)C1=CCC(C2=CC(C=CC3=CCC=N3)=CC2)=C1",{},"[chr5,CH1r5:1]>>[n:1]",null,-0.1552258047],[0.1446785448,118.7149240491,12,"completed",-5.239476,12.0,11,"C1=Nc2cc3nc4c(nc3cc2C1)=CCC=4","C1=Nc2cc3nc4c[nH]cc4nc3cc2C1",{},"[#6H2r5:1]>>[NH:1]",null,-0.1537058064],[0.1444512493,178.1867040864,12,"completed",-5.297344,12.0,3,"C(=Cc1ccccc1)C1=CCC=C1C=Cc1ccccc1","C1=CC(C=CC2=CCC=C2C=CC2=CCC=C2)=CC1",{},"[c:0]1[ch:1][ch][c:3][c!r5:4][c!r5:5]1>>[c:0]1[CH2:1][c:3][c:4][c:5]1",null,-0.2254625959],[0.1442551002,172.5917282718,12,"completed",-4.66006,12.0,12,"C1=CC(N(C2=CCC=C2)C2=NCC=C2)=CC1","C1=CC(N(C2=CCC=C2)c2cc[nH]n2)=CC1",{},"[#6H2r5:1]>>[NH:1]",null,-0.3530241273],[0.1440055959,242.9552877409,12,"completed",-4.499152,12.0,5,"C(=CC1=C(c2ccccc2)SCS1)C1=C(c2ccccc2)SCS1","C1=CC(C2=C(C=CC3=C(C4=CCC=C4)SCS3)SCS2)=CC1",{},"[c:0]1[ch:1][ch][c:3][c!r5:4][c!r5:5]1>>[c:0]1[CH2:1][c:3][c:4][c:5]1",null,-0.4857223983],[0.144004361,86.6535366658,12,"completed",-5.108468,12.0,4,"C1=CC(c2cc(Nc3ccccc3)cc(Nc3ccccc3)c2)=CC1","c1ccc(Nc2cc(Nc3ccccc3)cc(-c3ccsc3)c2)cc1",{},"[#6H2r5:1]>>[S:1]",null,-0.086856041],[0.2217293404,166.4994728219,13,"completed",-5.248216,13.0,13,"C1=CC(C=CC2=CCC(C3=CC(C=CC4=NCC=C4)=CC3)=C2)=NC1","C(=Cc1ccsn1)C1=CCC(C2=CC(C=Cc3ccsn3)=CC2)=C1",{},"[#6H2r5:1]>>[S:1]",null,-0.1961794738],[0.2192378361,178.6676131391,13,"completed",-5.293296,13.0,13,"C(=CC1=CCC(C2=CC(C=CC3=CCN=C3)=CC2)=C1)C1=CCN=C1","C(=Cc1cnsc1)C1=CCC(C2=CC(C=Cc3cnsc3)=CC2)=C1",{},"[#6H2r5:1]>>[S:1]",null,-0.2241208477],[0.2006365186,100.9857809579,13,"completed",-5.213808,13.0,13,"C1=CC(=C2Sc3ccc4[nH]ccc4c3S2)C=C1","C1=CC(=C2Sc3ccc4[nH]ncc4c3S2)C=C1",{},"[chr5,CH1r5:1]>>[n:1]",null,-0.1286263417],[0.1934519886,100.639284049,13,"completed",-5.263396,13.0,13,"C1=CC(=C2Sc3ccc4sccc4c3S2)C=C1","C1=CC(=C2Sc3ccc4scnc4c3S2)C=C1",{},"[chr5,CH1r5:1]>>[n:1]",null,-0.1523496287],[0.1934112425,172.821653928,13,"completed",-4.956944,13.0,13,"C(#Cc1cc2c(cn1)=CCC=2)c1cc2c(cn1)=CCC=2","C(#Cc1cc2c[nH]cc2cn1)c1cc2c[nH]cc2cn1",{},"[#6H2r5:1]>>[NH:1]",null,-0.1997377867],[0.1897629587,166.9862934068,13,"completed",-5.209576,13.0,13,"C1=CC(C=CC2=CC(C3=CCC(C=CC4=CCC=C4)=C3)=CC2)=CC1","C1=CC(C=CC2=NC(C3=CCC(C=CC4=CCC=C4)=N3)=CC2)=CC1",{},"[chr5,CH1r5:1]>>[n:1]",null,-0.1837601782],[0.1860012576,99.517997102,13,"completed",-5.37122,13.0,13,"C1=CC(=C2Sc3ccc4sccc4c3S2)C=C1","C1=CC(=C2Sc3ccc4sncc4c3S2)C=C1",{},"[chr5,CH1r5:1]>>[n:1]",null,-0.2143557162],[0.1848399303,149.3691948394,13,"completed",-5.47196,13.0,13,"C1=CC(C=CC2=CC(C3=CCC(C=CC4=CCC=C4)=C3)=CC2)=CC1","C1=CC(C=CC2=CC(C3=NCC(C=CC4=CCC=C4)=C3)=NC2)=CC1",{},"[chr5,CH1r5:1]>>[n:1]",null,-0.3001745072],[0.183752284,135.3746119204,13,"completed",-5.01426,13.0,13,"C1=CCC(c2cc(Nc3cccs3)cc(C3=CC=CC3)c2)=C1","c1csc(Nc2cc(-c3cccs3)cc(-c3cccs3)c2)c1",{},"[#6H2r5:1]>>[S:1]",null,-0.1480825644],[0.1794653242,158.6342070874,13,"completed",-5.347576,13.0,13,"C(#Cc1cc2c(cn1)=CCC=2)c1cc2c(cn1)=CCC=2","C(#Cc1cc2cscc2cn1)c1cc2cscc2cn1",{},"[#6H2r5:1]>>[S:1]",null,-0.2349442717],[0.1781026574,109.4682847639,13,"completed",-5.268088,13.0,13,"C1=NCC=C1c1cc(Nc2ccccc2)cc(Nc2ccccc2)c1","c1ccc(Nc2cc(Nc3ccccc3)cc(-c3cnoc3)c2)cc1",{},"[#6H2r5:1]>>[O:1]",null,-0.1607095438],[0.1771805219,208.5816436258,13,"completed",-5.387596,13.0,13,"C1=CC(C=CC2=CCC(C3=CC(C=CC4=NCC=C4)=CC3)=C2)=NC1","C(=Cc1ccon1)C1=CCC(C2=CC(C=Cc3ccon3)=CC2)=C1",{},"[#6H2r5:1]>>[O:1]",null,-0.2898877663],[0.1771332539,183.4861644291,13,"completed",-5.161092,13.0,13,"C1=CCC(C=CC2=CC(C3=CCC(C=CC4=CC=CC4)=C3)=CC2)=C1","C1=CCC(C=CC2=NC(C3=CCC(C=CC4=CC=CC4)=N3)=CC2)=C1",{},"[chr5,CH1r5:1]>>[n:1]",null,-0.1884037326],[0.1762336078,140.8348525605,13,"completed",-5.37582,13.0,13,"C1=CC(=C2Sc3ccc4ccsc4c3S2)C=C1","C1=CC(=C2Sc3ccc4cnsc4c3S2)C=C1",{},"[chr5,CH1r5:1]>>[n:1]",null,-0.2389812235],[0.1756439291,96.131159436,13,"completed",-5.207552,13.0,13,"C1=NCC=C1c1cc(Nc2ccccc2)cc(Nc2ccccc2)c1","c1ccc(Nc2cc(Nc3ccccc3)cc(-c3cnsc3)c2)cc1",{},"[#6H2r5:1]>>[S:1]",null,-0.1221034063],[0.1755767737,160.3217242736,13,"completed",-5.470764,13.0,13,"C1=CC(C=Cc2cc(-c3ccc[nH]3)cc(-c3ccc[nH]3)c2)=CC1","C1=CC(C=Cc2cc(-c3ncc[nH]3)cc(-c3ncc[nH]3)c2)=CC1",{},"[chr5,CH1r5:1]>>[n:1]",null,-0.3050596133],[0.1744490992,103.7960114821,13,"completed",-5.137264,13.0,13,"c1ccc(Nc2cc(Nc3ccccc3)cc(-c3ccsc3)c2)cc1","c1ccc(Nc2cc(Nc3ccccc3)cc(-c3ccsn3)c2)cc1",{},"[chr5,CH1r5:1]>>[n:1]",null,-0.1070234964],[0.1741461873,209.133841789,13,"completed",-5.396796,13.0,13,"C(=CC1=CCC(C2=CC(C=CC3=CCN=C3)=CC2)=C1)C1=CCN=C1","C(=Cc1cnoc1)C1=CCC(C2=CC(C=Cc3cnoc3)=CC2)=C1",{},"[#6H2r5:1]>>[O:1]",null,-0.2947880899],[0.173570781,105.0560864958,13,"completed",-5.129996,13.0,13,"C1=CC(=C2Sc3ccc4[nH]ccc4c3S2)C=C1","C1=CC(=C2Sc3ccc4[nH]cnc4c3S2)C=C1",{},"[chr5,CH1r5:1]>>[n:1]",null,-0.1071338589],[0.1732029515,170.9865551604,13,"completed",-5.375084,13.0,13,"C1=CCC(C=CC2=CC(C3=CCC(C=CC4=CC=CC4)=C3)=CC2)=C1","C1=CCC(C=CC2=CC(C3=NCC(C=CC4=CC=CC4)=C3)=NC2)=C1",{},"[chr5,CH1r5:1]>>[n:1]",null,-0.2575175596],[0.1669584254,171.8646563828,13,"completed",-5.308292,13.0,13,"C(#CC1=CC(C2=CCC(C#CC3=CC=CC3)=C2)=CC1)C1=CC=CC1","C(#CC1=NC(C2=CCC(C#CC3=CC=CC3)=N2)=CC1)C1=CC=CC1",{},"[chr5,CH1r5:1]>>[n:1]",null,-0.2253805297],[0.1668876401,138.126649778,13,"completed",-5.665528,13.0,13,"C1=CC(C=Cc2cc(-c3ccc[nH]3)cc(-c3ccc[nH]3)c2)=CC1","C1=CC(C=Cc2cc(-c3ccn[nH]3)cc(-c3ccn[nH]3)c2)=CC1",{},"[chr5,CH1r5:1]>>[n:1]",null,-0.4192752218],[0.1659495679,159.5108600171,13,"completed",-5.483184,13.0,13,"C(#CC1=CC(C2=CCC(C#CC3=CC=CC3)=C2)=CC1)C1=CC=CC1","C(#CC1=CC(C2=NCC(C#CC3=CC=CC3)=C2)=NC1)C1=CC=CC1",{},"[chr5,CH1r5:1]>>[n:1]",null,-0.3120743559],[0.1658444779,169.5174902711,13,"completed",-5.462668,13.0,13,"C(#Cc1cc2c(cn1)=CCC=2)c1cc2c(cn1)=CCC=2","C(#Cc1cc2cocc2cn1)c1cc2cocc2cn1",{},"[#6H2r5:1]>>[O:1]",null,-0.3052620806],[0.1649978182,166.1316483291,13,"completed",-5.099728,13.0,13,"C(#Cc1cnc2c(c1)=CCC=2)c1cnc2c(c1)=CCC=2","C(#Cc1cnc2c[nH]cc2c1)c1cnc2c[nH]cc2c1",{},"[#6H2r5:1]>>[NH:1]",null,-0.1661317574],[0.1644533963,196.5918993986,13,"completed",-5.236072,13.0,13,"C(=CC1=CCC=N1)C1=CCC(C2=CC(C=CC3=CCC=N3)=CC2)=C1","C(=Cc1cocn1)C1=CCC(C2=CC(C=Cc3cocn3)=CC2)=C1",{},"[#6H2r5:1]>>[O:1]",null,-0.2184513987],[0.1640442572,166.4617183493,13,"completed",-5.282808,13.0,13,"C1=CC(C=CC2=CC(C3=CCC(C=CC4=CCC=C4)=C3)=CC2)=CC1","C1=CC(C=Cc2cc(-c3coc(C=CC4=CCC=C4)c3)co2)=CC1",{},"[#6H2r5:1]>>[O:1]",null,-0.2099635646],[0.1633380199,105.5447743199,13,"completed",-5.233312,13.0,13,"C1=NCC=C1c1cc(Nc2ccccc2)cc(Nc2ccccc2)c1","C1=NCN=C1c1cc(Nc2ccccc2)cc(Nc2ccccc2)c1",{},"[chr5,CH1r5:1]>>[n:1]",null,-0.1408830123],[0.1620157321,127.589334431,13,"completed",-5.345368,13.0,13,"c1ccc(N(c2ccccc2)c2cnsc2)cc1","c1ccc(N(c2ccccc2)c2cnsn2)cc1",{},"[chr5,CH1r5:1]>>[n:1]",null,-0.2139619392],[0.1613947063,170.6346904312,13,"completed",-5.37536,13.0,13,"C(#CC1=CCC(C2=NC(C#CC3=CC=CC3)=CC2)=N1)C1=CC=CC1","C(#Cc1csc(-c2nc(C#CC3=CC=CC3)cs2)n1)C1=CC=CC1",{},"[#6H2r5:1]>>[S:1]",null,-0.2574286913],[0.1607165767,174.1115175797,13,"completed",-5.445556,13.0,13,"C(#Cc1cc2c(cn1)=CCC=2)c1cc2c(cn1)=CCC=2","C(#Cc1cc2c(nn1)=CCC=2)c1cc2c(nn1)=CCC=2",{},"[ch&r6:0]>>[nr6:0]",null,-0.2980355778],[0.1561266418,152.329057579,13,"completed",-5.5313,13.0,13,"C1=CC(C=Cc2cc(-c3ccc[nH]3)cc(-c3ccc[nH]3)c2)=CC1","C1=CC(C=Cc2cc(-c3cnc[nH]3)cc(-c3cnc[nH]3)c2)=CC1",{},"[chr5,CH1r5:1]>>[n:1]",null,-0.3381623721],[0.1543864517,214.6607746988,13,"completed",-5.41032,13.0,13,"C(#Cc1cncc2c1=CCC=2)c1cncc2c1=CCC=2","C(#Cc1cncc2cscc12)c1cncc2cscc12",{},"[#6H2r5:1]>>[S:1]",null,-0.3053940313],[0.1524464501,150.7003441636,13,"completed",-4.90386,13.0,13,"c1ccc(Nc2cc(-c3cc[nH]c3)nc(-c3cc[nH]c3)c2)cc1","C1=CC(Nc2cc(-c3cc[nH]c3)nc(-c3cc[nH]c3)c2)=CC1",{},"[c:0]1[ch:1][ch][c:3][c!r5:4][c!r5:5]1>>[c:0]1[CH2:1][c:3][c:4][c:5]1",null,-0.203865972],[0.1521270716,137.755151135,13,"completed",-5.332856,13.0,13,"C1=CC(C=CC2=CCC=C2C=CC2=CCC=C2)=CC1","C1=CC(=C2C=C(C=CC3=CCC=C3)C(C=CC3=CCC=C3)=C2)C=C1",{},"[r5:1][CH2r5:2][r5:3]>>[r5:1][C:2](=C1cccc1)[r5:3]",null,-0.2134132631],[0.1519574294,183.9921375579,13,"completed",-5.104972,13.0,13,"C(#Cc1ccc2c(n1)=CCC=2)c1ccc2c(n1)=CCC=2","C(#Cc1ccc2c[nH]cc2n1)c1ccc2c[nH]cc2n1",{},"[#6H2r5:1]>>[NH:1]",null,-0.1840250523],[0.1510966949,136.3671640815,13,"completed",-4.926124,13.0,13,"C1=CC(c2cc(C=CC3=CCN=C3)cc(C=CC3=CCN=C3)c2)=CC1","C(=Cc1cc(C=CC2=CCN=C2)cc(C2=CSCS2)c1)C1=CCN=C1",{},"[CH,ch:0]1=[C,c:1][C,c:2]=[CH,ch:3][*:4]1>>[S:0]1[*:1]=,:[*:2][S:3][*:4]1",null,-0.1827843169],[0.1508447347,139.3202523752,13,"completed",-5.174892,13.0,13,"C1=CCC(c2cc(Nc3cccs3)cc(C3=CC=CC3)c2)=C1","C1=CCC(c2cc(Nc3cccs3)cc(C3=CC=CC3)n2)=C1",{},"[ch&r6:0]>>[nr6:0]",null,-0.1488571478],[0.1507747572,187.4811186916,13,"completed",-5.19964,13.0,13,"C1=CCC(C=CC2=CC(C3=CCC(C=CC4=CC=CC4)=C3)=CC2)=C1","C1=CCC(C=Cc2cc(-c3coc(C=CC4=CC=CC4)c3)co2)=C1",{},"[#6H2r5:1]>>[O:1]",null,-0.2000348804],[0.1505976629,141.4824410918,13,"completed",-5.032384,13.0,13,"C1=CCC(c2cc(Nc3cccs3)cc(C3=CC=CC3)c2)=C1","c1coc(-c2cc(Nc3cccs3)cc(-c3ccco3)c2)c1",{},"[#6H2r5:1]>>[O:1]",null,-0.149189556],[0.1502942902,105.1604733823,13,"completed",-5.077924,13.0,13,"C1=NCC=C1c1cc(Nc2ccccc2)cc(Nc2ccccc2)c1","c1ccc(Nc2cc(Nc3ccccc3)cc(-c3cn[nH]c3)c2)cc1",{},"[#6H2r5:1]>>[NH:1]",null,-0.1062898234],[0.1493427922,168.374795249,13,"completed",-5.46644,13.0,13,"C(#CC1=CC(C2=CCC(C#CC3=CC=CC3)=C2)=CC1)C1=CC=CC1","C(#CC1=NC=CC1)C1=CC(C2=CCC(C#CC3=NC=CC3)=C2)=CC1",{},"[chr5,CH1r5:1]>>[n:1]",null,-0.3068328955],[0.1480186307,132.4414169665,13,"completed",-5.848884,13.0,13,"C1=c2c(c3c[nH]nc3c3n[nH]cc23)=CC1","C1=Nc2c3c(c4c(c2=C1)=CCC=4)=CC=N3",{},"[nr5:0]>>[ch&r5:0]",null,-0.5406903728],[0.1478289962,154.3804549876,13,"completed",-5.612628,13.0,13,"C(#Cc1cnc2c(c1)=CCC=2)c1cnc2c(c1)=CCC=2","C(#Cc1cnc2cocc2c1)c1cnc2cocc2c1",{},"[#6H2r5:1]>>[O:1]",null,-0.3906394545],[0.147541239,106.5481730355,13,"completed",-5.320068,13.0,13,"C1=CC(=C2Sc3ccc4ccsc4c3S2)C=C1","C1=CC(=C2Sc3ccc4ncsc4c3S2)C=C1",{},"[chr5,CH1r5:1]>>[n:1]",null,-0.1873050353],[0.1455679895,180.1673882519,13,"completed",-5.305164,13.0,13,"c1ccc(N(c2ccccc2)c2cc[nH]n2)cc1","c1ccc(N(c2ccccc2)c2ccon2)cc1",{},"[nH:1]>>[o:1]",null,-0.2304029049],[0.1452570065,196.7386556277,13,"completed",-5.184184,13.0,7,"C(#Cc1ccnc2c1=CCC=2)c1ccnc2c1=CCC=2","C(#Cc1ccnc2c[nH]cc12)c1ccnc2c[nH]cc12",{},"[#6H2r5:1]>>[NH:1]",null,-0.205374541],[0.1452327614,164.61903107,13,"completed",-5.187956,13.0,13,"C(=Cc1cc(-c2csc(C=Cc3ccccc3)c2)cs1)c1ccccc1","C1=CC(C=Cc2cc(-c3csc(C=CC4=CCC=C4)c3)cs2)=CC1",{},"[c:0]1[ch:1][ch][c:3][c!r5:4][c!r5:5]1>>[c:0]1[CH2:1][c:3][c:4][c:5]1",null,-0.1757560576],[0.1440371846,178.3514852714,13,"completed",-5.248676,13.0,13,"C1=CC(C=Cc2cc(C=CC3=CCC=C3)nc(C3=CCC=C3)n2)=CC1","C1=CC(c2nc(C=Cc3cc[nH]c3)cc(C=Cc3cc[nH]c3)n2)=CC1",{},"[#6H2r5:1]>>[NH:1]",null,-0.2064957221],[0.1439865401,162.0358543589,13,"completed",-5.244076,13.0,13,"C(#CC1=CC(C2=CCC(C#CC3=CC=CC3)=C2)=CC1)C1=CC=CC1","C(#Cc1cccs1)C1=CC(C2=CCC(C#Cc3cccs3)=C2)=CC1",{},"[#6H2r5:1]>>[S:1]",null,-0.1908585498],[0.1439508849,208.8329647322,13,"completed",-5.316572,13.0,13,"C1=CC(C2=C(C=CC3=C(C4=CCC=C4)SCS3)SCS2)=CC1","C1=CC(C2=CCC=C2C=CC2=CCC=C2C2=CCC=C2)=CC1",{},"[S,s:0]1[r5:1]-,=,:[r5:2][S,s:3][*:4]1>>[CH:0]1=[C:1][C:2]=[CH:3][*:4]1",null,-0.2580579168],[0.1435897093,165.9970842766,13,"completed",-5.506828,13.0,13,"C(#Cc1ccc2cscc2c1)c1ccc2cscc2c1","C(#Cc1ccc2cscc2n1)c1ccc2cscc2n1",{},"[ch&r6:0]>>[nr6:0]",null,-0.3296277485],[0.14306902,215.8787587729,13,"completed",-4.619304,13.0,8,"C1=Cc2c(c3c(c4c2=CCC=4)C=CC3)C1","C1=c2c(c3cc[nH]c3c3[nH]ccc23)=CC1",{},"[#6H2r5:1]>>[NH:1]",null,-0.3997840345],[0.1429820864,185.9959642271,13,"completed",-5.715024,13.0,13,"C1=c2c(c3[nH]ncc3c3cn[nH]c23)=CC1","C1=NC=c2c1c1c(c3c2=CCC=3)=CN=C1",{},"[nr5:0]>>[ch&r5:0]",null,-0.4689767732],[0.1428390037,175.4005557225,13,"completed",-5.202216,13.0,8,"C(#Cc1ccc(C#CC2=CC=NC2)c2c1=CCC=2)C1=CC=NC1","C(#Cc1ccc(C#CC2=CC=NC2)c2c[nH]cc12)C1=CC=NC1",{},"[#6H2r5:1]>>[NH:1]",null,-0.1894331786],[0.1424407096,178.1495205503,13,"completed",-5.344724,13.0,13,"C(#CC1=CC(C2=CCC(C#CC3=CC=CC3)=C2)=CC1)C1=CC=CC1","C(#Cc1cc(-c2coc(C#CC3=CC=CC3)c2)co1)C1=CC=CC1",{},"[#6H2r5:1]>>[O:1]",null,-0.2471503012],[0.1421744049,147.789897425,13,"completed",-5.259624,13.0,13,"c1ccc(N(c2ccccc2)c2cn[nH]c2)cc1","c1ccc(N(c2ccccc2)c2cnoc2)cc1",{},"[nH:1]>>[o:1]",null,-0.1852753795],[0.1421418639,198.1606355289,13,"completed",-5.021896,13.0,13,"C(#Cc1cncc2c1=CCC=2)c1cncc2c1=CCC=2","C(#Cc1cncc2c[nH]cc12)c1cncc2c[nH]cc12",{},"[#6H2r5:1]>>[NH:1]",null,-0.2055644729],[0.1409028524,109.2472192636,13,"completed",-5.320068,13.0,13,"C1=CCC(c2cc(Nc3cccs3)cc(C3=CC=CC3)c2)=C1","C1=CCC(c2cc(Nc3ccns3)cc(C3=CC=CC3)c2)=C1",{},"[chr5,CH1r5:1]>>[n:1]",null,-0.1888534299],[0.1408131601,321.1072308335,13,"completed",-4.66374,13.0,4,"c1c[nH]c(Nc2ccc[nH]2)c1","c1ccc(N(c2ccc[nH]2)c2ccc[nH]2)cc1",{},"[r:1][NH!R:2][r:3]>>[r:1][N:2](-c1ccccc1)[r:3]",null,-0.4431343133],[0.1406815407,135.6117926813,13,"completed",-5.337272,13.0,13,"C1=CC(C=Cc2cc(C=CC3=CCC=C3)cc(-c3cc[nH]c3)c2)=CC1","C1=CC(C=Cc2cc(C=CC3=CCC=C3)cc(-c3cc[nH]n3)c2)=CC1",{},"[chr5,CH1r5:1]>>[n:1]",null,-0.2144214991],[0.1403939111,169.5255227865,13,"completed",-5.138368,13.0,13,"C(=CC1=CCC=N1)C1=CCC(C2=CC(C=CC3=CCC=N3)=CC2)=C1","C(=Cc1cscn1)C1=CCC(C2=CC(C=Cc3cscn3)=CC2)=C1",{},"[#6H2r5:1]>>[S:1]",null,-0.1716398367],[0.1403405501,141.4195543628,13,"completed",-4.94342,13.0,13,"C1=C(c2cc(Nc3ccccc3)cc(Nc3ccccc3)c2)N=NC1","C1=CC(Nc2cc(NC3=CCC=C3)cc(C3=CCN=N3)c2)=CC1",{},"[c:0]1[ch:1][ch][c:3][c!r5:4][c!r5:5]1>>[c:0]1[CH2:1][c:3][c:4][c:5]1",null,-0.1789216745],[0.140260895,142.2408028206,13,"completed",-5.431572,13.0,13,"C1=CC(C=Cc2cc(C=CC3=CCC=C3)cc(C3=CCC=N3)c2)=CC1","C(=Cc1cc(C=CC2=CCC=N2)cc(C2=CCC=N2)c1)C1=CCC=N1",{},"[chr5,CH1r5:1]>>[n:1]",null,-0.2722187386],[0.1402019002,148.9500002226,13,"completed",-5.495052,13.0,13,"C(#Cc1cnc2c(c1)=CCC=2)c1cnc2c(c1)=CCC=2","C(#Cc1cnc2cscc2c1)c1cnc2cscc2c1",{},"[#6H2r5:1]>>[S:1]",null,-0.3140994796],[0.1400808584,141.2707000329,13,"completed",-5.495052,13.0,13,"C(#CC1=CC(C2=CCC(C#CC3=CC=CC3)=C2)=CC1)C1=CC=CC1","C(#CC1=CC=NC1)C1=CC(C2=CCC(C#CC3=CC=NC3)=C2)=CC1",{},"[chr5,CH1r5:1]>>[n:1]",null,-0.3105314657],[0.1397792424,236.5406881293,13,"completed",-4.9816,13.0,4,"C1=CCC(N(C2=CC=CC2)c2ccccc2)=C1","C1=NC=C(N(C2=CN=CC2)c2ccccc2)C1",{},"[chr5,CH1r5:1]>>[n:1]",null,-0.250640363],[0.1396304493,132.9278639762,13,"completed",-4.798152,13.0,13,"C1=CC(C=Cc2cc(C=CC3=CCC=C3)nc(C3=CCC=C3)n2)=CC1","C1=CC(C=Cc2cc(C=CC3=CCC=C3)nc(C3=CSCS3)n2)=CC1",{},"[CH,ch:0]1=[C,c:1][C,c:2]=[CH,ch:3][*:4]1>>[S:0]1[*:1]=,:[*:2][S:3][*:4]1",null,-0.2496293301],[0.1393152056,178.8858027336,13,"completed",-5.27048,13.0,6,"C1=CC(Nc2cc(C3=NCC=C3)cc(C3=NCC=C3)c2)=CC1","C1=CC(c2cc(NC3=CCN=C3)cc(C3=NCC=C3)c2)=NC1",{},"[chr5,CH1r5:1]>>[n:1]",null,-0.2150376974],[0.1389649277,191.9331900109,13,"completed",-5.05428,13.0,12,"C1=CC(C=CC2=CCC(C3=NC(C=CC4=CCC=C4)=CC3)=N2)=CC1","C1=CC(C=Cc2c[nH]c(-c3nc(C=CC4=CCC=C4)c[nH]3)n2)=CC1",{},"[#6H2r5:1]>>[NH:1]",null,-0.1945831582],[0.1387916213,153.2683869754,13,"completed",-4.974148,13.0,11,"C1=Nc2nc3cc4c(cc3nc2C1)=CCC=4","C1=c2cc3nc4nc[nH]c4nc3cc2=CC1",{},"[#6H2r5:1]>>[NH:1]",null,-0.1767828446],[0.1386234117,151.6703728128,13,"completed",-4.89328,13.0,13,"C1=NC(c2cc(Nc3ccccc3)cc(Nc3ccccc3)c2)=NC1","C1=CC(Nc2cc(NC3=CCC=C3)cc(C3=NCC=N3)c2)=CC1",{},"[c:0]1[ch:1][ch][c:3][c!r5:4][c!r5:5]1>>[c:0]1[CH2:1][c:3][c:4][c:5]1",null,-0.209626214],[0.1384548781,90.5067280759,13,"completed",-5.165692,13.0,10,"c1cnc2cc3cc4cocc4cc3cc2c1","c1cnc2cc3cc4cocc4cc3cc2n1",{},"[ch&r6:0]>>[nr6:0]",null,-0.1015186331],[0.1382690482,144.3051573127,13,"completed",-5.241868,13.0,13,"C1=CC(C=Cc2cc(-c3ccc[nH]3)cc(-c3ccc[nH]3)c2)=CC1","C(=Cc1cc(-c2ccc[nH]2)cc(-c2ccc[nH]2)c1)C1=CCC=N1",{},"[chr5,CH1r5:1]>>[n:1]",null,-0.1751741358],[0.1373516711,160.7742111851,13,"completed",-5.155204,13.0,8,"C1=NC(N(c2ccccc2)c2ccccc2)=CC1","C1=NC(N(c2ccccn2)c2ccccn2)=CC1",{},"[ch&r6:0]>>[nr6:0]",null,-0.1653529951],[0.1371735802,179.2598420598,13,"completed",-5.174064,13.0,13,"C(#CC1=c2ncccc2=CC1)C1=c2ncccc2=CC1","C(#CC1=c2nccnc2=CC1)C1=c2nccnc2=CC1",{},"[ch&r6:0]>>[nr6:0]",null,-0.186606469],[0.1371599324,116.7795049419,13,"completed",-5.198352,13.0,9,"c1ccc(Nc2cc(Nc3ccccc3)cc(-c3ccccn3)c2)cc1","c1ccc(Nc2cc(Nc3ccccc3)cc(-c3cccnn3)c2)cc1",{},"[ch&r6:0]>>[nr6:0]",null,-0.1355628252],[0.1371597748,167.8439996769,13,"completed",-5.524676,13.0,13,"C(#Cc1cc2c(cn1)=CCC=2)c1cc2c(cn1)=CCC=2","C(#Cc1ncc2c(n1)=CCC=2)c1ncc2c(n1)=CCC=2",{},"[ch&r6:0]>>[nr6:0]",null,-0.3413838949],[0.1370776031,197.4167715414,13,"completed",-5.12466,13.0,13,"C(=CC1=CCC(C2=CC(C=CC3=CCN=C3)=CC2)=C1)C1=CCN=C1","C(=Cc1c[nH]c(-c2cc(C=CC3=CCN=C3)c[nH]2)c1)C1=CCN=C1",{},"[#6H2r5:1]>>[NH:1]",null,-0.1981700238],[0.1366987211,155.9161533565,13,"completed",-5.454204,13.0,13,"C(#CC1=CCC(C2=NC(C#CC3=CC=CC3)=CC2)=N1)C1=CC=CC1","C(#Cc1cccs1)C1=CCC(C2=NC(C#Cc3cccs3)=CC2)=N1",{},"[#6H2r5:1]>>[S:1]",null,-0.2928915822],[0.1364167686,213.6486072882,13,"completed",-5.347668,13.0,8,"C(#Cc1ccc(C#CC2=CC=NC2)c2c1=CCC=2)C1=CC=NC1","C(#Cc1ccc(C#Cc2ccns2)c2c1=CCC=2)c1ccns1",{},"[#6H2r5:1]>>[S:1]",null,-0.2751400591],[0.1360814881,177.0521853997,13,"completed",-4.9126,13.0,13,"c1ccc(N(c2ccccc2)c2cnsc2)cc1","C1=CC(N(C2=CCC=C2)c2cnsc2)=CC1",{},"[c:0]1[ch:1][ch][c:3][c!r5:4][c!r5:5]1>>[c:0]1[CH2:1][c:3][c:4][c:5]1",null,-0.2203535086],[0.1359203108,147.6780170376,13,"completed",-5.221812,13.0,13,"C1=CCC(c2cc(Nc3cccs3)cc(C3=CC=CC3)c2)=C1","C1=NCC(c2cc(Nc3cccs3)cc(C3=CC=NC3)c2)=C1",{},"[chr5,CH1r5:1]>>[n:1]",null,-0.1705271144],[0.135783066,144.9563789193,13,"completed",-5.353004,13.0,3,"c1ccc2c(Nc3cccc4ccccc34)cccc2c1","c1cc(Nc2cccc3cnccc23)c2ccncc2c1",{},"[ch&r6:0]>>[nr6:0]",null,-0.2288618657],[0.1357582183,155.9209343403,13,"completed",-5.12742,13.0,13,"c1ccc(N(c2ccccc2)c2cccs2)cc1","c1ccc(N(c2ccccc2)c2nccs2)cc1",{},"[chr5,CH1r5:1]>>[n:1]",null,-0.1570978911],[0.1355538023,161.7262346857,13,"completed",-5.08694,13.0,6,"C1=NC(c2cc(Nc3ccccc3)cc(C3=CCC=N3)n2)=CC1","C1=CC(Nc2cc(C3=CCC=N3)nc(C3=CCC=N3)c2)=CC1",{},"[c:0]1[ch:1][ch][c:3][c!r5:4][c!r5:5]1>>[c:0]1[CH2:1][c:3][c:4][c:5]1",null,-0.1619844164],[0.1355209896,166.3567552399,13,"completed",-5.428904,13.0,13,"C1=CC(C=Cc2cc(C=CC3=CCC=C3)cc(-c3ccsc3)c2)=CC1","C(=Cc1cc(C=Cc2ccsc2)cc(-c2ccsc2)c1)c1ccsc1",{},"[#6H2r5:1]>>[S:1]",null,-0.2840452644],[0.1353978006,167.7543776136,13,"completed",-5.620632,13.0,13,"C(#Cc1ccc2c(n1)=CCC=2)c1ccc2c(n1)=CCC=2","C(#Cc1ccc2cocc2n1)c1ccc2cocc2n1",{},"[#6H2r5:1]>>[O:1]",null,-0.4011979488],[0.135306626,132.1280546857,13,"completed",-5.259992,13.0,4,"C1=CCC(Nc2cccc(NC3=CC=CC3)c2)=C1","C1=NCC(Nc2cccc(NC3=CC=NC3)c2)=C1",{},"[chr5,CH1r5:1]>>[n:1]",null,-0.1732067218],[0.1353061225,190.2707441998,13,"completed",-5.394956,13.0,13,"C(=Cc1cc(-c2csc(C=Cc3ccccc3)c2)cs1)c1ccccc1","C(=Cc1nc(-c2csc(C=Cc3ccccc3)n2)cs1)c1ccccc1",{},"[chr5,CH1r5:1]>>[n:1]",null,-0.2807712354],[0.1351430585,135.4633481466,13,"completed",-5.32476,13.0,6,"C1=CC(Nc2cc(C3=NCC=C3)cc(C3=NCC=C3)c2)=CC1","C1=CC(Nc2cc(C3=NCC=C3)cc(C3=NCC=C3)c2)=NC1",{},"[chr5,CH1r5:1]>>[n:1]",null,-0.2076142503],[0.135065048,179.994923976,13,"completed",-4.90846,13.0,13,"C1=C(c2cc(Nc3ccccc3)cc(Nc3ccccc3)c2)N=NC1","C1=CCC(Nc2cc(NC3=CC=CC3)cc(C3=CCN=N3)c2)=C1",{},"[c:0]1[ch:1][ch][c:3][c!r5:4][c!r5:5]1>>[c:0]1[CH2:1][c:3][c:4][c:5]1",null,-0.2244439412],[0.1350499857,143.6760732126,13,"completed",-5.453192,13.0,13,"C1=CC(C=Cc2cc(-c3ccc[nH]3)cc(-c3ccc[nH]3)c2)=CC1","C1=CC(C=Cc2nc(-c3ccc[nH]3)cc(-c3ccc[nH]3)n2)=CC1",{},"[ch&r6:0]>>[nr6:0]",null,-0.2859504547],[0.1349298713,130.9727168516,13,"completed",-5.064308,13.0,13,"c1ccc(N(c2ccccc2)c2cc[nH]n2)cc1","c1ccc(N(c2ccccc2)c2cn[nH]n2)cc1",{},"[chr5,CH1r5:1]>>[n:1]",null,-0.1333344397],[0.1348161447,136.3659086143,13,"completed",-5.455124,13.0,7,"C1=CCC(c2cc(C3=CC=CC3)nc(NC3=CCC=C3)n2)=C1","C1=CCC(c2cc(C3=CC=CC3)nc(NC3=NCC=C3)n2)=C1",{},"[chr5,CH1r5:1]>>[n:1]",null,-0.2835331694],[0.1346398743,200.5425002055,13,"completed",-4.830628,13.0,5,"C(=Cc1ccc2c[nH]cc2c1)c1ccc2c[nH]cc2c1","C(=Cc1cc2c[nH]cc2cn1)c1cc2c[nH]cc2cn1",{},"[ch&r6:0]>>[nr6:0]",null,-0.2752677221],[0.1343188513,200.886160113,13,"completed",-4.930816,13.0,12,"C1=C(N(c2ccccc2)c2ccccc2)N=NC1","C1=CC(N(C2=CCC=C2)C2=CCN=N2)=CC1",{},"[c:0]1[ch:1][ch][c:3][c!r5:4][c!r5:5]1>>[c:0]1[CH2:1][c:3][c:4][c:5]1",null,-0.233196548],[0.1342910168,257.1199874713,13,"completed",-5.169372,13.0,8,"C(#Cc1ccc(C#CC2=CC=NC2)c2c1=CCC=2)C1=CC=NC1","C(#Cc1ccc(C#Cc2ccn[nH]2)c2c1=CCC=2)c1ccn[nH]1",{},"[#6H2r5:1]>>[NH:1]",null,-0.261665436],[0.1342864333,195.0940700425,13,"completed",-4.968628,13.0,13,"C1=CC(C=Cc2cc(C=CC3=CCC=C3)cc(-c3cc[nH]c3)c2)=CC1","C(=Cc1cc(C=Cc2cc[nH]c2)cc(-c2cc[nH]c2)c1)c1cc[nH]c1",{},"[#6H2r5:1]>>[NH:1]",null,-0.2156812726],[0.1341822789,168.5415929795,13,"completed",-5.240028,13.0,13,"C(#CC1=CCC(C2=NC(C#CC3=CC=CC3)=CC2)=N1)C1=CC=CC1","C(#Cc1ccc[nH]1)C1=CCC(C2=NC(C#Cc3ccc[nH]3)=CC2)=N1",{},"[#6H2r5:1]>>[NH:1]",null,-0.1949720763],[0.1982407981,179.814980916,14,"completed",-5.247756,14.0,14,"C1=CC(C=CC2=CC(C3=NCC(C=CC4=CCC=C4)=C3)=NC2)=CC1","C1=CC(C=Cc2cc(-c3cc(C=CC4=CCC=C4)[nH]n3)n[nH]2)=CC1",{},"[#6H2r5:1]>>[NH:1]",null,-0.2074392122],[0.1875830255,169.1530041548,14,"completed",-5.322552,14.0,14,"C(#Cc1cccs1)C1=CC(C2=CCC(C#Cc3cccs3)=C2)=CC1","C(#Cc1cc(-c2csc(C#Cc3cccs3)c2)cs1)c1cccs1",{},"[#6H2r5:1]>>[S:1]",null,-0.2299611733],[0.1776367669,190.027666229,14,"completed",-5.240672,14.0,14,"C1=CC(=C2Sc3ccc4scnc4c3S2)C=C1","C1=CC(=C2Sc3ccc4c(c3S2)N=CC4)C=C1",{},"[n,c:0]1[n,ch:1][s,S:2][n,c:3][n,c:4]1>>[*:0]1=[*:1][CH2:2][*:3]=[*:4]1",null,-0.2140255443],[0.1682333873,167.2562276446,14,"completed",-5.308752,14.0,14,"C1=CC(=C2Sc3ccc4ncsc4c3S2)C=C1","C1=CC(=C2Sc3ccc4c(c3S2)CC=N4)C=C1",{},"[n,c:0]1[n,ch:1][s,S:2][n,c:3][n,c:4]1>>[*:0]1=[*:1][CH2:2][*:3]=[*:4]1",null,-0.22209811],[0.1642904393,187.5141427635,14,"completed",-5.2898,14.0,14,"C(#CC1=CC(C2=NCC(C#CC3=CC=CC3)=C2)=NC1)C1=CC=CC1","C(#Cc1cc(-c2cc(C#CC3=CC=CC3)[nH]n2)n[nH]1)C1=CC=CC1",{},"[#6H2r5:1]>>[NH:1]",null,-0.229811517],[0.1620190384,203.0924408844,14,"completed",-5.271952,14.0,14,"C(#CC1=NC=CC1)C1=CC(C2=CCC(C#CC3=NC=CC3)=C2)=CC1","C(#Cc1ncc[nH]1)C1=CC(C2=CCC(C#Cc3ncc[nH]3)=C2)=CC1",{},"[#6H2r5:1]>>[NH:1]",null,-0.2360817862],[0.1599198191,193.5128471501,14,"completed",-5.197524,14.0,14,"C1=CCC(C=CC2=CC(C3=NCC(C=CC4=CC=CC4)=C3)=NC2)=C1","C1=CCC(C=Cc2cc(-c3cc(C=CC4=CC=CC4)[nH]n3)n[nH]2)=C1",{},"[#6H2r5:1]>>[NH:1]",null,-0.2052013109],[0.1516644963,167.9066363301,14,"completed",-5.35788,14.0,14,"C1=CC(=C2Sc3ccc4cnsc4c3S2)C=C1","C1=CC(=C2Sc3ccc4c(c3S2)CN=C4)C=C1",{},"[n,c:0]1[n,ch:1][s,S:2][n,c:3][n,c:4]1>>[*:0]1=[*:1][CH2:2][*:3]=[*:4]1",null,-0.2465332935],[0.1499223027,154.8872711834,14,"completed",-5.55016,14.0,14,"C1=CC(C=Cc2cc(-c3csc(C=CC4=CCC=C4)c3)cs2)=CC1","C1=CC(C=Cc2cc(-c3cc(C=CC4=CCC=C4)sn3)ns2)=CC1",{},"[chr5,CH1r5:1]>>[n:1]",null,-0.3511205481],[0.1485746949,318.7705462252,14,"completed",-5.090804,14.0,14,"C1=CC(C2=CCC=C2C=CC2=CCC=C2C2=CCC=C2)=CC1","C(=CC1=CCC=C1c1cc[nH]c1)C1=CCC=C1c1cc[nH]c1",{},"[#6H2r5:1]>>[NH:1]",null,-0.3188355355],[0.1484941563,171.8405809679,14,"completed",-5.214728,14.0,14,"C(#CC1=CC=NC1)C1=CC(C2=CCC(C#CC3=CC=NC3)=C2)=CC1","C(#Cc1cc(-c2c[nH]c(C#CC3=CC=NC3)c2)c[nH]1)C1=CC=NC1",{},"[#6H2r5:1]>>[NH:1]",null,-0.1896808296],[0.1475934446,182.8155778834,14,"completed",-5.33074,14.0,14,"C(#CC1=NC(C2=CCC(C#CC3=CC=CC3)=N2)=CC1)C1=CC=CC1","C(#Cc1nc(-c2csc(C#CC3=CC=CC3)n2)cs1)C1=CC=CC1",{},"[#6H2r5:1]>>[S:1]",null,-0.2439458953],[0.146974329,184.0953065794,14,"completed",-5.47978,14.0,14,"C(#Cc1cc(-c2coc(C#CC3=CC=CC3)c2)co1)C1=CC=CC1","C(#Cc1cc(-c2coc(C#Cc3ccco3)c2)co1)c1ccco1",{},"[#6H2r5:1]>>[O:1]",null,-0.3233653934],[0.144042511,193.2696403154,14,"completed",-5.344356,14.0,14,"C1=CC(=C2Sc3ccc4sncc4c3S2)C=C1","C1=CC(=C2Sc3ccc4c(c3S2)C=NC4)C=C1",{},"[n,c:0]1[n,ch:1][s,S:2][n,c:3][n,c:4]1>>[*:0]1=[*:1][CH2:2][*:3]=[*:4]1",null,-0.2580910357],[0.1414226149,189.2590525952,14,"completed",-5.196236,14.0,14,"C(#CC1=NC=CC1)C1=CC(C2=CCC(C#CC3=NC=CC3)=C2)=CC1","C(#Cc1cc(-c2c[nH]c(C#CC3=NC=CC3)c2)c[nH]1)C1=NC=CC1",{},"[#6H2r5:1]>>[NH:1]",null,-0.2008906647],[0.1378568335,164.4015618332,14,"completed",-5.151248,14.0,14,"C(=Cc1cc(-c2ccc[nH]2)cc(-c2ccc[nH]2)c1)C1=CCC=N1","C(=Cc1c[nH]cn1)c1cc(-c2ccc[nH]2)cc(-c2ccc[nH]2)c1",{},"[#6H2r5:1]>>[NH:1]",null,-0.1682699876],[0.1373707545,198.6628703112,14,"completed",-5.292468,14.0,14,"C1=CCC(C=Cc2cc(-c3coc(C=CC4=CC=CC4)c3)co2)=C1","C(=Cc1cc(-c2coc(C=Cc3ccco3)c2)co1)c1ccco1",{},"[#6H2r5:1]>>[O:1]",null,-0.2400384599],[0.1348868009,187.2412912681,14,"completed",-5.419888,14.0,14,"C1=CC(C=CC2=NC(C3=CCC(C=CC4=CCC=C4)=N3)=CC2)=CC1","C1=CC(C=Cc2nc(-c3coc(C=CC4=CCC=C4)n3)co2)=CC1",{},"[#6H2r5:1]>>[O:1]",null,-0.2918907057],[0.1346363767,132.1731484624,14,"completed",-4.935048,14.0,14,"C1=CC(=C2C=C(C=CC3=CCC=C3)C(C=CC3=CCC=C3)=C2)C=C1","C1=CC(=C2C=C(C=CC3=CSCS3)C(C=CC3=CSCS3)=C2)C=C1",{},"[CH,ch:0]1=[C,c:1][C,c:2]=[CH,ch:3][*:4]1>>[S:0]1[*:1]=,:[*:2][S:3][*:4]1",null,-0.1755056429],[0.1343893514,173.4365637509,14,"completed",-5.252264,14.0,14,"C1=CC(C=Cc2cc(-c3csc(C=CC4=CCC=C4)c3)cs2)=CC1","C1=CC(C=Cc2nc(-c3csc(C=CC4=CCC=C4)n3)cs2)=CC1",{},"[chr5,CH1r5:1]>>[n:1]",null,-0.2035695489],[0.1340325997,197.3771216177,14,"completed",-5.185196,14.0,14,"C1=CC(C=Cc2cc(-c3csc(C=CC4=CCC=C4)c3)cs2)=CC1","C(=Cc1cc(-c2csc(C=Cc3ccsc3)c2)cs1)c1ccsc1",{},"[#6H2r5:1]>>[S:1]",null,-0.2061900186],[0.1336718617,205.1418137401,14,"completed",-4.895672,14.0,14,"C1=CC(C=CC2=NC(C3=CCC(C=CC4=CCC=C4)=N3)=CC2)=CC1","C1=CC(C=Cc2nc(-c3c[nH]c(C=CC4=CCC=C4)n3)c[nH]2)=CC1",{},"[#6H2r5:1]>>[NH:1]",null,-0.2500812472],[0.1335433981,152.9129304014,14,"completed",-5.44574,14.0,14,"c1ccc(N(c2ccccc2)c2nccs2)cc1","c1ccc(N(c2ccccc2)c2ncns2)cc1",{},"[chr5,CH1r5:1]>>[n:1]",null,-0.2862779709],[0.1331957859,150.8267885789,14,"completed",-5.25484,14.0,14,"C(=Cc1cc(-c2ccc[nH]2)cc(-c2ccc[nH]2)c1)C1=CCC=N1","C(=Cc1cscn1)c1cc(-c2ccc[nH]2)cc(-c2ccc[nH]2)c1",{},"[#6H2r5:1]>>[S:1]",null,-0.1857328153],[0.1324010243,178.3216559553,14,"completed",-5.452456,14.0,14,"C1=CCC(C=CC2=CC(C3=NCC(C=CC4=CC=CC4)=C3)=NC2)=C1","C1=CCC(C=Cc2cc(-c3cc(C=CC4=CC=CC4)sn3)ns2)=C1",{},"[#6H2r5:1]>>[S:1]",null,-0.3044157956],[0.1323239913,164.8109157991,14,"completed",-5.26956,14.0,14,"C(#Cc1csc(-c2nc(C#CC3=CC=CC3)cs2)n1)C1=CC=CC1","C(#Cc1csc(-c2cc(C#CC3=CC=CC3)cs2)c1)C1=CC=CC1",{},"[nr5:0]>>[ch&r5:0]",null,-0.2031020158],[0.1318444599,174.9179642446,14,"completed",-5.54418,14.0,14,"C(#CC1=NC=CC1)C1=CC(C2=CCC(C#CC3=NC=CC3)=C2)=CC1","C(#Cc1ncco1)C1=CC(C2=CCC(C#Cc3ncco3)=C2)=CC1",{},"[#6H2r5:1]>>[O:1]",null,-0.356750994],[0.1305990536,122.4124432038,14,"completed",-5.224664,14.0,13,"C1=CCC(c2cc(Nc3cccs3)cc(C3=CC=CC3)c2)=C1","C1=CCC(c2cc(Nc3nccs3)cc(C3=CC=CC3)c2)=C1",{},"[chr5,CH1r5:1]>>[n:1]",null,-0.1503328027],[0.1305425207,177.4342673036,14,"completed",-5.527344,14.0,14,"C(#CC1=NC=CC1)C1=CC(C2=CCC(C#CC3=NC=CC3)=C2)=CC1","C(#Cc1cc(-c2csc(C#CC3=NC=CC3)c2)cs1)C1=NC=CC1",{},"[#6H2r5:1]>>[S:1]",null,-0.3478047404],[0.1293531088,168.2578892475,14,"completed",-5.573436,14.0,14,"C(#CC1=CC(C2=NCC(C#CC3=CC=CC3)=C2)=NC1)C1=CC=CC1","C(#Cc1cc(-c2cc(C#CC3=CC=CC3)sn2)ns1)C1=CC=CC1",{},"[#6H2r5:1]>>[S:1]",null,-0.371672065],[0.1281867491,198.6774687449,14,"completed",-4.979484,14.0,7,"C1=NC(N(C2=CCC=N2)c2ccccc2)=CC1","C1=NC(N(C2=CCC=N2)c2ccccn2)=CC1",{},"[ch&r6:0]>>[nr6:0]",null,-0.2158461226],[0.1279898379,123.3068192486,14,"completed",-5.15778,14.0,13,"C1=CCC(c2cc(Nc3cccs3)cc(C3=CC=CC3)c2)=C1","C1=CCC(c2cc(Nc3cncs3)cc(C3=CC=CC3)c2)=C1",{},"[chr5,CH1r5:1]>>[n:1]",null,-0.1297707617],[0.1271358488,126.1059266661,14,"completed",-5.213992,14.0,5,"C1=CCC(Nc2cc(C3=CC=CC3)cc(C3=CC=CC3)c2)=C1","C1=CCC(c2cc(NC3=CC=NC3)cc(C3=CC=CC3)c2)=C1",{},"[chr5,CH1r5:1]>>[n:1]",null,-0.1492308648],[0.1270678337,167.1791139257,14,"completed",-5.21758,14.0,14,"C1=CC(C=Cc2cc(-c3csc(C=CC4=CCC=C4)c3)cs2)=CC1","C(=Cc1cc(-c2csc(C=CC3=CCC=N3)c2)cs1)C1=CCC=N1",{},"[chr5,CH1r5:1]>>[n:1]",null,-0.186341444],[0.1268482701,197.0295579624,14,"completed",-5.2231,14.0,14,"C1=CCC(C=CC2=NC(C3=CCC(C=CC4=CC=CC4)=N3)=CC2)=C1","C(=Cc1cccs1)C1=NC(C2=CCC(C=Cc3cccs3)=N2)=CC1",{},"[#6H2r5:1]>>[S:1]",null,-0.2150486355],[0.1261203901,71.3145168126,14,"completed",-5.271124,14.0,3,"c1cc2ccncc2cn1","c1ccc(Nc2cc3cc(Nc4ccccc4)ncc3cn2)cc1",{},"[ch&r6,CH1&r5:1]>>[*:1](-N-c1ccccc1)",null,-0.1394081696],[0.1260228833,129.1497749894,14,"completed",-5.253552,14.0,13,"c1ccc(N(c2ccccc2)c2cccs2)cc1","c1ccc(N(c2ccccc2)c2ccns2)cc1",{},"[chr5,CH1r5:1]>>[n:1]",null,-0.1680267555],[0.1253358556,142.2093981632,14,"completed",-5.34684,14.0,14,"C(=Cc1cc(C=CC2=CCC=N2)cc(C2=CCC=N2)c1)C1=CCC=N1","C(=Cc1cc(C=CC2=CCC=N2)cc(-c2c[nH]cn2)c1)C1=CCC=N1",{},"[#6H2r5:1]>>[NH:1]",null,-0.2237838374],[0.1241979586,191.4965368752,14,"completed",-4.965776,14.0,14,"C(#Cc1cccs1)C1=CC(C2=CCC(C#Cc3cccs3)=C2)=CC1","C(#Cc1cccs1)c1cc(-c2c[nH]c(C#Cc3cccs3)c2)c[nH]1",{},"[#6H2r5:1]>>[NH:1]",null,-0.2133044864],[0.1240877932,156.405318368,14,"completed",-4.885092,14.0,13,"c1ccc(Nc2cc(-c3ccsc3)cc(Nc3ccccc3)n2)cc1","C1=CCC(Nc2cc(-c3ccsc3)cc(NC3=CC=CC3)n2)=C1",{},"[c:0]1[ch:1][ch][c:3][c!r5:4][c!r5:5]1>>[c:0]1[CH2:1][c:3][c:4][c:5]1",null,-0.2170103531],[0.1240267648,158.75605482,14,"completed",-5.103316,14.0,11,"C1=CC(N(C2=CCN=C2)C2=CCN=C2)=CC1","C1=NCC=C1N(C1=CCN=C1)C1=CCC=N1",{},"[chr5,CH1r5:1]>>[n:1]",null,-0.1587730232],[0.1235643716,191.8769962092,14,"completed",-5.204976,14.0,4,"C1=C(Nc2ccccc2)C=C(C2=CC(Nc3ccccc3)=CC2)C1","C1=C(Nc2ccncc2)C=C(C2=CC(Nc3ccncc3)=CC2)C1",{},"[ch&r6:0]>>[nr6:0]",null,-0.205466694],[0.1235253559,200.8977408734,14,"completed",-5.323932,14.0,14,"C1=CC(=C2Sc3ccc4[nH]cnc4c3S2)C=C1","C1=CC(=C2Sc3ccc4ocnc4c3S2)C=C1",{},"[nH:1]>>[o:1]",null,-0.2548160458],[0.1233048729,177.198464522,14,"completed",-5.13984,14.0,13,"c1ccc(N(c2ccccc2)c2cccs2)cc1","c1ccc(N(c2ccccc2)c2cncs2)cc1",{},"[chr5,CH1r5:1]>>[n:1]",null,-0.1793795874],[0.1229238526,152.7687941608,14,"completed",-5.572976,14.0,14,"C(#CC1=CC=NC1)C1=CC(C2=CCC(C#CC3=CC=NC3)=C2)=CC1","C(#Cc1cc(-c2csc(C#CC3=CC=NC3)c2)cs1)C1=CC=NC1",{},"[#6H2r5:1]>>[S:1]",null,-0.3646291126],[0.1228914014,122.5667970209,14,"completed",-5.281704,14.0,11,"C1=c2cc3nc4ccoc4nc3cc2=CC1","c1cc2nc3cc4cscc4cc3nc2o1",{},"[#6H2r5:1]>>[S:1]",null,-0.1766369953],[0.1226995928,303.2077652831,14,"completed",-4.821888,14.0,7,"C1=NC(NC2=C(c3ccccc3)CC=N2)=C(c2ccccc2)C1","C1=CC(C2=C(NC3=C(C4=CCC=C4)CC=N3)N=CC2)=CC1",{},"[c:0]1[ch:1][ch][c:3][c!r5:4][c!r5:5]1>>[c:0]1[CH2:1][c:3][c:4][c:5]1",null,-0.3603257254],[0.1226891591,124.8509191694,14,"completed",-5.005704,14.0,11,"C1=c2cc3nc4ccoc4nc3cc2=CC1","c1cc2nc3cc4c[nH]cc4cc3nc2o1",{},"[#6H2r5:1]>>[NH:1]",null,-0.1412257146],[0.1224764028,116.8417057187,14,"completed",-5.237544,14.0,3,"c1ccc(Nc2cc(-c3ccccc3)cc(-c3ccccc3)c2)cc1","c1ccc(Nc2cc(-c3ccccn3)cc(-c3ccccn3)c2)cc1",{},"[ch&r6:0]>>[nr6:0]",null,-0.151400055],[0.1223465781,171.5475956448,14,"completed",-5.4071,14.0,14,"C1=CC(C=Cc2cc(-c3csc(C=CC4=CCC=C4)c3)cs2)=CC1","C(=Cc1cc(-c2csc(C=CC3=CCN=C3)c2)cs1)C1=CCN=C1",{},"[chr5,CH1r5:1]>>[n:1]",null,-0.2750285048],[0.1221043032,106.0392346332,14,"completed",-5.234048,14.0,3,"c1ccc(Nc2cc(Nc3ccccc3)cc(-c3ccccc3)c2)cc1","c1ccc(Nc2cc(Nc3ccccc3)cc(-c3ccncc3)c2)cc1",{},"[ch&r6:0]>>[nr6:0]",null,-0.1415947166],[0.1220378274,127.1194439239,14,"completed",-5.196972,14.0,5,"C1=CCC(Nc2cc(C3=CC=CC3)cc(C3=CC=CC3)c2)=C1","C1=CCC(c2cc(NC3=NC=CC3)cc(C3=CC=CC3)c2)=C1",{},"[chr5,CH1r5:1]>>[n:1]",null,-0.1441079516],[0.1220166618,161.0784971665,14,"completed",-5.174892,14.0,5,"O=c1ccoc(-c2c(NC3=CCC=C3)cccc2NC2=CCC=C2)c1","O=c1cc[nH]c(-c2c(NC3=CCC=C3)cccc2NC2=CCC=C2)c1",{},"[o:1]>>[nH:1]",null,-0.169394805],[0.1219098277,207.1954911827,14,"completed",-5.34454,14.0,14,"C1=CCC(C=CC2=NC(C3=CCC(C=CC4=CC=CC4)=N3)=CC2)=C1","C1=CCC(C=Cc2nc(-c3coc(C=CC4=CC=CC4)n3)co2)=C1",{},"[#6H2r5:1]>>[O:1]",null,-0.2687598914],[0.12150283,156.5822862884,14,"completed",-5.371772,14.0,5,"C1=NC(c2cc(Nc3ccccc3)cc(C3=CCC=N3)c2)=CC1","C1=NC(c2cc(Nc3ccncc3)cc(C3=CCC=N3)c2)=CC1",{},"[ch&r6:0]>>[nr6:0]",null,-0.2463928209],[0.1214778815,129.7527601092,14,"completed",-5.166612,14.0,7,"C1=CCC(NC2=CC(=C3C=CC=C3)C=C2NC2=CC=CC2)=C1","C1=CC(=C2C=C(Nc3ccco3)C(Nc3ccco3)=C2)C=C1",{},"[#6H2r5:1]>>[O:1]",null,-0.1378767074],[0.1213683903,266.9258162568,14,"completed",-5.311236,14.0,4,"C1=Cc2cccc(Nc3cccc4c3CC=C4)c2C1","C1=Cc2cncc(Nc3cncc4c3CC=C4)c2C1",{},"[ch&r6:0]>>[nr6:0]",null,-0.3051450618],[0.1211984128,206.6566164161,14,"completed",-5.00644,14.0,14,"C(#CC1=NC(C2=CCC(C#CC3=CC=CC3)=N2)=CC1)C1=CC=CC1","C(#Cc1nc(-c2c[nH]c(C#CC3=CC=CC3)n2)c[nH]1)C1=CC=CC1",{},"[#6H2r5:1]>>[NH:1]",null,-0.2167859755],[0.1210322628,175.0716257984,14,"completed",-4.871292,14.0,13,"C1=CC(C=CC2=CC(C3=CCC(C=CC4=CCC=C4)=C3)=CC2)=CC1","C1=CC(C=Cc2cc(-c3c[nH]c(C=CC4=CCC=C4)c3)c[nH]2)=CC1",{},"[#6H2r5:1]>>[NH:1]",null,-0.2372354849],[0.1210039552,165.564791324,14,"completed",-5.25576,14.0,12,"C(#Cc1cc(-c2csc(C#Cc3ccccc3)c2)cs1)c1ccccc1","C(#Cc1cc(-c2csc(C#CC3=CC=CC3)c2)cs1)C1=CC=CC1",{},"[c:0]1[ch:1][ch][c:3][c!r5:4][c!r5:5]1>>[c:0]1[CH2:1][c:3][c:4][c:5]1",null,-0.1982414617],[0.1206849047,126.8187141173,14,"completed",-5.272228,14.0,3,"c1ccc(-c2cccc(Nc3cccc(-c4ccccc4)c3)c2)cc1","c1ccc(-c2cccc(Nc3cccc(-c4ccccn4)c3)c2)nc1",{},"[ch&r6:0]>>[nr6:0]",null,-0.1749788656],[0.1206309582,106.6294048697,14,"completed",-5.324852,14.0,7,"C1=CC(=C2Sc3ccc4c(c3S2)=CCN=4)C=C1","C1=CC(=C2Sc3ncc4c(c3S2)=CCN=4)C=C1",{},"[ch&r6:0]>>[nr6:0]",null,-0.1901143254],[0.1205938423,152.1192193892,14,"completed",-5.455124,14.0,8,"C1=c2c3c(c4c(c2=CC1)=CCC=4)=CCC=3","C1=c2c3c(c4cocc4c2=CC1)=CCC=3",{},"[#6H2r5:1]>>[O:1]",null,-0.2914372214],[0.1198937,144.3679861972,14,"completed",-5.169648,14.0,8,"C1=c2c3c(c4c(c2=CC1)=CCC=4)=CCC=3","C1=c2c3c(c4c[nH]cc4c2=CC1)=CCC=3",{},"[#6H2r5:1]>>[NH:1]",null,-0.1523779149],[0.1195800698,127.4943759541,14,"completed",-5.373428,14.0,13,"C1=CC(C=Cc2cc(C=CC3=CCC=C3)cc(-c3cc[nH]c3)c2)=CC1","C1=CC(C=Cc2cc(C=CC3=CCC=C3)nc(-c3cc[nH]c3)n2)=CC1",{},"[ch&r6:0]>>[nr6:0]",null,-0.2299752656],[0.1195765725,162.1111636934,14,"completed",-5.314732,14.0,12,"C1=CC(C=CC2=CCC(C3=NC(C=CC4=CCC=C4)=CC3)=N2)=CC1","C1=CC(C=Cc2csc(-c3nc(C=CC4=CCC=C4)cs3)n2)=CC1",{},"[#6H2r5:1]>>[S:1]",null,-0.221074302],[0.1192509088,133.5806668048,14,"completed",-5.02438,14.0,13,"C1=NC(N(c2ccccc2)c2ccccc2)=NC1","c1ccc(N(c2ccccc2)c2nc[nH]n2)cc1",{},"[#6H2r5:1]>>[NH:1]",null,-0.1436864743],[0.1191087047,164.5041723481,14,"completed",-5.261004,14.0,10,"C1=CC(=C2C=c3cc4ccsc4cc3=C2)C=C1","C1=NN=CC1=C1C=c2cc3ccsc3cc2=C1",{},"[chr5,CH1r5:1]>>[n:1]",null,-0.1994079834],[0.1189902105,236.1881658575,14,"completed",-5.1702,14.0,10,"C1=CC(=C2C=c3cc4ccsc4cc3=C2)C=C1","C1=CC(=C2C=c3cc4ccsc4nc3=C2)C=C1",{},"[ch&r6:0]>>[nr6:0]",null,-0.2412459104],[0.1189342211,124.2045369027,14,"completed",-5.542064,14.0,14,"C1=CCC(c2cc(Nc3ccns3)cc(C3=CC=CC3)c2)=C1","C1=CCC(c2cc(Nc3ncns3)cc(C3=CC=CC3)c2)=C1",{},"[chr5,CH1r5:1]>>[n:1]",null,-0.3334409262],[0.1189024882,166.6313126374,14,"completed",-5.21114,14.0,13,"C(#CC1=c2ncccc2=CC1)C1=c2ncccc2=CC1","C(#CC1=c2nnccc2=CC1)C1=c2nnccc2=CC1",{},"[ch&r6:0]>>[nr6:0]",null,-0.1838981325],[0.1188517731,85.5096486754,14,"completed",-5.43516,14.0,7,"C1=CCC(NC2=CC(=C3C=CC=C3)C=C2NC2=CC=CC2)=C1","C1=CC(=C2C=C(NC3=CC=NC3)C(NC3=CC=NC3)=C2)C=C1",{},"[chr5,CH1r5:1]>>[n:1]",null,-0.249709212],[0.1187026096,126.8804273703,14,"completed",-5.243156,14.0,5,"O=c1ccoc(-c2cc(NC3=CCC=C3)cc(NC3=CCC=C3)c2)c1","O=c1cc[nH]c(-c2cc(NC3=CCC=C3)cc(NC3=CCC=C3)c2)c1",{},"[o:1]>>[nH:1]",null,-0.1616803223],[0.1186326397,153.8247317006,14,"completed",-5.13202,14.0,6,"C1=CC(=C2C=C(NC3=CCC=C3)C(NC3=CCC=C3)=C2)C=C1","C1=CC(NC2=CC(=C3C=CN=C3)C=C2NC2=CCC=C2)=CC1",{},"[chr5,CH1r5:1]>>[n:1]",null,-0.1554491411],[0.1186139192,171.2517739525,14,"completed",-5.333224,14.0,14,"C(#CC1=CC(C2=NCC(C#CC3=CC=CC3)=C2)=NC1)C1=CC=CC1","C(#Cc1ccc[nH]1)C1=CC(C2=NCC(C#Cc3ccc[nH]3)=C2)=NC1",{},"[#6H2r5:1]>>[NH:1]",null,-0.2366008302],[0.1185955241,192.8111277233,14,"completed",-4.833572,14.0,5,"C1=CC(C2=CCC(NC3=CC(C4=CCC=C4)=CC3)=C2)=CC1","C1=C(NC2=CC(c3ccoc3)=CC2)CC=C1c1ccoc1",{},"[#6H2r5:1]>>[O:1]",null,-0.2682503155],[0.1183091617,155.2477513991,14,"completed",-5.336168,14.0,14,"c1ccc(N(c2ccccc2)c2nccs2)cc1","c1ccc(N(c2ccccc2)c2nncs2)cc1",{},"[chr5,CH1r5:1]>>[n:1]",null,-0.2267857429],[0.1182087719,144.3249684242,14,"completed",-5.044896,14.0,3,"c1ccc2cc(-c3ccc4ccccc4c3)ccc2c1","C1=c2ccc(-c3ccc4c(c3)=CCC=4)cc2=CC1",{},"[c:0]1[ch:1][ch][c:3][c!r5:4][c!r5:5]1>>[c:0]1[CH2:1][c:3][c:4][c:5]1",null,-0.1493906202],[0.1181975681,206.6579561228,14,"completed",-5.336076,14.0,9,"C1=CC(=C2Sc3ncc4c(c3S2)C=CC4)C=C1","C1=CC(=C2Sc3ncc4c(c3S2)N=CC4)C=C1",{},"[chr5,CH1r5:1]>>[n:1]",null,-0.264605614],[0.1181907166,168.5290809649,14,"completed",-5.159436,14.0,7,"C1=CCC(c2cc(C3=CC=CC3)nc(NC3=CCC=C3)n2)=C1","C1=CCC(c2cc(C3=CC=CC3)nc(Nc3ccsc3)n2)=C1",{},"[#6H2r5:1]>>[S:1]",null,-0.1735887202],[0.1181847247,158.2739610843,14,"completed",-5.316756,14.0,7,"C1=NCC=C1N(C1=CCN=C1)c1ccccc1","C1=NCC=C1N(C1=CCN=C1)c1ccccn1",{},"[ch&r6:0]>>[nr6:0]",null,-0.2192541833],[0.1181538839,103.5596452214,14,"completed",-5.207368,14.0,9,"c1ccc(Nc2cc(Nc3ccccc3)cc(-c3ccccn3)c2)cc1","c1ccc(Nc2cc(Nc3ccccc3)cc(-c3cnccn3)c2)cc1",{},"[ch&r6:0]>>[nr6:0]",null,-0.1279580594],[0.1180918685,165.06071842,14,"completed",-5.365976,14.0,14,"c1ccc(N(c2ccccc2)c2cnsn2)cc1","C1=NCN=C1N(c1ccccc1)c1ccccc1",{},"[n,c:0]1[n,ch:1][s,S:2][n,c:3][n,c:4]1>>[*:0]1=[*:1][CH2:2][*:3]=[*:4]1",null,-0.2488156441],[0.1180625533,215.6165301142,14,"completed",-5.516948,14.0,12,"O=c1cc[nH]c(N(C2=CCC=C2)C2=CCC=C2)c1","O=c1cc[nH]c(N(C2=CCC=C2)C2=CCC=C2)n1",{},"[ch&r6:0]>>[nr6:0]",null,-0.3628702923],[0.117822518,188.5253950188,14,"completed",-5.2346,14.0,14,"C1=CCC(C=CC2=CC(C3=NCC(C=CC4=CC=CC4)=C3)=NC2)=C1","C(=Cc1ccc[nH]1)C1=CC(C2=NCC(C=Cc3ccc[nH]3)=C2)=NC1",{},"[#6H2r5:1]>>[NH:1]",null,-0.2107587079],[0.1177797901,256.8555510222,14,"completed",-5.677672,14.0,13,"O=c1cc[nH]c(N(c2ccccc2)c2ccccc2)c1","O=c1cc[nH]c(N(c2ccccc2)c2ccccc2)n1",{},"[ch&r6:0]>>[nr6:0]",null,-0.4790513485],[0.1177113441,217.4326141986,14,"completed",-5.210956,14.0,8,"C(#Cc1ccc(C#CC2=CN=CC2)c2c1=CCC=2)C1=CN=CC1","C(#Cc1ccc(C#CC2=CN=CC2)c2cscc12)C1=CN=CC1",{},"[#6H2r5:1]>>[S:1]",null,-0.230888385],[0.1176515046,143.9898886509,14,"completed",-4.90432,14.0,13,"C1=CC(Nc2cc(C3=CCC=C3)cc(NC3=CCC=C3)n2)=CC1","C1=CC(Nc2cc(-c3ccoc3)cc(NC3=CCC=C3)n2)=CC1",{},"[#6H2r5:1]>>[O:1]",null,-0.1987347796],[0.1174953184,142.674863979,14,"completed",-5.00506,14.0,12,"C1=C(N(c2ccccc2)c2ccccc2)N=NC1","c1ccc(N(c2ccccc2)c2c[nH]nn2)cc1",{},"[#6H2r5:1]>>[NH:1]",null,-0.1573937183],[0.1174591375,127.3419767717,14,"completed",-5.329452,14.0,3,"c1ccc2c(Nc3cccc4ccccc34)cccc2c1","c1cc(Nc2cccc3ncccc23)c2cccnc2c1",{},"[ch&r6:0]>>[nr6:0]",null,-0.2049722103],[0.1173199739,195.5382928683,14,"completed",-5.292008,14.0,11,"C(#Cc1scc2ccccc12)c1scc2ccccc12","C(#Cc1scc2ccncc12)c1scc2ccncc12",{},"[ch&r6:0]>>[nr6:0]",null,-0.2372763985],[0.1171220709,138.6052719715,14,"completed",-5.216936,14.0,8,"C1=CCC(NC2=CC(=C3C=CC=N3)C=C2NC2=CC=CC2)=C1","C1=CCC(NC2=CC(=C3C=NC=N3)C=C2NC2=CC=CC2)=C1",{},"[chr5,CH1r5:1]>>[n:1]",null,-0.1609711005],[0.1166128316,193.8286319417,14,"completed",-5.134044,14.0,13,"C(#CC1=CCC(C2=NC(C#CC3=CC=CC3)=CC2)=N1)C1=CC=CC1","C(#Cc1c[nH]c(-c2nc(C#CC3=CC=CC3)c[nH]2)n1)C1=CC=CC1",{},"[#6H2r5:1]>>[NH:1]",null,-0.1952881092],[0.1165599549,147.9366823011,14,"completed",-5.28796,14.0,4,"C1=c2ccccc2=C(C2=c3ccccc3=CC2)C1","c1ccc2c(c1)=NCC=2C1=c2ccccc2=NC1",{},"[chr5,CH1r5:1]>>[n:1]",null,-0.1979809414],[0.1164545017,157.4075950573,14,"completed",-5.068724,14.0,9,"C(=CC1=c2ncccc2=CC1)C1=c2ncccc2=CC1","C(=CC1=c2nnccc2=CC1)C1=c2nnccc2=CC1",{},"[ch&r6:0]>>[nr6:0]",null,-0.1589228215],[0.1163358208,230.8593097061,14,"completed",-4.807904,14.0,11,"C1=Nc2c(c3c(c4c2=CCC=4)N=CC3)C1","C1=c2c(c3nc[nH]c3c3[nH]cnc23)=CC1",{},"[#6H2r5:1]>>[NH:1]",null,-0.3083875107],[0.1162822614,208.2614818453,14,"completed",-4.88132,14.0,14,"C1=CCC(C=CC2=NC(C3=CCC(C=CC4=CC=CC4)=N3)=CC2)=C1","C1=CCC(C=Cc2nc(-c3c[nH]c(C=CC4=CC=CC4)n3)c[nH]2)=C1",{},"[#6H2r5:1]>>[NH:1]",null,-0.2584668385],[0.1162543501,188.7168340083,14,"completed",-4.94664,14.0,4,"C(=CC1=c2ccccc2=CC1)C1=c2ccccc2=CC1","C(=CC1=c2ccncc2=CC1)C1=c2ccncc2=CC1",{},"[ch&r6:0]>>[nr6:0]",null,-0.2171140146],[0.1162163879,198.6818323198,14,"completed",-5.029808,14.0,4,"C1=C(NC2=CC(c3ccccc3)=CC2)CC=C1c1ccccc1","c1ccc(-c2coc(Nc3cc(-c4ccccc4)co3)c2)cc1",{},"[#6H2r5:1]>>[O:1]",null,-0.2046671927],[0.1158400564,119.053009541,14,"completed",-5.271952,14.0,7,"C1=CC(=C2Sc3ccc4c(c3S2)=NCC=4)C=C1","C1=CC(=C2Sc3ncc4c(c3S2)=NCC=4)C=C1",{},"[ch&r6:0]>>[nr6:0]",null,-0.1692976353],[0.1597878619,151.0682367186,15,"completed",-5.32476,15.0,15,"C1=CCC(c2cc(NC3=NC=CC3)cc(C3=CC=CC3)c2)=C1","C1=CN=C(Nc2cc(C3=NC=CC3)cc(C3=NC=CC3)c2)C1",{},"[chr5,CH1r5:1]>>[n:1]",null,-0.2181168732],[0.1523632457,117.7000445956,15,"completed",-5.279864,15.0,15,"C1=CC(=C2Sc3ccc4c(c3S2)CN=C4)C=C1","C1=CC(=C2Sc3ccc4cn[nH]c4c3S2)C=C1",{},"[#6H2r5:1]>>[NH:1]",null,-0.1723523112],[0.1336118641,151.5959409134,15,"completed",-5.015548,15.0,15,"C1=c2ccc(-c3ccc4c(c3)=CCC=4)cc2=CC1","c1cc2c(cc1-c1ccc3c(c1)SCS3)SCS2",{},"[CH,ch:0]1=[C,c:1][C,c:2]=[CH,ch:3][*:4]1>>[S:0]1[*:1]=,:[*:2][S:3][*:4]1",null,-0.1627147137],[0.1322425745,134.0480615295,15,"completed",-5.214912,15.0,15,"C1=CCC(c2cc(NC3=NC=CC3)cc(C3=CC=CC3)c2)=C1","C1=CN=C(Nc2cc(-c3cccs3)cc(-c3cccs3)c2)C1",{},"[#6H2r5:1]>>[S:1]",null,-0.1563304801],[0.1301651423,175.7321760691,15,"completed",-5.400844,15.0,15,"c1ccc(N(c2ccccc2)c2ncns2)cc1","C1=NCC(N(c2ccccc2)c2ccccc2)=N1",{},"[n,c:0]1[n,ch:1][s,S:2][n,c:3][n,c:4]1>>[*:0]1=[*:1][CH2:2][*:3]=[*:4]1",null,-0.2742813934],[0.1292739138,131.3902086437,15,"completed",-5.251896,15.0,15,"C1=CC(=C2Sc3ccc4c(c3S2)CC=N4)C=C1","C1=CC(=C2Sc3ccc4nc[nH]c4c3S2)C=C1",{},"[#6H2r5:1]>>[NH:1]",null,-0.169023254],[0.1291936907,247.4983198412,15,"completed",-5.404248,15.0,15,"C(=CC1=CCC=C1c1cc[nH]c1)C1=CCC=C1c1cc[nH]c1","C(=CC1=CCN=C1c1cc[nH]c1)C1=CCN=C1c1cc[nH]c1",{},"[chr5,CH1r5:1]>>[n:1]",null,-0.3265167264],[0.1288990164,113.7348518638,15,"completed",-5.385204,15.0,15,"C1=CCC(c2cc(NC3=CC=NC3)cc(C3=CC=CC3)c2)=C1","C1=CCC(c2cc(Nc3ccno3)cc(C3=CC=CC3)c2)=C1",{},"[#6H2r5:1]>>[O:1]",null,-0.2297669779],[0.1282653361,132.5765583456,15,"completed",-5.227516,15.0,15,"C1=CCC(c2cc(NC3=CC=NC3)cc(C3=CC=CC3)c2)=C1","C1=NCC(Nc2cc(-c3cccs3)cc(-c3cccs3)c2)=C1",{},"[#6H2r5:1]>>[S:1]",null,-0.1598252347],[0.1276505611,136.9565130707,15,"completed",-5.229724,15.0,15,"C1=CCC(c2cc(NC3=NC=CC3)cc(C3=CC=CC3)c2)=C1","C1=CN=C(Nc2cc(-c3ccco3)cc(-c3ccco3)c2)C1",{},"[#6H2r5:1]>>[O:1]",null,-0.1643257783],[0.1270200075,172.8434345909,15,"completed",-5.3266,15.0,15,"C(=Cc1c[nH]cn1)c1cc(-c2ccc[nH]2)cc(-c2ccc[nH]2)c1","C(=Cc1c[nH]cn1)c1cc(-c2ccco2)cc(-c2ccco2)c1",{},"[nH:1]>>[o:1]",null,-0.2345957316],[0.1250928468,140.6487849828,15,"completed",-5.438748,15.0,15,"C1=CCC(c2cc(NC3=CC=NC3)cc(C3=CC=CC3)c2)=C1","C1=NCC(Nc2cc(C3=CC=NC3)cc(C3=CC=NC3)c2)=C1",{},"[chr5,CH1r5:1]>>[n:1]",null,-0.2756985353],[0.1236057794,183.7506522494,15,"completed",-5.157688,15.0,15,"C1=CCC(c2cc(NC3=CC=NC3)cc(C3=CC=CC3)c2)=C1","C1=CCC(c2cc(Nc3ccn[nH]3)cc(C3=CC=CC3)c2)=C1",{},"[#6H2r5:1]>>[NH:1]",null,-0.1881355251],[0.123369257,145.0640382103,15,"completed",-5.01288,15.0,15,"C1=CCC(c2cc(NC3=NC=CC3)cc(C3=CC=CC3)c2)=C1","C1=CCC(c2cc(Nc3ncc[nH]3)cc(C3=CC=CC3)c2)=C1",{},"[#6H2r5:1]>>[NH:1]",null,-0.157361442],[0.1230573906,118.2998035543,15,"completed",-5.199364,15.0,15,"C1=CCC(c2cc(NC3=CC=NC3)cc(C3=CC=CC3)c2)=C1","C1=NCC(Nc2cc(-c3ccco3)cc(-c3ccco3)c2)=C1",{},"[#6H2r5:1]>>[O:1]",null,-0.1372323348],[0.1198178582,136.1527872088,15,"completed",-5.26128,15.0,6,"C1=CC(=C2C=C(NC3=CCC=C3)C(NC3=CCC=C3)=C2)C=C1","C1=CC(=C2C=C(NC3=CCN=C3)C(NC3=CCN=C3)=C2)C=C1",{},"[chr5,CH1r5:1]>>[n:1]",null,-0.1768702583],[0.115478536,166.0121180744,15,"completed",-5.332856,15.0,15,"C(#Cc1csc(-c2cc(C#CC3=CC=CC3)cs2)c1)C1=CC=CC1","C(#Cc1cccs1)c1csc(-c2cc(C#Cc3cccs3)cs2)c1",{},"[#6H2r5:1]>>[S:1]",null,-0.2326558887],[0.1151903884,154.8370260827,15,"completed",-5.207644,15.0,15,"C1=CCC(c2cc(Nc3cncs3)cc(C3=CC=CC3)c2)=C1","c1ccc(-c2cc(Nc3cncs3)cc(-c3ccccc3)c2)cc1",{},"[CH2:0]1[c,C:1]-,=,:[c,C:2]-,=,:[c,C:3]-,=,:[c,C:4]1>>[ch:0]1c[c:1][c:2][c:3][c:4]1",null,-0.1721982802],[0.1146395044,162.0155911152,15,"completed",-5.013616,15.0,15,"C(=CC1=CCC=C1c1cc[nH]c1)C1=CCC=C1c1cc[nH]c1","C(=CC1=CCC=C1c1cc[nH]n1)C1=CCC=C1c1cc[nH]n1",{},"[chr5,CH1r5:1]>>[n:1]",null,-0.1729321472],[0.1145735174,142.8225578136,15,"completed",-5.276276,15.0,15,"C1=CCC(c2cc(Nc3nccs3)cc(C3=CC=CC3)c2)=C1","c1ccc(-c2cc(Nc3nccs3)cc(-c3ccccc3)c2)cc1",{},"[CH2:0]1[c,C:1]-,=,:[c,C:2]-,=,:[c,C:3]-,=,:[c,C:4]1>>[ch:0]1c[c:1][c:2][c:3][c:4]1",null,-0.1887436484],[0.1145585421,136.6413813636,15,"completed",-5.330464,15.0,15,"C1=CCC(c2cc(NC3=CC=NC3)cc(C3=CC=CC3)c2)=C1","C1=CCC(c2cc(NC3=CN=NC3)cc(C3=CC=CC3)c2)=C1",{},"[chr5,CH1r5:1]>>[n:1]",null,-0.2114156054],[0.1142491585,127.4413457757,15,"completed",-5.312064,15.0,15,"C1=CCC(c2cc(NC3=NC=CC3)cc(C3=CC=CC3)c2)=C1","C1=CCC(c2cc(Nc3ncco3)cc(C3=CC=CC3)c2)=C1",{},"[#6H2r5:1]>>[O:1]",null,-0.1956454836],[0.1141698238,206.0348002834,15,"completed",-5.021528,15.0,7,"C1=CCC(NC2=CC(=C3C=CC=C3)C=C2NC2=CC=CC2)=C1","C1=CC(=C2C=C(NC3=NC=CC3)C(NC3=NC=CC3)=C2)C=C1",{},"[chr5,CH1r5:1]>>[n:1]",null,-0.2132315356],[0.1140236372,149.9718437105,15,"completed",-5.24104,15.0,15,"C1=CCC(c2cc(NC3=NC=CC3)cc(C3=CC=CC3)c2)=C1","C1=CN=C(Nc2cc(-c3ccccc3)cc(-c3ccccc3)c2)C1",{},"[CH2:0]1[c,C:1]-,=,:[c,C:2]-,=,:[c,C:3]-,=,:[c,C:4]1>>[ch:0]1c[c:1][c:2][c:3][c:4]1",null,-0.1795515856],[0.113748934,148.0892915486,15,"completed",-5.340768,15.0,15,"C1=CCC(c2cc(NC3=CC=NC3)cc(C3=CC=CC3)c2)=C1","C1=CN=C(c2cc(NC3=CC=NC3)cc(C3=NC=CC3)c2)C1",{},"[chr5,CH1r5:1]>>[n:1]",null,-0.2243554343],[0.1131924958,228.8146195882,15,"completed",-5.374716,15.0,15,"C(=CC1=CCC=C1c1cc[nH]c1)C1=CCC=C1c1cc[nH]c1","C(=CC1=NCC=C1c1cc[nH]c1)C1=NCC=C1c1cc[nH]c1",{},"[chr5,CH1r5:1]>>[n:1]",null,-0.2988910866],[0.1121861302,196.8249043975,15,"completed",-5.2737,15.0,10,"C1=c2cc3nc4ccncc4nc3cc2=CC1","C1=c2cc3nc4ccnnc4nc3cc2=CC1",{},"[ch&r6:0]>>[nr6:0]",null,-0.2313529146],[0.1109963062,117.1442793678,15,"completed",-5.37904,15.0,15,"c1ccc(Nc2cc(-c3ccccn3)cc(-c3ccccn3)c2)cc1","c1ccc(Nc2cc(-c3ccccn3)cc(-c3ccccn3)c2)nc1",{},"[ch&r6:0]>>[nr6:0]",null,-0.2277626172],[0.1104526348,177.6845243844,15,"completed",-5.228344,15.0,8,"C(=Cc1ccc[nH]1)C1=CCC(C2=CC(C=Cc3ccc[nH]3)=CC2)=C1","C(=Cc1ccc[nH]1)c1cccc(-c2cccc(C=Cc3ccc[nH]3)c2)c1",{},"[CH2:0]1[c,C:1]-,=,:[c,C:2]-,=,:[c,C:3]-,=,:[c,C:4]1>>[ch:0]1c[c:1][c:2][c:3][c:4]1",null,-0.1991059003],[0.1103100126,266.9795074494,15,"completed",-5.469292,15.0,7,"C(#Cc1cc2ccccc2[nH]1)c1cc2ccccc2[nH]1","C(#Cc1cc2cccnc2[nH]1)c1cc2cccnc2[nH]1",{},"[ch&r6:0]>>[nr6:0]",null,-0.3716215578],[0.1102756512,137.9545986904,15,"completed",-5.400844,15.0,15,"C1=CC(C=Cc2cc(C=CC3=CCC=C3)nc(-c3cc[nH]c3)n2)=CC1","C1=CC(C=Cc2cc(C=CC3=CCC=C3)nc(-c3c[nH]cn3)n2)=CC1",{},"[chr5,CH1r5:1]>>[n:1]",null,-0.2517537613],[0.1099015611,358.1302208516,15,"completed",-5.322184,15.0,9,"C1=CC(=C2C=c3ncc4c[nH]cc4c3=C2)C=C1","C1=CC(=C2C=c3nnc4c[nH]cc4c3=C2)C=C1",{},"[ch&r6:0]>>[nr6:0]",null,-0.3904439303],[0.1096844289,119.9505948199,15,"completed",-4.990708,15.0,4,"C1=CC(Nc2ccc3ccc(NC4=CCC=C4)cc3c2)=CC1","C1=CC(Nc2cc3cc(NC4=CCC=C4)ncc3cn2)=CC1",{},"[ch&r6:0]>>[nr6:0]",null,-0.1422711089],[0.1091208978,202.3188414074,15,"completed",-5.279496,15.0,15,"c1ccc(N(c2ccccc2)c2nncs2)cc1","C1=NN=C(N(c2ccccc2)c2ccccc2)C1",{},"[n,c:0]1[n,ch:1][s,S:2][n,c:3][n,c:4]1>>[*:0]1=[*:1][CH2:2][*:3]=[*:4]1",null,-0.2381598884],[0.1090016152,91.2802069358,15,"completed",-5.27186,15.0,13,"c1ccc(Nc2cc(Nc3ccccc3)cc(-c3cccnc3)c2)cc1","c1ccc(Nc2cc(Nc3ccccc3)cc(-c3cncnc3)c2)cc1",{},"[ch&r6:0]>>[nr6:0]",null,-0.1510120769],[0.1080106608,118.7851058528,15,"completed",-5.483736,15.0,9,"C1=c2c(c3cscc3c3cscc23)=CC1","c1scc2c1c1cscc1c1cscc21",{},"[#6H2r5:1]>>[S:1]",null,-0.2937073834],[0.1079577115,150.5953617605,15,"completed",-5.330004,15.0,15,"C1=CCC(c2cc(NC3=NC=CC3)cc(C3=CC=CC3)c2)=C1","C1=CN=C(Nc2cc(C3=CN=CC3)cc(C3=CN=CC3)c2)C1",{},"[chr5,CH1r5:1]>>[n:1]",null,-0.2204560378],[0.1078558582,121.8423614578,15,"completed",-5.487324,15.0,15,"C1=CCC(c2cc(NC3=NC=CC3)cc(C3=CC=CC3)c2)=C1","C1=CCC(c2cc(NC3=NC=NC3)cc(C3=CC=CC3)c2)=C1",{},"[chr5,CH1r5:1]>>[n:1]",null,-0.2972461988],[0.10766471,165.5642074852,15,"completed",-5.569204,15.0,7,"C1=c2c(c3ccccc3c3ccccc23)=CC1","C1=c2c(c3ncccc3c3cccnc23)=CC1",{},"[ch&r6:0]>>[nr6:0]",null,-0.3678126965],[0.1075406444,138.2383866224,15,"completed",-4.967064,15.0,14,"c1ccc(Nc2cc(Nc3ccccc3)cc(-c3cnsc3)c2)cc1","C1=CC(Nc2cc(NC3=CCC=C3)cc(-c3cnsc3)c2)=CC1",{},"[c:0]1[ch:1][ch][c:3][c!r5:4][c!r5:5]1>>[c:0]1[CH2:1][c:3][c:4][c:5]1",null,-0.1666406967],[0.1075347185,171.1436929513,15,"completed",-4.982888,15.0,7,"C1=NCC(c2ccccc2)=C1NC1=C(c2ccccc2)CN=C1","C1=CCC(C2=C(NC3=C(C4=CC=CC4)CN=C3)C=NC2)=C1",{},"[c:0]1[ch:1][ch][c:3][c!r5:4][c!r5:5]1>>[c:0]1[CH2:1][c:3][c:4][c:5]1",null,-0.1897646482],[0.1073272065,207.3441267251,15,"completed",-5.365424,15.0,15,"C(=CC1=c2ccncc2=CC1)C1=c2ccncc2=CC1","C(=CC1=c2cnncc2=CC1)C1=c2cnncc2=CC1",{},"[ch&r6:0]>>[nr6:0]",null,-0.2784098378],[0.1072793334,107.8532693458,15,"completed",-5.280784,15.0,4,"C1=CCC(Nc2ccc3ccc(NC4=CC=CC4)cc3c2)=C1","C1=NCC(Nc2ccc3ccc(NC4=CC=NC4)cc3c2)=C1",{},"[chr5,CH1r5:1]>>[n:1]",null,-0.1662736494],[0.1072578151,233.8324038701,15,"completed",-5.137448,15.0,15,"C(=CC1=c2ccncc2=CC1)C1=c2ccncc2=CC1","C(=Cc1scc2cnccc12)c1scc2cnccc12",{},"[#6H2r5:1]>>[S:1]",null,-0.2352971439],[0.106861058,346.2911140714,15,"completed",-5.522192,15.0,7,"C(=Cc1nccc2c1=CCC=2)c1nccc2c1=CCC=2","C(=Cc1nncc2c1=CCC=2)c1nncc2c1=CCC=2",{},"[ch&r6:0]>>[nr6:0]",null,-0.4552561007],[0.1068231859,106.8094348524,15,"completed",-5.249136,15.0,6,"C1=CC(=C2Sc3ccc4c(c3S2)=CCC=4)C=C1","C1=CC(=C2Sc3ccc4ccccc4c3S2)C=C1",{},"[CH2:0]1[c,C:1]-,=,:[c,C:2]-,=,:[c,C:3]-,=,:[c,C:4]1>>[ch:0]1c[c:1][c:2][c:3][c:4]1",null,-0.1493539861],[0.1067730393,146.9136927596,15,"completed",-4.870832,15.0,14,"C1=CC(C=Cc2cc(C=CC3=CCC=C3)nc(C3=CSCS3)n2)=CC1","C(=Cc1cc(C=Cc2ccccc2)nc(C2=CSCS2)n1)c1ccccc1",{},"[CH2:0]1[c,C:1]-,=,:[c,C:2]-,=,:[c,C:3]-,=,:[c,C:4]1>>[ch:0]1c[c:1][c:2][c:3][c:4]1",null,-0.2175257215],[0.1058688372,128.0628431004,15,"completed",-5.36892,15.0,15,"C1=CCC(c2cc(NC3=NC=CC3)cc(C3=CC=CC3)c2)=C1","C1=CCC(c2cc(NC3=NN=CC3)cc(C3=CC=CC3)c2)=C1",{},"[chr5,CH1r5:1]>>[n:1]",null,-0.2276749774],[0.105825448,115.1323242231,15,"completed",-5.164036,15.0,10,"C1=CC(=C2Sc3ncc4cc[nH]c4c3S2)C=C1","C1=CC(=C2Sc3ccc4cc[nH]c4c3S2)C=C1",{},"[nr6:0]>>[ch&r6:0]",null,-0.1235505995],[0.1055647597,179.7747694091,15,"completed",-5.441048,15.0,15,"C1=c2c3c(c4c[nH]cc4c2=CC1)=CCC=3","C1=c2c3c(c4n[nH]nc4c2=CC1)=CCC=3",{},"[chr5,CH1r5:1]>>[n:1]",null,-0.2988523038],[0.1051690218,148.074416328,15,"completed",-4.857124,15.0,4,"C1=CCC(Nc2ccc3cc(NC4=CC=CC4)ccc3c2)=C1","C1=CCC(Nc2ccc3nc(NC4=CC=CC4)ccc3n2)=C1",{},"[ch&r6:0]>>[nr6:0]",null,-0.2254562506],[0.10516719,150.8446874317,15,"completed",-5.619804,15.0,14,"C1=CC(C=CC2=CC(C3=NCC(C=CC4=CCC=C4)=C3)=NC2)=CC1","C1=CC(C=CC2=NC(C3=NCC(C=CC4=CCC=C4)=N3)=NC2)=CC1",{},"[chr5,CH1r5:1]>>[n:1]",null,-0.393891174],[0.1051534203,200.5584881801,15,"completed",-5.346012,15.0,3,"c1ccc(Nc2cccc(Nc3ccccc3)c2-c2ccccc2)cc1","c1ccc(-c2c(Nc3cccnc3)cccc2Nc2cccnc2)cc1",{},"[ch&r6:0]>>[nr6:0]",null,-0.2643471963],[0.1050785753,175.8378177504,15,"completed",-5.516212,15.0,14,"C1=CCC(C=CC2=NC(C3=CCC(C=CC4=CC=CC4)=N3)=CC2)=C1","C1=CCC(C=CC2=NC(C3=NCC(C=CC4=CC=CC4)=N3)=NC2)=C1",{},"[chr5,CH1r5:1]>>[n:1]",null,-0.3402981462],[0.1050668086,190.0330244631,15,"completed",-5.317032,15.0,3,"C(#Cc1ccc2cc(C#Cc3ccccc3)ccc2c1)c1ccccc1","C(#Cc1ccc2cc(C#CC3=CC=CC3)ccc2c1)C1=CC=CC1",{},"[c:0]1[ch:1][ch][c:3][c!r5:4][c!r5:5]1>>[c:0]1[CH2:1][c:3][c:4][c:5]1",null,-0.243296046],[0.1050666555,165.5916807363,15,"completed",-5.05244,15.0,15,"c1ccc(N(c2ccccc2)c2ccns2)cc1","C1=CC(N(C2=CCC=C2)c2ccns2)=CC1",{},"[c:0]1[ch:1][ch][c:3][c!r5:4][c!r5:5]1>>[c:0]1[CH2:1][c:3][c:4][c:5]1",null,-0.1689051864],[0.1050390337,171.3900979721,15,"completed",-4.917384,15.0,6,"C1=CCC(c2cc(NC3=CSCS3)cc(C3=CC=CC3)c2)=C1","C1=CCC(c2cc(NC3=NSCS3)cc(C3=CC=CC3)c2)=C1",{},"[chr5,CH1r5:1]>>[n:1]",null,-0.2138115558],[0.1048895381,201.4644939109,15,"completed",-5.18032,15.0,4,"C1=CCC(c2ccccc2Nc2ccccc2C2=CC=CC2)=C1","C1=CCC(c2ncccc2Nc2cccnc2C2=CC=CC2)=C1",{},"[ch&r6:0]>>[nr6:0]",null,-0.2091628086],[0.1046458717,108.0843466578,15,"completed",-5.255116,15.0,7,"C1=CCC(NC2=CC(=C3C=CC=C3)C=C2NC2=CC=CC2)=C1","C1=CC(=C2C=C(NC3=CN=CC3)C(NC3=CN=CC3)=C2)C=C1",{},"[chr5,CH1r5:1]>>[n:1]",null,-0.1532060801],[0.1046074288,82.9744599168,15,"completed",-4.871108,15.0,4,"C1=CC(Nc2ccc3ccc(NC4=CCC=C4)cc3c2)=CC1","C1=NC(Nc2ccc3ccc(NC4=CCC=N4)cc3c2)=CC1",{},"[chr5,CH1r5:1]>>[n:1]",null,-0.1804345293],[0.1045767847,146.4304964125,15,"completed",-4.84912,15.0,15,"C(=CC1=CCC=C1c1cc[nH]c1)C1=CCC=C1c1cc[nH]c1","C(=CC1=CCC=C1c1c[nH]cn1)C1=CCC=C1c1c[nH]cn1",{},"[chr5,CH1r5:1]>>[n:1]",null,-0.2286544767],[0.1045289884,100.9031386329,15,"completed",-5.125488,15.0,4,"C1=CC(c2cc(Nc3ccccc3)cc(Nc3ccccc3)c2)=CC1","C1=CC(c2cc(Nc3ccccc3)cc(Nc3ccccc3)c2)=NC1",{},"[chr5,CH1r5:1]>>[n:1]",null,-0.1024683662],[0.1044811857,167.5509473577,15,"completed",-5.123188,15.0,4,"C(#CC1=c2ccccc2=CC1)C1=c2ccccc2=CC1","C(#CC1=c2cnccc2=CC1)C1=c2cnccc2=CC1",{},"[ch&r6:0]>>[nr6:0]",null,-0.1683353344],[0.104429411,148.0822975281,15,"completed",-5.34546,15.0,15,"C1=CCC(c2cc(NC3=CC=NC3)cc(C3=CC=CC3)c2)=C1","C1=NC=C(c2cc(NC3=CC=NC3)cc(C3=CN=CC3)c2)C1",{},"[chr5,CH1r5:1]>>[n:1]",null,-0.2268284958],[0.1042280904,85.3878833284,15,"completed",-5.450524,15.0,9,"O=c1cccc(-c2cc(NC3=CCC=C3)cc(NC3=CCC=C3)c2)[nH]1","O=c1cccc(-c2cc(Nc3ccccc3)cc(Nc3ccccc3)c2)[nH]1",{},"[CH2:0]1[c,C:1]-,=,:[c,C:2]-,=,:[c,C:3]-,=,:[c,C:4]1>>[ch:0]1c[c:1][c:2][c:3][c:4]1",null,-0.2597998406],[0.1041373595,202.6941930178,15,"completed",-5.241408,15.0,11,"C(#Cc1scc2ccccc12)c1scc2ccccc12","C(#Cc1scc2ncccc12)c1scc2ncccc12",{},"[ch&r6:0]>>[nr6:0]",null,-0.2255727929],[0.1037309998,135.6751797574,15,"completed",-4.912416,15.0,4,"C1=C(NC2=CCC(c3ccccc3)=C2)C=C(c2ccccc2)C1","C1=C(NC2=CCC(c3ccccn3)=C2)C=C(c2ccccn2)C1",{},"[ch&r6:0]>>[nr6:0]",null,-0.188811428],[0.1037141342,134.3151009228,15,"completed",-5.178112,15.0,15,"C1=CCC(c2cc(NC3=NC=CC3)cc(C3=CC=CC3)c2)=C1","C1=CN=C(Nc2cc(-c3ccc[nH]3)cc(-c3ccc[nH]3)c2)C1",{},"[#6H2r5:1]>>[NH:1]",null,-0.1450181842],[0.103461693,170.1048360938,15,"completed",-5.050876,15.0,4,"C(#CC1=c2ccccc2=CC1)C1=c2ccccc2=CC1","C(#CC1=c2cccnc2=CC1)C1=c2cccnc2=CC1",{},"[ch&r6:0]>>[nr6:0]",null,-0.1735456922],[0.1034069163,167.4527067688,15,"completed",-5.260544,15.0,12,"C1=CC(NC2=CC(=C3N=CC=N3)C=C2NC2=CCC=C2)=CC1","C1=NC(=C2C=C(Nc3ccccc3)C(Nc3ccccc3)=C2)N=C1",{},"[CH2:0]1[c,C:1]-,=,:[c,C:2]-,=,:[c,C:3]-,=,:[c,C:4]1>>[ch:0]1c[c:1][c:2][c:3][c:4]1",null,-0.2016676801],[0.1033972728,105.2969684353,15,"completed",-5.28244,15.0,7,"C1=CC(=C2Sc3ccc4cocc4c3S2)C=C1","C1=CC(=C2Sc3ncc4cocc4c3S2)C=C1",{},"[ch&r6:0]>>[nr6:0]",null,-0.1655197415],[0.1033885727,146.8115803035,15,"completed",-5.090528,15.0,5,"O=c1occcc1Nc1cc(C2=CCC=C2)cc(C2=CCC=C2)c1","O=c1[nH]cccc1Nc1cc(C2=CCC=C2)cc(C2=CCC=C2)c1",{},"[o:1]>>[nH:1]",null,-0.1469612273],[0.1032779672,126.1406886394,15,"completed",-5.561292,15.0,7,"C1=CCC(c2cc(C3=CC=CC3)nc(Nc3ccccc3)n2)=C1","C1=CCC(c2nc(Nc3ccccc3)nc(C3=CC=CC3)n2)=C1",{},"[ch&r6:0]>>[nr6:0]",null,-0.3466680327],[0.1031696261,149.0943821194,15,"completed",-5.091724,15.0,5,"C1=CC(Nc2cc(C3=CCC=C3)cc(C3=CCC=C3)c2)=CC1","C1=CC(Nc2nc(C3=CCC=C3)cc(C3=CCC=C3)n2)=CC1",{},"[ch&r6:0]>>[nr6:0]",null,-0.1492068897],[0.1026910407,105.6742556249,15,"completed",-5.052624,15.0,7,"C1=CC(=C2Sc3ccc4c[nH]cc4c3S2)C=C1","C1=CC(=C2Sc3ncc4c[nH]cc4c3S2)C=C1",{},"[ch&r6:0]>>[nr6:0]",null,-0.110755795],[0.1025908305,105.5649674907,15,"completed",-4.96504,15.0,10,"C1=c2cc3cc4c(cc3cc2=CC1)SCS4","c1occ2cc3cc4c(cc3cc12)SCS4",{},"[#6H2r5:1]>>[O:1]",null,-0.1416648197],[0.1025100201,105.8329126873,15,"completed",-4.99632,15.0,5,"C1=CC(Nc2cc(C3=CCC=C3)cc(C3=CCC=C3)c2)=CC1","C1=CC(c2cc(NC3=CCC=N3)cc(C3=CCC=C3)c2)=CC1",{},"[chr5,CH1r5:1]>>[n:1]",null,-0.1283272426],[0.1023259459,170.5242680412,15,"completed",-5.130916,15.0,15,"C1=c2ccc(-c3ccc4c(c3)=CCC=4)cc2=CC1","C1=c2cnc(-c3cc4c(cn3)=CCC=4)cc2=CC1",{},"[ch&r6:0]>>[nr6:0]",null,-0.1718920229],[0.1023017383,206.9174890337,15,"completed",-5.059432,15.0,7,"C(#Cc1nccc2c1=CCC=2)c1nccc2c1=CCC=2","C(#Cc1nccc2c[nH]cc12)c1nccc2c[nH]cc12",{},"[#6H2r5:1]>>[NH:1]",null,-0.2088570587],[0.1021468348,181.8132263837,15,"completed",-5.140024,15.0,15,"C(#Cc1csc(-c2cc(C#CC3=CC=CC3)cs2)c1)C1=CC=CC1","C(#Cc1ccc[nH]1)c1csc(-c2cc(C#Cc3ccc[nH]3)cs2)c1",{},"[#6H2r5:1]>>[NH:1]",null,-0.1839592084],[0.1020662138,168.3056160355,15,"completed",-5.458896,15.0,13,"C(=CC1=CCC(C2=CC(C=CC3=CCN=C3)=CC2)=C1)C1=CCN=C1","C(=CC1=NCN=C1)C1=CCC(C2=CC(C=CC3=NCN=C3)=CC2)=C1",{},"[chr5,CH1r5:1]>>[n:1]",null,-0.3023935952],[0.1020190619,145.9345912834,15,"completed",-5.411516,15.0,3,"O=c1cc(Nc2ccccc2)oc(Nc2ccccc2)c1","O=c1cc(NC2=CCC=C2)oc(NC2=CCC=C2)c1",{},"[c:0]1[ch:1][ch][c:3][c!r5:4][c!r5:5]1>>[c:0]1[CH2:1][c:3][c:4][c:5]1",null,-0.2623882465],[0.10192404,154.3394783788,15,"completed",-5.34592,15.0,15,"C1=c2ccc(-c3ccc4c(c3)=CCC=4)cc2=CC1","C1=c2cc(-c3cnc4c(c3)=CCC=4)cnc2=CC1",{},"[ch&r6:0]>>[nr6:0]",null,-0.2312017113],[0.1018598108,168.8777703931,15,"completed",-4.813332,15.0,8,"C1=NC(N(c2ccccc2)c2ccccc2)=CC1","c1ccc(N(c2ccccc2)c2c[nH]cn2)cc1",{},"[#6H2r5:1]>>[NH:1]",null,-0.2622731153],[0.1016778643,149.2464793403,15,"completed",-4.803304,15.0,5,"C1=CCC(C2=CCC(NC3=CC(C4=CC=CC4)=CC3)=C2)=C1","C1=C(NC2=CC(c3cccs3)=CC2)CC=C1c1cccs1",{},"[#6H2r5:1]>>[S:1]",null,-0.2557508253],[0.101641137,225.424381915,15,"completed",-5.519524,15.0,4,"C(#CC1=Cc2ccccc2C1)C1=Cc2ccccc2C1","C(#Cc1cc2ccccc2s1)c1cc2ccccc2s1",{},"[#6H2r5:1]>>[S:1]",null,-0.3702112119],[0.1016291771,175.9068710973,15,"completed",-5.301852,15.0,7,"C1=CCC(c2cc(C3=CC=CC3)nc(NC3=CCC=C3)n2)=C1","C1=CCC(c2nc(NC3=CCC=C3)nc(C3=CC=CC3)n2)=C1",{},"[ch&r6:0]>>[nr6:0]",null,-0.2256277907],[0.1016274066,189.1454145387,15,"completed",-5.354476,15.0,3,"c1ccc2cc(Nc3ccc4ccccc4c3)ccc2c1","c1cnc2ccc(Nc3ccc4ncccc4c3)cc2c1",{},"[ch&r6:0]>>[nr6:0]",null,-0.2598219097],[0.1014863822,177.3302650798,15,"completed",-4.748564,15.0,5,"c1ccc(N(c2cccs2)c2cccs2)cc1","C1=CC(N(c2cccs2)c2cccs2)=CC1",{},"[c:0]1[ch:1][ch][c:3][c!r5:4][c!r5:5]1>>[c:0]1[CH2:1][c:3][c:4][c:5]1",null,-0.3032566262],[0.101246044,211.7657449976,15,"completed",-5.106628,15.0,11,"C(#Cc1scc2ccccc12)c1scc2ccccc12","C(#Cc1scc2cccnc12)c1scc2cccnc12",{},"[ch&r6:0]>>[nr6:0]",null,-0.2118165637],[0.1010665119,129.1289395465,15,"completed",-5.138276,15.0,8,"C1=CCC(NC2=CC(=C3C=CC=N3)C=C2NC2=CC=CC2)=C1","C1=CCC(NC2=CC(=C3N=CC=N3)C=C2NC2=CC=CC2)=C1",{},"[chr5,CH1r5:1]>>[n:1]",null,-0.1318793335],[0.1007930155,152.9079573418,15,"completed",-5.541512,15.0,3,"C1=CC(C=CC2=CCC=C2)=CC1","C1=CC(=C2C=CC(C=CC3=CC(=C4C=CC=C4)C=C3)=C2)C=C1",{},"[r5:1][CH2r5:2][r5:3]>>[r5:1][C:2](=C1cccc1)[r5:3]",null,-0.344815803],[0.1006557889,196.0056475461,15,"completed",-5.200008,15.0,13,"C1=NCC(N(C2=CC=NC2)c2ccccc2)=C1","C1=CC(N(C2=CC=NC2)C2=CC=NC2)=CC1",{},"[c:0]1[ch:1][ch][c:3][c!r5:4][c!r5:5]1>>[c:0]1[CH2:1][c:3][c:4][c:5]1",null,-0.2081321645],[0.1005260375,289.4477044663,15,"completed",-4.898616,15.0,15,"C1=CC(C=Cc2cc(-c3c[nH]c(C=CC4=CCC=C4)c3)c[nH]2)=CC1","C1=CC(C=Cc2cc(-c3c[nH]c(C=CC4=NCC=C4)c3)c[nH]2)=NC1",{},"[chr5,CH1r5:1]>>[n:1]",null,-0.3219505804],[0.1004380119,128.5434211128,15,"completed",-5.405076,15.0,15,"C1=CCC(c2cc(Nc3cncs3)cc(C3=CC=CC3)c2)=C1","C1=CCC(c2cc(Nc3nncs3)cc(C3=CC=CC3)c2)=C1",{},"[chr5,CH1r5:1]>>[n:1]",null,-0.2492556526],[0.100433895,183.9340221469,15,"completed",-5.2484,15.0,4,"O=c1cc(NC2=CC=CC2)oc(NC2=CC=CC2)c1","O=c1cc(NC2=CC=CC2)[nH]c(NC2=CC=CC2)c1",{},"[o:1]>>[nH:1]",null,-0.2112410446],[0.1002115972,147.160178785,15,"completed",-5.195132,15.0,9,"C(#Cc1ccccc1)C1=CCC(C2=CC(C#Cc3ccccc3)=CC2)=C1","C(#CC1=CC=CC1)C1=CCC(C2=CC(C#CC3=CC=CC3)=CC2)=C1",{},"[c:0]1[ch:1][ch][c:3][c!r5:4][c!r5:5]1>>[c:0]1[CH2:1][c:3][c:4][c:5]1",null,-0.1615260535],[0.1002021348,141.6952936014,15,"completed",-5.357144,15.0,14,"C1=CC(C=Cc2cc(C=CC3=CCC=C3)cc(-c3cc[nH]n3)c2)=CC1","C1=CC(C=Cc2cc(C=CC3=CCC=C3)cc(-c3nc[nH]n3)c2)=CC1",{},"[chr5,CH1r5:1]>>[n:1]",null,-0.2290804318],[0.1000317686,122.3623268497,15,"completed",-5.580244,15.0,15,"C1=CC(C=Cc2cc(C=CC3=CCC=C3)nc(-c3cc[nH]c3)n2)=CC1","C1=CC(C=Cc2nc(C=CC3=CCC=C3)nc(-c3cc[nH]c3)n2)=CC1",{},"[ch&r6:0]>>[nr6:0]",null,-0.3577476007],[0.0999503677,190.0704482099,15,"completed",-5.15916,15.0,4,"C(=Cc1cccc2c1=CCC=2)c1cccc2c1=CCC=2","C(=Cc1cccc2c1=NCC=2)c1cccc2c1=NCC=2",{},"[chr5,CH1r5:1]>>[n:1]",null,-0.1945295068],[0.1463060094,124.6502583658,16,"completed",-5.025484,16.0,16,"C1=CC(c2cc(NC3=CCC=N3)cc(C3=CCC=C3)c2)=CC1","C1=NC(Nc2cc(-c3ccsc3)cc(-c3ccsc3)c2)=CC1",{},"[#6H2r5:1]>>[S:1]",null,-0.1351239346],[0.1402082538,124.5975208772,16,"completed",-5.182988,16.0,16,"C1=CC(c2cc(NC3=CCC=N3)cc(C3=CCC=C3)c2)=CC1","C1=NCC=C1c1cc(NC2=CCC=N2)cc(C2=CCN=C2)c1",{},"[chr5,CH1r5:1]>>[n:1]",null,-0.1374742747],[0.135284349,130.39608355,16,"completed",-4.783248,16.0,16,"C1=CC(c2cc(NC3=CCC=N3)cc(C3=CCC=C3)c2)=CC1","C1=CC(c2cc(Nc3c[nH]cn3)cc(C3=CCC=C3)c2)=CC1",{},"[#6H2r5:1]>>[NH:1]",null,-0.2572270108],[0.1349244467,128.2046055572,16,"completed",-5.133768,16.0,16,"C1=CC(c2cc(NC3=CCC=N3)cc(C3=CCC=C3)c2)=CC1","C1=CC(c2cc(Nc3cocn3)cc(C3=CCC=C3)c2)=CC1",{},"[#6H2r5:1]>>[O:1]",null,-0.1303654748],[0.1343426585,115.7906711236,16,"completed",-4.965868,16.0,16,"C1=CC(c2cc(NC3=CCC=N3)cc(C3=CCC=C3)c2)=CC1","C1=NC(Nc2cc(C3=CCC=N3)cc(C3=CCC=N3)c2)=CC1",{},"[chr5,CH1r5:1]>>[n:1]",null,-0.149074687],[0.1288764738,110.6748979871,16,"completed",-5.034316,16.0,16,"C1=CC(c2cc(NC3=CCC=N3)cc(C3=CCC=C3)c2)=CC1","C1=CC(c2cc(Nc3cscn3)cc(C3=CCC=C3)c2)=CC1",{},"[#6H2r5:1]>>[S:1]",null,-0.1198456636],[0.1270468615,347.1740454803,16,"completed",-5.350888,16.0,16,"C1=CC(=C2C=CC(C=CC3=CC(=C4C=CC=C4)C=C3)=C2)C=C1","C1=CC(=C2OC=C(C=CC3=COC(=C4C=CC=C4)O3)O2)C=C1",{},"[CH,ch:0]1=[C,c:1][C,c:2]=[CH,ch:3][*:4]1>>[O:0]1[*:1]=,:[*:2][O:3][*:4]1",null,-0.3890665293],[0.1255875183,97.5667410987,16,"completed",-5.012604,16.0,16,"C1=CC(c2cc(Nc3ccccc3)cc(Nc3ccccc3)c2)=NC1","c1ccc(Nc2cc(Nc3ccccc3)cc(-c3cc[nH]n3)c2)cc1",{},"[#6H2r5:1]>>[NH:1]",null,-0.1151604045],[0.1248297147,154.6819166331,16,"completed",-5.189612,16.0,16,"C(=Cc1ccc[nH]1)c1cccc(-c2cccc(C=Cc3ccc[nH]3)c2)c1","C(=Cc1ccc[nH]1)c1cccc(-c2cccc(C=Cc3ccc[nH]3)n2)n1",{},"[ch&r6:0]>>[nr6:0]",null,-0.1669171876],[0.1200112342,110.3984718495,16,"completed",-5.21206,16.0,16,"C1=CC(c2cc(Nc3ccccc3)cc(Nc3ccccc3)c2)=NC1","c1ccc(Nc2cc(Nc3ccccc3)cc(-c3ccon3)c2)cc1",{},"[#6H2r5:1]>>[O:1]",null,-0.1354288372],[0.1179414818,139.9264943532,16,"completed",-4.767608,16.0,16,"C1=CC(c2cc(NC3=CCC=N3)cc(C3=CCC=C3)c2)=CC1","C1=NC(Nc2cc(-c3cc[nH]c3)cc(-c3cc[nH]c3)c2)=CC1",{},"[#6H2r5:1]>>[NH:1]",null,-0.2715083797],[0.1121708416,165.4775197629,16,"completed",-5.216568,16.0,16,"C1=CC(Nc2nc(C3=CCC=C3)cc(C3=CCC=C3)n2)=CC1","C1=CC(c2cc(C3=CCC=C3)nc(Nc3ccoc3)n2)=CC1",{},"[#6H2r5:1]>>[O:1]",null,-0.1845019725],[0.1103274567,224.539752536,16,"completed",-4.857768,16.0,16,"C1=CC(Nc2nc(C3=CCC=C3)cc(C3=CCC=C3)n2)=CC1","C1=CC(c2cc(C3=CCC=C3)nc(Nc3cc[nH]c3)n2)=CC1",{},"[#6H2r5:1]>>[NH:1]",null,-0.281370766],[0.1079205567,107.1800295465,16,"completed",-5.198352,16.0,16,"C1=CC(c2cc(NC3=CCC=N3)cc(C3=CCC=C3)c2)=CC1","C1=CC(c2cc(NC3=CCN=N3)cc(C3=CCC=C3)c2)=CC1",{},"[chr5,CH1r5:1]>>[n:1]",null,-0.1273867557],[0.1074714207,123.3078605439,16,"completed",-5.318872,16.0,16,"C1=CC(c2cc(NC3=CCC=N3)cc(C3=CCC=C3)c2)=CC1","C1=CC(c2cc(NC3=NCC=N3)cc(C3=CCC=C3)c2)=CC1",{},"[chr5,CH1r5:1]>>[n:1]",null,-0.1966678803],[0.1053602751,156.7519320282,16,"completed",-5.592204,16.0,16,"C(#CC1=CC=CC1)C1=CCC(C2=CC(C#CC3=CC=CC3)=CC2)=C1","C(#CC1=NCC(C2=CC(C#CC3=CC=CC3)=NC2)=C1)C1=CC=CC1",{},"[chr5,CH1r5:1]>>[n:1]",null,-0.3785246481],[0.1044567408,136.6829211349,16,"completed",-5.19044,16.0,16,"C1=CC(Nc2nc(C3=CCC=C3)cc(C3=CCC=C3)n2)=CC1","C1=CC(c2cc(C3=CCC=C3)nc(NC3=CCC=N3)n2)=CC1",{},"[chr5,CH1r5:1]>>[n:1]",null,-0.1506324128],[0.1038586386,172.712678961,16,"completed",-5.28658,16.0,16,"C1=c2cnc(-c3cc4c(cn3)=CCC=4)cc2=CC1","c1nc(-c2cc3cscc3cn2)cc2cscc12",{},"[#6H2r5:1]>>[S:1]",null,-0.2165354398],[0.1015090457,142.7049586799,16,"completed",-5.2898,16.0,16,"C(=Cc1ccc[nH]1)c1cccc(-c2cccc(C=Cc3ccc[nH]3)c2)c1","C(=Cc1ccc[nH]1)c1cc(-c2ccnc(C=Cc3ccc[nH]3)c2)ccn1",{},"[ch&r6:0]>>[nr6:0]",null,-0.194978165],[0.1015008566,135.3550600377,16,"completed",-5.325496,16.0,16,"C1=CCC(c2cc(Nc3ccn[nH]3)cc(C3=CC=CC3)c2)=C1","C1=CCC(c2cc(Nc3ncn[nH]3)cc(C3=CC=CC3)c2)=C1",{},"[chr5,CH1r5:1]>>[n:1]",null,-0.2079344388],[0.1009118456,169.0982272367,16,"completed",-5.231012,16.0,16,"C(=CC1=CCC=C1c1c[nH]cn1)C1=CCC=C1c1c[nH]cn1","C(=CC1=CCC=C1c1cocn1)C1=CCC=C1c1cocn1",{},"[nH:1]>>[o:1]",null,-0.1923659042],[0.0994706955,118.4717194643,16,"completed",-4.94296,16.0,6,"C1=NC(Nc2cccc(NC3=CCC=N3)c2-c2ccccc2)=CC1","C1=CC(c2c(NC3=CCC=N3)cccc2NC2=CCC=N2)=CC1",{},"[c:0]1[ch:1][ch][c:3][c!r5:4][c!r5:5]1>>[c:0]1[CH2:1][c:3][c:4][c:5]1",null,-0.1616159444],[0.0992348758,121.9815640152,16,"completed",-5.430192,16.0,16,"C1=CC(Nc2nc(C3=CCC=C3)cc(C3=CCC=C3)n2)=CC1","C1=CC(c2cc(C3=CCC=C3)nc(NC3=NCC=C3)n2)=CC1",{},"[chr5,CH1r5:1]>>[n:1]",null,-0.2613476857],[0.0988802616,107.8452749044,16,"completed",-5.23414,16.0,16,"C1=CC(c2cc(NC3=CCC=N3)cc(C3=CCC=C3)c2)=CC1","C1=CC(c2cc(NC3=CCC=N3)cc(C3=CCC=C3)n2)=CC1",{},"[ch&r6:0]>>[nr6:0]",null,-0.1429945374],[0.0985165543,142.8761100016,16,"completed",-4.943788,16.0,4,"C1=CCC(Nc2cccc3c(NC4=CC=CC4)cccc23)=C1","C1=NC=C(Nc2cccc3c(NC4=CN=CC4)cccc23)C1",{},"[chr5,CH1r5:1]>>[n:1]",null,-0.1799184687],[0.0980707617,191.065277958,16,"completed",-5.54878,16.0,16,"C1=NCC(N(c2ccccc2)c2ccccc2)=N1","c1ccc(N(C2=NN=NC2)c2ccccc2)cc1",{},"[chr5,CH1r5:1]>>[n:1]",null,-0.3676868909],[0.097953234,113.5207548573,16,"completed",-5.102488,16.0,16,"C1=CC(c2cc(NC3=CCC=N3)cc(C3=CCC=C3)c2)=CC1","C1=NC(Nc2cc(-c3ccccc3)cc(-c3ccccc3)c2)=CC1",{},"[CH2:0]1[c,C:1]-,=,:[c,C:2]-,=,:[c,C:3]-,=,:[c,C:4]1>>[ch:0]1c[c:1][c:2][c:3][c:4]1",null,-0.1135341136],[0.0974886857,168.0474510021,16,"completed",-5.300288,16.0,8,"C1=CC(Nc2nc(-c3ccccc3)cc(-c3ccccc3)n2)=CC1","C1=NC(Nc2nc(-c3ccccc3)cc(-c3ccccc3)n2)=CC1",{},"[chr5,CH1r5:1]>>[n:1]",null,-0.2188525404],[0.0972135763,119.2025107612,16,"completed",-5.225492,16.0,5,"C1=CC(Nc2cc(C3=CCC=C3)cc(C3=CCC=C3)c2)=CC1","C1=CC(c2cc(NC3=NCC=C3)cc(C3=CCC=C3)c2)=CC1",{},"[chr5,CH1r5:1]>>[n:1]",null,-0.148073891],[0.0966378379,184.9124241766,16,"completed",-5.271768,16.0,15,"C1=CC(NC2=CC(=C3C=CN=C3)C=C2NC2=CCC=C2)=CC1","C1=CC(NC2=CC(=C3C=NN=C3)C=C2NC2=CCC=C2)=CC1",{},"[chr5,CH1r5:1]>>[n:1]",null,-0.2205667361],[0.0965346833,123.0828540494,16,"completed",-5.262752,16.0,5,"C1=CCC(c2cc(NC3=CCC=C3)cc(C3=CC=CC3)c2)=C1","C1=CCC(c2cc(NC3=NCC=C3)cc(C3=CC=CC3)c2)=C1",{},"[chr5,CH1r5:1]>>[n:1]",null,-0.1677158716],[0.0959309066,157.1779510818,16,"completed",-5.316204,16.0,4,"C(=Cc1cccc2c1=CCC=2)c1cccc2c1=CCC=2","C(=Cc1ccnc2c1=CCC=2)c1ccnc2c1=CCC=2",{},"[ch&r6:0]>>[nr6:0]",null,-0.2181961306],[0.0958392686,145.9402566853,16,"completed",-5.149868,16.0,4,"C1=CC(Nc2cccc(-c3cccc(NC4=CCC=C4)c3)c2)=CC1","C1=CC(Nc2ccnc(-c3cc(NC4=CCC=C4)ccn3)c2)=CC1",{},"[ch&r6:0]>>[nr6:0]",null,-0.150056986],[0.0950016685,127.7396753645,16,"completed",-5.335708,16.0,16,"C1=CC(Nc2nc(C3=CCC=C3)cc(C3=CCC=C3)n2)=CC1","C1=CC(c2cc(C3=CCC=C3)nc(NC3=CCN=C3)n2)=CC1",{},"[chr5,CH1r5:1]>>[n:1]",null,-0.2086647375],[0.0949836294,141.1670218645,16,"completed",-5.241132,16.0,16,"O=c1[nH]cccc1Nc1cc(C2=CCC=C2)cc(C2=CCC=C2)c1","O=c1[nH]cncc1Nc1cc(C2=CCC=C2)cc(C2=CCC=C2)c1",{},"[ch&r6:0]>>[nr6:0]",null,-0.1723022529],[0.0939760185,115.6791606814,16,"completed",-5.434792,16.0,3,"c1ccc(Nc2cc(Nc3ccccc3)cc(-c3ccccc3)c2)cc1","c1ccc(Nc2cc(Nc3ccccc3)nc(-c3ccccc3)n2)cc1",{},"[ch&r6:0]>>[nr6:0]",null,-0.2613496758],[0.0939204847,179.3954040057,16,"completed",-5.054372,16.0,4,"C1=CCC(Nc2cccc(NC3=CC=CC3)c2-c2ccccc2)=C1","C1=NC=C(Nc2cccc(NC3=CN=CC3)c2-c2ccccc2)C1",{},"[chr5,CH1r5:1]>>[n:1]",null,-0.1822164894],[0.0936472624,78.841973054,16,"completed",-5.410504,16.0,3,"c1ccc(Nc2cccc(-c3cccc(Nc4ccccc4)c3)c2)cc1","c1ccc(Nc2cc(-c3ccnc(Nc4ccccc4)c3)ccn2)cc1",{},"[ch&r6:0]>>[nr6:0]",null,-0.2312105023],[0.0936414057,204.3319463141,16,"completed",-4.83578,16.0,16,"C1=CC(N(c2cccs2)c2cccs2)=CC1","C1=NC(N(c2cccs2)c2cccs2)=CC1",{},"[chr5,CH1r5:1]>>[n:1]",null,-0.2756075587],[0.0933349516,160.8266356266,16,"completed",-4.875524,16.0,4,"C1=CC(Nc2ccc3cc(NC4=CCC=C4)ccc3c2)=CC1","C1=CC(Nc2cnc3cc(NC4=CCC=C4)cnc3c2)=CC1",{},"[ch&r6:0]>>[nr6:0]",null,-0.2248467239],[0.0931518481,145.1704172163,16,"completed",-5.059248,16.0,5,"C1=CCC(Nc2cc(C3=CC=CC3)cc(C3=CC=CC3)c2)=C1","C1=CCC(c2cc(Nc3ccco3)cc(C3=CC=CC3)c2)=C1",{},"[#6H2r5:1]>>[O:1]",null,-0.1479466307],[0.0930222649,141.0903600008,16,"completed",-5.25714,16.0,9,"C1=CC(=C2Sc3ncc4cccnc4c3S2)C=C1","C1=CC(=C2Sc3ccc4cccnc4c3S2)C=C1",{},"[nr6:0]>>[ch&r6:0]",null,-0.1789023468],[0.0927930305,113.3402355751,16,"completed",-5.220064,16.0,9,"C1=CC(=C2C=c3cc4ccccc4cc3=C2)N=C1","C1=CC(=C2C=c3cc4nccnc4cc3=C2)N=C1",{},"[ch&r6:0]>>[nr6:0]",null,-0.1411011602],[0.0926474802,159.1725301325,16,"completed",-5.16422,16.0,4,"C1=CC(c2cc(Nc3ccccc3)cc(Nc3ccccc3)c2)=CC1","C1=C(c2cc(Nc3ccccc3)cc(Nc3ccccc3)c2)OCO1",{},"[CH,ch:0]1=[C,c:1][C,c:2]=[CH,ch:3][*:4]1>>[O:0]1[*:1]=,:[*:2][O:3][*:4]1",null,-0.1653987801],[0.0926090147,95.3230461275,16,"completed",-5.221444,16.0,3,"c1ccc(Nc2cc(Nc3ccccc3)cc(-c3ccccc3)c2)cc1","c1ccc(-c2cc(Nc3ccccn3)cc(Nc3ccccn3)c2)cc1",{},"[ch&r6:0]>>[nr6:0]",null,-0.1277236049],[0.0922184699,142.582139095,16,"completed",-5.342332,16.0,6,"C1=CC(Nc2cc(-c3ccoc3)cc(-c3ccoc3)c2)=CC1","C1=CC(Nc2cc(-c3ccoc3)cc(-c3ccoc3)c2)=NC1",{},"[chr5,CH1r5:1]>>[n:1]",null,-0.2215960684],[0.0921020599,88.1504587178,16,"completed",-4.855652,16.0,13,"C1=NC(Nc2cc(NC3=CCC=N3)cc(-c3ccccc3)c2)=CC1","C1=CCC(c2cc(NC3=CCC=N3)cc(NC3=CCC=N3)c2)=C1",{},"[c:0]1[ch:1][ch][c:3][c!r5:4][c!r5:5]1>>[c:0]1[CH2:1][c:3][c:4][c:5]1",null,-0.1924224947],[0.0919229655,147.5847913712,16,"completed",-4.982612,16.0,16,"C1=CC(N(C2=CCC=C2)c2ccns2)=CC1","C1=CC(N(C2=CCC=C2)C2=CC=NC2)=CC1",{},"[n,c:0]1[n,ch:1][s,S:2][n,c:3][n,c:4]1>>[*:0]1=[*:1][CH2:2][*:3]=[*:4]1",null,-0.1689184492],[0.0917373163,131.9361298286,16,"completed",-5.106168,16.0,6,"C1=CC(Nc2cc(-c3ccoc3)cc(-c3ccoc3)c2)=CC1","C1=NC(Nc2cc(-c3ccoc3)cc(-c3ccoc3)c2)=CC1",{},"[chr5,CH1r5:1]>>[n:1]",null,-0.1320067575],[0.0917044434,156.6935473261,16,"completed",-5.05244,16.0,5,"C1=CCC(Nc2cc(C3=CC=CC3)cc(C3=CC=CC3)c2)=C1","C1=CCC(c2cc(NC3=CN=CC3)cc(C3=CC=CC3)c2)=C1",{},"[chr5,CH1r5:1]>>[n:1]",null,-0.160191214],[0.0916553937,140.3873597767,16,"completed",-5.2392,16.0,16,"C1=CCC(c2cc(Nc3ncc[nH]3)cc(C3=CC=CC3)c2)=C1","C1=CCC(c2cc(Nc3nnc[nH]3)cc(C3=CC=CC3)c2)=C1",{},"[chr5,CH1r5:1]>>[n:1]",null,-0.1708893337],[0.0916544772,117.6542617115,16,"completed",-5.147752,16.0,4,"C1=CC(N(c2ccccc2)c2ccccc2)=CC1","C1=NCC=C1N(c1ccccc1)c1ccccc1",{},"[chr5,CH1r5:1]>>[n:1]",null,-0.1223104636],[0.0915974568,152.8602966439,16,"completed",-5.390724,16.0,4,"C(=Cc1ccc2c(c1)=CCC=2)c1ccc2c(c1)=CCC=2","C(=Cc1ccc2c(c1)=CCN=2)c1ccc2c(c1)=CCN=2",{},"[chr5,CH1r5:1]>>[n:1]",null,-0.2545216846],[0.0915828402,313.5823251012,16,"completed",-5.675372,16.0,16,"C1=c2c(c3ncccc3c3cccnc23)=CC1","C1=c2c(c3nccnc3c3nccnc23)=CC1",{},"[ch&r6:0]>>[nr6:0]",null,-0.510440804],[0.0913686687,206.3860501229,16,"completed",-5.491004,16.0,3,"C(=Cc1ccc2ccccc2c1)c1ccc2ccccc2c1","C1=Cc2cc(C=Cc3ccc4c(c3)C=CC4)ccc2C1",{},"[c:0]1[ch:1][ch][c:3][c!r5:4][c!r5:5]1>>[c:0]1[CH2:1][c:3][c:4][c:5]1",null,-0.3427950181],[0.0913435334,125.1861373177,16,"completed",-5.134688,16.0,4,"C1=CCC(Nc2ccc3ccc(NC4=CC=CC4)cc3c2)=C1","C1=CN=C(Nc2ccc3ccc(NC4=NC=CC4)cc3c2)C1",{},"[chr5,CH1r5:1]>>[n:1]",null,-0.1275192733],[0.0913317238,187.5411422594,16,"completed",-5.250884,16.0,11,"C1=c2cc3nc4ccoc4nc3cc2=CC1","C1=c2cc3nc4ncoc4nc3cc2=CC1",{},"[chr5,CH1r5:1]>>[n:1]",null,-0.215237104],[0.0912449225,202.2753002438,16,"completed",-5.209116,16.0,11,"C1=CC(=C2Sc3cc4c[nH]cc4cc3S2)C=C1","C1=CC(=C2Sc3cc4c[nH]nc4cc3S2)C=C1",{},"[chr5,CH1r5:1]>>[n:1]",null,-0.2162160605],[0.0910486097,116.7196599944,16,"completed",-5.146188,16.0,10,"c1ccc2cc3nc4c[nH]cc4nc3cc2c1","C1=Cc2cc3nc4c[nH]cc4nc3cc2C1",{},"[c:0]1[ch:1][ch][c:3][c!r5:4][c!r5:5]1>>[c:0]1[CH2:1][c:3][c:4][c:5]1",null,-0.1211148686],[0.0909940646,141.4935934343,16,"completed",-5.053544,16.0,4,"C1=CC(c2ccc(Nc3ccc(C4=CCC=C4)cc3)cc2)=CC1","C1=NC(c2ccc(Nc3ccc(C4=CCC=N4)cc3)cc2)=CC1",{},"[chr5,CH1r5:1]>>[n:1]",null,-0.1451824209],[0.0909309516,172.7365744142,16,"completed",-5.441784,16.0,7,"C(#CC1=c2ccccc2=NC1)C1=c2ccccc2=NC1","C(#CC1=c2ncccc2=NC1)C1=c2ncccc2=NC1",{},"[ch&r6:0]>>[nr6:0]",null,-0.2950896685],[0.0908297465,227.3543094663,16,"completed",-5.16698,16.0,11,"C1=CC(N(C2=CCN=C2)C2=CCN=C2)=CC1","C1=NCC=C1N(C1=CCN=C1)c1ccoc1",{},"[#6H2r5:1]>>[O:1]",null,-0.2321384911],[0.090312811,140.5892267664,16,"completed",-5.318044,16.0,16,"O=c1[nH]cccc1Nc1cc(C2=CCC=C2)cc(C2=CCC=C2)c1","O=c1[nH]ccnc1Nc1cc(C2=CCC=C2)cc(C2=CCC=C2)c1",{},"[ch&r6:0]>>[nr6:0]",null,-0.2075126304],[0.0902146165,105.8563262582,16,"completed",-5.051428,16.0,5,"C1=CCC(c2cc(NC3=CCC=C3)cc(C3=CC=CC3)c2)=C1","C1=CCC(c2cc(NC3=CCC=N3)cc(C3=CC=CC3)c2)=C1",{},"[chr5,CH1r5:1]>>[n:1]",null,-0.111182683],[0.0901869532,159.1133440308,16,"completed",-4.934588,16.0,13,"c1ccc(Nc2cc(Nc3ccccc3)cc(-c3cocn3)c2)cc1","C1=CC(Nc2cc(NC3=CCC=C3)cc(-c3cocn3)c2)=CC1",{},"[c:0]1[ch:1][ch][c:3][c!r5:4][c!r5:5]1>>[c:0]1[CH2:1][c:3][c:4][c:5]1",null,-0.1967841707],[0.0901080161,174.5191675387,16,"completed",-5.18308,16.0,10,"O=c1[nH]ccc2cc3cc4c(cc3cc12)=CCC=4","O=c1[nH]ncc2cc3cc4c(cc3cc12)=CCC=4",{},"[ch&r6:0]>>[nr6:0]",null,-0.1839539621],[0.0897743844,172.0135055826,16,"completed",-5.2208,16.0,16,"C1=CC(N(C2=CC=NC2)C2=CC=NC2)=CC1","C1=NCC(N(C2=CC=NC2)C2=CCC=N2)=C1",{},"[chr5,CH1r5:1]>>[n:1]",null,-0.1916743063],[0.0896939885,176.8155345399,16,"completed",-5.30314,16.0,13,"C1=CCC(C=CC2=CC(C3=CCC(C=CC4=CC=CC4)=C3)=CC2)=C1","C1=CN=C(C=CC2=CC(C3=CCC(C=CC4=NC=CC4)=C3)=CC2)C1",{},"[chr5,CH1r5:1]>>[n:1]",null,-0.2269008692],[0.0896096526,176.8390289561,16,"completed",-5.343528,16.0,16,"C(#CC1=CC=CC1)C1=CCC(C2=CC(C#CC3=CC=CC3)=CC2)=C1","C(#Cc1coc(-c2cc(C#CC3=CC=CC3)co2)c1)C1=CC=CC1",{},"[#6H2r5:1]>>[O:1]",null,-0.2456255823],[0.0895925977,166.3954047434,16,"completed",-4.70606,16.0,5,"c1ccc(-c2sccc2Nc2ccsc2-c2ccccc2)cc1","C1=CCC(c2sccc2Nc2ccsc2C2=CC=CC2)=C1",{},"[c:0]1[ch:1][ch][c:3][c!r5:4][c!r5:5]1>>[c:0]1[CH2:1][c:3][c:4][c:5]1",null,-0.3220712736],[0.0894526048,165.7003633709,16,"completed",-4.987028,16.0,5,"c1ccc(Nc2cc(-c3ccsc3)cc(-c3ccsc3)c2)cc1","C1=CC(Nc2cc(-c3ccsc3)cc(-c3ccsc3)c2)=CC1",{},"[c:0]1[ch:1][ch][c:3][c!r5:4][c!r5:5]1>>[c:0]1[CH2:1][c:3][c:4][c:5]1",null,-0.1836037039],[0.0894473465,192.9000504601,16,"completed",-5.533232,16.0,3,"C(#Cc1cccc2ccccc12)c1cccc2ccccc12","C(#CC1=CCc2ccccc21)C1=CCc2ccccc21",{},"[c:0]1[ch:1][ch][c:3][c!r5:4][c!r5:5]1>>[c:0]1[CH2:1][c:3][c:4][c:5]1",null,-0.3594141243],[0.0894221064,171.9882373995,16,"completed",-5.363768,16.0,16,"C(=Cc1ccc[nH]1)c1cccc(-c2cccc(C=Cc3ccc[nH]3)c2)c1","C(=Cc1ccc[nH]1)c1cncc(-c2cncc(C=Cc3ccc[nH]3)c2)c1",{},"[ch&r6:0]>>[nr6:0]",null,-0.252331126],[0.0893854069,153.9345803543,16,"completed",-5.329636,16.0,13,"C(=CC1=CCC=N1)C1=CCC(C2=CC(C=CC3=CCC=N3)=CC2)=C1","C(=CC1=NCC=N1)C1=CCC(C2=CC(C=CC3=NCC=N3)=CC2)=C1",{},"[chr5,CH1r5:1]>>[n:1]",null,-0.2225643151],[0.0893497668,209.410760146,16,"completed",-5.53912,16.0,11,"C1=CC(=C2Sc3cc4c(cc3S2)=CCC=4)C=N1","C1=NC=NC1=C1Sc2cc3c(cc2S1)=CCC=3",{},"[chr5,CH1r5:1]>>[n:1]",null,-0.3719378845],[0.0893443568,223.8452441803,16,"completed",-5.339296,16.0,16,"C(=CC1=CCC=C1c1cc[nH]n1)C1=CCC=C1c1cc[nH]n1","C(=CC1=CCC=C1c1ccon1)C1=CCC=C1c1ccon1",{},"[nH:1]>>[o:1]",null,-0.2795806778],[0.0893217172,218.1400341829,16,"completed",-5.219604,16.0,3,"C(#Cc1ccccc1-c1ccccc1)c1ccccc1-c1ccccc1","C(#CC1=C(c2ccccc2)CC=C1)C1=C(c2ccccc2)CC=C1",{},"[c:0]1[ch:1][ch][c:3][c!r5:4][c!r5:5]1>>[c:0]1[CH2:1][c:3][c:4][c:5]1",null,-0.2336548346],[0.0890491557,189.7181404238,16,"completed",-5.07084,16.0,10,"O=c1ocnc2cc3cc4c(cc3cc12)=CCC=4","O=c1[nH]cnc2cc3cc4c(cc3cc12)=CCC=4",{},"[o:1]>>[nH:1]",null,-0.1908130565],[0.0888506849,162.3143462017,16,"completed",-5.273884,16.0,14,"C(=Cc1cc(-c2ccc[nH]2)cc(-c2ccc[nH]2)c1)C1=CCC=N1","C(=Cc1cc(-c2ccc[nH]2)nc(-c2ccc[nH]2)c1)C1=CCC=N1",{},"[ch&r6:0]>>[nr6:0]",null,-0.2028827574],[0.088641957,144.4021612933,16,"completed",-5.23782,16.0,5,"C1=CCC(c2cc(NC3=CCC=C3)cc(C3=CC=CC3)c2)=C1","C1=CCC(c2cc(NC3=CCN=C3)cc(C3=CC=CC3)c2)=C1",{},"[chr5,CH1r5:1]>>[n:1]",null,-0.173664092],[0.0886236771,171.5375358146,16,"completed",-5.429364,16.0,4,"C1=Cc2c(cccc2Nc2cccc3c2C=CC3)C1","C1=Cc2c(Nc3ccnc4c3C=CC4)ccnc2C1",{},"[ch&r6:0]>>[nr6:0]",null,-0.2873684777],[0.0885303,140.0608740248,16,"completed",-5.10994,16.0,4,"C1=CC(Nc2cccc(-c3cccc(NC4=CCC=C4)c3)c2)=CC1","C1=CC(Nc2cc(-c3ccnc(NC4=CCC=C4)c3)ccn2)=CC1",{},"[ch&r6:0]>>[nr6:0]",null,-0.1402335987],[0.088489422,161.5774057658,16,"completed",-5.32016,16.0,16,"C(#CC1=CC=CC1)C1=CCC(C2=CC(C#CC3=CC=CC3)=CC2)=C1","C(#CC1=CN=CC1)C1=CCC(C2=CC(C#CC3=CN=CC3)=CC2)=C1",{},"[chr5,CH1r5:1]>>[n:1]",null,-0.2232885277],[0.0884421975,191.0278765827,16,"completed",-5.30452,16.0,7,"C1=NCC=C1N(C1=CCN=C1)c1ccccc1","C1=NCC=C1N(C1=CCN=C1)c1cccnc1",{},"[ch&r6:0]>>[nr6:0]",null,-0.2387207166],[0.0881871798,165.6463510419,16,"completed",-5.25254,16.0,4,"C1=CCC(c2ccc(Nc3ccc(C4=CC=CC4)cc3)cc2)=C1","C1=CN=C(c2ccc(Nc3ccc(C4=NC=CC4)cc3)cc2)C1",{},"[chr5,CH1r5:1]>>[n:1]",null,-0.1970793112],[0.088138897,175.8842000985,16,"completed",-5.140944,16.0,6,"C1=CC(=C2C=C(NC3=CCC=C3)C(NC3=CCC=C3)=C2)C=C1","C1=CC(=C2C=C(Nc3ccoc3)C(Nc3ccoc3)=C2)C=C1",{},"[#6H2r5:1]>>[O:1]",null,-0.1782040777],[0.0881207309,127.156577548,16,"completed",-5.373152,16.0,10,"C1=c2nc3cc4cccnc4cc3nc2=CC1","C1=c2nc3cc4nccnc4cc3nc2=CC1",{},"[ch&r6:0]>>[nr6:0]",null,-0.2296272689],[0.0880776962,150.4376054501,16,"completed",-4.961268,16.0,4,"C1=CCC(Nc2cccc3c(NC4=CC=CC4)cccc23)=C1","C1=CCC(Nc2nccc3c(NC4=CC=CC4)nccc23)=C1",{},"[ch&r6:0]>>[nr6:0]",null,-0.1790594632],[0.0877899956,208.0788388168,16,"completed",-5.52348,16.0,12,"O=c1cc[nH]c(N(C2=CCC=C2)C2=CCC=C2)c1","O=c1cn[nH]c(N(C2=CCC=C2)C2=CCC=C2)c1",{},"[ch&r6:0]>>[nr6:0]",null,-0.3621755172],[0.0877885851,185.1198909531,16,"completed",-5.39514,16.0,14,"C1=CCC(C=CC2=NC(C3=CCC(C=CC4=CC=CC4)=N3)=CC2)=C1","C1=CN=C(C=CC2=NC(C3=CCC(C=CC4=NC=CC4)=N3)=CC2)C1",{},"[chr5,CH1r5:1]>>[n:1]",null,-0.277402429],[0.087657523,199.0585432463,16,"completed",-5.339296,16.0,16,"C1=c2cc(-c3cnc4c(c3)=CCC=4)cnc2=CC1","C1=c2cc(-c3cc4c(nn3)=CCC=4)nnc2=CC1",{},"[ch&r6:0]>>[nr6:0]",null,-0.2601595005],[0.0875887741,197.7430469894,16,"completed",-4.967892,16.0,4,"C1=CC(NC2=C(c3ccccc3)CC=C2)=C(c2ccccc2)C1","c1ccc(-c2occc2Nc2ccoc2-c2ccccc2)cc1",{},"[#6H2r5:1]>>[O:1]",null,-0.2182980743],[0.0875583671,301.3478323524,16,"completed",-4.856296,16.0,11,"C1=CC(N(C2=CCN=C2)C2=CCN=C2)=CC1","C1=NCC=C1N(C1=CCN=C1)c1cc[nH]c1",{},"[#6H2r5:1]>>[NH:1]",null,-0.3462837268],[0.0875446337,138.7598667499,16,"completed",-5.11822,16.0,4,"C1=CCC(Nc2cccc3cccc(NC4=CC=CC4)c23)=C1","C1=NC=C(Nc2cccc3cccc(NC4=CN=CC4)c23)C1",{},"[chr5,CH1r5:1]>>[n:1]",null,-0.1393447708],[0.0875424844,150.5638249621,16,"completed",-5.237452,16.0,16,"C(#CC1=CC=CC1)C1=CCC(C2=CC(C#CC3=CC=CC3)=CC2)=C1","C(#Cc1cccs1)C1=CCC(C2=CC(C#Cc3cccs3)=CC2)=C1",{},"[#6H2r5:1]>>[S:1]",null,-0.1786814512],[0.087535829,201.5772874406,16,"completed",-5.37766,16.0,10,"O=c1[nH]ccc2cc3cc4c(cc3cc12)=CCC=4","O=c1[nH]ccc2cc3nc4c(nc3cc12)=CCC=4",{},"[ch&r6:0]>>[nr6:0]",null,-0.2800178385],[0.0875097418,182.1869752323,16,"completed",-5.25024,16.0,13,"C1=CCC(C=CC2=CC(C3=CCC(C=CC4=CC=CC4)=C3)=CC2)=C1","C(=CC1=CC(C2=CCC(C=CC3=CN=CC3)=C2)=CC1)C1=CN=CC1",{},"[chr5,CH1r5:1]>>[n:1]",null,-0.2103625493],[0.0874055254,188.223857814,16,"completed",-4.86614,16.0,4,"C1=CC(c2ccccc2Nc2ccccc2C2=CCC=C2)=CC1","C1=NC(c2ccccc2Nc2ccccc2C2=CCC=N2)=CC1",{},"[chr5,CH1r5:1]>>[n:1]",null,-0.2494525315],[0.0872630118,179.9506114384,16,"completed",-5.148304,16.0,13,"C1=CCC(C=CC2=CC(C3=CCC(C=CC4=CC=CC4)=C3)=CC2)=C1","C(=Cc1ccco1)C1=CC(C2=CCC(C=Cc3ccco3)=C2)=CC1",{},"[#6H2r5:1]>>[O:1]",null,-0.1830997761],[0.0871821623,105.5240958354,16,"completed",-5.27692,16.0,4,"C1=CC(c2cc(Nc3ccccc3)cc(C3=CCC=C3)c2)=CC1","C1=CC(c2cc(Nc3ccccn3)cc(C3=CCC=C3)c2)=CC1",{},"[ch&r6:0]>>[nr6:0]",null,-0.1627042444],[0.1429365339,174.9204822408,17,"completed",-5.249872,17.0,17,"C(#CC1=CN=CC1)C1=CCC(C2=CC(C#CC3=CN=CC3)=CC2)=C1","C(#Cc1cnc[nH]1)C1=CCC(C2=CC(C#Cc3cnc[nH]3)=CC2)=C1",{},"[#6H2r5:1]>>[NH:1]",null,-0.2039690347],[0.1346873696,113.3655664148,17,"completed",-5.231564,17.0,17,"C1=CCC(c2cc(NC3=NCC=C3)cc(C3=CC=CC3)c2)=C1","C1=CCC(c2cc(Nc3ccsn3)cc(C3=CC=CC3)c2)=C1",{},"[#6H2r5:1]>>[S:1]",null,-0.1460589054],[0.1294791242,119.1768741324,17,"completed",-4.984544,17.0,17,"C1=CCC(c2cc(NC3=NCC=C3)cc(C3=CC=CC3)c2)=C1","C1=CCC(c2cc(Nc3cc[nH]n3)cc(C3=CC=CC3)c2)=C1",{},"[#6H2r5:1]>>[NH:1]",null,-0.1439960778],[0.1241194916,121.1106699208,17,"completed",-5.089424,17.0,17,"C1=NC(Nc2cc(-c3ccccc3)cc(-c3ccccc3)c2)=CC1","C1=NC(Nc2cc(-c3ccccn3)cc(-c3ccccn3)c2)=CC1",{},"[ch&r6:0]>>[nr6:0]",null,-0.1213367287],[0.1234764469,114.5092649345,17,"completed",-5.24288,17.0,17,"C1=CC(c2cc(NC3=CCN=N3)cc(C3=CCC=C3)c2)=CC1","C1=CC(c2cc(Nc3csnn3)cc(C3=CCC=C3)c2)=CC1",{},"[#6H2r5:1]>>[S:1]",null,-0.1520380611],[0.1230542475,156.9175572295,17,"completed",-5.09246,17.0,17,"C1=CCC(c2cc(Nc3ccco3)cc(C3=CC=CC3)c2)=C1","c1coc(Nc2cc(-c3ccco3)cc(-c3ccco3)c2)c1",{},"[#6H2r5:1]>>[O:1]",null,-0.1570062962],[0.1226221965,134.7777624063,17,"completed",-5.358892,17.0,17,"C1=CC(c2cc(Nc3cocn3)cc(C3=CCC=C3)c2)=CC1","C1=CC(c2cc(Nc3conn3)cc(C3=CCC=C3)c2)=CC1",{},"[chr5,CH1r5:1]>>[n:1]",null,-0.2258480206],[0.1210831629,114.902081613,17,"completed",-5.327704,17.0,17,"C1=CC(c2cc(NC3=NCC=N3)cc(C3=CCC=C3)c2)=CC1","C1=CC(c2cc(Nc3ncsn3)cc(C3=CCC=C3)c2)=CC1",{},"[#6H2r5:1]>>[S:1]",null,-0.1964905928],[0.1209912429,129.7386122291,17,"completed",-4.919408,17.0,17,"C1=CC(c2cc(NC3=NCC=C3)cc(C3=CCC=C3)c2)=CC1","C1=CC(c2cc(Nc3cc[nH]n3)cc(C3=CCC=C3)c2)=CC1",{},"[#6H2r5:1]>>[NH:1]",null,-0.1811427835],[0.1160224086,193.647183853,17,"completed",-5.356408,17.0,17,"C(#CC1=NCC(C2=CC(C#CC3=CC=CC3)=NC2)=C1)C1=CC=CC1","C(#Cc1cc(-c2cc(C#CC3=CC=CC3)n[nH]2)[nH]n1)C1=CC=CC1",{},"[#6H2r5:1]>>[NH:1]",null,-0.2640346803],[0.1157005286,160.8276241305,17,"completed",-5.25024,17.0,17,"C1=CCC(c2cc(NC3=CCN=C3)cc(C3=CC=CC3)c2)=C1","C1=CCC(c2cc(Nc3cnsc3)cc(C3=CC=CC3)c2)=C1",{},"[#6H2r5:1]>>[S:1]",null,-0.1921609557],[0.1142747129,145.5212918242,17,"completed",-5.361376,17.0,17,"C1=CCC(c2cc(NC3=NCC=C3)cc(C3=CC=CC3)c2)=C1","C1=CCC(c2cc(Nc3ccon3)cc(C3=CC=CC3)c2)=C1",{},"[#6H2r5:1]>>[O:1]",null,-0.2337776271],[0.1139651995,186.8810588383,17,"completed",-4.806248,17.0,17,"c1ccc(-c2occc2Nc2ccoc2-c2ccccc2)cc1","C1=CC(c2occc2Nc2ccoc2C2=CCC=C2)=CC1",{},"[c:0]1[ch:1][ch][c:3][c!r5:4][c!r5:5]1>>[c:0]1[CH2:1][c:3][c:4][c:5]1",null,-0.2778610202],[0.1133863078,117.72297076,17,"completed",-5.187128,17.0,17,"C1=CCC(c2cc(NC3=CCC=N3)cc(C3=CC=CC3)c2)=C1","C1=NC=C(c2cc(NC3=CCC=N3)cc(C3=CN=CC3)c2)C1",{},"[chr5,CH1r5:1]>>[n:1]",null,-0.1325836685],[0.1124334155,96.4760228057,17,"completed",-5.20516,17.0,17,"c1ccc(-c2cc(Nc3ccccn3)cc(Nc3ccccn3)c2)cc1","C1=CCC(c2cc(Nc3ccccn3)cc(Nc3ccccn3)c2)=C1",{},"[c:0]1[ch:1][ch][c:3][c!r5:4][c!r5:5]1>>[c:0]1[CH2:1][c:3][c:4][c:5]1",null,-0.1213521715],[0.1121023846,141.0735254486,17,"completed",-5.34868,17.0,17,"C1=CC(c2cc(NC3=NCC=C3)cc(C3=CCC=C3)c2)=CC1","C1=CC(c2cc(Nc3ccon3)cc(C3=CCC=C3)c2)=CC1",{},"[#6H2r5:1]>>[O:1]",null,-0.2240629228],[0.1101595575,118.0165841911,17,"completed",-5.419888,17.0,17,"C1=CC(c2cc(Nc3ccccn3)cc(C3=CCC=C3)c2)=CC1","C1=CC(c2cc(Nc3ncccn3)cc(C3=CCC=C3)c2)=CC1",{},"[ch&r6:0]>>[nr6:0]",null,-0.2531181485],[0.1101031468,111.475484137,17,"completed",-5.189244,17.0,17,"C1=CC(c2cc(NC3=NCC=C3)cc(C3=CCC=C3)c2)=CC1","C1=CC(c2cc(Nc3ccsn3)cc(C3=CCC=C3)c2)=CC1",{},"[#6H2r5:1]>>[S:1]",null,-0.1277864798],[0.1093309545,122.7459838971,17,"completed",-5.004232,17.0,17,"C1=CC(c2cc(Nc3c[nH]cn3)cc(C3=CCC=C3)c2)=CC1","C1=CC(c2cc(Nc3c[nH]nn3)cc(C3=CCC=C3)c2)=CC1",{},"[chr5,CH1r5:1]>>[n:1]",null,-0.1398592735],[0.1084550601,128.562908643,17,"completed",-5.082892,17.0,17,"C1=CC(c2cc(Nc3c[nH]cn3)cc(C3=CCC=C3)c2)=CC1","C1=CC(c2cc(Nc3nc[nH]n3)cc(C3=CCC=C3)c2)=CC1",{},"[chr5,CH1r5:1]>>[n:1]",null,-0.1291194659],[0.108260252,110.5333809877,17,"completed",-5.090436,17.0,17,"C1=CCC(c2cc(NC3=CCC=N3)cc(C3=CC=CC3)c2)=C1","C1=CCC(c2cc(Nc3cscn3)cc(C3=CC=CC3)c2)=C1",{},"[#6H2r5:1]>>[S:1]",null,-0.1107359411],[0.1032914209,184.2229068329,17,"completed",-5.36616,17.0,17,"C1=CCC(c2cc(NC3=CCN=C3)cc(C3=CC=CC3)c2)=C1","C1=CCC(c2cc(Nc3cnoc3)cc(C3=CC=CC3)c2)=C1",{},"[#6H2r5:1]>>[O:1]",null,-0.2620119095],[0.1018484514,157.1331653415,17,"completed",-5.404248,17.0,17,"C(#Cc1cccs1)C1=CCC(C2=CC(C#Cc3cccs3)=CC2)=C1","C(#Cc1nccs1)C1=CCC(C2=CC(C#Cc3nccs3)=CC2)=C1",{},"[chr5,CH1r5:1]>>[n:1]",null,-0.264666934],[0.101827426,173.9076441876,17,"completed",-5.302956,17.0,17,"C1=CC(N(C2=CCC=C2)C2=CC=NC2)=CC1","C1=NCC=C1N(C1=CCN=C1)C1=CC=NC1",{},"[chr5,CH1r5:1]>>[n:1]",null,-0.2245607408],[0.1001250246,102.0061769833,17,"completed",-5.292928,17.0,17,"C1=CCC(c2cc(NC3=CCC=N3)cc(C3=CC=CC3)c2)=C1","C1=NCC(c2cc(NC3=CCC=N3)cc(C3=CC=NC3)c2)=C1",{},"[chr5,CH1r5:1]>>[n:1]",null,-0.1692443636],[0.100008176,140.9898323166,17,"completed",-5.239016,17.0,17,"C1=CCC(c2cc(NC3=CN=CC3)cc(C3=CC=CC3)c2)=C1","C1=CCC(c2cc(Nc3cnco3)cc(C3=CC=CC3)c2)=C1",{},"[#6H2r5:1]>>[O:1]",null,-0.1713114195],[0.1000068538,188.080862183,17,"completed",-5.184552,17.0,17,"C1=CCC(c2cc(NC3=CN=CC3)cc(C3=CC=CC3)c2)=C1","C1=NC=C(Nc2cc(C3=CN=CC3)cc(C3=CN=CC3)c2)C1",{},"[chr5,CH1r5:1]>>[n:1]",null,-0.1971736308],[0.0996815875,123.4237522768,17,"completed",-5.142324,17.0,17,"C1=NC(Nc2cc(-c3ccccc3)cc(-c3ccccc3)c2)=CC1","c1ccc(-c2cc(Nc3cscn3)cc(-c3ccccc3)c2)cc1",{},"[#6H2r5:1]>>[S:1]",null,-0.1269297834],[0.098705367,165.8776605948,17,"completed",-5.46506,17.0,17,"C(#CC1=CN=CC1)C1=CCC(C2=CC(C#CC3=CN=CC3)=CC2)=C1","C(#Cc1cnco1)C1=CCC(C2=CC(C#Cc3cnco3)=CC2)=C1",{},"[#6H2r5:1]>>[O:1]",null,-0.3046590095],[0.0985539982,125.1923180213,17,"completed",-5.411792,17.0,17,"C1=CC(c2cc(NC3=NCC=C3)cc(C3=CCC=C3)c2)=CC1","C1=CC(c2cc(NC3=NCN=C3)cc(C3=CCC=C3)c2)=CC1",{},"[chr5,CH1r5:1]>>[n:1]",null,-0.2516110085],[0.0972927753,126.8593758237,17,"completed",-5.199824,17.0,17,"C1=CC(c2cc(NC3=NCC=C3)cc(C3=CCC=C3)c2)=CC1","C1=CC(Nc2cc(C3=CCC=N3)cc(C3=CCC=N3)c2)=NC1",{},"[chr5,CH1r5:1]>>[n:1]",null,-0.1448311721],[0.0971220919,110.1294832655,17,"completed",-5.2392,17.0,17,"C1=CCC(c2cc(NC3=CCC=N3)cc(C3=CC=CC3)c2)=C1","C1=CCC(c2cc(NC3=CCN=N3)cc(C3=CC=CC3)c2)=C1",{},"[chr5,CH1r5:1]>>[n:1]",null,-0.1470478041],[0.0969595863,185.360164472,17,"completed",-4.7585,17.0,17,"c1ccc(-c2occc2Nc2ccoc2-c2ccccc2)cc1","C1=CCC(c2occc2Nc2ccoc2C2=CC=CC2)=C1",{},"[c:0]1[ch:1][ch][c:3][c!r5:4][c!r5:5]1>>[c:0]1[CH2:1][c:3][c:4][c:5]1",null,-0.3024951125],[0.0965504557,170.5340775996,17,"completed",-5.406272,17.0,17,"C1=CC(c2cc(Nc3ccccn3)cc(C3=CCC=C3)c2)=CC1","C1=CC(c2cc(Nc3cnccn3)cc(C3=CCC=C3)c2)=CC1",{},"[ch&r6:0]>>[nr6:0]",null,-0.2739436351],[0.0962531239,117.8940577675,17,"completed",-5.187128,17.0,17,"C1=CCC(c2cc(NC3=CCC=N3)cc(C3=CC=CC3)c2)=C1","C1=CN=C(c2cc(NC3=CCC=N3)cc(C3=NC=CC3)c2)C1",{},"[chr5,CH1r5:1]>>[n:1]",null,-0.1327356025],[0.0951167832,125.3372985119,17,"completed",-5.182436,17.0,17,"C1=CCC(c2cc(NC3=CCC=N3)cc(C3=CC=CC3)c2)=C1","C1=CCC(c2cc(Nc3cocn3)cc(C3=CC=CC3)c2)=C1",{},"[#6H2r5:1]>>[O:1]",null,-0.1379830733],[0.0950284195,203.7226435761,17,"completed",-5.391276,17.0,17,"C1=CC(c2cc(Nc3ccccn3)cc(C3=CCC=C3)c2)=CC1","C1=CC(c2cc(Nc3cccnn3)cc(C3=CCC=C3)c2)=CC1",{},"[ch&r6:0]>>[nr6:0]",null,-0.2882279523],[0.0949851216,107.4946629983,17,"completed",-5.088044,17.0,17,"C1=CCC(c2cc(NC3=CCC=N3)cc(C3=CC=CC3)c2)=C1","C1=NC(Nc2cc(-c3ccco3)cc(-c3ccco3)c2)=CC1",{},"[#6H2r5:1]>>[O:1]",null,-0.1078199707],[0.0944967997,122.7647377726,17,"completed",-4.846452,17.0,17,"C1=CCC(c2cc(NC3=CCC=N3)cc(C3=CC=CC3)c2)=C1","C1=CCC(c2cc(Nc3c[nH]cn3)cc(C3=CC=CC3)c2)=C1",{},"[#6H2r5:1]>>[NH:1]",null,-0.2158045623],[0.0943260365,126.375664451,17,"completed",-5.501308,17.0,17,"C1=CC(c2cc(NC3=CCN=N3)cc(C3=CCC=C3)c2)=CC1","C1=CC(c2cc(NC3=NCN=N3)cc(C3=CCC=C3)c2)=CC1",{},"[chr5,CH1r5:1]>>[n:1]",null,-0.3080330873],[0.0942586812,190.2341326631,17,"completed",-4.993928,17.0,17,"C1=CCC(c2cc(NC3=CCN=C3)cc(C3=CC=CC3)c2)=C1","C1=CCC(c2cc(Nc3cn[nH]c3)cc(C3=CC=CC3)c2)=C1",{},"[#6H2r5:1]>>[NH:1]",null,-0.2042110358],[0.0939705157,120.6885888237,17,"completed",-5.298448,17.0,17,"C1=CCC(c2cc(NC3=NCC=C3)cc(C3=CC=CC3)c2)=C1","C1=CC(Nc2cc(-c3cccs3)cc(-c3cccs3)c2)=NC1",{},"[#6H2r5:1]>>[S:1]",null,-0.1840182701],[0.093103277,169.256734799,17,"completed",-4.992732,17.0,17,"C1=CC(N(C2=CCC=C2)C2=CC=NC2)=CC1","C1=NCC(N(C2=CCC=N2)C2=CCC=N2)=C1",{},"[chr5,CH1r5:1]>>[n:1]",null,-0.1851647643],[0.0925419765,160.2895165568,17,"completed",-5.015088,17.0,4,"C1=CCC(Nc2cc3ccccc3cc2NC2=CC=CC2)=C1","C1=CCC(Nc2cc3nccnc3cc2NC2=CC=CC2)=C1",{},"[ch&r6:0]>>[nr6:0]",null,-0.1709551184],[0.0917825426,190.7735232847,17,"completed",-5.009384,17.0,17,"C1=CC(Nc2cc(-c3ccsc3)cc(-c3ccsc3)c2)=CC1","c1cc(Nc2cc(-c3ccsc3)cc(-c3ccsc3)c2)cs1",{},"[#6H2r5:1]>>[S:1]",null,-0.2010424192],[0.0908966757,144.6480954014,17,"completed",-5.499376,17.0,17,"C1=CC(c2cc(Nc3cocn3)cc(C3=CCC=C3)c2)=CC1","C1=CC(c2cc(Nc3ncon3)cc(C3=CCC=C3)c2)=CC1",{},"[chr5,CH1r5:1]>>[n:1]",null,-0.3147676195],[0.0907644614,107.3589025067,17,"completed",-5.074336,17.0,17,"C1=CCC(c2cc(NC3=CCC=N3)cc(C3=CC=CC3)c2)=C1","C1=NC(Nc2cc(-c3cccs3)cc(-c3cccs3)c2)=CC1",{},"[#6H2r5:1]>>[S:1]",null,-0.108851587],[0.0897835967,179.5717131207,17,"completed",-4.888404,17.0,17,"C1=CN=C(c2ccc(Nc3ccc(C4=NC=CC4)cc3)cc2)C1","C1=CN=C(C2=CC=C(NC3=CC=C(C4=NC=CC4)C3)C2)C1",{},"[c:0]1[ch:1][ch][c:3][c!r5:4][c!r5:5]1>>[c:0]1[CH2:1][c:3][c:4][c:5]1",null,-0.2327760836],[0.0896829616,143.0932230632,17,"completed",-5.161644,17.0,17,"C1=CCC(c2cc(NC3=NCC=C3)cc(C3=CC=CC3)c2)=C1","C1=CC(Nc2cc(-c3ccc[nH]3)cc(-c3ccc[nH]3)c2)=NC1",{},"[#6H2r5:1]>>[NH:1]",null,-0.1494578938],[0.0877839722,159.4659949312,17,"completed",-5.100464,17.0,17,"C1=CC(N(C2=CCC=C2)C2=CC=NC2)=CC1","C1=CC(N(C2=CCC=C2)C2=CN=NC2)=CC1",{},"[chr5,CH1r5:1]>>[n:1]",null,-0.1594663257],[0.087490786,109.9418866291,17,"completed",-5.275632,17.0,17,"C1=CC(c2cc(NC3=CCC=N3)cc(C3=CCC=C3)n2)=CC1","C1=CC(c2cc(Nc3cscn3)cc(C3=CCC=C3)n2)=CC1",{},"[#6H2r5:1]>>[S:1]",null,-0.1649304464],[0.0871282205,180.5458144318,17,"completed",-5.30222,17.0,17,"C1=CN=C(C=CC2=CC(C3=CCC(C=CC4=NC=CC4)=C3)=CC2)C1","C(=Cc1nccs1)C1=CC(C2=CCC(C=Cc3nccs3)=C2)=CC1",{},"[#6H2r5:1]>>[S:1]",null,-0.2294217209],[0.0870633614,160.9828294203,17,"completed",-5.623484,17.0,17,"C(#CC1=CCc2ccccc21)C1=CCc2ccccc21","C(#CC1=CCc2cccnc21)C1=CCc2cccnc21",{},"[ch&r6:0]>>[nr6:0]",null,-0.4002410093],[0.0861729561,142.9843503282,17,"completed",-5.50324,17.0,17,"C1=CC(c2cc(Nc3ccccn3)cc(C3=CCC=C3)c2)=CC1","C1=CC(c2cc(Nc3ccncn3)cc(C3=CCC=C3)c2)=CC1",{},"[ch&r6:0]>>[nr6:0]",null,-0.316417048],[0.0860839336,122.8031560217,17,"completed",-5.025392,17.0,17,"C1=CCC(c2cc(NC3=CCC=N3)cc(C3=CC=CC3)c2)=C1","C1=NC(Nc2cc(-c3ccc[nH]3)cc(-c3ccc[nH]3)c2)=CC1",{},"[#6H2r5:1]>>[NH:1]",null,-0.1334470997],[0.0856548197,119.7115332461,17,"completed",-5.315468,17.0,17,"C1=CCC(c2cc(NC3=NCC=C3)cc(C3=CC=CC3)c2)=C1","C1=CC(Nc2cc(-c3ccco3)cc(-c3ccco3)c2)=NC1",{},"[#6H2r5:1]>>[O:1]",null,-0.192561201],[0.0856453809,85.611890825,17,"completed",-5.12144,17.0,3,"c1ccc(Nc2cc(Nc3ccccc3)cc(-c3ccccc3)c2)cc1","C1=CCC(c2cc(Nc3ccccc3)cc(Nc3ccccc3)c2)=C1",{},"[c:0]1[ch:1][ch][c:3][c!r5:4][c!r5:5]1>>[c:0]1[CH2:1][c:3][c:4][c:5]1",null,-0.0869174086],[0.085328056,107.4308559859,17,"completed",-5.311052,17.0,17,"C1=NC(Nc2cc(-c3ccccc3)cc(-c3ccccc3)c2)=CC1","C1=C(Nc2cc(-c3ccccc3)cc(-c3ccccc3)c2)N=NC1",{},"[chr5,CH1r5:1]>>[n:1]",null,-0.1826675469],[0.0851395821,147.0072186108,17,"completed",-5.232944,17.0,17,"C1=NC(Nc2cc(-c3ccccc3)cc(-c3ccccc3)c2)=CC1","C1=NC(Nc2cc(-c3cccnc3)cc(-c3cccnc3)c2)=CC1",{},"[ch&r6:0]>>[nr6:0]",null,-0.1739868812],[0.0850533827,83.7061154699,17,"completed",-5.10212,17.0,10,"c1cnc2cc3cc4cscc4cc3cc2c1","c1cnc2cc3cc4cscc4cc3cc2n1",{},"[ch&r6:0]>>[nr6:0]",null,-0.0837192691],[0.0846971701,200.9598434825,17,"completed",-5.141956,17.0,17,"C(#CC1=CN=CC1)C1=CCC(C2=CC(C#CC3=CN=CC3)=CC2)=C1","C(#Cc1c[nH]c(-c2cc(C#CC3=CN=CC3)c[nH]2)c1)C1=CN=CC1",{},"[#6H2r5:1]>>[NH:1]",null,-0.2030945804],[0.0845269284,118.7551899677,17,"completed",-4.915176,17.0,5,"c1ccc(-c2cc(Nc3cccs3)cc(Nc3cccs3)c2)cc1","C1=CCC(c2cc(Nc3cccs3)cc(Nc3cccs3)c2)=C1",{},"[c:0]1[ch:1][ch][c:3][c!r5:4][c!r5:5]1>>[c:0]1[CH2:1][c:3][c:4][c:5]1",null,-0.1756164899],[0.0839477526,153.2171971276,17,"completed",-4.894476,17.0,13,"C1=CCC(Nc2cc(C3=CCC=C3)cc(NC3=CC=CC3)n2)=C1","C1=CCC(Nc2cc(C3=NCC=C3)cc(NC3=CC=CC3)n2)=C1",{},"[chr5,CH1r5:1]>>[n:1]",null,-0.2101741317],[0.0838873957,131.8042330767,17,"completed",-5.237176,17.0,17,"C1=CCC(c2cc(NC3=CCN=C3)cc(C3=CC=CC3)c2)=C1","C1=NCC=C1Nc1cc(-c2ccco2)cc(-c2ccco2)c1",{},"[#6H2r5:1]>>[O:1]",null,-0.1630730229],[0.0835917207,271.8662073883,17,"completed",-5.074152,17.0,17,"C1=CCC(c2cc(NC3=CN=CC3)cc(C3=CC=CC3)c2)=C1","C1=CCC(c2cc(Nc3cnc[nH]3)cc(C3=CC=CC3)c2)=C1",{},"[#6H2r5:1]>>[NH:1]",null,-0.2724676368],[0.0834299515,162.1422814233,17,"completed",-4.974884,17.0,17,"C1=CC(c2cc(NC3=NCC=C3)cc(C3=CCC=C3)c2)=CC1","C1=CC(Nc2cc(-c3cc[nH]c3)cc(-c3cc[nH]c3)c2)=NC1",{},"[#6H2r5:1]>>[NH:1]",null,-0.184283982],[0.0833552526,161.9076195658,17,"completed",-5.382904,17.0,17,"C(#CC1=CN=CC1)C1=CCC(C2=CC(C#CC3=CN=CC3)=CC2)=C1","C(#Cc1cncs1)C1=CCC(C2=CC(C#Cc3cncs3)=CC2)=C1",{},"[#6H2r5:1]>>[S:1]",null,-0.2557949709],[0.0833372557,162.4515580613,17,"completed",-5.377936,17.0,16,"C(=Cc1ccc[nH]1)c1cccc(-c2cccc(C=Cc3ccc[nH]3)c2)c1","C(=Cc1ccc[nH]1)c1ccnc(-c2cc(C=Cc3ccc[nH]3)ccn2)c1",{},"[ch&r6:0]>>[nr6:0]",null,-0.2534605187],[0.0831859463,170.453323504,17,"completed",-5.1541,17.0,4,"C1=CCC(NC2=CCC=C2NC2=CC=CC2)=C1","C1=NCC(NC2=CCC=C2NC2=CC=NC2)=C1",{},"[chr5,CH1r5:1]>>[n:1]",null,-0.1746094854],[0.0830754826,236.0923846332,17,"completed",-4.956944,17.0,5,"C1=CC(C2=CCC=C2NC2=CCC=C2C2=CCC=C2)=CC1","C1=CC(c2cocc2Nc2cocc2C2=CCC=C2)=CC1",{},"[#6H2r5:1]>>[O:1]",null,-0.2564516981],[0.0824313639,258.8537903744,17,"completed",-5.376096,17.0,17,"C(#CC1=C(c2ccccc2)CC=C1)C1=C(c2ccccc2)CC=C1","C(#CC1=C(c2ccccc2)CC=N1)C1=C(c2ccccc2)CC=N1",{},"[chr5,CH1r5:1]>>[n:1]",null,-0.3230441075],[0.0820393127,255.7067250112,17,"completed",-5.023368,17.0,4,"C1=CC(=C2C=CC(Nc3ccccc3)=C2)C=C1Nc1ccccc1","C1=NC(=C2C=C(Nc3ccccc3)C=N2)C=C1Nc1ccccc1",{},"[chr5,CH1r5:1]>>[n:1]",null,-0.261272724],[0.0817490634,250.8056606955,17,"completed",-5.350796,17.0,17,"C(#CC1=CCc2ccccc21)C1=CCc2ccccc21","C(#Cc1csc2ccccc12)c1csc2ccccc12",{},"[#6H2r5:1]>>[S:1]",null,-0.3061434466],[0.0817484366,153.6385186866,17,"completed",-5.093104,17.0,17,"O=c1[nH]ncc2cc3cc4c(cc3cc12)=CCC=4","O=c1[nH]ncc2cc3cc4c[nH]cc4cc3cc12",{},"[#6H2r5:1]>>[NH:1]",null,-0.1537143334],[0.0816814933,166.7659844056,17,"completed",-5.256864,17.0,6,"C1=CC(Nc2cc(-c3ccoc3)cc(-c3ccoc3)c2)=CC1","C1=CC(Nc2cc(-c3ccoc3)nc(-c3ccoc3)c2)=CC1",{},"[ch&r6:0]>>[nr6:0]",null,-0.1996696964],[0.0815647606,107.9880222366,17,"completed",-5.102764,17.0,4,"C1=CC(Nc2ccc3ccc(NC4=CCC=C4)cc3c2)=CC1","C1=CC(Nc2ccc3ccc(NC4=NCC=C4)cc3c2)=NC1",{},"[chr5,CH1r5:1]>>[n:1]",null,-0.1080053536],[0.0815546413,181.0493141507,17,"completed",-5.408388,17.0,16,"C(#CC1=c2cnccc2=CC1)C1=c2cnccc2=CC1","C(#CC1=c2cncnc2=CC1)C1=c2cncnc2=CC1",{},"[ch&r6:0]>>[nr6:0]",null,-0.2817435036],[0.0811917045,104.41353664,17,"completed",-5.179216,17.0,11,"C1=c2cc3cc4cn[nH]c4cc3cc2=CC1","c1ccc2cc3cc4[nH]ncc4cc3cc2c1",{},"[CH2:0]1[c,C:1]-,=,:[c,C:2]-,=,:[c,C:3]-,=,:[c,C:4]1>>[ch:0]1c[c:1][c:2][c:3][c:4]1",null,-0.1182244569],[0.0810769324,169.4455897424,17,"completed",-4.9103,17.0,4,"C1=CCC(Nc2ccc3ccc(NC4=CC=CC4)cc3c2)=C1","C1=CCC(Nc2ccc3ccc(NC4=CC=CC4)nc3n2)=C1",{},"[ch&r6:0]>>[nr6:0]",null,-0.2152788703],[0.0807670476,145.2692580163,17,"completed",-5.032384,17.0,17,"C1=CC(c2cc(Nc3ccccn3)cc(C3=CCC=C3)c2)=CC1","c1ccc(Nc2cc(-c3cc[nH]c3)cc(-c3cc[nH]c3)c2)nc1",{},"[#6H2r5:1]>>[NH:1]",null,-0.1527854699],[0.080747896,127.7374940911,17,"completed",-5.16422,17.0,4,"C1=CCC(Nc2cccc3c(NC4=CC=CC4)cccc23)=C1","C1=NCC(Nc2cccc3c(NC4=CC=NC4)cccc23)=C1",{},"[chr5,CH1r5:1]>>[n:1]",null,-0.1354168731],[0.0806233566,81.7043376186,17,"completed",-5.300748,17.0,3,"c1ccc(-c2ccccn2)nc1","c1ccc(Nc2cccc(-c3cccc(Nc4ccccc4)n3)n2)cc1",{},"[ch&r6,CH1&r5:1]>>[*:1](-N-c1ccccc1)",null,-0.1625499337],[0.0804331897,107.7897818127,17,"completed",-5.459356,17.0,14,"C1=CCC(c2cc(Nc3ccns3)cc(C3=CC=CC3)c2)=C1","C1=CCC(c2cc(Nc3cnns3)cc(C3=CC=CC3)c2)=C1",{},"[chr5,CH1r5:1]>>[n:1]",null,-0.2736706727],[0.0803833525,167.5464037427,17,"completed",-5.454388,17.0,14,"C(#CC1=NC=CC1)C1=CC(C2=CCC(C#CC3=NC=CC3)=C2)=CC1","C(#Cc1nccs1)C1=CC(C2=CCC(C#Cc3nccs3)=C2)=CC1",{},"[#6H2r5:1]>>[S:1]",null,-0.2993514926],[0.0803808953,141.4358792963,17,"completed",-4.92916,17.0,13,"C1=CC(Nc2cc(C3=CCC=C3)cc(NC3=CCC=C3)n2)=CC1","C1=CC(Nc2cc(C3=CCN=C3)cc(NC3=CCC=C3)n2)=CC1",{},"[chr5,CH1r5:1]>>[n:1]",null,-0.1852171636],[0.0801090093,181.6640206532,17,"completed",-4.931184,17.0,4,"C1=CCC(Nc2cccc(-c3cccc(NC4=CC=CC4)c3)c2)=C1","C1=CCC(Nc2cccc(-c3cccc(NC4=CC=CC4)n3)n2)=C1",{},"[ch&r6:0]>>[nr6:0]",null,-0.2167169788],[0.0800599292,143.5266263632,17,"completed",-5.253184,17.0,17,"C1=CCC(c2cc(NC3=CCN=C3)cc(C3=CC=CC3)c2)=C1","C1=NCC=C1Nc1cc(-c2cccs2)cc(-c2cccs2)c1",{},"[#6H2r5:1]>>[S:1]",null,-0.1791588904],[0.0800134081,167.0438073821,17,"completed",-5.147752,17.0,3,"C1=c2ccccc2=CC1","C(=Cc1cc2c(cc1C=Cc1ccccc1)=CCC=2)c1ccccc1",{},"[ch&r6,CH1&r5:1]>>[*:1](-C=C-c1ccccc1)",null,-0.1703553868],[0.0798930189,252.5236178263,17,"completed",-4.978472,17.0,11,"C1=CC(N(C2=CCC=N2)C2=CCC=N2)=CC1","C1=CC(N(C2=CCC=N2)C2=CCC=N2)=NC1",{},"[chr5,CH1r5:1]>>[n:1]",null,-0.2664676611],[0.0798249274,228.3937453075,17,"completed",-5.149408,17.0,9,"C1=Cc2c3c(c4c(c2C1)SCS4)CC=C3","C1=Nc2c(c3c(c4c2N=CC4)SCS3)C1",{},"[chr5,CH1r5:1]>>[n:1]",null,-0.2309975468],[0.0798150702,175.0174320084,17,"completed",-5.102856,17.0,17,"C1=CCC(c2cc(Nc3ccco3)cc(C3=CC=CC3)c2)=C1","c1coc(Nc2cc(-c3cccs3)cc(-c3cccs3)c2)c1",{},"[#6H2r5:1]>>[S:1]",null,-0.1750288499],[0.0793312695,146.1194303818,17,"completed",-4.792908,17.0,4,"C1=C(NC2=CC(c3ccccc3)=CC2)CC=C1c1ccccc1","C1=C(NC2=CC(c3ccccn3)=CC2)CC=C1c1ccccn1",{},"[ch&r6:0]>>[nr6:0]",null,-0.2599241836],[0.0789037046,213.8853827914,17,"completed",-4.9954,17.0,10,"c1ccc2cc3cc4c(cc3cc2c1)OSO4","C1=c2cc3cc4c(cc3cc2=CC1)OSO4",{},"[c:0]1[ch:1][ch][c:3][c!r5:4][c!r5:5]1>>[c:0]1[CH2:1][c:3][c:4][c:5]1",null,-0.2260710627],[0.078622747,231.9924435874,17,"completed",-5.043148,17.0,17,"C(#CC1=C(c2ccccc2)CC=C1)C1=C(c2ccccc2)CC=C1","C(#CC1=C(C2=CCC=C2)CC=C1)C1=C(C2=CCC=C2)CC=C1",{},"[c:0]1[ch:1][ch][c:3][c!r5:4][c!r5:5]1>>[c:0]1[CH2:1][c:3][c:4][c:5]1",null,-0.2353810683],[0.0785797228,161.1796245515,17,"completed",-5.290168,17.0,16,"C(=Cc1c[nH]cn1)c1cc(-c2ccco2)cc(-c2ccco2)c1","C1=CCC(c2cc(C=Cc3c[nH]cn3)cc(C3=CC=CC3)c2)=C1",{},"[n,c:0]1[n,ch:1][o,O:2][n,c:3][n,c:4]1>>[*:0]1=[*:1][CH2:2][*:3]=[*:4]1",null,-0.2090434567],[0.0784763273,121.2121323696,17,"completed",-5.118312,17.0,4,"C1=CC(Nc2cccc(NC3=CCC=C3)c2-c2ccccc2)=CC1","C1=CC(Nc2cccc(NC3=NCC=C3)c2-c2ccccc2)=NC1",{},"[chr5,CH1r5:1]>>[n:1]",null,-0.1218880323],[0.0783704199,230.3813712546,17,"completed",-4.956392,17.0,4,"C1=CC(Nc2cccc3c(NC4=CCC=C4)cccc23)=CC1","C1=CC(Nc2cccc3c(NC4=NCC=C4)cccc23)=NC1",{},"[chr5,CH1r5:1]>>[n:1]",null,-0.2513582552],[0.0783096595,110.6665575124,17,"completed",-5.250608,17.0,5,"C1=NC(c2cc(Nc3ccccc3)cc(C3=CCC=N3)c2)=CC1","C1=NC(c2cc(Nc3ccccn3)cc(C3=CCC=N3)c2)=CC1",{},"[ch&r6:0]>>[nr6:0]",null,-0.1528451638],[0.0782551575,160.356051947,17,"completed",-5.287408,17.0,17,"C1=NC(Nc2cc(-c3ccccc3)cc(-c3ccccc3)c2)=CC1","C1=NC(Nc2cc(-c3ccncc3)cc(-c3ccncc3)c2)=CC1",{},"[ch&r6:0]>>[nr6:0]",null,-0.2071804167],[0.0781762262,260.9433021776,17,"completed",-5.2116,17.0,4,"C(=CC1=Cc2ccccc2C1)C1=Cc2ccccc2C1","C(=Cc1cc2ccccc2[nH]1)c1cc2ccccc2[nH]1",{},"[#6H2r5:1]>>[NH:1]",null,-0.2723860153],[0.1284658266,88.4562358796,18,"completed",-5.242052,18.0,18,"C1=CCC(c2cc(Nc3ccccc3)cc(Nc3ccccc3)c2)=C1","C1=NCC(c2cc(Nc3ccccc3)cc(Nc3ccccc3)c2)=C1",{},"[chr5,CH1r5:1]>>[n:1]",null,-0.1330868262],[0.1267918056,135.6381736964,18,"completed",-5.171672,18.0,18,"C(=Cc1cc2c(cc1C=Cc1ccccc1)=CCC=2)c1ccccc1","C(=Cc1cc2c(cc1C=Cc1ccccn1)=CCC=2)c1ccccn1",{},"[ch&r6:0]>>[nr6:0]",null,-0.1446194427],[0.1112853146,83.0974750888,18,"completed",-5.185932,18.0,18,"C1=CCC(c2cc(Nc3ccccc3)cc(Nc3ccccc3)c2)=C1","C1=NC=C(c2cc(Nc3ccccc3)cc(Nc3ccccc3)c2)C1",{},"[chr5,CH1r5:1]>>[n:1]",null,-0.1025841196],[0.110863819,135.4963279074,18,"completed",-5.417772,18.0,18,"c1ccc2cc3cc4[nH]ncc4cc3cc2c1","c1cnc2cc3cc4[nH]ncc4cc3cc2n1",{},"[ch&r6:0]>>[nr6:0]",null,-0.2604591838],[0.1105580224,116.7280306925,18,"completed",-5.147108,18.0,18,"C1=CCC(c2cc(Nc3cc[nH]n3)cc(C3=CC=CC3)c2)=C1","C1=CCC(c2cc(Nc3cn[nH]n3)cc(C3=CC=CC3)c2)=C1",{},"[chr5,CH1r5:1]>>[n:1]",null,-0.1212964276],[0.0998643218,125.0732270362,18,"completed",-5.088596,18.0,18,"C1=CC(c2cc(Nc3cc[nH]n3)cc(C3=CCC=C3)c2)=CC1","C1=CC(c2cc(Nc3cn[nH]n3)cc(C3=CCC=C3)c2)=CC1",{},"[chr5,CH1r5:1]>>[n:1]",null,-0.1253277193],[0.0983210467,86.6646205899,18,"completed",-5.140852,18.0,18,"C1=CCC(c2cc(Nc3ccccc3)cc(Nc3ccccc3)c2)=C1","c1ccc(Nc2cc(Nc3ccccc3)cc(-c3ccco3)c2)cc1",{},"[#6H2r5:1]>>[O:1]",null,-0.0912606736],[0.0974880126,83.8826672434,18,"completed",-5.13248,18.0,18,"C1=CCC(c2cc(Nc3ccccc3)cc(Nc3ccccc3)c2)=C1","c1ccc(Nc2cc(Nc3ccccc3)cc(-c3cccs3)c2)cc1",{},"[#6H2r5:1]>>[S:1]",null,-0.0869093065],[0.0943536278,154.3646145811,18,"completed",-4.852616,18.0,18,"C1=NC(=C2C=C(Nc3ccccc3)C=N2)C=C1Nc1ccccc1","C1=CCC(NC2=CC(=C3C=C(NC4=CC=CC4)C=N3)N=C2)=C1",{},"[c:0]1[ch:1][ch][c:3][c!r5:4][c!r5:5]1>>[c:0]1[CH2:1][c:3][c:4][c:5]1",null,-0.2319824725],[0.0939942005,94.9677856517,18,"completed",-5.18262,18.0,18,"C1=CCC(c2cc(Nc3ccccc3)cc(Nc3ccccc3)c2)=C1","C1=CN=C(c2cc(Nc3ccccc3)cc(Nc3ccccc3)c2)C1",{},"[chr5,CH1r5:1]>>[n:1]",null,-0.1111919595],[0.0939121663,115.2136486617,18,"completed",-5.389436,18.0,18,"C1=CC(c2cc(NC3=NCN=C3)cc(C3=CCC=C3)c2)=CC1","C1=CC(c2cc(Nc3cnsn3)cc(C3=CCC=C3)c2)=CC1",{},"[#6H2r5:1]>>[S:1]",null,-0.2330730613],[0.0894660094,266.0819455694,18,"completed",-5.407928,18.0,18,"C(#CC1=C(C2=CCC=C2)CC=C1)C1=C(C2=CCC=C2)CC=C1","C(#CC1=C(C2=CCC=C2)CN=C1)C1=C(C2=CCC=C2)CN=C1",{},"[chr5,CH1r5:1]>>[n:1]",null,-0.3424342737],[0.0893619272,104.0119030507,18,"completed",-5.11454,18.0,18,"C1=CCC(c2cc(Nc3ccccc3)cc(Nc3ccccc3)c2)=C1","c1ccc(Nc2cc(Nc3ccccc3)cc(-c3ccc[nH]3)c2)cc1",{},"[#6H2r5:1]>>[NH:1]",null,-0.1045086966],[0.0891463755,144.5544606899,18,"completed",-5.267352,18.0,18,"C1=CC(N(C2=CCC=C2)C2=CN=NC2)=CC1","C1=C(N(c2ccccc2)c2ccccc2)CN=N1",{},"[CH2:0]1[c,C:1]-,=,:[c,C:2]-,=,:[c,C:3]-,=,:[c,C:4]1>>[ch:0]1c[c:1][c:2][c:3][c:4]1",null,-0.1860625463],[0.087031212,286.3218240517,18,"completed",-4.805236,18.0,18,"C(#CC1=C(C2=CCC=C2)CC=C1)C1=C(C2=CCC=C2)CC=C1","C(#Cc1cc[nH]c1C1=CCC=C1)c1cc[nH]c1C1=CCC=C1",{},"[#6H2r5:1]>>[NH:1]",null,-0.3529224229],[0.0862695112,235.3334726041,18,"completed",-5.169648,18.0,18,"C(#CC1=C(C2=CCC=C2)CC=C1)C1=C(C2=CCC=C2)CC=C1","C(#Cc1ccsc1C1=CCC=C1)c1ccsc1C1=CCC=C1",{},"[#6H2r5:1]>>[S:1]",null,-0.2403305158],[0.0857783387,166.0394237932,18,"completed",-5.240488,18.0,18,"C1=c2cc3cc4c(cc3cc2=CC1)OSO4","c1occ2cc3cc4c(cc3cc12)OSO4",{},"[#6H2r5:1]>>[O:1]",null,-0.1929770985],[0.0832369809,203.4307850533,18,"completed",-4.822992,18.0,18,"C1=NC(=C2C=C(Nc3ccccc3)C=N2)C=C1Nc1ccccc1","C1=CC(NC2=CC(=C3C=C(NC4=CCC=C4)C=N3)N=C2)=CC1",{},"[c:0]1[ch:1][ch][c:3][c!r5:4][c!r5:5]1>>[c:0]1[CH2:1][c:3][c:4][c:5]1",null,-0.2810399723],[0.0824534329,136.8826658766,18,"completed",-5.199824,18.0,18,"C1=CC(c2cc(Nc3nc[nH]n3)cc(C3=CCC=C3)c2)=CC1","c1ccc(-c2cc(Nc3nc[nH]n3)cc(-c3ccccc3)c2)cc1",{},"[CH2:0]1[c,C:1]-,=,:[c,C:2]-,=,:[c,C:3]-,=,:[c,C:4]1>>[ch:0]1c[c:1][c:2][c:3][c:4]1",null,-0.1536867964],[0.0824066724,137.2722642853,18,"completed",-5.116564,18.0,18,"C1=C(Nc2cc(-c3ccccc3)cc(-c3ccccc3)c2)N=NC1","c1ccc(-c2cc(Nc3c[nH]nn3)cc(-c3ccccc3)c2)cc1",{},"[#6H2r5:1]>>[NH:1]",null,-0.1377610755],[0.0814926064,166.9952649867,18,"completed",-5.322276,18.0,18,"C1=CCC(c2cc(C=Cc3c[nH]cn3)cc(C3=CC=CC3)c2)=C1","C(=Cc1c[nH]cn1)c1cc(-c2cccs2)cc(-c2cccs2)c1",{},"[#6H2r5:1]>>[S:1]",null,-0.228246933],[0.0800180857,174.5315270919,18,"completed",-5.019596,18.0,18,"C(=Cc1cc2c(cc1C=Cc1ccccc1)=CCC=2)c1ccccc1","C1=CCC(C=Cc2cc3c(cc2C=CC2=CC=CC2)=CCC=3)=C1",{},"[c:0]1[ch:1][ch][c:3][c!r5:4][c!r5:5]1>>[c:0]1[CH2:1][c:3][c:4][c:5]1",null,-0.1833821352],[0.0798262804,115.1447616641,18,"completed",-5.135148,18.0,4,"C1=CC(Nc2cc(NC3=CCC=C3)cc(-c3ccccc3)c2)=CC1","C1=CC(Nc2cc(NC3=NCC=C3)cc(-c3ccccc3)c2)=NC1",{},"[chr5,CH1r5:1]>>[n:1]",null,-0.1177440159],[0.0791302077,120.7472656222,18,"completed",-5.412068,18.0,18,"C1=CCC(c2cc(Nc3cnsc3)cc(C3=CC=CC3)c2)=C1","C1=CCC(c2cc(Nc3cnsn3)cc(C3=CC=CC3)c2)=C1",{},"[chr5,CH1r5:1]>>[n:1]",null,-0.2495981893],[0.0784677323,177.9750265907,18,"completed",-5.420808,18.0,18,"C1=CCC(c2cc(C=Cc3c[nH]cn3)cc(C3=CC=CC3)c2)=C1","C1=CCC(c2cc(C3=CC=CC3)nc(C=Cc3c[nH]cn3)n2)=C1",{},"[ch&r6:0]>>[nr6:0]",null,-0.2865393844],[0.0776028744,120.2915329777,18,"completed",-5.140852,18.0,18,"C1=CCC(c2cc(Nc3cc[nH]n3)cc(C3=CC=CC3)c2)=C1","C1=CCC(c2cc(Nc3nc[nH]n3)cc(C3=CC=CC3)c2)=C1",{},"[chr5,CH1r5:1]>>[n:1]",null,-0.1236438717],[0.0773186701,155.4813126963,18,"completed",-5.017296,18.0,18,"C(=Cc1cc2c(cc1C=Cc1ccccc1)=CCC=2)c1ccccc1","C1=CC(C=Cc2cc3c(cc2C=CC2=CCC=C2)=CCC=3)=CC1",{},"[c:0]1[ch:1][ch][c:3][c!r5:4][c!r5:5]1>>[c:0]1[CH2:1][c:3][c:4][c:5]1",null,-0.1659096588],[0.0772216206,232.6762806145,18,"completed",-5.243524,18.0,18,"C(#CC1=C(C2=CCC=C2)CC=C1)C1=C(C2=CCC=C2)CC=C1","C(#Cc1ccoc1C1=CCC=C1)c1ccoc1C1=CCC=C1",{},"[#6H2r5:1]>>[O:1]",null,-0.2534399918],[0.0762599874,268.3949442379,18,"completed",-5.447948,18.0,18,"C(#CC1=CCc2cccnc21)C1=CCc2cccnc21","C(#Cc1csc2cccnc12)c1csc2cccnc12",{},"[#6H2r5:1]>>[S:1]",null,-0.3624349229],[0.0755724417,119.1928268325,18,"completed",-5.057776,18.0,18,"C1=CCC(c2cc(NC3=CCN=N3)cc(C3=CC=CC3)c2)=C1","C1=CCC(c2cc(Nc3c[nH]nn3)cc(C3=CC=CC3)c2)=C1",{},"[#6H2r5:1]>>[NH:1]",null,-0.1228028273],[0.0749619309,178.3723763887,18,"completed",-4.942592,18.0,14,"c1ccc(N(c2ccccc2)c2nccs2)cc1","C1=CC(N(C2=CCC=C2)c2nccs2)=CC1",{},"[c:0]1[ch:1][ch][c:3][c!r5:4][c!r5:5]1>>[c:0]1[CH2:1][c:3][c:4][c:5]1",null,-0.2096606093],[0.0739213092,132.3266877013,18,"completed",-5.191636,18.0,18,"C1=CCC(c2cc(Nc3cc[nH]n3)cc(C3=CC=CC3)c2)=C1","C1=CCC(c2cc(Nc3cc[nH]n3)cc(C3=CC=CC3)n2)=C1",{},"[ch&r6:0]>>[nr6:0]",null,-0.1470542722],[0.0734001299,150.2533269885,18,"completed",-5.210496,18.0,18,"C1=CC(c2cc(Nc3cscn3)cc(C3=CCC=C3)n2)=CC1","C1=CC(c2cc(Nc3ccsc3)cc(C3=CCC=C3)n2)=CC1",{},"[nr5:0]>>[ch&r5:0]",null,-0.168993052],[0.073319259,137.4409090142,18,"completed",-5.1978,18.0,9,"C(#Cc1ccccc1)C1=CCC(C2=CC(C#Cc3ccccc3)=CC2)=C1","C(#CC1=CCC(C2=CC(C#CC3=CCC=C3)=CC2)=C1)C1=CCC=C1",{},"[c:0]1[ch:1][ch][c:3][c!r5:4][c!r5:5]1>>[c:0]1[CH2:1][c:3][c:4][c:5]1",null,-0.1535473056],[0.073177621,119.6934107536,18,"completed",-5.35696,18.0,18,"c1ccc(-c2cc(Nc3cscn3)cc(-c3ccccc3)c2)cc1","c1ccc(-c2cc(Nc3csnn3)cc(-c3ccccc3)c2)cc1",{},"[chr5,CH1r5:1]>>[n:1]",null,-0.2160565874],[0.0729746236,190.5351502664,18,"completed",-5.189152,18.0,14,"C(#CC1=NC(C2=CCC(C#CC3=CC=CC3)=N2)=CC1)C1=CC=CC1","C(#Cc1ccc[nH]1)C1=NC(C2=CCC(C#Cc3ccc[nH]3)=N2)=CC1",{},"[#6H2r5:1]>>[NH:1]",null,-0.2004948933],[0.0729008722,390.011512283,18,"completed",-5.044528,18.0,18,"C(#CC1=CCc2cccnc21)C1=CCc2cccnc21","C(#Cc1c[nH]c2cccnc12)c1c[nH]c2cccnc12",{},"[#6H2r5:1]>>[NH:1]",null,-0.3919397654],[0.0726854084,136.5056687334,18,"completed",-5.072128,18.0,4,"C1=CCC(c2ccccc2Nc2ccccc2C2=CC=CC2)=C1","C1=CN=C(c2ccccc2Nc2ccccc2C2=NC=CC2)C1",{},"[chr5,CH1r5:1]>>[n:1]",null,-0.1378929052],[0.0719874591,192.657849647,18,"completed",-5.20746,18.0,17,"C(#Cc1coc(-c2cc(C#CC3=CC=CC3)co2)c1)C1=CC=CC1","C(#Cc1ccc[nH]1)c1coc(-c2cc(C#Cc3ccc[nH]3)co2)c1",{},"[#6H2r5:1]>>[NH:1]",null,-0.2068221369],[0.0719558323,115.8856594306,18,"completed",-5.280968,18.0,18,"C1=CCC(c2cc(NC3=CCN=N3)cc(C3=CC=CC3)c2)=C1","C1=CCC(c2cc(Nc3csnn3)cc(C3=CC=CC3)c2)=C1",{},"[#6H2r5:1]>>[S:1]",null,-0.1716877992],[0.0717627627,107.9426966918,18,"completed",-5.230644,18.0,10,"C1=c2cc3cc4ccsc4cc3cc2=CC1","c1ccc2cc3cc4sccc4cc3cc2c1",{},"[CH2:0]1[c,C:1]-,=,:[c,C:2]-,=,:[c,C:3]-,=,:[c,C:4]1>>[ch:0]1c[c:1][c:2][c:3][c:4]1",null,-0.1414739361],[0.0717425124,153.0342734449,18,"completed",-5.050324,18.0,14,"C1=CC(=C2C=C(C=CC3=CCC=C3)C(C=CC3=CCC=C3)=C2)C=C1","C1=CC(=C2SC(C=CC3=CCC=C3)=C(C=CC3=CCC=C3)S2)C=C1",{},"[CH,ch:0]1=[C,c:1][C,c:2]=[CH,ch:3][*:4]1>>[S:0]1[*:1]=,:[*:2][S:3][*:4]1",null,-0.1569352232],[0.0716567396,138.0358024724,18,"completed",-5.04646,18.0,18,"C1=CCC(c2cc(Nc3c[nH]cn3)cc(C3=CC=CC3)c2)=C1","C1=CCC(c2cc(Nc3c[nH]cn3)cc(C3=CC=CC3)n2)=C1",{},"[ch&r6:0]>>[nr6:0]",null,-0.1430331544],[0.0713416528,213.3426171791,18,"completed",-5.260544,18.0,3,"c1ccc2c(Nc3cccc4ccccc34)cccc2c1","c1ccc2c(Nc3cncc4ccccc34)cncc2c1",{},"[ch&r6:0]>>[nr6:0]",null,-0.241131741],[0.071085707,123.9666609186,18,"completed",-5.206632,18.0,3,"c1ccc(N(c2ccccc2)c2ccccc2)cc1","c1ccc(N(c2ccccc2)c2ccccn2)cc1",{},"[ch&r6:0]>>[nr6:0]",null,-0.1447039077],[0.0710625495,142.3865339712,18,"completed",-5.294124,18.0,13,"C(=CC1=CCC=N1)C1=CCC(C2=CC(C=CC3=CCC=N3)=CC2)=C1","C(=CC1=CCN=N1)C1=CCC(C2=CC(C=CC3=CCN=N3)=CC2)=C1",{},"[chr5,CH1r5:1]>>[n:1]",null,-0.1968226295],[0.0707733236,133.7515086282,18,"completed",-5.326692,18.0,4,"C1=CCC(c2cccc(Nc3cccc(C4=CC=CC4)c3)c2)=C1","C1=NC=C(c2cccc(Nc3cccc(C4=CN=CC4)c3)c2)C1",{},"[chr5,CH1r5:1]>>[n:1]",null,-0.2075336235],[0.0707404935,155.1614810079,18,"completed",-5.173788,18.0,11,"c1scc2cc3cc4c(cc3cc12)SCS4","c1scc2cc3cc4c(cc3cc12)SOS4",{},"[#6H2r5:1]>>[O:1]",null,-0.1635327887],[0.0707141961,162.5230626434,18,"completed",-5.26588,18.0,13,"C1=CC(=C2Sc3ccc4[nH]ccc4c3S2)C=C1","C1=CC(=C2Sc3ccc4occc4c3S2)C=C1",{},"[nH:1]>>[o:1]",null,-0.1997415113],[0.070697057,148.7822968491,18,"completed",-5.257968,18.0,4,"C1=CC(c2ccc(Nc3ccc(C4=CCC=C4)cc3)cc2)=CC1","C1=NCC=C1c1ccc(Nc2ccc(C3=CCN=C3)cc2)cc1",{},"[chr5,CH1r5:1]>>[n:1]",null,-0.1853741554],[0.0706401987,133.0210437151,18,"completed",-5.252816,18.0,4,"C1=CC(c2cccc(Nc3cccc(C4=CCC=C4)c3)c2)=CC1","c1cc(Nc2cccc(-c3ccoc3)c2)cc(-c2ccoc2)c1",{},"[#6H2r5:1]>>[O:1]",null,-0.1706969118],[0.0704887843,194.0553742869,18,"completed",-5.205252,18.0,14,"C(#Cc1cc(-c2coc(C#CC3=CC=CC3)c2)co1)C1=CC=CC1","C(#Cc1cc(-c2coc(C#Cc3ccc[nH]3)c2)co1)c1ccc[nH]1",{},"[#6H2r5:1]>>[NH:1]",null,-0.2075709522],[0.0704247676,149.2357509981,18,"completed",-5.195684,18.0,4,"C1=CC(c2ccc(Nc3ccc(C4=CCC=C4)cc3)cc2)=CC1","C1=CC(c2ccc(Nc3ccc(C4=CCC=C4)nc3)cn2)=CC1",{},"[ch&r6:0]>>[nr6:0]",null,-0.1635771042],[0.0703832501,251.940993409,18,"completed",-5.00368,18.0,11,"C1=CC(=C2Sc3cc4c(cc3S2)SCS4)C=C1","C1=CC(=C2C=c3cc4c(cc3=C2)SCS4)C=C1",{},"[S,s:0]1[r5:1]-,=,:[r5:2][S,s:3][*:4]1>>[CH:0]1=[C:1][C:2]=[CH:3][*:4]1",null,-0.26080694],[0.0703259851,350.7028756357,18,"completed",-5.343712,18.0,18,"C(=Cc1cc2c(cc1C=Cc1ccccc1)=CCC=2)c1ccccc1","C(=Cc1nc2c(nc1C=Cc1ccccc1)=CCC=2)c1ccccc1",{},"[ch&r6:0]>>[nr6:0]",null,-0.3899952834],[0.0702883059,293.5055903203,18,"completed",-4.581676,18.0,9,"C1=COC(=C2C=c3cc4ccccc4cc3=C2)O1","C1=NOC(=C2C=c3cc4ccccc4cc3=C2)O1",{},"[chr5,CH1r5:1]>>[n:1]",null,-0.4666784957],[0.0702735181,182.5010511628,18,"completed",-5.3588,18.0,15,"C1=CC(=C2Sc3ccc4c(c3S2)CC=N4)C=C1","C1=CC(=C2Sc3ccc4ncoc4c3S2)C=C1",{},"[#6H2r5:1]>>[O:1]",null,-0.2571489438],[0.0702548358,246.3566277652,18,"completed",-5.329544,18.0,17,"c1ccc(N(C2=NN=NC2)c2ccccc2)cc1","C1=CC(N(C2=CCC=C2)C2=NN=NC2)=CC1",{},"[c:0]1[ch:1][ch][c:3][c!r5:4][c!r5:5]1>>[c:0]1[CH2:1][c:3][c:4][c:5]1",null,-0.2941256662],[0.0700406856,102.3893819381,18,"completed",-5.2024,18.0,4,"C1=CC(Nc2cccc(-c3cccc(NC4=CCC=C4)c3)c2)=CC1","C1=CC(Nc2cccc(-c3cccc(NC4=NCC=C4)c3)c2)=NC1",{},"[chr5,CH1r5:1]>>[n:1]",null,-0.124986431],[0.0699974192,137.3878482971,18,"completed",-5.223008,18.0,8,"C1=CCC(NC2=CC(=C3C=CC=N3)C=C2NC2=CC=CC2)=C1","C1=CCC(NC2=CC(=C3C=CN=N3)C=C2NC2=CC=CC2)=C1",{},"[chr5,CH1r5:1]>>[n:1]",null,-0.1621406649],[0.0698365995,149.8050404972,18,"completed",-5.3565,18.0,4,"C1=c2cc(Nc3ccccc3)c(Nc3ccccc3)cc2=CC1","c1ccc(Nc2cc3c(cc2Nc2ccccc2)=NCN=3)cc1",{},"[chr5,CH1r5:1]>>[n:1]",null,-0.2338370216],[0.069767477,254.017838646,18,"completed",-5.656696,18.0,4,"C(=CC1=c2ccccc2=CC1)C1=c2ccccc2=CC1","O=c1occc2c1=C(C=CC1=c3c(ccoc3=O)=CC1)CC=2",{},"[c:1]1[c:2][ch:3][ch:4][c:5][c:6]1>>[c:1]1[c:2][o:3][c:4](=O)[c:5][c:6]1",null,-0.4651679011],[0.0697482713,209.5171361136,18,"completed",-5.476376,18.0,7,"C(=Cc1nccc2c1=CCC=2)c1nccc2c1=CCC=2","C(=Cc1nccc2c1=NCC=2)c1nccc2c1=NCC=2",{},"[chr5,CH1r5:1]>>[n:1]",null,-0.3366159356],[0.0697328117,193.6875905123,18,"completed",-5.138092,18.0,7,"C1=CN=C(N(C2=NC=CC2)c2ccccc2)C1","C1=CC(N(C2=NC=CC2)C2=NC=CC2)=CC1",{},"[c:0]1[ch:1][ch][c:3][c!r5:4][c!r5:5]1>>[c:0]1[CH2:1][c:3][c:4][c:5]1",null,-0.1955143804],[0.0696640153,126.3786709589,18,"completed",-4.877088,18.0,16,"C(=Cc1cc(C=Cc2ccccc2)nc(C2=CSCS2)n1)c1ccccc1","C(=Cc1cc(C=Cc2ccccc2)cc(C2=CSCS2)c1)c1ccccc1",{},"[nr6:0]>>[ch&r6:0]",null,-0.2007972877],[0.0695659419,138.2489150395,18,"completed",-4.960532,18.0,4,"C1=CCC(Nc2cccc3c(NC4=CC=CC4)cccc23)=C1","C1=CCC(Nc2ccnc3c(NC4=CC=CC4)ccnc23)=C1",{},"[ch&r6:0]>>[nr6:0]",null,-0.1692451204],[0.0694207936,225.7169587441,18,"completed",-5.36018,18.0,11,"C1=c2nc3cc4cc[nH]c4cc3nc2=CC1","c1ccc2nc3cc4[nH]ccc4cc3nc2c1",{},"[CH2:0]1[c,C:1]-,=,:[c,C:2]-,=,:[c,C:3]-,=,:[c,C:4]1>>[ch:0]1c[c:1][c:2][c:3][c:4]1",null,-0.2900310765],[0.0694045403,161.0341407931,18,"completed",-4.908828,18.0,18,"C1=c2cc3cc4c(cc3cc2=CC1)OSO4","c1[nH]cc2cc3cc4c(cc3cc12)OSO4",{},"[#6H2r5:1]>>[NH:1]",null,-0.209379784],[0.0692962132,106.8813779549,18,"completed",-5.36754,18.0,3,"c1ccc(Nc2cccc(-c3cccc(Nc4ccccc4)c3)c2)cc1","c1ccc(Nc2cncc(-c3cncc(Nc4ccccc4)c3)c2)cc1",{},"[ch&r6:0]>>[nr6:0]",null,-0.2156308842],[0.0692358793,106.9722624293,18,"completed",-5.0966,18.0,3,"c1ccc(Nc2cccc(Nc3ccccc3)c2-c2ccccc2)cc1","c1ccc(Nc2cccc(Nc3ccccc3)c2-c2ccccn2)cc1",{},"[ch&r6:0]>>[nr6:0]",null,-0.1069987352],[0.0691340554,366.1524561722,18,"completed",-5.070012,18.0,4,"C1=C(NC2=CCc3ccccc32)c2ccccc2C1","c1ccc2c(Nc3coc4ccccc34)coc2c1",{},"[#6H2r5:1]>>[O:1]",null,-0.366753689],[0.0690556179,136.1550561546,18,"completed",-5.054556,18.0,7,"C1=CC(Nc2cc(NC3=CCC=C3)nc(-c3ccccc3)n2)=CC1","C1=CCC(c2nc(NC3=CCC=C3)cc(NC3=CCC=C3)n2)=C1",{},"[c:0]1[ch:1][ch][c:3][c!r5:4][c!r5:5]1>>[c:0]1[CH2:1][c:3][c:4][c:5]1",null,-0.1398217662],[0.0690115861,304.9284494111,18,"completed",-5.34224,18.0,13,"C1=C(c2ccccc2)C(NC2=NCC=C2c2ccccc2)=NC1","C1=CCC(C2=CCN=C2NC2=NCC=C2C2=CC=CC2)=C1",{},"[c:0]1[ch:1][ch][c:3][c!r5:4][c!r5:5]1>>[c:0]1[CH2:1][c:3][c:4][c:5]1",null,-0.3489049525],[0.0687909362,144.7452759513,18,"completed",-4.821796,18.0,7,"C(=Cc1cccc(C=CC2=CSCS2)c1)C1=CSCS1","C(=Cc1cccc(C=CC2=CSCS2)c1-c1ccccc1)C1=CSCS1",{},"[cH&r6,CH&r5:1]>>[#6:1](-[c]1[ch]ccc[ch]1)",null,-0.2426436751],[0.0687548562,178.4419874523,18,"completed",-5.16376,18.0,4,"C1=CCC(c2ccc(Nc3ccc(C4=CC=CC4)cc3)cc2)=C1","C1=NC=C(c2ccc(Nc3ccc(C4=CN=CC4)cc3)cc2)C1",{},"[chr5,CH1r5:1]>>[n:1]",null,-0.183939007],[0.0684941341,100.6758638605,18,"completed",-5.289156,18.0,11,"C1=c2cc3cc4c(cc3cc2=CC1)N=NC4","c1occ2cc3cc4c(cc3cc12)CN=N4",{},"[#6H2r5:1]>>[O:1]",null,-0.1663364837],[0.0684465572,174.8848401909,18,"completed",-5.266708,18.0,16,"C1=NCC(N(c2ccccc2)c2ccccc2)=N1","c1ccc(N(c2ccccc2)c2ncn[nH]2)cc1",{},"[#6H2r5:1]>>[NH:1]",null,-0.2102440734],[0.0684358332,152.1579331278,18,"completed",-5.33488,18.0,4,"C1=CCC(c2ccccc2Nc2ccccc2C2=CC=CC2)=C1","C1=NCC(c2ccccc2Nc2ccccc2C2=CC=NC2)=C1",{},"[chr5,CH1r5:1]>>[n:1]",null,-0.2240193243],[0.0684302651,98.826333402,18,"completed",-4.980864,18.0,4,"C1=CC(c2cc(Nc3ccccc3)cc(Nc3ccccc3)c2)=CC1","c1ccc(Nc2cc(Nc3ccccc3)cc(-c3cc[nH]c3)c2)cc1",{},"[#6H2r5:1]>>[NH:1]",null,-0.1293112662],[0.0683946324,141.1028005989,18,"completed",-5.256312,18.0,10,"C1=CC(=C2Sc3ncc4ccoc4c3S2)C=C1","C1=CC(=C2Sc3ccc4ccoc4c3S2)C=C1",{},"[nr6:0]>>[ch&r6:0]",null,-0.1785563961],[0.0683263682,110.1813798973,18,"completed",-4.941764,18.0,9,"C1=c2cc3cc4cccnc4cc3cc2=CC1","C1=c2cc3cc4nccnc4cc3cc2=CC1",{},"[ch&r6:0]>>[nr6:0]",null,-0.1562333703],[0.0683228021,139.2228786867,18,"completed",-4.984728,18.0,14,"C1=NCN=C1c1cc(Nc2ccccc2)cc(Nc2ccccc2)c1","C1=CC(Nc2cc(NC3=CCC=C3)cc(C3=NCN=C3)c2)=CC1",{},"[c:0]1[ch:1][ch][c:3][c!r5:4][c!r5:5]1>>[c:0]1[CH2:1][c:3][c:4][c:5]1",null,-0.1609159737],[0.0682829638,140.0293471302,18,"completed",-5.331016,18.0,4,"C1=CCC(c2ccc(Nc3ccc(C4=CC=CC4)cc3)cc2)=C1","C1=NCC(c2ccc(Nc3ccc(C4=CC=NC4)cc3)cc2)=C1",{},"[chr5,CH1r5:1]>>[n:1]",null,-0.2139129035],[0.0682643458,189.9644897325,18,"completed",-4.980404,18.0,13,"C1=CC(C=CC2=CCC(C3=CC(C=CC4=NCC=C4)=CC3)=C2)=NC1","C(=Cc1cc[nH]n1)C1=CCC(C2=CC(C=Cc3cc[nH]n3)=CC2)=C1",{},"[#6H2r5:1]>>[NH:1]",null,-0.2075935378],[0.0682258848,210.6847912035,18,"completed",-5.018768,18.0,10,"C1=CC(N(C2=CCC=C2)c2cscn2)=CC1","C1=CC(N(C2=CCC=C2)c2ncsn2)=CC1",{},"[chr5,CH1r5:1]>>[n:1]",null,-0.2182233117],[0.068191478,222.4045565288,18,"completed",-4.696768,18.0,13,"C1=CC(C=CC2=CCC=C2C=CC2=CCC=C2)=CC1","C1=CC(C=CC2=C(C=CC3=CCC=C3)SCS2)=CC1",{},"[CH,ch:0]1=[C,c:1][C,c:2]=[CH,ch:3][*:4]1>>[S:0]1[*:1]=,:[*:2][S:3][*:4]1",null,-0.3593547679],[0.0679885308,161.1252021901,18,"completed",-5.176272,18.0,18,"C1=c2cc3cc4c(cc3cc2=CC1)OSO4","c1scc2cc3cc4c(cc3cc12)OSO4",{},"[#6H2r5:1]>>[S:1]",null,-0.1697405832],[0.0679520648,211.0394356837,18,"completed",-5.252632,18.0,3,"C1=CCC(C2=CC=CC2)=C1","C1=C(C2=CC(c3ccccc3)=CC2)CC=C1c1ccccc1",{},"[cH&r6,CH&r5:1]>>[#6:1](-[c]1[ch]ccc[ch]1)",null,-0.2365437419],[0.0679228446,239.0393292728,18,"completed",-5.357788,18.0,3,"C(#Cc1ccccc1)C1=CCC=C1C#Cc1ccccc1","C(#CC1=CCC=C1C#CC1=CC=CC1)C1=CC=CC1",{},"[c:0]1[ch:1][ch][c:3][c!r5:4][c!r5:5]1>>[c:0]1[CH2:1][c:3][c:4][c:5]1",null,-0.2995038913],[0.0678661543,191.3049859869,18,"completed",-5.405352,18.0,9,"C(#Cc1ccc(C#CC2=CC=CC2)c2c1SCS2)C1=CC=CC1","C(#Cc1nnc(C#CC2=CC=CC2)c2c1SCS2)C1=CC=CC1",{},"[ch&r6:0]>>[nr6:0]",null,-0.2868538324],[0.0678007881,189.0397666621,18,"completed",-4.788768,18.0,4,"C(#Cc1ccc(C#CC2=CC=CC2)c2ccccc12)C1=CC=CC1","C(#CC1=c2ccccc2=C(C#CC2=CC=CC2)C1)C1=CC=CC1",{},"[c:0]1[ch:1][ch][c:3][c!r5:4][c!r5:5]1>>[c:0]1[CH2:1][c:3][c:4][c:5]1",null,-0.2884442038],[0.0677294832,225.8946704599,18,"completed",-5.22908,18.0,10,"C1=c2cc3nc4cccnc4nc3cc2=CC1","C1=c2cc3nc4nccnc4nc3cc2=CC1",{},"[ch&r6:0]>>[nr6:0]",null,-0.2432953121],[0.0676937645,214.6696421535,18,"completed",-4.941488,18.0,16,"C1=CCC(c2cc(NC3=NSCS3)cc(C3=CC=CC3)c2)=C1","c1ccc(-c2cc(NC3=NSCS3)cc(-c3ccccc3)c2)cc1",{},"[CH2:0]1[c,C:1]-,=,:[c,C:2]-,=,:[c,C:3]-,=,:[c,C:4]1>>[ch:0]1c[c:1][c:2][c:3][c:4]1",null,-0.2416502054],[0.0676932828,183.3916135376,18,"completed",-5.105432,18.0,3,"c1cnc2cccnc2c1","c1ccc(Nc2cnc3cc(Nc4ccccc4)cnc3c2)cc1",{},"[ch&r6,CH1&r5:1]>>[*:1](-N-c1ccccc1)",null,-0.1834310284],[0.0676896697,119.5727569757,18,"completed",-5.393484,18.0,15,"c1ccc(N(c2ccccc2)c2ccns2)cc1","c1ccc(N(c2ccccc2)c2cnns2)cc1",{},"[chr5,CH1r5:1]>>[n:1]",null,-0.23770306],[0.0676833845,191.5326417103,18,"completed",-5.390908,18.0,15,"C1=CC(=C2Sc3ccc4c(c3S2)CN=C4)C=C1","C1=CC(=C2Sc3ccc4cnoc4c3S2)C=C1",{},"[#6H2r5:1]>>[O:1]",null,-0.2795571684],[0.0676455802,83.7419622981,18,"completed",-4.953448,18.0,4,"C1=CC(Nc2cccc(-c3cccc(NC4=CCC=C4)c3)c2)=CC1","C1=NC(Nc2cccc(-c3cccc(NC4=CCC=N4)c3)c2)=CC1",{},"[chr5,CH1r5:1]>>[n:1]",null,-0.1324261519],[0.0674985186,180.5585228208,18,"completed",-5.25898,18.0,17,"O=c1[nH]ncc2cc3cc4c(cc3cc12)=CCC=4","O=c1[nH]nnc2cc3cc4c(cc3cc12)=CCC=4",{},"[ch&r6:0]>>[nr6:0]",null,-0.2120989249],[0.0672841833,178.997808789,18,"completed",-5.325128,18.0,16,"O=c1cc(NC2=CCC=C2)oc(NC2=CCC=C2)c1","O=c1cc(NC2=CCC=C2)[nH]c(NC2=CCC=C2)c1",{},"[o:1]>>[nH:1]",null,-0.2384841663],[0.0672707778,277.9849421806,18,"completed",-5.362204,18.0,3,"c1ccc(Nc2ccccn2)nc1","c1ccc2c(Nc3nccc4ccccc34)nccc2c1",{},"[cH&r6:1][cH&r6:2]>>[c:1]2cccc[c:2]2",null,-0.3331119744],[0.1808914413,147.6929130129,19,"completed",-5.23828,19.0,19,"C(#CC1=CCC(C2=CC(C#CC3=CCC=C3)=CC2)=C1)C1=CCC=C1","C(#CC1=CCC=N1)C1=CCC(C2=CC(C#CC3=CCC=N3)=CC2)=C1",{},"[chr5,CH1r5:1]>>[n:1]",null,-0.1765861324],[0.1573439834,155.4356508633,19,"completed",-5.362756,19.0,19,"C(#CC1=CCC(C2=CC(C#CC3=CCC=C3)=CC2)=C1)C1=CCC=C1","C(#CC1=CCC(C2=CC(C#CC3=CCN=C3)=CC2)=C1)C1=CCN=C1",{},"[chr5,CH1r5:1]>>[n:1]",null,-0.2408115283],[0.1460577898,94.670733903,19,"completed",-5.270756,19.0,19,"c1ccc(Nc2cc(Nc3ccccc3)cc(-c3cccs3)c2)cc1","c1ccc(Nc2cc(Nc3ccccc3)cc(-c3ccns3)c2)cc1",{},"[chr5,CH1r5:1]>>[n:1]",null,-0.1524787772],[0.1368313448,85.778622939,19,"completed",-5.201572,19.0,19,"c1ccc(Nc2cc(Nc3ccccc3)cc(-c3ccco3)c2)cc1","c1ccc(Nc2cc(Nc3ccccc3)cc(-c3ncco3)c2)cc1",{},"[chr5,CH1r5:1]>>[n:1]",null,-0.1114147164],[0.1342499552,161.9189576692,19,"completed",-5.37352,19.0,19,"C(#CC1=CCC(C2=CC(C#CC3=CCC=C3)=CC2)=C1)C1=CCC=C1","C(#CC1=NCC=C1)C1=CCC(C2=CC(C#CC3=NCC=C3)=CC2)=C1",{},"[chr5,CH1r5:1]>>[n:1]",null,-0.2507512954],[0.1338005454,92.5494097382,19,"completed",-5.310316,19.0,19,"C1=NC=C(c2cc(Nc3ccccc3)cc(Nc3ccccc3)c2)C1","C1=C(c2cc(Nc3ccccc3)cc(Nc3ccccc3)c2)CN=N1",{},"[chr5,CH1r5:1]>>[n:1]",null,-0.1738950113],[0.1322562794,162.7652698088,19,"completed",-5.193108,19.0,19,"C(#CC1=CCC(C2=CC(C#CC3=CCC=C3)=CC2)=C1)C1=CCC=C1","C(#Cc1ccsc1)C1=CCC(C2=CC(C#Cc3ccsc3)=CC2)=C1",{},"[#6H2r5:1]>>[S:1]",null,-0.1753293811],[0.1320625205,143.9843051608,19,"completed",-5.026864,19.0,19,"C1=NCC(c2ccccc2Nc2ccccc2C2=CC=NC2)=C1","C1=NCC(C2=CCC=C2NC2=CCC=C2C2=CC=NC2)=C1",{},"[c:0]1[ch:1][ch][c:3][c!r5:4][c!r5:5]1>>[c:0]1[CH2:1][c:3][c:4][c:5]1",null,-0.1528150144],[0.1317438123,166.2440624047,19,"completed",-5.153916,19.0,19,"c1ccc(Nc2cc3c(cc2Nc2ccccc2)=NCN=3)cc1","C1=CCC(Nc2cc3c(cc2NC2=CC=CC2)=NCN=3)=C1",{},"[c:0]1[ch:1][ch][c:3][c!r5:4][c!r5:5]1>>[c:0]1[CH2:1][c:3][c:4][c:5]1",null,-0.1704742985],[0.1294017106,180.7647721654,19,"completed",-4.938728,19.0,19,"C(#CC1=CCC(C2=CC(C#CC3=CCC=C3)=CC2)=C1)C1=CCC=C1","C(#Cc1cc[nH]c1)C1=CCC(C2=CC(C#Cc3cc[nH]c3)=CC2)=C1",{},"[#6H2r5:1]>>[NH:1]",null,-0.2131200255],[0.1281952878,99.9979139803,19,"completed",-5.278484,19.0,19,"c1ccc(Nc2cc(Nc3ccccc3)cc(-c3ccco3)c2)cc1","c1ccc(Nc2cc(Nc3ccccc3)cc(-c3ccno3)c2)cc1",{},"[chr5,CH1r5:1]>>[n:1]",null,-0.1600290178],[0.1273518157,89.169327697,19,"completed",-5.175536,19.0,19,"c1ccc(Nc2cc(Nc3ccccc3)cc(-c3cccs3)c2)cc1","c1ccc(Nc2cc(Nc3ccccc3)cc(-c3nccs3)c2)cc1",{},"[chr5,CH1r5:1]>>[n:1]",null,-0.1036675252],[0.1222155831,92.1976862627,19,"completed",-5.232668,19.0,19,"C1=NC=C(c2cc(Nc3ccccc3)cc(Nc3ccccc3)c2)C1","c1ccc(Nc2cc(Nc3ccccc3)cc(-c3cnco3)c2)cc1",{},"[#6H2r5:1]>>[O:1]",null,-0.1308617762],[0.1212269897,96.8701749292,19,"completed",-5.233956,19.0,19,"c1ccc(Nc2cc(Nc3ccccc3)cc(-c3ccc[nH]3)c2)cc1","c1ccc(Nc2cc(Nc3ccccc3)cc(-c3ccn[nH]3)c2)cc1",{},"[chr5,CH1r5:1]>>[n:1]",null,-0.1348202272],[0.1191263028,94.472687804,19,"completed",-5.210312,19.0,19,"c1ccc(Nc2cc(Nc3ccccc3)cc(-c3cccs3)c2)cc1","c1ccc(Nc2cc(Nc3ccccc3)cc(-c3cncs3)c2)cc1",{},"[chr5,CH1r5:1]>>[n:1]",null,-0.12201545],[0.1189278567,170.2794486976,19,"completed",-5.159068,19.0,19,"c1ccc(Nc2cc3c(cc2Nc2ccccc2)=NCN=3)cc1","C1=CC(Nc2cc3c(cc2NC2=CCC=C2)=NCN=3)=CC1",{},"[c:0]1[ch:1][ch][c:3][c!r5:4][c!r5:5]1>>[c:0]1[CH2:1][c:3][c:4][c:5]1",null,-0.1752276082],[0.1171082043,130.1518062205,19,"completed",-4.8298,19.0,19,"C(#CC1=CCC(C2=CC(C#CC3=CCC=C3)=CC2)=C1)C1=CCC=C1","C(#CC1=CSCS1)C1=CCC(C2=CC(C#CC3=CSCS3)=CC2)=C1",{},"[CH,ch:0]1=[C,c:1][C,c:2]=[CH,ch:3][*:4]1>>[S:0]1[*:1]=,:[*:2][S:3][*:4]1",null,-0.2295940597],[0.1144421102,283.6096771178,19,"completed",-5.1633,19.0,19,"C(#Cc1ccsc1C1=CCC=C1)c1ccsc1C1=CCC=C1","C(#Cc1ccsc1-c1ccsc1)c1ccsc1-c1ccsc1",{},"[#6H2r5:1]>>[S:1]",null,-0.2870502135],[0.1144348376,137.3733595517,19,"completed",-4.886196,19.0,19,"C(=Cc1cc(C=Cc2ccccc2)cc(C2=CSCS2)c1)c1ccccc1","C(=Cc1ccccn1)c1cc(C=Cc2ccccn2)cc(C2=CSCS2)c1",{},"[ch&r6:0]>>[nr6:0]",null,-0.2031511595],[0.1104289168,104.7626093079,19,"completed",-5.305992,19.0,19,"C1=CN=C(c2cc(Nc3ccccc3)cc(Nc3ccccc3)c2)C1","C1=NCC(c2cc(Nc3ccccc3)cc(Nc3ccccc3)c2)=N1",{},"[chr5,CH1r5:1]>>[n:1]",null,-0.1782336368],[0.1102146548,109.9046923998,19,"completed",-5.253184,19.0,19,"C1=NC=C(c2cc(Nc3ccccc3)cc(Nc3ccccc3)c2)C1","C1=NN=C(c2cc(Nc3ccccc3)cc(Nc3ccccc3)c2)C1",{},"[chr5,CH1r5:1]>>[n:1]",null,-0.1535482236],[0.108404496,232.0341952799,19,"completed",-4.633012,19.0,19,"C(=Cc1cc(C=Cc2ccccc2)cc(C2=CSCS2)c1)c1ccccc1","C(=Cc1cc(C=Cc2ccccc2)cc(C2=CSSS2)c1)c1ccccc1",{},"[#6H2r5:1]>>[S:1]",null,-0.400871533],[0.1081806914,208.8930004116,19,"completed",-4.80864,19.0,19,"C(#Cc1cc(-c2coc(C#Cc3ccc[nH]3)c2)co1)c1ccc[nH]1","C(#Cc1cc(-c2c[nH]c(C#Cc3ccc[nH]3)c2)c[nH]1)c1ccc[nH]1",{},"[o:1]>>[nH:1]",null,-0.2919464059],[0.1061808284,258.9648418203,19,"completed",-5.169464,19.0,19,"C(#CC1=CCC(C2=CC(C#CC3=CCC=C3)=CC2)=C1)C1=CCC=C1","C(#CC1=COCO1)C1=CCC(C2=CC(C#CC3=COCO3)=CC2)=C1",{},"[CH,ch:0]1=[C,c:1][C,c:2]=[CH,ch:3][*:4]1>>[O:0]1[*:1]=,:[*:2][O:3][*:4]1",null,-0.2634903423],[0.1055462512,163.5024641472,19,"completed",-4.985924,19.0,19,"C1=NCC(c2ccc(Nc3ccc(C4=CC=NC4)cc3)cc2)=C1","C1=NCC(C2=CC=C(NC3=CC=C(C4=CC=NC4)C3)C2)=C1",{},"[c:0]1[ch:1][ch][c:3][c!r5:4][c!r5:5]1>>[c:0]1[CH2:1][c:3][c:4][c:5]1",null,-0.1819604059],[0.1051111034,107.5475897589,19,"completed",-5.14352,19.0,19,"c1ccc(Nc2cc(Nc3ccccc3)cc(-c3ccc[nH]3)c2)cc1","c1ccc(Nc2cc(Nc3ccccc3)cc(-c3ncc[nH]3)c2)cc1",{},"[chr5,CH1r5:1]>>[n:1]",null,-0.1117789755],[0.1041284423,122.52660248,19,"completed",-5.168452,19.0,19,"C(=Cc1cc(C=Cc2ccccc2)cc(C2=CSCS2)c1)c1ccccc1","C(=Cc1cc(C=Cc2ccccc2)cc(C2=NSCS2)c1)c1ccccc1",{},"[chr5,CH1r5:1]>>[n:1]",null,-0.1315627216],[0.1035097929,182.802696873,19,"completed",-5.268456,19.0,19,"C(#CC1=CCC(C2=CC(C#CC3=CCC=C3)=CC2)=C1)C1=CCC=C1","C(#Cc1ccoc1)C1=CCC(C2=CC(C#Cc3ccoc3)=CC2)=C1",{},"[#6H2r5:1]>>[O:1]",null,-0.2175356608],[0.1026274201,196.364806719,19,"completed",-5.03496,19.0,19,"C1=CC(=C2SC(C=CC3=CCC=C3)=C(C=CC3=CCC=C3)S2)C=C1","C1=CC(=C2SC(C=Cc3ccsc3)=C(C=Cc3ccsc3)S2)C=C1",{},"[#6H2r5:1]>>[S:1]",null,-0.2015736493],[0.1015733035,112.9104813306,19,"completed",-5.11132,19.0,19,"C(=Cc1cc2c(cc1C=Cc1ccccn1)=CCC=2)c1ccccn1","C(=Cc1cc2c[nH]cc2cc1C=Cc1ccccn1)c1ccccn1",{},"[#6H2r5:1]>>[NH:1]",null,-0.1131881909],[0.0996810412,154.966950483,19,"completed",-5.524952,19.0,19,"C1=CC(C=Cc2cc3c(cc2C=CC2=CCC=C2)=CCC=3)=CC1","C1=CC(C=Cc2cc3c(cc2C=CC2=CCC=C2)=NCN=3)=CC1",{},"[chr5,CH1r5:1]>>[n:1]",null,-0.3354117095],[0.0985277361,115.9637650068,19,"completed",-5.347484,19.0,19,"C(=Cc1cc2c(cc1C=Cc1ccccn1)=CCC=2)c1ccccn1","C(=Cc1cc2cscc2cc1C=Cc1ccccn1)c1ccccn1",{},"[#6H2r5:1]>>[S:1]",null,-0.2084688865],[0.0975028305,138.3360990449,19,"completed",-4.954,19.0,19,"C1=CC(C=Cc2cc3c(cc2C=CC2=CCC=C2)=CCC=3)=CC1","C1=CC(C=Cc2cc3c[nH]cc3cc2C=CC2=CCC=C2)=CC1",{},"[#6H2r5:1]>>[NH:1]",null,-0.1719933612],[0.0974693725,151.0449820393,19,"completed",-5.23,19.0,19,"C1=CC(=C2SC(C=CC3=CCC=C3)=C(C=CC3=CCC=C3)S2)C=C1","C1=CC(=C2SC(C=CC3=CCN=C3)=C(C=CC3=CCN=C3)S2)C=C1",{},"[chr5,CH1r5:1]>>[n:1]",null,-0.1763394074],[0.0969339351,154.1897883593,19,"completed",-5.30176,19.0,19,"C1=CCC(C=Cc2cc3c(cc2C=CC2=CC=CC2)=CCC=3)=C1","C(=Cc1cc2c(cc1C=CC1=CC=NC1)=CCC=2)C1=CC=NC1",{},"[chr5,CH1r5:1]>>[n:1]",null,-0.2090955969],[0.0961404832,145.8425876246,19,"completed",-5.234232,19.0,19,"C1=CC(C=Cc2cc3c(cc2C=CC2=CCC=C2)=CCC=3)=CC1","C1=CC(C=Cc2cc3cocc3cc2C=CC2=CCC=C2)=CC1",{},"[#6H2r5:1]>>[O:1]",null,-0.1734906135],[0.0954575566,201.9955291023,19,"completed",-5.243892,19.0,19,"C(#Cc1ccsc1C1=CCC=C1)c1ccsc1C1=CCC=C1","C(#Cc1ncsc1C1=CCC=C1)c1ncsc1C1=CCC=C1",{},"[chr5,CH1r5:1]>>[n:1]",null,-0.2257157472],[0.0952808496,142.3259403372,19,"completed",-5.179032,19.0,19,"C1=CC(C=Cc2cc3c(cc2C=CC2=CCC=C2)=CCC=3)=CC1","C1=CC(C=Cc2cc3cscc3cc2C=CC2=CCC=C2)=CC1",{},"[#6H2r5:1]>>[S:1]",null,-0.1526998403],[0.0951107548,198.8868101781,19,"completed",-4.994204,19.0,19,"C1=CC(C=Cc2cc3c(cc2C=CC2=CCC=C2)=CCC=3)=CC1","C1=CC(C=Cc2cc3c(cc2C=CC2=CCC=C2)SCS3)=CC1",{},"[CH,ch:0]1=[C,c:1][C,c:2]=[CH,ch:3][*:4]1>>[S:0]1[*:1]=,:[*:2][S:3][*:4]1",null,-0.2122273124],[0.0936107763,102.9124774553,19,"completed",-5.195132,19.0,19,"c1ccc(Nc2cc(Nc3ccccc3)cc(-c3ccc[nH]3)c2)cc1","c1ccc(Nc2cc(Nc3ccccc3)cc(-c3cnc[nH]3)c2)cc1",{},"[chr5,CH1r5:1]>>[n:1]",null,-0.1225786513],[0.0934347854,170.0006349292,19,"completed",-4.859792,19.0,19,"C(=Cc1cc(C=Cc2ccccc2)cc(C2=CSCS2)c1)c1ccccc1","C(=Cc1cc(C=Cc2ccccc2)cc(C2=CSOS2)c1)c1ccccc1",{},"[#6H2r5:1]>>[O:1]",null,-0.2391090937],[0.0933224291,172.144925227,19,"completed",-4.646628,19.0,19,"C1=CN=C(c2ccccc2Nc2ccccc2C2=NC=CC2)C1","C1=CN=C(C2=CCC=C2NC2=CCC=C2C2=NC=CC2)C1",{},"[c:0]1[ch:1][ch][c:3][c!r5:4][c!r5:5]1>>[c:0]1[CH2:1][c:3][c:4][c:5]1",null,-0.3610422396],[0.0914908564,121.0752012432,19,"completed",-5.278484,19.0,19,"C(=Cc1cc2c(cc1C=Cc1ccccn1)=CCC=2)c1ccccn1","C(=Cc1cc2c(cc1C=Cc1ncccn1)=CCC=2)c1ncccn1",{},"[ch&r6:0]>>[nr6:0]",null,-0.1739796198],[0.0895493214,124.5770088588,19,"completed",-4.750772,19.0,19,"C1=CN=C(c2ccccc2Nc2ccccc2C2=NC=CC2)C1","C1=CN=C(C2=C(NC3=C(C4=NC=CC4)C=CC3)CC=C2)C1",{},"[c:0]1[ch:1][ch][c:3][c!r5:4][c!r5:5]1>>[c:0]1[CH2:1][c:3][c:4][c:5]1",null,-0.2743718775],[0.0894049795,142.4899551594,19,"completed",-5.0138,19.0,19,"C1=NCC(c2cc(Nc3ccccc3)cc(Nc3ccccc3)c2)=C1","C1=CC(Nc2cc(NC3=CCC=C3)cc(C3=CC=NC3)c2)=CC1",{},"[c:0]1[ch:1][ch][c:3][c!r5:4][c!r5:5]1>>[c:0]1[CH2:1][c:3][c:4][c:5]1",null,-0.1547394679],[0.0880446713,200.301151694,19,"completed",-5.176548,19.0,19,"O=c1occc2c1=C(C=CC1=c3c(ccoc3=O)=CC1)CC=2","O=c1[nH]ccc2c1=C(C=CC1=c3c(cc[nH]c3=O)=CC1)CC=2",{},"[o:1]>>[nH:1]",null,-0.2073445286],[0.0852426043,150.9882727387,19,"completed",-5.165324,19.0,19,"C1=CC(=C2SC(C=CC3=CCC=C3)=C(C=CC3=CCC=C3)S2)C=C1","C1=CC(=C2SC(C=Cc3ccccc3)=C(C=Cc3ccccc3)S2)C=C1",{},"[CH2:0]1[c,C:1]-,=,:[c,C:2]-,=,:[c,C:3]-,=,:[c,C:4]1>>[ch:0]1c[c:1][c:2][c:3][c:4]1",null,-0.1577605741],[0.0852112159,255.0186369403,19,"completed",-5.174616,19.0,19,"C(#Cc1ccsc1C1=CCC=C1)c1ccsc1C1=CCC=C1","C(#Cc1ccsc1C1=CCC=N1)c1ccsc1C1=CCC=N1",{},"[chr5,CH1r5:1]>>[n:1]",null,-0.2603125111],[0.085180105,183.8435023293,19,"completed",-5.465888,19.0,19,"C1=CCC(C=Cc2cc3c(cc2C=CC2=CC=CC2)=CCC=3)=C1","C1=CCC(C=Cc2cc3c(cc2C=CC2=CC=CC2)=NCN=3)=C1",{},"[chr5,CH1r5:1]>>[n:1]",null,-0.3152724335],[0.0848705516,182.9442629549,19,"completed",-5.102672,19.0,19,"C1=CC(=C2SC(C=CC3=CCC=C3)=C(C=CC3=CCC=C3)S2)C=C1","C1=CC(=C2SC(C=CC3=CCC=C3)=C(C=CC3=CCC=C3)S2)N=C1",{},"[chr5,CH1r5:1]>>[n:1]",null,-0.1829538241],[0.0848371248,170.1321536875,19,"completed",-5.146096,19.0,19,"C(=Cc1cc2c(cc1C=Cc1ccccn1)=CCC=2)c1ccccn1","C(=Cc1cc2c(cc1C=Cc1ccccn1)SCS2)c1ccccn1",{},"[CH,ch:0]1=[C,c:1][C,c:2]=[CH,ch:3][*:4]1>>[S:0]1[*:1]=,:[*:2][S:3][*:4]1",null,-0.1731650135],[0.0845886159,169.5524255364,19,"completed",-5.316296,19.0,19,"C(=Cc1cc2c(cc1C=Cc1ccccn1)=CCC=2)c1ccccn1","C(=Cc1cc2c(cc1C=Cc1cnccn1)=CCC=2)c1cnccn1",{},"[ch&r6:0]>>[nr6:0]",null,-0.2273151232],[0.0814947299,206.0820973913,19,"completed",-4.882792,19.0,19,"C(#Cc1ccc[nH]1)c1coc(-c2cc(C#Cc3ccc[nH]3)co2)c1","C(#Cc1ccc[nH]1)c1c[nH]c(-c2cc(C#Cc3ccc[nH]3)c[nH]2)c1",{},"[o:1]>>[nH:1]",null,-0.2561009476],[0.0814917853,144.2492642493,19,"completed",-4.994664,19.0,19,"C1=NCC(c2ccccc2Nc2ccccc2C2=CC=NC2)=C1","C1=CC(C2=CC=NC2)=C(NC2=C(C3=CC=NC3)C=CC2)C1",{},"[c:0]1[ch:1][ch][c:3][c!r5:4][c!r5:5]1>>[c:0]1[CH2:1][c:3][c:4][c:5]1",null,-0.1620022529],[0.0797954719,120.9752990227,19,"completed",-5.40204,19.0,19,"C(=Cc1cc2c(cc1C=Cc1ccccn1)=CCC=2)c1ccccn1","C(=Cc1cc2cocc2cc1C=Cc1ccccn1)c1ccccn1",{},"[#6H2r5:1]>>[O:1]",null,-0.2435915067],[0.0797000634,184.8758545834,19,"completed",-4.884908,19.0,19,"C1=NCC=C1c1ccc(Nc2ccc(C3=CCN=C3)cc2)cc1","C1=NCC=C1C1=CC=C(NC2=CC=C(C3=CCN=C3)C2)C1",{},"[c:0]1[ch:1][ch][c:3][c!r5:4][c!r5:5]1>>[c:0]1[CH2:1][c:3][c:4][c:5]1",null,-0.2384296965],[0.0791742888,150.6987533563,19,"completed",-5.048668,19.0,19,"C1=CC(=C2SC(C=CC3=CCC=C3)=C(C=CC3=CCC=C3)S2)C=C1","C1=CC(=C2SC(C=CC3=CCC=N3)=C(C=CC3=CCC=N3)S2)C=C1",{},"[chr5,CH1r5:1]>>[n:1]",null,-0.1549233734],[0.0760380724,184.3327853944,19,"completed",-4.967432,19.0,19,"C1=NCC(c2cc(Nc3ccccc3)cc(Nc3ccccc3)c2)=C1","C1=CCC(Nc2cc(NC3=CC=CC3)cc(C3=CC=NC3)c2)=C1",{},"[c:0]1[ch:1][ch][c:3][c!r5:4][c!r5:5]1>>[c:0]1[CH2:1][c:3][c:4][c:5]1",null,-0.206373376],[0.0754983963,229.1679521008,19,"completed",-5.128708,19.0,19,"C(#Cc1ccoc1C1=CCC=C1)c1ccoc1C1=CCC=C1","C(#Cc1ccoc1C1=CCC=N1)c1ccoc1C1=CCC=N1",{},"[chr5,CH1r5:1]>>[n:1]",null,-0.2300473504],[0.0751026968,175.1764412607,19,"completed",-5.198812,19.0,19,"C1=CCC(C=Cc2cc3c(cc2C=CC2=CC=CC2)=CCC=3)=C1","C1=CN=C(C=Cc2cc3c(cc2C=CC2=NC=CC2)=CCC=3)C1",{},"[chr5,CH1r5:1]>>[n:1]",null,-0.1883376041],[0.0750561242,219.4000072032,19,"completed",-5.3151,19.0,19,"C(#CC1=C(C2=CCC=C2)CN=C1)C1=C(C2=CCC=C2)CN=C1","C(#CC1=C(C2=CCC=N2)CN=C1)C1=C(C2=CCC=N2)CN=C1",{},"[chr5,CH1r5:1]>>[n:1]",null,-0.2660971403],[0.0749513812,169.5641921765,19,"completed",-5.199456,19.0,19,"C1=CC(C=Cc2cc3c(cc2C=CC2=CCC=C2)=CCC=3)=CC1","C(=Cc1cc2c(cc1C=CC1=CCN=C1)=CCC=2)C1=CCN=C1",{},"[chr5,CH1r5:1]>>[n:1]",null,-0.1832998862],[0.0746050295,144.6233336019,19,"completed",-5.11592,19.0,19,"C1=CCC(c2cc(Nc3c[nH]cn3)cc(C3=CC=CC3)n2)=C1","c1ccc(-c2cc(Nc3c[nH]cn3)cc(-c3ccccc3)n2)cc1",{},"[CH2:0]1[c,C:1]-,=,:[c,C:2]-,=,:[c,C:3]-,=,:[c,C:4]1>>[ch:0]1c[c:1][c:2][c:3][c:4]1",null,-0.1450520505],[0.0743479527,140.9375286122,19,"completed",-4.963108,19.0,19,"C1=CN=C(c2cc(Nc3ccccc3)cc(Nc3ccccc3)c2)C1","C1=CC(Nc2cc(NC3=CCC=C3)cc(C3=NC=CC3)c2)=CC1",{},"[c:0]1[ch:1][ch][c:3][c!r5:4][c!r5:5]1>>[c:0]1[CH2:1][c:3][c:4][c:5]1",null,-0.1704279983],[0.0741132257,154.8490356179,19,"completed",-4.719584,19.0,19,"C1=CN=C(c2ccccc2Nc2ccccc2C2=NC=CC2)C1","C1=CN=C(C2=C(NC3=C(C4=NC=CC4)CC=C3)C=CC2)C1",{},"[c:0]1[ch:1][ch][c:3][c!r5:4][c!r5:5]1>>[c:0]1[CH2:1][c:3][c:4][c:5]1",null,-0.3080409502],[0.0739347778,115.7146709067,19,"completed",-5.119232,19.0,19,"C1=CC(Nc2cc(NC3=NCC=C3)cc(-c3ccccc3)c2)=NC1","C1=CCC(c2cc(NC3=NCC=C3)cc(NC3=NCC=C3)c2)=C1",{},"[c:0]1[ch:1][ch][c:3][c!r5:4][c!r5:5]1>>[c:0]1[CH2:1][c:3][c:4][c:5]1",null,-0.1164951556],[0.073555778,175.8664239161,19,"completed",-5.163668,19.0,19,"C1=CCC(C=Cc2cc3c(cc2C=CC2=CC=CC2)=CCC=3)=C1","C1=CCC(C=Cc2cc3cscc3cc2C=CC2=CC=CC2)=C1",{},"[#6H2r5:1]>>[S:1]",null,-0.1814256598],[0.0733921434,169.2714137639,19,"completed",-5.241684,19.0,19,"C1=C(N(c2ccccc2)c2ccccc2)CN=N1","c1ccc(N(c2ccccc2)c2cnn[nH]2)cc1",{},"[#6H2r5:1]>>[NH:1]",null,-0.1961867628],[0.07307582,175.9101366758,19,"completed",-5.41308,19.0,19,"C(#CC1=CCC=C1C#CC1=CC=CC1)C1=CC=CC1","C(#CC1=CC(=C2C=CC=C2)C=C1C#CC1=CC=CC1)C1=CC=CC1",{},"[r5:1][CH2r5:2][r5:3]>>[r5:1][C:2](=C1cccc1)[r5:3]",null,-0.2810226477],[0.0727456295,228.0736753424,19,"completed",-4.975344,19.0,19,"C1=CCC(C=Cc2cc3c(cc2C=CC2=CC=CC2)=CCC=3)=C1","C1=CCC(C=Cc2cc3c(cc2C=CC2=CC=CC2)SCS3)=C1",{},"[CH,ch:0]1=[C,c:1][C,c:2]=[CH,ch:3][*:4]1>>[S:0]1[*:1]=,:[*:2][S:3][*:4]1",null,-0.2441961698],[0.0722657785,210.7048111193,19,"completed",-5.120428,19.0,19,"C1=CC(=C2SC(C=CC3=CCC=C3)=C(C=CC3=CCC=C3)S2)C=C1","C1=CC(=C2SC(C=Cc3ccoc3)=C(C=Cc3ccoc3)S2)C=C1",{},"[#6H2r5:1]>>[O:1]",null,-0.2111894789],[0.0717641269,132.884150428,19,"completed",-5.262476,19.0,19,"C1=CCC(c2cc(Nc3cc[nH]n3)cc(C3=CC=CC3)n2)=C1","c1ccc(-c2cc(Nc3cc[nH]n3)cc(-c3ccccc3)n2)cc1",{},"[CH2:0]1[c,C:1]-,=,:[c,C:2]-,=,:[c,C:3]-,=,:[c,C:4]1>>[ch:0]1c[c:1][c:2][c:3][c:4]1",null,-0.1749098002],[0.070572416,265.3436524845,19,"completed",-5.374348,19.0,19,"C(#Cc1ccsc1C1=CCC=C1)c1ccsc1C1=CCC=C1","C(#Cc1ccsc1C1=CCN=C1)c1ccsc1C1=CCN=C1",{},"[chr5,CH1r5:1]>>[n:1]",null,-0.327548467],[0.070275451,188.0504613391,19,"completed",-5.111504,19.0,19,"c1ccc(N(c2ccccc2)c2ncn[nH]2)cc1","c1ccc(N(c2ccccc2)c2ccn[nH]2)cc1",{},"[nr5:0]>>[ch&r5:0]",null,-0.1882228031],[0.0699388525,132.5124694949,19,"completed",-5.231196,19.0,19,"c1cnc2cc3cc4[nH]ncc4cc3cc2n1","c1cnc2cc3cc4[nH]ccc4cc3cc2n1",{},"[nr5:0]>>[ch&r5:0]",null,-0.1612253884],[0.0689316122,222.928157246,19,"completed",-4.944156,19.0,19,"C(#CC1=c2ccccc2=C(C#CC2=CC=CC2)C1)C1=CC=CC1","C(#CC1=c2nccnc2=C(C#CC2=CC=CC2)C1)C1=CC=CC1",{},"[ch&r6:0]>>[nr6:0]",null,-0.2481889722],[0.0686495909,187.428117594,19,"completed",-5.158516,19.0,19,"C1=CC(=C2SC(C=CC3=CCC=C3)=C(C=CC3=CCC=C3)S2)C=C1","C1=CC(C=CC2=C(C=CC3=CCC=C3)SC(=C3C=CN=C3)S2)=CC1",{},"[chr5,CH1r5:1]>>[n:1]",null,-0.1918518157],[0.0684068986,215.5870210669,19,"completed",-4.899168,19.0,19,"C1=CC(N(C2=CCC=C2)c2nccs2)=CC1","C1=CC(N(C2=CCC=C2)C2=NC=CC2)=CC1",{},"[n,c:0]1[n,ch:1][s,S:2][n,c:3][n,c:4]1>>[*:0]1=[*:1][CH2:2][*:3]=[*:4]1",null,-0.2573736095],[0.0683863115,144.2342327014,19,"completed",-4.969548,19.0,19,"C1=NC=C(c2cc(Nc3ccccc3)cc(Nc3ccccc3)c2)C1","C1=CC(Nc2cc(NC3=CCC=C3)cc(C3=CN=CC3)c2)=CC1",{},"[c:0]1[ch:1][ch][c:3][c!r5:4][c!r5:5]1>>[c:0]1[CH2:1][c:3][c:4][c:5]1",null,-0.1707108631],[0.0682691111,114.3066794817,19,"completed",-5.080684,19.0,19,"C1=CC(Nc2cc(NC3=NCC=C3)cc(-c3ccccc3)c2)=NC1","C1=CC(c2cc(NC3=NCC=C3)cc(NC3=NCC=C3)c2)=CC1",{},"[c:0]1[ch:1][ch][c:3][c!r5:4][c!r5:5]1>>[c:0]1[CH2:1][c:3][c:4][c:5]1",null,-0.1151036047],[0.0682405638,166.4719242883,19,"completed",-5.119508,19.0,19,"C1=C(C2=CC(c3ccccc3)=CC2)CC=C1c1ccccc1","C1=CC(C2=CCC(C3=CC(C4=CCC=C4)=CC3)=C2)=CC1",{},"[c:0]1[ch:1][ch][c:3][c!r5:4][c!r5:5]1>>[c:0]1[CH2:1][c:3][c:4][c:5]1",null,-0.1670310659],[0.067674666,117.3263286945,19,"completed",-5.155112,19.0,9,"c1ccc(Nc2cc(Nc3ccccc3)cc(-c3ccccn3)c2)cc1","c1ccc(Nc2cc(-c3ccccn3)cc(Nc3ccccc3)n2)cc1",{},"[ch&r6:0]>>[nr6:0]",null,-0.1235061146],[0.0675404997,148.0059837116,19,"completed",-5.06486,19.0,19,"c1ccc(Nc2cccc(Nc3ccccc3)c2-c2ccccn2)cc1","c1ccc(Nc2cccc(Nc3ccccc3)c2-c2ncccn2)cc1",{},"[ch&r6:0]>>[nr6:0]",null,-0.150036105],[0.0670503787,235.2908540514,19,"completed",-4.878652,19.0,19,"C(#Cc1cc[nH]c1C1=CCC=C1)c1cc[nH]c1C1=CCC=C1","C(#Cc1nc[nH]c1C1=CCC=C1)c1nc[nH]c1C1=CCC=C1",{},"[chr5,CH1r5:1]>>[n:1]",null,-0.2817255849],[0.0670420748,147.2166198198,19,"completed",-5.037444,19.0,19,"C1=NCC(c2ccccc2Nc2ccccc2C2=CC=NC2)=C1","C1=CC(NC2=C(C3=CC=NC3)CC=C2)=C(C2=CC=NC2)C1",{},"[c:0]1[ch:1][ch][c:3][c!r5:4][c!r5:5]1>>[c:0]1[CH2:1][c:3][c:4][c:5]1",null,-0.1535911039],[0.0659523421,132.2508718243,19,"completed",-5.20884,19.0,19,"C1=CC(=C2SC(C=CC3=CCC=C3)=C(C=CC3=CCC=C3)S2)C=C1","C1=CC(=C2SC(C=CC3=NCC=C3)=C(C=CC3=NCC=C3)S2)C=C1",{},"[chr5,CH1r5:1]>>[n:1]",null,-0.1526266833],[0.0653304971,138.3051622631,19,"completed",-4.98252,19.0,4,"C1=CCC(Nc2cccc3c(NC4=CC=CC4)cccc23)=C1","C1=CCC(Nc2cncc3c(NC4=CC=CC4)cncc23)=C1",{},"[ch&r6:0]>>[nr6:0]",null,-0.1609070465],[0.0652614606,160.3932406526,19,"completed",-5.46828,19.0,17,"C(=Cc1ccnc2c1=CCC=2)c1ccnc2c1=CCC=2","C(=Cc1ccnc2cscc12)c1ccnc2cscc12",{},"[#6H2r5:1]>>[S:1]",null,-0.3036194481],[0.0647760468,181.280986664,19,"completed",-5.218592,19.0,19,"C1=CCC(C=Cc2cc3c(cc2C=CC2=CC=CC2)=CCC=3)=C1","C1=CCC(C=Cc2cc3cocc3cc2C=CC2=CC=CC2)=C1",{},"[#6H2r5:1]>>[O:1]",null,-0.1993845198],[0.0646325562,252.1587486265,19,"completed",-5.398084,19.0,19,"C(#Cc1ccsc1C1=CCC=C1)c1ccsc1C1=CCC=C1","C(#Cc1ccsc1C1=NCC=C1)c1ccsc1C1=NCC=C1",{},"[chr5,CH1r5:1]>>[n:1]",null,-0.3272957826],[0.0642338698,148.8172699524,19,"completed",-4.95906,19.0,4,"C1=CC(Nc2cccc3cccc(NC4=CCC=C4)c23)=CC1","C1=NC(Nc2cccc3cccc(NC4=CCC=N4)c23)=CC1",{},"[chr5,CH1r5:1]>>[n:1]",null,-0.1785496592],[0.0642144954,307.2016493665,19,"completed",-4.89098,19.0,19,"C(#Cc1ccsc1C1=CCC=C1)c1ccsc1C1=CCC=C1","C(#Cc1ccsc1-c1cc[nH]c1)c1ccsc1-c1cc[nH]c1",{},"[#6H2r5:1]>>[NH:1]",null,-0.3402655433],[0.0641272565,182.7717927201,19,"completed",-5.034224,19.0,6,"c1ccc(Nc2cc(-c3ccsc3)nc(-c3ccsc3)c2)cc1","C1=CCC(Nc2cc(-c3ccsc3)nc(-c3ccsc3)c2)=C1",{},"[c:0]1[ch:1][ch][c:3][c!r5:4][c!r5:5]1>>[c:0]1[CH2:1][c:3][c:4][c:5]1",null,-0.1884821065],[0.0640671399,149.0441797506,19,"completed",-5.263212,19.0,4,"C1=CC(c2ccccc2Nc2ccccc2C2=CCC=C2)=CC1","C1=NCC=C1c1ccccc1Nc1ccccc1C1=CCN=C1",{},"[chr5,CH1r5:1]>>[n:1]",null,-0.1877947401],[0.0640481847,138.7405569328,19,"completed",-5.217764,19.0,15,"C1=c2ccc(-c3ccc4c(c3)=CCC=4)cc2=CC1","c1cc2cscc2cc1-c1ccc2cscc2c1",{},"[#6H2r5:1]>>[S:1]",null,-0.1613828937],[0.0637501051,367.8765416102,19,"completed",-5.11086,19.0,19,"C(#CC1=C(C2=CCC=C2)CN=C1)C1=C(C2=CCC=C2)CN=C1","C(#CC1=C(c2cc[nH]c2)CN=C1)C1=C(c2cc[nH]c2)CN=C1",{},"[#6H2r5:1]>>[NH:1]",null,-0.3679550791],[0.0637131628,183.0274992588,19,"completed",-4.823176,19.0,19,"C1=CC(Nc2cccc(-c3cccc(NC4=NCC=C4)c3)c2)=NC1","C1=CC(NC2=CCC(C3=CC(NC4=NCC=C4)=CC3)=C2)=NC1",{},"[c:0]1[ch:1][ch][c:3][c!r5:4][c!r5:5]1>>[c:0]1[CH2:1][c:3][c:4][c:5]1",null,-0.2665492707],[0.063216015,130.744461192,19,"completed",-5.192096,19.0,7,"C1=CCC(NC2=CC(=C3C=CC=C3)C=C2NC2=CC=CC2)=C1","C1=CCC(NC2=CC(=C3C=CN=C3)C=C2NC2=CC=CC2)=C1",{},"[chr5,CH1r5:1]>>[n:1]",null,-0.145774257],[0.0631795524,158.1068664854,19,"completed",-4.959796,19.0,19,"C(=Cc1cc(C=Cc2ccccc2)cc(C2=CSCS2)c1)c1ccccc1","C(=Cc1cc(C=Cc2cccnc2)cc(C2=CSCS2)c1)c1cccnc1",{},"[ch&r6:0]>>[nr6:0]",null,-0.1860908123],[0.0629261447,165.829828496,19,"completed",-5.158608,19.0,4,"C1=CCC(Nc2cccc3cccc(NC4=CC=CC4)c23)=C1","C1=CCC(Nc2nccc3ccnc(NC4=CC=CC4)c23)=C1",{},"[ch&r6:0]>>[nr6:0]",null,-0.1708292477],[0.154368856,146.7950299174,20,"completed",-4.906068,20.0,20,"C(#CC1=CSCS1)C1=CCC(C2=CC(C#CC3=CSCS3)=CC2)=C1","C(#Cc1cccc(-c2cccc(C#CC3=CSCS3)c2)c1)C1=CSCS1",{},"[CH2:0]1[c,C:1]-,=,:[c,C:2]-,=,:[c,C:3]-,=,:[c,C:4]1>>[ch:0]1c[c:1][c:2][c:3][c:4]1",null,-0.1999437294],[0.1520912974,160.0777318987,20,"completed",-5.262752,20.0,20,"C(#Cc1ccsc1)C1=CCC(C2=CC(C#Cc3ccsc3)=CC2)=C1","C(#Cc1cscn1)C1=CCC(C2=CC(C#Cc3cscn3)=CC2)=C1",{},"[chr5,CH1r5:1]>>[n:1]",null,-0.1964792734],[0.1444099282,180.1012361026,20,"completed",-5.101568,20.0,20,"C(#Cc1cc[nH]c1)C1=CCC(C2=CC(C#Cc3cc[nH]c3)=CC2)=C1","C(#Cc1cc[nH]n1)C1=CCC(C2=CC(C#Cc3cc[nH]n3)=CC2)=C1",{},"[chr5,CH1r5:1]>>[n:1]",null,-0.1801045807],[0.1371557151,176.4945343473,20,"completed",-5.019412,20.0,20,"C(#Cc1cc[nH]c1)C1=CCC(C2=CC(C#Cc3cc[nH]c3)=CC2)=C1","C(#Cc1c[nH]cn1)C1=CCC(C2=CC(C#Cc3c[nH]cn3)=CC2)=C1",{},"[chr5,CH1r5:1]>>[n:1]",null,-0.1852905536],[0.1251528816,164.921221043,20,"completed",-5.38272,20.0,20,"C(#CC1=CCC=N1)C1=CCC(C2=CC(C#CC3=CCC=N3)=CC2)=C1","C(#Cc1csc(-c2cc(C#CC3=CCC=N3)cs2)c1)C1=CCC=N1",{},"[#6H2r5:1]>>[S:1]",null,-0.257614057],[0.1125202173,190.5379855312,20,"completed",-5.11316,20.0,20,"C(#Cc1cc[nH]c1)C1=CCC(C2=CC(C#Cc3cc[nH]c3)=CC2)=C1","C(#Cc1cn[nH]c1)C1=CCC(C2=CC(C#Cc3cn[nH]c3)=CC2)=C1",{},"[chr5,CH1r5:1]>>[n:1]",null,-0.1907605433],[0.111916902,127.4634566511,20,"completed",-5.201664,20.0,20,"C1=CC(=C2SC(C=Cc3ccccc3)=C(C=Cc3ccccc3)S2)C=C1","C1=CC(=C2SC(C=Cc3ccccn3)=C(C=Cc3ccccn3)S2)C=C1",{},"[ch&r6:0]>>[nr6:0]",null,-0.145984114],[0.11066952,162.4454161439,20,"completed",-5.360732,20.0,20,"C(#CC1=NCC=C1)C1=CCC(C2=CC(C#CC3=NCC=C3)=CC2)=C1","C(#Cc1ccsn1)C1=CCC(C2=CC(C#Cc3ccsn3)=CC2)=C1",{},"[#6H2r5:1]>>[S:1]",null,-0.2443343803],[0.1087262354,155.1734929104,20,"completed",-5.531484,20.0,20,"C(#CC1=CCC=N1)C1=CCC(C2=CC(C#CC3=CCC=N3)=CC2)=C1","C(#CC1=CCC(C2=NC(C#CC3=CCC=N3)=CC2)=N1)C1=CCC=N1",{},"[chr5,CH1r5:1]>>[n:1]",null,-0.3395677394],[0.1024035085,177.9471689558,20,"completed",-5.311144,20.0,20,"C(#Cc1ccsc1)C1=CCC(C2=CC(C#Cc3ccsc3)=CC2)=C1","C(#Cc1csc(-c2cc(C#Cc3ccsc3)cs2)c1)c1ccsc1",{},"[#6H2r5:1]>>[S:1]",null,-0.2313228727],[0.1012848273,175.1949232413,20,"completed",-5.46414,20.0,20,"C(#CC1=CCC=N1)C1=CCC(C2=CC(C#CC3=CCC=N3)=CC2)=C1","C(#Cc1coc(-c2cc(C#CC3=CCC=N3)co2)c1)C1=CCC=N1",{},"[#6H2r5:1]>>[O:1]",null,-0.3092996145],[0.0992822053,155.8457172174,20,"completed",-5.441508,20.0,20,"C(#CC1=NCC=C1)C1=CCC(C2=CC(C#CC3=NCC=C3)=CC2)=C1","C(#CC1=NCC=N1)C1=CCC(C2=CC(C#CC3=NCC=N3)=CC2)=C1",{},"[chr5,CH1r5:1]>>[n:1]",null,-0.2853690023],[0.0956721358,171.4825521061,20,"completed",-5.374624,20.0,20,"C(#Cc1ccsc1)C1=CCC(C2=CC(C#Cc3ccsc3)=CC2)=C1","C(#Cc1cnsc1)C1=CCC(C2=CC(C#Cc3cnsc3)=CC2)=C1",{},"[chr5,CH1r5:1]>>[n:1]",null,-0.2576067797],[0.0949888709,222.9294665321,20,"completed",-5.408112,20.0,20,"C1=CC(C=Cc2cc3c(cc2C=CC2=CCC=C2)=NCN=3)=CC1","C1=CC(C=Cc2cc3n[nH]nc3cc2C=CC2=CCC=C2)=CC1",{},"[#6H2r5:1]>>[NH:1]",null,-0.3101849759],[0.0897464233,186.5605664507,20,"completed",-5.356684,20.0,20,"C(#Cc1ccoc1)C1=CCC(C2=CC(C#Cc3ccoc3)=CC2)=C1","C(#Cc1cocn1)C1=CCC(C2=CC(C#Cc3cocn3)=CC2)=C1",{},"[chr5,CH1r5:1]>>[n:1]",null,-0.2590160538],[0.0895880153,143.2465151869,20,"completed",-5.394772,20.0,20,"C(#CC1=CCC(C2=CC(C#CC3=CCN=C3)=CC2)=C1)C1=CCN=C1","C(#CC1=CCN=N1)C1=CCC(C2=CC(C#CC3=CCN=N3)=CC2)=C1",{},"[chr5,CH1r5:1]>>[n:1]",null,-0.251189022],[0.0887648541,195.4621031023,20,"completed",-5.076636,20.0,20,"C(#CC1=CCC=N1)C1=CCC(C2=CC(C#CC3=CCC=N3)=CC2)=C1","C(#Cc1c[nH]c(-c2cc(C#CC3=CCC=N3)c[nH]2)c1)C1=CCC=N1",{},"[#6H2r5:1]>>[NH:1]",null,-0.1961451331],[0.0857866298,163.8515270311,20,"completed",-5.330832,20.0,20,"C1=CC(C=Cc2cc3cscc3cc2C=CC2=CCC=C2)=CC1","C1=CC(C=Cc2nc3cscc3nc2C=CC2=CCC=C2)=CC1",{},"[ch&r6:0]>>[nr6:0]",null,-0.2301221304],[0.0855571538,133.3099785915,20,"completed",-5.116656,20.0,20,"C(=Cc1cc(C=Cc2ccccc2)cc(C2=NSCS2)c1)c1ccccc1","C1=CCC(C=Cc2cc(C=CC3=CC=CC3)cc(C3=NSCS3)c2)=C1",{},"[c:0]1[ch:1][ch][c:3][c!r5:4][c!r5:5]1>>[c:0]1[CH2:1][c:3][c:4][c:5]1",null,-0.1338188602],[0.0839003055,184.6887591242,20,"completed",-5.388608,20.0,20,"C(#Cc1cc[nH]c1)C1=CCC(C2=CC(C#Cc3cc[nH]c3)=CC2)=C1","C(#Cc1cc[nH]c1)C1=NCC(C2=CC(C#Cc3cc[nH]c3)=NC2)=C1",{},"[chr5,CH1r5:1]>>[n:1]",null,-0.2737230001],[0.0831263799,167.3711055426,20,"completed",-5.117576,20.0,20,"C(#CC1=CC(=C2C=CC=C2)C=C1C#CC1=CC=CC1)C1=CC=CC1","C(#CC1=C(C#CC2=CC=CC2)SC(=C2C=CC=C2)S1)C1=CC=CC1",{},"[CH,ch:0]1=[C,c:1][C,c:2]=[CH,ch:3][*:4]1>>[S:0]1[*:1]=,:[*:2][S:3][*:4]1",null,-0.1678226913],[0.0807824273,179.7717632169,20,"completed",-5.18998,20.0,20,"C1=CCC(C=Cc2cc3cscc3cc2C=CC2=CC=CC2)=C1","C(=Cc1cc2cscc2cc1C=Cc1cccs1)c1cccs1",{},"[#6H2r5:1]>>[S:1]",null,-0.190486543],[0.0801239147,154.2129264049,20,"completed",-5.187956,20.0,20,"C(=Cc1cc2c(cc1C=CC1=CCN=C1)=CCC=2)C1=CCN=C1","C(=Cc1cc2c(cc1C=CC1=CCN=N1)=CCC=2)C1=CCN=N1",{},"[chr5,CH1r5:1]>>[n:1]",null,-0.1660493693],[0.0799255065,139.9721943401,20,"completed",-5.249688,20.0,20,"C(=Cc1cc2c(cc1C=CC1=CC=NC1)=CCC=2)C1=CC=NC1","C(=Cc1cc2c[nH]cc2cc1C=CC1=CC=NC1)C1=CC=NC1",{},"[#6H2r5:1]>>[NH:1]",null,-0.1748467869],[0.0799003232,162.3677074197,20,"completed",-4.856388,20.0,20,"C1=NCC=C1c1ccccc1Nc1ccccc1C1=CCN=C1","C1=CC(C2=CCN=C2)=C(NC2=C(C3=CCN=C3)C=CC2)C1",{},"[c:0]1[ch:1][ch][c:3][c!r5:4][c!r5:5]1>>[c:0]1[CH2:1][c:3][c:4][c:5]1",null,-0.2354638138],[0.0782542968,163.8395283856,20,"completed",-5.409492,20.0,20,"C1=CC(C2=CCC(C3=CC(C4=CCC=C4)=CC3)=C2)=CC1","C1=CC(C2=CCC(C3=NC(C4=CCC=C4)=CC3)=N2)=CC1",{},"[chr5,CH1r5:1]>>[n:1]",null,-0.271621404],[0.0781801277,168.4792990046,20,"completed",-5.342792,20.0,20,"C(=Cc1cc2c(cc1C=CC1=CC=NC1)=CCC=2)C1=CC=NC1","C(=Cc1cc2c(cc1C=Cc1ccns1)=CCC=2)c1ccns1",{},"[#6H2r5:1]>>[S:1]",null,-0.2393110367],[0.077286605,150.0133352664,20,"completed",-4.946088,20.0,20,"C1=CC(C=Cc2cc3c[nH]cc3cc2C=CC2=CCC=C2)=CC1","C(=Cc1cc2c[nH]cc2cc1C=CC1=CCC=N1)C1=CCC=N1",{},"[chr5,CH1r5:1]>>[n:1]",null,-0.1846931607],[0.077277989,120.3413153711,20,"completed",-5.098256,20.0,20,"C(=Cc1cc(C=Cc2ccccc2)cc(C2=NSCS2)c1)c1ccccc1","C1=CC(C=Cc2cc(C=CC3=CCC=C3)cc(C3=NSCS3)c2)=CC1",{},"[c:0]1[ch:1][ch][c:3][c!r5:4][c!r5:5]1>>[c:0]1[CH2:1][c:3][c:4][c:5]1",null,-0.1203475074],[0.0771714515,161.2221380703,20,"completed",-5.116932,20.0,20,"C(=Cc1cc(C=Cc2ccccc2)cc(C2=NSCS2)c1)c1ccccc1","C(=Cc1cc(C=Cc2ccccc2)cc(C2=NSOS2)c1)c1ccccc1",{},"[#6H2r5:1]>>[O:1]",null,-0.1616572213],[0.0758624248,166.1704551846,20,"completed",-5.426788,20.0,20,"C1=CC(C=Cc2cc3cocc3cc2C=CC2=CCC=C2)=CC1","C1=CC(C=Cc2nc3cocc3nc2C=CC2=CCC=C2)=CC1",{},"[ch&r6:0]>>[nr6:0]",null,-0.2827364757],[0.075835153,162.6612336109,20,"completed",-5.146556,20.0,20,"C1=CC(C=Cc2cc3c[nH]cc3cc2C=CC2=CCC=C2)=CC1","C1=CC(C=Cc2nc3c[nH]cc3nc2C=CC2=CCC=C2)=CC1",{},"[ch&r6:0]>>[nr6:0]",null,-0.1658937397],[0.0746180821,189.7791969616,20,"completed",-5.393392,20.0,20,"C(#Cc1ccsc1)C1=CCC(C2=CC(C#Cc3ccsc3)=CC2)=C1","C(#Cc1coc(-c2cc(C#Cc3ccsc3)co2)c1)c1ccsc1",{},"[#6H2r5:1]>>[O:1]",null,-0.2796333095],[0.0744877135,185.0047051755,20,"completed",-5.312524,20.0,20,"C(#Cc1cc[nH]c1)C1=CCC(C2=CC(C#Cc3cc[nH]c3)=CC2)=C1","C(#Cc1cccc(-c2cccc(C#Cc3cc[nH]c3)c2)c1)c1cc[nH]c1",{},"[CH2:0]1[c,C:1]-,=,:[c,C:2]-,=,:[c,C:3]-,=,:[c,C:4]1>>[ch:0]1c[c:1][c:2][c:3][c:4]1",null,-0.2373990348],[0.0734531796,193.6667298178,20,"completed",-5.351072,20.0,20,"C1=CCC(C=Cc2cc3cscc3cc2C=CC2=CC=CC2)=C1","C1=CCC(C=Cc2nc3cscc3nc2C=CC2=CC=CC2)=C1",{},"[ch&r6:0]>>[nr6:0]",null,-0.2615243877],[0.072774342,175.4000120521,20,"completed",-5.0414,20.0,20,"C1=CC(=C2SC(C=Cc3ccccc3)=C(C=Cc3ccccc3)S2)C=C1","C1=CCC(C=CC2=C(C=CC3=CC=CC3)SC(=C3C=CC=C3)S2)=C1",{},"[c:0]1[ch:1][ch][c:3][c!r5:4][c!r5:5]1>>[c:0]1[CH2:1][c:3][c:4][c:5]1",null,-0.1801327417],[0.0724911972,154.6181512469,20,"completed",-5.178112,20.0,20,"C1=CC(C=Cc2cc3cscc3cc2C=CC2=CCC=C2)=CC1","C(=Cc1cc2cscc2cc1C=CC1=CCC=N1)C1=CCC=N1",{},"[chr5,CH1r5:1]>>[n:1]",null,-0.1640015248],[0.0717662222,198.8676756266,20,"completed",-5.201204,20.0,20,"C(=Cc1cc2c(cc1C=CC1=CCN=C1)=CCC=2)C1=CCN=C1","C(=Cc1cc2c(cc1C=Cc1cnsc1)=CCC=2)c1cnsc1",{},"[#6H2r5:1]>>[S:1]",null,-0.2111091062],[0.0714973758,177.1489346903,20,"completed",-5.190348,20.0,20,"C1=CCC(C=Cc2cc3cscc3cc2C=CC2=CC=CC2)=C1","C(=Cc1cc2cscc2cc1C=Cc1ccco1)c1ccco1",{},"[#6H2r5:1]>>[O:1]",null,-0.1880997023],[0.0694038545,190.7699137631,20,"completed",-5.179032,20.0,20,"C1=CC(=C2SC(C=CC3=CCC=C3)=C(C=CC3=CCC=C3)S2)N=C1","C1=CC(C=CC2=C(C=CC3=CCC=C3)SC(=C3N=CC=N3)S2)=CC1",{},"[chr5,CH1r5:1]>>[n:1]",null,-0.198629625],[0.0691895095,161.9228224744,20,"completed",-5.233772,20.0,20,"C1=CC(C=Cc2cc3cocc3cc2C=CC2=CCC=C2)=CC1","C(=Cc1cc2cocc2cc1C=CC1=CCC=N1)C1=CCC=N1",{},"[chr5,CH1r5:1]>>[n:1]",null,-0.1870495254],[0.068961167,215.9013919337,20,"completed",-5.284464,20.0,20,"C(#CC1=CC(=C2C=CC=C2)C=C1C#CC1=CC=CC1)C1=CC=CC1","C(#Cc1ccc[nH]1)C1=CC(=C2C=CC=C2)C=C1C#Cc1ccc[nH]1",{},"[#6H2r5:1]>>[NH:1]",null,-0.2515683307],[0.0678219096,171.6680419225,20,"completed",-5.416944,20.0,14,"C(=Cc1cc(C=Cc2ccsc2)cc(-c2ccsc2)c1)c1ccsc1","C(=Cc1cc(C=Cc2ccsc2)cc(-c2cscn2)c1)c1ccsc1",{},"[chr5,CH1r5:1]>>[n:1]",null,-0.2805211778],[0.0664656118,279.4696795902,20,"completed",-5.300932,20.0,20,"C1=CCC(C=Cc2cc3c(cc2C=CC2=CC=CC2)=NCN=3)=C1","C1=CCC(C=Cc2cc3n[nH]nc3cc2C=CC2=CC=CC2)=C1",{},"[#6H2r5:1]>>[NH:1]",null,-0.3128680224],[0.0661991677,149.9654891629,20,"completed",-4.697964,20.0,20,"C(=Cc1cc(C=Cc2ccccc2)cc(C2=CSSS2)c1)c1ccccc1","C(=Cc1cc(C=Cc2ccccc2)cc(C2=NSSS2)c1)c1ccccc1",{},"[chr5,CH1r5:1]>>[n:1]",null,-0.3188883678],[0.0660320074,200.8015246419,20,"completed",-5.196788,20.0,20,"C(#CC1=CCC(C2=CC(C#CC3=CCN=C3)=CC2)=C1)C1=CCN=C1","C(#Cc1c[nH]c(-c2cc(C#CC3=CCN=C3)c[nH]2)c1)C1=CCN=C1",{},"[#6H2r5:1]>>[NH:1]",null,-0.2119234098],[0.0659785045,162.1559976492,20,"completed",-5.455216,20.0,20,"c1cnc2cc3cc4[nH]ccc4cc3cc2n1","c1cnc2cc3cc4[nH]cnc4cc3cc2n1",{},"[chr5,CH1r5:1]>>[n:1]",null,-0.296853477],[0.06576757,133.0632301003,20,"completed",-5.031464,20.0,20,"C1=CC(Nc2cc(NC3=CCC=C3)cc(C3=CC=NC3)c2)=CC1","C1=CC(Nc2cc(NC3=CCC=C3)cc(-c3ccns3)c2)=CC1",{},"[#6H2r5:1]>>[S:1]",null,-0.1414476688],[0.0656387065,183.41162355,20,"completed",-5.24702,20.0,20,"C1=CCC(C=Cc2cc3cocc3cc2C=CC2=CC=CC2)=C1","C(=Cc1cc2cocc2cc1C=Cc1ccco1)c1ccco1",{},"[#6H2r5:1]>>[O:1]",null,-0.210311947],[0.0656216949,182.6718084717,20,"completed",-5.245364,20.0,20,"C1=CCC(C=Cc2cc3cocc3cc2C=CC2=CC=CC2)=C1","C(=Cc1cc2cocc2cc1C=Cc1cccs1)c1cccs1",{},"[#6H2r5:1]>>[S:1]",null,-0.2091005235],[0.0651017563,202.2070474301,20,"completed",-5.42964,20.0,20,"C1=CCC(C=Cc2cc3cocc3cc2C=CC2=CC=CC2)=C1","C1=CCC(C=Cc2nc3cocc3nc2C=CC2=CC=CC2)=C1",{},"[ch&r6:0]>>[nr6:0]",null,-0.3068099241],[0.0649580788,186.7306596273,20,"completed",-5.25116,20.0,20,"C1=CN=C(C=Cc2cc3c(cc2C=CC2=NC=CC2)=CCC=3)C1","C(=Cc1cc2c(cc1C=Cc1ncco1)=CCC=2)c1ncco1",{},"[#6H2r5:1]>>[O:1]",null,-0.2146264629],[0.0647920796,136.4103792945,20,"completed",-5.44896,20.0,20,"C(=Cc1cc2c(cc1C=CC1=CC=NC1)=CCC=2)C1=CC=NC1","C(=Cc1cc2c(cc1C=CC1=CN=NC1)=CCC=2)C1=CN=NC1",{},"[chr5,CH1r5:1]>>[n:1]",null,-0.2797795589],[0.064755389,201.2735368036,20,"completed",-5.030544,20.0,20,"C(#Cc1cc[nH]c1)C1=CCC(C2=CC(C#Cc3cc[nH]c3)=CC2)=C1","C(#Cc1csc(-c2cc(C#Cc3cc[nH]c3)cs2)c1)c1cc[nH]c1",{},"[#6H2r5:1]>>[S:1]",null,-0.2070624621],[0.0642767522,151.0263722991,20,"completed",-5.009752,20.0,20,"c1ccc(Nc2cc(Nc3ccccc3)cc(-c3ccn[nH]3)c2)cc1","C1=CC(Nc2cc(NC3=CCC=C3)cc(-c3ccn[nH]3)c2)=CC1",{},"[c:0]1[ch:1][ch][c:3][c!r5:4][c!r5:5]1>>[c:0]1[CH2:1][c:3][c:4][c:5]1",null,-0.1637066549],[0.0642364306,137.3517359264,20,"completed",-4.960072,20.0,20,"c1ccc(Nc2cc(Nc3ccccc3)cc(-c3ncco3)c2)cc1","C1=CC(Nc2cc(NC3=CCC=C3)cc(-c3ncco3)c2)=CC1",{},"[c:0]1[ch:1][ch][c:3][c!r5:4][c!r5:5]1>>[c:0]1[CH2:1][c:3][c:4][c:5]1",null,-0
[truncated: 720,560 more chars]
