# Supplementary material for: Active discovery of organic semiconductors
Source: Nat Commun. 2021 Apr 23;12:2422. doi: 10.1038/s41467-021-22611-4 (PMC8065160; doi:10.1038/s41467-021-22611-4)
Supplement: Supplementary file 6 — Source Data [file 41467_2021_22611_MOESM6_ESM.zip › data/runs_2G/active_learner_results_script_twofold_1_kappa_0.5_nbatch_100_runs_50_production_False_rwssearch_0_suffix_/df_population.json]

{"columns":["Fi_scores","XTB1_lamda_h","added_in_round","calc_status","ehomo_gfn1_b3lyp","finished_in_round","generation","molecule_last_gen","molecule_smiles","morgan_fp_bitvect","operation","symmetry","utility_function"],"index":[0,1,2,3,4,5,6,7,8,9,10,11,13,14,15,16,17,18,19,20,21,22,23,24,25,26,27,28,29,30,31,32,33,34,35,36,37,38,39,40,41,42,44,45,46,47,48,49,50,51,52,53,54,55,56,57,58,59,60,61,62,63,64,65,66,67,68,70,71,72,73,74,75,76,77,78,79,80,81,82,84,85,86,87,88,89,90,91,92,93,94,95,96,97,98,99,100,101,102,103,104,105,106,107,109,110,111,112,113,114,115,116,117,119,120,121,122,123,124,125,126,127,128,129,130,131,132,133,134,135,136,137,138,139,140,141,142,143,144,145,146,147,148,149,150,151,152,153,154,155,156,157,158,159,160,161,163,164,165,166,167,168,169,170,171,172,173,174,175,176,178,179,180,181,182,183,184,185,186,187,188,189,190,191,192,193,194,195,196,197,198,199,200,201,202,203,204,205,206,207,208,209,210,211,212,213,214,215,216,217,218,219,220,221,222,223,224,225,226,227,228,229,230,231,232,233,234,235,236,237,238,239,240,241,242,243,244,245,246,247,248,249,250,251,252,253,254,255,256,257,258,259,260,261,262,263,264,265,266,267,268,269,270,271,272,273,274,275,276,277,278,279,280,281,282,283,284,285,286,287,288,289,290,291,292,293,294,295,296,297,298,299,300,301,302,303,304,305,306,307,308,309,310,311,312,313,314,315,316,317,318,319,320,321,322,323,324,325,326,327,328,329,330,331,332,333,334,335,336,337,338,339,340,341,342,343,344,345,346,347,348,349,350,351,352,353,354,355,356,357,358,359,360,361,362,363,364,365,366,367,368,369,370,371,372,373,374,375,376,377,378,379,380,381,382,383,384,385,386,387,388,389,390,391,392,393,394,395,396,397,398,399,400,401,402,403,404,405,406,407,408,409,410,411,412,413,414,415,416,417,418,419,420,421,422,423,424,425,426,427,428,429,430,431,432,433,434,435,436,437,438,439,440,441,442,443,444,445,446,447,448,449,450,451,452,453,454,455,456,457,458,459,460,461,462,463,464,465,466,467,468,469,470,471,472,473,474,475,476,477,478,479,480,481,482,483,484,485,486,487,488,489,490,491,492,493,494,495,496,497,498,499,500,501,502,503,504,505,506,507,508,509,510,511,512,513,514,515,516,517,518,519,520,521,522,523,524,525,526,527,528,529,530,531,532,533,534,535,536,537,538,539,540,541,542,543,544,545,546,547,548,549,550,551,552,553,554,555,556,557,558,559,560,561,562,563,564,565,566,567,568,569,570,571,572,573,574,575,576,577,578,579,580,581,582,583,584,585,586,587,588,589,590,591,592,593,594,595,596,597,598,599,600,601,602,603,604,605,606,607,608,609,610,611,612,613,614,615,616,617,618,619,620,621,622,623,624,625,626,627,628,629,630,631,632,633,634,635,636,637,638,639,640,641,642,643,644,645,646,647,648,649,650,651,652,653,654,655,656,657,658,659,660,661,662,663,664,665,666,667,668,669,670,671,672,673,674,675,676,677,678,679,680,681,682,683,684,685,686,687,688,689,690,691,692,693,694,695,696,697,698,699,700,701,702,703,704,705,706,707,708,709,710,711,712,713,714,715,716,717,718,719,720,721,722,723,724,725,726,727,728,729,730,731,732,733,734,735,736,737,738,739,740,741,742,743,744,745,746,747,748,749,750,751,752,753,754,755,756,757,758,759,760,761,762,763,764,765,766,767,768,769,770,771,772,773,774,775,776,777,778,779,780,781,782,783,784,785,786,787,788,789,790,791,792,793,794,795,796,797,798,799,800,801,802,803,804,805,806,807,808,809,810,811,812,813,814,815,816,817,818,819,820,821,822,823,824,825,826,827,828,829,830,831,832,833,834,835,836,837,838,839,840,841,842,843,844,845,846,847,848,849,850,851,852,853,854,855,856,857,858,859,860,861,862,863,864,865,866,867,868,869,870,871,872,873,874,875,876,877,878,879,880,881,882,883,884,885,886,887,888,889,890,891,892,893,894,895,896,897,898,899,900,901,902,903,904,905,906,907,908,909,910,911,912,913,914,915,916,917,918,919,920,921,922,923,924,925,926,927,928,929,930,931,932,933,934,935,936,937,938,939,940,941,942,943,944,945,946,947,948,949,950,951,952,953,954,955,956,957,958,959,960,961,962,963,964,965,966,967,968,969,970,971,972,973,974,975,976,977,978,979,980,981,982,983,984,985,986,987,988,989,990,991,992,993,994,995,996,997,998,999,1000,1001,1002,1003,1004,1005,1006,1007,1008,1009,1010,1011,1012,1013,1014,1015,1016,1017,1018,1019,1020,1021,1022,1023,1024,1025,1026,1027,1028,1029,1030,1031,1032,1033,1034,1035,1036,1037,1038,1039,1040,1041,1042,1043,1044,1045,1046,1047,1048,1049,1050,1051,1052,1053,1054,1055,1056,1057,1058,1059,1060,1061,1062,1063,1064,1065,1066,1067,1068,1069,1070,1071,1072,1073,1074,1075,1076,1077,1078,1079,1080,1081,1082,1083,1084,1085,1086,1087,1088,1089,1090,1091,1092,1093,1094,1095,1096,1097,1098,1099,1100,1101,1102,1103,1104,1105,1106,1107,1108,1109,1110,1111,1112,1113,1114,1115,1116,1117,1118,1119,1120,1121,1122,1123,1124,1125,1126,1127,1128,1129,1130,1131,1132,1133,1134,1135,1136,1137,1138,1139,1140,1141,1142,1143,1144,1145,1146,1147,1148,1149,1150,1151,1152,1153,1154,1155,1156,1157,1158,1159,1160,1161,1162,1163,1164,1165,1166,1167,1168,1169,1170,1171,1172,1173,1174,1175,1176,1177,1178,1179,1180,1181,1182,1183,1184,1185,1186,1187,1188,1189,1190,1191,1192,1193,1194,1195,1196,1197,1198,1199,1200,1201,1202,1203,1204,1205,1206,1207,1208,1209,1210,1211,1212,1213,1214,1215,1216,1217,1218,1219,1220,1221,1222,1223,1224,1225,1226,1227,1228,1229,1230,1231,1232,1233,1234,1235,1236,1237,1238,1239,1240,1241,1242,1243,1244,1245,1246,1247,1248,1249,1250,1251,1252,1253,1254,1255,1256,1257,1258,1259,1260,1261,1262,1263,1264,1265,1266,1267,1268,1269,1270,1271,1272,1273,1274,1275,1276,1277,1278,1279,1280,1281,1282,1283,1284,1285,1286,1287,1288,1289,1290,1291,1292,1293,1294,1295,1296,1297,1298,1299,1300,1301,1302,1303,1304,1305,1306,1307,1308,1309,1310,1311,1312,1313,1314,1315,1316,1317,1318,1319,1320,1321,1322,1323,1324,1325,1326,1327,1328,1329,1330,1331,1332,1333,1334,1335,1336,1337,1338,1339,1340,1341,1342,1343,1344,1345,1346,1347,1348,1349,1350,1351,1352,1353,1354,1355,1356,1357,1358,1359,1360,1361,1362,1363,1364,1365,1366,1367,1368,1369,1370,1371,1372,1373,1374,1375,1376,1377,1378,1379,1380,1381,1382,1383,1384,1385,1386,1387,1388,1389,1390,1391,1392,1393,1394,1395,1396,1397,1398,1399,1400,1401,1402,1403,1404,1405,1406,1407,1408,1409,1410,1411,1412,1413,1414,1415,1416,1417,1418,1419,1420,1421,1422,1423,1424,1425,1426,1427,1428,1429,1430,1431,1432,1433,1434,1435,1436,1437,1438,1439,1440,1441,1442,1443,1444,1445,1446,1447,1448,1449,1450,1451,1452,1453,1454,1455,1456,1457,1458,1459,1460,1461,1462,1463,1464,1465,1466,1467,1468,1469,1470,1471,1472,1473,1474,1475,1476,1477,1478,1479,1480,1481,1482,1483,1484,1485,1486,1487,1488,1489,1490,1491,1492,1493,1494,1495,1496,1497,1498,1499,1500,1501,1502,1503,1504,1505,1506,1507,1508,1509,1510,1511,1512,1513,1514,1515,1516,1517,1518,1519,1520,1521,1522,1523,1524,1525,1526,1527,1528,1529,1530,1531,1532,1533,1534,1535,1536,1537,1538,1539,1540,1541,1542,1543,1544,1545,1546,1547,1548,1549,1550,1551,1552,1553,1554,1555,1556,1557,1558,1559,1560,1561,1562,1563,1564,1565,1566,1567,1568,1569,1570,1571,1572,1573,1574,1575,1576,1577,1578,1579,1580,1581,1582,1583,1584,1585,1586,1587,1588,1589,1590,1591,1592,1593,1594,1595,1596,1597,1598,1599,1600,1601,1602,1603,1604,1605,1606,1607,1608,1609,1610,1611,1612,1613,1614,1615,1616,1617,1618,1619,1620,1621,1622,1623,1624,1625,1626,1627,1628,1629,1630,1631,1632,1633,1634,1635,1636,1637,1638,1639,1640,1641,1642,1643,1644,1645,1646,1647,1648,1649,1650,1651,1652,1653,1654,1655,1656,1657,1658,1659,1660,1661,1662,1663,1664,1665,1666,1667,1668,1669,1670,1671,1672,1673,1674,1675,1676,1677,1678,1679,1680,1681,1682,1683,1684,1685,1686,1687,1688,1689,1690,1691,1692,1693,1694,1695,1696,1697,1698,1699,1700,1701,1702,1703,1704,1705,1706,1707,1708,1709,1710,1711,1712,1713,1714,1715,1716,1717,1718,1719,1720,1721,1722,1723,1724,1725,1726,1727,1728,1729,1730,1731,1732,1733,1734,1735,1736,1737,1738,1739,1740,1741,1742,1743,1744,1745,1746,1747,1748,1749,1750,1751,1752,1753,1754,1755,1756,1757,1758,1759,1760,1761,1762,1763,1764,1765,1766,1767,1768,1769,1770,1771,1772,1773,1774,1775,1776,1777,1778,1779,1780,1781,1782,1783,1784,1785,1786,1787,1788,1789,1790,1791,1792,1793,1794,1795,1796,1797,1798,1799,1800,1801,1802,1803,1804,1805,1806,1807,1808,1809,1810,1811,1812,1813,1814,1815,1816,1817,1818,1819,1820,1821,1822,1823,1824,1825,1826,1827,1828,1829,1830,1831,1832,1833,1834,1835,1836,1837,1838,1839,1840,1841,1842,1843,1844,1845,1846,1847,1848,1849,1850,1851,1852,1853,1854,1855,1856,1857,1858,1859,1860,1861,1862,1863,1864,1865,1866,1867,1868,1869,1870,1871,1872,1873,1874,1875,1876,1877,1878,1879,1880,1881,1882,1883,1884,1885,1886,1887,1888,1889,1890,1891,1892,1893,1894,1895,1896,1897,1898,1899,1900,1901,1902,1903,1904,1905,1906,1907,1908,1909,1910,1911,1912,1913,1914,1915,1916,1917,1918,1919,1920,1921,1922,1923,1924,1925,1926,1927,1928,1929,1930,1931,1932,1933,1934,1935,1936,1937,1938,1939,1940,1941,1942,1943,1944,1945,1946,1947,1948,1949,1950,1951,1952,1953,1954,1955,1956,1957,1958,1959,1960,1961,1962,1963,1964,1965,1966,1967,1968,1969,1970,1971,1972,1973,1974,1975,1976,1977,1978,1979,1980,1981,1982,1983,1984,1985,1986,1987,1988,1989,1990,1991,1992,1993,1994,1995,1996,1997,1998,1999,2000,2001,2002,2003,2004,2005,2006,2007,2008,2009,2010,2011,2012,2013,2014,2015,2016,2017,2018,2019,2020,2021,2022,2023,2024,2025,2026,2027,2028,2029,2030,2031,2032,2033,2034,2035,2036,2037,2038,2039,2040,2041,2042,2043,2044,2045,2046,2047,2048,2049,2050,2051,2052,2053,2054,2055,2056,2057,2058,2059,2060,2061,2062,2063,2064,2065,2066,2067,2068,2069,2070,2071,2072,2073,2074,2075,2076,2077,2078,2079,2080,2081,2082,2083,2084,2085,2086,2087,2088,2089,2090,2091,2092,2093,2094,2095,2096,2097,2098,2099,2100,2101,2102,2103,2104,2105,2106,2107,2108,2109,2110,2111,2112,2113,2114,2115,2116,2117,2118,2119,2120,2121,2122,2123,2124,2125,2126,2127,2128,2129,2130,2131,2132,2133,2134,2135,2136,2137,2138,2139,2140,2141,2142,2143,2144,2145,2146,2147,2148,2149,2150,2151,2152,2153,2154,2155,2156,2157,2158,2159,2160,2161,2162,2163,2164,2165,2166,2167,2168,2169,2170,2171,2172,2173,2174,2175,2176,2177,2178,2179,2180,2181,2182,2183,2184,2185,2186,2187,2188,2189,2190,2191,2192,2193,2194,2195,2196,2197,2198,2199,2200,2201,2202,2203,2204,2205,2206,2207,2208,2209,2210,2211,2212,2213,2214,2215,2216,2217,2218,2219,2220,2221,2222,2223,2224,2225,2226,2227,2228,2229,2230,2231,2232,2233,2234,2235,2236,2237,2238,2239,2240,2241,2242,2243,2244,2245,2246,2247,2248,2249,2250,2251,2252,2253,2254,2255,2256,2257,2258,2259,2260,2261,2262,2263,2264,2265,2266,2267,2268,2269,2270,2271,2272,2273,2274,2275,2276,2277,2278,2279,2280,2281,2282,2283,2284,2285,2286,2287,2288,2289,2290,2291,2292,2293,2294,2295,2296,2297,2298,2299,2300,2301,2302,2303,2304,2305,2306,2307,2308,2309,2310,2311,2312,2313,2314,2315,2316,2317,2318,2319,2320,2321,2322,2323,2324,2325,2326,2327,2328,2329,2330,2331,2332,2333,2334,2335,2336,2337,2338,2339,2340,2341,2342,2343,2344,2345,2346,2347,2348,2349,2350,2351,2352,2353,2354,2355,2356,2357,2358,2359,2360,2361,2362,2363,2364,2365,2366,2367,2368,2369,2370,2371,2372,2373,2374,2375,2376,2377,2378,2379,2380,2381,2382,2383,2384,2385,2386,2387,2388,2389,2390,2391,2392,2393,2394,2395,2396,2397,2398,2399,2400,2401,2402,2403,2404,2405,2406,2407,2408,2409,2410,2411,2412,2413,2414,2415,2416,2417,2418,2419,2420,2421,2422,2423,2424,2425,2426,2427,2428,2429,2430,2431,2432,2433,2434,2435,2436,2437,2438,2439,2440,2441,2442,2443,2444,2445,2446,2447,2448,2449,2450,2451,2452,2453,2454,2455,2456,2457,2458,2459,2460,2461,2462,2463,2464,2465,2466,2467,2468,2469,2470,2471,2472,2473,2474,2475,2476,2477,2478,2479,2480,2481,2482,2483,2484,2485,2486,2487,2488,2489,2490,2491,2492,2493,2494,2495,2496,2497,2498,2499,2500,2501,2502,2503,2504,2505,2506,2507,2508,2509,2510,2511,2512,2513,2514,2515,2516,2517,2518,2519,2520,2521,2522,2523,2524,2525,2526,2527,2528,2529,2530,2531,2532,2533,2534,2535,2536,2537,2538,2539,2540,2541,2542,2543,2544,2545,2546,2547,2548,2549,2550,2551,2552,2553,2554,2555,2556,2557,2558,2559,2560,2561,2562,2563,2564,2565,2566,2567,2568,2569,2570,2571,2572,2573,2574,2575,2576,2577,2578,2579,2580,2581,2582,2583,2584,2585,2586,2587,2588,2589,2590,2591,2592,2593,2594,2595,2596,2597,2598,2599,2600,2601,2602,2603,2604,2605,2606,2607,2608,2609,2610,2611,2612,2613,2614,2615,2616,2617,2618,2619,2620,2621,2622,2623,2624,2625,2626,2627,2628,2629,2630,2631,2632,2633,2634,2635,2636,2637,2638,2639,2640,2641,2642,2643,2644,2645,2646,2647,2648,2649,2650,2651,2652,2653,2654,2655,2656,2657,2658,2659,2660,2661,2662,2663,2664,2665,2666,2667,2668,2669,2670,2671,2672,2673,2674,2675,2676,2677,2678,2679,2680,2681,2682,2683,2684,2685,2686,2687,2688,2689,2690,2691,2692,2693,2694,2695,2696,2697,2698,2699,2700,2701,2702,2703,2704,2705,2706,2707,2708,2709,2710,2711,2712,2713,2714,2715,2716,2717,2718,2719,2720,2721,2722,2723,2724,2725,2726,2727,2728,2729,2730,2731,2732,2733,2734,2735,2736,2737,2738,2739,2740,2741,2742,2743,2744,2745,2746,2747,2748,2749,2750,2751,2752,2753,2754,2755,2756,2757,2758,2759,2760,2761,2762,2763,2764,2765,2766,2767,2768,2769,2770,2771,2772,2773,2774,2775,2776,2777,2778,2779,2780,2781,2782,2783,2784,2785,2786,2787,2788,2789,2790,2791,2792,2793,2794,2795,2796,2797,2798,2799,2800,2801,2802,2803,2804,2805,2806,2807,2808,2809,2810,2811,2812,2813,2814,2815,2816,2817,2818,2819,2820,2821,2822,2823,2824,2825,2826,2827,2828,2829,2830,2831,2832,2833,2834,2835,2836,2837,2838,2839,2840,2841,2842,2843,2844,2845,2846,2847,2848,2849,2850,2851,2852,2853,2854,2855,2856,2857,2858,2859,2860,2861,2862,2863,2864,2865,2866,2867,2868,2869,2870,2871,2872,2873,2874,2875,2876,2877,2878,2879,2880,2881,2882,2883,2884,2885,2886,2887,2888,2889,2890,2891,2892,2893,2894,2895,2896,2897,2898,2899,2900,2901,2902,2903,2904,2905,2906,2907,2908,2909,2910,2911,2912,2913,2914,2915,2916,2917,2918,2919,2920,2921,2922,2923,2924,2925,2926,2927,2928,2929,2930,2931,2932,2933,2934,2935,2936,2937,2938,2939,2940,2941,2942,2943,2944,2945,2946,2947,2948,2949,2950,2951,2952,2953,2954,2955,2956,2957,2958,2959,2960,2961,2962,2963,2964,2965,2966,2967,2968,2969,2970,2971,2972,2973,2974,2975,2976,2977,2978,2979,2980,2981,2982,2983,2984,2985,2986,2987,2988,2989,2990,2991,2992,2993,2994,2995,2996,2997,2998,2999,3000,3001,3002,3003,3004,3005,3006,3007,3008,3009,3010,3011,3012,3013,3014,3015,3016,3017,3018,3019,3020,3021,3022,3023,3024,3025,3026,3027,3028,3029,3030,3031,3032,3033,3034,3035,3036,3037,3038,3039,3040,3041,3042,3043,3044,3045,3046,3047,3048,3049,3050,3051,3052,3053,3054,3055,3056,3057,3058,3059,3060,3061,3062,3063,3064,3065,3066,3067,3068,3069,3070,3071,3072,3073,3074,3075,3076,3077,3078,3079,3080,3081,3082,3083,3084,3085,3086,3087,3088,3089,3090,3091,3092,3093,3094,3095,3096,3097,3098,3099,3100,3101,3102,3103,3104,3105,3106,3107,3108,3109,3110,3111,3112,3113,3114,3115,3116,3117,3118,3119,3120,3121,3122,3123,3124,3125,3126,3127,3128,3129,3130,3131,3132,3133,3134,3135,3136,3137,3138,3139,3140,3141,3142,3143,3144,3145,3146,3147,3148,3149,3150,3151,3152,3153,3154,3155,3156,3157,3158,3159,3160,3161,3162,3163,3164,3165,3166,3167,3168,3169,3170,3171,3172,3173,3174,3175,3176,3177,3178,3179,3180,3181,3182,3183,3184,3185,3186,3187,3188,3189,3190,3191,3192,3193,3194,3195,3196,3197,3198,3199,3200,3201,3202,3203,3204,3205,3206,3207,3208,3209,3210,3211,3212,3213,3214,3215,3216,3217,3218,3219,3220,3221,3222,3223,3224,3225,3226,3227,3228,3229,3230,3231,3232,3233,3234,3235,3236,3237,3238,3239,3240,3241,3242,3243,3244,3245,3246,3247,3248,3249,3250,3251,3252,3253,3254,3255,3256,3257,3258,3259,3260,3261,3262,3263,3264,3265,3266,3267,3268,3269,3270,3271,3272,3273,3274,3275,3276,3277,3278,3279,3280,3281,3282,3283,3284,3285,3286,3287,3288,3289,3290,3291,3292,3293,3294,3295,3296,3297,3298,3299,3300,3301,3302,3303,3304,3305,3306,3307,3308,3309,3310,3311,3312,3313,3314,3315,3316,3317,3318,3319,3320,3321,3322,3323,3324,3325,3326,3327,3328,3329,3330,3331,3332,3333,3334,3335,3336,3337,3338,3339,3340,3341,3342,3343,3344,3345,3346,3347,3348,3349,3350,3351,3352,3353,3354,3355,3356,3357,3358,3359,3360,3361,3362,3363,3364,3365,3366,3367,3368,3369,3370,3371,3372,3373,3374,3375,3376,3377,3378,3379,3380,3381,3382,3383,3384,3385,3386,3387,3388,3389,3390,3391,3392,3393,3394,3395,3396,3397,3398,3399,3400,3401,3402,3403,3404,3405,3406,3407,3408,3409,3410,3411,3412,3413,3414,3415,3416,3417,3418,3419,3420,3421,3422,3423,3424,3425,3426,3427,3428,3429,3430,3431,3432,3433,3434,3435,3436,3437,3438,3439,3440,3441,3442,3443,3444,3445,3446,3447,3448,3449,3450,3451,3452,3453,3454,3455,3456,3457,3458,3459,3460,3461,3462,3463,3464,3465,3466,3467,3468,3469,3470,3471,3472,3473,3474,3475,3476,3477,3478,3479,3480,3481,3482,3483,3484,3485,3486,3487,3488,3489,3490,3491,3492,3493,3494,3495,3496,3497,3498,3499,3500,3501,3502,3503,3504,3505,3506,3507,3508,3509,3510,3511,3512,3513,3514,3515,3516,3517,3518,3519,3520,3521,3522,3523,3524,3525,3526,3527,3528,3529,3530,3531,3532,3533,3534,3535,3536,3537,3538,3539,3540,3541,3542,3543,3544,3545,3546,3547,3548,3549,3550,3551,3552,3553,3554,3555,3556,3557,3558,3559,3560,3561,3562,3563,3564,3565,3566,3567,3568,3569,3570,3571,3572,3573,3574,3575,3576,3577,3578,3579,3580,3581,3582,3583,3584,3585,3586,3587,3588,3589,3590,3591,3592,3593,3594,3595,3596,3597,3598,3599,3600,3601,3602,3603,3604,3605,3606,3607,3608,3609,3610,3611,3612,3613,3614,3615,3616,3617,3618,3619,3620,3621,3622,3623,3624,3625,3626,3627,3628,3629,3630,3631,3632,3633,3634,3635,3636,3637,3638,3639,3640,3641,3642,3643,3644,3645,3646,3647,3648,3649,3650,3651,3652,3653,3654,3655,3656,3657,3658,3659,3660,3661,3662,3663,3664,3665,3666,3667,3668,3669,3670,3671,3672,3673,3674,3675,3676,3677,3678,3679,3680,3681,3682,3683,3684,3685,3686,3687,3688,3689,3690,3691,3692,3693,3694,3695,3696,3697,3698,3699,3700,3701,3702,3703,3704,3705,3706,3707,3708,3709,3710,3711,3712,3713,3714,3715,3716,3717,3718,3719,3720,3721,3722,3723,3724,3725,3726,3727,3728,3729,3730,3731,3732,3733,3734,3735,3736,3737,3738,3739,3740,3741,3742,3743,3744,3745,3746,3747,3748,3749,3750,3751,3752,3753,3754,3755,3756,3757,3758,3759,3760,3761,3762,3763,3764,3765,3766,3767,3768,3769,3770,3771,3772,3773,3774,3775,3776,3777,3778,3779,3780,3781,3782,3783,3784,3785,3786,3787,3788,3789,3790,3791,3792,3793,3794,3795,3796,3797,3798,3799,3800,3801,3802,3803,3804,3805,3806,3807,3808,3809,3810,3811,3812,3813,3814,3815,3816,3817,3818,3819,3820,3821,3822,3823,3824,3825,3826,3827,3828,3829,3830,3831,3832,3833,3834,3835,3836,3837,3838,3839,3840,3841,3842,3843,3844,3845,3846,3847,3848,3849,3850,3851,3852,3853,3854,3855,3856,3857,3858,3859,3860,3861,3862,3863,3864,3865,3866,3867,3868,3869,3870,3871,3872,3873,3874,3875,3876,3877,3878,3879,3880,3881,3882,3883,3884,3885,3886,3887,3888,3889,3890,3891,3892,3893,3894,3895,3896,3897,3898,3899,3900,3901,3902,3903,3904,3905,3906,3907,3908,3909,3910,3911,3912,3913,3914,3915,3916,3917,3918,3919,3920,3921,3922,3923,3924,3925,3926,3927,3928,3929,3930,3931,3932,3933,3934,3935,3936,3937,3938,3939,3940,3941,3942,3943,3944,3945,3946,3947,3948,3949,3950,3951,3952,3953,3954,3955,3956,3957,3958,3959,3960,3961,3962,3963,3964,3965,3966,3967,3968,3969,3970,3971,3972,3973,3974,3975,3976,3977,3978,3979,3980,3981,3982,3983,3984,3985,3986,3987,3988,3989,3990,3991,3992,3993,3994,3995,3996,3997,3998,3999,4000,4001,4002,4003,4004,4005,4006,4007,4008,4009,4010,4011,4012,4013,4014,4015,4016,4017,4018,4019,4020,4021,4022,4023,4024,4025,4026,4027,4028,4029,4030,4031,4032,4033,4034,4035,4036,4037,4038,4039,4040,4041,4042,4043,4044,4045,4046,4047,4048,4049,4050,4051,4052,4053,4054,4055,4056,4057,4058,4059,4060,4061,4062,4063,4064,4065,4066,4067,4068,4069,4070,4071,4072,4073,4074,4075,4076,4077,4078,4079,4080,4081,4082,4083,4084,4085,4086,4087,4088,4089,4090,4091,4092,4093,4094,4095,4096,4097,4098,4099,4100,4101,4102,4103,4104,4105,4106,4107,4108,4109,4110,4111,4112,4113,4114,4115,4116,4117,4118,4119,4120,4121,4122,4123,4124,4125,4126,4127,4128,4129,4130,4131,4132,4133,4134,4135,4136,4137,4138,4139,4140,4141,4142,4143,4144,4145,4146,4147,4148,4149,4150,4151,4152,4153,4154,4155,4156,4157,4158,4159,4160,4161,4162,4163,4164,4165,4166,4167,4168,4169,4170,4171,4172,4173,4174,4175,4176,4177,4178,4179,4180,4181,4182,4183,4184,4185,4186,4187,4188,4189,4190,4191,4192,4193,4194,4195,4196,4197,4198,4199,4200,4201,4202,4203,4204,4205,4206,4207,4208,4209,4210,4211,4212,4213,4214,4215,4216,4217,4218,4219,4220,4221,4222,4223,4224,4225,4226,4227,4228,4229,4230,4231,4232,4233,4234,4235,4236,4237,4238,4239,4240,4241,4242,4243,4244,4245,4246,4247,4248,4249,4250,4251,4252,4253,4254,4255,4256,4257,4258,4259,4260,4261,4262,4263,4264,4265,4266,4267,4268,4269,4270,4271,4272,4273,4274,4275,4276,4277,4278,4279,4280,4281,4282,4283,4284,4285,4286,4287,4288,4289,4290,4291,4292,4293,4294,4295,4296,4297,4298,4299,4300,4301,4302,4303,4304,4305,4306,4307,4308,4309,4310,4311,4312,4313,4314,4315,4316,4317,4318,4319,4320,4321,4322,4323,4324,4325,4326,4327,4328,4329,4330,4331,4332,4333,4334,4335,4336,4337,4338,4339,4340,4341,4342,4343,4344,4345,4346,4347,4348,4349,4350,4351,4352,4353,4354,4355,4356,4357,4358,4359,4360,4361,4362,4363,4364,4365,4366,4367,4368,4369,4370,4371,4372,4373,4374,4375,4376,4377,4378,4379,4380,4381,4382,4383,4384,4385,4386,4387,4388,4389,4390,4391,4392,4393,4394,4395,4396,4397,4398,4399,4400,4401,4402,4403,4404,4405,4406,4407,4408,4409,4410,4411,4412,4413,4414,4415,4416,4417,4418,4419,4420,4421,4422,4423,4424,4425,4426,4427,4428,4429,4430,4431,4432,4433,4434,4435,4436,4437,4438,4439,4440,4441,4442,4443,4444,4445,4446,4447,4448,4449,4450,4451,4452,4453,4454,4455,4456,4457,4458,4459,4460,4461,4462,4463,4464,4465,4466,4467,4468,4469,4470,4471,4472,4473,4474,4475,4476,4477,4478,4479,4480,4481,4482,4483,4484,4485,4486,4487,4488,4489,4490,4491,4492,4493,4494,4495,4496,4497,4498,4499,4500,4501,4502,4503,4504,4505,4506,4507,4508,4509,4510,4511,4512,4513,4514,4515,4516,4517,4518,4519,4520,4521,4522,4523,4524,4525,4526,4527,4528,4529,4530,4531,4532,4533,4534,4535,4536,4537,4538,4539,4540,4541,4542,4543,4544,4545,4546,4547,4548,4549,4550,4551,4552,4553,4554,4555,4556,4557,4558,4559,4560,4561,4562,4563,4564,4565,4566,4567,4568,4569,4570,4571,4572,4573,4574,4575,4576,4577,4578,4579,4580,4581,4582,4583,4584,4585,4586,4587,4588,4589,4590,4591,4592,4593,4594,4595,4596,4597,4598,4599,4600,4601,4602,4603,4604,4605,4606,4607,4608,4609,4610,4611,4612,4613,4614,4615,4616,4617,4618,4619,4620,4621,4622,4623,4624,4625,4626,4627,4628,4629,4630,4631,4632,4633,4634,4635,4636,4637,4638,4639,4640,4641,4642,4643,4644,4645,4646,4647,4648,4649,4650,4651,4652,4653,4654,4655,4656,4657,4658,4659,4660,4661,4662,4663,4664,4665,4666,4667,4668,4669,4670,4671,4672,4673,4674,4675,4676,4677,4678,4679,4680,4681,4682,4683,4684,4685,4686,4687,4688,4689,4690,4691,4692,4693,4694,4695,4696,4697,4698,4699,4700,4701,4702,4703,4704,4705,4706,4707,4708,4709,4710,4711,4712,4713,4714,4715,4716,4717,4718,4719,4720,4721,4722,4723,4724,4725,4726,4727,4728,4729,4730,4731,4732,4733,4734,4735,4736,4737,4738,4739,4740,4741,4742,4743,4744,4745,4746,4747,4748,4749,4750,4751,4752,4753,4754,4755,4756,4757,4758,4759,4760,4761,4762,4763,4764,4765,4766,4767,4768,4769,4770,4771,4772,4773,4774,4775,4776,4777,4778,4779,4780,4781,4782,4783,4784,4785,4786,4787,4788,4789,4790,4791,4792,4793,4794,4795,4796,4797,4798,4799,4800,4801,4802,4803,4804,4805,4806,4807,4808,4809,4810,4811,4812,4813,4814,4815,4816,4817,4818,4819,4820,4821,4822,4823,4824,4825,4826,4827,4828,4829,4830,4831,4832,4833,4834,4835,4836,4837,4838,4839,4840,4841,4842,4843,4844,4845,4846,4847,4848,4849,4850,4851,4852,4853,4854,4855,4856,4857,4858,4859,4860,4861,4862,4863,4864,4865,4866,4867,4868,4869,4870,4871,4872,4873,4874,4875,4876,4877,4878,4879,4880,4881,4882,4883,4884,4885,4886,4887,4888,4889,4890,4891,4892,4893,4894,4895,4896,4897,4898,4899,4900,4901,4902,4903,4904,4905,4906,4907,4908,4909,4910,4911,4912,4913,4914,4915,4916,4917,4918,4919,4920,4921,4922,4923,4924,4925,4926,4927,4928,4929,4930,4931,4932,4933,4934,4935,4936,4937,4938,4939,4940,4941,4942,4943,4944,4945,4946,4947,4948,4949,4950,4951,4952,4953,4954,4955,4956,4957,4958,4959,4960,4961,4962,4963,4964,4965,4966,4967,4968,4969,4970,4971,4972,4973,4974,4975,4976,4977,4978,4979,4980,4981,4982,4983,4984,4985,4986,4987,4988,4989,4990,4991,4992,4993,4994,4995,4996,4997,4998,4999,5000,5001,5002,5003,5004,5005,5006,5007,5008,5009,5010,5011,5012,5013,5014,5015,5016,5017,5018,5019,5020,5021,5022,5023,5024,5025,5026,5027,5028,5029,5030,5031,5032,5033,5034,5035,5036,5037,5038,5039,5040,5041,5042,5043,5044,5045,5046,5047,5048,5049,5050,5051,5052,5053,5054,5055,5056,5057,5058,5059,5060,5061,5062,5063,5064,5065,5066,5067,5068,5069,5070,5071,5072,5073,5074,5075,5076,5077,5078,5079,5080,5081,5082,5083,5084,5085,5086,5087,5088,5089,5090,5091,5092,5093,5094,5095,5096,5097,5098,5099,5100,5101,5102,5103,5104,5105,5106,5107,5108,5109,5110,5111,5112,5113,5114,5115,5116,5117,5118,5119,5120,5121,5122,5123,5124,5125,5126,5127,5128,5129,5130,5131,5132,5133,5134,5135,5136,5137,5138,5139,5140,5141,5142,5143,5144,5145,5146,5147,5148,5149,5150,5151,5152,5153,5154,5155,5156,5157,5158,5159,5160,5161,5162,5163,5164,5165,5166,5167,5168,5169,5170,5171,5172,5173,5174,5175,5176,5177,5178,5179,5180,5181,5182,5183,5184,5185,5186],"data":[[null,109.8639056562,0,"completed",-6.49178,2.0,0,"c1ccccc1","c1ccccc1",[],"none",true,-0.9804210046],[null,340.505459674,1,"completed",-6.064992,2.0,1,"c1ccccc1","c1ccc(-c2ccccc2)cc1",[],"[cH&r6,CH&r5:1]>>[#6:1](-[c]1[ch]ccc[ch]1)",true,-0.7564632526],[null,205.5301639019,1,"completed",-5.886512,2.0,1,"c1ccccc1","c1ccc2ccccc2c1",[],"[cH&r6:1][cH&r6:2]>>[c:1]2cccc[c:2]2",true,-0.5876709965],[null,443.4094078977,1,"completed",-5.779148,2.0,1,"c1ccccc1","C1=CCC=C1",[],"[c:0]1[ch:1][ch][c:3][c!r5:4][c!r5:5]1>>[c:0]1[CH2:1][c:3][c:4][c:5]1",true,-0.6500926749],[null,280.7754938902,1,"completed",-5.70978,2.0,1,"c1ccccc1","C(=Cc1ccccc1)c1ccccc1",[],"[ch&r6,CH1&r5:1]>>[*:1](-C=C-c1ccccc1)",true,-0.5109132859],[null,186.8022802516,1,"completed",-6.062784,2.0,1,"c1ccccc1","C(#Cc1ccccc1)c1ccccc1",[],"[ch&r6,CH1&r5:1]>>[*:1](-C#C-c1ccccc1)",true,-0.6993583323],[null,855.5124122314,1,"completed",-5.964712,2.0,1,"c1ccccc1","c1ccncc1",[],"[ch&r6:0]>>[nr6:0]",true,-1.0479921949],[null,130.7494298318,1,"completed",-5.208748,2.0,1,"c1ccccc1","c1ccc(Nc2ccccc2)cc1",[],"[ch&r6,CH1&r5:1]>>[*:1](-N-c1ccccc1)",true,-0.1512951284],[null,228.5818813147,1,"completed",-6.402172,2.0,1,"c1ccccc1","O=c1ccocc1",[],"[ch:1]1[c:2][c:3][ch:4][c:5][c:6]1>>[o:1]1[c:2][c:3][C:4](=O)[c:5][c:6]1",true,-0.9397441759],[null,323.4754272636,2,"completed",-5.894148,2.0,2,"c1ccc(-c2ccccc2)cc1","c1ccc(-c2ccc(-c3ccccc3)cc2)cc1",[],"[cH&r6,CH&r5:1]>>[#6:1](-[c]1[ch]ccc[ch]1)",true,-0.6431680687],[null,400.2089622162,2,"completed",-5.970784,2.0,2,"c1ccc(-c2ccccc2)cc1","c1ccc(-c2ccccc2-c2ccccc2)cc1",[],"[cH&r6,CH&r5:1]>>[#6:1](-[c]1[ch]ccc[ch]1)",true,-0.7291892436],[null,208.7259538309,2,"completed",-6.009332,2.0,2,"c1ccc(-c2ccccc2)cc1","c1ccc(-c2cccc(-c3ccccc3)c2)cc1",[],"[cH&r6,CH&r5:1]>>[#6:1](-[c]1[ch]ccc[ch]1)",true,-0.6698806013],[null,289.9552260252,2,"completed",-5.758816,2.0,2,"c1ccc(-c2ccccc2)cc1","c1ccc2c(-c3cccc4ccccc34)cccc2c1",[],"[cH&r6:1][cH&r6:2]>>[c:1]2cccc[c:2]2",true,-0.5447503179],[null,169.3995910698,2,"completed",-5.747408,2.0,2,"c1ccc(-c2ccccc2)cc1","c1ccc2cc(-c3ccc4ccccc4c3)ccc2c1",[],"[cH&r6:1][cH&r6:2]>>[c:1]2cccc[c:2]2",true,-0.4838113367],[null,267.6632374704,2,"completed",-5.4347,2.0,2,"c1ccc(-c2ccccc2)cc1","C1=CC(C2=CCC=C2)=CC1",[],"[c:0]1[ch:1][ch][c:3][c!r5:4][c!r5:5]1>>[c:0]1[CH2:1][c:3][c:4][c:5]1",true,-0.3557181648],[null,349.1573583961,2,"completed",-5.20378,2.0,2,"c1ccc(-c2ccccc2)cc1","C1=CCC(C2=CC=CC2)=C1",[],"[c:0]1[ch:1][ch][c:3][c!r5:4][c!r5:5]1>>[c:0]1[CH2:1][c:3][c:4][c:5]1",true,-0.3566346902],[null,135.9595188174,2,"completed",-5.675372,2.0,2,"c1ccc(-c2ccccc2)cc1","C(=Cc1cc(C=Cc2ccccc2)cc(-c2ccccc2)c1)c1ccccc1",[],"[ch&r6,CH1&r5:1]>>[*:1](-C=C-c1ccccc1)",true,-0.4250893207],[null,375.819464577,2,"completed",-5.709136,2.0,2,"c1ccc(-c2ccccc2)cc1","C(=Cc1ccccc1-c1ccccc1C=Cc1ccccc1)c1ccccc1",[],"[ch&r6,CH1&r5:1]>>[*:1](-C=C-c1ccccc1)",true,-0.5683776355],[null,147.7665762219,2,"completed",-5.712632,2.0,2,"c1ccc(-c2ccccc2)cc1","C(=Cc1cccc(-c2cccc(C=Cc3ccccc3)c2)c1)c1ccccc1",[],"[ch&r6,CH1&r5:1]>>[*:1](-C=C-c1ccccc1)",true,-0.4535865574],[null,181.9751020323,2,"completed",-5.690552,2.0,2,"c1ccc(-c2ccccc2)cc1","C(=Cc1cccc(C=Cc2ccccc2)c1-c1ccccc1)c1ccccc1",[],"[ch&r6,CH1&r5:1]>>[*:1](-C=C-c1ccccc1)",true,-0.4516671933],[null,208.7191839613,2,"completed",-5.533232,2.0,2,"c1ccc(-c2ccccc2)cc1","C(=Cc1ccc(-c2ccc(C=Cc3ccccc3)cc2)cc1)c1ccccc1",[],"[ch&r6,CH1&r5:1]>>[*:1](-C=C-c1ccccc1)",true,-0.3681464125],[null,196.9148975488,2,"completed",-5.758724,2.0,2,"c1ccc(-c2ccccc2)cc1","C(#Cc1ccccc1-c1ccccc1C#Cc1ccccc1)c1ccccc1",[],"[ch&r6,CH1&r5:1]>>[*:1](-C#C-c1ccccc1)",true,-0.5013930174],[null,131.0942331495,2,"completed",-5.826988,2.0,2,"c1ccc(-c2ccccc2)cc1","C(#Cc1cccc(-c2cccc(C#Cc3ccccc3)c2)c1)c1ccccc1",[],"[ch&r6,CH1&r5:1]>>[*:1](-C#C-c1ccccc1)",true,-0.5255058121],[null,155.4556626912,2,"completed",-5.807668,2.0,2,"c1ccc(-c2ccccc2)cc1","C(#Cc1cccc(C#Cc2ccccc2)c1-c1ccccc1)c1ccccc1",[],"[ch&r6,CH1&r5:1]>>[*:1](-C#C-c1ccccc1)",true,-0.5191873671],[null,191.1503918396,2,"completed",-5.649796,2.0,2,"c1ccc(-c2ccccc2)cc1","C(#Cc1ccc(-c2ccc(C#Cc3ccccc3)cc2)cc1)c1ccccc1",[],"[ch&r6,CH1&r5:1]>>[*:1](-C#C-c1ccccc1)",true,-0.4297133192],[null,116.6865516835,2,"completed",-5.807116,2.0,2,"c1ccc(-c2ccccc2)cc1","C(#Cc1cc(C#Cc2ccccc2)cc(-c2ccccc2)c1)c1ccccc1",[],"[ch&r6,CH1&r5:1]>>[*:1](-C#C-c1ccccc1)",true,-0.5085490534],[null,546.3324277,2,"completed",-5.947048,2.0,2,"c1ccc(-c2ccccc2)cc1","c1cncc(-c2cccnc2)c1",[],"[ch&r6:0]>>[nr6:0]",true,-0.8062563957],[null,501.5108793679,2,"completed",-6.042912,2.0,2,"c1ccc(-c2ccccc2)cc1","c1cc(-c2ccncc2)ccn1",[],"[ch&r6:0]>>[nr6:0]",true,-0.8289534677],[null,466.0574356808,2,"completed",-5.84088,2.0,2,"c1ccc(-c2ccccc2)cc1","c1ccc(-c2ccccn2)nc1",[],"[ch&r6:0]>>[nr6:0]",true,-0.6972604168],[null,94.2937576706,2,"completed",-5.141772,2.0,2,"c1ccc(-c2ccccc2)cc1","c1ccc(Nc2cc(Nc3ccccc3)cc(-c3ccccc3)c2)cc1",[],"[ch&r6,CH1&r5:1]>>[*:1](-N-c1ccccc1)",true,-0.0987234204],[null,209.1033990814,2,"completed",-5.012788,2.0,2,"c1ccc(-c2ccccc2)cc1","c1ccc(Nc2ccc(-c3ccc(Nc4ccccc4)cc3)cc2)cc1",[],"[ch&r6,CH1&r5:1]>>[*:1](-N-c1ccccc1)",true,-0.2178328227],[null,234.3945757705,2,"completed",-5.278392,2.0,2,"c1ccc(-c2ccccc2)cc1","c1ccc(Nc2ccccc2-c2ccccc2Nc2ccccc2)cc1",[],"[ch&r6,CH1&r5:1]>>[*:1](-N-c1ccccc1)",true,-0.265583194],[null,99.683152455,2,"completed",-5.15502,2.0,2,"c1ccc(-c2ccccc2)cc1","c1ccc(Nc2cccc(Nc3ccccc3)c2-c2ccccc2)cc1",[],"[ch&r6,CH1&r5:1]>>[*:1](-N-c1ccccc1)",true,-0.1068646765],[null,74.9002132244,2,"completed",-5.197892,2.0,2,"c1ccc(-c2ccccc2)cc1","c1ccc(Nc2cccc(-c3cccc(Nc4ccccc4)c3)c2)cc1",[],"[ch&r6,CH1&r5:1]>>[*:1](-N-c1ccccc1)",true,-0.1015166752],[null,231.1083419388,2,"completed",-6.69326,2.0,2,"c1ccc(-c2ccccc2)cc1","O=c1cccc(-c2cccc(=O)o2)o1",[],"[c:1]1[c:2][ch:3][ch:4][c:5][c:6]1>>[c:1]1[c:2][o:3][c:4](=O)[c:5][c:6]1",true,-1.1389754191],[null,261.3889745173,2,"completed",-7.004864,2.0,2,"c1ccc(-c2ccccc2)cc1","O=c1cc(-c2ccoc(=O)c2)cco1",[],"[c:1]1[c:2][ch:3][ch:4][c:5][c:6]1>>[c:1]1[c:2][o:3][c:4](=O)[c:5][c:6]1",true,-1.3587834841],[null,458.0882418214,2,"completed",-6.341544,2.0,2,"c1ccc(-c2ccccc2)cc1","O=c1occcc1-c1cccoc1=O",[],"[c:1]1[c:2][ch:3][ch:4][c:5][c:6]1>>[c:1]1[c:2][o:3][c:4](=O)[c:5][c:6]1",true,-0.982418584],[null,505.3211001958,2,"completed",-6.795472,2.0,2,"c1ccc(-c2ccccc2)cc1","O=c1ccc(-c2ccc(=O)oc2)co1",[],"[c:1]1[c:2][ch:3][ch:4][c:5][c:6]1>>[c:1]1[c:2][o:3][c:4](=O)[c:5][c:6]1",true,-1.2899286076],[null,562.0957850494,2,"completed",-6.25902,2.0,2,"c1ccc(-c2ccccc2)cc1","O=c1ccocc1-c1coccc1=O",[],"[ch:1]1[c:2][c:3][ch:4][c:5][c:6]1>>[o:1]1[c:2][c:3][C:4](=O)[c:5][c:6]1",true,-0.9870066252],[null,124.4367759721,2,"completed",-6.631068,2.0,2,"c1ccc(-c2ccccc2)cc1","O=c1ccoc(-c2cc(=O)cco2)c1",[],"[ch:1]1[c:2][c:3][ch:4][c:5][c:6]1>>[o:1]1[c:2][c:3][C:4](=O)[c:5][c:6]1",true,-1.078947371],[null,215.6407085499,2,"completed",-5.683008,2.0,2,"C1=CCC=C1","C1=C(c2ccccc2)C(c2ccccc2)=CC1",[],"[cH&r6,CH&r5:1]>>[#6:1](-[c]1[ch]ccc[ch]1)",true,-0.4615745833],[null,283.3202818644,2,"completed",-5.363492,2.0,2,"C1=CCC=C1","C1=C(c2ccccc2)CC(c2ccccc2)=C1",[],"[cH&r6,CH&r5:1]>>[#6:1](-[c]1[ch]ccc[ch]1)",true,-0.3380682162],[null,269.0393853239,2,"completed",-5.182988,2.0,2,"C1=CCC=C1","C(=Cc1ccccc1)C1=CC=C(C=Cc2ccccc2)C1",[],"[ch&r6,CH1&r5:1]>>[*:1](-C=C-c1ccccc1)",true,-0.2752395772],[null,154.6643521346,2,"completed",-5.459724,2.0,2,"C1=CCC=C1","C(=Cc1ccccc1)C1=CCC=C1C=Cc1ccccc1",[],"[ch&r6,CH1&r5:1]>>[*:1](-C=C-c1ccccc1)",true,-0.2955126501],[null,254.0547226688,2,"completed",-5.312064,2.0,2,"C1=CCC=C1","C(#Cc1ccccc1)C1=CC=C(C#Cc2ccccc2)C1",[],"[ch&r6,CH1&r5:1]>>[*:1](-C#C-c1ccccc1)",true,-0.2942442196],[null,152.2029334329,2,"completed",-5.601772,2.0,2,"C1=CCC=C1","C(#Cc1ccccc1)C1=CCC=C1C#Cc1ccccc1",[],"[ch&r6,CH1&r5:1]>>[*:1](-C#C-c1ccccc1)",true,-0.3827996232],[null,216.7183695799,2,"completed",-5.902152,2.0,2,"C1=CCC=C1","C1=CC(=C2C=CC=C2)C=C1",[],"[r5:1][CH2r5:2][r5:3]>>[r5:1][C:2](=C1cccc1)[r5:3]",true,-0.6018773039],[null,403.8387108723,2,"completed",-6.027732,2.0,2,"C1=CCC=C1","c1ccoc1",[],"[#6H2r5:1]>>[O:1]",true,-0.7647366669],[null,946.402586936,2,"completed",-5.37674,2.0,2,"C1=CCC=C1","C1=COCO1",[],"[CH,ch:0]1=[C,c:1][C,c:2]=[CH,ch:3][*:4]1>>[O:0]1[*:1]=,:[*:2][O:3][*:4]1",true,-0.9660251136],[null,350.3395268912,2,"completed",-5.957812,2.0,2,"C1=CCC=C1","c1ccsc1",[],"[#6H2r5:1]>>[S:1]",true,-0.6951978736],[null,322.4952195054,2,"completed",-4.789504,2.0,2,"C1=CCC=C1","C1=CSCS1",[],"[CH,ch:0]1=[C,c:1][C,c:2]=[CH,ch:3][*:4]1>>[S:0]1[*:1]=,:[*:2][S:3][*:4]1",true,-0.3888996939],[null,402.7197746654,2,"completed",-5.469936,2.0,2,"C1=CCC=C1","c1cc[nH]c1",[],"[#6H2r5:1]>>[NH:1]",true,-0.4787911993],[null,1139.4472576121,2,"completed",-6.516528,2.0,2,"C1=CCC=C1","C1=NCN=C1",[],"[chr5,CH1r5:1]>>[n:1]",true,-1.5104801636],[null,1008.2181397452,2,"completed",-6.368592,2.0,2,"C1=CCC=C1","C1=NN=CC1",[],"[chr5,CH1r5:1]>>[n:1]",true,-1.3435301976],[null,178.3332542752,2,"completed",-5.014352,2.0,2,"C1=CCC=C1","C1=C(Nc2ccccc2)C(Nc2ccccc2)=CC1",[],"[ch&r6,CH1&r5:1]>>[*:1](-N-c1ccccc1)",true,-0.1881413929],[null,563.8930859411,2,"completed",-4.546532,2.0,2,"C1=CCC=C1","C1=C(Nc2ccccc2)CC(Nc2ccccc2)=C1",[],"[ch&r6,CH1&r5:1]>>[*:1](-N-c1ccccc1)",true,-0.6841604765],[null,266.5653572681,2,"completed",-6.099032,2.0,2,"O=c1ccocc1","O=c1c(-c2ccccc2)cocc1-c1ccccc1",[],"[cH&r6,CH&r5:1]>>[#6:1](-[c]1[ch]ccc[ch]1)",true,-0.7484042416],[null,197.3922441131,2,"completed",-6.104736,2.0,2,"O=c1ccocc1","O=c1cc(-c2ccccc2)oc(-c2ccccc2)c1",[],"[cH&r6,CH&r5:1]>>[#6:1](-[c]1[ch]ccc[ch]1)",true,-0.7304902248],[null,192.030987422,2,"completed",-6.3432,2.0,2,"O=c1ccocc1","O=c1c2ccccc2oc2ccccc12",[],"[cH&r6:1][cH&r6:2]>>[c:1]2cccc[c:2]2",true,-0.8911753799],[null,156.4722287129,2,"completed",-6.045396,2.0,2,"O=c1ccocc1","O=c1cc(C=Cc2ccccc2)oc(C=Cc2ccccc2)c1",[],"[ch&r6,CH1&r5:1]>>[*:1](-C=C-c1ccccc1)",true,-0.6800239855],[null,235.8386839451,2,"completed",-5.701316,2.0,2,"O=c1ccocc1","O=c1c(C=Cc2ccccc2)cocc1C=Cc1ccccc1",[],"[ch&r6,CH1&r5:1]>>[*:1](-C=C-c1ccccc1)",true,-0.4824878666],[null,212.4585630372,2,"completed",-5.846584,2.0,2,"O=c1ccocc1","O=c1c(C#Cc2ccccc2)cocc1C#Cc1ccccc1",[],"[ch&r6,CH1&r5:1]>>[*:1](-C#C-c1ccccc1)",true,-0.5641441295],[null,131.4709049351,2,"completed",-6.129944,2.0,2,"O=c1ccocc1","O=c1cc(C#Cc2ccccc2)oc(C#Cc2ccccc2)c1",[],"[ch&r6,CH1&r5:1]>>[*:1](-C#C-c1ccccc1)",true,-0.7328499669],[null,608.86357166,2,"completed",-6.686084,2.0,2,"O=c1ccocc1","O=c1cnonc1",[],"[ch&r6:0]>>[nr6:0]",true,-1.2662501538],[null,712.8778114459,2,"completed",-6.730888,2.0,2,"O=c1ccocc1","O=c1ncocn1",[],"[ch&r6:0]>>[nr6:0]",true,-1.345917773],[null,136.0895935083,2,"completed",-5.670496,2.0,2,"O=c1ccocc1","O=c1cc(Nc2ccccc2)oc(Nc2ccccc2)c1",[],"[ch&r6,CH1&r5:1]>>[*:1](-N-c1ccccc1)",true,-0.4218987599],[null,229.6189560399,2,"completed",-5.210772,2.0,2,"O=c1ccocc1","O=c1c(Nc2ccccc2)cocc1Nc1ccccc1",[],"[ch&r6,CH1&r5:1]>>[*:1](-N-c1ccccc1)",true,-0.2423579555],[null,116.7544989071,2,"completed",-5.903532,2.0,2,"O=c1ccocc1","O=c1cc[nH]cc1",[],"[o:1]>>[nH:1]",true,-0.5744621953],[null,216.7309403444,2,"completed",-5.746948,2.0,2,"C(#Cc1ccccc1)c1ccccc1","C(#Cc1c(-c2ccccc2)cccc1-c1ccccc1)c1ccccc1",[],"[cH&r6,CH&r5:1]>>[#6:1](-[c]1[ch]ccc[ch]1)",true,-0.5020535237],[null,237.0569805558,2,"completed",-5.677396,2.0,2,"C(#Cc1ccccc1)c1ccccc1","C(#Cc1ccc(-c2ccccc2)cc1)c1ccc(-c2ccccc2)cc1",[],"[cH&r6,CH&r5:1]>>[#6:1](-[c]1[ch]ccc[ch]1)",true,-0.4685672001],[null,142.0069681692,2,"completed",-5.825424,2.0,2,"C(#Cc1ccccc1)c1ccccc1","C(#Cc1cccc(-c2ccccc2)c1)c1cccc(-c2ccccc2)c1",[],"[cH&r6,CH&r5:1]>>[#6:1](-[c]1[ch]ccc[ch]1)",true,-0.5272794033],[null,280.8402690465,2,"completed",-5.725604,2.0,2,"C(#Cc1ccccc1)c1ccccc1","C(#Cc1ccccc1-c1ccccc1)c1ccccc1-c1ccccc1",[],"[cH&r6,CH&r5:1]>>[#6:1](-[c]1[ch]ccc[ch]1)",true,-0.5202380565],[null,128.3158590996,2,"completed",-5.828828,2.0,2,"C(#Cc1ccccc1)c1ccccc1","C(#Cc1cc(-c2ccccc2)cc(-c2ccccc2)c1)c1ccccc1",[],"[cH&r6,CH&r5:1]>>[#6:1](-[c]1[ch]ccc[ch]1)",true,-0.5260686114],[null,159.9587665037,2,"completed",-5.650808,2.0,2,"C(#Cc1ccccc1)c1ccccc1","C(#Cc1ccc2ccccc2c1)c1ccc2ccccc2c1",[],"[cH&r6:1][cH&r6:2]>>[c:1]2cccc[c:2]2",true,-0.4174298011],[null,198.1530813831,2,"completed",-5.562488,2.0,2,"C(#Cc1ccccc1)c1ccccc1","C(#Cc1cccc2ccccc12)c1cccc2ccccc12",[],"[cH&r6:1][cH&r6:2]>>[c:1]2cccc[c:2]2",true,-0.379569845],[null,444.176200496,2,"completed",-5.629924,2.0,2,"C(#Cc1ccccc1)c1ccccc1","C(#CC1=CCC=C1)C1=CCC=C1",[],"[c:0]1[ch:1][ch][c:3][c!r5:4][c!r5:5]1>>[c:0]1[CH2:1][c:3][c:4][c:5]1",true,-0.5787002899],[null,304.0011082042,2,"completed",-5.23368,2.0,2,"C(#Cc1ccccc1)c1ccccc1","C(#CC1=CC=CC1)C1=CC=CC1",[],"[c:0]1[ch:1][ch][c:3][c!r5:4][c!r5:5]1>>[c:0]1[CH2:1][c:3][c:4][c:5]1",true,-0.3180772572],[null,416.1078913752,2,"completed",-5.7268,2.0,2,"C(#Cc1ccccc1)c1ccccc1","C(#Cc1ccc(C#Cc2ccccc2)cc1)c1ccccc1",[],"[ch&r6,CH1&r5:1]>>[*:1](-C#C-c1ccccc1)",true,-0.6046950594],[null,253.7983102923,2,"completed",-5.849528,2.0,2,"C(#Cc1ccccc1)c1ccccc1","C(#Cc1cccc(C#Cc2ccccc2)c1)c1ccccc1",[],"[ch&r6,CH1&r5:1]>>[*:1](-C#C-c1ccccc1)",true,-0.5828308258],[null,241.8248082554,2,"completed",-5.696164,2.0,2,"C(#Cc1ccccc1)c1ccccc1","C(#Cc1ccccc1C#Cc1ccccc1)c1ccccc1",[],"[ch&r6,CH1&r5:1]>>[*:1](-C#C-c1ccccc1)",true,-0.4823182354],[null,318.2194176098,2,"completed",-6.018256,2.0,2,"C(#Cc1ccccc1)c1ccccc1","C(#Cc1ccccn1)c1ccccn1",[],"[ch&r6:0]>>[nr6:0]",true,-0.7172368491],[null,482.3672237164,2,"completed",-6.099308,2.0,2,"C(#Cc1ccccc1)c1ccccc1","C(#Cc1ccncc1)c1ccncc1",[],"[ch&r6:0]>>[nr6:0]",true,-0.8497059569],[null,397.6213500022,2,"completed",-5.995256,2.0,2,"C(#Cc1ccccc1)c1ccccc1","C(#Cc1cccnc1)c1cccnc1",[],"[ch&r6:0]>>[nr6:0]",true,-0.7421789257],[null,417.2871061959,2,"completed",-6.544588,2.0,2,"C(#Cc1ccccc1)c1ccccc1","O=c1ccc(C#Cc2ccc(=O)oc2)co1",[],"[c:1]1[c:2][ch:3][ch:4][c:5][c:6]1>>[c:1]1[c:2][o:3][c:4](=O)[c:5][c:6]1",true,-1.0939275246],[null,202.9354724022,2,"completed",-6.84552,2.0,2,"C(#Cc1ccccc1)c1ccccc1","O=c1cc(C#Cc2ccoc(=O)c2)cco1",[],"[c:1]1[c:2][ch:3][ch:4][c:5][c:6]1>>[c:1]1[c:2][o:3][c:4](=O)[c:5][c:6]1",true,-1.2386018087],[null,360.8365499242,2,"completed",-6.14586,2.0,2,"C(#Cc1ccccc1)c1ccccc1","O=c1occcc1C#Cc1cccoc1=O",[],"[c:1]1[c:2][ch:3][ch:4][c:5][c:6]1>>[c:1]1[c:2][o:3][c:4](=O)[c:5][c:6]1",true,-0.8161962718],[null,199.7454947732,2,"completed",-6.59896,2.0,2,"C(#Cc1ccccc1)c1ccccc1","O=c1cccc(C#Cc2cccc(=O)o2)o1",[],"[c:1]1[c:2][ch:3][ch:4][c:5][c:6]1>>[c:1]1[c:2][o:3][c:4](=O)[c:5][c:6]1",true,-1.0681151589],[null,98.7522168391,2,"completed",-6.624168,2.0,2,"C(#Cc1ccccc1)c1ccccc1","O=c1ccoc(C#Cc2cc(=O)cco2)c1",[],"[ch:1]1[c:2][c:3][ch:4][c:5][c:6]1>>[o:1]1[c:2][c:3][C:4](=O)[c:5][c:6]1",true,-1.0714780285],[null,412.2440519933,2,"completed",-6.200232,2.0,2,"C(#Cc1ccccc1)c1ccccc1","O=c1ccocc1C#Cc1coccc1=O",[],"[ch:1]1[c:2][c:3][ch:4][c:5][c:6]1>>[o:1]1[c:2][c:3][C:4](=O)[c:5][c:6]1",true,-0.8735532501],[null,108.0295694259,2,"completed",-5.25208,2.0,2,"c1ccc(Nc2ccccc2)cc1","c1ccc(-c2cccc(Nc3cccc(-c4ccccc4)c3)c2)cc1",[],"[cH&r6,CH&r5:1]>>[#6:1](-[c]1[ch]ccc[ch]1)",true,-0.1516682821],[null,105.6212938246,2,"completed",-5.24932,2.0,2,"c1ccc(Nc2ccccc2)cc1","c1ccc(Nc2cc(-c3ccccc3)cc(-c3ccccc3)c2)cc1",[],"[cH&r6,CH&r5:1]>>[#6:1](-[c]1[ch]ccc[ch]1)",true,-0.148597188],[null,160.8731471942,2,"completed",-5.20194,2.0,2,"c1ccc(Nc2ccccc2)cc1","c1ccc(-c2ccc(Nc3ccc(-c4ccccc4)cc3)cc2)cc1",[],"[cH&r6,CH&r5:1]>>[#6:1](-[c]1[ch]ccc[ch]1)",true,-0.1759890157],[null,286.7985732052,2,"completed",-5.273332,2.0,2,"c1ccc(Nc2ccccc2)cc1","c1ccc(Nc2c(-c3ccccc3)cccc2-c2ccccc2)cc1",[],"[cH&r6,CH&r5:1]>>[#6:1](-[c]1[ch]ccc[ch]1)",true,-0.3114080488],[null,159.2503365115,2,"completed",-5.1679,2.0,2,"c1ccc(Nc2ccccc2)cc1","c1ccc(-c2ccccc2Nc2ccccc2-c2ccccc2)cc1",[],"[cH&r6,CH&r5:1]>>[#6:1](-[c]1[ch]ccc[ch]1)",true,-0.1661919691],[null,126.3284865031,2,"completed",-5.171212,2.0,2,"c1ccc(Nc2ccccc2)cc1","c1ccc2cc(Nc3ccc4ccccc4c3)ccc2c1",[],"[cH&r6:1][cH&r6:2]>>[c:1]2cccc[c:2]2",true,-0.1358077667],[null,124.391064386,2,"completed",-5.105064,2.0,2,"c1ccc(Nc2ccccc2)cc1","c1ccc2c(Nc3cccc4ccccc34)cccc2c1",[],"[cH&r6:1][cH&r6:2]>>[c:1]2cccc[c:2]2",true,-0.1244415626],[null,210.4021559934,2,"completed",-4.784904,2.0,2,"c1ccc(Nc2ccccc2)cc1","C1=CC(NC2=CCC=C2)=CC1",[],"[c:0]1[ch:1][ch][c:3][c!r5:4][c!r5:5]1>>[c:0]1[CH2:1][c:3][c:4][c:5]1",true,-0.3048261094],[null,202.8547408367,2,"completed",-4.738628,2.0,2,"c1ccc(Nc2ccccc2)cc1","C1=CCC(NC2=CC=CC2)=C1",[],"[c:0]1[ch:1][ch][c:3][c!r5:4][c!r5:5]1>>[c:0]1[CH2:1][c:3][c:4][c:5]1",true,-0.3242514608],[null,113.7404212291,2,"completed",-5.487324,2.0,2,"c1ccc(Nc2ccccc2)cc1","c1ccc(Nc2ccccn2)nc1",[],"[ch&r6:0]>>[nr6:0]",true,-0.2940180693],[null,321.5443185812,2,"completed",-5.735724,2.0,2,"c1ccc(Nc2ccccc2)cc1","c1cc(Nc2ccncc2)ccn1",[],"[ch&r6:0]>>[nr6:0]",true,-0.549018944],[null,312.1621042108,2,"completed",-5.467912,2.0,2,"c1ccc(Nc2ccccc2)cc1","c1cncc(Nc2cccnc2)c1",[],"[ch&r6:0]>>[nr6:0]",true,-0.4046865537],[null,83.8755576929,2,"completed",-5.118772,2.0,2,"c1ccc(Nc2ccccc2)cc1","c1ccc(Nc2cccc(Nc3ccccc3)c2)cc1",[],"[ch&r6,CH1&r5:1]>>[*:1](-N-c1ccccc1)",true,-0.0848986413],[null,261.4300651552,2,"completed",-5.064584,2.0,2,"c1ccc(Nc2ccccc2)cc1","c1ccc(Nc2ccccc2Nc2ccccc2)cc1",[],"[ch&r6,CH1&r5:1]>>[*:1](-N-c1ccccc1)",true,-0.262602899],[null,265.999734542,2,"completed",-4.873776,2.0,2,"c1ccc(Nc2ccccc2)cc1","c1ccc(Nc2ccc(Nc3ccccc3)cc2)cc1",[],"[ch&r6,CH1&r5:1]>>[*:1](-N-c1ccccc1)",true,-0.3095686271],[null,94.7744892879,2,"completed",-5.112608,2.0,2,"c1ccc(Nc2ccccc2)cc1","c1ccc(N(c2ccccc2)c2ccccc2)cc1",[],"[r:1][NH!R:2][r:3]>>[r:1][N:2](-c1ccccc1)[r:3]",true,-0.0951845315],[null,157.6264693795,2,"completed",-5.792856,2.0,2,"c1ccc2ccccc2c1","c1ccc(-c2ccc3ccc(-c4ccccc4)cc3c2)cc1",[],"[cH&r6,CH&r5:1]>>[#6:1](-[c]1[ch]ccc[ch]1)",true,-0.5099709088],[null,735.0806604117,2,"completed",-5.791384,2.0,2,"c1ccc2ccccc2c1","c1ccc(-c2ccc(-c3ccccc3)c3ccccc23)cc1",[],"[cH&r6,CH&r5:1]>>[#6:1](-[c]1[ch]ccc[ch]1)",true,-0.8800962315],[null,251.984018717,2,"completed",-5.743544,2.0,2,"c1ccc2ccccc2c1","c1ccc(-c2ccc3cc(-c4ccccc4)ccc3c2)cc1",[],"[cH&r6,CH&r5:1]>>[#6:1](-[c]1[ch]ccc[ch]1)",true,-0.5161675085],[null,695.6469091902,2,"completed",-5.796904,2.0,2,"c1ccc2ccccc2c1","c1ccc(-c2cccc3c(-c4ccccc4)cccc23)cc1",[],"[cH&r6,CH&r5:1]>>[#6:1](-[c]1[ch]ccc[ch]1)",true,-0.8496502004],[null,479.0870540344,2,"completed",-5.798192,2.0,2,"c1ccc2ccccc2c1","c1ccc(-c2cccc3cccc(-c4ccccc4)c23)cc1",[],"[cH&r6,CH&r5:1]>>[#6:1](-[c]1[ch]ccc[ch]1)",true,-0.684387112],[null,171.5972154784,2,"completed",-5.834256,2.0,2,"c1ccc2ccccc2c1","c1ccc(-c2cc3ccccc3cc2-c2ccccc2)cc1",[],"[cH&r6,CH&r5:1]>>[#6:1](-[c]1[ch]ccc[ch]1)",true,-0.5418673476],[null,149.8427671916,2,"completed",-5.507932,2.0,2,"c1ccc2ccccc2c1","c1ccc2cc3ccccc3cc2c1",[],"[cH&r6:1][cH&r6:2]>>[c:1]2cccc[c:2]2",true,-0.3224795002],[null,226.0944611292,2,"completed",-5.85514,2.0,2,"c1ccc2ccccc2c1","c1ccc2c(c1)ccc1ccccc12",[],"[cH&r6:1][cH&r6:2]>>[c:1]2cccc[c:2]2",true,-0.5749213433],[null,433.9524842478,2,"completed",-5.823124,2.0,2,"c1ccc2ccccc2c1","C1=Cc2cccc3cccc1c23",[],"[ch:1]2[c:3][c:4][c:5][c:6]3[c:7][c:8][c:9][ch:2][c:10]23>>C1=C[c:1]2[c:3][c:4][c:5][c:6]3[c:7][c:8][c:9][c:2]1[c:10]23",true,-0.6667382058],[null,226.4214584344,2,"completed",-5.182344,2.0,2,"c1ccc2ccccc2c1","C1=c2ccccc2=CC1",[],"[c:0]1[ch:1][ch][c:3][c!r5:4][c!r5:5]1>>[c:0]1[CH2:1][c:3][c:4][c:5]1",true,-0.2336431866],[null,280.0815016254,2,"completed",-5.551724,2.0,2,"c1ccc2ccccc2c1","C(=Cc1cccc2cccc(C=Cc3ccccc3)c12)c1ccccc1",[],"[ch&r6,CH1&r5:1]>>[*:1](-C=C-c1ccccc1)",true,-0.4224125802],[null,275.2820921462,2,"completed",-5.497536,2.0,2,"c1ccc2ccccc2c1","C(=Cc1cccc2c(C=Cc3ccccc3)cccc12)c1ccccc1",[],"[ch&r6,CH1&r5:1]>>[*:1](-C=C-c1ccccc1)",true,-0.3914298369],[null,311.0546459418,2,"completed",-5.420808,2.0,2,"c1ccc2ccccc2c1","C(=Cc1ccc(C=Cc2ccccc2)c2ccccc12)c1ccccc1",[],"[ch&r6,CH1&r5:1]>>[*:1](-C=C-c1ccccc1)",true,-0.3836465841],[null,134.6229408318,2,"completed",-5.607568,2.0,2,"c1ccc2ccccc2c1","C(=Cc1ccc2ccc(C=Cc3ccccc3)cc2c1)c1ccccc1",[],"[ch&r6,CH1&r5:1]>>[*:1](-C=C-c1ccccc1)",true,-0.3799469973],[null,197.9534817236,2,"completed",-5.485668,2.0,2,"c1ccc2ccccc2c1","C(=Cc1ccc2cc(C=Cc3ccccc3)ccc2c1)c1ccccc1",[],"[ch&r6,CH1&r5:1]>>[*:1](-C=C-c1ccccc1)",true,-0.334765718],[null,195.2632458158,2,"completed",-5.651176,2.0,2,"c1ccc2ccccc2c1","C(=Cc1cc2ccccc2cc1C=Cc1ccccc1)c1ccccc1",[],"[ch&r6,CH1&r5:1]>>[*:1](-C=C-c1ccccc1)",true,-0.4324202549],[null,173.2274693155,2,"completed",-5.603336,2.0,2,"c1ccc2ccccc2c1","C(#Cc1ccc2cc(C#Cc3ccccc3)ccc2c1)c1ccccc1",[],"[ch&r6,CH1&r5:1]>>[*:1](-C#C-c1ccccc1)",true,-0.3926166696],[null,114.3304247629,2,"completed",-5.713644,2.0,2,"c1ccc2ccccc2c1","C(#Cc1ccc2ccc(C#Cc3ccccc3)cc2c1)c1ccccc1",[],"[ch&r6,CH1&r5:1]>>[*:1](-C#C-c1ccccc1)",true,-0.4445057208],[null,329.856304777,2,"completed",-5.606832,2.0,2,"c1ccc2ccccc2c1","C(#Cc1cccc2cccc(C#Cc3ccccc3)c12)c1ccccc1",[],"[ch&r6,CH1&r5:1]>>[*:1](-C#C-c1ccccc1)",true,-0.4844334146],[null,191.2381860024,2,"completed",-5.484748,2.0,2,"c1ccc2ccccc2c1","C(#Cc1ccc(C#Cc2ccccc2)c2ccccc12)c1ccccc1",[],"[ch&r6,CH1&r5:1]>>[*:1](-C#C-c1ccccc1)",true,-0.3303138588],[null,169.5450113032,2,"completed",-5.753664,2.0,2,"c1ccc2ccccc2c1","C(#Cc1cc2ccccc2cc1C#Cc1ccccc1)c1ccccc1",[],"[ch&r6,CH1&r5:1]>>[*:1](-C#C-c1ccccc1)",true,-0.4879662458],[null,339.343037938,2,"completed",-5.589628,2.0,2,"c1ccc2ccccc2c1","C(#Cc1cccc2c(C#Cc3ccccc3)cccc12)c1ccccc1",[],"[ch&r6,CH1&r5:1]>>[*:1](-C#C-c1ccccc1)",true,-0.4823112385],[null,563.2011571734,2,"completed",-5.926348,2.0,2,"c1ccc2ccccc2c1","c1cc2cnccc2cn1",[],"[ch&r6:0]>>[nr6:0]",true,-0.8073366967],[null,662.8314552324,2,"completed",-5.96324,2.0,2,"c1ccc2ccccc2c1","c1cc2ccncc2cn1",[],"[ch&r6:0]>>[nr6:0]",true,-0.8969310753],[null,781.7507722409,2,"completed",-5.735908,2.0,2,"c1ccc2ccccc2c1","c1cnc2cccnc2c1",[],"[ch&r6:0]>>[nr6:0]",true,-0.8995998957],[null,1032.4810839111,2,"completed",-5.740324,2.0,2,"c1ccc2ccccc2c1","c1ccc2cnncc2c1",[],"[ch&r6:0]>>[nr6:0]",true,-1.1255773864],[null,907.3820643894,2,"completed",-5.687516,2.0,2,"c1ccc2ccccc2c1","c1ccc2nccnc2c1",[],"[ch&r6:0]>>[nr6:0]",true,-0.9962318934],[null,615.1684452884,2,"completed",-5.755872,2.0,2,"c1ccc2ccccc2c1","c1cnc2ncccc2c1",[],"[ch&r6:0]>>[nr6:0]",true,-0.7676031367],[null,241.1575657679,2,"completed",-4.99954,2.0,2,"c1ccc2ccccc2c1","c1ccc(Nc2cccc3c(Nc4ccccc4)cccc23)cc1",[],"[ch&r6,CH1&r5:1]>>[*:1](-N-c1ccccc1)",true,-0.2512014236],[null,481.5494524023,2,"completed",-4.90156,2.0,2,"c1ccc2ccccc2c1","c1ccc(Nc2ccc(Nc3ccccc3)c3ccccc23)cc1",[],"[ch&r6,CH1&r5:1]>>[*:1](-N-c1ccccc1)",true,-0.5011839059],[null,192.2935662971,2,"completed",-5.190164,2.0,2,"c1ccc2ccccc2c1","c1ccc(Nc2cc3ccccc3cc2Nc2ccccc2)cc1",[],"[ch&r6,CH1&r5:1]>>[*:1](-N-c1ccccc1)",true,-0.2023864956],[null,199.1564854641,2,"completed",-5.146556,2.0,2,"c1ccc2ccccc2c1","c1ccc(Nc2cccc3cccc(Nc4ccccc4)c23)cc1",[],"[ch&r6,CH1&r5:1]>>[*:1](-N-c1ccccc1)",true,-0.2018052568],[null,216.3032537008,2,"completed",-4.924468,2.0,2,"c1ccc2ccccc2c1","c1ccc(Nc2ccc3cc(Nc4ccccc4)ccc3c2)cc1",[],"[ch&r6,CH1&r5:1]>>[*:1](-N-c1ccccc1)",true,-0.248766405],[null,79.8706201448,2,"completed",-5.112332,2.0,2,"c1ccc2ccccc2c1","c1ccc(Nc2ccc3ccc(Nc4ccccc4)cc3c2)cc1",[],"[ch&r6,CH1&r5:1]>>[*:1](-N-c1ccccc1)",true,-0.0803357597],[null,229.1609018144,2,"completed",-7.066872,2.0,2,"c1ccc2ccccc2c1","O=c1occc2ccoc(=O)c12",[],"[c:1]1[c:2][ch:3][ch:4][c:5][c:6]1>>[c:1]1[c:2][o:3][c:4](=O)[c:5][c:6]1",true,-1.395751266],[null,399.5055558658,2,"completed",-6.994928,2.0,2,"c1ccc2ccccc2c1","O=c1ccc2oc(=O)ccc2o1",[],"[c:1]1[c:2][ch:3][ch:4][c:5][c:6]1>>[c:1]1[c:2][o:3][c:4](=O)[c:5][c:6]1",true,-1.3853061866],[null,533.2618981557,2,"completed",-6.786364,2.0,2,"c1ccc2ccccc2c1","O=c1occc2c(=O)occc12",[],"[c:1]1[c:2][ch:3][ch:4][c:5][c:6]1>>[c:1]1[c:2][o:3][c:4](=O)[c:5][c:6]1",true,-1.2953153233],[null,360.371978311,2,"completed",-7.020964,2.0,2,"c1ccc2ccccc2c1","O=c1ccc2ccc(=O)oc2o1",[],"[c:1]1[c:2][ch:3][ch:4][c:5][c:6]1>>[c:1]1[c:2][o:3][c:4](=O)[c:5][c:6]1",true,-1.3921272501],[null,518.7315998322,2,"completed",-6.423516,2.0,2,"c1ccc2ccccc2c1","O=c1ccoc2occc(=O)c12",[],"[ch:1]1[c:2][c:3][ch:4][c:5][c:6]1>>[o:1]1[c:2][c:3][C:4](=O)[c:5][c:6]1",true,-1.0617969805],[null,254.3160240606,2,"completed",-6.761892,2.0,2,"c1ccc2ccccc2c1","O=c1ccoc2c(=O)ccoc12",[],"[ch:1]1[c:2][c:3][ch:4][c:5][c:6]1>>[o:1]1[c:2][c:3][C:4](=O)[c:5][c:6]1",true,-1.1907981776],[null,153.2756264159,2,"completed",-5.873448,2.0,2,"c1ccncc1","c1ccc(-c2cccc(-c3ccccc3)n2)cc1",[],"[cH&r6,CH&r5:1]>>[#6:1](-[c]1[ch]ccc[ch]1)",true,-0.5626918374],[null,233.00696158,2,"completed",-5.917516,2.0,2,"c1ccncc1","c1ccc(-c2cncc(-c3ccccc3)c2)cc1",[],"[cH&r6,CH&r5:1]>>[#6:1](-[c]1[ch]ccc[ch]1)",true,-0.6178795394],[null,164.2073063984,2,"completed",-5.703248,2.0,2,"c1ccncc1","c1ccc2cc3cnccc3cc2c1",[],"[cH&r6:1][cH&r6:2]>>[c:1]2cccc[c:2]2",true,-0.4530772922],[null,148.299569521,2,"completed",-5.765992,2.0,2,"c1ccncc1","c1ccc2nc3ccccc3cc2c1",[],"[cH&r6:1][cH&r6:2]>>[c:1]2cccc[c:2]2",true,-0.4892136352],[null,166.8260108535,2,"completed",-5.765716,2.0,2,"c1ccncc1","C(=Cc1cncc(C=Cc2ccccc2)c1)c1ccccc1",[],"[ch&r6,CH1&r5:1]>>[*:1](-C=C-c1ccccc1)",true,-0.4949626615],[null,164.3342727832,2,"completed",-5.680156,2.0,2,"c1ccncc1","C(=Cc1cccc(C=Cc2ccccc2)n1)c1ccccc1",[],"[ch&r6,CH1&r5:1]>>[*:1](-C=C-c1ccccc1)",true,-0.4380986596],[null,185.8051797821,2,"completed",-5.896264,2.0,2,"c1ccncc1","C(#Cc1cncc(C#Cc2ccccc2)c1)c1ccccc1",[],"[ch&r6,CH1&r5:1]>>[*:1](-C#C-c1ccccc1)",true,-0.5875384073],[null,142.1025214143,2,"completed",-5.852196,2.0,2,"c1ccncc1","C(#Cc1cccc(C#Cc2ccccc2)n1)c1ccccc1",[],"[ch&r6,CH1&r5:1]>>[*:1](-C#C-c1ccccc1)",true,-0.5453756041],[null,881.7338755149,2,"completed",-5.935548,2.0,2,"c1ccncc1","c1cncnc1",[],"[ch&r6:0]>>[nr6:0]",true,-1.0580848042],[null,866.0938611421,2,"completed",-5.770408,2.0,2,"c1ccncc1","c1cnccn1",[],"[ch&r6:0]>>[nr6:0]",true,-0.9850622065],[null,1164.8084822666,2,"completed",-5.747868,2.0,2,"c1ccncc1","c1ccnnc1",[],"[ch&r6:0]>>[nr6:0]",true,-1.2499791773],[null,115.709519938,2,"completed",-5.158516,2.0,2,"c1ccncc1","c1ccc(Nc2cccc(Nc3ccccc3)n2)cc1",[],"[ch&r6,CH1&r5:1]>>[*:1](-N-c1ccccc1)",true,-0.1227457246],[null,166.6832597341,2,"completed",-5.215556,2.0,2,"c1ccncc1","c1ccc(Nc2cncc(Nc3ccccc3)c2)cc1",[],"[ch&r6,CH1&r5:1]>>[*:1](-N-c1ccccc1)",true,-0.1852737751],[null,151.0257153473,2,"completed",-5.726708,2.0,2,"C(=Cc1ccccc1)c1ccccc1","C(=Cc1cc(-c2ccccc2)cc(-c2ccccc2)c1)c1ccccc1",[],"[cH&r6,CH&r5:1]>>[#6:1](-[c]1[ch]ccc[ch]1)",true,-0.4639640031],[null,341.7842121762,2,"completed",-5.702604,2.0,2,"C(=Cc1ccccc1)c1ccccc1","C(=Cc1c(-c2ccccc2)cccc1-c1ccccc1)c1ccccc1",[],"[cH&r6,CH&r5:1]>>[#6:1](-[c]1[ch]ccc[ch]1)",true,-0.5429096815],[null,249.4624523189,2,"completed",-5.578312,2.0,2,"C(=Cc1ccccc1)c1ccccc1","C(=Cc1ccc(-c2ccccc2)cc1)c1ccc(-c2ccccc2)cc1",[],"[cH&r6,CH&r5:1]>>[#6:1](-[c]1[ch]ccc[ch]1)",true,-0.4175342813],[null,455.6924455648,2,"completed",-5.803528,2.0,2,"C(=Cc1ccccc1)c1ccccc1","C(=Cc1ccccc1-c1ccccc1)c1ccccc1-c1ccccc1",[],"[cH&r6,CH&r5:1]>>[#6:1](-[c]1[ch]ccc[ch]1)",true,-0.6709559687],[null,150.9705255977,2,"completed",-5.725604,2.0,2,"C(=Cc1ccccc1)c1ccccc1","C(=Cc1cccc(-c2ccccc2)c1)c1cccc(-c2ccccc2)c1",[],"[cH&r6,CH&r5:1]>>[#6:1](-[c]1[ch]ccc[ch]1)",true,-0.4632153693],[null,326.0818804323,2,"completed",-5.539212,2.0,2,"C(=Cc1ccccc1)c1ccccc1","C(=Cc1cccc2ccccc12)c1cccc2ccccc12",[],"[cH&r6:1][cH&r6:2]>>[c:1]2cccc[c:2]2",true,-0.4481672806],[null,188.1050606217,2,"completed",-5.567456,2.0,2,"C(=Cc1ccccc1)c1ccccc1","C(=Cc1ccc2ccccc2c1)c1ccc2ccccc2c1",[],"[cH&r6:1][cH&r6:2]>>[c:1]2cccc[c:2]2",true,-0.3774333301],[null,255.4530562048,2,"completed",-5.324208,2.0,2,"C(=Cc1ccccc1)c1ccccc1","C1=CC(C=CC2=CCC=C2)=CC1",[],"[c:0]1[ch:1][ch][c:3][c!r5:4][c!r5:5]1>>[c:0]1[CH2:1][c:3][c:4][c:5]1",true,-0.2998135842],[null,327.8330188685,2,"completed",-5.129904,2.0,2,"C(=Cc1ccccc1)c1ccccc1","C1=CCC(C=CC2=CC=CC2)=C1",[],"[c:0]1[ch:1][ch][c:3][c!r5:4][c!r5:5]1>>[c:0]1[CH2:1][c:3][c:4][c:5]1",true,-0.3285006398],[null,161.1127333031,2,"completed",-5.666908,2.0,2,"C(=Cc1ccccc1)c1ccccc1","C(=Cc1cccc(C=Cc2ccccc2)c1)c1ccccc1",[],"[ch&r6,CH1&r5:1]>>[*:1](-C=C-c1ccccc1)",true,-0.4282940652],[null,229.5702205461,2,"completed",-5.500572,2.0,2,"C(=Cc1ccccc1)c1ccccc1","C(=Cc1ccc(C=Cc2ccccc2)cc1)c1ccccc1",[],"[ch&r6,CH1&r5:1]>>[*:1](-C=C-c1ccccc1)",true,-0.3623904945],[null,333.0640965866,2,"completed",-5.609684,2.0,2,"C(=Cc1ccccc1)c1ccccc1","C(=Cc1ccccc1C=Cc1ccccc1)c1ccccc1",[],"[ch&r6,CH1&r5:1]>>[*:1](-C=C-c1ccccc1)",true,-0.4880807357],[null,174.7662276953,2,"completed",-5.873816,2.0,2,"C(=Cc1ccccc1)c1ccccc1","C(=Cc1ccccn1)c1ccccn1",[],"[ch&r6:0]>>[nr6:0]",true,-0.5691668677],[null,420.2667936602,2,"completed",-6.064072,2.0,2,"C(=Cc1ccccc1)c1ccccc1","C(=Cc1ccncc1)c1ccncc1",[],"[ch&r6:0]>>[nr6:0]",true,-0.7950139874],[null,434.9734146722,2,"completed",-5.976212,2.0,2,"C(=Cc1ccccc1)c1ccccc1","C(=Cc1cccnc1)c1cccnc1",[],"[ch&r6:0]>>[nr6:0]",true,-0.7519296053],[null,466.951261464,2,"completed",-6.446148,2.0,2,"C(=Cc1ccccc1)c1ccccc1","O=c1ccc(C=Cc2ccc(=O)oc2)co1",[],"[c:1]1[c:2][ch:3][ch:4][c:5][c:6]1>>[c:1]1[c:2][o:3][c:4](=O)[c:5][c:6]1",true,-1.0516556257],[null,382.9653075393,2,"completed",-5.933432,2.0,2,"C(=Cc1ccccc1)c1ccccc1","O=c1occcc1C=Cc1cccoc1=O",[],"[c:1]1[c:2][ch:3][ch:4][c:5][c:6]1>>[c:1]1[c:2][o:3][c:4](=O)[c:5][c:6]1",true,-0.6978687463],[null,202.1643819247,2,"completed",-6.410176,2.0,2,"C(=Cc1ccccc1)c1ccccc1","O=c1cccc(C=Cc2cccc(=O)o2)o1",[],"[c:1]1[c:2][ch:3][ch:4][c:5][c:6]1>>[c:1]1[c:2][o:3][c:4](=O)[c:5][c:6]1",true,-0.9391407782],[null,199.9180439987,2,"completed",-6.779924,2.0,2,"C(=Cc1ccccc1)c1ccccc1","O=c1cc(C=Cc2ccoc(=O)c2)cco1",[],"[c:1]1[c:2][ch:3][ch:4][c:5][c:6]1>>[c:1]1[c:2][o:3][c:4](=O)[c:5][c:6]1",true,-1.1928193915],[null,92.8430880756,2,"completed",-6.527752,2.0,2,"C(=Cc1ccccc1)c1ccccc1","O=c1ccoc(C=Cc2cc(=O)cco2)c1",[],"[ch:1]1[c:2][c:3][ch:4][c:5][c:6]1>>[o:1]1[c:2][c:3][C:4](=O)[c:5][c:6]1",true,-1.0037295293],[null,671.682692097,2,"completed",-5.96738,2.0,2,"C(=Cc1ccccc1)c1ccccc1","O=c1ccocc1C=Cc1coccc1=O",[],"[ch:1]1[c:2][c:3][ch:4][c:5][c:6]1>>[o:1]1[c:2][c:3][C:4](=O)[c:5][c:6]1",true,-0.9054325985],[-0.0257513526,158.9075755417,3,"completed",-4.909012,3.0,3,"c1ccc(Nc2cccc(Nc3ccccc3)c2-c2ccccc2)cc1","C1=CC(Nc2cccc(NC3=CCC=C3)c2-c2ccccc2)=CC1",{},"[c:0]1[ch:1][ch][c:3][c!r5:4][c!r5:5]1>>[c:0]1[CH2:1][c:3][c:4][c:5]1",null,-0.2076657446],[-0.0323354299,122.3860408814,3,"completed",-4.909748,3.0,3,"c1ccc(Nc2ccc3ccc(Nc4ccccc4)cc3c2)cc1","C1=CC(Nc2ccc3ccc(NC4=CCC=C4)cc3c2)=CC1",{},"[c:0]1[ch:1][ch][c:3][c!r5:4][c!r5:5]1>>[c:0]1[CH2:1][c:3][c:4][c:5]1",null,-0.1808709388],[-0.0424182528,140.8141536371,3,"completed",-4.735592,3.0,3,"c1ccc2c(Nc3cccc4ccccc34)cccc2c1","C1=c2cccc(Nc3cccc4c3=CCC=4)c2=CC1",{},"[c:0]1[ch:1][ch][c:3][c!r5:4][c!r5:5]1>>[c:0]1[CH2:1][c:3][c:4][c:5]1",null,-0.2913713939],[-0.0456949122,104.7361806702,3,"completed",-5.385112,3.0,3,"C1=CC(c2cc(Nc3ccccc3)cc(C3=CCC=C3)c2)=CC1","C1=CC(c2cc(Nc3ccccc3)cc(C3=CCC=C3)n2)=CC1",{},"[ch&r6:0]>>[nr6:0]",null,-0.2253912272],[-0.0528757637,195.7777565831,3,"completed",-4.678736,3.0,3,"C1=CC(Nc2cc3ccccc3cc2NC2=CCC=C2)=CC1","C1=CC(Nc2cc3c(cc2NC2=CCC=C2)=CCC=3)=CC1",{},"[c:0]1[ch:1][ch][c:3][c!r5:4][c!r5:5]1>>[c:0]1[CH2:1][c:3][c:4][c:5]1",null,-0.3539575896],[-0.0557300289,102.9114123654,3,"completed",-5.13892,3.0,3,"c1ccc(Nc2cc(-c3ccccc3)cc(-c3ccccc3)c2)cc1","C1=CC(c2cc(Nc3ccccc3)cc(C3=CCC=C3)c2)=CC1",{},"[c:0]1[ch:1][ch][c:3][c!r5:4][c!r5:5]1>>[c:0]1[CH2:1][c:3][c:4][c:5]1",null,-0.1064565373],[-0.0579292131,152.0746305763,3,"completed",-4.86016,3.0,3,"C1=CC(c2c(Nc3ccccc3)cccc2Nc2ccccc2)=CC1","C1=CC(Nc2cccc(NC3=CCC=C3)c2C2=CCC=C2)=CC1",{},"[c:0]1[ch:1][ch][c:3][c!r5:4][c!r5:5]1>>[c:0]1[CH2:1][c:3][c:4][c:5]1",null,-0.2265238924],[-0.0586166818,132.6694404249,3,"completed",-4.748288,3.0,3,"C1=c2cc(Nc3ccccc3)c(Nc3ccccc3)cc2=CC1","C1=CCC(Nc2cc3c(cc2NC2=CC=CC2)=CCC=3)=C1",{},"[c:0]1[ch:1][ch][c:3][c!r5:4][c!r5:5]1>>[c:0]1[CH2:1][c:3][c:4][c:5]1",null,-0.2796691484],[-0.0618210669,154.9518632613,3,"completed",-5.041124,3.0,3,"c1ccc(-c2ccccc2Nc2ccccc2-c2ccccc2)cc1","C1=CC(c2ccccc2Nc2ccccc2C2=CCC=C2)=CC1",{},"[c:0]1[ch:1][ch][c:3][c!r5:4][c!r5:5]1>>[c:0]1[CH2:1][c:3][c:4][c:5]1",null,-0.1603390401],[-0.0643057316,136.2906461151,3,"completed",-4.980312,3.0,3,"c1ccc(Nc2cccc(-c3cccc(Nc4ccccc4)c3)c2)cc1","C1=CC(Nc2cccc(-c3cccc(NC4=CCC=C4)c3)c2)=CC1",{},"[c:0]1[ch:1][ch][c:3][c!r5:4][c!r5:5]1>>[c:0]1[CH2:1][c:3][c:4][c:5]1",null,-0.1599828013],[-0.0661626549,104.0119030507,3,"completed",-5.11454,3.0,3,"C1=CCC(c2cc(Nc3ccccc3)cc(Nc3ccccc3)c2)=C1","c1ccc(Nc2cc(Nc3ccccc3)cc(-c3ccc[nH]3)c2)cc1",{},"[#6H2r5:1]>>[NH:1]",null,-0.1045086966],[-0.0673001114,98.826333402,3,"completed",-4.980864,3.0,3,"C1=CC(c2cc(Nc3ccccc3)cc(Nc3ccccc3)c2)=CC1","c1ccc(Nc2cc(Nc3ccccc3)cc(-c3cc[nH]c3)c2)cc1",{},"[#6H2r5:1]>>[NH:1]",null,-0.1293112662],[-0.0686506274,112.3789785398,3,"completed",-5.139656,3.0,3,"c1ccc(-c2cccc(Nc3cccc(-c4ccccc4)c3)c2)cc1","C1=CC(c2cccc(Nc3cccc(C4=CCC=C4)c3)c2)=CC1",{},"[c:0]1[ch:1][ch][c:3][c!r5:4][c!r5:5]1>>[c:0]1[CH2:1][c:3][c:4][c:5]1",null,-0.1157566758],[-0.069846197,145.3723052747,3,"completed",-4.844244,3.0,3,"c1ccc(Nc2cccc(Nc3ccccc3)c2-c2ccccn2)cc1","C1=CC(Nc2cccc(NC3=CCC=C3)c2-c2ccccn2)=CC1",{},"[c:0]1[ch:1][ch][c:3][c!r5:4][c!r5:5]1>>[c:0]1[CH2:1][c:3][c:4][c:5]1",null,-0.2306177825],[-0.0702349094,83.8826672434,3,"completed",-5.13248,3.0,3,"C1=CCC(c2cc(Nc3ccccc3)cc(Nc3ccccc3)c2)=C1","c1ccc(Nc2cc(Nc3ccccc3)cc(-c3cccs3)c2)cc1",{},"[#6H2r5:1]>>[S:1]",null,-0.0869093065],[-0.0706504517,115.9178851776,3,"completed",-5.191544,3.0,3,"c1ccc(-c2cccc(Nc3cccc(-c4ccccc4)c3)c2)cc1","C1=CCC(c2cccc(Nc3cccc(C4=CC=CC4)c3)c2)=C1",{},"[c:0]1[ch:1][ch][c:3][c!r5:4][c!r5:5]1>>[c:0]1[CH2:1][c:3][c:4][c:5]1",null,-0.1324511421],[-0.0710668658,174.9776987537,3,"completed",-4.869176,3.0,3,"c1ccc(Nc2cccc(Nc3ccccc3)c2-c2ccccc2)cc1","C1=CCC(Nc2cccc(NC3=CC=CC3)c2-c2ccccc2)=C1",{},"[c:0]1[ch:1][ch][c:3][c!r5:4][c!r5:5]1>>[c:0]1[CH2:1][c:3][c:4][c:5]1",null,-0.2381685482],[-0.0710704473,90.274483641,3,"completed",-5.093012,3.0,3,"c1ccc(Nc2cc(Nc3ccccc3)cc(-c3ccccc3)c2)cc1","C1=CC(c2cc(Nc3ccccc3)cc(Nc3ccccc3)c2)=CC1",{},"[c:0]1[ch:1][ch][c:3][c!r5:4][c!r5:5]1>>[c:0]1[CH2:1][c:3][c:4][c:5]1",null,-0.0904069143],[-0.075066814,172.7540231861,3,"completed",-4.757488,3.0,3,"c1ccc2cc(Nc3ccc4ccccc4c3)ccc2c1","C1=c2ccc(Nc3ccc4c(c3)=CCC=4)cc2=CC1",{},"[c:0]1[ch:1][ch][c:3][c!r5:4][c!r5:5]1>>[c:0]1[CH2:1][c:3][c:4][c:5]1",null,-0.2955131857],[-0.0762380241,152.7718842766,3,"completed",-5.035696,3.0,3,"C1=CC(c2c(Nc3ccccc3)cccc2Nc2ccccc2)=CC1","c1ccc(Nc2cccc(Nc3ccccc3)c2-c2cc[nH]c2)cc1",{},"[#6H2r5:1]>>[NH:1]",null,-0.1592651901],[-0.076406898,107.0430136293,3,"completed",-5.114816,3.0,3,"c1ccc(Nc2cc(-c3ccccc3)cc(Nc3ccccc3)n2)cc1","C1=CC(c2cc(Nc3ccccc3)nc(Nc3ccccc3)c2)=CC1",{},"[c:0]1[ch:1][ch][c:3][c!r5:4][c!r5:5]1>>[c:0]1[CH2:1][c:3][c:4][c:5]1",null,-0.1075442632],[-0.0764210786,95.1499525201,3,"completed",-5.106812,3.0,3,"c1ccc(Nc2cccc(Nc3ccccc3)c2-c2ccccc2)cc1","C1=CC(c2c(Nc3ccccc3)cccc2Nc2ccccc2)=CC1",{},"[c:0]1[ch:1][ch][c:3][c!r5:4][c!r5:5]1>>[c:0]1[CH2:1][c:3][c:4][c:5]1",null,-0.0952693608],[-0.0767153648,223.4746876797,3,"completed",-4.849948,3.0,3,"C1=c2ccccc2=CC1","C1=c2cc(Nc3ccccc3)c(Nc3ccccc3)cc2=CC1",{},"[ch&r6,CH1&r5:1]>>[*:1](-N-c1ccccc1)",null,-0.2838638359],[-0.0768334069,149.0365087739,3,"completed",-4.895856,3.0,3,"C1=CCC(c2c(Nc3ccccc3)cccc2Nc2ccccc2)=C1","C1=CCC(c2c(NC3=CCC=C3)cccc2NC2=CCC=C2)=C1",{},"[c:0]1[ch:1][ch][c:3][c!r5:4][c!r5:5]1>>[c:0]1[CH2:1][c:3][c:4][c:5]1",null,-0.2064764383],[-0.0782461972,124.5604723606,3,"completed",-4.85326,3.0,3,"C1=CC(c2cc(Nc3ccccc3)cc(Nc3ccccc3)c2)=CC1","C1=CC(Nc2cc(NC3=CCC=C3)cc(C3=CCC=C3)c2)=CC1",{},"[c:0]1[ch:1][ch][c:3][c!r5:4][c!r5:5]1>>[c:0]1[CH2:1][c:3][c:4][c:5]1",null,-0.2129479251],[-0.0794535198,134.8940843343,3,"completed",-4.865772,3.0,3,"c1ccc(Nc2cccc(Nc3ccccc3)n2)cc1","C1=CC(Nc2cccc(NC3=CCC=C3)n2)=CC1",{},"[c:0]1[ch:1][ch][c:3][c!r5:4][c!r5:5]1>>[c:0]1[CH2:1][c:3][c:4][c:5]1",null,-0.2123185447],[-0.0800846867,86.6535366658,3,"completed",-5.108468,3.0,3,"C1=CC(c2cc(Nc3ccccc3)cc(Nc3ccccc3)c2)=CC1","c1ccc(Nc2cc(Nc3ccccc3)cc(-c3ccsc3)c2)cc1",{},"[#6H2r5:1]>>[S:1]",null,-0.086856041],[-0.0801072263,266.8283120459,3,"completed",-4.911864,3.0,3,"C1=c2cc(Nc3ccccc3)c(Nc3ccccc3)cc2=CC1","C1=c2cc(Nc3ccccn3)c(Nc3ccccn3)cc2=CC1",{},"[ch&r6:0]>>[nr6:0]",null,-0.2975583536],[-0.0808066297,139.0767950711,3,"completed",-5.214912,3.0,3,"C1=CCC(c2c(Nc3ccccc3)cccc2Nc2ccccc2)=C1","C1=CCC(c2c(Nc3ccccn3)cccc2Nc2ccccn2)=C1",{},"[ch&r6:0]>>[nr6:0]",null,-0.1606632849],[-0.0813771684,132.5495695022,3,"completed",-4.902112,3.0,3,"c1ccc(Nc2cc(Nc3ccccc3)cc(-c3ccccc3)c2)cc1","C1=CC(Nc2cc(NC3=CCC=C3)cc(-c3ccccc3)c2)=CC1",{},"[c:0]1[ch:1][ch][c:3][c!r5:4][c!r5:5]1>>[c:0]1[CH2:1][c:3][c:4][c:5]1",null,-0.1917227739],[-0.0820471499,138.5665955586,3,"completed",-4.902664,3.0,3,"C1=CCC(c2cc(Nc3ccccc3)cc(Nc3ccccc3)c2)=C1","C1=CCC(c2cc(NC3=CCC=C3)cc(NC3=CCC=C3)c2)=C1",{},"[c:0]1[ch:1][ch][c:3][c!r5:4][c!r5:5]1>>[c:0]1[CH2:1][c:3][c:4][c:5]1",null,-0.1956579538],[-0.0836346092,111.1082708659,3,"completed",-4.816644,3.0,3,"C1=CC(c2cc(Nc3ccccc3)cc(Nc3ccccc3)c2)=CC1","C1=C(c2cc(Nc3ccccc3)cc(Nc3ccccc3)c2)SCS1",{},"[CH,ch:0]1=[C,c:1][C,c:2]=[CH,ch:3][*:4]1>>[S:0]1[*:1]=,:[*:2][S:3][*:4]1",null,-0.2273487475],[-0.0840534452,137.4289259149,3,"completed",-4.88638,3.0,3,"c1ccc(Nc2cc(-c3ccccc3)cc(Nc3ccccc3)n2)cc1","C1=CC(Nc2cc(-c3ccccc3)cc(NC3=CCC=C3)n2)=CC1",{},"[c:0]1[ch:1][ch][c:3][c!r5:4][c!r5:5]1>>[c:0]1[CH2:1][c:3][c:4][c:5]1",null,-0.2030938867],[-0.084667697,138.4588506077,3,"completed",-5.020424,3.0,3,"C1=CCC(c2cc(Nc3ccccc3)cc(C3=CC=CC3)c2)=C1","C1=CCC(c2cc(NC3=CCC=C3)cc(C3=CC=CC3)c2)=C1",{},"[c:0]1[ch:1][ch][c:3][c!r5:4][c!r5:5]1>>[c:0]1[CH2:1][c:3][c:4][c:5]1",null,-0.1492437597],[-0.0855715369,114.778344979,3,"completed",-5.401856,3.0,3,"C1=CCC(c2cccc(C3=CC=CC3)n2)=C1","C1=CCC(c2cc(Nc3ccccc3)cc(C3=CC=CC3)n2)=C1",{},"[ch&r6,CH1&r5:1]>>[*:1](-N-c1ccccc1)",null,-0.24046085],[-0.086609187,151.9024472316,3,"completed",-4.969272,3.0,3,"c1ccc(Nc2cccc(Nc3ccccc3)c2-c2cccnc2)cc1","C1=CC(Nc2cccc(NC3=CCC=C3)c2-c2cccnc2)=CC1",{},"[c:0]1[ch:1][ch][c:3][c!r5:4][c!r5:5]1>>[c:0]1[CH2:1][c:3][c:4][c:5]1",null,-0.1773368556],[-0.0867347432,200.057076066,3,"completed",-4.940936,3.0,3,"c1ccc(Nc2cc3ccccc3cc2Nc2ccccc2)cc1","C1=CC(Nc2cc3ccccc3cc2NC2=CCC=C2)=CC1",{},"[c:0]1[ch:1][ch][c:3][c!r5:4][c!r5:5]1>>[c:0]1[CH2:1][c:3][c:4][c:5]1",null,-0.2289552318],[-0.0867591176,145.2326943023,3,"completed",-4.856296,3.0,3,"c1ccc(Nc2ccc3ccc(Nc4ccccc4)cc3c2)cc1","C1=CCC(Nc2ccc3ccc(NC4=CC=CC4)cc3c2)=C1",{},"[c:0]1[ch:1][ch][c:3][c!r5:4][c!r5:5]1>>[c:0]1[CH2:1][c:3][c:4][c:5]1",null,-0.2240411545],[-0.0875505662,177.9294750007,3,"completed",-4.851144,3.0,3,"C1=CC(c2cc(Nc3ccccc3)cc(C3=CCC=C3)c2)=CC1","C1=CCC(Nc2cc(C3=CCC=C3)cc(C3=CCC=C3)c2)=C1",{},"[c:0]1[ch:1][ch][c:3][c!r5:4][c!r5:5]1>>[c:0]1[CH2:1][c:3][c:4][c:5]1",null,-0.2490065448],[-0.0882386235,146.6235240392,3,"completed",-4.983256,3.0,3,"C1=C(Nc2ccccc2)C=C(C2=CC(Nc3ccccc3)=CC2)C1","c1ccc(Nc2csc(-c3cc(Nc4ccccc4)cs3)c2)cc1",{},"[#6H2r5:1]>>[S:1]",null,-0.167859307],[-0.0885571576,104.2623378043,3,"completed",-5.133032,3.0,3,"C1=CC(c2c(Nc3ccccc3)cccc2Nc2ccccc2)=CC1","c1ccc(Nc2cccc(Nc3ccccc3)c2-c2ccsc2)cc1",{},"[#6H2r5:1]>>[S:1]",null,-0.1067955077],[-0.0896646637,168.1481616862,3,"completed",-4.827868,3.0,3,"C1=CC(c2c(Nc3ccccc3)cccc2Nc2ccccc2)=CC1","C1=CCC(Nc2cccc(NC3=CC=CC3)c2C2=CCC=C2)=C1",{},"[c:0]1[ch:1][ch][c:3][c!r5:4][c!r5:5]1>>[c:0]1[CH2:1][c:3][c:4][c:5]1",null,-0.2540888796],[-0.0899315662,266.7730947551,3,"completed",-5.061732,3.0,3,"c1ccc(Nc2ccccc2-c2ccccc2Nc2ccccc2)cc1","C1=CC(Nc2ccccc2-c2ccccc2NC2=CCC=C2)=CC1",{},"[c:0]1[ch:1][ch][c:3][c!r5:4][c!r5:5]1>>[c:0]1[CH2:1][c:3][c:4][c:5]1",null,-0.2681146389],[-0.0899794612,129.0967566101,3,"completed",-4.857584,3.0,3,"c1ccc(Nc2cccc(Nc3ccccc3)c2)cc1","C1=CC(Nc2cccc(NC3=CCC=C3)c2)=CC1",{},"[c:0]1[ch:1][ch][c:3][c!r5:4][c!r5:5]1>>[c:0]1[CH2:1][c:3][c:4][c:5]1",null,-0.2132160311],[-0.0911902092,115.1426515704,3,"completed",-5.17388,3.0,3,"C1=CC(c2c(Nc3ccccc3)cccc2Nc2ccccc2)=CC1","C1=CC(c2c(Nc3ccccn3)cccc2Nc2ccccn2)=CC1",{},"[ch&r6:0]>>[nr6:0]",null,-0.1262235115],[-0.0915567252,179.8963961445,3,"completed",-4.958968,3.0,3,"c1ccc(Nc2cccc3cccc(Nc4ccccc4)c23)cc1","C1=CC(Nc2cccc3cccc(NC4=CCC=C4)c23)=CC1",{},"[c:0]1[ch:1][ch][c:3][c!r5:4][c!r5:5]1>>[c:0]1[CH2:1][c:3][c:4][c:5]1",null,-0.2052043508],[-0.0921745324,185.5044811464,3,"completed",-4.69916,3.0,3,"c1ccc(Nc2ccc3cc(Nc4ccccc4)ccc3c2)cc1","C1=CC(Nc2ccc3cc(NC4=CCC=C4)ccc3c2)=CC1",{},"[c:0]1[ch:1][ch][c:3][c!r5:4][c!r5:5]1>>[c:0]1[CH2:1][c:3][c:4][c:5]1",null,-0.3363651859],[-0.0923274255,198.3255488945,3,"completed",-4.942224,3.0,3,"C1=CC(c2c(Nc3ccccc3)cccc2Nc2ccccc2)=CC1","C1=C(c2c(Nc3ccccc3)cccc2Nc2ccccc2)SCS1",{},"[CH,ch:0]1=[C,c:1][C,c:2]=[CH,ch:3][*:4]1>>[S:0]1[*:1]=,:[*:2][S:3][*:4]1",null,-0.2270037968],[-0.0931619006,118.8938982557,3,"completed",-4.546532,3.0,3,"c1ccc2c(Nc3cccc4ccccc34)cccc2c1","C1=c2ccccc2=C(NC2=c3ccccc3=CC2)C1",{},"[c:0]1[ch:1][ch][c:3][c!r5:4][c!r5:5]1>>[c:0]1[CH2:1][c:3][c:4][c:5]1",null,-0.405260292],[-0.0935645526,307.4832869587,3,"completed",-4.759512,3.0,3,"C1=C(Nc2ccccc2)C=C(C2=CC(Nc3ccccc3)=CC2)C1","c1ccc(Nc2c[nH]c(-c3cc(Nc4ccccc4)c[nH]3)c2)cc1",{},"[#6H2r5:1]>>[NH:1]",null,-0.3890407306],[-0.0942852997,108.9984521791,3,"completed",-5.13846,3.0,3,"C1=CCC(c2cc(Nc3ccccc3)cc(Nc3ccccc3)c2)=C1","C1=CCC(c2cc(Nc3ccccc3)nc(Nc3ccccc3)c2)=C1",{},"[ch&r6:0]>>[nr6:0]",null,-0.1122740249],[-0.0954894417,94.292018152,3,"completed",-5.073048,3.0,3,"C1=CC(c2cc(Nc3ccccc3)cc(Nc3ccccc3)c2)=CC1","C1=NC(c2cc(Nc3ccccc3)cc(Nc3ccccc3)c2)=CC1",{},"[chr5,CH1r5:1]>>[n:1]",null,-0.0961609366],[-0.0969310796,198.1769189529,3,"completed",-5.034132,3.0,3,"c1ccc(-c2ccccc2Nc2ccccc2-c2ccccc2)cc1","C1=CCC(c2ccccc2Nc2ccccc2C2=CC=CC2)=C1",{},"[c:0]1[ch:1][ch][c:3][c!r5:4][c!r5:5]1>>[c:0]1[CH2:1][c:3][c:4][c:5]1",null,-0.2034699044],[-0.0975585792,149.397934408,3,"completed",-5.087124,3.0,3,"C1=CCC(c2c(Nc3ccccc3)cccc2Nc2ccccc2)=C1","c1ccc(Nc2cccc(Nc3ccccc3)c2-c2ccc[nH]2)cc1",{},"[#6H2r5:1]>>[NH:1]",null,-0.1496695713],[-0.0976488397,86.6646205899,3,"completed",-5.140852,3.0,3,"C1=CCC(c2cc(Nc3ccccc3)cc(Nc3ccccc3)c2)=C1","c1ccc(Nc2cc(Nc3ccccc3)cc(-c3ccco3)c2)cc1",{},"[#6H2r5:1]>>[O:1]",null,-0.0912606736],[-0.0982602362,170.107313962,3,"completed",-4.865128,3.0,3,"C1=CCC(c2c(Nc3ccccc3)cccc2Nc2ccccc2)=C1","C1=CCC(Nc2cccc(NC3=CC=CC3)c2C2=CC=CC2)=C1",{},"[c:0]1[ch:1][ch][c:3][c!r5:4][c!r5:5]1>>[c:0]1[CH2:1][c:3][c:4][c:5]1",null,-0.2365740431],[-0.0985013395,109.9118792452,3,"completed",-5.307096,3.0,3,"c1ccc(-c2cc(Nc3ccccn3)cc(-c3ccccc3)c2)cc1","C1=CCC(c2cc(Nc3ccccn3)cc(C3=CC=CC3)c2)=C1",{},"[c:0]1[ch:1][ch][c:3][c!r5:4][c!r5:5]1>>[c:0]1[CH2:1][c:3][c:4][c:5]1",null,-0.1819233637],[-0.0989289543,150.5711813132,3,"completed",-4.917752,3.0,3,"c1ccc(Nc2cc(-c3ccccc3)cc(Nc3ccccc3)n2)cc1","C1=CCC(Nc2cc(-c3ccccc3)cc(NC3=CC=CC3)n2)=C1",{},"[c:0]1[ch:1][ch][c:3][c!r5:4][c!r5:5]1>>[c:0]1[CH2:1][c:3][c:4][c:5]1",null,-0.1973491932],[-0.0999607265,94.9677856517,3,"completed",-5.18262,3.0,3,"C1=CCC(c2cc(Nc3ccccc3)cc(Nc3ccccc3)c2)=C1","C1=CN=C(c2cc(Nc3ccccc3)cc(Nc3ccccc3)c2)C1",{},"[chr5,CH1r5:1]>>[n:1]",null,-0.1111919595],[-0.1006222356,126.5627866226,3,"completed",-5.156492,3.0,3,"C1=CCC(c2c(Nc3ccccc3)cccc2Nc2ccccc2)=C1","c1ccc(Nc2cccc(Nc3ccccc3)c2-c2cccs2)cc1",{},"[#6H2r5:1]>>[S:1]",null,-0.1325967516],[-0.1006980209,100.8276686308,3,"completed",-5.196696,3.0,3,"c1ccc(Nc2cc(-c3ccccc3)cc(-c3ccccc3)c2)cc1","C1=CCC(c2cc(Nc3ccccc3)cc(C3=CC=CC3)c2)=C1",{},"[c:0]1[ch:1][ch][c:3][c!r5:4][c!r5:5]1>>[c:0]1[CH2:1][c:3][c:4][c:5]1",null,-0.1214404208],[-0.1015346692,101.8785503333,3,"completed",-5.020424,3.0,3,"C1=CC(c2c(Nc3ccccc3)cccc2Nc2ccccc2)=CC1","C1=NC(c2c(Nc3ccccc3)cccc2Nc2ccccc2)=CC1",{},"[chr5,CH1r5:1]>>[n:1]",null,-0.1161123831],[-0.1016036808,97.5902133417,3,"completed",-5.454756,3.0,3,"O=c1ccoc(-c2cc(Nc3ccccc3)cc(Nc3ccccc3)c2)c1","O=c1cc[nH]c(-c2cc(Nc3ccccc3)cc(Nc3ccccc3)c2)c1",{},"[o:1]>>[nH:1]",null,-0.2668168685],[-0.1016628576,96.774487176,3,"completed",-5.184276,3.0,3,"C1=CC(c2cc(Nc3ccccc3)cc(Nc3ccccc3)c2)=CC1","C1=NCC=C1c1cc(Nc2ccccc2)cc(Nc2ccccc2)c1",{},"[chr5,CH1r5:1]>>[n:1]",null,-0.1133379858],[-0.102330971,96.4760228057,3,"completed",-5.20516,3.0,3,"C1=CCC(c2cc(Nc3ccccc3)cc(Nc3ccccc3)c2)=C1","C1=CCC(c2cc(Nc3ccccn3)cc(Nc3ccccn3)c2)=C1",{},"[ch&r6:0]>>[nr6:0]",null,-0.1213521715],[-0.1030328836,85.3878833284,3,"completed",-5.450524,3.0,3,"O=c1cccc(-c2cc(Nc3ccccc3)cc(Nc3ccccc3)c2)o1","O=c1cccc(-c2cc(Nc3ccccc3)cc(Nc3ccccc3)c2)[nH]1",{},"[o:1]>>[nH:1]",null,-0.2597998406],[-0.1035291317,100.9031386329,3,"completed",-5.125488,3.0,3,"C1=CC(c2cc(Nc3ccccc3)cc(Nc3ccccc3)c2)=CC1","C1=CC(c2cc(Nc3ccccc3)cc(Nc3ccccc3)c2)=NC1",{},"[chr5,CH1r5:1]>>[n:1]",null,-0.1024683662],[-0.1035826101,128.1954789112,3,"completed",-5.42136,3.0,3,"O=c1ccoc(-c2c(Nc3ccccc3)cccc2Nc2ccccc2)c1","O=c1cc[nH]c(-c2c(Nc3ccccc3)cccc2Nc2ccccc2)c1",{},"[o:1]>>[nH:1]",null,-0.2589159769],[-0.1040045459,94.9934714437,3,"completed",-5.131284,3.0,3,"c1ccc(Nc2cc(Nc3ccccc3)cc(-c3ccccc3)c2)cc1","c1ccc(Nc2cc(Nc3ccccc3)cc(-c3ccccn3)c2)cc1",{},"[ch&r6:0]>>[nr6:0]",null,-0.0974849581],[-0.1044372811,132.675080101,3,"completed",-4.89098,3.0,3,"c1ccc(Nc2cc(Nc3ccccc3)cc(-c3ccccn3)c2)cc1","C1=CC(Nc2cc(NC3=CCC=C3)cc(-c3ccccn3)c2)=CC1",{},"[c:0]1[ch:1][ch][c:3][c!r5:4][c!r5:5]1>>[c:0]1[CH2:1][c:3][c:4][c:5]1",null,-0.1975106667],[-0.105269332,144.6715766794,3,"completed",-4.916096,3.0,3,"c1ccc(Nc2cccc(Nc3ccccc3)n2)cc1","C1=CCC(Nc2cccc(NC3=CC=CC3)n2)=C1",{},"[c:0]1[ch:1][ch][c:3][c!r5:4][c!r5:5]1>>[c:0]1[CH2:1][c:3][c:4][c:5]1",null,-0.1936543284],[-0.1057566384,188.6828138978,3,"completed",-4.814528,3.0,3,"c1ccc(Nc2cccc(Nc3ccccc3)c2-c2ccccn2)cc1","C1=CCC(Nc2cccc(NC3=CC=CC3)c2-c2ccccn2)=C1",{},"[c:0]1[ch:1][ch][c:3][c!r5:4][c!r5:5]1>>[c:0]1[CH2:1][c:3][c:4][c:5]1",null,-0.2748333914],[-0.1062413171,135.6032290021,3,"completed",-5.13524,3.0,3,"C1=CCC(c2c(Nc3ccccc3)cccc2Nc2ccccc2)=C1","C1=CN=C(c2c(Nc3ccccc3)cccc2Nc2ccccc2)C1",{},"[chr5,CH1r5:1]>>[n:1]",null,-0.1378286833],[-0.1065335777,93.6802341915,3,"completed",-5.207,3.0,3,"c1ccc(Nc2cc(Nc3ccccc3)cc(-c3ccccc3)c2)cc1","c1ccc(Nc2cc(Nc3ccccc3)cc(-c3cccnc3)c2)cc1",{},"[ch&r6:0]>>[nr6:0]",null,-0.119941637],[-0.1070847795,175.1372053153,3,"completed",-4.924284,3.0,3,"c1ccc(Nc2cccc(Nc3ccccc3)c2-c2cccnc2)cc1","C1=CCC(Nc2cccc(NC3=CC=CC3)c2-c2cccnc2)=C1",{},"[c:0]1[ch:1][ch][c:3][c!r5:4][c!r5:5]1>>[c:0]1[CH2:1][c:3][c:4][c:5]1",null,-0.214014803],[-0.107169984,226.4025676848,3,"completed",-5.093196,3.0,3,"O=c1ccoc(-c2c(Nc3ccccc3)cccc2Nc2ccccc2)c1","O=c1ccoc(-c2c(NC3=CC=CC3)cccc2NC2=CC=CC2)c1",{},"[c:0]1[ch:1][ch][c:3][c!r5:4][c!r5:5]1>>[c:0]1[CH2:1][c:3][c:4][c:5]1",null,-0.2264526593],[-0.1076826095,84.9868007496,3,"completed",-5.193476,3.0,3,"C1=CC(c2c(Nc3ccccc3)cccc2Nc2ccccc2)=CC1","C1=NCC=C1c1c(Nc2ccccc2)cccc1Nc1ccccc1",{},"[chr5,CH1r5:1]>>[n:1]",null,-0.1072579133],[-0.1078147505,83.0974750888,3,"completed",-5.185932,3.0,3,"C1=CCC(c2cc(Nc3ccccc3)cc(Nc3ccccc3)c2)=C1","C1=NC=C(c2cc(Nc3ccccc3)cc(Nc3ccccc3)c2)C1",{},"[chr5,CH1r5:1]>>[n:1]",null,-0.1025841196],[-0.1084398769,152.9996282249,3,"completed",-4.99448,3.0,3,"C1=CC(Nc2cccc(NC3=CCC=C3)c2-c2ccccc2)=CC1","C1=CC(Nc2cccc(NC3=CCC=C3)c2-c2ccncc2)=CC1",{},"[ch&r6:0]>>[nr6:0]",null,-0.1698963706],[-0.1086286949,111.6340445316,3,"completed",-5.002208,3.0,3,"C1=CC(=C2C=C(Nc3ccccc3)C(Nc3ccccc3)=C2)C=C1","C1=CC(=C2C=C(NC3=CCC=C3)C(NC3=CCC=C3)=C2)C=C1",{},"[c:0]1[ch:1][ch][c:3][c!r5:4][c!r5:5]1>>[c:0]1[CH2:1][c:3][c:4][c:5]1",null,-0.1309510014],[-0.1098254468,134.0491762948,3,"completed",-5.096784,3.0,3,"C1=CC(c2c(Nc3ccccc3)cccc2Nc2ccccc2)=CC1","C1=CC(c2c(Nc3ccccc3)cccc2Nc2ccccc2)=NC1",{},"[chr5,CH1r5:1]>>[n:1]",null,-0.1340680781],[-0.1100772746,167.7954208255,3,"completed",-4.816184,3.0,3,"c1ccc2c[nH]cc2c1","c1ccc(Nc2cc3c[nH]cc3cc2Nc2ccccc2)cc1",{},"[ch&r6,CH1&r5:1]>>[*:1](-N-c1ccccc1)",null,-0.260049128],[-0.1101141365,147.6454845545,3,"completed",-4.956484,3.0,3,"C1=CC(c2cc(Nc3ccccc3)cc(C3=CCC=C3)c2)=CC1","C1=CC(Nc2cc(C3=CCC=C3)cc(C3=CCC=C3)c2)=CC1",{},"[c:0]1[ch:1][ch][c:3][c!r5:4][c!r5:5]1>>[c:0]1[CH2:1][c:3][c:4][c:5]1",null,-0.178582311],[-0.110451554,105.5240958354,3,"completed",-5.27692,3.0,3,"C1=CC(c2cc(Nc3ccccc3)cc(C3=CCC=C3)c2)=CC1","C1=CC(c2cc(Nc3ccccn3)cc(C3=CCC=C3)c2)=CC1",{},"[ch&r6:0]>>[nr6:0]",null,-0.1627042444],[-0.1105458088,85.611890825,3,"completed",-5.12144,3.0,3,"c1ccc(Nc2cc(Nc3ccccc3)cc(-c3ccccc3)c2)cc1","C1=CCC(c2cc(Nc3ccccc3)cc(Nc3ccccc3)c2)=C1",{},"[c:0]1[ch:1][ch][c:3][c!r5:4][c!r5:5]1>>[c:0]1[CH2:1][c:3][c:4][c:5]1",null,-0.0869174086],[-0.1110398206,155.5027587279,3,"completed",-4.784628,3.0,3,"C1=CCC(c2ccccc2Nc2ccccc2C2=CC=CC2)=C1","C1=CCC(C2=CCC=C2NC2=CCC=C2C2=CC=CC2)=C1",{},"[c:0]1[ch:1][ch][c:3][c!r5:4][c!r5:5]1>>[c:0]1[CH2:1][c:3][c:4][c:5]1",null,-0.2700301135],[-0.1115627579,199.4622857075,3,"completed",-4.777084,3.0,3,"C1=CCC(Nc2ccccc2-c2ccccc2NC2=CC=CC2)=C1","C1=CCC(NC2=CCC=C2C2=CCC=C2NC2=CC=CC2)=C1",{},"[c:0]1[ch:1][ch][c:3][c!r5:4][c!r5:5]1>>[c:0]1[CH2:1][c:3][c:4][c:5]1",null,-0.3014628128],[-0.1126465696,106.9722624293,3,"completed",-5.0966,3.0,3,"c1ccc(Nc2cccc(Nc3ccccc3)c2-c2ccccc2)cc1","c1ccc(Nc2cccc(Nc3ccccc3)c2-c2ccccn2)cc1",{},"[ch&r6:0]>>[nr6:0]",null,-0.1069987352],[-0.1126572484,95.7854530779,3,"completed",-5.170568,3.0,3,"C1=CC(c2cc(Nc3ccccc3)cc(Nc3ccccc3)c2)=CC1","C1=CC(c2cc(Nc3ccccn3)cc(Nc3ccccn3)c2)=CC1",{},"[ch&r6:0]>>[nr6:0]",null,-0.1077727976],[-0.1134423604,252.7145966736,3,"completed",-4.910576,3.0,3,"c1ccc(N(c2ccccc2)c2ccccc2)cc1","C1=CCC(N(c2ccccc2)c2ccccc2)=C1",{},"[c:0]1[ch:1][ch][c:3][c!r5:4][c!r5:5]1>>[c:0]1[CH2:1][c:3][c:4][c:5]1",null,-0.2853884699],[-0.1135666757,99.8058978216,3,"completed",-5.269652,3.0,3,"O=c1cc(-c2c(Nc3ccccc3)cccc2Nc2ccccc2)cco1","O=c1cc(-c2c(Nc3ccccc3)cccc2Nc2ccccc2)cc[nH]1",{},"[o:1]>>[nH:1]",null,-0.1551267217],[-0.1139841718,127.3875583499,3,"completed",-5.21344,3.0,3,"C1=CCC(c2c(Nc3ccccc3)cccc2Nc2ccccc2)=C1","C1=NC=C(c2c(Nc3ccccc3)cccc2Nc2ccccc2)C1",{},"[chr5,CH1r5:1]>>[n:1]",null,-0.1501106941],[-0.1140782797,131.6574110325,3,"completed",-4.973412,3.0,3,"c1ccc(N(c2ccccc2)c2ccccc2)cc1","C1=CC(N(c2ccccc2)c2ccccc2)=CC1",{},"[c:0]1[ch:1][ch][c:3][c!r5:4][c!r5:5]1>>[c:0]1[CH2:1][c:3][c:4][c:5]1",null,-0.1586999985],[-0.1149478145,133.6184011931,3,"completed",-5.28704,3.0,3,"c1ccc(-c2cc(Nc3cccnc3)cc(-c3ccccc3)c2)cc1","C1=CCC(c2cc(Nc3cccnc3)cc(C3=CC=CC3)c2)=C1",{},"[c:0]1[ch:1][ch][c:3][c!r5:4][c!r5:5]1>>[c:0]1[CH2:1][c:3][c:4][c:5]1",null,-0.1870722276],[-0.1152658303,168.8345646488,3,"completed",-4.9057,3.0,3,"C1=CCC(Nc2cc(-c3ccccc3)cc(-c3ccccc3)c2)=C1","C1=CCC(Nc2cc(C3=CC=CC3)cc(C3=CC=CC3)c2)=C1",{},"[c:0]1[ch:1][ch][c:3][c!r5:4][c!r5:5]1>>[c:0]1[CH2:1][c:3][c:4][c:5]1",null,-0.2168036677],[-0.1155274592,126.1166255351,3,"completed",-5.153824,3.0,3,"c1ccc(Nc2cccc(Nc3ccccc3)c2-c2ccccc2)cc1","C1=CCC(c2c(Nc3ccccc3)cccc2Nc2ccccc2)=C1",{},"[c:0]1[ch:1][ch][c:3][c!r5:4][c!r5:5]1>>[c:0]1[CH2:1][c:3][c:4][c:5]1",null,-0.131624255],[-0.1160080207,125.2508948368,3,"completed",-5.472696,3.0,3,"c1ccc(Nc2cc(-c3ccccc3)cc(-c3ccccc3)c2)cc1","c1ccc(Nc2cc(-c3ccccc3)nc(-c3ccccc3)c2)cc1",{},"[ch&r6:0]>>[nr6:0]",null,-0.2893957805],[-0.1161914178,264.1260134176,3,"completed",-4.73734,3.0,3,"C1=C(Nc2ccccc2)C(Nc2ccccc2)=CC1","C1=CC(NC2=CCC=C2NC2=CCC=C2)=CC1",{},"[c:0]1[ch:1][ch][c:3][c!r5:4][c!r5:5]1>>[c:0]1[CH2:1][c:3][c:4][c:5]1",null,-0.3663447366],[-0.1163420068,146.6637926013,3,"completed",-5.021712,3.0,3,"c1ccc2c(Nc3cccc4ccccc34)cccc2c1","C1=Cc2c(cccc2Nc2cccc3c2C=CC3)C1",{},"[c:0]1[ch:1][ch][c:3][c!r5:4][c!r5:5]1>>[c:0]1[CH2:1][c:3][c:4][c:5]1",null,-0.1565678237],[-0.1163547489,156.6165599075,3,"completed",-5.02898,3.0,3,"c1ccc2cscc2c1","c1ccc(Nc2cc3cscc3cc2Nc2ccccc2)cc1",{},"[ch&r6,CH1&r5:1]>>[*:1](-N-c1ccccc1)",null,-0.164317463],[-0.0536043974,235.5548988939,4,"completed",-4.640004,4.0,3,"C1=CC(Nc2ccc3ccc(NC4=CCC=C4)cc3c2)=CC1","c1cc(Nc2ccc3ccc(Nc4cc[nH]c4)cc3c2)c[nH]1",{},"[#6H2r5:1]>>[NH:1]",null,-0.3989590295],[-0.0541713581,93.916190301,4,"completed",-5.113712,4.0,4,"C1=NC(c2cc(Nc3ccccc3)cc(Nc3ccccc3)c2)=CC1","c1ccc(Nc2cc(Nc3ccccc3)cc(-c3cscn3)c2)cc1",{},"[#6H2r5:1]>>[S:1]",null,-0.0944054028],[-0.0547438856,103.7960114821,4,"completed",-5.137264,4.0,4,"C1=CC(c2cc(Nc3ccccc3)cc(Nc3ccccc3)c2)=NC1","c1ccc(Nc2cc(Nc3ccccc3)cc(-c3ccsn3)c2)cc1",{},"[#6H2r5:1]>>[S:1]",null,-0.1070234964],[-0.0562581387,97.5667410987,4,"completed",-5.012604,4.0,4,"C1=CC(c2cc(Nc3ccccc3)cc(Nc3ccccc3)c2)=NC1","c1ccc(Nc2cc(Nc3ccccc3)cc(-c3cc[nH]n3)c2)cc1",{},"[#6H2r5:1]>>[NH:1]",null,-0.1151604045],[-0.0575927961,163.0331365261,4,"completed",-4.880216,4.0,4,"C1=CC(Nc2cc(NC3=CCC=C3)cc(C3=CCC=C3)c2)=CC1","C1=CC(c2cc(Nc3ccsc3)cc(Nc3ccsc3)c2)=CC1",{},"[#6H2r5:1]>>[S:1]",null,-0.2241634602],[-0.0581358434,278.5618808362,4,"completed",-4.84912,4.0,4,"C1=CC(C2=CC(NC3=CCC(C4=CCC=C4)=C3)=CC2)=CC1","C1=CC(c2cc(Nc3csc(C4=CCC=C4)c3)cs2)=CC1",{},"[#6H2r5:1]>>[S:1]",null,-0.3292988019],[-0.0610207788,89.169327697,4,"completed",-5.175536,4.0,4,"c1ccc(Nc2cc(Nc3ccccc3)cc(-c3cccs3)c2)cc1","c1ccc(Nc2cc(Nc3ccccc3)cc(-c3nccs3)c2)cc1",{},"[chr5,CH1r5:1]>>[n:1]",null,-0.1036675252],[-0.0617415976,94.670733903,4,"completed",-5.270756,4.0,4,"c1ccc(Nc2cc(Nc3ccccc3)cc(-c3cccs3)c2)cc1","c1ccc(Nc2cc(Nc3ccccc3)cc(-c3ccns3)c2)cc1",{},"[chr5,CH1r5:1]>>[n:1]",null,-0.1524787772],[-0.0619389317,199.0704671204,4,"completed",-4.771288,4.0,4,"C1=CC(c2cc(Nc3ccsc3)cc(C3=CCC=C3)c2)=CC1","c1cc(-c2cc(Nc3ccsc3)cc(-c3cc[nH]c3)c2)c[nH]1",{},"[#6H2r5:1]>>[NH:1]",null,-0.3042602908],[-0.0630056518,94.472687804,4,"completed",-5.210312,4.0,4,"c1ccc(Nc2cc(Nc3ccccc3)cc(-c3cccs3)c2)cc1","c1ccc(Nc2cc(Nc3ccccc3)cc(-c3cncs3)c2)cc1",{},"[chr5,CH1r5:1]>>[n:1]",null,-0.12201545],[-0.0642744789,204.8489730645,4,"completed",-4.55104,4.0,4,"C1=CC(Nc2cc(NC3=CCC=C3)cc(C3=CCC=C3)c2)=CC1","C1=CC(c2cc(Nc3cc[nH]c3)cc(Nc3cc[nH]c3)c2)=CC1",{},"[#6H2r5:1]>>[NH:1]",null,-0.4354630544],[-0.0646211423,101.1852302482,4,"completed",-4.979852,4.0,4,"C1=NC(c2cc(Nc3ccccc3)cc(Nc3ccccc3)c2)=CC1","c1ccc(Nc2cc(Nc3ccccc3)cc(-c3c[nH]cn3)c2)cc1",{},"[#6H2r5:1]>>[NH:1]",null,-0.1315745658],[-0.0649981917,171.2218510455,4,"completed",-4.990064,4.0,4,"C1=CC(Nc2cc(C3=CCC=C3)cc(C3=CCC=C3)c2)=CC1","C1=CC(c2cc(Nc3ccsc3)cc(C3=CCC=C3)c2)=CC1",{},"[#6H2r5:1]>>[S:1]",null,-0.1877206038],[-0.0669775443,96.131159436,4,"completed",-5.207552,4.0,4,"C1=NCC=C1c1cc(Nc2ccccc2)cc(Nc2ccccc2)c1","c1ccc(Nc2cc(Nc3ccccc3)cc(-c3cnsc3)c2)cc1",{},"[#6H2r5:1]>>[S:1]",null,-0.1221034063],[-0.0674564455,162.2661732788,4,"completed",-4.9172,4.0,4,"C1=CCC(c2cc(NC3=CCC=C3)cc(NC3=CCC=C3)c2)=C1","C1=CCC(c2cc(Nc3ccsc3)cc(Nc3ccsc3)c2)=C1",{},"[#6H2r5:1]>>[S:1]",null,-0.2066496373],[-0.0679818308,227.4596982329,4,"completed",-4.59796,4.0,4,"C1=CCC(c2cc(NC3=CCC=C3)cc(NC3=CCC=C3)c2)=C1","C1=CCC(c2cc(Nc3cc[nH]c3)cc(Nc3cc[nH]c3)c2)=C1",{},"[#6H2r5:1]>>[NH:1]",null,-0.4186162366],[-0.0693550524,107.5475897589,4,"completed",-5.14352,4.0,4,"c1ccc(Nc2cc(Nc3ccccc3)cc(-c3ccc[nH]3)c2)cc1","c1ccc(Nc2cc(Nc3ccccc3)cc(-c3ncc[nH]3)c2)cc1",{},"[chr5,CH1r5:1]>>[n:1]",null,-0.1117789755],[-0.0695441689,280.5069374727,4,"completed",-4.8068,4.0,4,"C1=CC(c2cc(Nc3cc[nH]c3)cc(C3=CCC=C3)c2)=CC1","c1cc(Nc2cc(-c3ccsc3)cc(-c3ccsc3)c2)c[nH]1",{},"[#6H2r5:1]>>[S:1]",null,-0.3475738764],[-0.0710383272,235.397489249,4,"completed",-4.456924,4.0,3,"C1=c2ccc(Nc3ccc4c(c3)=CCC=4)cc2=CC1","c1cc2c[nH]cc2cc1Nc1ccc2c[nH]cc2c1",{},"[#6H2r5:1]>>[NH:1]",null,-0.5079861036],[-0.0720790608,165.7003633709,4,"completed",-4.987028,4.0,4,"C1=CC(Nc2cc(C3=CCC=C3)cc(C3=CCC=C3)c2)=CC1","C1=CC(Nc2cc(-c3ccsc3)cc(-c3ccsc3)c2)=CC1",{},"[#6H2r5:1]>>[S:1]",null,-0.1836037039],[-0.0729823176,251.5686727682,4,"completed",-4.777636,4.0,4,"C1=CC(Nc2cc(C3=CCC=C3)cc(C3=CCC=C3)c2)=CC1","C1=CC(c2cc(Nc3cc[nH]c3)cc(C3=CCC=C3)c2)=CC1",{},"[#6H2r5:1]>>[NH:1]",null,-0.337945093],[-0.0736393726,200.2292868728,4,"completed",-4.805144,4.0,4,"C1=CCC(c2cc(NC3=CCC=C3)cc(C3=CC=CC3)c2)=C1","C1=CCC(c2cc(Nc3cc[nH]c3)cc(C3=CC=CC3)c2)=C1",{},"[#6H2r5:1]>>[NH:1]",null,-0.2875628576],[-0.0741070305,235.3465897621,4,"completed",-4.502188,4.0,4,"C1=CC(c2cc(Nc3cc[nH]c3)cc(C3=CCC=C3)c2)=CC1","c1cc(Nc2cc(-c3cc[nH]c3)cc(-c3cc[nH]c3)c2)c[nH]1",{},"[#6H2r5:1]>>[NH:1]",null,-0.4801081327],[-0.0741866279,159.6504883524,4,"completed",-5.046184,4.0,4,"C1=CCC(c2cc(NC3=CCC=C3)cc(C3=CC=CC3)c2)=C1","C1=CCC(c2cc(Nc3ccsc3)cc(C3=CC=CC3)c2)=C1",{},"[#6H2r5:1]>>[S:1]",null,-0.1640347455],[-0.0746346576,268.6427892246,4,"completed",-4.889416,4.0,4,"C1=CCC(C2=CC(NC3=CCC(C4=CC=CC4)=C3)=CC2)=C1","C1=CCC(c2cc(Nc3csc(C4=CC=CC4)c3)cs2)=C1",{},"[#6H2r5:1]>>[S:1]",null,-0.3064282991],[-0.0760952871,133.8540408222,4,"completed",-4.92594,4.0,3,"C1=CC(c2cc(Nc3ccccc3)cc(C3=CCC=C3)c2)=CC1","c1ccc(Nc2cc(-c3cc[nH]c3)cc(-c3cc[nH]c3)c2)cc1",{},"[#6H2r5:1]>>[NH:1]",null,-0.1810038044],[-0.0767058317,110.0452707289,4,"completed",-5.063848,4.0,4,"c1ccc(Nc2cccc(Nc3ccccc3)c2-c2ccsc2)cc1","c1ccc(Nc2cccc(Nc3ccccc3)c2-c2cscn2)cc1",{},"[chr5,CH1r5:1]>>[n:1]",null,-0.1129175606],[-0.07762366,105.1604733823,4,"completed",-5.077924,4.0,4,"C1=NCC=C1c1cc(Nc2ccccc2)cc(Nc2ccccc2)c1","c1ccc(Nc2cc(Nc3ccccc3)cc(-c3cn[nH]c3)c2)cc1",{},"[#6H2r5:1]>>[NH:1]",null,-0.1062898234],[-0.0776961655,137.5907539782,4,"completed",-4.916464,4.0,4,"C1=CCC(Nc2cccc(NC3=CC=CC3)c2C2=CCC=C2)=C1","C1=CC(c2c(Nc3cccs3)cccc2Nc2cccs2)=CC1",{},"[#6H2r5:1]>>[S:1]",null,-0.1882474239],[-0.078152796,126.0985062004,4,"completed",-5.205528,4.0,4,"O=c1cccc(-c2cc(Nc3ccccc3)cc(Nc3ccccc3)c2)[nH]1","O=c1cccc(-c2cc(NC3=CCC=C3)cc(NC3=CCC=C3)c2)[nH]1",{},"[c:0]1[ch:1][ch][c:3][c!r5:4][c!r5:5]1>>[c:0]1[CH2:1][c:3][c:4][c:5]1",null,-0.1461422289],[-0.07818624,120.4015809255,4,"completed",-4.88592,4.0,4,"C1=CCC(Nc2cc(NC3=CC=CC3)cc(C3=CCC=C3)c2)=C1","C1=CC(c2cc(Nc3cccs3)cc(Nc3cccs3)c2)=CC1",{},"[#6H2r5:1]>>[S:1]",null,-0.1922325712],[-0.0783266046,259.906218338,4,"completed",-4.870372,4.0,4,"C1=CC(Nc2cc(-c3cccs3)cc(-c3cccs3)c2)=CC1","c1csc(-c2cc(Nc3cc[nH]c3)cc(-c3cccs3)c2)c1",{},"[#6H2r5:1]>>[NH:1]",null,-0.3055952574],[-0.078852073,154.7459025415,4,"completed",-5.045724,4.0,4,"O=c1cc(-c2cc(NC3=CCC=C3)cc(NC3=CCC=C3)c2)cco1","O=c1cc(-c2cc(NC3=CCC=C3)cc(NC3=CCC=C3)c2)cc[nH]1",{},"[o:1]>>[nH:1]",null,-0.1593417008],[-0.0793080871,643.9569961411,4,"completed",-4.531904,4.0,4,"C1=CC(c2cc(NC3=CSCS3)cc(C3=CCC=C3)c2)=CC1","C1=CC(c2cc(NC3=CSNS3)cc(C3=CCC=C3)c2)=CC1",{},"[#6H2r5:1]>>[NH:1]",null,-0.7568486076],[-0.07949584,141.559339181,4,"completed",-4.924744,4.0,3,"C1=CC(Nc2ccc3ccc(NC4=CCC=C4)cc3c2)=CC1","c1cc(Nc2ccc3ccc(Nc4ccsc4)cc3c2)cs1",{},"[#6H2r5:1]>>[S:1]",null,-0.1873212017],[-0.0802709529,96.8701749292,4,"completed",-5.233956,4.0,4,"c1ccc(Nc2cc(Nc3ccccc3)cc(-c3ccc[nH]3)c2)cc1","c1ccc(Nc2cc(Nc3ccccc3)cc(-c3ccn[nH]3)c2)cc1",{},"[chr5,CH1r5:1]>>[n:1]",null,-0.1348202272],[-0.0803445429,140.4209150111,4,"completed",-5.031556,4.0,4,"C1=CCC(c2cc(NC3=CCC=C3)cc(C3=CC=CC3)c2)=C1","C1=CC(Nc2cc(-c3cccs3)cc(-c3cccs3)c2)=CC1",{},"[#6H2r5:1]>>[S:1]",null,-0.1483693975],[-0.0803916435,141.0278341814,4,"completed",-4.797968,4.0,3,"C1=c2ccc(Nc3ccc4c(c3)=CCC=4)cc2=CC1","c1cc2cscc2cc1Nc1ccc2cscc2c1",{},"[#6H2r5:1]>>[S:1]",null,-0.2541422461],[-0.08053397,182.7751731956,4,"completed",-4.888036,4.0,4,"C1=CC(Nc2cccc(NC3=CCC=C3)c2C2=CCC=C2)=CC1","C1=CC(c2c(Nc3ccsc3)cccc2Nc2ccsc2)=CC1",{},"[#6H2r5:1]>>[S:1]",null,-0.2354184471],[-0.0807221327,446.1857017609,4,"completed",-4.494552,4.0,4,"C1=CC(c2cc(NC3=CSCS3)cc(C3=CCC=C3)c2)=CC1","C1=CC(c2cc(NC3=CSSS3)cc(C3=CCC=C3)c2)=CC1",{},"[#6H2r5:1]>>[S:1]",null,-0.6153857717],[-0.0826286547,122.7797307321,4,"completed",-5.130548,4.0,4,"C1=CC(c2cc(Nc3ccccc3)nc(Nc3ccccc3)c2)=CC1","c1ccc(Nc2cc(-c3ccsc3)cc(Nc3ccccc3)n2)cc1",{},"[#6H2r5:1]>>[S:1]",null,-0.1246279288],[-0.0828228157,601.1750625564,4,"completed",-4.584436,4.0,4,"C1=CCC(c2cc(NC3=CSCS3)cc(C3=CC=CC3)c2)=C1","C1=CCC(c2cc(NC3=CSNS3)cc(C3=CC=CC3)c2)=C1",{},"[#6H2r5:1]>>[NH:1]",null,-0.7011822249],[-0.0836539853,227.7649006693,4,"completed",-4.544416,4.0,3,"C1=CC(Nc2cccc(NC3=CCC=C3)c2)=CC1","c1cc(Nc2cc[nH]c2)cc(Nc2cc[nH]c2)c1",{},"[#6H2r5:1]>>[NH:1]",null,-0.4506960225],[-0.0836876895,170.1824214368,4,"completed",-4.745712,4.0,4,"C1=CC(Nc2cc(C3=CCC=C3)cc(C3=CCC=C3)c2)=CC1","C1=CC(Nc2cc(-c3cc[nH]c3)cc(-c3cc[nH]c3)c2)=CC1",{},"[#6H2r5:1]>>[NH:1]",null,-0.3007770772],[-0.0841708357,143.0991918074,4,"completed",-4.85418,4.0,4,"C1=CC(C2=CCC(NC3=CC(C4=CCC=C4)=CC3)=C2)=CC1","C1=CC(c2csc(Nc3cc(C4=CCC=C4)cs3)c2)=CC1",{},"[#6H2r5:1]>>[S:1]",null,-0.223800894],[-0.0852586652,404.5490629484,4,"completed",-4.49032,4.0,4,"C1=CCC(c2cc(NC3=CSCS3)cc(C3=CC=CC3)c2)=C1","C1=CCC(c2cc(NC3=CSSS3)cc(C3=CC=CC3)c2)=C1",{},"[#6H2r5:1]>>[S:1]",null,-0.5880456602],[-0.0856976634,102.9124774553,4,"completed",-5.195132,4.0,4,"c1ccc(Nc2cc(Nc3ccccc3)cc(-c3ccc[nH]3)c2)cc1","c1ccc(Nc2cc(Nc3ccccc3)cc(-c3cnc[nH]3)c2)cc1",{},"[chr5,CH1r5:1]>>[n:1]",null,-0.1225786513],[-0.0858149202,104.6082178882,4,"completed",-5.220432,4.0,3,"C1=CCC(c2cc(Nc3ccccc3)cc(C3=CC=CC3)c2)=C1","c1ccc(Nc2cc(-c3cccs3)cc(-c3cccs3)c2)cc1",{},"[#6H2r5:1]>>[S:1]",null,-0.1343494469],[-0.0858932724,138.3483300104,4,"completed",-4.949216,4.0,4,"C1=CCC(Nc2cc(C3=CCC=C3)cc(C3=CCC=C3)c2)=C1","C1=CC(c2cc(Nc3cccs3)cc(C3=CCC=C3)c2)=CC1",{},"[#6H2r5:1]>>[S:1]",null,-0.1740138201],[-0.0859683332,141.5147704906,4,"completed",-4.912048,4.0,3,"C1=CC(c2cccc(Nc3cccc(C4=CCC=C4)c3)c2)=CC1","c1cc(Nc2cccc(-c3cc[nH]c3)c2)cc(-c2cc[nH]c2)c1",{},"[#6H2r5:1]>>[NH:1]",null,-0.1932256398],[-0.0862073352,80.5324494366,4,"completed",-5.222456,4.0,4,"c1ccc(Nc2cccc(Nc3ccccc3)c2-c2ccsc2)cc1","c1ccc(Nc2cccc(Nc3ccccc3)c2-c2cnsc2)cc1",{},"[chr5,CH1r5:1]>>[n:1]",null,-0.1176148658],[-0.0864378,126.8804273703,4,"completed",-5.243156,4.0,4,"O=c1cc[nH]c(-c2cc(Nc3ccccc3)cc(Nc3ccccc3)c2)c1","O=c1cc[nH]c(-c2cc(NC3=CCC=C3)cc(NC3=CCC=C3)c2)c1",{},"[c:0]1[ch:1][ch][c:3][c!r5:4][c!r5:5]1>>[c:0]1[CH2:1][c:3][c:4][c:5]1",null,-0.1616803223],[-0.0866388456,399.289012081,4,"completed",-4.862736,4.0,4,"C1=CCC(Nc2cc(NC3=CC=CC3)cc(C3=CCC=C3)c2)=C1","C1=CC(c2cc(Nc3ccc[nH]3)cc(Nc3ccc[nH]3)c2)=CC1",{},"[#6H2r5:1]>>[NH:1]",null,-0.4324533223],[-0.0868729684,165.3734115576,4,"completed",-4.748012,4.0,4,"C1=CC(c2cc(Nc3cccs3)cc(C3=CCC=C3)c2)=CC1","c1csc(Nc2cc(-c3cc[nH]c3)cc(-c3cc[nH]c3)c2)c1",{},"[#6H2r5:1]>>[NH:1]",null,-0.2967443105],[-0.0870077202,114.2714354298,4,"completed",-5.17526,4.0,3,"C1=CC(c2cc(Nc3ccccc3)cc(C3=CCC=C3)c2)=CC1","c1ccc(Nc2cc(-c3ccsc3)cc(-c3ccsc3)c2)cc1",{},"[#6H2r5:1]>>[S:1]",null,-0.1258306564],[-0.0874577505,116.3696960429,4,"completed",-5.155756,4.0,4,"c1ccc(Nc2cc(Nc3ccccc3)cc(-c3cccs3)c2)cc1","c1ccc(Nc2cc(-c3cccs3)cc(Nc3ccccc3)n2)cc1",{},"[ch&r6:0]>>[nr6:0]",null,-0.1227403137],[-0.0875365114,213.084002737,4,"completed",-4.5814,4.0,3,"C1=CC(Nc2cc(NC3=CCC=C3)cc(-c3ccccc3)c2)=CC1","c1ccc(-c2cc(Nc3cc[nH]c3)cc(Nc3cc[nH]c3)c2)cc1",{},"[#6H2r5:1]>>[NH:1]",null,-0.4209374213],[-0.0879291627,108.2998969267,4,"completed",-5.125028,4.0,4,"C1=CN=C(c2c(Nc3ccccc3)cccc2Nc2ccccc2)C1","c1ccc(Nc2cccc(Nc3ccccc3)c2-c2nccs2)cc1",{},"[#6H2r5:1]>>[S:1]",null,-0.1097078122],[-0.0883858294,190.2550134421,4,"completed",-4.946364,4.0,3,"C1=CC(Nc2cc(NC3=CCC=C3)cc(-c3ccccc3)c2)=CC1","c1ccc(-c2cc(Nc3ccsc3)cc(Nc3ccsc3)c2)cc1",{},"[#6H2r5:1]>>[S:1]",null,-0.2185473408],[-0.0885313255,343.9494875363,4,"completed",-4.6619,4.0,4,"C1=CCC(c2cc(NC3=CCC=C3)cc(C3=CC=CC3)c2)=C1","C1=CCC(c2cc(NC3=CSCS3)cc(C3=CC=CC3)c2)=C1",{},"[CH,ch:0]1=[C,c:1][C,c:2]=[CH,ch:3][*:4]1>>[S:0]1[*:1]=,:[*:2][S:3][*:4]1",null,-0.4608120429],[-0.0888289765,319.8346304284,4,"completed",-4.855836,4.0,4,"C1=CCC(Nc2cc(C3=CCC=C3)cc(C3=CCC=C3)c2)=C1","C1=CC(c2cc(Nc3ccc[nH]3)cc(C3=CCC=C3)c2)=CC1",{},"[#6H2r5:1]>>[NH:1]",null,-0.3626376424],[-0.0891061251,133.8964124944,4,"completed",-4.923456,4.0,4,"c1ccc(Nc2cccc(Nc3ccccc3)c2-c2cc[nH]c2)cc1","c1ccc(Nc2cccc(Nc3ccccc3)c2-c2c[nH]cn2)cc1",{},"[chr5,CH1r5:1]>>[n:1]",null,-0.1822099432],[-0.089191971,99.9979139803,4,"completed",-5.278484,4.0,4,"c1ccc(Nc2cc(Nc3ccccc3)cc(-c3ccco3)c2)cc1","c1ccc(Nc2cc(Nc3ccccc3)cc(-c3ccno3)c2)cc1",{},"[chr5,CH1r5:1]>>[n:1]",null,-0.1600290178],[-0.0893825304,224.9028668298,4,"completed",-4.703208,4.0,3,"C1=CC(Nc2cccc(-c3cccc(NC4=CCC=C4)c3)c2)=CC1","c1cc(Nc2cc[nH]c2)cc(-c2cccc(Nc3cc[nH]c3)c2)c1",{},"[#6H2r5:1]>>[NH:1]",null,-0.3573916706],[-0.0895789239,139.3498679171,4,"completed",-5.105892,4.0,4,"O=c1ccc(-c2cc(NC3=CCC=C3)cc(NC3=CCC=C3)c2)co1","O=c1ccc(-c2cc(NC3=CCC=C3)cc(NC3=CCC=C3)c2)c[nH]1",{},"[o:1]>>[nH:1]",null,-0.1394108904],[-0.0898228864,306.8107751322,4,"completed",-4.807904,4.0,4,"C1=CCC(Nc2cccc(NC3=CC=CC3)c2C2=CCC=C2)=C1","C1=CC(c2c(Nc3ccc[nH]3)cccc2Nc2ccc[nH]2)=CC1",{},"[#6H2r5:1]>>[NH:1]",null,-0.3686999968],[-0.0898592662,118.2778899624,4,"completed",-5.114448,4.0,4,"C1=CC(c2c(Nc3ccccc3)cccc2Nc2ccccc2)=NC1","c1ccc(Nc2cccc(Nc3ccccc3)c2-c2ccsn2)cc1",{},"[#6H2r5:1]>>[S:1]",null,-0.1187094948],[-0.0901029269,367.1399786932,4,"completed",-4.606056,4.0,4,"C1=CC(Nc2cc(C3=CCC=C3)cc(C3=CCC=C3)c2)=CC1","C1=CC(c2cc(NC3=CSCS3)cc(C3=CCC=C3)c2)=CC1",{},"[CH,ch:0]1=[C,c:1][C,c:2]=[CH,ch:3][*:4]1>>[S:0]1[*:1]=,:[*:2][S:3][*:4]1",null,-0.5043236012],[-0.0902105313,110.3984718495,4,"completed",-5.21206,4.0,4,"C1=CC(c2cc(Nc3ccccc3)cc(Nc3ccccc3)c2)=NC1","c1ccc(Nc2cc(Nc3ccccc3)cc(-c3ccon3)c2)cc1",{},"[#6H2r5:1]>>[O:1]",null,-0.1354288372],[-0.0904103676,160.3473427522,4,"completed",-4.978932,4.0,3,"c1ccc2cc(Nc3ccc4ccccc4c3)ccc2c1","C1=Cc2ccc(Nc3ccc4c(c3)CC=C4)cc2C1",{},"[c:0]1[ch:1][ch][c:3][c!r5:4][c!r5:5]1>>[c:0]1[CH2:1][c:3][c:4][c:5]1",null,-0.1813654488],[-0.0904103676,141.5417785493,4,"completed",-5.024656,4.0,3,"c1ccc2cc(Nc3ccc4ccccc4c3)ccc2c1","C1=Cc2cc(Nc3ccc4c(c3)C=CC4)ccc2C1",{},"[c:0]1[ch:1][ch][c:3][c!r5:4][c!r5:5]1>>[c:0]1[CH2:1][c:3][c:4][c:5]1",null,-0.1510485586],[-0.0905793109,165.4370187629,4,"completed",-5.033212,4.0,4,"O=c1cc(-c2c(Nc3ccccc3)cccc2Nc2ccccc2)cc[nH]1","O=c1cc(-c2c(NC3=CCC=C3)cccc2NC2=CCC=C2)cc[nH]1",{},"[c:0]1[ch:1][ch][c:3][c!r5:4][c!r5:5]1>>[c:0]1[CH2:1][c:3][c:4][c:5]1",null,-0.1719160239],[-0.0915289479,118.7551899677,4,"completed",-4.915176,4.0,4,"C1=CCC(Nc2cc(NC3=CC=CC3)cc(C3=CC=CC3)c2)=C1","C1=CCC(c2cc(Nc3cccs3)cc(Nc3cccs3)c2)=C1",{},"[#6H2r5:1]>>[S:1]",null,-0.1756164899],[-0.0916023531,88.4562358796,4,"completed",-5.242052,4.0,3,"C1=CCC(c2cc(Nc3ccccc3)cc(Nc3ccccc3)c2)=C1","C1=NCC(c2cc(Nc3ccccc3)cc(Nc3ccccc3)c2)=C1",{},"[chr5,CH1r5:1]>>[n:1]",null,-0.1330868262],[-0.0920555866,106.2769974546,4,"completed",-5.21988,4.0,4,"C1=NC=C(c2c(Nc3ccccc3)cccc2Nc2ccccc2)C1","c1ccc(Nc2cccc(Nc3ccccc3)c2-c2cncs2)cc1",{},"[#6H2r5:1]>>[S:1]",null,-0.1354130542],[-0.0921692056,147.5373521419,4,"completed",-4.903216,4.0,4,"C1=CCC(C2=CCC(NC3=CC(C4=CC=CC4)=CC3)=C2)=C1","C1=CCC(c2csc(Nc3cc(C4=CC=CC4)cs3)c2)=C1",{},"[#6H2r5:1]>>[S:1]",null,-0.2018464817],[-0.0936413957,222.4655349436,4,"completed",-4.584896,4.0,3,"C1=CC(Nc2cccc(NC3=CCC=C3)c2-c2ccccc2)=CC1","c1ccc(-c2c(Nc3cc[nH]c3)cccc2Nc2cc[nH]c2)cc1",{},"[#6H2r5:1]>>[NH:1]",null,-0.4236787207],[-0.0937241164,101.4579130286,4,"completed",-5.107824,4.0,4,"c1ccc(Nc2cccc(Nc3ccccc3)c2-c2cc[nH]c2)cc1","c1ccc(Nc2cccc(Nc3ccccc3)c2-c2cn[nH]c2)cc1",{},"[chr5,CH1r5:1]>>[n:1]",null,-0.1016056271],[-0.0940073829,161.6662951213,4,"completed",-5.1886,4.0,3,"C1=CC(Nc2cc(NC3=CCC=C3)cc(-c3ccccc3)c2)=CC1","O=c1cccc(-c2cc(NC3=CCC=C3)cc(NC3=CCC=C3)c2)o1",{},"[c:1]1[c:2][ch:3][ch:4][c:5][c:6]1>>[c:1]1[c:2][o:3][c:4](=O)[c:5][c:6]1",null,-0.1731544726],[-0.0944892956,304.424883682,4,"completed",-4.591704,4.0,4,"C1=CCC(Nc2cc(-c3cc[nH]c3)cc(-c3cc[nH]c3)c2)=C1","c1c[nH]c(Nc2cc(-c3cc[nH]c3)cc(-c3cc[nH]c3)c2)c1",{},"[#6H2r5:1]>>[NH:1]",null,-0.468266242],[-0.0945334055,172.2731027697,4,"completed",-4.708728,4.0,4,"C1=CC(C2=C(NC3=C(C4=CCC=C4)CC=C3)C=CC2)=CC1","C1=CC(c2sccc2Nc2ccsc2C2=CCC=C2)=CC1",{},"[#6H2r5:1]>>[S:1]",null,-0.3235644807],[-0.0951581324,109.7894784904,4,"completed",-4.996504,4.0,4,"c1ccc(Nc2cccc(Nc3ccccc3)c2-c2cc[nH]c2)cc1","c1ccc(Nc2cccc(Nc3ccccc3)c2-c2cc[nH]n2)cc1",{},"[chr5,CH1r5:1]>>[n:1]",null,-0.1315383076],[-0.0952718036,199.3918611682,4,"completed",-4.945168,4.0,3,"C1=CC(Nc2cccc(NC3=CCC=C3)c2-c2ccccc2)=CC1","c1ccc(-c2c(Nc3ccsc3)cccc2Nc2ccsc2)cc1",{},"[#6H2r5:1]>>[S:1]",null,-0.2269446164],[-0.0956183357,158.5340079577,4,"completed",-5.060352,4.0,4,"c1ccc(Nc2cccc(Nc3ccccc3)c2-c2ccc[nH]2)cc1","c1ccc(Nc2cccc(Nc3ccccc3)c2-c2ncc[nH]2)cc1",{},"[chr5,CH1r5:1]>>[n:1]",null,-0.160945003],[-0.0962772082,130.5510856387,4,"completed",-5.001748,4.0,4,"C1=CCC(Nc2cc(C3=CC=CC3)cc(C3=CC=CC3)c2)=C1","C1=CCC(c2cc(Nc3cccs3)cc(C3=CC=CC3)c2)=C1",{},"[#6H2r5:1]>>[S:1]",null,-0.1475594089],[-0.0962889576,273.2706184906,4,"completed",-4.854824,4.0,4,"C1=CCC(Nc2cc(C3=CC=CC3)cc(C3=CC=CC3)c2)=C1","C1=CCC(c2cc(Nc3ccc[nH]3)cc(C3=CC=CC3)c2)=C1",{},"[#6H2r5:1]>>[NH:1]",null,-0.3226939009],[-0.0964817046,145.2692580163,4,"completed",-5.032384,4.0,4,"C1=CC(c2cc(Nc3ccccn3)cc(C3=CCC=C3)c2)=CC1","c1ccc(Nc2cc(-c3cc[nH]c3)cc(-c3cc[nH]c3)c2)nc1",{},"[#6H2r5:1]>>[NH:1]",null,-0.1527854699],[-0.0966390539,287.3572231376,4,"completed",-4.676988,4.0,3,"C1=Cc2cc(Nc3ccc4c(c3)C=CC4)ccc2C1","c1cc2cc(Nc3ccc4[nH]ccc4c3)ccc2[nH]1",{},"[#6H2r5:1]>>[NH:1]",null,-0.4126189019],[-0.0968280292,418.4657662579,4,"completed",-4.571924,4.0,4,"C1=CC(c2cc(NC3=CSCS3)cc(C3=CCC=C3)c2)=CC1","C1=CC(c2cc(NC3=CSOS3)cc(C3=CCC=C3)c2)=CC1",{},"[#6H2r5:1]>>[O:1]",null,-0.5583521163],[-0.0969348434,160.5651313096,4,"completed",-5.003864,4.0,3,"C1=Cc2cc(Nc3ccc4c(c3)C=CC4)ccc2C1","c1cc2cc(Nc3ccc4sccc4c3)ccc2s1",{},"[#6H2r5:1]>>[S:1]",null,-0.1740971147],[-0.0969440686,102.9811249524,4,"completed",-5.148764,4.0,3,"C1=CC(c2cc(Nc3ccccc3)cc(Nc3ccccc3)c2)=CC1","c1ccc(Nc2cc(Nc3ccccc3)cc(-c3ccoc3)c2)cc1",{},"[#6H2r5:1]>>[O:1]",null,-0.1084909981],[-0.0971521605,106.0392346332,4,"completed",-5.234048,4.0,3,"c1ccc(Nc2cc(Nc3ccccc3)cc(-c3ccccc3)c2)cc1","c1ccc(Nc2cc(Nc3ccccc3)cc(-c3ccncc3)c2)cc1",{},"[ch&r6:0]>>[nr6:0]",null,-0.1415947166],[-0.097190389,165.6975894996,4,"completed",-4.869912,4.0,3,"C1=CC(Nc2cccc(NC3=CCC=C3)c2)=CC1","c1cc(Nc2ccsc2)cc(Nc2ccsc2)c1",{},"[#6H2r5:1]>>[S:1]",null,-0.2310768923],[-0.0974657935,165.5272038706,4,"completed",-4.7815,4.0,3,"C(#Cc1cccc2ccccc12)c1cccc2ccccc12","C(#CC1=c2ccccc2=CC1)C1=c2ccccc2=CC1",{},"[c:0]1[ch:1][ch][c:3][c!r5:4][c!r5:5]1>>[c:0]1[CH2:1][c:3][c:4][c:5]1",null,-0.2776795954],[-0.0975012524,330.0183592431,4,"completed",-4.79392,4.0,4,"C1=CCC(Nc2cc(NC3=CC=CC3)cc(C3=CC=CC3)c2)=C1","C1=CCC(c2cc(Nc3ccc[nH]3)cc(Nc3ccc[nH]3)c2)=C1",{},"[#6H2r5:1]>>[NH:1]",null,-0.3934688691],[-0.0977174536,119.5736858211,4,"completed",-5.17342,4.0,3,"C1=CCC(c2cc(Nc3ccccc3)cc(C3=CC=CC3)c2)=C1","c1ccc(Nc2cc(-c3ccc[nH]3)cc(-c3ccc[nH]3)c2)cc1",{},"[#6H2r5:1]>>[NH:1]",null,-0.1301507187],[-0.0977260885,120.1407665848,4,"completed",-4.999356,4.0,4,"C1=CC(c2cc(Nc3ccccc3)nc(Nc3ccccc3)c2)=CC1","c1ccc(Nc2cc(-c3cc[nH]c3)cc(Nc3ccccc3)n2)cc1",{},"[#6H2r5:1]>>[NH:1]",null,-0.1392735403],[-0.0979160519,172.4917813082,4,"completed",-5.200284,4.0,4,"C1=CC(c2cc(NC3=CCN=C3)cc(C3=CCC=C3)c2)=CC1","C1=CC(c2cc(Nc3cnsc3)cc(C3=CCC=C3)c2)=CC1",{},"[#6H2r5:1]>>[S:1]",null,-0.1862291227],[-0.098281791,119.8380495112,4,"completed",-5.133492,4.0,4,"c1ccc(Nc2cc(Nc3ccccc3)cc(-c3ccc[nH]3)c2)cc1","c1ccc(Nc2cc(-c3ccc[nH]3)cc(Nc3ccccc3)n2)cc1",{},"[ch&r6:0]>>[nr6:0]",null,-0.1221097785],[-0.0984307377,84.1374371617,4,"completed",-5.15134,4.0,3,"c1ccc(Nc2cccc(Nc3ccccc3)c2)cc1","c1ccc(Nc2cccc(Nc3ccccn3)c2)nc1",{},"[ch&r6:0]>>[nr6:0]",null,-0.0914912464],[-0.061389134,122.525347289,5,"completed",-4.993008,5.0,3,"C1=CCC(Nc2cccc(-c3cccc(NC4=CC=CC4)c3)c2)=C1","c1cc(Nc2cccs2)cc(-c2cccc(Nc3cccs3)c2)c1",{},"[#6H2r5:1]>>[S:1]",null,-0.1436023394],[-0.0784716924,129.9291559101,5,"completed",-4.931828,5.0,3,"C1=C(Nc2ccccc2)CC=C1C1=CCC(Nc2ccccc2)=C1","c1ccc(Nc2cc(-c3csc(Nc4ccccc4)c3)cs2)cc1",{},"[#6H2r5:1]>>[S:1]",null,-0.1753273456],[-0.0820089091,86.185840689,5,"completed",-5.182988,5.0,3,"c1ccc(Nc2ccc3ccc(Nc4ccccc4)cc3c2)cc1","c1ccc(Nc2ccc3ccc(Nc4ccccn4)cc3c2)nc1",{},"[ch&r6:0]>>[nr6:0]",null,-0.1039357163],[-0.087303578,145.7123554642,5,"completed",-4.960256,5.0,3,"C1=CCC(Nc2cccc(NC3=CC=CC3)c2-c2ccccc2)=C1","c1ccc(-c2c(Nc3cccs3)cccc2Nc2cccs2)cc1",{},"[#6H2r5:1]>>[S:1]",null,-0.1755021352],[-0.0873579171,139.7624046025,5,"completed",-4.93882,5.0,3,"C1=CCC(Nc2cc(NC3=CC=CC3)cc(-c3ccccc3)c2)=C1","c1ccc(-c2cc(Nc3cccs3)cc(Nc3cccs3)c2)cc1",{},"[#6H2r5:1]>>[S:1]",null,-0.1796196983],[-0.0875806968,110.8781772435,5,"completed",-4.952436,5.0,3,"C1=CCC(Nc2ccc3ccc(NC4=CC=CC4)cc3c2)=C1","c1csc(Nc2ccc3ccc(Nc4cccs4)cc3c2)c1",{},"[#6H2r5:1]>>[S:1]",null,-0.1515380675],[-0.0884359509,129.5837351778,5,"completed",-5.222548,5.0,3,"C1=CCC(c2cccc(Nc3cccc(C4=CC=CC4)c3)c2)=C1","c1cc(Nc2cccc(-c3cccs3)c2)cc(-c2cccs2)c1",{},"[#6H2r5:1]>>[S:1]",null,-0.1554051815],[-0.0884774885,153.2720997927,5,"completed",-5.093288,5.0,3,"C1=C(NC2=Cc3ccccc3C2)Cc2ccccc21","c1ccc2sc(Nc3cc4ccccc4s3)cc2c1",{},"[#6H2r5:1]>>[S:1]",null,-0.1533440952],[-0.0926752919,102.2034069644,5,"completed",-5.156492,5.0,4,"C1=NC(c2cc(Nc3ccccc3)cc(Nc3ccccc3)c2)=CC1","c1ccc(Nc2cc(Nc3ccccc3)cc(-c3cocn3)c2)cc1",{},"[#6H2r5:1]>>[O:1]",null,-0.1095869334],[-0.0983373211,117.9191229476,5,"completed",-4.930908,5.0,3,"C1=CCC(Nc2cccc(NC3=CC=CC3)c2)=C1","c1cc(Nc2cccs2)cc(Nc2cccs2)c1",{},"[#6H2r5:1]>>[S:1]",null,-0.167077978],[-0.1004429297,95.3230461275,5,"completed",-5.221444,5.0,3,"c1ccc(Nc2cc(Nc3ccccc3)cc(-c3ccccc3)c2)cc1","c1ccc(-c2cc(Nc3ccccn3)cc(Nc3ccccn3)c2)cc1",{},"[ch&r6:0]>>[nr6:0]",null,-0.1277236049],[-0.1008306071,128.0500962403,5,"completed",-5.116564,5.0,4,"C1=NC(c2c(Nc3ccccc3)cccc2Nc2ccccc2)=CC1","c1ccc(Nc2cccc(Nc3ccccc3)c2-c2cocn2)cc1",{},"[#6H2r5:1]>>[O:1]",null,-0.128573973],[-0.1010708614,115.9631256545,5,"completed",-5.165048,5.0,4,"c1ccc(Nc2cc(Nc3ccccc3)cc(-c3ccco3)c2)cc1","c1ccc(Nc2cc(-c3ccco3)cc(Nc3ccccc3)n2)cc1",{},"[ch&r6:0]>>[nr6:0]",null,-0.1245823231],[-0.1029883973,159.1725301325,5,"completed",-5.16422,5.0,3,"C1=CC(c2cc(Nc3ccccc3)cc(Nc3ccccc3)c2)=CC1","C1=C(c2cc(Nc3ccccc3)cc(Nc3ccccc3)c2)OCO1",{},"[CH,ch:0]1=[C,c:1][C,c:2]=[CH,ch:3][*:4]1>>[O:0]1[*:1]=,:[*:2][O:3][*:4]1",null,-0.1653987801],[-0.1053364249,109.4682847639,5,"completed",-5.268088,5.0,4,"C1=NCC=C1c1cc(Nc2ccccc2)cc(Nc2ccccc2)c1","c1ccc(Nc2cc(Nc3ccccc3)cc(-c3cnoc3)c2)cc1",{},"[#6H2r5:1]>>[O:1]",null,-0.1607095438],[-0.1059914011,137.5459240468,5,"completed",-5.179308,5.0,4,"C1=NC=C(c2c(Nc3ccccc3)cccc2Nc2ccccc2)C1","c1ccc(Nc2cccc(Nc3ccccc3)c2-c2cnc[nH]2)cc1",{},"[#6H2r5:1]>>[NH:1]",null,-0.1483268791],[-0.1062527603,85.4373562255,5,"completed",-5.208104,5.0,3,"c1ccc(Nc2cccc(Nc3ccccc3)c2-c2ccccc2)cc1","c1ccc(Nc2cccc(Nc3ccccc3)c2-c2cccnc2)cc1",{},"[ch&r6:0]>>[nr6:0]",null,-0.1141311285],[-0.1065306104,121.560768767,5,"completed",-5.042136,5.0,3,"C1=Cc2cccc(Nc3cccc4c3CC=C4)c2C1","c1cc(Nc2cccc3ccsc23)c2sccc2c1",{},"[#6H2r5:1]>>[S:1]",null,-0.1281314143],[-0.1071009392,152.0595596903,5,"completed",-4.988132,5.0,3,"C1=CC(N(c2ccccc2)c2ccccc2)=CC1","c1ccc(N(c2ccccc2)c2ccsc2)cc1",{},"[#6H2r5:1]>>[S:1]",null,-0.1710385626],[-0.1071631016,85.778622939,5,"completed",-5.201572,5.0,4,"c1ccc(Nc2cc(Nc3ccccc3)cc(-c3ccco3)c2)cc1","c1ccc(Nc2cc(Nc3ccccc3)cc(-c3ncco3)c2)cc1",{},"[chr5,CH1r5:1]>>[n:1]",null,-0.1114147164],[-0.1081640062,130.8906050983,5,"completed",-5.168268,5.0,3,"C1=CC(c2cccc(Nc3cccc(C4=CCC=C4)c3)c2)=CC1","c1cc(Nc2cccc(-c3ccsc3)c2)cc(-c2ccsc2)c1",{},"[#6H2r5:1]>>[S:1]",null,-0.1393413263],[-0.1089367283,92.3100943802,5,"completed",-5.166152,5.0,4,"C1=NC(c2cc(Nc3ccccc3)cc(Nc3ccccc3)c2)=CC1","C1=C(c2cc(Nc3ccccc3)cc(Nc3ccccc3)c2)N=NC1",{},"[chr5,CH1r5:1]>>[n:1]",null,-0.1032735988],[-0.1102855493,163.0765846519,5,"completed",-5.15226,5.0,3,"C1=CCC(c2cccc(Nc3cccc(C4=CC=CC4)c3)c2)=C1","c1cc(Nc2cccc(-c3ccc[nH]3)c2)cc(-c2ccc[nH]2)c1",{},"[#6H2r5:1]>>[NH:1]",null,-0.1671293367],[-0.110308034,74.0248779443,5,"completed",-5.284464,5.0,3,"c1ccc(Nc2cccc(-c3cccc(Nc4ccccc4)c3)c2)cc1","c1ccc(Nc2cccc(-c3cccc(Nc4ccccn4)c3)c2)nc1",{},"[ch&r6:0]>>[nr6:0]",null,-0.1488384914],[-0.110477423,155.7119407175,5,"completed",-5.061088,5.0,3,"c1ccc(Nc2cc(-c3ccccc3)cc(-c3ccccc3)c2)cc1","C1=CC(Nc2cc(-c3ccccc3)cc(-c3ccccc3)c2)=CC1",{},"[c:0]1[ch:1][ch][c:3][c!r5:4][c!r5:5]1>>[c:0]1[CH2:1][c:3][c:4][c:5]1",null,-0.1580763705],[-0.1125774373,90.9172353162,5,"completed",-5.16836,5.0,3,"C1=CC(c2c(Nc3ccccc3)cccc2Nc2ccccc2)=CC1","c1ccc(Nc2cccc(Nc3ccccc3)c2-c2ccoc2)cc1",{},"[#6H2r5:1]>>[O:1]",null,-0.1027412166],[-0.114223474,213.987721805,5,"completed",-4.954552,5.0,3,"C(#Cc1ccc(C#Cc2ccccc2)c2c1=CCC=2)c1ccccc1","C(#Cc1ccc(C#CC2=CC=CC2)c2c1=CCC=2)C1=CC=CC1",{},"[c:0]1[ch:1][ch][c:3][c!r5:4][c!r5:5]1>>[c:0]1[CH2:1][c:3][c:4][c:5]1",null,-0.2369741636],[-0.1142956351,134.8638722883,5,"completed",-5.156308,5.0,4,"C1=CCC(Nc2cc(C3=CCC=C3)nc(C3=CCC=C3)c2)=C1","C1=CC(c2cc(Nc3cccs3)cc(C3=CCC=C3)n2)=CC1",{},"[#6H2r5:1]>>[S:1]",null,-0.1405057065],[-0.1143287927,153.534070683,5,"completed",-5.194304,5.0,3,"C1=CC(=C2C=CC=C2)C=C1","C1=CC(=C2C=C(Nc3ccccc3)C(Nc3ccccc3)=C2)C=C1",{},"[ch&r6,CH1&r5:1]>>[*:1](-N-c1ccccc1)",null,-0.167123908],[-0.1146726467,92.1976862627,5,"completed",-5.232668,5.0,4,"C1=NC=C(c2cc(Nc3ccccc3)cc(Nc3ccccc3)c2)C1","c1ccc(Nc2cc(Nc3ccccc3)cc(-c3cnco3)c2)cc1",{},"[#6H2r5:1]>>[O:1]",null,-0.1308617762],[-0.1149939019,128.1027818849,5,"completed",-5.186944,5.0,4,"C1=CC(c2c(Nc3ccccc3)cccc2Nc2ccccc2)=NC1","c1ccc(Nc2cccc(Nc3ccccc3)c2-c2ccon2)cc1",{},"[#6H2r5:1]>>[O:1]",null,-0.1418251025],[-0.1151622231,142.3758576325,5,"completed",-5.223652,5.0,4,"c1ccc(Nc2cc(-c3cccs3)nc(-c3cccs3)c2)cc1","C1=CC(Nc2cc(-c3cccs3)nc(-c3cccs3)c2)=CC1",{},"[c:0]1[ch:1][ch][c:3][c!r5:4][c!r5:5]1>>[c:0]1[CH2:1][c:3][c:4][c:5]1",null,-0.166622013],[-0.1157702029,200.9862691637,5,"completed",-5.001012,5.0,3,"C1=CCC(Nc2cc3ccccc3cc2NC2=CC=CC2)=C1","c1csc(Nc2cc3ccccc3cc2Nc2cccs2)c1",{},"[#6H2r5:1]>>[S:1]",null,-0.212595405],[-0.1157860673,92.5494097382,5,"completed",-5.310316,5.0,4,"C1=NC=C(c2cc(Nc3ccccc3)cc(Nc3ccccc3)c2)C1","C1=C(c2cc(Nc3ccccc3)cc(Nc3ccccc3)c2)CN=N1",{},"[chr5,CH1r5:1]>>[n:1]",null,-0.1738950113],[-0.1159970502,167.3970607825,5,"completed",-5.02484,5.0,3,"C1=Cc2ccc(Nc3ccc4c(c3)CC=C4)cc2C1","c1cc2ccc(Nc3ccc4ccsc4c3)cc2s1",{},"[#6H2r5:1]>>[S:1]",null,-0.1754702211],[-0.1160497569,86.1524823036,5,"completed",-5.105984,5.0,4,"C1=CN=C(c2c(Nc3ccccc3)cccc2Nc2ccccc2)C1","c1ccc(Nc2cccc(Nc3ccccc3)c2-c2ncco2)cc1",{},"[#6H2r5:1]>>[O:1]",null,-0.0862542535],[-0.1161953492,135.3746119204,5,"completed",-5.01426,5.0,4,"C1=CCC(Nc2cc(-c3cccs3)cc(-c3cccs3)c2)=C1","c1csc(Nc2cc(-c3cccs3)cc(-c3cccs3)c2)c1",{},"[#6H2r5:1]>>[S:1]",null,-0.1480825644],[-0.1165109482,200.2774556535,5,"completed",-4.959704,5.0,3,"O=c1ccocc1-c1cc(Nc2ccccc2)cc(Nc2ccccc2)c1","O=c1cc[nH]cc1-c1cc(Nc2ccccc2)cc(Nc2ccccc2)c1",{},"[o:1]>>[nH:1]",null,-0.2230598874],[-0.1169120339,120.9335945591,5,"completed",-5.100464,5.0,4,"C1=CC(c2cc(Nc3ccccc3)cc(C3=CCC=C3)n2)=CC1","c1ccc(Nc2cc(-c3cc[nH]c3)nc(-c3cc[nH]c3)c2)cc1",{},"[#6H2r5:1]>>[NH:1]",null,-0.1209340307],[-0.1170128341,115.3384419803,5,"completed",-5.23644,5.0,4,"c1ccc(Nc2cccc(Nc3ccccc3)c2-c2ccc[nH]2)cc1","c1ccc(Nc2cccc(Nc3ccccc3)c2-c2ccn[nH]2)cc1",{},"[chr5,CH1r5:1]>>[n:1]",null,-0.149748904],[-0.1170383461,111.0974527979,5,"completed",-5.298356,5.0,4,"C1=NCC=C1c1c(Nc2ccccc2)cccc1Nc1ccccc1","c1ccc(Nc2cccc(Nc3ccccc3)c2-c2cnoc2)cc1",{},"[#6H2r5:1]>>[O:1]",null,-0.1778250386],[-0.1170910918,206.1786605245,5,"completed",-4.999724,5.0,3,"C1=CCC(N(c2ccccc2)c2ccccc2)=C1","c1ccc(N(c2ccccc2)c2cccs2)cc1",{},"[#6H2r5:1]>>[S:1]",null,-0.2177997369],[-0.1172090836,103.9409151887,5,"completed",-5.123188,5.0,3,"C1=CCC(c2c(Nc3ccccc3)cccc2Nc2ccccc2)=C1","c1ccc(Nc2cccc(Nc3ccccc3)c2-c2ccco2)cc1",{},"[#6H2r5:1]>>[O:1]",null,-0.1052006592],[-0.1183978593,117.6641239047,5,"completed",-5.16836,5.0,3,"c1ccc(Nc2cc(Nc3ccccc3)cc(-c3ccccc3)c2)cc1","c1ccc(Nc2cc(-c3ccccc3)cc(Nc3ccccc3)n2)cc1",{},"[ch&r6:0]>>[nr6:0]",null,-0.1270222813],[-0.118880657,135.5487427608,5,"completed",-5.178388,5.0,4,"C1=CC(Nc2cc(C3=CCC=C3)cc(C3=CCC=C3)c2)=CC1","C1=CC(Nc2cc(C3=CCC=C3)nc(C3=CCC=C3)c2)=CC1",{},"[ch&r6:0]>>[nr6:0]",null,-0.1462339022],[-0.1196237588,129.0762612034,5,"completed",-5.174156,5.0,4,"C1=CC(c2cc(Nc3ccccc3)nc(Nc3ccccc3)c2)=CC1","c1ccc(Nc2cc(-c3ccoc3)cc(Nc3ccccc3)n2)cc1",{},"[#6H2r5:1]>>[O:1]",null,-0.1391231334],[-0.1204866182,107.724997541,5,"completed",-5.236532,5.0,3,"c1ccc(Nc2cc(Nc3ccccc3)cc(-c3ccccn3)c2)cc1","c1ccc(Nc2cc(Nc3ccccc3)cc(-c3ccncn3)c2)cc1",{},"[ch&r6:0]>>[nr6:0]",null,-0.1440095786],[-0.1207675193,85.3266771322,5,"completed",-5.264592,5.0,4,"c1ccc(Nc2cccc(Nc3ccccc3)c2-c2cccs2)cc1","c1ccc(Nc2cccc(Nc3ccccc3)c2-c2ccns2)cc1",{},"[chr5,CH1r5:1]>>[n:1]",null,-0.1433701496],[-0.1208303298,103.3332458329,5,"completed",-5.255944,5.0,3,"C1=CCC(c2c(Nc3ccccc3)cccc2Nc2ccccc2)=C1","C1=NCC(c2c(Nc3ccccc3)cccc2Nc2ccccc2)=C1",{},"[chr5,CH1r5:1]>>[n:1]",null,-0.1503124744],[-0.1208598868,88.6603168918,5,"completed",-5.234416,5.0,3,"c1ccc(Nc2cccc(Nc3ccccc3)c2-c2ccccc2)cc1","c1ccc(Nc2cccc(Nc3ccccc3)c2-c2ccncc2)cc1",{},"[ch&r6:0]>>[nr6:0]",null,-0.1292818847],[-0.1215183004,140.8014519171,5,"completed",-5.20056,5.0,4,"C1=CCC(c2cc(Nc3ccccc3)cc(C3=CC=CC3)n2)=C1","C1=CCC(c2cc(NC3=CCC=C3)cc(C3=CC=CC3)n2)=C1",{},"[c:0]1[ch:1][ch][c:3][c!r5:4][c!r5:5]1>>[c:0]1[CH2:1][c:3][c:4][c:5]1",null,-0.1574169067],[-0.1216855895,148.1160305543,5,"completed",-4.998896,5.0,3,"C1=CCC(Nc2cccc3cccc(NC4=CC=CC4)c23)=C1","c1csc(Nc2cccc3cccc(Nc4cccs4)c23)c1",{},"[#6H2r5:1]>>[S:1]",null,-0.1641558641],[-0.1221000661,81.7648680823,5,"completed",-5.138092,5.0,3,"c1ccc(Nc2cc(Nc3ccccc3)cc(-c3ccccn3)c2)cc1","c1ccc(Nc2cc(Nc3ccccc3)cc(-c3ncccn3)c2)cc1",{},"[ch&r6:0]>>[nr6:0]",null,-0.0860028132],[-0.1224952508,100.5072897603,5,"completed",-5.287224,5.0,3,"O=c1cc(-c2cc(Nc3ccccc3)cc(Nc3ccccc3)c2)cco1","O=c1cc(-c2cc(Nc3ccccc3)cc(Nc3ccccc3)c2)cc[nH]1",{},"[o:1]>>[nH:1]",null,-0.1651593174],[-0.1226015587,150.6110550337,5,"completed",-4.877364,5.0,3,"c1ccc(-c2cccc(Nc3cccc(-c4ccccc4)c3)c2)cc1","C1=C(NC2=CCC(c3ccccc3)=C2)C=C(c2ccccc2)C1",{},"[c:0]1[ch:1][ch][c:3][c!r5:4][c!r5:5]1>>[c:0]1[CH2:1][c:3][c:4][c:5]1",null,-0.2167289004],[-0.1231476247,103.9012162616,5,"completed",-5.327244,5.0,3,"c1ccc(-c2cccc(Nc3cccc(-c4ccccc4)n3)n2)cc1","C1=CC(c2cccc(Nc3cccc(C4=CCC=C4)n3)n2)=CC1",{},"[c:0]1[ch:1][ch][c:3][c!r5:4][c!r5:5]1>>[c:0]1[CH2:1][c:3][c:4][c:5]1",null,-0.1899973214],[-0.1233925597,139.3202523752,5,"completed",-5.174892,5.0,4,"C1=CCC(Nc2cc(C3=CC=CC3)nc(C3=CC=CC3)c2)=C1","C1=CCC(c2cc(Nc3cccs3)cc(C3=CC=CC3)n2)=C1",{},"[#6H2r5:1]>>[S:1]",null,-0.1488571478],[-0.1234835419,212.9966195534,5,"completed",-4.978932,5.0,3,"c1ccc(Nc2ccc3cc(Nc4ccccc4)ccc3c2)cc1","c1ccc(Nc2ccc3cc(Nc4ccccn4)ccc3c2)nc1",{},"[ch&r6:0]>>[nr6:0]",null,-0.2292372475],[-0.1248819467,95.5268782482,5,"completed",-5.13432,5.0,4,"C1=NC(c2cc(Nc3ccccc3)cc(Nc3ccccc3)c2)=CC1","C1=NC(c2cc(Nc3ccccc3)cc(Nc3ccccc3)c2)=NC1",{},"[chr5,CH1r5:1]>>[n:1]",null,-0.0985014571],[-0.12537957,130.9910250668,5,"completed",-5.190716,5.0,3,"C1=CC(Nc2cc(NC3=CCC=C3)cc(-c3ccccc3)c2)=CC1","O=c1ccoc(-c2cc(NC3=CCC=C3)cc(NC3=CCC=C3)c2)c1",{},"[ch:1]1[c:2][c:3][ch:4][c:5][c:6]1>>[o:1]1[c:2][c:3][C:4](=O)[c:5][c:6]1",null,-0.1455714637],[-0.1255566423,93.7029333632,5,"completed",-5.214176,5.0,4,"C1=NC=C(c2c(Nc3ccccc3)cccc2Nc2ccccc2)C1","c1ccc(Nc2cccc(Nc3ccccc3)c2-c2cnco2)cc1",{},"[#6H2r5:1]>>[O:1]",null,-0.1231582625],[-0.1258986442,144.5654901648,5,"completed",-5.096968,5.0,3,"C(#Cc1cc2c(cc1C#Cc1ccccc1)=CCC=2)c1ccccc1","C(#Cc1cc2c(cc1C#CC1=CC=CC1)=CCC=2)C1=CC=CC1",{},"[c:0]1[ch:1][ch][c:3][c!r5:4][c!r5:5]1>>[c:0]1[CH2:1][c:3][c:4][c:5]1",null,-0.1445810691],[-0.126137074,106.7203783583,5,"completed",-5.209208,5.0,3,"c1ccc(Nc2cccc(Nc3ccccc3)c2-c2ccccc2)cc1","c1ccc(-c2c(Nc3ccccn3)cccc2Nc2ccccn2)cc1",{},"[ch&r6:0]>>[nr6:0]",null,-0.1312751649],[-0.126455977,141.4824410918,5,"completed",-5.032384,5.0,4,"C1=CCC(Nc2cc(-c3ccco3)cc(-c3ccco3)c2)=C1","c1coc(-c2cc(Nc3cccs3)cc(-c3ccco3)c2)c1",{},"[#6H2r5:1]>>[S:1]",null,-0.149189556],[-0.126461976,125.2581626473,5,"completed",-4.967616,5.0,3,"c1ccc(Nc2cc(Nc3ccccc3)cc(-c3cccnc3)c2)cc1","C1=CC(Nc2cc(NC3=CCC=C3)cc(-c3cccnc3)c2)=CC1",{},"[c:0]1[ch:1][ch][c:3][c!r5:4][c!r5:5]1>>[c:0]1[CH2:1][c:3][c:4][c:5]1",null,-0.1558111479],[-0.1277085318,168.8234374803,5,"completed",-4.910484,5.0,3,"C1=C(Nc2ccccc2)C=C(C2=CC(Nc3ccccc3)=CC2)C1","C1=C(Nc2ccccn2)C=C(C2=CC(Nc3ccccn3)=CC2)C1",{},"[ch&r6:0]>>[nr6:0]",null,-0.2147099137],[-0.1278398697,138.7468683561,5,"completed",-5.003404,5.0,3,"c1ccc(Nc2cc(Nc3ccccc3)cc(-c3ccncc3)c2)cc1","C1=CC(Nc2cc(NC3=CCC=C3)cc(-c3ccncc3)c2)=CC1",{},"[c:0]1[ch:1][ch][c:3][c!r5:4][c!r5:5]1>>[c:0]1[CH2:1][c:3][c:4][c:5]1",null,-0.1543462964],[-0.1289281757,206.3464279784,5,"completed",-5.094392,5.0,3,"C1=CC(c2ccccc2Nc2ccccc2C2=CCC=C2)=CC1","c1ccc(-c2ccsc2)c(Nc2ccccc2-c2ccsc2)c1",{},"[#6H2r5:1]>>[S:1]",null,-0.2063837655],[-0.1292070974,162.1394105684,5,"completed",-4.965592,5.0,3,"C1=C(NC2=CC(c3ccccc3)=CC2)CC=C1c1ccccc1","c1ccc(-c2csc(Nc3cc(-c4ccccc4)cs3)c2)cc1",{},"[#6H2r5:1]>>[S:1]",null,-0.1874600987],[-0.1296889027,207.7641115777,5,"completed",-4.971296,5.0,3,"C1=C(NC2=Cc3ccccc3C2)Cc2ccccc21","c1ccc2[nH]c(Nc3cc4ccccc4[nH]3)cc2c1",{},"[#6H2r5:1]>>[NH:1]",null,-0.2264567037],[-0.1299238366,166.2704205747,5,"completed",-5.044436,5.0,3,"C1=CCC(Nc2cc(-c3ccccc3)cc(-c3ccccc3)c2)=C1","c1ccc(-c2cc(Nc3cccs3)cc(-c3ccccc3)c2)cc1",{},"[#6H2r5:1]>>[S:1]",null,-0.1707590648],[-0.1306173869,326.9342951116,5,"completed",-4.816092,5.0,3,"C1=CC(=C2C=CC=C2)C=C1","C1=CC(=C2C=CC(Nc3ccccc3)=C2)C=C1Nc1ccccc1",{},"[ch&r6,CH1&r5:1]>>[*:1](-N-c1ccccc1)",null,-0.3825988396],[-0.1310103671,131.8339735771,5,"completed",-5.278852,5.0,4,"C1=CCC(c2cc(Nc3ccccc3)cc(C3=CC=CC3)n2)=C1","c1ccc(Nc2cc(-c3ccc[nH]3)nc(-c3ccc[nH]3)c2)cc1",{},"[#6H2r5:1]>>[NH:1]",null,-0.1818085123],[-0.1312939232,113.2200287993,5,"completed",-5.4278,5.0,4,"C1=CCC(c2cc(Nc3ccccc3)cc(C3=CC=CC3)n2)=C1","c1ccc(Nc2cc(-c3cccs3)nc(-c3cccs3)c2)cc1",{},"[#6H2r5:1]>>[S:1]",null,-0.2558723637],[-0.1314390662,109.9046923998,5,"completed",-5.253184,5.0,4,"C1=NC=C(c2cc(Nc3ccccc3)cc(Nc3ccccc3)c2)C1","C1=NN=C(c2cc(Nc3ccccc3)cc(Nc3ccccc3)c2)C1",{},"[chr5,CH1r5:1]>>[n:1]",null,-0.1535482236],[-0.132026286,104.7626093079,5,"completed",-5.305992,5.0,4,"C1=CN=C(c2cc(Nc3ccccc3)cc(Nc3ccccc3)c2)C1","C1=NCC(c2cc(Nc3ccccc3)cc(Nc3ccccc3)c2)=N1",{},"[chr5,CH1r5:1]>>[n:1]",null,-0.1782336368],[-0.1321068687,101.89602771,5,"completed",-5.119416,5.0,4,"C1=NC(c2c(Nc3ccccc3)cccc2Nc2ccccc2)=CC1","C1=C(c2c(Nc3ccccc3)cccc2Nc2ccccc2)N=NC1",{},"[chr5,CH1r5:1]>>[n:1]",null,-0.1027984493],[-0.1327114092,144.2604629925,5,"completed",-5.052808,5.0,4,"C1=CCC(c2cc(NC3=CCC=C3)cc(C3=CC=CC3)c2)=C1","C1=CC(Nc2cc(-c3ccco3)cc(-c3ccco3)c2)=CC1",{},"[#6H2r5:1]>>[O:1]",null,-0.1479944349],[-0.1330863118,213.0566435941,5,"completed",-5.123372,5.0,3,"C1=CCC(c2ccccc2Nc2ccccc2C2=CC=CC2)=C1","c1csc(-c2ccccc2Nc2ccccc2-c2cccs2)c1",{},"[#6H2r5:1]>>[S:1]",null,-0.2136838695],[-0.1331397981,143.0065600803,5,"completed",-4.998436,5.0,4,"C1=CCC(Nc2cc(-c3ccc[nH]3)cc(-c3ccc[nH]3)c2)=C1","c1c[nH]c(-c2cc(Nc3cccs3)cc(-c3ccc[nH]3)c2)c1",{},"[#6H2r5:1]>>[S:1]",null,-0.1597039349],[-0.1331454577,133.2794670699,5,"completed",-5.201848,5.0,4,"C1=CCC(c2cc(Nc3ccccn3)cc(C3=CC=CC3)c2)=C1","c1ccc(Nc2cc(-c3ccc[nH]3)cc(-c3ccc[nH]3)c2)nc1",{},"[#6H2r5:1]>>[NH:1]",null,-0.1511495741],[-0.1332858716,343.4098762362,5,"completed",-5.030912,5.0,3,"C1=CC(=C2C(C=Cc3ccccc3)=CC=C2C=Cc2ccccc2)C=C1","C1=CC(=C2C(C=CC3=CCC=C3)=CC=C2C=CC2=CCC=C2)C=C1",{},"[c:0]1[ch:1][ch][c:3][c!r5:4][c!r5:5]1>>[c:0]1[CH2:1][c:3][c:4][c:5]1",null,-0.3467984825],[-0.1334537243,198.7376398802,5,"completed",-5.320252,5.0,3,"C1=CC(=C2C=C(Nc3ccccc3)C(Nc3ccccc3)=C2)C=C1","C1=CC(=C2C=C(Nc3ccccc3)C(Nc3ccccc3)=C2)C=N1",{},"[chr5,CH1r5:1]>>[n:1]",null,-0.2515293458],[-0.1342225708,156.3225254364,5,"completed",-5.265604,5.0,3,"C1=CC(c2cc(Nc3ccccc3)cc(C3=CCC=C3)c2)=CC1","C1=CC(c2cc(Nc3cccnc3)cc(C3=CCC=C3)c2)=CC1",{},"[ch&r6:0]>>[nr6:0]",null,-0.1946145614],[-0.1342380227,119.1267482303,5,"completed",-5.207184,5.0,3,"c1ccc(Nc2cccc(Nc3ccccc3)c2-c2ccccn2)cc1","c1ccc(Nc2cccc(Nc3ccccc3)c2-c2ccncn2)cc1",{},"[ch&r6:0]>>[nr6:0]",null,-0.1407853081],[-0.1344100562,161.0703514507,5,"completed",-4.978196,5.0,4,"C1=CC(c2cc(Nc3cccs3)cc(C3=CCC=C3)c2)=CC1","c1csc(Nc2cc(-c3ccsc3)cc(-c3ccsc3)c2)c1",{},"[#6H2r5:1]>>[S:1]",null,-0.1822454476],[-0.134822238,159.9506936629,5,"completed",-5.08648,5.0,3,"C1=c2cc(Nc3ccccc3)c(Nc3ccccc3)cc2=CC1","c1ccc(Nc2cc3cocc3cc2Nc2ccccc2)cc1",{},"[#6H2r5:1]>>[O:1]",null,-0.1602304331],[-0.1349388706,103.5596452214,5,"completed",-5.207368,5.0,3,"c1ccc(Nc2cc(Nc3ccccc3)cc(-c3cccnc3)c2)cc1","c1ccc(Nc2cc(Nc3ccccc3)cc(-c3cnccn3)c2)cc1",{},"[ch&r6:0]>>[nr6:0]",null,-0.1279580594],[-0.135541369,89.7004624382,5,"completed",-5.243248,5.0,4,"C1=NCC(c2c(Nc3ccccc3)cccc2Nc2ccccc2)=C1","c1ccc(Nc2cccc(Nc3ccccc3)c2-c2ccno2)cc1",{},"[#6H2r5:1]>>[O:1]",null,-0.1345398373],[-0.1355782285,151.974898889,5,"completed",-5.061732,5.0,3,"C1=C(Nc2ccccc2)C=C(C2=CC(Nc3ccccc3)=CC2)C1","c1ccc(Nc2coc(-c3cc(Nc4ccccc4)co3)c2)cc1",{},"[#6H2r5:1]>>[O:1]",null,-0.1543176769],[-0.1356605836,116.7795049419,5,"completed",-5.198352,5.0,3,"c1ccc(Nc2cc(Nc3ccccc3)cc(-c3cccnc3)c2)cc1","c1ccc(Nc2cc(Nc3ccccc3)cc(-c3cccnn3)c2)cc1",{},"[ch&r6:0]>>[nr6:0]",null,-0.1355628252],[-0.1356671065,161.0784971665,5,"completed",-5.174892,5.0,4,"O=c1cc[nH]c(-c2c(Nc3ccccc3)cccc2Nc2ccccc2)c1","O=c1cc[nH]c(-c2c(NC3=CCC=C3)cccc2NC2=CCC=C2)c1",{},"[c:0]1[ch:1][ch][c:3][c!r5:4][c!r5:5]1>>[c:0]1[CH2:1][c:3][c:4][c:5]1",null,-0.169394805],[-0.1359846752,147.0610087599,5,"completed",-5.304612,5.0,3,"C1=CCC(C=Cc2cc(C=CC3=CC=CC3)cc(-c3ccccc3)c2)=C1","C1=CCC(C=Cc2cc(C=CC3=CC=CC3)cc(C3=CCC=C3)c2)=C1",{},"[c:0]1[ch:1][ch][c:3][c!r5:4][c!r5:5]1>>[c:0]1[CH2:1][c:3][c:4][c:5]1",null,-0.2052834988],[-0.1366694839,107.4785839581,5,"completed",-5.325128,5.0,3,"O=c1ccc(-c2cc(Nc3ccccc3)cc(Nc3ccccc3)c2)co1","O=c1ccc(-c2cc(Nc3ccccc3)cc(Nc3ccccc3)c2)c[nH]1",{},"[o:1]>>[nH:1]",null,-0.1907514824],[-0.1367706133,163.524127861,5,"completed",-5.040388,5.0,4,"C1=CCC(Nc2cc(C3=CCC=C3)cc(C3=CCC=C3)c2)=C1","C1=CCC(Nc2cc(C3=CCC=C3)nc(C3=CCC=C3)c2)=C1",{},"[ch&r6:0]>>[nr6:0]",null,-0.168764332],[-0.1376913362,117.3263286945,5,"completed",-5.155112,5.0,3,"c1ccc(Nc2cc(-c3ccccc3)cc(Nc3ccccc3)n2)cc1","c1ccc(Nc2cc(-c3ccccn3)cc(Nc3ccccc3)n2)cc1",{},"[ch&r6:0]>>[nr6:0]",null,-0.1235061146],[-0.1377564708,98.9312944989,5,"completed",-4.755188,5.0,3,"c1ccc2cc3cc4ccccc4cc3cc2c1","C1=c2cc3cc4ccccc4cc3cc2=CC1",{},"[c:0]1[ch:1][ch][c:3][c!r5:4][c!r5:5]1>>[c:0]1[CH2:1][c:3][c:4][c:5]1",null,-0.2608564846],[-0.1379127004,118.2339043215,5,"completed",-5.09706,5.0,4,"C1=NC(c2cc(Nc3ccccc3)cc(Nc3ccccc3)c2)=CC1","C1=NC(c2cc(Nc3ccccc3)nc(Nc3ccccc3)c2)=CC1",{},"[ch&r6:0]>>[nr6:0]",null,-0.1182518139],[-0.1380736236,150.4009412795,5,"completed",-5.171948,5.0,4,"C1=CC(Nc2cc(C3=CCC=C3)nc(C3=CCC=C3)c2)=CC1","C1=CC(Nc2cc(-c3ccsc3)nc(-c3ccsc3)c2)=CC1",{},"[#6H2r5:1]>>[S:1]",null,-0.1586093797],[-0.1380990878,105.6578436105,5,"completed",-5.34362,5.0,4,"C1=CCC(c2cc(Nc3ccccn3)cc(C3=CC=CC3)c2)=C1","c1ccc(Nc2cc(-c3cccs3)cc(-c3cccs3)c2)nc1",{},"[#6H2r5:1]>>[S:1]",null,-0.2006126244],[-0.063768465,112.1428429831,6,"completed",-4.910668,6.0,3,"c1ccc2cc3cc4cnccc4cc3cc2c1","C1=c2cc3cc4ccncc4cc3cc2=CC1",{},"[c:0]1[ch:1][ch][c:3][c!r5:4][c!r5:5]1>>[c:0]1[CH2:1][c:3][c:4][c:5]1",null,-0.1736112159],[-0.0717974906,102.7322826617,6,"completed",-4.736328,6.0,6,"C1=Cc2cc3cc4c(cc3cc2C1)=CCC=4","C1=c2cc3cc4ccsc4cc3cc2=CC1",{},"[#6H2r5:1]>>[S:1]",null,-0.274517778],[-0.0835366621,132.9944243038,6,"completed",-4.808456,6.0,6,"C1=c2cc3cc4ccccc4cc3cc2=CC1","C1=Cc2cc3cc4c(cc3cc2C1)=CCC=4",{},"[c:0]1[ch:1][ch][c:3][c!r5:4][c!r5:5]1>>[c:0]1[CH2:1][c:3][c:4][c:5]1",null,-0.2435908246],[-0.1001308791,133.7783709735,6,"completed",-4.793828,6.0,6,"C1=Cc2cc3cc4c(cc3cc2C1)=CCC=4","C1=c2cc3cc4ccoc4cc3cc2=CC1",{},"[#6H2r5:1]>>[O:1]",null,-0.2526457726],[-0.1002351987,148.0059837116,6,"completed",-5.06486,6.0,3,"c1ccc(Nc2cccc(Nc3ccccc3)c2-c2ccccn2)cc1","c1ccc(Nc2cccc(Nc3ccccc3)c2-c2ncccn2)cc1",{},"[ch&r6:0]>>[nr6:0]",null,-0.150036105],[-0.1065487845,101.7350762919,6,"completed",-5.236992,6.0,3,"C1=CCC(c2cc(Nc3ccccc3)cc(C3=CC=CC3)c2)=C1","c1ccc(Nc2cc(-c3ccco3)cc(-c3ccco3)c2)cc1",{},"[#6H2r5:1]>>[O:1]",null,-0.1398061576],[-0.1105752302,100.7859909588,6,"completed",-5.181976,6.0,3,"c1ccc(Nc2cccc(Nc3ccccc3)c2-c2cccnc2)cc1","c1ccc(Nc2cccc(Nc3ccccc3)c2-c2cnccn2)cc1",{},"[ch&r6:0]>>[nr6:0]",null,-0.1159769271],[-0.1116606401,134.970379646,6,"completed",-5.034316,6.0,4,"C1=CC(c2c(Nc3ccccc3)cccc2Nc2ccccc2)=NC1","C1=NC(c2c(Nc3ccccc3)cccc2Nc2ccccc2)=NC1",{},"[chr5,CH1r5:1]>>[n:1]",null,-0.142587003],[-0.1154666832,108.4228634091,6,"completed",-4.848752,6.0,6,"C1=c2cc3cc4ccccc4cc3cc2=CC1","C1=c2cc3cc4cccnc4cc3cc2=CC1",{},"[ch&r6:0]>>[nr6:0]",null,-0.2066084231],[-0.1193609937,121.9593721377,6,"completed",-5.208564,6.0,4,"C1=NC=C(c2cc(Nc3ccccc3)cc(Nc3ccccc3)c2)C1","C1=NC=C(c2cc(Nc3ccccc3)nc(Nc3ccccc3)c2)C1",{},"[ch&r6:0]>>[nr6:0]",null,-0.1436986363],[-0.1195439153,121.4989300821,6,"completed",-5.21114,6.0,4,"C1=NCC=C1c1cc(Nc2ccccc2)cc(Nc2ccccc2)c1","C1=NCC=C1c1cc(Nc2ccccc2)nc(Nc2ccccc2)c1",{},"[ch&r6:0]>>[nr6:0]",null,-0.1442723772],[-0.1197052808,99.9932667938,6,"completed",-5.09108,6.0,6,"C1=CCC(NC2=CC(=C3C=CC=C3)C=C2NC2=CC=CC2)=C1","C1=CC(=C2C=C(Nc3cccs3)C(Nc3cccs3)=C2)C=C1",{},"[#6H2r5:1]>>[S:1]",null,-0.1001880279],[-0.1200597285,77.2101799385,6,"completed",-4.898156,6.0,6,"C1=c2cc3cc4ccccc4cc3cc2=CC1","c1ccc2cc3cc4cscc4cc3cc2c1",{},"[#6H2r5:1]>>[S:1]",null,-0.1610108756],[-0.1204701499,125.8048208809,6,"completed",-5.152996,6.0,4,"C1=CC(c2cc(Nc3ccccc3)cc(Nc3ccccc3)c2)=NC1","C1=CC(c2cc(Nc3ccccc3)nc(Nc3ccccc3)c2)=NC1",{},"[ch&r6:0]>>[nr6:0]",null,-0.1311604178],[-0.121170696,103.5581487153,6,"completed",-5.210128,6.0,3,"C1=CCC(c2cccc(Nc3cccc(C4=CC=CC4)c3)c2)=C1","c1cc(Nc2cccc(-c3ccco3)c2)cc(-c2ccco2)c1",{},"[#6H2r5:1]>>[O:1]",null,-0.12910111],[-0.1225544683,116.3710481776,6,"completed",-5.20332,6.0,4,"C1=CN=C(c2cc(Nc3ccccc3)cc(Nc3ccccc3)c2)C1","C1=CN=C(c2cc(Nc3ccccc3)nc(Nc3ccccc3)c2)C1",{},"[ch&r6:0]>>[nr6:0]",null,-0.1370145315],[-0.1225978218,118.8836360119,6,"completed",-5.124108,6.0,3,"C1=CC(c2cc(Nc3ccccc3)cc(C3=CCC=C3)c2)=CC1","C1=NC(c2cc(Nc3ccccc3)cc(C3=CCC=N3)c2)=CC1",{},"[chr5,CH1r5:1]>>[n:1]",null,-0.1200754129],[-0.1230585288,105.5447743199,6,"completed",-5.233312,6.0,4,"C1=CC(c2cc(Nc3ccccc3)cc(Nc3ccccc3)c2)=NC1","C1=NCN=C1c1cc(Nc2ccccc2)cc(Nc2ccccc2)c1",{},"[chr5,CH1r5:1]>>[n:1]",null,-0.1408830123],[-0.1236677633,82.2112998031,6,"completed",-5.375728,6.0,3,"C1=CC(c2cc(Nc3ccccc3)cc(Nc3ccccc3)c2)=CC1","C1=CC(c2nc(Nc3ccccc3)cc(Nc3ccccc3)n2)=CC1",{},"[ch&r6:0]>>[nr6:0]",null,-0.2097889499],[-0.1240286845,71.3145168126,6,"completed",-5.271124,6.0,3,"c1cc2ccncc2cn1","c1ccc(Nc2cc3cc(Nc4ccccc4)ncc3cn2)cc1",{},"[ch&r6,CH1&r5:1]>>[*:1](-N-c1ccccc1)",null,-0.1394081696],[-0.1245044803,125.9686065383,6,"completed",-5.034776,6.0,3,"C1=CC(Nc2cccc(-c3cccc(NC4=CCC=C4)c3)c2)=CC1","C1=CC(Nc2cccc(-c3cccc(NC4=CCC=C4)n3)n2)=CC1",{},"[ch&r6:0]>>[nr6:0]",null,-0.1339874368],[-0.1276423278,186.2505107047,6,"completed",-5.08786,6.0,6,"O=c1ccc2cc3cc4c(cc3cc2o1)=CCC=4","O=c1ccc2cc3cc4c(cc3cc2[nH]1)=CCC=4",{},"[o:1]>>[nH:1]",null,-0.1864442778],[-0.1280621084,105.8943671446,6,"completed",-5.233864,6.0,3,"c1ccc(Nc2cc(Nc3ccccc3)cc(-c3cccnc3)c2)cc1","c1ccc(Nc2cc(-c3cccnc3)cc(Nc3ccccc3)n2)cc1",{},"[ch&r6:0]>>[nr6:0]",null,-0.1414008718],[-0.1292771547,142.0387190181,6,"completed",-4.981968,6.0,4,"C1=CCC(Nc2cccc(NC3=CC=CC3)c2C2=CCC=C2)=C1","C1=CC(c2c(Nc3ccco3)cccc2Nc2ccco2)=CC1",{},"[#6H2r5:1]>>[O:1]",null,-0.1643212058],[-0.1299176318,143.523688116,6,"completed",-5.364228,6.0,3,"c1ccc2cc3cc4ccccc4cc3cc2c1","C1=Cc2cc3cc4ccccc4cc3cc2C1",{},"[c:0]1[ch:1][ch][c:3][c!r5:4][c!r5:5]1>>[c:0]1[CH2:1][c:3][c:4][c:5]1",null,-0.2341134398],[-0.1300396956,147.1130763562,6,"completed",-5.11684,6.0,6,"C(#Cc1cc2c(cc1C#CC1=CC=CC1)=CCC=2)C1=CC=CC1","C(#Cc1cc2c(cc1C#Cc1cccs1)=CCC=2)c1cccs1",{},"[#6H2r5:1]>>[S:1]",null,-0.1475846001],[-0.1307063539,162.4265565244,6,"completed",-5.029624,6.0,5,"c1ccc(-c2cc(Nc3cccs3)cc(-c3ccccc3)c2)cc1","c1ccc(-c2cc(Nc3cccs3)cc(-c3ccccn3)c2)nc1",{},"[ch&r6:0]>>[nr6:0]",null,-0.1697328758],[-0.1307996635,149.3742553341,6,"completed",-5.024748,6.0,3,"C1=CCC(Nc2cccc(NC3=CC=CC3)c2-c2ccccc2)=C1","c1ccc(-c2c(Nc3ccco3)cccc2Nc2ccco2)cc1",{},"[#6H2r5:1]>>[O:1]",null,-0.1583902499],[-0.1312939814,97.2716800496,6,"completed",-5.019964,6.0,6,"C1=c2cc3cc4ccccc4cc3cc2=CC1","C1=c2cc3cc4ccccc4cc3cc2=NC1",{},"[chr5,CH1r5:1]>>[n:1]",null,-0.1122524065],[-0.1316540634,121.2746286757,6,"completed",-5.063112,6.0,3,"c1cc2cnccc2cn1","c1ccc(Nc2cc3cnc(Nc4ccccc4)cc3cn2)cc1",{},"[ch&r6,CH1&r5:1]>>[*:1](-N-c1ccccc1)",null,-0.123993107],[-0.1323319049,125.5360745175,6,"completed",-4.937532,6.0,3,"C1=c2cccc(Nc3cccc4c3=CCC=4)c2=CC1","C1=c2cccc(Nc3cccc4c3=NCC=4)c2=NC1",{},"[chr5,CH1r5:1]>>[n:1]",null,-0.1693908882],[-0.1326209883,108.8733325953,6,"completed",-5.163668,6.0,3,"c1ccc(Nc2cccc(Nc3ccccc3)c2-c2cccnc2)cc1","c1ccc(Nc2cccc(Nc3ccccc3)c2-c2cccnn2)cc1",{},"[ch&r6:0]>>[nr6:0]",null,-0.1176421418],[-0.1335627304,106.8517468674,6,"completed",-5.079304,6.0,3,"C1=CC(c2cccc(Nc3cccc(C4=CCC=C4)c3)c2)=CC1","C1=NC(c2cccc(Nc3cccc(C4=CCC=N4)c3)c2)=CC1",{},"[chr5,CH1r5:1]>>[n:1]",null,-0.1078293781],[-0.1345809891,122.0086929691,6,"completed",-5.339204,6.0,3,"C1=CCC(c2cccc(Nc3cccc(C4=CC=CC4)c3)c2)=C1","C1=CCC(c2cccc(Nc3cccc(C4=CC=CC4)n3)n2)=C1",{},"[ch&r6:0]>>[nr6:0]",null,-0.2071791795],[-0.1351794113,105.6717038543,6,"completed",-4.96458,6.0,6,"C1=Cc2cc3cc4c(cc3cc2C1)=CCC=4","C1=Cc2cc3cc4cscc4cc3cc2C1",{},"[#6H2r5:1]>>[S:1]",null,-0.1419591893],[-0.1353748737,91.2802069358,6,"completed",-5.27186,6.0,3,"c1ccc(Nc2cc(Nc3ccccc3)cc(-c3cccnc3)c2)cc1","c1ccc(Nc2cc(Nc3ccccc3)cc(-c3cncnc3)c2)cc1",{},"[ch&r6:0]>>[nr6:0]",null,-0.1510120769],[-0.1356964716,116.9225103981,6,"completed",-5.262936,6.0,4,"C1=CCC(c2cc(Nc3ccccc3)nc(Nc3ccccc3)c2)=C1","C1=NCC(c2cc(Nc3ccccc3)nc(Nc3ccccc3)c2)=C1",{},"[chr5,CH1r5:1]>>[n:1]",null,-0.1633384893],[-0.1366184759,180.3449579232,6,"completed",-4.837896,6.0,3,"c1ccc(-c2ccccc2Nc2ccccc2-c2ccccc2)cc1","C1=C(NC2=CCC=C2c2ccccc2)C(c2ccccc2)=CC1",{},"[c:0]1[ch:1][ch][c:3][c!r5:4][c!r5:5]1>>[c:0]1[CH2:1][c:3][c:4][c:5]1",null,-0.2572675109],[-0.1374184516,165.9581143865,6,"completed",-5.145176,6.0,3,"O=c1ccoc(-c2c(Nc3ccccc3)cccc2Nc2ccccc2)c1","O=c1ccoc(-c2c(NC3=CCC=C3)cccc2NC2=CCC=C2)c1",{},"[c:0]1[ch:1][ch][c:3][c!r5:4][c!r5:5]1>>[c:0]1[CH2:1][c:3][c:4][c:5]1",null,-0.1689441402],[-0.1377380138,137.3199049011,6,"completed",-5.1127,6.0,3,"c1ccc2c(Nc3cccc4ccccc34)cccc2c1","c1cnc2c(Nc3cccc4cccnc34)cccc2c1",{},"[ch&r6:0]>>[nr6:0]",null,-0.1376073704],[-0.1377701166,94.5045745797,6,"completed",-4.512768,6.0,6,"C1=Cc2cc3cc4c(cc3cc2C1)=CCC=4","C1=c2cc3cc4cc[nH]c4cc3cc2=CC1",{},"[#6H2r5:1]>>[NH:1]",null,-0.4217859781],[-0.1385883949,158.6642072116,6,"completed",-5.072588,6.0,4,"C1=CCC(c2cc(Nc3ccsc3)cc(C3=CC=CC3)c2)=C1","c1coc(-c2cc(Nc3ccsc3)cc(-c3ccco3)c2)c1",{},"[#6H2r5:1]>>[O:1]",null,-0.1598202908],[-0.1389218257,133.0632301003,6,"completed",-5.031464,6.0,4,"C1=CC(Nc2cc(NC3=CCC=C3)cc(-c3cccs3)c2)=CC1","C1=CC(Nc2cc(NC3=CCC=C3)cc(-c3ccns3)c2)=CC1",{},"[chr5,CH1r5:1]>>[n:1]",null,-0.1414476688],[-0.1389525736,128.0097283276,6,"completed",-5.129352,6.0,3,"c1ccc2c(Nc3cccc4ccccc34)cccc2c1","C1=Cc2cccc(Nc3cccc4c3CC=C4)c2C1",{},"[c:0]1[ch:1][ch][c:3][c!r5:4][c!r5:5]1>>[c:0]1[CH2:1][c:3][c:4][c:5]1",null,-0.1296481589],[-0.1394400834,160.7926511446,6,"completed",-5.207736,6.0,3,"C1=CC(Nc2cc(NC3=CCC=C3)cc(-c3ccccc3)c2)=CC1","O=c1cc(-c2cc(NC3=CCC=C3)cc(NC3=CCC=C3)c2)cco1",{},"[c:1]1[c:2][ch:3][ch:4][c:5][c:6]1>>[c:1]1[c:2][o:3][c:4](=O)[c:5][c:6]1",null,-0.1775999129],[-0.1397416035,169.512889208,6,"completed",-5.053912,6.0,3,"c1ccc(Nc2cc(-c3ccccn3)cc(-c3ccccn3)c2)cc1","C1=CC(Nc2cc(-c3ccccn3)cc(-c3ccccn3)c2)=CC1",{},"[c:0]1[ch:1][ch][c:3][c!r5:4][c!r5:5]1>>[c:0]1[CH2:1][c:3][c:4][c:5]1",null,-0.1725555865],[-0.1398090117,180.2196187648,6,"completed",-4.977276,6.0,6,"O=c1occc2cc3cc4c(cc3cc12)=CCC=4","O=c1[nH]ccc2cc3cc4c(cc3cc12)=CCC=4",{},"[o:1]>>[nH:1]",null,-0.1996474124],[-0.1400358346,158.0963477743,6,"completed",-4.876536,6.0,4,"C1=CCC(Nc2cc(-c3ccccc3)cc(NC3=CC=CC3)n2)=C1","C1=CCC(Nc2cc(C3=CC=CC3)cc(NC3=CC=CC3)n2)=C1",{},"[c:0]1[ch:1][ch][c:3][c!r5:4][c!r5:5]1>>[c:0]1[CH2:1][c:3][c:4][c:5]1",null,-0.2224031772],[-0.1400706625,156.9175572295,6,"completed",-5.09246,6.0,4,"C1=CCC(Nc2cc(-c3ccco3)cc(-c3ccco3)c2)=C1","c1coc(Nc2cc(-c3ccco3)cc(-c3ccco3)c2)c1",{},"[#6H2r5:1]>>[O:1]",null,-0.1570062962],[-0.1411850884,151.0263722991,6,"completed",-5.009752,6.0,4,"C1=CC(Nc2cc(NC3=CCC=C3)cc(-c3ccc[nH]3)c2)=CC1","C1=CC(Nc2cc(NC3=CCC=C3)cc(-c3ccn[nH]3)c2)=CC1",{},"[chr5,CH1r5:1]>>[n:1]",null,-0.1637066549],[-0.1413386473,151.5681426205,6,"completed",-5.217948,6.0,4,"C1=CC(Nc2cc(-c3ccco3)cc(-c3ccco3)c2)=CC1","C1=CC(Nc2cc(-c3ccco3)nc(-c3ccco3)c2)=CC1",{},"[ch&r6:0]>>[nr6:0]",null,-0.1725967842],[-0.1420248014,80.8443889158,6,"completed",-5.27554,6.0,3,"c1ccc(Nc2cccc(Nc3ccccc3)c2-c2cccnc2)cc1","c1ccc(Nc2cccc(Nc3ccccc3)c2-c2cncnc2)cc1",{},"[ch&r6:0]>>[nr6:0]",null,-0.1470877905],[-0.1422726988,165.6295066643,6,"completed",-5.060168,6.0,4,"C1=CC(Nc2cc(-c3cccs3)cc(-c3cccs3)c2)=CC1","c1csc(-c2cc(Nc3ccsc3)cc(-c3cccs3)c2)c1",{},"[#6H2r5:1]>>[S:1]",null,-0.1679600003],[-0.1423567391,160.349700159,6,"completed",-5.22126,6.0,4,"C1=NC=C(c2c(Nc3ccccc3)cccc2Nc2ccccc2)C1","C1=NN=C(c2c(Nc3ccccc3)cccc2Nc2ccccc2)C1",{},"[chr5,CH1r5:1]>>[n:1]",null,-0.1814303731],[-0.1425157262,118.282641276,6,"completed",-5.29532,6.0,4,"C1=CC(c2cc(Nc3ccccc3)cc(C3=CCC=C3)n2)=CC1","C1=NC(c2cc(Nc3ccccc3)cc(C3=CCC=N3)n2)=CC1",{},"[chr5,CH1r5:1]>>[n:1]",null,-0.1807878187],[-0.1426614015,110.6665575124,6,"completed",-5.250608,6.0,4,"C1=CC(c2cc(Nc3ccccn3)cc(C3=CCC=C3)c2)=CC1","C1=NC(c2cc(Nc3ccccn3)cc(C3=CCC=N3)c2)=CC1",{},"[chr5,CH1r5:1]>>[n:1]",null,-0.1528451638],[-0.14268842,85.9635252467,6,"completed",-5.375452,6.0,3,"C1=CCC(c2cc(Nc3ccccc3)cc(Nc3ccccc3)c2)=C1","C1=CCC(c2nc(Nc3ccccc3)cc(Nc3ccccc3)n2)=C1",{},"[ch&r6:0]>>[nr6:0]",null,-0.2111110887],[-0.1426980656,116.0973128561,6,"completed",-5.262016,6.0,3,"c1ccc2cc3ccccc3cc2c1","c1ccc2cc3cc4ccccc4cc3cc2c1",{},"[cH&r6:1][cH&r6:2]>>[c:1]2cccc[c:2]2",null,-0.1622981403],[-0.1428855016,191.5650082377,6,"completed",-5.089148,6.0,3,"C1=CC(Nc2cc(-c3ccccc3)cc(-c3ccccc3)c2)=CC1","c1ccc(-c2cc(Nc3ccsc3)cc(-c3ccccc3)c2)cc1",{},"[#6H2r5:1]>>[S:1]",null,-0.1917155645],[-0.1433751189,152.8217756892,6,"completed",-5.039928,6.0,3,"C1=CCC(Nc2ccc3ccc(NC4=CC=CC4)cc3c2)=C1","c1coc(Nc2ccc3ccc(Nc4ccco4)cc3c2)c1",{},"[#6H2r5:1]>>[O:1]",null,-0.1585015182],[-0.1435549641,129.011426744,6,"completed",-5.156216,6.0,4,"C1=NCC=C1N(c1ccccc1)c1ccccc1","c1ccc(N(c2ccccc2)c2cnsc2)cc1",{},"[#6H2r5:1]>>[S:1]",null,-0.1348794468],[-0.1438126471,191.3185588674,6,"completed",-5.071944,6.0,4,"C1=CCC(c2cc(Nc3ccccc3)cc(C3=CC=CC3)n2)=C1","C1=CCC(Nc2cc(C3=CC=CC3)nc(C3=CC=CC3)c2)=C1",{},"[c:0]1[ch:1][ch][c:3][c!r5:4][c!r5:5]1>>[c:0]1[CH2:1][c:3][c:4][c:5]1",null,-0.1923239172],[-0.1438296806,78.841973054,6,"completed",-5.410504,6.0,3,"c1ccc(Nc2cccc(-c3cccc(Nc4ccccc4)c3)c2)cc1","c1ccc(Nc2cc(-c3ccnc(Nc4ccccc4)c3)ccn2)cc1",{},"[ch&r6:0]>>[nr6:0]",null,-0.2312105023],[-0.1438344526,111.245149554,6,"completed",-5.334052,6.0,3,"C1=CCC(c2cc(Nc3ccccc3)cc(C3=CC=CC3)c2)=C1","C1=CN=C(c2cc(Nc3ccccc3)cc(C3=NC=CC3)c2)C1",{},"[chr5,CH1r5:1]>>[n:1]",null,-0.1980349698],[-0.143850512,142.4899551594,6,"completed",-5.0138,6.0,4,"C1=CCC(c2cc(NC3=CCC=C3)cc(NC3=CCC=C3)c2)=C1","C1=CC(Nc2cc(NC3=CCC=C3)cc(C3=CC=NC3)c2)=CC1",{},"[chr5,CH1r5:1]>>[n:1]",null,-0.1547394679],[-0.1442110314,181.6640206532,6,"completed",-4.931184,6.0,3,"c1ccc(Nc2cccc(-c3cccc(Nc4ccccc4)n3)n2)cc1","C1=CCC(Nc2cccc(-c3cccc(NC4=CC=CC4)n3)n2)=C1",{},"[c:0]1[ch:1][ch][c:3][c!r5:4][c!r5:5]1>>[c:0]1[CH2:1][c:3][c:4][c:5]1",null,-0.2167169788],[-0.1442857555,150.2533269885,6,"completed",-5.210496,6.0,4,"C1=CC(Nc2cc(C3=CCC=C3)nc(C3=CCC=C3)c2)=CC1","C1=CC(c2cc(Nc3ccsc3)cc(C3=CCC=C3)n2)=CC1",{},"[#6H2r5:1]>>[S:1]",null,-0.168993052],[-0.1445577042,126.333292266,6,"completed",-5.183264,6.0,4,"O=c1cccc(-c2c(NC3=CCC=C3)cccc2NC2=CCC=C2)o1","O=c1cccc(-c2c(NC3=CCC=C3)cccc2NC2=CCC=C2)[nH]1",{},"[o:1]>>[nH:1]",null,-0.1391302219],[-0.1446113916,151.630679172,6,"completed",-5.053084,6.0,4,"c1ccc(Nc2cc(Nc3ccccc3)cc(-c3ccno3)c2)cc1","C1=CC(Nc2cc(NC3=CCC=C3)cc(-c3ccno3)c2)=CC1",{},"[c:0]1[ch:1][ch][c:3][c!r5:4][c!r5:5]1>>[c:0]1[CH2:1][c:3][c:4][c:5]1",null,-0.155146406],[-0.1448863123,165.4428322058,6,"completed",-5.060996,6.0,3,"C1=CC(N(c2ccccc2)c2ccccc2)=CC1","c1ccc(N(c2ccccc2)c2ccoc2)cc1",{},"[#6H2r5:1]>>[O:1]",null,-0.1676805702],[-0.1451934536,81.7043376186,6,"completed",-5.300748,6.0,3,"c1ccc(-c2ccccn2)nc1","c1ccc(Nc2cccc(-c3cccc(Nc4ccccc4)n3)n2)cc1",{},"[ch&r6,CH1&r5:1]>>[*:1](-N-c1ccccc1)",null,-0.1625499337],[-0.1453385569,106.1683313528,6,"completed",-4.709004,6.0,6,"C1=Cc2cc3cc4c(cc3cc2C1)=CCC=4","C1=Cc2cc3cc4c[nH]cc4cc3cc2C1",{},"[#6H2r5:1]>>[NH:1]",null,-0.2935674912],[-0.1454698341,167.4646317883,6,"completed",-5.163852,6.0,4,"O=c1cccc(-c2cc(Nc3ccccc3)cc(Nc3ccccc3)c2)[nH]1","O=c1cccc(-c2cc(NC3=CC=CC3)cc(NC3=CC=CC3)c2)[nH]1",{},"[c:0]1[ch:1][ch][c:3][c!r5:4][c!r5:5]1>>[c:0]1[CH2:1][c:3][c:4][c:5]1",null,-0.1733267754],[-0.1458138012,155.5478152191,6,"completed",-5.172592,6.0,3,"O=c1cc(-c2c(Nc3ccccc3)cccc2Nc2ccccc2)cco1","O=c1cc(-c2c(NC3=CCC=C3)cccc2NC2=CCC=C2)cco1",{},"[c:0]1[ch:1][ch][c:3][c!r5:4][c!r5:5]1>>[c:0]1[CH2:1][c:3][c:4][c:5]1",null,-0.1636374837],[-0.14593211,142.0911841385,6,"completed",-4.89604,6.0,6,"C1=Cc2cc3cc4c(cc3cc2C1)=CCC=4","C1=Nc2cc3cc4c(cc3cc2C1)=CCC=4",{},"[chr5,CH1r5:1]>>[n:1]",null,-0.2014292645],[-0.1459745818,243.0990818524,6,"completed",-4.932472,6.0,3,"C1=C(NC2=CCC(c3ccccc3)=C2)C=C(c2ccccc2)C1","c1ccc(-c2cc(Nc3csc(-c4ccccc4)c3)cs2)cc1",{},"[#6H2r5:1]>>[S:1]",null,-0.2699061368],[-0.1459822413,137.8813009679,6,"completed",-5.216108,6.0,4,"C1=CC(c2c(Nc3ccccc3)cccc2Nc2ccccc2)=NC1","C1=NCN=C1c1c(Nc2ccccc2)cccc1Nc1ccccc1",{},"[chr5,CH1r5:1]>>[n:1]",null,-0.1600530422],[-0.1465555633,164.9593971471,6,"completed",-5.184,6.0,4,"O=c1cc[nH]c(-c2cc(Nc3ccccc3)cc(Nc3ccccc3)c2)c1","O=c1cc[nH]c(-c2cc(NC3=CC=CC3)cc(NC3=CC=CC3)c2)c1",{},"[c:0]1[ch:1][ch][c:3][c!r5:4][c!r5:5]1>>[c:0]1[CH2:1][c:3][c:4][c:5]1",null,-0.1751257911],[-0.1466734329,89.7256661112,6,"completed",-4.815632,6.0,6,"C1=c2cc3cc4ccncc4cc3cc2=CC1","c1cc2cc3cc4c[nH]cc4cc3cc2cn1",{},"[#6H2r5:1]>>[NH:1]",null,-0.2183451929],[-0.1468237478,117.1442793678,6,"completed",-5.37904,6.0,3,"c1ccc(Nc2cc(-c3ccccn3)cc(-c3ccccn3)c2)cc1","c1ccc(Nc2cc(-c3ccccn3)cc(-c3ccccn3)c2)nc1",{},"[ch&r6:0]>>[nr6:0]",null,-0.2277626172],[-0.146891893,167.7345422744,6,"completed",-5.284188,6.0,3,"C(#Cc1ccccc1C1=CC=CC1)c1ccccc1C1=CC=CC1","C(#CC1=CCC=C1C1=CC=CC1)C1=CCC=C1C1=CC=CC1",{},"[c:0]1[ch:1][ch][c:3][c!r5:4][c!r5:5]1>>[c:0]1[CH2:1][c:3][c:4][c:5]1",null,-0.2115614193],[-0.1469994847,122.5202751557,6,"completed",-5.26496,6.0,3,"c1cc(-c2ccncc2)ccn1","c1ccc(Nc2cc(-c3ccncc3)cc(Nc3ccccc3)n2)cc1",{},"[ch&r6,CH1&r5:1]>>[*:1](-N-c1ccccc1)",null,-0.1683597357],[-0.1472097744,374.5993234545,6,"completed",-5.27002,6.0,3,"c1ccc(Nc2ccccc2Nc2ccccc2)cc1","c1ccc(Nc2ccccc2Nc2ccccn2)nc1",{},"[ch&r6:0]>>[nr6:0]",null,-0.3930508686],[-0.1472276435,152.7202864087,6,"completed",-5.290076,6.0,4,"C1=CN=C(c2c(Nc3ccccc3)cccc2Nc2ccccc2)C1","C1=NCC(c2c(Nc3ccccc3)cccc2Nc2ccccc2)=N1",{},"[chr5,CH1r5:1]>>[n:1]",null,-0.2025503392],[-0.1473527761,142.1750980295,6,"completed",-4.974148,6.0,4,"C1=CC(Nc2cccc(NC3=CCC=C3)c2-c2ccsc2)=CC1","C1=CC(Nc2cccc(NC3=CCC=C3)c2-c2cnsc2)=CC1",{},"[chr5,CH1r5:1]>>[n:1]",null,-0.1672564922],[-0.1474429357,144.2342327014,6,"completed",-4.969548,6.0,4,"C1=NC=C(c2cc(Nc3ccccc3)cc(Nc3ccccc3)c2)C1","C1=CC(Nc2cc(NC3=CCC=C3)cc(C3=CN=CC3)c2)=CC1",{},"[c:0]1[ch:1][ch][c:3][c!r5:4][c!r5:5]1>>[c:0]1[CH2:1][c:3][c:4][c:5]1",null,-0.1707108631],[-0.1476255285,110.089947332,6,"completed",-5.293112,6.0,3,"C1=CCC(c2cccc(Nc3cccc(C4=CC=CC4)c3)c2)=C1","C1=CN=C(c2cccc(Nc3cccc(C4=NC=CC4)c3)c2)C1",{},"[chr5,CH1r5:1]>>[n:1]",null,-0.1743358722],[-0.1478033227,175.5819063544,6,"completed",-5.302588,6.0,4,"C1=CC(Nc2cc(C3=NC=CC3)cc(C3=NC=CC3)c2)=CC1","C1=CC(Nc2cc(C3=NC=CC3)nc(C3=NC=CC3)c2)=CC1",{},"[ch&r6:0]>>[nr6:0]",null,-0.225697886],[-0.1479085836,200.5584881801,6,"completed",-5.346012,6.0,3,"c1ccc(Nc2cccc(Nc3ccccc3)c2-c2ccccc2)cc1","c1ccc(-c2c(Nc3cccnc3)cccc2Nc2cccnc2)cc1",{},"[ch&r6:0]>>[nr6:0]",null,-0.2643471963],[-0.1481259811,157.2650554257,6,"completed",-4.949216,6.0,4,"C1=CCC(Nc2cc(NC3=CC=CC3)cc(C3=CC=CC3)c2)=C1","C1=CCC(c2cc(Nc3ccco3)cc(Nc3ccco3)c2)=C1",{},"[#6H2r5:1]>>[O:1]",null,-0.1894012852],[-0.1484591542,119.8068171211,6,"completed",-5.305992,6.0,4,"C1=CC(c2cc(Nc3ccccn3)cc(C3=CCC=C3)c2)=CC1","c1ccc(Nc2cc(-c3ccsc3)cc(-c3ccsc3)c2)nc1",{},"[#6H2r5:1]>>[S:1]",null,-0.1874718603],[-0.1484774006,125.7753969783,6,"completed",-4.992824,6.0,4,"C1=CCC(c2c(NC3=CCC=C3)cccc2NC2=CCC=C2)=C1","C1=CC(Nc2cccc(NC3=CCC=C3)c2C2=CC=NC2)=CC1",{},"[chr5,CH1r5:1]>>[n:1]",null,-0.1464511216],[-0.1484975336,100.6381075746,6,"completed",-5.365516,6.0,3,"C1=CC(c2cccc(Nc3cccc(C4=CCC=C4)c3)c2)=CC1","C1=CC(c2ccnc(Nc3cc(C4=CCC=C4)ccn3)c2)=CC1",{},"[ch&r6:0]>>[nr6:0]",null,-0.2113584973],[-0.1485228217,138.2383866224,6,"completed",-4.967064,6.0,4,"C1=CC(Nc2cc(NC3=CCC=C3)cc(C3=CCN=C3)c2)=CC1","C1=CC(Nc2cc(NC3=CCC=C3)cc(-c3cnsc3)c2)=CC1",{},"[#6H2r5:1]>>[S:1]",null,-0.1666406967],[-0.1487123092,161.5642929082,6,"completed",-5.124476,6.0,4,"C1=CCC(c2cc(Nc3ccoc3)cc(C3=CC=CC3)c2)=C1","c1coc(-c2cc(Nc3ccoc3)cc(-c3ccco3)c2)c1",{},"[#6H2r5:1]>>[O:1]",null,-0.1624702043],[-0.1488060947,116.8417057187,6,"completed",-5.237544,6.0,3,"c1ccc(Nc2cc(-c3ccccc3)cc(-c3ccccc3)c2)cc1","c1ccc(Nc2cc(-c3ccccn3)cc(-c3ccccn3)c2)cc1",{},"[ch&r6:0]>>[nr6:0]",null,-0.151400055],[-0.1488906894,195.7098874053,6,"completed",-5.024932,6.0,5,"c1ccc(-c2cc(Nc3cc[nH]c3)cc(-c3ccccc3)c2)cc1","c1ccc(-c2cc(Nc3cn[nH]c3)cc(-c3ccccc3)c2)cc1",{},"[chr5,CH1r5:1]>>[n:1]",null,-0.2026415809],[-0.1492912108,155.9066877411,6,"completed",-5.001656,6.0,4,"C1=NCC(c2cc(Nc3ccccc3)nc(Nc3ccccc3)c2)=C1","C1=CCC(Nc2cc(C3=CC=NC3)cc(NC3=CC=CC3)n2)=C1",{},"[c:0]1[ch:1][ch][c:3][c!r5:4][c!r5:5]1>>[c:0]1[CH2:1][c:3][c:4][c:5]1",null,-0.1704287271],[-0.1492988157,140.9375286122,6,"completed",-4.963108,6.0,4,"C1=CN=C(c2cc(Nc3ccccc3)cc(Nc3ccccc3)c2)C1","C1=CC(Nc2cc(NC3=CCC=C3)cc(C3=NC=CC3)c2)=CC1",{},"[c:0]1[ch:1][ch][c:3][c!r5:4][c!r5:5]1>>[c:0]1[CH2:1][c:3][c:4][c:5]1",null,-0.1704279983],[-0.1493012478,112.2759928337,6,"completed",-5.32154,6.0,4,"C1=NC=C(c2c(Nc3ccccc3)cccc2Nc2ccccc2)C1","C1=C(c2c(Nc3ccccc3)cccc2Nc2ccccc2)CN=N1",{},"[chr5,CH1r5:1]>>[n:1]",null,-0.1914551766],[-0.0560372107,89.3338587692,7,"completed",-5.058696,7.0,6,"C1=c2cc3cc4ccncc4cc3cc2=CC1","c1cc2cc3cc4cscc4cc3cc2cn1",{},"[#6H2r5:1]>>[S:1]",null,-0.0938961571],[-0.0586545877,104.807267329,7,"completed",-4.94756,7.0,7,"C1=c2cc3cc4ccoc4cc3cc2=CC1","c1cc2cc3cc4cscc4cc3cc2o1",{},"[#6H2r5:1]>>[S:1]",null,-0.1495699186],[-0.0628223048,82.5303035747,7,"completed",-5.001288,7.0,6,"C1=c2cc3cc4cccnc4cc3cc2=CC1","c1cnc2cc3cc4cscc4cc3cc2c1",{},"[#6H2r5:1]>>[S:1]",null,-0.1076375394],[-0.0754838947,96.7953487008,7,"completed",-5.19642,7.0,7,"C1=Cc2cc3cc4c(cc3cc2C1)CC=C4","c1cc2cc3cc4ccsc4cc3cc2s1",{},"[#6H2r5:1]>>[S:1]",null,-0.1180033032],[-0.0754838947,108.1009088824,7,"completed",-5.194948,7.0,7,"C1=Cc2cc3cc4c(cc3cc2C1)C=CC4","c1cc2cc3cc4sccc4cc3cc2s1",{},"[#6H2r5:1]>>[S:1]",null,-0.1268984501],[-0.0887704052,81.3017260986,7,"completed",-4.937164,7.0,7,"C1=c2cc3cc4ccsc4cc3cc2=CC1","c1cc2cc3cc4cocc4cc3cc2s1",{},"[#6H2r5:1]>>[O:1]",null,-0.1400092729],[-0.0943381512,107.9426966918,7,"completed",-5.230644,7.0,7,"C1=Cc2cc3cc4ccccc4cc3cc2C1","c1ccc2cc3cc4sccc4cc3cc2c1",{},"[#6H2r5:1]>>[S:1]",null,-0.1414739361],[-0.0986224857,76.1386612202,7,"completed",-4.874236,7.0,7,"C1=c2cc3cc4ccsc4cc3cc2=CC1","c1cc2cc3cc4cscc4cc3cc2s1",{},"[#6H2r5:1]>>[S:1]",null,-0.1754197644],[-0.1068177613,122.3422296779,7,"completed",-5.147844,7.0,7,"O=c1ccoc2cc3cc4cscc4cc3cc12","O=c1cc[nH]c2cc3cc4cscc4cc3cc12",{},"[o:1]>>[nH:1]",null,-0.1268434265],[-0.107626475,111.4790107199,7,"completed",-5.055752,7.0,7,"C1=Nc2cc3cc4c(cc3cc2C1)=CCC=4","C1=Nc2cc3cc4cscc4cc3cc2C1",{},"[#6H2r5:1]>>[S:1]",null,-0.1157019176],[-0.1077369504,140.0608740248,7,"completed",-5.10994,7.0,3,"C1=CC(Nc2cccc(-c3cccc(NC4=CCC=C4)c3)c2)=CC1","C1=CC(Nc2cc(-c3ccnc(NC4=CCC=C4)c3)ccn2)=CC1",{},"[ch&r6:0]>>[nr6:0]",null,-0.1402335987],[-0.1081541654,79.8758943747,7,"completed",-5.073416,7.0,7,"c1cc2cc3cc4cscc4cc3cc2s1","c1scc2cc3cc4sncc4cc3cc12",{},"[chr5,CH1r5:1]>>[n:1]",null,-0.0820149129],[-0.1101950229,77.5371119821,7,"completed",-4.707716,7.0,7,"C1=c2cc3cc4cc[nH]c4cc3cc2=CC1","c1cc2cc3cc4cocc4cc3cc2[nH]1",{},"[#6H2r5:1]>>[O:1]",null,-0.2853357754],[-0.111246506,165.3179866072,7,"completed",-5.128708,7.0,7,"O=c1[nH]ccc2cc3cc4c(cc3cc12)=CCC=4","O=c1[nH]ccc2cc3cc4cscc4cc3cc12",{},"[#6H2r5:1]>>[S:1]",null,-0.1665348907],[-0.1151739151,98.1573024697,7,"completed",-5.171488,7.0,7,"C1=c2cc3cc4cncnc4cc3cc2=CC1","c1ncc2cc3cc4cscc4cc3cc2n1",{},"[#6H2r5:1]>>[S:1]",null,-0.1101772107],[-0.1151808478,88.9995145041,7,"completed",-5.16422,7.0,6,"C1=c2cc3cc4ccccc4cc3cc2=NC1","c1ccc2cc3cc4nscc4cc3cc2c1",{},"[#6H2r5:1]>>[S:1]",null,-0.0997084535],[-0.1155208618,101.7196825716,7,"completed",-5.155572,7.0,7,"C1=c2cc3cc4cnoc4cc3cc2=CC1","c1scc2cc3cc4oncc4cc3cc12",{},"[#6H2r5:1]>>[S:1]",null,-0.1089042467],[-0.1155692496,81.6836480861,7,"completed",-4.960348,7.0,6,"C1=c2cc3cc4ccccc4cc3cc2=CC1","c1ccc2cc3cc4cocc4cc3cc2c1",{},"[#6H2r5:1]>>[O:1]",null,-0.127391256],[-0.1159733162,183.1928030864,7,"completed",-5.088872,7.0,3,"C1=CCC(Nc2cccc(-c3cccc(NC4=CC=CC4)c3)c2)=C1","c1cc(Nc2ccco2)cc(-c2cccc(Nc3ccco3)c2)c1",{},"[#6H2r5:1]>>[O:1]",null,-0.1833583403],[-0.1164830804,160.8763518523,7,"completed",-5.013432,7.0,7,"O=c1ccc2cc3cc4c(cc3cc2[nH]1)=CCC=4","O=c1ccc2cc3cc4c[nH]cc4cc3cc2[nH]1",{},"[#6H2r5:1]>>[NH:1]",null,-0.1719106446],[-0.1179767818,167.7855926831,7,"completed",-5.100556,7.0,3,"c1ccc(Nc2cc(Nc3ccccc3)nc(-c3ccccc3)n2)cc1","C1=CC(Nc2cc(NC3=CCC=C3)nc(-c3ccccc3)n2)=CC1",{},"[c:0]1[ch:1][ch][c:3][c!r5:4][c!r5:5]1>>[c:0]1[CH2:1][c:3][c:4][c:5]1",null,-0.1677860441],[-0.1179825572,267.595321853,7,"completed",-5.094944,7.0,6,"c1ccc2cc3cc4c(cc3cc2c1)SCS4","c1ccc2cc3cc4c(cc3cc2c1)SSS4",{},"[#6H2r5:1]>>[S:1]",null,-0.2676187255],[-0.1192944237,83.4018012365,7,"completed",-5.00874,7.0,7,"c1cc2cc3cc4cscc4cc3cc2s1","c1nc2cc3cc4cscc4cc3cc2s1",{},"[chr5,CH1r5:1]>>[n:1]",null,-0.1050560344],[-0.1197598516,104.5541057746,7,"completed",-5.299644,7.0,6,"C1=c2cc3cc4ccccc4cc3cc2=CC1","c1ccc2cc3cc4c(cc3cc2c1)SCS4",{},"[CH,ch:0]1=[C,c:1][C,c:2]=[CH,ch:3][*:4]1>>[S:0]1[*:1]=,:[*:2][S:3][*:4]1",null,-0.1745332264],[-0.1200485259,86.4698990553,7,"completed",-4.942776,7.0,6,"C1=c2cc3cc4ccccc4cc3cc2=NC1","c1ccc2cc3cc4n[nH]cc4cc3cc2c1",{},"[#6H2r5:1]>>[NH:1]",null,-0.1399626474],[-0.1205689118,67.2853670942,7,"completed",-4.812688,7.0,7,"c1cc2cc3cc4cscc4cc3cc2[nH]1","c1scc2cc3cc4[nH]ncc4cc3cc12",{},"[chr5,CH1r5:1]>>[n:1]",null,-0.2120752966],[-0.1208986119,97.1365942249,7,"completed",-5.139196,7.0,7,"C1=Cc2cc3cc4cscc4cc3cc2C1","C1=NCc2cc3cc4cscc4cc3cc21",{},"[chr5,CH1r5:1]>>[n:1]",null,-0.1009371977],[-0.1219875843,109.6128562097,7,"completed",-5.004876,7.0,7,"C1=Cc2cc3cc4ccccc4cc3cc2C1","c1ccc2cc3cc4[nH]ccc4cc3cc2c1",{},"[#6H2r5:1]>>[NH:1]",null,-0.1282527979],[-0.1235866271,137.7728715663,7,"completed",-5.120612,7.0,3,"C1=c2cccc(Nc3cccc4c3=CCC=4)c2=CC1","C1=c2c(Nc3cccc4c3=CCN=4)cccc2=NC1",{},"[chr5,CH1r5:1]>>[n:1]",null,-0.1385263255],[-0.124115569,162.3920628563,7,"completed",-5.127972,7.0,6,"O=c1occc2cc3cc4c(cc3cc12)=CCC=4","O=c1occc2cc3cc4c[nH]cc4cc3cc12",{},"[#6H2r5:1]>>[NH:1]",null,-0.1635682553],[-0.1245213679,136.1550561546,7,"completed",-5.054556,7.0,4,"C1=CCC(c2cc(NC3=CCC=C3)cc(NC3=CCC=C3)c2)=C1","C1=CCC(c2nc(NC3=CCC=C3)cc(NC3=CCC=C3)n2)=C1",{},"[ch&r6:0]>>[nr6:0]",null,-0.1398217662],[-0.1263425256,112.8012394007,7,"completed",-5.306728,7.0,3,"C1=CC(c2cccc(Nc3cccc(C4=CCC=C4)c3)c2)=CC1","C1=NCC=C1c1cccc(Nc2cccc(C3=CCN=C3)c2)c1",{},"[chr5,CH1r5:1]>>[n:1]",null,-0.1834802113],[-0.1263844467,169.9629102081,7,"completed",-4.934496,7.0,3,"C1=CCC(Nc2cccc(NC3=CC=CC3)c2)=C1","c1cc(Nc2ccco2)cc(Nc2ccco2)c1",{},"[#6H2r5:1]>>[O:1]",null,-0.2056921537],[-0.1271346857,114.0624205786,7,"completed",-5.099544,7.0,7,"C1=c2cc3cc4ncoc4cc3cc2=CC1","c1nc2cc3cc4cscc4cc3cc2o1",{},"[#6H2r5:1]>>[S:1]",null,-0.1140628672],[-0.1271545839,111.0663526268,7,"completed",-5.026128,7.0,6,"C1=Cc2cc3cc4c(cc3cc2C1)=CCC=4","C1=Cc2cc3cc4cocc4cc3cc2C1",{},"[#6H2r5:1]>>[O:1]",null,-0.1225140815],[-0.1272343996,195.3791359708,7,"completed",-5.031188,7.0,3,"c1ccc(Nc2cc(-c3ccnc(Nc4ccccc4)c3)ccn2)cc1","C1=CCC(Nc2cc(-c3ccnc(NC4=CC=CC4)c3)ccn2)=C1",{},"[c:0]1[ch:1][ch][c:3][c!r5:4][c!r5:5]1>>[c:0]1[CH2:1][c:3][c:4][c:5]1",null,-0.2012292263],[-0.1274976486,146.984695612,7,"completed",-5.50784,7.0,7,"C1=Cc2cc3cc4ccccc4cc3cc2C1","C1=Cc2cc3cc4c(cc3cc2C1)CC=C4",{},"[c:0]1[ch:1][ch][c:3][c!r5:4][c!r5:5]1>>[c:0]1[CH2:1][c:3][c:4][c:5]1",null,-0.321104187],[-0.1274976486,224.7445719762,7,"completed",-5.453376,7.0,7,"C1=Cc2cc3cc4ccccc4cc3cc2C1","C1=Cc2cc3cc4c(cc3cc2C1)C=CC4",{},"[c:0]1[ch:1][ch][c:3][c!r5:4][c!r5:5]1>>[c:0]1[CH2:1][c:3][c:4][c:5]1",null,-0.3342135176],[-0.1277813424,160.2337385097,7,"completed",-5.25714,7.0,7,"O=c1ccc2cc3cc4c(cc3cc2[nH]1)=CCC=4","O=c1ccc2cc3cc4cscc4cc3cc2[nH]1",{},"[#6H2r5:1]>>[S:1]",null,-0.1943564019],[-0.1278233505,130.8131851175,7,"completed",-5.06854,7.0,4,"C1=CC(Nc2cc(NC3=CCC=C3)cc(C3=CCC=C3)c2)=CC1","C1=CC(Nc2cc(NC3=CCC=C3)nc(C3=CCC=C3)n2)=CC1",{},"[ch&r6:0]>>[nr6:0]",null,-0.1326539026],[-0.1291944871,92.5312394653,7,"completed",-5.146556,7.0,7,"C1=c2cc3cc4ccnnc4cc3cc2=CC1","c1cc2cc3cc4cscc4cc3cc2nn1",{},"[#6H2r5:1]>>[S:1]",null,-0.0981024273],[-0.1299089104,197.5035442537,7,"completed",-4.994664,7.0,4,"C1=CCC(Nc2cc(NC3=CC=CC3)cc(C3=CCC=C3)c2)=C1","C1=CCC(Nc2cc(NC3=CC=CC3)nc(C3=CCC=C3)n2)=C1",{},"[ch&r6:0]>>[nr6:0]",null,-0.2108187129],[-0.129951086,94.2623509218,7,"completed",-5.122636,7.0,6,"C1=c2cc3cc4ccncc4cc3cc2=CC1","c1cc2cc3cc4cocc4cc3cc2cn1",{},"[#6H2r5:1]>>[O:1]",null,-0.0955848375],[-0.1304968585,121.2067308919,7,"completed",-5.230092,7.0,3,"C1=CC(c2cc(Nc3ccccc3)cc(C3=CCC=C3)c2)=CC1","C1=CC(c2cc(Nc3ccccc3)cc(C3=NCC=C3)c2)=NC1",{},"[chr5,CH1r5:1]>>[n:1]",null,-0.1516040783],[-0.1306533255,112.118012845,7,"completed",-5.2024,7.0,3,"C1=CC(c2cccc(Nc3cccc(C4=CCC=C4)c3)c2)=CC1","C1=CC(c2cccc(Nc3cccc(C4=NCC=C4)c3)c2)=NC1",{},"[chr5,CH1r5:1]>>[n:1]",null,-0.1330731799],[-0.1331119306,87.0753641745,7,"completed",-5.064216,7.0,6,"C1=c2cc3cc4cccnc4cc3cc2=CC1","c1cnc2cc3cc4cocc4cc3cc2c1",{},"[#6H2r5:1]>>[O:1]",null,-0.0906066302],[-0.1335155007,126.8187141173,7,"completed",-5.272228,7.0,3,"c1ccc(-c2cccc(Nc3cccc(-c4ccccc4)c3)c2)cc1","c1ccc(-c2cccc(Nc3cccc(-c4ccccn4)c3)c2)nc1",{},"[ch&r6:0]>>[nr6:0]",null,-0.1749788656],[-0.1340427601,104.41353664,7,"completed",-5.179216,7.0,7,"C1=NCc2cc3cc4ccccc4cc3cc21","c1ccc2cc3cc4[nH]ncc4cc3cc2c1",{},"[#6H2r5:1]>>[NH:1]",null,-0.1182244569],[-0.1340455947,159.519339892,7,"completed",-5.093196,7.0,6,"O=c1ccoc2cc3cc4c(cc3cc12)=CCC=4","O=c1ccoc2cc3cc4c[nH]cc4cc3cc12",{},"[#6H2r5:1]>>[NH:1]",null,-0.159590426],[-0.1340779043,161.7262346857,7,"completed",-5.08694,7.0,4,"C1=CC(Nc2cc(C3=CCC=C3)nc(C3=CCC=C3)c2)=CC1","C1=CC(Nc2cc(C3=CCC=N3)nc(C3=CCC=N3)c2)=CC1",{},"[chr5,CH1r5:1]>>[n:1]",null,-0.1619844164],[-0.1341203701,152.5213802362,7,"completed",-5.123096,7.0,4,"C1=CCC(Nc2cc(C3=NC=CC3)cc(C3=NC=CC3)c2)=C1","C1=CN=C(c2cc(Nc3cccs3)cc(C3=NC=CC3)c2)C1",{},"[#6H2r5:1]>>[S:1]",null,-0.1533758449],[-0.1344810445,117.2153576226,7,"completed",-4.923456,7.0,3,"C1=CC(Nc2cccc(NC3=CCC=C3)c2-c2ccccc2)=CC1","C1=NC(Nc2cccc(NC3=CCC=N3)c2-c2ccccc2)=CC1",{},"[chr5,CH1r5:1]>>[n:1]",null,-0.1703280781],[-0.1345182503,109.7953369532,7,"completed",-5.332396,7.0,3,"C1=CC(c2cc(Nc3ccccc3)cc(C3=CCC=C3)c2)=CC1","C1=NCC=C1c1cc(Nc2ccccc2)cc(C2=CCN=C2)c1",{},"[chr5,CH1r5:1]>>[n:1]",null,-0.1962622924],[-0.1346277972,84.1710874471,7,"completed",-4.808456,7.0,7,"c1cc2cc3cc4cscc4cc3cc2[nH]1","c1nc2cc3cc4cscc4cc3cc2[nH]1",{},"[chr5,CH1r5:1]>>[n:1]",null,-0.220757208],[-0.1350231529,161.6293194025,7,"completed",-5.027784,7.0,3,"C1=c2ccc(Nc3ccc4c(c3)=CCC=4)cc2=CC1","C1=c2ccc(Nc3ccc4c(n3)=CCC=4)nc2=CC1",{},"[ch&r6:0]>>[nr6:0]",null,-0.1693501128],[-0.1351191894,83.7419622981,7,"completed",-4.953448,7.0,3,"C1=CC(Nc2cccc(-c3cccc(NC4=CCC=C4)c3)c2)=CC1","C1=NC(Nc2cccc(-c3cccc(NC4=CCC=N4)c3)c2)=CC1",{},"[chr5,CH1r5:1]>>[n:1]",null,-0.1324261519],[-0.1352679915,209.976126445,7,"completed",-5.05152,7.0,3,"C1=CCC(Nc2cc(NC3=CC=CC3)cc(-c3ccccc3)c2)=C1","c1ccc(-c2cc(Nc3ccco3)cc(Nc3ccco3)c2)cc1",{},"[#6H2r5:1]>>[O:1]",null,-0.2127007893],[-0.135346033,132.4252963397,7,"completed",-5.277196,7.0,6,"C(#Cc1cc2cscc2cc1C#CC1=CC=CC1)C1=CC=CC1","C(#Cc1cc2cscc2cc1C#Cc1cccs1)c1cccs1",{},"[#6H2r5:1]>>[S:1]",null,-0.1814433413],[-0.1363228335,133.7515086282,7,"completed",-5.326692,7.0,3,"C1=CCC(c2cccc(Nc3cccc(C4=CC=CC4)c3)c2)=C1","C1=NC=C(c2cccc(Nc3cccc(C4=CN=CC4)c3)c2)C1",{},"[chr5,CH1r5:1]>>[n:1]",null,-0.2075336235],[-0.1366750546,171.0865735801,7,"completed",-5.399464,7.0,6,"c1ccc2cc3cc4c(cc3cc2c1)SCS4","c1ccc2cc3cc4c(cc3cc2c1)SOS4",{},"[#6H2r5:1]>>[O:1]",null,-0.2705793274],[-0.137180385,110.8961750525,7,"completed",-5.010948,7.0,7,"C1=c2cc3cc4ccoc4cc3cc2=CC1","c1cc2cc3cc4cocc4cc3cc2o1",{},"[#6H2r5:1]>>[O:1]",null,-0.1272155195],[-0.1373956573,129.7527601092,7,"completed",-5.166612,7.0,6,"C1=CCC(NC2=CC(=C3C=CC=C3)C=C2NC2=CC=CC2)=C1","C1=CC(=C2C=C(Nc3ccco3)C(Nc3ccco3)=C2)C=C1",{},"[#6H2r5:1]>>[O:1]",null,-0.1378767074],[-0.1377019734,116.7644496409,7,"completed",-5.395416,7.0,7,"C1=Nc2cc3cc4ccccc4cc3cc2C1","c1ccc2cc3cc4scnc4cc3cc2c1",{},"[#6H2r5:1]>>[S:1]",null,-0.2374795509],[-0.1377805977,220.1948557855,7,"completed",-5.044068,7.0,3,"c1ccc(Nc2cc(Nc3ccccc3)nc(-c3ccccc3)n2)cc1","C1=CCC(Nc2cc(NC3=CC=CC3)nc(-c3ccccc3)n2)=C1",{},"[c:0]1[ch:1][ch][c:3][c!r5:4][c!r5:5]1>>[c:0]1[CH2:1][c:3][c:4][c:5]1",null,-0.2236485746],[-0.1378484391,110.6181186521,7,"completed",-5.334144,7.0,3,"C1=CCC(c2cc(Nc3ccccc3)cc(C3=CC=CC3)c2)=C1","C1=NC=C(c2cc(Nc3ccccc3)cc(C3=CN=CC3)c2)C1",{},"[chr5,CH1r5:1]>>[n:1]",null,-0.1977367958],[-0.1378889375,151.9214087655,7,"completed",-5.21298,7.0,4,"C1=CC(c2cc(Nc3cccnc3)cc(C3=CCC=C3)c2)=CC1","C1=NC(c2cc(Nc3cccnc3)cc(C3=CCC=N3)c2)=CC1",{},"[chr5,CH1r5:1]>>[n:1]",null,-0.1712737862],[-0.1380762012,162.7316111191,7,"completed",-4.886748,7.0,7,"O=c1[nH]ccc2cc3cc4c(cc3cc12)=CCC=4","O=c1[nH]ccc2cc3cc4c[nH]cc4cc3cc12",{},"[#6H2r5:1]>>[NH:1]",null,-0.2208280346],[-0.1388287285,132.9212365453,7,"completed",-5.061824,7.0,4,"C1=C(c2c(Nc3ccccc3)cccc2Nc2ccccc2)CN=N1","C1=CC(Nc2cccc(NC3=CCC=C3)c2C2=CN=NC2)=CC1",{},"[c:0]1[ch:1][ch][c:3][c!r5:4][c!r5:5]1>>[c:0]1[CH2:1][c:3][c:4][c:5]1",null,-0.1355809151],[-0.1391658116,124.3697190068,7,"completed",-5.38594,7.0,3,"c1ccc2cc3cc4ccccc4cc3cc2c1","c1ccc2cc3cc4ncccc4cc3cc2c1",{},"[ch&r6:0]>>[nr6:0]",null,-0.2356502747],[-0.1395490061,132.5198950529,7,"completed",-5.06394,7.0,6,"C(#Cc1cc2c[nH]cc2cc1C#CC1=CC=CC1)C1=CC=CC1","C(#Cc1cc2c[nH]cc2cc1C#Cc1cccs1)c1cccs1",{},"[#6H2r5:1]>>[S:1]",null,-0.1349024876],[-0.139735982,120.4954148527,7,"completed",-5.197432,7.0,7,"C1=Nc2cc3cc4ccccc4cc3cc2C1","c1ccc2cc3cc4[nH]cnc4cc3cc2c1",{},"[#6H2r5:1]>>[NH:1]",null,-0.1384583416],[-0.1404100861,142.0765641217,7,"completed",-5.02622,7.0,4,"C1=CC(=C2C=C(NC3=CCC=C3)C(NC3=CCC=C3)=C2)C=C1","C1=CC(=C2C=C(Nc3ccsc3)C(Nc3ccsc3)=C2)C=C1",{},"[#6H2r5:1]>>[S:1]",null,-0.1511722838],[-0.1405114173,151.2019229805,7,"completed",-5.138644,7.0,3,"C1=CCC(Nc2cccc(NC3=CC=CC3)c2-c2ccccc2)=C1","C1=CN=C(Nc2cccc(NC3=NC=CC3)c2-c2ccccc2)C1",{},"[chr5,CH1r5:1]>>[n:1]",null,-0.1536026279],[-0.1409025381,202.2880263485,7,"completed",-4.946548,7.0,4,"C1=CCC(Nc2cc(C3=CCC=C3)nc(C3=CCC=C3)c2)=C1","C1=CCC(Nc2cc(C3=CCC=N3)nc(C3=CCC=N3)c2)=C1",{},"[chr5,CH1r5:1]>>[n:1]",null,-0.2290387054],[-0.1409118296,182.3764491689,7,"completed",-5.069184,7.0,4,"C1=CCC(Nc2nc(C3=CCC=C3)cc(C3=CCC=C3)n2)=C1","C1=CC(c2cc(C3=CCC=C3)nc(Nc3cccs3)n2)=CC1",{},"[#6H2r5:1]>>[S:1]",null,-0.1836477222],[-0.1409840842,147.7130508655,7,"completed",-5.071668,7.0,3,"C1=c2ccc(Nc3ccc4c(c3)=CCC=4)cc2=CC1","C1=c2cc(Nc3ccc4c(c3)=CCN=4)ccc2=NC1",{},"[chr5,CH1r5:1]>>[n:1]",null,-0.1490384832],[-0.1409840842,156.2563664618,7,"completed",-5.153456,7.0,3,"C1=c2ccc(Nc3ccc4c(c3)=CCC=4)cc2=CC1","C1=c2ccc(Nc3ccc4c(c3)=NCC=4)cc2=NC1",{},"[chr5,CH1r5:1]>>[n:1]",null,-0.1606743557],[-0.1411381603,159.9313749672,7,"completed",-4.859056,7.0,3,"C1=CC(NC2=CCC=C2)=CC1","C1=CC(N(C2=CCC=C2)c2ccccc2)=CC1",{},"[r:1][NH!R:2][r:3]>>[r:1][N:2](-c1ccccc1)[r:3]",null,-0.2324317322],[-0.1413286785,190.95730345,7,"completed",-5.228252,7.0,4,"C1=CC(Nc2cc(C3=CCC=C3)nc(C3=CCC=C3)c2)=CC1","C1=CC(Nc2cc(C3=NCC=C3)nc(C3=NCC=C3)c2)=CC1",{},"[chr5,CH1r5:1]>>[n:1]",null,-0.2110082788],[-0.1415977265,111.0717750169,7,"completed",-5.437276,7.0,7,"c1ccc2cc3cc4sccc4cc3cc2c1","c1ccc2cc3cc4sncc4cc3cc2c1",{},"[chr5,CH1r5:1]>>[n:1]",null,-0.2609155769],[-0.1417708644,193.1995203804,7,"completed",-5.168636,7.0,7,"O=c1ccc2cc3cc4c[nH]cc4cc3cc2[nH]1","O=c1ncc2cc3cc4c[nH]cc4cc3cc2[nH]1",{},"[ch&r6:0]>>[nr6:0]",null,-0.1990838917],[-0.1417757059,143.3646839541,7,"completed",-5.202032,7.0,7,"O=c1cc2cc3cc4ccccc4cc3cc2co1","O=c1cc2cc3cc4ccccc4cc3cc2c[nH]1",{},"[o:1]>>[nH:1]",null,-0.1601705086],[-0.1421850369,162.0400538725,7,"completed",-5.191268,7.0,6,"O=c1ccc2cc3cc4c(cc3cc2o1)=CCC=4","O=c1ccc2cc3cc4c[nH]cc4cc3cc2o1",{},"[#6H2r5:1]>>[NH:1]",null,-0.1741798051],[-0.1426588936,130.90677031,7,"completed",-4.9402,7.0,4,"C1=NCC=C1c1c(Nc2ccccc2)cccc1Nc1ccccc1","C1=CC(Nc2cccc(NC3=CCC=C3)c2C2=CCN=C2)=CC1",{},"[c:0]1[ch:1][ch][c:3][c!r5:4][c!r5:5]1>>[c:0]1[CH2:1][c:3][c:4][c:5]1",null,-0.1721895529],[-0.1427327911,137.6626737617,7,"completed",-5.022632,7.0,4,"C1=CC(Nc2cccc(NC3=CCC=C3)c2-c2cccs2)=CC1","C1=CC(Nc2cccc(NC3=CCC=C3)c2-c2ccns2)=CC1",{},"[chr5,CH1r5:1]>>[n:1]",null,-0.147932611],[-0.1430380023,142.4113525885,7,"completed",-5.026772,7.0,3,"C1=Cc2c(cccc2Nc2cccc3c2C=CC3)C1","c1cc(Nc2cccc3sccc23)c2ccsc2c1",{},"[#6H2r5:1]>>[S:1]",null,-0.1513556736],[-0.1430692332,175.9068710973,7,"completed",-5.301852,7.0,4,"C1=CCC(c2nc(Nc3ccccc3)nc(C3=CC=CC3)n2)=C1","C1=CCC(c2nc(NC3=CCC=C3)nc(C3=CC=CC3)n2)=C1",{},"[c:0]1[ch:1][ch][c:3][c!r5:4][c!r5:5]1>>[c:0]1[CH2:1][c:3][c:4][c:5]1",null,-0.2256277907],[-0.1432624273,169.7255643604,7,"completed",-4.958508,7.0,4,"C1=CCC(Nc2cccc(NC3=CC=CC3)c2C2=CC=CC2)=C1","C1=CCC(Nc2cccc(NC3=CC=CC3)c2C2=CC=NC2)=C1",{},"[chr5,CH1r5:1]>>[n:1]",null,-0.1965109676],[-0.1434634018,169.9011667309,7,"completed",-5.210312,7.0,3,"C1=CC(Nc2cccc(NC3=CCC=C3)c2-c2ccccc2)=CC1","C1=NCC=C1Nc1cccc(NC2=CCN=C2)c1-c1ccccc1",{},"[chr5,CH1r5:1]>>[n:1]",null,-0.1866255281],[-0.1437238007,133.6422349749,7,"completed",-5.263028,7.0,3,"C1=CC(Nc2cccc(-c3cccc(NC4=CCC=C4)c3)c2)=CC1","C1=NCC=C1Nc1cccc(-c2cccc(NC3=CCN=C3)c2)c1",{},"[chr5,CH1r5:1]>>[n:1]",null,-0.175737105],[-0.1438682021,175.0174320084,7,"completed",-5.102856,7.0,4,"C1=CCC(c2cc(Nc3ccco3)cc(C3=CC=CC3)c2)=C1","c1coc(Nc2cc(-c3cccs3)cc(-c3cccs3)c2)c1",{},"[#6H2r5:1]>>[S:1]",null,-0.1750288499],[-0.1442444148,152.7638942941,7,"completed",-5.467176,7.0,7,"C1=Cc2cc3cc4ccccc4cc3cc2C1","C1=Nc2cc3cc4ccccc4cc3cc2C1",{},"[chr5,CH1r5:1]>>[n:1]",null,-0.2989945363],[-0.144485746,167.9422869811,7,"completed",-5.290628,7.0,4,"C1=CC(Nc2cc(C3=CCC=C3)nc(C3=CCC=C3)c2)=CC1","C1=CC(Nc2nc(C3=CCC=C3)nc(C3=CCC=C3)n2)=CC1",{},"[ch&r6:0]>>[nr6:0]",null,-0.2145011389],[-0.1449094291,102.258230204,7,"completed",-5.279864,7.0,3,"c1ccc(Nc2ccccn2)nc1","c1ccc2cc(Nc3cc4ccccc4cn3)ncc2c1",{},"[cH&r6:1][cH&r6:2]>>[c:1]2cccc[c:2]2",null,-0.1621997667],[-0.1451538818,117.6542617115,7,"completed",-5.147752,7.0,3,"C1=CC(N(c2ccccc2)c2ccccc2)=CC1","C1=NCC=C1N(c1ccccc1)c1ccccc1",{},"[chr5,CH1r5:1]>>[n:1]",null,-0.1223104636],[-0.1453693727,176.3899783109,7,"completed",-5.015272,7.0,3,"C1=CCC(N(c2ccccc2)c2ccccc2)=C1","c1ccc(N(c2ccccc2)c2ccco2)cc1",{},"[#6H2r5:1]>>[O:1]",null,-0.1860942049],[-0.1458443402,140.0354640728,7,"completed",-5.084272,7.0,4,"C1=CC(Nc2cc(NC3=CCC=C3)cc(C3=CN=CC3)c2)=CC1","C1=CC(Nc2cc(NC3=CCC=C3)cc(C3=CN=NC3)c2)=CC1",{},"[chr5,CH1r5:1]>>[n:1]",null,-0.1404675852],[-0.1459659747,108.4861525154,7,"completed",-4.788032,7.0,3,"C1=c2cc3ccccc3cc2=CC1","c1ccc2cc3c[nH]cc3cc2c1",{},"[#6H2r5:1]>>[NH:1]",null,-0.2438401556],[-0.1459877309,144.8887696813,7,"completed",-5.345184,7.0,7,"C1=Cc2cc3cc4ccccc4cc3cc2C1","c1ccc2cc3cc4occc4cc3cc2c1",{},"[#6H2r5:1]>>[O:1]",null,-0.2246089949],[-0.1461951898,113.3655664148,7,"completed",-5.231564,7.0,4,"C1=CCC(c2cc(Nc3ccsc3)cc(C3=CC=CC3)c2)=C1","C1=CCC(c2cc(Nc3ccsn3)cc(C3=CC=CC3)c2)=C1",{},"[chr5,CH1r5:1]>>[n:1]",null,-0.1460589054],[-0.0848270519,88.4883913936,8,"completed",-5.072772,8.0,7,"c1cc2cc3cc4cocc4cc3cc2s1","c1nc2cc3cc4cocc4cc3cc2s1",{},"[chr5,CH1r5:1]>>[n:1]",null,-0.0905177539],[-0.0864269414,85.3654155707,8,"completed",-5.138828,8.0,7,"c1cc2cc3cc4cocc4cc3cc2s1","c1occ2cc3cc4sncc4cc3cc12",{},"[chr5,CH1r5:1]>>[n:1]",null,-0.089587861],[-0.1059833373,101.402596978,8,"completed",-4.903492,8.0,8,"C1=c2cc3cc4c(cc3cc2=CC1)SCS4","c1scc2cc3cc4c(cc3cc12)SCS4",{},"[#6H2r5:1]>>[S:1]",null,-0.1708918657],[-0.1091758614,101.6383862648,8,"completed",-5.211324,8.0,7,"C1=c2cc3cc4ccnnc4cc3cc2=CC1","c1cc2cc3cc4cocc4cc3cc2nn1",{},"[#6H2r5:1]>>[O:1]",null,-0.1280739931],[-0.1125613037,105.5649674907,8,"completed",-4.96504,8.0,8,"C1=c2cc3cc4c(cc3cc2=CC1)SCS4","c1occ2cc3cc4c(cc3cc12)SCS4",{},"[#6H2r5:1]>>[O:1]",null,-0.1416648197],[-0.1151056471,162.5875851603,8,"completed",-5.266064,8.0,8,"c1ncc2cc3cc4cscc4cc3cc2n1","c1nnc2cc3cc4cscc4cc3cc2n1",{},"[ch&r6:0]>>[nr6:0]",null,-0.199868898],[-0.1160188962,105.8585379138,8,"completed",-5.068632,8.0,3,"c1ccc2cscc2c1","c1ccc2cc3cscc3cc2c1",{},"[cH&r6:1][cH&r6:2]>>[c:1]2cccc[c:2]2",null,-0.1081118229],[-0.1167475019,102.4044112764,8,"completed",-5.202308,8.0,7,"C1=NCc2cc3cc4c(cc3cc21)=CCC=4","C1=NCc2cc3cc4cocc4cc3cc21",{},"[#6H2r5:1]>>[O:1]",null,-0.1249618246],[-0.1171661037,117.2988907579,8,"completed",-5.118404,8.0,7,"C1=Nc2cc3cc4c(cc3cc2C1)=CCC=4","C1=Nc2cc3cc4cocc4cc3cc2C1",{},"[#6H2r5:1]>>[O:1]",null,-0.1180042216],[-0.118389998,78.0651457573,8,"completed",-5.194028,8.0,8,"c1scc2cc3cc4sncc4cc3cc12","c1scc2cc3cc4snnc4cc3cc12",{},"[chr5,CH1r5:1]>>[n:1]",null,-0.1021096799],[-0.1184184567,107.2955443914,8,"completed",-5.220984,8.0,7,"c1cc2cc3cc4cocc4cc3cc2o1","c1occ2cc3cc4oncc4cc3cc12",{},"[chr5,CH1r5:1]>>[n:1]",null,-0.1366913556],[-0.1185208593,125.9128888209,8,"completed",-5.210864,8.0,8,"O=c1cc[nH]c2cc3cc4c(cc3cc12)=CCC=4","O=c1cc[nH]c2cc3cc4cocc4cc3cc12",{},"[#6H2r5:1]>>[O:1]",null,-0.1479072701],[-0.1190850964,89.712629522,8,"completed",-5.337916,8.0,8,"c1ncc2cc3cc4cscc4cc3cc2n1","c1scc2cc3cc4nnncc4cc3cc12",{},"[ch&r6:0]>>[nr6:0]",null,-0.1891674581],[-0.1198740162,103.5074181421,8,"completed",-5.236072,8.0,7,"C1=c2cc3cc4cncnc4cc3cc2=CC1","c1ncc2cc3cc4cocc4cc3cc2n1",{},"[#6H2r5:1]>>[O:1]",null,-0.1406642254],[-0.1202113134,72.0869811652,8,"completed",-4.962004,8.0,8,"c1nc2cc3cc4cscc4cc3cc2[nH]1","c1scc2cc3cc4[nH]nnc4cc3cc12",{},"[chr5,CH1r5:1]>>[n:1]",null,-0.1205302945],[-0.1208739834,183.931025504,8,"completed",-4.884172,8.0,4,"C1=CC(=C2C=C(NC3=CCC=C3)C(NC3=CCC=C3)=C2)C=C1","C1=CC(=C2C=C(NC3=CCC=N3)C(NC3=CCC=N3)=C2)C=C1",{},"[chr5,CH1r5:1]>>[n:1]",null,-0.2380245107],[-0.1213563999,120.2832413501,8,"completed",-5.164312,8.0,7,"c1cc2cc3cc4cocc4cc3cc2o1","c1nc2cc3cc4cocc4cc3cc2o1",{},"[chr5,CH1r5:1]>>[n:1]",null,-0.1284317503],[-0.1214072106,129.9289860503,8,"completed",-5.095404,8.0,6,"C(#Cc1cc2c(cc1C#Cc1ccco1)=CCC=2)c1ccco1","C(#Cc1cc2c[nH]cc2cc1C#Cc1ccco1)c1ccco1",{},"[#6H2r5:1]>>[NH:1]",null,-0.1299688108],[-0.1231464257,105.6062158758,8,"completed",-4.879664,8.0,3,"C1=CC(Nc2cccc(NC3=CCC=C3)c2)=CC1","C1=NC(Nc2cccc(NC3=CCC=N3)c2)=CC1",{},"[chr5,CH1r5:1]>>[n:1]",null,-0.1869255728],[-0.1256397066,156.3716593635,8,"completed",-5.087952,8.0,7,"O=c1cnc2cc3cc4c(cc3cc2[nH]1)=CCC=4","O=c1cnc2cc3cc4c[nH]cc4cc3cc2[nH]1",{},"[#6H2r5:1]>>[NH:1]",null,-0.1565989191],[-0.1266265292,107.4946629983,8,"completed",-5.088044,8.0,4,"C1=CCC(c2cc(NC3=CCC=N3)cc(C3=CC=CC3)c2)=C1","C1=NC(Nc2cc(-c3ccco3)cc(-c3ccco3)c2)=CC1",{},"[#6H2r5:1]>>[O:1]",null,-0.1078199707],[-0.1269800076,130.6388575467,8,"completed",-4.977368,8.0,6,"C1=Cc2cc3cc4c(cc3cc2C1)=CCC=4","C1=NCc2cc3cc4c(cc3cc21)=CCC=4",{},"[chr5,CH1r5:1]>>[n:1]",null,-0.156318357],[-0.1287116182,113.5207548573,8,"completed",-5.102488,8.0,3,"C1=CC(Nc2cc(-c3ccccc3)cc(-c3ccccc3)c2)=CC1","C1=NC(Nc2cc(-c3ccccc3)cc(-c3ccccc3)c2)=CC1",{},"[chr5,CH1r5:1]>>[n:1]",null,-0.1135341136],[-0.129083309,111.475484137,8,"completed",-5.189244,8.0,4,"C1=CC(c2cc(Nc3ccsc3)cc(C3=CCC=C3)c2)=CC1","C1=CC(c2cc(Nc3ccsn3)cc(C3=CCC=C3)c2)=CC1",{},"[chr5,CH1r5:1]>>[n:1]",null,-0.1277864798],[-0.1294168866,72.6800005187,8,"completed",-4.876444,8.0,7,"c1cc2cc3cc4cocc4cc3cc2[nH]1","c1occ2cc3cc4[nH]ncc4cc3cc12",{},"[chr5,CH1r5:1]>>[n:1]",null,-0.1725434791],[-0.1302433029,119.9505948199,8,"completed",-4.990708,8.0,3,"c1ccc(Nc2cc3cc(Nc4ccccc4)ncc3cn2)cc1","C1=CC(Nc2cc3cc(NC4=CCC=C4)ncc3cn2)=CC1",{},"[c:0]1[ch:1][ch][c:3][c!r5:4][c!r5:5]1>>[c:0]1[CH2:1][c:3][c:4][c:5]1",null,-0.1422711089],[-0.1305660958,107.3589025067,8,"completed",-5.074336,8.0,4,"C1=CCC(c2cc(NC3=CCC=N3)cc(C3=CC=CC3)c2)=C1","C1=NC(Nc2cc(-c3cccs3)cc(-c3cccs3)c2)=CC1",{},"[#6H2r5:1]>>[S:1]",null,-0.108851587],[-0.1308428153,144.4021612933,8,"completed",-5.23782,8.0,4,"C1=CCC(c2cc(NC3=CCC=C3)cc(C3=CC=CC3)c2)=C1","C1=CCC(c2cc(NC3=CCN=C3)cc(C3=CC=CC3)c2)=C1",{},"[chr5,CH1r5:1]>>[n:1]",null,-0.173664092],[-0.1313464221,82.9744599168,8,"completed",-4.871108,8.0,3,"C1=CC(Nc2ccc3ccc(NC4=CCC=C4)cc3c2)=CC1","C1=NC(Nc2ccc3ccc(NC4=CCC=N4)cc3c2)=CC1",{},"[chr5,CH1r5:1]>>[n:1]",null,-0.1804345293],[-0.1316376865,138.8492098965,8,"completed",-5.308292,8.0,8,"O=c1cc[nH]c2cc3cc4cscc4cc3cc12","O=c1nc[nH]c2cc3cc4cscc4cc3cc12",{},"[ch&r6:0]>>[nr6:0]",null,-0.2013405725],[-0.1319600986,129.5585135524,8,"completed",-5.2576,8.0,8,"O=c1cc[nH]c2cc3cc4cscc4cc3cc12","O=c1cn[nH]c2cc3cc4cscc4cc3cc12",{},"[ch&r6:0]>>[nr6:0]",null,-0.1701643642],[-0.1326287557,155.1614810079,8,"completed",-5.173788,8.0,8,"C1=c2cc3cc4c(cc3cc2=CC1)SOS4","c1scc2cc3cc4c(cc3cc12)SOS4",{},"[#6H2r5:1]>>[S:1]",null,-0.1635327887],[-0.132801709,125.4319611841,8,"completed",-5.0138,8.0,6,"C1=c2cc3cc4ccncc4cc3cc2=CC1","C1=c2cc3cc4cncnc4cc3cc2=CC1",{},"[ch&r6:0]>>[nr6:0]",null,-0.1391908491],[-0.1330099405,155.719974497,8,"completed",-5.342884,8.0,7,"O=c1[nH]ncc2cc3cc4c(cc3cc12)=CCC=4","O=c1[nH]ncc2cc3cc4cscc4cc3cc12",{},"[#6H2r5:1]>>[S:1]",null,-0.2305539043],[-0.1338852233,115.890095446,8,"completed",-5.004232,8.0,3,"C1=CC(N(c2ccccc2)c2ccccc2)=CC1","C1=NC(N(c2ccccc2)c2ccccc2)=CC1",{},"[chr5,CH1r5:1]>>[n:1]",null,-0.1338826129],[-0.1350097316,89.5679047887,8,"completed",-4.871016,8.0,7,"C1=c2cc3cc4nc[nH]c4cc3cc2=CC1","c1nc2cc3cc4cocc4cc3cc2[nH]1",{},"[#6H2r5:1]>>[O:1]",null,-0.1836162002],[-0.135058469,135.1288298384,8,"completed",-5.01242,8.0,8,"O=c1cc[nH]c2cc3cc4c[nH]cc4cc3cc12","O=c1cn[nH]c2cc3cc4c[nH]cc4cc3cc12",{},"[ch&r6:0]>>[nr6:0]",null,-0.1483853978],[-0.1356711234,172.3650437711,8,"completed",-5.124476,8.0,4,"C1=CC(c2cc(Nc3cccs3)cc(C3=CCC=C3)c2)=CC1","C1=NCC=C1c1cc(Nc2cccs2)cc(C2=CCN=C2)c1",{},"[chr5,CH1r5:1]>>[n:1]",null,-0.1732144765],[-0.1357586039,143.4936671192,8,"completed",-5.106904,8.0,4,"C1=CCC(Nc2cccc(NC3=CC=CC3)c2C2=CCC=C2)=C1","C1=CC(c2c(NC3=NC=CC3)cccc2NC2=NC=CC2)=CC1",{},"[chr5,CH1r5:1]>>[n:1]",null,-0.1435750273],[-0.1359454337,109.8132005328,8,"completed",-4.9287,8.0,7,"C1=c2cc3cc4ccsc4cc3cc2=CC1","C1=c2cc3cc4cnsc4cc3cc2=CC1",{},"[chr5,CH1r5:1]>>[n:1]",null,-0.1625956553],[-0.1359664065,141.1865095113,8,"completed",-5.136712,8.0,3,"C1=CCC(Nc2cccc(-c3cccc(NC4=CC=CC4)c3)c2)=C1","C1=CN=C(Nc2cccc(-c3cccc(NC4=NC=CC4)c3)c2)C1",{},"[chr5,CH1r5:1]>>[n:1]",null,-0.1435062306],[-0.1361584008,169.9259813623,8,"completed",-5.231012,8.0,7,"O=c1[nH]ccc2cc3cc4cscc4cc3cc12","O=c1[nH]cnc2cc3cc4cscc4cc3cc12",{},"[ch&r6:0]>>[nr6:0]",null,-0.1930939403],[-0.1369616121,141.1929737117,8,"completed",-5.248492,8.0,6,"C(#Cc1cc2c(cc1C#CC1=CC=CC1)=CCC=2)C1=CC=CC1","C(#Cc1cc2cscc2cc1C#CC1=CC=CC1)C1=CC=CC1",{},"[#6H2r5:1]>>[S:1]",null,-0.1753279616],[-0.1373735697,143.5266263632,8,"completed",-5.253184,8.0,4,"C1=CC(Nc2cc(-c3cccs3)cc(-c3cccs3)c2)=CC1","C1=NCC=C1Nc1cc(-c2cccs2)cc(-c2cccs2)c1",{},"[chr5,CH1r5:1]>>[n:1]",null,-0.1791588904],[-0.1376563825,125.1861373177,8,"completed",-5.134688,8.0,3,"C1=CCC(Nc2ccc3ccc(NC4=CC=CC4)cc3c2)=C1","C1=CN=C(Nc2ccc3ccc(NC4=NC=CC4)cc3c2)C1",{},"[chr5,CH1r5:1]>>[n:1]",null,-0.1275192733],[-0.1378737602,117.8940577675,8,"completed",-5.187128,8.0,4,"C1=CCC(c2cc(NC3=CCC=N3)cc(C3=CC=CC3)c2)=C1","C1=CN=C(c2cc(NC3=CCC=N3)cc(C3=NC=CC3)c2)C1",{},"[chr5,CH1r5:1]>>[n:1]",null,-0.1327356025],[-0.1379630175,121.2121323696,8,"completed",-5.118312,8.0,3,"C1=CC(Nc2cccc(NC3=CCC=C3)c2-c2ccccc2)=CC1","C1=CC(Nc2cccc(NC3=NCC=C3)c2-c2ccccc2)=NC1",{},"[chr5,CH1r5:1]>>[n:1]",null,-0.1218880323],[-0.1382108399,99.0813600658,8,"completed",-4.921616,8.0,7,"c1cc2cc3cc4c[nH]cc4cc3cc2cn1","c1ncc2cc3cc4c[nH]cc4cc3cc2n1",{},"[ch&r6:0]>>[nr6:0]",null,-0.1594030524],[-0.1383963906,154.0345758888,8,"completed",-4.950872,8.0,3,"C1=c2cccc(Nc3cccc4c3=CCC=4)c2=CC1","c1cc(Nc2cccc3cocc23)c2cocc2c1",{},"[#6H2r5:1]>>[O:1]",null,-0.1860748214],[-0.1384988792,153.6385186866,8,"completed",-5.093104,8.0,7,"O=c1[nH]ncc2cc3cc4c(cc3cc12)=CCC=4","O=c1[nH]ncc2cc3cc4c[nH]cc4cc3cc12",{},"[#6H2r5:1]>>[NH:1]",null,-0.1537143334],[-0.1387820395,121.1106699208,8,"completed",-5.089424,8.0,6,"C1=CC(Nc2cc(-c3ccccn3)cc(-c3ccccn3)c2)=CC1","C1=NC(Nc2cc(-c3ccccn3)cc(-c3ccccn3)c2)=CC1",{},"[chr5,CH1r5:1]>>[n:1]",null,-0.1213367287],[-0.1387968926,136.2268533467,8,"completed",-4.991812,8.0,7,"C1=c2cc3cc4ccoc4cc3cc2=CC1","C1=c2cc3cc4cnoc4cc3cc2=CC1",{},"[chr5,CH1r5:1]>>[n:1]",null,-0.1558622174],[-0.1393120545,154.0262064534,8,"completed",-5.336444,8.0,7,"O=c1ccc2cc3cc4cscc4cc3cc2[nH]1","O=c1cnc2cc3cc4cscc4cc3cc2[nH]1",{},"[ch&r6:0]>>[nr6:0]",null,-0.2260926739],[-0.1393692675,102.25085377,8,"completed",-5.28382,8.0,8,"c1scc2cc3cc4oncc4cc3cc12","c1scc2cc3cc4onnc4cc3cc12",{},"[chr5,CH1r5:1]>>[n:1]",null,-0.1643539941],[-0.1397827663,102.3893819381,8,"completed",-5.2024,8.0,3,"C1=CC(Nc2cccc(-c3cccc(NC4=CCC=C4)c3)c2)=CC1","C1=CC(Nc2cccc(-c3cccc(NC4=NCC=C4)c3)c2)=NC1",{},"[chr5,CH1r5:1]>>[n:1]",null,-0.124986431],[-0.1398383431,117.72297076,8,"completed",-5.187128,8.0,4,"C1=CCC(c2cc(NC3=CCC=N3)cc(C3=CC=CC3)c2)=C1","C1=NC=C(c2cc(NC3=CCC=N3)cc(C3=CN=CC3)c2)C1",{},"[chr5,CH1r5:1]>>[n:1]",null,-0.1325836685],[-0.1398918925,119.1768741324,8,"completed",-4.984544,8.0,4,"C1=CCC(c2cc(Nc3cc[nH]c3)cc(C3=CC=CC3)c2)=C1","C1=CCC(c2cc(Nc3cc[nH]n3)cc(C3=CC=CC3)c2)=C1",{},"[chr5,CH1r5:1]>>[n:1]",null,-0.1439960778],[-0.1400020651,105.8563262582,8,"completed",-5.051428,8.0,4,"C1=CCC(c2cc(NC3=CCC=C3)cc(C3=CC=CC3)c2)=C1","C1=CCC(c2cc(NC3=CCC=N3)cc(C3=CC=CC3)c2)=C1",{},"[chr5,CH1r5:1]>>[n:1]",null,-0.111182683],[-0.1403057161,172.1989451706,8,"completed",-5.191912,8.0,7,"O=c1[nH]ccc2cc3cc4c(cc3cc12)=CCC=4","O=c1[nH]ccc2cc3cc4cocc4cc3cc12",{},"[#6H2r5:1]>>[O:1]",null,-0.1838257502],[-0.1403233265,131.8042330767,8,"completed",-5.237176,8.0,4,"C1=CC(Nc2cc(-c3ccco3)cc(-c3ccco3)c2)=CC1","C1=NCC=C1Nc1cc(-c2ccco2)cc(-c2ccco2)c1",{},"[chr5,CH1r5:1]>>[n:1]",null,-0.1630730229],[-0.1403971069,152.9431302146,8,"completed",-5.129628,8.0,4,"C1=CCC(Nc2cc(C3=CN=CC3)cc(C3=CN=CC3)c2)=C1","C1=NC=C(c2cc(Nc3cccs3)cc(C3=CN=CC3)c2)C1",{},"[#6H2r5:1]>>[S:1]",null,-0.1543429042],[-0.1409280929,112.4261654852,8,"completed",-5.171488,8.0,3,"C1=CC(Nc2ccc3ccc(NC4=CCC=C4)cc3c2)=CC1","C1=NCC=C1Nc1ccc2ccc(NC3=CCN=C3)cc2c1",{},"[chr5,CH1r5:1]>>[n:1]",null,-0.1230601658],[-0.1409339614,145.1945032439,8,"completed",-5.049128,8.0,4,"C1=CC(Nc2cc(NC3=CCC=C3)cc(-c3cccnc3)c2)=CC1","C1=CC(Nc2cc(NC3=CCC=C3)cc(-c3cncnc3)c2)=CC1",{},"[ch&r6:0]>>[nr6:0]",null,-0.14949764],[-0.1409921015,129.4860459946,8,"completed",-4.906344,8.0,3,"C1=CC(Nc2cc(NC3=CCC=C3)cc(-c3ccccc3)c2)=CC1","C1=NC(Nc2cc(NC3=CCC=N3)cc(-c3ccccc3)c2)=CC1",{},"[chr5,CH1r5:1]>>[n:1]",null,-0.1874644841],[-0.1411255127,95.2016726239,8,"completed",-5.224756,8.0,7,"C1=c2cc3cc4c(cc3cc2=CC1)N=NC4","c1scc2cc3cc4c(cc3cc12)CN=N4",{},"[#6H2r5:1]>>[S:1]",null,-0.1291888062],[-0.1413802902,152.3744220682,8,"completed",-4.890244,8.0,5,"c1ccc(-c2cc(Nc3cc[nH]c3)cc(-c3ccccc3)c2)cc1","c1ccc(-c2cc(Nc3c[nH]cn3)cc(-c3ccccc3)c2)cc1",{},"[chr5,CH1r5:1]>>[n:1]",null,-0.2116052421],[-0.1416871264,141.3600994033,8,"completed",-4.982612,8.0,4,"C1=CCC(c2cc(NC3=CCC=C3)nc(NC3=CCC=C3)c2)=C1","C1=CC(Nc2cc(C3=CC=NC3)cc(NC3=CCC=C3)n2)=CC1",{},"[chr5,CH1r5:1]>>[n:1]",null,-0.1635079495],[-0.1419661065,170.6762384883,8,"completed",-5.019504,8.0,4,"C1=CCC(Nc2cc(C3=NCC=C3)cc(C3=NCC=C3)c2)=C1","C1=CC(c2cc(Nc3cccs3)cc(C3=NCC=C3)c2)=NC1",{},"[#6H2r5:1]>>[S:1]",null,-0.1797369893],[-0.1426083502,134.3057879653,8,"completed",-4.996136,8.0,4,"C1=CC(Nc2cc(NC3=CCC=C3)cc(-c3ccccn3)c2)=CC1","C1=CC(Nc2cc(NC3=CCC=C3)cc(-c3ccncn3)c2)=CC1",{},"[ch&r6:0]>>[nr6:0]",null,-0.1527220764],[-0.1426488268,144.6720387153,8,"completed",-5.054924,8.0,8,"O=c1cc[nH]c2cc3cc4c[nH]cc4cc3cc12","O=c1nc[nH]c2cc3cc4c[nH]cc4cc3cc12",{},"[ch&r6:0]>>[nr6:0]",null,-0.1480729659],[-0.142649134,143.7408408329,8,"completed",-5.032292,8.0,5,"c1ccc(-c2cc(Nc3cc[nH]c3)cc(-c3ccccc3)c2)cc1","c1ccc(-c2cc(Nc3cc[nH]n3)cc(-c3ccccc3)c2)cc1",{},"[chr5,CH1r5:1]>>[n:1]",null,-0.1513531375],[-0.1426538915,128.192636189,8,"completed",-4.761812,8.0,3,"C1=c2ccc(Nc3ccc4c(c3)=CCC=4)cc2=CC1","C1=c2cnc(Nc3cc4c(cn3)=CCC=4)cc2=CC1",{},"[ch&r6:0]>>[nr6:0]",null,-0.2692121885],[-0.1429676155,153.0919459962,8,"completed",-5.080684,8.0,4,"C1=CC(Nc2cc(NC3=CCC=C3)cc(C3=CC=NC3)c2)=CC1","C1=CC(Nc2cc(NC3=CCC=C3)cc(C3=NC=NC3)c2)=CC1",{},"[chr5,CH1r5:1]>>[n:1]",null,-0.1536878875],[-0.1429996409,110.5333809877,8,"completed",-5.090436,8.0,4,"C1=CCC(c2cc(NC3=CCC=N3)cc(C3=CC=CC3)c2)=C1","C1=CCC(c2cc(Nc3cscn3)cc(C3=CC=CC3)c2)=C1",{},"[#6H2r5:1]>>[S:1]",null,-0.1107359411],[-0.1430372189,108.1447622655,8,"completed",-4.990984,8.0,6,"C1=c2cc3cc4ccncc4cc3cc2=CC1","C1=c2cc3cc4ccnnc4cc3cc2=CC1",{},"[ch&r6:0]>>[nr6:0]",null,-0.1323581839],[-0.1431827711,70.6983513637,8,"completed",-5.15824,8.0,3,"C1=CC(C2=NCC=C2)=NC1","C1=C(Nc2ccccc2)C(C2=NCC=C2Nc2ccccc2)=NC1",{},"[ch&r6,CH1&r5:1]>>[*:1](-N-c1ccccc1)",null,-0.0816105796],[-0.143620278,130.7485381149,8,"completed",-4.94204,8.0,4,"C1=NCC=C1c1cc(Nc2ccccc2)cc(Nc2ccccc2)c1","C1=CC(Nc2cc(NC3=CCC=C3)cc(C3=CCN=C3)c2)=CC1",{},"[c:0]1[ch:1][ch][c:3][c!r5:4][c!r5:5]1>>[c:0]1[CH2:1][c:3][c:4][c:5]1",null,-0.1712347728],[-0.1439225411,184.7435673313,8,"completed",-4.931644,8.0,4,"C1=NCC=C1N(c1ccccc1)c1ccccc1","c1ccc(N(c2ccccc2)c2cn[nH]c2)cc1",{},"[#6H2r5:1]>>[NH:1]",null,-0.2191315121],[-0.1439734662,167.6394141735,8,"completed",-4.980312,8.0,7,"O=c1[nH]cnc2cc3cc4c(cc3cc12)=CCC=4","O=c1[nH]cnc2cc3cc4c[nH]cc4cc3cc12",{},"[#6H2r5:1]>>[NH:1]",null,-0.187409524],[-0.1440805418,77.2146506757,8,"completed",-5.026956,8.0,8,"c1occ2cc3cc4[nH]ncc4cc3cc12","c1occ2cc3cc4[nH]nnc4cc3cc12",{},"[chr5,CH1r5:1]>>[n:1]",null,-0.0926091841],[-0.1447271165,153.8247317006,8,"completed",-5.13202,8.0,4,"C1=CC(=C2C=C(NC3=CCC=C3)C(NC3=CCC=C3)=C2)C=C1","C1=CC(NC2=CC(=C3C=CN=C3)C=C2NC2=CCC=C2)=CC1",{},"[chr5,CH1r5:1]>>[n:1]",null,-0.1554491411],[-0.1447984374,160.6338424095,8,"completed",-5.197616,8.0,6,"C1=CCC(C=Cc2cc(C=CC3=CC=CC3)cc(-c3cc[nH]c3)c2)=C1","C1=CCC(C=Cc2cc(-c3cc[nH]c3)cc(C=CC3=CC=CC3)n2)=C1",{},"[ch&r6:0]>>[nr6:0]",null,-0.1745634103],[-0.1448434115,123.4237522768,8,"completed",-5.142324,8.0,5,"c1ccc(-c2cc(Nc3ccsc3)cc(-c3ccccc3)c2)cc1","c1ccc(-c2cc(Nc3cscn3)cc(-c3ccccc3)c2)cc1",{},"[chr5,CH1r5:1]>>[n:1]",null,-0.1269297834],[-0.1452230707,127.233882,8,"completed",-5.074704,8.0,4,"C1=CC(Nc2cccc(NC3=CCC=C3)c2C2=CCC=C2)=CC1","C1=CC(c2c(NC3=NCC=C3)cccc2NC2=NCC=C2)=CC1",{},"[chr5,CH1r5:1]>>[n:1]",null,-0.1284601326],[-0.1452276062,150.7498370257,8,"completed",-5.103684,8.0,4,"C1=CC(c2cc(NC3=CCN=C3)cc(C3=CCC=C3)c2)=CC1","C1=NCC=C1Nc1cc(C2=CCC=N2)cc(C2=CCC=N2)c1",{},"[chr5,CH1r5:1]>>[n:1]",null,-0.1507718925],[-0.1454632323,149.5761635155,8,"completed",-5.200376,8.0,4,"C1=CCC(c2cc(NC3=CCC=C3)cc(NC3=CCC=C3)c2)=C1","C1=CCC(c2cc(NC3=CCN=C3)cc(NC3=CCN=C3)c2)=C1",{},"[chr5,CH1r5:1]>>[n:1]",null,-0.1652572115],[-0.1457942049,136.1326044166,8,"completed",-5.139288,8.0,3,"C1=CCC(Nc2cc(NC3=CC=CC3)cc(-c3ccccc3)c2)=C1","C1=CN=C(Nc2cc(NC3=NC=CC3)cc(-c3ccccc3)c2)C1",{},"[chr5,CH1r5:1]>>[n:1]",null,-0.1388827707],[-0.1458427427,168.9469090051,8,"completed",-5.275908,8.0,6,"C1=CC(Nc2cc(-c3ccccn3)cc(-c3ccccn3)c2)=CC1","C1=NCC=C1Nc1cc(-c2ccccn2)cc(-c2ccccn2)c1",{},"[chr5,CH1r5:1]>>[n:1]",null,-0.2090584465],[-0.1459345123,160.8276241305,8,"completed",-5.25024,8.0,4,"C1=CCC(c2cc(Nc3ccsc3)cc(C3=CC=CC3)c2)=C1","C1=CCC(c2cc(Nc3cnsc3)cc(C3=CC=CC3)c2)=C1",{},"[chr5,CH1r5:1]>>[n:1]",null,-0.1921609557],[-0.1459914266,189.9383149952,8,"completed",-5.446568,8.0,3,"O=c1cc(N(c2ccccc2)c2ccccc2)cco1","O=c1cc(N(c2ccccc2)c2ccccc2)cc[nH]1",{},"[o:1]>>[nH:1]",null,-0.3081073823],[-0.1460586403,145.3944789248,8,"completed",-5.003772,8.0,4,"C1=CC(Nc2cc(NC3=CCC=C3)cc(-c3ccco3)c2)=CC1","C1=CC(Nc2cc(NC3=CCC=C3)cc(-c3cnco3)c2)=CC1",{},"[chr5,CH1r5:1]>>[n:1]",null,-0.1602400394],[-0.1460800004,150.7413937663,8,"completed",-5.216936,8.0,6,"C1=CCC(C=Cc2cc(C=CC3=CC=CC3)cc(C3=CCC=C3)c2)=C1","C1=CCC(C=Cc2cc(C=CC3=CC=CC3)cc(-c3cc[nH]c3)c2)=C1",{},"[#6H2r5:1]>>[NH:1]",null,-0.1715320424],[-0.1461717155,197.9565157311,8,"completed",-5.364412,8.0,8,"O=c1ccc2cc3cc4c[nH]cc4cc3cc2o1","O=c1ncc2cc3cc4c[nH]cc4cc3cc2o1",{},"[ch&r6:0]>>[nr6:0]",null,-0.2710064537],[-0.1465334153,104.7313823637,8,"completed",-4.89512,8.0,7,"C1=c2cc3cc4cnoc4cc3cc2=CC1","c1[nH]cc2cc3cc4oncc4cc3cc12",{},"[#6H2r5:1]>>[NH:1]",null,-0.1775860679],[-0.1469409158,167.0499317415,8,"completed",-5.128248,8.0,4,"C1=CCC(c2cc(NC3=CCC=C3)cc(C3=CC=CC3)c2)=C1","C1=CCC(c2cc(Nc3ccoc3)cc(C3=CC=CC3)c2)=C1",{},"[#6H2r5:1]>>[O:1]",null,-0.1682161554],[-0.1470623242,167.8339260756,8,"completed",-5.222456,8.0,3,"C1=CC(Nc2cc(NC3=CCC=C3)cc(-c3ccccc3)c2)=CC1","C1=NCC=C1Nc1cc(NC2=CCN=C2)cc(-c2ccccc2)c1",{},"[chr5,CH1r5:1]>>[n:1]",null,-0.1884569128],[-0.147144105,144.0727696893,8,"completed",-5.155572,8.0,6,"C(#Cc1cc2c(cc1C#CC1=CC=CC1)=CCC=2)C1=CC=CC1","C(#Cc1cc2c(cc1C#Cc1ccco1)=CCC=2)c1ccco1",{},"[#6H2r5:1]>>[O:1]",null,-0.1492320478],[-0.1473057842,125.4220041763,8,"completed",-5.03496,8.0,4,"c1ccc(N(c2ccccc2)c2ccsc2)cc1","c1ccc(N(c2ccccc2)c2cscn2)cc1",{},"[chr5,CH1r5:1]>>[n:1]",null,-0.133429674],[-0.1474935486,166.7142918034,8,"completed",-4.987856,8.0,4,"C1=CC(Nc2cc(NC3=CCC=C3)cc(C3=NCC=C3)c2)=CC1","C1=CC(Nc2cc(NC3=CCC=C3)cc(-c3ccon3)c2)=CC1",{},"[#6H2r5:1]>>[O:1]",null,-0.184271622],[-0.1477457697,141.115757524,8,"completed",-5.31004,8.0,3,"C1=Cc2cccc(Nc3cccc4c3CC=C4)c2C1","C1=Nc2cccc(Nc3cccc4c3CC=N4)c2C1",{},"[chr5,CH1r5:1]>>[n:1]",null,-0.2037912898],[-0.0925406228,107.9880222366,9,"completed",-5.102764,9.0,3,"C1=CC(Nc2ccc3ccc(NC4=CCC=C4)cc3c2)=CC1","C1=CC(Nc2ccc3ccc(NC4=NCC=C4)cc3c2)=NC1",{},"[chr5,CH1r5:1]>>[n:1]",null,-0.1080053536],[-0.0990246316,91.7442301806,9,"completed",-5.082616,9.0,7,"c1cc2cc3cc4c[nH]cc4cc3cc2nn1","c1[nH]cc2cc3cc4nnncc4cc3cc12",{},"[ch&r6:0]>>[nr6:0]",null,-0.0925477361],[-0.1084823152,83.1839296623,9,"completed",-5.260452,9.0,8,"c1nc2cc3cc4cocc4cc3cc2s1","c1occ2cc3cc4snnc4cc3cc12",{},"[chr5,CH1r5:1]>>[n:1]",null,-0.1397660183],[-0.1092717195,165.7692603116,9,"completed",-5.118772,9.0,4,"C1=CCC(C2=CCC=C2NC2=CCC=C2C2=CC=CC2)=C1","C1=CCC(C2=NCC=C2NC2=CCN=C2C2=CC=CC2)=C1",{},"[chr5,CH1r5:1]>>[n:1]",null,-0.1662892594],[-0.1112614325,105.6461950238,9,"completed",-5.017112,9.0,9,"c1[nH]cc2cc3cc4oncc4cc3cc12","c1[nH]cc2cc3cc4onnc4cc3cc12",{},"[chr5,CH1r5:1]>>[n:1]",null,-0.1205305961],[-0.1127893828,120.4737801781,9,"completed",-5.176272,9.0,7,"C1=c2cc3cc4ccnnc4cc3cc2=CC1","C1=c2cc3cc4cnnnc4cc3cc2=CC1",{},"[ch&r6:0]>>[nr6:0]",null,-0.1317743014],[-0.113056342,125.0568038175,9,"completed",-5.079304,9.0,4,"C1=CC(Nc2cc(C3=NCC=C3)cc(C3=NCC=C3)c2)=CC1","C1=CC(c2cc(NC3=CCC=N3)cc(C3=NCC=C3)c2)=NC1",{},"[chr5,CH1r5:1]>>[n:1]",null,-0.1258931418],[-0.1140695008,188.0763740842,9,"completed",-5.19412,9.0,3,"C1=NCC=C1NC1=CCN=C1","C1=C(NC2=CCN=C2c2ccccc2)C(c2ccccc2)=NC1",{},"[cH&r6,CH&r5:1]>>[#6:1](-[c]1[ch]ccc[ch]1)",null,-0.199282272],[-0.1141135303,115.1447616641,9,"completed",-5.135148,9.0,3,"C1=CC(Nc2cc(NC3=CCC=C3)cc(-c3ccccc3)c2)=CC1","C1=CC(Nc2cc(NC3=NCC=C3)cc(-c3ccccc3)c2)=NC1",{},"[chr5,CH1r5:1]>>[n:1]",null,-0.1177440159],[-0.1156985332,124.6502583658,9,"completed",-5.025484,9.0,4,"C1=CC(c2cc(NC3=CCC=N3)cc(C3=CCC=C3)c2)=CC1","C1=NC(Nc2cc(-c3ccsc3)cc(-c3ccsc3)c2)=CC1",{},"[#6H2r5:1]>>[S:1]",null,-0.1351239346],[-0.1156993885,82.5124238989,9,"completed",-4.937808,9.0,9,"c1nc2cc3cc4c[nH]cc4cc3cc2s1","c1[nH]cc2cc3cc4snnc4cc3cc12",{},"[chr5,CH1r5:1]>>[n:1]",null,-0.1403508464],[-0.1159166016,161.5288935959,9,"completed",-5.123372,9.0,4,"C1=CCC(c2c(NC3=CCC=C3)cccc2NC2=CCC=C2)=C1","C1=CCC(c2c(NC3=NCC=C3)cccc2NC2=NCC=C2)=C1",{},"[chr5,CH1r5:1]>>[n:1]",null,-0.1623553084],[-0.118372623,115.7146709067,9,"completed",-5.119232,9.0,4,"C1=CCC(c2cc(NC3=CCC=C3)cc(NC3=CCC=C3)c2)=C1","C1=CCC(c2cc(NC3=NCC=C3)cc(NC3=NCC=C3)c2)=C1",{},"[chr5,CH1r5:1]>>[n:1]",null,-0.1164951556],[-0.1192911325,124.5975208772,9,"completed",-5.182988,9.0,4,"C1=CC(c2cc(NC3=CCC=N3)cc(C3=CCC=C3)c2)=CC1","C1=NCC=C1c1cc(NC2=CCC=N2)cc(C2=CCN=C2)c1",{},"[chr5,CH1r5:1]>>[n:1]",null,-0.1374742747],[-0.1193609009,130.2243365931,9,"completed",-5.091724,9.0,3,"C1=CC(Nc2cccc(NC3=CCC=C3)c2)=CC1","C1=CC(Nc2cccc(NC3=NCC=C3)c2)=NC1",{},"[chr5,CH1r5:1]>>[n:1]",null,-0.1303531319],[-0.1219048823,110.6748979871,9,"completed",-5.034316,9.0,4,"C1=CC(c2cc(Nc3ccsc3)cc(C3=CCC=C3)c2)=CC1","C1=CC(c2cc(Nc3cscn3)cc(C3=CCC=C3)c2)=CC1",{},"[chr5,CH1r5:1]>>[n:1]",null,-0.1198456636],[-0.1220533488,110.1664585898,9,"completed",-5.35466,9.0,8,"c1ccc2cc3cc4[nH]ncc4cc3cc2c1","c1ccc2cc3cc4[nH]nnc4cc3cc2c1",{},"[chr5,CH1r5:1]>>[n:1]",null,-0.2095566492],[-0.1226523539,112.7371145279,9,"completed",-5.038548,9.0,7,"C1=c2cc3cc4c(cc3cc2=CC1)N=NC4","C1=c2cc3cc4nnsc4cc3cc2=CC1",{},"[#6H2r5:1]>>[S:1]",null,-0.1206651054],[-0.123229166,114.3066794817,9,"completed",-5.080684,9.0,4,"C1=CC(Nc2cc(NC3=CCC=C3)cc(C3=CCC=C3)c2)=CC1","C1=CC(c2cc(NC3=NCC=C3)cc(NC3=NCC=C3)c2)=CC1",{},"[chr5,CH1r5:1]>>[n:1]",null,-0.1151036047],[-0.1242314496,100.6932612612,9,"completed",-5.421636,9.0,3,"C1=NCC=C1C1=CCN=C1","C1=C(C2=CCN=C2Nc2ccccc2)C(Nc2ccccc2)=NC1",{},"[ch&r6,CH1&r5:1]>>[*:1](-N-c1ccccc1)",null,-0.2466363597],[-0.1250377521,98.8150624147,9,"completed",-4.960164,9.0,7,"C1=Nc2cc3cc4c[nH]cc4cc3cc2C1","c1[nH]cc2cc3cc4c(cc3cc12)CN=N4",{},"[chr5,CH1r5:1]>>[n:1]",null,-0.1390896435],[-0.1263988853,132.5634880613,9,"completed",-5.06164,9.0,7,"C1=Nc2cc3cc4c(cc3cc2C1)=CCC=4","C1=c2cc3cc4c(cc3cc2=CC1)N=NC4",{},"[chr5,CH1r5:1]>>[n:1]",null,-0.1352557144],[-0.1269798594,183.0032736739,9,"completed",-5.093012,9.0,4,"C1=CC(C2=CCC=C2NC2=CCC=C2C2=CCC=C2)=CC1","C1=CC(C2=NCC=C2NC2=CCN=C2C2=CCC=C2)=CC1",{},"[chr5,CH1r5:1]>>[n:1]",null,-0.1830686372],[-0.1270220548,115.7906711236,9,"completed",-4.965868,9.0,4,"C1=CC(Nc2cc(C3=CCC=N3)cc(C3=CCC=N3)c2)=CC1","C1=NC(Nc2cc(C3=CCC=N3)cc(C3=CCC=N3)c2)=CC1",{},"[chr5,CH1r5:1]>>[n:1]",null,-0.149074687],[-0.1273873198,148.0969803985,9,"completed",-5.231472,9.0,4,"C1=CCC(c2cc(NC3=CCC=N3)cc(C3=CC=CC3)c2)=C1","C1=CCC(c2cc(C3=CC=CC3)nc(NC3=CCC=N3)n2)=C1",{},"[ch&r6:0]>>[nr6:0]",null,-0.1743625824],[-0.1277076076,115.4836968911,9,"completed",-5.128156,9.0,4,"C1=CCC(Nc2cc(NC3=CC=CC3)cc(C3=CC=CC3)c2)=C1","C1=CCC(c2cc(NC3=NC=CC3)cc(NC3=NC=CC3)c2)=C1",{},"[chr5,CH1r5:1]>>[n:1]",null,-0.1171534755],[-0.1282968269,119.7115332461,9,"completed",-5.315468,9.0,4,"C1=CC(Nc2cc(-c3ccco3)cc(-c3ccco3)c2)=CC1","C1=CC(Nc2cc(-c3ccco3)cc(-c3ccco3)c2)=NC1",{},"[chr5,CH1r5:1]>>[n:1]",null,-0.192561201],[-0.1287039543,123.0828540494,9,"completed",-5.262752,9.0,4,"C1=CCC(c2cc(NC3=CCC=C3)cc(C3=CC=CC3)c2)=C1","C1=CCC(c2cc(NC3=NCC=C3)cc(C3=CC=CC3)c2)=C1",{},"[chr5,CH1r5:1]>>[n:1]",null,-0.1677158716],[-0.1289620844,124.3643928907,9,"completed",-5.25668,9.0,4,"C1=CCC(c2cc(NC3=CCC=N3)cc(C3=CC=CC3)c2)=C1","C1=CCC(c2cc(NC3=CCC=N3)cc(C3=CC=CC3)n2)=C1",{},"[ch&r6:0]>>[nr6:0]",null,-0.1658171499],[-0.129998777,122.8031560217,9,"completed",-5.025392,9.0,4,"C1=CC(Nc2cc(-c3ccc[nH]3)cc(-c3ccc[nH]3)c2)=CC1","C1=NC(Nc2cc(-c3ccc[nH]3)cc(-c3ccc[nH]3)c2)=CC1",{},"[chr5,CH1r5:1]>>[n:1]",null,-0.1334470997],[-0.1323264109,144.4048698252,9,"completed",-5.1173,9.0,3,"C1=CCC(Nc2cccc(NC3=CC=CC3)c2)=C1","C1=CN=C(Nc2cccc(NC3=NC=CC3)c2)C1",{},"[chr5,CH1r5:1]>>[n:1]",null,-0.1449117612],[-0.1324567543,120.6885888237,9,"completed",-5.298448,9.0,4,"C1=CC(Nc2cc(-c3cccs3)cc(-c3cccs3)c2)=CC1","C1=CC(Nc2cc(-c3cccs3)cc(-c3cccs3)c2)=NC1",{},"[chr5,CH1r5:1]>>[n:1]",null,-0.1840182701],[-0.1324953086,119.285497069,9,"completed",-5.093472,9.0,4,"C1=CCC(Nc2cc(NC3=CC=CC3)cc(C3=CCC=C3)c2)=C1","C1=CC(c2cc(NC3=NC=CC3)cc(NC3=NC=CC3)c2)=CC1",{},"[chr5,CH1r5:1]>>[n:1]",null,-0.1193729913],[-0.132787314,136.6829211349,9,"completed",-5.19044,9.0,4,"C1=CC(Nc2nc(C3=CCC=C3)cc(C3=CCC=C3)n2)=CC1","C1=CC(c2cc(C3=CCC=C3)nc(NC3=CCC=N3)n2)=CC1",{},"[chr5,CH1r5:1]>>[n:1]",null,-0.1506324128],[-0.133161389,107.8452749044,9,"completed",-5.23414,9.0,4,"C1=CC(Nc2cc(C3=CCC=C3)nc(C3=CCC=C3)c2)=CC1","C1=CC(c2cc(NC3=CCC=N3)cc(C3=CCC=C3)n2)=CC1",{},"[chr5,CH1r5:1]>>[n:1]",null,-0.1429945374],[-0.1334286685,123.215859096,9,"completed",-5.1495,9.0,4,"c1ccc(N(c2ccccc2)c2ccsc2)cc1","c1ccc(N(c2ccccc2)c2ccsn2)cc1",{},"[chr5,CH1r5:1]>>[n:1]",null,-0.1279951969],[-0.134320617,132.3266877013,9,"completed",-5.191636,9.0,5,"C1=CCC(c2cc(Nc3cc[nH]c3)cc(C3=CC=CC3)n2)=C1","C1=CCC(c2cc(Nc3cc[nH]n3)cc(C3=CC=CC3)n2)=C1",{},"[chr5,CH1r5:1]>>[n:1]",null,-0.1470542722],[-0.1345817543,136.9565130707,9,"completed",-5.229724,9.0,4,"C1=CCC(Nc2cc(-c3ccco3)cc(-c3ccco3)c2)=C1","C1=CN=C(Nc2cc(-c3ccco3)cc(-c3ccco3)c2)C1",{},"[chr5,CH1r5:1]>>[n:1]",null,-0.1643257783],[-0.1350890297,144.6233336019,9,"completed",-5.11592,9.0,9,"c1ccc(-c2cc(Nc3c[nH]cn3)cc(-c3ccccc3)c2)cc1","c1ccc(-c2cc(Nc3c[nH]cn3)cc(-c3ccccc3)n2)cc1",{},"[ch&r6:0]>>[nr6:0]",null,-0.1450520505],[-0.1352700497,137.2722642853,9,"completed",-5.116564,9.0,7,"c1ccc(-c2cc(Nc3cn[nH]c3)cc(-c3ccccc3)c2)cc1","c1ccc(-c2cc(Nc3c[nH]nn3)cc(-c3ccccc3)c2)cc1",{},"[chr5,CH1r5:1]>>[n:1]",null,-0.1377610755],[-0.1354366343,172.1212265833,9,"completed",-5.144992,9.0,4,"C1=CCC(Nc2cccc(NC3=CC=CC3)c2C2=CC=CC2)=C1","C1=CCC(c2c(NC3=NC=CC3)cccc2NC2=NC=CC2)=C1",{},"[chr5,CH1r5:1]>>[n:1]",null,-0.1749788955],[-0.1359023824,278.3759433859,9,"completed",-4.967892,9.0,4,"C1=CC(=C2C=C(NC3=CCC=C3)C(NC3=CCC=C3)=C2)C=C1","C1=CC(=C2C=C(NC3=NCC=C3)C(NC3=NCC=C3)=C2)C=C1",{},"[chr5,CH1r5:1]>>[n:1]",null,-0.293334114],[-0.1361614824,145.5212918242,9,"completed",-5.361376,9.0,4,"C1=CCC(c2cc(Nc3ccoc3)cc(C3=CC=CC3)c2)=C1","C1=CCC(c2cc(Nc3ccon3)cc(C3=CC=CC3)c2)=C1",{},"[chr5,CH1r5:1]>>[n:1]",null,-0.2337776271],[-0.1365120234,126.8593758237,9,"completed",-5.199824,9.0,4,"C1=CC(Nc2cc(C3=CCC=N3)cc(C3=CCC=N3)c2)=CC1","C1=CC(Nc2cc(C3=CCC=N3)cc(C3=CCC=N3)c2)=NC1",{},"[chr5,CH1r5:1]>>[n:1]",null,-0.1448311721],[-0.1368848372,127.1194439239,9,"completed",-5.196972,9.0,4,"C1=CCC(Nc2cc(C3=CC=CC3)cc(C3=CC=CC3)c2)=C1","C1=CCC(c2cc(NC3=NC=CC3)cc(C3=CC=CC3)c2)=C1",{},"[chr5,CH1r5:1]>>[n:1]",null,-0.1441079516],[-0.1369005331,120.6129088754,9,"completed",-5.166336,9.0,5,"C1=CC(c2cc(Nc3cc[nH]c3)cc(C3=CCC=C3)n2)=CC1","C1=CC(c2cc(Nc3cc[nH]n3)cc(C3=CCC=C3)n2)=CC1",{},"[chr5,CH1r5:1]>>[n:1]",null,-0.1292428009],[-0.1370862597,105.8329126873,9,"completed",-4.99632,9.0,4,"C1=CC(Nc2cc(C3=CCC=C3)cc(C3=CCC=C3)c2)=CC1","C1=CC(c2cc(NC3=CCC=N3)cc(C3=CCC=C3)c2)=CC1",{},"[chr5,CH1r5:1]>>[n:1]",null,-0.1283272426],[-0.137394815,102.0061769833,9,"completed",-5.292928,9.0,4,"C1=CCC(c2cc(NC3=CCC=N3)cc(C3=CC=CC3)c2)=C1","C1=NCC(c2cc(NC3=CCC=N3)cc(C3=CC=NC3)c2)=C1",{},"[chr5,CH1r5:1]>>[n:1]",null,-0.1692443636],[-0.1378661772,304.9284494111,9,"completed",-5.34224,9.0,4,"C1=CCC(C2=CCC=C2NC2=CCC=C2C2=CC=CC2)=C1","C1=CCC(C2=CCN=C2NC2=NCC=C2C2=CC=CC2)=C1",{},"[chr5,CH1r5:1]>>[n:1]",null,-0.3489049525],[-0.1382569851,109.9418866291,9,"completed",-5.275632,9.0,5,"C1=CC(c2cc(Nc3ccsc3)cc(C3=CCC=C3)n2)=CC1","C1=CC(c2cc(Nc3cscn3)cc(C3=CCC=C3)n2)=CC1",{},"[chr5,CH1r5:1]>>[n:1]",null,-0.1649304464],[-0.1385873027,119.4622533061,9,"completed",-5.182252,9.0,4,"C1=NCC=C1N(c1ccccc1)c1ccccc1","C1=C(N(c2ccccc2)c2ccccc2)N=NC1",{},"[chr5,CH1r5:1]>>[n:1]",null,-0.1326132414],[-0.138705641,125.3372985119,9,"completed",-5.182436,9.0,4,"C1=CCC(c2cc(NC3=CCC=N3)cc(C3=CC=CC3)c2)=C1","C1=CCC(c2cc(Nc3cocn3)cc(C3=CC=CC3)c2)=C1",{},"[#6H2r5:1]>>[O:1]",null,-0.1379830733],[-0.1387682691,121.6619875722,9,"completed",-5.341964,9.0,3,"C1=CC(Nc2cc(-c3ccccc3)cc(-c3ccccc3)c2)=CC1","C1=CC(Nc2cc(-c3ccccc3)cc(-c3ccccc3)c2)=NC1",{},"[chr5,CH1r5:1]>>[n:1]",null,-0.2085412719],[-0.1388473938,116.4190205042,9,"completed",-5.301024,9.0,5,"c1ccc(-c2cc(Nc3ccsc3)cc(-c3ccccc3)c2)cc1","c1ccc(-c2cc(Nc3ccsn3)cc(-c3ccccc3)c2)cc1",{},"[chr5,CH1r5:1]>>[n:1]",null,-0.1826324345],[-0.1393114084,134.0480615295,9,"completed",-5.214912,9.0,4,"C1=CCC(c2cc(NC3=NC=CC3)cc(C3=CC=CC3)c2)=C1","C1=CN=C(Nc2cc(-c3cccs3)cc(-c3cccs3)c2)C1",{},"[#6H2r5:1]>>[S:1]",null,-0.1563304801],[-0.1394398684,180.0518253893,9,"completed",-5.267076,9.0,9,"C1=c2cc3cc4ncnnc4cc3cc2=CC1","C1=c2cc3cc4nnnnc4cc3cc2=CC1",{},"[ch&r6:0]>>[nr6:0]",null,-0.2147014458],[-0.1395747179,143.2830052747,9,"completed",-5.229448,9.0,6,"C(#Cc1cc2c[nH]cc2cc1C#CC1=CC=CC1)C1=CC=CC1","C(#Cc1cc2c[nH]cc2cc1C#CC1=NC=CC1)C1=NC=CC1",{},"[chr5,CH1r5:1]>>[n:1]",null,-0.1695312482],[-0.1398600906,145.9803875047,9,"completed",-5.118588,9.0,4,"C1=CCC(Nc2cc(C3=CCC=N3)cc(C3=CCC=N3)c2)=C1","C1=CN=C(Nc2cc(C3=CCC=N3)cc(C3=CCC=N3)c2)C1",{},"[chr5,CH1r5:1]>>[n:1]",null,-0.1465591187],[-0.1399763574,112.6357768005,9,"completed",-5.134688,9.0,3,"C1=c2cc3ccccc3cc2=CC1","c1ccc2cc3cocc3cc2c1",{},"[#6H2r5:1]>>[O:1]",null,-0.1152233237],[-0.140036719,110.1294832655,9,"completed",-5.2392,9.0,4,"C1=CCC(c2cc(NC3=CCC=N3)cc(C3=CC=CC3)c2)=C1","C1=CCC(c2cc(NC3=CCN=N3)cc(C3=CC=CC3)c2)=C1",{},"[chr5,CH1r5:1]>>[n:1]",null,-0.1470478041],[-0.1402210371,154.1948576915,9,"completed",-4.846084,9.0,4,"C1=CCC(NC2=CCC=C2C2=CCC=C2NC2=CC=CC2)=C1","C1=CCC(NC2=CCN=C2C2=NCC=C2NC2=CC=CC2)=C1",{},"[chr5,CH1r5:1]>>[n:1]",null,-0.2353040338],[-0.1403307689,78.3974675214,9,"completed",-5.048392,9.0,3,"C1=CN=C(C2=NC=CC2)C1","C1=C(Nc2ccccc2)N=C(C2=NC(Nc3ccccc3)=CC2)C1",{},"[ch&r6,CH1&r5:1]>>[*:1](-N-c1ccccc1)",null,-0.0863204604],[-0.1406436012,166.0074947973,9,"completed",-5.238556,9.0,8,"C1=c2cc3cc4c(cc3cc2=CC1)SOS4","c1occ2cc3cc4c(cc3cc12)SOS4",{},"[#6H2r5:1]>>[O:1]",null,-0.1922638636],[-0.1410075683,152.1883862926,9,"completed",-5.176088,9.0,3,"C1=CC(N(c2ccccc2)c2ccccc2)=CC1","C1=CC(N(c2ccccc2)c2ccccc2)=NC1",{},"[chr5,CH1r5:1]>>[n:1]",null,-0.1612392724],[-0.1411159102,162.0736885739,9,"completed",-5.006072,9.0,4,"C1=CN=C(c2cccc(Nc3cccc(C4=NC=CC4)c3)c2)C1","C1=CN=C(C2=CC(NC3=CCC(C4=NC=CC4)=C3)=CC2)C1",{},"[c:0]1[ch:1][ch][c:3][c!r5:4][c!r5:5]1>>[c:0]1[CH2:1][c:3][c:4][c:5]1",null,-0.1749025169],[-0.1417257744,100.6758638605,9,"completed",-5.289156,9.0,7,"C1=c2cc3cc4c(cc3cc2=CC1)N=NC4","c1occ2cc3cc4c(cc3cc12)CN=N4",{},"[#6H2r5:1]>>[O:1]",null,-0.1663364837],[-0.1417433068,109.2472192636,9,"completed",-5.320068,9.0,4,"C1=CCC(c2cc(NC3=CC=NC3)cc(C3=CC=CC3)c2)=C1","C1=CCC(c2cc(Nc3ccns3)cc(C3=CC=CC3)c2)=C1",{},"[#6H2r5:1]>>[S:1]",null,-0.1888534299],[-0.142292596,167.8518321478,9,"completed",-5.162196,9.0,4,"C1=CC(Nc2cccc(NC3=CCC=C3)c2C2=CCC=C2)=CC1","C1=CC(c2c(NC3=CCN=C3)cccc2NC2=CCN=C2)=CC1",{},"[chr5,CH1r5:1]>>[n:1]",null,-0.1734062437],[-0.1424320316,107.4308559859,9,"completed",-5.311052,9.0,6,"C1=NC(Nc2cc(-c3ccccc3)cc(-c3ccccc3)c2)=CC1","C1=C(Nc2cc(-c3ccccc3)cc(-c3ccccc3)c2)N=NC1",{},"[chr5,CH1r5:1]>>[n:1]",null,-0.1826675469],[-0.1424377414,119.6934107536,9,"completed",-5.35696,9.0,5,"c1ccc(-c2cc(Nc3cnsc3)cc(-c3ccccc3)c2)cc1","c1ccc(-c2cc(Nc3csnn3)cc(-c3ccccc3)c2)cc1",{},"[chr5,CH1r5:1]>>[n:1]",null,-0.2160565874],[-0.1432082736,119.2025107612,9,"completed",-5.225492,9.0,4,"C1=CC(Nc2cc(C3=CCC=C3)cc(C3=CCC=C3)c2)=CC1","C1=CC(c2cc(NC3=NCC=C3)cc(C3=CCC=C3)c2)=CC1",{},"[chr5,CH1r5:1]>>[n:1]",null,-0.148073891],[-0.1435801251,123.3068192486,9,"completed",-5.15778,9.0,4,"C1=CCC(c2cc(NC3=CN=CC3)cc(C3=CC=CC3)c2)=C1","C1=CCC(c2cc(Nc3cncs3)cc(C3=CC=CC3)c2)=C1",{},"[#6H2r5:1]>>[S:1]",null,-0.1297707617],[-0.1436563365,132.1375920736,9,"completed",-4.884632,9.0,4,"C1=CC(Nc2cc(NC3=CCC=C3)cc(C3=NCC=C3)c2)=CC1","C1=CC(Nc2cc(NC3=CCC=C3)cc(-c3ccsn3)c2)=CC1",{},"[#6H2r5:1]>>[S:1]",null,-0.2004699409],[-0.143757112,115.8856594306,9,"completed",-5.280968,9.0,5,"C1=CCC(c2cc(Nc3cnsc3)cc(C3=CC=CC3)c2)=C1","C1=CCC(c2cc(Nc3csnn3)cc(C3=CC=CC3)c2)=C1",{},"[chr5,CH1r5:1]>>[n:1]",null,-0.1716877992],[-0.143976284,351.3902239368,9,"completed",-5.29302,9.0,3,"C1=CC(c2cccc(C3=CCC=C3)c2Nc2ccccc2)=CC1","C1=CC(c2ncnc(C3=CCC=C3)c2Nc2ccccc2)=CC1",{},"[ch&r6:0]>>[nr6:0]",null,-0.3764716224],[-0.1443176689,142.6794779437,9,"completed",-4.978472,9.0,4,"c1ccc(Nc2cc(Nc3ccccc3)cc(-c3cncs3)c2)cc1","C1=CC(Nc2cc(NC3=CCC=C3)cc(-c3cncs3)c2)=CC1",{},"[c:0]1[ch:1][ch][c:3][c!r5:4][c!r5:5]1>>[c:0]1[CH2:1][c:3][c:4][c:5]1",null,-0.1661152319],[-0.1443729623,143.1236368107,9,"completed",-5.01886,9.0,4,"C1=CC(=C2C=C(NC3=CCC=C3)C(NC3=CCC=C3)=C2)C=C1","C1=CC(=C2C=C(NC3=CCC=C3)C(NC3=CCC=C3)=C2)N=C1",{},"[chr5,CH1r5:1]>>[n:1]",null,-0.1539817789],[-0.1444364075,172.999099746,9,"completed",-5.19596,9.0,4,"C1=CCC(c2c(NC3=CCC=C3)cccc2NC2=CCC=C2)=C1","C1=CCC(c2c(NC3=CCN=C3)cccc2NC2=CCN=C2)=C1",{},"[chr5,CH1r5:1]>>[n:1]",null,-0.1855822354],[-0.1444785268,125.3308068514,9,"completed",-5.297804,9.0,5,"C1=CCC(c2cc(Nc3cscn3)cc(C3=CC=CC3)c2)=C1","C1=CCC(c2cc(Nc3cscn3)cc(C3=CC=CC3)n2)=C1",{},"[ch&r6:0]>>[nr6:0]",null,-0.1867612329],[-0.1447329717,180.5767924456,9,"completed",-5.057316,9.0,3,"C1=Cc2c(cccc2Nc2cccc3c2C=CC3)C1","C1=Nc2c(cccc2Nc2cccc3c2N=CC3)C1",{},"[chr5,CH1r5:1]>>[n:1]",null,-0.1830320209],[-0.1448018198,140.118266789,9,"completed",-5.034592,9.0,4,"C1=CC(Nc2cccc(NC3=CCC=C3)c2-c2cccnc2)=CC1","C1=CC(Nc2cccc(NC3=CCC=C3)c2-c2cncnc2)=CC1",{},"[ch&r6:0]>>[nr6:0]",null,-0.1474091241],[-0.1448595824,143.0823438789,9,"completed",-5.024104,9.0,4,"C1=CC(Nc2cc(NC3=CCC=C3)cc(C3=CCN=C3)c2)=CC1","C1=CC(Nc2cc(NC3=CCC=C3)cc(-c3cnoc3)c2)=CC1",{},"[#6H2r5:1]>>[O:1]",null,-0.1526271814],[-0.1449634447,131.9361298286,9,"completed",-5.106168,9.0,4,"C1=CC(Nc2cc(-c3ccoc3)cc(-c3ccoc3)c2)=CC1","C1=NC(Nc2cc(-c3ccoc3)cc(-c3ccoc3)c2)=CC1",{},"[chr5,CH1r5:1]>>[n:1]",null,-0.1320067575],[-0.1450236144,156.0396297745,9,"completed",-4.94802,9.0,4,"C1=CC(C2=CC(NC3=CCC(C4=CCC=C4)=C3)=CC2)=CC1","C1=NCC=C1C1=CC(NC2=CCC(C3=CCN=C3)=C2)=CC1",{},"[chr5,CH1r5:1]>>[n:1]",null,-0.1888553601],[-0.1450882405,137.7866231846,9,"completed",-5.256496,9.0,4,"C1=CC(c2cc(NC3=NCC=C3)cc(C3=CCC=C3)c2)=CC1","C1=CC(Nc2cc(-c3ccsc3)cc(-c3ccsc3)c2)=NC1",{},"[#6H2r5:1]>>[S:1]",null,-0.1760276755],[-0.1452543316,139.2228786867,9,"completed",-4.984728,9.0,4,"C1=NCN=C1c1cc(Nc2ccccc2)cc(Nc2ccccc2)c1","C1=CC(Nc2cc(NC3=CCC=C3)cc(C3=NCN=C3)c2)=CC1",{},"[c:0]1[ch:1][ch][c:3][c!r5:4][c!r5:5]1>>[c:0]1[CH2:1][c:3][c:4][c:5]1",null,-0.1609159737],[-0.1452701542,149.9718437105,9,"completed",-5.24104,9.0,3,"C1=CCC(Nc2cc(-c3ccccc3)cc(-c3ccccc3)c2)=C1","C1=CN=C(Nc2cc(-c3ccccc3)cc(-c3ccccc3)c2)C1",{},"[chr5,CH1r5:1]>>[n:1]",null,-0.1795515856],[-0.1456728096,159.3950561154,9,"completed",-5.15456,9.0,4,"C1=CCC(c2cc(NC3=CCC=C3)cc(C3=CC=CC3)c2)=C1","C1=CC(Nc2cc(C3=CN=CC3)cc(C3=CN=CC3)c2)=CC1",{},"[chr5,CH1r5:1]>>[n:1]",null,-0.1639067197],[-0.1458080817,139.0098878028,9,"completed",-5.245824,9.0,6,"c1ccc(-c2cc(Nc3ccoc3)cc(-c3ccccc3)c2)cc1","c1ccc(-c2cc(Nc3cocn3)cc(-c3ccccc3)c2)cc1",{},"[chr5,CH1r5:1]>>[n:1]",null,-0.1724628134],[-0.1463467912,154.8662439819,9,"completed",-5.151616,9.0,4,"C1=CCC(c2cc(NC3=CCC=C3)cc(C3=CC=CC3)c2)=C1","C1=CC(Nc2cc(C3=NC=CC3)cc(C3=NC=CC3)c2)=CC1",{},"[chr5,CH1r5:1]>>[n:1]",null,-0.1590252091],[-0.146663763,147.3676548713,9,"completed",-5.373704,9.0,8,"O=c1occc2cc3cc4c[nH]cc4cc3cc12","O=c1oncc2cc3cc4c[nH]cc4cc3cc12",{},"[ch&r6:0]>>[nr6:0]",null,-0.2417126946],[-0.1467628598,111.2256652199,9,"completed",-4.906252,9.0,4,"C1=CC(NC2=CCC=C2C2=CCC=C2NC2=CCC=C2)=CC1","C1=CC(NC2=CCN=C2C2=NCC=C2NC2=CCC=C2)=CC1",{},"[chr5,CH1r5:1]>>[n:1]",null,-0.1753992859],[-0.1470812107,166.0755092939,9,"completed",-5.206632,9.0,4,"C1=CC(c2cc(NC3=CCN=C3)cc(C3=CCC=C3)c2)=CC1","C1=NCC=C1Nc1cc(-c2ccsc2)cc(-c2ccsc2)c1",{},"[#6H2r5:1]>>[S:1]",null,-0.182078452],[-0.1471079889,141.0735254486,9,"completed",-5.34868,9.0,4,"C1=CC(c2cc(Nc3ccoc3)cc(C3=CCC=C3)c2)=CC1","C1=CC(c2cc(Nc3ccon3)cc(C3=CCC=C3)c2)=CC1",{},"[chr5,CH1r5:1]>>[n:1]",null,-0.2240629228],[-0.1473643332,150.0389681072,9,"completed",-5.177192,9.0,4,"C1=CC(Nc2cc(C3=CCC=C3)cc(C3=CCC=C3)c2)=CC1","C1=CC(c2cc(NC3=CCN=C3)cc(C3=CCC=C3)c2)=CC1",{},"[chr5,CH1r5:1]>>[n:1]",null,-0.1594722808],[-0.1475166409,140.127969224,9,"completed",-5.113252,9.0,7,"C1=c2cc3cc4c(cc3cc2=CC1)N=NC4","C1=c2cc3cc4nnoc4cc3cc2=CC1",{},"[#6H2r5:1]>>[O:1]",null,-0.14043468],[-0.1475753681,328.0737126786,9,"completed",-5.495788,9.0,3,"C1=CC(NC2=NCC=C2)=NC1","C1=C(c2ccccc2)C(NC2=NCC=C2c2ccccc2)=NC1",{},"[cH&r6,CH&r5:1]>>[#6:1](-[c]1[ch]ccc[ch]1)",null,-0.429406509],[-0.1477407073,150.6991366363,9,"completed",-5.301944,9.0,6,"C(#Cc1cc2c(cc1C#CC1=CC=CC1)=CCC=2)C1=CC=CC1","C(#Cc1cc2cocc2cc1C#CC1=CC=CC1)C1=CC=CC1",{},"[#6H2r5:1]>>[O:1]",null,-0.2066231003],[-0.1477523887,146.0596108444,9,"completed",-4.95538,9.0,4,"C1=NC=C(c2c(Nc3ccccc3)cccc2Nc2ccccc2)C1","C1=CC(Nc2cccc(NC3=CCC=C3)c2C2=CN=CC2)=CC1",{},"[c:0]1[ch:1][ch][c:3][c!r5:4][c!r5:5]1>>[c:0]1[CH2:1][c:3][c:4][c:5]1",null,-0.1777125001],[-0.1478411733,153.6575025545,9,"completed",-5.129168,9.0,3,"C1=CC(Nc2cccc(-c3cccc(NC4=CCC=C4)c3)c2)=CC1","C1=CC(Nc2cncc(-c3cncc(NC4=CCC=C4)c3)c2)=CC1",{},"[ch&r6:0]>>[nr6:0]",null,-0.1550080852],[-0.1215801845,107.1800295465,10,"completed",-5.198352,10.0,4,"C1=CC(c2cc(NC3=CCN=C3)cc(C3=CCC=C3)c2)=CC1","C1=CC(c2cc(NC3=CCN=N3)cc(C3=CCC=C3)c2)=CC1",{},"[chr5,CH1r5:1]>>[n:1]",null,-0.1273867557],[-0.1246441067,131.9625085946,10,"completed",-5.14536,10.0,4,"C1=CCC(Nc2cc(C3=CCC=C3)cc(C3=CCC=C3)c2)=C1","C1=CC(c2cc(NC3=NC=CC3)cc(C3=CCC=C3)c2)=CC1",{},"[chr5,CH1r5:1]>>[n:1]",null,-0.1357287485],[-0.1246572913,159.1443877785,10,"completed",-4.999908,10.0,3,"C1=NC(C2=CCC=N2)=CC1","C1=C(C2=CCC(Nc3ccccc3)=N2)N=C(Nc2ccccc2)C1",{},"[ch&r6,CH1&r5:1]>>[*:1](-N-c1ccccc1)",null,-0.1738848938],[-0.1276902806,119.1928268325,10,"completed",-5.057776,10.0,5,"C1=CCC(c2cc(Nc3cn[nH]c3)cc(C3=CC=CC3)c2)=C1","C1=CCC(c2cc(Nc3c[nH]nn3)cc(C3=CC=CC3)c2)=C1",{},"[chr5,CH1r5:1]>>[n:1]",null,-0.1228028273],[-0.1277879241,128.2046055572,10,"completed",-5.133768,10.0,4,"C1=CC(c2cc(Nc3ccoc3)cc(C3=CCC=C3)c2)=CC1","C1=CC(c2cc(Nc3cocn3)cc(C3=CCC=C3)c2)=CC1",{},"[chr5,CH1r5:1]>>[n:1]",null,-0.1303654748],[-0.1309175147,128.6602811868,10,"completed",-5.019412,10.0,5,"C1=CC(c2cc(Nc3cc[nH]c3)cc(C3=CCC=C3)n2)=CC1","C1=CC(c2cc(Nc3c[nH]cn3)cc(C3=CCC=C3)n2)=CC1",{},"[chr5,CH1r5:1]>>[n:1]",null,-0.1404839371],[-0.1324622303,137.8673405841,10,"completed",-5.104144,10.0,4,"C1=CC(c2cc(NC3=CN=CC3)cc(C3=CCC=C3)c2)=CC1","C1=CC(c2cc(Nc3cncs3)cc(C3=CCC=C3)c2)=CC1",{},"[#6H2r5:1]>>[S:1]",null,-0.1378978544],[-0.1342104604,114.5092649345,10,"completed",-5.24288,10.0,5,"C1=CC(c2cc(Nc3cnsc3)cc(C3=CCC=C3)c2)=CC1","C1=CC(c2cc(Nc3csnn3)cc(C3=CCC=C3)c2)=CC1",{},"[chr5,CH1r5:1]>>[n:1]",null,-0.1520380611],[-0.1374250776,141.4195543628,10,"completed",-4.94342,10.0,4,"C1=CC(Nc2cc(NC3=CCC=C3)cc(C3=CCN=C3)c2)=CC1","C1=CC(Nc2cc(NC3=CCC=C3)cc(C3=CCN=N3)c2)=CC1",{},"[chr5,CH1r5:1]>>[n:1]",null,-0.1789216745],[-0.13771048,172.9914640437,10,"completed",-4.755096,10.0,4,"C1=CCC(C2=CC(NC3=CCC(C4=CC=CC4)=C3)=CC2)=C1","C1=CCC(C2=NC(NC3=CCC(C4=CC=CC4)=N3)=CC2)=C1",{},"[chr5,CH1r5:1]>>[n:1]",null,-0.2970115209],[-0.13779671,157.7789514212,10,"completed",-4.729704,10.0,4,"C1=CC(C2=CC(NC3=CCC(C4=CCC=C4)=C3)=CC2)=CC1","C1=CC(C2=NC(NC3=CCC(C4=CCC=C4)=N3)=CC2)=CC1",{},"[chr5,CH1r5:1]>>[n:1]",null,-0.3034510999],[-0.1381480426,221.1593765826,10,"completed",-5.142692,10.0,3,"c1ccc(Nc2nc3ccccc3nc2Nc2ccccc2)cc1","C1=c2nc(Nc3ccccc3)c(Nc3ccccc3)nc2=CC1",{},"[c:0]1[ch:1][ch][c:3][c!r5:4][c!r5:5]1>>[c:0]1[CH2:1][c:3][c:4][c:5]1",null,-0.2231693241],[-0.1383839584,174.8652724065,10,"completed",-4.843048,10.0,3,"C1=NC(NC2=CCC=N2)=CC1","C1=C(NC2=CCC(c3ccccc3)=N2)N=C(c2ccccc2)C1",{},"[cH&r6,CH&r5:1]>>[#6:1](-[c]1[ch]ccc[ch]1)",null,-0.250858098],[-0.1389634162,138.0358024724,10,"completed",-5.04646,10.0,5,"C1=CCC(c2cc(Nc3cc[nH]c3)cc(C3=CC=CC3)n2)=C1","C1=CCC(c2cc(Nc3c[nH]cn3)cc(C3=CC=CC3)n2)=C1",{},"[chr5,CH1r5:1]>>[n:1]",null,-0.1430331544],[-0.1390859804,89.3224192223,10,"completed",-5.359628,10.0,3,"C1=C(Nc2ccccc2)C=C(C2=CC(Nc3ccccc3)=CC2)C1","C1=C(C2=CC(Nc3ccccc3)=NC2)CN=C1Nc1ccccc1",{},"[chr5,CH1r5:1]>>[n:1]",null,-0.2025037698],[-0.139587211,137.4497935541,10,"completed",-5.043332,10.0,6,"C(#Cc1cc2c(cc1C#CC1=CC=CC1)=CCC=2)C1=CC=CC1","C(#Cc1cc2c[nH]cc2cc1C#CC1=CC=CC1)C1=CC=CC1",{},"[#6H2r5:1]>>[NH:1]",null,-0.1430593032],[-0.139656361,109.8701003662,10,"completed",-5.276828,10.0,4,"C1=CC(c2cc(Nc3cccs3)cc(C3=CCC=C3)c2)=CC1","C1=CC(c2cc(Nc3ccns3)cc(C3=CCC=C3)c2)=CC1",{},"[chr5,CH1r5:1]>>[n:1]",null,-0.1655077893],[-0.1407920129,129.7386122291,10,"completed",-4.919408,10.0,4,"C1=CC(c2cc(Nc3cc[nH]c3)cc(C3=CCC=C3)c2)=CC1","C1=CC(c2cc(Nc3cc[nH]n3)cc(C3=CCC=C3)c2)=CC1",{},"[chr5,CH1r5:1]>>[n:1]",null,-0.1811427835],[-0.1408386873,142.5725985506,10,"completed",-4.90202,10.0,4,"C1=CC(N(c2ccccc2)c2ccccc2)=NC1","c1ccc(N(c2ccccc2)c2cc[nH]n2)cc1",{},"[#6H2r5:1]>>[NH:1]",null,-0.1988291358],[-0.1409242923,203.7470823845,10,"completed",-5.080684,10.0,3,"C1=CCC(N(c2ccccc2)c2ccccc2)=C1","C1=CN=C(N(c2ccccc2)c2ccccc2)C1",{},"[chr5,CH1r5:1]>>[n:1]",null,-0.204195241],[-0.141078088,132.2590990597,10,"completed",-5.023092,10.0,4,"C1=CC(Nc2cccc(NC3=CCC=C3)c2-c2ccoc2)=CC1","C1=CC(Nc2cccc(NC3=CCC=C3)c2-c2cnoc2)=CC1",{},"[chr5,CH1r5:1]>>[n:1]",null,-0.1427961523],[-0.1413123971,142.674863979,10,"completed",-5.00506,10.0,8,"C1=C(N(c2ccccc2)c2ccccc2)N=NC1","c1ccc(N(c2ccccc2)c2c[nH]nn2)cc1",{},"[#6H2r5:1]>>[NH:1]",null,-0.1573937183],[-0.1414046458,151.1330737819,10,"completed",-5.174156,10.0,4,"C1=CC(c2cc(NC3=NC=CC3)cc(C3=CCC=C3)c2)=CC1","C1=CN=C(Nc2cc(-c3ccsc3)cc(-c3ccsc3)c2)C1",{},"[#6H2r5:1]>>[S:1]",null,-0.1597991584],[-0.1423511024,153.6878768846,10,"completed",-5.16882,10.0,4,"C1=CC(Nc2cc(NC3=CCC=C3)cc(C3=CCC=C3)c2)=CC1","C1=CC(c2cc(NC3=CCN=C3)cc(NC3=CCN=C3)c2)=CC1",{},"[chr5,CH1r5:1]>>[n:1]",null,-0.1610611616],[-0.142509145,136.8058029828,10,"completed",-5.159344,10.0,3,"C1=CC(Nc2cccc(NC3=CCC=C3)c2)=CC1","C1=NCC=C1Nc1cccc(NC2=CCN=C2)c1",{},"[chr5,CH1r5:1]>>[n:1]",null,-0.1429736542],[-0.1429205884,154.8370260827,10,"completed",-5.207644,10.0,5,"c1ccc(-c2cc(Nc3cccs3)cc(-c3ccccc3)c2)cc1","c1ccc(-c2cc(Nc3cncs3)cc(-c3ccccc3)c2)cc1",{},"[chr5,CH1r5:1]>>[n:1]",null,-0.1721982802],[-0.144572631,116.7280306925,10,"completed",-5.147108,10.0,5,"C1=CCC(c2cc(Nc3cc[nH]n3)cc(C3=CC=CC3)c2)=C1","C1=CCC(c2cc(Nc3cn[nH]n3)cc(C3=CC=CC3)c2)=C1",{},"[chr5,CH1r5:1]>>[n:1]",null,-0.1212964276],[-0.1446124476,122.0457653956,10,"completed",-5.224388,10.0,6,"c1ccc(N(c2ccccc2)c2cnsc2)cc1","c1ccc(N(c2ccccc2)c2csnn2)cc1",{},"[chr5,CH1r5:1]>>[n:1]",null,-0.1499220877],[-0.1446597231,90.4457805163,10,"completed",-4.898524,10.0,7,"c1cc2cc3cc4c[nH]cc4cc3cc2cn1","c1cc2cc3cc4c[nH]cc4cc3cc2nn1",{},"[ch&r6:0]>>[nr6:0]",null,-0.1675434353],[-0.1449778616,145.6387524656,10,"completed",-5.168636,10.0,6,"C(#Cc1cc2c(cc1C#CC1=CN=CC1)=CCC=2)C1=CN=CC1","C(#Cc1cc2c[nH]cc2cc1C#CC1=CN=CC1)C1=CN=CC1",{},"[#6H2r5:1]>>[NH:1]",null,-0.1533590149],[-0.1450953874,134.3151009228,10,"completed",-5.178112,10.0,4,"C1=CCC(Nc2cc(-c3ccc[nH]3)cc(-c3ccc[nH]3)c2)=C1","C1=CN=C(Nc2cc(-c3ccc[nH]3)cc(-c3ccc[nH]3)c2)C1",{},"[chr5,CH1r5:1]>>[n:1]",null,-0.1450181842],[-0.1456146616,177.198464522,10,"completed",-5.13984,10.0,4,"C1=NC=C(N(c2ccccc2)c2ccccc2)C1","c1ccc(N(c2ccccc2)c2cncs2)cc1",{},"[#6H2r5:1]>>[S:1]",null,-0.1793795874],[-0.1457898527,173.0749417822,10,"completed",-5.144164,10.0,4,"C1=CC(NC2=CC(=C3C=CN=C3)C=C2NC2=CCC=C2)=CC1","C1=CC(NC2=CC(=C3C=CN=N3)C=C2NC2=CCC=C2)=CC1",{},"[chr5,CH1r5:1]>>[n:1]",null,-0.175814278],[-0.1458045349,152.2777218234,10,"completed",-5.162748,10.0,4,"C1=CC(NC2=CC(=C3C=CN=C3)C=C2NC2=CCC=C2)=CC1","C1=CC(NC2=CC(=C3C=NC=N3)C=C2NC2=CCC=C2)=CC1",{},"[chr5,CH1r5:1]>>[n:1]",null,-0.1584859211],[-0.1460973358,152.4083350144,10,"completed",-5.15594,10.0,3,"C1=Cc2cc(Nc3ccc4c(c3)C=CC4)ccc2C1","C1=Nc2cc(Nc3ccc4c(c3)N=CC4)ccc2C1",{},"[chr5,CH1r5:1]>>[n:1]",null,-0.1573583476],[-0.1462892468,148.7492108306,10,"completed",-5.01288,10.0,7,"c1cc2cc3cc4c[nH]cc4cc3cc2nn1","c1nnc2cc3cc4c[nH]cc4cc3cc2n1",{},"[ch&r6:0]>>[nr6:0]",null,-0.1607649712],[-0.1466258551,129.9492588041,10,"completed",-4.954644,10.0,4,"C1=CC(Nc2cc(-c3ccccc3)cc(NC3=CCC=C3)n2)=CC1","C1=CC(Nc2cc(-c3cccnc3)cc(NC3=CCC=C3)n2)=CC1",{},"[ch&r6:0]>>[nr6:0]",null,-0.1650445684],[-0.1466362848,158.0138058654,10,"completed",-4.975528,10.0,4,"C1=CC(Nc2cccc(NC3=CCC=C3)c2-c2cccs2)=CC1","C1=CC(Nc2cccc(NC3=CCC=C3)c2-c2cncs2)=CC1",{},"[chr5,CH1r5:1]>>[n:1]",null,-0.1804440895],[-0.1468615927,499.1870779409,10,"completed",-4.920972,10.0,4,"C1=C(N(c2ccccc2)c2ccccc2)OCO1","C1=C(N(c2ccccc2)c2ccccc2)OSO1",{},"[#6H2r5:1]>>[S:1]",null,-0.5146773173],[-0.1469823962,162.1422814233,10,"completed",-4.974884,10.0,4,"C1=CC(Nc2cc(-c3cc[nH]c3)cc(-c3cc[nH]c3)c2)=CC1","C1=CC(Nc2cc(-c3cc[nH]c3)cc(-c3cc[nH]c3)c2)=NC1",{},"[chr5,CH1r5:1]>>[n:1]",null,-0.184283982],[-0.1471732813,143.0932230632,10,"completed",-5.161644,10.0,4,"C1=CC(Nc2cc(-c3ccc[nH]3)cc(-c3ccc[nH]3)c2)=CC1","C1=CC(Nc2cc(-c3ccc[nH]3)cc(-c3ccc[nH]3)c2)=NC1",{},"[chr5,CH1r5:1]>>[n:1]",null,-0.1494578938],[-0.1475319961,155.7968790969,10,"completed",-5.03404,10.0,4,"C1=CC(Nc2cc(NC3=CCC=C3)cc(C3=CN=CC3)c2)=CC1","C1=CC(Nc2cc(NC3=CCC=C3)cc(C3=NN=CC3)c2)=CC1",{},"[chr5,CH1r5:1]>>[n:1]",null,-0.1624946803],[-0.1476507881,180.8974142504,10,"completed",-5.161644,10.0,3,"C1=Cc2ccc(Nc3ccc4c(c3)CC=C4)cc2C1","C1=Nc2ccc(Nc3ccc4c(c3)CC=N4)cc2C1",{},"[chr5,CH1r5:1]>>[n:1]",null,-0.1859727561],[-0.147836293,146.1859676659,10,"completed",-5.131376,10.0,4,"c1ccc(N(c2ccccc2)c2ccoc2)cc1","c1ccc(N(c2ccccc2)c2cocn2)cc1",{},"[chr5,CH1r5:1]>>[n:1]",null,-0.1478266529],[-0.1478595253,164.1808553872,10,"completed",-5.223468,10.0,4,"C1=CCC(Nc2cc(C3=NCC=C3)cc(C3=NCC=C3)c2)=C1","C1=CC(c2cc(NC3=NC=CC3)cc(C3=NCC=C3)c2)=NC1",{},"[chr5,CH1r5:1]>>[n:1]",null,-0.1855399777],[-0.1480510096,181.492354701,10,"completed",-5.035328,10.0,4,"C1=C(c2cc(Nc3ccccc3)cc(Nc3ccccc3)c2)CN=N1","C1=CCC(Nc2cc(NC3=CC=CC3)cc(C3=CN=NC3)c2)=C1",{},"[c:0]1[ch:1][ch][c:3][c!r5:4][c!r5:5]1>>[c:0]1[CH2:1][c:3][c:4][c:5]1",null,-0.187053158],[-0.1482207811,149.0943821194,10,"completed",-5.091724,10.0,4,"C1=CC(Nc2cc(C3=CCC=C3)cc(C3=CCC=C3)c2)=CC1","C1=CC(Nc2nc(C3=CCC=C3)cc(C3=CCC=C3)n2)=CC1",{},"[ch&r6:0]>>[nr6:0]",null,-0.1492068897],[-0.148241596,160.7632603865,10,"completed",-5.127144,10.0,4,"C1=CC(Nc2cc(C3=CCC=C3)cc(C3=CCC=C3)c2)=CC1","C1=CC(Nc2cc(C3=CCN=C3)cc(C3=CCN=C3)c2)=CC1",{},"[chr5,CH1r5:1]>>[n:1]",null,-0.1618822297],[-0.1484252428,174.6352036026,10,"completed",-5.042412,10.0,4,"C1=CC(Nc2cc(C3=CCC=C3)cc(C3=CCC=C3)c2)=CC1","C1=CC(Nc2cc(C3=NCC=C3)cc(C3=NCC=C3)c2)=CC1",{},"[chr5,CH1r5:1]>>[n:1]",null,-0.1792274517],[-0.1484445814,176.1548903236,10,"completed",-5.2599,10.0,3,"C(#Cc1ccccc1)C1=CCC=C1C1=CCC=C1C#Cc1ccccc1","C(#CC1=CCC=C1C1=CCC=C1C#CC1=CC=CC1)C1=CC=CC1",{},"[c:0]1[ch:1][ch][c:3][c!r5:4][c!r5:5]1>>[c:0]1[CH2:1][c:3][c:4][c:5]1",null,-0.2087076191],[-0.1484644743,131.3534064147,10,"completed",-4.982336,10.0,3,"c1ccc(Nc2cc(-c3ccncc3)cc(Nc3ccccc3)n2)cc1","C1=CC(Nc2cc(-c3ccncc3)cc(NC3=CCC=C3)n2)=CC1",{},"[c:0]1[ch:1][ch][c:3][c!r5:4][c!r5:5]1>>[c:0]1[CH2:1][c:3][c:4][c:5]1",null,-0.1550408903],[-0.1485037577,137.3517359264,10,"completed",-4.960072,10.0,4,"C1=CC(Nc2cc(NC3=CCC=C3)cc(-c3ccco3)c2)=CC1","C1=CC(Nc2cc(NC3=CCC=C3)cc(-c3ncco3)c2)=CC1",{},"[chr5,CH1r5:1]>>[n:1]",null,-0.1686998029],[-0.1485392833,155.9209343403,10,"completed",-5.12742,10.0,4,"c1ccc(N(c2ccccc2)c2cccs2)cc1","c1ccc(N(c2ccccc2)c2nccs2)cc1",{},"[chr5,CH1r5:1]>>[n:1]",null,-0.1570978911],[-0.1486680051,471.9326038341,10,"completed",-5.212888,10.0,4,"C1=C(N(c2ccccc2)c2ccccc2)OCO1","C1=C(N(c2ccccc2)c2ccccc2)OOO1",{},"[#6H2r5:1]>>[O:1]",null,-0.4785026602],[-0.1486838017,141.6981278011,10,"completed",-4.885644,10.0,4,"C1=CC(c2cc(Nc3ccccc3)cc(Nc3ccccc3)c2)=NC1","C1=CC(Nc2cc(NC3=CCC=C3)cc(C3=NCC=C3)c2)=CC1",{},"[c:0]1[ch:1][ch][c:3][c!r5:4][c!r5:5]1>>[c:0]1[CH2:1][c:3][c:4][c:5]1",null,-0.2063810113],[-0.148760275,198.3202628267,10,"completed",-5.075348,10.0,4,"C1=CC(Nc2cccc(NC3=CCC=C3)c2C2=CC=NC2)=CC1","C1=CC(Nc2cccc(NC3=CCC=C3)c2C2=NC=NC2)=CC1",{},"[chr5,CH1r5:1]>>[n:1]",null,-0.1990696109],[-0.1487788637,137.2484480215,10,"completed",-4.96596,10.0,4,"C1=CC(Nc2cccc(NC3=CCC=C3)c2-c2ccco2)=CC1","C1=CC(Nc2cccc(NC3=CCC=C3)c2-c2cnco2)=CC1",{},"[chr5,CH1r5:1]>>[n:1]",null,-0.1662553159],[-0.1488805117,280.8034002145,10,"completed",-5.233956,10.0,4,"C1=NCC=C1c1cc(Nc2ccccc2)cc(C2=CCN=C2)n1","C1=CCC(Nc2cc(C3=CCN=C3)nc(C3=CCN=C3)c2)=C1",{},"[c:0]1[ch:1][ch][c:3][c!r5:4][c!r5:5]1>>[c:0]1[CH2:1][c:3][c:4][c:5]1",null,-0.2960459634],[-0.1489895756,134.9062267579,10,"completed",-4.99954,10.0,4,"C1=CC(Nc2cccc(NC3=CCC=C3)c2-c2ccco2)=CC1","C1=CC(Nc2cccc(NC3=CCC=C3)c2-c2ccno2)=CC1",{},"[chr5,CH1r5:1]>>[n:1]",null,-0.1521343936],[-0.149136722,134.4257771366,10,"completed",-5.306176,10.0,9,"C(=Cc1cc(-c2cc[nH]c2)cc(C=Cc2ccccc2)n1)c1ccccc1","C1=CC(C=Cc2cc(-c3cc[nH]c3)cc(C=CC3=CCC=C3)n2)=CC1",{},"[c:0]1[ch:1][ch][c:3][c!r5:4][c!r5:5]1>>[c:0]1[CH2:1][c:3][c:4][c:5]1",null,-0.1972294999],[-0.1492591253,179.7464264968,10,"completed",-4.9747,10.0,4,"C1=CCC(Nc2cc(NC3=CC=CC3)cc(-c3cccs3)c2)=C1","C1=CCC(Nc2cc(NC3=CC=CC3)cc(-c3ccns3)c2)=C1",{},"[chr5,CH1r5:1]>>[n:1]",null,-0.2000045548],[-0.1494181587,184.3327853944,10,"completed",-4.967432,10.0,4,"C1=NCC(c2cc(Nc3ccccc3)cc(Nc3ccccc3)c2)=C1","C1=CCC(Nc2cc(NC3=CC=CC3)cc(C3=CC=NC3)c2)=C1",{},"[c:0]1[ch:1][ch][c:3][c!r5:4][c!r5:5]1>>[c:0]1[CH2:1][c:3][c:4][c:5]1",null,-0.206373376],[-0.1496774367,145.5329980568,10,"completed",-4.984268,10.0,4,"C1=CC(Nc2cc(NC3=CCC=C3)cc(-c3ccc[nH]3)c2)=CC1","C1=CC(Nc2cc(NC3=CCC=C3)cc(-c3cnc[nH]3)c2)=CC1",{},"[chr5,CH1r5:1]>>[n:1]",null,-0.1665618878],[-0.1502483848,151.6703728128,10,"completed",-4.89328,10.0,4,"C1=CC(Nc2cc(NC3=CCC=C3)cc(C3=NCC=C3)c2)=CC1","C1=CC(Nc2cc(NC3=CCC=C3)cc(C3=NCC=N3)c2)=CC1",{},"[chr5,CH1r5:1]>>[n:1]",null,-0.209626214],[-0.1508824449,133.4493489969,10,"completed",-5.314916,10.0,9,"C(=Cc1cc(C=Cc2ccccc2)cc(-c2cc[nH]c2)c1)c1ccccc1","C1=CC(C=Cc2cc(C=CC3=CCC=C3)cc(-c3cc[nH]c3)c2)=CC1",{},"[c:0]1[ch:1][ch][c:3][c!r5:4][c!r5:5]1>>[c:0]1[CH2:1][c:3][c:4][c:5]1",null,-0.2011001825],[-0.1508890152,148.75223387,10,"completed",-4.937072,10.0,7,"C1=c2cc3cc4ccoc4cc3cc2=CC1","C1=c2cc3cc4ncoc4cc3cc2=CC1",{},"[chr5,CH1r5:1]>>[n:1]",null,-0.1874420933],[-0.1509077883,147.6780170376,10,"completed",-5.221812,10.0,4,"C1=CCC(Nc2cc(C3=CC=NC3)cc(C3=CC=NC3)c2)=C1","C1=NCC(c2cc(Nc3cccs3)cc(C3=CC=NC3)c2)=C1",{},"[#6H2r5:1]>>[S:1]",null,-0.1705271144],[-0.1511230097,168.2237490705,10,"completed",-5.223836,10.0,8,"O=c1occc2cc3cc4c[nH]cc4cc3cc12","O=c1ocnc2cc3cc4c[nH]cc4cc3cc12",{},"[ch&r6:0]>>[nr6:0]",null,-0.1892446925],[-0.1511296454,132.884150428,10,"completed",-5.262476,10.0,9,"c1ccc(-c2cc(Nc3cc[nH]n3)cc(-c3ccccc3)c2)cc1","c1ccc(-c2cc(Nc3cc[nH]n3)cc(-c3ccccc3)n2)cc1",{},"[ch&r6:0]>>[nr6:0]",null,-0.1749098002],[-0.1512471843,122.4124432038,10,"completed",-5.224664,10.0,4,"C1=CCC(c2cc(NC3=NC=CC3)cc(C3=CC=CC3)c2)=C1","C1=CCC(c2cc(Nc3nccs3)cc(C3=CC=CC3)c2)=C1",{},"[#6H2r5:1]>>[S:1]",null,-0.1503328027],[-0.1515691956,155.3664791476,10,"completed",-4.9885,10.0,6,"O=c1ccoc2cc3cc4c(cc3cc12)=CCC=4","O=c1cc[nH]c2cc3cc4c(cc3cc12)=CCC=4",{},"[o:1]>>[nH:1]",null,-0.1738693341],[-0.1516715269,157.5565663763,10,"completed",-5.205988,10.0,6,"C1=CCC(C=Cc2cc(C=CC3=CC=CC3)cc(-c3cc[nH]c3)c2)=C1","C1=CCC(C=Cc2cc(C=CC3=CC=CC3)cc(-c3c[nH]cn3)c2)=C1",{},"[chr5,CH1r5:1]>>[n:1]",null,-0.1741506966],[-0.1517277255,689.8474890088,10,"completed",-4.85694,10.0,4,"C1=C(N(c2ccccc2)c2ccccc2)OCO1","C1=C(N(c2ccccc2)c2ccccc2)ONO1",{},"[#6H2r5:1]>>[NH:1]",null,-0.7105194285],[-0.1517454479,122.7459838971,10,"completed",-5.004232,10.0,5,"C1=CC(c2cc(Nc3cn[nH]c3)cc(C3=CCC=C3)c2)=CC1","C1=CC(c2cc(Nc3c[nH]nn3)cc(C3=CCC=C3)c2)=CC1",{},"[chr5,CH1r5:1]>>[n:1]",null,-0.1398592735],[-0.1518482717,159.2159421552,10,"completed",-5.215188,10.0,4,"C1=CC(Nc2cc(-c3ccc[nH]3)cc(-c3ccc[nH]3)c2)=CC1","C1=NCC=C1Nc1cc(-c2ccc[nH]2)cc(-c2ccc[nH]2)c1",{},"[chr5,CH1r5:1]>>[n:1]",null,-0.1784689641],[-0.151884351,166.5239100122,10,"completed",-5.017756,10.0,3,"C1=CC(Nc2ccc3ccc(NC4=CCC=C4)cc3c2)=CC1","c1cc(Nc2ccc3ccc(Nc4ccoc4)cc3c2)co1",{},"[#6H2r5:1]>>[O:1]",null,-0.1761948059],[-0.1521059537,306.5789119252,10,"completed",-4.908092,10.0,3,"C1=c2cnncc2=CC1","C1=c2c(Nc3ccccc3)nnc(Nc3ccccc3)c2=CC1",{},"[ch&r6,CH1&r5:1]>>[*:1](-N-c1ccccc1)",null,-0.3347188113],[-0.1524388821,285.9825349393,10,"completed",-4.866232,10.0,4,"C1=C(N(c2ccccc2)c2ccccc2)SCS1","c1ccc(N(C2=NSCS2)c2ccccc2)cc1",{},"[chr5,CH1r5:1]>>[n:1]",null,-0.3294894147],[-0.1528649108,121.2200739778,10,"completed",-5.256956,10.0,3,"C1=CC(c2cc(Nc3ccccc3)cc(C3=CCC=C3)c2)=CC1","c1ccc(Nc2cc(-c3ccoc3)cc(-c3ccoc3)c2)cc1",{},"[#6H2r5:1]>>[O:1]",null,-0.1636017954],[-0.1529387469,145.1704172163,10,"completed",-5.059248,10.0,4,"C1=CCC(Nc2cc(C3=CC=CC3)cc(C3=CC=CC3)c2)=C1","C1=CCC(c2cc(Nc3ccco3)cc(C3=CC=CC3)c2)=C1",{},"[#6H2r5:1]>>[O:1]",null,-0.1479466307],[-0.1531887818,243.4151923976,10,"completed",-5.052532,10.0,3,"C1=CC(c2c(Nc3ccccc3)cccc2Nc2ccccc2)=CC1","C1=C(c2c(Nc3ccccc3)cccc2Nc2ccccc2)OCO1",{},"[CH,ch:0]1=[C,c:1][C,c:2]=[CH,ch:3][*:4]1>>[O:0]1[*:1]=,:[*:2][O:3][*:4]1",null,-0.2456726059],[-0.1534412018,164.0082382958,10,"completed",-5.236992,10.0,6,"C1=CCC(C=Cc2cc(C=CC3=CC=CC3)cc(C3=NCC=C3)c2)=C1","C1=CCC(C=Cc2cc(C=CC3=CC=CC3)cc(-c3cc[nH]n3)c2)=C1",{},"[#6H2r5:1]>>[NH:1]",null,-0.1899853631],[-0.1535467501,178.6320311023,10,"completed",-5.176824,10.0,4,"C1=CCC(c2cc(Nc3ccsc3)cc(C3=CC=CC3)c2)=C1","C1=CN=C(c2cc(Nc3ccsc3)cc(C3=NC=CC3)c2)C1",{},"[chr5,CH1r5:1]>>[n:1]",null,-0.1865511907],[-0.1536539024,163.3380538121,10,"completed",-4.968996,10.0,3,"c1ccc(Nc2cc3cc(Nc4ccccc4)ncc3cn2)cc1","C1=CCC(Nc2cc3cc(NC4=CC=CC4)ncc3cn2)=C1",{},"[c:0]1[ch:1][ch][c:3][c!r5:4][c!r5:5]1>>[c:0]1[CH2:1][c:3][c:4][c:5]1",null,-0.1873198424],[-0.1537066406,135.9376943986,10,"completed",-5.007728,10.0,3,"C(=Cc1ccc2ccccc2c1)c1ccc2ccccc2c1","C(=Cc1ccc2c(c1)=CCC=2)c1ccc2c(c1)=CCC=2",{},"[c:0]1[ch:1][ch][c:3][c!r5:4][c!r5:5]1>>[c:0]1[CH2:1][c:3][c:4][c:5]1",null,-0.1505024137],[-0.1538501761,160.6491832195,10,"completed",-4.966144,10.0,4,"C1=CC(Nc2cccc(NC3=CCC=C3)c2C2=NCC=C2)=CC1","C1=CC(Nc2cccc(NC3=CCC=C3)c2C2=NCN=C2)=CC1",{},"[chr5,CH1r5:1]>>[n:1]",null,-0.1859776872],[-0.1540135653,188.8714837113,10,"completed",-5.027232,10.0,4,"C1=CCC(Nc2cccc(NC3=CC=CC3)c2C2=CC=CC2)=C1","C1=CCC(c2c(Nc3ccco3)cccc2Nc2ccco2)=C1",{},"[#6H2r5:1]>>[O:1]",null,-0.1956197241],[-0.1542866258,132.5312411659,10,"completed",-5.20332,10.0,7,"c1ccc(-c2cc(Nc3cn[nH]c3)cc(-c3ccccc3)c2)cc1","c1ccc(-c2cc(Nc3cn[nH]n3)cc(-c3ccccc3)c2)cc1",{},"[chr5,CH1r5:1]>>[n:1]",null,-0.1509810944],[-0.1543250146,171.7113439395,10,"completed",-5.054188,10.0,4,"C1=CC(c2cc(Nc3cccs3)cc(C3=CCC=C3)c2)=CC1","c1csc(Nc2cc(-c3ccoc3)cc(-c3ccoc3)c2)c1",{},"[#6H2r5:1]>>[O:1]",null,-0.1746801875],[-0.1547147266,135.4633481466,10,"completed",-5.32476,10.0,4,"C1=CC(Nc2cc(C3=NCC=C3)cc(C3=NCC=C3)c2)=CC1","C1=CC(Nc2cc(C3=NCC=C3)cc(C3=NCC=C3)c2)=NC1",{},"[chr5,CH1r5:1]>>[n:1]",null,-0.2076142503],[-0.1547386533,228.8793780153,10,"completed",-4.98068,10.0,4,"C1=CCC(C2=CC(NC3=CCC(C4=CC=CC4)=C3)=CC2)=C1","C1=CCC(c2cc(Nc3coc(C4=CC=CC4)c3)co2)=C1",{},"[#6H2r5:1]>>[O:1]",null,-0.2436432397],[-0.1547459131,229.0860419698,10,"completed",-4.942316,10.0,3,"C1=CC(=C2C=CC(Nc3ccccc3)=C2)C=C1Nc1ccccc1","C1=NC(Nc2ccccc2)=CC1=C1C=NC(Nc2ccccc2)=C1",{},"[chr5,CH1r5:1]>>[n:1]",null,-0.2542909635],[-0.1549387201,186.1772154681,10,"completed",-5.077924,10.0,3,"C1=CCC(Nc2cccc3cccc(NC4=CC=CC4)c23)=C1","c1coc(Nc2cccc3cccc(Nc4ccco4)c23)c1",{},"[#6H2r5:1]>>[O:1]",null,-0.1868174428],[-0.1552392609,172.144925227,10,"completed",-4.646628,10.0,4,"C1=CCC(C2=CCC=C2NC2=CCC=C2C2=CC=CC2)=C1","C1=CN=C(C2=CCC=C2NC2=CCC=C2C2=NC=CC2)C1",{},"[chr5,CH1r5:1]>>[n:1]",null,-0.3610422396],[-0.1553722389,99.5195468357,10,"completed",-5.383456,10.0,3,"c1ccc(-c2ccccn2)nc1","c1ccc(Nc2ccnc(-c3cc(Nc4ccccc4)ccn3)c2)cc1",{},"[ch&r6,CH1&r5:1]>>[*:1](-N-c1ccccc1)",null,-0.2219781952],[-0.1555225029,136.8461722379,10,"completed",-4.866232,10.0,4,"C1=C(c2c(Nc3ccccc3)cccc2Nc2ccccc2)N=NC1","C1=CC(Nc2cccc(NC3=CCC=C3)c2C2=CCN=N2)=CC1",{},"[c:0]1[ch:1][ch][c:3][c!r5:4][c!r5:5]1>>[c:0]1[CH2:1][c:3][c:4][c:5]1",null,-0.2133169918],[-0.1555689931,122.5113341131,10,"completed",-4.981416,10.0,3,"c1ccc(Nc2ccc3ccc(Nc4ccccc4)nc3n2)cc1","C1=CC(Nc2ccc3ccc(NC4=CCC=C4)nc3n2)=CC1",{},"[c:0]1[ch:1][ch][c:3][c!r5:4][c!r5:5]1>>[c:0]1[CH2:1][c:3][c:4][c:5]1",null,-0.1479847555],[-0.1557634445,161.775398835,10,"completed",-5.094208,10.0,8,"O=c1cc[nH]c2cc3cc4c(cc3cc12)=CCC=4","O=c1cn[nH]c2cc3cc4c(cc3cc12)=CCC=4",{},"[ch&r6:0]>>[nr6:0]",null,-0.1618261964],[-0.1558024349,154.6909614461,10,"completed",-5.1012,10.0,4,"O=c1ccc(-c2c(NC3=CCC=C3)cccc2NC2=CCC=C2)co1","O=c1ccc(-c2c(NC3=CCC=C3)cccc2NC2=CCC=C2)c[nH]1",{},"[o:1]>>[nH:1]",null,-0.1546932421],[-0.1558865592,184.9124241766,10,"completed",-5.271768,10.0,4,"C1=CC(NC2=CC(=C3C=CN=C3)C=C2NC2=CCC=C2)=CC1","C1=CC(NC2=CC(=C3C=NN=C3)C=C2NC2=CCC=C2)=CC1",{},"[chr5,CH1r5:1]>>[n:1]",null,-0.2205667361],[-0.108577612,143.1602772289,11,"completed",-5.057132,11.0,4,"C1=CC(NC2=CCC(C3=CC(NC4=CCC=C4)=CC3)=C2)=CC1","C1=CC(NC2=NCC(C3=CC(NC4=CCC=C4)=NC3)=C2)=CC1",{},"[chr5,CH1r5:1]>>[n:1]",null,-0.1462713951],[-0.1189855663,125.0732270362,11,"completed",-5.088596,11.0,5,"C1=CC(c2cc(Nc3cn[nH]c3)cc(C3=CCC=C3)c2)=CC1","C1=CC(c2cc(Nc3cn[nH]n3)cc(C3=CCC=C3)c2)=CC1",{},"[chr5,CH1r5:1]>>[n:1]",null,-0.1253277193],[-0.1292002864,126.8757965966,11,"completed",-5.175904,11.0,4,"C1=CC(c2cc(NC3=NC=CC3)cc(C3=CCC=C3)c2)=CC1","C1=CC(c2cc(Nc3nccs3)cc(C3=CCC=C3)c2)=CC1",{},"[#6H2r5:1]>>[S:1]",null,-0.1375520345],[-0.1379231531,129.0798198646,11,"completed",-5.1748,11.0,3,"C(#Cc1ccc2ccccc2c1)c1ccc2ccccc2c1","C(#Cc1ccc2c(c1)=CCC=2)c1ccc2c(c1)=CCC=2",{},"[c:0]1[ch:1][ch][c:3][c!r5:4][c!r5:5]1>>[c:0]1[CH2:1][c:3][c:4][c:5]1",null,-0.1392952601],[-0.1383528092,212.7794607221,11,"completed",-4.99034,11.0,11,"C1=CC(C=Cc2cc(C=CC3=CCC=C3)cc(-c3cc[nH]n3)c2)=CC1","C(=Cc1cc(C=Cc2cc[nH]c2)cc(-c2cc[nH]n2)c1)c1cc[nH]c1",{},"[#6H2r5:1]>>[NH:1]",null,-0.2262023509],[-0.1399231087,115.2136486617,11,"completed",-5.389436,11.0,5,"C1=CC(c2cc(Nc3cnsc3)cc(C3=CCC=C3)c2)=CC1","C1=CC(c2cc(Nc3cnsn3)cc(C3=CCC=C3)c2)=CC1",{},"[chr5,CH1r5:1]>>[n:1]",null,-0.2330730613],[-0.1405950545,145.9402566853,11,"completed",-5.149868,11.0,3,"C1=CC(Nc2cccc(-c3cccc(NC4=CCC=C4)c3)c2)=CC1","C1=CC(Nc2ccnc(-c3cc(NC4=CCC=C4)ccn3)c2)=CC1",{},"[ch&r6:0]>>[nr6:0]",null,-0.150056986],[-0.1420011788,123.9666609186,11,"completed",-5.206632,11.0,3,"c1ccc(N(c2ccccc2)c2ccccc2)cc1","c1ccc(N(c2ccccc2)c2ccccn2)cc1",{},"[ch&r6:0]>>[nr6:0]",null,-0.1447039077],[-0.142336233,143.8690119835,11,"completed",-5.224388,11.0,4,"C1=CC(C2=CC(NC3=CCC(C4=CCC=C4)=C3)=CC2)=CC1","C1=CC(C2=CC(NC3=NCC(C4=CCC=C4)=C3)=NC2)=CC1",{},"[chr5,CH1r5:1]>>[n:1]",null,-0.168165859],[-0.1423401309,134.7777624063,11,"completed",-5.358892,11.0,10,"C1=CC(c2cc(Nc3cnoc3)cc(C3=CCC=C3)c2)=CC1","C1=CC(c2cc(Nc3conn3)cc(C3=CCC=C3)c2)=CC1",{},"[chr5,CH1r5:1]>>[n:1]",null,-0.2258480206],[-0.1426761156,195.0940700425,11,"completed",-4.968628,11.0,11,"C1=CC(C=Cc2cc(C=CC3=CCC=C3)cc(-c3cc[nH]c3)c2)=CC1","C(=Cc1cc(C=Cc2cc[nH]c2)cc(-c2cc[nH]c2)c1)c1cc[nH]c1",{},"[#6H2r5:1]>>[NH:1]",null,-0.2156812726],[-0.1431390647,144.3249684242,11,"completed",-5.044896,11.0,3,"c1ccc2cc(-c3ccc4ccccc4c3)ccc2c1","C1=c2ccc(-c3ccc4c(c3)=CCC=4)cc2=CC1",{},"[c:0]1[ch:1][ch][c:3][c!r5:4][c!r5:5]1>>[c:0]1[CH2:1][c:3][c:4][c:5]1",null,-0.1493906202],[-0.1434982498,210.5623743898,11,"completed",-4.96366,11.0,11,"C1=CC(C=Cc2cc(-c3cc[nH]c3)cc(C=CC3=CCC=C3)n2)=CC1","C(=Cc1cc(-c2cc[nH]c2)cc(C=Cc2cc[nH]c2)n1)c1cc[nH]c1",{},"[#6H2r5:1]>>[NH:1]",null,-0.2311815852],[-0.1443634874,202.5138028765,11,"completed",-4.958048,11.0,11,"C(=Cc1cc(C=Cc2cc[nH]c2)cc(-c2cc[nH]c2)c1)c1cc[nH]c1","C(=Cc1cc(C=Cc2cc[nH]c2)cc(-c2c[nH]cn2)c1)c1cc[nH]c1",{},"[chr5,CH1r5:1]>>[n:1]",null,-0.2255781944],[-0.1458749023,142.2093981632,11,"completed",-5.34684,11.0,11,"C1=CC(C=Cc2cc(C=CC3=CCC=C3)cc(-c3c[nH]cn3)c2)=CC1","C(=Cc1cc(C=CC2=CCC=N2)cc(-c2c[nH]cn2)c1)C1=CCC=N1",{},"[chr5,CH1r5:1]>>[n:1]",null,-0.2237838374],[-0.1471794412,155.6268456961,11,"completed",-5.146004,11.0,3,"C(=Cc1ccc2c(c1)=CCC=2)c1ccc2c(c1)=CCC=2","C(=Cc1ccc2cscc2c1)c1ccc2cscc2c1",{},"[#6H2r5:1]>>[S:1]",null,-0.158923678],[-0.1472351774,162.7170192349,11,"completed",-5.097612,11.0,3,"C(=Cc1ccc2c(c1)=CCC=2)c1ccc2c(c1)=CCC=2","C(=Cc1cc2c(cn1)=CCC=2)c1cc2c(cn1)=CCC=2",{},"[ch&r6:0]>>[nr6:0]",null,-0.1627256052],[-0.1472976722,134.3668032318,11,"completed",-4.861448,11.0,3,"C1=CC(Nc2ccc3cc(NC4=CCC=C4)ccc3c2)=CC1","C1=CC(Nc2ccc3nc(NC4=CCC=C4)ccc3n2)=CC1",{},"[ch&r6:0]>>[nr6:0]",null,-0.2143336082],[-0.148038155,120.7805879446,11,"completed",-5.216844,11.0,3,"c1ccc2nc(Nc3ccc4ccccc4n3)ccc2c1","C1=Cc2nc(Nc3ccc4c(n3)C=CC4)ccc2C1",{},"[c:0]1[ch:1][ch][c:3][c!r5:4][c!r5:5]1>>[c:0]1[CH2:1][c:3][c:4][c:5]1",null,-0.1458687266],[-0.1483175838,158.9485683271,11,"completed",-5.2323,11.0,4,"C1=CCC(Nc2cc(C3=CCC=C3)nc(C3=CCC=C3)c2)=C1","C1=CC(c2cc(Nc3ccco3)cc(C3=CCC=C3)n2)=CC1",{},"[#6H2r5:1]>>[O:1]",null,-0.1839599399],[-0.1484780755,140.2881860821,11,"completed",-4.923088,11.0,3,"c1ccc(Nc2ccc(-c3ccc(Nc4ccccc4)nc3)cn2)cc1","C1=CC(Nc2ccc(-c3ccc(NC4=CCC=C4)nc3)cn2)=CC1",{},"[c:0]1[ch:1][ch][c:3][c!r5:4][c!r5:5]1>>[c:0]1[CH2:1][c:3][c:4][c:5]1",null,-0.187127562],[-0.148659568,120.7472656222,11,"completed",-5.412068,11.0,5,"C1=CCC(c2cc(Nc3cnsc3)cc(C3=CC=CC3)c2)=C1","C1=CCC(c2cc(Nc3cnsn3)cc(C3=CC=CC3)c2)=C1",{},"[chr5,CH1r5:1]>>[n:1]",null,-0.2495981893],[-0.1487790013,75.3124275904,11,"completed",-5.28888,11.0,3,"c1cnc2ncccc2c1","c1ccc(Nc2ccc3ccc(Nc4ccccc4)nc3n2)cc1",{},"[ch&r6,CH1&r5:1]>>[*:1](-N-c1ccccc1)",null,-0.1521612053],[-0.1494869724,157.6721423389,11,"completed",-5.1357,11.0,4,"C1=CCC(c2cc(NC3=CCC=C3)cc(C3=CC=CC3)c2)=C1","C1=CCC(c2cc(C3=CC=CC3)nc(NC3=CCC=C3)n2)=C1",{},"[ch&r6:0]>>[nr6:0]",null,-0.1596402348],[-0.1497152487,156.4954505259,11,"completed",-5.223284,11.0,6,"C(#Cc1cc2c(cc1C#CC1=CC=CC1)=CCC=2)C1=CC=CC1","C(#Cc1cc2c(cc1C#CC1=CN=CC1)=CCC=2)C1=CN=CC1",{},"[chr5,CH1r5:1]>>[n:1]",null,-0.1787129232],[-0.1499303246,141.2103514628,11,"completed",-5.087492,11.0,4,"C1=NCC(c2cccc(Nc3cccc(C4=CC=NC4)c3)c2)=C1","C1=NCC(C2=CC(NC3=CCC(C4=CC=NC4)=C3)=CC2)=C1",{},"[c:0]1[ch:1][ch][c:3][c!r5:4][c!r5:5]1>>[c:0]1[CH2:1][c:3][c:4][c:5]1",null,-0.141481532],[-0.1502419985,193.0609497169,11,"completed",-5.004508,11.0,11,"C1=C(C2=CC(Nc3ccccc3)=NC2)CN=C1Nc1ccccc1","C1=CCC(NC2=NCC(C3=CC(NC4=CC=CC4)=NC3)=C2)=C1",{},"[c:0]1[ch:1][ch][c:3][c!r5:4][c!r5:5]1>>[c:0]1[CH2:1][c:3][c:4][c:5]1",null,-0.2043054187],[-0.1507925269,170.2926311168,11,"completed",-5.069828,11.0,4,"C1=CC(Nc2cc(C3=CCC=C3)cc(C3=CCC=C3)c2)=CC1","C1=CC(Nc2cc(-c3ccoc3)cc(-c3ccoc3)c2)=CC1",{},"[#6H2r5:1]>>[O:1]",null,-0.1715973529],[-0.1513476117,130.5879973188,11,"completed",-5.206448,11.0,3,"c1ccc(N(c2ccccc2)c2ccccc2)cc1","c1ccc(N(c2ccccc2)c2cccnc2)cc1",{},"[ch&r6:0]>>[nr6:0]",null,-0.1503512608],[-0.1517511749,139.7262568784,11,"completed",-5.111136,11.0,3,"C1=CC(C=Cc2cccc(-c3cccc(C=CC4=CCC=C4)c3)c2)=CC1","C1=CC(C=CC2=CCC(C3=CC(C=CC4=CCC=C4)=CC3)=C2)=CC1",{},"[c:0]1[ch:1][ch][c:3][c!r5:4][c!r5:5]1>>[c:0]1[CH2:1][c:3][c:4][c:5]1",null,-0.1399435315],[-0.1519096262,168.0828819602,11,"completed",-5.348496,11.0,11,"C(#CC1=CCC=C1C1=CCC=C1C#CC1=CC=CC1)C1=CC=CC1","C(#Cc1cccs1)C1=CCC=C1C1=CCC=C1C#Cc1cccs1",{},"[#6H2r5:1]>>[S:1]",null,-0.2418873366],[-0.1521169901,123.3078605439,11,"completed",-5.318872,11.0,4,"C1=CC(c2cc(NC3=CCC=N3)cc(C3=CCC=C3)c2)=CC1","C1=CC(c2cc(NC3=NCC=N3)cc(C3=CCC=C3)c2)=CC1",{},"[chr5,CH1r5:1]>>[n:1]",null,-0.1966678803],[-0.1525537572,166.4719242883,11,"completed",-5.119508,11.0,3,"C1=C(C2=CC(c3ccccc3)=CC2)CC=C1c1ccccc1","C1=CC(C2=CCC(C3=CC(C4=CCC=C4)=CC3)=C2)=CC1",{},"[c:0]1[ch:1][ch][c:3][c!r5:4][c!r5:5]1>>[c:0]1[CH2:1][c:3][c:4][c:5]1",null,-0.1670310659],[-0.1525550751,141.5439768691,11,"completed",-4.950412,11.0,4,"C1=CC(Nc2cc(NC3=CCC=C3)cc(-c3cccs3)c2)=CC1","C1=CC(Nc2cc(NC3=CCC=C3)cc(-c3nccs3)c2)=CC1",{},"[chr5,CH1r5:1]>>[n:1]",null,-0.1760659438],[-0.152591211,174.5191675387,11,"completed",-5.18308,11.0,7,"O=c1[nH]ccc2cc3cc4c(cc3cc12)=CCC=4","O=c1[nH]ncc2cc3cc4c(cc3cc12)=CCC=4",{},"[ch&r6:0]>>[nr6:0]",null,-0.1839539621],[-0.1529023547,149.9029825567,11,"completed",-5.36248,11.0,11,"C1=CC(C=Cc2cc(-c3cc[nH]c3)cc(C=CC3=CCC=C3)n2)=CC1","C(=Cc1cc(-c2cc[nH]c2)cc(C=CC2=CCC=N2)n1)C1=CCC=N1",{},"[chr5,CH1r5:1]>>[n:1]",null,-0.2371282815],[-0.1530716183,201.8747246019,11,"completed",-5.09016,11.0,3,"C1=CC(C=Cc2ccc3ccc(C=CC4=CCC=C4)cc3c2)=CC1","C(=Cc1ccc2ccc(C=Cc3cc[nH]c3)cc2c1)c1cc[nH]c1",{},"[#6H2r5:1]>>[NH:1]",null,-0.2019922003],[-0.1531694202,201.1826421885,11,"completed",-5.042596,11.0,4,"C1=CC(Nc2cc(C3=CCC=N3)cc(C3=CCC=N3)c2)=CC1","C1=NC(c2cc(Nc3ccoc3)cc(C3=CCC=N3)c2)=CC1",{},"[#6H2r5:1]>>[O:1]",null,-0.2051563134],[-0.1532772321,132.7073717402,11,"completed",-5.304612,11.0,11,"C1=CC(C=Cc2cc(C=CC3=CCC=C3)cc(-c3cc[nH]c3)c2)=CC1","C1=CC(C=Cc2cc(C=CC3=CCC=C3)cc(-c3c[nH]cn3)c2)=CC1",{},"[chr5,CH1r5:1]>>[n:1]",null,-0.1952578323],[-0.1535432783,179.0549706938,11,"completed",-5.13938,11.0,8,"O=c1cc[nH]c2cc3cc4c(cc3cc12)=CCC=4","O=c1nc[nH]c2cc3cc4c(cc3cc12)=CCC=4",{},"[ch&r6:0]>>[nr6:0]",null,-0.1811644747],[-0.1536711298,157.3200430024,11,"completed",-5.134412,11.0,3,"O=c1cccc(-c2c(Nc3ccccc3)cccc2Nc2ccccc2)o1","O=c1cccc(-c2c(NC3=CCC=C3)cccc2NC2=CCC=C2)o1",{},"[c:0]1[ch:1][ch][c:3][c!r5:4][c!r5:5]1>>[c:0]1[CH2:1][c:3][c:4][c:5]1",null,-0.1591535326],[-0.1536997983,144.6917081398,11,"completed",-5.07268,11.0,4,"C1=CC(=C2C=C(NC3=CCC=C3)C(NC3=CCC=C3)=C2)N=C1","C1=CC(NC2=CC(=C3N=CC=N3)C=C2NC2=CCC=C2)=CC1",{},"[chr5,CH1r5:1]>>[n:1]",null,-0.1459500523],[-0.1542100779,129.1431254243,11,"completed",-5.331016,11.0,3,"c1cnc2ncccc2c1","c1ccc(Nc2cnc3ncc(Nc4ccccc4)cc3c2)cc1",{},"[ch&r6,CH1&r5:1]>>[*:1](-N-c1ccccc1)",null,-0.2069503782],[-0.1542552489,182.1814065376,11,"completed",-4.98068,11.0,4,"C1=CCC(Nc2cc(C3=CCC=N3)cc(C3=CCC=N3)c2)=C1","C1=NC(c2cc(Nc3ccco3)cc(C3=CCC=N3)c2)=CC1",{},"[#6H2r5:1]>>[O:1]",null,-0.2004153773],[-0.1544077979,137.2763676839,11,"completed",-5.08004,11.0,3,"C1=CC(Nc2cccc(-c3cccc(NC4=CCC=C4)c3)c2)=CC1","c1cc(Nc2ccoc2)cc(-c2cccc(Nc3ccoc3)c2)c1",{},"[#6H2r5:1]>>[O:1]",null,-0.1379855714],[-0.1546267193,158.3913397372,11,"completed",-5.154008,11.0,3,"C(#Cc1cccc(C2=CCC=C2)c1)c1cccc(C2=CCC=C2)c1","C(#CC1=CC(C2=CCC=C2)=CC1)C1=CC(C2=CCC=C2)=CC1",{},"[c:0]1[ch:1][ch][c:3][c!r5:4][c!r5:5]1>>[c:0]1[CH2:1][c:3][c:4][c:5]1",null,-0.162840658],[-0.1546421938,148.9117455601,11,"completed",-5.154652,11.0,3,"C1=CC(c2cccc(C=Cc3cccc(C4=CCC=C4)c3)c2)=CC1","C1=CC(C2=CC(C=CC3=CCC(C4=CCC=C4)=C3)=CC2)=CC1",{},"[c:0]1[ch:1][ch][c:3][c!r5:4][c!r5:5]1>>[c:0]1[CH2:1][c:3][c:4][c:5]1",null,-0.1537473906],[-0.1551530537,295.092986025,11,"completed",-5.00092,11.0,6,"C(#Cc1cc2c(cc1C#Cc1ccc[nH]1)=CCC=2)c1ccc[nH]1","C(#Cc1cc2c[nH]cc2cc1C#Cc1ccc[nH]1)c1ccc[nH]1",{},"[#6H2r5:1]>>[NH:1]",null,-0.3031338403],[-0.1556463057,157.5311572539,11,"completed",-5.178112,11.0,3,"C1=Cc2ccc(Nc3ccc4c(c3)CC=C4)cc2C1","C1=Cc2cnc(Nc3cc4c(cn3)C=CC4)cc2C1",{},"[ch&r6:0]>>[nr6:0]",null,-0.166750691],[-0.1561241562,128.3120279903,11,"completed",-4.966972,11.0,4,"C1=CC(Nc2cc(NC3=CCC=C3)cc(-c3ccccn3)c2)=CC1","C1=CC(Nc2cc(NC3=CCC=C3)cc(-c3cnccn3)c2)=CC1",{},"[ch&r6:0]>>[nr6:0]",null,-0.1585409614],[-0.1562782746,178.997808789,11,"completed",-5.325128,11.0,3,"O=c1cc(Nc2ccccc2)[nH]c(Nc2ccccc2)c1","O=c1cc(NC2=CCC=C2)[nH]c(NC2=CCC=C2)c1",{},"[c:0]1[ch:1][ch][c:3][c!r5:4][c!r5:5]1>>[c:0]1[CH2:1][c:3][c:4][c:5]1",null,-0.2384841663],[-0.156398735,136.8202198782,11,"completed",-5.25208,11.0,3,"c1ccc2cc(Nc3cc4ccccc4cn3)ncc2c1","C1=Cc2cc(Nc3cc4c(cn3)CC=C4)ncc2C1",{},"[c:0]1[ch:1][ch][c:3][c!r5:4][c!r5:5]1>>[c:0]1[CH2:1][c:3][c:4][c:5]1",null,-0.1733570088],[-0.1564163308,203.7226435761,11,"completed",-5.391276,11.0,4,"C1=CC(c2cc(Nc3ccccn3)cc(C3=CCC=C3)c2)=CC1","C1=CC(c2cc(Nc3cccnn3)cc(C3=CCC=C3)c2)=CC1",{},"[ch&r6:0]>>[nr6:0]",null,-0.2882279523],[-0.1564269895,158.8596745532,11,"completed",-5.186024,11.0,3,"C1=C(C2=CCC(c3ccccc3)=C2)C=C(c2ccccc2)C1","C1=CC(C2=CC(C3=CCC(C4=CCC=C4)=C3)=CC2)=CC1",{},"[c:0]1[ch:1][ch][c:3][c!r5:4][c!r5:5]1>>[c:0]1[CH2:1][c:3][c:4][c:5]1",null,-0.16988955],[-0.1565318671,99.2213395223,11,"completed",-4.877916,11.0,7,"C1=Cc2cc3cc4c[nH]cc4cc3cc2C1","C1=NCc2cc3cc4c[nH]cc4cc3cc21",{},"[chr5,CH1r5:1]>>[n:1]",null,-0.1844242737],[-0.1565787151,156.5822862884,11,"completed",-5.371772,11.0,4,"C1=NC(c2cc(Nc3ccccc3)cc(C3=CCC=N3)c2)=CC1","C1=NC(c2cc(Nc3ccncc3)cc(C3=CCC=N3)c2)=CC1",{},"[ch&r6:0]>>[nr6:0]",null,-0.2463928209],[-0.1566691794,143.0157858803,11,"completed",-4.92502,11.0,4,"C1=CCC(c2cc(NC3=CCC=C3)nc(NC3=CCC=C3)c2)=C1","C1=CC(Nc2cc(C3=NC=CC3)cc(NC3=CCC=C3)n2)=CC1",{},"[chr5,CH1r5:1]>>[n:1]",null,-0.1882985268],[-0.1567486947,172.7984270662,11,"completed",-4.935508,11.0,4,"C1=CCC(C2=CC(NC3=CCC(C4=CC=CC4)=C3)=CC2)=C1","C1=NC=C(C2=CC(NC3=CCC(C4=CN=CC4)=C3)=CC2)C1",{},"[chr5,CH1r5:1]>>[n:1]",null,-0.2076476083],[-0.1568881913,145.6861860929,11,"completed",-5.341044,11.0,11,"C1=CC(C=Cc2cc(C=CC3=CCC=C3)cc(-c3cc[nH]c3)c2)=CC1","C(=Cc1cc(C=CC2=CCC=N2)cc(-c2cc[nH]c2)c1)C1=CCC=N1",{},"[chr5,CH1r5:1]>>[n:1]",null,-0.2229227393],[-0.157206693,128.8709211733,11,"completed",-5.341596,11.0,4,"C1=CCC(c2cc(NC3=CCC=N3)cc(C3=CC=CC3)c2)=C1","C1=CCC(c2cc(NC3=NCC=N3)cc(C3=CC=CC3)c2)=C1",{},"[chr5,CH1r5:1]>>[n:1]",null,-0.2126225333],[-0.1572319368,117.5019157165,11,"completed",-4.962004,11.0,4,"C1=NCC=C1Nc1cccc(-c2cccc(NC3=CCN=C3)c2)c1","C1=NCC=C1NC1=CCC(C2=CC(NC3=CCN=C3)=CC2)=C1",{},"[c:0]1[ch:1][ch][c:3][c!r5:4][c!r5:5]1>>[c:0]1[CH2:1][c:3][c:4][c:5]1",null,-0.1521108781],[-0.1573283388,141.4358792963,11,"completed",-4.92916,11.0,4,"C1=CC(Nc2cc(NC3=CCC=C3)cc(C3=CCN=C3)c2)=CC1","C1=CC(Nc2cc(C3=CCN=C3)cc(NC3=CCC=C3)n2)=CC1",{},"[ch&r6:0]>>[nr6:0]",null,-0.1852171636],[-0.1573298644,120.2915329777,11,"completed",-5.140852,11.0,5,"C1=CCC(c2cc(Nc3cc[nH]n3)cc(C3=CC=CC3)c2)=C1","C1=CCC(c2cc(Nc3nc[nH]n3)cc(C3=CC=CC3)c2)=C1",{},"[chr5,CH1r5:1]>>[n:1]",null,-0.1236438717],[-0.1574158434,150.855056839,11,"completed",-5.302772,11.0,6,"C(#Cc1cc2c(cc1C#CC1=CC=CC1)=CCC=2)C1=CC=CC1","C(#Cc1cc2c(cc1C#CC1=NC=CC1)=CCC=2)C1=NC=CC1",{},"[chr5,CH1r5:1]>>[n:1]",null,-0.2071335929],[-0.1577244132,142.8225578136,11,"completed",-5.276276,11.0,5,"c1ccc(-c2cc(Nc3cccs3)cc(-c3ccccc3)c2)cc1","c1ccc(-c2cc(Nc3nccs3)cc(-c3ccccc3)c2)cc1",{},"[chr5,CH1r5:1]>>[n:1]",null,-0.1887436484],[-0.1577666326,206.0348002834,11,"completed",-5.021528,11.0,6,"C1=CCC(NC2=CC(=C3C=CC=C3)C=C2NC2=CC=CC2)=C1","C1=CC(=C2C=C(NC3=NC=CC3)C(NC3=NC=CC3)=C2)C=C1",{},"[chr5,CH1r5:1]>>[n:1]",null,-0.2132315356],[-0.1578516774,190.2341326631,11,"completed",-4.993928,11.0,4,"C1=CCC(c2cc(Nc3cc[nH]c3)cc(C3=CC=CC3)c2)=C1","C1=CCC(c2cc(Nc3cn[nH]c3)cc(C3=CC=CC3)c2)=C1",{},"[chr5,CH1r5:1]>>[n:1]",null,-0.2042110358],[-0.1579116666,132.884837089,11,"completed",-5.37904,11.0,9,"C1=CCC(c2cc(NC3=CCN=N3)cc(C3=CC=CC3)c2)=C1","C1=CCC(c2cc(Nc3conn3)cc(C3=CC=CC3)c2)=C1",{},"[#6H2r5:1]>>[O:1]",null,-0.2362443809],[-0.1579397685,173.9483838998,11,"completed",-4.925112,11.0,6,"C1=CC(N(C2=CCC=C2)c2ccsc2)=CC1","C1=CC(N(C2=CCC=C2)c2ccsn2)=CC1",{},"[chr5,CH1r5:1]>>[n:1]",null,-0.2127089288],[-0.1579961884,170.3648386559,11,"completed",-5.011868,11.0,4,"C1=CCC(Nc2cccc(NC3=CC=CC3)c2C2=CCC=C2)=C1","C1=CC(c2c(NC3=CN=CC3)cccc2NC2=CN=CC2)=CC1",{},"[chr5,CH1r5:1]>>[n:1]",null,-0.1811908675],[-0.1580516547,149.2268254232,11,"completed",-5.182804,11.0,4,"C1=CC(Nc2cc(-c3ccc[nH]3)cc(-c3ccc[nH]3)c2)=CC1","C1=CC(Nc2cc(-c3ccc[nH]3)nc(-c3ccc[nH]3)c2)=CC1",{},"[ch&r6:0]>>[nr6:0]",null,-0.1600885118],[-0.158106397,89.6326998321,11,"completed",-5.085284,11.0,8,"c1cc2cc3cc4[nH]ccc4cc3cc2[nH]1","c1n[nH]c2cc3cc4cn[nH]c4cc3cc12",{},"[chr5,CH1r5:1]>>[n:1]",null,-0.0902227],[-0.158106397,99.9447706035,11,"completed",-5.09982,11.0,8,"C1=NCc2cc3cc4c(cc3cc21)C=NC4","c1n[nH]c2cc3cc4[nH]ncc4cc3cc12",{},"[#6H2r5:1]>>[NH:1]",null,-0.09994485],[-0.1581679905,142.3622070621,11,"completed",-4.925664,11.0,4,"C1=CCC(c2cc(NC3=CCC=C3)nc(NC3=CCC=C3)c2)=C1","C1=CC(Nc2cc(C3=CN=CC3)cc(NC3=CCC=C3)n2)=CC1",{},"[chr5,CH1r5:1]>>[n:1]",null,-0.1875089012],[-0.1583161582,229.042177972,11,"completed",-5.041124,11.0,3,"C1=C(Nc2ccccn2)C(Nc2ccccn2)=CC1","C1=CC(=C2C=C(Nc3ccccn3)C(Nc3ccccn3)=C2)C=C1",{},"[r5:1][CH2r5:2][r5:3]>>[r5:1][C:2](=C1cccc1)[r5:3]",null,-0.2327205344],[-0.1584150724,140.9898323166,11,"completed",-5.239016,11.0,4,"C1=CCC(c2cc(NC3=CN=CC3)cc(C3=CC=CC3)c2)=C1","C1=CCC(c2cc(Nc3cnco3)cc(C3=CC=CC3)c2)=C1",{},"[#6H2r5:1]>>[O:1]",null,-0.1713114195],[-0.1584591809,143.355151381,11,"completed",-5.308016,11.0,11,"C1=CC(C=Cc2cc(-c3cc[nH]c3)cc(C=CC3=CCC=C3)n2)=CC1","C1=CC(C=Cc2cc(-c3c[nH]cn3)cc(C=CC3=CCC=C3)n2)=CC1",{},"[chr5,CH1r5:1]>>[n:1]",null,-0.2043362939],[-0.1587073677,145.3871063179,11,"completed",-5.249872,11.0,4,"C1=CCC(c2cc(NC3=CCC=C3)cc(C3=CC=CC3)c2)=C1","C1=CC(Nc2cc(C3=CC=NC3)cc(C3=CC=NC3)c2)=CC1",{},"[chr5,CH1r5:1]>>[n:1]",null,-0.1792863707],[-0.1587354805,149.3311934877,11,"completed",-5.01748,11.0,4,"C1=CCC(Nc2cc(C3=CCC=C3)cc(C3=CCC=C3)c2)=C1","C1=CC(c2cc(Nc3ccco3)cc(C3=CCC=C3)c2)=CC1",{},"[#6H2r5:1]>>[O:1]",null,-0.1601139752],[-0.1588611459,148.4231117534,11,"completed",-5.044528,11.0,4,"C1=CCC(Nc2cc(-c3ccc[nH]3)cc(-c3ccc[nH]3)c2)=C1","c1c[nH]c(-c2cc(Nc3ccco3)cc(-c3ccc[nH]3)c2)c1",{},"[#6H2r5:1]>>[O:1]",null,-0.1534184476],[-0.1588629399,119.4519441089,11,"completed",-4.888312,11.0,9,"C1=CN=C(Nc2cccc(-c3cccc(NC4=NC=CC4)c3)c2)C1","C1=CN=C(NC2=CCC(C3=CC(NC4=NC=CC4)=CC3)=C2)C1",{},"[c:0]1[ch:1][ch][c:3][c!r5:4][c!r5:5]1>>[c:0]1[CH2:1][c:3][c:4][c:5]1",null,-0.1903327442],[-0.1590388933,133.0210437151,11,"completed",-5.252816,11.0,3,"C1=CC(c2cccc(Nc3cccc(C4=CCC=C4)c3)c2)=CC1","c1cc(Nc2cccc(-c3ccoc3)c2)cc(-c2ccoc2)c1",{},"[#6H2r5:1]>>[O:1]",null,-0.1706969118],[-0.1592141463,209.2341060225,11,"completed",-5.050416,11.0,11,"C(=Cc1cc(C=Cc2cc[nH]c2)cc(-c2cc[nH]c2)c1)c1cc[nH]c1","C(=Cc1cc(C=Cc2cc[nH]c2)cc(-c2cn[nH]c2)c1)c1cc[nH]c1",{},"[chr5,CH1r5:1]>>[n:1]",null,-0.2120934038],[-0.1592470079,130.4991743289,11,"completed",-5.269836,11.0,4,"C1=CC(c2cc(NC3=NC=CC3)cc(C3=CCC=C3)c2)=CC1","C1=CC(c2cc(Nc3ncco3)cc(C3=CCC=C3)c2)=CC1",{},"[#6H2r5:1]>>[O:1]",null,-0.1765325049],[-0.1592877778,174.3944946016,11,"completed",-5.127144,11.0,4,"C1=CCC(Nc2nc(C3=CCC=C3)cc(C3=CCC=C3)n2)=C1","C1=CC(c2cc(C3=CCC=C3)nc(Nc3ccco3)n2)=CC1",{},"[#6H2r5:1]>>[O:1]",null,-0.1754265378],[-0.159480135,171.6908956841,11,"completed",-4.759052,11.0,4,"C1=NC(N(c2ccccc2)c2ccccc2)=CC1","C1=CC(N(C2=CCC=C2)C2=CCC=N2)=CC1",{},"[c:0]1[ch:1][ch][c:3][c!r5:4][c!r5:5]1>>[c:0]1[CH2:1][c:3][c:4][c:5]1",null,-0.2940035334],[-0.1595315163,142.9843503282,11,"completed",-5.50324,11.0,4,"C1=CC(c2cc(Nc3ccccn3)cc(C3=CCC=C3)c2)=CC1","C1=CC(c2cc(Nc3ccncn3)cc(C3=CCC=C3)c2)=CC1",{},"[ch&r6:0]>>[nr6:0]",null,-0.316417048],[-0.1597381375,164.2268956075,11,"completed",-5.00138,11.0,3,"C1=CC(Nc2cccc(-c3cccc(NC4=CCC=C4)c3)c2)=CC1","c1cc(Nc2ccsc2)cc(-c2cccc(Nc3ccsc3)c2)c1",{},"[#6H2r5:1]>>[S:1]",null,-0.1781464746],[-0.1599374787,156.6935473261,11,"completed",-5.05244,11.0,4,"C1=CCC(Nc2cc(C3=CC=CC3)cc(C3=CC=CC3)c2)=C1","C1=CCC(c2cc(NC3=CN=CC3)cc(C3=CC=CC3)c2)=C1",{},"[chr5,CH1r5:1]>>[n:1]",null,-0.160191214],[-0.1600346115,179.069390548,11,"completed",-5.074704,11.0,4,"C1=CC(Nc2cc(C3=CCC=C3)cc(C3=CCC=C3)c2)=CC1","C1=CC(c2cc(Nc3ccoc3)cc(C3=CCC=C3)c2)=CC1",{},"[#6H2r5:1]>>[O:1]",null,-0.1799427452],[-0.1600981615,155.0763089285,11,"completed",-5.209024,11.0,3,"C(#Cc1cc2ccccc2cn1)c1cc2ccccc2cn1","C(#Cc1cc2c(cn1)=CCC=2)c1cc2c(cn1)=CCC=2",{},"[c:0]1[ch:1][ch][c:3][c!r5:4][c!r5:5]1>>[c:0]1[CH2:1][c:3][c:4][c:5]1",null,-0.1728378302],[-0.1601043746,161.4799608183,11,"completed",-4.789412,11.0,6,"C1=CC(N(C2=CCC=C2)c2ccsc2)=CC1","C1=CC(N(C2=CCC=C2)c2cscn2)=CC1",{},"[chr5,CH1r5:1]>>[n:1]",null,-0.2708202015],[-0.1602311444,112.4718036041,11,"completed",-5.06486,11.0,3,"C1=c2ccccc2=C(NC2=c3ccccc3=CC2)C1","c1ccc2c(c1)=NCC=2NC1=c2ccccc2=NC1",{},"[chr5,CH1r5:1]>>[n:1]",null,-0.1151302228],[-0.1603847881,179.5162748335,11,"completed",-5.206448,11.0,3,"C1=CC(=C2C=CC=N2)C=C1","C1=CC(=C2C=C(Nc3ccccc3)C(Nc3ccccc3)=C2)N=C1",{},"[ch&r6,CH1&r5:1]>>[*:1](-N-c1ccccc1)",null,-0.1943665854],[-0.1603930027,134.8879643131,11,"completed",-5.185748,11.0,4,"C1=CC(c2cc(NC3=CN=CC3)cc(C3=CCC=C3)c2)=CC1","C1=CC(c2cc(Nc3cnco3)cc(C3=CCC=C3)c2)=CC1",{},"[#6H2r5:1]>>[O:1]",null,-0.1476400876],[-0.1604181365,177.3852616899,11,"completed",-5.022632,11.0,4,"C1=CCC(Nc2cccc(NC3=CC=CC3)c2C2=CN=CC2)=C1","C1=CCC(Nc2cccc(NC3=CC=CC3)c2C2=CN=NC2)=C1",{},"[chr5,CH1r5:1]>>[n:1]",null,-0.1854685329],[-0.1604183771,169.8829584208,11,"completed",-5.154744,11.0,4,"C1=CC(Nc2cc(-c3cccs3)cc(-c3cccs3)c2)=CC1","c1csc(-c2cc(Nc3ccoc3)cc(-c3cccs3)c2)c1",{},"[#6H2r5:1]>>[O:1]",null,-0.1741513803],[-0.1604658054,180.1673882519,11,"completed",-5.305164,11.0,4,"c1ccc(N(c2ccccc2)c2ccoc2)cc1","c1ccc(N(c2ccccc2)c2ccon2)cc1",{},"[chr5,CH1r5:1]>>[n:1]",null,-0.2304029049],[-0.1604707411,154.2672466133,11,"completed",-4.917476,11.0,4,"C1=CCC(Nc2cc(C3=CCC=N3)cc(C3=CCC=N3)c2)=C1","C1=NC(c2cc(Nc3cccs3)cc(C3=CCC=N3)c2)=CC1",{},"[#6H2r5:1]>>[S:1]",null,-0.2003066114],[-0.1605186911,165.0356703643,11,"completed",-5.239476,11.0,8,"O=c1ccoc2cc3cc4c[nH]cc4cc3cc12","O=c1ncoc2cc3cc4c[nH]cc4cc3cc12",{},"[ch&r6:0]>>[nr6:0]",null,-0.1917524817],[-0.1193367764,121.750981014,12,"completed",-5.140484,12.0,3,"c1cnc2cccnc2c1","c1ccc(Nc2ccc3nc(Nc4ccccc4)ccc3n2)cc1",{},"[ch&r6,CH1&r5:1]>>[*:1](-N-c1ccccc1)",null,-0.1250055557],[-0.1232054789,172.5837601096,12,"completed",-5.09982,12.0,12,"C1=CC(C=CC2=CCC(C3=CC(C=CC4=CCC=C4)=CC3)=C2)=CC1","C(=Cc1ccsc1)C1=CCC(C2=CC(C=Cc3ccsc3)=CC2)=C1",{},"[#6H2r5:1]>>[S:1]",null,-0.1725838061],[-0.1255003732,189.9644897325,12,"completed",-4.980404,12.0,12,"C1=CC(C=CC2=CCC(C3=CC(C=CC4=NCC=C4)=CC3)=C2)=NC1","C(=Cc1cc[nH]n1)C1=CCC(C2=CC(C=Cc3cc[nH]n3)=CC2)=C1",{},"[#6H2r5:1]>>[NH:1]",null,-0.2075935378],[-0.1289271069,161.1463698173,12,"completed",-5.222364,12.0,3,"C1=CC(c2ccc(Nc3ccc(C4=CCC=C4)cc3)cc2)=CC1","C1=CC(c2ccc(Nc3ccc(C4=CCC=C4)cn3)nc2)=CC1",{},"[ch&r6:0]>>[nr6:0]",null,-0.1824962938],[-0.1300849613,128.562908643,12,"completed",-5.082892,12.0,5,"C1=CC(c2cc(Nc3c[nH]cn3)cc(C3=CCC=C3)c2)=CC1","C1=CC(c2cc(Nc3nc[nH]n3)cc(C3=CCC=C3)c2)=CC1",{},"[chr5,CH1r5:1]>>[n:1]",null,-0.1291194659],[-0.1325586612,149.7741997507,12,"completed",-5.16376,12.0,3,"C1=Cc2ccc(Nc3ccc4c(c3)CC=C4)cc2C1","C1=Cc2ccc(Nc3ccc4c(n3)CC=C4)nc2C1",{},"[ch&r6:0]>>[nr6:0]",null,-0.1562828408],[-0.1362455838,169.5255227865,12,"completed",-5.138368,12.0,12,"C(=CC1=CCC=N1)C1=CCC(C2=CC(C=CC3=CCC=N3)=CC2)=C1","C(=Cc1cscn1)C1=CCC(C2=CC(C=Cc3cscn3)=CC2)=C1",{},"[#6H2r5:1]>>[S:1]",null,-0.1716398367],[-0.1399752382,193.0415999702,12,"completed",-4.88362,12.0,12,"C(=CC1=CCC=N1)C1=CCC(C2=CC(C=CC3=CCC=N3)=CC2)=C1","C(=Cc1c[nH]cn1)C1=CCC(C2=CC(C=Cc3c[nH]cn3)=CC2)=C1",{},"[#6H2r5:1]>>[NH:1]",null,-0.2453711647],[-0.1403414219,154.6010133137,12,"completed",-5.119876,12.0,12,"C1=CC(C=CC2=CCC(C3=CC(C=CC4=CCC=C4)=CC3)=C2)=CC1","C(=CC1=CCC=N1)C1=CCC(C2=CC(C=CC3=CCC=N3)=CC2)=C1",{},"[chr5,CH1r5:1]>>[n:1]",null,-0.1552258047],[-0.1407974388,136.8826658766,12,"completed",-5.199824,12.0,9,"c1ccc(-c2cc(Nc3cc[nH]n3)cc(-c3ccccc3)c2)cc1","c1ccc(-c2cc(Nc3nc[nH]n3)cc(-c3ccccc3)c2)cc1",{},"[chr5,CH1r5:1]>>[n:1]",null,-0.1536867964],[-0.1453524813,137.4025675865,12,"completed",-5.179952,12.0,3,"c1cncc(-c2cccnc2)c1","c1ccc(Nc2ccc(-c3ccc(Nc4ccccc4)nc3)cn2)cc1",{},"[ch&r6,CH1&r5:1]>>[*:1](-N-c1ccccc1)",null,-0.148363417],[-0.145915815,150.1638052221,12,"completed",-5.13938,12.0,3,"C1=CC(C=Cc2cccc(-c3cccc(C=CC4=CCC=C4)c3)c2)=CC1","C1=CC(C=CC2=CC(C3=CCC(C=CC4=CCC=C4)=C3)=CC2)=CC1",{},"[c:0]1[ch:1][ch][c:3][c!r5:4][c!r5:5]1>>[c:0]1[CH2:1][c:3][c:4][c:5]1",null,-0.1526730256],[-0.1461037273,151.5619602584,12,"completed",-5.094944,12.0,3,"C1=CCC(C=Cc2cccc(-c3cccc(C=CC4=CC=CC4)c3)c2)=C1","C1=CCC(C=CC2=CCC(C3=CC(C=CC4=CC=CC4)=CC3)=C2)=C1",{},"[c:0]1[ch:1][ch][c:3][c!r5:4][c!r5:5]1>>[c:0]1[CH2:1][c:3][c:4][c:5]1",null,-0.1516032775],[-0.1462433344,161.3625367522,12,"completed",-5.181056,12.0,12,"C1=CC(C2=CC(C=CC3=CCC(C4=CCC=C4)=C3)=CC2)=CC1","C(=CC1=CCC(C2=CCC=N2)=C1)C1=CCC(C2=CCC=N2)=C1",{},"[chr5,CH1r5:1]>>[n:1]",null,-0.1710473767],[-0.1466121758,171.6623090096,12,"completed",-5.1472,12.0,3,"C1=CCC(c2ccc(Nc3ccc(C4=CC=CC4)cc3)cc2)=C1","C1=CCC(c2ccc(Nc3ccc(C4=CC=CC4)cn3)nc2)=C1",{},"[ch&r6:0]>>[nr6:0]",null,-0.1748130142],[-0.1482809033,170.0496210119,12,"completed",-5.097704,12.0,3,"C1=CC(Nc2ccc3ccc(NC4=CCC=C4)cc3c2)=CC1","C1=CC(Nc2cnc3ncc(NC4=CCC=C4)cc3c2)=CC1",{},"[ch&r6:0]>>[nr6:0]",null,-0.170057216],[-0.1487309843,153.5231515278,12,"completed",-5.013708,12.0,4,"C1=CCC(c2cc(NC3=CCC=C3)cc(C3=CC=CC3)c2)=C1","C1=CC(Nc2cc(-c3ccc[nH]3)cc(-c3ccc[nH]3)c2)=CC1",{},"[#6H2r5:1]>>[NH:1]",null,-0.1649789368],[-0.1487331098,137.0052531421,12,"completed",-5.213072,12.0,3,"C(#Cc1ccc2c(c1)=CCC=2)c1ccc2c(c1)=CCC=2","C(#Cc1ccc2cscc2c1)c1ccc2cscc2c1",{},"[#6H2r5:1]>>[S:1]",null,-0.1582252357],[-0.1490214008,183.9137753555,12,"completed",-5.149408,12.0,12,"C1=CC(C2=CC(C=CC3=CCC(C4=CCC=C4)=C3)=CC2)=CC1","C(=CC1=CCC(c2ccsc2)=C1)C1=CCC(c2ccsc2)=C1",{},"[#6H2r5:1]>>[S:1]",null,-0.1871374909],[-0.150088543,114.902081613,12,"completed",-5.327704,12.0,5,"C1=CC(c2cc(Nc3cscn3)cc(C3=CCC=C3)c2)=CC1","C1=CC(c2cc(Nc3ncsn3)cc(C3=CCC=C3)c2)=CC1",{},"[chr5,CH1r5:1]>>[n:1]",null,-0.1964905928],[-0.1511094192,167.2393545034,12,"completed",-4.998344,12.0,4,"C1=CCC(Nc2cc(C3=CCC=C3)cc(C3=CCC=C3)c2)=C1","C1=CC(c2cc(NC3=CN=CC3)cc(C3=CCC=C3)c2)=CC1",{},"[chr5,CH1r5:1]>>[n:1]",null,-0.1817488196],[-0.1515266499,172.2725554686,12,"completed",-5.068632,12.0,3,"C1=CC(c2cccc(C=Cc3cccc(C4=CCC=C4)c3)c2)=CC1","C1=CC(C2=CCC(C=CC3=CC(C4=CCC=C4)=CC3)=C2)=CC1",{},"[c:0]1[ch:1][ch][c:3][c!r5:4][c!r5:5]1>>[c:0]1[CH2:1][c:3][c:4][c:5]1",null,-0.1736662591],[-0.1519802775,157.0430852274,12,"completed",-5.040572,12.0,4,"C1=CCC(Nc2cc(-c3ccco3)cc(-c3ccco3)c2)=C1","C1=NC=C(Nc2cc(-c3ccco3)cc(-c3ccco3)c2)C1",{},"[chr5,CH1r5:1]>>[n:1]",null,-0.1624594021],[-0.1521251374,120.8941875703,12,"completed",-5.35328,12.0,5,"C1=CCC(c2cc(Nc3cscn3)cc(C3=CC=CC3)c2)=C1","C1=CCC(c2cc(Nc3ncsn3)cc(C3=CC=CC3)c2)=C1",{},"[chr5,CH1r5:1]>>[n:1]",null,-0.2145909509],[-0.1534226556,143.9843051608,12,"completed",-5.026864,12.0,4,"C1=CCC(C2=CCC=C2NC2=CCC=C2C2=CC=CC2)=C1","C1=NCC(C2=CCC=C2NC2=CCC=C2C2=CC=NC2)=C1",{},"[chr5,CH1r5:1]>>[n:1]",null,-0.1528150144],[-0.154016887,171.4437121059,12,"completed",-5.066332,12.0,4,"C1=CCC(c2cc(NC3=CN=CC3)cc(C3=CC=CC3)c2)=C1","C1=NC=C(Nc2cc(-c3cccs3)cc(-c3cccs3)c2)C1",{},"[#6H2r5:1]>>[S:1]",null,-0.1730559973],[-0.15463208,126.1059266661,12,"completed",-5.213992,12.0,4,"C1=CCC(Nc2cc(C3=CC=CC3)cc(C3=CC=CC3)c2)=C1","C1=CCC(c2cc(NC3=CC=NC3)cc(C3=CC=CC3)c2)=C1",{},"[chr5,CH1r5:1]>>[n:1]",null,-0.1492308648],[-0.1548699356,173.1547467509,12,"completed",-4.818668,12.0,4,"c1cc(Nc2cccc(-c3ccco3)c2)cc(-c2ccco2)c1","C1=C(NC2=CCC(c3ccco3)=C2)C=C(c2ccco2)C1",{},"[c:0]1[ch:1][ch][c:3][c!r5:4][c!r5:5]1>>[c:0]1[CH2:1][c:3][c:4][c:5]1",null,-0.2622306933],[-0.1549738054,202.6911927845,12,"completed",-5.02944,12.0,12,"C(=CC1=CCC(C2=CC(C=CC3=CCN=C3)=CC2)=C1)C1=CCN=C1","C(=Cc1cn[nH]c1)C1=CCC(C2=CC(C=Cc3cn[nH]c3)=CC2)=C1",{},"[#6H2r5:1]>>[NH:1]",null,-0.2086223605],[-0.1549761682,155.6208970362,12,"completed",-5.155204,12.0,3,"C(#CC1=CC(c2ccccc2)=CC1)C1=CC(c2ccccc2)=CC1","C(#CC1=CC(C2=CC=CC2)=CC1)C1=CC(C2=CC=CC2)=CC1",{},"[c:0]1[ch:1][ch][c:3][c!r5:4][c!r5:5]1>>[c:0]1[CH2:1][c:3][c:4][c:5]1",null,-0.1603469039],[-0.1554894681,189.2239084471,12,"completed",-5.16192,12.0,12,"C(#CC1=CC(C2=CCC=C2)=CC1)C1=CC(C2=CCC=C2)=CC1","C(#CC1=CC(c2ccsc2)=CC1)C1=CC(c2ccsc2)=CC1",{},"[#6H2r5:1]>>[S:1]",null,-0.1941246761],[-0.1555157576,156.9233080941,12,"completed",-5.187864,12.0,3,"C(#Cc1cccc(-c2cccc(C#CC3=CC=CC3)c2)c1)C1=CC=CC1","C(#CC1=CC(C2=CCC(C#CC3=CC=CC3)=C2)=CC1)C1=CC=CC1",{},"[c:0]1[ch:1][ch][c:3][c!r5:4][c!r5:5]1>>[c:0]1[CH2:1][c:3][c:4][c:5]1",null,-0.1685460324],[-0.1555538972,213.350983774,12,"completed",-5.058236,12.0,3,"C1=CC(Nc2cc(NC3=CCC=C3)cc(-c3ccccc3)c2)=CC1","c1ccc(-c2cc(Nc3ccoc3)cc(Nc3ccoc3)c2)cc1",{},"[#6H2r5:1]>>[O:1]",null,-0.2153446443],[-0.1559990904,201.266290104,12,"completed",-5.167992,12.0,12,"C(#CC1=CC(C2=CCC=C2)=CC1)C1=CC(C2=CCC=C2)=CC1","C(#CC1=CC(C2=CCC=N2)=CC1)C1=CC(C2=CCC=N2)=CC1",{},"[chr5,CH1r5:1]>>[n:1]",null,-0.2068171812],[-0.156231949,88.1504587178,12,"completed",-4.855652,12.0,4,"C1=CCC(c2cc(NC3=CCC=C3)cc(NC3=CCC=C3)c2)=C1","C1=CCC(c2cc(NC3=CCC=N3)cc(NC3=CCC=N3)c2)=C1",{},"[chr5,CH1r5:1]>>[n:1]",null,-0.1924224947],[-0.1565283614,204.3953975073,12,"completed",-5.127236,12.0,4,"C1=CC(c2cc(NC3=CN=CC3)cc(C3=CCC=C3)c2)=CC1","C1=CC(c2cc(C3=CCC=C3)nc(NC3=CN=CC3)n2)=CC1",{},"[ch&r6:0]>>[nr6:0]",null,-0.2052826353],[-0.1567655772,204.2463090421,12,"completed",-5.0184,12.0,12,"C1=CC(C2=CC(C=CC3=CCC(C4=NCC=C4)=C3)=CC2)=NC1","C(=CC1=CCC(c2cc[nH]n2)=C1)C1=CCC(c2cc[nH]n2)=C1",{},"[#6H2r5:1]>>[NH:1]",null,-0.2120831185],[-0.1569399779,159.6336314268,12,"completed",-5.269008,12.0,12,"C1=CC(C=CC2=CCC(C3=CC(C=CC4=CCC=C4)=CC3)=C2)=CC1","C1=CC(C=CC2=CCC(C3=CC(C=CC4=NCC=C4)=CC3)=C2)=NC1",{},"[chr5,CH1r5:1]>>[n:1]",null,-0.1986935109],[-0.1570256144,161.4148096813,12,"completed",-5.11776,12.0,4,"C1=CC(c2cc(Nc3ccsc3)cc(C3=CCC=C3)c2)=CC1","C1=CC(c2cc(C3=CCC=C3)nc(Nc3ccsc3)n2)=CC1",{},"[ch&r6:0]>>[nr6:0]",null,-0.1618928516],[-0.1571114834,118.6587951552,12,"completed",-4.926492,12.0,4,"C1=CCC(c2c(NC3=CCC=C3)cccc2NC2=CCC=C2)=C1","C1=CCC(c2c(NC3=CCC=N3)cccc2NC2=CCC=N2)=C1",{},"[chr5,CH1r5:1]>>[n:1]",null,-0.1697980343],[-0.1575493316,169.4455897424,12,"completed",-4.9103,12.0,3,"c1ccc(Nc2ccc3ccc(Nc4ccccc4)nc3n2)cc1","C1=CCC(Nc2ccc3ccc(NC4=CC=CC4)nc3n2)=C1",{},"[c:0]1[ch:1][ch][c:3][c!r5:4][c!r5:5]1>>[c:0]1[CH2:1][c:3][c:4][c:5]1",null,-0.2152788703],[-0.1576533526,170.2794486976,12,"completed",-5.159068,12.0,4,"C1=CC(Nc2cc3c(cc2NC2=CCC=C2)=CCC=3)=CC1","C1=CC(Nc2cc3c(cc2NC2=CCC=C2)=NCN=3)=CC1",{},"[chr5,CH1r5:1]>>[n:1]",null,-0.1752276082],[-0.1579228345,167.4593540063,12,"completed",-5.31004,12.0,11,"C(=Cc1cc(C=Cc2ccsc2)cc(-c2cc[nH]c2)c1)c1ccsc1","C(=Cc1cc(C=Cc2ccsc2)cc(-c2c[nH]cn2)c1)c1ccsc1",{},"[chr5,CH1r5:1]>>[n:1]",null,-0.2228449417],[-0.1581544397,122.8473811243,12,"completed",-5.229356,12.0,4,"C1=CC(C2=CCC(NC3=CC(C4=CCC=C4)=CC3)=C2)=CC1","C1=CC(C2=NCC(NC3=CC(C4=CCC=C4)=NC3)=C2)=CC1",{},"[chr5,CH1r5:1]>>[n:1]",null,-0.1526127015],[-0.1581669507,150.026210517,12,"completed",-5.232484,12.0,3,"C1=CCC(C2=CC=CC2)=C1","C(=Cc1ccccc1)C1=CCC(C2=CC(C=Cc3ccccc3)=CC2)=C1",{},"[ch&r6,CH1&r5:1]>>[*:1](-C=C-c1ccccc1)",null,-0.1763755903],[-0.1585959626,172.821653928,12,"completed",-4.956944,12.0,12,"C(#Cc1cc2c(cn1)=CCC=2)c1cc2c(cn1)=CCC=2","C(#Cc1cc2c[nH]cc2cn1)c1cc2c[nH]cc2cn1",{},"[#6H2r5:1]>>[NH:1]",null,-0.1997377867],[-0.1587631978,163.3248256633,12,"completed",-5.117392,12.0,3,"C1=CCC(c2cccc(C=Cc3cccc(C4=CC=CC4)c3)c2)=C1","C1=CCC(C2=CC(C=CC3=CCC(C4=CC=CC4)=C3)=CC2)=C1",{},"[c:0]1[ch:1][ch][c:3][c!r5:4][c!r5:5]1>>[c:0]1[CH2:1][c:3][c:4][c:5]1",null,-0.1637779432],[-0.1587781738,145.0640382103,12,"completed",-5.01288,12.0,4,"C1=CCC(c2cc(NC3=NC=CC3)cc(C3=CC=CC3)c2)=C1","C1=CCC(c2cc(Nc3ncc[nH]3)cc(C3=CC=CC3)c2)=C1",{},"[#6H2r5:1]>>[NH:1]",null,-0.157361442],[-0.1588550107,192.2648796014,12,"completed",-5.126132,12.0,4,"C1=CCC(Nc2cc(-c3ccoc3)cc(-c3ccoc3)c2)=C1","c1coc(Nc2cc(-c3ccoc3)cc(-c3ccoc3)c2)c1",{},"[#6H2r5:1]>>[O:1]",null,-0.1931331039],[-0.1588911972,193.1762572577,12,"completed",-5.171304,12.0,3,"C1=CC(Nc2cc(-c3ccccc3)cc(-c3ccccc3)c2)=CC1","c1ccc(-c2cc(Nc3ccoc3)cc(-c3ccccc3)c2)cc1",{},"[#6H2r5:1]>>[O:1]",null,-0.1995203097],[-0.1588923354,154.9738603041,12,"completed",-5.170016,12.0,4,"C1=CCC(c2cc(Nc3ccco3)cc(C3=CC=CC3)c2)=C1","C1=CN=C(c2cc(Nc3ccco3)cc(C3=NC=CC3)c2)C1",{},"[chr5,CH1r5:1]>>[n:1]",null,-0.162539211],[-0.158937255,189.6235010699,12,"completed",-5.04186,12.0,4,"C1=CCC(c2cc(NC3=CCC=C3)cc(NC3=CCC=C3)c2)=C1","C1=CCC(c2cc(Nc3ccoc3)cc(Nc3ccoc3)c2)=C1",{},"[#6H2r5:1]>>[O:1]",null,-0.1939417422],[-0.1589996136,177.2064565961,12,"completed",-5.110768,12.0,3,"C1=CCC(Nc2cc(-c3ccccc3)cc(-c3ccccc3)c2)=C1","c1ccc(-c2cc(Nc3ccco3)cc(-c3ccccc3)c2)cc1",{},"[#6H2r5:1]>>[O:1]",null,-0.1773666927],[-0.1591086965,196.4938870659,12,"completed",-5.238648,12.0,4,"C1=CC(c2cc(NC3=NC=CC3)cc(C3=CCC=C3)c2)=CC1","C1=CC(c2cc(C3=CCC=C3)nc(NC3=NC=CC3)n2)=CC1",{},"[ch&r6:0]>>[nr6:0]",null,-0.2191557641],[-0.1594751079,154.5679564941,12,"completed",-4.823728,12.0,4,"C1=CC(C2=C(NC3=C(C4=CCC=C4)C=CC3)CC=C2)=CC1","C1=CC(C2=C(NC3=C(C4=CCC=C4)N=CC3)CC=N2)=CC1",{},"[chr5,CH1r5:1]>>[n:1]",null,-0.247570394],[-0.1596164407,177.2456396695,12,"completed",-4.910208,12.0,4,"C1=CCC(Nc2cc(C3=CCC=N3)cc(C3=CCC=N3)c2)=C1","C1=NC=C(Nc2cc(C3=CCC=N3)cc(C3=CCC=N3)c2)C1",{},"[chr5,CH1r5:1]>>[n:1]",null,-0.2215091609],[-0.1597495313,190.6602412843,12,"completed",-5.03634,12.0,4,"C1=CCC(Nc2cc(C3=NCC=C3)cc(C3=NCC=C3)c2)=C1","C1=CC(c2cc(Nc3ccco3)cc(C3=NCC=C3)c2)=NC1",{},"[#6H2r5:1]>>[O:1]",null,-0.1957986196],[-0.1598895097,179.5053613212,12,"completed",-5.112424,12.0,4,"C1=CC(Nc2cc(-c3ccc[nH]3)cc(-c3ccc[nH]3)c2)=CC1","c1c[nH]c(-c2cc(Nc3ccoc3)cc(-c3ccc[nH]3)c2)c1",{},"[#6H2r5:1]>>[O:1]",null,-0.1797159121],[-0.1600099506,219.5329227616,12,"completed",-4.99678,12.0,12,"C(#Cc1cc(C2=CCC=C2)cs1)c1cc(C2=CCC=C2)cs1","C(#Cc1cc(-c2cc[nH]c2)cs1)c1cc(-c2cc[nH]c2)cs1",{},"[#6H2r5:1]>>[NH:1]",null,-0.2311175993],[-0.1600633857,203.012982857,12,"completed",-5.127144,12.0,12,"C1=CC(C2=CCC(C3=CC(C4=CCC=C4)=CC3)=C2)=CC1","C1=C(C2=CC(c3ccsc3)=CC2)CC=C1c1ccsc1",{},"[#6H2r5:1]>>[S:1]",null,-0.2039002246],[-0.1600730135,147.160178785,12,"completed",-5.195132,12.0,3,"C(#Cc1cccc(-c2cccc(C#CC3=CC=CC3)c2)c1)C1=CC=CC1","C(#CC1=CC=CC1)C1=CCC(C2=CC(C#CC3=CC=CC3)=CC2)=C1",{},"[c:0]1[ch:1][ch][c:3][c!r5:4][c!r5:5]1>>[c:0]1[CH2:1][c:3][c:4][c:5]1",null,-0.1615260535],[-0.1601248531,147.6435865398,12,"completed",-5.25622,12.0,4,"C1=CCC(c2cc(Nc3cccnc3)cc(C3=CC=CC3)c2)=C1","c1cncc(Nc2cc(-c3ccc[nH]3)cc(-c3ccc[nH]3)c2)c1",{},"[#6H2r5:1]>>[NH:1]",null,-0.1837305798],[-0.1601977043,138.7405569328,12,"completed",-5.217764,12.0,3,"C1=c2ccc(-c3ccc4c(c3)=CCC=4)cc2=CC1","c1cc2cscc2cc1-c1ccc2cscc2c1",{},"[#6H2r5:1]>>[S:1]",null,-0.1613828937],[-0.1602148845,200.1620752779,12,"completed",-5.072404,12.0,3,"C1=c2cc(-c3ccccc3)c(-c3ccccc3)cc2=CC1","C1=CCC(c2cc3c(cc2C2=CC=CC2)=CCC=3)=C1",{},"[c:0]1[ch:1][ch][c:3][c!r5:4][c!r5:5]1>>[c:0]1[CH2:1][c:3][c:4][c:5]1",null,-0.2010920451],[-0.1602723758,166.4994728219,12,"completed",-5.248216,12.0,12,"C(=Cc1ccsc1)C1=CCC(C2=CC(C=Cc3ccsc3)=CC2)=C1","C(=Cc1ccsn1)C1=CCC(C2=CC(C=Cc3ccsn3)=CC2)=C1",{},"[chr5,CH1r5:1]>>[n:1]",null,-0.1961794738],[-0.1603949787,311.3295237649,12,"completed",-4.448644,12.0,3,"C1=NC(C2=CCC=N2)=CC1","C1=NC(C2=C(Nc3ccccc3)CC=N2)=C(Nc2ccccc2)C1",{},"[ch&r6,CH1&r5:1]>>[*:1](-N-c1ccccc1)",null,-0.5521012093],[-0.1605143865,135.75611121,12,"completed",-4.838264,12.0,6,"C1=CCC(C=Cc2cc(C=CC3=CC=CC3)cc(C3=CSCS3)c2)=C1","C(=Cc1cccs1)c1cc(C=Cc2cccs2)cc(C2=CSCS2)c1",{},"[#6H2r5:1]>>[S:1]",null,-0.2280296718],[-0.1605146436,179.3954040057,12,"completed",-5.054372,12.0,3,"C1=CCC(Nc2cccc(NC3=CC=CC3)c2-c2ccccc2)=C1","C1=NC=C(Nc2cccc(NC3=CN=CC3)c2-c2ccccc2)C1",{},"[chr5,CH1r5:1]>>[n:1]",null,-0.1822164894],[-0.1605745581,223.8061464898,12,"completed",-5.06026,12.0,3,"C1=CC(Nc2cccc(NC3=CCC=C3)c2-c2ccccc2)=CC1","c1ccc(-c2c(Nc3ccoc3)cccc2Nc2ccoc2)cc1",{},"[#6H2r5:1]>>[O:1]",null,-0.2255283404],[-0.1606972789,116.8028700205,12,"completed",-5.282808,12.0,4,"C1=CC(c2cc(NC3=CN=CC3)cc(C3=CCC=C3)c2)=CC1","C1=CC(c2cc(NC3=CN=NC3)cc(C3=CCC=C3)c2)=CC1",{},"[chr5,CH1r5:1]>>[n:1]",null,-0.1732573382],[-0.1607148703,170.4617845583,12,"completed",-5.039008,12.0,7,"C1=CCC(Nc2cc(-c3ccccn3)cc(-c3ccccn3)c2)=C1","c1ccc(-c2cc(Nc3ccco3)cc(-c3ccccn3)c2)nc1",{},"[#6H2r5:1]>>[O:1]",null,-0.1757271515],[-0.1607386954,162.8438753398,12,"completed",-4.905884,12.0,4,"C1=CC(C2=CC(NC3=CCC(C4=CCC=C4)=C3)=CC2)=CC1","C1=CC(C2=CC(NC3=CCC(C4=NCC=C4)=C3)=CC2)=NC1",{},"[chr5,CH1r5:1]>>[n:1]",null,-0.2120891988],[-0.1607749067,187.9813033933,12,"completed",-5.039928,12.0,3,"c1ccc2ncc(Nc3cnc4ccccc4c3)cc2c1","C1=c2cc(Nc3cnc4c(c3)=CCC=4)cnc2=CC1",{},"[c:0]1[ch:1][ch][c:3][c!r5:4][c!r5:5]1>>[c:0]1[CH2:1][c:3][c:4][c:5]1",null,-0.1926271179],[-0.160865222,130.9727168516,12,"completed",-5.064308,12.0,8,"c1ccc(N(c2ccccc2)c2cn[nH]c2)cc1","c1ccc(N(c2ccccc2)c2cn[nH]n2)cc1",{},"[chr5,CH1r5:1]>>[n:1]",null,-0.1333344397],[-0.1609561823,166.7252932254,12,"completed",-5.088228,12.0,3,"c1ccnnc1","c1ccc(Nc2ccc(Nc3ccccc3)nn2)cc1",{},"[ch&r6,CH1&r5:1]>>[*:1](-N-c1ccccc1)",null,-0.16692881],[-0.1609916496,214.5350749854,12,"completed",-5.135976,12.0,12,"C1=CC(C2=CCC(C3=CC(C4=CCC=C4)=CC3)=C2)=CC1","C1=NC(C2=CCC(C3=CC(C4=CCC=N4)=CC3)=C2)=CC1",{},"[chr5,CH1r5:1]>>[n:1]",null,-0.2160080831],[-0.1610508481,133.5976031941,12,"completed",-4.98482,12.0,4,"c1ccc(Nc2cccc(Nc3ccccc3)c2-c2ccn[nH]2)cc1","C1=CC(Nc2cccc(NC3=CCC=C3)c2-c2ccn[nH]2)=CC1",{},"[c:0]1[ch:1][ch][c:3][c!r5:4][c!r5:5]1>>[c:0]1[CH2:1][c:3][c:4][c:5]1",null,-0.1560412492],[-0.1610613963,168.7044974168,12,"completed",-4.898984,12.0,4,"C1=CC(C2=CCC(NC3=CC(C4=CCC=C4)=CC3)=C2)=CC1","C1=CC(c2coc(Nc3cc(C4=CCC=C4)co3)c2)=CC1",{},"[#6H2r5:1]>>[O:1]",null,-0.2196835207],[-0.1614434082,103.8646845072,12,"completed",-5.3611,12.0,4,"C1=CCC(c2cc(Nc3ccccn3)cc(C3=CC=CC3)c2)=C1","c1ccc(Nc2cc(-c3ccco3)cc(-c3ccco3)c2)nc1",{},"[#6H2r5:1]>>[O:1]",null,-0.2102207068],[-0.1614662859,135.3550600377,12,"completed",-5.325496,12.0,5,"C1=CCC(c2cc(Nc3ccn[nH]3)cc(C3=CC=CC3)c2)=C1","C1=CCC(c2cc(Nc3ncn[nH]3)cc(C3=CC=CC3)c2)=C1",{},"[chr5,CH1r5:1]>>[n:1]",null,-0.2079344388],[-0.1614897578,196.3426119995,12,"completed",-5.187036,12.0,3,"C1=Cc2ccc(Nc3ccc4c(c3)CC=C4)cc2C1","C1=Cc2ncc(Nc3cnc4c(c3)CC=C4)cc2C1",{},"[ch&r6:0]>>[nr6:0]",null,-0.2055779689],[-0.1615529294,174.273633203,12,"completed",-5.044252,12.0,4,"C1=CCC(Nc2cc(-c3ccsc3)cc(-c3ccsc3)c2)=C1","c1coc(Nc2cc(-c3ccsc3)cc(-c3ccsc3)c2)c1",{},"[#6H2r5:1]>>[O:1]",null,-0.178589307],[-0.1615529357,127.9408802348,12,"completed",-5.168728,12.0,4,"C1=CCC(Nc2cc(C3=CCC=C3)cc(C3=CCC=C3)c2)=C1","C1=CC(c2cc(NC3=CC=NC3)cc(C3=CCC=C3)c2)=CC1",{},"[chr5,CH1r5:1]>>[n:1]",null,-0.1366872432],[-0.1615764342,195.9431016821,12,"completed",-5.127144,12.0,4,"O=c1cccc(-c2c(NC3=CC=CC3)cccc2NC2=CC=CC2)o1","O=c1cccc(-c2c(NC3=CC=CC3)cccc2NC2=CC=CC2)[nH]1",{},"[o:1]>>[nH:1]",null,-0.1968622094],[-0.1617373813,156.2771265813,12,"completed",-5.008832,12.0,3,"C1=CCC(Nc2ccc3ccc(NC4=CC=CC4)cc3c2)=C1","C1=NC=C(Nc2ccc3ccc(NC4=CN=CC4)cc3c2)C1",{},"[chr5,CH1r5:1]>>[n:1]",null,-0.1688052913],[-0.1618175861,143.3527958272,12,"completed",-4.997332,12.0,8,"C1=c2cc3cc4c(cc3cc2=CC1)SCS4","c1c2c(cc3cc4c(cc13)SCS4)SCS2",{},"[CH,ch:0]1=[C,c:1][C,c:2]=[CH,ch:3][*:4]1>>[S:0]1[*:1]=,:[*:2][S:3][*:4]1",null,-0.1603588975],[-0.1618418946,190.4481580969,12,"completed",-5.107456,12.0,4,"C1=CCC(Nc2nc(C3=CC=CC3)cc(C3=CC=CC3)n2)=C1","C1=CCC(c2cc(C3=CC=CC3)nc(Nc3cccs3)n2)=C1",{},"[#6H2r5:1]>>[S:1]",null,-0.1905196603],[-0.1618925529,146.2083313392,12,"completed",-4.590692,12.0,4,"C1=CCC(C2=C(NC3=C(C4=CC=CC4)C=CC3)CC=C2)=C1","C1=CC(c2ccco2)=C(NC2=C(c3ccco3)C=CC2)C1",{},"[#6H2r5:1]>>[O:1]",null,-0.3853313499],[-0.1620393757,470.9748362941,12,"completed",-4.679748,12.0,4,"C1=CC(NC2=C(C3=C(NC4=CCC=C4)CC=C3)C=CC2)=CC1","C1=CC(C2=C(NC3=CCN=C3)CC=C2)=C(NC2=CCN=C2)C1",{},"[chr5,CH1r5:1]>>[n:1]",null,-0.5552990642],[-0.162045151,151.0682367186,12,"completed",-5.32476,12.0,4,"C1=CCC(c2cc(NC3=NC=CC3)cc(C3=CC=CC3)c2)=C1","C1=CN=C(Nc2cc(C3=NC=CC3)cc(C3=NC=CC3)c2)C1",{},"[chr5,CH1r5:1]>>[n:1]",null,-0.2181168732],[-0.1620536466,186.8810588383,12,"completed",-4.806248,12.0,4,"C1=CC(C2=C(NC3=C(C4=CCC=C4)CC=C3)C=CC2)=CC1","C1=CC(c2occc2Nc2ccoc2C2=CCC=C2)=CC1",{},"[#6H2r5:1]>>[O:1]",null,-0.2778610202],[-0.1620721803,183.3916135376,12,"completed",-5.105432,12.0,3,"c1cnc2cccnc2c1","c1ccc(Nc2cnc3cc(Nc4ccccc4)cnc3c2)cc1",{},"[ch&r6,CH1&r5:1]>>[*:1](-N-c1ccccc1)",null,-0.1834310284],[-0.1620831836,186.5115837612,12,"completed",-5.076176,12.0,5,"c1ccc(-c2cc(Nc3ccsc3)cc(-c3ccccc3)c2)cc1","c1ccc(-c2cc(Nc3ccsc3)cc(-c3ccccn3)c2)nc1",{},"[ch&r6:0]>>[nr6:0]",null,-0.1872556716],[-0.162263216,181.5276141423,12,"completed",-5.179676,12.0,4,"C1=CC(Nc2cc(C3=CN=CC3)cc(C3=CN=CC3)c2)=CC1","C1=NC=C(c2cc(Nc3ccsc3)cc(C3=CN=CC3)c2)C1",{},"[#6H2r5:1]>>[S:1]",null,-0.1899024079],[-0.1624296924,201.8258131302,12,"completed",-5.179768,12.0,12,"C1=CC(C2=CC(C3=CCC(C4=CCC=C4)=C3)=CC2)=CC1","C1=C(C2=CCC(c3ccsc3)=C2)C=C(c2ccsc2)C1",{},"[#6H2r5:1]>>[S:1]",null,-0.2094074889],[-0.1625227101,188.080862183,12,"completed",-5.184552,12.0,4,"C1=CCC(c2cc(NC3=CN=CC3)cc(C3=CC=CC3)c2)=C1","C1=NC=C(Nc2cc(C3=CN=CC3)cc(C3=CN=CC3)c2)C1",{},"[chr5,CH1r5:1]>>[n:1]",null,-0.1971736308],[-0.1625637717,127.4413457757,12,"completed",-5.312064,12.0,4,"C1=CCC(c2cc(NC3=NC=CC3)cc(C3=CC=CC3)c2)=C1","C1=CCC(c2cc(Nc3ncco3)cc(C3=CC=CC3)c2)=C1",{},"[#6H2r5:1]>>[O:1]",null,-0.1956454836],[-0.1626468618,160.8266356266,12,"completed",-4.875524,12.0,3,"C1=CC(Nc2ccc3cc(NC4=CCC=C4)ccc3c2)=CC1","C1=CC(Nc2cnc3cc(NC4=CCC=C4)cnc3c2)=CC1",{},"[ch&r6:0]>>[nr6:0]",null,-0.2248467239],[-0.1629687166,327.1665714284,12,"completed",-5.288144,12.0,9,"O=c1cc(N(c2ccccc2)c2ccccc2)nc[nH]1","O=c1cc(N(C2=CCC=C2)C2=CCC=C2)nc[nH]1",{},"[c:0]1[ch:1][ch][c:3][c!r5:4][c!r5:5]1>>[c:0]1[CH2:1][c:3][c:4][c:5]1",null,-0.3526798352],[-0.1631087048,139.2325586293,12,"completed",-4.95262,12.0,4,"C1=CCC(Nc2cccc(NC3=CC=CC3)c2C2=CC=CC2)=C1","C1=CCC(c2c(Nc3cccs3)cccc2Nc2cccs2)=C1",{},"[#6H2r5:1]>>[S:1]",null,-0.1732885713],[-0.1061598639,163.8919609548,13,"completed",-5.357788,13.0,6,"C1=CC(c2cc(C=Cc3cccs3)cc(C=Cc3cccs3)c2)=CC1","C(=Cc1cccs1)c1cc(C=Cc2cccs2)cc(C2=CCC=N2)c1",{},"[chr5,CH1r5:1]>>[n:1]",null,-0.2437690604],[-0.111299075,148.66206557,13,"completed",-5.381616,13.0,6,"C1=CCC(C=Cc2cc(C=CC3=CC=CC3)cc(C3=CCC=C3)c2)=C1","C1=CC(c2cc(C=Cc3cccs3)cc(C=Cc3cccs3)c2)=CC1",{},"[#6H2r5:1]>>[S:1]",null,-0.2469030574],[-0.1152672109,159.7297405355,13,"completed",-5.288144,13.0,9,"C1=CCC(C=Cc2cc(C=CC3=CC=CC3)cc(-c3c[nH]cn3)c2)=C1","C(=Cc1cccs1)c1cc(C=Cc2cccs2)cc(-c2c[nH]cn2)c1",{},"[#6H2r5:1]>>[S:1]",null,-0.2070234062],[-0.1192225408,163.8408831646,13,"completed",-5.15824,13.0,13,"C1=CCC(C=CC2=CCC(C3=CC(C=CC4=CC=CC4)=CC3)=C2)=C1","C(=Cc1ccco1)C1=CCC(C2=CC(C=Cc3ccco3)=CC2)=C1",{},"[#6H2r5:1]>>[O:1]",null,-0.1688367994],[-0.1204884537,158.5127967703,13,"completed",-5.39514,13.0,6,"C1=CC(c2cc(C=Cc3cccs3)cc(C=Cc3cccs3)c2)=CC1","C(=Cc1cccs1)c1cc(C=Cc2cccs2)cc(-c2ccsc2)c1",{},"[#6H2r5:1]>>[S:1]",null,-0.2604016904],[-0.1226001347,165.0109084862,13,"completed",-5.311972,13.0,9,"C1=CCC(C=Cc2cc(C=CC3=CC=CC3)cc(-c3cc[nH]n3)c2)=C1","C(=Cc1cccs1)c1cc(C=Cc2cccs2)cc(-c2cc[nH]n2)c1",{},"[#6H2r5:1]>>[S:1]",null,-0.2219129177],[-0.1232450369,178.7778537127,13,"completed",-5.21252,13.0,13,"C(=Cc1cccs1)C1=CCC(C2=CC(C=Cc3cccs3)=CC2)=C1","C(=Cc1cccs1)c1csc(-c2cc(C=Cc3cccs3)cs2)c1",{},"[#6H2r5:1]>>[S:1]",null,-0.1953593834],[-0.1236939086,154.0331902949,13,"completed",-5.290812,13.0,6,"C1=CC(c2cc(C=Cc3cccs3)cc(C=Cc3cccs3)c2)=CC1","C(=Cc1cccs1)c1cc(C=Cc2cccs2)cc(-c2cc[nH]c2)c1",{},"[#6H2r5:1]>>[NH:1]",null,-0.2038792319],[-0.1282396508,165.657272248,13,"completed",-5.36846,13.0,9,"C1=CCC(C=Cc2cc(C=CC3=CC=CC3)cc(-c3cn[nH]c3)c2)=C1","C(=Cc1cccs1)c1cc(C=Cc2cccs2)cc(-c2cn[nH]c2)c1",{},"[#6H2r5:1]>>[S:1]",null,-0.2505134925],[-0.1309908713,177.2112960547,13,"completed",-5.401304,13.0,6,"C1=CC(c2cc(C=Cc3cccs3)cc(C=Cc3cccs3)c2)=CC1","C1=CC(c2cc(C=Cc3cccs3)cc(C=Cc3cccs3)c2)=NC1",{},"[chr5,CH1r5:1]>>[n:1]",null,-0.2754778624],[-0.1325032517,160.2385202037,13,"completed",-5.378488,13.0,6,"C1=CC(c2cc(C=Cc3cccs3)cc(C=Cc3cccs3)c2)=CC1","C1=CC(c2cc(C=Cc3cccs3)nc(C=Cc3cccs3)c2)=CC1",{},"[ch&r6:0]>>[nr6:0]",null,-0.2523462121],[-0.1327183677,166.6180030113,13,"completed",-5.280416,13.0,9,"C1=CCC(C=Cc2cc(-c3cc[nH]c3)cc(C=CC3=CC=CC3)n2)=C1","C(=Cc1cccs1)c1cc(-c2cc[nH]c2)cc(C=Cc2cccs2)n1",{},"[#6H2r5:1]>>[S:1]",null,-0.2090718205],[-0.1338335072,125.7501503372,13,"completed",-5.069092,13.0,4,"C1=CCC(Nc2cc(C3=CCC=N3)cc(C3=CCC=N3)c2)=C1","C1=NCC(Nc2cc(C3=CCC=N3)cc(C3=CCC=N3)c2)=C1",{},"[chr5,CH1r5:1]>>[n:1]",null,-0.1275978037],[-0.1355174317,108.0756700142,13,"completed",-4.955012,13.0,4,"C1=CC(NC2=CC(C3=CCC(NC4=CCC=C4)=C3)=CC2)=CC1","C1=CC(NC2=CC(C3=NCC(NC4=CCC=C4)=C3)=NC2)=CC1",{},"[chr5,CH1r5:1]>>[n:1]",null,-0.1482595539],[-0.1359123012,138.4138541304,13,"completed",-4.840656,13.0,6,"C1=CCC(C=Cc2cc(C=CC3=CC=CC3)cc(C3=CSCS3)c2)=C1","C(=Cc1ccco1)c1cc(C=Cc2ccco2)cc(C2=CSCS2)c1",{},"[#6H2r5:1]>>[O:1]",null,-0.228288101],[-0.1361281961,166.8830062916,13,"completed",-5.307372,13.0,13,"C(#CC1=CC(C2=CCC(C#CC3=CC=CC3)=C2)=CC1)C1=CC=CC1","C(#Cc1ccco1)C1=CC(C2=CCC(C#Cc3ccco3)=C2)=CC1",{},"[#6H2r5:1]>>[O:1]",null,-0.2211820054],[-0.1364956505,147.2572082943,13,"completed",-4.839276,13.0,3,"C1=CC(c2ccc3ccc(C4=CCC=C4)cc3c2)=CC1","C1=C(c2ccc3ccc(C4=CSCS4)cc3c2)SCS1",{},"[CH,ch:0]1=[C,c:1][C,c:2]=[CH,ch:3][*:4]1>>[S:0]1[*:1]=,:[*:2][S:3][*:4]1",null,-0.2345067535],[-0.1378938823,162.0358543589,13,"completed",-5.244076,13.0,13,"C(#CC1=CC(C2=CCC(C#CC3=CC=CC3)=C2)=CC1)C1=CC=CC1","C(#Cc1cccs1)C1=CC(C2=CCC(C#Cc3cccs3)=C2)=CC1",{},"[#6H2r5:1]>>[S:1]",null,-0.1908585498],[-0.1386434732,132.3602367411,13,"completed",-4.843416,13.0,3,"C1=CC(C=Cc2ccc3ccc(C=CC4=CCC=C4)cc3c2)=CC1","C(=Cc1ccc2ccc(C=CC3=CSCS3)cc2c1)C1=CSCS1",{},"[CH,ch:0]1=[C,c:1][C,c:2]=[CH,ch:3][*:4]1>>[S:0]1[*:1]=,:[*:2][S:3][*:4]1",null,-0.2231110784],[-0.1392021074,165.2978050388,13,"completed",-5.456412,13.0,6,"C1=CCC(C=Cc2cc(C=CC3=CC=CC3)cc(C3=CCN=C3)c2)=C1","C(=Cc1cccs1)c1cc(C=Cc2cccs2)cc(C2=CCN=C2)c1",{},"[#6H2r5:1]>>[S:1]",null,-0.2992788434],[-0.1396549913,171.3957391483,13,"completed",-5.230092,13.0,13,"C(#CC1=CC(C2=CC=CC2)=CC1)C1=CC(C2=CC=CC2)=CC1","C(#CC1=CC(c2ccco2)=CC1)C1=CC(c2ccco2)=CC1",{},"[#6H2r5:1]>>[O:1]",null,-0.1940856109],[-0.1434024342,178.3648633964,13,"completed",-5.054556,13.0,13,"C1=c2cc(-c3ccco3)c(-c3ccco3)cc2=CC1","c1coc(-c2cc3c[nH]cc3cc2-c2ccco2)c1",{},"[#6H2r5:1]>>[NH:1]",null,-0.1811793352],[-0.1448007161,170.664507753,13,"completed",-5.310408,13.0,13,"C(=Cc1cccs1)C1=CCC(C2=CC(C=Cc3cccs3)=CC2)=C1","C(=Cc1cccs1)C1=CCC(C2=NC(C=Cc3cccs3)=CC2)=N1",{},"[chr5,CH1r5:1]>>[n:1]",null,-0.2254316353],[-0.1449287905,118.2998035543,13,"completed",-5.199364,13.0,4,"C1=CCC(Nc2cc(-c3ccco3)cc(-c3ccco3)c2)=C1","C1=NCC(Nc2cc(-c3ccco3)cc(-c3ccco3)c2)=C1",{},"[chr5,CH1r5:1]>>[n:1]",null,-0.1372323348],[-0.1454827189,164.61903107,13,"completed",-5.187956,13.0,13,"C1=CC(C=CC2=CC(C3=CCC(C=CC4=CCC=C4)=C3)=CC2)=CC1","C1=CC(C=Cc2cc(-c3csc(C=CC4=CCC=C4)c3)cs2)=CC1",{},"[#6H2r5:1]>>[S:1]",null,-0.1757560576],[-0.1456708582,171.2804493246,13,"completed",-5.16514,13.0,13,"C1=CCC(C2=CC(C=CC3=CCC(C4=CC=CC4)=C3)=CC2)=C1","C(=CC1=CCC(c2cccs2)=C1)C1=CCC(c2cccs2)=C1",{},"[#6H2r5:1]>>[S:1]",null,-0.1772460717],[-0.1460691105,160.2504658592,13,"completed",-5.297528,13.0,13,"C1=CCC(C=CC2=CCC(C3=CC(C=CC4=CC=CC4)=CC3)=C2)=C1","C1=CN=C(C=CC2=CCC(C3=CC(C=CC4=NC=CC4)=CC3)=C2)C1",{},"[chr5,CH1r5:1]>>[n:1]",null,-0.2116570199],[-0.1463066513,150.5638249621,13,"completed",-5.237452,13.0,13,"C(#CC1=CC=CC1)C1=CCC(C2=CC(C#CC3=CC=CC3)=CC2)=C1","C(#Cc1cccs1)C1=CCC(C2=CC(C#Cc3cccs3)=CC2)=C1",{},"[#6H2r5:1]>>[S:1]",null,-0.1786814512],[-0.1467144312,161.2010909039,13,"completed",-5.394864,13.0,3,"C1=CCC(C=Cc2ccc3ccc(C=CC4=CC=CC4)cc3c2)=C1","C(=Cc1cccs1)c1ccc2ccc(C=Cc3cccs3)cc2c1",{},"[#6H2r5:1]>>[S:1]",null,-0.2618945077],[-0.1468963652,143.2223315434,13,"completed",-5.233404,13.0,4,"C1=CCC(C2=CCC(NC3=CC(C4=CC=CC4)=CC3)=C2)=C1","C1=CCC(C2=NCC(NC3=CC(C4=CC=CC4)=NC3)=C2)=C1",{},"[chr5,CH1r5:1]>>[n:1]",null,-0.1709765586],[-0.1471209145,159.6457611466,13,"completed",-5.120244,13.0,13,"C1=CCC(C=CC2=CCC(C3=CC(C=CC4=CC=CC4)=CC3)=C2)=C1","C(=Cc1cccs1)C1=CCC(C2=CC(C=Cc3cccs3)=CC2)=C1",{},"[#6H2r5:1]>>[S:1]",null,-0.1602734558],[-0.147384996,133.1386200835,13,"completed",-5.2438,13.0,4,"C1=CCC(Nc2cccc(NC3=CC=CC3)c2C2=CCC=C2)=C1","C1=CC(c2c(NC3=CC=NC3)cccc2NC2=CC=NC2)=CC1",{},"[chr5,CH1r5:1]>>[n:1]",null,-0.1669081417],[-0.1495417353,138.0886964453,13,"completed",-5.209208,13.0,4,"C1=CCC(Nc2cc(-c3ccc[nH]3)cc(-c3ccc[nH]3)c2)=C1","C1=NCC(Nc2cc(-c3ccc[nH]3)cc(-c3ccc[nH]3)c2)=C1",{},"[chr5,CH1r5:1]>>[n:1]",null,-0.1578366809],[-0.1497606636,144.1799714412,13,"completed",-5.036248,13.0,4,"C1=CCC(C2=CCC(NC3=CC(C4=CC=CC4)=CC3)=C2)=C1","C1=NCC(C2=CCC(NC3=CC(C4=CC=NC4)=CC3)=C2)=C1",{},"[chr5,CH1r5:1]>>[n:1]",null,-0.1509283928],[-0.1498002027,134.8290015345,13,"completed",-4.899628,13.0,3,"C(#Cc1ccc2ccc(C#CC3=CCC=C3)cc2c1)C1=CCC=C1","C(#Cc1ccc2ccc(C#CC3=CSCS3)cc2c1)C1=CSCS1",{},"[CH,ch:0]1=[C,c:1][C,c:2]=[CH,ch:3][*:4]1>>[S:0]1[*:1]=,:[*:2][S:3][*:4]1",null,-0.194555492],[-0.1499978191,166.0922777178,13,"completed",-5.203044,13.0,13,"C(#CC1=CC(C2=CC=CC2)=CC1)C1=CC(C2=CC=CC2)=CC1","C(#CC1=CC(c2cccs2)=CC1)C1=CC(c2cccs2)=CC1",{},"[#6H2r5:1]>>[S:1]",null,-0.181078704],[-0.1500358767,167.9841043694,13,"completed",-5.0874,13.0,3,"C1=CCC(C=Cc2cccc(-c3cccc(C=CC4=CC=CC4)c3)c2)=C1","C1=CCC(C=CC2=CC(C3=CCC(C=CC4=CC=CC4)=C3)=CC2)=C1",{},"[c:0]1[ch:1][ch][c:3][c!r5:4][c!r5:5]1>>[c:0]1[CH2:1][c:3][c:4][c:5]1",null,-0.1682154919],[-0.15033528,150.3995852386,13,"completed",-5.109756,13.0,3,"C1=Cc2cccc(Nc3cccc4c3CC=C4)c2C1","c1cc(Nc2cccc3ccoc23)c2occc2c1",{},"[#6H2r5:1]>>[O:1]",null,-0.1505545523],[-0.1503689797,151.5969184478,13,"completed",-5.290536,13.0,13,"C(#CC1=CC=CC1)C1=CCC(C2=CC(C#CC3=CC=CC3)=CC2)=C1","C(#Cc1ccco1)C1=CCC(C2=CC(C#Cc3ccco3)=CC2)=C1",{},"[#6H2r5:1]>>[O:1]",null,-0.2019172347],[-0.1506039942,167.0258743991,13,"completed",-5.236716,13.0,13,"C1=CCC(C=CC2=CCC(C3=CC(C=CC4=CC=CC4)=CC3)=C2)=C1","C(=CC1=CN=CC1)C1=CCC(C2=CC(C=CC3=CN=CC3)=CC2)=C1",{},"[chr5,CH1r5:1]>>[n:1]",null,-0.1925002919],[-0.150994911,179.666818968,13,"completed",-5.25438,13.0,3,"C1=CCC(C=CC2=CCC=C2C=CC2=CC=CC2)=C1","C(=Cc1cccs1)C1=CCC=C1C=Cc1cccs1",{},"[#6H2r5:1]>>[S:1]",null,-0.2096626485],[-0.1513187188,178.1770132131,13,"completed",-5.3059,13.0,13,"C1=c2cc(-c3ccco3)c(-c3ccco3)cc2=CC1","c1coc(-c2cc3cscc3cc2-c2ccco2)c1",{},"[#6H2r5:1]>>[S:1]",null,-0.2291735258],[-0.1514869982,163.760439553,13,"completed",-5.4301,13.0,6,"C1=CC(c2cc(C=Cc3cccs3)cc(C=Cc3cccs3)c2)=CC1","C(=Cc1cccs1)c1cc(C=Cc2cccs2)cc(-c2ccoc2)c1",{},"[#6H2r5:1]>>[O:1]",null,-0.2832151593],[-0.1517163401,186.848054654,13,"completed",-5.303324,13.0,13,"C1=c2cc(-c3cccs3)c(-c3cccs3)cc2=CC1","c1csc(-c2cc3cscc3cc2-c2cccs2)c1",{},"[#6H2r5:1]>>[S:1]",null,-0.2348810625],[-0.1519991666,131.7145233009,13,"completed",-5.275264,13.0,3,"C(=Cc1ccccn1)c1cccc(-c2cccc(C=Cc3ccccn3)c2)c1","C(=Cc1ccccn1)C1=CCC(C2=CC(C=Cc3ccccn3)=CC2)=C1",{},"[c:0]1[ch:1][ch][c:3][c!r5:4][c!r5:5]1>>[c:0]1[CH2:1][c:3][c:4][c:5]1",null,-0.1800007661],[-0.1521128936,132.5765583456,13,"completed",-5.227516,13.0,4,"C1=CCC(c2cc(NC3=CC=NC3)cc(C3=CC=CC3)c2)=C1","C1=NCC(Nc2cc(-c3cccs3)cc(-c3cccs3)c2)=C1",{},"[#6H2r5:1]>>[S:1]",null,-0.1598252347],[-0.1526055877,132.5578260532,13,"completed",-4.841576,13.0,3,"C1=CC(c2cc(C=Cc3ccccc3)cc(C3=CCC=C3)c2)=CC1","C(=Cc1cc(C2=CSCS2)cc(C2=CSCS2)c1)c1ccccc1",{},"[CH,ch:0]1=[C,c:1][C,c:2]=[CH,ch:3][*:4]1>>[S:0]1[*:1]=,:[*:2][S:3][*:4]1",null,-0.2242659794],[-0.1530971507,176.7781752643,13,"completed",-5.430284,13.0,11,"C1=CCC(C=Cc2cc(C=CC3=CC=CC3)cc(-c3cocn3)c2)=C1","C(=Cc1cccs1)c1cc(C=Cc2cccs2)cc(-c2cocn2)c1",{},"[#6H2r5:1]>>[S:1]",null,-0.2910384998],[-0.1531734082,197.3771216177,13,"completed",-5.185196,13.0,13,"C1=CC(C=Cc2cc(-c3csc(C=CC4=CCC=C4)c3)cs2)=CC1","C(=Cc1cc(-c2csc(C=Cc3ccsc3)c2)cs1)c1ccsc1",{},"[#6H2r5:1]>>[S:1]",null,-0.2061900186],[-0.1532040132,158.9543103153,13,"completed",-5.157964,13.0,13,"C1=CC(C=CC2=CC(C3=CCC(C=CC4=CCC=C4)=C3)=CC2)=CC1","C(=CC1=CCC=N1)C1=CC(C2=CCC(C=CC3=CCC=N3)=C2)=CC1",{},"[chr5,CH1r5:1]>>[n:1]",null,-0.1640511724],[-0.1535614118,167.1791139257,13,"completed",-5.21758,13.0,13,"C1=CC(C=Cc2cc(-c3csc(C=CC4=CCC=C4)c3)cs2)=CC1","C(=Cc1cc(-c2csc(C=CC3=CCC=N3)c2)cs1)C1=CCC=N1",{},"[chr5,CH1r5:1]>>[n:1]",null,-0.186341444],[-0.1536620807,183.0734258054,13,"completed",-5.218868,13.0,11,"C(=Cc1ccc2cscc2c1)c1ccc2cscc2c1","C(=Cc1cc2cscc2cn1)c1cc2cscc2cn1",{},"[ch&r6:0]>>[nr6:0]",null,-0.2010954598],[-0.1541498339,212.3887993546,13,"completed",-5.247204,13.0,13,"C1=CCC(c2cc3c(cc2C2=CC=CC2)=CCC=3)=C1","C1=CCC(c2cc3cscc3cc2C2=CC=CC2)=C1",{},"[#6H2r5:1]>>[S:1]",null,-0.2360652891],[-0.1546351157,165.649623288,13,"completed",-5.119784,13.0,3,"C1=C(C2=CC(c3ccccc3)=CC2)CC=C1c1ccccc1","C1=CCC(C2=CCC(C3=CC(C4=CC=CC4)=CC3)=C2)=C1",{},"[c:0]1[ch:1][ch][c:3][c!r5:4][c!r5:5]1>>[c:0]1[CH2:1][c:3][c:4][c:5]1",null,-0.1662275156],[-0.1546890448,189.4628246234,13,"completed",-5.122452,13.0,13,"C1=CC(C=CC2=CC(C3=CCC(C=CC4=CCC=C4)=C3)=CC2)=CC1","C(=Cc1ccsc1)C1=CC(C2=CCC(C=Cc3ccsc3)=C2)=CC1",{},"[#6H2r5:1]>>[S:1]",null,-0.1901135638],[-0.1552737094,160.9510266857,13,"completed",-5.083076,13.0,3,"C1=CCC(c2cccc(C=Cc3cccc(C4=CC=CC4)c3)c2)=C1","C1=CCC(C2=CCC(C=CC3=CC(C4=CC=CC4)=CC3)=C2)=C1",{},"[c:0]1[ch:1][ch][c:3][c!r5:4][c!r5:5]1>>[c:0]1[CH2:1][c:3][c:4][c:5]1",null,-0.1613864296],[-0.1555000488,146.8666367712,13,"completed",-5.193844,13.0,4,"C1=CCC(Nc2cc(-c3ccsc3)cc(-c3ccsc3)c2)=C1","C1=NCC(Nc2cc(-c3ccsc3)cc(-c3ccsc3)c2)=C1",{},"[chr5,CH1r5:1]>>[n:1]",null,-0.1608884402],[-0.1564441902,187.2109785296,13,"completed",-5.369288,13.0,13,"C1=CCC(c2cc3cocc3cc2C2=CC=CC2)=C1","c1coc(-c2cc3cocc3cc2-c2ccco2)c1",{},"[#6H2r5:1]>>[O:1]",null,-0.2656704795],[-0.1568072372,175.7038140994,13,"completed",-5.1955,13.0,13,"C1=CCC(C2=CC(C=CC3=CCC(C4=CC=CC4)=C3)=CC2)=C1","C(=CC1=CCC(c2ccco2)=C1)C1=CCC(c2ccco2)=C1",{},"[#6H2r5:1]>>[O:1]",null,-0.1879913636],[-0.1568538171,184.8822227459,13,"completed",-5.053176,13.0,5,"c1ccc(-c2cc(Nc3ccc[nH]3)cc(-c3ccccc3)c2)cc1","c1ccc(-c2cc(Nc3ncc[nH]3)cc(-c3ccccc3)c2)cc1",{},"[chr5,CH1r5:1]>>[n:1]",null,-0.1877651589],[-0.1573219304,224.1010016569,13,"completed",-5.26496,13.0,3,"C1=CCC(C=Cc2ccc3cc(C=CC4=CC=CC4)ccc3c2)=C1","C(=Cc1cccs1)c1ccc2cc(C=Cc3cccs3)ccc2c1",{},"[#6H2r5:1]>>[S:1]",null,-0.2521012529],[-0.1576444533,193.8377314415,13,"completed",-5.286488,13.0,13,"C1=CCC(C=Cc2coc(-c3cc(C=CC4=CC=CC4)co3)c2)=C1","C(=Cc1cccs1)c1coc(-c2cc(C=Cc3cccs3)co2)c1",{},"[#6H2r5:1]>>[S:1]",null,-0.2336967596],[-0.1578530608,107.8532693458,13,"completed",-5.280784,13.0,3,"C1=CCC(Nc2ccc3ccc(NC4=CC=CC4)cc3c2)=C1","C1=NCC(Nc2ccc3ccc(NC4=CC=NC4)cc3c2)=C1",{},"[chr5,CH1r5:1]>>[n:1]",null,-0.1662736494],[-0.1578969898,177.6533691718,13,"completed",-5.13202,13.0,3,"C1=C(C2=CCC(c3ccccc3)=C2)C=C(c2ccccc2)C1","C1=CCC(C2=CC(C3=CCC(C4=CC=CC4)=C3)=CC2)=C1",{},"[c:0]1[ch:1][ch][c:3][c!r5:4][c!r5:5]1>>[c:0]1[CH2:1][c:3][c:4][c:5]1",null,-0.1790617407],[-0.1579464383,118.4717194643,13,"completed",-4.94296,13.0,4,"C1=CC(Nc2cccc(NC3=CCC=C3)c2C2=CCC=C2)=CC1","C1=CC(c2c(NC3=CCC=N3)cccc2NC2=CCC=N2)=CC1",{},"[chr5,CH1r5:1]>>[n:1]",null,-0.1616159444],[-0.1584626253,171.3901755044,13,"completed",-5.190992,13.0,4,"C1=CCC(c2cc(Nc3ccco3)cc(C3=CC=CC3)c2)=C1","C1=NC=C(c2cc(Nc3ccco3)cc(C3=CN=CC3)c2)C1",{},"[chr5,CH1r5:1]>>[n:1]",null,-0.182843017],[-0.1585887629,167.0344565048,13,"completed",-5.169004,13.0,3,"C(#CC1=CCC(c2ccccc2)=C1)C1=CCC(c2ccccc2)=C1","C(#CC1=CCC(C2=CC=CC2)=C1)C1=CCC(C2=CC=CC2)=C1",{},"[c:0]1[ch:1][ch][c:3][c!r5:4][c!r5:5]1>>[c:0]1[CH2:1][c:3][c:4][c:5]1",null,-0.1738783199],[-0.1588435975,129.855948109,13,"completed",-5.387596,13.0,4,"C1=CC(c2cc(Nc3ccco3)cc(C3=CCC=C3)c2)=CC1","C1=CC(c2cc(Nc3ccno3)cc(C3=CCC=C3)c2)=CC1",{},"[chr5,CH1r5:1]>>[n:1]",null,-0.2395645681],[-0.1589970068,142.4493649486,13,"completed",-4.937992,13.0,6,"C1=CC(c2cc(C=CC3=NC=CC3)cc(C=CC3=NC=CC3)c2)=CC1","C1=CN=C(C=Cc2cc(C=CC3=NC=CC3)cc(C3=CSCS3)c2)C1",{},"[CH,ch:0]1=[C,c:1][C,c:2]=[CH,ch:3][*:4]1>>[S:0]1[*:1]=,:[*:2][S:3][*:4]1",null,-0.1820786964],[-0.1592825559,180.5041455974,13,"completed",-5.169464,13.0,13,"C(=Cc1ccsc1)C1=CC(C2=CCC(C=Cc3ccsc3)=C2)=CC1","C(=Cc1cscn1)C1=CC(C2=CCC(C=Cc3cscn3)=C2)=CC1",{},"[chr5,CH1r5:1]>>[n:1]",null,-0.1869388075],[-0.1594403775,113.1812198121,13,"completed",-5.272504,13.0,4,"C1=CCC(Nc2cc(NC3=CC=CC3)cc(C3=CC=CC3)c2)=C1","C1=CCC(c2cc(NC3=CC=NC3)cc(NC3=CC=NC3)c2)=C1",{},"[chr5,CH1r5:1]>>[n:1]",null,-0.1655029523],[-0.1594421669,136.6413813636,13,"completed",-5.330464,13.0,4,"C1=CCC(c2cc(NC3=CN=CC3)cc(C3=CC=CC3)c2)=C1","C1=CCC(c2cc(NC3=CN=NC3)cc(C3=CC=CC3)c2)=C1",{},"[chr5,CH1r5:1]>>[n:1]",null,-0.2114156054],[-0.1596039893,133.0568038191,13,"completed",-4.860804,13.0,3,"C(#Cc1cc(C2=CCC=C2)cc(C2=CCC=C2)c1)c1ccccc1","C(#Cc1cc(C2=CSCS2)cc(C2=CSCS2)c1)c1ccccc1",{},"[CH,ch:0]1=[C,c:1][C,c:2]=[CH,ch:3][*:4]1>>[S:0]1[*:1]=,:[*:2][S:3][*:4]1",null,-0.2138675501],[-0.1599318735,152.3756776528,13,"completed",-5.292652,13.0,3,"C(=Cc1ccccc1)C1=CCC=C1C1=CCC=C1C=Cc1ccccc1","C1=CC(C=CC2=CCC=C2C2=CCC=C2C=CC2=CCC=C2)=CC1",{},"[c:0]1[ch:1][ch][c:3][c!r5:4][c!r5:5]1>>[c:0]1[CH2:1][c:3][c:4][c:5]1",null,-0.2034811926],[-0.1599614253,214.7862130126,13,"completed",-5.19136,13.0,13,"C1=CC(c2csc(C=Cc3cc(C4=CCC=C4)cs3)c2)=CC1","C(=Cc1cc(-c2ccsc2)cs1)c1cc(-c2ccsc2)cs1",{},"[#6H2r5:1]>>[S:1]",null,-0.2241048317],[-0.1600785151,109.8648627526,13,"completed",-5.216292,13.0,4,"C1=CCC(Nc2cc(NC3=CC=CC3)cc(C3=CCC=C3)c2)=C1","C1=CC(c2cc(NC3=CC=NC3)cc(NC3=CC=NC3)c2)=CC1",{},"[chr5,CH1r5:1]>>[n:1]",null,-0.1367368436],[-0.1602542358,152.9834678648,13,"completed",-5.290628,13.0,3,"C(=Cc1cccc(-c2cccc(C=Cc3ccccc3)c2)c1)c1ccccc1","C(=Cc1ccccc1)C1=CC(C2=CCC(C=Cc3ccccc3)=C2)=CC1",{},"[c:0]1[ch:1][ch][c:3][c!r5:4][c!r5:5]1>>[c:0]1[CH2:1][c:3][c:4][c:5]1",null,-0.2030026312],[-0.1602790209,126.0937654211,13,"completed",-5.339112,13.0,4,"C1=CC(c2cc(NC3=CN=CC3)cc(C3=CCC=C3)c2)=CC1","C1=CC(c2cc(NC3=NN=CC3)cc(C3=CCC=C3)c2)=CC1",{},"[chr5,CH1r5:1]>>[n:1]",null,-0.2095594581],[-0.1604547725,110.5909101942,13,"completed",-5.315836,13.0,6,"C(#Cc1cc2c[nH]cc2cc1C#CC1=CC=CC1)C1=CC=CC1","C(#Cc1cc2c[nH]cc2cc1C#CC1=CC=NC1)C1=CC=NC1",{},"[chr5,CH1r5:1]>>[n:1]",null,-0.1872353788],[-0.160508463,161.845678728,13,"completed",-5.188508,13.0,6,"C(#Cc1ccc(C#CC2=CC=CC2)c2c1SCS2)C1=CC=CC1","C(#Cc1ccc(C#Cc2cccs2)c2c1SCS2)c1cccs1",{},"[#6H2r5:1]>>[S:1]",null,-0.1732989328],[-0.1606815636,166.2440624047,13,"completed",-5.153916,13.0,4,"C1=CCC(Nc2cc3c(cc2NC2=CC=CC2)=CCC=3)=C1","C1=CCC(Nc2cc3c(cc2NC2=CC=CC2)=NCN=3)=C1",{},"[chr5,CH1r5:1]>>[n:1]",null,-0.1704742985],[-0.1606918804,183.7506522494,13,"completed",-5.157688,13.0,4,"C1=CCC(c2cc(NC3=CC=NC3)cc(C3=CC=CC3)c2)=C1","C1=CCC(c2cc(Nc3ccn[nH]3)cc(C3=CC=CC3)c2)=C1",{},"[#6H2r5:1]>>[NH:1]",null,-0.1881355251],[-0.1608195067,144.5187073333,13,"completed",-4.925388,13.0,6,"C1=CCC(C=Cc2cc(C=CC3=CC=CC3)cc(C3=CSCS3)c2)=C1","C(=Cc1cc(C=CC2=CN=CC2)cc(C2=CSCS2)c1)C1=CN=CC1",{},"[chr5,CH1r5:1]>>[n:1]",null,-0.1892760908],[-0.1608595416,189.1532820882,13,"completed",-5.036248,13.0,3,"C1=CCC(Nc2cccc(-c3cccc(NC4=CC=CC4)c3)c2)=C1","C1=NC=C(Nc2cccc(-c3cccc(NC4=CN=CC4)c3)c2)C1",{},"[chr5,CH1r5:1]>>[n:1]",null,-0.1943462881],[-0.1610948704,201.0626357737,13,"completed",-5.028704,13.0,4,"C1=CCC(Nc2cc(C3=CC=CC3)cc(C3=CC=CC3)c2)=C1","C1=CCC(Nc2cc(C3=NC=CC3)cc(C3=NC=CC3)c2)=C1",{},"[chr5,CH1r5:1]>>[n:1]",null,-0.207163974],[-0.1614395116,194.5636847001,13,"completed",-5.215004,13.0,3,"C(=Cc1ccccc1)C1=CCC=C1C1=CCC=C1C=Cc1ccccc1","C1=CCC(C=CC2=CCC=C2C2=CCC=C2C=CC2=CC=CC2)=C1",{},"[c:0]1[ch:1][ch][c:3][c!r5:4][c!r5:5]1>>[c:0]1[CH2:1][c:3][c:4][c:5]1",null,-0.2105605096],[-0.161794927,206.976663812,13,"completed",-5.12374,13.0,4,"C1=CCC(Nc2cc(C3=CC=CC3)cc(C3=CC=CC3)c2)=C1","C1=CCC(Nc2cc(C3=CC=NC3)cc(C3=CC=NC3)c2)=C1",{},"[chr5,CH1r5:1]>>[n:1]",null,-0.2076427155],[-0.1619265915,154.2883445996,13,"completed",-5.216292,13.0,12,"C1=CC(C=CC2=CCC(C3=CC(C=CC4=CCC=C4)=CC3)=C2)=CC1","C1=CC(C=Cc2csc(-c3cc(C=CC4=CCC=C4)cs3)c2)=CC1",{},"[#6H2r5:1]>>[S:1]",null,-0.1744464663],[-0.162394051,154.7182050597,13,"completed",-4.959428,13.0,4,"C1=CC(Nc2cccc(NC3=CCC=C3)c2-c2ccccn2)=CC1","C1=CC(Nc2cccc(NC3=CCC=C3)c2-c2ccncn2)=CC1",{},"[ch&r6:0]>>[nr6:0]",null,-0.1833585605],[-0.1624407102,193.0489820063,13,"completed",-5.042688,13.0,3,"C1=C(Nc2ccccc2)CC=C1C1=CCC(Nc2ccccc2)=C1","c1ccc(Nc2cc(-c3coc(Nc4ccccc4)c3)co2)cc1",{},"[#6H2r5:1]>>[O:1]",null,-0.1971735162],[-0.162450295,154.8720127996,13,"completed",-4.954276,13.0,4,"C1=CC(c2cc(NC3=NC=CC3)cc(C3=CCC=C3)c2)=CC1","C1=CC(c2cc(Nc3ncc[nH]3)cc(C3=CCC=C3)c2)=CC1",{},"[#6H2r5:1]>>[NH:1]",null,-0.1854473715],[-0.1624859306,197.7897164622,13,"completed",-5.15594,13.0,12,"C(=Cc1ccc2ccc(C=Cc3cc[nH]c3)cc2c1)c1cc[nH]c1","C(=Cc1c[nH]cn1)c1ccc2ccc(C=Cc3c[nH]cn3)cc2c1",{},"[chr5,CH1r5:1]>>[n:1]",null,-0.2016286708],[-0.1625638187,155.1503166311,13,"completed",-5.129812,13.0,4,"C1=CC(C2=CCC(NC3=CC(C4=CCC=C4)=CC3)=C2)=CC1","C1=CC(C2=CCC(NC3=NC(C4=CCC=C4)=CC3)=N2)=CC1",{},"[chr5,CH1r5:1]>>[n:1]",null,-0.1565474716],[-0.1626428048,182.4714776421,13,"completed",-5.050692,13.0,6,"C(#Cc1cc2c(cc1C#CC1=CC=CC1)=CCC=2)C1=CC=CC1","C(#Cc1cc2c(cc1C#CC1=CC=CC1)SCS2)C1=CC=CC1",{},"[CH,ch:0]1=[C,c:1][C,c:2]=[CH,ch:3][*:4]1>>[S:0]1[*:1]=,:[*:2][S:3][*:4]1",null,-0.1857072072],[-0.1630773866,142.5862525136,13,"completed",-4.852064,13.0,3,"C1=CC(c2cccc(C=Cc3cccc(C4=CCC=C4)c3)c2)=CC1","C(=Cc1cccc(C2=CSCS2)c1)c1cccc(C2=CSCS2)c1",{},"[CH,ch:0]1=[C,c:1][C,c:2]=[CH,ch:3][*:4]1>>[S:0]1[*:1]=,:[*:2][S:3][*:4]1",null,-0.2246157761],[-0.1632364292,155.4813126963,13,"completed",-5.017296,13.0,3,"C1=CC(C=Cc2cc3ccccc3cc2C=CC2=CCC=C2)=CC1","C1=CC(C=Cc2cc3c(cc2C=CC2=CCC=C2)=CCC=3)=CC1",{},"[c:0]1[ch:1][ch][c:3][c!r5:4][c!r5:5]1>>[c:0]1[CH2:1][c:3][c:4][c:5]1",null,-0.1659096588],[-0.1632793789,144.7638069359,13,"completed",-5.324024,13.0,12,"C1=CC(C=CC2=CCC(C3=CC(C=CC4=CCC=C4)=CC3)=C2)=CC1","C1=CC(C=CC2=CCC(C3=NC(C=CC4=CCC=C4)=CC3)=N2)=CC1",{},"[chr5,CH1r5:1]>>[n:1]",null,-0.2134199348],[-0.1634027171,217.9180395618,13,"completed",-5.165508,13.0,13,"C1=CN=C(c2cc3c(cc2C2=NC=CC2)=CCC=3)C1","C1=CN=C(c2cc3c[nH]cc3cc2C2=NC=CC2)C1",{},"[#6H2r5:1]>>[NH:1]",null,-0.222690386],[-0.1634893346,156.4190913332,13,"completed",-5.293388,13.0,12,"C1=CC(C=CC2=CCC(C3=CC(C=CC4=CCC=C4)=CC3)=C2)=CC1","C(=CC1=CCC(C2=CC(C=CC3=CCN=C3)=CC2)=C1)C1=CCN=C1",{},"[chr5,CH1r5:1]>>[n:1]",null,-0.2068632452],[-0.1635250569,165.564791324,13,"completed",-5.25576,13.0,13,"C(#CC1=CC(C2=CCC(C#CC3=CC=CC3)=C2)=CC1)C1=CC=CC1","C(#Cc1cc(-c2csc(C#CC3=CC=CC3)c2)cs1)C1=CC=CC1",{},"[#6H2r5:1]>>[S:1]",null,-0.1982414617],[-0.118378164,125.4886534389,14,"completed",-5.008188,14.0,6,"C1=CCC(C=Cc2cc(C=CC3=CC=CC3)cc(C3=CSCS3)c2)=C1","C(=Cc1cc(C=CC2=CC=NC2)cc(C2=CSCS2)c1)C1=CC=NC1",{},"[chr5,CH1r5:1]>>[n:1]",null,-0.1409887562],[-0.1216877032,126.3786709589,14,"completed",-4.877088,14.0,3,"C1=CC(c2cc(C=Cc3ccccc3)cc(C=Cc3ccccc3)c2)=CC1","C(=Cc1cc(C=Cc2ccccc2)cc(C2=CSCS2)c1)c1ccccc1",{},"[CH,ch:0]1=[C,c:1][C,c:2]=[CH,ch:3][*:4]1>>[S:0]1[*:1]=,:[*:2][S:3][*:4]1",null,-0.2007972877],[-0.1228393284,133.0263450515,14,"completed",-5.087768,14.0,4,"C1=CCC(Nc2cc3c(cc2NC2=CC=CC2)=CCC=3)=C1","C1=NCC(Nc2cc3c(cc2NC2=CC=NC2)=CCC=3)=C1",{},"[chr5,CH1r5:1]>>[n:1]",null,-0.1333016248],[-0.1310129469,142.3259403372,14,"completed",-5.179032,14.0,14,"C1=CC(C=Cc2cc3c(cc2C=CC2=CCC=C2)=CCC=3)=CC1","C1=CC(C=Cc2cc3cscc3cc2C=CC2=CCC=C2)=CC1",{},"[#6H2r5:1]>>[S:1]",null,-0.1526998403],[-0.1389069192,243.1412692243,14,"completed",-5.170108,14.0,4,"C1=CCC(NC2=CCC=C2C2=CCC=C2NC2=CC=CC2)=C1","C1=NCC(NC2=CCC=C2C2=CCC=C2NC2=CC=NC2)=C1",{},"[chr5,CH1r5:1]>>[n:1]",null,-0.2480445349],[-0.1422737909,178.3498720537,14,"completed",-5.070656,14.0,6,"C(#Cc1cc2c(cc1C#CC1=CC=CC1)SCS2)C1=CC=CC1","C(#Cc1cc2c(cc1C#Cc1cccs1)SCS2)c1cccs1",{},"[#6H2r5:1]>>[S:1]",null,-0.1795288315],[-0.1427841385,179.9506114384,14,"completed",-5.148304,14.0,14,"C1=CCC(C=CC2=CC(C3=CCC(C=CC4=CC=CC4)=C3)=CC2)=C1","C(=Cc1ccco1)C1=CC(C2=CCC(C=Cc3ccco3)=C2)=CC1",{},"[#6H2r5:1]>>[O:1]",null,-0.1830997761],[-0.1433017701,145.8425876246,14,"completed",-5.234232,14.0,14,"C1=CC(C=Cc2cc3c(cc2C=CC2=CCC=C2)=CCC=3)=CC1","C1=CC(C=Cc2cc3cocc3cc2C=CC2=CCC=C2)=CC1",{},"[#6H2r5:1]>>[O:1]",null,-0.1734906135],[-0.1434498798,146.7950299174,14,"completed",-4.906068,14.0,3,"C(#Cc1cccc(-c2cccc(C#CC3=CCC=C3)c2)c1)C1=CCC=C1","C(#Cc1cccc(-c2cccc(C#CC3=CSCS3)c2)c1)C1=CSCS1",{},"[CH,ch:0]1=[C,c:1][C,c:2]=[CH,ch:3][*:4]1>>[S:0]1[*:1]=,:[*:2][S:3][*:4]1",null,-0.1999437294],[-0.1454470439,154.6181512469,14,"completed",-5.178112,14.0,14,"C1=CC(C=Cc2cc3cscc3cc2C=CC2=CCC=C2)=CC1","C(=Cc1cc2cscc2cc1C=CC1=CCC=N1)C1=CCC=N1",{},"[chr5,CH1r5:1]>>[n:1]",null,-0.1640015248],[-0.1461382709,114.6765398908,14,"completed",-4.954368,14.0,14,"C1=C(Nc2ccccc2)CN=C1C1=NCC(Nc2ccccc2)=C1","C1=CCC(NC2=CC(C3=NCC(NC4=CC=CC4)=C3)=NC2)=C1",{},"[c:0]1[ch:1][ch][c:3][c!r5:4][c!r5:5]1>>[c:0]1[CH2:1][c:3][c:4][c:5]1",null,-0.1534371589],[-0.1471192174,150.1386522128,14,"completed",-5.221628,14.0,14,"c1ccc(-c2cc3cscc3cc2-c2ccccc2)cc1","C1=CC(c2cc3cscc3cc2C2=CCC=C2)=CC1",{},"[c:0]1[ch:1][ch][c:3][c!r5:4][c!r5:5]1>>[c:0]1[CH2:1][c:3][c:4][c:5]1",null,-0.1725988597],[-0.1477360939,152.7525397378,14,"completed",-4.871016,14.0,3,"C1=CC(C=Cc2cccc(-c3cccc(C=CC4=CCC=C4)c3)c2)=CC1","C(=Cc1cccc(-c2cccc(C=CC3=CSCS3)c2)c1)C1=CSCS1",{},"[CH,ch:0]1=[C,c:1][C,c:2]=[CH,ch:3][*:4]1>>[S:0]1[*:1]=,:[*:2][S:3][*:4]1",null,-0.2214177902],[-0.148806737,168.6360208848,14,"completed",-5.01104,14.0,14,"C1=CC(C=Cc2cc3c(cc2C=CC2=CCC=C2)=CCC=3)=CC1","C(=Cc1cc2c(cc1C=CC1=CCC=N1)=CCC=2)C1=CCC=N1",{},"[chr5,CH1r5:1]>>[n:1]",null,-0.1797662636],[-0.1492565362,168.2706746552,14,"completed",-5.127144,14.0,4,"C1=CCC(C2=CCC(NC3=CC(C4=CC=CC4)=CC3)=C2)=C1","C1=CCC(C2=CCC(NC3=NC(C4=CC=CC4)=CC3)=N2)=C1",{},"[chr5,CH1r5:1]>>[n:1]",null,-0.1693400436],[-0.1498473388,198.8868101781,14,"completed",-4.994204,14.0,14,"C1=CC(C=Cc2cc3c(cc2C=CC2=CCC=C2)=CCC=3)=CC1","C1=CC(C=Cc2cc3c(cc2C=CC2=CCC=C2)SCS3)=CC1",{},"[CH,ch:0]1=[C,c:1][C,c:2]=[CH,ch:3][*:4]1>>[S:0]1[*:1]=,:[*:2][S:3][*:4]1",null,-0.2122273124],[-0.1502229138,177.4904860405,14,"completed",-5.131652,14.0,14,"C1=CCC(C=CC2=CC(C3=CCC(C=CC4=CC=CC4)=C3)=CC2)=C1","C(=Cc1cccs1)C1=CC(C2=CCC(C=Cc3cccs3)=C2)=CC1",{},"[#6H2r5:1]>>[S:1]",null,-0.1788680483],[-0.1505671118,155.0985794046,14,"completed",-5.163208,14.0,5,"C1=CC(c2cc(Nc3ncc[nH]3)cc(C3=CCC=C3)c2)=CC1","C1=CC(c2cc(Nc3ncc[nH]3)cc(C3=CCC=C3)n2)=CC1",{},"[ch&r6:0]>>[nr6:0]",null,-0.1612862128],[-0.1523962728,150.0133352664,14,"completed",-4.946088,14.0,14,"C(=Cc1cc2c(cc1C=CC1=CCC=N1)=CCC=2)C1=CCC=N1","C(=Cc1cc2c[nH]cc2cc1C=CC1=CCC=N1)C1=CCC=N1",{},"[#6H2r5:1]>>[NH:1]",null,-0.1846931607],[-0.1525332892,143.0545255421,14,"completed",-5.142508,14.0,14,"C(=Cc1cc2c(cc1C=CC1=CCN=C1)=CCC=2)C1=CCN=C1","C(=Cc1cc2c[nH]cc2cc1C=CC1=CCN=C1)C1=CCN=C1",{},"[#6H2r5:1]>>[NH:1]",null,-0.146116368],[-0.1540922007,226.3278483832,14,"completed",-5.25898,14.0,14,"C1=CCC(C=CC2=CCC=C2C2=CCC=C2C=CC2=CC=CC2)=C1","C(=Cc1ccco1)C1=CCC=C1C1=CCC=C1C=Cc1ccco1",{},"[#6H2r5:1]>>[O:1]",null,-0.2522079871],[-0.1542737847,139.1505602742,14,"completed",-5.285568,14.0,5,"C1=CC(c2cc(Nc3ncc[nH]3)cc(C3=CCC=C3)c2)=CC1","C1=CC(c2cc(Nc3ncn[nH]3)cc(C3=CCC=C3)c2)=CC1",{},"[chr5,CH1r5:1]>>[n:1]",null,-0.1903582541],[-0.1546009649,188.5571330441,14,"completed",-5.1656,14.0,14,"C1=CCC(C2=CCC(C=CC3=CC(C4=CC=CC4)=CC3)=C2)=C1","C(=CC1=CC(c2ccco2)=CC1)C1=CC(c2ccco2)=CC1",{},"[#6H2r5:1]>>[O:1]",null,-0.1940681293],[-0.1556458048,140.0501586237,14,"completed",-5.176824,14.0,4,"C1=CCC(Nc2cc(C3=NCC=C3)cc(C3=NCC=C3)c2)=C1","C1=CC(c2cc(NC3=CC=NC3)cc(C3=NCC=C3)c2)=NC1",{},"[chr5,CH1r5:1]>>[n:1]",null,-0.1500199692],[-0.1567995496,135.6381736964,14,"completed",-5.171672,14.0,3,"C(=Cc1cc2ccccc2cc1C=Cc1ccccn1)c1ccccn1","C(=Cc1cc2c(cc1C=Cc1ccccn1)=CCC=2)c1ccccn1",{},"[c:0]1[ch:1][ch][c:3][c!r5:4][c!r5:5]1>>[c:0]1[CH2:1][c:3][c:4][c:5]1",null,-0.1446194427],[-0.1569232453,138.0952420427,14,"completed",-5.283912,14.0,3,"C1=CCC(Nc2cccc(NC3=CC=CC3)c2-c2ccccc2)=C1","C1=NCC(Nc2cccc(NC3=CC=NC3)c2-c2ccccc2)=C1",{},"[chr5,CH1r5:1]>>[n:1]",null,-0.1887958461],[-0.1572089397,159.8219522477,14,"completed",-5.297804,14.0,9,"C1=CCC(C=Cc2cc(C=CC3=CC=CC3)cc(-c3c[nH]cn3)c2)=C1","C(=Cc1ccco1)c1cc(C=Cc2ccco2)cc(-c2c[nH]cn2)c1",{},"[#6H2r5:1]>>[O:1]",null,-0.211459224],[-0.1575553328,236.9881601591,14,"completed",-5.266248,14.0,14,"C1=CCC(C=CC2=CCC=C2C2=CCC=C2C=CC2=CC=CC2)=C1","C(=Cc1cccs1)C1=CCC=C1C1=CCC=C1C=Cc1cccs1",{},"[#6H2r5:1]>>[S:1]",null,-0.2640193228],[-0.1575566633,170.9547138776,14,"completed",-5.124108,14.0,14,"C1=CCC(C2=CCC(C=CC3=CC(C4=CC=CC4)=CC3)=C2)=C1","C(=CC1=CC(c2cccs2)=CC1)C1=CC(c2cccs2)=CC1",{},"[#6H2r5:1]>>[S:1]",null,-0.1717856224],[-0.1576850493,133.3099785915,14,"completed",-5.116656,14.0,6,"C1=CCC(C=Cc2cc(C=CC3=CC=CC3)cc(C3=CSCS3)c2)=C1","C1=CCC(C=Cc2cc(C=CC3=CC=CC3)cc(C3=NSCS3)c2)=C1",{},"[chr5,CH1r5:1]>>[n:1]",null,-0.1338188602],[-0.1584593478,125.7271054481,14,"completed",-5.262844,14.0,3,"C1=CCC(Nc2cc(NC3=CC=CC3)cc(-c3ccccc3)c2)=C1","C1=NCC(Nc2cc(NC3=CC=NC3)cc(-c3ccccc3)c2)=C1",{},"[chr5,CH1r5:1]>>[n:1]",null,-0.1697091852],[-0.1585399421,197.9348669311,14,"completed",-5.128156,14.0,3,"C1=Cc2ccc(Nc3ccc4c(c3)CC=C4)cc2C1","c1cc2ccc(Nc3ccc4ccoc4c3)cc2o1",{},"[#6H2r5:1]>>[O:1]",null,-0.1989137102],[-0.1587859184,158.3172029318,14,"completed",-4.902112,14.0,4,"C1=CCC(C2=CCC(NC3=CC(C4=CC=CC4)=CC3)=C2)=C1","C1=NC=C(C2=CCC(NC3=CC(C4=CN=CC4)=CC3)=C2)C1",{},"[chr5,CH1r5:1]>>[n:1]",null,-0.2103629492],[-0.1593932594,161.4975772806,14,"completed",-5.166152,14.0,14,"C1=CC(C=Cc2cc3c(cc2C=CC2=CCC=C2)=CCC=3)=CC1","C1=CC(C=Cc2cc3c(cc2C=CC2=NCC=C2)=CCC=3)=NC1",{},"[chr5,CH1r5:1]>>[n:1]",null,-0.1680052087],[-0.1605615628,184.3271536479,14,"completed",-5.19136,14.0,14,"C(=Cc1cccs1)C1=CC(C2=CCC(C=Cc3cccs3)=C2)=CC1","C(=Cc1cc(-c2csc(C=Cc3cccs3)c2)cs1)c1cccs1",{},"[#6H2r5:1]>>[S:1]",null,-0.195106017],[-0.1612967687,158.1963642206,14,"completed",-5.30728,14.0,6,"C1=CCC(C=Cc2cc(C=CC3=CC=CC3)cc(-c3cc[nH]c3)c2)=C1","C(=Cc1ccco1)c1cc(C=Cc2ccco2)cc(-c2cc[nH]c2)c1",{},"[#6H2r5:1]>>[O:1]",null,-0.2146600542],[-0.161449123,142.3128466156,14,"completed",-5.258244,14.0,3,"C1=CCC(Nc2cc(-c3ccccc3)cc(-c3ccccc3)c2)=C1","C1=NCC(Nc2cc(-c3ccccc3)cc(-c3ccccc3)c2)=C1",{},"[chr5,CH1r5:1]>>[n:1]",null,-0.1803416659],[-0.1616377125,182.991399553,14,"completed",-5.247112,14.0,13,"C1=CCC(C=Cc2csc(-c3cc(C=CC4=CC=CC4)cs3)c2)=C1","C(=Cc1ccco1)c1csc(-c2cc(C=Cc3ccco3)cs2)c1",{},"[#6H2r5:1]>>[O:1]",null,-0.2099771492],[-0.1617469116,147.1907249875,14,"completed",-4.986108,14.0,3,"C(=Cc1ccc2c(c1)=CCC=2)c1ccc2c(c1)=CCC=2","C(=Cc1ccc2c(c1)SCS2)c1ccc2c(c1)SCS2",{},"[CH,ch:0]1=[C,c:1][C,c:2]=[CH,ch:3][*:4]1>>[S:0]1[*:1]=,:[*:2][S:3][*:4]1",null,-0.1673950103],[-0.1619108039,167.5263953871,14,"completed",-4.707624,14.0,3,"C(=Cc1cccc2ccccc12)c1cccc2ccccc12","C(=CC1=c2ccccc2=CC1)C1=c2ccccc2=CC1",{},"[c:0]1[ch:1][ch][c:3][c!r5:4][c!r5:5]1>>[c:0]1[CH2:1][c:3][c:4][c:5]1",null,-0.3217218777],[-0.1619384426,191.3428238307,14,"completed",-5.193384,14.0,14,"C(=Cc1ccco1)C1=CC(C2=CCC(C=Cc3ccco3)=C2)=CC1","C(=Cc1cc(-c2csc(C=Cc3ccco3)c2)cs1)c1ccco1",{},"[#6H2r5:1]>>[S:1]",null,-0.202200782],[-0.1619456829,172.66177103,14,"completed",-5.169648,14.0,14,"C1=CCC(C2=CCC(C3=CC(C4=CC=CC4)=CC3)=C2)=C1","C1=C(C2=CC(c3cccs3)=CC2)CC=C1c1cccs1",{},"[#6H2r5:1]>>[S:1]",null,-0.1794129334],[-0.1623372973,129.5856650745,14,"completed",-5.26174,14.0,3,"C1=CCC(Nc2cccc(-c3cccc(NC4=CC=CC4)c3)c2)=C1","C1=NCC(Nc2cccc(-c3cccc(NC4=CC=NC4)c3)c2)=C1",{},"[chr5,CH1r5:1]>>[n:1]",null,-0.1720777735],[-0.1623428601,137.615553854,14,"completed",-5.099452,14.0,14,"C1=CC(C=Cc2cc3c(cc2C=CC2=NCC=C2)=CCC=3)=NC1","C1=CC(C=Cc2cc3c[nH]cc3cc2C=CC2=NCC=C2)=NC1",{},"[#6H2r5:1]>>[NH:1]",null,-0.1376160885],[-0.1625023611,163.1592330539,14,"completed",-5.246376,14.0,7,"C1=CCC(Nc2cc(-c3ccccn3)cc(-c3ccccn3)c2)=C1","C1=NCC(Nc2cc(-c3ccccn3)cc(-c3ccccn3)c2)=C1",{},"[chr5,CH1r5:1]>>[n:1]",null,-0.192664586],[-0.1626090381,142.6707826369,14,"completed",-4.876812,14.0,3,"C(#Cc1cccc(C2=CCC=C2)c1)c1cccc(C2=CCC=C2)c1","C(#Cc1cccc(C2=CSCS2)c1)c1cccc(C2=CSCS2)c1",{},"[CH,ch:0]1=[C,c:1][C,c:2]=[CH,ch:3][*:4]1>>[S:0]1[*:1]=,:[*:2][S:3][*:4]1",null,-0.2115733089],[-0.1628037622,241.6936875346,14,"completed",-5.228712,14.0,14,"C(=Cc1cc[nH]c1)C1=CCC=C1C1=CCC=C1C=Cc1cc[nH]c1","C(=Cc1cc[nH]n1)C1=CCC=C1C1=CCC=C1C=Cc1cc[nH]n1",{},"[chr5,CH1r5:1]>>[n:1]",null,-0.2579410015],[-0.1628436892,179.3371597694,14,"completed",-5.1449,14.0,14,"C1=CC(C=Cc2cc3c(cc2C=CC2=NCC=C2)=CCC=3)=NC1","C(=Cc1cc2c(cc1C=Cc1ccsn1)=CCC=2)c1ccsn1",{},"[#6H2r5:1]>>[S:1]",null,-0.1820704857],[-0.1630523772,190.3797944895,14,"completed",-5.03588,14.0,14,"C(=Cc1cc2c(cc1C=CC1=CCC=N1)=CCC=2)C1=CCC=N1","C(=Cc1cc2c(cc1C=Cc1cscn1)=CCC=2)c1cscn1",{},"[#6H2r5:1]>>[S:1]",null,-0.195599181],[-0.1631795892,149.9419679146,14,"completed",-5.035144,14.0,4,"C1=CCC(Nc2cc(NC3=CC=CC3)cc(C3=CC=CC3)c2)=C1","C1=CCC(c2cc(NC3=CN=CC3)cc(NC3=CN=CC3)c2)=C1",{},"[chr5,CH1r5:1]>>[n:1]",null,-0.1566642305],[-0.1632440421,130.6162464819,14,"completed",-5.144072,14.0,3,"C1=C(Nc2ccccc2)CC=C1C1=CCC(Nc2ccccc2)=C1","C1=C(Nc2ccccc2)CN=C1C1=NCC(Nc2ccccc2)=C1",{},"[chr5,CH1r5:1]>>[n:1]",null,-0.1342101003],[-0.1633225577,143.447181671,14,"completed",-4.889048,14.0,4,"C1=CCC(C2=CCC(NC3=CC(C4=CC=CC4)=CC3)=C2)=C1","C1=CN=C(C2=CCC(NC3=CC(C4=NC=CC4)=CC3)=C2)C1",{},"[chr5,CH1r5:1]>>[n:1]",null,-0.2058700066],[-0.1635241571,159.6393461104,14,"completed",-5.182252,14.0,5,"C1=CCC(c2cc(Nc3ncc[nH]3)cc(C3=CC=CC3)c2)=C1","C1=CCC(c2cc(Nc3ncc[nH]3)cc(C3=CC=CC3)n2)=C1",{},"[ch&r6:0]>>[nr6:0]",null,-0.1697049282],[-0.1638529092,138.3360990449,14,"completed",-4.954,14.0,14,"C1=CC(C=Cc2cc3c(cc2C=CC2=CCC=C2)=CCC=3)=CC1","C1=CC(C=Cc2cc3c[nH]cc3cc2C=CC2=CCC=C2)=CC1",{},"[#6H2r5:1]>>[NH:1]",null,-0.1719933612],[-0.1639674288,187.6945671526,14,"completed",-5.389528,14.0,3,"C1=C(C2=CCC=C2c2ccccc2)C(c2ccccc2)=CC1","C1=CC(C2=CCC=C2C2=CCC=C2C2=CCC=C2)=CC1",{},"[c:0]1[ch:1][ch][c:3][c!r5:4][c!r5:5]1>>[c:0]1[CH2:1][c:3][c:4][c:5]1",null,-0.2762321801],[-0.164127815,225.7827506564,14,"completed",-5.086112,14.0,3,"c1ccc(Nc2ccc(-c3ccc(Nc4ccccc4)cc3)cc2)cc1","c1ccc(Nc2ccc(-c3ccc(Nc4ccccn4)cc3)cc2)nc1",{},"[ch&r6:0]>>[nr6:0]",null,-0.2259919468],[-0.164156908,105.426842489,14,"completed",-5.422648,14.0,5,"C1=CC(c2cc(Nc3ccns3)cc(C3=CCC=C3)c2)=CC1","C1=CC(c2cc(Nc3cnns3)cc(C3=CCC=C3)c2)=CC1",{},"[chr5,CH1r5:1]>>[n:1]",null,-0.2492482051],[-0.1642963812,176.5202575837,14,"completed",-5.22448,14.0,3,"C(#Cc1ccc2ccc(C#CC3=CCC=C3)cc2c1)C1=CCC=C1","C(#Cc1ccc2ccc(C#Cc3cc[nH]c3)cc2c1)c1cc[nH]c1",{},"[#6H2r5:1]>>[NH:1]",null,-0.1968554897],[-0.1643265119,232.96004215,14,"completed",-5.054648,14.0,3,"c1ccc(Nc2ccccc2-c2ccccc2Nc2ccccc2)cc1","C1=C(Nc2ccccc2)C(C2=CCC=C2Nc2ccccc2)=CC1",{},"[c:0]1[ch:1][ch][c:3][c!r5:4][c!r5:5]1>>[c:0]1[CH2:1][c:3][c:4][c:5]1",null,-0.2351131965],[-0.1643919624,175.0716257984,14,"completed",-4.871292,14.0,13,"C1=CC(C=CC2=CC(C3=CCC(C=CC4=CCC=C4)=C3)=CC2)=CC1","C1=CC(C=Cc2cc(-c3c[nH]c(C=CC4=CCC=C4)c3)c[nH]2)=CC1",{},"[#6H2r5:1]>>[NH:1]",null,-0.2372354849],[-0.164507311,215.4852945349,14,"completed",-5.213532,14.0,4,"C1=CCC(Nc2cc(C3=CCN=C3)cc(C3=CCN=C3)c2)=C1","C1=NCC=C1c1cc(Nc2ccco2)cc(C2=CCN=C2)c1",{},"[#6H2r5:1]>>[O:1]",null,-0.2296731907],[-0.1645968365,165.9880445941,14,"completed",-5.23184,14.0,7,"C1=CCC(Nc2cc(-c3ccccn3)cc(-c3ccccn3)c2)=C1","C1=CN=C(Nc2cc(-c3ccccn3)cc(-c3ccccn3)c2)C1",{},"[chr5,CH1r5:1]>>[n:1]",null,-0.1899186823],[-0.164775591,164.8273976112,14,"completed",-5.215004,14.0,4,"C1=CCC(C2=CC(NC3=CCC(C4=CC=CC4)=C3)=CC2)=C1","C1=CCC(C2=CC(NC3=NCC(C4=CC=CC4)=C3)=NC2)=C1",{},"[chr5,CH1r5:1]>>[n:1]",null,-0.1834360156],[-0.1647853085,252.4485105099,14,"completed",-4.986016,14.0,14,"C(=Cc1cc2c(cc1C=Cc1ccsc1)=CCC=2)c1ccsc1","C(=Cc1cc2c(cc1C=Cc1ccsc1)SCS2)c1ccsc1",{},"[CH,ch:0]1=[C,c:1][C,c:2]=[CH,ch:3][*:4]1>>[S:0]1[*:1]=,:[*:2][S:3][*:4]1",null,-0.2647574419],[-0.1651591291,94.9814725633,14,"completed",-5.298816,14.0,3,"c1ccc(Nc2cccc(Nc3ccccc3)c2-c2cccnc2)cc1","c1ccc(Nc2cccc(Nc3ccccc3)c2-c2ccnnc2)cc1",{},"[ch&r6:0]>>[nr6:0]",null,-0.1684936291],[-0.1651889546,174.2056847562,14,"completed",-5.037628,14.0,4,"C1=CC(Nc2cc(-c3ccc[nH]3)cc(-c3ccc[nH]3)c2)=CC1","c1c[nH]c(-c2cc(Nc3ccsc3)cc(-c3ccc[nH]3)c2)c1",{},"[#6H2r5:1]>>[S:1]",null,-0.1795935721],[-0.1653973391,146.24554281,14,"completed",-5.202584,14.0,3,"O=c1ccc(-c2c(Nc3ccccc3)cccc2Nc2ccccc2)co1","O=c1ccc(-c2c(NC3=CCC=C3)cccc2NC2=CCC=C2)co1",{},"[c:0]1[ch:1][ch][c:3][c!r5:4][c!r5:5]1>>[c:0]1[CH2:1][c:3][c:4][c:5]1",null,-0.1629241006],[-0.1655923408,161.9228224744,14,"completed",-5.233772,14.0,14,"C(=Cc1cc2c(cc1C=CC1=CCC=N1)=CCC=2)C1=CCC=N1","C(=Cc1cc2cocc2cc1C=CC1=CCC=N1)C1=CCC=N1",{},"[#6H2r5:1]>>[O:1]",null,-0.1870495254],[-0.1655972782,150.4030816758,14,"completed",-5.22126,14.0,3,"C(#CC1=CCC(c2ccccc2)=C1)C1=CCC(c2ccccc2)=C1","C(#CC1=CCC(C2=CCC=C2)=C1)C1=CCC(C2=CCC=C2)=C1",{},"[c:0]1[ch:1][ch][c:3][c!r5:4][c!r5:5]1>>[c:0]1[CH2:1][c:3][c:4][c:5]1",null,-0.172702174],[-0.1656559315,132.1280546857,14,"completed",-5.259992,14.0,3,"C1=CCC(Nc2cccc(NC3=CC=CC3)c2)=C1","C1=NCC(Nc2cccc(NC3=CC=NC3)c2)=C1",{},"[chr5,CH1r5:1]>>[n:1]",null,-0.1732067218],[-0.1658938705,242.7906637484,14,"completed",-5.29624,14.0,14,"C1=CC(C=CC2=CCC=C2C2=CCC=C2C=CC2=CCC=C2)=CC1","C(=Cc1ccsc1)C1=CCC=C1C1=CCC=C1C=Cc1ccsc1",{},"[#6H2r5:1]>>[S:1]",null,-0.2789574767],[-0.1659088449,148.8172699524,14,"completed",-4.95906,14.0,3,"C1=CC(Nc2cccc3cccc(NC4=CCC=C4)c23)=CC1","C1=NC(Nc2cccc3cccc(NC4=CCC=N4)c23)=CC1",{},"[chr5,CH1r5:1]>>[n:1]",null,-0.1785496592],[-0.1661195083,248.733995386,14,"completed",-4.868716,14.0,3,"C1=CC(C=Cc2ccccc2)=C(C2=C(C=Cc3ccccc3)C=CC2)C1","C1=CC(C=CC2=C(C3=C(C=CC4=CCC=C4)C=CC3)CC=C2)=CC1",{},"[c:0]1[ch:1][ch][c:3][c!r5:4][c!r5:5]1>>[c:0]1[CH2:1][c:3][c:4][c:5]1",null,-0.2967824488],[-0.166193479,76.8176579597,14,"completed",-4.948112,14.0,6,"C1=c2cc3nc4ccccc4nc3cc2=CC1","c1ccc2nc3cc4c[nH]cc4cc3nc2c1",{},"[#6H2r5:1]>>[NH:1]",null,-0.131168728],[-0.1662346319,156.673372544,14,"completed",-5.267444,14.0,8,"O=c1ccc2cc3cc4c[nH]cc4cc3cc2o1","O=c1cnc2cc3cc4c[nH]cc4cc3cc2o1",{},"[ch&r6:0]>>[nr6:0]",null,-0.1956653196],[-0.166247671,120.1964035343,14,"completed",-5.298356,14.0,3,"c1ccc(Nc2cc(Nc3ccccc3)cc(-c3cccnc3)c2)cc1","c1ccc(Nc2cc(Nc3ccccc3)cc(-c3ccnnc3)c2)cc1",{},"[ch&r6:0]>>[nr6:0]",null,-0.1836471502],[-0.16626632,189.9979081708,14,"completed",-5.192556,14.0,5,"C1=CC(c2cc(Nc3cn[nH]c3)cc(C3=CCC=C3)c2)=CC1","C1=CC(c2cc(Nc3cn[nH]c3)cc(C3=CCC=C3)n2)=CC1",{},"[ch&r6:0]>>[nr6:0]",null,-0.2007407421],[-0.1663077138,168.0474510021,14,"completed",-5.300288,14.0,6,"C1=NC(Nc2cc(-c3ccccc3)cc(-c3ccccc3)c2)=CC1","C1=NC(Nc2nc(-c3ccccc3)cc(-c3ccccc3)n2)=CC1",{},"[ch&r6:0]>>[nr6:0]",null,-0.2188525404],[-0.166473166,170.7839148639,14,"completed",-5.188416,14.0,14,"C1=CCC(C2=CCC(C3=CC(C4=CC=CC4)=CC3)=C2)=C1","C1=C(C2=CC(c3ccco3)=CC2)CC=C1c1ccco1",{},"[#6H2r5:1]>>[O:1]",null,-0.1816525976],[-0.1665029608,207.9236670264,14,"completed",-5.068172,14.0,4,"C1=CC(Nc2cc(C3=NCC=C3)cc(C3=NCC=C3)c2)=CC1","C1=CC(c2cc(Nc3ccsc3)cc(C3=NCC=C3)c2)=NC1",{},"[#6H2r5:1]>>[S:1]",null,-0.2091139208],[-0.1665079033,115.9663942701,14,"completed",-4.857952,14.0,7,"C1=c2cc3cc4ccsc4cc3cc2=CC1","C1=c2cc3cc4ncsc4cc3cc2=CC1",{},"[chr5,CH1r5:1]>>[n:1]",null,-0.2053191404],[-0.1665654954,176.9643236891,14,"completed",-5.052164,14.0,4,"C1=CCC(Nc2cccc(NC3=CC=CC3)c2C2=CC=CC2)=C1","C1=CCC(c2c(NC3=CN=CC3)cccc2NC2=CN=CC2)=C1",{},"[chr5,CH1r5:1]>>[n:1]",null,-0.1801044988],[-0.1665748657,143.9963770764,14,"completed",-5.137172,14.0,3,"c1ccc(Nc2cncc(Nc3ccccc3)c2-c2ccccc2)cc1","C1=CC(c2c(Nc3ccccc3)cncc2Nc2ccccc2)=CC1",{},"[c:0]1[ch:1][ch][c:3][c!r5:4][c!r5:5]1>>[c:0]1[CH2:1][c:3][c:4][c:5]1",null,-0.1463284587],[-0.1666008039,199.0366226308,14,"completed",-5.315008,14.0,4,"C1=CC(c2cc(NC3=CCN=C3)cc(C3=CCC=C3)c2)=CC1","C1=CC(c2cc(Nc3cnoc3)cc(C3=CCC=C3)c2)=CC1",{},"[#6H2r5:1]>>[O:1]",null,-0.2495345924],[-0.1666562069,234.3027459964,14,"completed",-5.12604,14.0,3,"C1=Cc2cc(Nc3ccc4c(c3)C=CC4)ccc2C1","c1cc2cc(Nc3ccc4occc4c3)ccc2o1",{},"[#6H2r5:1]>>[O:1]",null,-0.2350107163],[-0.1667333759,173.3521043346,14,"completed",-5.285476,14.0,9,"C1=CCC(C=Cc2cc(C=CC3=CC=CC3)cc(-c3cn[nH]c3)c2)=C1","C1=CCC(C=Cc2cc(C=CC3=CC=CC3)cc(-c3c[nH]nn3)c2)=C1",{},"[chr5,CH1r5:1]>>[n:1]",null,-0.2165816518],[-0.1667805419,303.2077652831,14,"completed",-4.821888,14.0,4,"C1=CC(C2=C(NC3=C(C4=CCC=C4)CC=C3)C=CC2)=CC1","C1=CC(C2=C(NC3=C(C4=CCC=C4)CC=N3)N=CC2)=CC1",{},"[chr5,CH1r5:1]>>[n:1]",null,-0.3603257254],[-0.1667872256,139.2071510459,14,"completed",-4.902204,14.0,4,"C1=CC(Nc2cc(NC3=CCC=C3)cc(-c3ccccn3)c2)=CC1","C1=CC(Nc2cc(NC3=CCC=C3)cc(-c3ncccn3)c2)=CC1",{},"[ch&r6:0]>>[nr6:0]",null,-0.1963390617],[-0.1668798589,134.94469192,14,"completed",-4.930724,14.0,4,"C1=CC(Nc2cccc(NC3=CCC=C3)c2-c2ccccn2)=CC1","C1=CC(Nc2cccc(NC3=CCC=C3)c2-c2cnccn2)=CC1",{},"[ch&r6:0]>>[nr6:0]",null,-0.1795848221],[-0.1669216897,178.3329010606,14,"completed",-5.166152,14.0,4,"c1ccc(Nc2cc(-c3cc[nH]c3)cc(-c3cc[nH]c3)c2)cc1","c1cc(Nc2cc(-c3cc[nH]c3)cc(-c3cc[nH]c3)c2)ccn1",{},"[ch&r6:0]>>[nr6:0]",null,-0.1842468623],[-0.1669347937,168.5290809649,14,"completed",-5.159436,14.0,4,"C1=CCC(c2cc(C3=CC=CC3)nc(NC3=CCC=C3)n2)=C1","C1=CCC(c2cc(C3=CC=CC3)nc(Nc3ccsc3)n2)=C1",{},"[#6H2r5:1]>>[S:1]",null,-0.1735887202],[-0.1672196172,197.1848743624,14,"completed",-5.321172,14.0,13,"C1=CCC(C=Cc2coc(-c3cc(C=CC4=CC=CC4)co3)c2)=C1","C(=Cc1ccco1)c1coc(-c2cc(C=Cc3ccco3)co2)c1",{},"[#6H2r5:1]>>[O:1]",null,-0.2507014777],[-0.1673213668,231.6663533478,14,"completed",-5.008188,14.0,6,"C(#Cc1ccc(C#CC2=CC=CC2)c2c1=CCC=2)C1=CC=CC1","C(#Cc1ccc(C#Cc2cccs2)c2c1=CCC=2)c1cccs1",{},"[#6H2r5:1]>>[S:1]",null,-0.2404157368],[-0.1673270371,160.1954227289,14,"completed",-5.24242,14.0,4,"C1=CCC(Nc2cc(-c3ccccc3)nc(-c3ccccc3)c2)=C1","c1ccc(-c2cc(Nc3cccs3)cc(-c3ccccc3)n2)cc1",{},"[#6H2r5:1]>>[S:1]",null,-0.1886835104],[-0.1673696537,140.3873597767,14,"completed",-5.2392,14.0,5,"C1=CCC(c2cc(Nc3cnc[nH]3)cc(C3=CC=CC3)c2)=C1","C1=CCC(c2cc(Nc3nnc[nH]3)cc(C3=CC=CC3)c2)=C1",{},"[chr5,CH1r5:1]>>[n:1]",null,-0.1708893337],[-0.167453418,169.5641921765,14,"completed",-5.199456,14.0,14,"C1=CC(C=Cc2cc3c(cc2C=CC2=CCC=C2)=CCC=3)=CC1","C(=Cc1cc2c(cc1C=CC1=CCN=C1)=CCC=2)C1=CCN=C1",{},"[chr5,CH1r5:1]>>[n:1]",null,-0.1832998862],[-0.1674806362,125.99571312,14,"completed",-5.496248,14.0,3,"c1ccc(Nc2ccccn2)nc1","c1ccc2nc(Nc3ccc4ccccc4n3)ccc2c1",{},"[cH&r6:1][cH&r6:2]>>[c:1]2cccc[c:2]2",null,-0.3046490336],[-0.1675803852,113.8797584525,14,"completed",-4.853904,14.0,4,"C1=CC(Nc2cc(NC3=CCC=C3)cc(C3=CCC=C3)c2)=CC1","C1=CC(c2cc(NC3=CCC=N3)cc(NC3=CCC=N3)c2)=CC1",{},"[chr5,CH1r5:1]>>[n:1]",null,-0.2065056599],[-0.1676394062,193.8011456315,14,"completed",-5.09476,14.0,3,"C1=CCC(Nc2cc(-c3ccccc3)cc(-c3ccccc3)c2)=C1","C1=NC=C(Nc2cc(-c3ccccc3)cc(-c3ccccc3)c2)C1",{},"[chr5,CH1r5:1]>>[n:1]",null,-0.1938358539],[-0.1676630019,211.5607636288,14,"completed",-5.188232,14.0,3,"C1=CC(c2ccc3ccc(C4=CCC=C4)cc3c2)=CC1","c1cc(-c2ccc3ccc(-c4cc[nH]c4)cc3c2)c[nH]1",{},"[#6H2r5:1]>>[NH:1]",null,-0.2203918119],[-0.0862641687,137.3733595517,15,"completed",-4.886196,15.0,15,"C(=Cc1cc(C=Cc2ccccc2)cc(C2=CSCS2)c1)c1ccccc1","C(=Cc1ccccn1)c1cc(C=Cc2ccccn2)cc(C2=CSCS2)c1",{},"[ch&r6:0]>>[nr6:0]",null,-0.2031511595],[-0.1048269857,102.7417292208,15,"completed",-5.10212,15.0,7,"c1cc2cc3cc4c[nH]cc4cc3cc2cn1","c1cc2nc3cc4c[nH]cc4cc3nc2cn1",{},"[ch&r6:0]>>[nr6:0]",null,-0.1027524461],[-0.1073151357,112.9104813306,15,"completed",-5.11132,15.0,15,"C(=Cc1cc2c(cc1C=Cc1ccccn1)=CCC=2)c1ccccn1","C(=Cc1cc2c[nH]cc2cc1C=Cc1ccccn1)c1ccccn1",{},"[#6H2r5:1]>>[NH:1]",null,-0.1131881909],[-0.1141506975,127.7090580619,15,"completed",-5.0092,15.0,15,"C(=Cc1cc(C=Cc2ccccc2)cc(C2=CSCS2)c1)c1ccccc1","C(=Cc1cc(C2=CSCS2)cc(C=Cc2ccccc2)n1)c1ccccc1",{},"[ch&r6:0]>>[nr6:0]",null,-0.1426515934],[-0.1151264008,136.3671640815,15,"completed",-4.926124,15.0,15,"C1=CC(C=Cc2cc(C=CC3=CCC=C3)cc(C3=CSCS3)c2)=CC1","C(=Cc1cc(C=CC2=CCN=C2)cc(C2=CSCS2)c1)C1=CCN=C1",{},"[chr5,CH1r5:1]>>[n:1]",null,-0.1827843169],[-0.1152009916,95.890062695,15,"completed",-5.123188,15.0,15,"C1=NCC(Nc2cccc(-c3cccc(NC4=CC=NC4)c3)c2)=C1","C1=NCC(NC2=CCC(C3=CC(NC4=CC=NC4)=CC3)=C2)=C1",{},"[c:0]1[ch:1][ch][c:3][c!r5:4][c!r5:5]1>>[c:0]1[CH2:1][c:3][c:4][c:5]1",null,-0.0972541462],[-0.119156641,111.3518716333,15,"completed",-5.02392,15.0,6,"C1=c2cc3cc4ccccc4cc3cc2=CC1","C1=c2cc3nc4ccccc4nc3cc2=CC1",{},"[ch&r6:0]>>[nr6:0]",null,-0.123431928],[-0.1199804061,120.3413153711,15,"completed",-5.098256,15.0,15,"C(=Cc1cc(C=Cc2ccccc2)cc(C2=NSCS2)c1)c1ccccc1","C1=CC(C=Cc2cc(C=CC3=CCC=C3)cc(C3=NSCS3)c2)=CC1",{},"[c:0]1[ch:1][ch][c:3][c!r5:4][c!r5:5]1>>[c:0]1[CH2:1][c:3][c:4][c:5]1",null,-0.1203475074],[-0.1216831842,107.27302597,15,"completed",-5.026772,15.0,15,"C1=NCC(Nc2cccc(-c3cccc(NC4=CC=NC4)c3)c2)=C1","C1=NCC(NC2=CC(C3=CCC(NC4=CC=NC4)=C3)=CC2)=C1",{},"[c:0]1[ch:1][ch][c:3][c!r5:4][c!r5:5]1>>[c:0]1[CH2:1][c:3][c:4][c:5]1",null,-0.1188909109],[-0.1250558367,140.7117707077,15,"completed",-4.882608,15.0,15,"C1=CC(C=Cc2cc(C=CC3=CCC=C3)cc(C3=CSCS3)c2)=CC1","C1=CC(C=Cc2cc(C=CC3=NCC=C3)cc(C3=CSCS3)c2)=NC1",{},"[chr5,CH1r5:1]>>[n:1]",null,-0.2072603446],[-0.1283051831,74.5192654986,15,"completed",-5.205896,15.0,6,"C1=c2cc3nc4ccccc4nc3cc2=CC1","c1ccc2nc3cc4cscc4cc3nc2c1",{},"[#6H2r5:1]>>[S:1]",null,-0.1051092894],[-0.1294428915,90.4544950778,15,"completed",-4.9402,15.0,7,"c1cc2cc3cc4c[nH]cc4cc3cc2s1","c1cc2nc3cc4c[nH]cc4cc3nc2s1",{},"[ch&r6:0]>>[nr6:0]",null,-0.1438564398],[-0.1303550721,175.2503799542,15,"completed",-5.05198,15.0,7,"c1cnc2cc3cc4c[nH]cc4cc3cc2c1","c1cnc2nc3cc4c[nH]cc4cc3nc2c1",{},"[ch&r6:0]>>[nr6:0]",null,-0.1784449402],[-0.1322648021,76.8929652819,15,"completed",-5.090436,15.0,6,"C1=c2nc3cc4ccccc4cc3nc2=CC1","c1ccc2cc3nc4c[nH]cc4nc3cc2c1",{},"[#6H2r5:1]>>[NH:1]",null,-0.0771838614],[-0.14192959,121.9320076684,15,"completed",-4.931828,15.0,15,"C(=Cc1cc(C2=CSCS2)cc(C=Cc2ccccc2)n1)c1ccccc1","C1=CC(C=Cc2cc(C3=CSCS3)cc(C=CC3=CCC=C3)n2)=CC1",{},"[c:0]1[ch:1][ch][c:3][c!r5:4][c!r5:5]1>>[c:0]1[CH2:1][c:3][c:4][c:5]1",null,-0.1694860085],[-0.1423300617,124.8509191694,15,"completed",-5.005704,15.0,7,"C1=c2cc3nc4ccoc4nc3cc2=CC1","c1cc2nc3cc4c[nH]cc4cc3nc2o1",{},"[#6H2r5:1]>>[NH:1]",null,-0.1412257146],[-0.1442512592,136.7395513239,15,"completed",-5.03542,15.0,3,"C(#Cc1ccc2c(c1)=CCC=2)c1ccc2c(c1)=CCC=2","C(#Cc1ccc2c(c1)SCS2)c1ccc2c(c1)SCS2",{},"[CH,ch:0]1=[C,c:1][C,c:2]=[CH,ch:3][*:4]1>>[S:0]1[*:1]=,:[*:2][S:3][*:4]1",null,-0.1440183576],[-0.1449411473,136.3140134422,15,"completed",-5.233312,15.0,15,"C1=CCC(C=Cc2cc(C=CC3=CC=CC3)cc(C3=NSCS3)c2)=C1","C1=CCC(C=Cc2cc(C3=NSCS3)cc(C=CC3=CC=CC3)n2)=C1",{},"[ch&r6:0]>>[nr6:0]",null,-0.16519635],[-0.1464859421,155.5710280743,15,"completed",-5.078844,15.0,4,"C1=CC(Nc2cc(NC3=CCC=C3)cc(-c3cccnc3)c2)=CC1","C1=CC(Nc2cc(NC3=CCC=C3)cc(-c3ccnnc3)c2)=CC1",{},"[ch&r6:0]>>[nr6:0]",null,-0.1562743011],[-0.1471952262,142.409140657,15,"completed",-5.088136,15.0,3,"c1ccc2c[nH]cc2c1","C(=Cc1cc2c[nH]cc2cc1C=Cc1ccccc1)c1ccccc1",{},"[ch&r6,CH1&r5:1]>>[*:1](-C=C-c1ccccc1)",null,-0.1426510885],[-0.1474971125,209.7452636978,15,"completed",-4.983256,15.0,14,"C(=Cc1cc(-c2c[nH]c(C=Cc3ccccc3)c2)c[nH]1)c1ccccc1","C(=Cc1cc(-c2c[nH]c(C=Cc3ccccn3)c2)c[nH]1)c1ccccn1",{},"[ch&r6:0]>>[nr6:0]",null,-0.2251030093],[-0.1479500117,122.52660248,15,"completed",-5.168452,15.0,15,"C(=Cc1cc(C=Cc2ccccc2)cc(C2=CSCS2)c1)c1ccccc1","C(=Cc1cc(C=Cc2ccccc2)cc(C2=NSCS2)c1)c1ccccc1",{},"[chr5,CH1r5:1]>>[n:1]",null,-0.1315627216],[-0.1502107294,134.0012246814,15,"completed",-4.790608,15.0,15,"C1=CC(C=Cc2cc(C=CC3=CCC=C3)cc(C3=CSCS3)c2)=CC1","C(=Cc1cc(C=CC2=CCC=N2)cc(C2=CSCS2)c1)C1=CCC=N1",{},"[chr5,CH1r5:1]>>[n:1]",null,-0.2546778336],[-0.1502107846,117.8323877193,15,"completed",-5.20056,15.0,4,"c1ccc(Nc2cccc(Nc3ccccc3)c2-c2ccco2)cc1","c1ccc(Nc2cncc(Nc3ccccc3)c2-c2ccco2)cc1",{},"[ch&r6:0]>>[nr6:0]",null,-0.1372570773],[-0.1516740125,132.9278639762,15,"completed",-4.798152,15.0,15,"C(=Cc1cc(C=Cc2ccccc2)nc(C2=CSCS2)n1)c1ccccc1","C1=CC(C=Cc2cc(C=CC3=CCC=C3)nc(C3=CSCS3)n2)=CC1",{},"[c:0]1[ch:1][ch][c:3][c!r5:4][c!r5:5]1>>[c:0]1[CH2:1][c:3][c:4][c:5]1",null,-0.2496293301],[-0.1530333657,146.9136927596,15,"completed",-4.870832,15.0,15,"C(=Cc1cc(C=Cc2ccccc2)cc(C2=CSCS2)c1)c1ccccc1","C(=Cc1cc(C=Cc2ccccc2)nc(C2=CSCS2)n1)c1ccccc1",{},"[ch&r6:0]>>[nr6:0]",null,-0.2175257215],[-0.1532351425,143.12004978,15,"completed",-5.159252,15.0,4,"c1ccc(Nc2cccc(Nc3ccccc3)c2-c2ccsc2)cc1","c1ccc(Nc2cncc(Nc3ccccc3)c2-c2ccsc2)cc1",{},"[ch&r6:0]>>[nr6:0]",null,-0.1490088602],[-0.1542565046,175.8664239161,15,"completed",-5.163668,15.0,15,"C(=Cc1cc2cscc2cc1C=Cc1ccccc1)c1ccccc1","C1=CCC(C=Cc2cc3cscc3cc2C=CC2=CC=CC2)=C1",{},"[c:0]1[ch:1][ch][c:3][c!r5:4][c!r5:5]1>>[c:0]1[CH2:1][c:3][c:4][c:5]1",null,-0.1814256598],[-0.1555171529,151.5959409134,15,"completed",-5.015548,15.0,3,"C1=c2ccc(-c3ccc4c(c3)=CCC=4)cc2=CC1","c1cc2c(cc1-c1ccc3c(c1)SCS3)SCS2",{},"[CH,ch:0]1=[C,c:1][C,c:2]=[CH,ch:3][*:4]1>>[S:0]1[*:1]=,:[*:2][S:3][*:4]1",null,-0.1627147137],[-0.1557481495,179.814980916,15,"completed",-5.247756,15.0,13,"C1=CC(C=CC2=CC(C3=NCC(C=CC4=CCC=C4)=C3)=NC2)=CC1","C1=CC(C=Cc2cc(-c3cc(C=CC4=CCC=C4)[nH]n3)n[nH]2)=CC1",{},"[#6H2r5:1]>>[NH:1]",null,-0.2074392122],[-0.1560860277,167.0438073821,15,"completed",-5.147752,15.0,3,"C1=c2ccccc2=CC1","C(=Cc1cc2c(cc1C=Cc1ccccc1)=CCC=2)c1ccccc1",{},"[ch&r6,CH1&r5:1]>>[*:1](-C=C-c1ccccc1)",null,-0.1703553868],[-0.1566007062,174.7011446206,15,"completed",-5.047932,15.0,4,"C1=CC(Nc2cccc(NC3=CCC=C3)c2C2=CC=NC2)=CC1","C1=CC(Nc2cncc(NC3=CCC=C3)c2C2=CC=NC2)=CC1",{},"[ch&r6:0]>>[nr6:0]",null,-0.1784626501],[-0.1567127481,146.5515645232,15,"completed",-5.20194,15.0,4,"c1ccc(Nc2cccc(Nc3ccccc3)c2-c2ccoc2)cc1","c1ccc(Nc2cncc(Nc3ccccc3)c2-c2ccoc2)cc1",{},"[ch&r6:0]>>[nr6:0]",null,-0.1630009976],[-0.1578780172,145.8880038793,15,"completed",-5.194028,15.0,5,"C1=CC(c2cc(Nc3ncc[nH]3)cc(C3=CCC=C3)c2)=CC1","C1=CC(c2cc(Nc3nnc[nH]3)cc(C3=CCC=C3)c2)=CC1",{},"[chr5,CH1r5:1]>>[n:1]",null,-0.1600485221],[-0.159428433,144.3536939061,15,"completed",-4.951608,15.0,15,"C1=CC(c2cc3c(cc2C2=CCC=C2)=CCC=3)=CC1","C1=CC(c2cc3c[nH]cc3cc2C2=CCC=C2)=CC1",{},"[#6H2r5:1]>>[NH:1]",null,-0.1778422895],[-0.1597524914,166.4758360851,15,"completed",-5.176456,15.0,6,"C(#Cc1ccc(C#CC2=CC=CC2)c2c1=CCC=2)C1=CC=CC1","C(#Cc1ccc(C#CC2=CC=CC2)c2c1SCS2)C1=CC=CC1",{},"[CH,ch:0]1=[C,c:1][C,c:2]=[CH,ch:3][*:4]1>>[S:0]1[*:1]=,:[*:2][S:3][*:4]1",null,-0.1748671175],[-0.1599129096,181.280986664,15,"completed",-5.218592,15.0,15,"C(=Cc1cc2cocc2cc1C=Cc1ccccc1)c1ccccc1","C1=CCC(C=Cc2cc3cocc3cc2C=CC2=CC=CC2)=C1",{},"[c:0]1[ch:1][ch][c:3][c!r5:4][c!r5:5]1>>[c:0]1[CH2:1][c:3][c:4][c:5]1",null,-0.1993845198],[-0.1600043388,149.9287590198,15,"completed",-4.64672,15.0,15,"C1=CCC(C=Cc2cc(C=CC3=CC=CC3)cc(C3=NSCS3)c2)=C1","C1=CCC(C=Cc2cc(C=CC3=CC=CC3)cc(C3=NSSS3)c2)=C1",{},"[#6H2r5:1]>>[S:1]",null,-0.3509350145],[-0.1601878629,171.0569208313,15,"completed",-5.193384,15.0,3,"c1ccc(Nc2cccc(Nc3ccccc3)c2-c2ccccc2)cc1","c1ccc(Nc2cncc(Nc3ccccc3)c2-c2ccccc2)cc1",{},"[ch&r6:0]>>[nr6:0]",null,-0.1831216813],[-0.1605542285,152.3081478795,15,"completed",-5.202032,15.0,3,"C1=CC(Nc2cc(NC3=CCC=C3)cc(-c3ccccc3)c2)=CC1","O=c1ccc(-c2cc(NC3=CCC=C3)cc(NC3=CCC=C3)c2)co1",{},"[c:1]1[c:2][ch:3][ch:4][c:5][c:6]1>>[c:1]1[c:2][o:3][c:4](=O)[c:5][c:6]1",null,-0.1682228615],[-0.1607187838,174.1477969312,15,"completed",-5.04416,15.0,3,"C1=CC(c2cc3ccccc3cc2C2=CCC=C2)=CC1","C1=CC(c2cc3c(cc2C2=CCC=C2)=CCC=3)=CC1",{},"[c:0]1[ch:1][ch][c:3][c!r5:4][c!r5:5]1>>[c:0]1[CH2:1][c:3][c:4][c:5]1",null,-0.1784806066],[-0.1610402757,179.1497098322,15,"completed",-5.109572,15.0,6,"C(#Cc1cc2c(cc1C#CC1=CC=CC1)SCS2)C1=CC=CC1","C(#Cc1cc2c(cc1C#Cc1ccco1)SCS2)c1ccco1",{},"[#6H2r5:1]>>[O:1]",null,-0.1792749673],[-0.1614079838,160.9166023431,15,"completed",-5.123188,15.0,7,"C1=Cc2nc3cc4c[nH]cc4cc3nc2C1","C1=NCc2nc3cc4c[nH]cc4cc3nc21",{},"[chr5,CH1r5:1]>>[n:1]",null,-0.1617331684],[-0.1614794008,99.4001703828,15,"completed",-5.195316,15.0,7,"c1ccc2cc3cc4c(cc3cc2c1)=NCN=4","c1ccc2cc3cc4n[nH]nc4cc3cc2c1",{},"[#6H2r5:1]>>[NH:1]",null,-0.1197168008],[-0.1620249531,140.300338726,15,"completed",-4.94986,15.0,7,"C1=Cc2cc3cc4c[nH]cc4cc3cc2C1","C1=Cc2nc3cc4c[nH]cc4cc3nc2C1",{},"[ch&r6:0]>>[nr6:0]",null,-0.1752991005],[-0.1621033422,164.5434576531,15,"completed",-5.165508,15.0,14,"C1=CCC(C=Cc2cc(-c3c[nH]c(C=CC4=CC=CC4)c3)c[nH]2)=C1","C(=Cc1cc(-c2c[nH]c(C=CC3=CC=NC3)c2)c[nH]1)C1=CC=NC1",{},"[chr5,CH1r5:1]>>[n:1]",null,-0.1708135987],[-0.1631842882,178.182950628,15,"completed",-5.249412,15.0,14,"C1=CCC(C2=CCC(C=CC3=CC(C4=CC=CC4)=CC3)=C2)=C1","C1=CN=C(C2=CCC(C=CC3=CC(C4=NC=CC4)=CC3)=C2)C1",{},"[chr5,CH1r5:1]>>[n:1]",null,-0.2066104966],[-0.163517493,112.2526167473,15,"completed",-5.096876,15.0,4,"C1=NC(c2c(Nc3ccccc3)cccc2Nc2ccccc2)=CC1","C1=NC(c2c(Nc3ccccc3)cncc2Nc2ccccc2)=CC1",{},"[ch&r6:0]>>[nr6:0]",null,-0.1122739153],[-0.1635419714,183.8169842027,15,"completed",-5.293388,15.0,12,"C1=CC(C=CC2=NCC(C3=CC(C=CC4=CCC=C4)=NC3)=C2)=CC1","C1=CC(C=Cc2cc(-c3cc(C=CC4=CCC=C4)n[nH]3)[nH]n2)=CC1",{},"[#6H2r5:1]>>[NH:1]",null,-0.2282852465],[-0.1638377494,154.2129264049,15,"completed",-5.187956,15.0,14,"C(=Cc1cc2c(cc1C=CC1=CCN=C1)=CCC=2)C1=CCN=C1","C(=Cc1cc2c(cc1C=CC1=CCN=N1)=CCC=2)C1=CCN=N1",{},"[chr5,CH1r5:1]>>[n:1]",null,-0.1660493693],[-0.1639936887,157.5087197982,15,"completed",-5.22218,15.0,15,"C1=CC(c2cc3cscc3cc2C2=CCC=C2)=CC1","C1=NC(c2cc3cscc3cc2C2=CCC=N2)=CC1",{},"[chr5,CH1r5:1]>>[n:1]",null,-0.1792308386],[-0.1642377506,75.9188924586,15,"completed",-5.058604,15.0,7,"C1=c2nc3cc4ccsc4cc3nc2=CC1","c1cc2cc3nc4c[nH]cc4nc3cc2s1",{},"[#6H2r5:1]>>[NH:1]",null,-0.0812610383],[-0.164306075,178.1216853253,15,"completed",-5.262936,15.0,3,"c1cnccn1","c1ccc(Nc2cncc(Nc3ccccc3)n2)cc1",{},"[ch&r6,CH1&r5:1]>>[*:1](-N-c1ccccc1)",null,-0.2115086841],[-0.1643900484,88.862591467,15,"completed",-4.730072,15.0,7,"c1cc2cc3cc4c[nH]cc4cc3cc2[nH]1","c1cc2nc3cc4c[nH]cc4cc3nc2[nH]1",{},"[ch&r6:0]>>[nr6:0]",null,-0.2737726347],[-0.1644133126,118.0165841911,15,"completed",-5.419888,15.0,4,"C1=CC(c2cc(Nc3ccccn3)cc(C3=CCC=C3)c2)=CC1","C1=CC(c2cc(Nc3ncccn3)cc(C3=CCC=C3)c2)=CC1",{},"[ch&r6:0]>>[nr6:0]",null,-0.2531181485],[-0.1644817199,162.6612336109,15,"completed",-5.146556,15.0,14,"C1=CC(C=Cc2cc3c[nH]cc3cc2C=CC2=CCC=C2)=CC1","C1=CC(C=Cc2nc3c[nH]cc3nc2C=CC2=CCC=C2)=CC1",{},"[ch&r6:0]>>[nr6:0]",null,-0.1658937397],[-0.1646017642,173.4599077588,15,"completed",-5.160908,15.0,13,"C1=CCC(C=CC2=CCC(C3=CC(C=CC4=CC=CC4)=CC3)=C2)=C1","C1=CCC(C=Cc2csc(-c3cc(C=CC4=CC=CC4)cs3)c2)=C1",{},"[#6H2r5:1]>>[S:1]",null,-0.178622882],[-0.1646940037,289.4477044663,15,"completed",-4.898616,15.0,13,"C1=CC(C=CC2=CC(C3=CCC(C=CC4=NCC=C4)=C3)=CC2)=NC1","C1=CC(C=Cc2cc(-c3c[nH]c(C=CC4=NCC=C4)c3)c[nH]2)=NC1",{},"[#6H2r5:1]>>[NH:1]",null,-0.3219505804],[-0.1649984464,202.2434584862,15,"completed",-5.207828,15.0,13,"C1=CCC(C=Cc2c[nH]c(-c3cc(C=CC4=CC=CC4)c[nH]3)c2)=C1","C1=CCC(C=Cc2cc(-c3cc(C=CC4=CC=CC4)n[nH]3)[nH]n2)=C1",{},"[chr5,CH1r5:1]>>[n:1]",null,-0.2158693737],[-0.1651325519,175.4613101038,15,"completed",-5.024196,15.0,4,"C1=CC(c2cc(Nc3cccnc3)cc(C3=CCC=C3)c2)=CC1","c1cncc(Nc2cc(-c3cc[nH]c3)cc(-c3cc[nH]c3)c2)c1",{},"[#6H2r5:1]>>[NH:1]",null,-0.183309389],[-0.1652463042,128.6792721174,15,"completed",-5.41032,15.0,3,"C1=Cc2c(cccc2Nc2cccc3c2C=CC3)C1","C1=NCc2cccc(Nc3cccc4c3C=NC4)c21",{},"[chr5,CH1r5:1]>>[n:1]",null,-0.2524769717],[-0.1657153198,136.6216408392,15,"completed",-5.054096,15.0,4,"C1=CC(Nc2cccc(NC3=CCC=C3)c2-c2cccnc2)=CC1","C1=CC(Nc2cccc(NC3=CCC=C3)c2-c2ccnnc2)=CC1",{},"[ch&r6:0]>>[nr6:0]",null,-0.1403495265],[-0.1659364627,152.4987093963,15,"completed",-5.235796,15.0,4,"C1=CCC(c2cc(Nc3ccsc3)cc(C3=CC=CC3)c2)=C1","C1=CCC(c2cc(Nc3ccsc3)cc(C3=CC=CC3)n2)=C1",{},"[ch&r6:0]>>[nr6:0]",null,-0.1796989918],[-0.1661026477,186.8574608079,15,"completed",-5.062928,15.0,13,"C(=CC1=CC(C2=CCC(C=CC3=CCN=C3)=C2)=CC1)C1=CCN=C1","C(=Cc1cc(-c2c[nH]c(C=CC3=CCN=C3)c2)c[nH]1)C1=CCN=C1",{},"[#6H2r5:1]>>[NH:1]",null,-0.1886508254],[-0.1663897124,126.5760345008,15,"completed",-5.387964,15.0,5,"C1=CC(c2cc(Nc3cncs3)cc(C3=CCC=C3)c2)=CC1","C1=CC(c2cc(Nc3nncs3)cc(C3=CCC=C3)c2)=CC1",{},"[chr5,CH1r5:1]>>[n:1]",null,-0.2380207817],[-0.1664341719,149.5837500167,15,"completed",-4.979392,15.0,4,"C1=CC(Nc2cc(NC3=CCC=C3)cc(-c3ccccn3)c2)=CC1","C1=CC(Nc2cc(NC3=CCC=C3)cc(-c3cccnn3)c2)=CC1",{},"[ch&r6:0]>>[nr6:0]",null,-0.1717643159],[-0.1664559035,185.7964622223,15,"completed",-5.18032,15.0,4,"C1=CCC(c2cc(NC3=CN=CC3)cc(C3=CC=CC3)c2)=C1","C1=CN=C(c2cc(NC3=CN=CC3)cc(C3=NC=CC3)c2)C1",{},"[chr5,CH1r5:1]>>[n:1]",null,-0.1941171387],[-0.1665702009,166.9862934068,15,"completed",-5.209576,15.0,13,"C1=CC(C=CC2=CC(C3=CCC(C=CC4=CCC=C4)=C3)=CC2)=CC1","C1=CC(C=CC2=NC(C3=CCC(C=CC4=CCC=C4)=N3)=CC2)=CC1",{},"[chr5,CH1r5:1]>>[n:1]",null,-0.1837601782],[-0.1667231683,239.530776843,15,"completed",-5.09154,15.0,3,"C1=CC(Nc2cccc3cccc(NC4=CCC=C4)c23)=CC1","C1=CC(Nc2cccc3cccc(NC4=NCC=C4)c23)=NC1",{},"[chr5,CH1r5:1]>>[n:1]",null,-0.2396039715],[-0.16686339,174.6400294886,15,"completed",-5.292652,15.0,3,"C1=C(NC2=CC(c3ccccc3)=CC2)CC=C1c1ccccc1","C1=C(c2ccccc2)N=C(NC2=NC(c3ccccc3)=CC2)C1",{},"[chr5,CH1r5:1]>>[n:1]",null,-0.220647657],[-0.1668914624,88.1710174912,15,"completed",-5.281796,15.0,7,"c1ccc2cc3cc4n[nH]cc4cc3cc2c1","c1ccc2nc3cc4n[nH]cc4cc3nc2c1",{},"[ch&r6:0]>>[nr6:0]",null,-0.1548177098],[-0.1669301927,125.7658820016,15,"completed",-5.419152,15.0,4,"C1=CCC(c2cc(Nc3ccccn3)cc(C3=CC=CC3)c2)=C1","C1=CCC(c2cc(Nc3ncccn3)cc(C3=CC=CC3)c2)=C1",{},"[ch&r6:0]>>[nr6:0]",null,-0.256373705],[-0.1670004334,177.0408966954,15,"completed",-5.052532,15.0,7,"C1=Nc2nc3cc4c(cc3nc2C1)=CCC=4","C1=Nc2nc3cc4c[nH]cc4cc3nc2C1",{},"[#6H2r5:1]>>[NH:1]",null,-0.1801320419],[-0.167130011,271.8662073883,15,"completed",-5.074152,15.0,4,"C1=CCC(c2cc(NC3=CN=CC3)cc(C3=CC=CC3)c2)=C1","C1=CCC(c2cc(Nc3cnc[nH]3)cc(C3=CC=CC3)c2)=C1",{},"[#6H2r5:1]>>[NH:1]",null,-0.2724676368],[-0.1673587163,79.2373566537,15,"completed",-5.267352,15.0,6,"C1=c2cc3nc4ccccc4nc3cc2=CC1","c1ccc2nc3cc4cocc4cc3nc2c1",{},"[#6H2r5:1]>>[O:1]",null,-0.1414278534],[-0.1676165687,181.0623989138,15,"completed",-4.728876,15.0,3,"C1=CC(C=Cc2ccc(C=CC3=CCC=C3)c3ccccc23)=CC1","C1=CC(C=CC2=c3ccccc3=C(C=CC3=CCC=C3)C2)=CC1",{},"[c:0]1[ch:1][ch][c:3][c!r5:4][c!r5:5]1>>[c:0]1[CH2:1][c:3][c:4][c:5]1",null,-0.3166587655],[-0.1676343039,149.5802635599,15,"completed",-4.98482,15.0,4,"C1=CCC(Nc2cc(NC3=CC=CC3)cc(C3=CCC=C3)c2)=C1","C1=CC(c2cc(NC3=CN=CC3)cc(NC3=CN=CC3)c2)=CC1",{},"[chr5,CH1r5:1]>>[n:1]",null,-0.1699258871],[-0.1676445073,129.1497749894,15,"completed",-5.253552,15.0,4,"c1ccc(N(c2ccccc2)c2cccs2)cc1","c1ccc(N(c2ccccc2)c2ccns2)cc1",{},"[chr5,CH1r5:1]>>[n:1]",null,-0.1680267555],[-0.1677361596,106.8813779549,15,"completed",-5.36754,15.0,3,"c1ccc(Nc2cccc(-c3cccc(Nc4ccccc4)c3)c2)cc1","c1ccc(Nc2cncc(-c3cncc(Nc4ccccc4)c3)c2)cc1",{},"[ch&r6:0]>>[nr6:0]",null,-0.2156308842],[-0.167762109,154.0115890413,15,"completed",-5.27922,15.0,15,"C1=CC(c2cc3c(cc2C2=CCC=C2)=CCC=3)=CC1","C1=CC(c2cc3cocc3cc2C2=CCC=C2)=CC1",{},"[#6H2r5:1]>>[O:1]",null,-0.1986410725],[-0.167816531,167.9123157387,15,"completed",-5.237084,15.0,12,"C(=CC1=CCC=N1)C1=CCC(C2=CC(C=CC3=CCC=N3)=CC2)=C1","C(=Cc1csc(-c2cc(C=CC3=CCC=N3)cs2)c1)C1=CCC=N1",{},"[#6H2r5:1]>>[S:1]",null,-0.1933976139],[-0.1679204858,262.5481581769,15,"completed",-4.70376,15.0,3,"C1=C(C2=CSCS2)SCS1","C(#Cc1ccccc1)C1=C(C2=C(C#Cc3ccccc3)SCS2)SCS1",{},"[ch&r6,CH1&r5:1]>>[*:1](-C#C-c1ccccc1)",null,-0.3819221685],[-0.1679893555,173.8786914379,15,"completed",-5.198168,15.0,9,"C1=CCC(C=Cc2cc(-c3cc[nH]c3)cc(C=CC3=CC=CC3)n2)=C1","C1=CCC(C=Cc2cc(-c3c[nH]cn3)cc(C=CC3=CC=CC3)n2)=C1",{},"[chr5,CH1r5:1]>>[n:1]",null,-0.1869649911],[-0.1680749488,187.8945142275,15,"completed",-5.163852,15.0,7,"O=c1ccc2cc3cc4c(cc3cc2[nH]1)=CCC=4","O=c1cnc2cc3cc4c(cc3cc2[nH]1)=CCC=4",{},"[ch&r6:0]>>[nr6:0]",null,-0.1931375589],[-0.1681098735,163.6386049205,15,"completed",-5.24426,15.0,13,"C1=CCC(C=CC2=CCC(C3=CC(C=CC4=CC=CC4)=CC3)=C2)=C1","C1=CCC(C=CC2=CCC(C3=NC(C=CC4=CC=CC4)=CC3)=N2)=C1",{},"[chr5,CH1r5:1]>>[n:1]",null,-0.1922887343],[-0.1681246581,152.407953865,15,"completed",-4.93882,15.0,4,"C1=CC(Nc2cccc(NC3=CCC=C3)c2C2=CN=CC2)=CC1","C1=CC(Nc2cccc(NC3=CCC=C3)c2-c2cnc[nH]2)=CC1",{},"[#6H2r5:1]>>[NH:1]",null,-0.1896256593],[-0.1682342172,159.4510726378,15,"completed",-5.191912,15.0,4,"c1ccc(Nc2cccc(Nc3ccccc3)c2-c2cccs2)cc1","c1ccc(Nc2cncc(Nc3ccccc3)c2-c2cccs2)cc1",{},"[ch&r6:0]>>[nr6:0]",null,-0.1719420666],[-0.1684674986,139.1688884529,15,"completed",-5.33028,15.0,3,"C1=CCC(C=Cc2cc(C=CC3=CC=CC3)cc(-c3ccccc3)c2)=C1","C1=CCC(C=Cc2cc(C=CC3=CC=CC3)cc(C3=CC=CC3)c2)=C1",{},"[c:0]1[ch:1][ch][c:3][c!r5:4][c!r5:5]1>>[c:0]1[CH2:1][c:3][c:4][c:5]1",null,-0.2129603952],[-0.1684712502,203.3630176732,15,"completed",-5.047196,15.0,6,"C(#Cc1ccc(C#CC2=CC=CC2)c2c1=CCC=2)C1=CC=CC1","C(#Cc1ccc(C#CC2=CC=CC2)c2cscc12)C1=CC=CC1",{},"[#6H2r5:1]>>[S:1]",null,-0.2066948609],[-0.1685451424,180.1551625344,15,"completed",-4.994204,15.0,4,"C1=NCC=C1c1c(Nc2ccccc2)cncc1Nc1ccccc1","C1=CC(Nc2cncc(NC3=CCC=C3)c2C2=CCN=C2)=CC1",{},"[c:0]1[ch:1][ch][c:3][c!r5:4][c!r5:5]1>>[c:0]1[CH2:1][c:3][c:4][c:5]1",null,-0.1947828315],[-0.1687184312,162.4104279664,15,"completed",-5.252172,15.0,4,"C1=CCC(Nc2cc(C3=CC=CC3)nc(C3=CC=CC3)c2)=C1","C1=CCC(c2cc(Nc3ccco3)cc(C3=CC=CC3)n2)=C1",{},"[#6H2r5:1]>>[O:1]",null,-0.1942260094],[-0.1687684234,164.7416711668,15,"completed",-5.305256,15.0,6,"C1=CCC(C=Cc2cc(C=CC3=CC=CC3)cc(-c3ccsc3)c2)=C1","C1=CCC(C=Cc2cc(C=CC3=CC=CC3)cc(-c3cscn3)c2)=C1",{},"[chr5,CH1r5:1]>>[n:1]",null,-0.2185944435],[-0.1687772089,170.5242680412,15,"completed",-5.130916,15.0,3,"c1ccc2cc(-c3cc4ccccc4cn3)ncc2c1","C1=c2cnc(-c3cc4c(cn3)=CCC=4)cc2=CC1",{},"[c:0]1[ch:1][ch][c:3][c!r5:4][c!r5:5]1>>[c:0]1[CH2:1][c:3][c:4][c:5]1",null,-0.1718920229],[-0.1687994318,223.5274007843,15,"completed",-5.143888,15.0,13,"C(=Cc1cc[nH]c1)C1=CC(C2=CCC(C=Cc3cc[nH]c3)=C2)=CC1","C(=Cc1cc[nH]c1)C1=CC(C2=NCC(C=Cc3cc[nH]c3)=C2)=NC1",{},"[chr5,CH1r5:1]>>[n:1]",null,-0.2256287118],[-0.1688225078,176.2413028764,15,"completed",-5.143704,15.0,14,"C1=CCC(C=CC2=CC(C3=CCC(C=CC4=CC=CC4)=C3)=CC2)=C1","C1=CCC(C=Cc2cc(-c3csc(C=CC4=CC=CC4)c3)cs2)=C1",{},"[#6H2r5:1]>>[S:1]",null,-0.1788768187],[-0.168886441,232.0341952799,15,"completed",-4.633012,15.0,15,"C(=Cc1cc(C=Cc2ccccc2)cc(C2=CSCS2)c1)c1ccccc1","C(=Cc1cc(C=Cc2ccccc2)cc(C2=CSSS2)c1)c1ccccc1",{},"[#6H2r5:1]>>[S:1]",null,-0.400871533],[-0.1689640806,140.2168727054,15,"completed",-4.871384,15.0,4,"C1=CC(Nc2cccc(NC3=CCC=C3)c2-c2ccco2)=CC1","C1=CC(Nc2cccc(NC3=CCC=C3)c2-c2ncco2)=CC1",{},"[chr5,CH1r5:1]>>[n:1]",null,-0.2127692562],[-0.1689655907,145.3008169095,15,"completed",-5.102212,15.0,7,"C1=c2cc3cc4ccnnc4cc3cc2=CC1","C1=c2cc3cc4ncnnc4cc3cc2=CC1",{},"[ch&r6:0]>>[nr6:0]",null,-0.1453090669],[-0.1690471681,128.9349431441,15,"completed",-5.031188,15.0,7,"C1=c2cc3cc4ccsc4cc3cc2=CC1","C1=c2cc3nc4ccsc4nc3cc2=CC1",{},"[ch&r6:0]>>[nr6:0]",null,-0.1376387094],[-0.1690638837,124.5785388247,15,"completed",-4.916464,15.0,3,"C(#Cc1cc(C#Cc2ccccc2)cc(C2=CCC=C2)c1)c1ccccc1","C(#Cc1cc(C#Cc2ccccc2)cc(C2=CSCS2)c1)c1ccccc1",{},"[CH,ch:0]1=[C,c:1][C,c:2]=[CH,ch:3][*:4]1>>[S:0]1[*:1]=,:[*:2][S:3][*:4]1",null,-0.1789572277],[-0.069289345,123.1267033674,16,"completed",-5.05612,16.0,16,"C(#Cc1cc(C#Cc2ccccc2)cc(C2=CSCS2)c1)c1ccccc1","C(#Cc1cc(C2=CSCS2)cc(C#Cc2ccccc2)n1)c1ccccc1",{},"[ch&r6:0]>>[nr6:0]",null,-0.1269001881],[-0.0940734158,85.4328040108,16,"completed",-4.992272,16.0,7,"c1cc2cc3cc4cscc4cc3cc2[nH]1","c1cc2nc3cc4cscc4cc3nc2[nH]1",{},"[ch&r6:0]>>[nr6:0]",null,-0.1139533754],[-0.0947211397,90.8980854162,16,"completed",-5.054004,16.0,7,"c1cc2cc3cc4cocc4cc3cc2[nH]1","c1cc2nc3cc4cocc4cc3nc2[nH]1",{},"[ch&r6:0]>>[nr6:0]",null,-0.0964319533],[-0.1032084531,86.2418870406,16,"completed",-5.205528,16.0,7,"C1=Cc2nc3cc4cscc4cc3nc2C1","c1cc2nc3cc4cscc4cc3nc2s1",{},"[#6H2r5:1]>>[S:1]",null,-0.1135534274],[-0.1051298491,74.799422247,16,"completed",-5.066332,16.0,7,"C1=Cc2cc3nc4cscc4nc3cc2C1","c1cc2cc3nc4cscc4nc3cc2[nH]1",{},"[#6H2r5:1]>>[NH:1]",null,-0.0784243925],[-0.1054819308,90.3631677428,16,"completed",-5.25392,16.0,7,"c1cc2cc3cc4c[nH]cc4cc3cc2cn1","c1cc2cc3nc4c[nH]cc4nc3cc2cn1",{},"[ch&r6:0]>>[nr6:0]",null,-0.1406210213],[-0.1084027774,125.224338911,16,"completed",-5.04324,16.0,16,"C(#Cc1cc(C#CC2=CC=CC2)cc(C2=CSCS2)c1)C1=CC=CC1","C(#Cc1cc(C#CC2=CC=NC2)cc(C2=CSCS2)c1)C1=CC=NC1",{},"[chr5,CH1r5:1]>>[n:1]",null,-0.131376432],[-0.1132662165,110.1191465681,16,"completed",-5.144072,16.0,7,"C1=c2nc3cc4ccoc4cc3nc2=CC1","c1cc2cc3nc4c[nH]cc4nc3cc2o1",{},"[#6H2r5:1]>>[NH:1]",null,-0.1143589683],[-0.1148761356,144.1326577624,16,"completed",-4.896224,16.0,16,"C(#Cc1cc(C#Cc2ccccc2)cc(C2=CSCS2)c1)c1ccccc1","C(#Cc1cc(C#Cc2ccccc2)nc(C2=CSCS2)n1)c1ccccc1",{},"[ch&r6:0]>>[nr6:0]",null,-0.2027838888],[-0.1175278609,79.104144658,16,"completed",-5.2024,16.0,7,"c1cnc2cc3cc4c[nH]cc4cc3cc2c1","c1cnc2cc3nc4c[nH]cc4nc3cc2c1",{},"[ch&r6:0]>>[nr6:0]",null,-0.1067496515],[-0.118757494,139.9721943401,16,"completed",-5.249688,16.0,16,"C1=CCC(C=Cc2cc3c[nH]cc3cc2C=CC2=CC=CC2)=C1","C(=Cc1cc2c[nH]cc2cc1C=CC1=CC=NC1)C1=CC=NC1",{},"[chr5,CH1r5:1]>>[n:1]",null,-0.1748467869],[-0.1221624641,73.8424980501,16,"completed",-5.299828,16.0,7,"C1=c2nc3cc4ccsc4cc3nc2=CC1","c1cc2cc3nc4cscc4nc3cc2s1",{},"[#6H2r5:1]>>[S:1]",null,-0.1581740087],[-0.1259736611,118.5147833621,16,"completed",-5.41262,16.0,7,"C1=Cc2nc3cc4ccccc4cc3nc2C1","c1ccc2cc3nc4[nH]ccc4nc3cc2c1",{},"[#6H2r5:1]>>[NH:1]",null,-0.248865573],[-0.1262810563,122.9589321281,16,"completed",-5.17756,16.0,6,"C1=c2cc3cc4ccncc4cc3cc2=CC1","C1=c2cc3nc4ccncc4nc3cc2=CC1",{},"[ch&r6:0]>>[nr6:0]",null,-0.1344117564],[-0.1266555112,116.7196599944,16,"completed",-5.146188,16.0,7,"C1=Cc2cc3cc4c[nH]cc4cc3cc2C1","C1=Cc2cc3nc4c[nH]cc4nc3cc2C1",{},"[ch&r6:0]>>[nr6:0]",null,-0.1211148686],[-0.1278590483,225.7169587441,16,"completed",-5.36018,16.0,7,"C1=Cc2cc3nc4ccccc4nc3cc2C1","c1ccc2nc3cc4[nH]ccc4cc3nc2c1",{},"[#6H2r5:1]>>[NH:1]",null,-0.2900310765],[-0.127956453,120.5787540598,16,"completed",-5.212244,16.0,16,"C1=CC(C=Cc2cc(C3=CSCS3)cc(C=CC3=CCC=C3)n2)=CC1","C1=CC(C=Cc2cc(C3=NSCS3)cc(C=CC3=CCC=C3)n2)=CC1",{},"[chr5,CH1r5:1]>>[n:1]",null,-0.1439187498],[-0.1289987602,75.9575966487,16,"completed",-4.829892,16.0,7,"c1cc2cc3cc4c[nH]cc4cc3cc2[nH]1","c1cc2cc3nc4c[nH]cc4nc3cc2[nH]1",{},"[ch&r6:0]>>[nr6:0]",null,-0.2037624573],[-0.1302483177,124.7343193113,16,"completed",-4.992272,16.0,7,"C1=c2cc3cc4cn[nH]c4cc3cc2=CC1","C1=c2cc3nc4cn[nH]c4nc3cc2=CC1",{},"[ch&r6:0]>>[nr6:0]",null,-0.1457575322],[-0.130892821,128.4196078948,16,"completed",-5.176272,16.0,16,"C(#Cc1cc(C#CC2=CC=CC2)cc(C2=CSCS2)c1)C1=CC=CC1","C(#Cc1cc(C#CC2=CC=CC2)cc(C2=NSCS2)c1)C1=CC=CC1",{},"[chr5,CH1r5:1]>>[n:1]",null,-0.1390759882],[-0.1313455667,77.3929180573,16,"completed",-5.3266,16.0,6,"C1=c2nc3cc4ccccc4cc3nc2=CC1","c1ccc2cc3nc4cscc4nc3cc2c1",{},"[#6H2r5:1]>>[S:1]",null,-0.1764935358],[-0.1320065124,127.9155582717,16,"completed",-5.007452,16.0,16,"C(#Cc1cc(C2=CSCS2)cc(C#Cc2ccccc2)n1)c1ccccc1","C(#Cc1cc(C2=CSCS2)cc(C#CC2=CC=CC2)n1)C1=CC=CC1",{},"[c:0]1[ch:1][ch][c:3][c!r5:4][c!r5:5]1>>[c:0]1[CH2:1][c:3][c:4][c:5]1",null,-0.1433851627],[-0.1329246609,151.3930599302,16,"completed",-5.437368,16.0,11,"C1=CC(C=Cc2cc(C=CC3=CCC=C3)cc(-c3cc[nH]n3)c2)=CC1","C1=CC(C=Cc2cc(C=CC3=CCC=C3)nc(-c3cc[nH]n3)n2)=CC1",{},"[ch&r6:0]>>[nr6:0]",null,-0.2805178615],[-0.1333333729,136.0003784001,16,"completed",-5.524216,16.0,16,"C1=CC(C=Cc2cc(C=CC3=CCC=C3)nc(C3=CCC=C3)n2)=CC1","C1=CC(C=Cc2cc(C=CC3=CCC=C3)nc(C3=CCC=N3)n2)=CC1",{},"[chr5,CH1r5:1]>>[n:1]",null,-0.3266131016],[-0.1338862716,91.4693301429,16,"completed",-5.268732,16.0,7,"c1cc2cc3cc4cocc4cc3cc2s1","c1cc2nc3cc4cocc4cc3nc2s1",{},"[ch&r6:0]>>[nr6:0]",null,-0.1493893483],[-0.1344868591,144.2138884129,16,"completed",-5.013616,16.0,16,"C(#Cc1cc(C#CC2=CC=CC2)cc(C2=CSCS2)c1)C1=CC=CC1","C(#Cc1cc(C#CC2=NC=CC2)cc(C2=CSCS2)c1)C1=NC=CC1",{},"[chr5,CH1r5:1]>>[n:1]",null,-0.1563781359],[-0.135127182,83.0143356893,16,"completed",-5.140024,16.0,7,"C1=c2nc3cc4cc[nH]c4cc3nc2=CC1","c1cc2cc3nc4cocc4nc3cc2[nH]1",{},"[#6H2r5:1]>>[O:1]",null,-0.0876146164],[-0.1357799521,161.7587723771,16,"completed",-5.039284,16.0,6,"C1=Cc2cc3cc4c(cc3cc2C1)=CCC=4","C1=Cc2nc3cc4c(cc3nc2C1)=CCC=4",{},"[ch&r6:0]>>[nr6:0]",null,-0.1672490731],[-0.1369366249,174.6438142354,16,"completed",-5.13708,16.0,16,"C1=CCC(C=Cc2cc3c[nH]cc3cc2C=CC2=CC=CC2)=C1","C1=CN=C(C=Cc2cc3c[nH]cc3cc2C=CC2=NC=CC2)C1",{},"[chr5,CH1r5:1]>>[n:1]",null,-0.1765621018],[-0.1372383969,135.8011084767,16,"completed",-5.226688,16.0,7,"C1=c2cc3cc4cnsc4cc3cc2=CC1","C1=c2cc3nc4cnsc4nc3cc2=CC1",{},"[ch&r6:0]>>[nr6:0]",null,-0.1621923773],[-0.1380048616,137.9545986904,16,"completed",-5.400844,16.0,11,"C1=CC(C=Cc2cc(C=CC3=CCC=C3)nc(-c3cc[nH]c3)n2)=CC1","C1=CC(C=Cc2cc(C=CC3=CCC=C3)nc(-c3c[nH]cn3)n2)=CC1",{},"[chr5,CH1r5:1]>>[n:1]",null,-0.2517537613],[-0.1397215051,149.2501244125,16,"completed",-4.732464,16.0,16,"C(#Cc1cc(C#Cc2ccccc2)cc(C2=NSCS2)c1)c1ccccc1","C(#Cc1cc(C#Cc2ccccc2)cc(C2=NSSS2)c1)c1ccccc1",{},"[#6H2r5:1]>>[S:1]",null,-0.2974325607],[-0.1405005457,180.3166120924,16,"completed",-5.11408,16.0,16,"C1=CCC(C=Cc2cc3c[nH]cc3cc2C=CC2=CC=CC2)=C1","C(=Cc1cc2c[nH]cc2cc1C=CC1=CN=CC1)C1=CN=CC1",{},"[chr5,CH1r5:1]>>[n:1]",null,-0.1805857728],[-0.1405710597,127.4943759541,16,"completed",-5.373428,16.0,11,"C1=CC(C=Cc2cc(C=CC3=CCC=C3)cc(-c3cc[nH]c3)c2)=CC1","C1=CC(C=Cc2cc(C=CC3=CCC=C3)nc(-c3cc[nH]c3)n2)=CC1",{},"[ch&r6:0]>>[nr6:0]",null,-0.2299752656],[-0.1406918539,167.7567309578,16,"completed",-5.095956,16.0,7,"C1=c2cc3cc4ccoc4cc3cc2=CC1","C1=c2cc3nc4ccoc4nc3cc2=CC1",{},"[ch&r6:0]>>[nr6:0]",null,-0.1677806133],[-0.1418436503,155.6091097191,16,"completed",-5.047196,16.0,16,"C1=CC(C=Cc2cc(C=CC3=CCC=C3)cc(C3=NSCS3)c2)=CC1","C1=CC(C=Cc2cc(C=CC3=CCC=C3)cc(C3=NSOS3)c2)=CC1",{},"[#6H2r5:1]>>[O:1]",null,-0.1599388746],[-0.1442910847,149.0197974441,16,"completed",-5.224296,16.0,7,"C1=Cc2cc3cc4cscc4cc3cc2C1","C1=Cc2nc3cc4cscc4cc3nc2C1",{},"[ch&r6:0]>>[nr6:0]",null,-0.1725605774],[-0.1464168041,128.6763713929,16,"completed",-5.54878,16.0,16,"C1=CC(C=Cc2cc(C=CC3=CCC=C3)nc(C3=CCC=C3)n2)=CC1","C1=CC(C=Cc2cc(C=CC3=CCC=C3)nc(-c3ccsc3)n2)=CC1",{},"[#6H2r5:1]>>[S:1]",null,-0.3394780079],[-0.1465183907,163.9002715217,16,"completed",-4.95492,16.0,16,"C(#Cc1cc(C#Cc2ccccc2)cc(C2=CSCS2)c1)c1ccccc1","C(#Cc1ccccn1)c1cc(C#Cc2ccccn2)cc(C2=CSCS2)c1",{},"[ch&r6:0]>>[nr6:0]",null,-0.1928131742],[-0.1468074379,163.0253272556,16,"completed",-5.061456,16.0,15,"C1=CCC(C=Cc2cc(C=CC3=CC=CC3)cc(C3=NSCS3)c2)=C1","C1=CCC(C=Cc2cc(C=CC3=CC=CC3)cc(C3=NSOS3)c2)=C1",{},"[#6H2r5:1]>>[O:1]",null,-0.1652429148],[-0.1480161003,154.1897883593,16,"completed",-5.30176,16.0,16,"C1=CCC(C=Cc2cc3c(cc2C=CC2=CC=CC2)=CCC=3)=C1","C(=Cc1cc2c(cc1C=CC1=CC=NC1)=CCC=2)C1=CC=NC1",{},"[chr5,CH1r5:1]>>[n:1]",null,-0.2090955969],[-0.1483364101,154.8434455769,16,"completed",-5.461932,16.0,6,"C1=CCC(C=Cc2cc(C=CC3=CC=CC3)nc(C3=CCC=C3)n2)=C1","C1=CCC(C=Cc2cc(C=CC3=CC=CC3)nc(C3=CCC=N3)n2)=C1",{},"[chr5,CH1r5:1]>>[n:1]",null,-0.2969241169],[-0.1484861885,175.1764412607,16,"completed",-5.198812,16.0,16,"C1=CCC(C=Cc2cc3c(cc2C=CC2=CC=CC2)=CCC=3)=C1","C1=CN=C(C=Cc2cc3c(cc2C=CC2=NC=CC2)=CCC=3)C1",{},"[chr5,CH1r5:1]>>[n:1]",null,-0.1883376041],[-0.1485017525,141.9214091007,16,"completed",-4.965316,16.0,16,"C(#Cc1cc(C#CC2=CC=CC2)cc(C2=CSCS2)c1)C1=CC=CC1","C(#Cc1cc(C#CC2=CN=CC2)cc(C2=CSCS2)c1)C1=CN=CC1",{},"[chr5,CH1r5:1]>>[n:1]",null,-0.1703824477],[-0.1487271258,118.7149240491,16,"completed",-5.239476,16.0,7,"C1=Nc2cc3cc4c[nH]cc4cc3cc2C1","C1=Nc2cc3nc4c[nH]cc4nc3cc2C1",{},"[ch&r6:0]>>[nr6:0]",null,-0.1537058064],[-0.1501776161,231.3287514749,16,"completed",-4.801188,16.0,16,"C(#Cc1cc(C2=CSCS2)cc(C#Cc2ccccc2)n1)c1ccccc1","C(#Cc1cc(C2=CSSS2)cc(C#Cc2ccccc2)n1)c1ccccc1",{},"[#6H2r5:1]>>[S:1]",null,-0.3118724272],[-0.1503223712,190.3750442415,16,"completed",-5.171856,16.0,16,"C1=CCC(C=Cc2cc3c(cc2C=CC2=CC=CC2)=CCC=3)=C1","C(=Cc1cc2c(cc1C=CC1=CN=CC1)=CCC=2)C1=CN=CC1",{},"[chr5,CH1r5:1]>>[n:1]",null,-0.1969077626],[-0.150384062,133.1439797364,16,"completed",-4.956576,16.0,16,"C(#Cc1cc(C#CC2=CCC=C2)cc(C2=CSCS2)c1)C1=CCC=C1","C(#Cc1cc(C#CC2=CCN=C2)cc(C2=CSCS2)c1)C1=CCN=C1",{},"[chr5,CH1r5:1]>>[n:1]",null,-0.1667538209],[-0.1506165089,160.6350062585,16,"completed",-5.317768,16.0,7,"C1=Nc2nc3cc4c(cc3nc2C1)=CCC=4","C1=c2cc3nc4c(nc3cc2=CC1)N=NC4",{},"[chr5,CH1r5:1]>>[n:1]",null,-0.2214516361],[-0.1526117293,142.7127871259,16,"completed",-5.506368,16.0,11,"C1=CC(C=Cc2cc(C=CC3=CCC=C3)nc(-c3cc[nH]c3)n2)=CC1","C1=CC(C=Cc2cc(C=CC3=CCC=C3)nc(-c3cn[nH]c3)n2)=CC1",{},"[chr5,CH1r5:1]>>[n:1]",null,-0.3182500052],[-0.1527615866,146.1343391413,16,"completed",-5.227976,16.0,4,"C1=NCC=C1c1c(Nc2ccccc2)cccc1Nc1ccccc1","C1=NCC=C1c1c(Nc2ccccc2)cncc1Nc1ccccc1",{},"[ch&r6:0]>>[nr6:0]",null,-0.1714071025],[-0.1533882075,97.7898874569,16,"completed",-4.929068,16.0,7,"C1=c2cc3cc4cc[nH]c4cc3cc2=CC1","C1=c2nc3cc4cc[nH]c4cc3nc2=CC1",{},"[ch&r6:0]>>[nr6:0]",null,-0.154530123],[-0.1533902584,146.5312075298,16,"completed",-4.950688,16.0,16,"C(#Cc1cc(C#CC2=CCC=C2)cc(C2=CSCS2)c1)C1=CCC=C1","C(#Cc1cc(C#CC2=NCC=C2)cc(C2=CSCS2)c1)C1=NCC=C1",{},"[chr5,CH1r5:1]>>[n:1]",null,-0.1799874738],[-0.1551430446,162.781956084,16,"completed",-5.419704,16.0,9,"C1=CCC(C=Cc2cc(C=CC3=CC=CC3)nc(-c3cc[nH]c3)n2)=C1","C1=CCC(C=Cc2cc(C=CC3=CC=CC3)nc(-c3cc[nH]n3)n2)=C1",{},"[chr5,CH1r5:1]>>[n:1]",null,-0.2767330529],[-0.1552484005,156.8230132819,16,"completed",-5.379224,16.0,9,"C1=CCC(C=Cc2cc(C=CC3=CC=CC3)nc(-c3cc[nH]c3)n2)=C1","C1=CCC(C=Cc2cc(C=CC3=CC=CC3)nc(-c3c[nH]cn3)n2)=C1",{},"[chr5,CH1r5:1]>>[n:1]",null,-0.2505929332],[-0.155611735,158.8394373499,16,"completed",-5.196236,16.0,3,"C1=CCC(c2c(Nc3ccccc3)cccc2Nc2ccccc2)=C1","C1=CCC(c2c(Nc3ccccc3)cncc2Nc2ccccc2)=C1",{},"[ch&r6:0]>>[nr6:0]",null,-0.1725341619],[-0.156878546,120.1876149135,16,"completed",-5.533048,16.0,16,"C1=CC(C=Cc2cc(C=CC3=CCC=C3)nc(C3=CSCS3)n2)=CC1","C1=CC(C=Cc2cc(C=CC3=CCC=C3)nc(C3=CCC=C3)n2)=CC1",{},"[S,s:0]1[r5:1]-,=,:[r5:2][S,s:3][*:4]1>>[CH:0]1=[C:1][C:2]=[CH:3][*:4]1",null,-0.326090543],[-0.1569486237,138.3694188433,16,"completed",-4.855008,16.0,16,"C(#Cc1cc(C#Cc2ccccc2)nc(C2=CSCS2)n1)c1ccccc1","C(#Cc1cc(C#CC2=CC=CC2)nc(C2=CSCS2)n1)C1=CC=CC1",{},"[c:0]1[ch:1][ch][c:3][c!r5:4][c!r5:5]1>>[c:0]1[CH2:1][c:3][c:4][c:5]1",null,-0.2203552253],[-0.157243594,134.5730505236,16,"completed",-5.53084,16.0,16,"C1=CC(c2cc(C=CC3=CCC=N3)cc(C=CC3=CCC=N3)c2)=CC1","C1=CC(c2nc(C=CC3=CCC=N3)cc(C=CC3=CCC=N3)n2)=CC1",{},"[ch&r6:0]>>[nr6:0]",null,-0.3302502501],[-0.1574630979,116.0520458653,16,"completed",-5.177192,16.0,3,"c1ccc(Nc2cncc(Nc3ccccc3)c2-c2ccccc2)cc1","c1ccc(Nc2cncc(Nc3ccccc3)c2-c2ccccn2)cc1",{},"[ch&r6:0]>>[nr6:0]",null,-0.1280148184],[-0.157495669,133.7350512007,16,"completed",-4.929896,16.0,16,"C(#Cc1cc(C#CC2=CC=CC2)cc(C2=CSCS2)c1)C1=CC=CC1","C(#Cc1ccco1)c1cc(C#Cc2ccco2)cc(C2=CSCS2)c1",{},"[#6H2r5:1]>>[O:1]",null,-0.1790625467],[-0.157588691,174.5315270919,16,"completed",-5.019596,16.0,3,"C1=CCC(C=Cc2cc3ccccc3cc2C=CC2=CC=CC2)=C1","C1=CCC(C=Cc2cc3c(cc2C=CC2=CC=CC2)=CCC=3)=C1",{},"[c:0]1[ch:1][ch][c:3][c!r5:4][c!r5:5]1>>[c:0]1[CH2:1][c:3][c:4][c:5]1",null,-0.1833821352],[-0.1578400563,149.4693933381,16,"completed",-5.161,16.0,7,"C1=Nc2nc3cc4c(cc3nc2C1)=CCC=4","C1=c2cc3nc4ncsc4nc3cc2=CC1",{},"[#6H2r5:1]>>[S:1]",null,-0.1554489934],[-0.1584589669,125.9843882346,16,"completed",-5.204332,16.0,16,"C(#Cc1cc(C#Cc2ccccc2)cc(C2=CSCS2)c1)c1ccccc1","C(#Cc1cc(C#Cc2ccccc2)cc(C2=NSCS2)c1)c1ccccc1",{},"[chr5,CH1r5:1]>>[n:1]",null,-0.1456221052],[-0.1586054028,101.3071256852,16,"completed",-5.324116,16.0,7,"C1=NCc2cc3cc4c[nH]cc4cc3cc21","C1=NCc2cc3nc4c[nH]cc4nc3cc21",{},"[ch&r6:0]>>[nr6:0]",null,-0.186748078],[-0.1587230485,184.5002654459,16,"completed",-5.1403,16.0,16,"C1=CC(c2cc(C=CC3=CCC=N3)cc(C=CC3=CCC=N3)c2)=CC1","C1=CC(c2cc(C=Cc3c[nH]cn3)cc(C=Cc3c[nH]cn3)c2)=CC1",{},"[#6H2r5:1]>>[NH:1]",null,-0.1866444536],[-0.1587788402,179.7717632169,16,"completed",-5.18998,16.0,16,"C1=CCC(C=Cc2cc3cscc3cc2C=CC2=CC=CC2)=C1","C(=Cc1cc2cscc2cc1C=Cc1cccs1)c1cccs1",{},"[#6H2r5:1]>>[S:1]",null,-0.190486543],[-0.1598638343,203.5684815567,16,"completed",-5.288052,16.0,6,"C(#Cc1nc2c(nc1C#CC1=CC=CC1)=CCC=2)C1=CC=CC1","C(#Cc1nc2c[nH]cc2nc1C#CC1=CC=CC1)C1=CC=CC1",{},"[#6H2r5:1]>>[NH:1]",null,-0.242421675],[-0.1599559043,162.1111636934,16,"completed",-5.314732,16.0,12,"C1=CC(C=Cc2csc(-c3cc(C=CC4=CCC=C4)cs3)c2)=CC1","C1=CC(C=Cc2csc(-c3nc(C=CC4=CCC=C4)cs3)n2)=CC1",{},"[chr5,CH1r5:1]>>[n:1]",null,-0.221074302],[-0.1600428545,89.6395029622,16,"completed",-5.39238,16.0,7,"C1=c2nc3cc4ccccc4cc3nc2=NC1","c1ccc2cc3nc4n[nH]cc4nc3cc2c1",{},"[#6H2r5:1]>>[NH:1]",null,-0.2234354763],[-0.1604044388,122.5667970209,16,"completed",-5.281704,16.0,7,"C1=c2cc3nc4ccoc4nc3cc2=CC1","c1cc2nc3cc4cscc4cc3nc2o1",{},"[#6H2r5:1]>>[S:1]",null,-0.1766369953],[-0.1608817427,175.3159552891,16,"completed",-4.989512,16.0,16,"C1=CC(c2cc3c[nH]cc3cc2C2=CCC=C2)=CC1","c1cc(-c2cc3c[nH]cc3cc2-c2ccsc2)cs1",{},"[#6H2r5:1]>>[S:1]",null,-0.1916178678],[-0.1610027491,166.1316483291,16,"completed",-5.099728,16.0,12,"C(#Cc1cnc2c(c1)=CCC=2)c1cnc2c(c1)=CCC=2","C(#Cc1cnc2c[nH]cc2c1)c1cnc2c[nH]cc2c1",{},"[#6H2r5:1]>>[NH:1]",null,-0.1661317574],[-0.1610276616,177.1489346903,16,"completed",-5.190348,16.0,16,"C1=CCC(C=Cc2cc3cscc3cc2C=CC2=CC=CC2)=C1","C(=Cc1cc2cscc2cc1C=Cc1ccco1)c1ccco1",{},"[#6H2r5:1]>>[O:1]",null,-0.1880997023],[-0.161036579,183.9921375579,16,"completed",-5.104972,16.0,12,"C(#Cc1ccc2c(n1)=CCC=2)c1ccc2c(n1)=CCC=2","C(#Cc1ccc2c[nH]cc2n1)c1ccc2c[nH]cc2n1",{},"[#6H2r5:1]>>[NH:1]",null,-0.1840250523],[-0.1610497307,188.223857814,16,"completed",-4.86614,16.0,3,"C1=CC(c2ccccc2Nc2ccccc2C2=CCC=C2)=CC1","C1=NC(c2ccccc2Nc2ccccc2C2=CCC=N2)=CC1",{},"[chr5,CH1r5:1]>>[n:1]",null,-0.2494525315],[-0.1614661302,176.2325956137,16,"completed",-4.990432,16.0,16,"C1=CCC(C=Cc2cc3c[nH]cc3cc2C=CC2=CC=CC2)=C1","C(=Cc1cc2c[nH]cc2cc1C=Cc1ccco1)c1ccco1",{},"[#6H2r5:1]>>[O:1]",null,-0.1921989844],[-0.161518222,146.6377177288,16,"completed",-5.369932,16.0,6,"C1=CCC(C=Cc2cc(C=CC3=CC=CC3)cc(-c3cc[nH]c3)c2)=C1","C1=CCC(C=Cc2cc(C=CC3=CC=CC3)nc(-c3cc[nH]c3)n2)=C1",{},"[ch&r6:0]>>[nr6:0]",null,-0.2391769841],[-0.1617329435,146.7193833088,16,"completed",-5.49082,16.0,16,"C1=CCC(C=Cc2cc(C=CC3=CC=CC3)nc(C3=CC=CC3)n2)=C1","C1=CCC(C=Cc2cc(C=CC3=CC=CC3)nc(-c3cccs3)n2)=C1",{},"[#6H2r5:1]>>[S:1]",null,-0.3104340685],[-0.1617648361,144.8780967352,16,"completed",-5.337456,16.0,16,"C1=CCC(C=Cc2cc(C=CC3=CC=CC3)cc(C3=CC=CC3)c2)=C1","C1=CCC(C=Cc2cc(C=CC3=CC=CC3)cc(-c3cccs3)c2)=C1",{},"[#6H2r5:1]>>[S:1]",null,-0.2204959985],[-0.1618754008,169.9549107164,16,"completed",-5.145176,16.0,7,"C1=Nc2cc3cc4c(cc3cc2C1)=CCC=4","C1=Nc2nc3cc4c(cc3nc2C1)=CCC=4",{},"[ch&r6:0]>>[nr6:0]",null,-0.1728719134],[-0.1625759736,133.1359770891,16,"completed",-5.383824,16.0,12,"C1=CC(C=Cc2cc(C=CC3=CCC=C3)cc(-c3cocn3)c2)=CC1","C1=CC(C=Cc2cc(C=CC3=CCC=C3)cc(C3=CCC=N3)c2)=CC1",{},"[n,c:0]1[n,ch:1][o,O:2][n,c:3][n,c:4]1>>[*:0]1=[*:1][CH2:2][*:3]=[*:4]1",null,-0.2391603212],[-0.1627991504,171.6650222751,16,"completed",-5.256312,16.0,9,"C1=CCC(C=Cc2cc(C=CC3=CC=CC3)cc(-c3c[nH]cn3)c2)=C1","C1=CCC(C=Cc2cc(C=CC3=CC=CC3)cc(-c3nc[nH]n3)c2)=C1",{},"[chr5,CH1r5:1]>>[n:1]",null,-0.2035712802],[-0.1629366031,342.6012671173,16,"completed",-5.006072,16.0,16,"C1=CC(C=Cc2cc(C=CC3=CCC=C3)cc(C3=NSCS3)c2)=CC1","C1=CC(C=Cc2cc(C=CC3=CCC=C3)cc(C3=NSNS3)c2)=CC1",{},"[#6H2r5:1]>>[NH:1]",null,-0.3488533189],[-0.1632515146,165.5916807363,16,"completed",-5.05244,16.0,6,"c1ccc(N(c2ccccc2)c2ccns2)cc1","C1=CC(N(C2=CCC=C2)c2ccns2)=CC1",{},"[c:0]1[ch:1][ch][c:3][c!r5:4][c!r5:5]1>>[c:0]1[CH2:1][c:3][c:4][c:5]1",null,-0.1689051864],[-0.1639775257,157.5294555732,16,"completed",-4.953632,16.0,16,"C1=CC(c2cc3c[nH]cc3cc2C2=CCC=C2)=CC1","C1=NC(c2cc3c[nH]cc3cc2C2=CCC=N2)=CC1",{},"[chr5,CH1r5:1]>>[n:1]",null,-0.1879177724],[-0.164105082,381.6866359612,16,"completed",-5.075072,16.0,15,"C(=Cc1cc(C=Cc2ccccc2)cc(C2=NSCS2)c1)c1ccccc1","C(=Cc1cc(C=Cc2ccccc2)cc(C2=NSNS2)c1)c1ccccc1",{},"[#6H2r5:1]>>[NH:1]",null,-0.3820853002],[-0.1643780597,150.5229147591,16,"completed",-5.49036,16.0,6,"C1=CCC(C=Cc2cc(C=CC3=CC=CC3)nc(C3=CCC=C3)n2)=C1","C1=CCC(C=Cc2cc(C=CC3=CC=CC3)nc(-c3ccsc3)n2)=C1",{},"[#6H2r5:1]>>[S:1]",null,-0.3119676319],[-0.1646189194,163.5315515246,16,"completed",-5.281152,16.0,6,"C1=CCC(C=Cc2cc(C=CC3=CC=CC3)cc(C3=CCC=C3)c2)=C1","C1=CCC(C=Cc2cc(C=CC3=CC=CC3)cc(C3=CCC=N3)c2)=C1",{},"[chr5,CH1r5:1]>>[n:1]",null,-0.2069358147],[-0.1649497546,135.5450007058,16,"completed",-5.153272,16.0,3,"C(#Cc1cc2c(cc1C#Cc1ccccc1)=CCC=2)c1ccccc1","C(#Cc1cc2c[nH]cc2cc1C#Cc1ccccc1)c1ccccc1",{},"[#6H2r5:1]>>[NH:1]",null,-0.1405810128],[-0.1650168749,141.22891137,16,"completed",-5.180504,16.0,4,"C1=CC(c2c(Nc3ccccc3)cccc2Nc2ccccc2)=NC1","C1=CC(c2c(Nc3ccccc3)cncc2Nc2ccccc2)=NC1",{},"[ch&r6:0]>>[nr6:0]",null,-0.1520567114],[-0.1650358138,135.6117926813,16,"completed",-5.337272,16.0,11,"C1=CC(C=Cc2cc(C=CC3=CCC=C3)cc(-c3cc[nH]c3)c2)=CC1","C1=CC(C=Cc2cc(C=CC3=CCC=C3)cc(-c3cc[nH]n3)c2)=CC1",{},"[chr5,CH1r5:1]>>[n:1]",null,-0.2144214991],[-0.1651405141,142.9885796321,16,"completed",-5.124936,16.0,6,"C1=c2cc3nc4ccccc4nc3cc2=CC1","C1=c2cc3nc4cccnc4nc3cc2=CC1",{},"[ch&r6:0]>>[nr6:0]",null,-0.1440500535],[-0.1651706878,151.0511780532,16,"completed",-5.163392,16.0,4,"c1ccc(Nc2cccc(Nc3ccccc3)c2-c2ccc[nH]2)cc1","c1ccc(Nc2cncc(Nc3ccccc3)c2-c2ccc[nH]2)cc1",{},"[ch&r6:0]>>[nr6:0]",null,-0.1574342586],[-0.165693368,162.1133877774,16,"completed",-5.459724,16.0,9,"C1=CCC(C=Cc2cc(C=CC3=CC=CC3)cc(-c3cn[nH]c3)c2)=C1","C1=CCC(C=Cc2cc(C=CC3=CC=CC3)nc(-c3cn[nH]c3)n2)=C1",{},"[ch&r6:0]>>[nr6:0]",null,-0.2994785719],[-0.1656955025,127.159145298,16,"completed",-5.28612,16.0,15,"C(=Cc1cc(C=Cc2ccccc2)cc(C2=NSCS2)c1)c1ccccc1","C(=Cc1cc(C2=NSCS2)cc(C=Cc2ccccc2)n1)c1ccccc1",{},"[ch&r6:0]>>[nr6:0]",null,-0.1820532035],[-0.1658977614,137.6353243652,16,"completed",-4.910668,16.0,4,"C1=CC(Nc2cccc(NC3=CCC=C3)c2-c2ccccn2)=CC1","C1=CC(Nc2cccc(NC3=CCC=C3)c2-c2cccnn2)=CC1",{},"[ch&r6:0]>>[nr6:0]",null,-0.1910715038],[-0.1659975761,202.0823902769,16,"completed",-5.21712,16.0,12,"C(#Cc1ccc2c(c1)=CCN=2)c1ccc2c(c1)=CCN=2","C(#Cc1ccc2n[nH]cc2c1)c1ccc2n[nH]cc2c1",{},"[#6H2r5:1]>>[NH:1]",null,-0.2180795009],[-0.1660866064,152.1924083694,16,"completed",-5.493488,16.0,16,"C1=CCC(C=Cc2cc(C=CC3=CC=CC3)nc(C3=CC=CC3)n2)=C1","C1=CCC(C=Cc2cc(C=CC3=CC=CC3)nc(-c3ccco3)n2)=C1",{},"[#6H2r5:1]>>[O:1]",null,-0.3146912839],[-0.1661116619,149.9654891629,16,"completed",-4.697964,16.0,15,"C(=Cc1cc(C=Cc2ccccc2)cc(C2=CSSS2)c1)c1ccccc1","C(=Cc1cc(C=Cc2ccccc2)cc(C2=NSSS2)c1)c1ccccc1",{},"[chr5,CH1r5:1]>>[n:1]",null,-0.3188883678],[-0.0980597131,94.4173294152,17,"completed",-5.09752,17.0,7,"C1=c2nc3cc4cc[nH]c4cc3nc2=CC1","C1=c2nc3cc4cn[nH]c4cc3nc2=CC1",{},"[chr5,CH1r5:1]>>[n:1]",null,-0.0944332875],[-0.1046204381,104.8283455074,17,"completed",-5.152628,17.0,7,"C1=c2cc3cc4ccsc4cc3cc2=CC1","C1=c2nc3cc4ccsc4cc3nc2=CC1",{},"[ch&r6:0]>>[nr6:0]",null,-0.1111131772],[-0.1142368116,119.9311542049,17,"completed",-5.041952,17.0,17,"C(#Cc1cc2c[nH]cc2cc1C#CC1=CCC=C1)C1=CCC=C1","C(#Cc1cc2c[nH]cc2cc1C#CC1=CCC=N1)C1=CCC=N1",{},"[chr5,CH1r5:1]>>[n:1]",null,-0.1266276873],[-0.1269627915,159.7587706211,17,"completed",-5.128432,17.0,8,"c1ccc2nc3cc4c(cc3nc2c1)SCS4","C1=c2nc3cc4c(cc3nc2=CC1)SCS4",{},"[c:0]1[ch:1][ch][c:3][c!r5:4][c!r5:5]1>>[c:0]1[CH2:1][c:3][c:4][c:5]1",null,-0.1609936965],[-0.1281938281,115.7358153718,17,"completed",-5.217396,17.0,17,"C(#Cc1cc2c[nH]cc2cc1C#CC1=CCC=C1)C1=CCC=C1","C(#Cc1cc2c[nH]cc2cc1C#CC1=NCC=C1)C1=NCC=C1",{},"[chr5,CH1r5:1]>>[n:1]",null,-0.1419431969],[-0.1301114196,124.0143593378,17,"completed",-5.20654,17.0,17,"C(#Cc1cc2c[nH]cc2cc1C#CC1=CCC=C1)C1=CCC=C1","C(#Cc1cc2c[nH]cc2cc1C#CC1=CCN=C1)C1=CCN=C1",{},"[chr5,CH1r5:1]>>[n:1]",null,-0.1447115732],[-0.1309874124,117.6282143011,17,"completed",-5.08924,17.0,7,"C1=c2cc3cc4nc[nH]c4cc3cc2=CC1","C1=c2nc3cc4nc[nH]c4cc3nc2=CC1",{},"[ch&r6:0]>>[nr6:0]",null,-0.1178691131],[-0.1332910787,100.8560353344,17,"completed",-5.172316,17.0,6,"C1=c2cc3cc4ccccc4cc3cc2=CC1","C1=c2nc3cc4ccccc4cc3nc2=CC1",{},"[ch&r6:0]>>[nr6:0]",null,-0.1128470015],[-0.1350966821,142.9656679872,17,"completed",-5.329636,17.0,17,"C(#Cc1cc(C#CC2=CC=CC2)cc(C2=CCC=C2)c1)C1=CC=CC1","C(#Cc1cc(C#CC2=CC=CC2)cc(-c2cc[nH]c2)c1)C1=CC=CC1",{},"[#6H2r5:1]>>[NH:1]",null,-0.2151236889],[-0.1381897397,196.8249043975,17,"completed",-5.2737,17.0,7,"C1=c2cc3cc4ccnnc4cc3cc2=CC1","C1=c2cc3nc4ccnnc4nc3cc2=CC1",{},"[ch&r6:0]>>[nr6:0]",null,-0.2313529146],[-0.1410206598,180.8795822757,17,"completed",-5.29072,17.0,7,"C1=c2cc3cc4cncnc4cc3cc2=CC1","C1=c2cc3nc4cncnc4nc3cc2=CC1",{},"[ch&r6:0]>>[nr6:0]",null,-0.2248126805],[-0.143817614,169.1773268418,17,"completed",-5.03174,17.0,17,"C(#Cc1cc2c[nH]cc2cc1C#CC1=CCC=C1)C1=CCC=C1","C(#Cc1cc2c[nH]cc2cc1C#Cc1ccsc1)c1ccsc1",{},"[#6H2r5:1]>>[S:1]",null,-0.1757955842],[-0.1456303088,160.6933172165,17,"completed",-5.115644,17.0,17,"C(#Cc1cc(C#CC2=CC=CC2)cc(C2=NSCS2)c1)C1=CC=CC1","C(#Cc1cc(C#CC2=CC=CC2)cc(C2=NSOS2)c1)C1=CC=CC1",{},"[#6H2r5:1]>>[O:1]",null,-0.1610660182],[-0.1474796454,203.6035343629,17,"completed",-5.208196,17.0,7,"O=c1[nH]ccc2cc3cc4c(cc3cc12)=CCC=4","O=c1[nH]ccc2nc3cc4c(cc3nc12)=CCC=4",{},"[ch&r6:0]>>[nr6:0]",null,-0.2172337973],[-0.1486210519,146.3720917066,17,"completed",-5.219144,17.0,6,"C1=Cc2cc3cc4c(cc3cc2C1)=CCC=4","C1=Cc2cc3nc4c(nc3cc2C1)=CCC=4",{},"[ch&r6:0]>>[nr6:0]",null,-0.1684650785],[-0.1513530627,153.2683869754,17,"completed",-4.974148,17.0,7,"C1=Nc2nc3cc4c(cc3nc2C1)=CCC=4","C1=c2cc3nc4nc[nH]c4nc3cc2=CC1",{},"[#6H2r5:1]>>[NH:1]",null,-0.1767828446],[-0.1519711659,151.1115003055,17,"completed",-5.159804,17.0,8,"C1=Cc2nc3cc4c(nc3cc2C1)C=CC4","c1cc2nc3cc4[nH]ccc4nc3cc2[nH]1",{},"[#6H2r5:1]>>[NH:1]",null,-0.156802996],[-0.1527343204,129.1417672121,17,"completed",-5.282348,17.0,17,"C(#Cc1cc(C#CC2=CC=CC2)cc(C2=NSCS2)c1)C1=CC=CC1","C(#Cc1cc(C2=NSCS2)cc(C#CC2=CC=CC2)n1)C1=CC=CC1",{},"[ch&r6:0]>>[nr6:0]",null,-0.1815777648],[-0.1532230034,161.2529838262,17,"completed",-5.481344,17.0,17,"C(#Cc1cc(C#CC2=NCC=C2)cc(C2=CCC=C2)c1)C1=NCC=C1","C(#Cc1cc[nH]n1)c1cc(C#Cc2cc[nH]n2)cc(C2=CCC=C2)c1",{},"[#6H2r5:1]>>[NH:1]",null,-0.3118652201],[-0.1552558951,103.3251940227,17,"completed",-5.2254,17.0,11,"C(#Cc1cc2c[nH]cc2cc1C#Cc1ccccc1)c1ccccc1","C(#Cc1cc2c[nH]cc2cc1C#Cc1ccccn1)c1ccccn1",{},"[ch&r6:0]>>[nr6:0]",null,-0.1355781108],[-0.1569490421,139.3600986344,17,"completed",-5.488428,17.0,17,"C(#Cc1cc(C#CC2=CC=CC2)nc(C2=CCC=C2)n1)C1=CC=CC1","C(#Cc1cc(C#CC2=CC=CC2)nc(-c2cc[nH]c2)n1)C1=CC=CC1",{},"[#6H2r5:1]>>[NH:1]",null,-0.3055333526],[-0.1570362052,145.7806018067,17,"completed",-5.354752,17.0,17,"C(#Cc1cc(C2=CCC=C2)cc(C#CC2=CC=CC2)n1)C1=CC=CC1","C(#Cc1cc(-c2cc[nH]c2)cc(C#CC2=CC=CC2)n1)C1=CC=CC1",{},"[#6H2r5:1]>>[NH:1]",null,-0.2303308247],[-0.1581175978,136.3033424697,17,"completed",-5.237912,17.0,3,"c1ccc(Nc2cccc(Nc3ccccc3)c2-c2cccnc2)cc1","c1ccc(Nc2cncc(Nc3ccccc3)c2-c2cccnc2)cc1",{},"[ch&r6:0]>>[nr6:0]",null,-0.1670277338],[-0.1587551052,174.9581181852,17,"completed",-5.15686,17.0,16,"C(#Cc1cc(C#Cc2ccccc2)cc(C2=CSOS2)c1)c1ccccc1","C(#Cc1cc(C#Cc2ccccc2)cc(C2=NSOS2)c1)c1ccccc1",{},"[chr5,CH1r5:1]>>[n:1]",null,-0.1794283766],[-0.1591552904,137.6198797866,17,"completed",-5.41722,17.0,3,"C(#Cc1cc(C#Cc2ccccc2)cc(C2=CCC=C2)c1)c1ccccc1","C(#Cc1cc(C#CC2=CC=CC2)cc(C2=CCC=C2)c1)C1=CC=CC1",{},"[c:0]1[ch:1][ch][c:3][c!r5:4][c!r5:5]1>>[c:0]1[CH2:1][c:3][c:4][c:5]1",null,-0.2612416702],[-0.1591929072,166.5957641784,17,"completed",-5.20884,17.0,3,"C1=c2ccccc2=CC1","C(#Cc1cc2c(cc1C#Cc1ccccc1)=CCC=2)c1ccccc1",{},"[ch&r6,CH1&r5:1]>>[*:1](-C#C-c1ccccc1)",null,-0.1831905019],[-0.1596932046,109.8424801807,17,"completed",-5.274252,17.0,6,"C1=c2nc3cc4ccccc4cc3nc2=CC1","C1=c2nc3cc4cccnc4cc3nc2=CC1",{},"[ch&r6:0]>>[nr6:0]",null,-0.1641450962],[-0.1599515817,181.8718446693,17,"completed",-5.237636,17.0,8,"O=c1cc[nH]c2cc3cc4c(cc3cc12)=CCC=4","O=c1cc[nH]c2nc3cc4c(cc3nc12)=CCC=4",{},"[ch&r6:0]>>[nr6:0]",null,-0.2058148815],[-0.1613493375,149.3923344636,17,"completed",-5.399004,17.0,17,"C(#Cc1cc(C#CC2=CC=CC2)cc(C2=CCC=C2)c1)C1=CC=CC1","C(#Cc1cc(C#CC2=CC=CC2)cc(C2=CCC=N2)c1)C1=CC=CC1",{},"[chr5,CH1r5:1]>>[n:1]",null,-0.2571492401],[-0.1616311325,157.1921944862,17,"completed",-5.175168,17.0,8,"C1=Cc2cc3nc4c(cc3nc2C1)C=CC4","c1cc2cc3nc4[nH]ccc4cc3nc2[nH]1",{},"[#6H2r5:1]>>[NH:1]",null,-0.1657648872],[-0.1620553648,161.2221380703,17,"completed",-5.116932,17.0,15,"C(=Cc1cc(C=Cc2ccccc2)cc(C2=NSCS2)c1)c1ccccc1","C(=Cc1cc(C=Cc2ccccc2)cc(C2=NSOS2)c1)c1ccccc1",{},"[#6H2r5:1]>>[O:1]",null,-0.1616572213],[-0.1621070796,155.2097128409,17,"completed",-5.05244,17.0,4,"c1ccc(Nc2cccc(Nc3ccccc3)c2-c2cc[nH]c2)cc1","c1ccc(Nc2cncc(Nc3ccccc3)c2-c2cc[nH]c2)cc1",{},"[ch&r6:0]>>[nr6:0]",null,-0.1587400776],[-0.1624143039,168.730578839,17,"completed",-5.300472,17.0,7,"C1=c2cc3nc4ccoc4nc3cc2=CC1","C1=c2cc3nc4cnoc4nc3cc2=CC1",{},"[chr5,CH1r5:1]>>[n:1]",null,-0.2194598583],[-0.1625953401,176.8944106238,17,"completed",-5.347944,17.0,15,"C(#Cc1ccc2ccc(C#Cc3cc[nH]c3)cc2c1)c1cc[nH]c1","C(#Cc1c[nH]cn1)c1ccc2ccc(C#Cc3c[nH]cn3)cc2c1",{},"[chr5,CH1r5:1]>>[n:1]",null,-0.2478204669],[-0.1626184096,177.9584505177,17,"completed",-5.165876,17.0,3,"c1ccc2c(c1)SCS2","C(#Cc1cc2c(cc1C#Cc1ccccc1)SCS2)c1ccccc1",{},"[ch&r6,CH1&r5:1]>>[*:1](-C#C-c1ccccc1)",null,-0.1838358978],[-0.1632509626,171.3900979721,17,"completed",-4.917384,17.0,4,"C1=CCC(c2cc(NC3=CSCS3)cc(C3=CC=CC3)c2)=C1","C1=CCC(c2cc(NC3=NSCS3)cc(C3=CC=CC3)c2)=C1",{},"[chr5,CH1r5:1]>>[n:1]",null,-0.2138115558],[-0.1633053831,170.392770707,17,"completed",-4.989788,17.0,16,"C(#Cc1cc(C#Cc2ccccc2)cc(C2=CSCS2)c1)c1ccccc1","C(#Cc1cc(C#Cc2cccnc2)cc(C2=CSCS2)c1)c1cccnc1",{},"[ch&r6:0]>>[nr6:0]",null,-0.1870443047],[-0.1634057025,158.6342070874,17,"completed",-5.347576,17.0,12,"C(#Cc1cc2c(cn1)=CCC=2)c1cc2c(cn1)=CCC=2","C(#Cc1cc2cscc2cn1)c1cc2cscc2cn1",{},"[#6H2r5:1]>>[S:1]",null,-0.2349442717],[-0.1634451164,154.5814050866,17,"completed",-5.21206,17.0,7,"C1=Cc2nc3cc4c(cc3nc2C1)=CCC=4","C1=NCc2nc3cc4c(cc3nc21)=CCC=4",{},"[chr5,CH1r5:1]>>[n:1]",null,-0.1733451994],[-0.163810736,118.9157051956,17,"completed",-5.284464,17.0,7,"C1=c2nc3cc4ccsc4cc3nc2=CC1","C1=c2nc3cc4ncsc4cc3nc2=CC1",{},"[chr5,CH1r5:1]>>[n:1]",null,-0.1755396221],[-0.1642404651,164.8109157991,17,"completed",-5.26956,17.0,13,"C(#CC1=CC=CC1)C1=CCC(C2=CC(C#CC3=CC=CC3)=CC2)=C1","C(#Cc1csc(-c2cc(C#CC3=CC=CC3)cs2)c1)C1=CC=CC1",{},"[#6H2r5:1]>>[S:1]",null,-0.2031020158],[-0.1643778328,142.9997634605,17,"completed",-4.905516,17.0,3,"c1ccc2cc3ccccc3cc2c1","C1=c2cc3ccccc3cc2=CC1",{},"[c:0]1[ch:1][ch][c:3][c!r5:4][c!r5:5]1>>[c:0]1[CH2:1][c:3][c:4][c:5]1",null,-0.197440384],[-0.164760719,191.9288621047,17,"completed",-5.206908,17.0,4,"C1=CN=C(c2c(Nc3ccccc3)cccc2Nc2ccccc2)C1","C1=CN=C(c2c(Nc3ccccc3)cncc2Nc2ccccc2)C1",{},"[ch&r6:0]>>[nr6:0]",null,-0.206002561],[-0.1648356874,142.2068325825,17,"completed",-4.98528,17.0,3,"C(=Cc1ccc(C=Cc2ccccn2)c2ccccc12)c1ccccn1","C(=Cc1ccccn1)C1=c2ccccc2=C(C=Cc2ccccn2)C1",{},"[c:0]1[ch:1][ch][c:3][c!r5:4][c!r5:5]1>>[c:0]1[CH2:1][c:3][c:4][c:5]1",null,-0.1633141624],[-0.1659610383,147.1345655536,17,"completed",-5.432584,17.0,17,"C(#Cc1cc(C#CC2=CC=CC2)cc(C2=CCC=C2)c1)C1=CC=CC1","C(#Cc1cc(C#CC2=CC=CC2)cc(-c2ccsc2)c1)C1=CC=CC1",{},"[#6H2r5:1]>>[S:1]",null,-0.275406096],[-0.1659764109,141.7960179368,17,"completed",-5.224204,17.0,7,"C1=c2cc3cc4ccoc4cc3cc2=CC1","C1=c2nc3cc4ccoc4cc3nc2=CC1",{},"[ch&r6:0]>>[nr6:0]",null,-0.1663284737],[-0.166040818,214.6696421535,17,"completed",-4.941488,17.0,5,"C1=C(Nc2cc(-c3ccccc3)cc(-c3ccccc3)c2)SCS1","c1ccc(-c2cc(NC3=NSCS3)cc(-c3ccccc3)c2)cc1",{},"[chr5,CH1r5:1]>>[n:1]",null,-0.2416502054],[-0.1662810616,161.517785049,17,"completed",-5.251068,17.0,13,"C(#Cc1cccc(C2=CCC=N2)c1)c1cccc(C2=CCC=N2)c1","C(#CC1=CCC(C2=CCC=N2)=C1)C1=CCC(C2=CCC=N2)=C1",{},"[c:0]1[ch:1][ch][c:3][c!r5:4][c!r5:5]1>>[c:0]1[CH2:1][c:3][c:4][c:5]1",null,-0.1930558204],[-0.1669707362,165.3692038379,17,"completed",-5.285936,17.0,7,"C1=Cc2nc3cc4c(cc3nc2C1)=CCC=4","C1=Cc2nc3cc4cocc4cc3nc2C1",{},"[#6H2r5:1]>>[O:1]",null,-0.2104455979],[-0.1670610536,144.6385989303,17,"completed",-5.17158,17.0,16,"C1=CC(c2cc3c[nH]cc3cc2C2=CCC=C2)=CC1","C1=NCC=C1c1cc2c[nH]cc2cc1C1=CCN=C1",{},"[chr5,CH1r5:1]>>[n:1]",null,-0.153071668],[-0.1676862519,127.589334431,17,"completed",-5.345368,17.0,6,"c1ccc(N(c2ccccc2)c2cnsc2)cc1","c1ccc(N(c2ccccc2)c2cnsn2)cc1",{},"[chr5,CH1r5:1]>>[n:1]",null,-0.2139619392],[-0.1678508559,202.3365199739,17,"completed",-4.979392,17.0,16,"C1=CC(c2cc3cocc3cc2C2=CCC=C2)=CC1","c1cc(-c2cc3cocc3cc2-c2cc[nH]c2)c[nH]1",{},"[#6H2r5:1]>>[NH:1]",null,-0.2192435843],[-0.1680311023,142.3865339712,17,"completed",-5.294124,17.0,12,"C(=CC1=CCC=N1)C1=CCC(C2=CC(C=CC3=CCC=N3)=CC2)=C1","C(=CC1=CCN=N1)C1=CCC(C2=CC(C=CC3=CCN=N3)=CC2)=C1",{},"[chr5,CH1r5:1]>>[n:1]",null,-0.1968226295],[-0.1680755039,178.6676131391,17,"completed",-5.293296,17.0,12,"C(=Cc1ccsc1)C1=CCC(C2=CC(C=Cc3ccsc3)=CC2)=C1","C(=Cc1cnsc1)C1=CCC(C2=CC(C=Cc3cnsc3)=CC2)=C1",{},"[chr5,CH1r5:1]>>[n:1]",null,-0.2241208477],[-0.1681419371,171.0740966032,17,"completed",-5.105524,17.0,17,"C(#Cc1cc2c[nH]cc2cc1C#CC1=CCC=C1)C1=CCC=C1","C(#Cc1cc2c[nH]cc2cc1C#Cc1ccoc1)c1ccoc1",{},"[#6H2r5:1]>>[O:1]",null,-0.1711177918],[-0.1683368763,150.221943794,17,"completed",-5.272504,17.0,6,"C(#Cc1cc2c(cc1C#CC1=CN=CC1)=CCC=2)C1=CN=CC1","C(#Cc1cc2c(cc1C#Cc1cncs1)=CCC=2)c1cncs1",{},"[#6H2r5:1]>>[S:1]",null,-0.19273783],[-0.1685148235,130.0720052772,17,"completed",-5.097336,17.0,3,"C1=CCC(Nc2ccc3cc(NC4=CC=CC4)ccc3c2)=C1","C1=NCC(Nc2ccc3cc(NC4=CC=NC4)ccc3c2)=C1",{},"[chr5,CH1r5:1]>>[n:1]",null,-0.1300853721],[-0.168584667,246.3840697661,17,"completed",-4.870188,17.0,3,"C1=CC(Nc2cc(NC3=CCC=C3)cc(-c3ccccc3)c2)=CC1","O=c1occcc1-c1cc(NC2=CCC=C2)cc(NC2=CCC=C2)c1",{},"[c:1]1[c:2][ch:3][ch:4][c:5][c:6]1>>[c:1]1[c:2][o:3][c:4](=O)[c:5][c:6]1",null,-0.2942511715],[-0.1685857452,94.6791802389,17,"completed",-5.272504,17.0,6,"C1=c2cc3cc4ccccc4cc3cc2=NC1","c1ccc2cc3cc4nocc4cc3cc2c1",{},"[#6H2r5:1]>>[O:1]",null,-0.1534450582],[-0.1687467251,198.8676756266,17,"completed",-5.201204,17.0,14,"C(=Cc1cc2c(cc1C=CC1=CCN=C1)=CCC=2)C1=CCN=C1","C(=Cc1cc2c(cc1C=Cc1cnsc1)=CCC=2)c1cnsc1",{},"[#6H2r5:1]>>[S:1]",null,-0.2111091062],[-0.1689735547,131.8194149543,17,"completed",-5.437,17.0,3,"C(#Cc1cc(C#Cc2ccccc2)cc(C2=CC=CC2)c1)c1ccccc1","C(#Cc1cc(C#CC2=CC=CC2)cc(C2=CC=CC2)c1)C1=CC=CC1",{},"[c:0]1[ch:1][ch][c:3][c!r5:4][c!r5:5]1>>[c:0]1[CH2:1][c:3][c:4][c:5]1",null,-0.2702316935],[-0.1689880359,194.2922693824,17,"completed",-5.171396,17.0,16,"C1=CCC(C=Cc2cc3c[nH]cc3cc2C=CC2=CC=CC2)=C1","C1=CCC(C=Cc2nc3c[nH]cc3nc2C=CC2=CC=CC2)=C1",{},"[ch&r6:0]>>[nr6:0]",null,-0.2006170642],[-0.1692877784,169.1530041548,17,"completed",-5.322552,17.0,13,"C(#Cc1cc(-c2csc(C#CC3=CC=CC3)c2)cs1)C1=CC=CC1","C(#Cc1cc(-c2csc(C#Cc3cccs3)c2)cs1)c1cccs1",{},"[#6H2r5:1]>>[S:1]",null,-0.2299611733],[-0.1693025959,155.460045007,17,"completed",-5.204424,17.0,4,"C1=CCC(Nc2cc(C3=CCC=C3)nc(C3=CCC=C3)c2)=C1","C1=CC(c2cc(NC3=CN=CC3)cc(C3=CCC=C3)n2)=CC1",{},"[chr5,CH1r5:1]>>[n:1]",null,-0.1717875658],[-0.1693234914,116.7591198949,17,"completed",-5.332948,17.0,16,"C(#Cc1cc(C2=CSCS2)cc(C#Cc2ccccc2)n1)c1ccccc1","C(#Cc1cc(C2=NSCS2)cc(C#Cc2ccccc2)n1)c1ccccc1",{},"[chr5,CH1r5:1]>>[n:1]",null,-0.2005553034],[-0.1695417815,142.9560211081,17,"completed",-5.403236,17.0,3,"C(#Cc1cc(C2=CCC=C2)cc(C2=CCC=C2)c1)c1ccccc1","C(#Cc1cc(C2=CCC=C2)cc(C2=CCC=C2)c1)C1=CC=CC1",{},"[c:0]1[ch:1][ch][c:3][c!r5:4][c!r5:5]1>>[c:0]1[CH2:1][c:3][c:4][c:5]1",null,-0.2559158829],[-0.1696321379,170.1321536875,17,"completed",-5.146096,17.0,15,"C(=Cc1cc2c(cc1C=Cc1ccccn1)=CCC=2)c1ccccn1","C(=Cc1cc2c(cc1C=Cc1ccccn1)SCS2)c1ccccn1",{},"[CH,ch:0]1=[C,c:1][C,c:2]=[CH,ch:3][*:4]1>>[S:0]1[*:1]=,:[*:2][S:3][*:4]1",null,-0.1731650135],[-0.1697509945,187.6078286097,17,"completed",-5.068816,17.0,4,"C1=CCC(Nc2cc(-c3ccco3)cc(-c3ccco3)c2)=C1","C1=CCC(Nc2cc(-c3ccco3)nc(-c3ccco3)c2)=C1",{},"[ch&r6:0]>>[nr6:0]",null,-0.1888734864],[-0.1698052091,174.5517784995,17,"completed",-5.224848,17.0,14,"C(#CC1=CCC(C2=CC=CC2)=C1)C1=CCC(C2=CC=CC2)=C1","C(#CC1=CCC(c2cccs2)=C1)C1=CCC(c2cccs2)=C1",{},"[#6H2r5:1]>>[S:1]",null,-0.1952074914],[-0.1698911711,81.2554350136,17,"completed",-5.374624,17.0,7,"C1=c2nc3cc4ccsc4cc3nc2=CC1","c1cc2cc3nc4cocc4nc3cc2s1",{},"[#6H2r5:1]>>[O:1]",null,-0.2087041758],[-0.1699066172,226.0240997203,17,"completed",-5.312708,17.0,4,"C1=CC(c2cc(NC3=COCO3)cc(C3=CCC=C3)c2)=CC1","C1=CC(c2cc(NC3=NOCO3)cc(C3=CCC=C3)c2)=CC1",{},"[chr5,CH1r5:1]>>[n:1]",null,-0.270659922],[-0.1700594335,178.4492755038,17,"completed",-5.286028,17.0,15,"C(#Cc1csc(C2=CCC=C2)c1)c1csc(C2=CCC=C2)c1","C(#Cc1csc(C2=CCC=N2)c1)c1csc(C2=CCC=N2)c1",{},"[chr5,CH1r5:1]>>[n:1]",null,-0.2209101359],[-0.1701164907,128.1485860372,17,"completed",-4.892912,17.0,16,"C(#Cc1cc(C#CC2=CC=CC2)cc(C2=CSCS2)c1)C1=CC=CC1","C(#Cc1cccs1)c1cc(C#Cc2cccs2)cc(C2=CSCS2)c1",{},"[#6H2r5:1]>>[S:1]",null,-0.1934836571],[-0.1701221556,181.2018273609,17,"completed",-5.104512,17.0,16,"C1=CC(c2cc3c[nH]cc3cc2C2=CCC=C2)=CC1","C1=CC(c2cc3c[nH]cc3cc2C2=NCC=C2)=NC1",{},"[chr5,CH1r5:1]>>[n:1]",null,-0.1812293512],[-0.1701596623,132.7547689102,17,"completed",-5.3519,17.0,3,"C(=Cc1ccccc1)C1=CC(C2=CCC(C=Cc3ccccc3)=C2)=CC1","C(=Cc1ccccn1)C1=CC(C2=CCC(C=Cc3ccccn3)=C2)=CC1",{},"[ch&r6:0]>>[nr6:0]",null,-0.2207172344],[-0.1702595389,114.0711262233,17,"completed",-5.408664,17.0,7,"C1=Cc2cc3cc4cscc4cc3cc2C1","C1=Cc2cc3nc4cscc4nc3cc2C1",{},"[ch&r6:0]>>[nr6:0]",null,-0.2443280983],[-0.1703130592,179.6027533973,17,"completed",-4.99724,17.0,4,"C1=CCC(Nc2cc(NC3=CC=CC3)cc(C3=CCC=C3)c2)=C1","C1=CC(c2cc(Nc3ccco3)cc(Nc3ccco3)c2)=CC1",{},"[#6H2r5:1]>>[O:1]",null,-0.1934718627],[-0.1703133183,198.8685459584,17,"completed",-5.119968,17.0,3,"C1=CCC(Nc2cc(NC3=CC=CC3)cc(-c3ccccc3)c2)=C1","O=c1ccoc(-c2cc(NC3=CC=CC3)cc(NC3=CC=CC3)c2)c1",{},"[ch:1]1[c:2][c:3][ch:4][c:5][c:6]1>>[o:1]1[c:2][c:3][C:4](=O)[c:5][c:6]1",null,-0.199359153],[-0.1703601516,169.0786664371,17,"completed",-5.263212,17.0,6,"C(#Cc1ccc(C#Cc2ccco2)c2c1=CCC=2)c1ccco1","C(#Cc1ccc(C#Cc2ccco2)c2c1SCS2)c1ccco1",{},"[CH,ch:0]1=[C,c:1][C,c:2]=[CH,ch:3][*:4]1>>[S:0]1[*:1]=,:[*:2][S:3][*:4]1",null,-0.2040595314],[-0.1704705987,107.9967622864,17,"completed",-5.35052,17.0,8,"c1nc2cc3cc4cocc4cc3cc2o1","c1occ2cc3cc4onnc4cc3cc12",{},"[chr5,CH1r5:1]>>[n:1]",null,-0.2059510455],[-0.170778753,180.5707344513,17,"completed",-5.206448,17.0,12,"C(=CC1=CCC(C2=CCC=N2)=C1)C1=CCC(C2=CCC=N2)=C1","C(=CC1=CCC(c2cscn2)=C1)C1=CCC(c2cscn2)=C1",{},"[#6H2r5:1]>>[S:1]",null,-0.1953408988],[-0.1708430309,199.7628797445,17,"completed",-4.997332,17.0,4,"C1=NN=C(c2c(Nc3ccccc3)cccc2Nc2ccccc2)C1","C1=CC(Nc2cccc(NC3=CCC=C3)c2C2=NN=CC2)=CC1",{},"[c:0]1[ch:1][ch][c:3][c!r5:4][c!r5:5]1>>[c:0]1[CH2:1][c:3][c:4][c:5]1",null,-0.2122973388],[-0.1708758134,185.4996146602,17,"completed",-5.05106,17.0,13,"C1=c2cc(-c3cccs3)c(-c3cccs3)cc2=CC1","c1csc(-c2cc3c[nH]cc3cc2-c2cccs2)c1",{},"[#6H2r5:1]>>[NH:1]",null,-0.1886364694],[-0.1709049538,121.8946796818,17,"completed",-5.23368,17.0,3,"c1ccc2c(c1)SCS2","C(#Cc1ccc(C#Cc2ccccc2)c2c1SCS2)c1ccccc1",{},"[ch&r6,CH1&r5:1]>>[*:1](-C#C-c1ccccc1)",null,-0.1536710145],[-0.1709211655,119.7346186571,17,"completed",-5.137172,17.0,16,"C(#Cc1cc(C#Cc2ccccc2)cc(C2=NSCS2)c1)c1ccccc1","C(#Cc1cc(C#CC2=CCC=C2)cc(C2=NSCS2)c1)C1=CCC=C1",{},"[c:0]1[ch:1][ch][c:3][c!r5:4][c!r5:5]1>>[c:0]1[CH2:1][c:3][c:4][c:5]1",null,-0.1225293439],[-0.1709714889,191.8769962092,17,"completed",-5.204976,17.0,3,"C1=C(Nc2ccccc2)C=C(C2=CC(Nc3ccccc3)=CC2)C1","C1=C(Nc2ccncc2)C=C(C2=CC(Nc3ccncc3)=CC2)C1",{},"[ch&r6:0]>>[nr6:0]",null,-0.205466694],[-0.1710147399,170.3196955581,17,"completed",-5.468832,17.0,17,"C(#Cc1cc(C#CC2=CCN=C2)cc(C2=CCC=C2)c1)C1=CCN=C1","C(#Cc1cc(C#Cc2cn[nH]c2)cc(C2=CCC=C2)c1)c1cn[nH]c1",{},"[#6H2r5:1]>>[NH:1]",null,-0.3093007442],[-0.1710280123,172.5294248686,17,"completed",-5.167072,17.0,17,"C(=Cc1c[nH]cn1)c1cc(C=Cc2c[nH]cn2)cc(-c2ccccc2)c1","C1=CCC(c2cc(C=Cc3c[nH]cn3)cc(C=Cc3c[nH]cn3)c2)=C1",{},"[c:0]1[ch:1][ch][c:3][c!r5:4][c!r5:5]1>>[c:0]1[CH2:1][c:3][c:4][c:5]1",null,-0.1788036423],[-0.1711943496,183.4861644291,17,"completed",-5.161092,17.0,14,"C1=CCC(C=CC2=CC(C3=CCC(C=CC4=CC=CC4)=C3)=CC2)=C1","C1=CCC(C=CC2=NC(C3=CCC(C=CC4=CC=CC4)=N3)=CC2)=C1",{},"[chr5,CH1r5:1]>>[n:1]",null,-0.1884037326],[-0.171211048,129.3186626517,17,"completed",-5.307832,17.0,6,"C(#Cc1cc2cscc2cc1C#CC1=CC=CC1)C1=CC=CC1","C(#Cc1cc2cscc2cc1C#Cc1ccco1)c1ccco1",{},"[#6H2r5:1]>>[O:1]",null,-0.1946495446],[-0.17133567,203.2058813421,17,"completed",-5.299736,17.0,12,"C(#CC1=CC(C2=CCC=N2)=CC1)C1=CC(C2=CCC=N2)=CC1","C(#Cc1cc(C2=CCC=N2)cs1)c1cc(C2=CCC=N2)cs1",{},"[#6H2r5:1]>>[S:1]",null,-0.2466595232],[-0.1714002021,124.9916122379,17,"completed",-5.303324,17.0,3,"c1ccc(NC2=NCN=C2Nc2ccccc2)cc1","C1=CC(=C2N=C(Nc3ccccc3)C(Nc3ccccc3)=N2)C=C1",{},"[r5:1][CH2r5:2][r5:3]>>[r5:1][C:2](=C1cccc1)[r5:3]",null,-0.1894196957],[-0.1715539845,166.0121180744,17,"completed",-5.332856,17.0,13,"C(#Cc1cccs1)C1=CCC(C2=CC(C#Cc3cccs3)=CC2)=C1","C(#Cc1cccs1)c1csc(-c2cc(C#Cc3cccs3)cs2)c1",{},"[#6H2r5:1]>>[S:1]",null,-0.2326558887],[-0.1716359727,173.4183184705,17,"completed",-5.078384,17.0,4,"C1=CCC(Nc2cc(C3=CC=CC3)nc(C3=CC=CC3)c2)=C1","C1=CCC(Nc2cc(-c3cccs3)nc(-c3cccs3)c2)=C1",{},"[#6H2r5:1]>>[S:1]",null,-0.1740771852],[-0.1716412515,150.7003441636,17,"completed",-4.90386,17.0,4,"C1=CC(Nc2cc(C3=CCC=C3)nc(C3=CCC=C3)c2)=CC1","C1=CC(Nc2cc(-c3cc[nH]c3)nc(-c3cc[nH]c3)c2)=CC1",{},"[#6H2r5:1]>>[NH:1]",null,-0.203865972],[-0.1718270164,186.0995329036,17,"completed",-5.050692,17.0,3,"c1ccc(Nc2cncc(Nc3ccccc3)c2-c2ccncc2)cc1","C1=CC(Nc2cncc(NC3=CCC=C3)c2-c2ccncc2)=CC1",{},"[c:0]1[ch:1][ch][c:3][c!r5:4][c!r5:5]1>>[c:0]1[CH2:1][c:3][c:4][c:5]1",null,-0.189273249],[-0.171886282,160.5755382003,17,"completed",-5.048944,17.0,4,"C1=CCC(Nc2cc(-c3ccc[nH]3)cc(-c3ccc[nH]3)c2)=C1","C1=NC=C(Nc2cc(-c3ccc[nH]3)cc(-c3ccc[nH]3)c2)C1",{},"[chr5,CH1r5:1]>>[n:1]",null,-0.1645046926],[-0.1719515203,160.0797119836,17,"completed",-4.91444,17.0,16,"C1=CC(C=Cc2cc(C3=CSCS3)cc(C=CC3=CCC=C3)n2)=CC1","C1=CC(C=Cc2cc(C3=CSOS3)cc(C=CC3=CCC=C3)n2)=CC1",{},"[#6H2r5:1]>>[O:1]",null,-0.2061490865],[-0.1721583253,162.1118819989,17,"completed",-5.303508,17.0,3,"C(#Cc1cc(C2=CCC=C2)cc(C2=CCC=C2)c1)c1ccccc1","C(#Cc1cc(-c2cc[nH]c2)cc(-c2cc[nH]c2)c1)c1ccccc1",{},"[#6H2r5:1]>>[NH:1]",null,-0.2158097779],[-0.172252464,128.4053703687,17,"completed",-4.903492,17.0,8,"O=c1ccoc2cc3cc4c[nH]cc4cc3cc12","O=c1cc[nH]c2cc3cc4c[nH]cc4cc3cc12",{},"[o:1]>>[nH:1]",null,-0.1881740743],[-0.1237243628,136.3809642706,18,"completed",-5.10626,18.0,18,"C(#Cc1cc2c(cc1C#CC1=CCC=C1)=CCC=2)C1=CCC=C1","C(#Cc1cc2c(cc1C#CC1=CCC=N1)=CCC=2)C1=CCC=N1",{},"[chr5,CH1r5:1]>>[n:1]",null,-0.1364513442],[-0.1394178528,168.1703807904,18,"completed",-5.272872,18.0,18,"C(#Cc1cc(-c2cc[nH]c2)cc(-c2cc[nH]c2)c1)C1=CCC=C1","C(#Cc1cc(-c2cc[nH]c2)cc(-c2cc[nH]c2)c1)C1=CCC=N1",{},"[chr5,CH1r5:1]>>[n:1]",null,-0.2071829961],[-0.1463405886,141.4259746074,18,"completed",-5.27692,18.0,18,"C1=Cc2cc3nc4c(cc3nc2=C1)C=CC=4","C1=Cc2cc3cc4c(cc3cc2=C1)C=CC=4",{},"[nr6:0]>>[ch&r6:0]",null,-0.1879857511],[-0.1503992875,136.478916983,18,"completed",-5.02714,18.0,11,"C(#Cc1cc2c[nH]cc2cc1C#Cc1ccccc1)c1ccccc1","C(#Cc1cc2c[nH]cc2cc1C#CC1=CCC=C1)C1=CCC=C1",{},"[c:0]1[ch:1][ch][c:3][c!r5:4][c!r5:5]1>>[c:0]1[CH2:1][c:3][c:4][c:5]1",null,-0.1456972848],[-0.1516953453,138.4019482081,18,"completed",-5.279772,18.0,18,"C(#Cc1cc2c(cc1C#CC1=CCC=C1)=CCC=2)C1=CCC=C1","C(#Cc1cc2c(cc1C#CC1=NCC=C1)=CCC=2)C1=NCC=C1",{},"[chr5,CH1r5:1]>>[n:1]",null,-0.1870585618],[-0.1523901577,166.436249647,18,"completed",-5.207828,18.0,18,"C(#Cc1cc(C#Cc2cn[nH]c2)cc(C2=CCC=C2)c1)c1cn[nH]c1","C(#Cc1cc(C#Cc2cc[nH]c2)cc(C2=CCC=C2)c1)c1cc[nH]c1",{},"[nr5:0]>>[ch&r5:0]",null,-0.1827517311],[-0.1528453924,163.8923111712,18,"completed",-5.1265,18.0,18,"C(#Cc1ccc(C#CC2=CCC=C2)c2c1SCS2)C1=CCC=C1","C(#Cc1ccc(C#Cc2ccsc2)c2c1SCS2)c1ccsc1",{},"[#6H2r5:1]>>[S:1]",null,-0.1649387528],[-0.1528595252,193.3136644255,18,"completed",-5.09108,18.0,18,"C(#Cc1cc2c(cc1C#CC1=CCC=C1)=CCC=2)C1=CCC=C1","C(#Cc1cc2c(cc1C#Cc1ccsc1)=CCC=2)c1ccsc1",{},"[#6H2r5:1]>>[S:1]",null,-0.1934144782],[-0.152954929,181.0620750556,18,"completed",-5.187036,18.0,18,"C(#Cc1cc(C#Cc2cc[nH]c2)cc(C2=CCC=C2)c1)c1cc[nH]c1","C(#Cc1cc(C#Cc2cc[nH]c2)cc(C2=CCC=N2)c1)c1cc[nH]c1",{},"[chr5,CH1r5:1]>>[n:1]",null,-0.1910375749],[-0.1567576994,168.9834738632,18,"completed",-4.98942,18.0,15,"C(=Cc1cc(C=Cc2ccccc2)cc(C2=CSOS2)c1)c1ccccc1","C(=Cc1cc(C2=CSOS2)cc(C=Cc2ccccc2)n1)c1ccccc1",{},"[ch&r6:0]>>[nr6:0]",null,-0.1858685107],[-0.158889901,112.6772235726,18,"completed",-5.147844,18.0,4,"C1=CC(=C2C=C(NC3=CCC=C3)C(NC3=CCC=C3)=C2)C=C1","C1=CC(=C2N=C(NC3=CCC=C3)C(NC3=CCC=C3)=N2)C=C1",{},"[chr5,CH1r5:1]>>[n:1]",null,-0.1175490978],[-0.1589036567,136.5354052477,18,"completed",-5.194764,18.0,18,"C(#Cc1ccc(C#CC2=CCC=C2)c2c1SCS2)C1=CCC=C1","C(#Cc1ccc(C#CC2=CCC=N2)c2c1SCS2)C1=CCC=N1",{},"[chr5,CH1r5:1]>>[n:1]",null,-0.1517966488],[-0.1592513518,122.2424335964,18,"completed",-4.985556,18.0,16,"C(#Cc1cc(C2=CSCS2)cc(C#Cc2ccccc2)n1)c1ccccc1","C(#Cc1cc(C2=CSCS2)cc(C#CC2=CCC=C2)n1)C1=CCC=C1",{},"[c:0]1[ch:1][ch][c:3][c!r5:4][c!r5:5]1>>[c:0]1[CH2:1][c:3][c:4][c:5]1",null,-0.146153867],[-0.1599841995,198.779768421,18,"completed",-5.025668,18.0,18,"C(#Cc1cc2cocc2cc1C#Cc1ccoc1)c1ccoc1","C(#Cc1cc2cocc2cc1C#Cc1cc[nH]c1)c1cc[nH]c1",{},"[o:1]>>[nH:1]",null,-0.2054769257],[-0.1601919498,172.8567413375,18,"completed",-5.1104,18.0,18,"C(#Cc1cc(C#Cc2cc[nH]c2)cc(C2=CCC=C2)c1)c1cc[nH]c1","C(#Cc1cc(C#Cc2cc[nH]c2)cc(-c2cc[nH]c2)c1)c1cc[nH]c1",{},"[#6H2r5:1]>>[NH:1]",null,-0.1730099749],[-0.160574844,185.4088956654,18,"completed",-5.282992,18.0,18,"C(#Cc1cc(C#Cc2cc[nH]c2)cc(C2=CCC=C2)c1)c1cc[nH]c1","C(#Cc1cc(C#Cc2cc[nH]c2)cc(C2=CCN=C2)c1)c1cc[nH]c1",{},"[chr5,CH1r5:1]>>[n:1]",null,-0.2253544628],[-0.1608483484,115.844432943,18,"completed",-5.33258,18.0,6,"C1=c2cc3cc4ccncc4cc3cc2=CC1","C1=c2nc3cc4ccncc4cc3nc2=CC1",{},"[ch&r6:0]>>[nr6:0]",null,-0.1998142294],[-0.1609013459,176.6589006882,18,"completed",-5.234508,18.0,18,"C(#Cc1cc(C#Cc2cc[nH]c2)cc(C2=CCC=C2)c1)c1cc[nH]c1","C(#Cc1cc(C2=CCC=C2)cc(C#Cc2cc[nH]c2)n1)c1cc[nH]c1",{},"[ch&r6:0]>>[nr6:0]",null,-0.2001840258],[-0.1610340147,166.1361323246,18,"completed",-5.202676,18.0,18,"C(#Cc1cc(-c2cc[nH]c2)cc(-c2cc[nH]c2)c1)c1ccccc1","C(#Cc1cc(-c2cc[nH]c2)cc(-c2cc[nH]c2)c1)C1=CC=CC1",{},"[c:0]1[ch:1][ch][c:3][c!r5:4][c!r5:5]1>>[c:0]1[CH2:1][c:3][c:4][c:5]1",null,-0.1810164947],[-0.1611855088,157.616397987,18,"completed",-5.093104,18.0,17,"C(#Cc1cc(C#Cc2ccccc2)cc(C2=NSOS2)c1)c1ccccc1","C(#Cc1cc(C#CC2=CCC=C2)cc(C2=NSOS2)c1)C1=CCC=C1",{},"[c:0]1[ch:1][ch][c:3][c!r5:4][c!r5:5]1>>[c:0]1[CH2:1][c:3][c:4][c:5]1",null,-0.1576903002],[-0.1620309609,168.199195878,18,"completed",-5.308108,18.0,18,"C(#Cc1cc(-c2cc[nH]c2)cc(-c2cc[nH]c2)c1)C1=CC=CC1","C(#Cc1ccco1)c1cc(-c2cc[nH]c2)cc(-c2cc[nH]c2)c1",{},"[#6H2r5:1]>>[O:1]",null,-0.2225137073],[-0.1621867742,165.0124548259,18,"completed",-5.039376,18.0,16,"C(#Cc1cc(C2=CSCS2)cc(C#Cc2ccccc2)n1)c1ccccc1","C(#Cc1cc(C2=CSOS2)cc(C#Cc2ccccc2)n1)c1ccccc1",{},"[#6H2r5:1]>>[O:1]",null,-0.1703819012],[-0.1624050658,162.5704340479,18,"completed",-4.9862,18.0,17,"C(#Cc1cc(C2=CSCS2)cc(C#CC2=CC=CC2)n1)C1=CC=CC1","C(#Cc1cc(C2=CSOS2)cc(C#CC2=CC=CC2)n1)C1=CC=CC1",{},"[#6H2r5:1]>>[O:1]",null,-0.1810382877],[-0.1624284048,165.502582891,18,"completed",-5.272504,18.0,18,"C(#Cc1cccs1)c1cc(C2=CCC=C2)cc(C2=CCC=C2)c1","C(#Cc1cccs1)c1cc(-c2cc[nH]c2)cc(-c2cc[nH]c2)c1",{},"[#6H2r5:1]>>[NH:1]",null,-0.2048715296],[-0.1628065286,118.7209267654,18,"completed",-5.264408,18.0,17,"C(#Cc1cc(C2=CSCS2)cc(C#CC2=CCC=C2)n1)C1=CCC=C1","C(#Cc1cc(C2=NSCS2)cc(C#CC2=CCC=C2)n1)C1=CCC=C1",{},"[chr5,CH1r5:1]>>[n:1]",null,-0.1653461635],[-0.1633473072,215.1427550349,18,"completed",-5.16928,18.0,3,"C1=CC(C2=C(C=Cc3ccccc3)CC=C2)=C(C=Cc2ccccc2)C1","C1=CC(C2=C(C=Cc3ccccn3)CC=C2)=C(C=Cc2ccccn2)C1",{},"[ch&r6:0]>>[nr6:0]",null,-0.2205408512],[-0.163503893,163.0034179635,18,"completed",-5.2737,18.0,18,"C(#Cc1cc(-c2cc[nH]c2)cc(-c2cc[nH]c2)c1)c1ccccc1","C(#Cc1cc(-c2cc[nH]c2)cc(-c2cc[nH]c2)c1)C1=CCC=C1",{},"[c:0]1[ch:1][ch][c:3][c!r5:4][c!r5:5]1>>[c:0]1[CH2:1][c:3][c:4][c:5]1",null,-0.2033574252],[-0.1638635306,157.8857081044,18,"completed",-4.980312,18.0,16,"C(=CC1=c2ccccc2=C(C=CC2=CCN=C2)C1)C1=CCN=C1","C(=CC1=c2ccccc2=C(C=CC2=CCN=N2)C1)C1=CCN=N1",{},"[chr5,CH1r5:1]>>[n:1]",null,-0.1787379459],[-0.1640501177,124.4096637891,18,"completed",-5.323288,18.0,18,"C(#Cc1cc2c[nH]cc2cc1C#CC1=CCC=N1)C1=CCC=N1","C(#Cc1cc2cocc2cc1C#CC1=CCC=N1)C1=CCC=N1",{},"[nH:1]>>[o:1]",null,-0.199769754],[-0.1642609105,144.3596921242,18,"completed",-5.31326,18.0,6,"C(#Cc1cc2c(cc1C#CC1=NC=CC1)=CCC=2)C1=NC=CC1","C(#Cc1cc2c(cc1C#Cc1nccs1)=CCC=2)c1nccs1",{},"[#6H2r5:1]>>[S:1]",null,-0.2076652023],[-0.1648686366,197.5237266904,18,"completed",-5.232116,18.0,18,"C(#Cc1cc(C#Cc2cc[nH]c2)cc(C2=CCC=C2)c1)c1cc[nH]c1","C(#Cc1cc(C#Cc2cc[nH]c2)cc(C2=NCC=C2)c1)c1cc[nH]c1",{},"[chr5,CH1r5:1]>>[n:1]",null,-0.2181017995],[-0.1652044839,160.7295588868,18,"completed",-5.067344,18.0,18,"C(#Cc1cc2c(cc1C#CC1=CCC=C1)SCS2)C1=CCC=C1","C(#Cc1cc2c(cc1C#CC1=CCC=N1)SCS2)C1=CCC=N1",{},"[chr5,CH1r5:1]>>[n:1]",null,-0.162346956],[-0.1658717748,167.4134160576,18,"completed",-5.27416,18.0,18,"C(#Cc1cc(C2=CCC=C2)nc(C2=CCC=C2)c1)C1=CC=CC1","C(#Cc1cc(-c2cc[nH]c2)nc(-c2cc[nH]c2)c1)C1=CC=CC1",{},"[#6H2r5:1]>>[NH:1]",null,-0.2070984974],[-0.1660681571,94.5187632579,18,"completed",-4.945628,18.0,3,"C1=CC(=C2C=c3ccccc3=C2)C=C1","C1=CC(=C2C=c3cc4ccccc4cc3=C2)C=C1",{},"[cH&r6:1][cH&r6:2]>>[c:1]2cccc[c:2]2",null,-0.1435647821],[-0.1669332823,242.5101732768,18,"completed",-4.949032,18.0,16,"C(#Cc1ccc(C#Cc2ccccc2)c2c1SCS2)c1ccccc1","C(#Cc1ccc(C#Cc2ccccc2)c2c1SSS2)c1ccccc1",{},"[#6H2r5:1]>>[S:1]",null,-0.2645353271],[-0.1677350728,170.5978237692,18,"completed",-5.326232,18.0,18,"C(#Cc1cc(-c2cc[nH]c2)cc(-c2cc[nH]c2)c1)C1=CCC=C1","C(#Cc1cc(-c2cc[nH]c2)cc(-c2cc[nH]c2)c1)C1=CCN=C1",{},"[chr5,CH1r5:1]>>[n:1]",null,-0.232770847],[-0.1680099235,111.2073243362,18,"completed",-5.351992,18.0,7,"C1=c2nc3cc4ccsc4cc3nc2=CC1","C1=c2nc3cc4cnsc4cc3nc2=CC1",{},"[chr5,CH1r5:1]>>[n:1]",null,-0.2085235079],[-0.1684751934,176.733762151,18,"completed",-5.21758,18.0,18,"C(#Cc1cc(C#Cc2cc[nH]c2)cc(C2=CCC=C2)c1)c1cc[nH]c1","C(#Cc1cc(C#Cc2cc[nH]c2)cc(-c2ccsc2)c1)c1cc[nH]c1",{},"[#6H2r5:1]>>[S:1]",null,-0.1949592273],[-0.1687649793,141.1142815742,18,"completed",-5.423016,18.0,18,"C(#Cc1cc(C#CC2=CC=CC2)cc(-c2c[nH]cn2)c1)C1=CC=CC1","C(#Cc1cccs1)c1cc(C#Cc2cccs2)cc(-c2c[nH]cn2)c1",{},"[#6H2r5:1]>>[S:1]",null,-0.2665323906],[-0.1689901318,175.3241173418,18,"completed",-5.329544,18.0,18,"C(#Cc1cc(-c2cc[nH]c2)cc(-c2cc[nH]c2)c1)C1=CC=CC1","C(#Cc1cc(-c2cc[nH]c2)cc(-c2cc[nH]c2)c1)C1=CN=CC1",{},"[chr5,CH1r5:1]>>[n:1]",null,-0.2378168741],[-0.1691347078,243.1992312674,18,"completed",-5.053452,18.0,3,"C1=CC(=C2C=CC(Nc3ccccc3)=C2)C=C1Nc1ccccc1","C1=CC(=C2C=CC(Nc3ccccc3)=N2)N=C1Nc1ccccc1",{},"[chr5,CH1r5:1]>>[n:1]",null,-0.2453722826],[-0.1696298722,277.4284961689,18,"completed",-4.39648,18.0,18,"C1=CC(=C2C=c3cc4ccccc4cc3=C2)C=C1","C1=CSC(=C2C=c3cc4ccccc4cc3=C2)S1",{},"[CH,ch:0]1=[C,c:1][C,c:2]=[CH,ch:3][*:4]1>>[S:0]1[*:1]=,:[*:2][S:3][*:4]1",null,-0.5652321309],[-0.1704605519,155.1128175227,18,"completed",-5.307464,18.0,13,"C1=NCC(c2cc3c(cc2C2=CC=NC2)=CCC=3)=C1","C1=NCC(c2cc3c[nH]cc3cc2C2=CC=NC2)=C1",{},"[#6H2r5:1]>>[NH:1]",null,-0.2124858318],[-0.1704963678,204.7347766202,18,"completed",-5.042504,18.0,18,"C(#Cc1cc2c(cc1C#CC1=CCC=C1)SCS2)C1=CCC=C1","C(#Cc1cc2c(cc1C#Cc1ccsc1)SCS2)c1ccsc1",{},"[#6H2r5:1]>>[S:1]",null,-0.2086532192],[-0.1706621936,194.9322703873,18,"completed",-4.990892,18.0,8,"C1=c2cc3cc4c(cc3cc2=CC1)SCS4","C1=c2cc3nc4c(nc3cc2=CC1)SCS4",{},"[ch&r6:0]>>[nr6:0]",null,-0.209360508],[-0.1708574645,150.8468616036,18,"completed",-5.086848,18.0,3,"C(#Cc1cc2ccccc2cc1C#CC1=CCC=C1)C1=CCC=C1","C(#Cc1cc2c(cc1C#CC1=CCC=C1)=CCC=2)C1=CCC=C1",{},"[c:0]1[ch:1][ch][c:3][c!r5:4][c!r5:5]1>>[c:0]1[CH2:1][c:3][c:4][c:5]1",null,-0.1511275404],[-0.1708775454,186.2908007706,18,"completed",-5.16284,18.0,13,"C1=NC=C(c2cc3c(cc2C2=CN=CC2)=CCC=3)C1","C1=NC=C(c2cc3c[nH]cc3cc2C2=CN=CC2)C1",{},"[#6H2r5:1]>>[NH:1]",null,-0.1914137053],[-0.1715381253,158.1068664854,18,"completed",-4.959796,18.0,15,"C(=Cc1cc(C=Cc2ccccc2)cc(C2=CSCS2)c1)c1ccccc1","C(=Cc1cc(C=Cc2cccnc2)cc(C2=CSCS2)c1)c1cccnc1",{},"[ch&r6:0]>>[nr6:0]",null,-0.1860908123],[-0.1715659157,137.4409090142,18,"completed",-5.1978,18.0,3,"C(#Cc1cccc(-c2cccc(C#CC3=CCC=C3)c2)c1)C1=CCC=C1","C(#CC1=CCC(C2=CC(C#CC3=CCC=C3)=CC2)=C1)C1=CCC=C1",{},"[c:0]1[ch:1][ch][c:3][c!r5:4][c!r5:5]1>>[c:0]1[CH2:1][c:3][c:4][c:5]1",null,-0.1535473056],[-0.1720455374,196.9268249361,18,"completed",-5.016836,18.0,4,"C1=CCC(Nc2cc(C3=NCC=C3)cc(C3=NCC=C3)c2)=C1","C1=CC(c2cc(NC3=CN=CC3)cc(C3=NCC=C3)c2)=NC1",{},"[chr5,CH1r5:1]>>[n:1]",null,-0.2053512535],[-0.1720652723,160.4369180204,18,"completed",-5.244628,18.0,18,"C(#Cc1cc(-c2cc[nH]c2)cc(-c2cc[nH]c2)c1)C1=CCC=C1","C(#Cc1cc(-c2cc[nH]c2)nc(-c2cc[nH]c2)c1)C1=CCC=C1",{},"[ch&r6:0]>>[nr6:0]",null,-0.1897088856],[-0.1722245482,205.7442180985,18,"completed",-5.0069,18.0,13,"C(=Cc1cc[nH]n1)c1cccc(-c2cccc(C=Cc3cc[nH]n3)c2)c1","C(=Cc1cc[nH]n1)C1=CC(C2=CCC(C=Cc3cc[nH]n3)=C2)=CC1",{},"[c:0]1[ch:1][ch][c:3][c!r5:4][c!r5:5]1>>[c:0]1[CH2:1][c:3][c:4][c:5]1",null,-0.2158189338],[-0.1723241731,153.6345136938,18,"completed",-5.26634,18.0,18,"C(#Cc1cc2c(cc1C#CC1=CCC=C1)=CCC=2)C1=CCC=C1","C(#Cc1cc2c(cc1C#CC1=CCN=C1)=CCC=2)C1=CCN=C1",{},"[chr5,CH1r5:1]>>[n:1]",null,-0.1927728499],[-0.1723512894,234.092567928,18,"completed",-4.978104,18.0,3,"C1=CC(Nc2ccc3cc(NC4=CCC=C4)ccc3c2)=CC1","C1=NCC=C1Nc1ccc2cc(NC3=CCN=C3)ccc2c1",{},"[chr5,CH1r5:1]>>[n:1]",null,-0.2491587073],[-0.1723633575,178.4683060092,18,"completed",-4.953172,18.0,4,"C1=CCC(C2=CCC(NC3=CC(C4=CC=CC4)=CC3)=C2)=C1","C1=CCC(c2coc(Nc3cc(C4=CC=CC4)co3)c2)=C1",{},"[#6H2r5:1]>>[O:1]",null,-0.205948009],[-0.1725707017,164.3658475781,18,"completed",-5.499468,18.0,3,"C1=c2ccc3c(c2=CC1)=CCC=3","C1=CC(=C2C=c3ccc4c(c3=C2)=CCC=4)C=C1",{},"[r5:1][CH2r5:2][r5:3]>>[r5:1][C:2](=C1cccc1)[r5:3]",null,-0.3243574055],[-0.1725876303,157.916601326,18,"completed",-5.004508,18.0,3,"C1=CCC(c2ccccc2Nc2ccccc2C2=CC=CC2)=C1","c1coc(-c2ccccc2Nc2ccccc2-c2ccco2)c1",{},"[#6H2r5:1]>>[O:1]",null,-0.1714812724],[-0.1726600564,150.4559651156,18,"completed",-5.408296,18.0,14,"C(=Cc1ccccn1)C1=CC(C2=CCC(C=Cc3ccccn3)=C2)=CC1","C(=Cc1ccccn1)C1=NC(C2=CCC(C=Cc3ccccn3)=N2)=CC1",{},"[chr5,CH1r5:1]>>[n:1]",null,-0.2630774506],[-0.1727443157,115.9637650068,18,"completed",-5.347484,18.0,15,"C(=Cc1cc2c(cc1C=Cc1ccccn1)=CCC=2)c1ccccn1","C(=Cc1cc2cscc2cc1C=Cc1ccccn1)c1ccccn1",{},"[#6H2r5:1]>>[S:1]",null,-0.2084688865],[-0.1728680049,118.173825713,18,"completed",-5.281244,18.0,3,"C(#Cc1cc2c(cc1C#Cc1ccccc1)=CCC=2)c1ccccc1","C(#Cc1cc2c(cc1C#Cc1ccccn1)=CCC=2)c1ccccn1",{},"[ch&r6:0]>>[nr6:0]",null,-0.1733818127],[-0.1730240248,183.8303133203,18,"completed",-5.215096,18.0,6,"C1=c2cc3cc4ccccc4cc3cc2=CC1","O=c1occc2cc3cc4c(cc3cc12)=CCC=4",{},"[c:1]1[c:2][ch:3][ch:4][c:5][c:6]1>>[c:1]1[c:2][o:3][c:4](=O)[c:5][c:6]1",null,-0.2007103829],[-0.1730454615,173.0474776061,18,"completed",-5.095864,18.0,4,"C1=CC(C2=C(NC3=C(C4=CCC=C4)C=CC3)CC=C2)=CC1","C1=CC(C2=C(NC3=C(C4=CCC=C4)C=NC3)CN=C2)=CC1",{},"[chr5,CH1r5:1]>>[n:1]",null,-0.1730716952],[-0.173099601,145.5857934287,18,"completed",-5.423292,18.0,6,"C(#Cc1cc2c(cc1C#CC1=CC=NC1)=CCC=2)C1=CC=NC1","C(#Cc1cc2c(cc1C#Cc1ccns1)=CCC=2)c1ccns1",{},"[#6H2r5:1]>>[S:1]",null,-0.2690890275],[-0.1732830017,172.7921112231,18,"completed",-5.257876,18.0,18,"C(#Cc1cc(-c2cc[nH]c2)cc(-c2cc[nH]c2)c1)C1=CCC=C1","C(#Cc1cc(-c2cc[nH]c2)cc(-c2cc[nH]c2)c1)c1ccsc1",{},"[#6H2r5:1]>>[S:1]",null,-0.2051104119],[-0.173367466,188.2020171381,18,"completed",-5.080316,18.0,18,"C(#Cc1cc(-c2cc[nH]c2)cc(-c2cc[nH]c2)c1)C1=CCC=C1","C(#Cc1cc(-c2cc[nH]c2)cc(-c2cc[nH]c2)c1)c1cc[nH]c1",{},"[#6H2r5:1]>>[NH:1]",null,-0.1887057354],[-0.1734342262,173.8107446876,18,"completed",-5.2714,18.0,3,"C1=CC(Nc2cc(-c3ccccc3)cc(-c3ccccc3)c2)=CC1","C1=CC(Nc2cc(-c3ccccc3)nc(-c3ccccc3)c2)=CC1",{},"[ch&r6:0]>>[nr6:0]",null,-0.211199847],[-0.1734535263,83.4866872964,18,"completed",-4.825384,18.0,7,"c1cc2cc3cc4c[nH]cc4cc3cc2s1","c1[nH]cc2cc3cc4sncc4cc3cc12",{},"[chr5,CH1r5:1]>>[n:1]",null,-0.2095778166],[-0.1735919376,272.5204396855,18,"completed",-5.089792,18.0,18,"C1=CC(=C2C=c3cc4ccccc4cc3=C2)C=C1","C1=CC(=C2C=c3cc4c(cc3=C2)CC=C4)C=C1",{},"[c:0]1[ch:1][ch][c:3][c!r5:4][c!r5:5]1>>[c:0]1[CH2:1][c:3][c:4][c:5]1",null,-0.2726141039],[-0.173630584,188.0504613391,18,"completed",-5.111504,18.0,4,"C1=NCC(N(c2ccccc2)c2ccccc2)=C1","c1ccc(N(c2ccccc2)c2ccn[nH]2)cc1",{},"[#6H2r5:1]>>[NH:1]",null,-0.1882228031],[-0.173723662,161.3043193075,18,"completed",-5.269376,18.0,4,"C1=CCC(Nc2cc(-c3ccoc3)cc(-c3ccoc3)c2)=C1","C1=NCC(Nc2cc(-c3ccoc3)cc(-c3ccoc3)c2)=C1",{},"[chr5,CH1r5:1]>>[n:1]",null,-0.2001906986],[-0.1738062333,181.7785203223,18,"completed",-5.04048,18.0,3,"C(#Cc1ccc(C#Cc2ccccc2)c2c1=CCC=2)c1ccccc1","C(#Cc1ccc(C#Cc2ccccc2)c2c[nH]cc12)c1ccccc1",{},"[#6H2r5:1]>>[NH:1]",null,-0.1864921429],[-0.1738752903,169.0129730481,18,"completed",-5.283728,18.0,13,"C(=Cc1cccs1)C1=CCC(C2=CC(C=Cc3cccs3)=CC2)=C1","C(=Cc1cncs1)C1=CCC(C2=CC(C=Cc3cncs3)=CC2)=C1",{},"[chr5,CH1r5:1]>>[n:1]",null,-0.2123812945],[-0.1739322419,148.3362337705,18,"completed",-4.978932,18.0,4,"C1=CCC(Nc2cc(-c3ccccc3)cc(NC3=CC=CC3)n2)=C1","C1=CCC(Nc2cc(-c3cccnc3)cc(NC3=CC=CC3)n2)=C1",{},"[ch&r6:0]>>[nr6:0]",null,-0.1708385026],[-0.1740455105,129.0319748235,18,"completed",-5.188048,18.0,8,"C1=Cc2cc3cc4c(nc3nc2C1)CC=C4","c1cc2cc3cc4cc[nH]c4nc3nc2[nH]1",{},"[#6H2r5:1]>>[NH:1]",null,-0.1429963327],[-0.1740491082,167.4527067688,18,"completed",-5.260544,18.0,3,"C1=CC(=C2N=CC=N2)C=C1","C1=NC(=C2C=C(Nc3ccccc3)C(Nc3ccccc3)=C2)N=C1",{},"[ch&r6,CH1&r5:1]>>[*:1](-N-c1ccccc1)",null,-0.2016676801],[-0.1741502176,138.3792435128,18,"completed",-5.050508,18.0,3,"c1cnccn1","c1ccc(Nc2cnc(Nc3ccccc3)cn2)cc1",{},"[ch&r6,CH1&r5:1]>>[*:1](-N-c1ccccc1)",null,-0.1426500946],[-0.1742393256,159.1133440308,18,"completed",-4.934588,18.0,4,"c1ccc(Nc2cc(Nc3ccccc3)cc(-c3cocn3)c2)cc1","C1=CC(Nc2cc(NC3=CCC=C3)cc(-c3cocn3)c2)=CC1",{},"[c:0]1[ch:1][ch][c:3][c!r5:4][c!r5:5]1>>[c:0]1[CH2:1][c:3][c:4][c:5]1",null,-0.1967841707],[-0.1742654247,179.434262392,18,"completed",-4.962096,18.0,16,"C1=CC(C=CC2=c3ccccc3=C(C=CC3=CCC=C3)C2)=CC1","C(=CC1=c2ccccc2=C(C=CC2=CCN=C2)C1)C1=CCN=C1",{},"[chr5,CH1r5:1]>>[n:1]",null,-0.2037528797],[-0.1744206656,134.233893553,18,"completed",-5.180136,18.0,3,"c1ccc(Nc2cc(Nc3ccccc3)cc(-c3ccccc3)c2)cc1","O=c1occcc1-c1cc(Nc2ccccc2)cc(Nc2ccccc2)c1",{},"[c:1]1[c:2][ch:3][ch:4][c:5][c:6]1>>[c:1]1[c:2][o:3][c:4](=O)[c:5][c:6]1",null,-0.1454833655],[-0.1744963978,186.0041473485,18,"completed",-5.31096,18.0,18,"C(#Cc1cc(-c2cc[nH]c2)cc(-c2cc[nH]c2)c1)C1=CCC=C1","C(#Cc1cc(-c2cc[nH]c2)cc(-c2cc[nH]c2)c1)C1=NCC=C1",{},"[chr5,CH1r5:1]>>[n:1]",null,-0.2374964472],[-0.1745589321,165.4775197629,18,"completed",-5.216568,18.0,4,"C1=CC(Nc2nc(C3=CCC=C3)cc(C3=CCC=C3)n2)=CC1","C1=CC(c2cc(C3=CCC=C3)nc(Nc3ccoc3)n2)=CC1",{},"[#6H2r5:1]>>[O:1]",null,-0.1845019725],[-0.1746544051,145.7775160705,18,"completed",-5.324668,18.0,18,"C(#Cc1cc(C#CC2=CC=CC2)cc(-c2cc[nH]c2)c1)C1=CC=CC1","C(#Cc1cc(C#CC2=CC=CC2)cc(-c2c[nH]cn2)c1)C1=CC=CC1",{},"[chr5,CH1r5:1]>>[n:1]",null,-0.2144392273],[-0.1747189382,201.9484222544,18,"completed",-5.424764,18.0,3,"C1=C(NC2=Cc3ccccc3C2)Cc2ccccc21","c1ccc2c(c1)CC(NC1=Nc3ccccc3C1)=N2",{},"[chr5,CH1r5:1]>>[n:1]",null,-0.3040793918],[-0.174742769,184.7858198059,18,"completed",-5.036524,18.0,16,"C1=CCC(C=Cc2cc3c(cc2C=CC2=CC=CC2)=CCC=3)=C1","C(=Cc1cc2c(cc1C=Cc1ccco1)=CCC=2)c1ccco1",{},"[#6H2r5:1]>>[O:1]",null,-0.1900529096],[-0.1748261892,187.7351706215,18,"completed",-5.027876,18.0,4,"C1=CC(c2cc(NC3=CN=CC3)cc(C3=CCC=C3)c2)=CC1","C1=NC=C(Nc2cc(-c3ccsc3)cc(-c3ccsc3)c2)C1",{},"[#6H2r5:1]>>[S:1]",null,-0.1944052758],[-0.1749391724,112.5879340886,18,"completed",-5.326784,18.0,4,"C1=CC(Nc2cc(-c3ccccc3)nc(-c3ccccc3)c2)=CC1","C1=NC(Nc2cc(-c3ccccc3)nc(-c3ccccc3)c2)=CC1",{},"[chr5,CH1r5:1]>>[n:1]",null,-0.1946207194],[-0.1749788537,117.8545109438,18,"completed",-5.446752,18.0,3,"C1=NC(NC2=CCC=N2)=CC1","C1=CC(=C2C=NC(NC3=CC(=C4C=CC=C4)C=N3)=C2)C=C1",{},"[r5:1][CH2r5:2][r5:3]>>[r5:1][C:2](=C1cccc1)[r5:3]",null,-0.2698254825],[-0.1750624824,226.2175202547,18,"completed",-5.074796,18.0,3,"C(=Cc1ccccc1)C1=CC=C(C2=CC=C(C=Cc3ccccc3)C2)C1","C(=Cc1ccccn1)C1=CC=C(C2=CC=C(C=Cc3ccccn3)C2)C1",{},"[ch&r6:0]>>[nr6:0]",null,-0.226904462],[-0.1751345566,185.8391218487,18,"completed",-5.208748,18.0,13,"C(#Cc1cccc(-c2ccsc2)c1)c1cccc(-c2ccsc2)c1","C(#CC1=CCC(c2ccsc2)=C1)C1=CCC(c2ccsc2)=C1",{},"[c:0]1[ch:1][ch][c:3][c!r5:4][c!r5:5]1>>[c:0]1[CH2:1][c:3][c:4][c:5]1",null,-0.2008257496],[-0.175173399,209.3779193497,18,"completed",-5.0874,18.0,15,"C(#CC1=CCC(C2=NCC=C2)=C1)C1=CCC(C2=NCC=C2)=C1","C(#CC1=CCC(c2cc[nH]n2)=C1)C1=CCC(c2cc[nH]n2)=C1",{},"[#6H2r5:1]>>[NH:1]",null,-0.2095636073],[-0.17519489,178.8858027336,18,"completed",-5.27048,18.0,4,"C1=CC(Nc2cc(C3=NCC=C3)cc(C3=NCC=C3)c2)=CC1","C1=CC(c2cc(NC3=CCN=C3)cc(C3=NCC=C3)c2)=NC1",{},"[chr5,CH1r5:1]>>[n:1]",null,-0.2150376974],[-0.1752505948,182.7717927201,18,"completed",-5.034224,18.0,4,"C1=CCC(Nc2cc(C3=CCC=C3)nc(C3=CCC=C3)c2)=C1","C1=CCC(Nc2cc(-c3ccsc3)nc(-c3ccsc3)c2)=C1",{},"[#6H2r5:1]>>[S:1]",null,-0.1884821065],[-0.1752687375,179.8199896832,18,"completed",-5.315928,18.0,12,"C1=CC(C2=CC(C3=CCC(C4=CCC=C4)=C3)=CC2)=CC1","C1=CC(C2=NC(C3=CCC(C4=CCC=C4)=N3)=CC2)=CC1",{},"[chr5,CH1r5:1]>>[n:1]",null,-0.2349072802],[-0.1753078171,196.6509597131,18,"completed",-4.962832,18.0,4,"C1=CC(c2cc(Nc3ccsc3)cc(C3=CCC=C3)c2)=CC1","C1=NC(c2cc(Nc3ccsc3)cc(C3=CCC=N3)c2)=CC1",{},"[chr5,CH1r5:1]>>[n:1]",null,-0.2188400774],[-0.1753679042,105.1883426184,18,"completed",-5.340952,18.0,3,"C1=CC(c2cc(Nc3ccccc3)cc(C3=CCC=C3)c2)=CC1","C1=CC(c2cc(C3=CCC=C3)nc(Nc3ccccc3)n2)=CC1",{},"[ch&r6:0]>>[nr6:0]",null,-0.1987786254],[-0.1753834029,199.9125587549,18,"completed",-5.167256,18.0,18,"C(#Cc1cc2c(cc1C#CC1=CCC=C1)=CCC=2)C1=CCC=C1","C(#Cc1cc2c(cc1C#Cc1ccoc1)=CCC=2)c1ccoc1",{},"[#6H2r5:1]>>[O:1]",null,-0.2053813093],[-0.1753956735,107.3600366446,18,"completed",-5.364228,18.0,7,"C1=c2cc3nc4ccncc4nc3cc2=CC1","c1cc2nc3cc4cscc4cc3nc2cn1",{},"[#6H2r5:1]>>[S:1]",null,-0.2138603074],[-0.1754147736,164.1842999804,18,"completed",-4.930264,18.0,4,"C1=NCC=C1c1cccc(Nc2cccc(C3=CCN=C3)c2)c1","C1=NCC=C1C1=CCC(NC2=CC(C3=CCN=C3)=CC2)=C1",{},"[c:0]1[ch:1][ch][c:3][c!r5:4][c!r5:5]1>>[c:0]1[CH2:1][c:3][c:4][c:5]1",null,-0.2026660704],[-0.1754404243,182.131579124,18,"completed",-5.086388,18.0,16,"C1=CC(c2cc3c[nH]cc3cc2C2=CCC=C2)=CC1","c1cc(-c2cc3c[nH]cc3cc2-c2ccoc2)co1",{},"[#6H2r5:1]>>[O:1]",null,-0.1823806528],[-0.1754595647,161.4825444312,18,"completed",-4.934404,18.0,4,"C1=CC(Nc2cc(C3=CCC=C3)cc(C3=CCC=C3)c2)=CC1","C1=CC(Nc2cc(C3=CCC=N3)cc(C3=CCC=N3)c2)=CC1",{},"[chr5,CH1r5:1]>>[n:1]",null,-0.1987798013],[-0.1080693194,203.5490108355,19,"completed",-4.932288,19.0,19,"C1=CC(=C2C=c3cc4c(cc3=C2)CC=C4)C=C1","C1=CC(=C2C=c3cc4ccsc4cc3=C2)C=C1",{},"[#6H2r5:1]>>[S:1]",null,-0.2349778375],[-0.1158838512,161.1362877329,19,"completed",-4.86936,19.0,19,"C1=CC(=C2C=c3cc4c(cc3=C2)CN=C4)C=C1","C1=CC(=C2C=c3cc4cn[nH]c4cc3=C2)C=C1",{},"[#6H2r5:1]>>[NH:1]",null,-0.2281016439],[-0.1166593225,148.5743272399,19,"completed",-5.136896,19.0,19,"C(#Cc1cc2c(cc1C#CC1=CCC=N1)=CCC=2)C1=CCC=N1","C(#Cc1cc2c(cc1C#Cc1cscn1)=CCC=2)c1cscn1",{},"[#6H2r5:1]>>[S:1]",null,-0.1508024369],[-0.1287961133,137.5261742909,19,"completed",-5.105892,19.0,18,"C1=CC(=C2C=c3cc4ccccc4cc3=C2)C=C1","C1=CC(=C2C=c3cc4ccncc4cc3=C2)C=C1",{},"[ch&r6:0]>>[nr6:0]",null,-0.1375880056],[-0.133444299,197.8148789429,19,"completed",-4.999908,19.0,19,"C1=CC(=C2C=c3cc4cc[nH]c4cc3=C2)C=C1","C1=CC(=C2C=c3cc4cc[nH]c4cc3=N2)C=C1",{},"[chr5,CH1r5:1]>>[n:1]",null,-0.2098564902],[-0.134165078,163.9592119675,19,"completed",-4.969364,19.0,19,"C(#Cc1cc2c(cc1C#CC1=NCC=C1)=CCC=2)C1=NCC=C1","C(#Cc1cc2c(cc1C#Cc1cc[nH]n1)=CCC=2)c1cc[nH]n1",{},"[#6H2r5:1]>>[NH:1]",null,-0.1877361121],[-0.1343406614,146.0971275525,19,"completed",-5.256312,19.0,19,"C(#Cc1cc2c(cc1C#CC1=NCC=C1)=CCC=2)C1=NCC=C1","C(#Cc1cc2c(cc1C#Cc1ccsn1)=CCC=2)c1ccsn1",{},"[#6H2r5:1]>>[S:1]",null,-0.1825287839],[-0.1368572898,147.6929130129,19,"completed",-5.23828,19.0,19,"C(#CC1=CCC(C2=CC(C#CC3=CCC=C3)=CC2)=C1)C1=CCC=C1","C(#CC1=CCC=N1)C1=CCC(C2=CC(C#CC3=CCC=N3)=CC2)=C1",{},"[chr5,CH1r5:1]>>[n:1]",null,-0.1765861324],[-0.1376868758,118.2143680234,19,"completed",-5.267536,19.0,19,"C(#Cc1cc2c(cc1C#CC1=CCC=N1)=CCC=2)C1=CCC=N1","C(#Cc1cc2cscc2cc1C#CC1=CCC=N1)C1=CCC=N1",{},"[#6H2r5:1]>>[S:1]",null,-0.1665175947],[-0.1392914618,150.7148113648,19,"completed",-5.048944,19.0,18,"C1=CC(=C2C=c3cc4ccccc4cc3=C2)C=C1","C1=CC(=C2C=c3cc4cccnc4cc3=C2)C=C1",{},"[ch&r6:0]>>[nr6:0]",null,-0.154894302],[-0.1420197787,268.5325579227,19,"completed",-5.023644,19.0,19,"C1=CC(=C2C=c3cc4c(cc3=C2)CC=C4)C=C1","C1=CC(=C2C=c3cc4ccoc4cc3=C2)C=C1",{},"[#6H2r5:1]>>[O:1]",null,-0.2738002039],[-0.1422781039,226.4514078572,19,"completed",-4.932012,19.0,19,"C1=CC(=C2C=c3cc4c(nc3=C2)CC=C4)C=C1","C1=CC(=C2C=c3cc4cc[nH]c4nc3=C2)C=C1",{},"[#6H2r5:1]>>[NH:1]",null,-0.2551627412],[-0.1433604715,167.5410936865,19,"completed",-4.973688,19.0,19,"C1=CC(=C2C=c3cc4c(cc3=N2)C=CC4)C=C1","C1=CC(=C2C=c3cc4[nH]ccc4cc3=N2)C=C1",{},"[#6H2r5:1]>>[NH:1]",null,-0.1894408391],[-0.1443558255,124.4542238381,19,"completed",-5.129076,19.0,16,"C(#Cc1ccc(C#Cc2ccccc2)c2c1SCS2)c1ccccc1","C(#Cc1ccc(C#CC2=CCC=C2)c2c1SCS2)C1=CCC=C1",{},"[c:0]1[ch:1][ch][c:3][c!r5:4][c!r5:5]1>>[c:0]1[CH2:1][c:3][c:4][c:5]1",null,-0.1261075199],[-0.1456833855,241.6046805588,19,"completed",-5.090344,19.0,19,"C1=CC(=C2C=c3cc4ccsc4cc3=C2)C=C1","C1=CC(=C2C=c3cc4ncsc4cc3=C2)C=C1",{},"[chr5,CH1r5:1]>>[n:1]",null,-0.2416992107],[-0.1457648242,183.312288242,19,"completed",-5.144808,19.0,19,"C(#Cc1ccc(C#CC2=CCC=N2)c2c1=CCC=2)C1=CCC=N1","C(#Cc1ccc(C#CC2=CCC=N2)c2cscc12)C1=CCC=N1",{},"[#6H2r5:1]>>[S:1]",null,-0.1859763315],[-0.1473408649,160.0777318987,19,"completed",-5.262752,19.0,19,"C(#Cc1ccsc1)C1=CCC(C2=CC(C#Cc3ccsc3)=CC2)=C1","C(#Cc1cscn1)C1=CCC(C2=CC(C#Cc3cscn3)=CC2)=C1",{},"[chr5,CH1r5:1]>>[n:1]",null,-0.1964792734],[-0.1473696875,216.7850481185,19,"completed",-5.142508,19.0,19,"C1=CC(=C2C=c3cc4ccsc4cc3=C2)C=C1","C1=CC(=C2C=c3cc4cnsc4cc3=C2)C=C1",{},"[chr5,CH1r5:1]>>[n:1]",null,-0.2188176246],[-0.1510036383,170.2485422969,19,"completed",-4.865956,19.0,19,"C(#Cc1cc2c(cc1C#CC1=CCC=N1)=CCC=2)C1=CCC=N1","C(#Cc1cc2c(cc1C#Cc1c[nH]cn1)=CCC=2)c1c[nH]cn1",{},"[#6H2r5:1]>>[NH:1]",null,-0.2362733527],[-0.1513463698,221.5908470657,19,"completed",-4.906436,19.0,19,"C1=CC(=C2C=c3cc4c(nc3=C2)C=CC4)C=C1","C1=CC(=C2C=c3cc4[nH]ccc4nc3=C2)C=C1",{},"[#6H2r5:1]>>[NH:1]",null,-0.2597332176],[-0.1516304309,140.7675062595,19,"completed",-5.254932,19.0,9,"C(#Cc1cc2cscc2cc1C#Cc1ccccc1)c1ccccc1","C(#Cc1cc2cscc2cc1C#CC1=CCC=C1)C1=CCC=C1",{},"[c:0]1[ch:1][ch][c:3][c!r5:4][c!r5:5]1>>[c:0]1[CH2:1][c:3][c:4][c:5]1",null,-0.1777003486],[-0.1533898826,176.4945343473,19,"completed",-5.019412,19.0,19,"C(#Cc1cc[nH]c1)C1=CCC(C2=CC(C#Cc3cc[nH]c3)=CC2)=C1","C(#Cc1c[nH]cn1)C1=CCC(C2=CC(C#Cc3c[nH]cn3)=CC2)=C1",{},"[chr5,CH1r5:1]>>[n:1]",null,-0.1852905536],[-0.1538841481,229.8542614722,19,"completed",-4.874144,19.0,19,"C1=CC(=C2C=c3cc4cc[nH]c4cc3=C2)C=C1","C1=CC(=C2C=c3cc4nc[nH]c4cc3=C2)C=C1",{},"[chr5,CH1r5:1]>>[n:1]",null,-0.2789773083],[-0.1551002829,180.1012361026,19,"completed",-5.101568,19.0,19,"C(#Cc1cc[nH]c1)C1=CCC(C2=CC(C#Cc3cc[nH]c3)=CC2)=C1","C(#Cc1cc[nH]n1)C1=CCC(C2=CC(C#Cc3cc[nH]n3)=CC2)=C1",{},"[chr5,CH1r5:1]>>[n:1]",null,-0.1801045807],[-0.155417035,99.6169210761,19,"completed",-5.023184,19.0,18,"C1=CC(=C2C=c3cc4ccccc4cc3=C2)C=C1","C1=CC(=C2C=c3cc4ccccc4cc3=C2)N=C1",{},"[chr5,CH1r5:1]>>[n:1]",null,-0.1132027955],[-0.1558142008,106.4828083591,19,"completed",-5.320988,19.0,3,"C1=CC(NC2=CCC=C2)=CC1","C1=CC(=C2C=CC(NC3=CC(=C4C=CC=C4)C=C3)=C2)C=C1",{},"[r5:1][CH2r5:2][r5:3]>>[r5:1][C:2](=C1cccc1)[r5:3]",null,-0.1877979755],[-0.1562223437,131.5127182582,19,"completed",-5.28474,19.0,19,"C(#Cc1cc2c(cc1C#CC1=CCC=N1)=CCC=2)C1=CCC=N1","C(#Cc1cc2c(cc1C#CC1=CCN=N1)=CCC=2)C1=CCN=N1",{},"[chr5,CH1r5:1]>>[n:1]",null,-0.1844416986],[-0.1562443623,168.4673171286,19,"completed",-5.061088,19.0,3,"C1=CCC(NC2=CC=CC2)=C1","C1=CC(=C2C=CC=C2NC2=CC=CC2=C2C=CC=C2)C=C1",{},"[r5:1][CH2r5:2][r5:3]>>[r5:1][C:2](=C1cccc1)[r5:3]",null,-0.1706551124],[-0.1563056103,238.6596014616,19,"completed",-5.377384,19.0,19,"C1=CC(=C2Oc3cc4ccccc4cc3O2)C=C1","C1=CC(=C2Oc3cc4c(cc3O2)=CCC=4)C=C1",{},"[c:0]1[ch:1][ch][c:3][c!r5:4][c!r5:5]1>>[c:0]1[CH2:1][c:3][c:4][c:5]1",null,-0.3076685364],[-0.1571675596,109.8504388347,19,"completed",-5.123372,19.0,18,"C1=CC(=C2C=c3cc4ccccc4cc3=C2)C=C1","C1=CC(=C2C=c3cc4ccccc4cc3=C2)C=N1",{},"[chr5,CH1r5:1]>>[n:1]",null,-0.1110620619],[-0.157187135,209.230482969,19,"completed",-5.00276,19.0,19,"C(#Cc1cc2c(cc1C#CC1=CCN=C1)=CCC=2)C1=CCN=C1","C(#Cc1cc2c(cc1C#Cc1cn[nH]c1)=CCC=2)c1cn[nH]c1",{},"[#6H2r5:1]>>[NH:1]",null,-0.2200241978],[-0.1593472081,200.6635586892,19,"completed",-5.219328,19.0,18,"C1=CC(=C2C=c3cc4ccccc4cc3=C2)C=C1","C1=CC(=C2C=c3cc4ccccc4cc3=N2)C=C1",{},"[chr5,CH1r5:1]>>[n:1]",null,-0.2173546822],[-0.1602766379,162.7652698088,19,"completed",-5.193108,19.0,19,"C(#CC1=CCC(C2=CC(C#CC3=CCC=C3)=CC2)=C1)C1=CCC=C1","C(#Cc1ccsc1)C1=CCC(C2=CC(C#Cc3ccsc3)=CC2)=C1",{},"[#6H2r5:1]>>[S:1]",null,-0.1753293811],[-0.1603359834,175.7739744381,19,"completed",-4.937716,19.0,19,"C(#Cc1ccc(C#CC2=CCC=N2)c2c1=CCC=2)C1=CCC=N1","C(#Cc1ccc(C#CC2=CCC=N2)c2c[nH]cc12)C1=CCC=N1",{},"[#6H2r5:1]>>[NH:1]",null,-0.2092873084],[-0.1612387442,183.0112153606,19,"completed",-5.210772,19.0,19,"C(#Cc1cc(C#Cc2cc[nH]c2)cc(-c2ccsc2)c1)c1cc[nH]c1","C(#Cc1cc(C#Cc2cc[nH]c2)cc(-c2cscn2)c1)c1cc[nH]c1",{},"[chr5,CH1r5:1]>>[n:1]",null,-0.1987602037],[-0.1625375325,187.8132077017,19,"completed",-5.169832,19.0,19,"C(#Cc1cc(-c2cc[nH]c2)cc(-c2cc[nH]c2)c1)C1=CCC=N1","C(#Cc1c[nH]cn1)c1cc(-c2cc[nH]c2)cc(-c2cc[nH]c2)c1",{},"[#6H2r5:1]>>[NH:1]",null,-0.1940703223],[-0.1633313684,172.9168713985,19,"completed",-5.284464,19.0,19,"C(#Cc1cc(-c2cc[nH]c2)cc(-c2cc[nH]c2)c1)C1=CCC=N1","C(#Cc1cscn1)c1cc(-c2cc[nH]c2)cc(-c2cc[nH]c2)c1",{},"[#6H2r5:1]>>[S:1]",null,-0.2158088469],[-0.1634298565,155.6173708872,19,"completed",-5.119416,19.0,19,"C(#Cc1ccc(C#Cc2ccccc2)c2c[nH]cc12)c1ccccc1","C(#Cc1ccc(C#Cc2ccccn2)c2c[nH]cc12)c1ccccn1",{},"[ch&r6:0]>>[nr6:0]",null,-0.1562097527],[-0.164146305,187.1490235267,19,"completed",-5.204424,19.0,19,"C(#Cc1cc(-c2cc[nH]c2)cc(-c2cc[nH]c2)c1)C1=NCC=C1","C(#Cc1cc[nH]n1)c1cc(-c2cc[nH]c2)cc(-c2cc[nH]c2)c1",{},"[#6H2r5:1]>>[NH:1]",null,-0.2009176428],[-0.1644434288,156.8399574447,19,"completed",-5.231288,19.0,19,"C(#Cc1cc(C#Cc2cc[nH]c2)cc(-c2ccccc2)c1)c1cc[nH]c1","C(#Cc1cc(C#Cc2cc[nH]c2)cc(C2=CC=CC2)c1)c1cc[nH]c1",{},"[c:0]1[ch:1][ch][c:3][c!r5:4][c!r5:5]1>>[c:0]1[CH2:1][c:3][c:4][c:5]1",null,-0.1817819472],[-0.1650638298,176.48849478,19,"completed",-5.106444,19.0,19,"C(#Cc1cc(C#Cc2cc[nH]c2)cc(C2=CCC=N2)c1)c1cc[nH]c1","C(#Cc1cc(C#Cc2cc[nH]c2)cc(-c2c[nH]cn2)c1)c1cc[nH]c1",{},"[#6H2r5:1]>>[NH:1]",null,-0.1765461303],[-0.1651079952,184.1497498123,19,"completed",-5.136344,19.0,19,"C(#Cc1cc(C#Cc2cc[nH]c2)cc(-c2cc[nH]c2)c1)c1cc[nH]c1","C(#Cc1cc(C#Cc2cc[nH]c2)cc(-c2cc[nH]n2)c1)c1cc[nH]c1",{},"[chr5,CH1r5:1]>>[n:1]",null,-0.1858988022],[-0.1652508632,199.8579931675,19,"completed",-5.023644,19.0,19,"C(#Cc1ccc(C#CC2=CCC=N2)c2c1SCS2)C1=CCC=N1","C(#Cc1ccc(C#CC2=CCC=N2)c2c1=CCC=2)C1=CCC=N1",{},"[S,s:0]1[r5:1]-,=,:[r5:2][S,s:3][*:4]1>>[CH:0]1=[C:1][C:2]=[CH:3][*:4]1",null,-0.2068816918],[-0.1661454015,180.5784725835,19,"completed",-5.1357,19.0,19,"C(#Cc1cc(C#Cc2cc[nH]c2)cc(-c2cc[nH]c2)c1)c1cc[nH]c1","C(#Cc1cc(-c2cc[nH]c2)cc(C#Cc2cc[nH]c2)n1)c1cc[nH]c1",{},"[ch&r6:0]>>[nr6:0]",null,-0.1822994374],[-0.1667727522,169.5334424584,19,"completed",-5.046368,19.0,14,"C(#Cc1cc2c(cc1C#Cc1ccccc1)SCS2)c1ccccc1","C(#Cc1cc2c(cc1C#CC1=CCC=C1)SCS2)C1=CCC=C1",{},"[c:0]1[ch:1][ch][c:3][c!r5:4][c!r5:5]1>>[c:0]1[CH2:1][c:3][c:4][c:5]1",null,-0.1736404904],[-0.1670729647,185.7116344387,19,"completed",-5.024288,19.0,15,"C(=Cc1cc(C=Cc2ccccc2)cc(C2=CSCS2)c1)c1ccccc1","C(=Cc1cc(C=Cc2ccncc2)cc(C2=CSCS2)c1)c1ccncc1",{},"[ch&r6:0]>>[nr6:0]",null,-0.1931259733],[-0.1671327535,140.2533093694,19,"completed",-5.233772,19.0,3,"C(#Cc1cccc(-c2cccc(C#CC3=CCC=C3)c2)c1)C1=CCC=C1","C(#CC1=CC(C2=CCC(C#CC3=CCC=C3)=C2)=CC1)C1=CCC=C1",{},"[c:0]1[ch:1][ch][c:3][c!r5:4][c!r5:5]1>>[c:0]1[CH2:1][c:3][c:4][c:5]1",null,-0.1686401948],[-0.1681328711,174.577799948,19,"completed",-5.113712,19.0,19,"C(#Cc1ccc(C#CC2=CCC=C2)c2c[nH]cc12)C1=CCC=C1","C(#Cc1ccc(C#CC2=NCC=C2)c2c[nH]cc12)C1=NCC=C1",{},"[chr5,CH1r5:1]>>[n:1]",null,-0.174841464],[-0.1681359259,228.035684486,19,"completed",-5.044896,19.0,19,"C(#Cc1ccc(C#Cc2ccsc2)c2c1=CCC=2)c1ccsc1","C(#Cc1ccc(C#Cc2cscn2)c2c1=CCC=2)c1cscn1",{},"[chr5,CH1r5:1]>>[n:1]",null,-0.2312750188],[-0.168251378,180.2389527686,19,"completed",-5.161552,19.0,19,"C(#Cc1cc(-c2cc[nH]c2)nc(-c2cc[nH]c2)c1)C1=CCC=C1","C(#Cc1cc(-c2cc[nH]c2)nc(-c2cc[nH]c2)c1)c1cc[nH]c1",{},"[#6H2r5:1]>>[NH:1]",null,-0.1853173439],[-0.1683768511,170.3911334586,19,"completed",-5.103316,19.0,4,"C1=CC(NC2=CCC=C2C2=CCC=C2NC2=CCC=C2)=CC1","C1=CC(NC2=NCC=C2C2=CCN=C2NC2=CCC=C2)=CC1",{},"[chr5,CH1r5:1]>>[n:1]",null,-0.1704069433],[-0.1683937762,169.3095590135,19,"completed",-5.257048,19.0,19,"C1=CC(=C2C=c3cc4ccsc4cc3=C2)C=C1","C1=CC(=C2Sc3cc4ccsc4cc3S2)C=C1",{},"[CH,ch:0]1=[C,c:1][C,c:2]=[CH,ch:3][*:4]1>>[S:0]1[*:1]=,:[*:2][S:3][*:4]1",null,-0.2018690744],[-0.1684889776,164.921221043,19,"completed",-5.38272,19.0,19,"C(#Cc1csc(-c2cc(C#CC3=CCC=C3)cs2)c1)C1=CCC=C1","C(#Cc1csc(-c2cc(C#CC3=CCC=N3)cs2)c1)C1=CCC=N1",{},"[chr5,CH1r5:1]>>[n:1]",null,-0.257614057],[-0.1688608336,191.8468244101,19,"completed",-5.097152,19.0,19,"C(#Cc1ccc(C#CC2=CCC=C2)c2c[nH]cc12)C1=CCC=C1","C(#Cc1ccc(C#CC2=CCN=C2)c2c[nH]cc12)C1=CCN=C1",{},"[chr5,CH1r5:1]>>[n:1]",null,-0.1918571825],[-0.1689866272,145.3327229808,19,"completed",-5.004048,19.0,3,"c1ccc(Nc2cc(-c3ccncc3)cc(Nc3ccccc3)n2)cc1","C1=CCC(Nc2cc(-c3ccncc3)cc(NC3=CC=CC3)n2)=C1",{},"[c:0]1[ch:1][ch][c:3][c!r5:4][c!r5:5]1>>[c:0]1[CH2:1][c:3][c:4][c:5]1",null,-0.1601028596],[-0.1693488666,189.0306896136,19,"completed",-5.158148,19.0,19,"C(#Cc1cc[nH]c1)C1=CCC(C2=CC(C#Cc3cc[nH]c3)=CC2)=C1","C(#Cc1cc[nH]c1)C1=CCC(C2=NC(C#Cc3cc[nH]c3)=CC2)=N1",{},"[chr5,CH1r5:1]>>[n:1]",null,-0.1933633488],[-0.1695605019,192.8655498474,19,"completed",-5.285384,19.0,19,"C(#Cc1cc2c(cc1C#CC1=CCN=C1)=CCC=2)C1=CCN=C1","C(#Cc1cc2c(cc1C#Cc1cnsc1)=CCC=2)c1cnsc1",{},"[#6H2r5:1]>>[S:1]",null,-0.2324587313],[-0.1697201549,203.4307850533,19,"completed",-4.822992,19.0,6,"C1=NC(=C2C=C(Nc3ccccc3)C=N2)C=C1Nc1ccccc1","C1=CC(NC2=CC(=C3C=C(NC4=CCC=C4)C=N3)N=C2)=CC1",{},"[c:0]1[ch:1][ch][c:3][c!r5:4][c!r5:5]1>>[c:0]1[CH2:1][c:3][c:4][c:5]1",null,-0.2810399723],[-0.1697531418,161.4269321011,19,"completed",-4.970192,19.0,17,"C(#Cc1cc(C2=CSCS2)cc(C#CC2=CCC=C2)n1)C1=CCC=C1","C(#Cc1cc(C2=CSOS2)cc(C#CC2=CCC=C2)n1)C1=CCC=C1",{},"[#6H2r5:1]>>[O:1]",null,-0.1852436549],[-0.1697691213,149.0441797506,19,"completed",-5.263212,19.0,3,"C1=CC(c2ccccc2Nc2ccccc2C2=CCC=C2)=CC1","C1=NCC=C1c1ccccc1Nc1ccccc1C1=CCN=C1",{},"[chr5,CH1r5:1]>>[n:1]",null,-0.1877947401],[-0.1698288,97.2796915341,19,"completed",-5.45126,19.0,3,"c1ccc(Nc2cccc(Nc3ccccc3)c2)cc1","c1ccc(Nc2cc(Nc3ccccc3)ncn2)cc1",{},"[ch&r6:0]>>[nr6:0]",null,-0.2644263533],[-0.1699406975,262.464185654,19,"completed",-5.1035,19.0,19,"C1=CC(=C2C=c3ccc4c(c3=C2)=CCC=4)C=C1","C1=CC(=C2C=c3ccc4c[nH]cc4c3=C2)C=C1",{},"[#6H2r5:1]>>[NH:1]",null,-0.2624756203],[-0.1700403781,189.6184983407,19,"completed",-5.232208,19.0,19,"C1=CC(=C2C=c3cc4ccsc4cc3=C2)C=C1","C1=CC(=C2C=c3cc4ccsc4cc3=N2)C=C1",{},"[chr5,CH1r5:1]>>[n:1]",null,-0.2109973057],[-0.1705673513,151.8437823487,19,"completed",-4.986936,19.0,3,"O=c1occcc1-c1cc(Nc2ccccc2)cc(Nc2ccccc2)c1","O=c1[nH]cccc1-c1cc(Nc2ccccc2)cc(Nc2ccccc2)c1",{},"[o:1]>>[nH:1]",null,-0.1712321045],[-0.1707813342,127.1401013788,19,"completed",-5.129076,19.0,19,"C1=CC(=C2C=c3cc4ccccc4cc3=C2)N=C1","C1=NC(=C2C=c3cc4ccccc4cc3=C2)N=C1",{},"[chr5,CH1r5:1]>>[n:1]",null,-0.1287589148],[-0.1711830508,122.9779641718,19,"completed",-5.25484,19.0,6,"C1=CC(=C2N=C(Nc3ccccc3)C(Nc3ccccc3)=N2)C=C1","C1=CCC(NC2=NC(=C3C=CC=C3)N=C2NC2=CC=CC2)=C1",{},"[c:0]1[ch:1][ch][c:3][c!r5:4][c!r5:5]1>>[c:0]1[CH2:1][c:3][c:4][c:5]1",null,-0.1639254044],[-0.1715732556,168.9911501275,19,"completed",-5.090436,19.0,3,"c1ccc(Nc2cc(Nc3ccccc3)cc(-c3ccccc3)c2)cc1","O=c1ccocc1-c1cc(Nc2ccccc2)cc(Nc2ccccc2)c1",{},"[ch:1]1[c:2][c:3][ch:4][c:5][c:6]1>>[o:1]1[c:2][c:3][C:4](=O)[c:5][c:6]1",null,-0.1691237097],[-0.1723776931,174.3486444428,19,"completed",-5.330648,19.0,19,"C1=CC(=C2Sc3cc4ccccc4cc3S2)C=C1","C1=CC(=C2Sc3cc4c(cc3S2)=CCC=4)C=C1",{},"[c:0]1[ch:1][ch][c:3][c!r5:4][c!r5:5]1>>[c:0]1[CH2:1][c:3][c:4][c:5]1",null,-0.2376230519],[-0.17274496,190.5379855312,19,"completed",-5.11316,19.0,19,"C(#Cc1cc[nH]c1)C1=CCC(C2=CC(C#Cc3cc[nH]c3)=CC2)=C1","C(#Cc1cn[nH]c1)C1=CCC(C2=CC(C#Cc3cn[nH]c3)=CC2)=C1",{},"[chr5,CH1r5:1]>>[n:1]",null,-0.1907605433],[-0.1732794978,195.4621031023,19,"completed",-5.076636,19.0,19,"C(#CC1=CCC=N1)C1=CCC(C2=CC(C#CC3=CCC=N3)=CC2)=C1","C(#Cc1c[nH]c(-c2cc(C#CC3=CCC=N3)c[nH]2)c1)C1=CCC=N1",{},"[#6H2r5:1]>>[NH:1]",null,-0.1961451331],[-0.1737344176,174.0016219337,19,"completed",-4.69364,19.0,19,"C1=CC(=C2C=c3cc4c(cc3=C2)CC=C4)C=C1","C1=CC(=C2C=c3cc4cc[nH]c4cc3=C2)C=C1",{},"[#6H2r5:1]>>[NH:1]",null,-0.333450903],[-0.1737681949,187.980565398,19,"completed",-5.199456,19.0,19,"C(#Cc1ccc(C#CC2=CCC=N2)c2c1=CCC=2)C1=CCC=N1","C(#Cc1ccc(C#CC2=CCC=N2)c2cocc12)C1=CCC=N1",{},"[#6H2r5:1]>>[O:1]",null,-0.2004582899],[-0.1739692337,182.6787953505,19,"completed",-5.08556,19.0,3,"C1=C(Nc2ccccc2)C=C(C2=CC(Nc3ccccc3)=CC2)C1","C1=C(Nc2cccnc2)C=C(C2=CC(Nc3cccnc3)=CC2)C1",{},"[ch&r6:0]>>[nr6:0]",null,-0.18295823],[-0.1744790051,130.216123642,19,"completed",-5.211508,19.0,19,"C1=CC(=C2C=c3cc4ccccc4cc3=C2)C=N1","C1=NC=NC1=C1C=c2cc3ccccc3cc2=C1",{},"[chr5,CH1r5:1]>>[n:1]",null,-0.151818693],[-0.1749595385,566.7439426223,19,"completed",-5.04738,19.0,3,"C1=NCC(C2=CC=NC2)=C1","C1=NCC(C2=C(Nc3ccccc3)C=NC2)=C1Nc1ccccc1",{},"[ch&r6,CH1&r5:1]>>[*:1](-N-c1ccccc1)",null,-0.5679396447],[-0.1749780664,138.0368912745,19,"completed",-5.101108,19.0,3,"c1ccc2c[nH]cc2c1","c1ccc(-c2cc3c[nH]cc3cc2-c2ccccc2)cc1",{},"[cH&r6,CH&r5:1]>>[#6:1](-[c]1[ch]ccc[ch]1)",null,-0.1380390702],[-0.1749999666,182.3084603982,19,"completed",-5.098532,19.0,16,"C(#Cc1ccc(C#Cc2ccccc2)c2cscc12)c1ccccc1","C(#Cc1ccc(C#CC2=CCC=C2)c2cscc12)C1=CCC=C1",{},"[c:0]1[ch:1][ch][c:3][c!r5:4][c!r5:5]1>>[c:0]1[CH2:1][c:3][c:4][c:5]1",null,-0.1823113565],[-0.1750431169,222.9294665321,19,"completed",-5.408112,19.0,14,"C1=CC(C=Cc2cc3c(cc2C=CC2=CCC=C2)=NCN=3)=CC1","C1=CC(C=Cc2cc3n[nH]nc3cc2C=CC2=CCC=C2)=CC1",{},"[#6H2r5:1]>>[NH:1]",null,-0.3101849759],[-0.1753636765,191.7052868544,19,"completed",-5.207368,19.0,12,"C1=CC(C=Cc2csc(-c3cc(C=CC4=CCC=C4)cs3)c2)=CC1","C(=Cc1csc(-c2cc(C=Cc3ccsc3)cs2)c1)c1ccsc1",{},"[#6H2r5:1]>>[S:1]",null,-0.2059115874],[-0.1754665628,194.5363744835,19,"completed",-5.240396,19.0,19,"C(#Cc1cc(C#Cc2cc[nH]c2)cc(-c2ccsc2)c1)c1cc[nH]c1","C(#Cc1cc(C#Cc2cc[nH]c2)cc(-c2ccsn2)c1)c1cc[nH]c1",{},"[chr5,CH1r5:1]>>[n:1]",null,-0.2179513915],[-0.1755666664,459.2045987169,19,"completed",-5.012972,19.0,3,"C1=CC(=C2C=NN=C2)C=C1","C1=CC(=C2C(Nc3ccccc3)=NN=C2Nc2ccccc2)C=C1",{},"[ch&r6,CH1&r5:1]>>[*:1](-N-c1ccccc1)",null,-0.4632278717],[-0.1756056992,175.4005557225,19,"completed",-5.202216,19.0,6,"C(#Cc1ccc(C#CC2=CC=NC2)c2c1=CCC=2)C1=CC=NC1","C(#Cc1ccc(C#CC2=CC=NC2)c2c[nH]cc12)C1=CC=NC1",{},"[#6H2r5:1]>>[NH:1]",null,-0.1894331786],[-0.1757782286,151.6785771624,19,"completed",-5.130824,19.0,19,"C1=CC(=C2C=c3cc4cc[nH]c4cc3=C2)C=C1","C1=CC(=C2Sc3cc4cc[nH]c4cc3S2)C=C1",{},"[CH,ch:0]1=[C,c:1][C,c:2]=[CH,ch:3][*:4]1>>[S:0]1[*:1]=,:[*:2][S:3][*:4]1",null,-0.1532055778],[-0.175810308,174.3824037466,19,"completed",-5.263672,19.0,19,"C(#Cc1cc2c(cc1C#Cc1ccsc1)=CCC=2)c1ccsc1","C(#Cc1cc2cscc2cc1C#Cc1ccsc1)c1ccsc1",{},"[#6H2r5:1]>>[S:1]",null,-0.2086518615],[-0.1758382876,180.338950946,19,"completed",-5.042504,19.0,3,"C1=CC(c2ccccc2Nc2ccccc2C2=CCC=C2)=CC1","C1=CC(c2ccccc2Nc2ccccc2C2=NCC=C2)=NC1",{},"[chr5,CH1r5:1]>>[n:1]",null,-0.1847754701],[-0.1758485987,191.9331900109,19,"completed",-5.05428,19.0,12,"C1=CC(C=CC2=CCC(C3=NC(C=CC4=CCC=C4)=CC3)=N2)=CC1","C1=CC(C=Cc2c[nH]c(-c3nc(C=CC4=CCC=C4)c[nH]3)n2)=CC1",{},"[#6H2r5:1]>>[NH:1]",null,-0.1945831582],[-0.1758593535,141.5952702501,19,"completed",-5.351992,19.0,13,"C(=CC1=CCC=N1)C1=CC(C2=CCC(C=CC3=CCC=N3)=C2)=CC1","C(=CC1=CCN=N1)C1=CC(C2=CCC(C=CC3=CCN=N3)=C2)=CC1",{},"[chr5,CH1r5:1]>>[n:1]",null,-0.2261950594],[-0.175861575,143.7961867911,19,"completed",-5.280784,19.0,4,"C1=CCC(Nc2cccc(NC3=CC=CC3)c2C2=CC=CC2)=C1","C1=CCC(c2c(NC3=CC=NC3)cccc2NC2=CC=NC2)=C1",{},"[chr5,CH1r5:1]>>[n:1]",null,-0.1915514085],[-0.1759961727,133.0634028793,19,"completed",-5.321724,19.0,9,"O=c1cc[nH]c2cc3cc4cocc4cc3cc12","O=c1cn[nH]c2cc3cc4cocc4cc3cc12",{},"[ch&r6:0]>>[nr6:0]",null,-0.2044383035],[-0.1761029102,147.0072186108,19,"completed",-5.232944,19.0,6,"C1=CC(Nc2cc(-c3cccnc3)cc(-c3cccnc3)c2)=CC1","C1=NC(Nc2cc(-c3cccnc3)cc(-c3cccnc3)c2)=CC1",{},"[chr5,CH1r5:1]>>[n:1]",null,-0.1739868812],[-0.176151278,160.5684436054,19,"completed",-4.935416,19.0,4,"C1=CC(Nc2cccc(NC3=CCC=C3)c2C2=NCC=C2)=CC1","C1=CC(Nc2cccc(NC3=CCC=C3)c2-c2ccon2)=CC1",{},"[#6H2r5:1]>>[O:1]",null,-0.1976241197],[-0.1761682976,149.8985589298,19,"completed",-5.120612,19.0,3,"c1cc(Nc2cccc(-c3ccncc3)c2)cc(-c2ccncc2)c1","C1=C(NC2=CCC(c3ccncc3)=C2)C=C(c2ccncc2)C1",{},"[c:0]1[ch:1][ch][c:3][c!r5:4][c!r5:5]1>>[c:0]1[CH2:1][c:3][c:4][c:5]1",null,-0.1505913566],[-0.1762026171,156.4545245003,19,"completed",-5.341688,19.0,13,"C1=CC(C=CC2=CC(C3=CCC(C=CC4=CCC=C4)=C3)=CC2)=CC1","C1=CC(C=CC2=CC(C3=CCC(C=CC4=NCC=C4)=C3)=CC2)=NC1",{},"[chr5,CH1r5:1]>>[n:1]",null,-0.2304353098],[-0.176217195,140.8605099046,19,"completed",-5.150696,19.0,3,"C1=CCC(N(c2ccccc2)c2ccccc2)=C1","C1=NCC(N(c2ccccc2)c2ccccc2)=C1",{},"[chr5,CH1r5:1]>>[n:1]",null,-0.1452619173],[-0.1762357027,151.9849475926,19,"completed",-5.253184,19.0,3,"c1ccc(-c2cc(Nc3cccnc3)cc(Nc3cccnc3)c2)cc1","C1=CC(c2cc(Nc3cccnc3)cc(Nc3cccnc3)c2)=CC1",{},"[c:0]1[ch:1][ch][c:3][c!r5:4][c!r5:5]1>>[c:0]1[CH2:1][c:3][c:4][c:5]1",null,-0.1860038705],[-0.1764317512,177.5139103832,19,"completed",-4.991628,19.0,4,"C1=CCC(Nc2cccc(NC3=CC=CC3)c2C2=CCN=C2)=C1","C1=CCC(Nc2cccc(NC3=CC=CC3)c2-c2cnoc2)=C1",{},"[#6H2r5:1]>>[O:1]",null,-0.1930440071],[-0.1764363352,173.3355215543,19,"completed",-5.282348,19.0,13,"C(=CC1=CC=NC1)C1=CCC(C2=CC(C=CC3=CC=NC3)=CC2)=C1","C(=Cc1ccn[nH]1)C1=CCC(C2=CC(C=Cc3ccn[nH]3)=CC2)=C1",{},"[#6H2r5:1]>>[NH:1]",null,-0.2152628432],[-0.1764689499,237.8789378496,19,"completed",-5.030084,19.0,15,"C(#CC1=CCC(C2=CCC=C2)=N1)C1=CCC(C2=CCC=C2)=N1","C(#CC1=CCC(c2cc[nH]c2)=N1)C1=CCC(c2cc[nH]c2)=N1",{},"[#6H2r5:1]>>[NH:1]",null,-0.2428613393],[-0.1764971702,178.2031314091,19,"completed",-5.092,19.0,18,"C1=CCC(c2cc(C=Cc3c[nH]cn3)cc(C=Cc3c[nH]cn3)c2)=C1","C1=CCC(c2cc(C=Cc3cc[nH]c3)cc(C=Cc3cc[nH]c3)c2)=C1",{},"[nr5:0]>>[ch&r5:0]",null,-0.1782910992],[-0.1765174943,166.9424306716,19,"completed",-5.278116,19.0,13,"C(=Cc1cccs1)C1=CCC(C2=CC(C=Cc3cccs3)=CC2)=C1","C(=Cc1nccs1)C1=CCC(C2=CC(C=Cc3nccs3)=CC2)=C1",{},"[chr5,CH1r5:1]>>[n:1]",null,-0.2083630888],[-0.1283960343,166.3780711064,20,"completed",-5.355856,20.0,20,"C1=NC=NC1=C1C=c2cc3ccccc3cc2=C1","C1=NC(=C2C=c3cc4ccccc4cc3=C2)N=N1",{},"[chr5,CH1r5:1]>>[n:1]",null,-0.2444548752],[-0.1382578645,151.7972271808,20,"completed",-5.239108,20.0,19,"C1=CC(=C2C=c3cc4ccccc4cc3=C2)C=N1","C1=CC(=C2C=c3cc4ccccc4cc3=C2)N=N1",{},"[chr5,CH1r5:1]>>[n:1]",null,-0.1803452402],[-0.1398477772,174.963289513,20,"completed",-5.534796,20.0,20,"C1=NC(=C2C=c3cc4ccccc4cc3=C2)N=N1","C1=c2cc3ccccc3cc2=CC1=C1N=NN=N1",{},"[chr5,CH1r5:1]>>[n:1]",null,-0.3510633246],[-0.1428859389,169.0702219552,20,"completed",-5.106168,20.0,20,"C1=CC(=C2Sc3cc4c(cc3S2)=CCC=4)C=C1","C1=CC(=C2Sc3cc4c[nH]cc4cc3S2)C=C1",{},"[#6H2r5:1]>>[NH:1]",null,-0.1691253429],[-0.1433164069,198.5016215876,20,"completed",-5.232392,20.0,20,"C1=CC(=C2Sc3cc4c(cc3S2)=CCC=4)C=N1","C1=CC(=C2Sc3cc4c[nH]cc4cc3S2)C=N1",{},"[#6H2r5:1]>>[NH:1]",null,-0.2190694826],[-0.147737367,124.5532443236,20,"completed",-5.442428,20.0,20,"C1=CC(=C2Sc3cc4cscc4cc3S2)C=C1","C1=CC(=C2Sc3cc4cscc4cc3S2)N=C1",{},"[chr5,CH1r5:1]>>[n:1]",null,-0.2701285044],[-0.1489765688,127.1130055687,20,"completed",-5.236992,20.0,20,"C1=CC(=C2Sc3cc4c[nH]cc4cc3S2)C=C1","C1=CC(=C2Sc3cc4c[nH]cc4cc3S2)N=C1",{},"[chr5,CH1r5:1]>>[n:1]",null,-0.1592276739],[-0.1501090723,186.6043687778,20,"completed",-5.281244,20.0,20,"C1=CC(=C2Sc3cc4c(cc3S2)=CCC=4)C=C1","C1=CC(=C2Sc3cc4cscc4cc3S2)C=C1",{},"[#6H2r5:1]>>[S:1]",null,-0.2256488208],[-0.1561729474,149.6153859674,20,"completed",-5.30222,20.0,20,"C(#CC1=CC(C2=CCC(C#CC3=CCC=C3)=C2)=CC1)C1=CCC=C1","C(#CC1=CCC=N1)C1=CC(C2=CCC(C#CC3=CCC=N3)=C2)=CC1",{},"[chr5,CH1r5:1]>>[n:1]",null,-0.2059667416],[-0.1577603638,166.773639205,20,"completed",-5.096876,20.0,3,"C1=CC(Nc2cccc(NC3=CCC=C3)c2)=CC1","C1=CC(Nc2cc(NC3=CCC=C3)ncn2)=CC1",{},"[ch&r6:0]>>[nr6:0]",null,-0.1667879757],[-0.1594996734,131.023157341,20,"completed",-5.403696,20.0,20,"C1=CC(=C2Sc3cc4c(cc3S2)=CCC=4)C=C1","C1=CC(=C2Sc3cc4c(cc3S2)=CCC=4)N=C1",{},"[chr5,CH1r5:1]>>[n:1]",null,-0.2497206146],[-0.1595392542,145.152400152,20,"completed",-5.409308,20.0,20,"C1=NC=NC1=C1C=c2cc3ccccc3cc2=C1","C1=NN=NC1=C1C=c2cc3ccccc3cc2=C1",{},"[chr5,CH1r5:1]>>[n:1]",null,-0.260668802],[-0.1609688827,193.5278596404,20,"completed",-5.144348,20.0,20,"C(#CC1=NCC=C1)C1=CC(C2=CCC(C#CC3=NCC=C3)=C2)=CC1","C(#Cc1cc[nH]n1)C1=CC(C2=CCC(C#Cc3cc[nH]n3)=C2)=CC1",{},"[#6H2r5:1]>>[NH:1]",null,-0.1960018815],[-0.1629402623,127.6750654516,20,"completed",-5.804264,20.0,19,"C1=Cc2cc3cc4c(cc3cc2=C1)C=CC=4","C1=Nc2cc3cc4c(cc3cc2=C1)N=CC=4",{},"[chr5,CH1r5:1]>>[n:1]",null,-0.5092493843],[-0.164022595,169.59758489,20,"completed",-5.126592,20.0,20,"C1=CC(=C2C=c3cc4[nH]ccc4cc3=N2)C=C1","C1=CC(=C2C=c3cc4[nH]ncc4cc3=N2)C=C1",{},"[chr5,CH1r5:1]>>[n:1]",null,-0.1706160505],[-0.1648768197,293.5055903203,20,"completed",-4.581676,20.0,19,"C1=COC(=C2C=c3cc4ccccc4cc3=C2)O1","C1=NOC(=C2C=c3cc4ccccc4cc3=C2)O1",{},"[chr5,CH1r5:1]>>[n:1]",null,-0.4666784957],[-0.1650275189,196.2752126683,20,"completed",-5.052256,20.0,20,"C(#CC1=CCC=N1)C1=CC(C2=CCC(C#CC3=CCC=N3)=C2)=CC1","C(#Cc1c[nH]cn1)C1=CC(C2=CCC(C#Cc3c[nH]cn3)=C2)=CC1",{},"[#6H2r5:1]>>[NH:1]",null,-0.1991002486],[-0.1664351013,173.2147970303,20,"completed",-5.222364,20.0,20,"C(#CC1=CC(C2=CCC(C#CC3=CCC=C3)=C2)=CC1)C1=CCC=C1","C(#Cc1ccsc1)C1=CC(C2=CCC(C#Cc3ccsc3)=C2)=CC1",{},"[#6H2r5:1]>>[S:1]",null,-0.1932358939],[-0.1666289599,202.2753002438,20,"completed",-5.209116,20.0,20,"C1=CC(=C2Sc3cc4c[nH]cc4cc3S2)C=C1","C1=CC(=C2Sc3cc4c[nH]nc4cc3S2)C=C1",{},"[chr5,CH1r5:1]>>[n:1]",null,-0.2162160605],[-0.1677671464,161.7707699175,20,"completed",-5.047104,20.0,3,"c1cc(Nc2cccc(-c3ccncc3)c2)cc(-c2ccncc2)c1","C1=C(NC2=CC(c3ccncc3)=CC2)CC=C1c1ccncc1",{},"[c:0]1[ch:1][ch][c:3][c!r5:4][c!r5:5]1>>[c:0]1[CH2:1][c:3][c:4][c:5]1",null,-0.1659541971],[-0.168254327,101.2163707065,20,"completed",-5.170844,20.0,20,"C1=CC(=C2Sc3cc4c(cc3S2)=CCC=4)C=C1","C1=CC(=C2Sc3cc4c(cc3S2)SCS4)C=C1",{},"[CH,ch:0]1=[C,c:1][C,c:2]=[CH,ch:3][*:4]1>>[S:0]1[*:1]=,:[*:2][S:3][*:4]1",null,-0.1127120275],[-0.1705336331,229.6209462267,20,"completed",-5.230092,20.0,3,"C1=CC(=C2C=CC(C=Cc3ccccc3)=C2)C=C1C=Cc1ccccc1","C1=CC(C=CC2=CC(=C3C=CC(C=CC4=CCC=C4)=C3)C=C2)=CC1",{},"[c:0]1[ch:1][ch][c:3][c!r5:4][c!r5:5]1>>[c:0]1[CH2:1][c:3][c:4][c:5]1",null,-0.2470192379],[-0.1710203204,212.1395362216,20,"completed",-5.510968,20.0,20,"C1=CC(=C2Oc3cc4c[nH]cc4cc3O2)C=C1","C1=CC(=C2Oc3cc4c[nH]cc4cc3O2)N=C1",{},"[chr5,CH1r5:1]>>[n:1]",null,-0.3574375251],[-0.1710826313,147.5847913712,20,"completed",-4.982612,20.0,4,"C1=NCC(N(c2ccccc2)c2ccccc2)=C1","C1=CC(N(C2=CCC=C2)C2=CC=NC2)=CC1",{},"[c:0]1[ch:1][ch][c:3][c!r5:4][c!r5:5]1>>[c:0]1[CH2:1][c:3][c:4][c:5]1",null,-0.1689184492],[-0.1714617057,168.5549740222,20,"completed",-5.319056,20.0,20,"C(#CC1=CCC=N1)C1=CC(C2=CCC(C#CC3=CCC=N3)=C2)=CC1","C(#Cc1cscn1)C1=CC(C2=CCC(C#Cc3cscn3)=C2)=CC1",{},"[#6H2r5:1]>>[S:1]",null,-0.2278677018],[-0.1718339614,192.7544508565,20,"completed",-5.129996,20.0,18,"C1=CC(=C2C=c3cc4ccccc4cc3=C2)C=C1","C1=CC(=C2C=c3cc4ccccc4nc3=C2)C=C1",{},"[ch&r6:0]>>[nr6:0]",null,-0.1938947156],[-0.1719696581,193.0043821462,20,"completed",-4.983992,20.0,20,"C(#Cc1cc(-c2c[nH]c(C#CC3=CCC=C3)c2)c[nH]1)C1=CCC=C1","C(#Cc1cc(-c2c[nH]c(C#CC3=CCC=N3)c2)c[nH]1)C1=CCC=N1",{},"[chr5,CH1r5:1]>>[n:1]",null,-0.2093920748],[-0.1719802434,110.0536842369,20,"completed",-5.314548,20.0,19,"C1=CC(=C2C=c3cc4ccccc4cc3=C2)C=N1","C1=NN=CC1=C1C=c2cc3ccccc3cc2=C1",{},"[chr5,CH1r5:1]>>[n:1]",null,-0.1861905667],[-0.1719908816,190.8115235307,20,"completed",-5.061824,20.0,12,"C(=Cc1cc(C=Cc2cc[nH]c2)cc(-c2ccoc2)c1)c1cc[nH]c1","C1=CC(c2cc(C=Cc3cc[nH]c3)cc(C=Cc3cc[nH]c3)c2)=CC1",{},"[n,c:0]1[n,ch:1][o,O:2][n,c:3][n,c:4]1>>[*:0]1=[*:1][CH2:2][*:3]=[*:4]1",null,-0.1926737318],[-0.1722185291,107.9383612501,20,"completed",-5.071392,20.0,3,"C1=CCC(NC2=CCC=C2NC2=CC=CC2)=C1","C1=CCC(NC2=CC(=C3C=CC=C3)C=C2NC2=CC=CC2)=C1",{},"[r5:1][CH2r5:2][r5:3]>>[r5:1][C:2](=C1cccc1)[r5:3]",null,-0.109780301],[-0.1723289127,173.6897035647,20,"completed",-4.991444,20.0,4,"C1=CCC(Nc2cccc(NC3=CC=CC3)c2-c2cccnc2)=C1","C1=CCC(Nc2cccc(NC3=CC=CC3)c2-c2cncnc2)=C1",{},"[ch&r6:0]>>[nr6:0]",null,-0.1895849985],[-0.1725661857,196.7751554224,20,"completed",-5.19274,20.0,18,"C1=CCC(c2cc(C=Cc3cc[nH]c3)cc(C=Cc3cc[nH]c3)c2)=C1","C(=Cc1cc(C=Cc2cc[nH]c2)cc(C2=CC=NC2)c1)c1cc[nH]c1",{},"[chr5,CH1r5:1]>>[n:1]",null,-0.2072071633],[-0.1730098809,228.7853793966,20,"completed",-5.216292,20.0,14,"C1=CC(C=Cc2cc3c(cc2C=CC2=CCC=C2)=CCC=3)=CC1","C1=CC(C=Cc2nc3c(nc2C=CC2=CCC=C2)=CCC=3)=CC1",{},"[ch&r6:0]>>[nr6:0]",null,-0.2428362126],[-0.1732164921,199.9172639433,20,"completed",-5.021804,20.0,20,"C1=CC(=C2C=c3cc4nc[nH]c4cc3=C2)C=C1","C1=CC(=C2C=c3cc4nn[nH]c4cc3=C2)C=C1",{},"[chr5,CH1r5:1]>>[n:1]",null,-0.2072753567],[-0.1732621151,195.1348052173,20,"completed",-5.086848,20.0,18,"C1=CCC(c2cc(C=Cc3cc[nH]c3)cc(C=Cc3cc[nH]c3)c2)=C1","C1=CCC(c2cc(C=Cc3cc[nH]c3)nc(C=Cc3cc[nH]c3)c2)=C1",{},"[ch&r6:0]>>[nr6:0]",null,-0.1953518621],[-0.1732999259,180.8176808953,20,"completed",-4.905332,20.0,20,"C(#Cc1ccc(C#CC2=CCC=N2)c2ccccc12)C1=CCC=N1","C(#CC1=c2ccccc2=C(C#CC2=CCC=N2)C1)C1=CCC=N1",{},"[c:0]1[ch:1][ch][c:3][c!r5:4][c!r5:5]1>>[c:0]1[CH2:1][c:3][c:4][c:5]1",null,-0.2264153098],[-0.173524521,155.026917233,20,"completed",-5.11868,20.0,18,"C(#Cc1ccc(C#Cc2ccccc2)c2c1SOS2)c1ccccc1","C(#Cc1ccc(C#CC2=CCC=C2)c2c1SOS2)C1=CCC=C1",{},"[c:0]1[ch:1][ch][c:3][c!r5:4][c!r5:5]1>>[c:0]1[CH2:1][c:3][c:4][c:5]1",null,-0.1555773982],[-0.1736670669,139.0842347142,20,"completed",-5.264408,20.0,3,"C1=CCC(c2cc(Nc3ccccc3)cc(Nc3ccccc3)c2)=C1","C1=CCC(c2cc(Nc3cccnc3)cc(Nc3cccnc3)c2)=C1",{},"[ch&r6:0]>>[nr6:0]",null,-0.1805245681],[-0.1741050115,135.8918659406,20,"completed",-5.242144,20.0,20,"C1=CC(=C2C=c3cc4cc[nH]c4cc3=N2)C=C1","C1=CC(=C2N=c3cc4cc[nH]c4cc3=N2)C=C1",{},"[chr5,CH1r5:1]>>[n:1]",null,-0.1684250825],[-0.1741359505,157.6264397084,20,"completed",-5.137264,20.0,20,"C(#Cc1cc(C#Cc2cc[nH]c2)cc(C2=CC=CC2)c1)c1cc[nH]c1"
[truncated: 668,854 more chars]
