# Supplementary material for: Active discovery of organic semiconductors
Source: Nat Commun. 2021 Apr 23;12:2422. doi: 10.1038/s41467-021-22611-4 (PMC8065160; doi:10.1038/s41467-021-22611-4)
Supplement: Supplementary file 6 — Source Data [file 41467_2021_22611_MOESM6_ESM.zip › data/runs_2G/active_learner_results_script_twofold_1_kappa_0.5_nbatch_200_runs_25_production_False_rwssearch_0_suffix_/df_population.json]

{"columns":["Fi_scores","XTB1_lamda_h","added_in_round","calc_status","ehomo_gfn1_b3lyp","finished_in_round","generation","molecule_last_gen","molecule_smiles","morgan_fp_bitvect","operation","symmetry","utility_function"],"index":[0,1,2,3,4,5,6,7,8,9,10,11,13,14,15,16,17,18,19,20,21,22,23,24,25,26,27,28,29,30,31,32,33,34,35,36,37,38,39,40,41,42,44,45,46,47,48,49,50,51,52,53,54,55,56,57,58,59,60,61,62,63,64,65,66,67,68,70,71,72,73,74,75,76,77,78,79,80,81,82,84,85,86,87,88,89,90,91,92,93,94,95,96,97,98,99,100,101,102,103,104,105,106,107,109,110,111,112,113,114,115,116,117,119,120,121,122,123,124,125,126,127,128,129,130,131,132,133,134,135,136,137,138,139,140,141,142,143,144,145,146,147,148,149,150,151,152,153,154,155,156,157,158,159,160,161,163,164,165,166,167,168,169,170,171,172,173,174,175,176,178,179,180,181,182,183,184,185,186,187,188,189,190,191,192,193,194,195,196,197,198,199,200,201,202,203,204,205,206,207,208,209,210,211,212,213,214,215,216,217,218,219,220,221,222,223,224,225,226,227,228,229,230,231,232,233,234,235,236,237,238,239,240,241,242,243,244,245,246,247,248,249,250,251,252,253,254,255,256,257,258,259,260,261,262,263,264,265,266,267,268,269,270,271,272,273,274,275,276,277,278,279,280,281,282,283,284,285,286,287,288,289,290,291,292,293,294,295,296,297,298,299,300,301,302,303,304,305,306,307,308,309,310,311,312,313,314,315,316,317,318,319,320,321,322,323,324,325,326,327,328,329,330,331,332,333,334,335,336,337,338,339,340,341,342,343,344,345,346,347,348,349,350,351,352,353,354,355,356,357,358,359,360,361,362,363,364,365,366,367,368,369,370,371,372,373,374,375,376,377,378,379,380,381,382,383,384,385,386,387,388,389,390,391,392,393,394,395,396,397,398,399,400,401,402,403,404,405,406,407,408,409,410,411,412,413,414,415,416,417,418,419,420,421,422,423,424,425,426,427,428,429,430,431,432,433,434,435,436,437,438,439,440,441,442,443,444,445,446,447,448,449,450,451,452,453,454,455,456,457,458,459,460,461,462,463,464,465,466,467,468,469,470,471,472,473,474,475,476,477,478,479,480,481,482,483,484,485,486,487,488,489,490,491,492,493,494,495,496,497,498,499,500,501,502,503,504,505,506,507,508,509,510,511,512,513,514,515,516,517,518,519,520,521,522,523,524,525,526,527,528,529,530,531,532,533,534,535,536,537,538,539,540,541,542,543,544,545,546,547,548,549,550,551,552,553,554,555,556,557,558,559,560,561,562,563,564,565,566,567,568,569,570,571,572,573,574,575,576,577,578,579,580,581,582,583,584,585,586,587,588,589,590,591,592,593,594,595,596,597,598,599,600,601,602,603,604,605,606,607,608,609,610,611,612,613,614,615,616,617,618,619,620,621,622,623,624,625,626,627,628,629,630,631,632,633,634,635,636,637,638,639,640,641,642,643,644,645,646,647,648,649,650,651,652,653,654,655,656,657,658,659,660,661,662,663,664,665,666,667,668,669,670,671,672,673,674,675,676,677,678,679,680,681,682,683,684,685,686,687,688,689,690,691,692,693,694,695,696,697,698,699,700,701,702,703,704,705,706,707,708,709,710,711,712,713,714,715,716,717,718,719,720,721,722,723,724,725,726,727,728,729,730,731,732,733,734,735,736,737,738,739,740,741,742,743,744,745,746,747,748,749,750,751,752,753,754,755,756,757,758,759,760,761,762,763,764,765,766,767,768,769,770,771,772,773,774,775,776,777,778,779,780,781,782,783,784,785,786,787,788,789,790,791,792,793,794,795,796,797,798,799,800,801,802,803,804,805,806,807,808,809,810,811,812,813,814,815,816,817,818,819,820,821,822,823,824,825,826,827,828,829,830,831,832,833,834,835,836,837,838,839,840,841,842,843,844,845,846,847,848,849,850,851,852,853,854,855,856,857,858,859,860,861,862,863,864,865,866,867,868,869,870,871,872,873,874,875,876,877,878,879,880,881,882,883,884,885,886,887,888,889,890,891,892,893,894,895,896,897,898,899,900,901,902,903,904,905,906,907,908,909,910,911,912,913,914,915,916,917,918,919,920,921,922,923,924,925,926,927,928,929,930,931,932,933,934,935,936,937,938,939,940,941,942,943,944,945,946,947,948,949,950,951,952,953,954,955,956,957,958,959,960,961,962,963,964,965,966,967,968,969,970,971,972,973,974,975,976,977,978,979,980,981,982,983,984,985,986,987,988,989,990,991,992,993,994,995,996,997,998,999,1000,1001,1002,1003,1004,1005,1006,1007,1008,1009,1010,1011,1012,1013,1014,1015,1016,1017,1018,1019,1020,1021,1022,1023,1024,1025,1026,1027,1028,1029,1030,1031,1032,1033,1034,1035,1036,1037,1038,1039,1040,1041,1042,1043,1044,1045,1046,1047,1048,1049,1050,1051,1052,1053,1054,1055,1056,1057,1058,1059,1060,1061,1062,1063,1064,1065,1066,1067,1068,1069,1070,1071,1072,1073,1074,1075,1076,1077,1078,1079,1080,1081,1082,1083,1084,1085,1086,1087,1088,1089,1090,1091,1092,1093,1094,1095,1096,1097,1098,1099,1100,1101,1102,1103,1104,1105,1106,1107,1108,1109,1110,1111,1112,1113,1114,1115,1116,1117,1118,1119,1120,1121,1122,1123,1124,1125,1126,1127,1128,1129,1130,1131,1132,1133,1134,1135,1136,1137,1138,1139,1140,1141,1142,1143,1144,1145,1146,1147,1148,1149,1150,1151,1152,1153,1154,1155,1156,1157,1158,1159,1160,1161,1162,1163,1164,1165,1166,1167,1168,1169,1170,1171,1172,1173,1174,1175,1176,1177,1178,1179,1180,1181,1182,1183,1184,1185,1186,1187,1188,1189,1190,1191,1192,1193,1194,1195,1196,1197,1198,1199,1200,1201,1202,1203,1204,1205,1206,1207,1208,1209,1210,1211,1212,1213,1214,1215,1216,1217,1218,1219,1220,1221,1222,1223,1224,1225,1226,1227,1228,1229,1230,1231,1232,1233,1234,1235,1236,1237,1238,1239,1240,1241,1242,1243,1244,1245,1246,1247,1248,1249,1250,1251,1252,1253,1254,1255,1256,1257,1258,1259,1260,1261,1262,1263,1264,1265,1266,1267,1268,1269,1270,1271,1272,1273,1274,1275,1276,1277,1278,1279,1280,1281,1282,1283,1284,1285,1286,1287,1288,1289,1290,1291,1292,1293,1294,1295,1296,1297,1298,1299,1300,1301,1302,1303,1304,1305,1306,1307,1308,1309,1310,1311,1312,1313,1314,1315,1316,1317,1318,1319,1320,1321,1322,1323,1324,1325,1326,1327,1328,1329,1330,1331,1332,1333,1334,1335,1336,1337,1338,1339,1340,1341,1342,1343,1344,1345,1346,1347,1348,1349,1350,1351,1352,1353,1354,1355,1356,1357,1358,1359,1360,1361,1362,1363,1364,1365,1366,1367,1368,1369,1370,1371,1372,1373,1374,1375,1376,1377,1378,1379,1380,1381,1382,1383,1384,1385,1386,1387,1388,1389,1390,1391,1392,1393,1394,1395,1396,1397,1398,1399,1400,1401,1402,1403,1404,1405,1406,1407,1408,1409,1410,1411,1412,1413,1414,1415,1416,1417,1418,1419,1420,1421,1422,1423,1424,1425,1426,1427,1428,1429,1430,1431,1432,1433,1434,1435,1436,1437,1438,1439,1440,1441,1442,1443,1444,1445,1446,1447,1448,1449,1450,1451,1452,1453,1454,1455,1456,1457,1458,1459,1460,1461,1462,1463,1464,1465,1466,1467,1468,1469,1470,1471,1472,1473,1474,1475,1476,1477,1478,1479,1480,1481,1482,1483,1484,1485,1486,1487,1488,1489,1490,1491,1492,1493,1494,1495,1496,1497,1498,1499,1500,1501,1502,1503,1504,1505,1506,1507,1508,1509,1510,1511,1512,1513,1514,1515,1516,1517,1518,1519,1520,1521,1522,1523,1524,1525,1526,1527,1528,1529,1530,1531,1532,1533,1534,1535,1536,1537,1538,1539,1540,1541,1542,1543,1544,1545,1546,1547,1548,1549,1550,1551,1552,1553,1554,1555,1556,1557,1558,1559,1560,1561,1562,1563,1564,1565,1566,1567,1568,1569,1570,1571,1572,1573,1574,1575,1576,1577,1578,1579,1580,1581,1582,1583,1584,1585,1586,1587,1588,1589,1590,1591,1592,1593,1594,1595,1596,1597,1598,1599,1600,1601,1602,1603,1604,1605,1606,1607,1608,1609,1610,1611,1612,1613,1614,1615,1616,1617,1618,1619,1620,1621,1622,1623,1624,1625,1626,1627,1628,1629,1630,1631,1632,1633,1634,1635,1636,1637,1638,1639,1640,1641,1642,1643,1644,1645,1646,1647,1648,1649,1650,1651,1652,1653,1654,1655,1656,1657,1658,1659,1660,1661,1662,1663,1664,1665,1666,1667,1668,1669,1670,1671,1672,1673,1674,1675,1676,1677,1678,1679,1680,1681,1682,1683,1684,1685,1686,1687,1688,1689,1690,1691,1692,1693,1694,1695,1696,1697,1698,1699,1700,1701,1702,1703,1704,1705,1706,1707,1708,1709,1710,1711,1712,1713,1714,1715,1716,1717,1718,1719,1720,1721,1722,1723,1724,1725,1726,1727,1728,1729,1730,1731,1732,1733,1734,1735,1736,1737,1738,1739,1740,1741,1742,1743,1744,1745,1746,1747,1748,1749,1750,1751,1752,1753,1754,1755,1756,1757,1758,1759,1760,1761,1762,1763,1764,1765,1766,1767,1768,1769,1770,1771,1772,1773,1774,1775,1776,1777,1778,1779,1780,1781,1782,1783,1784,1785,1786,1787,1788,1789,1790,1791,1792,1793,1794,1795,1796,1797,1798,1799,1800,1801,1802,1803,1804,1805,1806,1807,1808,1809,1810,1811,1812,1813,1814,1815,1816,1817,1818,1819,1820,1821,1822,1823,1824,1825,1826,1827,1828,1829,1830,1831,1832,1833,1834,1835,1836,1837,1838,1839,1840,1841,1842,1843,1844,1845,1846,1847,1848,1849,1850,1851,1852,1853,1854,1855,1856,1857,1858,1859,1860,1861,1862,1863,1864,1865,1866,1867,1868,1869,1870,1871,1872,1873,1874,1875,1876,1877,1878,1879,1880,1881,1882,1883,1884,1885,1886,1887,1888,1889,1890,1891,1892,1893,1894,1895,1896,1897,1898,1899,1900,1901,1902,1903,1904,1905,1906,1907,1908,1909,1910,1911,1912,1913,1914,1915,1916,1917,1918,1919,1920,1921,1922,1923,1924,1925,1926,1927,1928,1929,1930,1931,1932,1933,1934,1935,1936,1937,1938,1939,1940,1941,1942,1943,1944,1945,1946,1947,1948,1949,1950,1951,1952,1953,1954,1955,1956,1957,1958,1959,1960,1961,1962,1963,1964,1965,1966,1967,1968,1969,1970,1971,1972,1973,1974,1975,1976,1977,1978,1979,1980,1981,1982,1983,1984,1985,1986,1987,1988,1989,1990,1991,1992,1993,1994,1995,1996,1997,1998,1999,2000,2001,2002,2003,2004,2005,2006,2007,2008,2009,2010,2011,2012,2013,2014,2015,2016,2017,2018,2019,2020,2021,2022,2023,2024,2025,2026,2027,2028,2029,2030,2031,2032,2033,2034,2035,2036,2037,2038,2039,2040,2041,2042,2043,2044,2045,2046,2047,2048,2049,2050,2051,2052,2053,2054,2055,2056,2057,2058,2059,2060,2061,2062,2063,2064,2065,2066,2067,2068,2069,2070,2071,2072,2073,2074,2075,2076,2077,2078,2079,2080,2081,2082,2083,2084,2085,2086,2087,2088,2089,2090,2091,2092,2093,2094,2095,2096,2097,2098,2099,2100,2101,2102,2103,2104,2105,2106,2107,2108,2109,2110,2111,2112,2113,2114,2115,2116,2117,2118,2119,2120,2121,2122,2123,2124,2125,2126,2127,2128,2129,2130,2131,2132,2133,2134,2135,2136,2137,2138,2139,2140,2141,2142,2143,2144,2145,2146,2147,2148,2149,2150,2151,2152,2153,2154,2155,2156,2157,2158,2159,2160,2161,2162,2163,2164,2165,2166,2167,2168,2169,2170,2171,2172,2173,2174,2175,2176,2177,2178,2179,2180,2181,2182,2183,2184,2185,2186,2187,2188,2189,2190,2191,2192,2193,2194,2195,2196,2197,2198,2199,2200,2201,2202,2203,2204,2205,2206,2207,2208,2209,2210,2211,2212,2213,2214,2215,2216,2217,2218,2219,2220,2221,2222,2223,2224,2225,2226,2227,2228,2229,2230,2231,2232,2233,2234,2235,2236,2237,2238,2239,2240,2241,2242,2243,2244,2245,2246,2247,2248,2249,2250,2251,2252,2253,2254,2255,2256,2257,2258,2259,2260,2261,2262,2263,2264,2265,2266,2267,2268,2269,2270,2271,2272,2273,2274,2275,2276,2277,2278,2279,2280,2281,2282,2283,2284,2285,2286,2287,2288,2289,2290,2291,2292,2293,2294,2295,2296,2297,2298,2299,2300,2301,2302,2303,2304,2305,2306,2307,2308,2309,2310,2311,2312,2313,2314,2315,2316,2317,2318,2319,2320,2321,2322,2323,2324,2325,2326,2327,2328,2329,2330,2331,2332,2333,2334,2335,2336,2337,2338,2339,2340,2341,2342,2343,2344,2345,2346,2347,2348,2349,2350,2351,2352,2353,2354,2355,2356,2357,2358,2359,2360,2361,2362,2363,2364,2365,2366,2367,2368,2369,2370,2371,2372,2373,2374,2375,2376,2377,2378,2379,2380,2381,2382,2383,2384,2385,2386,2387,2388,2389,2390,2391,2392,2393,2394,2395,2396,2397,2398,2399,2400,2401,2402,2403,2404,2405,2406,2407,2408,2409,2410,2411,2412,2413,2414,2415,2416,2417,2418,2419,2420,2421,2422,2423,2424,2425,2426,2427,2428,2429,2430,2431,2432,2433,2434,2435,2436,2437,2438,2439,2440,2441,2442,2443,2444,2445,2446,2447,2448,2449,2450,2451,2452,2453,2454,2455,2456,2457,2458,2459,2460,2461,2462,2463,2464,2465,2466,2467,2468,2469,2470,2471,2472,2473,2474,2475,2476,2477,2478,2479,2480,2481,2482,2483,2484,2485,2486,2487,2488,2489,2490,2491,2492,2493,2494,2495,2496,2497,2498,2499,2500,2501,2502,2503,2504,2505,2506,2507,2508,2509,2510,2511,2512,2513,2514,2515,2516,2517,2518,2519,2520,2521,2522,2523,2524,2525,2526,2527,2528,2529,2530,2531,2532,2533,2534,2535,2536,2537,2538,2539,2540,2541,2542,2543,2544,2545,2546,2547,2548,2549,2550,2551,2552,2553,2554,2555,2556,2557,2558,2559,2560,2561,2562,2563,2564,2565,2566,2567,2568,2569,2570,2571,2572,2573,2574,2575,2576,2577,2578,2579,2580,2581,2582,2583,2584,2585,2586,2587,2588,2589,2590,2591,2592,2593,2594,2595,2596,2597,2598,2599,2600,2601,2602,2603,2604,2605,2606,2607,2608,2609,2610,2611,2612,2613,2614,2615,2616,2617,2618,2619,2620,2621,2622,2623,2624,2625,2626,2627,2628,2629,2630,2631,2632,2633,2634,2635,2636,2637,2638,2639,2640,2641,2642,2643,2644,2645,2646,2647,2648,2649,2650,2651,2652,2653,2654,2655,2656,2657,2658,2659,2660,2661,2662,2663,2664,2665,2666,2667,2668,2669,2670,2671,2672,2673,2674,2675,2676,2677,2678,2679,2680,2681,2682,2683,2684,2685,2686,2687,2688,2689,2690,2691,2692,2693,2694,2695,2696,2697,2698,2699,2700,2701,2702,2703,2704,2705,2706,2707,2708,2709,2710,2711,2712,2713,2714,2715,2716,2717,2718,2719,2720,2721,2722,2723,2724,2725,2726,2727,2728,2729,2730,2731,2732,2733,2734,2735,2736,2737,2738,2739,2740,2741,2742,2743,2744,2745,2746,2747,2748,2749,2750,2751,2752,2753,2754,2755,2756,2757,2758,2759,2760,2761,2762,2763,2764,2765,2766,2767,2768,2769,2770,2771,2772,2773,2774,2775,2776,2777,2778,2779,2780,2781,2782,2783,2784,2785,2786,2787,2788,2789,2790,2791,2792,2793,2794,2795,2796,2797,2798,2799,2800,2801,2802,2803,2804,2805,2806,2807,2808,2809,2810,2811,2812,2813,2814,2815,2816,2817,2818,2819,2820,2821,2822,2823,2824,2825,2826,2827,2828,2829,2830,2831,2832,2833,2834,2835,2836,2837,2838,2839,2840,2841,2842,2843,2844,2845,2846,2847,2848,2849,2850,2851,2852,2853,2854,2855,2856,2857,2858,2859,2860,2861,2862,2863,2864,2865,2866,2867,2868,2869,2870,2871,2872,2873,2874,2875,2876,2877,2878,2879,2880,2881,2882,2883,2884,2885,2886,2887,2888,2889,2890,2891,2892,2893,2894,2895,2896,2897,2898,2899,2900,2901,2902,2903,2904,2905,2906,2907,2908,2909,2910,2911,2912,2913,2914,2915,2916,2917,2918,2919,2920,2921,2922,2923,2924,2925,2926,2927,2928,2929,2930,2931,2932,2933,2934,2935,2936,2937,2938,2939,2940,2941,2942,2943,2944,2945,2946,2947,2948,2949,2950,2951,2952,2953,2954,2955,2956,2957,2958,2959,2960,2961,2962,2963,2964,2965,2966,2967,2968,2969,2970,2971,2972,2973,2974,2975,2976,2977,2978,2979,2980,2981,2982,2983,2984,2985,2986,2987,2988,2989,2990,2991,2992,2993,2994,2995,2996,2997,2998,2999,3000,3001,3002,3003,3004,3005,3006,3007,3008,3009,3010,3011,3012,3013,3014,3015,3016,3017,3018,3019,3020,3021,3022,3023,3024,3025,3026,3027,3028,3029,3030,3031,3032,3033,3034,3035,3036,3037,3038,3039,3040,3041,3042,3043,3044,3045,3046,3047,3048,3049,3050,3051,3052,3053,3054,3055,3056,3057,3058,3059,3060,3061,3062,3063,3064,3065,3066,3067,3068,3069,3070,3071,3072,3073,3074,3075,3076,3077,3078,3079,3080,3081,3082,3083,3084,3085,3086,3087,3088,3089,3090,3091,3092,3093,3094,3095,3096,3097,3098,3099,3100,3101,3102,3103,3104,3105,3106,3107,3108,3109,3110,3111,3112,3113,3114,3115,3116,3117,3118,3119,3120,3121,3122,3123,3124,3125,3126,3127,3128,3129,3130,3131,3132,3133,3134,3135,3136,3137,3138,3139,3140,3141,3142,3143,3144,3145,3146,3147,3148,3149,3150,3151,3152,3153,3154,3155,3156,3157,3158,3159,3160,3161,3162,3163,3164,3165,3166,3167,3168,3169,3170,3171,3172,3173,3174,3175,3176,3177,3178,3179,3180,3181,3182,3183,3184,3185,3186,3187,3188,3189,3190,3191,3192,3193,3194,3195,3196,3197,3198,3199,3200,3201,3202,3203,3204,3205,3206,3207,3208,3209,3210,3211,3212,3213,3214,3215,3216,3217,3218,3219,3220,3221,3222,3223,3224,3225,3226,3227,3228,3229,3230,3231,3232,3233,3234,3235,3236,3237,3238,3239,3240,3241,3242,3243,3244,3245,3246,3247,3248,3249,3250,3251,3252,3253,3254,3255,3256,3257,3258,3259,3260,3261,3262,3263,3264,3265,3266,3267,3268,3269,3270,3271,3272,3273,3274,3275,3276,3277,3278,3279,3280,3281,3282,3283,3284,3285,3286,3287,3288,3289,3290,3291,3292,3293,3294,3295,3296,3297,3298,3299,3300,3301,3302,3303,3304,3305,3306,3307,3308,3309,3310,3311,3312,3313,3314,3315,3316,3317,3318,3319,3320,3321,3322,3323,3324,3325,3326,3327,3328,3329,3330,3331,3332,3333,3334,3335,3336,3337,3338,3339,3340,3341,3342,3343,3344,3345,3346,3347,3348,3349,3350,3351,3352,3353,3354,3355,3356,3357,3358,3359,3360,3361,3362,3363,3364,3365,3366,3367,3368,3369,3370,3371,3372,3373,3374,3375,3376,3377,3378,3379,3380,3381,3382,3383,3384,3385,3386,3387,3388,3389,3390,3391,3392,3393,3394,3395,3396,3397,3398,3399,3400,3401,3402,3403,3404,3405,3406,3407,3408,3409,3410,3411,3412,3413,3414,3415,3416,3417,3418,3419,3420,3421,3422,3423,3424,3425,3426,3427,3428,3429,3430,3431,3432,3433,3434,3435,3436,3437,3438,3439,3440,3441,3442,3443,3444,3445,3446,3447,3448,3449,3450,3451,3452,3453,3454,3455,3456,3457,3458,3459,3460,3461,3462,3463,3464,3465,3466,3467,3468,3469,3470,3471,3472,3473,3474,3475,3476,3477,3478,3479,3480,3481,3482,3483,3484,3485,3486,3487,3488,3489,3490,3491,3492,3493,3494,3495,3496,3497,3498,3499,3500,3501,3502,3503,3504,3505,3506,3507,3508,3509,3510,3511,3512,3513,3514,3515,3516,3517,3518,3519,3520,3521,3522,3523,3524,3525,3526,3527,3528,3529,3530,3531,3532,3533,3534,3535,3536,3537,3538,3539,3540,3541,3542,3543,3544,3545,3546,3547,3548,3549,3550,3551,3552,3553,3554,3555,3556,3557,3558,3559,3560,3561,3562,3563,3564,3565,3566,3567,3568,3569,3570,3571,3572,3573,3574,3575,3576,3577,3578,3579,3580,3581,3582,3583,3584,3585,3586,3587,3588,3589,3590,3591,3592,3593,3594,3595,3596,3597,3598,3599,3600,3601,3602,3603,3604,3605,3606,3607,3608,3609,3610,3611,3612,3613,3614,3615,3616,3617,3618,3619,3620,3621,3622,3623,3624,3625,3626,3627,3628,3629,3630,3631,3632,3633,3634,3635,3636,3637,3638,3639,3640,3641,3642,3643,3644,3645,3646,3647,3648,3649,3650,3651,3652,3653,3654,3655,3656,3657,3658,3659,3660,3661,3662,3663,3664,3665,3666,3667,3668,3669,3670,3671,3672,3673,3674,3675,3676,3677,3678,3679,3680,3681,3682,3683,3684,3685,3686,3687,3688,3689,3690,3691,3692,3693,3694,3695,3696,3697,3698,3699,3700,3701,3702,3703,3704,3705,3706,3707,3708,3709,3710,3711,3712,3713,3714,3715,3716,3717,3718,3719,3720,3721,3722,3723,3724,3725,3726,3727,3728,3729,3730,3731,3732,3733,3734,3735,3736,3737,3738,3739,3740,3741,3742,3743,3744,3745,3746,3747,3748,3749,3750,3751,3752,3753,3754,3755,3756,3757,3758,3759,3760,3761,3762,3763,3764,3765,3766,3767,3768,3769,3770,3771,3772,3773,3774,3775,3776,3777,3778,3779,3780,3781,3782,3783,3784,3785,3786,3787,3788,3789,3790,3791,3792,3793,3794,3795,3796,3797,3798,3799,3800,3801,3802,3803,3804,3805,3806,3807,3808,3809,3810,3811,3812,3813,3814,3815,3816,3817,3818,3819,3820,3821,3822,3823,3824,3825,3826,3827,3828,3829,3830,3831,3832,3833,3834,3835,3836,3837,3838,3839,3840,3841,3842,3843,3844,3845,3846,3847,3848,3849,3850,3851,3852,3853,3854,3855,3856,3857,3858,3859,3860,3861,3862,3863,3864,3865,3866,3867,3868,3869,3870,3871,3872,3873,3874,3875,3876,3877,3878,3879,3880,3881,3882,3883,3884,3885,3886,3887,3888,3889,3890,3891,3892,3893,3894,3895,3896,3897,3898,3899,3900,3901,3902,3903,3904,3905,3906,3907,3908,3909,3910,3911,3912,3913,3914,3915,3916,3917,3918,3919,3920,3921,3922,3923,3924,3925,3926,3927,3928,3929,3930,3931,3932,3933,3934,3935,3936,3937,3938,3939,3940,3941,3942,3943,3944,3945,3946,3947,3948,3949,3950,3951,3952,3953,3954,3955,3956,3957,3958,3959,3960,3961,3962,3963,3964,3965,3966,3967,3968,3969,3970,3971,3972,3973,3974,3975,3976,3977,3978,3979,3980,3981,3982,3983,3984,3985,3986,3987,3988,3989,3990,3991,3992,3993,3994,3995,3996,3997,3998,3999,4000,4001,4002,4003,4004,4005,4006,4007,4008,4009,4010,4011,4012,4013,4014,4015,4016,4017,4018,4019,4020,4021,4022,4023,4024,4025,4026,4027,4028,4029,4030,4031,4032,4033,4034,4035,4036,4037,4038,4039,4040,4041,4042,4043,4044,4045,4046,4047,4048,4049,4050,4051,4052,4053,4054,4055,4056,4057,4058,4059,4060,4061,4062,4063,4064,4065,4066,4067,4068,4069,4070,4071,4072,4073,4074,4075,4076,4077,4078,4079,4080,4081,4082,4083,4084,4085,4086,4087,4088,4089,4090,4091,4092,4093,4094,4095,4096,4097,4098,4099,4100,4101,4102,4103,4104,4105,4106,4107,4108,4109,4110,4111,4112,4113,4114,4115,4116,4117,4118,4119,4120,4121,4122,4123,4124,4125,4126,4127,4128,4129,4130,4131,4132,4133,4134,4135,4136,4137,4138,4139,4140,4141,4142,4143,4144,4145,4146,4147,4148,4149,4150,4151,4152,4153,4154,4155,4156,4157,4158,4159,4160,4161,4162,4163,4164,4165,4166,4167,4168,4169,4170,4171,4172,4173,4174,4175,4176,4177,4178,4179,4180,4181,4182,4183,4184,4185,4186,4187,4188,4189,4190,4191,4192,4193,4194,4195,4196,4197,4198,4199,4200,4201,4202,4203,4204,4205,4206,4207,4208,4209,4210,4211,4212,4213,4214,4215,4216,4217,4218,4219,4220,4221,4222,4223,4224,4225,4226,4227,4228,4229,4230,4231,4232,4233,4234,4235,4236,4237,4238,4239,4240,4241,4242,4243,4244,4245,4246,4247,4248,4249,4250,4251,4252,4253,4254,4255,4256,4257,4258,4259,4260,4261,4262,4263,4264,4265,4266,4267,4268,4269,4270,4271,4272,4273,4274,4275,4276,4277,4278,4279,4280,4281,4282,4283,4284,4285,4286,4287,4288,4289,4290,4291,4292,4293,4294,4295,4296,4297,4298,4299,4300,4301,4302,4303,4304,4305,4306,4307,4308,4309,4310,4311,4312,4313,4314,4315,4316,4317,4318,4319,4320,4321,4322,4323,4324,4325,4326,4327,4328,4329,4330,4331,4332,4333,4334,4335,4336,4337,4338,4339,4340,4341,4342,4343,4344,4345,4346,4347,4348,4349,4350,4351,4352,4353,4354,4355,4356,4357,4358,4359,4360,4361,4362,4363,4364,4365,4366,4367,4368,4369,4370,4371,4372,4373,4374,4375,4376,4377,4378,4379,4380,4381,4382,4383,4384,4385,4386,4387,4388,4389,4390,4391,4392,4393,4394,4395,4396,4397,4398,4399,4400,4401,4402,4403,4404,4405,4406,4407,4408,4409,4410,4411,4412,4413,4414,4415,4416,4417,4418,4419,4420,4421,4422,4423,4424,4425,4426,4427,4428,4429,4430,4431,4432,4433,4434,4435,4436,4437,4438,4439,4440,4441,4442,4443,4444,4445,4446,4447,4448,4449,4450,4451,4452,4453,4454,4455,4456,4457,4458,4459,4460,4461,4462,4463,4464,4465,4466,4467,4468,4469,4470,4471,4472,4473,4474,4475,4476,4477,4478,4479,4480,4481,4482,4483,4484,4485,4486,4487,4488,4489,4490,4491,4492,4493,4494,4495,4496,4497,4498,4499,4500,4501,4502,4503,4504,4505,4506,4507,4508,4509,4510,4511,4512,4513,4514,4515,4516,4517,4518,4519,4520,4521,4522,4523,4524,4525,4526,4527,4528,4529,4530,4531,4532,4533,4534,4535,4536,4537,4538,4539,4540,4541,4542,4543,4544,4545,4546,4547,4548,4549,4550,4551,4552,4553,4554,4555,4556,4557,4558,4559,4560,4561,4562,4563,4564,4565,4566,4567,4568,4569,4570,4571,4572,4573,4574,4575,4576,4577,4578,4579,4580,4581,4582,4583,4584,4585,4586,4587,4588,4589,4590,4591,4592,4593,4594,4595,4596,4597,4598,4599,4600,4601,4602,4603,4604,4605,4606,4607,4608,4609,4610,4611,4612,4613,4614,4615,4616,4617,4618,4619,4620,4621,4622,4623,4624,4625,4626,4627,4628,4629,4630,4631,4632,4633,4634,4635,4636,4637,4638,4639,4640,4641,4642,4643,4644,4645,4646,4647,4648,4649,4650,4651,4652,4653,4654,4655,4656,4657,4658,4659,4660,4661,4662,4663,4664,4665,4666,4667,4668,4669,4670,4671,4672,4673,4674,4675,4676,4677,4678,4679,4680,4681,4682,4683,4684,4685,4686,4687,4688,4689,4690,4691,4692,4693,4694,4695,4696,4697,4698,4699,4700,4701,4702,4703,4704,4705,4706,4707,4708,4709,4710,4711,4712,4713,4714,4715,4716,4717,4718,4719,4720,4721,4722,4723,4724,4725,4726,4727,4728,4729,4730,4731,4732,4733,4734,4735,4736,4737,4738,4739,4740,4741,4742,4743,4744,4745,4746,4747,4748,4749,4750,4751,4752,4753,4754,4755,4756,4757,4758,4759,4760,4761,4762,4763,4764,4765,4766,4767,4768,4769,4770,4771,4772,4773,4774,4775,4776,4777,4778,4779,4780,4781,4782,4783,4784,4785,4786,4787,4788,4789,4790,4791,4792,4793,4794,4795,4796,4797,4798,4799,4800,4801,4802,4803,4804,4805,4806,4807,4808,4809,4810,4811,4812,4813,4814,4815,4816,4817,4818,4819,4820,4821,4822,4823,4824,4825,4826,4827,4828,4829,4830,4831,4832,4833,4834,4835,4836,4837,4838,4839,4840,4841,4842,4843,4844,4845,4846,4847,4848,4849,4850,4851,4852,4853,4854,4855,4856,4857,4858,4859,4860,4861,4862,4863,4864,4865,4866,4867,4868,4869,4870,4871,4872,4873,4874,4875,4876,4877,4878,4879,4880,4881,4882,4883,4884,4885,4886,4887,4888,4889,4890,4891,4892,4893,4894,4895,4896,4897,4898,4899,4900,4901,4902,4903,4904,4905,4906,4907,4908,4909,4910,4911,4912,4913,4914,4915,4916,4917,4918,4919,4920,4921,4922,4923,4924,4925,4926,4927,4928,4929,4930,4931,4932,4933,4934,4935,4936,4937,4938,4939,4940,4941,4942,4943,4944,4945,4946,4947,4948,4949,4950,4951,4952,4953,4954,4955,4956,4957,4958,4959,4960,4961,4962,4963,4964,4965,4966,4967,4968,4969,4970,4971,4972,4973,4974,4975,4976,4977,4978,4979,4980,4981,4982,4983,4984,4985,4986,4987,4988,4989,4990,4991,4992,4993,4994,4995,4996,4997,4998,4999,5000,5001,5002,5003,5004,5005,5006,5007,5008,5009,5010,5011,5012,5013,5014,5015,5016,5017,5018,5019,5020,5021,5022,5023,5024,5025,5026,5027,5028,5029,5030,5031,5032,5033,5034,5035,5036,5037,5038,5039,5040,5041,5042,5043,5044,5045,5046,5047,5048,5049,5050,5051,5052,5053,5054,5055,5056,5057,5058,5059,5060,5061,5062,5063,5064,5065,5066,5067,5068,5069,5070,5071,5072,5073,5074,5075,5076,5077,5078,5079,5080,5081,5082,5083,5084,5085,5086,5087,5088,5089,5090,5091,5092,5093,5094,5095,5096,5097,5098,5099,5100,5101,5102,5103,5104,5105,5106,5107,5108,5109,5110,5111,5112,5113,5114,5115,5116,5117,5118,5119,5120,5121,5122,5123,5124,5125,5126,5127,5128,5129,5130,5131,5132,5133,5134,5135,5136,5137,5138,5139,5140,5141,5142,5143,5144,5145,5146,5147,5148,5149,5150,5151,5152,5153,5154,5155,5156,5157,5158,5159,5160,5161,5162,5163,5164,5165,5166,5167,5168,5169,5170,5171,5172,5173,5174,5175,5176,5177,5178,5179,5180,5181,5182,5183,5184,5185,5186],"data":[[null,109.8639056562,0,"completed",-6.49178,2.0,0,"c1ccccc1","c1ccccc1",[],"none",true,-0.9804210046],[null,340.505459674,1,"completed",-6.064992,2.0,1,"c1ccccc1","c1ccc(-c2ccccc2)cc1",[],"[cH&r6,CH&r5:1]>>[#6:1](-[c]1[ch]ccc[ch]1)",true,-0.7564632526],[null,205.5301639019,1,"completed",-5.886512,2.0,1,"c1ccccc1","c1ccc2ccccc2c1",[],"[cH&r6:1][cH&r6:2]>>[c:1]2cccc[c:2]2",true,-0.5876709965],[null,443.4094078977,1,"completed",-5.779148,2.0,1,"c1ccccc1","C1=CCC=C1",[],"[c:0]1[ch:1][ch][c:3][c!r5:4][c!r5:5]1>>[c:0]1[CH2:1][c:3][c:4][c:5]1",true,-0.6500926749],[null,280.7754938902,1,"completed",-5.70978,2.0,1,"c1ccccc1","C(=Cc1ccccc1)c1ccccc1",[],"[ch&r6,CH1&r5:1]>>[*:1](-C=C-c1ccccc1)",true,-0.5109132859],[null,186.8022802516,1,"completed",-6.062784,2.0,1,"c1ccccc1","C(#Cc1ccccc1)c1ccccc1",[],"[ch&r6,CH1&r5:1]>>[*:1](-C#C-c1ccccc1)",true,-0.6993583323],[null,855.5124122314,1,"completed",-5.964712,2.0,1,"c1ccccc1","c1ccncc1",[],"[ch&r6:0]>>[nr6:0]",true,-1.0479921949],[null,130.7494298318,1,"completed",-5.208748,2.0,1,"c1ccccc1","c1ccc(Nc2ccccc2)cc1",[],"[ch&r6,CH1&r5:1]>>[*:1](-N-c1ccccc1)",true,-0.1512951284],[null,228.5818813147,1,"completed",-6.402172,2.0,1,"c1ccccc1","O=c1ccocc1",[],"[ch:1]1[c:2][c:3][ch:4][c:5][c:6]1>>[o:1]1[c:2][c:3][C:4](=O)[c:5][c:6]1",true,-0.9397441759],[null,323.4754272636,2,"completed",-5.894148,2.0,2,"c1ccc(-c2ccccc2)cc1","c1ccc(-c2ccc(-c3ccccc3)cc2)cc1",[],"[cH&r6,CH&r5:1]>>[#6:1](-[c]1[ch]ccc[ch]1)",true,-0.6431680687],[null,400.2089622162,2,"completed",-5.970784,2.0,2,"c1ccc(-c2ccccc2)cc1","c1ccc(-c2ccccc2-c2ccccc2)cc1",[],"[cH&r6,CH&r5:1]>>[#6:1](-[c]1[ch]ccc[ch]1)",true,-0.7291892436],[null,208.7259538309,2,"completed",-6.009332,2.0,2,"c1ccc(-c2ccccc2)cc1","c1ccc(-c2cccc(-c3ccccc3)c2)cc1",[],"[cH&r6,CH&r5:1]>>[#6:1](-[c]1[ch]ccc[ch]1)",true,-0.6698806013],[null,289.9552260252,2,"completed",-5.758816,2.0,2,"c1ccc(-c2ccccc2)cc1","c1ccc2c(-c3cccc4ccccc34)cccc2c1",[],"[cH&r6:1][cH&r6:2]>>[c:1]2cccc[c:2]2",true,-0.5447503179],[null,169.3995910698,2,"completed",-5.747408,2.0,2,"c1ccc(-c2ccccc2)cc1","c1ccc2cc(-c3ccc4ccccc4c3)ccc2c1",[],"[cH&r6:1][cH&r6:2]>>[c:1]2cccc[c:2]2",true,-0.4838113367],[null,267.6632374704,2,"completed",-5.4347,2.0,2,"c1ccc(-c2ccccc2)cc1","C1=CC(C2=CCC=C2)=CC1",[],"[c:0]1[ch:1][ch][c:3][c!r5:4][c!r5:5]1>>[c:0]1[CH2:1][c:3][c:4][c:5]1",true,-0.3557181648],[null,349.1573583961,2,"completed",-5.20378,2.0,2,"c1ccc(-c2ccccc2)cc1","C1=CCC(C2=CC=CC2)=C1",[],"[c:0]1[ch:1][ch][c:3][c!r5:4][c!r5:5]1>>[c:0]1[CH2:1][c:3][c:4][c:5]1",true,-0.3566346902],[null,135.9595188174,2,"completed",-5.675372,2.0,2,"c1ccc(-c2ccccc2)cc1","C(=Cc1cc(C=Cc2ccccc2)cc(-c2ccccc2)c1)c1ccccc1",[],"[ch&r6,CH1&r5:1]>>[*:1](-C=C-c1ccccc1)",true,-0.4250893207],[null,375.819464577,2,"completed",-5.709136,2.0,2,"c1ccc(-c2ccccc2)cc1","C(=Cc1ccccc1-c1ccccc1C=Cc1ccccc1)c1ccccc1",[],"[ch&r6,CH1&r5:1]>>[*:1](-C=C-c1ccccc1)",true,-0.5683776355],[null,147.7665762219,2,"completed",-5.712632,2.0,2,"c1ccc(-c2ccccc2)cc1","C(=Cc1cccc(-c2cccc(C=Cc3ccccc3)c2)c1)c1ccccc1",[],"[ch&r6,CH1&r5:1]>>[*:1](-C=C-c1ccccc1)",true,-0.4535865574],[null,181.9751020323,2,"completed",-5.690552,2.0,2,"c1ccc(-c2ccccc2)cc1","C(=Cc1cccc(C=Cc2ccccc2)c1-c1ccccc1)c1ccccc1",[],"[ch&r6,CH1&r5:1]>>[*:1](-C=C-c1ccccc1)",true,-0.4516671933],[null,208.7191839613,2,"completed",-5.533232,2.0,2,"c1ccc(-c2ccccc2)cc1","C(=Cc1ccc(-c2ccc(C=Cc3ccccc3)cc2)cc1)c1ccccc1",[],"[ch&r6,CH1&r5:1]>>[*:1](-C=C-c1ccccc1)",true,-0.3681464125],[null,196.9148975488,2,"completed",-5.758724,2.0,2,"c1ccc(-c2ccccc2)cc1","C(#Cc1ccccc1-c1ccccc1C#Cc1ccccc1)c1ccccc1",[],"[ch&r6,CH1&r5:1]>>[*:1](-C#C-c1ccccc1)",true,-0.5013930174],[null,131.0942331495,2,"completed",-5.826988,2.0,2,"c1ccc(-c2ccccc2)cc1","C(#Cc1cccc(-c2cccc(C#Cc3ccccc3)c2)c1)c1ccccc1",[],"[ch&r6,CH1&r5:1]>>[*:1](-C#C-c1ccccc1)",true,-0.5255058121],[null,155.4556626912,2,"completed",-5.807668,2.0,2,"c1ccc(-c2ccccc2)cc1","C(#Cc1cccc(C#Cc2ccccc2)c1-c1ccccc1)c1ccccc1",[],"[ch&r6,CH1&r5:1]>>[*:1](-C#C-c1ccccc1)",true,-0.5191873671],[null,191.1503918396,2,"completed",-5.649796,2.0,2,"c1ccc(-c2ccccc2)cc1","C(#Cc1ccc(-c2ccc(C#Cc3ccccc3)cc2)cc1)c1ccccc1",[],"[ch&r6,CH1&r5:1]>>[*:1](-C#C-c1ccccc1)",true,-0.4297133192],[null,116.6865516835,2,"completed",-5.807116,2.0,2,"c1ccc(-c2ccccc2)cc1","C(#Cc1cc(C#Cc2ccccc2)cc(-c2ccccc2)c1)c1ccccc1",[],"[ch&r6,CH1&r5:1]>>[*:1](-C#C-c1ccccc1)",true,-0.5085490534],[null,546.3324277,2,"completed",-5.947048,2.0,2,"c1ccc(-c2ccccc2)cc1","c1cncc(-c2cccnc2)c1",[],"[ch&r6:0]>>[nr6:0]",true,-0.8062563957],[null,501.5108793679,2,"completed",-6.042912,2.0,2,"c1ccc(-c2ccccc2)cc1","c1cc(-c2ccncc2)ccn1",[],"[ch&r6:0]>>[nr6:0]",true,-0.8289534677],[null,466.0574356808,2,"completed",-5.84088,2.0,2,"c1ccc(-c2ccccc2)cc1","c1ccc(-c2ccccn2)nc1",[],"[ch&r6:0]>>[nr6:0]",true,-0.6972604168],[null,94.2937576706,2,"completed",-5.141772,2.0,2,"c1ccc(-c2ccccc2)cc1","c1ccc(Nc2cc(Nc3ccccc3)cc(-c3ccccc3)c2)cc1",[],"[ch&r6,CH1&r5:1]>>[*:1](-N-c1ccccc1)",true,-0.0987234204],[null,209.1033990814,2,"completed",-5.012788,2.0,2,"c1ccc(-c2ccccc2)cc1","c1ccc(Nc2ccc(-c3ccc(Nc4ccccc4)cc3)cc2)cc1",[],"[ch&r6,CH1&r5:1]>>[*:1](-N-c1ccccc1)",true,-0.2178328227],[null,234.3945757705,2,"completed",-5.278392,2.0,2,"c1ccc(-c2ccccc2)cc1","c1ccc(Nc2ccccc2-c2ccccc2Nc2ccccc2)cc1",[],"[ch&r6,CH1&r5:1]>>[*:1](-N-c1ccccc1)",true,-0.265583194],[null,99.683152455,2,"completed",-5.15502,2.0,2,"c1ccc(-c2ccccc2)cc1","c1ccc(Nc2cccc(Nc3ccccc3)c2-c2ccccc2)cc1",[],"[ch&r6,CH1&r5:1]>>[*:1](-N-c1ccccc1)",true,-0.1068646765],[null,74.9002132244,2,"completed",-5.197892,2.0,2,"c1ccc(-c2ccccc2)cc1","c1ccc(Nc2cccc(-c3cccc(Nc4ccccc4)c3)c2)cc1",[],"[ch&r6,CH1&r5:1]>>[*:1](-N-c1ccccc1)",true,-0.1015166752],[null,231.1083419388,2,"completed",-6.69326,2.0,2,"c1ccc(-c2ccccc2)cc1","O=c1cccc(-c2cccc(=O)o2)o1",[],"[c:1]1[c:2][ch:3][ch:4][c:5][c:6]1>>[c:1]1[c:2][o:3][c:4](=O)[c:5][c:6]1",true,-1.1389754191],[null,261.3889745173,2,"completed",-7.004864,2.0,2,"c1ccc(-c2ccccc2)cc1","O=c1cc(-c2ccoc(=O)c2)cco1",[],"[c:1]1[c:2][ch:3][ch:4][c:5][c:6]1>>[c:1]1[c:2][o:3][c:4](=O)[c:5][c:6]1",true,-1.3587834841],[null,458.0882418214,2,"completed",-6.341544,2.0,2,"c1ccc(-c2ccccc2)cc1","O=c1occcc1-c1cccoc1=O",[],"[c:1]1[c:2][ch:3][ch:4][c:5][c:6]1>>[c:1]1[c:2][o:3][c:4](=O)[c:5][c:6]1",true,-0.982418584],[null,505.3211001958,2,"completed",-6.795472,2.0,2,"c1ccc(-c2ccccc2)cc1","O=c1ccc(-c2ccc(=O)oc2)co1",[],"[c:1]1[c:2][ch:3][ch:4][c:5][c:6]1>>[c:1]1[c:2][o:3][c:4](=O)[c:5][c:6]1",true,-1.2899286076],[null,562.0957850494,2,"completed",-6.25902,2.0,2,"c1ccc(-c2ccccc2)cc1","O=c1ccocc1-c1coccc1=O",[],"[ch:1]1[c:2][c:3][ch:4][c:5][c:6]1>>[o:1]1[c:2][c:3][C:4](=O)[c:5][c:6]1",true,-0.9870066252],[null,124.4367759721,2,"completed",-6.631068,2.0,2,"c1ccc(-c2ccccc2)cc1","O=c1ccoc(-c2cc(=O)cco2)c1",[],"[ch:1]1[c:2][c:3][ch:4][c:5][c:6]1>>[o:1]1[c:2][c:3][C:4](=O)[c:5][c:6]1",true,-1.078947371],[null,215.6407085499,2,"completed",-5.683008,2.0,2,"C1=CCC=C1","C1=C(c2ccccc2)C(c2ccccc2)=CC1",[],"[cH&r6,CH&r5:1]>>[#6:1](-[c]1[ch]ccc[ch]1)",true,-0.4615745833],[null,283.3202818644,2,"completed",-5.363492,2.0,2,"C1=CCC=C1","C1=C(c2ccccc2)CC(c2ccccc2)=C1",[],"[cH&r6,CH&r5:1]>>[#6:1](-[c]1[ch]ccc[ch]1)",true,-0.3380682162],[null,269.0393853239,2,"completed",-5.182988,2.0,2,"C1=CCC=C1","C(=Cc1ccccc1)C1=CC=C(C=Cc2ccccc2)C1",[],"[ch&r6,CH1&r5:1]>>[*:1](-C=C-c1ccccc1)",true,-0.2752395772],[null,154.6643521346,2,"completed",-5.459724,2.0,2,"C1=CCC=C1","C(=Cc1ccccc1)C1=CCC=C1C=Cc1ccccc1",[],"[ch&r6,CH1&r5:1]>>[*:1](-C=C-c1ccccc1)",true,-0.2955126501],[null,254.0547226688,2,"completed",-5.312064,2.0,2,"C1=CCC=C1","C(#Cc1ccccc1)C1=CC=C(C#Cc2ccccc2)C1",[],"[ch&r6,CH1&r5:1]>>[*:1](-C#C-c1ccccc1)",true,-0.2942442196],[null,152.2029334329,2,"completed",-5.601772,2.0,2,"C1=CCC=C1","C(#Cc1ccccc1)C1=CCC=C1C#Cc1ccccc1",[],"[ch&r6,CH1&r5:1]>>[*:1](-C#C-c1ccccc1)",true,-0.3827996232],[null,216.7183695799,2,"completed",-5.902152,2.0,2,"C1=CCC=C1","C1=CC(=C2C=CC=C2)C=C1",[],"[r5:1][CH2r5:2][r5:3]>>[r5:1][C:2](=C1cccc1)[r5:3]",true,-0.6018773039],[null,403.8387108723,2,"completed",-6.027732,2.0,2,"C1=CCC=C1","c1ccoc1",[],"[#6H2r5:1]>>[O:1]",true,-0.7647366669],[null,946.402586936,2,"completed",-5.37674,2.0,2,"C1=CCC=C1","C1=COCO1",[],"[CH,ch:0]1=[C,c:1][C,c:2]=[CH,ch:3][*:4]1>>[O:0]1[*:1]=,:[*:2][O:3][*:4]1",true,-0.9660251136],[null,350.3395268912,2,"completed",-5.957812,2.0,2,"C1=CCC=C1","c1ccsc1",[],"[#6H2r5:1]>>[S:1]",true,-0.6951978736],[null,322.4952195054,2,"completed",-4.789504,2.0,2,"C1=CCC=C1","C1=CSCS1",[],"[CH,ch:0]1=[C,c:1][C,c:2]=[CH,ch:3][*:4]1>>[S:0]1[*:1]=,:[*:2][S:3][*:4]1",true,-0.3888996939],[null,402.7197746654,2,"completed",-5.469936,2.0,2,"C1=CCC=C1","c1cc[nH]c1",[],"[#6H2r5:1]>>[NH:1]",true,-0.4787911993],[null,1139.4472576121,2,"completed",-6.516528,2.0,2,"C1=CCC=C1","C1=NCN=C1",[],"[chr5,CH1r5:1]>>[n:1]",true,-1.5104801636],[null,1008.2181397452,2,"completed",-6.368592,2.0,2,"C1=CCC=C1","C1=NN=CC1",[],"[chr5,CH1r5:1]>>[n:1]",true,-1.3435301976],[null,178.3332542752,2,"completed",-5.014352,2.0,2,"C1=CCC=C1","C1=C(Nc2ccccc2)C(Nc2ccccc2)=CC1",[],"[ch&r6,CH1&r5:1]>>[*:1](-N-c1ccccc1)",true,-0.1881413929],[null,563.8930859411,2,"completed",-4.546532,2.0,2,"C1=CCC=C1","C1=C(Nc2ccccc2)CC(Nc2ccccc2)=C1",[],"[ch&r6,CH1&r5:1]>>[*:1](-N-c1ccccc1)",true,-0.6841604765],[null,266.5653572681,2,"completed",-6.099032,2.0,2,"O=c1ccocc1","O=c1c(-c2ccccc2)cocc1-c1ccccc1",[],"[cH&r6,CH&r5:1]>>[#6:1](-[c]1[ch]ccc[ch]1)",true,-0.7484042416],[null,197.3922441131,2,"completed",-6.104736,2.0,2,"O=c1ccocc1","O=c1cc(-c2ccccc2)oc(-c2ccccc2)c1",[],"[cH&r6,CH&r5:1]>>[#6:1](-[c]1[ch]ccc[ch]1)",true,-0.7304902248],[null,192.030987422,2,"completed",-6.3432,2.0,2,"O=c1ccocc1","O=c1c2ccccc2oc2ccccc12",[],"[cH&r6:1][cH&r6:2]>>[c:1]2cccc[c:2]2",true,-0.8911753799],[null,156.4722287129,2,"completed",-6.045396,2.0,2,"O=c1ccocc1","O=c1cc(C=Cc2ccccc2)oc(C=Cc2ccccc2)c1",[],"[ch&r6,CH1&r5:1]>>[*:1](-C=C-c1ccccc1)",true,-0.6800239855],[null,235.8386839451,2,"completed",-5.701316,2.0,2,"O=c1ccocc1","O=c1c(C=Cc2ccccc2)cocc1C=Cc1ccccc1",[],"[ch&r6,CH1&r5:1]>>[*:1](-C=C-c1ccccc1)",true,-0.4824878666],[null,212.4585630372,2,"completed",-5.846584,2.0,2,"O=c1ccocc1","O=c1c(C#Cc2ccccc2)cocc1C#Cc1ccccc1",[],"[ch&r6,CH1&r5:1]>>[*:1](-C#C-c1ccccc1)",true,-0.5641441295],[null,131.4709049351,2,"completed",-6.129944,2.0,2,"O=c1ccocc1","O=c1cc(C#Cc2ccccc2)oc(C#Cc2ccccc2)c1",[],"[ch&r6,CH1&r5:1]>>[*:1](-C#C-c1ccccc1)",true,-0.7328499669],[null,608.86357166,2,"completed",-6.686084,2.0,2,"O=c1ccocc1","O=c1cnonc1",[],"[ch&r6:0]>>[nr6:0]",true,-1.2662501538],[null,712.8778114459,2,"completed",-6.730888,2.0,2,"O=c1ccocc1","O=c1ncocn1",[],"[ch&r6:0]>>[nr6:0]",true,-1.345917773],[null,136.0895935083,2,"completed",-5.670496,2.0,2,"O=c1ccocc1","O=c1cc(Nc2ccccc2)oc(Nc2ccccc2)c1",[],"[ch&r6,CH1&r5:1]>>[*:1](-N-c1ccccc1)",true,-0.4218987599],[null,229.6189560399,2,"completed",-5.210772,2.0,2,"O=c1ccocc1","O=c1c(Nc2ccccc2)cocc1Nc1ccccc1",[],"[ch&r6,CH1&r5:1]>>[*:1](-N-c1ccccc1)",true,-0.2423579555],[null,116.7544989071,2,"completed",-5.903532,2.0,2,"O=c1ccocc1","O=c1cc[nH]cc1",[],"[o:1]>>[nH:1]",true,-0.5744621953],[null,216.7309403444,2,"completed",-5.746948,2.0,2,"C(#Cc1ccccc1)c1ccccc1","C(#Cc1c(-c2ccccc2)cccc1-c1ccccc1)c1ccccc1",[],"[cH&r6,CH&r5:1]>>[#6:1](-[c]1[ch]ccc[ch]1)",true,-0.5020535237],[null,237.0569805558,2,"completed",-5.677396,2.0,2,"C(#Cc1ccccc1)c1ccccc1","C(#Cc1ccc(-c2ccccc2)cc1)c1ccc(-c2ccccc2)cc1",[],"[cH&r6,CH&r5:1]>>[#6:1](-[c]1[ch]ccc[ch]1)",true,-0.4685672001],[null,142.0069681692,2,"completed",-5.825424,2.0,2,"C(#Cc1ccccc1)c1ccccc1","C(#Cc1cccc(-c2ccccc2)c1)c1cccc(-c2ccccc2)c1",[],"[cH&r6,CH&r5:1]>>[#6:1](-[c]1[ch]ccc[ch]1)",true,-0.5272794033],[null,280.8402690465,2,"completed",-5.725604,2.0,2,"C(#Cc1ccccc1)c1ccccc1","C(#Cc1ccccc1-c1ccccc1)c1ccccc1-c1ccccc1",[],"[cH&r6,CH&r5:1]>>[#6:1](-[c]1[ch]ccc[ch]1)",true,-0.5202380565],[null,128.3158590996,2,"completed",-5.828828,2.0,2,"C(#Cc1ccccc1)c1ccccc1","C(#Cc1cc(-c2ccccc2)cc(-c2ccccc2)c1)c1ccccc1",[],"[cH&r6,CH&r5:1]>>[#6:1](-[c]1[ch]ccc[ch]1)",true,-0.5260686114],[null,159.9587665037,2,"completed",-5.650808,2.0,2,"C(#Cc1ccccc1)c1ccccc1","C(#Cc1ccc2ccccc2c1)c1ccc2ccccc2c1",[],"[cH&r6:1][cH&r6:2]>>[c:1]2cccc[c:2]2",true,-0.4174298011],[null,198.1530813831,2,"completed",-5.562488,2.0,2,"C(#Cc1ccccc1)c1ccccc1","C(#Cc1cccc2ccccc12)c1cccc2ccccc12",[],"[cH&r6:1][cH&r6:2]>>[c:1]2cccc[c:2]2",true,-0.379569845],[null,444.176200496,2,"completed",-5.629924,2.0,2,"C(#Cc1ccccc1)c1ccccc1","C(#CC1=CCC=C1)C1=CCC=C1",[],"[c:0]1[ch:1][ch][c:3][c!r5:4][c!r5:5]1>>[c:0]1[CH2:1][c:3][c:4][c:5]1",true,-0.5787002899],[null,304.0011082042,2,"completed",-5.23368,2.0,2,"C(#Cc1ccccc1)c1ccccc1","C(#CC1=CC=CC1)C1=CC=CC1",[],"[c:0]1[ch:1][ch][c:3][c!r5:4][c!r5:5]1>>[c:0]1[CH2:1][c:3][c:4][c:5]1",true,-0.3180772572],[null,416.1078913752,2,"completed",-5.7268,2.0,2,"C(#Cc1ccccc1)c1ccccc1","C(#Cc1ccc(C#Cc2ccccc2)cc1)c1ccccc1",[],"[ch&r6,CH1&r5:1]>>[*:1](-C#C-c1ccccc1)",true,-0.6046950594],[null,253.7983102923,2,"completed",-5.849528,2.0,2,"C(#Cc1ccccc1)c1ccccc1","C(#Cc1cccc(C#Cc2ccccc2)c1)c1ccccc1",[],"[ch&r6,CH1&r5:1]>>[*:1](-C#C-c1ccccc1)",true,-0.5828308258],[null,241.8248082554,2,"completed",-5.696164,2.0,2,"C(#Cc1ccccc1)c1ccccc1","C(#Cc1ccccc1C#Cc1ccccc1)c1ccccc1",[],"[ch&r6,CH1&r5:1]>>[*:1](-C#C-c1ccccc1)",true,-0.4823182354],[null,318.2194176098,2,"completed",-6.018256,2.0,2,"C(#Cc1ccccc1)c1ccccc1","C(#Cc1ccccn1)c1ccccn1",[],"[ch&r6:0]>>[nr6:0]",true,-0.7172368491],[null,482.3672237164,2,"completed",-6.099308,2.0,2,"C(#Cc1ccccc1)c1ccccc1","C(#Cc1ccncc1)c1ccncc1",[],"[ch&r6:0]>>[nr6:0]",true,-0.8497059569],[null,397.6213500022,2,"completed",-5.995256,2.0,2,"C(#Cc1ccccc1)c1ccccc1","C(#Cc1cccnc1)c1cccnc1",[],"[ch&r6:0]>>[nr6:0]",true,-0.7421789257],[null,417.2871061959,2,"completed",-6.544588,2.0,2,"C(#Cc1ccccc1)c1ccccc1","O=c1ccc(C#Cc2ccc(=O)oc2)co1",[],"[c:1]1[c:2][ch:3][ch:4][c:5][c:6]1>>[c:1]1[c:2][o:3][c:4](=O)[c:5][c:6]1",true,-1.0939275246],[null,202.9354724022,2,"completed",-6.84552,2.0,2,"C(#Cc1ccccc1)c1ccccc1","O=c1cc(C#Cc2ccoc(=O)c2)cco1",[],"[c:1]1[c:2][ch:3][ch:4][c:5][c:6]1>>[c:1]1[c:2][o:3][c:4](=O)[c:5][c:6]1",true,-1.2386018087],[null,360.8365499242,2,"completed",-6.14586,2.0,2,"C(#Cc1ccccc1)c1ccccc1","O=c1occcc1C#Cc1cccoc1=O",[],"[c:1]1[c:2][ch:3][ch:4][c:5][c:6]1>>[c:1]1[c:2][o:3][c:4](=O)[c:5][c:6]1",true,-0.8161962718],[null,199.7454947732,2,"completed",-6.59896,2.0,2,"C(#Cc1ccccc1)c1ccccc1","O=c1cccc(C#Cc2cccc(=O)o2)o1",[],"[c:1]1[c:2][ch:3][ch:4][c:5][c:6]1>>[c:1]1[c:2][o:3][c:4](=O)[c:5][c:6]1",true,-1.0681151589],[null,98.7522168391,2,"completed",-6.624168,2.0,2,"C(#Cc1ccccc1)c1ccccc1","O=c1ccoc(C#Cc2cc(=O)cco2)c1",[],"[ch:1]1[c:2][c:3][ch:4][c:5][c:6]1>>[o:1]1[c:2][c:3][C:4](=O)[c:5][c:6]1",true,-1.0714780285],[null,412.2440519933,2,"completed",-6.200232,2.0,2,"C(#Cc1ccccc1)c1ccccc1","O=c1ccocc1C#Cc1coccc1=O",[],"[ch:1]1[c:2][c:3][ch:4][c:5][c:6]1>>[o:1]1[c:2][c:3][C:4](=O)[c:5][c:6]1",true,-0.8735532501],[null,108.0295694259,2,"completed",-5.25208,2.0,2,"c1ccc(Nc2ccccc2)cc1","c1ccc(-c2cccc(Nc3cccc(-c4ccccc4)c3)c2)cc1",[],"[cH&r6,CH&r5:1]>>[#6:1](-[c]1[ch]ccc[ch]1)",true,-0.1516682821],[null,105.6212938246,2,"completed",-5.24932,2.0,2,"c1ccc(Nc2ccccc2)cc1","c1ccc(Nc2cc(-c3ccccc3)cc(-c3ccccc3)c2)cc1",[],"[cH&r6,CH&r5:1]>>[#6:1](-[c]1[ch]ccc[ch]1)",true,-0.148597188],[null,160.8731471942,2,"completed",-5.20194,2.0,2,"c1ccc(Nc2ccccc2)cc1","c1ccc(-c2ccc(Nc3ccc(-c4ccccc4)cc3)cc2)cc1",[],"[cH&r6,CH&r5:1]>>[#6:1](-[c]1[ch]ccc[ch]1)",true,-0.1759890157],[null,286.7985732052,2,"completed",-5.273332,2.0,2,"c1ccc(Nc2ccccc2)cc1","c1ccc(Nc2c(-c3ccccc3)cccc2-c2ccccc2)cc1",[],"[cH&r6,CH&r5:1]>>[#6:1](-[c]1[ch]ccc[ch]1)",true,-0.3114080488],[null,159.2503365115,2,"completed",-5.1679,2.0,2,"c1ccc(Nc2ccccc2)cc1","c1ccc(-c2ccccc2Nc2ccccc2-c2ccccc2)cc1",[],"[cH&r6,CH&r5:1]>>[#6:1](-[c]1[ch]ccc[ch]1)",true,-0.1661919691],[null,126.3284865031,2,"completed",-5.171212,2.0,2,"c1ccc(Nc2ccccc2)cc1","c1ccc2cc(Nc3ccc4ccccc4c3)ccc2c1",[],"[cH&r6:1][cH&r6:2]>>[c:1]2cccc[c:2]2",true,-0.1358077667],[null,124.391064386,2,"completed",-5.105064,2.0,2,"c1ccc(Nc2ccccc2)cc1","c1ccc2c(Nc3cccc4ccccc34)cccc2c1",[],"[cH&r6:1][cH&r6:2]>>[c:1]2cccc[c:2]2",true,-0.1244415626],[null,210.4021559934,2,"completed",-4.784904,2.0,2,"c1ccc(Nc2ccccc2)cc1","C1=CC(NC2=CCC=C2)=CC1",[],"[c:0]1[ch:1][ch][c:3][c!r5:4][c!r5:5]1>>[c:0]1[CH2:1][c:3][c:4][c:5]1",true,-0.3048261094],[null,202.8547408367,2,"completed",-4.738628,2.0,2,"c1ccc(Nc2ccccc2)cc1","C1=CCC(NC2=CC=CC2)=C1",[],"[c:0]1[ch:1][ch][c:3][c!r5:4][c!r5:5]1>>[c:0]1[CH2:1][c:3][c:4][c:5]1",true,-0.3242514608],[null,113.7404212291,2,"completed",-5.487324,2.0,2,"c1ccc(Nc2ccccc2)cc1","c1ccc(Nc2ccccn2)nc1",[],"[ch&r6:0]>>[nr6:0]",true,-0.2940180693],[null,321.5443185812,2,"completed",-5.735724,2.0,2,"c1ccc(Nc2ccccc2)cc1","c1cc(Nc2ccncc2)ccn1",[],"[ch&r6:0]>>[nr6:0]",true,-0.549018944],[null,312.1621042108,2,"completed",-5.467912,2.0,2,"c1ccc(Nc2ccccc2)cc1","c1cncc(Nc2cccnc2)c1",[],"[ch&r6:0]>>[nr6:0]",true,-0.4046865537],[null,83.8755576929,2,"completed",-5.118772,2.0,2,"c1ccc(Nc2ccccc2)cc1","c1ccc(Nc2cccc(Nc3ccccc3)c2)cc1",[],"[ch&r6,CH1&r5:1]>>[*:1](-N-c1ccccc1)",true,-0.0848986413],[null,261.4300651552,2,"completed",-5.064584,2.0,2,"c1ccc(Nc2ccccc2)cc1","c1ccc(Nc2ccccc2Nc2ccccc2)cc1",[],"[ch&r6,CH1&r5:1]>>[*:1](-N-c1ccccc1)",true,-0.262602899],[null,265.999734542,2,"completed",-4.873776,2.0,2,"c1ccc(Nc2ccccc2)cc1","c1ccc(Nc2ccc(Nc3ccccc3)cc2)cc1",[],"[ch&r6,CH1&r5:1]>>[*:1](-N-c1ccccc1)",true,-0.3095686271],[null,94.7744892879,2,"completed",-5.112608,2.0,2,"c1ccc(Nc2ccccc2)cc1","c1ccc(N(c2ccccc2)c2ccccc2)cc1",[],"[r:1][NH!R:2][r:3]>>[r:1][N:2](-c1ccccc1)[r:3]",true,-0.0951845315],[null,157.6264693795,2,"completed",-5.792856,2.0,2,"c1ccc2ccccc2c1","c1ccc(-c2ccc3ccc(-c4ccccc4)cc3c2)cc1",[],"[cH&r6,CH&r5:1]>>[#6:1](-[c]1[ch]ccc[ch]1)",true,-0.5099709088],[null,735.0806604117,2,"completed",-5.791384,2.0,2,"c1ccc2ccccc2c1","c1ccc(-c2ccc(-c3ccccc3)c3ccccc23)cc1",[],"[cH&r6,CH&r5:1]>>[#6:1](-[c]1[ch]ccc[ch]1)",true,-0.8800962315],[null,251.984018717,2,"completed",-5.743544,2.0,2,"c1ccc2ccccc2c1","c1ccc(-c2ccc3cc(-c4ccccc4)ccc3c2)cc1",[],"[cH&r6,CH&r5:1]>>[#6:1](-[c]1[ch]ccc[ch]1)",true,-0.5161675085],[null,695.6469091902,2,"completed",-5.796904,2.0,2,"c1ccc2ccccc2c1","c1ccc(-c2cccc3c(-c4ccccc4)cccc23)cc1",[],"[cH&r6,CH&r5:1]>>[#6:1](-[c]1[ch]ccc[ch]1)",true,-0.8496502004],[null,479.0870540344,2,"completed",-5.798192,2.0,2,"c1ccc2ccccc2c1","c1ccc(-c2cccc3cccc(-c4ccccc4)c23)cc1",[],"[cH&r6,CH&r5:1]>>[#6:1](-[c]1[ch]ccc[ch]1)",true,-0.684387112],[null,171.5972154784,2,"completed",-5.834256,2.0,2,"c1ccc2ccccc2c1","c1ccc(-c2cc3ccccc3cc2-c2ccccc2)cc1",[],"[cH&r6,CH&r5:1]>>[#6:1](-[c]1[ch]ccc[ch]1)",true,-0.5418673476],[null,149.8427671916,2,"completed",-5.507932,2.0,2,"c1ccc2ccccc2c1","c1ccc2cc3ccccc3cc2c1",[],"[cH&r6:1][cH&r6:2]>>[c:1]2cccc[c:2]2",true,-0.3224795002],[null,226.0944611292,2,"completed",-5.85514,2.0,2,"c1ccc2ccccc2c1","c1ccc2c(c1)ccc1ccccc12",[],"[cH&r6:1][cH&r6:2]>>[c:1]2cccc[c:2]2",true,-0.5749213433],[null,433.9524842478,2,"completed",-5.823124,2.0,2,"c1ccc2ccccc2c1","C1=Cc2cccc3cccc1c23",[],"[ch:1]2[c:3][c:4][c:5][c:6]3[c:7][c:8][c:9][ch:2][c:10]23>>C1=C[c:1]2[c:3][c:4][c:5][c:6]3[c:7][c:8][c:9][c:2]1[c:10]23",true,-0.6667382058],[null,226.4214584344,2,"completed",-5.182344,2.0,2,"c1ccc2ccccc2c1","C1=c2ccccc2=CC1",[],"[c:0]1[ch:1][ch][c:3][c!r5:4][c!r5:5]1>>[c:0]1[CH2:1][c:3][c:4][c:5]1",true,-0.2336431866],[null,280.0815016254,2,"completed",-5.551724,2.0,2,"c1ccc2ccccc2c1","C(=Cc1cccc2cccc(C=Cc3ccccc3)c12)c1ccccc1",[],"[ch&r6,CH1&r5:1]>>[*:1](-C=C-c1ccccc1)",true,-0.4224125802],[null,275.2820921462,2,"completed",-5.497536,2.0,2,"c1ccc2ccccc2c1","C(=Cc1cccc2c(C=Cc3ccccc3)cccc12)c1ccccc1",[],"[ch&r6,CH1&r5:1]>>[*:1](-C=C-c1ccccc1)",true,-0.3914298369],[null,311.0546459418,2,"completed",-5.420808,2.0,2,"c1ccc2ccccc2c1","C(=Cc1ccc(C=Cc2ccccc2)c2ccccc12)c1ccccc1",[],"[ch&r6,CH1&r5:1]>>[*:1](-C=C-c1ccccc1)",true,-0.3836465841],[null,134.6229408318,2,"completed",-5.607568,2.0,2,"c1ccc2ccccc2c1","C(=Cc1ccc2ccc(C=Cc3ccccc3)cc2c1)c1ccccc1",[],"[ch&r6,CH1&r5:1]>>[*:1](-C=C-c1ccccc1)",true,-0.3799469973],[null,197.9534817236,2,"completed",-5.485668,2.0,2,"c1ccc2ccccc2c1","C(=Cc1ccc2cc(C=Cc3ccccc3)ccc2c1)c1ccccc1",[],"[ch&r6,CH1&r5:1]>>[*:1](-C=C-c1ccccc1)",true,-0.334765718],[null,195.2632458158,2,"completed",-5.651176,2.0,2,"c1ccc2ccccc2c1","C(=Cc1cc2ccccc2cc1C=Cc1ccccc1)c1ccccc1",[],"[ch&r6,CH1&r5:1]>>[*:1](-C=C-c1ccccc1)",true,-0.4324202549],[null,173.2274693155,2,"completed",-5.603336,2.0,2,"c1ccc2ccccc2c1","C(#Cc1ccc2cc(C#Cc3ccccc3)ccc2c1)c1ccccc1",[],"[ch&r6,CH1&r5:1]>>[*:1](-C#C-c1ccccc1)",true,-0.3926166696],[null,114.3304247629,2,"completed",-5.713644,2.0,2,"c1ccc2ccccc2c1","C(#Cc1ccc2ccc(C#Cc3ccccc3)cc2c1)c1ccccc1",[],"[ch&r6,CH1&r5:1]>>[*:1](-C#C-c1ccccc1)",true,-0.4445057208],[null,329.856304777,2,"completed",-5.606832,2.0,2,"c1ccc2ccccc2c1","C(#Cc1cccc2cccc(C#Cc3ccccc3)c12)c1ccccc1",[],"[ch&r6,CH1&r5:1]>>[*:1](-C#C-c1ccccc1)",true,-0.4844334146],[null,191.2381860024,2,"completed",-5.484748,2.0,2,"c1ccc2ccccc2c1","C(#Cc1ccc(C#Cc2ccccc2)c2ccccc12)c1ccccc1",[],"[ch&r6,CH1&r5:1]>>[*:1](-C#C-c1ccccc1)",true,-0.3303138588],[null,169.5450113032,2,"completed",-5.753664,2.0,2,"c1ccc2ccccc2c1","C(#Cc1cc2ccccc2cc1C#Cc1ccccc1)c1ccccc1",[],"[ch&r6,CH1&r5:1]>>[*:1](-C#C-c1ccccc1)",true,-0.4879662458],[null,339.343037938,2,"completed",-5.589628,2.0,2,"c1ccc2ccccc2c1","C(#Cc1cccc2c(C#Cc3ccccc3)cccc12)c1ccccc1",[],"[ch&r6,CH1&r5:1]>>[*:1](-C#C-c1ccccc1)",true,-0.4823112385],[null,563.2011571734,2,"completed",-5.926348,2.0,2,"c1ccc2ccccc2c1","c1cc2cnccc2cn1",[],"[ch&r6:0]>>[nr6:0]",true,-0.8073366967],[null,662.8314552324,2,"completed",-5.96324,2.0,2,"c1ccc2ccccc2c1","c1cc2ccncc2cn1",[],"[ch&r6:0]>>[nr6:0]",true,-0.8969310753],[null,781.7507722409,2,"completed",-5.735908,2.0,2,"c1ccc2ccccc2c1","c1cnc2cccnc2c1",[],"[ch&r6:0]>>[nr6:0]",true,-0.8995998957],[null,1032.4810839111,2,"completed",-5.740324,2.0,2,"c1ccc2ccccc2c1","c1ccc2cnncc2c1",[],"[ch&r6:0]>>[nr6:0]",true,-1.1255773864],[null,907.3820643894,2,"completed",-5.687516,2.0,2,"c1ccc2ccccc2c1","c1ccc2nccnc2c1",[],"[ch&r6:0]>>[nr6:0]",true,-0.9962318934],[null,615.1684452884,2,"completed",-5.755872,2.0,2,"c1ccc2ccccc2c1","c1cnc2ncccc2c1",[],"[ch&r6:0]>>[nr6:0]",true,-0.7676031367],[null,241.1575657679,2,"completed",-4.99954,2.0,2,"c1ccc2ccccc2c1","c1ccc(Nc2cccc3c(Nc4ccccc4)cccc23)cc1",[],"[ch&r6,CH1&r5:1]>>[*:1](-N-c1ccccc1)",true,-0.2512014236],[null,481.5494524023,2,"completed",-4.90156,2.0,2,"c1ccc2ccccc2c1","c1ccc(Nc2ccc(Nc3ccccc3)c3ccccc23)cc1",[],"[ch&r6,CH1&r5:1]>>[*:1](-N-c1ccccc1)",true,-0.5011839059],[null,192.2935662971,2,"completed",-5.190164,2.0,2,"c1ccc2ccccc2c1","c1ccc(Nc2cc3ccccc3cc2Nc2ccccc2)cc1",[],"[ch&r6,CH1&r5:1]>>[*:1](-N-c1ccccc1)",true,-0.2023864956],[null,199.1564854641,2,"completed",-5.146556,2.0,2,"c1ccc2ccccc2c1","c1ccc(Nc2cccc3cccc(Nc4ccccc4)c23)cc1",[],"[ch&r6,CH1&r5:1]>>[*:1](-N-c1ccccc1)",true,-0.2018052568],[null,216.3032537008,2,"completed",-4.924468,2.0,2,"c1ccc2ccccc2c1","c1ccc(Nc2ccc3cc(Nc4ccccc4)ccc3c2)cc1",[],"[ch&r6,CH1&r5:1]>>[*:1](-N-c1ccccc1)",true,-0.248766405],[null,79.8706201448,2,"completed",-5.112332,2.0,2,"c1ccc2ccccc2c1","c1ccc(Nc2ccc3ccc(Nc4ccccc4)cc3c2)cc1",[],"[ch&r6,CH1&r5:1]>>[*:1](-N-c1ccccc1)",true,-0.0803357597],[null,229.1609018144,2,"completed",-7.066872,2.0,2,"c1ccc2ccccc2c1","O=c1occc2ccoc(=O)c12",[],"[c:1]1[c:2][ch:3][ch:4][c:5][c:6]1>>[c:1]1[c:2][o:3][c:4](=O)[c:5][c:6]1",true,-1.395751266],[null,399.5055558658,2,"completed",-6.994928,2.0,2,"c1ccc2ccccc2c1","O=c1ccc2oc(=O)ccc2o1",[],"[c:1]1[c:2][ch:3][ch:4][c:5][c:6]1>>[c:1]1[c:2][o:3][c:4](=O)[c:5][c:6]1",true,-1.3853061866],[null,533.2618981557,2,"completed",-6.786364,2.0,2,"c1ccc2ccccc2c1","O=c1occc2c(=O)occc12",[],"[c:1]1[c:2][ch:3][ch:4][c:5][c:6]1>>[c:1]1[c:2][o:3][c:4](=O)[c:5][c:6]1",true,-1.2953153233],[null,360.371978311,2,"completed",-7.020964,2.0,2,"c1ccc2ccccc2c1","O=c1ccc2ccc(=O)oc2o1",[],"[c:1]1[c:2][ch:3][ch:4][c:5][c:6]1>>[c:1]1[c:2][o:3][c:4](=O)[c:5][c:6]1",true,-1.3921272501],[null,518.7315998322,2,"completed",-6.423516,2.0,2,"c1ccc2ccccc2c1","O=c1ccoc2occc(=O)c12",[],"[ch:1]1[c:2][c:3][ch:4][c:5][c:6]1>>[o:1]1[c:2][c:3][C:4](=O)[c:5][c:6]1",true,-1.0617969805],[null,254.3160240606,2,"completed",-6.761892,2.0,2,"c1ccc2ccccc2c1","O=c1ccoc2c(=O)ccoc12",[],"[ch:1]1[c:2][c:3][ch:4][c:5][c:6]1>>[o:1]1[c:2][c:3][C:4](=O)[c:5][c:6]1",true,-1.1907981776],[null,153.2756264159,2,"completed",-5.873448,2.0,2,"c1ccncc1","c1ccc(-c2cccc(-c3ccccc3)n2)cc1",[],"[cH&r6,CH&r5:1]>>[#6:1](-[c]1[ch]ccc[ch]1)",true,-0.5626918374],[null,233.00696158,2,"completed",-5.917516,2.0,2,"c1ccncc1","c1ccc(-c2cncc(-c3ccccc3)c2)cc1",[],"[cH&r6,CH&r5:1]>>[#6:1](-[c]1[ch]ccc[ch]1)",true,-0.6178795394],[null,164.2073063984,2,"completed",-5.703248,2.0,2,"c1ccncc1","c1ccc2cc3cnccc3cc2c1",[],"[cH&r6:1][cH&r6:2]>>[c:1]2cccc[c:2]2",true,-0.4530772922],[null,148.299569521,2,"completed",-5.765992,2.0,2,"c1ccncc1","c1ccc2nc3ccccc3cc2c1",[],"[cH&r6:1][cH&r6:2]>>[c:1]2cccc[c:2]2",true,-0.4892136352],[null,166.8260108535,2,"completed",-5.765716,2.0,2,"c1ccncc1","C(=Cc1cncc(C=Cc2ccccc2)c1)c1ccccc1",[],"[ch&r6,CH1&r5:1]>>[*:1](-C=C-c1ccccc1)",true,-0.4949626615],[null,164.3342727832,2,"completed",-5.680156,2.0,2,"c1ccncc1","C(=Cc1cccc(C=Cc2ccccc2)n1)c1ccccc1",[],"[ch&r6,CH1&r5:1]>>[*:1](-C=C-c1ccccc1)",true,-0.4380986596],[null,185.8051797821,2,"completed",-5.896264,2.0,2,"c1ccncc1","C(#Cc1cncc(C#Cc2ccccc2)c1)c1ccccc1",[],"[ch&r6,CH1&r5:1]>>[*:1](-C#C-c1ccccc1)",true,-0.5875384073],[null,142.1025214143,2,"completed",-5.852196,2.0,2,"c1ccncc1","C(#Cc1cccc(C#Cc2ccccc2)n1)c1ccccc1",[],"[ch&r6,CH1&r5:1]>>[*:1](-C#C-c1ccccc1)",true,-0.5453756041],[null,881.7338755149,2,"completed",-5.935548,2.0,2,"c1ccncc1","c1cncnc1",[],"[ch&r6:0]>>[nr6:0]",true,-1.0580848042],[null,866.0938611421,2,"completed",-5.770408,2.0,2,"c1ccncc1","c1cnccn1",[],"[ch&r6:0]>>[nr6:0]",true,-0.9850622065],[null,1164.8084822666,2,"completed",-5.747868,2.0,2,"c1ccncc1","c1ccnnc1",[],"[ch&r6:0]>>[nr6:0]",true,-1.2499791773],[null,115.709519938,2,"completed",-5.158516,2.0,2,"c1ccncc1","c1ccc(Nc2cccc(Nc3ccccc3)n2)cc1",[],"[ch&r6,CH1&r5:1]>>[*:1](-N-c1ccccc1)",true,-0.1227457246],[null,166.6832597341,2,"completed",-5.215556,2.0,2,"c1ccncc1","c1ccc(Nc2cncc(Nc3ccccc3)c2)cc1",[],"[ch&r6,CH1&r5:1]>>[*:1](-N-c1ccccc1)",true,-0.1852737751],[null,151.0257153473,2,"completed",-5.726708,2.0,2,"C(=Cc1ccccc1)c1ccccc1","C(=Cc1cc(-c2ccccc2)cc(-c2ccccc2)c1)c1ccccc1",[],"[cH&r6,CH&r5:1]>>[#6:1](-[c]1[ch]ccc[ch]1)",true,-0.4639640031],[null,341.7842121762,2,"completed",-5.702604,2.0,2,"C(=Cc1ccccc1)c1ccccc1","C(=Cc1c(-c2ccccc2)cccc1-c1ccccc1)c1ccccc1",[],"[cH&r6,CH&r5:1]>>[#6:1](-[c]1[ch]ccc[ch]1)",true,-0.5429096815],[null,249.4624523189,2,"completed",-5.578312,2.0,2,"C(=Cc1ccccc1)c1ccccc1","C(=Cc1ccc(-c2ccccc2)cc1)c1ccc(-c2ccccc2)cc1",[],"[cH&r6,CH&r5:1]>>[#6:1](-[c]1[ch]ccc[ch]1)",true,-0.4175342813],[null,455.6924455648,2,"completed",-5.803528,2.0,2,"C(=Cc1ccccc1)c1ccccc1","C(=Cc1ccccc1-c1ccccc1)c1ccccc1-c1ccccc1",[],"[cH&r6,CH&r5:1]>>[#6:1](-[c]1[ch]ccc[ch]1)",true,-0.6709559687],[null,150.9705255977,2,"completed",-5.725604,2.0,2,"C(=Cc1ccccc1)c1ccccc1","C(=Cc1cccc(-c2ccccc2)c1)c1cccc(-c2ccccc2)c1",[],"[cH&r6,CH&r5:1]>>[#6:1](-[c]1[ch]ccc[ch]1)",true,-0.4632153693],[null,326.0818804323,2,"completed",-5.539212,2.0,2,"C(=Cc1ccccc1)c1ccccc1","C(=Cc1cccc2ccccc12)c1cccc2ccccc12",[],"[cH&r6:1][cH&r6:2]>>[c:1]2cccc[c:2]2",true,-0.4481672806],[null,188.1050606217,2,"completed",-5.567456,2.0,2,"C(=Cc1ccccc1)c1ccccc1","C(=Cc1ccc2ccccc2c1)c1ccc2ccccc2c1",[],"[cH&r6:1][cH&r6:2]>>[c:1]2cccc[c:2]2",true,-0.3774333301],[null,255.4530562048,2,"completed",-5.324208,2.0,2,"C(=Cc1ccccc1)c1ccccc1","C1=CC(C=CC2=CCC=C2)=CC1",[],"[c:0]1[ch:1][ch][c:3][c!r5:4][c!r5:5]1>>[c:0]1[CH2:1][c:3][c:4][c:5]1",true,-0.2998135842],[null,327.8330188685,2,"completed",-5.129904,2.0,2,"C(=Cc1ccccc1)c1ccccc1","C1=CCC(C=CC2=CC=CC2)=C1",[],"[c:0]1[ch:1][ch][c:3][c!r5:4][c!r5:5]1>>[c:0]1[CH2:1][c:3][c:4][c:5]1",true,-0.3285006398],[null,161.1127333031,2,"completed",-5.666908,2.0,2,"C(=Cc1ccccc1)c1ccccc1","C(=Cc1cccc(C=Cc2ccccc2)c1)c1ccccc1",[],"[ch&r6,CH1&r5:1]>>[*:1](-C=C-c1ccccc1)",true,-0.4282940652],[null,229.5702205461,2,"completed",-5.500572,2.0,2,"C(=Cc1ccccc1)c1ccccc1","C(=Cc1ccc(C=Cc2ccccc2)cc1)c1ccccc1",[],"[ch&r6,CH1&r5:1]>>[*:1](-C=C-c1ccccc1)",true,-0.3623904945],[null,333.0640965866,2,"completed",-5.609684,2.0,2,"C(=Cc1ccccc1)c1ccccc1","C(=Cc1ccccc1C=Cc1ccccc1)c1ccccc1",[],"[ch&r6,CH1&r5:1]>>[*:1](-C=C-c1ccccc1)",true,-0.4880807357],[null,174.7662276953,2,"completed",-5.873816,2.0,2,"C(=Cc1ccccc1)c1ccccc1","C(=Cc1ccccn1)c1ccccn1",[],"[ch&r6:0]>>[nr6:0]",true,-0.5691668677],[null,420.2667936602,2,"completed",-6.064072,2.0,2,"C(=Cc1ccccc1)c1ccccc1","C(=Cc1ccncc1)c1ccncc1",[],"[ch&r6:0]>>[nr6:0]",true,-0.7950139874],[null,434.9734146722,2,"completed",-5.976212,2.0,2,"C(=Cc1ccccc1)c1ccccc1","C(=Cc1cccnc1)c1cccnc1",[],"[ch&r6:0]>>[nr6:0]",true,-0.7519296053],[null,466.951261464,2,"completed",-6.446148,2.0,2,"C(=Cc1ccccc1)c1ccccc1","O=c1ccc(C=Cc2ccc(=O)oc2)co1",[],"[c:1]1[c:2][ch:3][ch:4][c:5][c:6]1>>[c:1]1[c:2][o:3][c:4](=O)[c:5][c:6]1",true,-1.0516556257],[null,382.9653075393,2,"completed",-5.933432,2.0,2,"C(=Cc1ccccc1)c1ccccc1","O=c1occcc1C=Cc1cccoc1=O",[],"[c:1]1[c:2][ch:3][ch:4][c:5][c:6]1>>[c:1]1[c:2][o:3][c:4](=O)[c:5][c:6]1",true,-0.6978687463],[null,202.1643819247,2,"completed",-6.410176,2.0,2,"C(=Cc1ccccc1)c1ccccc1","O=c1cccc(C=Cc2cccc(=O)o2)o1",[],"[c:1]1[c:2][ch:3][ch:4][c:5][c:6]1>>[c:1]1[c:2][o:3][c:4](=O)[c:5][c:6]1",true,-0.9391407782],[null,199.9180439987,2,"completed",-6.779924,2.0,2,"C(=Cc1ccccc1)c1ccccc1","O=c1cc(C=Cc2ccoc(=O)c2)cco1",[],"[c:1]1[c:2][ch:3][ch:4][c:5][c:6]1>>[c:1]1[c:2][o:3][c:4](=O)[c:5][c:6]1",true,-1.1928193915],[null,92.8430880756,2,"completed",-6.527752,2.0,2,"C(=Cc1ccccc1)c1ccccc1","O=c1ccoc(C=Cc2cc(=O)cco2)c1",[],"[ch:1]1[c:2][c:3][ch:4][c:5][c:6]1>>[o:1]1[c:2][c:3][C:4](=O)[c:5][c:6]1",true,-1.0037295293],[null,671.682692097,2,"completed",-5.96738,2.0,2,"C(=Cc1ccccc1)c1ccccc1","O=c1ccocc1C=Cc1coccc1=O",[],"[ch:1]1[c:2][c:3][ch:4][c:5][c:6]1>>[o:1]1[c:2][c:3][C:4](=O)[c:5][c:6]1",true,-0.9054325985],[-0.0257513526,158.9075755417,3,"completed",-4.909012,3.0,3,"c1ccc(Nc2cccc(Nc3ccccc3)c2-c2ccccc2)cc1","C1=CC(Nc2cccc(NC3=CCC=C3)c2-c2ccccc2)=CC1",{},"[c:0]1[ch:1][ch][c:3][c!r5:4][c!r5:5]1>>[c:0]1[CH2:1][c:3][c:4][c:5]1",null,-0.2076657446],[-0.0323354299,122.3860408814,3,"completed",-4.909748,3.0,3,"c1ccc(Nc2ccc3ccc(Nc4ccccc4)cc3c2)cc1","C1=CC(Nc2ccc3ccc(NC4=CCC=C4)cc3c2)=CC1",{},"[c:0]1[ch:1][ch][c:3][c!r5:4][c!r5:5]1>>[c:0]1[CH2:1][c:3][c:4][c:5]1",null,-0.1808709388],[-0.0424182528,140.8141536371,3,"completed",-4.735592,3.0,3,"c1ccc2c(Nc3cccc4ccccc34)cccc2c1","C1=c2cccc(Nc3cccc4c3=CCC=4)c2=CC1",{},"[c:0]1[ch:1][ch][c:3][c!r5:4][c!r5:5]1>>[c:0]1[CH2:1][c:3][c:4][c:5]1",null,-0.2913713939],[-0.0456949122,104.7361806702,3,"completed",-5.385112,3.0,3,"C1=CC(c2cc(Nc3ccccc3)cc(C3=CCC=C3)c2)=CC1","C1=CC(c2cc(Nc3ccccc3)cc(C3=CCC=C3)n2)=CC1",{},"[ch&r6:0]>>[nr6:0]",null,-0.2253912272],[-0.0528757637,195.7777565831,3,"completed",-4.678736,3.0,3,"C1=CC(Nc2cc3ccccc3cc2NC2=CCC=C2)=CC1","C1=CC(Nc2cc3c(cc2NC2=CCC=C2)=CCC=3)=CC1",{},"[c:0]1[ch:1][ch][c:3][c!r5:4][c!r5:5]1>>[c:0]1[CH2:1][c:3][c:4][c:5]1",null,-0.3539575896],[-0.0557300289,102.9114123654,3,"completed",-5.13892,3.0,3,"c1ccc(Nc2cc(-c3ccccc3)cc(-c3ccccc3)c2)cc1","C1=CC(c2cc(Nc3ccccc3)cc(C3=CCC=C3)c2)=CC1",{},"[c:0]1[ch:1][ch][c:3][c!r5:4][c!r5:5]1>>[c:0]1[CH2:1][c:3][c:4][c:5]1",null,-0.1064565373],[-0.0579292131,152.0746305763,3,"completed",-4.86016,3.0,3,"C1=CC(c2c(Nc3ccccc3)cccc2Nc2ccccc2)=CC1","C1=CC(Nc2cccc(NC3=CCC=C3)c2C2=CCC=C2)=CC1",{},"[c:0]1[ch:1][ch][c:3][c!r5:4][c!r5:5]1>>[c:0]1[CH2:1][c:3][c:4][c:5]1",null,-0.2265238924],[-0.0586166818,132.6694404249,3,"completed",-4.748288,3.0,3,"C1=c2cc(Nc3ccccc3)c(Nc3ccccc3)cc2=CC1","C1=CCC(Nc2cc3c(cc2NC2=CC=CC2)=CCC=3)=C1",{},"[c:0]1[ch:1][ch][c:3][c!r5:4][c!r5:5]1>>[c:0]1[CH2:1][c:3][c:4][c:5]1",null,-0.2796691484],[-0.0618210669,154.9518632613,3,"completed",-5.041124,3.0,3,"c1ccc(-c2ccccc2Nc2ccccc2-c2ccccc2)cc1","C1=CC(c2ccccc2Nc2ccccc2C2=CCC=C2)=CC1",{},"[c:0]1[ch:1][ch][c:3][c!r5:4][c!r5:5]1>>[c:0]1[CH2:1][c:3][c:4][c:5]1",null,-0.1603390401],[-0.0643057316,136.2906461151,3,"completed",-4.980312,3.0,3,"c1ccc(Nc2cccc(-c3cccc(Nc4ccccc4)c3)c2)cc1","C1=CC(Nc2cccc(-c3cccc(NC4=CCC=C4)c3)c2)=CC1",{},"[c:0]1[ch:1][ch][c:3][c!r5:4][c!r5:5]1>>[c:0]1[CH2:1][c:3][c:4][c:5]1",null,-0.1599828013],[-0.0661626549,104.0119030507,3,"completed",-5.11454,3.0,3,"C1=CCC(c2cc(Nc3ccccc3)cc(Nc3ccccc3)c2)=C1","c1ccc(Nc2cc(Nc3ccccc3)cc(-c3ccc[nH]3)c2)cc1",{},"[#6H2r5:1]>>[NH:1]",null,-0.1045086966],[-0.0673001114,98.826333402,3,"completed",-4.980864,3.0,3,"C1=CC(c2cc(Nc3ccccc3)cc(Nc3ccccc3)c2)=CC1","c1ccc(Nc2cc(Nc3ccccc3)cc(-c3cc[nH]c3)c2)cc1",{},"[#6H2r5:1]>>[NH:1]",null,-0.1293112662],[-0.0686506274,112.3789785398,3,"completed",-5.139656,3.0,3,"c1ccc(-c2cccc(Nc3cccc(-c4ccccc4)c3)c2)cc1","C1=CC(c2cccc(Nc3cccc(C4=CCC=C4)c3)c2)=CC1",{},"[c:0]1[ch:1][ch][c:3][c!r5:4][c!r5:5]1>>[c:0]1[CH2:1][c:3][c:4][c:5]1",null,-0.1157566758],[-0.069846197,145.3723052747,3,"completed",-4.844244,3.0,3,"c1ccc(Nc2cccc(Nc3ccccc3)c2-c2ccccn2)cc1","C1=CC(Nc2cccc(NC3=CCC=C3)c2-c2ccccn2)=CC1",{},"[c:0]1[ch:1][ch][c:3][c!r5:4][c!r5:5]1>>[c:0]1[CH2:1][c:3][c:4][c:5]1",null,-0.2306177825],[-0.0702349094,83.8826672434,3,"completed",-5.13248,3.0,3,"C1=CCC(c2cc(Nc3ccccc3)cc(Nc3ccccc3)c2)=C1","c1ccc(Nc2cc(Nc3ccccc3)cc(-c3cccs3)c2)cc1",{},"[#6H2r5:1]>>[S:1]",null,-0.0869093065],[-0.0706504517,115.9178851776,3,"completed",-5.191544,3.0,3,"c1ccc(-c2cccc(Nc3cccc(-c4ccccc4)c3)c2)cc1","C1=CCC(c2cccc(Nc3cccc(C4=CC=CC4)c3)c2)=C1",{},"[c:0]1[ch:1][ch][c:3][c!r5:4][c!r5:5]1>>[c:0]1[CH2:1][c:3][c:4][c:5]1",null,-0.1324511421],[-0.0710668658,174.9776987537,3,"completed",-4.869176,3.0,3,"c1ccc(Nc2cccc(Nc3ccccc3)c2-c2ccccc2)cc1","C1=CCC(Nc2cccc(NC3=CC=CC3)c2-c2ccccc2)=C1",{},"[c:0]1[ch:1][ch][c:3][c!r5:4][c!r5:5]1>>[c:0]1[CH2:1][c:3][c:4][c:5]1",null,-0.2381685482],[-0.0710704473,90.274483641,3,"completed",-5.093012,3.0,3,"c1ccc(Nc2cc(Nc3ccccc3)cc(-c3ccccc3)c2)cc1","C1=CC(c2cc(Nc3ccccc3)cc(Nc3ccccc3)c2)=CC1",{},"[c:0]1[ch:1][ch][c:3][c!r5:4][c!r5:5]1>>[c:0]1[CH2:1][c:3][c:4][c:5]1",null,-0.0904069143],[-0.075066814,172.7540231861,3,"completed",-4.757488,3.0,3,"c1ccc2cc(Nc3ccc4ccccc4c3)ccc2c1","C1=c2ccc(Nc3ccc4c(c3)=CCC=4)cc2=CC1",{},"[c:0]1[ch:1][ch][c:3][c!r5:4][c!r5:5]1>>[c:0]1[CH2:1][c:3][c:4][c:5]1",null,-0.2955131857],[-0.0762380241,152.7718842766,3,"completed",-5.035696,3.0,3,"C1=CC(c2c(Nc3ccccc3)cccc2Nc2ccccc2)=CC1","c1ccc(Nc2cccc(Nc3ccccc3)c2-c2cc[nH]c2)cc1",{},"[#6H2r5:1]>>[NH:1]",null,-0.1592651901],[-0.076406898,107.0430136293,3,"completed",-5.114816,3.0,3,"c1ccc(Nc2cc(-c3ccccc3)cc(Nc3ccccc3)n2)cc1","C1=CC(c2cc(Nc3ccccc3)nc(Nc3ccccc3)c2)=CC1",{},"[c:0]1[ch:1][ch][c:3][c!r5:4][c!r5:5]1>>[c:0]1[CH2:1][c:3][c:4][c:5]1",null,-0.1075442632],[-0.0764210786,95.1499525201,3,"completed",-5.106812,3.0,3,"c1ccc(Nc2cccc(Nc3ccccc3)c2-c2ccccc2)cc1","C1=CC(c2c(Nc3ccccc3)cccc2Nc2ccccc2)=CC1",{},"[c:0]1[ch:1][ch][c:3][c!r5:4][c!r5:5]1>>[c:0]1[CH2:1][c:3][c:4][c:5]1",null,-0.0952693608],[-0.0767153648,223.4746876797,3,"completed",-4.849948,3.0,3,"C1=c2ccccc2=CC1","C1=c2cc(Nc3ccccc3)c(Nc3ccccc3)cc2=CC1",{},"[ch&r6,CH1&r5:1]>>[*:1](-N-c1ccccc1)",null,-0.2838638359],[-0.0768334069,149.0365087739,3,"completed",-4.895856,3.0,3,"C1=CCC(c2c(Nc3ccccc3)cccc2Nc2ccccc2)=C1","C1=CCC(c2c(NC3=CCC=C3)cccc2NC2=CCC=C2)=C1",{},"[c:0]1[ch:1][ch][c:3][c!r5:4][c!r5:5]1>>[c:0]1[CH2:1][c:3][c:4][c:5]1",null,-0.2064764383],[-0.0782461972,124.5604723606,3,"completed",-4.85326,3.0,3,"C1=CC(c2cc(Nc3ccccc3)cc(Nc3ccccc3)c2)=CC1","C1=CC(Nc2cc(NC3=CCC=C3)cc(C3=CCC=C3)c2)=CC1",{},"[c:0]1[ch:1][ch][c:3][c!r5:4][c!r5:5]1>>[c:0]1[CH2:1][c:3][c:4][c:5]1",null,-0.2129479251],[-0.0794535198,134.8940843343,3,"completed",-4.865772,3.0,3,"c1ccc(Nc2cccc(Nc3ccccc3)n2)cc1","C1=CC(Nc2cccc(NC3=CCC=C3)n2)=CC1",{},"[c:0]1[ch:1][ch][c:3][c!r5:4][c!r5:5]1>>[c:0]1[CH2:1][c:3][c:4][c:5]1",null,-0.2123185447],[-0.0800846867,86.6535366658,3,"completed",-5.108468,3.0,3,"C1=CC(c2cc(Nc3ccccc3)cc(Nc3ccccc3)c2)=CC1","c1ccc(Nc2cc(Nc3ccccc3)cc(-c3ccsc3)c2)cc1",{},"[#6H2r5:1]>>[S:1]",null,-0.086856041],[-0.0801072263,266.8283120459,3,"completed",-4.911864,3.0,3,"C1=c2cc(Nc3ccccc3)c(Nc3ccccc3)cc2=CC1","C1=c2cc(Nc3ccccn3)c(Nc3ccccn3)cc2=CC1",{},"[ch&r6:0]>>[nr6:0]",null,-0.2975583536],[-0.0808066297,139.0767950711,3,"completed",-5.214912,3.0,3,"C1=CCC(c2c(Nc3ccccc3)cccc2Nc2ccccc2)=C1","C1=CCC(c2c(Nc3ccccn3)cccc2Nc2ccccn2)=C1",{},"[ch&r6:0]>>[nr6:0]",null,-0.1606632849],[-0.0813771684,132.5495695022,3,"completed",-4.902112,3.0,3,"c1ccc(Nc2cc(Nc3ccccc3)cc(-c3ccccc3)c2)cc1","C1=CC(Nc2cc(NC3=CCC=C3)cc(-c3ccccc3)c2)=CC1",{},"[c:0]1[ch:1][ch][c:3][c!r5:4][c!r5:5]1>>[c:0]1[CH2:1][c:3][c:4][c:5]1",null,-0.1917227739],[-0.0820471499,138.5665955586,3,"completed",-4.902664,3.0,3,"C1=CCC(c2cc(Nc3ccccc3)cc(Nc3ccccc3)c2)=C1","C1=CCC(c2cc(NC3=CCC=C3)cc(NC3=CCC=C3)c2)=C1",{},"[c:0]1[ch:1][ch][c:3][c!r5:4][c!r5:5]1>>[c:0]1[CH2:1][c:3][c:4][c:5]1",null,-0.1956579538],[-0.0836346092,111.1082708659,3,"completed",-4.816644,3.0,3,"C1=CC(c2cc(Nc3ccccc3)cc(Nc3ccccc3)c2)=CC1","C1=C(c2cc(Nc3ccccc3)cc(Nc3ccccc3)c2)SCS1",{},"[CH,ch:0]1=[C,c:1][C,c:2]=[CH,ch:3][*:4]1>>[S:0]1[*:1]=,:[*:2][S:3][*:4]1",null,-0.2273487475],[-0.0840534452,137.4289259149,3,"completed",-4.88638,3.0,3,"c1ccc(Nc2cc(-c3ccccc3)cc(Nc3ccccc3)n2)cc1","C1=CC(Nc2cc(-c3ccccc3)cc(NC3=CCC=C3)n2)=CC1",{},"[c:0]1[ch:1][ch][c:3][c!r5:4][c!r5:5]1>>[c:0]1[CH2:1][c:3][c:4][c:5]1",null,-0.2030938867],[-0.084667697,138.4588506077,3,"completed",-5.020424,3.0,3,"C1=CCC(c2cc(Nc3ccccc3)cc(C3=CC=CC3)c2)=C1","C1=CCC(c2cc(NC3=CCC=C3)cc(C3=CC=CC3)c2)=C1",{},"[c:0]1[ch:1][ch][c:3][c!r5:4][c!r5:5]1>>[c:0]1[CH2:1][c:3][c:4][c:5]1",null,-0.1492437597],[-0.0855715369,114.778344979,3,"completed",-5.401856,3.0,3,"C1=CCC(c2cccc(C3=CC=CC3)n2)=C1","C1=CCC(c2cc(Nc3ccccc3)cc(C3=CC=CC3)n2)=C1",{},"[ch&r6,CH1&r5:1]>>[*:1](-N-c1ccccc1)",null,-0.24046085],[-0.086609187,151.9024472316,3,"completed",-4.969272,3.0,3,"c1ccc(Nc2cccc(Nc3ccccc3)c2-c2cccnc2)cc1","C1=CC(Nc2cccc(NC3=CCC=C3)c2-c2cccnc2)=CC1",{},"[c:0]1[ch:1][ch][c:3][c!r5:4][c!r5:5]1>>[c:0]1[CH2:1][c:3][c:4][c:5]1",null,-0.1773368556],[-0.0867347432,200.057076066,3,"completed",-4.940936,3.0,3,"c1ccc(Nc2cc3ccccc3cc2Nc2ccccc2)cc1","C1=CC(Nc2cc3ccccc3cc2NC2=CCC=C2)=CC1",{},"[c:0]1[ch:1][ch][c:3][c!r5:4][c!r5:5]1>>[c:0]1[CH2:1][c:3][c:4][c:5]1",null,-0.2289552318],[-0.0867591176,145.2326943023,3,"completed",-4.856296,3.0,3,"c1ccc(Nc2ccc3ccc(Nc4ccccc4)cc3c2)cc1","C1=CCC(Nc2ccc3ccc(NC4=CC=CC4)cc3c2)=C1",{},"[c:0]1[ch:1][ch][c:3][c!r5:4][c!r5:5]1>>[c:0]1[CH2:1][c:3][c:4][c:5]1",null,-0.2240411545],[-0.0875505662,177.9294750007,3,"completed",-4.851144,3.0,3,"C1=CC(c2cc(Nc3ccccc3)cc(C3=CCC=C3)c2)=CC1","C1=CCC(Nc2cc(C3=CCC=C3)cc(C3=CCC=C3)c2)=C1",{},"[c:0]1[ch:1][ch][c:3][c!r5:4][c!r5:5]1>>[c:0]1[CH2:1][c:3][c:4][c:5]1",null,-0.2490065448],[-0.0882386235,146.6235240392,3,"completed",-4.983256,3.0,3,"C1=C(Nc2ccccc2)C=C(C2=CC(Nc3ccccc3)=CC2)C1","c1ccc(Nc2csc(-c3cc(Nc4ccccc4)cs3)c2)cc1",{},"[#6H2r5:1]>>[S:1]",null,-0.167859307],[-0.0885571576,104.2623378043,3,"completed",-5.133032,3.0,3,"C1=CC(c2c(Nc3ccccc3)cccc2Nc2ccccc2)=CC1","c1ccc(Nc2cccc(Nc3ccccc3)c2-c2ccsc2)cc1",{},"[#6H2r5:1]>>[S:1]",null,-0.1067955077],[-0.0896646637,168.1481616862,3,"completed",-4.827868,3.0,3,"C1=CC(c2c(Nc3ccccc3)cccc2Nc2ccccc2)=CC1","C1=CCC(Nc2cccc(NC3=CC=CC3)c2C2=CCC=C2)=C1",{},"[c:0]1[ch:1][ch][c:3][c!r5:4][c!r5:5]1>>[c:0]1[CH2:1][c:3][c:4][c:5]1",null,-0.2540888796],[-0.0899315662,266.7730947551,3,"completed",-5.061732,3.0,3,"c1ccc(Nc2ccccc2-c2ccccc2Nc2ccccc2)cc1","C1=CC(Nc2ccccc2-c2ccccc2NC2=CCC=C2)=CC1",{},"[c:0]1[ch:1][ch][c:3][c!r5:4][c!r5:5]1>>[c:0]1[CH2:1][c:3][c:4][c:5]1",null,-0.2681146389],[-0.0899794612,129.0967566101,3,"completed",-4.857584,3.0,3,"c1ccc(Nc2cccc(Nc3ccccc3)c2)cc1","C1=CC(Nc2cccc(NC3=CCC=C3)c2)=CC1",{},"[c:0]1[ch:1][ch][c:3][c!r5:4][c!r5:5]1>>[c:0]1[CH2:1][c:3][c:4][c:5]1",null,-0.2132160311],[-0.0911902092,115.1426515704,3,"completed",-5.17388,3.0,3,"C1=CC(c2c(Nc3ccccc3)cccc2Nc2ccccc2)=CC1","C1=CC(c2c(Nc3ccccn3)cccc2Nc2ccccn2)=CC1",{},"[ch&r6:0]>>[nr6:0]",null,-0.1262235115],[-0.0915567252,179.8963961445,3,"completed",-4.958968,3.0,3,"c1ccc(Nc2cccc3cccc(Nc4ccccc4)c23)cc1","C1=CC(Nc2cccc3cccc(NC4=CCC=C4)c23)=CC1",{},"[c:0]1[ch:1][ch][c:3][c!r5:4][c!r5:5]1>>[c:0]1[CH2:1][c:3][c:4][c:5]1",null,-0.2052043508],[-0.0921745324,185.5044811464,3,"completed",-4.69916,3.0,3,"c1ccc(Nc2ccc3cc(Nc4ccccc4)ccc3c2)cc1","C1=CC(Nc2ccc3cc(NC4=CCC=C4)ccc3c2)=CC1",{},"[c:0]1[ch:1][ch][c:3][c!r5:4][c!r5:5]1>>[c:0]1[CH2:1][c:3][c:4][c:5]1",null,-0.3363651859],[-0.0923274255,198.3255488945,3,"completed",-4.942224,3.0,3,"C1=CC(c2c(Nc3ccccc3)cccc2Nc2ccccc2)=CC1","C1=C(c2c(Nc3ccccc3)cccc2Nc2ccccc2)SCS1",{},"[CH,ch:0]1=[C,c:1][C,c:2]=[CH,ch:3][*:4]1>>[S:0]1[*:1]=,:[*:2][S:3][*:4]1",null,-0.2270037968],[-0.0931619006,118.8938982557,3,"completed",-4.546532,3.0,3,"c1ccc2c(Nc3cccc4ccccc34)cccc2c1","C1=c2ccccc2=C(NC2=c3ccccc3=CC2)C1",{},"[c:0]1[ch:1][ch][c:3][c!r5:4][c!r5:5]1>>[c:0]1[CH2:1][c:3][c:4][c:5]1",null,-0.405260292],[-0.0935645526,307.4832869587,3,"completed",-4.759512,3.0,3,"C1=C(Nc2ccccc2)C=C(C2=CC(Nc3ccccc3)=CC2)C1","c1ccc(Nc2c[nH]c(-c3cc(Nc4ccccc4)c[nH]3)c2)cc1",{},"[#6H2r5:1]>>[NH:1]",null,-0.3890407306],[-0.0942852997,108.9984521791,3,"completed",-5.13846,3.0,3,"C1=CCC(c2cc(Nc3ccccc3)cc(Nc3ccccc3)c2)=C1","C1=CCC(c2cc(Nc3ccccc3)nc(Nc3ccccc3)c2)=C1",{},"[ch&r6:0]>>[nr6:0]",null,-0.1122740249],[-0.0954894417,94.292018152,3,"completed",-5.073048,3.0,3,"C1=CC(c2cc(Nc3ccccc3)cc(Nc3ccccc3)c2)=CC1","C1=NC(c2cc(Nc3ccccc3)cc(Nc3ccccc3)c2)=CC1",{},"[chr5,CH1r5:1]>>[n:1]",null,-0.0961609366],[-0.0969310796,198.1769189529,3,"completed",-5.034132,3.0,3,"c1ccc(-c2ccccc2Nc2ccccc2-c2ccccc2)cc1","C1=CCC(c2ccccc2Nc2ccccc2C2=CC=CC2)=C1",{},"[c:0]1[ch:1][ch][c:3][c!r5:4][c!r5:5]1>>[c:0]1[CH2:1][c:3][c:4][c:5]1",null,-0.2034699044],[-0.0975585792,149.397934408,3,"completed",-5.087124,3.0,3,"C1=CCC(c2c(Nc3ccccc3)cccc2Nc2ccccc2)=C1","c1ccc(Nc2cccc(Nc3ccccc3)c2-c2ccc[nH]2)cc1",{},"[#6H2r5:1]>>[NH:1]",null,-0.1496695713],[-0.0976488397,86.6646205899,3,"completed",-5.140852,3.0,3,"C1=CCC(c2cc(Nc3ccccc3)cc(Nc3ccccc3)c2)=C1","c1ccc(Nc2cc(Nc3ccccc3)cc(-c3ccco3)c2)cc1",{},"[#6H2r5:1]>>[O:1]",null,-0.0912606736],[-0.0982602362,170.107313962,3,"completed",-4.865128,3.0,3,"C1=CCC(c2c(Nc3ccccc3)cccc2Nc2ccccc2)=C1","C1=CCC(Nc2cccc(NC3=CC=CC3)c2C2=CC=CC2)=C1",{},"[c:0]1[ch:1][ch][c:3][c!r5:4][c!r5:5]1>>[c:0]1[CH2:1][c:3][c:4][c:5]1",null,-0.2365740431],[-0.0985013395,109.9118792452,3,"completed",-5.307096,3.0,3,"c1ccc(-c2cc(Nc3ccccn3)cc(-c3ccccc3)c2)cc1","C1=CCC(c2cc(Nc3ccccn3)cc(C3=CC=CC3)c2)=C1",{},"[c:0]1[ch:1][ch][c:3][c!r5:4][c!r5:5]1>>[c:0]1[CH2:1][c:3][c:4][c:5]1",null,-0.1819233637],[-0.0989289543,150.5711813132,3,"completed",-4.917752,3.0,3,"c1ccc(Nc2cc(-c3ccccc3)cc(Nc3ccccc3)n2)cc1","C1=CCC(Nc2cc(-c3ccccc3)cc(NC3=CC=CC3)n2)=C1",{},"[c:0]1[ch:1][ch][c:3][c!r5:4][c!r5:5]1>>[c:0]1[CH2:1][c:3][c:4][c:5]1",null,-0.1973491932],[-0.0999607265,94.9677856517,3,"completed",-5.18262,3.0,3,"C1=CCC(c2cc(Nc3ccccc3)cc(Nc3ccccc3)c2)=C1","C1=CN=C(c2cc(Nc3ccccc3)cc(Nc3ccccc3)c2)C1",{},"[chr5,CH1r5:1]>>[n:1]",null,-0.1111919595],[-0.1006222356,126.5627866226,3,"completed",-5.156492,3.0,3,"C1=CCC(c2c(Nc3ccccc3)cccc2Nc2ccccc2)=C1","c1ccc(Nc2cccc(Nc3ccccc3)c2-c2cccs2)cc1",{},"[#6H2r5:1]>>[S:1]",null,-0.1325967516],[-0.1006980209,100.8276686308,3,"completed",-5.196696,3.0,3,"c1ccc(Nc2cc(-c3ccccc3)cc(-c3ccccc3)c2)cc1","C1=CCC(c2cc(Nc3ccccc3)cc(C3=CC=CC3)c2)=C1",{},"[c:0]1[ch:1][ch][c:3][c!r5:4][c!r5:5]1>>[c:0]1[CH2:1][c:3][c:4][c:5]1",null,-0.1214404208],[-0.1015346692,101.8785503333,3,"completed",-5.020424,3.0,3,"C1=CC(c2c(Nc3ccccc3)cccc2Nc2ccccc2)=CC1","C1=NC(c2c(Nc3ccccc3)cccc2Nc2ccccc2)=CC1",{},"[chr5,CH1r5:1]>>[n:1]",null,-0.1161123831],[-0.1016036808,97.5902133417,3,"completed",-5.454756,3.0,3,"O=c1ccoc(-c2cc(Nc3ccccc3)cc(Nc3ccccc3)c2)c1","O=c1cc[nH]c(-c2cc(Nc3ccccc3)cc(Nc3ccccc3)c2)c1",{},"[o:1]>>[nH:1]",null,-0.2668168685],[-0.1016628576,96.774487176,3,"completed",-5.184276,3.0,3,"C1=CC(c2cc(Nc3ccccc3)cc(Nc3ccccc3)c2)=CC1","C1=NCC=C1c1cc(Nc2ccccc2)cc(Nc2ccccc2)c1",{},"[chr5,CH1r5:1]>>[n:1]",null,-0.1133379858],[-0.102330971,96.4760228057,3,"completed",-5.20516,3.0,3,"C1=CCC(c2cc(Nc3ccccc3)cc(Nc3ccccc3)c2)=C1","C1=CCC(c2cc(Nc3ccccn3)cc(Nc3ccccn3)c2)=C1",{},"[ch&r6:0]>>[nr6:0]",null,-0.1213521715],[-0.1030328836,85.3878833284,3,"completed",-5.450524,3.0,3,"O=c1cccc(-c2cc(Nc3ccccc3)cc(Nc3ccccc3)c2)o1","O=c1cccc(-c2cc(Nc3ccccc3)cc(Nc3ccccc3)c2)[nH]1",{},"[o:1]>>[nH:1]",null,-0.2597998406],[-0.1035291317,100.9031386329,3,"completed",-5.125488,3.0,3,"C1=CC(c2cc(Nc3ccccc3)cc(Nc3ccccc3)c2)=CC1","C1=CC(c2cc(Nc3ccccc3)cc(Nc3ccccc3)c2)=NC1",{},"[chr5,CH1r5:1]>>[n:1]",null,-0.1024683662],[-0.1035826101,128.1954789112,3,"completed",-5.42136,3.0,3,"O=c1ccoc(-c2c(Nc3ccccc3)cccc2Nc2ccccc2)c1","O=c1cc[nH]c(-c2c(Nc3ccccc3)cccc2Nc2ccccc2)c1",{},"[o:1]>>[nH:1]",null,-0.2589159769],[-0.1040045459,94.9934714437,3,"completed",-5.131284,3.0,3,"c1ccc(Nc2cc(Nc3ccccc3)cc(-c3ccccc3)c2)cc1","c1ccc(Nc2cc(Nc3ccccc3)cc(-c3ccccn3)c2)cc1",{},"[ch&r6:0]>>[nr6:0]",null,-0.0974849581],[-0.1044372811,132.675080101,3,"completed",-4.89098,3.0,3,"c1ccc(Nc2cc(Nc3ccccc3)cc(-c3ccccn3)c2)cc1","C1=CC(Nc2cc(NC3=CCC=C3)cc(-c3ccccn3)c2)=CC1",{},"[c:0]1[ch:1][ch][c:3][c!r5:4][c!r5:5]1>>[c:0]1[CH2:1][c:3][c:4][c:5]1",null,-0.1975106667],[-0.105269332,144.6715766794,3,"completed",-4.916096,3.0,3,"c1ccc(Nc2cccc(Nc3ccccc3)n2)cc1","C1=CCC(Nc2cccc(NC3=CC=CC3)n2)=C1",{},"[c:0]1[ch:1][ch][c:3][c!r5:4][c!r5:5]1>>[c:0]1[CH2:1][c:3][c:4][c:5]1",null,-0.1936543284],[-0.1057566384,188.6828138978,3,"completed",-4.814528,3.0,3,"c1ccc(Nc2cccc(Nc3ccccc3)c2-c2ccccn2)cc1","C1=CCC(Nc2cccc(NC3=CC=CC3)c2-c2ccccn2)=C1",{},"[c:0]1[ch:1][ch][c:3][c!r5:4][c!r5:5]1>>[c:0]1[CH2:1][c:3][c:4][c:5]1",null,-0.2748333914],[-0.1062413171,135.6032290021,3,"completed",-5.13524,3.0,3,"C1=CCC(c2c(Nc3ccccc3)cccc2Nc2ccccc2)=C1","C1=CN=C(c2c(Nc3ccccc3)cccc2Nc2ccccc2)C1",{},"[chr5,CH1r5:1]>>[n:1]",null,-0.1378286833],[-0.1065335777,93.6802341915,3,"completed",-5.207,3.0,3,"c1ccc(Nc2cc(Nc3ccccc3)cc(-c3ccccc3)c2)cc1","c1ccc(Nc2cc(Nc3ccccc3)cc(-c3cccnc3)c2)cc1",{},"[ch&r6:0]>>[nr6:0]",null,-0.119941637],[-0.1070847795,175.1372053153,3,"completed",-4.924284,3.0,3,"c1ccc(Nc2cccc(Nc3ccccc3)c2-c2cccnc2)cc1","C1=CCC(Nc2cccc(NC3=CC=CC3)c2-c2cccnc2)=C1",{},"[c:0]1[ch:1][ch][c:3][c!r5:4][c!r5:5]1>>[c:0]1[CH2:1][c:3][c:4][c:5]1",null,-0.214014803],[-0.107169984,226.4025676848,3,"completed",-5.093196,3.0,3,"O=c1ccoc(-c2c(Nc3ccccc3)cccc2Nc2ccccc2)c1","O=c1ccoc(-c2c(NC3=CC=CC3)cccc2NC2=CC=CC2)c1",{},"[c:0]1[ch:1][ch][c:3][c!r5:4][c!r5:5]1>>[c:0]1[CH2:1][c:3][c:4][c:5]1",null,-0.2264526593],[-0.1076826095,84.9868007496,3,"completed",-5.193476,3.0,3,"C1=CC(c2c(Nc3ccccc3)cccc2Nc2ccccc2)=CC1","C1=NCC=C1c1c(Nc2ccccc2)cccc1Nc1ccccc1",{},"[chr5,CH1r5:1]>>[n:1]",null,-0.1072579133],[-0.1078147505,83.0974750888,3,"completed",-5.185932,3.0,3,"C1=CCC(c2cc(Nc3ccccc3)cc(Nc3ccccc3)c2)=C1","C1=NC=C(c2cc(Nc3ccccc3)cc(Nc3ccccc3)c2)C1",{},"[chr5,CH1r5:1]>>[n:1]",null,-0.1025841196],[-0.1084398769,152.9996282249,3,"completed",-4.99448,3.0,3,"C1=CC(Nc2cccc(NC3=CCC=C3)c2-c2ccccc2)=CC1","C1=CC(Nc2cccc(NC3=CCC=C3)c2-c2ccncc2)=CC1",{},"[ch&r6:0]>>[nr6:0]",null,-0.1698963706],[-0.1086286949,111.6340445316,3,"completed",-5.002208,3.0,3,"C1=CC(=C2C=C(Nc3ccccc3)C(Nc3ccccc3)=C2)C=C1","C1=CC(=C2C=C(NC3=CCC=C3)C(NC3=CCC=C3)=C2)C=C1",{},"[c:0]1[ch:1][ch][c:3][c!r5:4][c!r5:5]1>>[c:0]1[CH2:1][c:3][c:4][c:5]1",null,-0.1309510014],[-0.1098254468,134.0491762948,3,"completed",-5.096784,3.0,3,"C1=CC(c2c(Nc3ccccc3)cccc2Nc2ccccc2)=CC1","C1=CC(c2c(Nc3ccccc3)cccc2Nc2ccccc2)=NC1",{},"[chr5,CH1r5:1]>>[n:1]",null,-0.1340680781],[-0.1100772746,167.7954208255,3,"completed",-4.816184,3.0,3,"c1ccc2c[nH]cc2c1","c1ccc(Nc2cc3c[nH]cc3cc2Nc2ccccc2)cc1",{},"[ch&r6,CH1&r5:1]>>[*:1](-N-c1ccccc1)",null,-0.260049128],[-0.1101141365,147.6454845545,3,"completed",-4.956484,3.0,3,"C1=CC(c2cc(Nc3ccccc3)cc(C3=CCC=C3)c2)=CC1","C1=CC(Nc2cc(C3=CCC=C3)cc(C3=CCC=C3)c2)=CC1",{},"[c:0]1[ch:1][ch][c:3][c!r5:4][c!r5:5]1>>[c:0]1[CH2:1][c:3][c:4][c:5]1",null,-0.178582311],[-0.110451554,105.5240958354,3,"completed",-5.27692,3.0,3,"C1=CC(c2cc(Nc3ccccc3)cc(C3=CCC=C3)c2)=CC1","C1=CC(c2cc(Nc3ccccn3)cc(C3=CCC=C3)c2)=CC1",{},"[ch&r6:0]>>[nr6:0]",null,-0.1627042444],[-0.1105458088,85.611890825,3,"completed",-5.12144,3.0,3,"c1ccc(Nc2cc(Nc3ccccc3)cc(-c3ccccc3)c2)cc1","C1=CCC(c2cc(Nc3ccccc3)cc(Nc3ccccc3)c2)=C1",{},"[c:0]1[ch:1][ch][c:3][c!r5:4][c!r5:5]1>>[c:0]1[CH2:1][c:3][c:4][c:5]1",null,-0.0869174086],[-0.1110398206,155.5027587279,3,"completed",-4.784628,3.0,3,"C1=CCC(c2ccccc2Nc2ccccc2C2=CC=CC2)=C1","C1=CCC(C2=CCC=C2NC2=CCC=C2C2=CC=CC2)=C1",{},"[c:0]1[ch:1][ch][c:3][c!r5:4][c!r5:5]1>>[c:0]1[CH2:1][c:3][c:4][c:5]1",null,-0.2700301135],[-0.1115627579,199.4622857075,3,"completed",-4.777084,3.0,3,"C1=CCC(Nc2ccccc2-c2ccccc2NC2=CC=CC2)=C1","C1=CCC(NC2=CCC=C2C2=CCC=C2NC2=CC=CC2)=C1",{},"[c:0]1[ch:1][ch][c:3][c!r5:4][c!r5:5]1>>[c:0]1[CH2:1][c:3][c:4][c:5]1",null,-0.3014628128],[-0.1126465696,106.9722624293,3,"completed",-5.0966,3.0,3,"c1ccc(Nc2cccc(Nc3ccccc3)c2-c2ccccc2)cc1","c1ccc(Nc2cccc(Nc3ccccc3)c2-c2ccccn2)cc1",{},"[ch&r6:0]>>[nr6:0]",null,-0.1069987352],[-0.1126572484,95.7854530779,3,"completed",-5.170568,3.0,3,"C1=CC(c2cc(Nc3ccccc3)cc(Nc3ccccc3)c2)=CC1","C1=CC(c2cc(Nc3ccccn3)cc(Nc3ccccn3)c2)=CC1",{},"[ch&r6:0]>>[nr6:0]",null,-0.1077727976],[-0.1134423604,252.7145966736,3,"completed",-4.910576,3.0,3,"c1ccc(N(c2ccccc2)c2ccccc2)cc1","C1=CCC(N(c2ccccc2)c2ccccc2)=C1",{},"[c:0]1[ch:1][ch][c:3][c!r5:4][c!r5:5]1>>[c:0]1[CH2:1][c:3][c:4][c:5]1",null,-0.2853884699],[-0.1135666757,99.8058978216,3,"completed",-5.269652,3.0,3,"O=c1cc(-c2c(Nc3ccccc3)cccc2Nc2ccccc2)cco1","O=c1cc(-c2c(Nc3ccccc3)cccc2Nc2ccccc2)cc[nH]1",{},"[o:1]>>[nH:1]",null,-0.1551267217],[-0.1139841718,127.3875583499,3,"completed",-5.21344,3.0,3,"C1=CCC(c2c(Nc3ccccc3)cccc2Nc2ccccc2)=C1","C1=NC=C(c2c(Nc3ccccc3)cccc2Nc2ccccc2)C1",{},"[chr5,CH1r5:1]>>[n:1]",null,-0.1501106941],[-0.1140782797,131.6574110325,3,"completed",-4.973412,3.0,3,"c1ccc(N(c2ccccc2)c2ccccc2)cc1","C1=CC(N(c2ccccc2)c2ccccc2)=CC1",{},"[c:0]1[ch:1][ch][c:3][c!r5:4][c!r5:5]1>>[c:0]1[CH2:1][c:3][c:4][c:5]1",null,-0.1586999985],[-0.1149478145,133.6184011931,3,"completed",-5.28704,3.0,3,"c1ccc(-c2cc(Nc3cccnc3)cc(-c3ccccc3)c2)cc1","C1=CCC(c2cc(Nc3cccnc3)cc(C3=CC=CC3)c2)=C1",{},"[c:0]1[ch:1][ch][c:3][c!r5:4][c!r5:5]1>>[c:0]1[CH2:1][c:3][c:4][c:5]1",null,-0.1870722276],[-0.1152658303,168.8345646488,3,"completed",-4.9057,3.0,3,"C1=CCC(Nc2cc(-c3ccccc3)cc(-c3ccccc3)c2)=C1","C1=CCC(Nc2cc(C3=CC=CC3)cc(C3=CC=CC3)c2)=C1",{},"[c:0]1[ch:1][ch][c:3][c!r5:4][c!r5:5]1>>[c:0]1[CH2:1][c:3][c:4][c:5]1",null,-0.2168036677],[-0.1155274592,126.1166255351,3,"completed",-5.153824,3.0,3,"c1ccc(Nc2cccc(Nc3ccccc3)c2-c2ccccc2)cc1","C1=CCC(c2c(Nc3ccccc3)cccc2Nc2ccccc2)=C1",{},"[c:0]1[ch:1][ch][c:3][c!r5:4][c!r5:5]1>>[c:0]1[CH2:1][c:3][c:4][c:5]1",null,-0.131624255],[-0.1160080207,125.2508948368,3,"completed",-5.472696,3.0,3,"c1ccc(Nc2cc(-c3ccccc3)cc(-c3ccccc3)c2)cc1","c1ccc(Nc2cc(-c3ccccc3)nc(-c3ccccc3)c2)cc1",{},"[ch&r6:0]>>[nr6:0]",null,-0.2893957805],[-0.1161914178,264.1260134176,3,"completed",-4.73734,3.0,3,"C1=C(Nc2ccccc2)C(Nc2ccccc2)=CC1","C1=CC(NC2=CCC=C2NC2=CCC=C2)=CC1",{},"[c:0]1[ch:1][ch][c:3][c!r5:4][c!r5:5]1>>[c:0]1[CH2:1][c:3][c:4][c:5]1",null,-0.3663447366],[-0.1163420068,146.6637926013,3,"completed",-5.021712,3.0,3,"c1ccc2c(Nc3cccc4ccccc34)cccc2c1","C1=Cc2c(cccc2Nc2cccc3c2C=CC3)C1",{},"[c:0]1[ch:1][ch][c:3][c!r5:4][c!r5:5]1>>[c:0]1[CH2:1][c:3][c:4][c:5]1",null,-0.1565678237],[-0.1163547489,156.6165599075,3,"completed",-5.02898,3.0,3,"c1ccc2cscc2c1","c1ccc(Nc2cc3cscc3cc2Nc2ccccc2)cc1",{},"[ch&r6,CH1&r5:1]>>[*:1](-N-c1ccccc1)",null,-0.164317463],[-0.1167219488,352.4178758167,3,"completed",-4.780672,3.0,3,"c1ccc2c(c1)SCS2","c1ccc(Nc2cc3c(cc2Nc2ccccc2)SCS3)cc1",{},"[ch&r6,CH1&r5:1]>>[*:1](-N-c1ccccc1)",null,-0.4173294158],[-0.1172884461,84.1374371617,3,"completed",-5.15134,3.0,3,"c1ccc(Nc2cccc(Nc3ccccc3)c2)cc1","c1ccc(Nc2cccc(Nc3ccccn3)c2)nc1",{},"[ch&r6:0]>>[nr6:0]",null,-0.0914912464],[-0.1174518775,85.4373562255,3,"completed",-5.208104,3.0,3,"c1ccc(Nc2cccc(Nc3ccccc3)c2-c2ccccc2)cc1","c1ccc(Nc2cccc(Nc3ccccc3)c2-c2cccnc2)cc1",{},"[ch&r6:0]>>[nr6:0]",null,-0.1141311285],[-0.1176311128,216.441207342,3,"completed",-4.822992,3.0,3,"C1=CC(c2ccccc2Nc2ccccc2C2=CCC=C2)=CC1","c1ccc(-c2cc[nH]c2)c(Nc2ccccc2-c2cc[nH]c2)c1",{},"[#6H2r5:1]>>[NH:1]",null,-0.2905962456],[-0.1177055166,191.5486578168,3,"completed",-4.641108,3.0,3,"O=c1c(NC2=CCC=C2)cocc1NC1=CCC=C1","O=c1c(NC2=CCC=C2)c[nH]cc1NC1=CCC=C1",{},"[o:1]>>[nH:1]",null,-0.3740000046],[-0.1183486732,100.5072897603,3,"completed",-5.287224,3.0,3,"O=c1cc(-c2cc(Nc3ccccc3)cc(Nc3ccccc3)c2)cco1","O=c1cc(-c2cc(Nc3ccccc3)cc(Nc3ccccc3)c2)cc[nH]1",{},"[o:1]>>[nH:1]",null,-0.1651593174],[-0.1186713833,228.0302658854,3,"completed",-5.073232,3.0,3,"O=c1cccc(-c2c(Nc3ccccc3)cccc2Nc2ccccc2)o1","O=c1cccc(-c2c(NC3=CC=CC3)cccc2NC2=CC=CC2)o1",{},"[c:0]1[ch:1][ch][c:3][c!r5:4][c!r5:5]1>>[c:0]1[CH2:1][c:3][c:4][c:5]1",null,-0.2287988195],[-0.119030885,157.1664985148,3,"completed",-4.650584,3.0,3,"O=c1c(NC2=CC=CC2)cocc1NC1=CC=CC1","O=c1c(NC2=CC=CC2)c[nH]cc1NC1=CC=CC1",{},"[o:1]>>[nH:1]",null,-0.3516659372],[-0.1190337748,200.2774556535,3,"completed",-4.959704,3.0,3,"O=c1ccocc1-c1cc(Nc2ccccc2)cc(Nc2ccccc2)c1","O=c1cc[nH]cc1-c1cc(Nc2ccccc2)cc(Nc2ccccc2)c1",{},"[o:1]>>[nH:1]",null,-0.2230598874],[-0.119229048,103.9409151887,3,"completed",-5.123188,3.0,3,"C1=CCC(c2c(Nc3ccccc3)cccc2Nc2ccccc2)=C1","c1ccc(Nc2cccc(Nc3ccccc3)c2-c2ccco2)cc1",{},"[#6H2r5:1]>>[O:1]",null,-0.1052006592],[-0.1202696824,117.6641239047,3,"completed",-5.16836,3.0,3,"c1ccc(Nc2cc(Nc3ccccc3)cc(-c3ccccc3)c2)cc1","c1ccc(Nc2cc(-c3ccccc3)cc(Nc3ccccc3)n2)cc1",{},"[ch&r6:0]>>[nr6:0]",null,-0.1270222813],[-0.1203656926,688.3391981559,3,"completed",-4.388292,3.0,3,"c1ccc(Nc2ccc(Nc3ccccc3)[nH]2)cc1","C1=CC(Nc2ccc(NC3=CCC=C3)[nH]2)=CC1",{},"[c:0]1[ch:1][ch][c:3][c!r5:4][c!r5:5]1>>[c:0]1[CH2:1][c:3][c:4][c:5]1",null,-0.8497115437],[-0.1204247735,125.2581626473,3,"completed",-4.967616,3.0,3,"c1ccc(Nc2cc(Nc3ccccc3)cc(-c3cccnc3)c2)cc1","C1=CC(Nc2cc(NC3=CCC=C3)cc(-c3cccnc3)c2)=CC1",{},"[c:0]1[ch:1][ch][c:3][c!r5:4][c!r5:5]1>>[c:0]1[CH2:1][c:3][c:4][c:5]1",null,-0.1558111479],[-0.1205365293,284.7438752207,3,"completed",-4.33668,3.0,3,"c1ccc(Nc2ccc(Nc3ccccc3)s2)cc1","C1=CC(Nc2ccc(NC3=CCC=C3)s2)=CC1",{},"[c:0]1[ch:1][ch][c:3][c!r5:4][c!r5:5]1>>[c:0]1[CH2:1][c:3][c:4][c:5]1",null,-0.6054595044],[-0.1211450382,183.9340221469,3,"completed",-5.2484,3.0,3,"O=c1cc(Nc2ccccc2)[nH]c(Nc2ccccc2)c1","O=c1cc(NC2=CC=CC2)[nH]c(NC2=CC=CC2)c1",{},"[c:0]1[ch:1][ch][c:3][c!r5:4][c!r5:5]1>>[c:0]1[CH2:1][c:3][c:4][c:5]1",null,-0.2112410446],[-0.1212837095,287.8733075101,3,"completed",-4.458028,3.0,3,"c1ccc(Nc2c[nH]cc2Nc2ccccc2)cc1","C1=CC(Nc2c[nH]cc2NC2=CCC=C2)=CC1",{},"[c:0]1[ch:1][ch][c:3][c!r5:4][c!r5:5]1>>[c:0]1[CH2:1][c:3][c:4][c:5]1",null,-0.5336794779],[-0.121516764,158.3488330839,3,"completed",-4.743872,3.0,3,"c1ccc(Nc2cccc3c(Nc4ccccc4)cccc23)cc1","C1=CC(Nc2cccc3c(NC4=CCC=C4)cccc23)=CC1",{},"[c:0]1[ch:1][ch][c:3][c!r5:4][c!r5:5]1>>[c:0]1[CH2:1][c:3][c:4][c:5]1",null,-0.2953297439],[-0.1215220348,228.0495497002,3,"completed",-4.771288,3.0,3,"C1=CC(N(c2ccccc2)c2ccccc2)=CC1","c1ccc(N(c2ccccc2)c2cc[nH]c2)cc1",{},"[#6H2r5:1]>>[NH:1]",null,-0.3239627614],[-0.1215958735,106.0392346332,3,"completed",-5.234048,3.0,3,"c1ccc(Nc2cc(Nc3ccccc3)cc(-c3ccccc3)c2)cc1","c1ccc(Nc2cc(Nc3ccccc3)cc(-c3ccncc3)c2)cc1",{},"[ch&r6:0]>>[nr6:0]",null,-0.1415947166],[-0.1217341819,160.0077766942,3,"completed",-4.811768,3.0,3,"C1=CC(c2cc(Nc3ccccc3)cc(Nc3ccccc3)c2)=CC1","C1=CCC(Nc2cc(NC3=CC=CC3)cc(C3=CCC=C3)c2)=C1",{},"[c:0]1[ch:1][ch][c:3][c!r5:4][c!r5:5]1>>[c:0]1[CH2:1][c:3][c:4][c:5]1",null,-0.2575083584],[-0.1219700999,125.9686065383,3,"completed",-5.034776,3.0,3,"C1=CC(Nc2cccc(-c3cccc(NC4=CCC=C4)c3)c2)=CC1","C1=CC(Nc2cccc(-c3cccc(NC4=CCC=C4)n3)n2)=CC1",{},"[ch&r6:0]>>[nr6:0]",null,-0.1339874368],[-0.1220126986,207.0482887381,3,"completed",-4.709464,3.0,3,"C1=C(Nc2ccccc2)C(Nc2ccccc2)=CC1","C1=CCC(NC2=CCC=C2NC2=CC=CC2)=C1",{},"[c:0]1[ch:1][ch][c:3][c!r5:4][c!r5:5]1>>[c:0]1[CH2:1][c:3][c:4][c:5]1",null,-0.3429329291],[-0.1229109506,244.000701954,3,"completed",-4.737432,3.0,3,"c1ccc(Nc2cscc2Nc2ccccc2)cc1","C1=CC(Nc2cscc2NC2=CCC=C2)=CC1",{},"[c:0]1[ch:1][ch][c:3][c!r5:4][c!r5:5]1>>[c:0]1[CH2:1][c:3][c:4][c:5]1",null,-0.3520647161],[-0.1233057999,177.3193665215,3,"completed",-4.953816,3.0,3,"C1=CCC(Nc2cccc(NC3=CC=CC3)c2-c2ccccc2)=C1","C1=CCC(Nc2cccc(NC3=CC=CC3)c2-c2ccncc2)=C1",{},"[ch&r6:0]>>[nr6:0]",null,-0.20472748],[-0.1237678352,110.4271417376,3,"completed",-4.72216,3.0,3,"C1=CC(Nc2cccc(-c3cccc(NC4=CCC=C4)c3)c2)=CC1","C1=CC(NC2=CCC(C3=CC(NC4=CCC=C4)=CC3)=C2)=CC1",{},"[c:0]1[ch:1][ch][c:3][c!r5:4][c!r5:5]1>>[c:0]1[CH2:1][c:3][c:4][c:5]1",null,-0.2866148213],[-0.1237891619,119.5736858211,3,"completed",-5.17342,3.0,3,"C1=CCC(c2cc(Nc3ccccc3)cc(C3=CC=CC3)c2)=C1","c1ccc(Nc2cc(-c3ccc[nH]3)cc(-c3ccc[nH]3)c2)cc1",{},"[#6H2r5:1]>>[NH:1]",null,-0.1301507187],[-0.1241188241,247.53129984,3,"completed",-4.852248,3.0,3,"C1=CC(Nc2ccccc2-c2ccccc2NC2=CCC=C2)=CC1","C1=CC(NC2=CCC=C2C2=CCC=C2NC2=CCC=C2)=CC1",{},"[c:0]1[ch:1][ch][c:3][c!r5:4][c!r5:5]1>>[c:0]1[CH2:1][c:3][c:4][c:5]1",null,-0.3022390786],[-0.124160011,107.4785839581,3,"completed",-5.325128,3.0,3,"O=c1ccc(-c2cc(Nc3ccccc3)cc(Nc3ccccc3)c2)co1","O=c1ccc(-c2cc(Nc3ccccc3)cc(Nc3ccccc3)c2)c[nH]1",{},"[o:1]>>[nH:1]",null,-0.1907514824],[-0.1242087674,111.1765541003,3,"completed",-4.696308,3.0,3,"C1=C(Nc2ccccc2)CC=C1C1=CCC(Nc2ccccc2)=C1","C1=CCC(NC2=CC(C3=CCC(NC4=CC=CC4)=C3)=CC2)=C1",{},"[c:0]1[ch:1][ch][c:3][c!r5:4][c!r5:5]1>>[c:0]1[CH2:1][c:3][c:4][c:5]1",null,-0.3036678602],[-0.1244242931,257.1306951387,3,"completed",-4.631356,3.0,3,"C1=CC(=C2C=CC(Nc3ccccc3)=C2)C=C1Nc1ccccc1","C1=CC(NC2=CC(=C3C=CC(NC4=CCC=C4)=C3)C=C2)=CC1",{},"[c:0]1[ch:1][ch][c:3][c!r5:4][c!r5:5]1>>[c:0]1[CH2:1][c:3][c:4][c:5]1",null,-0.4168135336],[-0.1245982436,251.8842346309,3,"completed",-5.14122,3.0,3,"C1=CCC(Nc2cc(-c3ccccc3)cc(-c3ccccc3)c2)=C1","C1=CCC(Nc2cc(-c3ccccc3)nc(-c3ccccc3)c2)=C1",{},"[ch&r6:0]>>[nr6:0]",null,-0.253531499],[-0.1249768275,133.8540408222,3,"completed",-4.92594,3.0,3,"C1=CC(c2cc(Nc3ccccc3)cc(C3=CCC=C3)c2)=CC1","c1ccc(Nc2cc(-c3cc[nH]c3)cc(-c3cc[nH]c3)c2)cc1",{},"[#6H2r5:1]>>[NH:1]",null,-0.1810038044],[-0.1251391609,217.1970697389,3,"completed",-4.965592,3.0,3,"c1ccc(Nc2cncc(Nc3ccccc3)c2-c2ccccc2)cc1","C1=CC(Nc2cncc(NC3=CCC=C3)c2-c2ccccc2)=CC1",{},"[c:0]1[ch:1][ch][c:3][c!r5:4][c!r5:5]1>>[c:0]1[CH2:1][c:3][c:4][c:5]1",null,-0.2366995294],[-0.1252621248,102.9811249524,3,"completed",-5.148764,3.0,3,"C1=CC(c2cc(Nc3ccccc3)cc(Nc3ccccc3)c2)=CC1","c1ccc(Nc2cc(Nc3ccccc3)cc(-c3ccoc3)c2)cc1",{},"[#6H2r5:1]>>[O:1]",null,-0.1084909981],[-0.125296537,673.7674129325,3,"completed",-4.59842,3.0,3,"C1=CC(=C2C(Nc3ccccc3)=CC=C2Nc2ccccc2)C=C1","C1=CC(=C2C(NC3=CCC=C3)=CC=C2NC2=CCC=C2)C=C1",{},"[c:0]1[ch:1][ch][c:3][c!r5:4][c!r5:5]1>>[c:0]1[CH2:1][c:3][c:4][c:5]1",null,-0.7597617719],[-0.1254742961,232.96004215,3,"completed",-5.054648,3.0,3,"c1ccc(Nc2ccccc2-c2ccccc2Nc2ccccc2)cc1","C1=C(Nc2ccccc2)C(C2=CCC=C2Nc2ccccc2)=CC1",{},"[c:0]1[ch:1][ch][c:3][c!r5:4][c!r5:5]1>>[c:0]1[CH2:1][c:3][c:4][c:5]1",null,-0.2351131965],[-0.1263065038,96.7667707861,3,"completed",-5.43884,3.0,3,"O=c1cccc(-c2c(Nc3ccccc3)cccc2Nc2ccccc2)o1","O=c1cccc(-c2c(Nc3ccccc3)cccc2Nc2ccccc2)[nH]1",{},"[o:1]>>[nH:1]",null,-0.2561678264],[-0.126933489,153.6437982832,3,"completed",-4.786376,3.0,3,"C1=CCC(c2cccc(Nc3cccc(C4=CC=CC4)c3)c2)=C1","C1=CCC(C2=CC(NC3=CCC(C4=CC=CC4)=C3)=CC2)=C1",{},"[c:0]1[ch:1][ch][c:3][c!r5:4][c!r5:5]1>>[c:0]1[CH2:1][c:3][c:4][c:5]1",null,-0.2679604883],[-0.1276385886,156.3225254364,3,"completed",-5.265604,3.0,3,"C1=CC(c2cc(Nc3ccccc3)cc(C3=CCC=C3)c2)=CC1","C1=CC(c2cc(Nc3cccnc3)cc(C3=CCC=C3)c2)=CC1",{},"[ch&r6:0]>>[nr6:0]",null,-0.1946145614],[-0.1278938303,404.368774842,3,"completed",-4.327572,3.0,3,"C1=CC(Nc2ccccc2)=C(C2=C(Nc3ccccc3)C=CC2)C1","C1=CC(NC2=C(C3=C(NC4=CCC=C4)C=CC3)CC=C2)=CC1",{},"[c:0]1[ch:1][ch][c:3][c!r5:4][c!r5:5]1>>[c:0]1[CH2:1][c:3][c:4][c:5]1",null,-0.6751815782],[-0.1278938303,346.5426073258,3,"completed",-4.3399,3.0,3,"C1=CC(Nc2ccccc2-c2ccccc2NC2=CCC=C2)=CC1","C1=CC(NC2=C(C3=C(NC4=CCC=C4)CC=C3)C=CC2)=CC1",{},"[c:0]1[ch:1][ch][c:3][c!r5:4][c!r5:5]1>>[c:0]1[CH2:1][c:3][c:4][c:5]1",null,-0.6349726479],[-0.1279312614,90.9172353162,3,"completed",-5.16836,3.0,3,"C1=CC(c2c(Nc3ccccc3)cccc2Nc2ccccc2)=CC1","c1ccc(Nc2cccc(Nc3ccccc3)c2-c2ccoc2)cc1",{},"[#6H2r5:1]>>[O:1]",null,-0.1027412166],[-0.1282617836,237.7373893655,3,"completed",-4.982796,3.0,3,"O=c1ccocc1-c1c(Nc2ccccc2)cccc1Nc1ccccc1","O=c1cc[nH]cc1-c1c(Nc2ccccc2)cccc1Nc1ccccc1",{},"[o:1]>>[nH:1]",null,-0.2514957004],[-0.1285903857,189.7029960684,3,"completed",-4.890704,3.0,3,"c1ccc(Nc2cccc(-c3cccc(Nc4ccccc4)c3)c2)cc1","C1=CCC(Nc2cccc(-c3cccc(NC4=CC=CC4)c3)c2)=C1",{},"[c:0]1[ch:1][ch][c:3][c!r5:4][c!r5:5]1>>[c:0]1[CH2:1][c:3][c:4][c:5]1",null,-0.2396906055],[-0.1291230184,123.9309581057,3,"completed",-4.936704,3.0,3,"c1ccc(Nc2cccc3cccc(Nc4ccccc4)c23)cc1","C1=CCC(Nc2cccc3cccc(NC4=CC=CC4)c23)=C1",{},"[c:0]1[ch:1][ch][c:3][c!r5:4][c!r5:5]1>>[c:0]1[CH2:1][c:3][c:4][c:5]1",null,-0.1685972074],[-0.1294935556,119.0460407328,3,"completed",-4.76218,3.0,3,"C1=C(Nc2ccccc2)C=C(C2=CC(Nc3ccccc3)=CC2)C1","C1=CCC(NC2=CCC(C3=CC(NC4=CC=CC4)=CC3)=C2)=C1",{},"[c:0]1[ch:1][ch][c:3][c!r5:4][c!r5:5]1>>[c:0]1[CH2:1][c:3][c:4][c:5]1",null,-0.2647487724],[-0.1295976937,141.8344471949,3,"completed",-4.745712,3.0,3,"C1=C(NC2=CCC(c3ccccc3)=C2)C=C(c2ccccc2)C1","C1=CC(C2=CC(NC3=CCC(C4=CCC=C4)=C3)=CC2)=CC1",{},"[c:0]1[ch:1][ch][c:3][c!r5:4][c!r5:5]1>>[c:0]1[CH2:1][c:3][c:4][c:5]1",null,-0.2856952993],[-0.1296798794,374.5993234545,3,"completed",-5.27002,3.0,3,"c1ccc(Nc2ccccc2Nc2ccccc2)cc1","c1ccc(Nc2ccccc2Nc2ccccn2)nc1",{},"[ch&r6:0]>>[nr6:0]",null,-0.3930508686],[-0.1303519769,159.1725301325,3,"completed",-5.16422,3.0,3,"C1=CC(c2cc(Nc3ccccc3)cc(Nc3ccccc3)c2)=CC1","C1=C(c2cc(Nc3ccccc3)cc(Nc3ccccc3)c2)OCO1",{},"[CH,ch:0]1=[C,c:1][C,c:2]=[CH,ch:3][*:4]1>>[O:0]1[*:1]=,:[*:2][O:3][*:4]1",null,-0.1653987801],[-0.130448642,88.4562358796,3,"completed",-5.242052,3.0,3,"C1=CCC(c2cc(Nc3ccccc3)cc(Nc3ccccc3)c2)=C1","C1=NCC(c2cc(Nc3ccccc3)cc(Nc3ccccc3)c2)=C1",{},"[chr5,CH1r5:1]>>[n:1]",null,-0.1330868262],[-0.1305933992,173.8107446876,3,"completed",-5.2714,3.0,3,"C1=CC(Nc2cc(-c3ccccc3)cc(-c3ccccc3)c2)=CC1","C1=CC(Nc2cc(-c3ccccc3)nc(-c3ccccc3)c2)=CC1",{},"[ch&r6:0]>>[nr6:0]",null,-0.211199847],[-0.1307628327,168.8234374803,3,"completed",-4.910484,3.0,3,"C1=C(Nc2ccccc2)C=C(C2=CC(Nc3ccccc3)=CC2)C1","C1=C(Nc2ccccn2)C=C(C2=CC(Nc3ccccn3)=CC2)C1",{},"[ch&r6:0]>>[nr6:0]",null,-0.2147099137],[-0.1312408133,104.6082178882,3,"completed",-5.220432,3.0,3,"C1=CCC(c2cc(Nc3ccccc3)cc(C3=CC=CC3)c2)=C1","c1ccc(Nc2cc(-c3cccs3)cc(-c3cccs3)c2)cc1",{},"[#6H2r5:1]>>[S:1]",null,-0.1343494469],[-0.1312962272,128.0097283276,3,"completed",-5.129352,3.0,3,"c1ccc2c(Nc3cccc4ccccc34)cccc2c1","C1=Cc2cccc(Nc3cccc4c3CC=C4)c2C1",{},"[c:0]1[ch:1][ch][c:3][c!r5:4][c!r5:5]1>>[c:0]1[CH2:1][c:3][c:4][c:5]1",null,-0.1296481589],[-0.1321093765,104.30056315,3,"completed",-5.351256,3.0,3,"O=c1ccc(-c2c(Nc3ccccc3)cccc2Nc2ccccc2)co1","O=c1ccc(-c2c(Nc3ccccc3)cccc2Nc2ccccc2)c[nH]1",{},"[o:1]>>[nH:1]",null,-0.2044800735],[-0.1327145942,222.4655349436,3,"completed",-4.584896,3.0,3,"C1=CC(Nc2cccc(NC3=CCC=C3)c2-c2ccccc2)=CC1","c1ccc(-c2c(Nc3cc[nH]c3)cccc2Nc2cc[nH]c2)cc1",{},"[#6H2r5:1]>>[NH:1]",null,-0.4236787207],[-0.1330306405,167.7855926831,3,"completed",-5.100556,3.0,3,"c1ccc(Nc2cc(Nc3ccccc3)nc(-c3ccccc3)n2)cc1","C1=CC(Nc2cc(NC3=CCC=C3)nc(-c3ccccc3)n2)=CC1",{},"[c:0]1[ch:1][ch][c:3][c!r5:4][c!r5:5]1>>[c:0]1[CH2:1][c:3][c:4][c:5]1",null,-0.1677860441],[-0.1330338441,160.874187149,3,"completed",-4.967708,3.0,3,"c1ccc(Nc2cncc(Nc3ccccc3)c2)cc1","C1=CC(Nc2cncc(NC3=CCC=C3)c2)=CC1",{},"[c:0]1[ch:1][ch][c:3][c!r5:4][c!r5:5]1>>[c:0]1[CH2:1][c:3][c:4][c:5]1",null,-0.1856234872],[-0.1331293961,141.4145640615,3,"completed",-4.764112,3.0,3,"C1=CCC(c2cccc(Nc3cccc(C4=CC=CC4)c3)c2)=C1","C1=CCC(C2=CCC(NC3=CC(C4=CC=CC4)=CC3)=C2)=C1",{},"[c:0]1[ch:1][ch][c:3][c!r5:4][c!r5:5]1>>[c:0]1[CH2:1][c:3][c:4][c:5]1",null,-0.274372458],[-0.13317809,252.7538384586,3,"completed",-4.831916,3.0,3,"O=c1occcc1-c1c(Nc2ccccc2)cccc1Nc1ccccc1","O=c1occcc1-c1c(NC2=CC=CC2)cccc1NC1=CC=CC1",{},"[c:0]1[ch:1][ch][c:3][c!r5:4][c!r5:5]1>>[c:0]1[CH2:1][c:3][c:4][c:5]1",null,-0.3148020459],[-0.1332017564,88.6603168918,3,"completed",-5.234416,3.0,3,"c1ccc(Nc2cccc(Nc3ccccc3)c2-c2ccccc2)cc1","c1ccc(Nc2cccc(Nc3ccccc3)c2-c2ccncc2)cc1",{},"[ch&r6:0]>>[nr6:0]",null,-0.1292818847],[-0.1338872496,160.1465992475,3,"completed",-4.86154,3.0,3,"C1=CCC(c2cc(Nc3ccccc3)cc(Nc3ccccc3)c2)=C1","C1=CCC(Nc2cc(NC3=CC=CC3)cc(C3=CC=CC3)c2)=C1",{},"[c:0]1[ch:1][ch][c:3][c!r5:4][c!r5:5]1>>[c:0]1[CH2:1][c:3][c:4][c:5]1",null,-0.2313220425],[-0.1342858888,122.0086929691,3,"completed",-5.339204,3.0,3,"C1=CCC(c2cccc(Nc3cccc(C4=CC=CC4)c3)c2)=C1","C1=CCC(c2cccc(Nc3cccc(C4=CC=CC4)n3)n2)=C1",{},"[ch&r6:0]>>[nr6:0]",null,-0.2071791795],[-0.1347989277,155.7119407175,3,"completed",-5.061088,3.0,3,"c1ccc(Nc2cc(-c3ccccc3)cc(-c3ccccc3)c2)cc1","C1=CC(Nc2cc(-c3ccccc3)cc(-c3ccccc3)c2)=CC1",{},"[c:0]1[ch:1][ch][c:3][c!r5:4][c!r5:5]1>>[c:0]1[CH2:1][c:3][c:4][c:5]1",null,-0.1580763705],[-0.1353040964,276.6507594398,3,"completed",-4.808548,3.0,3,"C1=CC(=C2C=CC=C2Nc2ccccc2)C(Nc2ccccc2)=C1","C1=CC(=C2C=CC=C2NC2=CCC=C2)C(NC2=CCC=C2)=C1",{},"[c:0]1[ch:1][ch][c:3][c!r5:4][c!r5:5]1>>[c:0]1[CH2:1][c:3][c:4][c:5]1",null,-0.3437416678],[-0.1357317929,289.4169826422,3,"completed",-4.962188,3.0,3,"c1ccc(Nc2ccccc2-c2ccccc2Nc2ccccc2)cc1","C1=CCC(Nc2ccccc2-c2ccccc2NC2=CC=CC2)=C1",{},"[c:0]1[ch:1][ch][c:3][c!r5:4][c!r5:5]1>>[c:0]1[CH2:1][c:3][c:4][c:5]1",null,-0.3050710443],[-0.1363717014,253.9688902845,3,"completed",-4.801096,3.0,3,"c1ccc(Nc2ccccc2Nc2ccccc2)cc1","C1=CC(Nc2ccccc2NC2=CCC=C2)=CC1",{},"[c:0]1[ch:1][ch][c:3][c!r5:4][c!r5:5]1>>[c:0]1[CH2:1][c:3][c:4][c:5]1",null,-0.3290570799],[-0.1365295896,156.5930579159,3,"completed",-4.88638,3.0,3,"c1ccc(Nc2cc3ccccc3cc2Nc2ccccc2)cc1","C1=CCC(Nc2cc3ccccc3cc2NC2=CC=CC2)=C1",{},"[c:0]1[ch:1][ch][c:3][c!r5:4][c!r5:5]1>>[c:0]1[CH2:1][c:3][c:4][c:5]1",null,-0.2165220611],[-0.136805155,103.3332458329,3,"completed",-5.255944,3.0,3,"C1=CCC(c2c(Nc3ccccc3)cccc2Nc2ccccc2)=C1","C1=NCC(c2c(Nc3ccccc3)cccc2Nc2ccccc2)=C1",{},"[chr5,CH1r5:1]>>[n:1]",null,-0.1503124744],[-0.1370558017,355.4088661109,3,"completed",-4.040532,3.0,3,"c1ccc(NC2=c3ccccc3=C(Nc3ccccc3)C2)cc1","C1=CC(NC2=c3ccccc3=C(NC3=CCC=C3)C2)=CC1",{},"[c:0]1[ch:1][ch][c:3][c!r5:4][c!r5:5]1>>[c:0]1[CH2:1][c:3][c:4][c:5]1",null,-0.8223910014],[-0.1371190932,243.4151923976,3,"completed",-5.052532,3.0,3,"C1=CC(c2c(Nc3ccccc3)cccc2Nc2ccccc2)=CC1","C1=C(c2c(Nc3ccccc3)cccc2Nc2ccccc2)OCO1",{},"[CH,ch:0]1=[C,c:1][C,c:2]=[CH,ch:3][*:4]1>>[O:0]1[*:1]=,:[*:2][O:3][*:4]1",null,-0.2456726059],[-0.1374671132,133.8047324986,3,"completed",-4.617832,3.0,3,"C1=CC(Nc2cccc(-c3cccc(NC4=CCC=C4)c3)c2)=CC1","C1=CC(NC2=CC(C3=CCC(NC4=CCC=C4)=C3)=CC2)=CC1",{},"[c:0]1[ch:1][ch][c:3][c!r5:4][c!r5:5]1>>[c:0]1[CH2:1][c:3][c:4][c:5]1",null,-0.3630727706],[-0.1379302701,107.9383612501,3,"completed",-5.071392,3.0,3,"C1=CCC(NC2=CCC=C2NC2=CC=CC2)=C1","C1=CCC(NC2=CC(=C3C=CC=C3)C=C2NC2=CC=CC2)=C1",{},"[r5:1][CH2r5:2][r5:3]>>[r5:1][C:2](=C1cccc1)[r5:3]",null,-0.109780301],[-0.1381255493,138.7468683561,3,"completed",-5.003404,3.0,3,"c1ccc(Nc2cc(Nc3ccccc3)cc(-c3ccncc3)c2)cc1","C1=CC(Nc2cc(NC3=CCC=C3)cc(-c3ccncc3)c2)=CC1",{},"[c:0]1[ch:1][ch][c:3][c!r5:4][c!r5:5]1>>[c:0]1[CH2:1][c:3][c:4][c:5]1",null,-0.1543462964],[-0.1383675662,158.3148702625,3,"completed",-5.036524,3.0,3,"c1ccc(-c2ccc(Nc3ccc(-c4ccccc4)cc3)cc2)cc1","C1=CC(c2ccc(Nc3ccc(C4=CCC=C4)cc3)cc2)=CC1",{},"[c:0]1[ch:1][ch][c:3][c!r5:4][c!r5:5]1>>[c:0]1[CH2:1][c:3][c:4][c:5]1",null,-0.1644320754],[-0.1389899872,283.7503085147,3,"completed",-4.64626,3.0,3,"c1ccc(Nc2ccc(Nc3ccccc3)cc2)cc1","C1=CC(Nc2ccc(NC3=CCC=C3)cc2)=CC1",{},"[c:0]1[ch:1][ch][c:3][c!r5:4][c!r5:5]1>>[c:0]1[CH2:1][c:3][c:4][c:5]1",null,-0.4259054255],[-0.1393492412,82.2112998031,3,"completed",-5.375728,3.0,3,"C1=CC(c2cc(Nc3ccccc3)cc(Nc3ccccc3)c2)=CC1","C1=CC(c2nc(Nc3ccccc3)cc(Nc3ccccc3)n2)=CC1",{},"[ch&r6:0]>>[nr6:0]",null,-0.2097889499],[-0.1394706621,213.987721805,3,"completed",-4.954552,3.0,3,"C(#Cc1ccc(C#Cc2ccccc2)c2c1=CCC=2)c1ccccc1","C(#Cc1ccc(C#CC2=CC=CC2)c2c1=CCC=2)C1=CC=CC1",{},"[c:0]1[ch:1][ch][c:3][c!r5:4][c!r5:5]1>>[c:0]1[CH2:1][c:3][c:4][c:5]1",null,-0.2369741636],[-0.1396207693,181.6640206532,3,"completed",-4.931184,3.0,3,"c1ccc(Nc2cccc(-c3cccc(Nc4ccccc4)n3)n2)cc1","C1=CCC(Nc2cccc(-c3cccc(NC4=CC=CC4)n3)n2)=C1",{},"[c:0]1[ch:1][ch][c:3][c!r5:4][c!r5:5]1>>[c:0]1[CH2:1][c:3][c:4][c:5]1",null,-0.2167169788],[-0.1396712517,153.534070683,3,"completed",-5.194304,3.0,3,"C1=CC(=C2C=CC=C2)C=C1","C1=CC(=C2C=C(Nc3ccccc3)C(Nc3ccccc3)=C2)C=C1",{},"[ch&r6,CH1&r5:1]>>[*:1](-N-c1ccccc1)",null,-0.167123908],[-0.1400980096,105.1883426184,3,"completed",-5.340952,3.0,3,"C1=CC(c2cc(Nc3ccccc3)cc(C3=CCC=C3)c2)=CC1","C1=CC(c2cc(C3=CCC=C3)nc(Nc3ccccc3)n2)=CC1",{},"[ch&r6:0]>>[nr6:0]",null,-0.1987786254],[-0.1402945786,193.9793573005,3,"completed",-5.17204,3.0,3,"c1ccc(Nc2ccccc2-c2ccccc2Nc2ccccn2)nc1","C1=C(Nc2ccccn2)C(C2=CCC=C2Nc2ccccn2)=CC1",{},"[c:0]1[ch:1][ch][c:3][c!r5:4][c!r5:5]1>>[c:0]1[CH2:1][c:3][c:4][c:5]1",null,-0.2004269798],[-0.1403238307,350.0487975738,3,"completed",-4.32334,3.0,3,"C1=c2c(Nc3ccccc3)ccc(Nc3ccccc3)c2=CC1","C1=CC(Nc2ccc(NC3=CCC=C3)c3c2=CCC=3)=CC1",{},"[c:0]1[ch:1][ch][c:3][c!r5:4][c!r5:5]1>>[c:0]1[CH2:1][c:3][c:4][c:5]1",null,-0.6466084835],[-0.1406870292,271.7928616476,3,"completed",-5.165232,3.0,3,"c1ccc(Nc2c(-c3ccccc3)cccc2-c2ccccc2)cc1","C1=CC(c2cccc(C3=CCC=C3)c2Nc2ccccc2)=CC1",{},"[c:0]1[ch:1][ch][c:3][c!r5:4][c!r5:5]1>>[c:0]1[CH2:1][c:3][c:4][c:5]1",null,-0.2756019129],[-0.1408192403,220.2649423004,3,"completed",-4.925112,3.0,3,"C1=CCC(c2ccccc2Nc2ccccc2C2=CC=CC2)=C1","c1c[nH]c(-c2ccccc2Nc2ccccc2-c2ccc[nH]2)c1",{},"[#6H2r5:1]>>[NH:1]",null,-0.2519993908],[-0.1411828976,298.3750626003,3,"completed",-4.41396,3.0,3,"C1=CC(Nc2ccc3cc(NC4=CCC=C4)ccc3c2)=CC1","c1cc(Nc2ccc3cc(Nc4cc[nH]c4)ccc3c2)c[nH]1",{},"[#6H2r5:1]>>[NH:1]",null,-0.5653729831],[-0.1415827047,212.9966195534,3,"completed",-4.978932,3.0,3,"c1ccc(Nc2ccc3cc(Nc4ccccc4)ccc3c2)cc1","c1ccc(Nc2ccc3cc(Nc4ccccn4)ccc3c2)nc1",{},"[ch&r6:0]>>[nr6:0]",null,-0.2292372475],[-0.1416070277,204.6657494731,3,"completed",-4.900916,3.0,3,"O=c1occcc1-c1c(Nc2ccccc2)cccc1Nc1ccccc1","O=c1occcc1-c1c(NC2=CCC=C2)cccc1NC1=CCC=C1",{},"[c:0]1[ch:1][ch][c:3][c!r5:4][c!r5:5]1>>[c:0]1[CH2:1][c:3][c:4][c:5]1",null,-0.2476064299],[-0.141625238,247.3961699032,3,"completed",-4.492344,3.0,3,"C1=CCC(NC2=CC=C(NC3=CC=CC3)C2)=C1","C1=CCC(NC2=CC=C(NC3=CC=CC3)C2=C2C=CC=C2)=C1",{},"[r5:1][CH2r5:2][r5:3]>>[r5:1][C:2](=C1cccc1)[r5:3]",null,-0.4920724681],[-0.1417873841,227.7649006693,3,"completed",-4.544416,3.0,3,"C1=CC(Nc2cccc(NC3=CCC=C3)c2)=CC1","c1cc(Nc2cc[nH]c2)cc(Nc2cc[nH]c2)c1",{},"[#6H2r5:1]>>[NH:1]",null,-0.4506960225],[-0.1421003466,228.4815729288,3,"completed",-4.938268,3.0,3,"c1ccc(Nc2ccc(Nc3ccccc3)cc2)cc1","c1ccc(Nc2ccc(Nc3ccccn3)cc2)nc1",{},"[ch&r6:0]>>[nr6:0]",null,-0.2549919149],[-0.1424736481,140.3138184494,3,"completed",-5.432124,3.0,3,"c1ccc(-c2cc(Nc3ccncc3)cc(-c3ccccc3)c2)cc1","C1=CCC(c2cc(Nc3ccncc3)cc(C3=CC=CC3)c2)=C1",{},"[c:0]1[ch:1][ch][c:3][c!r5:4][c!r5:5]1>>[c:0]1[CH2:1][c:3][c:4][c:5]1",null,-0.2715475646],[-0.142487831,165.9581143865,3,"completed",-5.145176,3.0,3,"O=c1ccoc(-c2c(Nc3ccccc3)cccc2Nc2ccccc2)c1","O=c1ccoc(-c2c(NC3=CCC=C3)cccc2NC2=CCC=C2)c1",{},"[c:0]1[ch:1][ch][c:3][c!r5:4][c!r5:5]1>>[c:0]1[CH2:1][c:3][c:4][c:5]1",null,-0.1689441402],[-0.1427178088,336.8951115071,3,"completed",-4.378908,3.0,3,"C1=CCC(NC2=CC=C(NC3=CC=CC3)C2)=C1","C1=CCC(Nc2ccc(NC3=CC=CC3)[nH]2)=C1",{},"[#6H2r5:1]>>[NH:1]",null,-0.6068652368],[-0.1430243926,144.5654901648,3,"completed",-5.096968,3.0,3,"C(#Cc1cc2c(cc1C#Cc1ccccc1)=CCC=2)c1ccccc1","C(#Cc1cc2c(cc1C#CC1=CC=CC1)=CCC=2)C1=CC=CC1",{},"[c:0]1[ch:1][ch][c:3][c!r5:4][c!r5:5]1>>[c:0]1[CH2:1][c:3][c:4][c:5]1",null,-0.1445810691],[-0.1432846048,199.4934821922,3,"completed",-4.44156,3.0,3,"c1ccc(Nc2ccc(Nc3ccccc3)s2)cc1","C1=CCC(Nc2ccc(NC3=CC=CC3)s2)=C1",{},"[c:0]1[ch:1][ch][c:3][c!r5:4][c!r5:5]1>>[c:0]1[CH2:1][c:3][c:4][c:5]1",null,-0.5022288661],[-0.1438755175,157.3200430024,3,"completed",-5.134412,3.0,3,"O=c1cccc(-c2c(Nc3ccccc3)cccc2Nc2ccccc2)o1","O=c1cccc(-c2c(NC3=CCC=C3)cccc2NC2=CCC=C2)o1",{},"[c:0]1[ch:1][ch][c:3][c!r5:4][c!r5:5]1>>[c:0]1[CH2:1][c:3][c:4][c:5]1",null,-0.1591535326],[-0.1439118965,207.364329523,3,"completed",-4.945444,3.0,3,"c1ccc(Nc2cc(-c3ccccc3)cc(-c3ccccc3)c2)cc1","C1=CCC(Nc2cc(-c3ccccc3)cc(-c3ccccc3)c2)=C1",{},"[c:0]1[ch:1][ch][c:3][c!r5:4][c!r5:5]1>>[c:0]1[CH2:1][c:3][c:4][c:5]1",null,-0.2338907184],[-0.1439864115,206.3464279784,3,"completed",-5.094392,3.0,3,"C1=CC(c2ccccc2Nc2ccccc2C2=CCC=C2)=CC1","c1ccc(-c2ccsc2)c(Nc2ccccc2-c2ccsc2)c1",{},"[#6H2r5:1]>>[S:1]",null,-0.2063837655],[-0.1440076713,141.5417785493,3,"completed",-5.024656,3.0,3,"c1ccc2cc(Nc3ccc4ccccc4c3)ccc2c1","C1=Cc2cc(Nc3ccc4c(c3)C=CC4)ccc2C1",{},"[c:0]1[ch:1][ch][c:3][c!r5:4][c!r5:5]1>>[c:0]1[CH2:1][c:3][c:4][c:5]1",null,-0.1510485586],[-0.0579483501,103.7960114821,4,"completed",-5.137264,4.0,4,"C1=CC(c2cc(Nc3ccccc3)cc(Nc3ccccc3)c2)=NC1","c1ccc(Nc2cc(Nc3ccccc3)cc(-c3ccsn3)c2)cc1",{},"[#6H2r5:1]>>[S:1]",null,-0.1070234964],[-0.0581750217,93.916190301,4,"completed",-5.113712,4.0,4,"C1=NC(c2cc(Nc3ccccc3)cc(Nc3ccccc3)c2)=CC1","c1ccc(Nc2cc(Nc3ccccc3)cc(-c3cscn3)c2)cc1",{},"[#6H2r5:1]>>[S:1]",null,-0.0944054028],[-0.0651059553,94.472687804,4,"completed",-5.210312,4.0,4,"c1ccc(Nc2cc(Nc3ccccc3)cc(-c3cccs3)c2)cc1","c1ccc(Nc2cc(Nc3ccccc3)cc(-c3cncs3)c2)cc1",{},"[chr5,CH1r5:1]>>[n:1]",null,-0.12201545],[-0.0666751657,96.131159436,4,"completed",-5.207552,4.0,4,"C1=NCC=C1c1cc(Nc2ccccc2)cc(Nc2ccccc2)c1","c1ccc(Nc2cc(Nc3ccccc3)cc(-c3cnsc3)c2)cc1",{},"[#6H2r5:1]>>[S:1]",null,-0.1221034063],[-0.066735768,94.670733903,4,"completed",-5.270756,4.0,4,"c1ccc(Nc2cc(Nc3ccccc3)cc(-c3cccs3)c2)cc1","c1ccc(Nc2cc(Nc3ccccc3)cc(-c3ccns3)c2)cc1",{},"[chr5,CH1r5:1]>>[n:1]",null,-0.1524787772],[-0.0686190335,97.5667410987,4,"completed",-5.012604,4.0,4,"C1=CC(c2cc(Nc3ccccc3)cc(Nc3ccccc3)c2)=NC1","c1ccc(Nc2cc(Nc3ccccc3)cc(-c3cc[nH]n3)c2)cc1",{},"[#6H2r5:1]>>[NH:1]",null,-0.1151604045],[-0.0704518857,89.169327697,4,"completed",-5.175536,4.0,4,"c1ccc(Nc2cc(Nc3ccccc3)cc(-c3cccs3)c2)cc1","c1ccc(Nc2cc(Nc3ccccc3)cc(-c3nccs3)c2)cc1",{},"[chr5,CH1r5:1]>>[n:1]",null,-0.1036675252],[-0.070916502,141.0278341814,4,"completed",-4.797968,4.0,3,"C1=c2ccc(Nc3ccc4c(c3)=CCC=4)cc2=CC1","c1cc2cscc2cc1Nc1ccc2cscc2c1",{},"[#6H2r5:1]>>[S:1]",null,-0.2541422461],[-0.0758616371,159.6504883524,4,"completed",-5.046184,4.0,4,"C1=CCC(c2cc(NC3=CCC=C3)cc(C3=CC=CC3)c2)=C1","C1=CCC(c2cc(Nc3ccsc3)cc(C3=CC=CC3)c2)=C1",{},"[#6H2r5:1]>>[S:1]",null,-0.1640347455],[-0.0769574932,80.5324494366,4,"completed",-5.222456,4.0,4,"c1ccc(Nc2cccc(Nc3ccccc3)c2-c2ccsc2)cc1","c1ccc(Nc2cccc(Nc3ccccc3)c2-c2cnsc2)cc1",{},"[chr5,CH1r5:1]>>[n:1]",null,-0.1176148658],[-0.0779051824,167.3970607825,4,"completed",-5.02484,4.0,3,"C1=Cc2ccc(Nc3ccc4c(c3)CC=C4)cc2C1","c1cc2ccc(Nc3ccc4ccsc4c3)cc2s1",{},"[#6H2r5:1]>>[S:1]",null,-0.1754702211],[-0.0787487124,171.2218510455,4,"completed",-4.990064,4.0,4,"C1=CC(Nc2cc(C3=CCC=C3)cc(C3=CCC=C3)c2)=CC1","C1=CC(c2cc(Nc3ccsc3)cc(C3=CCC=C3)c2)=CC1",{},"[#6H2r5:1]>>[S:1]",null,-0.1877206038],[-0.0792703428,278.5618808362,4,"completed",-4.84912,4.0,4,"C1=CC(C2=CC(NC3=CCC(C4=CCC=C4)=C3)=CC2)=CC1","C1=CC(c2cc(Nc3csc(C4=CCC=C4)c3)cs2)=CC1",{},"[#6H2r5:1]>>[S:1]",null,-0.3292988019],[-0.079335106,162.2661732788,4,"completed",-4.9172,4.0,4,"C1=CCC(c2cc(NC3=CCC=C3)cc(NC3=CCC=C3)c2)=C1","C1=CCC(c2cc(Nc3ccsc3)cc(Nc3ccsc3)c2)=C1",{},"[#6H2r5:1]>>[S:1]",null,-0.2066496373],[-0.0795108106,101.1852302482,4,"completed",-4.979852,4.0,4,"C1=NC(c2cc(Nc3ccccc3)cc(Nc3ccccc3)c2)=CC1","c1ccc(Nc2cc(Nc3ccccc3)cc(-c3c[nH]cn3)c2)cc1",{},"[#6H2r5:1]>>[NH:1]",null,-0.1315745658],[-0.0801891146,105.1604733823,4,"completed",-5.077924,4.0,4,"C1=NCC=C1c1cc(Nc2ccccc2)cc(Nc2ccccc2)c1","c1ccc(Nc2cc(Nc3ccccc3)cc(-c3cn[nH]c3)c2)cc1",{},"[#6H2r5:1]>>[NH:1]",null,-0.1062898234],[-0.0807298173,137.5907539782,4,"completed",-4.916464,4.0,4,"C1=CCC(Nc2cccc(NC3=CC=CC3)c2C2=CCC=C2)=C1","C1=CC(c2c(Nc3cccs3)cccc2Nc2cccs2)=CC1",{},"[#6H2r5:1]>>[S:1]",null,-0.1882474239],[-0.0809173686,141.559339181,4,"completed",-4.924744,4.0,3,"C1=CC(Nc2ccc3ccc(NC4=CCC=C4)cc3c2)=CC1","c1cc(Nc2ccc3ccc(Nc4ccsc4)cc3c2)cs1",{},"[#6H2r5:1]>>[S:1]",null,-0.1873212017],[-0.0811602899,110.0452707289,4,"completed",-5.063848,4.0,4,"c1ccc(Nc2cccc(Nc3ccccc3)c2-c2ccsc2)cc1","c1ccc(Nc2cccc(Nc3ccccc3)c2-c2cscn2)cc1",{},"[chr5,CH1r5:1]>>[n:1]",null,-0.1129175606],[-0.0816415994,121.560768767,4,"completed",-5.042136,4.0,3,"C1=Cc2cccc(Nc3cccc4c3CC=C4)c2C1","c1cc(Nc2cccc3ccsc23)c2sccc2c1",{},"[#6H2r5:1]>>[S:1]",null,-0.1281314143],[-0.0822397867,163.0765846519,4,"completed",-5.15226,4.0,3,"C1=CCC(c2cccc(Nc3cccc(C4=CC=CC4)c3)c2)=C1","c1cc(Nc2cccc(-c3ccc[nH]3)c2)cc(-c2ccc[nH]2)c1",{},"[#6H2r5:1]>>[NH:1]",null,-0.1671293367],[-0.0830824631,117.9191229476,4,"completed",-4.930908,4.0,3,"C1=CCC(Nc2cccc(NC3=CC=CC3)c2)=C1","c1cc(Nc2cccs2)cc(Nc2cccs2)c1",{},"[#6H2r5:1]>>[S:1]",null,-0.167077978],[-0.083824185,160.5651313096,4,"completed",-5.003864,4.0,3,"C1=Cc2cc(Nc3ccc4c(c3)C=CC4)ccc2C1","c1cc2cc(Nc3ccc4sccc4c3)ccc2s1",{},"[#6H2r5:1]>>[S:1]",null,-0.1740971147],[-0.0841362048,122.7797307321,4,"completed",-5.130548,4.0,4,"C1=CC(c2cc(Nc3ccccc3)nc(Nc3ccccc3)c2)=CC1","c1ccc(Nc2cc(-c3ccsc3)cc(Nc3ccccc3)n2)cc1",{},"[#6H2r5:1]>>[S:1]",null,-0.1246279288],[-0.0841742087,268.6427892246,4,"completed",-4.889416,4.0,4,"C1=CCC(C2=CC(NC3=CCC(C4=CC=CC4)=C3)=CC2)=C1","C1=CCC(c2cc(Nc3csc(C4=CC=CC4)c3)cs2)=C1",{},"[#6H2r5:1]>>[S:1]",null,-0.3064282991],[-0.0844122947,163.0331365261,4,"completed",-4.880216,4.0,4,"C1=CC(Nc2cc(NC3=CCC=C3)cc(C3=CCC=C3)c2)=CC1","C1=CC(c2cc(Nc3ccsc3)cc(Nc3ccsc3)c2)=CC1",{},"[#6H2r5:1]>>[S:1]",null,-0.2241634602],[-0.0850835744,114.2714354298,4,"completed",-5.17526,4.0,3,"C1=CC(c2cc(Nc3ccccc3)cc(C3=CCC=C3)c2)=CC1","c1ccc(Nc2cc(-c3ccsc3)cc(-c3ccsc3)c2)cc1",{},"[#6H2r5:1]>>[S:1]",null,-0.1258306564],[-0.0852059475,166.4719242883,4,"completed",-5.119508,4.0,3,"C1=C(C2=CC(c3ccccc3)=CC2)CC=C1c1ccccc1","C1=CC(C2=CCC(C3=CC(C4=CCC=C4)=CC3)=C2)=CC1",{},"[c:0]1[ch:1][ch][c:3][c!r5:4][c!r5:5]1>>[c:0]1[CH2:1][c:3][c:4][c:5]1",null,-0.1670310659],[-0.0853839122,116.3696960429,4,"completed",-5.155756,4.0,4,"c1ccc(Nc2cc(Nc3ccccc3)cc(-c3cccs3)c2)cc1","c1ccc(Nc2cc(-c3cccs3)cc(Nc3ccccc3)n2)cc1",{},"[ch&r6:0]>>[nr6:0]",null,-0.1227403137],[-0.0854346899,110.8781772435,4,"completed",-4.952436,4.0,3,"C1=CCC(Nc2ccc3ccc(NC4=CC=CC4)cc3c2)=C1","c1csc(Nc2ccc3ccc(Nc4cccs4)cc3c2)c1",{},"[#6H2r5:1]>>[S:1]",null,-0.1515380675],[-0.0859448855,110.3984718495,4,"completed",-5.21206,4.0,4,"c1ccc(Nc2cc(Nc3ccccc3)cc(-c3ccoc3)c2)cc1","c1ccc(Nc2cc(Nc3ccccc3)cc(-c3ccon3)c2)cc1",{},"[chr5,CH1r5:1]>>[n:1]",null,-0.1354288372],[-0.0860289877,120.4015809255,4,"completed",-4.88592,4.0,4,"C1=CCC(Nc2cc(NC3=CC=CC3)cc(C3=CCC=C3)c2)=C1","C1=CC(c2cc(Nc3cccs3)cc(Nc3cccs3)c2)=CC1",{},"[#6H2r5:1]>>[S:1]",null,-0.1922325712],[-0.0863433361,107.5475897589,4,"completed",-5.14352,4.0,4,"c1ccc(Nc2cc(Nc3ccccc3)cc(-c3ccc[nH]3)c2)cc1","c1ccc(Nc2cc(Nc3ccccc3)cc(-c3ncc[nH]3)c2)cc1",{},"[chr5,CH1r5:1]>>[n:1]",null,-0.1117789755],[-0.0867605121,118.7551899677,4,"completed",-4.915176,4.0,4,"C1=CCC(Nc2cc(NC3=CC=CC3)cc(C3=CC=CC3)c2)=C1","C1=CCC(c2cc(Nc3cccs3)cc(Nc3cccs3)c2)=C1",{},"[#6H2r5:1]>>[S:1]",null,-0.1756164899],[-0.0868216312,115.9631256545,4,"completed",-5.165048,4.0,4,"c1ccc(Nc2cc(Nc3ccccc3)cc(-c3ccco3)c2)cc1","c1ccc(Nc2cc(-c3ccco3)cc(Nc3ccccc3)n2)cc1",{},"[ch&r6:0]>>[nr6:0]",null,-0.1245823231],[-0.0869332327,139.7262568784,4,"completed",-5.111136,4.0,3,"C1=CC(C=Cc2cccc(-c3cccc(C=CC4=CCC=C4)c3)c2)=CC1","C1=CC(C=CC2=CCC(C3=CC(C=CC4=CCC=C4)=CC3)=C2)=CC1",{},"[c:0]1[ch:1][ch][c:3][c!r5:4][c!r5:5]1>>[c:0]1[CH2:1][c:3][c:4][c:5]1",null,-0.1399435315],[-0.086987819,101.4579130286,4,"completed",-5.107824,4.0,4,"c1ccc(Nc2cccc(Nc3ccccc3)c2-c2cc[nH]c2)cc1","c1ccc(Nc2cccc(Nc3ccccc3)c2-c2cn[nH]c2)cc1",{},"[chr5,CH1r5:1]>>[n:1]",null,-0.1016056271],[-0.0870064592,404.5490629484,4,"completed",-4.49032,4.0,4,"C1=CCC(c2cc(NC3=CSCS3)cc(C3=CC=CC3)c2)=C1","C1=CCC(c2cc(NC3=CSSS3)cc(C3=CC=CC3)c2)=C1",{},"[#6H2r5:1]>>[S:1]",null,-0.5880456602],[-0.0871782208,153.2720997927,4,"completed",-5.093288,4.0,3,"C1=C(NC2=Cc3ccccc3C2)Cc2ccccc21","c1ccc2sc(Nc3cc4ccccc4s3)cc2c1",{},"[#6H2r5:1]>>[S:1]",null,-0.1533440952],[-0.0876706516,96.8701749292,4,"completed",-5.233956,4.0,4,"c1ccc(Nc2cc(Nc3ccccc3)cc(-c3ccc[nH]3)c2)cc1","c1ccc(Nc2cc(Nc3ccccc3)cc(-c3ccn[nH]3)c2)cc1",{},"[chr5,CH1r5:1]>>[n:1]",null,-0.1348202272],[-0.0886227455,106.2769974546,4,"completed",-5.21988,4.0,4,"C1=NC=C(c2c(Nc3ccccc3)cccc2Nc2ccccc2)C1","c1ccc(Nc2cccc(Nc3ccccc3)c2-c2cncs2)cc1",{},"[#6H2r5:1]>>[S:1]",null,-0.1354130542],[-0.0891159367,118.2778899624,4,"completed",-5.114448,4.0,4,"C1=CC(c2c(Nc3ccccc3)cccc2Nc2ccccc2)=NC1","c1ccc(Nc2cccc(Nc3ccccc3)c2-c2ccsn2)cc1",{},"[#6H2r5:1]>>[S:1]",null,-0.1187094948],[-0.089682634,130.5510856387,4,"completed",-5.001748,4.0,4,"C1=CCC(Nc2cc(C3=CC=CC3)cc(C3=CC=CC3)c2)=C1","C1=CCC(c2cc(Nc3cccs3)cc(C3=CC=CC3)c2)=C1",{},"[#6H2r5:1]>>[S:1]",null,-0.1475594089],[-0.089853463,165.6975894996,4,"completed",-4.869912,4.0,3,"C1=CC(Nc2cccc(NC3=CCC=C3)c2)=CC1","c1cc(Nc2ccsc2)cc(Nc2ccsc2)c1",{},"[#6H2r5:1]>>[S:1]",null,-0.2310768923],[-0.0903872738,150.1638052221,4,"completed",-5.13938,4.0,3,"C1=CC(C=Cc2cccc(-c3cccc(C=CC4=CCC=C4)c3)c2)=CC1","C1=CC(C=CC2=CC(C3=CCC(C=CC4=CCC=C4)=C3)=CC2)=CC1",{},"[c:0]1[ch:1][ch][c:3][c!r5:4][c!r5:5]1>>[c:0]1[CH2:1][c:3][c:4][c:5]1",null,-0.1526730256],[-0.091014117,161.6662951213,4,"completed",-5.1886,4.0,3,"C1=CC(Nc2cc(NC3=CCC=C3)cc(-c3ccccc3)c2)=CC1","O=c1cccc(-c2cc(NC3=CCC=C3)cc(NC3=CCC=C3)c2)o1",{},"[c:1]1[c:2][ch:3][ch:4][c:5][c:6]1>>[c:1]1[c:2][o:3][c:4](=O)[c:5][c:6]1",null,-0.1731544726],[-0.0910632246,138.3483300104,4,"completed",-4.949216,4.0,4,"C1=CCC(Nc2cc(C3=CCC=C3)cc(C3=CCC=C3)c2)=C1","C1=CC(c2cc(Nc3cccs3)cc(C3=CCC=C3)c2)=CC1",{},"[#6H2r5:1]>>[S:1]",null,-0.1740138201],[-0.0914627366,122.525347289,4,"completed",-4.993008,4.0,3,"C1=CCC(Nc2cccc(-c3cccc(NC4=CC=CC4)c3)c2)=C1","c1cc(Nc2cccs2)cc(-c2cccc(Nc3cccs3)c2)c1",{},"[#6H2r5:1]>>[S:1]",null,-0.1436023394],[-0.0920928836,129.5837351778,4,"completed",-5.222548,4.0,3,"C1=CCC(c2cccc(Nc3cccc(C4=CC=CC4)c3)c2)=C1","c1cc(Nc2cccc(-c3cccs3)c2)cc(-c2cccs2)c1",{},"[#6H2r5:1]>>[S:1]",null,-0.1554051815],[-0.0921820991,137.7617883899,4,"completed",-4.81738,4.0,3,"C1=c2cccc(Nc3cccc4c3=CCC=4)c2=CC1","c1cc(Nc2cccc3cscc23)c2cscc2c1",{},"[#6H2r5:1]>>[S:1]",null,-0.2410738515],[-0.0923552174,139.7624046025,4,"completed",-4.93882,4.0,3,"C1=CCC(Nc2cc(NC3=CC=CC3)cc(-c3ccccc3)c2)=C1","c1ccc(-c2cc(Nc3cccs3)cc(Nc3cccs3)c2)cc1",{},"[#6H2r5:1]>>[S:1]",null,-0.1796196983],[-0.0924091389,126.0985062004,4,"completed",-5.205528,4.0,4,"O=c1cccc(-c2cc(Nc3ccccc3)cc(Nc3ccccc3)c2)[nH]1","O=c1cccc(-c2cc(NC3=CCC=C3)cc(NC3=CCC=C3)c2)[nH]1",{},"[c:0]1[ch:1][ch][c:3][c!r5:4][c!r5:5]1>>[c:0]1[CH2:1][c:3][c:4][c:5]1",null,-0.1461422289],[-0.093062073,190.7735232847,4,"completed",-5.009384,4.0,4,"C1=CC(c2cc(Nc3ccsc3)cc(C3=CCC=C3)c2)=CC1","c1cc(Nc2cc(-c3ccsc3)cc(-c3ccsc3)c2)cs1",{},"[#6H2r5:1]>>[S:1]",null,-0.2010424192],[-0.0937622814,102.9124774553,4,"completed",-5.195132,4.0,4,"c1ccc(Nc2cc(Nc3ccccc3)cc(-c3ccc[nH]3)c2)cc1","c1ccc(Nc2cc(Nc3ccccc3)cc(-c3cnc[nH]3)c2)cc1",{},"[chr5,CH1r5:1]>>[n:1]",null,-0.1225786513],[-0.0942071207,157.3618100422,4,"completed",-4.8229,4.0,3,"C1=Cc2cccc(Nc3cccc4c3CC=C4)c2C1","c1cc(Nc2cccc3cc[nH]c23)c2[nH]ccc2c1",{},"[#6H2r5:1]>>[NH:1]",null,-0.2497740983],[-0.0944876417,108.2998969267,4,"completed",-5.125028,4.0,4,"C1=CN=C(c2c(Nc3ccccc3)cccc2Nc2ccccc2)C1","c1ccc(Nc2cccc(Nc3ccccc3)c2-c2nccs2)cc1",{},"[#6H2r5:1]>>[S:1]",null,-0.1097078122],[-0.0945700362,147.5373521419,4,"completed",-4.903216,4.0,4,"C1=CCC(C2=CCC(NC3=CC(C4=CC=CC4)=CC3)=C2)=C1","C1=CCC(c2csc(Nc3cc(C4=CC=CC4)cs3)c2)=C1",{},"[#6H2r5:1]>>[S:1]",null,-0.2018464817],[-0.0950794773,143.0991918074,4,"completed",-4.85418,4.0,4,"C1=CC(C2=CCC(NC3=CC(C4=CCC=C4)=CC3)=C2)=CC1","C1=CC(c2csc(Nc3cc(C4=CCC=C4)cs3)c2)=CC1",{},"[#6H2r5:1]>>[S:1]",null,-0.223800894],[-0.0954416439,139.2325586293,4,"completed",-4.95262,4.0,4,"C1=CCC(Nc2cccc(NC3=CC=CC3)c2C2=CC=CC2)=C1","C1=CCC(c2c(Nc3cccs3)cccc2Nc2cccs2)=C1",{},"[#6H2r5:1]>>[S:1]",null,-0.1732885713],[-0.0956931058,190.2550134421,4,"completed",-4.946364,4.0,3,"C1=CC(Nc2cc(NC3=CCC=C3)cc(-c3ccccc3)c2)=CC1","c1ccc(-c2cc(Nc3ccsc3)cc(Nc3ccsc3)c2)cc1",{},"[#6H2r5:1]>>[S:1]",null,-0.2185473408],[-0.0958470818,126.8804273703,4,"completed",-5.243156,4.0,4,"O=c1cc[nH]c(-c2cc(Nc3ccccc3)cc(Nc3ccccc3)c2)c1","O=c1cc[nH]c(-c2cc(NC3=CCC=C3)cc(NC3=CCC=C3)c2)c1",{},"[c:0]1[ch:1][ch][c:3][c!r5:4][c!r5:5]1>>[c:0]1[CH2:1][c:3][c:4][c:5]1",null,-0.1616803223],[-0.0962194353,601.1750625564,4,"completed",-4.584436,4.0,4,"C1=CCC(c2cc(NC3=CSCS3)cc(C3=CC=CC3)c2)=C1","C1=CCC(c2cc(NC3=CSNS3)cc(C3=CC=CC3)c2)=C1",{},"[#6H2r5:1]>>[NH:1]",null,-0.7011822249],[-0.0962614527,110.6748979871,4,"completed",-5.034316,4.0,4,"C1=CC(c2cc(Nc3ccsc3)cc(C3=CCC=C3)c2)=CC1","C1=CC(c2cc(Nc3cscn3)cc(C3=CCC=C3)c2)=CC1",{},"[chr5,CH1r5:1]>>[n:1]",null,-0.1198456636],[-0.0970529432,446.1857017609,4,"completed",-4.494552,4.0,4,"C1=CC(c2cc(NC3=CSCS3)cc(C3=CCC=C3)c2)=CC1","C1=CC(c2cc(NC3=CSSS3)cc(C3=CCC=C3)c2)=CC1",{},"[#6H2r5:1]>>[S:1]",null,-0.6153857717],[-0.098992951,145.7123554642,4,"completed",-4.960256,4.0,3,"C1=CCC(Nc2cccc(NC3=CC=CC3)c2-c2ccccc2)=C1","c1ccc(-c2c(Nc3cccs3)cccc2Nc2cccs2)cc1",{},"[#6H2r5:1]>>[S:1]",null,-0.1755021352],[-0.0990315211,172.4917813082,4,"completed",-5.200284,4.0,4,"C1=CC(c2cc(NC3=CCN=C3)cc(C3=CCC=C3)c2)=CC1","C1=CC(c2cc(Nc3cnsc3)cc(C3=CCC=C3)c2)=CC1",{},"[#6H2r5:1]>>[S:1]",null,-0.1862291227],[-0.0990974672,158.3913397372,4,"completed",-5.154008,4.0,3,"C(#Cc1cccc(C2=CCC=C2)c1)c1cccc(C2=CCC=C2)c1","C(#CC1=CC(C2=CCC=C2)=CC1)C1=CC(C2=CCC=C2)=CC1",{},"[c:0]1[ch:1][ch][c:3][c!r5:4][c!r5:5]1>>[c:0]1[CH2:1][c:3][c:4][c:5]1",null,-0.162840658],[-0.0991038784,164.2268956075,4,"completed",-5.00138,4.0,3,"C1=CC(Nc2cccc(-c3cccc(NC4=CCC=C4)c3)c2)=CC1","c1cc(Nc2ccsc2)cc(-c2cccc(Nc3ccsc3)c2)c1",{},"[#6H2r5:1]>>[S:1]",null,-0.1781464746],[-0.0992598329,99.9979139803,4,"completed",-5.278484,4.0,4,"c1ccc(Nc2cc(Nc3ccccc3)cc(-c3ccco3)c2)cc1","c1ccc(Nc2cc(Nc3ccccc3)cc(-c3ccno3)c2)cc1",{},"[chr5,CH1r5:1]>>[n:1]",null,-0.1600290178],[-0.0998879784,119.8380495112,4,"completed",-5.133492,4.0,4,"c1ccc(Nc2cc(Nc3ccccc3)cc(-c3ccc[nH]3)c2)cc1","c1ccc(Nc2cc(-c3ccc[nH]3)cc(Nc3ccccc3)n2)cc1",{},"[ch&r6:0]>>[nr6:0]",null,-0.1221097785],[-0.0999558404,85.3266771322,4,"completed",-5.264592,4.0,4,"C1=NCC(c2c(Nc3ccccc3)cccc2Nc2ccccc2)=C1","c1ccc(Nc2cccc(Nc3ccccc3)c2-c2ccns2)cc1",{},"[#6H2r5:1]>>[S:1]",null,-0.1433701496],[-0.100072944,165.5272038706,4,"completed",-4.7815,4.0,3,"C(#Cc1cccc2ccccc12)c1cccc2ccccc12","C(#CC1=c2ccccc2=CC1)C1=c2ccccc2=CC1",{},"[c:0]1[ch:1][ch][c:3][c!r5:4][c!r5:5]1>>[c:0]1[CH2:1][c:3][c:4][c:5]1",null,-0.2776795954],[-0.1002349959,74.0248779443,4,"completed",-5.284464,4.0,3,"c1ccc(Nc2cccc(-c3cccc(Nc4ccccc4)c3)c2)cc1","c1ccc(Nc2cccc(-c3cccc(Nc4ccccn4)c3)c2)nc1",{},"[ch&r6:0]>>[nr6:0]",null,-0.1488384914],[-0.1002816467,382.8752189402,4,"completed",-4.6228,4.0,4,"C1=CCC(c2cc(NC3=CSCS3)cc(C3=CC=CC3)c2)=C1","C1=CCC(c2cc(NC3=CSOS3)cc(C3=CC=CC3)c2)=C1",{},"[#6H2r5:1]>>[O:1]",null,-0.5081103767],[-0.1003164185,111.475484137,4,"completed",-5.189244,4.0,4,"C1=CC(c2cc(Nc3ccsc3)cc(C3=CCC=C3)c2)=CC1","C1=CC(c2cc(Nc3ccsn3)cc(C3=CCC=C3)c2)=CC1",{},"[chr5,CH1r5:1]>>[n:1]",null,-0.1277864798],[-0.1012015494,122.7647377726,4,"completed",-4.846452,4.0,4,"C1=CCC(c2cc(NC3=CCC=N3)cc(C3=CC=CC3)c2)=C1","C1=CCC(c2cc(Nc3c[nH]cn3)cc(C3=CC=CC3)c2)=C1",{},"[#6H2r5:1]>>[NH:1]",null,-0.2158045623],[-0.1018717906,142.0387190181,4,"completed",-4.981968,4.0,4,"C1=CCC(Nc2cccc(NC3=CC=CC3)c2C2=CCC=C2)=C1","C1=CC(c2c(Nc3ccco3)cccc2Nc2ccco2)=CC1",{},"[#6H2r5:1]>>[O:1]",null,-0.1643212058],[-0.1019560649,204.0716692921,4,"completed",-4.717744,4.0,3,"C1=Cc2ccc(Nc3ccc4c(c3)CC=C4)cc2C1","c1cc2ccc(Nc3ccc4cc[nH]c4c3)cc2[nH]1",{},"[#6H2r5:1]>>[NH:1]",null,-0.3365172722],[-0.1025866411,173.1547467509,4,"completed",-4.818668,4.0,4,"C1=CCC(C2=CC(NC3=CCC(C4=CC=CC4)=C3)=CC2)=C1","C1=C(NC2=CCC(c3ccco3)=C2)C=C(c2ccco2)C1",{},"[#6H2r5:1]>>[O:1]",null,-0.2622306933],[-0.1027581441,128.1027818849,4,"completed",-5.186944,4.0,4,"C1=CC(c2c(Nc3ccccc3)cccc2Nc2ccccc2)=NC1","c1ccc(Nc2cccc(Nc3ccccc3)c2-c2ccon2)cc1",{},"[#6H2r5:1]>>[O:1]",null,-0.1418251025],[-0.1027651974,85.778622939,4,"completed",-5.201572,4.0,4,"c1ccc(Nc2cc(Nc3ccccc3)cc(-c3ccco3)c2)cc1","c1ccc(Nc2cc(Nc3ccccc3)cc(-c3ncco3)c2)cc1",{},"[chr5,CH1r5:1]>>[n:1]",null,-0.1114147164],[-0.1030442058,130.744461192,4,"completed",-5.192096,4.0,4,"C1=CCC(NC2=CC(=C3C=CC=C3)C=C2NC2=CC=CC2)=C1","C1=CCC(NC2=CC(=C3C=CN=C3)C=C2NC2=CC=CC2)=C1",{},"[chr5,CH1r5:1]>>[n:1]",null,-0.145774257],[-0.1031586092,174.2056847562,4,"completed",-5.037628,4.0,4,"C1=CC(Nc2cc(-c3ccc[nH]3)cc(-c3ccc[nH]3)c2)=CC1","c1c[nH]c(-c2cc(Nc3ccsc3)cc(-c3ccc[nH]3)c2)c1",{},"[#6H2r5:1]>>[S:1]",null,-0.1795935721],[-0.1033296945,418.4657662579,4,"completed",-4.571924,4.0,4,"C1=CC(c2cc(NC3=CSCS3)cc(C3=CCC=C3)c2)=CC1","C1=CC(c2cc(NC3=CSOS3)cc(C3=CCC=C3)c2)=CC1",{},"[#6H2r5:1]>>[O:1]",null,-0.5583521163],[-0.1033512658,130.9910250668,4,"completed",-5.190716,4.0,3,"C1=CC(Nc2cc(NC3=CCC=C3)cc(-c3ccccc3)c2)=CC1","O=c1ccoc(-c2cc(NC3=CCC=C3)cc(NC3=CCC=C3)c2)c1",{},"[ch:1]1[c:2][c:3][ch:4][c:5][c:6]1>>[o:1]1[c:2][c:3][C:4](=O)[c:5][c:6]1",null,-0.1455714637],[-0.1034328403,182.7751731956,4,"completed",-4.888036,4.0,4,"C1=CC(Nc2cccc(NC3=CCC=C3)c2C2=CCC=C2)=CC1","C1=CC(c2c(Nc3ccsc3)cccc2Nc2ccsc2)=CC1",{},"[#6H2r5:1]>>[S:1]",null,-0.2354184471],[-0.1037150891,130.8906050983,4,"completed",-5.168268,4.0,3,"C1=CC(c2cccc(Nc3cccc(C4=CCC=C4)c3)c2)=CC1","c1cc(Nc2cccc(-c3ccsc3)c2)cc(-c2ccsc2)c1",{},"[#6H2r5:1]>>[S:1]",null,-0.1393413263],[-0.1037398709,109.7894784904,4,"completed",-4.996504,4.0,4,"c1ccc(Nc2cccc(Nc3ccccc3)c2-c2cc[nH]c2)cc1","c1ccc(Nc2cccc(Nc3ccccc3)c2-c2cc[nH]n2)cc1",{},"[chr5,CH1r5:1]>>[n:1]",null,-0.1315383076],[-0.1041731253,92.3100943802,4,"completed",-5.166152,4.0,4,"C1=NC(c2cc(Nc3ccccc3)cc(Nc3ccccc3)c2)=CC1","C1=C(c2cc(Nc3ccccc3)cc(Nc3ccccc3)c2)N=NC1",{},"[chr5,CH1r5:1]>>[n:1]",null,-0.1032735988],[-0.1042374061,160.8276241305,4,"completed",-5.25024,4.0,4,"C1=CCC(c2cc(Nc3ccsc3)cc(C3=CC=CC3)c2)=C1","C1=CCC(c2cc(Nc3cnsc3)cc(C3=CC=CC3)c2)=C1",{},"[chr5,CH1r5:1]>>[n:1]",null,-0.1921609557],[-0.1043403678,140.4209150111,4,"completed",-5.031556,4.0,4,"C1=CCC(c2cc(NC3=CCC=C3)cc(C3=CC=CC3)c2)=C1","C1=CC(Nc2cc(-c3cccs3)cc(-c3cccs3)c2)=CC1",{},"[#6H2r5:1]>>[S:1]",null,-0.1483693975],[-0.1048864118,129.0762612034,4,"completed",-5.174156,4.0,4,"c1ccc(Nc2cc(Nc3ccccc3)cc(-c3ccoc3)c2)cc1","c1ccc(Nc2cc(-c3ccoc3)cc(Nc3ccccc3)n2)cc1",{},"[ch&r6:0]>>[nr6:0]",null,-0.1391231334],[-0.1049001042,137.5459240468,4,"completed",-5.179308,4.0,4,"C1=NC=C(c2c(Nc3ccccc3)cccc2Nc2ccccc2)C1","c1ccc(Nc2cccc(Nc3ccccc3)c2-c2cnc[nH]2)cc1",{},"[#6H2r5:1]>>[NH:1]",null,-0.1483268791],[-0.1049589468,110.5333809877,4,"completed",-5.090436,4.0,4,"C1=CCC(c2cc(NC3=CCC=N3)cc(C3=CC=CC3)c2)=C1","C1=CCC(c2cc(Nc3cscn3)cc(C3=CC=CC3)c2)=C1",{},"[#6H2r5:1]>>[S:1]",null,-0.1107359411],[-0.1051511805,144.5979621605,4,"completed",-4.800452,4.0,4,"C1=CCC(C2=CCC(NC3=CC(C4=CC=CC4)=CC3)=C2)=C1","C1=C(NC2=CC(c3ccco3)=CC2)CC=C1c1ccco1",{},"[#6H2r5:1]>>[O:1]",null,-0.2547072492],[-0.1051844352,146.8115803035,4,"completed",-5.090528,4.0,4,"O=c1occcc1Nc1cc(C2=CCC=C2)cc(C2=CCC=C2)c1","O=c1[nH]cccc1Nc1cc(C2=CCC=C2)cc(C2=CCC=C2)c1",{},"[o:1]>>[nH:1]",null,-0.1469612273],[-0.1054852987,160.0153274065,4,"completed",-5.477388,4.0,4,"O=c1cc(Nc2cc(C3=CCC=C3)cc(C3=CCC=C3)c2)cco1","O=c1cc(Nc2cc(C3=CCC=C3)cc(C3=CCC=C3)c2)cc[nH]1",{},"[o:1]>>[nH:1]",null,-0.3088552076],[-0.105639953,143.0065600803,4,"completed",-4.998436,4.0,4,"C1=CCC(Nc2cc(-c3ccc[nH]3)cc(-c3ccc[nH]3)c2)=C1","c1c[nH]c(-c2cc(Nc3cccs3)cc(-c3ccc[nH]3)c2)c1",{},"[#6H2r5:1]>>[S:1]",null,-0.1597039349],[-0.1057112452,142.4113525885,4,"completed",-5.026772,4.0,3,"C1=Cc2c(cccc2Nc2cccc3c2C=CC3)C1","c1cc(Nc2cccc3sccc23)c2ccsc2c1",{},"[#6H2r5:1]>>[S:1]",null,-0.1513556736],[-0.106085012,133.8964124944,4,"completed",-4.923456,4.0,4,"c1ccc(Nc2cccc(Nc3ccccc3)c2-c2cc[nH]c2)cc1","c1ccc(Nc2cccc(Nc3ccccc3)c2-c2c[nH]cn2)cc1",{},"[chr5,CH1r5:1]>>[n:1]",null,-0.1822099432],[-0.1060934194,142.0765641217,4,"completed",-5.02622,4.0,4,"C1=CC(=C2C=C(NC3=CCC=C3)C(NC3=CCC=C3)=C2)C=C1","C1=CC(=C2C=C(Nc3ccsc3)C(Nc3ccsc3)=C2)C=C1",{},"[#6H2r5:1]>>[S:1]",null,-0.1511722838],[-0.1064029064,130.39608355,4,"completed",-4.783248,4.0,4,"C1=CC(c2cc(Nc3cc[nH]c3)cc(C3=CCC=C3)c2)=CC1","C1=CC(c2cc(Nc3c[nH]cn3)cc(C3=CCC=C3)c2)=CC1",{},"[chr5,CH1r5:1]>>[n:1]",null,-0.2572270108],[-0.1064620112,199.3918611682,4,"completed",-4.945168,4.0,3,"C1=CC(Nc2cccc(NC3=CCC=C3)c2-c2ccccc2)=CC1","c1ccc(-c2c(Nc3ccsc3)cccc2Nc2ccsc2)cc1",{},"[#6H2r5:1]>>[S:1]",null,-0.2269446164],[-0.1071026209,160.3473427522,4,"completed",-4.978932,4.0,3,"c1ccc2cc(Nc3ccc4ccccc4c3)ccc2c1","C1=Cc2ccc(Nc3ccc4c(c3)CC=C4)cc2C1",{},"[c:0]1[ch:1][ch][c:3][c!r5:4][c!r5:5]1>>[c:0]1[CH2:1][c:3][c:4][c:5]1",null,-0.1813654488],[-0.1072953577,102.2034069644,4,"completed",-5.156492,4.0,4,"c1ccc(Nc2cc(Nc3ccccc3)cc(-c3ccoc3)c2)cc1","c1ccc(Nc2cc(Nc3ccccc3)cc(-c3cocn3)c2)cc1",{},"[chr5,CH1r5:1]>>[n:1]",null,-0.1095869334],[-0.1077341707,172.2725554686,4,"completed",-5.068632,4.0,3,"C1=CC(c2cccc(C=Cc3cccc(C4=CCC=C4)c3)c2)=CC1","C1=CC(C2=CCC(C=CC3=CC(C4=CCC=C4)=CC3)=C2)=CC1",{},"[c:0]1[ch:1][ch][c:3][c!r5:4][c!r5:5]1>>[c:0]1[CH2:1][c:3][c:4][c:5]1",null,-0.1736662591],[-0.1080961143,197.5035442537,4,"completed",-4.994664,4.0,4,"C1=CCC(Nc2cc(NC3=CC=CC3)cc(C3=CCC=C3)c2)=C1","C1=CCC(Nc2cc(NC3=CC=CC3)nc(C3=CCC=C3)n2)=C1",{},"[ch&r6:0]>>[nr6:0]",null,-0.2108187129],[-0.1081158763,343.9494875363,4,"completed",-4.6619,4.0,4,"C1=CCC(c2cc(NC3=CCC=C3)cc(C3=CC=CC3)c2)=C1","C1=CCC(c2cc(NC3=CSCS3)cc(C3=CC=CC3)c2)=C1",{},"[CH,ch:0]1=[C,c:1][C,c:2]=[CH,ch:3][*:4]1>>[S:0]1[*:1]=,:[*:2][S:3][*:4]1",null,-0.4608120429],[-0.108205687,160.7926511446,4,"completed",-5.207736,4.0,3,"C1=CC(Nc2cc(NC3=CCC=C3)cc(-c3ccccc3)c2)=CC1","O=c1cc(-c2cc(NC3=CCC=C3)cc(NC3=CCC=C3)c2)cco1",{},"[c:1]1[c:2][ch:3][ch:4][c:5][c:6]1>>[c:1]1[c:2][o:3][c:4](=O)[c:5][c:6]1",null,-0.1775999129],[-0.1083579712,113.3655664148,4,"completed",-5.231564,4.0,4,"C1=CCC(c2cc(Nc3ccsc3)cc(C3=CC=CC3)c2)=C1","C1=CCC(c2cc(Nc3ccsn3)cc(C3=CC=CC3)c2)=C1",{},"[chr5,CH1r5:1]>>[n:1]",null,-0.1460589054],[-0.1085464883,165.7003633709,4,"completed",-4.987028,4.0,4,"C1=CC(Nc2cc(C3=CCC=C3)cc(C3=CCC=C3)c2)=CC1","C1=CC(Nc2cc(-c3ccsc3)cc(-c3ccsc3)c2)=CC1",{},"[#6H2r5:1]>>[S:1]",null,-0.1836037039],[-0.1086190704,149.3311934877,4,"completed",-5.01748,4.0,4,"C1=CCC(Nc2cc(C3=CCC=C3)cc(C3=CCC=C3)c2)=C1","C1=CC(c2cc(Nc3ccco3)cc(C3=CCC=C3)c2)=CC1",{},"[#6H2r5:1]>>[O:1]",null,-0.1601139752],[-0.1087653566,119.1768741324,4,"completed",-4.984544,4.0,4,"C1=CCC(c2cc(Nc3cc[nH]c3)cc(C3=CC=CC3)c2)=C1","C1=CCC(c2cc(Nc3cc[nH]n3)cc(C3=CC=CC3)c2)=C1",{},"[chr5,CH1r5:1]>>[n:1]",null,-0.1439960778],[-0.1088912325,161.0703514507,4,"completed",-4.978196,4.0,4,"C1=CC(c2cc(Nc3cccs3)cc(C3=CCC=C3)c2)=CC1","c1csc(Nc2cc(-c3ccsc3)cc(-c3ccsc3)c2)c1",{},"[#6H2r5:1]>>[S:1]",null,-0.1822454476],[-0.109082111,145.3944789248,4,"completed",-5.003772,4.0,4,"C1=CC(Nc2cc(NC3=CCC=C3)cc(-c3ccco3)c2)=CC1","C1=CC(Nc2cc(NC3=CCC=C3)cc(-c3cnco3)c2)=CC1",{},"[chr5,CH1r5:1]>>[n:1]",null,-0.1602400394],[-0.1092249757,190.2341326631,4,"completed",-4.993928,4.0,4,"C1=CCC(c2cc(Nc3cc[nH]c3)cc(C3=CC=CC3)c2)=C1","C1=CCC(c2cc(Nc3cn[nH]c3)cc(C3=CC=CC3)c2)=C1",{},"[chr5,CH1r5:1]>>[n:1]",null,-0.2042110358],[-0.1092633698,105.8563262582,4,"completed",-5.051428,4.0,4,"C1=CCC(c2cc(NC3=CCC=C3)cc(C3=CC=CC3)c2)=C1","C1=CCC(c2cc(NC3=CCC=N3)cc(C3=CC=CC3)c2)=C1",{},"[chr5,CH1r5:1]>>[n:1]",null,-0.111182683],[-0.1098491298,352.0358202691,4,"completed",-4.751784,4.0,4,"C1=CC(Nc2cc(C3=CCC=C3)nc(C3=CCC=C3)c2)=CC1","C1=CC(c2cc(NC3=CSCS3)cc(C3=CCC=C3)n2)=CC1",{},"[CH,ch:0]1=[C,c:1][C,c:2]=[CH,ch:3][*:4]1>>[S:0]1[*:1]=,:[*:2][S:3][*:4]1",null,-0.4281867189],[-0.1098532977,129.7386122291,4,"completed",-4.919408,4.0,4,"C1=CC(c2cc(Nc3cc[nH]c3)cc(C3=CCC=C3)c2)=CC1","C1=CC(c2cc(Nc3cc[nH]n3)cc(C3=CCC=C3)c2)=CC1",{},"[chr5,CH1r5:1]>>[n:1]",null,-0.1811427835],[-0.1099806955,144.4021612933,4,"completed",-5.23782,4.0,4,"C1=CCC(c2cc(NC3=CCC=C3)cc(C3=CC=CC3)c2)=C1","C1=CCC(c2cc(NC3=CCN=C3)cc(C3=CC=CC3)c2)=C1",{},"[chr5,CH1r5:1]>>[n:1]",null,-0.173664092],[-0.1100997037,109.4682847639,4,"completed",-5.268088,4.0,4,"c1ccc(Nc2cc(Nc3ccccc3)cc(-c3ccoc3)c2)cc1","c1ccc(Nc2cc(Nc3ccccc3)cc(-c3cnoc3)c2)cc1",{},"[chr5,CH1r5:1]>>[n:1]",null,-0.1607095438],[-0.1103089029,165.6295066643,4,"completed",-5.060168,4.0,4,"C1=CC(Nc2cc(-c3cccs3)cc(-c3cccs3)c2)=CC1","c1csc(-c2cc(Nc3ccsc3)cc(-c3cccs3)c2)c1",{},"[#6H2r5:1]>>[S:1]",null,-0.1679600003],[-0.1105186435,86.1524823036,4,"completed",-5.105984,4.0,4,"c1ccc(Nc2cccc(Nc3ccccc3)c2-c2ccco2)cc1","c1ccc(Nc2cccc(Nc3ccccc3)c2-c2ncco2)cc1",{},"[chr5,CH1r5:1]>>[n:1]",null,-0.0862542535],[-0.1107269931,155.9066877411,4,"completed",-5.001656,4.0,4,"C1=CCC(Nc2cc(NC3=CC=CC3)cc(C3=CC=NC3)c2)=C1","C1=CCC(Nc2cc(C3=CC=NC3)cc(NC3=CC=CC3)n2)=C1",{},"[ch&r6:0]>>[nr6:0]",null,-0.1704287271],[-0.1108246976,153.8247317006,4,"completed",-5.13202,4.0,4,"C1=CC(=C2C=C(NC3=CCC=C3)C(NC3=CCC=C3)=C2)C=C1","C1=CC(NC2=CC(=C3C=CN=C3)C=C2NC2=CCC=C2)=CC1",{},"[chr5,CH1r5:1]>>[n:1]",null,-0.1554491411],[-0.1109699319,144.2604629925,4,"completed",-5.052808,4.0,4,"C1=CCC(c2cc(NC3=CCC=C3)cc(C3=CC=CC3)c2)=C1","C1=CC(Nc2cc(-c3ccco3)cc(-c3ccco3)c2)=CC1",{},"[#6H2r5:1]>>[O:1]",null,-0.1479944349],[-0.1109712685,137.8673405841,4,"completed",-5.104144,4.0,4,"C1=CC(c2cc(NC3=CN=CC3)cc(C3=CCC=C3)c2)=CC1","C1=CC(c2cc(Nc3cncs3)cc(C3=CCC=C3)c2)=CC1",{},"[#6H2r5:1]>>[S:1]",null,-0.1378978544],[-0.1110461429,171.3900979721,4,"completed",-4.917384,4.0,4,"C1=CCC(c2cc(NC3=CSCS3)cc(C3=CC=CC3)c2)=C1","C1=CCC(c2cc(NC3=NSCS3)cc(C3=CC=CC3)c2)=C1",{},"[chr5,CH1r5:1]>>[n:1]",null,-0.2138115558],[-0.111338423,150.6110550337,4,"completed",-4.877364,4.0,3,"c1ccc(-c2cccc(Nc3cccc(-c4ccccc4)c3)c2)cc1","C1=C(NC2=CCC(c3ccccc3)=C2)C=C(c2ccccc2)C1",{},"[c:0]1[ch:1][ch][c:3][c!r5:4][c!r5:5]1>>[c:0]1[CH2:1][c:3][c:4][c:5]1",null,-0.2167289004],[-0.111866277,150.0389681072,4,"completed",-5.177192,4.0,4,"C1=CC(Nc2cc(C3=CCC=C3)cc(C3=CCC=C3)c2)=CC1","C1=CC(c2cc(NC3=CCN=C3)cc(C3=CCC=C3)c2)=CC1",{},"[chr5,CH1r5:1]>>[n:1]",null,-0.1594722808],[-0.1122542171,154.7459025415,4,"completed",-5.045724,4.0,4,"O=c1cc(-c2cc(Nc3ccccc3)cc(Nc3ccccc3)c2)cc[nH]1","O=c1cc(-c2cc(NC3=CCC=C3)cc(NC3=CCC=C3)c2)cc[nH]1",{},"[c:0]1[ch:1][ch][c:3][c!r5:4][c!r5:5]1>>[c:0]1[CH2:1][c:3][c:4][c:5]1",null,-0.1593417008],[-0.112289994,115.3384419803,4,"completed",-5.23644,4.0,4,"C1=NCC(c2c(Nc3ccccc3)cccc2Nc2ccccc2)=C1","c1ccc(Nc2cccc(Nc3ccccc3)c2-c2ccn[nH]2)cc1",{},"[#6H2r5:1]>>[NH:1]",null,-0.149748904],[-0.1127374266,86.185840689,4,"completed",-5.182988,4.0,3,"c1ccc(Nc2ccc3ccc(Nc4ccccc4)cc3c2)cc1","c1ccc(Nc2ccc3ccc(Nc4ccccn4)cc3c2)nc1",{},"[ch&r6:0]>>[nr6:0]",null,-0.1039357163],[-0.1127501104,139.3498679171,4,"completed",-5.105892,4.0,4,"O=c1ccc(-c2cc(Nc3ccccc3)cc(Nc3ccccc3)c2)c[nH]1","O=c1ccc(-c2cc(NC3=CCC=C3)cc(NC3=CCC=C3)c2)c[nH]1",{},"[c:0]1[ch:1][ch][c:3][c!r5:4][c!r5:5]1>>[c:0]1[CH2:1][c:3][c:4][c:5]1",null,-0.1394108904],[-0.1130133937,179.069390548,4,"completed",-5.074704,4.0,4,"C1=CC(Nc2cc(C3=CCC=C3)cc(C3=CCC=C3)c2)=CC1","C1=CC(c2cc(Nc3ccoc3)cc(C3=CCC=C3)c2)=CC1",{},"[#6H2r5:1]>>[O:1]",null,-0.1799427452],[-0.1130208738,155.5478152191,4,"completed",-5.172592,4.0,3,"O=c1cc(-c2c(Nc3ccccc3)cccc2Nc2ccccc2)cco1","O=c1cc(-c2c(NC3=CCC=C3)cccc2NC2=CCC=C2)cco1",{},"[c:0]1[ch:1][ch][c:3][c!r5:4][c!r5:5]1>>[c:0]1[CH2:1][c:3][c:4][c:5]1",null,-0.1636374837],[-0.113107527,214.7078064225,4,"completed",-5.297988,4.0,4,"O=c1ccc(Nc2cc(C3=CCC=C3)cc(C3=CCC=C3)c2)co1","O=c1ccc(Nc2cc(C3=CCC=C3)cc(C3=CCC=C3)c2)c[nH]1",{},"[o:1]>>[nH:1]",null,-0.2555524872],[-0.1135041764,111.0974527979,4,"completed",-5.298356,4.0,4,"c1ccc(Nc2cccc(Nc3ccccc3)c2-c2ccoc2)cc1","c1ccc(Nc2cccc(Nc3ccccc3)c2-c2cnoc2)cc1",{},"[chr5,CH1r5:1]>>[n:1]",null,-0.1778250386],[-0.1137332227,158.5340079577,4,"completed",-5.060352,4.0,4,"c1ccc(Nc2cccc(Nc3ccccc3)c2-c2ccc[nH]2)cc1","c1ccc(Nc2cccc(Nc3ccccc3)c2-c2ncc[nH]2)cc1",{},"[chr5,CH1r5:1]>>[n:1]",null,-0.160945003],[-0.1137970643,92.5494097382,4,"completed",-5.310316,4.0,4,"C1=NC=C(c2cc(Nc3ccccc3)cc(Nc3ccccc3)c2)C1","C1=C(c2cc(Nc3ccccc3)cc(Nc3ccccc3)c2)CN=N1",{},"[chr5,CH1r5:1]>>[n:1]",null,-0.1738950113],[-0.113905017,145.2692580163,4,"completed",-5.032384,4.0,4,"C1=CC(c2cc(Nc3ccccn3)cc(C3=CCC=C3)c2)=CC1","c1ccc(Nc2cc(-c3cc[nH]c3)cc(-c3cc[nH]c3)c2)nc1",{},"[#6H2r5:1]>>[NH:1]",null,-0.1527854699],[-0.1139661804,99.9932667938,4,"completed",-5.09108,4.0,4,"C1=CCC(NC2=CC(=C3C=CC=C3)C=C2NC2=CC=CC2)=C1","C1=CC(=C2C=C(Nc3cccs3)C(Nc3cccs3)=C2)C=C1",{},"[#6H2r5:1]>>[S:1]",null,-0.1001880279],[-0.1140161195,643.9569961411,4,"completed",-4.531904,4.0,4,"C1=CC(c2cc(NC3=CSCS3)cc(C3=CCC=C3)c2)=CC1","C1=CC(c2cc(NC3=CSNS3)cc(C3=CCC=C3)c2)=CC1",{},"[#6H2r5:1]>>[NH:1]",null,-0.7568486076],[-0.1141360516,287.3572231376,4,"completed",-4.676988,4.0,3,"C1=Cc2cc(Nc3ccc4c(c3)C=CC4)ccc2C1","c1cc2cc(Nc3ccc4[nH]ccc4c3)ccc2[nH]1",{},"[#6H2r5:1]>>[NH:1]",null,-0.4126189019],[-0.1143842793,105.8329126873,4,"completed",-4.99632,4.0,4,"C1=CC(Nc2cc(C3=CCC=C3)cc(C3=CCC=C3)c2)=CC1","C1=CC(c2cc(NC3=CCC=N3)cc(C3=CCC=C3)c2)=CC1",{},"[chr5,CH1r5:1]>>[n:1]",null,-0.1283272426],[-0.1145601662,165.9785023928,4,"completed",-4.910944,4.0,4,"C1=CC(c2cc(Nc3cc[nH]c3)cc(C3=CCC=C3)c2)=CC1","C1=CC(c2cc(Nc3cn[nH]c3)cc(C3=CCC=C3)c2)=CC1",{},"[chr5,CH1r5:1]>>[n:1]",null,-0.212279361],[-0.1146464077,123.3068192486,4,"completed",-5.15778,4.0,4,"C1=CCC(c2cc(NC3=CN=CC3)cc(C3=CC=CC3)c2)=C1","C1=CCC(c2cc(Nc3cncs3)cc(C3=CC=CC3)c2)=C1",{},"[#6H2r5:1]>>[S:1]",null,-0.1297707617],[-0.114936826,135.3746119204,4,"completed",-5.01426,4.0,4,"C1=CCC(Nc2cc(-c3cccs3)cc(-c3cccs3)c2)=C1","c1csc(Nc2cc(-c3cccs3)cc(-c3cccs3)c2)c1",{},"[#6H2r5:1]>>[S:1]",null,-0.1480825644],[-0.1150230423,133.2794670699,4,"completed",-5.201848,4.0,4,"C1=CCC(c2cc(Nc3ccccn3)cc(C3=CC=CC3)c2)=C1","c1ccc(Nc2cc(-c3ccc[nH]3)cc(-c3ccc[nH]3)c2)nc1",{},"[#6H2r5:1]>>[NH:1]",null,-0.1511495741],[-0.1154810981,128.0500962403,4,"completed",-5.116564,4.0,4,"c1ccc(Nc2cccc(Nc3ccccc3)c2-c2ccoc2)cc1","c1ccc(Nc2cccc(Nc3ccccc3)c2-c2cocn2)cc1",{},"[chr5,CH1r5:1]>>[n:1]",null,-0.128573973],[-0.1155963688,92.1976862627,4,"completed",-5.232668,4.0,4,"C1=NC=C(c2cc(Nc3ccccc3)cc(Nc3ccccc3)c2)C1","c1ccc(Nc2cc(Nc3ccccc3)cc(-c3cnco3)c2)cc1",{},"[#6H2r5:1]>>[O:1]",null,-0.1308617762],[-0.1156199179,185.1105414572,4,"completed",-4.86246,4.0,4,"C1=CC(c2cc(NC3=CSCS3)cc(C3=CCC=C3)c2)=CC1","C1=CC(c2cc(NC3=NSCS3)cc(C3=CCC=C3)c2)=CC1",{},"[chr5,CH1r5:1]>>[n:1]",null,-0.2488258143],[-0.115648465,98.9312944989,4,"completed",-4.755188,4.0,3,"c1ccc2cc3cc4ccccc4cc3cc2c1","C1=c2cc3cc4ccccc4cc3cc2=CC1",{},"[c:0]1[ch:1][ch][c:3][c!r5:4][c!r5:5]1>>[c:0]1[CH2:1][c:3][c:4][c:5]1",null,-0.2608564846],[-0.1159471619,273.2706184906,4,"completed",-4.854824,4.0,4,"C1=CCC(Nc2cc(C3=CC=CC3)cc(C3=CC=CC3)c2)=C1","C1=CCC(c2cc(Nc3ccc[nH]3)cc(C3=CC=CC3)c2)=C1",{},"[#6H2r5:1]>>[NH:1]",null,-0.3226939009],[-0.1163819033,196.3830040601,4,"completed",-4.930632,4.0,4,"C1=CCC(c2c(NC3=CCC=C3)cccc2NC2=CCC=C2)=C1","C1=CCC(c2c(Nc3ccsc3)cccc2Nc2ccsc2)=C1",{},"[#6H2r5:1]>>[S:1]",null,-0.2293952676],[-0.1166841552,145.1704172163,4,"completed",-5.059248,4.0,4,"C1=CCC(Nc2cc(C3=CC=CC3)cc(C3=CC=CC3)c2)=C1","C1=CCC(c2cc(Nc3ccco3)cc(C3=CC=CC3)c2)=C1",{},"[#6H2r5:1]>>[O:1]",null,-0.1479466307],[-0.1168005459,151.5619602584,4,"completed",-5.094944,4.0,3,"C1=CCC(C=Cc2cccc(-c3cccc(C=CC4=CC=CC4)c3)c2)=C1","C1=CCC(C=CC2=CCC(C3=CC(C=CC4=CC=CC4)=CC3)=C2)=C1",{},"[c:0]1[ch:1][ch][c:3][c!r5:4][c!r5:5]1>>[c:0]1[CH2:1][c:3][c:4][c:5]1",null,-0.1516032775],[-0.1168879241,156.9233080941,4,"completed",-5.187864,4.0,3,"C(#Cc1cccc(-c2cccc(C#CC3=CC=CC3)c2)c1)C1=CC=CC1","C(#CC1=CC(C2=CCC(C#CC3=CC=CC3)=C2)=CC1)C1=CC=CC1",{},"[c:0]1[ch:1][ch][c:3][c!r5:4][c!r5:5]1>>[c:0]1[CH2:1][c:3][c:4][c:5]1",null,-0.1685460324],[-0.1170573832,257.4773714165,4,"completed",-4.841116,4.0,4,"C1=CCC(c2cc(Nc3cc[nH]c3)cc(C3=CC=CC3)c2)=C1","c1coc(-c2cc(Nc3cc[nH]c3)cc(-c3ccco3)c2)c1",{},"[#6H2r5:1]>>[O:1]",null,-0.3148568727],[-0.1173548176,208.9172821442,4,"completed",-5.280692,4.0,3,"C(#Cc1ccccc1)C1=CC=CC1=C1C=CC=C1C#Cc1ccccc1","C(#CC1=CC=CC1=C1C=CC=C1C#CC1=CC=CC1)C1=CC=CC1",{},"[c:0]1[ch:1][ch][c:3][c!r5:4][c!r5:5]1>>[c:0]1[CH2:1][c:3][c:4][c:5]1",null,-0.2442227144],[-0.1175289019,161.0784971665,4,"completed",-5.174892,4.0,4,"O=c1cc[nH]c(-c2c(Nc3ccccc3)cccc2Nc2ccccc2)c1","O=c1cc[nH]c(-c2c(NC3=CCC=C3)cccc2NC2=CCC=C2)c1",{},"[c:0]1[ch:1][ch][c:3][c!r5:4][c!r5:5]1>>[c:0]1[CH2:1][c:3][c:4][c:5]1",null,-0.169394805],[-0.1175934609,155.6208970362,4,"completed",-5.155204,4.0,3,"C(#CC1=CC(c2ccccc2)=CC1)C1=CC(c2ccccc2)=CC1","C(#CC1=CC(C2=CC=CC2)=CC1)C1=CC(C2=CC=CC2)=CC1",{},"[c:0]1[ch:1][ch][c:3][c!r5:4][c!r5:5]1>>[c:0]1[CH2:1][c:3][c:4][c:5]1",null,-0.1603469039],[-0.1177549402,148.1160305543,4,"completed",-4.998896,4.0,3,"C1=CCC(Nc2cccc3cccc(NC4=CC=CC4)c23)=C1","c1csc(Nc2cccc3cccc(Nc4cccs4)c23)c1",{},"[#6H2r5:1]>>[S:1]",null,-0.1641558641],[-0.1178716977,327.8587258886,4,"completed",-4.762272,4.0,4,"C1=C(Nc2cc(-c3ccccc3)nc(-c3ccccc3)c2)SCS1","C1=CCC(c2cc(NC3=CSCS3)cc(C3=CC=CC3)n2)=C1",{},"[c:0]1[ch:1][ch][c:3][c!r5:4][c!r5:5]1>>[c:0]1[CH2:1][c:3][c:4][c:5]1",null,-0.4042039623],[-0.1179233829,135.5487427608,4,"completed",-5.178388,4.0,4,"C1=CC(Nc2cc(C3=CCC=C3)cc(C3=CCC=C3)c2)=CC1","C1=CC(Nc2cc(C3=CCC=C3)nc(C3=CCC=C3)c2)=CC1",{},"[ch&r6:0]>>[nr6:0]",null,-0.1462339022],[-0.1181292351,131.9625085946,4,"completed",-5.14536,4.0,4,"C1=CCC(Nc2cc(C3=CCC=C3)cc(C3=CCC=C3)c2)=C1","C1=CC(c2cc(NC3=NC=CC3)cc(C3=CCC=C3)c2)=CC1",{},"[chr5,CH1r5:1]>>[n:1]",null,-0.1357287485],[-0.1182804272,160.2580162967,4,"completed",-5.502596,4.0,4,"O=c1cc(Nc2cc(C3=CC=CC3)cc(C3=CC=CC3)c2)cco1","O=c1cc(Nc2cc(C3=CC=CC3)cc(C3=CC=CC3)c2)cc[nH]1",{},"[o:1]>>[nH:1]",null,-0.3241968013],[-0.1184820788,140.0464999793,4,"completed",-5.1357,4.0,4,"O=c1occcc1Nc1cc(C2=CC=CC2)cc(C2=CC=CC2)c1","O=c1[nH]cccc1Nc1cc(C2=CC=CC2)cc(C2=CC=CC2)c1",{},"[o:1]>>[nH:1]",null,-0.1422586456],[-0.1186035397,143.0823438789,4,"completed",-5.024104,4.0,4,"C1=CC(Nc2cc(NC3=CCC=C3)cc(C3=CCN=C3)c2)=CC1","C1=CC(Nc2cc(NC3=CCC=C3)cc(-c3cnoc3)c2)=CC1",{},"[#6H2r5:1]>>[O:1]",null,-0.1526271814],[-0.11861711,142.3758576325,4,"completed",-5.223652,4.0,4,"c1ccc(Nc2cc(-c3cccs3)nc(-c3cccs3)c2)cc1","C1=CC(Nc2cc(-c3cccs3)nc(-c3cccs3)c2)=CC1",{},"[c:0]1[ch:1][ch][c:3][c!r5:4][c!r5:5]1>>[c:0]1[CH2:1][c:3][c:4][c:5]1",null,-0.166622013],[-0.1186265349,126.333292266,4,"completed",-5.183264,4.0,4,"O=c1cccc(-c2c(NC3=CCC=C3)cccc2NC2=CCC=C2)o1","O=c1cccc(-c2c(NC3=CCC=C3)cccc2NC2=CCC=C2)[nH]1",{},"[o:1]>>[nH:1]",null,-0.1391302219],[-0.119370671,404.4927172016,4,"completed",-4.902664,4.0,4,"C1=CC(c2cc(NC3=COCO3)cc(C3=CCC=C3)c2)=CC1","C1=CC(c2cc(NC3=COSO3)cc(C3=CCC=C3)c2)=CC1",{},"[#6H2r5:1]>>[S:1]",null,-0.4274291658],[-0.1196351514,118.2339043215,4,"completed",-5.09706,4.0,4,"C1=NC(c2cc(Nc3ccccc3)cc(Nc3ccccc3)c2)=CC1","C1=NC(c2cc(Nc3ccccc3)nc(Nc3ccccc3)c2)=CC1",{},"[ch&r6:0]>>[nr6:0]",null,-0.1182518139],[-0.1196448363,285.4165732815,4,"completed",-5.202768,4.0,3,"C1=CC(=C2C=CC=C2c2ccccc2)C(c2ccccc2)=C1","C1=CCC(C2=CC=CC2=C2C=CC=C2C2=CC=CC2)=C1",{},"[c:0]1[ch:1][ch][c:3][c!r5:4][c!r5:5]1>>[c:0]1[CH2:1][c:3][c:4][c:5]1",null,-0.294342723],[-0.1198946209,89.7004624382,4,"completed",-5.243248,4.0,4,"C1=NCC(c2c(Nc3ccccc3)cccc2Nc2ccccc2)=C1","c1ccc(Nc2cccc(Nc3ccccc3)c2-c2ccno2)cc1",{},"[#6H2r5:1]>>[O:1]",null,-0.1345398373],[-0.1206398125,144.2342327014,4,"completed",-4.969548,4.0,4,"C1=NC=C(c2cc(Nc3ccccc3)cc(Nc3ccccc3)c2)C1","C1=CC(Nc2cc(NC3=CCC=C3)cc(C3=CN=CC3)c2)=CC1",{},"[c:0]1[ch:1][ch][c:3][c!r5:4][c!r5:5]1>>[c:0]1[CH2:1][c:3][c:4][c:5]1",null,-0.1707108631],[-0.1207082662,341.9941775743,4,"completed",-4.948296,4.0,4,"C1=CCC(Nc2cc(-c3cccs3)cc(-c3cccs3)c2)=C1","c1c[nH]c(Nc2cc(-c3cccs3)cc(-c3cccs3)c2)c1",{},"[#6H2r5:1]>>[NH:1]",null,-0.3581018406],[-0.120759968,120.1407665848,4,"completed",-4.999356,4.0,4,"C1=CC(c2cc(Nc3ccccc3)nc(Nc3ccccc3)c2)=CC1","c1ccc(Nc2cc(-c3cc[nH]c3)cc(Nc3ccccc3)n2)cc1",{},"[#6H2r5:1]>>[NH:1]",null,-0.1392735403],[-0.1208311775,131.8339735771,4,"completed",-5.278852,4.0,4,"c1ccc(Nc2cc(-c3ccc[nH]3)cc(-c3ccc[nH]3)c2)cc1","c1ccc(Nc2cc(-c3ccc[nH]3)nc(-c3ccc[nH]3)c2)cc1",{},"[ch&r6:0]>>[nr6:0]",null,-0.1818085123],[-0.1209002899,93.7029333632,4,"completed",-5.214176,4.0,4,"C1=NC=C(c2c(Nc3ccccc3)cccc2Nc2ccccc2)C1","c1ccc(Nc2cccc(Nc3ccccc3)c2-c2cnco2)cc1",{},"[#6H2r5:1]>>[O:1]",null,-0.1231582625],[-0.1209410071,189.6006643529,4,"completed",-4.90018,4.0,4,"C1=CC(C2=CC(NC3=CCC(C4=CCC=C4)=C3)=CC2)=CC1","C1=CC(c2cc(Nc3coc(C4=CCC=C4)c3)co2)=CC1",{},"[#6H2r5:1]>>[O:1]",null,-0.2356122828],[-0.1211540677,142.6794779437,4,"completed",-4.978472,4.0,4,"c1ccc(Nc2cc(Nc3ccccc3)cc(-c3cncs3)c2)cc1","C1=CC(Nc2cc(NC3=CCC=C3)cc(-c3cncs3)c2)=CC1",{},"[c:0]1[ch:1][ch][c:3][c!r5:4][c!r5:5]1>>[c:0]1[CH2:1][c:3][c:4][c:5]1",null,-0.1661152319],[-0.12130515,119.8068171211,4,"completed",-5.305992,4.0,4,"C1=CC(c2cc(Nc3ccccn3)cc(C3=CCC=C3)c2)=CC1","c1ccc(Nc2cc(-c3ccsc3)cc(-c3ccsc3)c2)nc1",{},"[#6H2r5:1]>>[S:1]",null,-0.1874718603],[-0.1213217424,167.0499317415,4,"completed",-5.128248,4.0,4,"C1=CCC(c2cc(NC3=CCC=C3)cc(C3=CC=CC3)c2)=C1","C1=CCC(c2cc(Nc3ccoc3)cc(C3=CC=CC3)c2)=C1",{},"[#6H2r5:1]>>[O:1]",null,-0.1682161554],[-0.1216511855,166.7142918034,4,"completed",-4.987856,4.0,4,"C1=CC(Nc2cc(NC3=CCC=C3)cc(C3=NCC=C3)c2)=CC1","C1=CC(Nc2cc(NC3=CCC=C3)cc(-c3ccon3)c2)=CC1",{},"[#6H2r5:1]>>[O:1]",null,-0.184271622],[-0.1217332686,95.5268782482,4,"completed",-5.13432,4.0,4,"C1=NC(c2cc(Nc3ccccc3)cc(Nc3ccccc3)c2)=CC1","C1=NC(c2cc(Nc3ccccc3)cc(Nc3ccccc3)c2)=NC1",{},"[chr5,CH1r5:1]>>[n:1]",null,-0.0985014571],[-0.1217787779,168.1520870559,4,"completed",-4.835044,4.0,3,"c1ccc(-c2cccc(Nc3cccc(-c4ccccc4)c3)c2)cc1","C1=C(NC2=CC(c3ccccc3)=CC2)CC=C1c1ccccc1",{},"[c:0]1[ch:1][ch][c:3][c!r5:4][c!r5:5]1>>[c:0]1[CH2:1][c:3][c:4][c:5]1",null,-0.2503476553],[-0.1219729748,148.9117455601,4,"completed",-5.154652,4.0,3,"C1=CC(c2cccc(C=Cc3cccc(C4=CCC=C4)c3)c2)=CC1","C1=CC(C2=CC(C=CC3=CCC(C4=CCC=C4)=C3)=CC2)=CC1",{},"[c:0]1[ch:1][ch][c:3][c!r5:4][c!r5:5]1>>[c:0]1[CH2:1][c:3][c:4][c:5]1",null,-0.1537473906],[-0.1221619022,140.8014519171,4,"completed",-5.20056,4.0,4,"C1=CCC(c2cc(Nc3ccccc3)cc(C3=CC=CC3)n2)=C1","C1=CCC(c2cc(NC3=CCC=C3)cc(C3=CC=CC3)n2)=C1",{},"[c:0]1[ch:1][ch][c:3][c!r5:4][c!r5:5]1>>[c:0]1[CH2:1][c:3][c:4][c:5]1",null,-0.1574169067],[-0.1222981757,191.5650082377,4,"completed",-5.089148,4.0,3,"C1=CC(Nc2cc(-c3ccccc3)cc(-c3ccccc3)c2)=CC1","c1ccc(-c2cc(Nc3ccsc3)cc(-c3ccccc3)c2)cc1",{},"[#6H2r5:1]>>[S:1]",null,-0.1917155645],[-0.1223706222,200.9862691637,4,"completed",-5.001012,4.0,3,"C1=CCC(Nc2cc3ccccc3cc2NC2=CC=CC2)=C1","c1csc(Nc2cc3ccccc3cc2Nc2cccs2)c1",{},"[#6H2r5:1]>>[S:1]",null,-0.212595405],[-0.1224336812,142.4899551594,4,"completed",-5.0138,4.0,4,"C1=NCC(c2cc(Nc3ccccc3)cc(Nc3ccccc3)c2)=C1","C1=CC(Nc2cc(NC3=CCC=C3)cc(C3=CC=NC3)c2)=CC1",{},"[c:0]1[ch:1][ch][c:3][c!r5:4][c!r5:5]1>>[c:0]1[CH2:1][c:3][c:4][c:5]1",null,-0.1547394679],[-0.1224808819,355.5810494571,4,"completed",-4.886104,4.0,4,"C1=CCC(Nc2cc(-c3ccsc3)cc(-c3ccsc3)c2)=C1","c1c[nH]c(Nc2cc(-c3ccsc3)cc(-c3ccsc3)c2)c1",{},"[#6H2r5:1]>>[NH:1]",null,-0.3858187621],[-0.1226910166,109.8701003662,4,"completed",-5.276828,4.0,4,"C1=CC(c2cc(Nc3cccs3)cc(C3=CCC=C3)c2)=CC1","C1=CC(c2cc(Nc3ccns3)cc(C3=CCC=C3)c2)=CC1",{},"[chr5,CH1r5:1]>>[n:1]",null,-0.1655077893],[-0.1227210524,250.1641619203,4,"completed",-5.185012,4.0,3,"C1=CC(=C2C=CC=C2C=Cc2ccccc2)C(C=Cc2ccccc2)=C1","C1=CCC(C=CC2=CC=CC2=C2C=CC=C2C=CC2=CC=CC2)=C1",{},"[c:0]1[ch:1][ch][c:3][c!r5:4][c!r5:5]1>>[c:0]1[CH2:1][c:3][c:4][c:5]1",null,-0.2571446239],[-0.1227730078,167.4646317883,4,"completed",-5.163852,4.0,4,"O=c1cccc(-c2cc(Nc3ccccc3)cc(Nc3ccccc3)c2)[nH]1","O=c1cccc(-c2cc(NC3=CC=CC3)cc(NC3=CC=CC3)c2)[nH]1",{},"[c:0]1[ch:1][ch][c:3][c!r5:4][c!r5:5]1>>[c:0]1[CH2:1][c:3][c:4][c:5]1",null,-0.1733267754],[-0.1228046919,175.3429158808,4,"completed",-4.737616,4.0,4,"C1=CC(C2=CC(NC3=CCC(C4=CCC=C4)=C3)=CC2)=CC1","C1=C(NC2=CCC(c3ccsc3)=C2)C=C(c2ccsc2)C1",{},"[#6H2r5:1]>>[S:1]",null,-0.3083715263],[-0.1229109465,377.6201250728,4,"completed",-4.963476,4.0,4,"C1=CCC(c2cc(NC3=COCO3)cc(C3=CC=CC3)c2)=C1","C1=CCC(c2cc(NC3=COSO3)cc(C3=CC=CC3)c2)=C1",{},"[#6H2r5:1]>>[S:1]",null,-0.3895253164],[-0.1233387556,158.8596745532,4,"completed",-5.186024,4.0,3,"C1=C(C2=CCC(c3ccccc3)=C2)C=C(c2ccccc2)C1","C1=CC(C2=CC(C3=CCC(C4=CCC=C4)=C3)=CC2)=CC1",{},"[c:0]1[ch:1][ch][c:3][c!r5:4][c!r5:5]1>>[c:0]1[CH2:1][c:3][c:4][c:5]1",null,-0.16988955],[-0.1233663845,220.737960762,4,"completed",-5.024472,4.0,4,"c1ccc(-c2cc(Nc3cc[nH]c3)cc(-c3ccccc3)n2)cc1","C1=CCC(c2cc(Nc3cc[nH]c3)cc(C3=CC=CC3)n2)=C1",{},"[c:0]1[ch:1][ch][c:3][c!r5:4][c!r5:5]1>>[c:0]1[CH2:1][c:3][c:4][c:5]1",null,-0.2269811488],[-0.0602399027,112.1428429831,5,"completed",-4.910668,5.0,3,"c1ccc2cc3cc4cnccc4cc3cc2c1","C1=c2cc3cc4ccncc4cc3cc2=CC1",{},"[c:0]1[ch:1][ch][c:3][c!r5:4][c!r5:5]1>>[c:0]1[CH2:1][c:3][c:4][c:5]1",null,-0.1736112159],[-0.075686468,102.7322826617,5,"completed",-4.736328,5.0,5,"C1=Cc2cc3cc4c(cc3cc2C1)=CCC=4","C1=c2cc3cc4ccsc4cc3cc2=CC1",{},"[#6H2r5:1]>>[S:1]",null,-0.274517778],[-0.0781394062,132.9944243038,5,"completed",-4.808456,5.0,5,"C1=c2cc3cc4ccccc4cc3cc2=CC1","C1=Cc2cc3cc4c(cc3cc2C1)=CCC=4",{},"[c:0]1[ch:1][ch][c:3][c!r5:4][c!r5:5]1>>[c:0]1[CH2:1][c:3][c:4][c:5]1",null,-0.2435908246],[-0.0888275147,133.7783709735,5,"completed",-4.793828,5.0,5,"C1=Cc2cc3cc4c(cc3cc2C1)=CCC=4","C1=c2cc3cc4ccoc4cc3cc2=CC1",{},"[#6H2r5:1]>>[O:1]",null,-0.2526457726],[-0.0986786727,152.8217756892,5,"completed",-5.039928,5.0,3,"C1=CCC(Nc2ccc3ccc(NC4=CC=CC4)cc3c2)=C1","c1coc(Nc2ccc3ccc(Nc4ccco4)cc3c2)c1",{},"[#6H2r5:1]>>[O:1]",null,-0.1585015182],[-0.1028291139,77.2101799385,5,"completed",-4.898156,5.0,5,"C1=c2cc3cc4ccccc4cc3cc2=CC1","c1ccc2cc3cc4cscc4cc3cc2c1",{},"[#6H2r5:1]>>[S:1]",null,-0.1610108756],[-0.1036038019,101.89602771,5,"completed",-5.119416,5.0,4,"C1=NC(c2c(Nc3ccccc3)cccc2Nc2ccccc2)=CC1","C1=C(c2c(Nc3ccccc3)cccc2Nc2ccccc2)N=NC1",{},"[chr5,CH1r5:1]>>[n:1]",null,-0.1027984493],[-0.1042347567,108.4228634091,5,"completed",-4.848752,5.0,5,"C1=c2cc3cc4ccccc4cc3cc2=CC1","C1=c2cc3cc4cccnc4cc3cc2=CC1",{},"[ch&r6:0]>>[nr6:0]",null,-0.2066084231],[-0.1061753771,129.9291559101,5,"completed",-4.931828,5.0,3,"C1=C(Nc2ccccc2)CC=C1C1=CCC(Nc2ccccc2)=C1","c1ccc(Nc2cc(-c3csc(Nc4ccccc4)c3)cs2)cc1",{},"[#6H2r5:1]>>[S:1]",null,-0.1753273456],[-0.1071387133,118.8836360119,5,"completed",-5.124108,5.0,3,"C1=CC(c2cc(Nc3ccccc3)cc(C3=CCC=C3)c2)=CC1","C1=NC(c2cc(Nc3ccccc3)cc(C3=CCC=N3)c2)=CC1",{},"[chr5,CH1r5:1]>>[n:1]",null,-0.1200754129],[-0.1086221319,125.5360745175,5,"completed",-4.937532,5.0,3,"C1=c2cccc(Nc3cccc4c3=CCC=4)c2=CC1","C1=c2cccc(Nc3cccc4c3=NCC=4)c2=NC1",{},"[chr5,CH1r5:1]>>[n:1]",null,-0.1693908882],[-0.1096826674,106.1683313528,5,"completed",-4.709004,5.0,5,"C1=Cc2cc3cc4c(cc3cc2C1)=CCC=4","C1=Cc2cc3cc4c[nH]cc4cc3cc2C1",{},"[#6H2r5:1]>>[NH:1]",null,-0.2935674912],[-0.1099237524,105.6717038543,5,"completed",-4.96458,5.0,5,"C1=Cc2cc3cc4c(cc3cc2C1)=CCC=4","C1=Cc2cc3cc4cscc4cc3cc2C1",{},"[#6H2r5:1]>>[S:1]",null,-0.1419591893],[-0.1102124367,136.6829211349,5,"completed",-5.19044,5.0,4,"C1=CC(Nc2nc(C3=CCC=C3)cc(C3=CCC=C3)n2)=CC1","C1=CC(c2cc(C3=CCC=C3)nc(NC3=CCC=N3)n2)=CC1",{},"[chr5,CH1r5:1]>>[n:1]",null,-0.1506324128],[-0.1104010335,109.9046923998,5,"completed",-5.253184,5.0,4,"C1=NC=C(c2cc(Nc3ccccc3)cc(Nc3ccccc3)c2)C1","C1=NN=C(c2cc(Nc3ccccc3)cc(Nc3ccccc3)c2)C1",{},"[chr5,CH1r5:1]>>[n:1]",null,-0.1535482236],[-0.1106465101,101.7350762919,5,"completed",-5.236992,5.0,3,"C1=CCC(c2cc(Nc3ccccc3)cc(C3=CC=CC3)c2)=C1","c1ccc(Nc2cc(-c3ccco3)cc(-c3ccco3)c2)cc1",{},"[#6H2r5:1]>>[O:1]",null,-0.1398061576],[-0.1111560544,134.8638722883,5,"completed",-5.156308,5.0,4,"C1=CCC(Nc2cc(C3=CCC=C3)nc(C3=CCC=C3)c2)=C1","C1=CC(c2cc(Nc3cccs3)cc(C3=CCC=C3)n2)=CC1",{},"[#6H2r5:1]>>[S:1]",null,-0.1405057065],[-0.1119845311,126.0520843565,5,"completed",-5.080684,5.0,4,"C1=CCC(NC2=CC(=C3C=CC=C3)C=C2NC2=CC=CC2)=C1","C1=CCC(NC2=CC(=C3C=CC=N3)C=C2NC2=CC=CC2)=C1",{},"[chr5,CH1r5:1]>>[n:1]",null,-0.126775198],[-0.1136595973,179.6027533973,5,"completed",-4.99724,5.0,4,"C1=CCC(Nc2cc(NC3=CC=CC3)cc(C3=CCC=C3)c2)=C1","C1=CC(c2cc(Nc3ccco3)cc(Nc3ccco3)c2)=CC1",{},"[#6H2r5:1]>>[O:1]",null,-0.1934718627],[-0.1141476285,97.2716800496,5,"completed",-5.019964,5.0,5,"C1=c2cc3cc4ccccc4cc3cc2=CC1","C1=c2cc3cc4ccccc4cc3cc2=NC1",{},"[chr5,CH1r5:1]>>[n:1]",null,-0.1122524065],[-0.114503566,157.2650554257,5,"completed",-4.949216,5.0,4,"C1=CCC(Nc2cc(NC3=CC=CC3)cc(C3=CC=CC3)c2)=C1","C1=CCC(c2cc(Nc3ccco3)cc(Nc3ccco3)c2)=C1",{},"[#6H2r5:1]>>[O:1]",null,-0.1894012852],[-0.1145967,133.0632301003,5,"completed",-5.031464,5.0,4,"C1=CC(Nc2cc(NC3=CCC=C3)cc(-c3cccs3)c2)=CC1","C1=CC(Nc2cc(NC3=CCC=C3)cc(-c3ccns3)c2)=CC1",{},"[chr5,CH1r5:1]>>[n:1]",null,-0.1414476688],[-0.114649002,130.7485381149,5,"completed",-4.94204,5.0,4,"C1=NCC=C1c1cc(Nc2ccccc2)cc(Nc2ccccc2)c1","C1=CC(Nc2cc(NC3=CCC=C3)cc(C3=CCN=C3)c2)=CC1",{},"[c:0]1[ch:1][ch][c:3][c!r5:4][c!r5:5]1>>[c:0]1[CH2:1][c:3][c:4][c:5]1",null,-0.1712347728],[-0.1154388657,103.5581487153,5,"completed",-5.210128,5.0,3,"C1=CCC(c2cccc(Nc3cccc(C4=CC=CC4)c3)c2)=C1","c1cc(Nc2cccc(-c3ccco3)c2)cc(-c2ccco2)c1",{},"[#6H2r5:1]>>[O:1]",null,-0.12910111],[-0.1165322226,134.970379646,5,"completed",-5.034316,5.0,4,"C1=CC(c2c(Nc3ccccc3)cccc2Nc2ccccc2)=NC1","C1=NC(c2c(Nc3ccccc3)cccc2Nc2ccccc2)=NC1",{},"[chr5,CH1r5:1]>>[n:1]",null,-0.142587003],[-0.1167634309,143.523688116,5,"completed",-5.364228,5.0,3,"c1ccc2cc3cc4ccccc4cc3cc2c1","C1=Cc2cc3cc4ccccc4cc3cc2C1",{},"[c:0]1[ch:1][ch][c:3][c!r5:4][c!r5:5]1>>[c:0]1[CH2:1][c:3][c:4][c:5]1",null,-0.2341134398],[-0.1169774706,159.6457611466,5,"completed",-5.120244,5.0,5,"C1=CCC(C=CC2=CCC(C3=CC(C=CC4=CC=CC4)=CC3)=C2)=C1","C(=Cc1cccs1)C1=CCC(C2=CC(C=Cc3cccs3)=CC2)=C1",{},"[#6H2r5:1]>>[S:1]",null,-0.1602734558],[-0.1172753766,149.3742553341,5,"completed",-5.024748,5.0,3,"C1=CCC(Nc2cccc(NC3=CC=CC3)c2-c2ccccc2)=C1","c1ccc(-c2c(Nc3ccco3)cccc2Nc2ccco2)cc1",{},"[#6H2r5:1]>>[O:1]",null,-0.1583902499],[-0.1173913952,113.5207548573,5,"completed",-5.102488,5.0,3,"C1=CC(Nc2cc(-c3ccccc3)cc(-c3ccccc3)c2)=CC1","C1=NC(Nc2cc(-c3ccccc3)cc(-c3ccccc3)c2)=CC1",{},"[chr5,CH1r5:1]>>[n:1]",null,-0.1135341136],[-0.1178260033,107.3589025067,5,"completed",-5.074336,5.0,4,"C1=CCC(c2cc(NC3=CCC=N3)cc(C3=CC=CC3)c2)=C1","C1=NC(Nc2cc(-c3cccs3)cc(-c3cccs3)c2)=CC1",{},"[#6H2r5:1]>>[S:1]",null,-0.108851587],[-0.1187002202,117.8940577675,5,"completed",-5.187128,5.0,4,"C1=CCC(c2cc(NC3=CCC=N3)cc(C3=CC=CC3)c2)=C1","C1=CN=C(c2cc(NC3=CCC=N3)cc(C3=NC=CC3)c2)C1",{},"[chr5,CH1r5:1]>>[n:1]",null,-0.1327356025],[-0.1187630893,106.8517468674,5,"completed",-5.079304,5.0,3,"C1=CC(c2cccc(Nc3cccc(C4=CCC=C4)c3)c2)=CC1","C1=NC(c2cccc(Nc3cccc(C4=CCC=N4)c3)c2)=CC1",{},"[chr5,CH1r5:1]>>[n:1]",null,-0.1078293781],[-0.1190216713,141.0735254486,5,"completed",-5.34868,5.0,4,"C1=CC(c2cc(Nc3ccoc3)cc(C3=CCC=C3)c2)=CC1","C1=CC(c2cc(Nc3ccon3)cc(C3=CCC=C3)c2)=CC1",{},"[chr5,CH1r5:1]>>[n:1]",null,-0.2240629228],[-0.1191331888,180.2196187648,5,"completed",-4.977276,5.0,5,"O=c1occc2cc3cc4c(cc3cc12)=CCC=4","O=c1[nH]ccc2cc3cc4c(cc3cc12)=CCC=4",{},"[o:1]>>[nH:1]",null,-0.1996474124],[-0.1191786975,103.9012162616,5,"completed",-5.327244,5.0,3,"c1ccc(-c2cccc(Nc3cccc(-c4ccccc4)n3)n2)cc1","C1=CC(c2cccc(Nc3cccc(C4=CCC=C4)n3)n2)=CC1",{},"[c:0]1[ch:1][ch][c:3][c!r5:4][c!r5:5]1>>[c:0]1[CH2:1][c:3][c:4][c:5]1",null,-0.1899973214],[-0.1197621833,107.724997541,5,"completed",-5.236532,5.0,3,"c1ccc(Nc2cc(Nc3ccccc3)cc(-c3ccccn3)c2)cc1","c1ccc(Nc2cc(Nc3ccccc3)cc(-c3ccncn3)c2)cc1",{},"[ch&r6:0]>>[nr6:0]",null,-0.1440095786],[-0.1202932404,107.4946629983,5,"completed",-5.088044,5.0,4,"C1=CCC(c2cc(NC3=CCC=N3)cc(C3=CC=CC3)c2)=C1","C1=NC(Nc2cc(-c3ccco3)cc(-c3ccco3)c2)=CC1",{},"[#6H2r5:1]>>[O:1]",null,-0.1078199707],[-0.1206778551,141.4824410918,5,"completed",-5.032384,5.0,4,"C1=CCC(Nc2cc(-c3ccco3)cc(-c3ccco3)c2)=C1","c1coc(-c2cc(Nc3cccs3)cc(-c3ccco3)c2)c1",{},"[#6H2r5:1]>>[S:1]",null,-0.149189556],[-0.1206817692,152.3744220682,5,"completed",-4.890244,5.0,4,"c1ccc(-c2cc(Nc3cc[nH]c3)cc(-c3ccccc3)c2)cc1","c1ccc(-c2cc(Nc3c[nH]cn3)cc(-c3ccccc3)c2)cc1",{},"[chr5,CH1r5:1]>>[n:1]",null,-0.2116052421],[-0.1208166253,139.3202523752,5,"completed",-5.174892,5.0,4,"C1=CCC(Nc2cc(C3=CC=CC3)nc(C3=CC=CC3)c2)=C1","C1=CCC(c2cc(Nc3cccs3)cc(C3=CC=CC3)n2)=C1",{},"[#6H2r5:1]>>[S:1]",null,-0.1488571478],[-0.121824741,83.7419622981,5,"completed",-4.953448,5.0,3,"C1=CC(Nc2cccc(-c3cccc(NC4=CCC=C4)c3)c2)=CC1","C1=NC(Nc2cccc(-c3cccc(NC4=CCC=N4)c3)c2)=CC1",{},"[chr5,CH1r5:1]>>[n:1]",null,-0.1324261519],[-0.122074904,143.7408408329,5,"completed",-5.032292,5.0,4,"c1ccc(-c2cc(Nc3cc[nH]c3)cc(-c3ccccc3)c2)cc1","c1ccc(-c2cc(Nc3cc[nH]n3)cc(-c3ccccc3)c2)cc1",{},"[chr5,CH1r5:1]>>[n:1]",null,-0.1513531375],[-0.1222616098,169.9629102081,5,"completed",-4.934496,5.0,3,"C1=CCC(Nc2cccc(NC3=CC=CC3)c2)=C1","c1cc(Nc2ccco2)cc(Nc2ccco2)c1",{},"[#6H2r5:1]>>[O:1]",null,-0.2056921537],[-0.1224129242,104.7626093079,5,"completed",-5.305992,5.0,4,"C1=CN=C(c2cc(Nc3ccccc3)cc(Nc3ccccc3)c2)C1","C1=NCC(c2cc(Nc3ccccc3)cc(Nc3ccccc3)c2)=N1",{},"[chr5,CH1r5:1]>>[n:1]",null,-0.1782336368],[-0.1225859376,110.6665575124,5,"completed",-5.250608,5.0,4,"C1=CC(c2cc(Nc3ccccn3)cc(C3=CCC=C3)c2)=CC1","C1=NC(c2cc(Nc3ccccn3)cc(C3=CCC=N3)c2)=CC1",{},"[chr5,CH1r5:1]>>[n:1]",null,-0.1528451638],[-0.1228591786,148.0969803985,5,"completed",-5.231472,5.0,4,"C1=CCC(c2cc(NC3=CCC=N3)cc(C3=CC=CC3)c2)=C1","C1=CCC(c2cc(C3=CC=CC3)nc(NC3=CCC=N3)n2)=C1",{},"[ch&r6:0]>>[nr6:0]",null,-0.1743625824],[-0.1231414262,162.0358543589,5,"completed",-5.244076,5.0,5,"C(#CC1=CC(C2=CCC(C#CC3=CC=CC3)=C2)=CC1)C1=CC=CC1","C(#Cc1cccs1)C1=CC(C2=CCC(C#Cc3cccs3)=C2)=CC1",{},"[#6H2r5:1]>>[S:1]",null,-0.1908585498],[-0.123232658,183.1928030864,5,"completed",-5.088872,5.0,3,"C1=CCC(Nc2cccc(-c3cccc(NC4=CC=CC4)c3)c2)=C1","c1cc(Nc2ccco2)cc(-c2cccc(Nc3ccco3)c2)c1",{},"[#6H2r5:1]>>[O:1]",null,-0.1833583403],[-0.1236415273,209.976126445,5,"completed",-5.05152,5.0,3,"C1=CCC(Nc2cc(NC3=CC=CC3)cc(-c3ccccc3)c2)=C1","c1ccc(-c2cc(Nc3ccco3)cc(Nc3ccco3)c2)cc1",{},"[#6H2r5:1]>>[O:1]",null,-0.2127007893],[-0.1236927676,122.8031560217,5,"completed",-5.025392,5.0,4,"C1=CC(Nc2cc(-c3ccc[nH]3)cc(-c3ccc[nH]3)c2)=CC1","C1=NC(Nc2cc(-c3ccc[nH]3)cc(-c3ccc[nH]3)c2)=CC1",{},"[chr5,CH1r5:1]>>[n:1]",null,-0.1334470997],[-0.1237116131,119.1267482303,5,"completed",-5.207184,5.0,3,"c1ccc(Nc2cccc(Nc3ccccc3)c2-c2ccccn2)cc1","c1ccc(Nc2cccc(Nc3ccccc3)c2-c2ccncn2)cc1",{},"[ch&r6:0]>>[nr6:0]",null,-0.1407853081],[-0.1239337651,142.0911841385,5,"completed",-4.89604,5.0,5,"C1=Cc2cc3cc4c(cc3cc2C1)=CCC=4","C1=Nc2cc3cc4c(cc3cc2C1)=CCC=4",{},"[chr5,CH1r5:1]>>[n:1]",null,-0.2014292645],[-0.1249687595,145.5212918242,5,"completed",-5.361376,5.0,4,"C1=CCC(c2cc(Nc3ccoc3)cc(C3=CC=CC3)c2)=C1","C1=CCC(c2cc(Nc3ccon3)cc(C3=CC=CC3)c2)=C1",{},"[chr5,CH1r5:1]>>[n:1]",null,-0.2337776271],[-0.1250849546,77.6055558443,5,"completed",-4.660152,5.0,5,"C1=c2cc3cc4ccccc4cc3cc2=CC1","c1ccc2cc3cc4c[nH]cc4cc3cc2c1",{},"[#6H2r5:1]>>[NH:1]",null,-0.3175233711],[-0.1252118013,172.5837601096,5,"completed",-5.09982,5.0,5,"C1=CC(C=CC2=CCC(C3=CC(C=CC4=CCC=C4)=CC3)=C2)=CC1","C(=Cc1ccsc1)C1=CCC(C2=CC(C=Cc3ccsc3)=CC2)=C1",{},"[#6H2r5:1]>>[S:1]",null,-0.1725838061],[-0.1253950585,117.2153576226,5,"completed",-4.923456,5.0,3,"C1=CC(Nc2cccc(NC3=CCC=C3)c2-c2ccccc2)=CC1","C1=NC(Nc2cccc(NC3=CCC=N3)c2-c2ccccc2)=CC1",{},"[chr5,CH1r5:1]>>[n:1]",null,-0.1703280781],[-0.1273718692,127.1194439239,5,"completed",-5.196972,5.0,4,"C1=CCC(Nc2cc(C3=CC=CC3)cc(C3=CC=CC3)c2)=C1","C1=CCC(c2cc(NC3=NC=CC3)cc(C3=CC=CC3)c2)=C1",{},"[chr5,CH1r5:1]>>[n:1]",null,-0.1441079516],[-0.1274400627,128.2046055572,5,"completed",-5.133768,5.0,4,"C1=CC(c2cc(Nc3ccoc3)cc(C3=CCC=C3)c2)=CC1","C1=CC(c2cc(Nc3cocn3)cc(C3=CCC=C3)c2)=CC1",{},"[chr5,CH1r5:1]>>[n:1]",null,-0.1303654748],[-0.1275860259,125.8048208809,5,"completed",-5.152996,5.0,4,"C1=CC(c2cc(Nc3ccccc3)cc(Nc3ccccc3)c2)=NC1","C1=CC(c2cc(Nc3ccccc3)nc(Nc3ccccc3)c2)=NC1",{},"[ch&r6:0]>>[nr6:0]",null,-0.1311604178],[-0.1277031912,137.1243709972,5,"completed",-5.387872,5.0,3,"C1=CC(c2cc(Nc3ccccc3)cc(C3=CCC=C3)c2)=CC1","O=c1occcc1Nc1cc(C2=CCC=C2)cc(C2=CCC=C2)c1",{},"[c:1]1[c:2][ch:3][ch:4][c:5][c:6]1>>[c:1]1[c:2][o:3][c:4](=O)[c:5][c:6]1",null,-0.2437407115],[-0.1277197073,184.3327853944,5,"completed",-4.967432,5.0,4,"C1=NCC(c2cc(Nc3ccccc3)cc(Nc3ccccc3)c2)=C1","C1=CCC(Nc2cc(NC3=CC=CC3)cc(C3=CC=NC3)c2)=C1",{},"[c:0]1[ch:1][ch][c:3][c!r5:4][c!r5:5]1>>[c:0]1[CH2:1][c:3][c:4][c:5]1",null,-0.206373376],[-0.127983833,163.8408831646,5,"completed",-5.15824,5.0,5,"C1=CCC(C=CC2=CCC(C3=CC(C=CC4=CC=CC4)=CC3)=C2)=C1","C(=Cc1ccco1)C1=CCC(C2=CC(C=Cc3ccco3)=CC2)=C1",{},"[#6H2r5:1]>>[O:1]",null,-0.1688367994],[-0.1280235586,123.4237522768,5,"completed",-5.142324,5.0,4,"C1=NC(Nc2cc(-c3ccccc3)cc(-c3ccccc3)c2)=CC1","c1ccc(-c2cc(Nc3cscn3)cc(-c3ccccc3)c2)cc1",{},"[#6H2r5:1]>>[S:1]",null,-0.1269297834],[-0.1281516117,123.0828540494,5,"completed",-5.262752,5.0,4,"C1=CCC(c2cc(NC3=CCC=C3)cc(C3=CC=CC3)c2)=C1","C1=CCC(c2cc(NC3=NCC=C3)cc(C3=CC=CC3)c2)=C1",{},"[chr5,CH1r5:1]>>[n:1]",null,-0.1677158716],[-0.128315993,154.6909614461,5,"completed",-5.1012,5.0,4,"O=c1ccc(-c2c(Nc3ccccc3)cccc2Nc2ccccc2)c[nH]1","O=c1ccc(-c2c(NC3=CCC=C3)cccc2NC2=CCC=C2)c[nH]1",{},"[c:0]1[ch:1][ch][c:3][c!r5:4][c!r5:5]1>>[c:0]1[CH2:1][c:3][c:4][c:5]1",null,-0.1546932421],[-0.1284997087,140.9375286122,5,"completed",-4.963108,5.0,4,"C1=CN=C(c2cc(Nc3ccccc3)cc(Nc3ccccc3)c2)C1","C1=CC(Nc2cc(NC3=CCC=C3)cc(C3=NC=CC3)c2)=CC1",{},"[c:0]1[ch:1][ch][c:3][c!r5:4][c!r5:5]1>>[c:0]1[CH2:1][c:3][c:4][c:5]1",null,-0.1704279983],[-0.128945351,147.1130763562,5,"completed",-5.11684,5.0,4,"C(#Cc1cc2c(cc1C#CC1=CC=CC1)=CCC=2)C1=CC=CC1","C(#Cc1cc2c(cc1C#Cc1cccs1)=CCC=2)c1cccs1",{},"[#6H2r5:1]>>[S:1]",null,-0.1475846001],[-0.1291159303,120.9335945591,5,"completed",-5.100464,5.0,4,"c1ccc(Nc2cc(-c3cc[nH]c3)cc(-c3cc[nH]c3)c2)cc1","c1ccc(Nc2cc(-c3cc[nH]c3)nc(-c3cc[nH]c3)c2)cc1",{},"[ch&r6:0]>>[nr6:0]",null,-0.1209340307],[-0.1293284208,105.5447743199,5,"completed",-5.233312,5.0,4,"C1=CC(c2cc(Nc3ccccc3)cc(Nc3ccccc3)c2)=NC1","C1=NCN=C1c1cc(Nc2ccccc2)cc(Nc2ccccc2)c1",{},"[chr5,CH1r5:1]>>[n:1]",null,-0.1408830123],[-0.1294099133,121.9593721377,5,"completed",-5.208564,5.0,4,"C1=NC=C(c2cc(Nc3ccccc3)cc(Nc3ccccc3)c2)C1","C1=NC=C(c2cc(Nc3ccccc3)nc(Nc3ccccc3)c2)C1",{},"[ch&r6:0]>>[nr6:0]",null,-0.1436986363],[-0.129710521,158.0963477743,5,"completed",-4.876536,5.0,4,"C1=CCC(Nc2cc(-c3ccccc3)cc(NC3=CC=CC3)n2)=C1","C1=CCC(Nc2cc(C3=CC=CC3)cc(NC3=CC=CC3)n2)=C1",{},"[c:0]1[ch:1][ch][c:3][c!r5:4][c!r5:5]1>>[c:0]1[CH2:1][c:3][c:4][c:5]1",null,-0.2224031772],[-0.1299649801,71.3145168126,5,"completed",-5.271124,5.0,3,"c1cc2ccncc2cn1","c1ccc(Nc2cc3cc(Nc4ccccc4)ncc3cn2)cc1",{},"[ch&r6,CH1&r5:1]>>[*:1](-N-c1ccccc1)",null,-0.1394081696],[-0.1300153366,121.4989300821,5,"completed",-5.21114,5.0,4,"C1=NCC=C1c1cc(Nc2ccccc2)cc(Nc2ccccc2)c1","C1=NCC=C1c1cc(Nc2ccccc2)nc(Nc2ccccc2)c1",{},"[ch&r6:0]>>[nr6:0]",null,-0.1442723772],[-0.1300337015,151.5681426205,5,"completed",-5.217948,5.0,4,"C1=CC(Nc2cc(-c3ccco3)cc(-c3ccco3)c2)=CC1","C1=CC(Nc2cc(-c3ccco3)nc(-c3ccco3)c2)=CC1",{},"[ch&r6:0]>>[nr6:0]",null,-0.1725967842],[-0.1300352803,129.7527601092,5,"completed",-5.166612,5.0,4,"C1=CCC(NC2=CC(=C3C=CC=C3)C=C2NC2=CC=CC2)=C1","C1=CC(=C2C=C(Nc3ccco3)C(Nc3ccco3)=C2)C=C1",{},"[#6H2r5:1]>>[O:1]",null,-0.1378767074],[-0.1301528932,130.90677031,5,"completed",-4.9402,5.0,4,"C1=NCC=C1c1c(Nc2ccccc2)cccc1Nc1ccccc1","C1=CC(Nc2cccc(NC3=CCC=C3)c2C2=CCN=C2)=CC1",{},"[c:0]1[ch:1][ch][c:3][c!r5:4][c!r5:5]1>>[c:0]1[CH2:1][c:3][c:4][c:5]1",null,-0.1721895529],[-0.1303121995,125.3372985119,5,"completed",-5.182436,5.0,4,"C1=CCC(c2cc(NC3=CCC=N3)cc(C3=CC=CC3)c2)=C1","C1=CCC(c2cc(Nc3cocn3)cc(C3=CC=CC3)c2)=C1",{},"[#6H2r5:1]>>[O:1]",null,-0.1379830733],[-0.1307134314,109.2472192636,5,"completed",-5.320068,5.0,4,"C1=CCC(c2cc(NC3=CC=NC3)cc(C3=CC=CC3)c2)=C1","C1=CCC(c2cc(Nc3ccns3)cc(C3=CC=CC3)c2)=C1",{},"[#6H2r5:1]>>[S:1]",null,-0.1888534299],[-0.1307802031,151.974898889,5,"completed",-5.061732,5.0,3,"C1=C(Nc2ccccc2)C=C(C2=CC(Nc3ccccc3)=CC2)C1","c1ccc(Nc2coc(-c3cc(Nc4ccccc4)co3)c2)cc1",{},"[#6H2r5:1]>>[O:1]",null,-0.1543176769],[-0.1307994255,124.6502583658,5,"completed",-5.025484,5.0,4,"C1=CC(c2cc(NC3=CCC=N3)cc(C3=CCC=C3)c2)=CC1","C1=NC(Nc2cc(-c3ccsc3)cc(-c3ccsc3)c2)=CC1",{},"[#6H2r5:1]>>[S:1]",null,-0.1351239346],[-0.1308372471,120.1907159988,5,"completed",-5.558624,5.0,4,"C1=CC(c2cc(C3=CCC=C3)nc(Nc3ccccc3)n2)=CC1","C1=CC(c2nc(Nc3ccccc3)nc(C3=CCC=C3)n2)=CC1",{},"[ch&r6:0]>>[nr6:0]",null,-0.3427979509],[-0.1310138396,151.630679172,5,"completed",-5.053084,5.0,4,"c1ccc(Nc2cc(Nc3ccccc3)cc(-c3ccno3)c2)cc1","C1=CC(Nc2cc(NC3=CCC=C3)cc(-c3ccno3)c2)=CC1",{},"[c:0]1[ch:1][ch][c:3][c!r5:4][c!r5:5]1>>[c:0]1[CH2:1][c:3][c:4][c:5]1",null,-0.155146406],[-0.1311169437,149.2268254232,5,"completed",-5.182804,5.0,4,"C1=CC(Nc2cc(-c3ccc[nH]3)cc(-c3ccc[nH]3)c2)=CC1","C1=CC(Nc2cc(-c3ccc[nH]3)nc(-c3ccc[nH]3)c2)=CC1",{},"[ch&r6:0]>>[nr6:0]",null,-0.1600885118],[-0.1311628464,166.2704205747,5,"completed",-5.044436,5.0,3,"C1=CCC(Nc2cc(-c3ccccc3)cc(-c3ccccc3)c2)=C1","c1ccc(-c2cc(Nc3cccs3)cc(-c3ccccc3)c2)cc1",{},"[#6H2r5:1]>>[S:1]",null,-0.1707590648],[-0.1311849652,116.3710481776,5,"completed",-5.20332,5.0,4,"C1=CN=C(c2cc(Nc3ccccc3)cc(Nc3ccccc3)c2)C1","C1=CN=C(c2cc(Nc3ccccc3)nc(Nc3ccccc3)c2)C1",{},"[ch&r6:0]>>[nr6:0]",null,-0.1370145315],[-0.1313337451,89.7256661112,5,"completed",-4.815632,5.0,5,"C1=c2cc3cc4ccncc4cc3cc2=CC1","c1cc2cc3cc4c[nH]cc4cc3cc2cn1",{},"[#6H2r5:1]>>[NH:1]",null,-0.2183451929],[-0.1316430484,169.7255643604,5,"completed",-4.958508,5.0,4,"C1=NCC(c2c(Nc3ccccc3)cccc2Nc2ccccc2)=C1","C1=CCC(Nc2cccc(NC3=CC=CC3)c2C2=CC=NC2)=C1",{},"[c:0]1[ch:1][ch][c:3][c!r5:4][c!r5:5]1>>[c:0]1[CH2:1][c:3][c:4][c:5]1",null,-0.1965109676],[-0.1317560602,129.4860459946,5,"completed",-4.906344,5.0,3,"C1=CC(Nc2cc(NC3=CCC=C3)cc(-c3ccccc3)c2)=CC1","C1=NC(Nc2cc(NC3=CCC=N3)cc(-c3ccccc3)c2)=CC1",{},"[chr5,CH1r5:1]>>[n:1]",null,-0.1874644841],[-0.132312616,183.931025504,5,"completed",-4.884172,5.0,4,"C1=CC(=C2C=C(NC3=CCC=C3)C(NC3=CCC=C3)=C2)C=C1","C1=CC(=C2C=C(NC3=CCC=N3)C(NC3=CCC=N3)=C2)C=C1",{},"[chr5,CH1r5:1]>>[n:1]",null,-0.2380245107],[-0.1324877564,156.9175572295,5,"completed",-5.09246,5.0,4,"C1=CCC(Nc2cc(-c3ccco3)cc(-c3ccco3)c2)=C1","c1coc(Nc2cc(-c3ccco3)cc(-c3ccco3)c2)c1",{},"[#6H2r5:1]>>[O:1]",null,-0.1570062962],[-0.1325609468,182.3764491689,5,"completed",-5.069184,5.0,4,"C1=CCC(Nc2nc(C3=CCC=C3)cc(C3=CCC=C3)n2)=C1","C1=CC(c2cc(C3=CCC=C3)nc(Nc3cccs3)n2)=CC1",{},"[#6H2r5:1]>>[S:1]",null,-0.1836477222],[-0.1332765164,117.3263286945,5,"completed",-5.155112,5.0,3,"c1ccc(Nc2cc(-c3ccccc3)cc(Nc3ccccc3)n2)cc1","c1ccc(Nc2cc(-c3ccccn3)cc(Nc3ccccc3)n2)cc1",{},"[ch&r6:0]>>[nr6:0]",null,-0.1235061146],[-0.1333221721,162.1394105684,5,"completed",-4.965592,5.0,3,"C1=C(NC2=CC(c3ccccc3)=CC2)CC=C1c1ccccc1","c1ccc(-c2csc(Nc3cc(-c4ccccc4)cs3)c2)cc1",{},"[#6H2r5:1]>>[S:1]",null,-0.1874600987],[-0.1338088199,188.8714837113,5,"completed",-5.027232,5.0,4,"C1=CCC(Nc2cccc(NC3=CC=CC3)c2C2=CC=CC2)=C1","C1=CCC(c2c(Nc3ccco3)cccc2Nc2ccco2)=C1",{},"[#6H2r5:1]>>[O:1]",null,-0.1956197241],[-0.1340527841,125.1861373177,5,"completed",-5.134688,5.0,3,"C1=CCC(Nc2ccc3ccc(NC4=CC=CC4)cc3c2)=C1","C1=CN=C(Nc2ccc3ccc(NC4=NC=CC4)cc3c2)C1",{},"[chr5,CH1r5:1]>>[n:1]",null,-0.1275192733],[-0.1343906092,82.9744599168,5,"completed",-4.871108,5.0,3,"C1=CC(Nc2ccc3ccc(NC4=CCC=C4)cc3c2)=CC1","C1=NC(Nc2ccc3ccc(NC4=CCC=N4)cc3c2)=CC1",{},"[chr5,CH1r5:1]>>[n:1]",null,-0.1804345293],[-0.1349340425,166.0922777178,5,"completed",-5.203044,5.0,5,"C(#CC1=CC(C2=CC=CC2)=CC1)C1=CC(C2=CC=CC2)=CC1","C(#CC1=CC(c2cccs2)=CC1)C1=CC(c2cccs2)=CC1",{},"[#6H2r5:1]>>[S:1]",null,-0.181078704],[-0.1349624738,195.9431016821,5,"completed",-5.127144,5.0,4,"O=c1cccc(-c2c(Nc3ccccc3)cccc2Nc2ccccc2)[nH]1","O=c1cccc(-c2c(NC3=CC=CC3)cccc2NC2=CC=CC2)[nH]1",{},"[c:0]1[ch:1][ch][c:3][c!r5:4][c!r5:5]1>>[c:0]1[CH2:1][c:3][c:4][c:5]1",null,-0.1968622094],[-0.1349699029,151.2019229805,5,"completed",-5.138644,5.0,3,"C1=CCC(Nc2cccc(NC3=CC=CC3)c2-c2ccccc2)=C1","C1=CN=C(Nc2cccc(NC3=NC=CC3)c2-c2ccccc2)C1",{},"[chr5,CH1r5:1]>>[n:1]",null,-0.1536026279],[-0.1349859094,116.7795049419,5,"completed",-5.198352,5.0,3,"c1ccc(Nc2cc(Nc3ccccc3)cc(-c3cccnc3)c2)cc1","c1ccc(Nc2cc(Nc3ccccc3)cc(-c3cccnn3)c2)cc1",{},"[ch&r6:0]>>[nr6:0]",null,-0.1355628252],[-0.1350684603,118.282641276,5,"completed",-5.29532,5.0,4,"C1=CC(c2cc(Nc3ccccc3)cc(C3=CCC=C3)n2)=CC1","C1=NC(c2cc(Nc3ccccc3)cc(C3=CCC=N3)n2)=CC1",{},"[chr5,CH1r5:1]>>[n:1]",null,-0.1807878187],[-0.1351269933,143.447181671,5,"completed",-4.889048,5.0,4,"C1=CCC(C2=CCC(NC3=CC(C4=CC=CC4)=CC3)=C2)=C1","C1=CN=C(C2=CCC(NC3=CC(C4=NC=CC4)=CC3)=C2)C1",{},"[chr5,CH1r5:1]>>[n:1]",null,-0.2058700066],[-0.135330463,138.2383866224,5,"completed",-4.967064,5.0,4,"C1=CC(Nc2cc(NC3=CCC=C3)cc(C3=CCN=C3)c2)=CC1","C1=CC(Nc2cc(NC3=CCC=C3)cc(-c3cnsc3)c2)=CC1",{},"[#6H2r5:1]>>[S:1]",null,-0.1666406967],[-0.1357704908,137.3199049011,5,"completed",-5.1127,5.0,3,"c1ccc2c(Nc3cccc4ccccc34)cccc2c1","c1cnc2c(Nc3cccc4cccnc34)cccc2c1",{},"[ch&r6:0]>>[nr6:0]",null,-0.1376073704],[-0.1357856828,125.0568038175,5,"completed",-5.079304,5.0,4,"C1=CC(Nc2cc(C3=NCC=C3)cc(C3=NCC=C3)c2)=CC1","C1=CC(c2cc(NC3=CCC=N3)cc(C3=NCC=C3)c2)=NC1",{},"[chr5,CH1r5:1]>>[n:1]",null,-0.1258931418],[-0.1361412611,117.72297076,5,"completed",-5.187128,5.0,4,"C1=CCC(c2cc(NC3=CCC=N3)cc(C3=CC=CC3)c2)=C1","C1=NC=C(c2cc(NC3=CCC=N3)cc(C3=CN=CC3)c2)C1",{},"[chr5,CH1r5:1]>>[n:1]",null,-0.1325836685],[-0.1368281399,88.1504587178,5,"completed",-4.855652,5.0,4,"C1=CCC(c2cc(NC3=CCC=C3)cc(NC3=CCC=C3)c2)=C1","C1=CCC(c2cc(NC3=CCC=N3)cc(NC3=CCC=N3)c2)=C1",{},"[chr5,CH1r5:1]>>[n:1]",null,-0.1924224947],[-0.1369852832,167.9841043694,5,"completed",-5.0874,5.0,3,"C1=CCC(C=Cc2cccc(-c3cccc(C=CC4=CC=CC4)c3)c2)=C1","C1=CCC(C=CC2=CC(C3=CCC(C=CC4=CC=CC4)=C3)=CC2)=C1",{},"[c:0]1[ch:1][ch][c:3][c!r5:4][c!r5:5]1>>[c:0]1[CH2:1][c:3][c:4][c:5]1",null,-0.1682154919],[-0.1371028415,162.0736885739,5,"completed",-5.006072,5.0,4,"C1=CCC(C2=CC(NC3=CCC(C4=CC=CC4)=C3)=CC2)=C1","C1=CN=C(C2=CC(NC3=CCC(C4=NC=CC4)=C3)=CC2)C1",{},"[chr5,CH1r5:1]>>[n:1]",null,-0.1749025169],[-0.1371449243,134.3151009228,5,"completed",-5.178112,5.0,4,"C1=CCC(Nc2cc(-c3ccc[nH]3)cc(-c3ccc[nH]3)c2)=C1","C1=CN=C(Nc2cc(-c3ccc[nH]3)cc(-c3ccc[nH]3)c2)C1",{},"[chr5,CH1r5:1]>>[n:1]",null,-0.1450181842],[-0.1373968767,119.285497069,5,"completed",-5.093472,5.0,4,"C1=CCC(Nc2cc(NC3=CC=CC3)cc(C3=CCC=C3)c2)=C1","C1=CC(c2cc(NC3=NC=CC3)cc(NC3=NC=CC3)c2)=CC1",{},"[chr5,CH1r5:1]>>[n:1]",null,-0.1193729913],[-0.1374127006,154.8662439819,5,"completed",-5.151616,5.0,4,"C1=CCC(c2cc(NC3=CCC=C3)cc(C3=CC=CC3)c2)=C1","C1=CC(Nc2cc(C3=NC=CC3)cc(C3=NC=CC3)c2)=CC1",{},"[chr5,CH1r5:1]>>[n:1]",null,-0.1590252091],[-0.1374426162,81.7648680823,5,"completed",-5.138092,5.0,3,"c1ccc(Nc2cc(Nc3ccccc3)cc(-c3ccccn3)c2)cc1","c1ccc(Nc2cc(Nc3ccccc3)cc(-c3ncccn3)c2)cc1",{},"[ch&r6:0]>>[nr6:0]",null,-0.0860028132],[-0.1374812328,121.2746286757,5,"completed",-5.063112,5.0,3,"c1cc2cnccc2cn1","c1ccc(Nc2cc3cnc(Nc4ccccc4)cc3cn2)cc1",{},"[ch&r6,CH1&r5:1]>>[*:1](-N-c1ccccc1)",null,-0.123993107],[-0.1376876967,186.1772154681,5,"completed",-5.077924,5.0,3,"C1=CCC(Nc2cccc3cccc(NC4=CC=CC4)c23)=C1","c1coc(Nc2cccc3cccc(Nc4ccco4)c23)c1",{},"[#6H2r5:1]>>[O:1]",null,-0.1868174428],[-0.1379212169,152.5213802362,5,"completed",-5.123096,5.0,4,"C1=CCC(Nc2cc(C3=NC=CC3)cc(C3=NC=CC3)c2)=C1","C1=CN=C(c2cc(Nc3cccs3)cc(C3=NC=CC3)c2)C1",{},"[#6H2r5:1]>>[S:1]",null,-0.1533758449],[-0.1379511044,163.3248256633,5,"completed",-5.117392,5.0,3,"C1=CCC(c2cccc(C=Cc3cccc(C4=CC=CC4)c3)c2)=C1","C1=CCC(C2=CC(C=CC3=CCC(C4=CC=CC4)=C3)=CC2)=C1",{},"[c:0]1[ch:1][ch][c:3][c!r5:4][c!r5:5]1>>[c:0]1[CH2:1][c:3][c:4][c:5]1",null,-0.1637779432],[-0.1381522498,161.6293194025,5,"completed",-5.027784,5.0,3,"C1=c2ccc(Nc3ccc4c(c3)=CCC=4)cc2=CC1","C1=c2ccc(Nc3ccc4c(n3)=CCC=4)nc2=CC1",{},"[ch&r6:0]>>[nr6:0]",null,-0.1693501128],[-0.1382451346,158.9485683271,5,"completed",-5.2323,5.0,4,"C1=CCC(Nc2cc(C3=CCC=C3)nc(C3=CCC=C3)c2)=C1","C1=CC(c2cc(Nc3ccco3)cc(C3=CCC=C3)n2)=CC1",{},"[#6H2r5:1]>>[O:1]",null,-0.1839599399],[-0.138470405,189.4628246234,5,"completed",-5.122452,5.0,5,"C1=CC(C=CC2=CC(C3=CCC(C=CC4=CCC=C4)=C3)=CC2)=CC1","C(=Cc1ccsc1)C1=CC(C2=CCC(C=Cc3ccsc3)=C2)=CC1",{},"[#6H2r5:1]>>[S:1]",null,-0.1901135638],[-0.1384993129,152.0595596903,5,"completed",-4.988132,5.0,3,"C1=CC(N(c2ccccc2)c2ccccc2)=CC1","c1ccc(N(c2ccccc2)c2ccsc2)cc1",{},"[#6H2r5:1]>>[S:1]",null,-0.1710385626],[-0.1387424969,206.1786605245,5,"completed",-4.999724,5.0,3,"C1=CCC(N(c2ccccc2)c2ccccc2)=C1","c1ccc(N(c2ccccc2)c2cccs2)cc1",{},"[#6H2r5:1]>>[S:1]",null,-0.2177997369],[-0.1389205932,143.4936671192,5,"completed",-5.106904,5.0,4,"C1=CCC(Nc2cccc(NC3=CC=CC3)c2C2=CCC=C2)=C1","C1=CC(c2c(NC3=NC=CC3)cccc2NC2=NC=CC2)=CC1",{},"[chr5,CH1r5:1]>>[n:1]",null,-0.1435750273],[-0.1390316183,151.0263722991,5,"completed",-5.009752,5.0,4,"C1=CC(Nc2cc(NC3=CCC=C3)cc(-c3ccc[nH]3)c2)=CC1","C1=CC(Nc2cc(NC3=CCC=C3)cc(-c3ccn[nH]3)c2)=CC1",{},"[chr5,CH1r5:1]>>[n:1]",null,-0.1637066549],[-0.1391934461,148.4231117534,5,"completed",-5.044528,5.0,4,"C1=CCC(Nc2cc(-c3ccc[nH]3)cc(-c3ccc[nH]3)c2)=C1","c1c[nH]c(-c2cc(Nc3ccco3)cc(-c3ccc[nH]3)c2)c1",{},"[#6H2r5:1]>>[O:1]",null,-0.1534184476],[-0.1393180558,111.245149554,5,"completed",-5.334052,5.0,3,"C1=CCC(c2cc(Nc3ccccc3)cc(C3=CC=CC3)c2)=C1","C1=CN=C(c2cc(Nc3ccccc3)cc(C3=NC=CC3)c2)C1",{},"[chr5,CH1r5:1]>>[n:1]",null,-0.1980349698],[-0.1393564779,161.7262346857,5,"completed",-5.08694,5.0,4,"C1=CC(Nc2cc(C3=CCC=C3)nc(C3=CCC=C3)c2)=CC1","C1=CC(Nc2cc(C3=CCC=N3)nc(C3=CCC=N3)c2)=CC1",{},"[chr5,CH1r5:1]>>[n:1]",null,-0.1619844164],[-0.139489579,113.8797584525,5,"completed",-4.853904,5.0,4,"C1=CC(Nc2cc(NC3=CCC=C3)cc(C3=CCC=C3)c2)=CC1","C1=CC(c2cc(NC3=CCC=N3)cc(NC3=CCC=N3)c2)=CC1",{},"[chr5,CH1r5:1]>>[n:1]",null,-0.2065056599],[-0.1395836179,115.890095446,5,"completed",-5.004232,5.0,3,"C1=CC(N(c2ccccc2)c2ccccc2)=CC1","C1=NC(N(c2ccccc2)c2ccccc2)=CC1",{},"[chr5,CH1r5:1]>>[n:1]",null,-0.1338826129],[-0.1396026831,100.6381075746,5,"completed",-5.365516,5.0,3,"C1=CC(c2cccc(Nc3cccc(C4=CCC=C4)c3)c2)=CC1","C1=CC(c2ccnc(Nc3cc(C4=CCC=C4)ccn3)c2)=CC1",{},"[ch&r6:0]>>[nr6:0]",null,-0.2113584973],[-0.1396066745,103.5596452214,5,"completed",-5.207368,5.0,3,"c1ccc(Nc2cc(Nc3ccccc3)cc(-c3cccnc3)c2)cc1","c1ccc(Nc2cc(Nc3ccccc3)cc(-c3cnccn3)c2)cc1",{},"[ch&r6:0]>>[nr6:0]",null,-0.1279580594],[-0.1396555496,165.4370187629,5,"completed",-5.033212,5.0,4,"O=c1cc(-c2c(Nc3ccccc3)cccc2Nc2ccccc2)cc[nH]1","O=c1cc(-c2c(NC3=CCC=C3)cccc2NC2=CCC=C2)cc[nH]1",{},"[c:0]1[ch:1][ch][c:3][c!r5:4][c!r5:5]1>>[c:0]1[CH2:1][c:3][c:4][c:5]1",null,-0.1719160239],[-0.1398798596,126.1059266661,5,"completed",-5.213992,5.0,4,"C1=CCC(Nc2cc(C3=CC=CC3)cc(C3=CC=CC3)c2)=C1","C1=CCC(c2cc(NC3=CC=NC3)cc(C3=CC=CC3)c2)=C1",{},"[chr5,CH1r5:1]>>[n:1]",null,-0.1492308648],[-0.1400977666,118.4717194643,5,"completed",-4.94296,5.0,4,"C1=CC(Nc2cccc(NC3=CCC=C3)c2C2=CCC=C2)=CC1","C1=CC(c2c(NC3=CCC=N3)cccc2NC2=CCC=N2)=CC1",{},"[chr5,CH1r5:1]>>[n:1]",null,-0.1616159444],[-0.1402942577,175.0174320084,5,"completed",-5.102856,5.0,4,"C1=CCC(c2cc(Nc3ccco3)cc(C3=CC=CC3)c2)=C1","c1coc(Nc2cc(-c3cccs3)cc(-c3cccs3)c2)c1",{},"[#6H2r5:1]>>[S:1]",null,-0.1750288499],[-0.1403596304,136.1326044166,5,"completed",-5.139288,5.0,3,"C1=CCC(Nc2cc(NC3=CC=CC3)cc(-c3ccccc3)c2)=C1","C1=CN=C(Nc2cc(NC3=NC=CC3)cc(-c3ccccc3)c2)C1",{},"[chr5,CH1r5:1]>>[n:1]",null,-0.1388827707],[-0.1403991455,115.7906711236,5,"completed",-4.965868,5.0,4,"C1=CC(Nc2cc(C3=CCC=N3)cc(C3=CCC=N3)c2)=CC1","C1=NC(Nc2cc(C3=CCC=N3)cc(C3=CCC=N3)c2)=CC1",{},"[chr5,CH1r5:1]>>[n:1]",null,-0.149074687],[-0.1404443453,164.1842999804,5,"completed",-4.930264,5.0,4,"C1=NCC=C1c1cccc(Nc2cccc(C3=CCN=C3)c2)c1","C1=NCC=C1C1=CCC(NC2=CC(C3=CCN=C3)=CC2)=C1",{},"[c:0]1[ch:1][ch][c:3][c!r5:4][c!r5:5]1>>[c:0]1[CH2:1][c:3][c:4][c:5]1",null,-0.2026660704],[-0.1404581852,83.2810281412,5,"completed",-4.756384,5.0,5,"C1=c2cc3cc4cccnc4cc3cc2=CC1","c1cnc2cc3cc4c[nH]cc4cc3cc2c1",{},"[#6H2r5:1]>>[NH:1]",null,-0.254540739],[-0.14066929,119.2025107612,5,"completed",-5.225492,5.0,4,"C1=CC(Nc2cc(C3=CCC=C3)cc(C3=CCC=C3)c2)=CC1","C1=CC(c2cc(NC3=NCC=C3)cc(C3=CCC=C3)c2)=CC1",{},"[chr5,CH1r5:1]>>[n:1]",null,-0.148073891],[-0.1408181661,118.6587951552,5,"completed",-4.926492,5.0,4,"C1=CCC(c2c(NC3=CCC=C3)cccc2NC2=CCC=C2)=C1","C1=CCC(c2c(NC3=CCC=N3)cccc2NC2=CCC=N2)=C1",{},"[chr5,CH1r5:1]>>[n:1]",null,-0.1697980343],[-0.140983565,100.7859909588,5,"completed",-5.181976,5.0,3,"c1ccc(Nc2cccc(Nc3ccccc3)c2-c2cccnc2)cc1","c1ccc(Nc2cccc(Nc3ccccc3)c2-c2cnccn2)cc1",{},"[ch&r6:0]>>[nr6:0]",null,-0.1159769271],[-0.1410815299,153.5231515278,5,"completed",-5.013708,5.0,4,"c1ccc(Nc2cc(-c3ccc[nH]3)cc(-c3ccc[nH]3)c2)cc1","C1=CC(Nc2cc(-c3ccc[nH]3)cc(-c3ccc[nH]3)c2)=CC1",{},"[c:0]1[ch:1][ch][c:3][c!r5:4][c!r5:5]1>>[c:0]1[CH2:1][c:3][c:4][c:5]1",null,-0.1649789368],[-0.141156378,171.3957391483,5,"completed",-5.230092,5.0,5,"C(#CC1=CC(C2=CC=CC2)=CC1)C1=CC(C2=CC=CC2)=CC1","C(#CC1=CC(c2ccco2)=CC1)C1=CC(c2ccco2)=CC1",{},"[#6H2r5:1]>>[O:1]",null,-0.1940856109],[-0.1413702241,121.1106699208,5,"completed",-5.089424,5.0,4,"C1=CC(Nc2cc(-c3ccccn3)cc(-c3ccccn3)c2)=CC1","C1=NC(Nc2cc(-c3ccccn3)cc(-c3ccccn3)c2)=CC1",{},"[chr5,CH1r5:1]>>[n:1]",null,-0.1213367287],[-0.1414363066,81.7043376186,5,"completed",-5.300748,5.0,3,"c1ccc(-c2ccccn2)nc1","c1ccc(Nc2cccc(-c3cccc(Nc4ccccc4)n3)n2)cc1",{},"[ch&r6,CH1&r5:1]>>[*:1](-N-c1ccccc1)",null,-0.1625499337],[-0.1416792783,147.160178785,5,"completed",-5.195132,5.0,3,"C(#Cc1cccc(-c2cccc(C#CC3=CC=CC3)c2)c1)C1=CC=CC1","C(#CC1=CC=CC1)C1=CCC(C2=CC(C#CC3=CC=CC3)=CC2)=C1",{},"[c:0]1[ch:1][ch][c:3][c!r5:4][c!r5:5]1>>[c:0]1[CH2:1][c:3][c:4][c:5]1",null,-0.1615260535],[-0.1420136037,152.9834678648,5,"completed",-5.290628,5.0,3,"C(=Cc1cccc(-c2cccc(C=Cc3ccccc3)c2)c1)c1ccccc1","C(=Cc1ccccc1)C1=CC(C2=CCC(C=Cc3ccccc3)=C2)=CC1",{},"[c:0]1[ch:1][ch][c:3][c!r5:4][c!r5:5]1>>[c:0]1[CH2:1][c:3][c:4][c:5]1",null,-0.2030026312],[-0.1420700007,135.7713492735,5,"completed",-5.424028,5.0,3,"O=c1occcc1Nc1cc(-c2ccccc2)cc(-c2ccccc2)c1","O=c1occcc1Nc1cc(C2=CC=CC2)cc(C2=CC=CC2)c1",{},"[c:0]1[ch:1][ch][c:3][c!r5:4][c!r5:5]1>>[c:0]1[CH2:1][c:3][c:4][c:5]1",null,-0.2643501281],[-0.1424290798,137.6626737617,5,"completed",-5.022632,5.0,4,"C1=CC(Nc2cccc(NC3=CCC=C3)c2-c2cccs2)=CC1","C1=CC(Nc2cccc(NC3=CCC=C3)c2-c2ccns2)=CC1",{},"[chr5,CH1r5:1]>>[n:1]",null,-0.147932611],[-0.1428200857,151.8437823487,5,"completed",-4.986936,5.0,3,"O=c1occcc1-c1cc(Nc2ccccc2)cc(Nc2ccccc2)c1","O=c1[nH]cccc1-c1cc(Nc2ccccc2)cc(Nc2ccccc2)c1",{},"[o:1]>>[nH:1]",null,-0.1712321045],[-0.142963267,150.2533269885,5,"completed",-5.210496,5.0,4,"C1=CC(Nc2cc(C3=CCC=C3)nc(C3=CCC=C3)c2)=CC1","C1=CC(c2cc(Nc3ccsc3)cc(C3=CCC=C3)n2)=CC1",{},"[#6H2r5:1]>>[S:1]",null,-0.168993052],[-0.1432665743,91.2802069358,5,"completed",-5.27186,5.0,3,"c1ccc(Nc2cc(Nc3ccccc3)cc(-c3cccnc3)c2)cc1","c1ccc(Nc2cc(Nc3ccccc3)cc(-c3cncnc3)c2)cc1",{},"[ch&r6:0]>>[nr6:0]",null,-0.1510120769],[-0.1432729492,186.2505107047,5,"completed",-5.08786,5.0,5,"O=c1ccc2cc3cc4c(cc3cc2o1)=CCC=4","O=c1ccc2cc3cc4c(cc3cc2[nH]1)=CCC=4",{},"[o:1]>>[nH:1]",null,-0.1864442778],[-0.1434768826,177.6533691718,5,"completed",-5.13202,5.0,3,"C1=C(C2=CCC(c3ccccc3)=C2)C=C(c2ccccc2)C1","C1=CCC(C2=CC(C3=CCC(C4=CC=CC4)=C3)=CC2)=C1",{},"[c:0]1[ch:1][ch][c:3][c!r5:4][c!r5:5]1>>[c:0]1[CH2:1][c:3][c:4][c:5]1",null,-0.1790617407],[-0.1436990912,179.5162748335,5,"completed",-5.206448,5.0,3,"C1=CC(=C2C=CC=N2)C=C1","C1=CC(=C2C=C(Nc3ccccc3)C(Nc3ccccc3)=C2)N=C1",{},"[ch&r6,CH1&r5:1]>>[*:1](-N-c1ccccc1)",null,-0.1943665854],[-0.1437487624,148.0059837116,5,"completed",-5.06486,5.0,3,"c1ccc(Nc2cccc(Nc3ccccc3)c2-c2ccccn2)cc1","c1ccc(Nc2cccc(Nc3ccccc3)c2-c2ncccn2)cc1",{},"[ch&r6:0]>>[nr6:0]",null,-0.150036105],[-0.1437656829,152.7202864087,5,"completed",-5.290076,5.0,4,"C1=NCC(c2c(Nc3ccccc3)cccc2Nc2ccccc2)=C1","C1=NCC(c2c(Nc3ccccc3)cccc2Nc2ccccc2)=N1",{},"[chr5,CH1r5:1]>>[n:1]",null,-0.2025503392],[-0.1438267365,161.4825444312,5,"completed",-4.934404,5.0,4,"C1=CC(Nc2cc(C3=CCC=C3)cc(C3=CCC=C3)c2)=CC1","C1=CC(Nc2cc(C3=CCC=N3)cc(C3=CCC=N3)c2)=CC1",{},"[chr5,CH1r5:1]>>[n:1]",null,-0.1987798013],[-0.1440223549,143.1236368107,5,"completed",-5.01886,5.0,4,"C1=CC(=C2C=C(NC3=CCC=C3)C(NC3=CCC=C3)=C2)C=C1","C1=CC(=C2C=C(NC3=CCC=C3)C(NC3=CCC=C3)=C2)N=C1",{},"[chr5,CH1r5:1]>>[n:1]",null,-0.1539817789],[-0.144035093,125.7753969783,5,"completed",-4.992824,5.0,4,"C1=NCC(c2c(Nc3ccccc3)cccc2Nc2ccccc2)=C1","C1=CC(Nc2cccc(NC3=CCC=C3)c2C2=CC=NC2)=CC1",{},"[c:0]1[ch:1][ch][c:3][c!r5:4][c!r5:5]1>>[c:0]1[CH2:1][c:3][c:4][c:5]1",null,-0.1464511216],[-0.1440502006,149.0943821194,5,"completed",-5.091724,5.0,4,"C1=CC(Nc2cc(C3=CCC=C3)cc(C3=CCC=C3)c2)=CC1","C1=CC(Nc2nc(C3=CCC=C3)cc(C3=CCC=C3)n2)=CC1",{},"[ch&r6:0]>>[nr6:0]",null,-0.1492068897],[-0.1443801285,160.349700159,5,"completed",-5.22126,5.0,4,"C1=NC=C(c2c(Nc3ccccc3)cccc2Nc2ccccc2)C1","C1=NN=C(c2c(Nc3ccccc3)cccc2Nc2ccccc2)C1",{},"[chr5,CH1r5:1]>>[n:1]",null,-0.1814303731],[-0.1446866689,172.7756452725,5,"completed",-4.977644,5.0,5,"C1=CCC(C=CC2=CCC(C3=CC(C=CC4=CC=CC4)=CC3)=C2)=C1","C(=Cc1ccc[nH]1)C1=CCC(C2=CC(C=Cc3ccc[nH]3)=CC2)=C1",{},"[#6H2r5:1]>>[NH:1]",null,-0.1928398534],[-0.1448683804,162.6224658173,5,"completed",-5.053084,5.0,5,"C(#CC1=CC(C2=CC=CC2)=CC1)C1=CC(C2=CC=CC2)=CC1","C(#CC1=CC(c2ccc[nH]2)=CC1)C1=CC(c2ccc[nH]2)=CC1",{},"[#6H2r5:1]>>[NH:1]",null,-0.1659054273],[-0.1450730037,110.089947332,5,"completed",-5.293112,5.0,3,"C1=CCC(c2cccc(Nc3cccc(C4=CC=CC4)c3)c2)=C1","C1=CN=C(c2cccc(Nc3cccc(C4=NC=CC4)c3)c2)C1",{},"[chr5,CH1r5:1]>>[n:1]",null,-0.1743358722],[-0.1451173566,189.2239084471,5,"completed",-5.16192,5.0,5,"C(#CC1=CC(C2=CCC=C2)=CC1)C1=CC(C2=CCC=C2)=CC1","C(#CC1=CC(c2ccsc2)=CC1)C1=CC(c2ccsc2)=CC1",{},"[#6H2r5:1]>>[S:1]",null,-0.1941246761],[-0.1452020579,175.5819063544,5,"completed",-5.302588,5.0,4,"C1=CC(Nc2cc(C3=NC=CC3)cc(C3=NC=CC3)c2)=CC1","C1=CC(Nc2cc(C3=NC=CC3)nc(C3=NC=CC3)c2)=CC1",{},"[ch&r6:0]>>[nr6:0]",null,-0.225697886],[-0.1452718073,145.9803875047,5,"completed",-5.118588,5.0,4,"C1=CCC(Nc2cc(C3=CCC=N3)cc(C3=CCC=N3)c2)=C1","C1=CN=C(Nc2cc(C3=CCC=N3)cc(C3=CCC=N3)c2)C1",{},"[chr5,CH1r5:1]>>[n:1]",null,-0.1465591187],[-0.1454569054,122.4124432038,5,"completed",-5.224664,5.0,4,"C1=CCC(c2cc(NC3=NC=CC3)cc(C3=CC=CC3)c2)=C1","C1=CCC(c2cc(Nc3nccs3)cc(C3=CC=CC3)c2)=C1",{},"[#6H2r5:1]>>[S:1]",null,-0.1503328027],[-0.1456597935,137.7728715663,5,"completed",-5.120612,5.0,3,"C1=c2cccc(Nc3cccc4c3=CCC=4)c2=CC1","C1=c2c(Nc3cccc4c3=CCN=4)cccc2=NC1",{},"[chr5,CH1r5:1]>>[n:1]",null,-0.1385263255],[-0.1457305037,150.4009412795,5,"completed",-5.171948,5.0,4,"C1=CC(Nc2cc(C3=CCC=C3)nc(C3=CCC=C3)c2)=CC1","C1=CC(Nc2cc(-c3ccsc3)nc(-c3ccsc3)c2)=CC1",{},"[#6H2r5:1]>>[S:1]",null,-0.1586093797],[-0.1457763498,145.1945032439,5,"completed",-5.049128,5.0,4,"C1=CC(Nc2cc(NC3=CCC=C3)cc(-c3cccnc3)c2)=CC1","C1=CC(Nc2cc(NC3=CCC=C3)cc(-c3cncnc3)c2)=CC1",{},"[ch&r6:0]>>[nr6:0]",null,-0.14949764],[-0.145830043,141.1865095113,5,"completed",-5.136712,5.0,3,"C1=CCC(Nc2cccc(-c3cccc(NC4=CC=CC4)c3)c2)=C1","C1=CN=C(Nc2cccc(-c3cccc(NC4=NC=CC4)c3)c2)C1",{},"[chr5,CH1r5:1]>>[n:1]",null,-0.1435062306],[-0.1458774715,94.5045745797,5,"completed",-4.512768,5.0,5,"C1=Cc2cc3cc4c(cc3cc2C1)=CCC=4","C1=c2cc3cc4cc[nH]c4cc3cc2=CC1",{},"[#6H2r5:1]>>[NH:1]",null,-0.4217859781],[-0.1460337598,167.7345422744,5,"completed",-5.284188,5.0,3,"C(#Cc1ccccc1C1=CC=CC1)c1ccccc1C1=CC=CC1","C(#CC1=CCC=C1C1=CC=CC1)C1=CCC=C1C1=CC=CC1",{},"[c:0]1[ch:1][ch][c:3][c!r5:4][c!r5:5]1>>[c:0]1[CH2:1][c:3][c:4][c:5]1",null,-0.2115614193],[-0.146055533,134.0480615295,5,"completed",-5.214912,5.0,4,"C1=CCC(c2cc(NC3=NC=CC3)cc(C3=CC=CC3)c2)=C1","C1=CN=C(Nc2cc(-c3cccs3)cc(-c3cccs3)c2)C1",{},"[#6H2r5:1]>>[S:1]",null,-0.1563304801],[-0.1463224657,164.9593971471,5,"completed",-5.184,5.0,4,"O=c1cc[nH]c(-c2cc(Nc3ccccc3)cc(Nc3ccccc3)c2)c1","O=c1cc[nH]c(-c2cc(NC3=CC=CC3)cc(NC3=CC=CC3)c2)c1",{},"[c:0]1[ch:1][ch][c:3][c!r5:4][c!r5:5]1>>[c:0]1[CH2:1][c:3][c:4][c:5]1",null,-0.1751257911],[-0.1463355992,116.9225103981,5,"completed",-5.262936,5.0,4,"C1=CCC(c2cc(Nc3ccccc3)nc(Nc3ccccc3)c2)=C1","C1=NCC(c2cc(Nc3ccccc3)nc(Nc3ccccc3)c2)=C1",{},"[chr5,CH1r5:1]>>[n:1]",null,-0.1633384893],[-0.1463957475,142.1750980295,5,"completed",-4.974148,5.0,4,"C1=CC(Nc2cccc(NC3=CCC=C3)c2-c2ccsc2)=CC1","C1=CC(Nc2cccc(NC3=CCC=C3)c2-c2cnsc2)=CC1",{},"[chr5,CH1r5:1]>>[n:1]",null,-0.1672564922],[-0.1464313496,166.8830062916,5,"completed",-5.307372,5.0,5,"C(#CC1=CC(C2=CCC(C#CC3=CC=CC3)=C2)=CC1)C1=CC=CC1","C(#Cc1ccco1)C1=CC(C2=CCC(C#Cc3ccco3)=C2)=CC1",{},"[#6H2r5:1]>>[O:1]",null,-0.2211820054],[-0.1464690363,134.3057879653,5,"completed",-4.996136,5.0,4,"C1=CC(Nc2cc(NC3=CCC=C3)cc(-c3ccccn3)c2)=CC1","C1=CC(Nc2cc(NC3=CCC=C3)cc(-c3ccncn3)c2)=CC1",{},"[ch&r6:0]>>[nr6:0]",null,-0.1527220764],[-0.146575896,156.0396297745,5,"completed",-4.94802,5.0,4,"C1=CC(C2=CC(NC3=CCC(C4=CCC=C4)=C3)=CC2)=CC1","C1=NCC=C1C1=CC(NC2=CCC(C3=CCN=C3)=C2)=CC1",{},"[chr5,CH1r5:1]>>[n:1]",null,-0.1888553601],[-0.1466871852,151.1330737819,5,"completed",-5.174156,5.0,4,"C1=CC(c2cc(NC3=NC=CC3)cc(C3=CCC=C3)c2)=CC1","C1=CN=C(Nc2cc(-c3ccsc3)cc(-c3ccsc3)c2)C1",{},"[#6H2r5:1]>>[S:1]",null,-0.1597991584],[-0.1467460664,155.4813126963,5,"completed",-5.017296,5.0,3,"C1=CC(C=Cc2cc3ccccc3cc2C=CC2=CCC=C2)=CC1","C1=CC(C=Cc2cc3c(cc2C=CC2=CCC=C2)=CCC=3)=CC1",{},"[c:0]1[ch:1][ch][c:3][c!r5:4][c!r5:5]1>>[c:0]1[CH2:1][c:3][c:4][c:5]1",null,-0.1659096588],[-0.1468853666,121.2067308919,5,"completed",-5.230092,5.0,3,"C1=CC(c2cc(Nc3ccccc3)cc(C3=CCC=C3)c2)=CC1","C1=CC(c2cc(Nc3ccccc3)cc(C3=NCC=C3)c2)=NC1",{},"[chr5,CH1r5:1]>>[n:1]",null,-0.1516040783],[-0.1469307516,126.1406886394,5,"completed",-5.561292,5.0,4,"C1=CCC(c2cc(Nc3ccccc3)cc(C3=CC=CC3)n2)=C1","C1=CCC(c2nc(Nc3ccccc3)nc(C3=CC=CC3)n2)=C1",{},"[ch&r6:0]>>[nr6:0]",null,-0.3466680327],[-0.1470259438,145.5329980568,5,"completed",-4.984268,5.0,4,"C1=CC(Nc2cc(NC3=CCC=C3)cc(-c3ccc[nH]3)c2)=CC1","C1=CC(Nc2cc(NC3=CCC=C3)cc(-c3cnc[nH]3)c2)=CC1",{},"[chr5,CH1r5:1]>>[n:1]",null,-0.1665618878],[-0.1470522495,178.8310841729,5,"completed",-5.058144,5.0,5,"C(#CC1=CC(C2=CCC(C#CC3=CC=CC3)=C2)=CC1)C1=CC=CC1","C(#Cc1ccc[nH]1)C1=CC(C2=CCC(C#Cc3ccc[nH]3)=C2)=CC1",{},"[#6H2r5:1]>>[NH:1]",null,-0.1812153409],[-0.147079751,164.3658475781,5,"completed",-5.499468,5.0,3,"C1=c2ccc3c(c2=CC1)=CCC=3","C1=CC(=C2C=c3ccc4c(c3=C2)=CCC=4)C=C1",{},"[r5:1][CH2r5:2][r5:3]>>[r5:1][C:2](=C1cccc1)[r5:3]",null,-0.3243574055],[-0.147139097,137.3517359264,5,"completed",-4.960072,5.0,4,"C1=CC(Nc2cc(NC3=CCC=C3)cc(-c3ccco3)c2)=CC1","C1=CC(Nc2cc(NC3=CCC=C3)cc(-c3ncco3)c2)=CC1",{},"[chr5,CH1r5:1]>>[n:1]",null,-0.1686998029],[-0.1473111652,159.9313749672,5,"completed",-4.859056,5.0,3,"C1=CC(NC2=CCC=C2)=CC1","C1=CC(N(C2=CCC=C2)c2ccccc2)=CC1",{},"[r:1][NH!R:2][r:3]>>[r:1][N:2](-c1ccccc1)[r:3]",null,-0.2324317322],[-0.1473696841,160.9510266857,5,"completed",-5.083076,5.0,3,"C1=CCC(c2cccc(C=Cc3cccc(C4=CC=CC4)c3)c2)=C1","C1=CCC(C2=CCC(C=CC3=CC(C4=CC=CC4)=CC3)=C2)=C1",{},"[c:0]1[ch:1][ch][c:3][c!r5:4][c!r5:5]1>>[c:0]1[CH2:1][c:3][c:4][c:5]1",null,-0.1613864296],[-0.1474203044,154.0345758888,5,"completed",-4.950872,5.0,3,"C1=c2cccc(Nc3cccc4c3=CCC=4)c2=CC1","c1cc(Nc2cccc3cocc23)c2cocc2c1",{},"[#6H2r5:1]>>[O:1]",null,-0.1860748214],[-0.1476064139,158.3635255431,5,"completed",-4.912784,5.0,3,"C1=c2ccc(Nc3ccc4c(c3)=CCC=4)cc2=CC1","c1cc2cocc2cc1Nc1ccc2cocc2c1",{},"[#6H2r5:1]>>[O:1]",null,-0.2055563749],[-0.1476171656,106.4828083591,5,"completed",-5.320988,5.0,3,"C1=CC(NC2=CCC=C2)=CC1","C1=CC(=C2C=CC(NC3=CC(=C4C=CC=C4)C=C3)=C2)C=C1",{},"[r5:1][CH2r5:2][r5:3]>>[r5:1][C:2](=C1cccc1)[r5:3]",null,-0.1877979755],[-0.147791052,95.3230461275,5,"completed",-5.221444,5.0,3,"c1ccc(Nc2cc(Nc3ccccc3)cc(-c3ccccc3)c2)cc1","c1ccc(-c2cc(Nc3ccccn3)cc(Nc3ccccn3)c2)cc1",{},"[ch&r6:0]>>[nr6:0]",null,-0.1277236049],[-0.1479196465,214.6696421535,5,"completed",-4.941488,5.0,4,"C1=C(Nc2cc(-c3ccccc3)cc(-c3ccccc3)c2)SCS1","c1ccc(-c2cc(NC3=NSCS3)cc(-c3ccccc3)c2)cc1",{},"[chr5,CH1r5:1]>>[n:1]",null,-0.2416502054],[-0.14795383,195.7098874053,5,"completed",-5.024932,5.0,4,"c1ccc(-c2cc(Nc3cc[nH]c3)cc(-c3ccccc3)c2)cc1","c1ccc(-c2cc(Nc3cn[nH]c3)cc(-c3ccccc3)c2)cc1",{},"[chr5,CH1r5:1]>>[n:1]",null,-0.2026415809],[-0.1479556459,134.8879643131,5,"completed",-5.185748,5.0,4,"C1=CC(c2cc(NC3=CN=CC3)cc(C3=CCC=C3)c2)=CC1","C1=CC(c2cc(Nc3cnco3)cc(C3=CCC=C3)c2)=CC1",{},"[#6H2r5:1]>>[O:1]",null,-0.1476400876],[-0.0602962444,89.3338587692,6,"completed",-5.058696,6.0,5,"C1=c2cc3cc4ccncc4cc3cc2=CC1","c1cc2cc3cc4cscc4cc3cc2cn1",{},"[#6H2r5:1]>>[S:1]",null,-0.0938961571],[-0.064626449,116.0973128561,6,"completed",-5.262016,6.0,3,"c1ccc2cc3ccccc3cc2c1","c1ccc2cc3cc4ccccc4cc3cc2c1",{},"[cH&r6:1][cH&r6:2]>>[c:1]2cccc[c:2]2",null,-0.1622981403],[-0.065369912,104.807267329,6,"completed",-4.94756,6.0,6,"C1=c2cc3cc4ccoc4cc3cc2=CC1","c1cc2cc3cc4cscc4cc3cc2o1",{},"[#6H2r5:1]>>[S:1]",null,-0.1495699186],[-0.0723105011,82.5303035747,6,"completed",-5.001288,6.0,5,"C1=c2cc3cc4cccnc4cc3cc2=CC1","c1cnc2cc3cc4cscc4cc3cc2c1",{},"[#6H2r5:1]>>[S:1]",null,-0.1076375394],[-0.0801298525,81.3017260986,6,"completed",-4.937164,6.0,6,"C1=c2cc3cc4ccsc4cc3cc2=CC1","c1cc2cc3cc4cocc4cc3cc2s1",{},"[#6H2r5:1]>>[O:1]",null,-0.1400092729],[-0.0801822799,107.9426966918,6,"completed",-5.230644,6.0,6,"C1=Cc2cc3cc4ccccc4cc3cc2C1","c1ccc2cc3cc4sccc4cc3cc2c1",{},"[#6H2r5:1]>>[S:1]",null,-0.1414739361],[-0.0865470997,81.6836480861,6,"completed",-4.960348,6.0,5,"C1=c2cc3cc4ccccc4cc3cc2=CC1","c1ccc2cc3cc4cocc4cc3cc2c1",{},"[#6H2r5:1]>>[O:1]",null,-0.127391256],[-0.0882798404,96.7953487008,6,"completed",-5.19642,6.0,6,"C1=Cc2cc3cc4c(cc3cc2C1)CC=C4","c1cc2cc3cc4ccsc4cc3cc2s1",{},"[#6H2r5:1]>>[S:1]",null,-0.1180033032],[-0.0882798404,108.1009088824,6,"completed",-5.194948,6.0,6,"C1=Cc2cc3cc4c(cc3cc2C1)C=CC4","c1cc2cc3cc4sccc4cc3cc2s1",{},"[#6H2r5:1]>>[S:1]",null,-0.1268984501],[-0.0903784473,160.8763518523,6,"completed",-5.013432,6.0,6,"O=c1ccc2cc3cc4c(cc3cc2[nH]1)=CCC=4","O=c1ccc2cc3cc4c[nH]cc4cc3cc2[nH]1",{},"[#6H2r5:1]>>[NH:1]",null,-0.1719106446],[-0.0946050937,88.9995145041,6,"completed",-5.16422,6.0,5,"C1=c2cc3cc4ccccc4cc3cc2=NC1","c1ccc2cc3cc4nscc4cc3cc2c1",{},"[#6H2r5:1]>>[S:1]",null,-0.0997084535],[-0.0986634607,86.4698990553,6,"completed",-4.942776,6.0,5,"C1=c2cc3cc4ccccc4cc3cc2=NC1","c1ccc2cc3cc4n[nH]cc4cc3cc2c1",{},"[#6H2r5:1]>>[NH:1]",null,-0.1399626474],[-0.0996700077,162.3920628563,6,"completed",-5.127972,6.0,5,"O=c1occc2cc3cc4c(cc3cc12)=CCC=4","O=c1occc2cc3cc4c[nH]cc4cc3cc12",{},"[#6H2r5:1]>>[NH:1]",null,-0.1635682553],[-0.1004753581,87.0753641745,6,"completed",-5.064216,6.0,5,"C1=c2cc3cc4cccnc4cc3cc2=CC1","c1cnc2cc3cc4cocc4cc3cc2c1",{},"[#6H2r5:1]>>[O:1]",null,-0.0906066302],[-0.1005055622,79.8758943747,6,"completed",-5.073416,6.0,6,"c1cc2cc3cc4cscc4cc3cc2s1","c1scc2cc3cc4sncc4cc3cc12",{},"[chr5,CH1r5:1]>>[n:1]",null,-0.0820149129],[-0.1031614868,98.1573024697,6,"completed",-5.171488,6.0,6,"C1=c2cc3cc4cncnc4cc3cc2=CC1","c1ncc2cc3cc4cscc4cc3cc2n1",{},"[#6H2r5:1]>>[S:1]",null,-0.1101772107],[-0.1033013695,124.5975208772,6,"completed",-5.182988,6.0,4,"C1=CC(c2cc(NC3=CCC=N3)cc(C3=CCC=C3)c2)=CC1","C1=NCC=C1c1cc(NC2=CCC=N2)cc(C2=CCN=C2)c1",{},"[chr5,CH1r5:1]>>[n:1]",null,-0.1374742747],[-0.1033292931,76.1386612202,6,"completed",-4.874236,6.0,6,"C1=c2cc3cc4ccsc4cc3cc2=CC1","c1cc2cc3cc4cscc4cc3cc2s1",{},"[#6H2r5:1]>>[S:1]",null,-0.1754197644],[-0.104154885,124.3697190068,6,"completed",-5.38594,6.0,3,"c1ccc2cc3cc4ccccc4cc3cc2c1","c1ccc2cc3cc4ncccc4cc3cc2c1",{},"[ch&r6:0]>>[nr6:0]",null,-0.2356502747],[-0.1049142339,111.4790107199,6,"completed",-5.055752,6.0,6,"C1=Nc2cc3cc4c(cc3cc2C1)=CCC=4","C1=Nc2cc3cc4cscc4cc3cc2C1",{},"[#6H2r5:1]>>[S:1]",null,-0.1157019176],[-0.1062736524,193.1995203804,6,"completed",-5.168636,6.0,6,"O=c1ccc2cc3cc4c[nH]cc4cc3cc2[nH]1","O=c1ncc2cc3cc4c[nH]cc4cc3cc2[nH]1",{},"[ch&r6:0]>>[nr6:0]",null,-0.1990838917],[-0.1063124808,115.4836968911,6,"completed",-5.128156,6.0,4,"C1=CCC(Nc2cc(NC3=CC=CC3)cc(C3=CC=CC3)c2)=C1","C1=CCC(c2cc(NC3=NC=CC3)cc(NC3=NC=CC3)c2)=C1",{},"[chr5,CH1r5:1]>>[n:1]",null,-0.1171534755],[-0.1067388561,83.4018012365,6,"completed",-5.00874,6.0,6,"c1cc2cc3cc4cscc4cc3cc2s1","c1nc2cc3cc4cscc4cc3cc2s1",{},"[chr5,CH1r5:1]>>[n:1]",null,-0.1050560344],[-0.1075553679,104.41353664,6,"completed",-5.179216,6.0,6,"C1=NCc2cc3cc4ccccc4cc3cc21","c1ccc2cc3cc4[nH]ncc4cc3cc2c1",{},"[#6H2r5:1]>>[NH:1]",null,-0.1182244569],[-0.1085896664,165.3179866072,6,"completed",-5.128708,6.0,6,"O=c1[nH]ccc2cc3cc4c(cc3cc12)=CCC=4","O=c1[nH]ccc2cc3cc4cscc4cc3cc12",{},"[#6H2r5:1]>>[S:1]",null,-0.1665348907],[-0.1109343749,112.8012394007,6,"completed",-5.306728,6.0,3,"C1=CC(c2cccc(Nc3cccc(C4=CCC=C4)c3)c2)=CC1","C1=NCC=C1c1cccc(Nc2cccc(C3=CCN=C3)c2)c1",{},"[chr5,CH1r5:1]>>[n:1]",null,-0.1834802113],[-0.1115870563,101.7196825716,6,"completed",-5.155572,6.0,6,"C1=c2cc3cc4cnoc4cc3cc2=CC1","c1scc2cc3cc4oncc4cc3cc12",{},"[#6H2r5:1]>>[S:1]",null,-0.1089042467],[-0.1122586984,110.8961750525,6,"completed",-5.010948,6.0,6,"C1=c2cc3cc4ccoc4cc3cc2=CC1","c1cc2cc3cc4cocc4cc3cc2o1",{},"[#6H2r5:1]>>[O:1]",null,-0.1272155195],[-0.1122842524,122.3422296779,6,"completed",-5.147844,6.0,6,"O=c1ccoc2cc3cc4cscc4cc3cc12","O=c1cc[nH]c2cc3cc4cscc4cc3cc12",{},"[o:1]>>[nH:1]",null,-0.1268434265],[-0.1127771258,162.0400538725,6,"completed",-5.191268,6.0,5,"O=c1ccc2cc3cc4c(cc3cc2o1)=CCC=4","O=c1ccc2cc3cc4c[nH]cc4cc3cc2o1",{},"[#6H2r5:1]>>[NH:1]",null,-0.1741798051],[-0.1135899343,153.6385186866,6,"completed",-5.093104,6.0,6,"O=c1[nH]ncc2cc3cc4c(cc3cc12)=CCC=4","O=c1[nH]ncc2cc3cc4c[nH]cc4cc3cc12",{},"[#6H2r5:1]>>[NH:1]",null,-0.1537143334],[-0.1136066652,151.3398911038,6,"completed",-4.825752,6.0,3,"C(#Cc1ccc2c(c1)=CCC=2)c1ccc2c(c1)=CCC=2","C(#Cc1ccc2c[nH]cc2c1)c1ccc2c[nH]cc2c1",{},"[#6H2r5:1]>>[NH:1]",null,-0.2444537292],[-0.1145681591,114.0624205786,6,"completed",-5.099544,6.0,6,"C1=c2cc3cc4ncoc4cc3cc2=CC1","c1nc2cc3cc4cscc4cc3cc2o1",{},"[#6H2r5:1]>>[S:1]",null,-0.1140628672],[-0.1151094876,116.7644496409,6,"completed",-5.395416,6.0,6,"C1=Nc2cc3cc4ccccc4cc3cc2C1","c1ccc2cc3cc4scnc4cc3cc2c1",{},"[#6H2r5:1]>>[S:1]",null,-0.2374795509],[-0.1151640609,120.4954148527,6,"completed",-5.197432,6.0,6,"C1=Nc2cc3cc4ccccc4cc3cc2C1","c1ccc2cc3cc4[nH]cnc4cc3cc2c1",{},"[#6H2r5:1]>>[NH:1]",null,-0.1384583416],[-0.1155734052,97.1365942249,6,"completed",-5.139196,6.0,6,"C1=Cc2cc3cc4cscc4cc3cc2C1","C1=NCc2cc3cc4cscc4cc3cc21",{},"[chr5,CH1r5:1]>>[n:1]",null,-0.1009371977],[-0.1159089499,126.8593758237,6,"completed",-5.199824,6.0,4,"C1=CC(Nc2cc(C3=CCC=N3)cc(C3=CCC=N3)c2)=CC1","C1=CC(Nc2cc(C3=CCC=N3)cc(C3=CCC=N3)c2)=NC1",{},"[chr5,CH1r5:1]>>[n:1]",null,-0.1448311721],[-0.1167298896,94.2623509218,6,"completed",-5.122636,6.0,5,"C1=c2cc3cc4ccncc4cc3cc2=CC1","c1cc2cc3cc4cocc4cc3cc2cn1",{},"[#6H2r5:1]>>[O:1]",null,-0.0955848375],[-0.1174802494,159.519339892,6,"completed",-5.093196,6.0,5,"O=c1ccoc2cc3cc4c(cc3cc12)=CCC=4","O=c1ccoc2cc3cc4c[nH]cc4cc3cc12",{},"[#6H2r5:1]>>[NH:1]",null,-0.159590426],[-0.1180399431,197.9565157311,6,"completed",-5.364412,6.0,6,"O=c1ccc2cc3cc4c[nH]cc4cc3cc2o1","O=c1ncc2cc3cc4c[nH]cc4cc3cc2o1",{},"[ch&r6:0]>>[nr6:0]",null,-0.2710064537],[-0.1183317407,128.4053703687,6,"completed",-4.903492,6.0,6,"O=c1ccoc2cc3cc4c[nH]cc4cc3cc12","O=c1cc[nH]c2cc3cc4c[nH]cc4cc3cc12",{},"[o:1]>>[nH:1]",null,-0.1881740743],[-0.119097629,112.4261654852,6,"completed",-5.171488,6.0,3,"C1=CC(Nc2ccc3ccc(NC4=CCC=C4)cc3c2)=CC1","C1=NCC=C1Nc1ccc2ccc(NC3=CCN=C3)cc2c1",{},"[chr5,CH1r5:1]>>[n:1]",null,-0.1230601658],[-0.1191905616,156.3716593635,6,"completed",-5.087952,6.0,6,"O=c1cnc2cc3cc4c(cc3cc2[nH]1)=CCC=4","O=c1cnc2cc3cc4c[nH]cc4cc3cc2[nH]1",{},"[#6H2r5:1]>>[NH:1]",null,-0.1565989191],[-0.1196055626,109.7953369532,6,"completed",-5.332396,6.0,3,"C1=CC(c2cc(Nc3ccccc3)cc(C3=CCC=C3)c2)=CC1","C1=NCC=C1c1cc(Nc2ccccc2)cc(C2=CCN=C2)c1",{},"[chr5,CH1r5:1]>>[n:1]",null,-0.1962622924],[-0.1198681147,107.9880222366,6,"completed",-5.102764,6.0,3,"C1=CC(Nc2ccc3ccc(NC4=CCC=C4)cc3c2)=CC1","C1=CC(Nc2ccc3ccc(NC4=NCC=C4)cc3c2)=NC1",{},"[chr5,CH1r5:1]>>[n:1]",null,-0.1080053536],[-0.1202550076,144.8887696813,6,"completed",-5.345184,6.0,6,"C1=Cc2cc3cc4ccccc4cc3cc2C1","c1ccc2cc3cc4occc4cc3cc2c1",{},"[#6H2r5:1]>>[O:1]",null,-0.2246089949],[-0.1204120856,67.2853670942,6,"completed",-4.812688,6.0,6,"c1cc2cc3cc4cscc4cc3cc2[nH]1","c1scc2cc3cc4[nH]ncc4cc3cc12",{},"[chr5,CH1r5:1]>>[n:1]",null,-0.2120752966],[-0.1208224751,111.0717750169,6,"completed",-5.437276,6.0,6,"c1ccc2cc3cc4sccc4cc3cc2c1","c1ccc2cc3cc4sncc4cc3cc2c1",{},"[chr5,CH1r5:1]>>[n:1]",null,-0.2609155769],[-0.1213397697,167.6394141735,6,"completed",-4.980312,6.0,6,"O=c1[nH]cnc2cc3cc4c(cc3cc12)=CCC=4","O=c1[nH]cnc2cc3cc4c[nH]cc4cc3cc12",{},"[#6H2r5:1]>>[NH:1]",null,-0.187409524],[-0.1215815029,111.0663526268,6,"completed",-5.026128,6.0,5,"C1=Cc2cc3cc4c(cc3cc2C1)=CCC=4","C1=Cc2cc3cc4cocc4cc3cc2C1",{},"[#6H2r5:1]>>[O:1]",null,-0.1225140815],[-0.1233903323,162.7316111191,6,"completed",-4.886748,6.0,6,"O=c1[nH]ccc2cc3cc4c(cc3cc12)=CCC=4","O=c1[nH]ccc2cc3cc4c[nH]cc4cc3cc12",{},"[#6H2r5:1]>>[NH:1]",null,-0.2208280346],[-0.1235187258,114.3066794817,6,"completed",-5.080684,6.0,4,"C1=CC(Nc2cc(NC3=CCC=C3)cc(C3=CCC=C3)c2)=CC1","C1=CC(c2cc(NC3=NCC=C3)cc(NC3=NCC=C3)c2)=CC1",{},"[chr5,CH1r5:1]>>[n:1]",null,-0.1151036047],[-0.1238114094,141.115757524,6,"completed",-5.31004,6.0,3,"C1=Cc2cccc(Nc3cccc4c3CC=C4)c2C1","C1=Nc2cccc(Nc3cccc4c3CC=N4)c2C1",{},"[chr5,CH1r5:1]>>[n:1]",null,-0.2037912898],[-0.124918074,133.6422349749,6,"completed",-5.263028,6.0,3,"C1=CC(Nc2cccc(-c3cccc(NC4=CCC=C4)c3)c2)=CC1","C1=NCC=C1Nc1cccc(-c2cccc(NC3=CCN=C3)c2)c1",{},"[chr5,CH1r5:1]>>[n:1]",null,-0.175737105],[-0.124963151,127.233882,6,"completed",-5.074704,6.0,4,"C1=CC(Nc2cccc(NC3=CCC=C3)c2C2=CCC=C2)=CC1","C1=CC(c2c(NC3=NCC=C3)cccc2NC2=NCC=C2)=CC1",{},"[chr5,CH1r5:1]>>[n:1]",null,-0.1284601326],[-0.1250506033,126.8757965966,6,"completed",-5.175904,6.0,4,"C1=CC(c2cc(NC3=NC=CC3)cc(C3=CCC=C3)c2)=CC1","C1=CC(c2cc(Nc3nccs3)cc(C3=CCC=C3)c2)=CC1",{},"[#6H2r5:1]>>[S:1]",null,-0.1375520345],[-0.1252807756,112.118012845,6,"completed",-5.2024,6.0,3,"C1=CC(c2cccc(Nc3cccc(C4=CCC=C4)c3)c2)=CC1","C1=CC(c2cccc(Nc3cccc(C4=NCC=C4)c3)c2)=NC1",{},"[chr5,CH1r5:1]>>[n:1]",null,-0.1330731799],[-0.125859576,115.7146709067,6,"completed",-5.119232,6.0,4,"C1=CCC(c2cc(NC3=CCC=C3)cc(NC3=CCC=C3)c2)=C1","C1=CCC(c2cc(NC3=NCC=C3)cc(NC3=NCC=C3)c2)=C1",{},"[chr5,CH1r5:1]>>[n:1]",null,-0.1164951556],[-0.1263297488,156.2563664618,6,"completed",-5.153456,6.0,3,"C1=c2ccc(Nc3ccc4c(c3)=CCC=4)cc2=CC1","C1=c2ccc(Nc3ccc4c(c3)=NCC=4)cc2=NC1",{},"[chr5,CH1r5:1]>>[n:1]",null,-0.1606743557],[-0.1271824137,169.9011667309,6,"completed",-5.210312,6.0,3,"C1=CC(Nc2cccc(NC3=CCC=C3)c2-c2ccccc2)=CC1","C1=NCC=C1Nc1cccc(NC2=CCN=C2)c1-c1ccccc1",{},"[chr5,CH1r5:1]>>[n:1]",null,-0.1866255281],[-0.127530537,152.7638942941,6,"completed",-5.467176,6.0,6,"C1=Cc2cc3cc4ccccc4cc3cc2C1","C1=Nc2cc3cc4ccccc4cc3cc2C1",{},"[chr5,CH1r5:1]>>[n:1]",null,-0.2989945363],[-0.1276111622,180.5767924456,6,"completed",-5.057316,6.0,3,"C1=Cc2c(cccc2Nc2cccc3c2C=CC3)C1","C1=Nc2c(cccc2Nc2cccc3c2N=CC3)C1",{},"[chr5,CH1r5:1]>>[n:1]",null,-0.1830320209],[-0.1276319491,149.5761635155,6,"completed",-5.200376,6.0,4,"C1=CCC(c2cc(NC3=CCC=C3)cc(NC3=CCC=C3)c2)=C1","C1=CCC(c2cc(NC3=CCN=C3)cc(NC3=CCN=C3)c2)=C1",{},"[chr5,CH1r5:1]>>[n:1]",null,-0.1652572115],[-0.1280549019,121.2121323696,6,"completed",-5.118312,6.0,3,"C1=CC(Nc2cccc(NC3=CCC=C3)c2-c2ccccc2)=CC1","C1=CC(Nc2cccc(NC3=NCC=C3)c2-c2ccccc2)=NC1",{},"[chr5,CH1r5:1]>>[n:1]",null,-0.1218880323],[-0.1280817628,224.7445719762,6,"completed",-5.453376,6.0,6,"C1=Cc2cc3cc4ccccc4cc3cc2C1","C1=Cc2cc3cc4c(cc3cc2C1)C=CC4",{},"[c:0]1[ch:1][ch][c:3][c!r5:4][c!r5:5]1>>[c:0]1[CH2:1][c:3][c:4][c:5]1",null,-0.3342135176],[-0.1280817628,146.984695612,6,"completed",-5.50784,6.0,6,"C1=Cc2cc3cc4ccccc4cc3cc2C1","C1=Cc2cc3cc4c(cc3cc2C1)CC=C4",{},"[c:0]1[ch:1][ch][c:3][c!r5:4][c!r5:5]1>>[c:0]1[CH2:1][c:3][c:4][c:5]1",null,-0.321104187],[-0.1287619886,162.4265565244,6,"completed",-5.029624,6.0,4,"c1ccc(-c2cc(Nc3cccs3)cc(-c3ccccc3)c2)cc1","c1ccc(-c2cc(Nc3cccs3)cc(-c3ccccn3)c2)nc1",{},"[ch&r6:0]>>[nr6:0]",null,-0.1697328758],[-0.1298133862,154.6761509328,6,"completed",-4.785732,6.0,3,"C1=c2ccc(-c3ccc4c(c3)=CCC=4)cc2=CC1","c1cc2c[nH]cc2cc1-c1ccc2c[nH]cc2c1",{},"[#6H2r5:1]>>[NH:1]",null,-0.2689223974],[-0.1299517547,109.6128562097,6,"completed",-5.004876,6.0,6,"C1=Cc2cc3cc4ccccc4cc3cc2C1","c1ccc2cc3cc4[nH]ccc4cc3cc2c1",{},"[#6H2r5:1]>>[NH:1]",null,-0.1282527979],[-0.1302450006,108.8733325953,6,"completed",-5.163668,6.0,3,"c1ccc(Nc2cccc(Nc3ccccc3)c2-c2cccnc2)cc1","c1ccc(Nc2cccc(Nc3ccccc3)c2-c2cccnn2)cc1",{},"[ch&r6:0]>>[nr6:0]",null,-0.1176421418],[-0.130797837,84.1710874471,6,"completed",-4.808456,6.0,6,"c1cc2cc3cc4cscc4cc3cc2[nH]1","c1nc2cc3cc4cscc4cc3cc2[nH]1",{},"[chr5,CH1r5:1]>>[n:1]",null,-0.220757208],[-0.1310601345,167.8518321478,6,"completed",-5.162196,6.0,4,"C1=CC(Nc2cccc(NC3=CCC=C3)c2C2=CCC=C2)=CC1","C1=CC(c2c(NC3=CCN=C3)cccc2NC2=CCN=C2)=CC1",{},"[chr5,CH1r5:1]>>[n:1]",null,-0.1734062437],[-0.1311353756,169.512889208,6,"completed",-5.053912,6.0,3,"c1ccc(Nc2cc(-c3ccccn3)cc(-c3ccccn3)c2)cc1","C1=CC(Nc2cc(-c3ccccn3)cc(-c3ccccn3)c2)=CC1",{},"[c:0]1[ch:1][ch][c:3][c!r5:4][c!r5:5]1>>[c:0]1[CH2:1][c:3][c:4][c:5]1",null,-0.1725555865],[-0.131433247,147.7130508655,6,"completed",-5.071668,6.0,3,"C1=c2ccc(Nc3ccc4c(c3)=CCC=4)cc2=CC1","C1=c2cc(Nc3ccc4c(c3)=CCN=4)ccc2=NC1",{},"[chr5,CH1r5:1]>>[n:1]",null,-0.1490384832],[-0.1319936293,165.8099281726,6,"completed",-5.321264,6.0,4,"C1=CC(c2cc(NC3=NC=CC3)cc(C3=CCC=C3)c2)=CC1","C1=CN=C(Nc2cc(C3=CCN=C3)cc(C3=CCN=C3)c2)C1",{},"[chr5,CH1r5:1]>>[n:1]",null,-0.2268969668],[-0.1319952914,92.5312394653,6,"completed",-5.146556,6.0,6,"C1=c2cc3cc4ccnnc4cc3cc2=CC1","c1cc2cc3cc4cscc4cc3cc2nn1",{},"[#6H2r5:1]>>[S:1]",null,-0.0981024273],[-0.1322649239,105.8943671446,6,"completed",-5.233864,6.0,3,"c1ccc(Nc2cc(Nc3ccccc3)cc(-c3cccnc3)c2)cc1","c1ccc(Nc2cc(-c3cccnc3)cc(Nc3ccccc3)n2)cc1",{},"[ch&r6:0]>>[nr6:0]",null,-0.1414008718],[-0.1323964811,160.2337385097,6,"completed",-5.25714,6.0,6,"O=c1ccc2cc3cc4c(cc3cc2[nH]1)=CCC=4","O=c1ccc2cc3cc4cscc4cc3cc2[nH]1",{},"[#6H2r5:1]>>[S:1]",null,-0.1943564019],[-0.1327032612,132.5198950529,6,"completed",-5.06394,6.0,4,"C(#Cc1cc2c[nH]cc2cc1C#CC1=CC=CC1)C1=CC=CC1","C(#Cc1cc2c[nH]cc2cc1C#Cc1cccs1)c1cccs1",{},"[#6H2r5:1]>>[S:1]",null,-0.1349024876],[-0.133046606,77.5371119821,6,"completed",-4.707716,6.0,6,"C1=c2cc3cc4cc[nH]c4cc3cc2=CC1","c1cc2cc3cc4cocc4cc3cc2[nH]1",{},"[#6H2r5:1]>>[O:1]",null,-0.2853357754],[-0.1331270481,172.999099746,6,"completed",-5.19596,6.0,4,"C1=CCC(c2c(NC3=CCC=C3)cccc2NC2=CCC=C2)=C1","C1=CCC(c2c(NC3=CCN=C3)cccc2NC2=CCN=C2)=C1",{},"[chr5,CH1r5:1]>>[n:1]",null,-0.1855822354],[-0.1337902689,110.1294832655,6,"completed",-5.2392,6.0,4,"C1=CCC(c2cc(NC3=CCC=N3)cc(C3=CC=CC3)c2)=C1","C1=CCC(c2cc(NC3=CCN=N3)cc(C3=CC=CC3)c2)=C1",{},"[chr5,CH1r5:1]>>[n:1]",null,-0.1470478041],[-0.1339045813,144.4048698252,6,"completed",-5.1173,6.0,3,"C1=CCC(Nc2cccc(NC3=CC=CC3)c2)=C1","C1=CN=C(Nc2cccc(NC3=NC=CC3)c2)C1",{},"[chr5,CH1r5:1]>>[n:1]",null,-0.1449117612],[-0.1340470422,206.0348002834,6,"completed",-5.021528,6.0,4,"C1=CCC(NC2=CC(=C3C=CC=C3)C=C2NC2=CC=CC2)=C1","C1=CC(=C2C=C(NC3=NC=CC3)C(NC3=NC=CC3)=C2)C=C1",{},"[chr5,CH1r5:1]>>[n:1]",null,-0.2132315356],[-0.1342675637,153.6878768846,6,"completed",-5.16882,6.0,4,"C1=CC(Nc2cc(NC3=CCC=C3)cc(C3=CCC=C3)c2)=CC1","C1=CC(c2cc(NC3=CCN=C3)cc(NC3=CCN=C3)c2)=CC1",{},"[chr5,CH1r5:1]>>[n:1]",null,-0.1610611616],[-0.1343531903,167.8339260756,6,"completed",-5.222456,6.0,3,"C1=CC(Nc2cc(NC3=CCC=C3)cc(-c3ccccc3)c2)=CC1","C1=NCC=C1Nc1cc(NC2=CCN=C2)cc(-c2ccccc2)c1",{},"[chr5,CH1r5:1]>>[n:1]",null,-0.1884569128],[-0.1344754583,105.6062158758,6,"completed",-4.879664,6.0,3,"C1=CC(Nc2cccc(NC3=CCC=C3)c2)=CC1","C1=NC(Nc2cccc(NC3=CCC=N3)c2)=CC1",{},"[chr5,CH1r5:1]>>[n:1]",null,-0.1869255728],[-0.1350665348,128.192636189,6,"completed",-4.761812,6.0,3,"C1=c2ccc(Nc3ccc4c(c3)=CCC=4)cc2=CC1","C1=c2cnc(Nc3cc4c(cn3)=CCC=4)cc2=CC1",{},"[ch&r6:0]>>[nr6:0]",null,-0.2692121885],[-0.1352833309,143.0932230632,6,"completed",-5.161644,6.0,4,"C1=CC(Nc2cc(-c3ccc[nH]3)cc(-c3ccc[nH]3)c2)=CC1","C1=CC(Nc2cc(-c3ccc[nH]3)cc(-c3ccc[nH]3)c2)=NC1",{},"[chr5,CH1r5:1]>>[n:1]",null,-0.1494578938],[-0.1357394199,78.841973054,6,"completed",-5.410504,6.0,3,"c1ccc(Nc2cccc(-c3cccc(Nc4ccccc4)c3)c2)cc1","c1ccc(Nc2cc(-c3ccnc(Nc4ccccc4)c3)ccn2)cc1",{},"[ch&r6:0]>>[nr6:0]",null,-0.2312105023],[-0.1358784414,117.6542617115,6,"completed",-5.147752,6.0,3,"C1=CC(N(c2ccccc2)c2ccccc2)=CC1","C1=NCC=C1N(c1ccccc1)c1ccccc1",{},"[chr5,CH1r5:1]>>[n:1]",null,-0.1223104636],[-0.1359343604,151.9214087655,6,"completed",-5.21298,6.0,4,"C1=CC(c2cc(Nc3cccnc3)cc(C3=CCC=C3)c2)=CC1","C1=NC(c2cc(Nc3cccnc3)cc(C3=CCC=N3)c2)=CC1",{},"[chr5,CH1r5:1]>>[n:1]",null,-0.1712737862],[-0.1361831985,152.9431302146,6,"completed",-5.129628,6.0,4,"C1=CCC(Nc2cc(C3=CN=CC3)cc(C3=CN=CC3)c2)=C1","C1=NC=C(c2cc(Nc3cccs3)cc(C3=CN=CC3)c2)C1",{},"[#6H2r5:1]>>[S:1]",null,-0.1543429042],[-0.1363811757,189.9644897325,6,"completed",-4.980404,6.0,5,"C1=CC(C=CC2=CCC(C3=CC(C=CC4=NCC=C4)=CC3)=C2)=NC1","C(=Cc1cc[nH]n1)C1=CCC(C2=CC(C=Cc3cc[nH]n3)=CC2)=C1",{},"[#6H2r5:1]>>[NH:1]",null,-0.2075935378],[-0.1367191566,115.1447616641,6,"completed",-5.135148,6.0,3,"C1=CC(Nc2cc(NC3=CCC=C3)cc(-c3ccccc3)c2)=CC1","C1=CC(Nc2cc(NC3=NCC=C3)cc(-c3ccccc3)c2)=NC1",{},"[chr5,CH1r5:1]>>[n:1]",null,-0.1177440159],[-0.1369783951,172.1212265833,6,"completed",-5.144992,6.0,4,"C1=CCC(Nc2cccc(NC3=CC=CC3)c2C2=CC=CC2)=C1","C1=CCC(c2c(NC3=NC=CC3)cccc2NC2=NC=CC2)=C1",{},"[chr5,CH1r5:1]>>[n:1]",null,-0.1749788955],[-0.1370746364,172.3650437711,6,"completed",-5.124476,6.0,4,"C1=CC(c2cc(Nc3cccs3)cc(C3=CCC=C3)c2)=CC1","C1=NCC=C1c1cc(Nc2cccs2)cc(C2=CCN=C2)c1",{},"[chr5,CH1r5:1]>>[n:1]",null,-0.1732144765],[-0.1372474953,267.595321853,6,"completed",-5.094944,6.0,5,"c1ccc2cc3cc4c(cc3cc2c1)SCS4","c1ccc2cc3cc4c(cc3cc2c1)SSS4",{},"[#6H2r5:1]>>[S:1]",null,-0.2676187255],[-0.1374071412,80.8443889158,6,"completed",-5.27554,6.0,3,"c1ccc(Nc2cccc(Nc3ccccc3)c2-c2cccnc2)cc1","c1ccc(Nc2cccc(Nc3ccccc3)c2-c2cncnc2)cc1",{},"[ch&r6:0]>>[nr6:0]",null,-0.1470877905],[-0.1379697637,154.6010133137,6,"completed",-5.119876,6.0,5,"C1=CC(C=CC2=CCC(C3=CC(C=CC4=CCC=C4)=CC3)=C2)=CC1","C(=CC1=CCC=N1)C1=CCC(C2=CC(C=CC3=CCC=N3)=CC2)=C1",{},"[chr5,CH1r5:1]>>[n:1]",null,-0.1552258047],[-0.138083443,161.5288935959,6,"completed",-5.123372,6.0,4,"C1=CCC(c2c(NC3=CCC=C3)cccc2NC2=CCC=C2)=C1","C1=CCC(c2c(NC3=NCC=C3)cccc2NC2=NCC=C2)=C1",{},"[chr5,CH1r5:1]>>[n:1]",null,-0.1623553084],[-0.1385020108,170.6762384883,6,"completed",-5.019504,6.0,4,"C1=CCC(Nc2cc(C3=NCC=C3)cc(C3=NCC=C3)c2)=C1","C1=CC(c2cc(Nc3cccs3)cc(C3=NCC=C3)c2)=NC1",{},"[#6H2r5:1]>>[S:1]",null,-0.1797369893],[-0.1388086344,141.1929737117,6,"completed",-5.248492,6.0,4,"C(#Cc1cc2c(cc1C#CC1=CC=CC1)=CCC=2)C1=CC=CC1","C(#Cc1cc2cscc2cc1C#CC1=CC=CC1)C1=CC=CC1",{},"[#6H2r5:1]>>[S:1]",null,-0.1753279616],[-0.1388675494,137.8813009679,6,"completed",-5.216108,6.0,4,"C1=CC(c2c(Nc3ccccc3)cccc2Nc2ccccc2)=NC1","C1=NCN=C1c1c(Nc2ccccc2)cccc1Nc1ccccc1",{},"[chr5,CH1r5:1]>>[n:1]",null,-0.1600530422],[-0.1393120299,102.3893819381,6,"completed",-5.2024,6.0,3,"C1=CC(Nc2cccc(-c3cccc(NC4=CCC=C4)c3)c2)=CC1","C1=CC(Nc2cccc(-c3cccc(NC4=NCC=C4)c3)c2)=NC1",{},"[chr5,CH1r5:1]>>[n:1]",null,-0.124986431],[-0.1394265371,154.8370260827,6,"completed",-5.207644,6.0,4,"c1ccc(-c2cc(Nc3cccs3)cc(-c3ccccc3)c2)cc1","c1ccc(-c2cc(Nc3cncs3)cc(-c3ccccc3)c2)cc1",{},"[chr5,CH1r5:1]>>[n:1]",null,-0.1721982802],[-0.1394532927,142.3259403372,6,"completed",-5.179032,6.0,6,"C1=CC(C=Cc2cc3c(cc2C=CC2=CCC=C2)=CCC=3)=CC1","C1=CC(C=Cc2cc3cscc3cc2C=CC2=CCC=C2)=CC1",{},"[#6H2r5:1]>>[S:1]",null,-0.1526998403],[-0.1398931517,136.9565130707,6,"completed",-5.229724,6.0,4,"C1=CCC(Nc2cc(-c3ccco3)cc(-c3ccco3)c2)=C1","C1=CN=C(Nc2cc(-c3ccco3)cc(-c3ccco3)c2)C1",{},"[chr5,CH1r5:1]>>[n:1]",null,-0.1643257783],[-0.1399207405,107.8452749044,6,"completed",-5.23414,6.0,4,"C1=CC(Nc2cc(C3=CCC=C3)nc(C3=CCC=C3)c2)=CC1","C1=CC(c2cc(NC3=CCC=N3)cc(C3=CCC=C3)n2)=CC1",{},"[chr5,CH1r5:1]>>[n:1]",null,-0.1429945374],[-0.1403082124,176.8948738032,6,"completed",-5.226872,6.0,3,"c1ccc(-c2ncccc2Nc2cccnc2-c2ccccc2)cc1","C1=CC(c2ncccc2Nc2cccnc2C2=CCC=C2)=CC1",{},"[c:0]1[ch:1][ch][c:3][c!r5:4][c!r5:5]1>>[c:0]1[CH2:1][c:3][c:4][c:5]1",null,-0.1979370696],[-0.1404187585,150.7498370257,6,"completed",-5.103684,6.0,4,"C1=CC(c2cc(NC3=CCN=C3)cc(C3=CCC=C3)c2)=CC1","C1=NCC=C1Nc1cc(C2=CCC=N2)cc(C2=CCC=N2)c1",{},"[chr5,CH1r5:1]>>[n:1]",null,-0.1507718925],[-0.1404241525,116.8417057187,6,"completed",-5.237544,6.0,3,"c1ccc(Nc2cc(-c3ccccc3)cc(-c3ccccc3)c2)cc1","c1ccc(Nc2cc(-c3ccccn3)cc(-c3ccccn3)c2)cc1",{},"[ch&r6:0]>>[nr6:0]",null,-0.151400055],[-0.1404999694,193.0415999702,6,"completed",-4.88362,6.0,5,"C(=CC1=CCC=N1)C1=CCC(C2=CC(C=CC3=CCC=N3)=CC2)=C1","C(=Cc1c[nH]cn1)C1=CCC(C2=CC(C=Cc3c[nH]cn3)=CC2)=C1",{},"[#6H2r5:1]>>[NH:1]",null,-0.2453711647],[-0.1405625759,164.1808553872,6,"completed",-5.223468,6.0,4,"C1=CCC(Nc2cc(C3=NCC=C3)cc(C3=NCC=C3)c2)=C1","C1=CC(c2cc(NC3=NC=CC3)cc(C3=NCC=C3)c2)=NC1",{},"[chr5,CH1r5:1]>>[n:1]",null,-0.1855399777],[-0.1406299604,152.4083350144,6,"completed",-5.15594,6.0,3,"C1=Cc2cc(Nc3ccc4c(c3)C=CC4)ccc2C1","C1=Nc2cc(Nc3ccc4c(c3)N=CC4)ccc2C1",{},"[chr5,CH1r5:1]>>[n:1]",null,-0.1573583476],[-0.1406802536,203.1330609646,6,"completed",-5.367724,6.0,4,"C1=CC(Nc2cc(C3=CCC=C3)nc(C3=CCC=C3)c2)=CC1","C1=CC(Nc2cc(C3=CCN=C3)nc(C3=CCN=C3)c2)=CC1",{},"[chr5,CH1r5:1]>>[n:1]",null,-0.2763771864],[-0.1408978987,171.2804493246,6,"completed",-5.16514,6.0,6,"C1=CCC(C2=CC(C=CC3=CCC(C4=CC=CC4)=C3)=CC2)=C1","C(=CC1=CCC(c2cccs2)=C1)C1=CCC(c2cccs2)=C1",{},"[#6H2r5:1]>>[S:1]",null,-0.1772460717],[-0.1409337762,123.3023991323,6,"completed",-5.407376,6.0,3,"C1=CC(C=Cc2cc(C=CC3=CCC=C3)cc(-c3ccccc3)c2)=CC1","C1=CC(C=Cc2cc(C=CC3=CCC=C3)cc(C3=CCC=C3)c2)=CC1",{},"[c:0]1[ch:1][ch][c:3][c!r5:4][c!r5:5]1>>[c:0]1[CH2:1][c:3][c:4][c:5]1",null,-0.2479892826],[-0.1410593566,159.3950561154,6,"completed",-5.15456,6.0,4,"C1=CCC(c2cc(NC3=CCC=C3)cc(C3=CC=CC3)c2)=C1","C1=CC(Nc2cc(C3=CN=CC3)cc(C3=CN=CC3)c2)=CC1",{},"[chr5,CH1r5:1]>>[n:1]",null,-0.1639067197],[-0.1413947214,160.7632603865,6,"completed",-5.127144,6.0,4,"C1=CC(Nc2cc(C3=CCC=C3)cc(C3=CCC=C3)c2)=CC1","C1=CC(Nc2cc(C3=CCN=C3)cc(C3=CCN=C3)c2)=CC1",{},"[chr5,CH1r5:1]>>[n:1]",null,-0.1618822297],[-0.1415091846,163.3380538121,6,"completed",-4.968996,6.0,3,"c1ccc(Nc2cc3cc(Nc4ccccc4)ncc3cn2)cc1","C1=CCC(Nc2cc3cc(NC4=CC=CC4)ncc3cn2)=C1",{},"[c:0]1[ch:1][ch][c:3][c!r5:4][c!r5:5]1>>[c:0]1[CH2:1][c:3][c:4][c:5]1",null,-0.1873198424],[-0.1415541833,153.6575025545,6,"completed",-5.129168,6.0,3,"C1=CC(Nc2cccc(-c3cccc(NC4=CCC=C4)c3)c2)=CC1","C1=CC(Nc2cncc(-c3cncc(NC4=CCC=C4)c3)c2)=CC1",{},"[ch&r6:0]>>[nr6:0]",null,-0.1550080852],[-0.1415931997,173.6602825825,6,"completed",-4.75758,6.0,3,"C(=Cc1ccc2c(c1)=CCC=2)c1ccc2c(c1)=CCC=2","C(=Cc1ccc2c[nH]cc2c1)c1ccc2c[nH]cc2c1",{},"[#6H2r5:1]>>[NH:1]",null,-0.2959917353],[-0.1416588139,143.8690119835,6,"completed",-5.224388,6.0,4,"C1=CC(C2=CC(NC3=CCC(C4=CCC=C4)=C3)=CC2)=CC1","C1=CC(C2=CC(NC3=NCC(C4=CCC=C4)=C3)=NC2)=CC1",{},"[chr5,CH1r5:1]>>[n:1]",null,-0.168165859],[-0.1417916213,159.2159421552,6,"completed",-5.215188,6.0,4,"C1=CC(Nc2cc(-c3ccc[nH]3)cc(-c3ccc[nH]3)c2)=CC1","C1=NCC=C1Nc1cc(-c2ccc[nH]2)cc(-c2ccc[nH]2)c1",{},"[chr5,CH1r5:1]>>[n:1]",null,-0.1784689641],[-0.1418713825,201.8747246019,6,"completed",-5.09016,6.0,3,"C1=CC(C=Cc2ccc3ccc(C=CC4=CCC=C4)cc3c2)=CC1","C(=Cc1ccc2ccc(C=Cc3cc[nH]c3)cc2c1)c1cc[nH]c1",{},"[#6H2r5:1]>>[NH:1]",null,-0.2019922003],[-0.1419343154,127.9408802348,6,"completed",-5.168728,6.0,4,"C1=CCC(Nc2cc(C3=CCC=C3)cc(C3=CCC=C3)c2)=C1","C1=CC(c2cc(NC3=CC=NC3)cc(C3=CCC=C3)c2)=CC1",{},"[chr5,CH1r5:1]>>[n:1]",null,-0.1366872432],[-0.1420451775,156.6935473261,6,"completed",-5.05244,6.0,4,"C1=CCC(Nc2cc(C3=CC=CC3)cc(C3=CC=CC3)c2)=C1","C1=CCC(c2cc(NC3=CN=CC3)cc(C3=CC=CC3)c2)=C1",{},"[chr5,CH1r5:1]>>[n:1]",null,-0.160191214],[-0.1422056473,187.553056941,6,"completed",-5.299,6.0,3,"c1ccc(-c2c(Nc3cccnc3)cccc2Nc2cccnc2)cc1","C1=CC(c2c(Nc3cccnc3)cccc2Nc2cccnc2)=CC1",{},"[c:0]1[ch:1][ch][c:3][c!r5:4][c!r5:5]1>>[c:0]1[CH2:1][c:3][c:4][c:5]1",null,-0.2336249969],[-0.1424950703,130.6388575467,6,"completed",-4.977368,6.0,5,"C1=Cc2cc3cc4c(cc3cc2C1)=CCC=4","C1=NCc2cc3cc4c(cc3cc21)=CCC=4",{},"[chr5,CH1r5:1]>>[n:1]",null,-0.156318357],[-0.1425624343,124.3643928907,6,"completed",-5.25668,6.0,4,"C1=NC(Nc2cc(-c3ccccc3)nc(-c3ccccc3)c2)=CC1","C1=CCC(c2cc(NC3=CCC=N3)cc(C3=CC=CC3)n2)=C1",{},"[c:0]1[ch:1][ch][c:3][c!r5:4][c!r5:5]1>>[c:0]1[CH2:1][c:3][c:4][c:5]1",null,-0.1658171499],[-0.1425659414,125.4220041763,6,"completed",-5.03496,6.0,4,"c1ccc(N(c2ccccc2)c2ccsc2)cc1","c1ccc(N(c2ccccc2)c2cscn2)cc1",{},"[chr5,CH1r5:1]>>[n:1]",null,-0.133429674],[-0.1425749092,109.9418866291,6,"completed",-5.275632,6.0,5,"C1=CC(c2cc(Nc3cscn3)cc(C3=CCC=C3)c2)=CC1","C1=CC(c2cc(Nc3cscn3)cc(C3=CCC=C3)n2)=CC1",{},"[ch&r6:0]>>[nr6:0]",null,-0.1649304464],[-0.1426000154,102.258230204,6,"completed",-5.279864,6.0,3,"c1ccc(Nc2ccccn2)nc1","c1ccc2cc(Nc3cc4ccccc4cn3)ncc2c1",{},"[cH&r6:1][cH&r6:2]>>[c:1]2cccc[c:2]2",null,-0.1621997667],[-0.1429351788,195.3791359708,6,"completed",-5.031188,6.0,3,"c1ccc(Nc2cc(-c3ccnc(Nc4ccccc4)c3)ccn2)cc1","C1=CCC(Nc2cc(-c3ccnc(NC4=CC=CC4)c3)ccn2)=C1",{},"[c:0]1[ch:1][ch][c:3][c!r5:4][c!r5:5]1>>[c:0]1[CH2:1][c:3][c:4][c:5]1",null,-0.2012292263],[-0.1430721207,162.1422814233,6,"completed",-4.974884,6.0,4,"C1=CC(Nc2cc(-c3cc[nH]c3)cc(-c3cc[nH]c3)c2)=CC1","C1=CC(Nc2cc(-c3cc[nH]c3)cc(-c3cc[nH]c3)c2)=NC1",{},"[chr5,CH1r5:1]>>[n:1]",null,-0.184283982],[-0.1431582278,174.6352036026,6,"completed",-5.042412,6.0,4,"C1=CC(Nc2cc(C3=CCC=C3)cc(C3=CCC=C3)c2)=CC1","C1=CC(Nc2cc(C3=NCC=C3)cc(C3=NCC=C3)c2)=CC1",{},"[chr5,CH1r5:1]>>[n:1]",null,-0.1792274517],[-0.1431864748,129.011426744,6,"completed",-5.156216,6.0,4,"C1=NCC=C1N(c1ccccc1)c1ccccc1","c1ccc(N(c2ccccc2)c2cnsc2)cc1",{},"[#6H2r5:1]>>[S:1]",null,-0.1348794468],[-0.1432895003,180.8974142504,6,"completed",-5.161644,6.0,3,"C1=Cc2ccc(Nc3ccc4c(c3)CC=C4)cc2C1","C1=Nc2ccc(Nc3ccc4c(c3)CC=N4)cc2C1",{},"[chr5,CH1r5:1]>>[n:1]",null,-0.1859727561],[-0.1435506731,200.5584881801,6,"completed",-5.346012,6.0,3,"c1ccc(Nc2cccc(Nc3ccccc3)c2-c2ccccc2)cc1","c1ccc(-c2c(Nc3cccnc3)cccc2Nc2cccnc2)cc1",{},"[ch&r6:0]>>[nr6:0]",null,-0.2643471963],[-0.1435932441,139.0098878028,6,"completed",-5.245824,6.0,4,"c1ccc(-c2cc(Nc3ccoc3)cc(-c3ccccc3)c2)cc1","c1ccc(-c2cc(Nc3cocn3)cc(-c3ccccc3)c2)cc1",{},"[chr5,CH1r5:1]>>[n:1]",null,-0.1724628134],[-0.1438598642,177.4904860405,6,"completed",-5.131652,6.0,6,"C1=CCC(C=CC2=CC(C3=CCC(C=CC4=CC=CC4)=C3)=CC2)=C1","C(=Cc1cccs1)C1=CC(C2=CCC(C=Cc3cccs3)=C2)=CC1",{},"[#6H2r5:1]>>[S:1]",null,-0.1788680483],[-0.1439513557,152.3756776528,6,"completed",-5.292652,6.0,3,"C(=Cc1ccccc1)C1=CCC=C1C1=CCC=C1C=Cc1ccccc1","C1=CC(C=CC2=CCC=C2C2=CCC=C2C=CC2=CCC=C2)=CC1",{},"[c:0]1[ch:1][ch][c:3][c!r5:4][c!r5:5]1>>[c:0]1[CH2:1][c:3][c:4][c:5]1",null,-0.2034811926],[-0.1439738887,116.4190205042,6,"completed",-5.301024,6.0,4,"c1ccc(-c2cc(Nc3ccsc3)cc(-c3ccccc3)c2)cc1","c1ccc(-c2cc(Nc3ccsn3)cc(-c3ccccc3)c2)cc1",{},"[chr5,CH1r5:1]>>[n:1]",null,-0.1826324345],[-0.1440633595,147.3676548713,6,"completed",-5.373704,6.0,6,"O=c1occc2cc3cc4c[nH]cc4cc3cc12","O=c1oncc2cc3cc4c[nH]cc4cc3cc12",{},"[ch&r6:0]>>[nr6:0]",null,-0.2417126946],[-0.1441032425,158.3172029318,6,"completed",-4.902112,6.0,4,"C1=CCC(C2=CCC(NC3=CC(C4=CC=CC4)=CC3)=C2)=C1","C1=NC=C(C2=CCC(NC3=CC(C4=CN=CC4)=CC3)=C2)C1",{},"[chr5,CH1r5:1]>>[n:1]",null,-0.2103629492],[-0.1442449689,137.7866231846,6,"completed",-5.256496,6.0,4,"C1=CC(c2cc(NC3=NCC=C3)cc(C3=CCC=C3)c2)=CC1","C1=CC(Nc2cc(-c3ccsc3)cc(-c3ccsc3)c2)=NC1",{},"[#6H2r5:1]>>[S:1]",null,-0.1760276755],[-0.1443358542,140.9898323166,6,"completed",-5.239016,6.0,4,"C1=CCC(c2cc(NC3=CN=CC3)cc(C3=CC=CC3)c2)=C1","C1=CCC(c2cc(Nc3cnco3)cc(C3=CC=CC3)c2)=C1",{},"[#6H2r5:1]>>[O:1]",null,-0.1713114195],[-0.1448254985,138.4712237734,6,"completed",-5.427064,6.0,4,"C1=CC(c2cc(NC3=NCC=C3)cc(C3=CCC=C3)c2)=CC1","C1=CC(Nc2cc(C3=CCN=C3)cc(C3=CCN=C3)c2)=NC1",{},"[chr5,CH1r5:1]>>[n:1]",null,-0.267563079],[-0.144958334,120.9593654993,6,"completed",-5.429916,6.0,3,"C1=CC(C=Cc2cc(C=CC3=CCC=C3)cc(-c3ccccc3)c2)=CC1","C1=CCC(c2cc(C=CC3=CCC=C3)cc(C=CC3=CCC=C3)c2)=C1",{},"[c:0]1[ch:1][ch][c:3][c!r5:4][c!r5:5]1>>[c:0]1[CH2:1][c:3][c:4][c:5]1",null,-0.2607009896],[-0.1449749795,129.9289860503,6,"completed",-5.095404,6.0,4,"C(#Cc1cc2c(cc1C#Cc1ccco1)=CCC=2)c1ccco1","C(#Cc1cc2c[nH]cc2cc1C#Cc1ccco1)c1ccco1",{},"[#6H2r5:1]>>[NH:1]",null,-0.1299688108],[-0.1450196173,140.0354640728,6,"completed",-5.084272,6.0,4,"C1=CC(Nc2cc(NC3=CCC=C3)cc(C3=CN=CC3)c2)=CC1","C1=CC(Nc2cc(NC3=CCC=C3)cc(C3=CN=NC3)c2)=CC1",{},"[chr5,CH1r5:1]>>[n:1]",null,-0.1404675852],[-0.1450197662,126.8187141173,6,"completed",-5.272228,6.0,3,"c1ccc(-c2cccc(Nc3cccc(-c4ccccc4)c3)c2)cc1","c1ccc(-c2cccc(Nc3cccc(-c4ccccn4)c3)c2)nc1",{},"[ch&r6:0]>>[nr6:0]",null,-0.1749788656],[-0.1451779696,164.61903107,6,"completed",-5.187956,6.0,5,"C1=CC(C=CC2=CC(C3=CCC(C=CC4=CCC=C4)=C3)=CC2)=CC1","C1=CC(C=Cc2cc(-c3csc(C=CC4=CCC=C4)c3)cs2)=CC1",{},"[#6H2r5:1]>>[S:1]",null,-0.1757560576],[-0.1452101382,165.0356703643,6,"completed",-5.239476,6.0,6,"O=c1ccoc2cc3cc4c[nH]cc4cc3cc12","O=c1ncoc2cc3cc4c[nH]cc4cc3cc12",{},"[ch&r6:0]>>[nr6:0]",null,-0.1917524817],[-0.1452178897,169.5255227865,6,"completed",-5.138368,6.0,5,"C(=CC1=CCC=N1)C1=CCC(C2=CC(C=CC3=CCC=N3)=CC2)=C1","C(=Cc1cscn1)C1=CCC(C2=CC(C=Cc3cscn3)=CC2)=C1",{},"[#6H2r5:1]>>[S:1]",null,-0.1716398367],[-0.14531958,88.4883913936,6,"completed",-5.072772,6.0,6,"c1cc2cc3cc4cocc4cc3cc2s1","c1nc2cc3cc4cocc4cc3cc2s1",{},"[chr5,CH1r5:1]>>[n:1]",null,-0.0905177539],[-0.1454828444,162.8438753398,6,"completed",-4.905884,6.0,4,"C1=CC(C2=CC(NC3=CCC(C4=CCC=C4)=C3)=CC2)=CC1","C1=CC(C2=CC(NC3=CCC(C4=NCC=C4)=C3)=CC2)=NC1",{},"[chr5,CH1r5:1]>>[n:1]",null,-0.2120891988],[-0.145495639,190.95730345,6,"completed",-5.228252,6.0,4,"C1=CC(Nc2cc(C3=CCC=C3)nc(C3=CCC=C3)c2)=CC1","C1=CC(Nc2cc(C3=NCC=C3)nc(C3=NCC=C3)c2)=CC1",{},"[chr5,CH1r5:1]>>[n:1]",null,-0.2110082788],[-0.1456221289,176.3899783109,6,"completed",-5.015272,6.0,3,"C1=CCC(N(c2ccccc2)c2ccccc2)=C1","c1ccc(N(c2ccccc2)c2ccco2)cc1",{},"[#6H2r5:1]>>[O:1]",null,-0.1860942049],[-0.1457125,132.2590990597,6,"completed",-5.023092,6.0,4,"C1=CC(Nc2cccc(NC3=CCC=C3)c2-c2ccoc2)=CC1","C1=CC(Nc2cccc(NC3=CCC=C3)c2-c2cnoc2)=CC1",{},"[chr5,CH1r5:1]>>[n:1]",null,-0.1427961523],[-0.1457280017,133.7515086282,6,"completed",-5.326692,6.0,3,"C1=CCC(c2cccc(Nc3cccc(C4=CC=CC4)c3)c2)=C1","C1=NC=C(c2cccc(Nc3cccc(C4=CN=CC4)c3)c2)C1",{},"[chr5,CH1r5:1]>>[n:1]",null,-0.2075336235],[-0.1457599546,160.7810567316,6,"completed",-5.354384,6.0,4,"C1=CC(c2cc(NC3=CCN=C3)cc(C3=CCC=C3)c2)=CC1","C1=NCC=C1Nc1cc(C2=CCN=C2)cc(C2=CCN=C2)c1",{},"[chr5,CH1r5:1]>>[n:1]",null,-0.2399146634],[-0.1458372184,137.3878482971,6,"completed",-5.223008,6.0,4,"C1=CCC(NC2=CC(=C3C=CC=N3)C=C2NC2=CC=CC2)=C1","C1=CCC(NC2=CC(=C3C=CN=N3)C=C2NC2=CC=CC2)=C1",{},"[chr5,CH1r5:1]>>[n:1]",null,-0.1621406649],[-0.1458707045,134.233893553,6,"completed",-5.180136,6.0,3,"c1ccc(Nc2cc(Nc3ccccc3)cc(-c3ccccc3)c2)cc1","O=c1occcc1-c1cc(Nc2ccccc2)cc(Nc2ccccc2)c1",{},"[c:1]1[c:2][ch:3][ch:4][c:5][c:6]1>>[c:1]1[c:2][o:3][c:4](=O)[c:5][c:6]1",null,-0.1454833655],[-0.1458780698,115.4959203983,6,"completed",-4.835872,6.0,6,"C1=Nc2cc3cc4c[nH]cc4cc3cc2C1","c1nc2cc3cc4c[nH]cc4cc3cc2o1",{},"[#6H2r5:1]>>[O:1]",null,-0.2179987886],[-0.1459461609,104.7313823637,6,"completed",-4.89512,6.0,6,"C1=c2cc3cc4cnoc4cc3cc2=CC1","c1[nH]cc2cc3cc4oncc4cc3cc12",{},"[#6H2r5:1]>>[NH:1]",null,-0.1775860679],[-0.1459654673,136.8202198782,6,"completed",-5.25208,6.0,3,"c1ccc2cc(Nc3cc4ccccc4cn3)ncc2c1","C1=Cc2cc(Nc3cc4c(cn3)CC=C4)ncc2C1",{},"[c:0]1[ch:1][ch][c:3][c!r5:4][c!r5:5]1>>[c:0]1[CH2:1][c:3][c:4][c:5]1",null,-0.1733570088],[-0.1459684018,130.4991743289,6,"completed",-5.269836,6.0,4,"C1=CC(c2cc(NC3=NC=CC3)cc(C3=CCC=C3)c2)=CC1","C1=CC(c2cc(Nc3ncco3)cc(C3=CCC=C3)c2)=CC1",{},"[#6H2r5:1]>>[O:1]",null,-0.1765325049],[-0.1459967856,189.9381034306,6,"completed",-5.033212,6.0,6,"C(#Cc1cccc(-c2ccc[nH]2)c1)c1cccc(-c2ccc[nH]2)c1","C(#CC1=CCC(c2ccc[nH]2)=C1)C1=CCC(c2ccc[nH]2)=C1",{},"[c:0]1[ch:1][ch][c:3][c!r5:4][c!r5:5]1>>[c:0]1[CH2:1][c:3][c:4][c:5]1",null,-0.1956072474],[-0.1461547905,183.0274992588,6,"completed",-4.823176,6.0,4,"C1=CC(NC2=CCC(C3=CC(NC4=CCC=C4)=CC3)=C2)=CC1","C1=CC(NC2=CCC(C3=CC(NC4=NCC=C4)=CC3)=C2)=NC1",{},"[chr5,CH1r5:1]>>[n:1]",null,-0.2665492707],[-0.1462184012,72.6800005187,6,"completed",-4.876444,6.0,6,"c1cc2cc3cc4cocc4cc3cc2[nH]1","c1occ2cc3cc4[nH]ncc4cc3cc12",{},"[chr5,CH1r5:1]>>[n:1]",null,-0.1725434791],[-0.1462751785,295.092986025,6,"completed",-5.00092,6.0,4,"C(#Cc1cc2c(cc1C#Cc1ccc[nH]1)=CCC=2)c1ccc[nH]1","C(#Cc1cc2c[nH]cc2cc1C#Cc1ccc[nH]1)c1ccc[nH]1",{},"[#6H2r5:1]>>[NH:1]",null,-0.3031338403],[-0.1462771732,108.4861525154,6,"completed",-4.788032,6.0,3,"C1=c2cc3ccccc3cc2=CC1","c1ccc2cc3c[nH]cc3cc2c1",{},"[#6H2r5:1]>>[NH:1]",null,-0.2438401556],[-0.1463903168,131.9361298286,6,"completed",-5.106168,6.0,4,"C1=CC(Nc2cc(-c3ccoc3)cc(-c3ccoc3)c2)=CC1","C1=NC(Nc2cc(-c3ccoc3)cc(-c3ccoc3)c2)=CC1",{},"[chr5,CH1r5:1]>>[n:1]",null,-0.1320067575],[-0.1464553031,191.693489832,6,"completed",-5.414184,6.0,6,"O=c1ccc2cc3cc4cscc4cc3cc2[nH]1","O=c1ncc2cc3cc4cscc4cc3cc2[nH]1",{},"[ch&r6:0]>>[nr6:0]",null,-0.2917448733],[-0.1464788129,172.7984270662,6,"completed",-4.935508,6.0,4,"C1=CCC(C2=CC(NC3=CCC(C4=CC=CC4)=C3)=CC2)=C1","C1=NC=C(C2=CC(NC3=CCC(C4=CN=CC4)=C3)=CC2)C1",{},"[chr5,CH1r5:1]>>[n:1]",null,-0.2076476083],[-0.1466951716,97.2796915341,6,"completed",-5.45126,6.0,3,"c1ccc(Nc2cccc(Nc3ccccc3)c2)cc1","c1ccc(Nc2cc(Nc3ccccc3)ncn2)cc1",{},"[ch&r6:0]>>[nr6:0]",null,-0.2644263533],[-0.1466955178,138.6052719715,6,"completed",-5.216936,6.0,4,"C1=CCC(NC2=CC(=C3C=CC=N3)C=C2NC2=CC=CC2)=C1","C1=CCC(NC2=CC(=C3C=NC=N3)C=C2NC2=CC=CC2)=C1",{},"[chr5,CH1r5:1]>>[n:1]",null,-0.1609711005],[-0.1467041213,117.2988907579,6,"completed",-5.118404,6.0,6,"C1=Nc2cc3cc4c(cc3cc2C1)=CCC=4","C1=Nc2cc3cc4cocc4cc3cc2C1",{},"[#6H2r5:1]>>[O:1]",null,-0.1180042216],[-0.1467107748,157.5311572539,6,"completed",-5.178112,6.0,3,"C1=Cc2ccc(Nc3ccc4c(c3)CC=C4)cc2C1","C1=Cc2cnc(Nc3cc4c(cn3)C=CC4)cc2C1",{},"[ch&r6:0]>>[nr6:0]",null,-0.166750691],[-0.1467284632,165.1194615466,6,"completed",-5.187956,6.0,3,"O=c1occcc1Nc1cc(-c2ccccc2)cc(-c2ccccc2)c1","O=c1[nH]cccc1Nc1cc(-c2ccccc2)cc(-c2ccccc2)c1",{},"[o:1]>>[nH:1]",null,-0.1762248648],[-0.1468523295,107.1800295465,6,"completed",-5.198352,6.0,4,"C1=CC(c2cc(NC3=CCN=C3)cc(C3=CCC=C3)c2)=CC1","C1=CC(c2cc(NC3=CCN=N3)cc(C3=CCC=C3)c2)=CC1",{},"[chr5,CH1r5:1]>>[n:1]",null,-0.1273867557],[-0.1469134007,171.0865735801,6,"completed",-5.399464,6.0,5,"c1ccc2cc3cc4c(cc3cc2c1)SCS4","c1ccc2cc3cc4c(cc3cc2c1)SOS4",{},"[#6H2r5:1]>>[O:1]",null,-0.2705793274],[-0.1469535126,140.0608740248,6,"completed",-5.10994,6.0,3,"C1=CC(Nc2cccc(-c3cccc(NC4=CCC=C4)c3)c2)=CC1","C1=CC(Nc2cc(-c3ccnc(NC4=CCC=C4)c3)ccn2)=CC1",{},"[ch&r6:0]>>[nr6:0]",null,-0.1402335987],[-0.1471138947,149.9718437105,6,"completed",-5.24104,6.0,3,"C1=CCC(Nc2cc(-c3ccccc3)cc(-c3ccccc3)c2)=C1","C1=CN=C(Nc2cc(-c3ccccc3)cc(-c3ccccc3)c2)C1",{},"[chr5,CH1r5:1]>>[n:1]",null,-0.1795515856],[-0.1471862027,167.2393545034,6,"completed",-4.998344,6.0,4,"C1=CCC(Nc2cc(C3=CCC=C3)cc(C3=CCC=C3)c2)=C1","C1=CC(c2cc(NC3=CN=CC3)cc(C3=CCC=C3)c2)=CC1",{},"[chr5,CH1r5:1]>>[n:1]",null,-0.1817488196],[-0.1473379699,166.5239100122,6,"completed",-5.017756,6.0,3,"C1=CC(Nc2ccc3ccc(NC4=CCC=C4)cc3c2)=CC1","c1cc(Nc2ccc3ccc(Nc4ccoc4)cc3c2)co1",{},"[#6H2r5:1]>>[O:1]",null,-0.1761948059],[-0.147480592,102.0061769833,6,"completed",-5.292928,6.0,4,"C1=CCC(c2cc(NC3=CCC=N3)cc(C3=CC=CC3)c2)=C1","C1=NCC(c2cc(NC3=CCC=N3)cc(C3=CC=NC3)c2)=C1",{},"[chr5,CH1r5:1]>>[n:1]",null,-0.1692443636],[-0.1474920347,150.3995852386,6,"completed",-5.109756,6.0,3,"C1=Cc2cccc(Nc3cccc4c3CC=C4)c2C1","c1cc(Nc2cccc3ccoc23)c2occc2c1",{},"[#6H2r5:1]>>[O:1]",null,-0.1505545523],[-0.1476041561,179.9506114384,6,"completed",-5.148304,6.0,6,"C1=CCC(C=CC2=CC(C3=CCC(C=CC4=CC=CC4)=C3)=CC2)=C1","C(=Cc1ccco1)C1=CC(C2=CCC(C=Cc3ccco3)=C2)=CC1",{},"[#6H2r5:1]>>[O:1]",null,-0.1830997761],[-0.1477515563,143.5266263632,6,"completed",-5.253184,6.0,4,"C1=CC(Nc2cc(-c3cccs3)cc(-c3cccs3)c2)=CC1","C1=NCC=C1Nc1cc(-c2cccs2)cc(-c2cccs2)c1",{},"[chr5,CH1r5:1]>>[n:1]",null,-0.1791588904],[-0.1477869127,107.4308559859,6,"completed",-5.311052,6.0,4,"C1=NC(Nc2cc(-c3ccccc3)cc(-c3ccccc3)c2)=CC1","C1=C(Nc2cc(-c3ccccc3)cc(-c3ccccc3)c2)N=NC1",{},"[chr5,CH1r5:1]>>[n:1]",null,-0.1826675469],[-0.1478283956,159.9506936629,6,"completed",-5.08648,6.0,3,"C1=c2cc(Nc3ccccc3)c(Nc3ccccc3)cc2=CC1","c1ccc(Nc2cc3cocc3cc2Nc2ccccc2)cc1",{},"[#6H2r5:1]>>[O:1]",null,-0.1602304331],[-0.147990882,120.6885888237,6,"completed",-5.298448,6.0,4,"C1=CC(Nc2cc(-c3cccs3)cc(-c3cccs3)c2)=CC1","C1=CC(Nc2cc(-c3cccs3)cc(-c3cccs3)c2)=NC1",{},"[chr5,CH1r5:1]>>[n:1]",null,-0.1840182701],[-0.1484581796,187.4902507826,6,"completed",-4.987764,6.0,6,"C1=CCC(C2=CC(C=CC3=CCC(C4=CC=CC4)=C3)=CC2)=C1","C(=CC1=CCC(c2ccc[nH]2)=C1)C1=CCC(c2ccc[nH]2)=C1",{},"[#6H2r5:1]>>[NH:1]",null,-0.2032857221],[-0.1485984395,141.5439768691,6,"completed",-4.950412,6.0,4,"C1=CC(Nc2cc(NC3=CCC=C3)cc(-c3cccs3)c2)=CC1","C1=CC(Nc2cc(NC3=CCC=C3)cc(-c3nccs3)c2)=CC1",{},"[chr5,CH1r5:1]>>[n:1]",null,-0.1760659438],[-0.1487587592,125.3308068514,6,"completed",-5.297804,6.0,5,"C1=CCC(c2cc(Nc3cscn3)cc(C3=CC=CC3)c2)=C1","C1=CCC(c2cc(Nc3cscn3)cc(C3=CC=CC3)n2)=C1",{},"[ch&r6:0]>>[nr6:0]",null,-0.1867612329],[-0.1487640971,85.3654155707,6,"completed",-5.138828,6.0,6,"c1cc2cc3cc4cocc4cc3cc2s1","c1occ2cc3cc4sncc4cc3cc12",{},"[chr5,CH1r5:1]>>[n:1]",null,-0.089587861],[-0.149021741,205.7442180985,6,"completed",-5.0069,6.0,5,"C(=Cc1cc[nH]c1)C1=CC(C2=CCC(C=Cc3cc[nH]c3)=C2)=CC1","C(=Cc1cc[nH]n1)C1=CC(C2=CCC(C=Cc3cc[nH]n3)=C2)=CC1",{},"[chr5,CH1r5:1]>>[n:1]",null,-0.2158189338],[-0.1004209342,102.4044112764,7,"completed",-5.202308,7.0,6,"C1=NCc2cc3cc4c(cc3cc21)=CCC=4","C1=NCc2cc3cc4cocc4cc3cc21",{},"[#6H2r5:1]>>[O:1]",null,-0.1249618246],[-0.1013024908,107.2955443914,7,"completed",-5.220984,7.0,6,"c1cc2cc3cc4cocc4cc3cc2o1","c1occ2cc3cc4oncc4cc3cc12",{},"[chr5,CH1r5:1]>>[n:1]",null,-0.1366913556],[-0.1037069553,101.6383862648,7,"completed",-5.211324,7.0,6,"C1=c2cc3cc4ccnnc4cc3cc2=CC1","c1cc2cc3cc4cocc4cc3cc2nn1",{},"[#6H2r5:1]>>[O:1]",null,-0.1280739931],[-0.1044996411,120.2832413501,7,"completed",-5.164312,7.0,6,"c1cc2cc3cc4cocc4cc3cc2o1","c1nc2cc3cc4cocc4cc3cc2o1",{},"[chr5,CH1r5:1]>>[n:1]",null,-0.1284317503],[-0.1046170905,103.5074181421,7,"completed",-5.236072,7.0,6,"C1=c2cc3cc4cncnc4cc3cc2=CC1","c1ncc2cc3cc4cocc4cc3cc2n1",{},"[#6H2r5:1]>>[O:1]",null,-0.1406642254],[-0.1131926597,130.2243365931,7,"completed",-5.091724,7.0,3,"C1=CC(Nc2cccc(NC3=CCC=C3)c2)=CC1","C1=CC(Nc2cccc(NC3=NCC=C3)c2)=NC1",{},"[chr5,CH1r5:1]>>[n:1]",null,-0.1303531319],[-0.1148685799,105.8585379138,7,"completed",-5.068632,7.0,3,"c1ccc2cscc2c1","c1ccc2cc3cscc3cc2c1",{},"[cH&r6:1][cH&r6:2]>>[c:1]2cccc[c:2]2",null,-0.1081118229],[-0.1172135487,72.0869811652,7,"completed",-4.962004,7.0,7,"c1nc2cc3cc4cscc4cc3cc2[nH]1","c1scc2cc3cc4[nH]nnc4cc3cc12",{},"[chr5,CH1r5:1]>>[n:1]",null,-0.1205302945],[-0.1172572491,125.9128888209,7,"completed",-5.210864,7.0,7,"O=c1cc[nH]c2cc3cc4c[nH]cc4cc3cc12","O=c1cc[nH]c2cc3cc4cocc4cc3cc12",{},"[nH:1]>>[o:1]",null,-0.1479072701],[-0.1172944833,78.0651457573,7,"completed",-5.194028,7.0,7,"c1scc2cc3cc4sncc4cc3cc12","c1scc2cc3cc4snnc4cc3cc12",{},"[chr5,CH1r5:1]>>[n:1]",null,-0.1021096799],[-0.1189363228,135.1288298384,7,"completed",-5.01242,7.0,7,"O=c1cc[nH]c2cc3cc4c[nH]cc4cc3cc12","O=c1cn[nH]c2cc3cc4c[nH]cc4cc3cc12",{},"[ch&r6:0]>>[nr6:0]",null,-0.1483853978],[-0.119003587,162.5875851603,7,"completed",-5.266064,7.0,7,"c1ncc2cc3cc4cscc4cc3cc2n1","c1nnc2cc3cc4cscc4cc3cc2n1",{},"[ch&r6:0]>>[nr6:0]",null,-0.199868898],[-0.1236571485,134.4257771366,7,"completed",-5.306176,7.0,7,"C1=CC(C=Cc2cc(C=CC3=CCC=C3)cc(-c3cc[nH]c3)c2)=CC1","C1=CC(C=Cc2cc(-c3cc[nH]c3)cc(C=CC3=CCC=C3)n2)=CC1",{},"[ch&r6:0]>>[nr6:0]",null,-0.1972294999],[-0.1255547892,77.2146506757,7,"completed",-5.026956,7.0,7,"c1occ2cc3cc4[nH]ncc4cc3cc12","c1occ2cc3cc4[nH]nnc4cc3cc12",{},"[chr5,CH1r5:1]>>[n:1]",null,-0.0926091841],[-0.1261713257,89.712629522,7,"completed",-5.337916,7.0,7,"c1ncc2cc3cc4cscc4cc3cc2n1","c1scc2cc3cc4nnncc4cc3cc12",{},"[ch&r6:0]>>[nr6:0]",null,-0.1891674581],[-0.1264974047,144.6720387153,7,"completed",-5.054924,7.0,7,"O=c1cc[nH]c2cc3cc4c[nH]cc4cc3cc12","O=c1nc[nH]c2cc3cc4c[nH]cc4cc3cc12",{},"[ch&r6:0]>>[nr6:0]",null,-0.1480729659],[-0.1294440396,125.4319611841,7,"completed",-5.0138,7.0,5,"C1=c2cc3cc4ccncc4cc3cc2=CC1","C1=c2cc3cc4cncnc4cc3cc2=CC1",{},"[ch&r6:0]>>[nr6:0]",null,-0.1391908491],[-0.130662863,125.7501503372,7,"completed",-5.069092,7.0,4,"C1=CCC(Nc2cc(C3=CCC=N3)cc(C3=CCC=N3)c2)=C1","C1=NCC(Nc2cc(C3=CCC=N3)cc(C3=CCC=N3)c2)=C1",{},"[chr5,CH1r5:1]>>[n:1]",null,-0.1275978037],[-0.1317291644,278.3759433859,7,"completed",-4.967892,7.0,4,"C1=CC(=C2C=C(NC3=CCC=C3)C(NC3=CCC=C3)=C2)C=C1","C1=CC(=C2C=C(NC3=NCC=C3)C(NC3=NCC=C3)=C2)C=C1",{},"[chr5,CH1r5:1]>>[n:1]",null,-0.293334114],[-0.1317676491,155.1614810079,7,"completed",-5.173788,7.0,7,"C1=c2cc3cc4c(cc3cc2=CC1)SOS4","c1scc2cc3cc4c(cc3cc12)SOS4",{},"[#6H2r5:1]>>[S:1]",null,-0.1635327887],[-0.1318225734,132.9212365453,7,"completed",-5.061824,7.0,4,"C1=C(c2c(Nc3ccccc3)cccc2Nc2ccccc2)CN=N1","C1=CC(Nc2cccc(NC3=CCC=C3)c2C2=CN=NC2)=CC1",{},"[c:0]1[ch:1][ch][c:3][c!r5:4][c!r5:5]1>>[c:0]1[CH2:1][c:3][c:4][c:5]1",null,-0.1355809151],[-0.131886741,120.6129088754,7,"completed",-5.166336,7.0,5,"C1=CC(c2cc(Nc3cc[nH]n3)cc(C3=CCC=C3)c2)=CC1","C1=CC(c2cc(Nc3cc[nH]n3)cc(C3=CCC=C3)n2)=CC1",{},"[ch&r6:0]>>[nr6:0]",null,-0.1292428009],[-0.1325172642,123.215859096,7,"completed",-5.1495,7.0,4,"c1ccc(N(c2ccccc2)c2ccsc2)cc1","c1ccc(N(c2ccccc2)c2ccsn2)cc1",{},"[chr5,CH1r5:1]>>[n:1]",null,-0.1279951969],[-0.1335807623,144.0727696893,7,"completed",-5.155572,7.0,4,"C(#Cc1cc2c(cc1C#CC1=CC=CC1)=CCC=2)C1=CC=CC1","C(#Cc1cc2c(cc1C#Cc1ccco1)=CCC=2)c1ccco1",{},"[#6H2r5:1]>>[O:1]",null,-0.1492320478],[-0.1338110091,136.2268533467,7,"completed",-4.991812,7.0,6,"C1=c2cc3cc4ccoc4cc3cc2=CC1","C1=c2cc3cc4cnoc4cc3cc2=CC1",{},"[chr5,CH1r5:1]>>[n:1]",null,-0.1558622174],[-0.1340210314,132.7073717402,7,"completed",-5.304612,7.0,7,"C1=CC(C=Cc2cc(C=CC3=CCC=C3)cc(-c3cc[nH]c3)c2)=CC1","C1=CC(C=Cc2cc(C=CC3=CCC=C3)cc(-c3c[nH]cn3)c2)=CC1",{},"[chr5,CH1r5:1]>>[n:1]",null,-0.1952578323],[-0.135277685,119.4622533061,7,"completed",-5.182252,7.0,4,"C1=NCC=C1N(c1ccccc1)c1ccccc1","C1=C(N(c2ccccc2)c2ccccc2)N=NC1",{},"[chr5,CH1r5:1]>>[n:1]",null,-0.1326132414],[-0.1353329945,152.1883862926,7,"completed",-5.176088,7.0,3,"C1=CC(N(c2ccccc2)c2ccccc2)=CC1","C1=CC(N(c2ccccc2)c2ccccc2)=NC1",{},"[chr5,CH1r5:1]>>[n:1]",null,-0.1612392724],[-0.1369486984,83.1839296623,7,"completed",-5.260452,7.0,7,"c1nc2cc3cc4cocc4cc3cc2s1","c1occ2cc3cc4snnc4cc3cc12",{},"[chr5,CH1r5:1]>>[n:1]",null,-0.1397660183],[-0.1373235433,153.0919459962,7,"completed",-5.080684,7.0,4,"C1=CC(Nc2cc(NC3=CCC=C3)cc(C3=CC=NC3)c2)=CC1","C1=CC(Nc2cc(NC3=CCC=C3)cc(C3=NC=NC3)c2)=CC1",{},"[chr5,CH1r5:1]>>[n:1]",null,-0.1536878875],[-0.1375722691,121.9320076684,7,"completed",-4.931828,7.0,7,"C1=CC(C=Cc2cc(C3=CCC=C3)cc(C=CC3=CCC=C3)n2)=CC1","C1=CC(C=Cc2cc(C3=CSCS3)cc(C=CC3=CCC=C3)n2)=CC1",{},"[CH,ch:0]1=[C,c:1][C,c:2]=[CH,ch:3][*:4]1>>[S:0]1[*:1]=,:[*:2][S:3][*:4]1",null,-0.1694860085],[-0.1376133761,132.3266877013,7,"completed",-5.191636,7.0,5,"C1=CCC(c2cc(Nc3cc[nH]c3)cc(C3=CC=CC3)n2)=C1","C1=CCC(c2cc(Nc3cc[nH]n3)cc(C3=CC=CC3)n2)=C1",{},"[chr5,CH1r5:1]>>[n:1]",null,-0.1470542722],[-0.1381265731,140.118266789,7,"completed",-5.034592,7.0,4,"C1=CC(Nc2cccc(NC3=CCC=C3)c2-c2cccnc2)=CC1","C1=CC(Nc2cccc(NC3=CCC=C3)c2-c2cncnc2)=CC1",{},"[ch&r6:0]>>[nr6:0]",null,-0.1474091241],[-0.1384696933,109.8132005328,7,"completed",-4.9287,7.0,6,"C1=c2cc3cc4ccsc4cc3cc2=CC1","C1=c2cc3cc4cnsc4cc3cc2=CC1",{},"[chr5,CH1r5:1]>>[n:1]",null,-0.1625956553],[-0.1402173747,137.2722642853,7,"completed",-5.116564,7.0,5,"c1ccc(-c2cc(Nc3cn[nH]c3)cc(-c3ccccc3)c2)cc1","c1ccc(-c2cc(Nc3c[nH]nn3)cc(-c3ccccc3)c2)cc1",{},"[chr5,CH1r5:1]>>[n:1]",null,-0.1377610755],[-0.1406694302,95.2016726239,7,"completed",-5.224756,7.0,6,"C1=c2cc3cc4c(cc3cc2=CC1)N=NC4","c1scc2cc3cc4c(cc3cc12)CN=N4",{},"[#6H2r5:1]>>[S:1]",null,-0.1291888062],[-0.1408984815,145.8425876246,7,"completed",-5.234232,7.0,6,"C1=CC(C=Cc2cc3c(cc2C=CC2=CCC=C2)=CCC=3)=CC1","C1=CC(C=Cc2cc3cocc3cc2C=CC2=CCC=C2)=CC1",{},"[#6H2r5:1]>>[O:1]",null,-0.1734906135],[-0.1415349771,141.4195543628,7,"completed",-4.94342,7.0,4,"C1=CC(Nc2cc(NC3=CCC=C3)cc(C3=CCN=C3)c2)=CC1","C1=CC(Nc2cc(NC3=CCC=C3)cc(C3=CCN=N3)c2)=CC1",{},"[chr5,CH1r5:1]>>[n:1]",null,-0.1789216745],[-0.1415873933,115.8856594306,7,"completed",-5.280968,7.0,5,"C1=CCC(c2cc(Nc3cnsc3)cc(C3=CC=CC3)c2)=C1","C1=CCC(c2cc(Nc3csnn3)cc(C3=CC=CC3)c2)=C1",{},"[chr5,CH1r5:1]>>[n:1]",null,-0.1716877992],[-0.1418916034,172.1989451706,7,"completed",-5.191912,7.0,6,"O=c1[nH]ccc2cc3cc4c(cc3cc12)=CCC=4","O=c1[nH]ccc2cc3cc4cocc4cc3cc12",{},"[#6H2r5:1]>>[O:1]",null,-0.1838257502],[-0.1419602341,128.6602811868,7,"completed",-5.019412,7.0,5,"C1=CC(c2cc(Nc3c[nH]cn3)cc(C3=CCC=C3)c2)=CC1","C1=CC(c2cc(Nc3c[nH]cn3)cc(C3=CCC=C3)n2)=CC1",{},"[ch&r6:0]>>[nr6:0]",null,-0.1404839371],[-0.1425821174,203.7470823845,7,"completed",-5.080684,7.0,3,"C1=CCC(N(c2ccccc2)c2ccccc2)=C1","C1=CN=C(N(c2ccccc2)c2ccccc2)C1",{},"[chr5,CH1r5:1]>>[n:1]",null,-0.204195241],[-0.1426848904,89.3224192223,7,"completed",-5.359628,7.0,3,"C1=C(Nc2ccccc2)C=C(C2=CC(Nc3ccccc3)=CC2)C1","C1=C(C2=CC(Nc3ccccc3)=NC2)CN=C1Nc1ccccc1",{},"[chr5,CH1r5:1]>>[n:1]",null,-0.2025037698],[-0.1426937723,122.8473811243,7,"completed",-5.229356,7.0,4,"C1=CC(C2=CCC(NC3=CC(C4=CCC=C4)=CC3)=C2)=CC1","C1=CC(C2=NCC(NC3=CC(C4=CCC=C4)=NC3)=C2)=CC1",{},"[chr5,CH1r5:1]>>[n:1]",null,-0.1526127015],[-0.1428440818,161.3625367522,7,"completed",-5.181056,7.0,5,"C1=CC(C2=CC(C=CC3=CCC(C4=CCC=C4)=C3)=CC2)=CC1","C(=CC1=CCC(C2=CCC=N2)=C1)C1=CCC(C2=CCC=N2)=C1",{},"[chr5,CH1r5:1]>>[n:1]",null,-0.1710473767],[-0.1428609083,138.8492098965,7,"completed",-5.308292,7.0,7,"O=c1cc[nH]c2cc3cc4cscc4cc3cc12","O=c1nc[nH]c2cc3cc4cscc4cc3cc12",{},"[ch&r6:0]>>[nr6:0]",null,-0.2013405725],[-0.1433244456,114.5092649345,7,"completed",-5.24288,7.0,5,"C1=CC(c2cc(Nc3cnsc3)cc(C3=CCC=C3)c2)=CC1","C1=CC(c2cc(Nc3csnn3)cc(C3=CCC=C3)c2)=CC1",{},"[chr5,CH1r5:1]>>[n:1]",null,-0.1520380611],[-0.1433877691,108.1447622655,7,"completed",-4.990984,7.0,5,"C1=c2cc3cc4ccncc4cc3cc2=CC1","C1=c2cc3cc4ccnnc4cc3cc2=CC1",{},"[ch&r6:0]>>[nr6:0]",null,-0.1323581839],[-0.1439725487,123.3078605439,7,"completed",-5.318872,7.0,4,"C1=CC(c2cc(NC3=CCC=N3)cc(C3=CCC=C3)c2)=CC1","C1=CC(c2cc(NC3=NCC=N3)cc(C3=CCC=C3)c2)=CC1",{},"[chr5,CH1r5:1]>>[n:1]",null,-0.1966678803],[-0.1440754021,133.4493489969,7,"completed",-5.314916,7.0,7,"C1=CC(C=Cc2cc(C=CC3=CCC=C3)cc(C3=CCC=C3)c2)=CC1","C1=CC(C=Cc2cc(C=CC3=CCC=C3)cc(-c3cc[nH]c3)c2)=CC1",{},"[#6H2r5:1]>>[NH:1]",null,-0.2011001825],[-0.1442873641,159.6336314268,7,"completed",-5.269008,7.0,5,"C1=CC(C=CC2=CCC(C3=CC(C=CC4=CCC=C4)=CC3)=C2)=CC1","C1=CC(C=CC2=CCC(C3=CC(C=CC4=NCC=C4)=CC3)=C2)=NC1",{},"[chr5,CH1r5:1]>>[n:1]",null,-0.1986935109],[-0.1443747089,152.2777218234,7,"completed",-5.162748,7.0,4,"C1=CC(NC2=CC(=C3C=CN=C3)C=C2NC2=CCC=C2)=CC1","C1=CC(NC2=CC(=C3C=NC=N3)C=C2NC2=CCC=C2)=CC1",{},"[chr5,CH1r5:1]>>[n:1]",null,-0.1584859211],[-0.144544214,177.7130411029,7,"completed",-5.331568,7.0,7,"c1cnc2cc3cc4cocc4cc3cc2n1","c1nnc2cc3cc4cocc4cc3cc2n1",{},"[ch&r6:0]>>[nr6:0]",null,-0.2405359784],[-0.1445455166,129.1289395465,7,"completed",-5.138276,7.0,4,"C1=CCC(NC2=CC(=C3C=CC=N3)C=C2NC2=CC=CC2)=C1","C1=CCC(NC2=CC(=C3N=CC=N3)C=C2NC2=CC=CC2)=C1",{},"[chr5,CH1r5:1]>>[n:1]",null,-0.1318793335],[-0.1452758017,155.9209343403,7,"completed",-5.12742,7.0,4,"c1ccc(N(c2ccccc2)c2cccs2)cc1","c1ccc(N(c2ccccc2)c2nccs2)cc1",{},"[chr5,CH1r5:1]>>[n:1]",null,-0.1570978911],[-0.1453713634,204.5128935022,7,"completed",-5.06578,7.0,7,"C1=CC(c2cc(C=Cc3cc[nH]c3)cc(C=Cc3cc[nH]c3)c2)=CC1","C1=CC(c2cc(C=Cc3cc[nH]c3)nc(C=Cc3cc[nH]c3)c2)=CC1",{},"[ch&r6:0]>>[nr6:0]",null,-0.2059109461],[-0.1454273827,129.5585135524,7,"completed",-5.2576,7.0,7,"O=c1cc[nH]c2cc3cc4cscc4cc3cc12","O=c1cn[nH]c2cc3cc4cscc4cc3cc12",{},"[ch&r6:0]>>[nr6:0]",null,-0.1701643642],[-0.1454885181,138.0358024724,7,"completed",-5.04646,7.0,5,"C1=CCC(c2cc(Nc3cc[nH]c3)cc(C3=CC=CC3)n2)=C1","C1=CCC(c2cc(Nc3c[nH]cn3)cc(C3=CC=CC3)n2)=C1",{},"[chr5,CH1r5:1]>>[n:1]",null,-0.1430331544],[-0.1456399716,116.7280306925,7,"completed",-5.147108,7.0,5,"C1=CCC(c2cc(Nc3cc[nH]n3)cc(C3=CC=CC3)c2)=C1","C1=CCC(c2cc(Nc3cn[nH]n3)cc(C3=CC=CC3)c2)=C1",{},"[chr5,CH1r5:1]>>[n:1]",null,-0.1212964276],[-0.1456735004,169.9259813623,7,"completed",-5.231012,7.0,6,"O=c1[nH]ccc2cc3cc4cscc4cc3cc12","O=c1[nH]cnc2cc3cc4cscc4cc3cc12",{},"[ch&r6:0]>>[nr6:0]",null,-0.1930939403],[-0.1456955866,158.9543103153,7,"completed",-5.157964,7.0,5,"C1=CC(C=CC2=CC(C3=CCC(C=CC4=CCC=C4)=C3)=CC2)=CC1","C(=CC1=CCC=N1)C1=CC(C2=CCC(C=CC3=CCC=N3)=C2)=CC1",{},"[chr5,CH1r5:1]>>[n:1]",null,-0.1640511724],[-0.1458366105,89.5679047887,7,"completed",-4.871016,7.0,6,"C1=c2cc3cc4nc[nH]c4cc3cc2=CC1","c1nc2cc3cc4cocc4cc3cc2[nH]1",{},"[#6H2r5:1]>>[O:1]",null,-0.1836162002],[-0.1459996056,141.3427594923,7,"completed",-5.322736,7.0,4,"C1=CCC(NC2=CC(=C3C=CN=C3)C=C2NC2=CC=CC2)=C1","C1=CCC(NC2=CC(=C3C=NN=C3)C=C2NC2=CC=CC2)=C1",{},"[chr5,CH1r5:1]>>[n:1]",null,-0.2104455399],[-0.1462223214,150.5638249621,7,"completed",-5.237452,7.0,6,"C(#CC1=CC=CC1)C1=CCC(C2=CC(C#CC3=CC=CC3)=CC2)=C1","C(#Cc1cccs1)C1=CCC(C2=CC(C#Cc3cccs3)=CC2)=C1",{},"[#6H2r5:1]>>[S:1]",null,-0.1786814512],[-0.1462758341,96.7115884145,7,"completed",-5.404248,7.0,7,"c1ncc2cc3cc4cocc4cc3cc2n1","c1occ2cc3cc4nnncc4cc3cc12",{},"[ch&r6:0]>>[nr6:0]",null,-0.2339035819],[-0.1463616413,184.9124241766,7,"completed",-5.271768,7.0,4,"C1=CC(NC2=CC(=C3C=CN=C3)C=C2NC2=CCC=C2)=CC1","C1=CC(NC2=CC(=C3C=NN=C3)C=C2NC2=CCC=C2)=CC1",{},"[chr5,CH1r5:1]>>[n:1]",null,-0.2205667361],[-0.1463745413,102.25085377,7,"completed",-5.28382,7.0,7,"c1scc2cc3cc4oncc4cc3cc12","c1scc2cc3cc4onnc4cc3cc12",{},"[chr5,CH1r5:1]>>[n:1]",null,-0.1643539941],[-0.1466846146,99.0813600658,7,"completed",-4.921616,7.0,6,"c1cc2cc3cc4c[nH]cc4cc3cc2cn1","c1ncc2cc3cc4c[nH]cc4cc3cc2n1",{},"[ch&r6:0]>>[nr6:0]",null,-0.1594030524],[-0.1476012888,117.1442793678,7,"completed",-5.37904,7.0,3,"c1ccc(Nc2cc(-c3ccccn3)cc(-c3ccccn3)c2)cc1","c1ccc(Nc2cc(-c3ccccn3)cc(-c3ccccn3)c2)nc1",{},"[ch&r6:0]>>[nr6:0]",null,-0.2277626172],[-0.1479376762,154.6181512469,7,"completed",-5.178112,7.0,6,"C1=CC(C=Cc2cc3cscc3cc2C=CC2=CCC=C2)=CC1","C(=Cc1cc2cscc2cc1C=CC1=CCC=N1)C1=CCC=N1",{},"[chr5,CH1r5:1]>>[n:1]",null,-0.1640015248],[-0.1484111718,161.5642929082,7,"completed",-5.124476,7.0,4,"C1=CCC(c2cc(Nc3ccoc3)cc(C3=CC=CC3)c2)=C1","c1coc(-c2cc(Nc3ccoc3)cc(-c3ccco3)c2)c1",{},"[#6H2r5:1]>>[O:1]",null,-0.1624702043],[-0.1484378992,119.1928268325,7,"completed",-5.057776,7.0,5,"C1=CCC(c2cc(Nc3cn[nH]c3)cc(C3=CC=CC3)c2)=C1","C1=CCC(c2cc(Nc3c[nH]nn3)cc(C3=CC=CC3)c2)=C1",{},"[chr5,CH1r5:1]>>[n:1]",null,-0.1228028273],[-0.148750396,161.1463698173,7,"completed",-5.222364,7.0,3,"C1=CC(c2ccc(Nc3ccc(C4=CCC=C4)cc3)cc2)=CC1","C1=CC(c2ccc(Nc3ccc(C4=CCC=C4)cn3)nc2)=CC1",{},"[ch&r6:0]>>[nr6:0]",null,-0.1824962938],[-0.1487682529,121.2200739778,7,"completed",-5.256956,7.0,3,"C1=CC(c2cc(Nc3ccccc3)cc(C3=CCC=C3)c2)=CC1","c1ccc(Nc2cc(-c3ccoc3)cc(-c3ccoc3)c2)cc1",{},"[#6H2r5:1]>>[O:1]",null,-0.1636017954],[-0.1489677101,155.3664791476,7,"completed",-4.9885,7.0,5,"O=c1ccoc2cc3cc4c(cc3cc12)=CCC=4","O=c1cc[nH]c2cc3cc4c(cc3cc12)=CCC=4",{},"[o:1]>>[nH:1]",null,-0.1738693341],[-0.1490922965,201.266290104,7,"completed",-5.167992,7.0,5,"C(#CC1=CC(C2=CCC=C2)=CC1)C1=CC(C2=CCC=C2)=CC1","C(#CC1=CC(C2=CCC=N2)=CC1)C1=CC(C2=CCC=N2)=CC1",{},"[chr5,CH1r5:1]>>[n:1]",null,-0.2068171812],[-0.1490996082,229.0860419698,7,"completed",-4.942316,7.0,3,"C1=CC(=C2C=CC(Nc3ccccc3)=C2)C=C1Nc1ccccc1","C1=NC(Nc2ccccc2)=CC1=C1C=NC(Nc2ccccc2)=C1",{},"[chr5,CH1r5:1]>>[n:1]",null,-0.2542909635],[-0.1491555936,137.0052531421,7,"completed",-5.213072,7.0,3,"C(#Cc1ccc2c(c1)=CCC=2)c1ccc2c(c1)=CCC=2","C(#Cc1ccc2cscc2c1)c1ccc2cscc2c1",{},"[#6H2r5:1]>>[S:1]",null,-0.1582252357],[-0.149222969,125.0732270362,7,"completed",-5.088596,7.0,5,"C1=CC(c2cc(Nc3cn[nH]c3)cc(C3=CCC=C3)c2)=CC1","C1=CC(c2cc(Nc3cn[nH]n3)cc(C3=CCC=C3)c2)=CC1",{},"[chr5,CH1r5:1]>>[n:1]",null,-0.1253277193],[-0.1492586419,143.2830052747,7,"completed",-5.229448,7.0,4,"C(#Cc1cc2c[nH]cc2cc1C#CC1=CC=CC1)C1=CC=CC1","C(#Cc1cc2c[nH]cc2cc1C#CC1=NC=CC1)C1=NC=CC1",{},"[chr5,CH1r5:1]>>[n:1]",null,-0.1695312482],[-0.1493620792,128.8709211733,7,"completed",-5.341596,7.0,4,"C1=CCC(c2cc(NC3=CCC=N3)cc(C3=CC=CC3)c2)=C1","C1=CCC(c2cc(NC3=NCC=N3)cc(C3=CC=CC3)c2)=C1",{},"[chr5,CH1r5:1]>>[n:1]",null,-0.2126225333],[-0.149625198,177.198464522,7,"completed",-5.13984,7.0,4,"C1=NC=C(N(c2ccccc2)c2ccccc2)C1","c1ccc(N(c2ccccc2)c2cncs2)cc1",{},"[#6H2r5:1]>>[S:1]",null,-0.1793795874],[-0.1497314606,168.2237490705,7,"completed",-5.223836,7.0,6,"O=c1occc2cc3cc4c[nH]cc4cc3cc12","O=c1ocnc2cc3cc4c[nH]cc4cc3cc12",{},"[ch&r6:0]>>[nr6:0]",null,-0.1892446925],[-0.1497751724,174.5191675387,7,"completed",-5.18308,7.0,6,"O=c1[nH]ccc2cc3cc4c(cc3cc12)=CCC=4","O=c1[nH]ncc2cc3cc4c(cc3cc12)=CCC=4",{},"[ch&r6:0]>>[nr6:0]",null,-0.1839539621],[-0.1498495755,129.9492588041,7,"completed",-4.954644,7.0,4,"C1=CC(Nc2cc(NC3=CCC=C3)cc(-c3cccnc3)c2)=CC1","C1=CC(Nc2cc(-c3cccnc3)cc(NC3=CCC=C3)n2)=CC1",{},"[ch&r6:0]>>[nr6:0]",null,-0.1650445684],[-0.1500356381,165.4428322058,7,"completed",-5.060996,7.0,3,"C1=CC(N(c2ccccc2)c2ccccc2)=CC1","c1ccc(N(c2ccccc2)c2ccoc2)cc1",{},"[#6H2r5:1]>>[O:1]",null,-0.1676805702],[-0.1502950877,175.0716257984,7,"completed",-4.871292,7.0,5,"C1=CC(C=CC2=CC(C3=CCC(C=CC4=CCC=C4)=C3)=CC2)=CC1","C1=CC(C=Cc2cc(-c3c[nH]c(C=CC4=CCC=C4)c3)c[nH]2)=CC1",{},"[#6H2r5:1]>>[NH:1]",null,-0.2372354849],[-0.1504715869,115.2136486617,7,"completed",-5.389436,7.0,5,"C1=CC(c2cc(Nc3cnsc3)cc(C3=CCC=C3)c2)=CC1","C1=CC(c2cc(Nc3cnsn3)cc(C3=CCC=C3)c2)=CC1",{},"[chr5,CH1r5:1]>>[n:1]",null,-0.2330730613],[-0.1506546203,173.0749417822,7,"completed",-5.144164,7.0,4,"C1=CC(NC2=CC(=C3C=CN=C3)C=C2NC2=CCC=C2)=CC1","C1=CC(NC2=CC(=C3C=CN=N3)C=C2NC2=CCC=C2)=CC1",{},"[chr5,CH1r5:1]>>[n:1]",null,-0.175814278],[-0.150710191,160.2504658592,7,"completed",-5.297528,7.0,5,"C1=CCC(C=CC2=CCC(C3=CC(C=CC4=CC=CC4)=CC3)=C2)=C1","C1=CN=C(C=CC2=CCC(C3=CC(C=CC4=NC=CC4)=CC3)=C2)C1",{},"[chr5,CH1r5:1]>>[n:1]",null,-0.2116570199],[-0.1507898547,158.0138058654,7,"completed",-4.975528,7.0,4,"C1=CC(Nc2cccc(NC3=CCC=C3)c2-c2cccs2)=CC1","C1=CC(Nc2cccc(NC3=CCC=C3)c2-c2cncs2)=CC1",{},"[chr5,CH1r5:1]>>[n:1]",null,-0.1804440895],[-0.1509256679,197.9348669311,7,"completed",-5.128156,7.0,3,"C1=Cc2ccc(Nc3ccc4c(c3)CC=C4)cc2C1","c1cc2ccc(Nc3ccc4ccoc4c3)cc2o1",{},"[#6H2r5:1]>>[O:1]",null,-0.1989137102],[-0.1510074467,195.1348052173,7,"completed",-5.086848,7.0,7,"C1=CCC(c2cc(C=Cc3cc[nH]c3)cc(C=Cc3cc[nH]c3)c2)=C1","C1=CCC(c2cc(C=Cc3cc[nH]c3)nc(C=Cc3cc[nH]c3)c2)=C1",{},"[ch&r6:0]>>[nr6:0]",null,-0.1953518621],[-0.151011726,119.9505948199,7,"completed",-4.990708,7.0,3,"c1ccc(Nc2cc3cc(Nc4ccccc4)ncc3cn2)cc1","C1=CC(Nc2cc3cc(NC4=CCC=C4)ncc3cn2)=CC1",{},"[c:0]1[ch:1][ch][c:3][c!r5:4][c!r5:5]1>>[c:0]1[CH2:1][c:3][c:4][c:5]1",null,-0.1422711089],[-0.1512684452,144.6233336019,7,"completed",-5.11592,7.0,4,"C1=NC(Nc2cc(-c3ccccc3)nc(-c3ccccc3)c2)=CC1","c1ccc(-c2cc(Nc3c[nH]cn3)cc(-c3ccccc3)n2)cc1",{},"[#6H2r5:1]>>[NH:1]",null,-0.1450520505],[-0.1514435443,193.0609497169,7,"completed",-5.004508,7.0,4,"C1=CCC(NC2=CCC(C3=CC(NC4=CC=CC4)=CC3)=C2)=C1","C1=CCC(NC2=NCC(C3=CC(NC4=CC=CC4)=NC3)=C2)=C1",{},"[chr5,CH1r5:1]>>[n:1]",null,-0.2043054187],[-0.1515031016,150.855056839,7,"completed",-5.302772,7.0,4,"C(#Cc1cc2c(cc1C#CC1=CC=CC1)=CCC=2)C1=CC=CC1","C(#Cc1cc2c(cc1C#CC1=NC=CC1)=CCC=2)C1=NC=CC1",{},"[chr5,CH1r5:1]>>[n:1]",null,-0.2071335929],[-0.1515629372,128.3120279903,7,"completed",-4.966972,7.0,4,"C1=CC(Nc2cc(NC3=CCC=C3)cc(-c3cccnc3)c2)=CC1","C1=CC(Nc2cc(NC3=CCC=C3)cc(-c3cnccn3)c2)=CC1",{},"[ch&r6:0]>>[nr6:0]",null,-0.1585409614],[-0.1515645345,239.530776843,7,"completed",-5.09154,7.0,3,"C1=CC(Nc2cccc3cccc(NC4=CCC=C4)c23)=CC1","C1=CC(Nc2cccc3cccc(NC4=NCC=C4)c23)=NC1",{},"[chr5,CH1r5:1]>>[n:1]",null,-0.2396039715],[-0.1515826442,163.524127861,7,"completed",-5.040388,7.0,4,"C1=CCC(Nc2cc(-c3ccccc3)nc(-c3ccccc3)c2)=C1","C1=CCC(Nc2cc(C3=CCC=C3)nc(C3=CCC=C3)c2)=C1",{},"[c:0]1[ch:1][ch][c:3][c!r5:4][c!r5:5]1>>[c:0]1[CH2:1][c:3][c:4][c:5]1",null,-0.168764332],[-0.1516047088,112.2759928337,7,"completed",-5.32154,7.0,4,"C1=NC=C(c2c(Nc3ccccc3)cccc2Nc2ccccc2)C1","C1=C(c2c(Nc3ccccc3)cccc2Nc2ccccc2)CN=N1",{},"[chr5,CH1r5:1]>>[n:1]",null,-0.1914551766],[-0.151687618,187.9813033933,7,"completed",-5.039928,7.0,3,"c1ccc2ncc(Nc3cnc4ccccc4c3)cc2c1","C1=c2cc(Nc3cnc4c(c3)=CCC=4)cnc2=CC1",{},"[c:0]1[ch:1][ch][c:3][c!r5:4][c!r5:5]1>>[c:0]1[CH2:1][c:3][c:4][c:5]1",null,-0.1926271179],[-0.1517315333,164.8273976112,7,"completed",-5.215004,7.0,4,"C1=CCC(C2=CC(NC3=CCC(C4=CC=CC4)=C3)=CC2)=C1","C1=CCC(C2=CC(NC3=NCC(C4=CC=CC4)=C3)=NC2)=C1",{},"[chr5,CH1r5:1]>>[n:1]",null,-0.1834360156],[-0.1519543918,139.2228786867,7,"completed",-4.984728,7.0,4,"C1=NCN=C1c1cc(Nc2ccccc2)cc(Nc2ccccc2)c1","C1=CC(Nc2cc(NC3=CCC=C3)cc(C3=NCN=C3)c2)=CC1",{},"[c:0]1[ch:1][ch][c:3][c!r5:4][c!r5:5]1>>[c:0]1[CH2:1][c:3][c:4][c:5]1",null,-0.1609159737],[-0.1522127694,214.5350749854,7,"completed",-5.135976,7.0,5,"C1=CC(C2=CCC(C3=CC(C4=CCC=C4)=CC3)=C2)=CC1","C1=NC(C2=CCC(C3=CC(C4=CCC=N4)=CC3)=C2)=CC1",{},"[chr5,CH1r5:1]>>[n:1]",null,-0.2160080831],[-0.1523138077,191.3185588674,7,"completed",-5.071944,7.0,4,"C1=CCC(Nc2cc(-c3ccccc3)nc(-c3ccccc3)c2)=C1","C1=CCC(Nc2cc(C3=CC=CC3)nc(C3=CC=CC3)c2)=C1",{},"[c:0]1[ch:1][ch][c:3][c!r5:4][c!r5:5]1>>[c:0]1[CH2:1][c:3][c:4][c:5]1",null,-0.1923239172],[-0.1524274663,177.2064565961,7,"completed",-5.110768,7.0,3,"C1=CCC(Nc2cc(-c3ccccc3)cc(-c3ccccc3)c2)=C1","c1ccc(-c2cc(Nc3ccco3)cc(-c3ccccc3)c2)cc1",{},"[#6H2r5:1]>>[O:1]",null,-0.1773666927],[-0.1527963498,139.2071510459,7,"completed",-4.902204,7.0,4,"C1=CC(Nc2cc(NC3=CCC=C3)cc(-c3ccccn3)c2)=CC1","C1=CC(Nc2cc(NC3=CCC=C3)cc(-c3ncccn3)c2)=CC1",{},"[ch&r6:0]>>[nr6:0]",null,-0.1963390617],[-0.1528970223,172.821653928,7,"completed",-4.956944,7.0,7,"C(#Cc1ccc2c[nH]cc2c1)c1ccc2c[nH]cc2c1","C(#Cc1cc2c[nH]cc2cn1)c1cc2c[nH]cc2cn1",{},"[ch&r6:0]>>[nr6:0]",null,-0.1997377867],[-0.1530238148,134.9062267579,7,"completed",-4.99954,7.0,4,"C1=CC(Nc2cccc(NC3=CCC=C3)c2-c2ccco2)=CC1","C1=CC(Nc2cccc(NC3=CCC=C3)c2-c2ccno2)=CC1",{},"[chr5,CH1r5:1]>>[n:1]",null,-0.1521343936],[-0.1531110924,131.7145233009,7,"completed",-5.275264,7.0,3,"C(=Cc1ccccn1)c1cccc(-c2cccc(C=Cc3ccccn3)c2)c1","C(=Cc1ccccn1)C1=CCC(C2=CC(C=Cc3ccccn3)=CC2)=C1",{},"[c:0]1[ch:1][ch][c:3][c!r5:4][c!r5:5]1>>[c:0]1[CH2:1][c:3][c:4][c:5]1",null,-0.1800007661],[-0.1531682969,166.0755092939,7,"completed",-5.206632,7.0,4,"C1=CC(c2cc(NC3=CCN=C3)cc(C3=CCC=C3)c2)=CC1","C1=NCC=C1Nc1cc(-c2ccsc2)cc(-c2ccsc2)c1",{},"[#6H2r5:1]>>[S:1]",null,-0.182078452],[-0.1533229514,144.1799714412,7,"completed",-5.036248,7.0,4,"C1=CCC(C2=CCC(NC3=CC(C4=CC=CC4)=CC3)=C2)=C1","C1=NCC(C2=CCC(NC3=CC(C4=CC=NC4)=CC3)=C2)=C1",{},"[chr5,CH1r5:1]>>[n:1]",null,-0.1509283928],[-0.1534952599,170.3648386559,7,"completed",-5.011868,7.0,4,"C1=CCC(Nc2cccc(NC3=CC=CC3)c2C2=CCC=C2)=C1","C1=CC(c2c(NC3=CN=CC3)cccc2NC2=CN=CC2)=CC1",{},"[chr5,CH1r5:1]>>[n:1]",null,-0.1811908675],[-0.1535856563,148.75223387,7,"completed",-4.937072,7.0,6,"C1=c2cc3cc4ccoc4cc3cc2=CC1","C1=c2cc3cc4ncoc4cc3cc2=CC1",{},"[chr5,CH1r5:1]>>[n:1]",null,-0.1874420933],[-0.153619117,143.2223315434,7,"completed",-5.233404,7.0,4,"C1=CCC(C2=CCC(NC3=CC(C4=CC=CC4)=CC3)=C2)=C1","C1=CCC(C2=NCC(NC3=CC(C4=CC=CC4)=NC3)=C2)=C1",{},"[chr5,CH1r5:1]>>[n:1]",null,-0.1709765586],[-0.1536341296,182.1814065376,7,"completed",-4.98068,7.0,4,"C1=CCC(Nc2cc(C3=CCC=N3)cc(C3=CCC=N3)c2)=C1","C1=NC(c2cc(Nc3ccco3)cc(C3=CCC=N3)c2)=CC1",{},"[#6H2r5:1]>>[O:1]",null,-0.2004153773],[-0.1538267452,120.7805879446,7,"completed",-5.216844,7.0,3,"c1ccc2nc(Nc3ccc4ccccc4n3)ccc2c1","C1=Cc2nc(Nc3ccc4c(n3)C=CC4)ccc2C1",{},"[c:0]1[ch:1][ch][c:3][c!r5:4][c!r5:5]1>>[c:0]1[CH2:1][c:3][c:4][c:5]1",null,-0.1458687266],[-0.1538443665,172.5731471766,7,"completed",-5.219052,7.0,5,"C1=CC(C2=CC(C3=CCC(C4=CCC=C4)=C3)=CC2)=CC1","C1=NC(C2=CC(C3=CCC(C4=CCC=N4)=C3)=CC2)=CC1",{},"[chr5,CH1r5:1]>>[n:1]",null,-0.1916414535],[-0.1538545707,157.6721423389,7,"completed",-5.1357,7.0,4,"C1=CCC(c2cc(NC3=CCC=C3)cc(C3=CC=CC3)c2)=C1","C1=CCC(c2cc(C3=CC=CC3)nc(NC3=CCC=C3)n2)=C1",{},"[ch&r6:0]>>[nr6:0]",null,-0.1596402348],[-0.1540529545,158.6642072116,7,"completed",-5.072588,7.0,4,"C1=CCC(c2cc(Nc3ccsc3)cc(C3=CC=CC3)c2)=C1","c1coc(-c2cc(Nc3ccsc3)cc(-c3ccco3)c2)c1",{},"[#6H2r5:1]>>[O:1]",null,-0.1598202908],[-0.1540655827,116.8028700205,7,"completed",-5.282808,7.0,4,"C1=CC(c2cc(NC3=CN=CC3)cc(C3=CCC=C3)c2)=CC1","C1=CC(c2cc(NC3=CN=NC3)cc(C3=CCC=C3)c2)=CC1",{},"[chr5,CH1r5:1]>>[n:1]",null,-0.1732573382],[-0.1541994619,141.3600994033,7,"completed",-4.982612,7.0,4,"C1=CCC(c2cc(NC3=CCC=C3)nc(NC3=CCC=C3)c2)=C1","C1=CC(Nc2cc(C3=CC=NC3)cc(NC3=CCC=C3)n2)=CC1",{},"[chr5,CH1r5:1]>>[n:1]",null,-0.1635079495],[-0.1542758186,138.0886964453,7,"completed",-5.209208,7.0,4,"C1=CCC(Nc2cc(-c3ccc[nH]3)cc(-c3ccc[nH]3)c2)=C1","C1=NCC(Nc2cc(-c3ccc[nH]3)cc(-c3ccc[nH]3)c2)=C1",{},"[chr5,CH1r5:1]>>[n:1]",null,-0.1578366809],[-0.1544356277,196.7442709601,7,"completed",-5.283728,7.0,3,"C(=CC1=CCC=C1c1ccccc1)C1=CCC=C1c1ccccc1","C1=CCC(C2=CCC=C2C=CC2=CCC=C2C2=CC=CC2)=C1",{},"[c:0]1[ch:1][ch][c:3][c!r5:4][c!r5:5]1>>[c:0]1[CH2:1][c:3][c:4][c:5]1",null,-0.2350504996],[-0.1544445325,150.6991366363,7,"completed",-5.301944,7.0,4,"C(#Cc1cc2c(cc1C#CC1=CC=CC1)=CCC=2)C1=CC=CC1","C(#Cc1cc2cocc2cc1C#CC1=CC=CC1)C1=CC=CC1",{},"[#6H2r5:1]>>[O:1]",null,-0.2066231003],[-0.1545287492,156.4954505259,7,"completed",-5.223284,7.0,4,"C(#Cc1cc2c(cc1C#CC1=CC=CC1)=CCC=2)C1=CC=CC1","C(#Cc1cc2c(cc1C#CC1=CN=CC1)=CCC=2)C1=CN=CC1",{},"[chr5,CH1r5:1]>>[n:1]",null,-0.1787129232],[-0.1545314925,178.6320311023,7,"completed",-5.176824,7.0,4,"C1=CCC(c2cc(Nc3ccsc3)cc(C3=CC=CC3)c2)=C1","C1=CN=C(c2cc(Nc3ccsc3)cc(C3=NC=CC3)c2)C1",{},"[chr5,CH1r5:1]>>[n:1]",null,-0.1865511907],[-0.1545648864,179.0549706938,7,"completed",-5.13938,7.0,7,"O=c1cc[nH]c2cc3cc4c(cc3cc12)=CCC=4","O=c1nc[nH]c2cc3cc4c(cc3cc12)=CCC=4",{},"[ch&r6:0]>>[nr6:0]",null,-0.1811644747],[-0.1547414103,105.6578436105,7,"completed",-5.34362,7.0,4,"C1=CCC(c2cc(Nc3ccccn3)cc(C3=CC=CC3)c2)=C1","c1ccc(Nc2cc(-c3cccs3)cc(-c3cccs3)c2)nc1",{},"[#6H2r5:1]>>[S:1]",null,-0.2006126244],[-0.1547581807,137.2484480215,7,"completed",-4.96596,7.0,4,"C1=CC(Nc2cccc(NC3=CCC=C3)c2-c2ccco2)=CC1","C1=CC(Nc2cccc(NC3=CCC=C3)c2-c2cnco2)=CC1",{},"[chr5,CH1r5:1]>>[n:1]",null,-0.1662553159],[-0.1547761135,166.0074947973,7,"completed",-5.238556,7.0,7,"C1=c2cc3cc4c(cc3cc2=CC1)SOS4","c1occ2cc3cc4c(cc3cc12)SOS4",{},"[#6H2r5:1]>>[O:1]",null,-0.1922638636],[-0.1548983637,136.8058029828,7,"completed",-5.159344,7.0,3,"C1=CC(Nc2cccc(NC3=CCC=C3)c2)=CC1","C1=NCC=C1Nc1cccc(NC2=CCN=C2)c1",{},"[chr5,CH1r5:1]>>[n:1]",null,-0.1429736542],[-0.1549301598,132.5634880613,7,"completed",-5.06164,7.0,6,"C1=Nc2cc3cc4c(cc3cc2C1)=CCC=4","C1=c2cc3cc4c(cc3cc2=CC1)N=NC4",{},"[chr5,CH1r5:1]>>[n:1]",null,-0.1352557144],[-0.1552415746,181.492354701,7,"completed",-5.035328,7.0,4,"C1=CCC(Nc2cc(NC3=CC=CC3)cc(C3=CC=NC3)c2)=C1","C1=CCC(Nc2cc(NC3=CC=CC3)cc(C3=CN=NC3)c2)=C1",{},"[chr5,CH1r5:1]>>[n:1]",null,-0.187053158],[-0.155284905,132.5312411659,7,"completed",-5.20332,7.0,5,"c1ccc(-c2cc(Nc3cc[nH]n3)cc(-c3ccccc3)c2)cc1","c1ccc(-c2cc(Nc3cn[nH]n3)cc(-c3ccccc3)c2)cc1",{},"[chr5,CH1r5:1]>>[n:1]",null,-0.1509810944],[-0.1553023973,146.0596108444,7,"completed",-4.95538,7.0,4,"C1=NC=C(c2c(Nc3ccccc3)cccc2Nc2ccccc2)C1","C1=CC(Nc2cccc(NC3=CCC=C3)c2C2=CN=CC2)=CC1",{},"[c:0]1[ch:1][ch][c:3][c!r5:4][c!r5:5]1>>[c:0]1[CH2:1][c:3][c:4][c:5]1",null,-0.1777125001],[-0.1553748773,119.6934107536,7,"completed",-5.35696,7.0,5,"c1ccc(-c2cc(Nc3cnsc3)cc(-c3ccccc3)c2)cc1","c1ccc(-c2cc(Nc3csnn3)cc(-c3ccccc3)c2)cc1",{},"[chr5,CH1r5:1]>>[n:1]",null,-0.2160565874],[-0.1555099678,145.6861860929,7,"completed",-5.341044,7.0,7,"C1=CC(C=Cc2cc(C=CC3=CCC=C3)cc(-c3cc[nH]c3)c2)=CC1","C(=Cc1cc(C=CC2=CCC=N2)cc(-c2cc[nH]c2)c1)C1=CCC=N1",{},"[chr5,CH1r5:1]>>[n:1]",null,-0.2229227393],[-0.1555100663,98.8150624147,7,"completed",-4.960164,7.0,6,"C1=Nc2cc3cc4c[nH]cc4cc3cc2C1","c1[nH]cc2cc3cc4c(cc3cc12)CN=N4",{},"[chr5,CH1r5:1]>>[n:1]",null,-0.1390896435],[-0.1555466357,119.7115332461,7,"completed",-5.315468,7.0,4,"C1=CC(Nc2cc(-c3ccco3)cc(-c3ccco3)c2)=CC1","C1=CC(Nc2cc(-c3ccco3)cc(-c3ccco3)c2)=NC1",{},"[chr5,CH1r5:1]>>[n:1]",null,-0.192561201],[-0.1555815905,143.3646839541,7,"completed",-5.202032,7.0,7,"O=c1cc2cc3cc4ccccc4cc3cc2co1","O=c1cc2cc3cc4ccccc4cc3cc2c[nH]1",{},"[o:1]>>[nH:1]",null,-0.1601705086],[-0.1557130392,155.6268456961,7,"completed",-5.146004,7.0,3,"C(=Cc1ccc2c(c1)=CCC=2)c1ccc2c(c1)=CCC=2","C(=Cc1ccc2cscc2c1)c1ccc2cscc2c1",{},"[#6H2r5:1]>>[S:1]",null,-0.158923678],[-0.1557749773,120.7472656222,7,"completed",-5.412068,7.0,5,"C1=CCC(c2cc(Nc3cnsc3)cc(C3=CC=CC3)c2)=C1","C1=CCC(c2cc(Nc3cnsn3)cc(C3=CC=CC3)c2)=C1",{},"[chr5,CH1r5:1]>>[n:1]",null,-0.2495981893],[-0.1559105171,167.0258743991,7,"completed",-5.236716,7.0,5,"C1=CCC(C=CC2=CCC(C3=CC(C=CC4=CC=CC4)=CC3)=C2)=C1","C(=CC1=CN=CC1)C1=CCC(C2=CC(C=CC3=CN=CC3)=CC2)=C1",{},"[chr5,CH1r5:1]>>[n:1]",null,-0.1925002919],[-0.1559572415,161.4148096813,7,"completed",-5.11776,7.0,4,"C1=CC(c2cc(Nc3ccsc3)cc(C3=CCC=C3)c2)=CC1","C1=CC(c2cc(C3=CCC=C3)nc(Nc3ccsc3)n2)=CC1",{},"[ch&r6:0]>>[nr6:0]",null,-0.1618928516],[-0.1559578,105.6461950238,7,"completed",-5.017112,7.0,7,"c1nc2cc3cc4c[nH]cc4cc3cc2o1","c1[nH]cc2cc3cc4onnc4cc3cc12",{},"[chr5,CH1r5:1]>>[n:1]",null,-0.1205305961],[-0.1561170343,178.4278817515,7,"completed",-5.172224,7.0,3,"c1ccc(Nc2cccc(Nc3ccccc3)c2-c2ccccc2)cc1","O=c1occcc1-c1c(Nc2ccccc2)cccc1Nc1ccccc1",{},"[c:1]1[c:2][ch:3][ch:4][c:5][c:6]1>>[c:1]1[c:2][o:3][c:4](=O)[c:5][c:6]1",null,-0.1854521475],[-0.1561300503,123.0353211117,7,"completed",-5.590548,7.0,5,"C1=CC(c2cc(NC3=NC=NC3)cc(C3=CCC=C3)c2)=CC1","C1=CC(c2cc(NC3=NN=NC3)cc(C3=CCC=C3)c2)=CC1",{},"[chr5,CH1r5:1]>>[n:1]",null,-0.3647601774],[-0.1561942752,179.7464264968,7,"completed",-4.9747,7.0,4,"C1=CCC(Nc2cc(NC3=CC=CC3)cc(C3=CC=NC3)c2)=C1","C1=CCC(Nc2cc(NC3=CC=CC3)cc(-c3ccns3)c2)=C1",{},"[#6H2r5:1]>>[S:1]",null,-0.2000045548],[-0.1563663133,171.4437121059,7,"completed",-5.066332,7.0,4,"C1=CCC(c2cc(NC3=CN=CC3)cc(C3=CC=CC3)c2)=C1","C1=NC=C(Nc2cc(-c3cccs3)cc(-c3cccs3)c2)C1",{},"[#6H2r5:1]>>[S:1]",null,-0.1730559973],[-0.1564625016,217.691036015,7,"completed",-4.953264,7.0,4,"C1=CCC(Nc2cc(C3=CCC=C3)cc(C3=CCC=C3)c2)=C1","C1=CCC(Nc2nc(C3=CCC=C3)cc(C3=CCC=C3)n2)=C1",{},"[ch&r6:0]>>[nr6:0]",null,-0.2407068746],[-0.1565916127,134.7777624063,7,"completed",-5.358892,7.0,5,"C1=CC(c2cc(Nc3cnoc3)cc(C3=CCC=C3)c2)=CC1","C1=CC(c2cc(Nc3conn3)cc(C3=CCC=C3)c2)=CC1",{},"[chr5,CH1r5:1]>>[n:1]",null,-0.2258480206],[-0.1566325063,122.5202751557,7,"completed",-5.26496,7.0,3,"c1cc(-c2ccncc2)ccn1","c1ccc(Nc2cc(-c3ccncc3)cc(Nc3ccccc3)n2)cc1",{},"[ch&r6,CH1&r5:1]>>[*:1](-N-c1ccccc1)",null,-0.1683597357],[-0.156660207,130.8131851175,7,"completed",-5.06854,7.0,4,"C1=CC(Nc2cc(NC3=CCC=C3)nc(-c3ccccc3)n2)=CC1","C1=CC(Nc2cc(NC3=CCC=C3)nc(C3=CCC=C3)n2)=CC1",{},"[c:0]1[ch:1][ch][c:3][c!r5:4][c!r5:5]1>>[c:0]1[CH2:1][c:3][c:4][c:5]1",null,-0.1326539026],[-0.1566823289,108.0843466578,7,"completed",-5.255116,7.0,4,"C1=CCC(NC2=CC(=C3C=CC=C3)C=C2NC2=CC=CC2)=C1","C1=CC(=C2C=C(NC3=CN=CC3)C(NC3=CN=CC3)=C2)C=C1",{},"[chr5,CH1r5:1]>>[n:1]",null,-0.1532060801],[-0.1567082123,211.0165634172,7,"completed",-5.039008,7.0,7,"C1=CC(C=Cc2cc(C=CC3=CCC=C3)cc(C3=CCC=N3)c2)=CC1","C(=Cc1cc(C=Cc2cc[nH]c2)cc(C2=CCC=N2)c1)c1cc[nH]c1",{},"[#6H2r5:1]>>[NH:1]",null,-0.2152923636],[-0.1568336539,130.5879973188,7,"completed",-5.206448,7.0,3,"c1ccc(N(c2ccccc2)c2ccccc2)cc1","c1ccc(N(c2ccccc2)c2cccnc2)cc1",{},"[ch&r6:0]>>[nr6:0]",null,-0.1503512608],[-0.1568496982,166.4994728219,7,"completed",-5.248216,7.0,5,"C(=Cc1ccsc1)C1=CCC(C2=CC(C=Cc3ccsc3)=CC2)=C1","C(=Cc1ccsn1)C1=CCC(C2=CC(C=Cc3ccsn3)=CC2)=C1",{},"[chr5,CH1r5:1]>>[n:1]",null,-0.1961794738],[-0.1568851919,176.5202575837,7,"completed",-5.22448,7.0,3,"C(#Cc1ccc2ccc(C#CC3=CCC=C3)cc2c1)C1=CCC=C1","C(#Cc1ccc2ccc(C#Cc3cc[nH]c3)cc2c1)c1cc[nH]c1",{},"[#6H2r5:1]>>[NH:1]",null,-0.1968554897],[-0.1569393659,211.5607636288,7,"completed",-5.188232,7.0,3,"C1=CC(c2ccc3ccc(C4=CCC=C4)cc3c2)=CC1","c1cc(-c2ccc3ccc(-c4cc[nH]c4)cc3c2)c[nH]1",{},"[#6H2r5:1]>>[NH:1]",null,-0.2203918119],[-0.1569575533,135.6381736964,7,"completed",-5.171672,7.0,3,"C(=Cc1cc2ccccc2cc1C=Cc1ccccn1)c1ccccn1","C(=Cc1cc2c(cc1C=Cc1ccccn1)=CCC=2)c1ccccn1",{},"[c:0]1[ch:1][ch][c:3][c!r5:4][c!r5:5]1>>[c:0]1[CH2:1][c:3][c:4][c:5]1",null,-0.1446194427],[-0.1569846018,103.8646845072,7,"completed",-5.3611,7.0,4,"C1=CCC(c2cc(Nc3ccccn3)cc(C3=CC=CC3)c2)=C1","c1ccc(Nc2cc(-c3ccco3)cc(-c3ccco3)c2)nc1",{},"[#6H2r5:1]>>[O:1]",null,-0.2102207068],[-0.1570724893,131.3534064147,7,"completed",-4.982336,7.0,3,"c1ccc(Nc2cc(-c3ccncc3)cc(Nc3ccccc3)n2)cc1","C1=CC(Nc2cc(-c3ccncc3)cc(NC3=CCC=C3)n2)=CC1",{},"[c:0]1[ch:1][ch][c:3][c!r5:4][c!r5:5]1>>[c:0]1[CH2:1][c:3][c:4][c:5]1",null,-0.1550408903],[-0.1571626766,154.9738603041,7,"completed",-5.170016,7.0,4,"C1=CCC(c2cc(Nc3ccco3)cc(C3=CC=CC3)c2)=C1","C1=CN=C(c2cc(Nc3ccco3)cc(C3=NC=CC3)c2)C1",{},"[chr5,CH1r5:1]>>[n:1]",null,-0.162539211],[-0.1571885418,145.0640382103,7,"completed",-5.01288,7.0,4,"C1=CCC(c2cc(NC3=NC=CC3)cc(C3=CC=CC3)c2)=C1","C1=CCC(c2cc(Nc3ncc[nH]3)cc(C3=CC=CC3)c2)=C1",{},"[#6H2r5:1]>>[NH:1]",null,-0.157361442],[-0.1572229436,147.6780170376,7,"completed",-5.221812,7.0,4,"C1=CCC(Nc2cc(C3=CC=NC3)cc(C3=CC=NC3)c2)=C1","C1=NCC(c2cc(Nc3cccs3)cc(C3=CC=NC3)c2)=C1",{},"[#6H2r5:1]>>[S:1]",null,-0.1705271144],[-0.1572670824,112.6357768005,7,"completed",-5.134688,7.0,3,"C1=c2cc3ccccc3cc2=CC1","c1ccc2cc3cocc3cc2c1",{},"[#6H2r5:1]>>[O:1]",null,-0.1152233237],[-0.1572772506,184.7435673313,7,"completed",-4.931644,7.0,4,"c1ccc(N(c2ccccc2)c2cc[nH]c2)cc1","c1ccc(N(c2ccccc2)c2cn[nH]c2)cc1",{},"[chr5,CH1r5:1]>>[n:1]",null,-0.2191315121],[-0.1572784419,219.2046462366,7,"completed",-5.079028,7.0,5,"C1=CC(C2=CCC(C=CC3=CC(C4=CCC=C4)=CC3)=C2)=CC1","C(=CC1=CC(C2=CCC=N2)=CC1)C1=CC(C2=CCC=N2)=CC1",{},"[chr5,CH1r5:1]>>[n:1]",null,-0.2196956783],[-0.1572920574,165.564791324,7,"completed",-5.25576,7.0,5,"C(#CC1=CC(C2=CCC(C#CC3=CC=CC3)=C2)=CC1)C1=CC=CC1","C(#Cc1cc(-c2csc(C#CC3=CC=CC3)c2)cs1)C1=CC=CC1",{},"[#6H2r5:1]>>[S:1]",null,-0.1982414617],[-0.1573083984,184.5002654459,7,"completed",-5.1403,7.0,7,"C1=CC(c2cc(C=CC3=CCC=N3)cc(C=CC3=CCC=N3)c2)=CC1","C1=CC(c2cc(C=Cc3c[nH]cn3)cc(C=Cc3c[nH]cn3)c2)=CC1",{},"[#6H2r5:1]>>[NH:1]",null,-0.1866444536],[-0.1575807501,156.4545245003,7,"completed",-5.341688,7.0,5,"C1=CC(C=CC2=CC(C3=CCC(C=CC4=CCC=C4)=C3)=CC2)=CC1","C1=CC(C=CC2=CC(C3=CCC(C=CC4=NCC=C4)=C3)=CC2)=NC1",{},"[chr5,CH1r5:1]>>[n:1]",null,-0.2304353098],[-0.1575877758,190.6602412843,7,"completed",-5.03634,7.0,4,"C1=CCC(Nc2cc(C3=NCC=C3)cc(C3=NCC=C3)c2)=C1","C1=CC(c2cc(Nc3ccco3)cc(C3=NCC=C3)c2)=NC1",{},"[#6H2r5:1]>>[O:1]",null,-0.1957986196],[-0.1576472213,201.0626357737,7,"completed",-5.028704,7.0,4,"C1=CCC(Nc2cc(C3=CC=CC3)cc(C3=CC=CC3)c2)=C1","C1=CCC(Nc2cc(C3=NC=CC3)cc(C3=NC=CC3)c2)=C1",{},"[chr5,CH1r5:1]>>[n:1]",null,-0.207163974],[-0.1577168497,146.1859676659,7,"completed",-5.131376,7.0,4,"c1ccc(N(c2ccccc2)c2ccoc2)cc1","c1ccc(N(c2ccccc2)c2cocn2)cc1",{},"[chr5,CH1r5:1]>>[n:1]",null,-0.1478266529],[-0.1577378183,176.1548903236,7,"completed",-5.2599,7.0,3,"C(#Cc1ccccc1)C1=CCC=C1C1=CCC=C1C#Cc1ccccc1","C(#CC1=CCC=C1C1=CCC=C1C#CC1=CC=CC1)C1=CC=CC1",{},"[c:0]1[ch:1][ch][c:3][c!r5:4][c!r5:5]1>>[c:0]1[CH2:1][c:3][c:4][c:5]1",null,-0.2087076191],[-0.1577800856,161.775398835,7,"completed",-5.094208,7.0,7,"O=c1cc[nH]c2cc3cc4c(cc3cc12)=CCC=4","O=c1cn[nH]c2cc3cc4c(cc3cc12)=CCC=4",{},"[ch&r6:0]>>[nr6:0]",null,-0.1618261964],[-0.1577904247,148.8172699524,7,"completed",-4.95906,7.0,3,"C1=CC(Nc2cccc3cccc(NC4=CCC=C4)c23)=CC1","C1=NC(Nc2cccc3cccc(NC4=CCC=N4)c23)=CC1",{},"[chr5,CH1r5:1]>>[n:1]",null,-0.1785496592],[-0.1578206248,165.9880445941,7,"completed",-5.23184,7.0,4,"C1=CN=C(Nc2cc(-c3ccccc3)cc(-c3ccccc3)c2)C1","C1=CN=C(Nc2cc(-c3ccccn3)cc(-c3ccccn3)c2)C1",{},"[ch&r6:0]>>[nr6:0]",null,-0.1899186823],[-0.1579153329,143.0545255421,7,"completed",-5.142508,7.0,6,"C(=Cc1cc2c(cc1C=CC1=CCN=C1)=CCC=2)C1=CCN=C1","C(=Cc1cc2c[nH]cc2cc1C=CC1=CCN=C1)C1=CCN=C1",{},"[#6H2r5:1]>>[NH:1]",null,-0.146116368],[-0.1579170291,170.4617845583,7,"completed",-5.039008,7.0,4,"c1ccc(-c2cc(Nc3ccco3)cc(-c3ccccc3)c2)cc1","c1ccc(-c2cc(Nc3ccco3)cc(-c3ccccn3)c2)nc1",{},"[ch&r6:0]>>[nr6:0]",null,-0.1757271515],[-0.157975026,204.3953975073,7,"completed",-5.127236,7.0,4,"C1=CC(c2cc(NC3=CN=CC3)cc(C3=CCC=C3)c2)=CC1","C1=CC(c2cc(C3=CCC=C3)nc(NC3=CN=CC3)n2)=CC1",{},"[ch&r6:0]>>[nr6:0]",null,-0.2052826353],[-0.1579826183,180.5041455974,7,"completed",-5.169464,7.0,5,"C(=Cc1ccsc1)C1=CC(C2=CCC(C=Cc3ccsc3)=C2)=CC1","C(=Cc1cscn1)C1=CC(C2=CCC(C=Cc3cscn3)=C2)=CC1",{},"[chr5,CH1r5:1]>>[n:1]",null,-0.1869388075],[-0.1580440785,165.649623288,7,"completed",-5.119784,7.0,3,"C1=C(C2=CC(c3ccccc3)=CC2)CC=C1c1ccccc1","C1=CCC(C2=CCC(C3=CC(C4=CC=CC4)=CC3)=C2)=C1",{},"[c:0]1[ch:1][ch][c:3][c!r5:4][c!r5:5]1>>[c:0]1[CH2:1][c:3][c:4][c:5]1",null,-0.1662275156],[-0.1581098872,161.4975772806,7,"completed",-5.166152,7.0,6,"C1=CC(C=Cc2cc3c(cc2C=CC2=CCC=C2)=CCC=3)=CC1","C1=CC(C=Cc2cc3c(cc2C=CC2=NCC=C2)=CCC=3)=NC1",{},"[chr5,CH1r5:1]>>[n:1]",null,-0.1680052087],[-0.1581535017,145.6387524656,7,"completed",-5.168636,7.0,4,"C(#Cc1cc2c(cc1C#CC1=CN=CC1)=CCC=2)C1=CN=CC1","C(#Cc1cc2c[nH]cc2cc1C#CC1=CN=CC1)C1=CN=CC1",{},"[#6H2r5:1]>>[NH:1]",null,-0.1533590149],[-0.1581560018,137.2763676839,7,"completed",-5.08004,7.0,3,"C1=CC(Nc2cccc(-c3cccc(NC4=CCC=C4)c3)c2)=CC1","c1cc(Nc2ccoc2)cc(-c2cccc(Nc3ccoc3)c2)c1",{},"[#6H2r5:1]>>[O:1]",null,-0.1379855714],[-0.158199357,162.7170192349,7,"completed",-5.097612,7.0,3,"C(=Cc1ccc2c(c1)=CCC=2)c1ccc2c(c1)=CCC=2","C(=Cc1cc2c(cn1)=CCC=2)c1cc2c(cn1)=CCC=2",{},"[ch&r6:0]>>[nr6:0]",null,-0.1627256052],[-0.1582601466,120.2915329777,7,"completed",-5.140852,7.0,5,"C1=CCC(c2cc(Nc3cc[nH]n3)cc(C3=CC=CC3)c2)=C1","C1=CCC(c2cc(Nc3nc[nH]n3)cc(C3=CC=CC3)c2)=C1",{},"[chr5,CH1r5:1]>>[n:1]",null,-0.1236438717],[-0.1582926976,202.2880263485,7,"completed",-4.946548,7.0,4,"C1=CCC(Nc2cc(C3=CCC=C3)nc(C3=CCC=C3)c2)=C1","C1=CCC(Nc2cc(C3=CCC=N3)nc(C3=CCC=N3)c2)=C1",{},"[chr5,CH1r5:1]>>[n:1]",null,-0.2290387054],[-0.1583328439,122.0457653956,7,"completed",-5.224388,7.0,6,"c1ccc(N(c2ccccc2)c2cnsc2)cc1","c1ccc(N(c2ccccc2)c2csnn2)cc1",{},"[chr5,CH1r5:1]>>[n:1]",null,-0.1499220877],[-0.158336143,129.855948109,7,"completed",-5.387596,7.0,4,"C1=CC(c2cc(Nc3ccco3)cc(C3=CCC=C3)c2)=CC1","C1=CC(c2cc(Nc3ccno3)cc(C3=CCC=C3)c2)=CC1",{},"[chr5,CH1r5:1]>>[n:1]",null,-0.2395645681],[-0.1583399607,135.6117926813,7,"completed",-5.337272,7.0,7,"C1=CC(C=Cc2cc(C=CC3=CCC=C3)cc(-c3cc[nH]c3)c2)=CC1","C1=CC(C=Cc2cc(C=CC3=CCC=C3)cc(-c3cc[nH]n3)c2)=CC1",{},"[chr5,CH1r5:1]>>[n:1]",null,-0.2144214991],[-0.1583669519,142.8225578136,7,"completed",-5.276276,7.0,4,"c1ccc(-c2cc(Nc3cccs3)cc(-c3ccccc3)c2)cc1","c1ccc(-c2cc(Nc3nccs3)cc(-c3ccccc3)c2)cc1",{},"[chr5,CH1r5:1]>>[n:1]",null,-0.1887436484],[-0.1584145127,157.0430852274,7,"completed",-5.040572,7.0,4,"C1=CCC(Nc2cc(-c3ccco3)cc(-c3ccco3)c2)=C1","C1=NC=C(Nc2cc(-c3ccco3)cc(-c3ccco3)c2)C1",{},"[chr5,CH1r5:1]>>[n:1]",null,-0.1624594021],[-0.1585381362,124.1537672675,7,"completed",-4.805512,7.0,7,"C1=CC(C=Cc2cc(C=CC3=CCC=C3)cc(C3=CCC=C3)c2)=CC1","C1=CC(C=Cc2cc(C=CC3=CCC=C3)cc(C3=CSCS3)c2)=CC1",{},"[CH,ch:0]1=[C,c:1][C,c:2]=[CH,ch:3][*:4]1>>[S:0]1[*:1]=,:[*:2][S:3][*:4]1",null,-0.2406418857],[-0.158543534,129.1431254243,7,"completed",-5.331016,7.0,3,"c1cnc2ncccc2c1","c1ccc(Nc2cnc3ncc(Nc4ccccc4)cc3c2)cc1",{},"[ch&r6,CH1&r5:1]>>[*:1](-N-c1ccccc1)",null,-0.2069503782],[-0.1585697893,219.3991945175,7,"completed",-4.997608,7.0,4,"C1=CCC(Nc2cc(C3=CC=CC3)cc(C3=CC=CC3)c2)=C1","C1=CCC(Nc2nc(C3=CC=CC3)cc(C3=CC=CC3)n2)=C1",{},"[ch&r6:0]>>[nr6:0]",null,-0.2308099352],[-0.1585708576,266.8187843251,7,"completed",-5.007084,7.0,4,"C1=NC=C(N(c2ccccc2)c2ccccc2)C1","c1ccc(N(c2ccccc2)c2cnc[nH]2)cc1",{},"[#6H2r5:1]>>[NH:1]",null,-0.2746317923],[-0.0860815995,91.7442301806,8,"completed",-5.082616,8.0,6,"c1cc2cc3cc4c[nH]cc4cc3cc2nn1","c1[nH]cc2cc3cc4nnncc4cc3cc12",{},"[ch&r6:0]>>[nr6:0]",null,-0.0925477361],[-0.1100591916,112.7371145279,8,"completed",-5.038548,8.0,6,"C1=c2cc3cc4c(cc3cc2=CC1)N=NC4","C1=c2cc3cc4nnsc4cc3cc2=CC1",{},"[#6H2r5:1]>>[S:1]",null,-0.1206651054],[-0.1103566001,120.4737801781,8,"completed",-5.176272,8.0,6,"C1=c2cc3cc4ccnnc4cc3cc2=CC1","C1=c2cc3cc4cnnnc4cc3cc2=CC1",{},"[ch&r6:0]>>[nr6:0]",null,-0.1317743014],[-0.1117555418,82.5124238989,8,"completed",-4.937808,8.0,7,"c1nc2cc3cc4c[nH]cc4cc3cc2s1","c1[nH]cc2cc3cc4snnc4cc3cc12",{},"[chr5,CH1r5:1]>>[n:1]",null,-0.1403508464],[-0.1117594833,110.1664585898,8,"completed",-5.35466,8.0,7,"c1ccc2cc3cc4[nH]ncc4cc3cc2c1","c1ccc2cc3cc4[nH]nnc4cc3cc2c1",{},"[chr5,CH1r5:1]>>[n:1]",null,-0.2095566492],[-0.1145476481,112.9104813306,8,"completed",-5.11132,8.0,8,"C(=Cc1cc2c(cc1C=Cc1ccccn1)=CCC=2)c1ccccn1","C(=Cc1cc2c[nH]cc2cc1C=Cc1ccccn1)c1ccccn1",{},"[#6H2r5:1]>>[NH:1]",null,-0.1131881909],[-0.1169762376,122.7459838971,8,"completed",-5.004232,8.0,5,"C1=CC(c2cc(Nc3cn[nH]c3)cc(C3=CCC=C3)c2)=CC1","C1=CC(c2cc(Nc3c[nH]nn3)cc(C3=CCC=C3)c2)=CC1",{},"[chr5,CH1r5:1]>>[n:1]",null,-0.1398592735],[-0.1183718149,120.3413153711,8,"completed",-5.098256,8.0,7,"C1=CC(C=Cc2cc(C=CC3=CCC=C3)cc(C3=CSCS3)c2)=CC1","C1=CC(C=Cc2cc(C=CC3=CCC=C3)cc(C3=NSCS3)c2)=CC1",{},"[chr5,CH1r5:1]>>[n:1]",null,-0.1203475074],[-0.1194728927,136.3671640815,8,"completed",-4.926124,8.0,7,"C1=CC(C=Cc2cc(C=CC3=CCC=C3)cc(C3=CSCS3)c2)=CC1","C(=Cc1cc(C=CC2=CCN=C2)cc(C2=CSCS2)c1)C1=CCN=C1",{},"[chr5,CH1r5:1]>>[n:1]",null,-0.1827843169],[-0.1255150299,128.562908643,8,"completed",-5.082892,8.0,5,"C1=CC(c2cc(Nc3c[nH]cn3)cc(C3=CCC=C3)c2)=CC1","C1=CC(c2cc(Nc3nc[nH]n3)cc(C3=CCC=C3)c2)=CC1",{},"[chr5,CH1r5:1]>>[n:1]",null,-0.1291194659],[-0.1294089786,137.3733595517,8,"completed",-4.886196,8.0,8,"C(=Cc1cc(C=Cc2ccccc2)cc(C2=CSCS2)c1)c1ccccc1","C(=Cc1ccccn1)c1cc(C=Cc2ccccn2)cc(C2=CSCS2)c1",{},"[ch&r6:0]>>[nr6:0]",null,-0.2031511595],[-0.1299970032,134.0012246814,8,"completed",-4.790608,8.0,7,"C1=CC(c2cc(C=CC3=CCC=N3)cc(C=CC3=CCC=N3)c2)=CC1","C(=Cc1cc(C=CC2=CCC=N2)cc(C2=CSCS2)c1)C1=CCC=N1",{},"[CH,ch:0]1=[C,c:1][C,c:2]=[CH,ch:3][*:4]1>>[S:0]1[*:1]=,:[*:2][S:3][*:4]1",null,-0.2546778336],[-0.1308788737,180.0518253893,8,"completed",-5.267076,8.0,8,"C1=c2cc3cc4ncnnc4cc3cc2=CC1","C1=c2cc3cc4nnnnc4cc3cc2=CC1",{},"[ch&r6:0]>>[nr6:0]",null,-0.2147014458],[-0.1339264287,140.127969224,8,"completed",-5.113252,8.0,6,"C1=c2cc3cc4c(cc3cc2=CC1)N=NC4","C1=c2cc3cc4nnoc4cc3cc2=CC1",{},"[#6H2r5:1]>>[O:1]",null,-0.14043468],[-0.1362186161,120.5787540598,8,"completed",-5.212244,8.0,8,"C1=CC(C=Cc2cc(C3=CSCS3)cc(C=CC3=CCC=C3)n2)=CC1","C1=CC(C=Cc2cc(C3=NSCS3)cc(C=CC3=CCC=C3)n2)=CC1",{},"[chr5,CH1r5:1]>>[n:1]",null,-0.1439187498],[-0.1362212439,114.6765398908,8,"completed",-4.954368,8.0,4,"C1=CCC(NC2=CC(C3=CCC(NC4=CC=CC4)=C3)=CC2)=C1","C1=CCC(NC2=CC(C3=NCC(NC4=CC=CC4)=C3)=NC2)=C1",{},"[chr5,CH1r5:1]>>[n:1]",null,-0.1534371589],[-0.1397571162,144.6917081398,8,"completed",-5.07268,8.0,4,"C1=CC(=C2C=C(NC3=CCC=C3)C(NC3=CCC=C3)=C2)N=C1","C1=CC(NC2=CC(=C3N=CC=N3)C=C2NC2=CCC=C2)=CC1",{},"[chr5,CH1r5:1]>>[n:1]",null,-0.1459500523],[-0.1398451334,140.7117707077,8,"completed",-4.882608,8.0,7,"C1=CC(c2cc(C=CC3=NCC=C3)cc(C=CC3=NCC=C3)c2)=CC1","C1=CC(C=Cc2cc(C=CC3=NCC=C3)cc(C3=CSCS3)c2)=NC1",{},"[CH,ch:0]1=[C,c:1][C,c:2]=[CH,ch:3][*:4]1>>[S:0]1[*:1]=,:[*:2][S:3][*:4]1",null,-0.2072603446],[-0.1402659663,137.4497935541,8,"completed",-5.043332,8.0,4,"C(#Cc1cc2c(cc1C#CC1=CC=CC1)=CCC=2)C1=CC=CC1","C(#Cc1cc2c[nH]cc2cc1C#CC1=CC=CC1)C1=CC=CC1",{},"[#6H2r5:1]>>[NH:1]",null,-0.1430593032],[-0.1403976048,156.2771265813,8,"completed",-5.008832,8.0,3,"C1=CCC(Nc2ccc3ccc(NC4=CC=CC4)cc3c2)=C1","C1=NC=C(Nc2ccc3ccc(NC4=CN=CC4)cc3c2)C1",{},"[chr5,CH1r5:1]>>[n:1]",null,-0.1688052913],[-0.1415271916,142.674863979,8,"completed",-5.00506,8.0,4,"c1ccc(N(c2ccccc2)c2c[nH]cn2)cc1","c1ccc(N(c2ccccc2)c2c[nH]nn2)cc1",{},"[chr5,CH1r5:1]>>[n:1]",null,-0.1573937183],[-0.1417481116,135.3550600377,8,"completed",-5.325496,8.0,5,"C1=CCC(c2cc(Nc3ccn[nH]3)cc(C3=CC=CC3)c2)=C1","C1=CCC(c2cc(Nc3ncn[nH]3)cc(C3=CC=CC3)c2)=C1",{},"[chr5,CH1r5:1]>>[n:1]",null,-0.2079344388],[-0.1418904719,136.8826658766,8,"completed",-5.199824,8.0,5,"c1ccc(-c2cc(Nc3cc[nH]n3)cc(-c3ccccc3)c2)cc1","c1ccc(-c2cc(Nc3nc[nH]n3)cc(-c3ccccc3)c2)cc1",{},"[chr5,CH1r5:1]>>[n:1]",null,-0.1536867964],[-0.1419587355,141.2103514628,8,"completed",-5.087492,8.0,4,"C1=CCC(C2=CC(NC3=CCC(C4=CC=CC4)=C3)=CC2)=C1","C1=NCC(C2=CC(NC3=CCC(C4=CC=NC4)=C3)=CC2)=C1",{},"[chr5,CH1r5:1]>>[n:1]",null,-0.141481532],[-0.1423023292,151.6703728128,8,"completed",-4.89328,8.0,4,"C1=CC(Nc2cc(NC3=CCC=C3)cc(C3=NCC=C3)c2)=CC1","C1=CC(Nc2cc(NC3=CCC=C3)cc(C3=NCC=N3)c2)=CC1",{},"[chr5,CH1r5:1]>>[n:1]",null,-0.209626214],[-0.1424274903,144.2168637486,8,"completed",-4.805788,8.0,7,"C1=CC(c2cc(C=Cc3ccsc3)cc(C=Cc3ccsc3)c2)=CC1","C(=Cc1cc(C=Cc2ccsc2)cc(C2=CSCS2)c1)c1ccsc1",{},"[CH,ch:0]1=[C,c:1][C,c:2]=[CH,ch:3][*:4]1>>[S:0]1[*:1]=,:[*:2][S:3][*:4]1",null,-0.2514224478],[-0.1430232361,100.6758638605,8,"completed",-5.289156,8.0,6,"C1=c2cc3cc4c(cc3cc2=CC1)N=NC4","c1occ2cc3cc4c(cc3cc12)CN=N4",{},"[#6H2r5:1]>>[O:1]",null,-0.1663364837],[-0.144699274,155.7968790969,8,"completed",-5.03404,8.0,4,"C1=CC(Nc2cc(NC3=CCC=C3)cc(C3=CN=CC3)c2)=CC1","C1=CC(Nc2cc(NC3=CCC=C3)cc(C3=NN=CC3)c2)=CC1",{},"[chr5,CH1r5:1]>>[n:1]",null,-0.1624946803],[-0.1447763168,137.615553854,8,"completed",-5.099452,8.0,6,"C1=CC(C=Cc2cc3c(cc2C=CC2=NCC=C2)=CCC=3)=NC1","C1=CC(C=Cc2cc3c[nH]cc3cc2C=CC2=NCC=C2)=NC1",{},"[#6H2r5:1]>>[NH:1]",null,-0.1376160885],[-0.1451024149,149.9419679146,8,"completed",-5.035144,8.0,4,"C1=CCC(Nc2cc(NC3=CC=CC3)cc(C3=CC=CC3)c2)=C1","C1=CCC(c2cc(NC3=CN=CC3)cc(NC3=CN=CC3)c2)=C1",{},"[chr5,CH1r5:1]>>[n:1]",null,-0.1566642305],[-0.1456912445,132.9278639762,8,"completed",-4.798152,8.0,7,"C1=CC(C=Cc2cc(C=CC3=CCC=C3)cc(C3=CSCS3)c2)=CC1","C1=CC(C=Cc2cc(C=CC3=CCC=C3)nc(C3=CSCS3)n2)=CC1",{},"[ch&r6:0]>>[nr6:0]",null,-0.2496293301],[-0.1458612695,136.1550561546,8,"completed",-5.054556,8.0,4,"C1=CC(Nc2cc(NC3=CCC=C3)nc(-c3ccccc3)n2)=CC1","C1=CCC(c2nc(NC3=CCC=C3)cc(NC3=CCC=C3)n2)=C1",{},"[c:0]1[ch:1][ch][c:3][c!r5:4][c!r5:5]1>>[c:0]1[CH2:1][c:3][c:4][c:5]1",null,-0.1398217662],[-0.1461024757,154.2883445996,8,"completed",-5.216292,8.0,5,"C1=CC(C=CC2=CCC(C3=CC(C=CC4=CCC=C4)=CC3)=C2)=CC1","C1=CC(C=Cc2csc(-c3cc(C=CC4=CCC=C4)cs3)c2)=CC1",{},"[#6H2r5:1]>>[S:1]",null,-0.1744464663],[-0.1461888195,118.2998035543,8,"completed",-5.199364,8.0,4,"C1=CCC(Nc2cc(-c3ccco3)cc(-c3ccco3)c2)=C1","C1=NCC(Nc2cc(-c3ccco3)cc(-c3ccco3)c2)=C1",{},"[chr5,CH1r5:1]>>[n:1]",null,-0.1372323348],[-0.1463112019,168.6360208848,8,"completed",-5.01104,8.0,6,"C1=CC(C=Cc2cc3c(cc2C=CC2=CCC=C2)=CCC=3)=CC1","C(=Cc1cc2c(cc1C=CC1=CCC=N1)=CCC=2)C1=CCC=N1",{},"[chr5,CH1r5:1]>>[n:1]",null,-0.1797662636],[-0.1466584293,149.5837500167,8,"completed",-4.979392,8.0,4,"C1=CC(Nc2cc(NC3=CCC=C3)cc(-c3cccnc3)c2)=CC1","C1=CC(Nc2cc(NC3=CCC=C3)cc(-c3cccnn3)c2)=CC1",{},"[ch&r6:0]>>[nr6:0]",null,-0.1717643159],[-0.1477843264,133.0210437151,8,"completed",-5.252816,8.0,3,"C1=CC(c2cccc(Nc3cccc(C4=CCC=C4)c3)c2)=CC1","c1cc(Nc2cccc(-c3ccoc3)c2)cc(-c2ccoc2)c1",{},"[#6H2r5:1]>>[O:1]",null,-0.1706969118],[-0.1478832756,179.3954040057,8,"completed",-5.054372,8.0,3,"C1=CCC(Nc2cccc(NC3=CC=CC3)c2-c2ccccc2)=C1","C1=NC=C(Nc2cccc(NC3=CN=CC3)c2-c2ccccc2)C1",{},"[chr5,CH1r5:1]>>[n:1]",null,-0.1822164894],[-0.1479435191,209.7452636978,8,"completed",-4.983256,8.0,6,"C(=Cc1cc(-c2c[nH]c(C=Cc3ccccc3)c2)c[nH]1)c1ccccc1","C(=Cc1cc(-c2c[nH]c(C=Cc3ccccn3)c2)c[nH]1)c1ccccn1",{},"[ch&r6:0]>>[nr6:0]",null,-0.2251030093],[-0.1479604312,130.9727168516,8,"completed",-5.064308,8.0,4,"c1ccc(N(c2ccccc2)c2cc[nH]n2)cc1","c1ccc(N(c2ccccc2)c2cn[nH]n2)cc1",{},"[chr5,CH1r5:1]>>[n:1]",null,-0.1333344397],[-0.1493864499,139.1505602742,8,"completed",-5.285568,8.0,5,"C1=CC(c2cc(Nc3ncc[nH]3)cc(C3=CCC=C3)c2)=CC1","C1=CC(c2cc(Nc3ncn[nH]3)cc(C3=CCC=C3)c2)=CC1",{},"[chr5,CH1r5:1]>>[n:1]",null,-0.1903582541],[-0.1494255937,132.5765583456,8,"completed",-5.227516,8.0,4,"C1=CCC(c2cc(NC3=CC=NC3)cc(C3=CC=CC3)c2)=C1","C1=NCC(Nc2cc(-c3cccs3)cc(-c3cccs3)c2)=C1",{},"[#6H2r5:1]>>[S:1]",null,-0.1598252347],[-0.1495742595,183.0734258054,8,"completed",-5.218868,8.0,8,"C(=Cc1ccc2cscc2c1)c1ccc2cscc2c1","C(=Cc1cc2cscc2cn1)c1cc2cscc2cn1",{},"[ch&r6:0]>>[nr6:0]",null,-0.2010954598],[-0.1501049962,146.8666367712,8,"completed",-5.193844,8.0,4,"C1=CCC(Nc2cc(-c3ccsc3)cc(-c3ccsc3)c2)=C1","C1=NCC(Nc2cc(-c3ccsc3)cc(-c3ccsc3)c2)=C1",{},"[chr5,CH1r5:1]>>[n:1]",null,-0.1608884402],[-0.1501052504,154.8720127996,8,"completed",-4.954276,8.0,4,"C1=CC(c2cc(NC3=NC=CC3)cc(C3=CCC=C3)c2)=CC1","C1=CC(c2cc(Nc3ncc[nH]3)cc(C3=CCC=C3)c2)=CC1",{},"[#6H2r5:1]>>[NH:1]",null,-0.1854473715],[-0.1502988131,150.0133352664,8,"completed",-4.946088,8.0,6,"C(=Cc1cc2c(cc1C=CC1=CCC=N1)=CCC=2)C1=CCC=N1","C(=Cc1cc2c[nH]cc2cc1C=CC1=CCC=N1)C1=CCC=N1",{},"[#6H2r5:1]>>[NH:1]",null,-0.1846931607],[-0.1503373945,170.0496210119,8,"completed",-5.097704,8.0,3,"C1=CC(Nc2ccc3ccc(NC4=CCC=C4)cc3c2)=CC1","C1=CC(Nc2cnc3ncc(NC4=CCC=C4)cc3c2)=CC1",{},"[ch&r6:0]>>[nr6:0]",null,-0.170057216],[-0.1504448136,189.6235010699,8,"completed",-5.04186,8.0,4,"C1=CCC(c2cc(NC3=CCC=C3)cc(NC3=CCC=C3)c2)=C1","C1=CCC(c2cc(Nc3ccoc3)cc(Nc3ccoc3)c2)=C1",{},"[#6H2r5:1]>>[O:1]",null,-0.1939417422],[-0.1504957787,213.350983774,8,"completed",-5.058236,8.0,3,"C1=CC(Nc2cc(NC3=CCC=C3)cc(-c3ccccc3)c2)=CC1","c1ccc(-c2cc(Nc3ccoc3)cc(Nc3ccoc3)c2)cc1",{},"[#6H2r5:1]>>[O:1]",null,-0.2153446443],[-0.1506467015,114.902081613,8,"completed",-5.327704,8.0,5,"C1=CC(c2cc(Nc3cscn3)cc(C3=CCC=C3)c2)=CC1","C1=CC(c2cc(Nc3ncsn3)cc(C3=CCC=C3)c2)=CC1",{},"[chr5,CH1r5:1]>>[n:1]",null,-0.1964905928],[-0.1508297603,126.3786709589,8,"completed",-4.877088,8.0,3,"C1=CC(c2cc(C=Cc3ccccc3)cc(C=Cc3ccccc3)c2)=CC1","C(=Cc1cc(C=Cc2ccccc2)cc(C2=CSCS2)c1)c1ccccc1",{},"[CH,ch:0]1=[C,c:1][C,c:2]=[CH,ch:3][*:4]1>>[S:0]1[*:1]=,:[*:2][S:3][*:4]1",null,-0.2007972877],[-0.1517339859,123.9666609186,8,"completed",-5.206632,8.0,3,"c1ccc(N(c2ccccc2)c2ccccc2)cc1","c1ccc(N(c2ccccc2)c2ccccn2)cc1",{},"[ch&r6:0]>>[nr6:0]",null,-0.1447039077],[-0.1520687249,107.27302597,8,"completed",-5.026772,8.0,4,"C1=CCC(NC2=CC(C3=CCC(NC4=CC=CC4)=C3)=CC2)=C1","C1=NCC(NC2=CC(C3=CCC(NC4=CC=NC4)=C3)=CC2)=C1",{},"[chr5,CH1r5:1]>>[n:1]",null,-0.1188909109],[-0.1522801369,138.3360990449,8,"completed",-4.954,8.0,6,"C1=CC(C=Cc2cc3c(cc2C=CC2=CCC=C2)=CCC=3)=CC1","C1=CC(C=Cc2cc3c[nH]cc3cc2C=CC2=CCC=C2)=CC1",{},"[#6H2r5:1]>>[NH:1]",null,-0.1719933612],[-0.1524754766,90.4457805163,8,"completed",-4.898524,8.0,6,"c1cc2cc3cc4c[nH]cc4cc3cc2cn1","c1cc2cc3cc4c[nH]cc4cc3cc2nn1",{},"[ch&r6:0]>>[nr6:0]",null,-0.1675434353],[-0.1524864416,188.080862183,8,"completed",-5.184552,8.0,4,"C1=CCC(c2cc(NC3=CN=CC3)cc(C3=CC=CC3)c2)=C1","C1=NC=C(Nc2cc(C3=CN=CC3)cc(C3=CN=CC3)c2)C1",{},"[chr5,CH1r5:1]>>[n:1]",null,-0.1971736308],[-0.1525788441,171.7113439395,8,"completed",-5.054188,8.0,4,"C1=CC(c2cc(Nc3cccs3)cc(C3=CCC=C3)c2)=CC1","c1csc(Nc2cc(-c3ccoc3)cc(-c3ccoc3)c2)c1",{},"[#6H2r5:1]>>[O:1]",null,-0.1746801875],[-0.1525954582,196.3426119995,8,"completed",-5.187036,8.0,3,"C1=Cc2ccc(Nc3ccc4c(c3)CC=C4)cc2C1","C1=Cc2ncc(Nc3cnc4c(c3)CC=C4)cc2C1",{},"[ch&r6:0]>>[nr6:0]",null,-0.2055779689],[-0.1527474266,118.0165841911,8,"completed",-5.419888,8.0,4,"C1=CC(c2cc(Nc3ccccn3)cc(C3=CCC=C3)c2)=CC1","C1=CC(c2cc(Nc3ncccn3)cc(C3=CCC=C3)c2)=CC1",{},"[ch&r6:0]>>[nr6:0]",null,-0.2531181485],[-0.1528452382,198.3202628267,8,"completed",-5.075348,8.0,4,"C1=CC(Nc2cccc(NC3=CCC=C3)c2C2=CC=NC2)=CC1","C1=CC(Nc2cccc(NC3=CCC=C3)c2C2=NC=NC2)=CC1",{},"[chr5,CH1r5:1]>>[n:1]",null,-0.1990696109],[-0.1529216215,135.9376943986,8,"completed",-5.007728,8.0,3,"C(=Cc1ccc2ccccc2c1)c1ccc2ccccc2c1","C(=Cc1ccc2c(c1)=CCC=2)c1ccc2c(c1)=CCC=2",{},"[c:0]1[ch:1][ch][c:3][c!r5:4][c!r5:5]1>>[c:0]1[CH2:1][c:3][c:4][c:5]1",null,-0.1505024137],[-0.1529691101,132.3602367411,8,"completed",-4.843416,8.0,3,"C1=CC(C=Cc2ccc3ccc(C=CC4=CCC=C4)cc3c2)=CC1","C(=Cc1ccc2ccc(C=CC3=CSCS3)cc2c1)C1=CSCS1",{},"[CH,ch:0]1=[C,c:1][C,c:2]=[CH,ch:3][*:4]1>>[S:0]1[*:1]=,:[*:2][S:3][*:4]1",null,-0.2231110784],[-0.1536327056,189.1532820882,8,"completed",-5.036248,8.0,3,"C1=CCC(Nc2cccc(-c3cccc(NC4=CC=CC4)c3)c2)=C1","C1=NC=C(Nc2cccc(-c3cccc(NC4=CN=CC4)c3)c2)C1",{},"[chr5,CH1r5:1]>>[n:1]",null,-0.1943462881],[-0.1536538116,89.6326998321,8,"completed",-5.085284,8.0,7,"c1cc2cc3cc4[nH]ccc4cc3cc2[nH]1","c1n[nH]c2cc3cc4cn[nH]c4cc3cc12",{},"[chr5,CH1r5:1]>>[n:1]",null,-0.0902227],[-0.1536538116,99.9447706035,8,"completed",-5.09982,8.0,7,"C1=NCc2cc3cc4c(cc3cc21)C=NC4","c1n[nH]c2cc3cc4[nH]ncc4cc3cc12",{},"[#6H2r5:1]>>[NH:1]",null,-0.09994485],[-0.1539885445,120.8941875703,8,"completed",-5.35328,8.0,5,"C1=CCC(c2cc(Nc3cscn3)cc(C3=CC=CC3)c2)=C1","C1=CCC(c2cc(Nc3ncsn3)cc(C3=CC=CC3)c2)=C1",{},"[chr5,CH1r5:1]>>[n:1]",null,-0.2145909509],[-0.1540700761,169.5641921765,8,"completed",-5.199456,8.0,6,"C1=CC(C=Cc2cc3c(cc2C=CC2=CCC=C2)=CCC=3)=CC1","C(=Cc1cc2c(cc1C=CC1=CCN=C1)=CCC=2)C1=CCN=C1",{},"[chr5,CH1r5:1]>>[n:1]",null,-0.1832998862],[-0.1542352975,129.1497749894,8,"completed",-5.253552,8.0,4,"c1ccc(N(c2ccccc2)c2cccs2)cc1","c1ccc(N(c2ccccc2)c2ccns2)cc1",{},"[chr5,CH1r5:1]>>[n:1]",null,-0.1680267555],[-0.1544094302,223.8061464898,8,"completed",-5.06026,8.0,3,"C1=CC(Nc2cccc(NC3=CCC=C3)c2-c2ccccc2)=CC1","c1ccc(-c2c(Nc3ccoc3)cccc2Nc2ccoc2)cc1",{},"[#6H2r5:1]>>[O:1]",null,-0.2255283404],[-0.1544609321,149.7741997507,8,"completed",-5.16376,8.0,3,"C1=Cc2ccc(Nc3ccc4c(c3)CC=C4)cc2C1","C1=Cc2ccc(Nc3ccc4c(n3)CC=C4)nc2C1",{},"[ch&r6:0]>>[nr6:0]",null,-0.1562828408],[-0.154567237,179.5053613212,8,"completed",-5.112424,8.0,4,"C1=CC(Nc2cc(-c3ccc[nH]3)cc(-c3ccc[nH]3)c2)=CC1","c1c[nH]c(-c2cc(Nc3ccoc3)cc(-c3ccc[nH]3)c2)c1",{},"[#6H2r5:1]>>[O:1]",null,-0.1797159121],[-0.1546415963,175.8842000985,8,"completed",-5.140944,8.0,4,"C1=CC(=C2C=C(NC3=CCC=C3)C(NC3=CCC=C3)=C2)C=C1","C1=CC(=C2C=C(Nc3ccoc3)C(Nc3ccoc3)=C2)C=C1",{},"[#6H2r5:1]>>[O:1]",null,-0.1782040777],[-0.1548098033,147.2572082943,8,"completed",-4.839276,8.0,3,"C1=CC(c2ccc3ccc(C4=CCC=C4)cc3c2)=CC1","C1=C(c2ccc3ccc(C4=CSCS4)cc3c2)SCS1",{},"[CH,ch:0]1=[C,c:1][C,c:2]=[CH,ch:3][*:4]1>>[S:0]1[*:1]=,:[*:2][S:3][*:4]1",null,-0.2345067535],[-0.1549197804,180.1673882519,8,"completed",-5.305164,8.0,4,"c1ccc(N(c2ccccc2)c2ccoc2)cc1","c1ccc(N(c2ccccc2)c2ccon2)cc1",{},"[chr5,CH1r5:1]>>[n:1]",null,-0.2304029049],[-0.1549548506,133.5806668048,8,"completed",-5.02438,8.0,4,"c1ccc(N(c2ccccc2)c2cc[nH]n2)cc1","c1ccc(N(c2ccccc2)c2nc[nH]n2)cc1",{},"[chr5,CH1r5:1]>>[n:1]",null,-0.1436864743],[-0.15502746,206.6922138404,8,"completed",-5.516856,8.0,5,"c1ccc2cc3cc4c(cc3cc2c1)OCO4","c1ccc2cc3cc4c(cc3cc2c1)ONO4",{},"[#6H2r5:1]>>[NH:1]",null,-0.3575869746],[-0.1551077999,138.7405569328,8,"completed",-5.217764,8.0,3,"C1=c2ccc(-c3ccc4c(c3)=CCC=4)cc2=CC1","c1cc2cscc2cc1-c1ccc2cscc2c1",{},"[#6H2r5:1]>>[S:1]",null,-0.1613828937],[-0.1553159925,133.1386200835,8,"completed",-5.2438,8.0,4,"C1=CCC(Nc2cccc(NC3=CC=CC3)c2C2=CCC=C2)=C1","C1=CC(c2c(NC3=CC=NC3)cccc2NC2=CC=NC2)=CC1",{},"[chr5,CH1r5:1]>>[n:1]",null,-0.1669081417],[-0.155323208,186.8574608079,8,"completed",-5.062928,8.0,5,"C(=CC1=CC(C2=CCC(C=CC3=CCN=C3)=C2)=CC1)C1=CCN=C1","C(=Cc1cc(-c2c[nH]c(C=CC3=CCN=C3)c2)c[nH]1)C1=CCN=C1",{},"[#6H2r5:1]>>[NH:1]",null,-0.1886508254],[-0.1555795943,176.9643236891,8,"completed",-5.052164,8.0,4,"C1=CCC(Nc2cccc(NC3=CC=CC3)c2C2=CC=CC2)=C1","C1=CCC(c2c(NC3=CN=CC3)cccc2NC2=CN=CC2)=C1",{},"[chr5,CH1r5:1]>>[n:1]",null,-0.1801044988],[-0.1557622665,148.7492108306,8,"completed",-5.01288,8.0,6,"c1cnc2cc3cc4c[nH]cc4cc3cc2n1","c1nnc2cc3cc4c[nH]cc4cc3cc2n1",{},"[ch&r6:0]>>[nr6:0]",null,-0.1607649712],[-0.1560415013,166.773639205,8,"completed",-5.096876,8.0,3,"C1=CC(Nc2cccc(NC3=CCC=C3)c2)=CC1","C1=CC(Nc2cc(NC3=CCC=C3)ncn2)=CC1",{},"[ch&r6:0]>>[nr6:0]",null,-0.1667879757],[-0.1562150139,190.3797944895,8,"completed",-5.03588,8.0,6,"C(=Cc1cc2c(cc1C=CC1=CCC=N1)=CCC=2)C1=CCC=N1","C(=Cc1cc2c(cc1C=Cc1cscn1)=CCC=2)c1cscn1",{},"[#6H2r5:1]>>[S:1]",null,-0.195599181],[-0.1563580153,170.2926311168,8,"completed",-5.069828,8.0,4,"C1=CC(Nc2cc(C3=CCC=C3)cc(C3=CCC=C3)c2)=CC1","C1=CC(Nc2cc(-c3ccoc3)cc(-c3ccoc3)c2)=CC1",{},"[#6H2r5:1]>>[O:1]",null,-0.1715973529],[-0.1564675882,143.355151381,8,"completed",-5.308016,8.0,8,"C1=CC(C=Cc2cc(-c3cc[nH]c3)cc(C=CC3=CCC=C3)n2)=CC1","C1=CC(C=Cc2cc(-c3c[nH]cn3)cc(C=CC3=CCC=C3)n2)=CC1",{},"[chr5,CH1r5:1]>>[n:1]",null,-0.2043362939],[-0.156587676,179.3371597694,8,"completed",-5.1449,8.0,6,"C1=CC(C=Cc2cc3c(cc2C=CC2=NCC=C2)=CCC=3)=NC1","C(=Cc1cc2c(cc1C=Cc1ccsn1)=CCC=2)c1ccsn1",{},"[#6H2r5:1]>>[S:1]",null,-0.1820704857],[-0.15665658,197.7897164622,8,"completed",-5.15594,8.0,7,"C(=Cc1ccc2ccc(C=Cc3cc[nH]c3)cc2c1)c1cc[nH]c1","C(=Cc1c[nH]cn1)c1ccc2ccc(C=Cc3c[nH]cn3)cc2c1",{},"[chr5,CH1r5:1]>>[n:1]",null,-0.2016286708],[-0.156689883,160.0797119836,8,"completed",-4.91444,8.0,8,"C1=CC(C=Cc2cc(C3=CSCS3)cc(C=CC3=CCC=C3)n2)=CC1","C1=CC(C=Cc2cc(C3=CSOS3)cc(C=CC3=CCC=C3)n2)=CC1",{},"[#6H2r5:1]>>[O:1]",null,-0.2061490865],[-0.1567089819,154.7061378395,8,"completed",-5.214268,8.0,4,"c1ccc(N(c2ccccc2)c2ccco2)cc1","c1ccc(N(c2ccccc2)c2ncco2)cc1",{},"[chr5,CH1r5:1]>>[n:1]",null,-0.1741608602],[-0.156969922,160.5755382003,8,"completed",-5.048944,8.0,4,"C1=CCC(Nc2cc(-c3ccc[nH]3)cc(-c3ccc[nH]3)c2)=C1","C1=NC=C(Nc2cc(-c3ccc[nH]3)cc(-c3ccc[nH]3)c2)C1",{},"[chr5,CH1r5:1]>>[n:1]",null,-0.1645046926],[-0.1571080493,192.2648796014,8,"completed",-5.126132,8.0,4,"C1=CCC(Nc2cc(-c3ccoc3)cc(-c3ccoc3)c2)=C1","c1coc(Nc2cc(-c3ccoc3)cc(-c3ccoc3)c2)c1",{},"[#6H2r5:1]>>[O:1]",null,-0.1931331039],[-0.157115723,132.5578260532,8,"completed",-4.841576,8.0,3,"C1=CC(c2cc(C=Cc3ccccc3)cc(C3=CCC=C3)c2)=CC1","C(=Cc1cc(C2=CSCS2)cc(C2=CSCS2)c1)c1ccccc1",{},"[CH,ch:0]1=[C,c:1][C,c:2]=[CH,ch:3][*:4]1>>[S:0]1[*:1]=,:[*:2][S:3][*:4]1",null,-0.2242659794],[-0.1571891619,177.3852616899,8,"completed",-5.022632,8.0,4,"C1=CCC(Nc2cccc(NC3=CC=CC3)c2C2=CN=CC2)=C1","C1=CCC(Nc2cccc(NC3=CC=CC3)c2C2=CN=NC2)=C1",{},"[chr5,CH1r5:1]>>[n:1]",null,-0.1854685329],[-0.1573930737,168.5290809649,8,"completed",-5.159436,8.0,4,"C1=CCC(c2cc(C3=CC=CC3)nc(NC3=CCC=C3)n2)=C1","C1=CCC(c2cc(C3=CC=CC3)nc(Nc3ccsc3)n2)=C1",{},"[#6H2r5:1]>>[S:1]",null,-0.1735887202],[-0.1574699363,171.3901755044,8,"completed",-5.190992,8.0,4,"C1=CCC(c2cc(Nc3ccco3)cc(C3=CC=CC3)c2)=C1","C1=NC=C(c2cc(Nc3ccco3)cc(C3=CN=CC3)c2)C1",{},"[chr5,CH1r5:1]>>[n:1]",null,-0.182843017],[-0.1576611264,221.1593765826,8,"completed",-5.142692,8.0,3,"c1ccc(Nc2nc3ccccc3nc2Nc2ccccc2)cc1","C1=c2nc(Nc3ccccc3)c(Nc3ccccc3)nc2=CC1",{},"[c:0]1[ch:1][ch][c:3][c!r5:4][c!r5:5]1>>[c:0]1[CH2:1][c:3][c:4][c:5]1",null,-0.2231693241],[-0.1576720219,193.1762572577,8,"completed",-5.171304,8.0,3,"C1=CC(Nc2cc(-c3ccccc3)cc(-c3ccccc3)c2)=CC1","c1ccc(-c2cc(Nc3ccoc3)cc(-c3ccccc3)c2)cc1",{},"[#6H2r5:1]>>[O:1]",null,-0.1995203097],[-0.1577736618,113.1812198121,8,"completed",-5.272504,8.0,4,"C1=CCC(Nc2cc(NC3=CC=CC3)cc(C3=CC=CC3)c2)=C1","C1=CCC(c2cc(NC3=CC=NC3)cc(NC3=CC=NC3)c2)=C1",{},"[chr5,CH1r5:1]>>[n:1]",null,-0.1655029523],[-0.1579822663,172.66177103,8,"completed",-5.169648,8.0,8,"C1=CCC(C2=CCC(C3=CC(C4=CC=CC4)=CC3)=C2)=C1","C1=C(C2=CC(c3cccs3)=CC2)CC=C1c1cccs1",{},"[#6H2r5:1]>>[S:1]",null,-0.1794129334],[-0.1580280574,189.9979081708,8,"completed",-5.192556,8.0,5,"C1=CC(c2cc(Nc3cn[nH]c3)cc(C3=CCC=C3)c2)=CC1","C1=CC(c2cc(Nc3cn[nH]c3)cc(C3=CCC=C3)n2)=CC1",{},"[ch&r6:0]>>[nr6:0]",null,-0.2007407421],[-0.158057635,154.617214235,8,"completed",-5.255024,8.0,4,"C1=NC(N(c2ccccc2)c2ccccc2)=CC1","C1=NC(N(c2ccccc2)c2ccccc2)=NC1",{},"[chr5,CH1r5:1]>>[n:1]",null,-0.1888977999],[-0.158061001,99.2213395223,8,"completed",-4.877916,8.0,6,"C1=Cc2cc3cc4c[nH]cc4cc3cc2C1","C1=NCc2cc3cc4c[nH]cc4cc3cc21",{},"[chr5,CH1r5:1]>>[n:1]",null,-0.1844242737],[-0.1581233783,75.3124275904,8,"completed",-5.28888,8.0,3,"c1cnc2ncccc2c1","c1ccc(Nc2ccc3ccc(Nc4ccccc4)nc3n2)cc1",{},"[ch&r6,CH1&r5:1]>>[*:1](-N-c1ccccc1)",null,-0.1521612053],[-0.1582600796,147.789897425,8,"completed",-5.259624,8.0,4,"C1=NCC=C1N(c1ccccc1)c1ccccc1","c1ccc(N(c2ccccc2)c2cnoc2)cc1",{},"[#6H2r5:1]>>[O:1]",null,-0.1852753795],[-0.1582631464,127.7090580619,8,"completed",-5.0092,8.0,8,"C1=CC(C=Cc2cc(C3=CSCS3)cc(C=CC3=CCC=C3)n2)=CC1","C(=Cc1cc(C2=CSCS2)cc(C=Cc2ccccc2)n1)c1ccccc1",{},"[CH2:0]1[c,C:1]-,=,:[c,C:2]-,=,:[c,C:3]-,=,:[c,C:4]1>>[ch:0]1c[c:1][c:2][c:3][c:4]1",null,-0.1426515934],[-0.1583488639,169.8829584208,8,"completed",-5.154744,8.0,4,"C1=CC(Nc2cc(-c3cccs3)cc(-c3cccs3)c2)=CC1","c1csc(-c2cc(Nc3ccoc3)cc(-c3cccs3)c2)c1",{},"[#6H2r5:1]>>[O:1]",null,-0.1741513803],[-0.158389853,175.8664239161,8,"completed",-5.163668,8.0,7,"C(=Cc1cc2cscc2cc1C=Cc1ccccc1)c1ccccc1","C1=CCC(C=Cc2cc3cscc3cc2C=CC2=CC=CC2)=C1",{},"[c:0]1[ch:1][ch][c:3][c!r5:4][c!r5:5]1>>[c:0]1[CH2:1][c:3][c:4][c:5]1",null,-0.1814256598],[-0.1584938276,132.4252963397,8,"completed",-5.277196,8.0,4,"C(#Cc1cc2cscc2cc1C#CC1=CC=CC1)C1=CC=CC1","C(#Cc1cc2cscc2cc1C#Cc1cccs1)c1cccs1",{},"[#6H2r5:1]>>[S:1]",null,-0.1814433413],[-0.1585797768,127.4413457757,8,"completed",-5.312064,8.0,4,"C1=CCC(c2cc(NC3=NC=CC3)cc(C3=CC=CC3)c2)=C1","C1=CCC(c2cc(Nc3ncco3)cc(C3=CC=CC3)c2)=C1",{},"[#6H2r5:1]>>[O:1]",null,-0.1956454836],[-0.158618494,167.0344565048,8,"completed",-5.169004,8.0,3,"C(#CC1=CCC(c2ccccc2)=C1)C1=CCC(c2ccccc2)=C1","C(#CC1=CCC(C2=CC=CC2)=C1)C1=CCC(C2=CC=CC2)=C1",{},"[c:0]1[ch:1][ch][c:3][c!r5:4][c!r5:5]1>>[c:0]1[CH2:1][c:3][c:4][c:5]1",null,-0.1738783199],[-0.1586743875,136.6413813636,8,"completed",-5.330464,8.0,4,"C1=CCC(c2cc(NC3=CN=CC3)cc(C3=CC=CC3)c2)=C1","C1=CCC(c2cc(NC3=CN=NC3)cc(C3=CC=CC3)c2)=C1",{},"[chr5,CH1r5:1]>>[n:1]",null,-0.2114156054],[-0.1590097528,155.0763089285,8,"completed",-5.209024,8.0,3,"C(#Cc1cc2ccccc2cn1)c1cc2ccccc2cn1","C(#Cc1cc2c(cn1)=CCC=2)c1cc2c(cn1)=CCC=2",{},"[c:0]1[ch:1][ch][c:3][c!r5:4][c!r5:5]1>>[c:0]1[CH2:1][c:3][c:4][c:5]1",null,-0.1728378302],[-0.1592675063,304.9284494111,8,"completed",-5.34224,8.0,4,"C1=CCC(C2=CCC=C2NC2=CCC=C2C2=CC=CC2)=C1","C1=CCC(C2=CCN=C2NC2=NCC=C2C2=CC=CC2)=C1",{},"[chr5,CH1r5:1]>>[n:1]",null,-0.3489049525],[-0.1594157971,191.2055559036,8,"completed",-5.35282,8.0,5,"O=c1ccc(Nc2cc(C3=CCC=C3)cc(C3=CCC=C3)c2)c[nH]1","O=c1cnc(Nc2cc(C3=CCC=C3)cc(C3=CCC=C3)c2)c[nH]1",{},"[ch&r6:0]>>[nr6:0]",null,-0.2605366793],[-0.1594257717,165.7692603116,8,"completed",-5.118772,8.0,4,"C1=CCC(C2=CCC=C2NC2=CCC=C2C2=CC=CC2)=C1","C1=CCC(C2=NCC=C2NC2=CCN=C2C2=CC=CC2)=C1",{},"[chr5,CH1r5:1]>>[n:1]",null,-0.1662892594],[-0.159566289,157.5565663763,8,"completed",-5.205988,8.0,8,"C(=Cc1cc(C=Cc2ccccc2)cc(-c2c[nH]cn2)c1)c1ccccc1","C1=CCC(C=Cc2cc(C=CC3=CC=CC3)cc(-c3c[nH]cn3)c2)=C1",{},"[c:0]1[ch:1][ch][c:3][c!r5:4][c!r5:5]1>>[c:0]1[CH2:1][c:3][c:4][c:5]1",null,-0.1741506966],[-0.1596277628,129.0798198646,8,"completed",-5.1748,8.0,3,"C(#Cc1ccc2ccccc2c1)c1ccc2ccccc2c1","C(#Cc1ccc2c(c1)=CCC=2)c1ccc2c(c1)=CCC=2",{},"[c:0]1[ch:1][ch][c:3][c!r5:4][c!r5:5]1>>[c:0]1[CH2:1][c:3][c:4][c:5]1",null,-0.1392952601],[-0.159713838,186.5115837612,8,"completed",-5.076176,8.0,4,"C1=CC(Nc2cc(-c3ccccn3)cc(-c3ccccn3)c2)=CC1","c1ccc(-c2cc(Nc3ccsc3)cc(-c3ccccn3)c2)nc1",{},"[#6H2r5:1]>>[S:1]",null,-0.1872556716],[-0.1597733888,140.0501586237,8,"completed",-5.176824,8.0,4,"C1=CCC(Nc2cc(C3=NCC=C3)cc(C3=NCC=C3)c2)=C1","C1=CC(c2cc(NC3=CC=NC3)cc(C3=NCC=C3)c2)=NC1",{},"[chr5,CH1r5:1]>>[n:1]",null,-0.1500199692],[-0.1598015171,117.5019157165,8,"completed",-4.962004,8.0,4,"C1=CC(NC2=CCC(C3=CC(NC4=CCC=C4)=CC3)=C2)=CC1","C1=NCC=C1NC1=CCC(C2=CC(NC3=CCN=C3)=CC2)=C1",{},"[chr5,CH1r5:1]>>[n:1]",null,-0.1521108781],[-0.1598332049,184.8822227459,8,"completed",-5.053176,8.0,4,"C1=CN=C(Nc2cc(-c3ccccc3)cc(-c3ccccc3)c2)C1","c1ccc(-c2cc(Nc3ncc[nH]3)cc(-c3ccccc3)c2)cc1",{},"[#6H2r5:1]>>[NH:1]",null,-0.1877651589],[-0.1598338588,183.8169842027,8,"completed",-5.293388,8.0,5,"C1=CC(C=CC2=NCC(C3=CC(C=CC4=CCC=C4)=NC3)=C2)=CC1","C1=CC(C=Cc2cc(-c3cc(C=CC4=CCC=C4)n[nH]3)[nH]n2)=CC1",{},"[#6H2r5:1]>>[NH:1]",null,-0.2282852465],[-0.1598485906,160.6491832195,8,"completed",-4.966144,8.0,4,"C1=CC(Nc2cccc(NC3=CCC=C3)c2C2=NCC=C2)=CC1","C1=CC(Nc2cccc(NC3=CCC=C3)c2C2=NCN=C2)=CC1",{},"[chr5,CH1r5:1]>>[n:1]",null,-0.1859776872],[-0.1599372516,190.4481580969,8,"completed",-5.107456,8.0,4,"C1=CCC(Nc2nc(C3=CC=CC3)cc(C3=CC=CC3)n2)=C1","C1=CCC(c2cc(C3=CC=CC3)nc(Nc3cccs3)n2)=C1",{},"[#6H2r5:1]>>[S:1]",null,-0.1905196603],[-0.1599441538,131.8042330767,8,"completed",-5.237176,8.0,4,"C1=CC(Nc2cc(-c3ccco3)cc(-c3ccco3)c2)=CC1","C1=NCC=C1Nc1cc(-c2ccco2)cc(-c2ccco2)c1",{},"[chr5,CH1r5:1]>>[n:1]",null,-0.1630730229],[-0.1603476128,144.3249684242,8,"completed",-5.044896,8.0,3,"c1ccc2cc(-c3ccc4ccccc4c3)ccc2c1","C1=c2ccc(-c3ccc4c(c3)=CCC=4)cc2=CC1",{},"[c:0]1[ch:1][ch][c:3][c!r5:4][c!r5:5]1>>[c:0]1[CH2:1][c:3][c:4][c:5]1",null,-0.1493906202],[-0.1605542359,143.1602772289,8,"completed",-5.057132,8.0,4,"C1=CC(NC2=CCC(C3=CC(NC4=CCC=C4)=CC3)=C2)=CC1","C1=CC(NC2=NCC(C3=CC(NC4=CCC=C4)=NC3)=C2)=CC1",{},"[chr5,CH1r5:1]>>[n:1]",null,-0.1462713951],[-0.1605616236,160.6338424095,8,"completed",-5.197616,8.0,8,"C(=Cc1cc(-c2cc[nH]c2)cc(C=Cc2ccccc2)n1)c1ccccc1","C1=CCC(C=Cc2cc(-c3cc[nH]c3)cc(C=CC3=CC=CC3)n2)=C1",{},"[c:0]1[ch:1][ch][c:3][c!r5:4][c!r5:5]1>>[c:0]1[CH2:1][c:3][c:4][c:5]1",null,-0.1745634103],[-0.1607244402,134.8290015345,8,"completed",-4.899628,8.0,3,"C(#Cc1ccc2ccc(C#CC3=CCC=C3)cc2c1)C1=CCC=C1","C(#Cc1ccc2ccc(C#CC3=CSCS3)cc2c1)C1=CSCS1",{},"[CH,ch:0]1=[C,c:1][C,c:2]=[CH,ch:3][*:4]1>>[S:0]1[*:1]=,:[*:2][S:3][*:4]1",null,-0.194555492],[-0.1607539811,112.4718036041,8,"completed",-5.06486,8.0,3,"C1=c2ccccc2=C(NC2=c3ccccc3=CC2)C1","c1ccc2c(c1)=NCC=2NC1=c2ccccc2=NC1",{},"[chr5,CH1r5:1]>>[n:1]",null,-0.1151302228],[-0.1608426613,133.0568038191,8,"completed",-4.860804,8.0,3,"C(#Cc1cc(C2=CCC=C2)cc(C2=CCC=C2)c1)c1ccccc1","C(#Cc1cc(C2=CSCS2)cc(C2=CSCS2)c1)c1ccccc1",{},"[CH,ch:0]1=[C,c:1][C,c:2]=[CH,ch:3][*:4]1>>[S:0]1[*:1]=,:[*:2][S:3][*:4]1",null,-0.2138675501],[-0.1610245397,121.8972478268,8,"completed",-5.518972,8.0,5,"C1=CC(c2cc(Nc3ccns3)cc(C3=CCC=C3)c2)=CC1","C1=CC(c2cc(Nc3ncns3)cc(C3=CCC=C3)c2)=CC1",{},"[chr5,CH1r5:1]>>[n:1]",null,-0.3176040492],[-0.1610303657,95.890062695,8,"completed",-5.123188,8.0,4,"C1=CCC(NC2=CCC(C3=CC(NC4=CC=CC4)=CC3)=C2)=C1","C1=NCC(NC2=CCC(C3=CC(NC4=CC=NC4)=CC3)=C2)=C1",{},"[chr5,CH1r5:1]>>[n:1]",null,-0.0972541462],[-0.161251815,141.4358792963,8,"completed",-4.92916,8.0,4,"C1=CC(Nc2cc(NC3=CCC=C3)cc(C3=CCN=C3)c2)=CC1","C1=CC(Nc2cc(C3=CCN=C3)cc(NC3=CCC=C3)n2)=CC1",{},"[ch&r6:0]>>[nr6:0]",null,-0.1852171636],[-0.1613183819,183.0032736739,8,"completed",-5.093012,8.0,4,"C1=CC(C2=CCC=C2NC2=CCC=C2C2=CCC=C2)=CC1","C1=CC(C2=NCC=C2NC2=CCN=C2C2=CCC=C2)=CC1",{},"[chr5,CH1r5:1]>>[n:1]",null,-0.1830686372],[-0.1613658249,161.855277155,8,"completed",-5.397716,8.0,4,"C1=CC(C2=CCC=C2NC2=CCC=C2C2=CCC=C2)=CC1","C1=CC(C2=CCN=C2NC2=NCC=C2C2=CCC=C2)=CC1",{},"[chr5,CH1r5:1]>>[n:1]",null,-0.2638715424],[-0.1613697184,161.9228224744,8,"completed",-5.233772,8.0,6,"C(=Cc1cc2c(cc1C=CC1=CCC=N1)=CCC=2)C1=CCC=N1","C(=Cc1cc2cocc2cc1C=CC1=CCC=N1)C1=CCC=N1",{},"[#6H2r5:1]>>[O:1]",null,-0.1870495254],[-0.1614094971,140.3873597767,8,"completed",-5.2392,8.0,5,"C1=CCC(c2cc(Nc3cnc[nH]3)cc(C3=CC=CC3)c2)=C1","C1=CCC(c2cc(Nc3nnc[nH]3)cc(C3=CC=CC3)c2)=C1",{},"[chr5,CH1r5:1]>>[n:1]",null,-0.1708893337],[-0.1614240695,211.9090681175,8,"completed",-5.17894,8.0,4,"C1=CC(Nc2cc(-c3ccoc3)cc(-c3ccoc3)c2)=CC1","c1cc(Nc2cc(-c3ccoc3)cc(-c3ccoc3)c2)co1",{},"[#6H2r5:1]>>[O:1]",null,-0.2189952048],[-0.1614605398,179.814980916,8,"completed",-5.247756,8.0,5,"C1=CC(C=CC2=CC(C3=NCC(C=CC4=CCC=C4)=C3)=NC2)=CC1","C1=CC(C=Cc2cc(-c3cc(C=CC4=CCC=C4)[nH]n3)n[nH]2)=CC1",{},"[#6H2r5:1]>>[NH:1]",null,-0.2074392122],[-0.1615079296,125.1279106388,8,"completed",-4.829892,8.0,7,"C1=CCC(c2cc(C=CC3=CCC=C3)cc(C=CC3=CCC=C3)c2)=C1","C1=CCC(c2cc(C=CC3=CSCS3)cc(C=CC3=CSCS3)c2)=C1",{},"[CH,ch:0]1=[C,c:1][C,c:2]=[CH,ch:3][*:4]1>>[S:0]1[*:1]=,:[*:2][S:3][*:4]1",null,-0.2267301844],[-0.16163398,181.5276141423,8,"completed",-5.179676,8.0,4,"C1=CC(Nc2cc(C3=CN=CC3)cc(C3=CN=CC3)c2)=CC1","C1=NC=C(c2cc(Nc3ccsc3)cc(C3=CN=CC3)c2)C1",{},"[#6H2r5:1]>>[S:1]",null,-0.1899024079],[-0.1616464305,206.0244533274,8,"completed",-4.994388,8.0,5,"C(#CC1=CC(C2=NCC=C2)=CC1)C1=CC(C2=NCC=C2)=CC1","C(#CC1=CC(c2cc[nH]n2)=CC1)C1=CC(c2cc[nH]n2)=CC1",{},"[#6H2r5:1]>>[NH:1]",null,-0.2188869199],[-0.1617464548,185.7964622223,8,"completed",-5.18032,8.0,4,"C1=CCC(c2cc(NC3=CN=CC3)cc(C3=CC=CC3)c2)=C1","C1=CN=C(c2cc(NC3=CN=CC3)cc(C3=NC=CC3)c2)C1",{},"[chr5,CH1r5:1]>>[n:1]",null,-0.1941171387],[-0.161849639,149.5802635599,8,"completed",-4.98482,8.0,4,"C1=CCC(Nc2cc(NC3=CC=CC3)cc(C3=CCC=C3)c2)=C1","C1=CC(c2cc(NC3=CN=CC3)cc(NC3=CN=CC3)c2)=CC1",{},"[chr5,CH1r5:1]>>[n:1]",null,-0.1699258871],[-0.1620901262,206.976663812,8,"completed",-5.12374,8.0,4,"C1=CCC(Nc2cc(C3=CC=CC3)cc(C3=CC=CC3)c2)=C1","C1=CCC(Nc2cc(C3=CC=NC3)cc(C3=CC=NC3)c2)=C1",{},"[chr5,CH1r5:1]>>[n:1]",null,-0.2076427155],[-0.1621296579,109.8648627526,8,"completed",-5.216292,8.0,4,"C1=CCC(Nc2cc(NC3=CC=CC3)cc(C3=CCC=C3)c2)=C1","C1=CC(c2cc(NC3=CC=NC3)cc(NC3=CC=NC3)c2)=CC1",{},"[chr5,CH1r5:1]>>[n:1]",null,-0.1367368436],[-0.1621428047,149.8896797565,8,"completed",-4.899536,8.0,4,"C1=CCC(C2=CCC=C2NC2=CCC=C2C2=CC=CC2)=C1","C1=NC=C(C2=CCC=C2NC2=CCC=C2C2=CN=CC2)C1",{},"[chr5,CH1r5:1]>>[n:1]",null,-0.2053240502],[-0.1622336727,132.7547689102,8,"completed",-5.3519,8.0,3,"C(=Cc1ccccc1)C1=CC(C2=CCC(C=Cc3ccccc3)=C2)=CC1","C(=Cc1ccccn1)C1=CC(C2=CCC(C=Cc3ccccn3)=C2)=CC1",{},"[ch&r6:0]>>[nr6:0]",null,-0.2207172344],[-0.1623259419,130.4045329245,8,"completed",-5.265236,8.0,6,"C1=NC(N(c2ccccc2)c2ccccc2)=NC1","c1ccc(N(c2ccccc2)c2ncsn2)cc1",{},"[#6H2r5:1]>>[S:1]",null,-0.1743094395],[-0.1624079836,142.409140657,8,"completed",-5.088136,8.0,3,"c1ccc2c[nH]cc2c1","C(=Cc1cc2c[nH]cc2cc1C=Cc1ccccc1)c1ccccc1",{},"[ch&r6,CH1&r5:1]>>[*:1](-C=C-c1ccccc1)",null,-0.1426510885],[-0.1624567253,125.7658820016,8,"completed",-5.419152,8.0,4,"C1=CCC(c2cc(Nc3ccccn3)cc(C3=CC=CC3)c2)=C1","C1=CCC(c2cc(Nc3ncccn3)cc(C3=CC=CC3)c2)=C1",{},"[ch&r6:0]>>[nr6:0]",null,-0.256373705],[-0.1624628979,142.5725985506,8,"completed",-4.90202,8.0,4,"c1ccc(N(c2ccccc2)c2cc[nH]c2)cc1","c1ccc(N(c2ccccc2)c2cc[nH]n2)cc1",{},"[chr5,CH1r5:1]>>[n:1]",null,-0.1988291358],[-0.1625234585,154.3984930428,8,"completed",-4.974056,8.0,4,"C1=CC(Nc2cc(NC3=CCC=C3)cc(C3=CCC=C3)c2)=CC1","C1=CC(c2cc(Nc3ccoc3)cc(Nc3ccoc3)c2)=CC1",{},"[#6H2r5:1]>>[O:1]",null,-0.1777954479],[-0.1626992307,208.7973842336,8,"completed",-5.0161,8.0,3,"C1=CC(Nc2cccc(NC3=CCC=C3)c2)=CC1","c1cc(Nc2ccoc2)cc(Nc2ccoc2)c1",{},"[#6H2r5:1]>>[O:1]",null,-0.216899886],[-0.1627747001,134.94469192,8,"completed",-4.930724,8.0,4,"C1=CC(Nc2cccc(NC3=CCC=C3)c2-c2ccccn2)=CC1","C1=CC(Nc2cccc(NC3=CCC=C3)c2-c2cnccn2)=CC1",{},"[ch&r6:0]>>[nr6:0]",null,-0.1795848221],[-0.1628118384,255.7067250112,8,"completed",-5.023368,8.0,3,"C1=CC(=C2C=CC(Nc3ccccc3)=C2)C=C1Nc1ccccc1","C1=NC(=C2C=C(Nc3ccccc3)C=N2)C=C1Nc1ccccc1",{},"[chr5,CH1r5:1]>>[n:1]",null,-0.261272724],[-0.1628369398,70.6983513637,8,"completed",-5.15824,8.0,3,"C1=CC(C2=NCC=C2)=NC1","C1=C(Nc2ccccc2)C(C2=NCC=C2Nc2ccccc2)=NC1",{},"[ch&r6,CH1&r5:1]>>[*:1](-N-c1ccccc1)",null,-0.0816105796],[-0.1628422435,170.5340775996,8,"completed",-5.406272,8.0,4,"C1=CC(c2cc(Nc3cccnc3)cc(C3=CCC=C3)c2)=CC1","C1=CC(c2cc(Nc3cnccn3)cc(C3=CCC=C3)c2)=CC1",{},"[ch&r6:0]>>[nr6:0]",null,-0.2739436351],[-0.1629057983,152.4987093963,8,"completed",-5.235796,8.0,4,"C1=CCC(c2cc(Nc3ccsc3)cc(C3=CC=CC3)c2)=C1","C1=CCC(c2cc(Nc3ccsc3)cc(C3=CC=CC3)n2)=C1",{},"[ch&r6:0]>>[nr6:0]",null,-0.1796989918],[-0.1630517754,183.9137753555,8,"completed",-5.149408,8.0,5,"C1=CC(C2=CC(C=CC3=CCC(C4=CCC=C4)=C3)=CC2)=CC1","C(=CC1=CCC(c2ccsc2)=C1)C1=CCC(c2ccsc2)=C1",{},"[#6H2r5:1]>>[S:1]",null,-0.1871374909],[-0.1630621361,154.7182050597,8,"completed",-4.959428,8.0,4,"C1=CC(Nc2cccc(NC3=CCC=C3)c2-c2ccccn2)=CC1","C1=CC(Nc2cccc(NC3=CCC=C3)c2-c2ccncn2)=CC1",{},"[ch&r6:0]>>[nr6:0]",null,-0.1833585605],[-0.1630626597,202.6911927845,8,"completed",-5.02944,8.0,5,"C(=CC1=CCC(C2=CC(C=CC3=CCN=C3)=CC2)=C1)C1=CCN=C1","C(=Cc1cn[nH]c1)C1=CCC(C2=CC(C=Cc3cn[nH]c3)=CC2)=C1",{},"[#6H2r5:1]>>[NH:1]",null,-0.2086223605],[-0.1630831589,172.9914640437,8,"completed",-4.755096,8.0,4,"C1=CCC(C2=CC(NC3=CCC(C4=CC=CC4)=C3)=CC2)=C1","C1=CCC(C2=NC(NC3=CCC(C4=CC=CC4)=N3)=CC2)=C1",{},"[chr5,CH1r5:1]>>[n:1]",null,-0.2970115209],[-0.1631338659,215.4852945349,8,"completed",-5.213532,8.0,4,"C1=CCC(Nc2cc(C3=CCN=C3)cc(C3=CCN=C3)c2)=C1","C1=NCC=C1c1cc(Nc2ccco2)cc(C2=CCN=C2)c1",{},"[#6H2r5:1]>>[O:1]",null,-0.2296731907],[-0.163206871,168.9911501275,8,"completed",-5.090436,8.0,3,"c1ccc(Nc2cc(Nc3ccccc3)cc(-c3ccccc3)c2)cc1","O=c1ccocc1-c1cc(Nc2ccccc2)cc(Nc2ccccc2)c1",{},"[ch:1]1[c:2][c:3][ch:4][c:5][c:6]1>>[o:1]1[c:2][c:3][C:4](=O)[c:5][c:6]1",null,-0.1691237097],[-0.1632183025,105.426842489,8,"completed",-5.422648,8.0,5,"C1=CC(c2cc(Nc3ccns3)cc(C3=CCC=C3)c2)=CC1","C1=CC(c2cc(Nc3cnns3)cc(C3=CCC=C3)c2)=CC1",{},"[chr5,CH1r5:1]>>[n:1]",null,-0.2492482051],[-0.1632259372,196.9268249361,8,"completed",-5.016836,8.0,4,"C1=CCC(Nc2cc(C3=NCC=C3)cc(C3=NCC=C3)c2)=C1","C1=CC(c2cc(NC3=CN=CC3)cc(C3=NCC=C3)c2)=NC1",{},"[chr5,CH1r5:1]>>[n:1]",null,-0.2053512535],[-0.1632757292,144.3276737203,8,"completed",-4.629976,8.0,8,"C1=CC(C=Cc2cc(C=CC3=CCC=C3)cc(C3=CSSS3)c2)=CC1","C1=CC(C=Cc2cc(C=CC3=CCC=C3)cc(C3=NSSS3)c2)=CC1",{},"[chr5,CH1r5:1]>>[n:1]",null,-0.3592805757],[-0.1634805234,145.3871063179,8,"completed",-5.249872,8.0,4,"C1=CCC(c2cc(NC3=CCC=C3)cc(C3=CC=CC3)c2)=C1","C1=CC(Nc2cc(C3=CC=NC3)cc(C3=CC=NC3)c2)=CC1",{},"[chr5,CH1r5:1]>>[n:1]",null,-0.1792863707],[-0.1635002384,186.7913124475,8,"completed",-5.191452,8.0,6,"C1=CCC(C2=CC(C3=CCC(C4=CC=CC4)=C3)=CC2)=C1","C1=C(C2=CCC(c3cccs3)=C2)C=C(c2cccs2)C1",{},"[#6H2r5:1]>>[S:1]",null,-0.197456562],[-0.1635845176,177.5200634278,8,"completed",-5.107456,8.0,4,"C1=CC(Nc2cc(-c3ccccn3)cc(-c3ccccn3)c2)=CC1","c1ccc(-c2cc(Nc3ccoc3)cc(-c3ccccn3)c2)nc1",{},"[#6H2r5:1]>>[O:1]",null,-0.1775967707],[-0.1635949173,172.5294248686,8,"completed",-5.167072,8.0,7,"C1=CCC(c2cc(C=Cc3cc[nH]c3)cc(C=Cc3cc[nH]c3)c2)=C1","C1=CCC(c2cc(C=Cc3c[nH]cn3)cc(C=Cc3c[nH]cn3)c2)=C1",{},"[chr5,CH1r5:1]>>[n:1]",null,-0.1788036423],[-0.1638099626,229.6209462267,8,"completed",-5.230092,8.0,3,"C1=CC(=C2C=CC(C=Cc3ccccc3)=C2)C=C1C=Cc1ccccc1","C1=CC(C=CC2=CC(=C3C=CC(C=CC4=CCC=C4)=C3)C=C2)=CC1",{},"[c:0]1[ch:1][ch][c:3][c!r5:4][c!r5:5]1>>[c:0]1[CH2:1][c:3][c:4][c:5]1",null,-0.2470192379],[-0.1639252465,249.1975390379,8,"completed",-4.684348,8.0,5,"C(=CC1=CCC=N1)C1=CC(C2=CCC(C=CC3=CCC=N3)=C2)=CC1","C(=Cc1cc(-c2c[nH]c(C=CC3=CCC=N3)c2)c[nH]1)C1=CCC=N1",{},"[#6H2r5:1]>>[NH:1]",null,-0.3830862046],[-0.1640054285,132.884150428,8,"completed",-5.262476,8.0,4,"c1ccc(-c2cc(Nc3cc[nH]c3)cc(-c3ccccc3)n2)cc1","c1ccc(-c2cc(Nc3cc[nH]n3)cc(-c3ccccc3)n2)cc1",{},"[chr5,CH1r5:1]>>[n:1]",null,-0.1749098002],[-0.1640192589,150.4030816758,8,"completed",-5.22126,8.0,3,"C(#CC1=CCC(c2ccccc2)=C1)C1=CCC(c2ccccc2)=C1","C(#CC1=CCC(C2=CCC=C2)=C1)C1=CCC(C2=CCC=C2)=C1",{},"[c:0]1[ch:1][ch][c:3][c!r5:4][c!r5:5]1>>[c:0]1[CH2:1][c:3][c:4][c:5]1",null,-0.172702174],[-0.1640729657,175.7038140994,8,"completed",-5.1955,8.0,6,"C1=CCC(C2=CC(C=CC3=CCC(C4=CC=CC4)=C3)=CC2)=C1","C(=CC1=CCC(c2ccco2)=C1)C1=CCC(c2ccco2)=C1",{},"[#6H2r5:1]>>[O:1]",null,-0.1879913636],[-0.1640803306,162.4104279664,8,"completed",-5.252172,8.0,4,"C1=CCC(Nc2cc(C3=CC=CC3)nc(C3=CC=CC3)c2)=C1","C1=CCC(c2cc(Nc3ccco3)cc(C3=CC=CC3)n2)=C1",{},"[#6H2r5:1]>>[O:1]",null,-0.1942260094],[-0.1641358602,100.6932612612,8,"completed",-5.421636,8.0,3,"C1=NCC=C1C1=CCN=C1","C1=C(C2=CCN=C2Nc2ccccc2)C(Nc2ccccc2)=NC1",{},"[ch&r6,CH1&r5:1]>>[*:1](-N-c1ccccc1)",null,-0.2466363597],[-0.1641522959,146.24554281,8,"completed",-5.202584,8.0,3,"O=c1ccc(-c2c(Nc3ccccc3)cccc2Nc2ccccc2)co1","O=c1ccc(-c2c(NC3=CCC=C3)cccc2NC2=CCC=C2)co1",{},"[c:0]1[ch:1][ch][c:3][c!r5:4][c!r5:5]1>>[c:0]1[CH2:1][c:3][c:4][c:5]1",null,-0.1629241006],[-0.1641579734,76.8176579597,8,"completed",-4.948112,8.0,5,"C1=c2cc3nc4ccccc4nc3cc2=CC1","c1ccc2nc3cc4c[nH]cc4cc3nc2c1",{},"[#6H2r5:1]>>[NH:1]",null,-0.131168728],[-0.1642114336,167.1791139257,8,"completed",-5.21758,8.0,5,"C1=CC(C=Cc2cc(-c3csc(C=CC4=CCC=C4)c3)cs2)=CC1","C(=Cc1cc(-c2csc(C=CC3=CCC=N3)c2)cs1)C1=CCC=N1",{},"[chr5,CH1r5:1]>>[n:1]",null,-0.186341444],[-0.1642719761,142.2093981632,8,"completed",-5.34684,8.0,8,"C1=CC(C=Cc2cc(C=CC3=CCC=C3)cc(-c3c[nH]cn3)c2)=CC1","C(=Cc1cc(C=CC2=CCC=N2)cc(-c2c[nH]cn2)c1)C1=CCC=N1",{},"[chr5,CH1r5:1]>>[n:1]",null,-0.2237838374],[-0.1643041524,201.1826421885,8,"completed",-5.042596,8.0,4,"C1=CC(Nc2cc(C3=CCC=N3)cc(C3=CCC=N3)c2)=CC1","C1=NC(c2cc(Nc3ccoc3)cc(C3=CCC=N3)c2)=CC1",{},"[#6H2r5:1]>>[O:1]",null,-0.2051563134],[-0.1643493121,108.0756700142,8,"completed",-4.955012,8.0,4,"C1=CC(NC2=CC(C3=CCC(NC4=CCC=C4)=C3)=CC2)=CC1","C1=CC(NC2=CC(C3=NCC(NC4=CCC=C4)=C3)=NC2)=CC1",{},"[chr5,CH1r5:1]>>[n:1]",null,-0.1482595539],[-0.1644073242,159.5258432724,8,"completed",-5.179584,8.0,4,"C1=NC=C(N(c2ccccc2)c2ccccc2)C1","c1ccc(N(c2ccccc2)c2cnco2)cc1",{},"[#6H2r5:1]>>[O:1]",null,-0.1689732673],[-0.1645362098,154.0041653379,8,"completed",-4.957588,8.0,4,"C1=NCC=C1c1cc(Nc2ccccc2)nc(Nc2ccccc2)c1","C1=CCC(Nc2cc(C3=CCN=C3)cc(NC3=CC=CC3)n2)=C1",{},"[c:0]1[ch:1][ch][c:3][c!r5:4][c!r5:5]1>>[c:0]1[CH2:1][c:3][c:4][c:5]1",null,-0.1834531549],[-0.1646944997,183.3915659142,8,"completed",-5.060904,8.0,4,"O=c1ccc(-c2cc(Nc3ccccc3)cc(Nc3ccccc3)c2)c[nH]1","O=c1ccc(-c2cc(NC3=CC=CC3)cc(NC3=CC=CC3)c2)c[nH]1",{},"[c:0]1[ch:1][ch][c:3][c!r5:4][c!r5:5]1>>[c:0]1[CH2:1][c:3][c:4][c:5]1",null,-0.185422302],[-0.1648885489,106.7203783583,8,"completed",-5.209208,8.0,3,"c1ccc(Nc2cccc(Nc3ccccc3)c2-c2ccccc2)cc1","c1ccc(-c2c(Nc3ccccn3)cccc2Nc2ccccn2)cc1",{},"[ch&r6:0]>>[nr6:0]",null,-0.1312751649],[-0.1649443898,225.7827506564,8,"completed",-5.086112,8.0,3,"c1ccc(Nc2ccc(-c3ccc(Nc4ccccc4)cc3)cc2)cc1","c1ccc(Nc2ccc(-c3ccc(Nc4ccccn4)cc3)cc2)nc1",{},"[ch&r6:0]>>[nr6:0]",null,-0.2259919468],[-0.1651775791,168.2706746552,8,"completed",-5.127144,8.0,4,"C1=CCC(C2=CCC(NC3=CC(C4=CC=CC4)=CC3)=C2)=C1","C1=CCC(C2=CCC(NC3=NC(C4=CC=CC4)=CC3)=N2)=C1",{},"[chr5,CH1r5:1]>>[n:1]",null,-0.1693400436],[-0.1652028526,214.7404810258,8,"completed",-4.678184,8.0,8,"C1=CC(C=Cc2cc(C3=CSCS3)cc(C=CC3=CCC=C3)n2)=CC1","C1=CC(C=Cc2cc(C3=CSSS3)cc(C=CC3=CCC=C3)n2)=CC1",{},"[#6H2r5:1]>>[S:1]",null,-0.3651007474],[-0.1652571145,188.223857814,8,"completed",-4.86614,8.0,3,"C1=CC(c2ccccc2Nc2ccccc2C2=CCC=C2)=CC1","C1=NC(c2ccccc2Nc2ccccc2C2=CCC=N2)=CC1",{},"[chr5,CH1r5:1]>>[n:1]",null,-0.2494525315],[-0.1652845496,299.9643955016,8,"completed",-4.397492,8.0,4,"C1=CCC(NC2=CC(=C3C=CC=C3)C=C2NC2=CC=CC2)=C1","C1=CCC(NC2=CC(=C3OC=CO3)C=C2NC2=CC=CC2)=C1",{},"[CH,ch:0]1=[C,c:1][C,c:2]=[CH,ch:3][*:4]1>>[O:0]1[*:1]=,:[*:2][O:3][*:4]1",null,-0.5760227502],[-0.1652969138,170.9547138776,8,"completed",-5.124108,8.0,6,"C1=CCC(C2=CCC(C=CC3=CC(C4=CC=CC4)=CC3)=C2)=C1","C(=CC1=CC(c2cccs2)=CC1)C1=CC(c2cccs2)=CC1",{},"[#6H2r5:1]>>[S:1]",null,-0.1717856224],[-0.1653084046,187.8945142275,8,"completed",-5.163852,8.0,6,"O=c1ccc2cc3cc4c(cc3cc2[nH]1)=CCC=4","O=c1cnc2cc3cc4c(cc3cc2[nH]1)=CCC=4",{},"[ch&r6:0]>>[nr6:0]",null,-0.1931375589],[-0.1653567051,163.6047063349,8,"completed",-4.78656,8.0,7,"C1=CC(C=Cc2cc(C=CC3=CCC=C3)cc(C3=CSCS3)c2)=CC1","C1=CC(C=Cc2cc(C=CC3=CCC=C3)cc(C3=CSOS3)c2)=CC1",{},"[#6H2r5:1]>>[O:1]",null,-0.2736902819],[-0.1653732107,204.4067673349,8,"completed",-5.17848,8.0,4,"C1=CC(c2cc(NC3=CN=CC3)cc(C3=CCC=C3)c2)=CC1","C1=NC=C(Nc2cc(C3=CCN=C3)cc(C3=CCN=C3)c2)C1",{},"[chr5,CH1r5:1]>>[n:1]",null,-0.211660319],[-0.1653986166,149.9029825567,8,"completed",-5.36248,8.0,8,"C1=CC(C=Cc2cc(-c3cc[nH]c3)cc(C=CC3=CCC=C3)n2)=CC1","C(=Cc1cc(-c2cc[nH]c2)cc(C=CC2=CCC=N2)n1)C1=CCC=N1",{},"[chr5,CH1r5:1]>>[n:1]",null,-0.2371282815],[-0.1047518498,102.7417292208,9,"completed",-5.10212,9.0,6,"c1cc2cc3cc4c[nH]cc4cc3cc2cn1","c1cc2nc3cc4c[nH]cc4cc3nc2cn1",{},"[ch&r6:0]>>[nr6:0]",null,-0.1027524461],[-0.1196716223,175.2503799542,9,"completed",-5.05198,9.0,6,"c1cnc2cc3cc4c[nH]cc4cc3cc2c1","c1cnc2nc3cc4c[nH]cc4cc3nc2c1",{},"[ch&r6:0]>>[nr6:0]",null,-0.1784449402],[-0.122513732,155.6091097191,9,"completed",-5.047196,9.0,8,"C1=CC(C=Cc2cc(C=CC3=CCC=C3)cc(C3=CSOS3)c2)=CC1","C1=CC(C=Cc2cc(C=CC3=CCC=C3)cc(C3=NSOS3)c2)=CC1",{},"[chr5,CH1r5:1]>>[n:1]",null,-0.1599388746],[-0.1229626782,74.5192654986,9,"completed",-5.205896,9.0,5,"C1=c2cc3nc4ccccc4nc3cc2=CC1","c1ccc2nc3cc4cscc4cc3nc2c1",{},"[#6H2r5:1]>>[S:1]",null,-0.1051092894],[-0.1231626009,111.3518716333,9,"completed",-5.02392,9.0,5,"C1=c2cc3cc4ccccc4cc3cc2=CC1","C1=c2cc3nc4ccccc4nc3cc2=CC1",{},"[ch&r6:0]>>[nr6:0]",null,-0.123431928],[-0.1285335627,90.4544950778,9,"completed",-4.9402,9.0,6,"c1cc2cc3cc4c[nH]cc4cc3cc2s1","c1cc2nc3cc4c[nH]cc4cc3nc2s1",{},"[ch&r6:0]>>[nr6:0]",null,-0.1438564398],[-0.1294093594,149.9654891629,9,"completed",-4.697964,9.0,9,"C1=CC(C=Cc2cc(C=CC3=CCC=C3)cc(C3=NSSS3)c2)=CC1","C(=Cc1cc(C=Cc2ccccc2)cc(C2=NSSS2)c1)c1ccccc1",{},"[CH2:0]1[c,C:1]-,=,:[c,C:2]-,=,:[c,C:3]-,=,:[c,C:4]1>>[ch:0]1c[c:1][c:2][c:3][c:4]1",null,-0.3188883678],[-0.1299641854,76.8929652819,9,"completed",-5.090436,9.0,5,"C1=c2nc3cc4ccccc4cc3nc2=CC1","c1ccc2cc3nc4c[nH]cc4nc3cc2c1",{},"[#6H2r5:1]>>[NH:1]",null,-0.0771838614],[-0.1305928649,133.0263450515,9,"completed",-5.087768,9.0,4,"C1=CCC(Nc2cc3c(cc2NC2=CC=CC2)=CCC=3)=C1","C1=NCC(Nc2cc3c(cc2NC2=CC=NC2)=CCC=3)=C1",{},"[chr5,CH1r5:1]>>[n:1]",null,-0.1333016248],[-0.1315418715,107.8532693458,9,"completed",-5.280784,9.0,3,"C1=CCC(Nc2ccc3ccc(NC4=CC=CC4)cc3c2)=C1","C1=NCC(Nc2ccc3ccc(NC4=CC=NC4)cc3c2)=C1",{},"[chr5,CH1r5:1]>>[n:1]",null,-0.1662736494],[-0.1322731704,121.750981014,9,"completed",-5.140484,9.0,3,"c1cnc2cccnc2c1","c1ccc(Nc2ccc3nc(Nc4ccccc4)ccc3n2)cc1",{},"[ch&r6,CH1&r5:1]>>[*:1](-N-c1ccccc1)",null,-0.1250055557],[-0.1323021314,174.6438142354,9,"completed",-5.13708,9.0,9,"C1=CCC(C=Cc2cc3c[nH]cc3cc2C=CC2=CC=CC2)=C1","C1=CN=C(C=Cc2cc3c[nH]cc3cc2C=CC2=NC=CC2)C1",{},"[chr5,CH1r5:1]>>[n:1]",null,-0.1765621018],[-0.1328637203,137.9545986904,9,"completed",-5.400844,9.0,8,"C1=CC(C=Cc2cc(C=CC3=CCC=C3)cc(-c3c[nH]cn3)c2)=CC1","C1=CC(C=Cc2cc(C=CC3=CCC=C3)nc(-c3c[nH]cn3)n2)=CC1",{},"[ch&r6:0]>>[nr6:0]",null,-0.2517537613],[-0.1348030009,146.9136927596,9,"completed",-4.870832,9.0,8,"C(=Cc1cc(C=Cc2ccccc2)cc(C2=CSCS2)c1)c1ccccc1","C(=Cc1cc(C=Cc2ccccc2)nc(C2=CSCS2)n1)c1ccccc1",{},"[ch&r6:0]>>[nr6:0]",null,-0.2175257215],[-0.1363835929,122.52660248,9,"completed",-5.168452,9.0,8,"C(=Cc1cc(C=Cc2ccccc2)cc(C2=CSCS2)c1)c1ccccc1","C(=Cc1cc(C=Cc2ccccc2)cc(C2=NSCS2)c1)c1ccccc1",{},"[chr5,CH1r5:1]>>[n:1]",null,-0.1315627216],[-0.1364361437,136.0003784001,9,"completed",-5.524216,9.0,7,"C1=CC(C=Cc2cc(C=CC3=CCC=C3)cc(C3=CCC=N3)c2)=CC1","C1=CC(C=Cc2cc(C=CC3=CCC=C3)nc(C3=CCC=N3)n2)=CC1",{},"[ch&r6:0]>>[nr6:0]",null,-0.3266131016],[-0.1374992116,133.3099785915,9,"completed",-5.116656,9.0,9,"C(=Cc1cc(C=Cc2ccccc2)cc(C2=NSCS2)c1)c1ccccc1","C1=CCC(C=Cc2cc(C=CC3=CC=CC3)cc(C3=NSCS3)c2)=C1",{},"[c:0]1[ch:1][ch][c:3][c!r5:4][c!r5:5]1>>[c:0]1[CH2:1][c:3][c:4][c:5]1",null,-0.1338188602],[-0.1389536777,188.0763740842,9,"completed",-5.19412,9.0,3,"C1=NCC=C1NC1=CCN=C1","C1=C(NC2=CCN=C2c2ccccc2)C(c2ccccc2)=NC1",{},"[cH&r6,CH&r5:1]>>[#6:1](-[c]1[ch]ccc[ch]1)",null,-0.199282272],[-0.1391666964,159.1443877785,9,"completed",-4.999908,9.0,3,"C1=NC(C2=CCC=N2)=CC1","C1=C(C2=CCC(Nc3ccccc3)=N2)N=C(Nc2ccccc2)C1",{},"[ch&r6,CH1&r5:1]>>[*:1](-N-c1ccccc1)",null,-0.1738848938],[-0.1393282696,124.8509191694,9,"completed",-5.005704,9.0,6,"C1=c2cc3nc4ccoc4nc3cc2=CC1","c1cc2nc3cc4c[nH]cc4cc3nc2o1",{},"[#6H2r5:1]>>[NH:1]",null,-0.1412257146],[-0.1393399102,142.7127871259,9,"completed",-5.506368,9.0,8,"C1=CC(C=Cc2cc(C=CC3=CCC=C3)nc(-c3cc[nH]c3)n2)=CC1","C1=CC(C=Cc2cc(C=CC3=CCC=C3)nc(-c3cn[nH]c3)n2)=CC1",{},"[chr5,CH1r5:1]>>[n:1]",null,-0.3182500052],[-0.1396771266,143.9843051608,9,"completed",-5.026864,9.0,4,"C1=CCC(C2=CCC=C2NC2=CCC=C2C2=CC=CC2)=C1","C1=NCC(C2=CCC=C2NC2=CCC=C2C2=CC=NC2)=C1",{},"[chr5,CH1r5:1]>>[n:1]",null,-0.1528150144],[-0.1401399366,139.9721943401,9,"completed",-5.249688,9.0,9,"C1=CCC(C=Cc2cc3c[nH]cc3cc2C=CC2=CC=CC2)=C1","C(=Cc1cc2c[nH]cc2cc1C=CC1=CC=NC1)C1=CC=NC1",{},"[chr5,CH1r5:1]>>[n:1]",null,-0.1748467869],[-0.1402233034,122.5113341131,9,"completed",-4.981416,9.0,3,"c1ccc(Nc2ccc3ccc(Nc4ccccc4)nc3n2)cc1","C1=CC(Nc2ccc3ccc(NC4=CCC=C4)nc3n2)=CC1",{},"[c:0]1[ch:1][ch][c:3][c!r5:4][c!r5:5]1>>[c:0]1[CH2:1][c:3][c:4][c:5]1",null,-0.1479847555],[-0.1406720222,151.3930599302,9,"completed",-5.437368,9.0,8,"C1=CC(C=Cc2cc(C=CC3=CCC=C3)cc(-c3cc[nH]n3)c2)=CC1","C1=CC(C=Cc2cc(C=CC3=CCC=C3)nc(-c3cc[nH]n3)n2)=CC1",{},"[ch&r6:0]>>[nr6:0]",null,-0.2805178615],[-0.1408922707,170.0006349292,9,"completed",-4.859792,9.0,8,"C(=Cc1cc(C=Cc2ccccc2)cc(C2=CSCS2)c1)c1ccccc1","C(=Cc1cc(C=Cc2ccccc2)cc(C2=CSOS2)c1)c1ccccc1",{},"[#6H2r5:1]>>[O:1]",null,-0.2391090937],[-0.1414556028,128.6763713929,9,"completed",-5.54878,9.0,7,"C1=CC(C=Cc2cc(C=CC3=CCC=C3)cc(-c3ccsc3)c2)=CC1","C1=CC(C=Cc2cc(C=CC3=CCC=C3)nc(-c3ccsc3)n2)=CC1",{},"[ch&r6:0]>>[nr6:0]",null,-0.3394780079],[-0.1418936952,125.4886534389,9,"completed",-5.008188,9.0,9,"C1=CCC(C=Cc2cc(C=CC3=CC=CC3)cc(C3=CSCS3)c2)=C1","C(=Cc1cc(C=CC2=CC=NC2)cc(C2=CSCS2)c1)C1=CC=NC1",{},"[chr5,CH1r5:1]>>[n:1]",null,-0.1409887562],[-0.1424294685,152.7525397378,9,"completed",-4.871016,9.0,3,"C1=CC(C=Cc2cccc(-c3cccc(C=CC4=CCC=C4)c3)c2)=CC1","C(=Cc1cccc(-c2cccc(C=CC3=CSCS3)c2)c1)C1=CSCS1",{},"[CH,ch:0]1=[C,c:1][C,c:2]=[CH,ch:3][*:4]1>>[S:0]1[*:1]=,:[*:2][S:3][*:4]1",null,-0.2214177902],[-0.1427826491,146.7950299174,9,"completed",-4.906068,9.0,3,"C(#Cc1cccc(-c2cccc(C#CC3=CCC=C3)c2)c1)C1=CCC=C1","C(#Cc1cccc(-c2cccc(C#CC3=CSCS3)c2)c1)C1=CSCS1",{},"[CH,ch:0]1=[C,c:1][C,c:2]=[CH,ch:3][*:4]1>>[S:0]1[*:1]=,:[*:2][S:3][*:4]1",null,-0.1999437294],[-0.1428134526,180.3166120924,9,"completed",-5.11408,9.0,9,"C1=CCC(C=Cc2cc3c[nH]cc3cc2C=CC2=CC=CC2)=C1","C(=Cc1cc2c[nH]cc2cc1C=CC1=CN=CC1)C1=CN=CC1",{},"[chr5,CH1r5:1]>>[n:1]",null,-0.1805857728],[-0.1438969186,136.3140134422,9,"completed",-5.233312,9.0,9,"C1=CCC(C=Cc2cc(C3=CSCS3)cc(C=CC3=CC=CC3)n2)=C1","C1=CCC(C=Cc2cc(C3=NSCS3)cc(C=CC3=CC=CC3)n2)=C1",{},"[chr5,CH1r5:1]>>[n:1]",null,-0.16519635],[-0.1443622208,127.4943759541,9,"completed",-5.373428,9.0,7,"C1=CC(C=Cc2cc(C=CC3=CCC=C3)cc(-c3cc[nH]c3)c2)=CC1","C1=CC(C=Cc2cc(C=CC3=CCC=C3)nc(-c3cc[nH]c3)n2)=CC1",{},"[ch&r6:0]>>[nr6:0]",null,-0.2299752656],[-0.1445978835,179.7717632169,9,"completed",-5.18998,9.0,9,"C1=CCC(C=Cc2cc3cscc3cc2C=CC2=CC=CC2)=C1","C(=Cc1cc2cscc2cc1C=Cc1cccs1)c1cccs1",{},"[#6H2r5:1]>>[S:1]",null,-0.190486543],[-0.1448706561,168.9834738632,9,"completed",-4.98942,9.0,8,"C(=Cc1cc(C2=CSCS2)cc(C=Cc2ccccc2)n1)c1ccccc1","C(=Cc1cc(C2=CSOS2)cc(C=Cc2ccccc2)n1)c1ccccc1",{},"[#6H2r5:1]>>[O:1]",null,-0.1858685107],[-0.1451998757,124.642573186,9,"completed",-5.583096,9.0,7,"C1=CCC(c2nc(C=CC3=CCC=C3)cc(C=CC3=CCC=C3)n2)=C1","C1=CC(C=Cc2cc(C=CC3=CCC=C3)nc(-c3cccs3)n2)=CC1",{},"[#6H2r5:1]>>[S:1]",null,-0.3604064736],[-0.146678178,176.2325956137,9,"completed",-4.990432,9.0,9,"C1=CCC(C=Cc2cc3c[nH]cc3cc2C=CC2=CC=CC2)=C1","C(=Cc1cc2c[nH]cc2cc1C=Cc1ccco1)c1ccco1",{},"[#6H2r5:1]>>[O:1]",null,-0.1921989844],[-0.1477171353,174.8652724065,9,"completed",-4.843048,9.0,3,"C1=NC(NC2=CCC=N2)=CC1","C1=C(NC2=CCC(c3ccccc3)=N2)N=C(c2ccccc2)C1",{},"[cH&r6,CH&r5:1]>>[#6:1](-[c]1[ch]ccc[ch]1)",null,-0.250858098],[-0.1479453186,141.8738937989,9,"completed",-5.546848,9.0,7,"C1=CCC(c2nc(C=CC3=CCC=C3)cc(C=CC3=CCC=C3)n2)=C1","C1=CCC(c2nc(C=CC3=CCC=N3)cc(C=CC3=CCC=N3)n2)=C1",{},"[chr5,CH1r5:1]>>[n:1]",null,-0.343464755],[-0.1484818101,145.8880038793,9,"completed",-5.194028,9.0,5,"C1=CC(c2cc(Nc3ncc[nH]3)cc(C3=CCC=C3)c2)=CC1","C1=CC(c2cc(Nc3nnc[nH]3)cc(C3=CCC=C3)c2)=CC1",{},"[chr5,CH1r5:1]>>[n:1]",null,-0.1600485221],[-0.1485867392,128.7656637974,9,"completed",-5.384652,9.0,7,"C1=CC(C=Cc2cc(C=CC3=CCC=C3)cc(-c3ccc[nH]3)c2)=CC1","C1=CC(C=Cc2cc(C=CC3=CCC=C3)nc(-c3ccc[nH]3)n2)=CC1",{},"[ch&r6:0]>>[nr6:0]",null,-0.2372418789],[-0.1487437727,155.1503166311,9,"completed",-5.129812,9.0,4,"C1=CC(C2=CCC(NC3=CC(C4=CCC=C4)=CC3)=C2)=CC1","C1=CC(C2=CCC(NC3=NC(C4=CCC=C4)=CC3)=N2)=CC1",{},"[chr5,CH1r5:1]>>[n:1]",null,-0.1565474716],[-0.1491084842,167.0438073821,9,"completed",-5.147752,9.0,3,"C1=c2ccccc2=CC1","C(=Cc1cc2c(cc1C=Cc1ccccc1)=CCC=2)c1ccccc1",{},"[ch&r6,CH1&r5:1]>>[*:1](-C=C-c1ccccc1)",null,-0.1703553868],[-0.1511176347,174.8848401909,9,"completed",-5.266708,9.0,8,"C1=NCC(N(c2ccccc2)c2ccccc2)=N1","c1ccc(N(c2ccccc2)c2ncn[nH]2)cc1",{},"[#6H2r5:1]>>[NH:1]",null,-0.2102440734],[-0.1515197451,171.6650222751,9,"completed",-5.256312,9.0,9,"C1=CCC(C=Cc2cc(C=CC3=CC=CC3)cc(-c3c[nH]cn3)c2)=C1","C1=CCC(C=Cc2cc(C=CC3=CC=CC3)cc(-c3nc[nH]n3)c2)=C1",{},"[chr5,CH1r5:1]>>[n:1]",null,-0.2035712802],[-0.1515609398,141.6952936014,9,"completed",-5.357144,9.0,8,"C1=CC(C=Cc2cc(C=CC3=CCC=C3)cc(-c3cc[nH]n3)c2)=CC1","C1=CC(C=Cc2cc(C=CC3=CCC=C3)cc(-c3nc[nH]n3)c2)=CC1",{},"[chr5,CH1r5:1]>>[n:1]",null,-0.2290804318],[-0.152560823,142.6707826369,9,"completed",-4.876812,9.0,3,"C(#Cc1cccc(C2=CCC=C2)c1)c1cccc(C2=CCC=C2)c1","C(#Cc1cccc(C2=CSCS2)c1)c1cccc(C2=CSCS2)c1",{},"[CH,ch:0]1=[C,c:1][C,c:2]=[CH,ch:3][*:4]1>>[S:0]1[*:1]=,:[*:2][S:3][*:4]1",null,-0.2115733089],[-0.152779602,175.1764412607,9,"completed",-5.198812,9.0,9,"C1=CCC(C=Cc2cc3c(cc2C=CC2=CC=CC2)=CCC=3)=C1","C1=CN=C(C=Cc2cc3c(cc2C=CC2=NC=CC2)=CCC=3)C1",{},"[chr5,CH1r5:1]>>[n:1]",null,-0.1883376041],[-0.1528543777,110.5909101942,9,"completed",-5.315836,9.0,4,"C(#Cc1cc2c[nH]cc2cc1C#CC1=CC=CC1)C1=CC=CC1","C(#Cc1cc2c[nH]cc2cc1C#CC1=CC=NC1)C1=CC=NC1",{},"[chr5,CH1r5:1]>>[n:1]",null,-0.1872353788],[-0.1529131012,156.8230132819,9,"completed",-5.379224,9.0,9,"C1=CCC(C=Cc2cc(C=CC3=CC=CC3)cc(-c3c[nH]cn3)c2)=C1","C1=CCC(C=Cc2cc(C=CC3=CC=CC3)nc(-c3c[nH]cn3)n2)=C1",{},"[ch&r6:0]>>[nr6:0]",null,-0.2505929332],[-0.1535942264,130.6162464819,9,"completed",-5.144072,9.0,3,"C1=C(Nc2ccccc2)CC=C1C1=CCC(Nc2ccccc2)=C1","C1=C(Nc2ccccc2)CN=C1C1=NCC(Nc2ccccc2)=C1",{},"[chr5,CH1r5:1]>>[n:1]",null,-0.1342101003],[-0.1539778141,138.0952420427,9,"completed",-5.283912,9.0,3,"C1=CCC(Nc2cccc(NC3=CC=CC3)c2-c2ccccc2)=C1","C1=NCC(Nc2cccc(NC3=CC=NC3)c2-c2ccccc2)=C1",{},"[chr5,CH1r5:1]>>[n:1]",null,-0.1887958461],[-0.154001025,140.300338726,9,"completed",-4.94986,9.0,6,"C1=Cc2cc3cc4c[nH]cc4cc3cc2C1","C1=Cc2nc3cc4c[nH]cc4cc3nc2C1",{},"[ch&r6:0]>>[nr6:0]",null,-0.1752991005],[-0.1549040174,127.4246151128,9,"completed",-5.595148,9.0,7,"C1=CC(C=Cc2cc(C=CC3=CCC=C3)cc(-c3ccco3)c2)=CC1","C1=CC(C=Cc2cc(C=CC3=CCC=C3)nc(-c3ccco3)n2)=CC1",{},"[ch&r6:0]>>[nr6:0]",null,-0.3692845625],[-0.1556117015,171.0693748426,9,"completed",-5.391644,9.0,7,"C1=CC(C=Cc2cc(C=CC3=CCC=C3)cc(C3=CCC=N3)c2)=CC1","C(=Cc1cc(C=Cc2ccsc2)cc(C2=CCC=N2)c1)c1ccsc1",{},"[#6H2r5:1]>>[S:1]",null,-0.2663499205],[-0.1557632709,190.3750442415,9,"completed",-5.171856,9.0,9,"C1=CCC(C=Cc2cc3c(cc2C=CC2=CC=CC2)=CCC=3)=C1","C(=Cc1cc2c(cc1C=CC1=CN=CC1)=CCC=2)C1=CN=CC1",{},"[chr5,CH1r5:1]>>[n:1]",null,-0.1969077626],[-0.1558112539,150.7413937663,9,"completed",-5.216936,9.0,8,"C(=Cc1cc(C=Cc2ccccc2)cc(-c2cc[nH]c2)c1)c1ccccc1","C1=CCC(C=Cc2cc(C=CC3=CC=CC3)cc(-c3cc[nH]c3)c2)=C1",{},"[c:0]1[ch:1][ch][c:3][c!r5:4][c!r5:5]1>>[c:0]1[CH2:1][c:3][c:4][c:5]1",null,-0.1715320424],[-0.155878412,163.5315515246,9,"completed",-5.281152,9.0,9,"C1=CCC(C=Cc2cc(C=CC3=CC=CC3)cc(-c3cocn3)c2)=C1","C1=CCC(C=Cc2cc(C=CC3=CC=CC3)cc(C3=CCC=N3)c2)=C1",{},"[n,c:0]1[n,ch:1][o,O:2][n,c:3][n,c:4]1>>[*:0]1=[*:1][CH2:2][*:3]=[*:4]1",null,-0.2069358147],[-0.15619267,173.3521043346,9,"completed",-5.285476,9.0,9,"C1=CCC(C=Cc2cc(C=CC3=CC=CC3)cc(-c3c[nH]cn3)c2)=C1","C1=CCC(C=Cc2cc(C=CC3=CC=CC3)cc(-c3c[nH]nn3)c2)=C1",{},"[chr5,CH1r5:1]>>[n:1]",null,-0.2165816518],[-0.156306722,160.9166023431,9,"completed",-5.123188,9.0,6,"C1=Cc2nc3cc4c[nH]cc4cc3nc2C1","C1=NCc2nc3cc4c[nH]cc4cc3nc21",{},"[chr5,CH1r5:1]>>[n:1]",null,-0.1617331684],[-0.1563155198,177.865815555,9,"completed",-5.253092,9.0,9,"C1=CCC(C=Cc2cc(-c3c[nH]cn3)cc(C=CC3=CC=CC3)n2)=C1","C1=CCC(C=Cc2cc(-c3nc[nH]n3)cc(C=CC3=CC=CC3)n2)=C1",{},"[chr5,CH1r5:1]>>[n:1]",null,-0.207654658],[-0.1565668461,167.4593540063,9,"completed",-5.31004,9.0,8,"C1=CC(C=Cc2cc(C=CC3=CCC=C3)cc(-c3c[nH]cn3)c2)=CC1","C(=Cc1cc(C=Cc2ccsc2)cc(-c2c[nH]cn2)c1)c1ccsc1",{},"[#6H2r5:1]>>[S:1]",null,-0.2228449417],[-0.1565772356,162.1111636934,9,"completed",-5.314732,9.0,5,"C1=CC(C=Cc2csc(-c3cc(C=CC4=CCC=C4)cs3)c2)=CC1","C1=CC(C=Cc2csc(-c3nc(C=CC4=CCC=C4)cs3)n2)=CC1",{},"[chr5,CH1r5:1]>>[n:1]",null,-0.221074302],[-0.1566575036,177.1489346903,9,"completed",-5.190348,9.0,9,"C1=CCC(C=Cc2cc3cscc3cc2C=CC2=CC=CC2)=C1","C(=Cc1cc2cscc2cc1C=Cc1ccco1)c1ccco1",{},"[#6H2r5:1]>>[O:1]",null,-0.1880997023],[-0.1567579368,177.0408966954,9,"completed",-5.052532,9.0,6,"C1=Nc2nc3cc4c(cc3nc2C1)=CCC=4","C1=Nc2nc3cc4c[nH]cc4cc3nc2C1",{},"[#6H2r5:1]>>[NH:1]",null,-0.1801320419],[-0.1570786369,166.7252932254,9,"completed",-5.088228,9.0,3,"c1ccnnc1","c1ccc(Nc2ccc(Nc3ccccc3)nn2)cc1",{},"[ch&r6,CH1&r5:1]>>[*:1](-N-c1ccccc1)",null,-0.16692881],[-0.1571540186,184.7858198059,9,"completed",-5.036524,9.0,9,"C1=CCC(C=Cc2cc3c(cc2C=CC2=CC=CC2)=CCC=3)=C1","C(=Cc1cc2c(cc1C=Cc1ccco1)=CCC=2)c1ccco1",{},"[#6H2r5:1]>>[O:1]",null,-0.1900529096],[-0.1572879727,159.5870865181,9,"completed",-5.570768,9.0,5,"C1=CC(C=CC2=NCC(C3=CC(C=CC4=CCC=C4)=NC3)=C2)=CC1","C1=CC(C=Cc2cc(-c3cc(C=CC4=CCC=C4)ns3)sn2)=CC1",{},"[#6H2r5:1]>>[S:1]",null,-0.3661462385],[-0.1573607877,150.026210517,9,"completed",-5.232484,9.0,3,"C1=CCC(C2=CC=CC2)=C1","C(=Cc1ccccc1)C1=CCC(C2=CC(C=Cc3ccccc3)=CC2)=C1",{},"[ch&r6,CH1&r5:1]>>[*:1](-C=C-c1ccccc1)",null,-0.1763755903],[-0.1575358447,134.5730505236,9,"completed",-5.53084,9.0,7,"C1=CC(c2cc(C=CC3=CCC=N3)cc(C=CC3=CCC=N3)c2)=CC1","C1=CC(c2nc(C=CC3=CCC=N3)cc(C=CC3=CCC=N3)n2)=CC1",{},"[ch&r6:0]>>[nr6:0]",null,-0.3302502501],[-0.1576049139,169.4455897424,9,"completed",-4.9103,9.0,3,"c1ccc(Nc2ccc3ccc(Nc4ccccc4)nc3n2)cc1","C1=CCC(Nc2ccc3ccc(NC4=CC=CC4)nc3n2)=C1",{},"[c:0]1[ch:1][ch][c:3][c!r5:4][c!r5:5]1>>[c:0]1[CH2:1][c:3][c:4][c:5]1",null,-0.2152788703],[-0.1577849346,164.0082382958,9,"completed",-5.236992,9.0,8,"C(=Cc1cc(C=Cc2ccccc2)cc(-c2cc[nH]n2)c1)c1ccccc1","C1=CCC(C=Cc2cc(C=CC3=CC=CC3)cc(-c3cc[nH]n3)c2)=C1",{},"[c:0]1[ch:1][ch][c:3][c!r5:4][c!r5:5]1>>[c:0]1[CH2:1][c:3][c:4][c:5]1",null,-0.1899853631],[-0.1578150923,243.1412692243,9,"completed",-5.170108,9.0,4,"C1=CCC(NC2=CCC=C2C2=CCC=C2NC2=CC=CC2)=C1","C1=NCC(NC2=CCC=C2C2=CCC=C2NC2=CC=NC2)=C1",{},"[chr5,CH1r5:1]>>[n:1]",null,-0.2480445349],[-0.1579199228,162.9034118143,9,"completed",-5.2944,9.0,9,"C1=CCC(C=Cc2cc(C=CC3=CC=CC3)cc(-c3cc[nH]c3)c2)=C1","C1=CCC(C=Cc2cc(C=CC3=CC=CC3)cc(-c3cn[nH]c3)c2)=C1",{},"[chr5,CH1r5:1]>>[n:1]",null,-0.2122623094],[-0.1579797101,159.7297405355,9,"completed",-5.288144,9.0,9,"C1=CCC(C=Cc2cc(C=CC3=CC=CC3)cc(-c3c[nH]cn3)c2)=C1","C(=Cc1cccs1)c1cc(C=Cc2cccs2)cc(-c2c[nH]cn2)c1",{},"[#6H2r5:1]>>[S:1]",null,-0.2070234062],[-0.1580448691,144.7638069359,9,"completed",-5.324024,9.0,5,"C1=CC(C=CC2=CCC(C3=CC(C=CC4=CCC=C4)=CC3)=C2)=CC1","C1=CC(C=CC2=CCC(C3=NC(C=CC4=CCC=C4)=CC3)=N2)=CC1",{},"[chr5,CH1r5:1]>>[n:1]",null,-0.2134199348],[-0.1581665957,166.2440624047,9,"completed",-5.153916,9.0,4,"C1=CCC(Nc2cc3c(cc2NC2=CC=CC2)=CCC=3)=C1","C1=CCC(Nc2cc3c(cc2NC2=CC=CC2)=NCN=3)=C1",{},"[chr5,CH1r5:1]>>[n:1]",null,-0.1704742985],[-0.1581903313,125.7271054481,9,"completed",-5.262844,9.0,3,"C1=CCC(Nc2cc(NC3=CC=CC3)cc(-c3ccccc3)c2)=C1","C1=NCC(Nc2cc(NC3=CC=NC3)cc(-c3ccccc3)c2)=C1",{},"[chr5,CH1r5:1]>>[n:1]",null,-0.1697091852],[-0.1582645316,155.0985794046,9,"completed",-5.163208,9.0,5,"C1=CC(c2cc(Nc3ncc[nH]3)cc(C3=CCC=C3)c2)=CC1","C1=CC(c2cc(Nc3ncc[nH]3)cc(C3=CCC=C3)n2)=CC1",{},"[ch&r6:0]>>[nr6:0]",null,-0.1612862128],[-0.1584015564,184.2372935439,9,"completed",-5.184736,9.0,6,"C1=CC(C=Cc2cc3cscc3cc2C=CC2=CCC=C2)=CC1","C(=Cc1cc2cscc2cc1C=Cc1ccsc1)c1ccsc1",{},"[#6H2r5:1]>>[S:1]",null,-0.1935501829],[-0.1585082122,128.6792721174,9,"completed",-5.41032,9.0,3,"C1=Cc2c(cccc2Nc2cccc3c2C=CC3)C1","C1=NCc2cccc(Nc3cccc4c3C=NC4)c21",{},"[chr5,CH1r5:1]>>[n:1]",null,-0.2524769717],[-0.158891758,185.7924858342,9,"completed",-5.28382,9.0,9,"C1=CCC(C=Cc2cc(-c3c[nH]cn3)cc(C=CC3=CC=CC3)n2)=C1","C1=CCC(C=Cc2cc(-c3c[nH]nn3)cc(C=CC3=CC=CC3)n2)=C1",{},"[chr5,CH1r5:1]>>[n:1]",null,-0.2259996594],[-0.1592451271,167.9123157387,9,"completed",-5.237084,9.0,5,"C(=CC1=CCC=N1)C1=CCC(C2=CC(C=CC3=CCC=N3)=CC2)=C1","C(=Cc1csc(-c2cc(C=CC3=CCC=N3)cs2)c1)C1=CCC=N1",{},"[#6H2r5:1]>>[S:1]",null,-0.1933976139],[-0.1596093114,163.1592330539,9,"completed",-5.246376,9.0,4,"C1=NCC(Nc2cc(-c3ccccc3)cc(-c3ccccc3)c2)=C1","C1=NCC(Nc2cc(-c3ccccn3)cc(-c3ccccn3)c2)=C1",{},"[ch&r6:0]>>[nr6:0]",null,-0.192664586],[-0.1596420028,133.6562523723,9,"completed",-5.408572,9.0,7,"C1=CC(C=Cc2cc(C=CC3=CCC=C3)cc(-c3ccsc3)c2)=CC1","C1=CC(C=Cc2cc(C=CC3=CCC=C3)cc(-c3cscn3)c2)=CC1",{},"[chr5,CH1r5:1]>>[n:1]",null,-0.2540082018],[-0.1597926592,142.8595559454,9,"completed",-5.388056,9.0,8,"C1=CC(C=Cc2cc(C=CC3=CCC=C3)cc(-c3c[nH]cn3)c2)=CC1","C1=CC(C=Cc2cc(C=CC3=CCC=C3)cc(-c3c[nH]nn3)c2)=CC1",{},"[chr5,CH1r5:1]>>[n:1]",null,-0.2471178255],[-0.1597986293,129.5856650745,9,"completed",-5.26174,9.0,3,"C1=CCC(Nc2cccc(-c3cccc(NC4=CC=CC4)c3)c2)=C1","C1=NCC(Nc2cccc(-c3cccc(NC4=CC=NC4)c3)c2)=C1",{},"[chr5,CH1r5:1]>>[n:1]",null,-0.1720777735],[-0.159835077,174.6400294886,9,"completed",-5.292652,9.0,3,"C1=C(NC2=CC(c3ccccc3)=CC2)CC=C1c1ccccc1","C1=C(c2ccccc2)N=C(NC2=NC(c3ccccc3)=CC2)C1",{},"[chr5,CH1r5:1]>>[n:1]",null,-0.220647657],[-0.1600141142,152.3081478795,9,"completed",-5.202032,9.0,3,"C1=CC(Nc2cc(NC3=CCC=C3)cc(-c3ccccc3)c2)=CC1","O=c1ccc(-c2cc(NC3=CCC=C3)cc(NC3=CCC=C3)c2)co1",{},"[c:1]1[c:2][ch:3][ch:4][c:5][c:6]1>>[c:1]1[c:2][o:3][c:4](=O)[c:5][c:6]1",null,-0.1682228615],[-0.1602977195,142.3128466156,9,"completed",-5.258244,9.0,3,"C1=CCC(Nc2cc(-c3ccccc3)cc(-c3ccccc3)c2)=C1","C1=NCC(Nc2cc(-c3ccccc3)cc(-c3ccccc3)c2)=C1",{},"[chr5,CH1r5:1]>>[n:1]",null,-0.1803416659],[-0.1604482722,172.144925227,9,"completed",-4.646628,9.0,4,"C1=CCC(C2=CCC=C2NC2=CCC=C2C2=CC=CC2)=C1","C1=CN=C(C2=CCC=C2NC2=CCC=C2C2=NC=CC2)C1",{},"[chr5,CH1r5:1]>>[n:1]",null,-0.3610422396],[-0.1604693318,127.589334431,9,"completed",-5.345368,9.0,6,"c1ccc(N(c2ccccc2)c2cnsc2)cc1","c1ccc(N(c2ccccc2)c2cnsn2)cc1",{},"[chr5,CH1r5:1]>>[n:1]",null,-0.2139619392],[-0.1606428102,142.4493649486,9,"completed",-4.937992,9.0,9,"C1=CCC(C=Cc2cc(C=CC3=CC=CC3)cc(C3=CSCS3)c2)=C1","C1=CN=C(C=Cc2cc(C=CC3=NC=CC3)cc(C3=CSCS3)c2)C1",{},"[chr5,CH1r5:1]>>[n:1]",null,-0.1820786964],[-0.160674095,140.8605099046,9,"completed",-5.150696,9.0,3,"C1=CCC(N(c2ccccc2)c2ccccc2)=C1","C1=NCC(N(c2ccccc2)c2ccccc2)=C1",{},"[chr5,CH1r5:1]>>[n:1]",null,-0.1452619173],[-0.1607444455,138.6487510707,9,"completed",-5.396612,9.0,7,"C1=CC(C=Cc2cc(C=CC3=CCC=C3)cc(C3=CCN=C3)c2)=CC1","C1=CC(C=Cc2cc(C=CC3=CCC=C3)cc(-c3cn[nH]c3)c2)=CC1",{},"[#6H2r5:1]>>[NH:1]",null,-0.249665834],[-0.1614402201,173.8657709299,9,"completed",-4.989788,9.0,9,"C1=CCC(C=Cc2cc3c[nH]cc3cc2C=CC2=CC=CC2)=C1","C(=Cc1cc2c[nH]cc2cc1C=Cc1cccs1)c1cccs1",{},"[#6H2r5:1]>>[S:1]",null,-0.1902135167],[-0.1619141754,88.862591467,9,"completed",-4.730072,9.0,6,"c1cc2cc3cc4c[nH]cc4cc3cc2[nH]1","c1cc2nc3cc4c[nH]cc4cc3nc2[nH]1",{},"[ch&r6:0]>>[nr6:0]",null,-0.2737726347],[-0.1621467866,135.4633481466,9,"completed",-5.32476,9.0,4,"C1=CC(Nc2cc(C3=NCC=C3)cc(C3=NCC=C3)c2)=CC1","C1=CC(Nc2cc(C3=NCC=C3)cc(C3=NCC=C3)c2)=NC1",{},"[chr5,CH1r5:1]>>[n:1]",null,-0.2076142503],[-0.1622596255,156.1450579577,9,"completed",-5.414644,9.0,7,"C1=CC(C=Cc2cc(C=CC3=CCC=C3)cc(C3=CCC=C3)c2)=CC1","C1=CC(c2cc(C=Cc3ccsc3)cc(C=Cc3ccsc3)c2)=CC1",{},"[#6H2r5:1]>>[S:1]",null,-0.2699846181],[-0.1623537643,184.3271536479,9,"completed",-5.19136,9.0,6,"C(=Cc1cccs1)C1=CC(C2=CCC(C=Cc3cccs3)=C2)=CC1","C(=Cc1cc(-c2csc(C=Cc3cccs3)c2)cs1)c1cccs1",{},"[#6H2r5:1]>>[S:1]",null,-0.195106017],[-0.16245686,122.1586453343,9,"completed",-5.442244,9.0,7,"C1=CCC(c2cc(C=CC3=CCC=C3)cc(C=CC3=CCC=C3)c2)=C1","C1=CC(C=Cc2cc(C=CC3=CCC=C3)cc(-c3cccs3)c2)=CC1",{},"[#6H2r5:1]>>[S:1]",null,-0.2689180225],[-0.1624814229,75.9188924586,9,"completed",-5.058604,9.0,6,"C1=c2nc3cc4ccsc4cc3nc2=CC1","c1cc2cc3nc4c[nH]cc4nc3cc2s1",{},"[#6H2r5:1]>>[NH:1]",null,-0.0812610383],[-0.1628410144,153.8882039255,9,"completed",-5.453376,9.0,7,"C1=CCC(c2cc(C=Cc3ccsc3)cc(C=Cc3ccsc3)c2)=C1","C(=Cc1cc(C=Cc2ccsc2)cc(-c2cccs2)c1)c1ccsc1",{},"[#6H2r5:1]>>[S:1]",null,-0.2913247879],[-0.1628508336,155.5710280743,9,"completed",-5.078844,9.0,4,"C1=CC(Nc2cc(NC3=CCC=C3)cc(-c3cccnc3)c2)=CC1","C1=CC(Nc2cc(NC3=CCC=C3)cc(-c3ccnnc3)c2)=CC1",{},"[ch&r6:0]>>[nr6:0]",null,-0.1562743011],[-0.1628528075,132.1280546857,9,"completed",-5.259992,9.0,3,"C1=CCC(Nc2cccc(NC3=CC=CC3)c2)=C1","C1=NCC(Nc2cccc(NC3=CC=NC3)c2)=C1",{},"[chr5,CH1r5:1]>>[n:1]",null,-0.1732067218],[-0.1628953495,173.6240194486,9,"completed",-5.342056,9.0,8,"C1=CC(C=Cc2cc(C=CC3=CCC=C3)cc(-c3cc[nH]n3)c2)=CC1","C(=Cc1cc(C=Cc2ccsc2)cc(-c2cc[nH]n2)c1)c1ccsc1",{},"[#6H2r5:1]>>[S:1]",null,-0.2426003764],[-0.1629861375,224.1641142348,9,"completed",-5.041124,9.0,3,"C1=CCC(N(c2ccccc2)c2ccccc2)=C1","C1=NC=C(N(c2ccccc2)c2ccccc2)C1",{},"[chr5,CH1r5:1]>>[n:1]",null,-0.22792121],[-0.1630079525,162.6612336109,9,"completed",-5.146556,9.0,6,"C1=CC(C=Cc2cc3c[nH]cc3cc2C=CC2=CCC=C2)=CC1","C1=CC(C=Cc2nc3c[nH]cc3nc2C=CC2=CCC=C2)=CC1",{},"[ch&r6:0]>>[nr6:0]",null,-0.1658937397],[-0.1631263646,177.7346187217,9,"completed",-5.064768,9.0,9,"C1=CCC(C=Cc2cc(C=CC3=CC=CC3)cc(-c3c[nH]cn3)c2)=C1","C(=Cc1ccc[nH]1)c1cc(C=Cc2ccc[nH]2)cc(-c2c[nH]cn2)c1",{},"[#6H2r5:1]>>[NH:1]",null,-0.1794375342],[-0.1632198469,178.5759610379,9,"completed",-5.293204,9.0,7,"C1=CC(c2cc(C=CC3=NCC=C3)cc(C=CC3=NCC=C3)c2)=CC1","C1=CC(c2cc(C=Cc3cc[nH]n3)cc(C=Cc3cc[nH]n3)c2)=CC1",{},"[#6H2r5:1]>>[NH:1]",null,-0.2240089034],[-0.1635806621,148.3362337705,9,"completed",-4.978932,9.0,4,"C1=CCC(Nc2cc(-c3ccccc3)cc(NC3=CC=CC3)n2)=C1","C1=CCC(Nc2cc(-c3cccnc3)cc(NC3=CC=CC3)n2)=C1",{},"[ch&r6:0]>>[nr6:0]",null,-0.1708385026],[-0.1635871768,192.6202960873,9,"completed",-5.138644,9.0,9,"C1=c2cc3cc4c(cc3cc2=CC1)ONO4","c1occ2cc3cc4c(cc3cc12)ONO4",{},"[#6H2r5:1]>>[O:1]",null,-0.1945104734],[-0.1637840241,166.1316483291,9,"completed",-5.099728,9.0,7,"C(#Cc1ccc2c[nH]cc2c1)c1ccc2c[nH]cc2c1","C(#Cc1cnc2c[nH]cc2c1)c1cnc2c[nH]cc2c1",{},"[ch&r6:0]>>[nr6:0]",null,-0.1661317574],[-0.1641881092,156.4765911042,9,"completed",-5.321724,9.0,3,"C1=Cc2cc(Nc3ccc4c(c3)C=CC4)ccc2C1","C1=NCc2ccc(Nc3ccc4c(c3)C=NC4)cc21",{},"[chr5,CH1r5:1]>>[n:1]",null,-0.2203952684],[-0.1642850084,188.0504613391,9,"completed",-5.111504,9.0,4,"C1=NCC(N(c2ccccc2)c2ccccc2)=C1","c1ccc(N(c2ccccc2)c2ccn[nH]2)cc1",{},"[#6H2r5:1]>>[NH:1]",null,-0.1882228031],[-0.1643182458,471.9326038341,9,"completed",-5.212888,9.0,4,"C1=C(N(c2ccccc2)c2ccccc2)OCO1","C1=C(N(c2ccccc2)c2ccccc2)OOO1",{},"[#6H2r5:1]>>[O:1]",null,-0.4785026602],[-0.1643852479,167.4527067688,9,"completed",-5.260544,9.0,3,"C1=CC(=C2N=CC=N2)C=C1","C1=NC(=C2C=C(Nc3ccccc3)C(Nc3ccccc3)=C2)N=C1",{},"[ch&r6,CH1&r5:1]>>[*:1](-N-c1ccccc1)",null,-0.2016676801],[-0.1646378555,151.9190109148,9,"completed",-5.366712,9.0,8,"C1=CC(C=Cc2cc(C=CC3=CCC=C3)cc(-c3nc[nH]n3)c2)=CC1","C1=CC(C=Cc2cc(-c3nc[nH]n3)cc(C=CC3=CCC=C3)n2)=CC1",{},"[ch&r6:0]>>[nr6:0]",null,-0.2406983142],[-0.1646969917,189.9383149952,9,"completed",-5.446568,9.0,3,"O=c1cc(N(c2ccccc2)c2ccccc2)cco1","O=c1cc(N(c2ccccc2)c2ccccc2)cc[nH]1",{},"[o:1]>>[nH:1]",null,-0.3081073823],[-0.1649552054,79.2373566537,9,"completed",-5.267352,9.0,5,"C1=c2cc3nc4ccccc4nc3cc2=CC1","c1ccc2nc3cc4cocc4cc3nc2c1",{},"[#6H2r5:1]>>[O:1]",null,-0.1414278534],[-0.1651378539,142.3622070621,9,"completed",-4.925664,9.0,4,"C1=CCC(c2cc(NC3=CCC=C3)nc(NC3=CCC=C3)c2)=C1","C1=CC(Nc2cc(C3=CN=CC3)cc(NC3=CCC=C3)n2)=CC1",{},"[chr5,CH1r5:1]>>[n:1]",null,-0.1875089012],[-0.1651660575,161.517785049,9,"completed",-5.251068,9.0,8,"C(#Cc1cccc(C2=CCC=N2)c1)c1cccc(C2=CCC=N2)c1","C(#CC1=CCC(C2=CCC=N2)=C1)C1=CCC(C2=CCC=N2)=C1",{},"[c:0]1[ch:1][ch][c:3][c!r5:4][c!r5:5]1>>[c:0]1[CH2:1][c:3][c:4][c:5]1",null,-0.1930558204],[-0.165201539,168.1628378099,9,"completed",-5.307648,9.0,7,"C1=CCC(c2cc(C=Cc3cc[nH]c3)cc(C=Cc3cc[nH]c3)c2)=C1","C1=CCC(c2cc(C=Cc3cc[nH]n3)cc(C=Cc3cc[nH]n3)c2)=C1",{},"[chr5,CH1r5:1]>>[n:1]",null,-0.2222755251],[-0.1653469759,143.7961867911,9,"completed",-5.280784,9.0,4,"C1=CCC(Nc2cccc(NC3=CC=CC3)c2C2=CC=CC2)=C1","C1=CCC(c2c(NC3=CC=NC3)cccc2NC2=CC=NC2)=C1",{},"[chr5,CH1r5:1]>>[n:1]",null,-0.1915514085],[-0.1654469001,154.1897883593,9,"completed",-5.30176,9.0,9,"C1=CCC(C=Cc2cc3c(cc2C=CC2=CC=CC2)=CCC=3)=C1","C(=Cc1cc2c(cc1C=CC1=CC=NC1)=CCC=2)C1=CC=NC1",{},"[chr5,CH1r5:1]>>[n:1]",null,-0.2090955969],[-0.1656024444,143.0157858803,9,"completed",-4.92502,9.0,4,"C1=CCC(c2cc(NC3=CCC=C3)nc(NC3=CCC=C3)c2)=C1","C1=CC(Nc2cc(C3=NC=CC3)cc(NC3=CCC=C3)n2)=CC1",{},"[chr5,CH1r5:1]>>[n:1]",null,-0.1882985268],[-0.165620593,154.2129264049,9,"completed",-5.187956,9.0,6,"C(=Cc1cc2c(cc1C=CC1=CCN=C1)=CCC=2)C1=CCN=C1","C(=Cc1cc2c(cc1C=CC1=CCN=N1)=CCC=2)C1=CCN=N1",{},"[chr5,CH1r5:1]>>[n:1]",null,-0.1660493693],[-0.1656498129,145.9402566853,9,"completed",-5.149868,9.0,3,"C1=CC(Nc2cccc(-c3cccc(NC4=CCC=C4)c3)c2)=CC1","C1=CC(Nc2ccnc(-c3cc(NC4=CCC=C4)ccn3)c2)=CC1",{},"[ch&r6:0]>>[nr6:0]",null,-0.150056986],[-0.1657790373,144.4001487358,9,"completed",-5.601128,9.0,7,"C1=CC(C=Cc2cc(C=CC3=CCC=C3)cc(C3=NCC=C3)c2)=CC1","C1=CC(C=Cc2cc(C=CC3=CCC=C3)nc(C3=NCC=C3)n2)=CC1",{},"[ch&r6:0]>>[nr6:0]",null,-0.3793477909],[-0.1659110045,200.1620752779,9,"completed",-5.072404,9.0,3,"C1=c2cc(-c3ccccc3)c(-c3ccccc3)cc2=CC1","C1=CCC(c2cc3c(cc2C2=CC=CC2)=CCC=3)=C1",{},"[c:0]1[ch:1][ch][c:3][c!r5:4][c!r5:5]1>>[c:0]1[CH2:1][c:3][c:4][c:5]1",null,-0.2010920451],[-0.1660770772,131.0924563842,9,"completed",-5.420992,9.0,7,"C1=CC(C=Cc2cc(C=CC3=CCC=C3)cc(C3=CCC=C3)c2)=CC1","C1=CC(C=Cc2cc(C=CC3=CCC=C3)cc(-c3ccsc3)c2)=CC1",{},"[#6H2r5:1]>>[S:1]",null,-0.2601399729],[-0.1661819521,173.8786914379,9,"completed",-5.198168,9.0,9,"C1=CCC(C=Cc2cc(-c3cc[nH]c3)cc(C=CC3=CC=CC3)n2)=C1","C1=CCC(C=Cc2cc(-c3c[nH]cn3)cc(C=CC3=CC=CC3)n2)=C1",{},"[chr5,CH1r5:1]>>[n:1]",null,-0.1869649911],[-0.1661993158,85.9635252467,9,"completed",-5.375452,9.0,3,"C1=CCC(c2cc(Nc3ccccc3)cc(Nc3ccccc3)c2)=C1","C1=CCC(c2nc(Nc3ccccc3)cc(Nc3ccccc3)n2)=C1",{},"[ch&r6:0]>>[nr6:0]",null,-0.2111110887],[-0.166382165,183.3916135376,9,"completed",-5.105432,9.0,3,"c1cnc2cccnc2c1","c1ccc(Nc2cnc3cc(Nc4ccccc4)cnc3c2)cc1",{},"[ch&r6,CH1&r5:1]>>[*:1](-N-c1ccccc1)",null,-0.1834310284],[-0.1664603393,183.9921375579,9,"completed",-5.104972,9.0,7,"C(#Cc1ccc2c[nH]cc2c1)c1ccc2c[nH]cc2c1","C(#Cc1ccc2c[nH]cc2n1)c1ccc2c[nH]cc2n1",{},"[ch&r6:0]>>[nr6:0]",null,-0.1840250523],[-0.1665766987,138.7132064701,9,"completed",-5.370116,9.0,3,"C1=Cc2ccc(Nc3ccc4c(c3)CC=C4)cc2C1","C1=NCc2cc(Nc3ccc4c(c3)CN=C4)ccc21",{},"[chr5,CH1r5:1]>>[n:1]",null,-0.2345059783],[-0.1665925977,158.6777895231,9,"completed",-4.84636,9.0,4,"C1=CC(NC2=CC(C3=CCC(NC4=CCC=C4)=C3)=CC2)=CC1","C1=NCC=C1NC1=CC(C2=CCC(NC3=CCN=C3)=C2)=CC1",{},"[chr5,CH1r5:1]>>[n:1]",null,-0.2381216773],[-0.16659821,185.7326533947,9,"completed",-5.035788,9.0,9,"C1=CCC(C=Cc2cc3c(cc2C=CC2=CC=CC2)=CCC=3)=C1","C(=Cc1cc2c(cc1C=Cc1cccs1)=CCC=2)c1cccs1",{},"[#6H2r5:1]>>[S:1]",null,-0.1910941579],[-0.1666251905,185.8391218487,9,"completed",-5.208748,9.0,6,"C(#Cc1cccc(-c2ccsc2)c1)c1cccc(-c2ccsc2)c1","C(#CC1=CCC(c2ccsc2)=C1)C1=CCC(c2ccsc2)=C1",{},"[c:0]1[ch:1][ch][c:3][c!r5:4][c!r5:5]1>>[c:0]1[CH2:1][c:3][c:4][c:5]1",null,-0.2008257496],[-0.1666599206,188.5571330441,9,"completed",-5.1656,9.0,6,"C1=CCC(C2=CCC(C=CC3=CC(C4=CC=CC4)=CC3)=C2)=C1","C(=CC1=CC(c2ccco2)=CC1)C1=CC(c2ccco2)=CC1",{},"[#6H2r5:1]>>[O:1]",null,-0.1940681293],[-0.1667061586,146.6377177288,9,"completed",-5.369932,9.0,9,"C1=CCC(C=Cc2cc(C=CC3=CC=CC3)cc(-c3cc[nH]c3)c2)=C1","C1=CCC(C=Cc2cc(C=CC3=CC=CC3)nc(-c3cc[nH]c3)n2)=C1",{},"[ch&r6:0]>>[nr6:0]",null,-0.2391769841],[-0.1667724587,166.9862934068,9,"completed",-5.209576,9.0,5,"C1=CC(C=CC2=CC(C3=CCC(C=CC4=CCC=C4)=C3)=CC2)=CC1","C1=CC(C=CC2=NC(C3=CCC(C=CC4=CCC=C4)=N3)=CC2)=CC1",{},"[chr5,CH1r5:1]>>[n:1]",null,-0.1837601782],[-0.1668018077,174.5517784995,9,"completed",-5.224848,9.0,6,"C(#Cc1cccc(-c2cccs2)c1)c1cccc(-c2cccs2)c1","C(#CC1=CCC(c2cccs2)=C1)C1=CCC(c2cccs2)=C1",{},"[c:0]1[ch:1][ch][c:3][c!r5:4][c!r5:5]1>>[c:0]1[CH2:1][c:3][c:4][c:5]1",null,-0.1952074914],[-0.1668351951,99.5195468357,9,"completed",-5.383456,9.0,3,"c1ccc(-c2ccccn2)nc1","c1ccc(Nc2ccnc(-c3cc(Nc4ccccc4)ccn3)c2)cc1",{},"[ch&r6,CH1&r5:1]>>[*:1](-N-c1ccccc1)",null,-0.2219781952],[-0.1669123902,150.8370866878,9,"completed",-4.744976,9.0,3,"C1=C(NC2=CCC=C2c2ccccc2)C(c2ccccc2)=CC1","C1=CC(C2=CCC=C2NC2=CCC=C2C2=CCC=C2)=CC1",{},"[c:0]1[ch:1][ch][c:3][c!r5:4][c!r5:5]1>>[c:0]1[CH2:1][c:3][c:4][c:5]1",null,-0.2907102107],[-0.1669355377,173.6897035647,9,"completed",-4.991444,9.0,4,"C1=CCC(Nc2cccc(NC3=CC=CC3)c2-c2cccnc2)=C1","C1=CCC(Nc2cccc(NC3=CC=CC3)c2-c2cncnc2)=C1",{},"[ch&r6:0]>>[nr6:0]",null,-0.1895849985],[-0.1669616592,159.6393461104,9,"completed",-5.182252,9.0,5,"C1=CCC(c2cc(Nc3ncc[nH]3)cc(C3=CC=CC3)c2)=C1","C1=CCC(c2cc(Nc3ncc[nH]3)cc(C3=CC=CC3)n2)=C1",{},"[ch&r6:0]>>[nr6:0]",null,-0.1697049282],[-0.1670026358,161.845678728,9,"completed",-5.188508,9.0,4,"C(#Cc1ccc(C#CC2=CC=CC2)c2c1SCS2)C1=CC=CC1","C(#Cc1ccc(C#Cc2cccs2)c2c1SCS2)c1cccs1",{},"[#6H2r5:1]>>[S:1]",null,-0.1732989328],[-0.167027867,145.3327229808,9,"completed",-5.004048,9.0,3,"c1ccc(Nc2cc(-c3ccncc3)cc(Nc3ccccc3)n2)cc1","C1=CCC(Nc2cc(-c3ccncc3)cc(NC3=CC=CC3)n2)=C1",{},"[c:0]1[ch:1][ch][c:3][c!r5:4][c!r5:5]1>>[c:0]1[CH2:1][c:3][c:4][c:5]1",null,-0.1601028596],[-0.1670643382,114.1015233985,9,"completed",-5.369932,9.0,4,"C1=CC(c2cc(Nc3ccccn3)cc(C3=CCC=C3)c2)=CC1","C1=CC(c2cc(Nc3ccccn3)cc(C3=NCC=C3)c2)=NC1",{},"[chr5,CH1r5:1]>>[n:1]",null,-0.2207309836],[-0.1670779827,117.5635150583,9,"completed",-5.32982,9.0,4,"C1=NCC(N(c2ccccc2)c2ccccc2)=C1","c1ccc(N(c2ccccc2)c2ccno2)cc1",{},"[#6H2r5:1]>>[O:1]",null,-0.1992526636],[-0.1671293932,174.526845814,9,"completed",-5.4048,9.0,8,"C(=Cc1cc(C=Cc2ccsc2)cc(-c2cc[nH]c2)c1)c1ccsc1","C(=Cc1cc(C=Cc2ccsc2)cc(-c2cn[nH]c2)c1)c1ccsc1",{},"[chr5,CH1r5:1]>>[n:1]",null,-0.2756485253],[-0.1672601989,168.7044974168,9,"completed",-4.898984,9.0,4,"C1=CC(C2=CCC(NC3=CC(C4=CCC=C4)=CC3)=C2)=CC1","C1=CC(c2coc(Nc3cc(C4=CCC=C4)co3)c2)=CC1",{},"[#6H2r5:1]>>[O:1]",null,-0.2196835207],[-0.1674541212,178.8858027336,9,"completed",-5.27048,9.0,4,"C1=CC(Nc2cc(C3=NCC=C3)cc(C3=NCC=C3)c2)=CC1","C1=CC(c2cc(NC3=CCN=C3)cc(C3=NCC=C3)c2)=NC1",{},"[chr5,CH1r5:1]>>[n:1]",null,-0.2150376974],[-0.167710602,154.0331902949,9,"completed",-5.290812,9.0,9,"C1=CCC(C=Cc2cc(C=CC3=CC=CC3)cc(-c3cc[nH]c3)c2)=C1","C(=Cc1cccs1)c1cc(C=Cc2cccs2)cc(-c2cc[nH]c2)c1",{},"[#6H2r5:1]>>[S:1]",null,-0.2038792319],[-0.1678813172,121.6619875722,9,"completed",-5.341964,9.0,3,"C1=CC(Nc2cc(-c3ccccc3)cc(-c3ccccc3)c2)=CC1","C1=CC(Nc2cc(-c3ccccc3)cc(-c3ccccc3)c2)=NC1",{},"[chr5,CH1r5:1]>>[n:1]",null,-0.2085412719],[-0.1679557204,186.3799491985,9,"completed",-5.075624,9.0,9,"C1=c2cc3cc4c(cc3cc2=CC1)ONO4","c1scc2cc3cc4c(cc3cc12)ONO4",{},"[#6H2r5:1]>>[S:1]",null,-0.1871593927],[-0.1680342565,174.3944946016,9,"completed",-5.127144,9.0,4,"C1=CCC(Nc2nc(C3=CCC=C3)cc(C3=CCC=C3)n2)=C1","C1=CC(c2cc(C3=CCC=C3)nc(Nc3ccco3)n2)=CC1",{},"[#6H2r5:1]>>[O:1]",null,-0.1754265378],[-0.1680375913,180.3449579232,9,"completed",-4.837896,9.0,3,"c1ccc(-c2ccccc2Nc2ccccc2-c2ccccc2)cc1","C1=C(NC2=CCC=C2c2ccccc2)C(c2ccccc2)=CC1",{},"[c:0]1[ch:1][ch][c:3][c!r5:4][c!r5:5]1>>[c:0]1[CH2:1][c:3][c:4][c:5]1",null,-0.2572675109],[-0.1681237249,178.6279971091,9,"completed",-5.22724,9.0,9,"C1=CCC(C=Cc2cc(-c3cc[nH]c3)cc(C=CC3=CC=CC3)n2)=C1","C1=CCC(C=Cc2cc(-c3cc[nH]n3)cc(C=CC3=CC=CC3)n2)=C1",{},"[chr5,CH1r5:1]>>[n:1]",null,-0.1996022795],[-0.1681763805,198.8676756266,9,"completed",-5.201204,9.0,6,"C(=Cc1cc2c(cc1C=CC1=CCN=C1)=CCC=2)C1=CCN=C1","C(=Cc1cc2c(cc1C=Cc1cnsc1)=CCC=2)c1cnsc1",{},"[#6H2r5:1]>>[S:1]",null,-0.2111091062],[-0.168260356,186.441467338,9,"completed",-4.860712,9.0,3,"c1cc(Nc2ccsc2)cs1","c1ccc(N(c2ccsc2)c2ccsc2)cc1",{},"[r:1][NH!R:2][r:3]>>[r:1][N:2](-c1ccccc1)[r:3]",null,-0.2506336106],[-0.1683386239,155.2477513991,9,"completed",-5.336168,9.0,6,"c1ccc(N(c2ccccc2)c2cncs2)cc1","c1ccc(N(c2ccccc2)c2nncs2)cc1",{},"[chr5,CH1r5:1]>>[n:1]",null,-0.2267857429],[-0.1683724885,342.6012671173,9,"completed",-5.006072,9.0,8,"C1=CC(C=Cc2cc(C=CC3=CCC=C3)cc(C3=CSNS3)c2)=CC1","C1=CC(C=Cc2cc(C=CC3=CCC=C3)cc(C3=NSNS3)c2)=CC1",{},"[chr5,CH1r5:1]>>[n:1]",null,-0.3488533189],[-0.1683753601,231.6663533478,9,"completed",-5.008188,9.0,4,"C(#Cc1ccc(C#CC2=CC=CC2)c2c1=CCC=2)C1=CC=CC1","C(#Cc1ccc(C#Cc2cccs2)c2c1=CCC=2)c1cccs1",{},"[#6H2r5:1]>>[S:1]",null,-0.2404157368],[-0.1684320788,243.0990818524,9,"completed",-4.932472,9.0,3,"C1=C(NC2=CCC(c3ccccc3)=C2)C=C(c2ccccc2)C1","c1ccc(-c2cc(Nc3csc(-c4ccccc4)c3)cs2)cc1",{},"[#6H2r5:1]>>[S:1]",null,-0.2699061368],[-0.1685485896,137.2121973952,9,"completed",-5.330648,9.0,3,"C1=NCC(NC2=CC=NC2)=C1","C1=C(NC2=CC(c3ccccc3)=NC2)CN=C1c1ccccc1",{},"[cH&r6,CH&r5:1]>>[#6:1](-[c]1[ch]ccc[ch]1)",null,-0.2118831094],[-0.1687664398,178.7778537127,9,"completed",-5.21252,9.0,5,"C(=Cc1cccs1)C1=CCC(C2=CC(C=Cc3cccs3)=CC2)=C1","C(=Cc1cccs1)c1csc(-c2cc(C=Cc3cccs3)cs2)c1",{},"[#6H2r5:1]>>[S:1]",null,-0.1953593834],[-0.1688009684,147.0610087599,9,"completed",-5.304612,9.0,3,"C1=CCC(C=Cc2cc(C=CC3=CC=CC3)cc(-c3ccccc3)c2)=C1","C1=CCC(C=Cc2cc(C=CC3=CC=CC3)cc(C3=CCC=C3)c2)=C1",{},"[c:0]1[ch:1][ch][c:3][c!r5:4][c!r5:5]1>>[c:0]1[CH2:1][c:3][c:4][c:5]1",null,-0.2052834988],[-0.1688158689,198.8685459584,9,"completed",-5.119968,9.0,3,"C1=CCC(Nc2cc(NC3=CC=CC3)cc(-c3ccccc3)c2)=C1","O=c1ccoc(-c2cc(NC3=CC=CC3)cc(NC3=CC=CC3)c2)c1",{},"[ch:1]1[c:2][c:3][ch:4][c:5][c:6]1>>[o:1]1[c:2][c:3][C:4](=O)[c:5][c:6]1",null,-0.199359153],[-0.1688993896,207.1851065837,9,"completed",-5.052624,9.0,3,"c1ccc(Nc2cc(Nc3ccccc3)ncn2)cc1","C1=CCC(Nc2cc(NC3=CC=CC3)ncn2)=C1",{},"[c:0]1[ch:1][ch][c:3][c!r5:4][c!r5:5]1>>[c:0]1[CH2:1][c:3][c:4][c:5]1",null,-0.2098224636],[-0.1689207188,137.7812900454,9,"completed",-5.33442,9.0,4,"C1=CC(Nc2cc(-c3ccccn3)cc(-c3ccccn3)c2)=CC1","C1=CC(Nc2cc(-c3ccccn3)cc(-c3ccccn3)c2)=NC1",{},"[chr5,CH1r5:1]>>[n:1]",null,-0.214267414],[-0.1690460219,175.6351499509,9,"completed",-5.006072,9.0,8,"C1=CCC(C2=CCC(C3=CC(C4=CC=CC4)=CC3)=C2)=C1","C1=C(C2=CC(c3ccc[nH]3)=CC2)CC=C1c1ccc[nH]1",{},"[#6H2r5:1]>>[NH:1]",null,-0.1875385715],[-0.1690889931,173.4183184705,9,"completed",-5.078384,9.0,4,"C1=CCC(Nc2cc(C3=CC=CC3)nc(C3=CC=CC3)c2)=C1","C1=CCC(Nc2cc(-c3cccs3)nc(-c3cccs3)c2)=C1",{},"[#6H2r5:1]>>[S:1]",null,-0.1740771852],[-0.1691091344,130.3611992624,9,"completed",-4.856848,9.0,4,"C1=CCC(c2cc(Nc3ccccc3)nc(Nc3ccccc3)c2)=C1","C1=CCC(c2cc(NC3=CCC=C3)nc(NC3=CCC=C3)c2)=C1",{},"[c:0]1[ch:1][ch][c:3][c!r5:4][c!r5:5]1>>[c:0]1[CH2:1][c:3][c:4][c:5]1",null,-0.2143927724],[-0.1691344303,228.3441884477,9,"completed",-5.230368,9.0,3,"c1ccc2ncc(Nc3cnc4ccccc4c3)cc2c1","C1=Cc2cc(Nc3cnc4c(c3)C=CC4)cnc2C1",{},"[c:0]1[ch:1][ch][c:3][c!r5:4][c!r5:5]1>>[c:0]1[CH2:1][c:3][c:4][c:5]1",null,-0.2459044895],[-0.1691376074,207.9236670264,9,"completed",-5.068172,9.0,4,"C1=CC(Nc2cc(C3=NCC=C3)cc(C3=NCC=C3)c2)=CC1","C1=CC(c2cc(Nc3ccsc3)cc(C3=NCC=C3)c2)=NC1",{},"[#6H2r5:1]>>[S:1]",null,-0.2091139208],[-0.1691849695,189.0086272713,9,"completed",-5.4393,9.0,7,"C1=CC(c2cc(C=Cc3ccsc3)cc(C=Cc3ccsc3)c2)=CC1","C1=CC(c2cc(C=Cc3ccsc3)cc(C=Cc3ccsc3)c2)=NC1",{},"[chr5,CH1r5:1]>>[n:1]",null,-0.3035379075],[-0.169194646,181.280986664,9,"completed",-5.218592,9.0,8,"C(=Cc1cc2cocc2cc1C=Cc1ccccc1)c1ccccc1","C1=CCC(C=Cc2cc3cocc3cc2C=CC2=CC=CC2)=C1",{},"[c:0]1[ch:1][ch][c:3][c!r5:4][c!r5:5]1>>[c:0]1[CH2:1][c:3][c:4][c:5]1",null,-0.1993845198],[-0.1692591041,133.1359770891,9,"completed",-5.383824,9.0,7,"C1=CC(C=Cc2cc(C=CC3=CCC=C3)cc(C3=CCC=C3)c2)=CC1","C1=CC(C=Cc2cc(C=CC3=CCC=C3)cc(C3=CCC=N3)c2)=CC1",{},"[chr5,CH1r5:1]>>[n:1]",null,-0.2391603212],[-0.1692839765,178.1867040864,9,"completed",-5.297344,9.0,3,"C(=Cc1ccccc1)C1=CCC=C1C=Cc1ccccc1","C1=CC(C=CC2=CCC=C2C=CC2=CCC=C2)=CC1",{},"[c:0]1[ch:1][ch][c:3][c!r5:4][c!r5:5]1>>[c:0]1[CH2:1][c:3][c:4][c:5]1",null,-0.2254625959],[-0.1692887284,94.9814725633,9,"completed",-5.298816,9.0,3,"c1ccc(Nc2cccc(Nc3ccccc3)c2-c2cccnc2)cc1","c1ccc(Nc2cccc(Nc3ccccc3)c2-c2ccnnc2)cc1",{},"[ch&r6:0]>>[nr6:0]",null,-0.1684936291],[-0.1693474009,191.2602227374,9,"completed",-5.240672,9.0,6,"C(=Cc1cc2c(cc1C=Cc1ccsc1)=CCC=2)c1ccsc1","C(=Cc1cc2cocc2cc1C=Cc1ccsc1)c1ccsc1",{},"[#6H2r5:1]>>[O:1]",null,-0.2151206463],[-0.1693869349,126.5760345008,9,"completed",-5.387964,9.0,5,"C1=CC(c2cc(Nc3cncs3)cc(C3=CCC=C3)c2)=CC1","C1=CC(c2cc(Nc3nncs3)cc(C3=CCC=C3)c2)=CC1",{},"[chr5,CH1r5:1]>>[n:1]",null,-0.2380207817],[-0.1694562805,191.7052868544,9,"completed",-5.207368,9.0,5,"C1=CC(C=Cc2csc(-c3cc(C=CC4=CCC=C4)cs3)c2)=CC1","C(=Cc1csc(-c2cc(C=Cc3ccsc3)cs2)c1)c1ccsc1",{},"[#6H2r5:1]>>[S:1]",null,-0.2059115874],[-0.1694702824,207.7641115777,9,"completed",-4.971296,9.0,3,"C1=C(NC2=Cc3ccccc3C2)Cc2ccccc21","c1ccc2[nH]c(Nc3cc4ccccc4[nH]3)cc2c1",{},"[#6H2r5:1]>>[NH:1]",null,-0.2264567037],[-0.1696172074,88.1710174912,9,"completed",-5.281796,9.0,6,"c1ccc2cc3cc4n[nH]cc4cc3cc2c1","c1ccc2nc3cc4n[nH]cc4cc3nc2c1",{},"[ch&r6:0]>>[nr6:0]",null,-0.1548177098],[-0.1697216883,147.6435865398,9,"completed",-5.25622,9.0,4,"c1ccc(Nc2cc(-c3ccc[nH]3)cc(-c3ccc[nH]3)c2)cc1","c1cncc(Nc2cc(-c3ccc[nH]3)cc(-c3ccc[nH]3)c2)c1",{},"[ch&r6:0]>>[nr6:0]",null,-0.1837305798],[-0.169811722,133.5976031941,9,"completed",-4.98482,9.0,4,"c1ccc(Nc2cccc(Nc3ccccc3)c2-c2ccn[nH]2)cc1","C1=CC(Nc2cccc(NC3=CCC=C3)c2-c2ccn[nH]2)=CC1",{},"[c:0]1[ch:1][ch][c:3][c!r5:4][c!r5:5]1>>[c:0]1[CH2:1][c:3][c:4][c:5]1",null,-0.1560412492],[-0.169864843,194.5636847001,9,"completed",-5.215004,9.0,3,"C(=Cc1ccccc1)C1=CCC=C1C1=CCC=C1C=Cc1ccccc1","C1=CCC(C=CC2=CCC=C2C2=CCC=C2C=CC2=CC=CC2)=C1",{},"[c:0]1[ch:1][ch][c:3][c!r5:4][c!r5:5]1>>[c:0]1[CH2:1][c:3][c:4][c:5]1",null,-0.2105605096],[-0.1699200195,178.6676131391,9,"completed",-5.293296,9.0,5,"C(=Cc1ccsc1)C1=CCC(C2=CC(C=Cc3ccsc3)=CC2)=C1","C(=Cc1cnsc1)C1=CCC(C2=CC(C=Cc3cnsc3)=CC2)=C1",{},"[chr5,CH1r5:1]>>[n:1]",null,-0.2241208477],[-0.1699271305,203.2058813421,9,"completed",-5.299736,9.0,5,"C(#CC1=CC(C2=CCC=N2)=CC1)C1=CC(C2=CCC=N2)=CC1","C(#Cc1cc(C2=CCC=N2)cs1)c1cc(C2=CCC=N2)cs1",{},"[#6H2r5:1]>>[S:1]",null,-0.2466595232],[-0.1699493732,149.0441797506,9,"completed",-5.263212,9.0,3,"C1=CC(c2ccccc2Nc2ccccc2C2=CCC=C2)=CC1","C1=NCC=C1c1ccccc1Nc1ccccc1C1=CCN=C1",{},"[chr5,CH1r5:1]>>[n:1]",null,-0.1877947401],[-0.1701677367,75.9575966487,9,"completed",-4.829892,9.0,6,"c1cc2cc3cc4c[nH]cc4cc3cc2[nH]1","c1cc2cc3nc4c[nH]cc4nc3cc2[nH]1",{},"[ch&r6:0]>>[nr6:0]",null,-0.2037624573],[-0.1701972688,196.5571079508,9,"completed",-5.035052,9.0,4,"C1=CCC(Nc2cc(NC3=CC=CC3)cc(C3=CC=NC3)c2)=C1","C1=CCC(Nc2cc(NC3=CC=CC3)cc(C3=NC=NC3)c2)=C1",{},"[chr5,CH1r5:1]>>[n:1]",null,-0.2017464637],[-0.1702316543,170.7839148639,9,"completed",-5.188416,9.0,8,"C1=CCC(C2=CCC(C3=CC(C4=CC=CC4)=CC3)=C2)=C1","C1=C(C2=CC(c3ccco3)=CC2)CC=C1c1ccco1",{},"[#6H2r5:1]>>[O:1]",null,-0.1816525976],[-0.1703828206,151.0682367186,9,"completed",-5.32476,9.0,4,"C1=CCC(c2cc(NC3=NC=CC3)cc(C3=CC=CC3)c2)=C1","C1=CN=C(Nc2cc(C3=NC=CC3)cc(C3=NC=CC3)c2)C1",{},"[chr5,CH1r5:1]>>[n:1]",null,-0.2181168732],[-0.1705449513,124.4058394667,9,"completed",-5.559728,9.0,8,"C(=Cc1ccccn1)C1=CCC(C2=CC(C=Cc3ccccn3)=CC2)=C1","C(=Cc1ccccn1)C1=CCC(C2=NC(C=Cc3ccccn3)=CC2)=N1",{},"[chr5,CH1r5:1]>>[n:1]",null,-0.3450191756],[-0.1707407816,157.916601326,9,"completed",-5.004508,9.0,3,"C1=CCC(c2ccccc2Nc2ccccc2C2=CC=CC2)=C1","c1coc(-c2ccccc2Nc2ccccc2-c2ccco2)c1",{},"[#6H2r5:1]>>[O:1]",null,-0.1714812724],[-0.1707986162,156.4018125787,9,"completed",-5.3979,9.0,8,"C1=CC(C=Cc2cc(-c3cn[nH]c3)cc(C=CC3=CCC=C3)n2)=CC1","C1=CC(C=Cc2cc(-c3c[nH]nn3)cc(C=CC3=CCC=C3)n2)=CC1",{},"[chr5,CH1r5:1]>>[n:1]",null,-0.2606650876],[-0.090093642,74.799422247,10,"completed",-5.066332,10.0,6,"C1=Cc2cc3nc4cscc4nc3cc2C1","c1cc2cc3nc4cscc4nc3cc2[nH]1",{},"[#6H2r5:1]>>[NH:1]",null,-0.0784243925],[-0.0944390733,110.1191465681,10,"completed",-5.144072,10.0,6,"C1=c2nc3cc4ccoc4cc3nc2=CC1","c1cc2cc3nc4c[nH]cc4nc3cc2o1",{},"[#6H2r5:1]>>[NH:1]",null,-0.1143589683],[-0.0964098533,90.3631677428,10,"completed",-5.25392,10.0,6,"c1cc2cc3cc4c[nH]cc4cc3cc2cn1","c1cc2cc3nc4c[nH]cc4nc3cc2cn1",{},"[ch&r6:0]>>[nr6:0]",null,-0.1406210213],[-0.0973751178,85.4328040108,10,"completed",-4.992272,10.0,6,"c1cc2cc3cc4cscc4cc3cc2[nH]1","c1cc2nc3cc4cscc4cc3nc2[nH]1",{},"[ch&r6:0]>>[nr6:0]",null,-0.1139533754],[-0.1006178488,90.8980854162,10,"completed",-5.054004,10.0,6,"c1cc2cc3cc4cocc4cc3cc2[nH]1","c1cc2nc3cc4cocc4cc3nc2[nH]1",{},"[ch&r6:0]>>[nr6:0]",null,-0.0964319533],[-0.1023098928,79.104144658,10,"completed",-5.2024,10.0,6,"c1cnc2cc3cc4c[nH]cc4cc3cc2c1","c1cnc2cc3nc4c[nH]cc4nc3cc2c1",{},"[ch&r6:0]>>[nr6:0]",null,-0.1067496515],[-0.1087066614,225.7169587441,10,"completed",-5.36018,10.0,6,"C1=Cc2cc3nc4ccccc4nc3cc2C1","c1ccc2nc3cc4[nH]ccc4cc3nc2c1",{},"[#6H2r5:1]>>[NH:1]",null,-0.2900310765],[-0.1094686327,86.2418870406,10,"completed",-5.205528,10.0,6,"C1=Cc2nc3cc4cscc4cc3nc2C1","c1cc2nc3cc4cscc4cc3nc2s1",{},"[#6H2r5:1]>>[S:1]",null,-0.1135534274],[-0.1161939159,83.0143356893,10,"completed",-5.140024,10.0,6,"C1=c2nc3cc4cc[nH]c4cc3nc2=CC1","c1cc2cc3nc4cocc4nc3cc2[nH]1",{},"[#6H2r5:1]>>[O:1]",null,-0.0876146164],[-0.1168936985,116.7196599944,10,"completed",-5.146188,10.0,6,"C1=Cc2cc3cc4c[nH]cc4cc3cc2C1","C1=Cc2cc3nc4c[nH]cc4nc3cc2C1",{},"[ch&r6:0]>>[nr6:0]",null,-0.1211148686],[-0.1168960423,128.9349431441,10,"completed",-5.031188,10.0,6,"C1=c2cc3cc4ccsc4cc3cc2=CC1","C1=c2cc3nc4ccsc4nc3cc2=CC1",{},"[ch&r6:0]>>[nr6:0]",null,-0.1376387094],[-0.1324022757,161.2221380703,10,"completed",-5.116932,10.0,9,"C(=Cc1cc(C=Cc2ccccc2)cc(C2=NSCS2)c1)c1ccccc1","C(=Cc1cc(C=Cc2ccccc2)cc(C2=NSOS2)c1)c1ccccc1",{},"[#6H2r5:1]>>[O:1]",null,-0.1616572213],[-0.1365470463,161.7587723771,10,"completed",-5.039284,10.0,5,"C1=Cc2cc3cc4c(cc3cc2C1)=CCC=4","C1=Cc2nc3cc4c(cc3nc2C1)=CCC=4",{},"[ch&r6:0]>>[nr6:0]",null,-0.1672490731],[-0.1370538319,118.7149240491,10,"completed",-5.239476,10.0,6,"C1=Nc2cc3cc4c[nH]cc4cc3cc2C1","C1=Nc2cc3nc4c[nH]cc4nc3cc2C1",{},"[ch&r6:0]>>[nr6:0]",null,-0.1537058064],[-0.1387267539,122.9589321281,10,"completed",-5.17756,10.0,5,"C1=c2cc3cc4ccncc4cc3cc2=CC1","C1=c2cc3nc4ccncc4nc3cc2=CC1",{},"[ch&r6:0]>>[nr6:0]",null,-0.1344117564],[-0.1398634698,124.7343193113,10,"completed",-4.992272,10.0,6,"C1=c2cc3cc4cn[nH]c4cc3cc2=CC1","C1=c2cc3nc4cn[nH]c4nc3cc2=CC1",{},"[ch&r6:0]>>[nr6:0]",null,-0.1457575322],[-0.1422303822,73.8424980501,10,"completed",-5.299828,10.0,6,"C1=c2nc3cc4ccsc4cc3nc2=CC1","c1cc2cc3nc4cscc4nc3cc2s1",{},"[#6H2r5:1]>>[S:1]",null,-0.1581740087],[-0.1449448167,91.4693301429,10,"completed",-5.268732,10.0,6,"c1cc2cc3cc4cocc4cc3cc2s1","c1cc2nc3cc4cocc4cc3nc2s1",{},"[ch&r6:0]>>[nr6:0]",null,-0.1493893483],[-0.1454680163,101.3071256852,10,"completed",-5.324116,10.0,6,"C1=NCc2cc3cc4c[nH]cc4cc3cc21","C1=NCc2cc3nc4c[nH]cc4nc3cc21",{},"[ch&r6:0]>>[nr6:0]",null,-0.186748078],[-0.1464994571,178.1770132131,10,"completed",-5.3059,10.0,10,"C1=c2cc(-c3ccco3)c(-c3ccco3)cc2=CC1","c1coc(-c2cc3cscc3cc2-c2ccco2)c1",{},"[#6H2r5:1]>>[S:1]",null,-0.2291735258],[-0.1469650316,155.1128175227,10,"completed",-5.307464,10.0,10,"C1=NCC(c2cc3c(cc2C2=CC=NC2)=CCC=3)=C1","C1=NCC(c2cc3c[nH]cc3cc2C2=CC=NC2)=C1",{},"[#6H2r5:1]>>[NH:1]",null,-0.2124858318],[-0.1471152418,149.0197974441,10,"completed",-5.224296,10.0,6,"C1=Cc2cc3cc4cscc4cc3cc2C1","C1=Cc2nc3cc4cscc4cc3nc2C1",{},"[ch&r6:0]>>[nr6:0]",null,-0.1725605774],[-0.1479034975,97.7898874569,10,"completed",-4.929068,10.0,6,"C1=c2cc3cc4cc[nH]c4cc3cc2=CC1","C1=c2nc3cc4cc[nH]c4cc3nc2=CC1",{},"[ch&r6:0]>>[nr6:0]",null,-0.154530123],[-0.1487432526,167.7567309578,10,"completed",-5.095956,10.0,6,"C1=c2cc3cc4ccoc4cc3cc2=CC1","C1=c2cc3nc4ccoc4nc3cc2=CC1",{},"[ch&r6:0]>>[nr6:0]",null,-0.1677806133],[-0.1499713742,186.848054654,10,"completed",-5.303324,10.0,10,"C1=c2cc(-c3cccs3)c(-c3cccs3)cc2=CC1","c1csc(-c2cc3cscc3cc2-c2cccs2)c1",{},"[#6H2r5:1]>>[S:1]",null,-0.2348810625],[-0.1522880247,77.3929180573,10,"completed",-5.3266,10.0,5,"C1=c2nc3cc4ccccc4cc3nc2=CC1","c1ccc2cc3nc4cscc4nc3cc2c1",{},"[#6H2r5:1]>>[S:1]",null,-0.1764935358],[-0.1531984166,203.5684815567,10,"completed",-5.288052,10.0,4,"C(#Cc1nc2c(nc1C#CC1=CC=CC1)=CCC=2)C1=CC=CC1","C(#Cc1nc2c[nH]cc2nc1C#CC1=CC=CC1)C1=CC=CC1",{},"[#6H2r5:1]>>[NH:1]",null,-0.242421675],[-0.1535886903,118.5147833621,10,"completed",-5.41262,10.0,6,"C1=Cc2nc3cc4ccccc4cc3nc2C1","c1ccc2cc3nc4[nH]ccc4nc3cc2c1",{},"[#6H2r5:1]>>[NH:1]",null,-0.248865573],[-0.1542937468,212.3887993546,10,"completed",-5.247204,10.0,10,"C1=CCC(c2cc3c(cc2C2=CC=CC2)=CCC=3)=C1","C1=CCC(c2cc3cscc3cc2C2=CC=CC2)=C1",{},"[#6H2r5:1]>>[S:1]",null,-0.2360652891],[-0.1563612763,178.3648633964,10,"completed",-5.054556,10.0,10,"C1=c2cc(-c3ccco3)c(-c3ccco3)cc2=CC1","c1coc(-c2cc3c[nH]cc3cc2-c2ccco2)c1",{},"[#6H2r5:1]>>[NH:1]",null,-0.1811793352],[-0.1566043996,164.9108275272,10,"completed",-5.153732,10.0,10,"C1=CCC(C=Cc2cc(C=CC3=CC=CC3)cc(C3=CCC=C3)c2)=C1","C1=CC(c2cc(C=Cc3ccc[nH]3)cc(C=Cc3ccc[nH]3)c2)=CC1",{},"[#6H2r5:1]>>[NH:1]",null,-0.1691457173],[-0.1566401112,187.2109785296,10,"completed",-5.369288,10.0,10,"C1=CCC(c2cc3cocc3cc2C2=CC=CC2)=C1","c1coc(-c2cc3cocc3cc2-c2ccco2)c1",{},"[#6H2r5:1]>>[O:1]",null,-0.2656704795],[-0.1572166221,151.1115003055,10,"completed",-5.159804,10.0,7,"C1=Cc2nc3cc4c(nc3cc2C1)C=CC4","c1cc2nc3cc4[nH]ccc4nc3cc2[nH]1",{},"[#6H2r5:1]>>[NH:1]",null,-0.156802996],[-0.1581141503,185.4996146602,10,"completed",-5.05106,10.0,10,"C1=c2cc(-c3cccs3)c(-c3cccs3)cc2=CC1","c1csc(-c2cc3c[nH]cc3cc2-c2cccs2)c1",{},"[#6H2r5:1]>>[NH:1]",null,-0.1886364694],[-0.1585472734,135.8011084767,10,"completed",-5.226688,10.0,6,"C1=c2cc3cc4cnsc4cc3cc2=CC1","C1=c2cc3nc4cnsc4nc3cc2=CC1",{},"[ch&r6:0]>>[nr6:0]",null,-0.1621923773],[-0.1585959383,217.9180395618,10,"completed",-5.165508,10.0,10,"C1=CN=C(c2cc3c(cc2C2=NC=CC2)=CCC=3)C1","C1=CN=C(c2cc3c[nH]cc3cc2C2=NC=CC2)C1",{},"[#6H2r5:1]>>[NH:1]",null,-0.222690386],[-0.1588910531,136.6216408392,10,"completed",-5.054096,10.0,4,"C1=CC(Nc2cccc(NC3=CCC=C3)c2-c2cccnc2)=CC1","C1=CC(Nc2cccc(NC3=CCC=C3)c2-c2ccnnc2)=CC1",{},"[ch&r6:0]>>[nr6:0]",null,-0.1403495265],[-0.1589963909,186.2908007706,10,"completed",-5.16284,10.0,10,"C1=NC=C(c2cc3c(cc2C2=CN=CC2)=CCC=3)C1","C1=NC=C(c2cc3c[nH]cc3cc2C2=CN=CC2)C1",{},"[#6H2r5:1]>>[NH:1]",null,-0.1914137053],[-0.1590340534,120.1964035343,10,"completed",-5.298356,10.0,3,"c1ccc(Nc2cc(Nc3ccccc3)cc(-c3cccnc3)c2)cc1","c1ccc(Nc2cc(Nc3ccccc3)cc(-c3ccnnc3)c2)cc1",{},"[ch&r6:0]>>[nr6:0]",null,-0.1836471502],[-0.1590957679,127.159145298,10,"completed",-5.28612,10.0,8,"C(=Cc1cc(C2=CSCS2)cc(C=Cc2ccccc2)n1)c1ccccc1","C(=Cc1cc(C2=NSCS2)cc(C=Cc2ccccc2)n1)c1ccccc1",{},"[chr5,CH1r5:1]>>[n:1]",null,-0.1820532035],[-0.1601655864,183.412493132,10,"completed",-5.089608,10.0,10,"C1=CCC(C=Cc2cc(C=CC3=CC=CC3)cc(-c3cc[nH]n3)c2)=C1","C(=Cc1ccc[nH]1)c1cc(C=Cc2ccc[nH]2)cc(-c2cc[nH]n2)c1",{},"[#6H2r5:1]>>[NH:1]",null,-0.183556693],[-0.161549744,173.5303002211,10,"completed",-5.131836,10.0,10,"C1=CCC(C=Cc2cc(C3=CCC=C3)cc(C=CC3=CC=CC3)n2)=C1","C1=CC(c2cc(C=Cc3ccc[nH]3)nc(C=Cc3ccc[nH]3)c2)=CC1",{},"[#6H2r5:1]>>[NH:1]",null,-0.1749554093],[-0.1616369529,125.99571312,10,"completed",-5.496248,10.0,3,"c1ccc(Nc2ccccn2)nc1","c1ccc2nc(Nc3ccc4ccccc4n3)ccc2c1",{},"[cH&r6:1][cH&r6:2]>>[c:1]2cccc[c:2]2",null,-0.3046490336],[-0.1618099946,202.0823902769,10,"completed",-5.21712,10.0,7,"C(#Cc1ccc2c[nH]cc2c1)c1ccc2c[nH]cc2c1","C(#Cc1ccc2n[nH]cc2c1)c1ccc2n[nH]cc2c1",{},"[chr5,CH1r5:1]>>[n:1]",null,-0.2180795009],[-0.1621919499,187.6945671526,10,"completed",-5.389528,10.0,3,"C1=C(C2=CCC=C2c2ccccc2)C(c2ccccc2)=CC1","C1=CC(C2=CCC=C2C2=CCC=C2C2=CCC=C2)=CC1",{},"[c:0]1[ch:1][ch][c:3][c!r5:4][c!r5:5]1>>[c:0]1[CH2:1][c:3][c:4][c:5]1",null,-0.2762321801],[-0.1622612538,163.0253272556,10,"completed",-5.061456,10.0,10,"C1=CCC(C=Cc2cc(C=CC3=CC=CC3)cc(C3=NSCS3)c2)=C1","C1=CCC(C=Cc2cc(C=CC3=CC=CC3)cc(C3=NSOS3)c2)=C1",{},"[#6H2r5:1]>>[O:1]",null,-0.1652429148],[-0.1626585327,170.2794486976,10,"completed",-5.159068,10.0,4,"C1=CC(Nc2cc3c(cc2NC2=CCC=C2)=CCC=3)=CC1","C1=CC(Nc2cc3c(cc2NC2=CCC=C2)=NCN=3)=CC1",{},"[chr5,CH1r5:1]>>[n:1]",null,-0.1752276082],[-0.1626619288,182.4740810603,10,"completed",-5.266708,10.0,9,"C(=Cc1cc2c[nH]cc2cc1C=Cc1ccccc1)c1ccccc1","C(=Cc1nc2c[nH]cc2nc1C=Cc1ccccc1)c1ccccc1",{},"[ch&r6:0]>>[nr6:0]",null,-0.216597907],[-0.1628452889,170.1438253176,10,"completed",-5.067988,10.0,9,"C1=CCC(C=Cc2cc(C=CC3=CC=CC3)cc(-c3cc[nH]c3)c2)=C1","C(=Cc1ccc[nH]1)c1cc(C=Cc2ccc[nH]2)cc(-c2cc[nH]c2)c1",{},"[#6H2r5:1]>>[NH:1]",null,-0.1716131046],[-0.1628813972,203.6035343629,10,"completed",-5.208196,10.0,6,"O=c1[nH]ccc2cc3cc4c(cc3cc12)=CCC=4","O=c1[nH]ccc2nc3cc4c(cc3nc12)=CCC=4",{},"[ch&r6:0]>>[nr6:0]",null,-0.2172337973],[-0.1638156886,122.5667970209,10,"completed",-5.281704,10.0,6,"C1=c2cc3nc4ccoc4nc3cc2=CC1","c1cc2nc3cc4cscc4cc3nc2o1",{},"[#6H2r5:1]>>[S:1]",null,-0.1766369953],[-0.1638871928,193.0489820063,10,"completed",-5.042688,10.0,3,"C1=C(Nc2ccccc2)CC=C1C1=CCC(Nc2ccccc2)=C1","c1ccc(Nc2cc(-c3coc(Nc4ccccc4)c3)co2)cc1",{},"[#6H2r5:1]>>[O:1]",null,-0.1971735162],[-0.1640926466,183.0616010445,10,"completed",-5.0207,10.0,9,"C1=CCC(C=Cc2cc(-c3cc[nH]c3)cc(C=CC3=CC=CC3)n2)=C1","C(=Cc1ccc[nH]1)c1cc(-c2cc[nH]c2)cc(C=Cc2ccc[nH]2)n1",{},"[#6H2r5:1]>>[NH:1]",null,-0.1912927335],[-0.1643593567,125.4494043532,10,"completed",-4.822808,10.0,6,"C1=c2cc3cc4cc[nH]c4cc3cc2=CC1","C1=c2cc3nc4cc[nH]c4nc3cc2=CC1",{},"[ch&r6:0]>>[nr6:0]",null,-0.2310560569],[-0.1654326836,137.4025675865,10,"completed",-5.179952,10.0,3,"c1cncc(-c2cccnc2)c1","c1ccc(Nc2ccc(-c3ccc(Nc4ccccc4)nc3)cn2)cc1",{},"[ch&r6,CH1&r5:1]>>[*:1](-N-c1ccccc1)",null,-0.148363417],[-0.1655752813,99.4001703828,10,"completed",-5.195316,10.0,6,"c1ccc2cc3cc4c(cc3cc2c1)=NCN=4","c1ccc2cc3cc4n[nH]nc4cc3cc2c1",{},"[#6H2r5:1]>>[NH:1]",null,-0.1197168008],[-0.1656315608,190.7983278545,10,"completed",-5.143888,10.0,10,"C1=c2cc(-c3ccc[nH]3)c(-c3ccc[nH]3)cc2=CC1","c1c[nH]c(-c2cc3cscc3cc2-c2ccc[nH]2)c1",{},"[#6H2r5:1]>>[S:1]",null,-0.1932558372],[-0.1659872714,181.8529582583,10,"completed",-5.161,10.0,10,"C1=CCC(C=Cc2cc(C=CC3=CC=CC3)cc(-c3cscn3)c2)=C1","C(=Cc1ccc[nH]1)c1cc(C=Cc2ccc[nH]2)cc(-c2cscn2)c1",{},"[#6H2r5:1]>>[NH:1]",null,-0.1867987913],[-0.1665765146,180.338950946,10,"completed",-5.042504,10.0,3,"C1=CC(c2ccccc2Nc2ccccc2C2=CCC=C2)=CC1","C1=CC(c2ccccc2Nc2ccccc2C2=NCC=C2)=NC1",{},"[chr5,CH1r5:1]>>[n:1]",null,-0.1847754701],[-0.1667493654,227.3722377136,10,"completed",-5.386584,10.0,3,"C(#Cc1ccccc1C1=CCC=C1)c1ccccc1C1=CCC=C1","C(#CC1=CCC=C1C1=CCC=C1)C1=CCC=C1C1=CCC=C1",{},"[c:0]1[ch:1][ch][c:3][c!r5:4][c!r5:5]1>>[c:0]1[CH2:1][c:3][c:4][c:5]1",null,-0.3032194339],[-0.1667749616,195.0940700425,10,"completed",-4.968628,10.0,7,"C1=CC(C=Cc2cc(C=CC3=CCC=C3)cc(-c3cc[nH]c3)c2)=CC1","C(=Cc1cc(C=Cc2cc[nH]c2)cc(-c2cc[nH]c2)c1)c1cc[nH]c1",{},"[#6H2r5:1]>>[NH:1]",null,-0.2156812726],[-0.1673421951,223.5274007843,10,"completed",-5.143888,10.0,5,"C(=Cc1cc[nH]c1)C1=CC(C2=CCC(C=Cc3cc[nH]c3)=C2)=CC1","C(=Cc1cc[nH]c1)C1=CC(C2=NCC(C=Cc3cc[nH]c3)=C2)=NC1",{},"[chr5,CH1r5:1]>>[n:1]",null,-0.2256287118],[-0.1673570056,170.5242680412,10,"completed",-5.130916,10.0,3,"c1ccc2cc(-c3cc4ccccc4cn3)ncc2c1","C1=c2cnc(-c3cc4c(cn3)=CCC=4)cc2=CC1",{},"[c:0]1[ch:1][ch][c:3][c!r5:4][c!r5:5]1>>[c:0]1[CH2:1][c:3][c:4][c:5]1",null,-0.1718920229],[-0.1674963588,130.0720052772,10,"completed",-5.097336,10.0,3,"C1=CCC(Nc2ccc3cc(NC4=CC=CC4)ccc3c2)=C1","C1=NCC(Nc2ccc3cc(NC4=CC=NC4)ccc3c2)=C1",{},"[chr5,CH1r5:1]>>[n:1]",null,-0.1300853721],[-0.16753378,197.32984629,10,"completed",-4.980404,10.0,4,"C1=CCC(Nc2cc(NC3=CC=CC3)cc(C3=CC=CC3)c2)=C1","C1=CCC(Nc2cc(NC3=CC=CC3)nc(C3=CC=CC3)n2)=C1",{},"[ch&r6:0]>>[nr6:0]",null,-0.2143540012],[-0.1676217276,176.5286487589,10,"completed",-5.332764,10.0,5,"C(#CC1=CC(C2=CCC=C2)=NC1)C1=CC(C2=CCC=C2)=NC1","C(#CC1=CC(c2cc[nH]c2)=NC1)C1=CC(c2cc[nH]c2)=NC1",{},"[#6H2r5:1]>>[NH:1]",null,-0.2402292923],[-0.1677738704,199.2653879893,10,"completed",-5.206172,10.0,10,"C1=CCC(c2cc3cocc3cc2C2=CC=CC2)=C1","c1c[nH]c(-c2cc3cocc3cc2-c2ccc[nH]2)c1",{},"[#6H2r5:1]>>[NH:1]",null,-0.2126739681],[-0.1678061259,106.8813779549,10,"completed",-5.36754,10.0,3,"c1ccc(Nc2cccc(-c3cccc(Nc4ccccc4)c3)c2)cc1","c1ccc(Nc2cncc(-c3cncc(Nc4ccccc4)c3)c2)cc1",{},"[ch&r6:0]>>[nr6:0]",null,-0.2156308842],[-0.1679015415,177.3475575646,10,"completed",-5.212612,10.0,10,"C1=CCC(C=Cc2cc(C=CC3=CC=CC3)cc(C3=CCN=N3)c2)=C1","C(=Cc1ccc[nH]1)c1cc(C=Cc2ccc[nH]2)cc(C2=CCN=N2)c1",{},"[#6H2r5:1]>>[NH:1]",null,-0.1940774918],[-0.1679252124,168.0474510021,10,"completed",-5.300288,10.0,4,"C1=NC(Nc2cc(-c3ccccc3)cc(-c3ccccc3)c2)=CC1","C1=NC(Nc2nc(-c3ccccc3)cc(-c3ccccc3)n2)=CC1",{},"[ch&r6:0]>>[nr6:0]",null,-0.2188525404],[-0.1681395828,178.4683060092,10,"completed",-4.953172,10.0,4,"C1=CCC(C2=CCC(NC3=CC(C4=CC=CC4)=CC3)=C2)=C1","C1=CCC(c2coc(Nc3cc(C4=CC=CC4)co3)c2)=C1",{},"[#6H2r5:1]>>[O:1]",null,-0.205948009],[-0.1681899542,205.5891098324,10,"completed",-4.986384,10.0,7,"C(=Cc1ccc2c[nH]cc2c1)c1ccc2c[nH]cc2c1","C(=Cc1ccc2c[nH]cc2n1)c1ccc2c[nH]cc2n1",{},"[ch&r6:0]>>[nr6:0]",null,-0.2204361446],[-0.168200561,174.5315270919,10,"completed",-5.019596,10.0,3,"C1=CCC(C=Cc2cc3ccccc3cc2C=CC2=CC=CC2)=C1","C1=CCC(C=Cc2cc3c(cc2C=CC2=CC=CC2)=CCC=3)=C1",{},"[c:0]1[ch:1][ch][c:3][c!r5:4][c!r5:5]1>>[c:0]1[CH2:1][c:3][c:4][c:5]1",null,-0.1833821352],[-0.1683406141,124.5785388247,10,"completed",-4.916464,10.0,3,"C(#Cc1cc(C#Cc2ccccc2)cc(C2=CCC=C2)c1)c1ccccc1","C(#Cc1cc(C#Cc2ccccc2)cc(C2=CSCS2)c1)c1ccccc1",{},"[CH,ch:0]1=[C,c:1][C,c:2]=[CH,ch:3][*:4]1>>[S:0]1[*:1]=,:[*:2][S:3][*:4]1",null,-0.1789572277],[-0.1683455909,202.9446461189,10,"completed",-5.164036,10.0,7,"C(=Cc1ccc2c[nH]cc2c1)c1ccc2c[nH]cc2c1","C(=Cc1ccc2c[nH]nc2c1)c1ccc2c[nH]nc2c1",{},"[chr5,CH1r5:1]>>[n:1]",null,-0.2078360603],[-0.1684662292,194.2922693824,10,"completed",-5.171396,10.0,9,"C1=CCC(C=Cc2cc3c[nH]cc3cc2C=CC2=CC=CC2)=C1","C1=CCC(C=Cc2nc3c[nH]cc3nc2C=CC2=CC=CC2)=C1",{},"[ch&r6:0]>>[nr6:0]",null,-0.2006170642],[-0.1686056089,180.7314066771,10,"completed",-5.138368,10.0,10,"C1=CCC(C=Cc2cc(C=CC3=CC=CC3)cc(C3=CCC=N3)c2)=C1","C(=Cc1ccc[nH]1)c1cc(C=Cc2ccc[nH]2)cc(C2=CCC=N2)c1",{},"[#6H2r5:1]>>[NH:1]",null,-0.1827160968],[-0.1687438629,188.5253950188,10,"completed",-5.2346,10.0,6,"C1=CCC(C=CC2=CC(C3=NCC(C=CC4=CC=CC4)=C3)=NC2)=C1","C(=Cc1ccc[nH]1)C1=CC(C2=NCC(C=Cc3ccc[nH]3)=C2)=NC1",{},"[#6H2r5:1]>>[NH:1]",null,-0.2107587079],[-0.1687686813,181.2508893586,10,"completed",-5.228252,10.0,10,"C1=CCC(C=Cc2cc(C=CC3=CC=CC3)cc(C3=CCN=C3)c2)=C1","C(=Cc1ccc[nH]1)c1cc(C=Cc2ccc[nH]2)cc(C2=CCN=C2)c1",{},"[#6H2r5:1]>>[NH:1]",null,-0.2022663761],[-0.1688242074,262.464185654,10,"completed",-5.1035,10.0,6,"C1=CC(=C2C=c3ccc4c(c3=C2)=CCC=4)C=C1","C1=CC(=C2C=c3ccc4c[nH]cc4c3=C2)C=C1",{},"[#6H2r5:1]>>[NH:1]",null,-0.2624756203],[-0.168842087,156.673372544,10,"completed",-5.267444,10.0,6,"O=c1ccc2cc3cc4c[nH]cc4cc3cc2o1","O=c1cnc2cc3cc4c[nH]cc4cc3cc2o1",{},"[ch&r6:0]>>[nr6:0]",null,-0.1956653196],[-0.1692694738,136.5056687334,10,"completed",-5.072128,10.0,3,"C1=CCC(c2ccccc2Nc2ccccc2C2=CC=CC2)=C1","C1=CN=C(c2ccccc2Nc2ccccc2C2=NC=CC2)C1",{},"[chr5,CH1r5:1]>>[n:1]",null,-0.1378929052],[-0.1693619307,192.5522532214,10,"completed",-5.025484,10.0,7,"C(=Cc1ccc2c[nH]cc2c1)c1ccc2c[nH]cc2c1","C(=Cc1cnc2c[nH]cc2c1)c1cnc2c[nH]cc2c1",{},"[ch&r6:0]>>[nr6:0]",null,-0.199492258],[-0.1696355506,213.0566435941,10,"completed",-5.123372,10.0,3,"C1=CCC(c2ccccc2Nc2ccccc2C2=CC=CC2)=C1","c1csc(-c2ccccc2Nc2ccccc2-c2cccs2)c1",{},"[#6H2r5:1]>>[S:1]",null,-0.2136838695],[-0.1697386491,156.4190913332,10,"completed",-5.293388,10.0,5,"C1=CC(C=CC2=CCC(C3=CC(C=CC4=CCC=C4)=CC3)=C2)=CC1","C(=CC1=CCC(C2=CC(C=CC3=CCN=C3)=CC2)=C1)C1=CCN=C1",{},"[chr5,CH1r5:1]>>[n:1]",null,-0.2068632452],[-0.169761132,176.8944106238,10,"completed",-5.347944,10.0,8,"C(#Cc1ccc2ccc(C#Cc3cc[nH]c3)cc2c1)c1cc[nH]c1","C(#Cc1c[nH]cn1)c1ccc2ccc(C#Cc3c[nH]cn3)cc2c1",{},"[chr5,CH1r5:1]>>[n:1]",null,-0.2478204669],[-0.169884921,220.1948557855,10,"completed",-5.044068,10.0,3,"c1ccc(Nc2cc(Nc3ccccc3)nc(-c3ccccc3)n2)cc1","C1=CCC(Nc2cc(NC3=CC=CC3)nc(-c3ccccc3)n2)=C1",{},"[c:0]1[ch:1][ch][c:3][c!r5:4][c!r5:5]1>>[c:0]1[CH2:1][c:3][c:4][c:5]1",null,-0.2236485746],[-0.1698977158,198.5237099313,10,"completed",-5.312248,10.0,10,"C1=CCC(c2cc3c(cc2C2=CC=CC2)=CCC=3)=C1","C1=CCC(c2cc3cocc3cc2C2=CC=CC2)=C1",{},"[#6H2r5:1]>>[O:1]",null,-0.2479632594],[-0.1699194985,160.6350062585,10,"completed",-5.317768,10.0,6,"C1=Nc2nc3cc4c(cc3nc2C1)=CCC=4","C1=c2cc3nc4c(nc3cc2=CC1)N=NC4",{},"[chr5,CH1r5:1]>>[n:1]",null,-0.2214516361],[-0.169951165,195.0626882308,10,"completed",-5.273976,10.0,6,"C1=CCC(c2cc(-c3csc(C4=CC=CC4)c3)cs2)=C1","c1csc(-c2cc(-c3csc(-c4cccs4)c3)cs2)c1",{},"[#6H2r5:1]>>[S:1]",null,-0.2299578225],[-0.170013697,137.6353243652,10,"completed",-4.910668,10.0,4,"C1=CC(Nc2cccc(NC3=CCC=C3)c2-c2ccccn2)=CC1","C1=CC(Nc2cccc(NC3=CCC=C3)c2-c2cccnn2)=CC1",{},"[ch&r6:0]>>[nr6:0]",null,-0.1910715038],[-0.1701056183,191.8769962092,10,"completed",-5.204976,10.0,3,"C1=C(Nc2ccccc2)C=C(C2=CC(Nc3ccccc3)=CC2)C1","C1=C(Nc2ccncc2)C=C(C2=CC(Nc3ccncc3)=CC2)C1",{},"[ch&r6:0]>>[nr6:0]",null,-0.205466694],[-0.1701559947,131.2515561488,10,"completed",-5.528356,10.0,8,"C1=CC(C=Cc2cc(C=CC3=CCC=C3)cc(-c3c[nH]cn3)c2)=CC1","C(=Cc1cc(C=Cc2ccccc2)cc(-c2c[nH]cn2)c1)c1ccccc1",{},"[CH2:0]1[c,C:1]-,=,:[c,C:2]-,=,:[c,C:3]-,=,:[c,C:4]1>>[ch:0]1c[c:1][c:2][c:3][c:4]1",null,-0.3273171455],[-0.1701939171,176.9511533426,10,"completed",-5.190072,10.0,6,"C(#CC1=CCC=C1C1=CC=CC1)C1=CCC=C1C1=CC=CC1","C(#CC1=CCC=C1c1ccc[nH]1)C1=CCC=C1c1ccc[nH]1",{},"[#6H2r5:1]>>[NH:1]",null,-0.1878485124],[-0.1705808046,186.9151191943,10,"completed",-4.90202,10.0,10,"C1=CC(=C2C=C(C=CC3=CCC=C3)C(C=CC3=CCC=C3)=C2)C=C1","C1=CC(C=CC2=CC(=C3SC=CS3)C=C2C=CC2=CCC=C2)=CC1",{},"[CH,ch:0]1=[C,c:1][C,c:2]=[CH,ch:3][*:4]1>>[S:0]1[*:1]=,:[*:2][S:3][*:4]1",null,-0.2326872175],[-0.17065749,203.3630176732,10,"completed",-5.047196,10.0,4,"C(#Cc1ccc(C#CC2=CC=CC2)c2c1=CCC=2)C1=CC=CC1","C(#Cc1ccc(C#CC2=CC=CC2)c2cscc12)C1=CC=CC1",{},"[#6H2r5:1]>>[S:1]",null,-0.2066948609],[-0.1707890298,246.3840697661,10,"completed",-4.870188,10.0,3,"C1=CC(Nc2cc(NC3=CCC=C3)cc(-c3ccccc3)c2)=CC1","O=c1occcc1-c1cc(NC2=CCC=C2)cc(NC2=CCC=C2)c1",{},"[c:1]1[c:2][ch:3][ch:4][c:5][c:6]1>>[c:1]1[c:2][o:3][c:4](=O)[c:5][c:6]1",null,-0.2942511715],[-0.1709457153,154.1948576915,10,"completed",-4.846084,10.0,4,"C1=CCC(NC2=CCC=C2C2=CCC=C2NC2=CC=CC2)=C1","C1=CCC(NC2=CCN=C2C2=NCC=C2NC2=CC=CC2)=C1",{},"[chr5,CH1r5:1]>>[n:1]",null,-0.2353040338],[-0.1712158623,214.6162920237,10,"completed",-5.08694,10.0,5,"C(#CC1=CC(C2=CCN=C2)=CC1)C1=CC(C2=CCN=C2)=CC1","C(#CC1=CC(c2cn[nH]c2)=CC1)C1=CC(c2cn[nH]c2)=CC1",{},"[#6H2r5:1]>>[NH:1]",null,-0.2148109144],[-0.1712543132,183.8303133203,10,"completed",-5.215096,10.0,5,"C1=c2cc3cc4ccccc4cc3cc2=CC1","O=c1occc2cc3cc4c(cc3cc12)=CCC=4",{},"[c:1]1[c:2][ch:3][ch:4][c:5][c:6]1>>[c:1]1[c:2][o:3][c:4](=O)[c:5][c:6]1",null,-0.2007103829],[-0.1713358361,164.3684835882,10,"completed",-4.93882,10.0,4,"C1=NC=C(c2cc(Nc3ccccc3)nc(Nc3ccccc3)c2)C1","C1=CCC(Nc2cc(C3=CN=CC3)cc(NC3=CC=CC3)n2)=C1",{},"[c:0]1[ch:1][ch][c:3][c!r5:4][c!r5:5]1>>[c:0]1[CH2:1][c:3][c:4][c:5]1",null,-0.199365756],[-0.1713407086,204.5182437648,10,"completed",-5.217764,10.0,5,"C1=CC(C=CC2=NCC(C3=CC(C=CC4=CCC=C4)=NC3)=C2)=CC1","C(=Cc1cc[nH]c1)C1=NCC(C2=CC(C=Cc3cc[nH]c3)=NC2)=C1",{},"[#6H2r5:1]>>[NH:1]",null,-0.220506708],[-0.1713807897,181.3978749892,10,"completed",-5.146188,10.0,10,"C1=CCC(C=Cc2cc(C=CC3=CC=CC3)cc(-c3cn[nH]c3)c2)=C1","C(=Cc1ccc[nH]1)c1cc(C=Cc2ccc[nH]2)cc(-c2cn[nH]c2)c1",{},"[#6H2r5:1]>>[NH:1]",null,-0.1842566726],[-0.171397406,199.0366226308,10,"completed",-5.315008,10.0,4,"C1=CC(c2cc(NC3=CCN=C3)cc(C3=CCC=C3)c2)=CC1","C1=CC(c2cc(Nc3cnoc3)cc(C3=CCC=C3)c2)=CC1",{},"[#6H2r5:1]>>[O:1]",null,-0.2495345924],[-0.1714685249,219.6714618986,10,"completed",-5.133676,10.0,10,"C1=CCC(c2cc3c(cc2C2=CC=CC2)=CCC=3)=C1","C1=c2cc(-c3ccco3)c(-c3ccco3)cc2=CC1",{},"[#6H2r5:1]>>[O:1]",null,-0.2209326751],[-0.1714972515,151.5969184478,10,"completed",-5.290536,10.0,6,"C(#CC1=CC=CC1)C1=CCC(C2=CC(C#CC3=CC=CC3)=CC2)=C1","C(#Cc1ccco1)C1=CCC(C2=CC(C#Cc3ccco3)=CC2)=C1",{},"[#6H2r5:1]>>[O:1]",null,-0.2019172347],[-0.1715527615,117.8545109438,10,"completed",-5.446752,10.0,3,"C1=NC(NC2=CCC=N2)=CC1","C1=CC(=C2C=NC(NC3=CC(=C4C=CC=C4)C=N3)=C2)C=C1",{},"[r5:1][CH2r5:2][r5:3]>>[r5:1][C:2](=C1cccc1)[r5:3]",null,-0.2698254825],[-0.1715748837,115.9663942701,10,"completed",-4.857952,10.0,6,"C1=c2cc3cc4ccsc4cc3cc2=CC1","C1=c2cc3cc4ncsc4cc3cc2=CC1",{},"[chr5,CH1r5:1]>>[n:1]",null,-0.2053191404],[-0.171597123,187.6078286097,10,"completed",-5.068816,10.0,4,"C1=CCC(Nc2cc(-c3ccco3)cc(-c3ccco3)c2)=C1","C1=CCC(Nc2cc(-c3ccco3)nc(-c3ccco3)c2)=C1",{},"[ch&r6:0]>>[nr6:0]",null,-0.1888734864],[-0.1716993715,178.2031314091,10,"completed",-5.092,10.0,7,"C1=CCC(c2cc(C=CC3=CCC=C3)cc(C=CC3=CCC=C3)c2)=C1","C1=CCC(c2cc(C=Cc3cc[nH]c3)cc(C=Cc3cc[nH]c3)c2)=C1",{},"[#6H2r5:1]>>[NH:1]",null,-0.1782910992],[-0.1717048974,212.7794607221,10,"completed",-4.99034,10.0,8,"C1=CC(C=Cc2cc(C=CC3=CCC=C3)cc(-c3cc[nH]n3)c2)=CC1","C(=Cc1cc(C=Cc2cc[nH]c2)cc(-c2cc[nH]n2)c1)c1cc[nH]c1",{},"[#6H2r5:1]>>[NH:1]",null,-0.2262023509],[-0.1717266518,167.5263953871,10,"completed",-4.707624,10.0,3,"C(=Cc1cccc2ccccc12)c1cccc2ccccc12","C(=CC1=c2ccccc2=CC1)C1=c2ccccc2=CC1",{},"[c:0]1[ch:1][ch][c:3][c!r5:4][c!r5:5]1>>[c:0]1[CH2:1][c:3][c:4][c:5]1",null,-0.3217218777],[-0.1717678423,181.7203322715,10,"completed",-5.022724,10.0,4,"O=c1cc(-c2cc(Nc3ccccc3)cc(Nc3ccccc3)c2)cc[nH]1","O=c1cc(-c2cc(NC3=CC=CC3)cc(NC3=CC=CC3)c2)cc[nH]1",{},"[c:0]1[ch:1][ch][c:3][c!r5:4][c!r5:5]1>>[c:0]1[CH2:1][c:3][c:4][c:5]1",null,-0.1896005101],[-0.171855103,457.9281058901,10,"completed",-4.98666,10.0,3,"C1=NCC=C1C1=CCN=C1","C1=NCC(Nc2ccccc2)=C1C1=C(Nc2ccccc2)CN=C1",{},"[ch&r6,CH1&r5:1]>>[*:1](-N-c1ccccc1)",null,-0.4647501139],[-0.1718715499,208.8329647322,10,"completed",-5.316572,10.0,3,"C(=CC1=CCC=C1c1ccccc1)C1=CCC=C1c1ccccc1","C1=CC(C2=CCC=C2C=CC2=CCC=C2C2=CCC=C2)=CC1",{},"[c:0]1[ch:1][ch][c:3][c!r5:4][c!r5:5]1>>[c:0]1[CH2:1][c:3][c:4][c:5]1",null,-0.2580579168],[-0.1718860655,142.3865339712,10,"completed",-5.294124,10.0,5,"C(=CC1=CCC=N1)C1=CCC(C2=CC(C=CC3=CCC=N3)=CC2)=C1","C(=CC1=CCN=N1)C1=CCC(C2=CC(C=CC3=CCN=N3)=CC2)=C1",{},"[chr5,CH1r5:1]>>[n:1]",null,-0.1968226295],[-0.1718996631,202.5138028765,10,"completed",-4.958048,10.0,8,"C(=Cc1cc(C=Cc2cc[nH]c2)cc(C2=CCC=N2)c1)c1cc[nH]c1","C(=Cc1cc(C=Cc2cc[nH]c2)cc(-c2c[nH]cn2)c1)c1cc[nH]c1",{},"[#6H2r5:1]>>[NH:1]",null,-0.2255781944],[-0.1719692447,236.4109462953,10,"completed",-5.135516,10.0,7,"C(=Cc1ccc2c[nH]cc2c1)c1ccc2c[nH]cc2c1","C(=Cc1ccc2n[nH]cc2c1)c1ccc2n[nH]cc2c1",{},"[chr5,CH1r5:1]>>[n:1]",null,-0.2377145658],[-0.1719859797,234.3027459964,10,"completed",-5.12604,10.0,3,"C1=Cc2cc(Nc3ccc4c(c3)C=CC4)ccc2C1","c1cc2cc(Nc3ccc4occc4c3)ccc2o1",{},"[#6H2r5:1]>>[O:1]",null,-0.2350107163],[-0.1721259383,175.4613101038,10,"completed",-5.024196,10.0,4,"C1=CC(c2cc(Nc3cccnc3)cc(C3=CCC=C3)c2)=CC1","c1cncc(Nc2cc(-c3cc[nH]c3)cc(-c3cc[nH]c3)c2)c1",{},"[#6H2r5:1]>>[NH:1]",null,-0.183309389],[-0.1721660397,218.0627188418,10,"completed",-5.107732,10.0,4,"C(#Cc1ccc(C#CC2=CC=CC2)c2cscc12)C1=CC=CC1","C(#Cc1ccc(C#Cc2cccs2)c2cscc12)c1cccs1",{},"[#6H2r5:1]>>[S:1]",null,-0.2181298774],[-0.1721738654,169.9549107164,10,"completed",-5.145176,10.0,6,"C1=Nc2cc3cc4c(cc3cc2C1)=CCC=4","C1=Nc2nc3cc4c(cc3nc2C1)=CCC=4",{},"[ch&r6:0]>>[nr6:0]",null,-0.1728719134],[-0.1722562506,222.8211783447,10,"completed",-4.99218,10.0,4,"C1=CC(C2=CC=C(NC3=CC=C(C4=CCC=C4)C3)C2)=CC1","C1=CC(C2=CN=C(NC3=NC=C(C4=CCC=C4)C3)C2)=CC1",{},"[chr5,CH1r5:1]>>[n:1]",null,-0.2352564605],[-0.1722677473,191.9331900109,10,"completed",-5.05428,10.0,5,"C1=CC(C=CC2=CCC(C3=NC(C=CC4=CCC=C4)=CC3)=N2)=CC1","C1=CC(C=Cc2c[nH]c(-c3nc(C=CC4=CCC=C4)c[nH]3)n2)=CC1",{},"[#6H2r5:1]>>[NH:1]",null,-0.1945831582],[-0.1722745032,176.2413028764,10,"completed",-5.143704,10.0,6,"C1=CCC(C=CC2=CC(C3=CCC(C=CC4=CC=CC4)=C3)=CC2)=C1","C1=CCC(C=Cc2cc(-c3csc(C=CC4=CC=CC4)c3)cs2)=C1",{},"[#6H2r5:1]>>[S:1]",null,-0.1788768187],[-0.1722776747,210.5623743898,10,"completed",-4.96366,10.0,8,"C1=CC(C=Cc2cc(-c3cc[nH]c3)cc(C=CC3=CCC=C3)n2)=CC1","C(=Cc1cc(-c2cc[nH]c2)cc(C=Cc2cc[nH]c2)n1)c1cc[nH]c1",{},"[#6H2r5:1]>>[NH:1]",null,-0.2311815852],[-0.1722923209,266.8325191358,10,"completed",-5.459816,10.0,10,"O=c1ccoc(C=Cc2cc3c(cc2C=Cc2cc(=O)cco2)=CCC=3)c1","O=c1cc[nH]c(C=Cc2cc3c(cc2C=Cc2cc(=O)cc[nH]2)=CCC=3)c1",{},"[o:1]>>[nH:1]",null,-0.3669314577],[-0.1723435138,136.8461722379,10,"completed",-4.866232,10.0,4,"C1=C(c2c(Nc3ccccc3)cccc2Nc2ccccc2)N=NC1","C1=CC(Nc2cccc(NC3=CCC=C3)c2C2=CCN=N2)=CC1",{},"[c:0]1[ch:1][ch][c:3][c!r5:4][c!r5:5]1>>[c:0]1[CH2:1][c:3][c:4][c:5]1",null,-0.2133169918],[-0.1724904596,171.6623090096,10,"completed",-5.1472,10.0,3,"C1=CCC(c2ccc(Nc3ccc(C4=CC=CC4)cc3)cc2)=C1","C1=CCC(c2ccc(Nc3ccc(C4=CC=CC4)cn3)nc2)=C1",{},"[ch&r6:0]>>[nr6:0]",null,-0.1748130142],[-0.172522632,178.3329010606,10,"completed",-5.166152,10.0,4,"c1ccc(Nc2cc(-c3cc[nH]c3)cc(-c3cc[nH]c3)c2)cc1","c1cc(Nc2cc(-c3cc[nH]c3)cc(-c3cc[nH]c3)c2)ccn1",{},"[ch&r6:0]>>[nr6:0]",null,-0.1842468623],[-0.1725911996,180.5707344513,10,"completed",-5.206448,10.0,5,"C(=CC1=CCC(C2=CCC=N2)=C1)C1=CCC(C2=CCC=N2)=C1","C(=CC1=CCC(c2cscn2)=C1)C1=CCC(c2cscn2)=C1",{},"[#6H2r5:1]>>[S:1]",null,-0.1953408988],[-0.1725924108,174.6914626239,10,"completed",-5.239844,10.0,7,"C(#Cc1ccc2c[nH]cc2c1)c1ccc2c[nH]cc2c1","C(#Cc1ccc2c[nH]nc2c1)c1ccc2c[nH]nc2c1",{},"[chr5,CH1r5:1]>>[n:1]",null,-0.2002491344],[-0.1726074954,185.0598380301,10,"completed",-5.216844,10.0,6,"C1=CCC(c2cc(C=Cc3csc(C4=CC=CC4)c3)cs2)=C1","C(=Cc1csc(-c2cccs2)c1)c1csc(-c2cccs2)c1",{},"[#6H2r5:1]>>[S:1]",null,-0.2023286401],[-0.172741184,173.0474776061,10,"completed",-5.095864,10.0,4,"C1=CC(C2=C(NC3=C(C4=CCC=C4)C=CC3)CC=C2)=CC1","C1=CC(C2=C(NC3=C(C4=CCC=C4)C=NC3)CN=C2)=CC1",{},"[chr5,CH1r5:1]>>[n:1]",null,-0.1730716952],[-0.1728053318,140.2168727054,10,"completed",-4.871384,10.0,4,"C1=CC(Nc2cccc(NC3=CCC=C3)c2-c2ccco2)=CC1","C1=CC(Nc2cccc(NC3=CCC=C3)c2-c2ncco2)=CC1",{},"[chr5,CH1r5:1]>>[n:1]",null,-0.2127692562],[-0.1728399184,209.3779193497,10,"completed",-5.0874,10.0,9,"C(#Cc1cccc(-c2cc[nH]n2)c1)c1cccc(-c2cc[nH]n2)c1","C(#CC1=CCC(c2cc[nH]n2)=C1)C1=CCC(c2cc[nH]n2)=C1",{},"[c:0]1[ch:1][ch][c:3][c!r5:4][c!r5:5]1>>[c:0]1[CH2:1][c:3][c:4][c:5]1",null,-0.2095636073],[-0.1728855293,183.7506522494,10,"completed",-5.157688,10.0,4,"C1=CCC(c2cc(NC3=CC=NC3)cc(C3=CC=CC3)c2)=C1","C1=CCC(c2cc(Nc3ccn[nH]3)cc(C3=CC=CC3)c2)=C1",{},"[#6H2r5:1]>>[NH:1]",null,-0.1881355251],[-0.1729310327,149.8985589298,10,"completed",-5.120612,10.0,3,"c1cc(Nc2cccc(-c3ccncc3)c2)cc(-c2ccncc2)c1","C1=C(NC2=CCC(c3ccncc3)=C2)C=C(c2ccncc2)C1",{},"[c:0]1[ch:1][ch][c:3][c!r5:4][c!r5:5]1>>[c:0]1[CH2:1][c:3][c:4][c:5]1",null,-0.1505913566],[-0.1729642924,147.040619727,10,"completed",-5.1012,10.0,4,"O=c1ccocc1Nc1cc(C2=CC=CC2)cc(C2=CC=CC2)c1","O=c1cc[nH]cc1Nc1cc(C2=CC=CC2)cc(C2=CC=CC2)c1",{},"[o:1]>>[nH:1]",null,-0.147043019],[-0.172974734,155.460045007,10,"completed",-5.204424,10.0,4,"C1=NC=C(Nc2cc(-c3ccccc3)nc(-c3ccccc3)c2)C1","C1=CC(c2cc(NC3=CN=CC3)cc(C3=CCC=C3)n2)=CC1",{},"[c:0]1[ch:1][ch][c:3][c!r5:4][c!r5:5]1>>[c:0]1[CH2:1][c:3][c:4][c:5]1",null,-0.1717875658],[-0.1729836185,193.8011456315,10,"completed",-5.09476,10.0,3,"C1=CCC(Nc2cc(-c3ccccc3)cc(-c3ccccc3)c2)=C1","C1=NC=C(Nc2cc(-c3ccccc3)cc(-c3ccccc3)c2)C1",{},"[chr5,CH1r5:1]>>[n:1]",null,-0.1938358539],[-0.1731130174,112.5879340886,10,"completed",-5.326784,10.0,4,"C1=CC(Nc2cc(-c3ccccc3)nc(-c3ccccc3)c2)=CC1","C1=NC(Nc2cc(-c3ccccc3)nc(-c3ccccc3)c2)=CC1",{},"[chr5,CH1r5:1]>>[n:1]",null,-0.1946207194],[-0.1731974751,149.4693933381,10,"completed",-5.161,10.0,6,"C1=Nc2nc3cc4c(cc3nc2C1)=CCC=4","C1=c2cc3nc4ncsc4nc3cc2=CC1",{},"[#6H2r5:1]>>[S:1]",null,-0.1554489934],[-0.1732279642,180.0064229043,10,"completed",-4.93054,10.0,5,"C1=CC(C=CC2=CCC(C3=CC(C=CC4=CCC=C4)=CC3)=C2)=CC1","C1=CC(C=Cc2c[nH]c(-c3cc(C=CC4=CCC=C4)c[nH]3)c2)=CC1",{},"[#6H2r5:1]>>[NH:1]",null,-0.2155771119],[-0.1732323069,174.273633203,10,"completed",-5.044252,10.0,4,"C1=CCC(Nc2cc(-c3ccsc3)cc(-c3ccsc3)c2)=C1","c1coc(Nc2cc(-c3ccsc3)cc(-c3ccsc3)c2)c1",{},"[#6H2r5:1]>>[O:1]",null,-0.178589307],[-0.1732494015,177.5139103832,10,"completed",-4.991628,10.0,4,"C1=CCC(Nc2cccc(NC3=CC=CC3)c2C2=CCN=C2)=C1","C1=CCC(Nc2cccc(NC3=CC=CC3)c2-c2cnoc2)=C1",{},"[#6H2r5:1]>>[O:1]",null,-0.1930440071],[-0.1732781406,178.182950628,10,"completed",-5.249412,10.0,6,"C1=CCC(C2=CCC(C=CC3=CC(C4=CC=CC4)=CC3)=C2)=C1","C1=CN=C(C2=CCC(C=CC3=CC(C4=NC=CC4)=CC3)=C2)C1",{},"[chr5,CH1r5:1]>>[n:1]",null,-0.2066104966],[-0.1732823702,161.7707699175,10,"completed",-5.047104,10.0,3,"c1cc(Nc2cccc(-c3ccncc3)c2)cc(-c2ccncc2)c1","C1=C(NC2=CC(c3ccncc3)=CC2)CC=C1c1ccncc1",{},"[c:0]1[ch:1][ch][c:3][c!r5:4][c!r5:5]1>>[c:0]1[CH2:1][c:3][c:4][c:5]1",null,-0.1659541971],[-0.1733460774,145.3008169095,10,"completed",-5.102212,10.0,6,"C1=c2cc3cc4ccnnc4cc3cc2=CC1","C1=c2cc3cc4ncnnc4cc3cc2=CC1",{},"[ch&r6:0]>>[nr6:0]",null,-0.1453090669],[-0.1733578079,196.4938870659,10,"completed",-5.238648,10.0,4,"C1=CC(c2cc(NC3=NC=CC3)cc(C3=CCC=C3)c2)=CC1","C1=CC(c2cc(C3=CCC=C3)nc(NC3=NC=CC3)n2)=CC1",{},"[ch&r6:0]>>[nr6:0]",null,-0.2191557641],[-0.1734113143,187.7351706215,10,"completed",-5.027876,10.0,4,"C1=CC(c2cc(NC3=CN=CC3)cc(C3=CCC=C3)c2)=CC1","C1=NC=C(Nc2cc(-c3ccsc3)cc(-c3ccsc3)c2)C1",{},"[#6H2r5:1]>>[S:1]",null,-0.1944052758],[-0.1734222773,146.0049808628,10,"completed",-5.3059,10.0,4,"O=c1occcc1Nc1cc(C2=CCC=C2)nc(C2=CCC=C2)c1","O=c1[nH]cccc1Nc1cc(C2=CCC=C2)nc(C2=CCC=C2)c1",{},"[o:1]>>[nH:1]",null,-0.2051606964],[-0.1734845706,169.8640460479,10,"completed",-4.999356,10.0,4,"C1=CCC(Nc2cc(NC3=CC=CC3)cc(-c3cccnc3)c2)=C1","C1=CCC(Nc2cc(NC3=CC=CC3)cc(-c3cncnc3)c2)=C1",{},"[ch&r6:0]>>[nr6:0]",null,-0.1838942885],[-0.1735129527,196.7751554224,10,"completed",-5.19274,10.0,7,"C1=CCC(c2cc(C=Cc3cc[nH]c3)cc(C=Cc3cc[nH]c3)c2)=C1","C(=Cc1cc(C=Cc2cc[nH]c2)cc(C2=CC=NC2)c1)c1cc[nH]c1",{},"[chr5,CH1r5:1]>>[n:1]",null,-0.2072071633],[-0.1736583716,129.3186626517,10,"completed",-5.307832,10.0,4,"C(#Cc1cc2cscc2cc1C#CC1=CC=CC1)C1=CC=CC1","C(#Cc1cc2cscc2cc1C#Cc1ccco1)c1ccco1",{},"[#6H2r5:1]>>[O:1]",null,-0.1946495446],[-0.173850351,173.4599077588,10,"completed",-5.160908,10.0,5,"C1=CCC(C=CC2=CCC(C3=CC(C=CC4=CC=CC4)=CC3)=C2)=C1","C1=CCC(C=Cc2csc(-c3cc(C=CC4=CC=CC4)cs3)c2)=C1",{},"[#6H2r5:1]>>[S:1]",null,-0.178622882],[-0.1738733531,205.13177273,10,"completed",-5.0161,10.0,3,"C1=C(NC2=CCC(c3ccccc3)=C2)C=C(c2ccccc2)C1","c1ccc(-c2cc(Nc3coc(-c4ccccc4)c3)co2)cc1",{},"[#6H2r5:1]>>[O:1]",null,-0.2133735154],[-0.1739312315,209.2341060225,10,"completed",-5.050416,10.0,8,"C(=Cc1cc(C=Cc2cc[nH]c2)cc(-c2cc[nH]c2)c1)c1cc[nH]c1","C(=Cc1cc(C=Cc2cc[nH]c2)cc(-c2cn[nH]c2)c1)c1cc[nH]c1",{},"[chr5,CH1r5:1]>>[n:1]",null,-0.2120934038],[-0.1739451261,230.2346423279,10,"completed",-5.229632,10.0,5,"C1=CC(C2=CC(C3=NCC(C4=CCC=C4)=C3)=NC2)=CC1","C1=C(c2cc[nH]c2)CN=C1C1=NCC(c2cc[nH]c2)=C1",{},"[#6H2r5:1]>>[NH:1]",null,-0.2474715614],[-0.1739686334,132.1375920736,10,"completed",-4.884632,10.0,4,"C1=CC(Nc2cc(NC3=CCC=C3)cc(C3=NCC=C3)c2)=CC1","C1=CC(Nc2cc(NC3=CCC=C3)cc(-c3ccsn3)c2)=CC1",{},"[#6H2r5:1]>>[S:1]",null,-0.2004699409],[-0.1740392667,199.6999497716,10,"completed",-5.126776,10.0,10,"C1=CC(C=Cc2cc(C=CC3=CCC=C3)cc(-c3nccs3)c2)=CC1","C(=Cc1cc(C=Cc2cc[nH]c2)cc(-c2nccs2)c1)c1cc[nH]c1",{},"[#6H2r5:1]>>[NH:1]",null,-0.2005776096],[-0.1740632806,177.7511596799,10,"completed",-5.371312,10.0,3,"O=c1cc(Nc2ccccc2)oc(Nc2ccccc2)c1","O=c1cc(NC2=CC=CC2)oc(NC2=CC=CC2)c1",{},"[c:0]1[ch:1][ch][c:3][c!r5:4][c!r5:5]1>>[c:0]1[CH2:1][c:3][c:4][c:5]1",null,-0.2601239578],[-0.1741012079,94.6791802389,10,"completed",-5.272504,10.0,5,"C1=c2cc3cc4ccccc4cc3cc2=NC1","c1ccc2cc3cc4nocc4cc3cc2c1",{},"[#6H2r5:1]>>[O:1]",null,-0.1534450582],[-0.174211999,142.9885796321,10,"completed",-5.124936,10.0,5,"C1=c2cc3nc4ccccc4nc3cc2=CC1","C1=c2cc3nc4cccnc4nc3cc2=CC1",{},"[ch&r6:0]>>[nr6:0]",null,-0.1440500535],[-0.174244659,253.5081371936,10,"completed",-4.90432,10.0,3,"C(#Cc1ccccc1)C1=CC=C(C2=CC=C(C#Cc3ccccc3)C2)C1","C(#CC1=CC=C(C2=CC=C(C#CC3=CC=CC3)C2)C1)C1=CC=CC1",{},"[c:0]1[ch:1][ch][c:3][c!r5:4][c!r5:5]1>>[c:0]1[CH2:1][c:3][c:4][c:5]1",null,-0.288147185],[-0.1742513137,201.6193315054,10,"completed",-5.16652,10.0,3,"C1=CCC(c2ccccc2Nc2ccccc2C2=CC=CC2)=C1","C1=NC=C(c2ccccc2Nc2ccccc2C2=CN=CC2)C1",{},"[chr5,CH1r5:1]>>[n:1]",null,-0.2069264626],[-0.1743217281,154.2672466133,10,"completed",-4.917476,10.0,4,"C1=CCC(Nc2cc(C3=CCC=N3)cc(C3=CCC=N3)c2)=C1","C1=NC(c2cc(Nc3cccs3)cc(C3=CCC=N3)c2)=CC1",{},"[#6H2r5:1]>>[S:1]",null,-0.2003066114],[-0.1744397762,133.0634028793,10,"completed",-5.321724,10.0,7,"O=c1cc[nH]c2cc3cc4cocc4cc3cc12","O=c1cn[nH]c2cc3cc4cocc4cc3cc12",{},"[ch&r6:0]>>[nr6:0]",null,-0.2044383035],[-0.1744571434,83.4866872964,10,"completed",-4.825384,10.0,6,"c1cc2cc3cc4c[nH]cc4cc3cc2s1","c1[nH]cc2cc3cc4sncc4cc3cc12",{},"[chr5,CH1r5:1]>>[n:1]",null,-0.2095778166],[-0.1745069581,203.012982857,10,"completed",-5.127144,10.0,5,"C1=CC(C2=CCC(C3=CC(C4=CCC=C4)=CC3)=C2)=CC1","C1=C(C2=CC(c3ccsc3)=CC2)CC=C1c1ccsc1",{},"[#6H2r5:1]>>[S:1]",null,-0.2039002246],[-0.1745180283,157.1921944862,10,"completed",-5.175168,10.0,7,"C1=Cc2cc3nc4c(cc3nc2C1)C=CC4","c1cc2cc3nc4[nH]ccc4cc3nc2[nH]1",{},"[#6H2r5:1]>>[NH:1]",null,-0.1657648872],[-0.1747205501,169.7224139558,10,"completed",-5.032844,10.0,3,"C1=CCC(Nc2cc(NC3=CC=CC3)cc(-c3ccccc3)c2)=C1","C1=NC=C(Nc2cc(NC3=CN=CC3)cc(-c3ccccc3)c2)C1",{},"[chr5,CH1r5:1]>>[n:1]",null,-0.1761123581],[-0.174739259,209.8306937822,10,"completed",-4.977644,10.0,4,"C(#Cc1ccc(C#Cc2ccco2)c2c1=CCC=2)c1ccco1","C(#Cc1ccc(C#Cc2ccco2)c2c[nH]cc12)c1ccco1",{},"[#6H2r5:1]>>[NH:1]",null,-0.226637829],[-0.1747448698,202.5559170554,10,"completed",-4.975896,10.0,4,"O=c1cc(-c2c(Nc3ccccc3)cccc2Nc2ccccc2)cc[nH]1","O=c1cc(-c2c(NC3=CC=CC3)cccc2NC2=CC=CC2)cc[nH]1",{},"[c:0]1[ch:1][ch][c:3][c!r5:4][c!r5:5]1>>[c:0]1[CH2:1][c:3][c:4][c:5]1",null,-0.2203991445],[-0.1747449546,173.3355215543,10,"completed",-5.282348,10.0,5,"C(=CC1=CC=NC1)C1=CCC(C2=CC(C=CC3=CC=NC3)=CC2)=C1","C(=Cc1ccn[nH]1)C1=CCC(C2=CC(C=Cc3ccn[nH]3)=CC2)=C1",{},"[#6H2r5:1]>>[NH:1]",null,-0.2152628432],[-0.1747825116,182.6787953505,10,"completed",-5.08556,10.0,3,"C1=C(Nc2ccccc2)C=C(C2=CC(Nc3ccccc3)=CC2)C1","C1=C(Nc2cccnc2)C=C(C2=CC(Nc3cccnc3)=CC2)C1",{},"[ch&r6:0]>>[nr6:0]",null,-0.18295823],[-0.1747856191,212.9644005929,10,"completed",-5.184092,10.0,8,"C1=CC(c2cc(C=Cc3c[nH]cn3)cc(C=Cc3c[nH]cn3)c2)=CC1","C(=Cc1c[nH]cn1)c1cc(C=Cc2c[nH]cn2)cc(-c2ccccc2)c1",{},"[CH2:0]1[c,C:1]-,=,:[c,C:2]-,=,:[c,C:3]-,=,:[c,C:4]1>>[ch:0]1c[c:1][c:2][c:3][c:4]1",null,-0.2209498891],[-0.1748177208,142.9997634605,10,"completed",-4.905516,10.0,3,"c1ccc2cc3ccccc3cc2c1","C1=c2cc3ccccc3cc2=CC1",{},"[c:0]1[ch:1][ch][c:3][c!r5:4][c!r5:5]1>>[c:0]1[CH2:1][c:3][c:4][c:5]1",null,-0.197440384],[-0.1748656486,175.7326320679,10,"completed",-5.1656,10.0,10,"C1=CCC(C=Cc2cc(C=CC3=CC=CC3)cc(-c3ccsc3)c2)=C1","C(=Cc1ccc[nH]1)c1cc(C=Cc2ccc[nH]2)cc(-c2ccsc2)c1",{},"[#6H2r5:1]>>[NH:1]",null,-0.1816331588],[-0.1748987256,177.0438720712,10,"completed",-4.985832,10.0,4,"C1=CCC(Nc2cccc(NC3=CC=CC3)c2-c2cccs2)=C1","C1=CCC(Nc2cccc(NC3=CC=CC3)c2-c2ccns2)=C1",{},"[chr5,CH1r5:1]>>[n:1]",null,-0.1942456059],[-0.1748997453,201.9484222544,10,"completed",-5.424764,10.0,3,"C1=C(NC2=Cc3ccccc3C2)Cc2ccccc21","c1ccc2c(c1)CC(NC1=Nc3ccccc3C1)=N2",{},"[chr5,CH1r5:1]>>[n:1]",null,-0.3040793918],[-0.1750342543,165.4775197629,10,"completed",-5.216568,10.0,4,"C1=CC(Nc2nc(C3=CCC=C3)cc(C3=CCC=C3)n2)=CC1","C1=CC(c2cc(C3=CCC=C3)nc(Nc3ccoc3)n2)=CC1",{},"[#6H2r5:1]>>[O:1]",null,-0.1845019725],[-0.1750438995,209.5183519656,10,"completed",-4.982704,10.0,9,"C(#CC1=CCC(c2cc[nH]c2)=C1)C1=CCC(c2cc[nH]c2)=C1","C(#CC1=CCC(c2c[nH]cn2)=C1)C1=CCC(c2c[nH]cn2)=C1",{},"[chr5,CH1r5:1]>>[n:1]",null,-0.2250322912],[-0.1750543675,176.1383535881,10,"completed",-5.047656,10.0,7,"C1=CC(C=Cc2cc(C=CC3=CCC=C3)cc(-c3ccc[nH]3)c2)=CC1","C(=Cc1cc(C=Cc2cc[nH]c2)cc(-c2ccc[nH]2)c1)c1cc[nH]c1",{},"[#6H2r5:1]>>[NH:1]",null,-0.1799090543],[-0.1750851391,215.1875273595,10,"completed",-5.160908,10.0,10,"C(=Cc1cc(C=Cc2cc[nH]c2)cc(-c2ccsc2)c1)c1cc[nH]c1","C(=Cc1cc(C=Cc2cc[nH]c2)cc(-c2cnsc2)c1)c1cc[nH]c1",{},"[chr5,CH1r5:1]>>[n:1]",null,-0.2193706141],[-0.1751299171,205.8857170657,10,"completed",-5.288788,10.0,3,"c1ccc(N(c2ccccc2)c2ccccn2)cc1","c1ccc(N(c2ccccc2)c2cccnn2)cc1",{},"[ch&r6:0]>>[nr6:0]",null,-0.2446486744],[-0.1751744195,222.9532068804,10,"completed",-5.132572,10.0,9,"C(#CC1=CCC(C2=CCN=C2)=C1)C1=CCC(C2=CCN=C2)=C1","C(#CC1=CCC(c2cn[nH]c2)=C1)C1=CCC(c2cn[nH]c2)=C1",{},"[#6H2r5:1]>>[NH:1]",null,-0.2241160206],[-0.1752926075,171.3356494924,10,"completed",-5.18124,10.0,3,"C1=CCC(C=Cc2ccc3ccc(C=CC4=CC=CC4)cc3c2)=C1","C(=Cc1ccc[nH]1)c1ccc2ccc(C=Cc3ccc[nH]3)cc2c1",{},"[#6H2r5:1]>>[NH:1]",null,-0.1805266579],[-0.1753109623,144.5187073333,10,"completed",-4.925388,10.0,9,"C1=CCC(C=Cc2cc(C=CC3=CC=CC3)cc(C3=CSCS3)c2)=C1","C(=Cc1cc(C=CC2=CN=CC2)cc(C2=CSCS2)c1)C1=CN=CC1",{},"[chr5,CH1r5:1]>>[n:1]",null,-0.1892760908],[-0.175319883,164.7902701814,10,"completed",-5.34868,10.0,6,"C(#CC1=CCC=C1C1=CC=CC1)C1=CCC=C1C1=CC=CC1","C(#CC1=CCC=C1C1=NC=CC1)C1=CCC=C1C1=NC=CC1",{},"[chr5,CH1r5:1]>>[n:1]",null,-0.2397045826],[-0.1753266173,161.3043193075,10,"completed",-5.269376,10.0,4,"C1=CCC(Nc2cc(-c3ccoc3)cc(-c3ccoc3)c2)=C1","C1=NCC(Nc2cc(-c3ccoc3)cc(-c3ccoc3)c2)=C1",{},"[chr5,CH1r5:1]>>[n:1]",null,-0.2001906986],[-0.175352189,212.3778639442,10,"completed",-5.139012,10.0,7,"C1=CC(C=Cc2cc(C=CC3=CCC=C3)cc(C3=CCN=C3)c2)=CC1","C(=Cc1cc(C=Cc2cc[nH]c2)cc(C2=CCN=C2)c1)c1cc[nH]c1",{},"[#6H2r5:1]>>[NH:1]",null,-0.2141263781],[-0.1754113256,181.9888409463,10,"completed",-5.167164,10.0,3,"C1=Cc2c(cccc2Nc2cccc3c2C=CC3)C1","c1cc(Nc2cccc3occc23)c2ccoc2c1",{},"[#6H2r5:1]>>[O:1]",null,-0.1879636392],[-0.1755322916,215.3384791195,10,"completed",-5.105156,10.0,4,"O=c1cc[nH]c(-c2c(Nc3ccccc3)cccc2Nc2ccccc2)c1","O=c1cc[nH]c(-c2c(NC3=CC=CC3)cccc2NC2=CC=CC2)c1",{},"[c:0]1[ch:1][ch][c:3][c!r5:4][c!r5:5]1>>[c:0]1[CH2:1][c:3][c:4][c:5]1",null,-0.2153687232],[-0.1755950988,169.9355859439,10,"completed",-5.202584,10.0,6,"O=c1ccoc2cc3cc4c[nH]cc4cc3cc12","O=c1cnoc2cc3cc4c[nH]cc4cc3cc12",{},"[ch&r6:0]>>[nr6:0]",null,-0.184484707],[-0.1758076174,201.4644939109,10,"completed",-5.18032,10.0,3,"c1ccc(-c2ncccc2Nc2cccnc2-c2ccccc2)cc1","C1=CCC(c2ncccc2Nc2cccnc2C2=CC=CC2)=C1",{},"[c:0]1[ch:1][ch][c:3][c!r5:4][c!r5:5]1>>[c:0]1[CH2:1][c:3][c:4][c:5]1",null,-0.2091628086],[-0.1758094175,399.6890761311,10,"completed",-5.138184,10.0,4,"C1=CC(c2ncnc(C3=CCC=C3)c2Nc2ccccc2)=CC1","C1=CC(Nc2c(C3=CCC=C3)ncnc2C2=CCC=C2)=CC1",{},"[c:0]1[ch:1][ch][c:3][c!r5:4][c!r5:5]1>>[c:0]1[CH2:1][c:3][c:4][c:5]1",null,-0.4005818098],[-0.1758842849,159.1133440308,10,"completed",-4.934588,10.0,4,"c1ccc(Nc2cc(Nc3ccccc3)cc(-c3cocn3)c2)cc1","C1=CC(Nc2cc(NC3=CCC=C3)cc(-c3cocn3)c2)=CC1",{},"[c:0]1[ch:1][ch][c:3][c!r5:4][c!r5:5]1>>[c:0]1[CH2:1][c:3][c:4][c:5]1",null,-0.1967841707],[-0.1758977593,169.1530041548,10,"completed",-5.322552,10.0,5,"C(#Cc1cc(-c2csc(C#CC3=CC=CC3)c2)cs1)C1=CC=CC1","C(#Cc1cc(-c2csc(C#Cc3cccs3)c2)cs1)c1cccs1",{},"[#6H2r5:1]>>[S:1]",null,-0.2299611733],[-0.1759866985,202.7415742466,10,"completed",-4.983992,10.0,6,"C1=CCC(C2=CC(C3=CCC(C4=CC=CC4)=C3)=CC2)=C1","C1=C(C2=CCC(c3ccc[nH]3)=C2)C=C(c2ccc[nH]2)C1",{},"[#6H2r5:1]>>[NH:1]",null,-0.2183998521],[-0.0702058969,123.1267033674,11,"completed",-5.05612,11.0,11,"C(#Cc1cc(C#Cc2ccccc2)cc(C2=CSCS2)c1)c1ccccc1","C(#Cc1cc(C2=CSCS2)cc(C#Cc2ccccc2)n1)c1ccccc1",{},"[ch&r6:0]>>[nr6:0]",null,-0.1269001881],[-0.0991642523,94.4173294152,11,"completed",-5.09752,11.0,6,"C1=c2nc3cc4cc[nH]c4cc3nc2=CC1","C1=c2nc3cc4cn[nH]c4cc3nc2=CC1",{},"[chr5,CH1r5:1]>>[n:1]",null,-0.0944332875],[-0.1078107849,104.8283455074,11,"completed",-5.152628,11.0,6,"C1=c2cc3cc4ccsc4cc3cc2=CC1","C1=c2nc3cc4ccsc4cc3nc2=CC1",{},"[ch&r6:0]>>[nr6:0]",null,-0.1111131772],[-0.1094856724,125.224338911,11,"completed",-5.04324,11.0,11,"C(#Cc1cc(C#CC2=CC=CC2)cc(C2=CSCS2)c1)C1=CC=CC1","C(#Cc1cc(C#CC2=CC=NC2)cc(C2=CSCS2)c1)C1=CC=NC1",{},"[chr5,CH1r5:1]>>[n:1]",null,-0.131376432],[-0.1120200474,144.1326577624,11,"completed",-4.896224,11.0,11,"C(#Cc1cc(C#Cc2ccccc2)cc(C2=CSCS2)c1)c1ccccc1","C(#Cc1cc(C#Cc2ccccc2)nc(C2=CSCS2)n1)c1ccccc1",{},"[ch&r6:0]>>[nr6:0]",null,-0.2027838888],[-0.1244272822,100.8560353344,11,"completed",-5.172316,11.0,5,"C1=c2cc3cc4ccccc4cc3cc2=CC1","C1=c2nc3cc4ccccc4cc3nc2=CC1",{},"[ch&r6:0]>>[nr6:0]",null,-0.1128470015],[-0.1257321803,117.6282143011,11,"completed",-5.08924,11.0,6,"C1=c2cc3cc4nc[nH]c4cc3cc2=CC1","C1=c2nc3cc4nc[nH]c4cc3nc2=CC1",{},"[ch&r6:0]>>[nr6:0]",null,-0.1178691131],[-0.1292458187,128.4196078948,11,"completed",-5.176272,11.0,11,"C(#Cc1cc(C#CC2=CC=CC2)cc(C2=CSCS2)c1)C1=CC=CC1","C(#Cc1cc(C#CC2=CC=CC2)cc(C2=NSCS2)c1)C1=CC=CC1",{},"[chr5,CH1r5:1]>>[n:1]",null,-0.1390759882],[-0.1320039752,151.271040957,11,"completed",-5.274252,11.0,11,"O=c1cc[nH]cc1Nc1cc(C2=CC=CC2)cc(C2=CC=CC2)c1","O=c1nc[nH]cc1Nc1cc(C2=CC=CC2)cc(C2=CC=CC2)c1",{},"[ch&r6:0]>>[nr6:0]",null,-0.1943223353],[-0.1333354613,231.3287514749,11,"completed",-4.801188,11.0,11,"C(#Cc1cc(C2=CSCS2)cc(C#Cc2ccccc2)n1)c1ccccc1","C(#Cc1cc(C2=CSSS2)cc(C#Cc2ccccc2)n1)c1ccccc1",{},"[#6H2r5:1]>>[S:1]",null,-0.3118724272],[-0.1345439164,165.0124548259,11,"completed",-5.039376,11.0,11,"C(#Cc1cc(C2=CSCS2)cc(C#Cc2ccccc2)n1)c1ccccc1","C(#Cc1cc(C2=CSOS2)cc(C#Cc2ccccc2)n1)c1ccccc1",{},"[#6H2r5:1]>>[O:1]",null,-0.1703819012],[-0.138006196,144.2138884129,11,"completed",-5.013616,11.0,11,"C(#Cc1cc(C#CC2=CC=CC2)cc(C2=CSCS2)c1)C1=CC=CC1","C(#Cc1cc(C#CC2=NC=CC2)cc(C2=CSCS2)c1)C1=NC=CC1",{},"[chr5,CH1r5:1]>>[n:1]",null,-0.1563781359],[-0.1391556305,196.8249043975,11,"completed",-5.2737,11.0,6,"C1=c2cc3cc4ccnnc4cc3cc2=CC1","C1=c2cc3nc4ccnnc4nc3cc2=CC1",{},"[ch&r6:0]>>[nr6:0]",null,-0.2313529146],[-0.1416136801,127.9155582717,11,"completed",-5.007452,11.0,11,"C(#Cc1cc(C2=CSCS2)cc(C#Cc2ccccc2)n1)c1ccccc1","C(#Cc1cc(C2=CSCS2)cc(C#CC2=CC=CC2)n1)C1=CC=CC1",{},"[c:0]1[ch:1][ch][c:3][c!r5:4][c!r5:5]1>>[c:0]1[CH2:1][c:3][c:4][c:5]1",null,-0.1433851627],[-0.1430731723,180.8795822757,11,"completed",-5.29072,11.0,6,"C1=c2cc3cc4cncnc4cc3cc2=CC1","C1=c2cc3nc4cncnc4nc3cc2=CC1",{},"[ch&r6:0]>>[nr6:0]",null,-0.2248126805],[-0.1445378309,163.9002715217,11,"completed",-4.95492,11.0,11,"C(#Cc1cc(C#Cc2ccccc2)cc(C2=CSCS2)c1)c1ccccc1","C(#Cc1ccccn1)c1cc(C#Cc2ccccn2)cc(C2=CSCS2)c1",{},"[ch&r6:0]>>[nr6:0]",null,-0.1928131742],[-0.1454188185,149.2501244125,11,"completed",-4.732464,11.0,11,"C(#Cc1cc(C#Cc2ccccc2)cc(C2=NSCS2)c1)c1ccccc1","C(#Cc1cc(C#Cc2ccccc2)cc(C2=NSSS2)c1)c1ccccc1",{},"[#6H2r5:1]>>[S:1]",null,-0.2974325607],[-0.1478423395,153.2683869754,11,"completed",-4.974148,11.0,6,"C1=Nc2nc3cc4c(cc3nc2C1)=CCC=4","C1=c2cc3nc4nc[nH]c4nc3cc2=CC1",{},"[#6H2r5:1]>>[NH:1]",null,-0.1767828446],[-0.1490359375,133.1439797364,11,"completed",-4.956576,11.0,11,"C(#Cc1cc(C#CC2=CCC=C2)cc(C2=CSCS2)c1)C1=CCC=C1","C(#Cc1cc(C#CC2=CCN=C2)cc(C2=CSCS2)c1)C1=CCN=C1",{},"[chr5,CH1r5:1]>>[n:1]",null,-0.1667538209],[-0.1504793742,156.1277027747,11,"completed",-5.180504,11.0,11,"C(=Cc1ccc[nH]1)c1cc(C=Cc2ccc[nH]2)cc(-c2ccccc2)c1","C1=CCC(c2cc(C=Cc3ccc[nH]3)cc(C=Cc3ccc[nH]3)c2)=C1",{},"[c:0]1[ch:1][ch][c:3][c!r5:4][c!r5:5]1>>[c:0]1[CH2:1][c:3][c:4][c:5]1",null,-0.1659864381],[-0.1517503822,128.1485860372,11,"completed",-4.892912,11.0,11,"C(#Cc1cc(C#CC2=CC=CC2)cc(C2=CSCS2)c1)C1=CC=CC1","C(#Cc1cccs1)c1cc(C#Cc2cccs2)cc(C2=CSCS2)c1",{},"[#6H2r5:1]>>[S:1]",null,-0.1934836571],[-0.1523536412,141.9214091007,11,"completed",-4.965316,11.0,11,"C(#Cc1cc(C#CC2=CC=CC2)cc(C2=CSCS2)c1)C1=CC=CC1","C(#Cc1cc(C#CC2=CN=CC2)cc(C2=CSCS2)c1)C1=CN=CC1",{},"[chr5,CH1r5:1]>>[n:1]",null,-0.1703824477],[-0.1524138449,146.5312075298,11,"completed",-4.950688,11.0,11,"C(#Cc1cc(C#CC2=CCC=C2)cc(C2=CSCS2)c1)C1=CCC=C1","C(#Cc1cc(C#CC2=NCC=C2)cc(C2=CSCS2)c1)C1=NCC=C1",{},"[chr5,CH1r5:1]>>[n:1]",null,-0.1799874738],[-0.1526366019,146.3720917066,11,"completed",-5.219144,11.0,5,"C1=Cc2cc3cc4c(cc3cc2C1)=CCC=4","C1=Cc2cc3nc4c(nc3cc2C1)=CCC=4",{},"[ch&r6:0]>>[nr6:0]",null,-0.1684650785],[-0.1563097088,153.3581527785,11,"completed",-5.052716,11.0,4,"O=c1ccocc1Nc1cc(C2=CCC=C2)cc(C2=CCC=C2)c1","O=c1cc[nH]cc1Nc1cc(C2=CCC=C2)cc(C2=CCC=C2)c1",{},"[o:1]>>[nH:1]",null,-0.1568893036],[-0.1567997487,125.9843882346,11,"completed",-5.204332,11.0,11,"C(#Cc1cc(C#Cc2ccccc2)cc(C2=CSCS2)c1)c1ccccc1","C(#Cc1cc(C#Cc2ccccc2)cc(C2=NSCS2)c1)c1ccccc1",{},"[chr5,CH1r5:1]>>[n:1]",null,-0.1456221052],[-0.1588017995,168.8621875972,11,"completed",-5.072588,11.0,11,"C(=Cc1ccc[nH]1)c1cc(-c2ccccc2)cc(C=Cc2ccc[nH]2)n1","C1=CCC(c2cc(C=Cc3ccc[nH]3)nc(C=Cc3ccc[nH]3)c2)=C1",{},"[c:0]1[ch:1][ch][c:3][c!r5:4][c!r5:5]1>>[c:0]1[CH2:1][c:3][c:4][c:5]1",null,-0.1699489132],[-0.1604412884,186.3117393134,11,"completed",-5.146188,11.0,11,"C1=CSC(=C2C=C(C=Cc3ccccc3)C(C=Cc3ccccc3)=C2)S1","C1=CSC(=C2C=C(C=Cc3ccccn3)C(C=Cc3ccccn3)=C2)S1",{},"[ch&r6:0]>>[nr6:0]",null,-0.1890962627],[-0.162184953,277.4284961689,11,"completed",-4.39648,11.0,11,"C1=CC(=C2C=c3cc4ccccc4cc3=C2)C=C1","C1=CSC(=C2C=c3cc4ccccc4cc3=C2)S1",{},"[CH,ch:0]1=[C,c:1][C,c:2]=[CH,ch:3][*:4]1>>[S:0]1[*:1]=,:[*:2][S:3][*:4]1",null,-0.5652321309],[-0.1622770914,168.6461223028,11,"completed",-4.901284,11.0,11,"C(#Cc1cc(C#Cc2ccccc2)cc(C2=CSCS2)c1)c1ccccc1","C(#Cc1cc(C#Cc2ccccc2)cc(C2=CSOS2)c1)c1ccccc1",{},"[#6H2r5:1]>>[O:1]",null,-0.2186107463],[-0.16288631,133.7350512007,11,"completed",-4.929896,11.0,11,"C(#Cc1cc(C#CC2=CC=CC2)cc(C2=CSCS2)c1)C1=CC=CC1","C(#Cc1ccco1)c1cc(C#Cc2ccco2)cc(C2=CSCS2)c1",{},"[#6H2r5:1]>>[O:1]",null,-0.1790625467],[-0.1632567099,168.730578839,11,"completed",-5.300472,11.0,6,"C1=c2cc3nc4ccoc4nc3cc2=CC1","C1=c2cc3nc4cnoc4nc3cc2=CC1",{},"[chr5,CH1r5:1]>>[n:1]",null,-0.2194598583],[-0.1637162633,141.4259746074,11,"completed",-5.27692,11.0,11,"C1=Cc2cc3nc4c(cc3nc2=C1)C=CC=4","C1=Cc2cc3cc4c(cc3cc2=C1)C=CC=4",{},"[nr6:0]>>[ch&r6:0]",null,-0.1879857511],[-0.1647020461,154.5814050866,11,"completed",-5.21206,11.0,6,"C1=Cc2nc3cc4c(cc3nc2C1)=CCC=4","C1=NCc2nc3cc4c(cc3nc21)=CCC=4",{},"[chr5,CH1r5:1]>>[n:1]",null,-0.1733451994],[-0.1654514638,109.8424801807,11,"completed",-5.274252,11.0,5,"C1=c2nc3cc4ccccc4cc3nc2=CC1","C1=c2nc3cc4cccnc4cc3nc2=CC1",{},"[ch&r6:0]>>[nr6:0]",null,-0.1641450962],[-0.165928371,172.7562833331,11,"completed",-5.332948,11.0,11,"O=c1cc[nH]cc1Nc1cc(-c2ccccc2)cc(-c2ccccc2)c1","O=c1nc[nH]cc1Nc1cc(-c2ccccc2)cc(-c2ccccc2)c1",{},"[ch&r6:0]>>[nr6:0]",null,-0.2375594054],[-0.1670752878,191.3339319906,11,"completed",-5.058512,11.0,11,"C1=CC(C=CC2=CC(=C3SC=CS3)C=C2C=CC2=CCC=C2)=CC1","C1=CC(C=CC2=CC(=C3SC=NS3)C=C2C=CC2=CCC=C2)=CC1",{},"[chr5,CH1r5:1]>>[n:1]",null,-0.1935254197],[-0.1672296263,187.0127217319,11,"completed",-5.040112,11.0,3,"c1ccc(Nc2cncc(-c3cncc(Nc4ccccc4)c3)c2)cc1","C1=CCC(Nc2cncc(-c3cncc(NC4=CC=CC4)c3)c2)=C1",{},"[c:0]1[ch:1][ch][c:3][c!r5:4][c!r5:5]1>>[c:0]1[CH2:1][c:3][c:4][c:5]1",null,-0.1916537989],[-0.168419629,170.392770707,11,"completed",-4.989788,11.0,11,"C(#Cc1cc(C#Cc2ccccc2)cc(C2=CSCS2)c1)c1ccccc1","C(#Cc1cc(C#Cc2cccnc2)cc(C2=CSCS2)c1)c1cccnc1",{},"[ch&r6:0]>>[nr6:0]",null,-0.1870443047],[-0.1685547088,129.0319748235,11,"completed",-5.188048,11.0,7,"C1=Cc2cc3cc4c(nc3nc2C1)CC=C4","c1cc2cc3cc4cc[nH]c4nc3nc2[nH]1",{},"[#6H2r5:1]>>[NH:1]",null,-0.1429963327],[-0.1685665774,141.7960179368,11,"completed",-5.224204,11.0,6,"C1=c2cc3cc4ccoc4cc3cc2=CC1","C1=c2nc3cc4ccoc4cc3nc2=CC1",{},"[ch&r6:0]>>[nr6:0]",null,-0.1663284737],[-0.1687438316,138.3694188433,11,"completed",-4.855008,11.0,11,"C(#Cc1cc(C#Cc2ccccc2)nc(C2=CSCS2)n1)c1ccccc1","C(#Cc1cc(C#CC2=CC=CC2)nc(C2=CSCS2)n1)C1=CC=CC1",{},"[c:0]1[ch:1][ch][c:3][c!r5:4][c!r5:5]1>>[c:0]1[CH2:1][c:3][c:4][c:5]1",null,-0.2203552253],[-0.1690787971,187.8466882452,11,"completed",-5.188968,11.0,11,"C(=Cc1ccc[nH]1)c1cc(C=Cc2ccc[nH]2)cc(-c2ccsc2)c1","C(=Cc1ccc[nH]1)c1cc(C=Cc2ccc[nH]2)cc(-c2ccsn2)c1",{},"[chr5,CH1r5:1]>>[n:1]",null,-0.1979011818],[-0.1692437154,89.6395029622,11,"completed",-5.39238,11.0,6,"c1ccc2cc3nc4c[nH]cc4nc3cc2c1","c1ccc2cc3nc4n[nH]cc4nc3cc2c1",{},"[chr5,CH1r5:1]>>[n:1]",null,-0.2234354763],[-0.1693288659,168.8679833646,11,"completed",-5.128984,11.0,8,"C(=Cc1ccccn1)C1=CCC(C2=CC(C=Cc3ccccn3)=CC2)=C1","C(=Cc1ccccn1)c1c[nH]c(-c2cc(C=Cc3ccccn3)c[nH]2)c1",{},"[#6H2r5:1]>>[NH:1]",null,-0.1700824248],[-0.1695633475,165.3692038379,11,"completed",-5.285936,11.0,6,"C1=Cc2nc3cc4c(cc3nc2C1)=CCC=4","C1=Cc2nc3cc4cocc4cc3nc2C1",{},"[#6H2r5:1]>>[O:1]",null,-0.2104455979],[-0.1695769493,125.7188983766,11,"completed",-5.342056,11.0,11,"O=c1cc[nH]cc1Nc1cc(C2=CC=CC2)cc(C2=CC=CC2)c1","O=c1cc[nH]nc1Nc1cc(C2=CC=CC2)cc(C2=CC=CC2)c1",{},"[ch&r6:0]>>[nr6:0]",null,-0.2109855064],[-0.1702440587,135.5450007058,11,"completed",-5.153272,11.0,3,"C(#Cc1cc2c(cc1C#Cc1ccccc1)=CCC=2)c1ccccc1","C(#Cc1cc2c[nH]cc2cc1C#Cc1ccccc1)c1ccccc1",{},"[#6H2r5:1]>>[NH:1]",null,-0.1405810128],[-0.1706260472,151.9823088989,11,"completed",-4.957772,11.0,4,"C1=CCC(Nc2cc(-c3cc[nH]c3)cc(-c3cc[nH]c3)c2)=C1","C1=NCC(Nc2cc(-c3cc[nH]c3)cc(-c3cc[nH]c3)c2)=C1",{},"[chr5,CH1r5:1]>>[n:1]",null,-0.1816885692],[-0.1712782957,150.1386522128,11,"completed",-5.221628,11.0,11,"c1ccc(-c2cc3cscc3cc2-c2ccccc2)cc1","C1=CC(c2cc3cscc3cc2C2=CCC=C2)=CC1",{},"[c:0]1[ch:1][ch][c:3][c!r5:4][c!r5:5]1>>[c:0]1[CH2:1][c:3][c:4][c:5]1",null,-0.1725988597],[-0.1713400117,234.092567928,11,"completed",-4.978104,11.0,3,"C1=CC(Nc2ccc3cc(NC4=CCC=C4)ccc3c2)=CC1","C1=NCC=C1Nc1ccc2cc(NC3=CCN=C3)ccc2c1",{},"[chr5,CH1r5:1]>>[n:1]",null,-0.2491587073],[-0.1716987538,169.0786664371,11,"completed",-5.263212,11.0,4,"C(#Cc1ccc(C#Cc2ccco2)c2c1=CCC=2)c1ccco1","C(#Cc1ccc(C#Cc2ccco2)c2c1SCS2)c1ccco1",{},"[CH,ch:0]1=[C,c:1][C,c:2]=[CH,ch:3][*:4]1>>[S:0]1[*:1]=,:[*:2][S:3][*:4]1",null,-0.2040595314],[-0.172069227,197.4167715414,11,"completed",-5.12466,11.0,5,"C(=CC1=CCC(C2=CC(C=CC3=CCN=C3)=CC2)=C1)C1=CCN=C1","C(=Cc1c[nH]c(-c2cc(C=CC3=CCN=C3)c[nH]2)c1)C1=CCN=C1",{},"[#6H2r5:1]>>[NH:1]",null,-0.1981700238],[-0.1729076016,158.1068664854,11,"completed",-4.959796,11.0,8,"C(=Cc1cc(C=Cc2ccccc2)cc(C2=CSCS2)c1)c1ccccc1","C(=Cc1cc(C=Cc2cccnc2)cc(C2=CSCS2)c1)c1cccnc1",{},"[ch&r6:0]>>[nr6:0]",null,-0.1860908123],[-0.1732044966,186.9873385324,11,"completed",-5.143888,11.0,11,"C(=Cc1ccc[nH]1)c1cc(C=Cc2ccc[nH]2)cc(-c2ccsc2)c1","C(=Cc1ccc[nH]1)c1cc(-c2ccsc2)cc(C=Cc2ccc[nH]2)n1",{},"[ch&r6:0]>>[nr6:0]",null,-0.1894942782],[-0.1732255287,81.2554350136,11,"completed",-5.374624,11.0,6,"C1=c2nc3cc4ccsc4cc3nc2=CC1","c1cc2cc3nc4cocc4nc3cc2s1",{},"[#6H2r5:1]>>[O:1]",null,-0.2087041758],[-0.1735366065,179.2779801369,11,"completed",-5.184552,11.0,11,"C(=Cc1ccc[nH]1)c1cc(C=Cc2ccc[nH]2)cc(-c2ccccc2)c1","C(=Cc1ccc[nH]1)c1cc(C=Cc2ccc[nH]2)cc(-c2ccccn2)c1",{},"[ch&r6:0]>>[nr6:0]",null,-0.1887951909],[-0.1735507402,185.7116344387,11,"completed",-5.024288,11.0,8,"C(=Cc1cc(C=Cc2ccccc2)cc(C2=CSCS2)c1)c1ccccc1","C(=Cc1cc(C=Cc2ccncc2)cc(C2=CSCS2)c1)c1ccncc1",{},"[ch&r6:0]>>[nr6:0]",null,-0.1931259733],[-0.1741761653,181.8718446693,11,"completed",-5.237636,11.0,7,"O=c1cc[nH]c2cc3cc4c(cc3cc12)=CCC=4","O=c1cc[nH]c2nc3cc4c(cc3nc12)=CCC=4",{},"[ch&r6:0]>>[nr6:0]",null,-0.2058148815],[-0.174344784,204.1702581627,11,"completed",-5.096324,11.0,4,"C1=CC(c2cc(Nc3ccoc3)cc(C3=CCC=C3)c2)=CC1","c1cc(Nc2cc(-c3ccsc3)cc(-c3ccsc3)c2)co1",{},"[#6H2r5:1]>>[S:1]",null,-0.2041864728],[-0.1744623552,107.3600366446,11,"completed",-5.364228,11.0,6,"C1=c2cc3nc4ccncc4nc3cc2=CC1","c1cc2nc3cc4cscc4cc3nc2cn1",{},"[#6H2r5:1]>>[S:1]",null,-0.2138603074],[-0.1746133746,118.9157051956,11,"completed",-5.284464,11.0,6,"C1=c2nc3cc4ccsc4cc3nc2=CC1","C1=c2nc3cc4ncsc4cc3nc2=CC1",{},"[chr5,CH1r5:1]>>[n:1]",null,-0.1755396221],[-0.1746692105,185.4313474437,11,"completed",-5.077188,11.0,3,"C1=CC(=C2SC=CS2)C=C1","C1=CSC(=C2C=C(C=Cc3ccccc3)C(C=Cc3ccccc3)=C2)S1",{},"[ch&r6,CH1&r5:1]>>[*:1](-C=C-c1ccccc1)",null,-0.186117636],[-0.1749671465,168.4673171286,11,"completed",-5.061088,11.0,3,"C1=CCC(NC2=CC=CC2)=C1","C1=CC(=C2C=CC=C2NC2=CC=CC2=C2C=CC=C2)C=C1",{},"[r5:1][CH2r5:2][r5:3]>>[r5:1][C:2](=C1cccc1)[r5:3]",null,-0.1706551124],[-0.1751854009,164.8109157991,11,"completed",-5.26956,11.0,6,"C(#CC1=CC=CC1)C1=CCC(C2=CC(C#CC3=CC=CC3)=CC2)=C1","C(#Cc1csc(-c2cc(C#CC3=CC=CC3)cs2)c1)C1=CC=CC1",{},"[#6H2r5:1]>>[S:1]",null,-0.2031020158],[-0.1753094727,121.8946796818,11,"completed",-5.23368,11.0,3,"c1ccc2c(c1)SCS2","C(#Cc1ccc(C#Cc2ccccc2)c2c1SCS2)c1ccccc1",{},"[ch&r6,CH1&r5:1]>>[*:1](-C#C-c1ccccc1)",null,-0.1536710145],[-0.1753406249,189.2026351556,11,"completed",-5.101752,11.0,4,"C1=CC(c2cc(Nc3ccc[nH]3)cc(C3=CCC=C3)c2)=CC1","C1=CC(c2cc(Nc3ccn[nH]3)cc(C3=CCC=C3)c2)=CC1",{},"[chr5,CH1r5:1]>>[n:1]",null,-0.1892066098],[-0.1756978697,189.7181404238,11,"completed",-5.07084,11.0,6,"O=c1[nH]ccc2cc3cc4c(cc3cc12)=CCC=4","O=c1[nH]cnc2cc3cc4c(cc3cc12)=CCC=4",{},"[ch&r6:0]>>[nr6:0]",null,-0.1908130565],[-0.1758188675,107.9967622864,11,"completed",-5.35052,11.0,7,"c1nc2cc3cc4cocc4cc3cc2o1","c1occ2cc3cc4onnc4cc3cc12",{},"[chr5,CH1r5:1]>>[n:1]",null,-0.2059510455],[-0.1759309397,185.6110359301,11,"completed",-5.174984,11.0,11,"C1=CC(C=CC2=CC(=C3SC=NS3)C=C2C=CC2=CCC=C2)=CC1","C1=CC(C=CC2=CC(=C3SN=NS3)C=C2C=CC2=CCC=C2)=CC1",{},"[chr5,CH1r5:1]>>[n:1]",null,-0.1928899447],[-0.1760807117,142.3780686567,11,"completed",-5.255576,11.0,11,"O=c1cc[nH]cc1Nc1cc(C2=CC=CC2)cc(C2=CC=CC2)c1","O=c1cn[nH]cc1Nc1cc(C2=CC=CC2)cc(C2=CC=CC2)c1",{},"[ch&r6:0]>>[nr6:0]",null,-0.1792523958],[-0.1761550445,169.7486191535,11,"completed",-4.960348,11.0,3,"c1ccc(Nc2cc(Nc3ccccc3)cc(-c3ccncc3)c2)cc1","C1=CCC(Nc2cc(NC3=CC=CC3)cc(-c3ccncc3)c2)=C1",{},"[c:0]1[ch:1][ch][c:3][c!r5:4][c!r5:5]1>>[c:0]1[CH2:1][c:3][c:4][c:5]1",null,-0.1958849342],[-0.176308104,195.9073577172,11,"completed",-5.1242,11.0,11,"C1=CC(C=CC2=CC(=C3SC=CS3)C=C2C=CC2=CCC=C2)=CC1","C1=CSC(=C2C=C(C=CC3=CCN=C3)C(C=CC3=CCN=C3)=C2)S1",{},"[chr5,CH1r5:1]>>[n:1]",null,-0.19663839],[-0.1763784795,179.6780067825,11,"completed",-5.161,11.0,11,"C(=Cc1ccc[nH]1)c1cc(-c2ccccc2)cc(C=Cc2ccc[nH]2)n1","C(=Cc1ccc[nH]1)c1cc(-c2ccccn2)cc(C=Cc2ccc[nH]2)n1",{},"[ch&r6:0]>>[nr6:0]",null,-0.1846820948],[-0.1765022795,187.5411422594,11,"completed",-5.250884,11.0,6,"C1=c2cc3nc4ccoc4nc3cc2=CC1","C1=c2cc3nc4ncoc4nc3cc2=CC1",{},"[chr5,CH1r5:1]>>[n:1]",null,-0.215237104],[-0.1765335954,181.2164328989,11,"completed",-5.034868,11.0,3,"C1=CCC(Nc2cccc(NC3=CC=CC3)c2)=C1","C1=NC=C(Nc2cccc(NC3=CN=CC3)c2)C1",{},"[chr5,CH1r5:1]>>[n:1]",null,-0.1868637538],[-0.1765454071,119.5385158688,11,"completed",-5.131284,11.0,7,"C1=Nc2cc3cc4c(cc3cc2C1)CC=N4","c1nc2cc3cc4nc[nH]c4cc3cc2[nH]1",{},"[#6H2r5:1]>>[NH:1]",null,-0.1215278331],[-0.1765454071,129.2802726137,11,"completed",-5.12788,11.0,7,"c1cc2cc3cc4[nH]ccc4cc3cc2[nH]1","c1nc2cc3cc4[nH]cnc4cc3cc2[nH]1",{},"[chr5,CH1r5:1]>>[n:1]",null,-0.130745031],[-0.1766901298,229.7606910355,11,"completed",-4.888036,11.0,11,"C1=CC(C=CC2=CC(=C3SC=CS3)C=C2C=CC2=CCC=C2)=CC1","C1=CSC(=C2C=C(C=Cc3ccsc3)C(C=Cc3ccsc3)=C2)S1",{},"[#6H2r5:1]>>[S:1]",null,-0.2735051305],[-0.176848671,165.3799879324,11,"completed",-4.990524,11.0,3,"c1ccc(-c2ccc(Nc3ccc(-c4ccccc4)cc3)cc2)cc1","C1=CCC(c2ccc(Nc3ccc(C4=CC=CC4)cc3)cc2)=C1",{},"[c:0]1[ch:1][ch][c:3][c!r5:4][c!r5:5]1>>[c:0]1[CH2:1][c:3][c:4][c:5]1",null,-0.1822722901],[-0.1769393656,209.7634783597,11,"completed",-5.207368,11.0,5,"C(#CC1=CC(c2ccsc2)=CC1)C1=CC(c2ccsc2)=CC1","C(#CC1=CC(c2cscn2)=CC1)C1=CC(c2cscn2)=CC1",{},"[chr5,CH1r5:1]>>[n:1]",null,-0.2228214121],[-0.1770897002,137.6198797866,11,"completed",-5.41722,11.0,3,"C(#Cc1cc(C#Cc2ccccc2)cc(C2=CCC=C2)c1)c1ccccc1","C(#Cc1cc(C#CC2=CC=CC2)cc(C2=CCC=C2)c1)C1=CC=CC1",{},"[c:0]1[ch:1][ch][c:3][c!r5:4][c!r5:5]1>>[c:0]1[CH2:1][c:3][c:4][c:5]1",null,-0.2612416702],[-0.1771079572,204.9955041563,11,"completed",-5.173512,11.0,4,"C1=NC=C(c2cc(Nc3ccccc3)cc(C3=CN=CC3)n2)C1","C1=CCC(Nc2cc(C3=CN=CC3)nc(C3=CN=CC3)c2)=C1",{},"[c:0]1[ch:1][ch][c:3][c!r5:4][c!r5:5]1>>[c:0]1[CH2:1][c:3][c:4][c:5]1",null,-0.2113554439],[-0.1771376434,171.1177717614,11,"completed",-5.042228,11.0,5,"C1=CCC(C=CC2=CCC(C3=NC(C=CC4=CC=CC4)=CC3)=N2)=C1","C(=Cc1ccc[nH]1)C1=CCC(C2=NC(C=Cc3ccc[nH]3)=CC2)=N1",{},"[#6H2r5:1]>>[NH:1]",null,-0.1758315039],[-0.1772401506,160.1954227289,11,"completed",-5.24242,11.0,4,"C1=CCC(Nc2cc(-c3ccccc3)nc(-c3ccccc3)c2)=C1","c1ccc(-c2cc(Nc3cccs3)cc(-c3ccccc3)n2)cc1",{},"[#6H2r5:1]>>[S:1]",null,-0.1886835104],[-0.1772512238,195.2016074523,11,"completed",-5.111136,11.0,5,"C1=CC(C=Cc2c[nH]c(-c3cc(C=CC4=CCC=C4)c[nH]3)c2)=CC1","C1=CC(C=Cc2c[nH]c(-c3cc(C=CC4=NCC=C4)c[nH]3)c2)=NC1",{},"[chr5,CH1r5:1]>>[n:1]",null,-0.1953571926],[-0.1774180858,178.1216853253,11,"completed",-5.262936,11.0,3,"c1cnccn1","c1ccc(Nc2cncc(Nc3ccccc3)n2)cc1",{},"[ch&r6,CH1&r5:1]>>[*:1](-N-c1ccccc1)",null,-0.2115086841],[-0.1774311081,222.9294665321,11,"completed",-5.408112,11.0,6,"C1=CC(C=Cc2cc3c(cc2C=CC2=CCC=C2)=NCN=3)=CC1","C1=CC(C=Cc2cc3n[nH]nc3cc2C=CC2=CCC=C2)=CC1",{},"[#6H2r5:1]>>[NH:1]",null,-0.3101849759],[-0.1775520857,199.7628797445,11,"completed",-4.997332,11.0,4,"C1=NN=C(c2c(Nc3ccccc3)cccc2Nc2ccccc2)C1","C1=CC(Nc2cccc(NC3=CCC=C3)c2C2=NN=CC2)=CC1",{},"[c:0]1[ch:1][ch][c:3][c!r5:4][c!r5:5]1>>[c:0]1[CH2:1][c:3][c:4][c:5]1",null,-0.2122973388],[-0.1778072504,166.3283753975,11,"completed",-5.013156,11.0,3,"C1=C(NC2=CCC=C2c2ccccc2)C(c2ccccc2)=CC1","C1=C(NC2=CCC=C2c2ccncc2)C(c2ccncc2)=CC1",{},"[ch&r6:0]>>[nr6:0]",null,-0.1770893837],[-0.1778549436,169.4551429918,11,"completed",-4.911312,11.0,4,"C1=NCC=C1c1c(Nc2ccccc2)cccc1Nc1ccccc1","C1=CCC(Nc2cccc(NC3=CC=CC3)c2C2=CCN=C2)=C1",{},"[c:0]1[ch:1][ch][c:3][c!r5:4][c!r5:5]1>>[c:0]1[CH2:1][c:3][c:4][c:5]1",null,-0.2148501677],[-0.1779214215,209.5245656154,11,"completed",-4.954184,11.0,11,"C1=CC(C=CC2=CC(=C3SC=CS3)C=C2C=CC2=CCC=C2)=CC1","C1=CC(C=CC2=NC(=C3SC=CS3)N=C2C=CC2=CCC=C2)=CC1",{},"[chr5,CH1r5:1]>>[n:1]",null,-0.2330645264],[-0.1779647674,147.9370355547,11,"completed",-5.27692,11.0,4,"O=c1ccocc1Nc1cc(C2=CCC=C2)nc(C2=CCC=C2)c1","O=c1cc[nH]cc1Nc1cc(C2=CCC=C2)nc(C2=CCC=C2)c1",{},"[o:1]>>[nH:1]",null,-0.1929318606],[-0.1780174099,204.4971513423,11,"completed",-5.315468,11.0,6,"C1=c2cc3nc4cccnc4nc3cc2=CC1","c1cnc2nc3cc4cscc4cc3nc2c1",{},"[#6H2r5:1]>>[S:1]",null,-0.2541024396],[-0.1782369084,175.8480334349,11,"completed",-5.06164,11.0,3,"c1ccc(Nc2ccnc(-c3cc(Nc4ccccc4)ccn3)c2)cc1","C1=CCC(Nc2ccnc(-c3cc(NC4=CC=CC4)ccn3)c2)=C1",{},"[c:0]1[ch:1][ch][c:3][c!r5:4][c!r5:5]1>>[c:0]1[CH2:1][c:3][c:4][c:5]1",null,-0.1778863704],[-0.1782714165,154.6819166331,11,"completed",-5.189612,11.0,6,"C(=Cc1ccc[nH]1)c1cccc(-c2cccc(C=Cc3ccc[nH]3)c2)c1","C(=Cc1ccc[nH]1)c1cccc(-c2cccc(C=Cc3ccc[nH]3)n2)n1",{},"[ch&r6:0]>>[nr6:0]",null,-0.1669171876],[-0.1782962815,177.2456396695,11,"completed",-4.910208,11.0,4,"C1=CCC(Nc2cc(C3=CCC=N3)cc(C3=CCC=N3)c2)=C1","C1=NC=C(Nc2cc(C3=CCC=N3)cc(C3=CCC=N3)c2)C1",{},"[chr5,CH1r5:1]>>[n:1]",null,-0.2215091609],[-0.1783085108,114.0711262233,11,"completed",-5.408664,11.0,6,"C1=Cc2cc3cc4cscc4cc3cc2C1","C1=Cc2cc3nc4cscc4nc3cc2C1",{},"[ch&r6:0]>>[nr6:0]",null,-0.2443280983],[-0.1783142234,189.4288267658,11,"completed",-5.185472,11.0,11,"C(=Cc1cc(C=Cc2cc[nH]c2)cc(C2=CC=NC2)c1)c1cc[nH]c1","C(=Cc1cc(C=Cc2cc[nH]c2)cc(-c2ccn[nH]2)c1)c1cc[nH]c1",{},"[#6H2r5:1]>>[NH:1]",null,-0.1986528559],[-0.1785939689,213.0316443459,11,"completed",-5.114724,11.0,10,"C1=CCC(C=Cc2cc(C3=CCC=N3)cc(C=CC3=CC=CC3)n2)=C1","C(=Cc1ccc[nH]1)c1cc(C2=CCC=N2)cc(C=Cc2ccc[nH]2)n1",{},"[#6H2r5:1]>>[NH:1]",null,-0.2132808281],[-0.1786203435,225.2726618188,11,"completed",-4.974148,11.0,4,"c1ccc(N(c2ccccc2)c2ccc[nH]2)cc1","c1ccc(N(c2ccccc2)c2ncc[nH]2)cc1",{},"[chr5,CH1r5:1]>>[n:1]",null,-0.2418858157],[-0.1786424211,205.1418137401,11,"completed",-4.895672,11.0,5,"C1=CC(C=Cc2cc(-c3c[nH]c(C=CC4=CCC=C4)c3)c[nH]2)=CC1","C1=CC(C=Cc2nc(-c3c[nH]c(C=CC4=CCC=C4)n3)c[nH]2)=CC1",{},"[chr5,CH1r5:1]>>[n:1]",null,-0.2500812472],[-0.1787093774,182.7717927201,11,"completed",-5.034224,11.0,4,"C1=CCC(Nc2cc(C3=CCC=C3)nc(C3=CCC=C3)c2)=C1","C1=CCC(Nc2cc(-c3ccsc3)nc(-c3ccsc3)c2)=C1",{},"[#6H2r5:1]>>[S:1]",null,-0.1884821065],[-0.1787404396,150.221943794,11,"completed",-5.272504,11.0,4,"C(#Cc1cc2c(cc1C#CC1=CN=CC1)=CCC=2)C1=CN=CC1","C(#Cc1cc2c(cc1C#Cc1cncs1)=CCC=2)c1cncs1",{},"[#6H2r5:1]>>[S:1]",null,-0.19273783],[-0.1788298485,169.0129730481,11,"completed",-5.283728,11.0,5,"C(=Cc1cccs1)C1=CCC(C2=CC(C=Cc3cccs3)=CC2)=C1","C(=Cc1cncs1)C1=CCC(C2=CC(C=Cc3cncs3)=CC2)=C1",{},"[chr5,CH1r5:1]>>[n:1]",null,-0.2123812945],[-0.1789296226,182.991399553,11,"completed",-5.247112,11.0,5,"C1=CCC(C=Cc2csc(-c3cc(C=CC4=CC=CC4)cs3)c2)=C1","C(=Cc1ccco1)c1csc(-c2cc(C=Cc3ccco3)cs2)c1",{},"[#6H2r5:1]>>[O:1]",null,-0.2099771492],[-0.1789836246,222.1393005693,11,"completed",-5.1334,11.0,3,"c1ccc(Nc2cccc(Nc3ccccc3)c2-c2ccccc2)cc1","O=c1ccocc1-c1c(Nc2ccccc2)cccc1Nc1ccccc1",{},"[ch:1]1[c:2][c:3][ch:4][c:5][c:6]1>>[o:1]1[c:2][c:3][C:4](=O)[c:5][c:6]1",null,-0.223366276],[-0.1789962462,149.9200357769,11,"completed",-5.281428,11.0,3,"C1=CC(Nc2cc(-c3ccccc3)cc(-c3ccccc3)c2)=CC1","C1=NCC=C1Nc1cc(-c2ccccc2)cc(-c2ccccc2)c1",{},"[chr5,CH1r5:1]>>[n:1]",null,-0.1964813363],[-0.1790083916,104.3354454252,11,"completed",-5.387872,11.0,3,"c1ccc(Nc2cc(-c3ccccc3)cc(-c3ccccc3)c2)cc1","c1ccc(-c2cc(Nc3ccccn3)cc(-c3ccccc3)c2)cc1",{},"[ch&r6:0]>>[nr6:0]",null,-0.2269192069],[-0.179039836,164.4277421325,11,"completed",-5.295964,11.0,4,"C1=CC(c2cc(Nc3cccnc3)cc(C3=CCC=C3)c2)=CC1","c1cncc(Nc2cc(-c3ccsc3)cc(-c3ccsc3)c2)c1",{},"[#6H2r5:1]>>[S:1]",null,-0.2141340892],[-0.1791182699,180.733534369,11,"completed",-5.166612,11.0,4,"C1=CCC(Nc2nc(C3=CC=CC3)cc(C3=CC=CC3)n2)=C1","C1=CCC(c2cc(C3=CC=CC3)nc(Nc3ccco3)n2)=C1",{},"[#6H2r5:1]>>[O:1]",null,-0.1866515956],[-0.1791248278,183.5722246752,11,"completed",-4.999356,11.0,3,"C1=CC(Nc2cc3ccccc3cc2NC2=CCC=C2)=CC1","C1=NC(Nc2cc3ccccc3cc2NC2=CCC=N2)=CC1",{},"[chr5,CH1r5:1]>>[n:1]",null,-0.1966267451],[-0.1792159204,135.7842627968,11,"completed",-4.87442,11.0,4,"C1=CC(Nc2cc(NC3=CCC=C3)cc(-c3ccccn3)c2)=CC1","C1=CC(Nc2cc(-c3ccccn3)cc(NC3=CCC=C3)n2)=CC1",{},"[ch&r6:0]>>[nr6:0]",null,-0.2082586633],[-0.1794292314,115.9637650068,11,"completed",-5.347484,11.0,7,"C(=Cc1cc2cscc2cc1C=Cc1ccccc1)c1ccccc1","C(=Cc1cc2cscc2cc1C=Cc1ccccn1)c1ccccn1",{},"[ch&r6:0]>>[nr6:0]",null,-0.2084688865],[-0.1795919483,162.3655957462,11,"completed",-4.948756,11.0,4,"C1=CC(C2=CCC=C2NC2=CCC=C2C2=CCC=C2)=CC1","C1=NCC=C1C1=CCC=C1NC1=CCC=C1C1=CCN=C1",{},"[chr5,CH1r5:1]>>[n:1]",null,-0.1938329512],[-0.1796074766,191.3428238307,11,"completed",-5.193384,11.0,6,"C(=Cc1ccco1)C1=CC(C2=CCC(C=Cc3ccco3)=C2)=CC1","C(=Cc1cc(-c2csc(C=Cc3ccco3)c2)cs1)c1ccco1",{},"[#6H2r5:1]>>[S:1]",null,-0.202200782],[-0.1797271462,178.3498720537,11,"completed",-5.070656,11.0,4,"C(#Cc1cc2c(cc1C#CC1=CC=CC1)SCS2)C1=CC=CC1","C(#Cc1cc2c(cc1C#Cc1cccs1)SCS2)c1cccs1",{},"[#6H2r5:1]>>[S:1]",null,-0.1795288315],[-0.1797563078,138.3792435128,11,"completed",-5.050508,11.0,3,"c1cnccn1","c1ccc(Nc2cnc(Nc3ccccc3)cn2)cc1",{},"[ch&r6,CH1&r5:1]>>[*:1](-N-c1ccccc1)",null,-0.1426500946],[-0.1797997561,229.042177972,11,"completed",-5.041124,11.0,3,"C1=C(Nc2ccccn2)C(Nc2ccccn2)=CC1","C1=CC(=C2C=C(Nc3ccccn3)C(Nc3ccccn3)=C2)C=C1",{},"[r5:1][CH2r5:2][r5:3]>>[r5:1][C:2](=C1cccc1)[r5:3]",null,-0.2327205344],[-0.1798269012,136.1527872088,11,"completed",-5.26128,11.0,4,"C1=CC(=C2C=C(NC3=CCC=C3)C(NC3=CCC=C3)=C2)C=C1","C1=CC(=C2C=C(NC3=CCN=C3)C(NC3=CCN=C3)=C2)C=C1",{},"[chr5,CH1r5:1]>>[n:1]",null,-0.1768702583],[-0.1798491429,166.4758360851,11,"completed",-5.176456,11.0,4,"C(#Cc1ccc(C#CC2=CC=CC2)c2c1=CCC=2)C1=CC=CC1","C(#Cc1ccc(C#CC2=CC=CC2)c2c1SCS2)C1=CC=CC1",{},"[CH,ch:0]1=[C,c:1][C,c:2]=[CH,ch:3][*:4]1>>[S:0]1[*:1]=,:[*:2][S:3][*:4]1",null,-0.1748671175],[-0.1799350829,127.7374940911,11,"completed",-5.16422,11.0,3,"C1=CCC(Nc2cccc3c(NC4=CC=CC4)cccc23)=C1","C1=NCC(Nc2cccc3c(NC4=CC=NC4)cccc23)=C1",{},"[chr5,CH1r5:1]>>[n:1]",null,-0.1354168731],[-0.1799651688,203.7226435761,11,"completed",-5.391276,11.0,4,"C1=CC(c2cc(Nc3cccnc3)cc(C3=CCC=C3)c2)=CC1","C1=CC(c2cc(Nc3cccnn3)cc(C3=CCC=C3)c2)=CC1",{},"[ch&r6:0]>>[nr6:0]",null,-0.2882279523],[-0.1800028269,183.8591859352,11,"completed",-5.167532,11.0,4,"C1=CC(c2cc(Nc3ccsc3)cc(C3=CCC=C3)c2)=CC1","C1=NCC=C1c1cc(Nc2ccsc2)cc(C2=CCN=C2)c1",{},"[chr5,CH1r5:1]>>[n:1]",null,-0.1898390899],[-0.1800489909,183.9000272484,11,"completed",-5.103132,11.0,7,"C1=CCC(c2cc(C=Cc3cc[nH]c3)cc(C=Cc3cc[nH]c3)c2)=C1","C(=Cc1cc(C=Cc2cc[nH]c2)cc(-c2cccs2)c1)c1cc[nH]c1",{},"[#6H2r5:1]>>[S:1]",null,-0.1839130953],[-0.1800626712,116.8369501053,11,"completed",-5.374992,11.0,4,"C1=CC(c2cc(Nc3ccccc3)cc(C3=CCC=C3)n2)=CC1","c1ccc(Nc2cc(-c3ccsc3)nc(-c3ccsc3)c2)cc1",{},"[#6H2r5:1]>>[S:1]",null,-0.2251776342],[-0.1800695331,170.2492025227,11,"completed",-4.962004,11.0,9,"C(=Cc1cc2c[nH]cc2cc1C=Cc1ccccc1)c1ccccc1","C1=CCC(C=Cc2cc3c[nH]cc3cc2C=CC2=CC=CC2)=C1",{},"[c:0]1[ch:1][ch][c:3][c!r5:4][c!r5:5]1>>[c:0]1[CH2:1][c:3][c:4][c:5]1",null,-0.1957442464],[-0.1800770582,290.1616390749,11,"completed",-5.105524,11.0,8,"C1=CCC(C2=CCC=C2C=CC2=CCC=C2C2=CC=CC2)=C1","C(=CC1=CCC=C1c1ccc[nH]1)C1=CCC=C1c1ccc[nH]1",{},"[#6H2r5:1]>>[NH:1]",null,-0.2901874031],[-0.1800799789,196.5398873949,11,"completed",-5.09016,11.0,4,"C1=CC(c2cc(Nc3ccsc3)cc(C3=CCC=C3)c2)=CC1","c1cc(-c2cc(Nc3ccsc3)cc(-c3ccoc3)c2)co1",{},"[#6H2r5:1]>>[O:1]",null,-0.1966605499],[-0.1800833361,111.3759905682,11,"completed",-5.412528,11.0,3,"C1=CCC(c2cccc(Nc3cccc(C4=CC=CC4)c3)c2)=C1","C1=CCC(c2ccnc(Nc3cc(C4=CC=CC4)ccn3)c2)=C1",{},"[ch&r6:0]>>[nr6:0]",null,-0.2454887964],[-0.1801163269,201.4102041634,11,"completed",-5.08234,11.0,4,"C1=NC=C(Nc2cc(-c3ccccc3)cc(-c3ccccc3)c2)C1","C1=NC=C(Nc2cc(-c3ccccn3)cc(-c3ccccn3)c2)C1",{},"[ch&r6:0]>>[nr6:0]",null,-0.2017892202],[-0.1801689213,160.5684436054,11,"completed",-4.935416,11.0,4,"C1=CC(Nc2cccc(NC3=CCC=C3)c2C2=NCC=C2)=CC1","C1=CC(Nc2cccc(NC3=CCC=C3)c2-c2ccon2)=CC1",{},"[#6H2r5:1]>>[O:1]",null,-0.1976241197],[-0.1802054514,143.9963770764,11,"completed",-5.137172,11.0,3,"c1ccc(Nc2cncc(Nc3ccccc3)c2-c2ccccc2)cc1","C1=CC(c2c(Nc3ccccc3)cncc2Nc2ccccc2)=CC1",{},"[c:0]1[ch:1][ch][c:3][c!r5:4][c!r5:5]1>>[c:0]1[CH2:1][c:3][c:4][c:5]1",null,-0.1463284587],[-0.1802912146,190.6034768244,11,"completed",-5.180044,11.0,10,"C1=CCC(C=Cc2cc(C=CC3=CC=CC3)cc(C3=NCC=C3)c2)=C1","C1=CC(c2cc(C=Cc3ccc[nH]3)cc(C=Cc3ccc[nH]3)c2)=NC1",{},"[#6H2r5:1]>>[NH:1]",null,-0.198668407],[-0.1805192078,168.4625073811,11,"completed",-5.037168,11.0,4,"C1=CCC(Nc2cc(-c3ccc[nH]3)cc(-c3ccc[nH]3)c2)=C1","C1=CCC(Nc2cc(-c3ccc[nH]3)nc(-c3ccc[nH]3)c2)=C1",{},"[ch&r6:0]>>[nr6:0]",null,-0.1741093562],[-0.1805202941,293.3278230101,11,"completed",-5.157136,11.0,3,"C1=CCC(Nc2cccc3cccc(NC4=CC=CC4)c23)=C1","C1=CN=C(Nc2cccc3cccc(NC4=NC=CC4)c23)C1",{},"[chr5,CH1r5:1]>>[n:1]",null,-0.2960419358],[-0.1805302492,187.2676508584,11,"completed",-5.151984,11.0,11,"C(=Cc1cc(C=Cc2cc[nH]c2)cc(-c2ccc[nH]2)c1)c1cc[nH]c1","C(=Cc1cc(C=Cc2cc[nH]c2)cc(-c2cnc[nH]2)c1)c1cc[nH]c1",{},"[chr5,CH1r5:1]>>[n:1]",null,-0.1907703274],[-0.1805458594,159.8198977473,11,"completed",-4.9379,11.0,4,"C1=CN=C(c2cc(Nc3ccccc3)nc(Nc3ccccc3)c2)C1","C1=CCC(Nc2cc(C3=NC=CC3)cc(NC3=CC=CC3)n2)=C1",{},"[c:0]1[ch:1][ch][c:3][c!r5:4][c!r5:5]1>>[c:0]1[CH2:1][c:3][c:4][c:5]1",null,-0.1960046954],[-0.1805547531,181.0977748293,11,"completed",-5.296884,11.0,4,"c1ccc(-c2cc(Nc3ccsc3)
[truncated: 668,398 more chars]
