# Supplementary material for: Active discovery of organic semiconductors
Source: Nat Commun. 2021 Apr 23;12:2422. doi: 10.1038/s41467-021-22611-4 (PMC8065160; doi:10.1038/s41467-021-22611-4)
Supplement: Supplementary file 6 — Source Data [file 41467_2021_22611_MOESM6_ESM.zip › data/runs_2G/active_learner_results_script_twofold_1_kappa_2.5_nbatch_100_runs_50_production_False_rwssearch_0_suffix_/df_population.json]

{"columns":["Fi_scores","XTB1_lamda_h","added_in_round","calc_status","ehomo_gfn1_b3lyp","finished_in_round","generation","molecule_last_gen","molecule_smiles","morgan_fp_bitvect","operation","symmetry","utility_function"],"index":[0,1,2,3,4,5,6,7,8,9,10,11,13,14,15,16,17,18,19,20,21,22,23,24,25,26,27,28,29,30,31,32,33,34,35,36,37,38,39,40,41,42,44,45,46,47,48,49,50,51,52,53,54,55,56,57,58,59,60,61,62,63,64,65,66,67,68,70,71,72,73,74,75,76,77,78,79,80,81,82,84,85,86,87,88,89,90,91,92,93,94,95,96,97,98,99,100,101,102,103,104,105,106,107,109,110,111,112,113,114,115,116,117,119,120,121,122,123,124,125,126,127,128,129,130,131,132,133,134,135,136,137,138,139,140,141,142,143,144,145,146,147,148,149,150,151,152,153,154,155,156,157,158,159,160,161,163,164,165,166,167,168,169,170,171,172,173,174,175,176,178,179,180,181,182,183,184,185,186,187,188,189,190,191,192,193,194,195,196,197,198,199,200,201,202,203,204,205,206,207,208,209,210,211,212,213,214,215,216,217,218,219,220,221,222,223,224,225,226,227,228,229,230,231,232,233,234,235,236,237,238,239,240,241,242,243,244,245,246,247,248,249,250,251,252,253,254,255,256,257,258,259,260,261,262,263,264,265,266,267,268,269,270,271,272,273,274,275,276,277,278,279,280,281,282,283,284,285,286,287,288,289,290,291,292,293,294,295,296,297,298,299,300,301,302,303,304,305,306,307,308,309,310,311,312,313,314,315,316,317,318,319,320,321,322,323,324,325,326,327,328,329,330,331,332,333,334,335,336,337,338,339,340,341,342,343,344,345,346,347,348,349,350,351,352,353,354,355,356,357,358,359,360,361,362,363,364,365,366,367,368,369,370,371,372,373,374,375,376,377,378,379,380,381,382,383,384,385,386,387,388,389,390,391,392,393,394,395,396,397,398,399,400,401,402,403,404,405,406,407,408,409,410,411,412,413,414,415,416,417,418,419,420,421,422,423,424,425,426,427,428,429,430,431,432,433,434,435,436,437,438,439,440,441,442,443,444,445,446,447,448,449,450,451,452,453,454,455,456,457,458,459,460,461,462,463,464,465,466,467,468,469,470,471,472,473,474,475,476,477,478,479,480,481,482,483,484,485,486,487,488,489,490,491,492,493,494,495,496,497,498,499,500,501,502,503,504,505,506,507,508,509,510,511,512,513,514,515,516,517,518,519,520,521,522,523,524,525,526,527,528,529,530,531,532,533,534,535,536,537,538,539,540,541,542,543,544,545,546,547,548,549,550,551,552,553,554,555,556,557,558,559,560,561,562,563,564,565,566,567,568,569,570,571,572,573,574,575,576,577,578,579,580,581,582,583,584,585,586,587,588,589,590,591,592,593,594,595,596,597,598,599,600,601,602,603,604,605,606,607,608,609,610,611,612,613,614,615,616,617,618,619,620,621,622,623,624,625,626,627,628,629,630,631,632,633,634,635,636,637,638,639,640,641,642,643,644,645,646,647,648,649,650,651,652,653,654,655,656,657,658,659,660,661,662,663,664,665,666,667,668,669,670,671,672,673,674,675,676,677,678,679,680,681,682,683,684,685,686,687,688,689,690,691,692,693,694,695,696,697,698,699,700,701,702,703,704,705,706,707,708,709,710,711,712,713,714,715,716,717,718,719,720,721,722,723,724,725,726,727,728,729,730,731,732,733,734,735,736,737,738,739,740,741,742,743,744,745,746,747,748,749,750,751,752,753,754,755,756,757,758,759,760,761,762,763,764,765,766,767,768,769,770,771,772,773,774,775,776,777,778,779,780,781,782,783,784,785,786,787,788,789,790,791,792,793,794,795,796,797,798,799,800,801,802,803,804,805,806,807,808,809,810,811,812,813,814,815,816,817,818,819,820,821,822,823,824,825,826,827,828,829,830,831,832,833,834,835,836,837,838,839,840,841,842,843,844,845,846,847,848,849,850,851,852,853,854,855,856,857,858,859,860,861,862,863,864,865,866,867,868,869,870,871,872,873,874,875,876,877,878,879,880,881,882,883,884,885,886,887,888,889,890,891,892,893,894,895,896,897,898,899,900,901,902,903,904,905,906,907,908,909,910,911,912,913,914,915,916,917,918,919,920,921,922,923,924,925,926,927,928,929,930,931,932,933,934,935,936,937,938,939,940,941,942,943,944,945,946,947,948,949,950,951,952,953,954,955,956,957,958,959,960,961,962,963,964,965,966,967,968,969,970,971,972,973,974,975,976,977,978,979,980,981,982,983,984,985,986,987,988,989,990,991,992,993,994,995,996,997,998,999,1000,1001,1002,1003,1004,1005,1006,1007,1008,1009,1010,1011,1012,1013,1014,1015,1016,1017,1018,1019,1020,1021,1022,1023,1024,1025,1026,1027,1028,1029,1030,1031,1032,1033,1034,1035,1036,1037,1038,1039,1040,1041,1042,1043,1044,1045,1046,1047,1048,1049,1050,1051,1052,1053,1054,1055,1056,1057,1058,1059,1060,1061,1062,1063,1064,1065,1066,1067,1068,1069,1070,1071,1072,1073,1074,1075,1076,1077,1078,1079,1080,1081,1082,1083,1084,1085,1086,1087,1088,1089,1090,1091,1092,1093,1094,1095,1096,1097,1098,1099,1100,1101,1102,1103,1104,1105,1106,1107,1108,1109,1110,1111,1112,1113,1114,1115,1116,1117,1118,1119,1120,1121,1122,1123,1124,1125,1126,1127,1128,1129,1130,1131,1132,1133,1134,1135,1136,1137,1138,1139,1140,1141,1142,1143,1144,1145,1146,1147,1148,1149,1150,1151,1152,1153,1154,1155,1156,1157,1158,1159,1160,1161,1162,1163,1164,1165,1166,1167,1168,1169,1170,1171,1172,1173,1174,1175,1176,1177,1178,1179,1180,1181,1182,1183,1184,1185,1186,1187,1188,1189,1190,1191,1192,1193,1194,1195,1196,1197,1198,1199,1200,1201,1202,1203,1204,1205,1206,1207,1208,1209,1210,1211,1212,1213,1214,1215,1216,1217,1218,1219,1220,1221,1222,1223,1224,1225,1226,1227,1228,1229,1230,1231,1232,1233,1234,1235,1236,1237,1238,1239,1240,1241,1242,1243,1244,1245,1246,1247,1248,1249,1250,1251,1252,1253,1254,1255,1256,1257,1258,1259,1260,1261,1262,1263,1264,1265,1266,1267,1268,1269,1270,1271,1272,1273,1274,1275,1276,1277,1278,1279,1280,1281,1282,1283,1284,1285,1286,1287,1288,1289,1290,1291,1292,1293,1294,1295,1296,1297,1298,1299,1300,1301,1302,1303,1304,1305,1306,1307,1308,1309,1310,1311,1312,1313,1314,1315,1316,1317,1318,1319,1320,1321,1322,1323,1324,1325,1326,1327,1328,1329,1330,1331,1332,1333,1334,1335,1336,1337,1338,1339,1340,1341,1342,1343,1344,1345,1346,1347,1348,1349,1350,1351,1352,1353,1354,1355,1356,1357,1358,1359,1360,1361,1362,1363,1364,1365,1366,1367,1368,1369,1370,1371,1372,1373,1374,1375,1376,1377,1378,1379,1380,1381,1382,1383,1384,1385,1386,1387,1388,1389,1390,1391,1392,1393,1394,1395,1396,1397,1398,1399,1400,1401,1402,1403,1404,1405,1406,1407,1408,1409,1410,1411,1412,1413,1414,1415,1416,1417,1418,1419,1420,1421,1422,1423,1424,1425,1426,1427,1428,1429,1430,1431,1432,1433,1434,1435,1436,1437,1438,1439,1440,1441,1442,1443,1444,1445,1446,1447,1448,1449,1450,1451,1452,1453,1454,1455,1456,1457,1458,1459,1460,1461,1462,1463,1464,1465,1466,1467,1468,1469,1470,1471,1472,1473,1474,1475,1476,1477,1478,1479,1480,1481,1482,1483,1484,1485,1486,1487,1488,1489,1490,1491,1492,1493,1494,1495,1496,1497,1498,1499,1500,1501,1502,1503,1504,1505,1506,1507,1508,1509,1510,1511,1512,1513,1514,1515,1516,1517,1518,1519,1520,1521,1522,1523,1524,1525,1526,1527,1528,1529,1530,1531,1532,1533,1534,1535,1536,1537,1538,1539,1540,1541,1542,1543,1544,1545,1546,1547,1548,1549,1550,1551,1552,1553,1554,1555,1556,1557,1558,1559,1560,1561,1562,1563,1564,1565,1566,1567,1568,1569,1570,1571,1572,1573,1574,1575,1576,1577,1578,1579,1580,1581,1582,1583,1584,1585,1586,1587,1588,1589,1590,1591,1592,1593,1594,1595,1596,1597,1598,1599,1600,1601,1602,1603,1604,1605,1606,1607,1608,1609,1610,1611,1612,1613,1614,1615,1616,1617,1618,1619,1620,1621,1622,1623,1624,1625,1626,1627,1628,1629,1630,1631,1632,1633,1634,1635,1636,1637,1638,1639,1640,1641,1642,1643,1644,1645,1646,1647,1648,1649,1650,1651,1652,1653,1654,1655,1656,1657,1658,1659,1660,1661,1662,1663,1664,1665,1666,1667,1668,1669,1670,1671,1672,1673,1674,1675,1676,1677,1678,1679,1680,1681,1682,1683,1684,1685,1686,1687,1688,1689,1690,1691,1692,1693,1694,1695,1696,1697,1698,1699,1700,1701,1702,1703,1704,1705,1706,1707,1708,1709,1710,1711,1712,1713,1714,1715,1716,1717,1718,1719,1720,1721,1722,1723,1724,1725,1726,1727,1728,1729,1730,1731,1732,1733,1734,1735,1736,1737,1738,1739,1740,1741,1742,1743,1744,1745,1746,1747,1748,1749,1750,1751,1752,1753,1754,1755,1756,1757,1758,1759,1760,1761,1762,1763,1764,1765,1766,1767,1768,1769,1770,1771,1772,1773,1774,1775,1776,1777,1778,1779,1780,1781,1782,1783,1784,1785,1786,1787,1788,1789,1790,1791,1792,1793,1794,1795,1796,1797,1798,1799,1800,1801,1802,1803,1804,1805,1806,1807,1808,1809,1810,1811,1812,1813,1814,1815,1816,1817,1818,1819,1820,1821,1822,1823,1824,1825,1826,1827,1828,1829,1830,1831,1832,1833,1834,1835,1836,1837,1838,1839,1840,1841,1842,1843,1844,1845,1846,1847,1848,1849,1850,1851,1852,1853,1854,1855,1856,1857,1858,1859,1860,1861,1862,1863,1864,1865,1866,1867,1868,1869,1870,1871,1872,1873,1874,1875,1876,1877,1878,1879,1880,1881,1882,1883,1884,1885,1886,1887,1888,1889,1890,1891,1892,1893,1894,1895,1896,1897,1898,1899,1900,1901,1902,1903,1904,1905,1906,1907,1908,1909,1910,1911,1912,1913,1914,1915,1916,1917,1918,1919,1920,1921,1922,1923,1924,1925,1926,1927,1928,1929,1930,1931,1932,1933,1934,1935,1936,1937,1938,1939,1940,1941,1942,1943,1944,1945,1946,1947,1948,1949,1950,1951,1952,1953,1954,1955,1956,1957,1958,1959,1960,1961,1962,1963,1964,1965,1966,1967,1968,1969,1970,1971,1972,1973,1974,1975,1976,1977,1978,1979,1980,1981,1982,1983,1984,1985,1986,1987,1988,1989,1990,1991,1992,1993,1994,1995,1996,1997,1998,1999,2000,2001,2002,2003,2004,2005,2006,2007,2008,2009,2010,2011,2012,2013,2014,2015,2016,2017,2018,2019,2020,2021,2022,2023,2024,2025,2026,2027,2028,2029,2030,2031,2032,2033,2034,2035,2036,2037,2038,2039,2040,2041,2042,2043,2044,2045,2046,2047,2048,2049,2050,2051,2052,2053,2054,2055,2056,2057,2058,2059,2060,2061,2062,2063,2064,2065,2066,2067,2068,2069,2070,2071,2072,2073,2074,2075,2076,2077,2078,2079,2080,2081,2082,2083,2084,2085,2086,2087,2088,2089,2090,2091,2092,2093,2094,2095,2096,2097,2098,2099,2100,2101,2102,2103,2104,2105,2106,2107,2108,2109,2110,2111,2112,2113,2114,2115,2116,2117,2118,2119,2120,2121,2122,2123,2124,2125,2126,2127,2128,2129,2130,2131,2132,2133,2134,2135,2136,2137,2138,2139,2140,2141,2142,2143,2144,2145,2146,2147,2148,2149,2150,2151,2152,2153,2154,2155,2156,2157,2158,2159,2160,2161,2162,2163,2164,2165,2166,2167,2168,2169,2170,2171,2172,2173,2174,2175,2176,2177,2178,2179,2180,2181,2182,2183,2184,2185,2186,2187,2188,2189,2190,2191,2192,2193,2194,2195,2196,2197,2198,2199,2200,2201,2202,2203,2204,2205,2206,2207,2208,2209,2210,2211,2212,2213,2214,2215,2216,2217,2218,2219,2220,2221,2222,2223,2224,2225,2226,2227,2228,2229,2230,2231,2232,2233,2234,2235,2236,2237,2238,2239,2240,2241,2242,2243,2244,2245,2246,2247,2248,2249,2250,2251,2252,2253,2254,2255,2256,2257,2258,2259,2260,2261,2262,2263,2264,2265,2266,2267,2268,2269,2270,2271,2272,2273,2274,2275,2276,2277,2278,2279,2280,2281,2282,2283,2284,2285,2286,2287,2288,2289,2290,2291,2292,2293,2294,2295,2296,2297,2298,2299,2300,2301,2302,2303,2304,2305,2306,2307,2308,2309,2310,2311,2312,2313,2314,2315,2316,2317,2318,2319,2320,2321,2322,2323,2324,2325,2326,2327,2328,2329,2330,2331,2332,2333,2334,2335,2336,2337,2338,2339,2340,2341,2342,2343,2344,2345,2346,2347,2348,2349,2350,2351,2352,2353,2354,2355,2356,2357,2358,2359,2360,2361,2362,2363,2364,2365,2366,2367,2368,2369,2370,2371,2372,2373,2374,2375,2376,2377,2378,2379,2380,2381,2382,2383,2384,2385,2386,2387,2388,2389,2390,2391,2392,2393,2394,2395,2396,2397,2398,2399,2400,2401,2402,2403,2404,2405,2406,2407,2408,2409,2410,2411,2412,2413,2414,2415,2416,2417,2418,2419,2420,2421,2422,2423,2424,2425,2426,2427,2428,2429,2430,2431,2432,2433,2434,2435,2436,2437,2438,2439,2440,2441,2442,2443,2444,2445,2446,2447,2448,2449,2450,2451,2452,2453,2454,2455,2456,2457,2458,2459,2460,2461,2462,2463,2464,2465,2466,2467,2468,2469,2470,2471,2472,2473,2474,2475,2476,2477,2478,2479,2480,2481,2482,2483,2484,2485,2486,2487,2488,2489,2490,2491,2492,2493,2494,2495,2496,2497,2498,2499,2500,2501,2502,2503,2504,2505,2506,2507,2508,2509,2510,2511,2512,2513,2514,2515,2516,2517,2518,2519,2520,2521,2522,2523,2524,2525,2526,2527,2528,2529,2530,2531,2532,2533,2534,2535,2536,2537,2538,2539,2540,2541,2542,2543,2544,2545,2546,2547,2548,2549,2550,2551,2552,2553,2554,2555,2556,2557,2558,2559,2560,2561,2562,2563,2564,2565,2566,2567,2568,2569,2570,2571,2572,2573,2574,2575,2576,2577,2578,2579,2580,2581,2582,2583,2584,2585,2586,2587,2588,2589,2590,2591,2592,2593,2594,2595,2596,2597,2598,2599,2600,2601,2602,2603,2604,2605,2606,2607,2608,2609,2610,2611,2612,2613,2614,2615,2616,2617,2618,2619,2620,2621,2622,2623,2624,2625,2626,2627,2628,2629,2630,2631,2632,2633,2634,2635,2636,2637,2638,2639,2640,2641,2642,2643,2644,2645,2646,2647,2648,2649,2650,2651,2652,2653,2654,2655,2656,2657,2658,2659,2660,2661,2662,2663,2664,2665,2666,2667,2668,2669,2670,2671,2672,2673,2674,2675,2676,2677,2678,2679,2680,2681,2682,2683,2684,2685,2686,2687,2688,2689,2690,2691,2692,2693,2694,2695,2696,2697,2698,2699,2700,2701,2702,2703,2704,2705,2706,2707,2708,2709,2710,2711,2712,2713,2714,2715,2716,2717,2718,2719,2720,2721,2722,2723,2724,2725,2726,2727,2728,2729,2730,2731,2732,2733,2734,2735,2736,2737,2738,2739,2740,2741,2742,2743,2744,2745,2746,2747,2748,2749,2750,2751,2752,2753,2754,2755,2756,2757,2758,2759,2760,2761,2762,2763,2764,2765,2766,2767,2768,2769,2770,2771,2772,2773,2774,2775,2776,2777,2778,2779,2780,2781,2782,2783,2784,2785,2786,2787,2788,2789,2790,2791,2792,2793,2794,2795,2796,2797,2798,2799,2800,2801,2802,2803,2804,2805,2806,2807,2808,2809,2810,2811,2812,2813,2814,2815,2816,2817,2818,2819,2820,2821,2822,2823,2824,2825,2826,2827,2828,2829,2830,2831,2832,2833,2834,2835,2836,2837,2838,2839,2840,2841,2842,2843,2844,2845,2846,2847,2848,2849,2850,2851,2852,2853,2854,2855,2856,2857,2858,2859,2860,2861,2862,2863,2864,2865,2866,2867,2868,2869,2870,2871,2872,2873,2874,2875,2876,2877,2878,2879,2880,2881,2882,2883,2884,2885,2886,2887,2888,2889,2890,2891,2892,2893,2894,2895,2896,2897,2898,2899,2900,2901,2902,2903,2904,2905,2906,2907,2908,2909,2910,2911,2912,2913,2914,2915,2916,2917,2918,2919,2920,2921,2922,2923,2924,2925,2926,2927,2928,2929,2930,2931,2932,2933,2934,2935,2936,2937,2938,2939,2940,2941,2942,2943,2944,2945,2946,2947,2948,2949,2950,2951,2952,2953,2954,2955,2956,2957,2958,2959,2960,2961,2962,2963,2964,2965,2966,2967,2968,2969,2970,2971,2972,2973,2974,2975,2976,2977,2978,2979,2980,2981,2982,2983,2984,2985,2986,2987,2988,2989,2990,2991,2992,2993,2994,2995,2996,2997,2998,2999,3000,3001,3002,3003,3004,3005,3006,3007,3008,3009,3010,3011,3012,3013,3014,3015,3016,3017,3018,3019,3020,3021,3022,3023,3024,3025,3026,3027,3028,3029,3030,3031,3032,3033,3034,3035,3036,3037,3038,3039,3040,3041,3042,3043,3044,3045,3046,3047,3048,3049,3050,3051,3052,3053,3054,3055,3056,3057,3058,3059,3060,3061,3062,3063,3064,3065,3066,3067,3068,3069,3070,3071,3072,3073,3074,3075,3076,3077,3078,3079,3080,3081,3082,3083,3084,3085,3086,3087,3088,3089,3090,3091,3092,3093,3094,3095,3096,3097,3098,3099,3100,3101,3102,3103,3104,3105,3106,3107,3108,3109,3110,3111,3112,3113,3114,3115,3116,3117,3118,3119,3120,3121,3122,3123,3124,3125,3126,3127,3128,3129,3130,3131,3132,3133,3134,3135,3136,3137,3138,3139,3140,3141,3142,3143,3144,3145,3146,3147,3148,3149,3150,3151,3152,3153,3154,3155,3156,3157,3158,3159,3160,3161,3162,3163,3164,3165,3166,3167,3168,3169,3170,3171,3172,3173,3174,3175,3176,3177,3178,3179,3180,3181,3182,3183,3184,3185,3186,3187,3188,3189,3190,3191,3192,3193,3194,3195,3196,3197,3198,3199,3200,3201,3202,3203,3204,3205,3206,3207,3208,3209,3210,3211,3212,3213,3214,3215,3216,3217,3218,3219,3220,3221,3222,3223,3224,3225,3226,3227,3228,3229,3230,3231,3232,3233,3234,3235,3236,3237,3238,3239,3240,3241,3242,3243,3244,3245,3246,3247,3248,3249,3250,3251,3252,3253,3254,3255,3256,3257,3258,3259,3260,3261,3262,3263,3264,3265,3266,3267,3268,3269,3270,3271,3272,3273,3274,3275,3276,3277,3278,3279,3280,3281,3282,3283,3284,3285,3286,3287,3288,3289,3290,3291,3292,3293,3294,3295,3296,3297,3298,3299,3300,3301,3302,3303,3304,3305,3306,3307,3308,3309,3310,3311,3312,3313,3314,3315,3316,3317,3318,3319,3320,3321,3322,3323,3324,3325,3326,3327,3328,3329,3330,3331,3332,3333,3334,3335,3336,3337,3338,3339,3340,3341,3342,3343,3344,3345,3346,3347,3348,3349,3350,3351,3352,3353,3354,3355,3356,3357,3358,3359,3360,3361,3362,3363,3364,3365,3366,3367,3368,3369,3370,3371,3372,3373,3374,3375,3376,3377,3378,3379,3380,3381,3382,3383,3384,3385,3386,3387,3388,3389,3390,3391,3392,3393,3394,3395,3396,3397,3398,3399,3400,3401,3402,3403,3404,3405,3406,3407,3408,3409,3410,3411,3412,3413,3414,3415,3416,3417,3418,3419,3420,3421,3422,3423,3424,3425,3426,3427,3428,3429,3430,3431,3432,3433,3434,3435,3436,3437,3438,3439,3440,3441,3442,3443,3444,3445,3446,3447,3448,3449,3450,3451,3452,3453,3454,3455,3456,3457,3458,3459,3460,3461,3462,3463,3464,3465,3466,3467,3468,3469,3470,3471,3472,3473,3474,3475,3476,3477,3478,3479,3480,3481,3482,3483,3484,3485,3486,3487,3488,3489,3490,3491,3492,3493,3494,3495,3496,3497,3498,3499,3500,3501,3502,3503,3504,3505,3506,3507,3508,3509,3510,3511,3512,3513,3514,3515,3516,3517,3518,3519,3520,3521,3522,3523,3524,3525,3526,3527,3528,3529,3530,3531,3532,3533,3534,3535,3536,3537,3538,3539,3540,3541,3542,3543,3544,3545,3546,3547,3548,3549,3550,3551,3552,3553,3554,3555,3556,3557,3558,3559,3560,3561,3562,3563,3564,3565,3566,3567,3568,3569,3570,3571,3572,3573,3574,3575,3576,3577,3578,3579,3580,3581,3582,3583,3584,3585,3586,3587,3588,3589,3590,3591,3592,3593,3594,3595,3596,3597,3598,3599,3600,3601,3602,3603,3604,3605,3606,3607,3608,3609,3610,3611,3612,3613,3614,3615,3616,3617,3618,3619,3620,3621,3622,3623,3624,3625,3626,3627,3628,3629,3630,3631,3632,3633,3634,3635,3636,3637,3638,3639,3640,3641,3642,3643,3644,3645,3646,3647,3648,3649,3650,3651,3652,3653,3654,3655,3656,3657,3658,3659,3660,3661,3662,3663,3664,3665,3666,3667,3668,3669,3670,3671,3672,3673,3674,3675,3676,3677,3678,3679,3680,3681,3682,3683,3684,3685,3686,3687,3688,3689,3690,3691,3692,3693,3694,3695,3696,3697,3698,3699,3700,3701,3702,3703,3704,3705,3706,3707,3708,3709,3710,3711,3712,3713,3714,3715,3716,3717,3718,3719,3720,3721,3722,3723,3724,3725,3726,3727,3728,3729,3730,3731,3732,3733,3734,3735,3736,3737,3738,3739,3740,3741,3742,3743,3744,3745,3746,3747,3748,3749,3750,3751,3752,3753,3754,3755,3756,3757,3758,3759,3760,3761,3762,3763,3764,3765,3766,3767,3768,3769,3770,3771,3772,3773,3774,3775,3776,3777,3778,3779,3780,3781,3782,3783,3784,3785,3786,3787,3788,3789,3790,3791,3792,3793,3794,3795,3796,3797,3798,3799,3800,3801,3802,3803,3804,3805,3806,3807,3808,3809,3810,3811,3812,3813,3814,3815,3816,3817,3818,3819,3820,3821,3822,3823,3824,3825,3826,3827,3828,3829,3830,3831,3832,3833,3834,3835,3836,3837,3838,3839,3840,3841,3842,3843,3844,3845,3846,3847,3848,3849,3850,3851,3852,3853,3854,3855,3856,3857,3858,3859,3860,3861,3862,3863,3864,3865,3866,3867,3868,3869,3870,3871,3872,3873,3874,3875,3876,3877,3878,3879,3880,3881,3882,3883,3884,3885,3886,3887,3888,3889,3890,3891,3892,3893,3894,3895,3896,3897,3898,3899,3900,3901,3902,3903,3904,3905,3906,3907,3908,3909,3910,3911,3912,3913,3914,3915,3916,3917,3918,3919,3920,3921,3922,3923,3924,3925,3926,3927,3928,3929,3930,3931,3932,3933,3934,3935,3936,3937,3938,3939,3940,3941,3942,3943,3944,3945,3946,3947,3948,3949,3950,3951,3952,3953,3954,3955,3956,3957,3958,3959,3960,3961,3962,3963,3964,3965,3966,3967,3968,3969,3970,3971,3972,3973,3974,3975,3976,3977,3978,3979,3980,3981,3982,3983,3984,3985,3986,3987,3988,3989,3990,3991,3992,3993,3994,3995,3996,3997,3998,3999,4000,4001,4002,4003,4004,4005,4006,4007,4008,4009,4010,4011,4012,4013,4014,4015,4016,4017,4018,4019,4020,4021,4022,4023,4024,4025,4026,4027,4028,4029,4030,4031,4032,4033,4034,4035,4036,4037,4038,4039,4040,4041,4042,4043,4044,4045,4046,4047,4048,4049,4050,4051,4052,4053,4054,4055,4056,4057,4058,4059,4060,4061,4062,4063,4064,4065,4066,4067,4068,4069,4070,4071,4072,4073,4074,4075,4076,4077,4078,4079,4080,4081,4082,4083,4084,4085,4086,4087,4088,4089,4090,4091,4092,4093,4094,4095,4096,4097,4098,4099,4100,4101,4102,4103,4104,4105,4106,4107,4108,4109,4110,4111,4112,4113,4114,4115,4116,4117,4118,4119,4120,4121,4122,4123,4124,4125,4126,4127,4128,4129,4130,4131,4132,4133,4134,4135,4136,4137,4138,4139,4140,4141,4142,4143,4144,4145,4146,4147,4148,4149,4150,4151,4152,4153,4154,4155,4156,4157,4158,4159,4160,4161,4162,4163,4164,4165,4166,4167,4168,4169,4170,4171,4172,4173,4174,4175,4176,4177,4178,4179,4180,4181,4182,4183,4184,4185,4186,4187,4188,4189,4190,4191,4192,4193,4194,4195,4196,4197,4198,4199,4200,4201,4202,4203,4204,4205,4206,4207,4208,4209,4210,4211,4212,4213,4214,4215,4216,4217,4218,4219,4220,4221,4222,4223,4224,4225,4226,4227,4228,4229,4230,4231,4232,4233,4234,4235,4236,4237,4238,4239,4240,4241,4242,4243,4244,4245,4246,4247,4248,4249,4250,4251,4252,4253,4254,4255,4256,4257,4258,4259,4260,4261,4262,4263,4264,4265,4266,4267,4268,4269,4270,4271,4272,4273,4274,4275,4276,4277,4278,4279,4280,4281,4282,4283,4284,4285,4286,4287,4288,4289,4290,4291,4292,4293,4294,4295,4296,4297,4298,4299,4300,4301,4302,4303,4304,4305,4306,4307,4308,4309,4310,4311,4312,4313,4314,4315,4316,4317,4318,4319,4320,4321,4322,4323,4324,4325,4326,4327,4328,4329,4330,4331,4332,4333,4334,4335,4336,4337,4338,4339,4340,4341,4342,4343,4344,4345,4346,4347,4348,4349,4350,4351,4352,4353,4354,4355,4356,4357,4358,4359,4360,4361,4362,4363,4364,4365,4366,4367,4368,4369,4370,4371,4372,4373,4374,4375,4376,4377,4378,4379,4380,4381,4382,4383,4384,4385,4386,4387,4388,4389,4390,4391,4392,4393,4394,4395,4396,4397,4398,4399,4400,4401,4402,4403,4404,4405,4406,4407,4408,4409,4410,4411,4412,4413,4414,4415,4416,4417,4418,4419,4420,4421,4422,4423,4424,4425,4426,4427,4428,4429,4430,4431,4432,4433,4434,4435,4436,4437,4438,4439,4440,4441,4442,4443,4444,4445,4446,4447,4448,4449,4450,4451,4452,4453,4454,4455,4456,4457,4458,4459,4460,4461,4462,4463,4464,4465,4466,4467,4468,4469,4470,4471,4472,4473,4474,4475,4476,4477,4478,4479,4480,4481,4482,4483,4484,4485,4486,4487,4488,4489,4490,4491,4492,4493,4494,4495,4496,4497,4498,4499,4500,4501,4502,4503,4504,4505,4506,4507,4508,4509,4510,4511,4512,4513,4514,4515,4516,4517,4518,4519,4520,4521,4522,4523,4524,4525,4526,4527,4528,4529,4530,4531,4532,4533,4534,4535,4536,4537,4538,4539,4540,4541,4542,4543,4544,4545,4546,4547,4548,4549,4550,4551,4552,4553,4554,4555,4556,4557,4558,4559,4560,4561,4562,4563,4564,4565,4566,4567,4568,4569,4570,4571,4572,4573,4574,4575,4576,4577,4578,4579,4580,4581,4582,4583,4584,4585,4586,4587,4588,4589,4590,4591,4592,4593,4594,4595,4596,4597,4598,4599,4600,4601,4602,4603,4604,4605,4606,4607,4608,4609,4610,4611,4612,4613,4614,4615,4616,4617,4618,4619,4620,4621,4622,4623,4624,4625,4626,4627,4628,4629,4630,4631,4632,4633,4634,4635,4636,4637,4638,4639,4640,4641,4642,4643,4644,4645,4646,4647,4648,4649,4650,4651,4652,4653,4654,4655,4656,4657,4658,4659,4660,4661,4662,4663,4664,4665,4666,4667,4668,4669,4670,4671,4672,4673,4674,4675,4676,4677,4678,4679,4680,4681,4682,4683,4684,4685,4686,4687,4688,4689,4690,4691,4692,4693,4694,4695,4696,4697,4698,4699,4700,4701,4702,4703,4704,4705,4706,4707,4708,4709,4710,4711,4712,4713,4714,4715,4716,4717,4718,4719,4720,4721,4722,4723,4724,4725,4726,4727,4728,4729,4730,4731,4732,4733,4734,4735,4736,4737,4738,4739,4740,4741,4742,4743,4744,4745,4746,4747,4748,4749,4750,4751,4752,4753,4754,4755,4756,4757,4758,4759,4760,4761,4762,4763,4764,4765,4766,4767,4768,4769,4770,4771,4772,4773,4774,4775,4776,4777,4778,4779,4780,4781,4782,4783,4784,4785,4786,4787,4788,4789,4790,4791,4792,4793,4794,4795,4796,4797,4798,4799,4800,4801,4802,4803,4804,4805,4806,4807,4808,4809,4810,4811,4812,4813,4814,4815,4816,4817,4818,4819,4820,4821,4822,4823,4824,4825,4826,4827,4828,4829,4830,4831,4832,4833,4834,4835,4836,4837,4838,4839,4840,4841,4842,4843,4844,4845,4846,4847,4848,4849,4850,4851,4852,4853,4854,4855,4856,4857,4858,4859,4860,4861,4862,4863,4864,4865,4866,4867,4868,4869,4870,4871,4872,4873,4874,4875,4876,4877,4878,4879,4880,4881,4882,4883,4884,4885,4886,4887,4888,4889,4890,4891,4892,4893,4894,4895,4896,4897,4898,4899,4900,4901,4902,4903,4904,4905,4906,4907,4908,4909,4910,4911,4912,4913,4914,4915,4916,4917,4918,4919,4920,4921,4922,4923,4924,4925,4926,4927,4928,4929,4930,4931,4932,4933,4934,4935,4936,4937,4938,4939,4940,4941,4942,4943,4944,4945,4946,4947,4948,4949,4950,4951,4952,4953,4954,4955,4956,4957,4958,4959,4960,4961,4962,4963,4964,4965,4966,4967,4968,4969,4970,4971,4972,4973,4974,4975,4976,4977,4978,4979,4980,4981,4982,4983,4984,4985,4986,4987,4988,4989,4990,4991,4992,4993,4994,4995,4996,4997,4998,4999,5000,5001,5002,5003,5004,5005,5006,5007,5008,5009,5010,5011,5012,5013,5014,5015,5016,5017,5018,5019,5020,5021,5022,5023,5024,5025,5026,5027,5028,5029,5030,5031,5032,5033,5034,5035,5036,5037,5038,5039,5040,5041,5042,5043,5044,5045,5046,5047,5048,5049,5050,5051,5052,5053,5054,5055,5056,5057,5058,5059,5060,5061,5062,5063,5064,5065,5066,5067,5068,5069,5070,5071,5072,5073,5074,5075,5076,5077,5078,5079,5080,5081,5082,5083,5084,5085,5086,5087,5088,5089,5090,5091,5092,5093,5094,5095,5096,5097,5098,5099,5100,5101,5102,5103,5104,5105,5106,5107,5108,5109,5110,5111,5112,5113,5114,5115,5116,5117,5118,5119,5120,5121,5122,5123,5124,5125,5126,5127,5128,5129,5130,5131,5132,5133,5134,5135,5136,5137,5138,5139,5140,5141,5142,5143,5144,5145,5146,5147,5148,5149,5150,5151,5152,5153,5154,5155,5156,5157,5158,5159,5160,5161,5162,5163,5164,5165,5166,5167,5168,5169,5170,5171,5172,5173,5174,5175,5176,5177,5178,5179,5180,5181,5182,5183,5184,5185,5186],"data":[[null,109.8639056562,0,"completed",-6.49178,2.0,0,"c1ccccc1","c1ccccc1",[],"none",true,-0.9804210046],[null,340.505459674,1,"completed",-6.064992,2.0,1,"c1ccccc1","c1ccc(-c2ccccc2)cc1",[],"[cH&r6,CH&r5:1]>>[#6:1](-[c]1[ch]ccc[ch]1)",true,-0.7564632526],[null,205.5301639019,1,"completed",-5.886512,2.0,1,"c1ccccc1","c1ccc2ccccc2c1",[],"[cH&r6:1][cH&r6:2]>>[c:1]2cccc[c:2]2",true,-0.5876709965],[null,443.4094078977,1,"completed",-5.779148,2.0,1,"c1ccccc1","C1=CCC=C1",[],"[c:0]1[ch:1][ch][c:3][c!r5:4][c!r5:5]1>>[c:0]1[CH2:1][c:3][c:4][c:5]1",true,-0.6500926749],[null,280.7754938902,1,"completed",-5.70978,2.0,1,"c1ccccc1","C(=Cc1ccccc1)c1ccccc1",[],"[ch&r6,CH1&r5:1]>>[*:1](-C=C-c1ccccc1)",true,-0.5109132859],[null,186.8022802516,1,"completed",-6.062784,2.0,1,"c1ccccc1","C(#Cc1ccccc1)c1ccccc1",[],"[ch&r6,CH1&r5:1]>>[*:1](-C#C-c1ccccc1)",true,-0.6993583323],[null,855.5124122314,1,"completed",-5.964712,2.0,1,"c1ccccc1","c1ccncc1",[],"[ch&r6:0]>>[nr6:0]",true,-1.0479921949],[null,130.7494298318,1,"completed",-5.208748,2.0,1,"c1ccccc1","c1ccc(Nc2ccccc2)cc1",[],"[ch&r6,CH1&r5:1]>>[*:1](-N-c1ccccc1)",true,-0.1512951284],[null,228.5818813147,1,"completed",-6.402172,2.0,1,"c1ccccc1","O=c1ccocc1",[],"[ch:1]1[c:2][c:3][ch:4][c:5][c:6]1>>[o:1]1[c:2][c:3][C:4](=O)[c:5][c:6]1",true,-0.9397441759],[null,323.4754272636,2,"completed",-5.894148,2.0,2,"c1ccc(-c2ccccc2)cc1","c1ccc(-c2ccc(-c3ccccc3)cc2)cc1",[],"[cH&r6,CH&r5:1]>>[#6:1](-[c]1[ch]ccc[ch]1)",true,-0.6431680687],[null,400.2089622162,2,"completed",-5.970784,2.0,2,"c1ccc(-c2ccccc2)cc1","c1ccc(-c2ccccc2-c2ccccc2)cc1",[],"[cH&r6,CH&r5:1]>>[#6:1](-[c]1[ch]ccc[ch]1)",true,-0.7291892436],[null,208.7259538309,2,"completed",-6.009332,2.0,2,"c1ccc(-c2ccccc2)cc1","c1ccc(-c2cccc(-c3ccccc3)c2)cc1",[],"[cH&r6,CH&r5:1]>>[#6:1](-[c]1[ch]ccc[ch]1)",true,-0.6698806013],[null,289.9552260252,2,"completed",-5.758816,2.0,2,"c1ccc(-c2ccccc2)cc1","c1ccc2c(-c3cccc4ccccc34)cccc2c1",[],"[cH&r6:1][cH&r6:2]>>[c:1]2cccc[c:2]2",true,-0.5447503179],[null,169.3995910698,2,"completed",-5.747408,2.0,2,"c1ccc(-c2ccccc2)cc1","c1ccc2cc(-c3ccc4ccccc4c3)ccc2c1",[],"[cH&r6:1][cH&r6:2]>>[c:1]2cccc[c:2]2",true,-0.4838113367],[null,267.6632374704,2,"completed",-5.4347,2.0,2,"c1ccc(-c2ccccc2)cc1","C1=CC(C2=CCC=C2)=CC1",[],"[c:0]1[ch:1][ch][c:3][c!r5:4][c!r5:5]1>>[c:0]1[CH2:1][c:3][c:4][c:5]1",true,-0.3557181648],[null,349.1573583961,2,"completed",-5.20378,2.0,2,"c1ccc(-c2ccccc2)cc1","C1=CCC(C2=CC=CC2)=C1",[],"[c:0]1[ch:1][ch][c:3][c!r5:4][c!r5:5]1>>[c:0]1[CH2:1][c:3][c:4][c:5]1",true,-0.3566346902],[null,135.9595188174,2,"completed",-5.675372,2.0,2,"c1ccc(-c2ccccc2)cc1","C(=Cc1cc(C=Cc2ccccc2)cc(-c2ccccc2)c1)c1ccccc1",[],"[ch&r6,CH1&r5:1]>>[*:1](-C=C-c1ccccc1)",true,-0.4250893207],[null,375.819464577,2,"completed",-5.709136,2.0,2,"c1ccc(-c2ccccc2)cc1","C(=Cc1ccccc1-c1ccccc1C=Cc1ccccc1)c1ccccc1",[],"[ch&r6,CH1&r5:1]>>[*:1](-C=C-c1ccccc1)",true,-0.5683776355],[null,147.7665762219,2,"completed",-5.712632,2.0,2,"c1ccc(-c2ccccc2)cc1","C(=Cc1cccc(-c2cccc(C=Cc3ccccc3)c2)c1)c1ccccc1",[],"[ch&r6,CH1&r5:1]>>[*:1](-C=C-c1ccccc1)",true,-0.4535865574],[null,181.9751020323,2,"completed",-5.690552,2.0,2,"c1ccc(-c2ccccc2)cc1","C(=Cc1cccc(C=Cc2ccccc2)c1-c1ccccc1)c1ccccc1",[],"[ch&r6,CH1&r5:1]>>[*:1](-C=C-c1ccccc1)",true,-0.4516671933],[null,208.7191839613,2,"completed",-5.533232,2.0,2,"c1ccc(-c2ccccc2)cc1","C(=Cc1ccc(-c2ccc(C=Cc3ccccc3)cc2)cc1)c1ccccc1",[],"[ch&r6,CH1&r5:1]>>[*:1](-C=C-c1ccccc1)",true,-0.3681464125],[null,196.9148975488,2,"completed",-5.758724,2.0,2,"c1ccc(-c2ccccc2)cc1","C(#Cc1ccccc1-c1ccccc1C#Cc1ccccc1)c1ccccc1",[],"[ch&r6,CH1&r5:1]>>[*:1](-C#C-c1ccccc1)",true,-0.5013930174],[null,131.0942331495,2,"completed",-5.826988,2.0,2,"c1ccc(-c2ccccc2)cc1","C(#Cc1cccc(-c2cccc(C#Cc3ccccc3)c2)c1)c1ccccc1",[],"[ch&r6,CH1&r5:1]>>[*:1](-C#C-c1ccccc1)",true,-0.5255058121],[null,155.4556626912,2,"completed",-5.807668,2.0,2,"c1ccc(-c2ccccc2)cc1","C(#Cc1cccc(C#Cc2ccccc2)c1-c1ccccc1)c1ccccc1",[],"[ch&r6,CH1&r5:1]>>[*:1](-C#C-c1ccccc1)",true,-0.5191873671],[null,191.1503918396,2,"completed",-5.649796,2.0,2,"c1ccc(-c2ccccc2)cc1","C(#Cc1ccc(-c2ccc(C#Cc3ccccc3)cc2)cc1)c1ccccc1",[],"[ch&r6,CH1&r5:1]>>[*:1](-C#C-c1ccccc1)",true,-0.4297133192],[null,116.6865516835,2,"completed",-5.807116,2.0,2,"c1ccc(-c2ccccc2)cc1","C(#Cc1cc(C#Cc2ccccc2)cc(-c2ccccc2)c1)c1ccccc1",[],"[ch&r6,CH1&r5:1]>>[*:1](-C#C-c1ccccc1)",true,-0.5085490534],[null,546.3324277,2,"completed",-5.947048,2.0,2,"c1ccc(-c2ccccc2)cc1","c1cncc(-c2cccnc2)c1",[],"[ch&r6:0]>>[nr6:0]",true,-0.8062563957],[null,501.5108793679,2,"completed",-6.042912,2.0,2,"c1ccc(-c2ccccc2)cc1","c1cc(-c2ccncc2)ccn1",[],"[ch&r6:0]>>[nr6:0]",true,-0.8289534677],[null,466.0574356808,2,"completed",-5.84088,2.0,2,"c1ccc(-c2ccccc2)cc1","c1ccc(-c2ccccn2)nc1",[],"[ch&r6:0]>>[nr6:0]",true,-0.6972604168],[null,94.2937576706,2,"completed",-5.141772,2.0,2,"c1ccc(-c2ccccc2)cc1","c1ccc(Nc2cc(Nc3ccccc3)cc(-c3ccccc3)c2)cc1",[],"[ch&r6,CH1&r5:1]>>[*:1](-N-c1ccccc1)",true,-0.0987234204],[null,209.1033990814,2,"completed",-5.012788,2.0,2,"c1ccc(-c2ccccc2)cc1","c1ccc(Nc2ccc(-c3ccc(Nc4ccccc4)cc3)cc2)cc1",[],"[ch&r6,CH1&r5:1]>>[*:1](-N-c1ccccc1)",true,-0.2178328227],[null,234.3945757705,2,"completed",-5.278392,2.0,2,"c1ccc(-c2ccccc2)cc1","c1ccc(Nc2ccccc2-c2ccccc2Nc2ccccc2)cc1",[],"[ch&r6,CH1&r5:1]>>[*:1](-N-c1ccccc1)",true,-0.265583194],[null,99.683152455,2,"completed",-5.15502,2.0,2,"c1ccc(-c2ccccc2)cc1","c1ccc(Nc2cccc(Nc3ccccc3)c2-c2ccccc2)cc1",[],"[ch&r6,CH1&r5:1]>>[*:1](-N-c1ccccc1)",true,-0.1068646765],[null,74.9002132244,2,"completed",-5.197892,2.0,2,"c1ccc(-c2ccccc2)cc1","c1ccc(Nc2cccc(-c3cccc(Nc4ccccc4)c3)c2)cc1",[],"[ch&r6,CH1&r5:1]>>[*:1](-N-c1ccccc1)",true,-0.1015166752],[null,231.1083419388,2,"completed",-6.69326,2.0,2,"c1ccc(-c2ccccc2)cc1","O=c1cccc(-c2cccc(=O)o2)o1",[],"[c:1]1[c:2][ch:3][ch:4][c:5][c:6]1>>[c:1]1[c:2][o:3][c:4](=O)[c:5][c:6]1",true,-1.1389754191],[null,261.3889745173,2,"completed",-7.004864,2.0,2,"c1ccc(-c2ccccc2)cc1","O=c1cc(-c2ccoc(=O)c2)cco1",[],"[c:1]1[c:2][ch:3][ch:4][c:5][c:6]1>>[c:1]1[c:2][o:3][c:4](=O)[c:5][c:6]1",true,-1.3587834841],[null,458.0882418214,2,"completed",-6.341544,2.0,2,"c1ccc(-c2ccccc2)cc1","O=c1occcc1-c1cccoc1=O",[],"[c:1]1[c:2][ch:3][ch:4][c:5][c:6]1>>[c:1]1[c:2][o:3][c:4](=O)[c:5][c:6]1",true,-0.982418584],[null,505.3211001958,2,"completed",-6.795472,2.0,2,"c1ccc(-c2ccccc2)cc1","O=c1ccc(-c2ccc(=O)oc2)co1",[],"[c:1]1[c:2][ch:3][ch:4][c:5][c:6]1>>[c:1]1[c:2][o:3][c:4](=O)[c:5][c:6]1",true,-1.2899286076],[null,562.0957850494,2,"completed",-6.25902,2.0,2,"c1ccc(-c2ccccc2)cc1","O=c1ccocc1-c1coccc1=O",[],"[ch:1]1[c:2][c:3][ch:4][c:5][c:6]1>>[o:1]1[c:2][c:3][C:4](=O)[c:5][c:6]1",true,-0.9870066252],[null,124.4367759721,2,"completed",-6.631068,2.0,2,"c1ccc(-c2ccccc2)cc1","O=c1ccoc(-c2cc(=O)cco2)c1",[],"[ch:1]1[c:2][c:3][ch:4][c:5][c:6]1>>[o:1]1[c:2][c:3][C:4](=O)[c:5][c:6]1",true,-1.078947371],[null,215.6407085499,2,"completed",-5.683008,2.0,2,"C1=CCC=C1","C1=C(c2ccccc2)C(c2ccccc2)=CC1",[],"[cH&r6,CH&r5:1]>>[#6:1](-[c]1[ch]ccc[ch]1)",true,-0.4615745833],[null,283.3202818644,2,"completed",-5.363492,2.0,2,"C1=CCC=C1","C1=C(c2ccccc2)CC(c2ccccc2)=C1",[],"[cH&r6,CH&r5:1]>>[#6:1](-[c]1[ch]ccc[ch]1)",true,-0.3380682162],[null,269.0393853239,2,"completed",-5.182988,2.0,2,"C1=CCC=C1","C(=Cc1ccccc1)C1=CC=C(C=Cc2ccccc2)C1",[],"[ch&r6,CH1&r5:1]>>[*:1](-C=C-c1ccccc1)",true,-0.2752395772],[null,154.6643521346,2,"completed",-5.459724,2.0,2,"C1=CCC=C1","C(=Cc1ccccc1)C1=CCC=C1C=Cc1ccccc1",[],"[ch&r6,CH1&r5:1]>>[*:1](-C=C-c1ccccc1)",true,-0.2955126501],[null,254.0547226688,2,"completed",-5.312064,2.0,2,"C1=CCC=C1","C(#Cc1ccccc1)C1=CC=C(C#Cc2ccccc2)C1",[],"[ch&r6,CH1&r5:1]>>[*:1](-C#C-c1ccccc1)",true,-0.2942442196],[null,152.2029334329,2,"completed",-5.601772,2.0,2,"C1=CCC=C1","C(#Cc1ccccc1)C1=CCC=C1C#Cc1ccccc1",[],"[ch&r6,CH1&r5:1]>>[*:1](-C#C-c1ccccc1)",true,-0.3827996232],[null,216.7183695799,2,"completed",-5.902152,2.0,2,"C1=CCC=C1","C1=CC(=C2C=CC=C2)C=C1",[],"[r5:1][CH2r5:2][r5:3]>>[r5:1][C:2](=C1cccc1)[r5:3]",true,-0.6018773039],[null,403.8387108723,2,"completed",-6.027732,2.0,2,"C1=CCC=C1","c1ccoc1",[],"[#6H2r5:1]>>[O:1]",true,-0.7647366669],[null,946.402586936,2,"completed",-5.37674,2.0,2,"C1=CCC=C1","C1=COCO1",[],"[CH,ch:0]1=[C,c:1][C,c:2]=[CH,ch:3][*:4]1>>[O:0]1[*:1]=,:[*:2][O:3][*:4]1",true,-0.9660251136],[null,350.3395268912,2,"completed",-5.957812,2.0,2,"C1=CCC=C1","c1ccsc1",[],"[#6H2r5:1]>>[S:1]",true,-0.6951978736],[null,322.4952195054,2,"completed",-4.789504,2.0,2,"C1=CCC=C1","C1=CSCS1",[],"[CH,ch:0]1=[C,c:1][C,c:2]=[CH,ch:3][*:4]1>>[S:0]1[*:1]=,:[*:2][S:3][*:4]1",true,-0.3888996939],[null,402.7197746654,2,"completed",-5.469936,2.0,2,"C1=CCC=C1","c1cc[nH]c1",[],"[#6H2r5:1]>>[NH:1]",true,-0.4787911993],[null,1139.4472576121,2,"completed",-6.516528,2.0,2,"C1=CCC=C1","C1=NCN=C1",[],"[chr5,CH1r5:1]>>[n:1]",true,-1.5104801636],[null,1008.2181397452,2,"completed",-6.368592,2.0,2,"C1=CCC=C1","C1=NN=CC1",[],"[chr5,CH1r5:1]>>[n:1]",true,-1.3435301976],[null,178.3332542752,2,"completed",-5.014352,2.0,2,"C1=CCC=C1","C1=C(Nc2ccccc2)C(Nc2ccccc2)=CC1",[],"[ch&r6,CH1&r5:1]>>[*:1](-N-c1ccccc1)",true,-0.1881413929],[null,563.8930859411,2,"completed",-4.546532,2.0,2,"C1=CCC=C1","C1=C(Nc2ccccc2)CC(Nc2ccccc2)=C1",[],"[ch&r6,CH1&r5:1]>>[*:1](-N-c1ccccc1)",true,-0.6841604765],[null,266.5653572681,2,"completed",-6.099032,2.0,2,"O=c1ccocc1","O=c1c(-c2ccccc2)cocc1-c1ccccc1",[],"[cH&r6,CH&r5:1]>>[#6:1](-[c]1[ch]ccc[ch]1)",true,-0.7484042416],[null,197.3922441131,2,"completed",-6.104736,2.0,2,"O=c1ccocc1","O=c1cc(-c2ccccc2)oc(-c2ccccc2)c1",[],"[cH&r6,CH&r5:1]>>[#6:1](-[c]1[ch]ccc[ch]1)",true,-0.7304902248],[null,192.030987422,2,"completed",-6.3432,2.0,2,"O=c1ccocc1","O=c1c2ccccc2oc2ccccc12",[],"[cH&r6:1][cH&r6:2]>>[c:1]2cccc[c:2]2",true,-0.8911753799],[null,156.4722287129,2,"completed",-6.045396,2.0,2,"O=c1ccocc1","O=c1cc(C=Cc2ccccc2)oc(C=Cc2ccccc2)c1",[],"[ch&r6,CH1&r5:1]>>[*:1](-C=C-c1ccccc1)",true,-0.6800239855],[null,235.8386839451,2,"completed",-5.701316,2.0,2,"O=c1ccocc1","O=c1c(C=Cc2ccccc2)cocc1C=Cc1ccccc1",[],"[ch&r6,CH1&r5:1]>>[*:1](-C=C-c1ccccc1)",true,-0.4824878666],[null,212.4585630372,2,"completed",-5.846584,2.0,2,"O=c1ccocc1","O=c1c(C#Cc2ccccc2)cocc1C#Cc1ccccc1",[],"[ch&r6,CH1&r5:1]>>[*:1](-C#C-c1ccccc1)",true,-0.5641441295],[null,131.4709049351,2,"completed",-6.129944,2.0,2,"O=c1ccocc1","O=c1cc(C#Cc2ccccc2)oc(C#Cc2ccccc2)c1",[],"[ch&r6,CH1&r5:1]>>[*:1](-C#C-c1ccccc1)",true,-0.7328499669],[null,608.86357166,2,"completed",-6.686084,2.0,2,"O=c1ccocc1","O=c1cnonc1",[],"[ch&r6:0]>>[nr6:0]",true,-1.2662501538],[null,712.8778114459,2,"completed",-6.730888,2.0,2,"O=c1ccocc1","O=c1ncocn1",[],"[ch&r6:0]>>[nr6:0]",true,-1.345917773],[null,136.0895935083,2,"completed",-5.670496,2.0,2,"O=c1ccocc1","O=c1cc(Nc2ccccc2)oc(Nc2ccccc2)c1",[],"[ch&r6,CH1&r5:1]>>[*:1](-N-c1ccccc1)",true,-0.4218987599],[null,229.6189560399,2,"completed",-5.210772,2.0,2,"O=c1ccocc1","O=c1c(Nc2ccccc2)cocc1Nc1ccccc1",[],"[ch&r6,CH1&r5:1]>>[*:1](-N-c1ccccc1)",true,-0.2423579555],[null,116.7544989071,2,"completed",-5.903532,2.0,2,"O=c1ccocc1","O=c1cc[nH]cc1",[],"[o:1]>>[nH:1]",true,-0.5744621953],[null,216.7309403444,2,"completed",-5.746948,2.0,2,"C(#Cc1ccccc1)c1ccccc1","C(#Cc1c(-c2ccccc2)cccc1-c1ccccc1)c1ccccc1",[],"[cH&r6,CH&r5:1]>>[#6:1](-[c]1[ch]ccc[ch]1)",true,-0.5020535237],[null,237.0569805558,2,"completed",-5.677396,2.0,2,"C(#Cc1ccccc1)c1ccccc1","C(#Cc1ccc(-c2ccccc2)cc1)c1ccc(-c2ccccc2)cc1",[],"[cH&r6,CH&r5:1]>>[#6:1](-[c]1[ch]ccc[ch]1)",true,-0.4685672001],[null,142.0069681692,2,"completed",-5.825424,2.0,2,"C(#Cc1ccccc1)c1ccccc1","C(#Cc1cccc(-c2ccccc2)c1)c1cccc(-c2ccccc2)c1",[],"[cH&r6,CH&r5:1]>>[#6:1](-[c]1[ch]ccc[ch]1)",true,-0.5272794033],[null,280.8402690465,2,"completed",-5.725604,2.0,2,"C(#Cc1ccccc1)c1ccccc1","C(#Cc1ccccc1-c1ccccc1)c1ccccc1-c1ccccc1",[],"[cH&r6,CH&r5:1]>>[#6:1](-[c]1[ch]ccc[ch]1)",true,-0.5202380565],[null,128.3158590996,2,"completed",-5.828828,2.0,2,"C(#Cc1ccccc1)c1ccccc1","C(#Cc1cc(-c2ccccc2)cc(-c2ccccc2)c1)c1ccccc1",[],"[cH&r6,CH&r5:1]>>[#6:1](-[c]1[ch]ccc[ch]1)",true,-0.5260686114],[null,159.9587665037,2,"completed",-5.650808,2.0,2,"C(#Cc1ccccc1)c1ccccc1","C(#Cc1ccc2ccccc2c1)c1ccc2ccccc2c1",[],"[cH&r6:1][cH&r6:2]>>[c:1]2cccc[c:2]2",true,-0.4174298011],[null,198.1530813831,2,"completed",-5.562488,2.0,2,"C(#Cc1ccccc1)c1ccccc1","C(#Cc1cccc2ccccc12)c1cccc2ccccc12",[],"[cH&r6:1][cH&r6:2]>>[c:1]2cccc[c:2]2",true,-0.379569845],[null,444.176200496,2,"completed",-5.629924,2.0,2,"C(#Cc1ccccc1)c1ccccc1","C(#CC1=CCC=C1)C1=CCC=C1",[],"[c:0]1[ch:1][ch][c:3][c!r5:4][c!r5:5]1>>[c:0]1[CH2:1][c:3][c:4][c:5]1",true,-0.5787002899],[null,304.0011082042,2,"completed",-5.23368,2.0,2,"C(#Cc1ccccc1)c1ccccc1","C(#CC1=CC=CC1)C1=CC=CC1",[],"[c:0]1[ch:1][ch][c:3][c!r5:4][c!r5:5]1>>[c:0]1[CH2:1][c:3][c:4][c:5]1",true,-0.3180772572],[null,416.1078913752,2,"completed",-5.7268,2.0,2,"C(#Cc1ccccc1)c1ccccc1","C(#Cc1ccc(C#Cc2ccccc2)cc1)c1ccccc1",[],"[ch&r6,CH1&r5:1]>>[*:1](-C#C-c1ccccc1)",true,-0.6046950594],[null,253.7983102923,2,"completed",-5.849528,2.0,2,"C(#Cc1ccccc1)c1ccccc1","C(#Cc1cccc(C#Cc2ccccc2)c1)c1ccccc1",[],"[ch&r6,CH1&r5:1]>>[*:1](-C#C-c1ccccc1)",true,-0.5828308258],[null,241.8248082554,2,"completed",-5.696164,2.0,2,"C(#Cc1ccccc1)c1ccccc1","C(#Cc1ccccc1C#Cc1ccccc1)c1ccccc1",[],"[ch&r6,CH1&r5:1]>>[*:1](-C#C-c1ccccc1)",true,-0.4823182354],[null,318.2194176098,2,"completed",-6.018256,2.0,2,"C(#Cc1ccccc1)c1ccccc1","C(#Cc1ccccn1)c1ccccn1",[],"[ch&r6:0]>>[nr6:0]",true,-0.7172368491],[null,482.3672237164,2,"completed",-6.099308,2.0,2,"C(#Cc1ccccc1)c1ccccc1","C(#Cc1ccncc1)c1ccncc1",[],"[ch&r6:0]>>[nr6:0]",true,-0.8497059569],[null,397.6213500022,2,"completed",-5.995256,2.0,2,"C(#Cc1ccccc1)c1ccccc1","C(#Cc1cccnc1)c1cccnc1",[],"[ch&r6:0]>>[nr6:0]",true,-0.7421789257],[null,417.2871061959,2,"completed",-6.544588,2.0,2,"C(#Cc1ccccc1)c1ccccc1","O=c1ccc(C#Cc2ccc(=O)oc2)co1",[],"[c:1]1[c:2][ch:3][ch:4][c:5][c:6]1>>[c:1]1[c:2][o:3][c:4](=O)[c:5][c:6]1",true,-1.0939275246],[null,202.9354724022,2,"completed",-6.84552,2.0,2,"C(#Cc1ccccc1)c1ccccc1","O=c1cc(C#Cc2ccoc(=O)c2)cco1",[],"[c:1]1[c:2][ch:3][ch:4][c:5][c:6]1>>[c:1]1[c:2][o:3][c:4](=O)[c:5][c:6]1",true,-1.2386018087],[null,360.8365499242,2,"completed",-6.14586,2.0,2,"C(#Cc1ccccc1)c1ccccc1","O=c1occcc1C#Cc1cccoc1=O",[],"[c:1]1[c:2][ch:3][ch:4][c:5][c:6]1>>[c:1]1[c:2][o:3][c:4](=O)[c:5][c:6]1",true,-0.8161962718],[null,199.7454947732,2,"completed",-6.59896,2.0,2,"C(#Cc1ccccc1)c1ccccc1","O=c1cccc(C#Cc2cccc(=O)o2)o1",[],"[c:1]1[c:2][ch:3][ch:4][c:5][c:6]1>>[c:1]1[c:2][o:3][c:4](=O)[c:5][c:6]1",true,-1.0681151589],[null,98.7522168391,2,"completed",-6.624168,2.0,2,"C(#Cc1ccccc1)c1ccccc1","O=c1ccoc(C#Cc2cc(=O)cco2)c1",[],"[ch:1]1[c:2][c:3][ch:4][c:5][c:6]1>>[o:1]1[c:2][c:3][C:4](=O)[c:5][c:6]1",true,-1.0714780285],[null,412.2440519933,2,"completed",-6.200232,2.0,2,"C(#Cc1ccccc1)c1ccccc1","O=c1ccocc1C#Cc1coccc1=O",[],"[ch:1]1[c:2][c:3][ch:4][c:5][c:6]1>>[o:1]1[c:2][c:3][C:4](=O)[c:5][c:6]1",true,-0.8735532501],[null,108.0295694259,2,"completed",-5.25208,2.0,2,"c1ccc(Nc2ccccc2)cc1","c1ccc(-c2cccc(Nc3cccc(-c4ccccc4)c3)c2)cc1",[],"[cH&r6,CH&r5:1]>>[#6:1](-[c]1[ch]ccc[ch]1)",true,-0.1516682821],[null,105.6212938246,2,"completed",-5.24932,2.0,2,"c1ccc(Nc2ccccc2)cc1","c1ccc(Nc2cc(-c3ccccc3)cc(-c3ccccc3)c2)cc1",[],"[cH&r6,CH&r5:1]>>[#6:1](-[c]1[ch]ccc[ch]1)",true,-0.148597188],[null,160.8731471942,2,"completed",-5.20194,2.0,2,"c1ccc(Nc2ccccc2)cc1","c1ccc(-c2ccc(Nc3ccc(-c4ccccc4)cc3)cc2)cc1",[],"[cH&r6,CH&r5:1]>>[#6:1](-[c]1[ch]ccc[ch]1)",true,-0.1759890157],[null,286.7985732052,2,"completed",-5.273332,2.0,2,"c1ccc(Nc2ccccc2)cc1","c1ccc(Nc2c(-c3ccccc3)cccc2-c2ccccc2)cc1",[],"[cH&r6,CH&r5:1]>>[#6:1](-[c]1[ch]ccc[ch]1)",true,-0.3114080488],[null,159.2503365115,2,"completed",-5.1679,2.0,2,"c1ccc(Nc2ccccc2)cc1","c1ccc(-c2ccccc2Nc2ccccc2-c2ccccc2)cc1",[],"[cH&r6,CH&r5:1]>>[#6:1](-[c]1[ch]ccc[ch]1)",true,-0.1661919691],[null,126.3284865031,2,"completed",-5.171212,2.0,2,"c1ccc(Nc2ccccc2)cc1","c1ccc2cc(Nc3ccc4ccccc4c3)ccc2c1",[],"[cH&r6:1][cH&r6:2]>>[c:1]2cccc[c:2]2",true,-0.1358077667],[null,124.391064386,2,"completed",-5.105064,2.0,2,"c1ccc(Nc2ccccc2)cc1","c1ccc2c(Nc3cccc4ccccc34)cccc2c1",[],"[cH&r6:1][cH&r6:2]>>[c:1]2cccc[c:2]2",true,-0.1244415626],[null,210.4021559934,2,"completed",-4.784904,2.0,2,"c1ccc(Nc2ccccc2)cc1","C1=CC(NC2=CCC=C2)=CC1",[],"[c:0]1[ch:1][ch][c:3][c!r5:4][c!r5:5]1>>[c:0]1[CH2:1][c:3][c:4][c:5]1",true,-0.3048261094],[null,202.8547408367,2,"completed",-4.738628,2.0,2,"c1ccc(Nc2ccccc2)cc1","C1=CCC(NC2=CC=CC2)=C1",[],"[c:0]1[ch:1][ch][c:3][c!r5:4][c!r5:5]1>>[c:0]1[CH2:1][c:3][c:4][c:5]1",true,-0.3242514608],[null,113.7404212291,2,"completed",-5.487324,2.0,2,"c1ccc(Nc2ccccc2)cc1","c1ccc(Nc2ccccn2)nc1",[],"[ch&r6:0]>>[nr6:0]",true,-0.2940180693],[null,321.5443185812,2,"completed",-5.735724,2.0,2,"c1ccc(Nc2ccccc2)cc1","c1cc(Nc2ccncc2)ccn1",[],"[ch&r6:0]>>[nr6:0]",true,-0.549018944],[null,312.1621042108,2,"completed",-5.467912,2.0,2,"c1ccc(Nc2ccccc2)cc1","c1cncc(Nc2cccnc2)c1",[],"[ch&r6:0]>>[nr6:0]",true,-0.4046865537],[null,83.8755576929,2,"completed",-5.118772,2.0,2,"c1ccc(Nc2ccccc2)cc1","c1ccc(Nc2cccc(Nc3ccccc3)c2)cc1",[],"[ch&r6,CH1&r5:1]>>[*:1](-N-c1ccccc1)",true,-0.0848986413],[null,261.4300651552,2,"completed",-5.064584,2.0,2,"c1ccc(Nc2ccccc2)cc1","c1ccc(Nc2ccccc2Nc2ccccc2)cc1",[],"[ch&r6,CH1&r5:1]>>[*:1](-N-c1ccccc1)",true,-0.262602899],[null,265.999734542,2,"completed",-4.873776,2.0,2,"c1ccc(Nc2ccccc2)cc1","c1ccc(Nc2ccc(Nc3ccccc3)cc2)cc1",[],"[ch&r6,CH1&r5:1]>>[*:1](-N-c1ccccc1)",true,-0.3095686271],[null,94.7744892879,2,"completed",-5.112608,2.0,2,"c1ccc(Nc2ccccc2)cc1","c1ccc(N(c2ccccc2)c2ccccc2)cc1",[],"[r:1][NH!R:2][r:3]>>[r:1][N:2](-c1ccccc1)[r:3]",true,-0.0951845315],[null,157.6264693795,2,"completed",-5.792856,2.0,2,"c1ccc2ccccc2c1","c1ccc(-c2ccc3ccc(-c4ccccc4)cc3c2)cc1",[],"[cH&r6,CH&r5:1]>>[#6:1](-[c]1[ch]ccc[ch]1)",true,-0.5099709088],[null,735.0806604117,2,"completed",-5.791384,2.0,2,"c1ccc2ccccc2c1","c1ccc(-c2ccc(-c3ccccc3)c3ccccc23)cc1",[],"[cH&r6,CH&r5:1]>>[#6:1](-[c]1[ch]ccc[ch]1)",true,-0.8800962315],[null,251.984018717,2,"completed",-5.743544,2.0,2,"c1ccc2ccccc2c1","c1ccc(-c2ccc3cc(-c4ccccc4)ccc3c2)cc1",[],"[cH&r6,CH&r5:1]>>[#6:1](-[c]1[ch]ccc[ch]1)",true,-0.5161675085],[null,695.6469091902,2,"completed",-5.796904,2.0,2,"c1ccc2ccccc2c1","c1ccc(-c2cccc3c(-c4ccccc4)cccc23)cc1",[],"[cH&r6,CH&r5:1]>>[#6:1](-[c]1[ch]ccc[ch]1)",true,-0.8496502004],[null,479.0870540344,2,"completed",-5.798192,2.0,2,"c1ccc2ccccc2c1","c1ccc(-c2cccc3cccc(-c4ccccc4)c23)cc1",[],"[cH&r6,CH&r5:1]>>[#6:1](-[c]1[ch]ccc[ch]1)",true,-0.684387112],[null,171.5972154784,2,"completed",-5.834256,2.0,2,"c1ccc2ccccc2c1","c1ccc(-c2cc3ccccc3cc2-c2ccccc2)cc1",[],"[cH&r6,CH&r5:1]>>[#6:1](-[c]1[ch]ccc[ch]1)",true,-0.5418673476],[null,149.8427671916,2,"completed",-5.507932,2.0,2,"c1ccc2ccccc2c1","c1ccc2cc3ccccc3cc2c1",[],"[cH&r6:1][cH&r6:2]>>[c:1]2cccc[c:2]2",true,-0.3224795002],[null,226.0944611292,2,"completed",-5.85514,2.0,2,"c1ccc2ccccc2c1","c1ccc2c(c1)ccc1ccccc12",[],"[cH&r6:1][cH&r6:2]>>[c:1]2cccc[c:2]2",true,-0.5749213433],[null,433.9524842478,2,"completed",-5.823124,2.0,2,"c1ccc2ccccc2c1","C1=Cc2cccc3cccc1c23",[],"[ch:1]2[c:3][c:4][c:5][c:6]3[c:7][c:8][c:9][ch:2][c:10]23>>C1=C[c:1]2[c:3][c:4][c:5][c:6]3[c:7][c:8][c:9][c:2]1[c:10]23",true,-0.6667382058],[null,226.4214584344,2,"completed",-5.182344,2.0,2,"c1ccc2ccccc2c1","C1=c2ccccc2=CC1",[],"[c:0]1[ch:1][ch][c:3][c!r5:4][c!r5:5]1>>[c:0]1[CH2:1][c:3][c:4][c:5]1",true,-0.2336431866],[null,280.0815016254,2,"completed",-5.551724,2.0,2,"c1ccc2ccccc2c1","C(=Cc1cccc2cccc(C=Cc3ccccc3)c12)c1ccccc1",[],"[ch&r6,CH1&r5:1]>>[*:1](-C=C-c1ccccc1)",true,-0.4224125802],[null,275.2820921462,2,"completed",-5.497536,2.0,2,"c1ccc2ccccc2c1","C(=Cc1cccc2c(C=Cc3ccccc3)cccc12)c1ccccc1",[],"[ch&r6,CH1&r5:1]>>[*:1](-C=C-c1ccccc1)",true,-0.3914298369],[null,311.0546459418,2,"completed",-5.420808,2.0,2,"c1ccc2ccccc2c1","C(=Cc1ccc(C=Cc2ccccc2)c2ccccc12)c1ccccc1",[],"[ch&r6,CH1&r5:1]>>[*:1](-C=C-c1ccccc1)",true,-0.3836465841],[null,134.6229408318,2,"completed",-5.607568,2.0,2,"c1ccc2ccccc2c1","C(=Cc1ccc2ccc(C=Cc3ccccc3)cc2c1)c1ccccc1",[],"[ch&r6,CH1&r5:1]>>[*:1](-C=C-c1ccccc1)",true,-0.3799469973],[null,197.9534817236,2,"completed",-5.485668,2.0,2,"c1ccc2ccccc2c1","C(=Cc1ccc2cc(C=Cc3ccccc3)ccc2c1)c1ccccc1",[],"[ch&r6,CH1&r5:1]>>[*:1](-C=C-c1ccccc1)",true,-0.334765718],[null,195.2632458158,2,"completed",-5.651176,2.0,2,"c1ccc2ccccc2c1","C(=Cc1cc2ccccc2cc1C=Cc1ccccc1)c1ccccc1",[],"[ch&r6,CH1&r5:1]>>[*:1](-C=C-c1ccccc1)",true,-0.4324202549],[null,173.2274693155,2,"completed",-5.603336,2.0,2,"c1ccc2ccccc2c1","C(#Cc1ccc2cc(C#Cc3ccccc3)ccc2c1)c1ccccc1",[],"[ch&r6,CH1&r5:1]>>[*:1](-C#C-c1ccccc1)",true,-0.3926166696],[null,114.3304247629,2,"completed",-5.713644,2.0,2,"c1ccc2ccccc2c1","C(#Cc1ccc2ccc(C#Cc3ccccc3)cc2c1)c1ccccc1",[],"[ch&r6,CH1&r5:1]>>[*:1](-C#C-c1ccccc1)",true,-0.4445057208],[null,329.856304777,2,"completed",-5.606832,2.0,2,"c1ccc2ccccc2c1","C(#Cc1cccc2cccc(C#Cc3ccccc3)c12)c1ccccc1",[],"[ch&r6,CH1&r5:1]>>[*:1](-C#C-c1ccccc1)",true,-0.4844334146],[null,191.2381860024,2,"completed",-5.484748,2.0,2,"c1ccc2ccccc2c1","C(#Cc1ccc(C#Cc2ccccc2)c2ccccc12)c1ccccc1",[],"[ch&r6,CH1&r5:1]>>[*:1](-C#C-c1ccccc1)",true,-0.3303138588],[null,169.5450113032,2,"completed",-5.753664,2.0,2,"c1ccc2ccccc2c1","C(#Cc1cc2ccccc2cc1C#Cc1ccccc1)c1ccccc1",[],"[ch&r6,CH1&r5:1]>>[*:1](-C#C-c1ccccc1)",true,-0.4879662458],[null,339.343037938,2,"completed",-5.589628,2.0,2,"c1ccc2ccccc2c1","C(#Cc1cccc2c(C#Cc3ccccc3)cccc12)c1ccccc1",[],"[ch&r6,CH1&r5:1]>>[*:1](-C#C-c1ccccc1)",true,-0.4823112385],[null,563.2011571734,2,"completed",-5.926348,2.0,2,"c1ccc2ccccc2c1","c1cc2cnccc2cn1",[],"[ch&r6:0]>>[nr6:0]",true,-0.8073366967],[null,662.8314552324,2,"completed",-5.96324,2.0,2,"c1ccc2ccccc2c1","c1cc2ccncc2cn1",[],"[ch&r6:0]>>[nr6:0]",true,-0.8969310753],[null,781.7507722409,2,"completed",-5.735908,2.0,2,"c1ccc2ccccc2c1","c1cnc2cccnc2c1",[],"[ch&r6:0]>>[nr6:0]",true,-0.8995998957],[null,1032.4810839111,2,"completed",-5.740324,2.0,2,"c1ccc2ccccc2c1","c1ccc2cnncc2c1",[],"[ch&r6:0]>>[nr6:0]",true,-1.1255773864],[null,907.3820643894,2,"completed",-5.687516,2.0,2,"c1ccc2ccccc2c1","c1ccc2nccnc2c1",[],"[ch&r6:0]>>[nr6:0]",true,-0.9962318934],[null,615.1684452884,2,"completed",-5.755872,2.0,2,"c1ccc2ccccc2c1","c1cnc2ncccc2c1",[],"[ch&r6:0]>>[nr6:0]",true,-0.7676031367],[null,241.1575657679,2,"completed",-4.99954,2.0,2,"c1ccc2ccccc2c1","c1ccc(Nc2cccc3c(Nc4ccccc4)cccc23)cc1",[],"[ch&r6,CH1&r5:1]>>[*:1](-N-c1ccccc1)",true,-0.2512014236],[null,481.5494524023,2,"completed",-4.90156,2.0,2,"c1ccc2ccccc2c1","c1ccc(Nc2ccc(Nc3ccccc3)c3ccccc23)cc1",[],"[ch&r6,CH1&r5:1]>>[*:1](-N-c1ccccc1)",true,-0.5011839059],[null,192.2935662971,2,"completed",-5.190164,2.0,2,"c1ccc2ccccc2c1","c1ccc(Nc2cc3ccccc3cc2Nc2ccccc2)cc1",[],"[ch&r6,CH1&r5:1]>>[*:1](-N-c1ccccc1)",true,-0.2023864956],[null,199.1564854641,2,"completed",-5.146556,2.0,2,"c1ccc2ccccc2c1","c1ccc(Nc2cccc3cccc(Nc4ccccc4)c23)cc1",[],"[ch&r6,CH1&r5:1]>>[*:1](-N-c1ccccc1)",true,-0.2018052568],[null,216.3032537008,2,"completed",-4.924468,2.0,2,"c1ccc2ccccc2c1","c1ccc(Nc2ccc3cc(Nc4ccccc4)ccc3c2)cc1",[],"[ch&r6,CH1&r5:1]>>[*:1](-N-c1ccccc1)",true,-0.248766405],[null,79.8706201448,2,"completed",-5.112332,2.0,2,"c1ccc2ccccc2c1","c1ccc(Nc2ccc3ccc(Nc4ccccc4)cc3c2)cc1",[],"[ch&r6,CH1&r5:1]>>[*:1](-N-c1ccccc1)",true,-0.0803357597],[null,229.1609018144,2,"completed",-7.066872,2.0,2,"c1ccc2ccccc2c1","O=c1occc2ccoc(=O)c12",[],"[c:1]1[c:2][ch:3][ch:4][c:5][c:6]1>>[c:1]1[c:2][o:3][c:4](=O)[c:5][c:6]1",true,-1.395751266],[null,399.5055558658,2,"completed",-6.994928,2.0,2,"c1ccc2ccccc2c1","O=c1ccc2oc(=O)ccc2o1",[],"[c:1]1[c:2][ch:3][ch:4][c:5][c:6]1>>[c:1]1[c:2][o:3][c:4](=O)[c:5][c:6]1",true,-1.3853061866],[null,533.2618981557,2,"completed",-6.786364,2.0,2,"c1ccc2ccccc2c1","O=c1occc2c(=O)occc12",[],"[c:1]1[c:2][ch:3][ch:4][c:5][c:6]1>>[c:1]1[c:2][o:3][c:4](=O)[c:5][c:6]1",true,-1.2953153233],[null,360.371978311,2,"completed",-7.020964,2.0,2,"c1ccc2ccccc2c1","O=c1ccc2ccc(=O)oc2o1",[],"[c:1]1[c:2][ch:3][ch:4][c:5][c:6]1>>[c:1]1[c:2][o:3][c:4](=O)[c:5][c:6]1",true,-1.3921272501],[null,518.7315998322,2,"completed",-6.423516,2.0,2,"c1ccc2ccccc2c1","O=c1ccoc2occc(=O)c12",[],"[ch:1]1[c:2][c:3][ch:4][c:5][c:6]1>>[o:1]1[c:2][c:3][C:4](=O)[c:5][c:6]1",true,-1.0617969805],[null,254.3160240606,2,"completed",-6.761892,2.0,2,"c1ccc2ccccc2c1","O=c1ccoc2c(=O)ccoc12",[],"[ch:1]1[c:2][c:3][ch:4][c:5][c:6]1>>[o:1]1[c:2][c:3][C:4](=O)[c:5][c:6]1",true,-1.1907981776],[null,153.2756264159,2,"completed",-5.873448,2.0,2,"c1ccncc1","c1ccc(-c2cccc(-c3ccccc3)n2)cc1",[],"[cH&r6,CH&r5:1]>>[#6:1](-[c]1[ch]ccc[ch]1)",true,-0.5626918374],[null,233.00696158,2,"completed",-5.917516,2.0,2,"c1ccncc1","c1ccc(-c2cncc(-c3ccccc3)c2)cc1",[],"[cH&r6,CH&r5:1]>>[#6:1](-[c]1[ch]ccc[ch]1)",true,-0.6178795394],[null,164.2073063984,2,"completed",-5.703248,2.0,2,"c1ccncc1","c1ccc2cc3cnccc3cc2c1",[],"[cH&r6:1][cH&r6:2]>>[c:1]2cccc[c:2]2",true,-0.4530772922],[null,148.299569521,2,"completed",-5.765992,2.0,2,"c1ccncc1","c1ccc2nc3ccccc3cc2c1",[],"[cH&r6:1][cH&r6:2]>>[c:1]2cccc[c:2]2",true,-0.4892136352],[null,166.8260108535,2,"completed",-5.765716,2.0,2,"c1ccncc1","C(=Cc1cncc(C=Cc2ccccc2)c1)c1ccccc1",[],"[ch&r6,CH1&r5:1]>>[*:1](-C=C-c1ccccc1)",true,-0.4949626615],[null,164.3342727832,2,"completed",-5.680156,2.0,2,"c1ccncc1","C(=Cc1cccc(C=Cc2ccccc2)n1)c1ccccc1",[],"[ch&r6,CH1&r5:1]>>[*:1](-C=C-c1ccccc1)",true,-0.4380986596],[null,185.8051797821,2,"completed",-5.896264,2.0,2,"c1ccncc1","C(#Cc1cncc(C#Cc2ccccc2)c1)c1ccccc1",[],"[ch&r6,CH1&r5:1]>>[*:1](-C#C-c1ccccc1)",true,-0.5875384073],[null,142.1025214143,2,"completed",-5.852196,2.0,2,"c1ccncc1","C(#Cc1cccc(C#Cc2ccccc2)n1)c1ccccc1",[],"[ch&r6,CH1&r5:1]>>[*:1](-C#C-c1ccccc1)",true,-0.5453756041],[null,881.7338755149,2,"completed",-5.935548,2.0,2,"c1ccncc1","c1cncnc1",[],"[ch&r6:0]>>[nr6:0]",true,-1.0580848042],[null,866.0938611421,2,"completed",-5.770408,2.0,2,"c1ccncc1","c1cnccn1",[],"[ch&r6:0]>>[nr6:0]",true,-0.9850622065],[null,1164.8084822666,2,"completed",-5.747868,2.0,2,"c1ccncc1","c1ccnnc1",[],"[ch&r6:0]>>[nr6:0]",true,-1.2499791773],[null,115.709519938,2,"completed",-5.158516,2.0,2,"c1ccncc1","c1ccc(Nc2cccc(Nc3ccccc3)n2)cc1",[],"[ch&r6,CH1&r5:1]>>[*:1](-N-c1ccccc1)",true,-0.1227457246],[null,166.6832597341,2,"completed",-5.215556,2.0,2,"c1ccncc1","c1ccc(Nc2cncc(Nc3ccccc3)c2)cc1",[],"[ch&r6,CH1&r5:1]>>[*:1](-N-c1ccccc1)",true,-0.1852737751],[null,151.0257153473,2,"completed",-5.726708,2.0,2,"C(=Cc1ccccc1)c1ccccc1","C(=Cc1cc(-c2ccccc2)cc(-c2ccccc2)c1)c1ccccc1",[],"[cH&r6,CH&r5:1]>>[#6:1](-[c]1[ch]ccc[ch]1)",true,-0.4639640031],[null,341.7842121762,2,"completed",-5.702604,2.0,2,"C(=Cc1ccccc1)c1ccccc1","C(=Cc1c(-c2ccccc2)cccc1-c1ccccc1)c1ccccc1",[],"[cH&r6,CH&r5:1]>>[#6:1](-[c]1[ch]ccc[ch]1)",true,-0.5429096815],[null,249.4624523189,2,"completed",-5.578312,2.0,2,"C(=Cc1ccccc1)c1ccccc1","C(=Cc1ccc(-c2ccccc2)cc1)c1ccc(-c2ccccc2)cc1",[],"[cH&r6,CH&r5:1]>>[#6:1](-[c]1[ch]ccc[ch]1)",true,-0.4175342813],[null,455.6924455648,2,"completed",-5.803528,2.0,2,"C(=Cc1ccccc1)c1ccccc1","C(=Cc1ccccc1-c1ccccc1)c1ccccc1-c1ccccc1",[],"[cH&r6,CH&r5:1]>>[#6:1](-[c]1[ch]ccc[ch]1)",true,-0.6709559687],[null,150.9705255977,2,"completed",-5.725604,2.0,2,"C(=Cc1ccccc1)c1ccccc1","C(=Cc1cccc(-c2ccccc2)c1)c1cccc(-c2ccccc2)c1",[],"[cH&r6,CH&r5:1]>>[#6:1](-[c]1[ch]ccc[ch]1)",true,-0.4632153693],[null,326.0818804323,2,"completed",-5.539212,2.0,2,"C(=Cc1ccccc1)c1ccccc1","C(=Cc1cccc2ccccc12)c1cccc2ccccc12",[],"[cH&r6:1][cH&r6:2]>>[c:1]2cccc[c:2]2",true,-0.4481672806],[null,188.1050606217,2,"completed",-5.567456,2.0,2,"C(=Cc1ccccc1)c1ccccc1","C(=Cc1ccc2ccccc2c1)c1ccc2ccccc2c1",[],"[cH&r6:1][cH&r6:2]>>[c:1]2cccc[c:2]2",true,-0.3774333301],[null,255.4530562048,2,"completed",-5.324208,2.0,2,"C(=Cc1ccccc1)c1ccccc1","C1=CC(C=CC2=CCC=C2)=CC1",[],"[c:0]1[ch:1][ch][c:3][c!r5:4][c!r5:5]1>>[c:0]1[CH2:1][c:3][c:4][c:5]1",true,-0.2998135842],[null,327.8330188685,2,"completed",-5.129904,2.0,2,"C(=Cc1ccccc1)c1ccccc1","C1=CCC(C=CC2=CC=CC2)=C1",[],"[c:0]1[ch:1][ch][c:3][c!r5:4][c!r5:5]1>>[c:0]1[CH2:1][c:3][c:4][c:5]1",true,-0.3285006398],[null,161.1127333031,2,"completed",-5.666908,2.0,2,"C(=Cc1ccccc1)c1ccccc1","C(=Cc1cccc(C=Cc2ccccc2)c1)c1ccccc1",[],"[ch&r6,CH1&r5:1]>>[*:1](-C=C-c1ccccc1)",true,-0.4282940652],[null,229.5702205461,2,"completed",-5.500572,2.0,2,"C(=Cc1ccccc1)c1ccccc1","C(=Cc1ccc(C=Cc2ccccc2)cc1)c1ccccc1",[],"[ch&r6,CH1&r5:1]>>[*:1](-C=C-c1ccccc1)",true,-0.3623904945],[null,333.0640965866,2,"completed",-5.609684,2.0,2,"C(=Cc1ccccc1)c1ccccc1","C(=Cc1ccccc1C=Cc1ccccc1)c1ccccc1",[],"[ch&r6,CH1&r5:1]>>[*:1](-C=C-c1ccccc1)",true,-0.4880807357],[null,174.7662276953,2,"completed",-5.873816,2.0,2,"C(=Cc1ccccc1)c1ccccc1","C(=Cc1ccccn1)c1ccccn1",[],"[ch&r6:0]>>[nr6:0]",true,-0.5691668677],[null,420.2667936602,2,"completed",-6.064072,2.0,2,"C(=Cc1ccccc1)c1ccccc1","C(=Cc1ccncc1)c1ccncc1",[],"[ch&r6:0]>>[nr6:0]",true,-0.7950139874],[null,434.9734146722,2,"completed",-5.976212,2.0,2,"C(=Cc1ccccc1)c1ccccc1","C(=Cc1cccnc1)c1cccnc1",[],"[ch&r6:0]>>[nr6:0]",true,-0.7519296053],[null,466.951261464,2,"completed",-6.446148,2.0,2,"C(=Cc1ccccc1)c1ccccc1","O=c1ccc(C=Cc2ccc(=O)oc2)co1",[],"[c:1]1[c:2][ch:3][ch:4][c:5][c:6]1>>[c:1]1[c:2][o:3][c:4](=O)[c:5][c:6]1",true,-1.0516556257],[null,382.9653075393,2,"completed",-5.933432,2.0,2,"C(=Cc1ccccc1)c1ccccc1","O=c1occcc1C=Cc1cccoc1=O",[],"[c:1]1[c:2][ch:3][ch:4][c:5][c:6]1>>[c:1]1[c:2][o:3][c:4](=O)[c:5][c:6]1",true,-0.6978687463],[null,202.1643819247,2,"completed",-6.410176,2.0,2,"C(=Cc1ccccc1)c1ccccc1","O=c1cccc(C=Cc2cccc(=O)o2)o1",[],"[c:1]1[c:2][ch:3][ch:4][c:5][c:6]1>>[c:1]1[c:2][o:3][c:4](=O)[c:5][c:6]1",true,-0.9391407782],[null,199.9180439987,2,"completed",-6.779924,2.0,2,"C(=Cc1ccccc1)c1ccccc1","O=c1cc(C=Cc2ccoc(=O)c2)cco1",[],"[c:1]1[c:2][ch:3][ch:4][c:5][c:6]1>>[c:1]1[c:2][o:3][c:4](=O)[c:5][c:6]1",true,-1.1928193915],[null,92.8430880756,2,"completed",-6.527752,2.0,2,"C(=Cc1ccccc1)c1ccccc1","O=c1ccoc(C=Cc2cc(=O)cco2)c1",[],"[ch:1]1[c:2][c:3][ch:4][c:5][c:6]1>>[o:1]1[c:2][c:3][C:4](=O)[c:5][c:6]1",true,-1.0037295293],[null,671.682692097,2,"completed",-5.96738,2.0,2,"C(=Cc1ccccc1)c1ccccc1","O=c1ccocc1C=Cc1coccc1=O",[],"[ch:1]1[c:2][c:3][ch:4][c:5][c:6]1>>[o:1]1[c:2][c:3][C:4](=O)[c:5][c:6]1",true,-0.9054325985],[0.3235823652,140.8141536371,3,"completed",-4.735592,3.0,3,"c1ccc2c(Nc3cccc4ccccc34)cccc2c1","C1=c2cccc(Nc3cccc4c3=CCC=4)c2=CC1",{},"[c:0]1[ch:1][ch][c:3][c!r5:4][c!r5:5]1>>[c:0]1[CH2:1][c:3][c:4][c:5]1",null,-0.2913713939],[0.3048373494,172.7540231861,3,"completed",-4.757488,3.0,3,"c1ccc2cc(Nc3ccc4ccccc4c3)ccc2c1","C1=c2ccc(Nc3ccc4c(c3)=CCC=4)cc2=CC1",{},"[c:0]1[ch:1][ch][c:3][c!r5:4][c!r5:5]1>>[c:0]1[CH2:1][c:3][c:4][c:5]1",null,-0.2955131857],[0.2853787011,195.7777565831,3,"completed",-4.678736,3.0,3,"C1=CC(Nc2cc3ccccc3cc2NC2=CCC=C2)=CC1","C1=CC(Nc2cc3c(cc2NC2=CCC=C2)=CCC=3)=CC1",{},"[c:0]1[ch:1][ch][c:3][c!r5:4][c!r5:5]1>>[c:0]1[CH2:1][c:3][c:4][c:5]1",null,-0.3539575896],[0.282856018,132.6694404249,3,"completed",-4.748288,3.0,3,"C1=c2cc(Nc3ccccc3)c(Nc3ccccc3)cc2=CC1","C1=CCC(Nc2cc3c(cc2NC2=CC=CC2)=CCC=3)=C1",{},"[c:0]1[ch:1][ch][c:3][c!r5:4][c!r5:5]1>>[c:0]1[CH2:1][c:3][c:4][c:5]1",null,-0.2796691484],[0.2796297875,104.7361806702,3,"completed",-5.385112,3.0,3,"C1=CC(c2cc(Nc3ccccc3)cc(C3=CCC=C3)c2)=CC1","C1=CC(c2cc(Nc3ccccc3)cc(C3=CCC=C3)n2)=CC1",{},"[ch&r6:0]>>[nr6:0]",null,-0.2253912272],[0.2790632012,152.0746305763,3,"completed",-4.86016,3.0,3,"C1=CC(c2c(Nc3ccccc3)cccc2Nc2ccccc2)=CC1","C1=CC(Nc2cccc(NC3=CCC=C3)c2C2=CCC=C2)=CC1",{},"[c:0]1[ch:1][ch][c:3][c!r5:4][c!r5:5]1>>[c:0]1[CH2:1][c:3][c:4][c:5]1",null,-0.2265238924],[0.2759700617,158.9075755417,3,"completed",-4.909012,3.0,3,"c1ccc(Nc2cccc(Nc3ccccc3)c2-c2ccccc2)cc1","C1=CC(Nc2cccc(NC3=CCC=C3)c2-c2ccccc2)=CC1",{},"[c:0]1[ch:1][ch][c:3][c!r5:4][c!r5:5]1>>[c:0]1[CH2:1][c:3][c:4][c:5]1",null,-0.2076657446],[0.2750470563,122.3860408814,3,"completed",-4.909748,3.0,3,"c1ccc(Nc2ccc3ccc(Nc4ccccc4)cc3c2)cc1","C1=CC(Nc2ccc3ccc(NC4=CCC=C4)cc3c2)=CC1",{},"[c:0]1[ch:1][ch][c:3][c!r5:4][c!r5:5]1>>[c:0]1[CH2:1][c:3][c:4][c:5]1",null,-0.1808709388],[0.2699007951,118.8938982557,3,"completed",-4.546532,3.0,3,"c1ccc2c(Nc3cccc4ccccc34)cccc2c1","C1=c2ccccc2=C(NC2=c3ccccc3=CC2)C1",{},"[c:0]1[ch:1][ch][c:3][c!r5:4][c!r5:5]1>>[c:0]1[CH2:1][c:3][c:4][c:5]1",null,-0.405260292],[0.2673034388,149.0365087739,3,"completed",-4.895856,3.0,3,"C1=CCC(c2c(Nc3ccccc3)cccc2Nc2ccccc2)=C1","C1=CCC(c2c(NC3=CCC=C3)cccc2NC2=CCC=C2)=C1",{},"[c:0]1[ch:1][ch][c:3][c!r5:4][c!r5:5]1>>[c:0]1[CH2:1][c:3][c:4][c:5]1",null,-0.2064764383],[0.2629914559,124.5604723606,3,"completed",-4.85326,3.0,3,"C1=CC(c2cc(Nc3ccccc3)cc(Nc3ccccc3)c2)=CC1","C1=CC(Nc2cc(NC3=CCC=C3)cc(C3=CCC=C3)c2)=CC1",{},"[c:0]1[ch:1][ch][c:3][c!r5:4][c!r5:5]1>>[c:0]1[CH2:1][c:3][c:4][c:5]1",null,-0.2129479251],[0.2599333865,112.3789785398,3,"completed",-5.139656,3.0,3,"c1ccc(-c2cccc(Nc3cccc(-c4ccccc4)c3)c2)cc1","C1=CC(c2cccc(Nc3cccc(C4=CCC=C4)c3)c2)=CC1",{},"[c:0]1[ch:1][ch][c:3][c!r5:4][c!r5:5]1>>[c:0]1[CH2:1][c:3][c:4][c:5]1",null,-0.1157566758],[0.2581808284,102.9114123654,3,"completed",-5.13892,3.0,3,"c1ccc(Nc2cc(-c3ccccc3)cc(-c3ccccc3)c2)cc1","C1=CC(c2cc(Nc3ccccc3)cc(C3=CCC=C3)c2)=CC1",{},"[c:0]1[ch:1][ch][c:3][c!r5:4][c!r5:5]1>>[c:0]1[CH2:1][c:3][c:4][c:5]1",null,-0.1064565373],[0.2579435397,177.9294750007,3,"completed",-4.851144,3.0,3,"C1=CC(c2cc(Nc3ccccc3)cc(C3=CCC=C3)c2)=CC1","C1=CCC(Nc2cc(C3=CCC=C3)cc(C3=CCC=C3)c2)=C1",{},"[c:0]1[ch:1][ch][c:3][c!r5:4][c!r5:5]1>>[c:0]1[CH2:1][c:3][c:4][c:5]1",null,-0.2490065448],[0.257101606,146.6637926013,3,"completed",-5.021712,3.0,3,"c1ccc2c(Nc3cccc4ccccc34)cccc2c1","C1=Cc2c(cccc2Nc2cccc3c2C=CC3)C1",{},"[c:0]1[ch:1][ch][c:3][c!r5:4][c!r5:5]1>>[c:0]1[CH2:1][c:3][c:4][c:5]1",null,-0.1565678237],[0.2570262943,226.4025676848,3,"completed",-5.093196,3.0,3,"O=c1ccoc(-c2c(Nc3ccccc3)cccc2Nc2ccccc2)c1","O=c1ccoc(-c2c(NC3=CC=CC3)cccc2NC2=CC=CC2)c1",{},"[c:0]1[ch:1][ch][c:3][c!r5:4][c!r5:5]1>>[c:0]1[CH2:1][c:3][c:4][c:5]1",null,-0.2264526593],[0.2560354036,168.1481616862,3,"completed",-4.827868,3.0,3,"C1=CC(c2c(Nc3ccccc3)cccc2Nc2ccccc2)=CC1","C1=CCC(Nc2cccc(NC3=CC=CC3)c2C2=CCC=C2)=C1",{},"[c:0]1[ch:1][ch][c:3][c!r5:4][c!r5:5]1>>[c:0]1[CH2:1][c:3][c:4][c:5]1",null,-0.2540888796],[0.2560116663,138.5665955586,3,"completed",-4.902664,3.0,3,"C1=CCC(c2cc(Nc3ccccc3)cc(Nc3ccccc3)c2)=C1","C1=CCC(c2cc(NC3=CCC=C3)cc(NC3=CCC=C3)c2)=C1",{},"[c:0]1[ch:1][ch][c:3][c!r5:4][c!r5:5]1>>[c:0]1[CH2:1][c:3][c:4][c:5]1",null,-0.1956579538],[0.2550440217,138.4588506077,3,"completed",-5.020424,3.0,3,"C1=CCC(c2cc(Nc3ccccc3)cc(C3=CC=CC3)c2)=C1","C1=CCC(c2cc(NC3=CCC=C3)cc(C3=CC=CC3)c2)=C1",{},"[c:0]1[ch:1][ch][c:3][c!r5:4][c!r5:5]1>>[c:0]1[CH2:1][c:3][c:4][c:5]1",null,-0.1492437597],[0.2547160153,145.3723052747,3,"completed",-4.844244,3.0,3,"c1ccc(Nc2cccc(Nc3ccccc3)c2-c2ccccn2)cc1","C1=CC(Nc2cccc(NC3=CCC=C3)c2-c2ccccn2)=CC1",{},"[c:0]1[ch:1][ch][c:3][c!r5:4][c!r5:5]1>>[c:0]1[CH2:1][c:3][c:4][c:5]1",null,-0.2306177825],[0.2538099261,266.8283120459,3,"completed",-4.911864,3.0,3,"C1=c2cc(Nc3ccccc3)c(Nc3ccccc3)cc2=CC1","C1=c2cc(Nc3ccccn3)c(Nc3ccccn3)cc2=CC1",{},"[ch&r6:0]>>[nr6:0]",null,-0.2975583536],[0.2528594853,147.6454845545,3,"completed",-4.956484,3.0,3,"C1=CC(c2cc(Nc3ccccc3)cc(C3=CCC=C3)c2)=CC1","C1=CC(Nc2cc(C3=CCC=C3)cc(C3=CCC=C3)c2)=CC1",{},"[c:0]1[ch:1][ch][c:3][c!r5:4][c!r5:5]1>>[c:0]1[CH2:1][c:3][c:4][c:5]1",null,-0.178582311],[0.2481471284,154.9518632613,3,"completed",-5.041124,3.0,3,"c1ccc(-c2ccccc2Nc2ccccc2-c2ccccc2)cc1","C1=CC(c2ccccc2Nc2ccccc2C2=CCC=C2)=CC1",{},"[c:0]1[ch:1][ch][c:3][c!r5:4][c!r5:5]1>>[c:0]1[CH2:1][c:3][c:4][c:5]1",null,-0.1603390401],[0.2452744662,105.5240958354,3,"completed",-5.27692,3.0,3,"C1=CC(c2cc(Nc3ccccc3)cc(C3=CCC=C3)c2)=CC1","C1=CC(c2cc(Nc3ccccn3)cc(C3=CCC=C3)c2)=CC1",{},"[ch&r6:0]>>[nr6:0]",null,-0.1627042444],[0.2451179526,139.0767950711,3,"completed",-5.214912,3.0,3,"C1=CCC(c2c(Nc3ccccc3)cccc2Nc2ccccc2)=C1","C1=CCC(c2c(Nc3ccccn3)cccc2Nc2ccccn2)=C1",{},"[ch&r6:0]>>[nr6:0]",null,-0.1606632849],[0.2449744473,115.1426515704,3,"completed",-5.17388,3.0,3,"C1=CC(c2c(Nc3ccccc3)cccc2Nc2ccccc2)=CC1","C1=CC(c2c(Nc3ccccn3)cccc2Nc2ccccn2)=CC1",{},"[ch&r6:0]>>[nr6:0]",null,-0.1262235115],[0.2443962725,137.4289259149,3,"completed",-4.88638,3.0,3,"c1ccc(Nc2cc(-c3ccccc3)cc(Nc3ccccc3)n2)cc1","C1=CC(Nc2cc(-c3ccccc3)cc(NC3=CCC=C3)n2)=CC1",{},"[c:0]1[ch:1][ch][c:3][c!r5:4][c!r5:5]1>>[c:0]1[CH2:1][c:3][c:4][c:5]1",null,-0.2030938867],[0.2436704394,170.107313962,3,"completed",-4.865128,3.0,3,"C1=CCC(c2c(Nc3ccccc3)cccc2Nc2ccccc2)=C1","C1=CCC(Nc2cccc(NC3=CC=CC3)c2C2=CC=CC2)=C1",{},"[c:0]1[ch:1][ch][c:3][c!r5:4][c!r5:5]1>>[c:0]1[CH2:1][c:3][c:4][c:5]1",null,-0.2365740431],[0.2409831757,136.2906461151,3,"completed",-4.980312,3.0,3,"c1ccc(Nc2cccc(-c3cccc(Nc4ccccc4)c3)c2)cc1","C1=CC(Nc2cccc(-c3cccc(NC4=CCC=C4)c3)c2)=CC1",{},"[c:0]1[ch:1][ch][c:3][c!r5:4][c!r5:5]1>>[c:0]1[CH2:1][c:3][c:4][c:5]1",null,-0.1599828013],[0.2398248816,114.778344979,3,"completed",-5.401856,3.0,3,"C1=CCC(c2cccc(C3=CC=CC3)n2)=C1","C1=CCC(c2cc(Nc3ccccc3)cc(C3=CC=CC3)n2)=C1",{},"[ch&r6,CH1&r5:1]>>[*:1](-N-c1ccccc1)",null,-0.24046085],[0.2395363044,155.5027587279,3,"completed",-4.784628,3.0,3,"C1=CCC(c2ccccc2Nc2ccccc2C2=CC=CC2)=C1","C1=CCC(C2=CCC=C2NC2=CCC=C2C2=CC=CC2)=C1",{},"[c:0]1[ch:1][ch][c:3][c!r5:4][c!r5:5]1>>[c:0]1[CH2:1][c:3][c:4][c:5]1",null,-0.2700301135],[0.2393235972,115.9178851776,3,"completed",-5.191544,3.0,3,"c1ccc(-c2cccc(Nc3cccc(-c4ccccc4)c3)c2)cc1","C1=CCC(c2cccc(Nc3cccc(C4=CC=CC4)c3)c2)=C1",{},"[c:0]1[ch:1][ch][c:3][c!r5:4][c!r5:5]1>>[c:0]1[CH2:1][c:3][c:4][c:5]1",null,-0.1324511421],[0.2384907887,151.9024472316,3,"completed",-4.969272,3.0,3,"c1ccc(Nc2cccc(Nc3ccccc3)c2-c2cccnc2)cc1","C1=CC(Nc2cccc(NC3=CCC=C3)c2-c2cccnc2)=CC1",{},"[c:0]1[ch:1][ch][c:3][c!r5:4][c!r5:5]1>>[c:0]1[CH2:1][c:3][c:4][c:5]1",null,-0.1773368556],[0.238317417,174.9776987537,3,"completed",-4.869176,3.0,3,"c1ccc(Nc2cccc(Nc3ccccc3)c2-c2ccccc2)cc1","C1=CCC(Nc2cccc(NC3=CC=CC3)c2-c2ccccc2)=C1",{},"[c:0]1[ch:1][ch][c:3][c!r5:4][c!r5:5]1>>[c:0]1[CH2:1][c:3][c:4][c:5]1",null,-0.2381685482],[0.2381479576,109.9118792452,3,"completed",-5.307096,3.0,3,"c1ccc(-c2cc(Nc3ccccn3)cc(-c3ccccc3)c2)cc1","C1=CCC(c2cc(Nc3ccccn3)cc(C3=CC=CC3)c2)=C1",{},"[c:0]1[ch:1][ch][c:3][c!r5:4][c!r5:5]1>>[c:0]1[CH2:1][c:3][c:4][c:5]1",null,-0.1819233637],[0.2360855864,141.8344471949,3,"completed",-4.745712,3.0,3,"C1=C(NC2=CCC(c3ccccc3)=C2)C=C(c2ccccc2)C1","C1=CC(C2=CC(NC3=CCC(C4=CCC=C4)=C3)=CC2)=CC1",{},"[c:0]1[ch:1][ch][c:3][c!r5:4][c!r5:5]1>>[c:0]1[CH2:1][c:3][c:4][c:5]1",null,-0.2856952993],[0.2350033727,141.5417785493,3,"completed",-5.024656,3.0,3,"c1ccc2cc(Nc3ccc4ccccc4c3)ccc2c1","C1=Cc2cc(Nc3ccc4c(c3)C=CC4)ccc2C1",{},"[c:0]1[ch:1][ch][c:3][c!r5:4][c!r5:5]1>>[c:0]1[CH2:1][c:3][c:4][c:5]1",null,-0.1510485586],[0.2350033727,160.3473427522,3,"completed",-4.978932,3.0,3,"c1ccc2cc(Nc3ccc4ccccc4c3)ccc2c1","C1=Cc2ccc(Nc3ccc4c(c3)CC=C4)cc2C1",{},"[c:0]1[ch:1][ch][c:3][c!r5:4][c!r5:5]1>>[c:0]1[CH2:1][c:3][c:4][c:5]1",null,-0.1813654488],[0.2301990746,128.0097283276,3,"completed",-5.129352,3.0,3,"c1ccc2c(Nc3cccc4ccccc34)cccc2c1","C1=Cc2cccc(Nc3cccc4c3CC=C4)c2C1",{},"[c:0]1[ch:1][ch][c:3][c!r5:4][c!r5:5]1>>[c:0]1[CH2:1][c:3][c:4][c:5]1",null,-0.1296481589],[0.2298585463,227.7649006693,3,"completed",-4.544416,3.0,3,"C1=CC(Nc2cccc(NC3=CCC=C3)c2)=CC1","c1cc(Nc2cc[nH]c2)cc(Nc2cc[nH]c2)c1",{},"[#6H2r5:1]>>[NH:1]",null,-0.4506960225],[0.2293234866,165.9581143865,3,"completed",-5.145176,3.0,3,"O=c1ccoc(-c2c(Nc3ccccc3)cccc2Nc2ccccc2)c1","O=c1ccoc(-c2c(NC3=CCC=C3)cccc2NC2=CCC=C2)c1",{},"[c:0]1[ch:1][ch][c:3][c!r5:4][c!r5:5]1>>[c:0]1[CH2:1][c:3][c:4][c:5]1",null,-0.1689441402],[0.2289257485,199.4622857075,3,"completed",-4.777084,3.0,3,"C1=CCC(Nc2ccccc2-c2ccccc2NC2=CC=CC2)=C1","C1=CCC(NC2=CCC=C2C2=CCC=C2NC2=CC=CC2)=C1",{},"[c:0]1[ch:1][ch][c:3][c!r5:4][c!r5:5]1>>[c:0]1[CH2:1][c:3][c:4][c:5]1",null,-0.3014628128],[0.2288188716,228.0302658854,3,"completed",-5.073232,3.0,3,"O=c1cccc(-c2c(Nc3ccccc3)cccc2Nc2ccccc2)o1","O=c1cccc(-c2c(NC3=CC=CC3)cccc2NC2=CC=CC2)o1",{},"[c:0]1[ch:1][ch][c:3][c!r5:4][c!r5:5]1>>[c:0]1[CH2:1][c:3][c:4][c:5]1",null,-0.2287988195],[0.2284725084,119.5736858211,3,"completed",-5.17342,3.0,3,"C1=CCC(c2cc(Nc3ccccc3)cc(C3=CC=CC3)c2)=C1","c1ccc(Nc2cc(-c3ccc[nH]3)cc(-c3ccc[nH]3)c2)cc1",{},"[#6H2r5:1]>>[NH:1]",null,-0.1301507187],[0.22803858,168.8345646488,3,"completed",-4.9057,3.0,3,"C1=CCC(Nc2cc(-c3ccccc3)cc(-c3ccccc3)c2)=C1","C1=CCC(Nc2cc(C3=CC=CC3)cc(C3=CC=CC3)c2)=C1",{},"[c:0]1[ch:1][ch][c:3][c!r5:4][c!r5:5]1>>[c:0]1[CH2:1][c:3][c:4][c:5]1",null,-0.2168036677],[0.2272744404,111.6340445316,3,"completed",-5.002208,3.0,3,"C1=CC(=C2C=C(Nc3ccccc3)C(Nc3ccccc3)=C2)C=C1","C1=CC(=C2C=C(NC3=CCC=C3)C(NC3=CCC=C3)=C2)C=C1",{},"[c:0]1[ch:1][ch][c:3][c!r5:4][c!r5:5]1>>[c:0]1[CH2:1][c:3][c:4][c:5]1",null,-0.1309510014],[0.2249532726,247.53129984,3,"completed",-4.852248,3.0,3,"C1=CC(Nc2ccccc2-c2ccccc2NC2=CCC=C2)=CC1","C1=CC(NC2=CCC=C2C2=CCC=C2NC2=CCC=C2)=CC1",{},"[c:0]1[ch:1][ch][c:3][c!r5:4][c!r5:5]1>>[c:0]1[CH2:1][c:3][c:4][c:5]1",null,-0.3022390786],[0.2248900406,96.4760228057,3,"completed",-5.20516,3.0,3,"C1=CCC(c2cc(Nc3ccccc3)cc(Nc3ccccc3)c2)=C1","C1=CCC(c2cc(Nc3ccccn3)cc(Nc3ccccn3)c2)=C1",{},"[ch&r6:0]>>[nr6:0]",null,-0.1213521715],[0.2247624381,132.675080101,3,"completed",-4.89098,3.0,3,"c1ccc(Nc2cc(Nc3ccccc3)cc(-c3ccccn3)c2)cc1","C1=CC(Nc2cc(NC3=CCC=C3)cc(-c3ccccn3)c2)=CC1",{},"[c:0]1[ch:1][ch][c:3][c!r5:4][c!r5:5]1>>[c:0]1[CH2:1][c:3][c:4][c:5]1",null,-0.1975106667],[0.2247469765,132.5495695022,3,"completed",-4.902112,3.0,3,"c1ccc(Nc2cc(Nc3ccccc3)cc(-c3ccccc3)c2)cc1","C1=CC(Nc2cc(NC3=CCC=C3)cc(-c3ccccc3)c2)=CC1",{},"[c:0]1[ch:1][ch][c:3][c!r5:4][c!r5:5]1>>[c:0]1[CH2:1][c:3][c:4][c:5]1",null,-0.1917227739],[0.2243371235,404.368774842,3,"completed",-4.327572,3.0,3,"C1=CC(Nc2ccccc2)=C(C2=C(Nc3ccccc3)C=CC2)C1","C1=CC(NC2=C(C3=C(NC4=CCC=C4)C=CC3)CC=C2)=CC1",{},"[c:0]1[ch:1][ch][c:3][c!r5:4][c!r5:5]1>>[c:0]1[CH2:1][c:3][c:4][c:5]1",null,-0.6751815782],[0.2243371235,346.5426073258,3,"completed",-4.3399,3.0,3,"C1=CC(Nc2ccccc2-c2ccccc2NC2=CCC=C2)=CC1","C1=CC(NC2=C(C3=C(NC4=CCC=C4)CC=C3)C=CC2)=CC1",{},"[c:0]1[ch:1][ch][c:3][c!r5:4][c!r5:5]1>>[c:0]1[CH2:1][c:3][c:4][c:5]1",null,-0.6349726479],[0.2234861684,95.7854530779,3,"completed",-5.170568,3.0,3,"C1=CC(c2cc(Nc3ccccc3)cc(Nc3ccccc3)c2)=CC1","C1=CC(c2cc(Nc3ccccn3)cc(Nc3ccccn3)c2)=CC1",{},"[ch&r6:0]>>[nr6:0]",null,-0.1077727976],[0.2230377486,188.6828138978,3,"completed",-4.814528,3.0,3,"c1ccc(Nc2cccc(Nc3ccccc3)c2-c2ccccn2)cc1","C1=CCC(Nc2cccc(NC3=CC=CC3)c2-c2ccccn2)=C1",{},"[c:0]1[ch:1][ch][c:3][c!r5:4][c!r5:5]1>>[c:0]1[CH2:1][c:3][c:4][c:5]1",null,-0.2748333914],[0.2217870834,216.441207342,3,"completed",-4.822992,3.0,3,"C1=CC(c2ccccc2Nc2ccccc2C2=CCC=C2)=CC1","c1ccc(-c2cc[nH]c2)c(Nc2ccccc2-c2cc[nH]c2)c1",{},"[#6H2r5:1]>>[NH:1]",null,-0.2905962456],[0.2216286415,156.3225254364,3,"completed",-5.265604,3.0,3,"C1=CC(c2cc(Nc3ccccc3)cc(C3=CCC=C3)c2)=CC1","C1=CC(c2cc(Nc3cccnc3)cc(C3=CCC=C3)c2)=CC1",{},"[ch&r6:0]>>[nr6:0]",null,-0.1946145614],[0.2216179674,104.6082178882,3,"completed",-5.220432,3.0,3,"C1=CCC(c2cc(Nc3ccccc3)cc(C3=CC=CC3)c2)=C1","c1ccc(Nc2cc(-c3cccs3)cc(-c3cccs3)c2)cc1",{},"[#6H2r5:1]>>[S:1]",null,-0.1343494469],[0.2215587298,110.4271417376,3,"completed",-4.72216,3.0,3,"C1=CC(Nc2cccc(-c3cccc(NC4=CCC=C4)c3)c2)=CC1","C1=CC(NC2=CCC(C3=CC(NC4=CCC=C4)=CC3)=C2)=CC1",{},"[c:0]1[ch:1][ch][c:3][c!r5:4][c!r5:5]1>>[c:0]1[CH2:1][c:3][c:4][c:5]1",null,-0.2866148213],[0.2211119189,153.6437982832,3,"completed",-4.786376,3.0,3,"C1=CCC(c2cccc(Nc3cccc(C4=CC=CC4)c3)c2)=C1","C1=CCC(C2=CC(NC3=CCC(C4=CC=CC4)=C3)=CC2)=C1",{},"[c:0]1[ch:1][ch][c:3][c!r5:4][c!r5:5]1>>[c:0]1[CH2:1][c:3][c:4][c:5]1",null,-0.2679604883],[0.2205299327,111.1765541003,3,"completed",-4.696308,3.0,3,"C1=C(Nc2ccccc2)CC=C1C1=CCC(Nc2ccccc2)=C1","C1=CCC(NC2=CC(C3=CCC(NC4=CC=CC4)=C3)=CC2)=C1",{},"[c:0]1[ch:1][ch][c:3][c!r5:4][c!r5:5]1>>[c:0]1[CH2:1][c:3][c:4][c:5]1",null,-0.3036678602],[0.220326544,134.8940843343,3,"completed",-4.865772,3.0,3,"c1ccc(Nc2cccc(Nc3ccccc3)n2)cc1","C1=CC(Nc2cccc(NC3=CCC=C3)n2)=CC1",{},"[c:0]1[ch:1][ch][c:3][c!r5:4][c!r5:5]1>>[c:0]1[CH2:1][c:3][c:4][c:5]1",null,-0.2123185447],[0.2203207726,150.5711813132,3,"completed",-4.917752,3.0,3,"c1ccc(Nc2cc(-c3ccccc3)cc(Nc3ccccc3)n2)cc1","C1=CCC(Nc2cc(-c3ccccc3)cc(NC3=CC=CC3)n2)=C1",{},"[c:0]1[ch:1][ch][c:3][c!r5:4][c!r5:5]1>>[c:0]1[CH2:1][c:3][c:4][c:5]1",null,-0.1973491932],[0.2198949698,133.8540408222,3,"completed",-4.92594,3.0,3,"C1=CC(c2cc(Nc3ccccc3)cc(C3=CCC=C3)c2)=CC1","c1ccc(Nc2cc(-c3cc[nH]c3)cc(-c3cc[nH]c3)c2)cc1",{},"[#6H2r5:1]>>[NH:1]",null,-0.1810038044],[0.2196674563,119.0460407328,3,"completed",-4.76218,3.0,3,"C1=C(Nc2ccccc2)C=C(C2=CC(Nc3ccccc3)=CC2)C1","C1=CCC(NC2=CCC(C3=CC(NC4=CC=CC4)=CC3)=C2)=C1",{},"[c:0]1[ch:1][ch][c:3][c!r5:4][c!r5:5]1>>[c:0]1[CH2:1][c:3][c:4][c:5]1",null,-0.2647487724],[0.2194842612,152.9996282249,3,"completed",-4.99448,3.0,3,"C1=CC(Nc2cccc(NC3=CCC=C3)c2-c2ccccc2)=CC1","C1=CC(Nc2cccc(NC3=CCC=C3)c2-c2ccncc2)=CC1",{},"[ch&r6:0]>>[nr6:0]",null,-0.1698963706],[0.2190514866,141.4145640615,3,"completed",-4.764112,3.0,3,"C1=CCC(c2cccc(Nc3cccc(C4=CC=CC4)c3)c2)=C1","C1=CCC(C2=CCC(NC3=CC(C4=CC=CC4)=CC3)=C2)=C1",{},"[c:0]1[ch:1][ch][c:3][c!r5:4][c!r5:5]1>>[c:0]1[CH2:1][c:3][c:4][c:5]1",null,-0.274372458],[0.2188282419,183.9340221469,3,"completed",-5.2484,3.0,3,"O=c1cc(Nc2ccccc2)[nH]c(Nc2ccccc2)c1","O=c1cc(NC2=CC=CC2)[nH]c(NC2=CC=CC2)c1",{},"[c:0]1[ch:1][ch][c:3][c!r5:4][c!r5:5]1>>[c:0]1[CH2:1][c:3][c:4][c:5]1",null,-0.2112410446],[0.2174441036,160.0077766942,3,"completed",-4.811768,3.0,3,"C1=CC(c2cc(Nc3ccccc3)cc(Nc3ccccc3)c2)=CC1","C1=CCC(Nc2cc(NC3=CC=CC3)cc(C3=CCC=C3)c2)=C1",{},"[c:0]1[ch:1][ch][c:3][c!r5:4][c!r5:5]1>>[c:0]1[CH2:1][c:3][c:4][c:5]1",null,-0.2575083584],[0.2174236424,200.057076066,3,"completed",-4.940936,3.0,3,"c1ccc(Nc2cc3ccccc3cc2Nc2ccccc2)cc1","C1=CC(Nc2cc3ccccc3cc2NC2=CCC=C2)=CC1",{},"[c:0]1[ch:1][ch][c:3][c!r5:4][c!r5:5]1>>[c:0]1[CH2:1][c:3][c:4][c:5]1",null,-0.2289552318],[0.2169181624,133.6184011931,3,"completed",-5.28704,3.0,3,"c1ccc(-c2cc(Nc3cccnc3)cc(-c3ccccc3)c2)cc1","C1=CCC(c2cc(Nc3cccnc3)cc(C3=CC=CC3)c2)=C1",{},"[c:0]1[ch:1][ch][c:3][c!r5:4][c!r5:5]1>>[c:0]1[CH2:1][c:3][c:4][c:5]1",null,-0.1870722276],[0.2165556066,170.513631158,3,"completed",-4.643684,3.0,3,"C1=CC(c2ccccc2Nc2ccccc2C2=CCC=C2)=CC1","C1=CC(C2=C(NC3=C(C4=CCC=C4)CC=C3)C=CC2)=CC1",{},"[c:0]1[ch:1][ch][c:3][c!r5:4][c!r5:5]1>>[c:0]1[CH2:1][c:3][c:4][c:5]1",null,-0.3620839701],[0.2165556066,156.659074058,3,"completed",-4.624824,3.0,3,"C1=CC(c2ccccc2)=C(NC2=C(c3ccccc3)C=CC2)C1","C1=CC(C2=C(NC3=C(C4=CCC=C4)C=CC3)CC=C2)=CC1",{},"[c:0]1[ch:1][ch][c:3][c!r5:4][c!r5:5]1>>[c:0]1[CH2:1][c:3][c:4][c:5]1",null,-0.3676686806],[0.2163594621,100.8276686308,3,"completed",-5.196696,3.0,3,"c1ccc(Nc2cc(-c3ccccc3)cc(-c3ccccc3)c2)cc1","C1=CCC(c2cc(Nc3ccccc3)cc(C3=CC=CC3)c2)=C1",{},"[c:0]1[ch:1][ch][c:3][c!r5:4][c!r5:5]1>>[c:0]1[CH2:1][c:3][c:4][c:5]1",null,-0.1214404208],[0.2163428142,257.1306951387,3,"completed",-4.631356,3.0,3,"C1=CC(=C2C=CC(Nc3ccccc3)=C2)C=C1Nc1ccccc1","C1=CC(NC2=CC(=C3C=CC(NC4=CCC=C4)=C3)C=C2)=CC1",{},"[c:0]1[ch:1][ch][c:3][c!r5:4][c!r5:5]1>>[c:0]1[CH2:1][c:3][c:4][c:5]1",null,-0.4168135336],[0.2160393964,129.0967566101,3,"completed",-4.857584,3.0,3,"c1ccc(Nc2cccc(Nc3ccccc3)c2)cc1","C1=CC(Nc2cccc(NC3=CCC=C3)c2)=CC1",{},"[c:0]1[ch:1][ch][c:3][c!r5:4][c!r5:5]1>>[c:0]1[CH2:1][c:3][c:4][c:5]1",null,-0.2132160311],[0.21485284,191.5486578168,3,"completed",-4.641108,3.0,3,"O=c1c(NC2=CCC=C2)cocc1NC1=CCC=C1","O=c1c(NC2=CCC=C2)c[nH]cc1NC1=CCC=C1",{},"[o:1]>>[nH:1]",null,-0.3740000046],[0.2147918635,175.1372053153,3,"completed",-4.924284,3.0,3,"c1ccc(Nc2cccc(Nc3ccccc3)c2-c2cccnc2)cc1","C1=CCC(Nc2cccc(NC3=CC=CC3)c2-c2cccnc2)=C1",{},"[c:0]1[ch:1][ch][c:3][c!r5:4][c!r5:5]1>>[c:0]1[CH2:1][c:3][c:4][c:5]1",null,-0.214014803],[0.2145406836,222.4655349436,3,"completed",-4.584896,3.0,3,"C1=CC(Nc2cccc(NC3=CCC=C3)c2-c2ccccc2)=CC1","c1ccc(-c2c(Nc3cc[nH]c3)cccc2Nc2cc[nH]c2)cc1",{},"[#6H2r5:1]>>[NH:1]",null,-0.4236787207],[0.2142875776,145.2326943023,3,"completed",-4.856296,3.0,3,"c1ccc(Nc2ccc3ccc(Nc4ccccc4)cc3c2)cc1","C1=CCC(Nc2ccc3ccc(NC4=CC=CC4)cc3c2)=C1",{},"[c:0]1[ch:1][ch][c:3][c!r5:4][c!r5:5]1>>[c:0]1[CH2:1][c:3][c:4][c:5]1",null,-0.2240411545],[0.2141834848,157.3200430024,3,"completed",-5.134412,3.0,3,"O=c1cccc(-c2c(Nc3ccccc3)cccc2Nc2ccccc2)o1","O=c1cccc(-c2c(NC3=CCC=C3)cccc2NC2=CCC=C2)o1",{},"[c:0]1[ch:1][ch][c:3][c!r5:4][c!r5:5]1>>[c:0]1[CH2:1][c:3][c:4][c:5]1",null,-0.1591535326],[0.2118938277,143.0839113289,3,"completed",-4.723264,3.0,3,"C1=CC(c2cccc(Nc3cccc(C4=CCC=C4)c3)c2)=CC1","C1=CC(C2=CCC(NC3=CC(C4=CCC=C4)=CC3)=C2)=CC1",{},"[c:0]1[ch:1][ch][c:3][c!r5:4][c!r5:5]1>>[c:0]1[CH2:1][c:3][c:4][c:5]1",null,-0.3000311857],[0.2118355892,673.7674129325,3,"completed",-4.59842,3.0,3,"C1=CC(=C2C(Nc3ccccc3)=CC=C2Nc2ccccc2)C=C1","C1=CC(=C2C(NC3=CCC=C3)=CC=C2NC2=CCC=C2)C=C1",{},"[c:0]1[ch:1][ch][c:3][c!r5:4][c!r5:5]1>>[c:0]1[CH2:1][c:3][c:4][c:5]1",null,-0.7597617719],[0.2109503037,204.6657494731,3,"completed",-4.900916,3.0,3,"O=c1occcc1-c1c(Nc2ccccc2)cccc1Nc1ccccc1","O=c1occcc1-c1c(NC2=CCC=C2)cccc1NC1=CCC=C1",{},"[c:0]1[ch:1][ch][c:3][c!r5:4][c!r5:5]1>>[c:0]1[CH2:1][c:3][c:4][c:5]1",null,-0.2476064299],[0.2108574257,133.8047324986,3,"completed",-4.617832,3.0,3,"C1=CC(Nc2cccc(-c3cccc(NC4=CCC=C4)c3)c2)=CC1","C1=CC(NC2=CC(C3=CCC(NC4=CCC=C4)=C3)=CC2)=CC1",{},"[c:0]1[ch:1][ch][c:3][c!r5:4][c!r5:5]1>>[c:0]1[CH2:1][c:3][c:4][c:5]1",null,-0.3630727706],[0.2105639707,125.9686065383,3,"completed",-5.034776,3.0,3,"C1=CC(Nc2cccc(-c3cccc(NC4=CCC=C4)c3)c2)=CC1","C1=CC(Nc2cccc(-c3cccc(NC4=CCC=C4)n3)n2)=CC1",{},"[ch&r6:0]>>[nr6:0]",null,-0.1339874368],[0.2105562408,198.1769189529,3,"completed",-5.034132,3.0,3,"c1ccc(-c2ccccc2Nc2ccccc2-c2ccccc2)cc1","C1=CCC(c2ccccc2Nc2ccccc2C2=CC=CC2)=C1",{},"[c:0]1[ch:1][ch][c:3][c!r5:4][c!r5:5]1>>[c:0]1[CH2:1][c:3][c:4][c:5]1",null,-0.2034699044],[0.2104867312,168.8234374803,3,"completed",-4.910484,3.0,3,"C1=C(Nc2ccccc2)C=C(C2=CC(Nc3ccccc3)=CC2)C1","C1=C(Nc2ccccn2)C=C(C2=CC(Nc3ccccn3)=CC2)C1",{},"[ch&r6:0]>>[nr6:0]",null,-0.2147099137],[0.2101739258,150.8370866878,3,"completed",-4.744976,3.0,3,"C1=C(NC2=CCC=C2c2ccccc2)C(c2ccccc2)=CC1","C1=CC(C2=CCC=C2NC2=CCC=C2C2=CCC=C2)=CC1",{},"[c:0]1[ch:1][ch][c:3][c!r5:4][c!r5:5]1>>[c:0]1[CH2:1][c:3][c:4][c:5]1",null,-0.2907102107],[0.2092625314,266.7730947551,3,"completed",-5.061732,3.0,3,"c1ccc(Nc2ccccc2-c2ccccc2Nc2ccccc2)cc1","C1=CC(Nc2ccccc2-c2ccccc2NC2=CCC=C2)=CC1",{},"[c:0]1[ch:1][ch][c:3][c!r5:4][c!r5:5]1>>[c:0]1[CH2:1][c:3][c:4][c:5]1",null,-0.2681146389],[0.2092117688,185.5044811464,3,"completed",-4.69916,3.0,3,"c1ccc(Nc2ccc3cc(Nc4ccccc4)ccc3c2)cc1","C1=CC(Nc2ccc3cc(NC4=CCC=C4)ccc3c2)=CC1",{},"[c:0]1[ch:1][ch][c:3][c!r5:4][c!r5:5]1>>[c:0]1[CH2:1][c:3][c:4][c:5]1",null,-0.3363651859],[0.2091979209,179.8963961445,3,"completed",-4.958968,3.0,3,"c1ccc(Nc2cccc3cccc(Nc4ccccc4)c23)cc1","C1=CC(Nc2cccc3cccc(NC4=CCC=C4)c23)=CC1",{},"[c:0]1[ch:1][ch][c:3][c!r5:4][c!r5:5]1>>[c:0]1[CH2:1][c:3][c:4][c:5]1",null,-0.2052043508],[0.2090611382,198.8685459584,3,"completed",-5.119968,3.0,3,"C1=CCC(Nc2cc(NC3=CC=CC3)cc(-c3ccccc3)c2)=C1","O=c1ccoc(-c2cc(NC3=CC=CC3)cc(NC3=CC=CC3)c2)c1",{},"[ch:1]1[c:2][c:3][ch:4][c:5][c:6]1>>[o:1]1[c:2][c:3][C:4](=O)[c:5][c:6]1",null,-0.199359153],[0.208620137,125.2581626473,3,"completed",-4.967616,3.0,3,"c1ccc(Nc2cc(Nc3ccccc3)cc(-c3cccnc3)c2)cc1","C1=CC(Nc2cc(NC3=CCC=C3)cc(-c3cccnc3)c2)=CC1",{},"[c:0]1[ch:1][ch][c:3][c!r5:4][c!r5:5]1>>[c:0]1[CH2:1][c:3][c:4][c:5]1",null,-0.1558111479],[0.2086199802,107.0430136293,3,"completed",-5.114816,3.0,3,"c1ccc(Nc2cc(-c3ccccc3)cc(Nc3ccccc3)n2)cc1","C1=CC(c2cc(Nc3ccccc3)nc(Nc3ccccc3)c2)=CC1",{},"[c:0]1[ch:1][ch][c:3][c!r5:4][c!r5:5]1>>[c:0]1[CH2:1][c:3][c:4][c:5]1",null,-0.1075442632],[0.2079775933,252.7538384586,3,"completed",-4.831916,3.0,3,"O=c1occcc1-c1c(Nc2ccccc2)cccc1Nc1ccccc1","O=c1occcc1-c1c(NC2=CC=CC2)cccc1NC1=CC=CC1",{},"[c:0]1[ch:1][ch][c:3][c!r5:4][c!r5:5]1>>[c:0]1[CH2:1][c:3][c:4][c:5]1",null,-0.3148020459],[0.2079168089,276.6507594398,3,"completed",-4.808548,3.0,3,"C1=CC(=C2C=CC=C2Nc2ccccc2)C(Nc2ccccc2)=C1","C1=CC(=C2C=CC=C2NC2=CCC=C2)C(NC2=CCC=C2)=C1",{},"[c:0]1[ch:1][ch][c:3][c!r5:4][c!r5:5]1>>[c:0]1[CH2:1][c:3][c:4][c:5]1",null,-0.3437416678],[0.2070405581,210.2852165725,3,"completed",-5.119876,3.0,3,"O=c1cc(-c2c(Nc3ccccc3)cccc2Nc2ccccc2)cco1","O=c1cc(-c2c(NC3=CC=CC3)cccc2NC2=CC=CC2)cco1",{},"[c:0]1[ch:1][ch][c:3][c!r5:4][c!r5:5]1>>[c:0]1[CH2:1][c:3][c:4][c:5]1",null,-0.2107449868],[0.2059903879,157.1664985148,3,"completed",-4.650584,3.0,3,"O=c1c(NC2=CC=CC2)cocc1NC1=CC=CC1","O=c1c(NC2=CC=CC2)c[nH]cc1NC1=CC=CC1",{},"[o:1]>>[nH:1]",null,-0.3516659372],[0.2054563384,298.3750626003,3,"completed",-4.41396,3.0,3,"C1=CC(Nc2ccc3cc(NC4=CCC=C4)ccc3c2)=CC1","c1cc(Nc2ccc3cc(Nc4cc[nH]c4)ccc3c2)c[nH]1",{},"[#6H2r5:1]>>[NH:1]",null,-0.5653729831],[0.2049983768,122.0086929691,3,"completed",-5.339204,3.0,3,"C1=CCC(c2cccc(Nc3cccc(C4=CC=CC4)c3)c2)=C1","C1=CCC(c2cccc(Nc3cccc(C4=CC=CC4)n3)n2)=C1",{},"[ch&r6:0]>>[nr6:0]",null,-0.2071791795],[0.2203737084,142.0765641217,4,"completed",-5.02622,4.0,4,"C1=CC(=C2C=C(NC3=CCC=C3)C(NC3=CCC=C3)=C2)C=C1","C1=CC(=C2C=C(Nc3ccsc3)C(Nc3ccsc3)=C2)C=C1",{},"[#6H2r5:1]>>[S:1]",null,-0.1511722838],[0.2194796363,190.7735232847,4,"completed",-5.009384,4.0,4,"C1=CC(c2cc(Nc3ccsc3)cc(C3=CCC=C3)c2)=CC1","c1cc(Nc2cc(-c3ccsc3)cc(-c3ccsc3)c2)cs1",{},"[#6H2r5:1]>>[S:1]",null,-0.2010424192],[0.216749025,167.3970607825,4,"completed",-5.02484,4.0,3,"C1=Cc2ccc(Nc3ccc4c(c3)CC=C4)cc2C1","c1cc2ccc(Nc3ccc4ccsc4c3)cc2s1",{},"[#6H2r5:1]>>[S:1]",null,-0.1754702211],[0.2153409994,141.0278341814,4,"completed",-4.797968,4.0,3,"C1=c2ccc(Nc3ccc4c(c3)=CCC=4)cc2=CC1","c1cc2cscc2cc1Nc1ccc2cscc2c1",{},"[#6H2r5:1]>>[S:1]",null,-0.2541422461],[0.2113718164,278.5618808362,4,"completed",-4.84912,4.0,4,"C1=CC(C2=CC(NC3=CCC(C4=CCC=C4)=C3)=CC2)=CC1","C1=CC(c2cc(Nc3csc(C4=CCC=C4)c3)cs2)=CC1",{},"[#6H2r5:1]>>[S:1]",null,-0.3292988019],[0.21053322,121.560768767,4,"completed",-5.042136,4.0,3,"C1=Cc2cccc(Nc3cccc4c3CC=C4)c2C1","c1cc(Nc2cccc3ccsc23)c2sccc2c1",{},"[#6H2r5:1]>>[S:1]",null,-0.1281314143],[0.2092246365,160.5651313096,4,"completed",-5.003864,4.0,3,"C1=Cc2cc(Nc3ccc4c(c3)C=CC4)ccc2C1","c1cc2cc(Nc3ccc4sccc4c3)ccc2s1",{},"[#6H2r5:1]>>[S:1]",null,-0.1740971147],[0.2071727755,355.5810494571,4,"completed",-4.886104,4.0,4,"C1=CCC(Nc2cc(-c3ccsc3)cc(-c3ccsc3)c2)=C1","c1c[nH]c(Nc2cc(-c3ccsc3)cc(-c3ccsc3)c2)c1",{},"[#6H2r5:1]>>[NH:1]",null,-0.3858187621],[0.1997277681,280.5069374727,4,"completed",-4.8068,4.0,4,"C1=CC(c2cc(Nc3cc[nH]c3)cc(C3=CCC=C3)c2)=CC1","c1cc(Nc2cc(-c3ccsc3)cc(-c3ccsc3)c2)c[nH]1",{},"[#6H2r5:1]>>[S:1]",null,-0.3475738764],[0.1979469904,204.0716692921,4,"completed",-4.717744,4.0,3,"C1=Cc2ccc(Nc3ccc4c(c3)CC=C4)cc2C1","c1cc2ccc(Nc3ccc4cc[nH]c4c3)cc2[nH]1",{},"[#6H2r5:1]>>[NH:1]",null,-0.3365172722],[0.196896841,161.0703514507,4,"completed",-4.978196,4.0,4,"C1=CC(c2cc(Nc3cccs3)cc(C3=CCC=C3)c2)=CC1","c1csc(Nc2cc(-c3ccsc3)cc(-c3ccsc3)c2)c1",{},"[#6H2r5:1]>>[S:1]",null,-0.1822454476],[0.1965607383,175.3429158808,4,"completed",-4.737616,4.0,4,"C1=CC(C2=CC(NC3=CCC(C4=CCC=C4)=C3)=CC2)=CC1","C1=C(NC2=CCC(c3ccsc3)=C2)C=C(c2ccsc2)C1",{},"[#6H2r5:1]>>[S:1]",null,-0.3083715263],[0.1963981641,163.0331365261,4,"completed",-4.880216,4.0,4,"C1=CC(Nc2cc(NC3=CCC=C3)cc(C3=CCC=C3)c2)=CC1","C1=CC(c2cc(Nc3ccsc3)cc(Nc3ccsc3)c2)=CC1",{},"[#6H2r5:1]>>[S:1]",null,-0.2241634602],[0.1963898258,157.3618100422,4,"completed",-4.8229,4.0,3,"C1=Cc2cccc(Nc3cccc4c3CC=C4)c2C1","c1cc(Nc2cccc3cc[nH]c23)c2[nH]ccc2c1",{},"[#6H2r5:1]>>[NH:1]",null,-0.2497740983],[0.1950119235,170.2407964716,4,"completed",-4.739732,4.0,4,"C1=CC(C2=CCC(NC3=CC(C4=CCC=C4)=CC3)=C2)=CC1","C1=C(NC2=CC(c3ccsc3)=CC2)CC=C1c1ccsc1",{},"[#6H2r5:1]>>[S:1]",null,-0.3042704625],[0.1943566768,165.7003633709,4,"completed",-4.987028,4.0,4,"C1=CC(Nc2cc(C3=CCC=C3)cc(C3=CCC=C3)c2)=CC1","C1=CC(Nc2cc(-c3ccsc3)cc(-c3ccsc3)c2)=CC1",{},"[#6H2r5:1]>>[S:1]",null,-0.1836037039],[0.1936948675,153.2720997927,4,"completed",-5.093288,4.0,3,"C1=C(NC2=Cc3ccccc3C2)Cc2ccccc21","c1ccc2sc(Nc3cc4ccccc4s3)cc2c1",{},"[#6H2r5:1]>>[S:1]",null,-0.1533440952],[0.1911631194,268.6427892246,4,"completed",-4.889416,4.0,4,"C1=CCC(C2=CC(NC3=CCC(C4=CC=CC4)=C3)=CC2)=C1","C1=CCC(c2cc(Nc3csc(C4=CC=CC4)c3)cs2)=C1",{},"[#6H2r5:1]>>[S:1]",null,-0.3064282991],[0.1906908242,162.2661732788,4,"completed",-4.9172,4.0,4,"C1=CCC(c2cc(NC3=CCC=C3)cc(NC3=CCC=C3)c2)=C1","C1=CCC(c2cc(Nc3ccsc3)cc(Nc3ccsc3)c2)=C1",{},"[#6H2r5:1]>>[S:1]",null,-0.2066496373],[0.1899080618,141.559339181,4,"completed",-4.924744,4.0,3,"C1=CC(Nc2ccc3ccc(NC4=CCC=C4)cc3c2)=CC1","c1cc(Nc2ccc3ccc(Nc4ccsc4)cc3c2)cs1",{},"[#6H2r5:1]>>[S:1]",null,-0.1873212017],[0.1897197561,287.3572231376,4,"completed",-4.676988,4.0,3,"C1=Cc2cc(Nc3ccc4c(c3)C=CC4)ccc2C1","c1cc2cc(Nc3ccc4[nH]ccc4c3)ccc2[nH]1",{},"[#6H2r5:1]>>[NH:1]",null,-0.4126189019],[0.1877143266,151.1330737819,4,"completed",-5.174156,4.0,4,"C1=CC(c2cc(NC3=NC=CC3)cc(C3=CCC=C3)c2)=CC1","C1=CN=C(Nc2cc(-c3ccsc3)cc(-c3ccsc3)c2)C1",{},"[#6H2r5:1]>>[S:1]",null,-0.1597991584],[0.1855382474,165.6975894996,4,"completed",-4.869912,4.0,3,"C1=CC(Nc2cccc(NC3=CCC=C3)c2)=CC1","c1cc(Nc2ccsc2)cc(Nc2ccsc2)c1",{},"[#6H2r5:1]>>[S:1]",null,-0.2310768923],[0.185121059,143.0991918074,4,"completed",-4.85418,4.0,4,"C1=CC(C2=CCC(NC3=CC(C4=CCC=C4)=CC3)=C2)=CC1","C1=CC(c2csc(Nc3cc(C4=CCC=C4)cs3)c2)=CC1",{},"[#6H2r5:1]>>[S:1]",null,-0.223800894],[0.1849821994,117.9191229476,4,"completed",-4.930908,4.0,3,"C1=CCC(Nc2cccc(NC3=CC=CC3)c2)=C1","c1cc(Nc2cccs2)cc(Nc2cccs2)c1",{},"[#6H2r5:1]>>[S:1]",null,-0.167077978],[0.1824758387,142.4113525885,4,"completed",-5.026772,4.0,3,"C1=Cc2c(cccc2Nc2cccc3c2C=CC3)C1","c1cc(Nc2cccc3sccc23)c2ccsc2c1",{},"[#6H2r5:1]>>[S:1]",null,-0.1513556736],[0.1818442666,401.6780737437,4,"completed",-4.430428,4.0,4,"C1=CC(C2=CC(NC3=CCC(C4=CCC=C4)=C3)=CC2)=CC1","C1=CC(c2cc(Nc3c[nH]c(C4=CCC=C4)c3)c[nH]2)=CC1",{},"[#6H2r5:1]>>[NH:1]",null,-0.6172725005],[0.181650107,235.397489249,4,"completed",-4.456924,4.0,3,"C1=c2ccc(Nc3ccc4c(c3)=CCC=4)cc2=CC1","c1cc2c[nH]cc2cc1Nc1ccc2c[nH]cc2c1",{},"[#6H2r5:1]>>[NH:1]",null,-0.5079861036],[0.1816158526,110.8781772435,4,"completed",-4.952436,4.0,3,"C1=CCC(Nc2ccc3ccc(NC4=CC=CC4)cc3c2)=C1","c1csc(Nc2ccc3ccc(Nc4cccs4)cc3c2)c1",{},"[#6H2r5:1]>>[S:1]",null,-0.1515380675],[0.1810042686,120.4015809255,4,"completed",-4.88592,4.0,4,"C1=CCC(Nc2cc(NC3=CC=CC3)cc(C3=CCC=C3)c2)=C1","C1=CC(c2cc(Nc3cccs3)cc(Nc3cccs3)c2)=CC1",{},"[#6H2r5:1]>>[S:1]",null,-0.1922325712],[0.1807198174,137.7617883899,4,"completed",-4.81738,4.0,3,"C1=c2cccc(Nc3cccc4c3=CCC=4)c2=CC1","c1cc(Nc2cccc3cscc23)c2cscc2c1",{},"[#6H2r5:1]>>[S:1]",null,-0.2410738515],[0.1798620916,137.5907539782,4,"completed",-4.916464,4.0,4,"C1=CCC(Nc2cccc(NC3=CC=CC3)c2C2=CCC=C2)=C1","C1=CC(c2c(Nc3cccs3)cccc2Nc2cccs2)=CC1",{},"[#6H2r5:1]>>[S:1]",null,-0.1882474239],[0.1789397109,207.7641115777,4,"completed",-4.971296,4.0,3,"C1=C(NC2=Cc3ccccc3C2)Cc2ccccc21","c1ccc2[nH]c(Nc3cc4ccccc4[nH]3)cc2c1",{},"[#6H2r5:1]>>[NH:1]",null,-0.2264567037],[0.1786680399,150.4009412795,4,"completed",-5.171948,4.0,4,"C1=CC(Nc2cc(C3=CCC=C3)nc(C3=CCC=C3)c2)=CC1","C1=CC(Nc2cc(-c3ccsc3)nc(-c3ccsc3)c2)=CC1",{},"[#6H2r5:1]>>[S:1]",null,-0.1586093797],[0.1776990185,137.7866231846,4,"completed",-5.256496,4.0,4,"C1=CC(c2cc(NC3=NCC=C3)cc(C3=CCC=C3)c2)=CC1","C1=CC(Nc2cc(-c3ccsc3)cc(-c3ccsc3)c2)=NC1",{},"[#6H2r5:1]>>[S:1]",null,-0.1760276755],[0.1758613849,163.1085606,4,"completed",-4.745252,4.0,4,"C1=CC(NC2=CCC(C3=CC(NC4=CCC=C4)=CC3)=C2)=CC1","C1=C(Nc2ccsc2)C=C(C2=CC(Nc3ccsc3)=CC2)C1",{},"[#6H2r5:1]>>[S:1]",null,-0.2971010146],[0.1757579407,166.0755092939,4,"completed",-5.206632,4.0,4,"C1=CC(c2cc(NC3=CCN=C3)cc(C3=CCC=C3)c2)=CC1","C1=NCC=C1Nc1cc(-c2ccsc2)cc(-c2ccsc2)c1",{},"[#6H2r5:1]>>[S:1]",null,-0.182078452],[0.1755144959,139.7262568784,4,"completed",-5.111136,4.0,3,"C1=CC(C=Cc2cccc(-c3cccc(C=CC4=CCC=C4)c3)c2)=CC1","C1=CC(C=CC2=CCC(C3=CC(C=CC4=CCC=C4)=CC3)=C2)=CC1",{},"[c:0]1[ch:1][ch][c:3][c!r5:4][c!r5:5]1>>[c:0]1[CH2:1][c:3][c:4][c:5]1",null,-0.1399435315],[0.1754469199,130.8906050983,4,"completed",-5.168268,4.0,3,"C1=CC(c2cccc(Nc3cccc(C4=CCC=C4)c3)c2)=CC1","c1cc(Nc2cccc(-c3ccsc3)c2)cc(-c2ccsc2)c1",{},"[#6H2r5:1]>>[S:1]",null,-0.1393413263],[0.1754332175,114.2714354298,4,"completed",-5.17526,4.0,3,"C1=CC(c2cc(Nc3ccccc3)cc(C3=CCC=C3)c2)=CC1","c1ccc(Nc2cc(-c3ccsc3)cc(-c3ccsc3)c2)cc1",{},"[#6H2r5:1]>>[S:1]",null,-0.1258306564],[0.1750713948,172.2731027697,4,"completed",-4.708728,4.0,4,"C1=CC(C2=C(NC3=C(C4=CCC=C4)CC=C3)C=CC2)=CC1","C1=CC(c2sccc2Nc2ccsc2C2=CCC=C2)=CC1",{},"[#6H2r5:1]>>[S:1]",null,-0.3235644807],[0.1742229695,124.6502583658,4,"completed",-5.025484,4.0,4,"C1=CC(c2cc(NC3=CCC=N3)cc(C3=CCC=C3)c2)=CC1","C1=NC(Nc2cc(-c3ccsc3)cc(-c3ccsc3)c2)=CC1",{},"[#6H2r5:1]>>[S:1]",null,-0.1351239346],[0.1731600416,147.5373521419,4,"completed",-4.903216,4.0,4,"C1=CCC(C2=CCC(NC3=CC(C4=CC=CC4)=CC3)=C2)=C1","C1=CCC(c2csc(Nc3cc(C4=CC=CC4)cs3)c2)=C1",{},"[#6H2r5:1]>>[S:1]",null,-0.2018464817],[0.1722658387,182.7751731956,4,"completed",-4.888036,4.0,4,"C1=CC(Nc2cccc(NC3=CCC=C3)c2C2=CCC=C2)=CC1","C1=CC(c2c(Nc3ccsc3)cccc2Nc2ccsc2)=CC1",{},"[#6H2r5:1]>>[S:1]",null,-0.2354184471],[0.1689885735,150.1638052221,4,"completed",-5.13938,4.0,3,"C1=CC(C=Cc2cccc(-c3cccc(C=CC4=CCC=C4)c3)c2)=CC1","C1=CC(C=CC2=CC(C3=CCC(C=CC4=CCC=C4)=C3)=CC2)=CC1",{},"[c:0]1[ch:1][ch][c:3][c!r5:4][c!r5:5]1>>[c:0]1[CH2:1][c:3][c:4][c:5]1",null,-0.1526730256],[0.1683897586,288.2630068876,4,"completed",-4.510376,4.0,4,"C1=CCC(C2=CC(NC3=CCC(C4=CC=CC4)=C3)=CC2)=C1","C1=CCC(c2cc(Nc3c[nH]c(C4=CC=CC4)c3)c[nH]2)=C1",{},"[#6H2r5:1]>>[NH:1]",null,-0.5034354251],[0.167860005,161.8504964065,4,"completed",-4.808364,4.0,4,"C1=CCC(C2=CC(NC3=CCC(C4=CC=CC4)=C3)=CC2)=C1","C1=C(NC2=CCC(c3cccs3)=C2)C=C(c2cccs2)C1",{},"[#6H2r5:1]>>[S:1]",null,-0.2605203368],[0.1676783037,170.6180026948,4,"completed",-4.661072,4.0,3,"C1=Cc2c(cccc2Nc2cccc3c2C=CC3)C1","c1cc(Nc2cccc3[nH]ccc23)c2cc[nH]c2c1",{},"[#6H2r5:1]>>[NH:1]",null,-0.3514439067],[0.1675538455,178.6320311023,4,"completed",-5.176824,4.0,4,"C1=CCC(c2cc(Nc3ccsc3)cc(C3=CC=CC3)c2)=C1","C1=CN=C(c2cc(Nc3ccsc3)cc(C3=NC=CC3)c2)C1",{},"[chr5,CH1r5:1]>>[n:1]",null,-0.1865511907],[0.1671663391,265.2420252655,4,"completed",-4.764848,4.0,3,"C1=CC(NC2=CCC=C2NC2=CCC=C2)=CC1","C1=C(Nc2ccsc2)C(Nc2ccsc2)=CC1",{},"[#6H2r5:1]>>[S:1]",null,-0.3541094391],[0.1667373158,339.038197986,4,"completed",-4.688856,4.0,4,"C1=CC(C2=CCC(NC3=CC(C4=CCC=C4)=CC3)=C2)=CC1","C1=CC(c2c[nH]c(Nc3cc(C4=CCC=C4)c[nH]3)c2)=CC1",{},"[#6H2r5:1]>>[NH:1]",null,-0.4447203618],[0.1666546648,189.6006643529,4,"completed",-4.90018,4.0,4,"C1=CC(C2=CC(NC3=CCC(C4=CCC=C4)=C3)=CC2)=CC1","C1=CC(c2cc(Nc3coc(C4=CCC=C4)c3)co2)=CC1",{},"[#6H2r5:1]>>[O:1]",null,-0.2356122828],[0.1662694806,352.0358202691,4,"completed",-4.751784,4.0,4,"C1=CC(Nc2cc(C3=CCC=C3)nc(C3=CCC=C3)c2)=CC1","C1=CC(c2cc(NC3=CSCS3)cc(C3=CCC=C3)n2)=CC1",{},"[CH,ch:0]1=[C,c:1][C,c:2]=[CH,ch:3][*:4]1>>[S:0]1[*:1]=,:[*:2][S:3][*:4]1",null,-0.4281867189],[0.1662563374,399.289012081,4,"completed",-4.862736,4.0,4,"C1=CCC(Nc2cc(NC3=CC=CC3)cc(C3=CCC=C3)c2)=C1","C1=CC(c2cc(Nc3ccc[nH]3)cc(Nc3ccc[nH]3)c2)=CC1",{},"[#6H2r5:1]>>[NH:1]",null,-0.4324533223],[0.1662158248,142.3758576325,4,"completed",-5.223652,4.0,4,"c1ccc(Nc2cc(-c3cccs3)nc(-c3cccs3)c2)cc1","C1=CC(Nc2cc(-c3cccs3)nc(-c3cccs3)c2)=CC1",{},"[c:0]1[ch:1][ch][c:3][c!r5:4][c!r5:5]1>>[c:0]1[CH2:1][c:3][c:4][c:5]1",null,-0.166622013],[0.1661409262,369.8573909804,4,"completed",-4.79162,4.0,3,"C1=CCC(Nc2cccc(NC3=CC=CC3)c2)=C1","c1cc(Nc2ccc[nH]2)cc(Nc2ccc[nH]2)c1",{},"[#6H2r5:1]>>[NH:1]",null,-0.4282436452],[0.1647851986,190.2550134421,4,"completed",-4.946364,4.0,3,"C1=CC(Nc2cc(NC3=CCC=C3)cc(-c3ccccc3)c2)=CC1","c1ccc(-c2cc(Nc3ccsc3)cc(Nc3ccsc3)c2)cc1",{},"[#6H2r5:1]>>[S:1]",null,-0.2185473408],[0.164699965,198.5471618533,4,"completed",-4.880768,4.0,4,"C1=CCC(Nc2cc(C3=CCC=C3)cc(C3=CCC=C3)c2)=C1","C1=CCC(Nc2cc(-c3ccsc3)cc(-c3ccsc3)c2)=C1",{},"[#6H2r5:1]>>[S:1]",null,-0.2509415942],[0.1643987951,164.2268956075,4,"completed",-5.00138,4.0,3,"C1=CC(Nc2cccc(-c3cccc(NC4=CCC=C4)c3)c2)=CC1","c1cc(Nc2ccsc2)cc(-c2cccc(Nc3ccsc3)c2)c1",{},"[#6H2r5:1]>>[S:1]",null,-0.1781464746],[0.1642688033,182.7717927201,4,"completed",-5.034224,4.0,4,"C1=CCC(Nc2cc(C3=CCC=C3)nc(C3=CCC=C3)c2)=C1","C1=CCC(Nc2cc(-c3ccsc3)nc(-c3ccsc3)c2)=C1",{},"[#6H2r5:1]>>[S:1]",null,-0.1884821065],[0.1633203479,139.2325586293,4,"completed",-4.95262,4.0,4,"C1=CCC(Nc2cccc(NC3=CC=CC3)c2C2=CC=CC2)=C1","C1=CCC(c2c(Nc3cccs3)cccc2Nc2cccs2)=C1",{},"[#6H2r5:1]>>[S:1]",null,-0.1732885713],[0.1630053132,369.8808185969,4,"completed",-4.641752,4.0,3,"C1=CC(=C2SC=CS2)C=C1","C1=CSC(=C2C=C(Nc3ccccc3)C(Nc3ccccc3)=C2)S1",{},"[ch&r6,CH1&r5:1]>>[*:1](-N-c1ccccc1)",null,-0.4895993489],[0.1628364749,149.2464793403,4,"completed",-4.803304,4.0,4,"C1=CCC(C2=CCC(NC3=CC(C4=CC=CC4)=CC3)=C2)=C1","C1=C(NC2=CC(c3cccs3)=CC2)CC=C1c1cccs1",{},"[#6H2r5:1]>>[S:1]",null,-0.2557508253],[0.1624807106,122.525347289,4,"completed",-4.993008,4.0,3,"C1=CCC(Nc2cccc(-c3cccc(NC4=CC=CC4)c3)c2)=C1","c1cc(Nc2cccs2)cc(-c2cccc(Nc3cccs3)c2)c1",{},"[#6H2r5:1]>>[S:1]",null,-0.1436023394],[0.1621459868,306.8107751322,4,"completed",-4.807904,4.0,4,"C1=CCC(Nc2cccc(NC3=CC=CC3)c2C2=CCC=C2)=C1","C1=CC(c2c(Nc3ccc[nH]3)cccc2Nc2ccc[nH]2)=CC1",{},"[#6H2r5:1]>>[NH:1]",null,-0.3686999968],[0.1620672884,204.1702581627,4,"completed",-5.096324,4.0,4,"C1=CC(c2cc(Nc3ccoc3)cc(C3=CCC=C3)c2)=CC1","c1cc(Nc2cc(-c3ccsc3)cc(-c3ccsc3)c2)co1",{},"[#6H2r5:1]>>[S:1]",null,-0.2041864728],[0.1619108355,145.7123554642,4,"completed",-4.960256,4.0,3,"C1=CCC(Nc2cccc(NC3=CC=CC3)c2-c2ccccc2)=C1","c1ccc(-c2c(Nc3cccs3)cccc2Nc2cccs2)cc1",{},"[#6H2r5:1]>>[S:1]",null,-0.1755021352],[0.1618057789,149.2268254232,4,"completed",-5.182804,4.0,4,"C1=CC(Nc2cc(-c3ccc[nH]3)cc(-c3ccc[nH]3)c2)=CC1","C1=CC(Nc2cc(-c3ccc[nH]3)nc(-c3ccc[nH]3)c2)=CC1",{},"[ch&r6:0]>>[nr6:0]",null,-0.1600885118],[0.1613991959,231.6030027681,4,"completed",-4.878008,4.0,3,"C1=CCC(Nc2ccccc2NC2=CC=CC2)=C1","c1csc(Nc2ccccc2Nc2cccs2)c1",{},"[#6H2r5:1]>>[S:1]",null,-0.2789038731],[0.1611720396,174.273633203,4,"completed",-5.044252,4.0,4,"C1=CCC(Nc2cc(-c3ccsc3)cc(-c3ccsc3)c2)=C1","c1coc(Nc2cc(-c3ccsc3)cc(-c3ccsc3)c2)c1",{},"[#6H2r5:1]>>[O:1]",null,-0.178589307],[0.1609827192,178.4245678,4,"completed",-4.782696,4.0,4,"C1=CC(C2=CCC=C2NC2=CCC=C2C2=CCC=C2)=CC1","C1=C(NC2=CCC=C2c2ccsc2)C(c2ccsc2)=CC1",{},"[#6H2r5:1]>>[S:1]",null,-0.2849024786],[0.1598612924,308.0997720425,4,"completed",-4.842772,4.0,3,"C1=CCC(Nc2ccc3ccc(NC4=CC=CC4)cc3c2)=C1","c1c[nH]c(Nc2ccc3ccc(Nc4ccc[nH]4)cc3c2)c1",{},"[#6H2r5:1]>>[NH:1]",null,-0.3568570149],[0.1598433014,97.5902133417,4,"completed",-5.454756,4.0,3,"O=c1ccoc(-c2cc(Nc3ccccc3)cc(Nc3ccccc3)c2)c1","O=c1cc[nH]c(-c2cc(Nc3ccccc3)cc(Nc3ccccc3)c2)c1",{},"[o:1]>>[nH:1]",null,-0.2668168685],[0.1581393282,213.987721805,4,"completed",-4.954552,4.0,3,"C(#Cc1ccc(C#Cc2ccccc2)c2c1=CCC=2)c1ccccc1","C(#Cc1ccc(C#CC2=CC=CC2)c2c1=CCC=2)C1=CC=CC1",{},"[c:0]1[ch:1][ch][c:3][c!r5:4][c!r5:5]1>>[c:0]1[CH2:1][c:3][c:4][c:5]1",null,-0.2369741636],[0.1578900727,153.3376897264,4,"completed",-4.445056,4.0,3,"C1=c2cccc(Nc3cccc4c3=CCC=4)c2=CC1","c1cc(Nc2cccc3c[nH]cc23)c2c[nH]cc2c1",{},"[#6H2r5:1]>>[NH:1]",null,-0.4834239881],[0.1574088838,175.5819063544,4,"completed",-5.302588,4.0,4,"C1=CC(Nc2cc(C3=NC=CC3)cc(C3=NC=CC3)c2)=CC1","C1=CC(Nc2cc(C3=NC=CC3)nc(C3=NC=CC3)c2)=CC1",{},"[ch&r6:0]>>[nr6:0]",null,-0.225697886],[0.1569730345,257.4773714165,4,"completed",-4.841116,4.0,4,"C1=CCC(c2cc(Nc3cc[nH]c3)cc(C3=CC=CC3)c2)=C1","c1coc(-c2cc(Nc3cc[nH]c3)cc(-c3ccco3)c2)c1",{},"[#6H2r5:1]>>[O:1]",null,-0.3148568727],[0.1569470872,196.3830040601,4,"completed",-4.930632,4.0,4,"C1=CCC(c2c(NC3=CCC=C3)cccc2NC2=CCC=C2)=C1","C1=CCC(c2c(Nc3ccsc3)cccc2Nc2ccsc2)=C1",{},"[#6H2r5:1]>>[S:1]",null,-0.2293952676],[0.1566865323,85.3878833284,4,"completed",-5.450524,4.0,3,"O=c1cccc(-c2cc(Nc3ccccc3)cc(Nc3ccccc3)c2)o1","O=c1cccc(-c2cc(Nc3ccccc3)cc(Nc3ccccc3)c2)[nH]1",{},"[o:1]>>[nH:1]",null,-0.2597998406],[0.1564879839,156.9233080941,4,"completed",-5.187864,4.0,3,"C(#Cc1cccc(-c2cccc(C#CC3=CC=CC3)c2)c1)C1=CC=CC1","C(#CC1=CC(C2=CCC(C#CC3=CC=CC3)=C2)=CC1)C1=CC=CC1",{},"[c:0]1[ch:1][ch][c:3][c!r5:4][c!r5:5]1>>[c:0]1[CH2:1][c:3][c:4][c:5]1",null,-0.1685460324],[0.1563098435,152.1659154555,4,"completed",-5.3726,4.0,4,"C1=CC(Nc2cc(C3=NC=CC3)cc(C3=NC=CC3)c2)=CC1","C1=CN=C(c2cc(NC3=CCN=C3)cc(C3=NC=CC3)c2)C1",{},"[chr5,CH1r5:1]>>[n:1]",null,-0.24406298],[0.1560527098,117.8940577675,4,"completed",-5.187128,4.0,4,"C1=CCC(c2cc(NC3=CCC=N3)cc(C3=CC=CC3)c2)=C1","C1=CN=C(c2cc(NC3=CCC=N3)cc(C3=NC=CC3)c2)C1",{},"[chr5,CH1r5:1]>>[n:1]",null,-0.1327356025],[0.1555208913,308.5257223236,4,"completed",-4.736696,4.0,4,"C1=CCC(C2=CCC(NC3=CC(C4=CC=CC4)=CC3)=C2)=C1","C1=CCC(c2c[nH]c(Nc3cc(C4=CC=CC4)c[nH]3)c2)=C1",{},"[#6H2r5:1]>>[NH:1]",null,-0.3998288654],[0.1553363595,165.5272038706,4,"completed",-4.7815,4.0,3,"C(#Cc1cccc2ccccc12)c1cccc2ccccc12","C(#CC1=c2ccccc2=CC1)C1=c2ccccc2=CC1",{},"[c:0]1[ch:1][ch][c:3][c!r5:4][c!r5:5]1>>[c:0]1[CH2:1][c:3][c:4][c:5]1",null,-0.2776795954],[0.1550995625,187.7351706215,4,"completed",-5.027876,4.0,4,"C1=CC(c2cc(NC3=CN=CC3)cc(C3=CCC=C3)c2)=CC1","C1=NC=C(Nc2cc(-c3ccsc3)cc(-c3ccsc3)c2)C1",{},"[#6H2r5:1]>>[S:1]",null,-0.1944052758],[0.1549553416,103.5957428363,4,"completed",-4.804776,4.0,4,"C1=CCC(NC2=CCC(C3=CC(NC4=CC=CC4)=CC3)=C2)=C1","C1=C(Nc2cccs2)C=C(C2=CC(Nc3cccs3)=CC2)C1",{},"[#6H2r5:1]>>[S:1]",null,-0.2311690094],[0.1538999279,418.8693232742,4,"completed",-4.572292,4.0,3,"C1=C(NC2=CCC(c3ccccc3)=C2)C=C(c2ccccc2)C1","c1ccc(-c2cc(Nc3c[nH]c(-c4ccccc4)c3)c[nH]2)cc1",{},"[#6H2r5:1]>>[NH:1]",null,-0.5584842158],[0.1538928658,125.5360745175,4,"completed",-4.937532,4.0,3,"C1=c2cccc(Nc3cccc4c3=CCC=4)c2=CC1","C1=c2cccc(Nc3cccc4c3=NCC=4)c2=NC1",{},"[chr5,CH1r5:1]>>[n:1]",null,-0.1693908882],[0.1534354116,402.4379345047,4,"completed",-4.548004,4.0,3,"C1=CC(=C2C=CC(C3=CC(=C4C=CC=C4)C=C3)=C2)C=C1","C1=CSC(=C2C=CC(C3=CC(=C4SC=CS4)C=C3)=C2)S1",{},"[CH,ch:0]1=[C,c:1][C,c:2]=[CH,ch:3][*:4]1>>[S:0]1[*:1]=,:[*:2][S:3][*:4]1",null,-0.5579059843],[0.1532901798,601.1750625564,4,"completed",-4.584436,4.0,4,"C1=CCC(c2cc(NC3=CSCS3)cc(C3=CC=CC3)c2)=C1","C1=CCC(c2cc(NC3=CSNS3)cc(C3=CC=CC3)c2)=C1",{},"[#6H2r5:1]>>[NH:1]",null,-0.7011822249],[0.1526678833,332.3464967437,4,"completed",-4.87028,4.0,3,"C1=CCC(Nc2cccc(-c3cccc(NC4=CC=CC4)c3)c2)=C1","c1cc(Nc2ccc[nH]2)cc(-c2cccc(Nc3ccc[nH]3)c2)c1",{},"[#6H2r5:1]>>[NH:1]",null,-0.3692047133],[0.1525028028,119.8068171211,4,"completed",-5.305992,4.0,4,"C1=CC(c2cc(Nc3ccccn3)cc(C3=CCC=C3)c2)=CC1","c1ccc(Nc2cc(-c3ccsc3)cc(-c3ccsc3)c2)nc1",{},"[#6H2r5:1]>>[S:1]",null,-0.1874718603],[0.152473684,151.0682367186,4,"completed",-5.32476,4.0,4,"C1=CCC(c2cc(NC3=NC=CC3)cc(C3=CC=CC3)c2)=C1","C1=CN=C(Nc2cc(C3=NC=CC3)cc(C3=NC=CC3)c2)C1",{},"[chr5,CH1r5:1]>>[n:1]",null,-0.2181168732],[0.1523153474,643.9569961411,4,"completed",-4.531904,4.0,4,"C1=CC(c2cc(NC3=CSCS3)cc(C3=CCC=C3)c2)=CC1","C1=CC(c2cc(NC3=CSNS3)cc(C3=CCC=C3)c2)=CC1",{},"[#6H2r5:1]>>[NH:1]",null,-0.7568486076],[0.1522537051,198.7376398802,4,"completed",-5.320252,4.0,3,"C1=CC(=C2C=C(Nc3ccccc3)C(Nc3ccccc3)=C2)C=C1","C1=CC(=C2C=C(Nc3ccccc3)C(Nc3ccccc3)=C2)C=N1",{},"[chr5,CH1r5:1]>>[n:1]",null,-0.2515293458],[0.1519488295,173.1547467509,4,"completed",-4.818668,4.0,4,"C1=CCC(C2=CC(NC3=CCC(C4=CC=CC4)=C3)=CC2)=C1","C1=C(NC2=CCC(c3ccco3)=C2)C=C(c2ccco2)C1",{},"[#6H2r5:1]>>[O:1]",null,-0.2622306933],[0.1518847365,144.5979621605,4,"completed",-4.800452,4.0,4,"C1=CCC(C2=CCC(NC3=CC(C4=CC=CC4)=CC3)=C2)=C1","C1=C(NC2=CC(c3ccco3)=CC2)CC=C1c1ccco1",{},"[#6H2r5:1]>>[O:1]",null,-0.2547072492],[0.1518218328,404.5490629484,4,"completed",-4.49032,4.0,4,"C1=CCC(c2cc(NC3=CSCS3)cc(C3=CC=CC3)c2)=C1","C1=CCC(c2cc(NC3=CSSS3)cc(C3=CC=CC3)c2)=C1",{},"[#6H2r5:1]>>[S:1]",null,-0.5880456602],[0.1517044933,199.3918611682,4,"completed",-4.945168,4.0,3,"C1=CC(Nc2cccc(NC3=CCC=C3)c2-c2ccccc2)=CC1","c1ccc(-c2c(Nc3ccsc3)cccc2Nc2ccsc2)cc1",{},"[#6H2r5:1]>>[S:1]",null,-0.2269446164],[0.1513095307,343.9494875363,4,"completed",-4.6619,4.0,4,"C1=CCC(c2cc(NC3=CCC=C3)cc(C3=CC=CC3)c2)=C1","C1=CCC(c2cc(NC3=CSCS3)cc(C3=CC=CC3)c2)=C1",{},"[CH,ch:0]1=[C,c:1][C,c:2]=[CH,ch:3][*:4]1>>[S:0]1[*:1]=,:[*:2][S:3][*:4]1",null,-0.4608120429],[0.1388788702,162.0358543589,5,"completed",-5.244076,5.0,5,"C(#CC1=CC(C2=CCC(C#CC3=CC=CC3)=C2)=CC1)C1=CC=CC1","C(#Cc1cccs1)C1=CC(C2=CCC(C#Cc3cccs3)=C2)=CC1",{},"[#6H2r5:1]>>[S:1]",null,-0.1908585498],[0.1321754184,118.282641276,5,"completed",-5.29532,5.0,4,"C1=CC(c2cc(Nc3ccccc3)cc(C3=CCC=C3)n2)=CC1","C1=NC(c2cc(Nc3ccccc3)cc(C3=CCC=N3)n2)=CC1",{},"[chr5,CH1r5:1]>>[n:1]",null,-0.1807878187],[0.1314899095,118.8836360119,5,"completed",-5.124108,5.0,3,"C1=CC(c2cc(Nc3ccccc3)cc(C3=CCC=C3)c2)=CC1","C1=NC(c2cc(Nc3ccccc3)cc(C3=CCC=N3)c2)=CC1",{},"[chr5,CH1r5:1]>>[n:1]",null,-0.1200754129],[0.1293122408,169.1530041548,5,"completed",-5.322552,5.0,5,"C(#Cc1cc(-c2csc(C#CC3=CC=CC3)c2)cs1)C1=CC=CC1","C(#Cc1cc(-c2csc(C#Cc3cccs3)c2)cs1)c1cccs1",{},"[#6H2r5:1]>>[S:1]",null,-0.2299611733],[0.1268786441,172.5837601096,5,"completed",-5.09982,5.0,5,"C1=CC(C=CC2=CCC(C3=CC(C=CC4=CCC=C4)=CC3)=C2)=CC1","C(=Cc1ccsc1)C1=CCC(C2=CC(C=Cc3ccsc3)=CC2)=C1",{},"[#6H2r5:1]>>[S:1]",null,-0.1725838061],[0.1264749341,137.7728715663,5,"completed",-5.120612,5.0,3,"C1=c2cccc(Nc3cccc4c3=CCC=4)c2=CC1","C1=c2c(Nc3cccc4c3=CCN=4)cccc2=NC1",{},"[chr5,CH1r5:1]>>[n:1]",null,-0.1385263255],[0.1259785473,110.6665575124,5,"completed",-5.250608,5.0,4,"C1=CC(c2cc(Nc3ccccn3)cc(C3=CCC=C3)c2)=CC1","C1=NC(c2cc(Nc3ccccn3)cc(C3=CCC=N3)c2)=CC1",{},"[chr5,CH1r5:1]>>[n:1]",null,-0.1528451638],[0.1248965565,94.292018152,5,"completed",-5.073048,5.0,3,"C1=CC(c2cc(Nc3ccccc3)cc(Nc3ccccc3)c2)=CC1","C1=NC(c2cc(Nc3ccccc3)cc(Nc3ccccc3)c2)=CC1",{},"[chr5,CH1r5:1]>>[n:1]",null,-0.0961609366],[0.1242842312,150.3995852386,5,"completed",-5.109756,5.0,3,"C1=Cc2cccc(Nc3cccc4c3CC=C4)c2C1","c1cc(Nc2cccc3ccoc23)c2occc2c1",{},"[#6H2r5:1]>>[O:1]",null,-0.1505545523],[0.1240711337,161.845678728,5,"completed",-5.188508,5.0,5,"C(#Cc1ccc(C#CC2=CC=CC2)c2c1SCS2)C1=CC=CC1","C(#Cc1ccc(C#Cc2cccs2)c2c1SCS2)c1cccs1",{},"[#6H2r5:1]>>[S:1]",null,-0.1732989328],[0.1224148641,99.9932667938,5,"completed",-5.09108,5.0,5,"C1=C(Nc2cccs2)C(Nc2cccs2)=CC1","C1=CC(=C2C=C(Nc3cccs3)C(Nc3cccs3)=C2)C=C1",{},"[r5:1][CH2r5:2][r5:3]>>[r5:1][C:2](=C1cccc1)[r5:3]",null,-0.1001880279],[0.1221653541,174.7980995576,5,"completed",-4.790792,5.0,4,"C1=CC(C2=CCC(NC3=CC(C4=CCC=C4)=CC3)=C2)=CC1","C1=CC(C2=CCC(NC3=CC(C4=NCC=C4)=CC3)=C2)=NC1",{},"[chr5,CH1r5:1]>>[n:1]",null,-0.2782140783],[0.1220680384,137.3199049011,5,"completed",-5.1127,5.0,3,"c1ccc2c(Nc3cccc4ccccc34)cccc2c1","c1cnc2c(Nc3cccc4cccnc34)cccc2c1",{},"[ch&r6:0]>>[nr6:0]",null,-0.1376073704],[0.1216463398,125.0568038175,5,"completed",-5.079304,5.0,4,"C1=CC(Nc2cc(C3=NCC=C3)cc(C3=NCC=C3)c2)=CC1","C1=CC(c2cc(NC3=CCC=N3)cc(C3=NCC=C3)c2)=NC1",{},"[chr5,CH1r5:1]>>[n:1]",null,-0.1258931418],[0.1210505471,141.115757524,5,"completed",-5.31004,5.0,3,"C1=Cc2cccc(Nc3cccc4c3CC=C4)c2C1","C1=Nc2cccc(Nc3cccc4c3CC=N4)c2C1",{},"[chr5,CH1r5:1]>>[n:1]",null,-0.2037912898],[0.1191431614,218.0627188418,5,"completed",-5.107732,5.0,5,"C(#Cc1ccc(C#CC2=CC=CC2)c2cscc12)C1=CC=CC1","C(#Cc1ccc(C#Cc2cccs2)c2cscc12)c1cccs1",{},"[#6H2r5:1]>>[S:1]",null,-0.2181298774],[0.1187693201,98.9312944989,5,"completed",-4.755188,5.0,3,"c1ccc2cc3cc4ccccc4cc3cc2c1","C1=c2cc3cc4ccccc4cc3cc2=CC1",{},"[c:0]1[ch:1][ch][c:3][c!r5:4][c!r5:5]1>>[c:0]1[CH2:1][c:3][c:4][c:5]1",null,-0.2608564846],[0.1187225705,197.3771216177,5,"completed",-5.185196,5.0,5,"C1=CC(C=Cc2cc(-c3csc(C=CC4=CCC=C4)c3)cs2)=CC1","C(=Cc1cc(-c2csc(C=Cc3ccsc3)c2)cs1)c1ccsc1",{},"[#6H2r5:1]>>[S:1]",null,-0.2061900186],[0.1186748468,106.8517468674,5,"completed",-5.079304,5.0,3,"C1=CC(c2cccc(Nc3cccc(C4=CCC=C4)c3)c2)=CC1","C1=NC(c2cccc(Nc3cccc(C4=CCC=N4)c3)c2)=CC1",{},"[chr5,CH1r5:1]>>[n:1]",null,-0.1078293781],[0.1185606121,162.8438753398,5,"completed",-4.905884,5.0,4,"C1=CC(C2=CC(NC3=CCC(C4=CCC=C4)=C3)=CC2)=CC1","C1=CC(C2=CC(NC3=CCC(C4=NCC=C4)=C3)=CC2)=NC1",{},"[chr5,CH1r5:1]>>[n:1]",null,-0.2120891988],[0.1183099296,94.9677856517,5,"completed",-5.18262,5.0,3,"C1=CCC(c2cc(Nc3ccccc3)cc(Nc3ccccc3)c2)=C1","C1=CN=C(c2cc(Nc3ccccc3)cc(Nc3ccccc3)c2)C1",{},"[chr5,CH1r5:1]>>[n:1]",null,-0.1111919595],[0.1176379667,164.3658475781,5,"completed",-5.499468,5.0,3,"C1=c2ccc3c(c2=CC1)=CCC=3","C1=CC(=C2C=c3ccc4c(c3=C2)=CCC=4)C=C1",{},"[r5:1][CH2r5:2][r5:3]>>[r5:1][C:2](=C1cccc1)[r5:3]",null,-0.3243574055],[0.1174882878,161.6293194025,5,"completed",-5.027784,5.0,3,"C1=c2ccc(Nc3ccc4c(c3)=CCC=4)cc2=CC1","C1=c2ccc(Nc3ccc4c(n3)=CCC=4)nc2=CC1",{},"[ch&r6:0]>>[nr6:0]",null,-0.1693501128],[0.1166182624,180.5767924456,5,"completed",-5.057316,5.0,3,"C1=Cc2c(cccc2Nc2cccc3c2C=CC3)C1","C1=Nc2c(cccc2Nc2cccc3c2N=CC3)C1",{},"[chr5,CH1r5:1]>>[n:1]",null,-0.1830320209],[0.1156058353,117.72297076,5,"completed",-5.187128,5.0,4,"C1=CCC(c2cc(NC3=CCC=N3)cc(C3=CC=CC3)c2)=C1","C1=NC=C(c2cc(NC3=CCC=N3)cc(C3=CN=CC3)c2)C1",{},"[chr5,CH1r5:1]>>[n:1]",null,-0.1325836685],[0.1151742626,110.6181186521,5,"completed",-5.334144,5.0,3,"C1=CCC(c2cc(Nc3ccccc3)cc(C3=CC=CC3)c2)=C1","C1=NC=C(c2cc(Nc3ccccc3)cc(C3=CN=CC3)c2)C1",{},"[chr5,CH1r5:1]>>[n:1]",null,-0.1977367958],[0.1144492445,166.8830062916,5,"completed",-5.307372,5.0,5,"C(#CC1=CC(C2=CCC(C#CC3=CC=CC3)=C2)=CC1)C1=CC=CC1","C(#Cc1ccco1)C1=CC(C2=CCC(C#Cc3ccco3)=C2)=CC1",{},"[#6H2r5:1]>>[O:1]",null,-0.2211820054],[0.1140519412,161.7262346857,5,"completed",-5.08694,5.0,4,"C1=CC(Nc2cc(C3=CCC=C3)nc(C3=CCC=C3)c2)=CC1","C1=CC(Nc2cc(C3=CCC=N3)nc(C3=CCC=N3)c2)=CC1",{},"[chr5,CH1r5:1]>>[n:1]",null,-0.1619844164],[0.1128982149,121.2067308919,5,"completed",-5.230092,5.0,3,"C1=CC(c2cc(Nc3ccccc3)cc(C3=CCC=C3)c2)=CC1","C1=CC(c2cc(Nc3ccccc3)cc(C3=NCC=C3)c2)=NC1",{},"[chr5,CH1r5:1]>>[n:1]",null,-0.1516040783],[0.1122573234,131.6574110325,5,"completed",-4.973412,5.0,3,"c1ccc(N(c2ccccc2)c2ccccc2)cc1","C1=CC(N(c2ccccc2)c2ccccc2)=CC1",{},"[c:0]1[ch:1][ch][c:3][c!r5:4][c!r5:5]1>>[c:0]1[CH2:1][c:3][c:4][c:5]1",null,-0.1586999985],[0.1120796856,100.9031386329,5,"completed",-5.125488,5.0,3,"C1=CC(c2cc(Nc3ccccc3)cc(Nc3ccccc3)c2)=CC1","C1=CC(c2cc(Nc3ccccc3)cc(Nc3ccccc3)c2)=NC1",{},"[chr5,CH1r5:1]>>[n:1]",null,-0.1024683662],[0.1120502479,126.8593758237,5,"completed",-5.199824,5.0,4,"C1=CC(Nc2cc(C3=CCC=N3)cc(C3=CCC=N3)c2)=CC1","C1=CC(Nc2cc(C3=CCC=N3)cc(C3=CCC=N3)c2)=NC1",{},"[chr5,CH1r5:1]>>[n:1]",null,-0.1448311721],[0.1120154224,83.0974750888,5,"completed",-5.185932,5.0,3,"C1=CCC(c2cc(Nc3ccccc3)cc(Nc3ccccc3)c2)=C1","C1=NC=C(c2cc(Nc3ccccc3)cc(Nc3ccccc3)c2)C1",{},"[chr5,CH1r5:1]>>[n:1]",null,-0.1025841196],[0.1117459584,145.9803875047,5,"completed",-5.118588,5.0,4,"C1=CCC(Nc2cc(C3=CCC=N3)cc(C3=CCC=N3)c2)=C1","C1=CN=C(Nc2cc(C3=CCC=N3)cc(C3=CCC=N3)c2)C1",{},"[chr5,CH1r5:1]>>[n:1]",null,-0.1465591187],[0.1116119871,189.4628246234,5,"completed",-5.122452,5.0,5,"C1=CC(C=CC2=CC(C3=CCC(C=CC4=CCC=C4)=C3)=CC2)=CC1","C(=Cc1ccsc1)C1=CC(C2=CCC(C=Cc3ccsc3)=C2)=CC1",{},"[#6H2r5:1]>>[S:1]",null,-0.1901135638],[0.1116085798,183.931025504,5,"completed",-4.884172,5.0,4,"C1=CC(=C2C=C(NC3=CCC=C3)C(NC3=CCC=C3)=C2)C=C1","C1=CC(=C2C=C(NC3=CCC=N3)C(NC3=CCC=N3)=C2)C=C1",{},"[chr5,CH1r5:1]>>[n:1]",null,-0.2380245107],[0.1111956511,115.7906711236,5,"completed",-4.965868,5.0,4,"C1=CC(Nc2cc(C3=CCC=N3)cc(C3=CCC=N3)c2)=CC1","C1=NC(Nc2cc(C3=CCC=N3)cc(C3=CCC=N3)c2)=CC1",{},"[chr5,CH1r5:1]>>[n:1]",null,-0.149074687],[0.1108580434,191.7052868544,5,"completed",-5.207368,5.0,5,"C1=CC(C=Cc2csc(-c3cc(C=CC4=CCC=C4)cs3)c2)=CC1","C(=Cc1csc(-c2cc(C=Cc3ccsc3)cs2)c1)c1ccsc1",{},"[#6H2r5:1]>>[S:1]",null,-0.2059115874],[0.1108376227,152.0595596903,5,"completed",-4.988132,5.0,3,"C1=CC(N(c2ccccc2)c2ccccc2)=CC1","c1ccc(N(c2ccccc2)c2ccsc2)cc1",{},"[#6H2r5:1]>>[S:1]",null,-0.1710385626],[0.1102212171,252.7145966736,5,"completed",-4.910576,5.0,3,"c1ccc(N(c2ccccc2)c2ccccc2)cc1","C1=CCC(N(c2ccccc2)c2ccccc2)=C1",{},"[c:0]1[ch:1][ch][c:3][c!r5:4][c!r5:5]1>>[c:0]1[CH2:1][c:3][c:4][c:5]1",null,-0.2853884699],[0.1102015823,112.1428429831,5,"completed",-4.910668,5.0,3,"c1ccc2cc3cc4cnccc4cc3cc2c1","C1=c2cc3cc4ccncc4cc3cc2=CC1",{},"[c:0]1[ch:1][ch][c:3][c!r5:4][c!r5:5]1>>[c:0]1[CH2:1][c:3][c:4][c:5]1",null,-0.1736112159],[0.1100145044,159.9313749672,5,"completed",-4.859056,5.0,3,"C1=CC(NC2=CCC=C2)=CC1","C1=CC(N(C2=CCC=C2)c2ccccc2)=CC1",{},"[r:1][NH!R:2][r:3]>>[r:1][N:2](-c1ccccc1)[r:3]",null,-0.2324317322],[0.1085084787,133.7515086282,5,"completed",-5.326692,5.0,3,"C1=CCC(c2cccc(Nc3cccc(C4=CC=CC4)c3)c2)=C1","C1=NC=C(c2cccc(Nc3cccc(C4=CN=CC4)c3)c2)C1",{},"[chr5,CH1r5:1]>>[n:1]",null,-0.2075336235],[0.1083888471,112.118012845,5,"completed",-5.2024,5.0,3,"C1=CC(c2cccc(Nc3cccc(C4=CCC=C4)c3)c2)=CC1","C1=CC(c2cccc(Nc3cccc(C4=NCC=C4)c3)c2)=NC1",{},"[chr5,CH1r5:1]>>[n:1]",null,-0.1330731799],[0.1081966606,147.7130508655,5,"completed",-5.071668,5.0,3,"C1=c2ccc(Nc3ccc4c(c3)=CCC=4)cc2=CC1","C1=c2cc(Nc3ccc4c(c3)=CCN=4)ccc2=NC1",{},"[chr5,CH1r5:1]>>[n:1]",null,-0.1490384832],[0.1081966606,156.2563664618,5,"completed",-5.153456,5.0,3,"C1=c2ccc(Nc3ccc4c(c3)=CCC=4)cc2=CC1","C1=c2ccc(Nc3ccc4c(c3)=NCC=4)cc2=NC1",{},"[chr5,CH1r5:1]>>[n:1]",null,-0.1606743557],[0.1080954679,152.8217756892,5,"completed",-5.039928,5.0,3,"C1=CCC(Nc2ccc3ccc(NC4=CC=CC4)cc3c2)=C1","c1coc(Nc2ccc3ccc(Nc4ccco4)cc3c2)c1",{},"[#6H2r5:1]>>[O:1]",null,-0.1585015182],[0.1078226798,172.4508774169,5,"completed",-5.327152,5.0,4,"C1=NC=C(c2cc(Nc3ccccc3)cc(C3=CN=CC3)n2)C1","C1=CC(Nc2cc(C3=CN=CC3)nc(C3=CN=CC3)c2)=CC1",{},"[c:0]1[ch:1][ch][c:3][c!r5:4][c!r5:5]1>>[c:0]1[CH2:1][c:3][c:4][c:5]1",null,-0.234568413],[0.107816576,143.447181671,5,"completed",-4.889048,5.0,4,"C1=CCC(C2=CCC(NC3=CC(C4=CC=CC4)=CC3)=C2)=C1","C1=CN=C(C2=CCC(NC3=CC(C4=NC=CC4)=CC3)=C2)C1",{},"[chr5,CH1r5:1]>>[n:1]",null,-0.2058700066],[0.1069591764,120.7805879446,5,"completed",-5.216844,5.0,3,"c1ccc2nc(Nc3ccc4ccccc4n3)ccc2c1","C1=Cc2nc(Nc3ccc4c(n3)C=CC4)ccc2C1",{},"[c:0]1[ch:1][ch][c:3][c!r5:4][c!r5:5]1>>[c:0]1[CH2:1][c:3][c:4][c:5]1",null,-0.1458687266],[0.1061700734,115.764742122,5,"completed",-5.463588,5.0,4,"C1=CCC(c2cc(Nc3ccccn3)cc(C3=CC=CC3)c2)=C1","C1=NC=C(c2cc(Nc3ccccn3)cc(C3=CN=CC3)c2)C1",{},"[chr5,CH1r5:1]>>[n:1]",null,-0.2796026288],[0.1056154662,166.4994728219,5,"completed",-5.248216,5.0,5,"C(=Cc1ccsc1)C1=CCC(C2=CC(C=Cc3ccsc3)=CC2)=C1","C(=Cc1ccsn1)C1=CCC(C2=CC(C=Cc3ccsn3)=CC2)=C1",{},"[chr5,CH1r5:1]>>[n:1]",null,-0.1961794738],[0.1055385943,154.0345758888,5,"completed",-4.950872,5.0,3,"C1=c2cccc(Nc3cccc4c3=CCC=4)c2=CC1","c1cc(Nc2cccc3cocc23)c2cocc2c1",{},"[#6H2r5:1]>>[O:1]",null,-0.1860748214],[0.1049767577,114.1015233985,5,"completed",-5.369932,5.0,4,"C1=CC(c2cc(Nc3ccccn3)cc(C3=CCC=C3)c2)=CC1","C1=CC(c2cc(Nc3ccccn3)cc(C3=NCC=C3)c2)=NC1",{},"[chr5,CH1r5:1]>>[n:1]",null,-0.2207309836],[0.1048594248,189.9644897325,5,"completed",-4.980404,5.0,5,"C1=CC(C=CC2=CCC(C3=CC(C=CC4=NCC=C4)=CC3)=C2)=NC1","C(=Cc1cc[nH]n1)C1=CCC(C2=CC(C=Cc3cc[nH]n3)=CC2)=C1",{},"[#6H2r5:1]>>[NH:1]",null,-0.2075935378],[0.1044624051,183.0274992588,5,"completed",-4.823176,5.0,4,"C1=CC(NC2=CCC(C3=CC(NC4=CCC=C4)=CC3)=C2)=CC1","C1=CC(NC2=CCC(C3=CC(NC4=NCC=C4)=CC3)=C2)=NC1",{},"[chr5,CH1r5:1]>>[n:1]",null,-0.2665492707],[0.1040753152,96.774487176,5,"completed",-5.184276,5.0,3,"C1=CC(c2cc(Nc3ccccc3)cc(Nc3ccccc3)c2)=CC1","C1=NCC=C1c1cc(Nc2ccccc2)cc(Nc2ccccc2)c1",{},"[chr5,CH1r5:1]>>[n:1]",null,-0.1133379858],[0.1040469045,202.2880263485,5,"completed",-4.946548,5.0,4,"C1=CCC(Nc2cc(C3=CCC=C3)nc(C3=CCC=C3)c2)=C1","C1=CCC(Nc2cc(C3=CCC=N3)nc(C3=CCC=N3)c2)=C1",{},"[chr5,CH1r5:1]>>[n:1]",null,-0.2290387054],[0.1039943825,186.8810588383,5,"completed",-4.806248,5.0,4,"C1=CC(C2=C(NC3=C(C4=CCC=C4)CC=C3)C=CC2)=CC1","C1=CC(c2occc2Nc2ccoc2C2=CCC=C2)=CC1",{},"[#6H2r5:1]>>[O:1]",null,-0.2778610202],[0.1039351917,140.3463776434,5,"completed",-5.53452,5.0,4,"C1=CCC(c2cc(Nc3ccccc3)cc(C3=CC=CC3)n2)=C1","C1=NC=C(c2cc(Nc3ccccc3)cc(C3=CN=CC3)n2)C1",{},"[chr5,CH1r5:1]>>[n:1]",null,-0.3349818571],[0.1038820724,190.95730345,5,"completed",-5.228252,5.0,4,"C1=CC(Nc2cc(C3=CCC=C3)nc(C3=CCC=C3)c2)=CC1","C1=CC(Nc2cc(C3=NCC=C3)nc(C3=NCC=C3)c2)=CC1",{},"[chr5,CH1r5:1]>>[n:1]",null,-0.2110082788],[0.1036949936,112.8012394007,5,"completed",-5.306728,5.0,3,"C1=CC(c2cccc(Nc3cccc(C4=CCC=C4)c3)c2)=CC1","C1=NCC=C1c1cccc(Nc2cccc(C3=CCN=C3)c2)c1",{},"[chr5,CH1r5:1]>>[n:1]",null,-0.1834802113],[0.1035958223,109.7953369532,5,"completed",-5.332396,5.0,3,"C1=CC(c2cc(Nc3ccccc3)cc(C3=CCC=C3)c2)=CC1","C1=NCC=C1c1cc(Nc2ccccc2)cc(C2=CCN=C2)c1",{},"[chr5,CH1r5:1]>>[n:1]",null,-0.1962622924],[0.1034922824,197.9348669311,5,"completed",-5.128156,5.0,3,"C1=Cc2ccc(Nc3ccc4c(c3)CC=C4)cc2C1","c1cc2ccc(Nc3ccc4ccoc4c3)cc2o1",{},"[#6H2r5:1]>>[O:1]",null,-0.1989137102],[0.1033758741,196.1165934452,5,"completed",-4.831548,5.0,5,"C1=CC(C=CC2=CCC(C3=CC(C=CC4=CCC=C4)=CC3)=C2)=CC1","C(=Cc1cc[nH]c1)C1=CCC(C2=CC(C=Cc3cc[nH]c3)=CC2)=C1",{},"[#6H2r5:1]>>[NH:1]",null,-0.2716142331],[0.1027253499,179.666818968,5,"completed",-5.25438,5.0,3,"C1=CCC(C=CC2=CCC=C2C=CC2=CC=CC2)=C1","C(=Cc1cccs1)C1=CCC=C1C=Cc1cccs1",{},"[#6H2r5:1]>>[S:1]",null,-0.2096626485],[0.1021723466,137.755151135,5,"completed",-5.332856,5.0,3,"C1=CC(C=CC2=CCC=C2C=CC2=CCC=C2)=CC1","C1=CC(=C2C=C(C=CC3=CCC=C3)C(C=CC3=CCC=C3)=C2)C=C1",{},"[r5:1][CH2r5:2][r5:3]>>[r5:1][C:2](=C1cccc1)[r5:3]",null,-0.2134132631],[0.1020510814,228.7495157198,5,"completed",-5.077648,5.0,4,"C1=CCC(Nc2cc(C3=CCC=C3)nc(C3=CCC=C3)c2)=C1","C1=CCC(Nc2cc(C3=NCC=C3)nc(C3=NCC=C3)c2)=C1",{},"[chr5,CH1r5:1]>>[n:1]",null,-0.2292839959],[0.1014244545,103.5581487153,5,"completed",-5.210128,5.0,3,"C1=CCC(c2cccc(Nc3cccc(C4=CC=CC4)c3)c2)=C1","c1cc(Nc2cccc(-c3ccco3)c2)cc(-c2ccco2)c1",{},"[#6H2r5:1]>>[O:1]",null,-0.12910111],[0.1013360969,162.0736885739,5,"completed",-5.006072,5.0,4,"C1=CCC(C2=CC(NC3=CCC(C4=CC=CC4)=C3)=CC2)=C1","C1=CN=C(C2=CC(NC3=CCC(C4=NC=CC4)=C3)=CC2)C1",{},"[chr5,CH1r5:1]>>[n:1]",null,-0.1749025169],[0.1008753353,217.7453520409,5,"completed",-4.736052,5.0,4,"C1=CC(NC2=CC(C3=CCC(NC4=CCC=C4)=C3)=CC2)=CC1","C1=CC(NC2=CC(C3=CCC(NC4=NCC=C4)=C3)=CC2)=NC1",{},"[chr5,CH1r5:1]>>[n:1]",null,-0.3351380764],[0.1007112138,176.9583297314,5,"completed",-4.737524,5.0,4,"C1=CC(C2=CCC(NC3=CC(C4=CCC=C4)=CC3)=C2)=CC1","C1=NC(C2=CCC(NC3=CC(C4=CCC=N4)=CC3)=C2)=CC1",{},"[chr5,CH1r5:1]>>[n:1]",null,-0.3093457406],[0.1006130062,206.1786605245,5,"completed",-4.999724,5.0,3,"C1=CCC(N(c2ccccc2)c2ccccc2)=C1","c1ccc(N(c2ccccc2)c2cccs2)cc1",{},"[#6H2r5:1]>>[S:1]",null,-0.2177997369],[0.1005428559,154.8540856963,5,"completed",-4.74746,5.0,3,"C1=CC(N(C2=CCC=C2)c2ccccc2)=CC1","C1=CC(N(C2=CCC=C2)C2=CCC=C2)=CC1",{},"[c:0]1[ch:1][ch][c:3][c!r5:4][c!r5:5]1>>[c:0]1[CH2:1][c:3][c:4][c:5]1",null,-0.2913402978],[0.1002991472,103.9012162616,5,"completed",-5.327244,5.0,3,"c1ccc(-c2cccc(Nc3cccc(-c4ccccc4)n3)n2)cc1","C1=CC(c2cccc(Nc3cccc(C4=CCC=C4)n3)n2)=CC1",{},"[c:0]1[ch:1][ch][c:3][c!r5:4][c!r5:5]1>>[c:0]1[CH2:1][c:3][c:4][c:5]1",null,-0.1899973214],[0.1001885461,134.5877503217,5,"completed",-5.422556,5.0,4,"C1=CC(Nc2cc(C3=CN=CC3)cc(C3=CN=CC3)c2)=CC1","C1=CC(Nc2cc(C3=CN=CC3)cc(C3=CN=CC3)c2)=NC1",{},"[chr5,CH1r5:1]>>[n:1]",null,-0.2628585653],[0.1000572652,151.9214087655,5,"completed",-5.21298,5.0,4,"C1=CC(c2cc(Nc3cccnc3)cc(C3=CCC=C3)c2)=CC1","C1=NC(c2cc(Nc3cccnc3)cc(C3=CCC=N3)c2)=CC1",{},"[chr5,CH1r5:1]>>[n:1]",null,-0.1712737862],[0.1000200683,164.1808553872,5,"completed",-5.223468,5.0,4,"C1=CCC(Nc2cc(C3=NCC=C3)cc(C3=NCC=C3)c2)=C1","C1=CC(c2cc(NC3=NC=CC3)cc(C3=NCC=C3)c2)=NC1",{},"[chr5,CH1r5:1]>>[n:1]",null,-0.1855399777],[0.0995770618,161.5800063834,5,"completed",-4.745068,5.0,4,"C1=CC(C2=CC(NC3=CCC(C4=CCC=C4)=C3)=CC2)=CC1","C1=NC(C2=CC(NC3=CCC(C4=CCC=N4)=C3)=CC2)=CC1",{},"[chr5,CH1r5:1]>>[n:1]",null,-0.2963725587],[0.0991768583,86.185840689,5,"completed",-5.182988,5.0,3,"c1ccc(Nc2ccc3ccc(Nc4ccccc4)cc3c2)cc1","c1ccc(Nc2ccc3ccc(Nc4ccccn4)cc3c2)nc1",{},"[ch&r6:0]>>[nr6:0]",null,-0.1039357163],[0.0990958632,231.6663533478,5,"completed",-5.008188,5.0,5,"C(#Cc1ccc(C#CC2=CC=CC2)c2c1=CCC=2)C1=CC=CC1","C(#Cc1ccc(C#Cc2cccs2)c2c1=CCC=2)c1cccs1",{},"[#6H2r5:1]>>[S:1]",null,-0.2404157368],[0.0989659706,164.0936359491,5,"completed",-5.2691,5.0,3,"C1=CCC(C=CC2=CCC=C2C=CC2=CC=CC2)=C1","C1=CCC(C=CC2=CC(=C3C=CC=C3)C=C2C=CC2=CC=CC2)=C1",{},"[r5:1][CH2r5:2][r5:3]>>[r5:1][C:2](=C1cccc1)[r5:3]",null,-0.2023318518],[0.0988402202,144.1187880108,5,"completed",-5.442704,5.0,4,"C1=CC(c2cc(Nc3ccccc3)cc(C3=CCC=C3)n2)=CC1","C1=CC(c2cc(Nc3ccccc3)cc(C3=NCC=C3)n2)=NC1",{},"[chr5,CH1r5:1]>>[n:1]",null,-0.2798549277],[0.0986989079,133.0751916555,5,"completed",-4.872856,5.0,4,"C1=CCC(NC2=CC(C3=CCC(NC4=CC=CC4)=C3)=CC2)=C1","C1=CN=C(NC2=CC(C3=CCC(NC4=NC=CC4)=C3)=CC2)C1",{},"[chr5,CH1r5:1]>>[n:1]",null,-0.2073409295],[0.0985805131,159.6336314268,5,"completed",-5.269008,5.0,5,"C1=CC(C=CC2=CCC(C3=CC(C=CC4=CCC=C4)=CC3)=C2)=CC1","C1=CC(C=CC2=CCC(C3=CC(C=CC4=NCC=C4)=CC3)=C2)=NC1",{},"[chr5,CH1r5:1]>>[n:1]",null,-0.1986935109],[0.0984030005,119.4519441089,5,"completed",-4.888312,5.0,4,"C1=CCC(NC2=CCC(C3=CC(NC4=CC=CC4)=CC3)=C2)=C1","C1=CN=C(NC2=CCC(C3=CC(NC4=NC=CC4)=CC3)=C2)C1",{},"[chr5,CH1r5:1]>>[n:1]",null,-0.1903327442],[0.0983228322,132.3602367411,5,"completed",-4.843416,5.0,3,"C1=CC(C=Cc2ccc3ccc(C=CC4=CCC=C4)cc3c2)=CC1","C(=Cc1ccc2ccc(C=CC3=CSCS3)cc2c1)C1=CSCS1",{},"[CH,ch:0]1=[C,c:1][C,c:2]=[CH,ch:3][*:4]1>>[S:0]1[*:1]=,:[*:2][S:3][*:4]1",null,-0.2231110784],[0.0981384666,149.7741997507,5,"completed",-5.16376,5.0,3,"C1=Cc2ccc(Nc3ccc4c(c3)CC=C4)cc2C1","C1=Cc2ccc(Nc3ccc4c(n3)CC=C4)nc2C1",{},"[ch&r6:0]>>[nr6:0]",null,-0.1562828408],[0.0978938333,158.3172029318,5,"completed",-4.902112,5.0,4,"C1=CCC(C2=CCC(NC3=CC(C4=CC=CC4)=CC3)=C2)=C1","C1=NC=C(C2=CCC(NC3=CC(C4=CN=CC4)=CC3)=C2)C1",{},"[chr5,CH1r5:1]>>[n:1]",null,-0.2103629492],[0.0978185736,182.2221594677,5,"completed",-4.783892,5.0,3,"C1=CCC(N(C2=CC=CC2)c2ccccc2)=C1","c1ccc(N(c2cccs2)c2cccs2)cc1",{},"[#6H2r5:1]>>[S:1]",null,-0.2866492745],[0.0977545271,124.5975208772,5,"completed",-5.182988,5.0,4,"C1=CC(c2cc(NC3=CCC=N3)cc(C3=CCC=C3)c2)=CC1","C1=NCC=C1c1cc(NC2=CCC=N2)cc(C2=CCN=C2)c1",{},"[chr5,CH1r5:1]>>[n:1]",null,-0.1374742747],[0.0975878505,152.4083350144,5,"completed",-5.15594,5.0,3,"C1=Cc2cc(Nc3ccc4c(c3)C=CC4)ccc2C1","C1=Nc2cc(Nc3ccc4c(c3)N=CC4)ccc2C1",{},"[chr5,CH1r5:1]>>[n:1]",null,-0.1573583476],[0.0975608492,169.9629102081,5,"completed",-4.934496,5.0,3,"C1=CCC(Nc2cccc(NC3=CC=CC3)c2)=C1","c1cc(Nc2ccco2)cc(Nc2ccco2)c1",{},"[#6H2r5:1]>>[O:1]",null,-0.2056921537],[0.0974863873,196.1912645703,5,"completed",-4.680944,5.0,3,"C1=CCC(N(c2ccccc2)c2ccccc2)=C1","C1=CCC(N(C2=CCC=C2)C2=CC=CC2)=C1",{},"[c:0]1[ch:1][ch][c:3][c!r5:4][c!r5:5]1>>[c:0]1[CH2:1][c:3][c:4][c:5]1",null,-0.3529006922],[0.097122622,134.8290015345,5,"completed",-4.899628,5.0,3,"C(#Cc1ccc2ccc(C#CC3=CCC=C3)cc2c1)C1=CCC=C1","C(#Cc1ccc2ccc(C#CC3=CSCS3)cc2c1)C1=CSCS1",{},"[CH,ch:0]1=[C,c:1][C,c:2]=[CH,ch:3][*:4]1>>[S:0]1[*:1]=,:[*:2][S:3][*:4]1",null,-0.194555492],[0.0968680069,142.0387190181,5,"completed",-4.981968,5.0,4,"C1=CCC(Nc2cccc(NC3=CC=CC3)c2C2=CCC=C2)=C1","C1=CC(c2c(Nc3ccco3)cccc2Nc2ccco2)=CC1",{},"[#6H2r5:1]>>[O:1]",null,-0.1643212058],[0.0968175153,161.4825444312,5,"completed",-4.934404,5.0,4,"C1=CC(Nc2cc(C3=CCC=C3)cc(C3=CCC=C3)c2)=CC1","C1=CC(Nc2cc(C3=CCC=N3)cc(C3=CCC=N3)c2)=CC1",{},"[chr5,CH1r5:1]>>[n:1]",null,-0.1987798013],[0.0967433972,155.2634804601,5,"completed",-4.780212,5.0,3,"C1=CCC(N(C2=CC=CC2)c2ccccc2)=C1","C1=CCC(N(C2=CC=CC2)C2=CC=CC2)=C1",{},"[c:0]1[ch:1][ch][c:3][c!r5:4][c!r5:5]1>>[c:0]1[CH2:1][c:3][c:4][c:5]1",null,-0.2724266639],[0.0964925793,278.3759433859,5,"completed",-4.967892,5.0,4,"C1=CC(=C2C=C(NC3=CCC=C3)C(NC3=CCC=C3)=C2)C=C1","C1=CC(=C2C=C(NC3=NCC=C3)C(NC3=NCC=C3)=C2)C=C1",{},"[chr5,CH1r5:1]>>[n:1]",null,-0.293334114],[0.0962573933,125.1861373177,5,"completed",-5.134688,5.0,3,"C1=CCC(Nc2ccc3ccc(NC4=CC=CC4)cc3c2)=C1","C1=CN=C(Nc2ccc3ccc(NC4=NC=CC4)cc3c2)C1",{},"[chr5,CH1r5:1]>>[n:1]",null,-0.1275192733],[0.1492169317,132.9944243038,6,"completed",-4.808456,6.0,6,"C1=c2cc3cc4ccccc4cc3cc2=CC1","C1=Cc2cc3cc4c(cc3cc2C1)=CCC=4",{},"[c:0]1[ch:1][ch][c:3][c!r5:4][c!r5:5]1>>[c:0]1[CH2:1][c:3][c:4][c:5]1",null,-0.2435908246],[0.1491021094,105.6717038543,6,"completed",-4.96458,6.0,6,"C1=Cc2cc3cc4c(cc3cc2C1)=CCC=4","C1=Cc2cc3cc4cscc4cc3cc2C1",{},"[#6H2r5:1]>>[S:1]",null,-0.1419591893],[0.140725589,186.2505107047,6,"completed",-5.08786,6.0,6,"O=c1ccc2cc3cc4c(cc3cc2o1)=CCC=4","O=c1ccc2cc3cc4c(cc3cc2[nH]1)=CCC=4",{},"[o:1]>>[nH:1]",null,-0.1864442778],[0.1248074719,133.7783709735,6,"completed",-4.793828,6.0,6,"C1=Cc2cc3cc4c(cc3cc2C1)=CCC=4","C1=c2cc3cc4ccoc4cc3cc2=CC1",{},"[#6H2r5:1]>>[O:1]",null,-0.2526457726],[0.1239373497,102.7322826617,6,"completed",-4.736328,6.0,6,"C1=Cc2cc3cc4c(cc3cc2C1)=CCC=4","C1=c2cc3cc4ccsc4cc3cc2=CC1",{},"[#6H2r5:1]>>[S:1]",null,-0.274517778],[0.12207319,111.0663526268,6,"completed",-5.026128,6.0,6,"C1=Cc2cc3cc4c(cc3cc2C1)=CCC=4","C1=Cc2cc3cc4cocc4cc3cc2C1",{},"[#6H2r5:1]>>[O:1]",null,-0.1225140815],[0.1108346306,142.0911841385,6,"completed",-4.89604,6.0,6,"C1=Cc2cc3cc4c(cc3cc2C1)=CCC=4","C1=Nc2cc3cc4c(cc3cc2C1)=CCC=4",{},"[chr5,CH1r5:1]>>[n:1]",null,-0.2014292645],[0.1105832264,180.2196187648,6,"completed",-4.977276,6.0,6,"O=c1occc2cc3cc4c(cc3cc12)=CCC=4","O=c1[nH]ccc2cc3cc4c(cc3cc12)=CCC=4",{},"[o:1]>>[nH:1]",null,-0.1996474124],[0.1096355197,97.2716800496,6,"completed",-5.019964,6.0,6,"C1=c2cc3cc4ccccc4cc3cc2=CC1","C1=c2cc3cc4ccccc4cc3cc2=NC1",{},"[chr5,CH1r5:1]>>[n:1]",null,-0.1122524065],[0.1061549831,106.1683313528,6,"completed",-4.709004,6.0,6,"C1=Cc2cc3cc4c(cc3cc2C1)=CCC=4","C1=Cc2cc3cc4c[nH]cc4cc3cc2C1",{},"[#6H2r5:1]>>[NH:1]",null,-0.2935674912],[0.1022846402,89.3338587692,6,"completed",-5.058696,6.0,6,"C1=c2cc3cc4ccncc4cc3cc2=CC1","c1cc2cc3cc4cscc4cc3cc2cn1",{},"[#6H2r5:1]>>[S:1]",null,-0.0938961571],[0.1019848314,82.5303035747,6,"completed",-5.001288,6.0,6,"C1=c2cc3cc4cccnc4cc3cc2=CC1","c1cnc2cc3cc4cscc4cc3cc2c1",{},"[#6H2r5:1]>>[S:1]",null,-0.1076375394],[0.0988218915,77.2101799385,6,"completed",-4.898156,6.0,6,"C1=c2cc3cc4ccccc4cc3cc2=CC1","c1ccc2cc3cc4cscc4cc3cc2c1",{},"[#6H2r5:1]>>[S:1]",null,-0.1610108756],[0.097481732,155.3664791476,6,"completed",-4.9885,6.0,6,"O=c1ccoc2cc3cc4c(cc3cc12)=CCC=4","O=c1cc[nH]c2cc3cc4c(cc3cc12)=CCC=4",{},"[o:1]>>[nH:1]",null,-0.1738693341],[0.097208998,183.8303133203,6,"completed",-5.215096,6.0,6,"C1=c2cc3cc4ccccc4cc3cc2=CC1","O=c1occc2cc3cc4c(cc3cc12)=CCC=4",{},"[c:1]1[c:2][ch:3][ch:4][c:5][c:6]1>>[c:1]1[c:2][o:3][c:4](=O)[c:5][c:6]1",null,-0.2007103829],[0.0964013454,267.595321853,6,"completed",-5.094944,6.0,6,"c1ccc2cc3cc4c(cc3cc2c1)SCS4","c1ccc2cc3cc4c(cc3cc2c1)SSS4",{},"[#6H2r5:1]>>[S:1]",null,-0.2676187255],[0.095543773,143.523688116,6,"completed",-5.364228,6.0,3,"c1ccc2cc3cc4ccccc4cc3cc2c1","C1=Cc2cc3cc4ccccc4cc3cc2C1",{},"[c:0]1[ch:1][ch][c:3][c!r5:4][c!r5:5]1>>[c:0]1[CH2:1][c:3][c:4][c:5]1",null,-0.2341134398],[0.0955074765,147.2572082943,6,"completed",-4.839276,6.0,3,"C1=CC(c2ccc3ccc(C4=CCC=C4)cc3c2)=CC1","C1=C(c2ccc3ccc(C4=CSCS4)cc3c2)SCS1",{},"[CH,ch:0]1=[C,c:1][C,c:2]=[CH,ch:3][*:4]1>>[S:0]1[*:1]=,:[*:2][S:3][*:4]1",null,-0.2345067535],[0.0950884655,104.5541057746,6,"completed",-5.299644,6.0,6,"C1=c2cc3cc4ccccc4cc3cc2=CC1","c1ccc2cc3cc4c(cc3cc2c1)SCS4",{},"[CH,ch:0]1=[C,c:1][C,c:2]=[CH,ch:3][*:4]1>>[S:0]1[*:1]=,:[*:2][S:3][*:4]1",null,-0.1745332264],[0.0878083267,171.0865735801,6,"completed",-5.399464,6.0,6,"c1ccc2cc3cc4c(cc3cc2c1)SCS4","c1ccc2cc3cc4c(cc3cc2c1)SOS4",{},"[#6H2r5:1]>>[O:1]",null,-0.2705793274],[0.0875563057,123.3023991323,6,"completed",-5.407376,6.0,3,"C1=CC(C=Cc2cc(C=CC3=CCC=C3)cc(-c3ccccc3)c2)=CC1","C1=CC(C=Cc2cc(C=CC3=CCC=C3)cc(C3=CCC=C3)c2)=CC1",{},"[c:0]1[ch:1][ch][c:3][c!r5:4][c!r5:5]1>>[c:0]1[CH2:1][c:3][c:4][c:5]1",null,-0.2479892826],[0.0860999243,130.6388575467,6,"completed",-4.977368,6.0,6,"C1=Cc2cc3cc4c(cc3cc2C1)=CCC=4","C1=NCc2cc3cc4c(cc3cc21)=CCC=4",{},"[chr5,CH1r5:1]>>[n:1]",null,-0.156318357],[0.0832745729,143.7586365073,6,"completed",-5.447396,6.0,3,"C1=CC(C=Cc2ccc3ccc(C=CC4=CCC=C4)cc3c2)=CC1","C(=Cc1ccc2ccc(C=CC3=CCC=N3)cc2c1)C1=CCC=N1",{},"[chr5,CH1r5:1]>>[n:1]",null,-0.28249194],[0.0821799041,214.1095632246,6,"completed",-5.383732,6.0,6,"O=c1ccoc(N(C2=CCC=C2)C2=CCC=C2)c1","O=c1cc[nH]c(N(C2=CCC=C2)C2=CCC=C2)c1",{},"[o:1]>>[nH:1]",null,-0.2920441585],[0.0797954921,120.9593654993,6,"completed",-5.429916,6.0,3,"C1=CC(C=Cc2cc(C=CC3=CCC=C3)cc(-c3ccccc3)c2)=CC1","C1=CCC(c2cc(C=CC3=CCC=C3)cc(C=CC3=CCC=C3)c2)=C1",{},"[c:0]1[ch:1][ch][c:3][c!r5:4][c!r5:5]1>>[c:0]1[CH2:1][c:3][c:4][c:5]1",null,-0.2607009896],[0.0797574441,190.3753929578,6,"completed",-5.1794,6.0,6,"C1=c2cc3cc4ccccc4cc3cc2=CC1","O=c1ccoc2cc3cc4c(cc3cc12)=CCC=4",{},"[ch:1]1[c:2][c:3][ch:4][c:5][c:6]1>>[o:1]1[c:2][c:3][C:4](=O)[c:5][c:6]1",null,-0.198322784],[0.078936605,139.1688884529,6,"completed",-5.33028,6.0,3,"C1=CCC(C=Cc2cc(C=CC3=CC=CC3)cc(-c3ccccc3)c2)=C1","C1=CCC(C=Cc2cc(C=CC3=CC=CC3)cc(C3=CC=CC3)c2)=C1",{},"[c:0]1[ch:1][ch][c:3][c!r5:4][c!r5:5]1>>[c:0]1[CH2:1][c:3][c:4][c:5]1",null,-0.2129603952],[0.0787981859,88.9995145041,6,"completed",-5.16422,6.0,6,"C1=c2cc3cc4ccccc4cc3cc2=NC1","c1ccc2cc3cc4nscc4cc3cc2c1",{},"[#6H2r5:1]>>[S:1]",null,-0.0997084535],[0.0761121107,93.916190301,6,"completed",-5.113712,6.0,6,"C1=NC(c2cc(Nc3ccccc3)cc(Nc3ccccc3)c2)=CC1","c1ccc(Nc2cc(Nc3ccccc3)cc(-c3cscn3)c2)cc1",{},"[#6H2r5:1]>>[S:1]",null,-0.0944054028],[0.0755428552,103.7960114821,6,"completed",-5.137264,6.0,6,"C1=CC(c2cc(Nc3ccccc3)cc(Nc3ccccc3)c2)=NC1","c1ccc(Nc2cc(Nc3ccccc3)cc(-c3ccsn3)c2)cc1",{},"[#6H2r5:1]>>[S:1]",null,-0.1070234964],[0.0749497787,131.3306649463,6,"completed",-5.619528,6.0,3,"C(#Cc1ccc2ccc(C#CC3=CCC=C3)cc2c1)C1=CCC=C1","C(#Cc1ccc2ccc(C#CC3=CCC=N3)cc2c1)C1=CCC=N1",{},"[chr5,CH1r5:1]>>[n:1]",null,-0.3866565938],[0.0738645616,147.0610087599,6,"completed",-5.304612,6.0,3,"C1=CCC(C=Cc2cc(C=CC3=CC=CC3)cc(-c3ccccc3)c2)=C1","C1=CCC(C=Cc2cc(C=CC3=CC=CC3)cc(C3=CCC=C3)c2)=C1",{},"[c:0]1[ch:1][ch][c:3][c!r5:4][c!r5:5]1>>[c:0]1[CH2:1][c:3][c:4][c:5]1",null,-0.2052834988],[0.0738299189,154.6010133137,6,"completed",-5.119876,6.0,5,"C1=CC(C=CC2=CCC(C3=CC(C=CC4=CCC=C4)=CC3)=C2)=CC1","C(=CC1=CCC=N1)C1=CCC(C2=CC(C=CC3=CCC=N3)=CC2)=C1",{},"[chr5,CH1r5:1]>>[n:1]",null,-0.1552258047],[0.0737983466,133.0568038191,6,"completed",-4.860804,6.0,3,"C(#Cc1cc(C2=CCC=C2)cc(C2=CCC=C2)c1)c1ccccc1","C(#Cc1cc(C2=CSCS2)cc(C2=CSCS2)c1)c1ccccc1",{},"[CH,ch:0]1=[C,c:1][C,c:2]=[CH,ch:3][*:4]1>>[S:0]1[*:1]=,:[*:2][S:3][*:4]1",null,-0.2138675501],[0.0731780026,158.7106851235,6,"completed",-5.32844,6.0,3,"C(=Cc1ccc2ccc(C=Cc3ccccc3)cc2c1)c1ccccc1","C1=CCC(C=Cc2ccc3ccc(C=CC4=CC=CC4)cc3c2)=C1",{},"[c:0]1[ch:1][ch][c:3][c!r5:4][c!r5:5]1>>[c:0]1[CH2:1][c:3][c:4][c:5]1",null,-0.2252990236],[0.0729862632,226.7744593944,6,"completed",-4.866508,6.0,6,"c1ccc2cc3cc4c(cc3cc2c1)OCO4","C1=c2cc3cc4c(cc3cc2=CC1)OCO4",{},"[c:0]1[ch:1][ch][c:3][c!r5:4][c!r5:5]1>>[c:0]1[CH2:1][c:3][c:4][c:5]1",null,-0.2795366297],[0.0726777395,108.4228634091,6,"completed",-4.848752,6.0,6,"C1=c2cc3cc4ccccc4cc3cc2=CC1","C1=c2cc3cc4cccnc4cc3cc2=CC1",{},"[ch&r6:0]>>[nr6:0]",null,-0.2066084231],[0.0723374446,142.6707826369,6,"completed",-4.876812,6.0,3,"C(#Cc1cccc(C2=CCC=C2)c1)c1cccc(C2=CCC=C2)c1","C(#Cc1cccc(C2=CSCS2)c1)c1cccc(C2=CSCS2)c1",{},"[CH,ch:0]1=[C,c:1][C,c:2]=[CH,ch:3][*:4]1>>[S:0]1[*:1]=,:[*:2][S:3][*:4]1",null,-0.2115733089],[0.0719148313,89.7256661112,6,"completed",-4.815632,6.0,6,"C1=c2cc3cc4ccncc4cc3cc2=CC1","c1cc2cc3cc4c[nH]cc4cc3cc2cn1",{},"[#6H2r5:1]>>[NH:1]",null,-0.2183451929],[0.0716503852,89.169327697,6,"completed",-5.175536,6.0,6,"C1=CN=C(c2cc(Nc3ccccc3)cc(Nc3ccccc3)c2)C1","c1ccc(Nc2cc(Nc3ccccc3)cc(-c3nccs3)c2)cc1",{},"[#6H2r5:1]>>[S:1]",null,-0.1036675252],[0.0711892705,110.3984718495,6,"completed",-5.21206,6.0,6,"C1=CC(c2cc(Nc3ccccc3)cc(Nc3ccccc3)c2)=NC1","c1ccc(Nc2cc(Nc3ccccc3)cc(-c3ccon3)c2)cc1",{},"[#6H2r5:1]>>[O:1]",null,-0.1354288372],[0.0708404215,148.0969803985,6,"completed",-5.231472,6.0,4,"C1=CCC(c2cc(NC3=CCC=N3)cc(C3=CC=CC3)c2)=C1","C1=CCC(c2cc(C3=CC=CC3)nc(NC3=CCC=N3)n2)=C1",{},"[ch&r6:0]>>[nr6:0]",null,-0.1743625824],[0.0707066389,133.7372342499,6,"completed",-5.416576,6.0,3,"C(=Cc1ccc2ccc(C=Cc3ccccc3)cc2c1)c1ccccc1","C1=CC(C=Cc2ccc3ccc(C=CC4=CCC=C4)cc3c2)=CC1",{},"[c:0]1[ch:1][ch][c:3][c!r5:4][c!r5:5]1>>[c:0]1[CH2:1][c:3][c:4][c:5]1",null,-0.2588312695],[0.0701399522,162.6989427488,6,"completed",-5.615848,6.0,6,"c1ccc2cc3cc4c(cc3cc2c1)OCO4","c1ccc2cc3cc4c(cc3cc2c1)OSO4",{},"[#6H2r5:1]>>[S:1]",null,-0.3960549633],[0.0700536538,94.472687804,6,"completed",-5.210312,6.0,6,"C1=NC=C(c2cc(Nc3ccccc3)cc(Nc3ccccc3)c2)C1","c1ccc(Nc2cc(Nc3ccccc3)cc(-c3cncs3)c2)cc1",{},"[#6H2r5:1]>>[S:1]",null,-0.12201545],[0.0697938431,173.1040069845,6,"completed",-5.49496,6.0,6,"C1=CC(C=CC2=CC(=C3C=CN=C3)C=C2C=CC2=CCC=C2)=CC1","C1=CC(=C2C=C(C=CC3=CCC=N3)C(C=CC3=CCC=N3)=C2)C=N1",{},"[chr5,CH1r5:1]>>[n:1]",null,-0.3261928326],[0.0693491881,128.6792721174,6,"completed",-5.41032,6.0,3,"C1=Cc2c(cccc2Nc2cccc3c2C=CC3)C1","C1=NCc2cccc(Nc3cccc4c3C=NC4)c21",{},"[chr5,CH1r5:1]>>[n:1]",null,-0.2524769717],[0.06929625,151.2019229805,6,"completed",-5.138644,6.0,3,"C1=CCC(Nc2cccc(NC3=CC=CC3)c2-c2ccccc2)=C1","C1=CN=C(Nc2cccc(NC3=NC=CC3)c2-c2ccccc2)C1",{},"[chr5,CH1r5:1]>>[n:1]",null,-0.1536026279],[0.0692851487,136.8202198782,6,"completed",-5.25208,6.0,3,"c1ccc2cc(Nc3cc4ccccc4cn3)ncc2c1","C1=Cc2cc(Nc3cc4c(cn3)CC=C4)ncc2C1",{},"[c:0]1[ch:1][ch][c:3][c!r5:4][c!r5:5]1>>[c:0]1[CH2:1][c:3][c:4][c:5]1",null,-0.1733570088],[0.0692643894,120.1907159988,6,"completed",-5.558624,6.0,4,"C1=CC(c2cc(Nc3ccccc3)cc(C3=CCC=C3)n2)=CC1","C1=CC(c2nc(Nc3ccccc3)nc(C3=CCC=C3)n2)=CC1",{},"[ch&r6:0]>>[nr6:0]",null,-0.3427979509],[0.0687605365,132.1731484624,6,"completed",-4.935048,6.0,6,"C1=CC(=C2C=C(C=CC3=CCC=C3)C(C=CC3=CCC=C3)=C2)C=C1","C1=CC(=C2C=C(C=CC3=CSCS3)C(C=CC3=CSCS3)=C2)C=C1",{},"[CH,ch:0]1=[C,c:1][C,c:2]=[CH,ch:3][*:4]1>>[S:0]1[*:1]=,:[*:2][S:3][*:4]1",null,-0.1755056429],[0.068633621,83.2810281412,6,"completed",-4.756384,6.0,6,"C1=c2cc3cc4cccnc4cc3cc2=CC1","c1cnc2cc3cc4c[nH]cc4cc3cc2c1",{},"[#6H2r5:1]>>[NH:1]",null,-0.254540739],[0.0680310725,264.1050768477,6,"completed",-5.031648,6.0,5,"C1=CC(C=CC2=CCC(C3=CC(C=CC4=CCC=C4)=CC3)=C2)=CC1","C(=CC1=COCO1)C1=CCC(C2=CC(C=CC3=COCO3)=CC2)=C1",{},"[CH,ch:0]1=[C,c:1][C,c:2]=[CH,ch:3][*:4]1>>[O:0]1[*:1]=,:[*:2][O:3][*:4]1",null,-0.2684041162],[0.06794172,81.6836480861,6,"completed",-4.960348,6.0,6,"C1=c2cc3cc4ccccc4cc3cc2=CC1","c1ccc2cc3cc4cocc4cc3cc2c1",{},"[#6H2r5:1]>>[O:1]",null,-0.127391256],[0.0672736422,157.5311572539,6,"completed",-5.178112,6.0,3,"C1=Cc2ccc(Nc3ccc4c(c3)CC=C4)cc2C1","C1=Cc2cnc(Nc3cc4c(cn3)C=CC4)cc2C1",{},"[ch&r6:0]>>[nr6:0]",null,-0.166750691],[0.0663126973,152.3756776528,6,"completed",-5.292652,6.0,3,"C(=Cc1ccccc1)C1=CCC=C1C1=CCC=C1C=Cc1ccccc1","C1=CC(C=CC2=CCC=C2C2=CCC=C2C=CC2=CCC=C2)=CC1",{},"[c:0]1[ch:1][ch][c:3][c!r5:4][c!r5:5]1>>[c:0]1[CH2:1][c:3][c:4][c:5]1",null,-0.2034811926],[0.0661720796,136.6829211349,6,"completed",-5.19044,6.0,4,"C1=CC(Nc2nc(C3=CCC=C3)cc(C3=CCC=C3)n2)=CC1","C1=CC(c2cc(C3=CCC=C3)nc(NC3=CCC=N3)n2)=CC1",{},"[chr5,CH1r5:1]>>[n:1]",null,-0.1506324128],[0.066121532,143.8315908002,6,"completed",-5.319792,6.0,6,"O=c1cccc(N(C2=CCC=C2)C2=CCC=C2)o1","O=c1cccc(N(C2=CCC=C2)C2=CCC=C2)[nH]1",{},"[o:1]>>[nH:1]",null,-0.2106150586],[0.065962845,159.013173269,6,"completed",-5.451812,6.0,3,"C(=Cc1ccccc1)C1=CCC=C1C1=CCC=C1C=Cc1ccccc1","C(=Cc1ccccn1)C1=CCC=C1C1=CCC=C1C=Cc1ccccn1",{},"[ch&r6:0]>>[nr6:0]",null,-0.2931438454],[0.0657165855,148.9380099428,6,"completed",-5.43976,6.0,3,"C(#Cc1ccc2ccc(C#Cc3ccccc3)cc2c1)c1ccccc1","C(#Cc1ccc2ccc(C#CC3=CC=CC3)cc2c1)C1=CC=CC1",{},"[c:0]1[ch:1][ch][c:3][c!r5:4][c!r5:5]1>>[c:0]1[CH2:1][c:3][c:4][c:5]1",null,-0.28061823],[0.0654598312,162.3920628563,6,"completed",-5.127972,6.0,6,"O=c1occc2cc3cc4c(cc3cc12)=CCC=4","O=c1occc2cc3cc4c[nH]cc4cc3cc12",{},"[#6H2r5:1]>>[NH:1]",null,-0.1635682553],[0.0651103392,285.7696328732,6,"completed",-5.162748,6.0,3,"C1=CC(C=Cc2ccc3ccc(C=CC4=CCC=C4)cc3c2)=CC1","C(=Cc1ccc2ccc(C=CC3=COCO3)cc2c1)C1=COCO1",{},"[CH,ch:0]1=[C,c:1][C,c:2]=[CH,ch:3][*:4]1>>[O:0]1[*:1]=,:[*:2][O:3][*:4]1",null,-0.289125519],[0.0643478143,112.4718036041,6,"completed",-5.06486,6.0,3,"C1=c2ccccc2=C(NC2=c3ccccc3=CC2)C1","c1ccc2c(c1)=NCC=2NC1=c2ccccc2=NC1",{},"[chr5,CH1r5:1]>>[n:1]",null,-0.1151302228],[0.0642524225,129.5837351778,6,"completed",-5.222548,6.0,3,"C1=CCC(c2cccc(Nc3cccc(C4=CC=CC4)c3)c2)=C1","c1cc(Nc2cccc(-c3cccs3)c2)cc(-c2cccs2)c1",{},"[#6H2r5:1]>>[S:1]",null,-0.1554051815],[0.0640876202,181.0623989138,6,"completed",-4.728876,6.0,3,"C1=CC(C=Cc2ccc(C=CC3=CCC=C3)c3ccccc23)=CC1","C1=CC(C=CC2=c3ccccc3=C(C=CC3=CCC=C3)C2)=CC1",{},"[c:0]1[ch:1][ch][c:3][c!r5:4][c!r5:5]1>>[c:0]1[CH2:1][c:3][c:4][c:5]1",null,-0.3166587655],[0.0638489041,168.374795249,6,"completed",-5.46644,6.0,5,"C(#CC1=CC(C2=CCC(C#CC3=CC=CC3)=C2)=CC1)C1=CC=CC1","C(#CC1=NC=CC1)C1=CC(C2=CCC(C#CC3=NC=CC3)=C2)=CC1",{},"[chr5,CH1r5:1]>>[n:1]",null,-0.3068328955],[0.0636673802,215.1427550349,6,"completed",-5.16928,6.0,3,"C1=CC(C2=C(C=Cc3ccccc3)CC=C2)=C(C=Cc2ccccc2)C1","C1=CC(C2=C(C=Cc3ccccn3)CC=C2)=C(C=Cc2ccccn2)C1",{},"[ch&r6:0]>>[nr6:0]",null,-0.2205408512],[0.0636350719,206.6922138404,6,"completed",-5.516856,6.0,6,"c1ccc2cc3cc4c(cc3cc2c1)OCO4","c1ccc2cc3cc4c(cc3cc2c1)ONO4",{},"[#6H2r5:1]>>[NH:1]",null,-0.3575869746],[0.0635155262,84.1374371617,6,"completed",-5.15134,6.0,3,"c1ccc(Nc2cccc(Nc3ccccc3)c2)cc1","c1ccc(Nc2cccc(Nc3ccccn3)c2)nc1",{},"[ch&r6:0]>>[nr6:0]",null,-0.0914912464],[0.063476028,167.5263953871,6,"completed",-4.707624,6.0,3,"C(=Cc1cccc2ccccc12)c1cccc2ccccc12","C(=CC1=c2ccccc2=CC1)C1=c2ccccc2=CC1",{},"[c:0]1[ch:1][ch][c:3][c!r5:4][c!r5:5]1>>[c:0]1[CH2:1][c:3][c:4][c:5]1",null,-0.3217218777],[0.0633382335,152.9099015214,6,"completed",-5.54556,6.0,5,"C1=CC(C=CC2=NCC(C3=CC(C=CC4=CCC=C4)=NC3)=C2)=CC1","C(=CC1=NCC(C2=CC(C=CC3=CCC=N3)=NC2)=C1)C1=CCC=N1",{},"[chr5,CH1r5:1]>>[n:1]",null,-0.3473586873],[0.0630860028,143.8690119835,6,"completed",-5.224388,6.0,4,"C1=CC(C2=CC(NC3=CCC(C4=CCC=C4)=C3)=CC2)=CC1","C1=CC(C2=CC(NC3=NCC(C4=CCC=C4)=C3)=NC2)=CC1",{},"[chr5,CH1r5:1]>>[n:1]",null,-0.168165859],[0.0630035404,201.5162394241,6,"completed",-5.833888,6.0,6,"c1ccc2cc3cc4c(cc3cc2c1)OCO4","c1ccc2cc3cc4c(cc3cc2c1)OOO4",{},"[#6H2r5:1]>>[O:1]",null,-0.5518321095],[0.0629959392,221.436985665,6,"completed",-5.478768,6.0,6,"C1=c2cc3cc4ccccc4cc3cc2=CC1","c1ccc2cc3cc4c(cc3cc2c1)OCO4",{},"[CH,ch:0]1=[C,c:1][C,c:2]=[CH,ch:3][*:4]1>>[O:0]1[*:1]=,:[*:2][O:3][*:4]1",null,-0.3454450543],[0.0629055126,159.519339892,6,"completed",-5.093196,6.0,6,"O=c1ccoc2cc3cc4c(cc3cc12)=CCC=4","O=c1ccoc2cc3cc4c[nH]cc4cc3cc12",{},"[#6H2r5:1]>>[NH:1]",null,-0.159590426],[0.062775446,143.4936671192,6,"completed",-5.106904,6.0,4,"C1=CCC(Nc2cccc(NC3=CC=CC3)c2C2=CCC=C2)=C1","C1=CC(c2c(NC3=NC=CC3)cccc2NC2=NC=CC2)=CC1",{},"[chr5,CH1r5:1]>>[n:1]",null,-0.1435750273],[0.0626693385,156.0396297745,6,"completed",-4.94802,6.0,4,"C1=CC(C2=CC(NC3=CCC(C4=CCC=C4)=C3)=CC2)=CC1","C1=NCC=C1C1=CC(NC2=CCC(C3=CCN=C3)=C2)=CC1",{},"[chr5,CH1r5:1]>>[n:1]",null,-0.1888553601],[0.0623652428,186.8534543157,6,"completed",-5.39146,6.0,6,"C1=CC(=C2C=C(C=CC3=CCC=C3)C(C=CC3=CCC=C3)=C2)N=C1","C1=CC(=C2C=C(C=CC3=CCC=N3)C(C=CC3=CCC=N3)=C2)N=C1",{},"[chr5,CH1r5:1]>>[n:1]",null,-0.2766571703],[0.0623056954,155.1503166311,6,"completed",-5.129812,6.0,4,"C1=CC(C2=CCC(NC3=CC(C4=CCC=C4)=CC3)=C2)=CC1","C1=CC(C2=CCC(NC3=NC(C4=CCC=C4)=CC3)=N2)=CC1",{},"[chr5,CH1r5:1]>>[n:1]",null,-0.1565474716],[0.0619553011,124.3697190068,6,"completed",-5.38594,6.0,3,"c1ccc2cc3cc4ccccc4cc3cc2c1","c1ccc2cc3cc4ncccc4cc3cc2c1",{},"[ch&r6:0]>>[nr6:0]",null,-0.2356502747],[0.0617464371,86.4698990553,6,"completed",-4.942776,6.0,6,"C1=c2cc3cc4ccccc4cc3cc2=NC1","c1ccc2cc3cc4n[nH]cc4cc3cc2c1",{},"[#6H2r5:1]>>[NH:1]",null,-0.1399626474],[0.0614947076,158.9543103153,6,"completed",-5.157964,6.0,5,"C1=CC(C=CC2=CC(C3=CCC(C=CC4=CCC=C4)=C3)=CC2)=CC1","C(=CC1=CCC=N1)C1=CC(C2=CCC(C=CC3=CCC=N3)=C2)=CC1",{},"[chr5,CH1r5:1]>>[n:1]",null,-0.1640511724],[0.0614803039,85.778622939,6,"completed",-5.201572,6.0,6,"C1=CN=C(c2cc(Nc3ccccc3)cc(Nc3ccccc3)c2)C1","c1ccc(Nc2cc(Nc3ccccc3)cc(-c3ncco3)c2)cc1",{},"[#6H2r5:1]>>[O:1]",null,-0.1114147164],[0.0612073032,176.5202575837,6,"completed",-5.22448,6.0,3,"C(#Cc1ccc2ccc(C#CC3=CCC=C3)cc2c1)C1=CCC=C1","C(#Cc1ccc2ccc(C#Cc3cc[nH]c3)cc2c1)c1cc[nH]c1",{},"[#6H2r5:1]>>[NH:1]",null,-0.1968554897],[0.0610875978,158.3635255431,6,"completed",-4.912784,6.0,3,"C1=c2ccc(Nc3ccc4c(c3)=CCC=4)cc2=CC1","c1cc2cocc2cc1Nc1ccc2cocc2c1",{},"[#6H2r5:1]>>[O:1]",null,-0.2055563749],[0.0608410649,146.8325094955,6,"completed",-4.73918,6.0,6,"c1ccc2cc3cc4c(cc3cc2c1)SCS4","C1=c2cc3cc4c(cc3cc2=CC1)SCS4",{},"[c:0]1[ch:1][ch][c:3][c!r5:4][c!r5:5]1>>[c:0]1[CH2:1][c:3][c:4][c:5]1",null,-0.2921530615],[0.0607701247,227.3722377136,6,"completed",-5.386584,6.0,3,"C(#Cc1ccccc1C1=CCC=C1)c1ccccc1C1=CCC=C1","C(#CC1=CCC=C1C1=CCC=C1)C1=CCC=C1C1=CCC=C1",{},"[c:0]1[ch:1][ch][c:3][c!r5:4][c!r5:5]1>>[c:0]1[CH2:1][c:3][c:4][c:5]1",null,-0.3032194339],[0.0604290308,112.4261654852,6,"completed",-5.171488,6.0,3,"C1=CC(Nc2ccc3ccc(NC4=CCC=C4)cc3c2)=CC1","C1=NCC=C1Nc1ccc2ccc(NC3=CCN=C3)cc2c1",{},"[chr5,CH1r5:1]>>[n:1]",null,-0.1230601658],[0.0603171248,96.131159436,6,"completed",-5.207552,6.0,6,"C1=NCC=C1c1cc(Nc2ccccc2)cc(Nc2ccccc2)c1","c1ccc(Nc2cc(Nc3ccccc3)cc(-c3cnsc3)c2)cc1",{},"[#6H2r5:1]>>[S:1]",null,-0.1221034063],[0.0602746017,86.6646205899,6,"completed",-5.140852,6.0,3,"C1=CCC(c2cc(Nc3ccccc3)cc(Nc3ccccc3)c2)=C1","c1ccc(Nc2cc(Nc3ccccc3)cc(-c3ccco3)c2)cc1",{},"[#6H2r5:1]>>[O:1]",null,-0.0912606736],[0.0600658922,206.0348002834,6,"completed",-5.021528,6.0,6,"C1=CCC(NC2=CC(=C3C=CC=C3)C=C2NC2=CC=CC2)=C1","C1=CC(=C2C=C(NC3=NC=CC3)C(NC3=NC=CC3)=C2)C=C1",{},"[chr5,CH1r5:1]>>[n:1]",null,-0.2132315356],[0.060045158,117.5019157165,6,"completed",-4.962004,6.0,4,"C1=CC(NC2=CCC(C3=CC(NC4=CCC=C4)=CC3)=C2)=CC1","C1=NCC=C1NC1=CCC(C2=CC(NC3=CCN=C3)=CC2)=C1",{},"[chr5,CH1r5:1]>>[n:1]",null,-0.1521108781],[0.0596787275,195.424909584,6,"completed",-5.26864,6.0,6,"C1=c2cc3cc4ccccc4cc3cc2=CC1","O=c1ccc2cc3cc4c(cc3cc2o1)=CCC=4",{},"[c:1]1[c:2][ch:3][ch:4][c:5][c:6]1>>[c:1]1[c:2][o:3][c:4](=O)[c:5][c:6]1",null,-0.2283116852],[0.0596729349,157.7789514212,6,"completed",-4.729704,6.0,4,"C1=CC(C2=CC(NC3=CCC(C4=CCC=C4)=C3)=CC2)=CC1","C1=CC(C2=NC(NC3=CCC(C4=CCC=C4)=N3)=CC2)=CC1",{},"[chr5,CH1r5:1]>>[n:1]",null,-0.3034510999],[0.0596695638,181.4686733003,6,"completed",-5.575828,6.0,5,"C(#CC1=NC(C2=CCC(C#CC3=CC=CC3)=N2)=CC1)C1=CC=CC1","C(#CC1=NC(C2=CCC(C#CC3=NC=CC3)=N2)=CC1)C1=NC=CC1",{},"[chr5,CH1r5:1]>>[n:1]",null,-0.3793058124],[0.0596532537,218.5621729267,6,"completed",-5.513728,6.0,6,"C1=CC(=C2C=C(C=CC3=NC=CC3)C(C=CC3=NC=CC3)=C2)C=C1","C1=CC(=C2C=C(C=CC3=NC=CC3)C(C=CC3=NC=CC3)=C2)N=C1",{},"[chr5,CH1r5:1]>>[n:1]",null,-0.362826603],[0.0593623128,150.5638249621,6,"completed",-5.237452,6.0,6,"C(#Cc1cccs1)c1cccc(-c2cccc(C#Cc3cccs3)c2)c1","C(#Cc1cccs1)C1=CCC(C2=CC(C#Cc3cccs3)=CC2)=C1",{},"[c:0]1[ch:1][ch][c:3][c!r5:4][c!r5:5]1>>[c:0]1[CH2:1][c:3][c:4][c:5]1",null,-0.1786814512],[0.0593598283,107.3589025067,6,"completed",-5.074336,6.0,4,"C1=CCC(c2cc(NC3=CCC=N3)cc(C3=CC=CC3)c2)=C1","C1=NC(Nc2cc(-c3cccs3)cc(-c3cccs3)c2)=CC1",{},"[#6H2r5:1]>>[S:1]",null,-0.108851587],[0.0593587006,94.9934714437,6,"completed",-5.131284,6.0,3,"c1ccc(Nc2cc(Nc3ccccc3)cc(-c3ccccc3)c2)cc1","c1ccc(Nc2cc(Nc3ccccc3)cc(-c3ccccn3)c2)cc1",{},"[ch&r6:0]>>[nr6:0]",null,-0.0974849581],[0.0593040545,167.7345422744,6,"completed",-5.284188,6.0,3,"C(#Cc1ccccc1C1=CC=CC1)c1ccccc1C1=CC=CC1","C(#CC1=CCC=C1C1=CC=CC1)C1=CCC=C1C1=CC=CC1",{},"[c:0]1[ch:1][ch][c:3][c!r5:4][c!r5:5]1>>[c:0]1[CH2:1][c:3][c:4][c:5]1",null,-0.2115614193],[0.1079799021,81.3017260986,7,"completed",-4.937164,7.0,7,"C1=c2cc3cc4ccsc4cc3cc2=CC1","c1cc2cc3cc4cocc4cc3cc2s1",{},"[#6H2r5:1]>>[O:1]",null,-0.1400092729],[0.1078846843,108.1009088824,7,"completed",-5.194948,7.0,7,"C1=Cc2cc3cc4c(cc3cc2C1)C=CC4","c1cc2cc3cc4sccc4cc3cc2s1",{},"[#6H2r5:1]>>[S:1]",null,-0.1268984501],[0.1078846843,96.7953487008,7,"completed",-5.19642,7.0,7,"C1=Cc2cc3cc4c(cc3cc2C1)CC=C4","c1cc2cc3cc4ccsc4cc3cc2s1",{},"[#6H2r5:1]>>[S:1]",null,-0.1180033032],[0.0870658241,76.1386612202,7,"completed",-4.874236,7.0,7,"C1=c2cc3cc4ccsc4cc3cc2=CC1","c1cc2cc3cc4cscc4cc3cc2s1",{},"[#6H2r5:1]>>[S:1]",null,-0.1754197644],[0.0855733447,83.4018012365,7,"completed",-5.00874,7.0,7,"c1cc2cc3cc4cscc4cc3cc2s1","c1nc2cc3cc4cscc4cc3cc2s1",{},"[chr5,CH1r5:1]>>[n:1]",null,-0.1050560344],[0.085098312,88.4883913936,7,"completed",-5.072772,7.0,7,"c1cc2cc3cc4cocc4cc3cc2s1","c1nc2cc3cc4cocc4cc3cc2s1",{},"[chr5,CH1r5:1]>>[n:1]",null,-0.0905177539],[0.081947633,111.0717750169,7,"completed",-5.437276,7.0,7,"c1ccc2cc3cc4sccc4cc3cc2c1","c1ccc2cc3cc4sncc4cc3cc2c1",{},"[chr5,CH1r5:1]>>[n:1]",null,-0.2609155769],[0.0814914369,85.3654155707,7,"completed",-5.138828,7.0,7,"c1cc2cc3cc4cocc4cc3cc2s1","c1occ2cc3cc4sncc4cc3cc12",{},"[chr5,CH1r5:1]>>[n:1]",null,-0.089587861],[0.0799316942,79.8758943747,7,"completed",-5.073416,7.0,7,"c1cc2cc3cc4cscc4cc3cc2s1","c1scc2cc3cc4sncc4cc3cc12",{},"[chr5,CH1r5:1]>>[n:1]",null,-0.0820149129],[0.0781645942,104.807267329,7,"completed",-4.94756,7.0,7,"C1=c2cc3cc4ccoc4cc3cc2=CC1","c1cc2cc3cc4cscc4cc3cc2o1",{},"[#6H2r5:1]>>[S:1]",null,-0.1495699186],[0.0748674433,129.084516845,7,"completed",-5.438012,7.0,7,"C1=CCC(c2cc(C=CC3=CCC=C3)nc(C=CC3=CCC=C3)c2)=C1","C1=CC(C=Cc2cc(-c3cccs3)cc(C=CC3=CCC=C3)n2)=CC1",{},"[#6H2r5:1]>>[S:1]",null,-0.2695298637],[0.0745309458,116.0973128561,7,"completed",-5.262016,7.0,3,"c1ccc2cc3ccccc3cc2c1","c1ccc2cc3cc4ccccc4cc3cc2c1",{},"[cH&r6:1][cH&r6:2]>>[c:1]2cccc[c:2]2",null,-0.1622981403],[0.0741192705,139.3258840424,7,"completed",-5.41998,7.0,7,"C1=CC(C=Cc2cc(C=CC3=CCC=C3)cc(-c3ccsc3)c2)=CC1","C1=CC(C=Cc2cc(-c3ccsc3)cc(C=CC3=CCC=C3)n2)=CC1",{},"[ch&r6:0]>>[nr6:0]",null,-0.2637829224],[0.07406768,67.2853670942,7,"completed",-4.812688,7.0,7,"c1cc2cc3cc4cscc4cc3cc2[nH]1","c1scc2cc3cc4[nH]ncc4cc3cc12",{},"[chr5,CH1r5:1]>>[n:1]",null,-0.2120752966],[0.0739334358,146.984695612,7,"completed",-5.50784,7.0,7,"C1=Cc2cc3cc4ccccc4cc3cc2C1","C1=Cc2cc3cc4c(cc3cc2C1)CC=C4",{},"[c:0]1[ch:1][ch][c:3][c!r5:4][c!r5:5]1>>[c:0]1[CH2:1][c:3][c:4][c:5]1",null,-0.321104187],[0.0739334358,224.7445719762,7,"completed",-5.453376,7.0,7,"C1=Cc2cc3cc4ccccc4cc3cc2C1","C1=Cc2cc3cc4c(cc3cc2C1)C=CC4",{},"[c:0]1[ch:1][ch][c:3][c!r5:4][c!r5:5]1>>[c:0]1[CH2:1][c:3][c:4][c:5]1",null,-0.3342135176],[0.0739239399,116.7644496409,7,"completed",-5.395416,7.0,7,"C1=Nc2cc3cc4ccccc4cc3cc2C1","c1ccc2cc3cc4scnc4cc3cc2c1",{},"[#6H2r5:1]>>[S:1]",null,-0.2374795509],[0.0736775164,104.41353664,7,"completed",-5.179216,7.0,7,"C1=NCc2cc3cc4ccccc4cc3cc21","c1ccc2cc3cc4[nH]ncc4cc3cc2c1",{},"[#6H2r5:1]>>[NH:1]",null,-0.1182244569],[0.073425386,110.8961750525,7,"completed",-5.010948,7.0,7,"C1=c2cc3cc4ccoc4cc3cc2=CC1","c1cc2cc3cc4cocc4cc3cc2o1",{},"[#6H2r5:1]>>[O:1]",null,-0.1272155195],[0.071898268,101.7196825716,7,"completed",-5.155572,7.0,7,"C1=c2cc3cc4cnoc4cc3cc2=CC1","c1scc2cc3cc4oncc4cc3cc12",{},"[#6H2r5:1]>>[S:1]",null,-0.1089042467],[0.0709542254,72.6800005187,7,"completed",-4.876444,7.0,7,"c1cc2cc3cc4cocc4cc3cc2[nH]1","c1occ2cc3cc4[nH]ncc4cc3cc12",{},"[chr5,CH1r5:1]>>[n:1]",null,-0.1725434791],[0.0697277707,114.0624205786,7,"completed",-5.099544,7.0,7,"C1=c2cc3cc4ncoc4cc3cc2=CC1","c1nc2cc3cc4cscc4cc3cc2o1",{},"[#6H2r5:1]>>[S:1]",null,-0.1140628672],[0.0696396547,143.3527958272,7,"completed",-4.997332,7.0,7,"C1=c2cc3cc4c(cc3cc2=CC1)SCS4","c1c2c(cc3cc4c(cc13)SCS4)SCS2",{},"[CH,ch:0]1=[C,c:1][C,c:2]=[CH,ch:3][*:4]1>>[S:0]1[*:1]=,:[*:2][S:3][*:4]1",null,-0.1603588975],[0.0694712467,191.693489832,7,"completed",-5.414184,7.0,7,"O=c1ccc2cc3cc4cscc4cc3cc2[nH]1","O=c1ncc2cc3cc4cscc4cc3cc2[nH]1",{},"[ch&r6:0]>>[nr6:0]",null,-0.2917448733],[0.0679386449,193.1995203804,7,"completed",-5.168636,7.0,7,"O=c1ccc2cc3cc4c[nH]cc4cc3cc2[nH]1","O=c1ncc2cc3cc4c[nH]cc4cc3cc2[nH]1",{},"[ch&r6:0]>>[nr6:0]",null,-0.1990838917],[0.0669625779,136.0003784001,7,"completed",-5.524216,7.0,7,"C1=CC(C=Cc2cc(C=CC3=CCC=C3)cc(C3=CCC=N3)c2)=CC1","C1=CC(C=Cc2cc(C=CC3=CCC=C3)nc(C3=CCC=N3)n2)=CC1",{},"[ch&r6:0]>>[nr6:0]",null,-0.3266131016],[0.0664246401,131.3113332318,7,"completed",-5.445004,7.0,7,"C1=CCC(c2cc(C=CC3=CCC=C3)nc(C=CC3=CCC=C3)c2)=C1","C1=CC(C=Cc2cc(-c3ccco3)cc(C=CC3=CCC=C3)n2)=CC1",{},"[#6H2r5:1]>>[O:1]",null,-0.274893195],[0.0655465141,158.4002309449,7,"completed",-5.323012,7.0,7,"C1=CCC(C=Cc2cc(C3=CC=CC3)cc(C=CC3=CC=CC3)n2)=C1","C1=CCC(C=Cc2cc(-c3cccs3)cc(C=CC3=CC=CC3)n2)=C1",{},"[#6H2r5:1]>>[S:1]",null,-0.2223970902],[0.0654157412,107.2955443914,7,"completed",-5.220984,7.0,7,"c1cc2cc3cc4cocc4cc3cc2o1","c1occ2cc3cc4oncc4cc3cc12",{},"[chr5,CH1r5:1]>>[n:1]",null,-0.1366913556],[0.0649850829,77.5371119821,7,"completed",-4.707716,7.0,7,"C1=Cc2cc3cc4cocc4cc3cc2C1","c1cc2cc3cc4cocc4cc3cc2[nH]1",{},"[#6H2r5:1]>>[NH:1]",null,-0.2853357754],[0.064360229,136.3671640815,7,"completed",-4.926124,7.0,7,"C1=CC(C=Cc2cc(C=CC3=CCC=C3)cc(C3=CSCS3)c2)=CC1","C(=Cc1cc(C=CC2=CCN=C2)cc(C2=CSCS2)c1)C1=CCN=C1",{},"[chr5,CH1r5:1]>>[n:1]",null,-0.1827843169],[0.0639061734,121.9320076684,7,"completed",-4.931828,7.0,7,"C1=CC(C=Cc2cc(C3=CCC=C3)cc(C=CC3=CCC=C3)n2)=CC1","C1=CC(C=Cc2cc(C3=CSCS3)cc(C=CC3=CCC=C3)n2)=CC1",{},"[CH,ch:0]1=[C,c:1][C,c:2]=[CH,ch:3][*:4]1>>[S:0]1[*:1]=,:[*:2][S:3][*:4]1",null,-0.1694860085],[0.0635291997,107.9426966918,7,"completed",-5.230644,7.0,7,"C1=Cc2cc3cc4ccccc4cc3cc2C1","c1ccc2cc3cc4sccc4cc3cc2c1",{},"[#6H2r5:1]>>[S:1]",null,-0.1414739361],[0.0628525767,84.1710874471,7,"completed",-4.808456,7.0,7,"c1cc2cc3cc4cscc4cc3cc2[nH]1","c1nc2cc3cc4cscc4cc3cc2[nH]1",{},"[chr5,CH1r5:1]>>[n:1]",null,-0.220757208],[0.0627555506,154.8434455769,7,"completed",-5.461932,7.0,7,"C1=CCC(C=Cc2cc(C=CC3=CC=CC3)nc(C3=CCC=C3)n2)=C1","C1=CCC(C=Cc2cc(C=CC3=CC=CC3)nc(C3=CCC=N3)n2)=C1",{},"[chr5,CH1r5:1]>>[n:1]",null,-0.2969241169],[0.0626197117,156.3716593635,7,"completed",-5.087952,7.0,7,"O=c1cnc2cc3cc4c(cc3cc2[nH]1)=CCC=4","O=c1cnc2cc3cc4c[nH]cc4cc3cc2[nH]1",{},"[#6H2r5:1]>>[NH:1]",null,-0.1565989191],[0.0618650841,122.8473811243,7,"completed",-5.229356,7.0,4,"C1=CC(C2=CCC(NC3=CC(C4=CCC=C4)=CC3)=C2)=CC1","C1=CC(C2=NCC(NC3=CC(C4=CCC=C4)=NC3)=C2)=CC1",{},"[chr5,CH1r5:1]>>[n:1]",null,-0.1526127015],[0.0613813742,173.0474776061,7,"completed",-5.095864,7.0,4,"C1=CC(C2=C(NC3=C(C4=CCC=C4)C=CC3)CC=C2)=CC1","C1=CC(C2=C(NC3=C(C4=CCC=C4)C=NC3)CN=C2)=CC1",{},"[chr5,CH1r5:1]>>[n:1]",null,-0.1730716952],[0.0611331273,155.719974497,7,"completed",-5.342884,7.0,7,"O=c1[nH]ncc2cc3cc4c(cc3cc12)=CCC=4","O=c1[nH]ncc2cc3cc4cscc4cc3cc12",{},"[#6H2r5:1]>>[S:1]",null,-0.2305539043],[0.0609334538,201.9484222544,7,"completed",-5.424764,7.0,3,"C1=C(NC2=Cc3ccccc3C2)Cc2ccccc21","c1ccc2c(c1)CC(NC1=Nc3ccccc3C1)=N2",{},"[chr5,CH1r5:1]>>[n:1]",null,-0.3040793918],[0.0607222824,133.2802749422,7,"completed",-5.711804,7.0,7,"C1=CCC(c2cc(C=CC3=CCN=C3)cc(C=CC3=CCN=C3)c2)=C1","C1=CCC(c2nc(C=CC3=CCN=C3)cc(C=CC3=CCN=C3)n2)=C1",{},"[ch&r6:0]>>[nr6:0]",null,-0.4485227503],[0.0602588677,103.5074181421,7,"completed",-5.236072,7.0,6,"C1=c2cc3cc4cncnc4cc3cc2=CC1","c1ncc2cc3cc4cocc4cc3cc2n1",{},"[#6H2r5:1]>>[O:1]",null,-0.1406642254],[0.0598839329,94.6791802389,7,"completed",-5.272504,7.0,6,"C1=c2cc3cc4ccccc4cc3cc2=NC1","c1ccc2cc3cc4nocc4cc3cc2c1",{},"[#6H2r5:1]>>[O:1]",null,-0.1534450582],[0.0594839138,135.75611121,7,"completed",-4.838264,7.0,7,"C1=CCC(C=Cc2cc(C=CC3=CC=CC3)cc(C3=CSCS3)c2)=C1","C(=Cc1cccs1)c1cc(C=Cc2cccs2)cc(C2=CSCS2)c1",{},"[#6H2r5:1]>>[S:1]",null,-0.2280296718],[0.0593784068,94.670733903,7,"completed",-5.270756,7.0,7,"c1ccc(Nc2cc(Nc3ccccc3)cc(-c3cccs3)c2)cc1","c1ccc(Nc2cc(Nc3ccccc3)cc(-c3ccns3)c2)cc1",{},"[chr5,CH1r5:1]>>[n:1]",null,-0.1524787772],[0.0593636571,169.8098005721,7,"completed",-5.305992,7.0,7,"C1=CCC(C=Cc2cc(C3=CCC=C3)cc(C=CC3=CC=CC3)n2)=C1","C1=CCC(C=Cc2cc(-c3ccsc3)cc(C=CC3=CC=CC3)n2)=C1",{},"[#6H2r5:1]>>[S:1]",null,-0.2227720659],[0.0586878392,120.2832413501,7,"completed",-5.164312,7.0,7,"c1cc2cc3cc4cocc4cc3cc2o1","c1nc2cc3cc4cocc4cc3cc2o1",{},"[chr5,CH1r5:1]>>[n:1]",null,-0.1284317503],[0.0584005925,105.6062158758,7,"completed",-4.879664,7.0,3,"C1=CC(Nc2cccc(NC3=CCC=C3)c2)=CC1","C1=NC(Nc2cccc(NC3=CCC=N3)c2)=CC1",{},"[chr5,CH1r5:1]>>[n:1]",null,-0.1869255728],[0.0582699736,89.5679047887,7,"completed",-4.871016,7.0,7,"C1=c2cc3cc4nc[nH]c4cc3cc2=CC1","c1nc2cc3cc4cocc4cc3cc2[nH]1",{},"[#6H2r5:1]>>[O:1]",null,-0.1836162002],[0.0581304725,160.2385202037,7,"completed",-5.378488,7.0,7,"C1=CC(c2cc(C=Cc3cccs3)cc(C=Cc3cccs3)c2)=CC1","C1=CC(c2cc(C=Cc3cccs3)nc(C=Cc3cccs3)c2)=CC1",{},"[ch&r6:0]>>[nr6:0]",null,-0.2523462121],[0.0578271255,197.9565157311,7,"completed",-5.364412,7.0,7,"O=c1ccc2cc3cc4c[nH]cc4cc3cc2o1","O=c1ncc2cc3cc4c[nH]cc4cc3cc2o1",{},"[ch&r6:0]>>[nr6:0]",null,-0.2710064537],[0.0578101418,134.4257771366,7,"completed",-5.306176,7.0,7,"C1=CC(C=Cc2cc(C=CC3=CCC=C3)cc(-c3cc[nH]c3)c2)=CC1","C1=CC(C=Cc2cc(-c3cc[nH]c3)cc(C=CC3=CCC=C3)n2)=CC1",{},"[ch&r6:0]>>[nr6:0]",null,-0.1972294999],[0.0571970207,154.0262064534,7,"completed",-5.336444,7.0,7,"O=c1ccc2cc3cc4cscc4cc3cc2[nH]1","O=c1cnc2cc3cc4cscc4cc3cc2[nH]1",{},"[ch&r6:0]>>[nr6:0]",null,-0.2260926739],[0.0557421555,99.9979139803,7,"completed",-5.278484,7.0,7,"c1ccc(Nc2cc(Nc3ccccc3)cc(-c3ccco3)c2)cc1","c1ccc(Nc2cc(Nc3ccccc3)cc(-c3ccno3)c2)cc1",{},"[chr5,CH1r5:1]>>[n:1]",null,-0.1600290178],[0.0553969843,154.978947037,7,"completed",-5.3956,7.0,7,"C1=CCC(C=Cc2cc(C3=CC=CC3)cc(C=CC3=CC=CC3)n2)=C1","C1=CCC(c2cc(C=Cc3cccs3)nc(C=Cc3cccs3)c2)=C1",{},"[#6H2r5:1]>>[S:1]",null,-0.2585234234],[0.0551565067,262.5481581769,7,"completed",-4.70376,7.0,3,"C1=C(C2=CSCS2)SCS1","C(#Cc1ccccc1)C1=C(C2=C(C#Cc3ccccc3)SCS2)SCS1",{},"[ch&r6,CH1&r5:1]>>[*:1](-C#C-c1ccccc1)",null,-0.3819221685],[0.0550462546,147.8408822956,7,"completed",-5.80316,7.0,7,"C1=CC(C=Cc2cc3cc(C=CC4=CCC=C4)ncc3cn2)=CC1","C(=Cc1cc2cc(C=CC3=CCN=C3)ncc2cn1)C1=CCN=C1",{},"[chr5,CH1r5:1]>>[n:1]",null,-0.5139353845],[0.0548264095,98.1573024697,7,"completed",-5.171488,7.0,6,"C1=c2cc3cc4cncnc4cc3cc2=CC1","c1ncc2cc3cc4cscc4cc3cc2n1",{},"[#6H2r5:1]>>[S:1]",null,-0.1101772107],[0.0547675274,144.0317526761,7,"completed",-5.390908,7.0,7,"C1=CC(C=Cc2cc(C=CC3=CCC=C3)cc(C3=CCC=N3)c2)=CC1","C1=CC(C=Cc2cc(C3=CCC=N3)cc(C=CC3=CCC=C3)n2)=CC1",{},"[ch&r6:0]>>[nr6:0]",null,-0.2494245444],[0.0546565524,153.6385186866,7,"completed",-5.093104,7.0,7,"O=c1[nH]ncc2cc3cc4c(cc3cc12)=CCC=4","O=c1[nH]ncc2cc3cc4c[nH]cc4cc3cc12",{},"[#6H2r5:1]>>[NH:1]",null,-0.1537143334],[0.0545863653,71.3145168126,7,"completed",-5.271124,7.0,3,"c1cc2ccncc2cn1","c1ccc(Nc2cc3cc(Nc4ccccc4)ncc3cn2)cc1",{},"[ch&r6,CH1&r5:1]>>[*:1](-N-c1ccccc1)",null,-0.1394081696],[0.0544900892,157.7962488771,7,"completed",-5.675556,7.0,7,"C1=CCC(C=Cc2cc(C=CC3=CC=CC3)nc(C3=CCC=C3)n2)=C1","C1=CC(c2nc(C=CC3=CN=CC3)cc(C=CC3=CN=CC3)n2)=CC1",{},"[chr5,CH1r5:1]>>[n:1]",null,-0.4326885296],[0.0544303548,138.4138541304,7,"completed",-4.840656,7.0,7,"C1=CCC(C=Cc2cc(C=CC3=CC=CC3)cc(C3=CSCS3)c2)=C1","C(=Cc1ccco1)c1cc(C=Cc2ccco2)cc(C2=CSCS2)c1",{},"[#6H2r5:1]>>[O:1]",null,-0.228288101],[0.0536966017,141.8738937989,7,"completed",-5.546848,7.0,7,"C1=CCC(c2nc(C=CC3=CCC=C3)cc(C=CC3=CCC=C3)n2)=C1","C1=CCC(c2nc(C=CC3=CCC=N3)cc(C=CC3=CCC=N3)n2)=C1",{},"[chr5,CH1r5:1]>>[n:1]",null,-0.343464755],[0.0533382635,120.4954148527,7,"completed",-5.197432,7.0,7,"C1=Nc2cc3cc4ccccc4cc3cc2C1","c1ccc2cc3cc4[nH]cnc4cc3cc2c1",{},"[#6H2r5:1]>>[NH:1]",null,-0.1384583416],[0.0532873419,96.8701749292,7,"completed",-5.233956,7.0,7,"c1ccc(Nc2cc(Nc3ccccc3)cc(-c3ccc[nH]3)c2)cc1","c1ccc(Nc2cc(Nc3ccccc3)cc(-c3ccn[nH]3)c2)cc1",{},"[chr5,CH1r5:1]>>[n:1]",null,-0.1348202272],[0.052534885,177.3964083913,7,"completed",-5.352452,7.0,7,"C1=CC(C=Cc2cc(C=CC3=CCC=C3)cc(C3=COCO3)c2)=CC1","C1=CC(C=Cc2cc(C3=COCO3)cc(C=CC3=CCC=C3)n2)=CC1",{},"[ch&r6:0]>>[nr6:0]",null,-0.2503960298],[0.0523928484,83.7419622981,7,"completed",-4.953448,7.0,3,"C1=CC(Nc2cccc(-c3cccc(NC4=CCC=C4)c3)c2)=CC1","C1=NC(Nc2cccc(-c3cccc(NC4=CCC=N4)c3)c2)=CC1",{},"[chr5,CH1r5:1]>>[n:1]",null,-0.1324261519],[0.0523914841,119.2650469192,7,"completed",-5.427616,7.0,4,"C1=CCC(c2cc(Nc3ccccc3)cc(C3=CC=CC3)n2)=C1","c1ccc(Nc2cc(-c3ccco3)nc(-c3ccco3)c2)cc1",{},"[#6H2r5:1]>>[O:1]",null,-0.2584897497],[0.052329235,154.5679564941,7,"completed",-4.823728,7.0,4,"C1=CC(C2=C(NC3=C(C4=CCC=C4)C=CC3)CC=C2)=CC1","C1=CC(C2=C(NC3=C(C4=CCC=C4)N=CC3)CC=N2)=CC1",{},"[chr5,CH1r5:1]>>[n:1]",null,-0.247570394],[0.0519513023,92.5494097382,7,"completed",-5.310316,7.0,6,"C1=NC=C(c2cc(Nc3ccccc3)cc(Nc3ccccc3)c2)C1","C1=C(c2cc(Nc3ccccc3)cc(Nc3ccccc3)c2)CN=N1",{},"[chr5,CH1r5:1]>>[n:1]",null,-0.1738950113],[0.0515930787,163.8919609548,7,"completed",-5.357788,7.0,7,"C1=CC(c2cc(C=Cc3cccs3)cc(C=Cc3cccs3)c2)=CC1","C(=Cc1cccs1)c1cc(C=Cc2cccs2)cc(C2=CCC=N2)c1",{},"[chr5,CH1r5:1]>>[n:1]",null,-0.2437690604],[0.0514374423,138.8492098965,7,"completed",-5.308292,7.0,7,"O=c1nc[nH]c2cc3cc4c(cc3cc12)=CCC=4","O=c1nc[nH]c2cc3cc4cscc4cc3cc12",{},"[#6H2r5:1]>>[S:1]",null,-0.2013405725],[0.0514005908,122.3422296779,7,"completed",-5.147844,7.0,7,"O=c1cc[nH]c2cc3cc4c(cc3cc12)=CCC=4","O=c1cc[nH]c2cc3cc4cscc4cc3cc12",{},"[#6H2r5:1]>>[S:1]",null,-0.1268434265],[0.0513777125,117.2153576226,7,"completed",-4.923456,7.0,3,"C1=CC(Nc2cccc(NC3=CCC=C3)c2-c2ccccc2)=CC1","C1=NC(Nc2cccc(NC3=CCC=N3)c2-c2ccccc2)=CC1",{},"[chr5,CH1r5:1]>>[n:1]",null,-0.1703280781],[0.0512741601,304.9284494111,7,"completed",-5.34224,7.0,4,"C1=CCC(C2=CCC=C2NC2=CCC=C2C2=CC=CC2)=C1","C1=CCC(C2=CCN=C2NC2=NCC=C2C2=CC=CC2)=C1",{},"[chr5,CH1r5:1]>>[n:1]",null,-0.3489049525],[0.0512295405,128.192636189,7,"completed",-4.761812,7.0,3,"C1=c2ccc(Nc3ccc4c(c3)=CCC=4)cc2=CC1","C1=c2cnc(Nc3cc4c(cn3)=CCC=4)cc2=CC1",{},"[ch&r6:0]>>[nr6:0]",null,-0.2692121885],[0.0511953347,87.0753641745,7,"completed",-5.064216,7.0,6,"C1=c2cc3cc4cccnc4cc3cc2=CC1","c1cnc2cc3cc4cocc4cc3cc2c1",{},"[#6H2r5:1]>>[O:1]",null,-0.0906066302],[0.0510379753,161.1677989224,7,"completed",-5.329176,7.0,7,"C1=CCC(C=Cc2cc(C3=CC=CC3)cc(C=CC3=CC=CC3)n2)=C1","C1=CCC(C=Cc2cc(-c3ccco3)cc(C=CC3=CC=CC3)n2)=C1",{},"[#6H2r5:1]>>[O:1]",null,-0.2273997856],[0.0509822518,117.8545109438,7,"completed",-5.446752,7.0,3,"C1=NC(NC2=CCC=N2)=CC1","C1=CC(=C2C=NC(NC3=CC(=C4C=CC=C4)C=N3)=C2)C=C1",{},"[r5:1][CH2r5:2][r5:3]>>[r5:1][C:2](=C1cccc1)[r5:3]",null,-0.2698254825],[0.0508800564,162.7986147396,7,"completed",-5.641792,7.0,7,"C1=CCC(c2cc(C=CC3=CN=CC3)cc(C=CC3=CN=CC3)c2)=C1","C1=CCC(c2nc(C=CC3=CN=CC3)cc(C=CC3=CN=CC3)n2)=C1",{},"[ch&r6:0]>>[nr6:0]",null,-0.4127193827],[0.0508787579,116.3696960429,7,"completed",-5.155756,7.0,7,"c1ccc(Nc2cc(Nc3ccccc3)cc(-c3cccs3)c2)cc1","c1ccc(Nc2cc(-c3cccs3)cc(Nc3ccccc3)n2)cc1",{},"[ch&r6:0]>>[nr6:0]",null,-0.1227403137],[0.0506771273,303.2077652831,7,"completed",-4.821888,7.0,4,"C1=CC(C2=C(NC3=C(C4=CCC=C4)CC=C3)C=CC2)=CC1","C1=CC(C2=C(NC3=C(C4=CCC=C4)CC=N3)N=CC2)=CC1",{},"[chr5,CH1r5:1]>>[n:1]",null,-0.3603257254],[0.0506280254,102.2034069644,7,"completed",-5.156492,7.0,6,"C1=NC(c2cc(Nc3ccccc3)cc(Nc3ccccc3)c2)=CC1","c1ccc(Nc2cc(Nc3ccccc3)cc(-c3cocn3)c2)cc1",{},"[#6H2r5:1]>>[O:1]",null,-0.1095869334],[0.050394099,144.4001487358,7,"completed",-5.601128,7.0,7,"C1=CC(C=Cc2cc(C=CC3=CCC=C3)cc(C3=NCC=C3)c2)=CC1","C1=CC(C=Cc2cc(C=CC3=CCC=C3)nc(C3=NCC=C3)n2)=CC1",{},"[ch&r6:0]>>[nr6:0]",null,-0.3793477909],[0.0503644658,156.4765911042,7,"completed",-5.321724,7.0,3,"C1=Cc2cc(Nc3ccc4c(c3)C=CC4)ccc2C1","C1=NCc2ccc(Nc3ccc4c(c3)C=NC4)cc21",{},"[chr5,CH1r5:1]>>[n:1]",null,-0.2203952684],[0.0503402302,164.3320799884,7,"completed",-4.97102,7.0,3,"c1ccc2cc(Nc3ccc4ccccc4c3)ccc2c1","C1=C(NC2=Cc3ccccc3C2)Cc2ccccc21",{},"[c:0]1[ch:1][ch][c:3][c!r5:4][c!r5:5]1>>[c:0]1[CH2:1][c:3][c:4][c:5]1",null,-0.1875009182],[0.0503239186,173.5183705076,7,"completed",-4.982704,7.0,4,"C1=CC(C2=C(NC3=C(C4=CCC=C4)CC=C3)C=CC2)=CC1","C1=CC(C2=C(NC3=C(C4=CCC=C4)CN=C3)C=NC2)=CC1",{},"[chr5,CH1r5:1]>>[n:1]",null,-0.1919641039],[0.0502673661,161.855277155,7,"completed",-5.397716,7.0,4,"C1=CC(C2=CCC=C2NC2=CCC=C2C2=CCC=C2)=CC1","C1=CC(C2=CCN=C2NC2=NCC=C2C2=CCC=C2)=CC1",{},"[chr5,CH1r5:1]>>[n:1]",null,-0.2638715424],[0.0499678512,94.2623509218,7,"completed",-5.122636,7.0,6,"C1=c2cc3cc4ccncc4cc3cc2=CC1","c1cc2cc3cc4cocc4cc3cc2cn1",{},"[#6H2r5:1]>>[O:1]",null,-0.0955848375],[0.0498068696,195.9547277001,7,"completed",-5.478124,7.0,7,"O=c1ccc2cc3cc4cocc4cc3cc2[nH]1","O=c1ncc2cc3cc4cocc4cc3cc2[nH]1",{},"[ch&r6:0]>>[nr6:0]",null,-0.3293286465],[0.0497757192,162.4135094418,7,"completed",-5.55476,7.0,5,"C1=CC(C=CC2=CCC(C3=NC(C=CC4=CCC=C4)=CC3)=N2)=CC1","C(=CC1=CCC(C2=NC(C=CC3=CCN=C3)=CC2)=N1)C1=CCN=C1",{},"[chr5,CH1r5:1]>>[n:1]",null,-0.3573701306],[0.0491384866,169.9259813623,7,"completed",-5.231012,7.0,7,"O=c1[nH]ccc2cc3cc4cscc4cc3cc12","O=c1[nH]cnc2cc3cc4cscc4cc3cc12",{},"[ch&r6:0]>>[nr6:0]",null,-0.1930939403],[0.0491004634,125.8659596055,7,"completed",-5.415012,7.0,7,"C1=CC(C=Cc2cc(C=CC3=CCC=C3)cc(-c3ccc[nH]3)c2)=CC1","C1=CC(C=Cc2cc(-c3ccc[nH]3)cc(C=CC3=CCC=C3)n2)=CC1",{},"[ch&r6:0]>>[nr6:0]",null,-0.2539019383],[0.0489507715,74.0248779443,7,"completed",-5.284464,7.0,3,"c1ccc(Nc2cccc(-c3cccc(Nc4ccccc4)c3)c2)cc1","c1ccc(Nc2cccc(-c3cccc(Nc4ccccn4)c3)c2)nc1",{},"[ch&r6:0]>>[nr6:0]",null,-0.1488384914],[0.0488888262,122.7797307321,7,"completed",-5.130548,7.0,4,"C1=CC(c2cc(Nc3ccccc3)nc(Nc3ccccc3)c2)=CC1","c1ccc(Nc2cc(-c3ccsc3)cc(Nc3ccccc3)n2)cc1",{},"[#6H2r5:1]>>[S:1]",null,-0.1246279288],[0.0488772088,111.4790107199,7,"completed",-5.055752,7.0,7,"C1=Nc2cc3cc4c(cc3cc2C1)=CCC=4","C1=Nc2cc3cc4cscc4cc3cc2C1",{},"[#6H2r5:1]>>[S:1]",null,-0.1157019176],[0.0484874027,168.3647688371,7,"completed",-5.202676,7.0,3,"C1=C(NC2=Cc3ccccc3C2)Cc2ccccc21","c1ccc2oc(Nc3cc4ccccc4o3)cc2c1",{},"[#6H2r5:1]>>[O:1]",null,-0.183064066],[0.0483970325,101.1852302482,7,"completed",-4.979852,7.0,6,"C1=NC(c2cc(Nc3ccccc3)cc(Nc3ccccc3)c2)=CC1","c1ccc(Nc2cc(Nc3ccccc3)cc(-c3c[nH]cn3)c2)cc1",{},"[#6H2r5:1]>>[NH:1]",null,-0.1315745658],[0.0483585206,92.1976862627,7,"completed",-5.232668,7.0,6,"C1=NC=C(c2cc(Nc3ccccc3)cc(Nc3ccccc3)c2)C1","c1ccc(Nc2cc(Nc3ccccc3)cc(-c3cnco3)c2)cc1",{},"[#6H2r5:1]>>[O:1]",null,-0.1308617762],[0.0487621502,97.1365942249,8,"completed",-5.139196,8.0,7,"C1=NCc2cc3cc4c(cc3cc21)=CCC=4","C1=NCc2cc3cc4cscc4cc3cc21",{},"[#6H2r5:1]>>[S:1]",null,-0.1009371977],[0.0449465124,102.4044112764,8,"completed",-5.202308,8.0,7,"C1=NCc2cc3cc4c(cc3cc21)=CCC=4","C1=NCc2cc3cc4cocc4cc3cc21",{},"[#6H2r5:1]>>[O:1]",null,-0.1249618246],[0.0424510617,102.9124774553,8,"completed",-5.195132,8.0,6,"C1=NC=C(c2cc(Nc3ccccc3)cc(Nc3ccccc3)c2)C1","c1ccc(Nc2cc(Nc3ccccc3)cc(-c3cnc[nH]3)c2)cc1",{},"[#6H2r5:1]>>[NH:1]",null,-0.1225786513],[0.0421615497,92.3100943802,8,"completed",-5.166152,8.0,6,"C1=NC(c2cc(Nc3ccccc3)cc(Nc3ccccc3)c2)=CC1","C1=C(c2cc(Nc3ccccc3)cc(Nc3ccccc3)c2)N=NC1",{},"[chr5,CH1r5:1]>>[n:1]",null,-0.1032735988],[0.0408604954,120.3413153711,8,"completed",-5.098256,8.0,7,"C1=CC(C=Cc2cc(C=CC3=CCC=C3)cc(C3=CSCS3)c2)=CC1","C1=CC(C=Cc2cc(C=CC3=CCC=C3)cc(C3=NSCS3)c2)=CC1",{},"[chr5,CH1r5:1]>>[n:1]",null,-0.1203475074],[0.0402043512,95.5268782482,8,"completed",-5.13432,8.0,6,"C1=NC(c2cc(Nc3ccccc3)cc(Nc3ccccc3)c2)=CC1","C1=NC(c2cc(Nc3ccccc3)cc(Nc3ccccc3)c2)=NC1",{},"[chr5,CH1r5:1]>>[n:1]",null,-0.0985014571],[0.0391615057,97.5667410987,8,"completed",-5.012604,8.0,6,"C1=CC(c2cc(Nc3ccccc3)cc(Nc3ccccc3)c2)=NC1","c1ccc(Nc2cc(Nc3ccccc3)cc(-c3cc[nH]n3)c2)cc1",{},"[#6H2r5:1]>>[NH:1]",null,-0.1151604045],[0.0388290087,109.4682847639,8,"completed",-5.268088,8.0,6,"C1=NCC=C1c1cc(Nc2ccccc2)cc(Nc2ccccc2)c1","c1ccc(Nc2cc(Nc3ccccc3)cc(-c3cnoc3)c2)cc1",{},"[#6H2r5:1]>>[O:1]",null,-0.1607095438],[0.0381685742,106.4828083591,8,"completed",-5.320988,8.0,3,"C1=CC(NC2=CCC=C2)=CC1","C1=CC(=C2C=CC(NC3=CC(=C4C=CC=C4)C=C3)=C2)C=C1",{},"[r5:1][CH2r5:2][r5:3]>>[r5:1][C:2](=C1cccc1)[r5:3]",null,-0.1877979755],[0.0381185899,127.7090580619,8,"completed",-5.0092,8.0,8,"C1=CC(C=Cc2cc(C3=CSCS3)cc(C=CC3=CCC=C3)n2)=CC1","C(=Cc1cc(C2=CSCS2)cc(C=Cc2ccccc2)n1)c1ccccc1",{},"[CH2:0]1[c,C:1]-,=,:[c,C:2]-,=,:[c,C:3]-,=,:[c,C:4]1>>[ch:0]1c[c:1][c:2][c:3][c:4]1",null,-0.1426515934],[0.0375444107,88.4562358796,8,"completed",-5.242052,8.0,3,"C1=CCC(c2cc(Nc3ccccc3)cc(Nc3ccccc3)c2)=C1","C1=NCC(c2cc(Nc3ccccc3)cc(Nc3ccccc3)c2)=C1",{},"[chr5,CH1r5:1]>>[n:1]",null,-0.1330868262],[0.0353057906,156.2185790828,8,"completed",-5.1771,8.0,7,"C1=CCC(c2cc(C=Cc3ccc[nH]3)cc(C=Cc3ccc[nH]3)c2)=C1","C(=Cc1ccc[nH]1)c1cc(C=Cc2ccc[nH]2)cc(-c2ccc[nH]2)c1",{},"[#6H2r5:1]>>[NH:1]",null,-0.1652785689],[0.034886426,138.5556616865,8,"completed",-5.417772,8.0,3,"C1=Cc2cccc(Nc3cccc4c3CC=C4)c2C1","C1=NCc2c1cccc2Nc1cccc2c1CN=C2",{},"[chr5,CH1r5:1]>>[n:1]",null,-0.2620637383],[0.0348203448,167.8518321478,8,"completed",-5.162196,8.0,4,"C1=CC(Nc2cccc(NC3=CCC=C3)c2C2=CCC=C2)=CC1","C1=CC(c2c(NC3=CCN=C3)cccc2NC2=CCN=C2)=CC1",{},"[chr5,CH1r5:1]>>[n:1]",null,-0.1734062437],[0.0343574945,162.5875851603,8,"completed",-5.266064,8.0,7,"c1ncc2cc3cc4cscc4cc3cc2n1","c1nnc2cc3cc4cscc4cc3cc2n1",{},"[ch&r6:0]>>[nr6:0]",null,-0.199868898],[0.0342272709,105.1604733823,8,"completed",-5.077924,8.0,6,"C1=NCC=C1c1cc(Nc2ccccc2)cc(Nc2ccccc2)c1","c1ccc(Nc2cc(Nc3ccccc3)cc(-c3cn[nH]c3)c2)cc1",{},"[#6H2r5:1]>>[NH:1]",null,-0.1062898234],[0.034079149,92.5312394653,8,"completed",-5.146556,8.0,6,"C1=c2cc3cc4ccnnc4cc3cc2=CC1","c1cc2cc3cc4cscc4cc3cc2nn1",{},"[#6H2r5:1]>>[S:1]",null,-0.0981024273],[0.0340009895,102.0061769833,8,"completed",-5.292928,8.0,4,"C1=CCC(c2cc(NC3=CCC=N3)cc(C3=CC=CC3)c2)=C1","C1=NCC(c2cc(NC3=CCC=N3)cc(C3=CC=NC3)c2)=C1",{},"[chr5,CH1r5:1]>>[n:1]",null,-0.1692443636],[0.0338902107,129.9291559101,8,"completed",-4.931828,8.0,3,"C1=C(Nc2ccccc2)CC=C1C1=CCC(Nc2ccccc2)=C1","c1ccc(Nc2cc(-c3csc(Nc4ccccc4)c3)cs2)cc1",{},"[#6H2r5:1]>>[S:1]",null,-0.1753273456],[0.0335375487,100.6381075746,8,"completed",-5.365516,8.0,3,"C1=CC(c2cccc(Nc3cccc(C4=CCC=C4)c3)c2)=CC1","C1=CC(c2ccnc(Nc3cc(C4=CCC=C4)ccn3)c2)=CC1",{},"[ch&r6:0]>>[nr6:0]",null,-0.2113584973],[0.0334916879,72.0869811652,8,"completed",-4.962004,8.0,8,"c1nc2cc3cc4cscc4cc3cc2[nH]1","c1scc2cc3cc4[nH]nnc4cc3cc12",{},"[chr5,CH1r5:1]>>[n:1]",null,-0.1205302945],[0.0330443359,187.9813033933,8,"completed",-5.039928,8.0,3,"c1ccc2ncc(Nc3cnc4ccccc4c3)cc2c1","C1=c2cc(Nc3cnc4c(c3)=CCC=4)cnc2=CC1",{},"[c:0]1[ch:1][ch][c:3][c!r5:4][c!r5:5]1>>[c:0]1[CH2:1][c:3][c:4][c:5]1",null,-0.1926271179],[0.0328080082,101.402596978,8,"completed",-4.903492,8.0,7,"C1=c2cc3cc4c(cc3cc2=CC1)SCS4","c1scc2cc3cc4c(cc3cc12)SCS4",{},"[#6H2r5:1]>>[S:1]",null,-0.1708918657],[0.0320049675,105.5649674907,8,"completed",-4.96504,8.0,7,"C1=c2cc3cc4c(cc3cc2=CC1)SCS4","c1occ2cc3cc4c(cc3cc12)SCS4",{},"[#6H2r5:1]>>[O:1]",null,-0.1416648197],[0.0319745349,113.5207548573,8,"completed",-5.102488,8.0,3,"C1=CC(Nc2cc(-c3ccccc3)cc(-c3ccccc3)c2)=CC1","C1=NC(Nc2cc(-c3ccccc3)cc(-c3ccccc3)c2)=CC1",{},"[chr5,CH1r5:1]>>[n:1]",null,-0.1135341136],[0.0319182876,104.7626093079,8,"completed",-5.305992,8.0,6,"C1=CN=C(c2cc(Nc3ccccc3)cc(Nc3ccccc3)c2)C1","C1=NCC(c2cc(Nc3ccccc3)cc(Nc3ccccc3)c2)=N1",{},"[chr5,CH1r5:1]>>[n:1]",null,-0.1782336368],[0.0313768675,87.7786261147,8,"completed",-5.598736,8.0,3,"C1=NCC=C1NC1=CCN=C1","C1=CC(=C2C=C(NC3=CC(=C4C=CC=C4)N=C3)C=N2)C=C1",{},"[r5:1][CH2r5:2][r5:3]>>[r5:1][C:2](=C1cccc1)[r5:3]",null,-0.3599812635],[0.0309042427,107.5475897589,8,"completed",-5.14352,8.0,6,"C1=CN=C(c2cc(Nc3ccccc3)cc(Nc3ccccc3)c2)C1","c1ccc(Nc2cc(Nc3ccccc3)cc(-c3ncc[nH]3)c2)cc1",{},"[#6H2r5:1]>>[NH:1]",null,-0.1117789755],[0.0306920025,78.0651457573,8,"completed",-5.194028,8.0,8,"c1scc2cc3cc4sncc4cc3cc12","c1scc2cc3cc4snnc4cc3cc12",{},"[chr5,CH1r5:1]>>[n:1]",null,-0.1021096799],[0.0303632007,162.1394105684,8,"completed",-4.965592,8.0,3,"C1=C(NC2=CC(c3ccccc3)=CC2)CC=C1c1ccccc1","c1ccc(-c2csc(Nc3cc(-c4ccccc4)cs3)c2)cc1",{},"[#6H2r5:1]>>[S:1]",null,-0.1874600987],[0.0300135199,292.2518712745,8,"completed",-4.931552,8.0,6,"C1=CCC(C=CC2=CC(=C3OC=CO3)C=C2C=CC2=CC=CC2)=C1","C1=COC(=C2C=C(C=Cc3ccco3)C(C=Cc3ccco3)=C2)O1",{},"[#6H2r5:1]>>[O:1]",null,-0.3151424651],[0.0300120082,114.6765398908,8,"completed",-4.954368,8.0,4,"C1=CCC(NC2=CC(C3=CCC(NC4=CC=CC4)=C3)=CC2)=C1","C1=CCC(NC2=CC(C3=NCC(NC4=CC=CC4)=C3)=NC2)=C1",{},"[chr5,CH1r5:1]>>[n:1]",null,-0.1534371589],[0.0292590423,143.3646839541,8,"completed",-5.202032,8.0,8,"O=c1cc2cc3cc4ccccc4cc3cc2co1","O=c1cc2cc3cc4ccccc4cc3cc2c[nH]1",{},"[o:1]>>[nH:1]",null,-0.1601705086],[0.0292353854,142.4493649486,8,"completed",-4.937992,8.0,7,"C1=CC(c2cc(C=CC3=NC=CC3)cc(C=CC3=NC=CC3)c2)=CC1","C1=CN=C(C=Cc2cc(C=CC3=NC=CC3)cc(C3=CSCS3)c2)C1",{},"[CH,ch:0]1=[C,c:1][C,c:2]=[CH,ch:3][*:4]1>>[S:0]1[*:1]=,:[*:2][S:3][*:4]1",null,-0.1820786964],[0.0291350791,102.258230204,8,"completed",-5.279864,8.0,3,"c1ccc(Nc2ccccn2)nc1","c1ccc2cc(Nc3cc4ccccc4cn3)ncc2c1",{},"[cH&r6:1][cH&r6:2]>>[c:1]2cccc[c:2]2",null,-0.1621997667],[0.0290879099,276.7932462012,8,"completed",-5.29256,8.0,3,"C1=CC(c2cccc(C3=CCC=C3)c2Nc2ccccc2)=CC1","C1=CC(c2cccc(C3=CCC=C3)c2Nc2ccccn2)=CC1",{},"[ch&r6:0]>>[nr6:0]",null,-0.3078691027],[0.0288922776,169.5255227865,8,"completed",-5.138368,8.0,5,"C(=CC1=CCC=N1)C1=CCC(C2=CC(C=CC3=CCC=N3)=CC2)=C1","C(=Cc1cscn1)C1=CCC(C2=CC(C=Cc3cscn3)=CC2)=C1",{},"[#6H2r5:1]>>[S:1]",null,-0.1716398367],[0.028701565,169.9011667309,8,"completed",-5.210312,8.0,3,"C1=CC(Nc2cccc(NC3=CCC=C3)c2-c2ccccc2)=CC1","C1=NCC=C1Nc1cccc(NC2=CCN=C2)c1-c1ccccc1",{},"[chr5,CH1r5:1]>>[n:1]",null,-0.1866255281],[0.0286753641,183.0032736739,8,"completed",-5.093012,8.0,4,"C1=CC(C2=CCC=C2NC2=CCC=C2C2=CCC=C2)=CC1","C1=CC(C2=NCC=C2NC2=CCN=C2C2=CCC=C2)=CC1",{},"[chr5,CH1r5:1]>>[n:1]",null,-0.1830686372],[0.0285647951,101.6383862648,8,"completed",-5.211324,8.0,6,"C1=c2cc3cc4ccnnc4cc3cc2=CC1","c1cc2cc3cc4cocc4cc3cc2nn1",{},"[#6H2r5:1]>>[O:1]",null,-0.1280739931],[0.0285330172,136.7395513239,8,"completed",-5.03542,8.0,3,"C(#Cc1ccc2c(c1)=CCC=2)c1ccc2c(c1)=CCC=2","C(#Cc1ccc2c(c1)SCS2)c1ccc2c(c1)SCS2",{},"[CH,ch:0]1=[C,c:1][C,c:2]=[CH,ch:3][*:4]1>>[S:0]1[*:1]=,:[*:2][S:3][*:4]1",null,-0.1440183576],[0.027897762,161.1463698173,8,"completed",-5.222364,8.0,3,"C1=CC(c2ccc(Nc3ccc(C4=CCC=C4)cc3)cc2)=CC1","C1=CC(c2ccc(Nc3ccc(C4=CCC=C4)cn3)nc2)=CC1",{},"[ch&r6:0]>>[nr6:0]",null,-0.1824962938],[0.0276128135,77.2146506757,8,"completed",-5.026956,8.0,8,"c1occ2cc3cc4[nH]ncc4cc3cc12","c1occ2cc3cc4[nH]nnc4cc3cc12",{},"[chr5,CH1r5:1]>>[n:1]",null,-0.0926091841],[0.0275551416,196.3426119995,8,"completed",-5.187036,8.0,3,"C1=Cc2ccc(Nc3ccc4c(c3)CC=C4)cc2C1","C1=Cc2ncc(Nc3cnc4c(c3)CC=C4)cc2C1",{},"[ch&r6:0]>>[nr6:0]",null,-0.2055779689],[0.0275392905,83.1839296623,8,"completed",-5.260452,8.0,8,"c1nc2cc3cc4cocc4cc3cc2s1","c1occ2cc3cc4snnc4cc3cc12",{},"[chr5,CH1r5:1]>>[n:1]",null,-0.1397660183],[0.0271696816,166.4719242883,8,"completed",-5.119508,8.0,3,"C1=C(C2=CC(c3ccccc3)=CC2)CC=C1c1ccccc1","C1=CC(C2=CCC(C3=CC(C4=CCC=C4)=CC3)=C2)=CC1",{},"[c:0]1[ch:1][ch][c:3][c!r5:4][c!r5:5]1>>[c:0]1[CH2:1][c:3][c:4][c:5]1",null,-0.1670310659],[0.0268938325,95.2016726239,8,"completed",-5.224756,8.0,7,"C1=c2cc3cc4c(cc3cc2=CC1)N=NC4","c1scc2cc3cc4c(cc3cc12)CN=N4",{},"[#6H2r5:1]>>[S:1]",null,-0.1291888062],[0.0267143856,136.8058029828,8,"completed",-5.159344,8.0,3,"C1=CC(Nc2cccc(NC3=CCC=C3)c2)=CC1","C1=NCC=C1Nc1cccc(NC2=CCN=C2)c1",{},"[chr5,CH1r5:1]>>[n:1]",null,-0.1429736542],[0.0262462369,161.6662951213,8,"completed",-5.1886,8.0,3,"C1=CC(Nc2cc(NC3=CCC=C3)cc(-c3ccccc3)c2)=CC1","O=c1cccc(-c2cc(NC3=CCC=C3)cc(NC3=CCC=C3)c2)o1",{},"[c:1]1[c:2][ch:3][ch:4][c:5][c:6]1>>[c:1]1[c:2][o:3][c:4](=O)[c:5][c:6]1",null,-0.1731544726],[0.0261116915,109.9046923998,8,"completed",-5.253184,8.0,6,"C1=NC=C(c2cc(Nc3ccccc3)cc(Nc3ccccc3)c2)C1","C1=NN=C(c2cc(Nc3ccccc3)cc(Nc3ccccc3)c2)C1",{},"[chr5,CH1r5:1]>>[n:1]",null,-0.1535482236],[0.0257307693,107.4946629983,8,"completed",-5.088044,8.0,4,"C1=CCC(c2cc(NC3=CCC=N3)cc(C3=CC=CC3)c2)=C1","C1=NC(Nc2cc(-c3ccco3)cc(-c3ccco3)c2)=CC1",{},"[#6H2r5:1]>>[O:1]",null,-0.1078199707],[0.0255043091,258.2505424353,8,"completed",-5.14674,8.0,4,"C1=CCC(Nc2nc(C3=CC=CC3)cc(C3=CC=CC3)n2)=C1","C1=CCC(Nc2nc(C3=CC=CC3)nc(C3=CC=CC3)n2)=C1",{},"[ch&r6:0]>>[nr6:0]",null,-0.260314829],[0.0254313093,114.2551555571,8,"completed",-4.740284,8.0,7,"C1=Cc2cc3cc4c(cc3cc2C1)C=CC4","c1cc2cc3cc4[nH]ccc4cc3cc2[nH]1",{},"[#6H2r5:1]>>[NH:1]",null,-0.2765105511],[0.0254313093,101.7130409765,8,"completed",-4.743228,8.0,7,"C1=Cc2cc3cc4c(cc3cc2C1)CC=C4","c1cc2cc3cc4cc[nH]c4cc3cc2[nH]1",{},"[#6H2r5:1]>>[NH:1]",null,-0.2696586919],[0.0251553583,142.3865339712,8,"completed",-5.294124,8.0,5,"C(=CC1=CCC=N1)C1=CCC(C2=CC(C=CC3=CCC=N3)=CC2)=C1","C(=CC1=CCN=N1)C1=CCC(C2=CC(C=CC3=CCN=N3)=CC2)=C1",{},"[chr5,CH1r5:1]>>[n:1]",null,-0.1968226295],[0.0251325786,191.0882597956,8,"completed",-5.0782,8.0,8,"C1=CC(C=Cc2cc(-c3ccc[nH]3)cc(C=CC3=CCC=C3)n2)=CC1","C(=Cc1cc(-c2ccc[nH]2)cc(C=Cc2cc[nH]c2)n1)c1cc[nH]c1",{},"[#6H2r5:1]>>[NH:1]",null,-0.1916966109],[0.0250218612,120.9335945591,8,"completed",-5.100464,8.0,4,"c1ccc(Nc2cc(-c3cc[nH]c3)cc(-c3cc[nH]c3)c2)cc1","c1ccc(Nc2cc(-c3cc[nH]c3)nc(-c3cc[nH]c3)c2)cc1",{},"[ch&r6:0]>>[nr6:0]",null,-0.1209340307],[0.0248931845,164.1842999804,8,"completed",-4.930264,8.0,4,"C1=CC(C2=CCC(NC3=CC(C4=CCC=C4)=CC3)=C2)=CC1","C1=NCC=C1C1=CCC(NC2=CC(C3=CCN=C3)=CC2)=C1",{},"[chr5,CH1r5:1]>>[n:1]",null,-0.2026660704],[0.0248124794,177.7130411029,8,"completed",-5.331568,8.0,8,"c1ncc2cc3cc4cocc4cc3cc2n1","c1nnc2cc3cc4cocc4cc3cc2n1",{},"[ch&r6:0]>>[nr6:0]",null,-0.2405359784],[0.0247878315,163.3380538121,8,"completed",-4.968996,8.0,3,"c1ccc(Nc2cc3cc(Nc4ccccc4)ncc3cn2)cc1","C1=CCC(Nc2cc3cc(NC4=CC=CC4)ncc3cn2)=C1",{},"[c:0]1[ch:1][ch][c:3][c!r5:4][c!r5:5]1>>[c:0]1[CH2:1][c:3][c:4][c:5]1",null,-0.1873198424],[0.0244979092,135.3746119204,8,"completed",-5.01426,8.0,4,"C1=CCC(Nc2cc(-c3cccs3)cc(-c3cccs3)c2)=C1","c1csc(Nc2cc(-c3cccs3)cc(-c3cccs3)c2)c1",{},"[#6H2r5:1]>>[S:1]",null,-0.1480825644],[0.024246357,89.712629522,8,"completed",-5.337916,8.0,7,"c1ncc2cc3cc4cscc4cc3cc2n1","c1scc2cc3cc4nnncc4cc3cc12",{},"[ch&r6:0]>>[nr6:0]",null,-0.1891674581],[0.0240630708,172.7984270662,8,"completed",-4.935508,8.0,4,"C1=CCC(C2=CC(NC3=CCC(C4=CC=CC4)=C3)=CC2)=C1","C1=NC=C(C2=CC(NC3=CCC(C4=CN=CC4)=C3)=CC2)C1",{},"[chr5,CH1r5:1]>>[n:1]",null,-0.2076476083],[0.0239685401,210.5623743898,8,"completed",-4.96366,8.0,8,"C1=CC(C=Cc2cc(-c3cc[nH]c3)cc(C=CC3=CCC=C3)n2)=CC1","C(=Cc1cc(-c2cc[nH]c2)cc(C=Cc2cc[nH]c2)n1)c1cc[nH]c1",{},"[#6H2r5:1]>>[NH:1]",null,-0.2311815852],[0.0235778987,158.0963477743,8,"completed",-4.876536,8.0,4,"C1=CCC(Nc2cc(-c3ccccc3)cc(NC3=CC=CC3)n2)=C1","C1=CCC(Nc2cc(C3=CC=CC3)cc(NC3=CC=CC3)n2)=C1",{},"[c:0]1[ch:1][ch][c:3][c!r5:4][c!r5:5]1>>[c:0]1[CH2:1][c:3][c:4][c:5]1",null,-0.2224031772],[0.023504079,180.8974142504,8,"completed",-5.161644,8.0,3,"C1=Cc2ccc(Nc3ccc4c(c3)CC=C4)cc2C1","C1=Nc2ccc(Nc3ccc4c(c3)CC=N4)cc2C1",{},"[chr5,CH1r5:1]>>[n:1]",null,-0.1859727561],[0.0234058332,225.3696970115,8,"completed",-5.084088,8.0,7,"C1=CC(c2cc(C=Cc3cc[nH]c3)cc(C=Cc3cc[nH]c3)c2)=CC1","C1=CC(c2cc(C=Cc3cc[nH]c3)cc(C=Cc3cc[nH]c3)c2)=NC1",{},"[chr5,CH1r5:1]>>[n:1]",null,-0.2256447746],[0.0233887003,93.6802341915,8,"completed",-5.207,8.0,3,"c1ccc(Nc2cc(Nc3ccccc3)cc(-c3ccccc3)c2)cc1","c1ccc(Nc2cc(Nc3ccccc3)cc(-c3cccnc3)c2)cc1",{},"[ch&r6:0]>>[nr6:0]",null,-0.119941637],[0.0233582623,166.9862934068,8,"completed",-5.209576,8.0,5,"C1=CC(C=CC2=CC(C3=CCC(C=CC4=CCC=C4)=C3)=CC2)=CC1","C1=CC(C=CC2=NC(C3=CCC(C=CC4=CCC=C4)=N3)=CC2)=CC1",{},"[chr5,CH1r5:1]>>[n:1]",null,-0.1837601782],[0.0231791367,180.5041455974,8,"completed",-5.169464,8.0,5,"C(=Cc1ccsc1)C1=CC(C2=CCC(C=Cc3ccsc3)=C2)=CC1","C(=Cc1cscn1)C1=CC(C2=CCC(C=Cc3cscn3)=C2)=CC1",{},"[chr5,CH1r5:1]>>[n:1]",null,-0.1869388075],[0.0230496962,232.6283235974,8,"completed",-4.808916,8.0,6,"C1=CC(=C2C=c3ccc4c(c3=C2)=CCC=4)C=C1","C1=CC(=C2C=c3ccc4c(c3=C2)SCS4)C=C1",{},"[CH,ch:0]1=[C,c:1][C,c:2]=[CH,ch:3][*:4]1>>[S:0]1[*:1]=,:[*:2][S:3][*:4]1",null,-0.3092468036],[0.0229496565,135.1288298384,8,"completed",-5.01242,8.0,7,"O=c1cc[nH]c2cc3cc4c[nH]cc4cc3cc12","O=c1cn[nH]c2cc3cc4c[nH]cc4cc3cc12",{},"[ch&r6:0]>>[nr6:0]",null,-0.1483853978],[0.0228327951,81.7648680823,8,"completed",-5.138092,8.0,3,"c1ccc(Nc2cc(Nc3ccccc3)cc(-c3ccccn3)c2)cc1","c1ccc(Nc2cc(Nc3ccccc3)cc(-c3ncccn3)c2)cc1",{},"[ch&r6:0]>>[nr6:0]",null,-0.0860028132],[0.022659679,186.4823747801,8,"completed",-4.731084,8.0,6,"c1ccc(N(c2ccsc2)c2ccsc2)cc1","C1=CC(N(c2ccsc2)c2ccsc2)=CC1",{},"[c:0]1[ch:1][ch][c:3][c!r5:4][c!r5:5]1>>[c:0]1[CH2:1][c:3][c:4][c:5]1",null,-0.3185344463],[0.022451777,133.2794670699,8,"completed",-5.201848,8.0,4,"C1=CCC(c2cc(Nc3ccccn3)cc(C3=CC=CC3)c2)=C1","c1ccc(Nc2cc(-c3ccc[nH]3)cc(-c3ccc[nH]3)c2)nc1",{},"[#6H2r5:1]>>[NH:1]",null,-0.1511495741],[0.0224249615,351.3902239368,8,"completed",-5.29302,8.0,3,"C1=CC(c2cccc(C3=CCC=C3)c2Nc2ccccc2)=CC1","C1=CC(c2ncnc(C3=CCC=C3)c2Nc2ccccc2)=CC1",{},"[ch&r6:0]>>[nr6:0]",null,-0.3764716224],[0.0224242895,96.9508847539,8,"completed",-5.435712,8.0,3,"C1=CCC(c2cc(Nc3ccccc3)cc(C3=CC=CC3)c2)=C1","C1=NCC(c2cc(Nc3ccccc3)cc(C3=CC=NC3)c2)=C1",{},"[chr5,CH1r5:1]>>[n:1]",null,-0.2542119629],[0.0224041896,148.7492108306,8,"completed",-5.01288,8.0,7,"c1cnc2cc3cc4c[nH]cc4cc3cc2n1","c1nnc2cc3cc4c[nH]cc4cc3cc2n1",{},"[ch&r6:0]>>[nr6:0]",null,-0.1607649712],[0.0223312534,172.999099746,8,"completed",-5.19596,8.0,4,"C1=CCC(c2c(NC3=CCC=C3)cccc2NC2=CCC=C2)=C1","C1=CCC(c2c(NC3=CCN=C3)cccc2NC2=CCN=C2)=C1",{},"[chr5,CH1r5:1]>>[n:1]",null,-0.1855822354],[0.0221512567,162.3655957462,8,"completed",-4.948756,8.0,4,"C1=CC(C2=CCC=C2NC2=CCC=C2C2=CCC=C2)=CC1","C1=NCC=C1C1=CCC=C1NC1=CCC=C1C1=CCN=C1",{},"[chr5,CH1r5:1]>>[n:1]",null,-0.1938329512],[0.0220807305,102.9811249524,8,"completed",-5.148764,8.0,3,"C1=CC(c2cc(Nc3ccccc3)cc(Nc3ccccc3)c2)=CC1","c1ccc(Nc2cc(Nc3ccccc3)cc(-c3ccoc3)c2)cc1",{},"[#6H2r5:1]>>[O:1]",null,-0.1084909981],[0.0219923582,192.8038565196,8,"completed",-5.146096,8.0,7,"C1=CC(C=Cc2cc(C=CC3=CCC=C3)cc(C3=CN=CC3)c2)=CC1","C(=Cc1cc(C=Cc2cc[nH]c2)cc(C2=CN=CC2)c1)c1cc[nH]c1",{},"[#6H2r5:1]>>[NH:1]",null,-0.1954852917],[0.0219790209,110.089947332,8,"completed",-5.293112,8.0,3,"C1=CCC(c2cccc(Nc3cccc(C4=CC=CC4)c3)c2)=C1","C1=CN=C(c2cccc(Nc3cccc(C4=NC=CC4)c3)c2)C1",{},"[chr5,CH1r5:1]>>[n:1]",null,-0.1743358722],[0.0218413159,195.5185594065,8,"completed",-5.132572,8.0,7,"C1=CCC(c2cc(C=Cc3cc[nH]c3)cc(C=Cc3cc[nH]c3)c2)=C1","C1=CN=C(c2cc(C=Cc3cc[nH]c3)cc(C=Cc3cc[nH]c3)c2)C1",{},"[chr5,CH1r5:1]>>[n:1]",null,-0.1968435046],[0.0216766085,153.6878768846,8,"completed",-5.16882,8.0,4,"C1=CC(Nc2cc(NC3=CCC=C3)cc(C3=CCC=C3)c2)=CC1","C1=CC(c2cc(NC3=CCN=C3)cc(NC3=CCN=C3)c2)=CC1",{},"[chr5,CH1r5:1]>>[n:1]",null,-0.1610611616],[0.0216618901,171.6908956841,8,"completed",-4.759052,8.0,6,"C1=CC(N(C2=CCC=C2)C2=CCC=C2)=CC1","C1=CC(N(C2=CCC=C2)C2=CCC=N2)=CC1",{},"[chr5,CH1r5:1]>>[n:1]",null,-0.2940035334],[0.0214673252,85.611890825,8,"completed",-5.12144,8.0,3,"c1ccc(Nc2cc(Nc3ccccc3)cc(-c3ccccc3)c2)cc1","C1=CCC(c2cc(Nc3ccccc3)cc(Nc3ccccc3)c2)=C1",{},"[c:0]1[ch:1][ch][c:3][c!r5:4][c!r5:5]1>>[c:0]1[CH2:1][c:3][c:4][c:5]1",null,-0.0869174086],[0.021358151,147.1907249875,8,"completed",-4.986108,8.0,3,"C(=Cc1ccc2c(c1)=CCC=2)c1ccc2c(c1)=CCC=2","C(=Cc1ccc2c(c1)SCS2)c1ccc2c(c1)SCS2",{},"[CH,ch:0]1=[C,c:1][C,c:2]=[CH,ch:3][*:4]1>>[S:0]1[*:1]=,:[*:2][S:3][*:4]1",null,-0.1673950103],[0.0212154433,253.5489532934,8,"completed",-5.3013,8.0,6,"C1=CC(=C2C=c3ccc4c[nH]cc4c3=C2)C=C1","C1=CC(=C2C=c3cnc4c[nH]cc4c3=C2)C=C1",{},"[ch&r6:0]>>[nr6:0]",null,-0.290073611],[0.021027625,126.0985062004,8,"completed",-5.205528,8.0,4,"O=c1cccc(-c2cc(NC3=CCC=C3)cc(NC3=CCC=C3)c2)o1","O=c1cccc(-c2cc(NC3=CCC=C3)cc(NC3=CCC=C3)c2)[nH]1",{},"[o:1]>>[nH:1]",null,-0.1461422289],[0.0209221052,176.8948738032,8,"completed",-5.226872,8.0,3,"c1ccc(-c2ncccc2Nc2cccnc2-c2ccccc2)cc1","C1=CC(c2ncccc2Nc2cccnc2C2=CCC=C2)=CC1",{},"[c:0]1[ch:1][ch][c:3][c!r5:4][c!r5:5]1>>[c:0]1[CH2:1][c:3][c:4][c:5]1",null,-0.1979370696],[0.0209174625,172.144925227,8,"completed",-4.646628,8.0,4,"C1=CCC(C2=CCC=C2NC2=CCC=C2C2=CC=CC2)=C1","C1=CN=C(C2=CCC=C2NC2=CCC=C2C2=NC=CC2)C1",{},"[chr5,CH1r5:1]>>[n:1]",null,-0.3610422396],[0.0205395537,117.2988907579,8,"completed",-5.118404,8.0,7,"C1=Cc2cc3cc4cocc4cc3cc2C1","C1=Nc2cc3cc4cocc4cc3cc2C1",{},"[chr5,CH1r5:1]>>[n:1]",null,-0.1180042216],[0.0204920393,149.3691948394,8,"completed",-5.47196,8.0,5,"C1=CC(C=CC2=CC(C3=CCC(C=CC4=CCC=C4)=C3)=CC2)=CC1","C1=CC(C=CC2=CC(C3=NCC(C=CC4=CCC=C4)=C3)=NC2)=CC1",{},"[chr5,CH1r5:1]>>[n:1]",null,-0.3001745072],[0.0203979343,176.1383535881,8,"completed",-5.047656,8.0,7,"C1=CC(C=Cc2cc(C=CC3=CCC=C3)cc(-c3ccc[nH]3)c2)=CC1","C(=Cc1cc(C=Cc2cc[nH]c2)cc(-c2ccc[nH]2)c1)c1cc[nH]c1",{},"[#6H2r5:1]>>[NH:1]",null,-0.1799090543],[0.0202623181,140.7117707077,8,"completed",-4.882608,8.0,7,"C1=CC(c2cc(C=CC3=NCC=C3)cc(C=CC3=NCC=C3)c2)=CC1","C1=CC(C=Cc2cc(C=CC3=NCC=C3)cc(C3=CSCS3)c2)=NC1",{},"[CH,ch:0]1=[C,c:1][C,c:2]=[CH,ch:3][*:4]1>>[S:0]1[*:1]=,:[*:2][S:3][*:4]1",null,-0.2072603446],[0.0201674636,177.7511596799,8,"completed",-5.371312,8.0,3,"O=c1cc(Nc2ccccc2)oc(Nc2ccccc2)c1","O=c1cc(NC2=CC=CC2)oc(NC2=CC=CC2)c1",{},"[c:0]1[ch:1][ch][c:3][c!r5:4][c!r5:5]1>>[c:0]1[CH2:1][c:3][c:4][c:5]1",null,-0.2601239578],[0.0199831435,100.6758638605,8,"completed",-5.289156,8.0,7,"C1=c2cc3cc4c(cc3cc2=CC1)N=NC4","c1occ2cc3cc4c(cc3cc12)CN=N4",{},"[#6H2r5:1]>>[O:1]",null,-0.1663364837],[0.0198898831,167.8339260756,8,"completed",-5.222456,8.0,3,"C1=CC(Nc2cc(NC3=CCC=C3)cc(-c3ccccc3)c2)=CC1","C1=NCC=C1Nc1cc(NC2=CCN=C2)cc(-c2ccccc2)c1",{},"[chr5,CH1r5:1]>>[n:1]",null,-0.1884569128],[0.0198875353,101.8785503333,8,"completed",-5.020424,8.0,3,"C1=CC(c2c(Nc3ccccc3)cccc2Nc2ccccc2)=CC1","C1=NC(c2c(Nc3ccccc3)cccc2Nc2ccccc2)=CC1",{},"[chr5,CH1r5:1]>>[n:1]",null,-0.1161123831],[0.0478158535,102.25085377,9,"completed",-5.28382,9.0,8,"c1scc2cc3cc4oncc4cc3cc12","c1scc2cc3cc4onnc4cc3cc12",{},"[chr5,CH1r5:1]>>[n:1]",null,-0.1643539941],[0.0445699406,105.6461950238,9,"completed",-5.017112,9.0,8,"c1nc2cc3cc4c[nH]cc4cc3cc2o1","c1[nH]cc2cc3cc4onnc4cc3cc12",{},"[chr5,CH1r5:1]>>[n:1]",null,-0.1205305961],[0.0440234451,121.1106699208,9,"completed",-5.089424,9.0,9,"C1=NC(Nc2cc(-c3ccccc3)cc(-c3ccccc3)c2)=CC1","C1=NC(Nc2cc(-c3ccccn3)cc(-c3ccccn3)c2)=CC1",{},"[ch&r6:0]>>[nr6:0]",null,-0.1213367287],[0.0397976356,137.3733595517,9,"completed",-4.886196,9.0,9,"C(=Cc1cc(C=Cc2ccccc2)cc(C2=CSCS2)c1)c1ccccc1","C(=Cc1ccccn1)c1cc(C=Cc2ccccn2)cc(C2=CSCS2)c1",{},"[ch&r6:0]>>[nr6:0]",null,-0.2031511595],[0.0300896919,82.5124238989,9,"completed",-4.937808,9.0,8,"c1nc2cc3cc4c[nH]cc4cc3cc2s1","c1[nH]cc2cc3cc4snnc4cc3cc12",{},"[chr5,CH1r5:1]>>[n:1]",null,-0.1403508464],[0.029917518,180.0518253893,9,"completed",-5.267076,9.0,9,"C1=c2cc3cc4ncnnc4cc3cc2=CC1","C1=c2cc3cc4nnnnc4cc3cc2=CC1",{},"[ch&r6:0]>>[nr6:0]",null,-0.2147014458],[0.0273737074,193.6021930575,9,"completed",-5.367356,9.0,9,"C1=NC(C2=CCC(C3=CC(C4=CCC=N4)=CC3)=C2)=CC1","C1=C(C2=CCN=N2)C=C(C2=CC(C3=CCN=N3)=CC2)C1",{},"[chr5,CH1r5:1]>>[n:1]",null,-0.2692705558],[0.0248739578,107.9967622864,9,"completed",-5.35052,9.0,8,"c1nc2cc3cc4cocc4cc3cc2o1","c1occ2cc3cc4onnc4cc3cc12",{},"[chr5,CH1r5:1]>>[n:1]",null,-0.2059510455],[0.0212474966,95.3230461275,9,"completed",-5.221444,9.0,3,"c1ccc(Nc2cc(Nc3ccccc3)cc(-c3ccccc3)c2)cc1","c1ccc(-c2cc(Nc3ccccn3)cc(Nc3ccccn3)c2)cc1",{},"[ch&r6:0]>>[nr6:0]",null,-0.1277236049],[0.0211826678,99.9447706035,9,"completed",-5.09982,9.0,8,"C1=NCc2cc3cc4c(cc3cc21)C=NC4","c1n[nH]c2cc3cc4[nH]ncc4cc3cc12",{},"[#6H2r5:1]>>[NH:1]",null,-0.09994485],[0.0211826678,89.6326998321,9,"completed",-5.085284,9.0,8,"c1cc2cc3cc4[nH]ccc4cc3cc2[nH]1","c1n[nH]c2cc3cc4cn[nH]c4cc3cc12",{},"[chr5,CH1r5:1]>>[n:1]",null,-0.0902227],[0.0198303766,141.2103514628,9,"completed",-5.087492,9.0,4,"C1=CCC(C2=CC(NC3=CCC(C4=CC=CC4)=C3)=CC2)=C1","C1=NCC(C2=CC(NC3=CCC(C4=CC=NC4)=C3)=CC2)=C1",{},"[chr5,CH1r5:1]>>[n:1]",null,-0.141481532],[0.0190902466,105.5447743199,9,"completed",-5.233312,9.0,6,"C1=CC(c2cc(Nc3ccccc3)cc(Nc3ccccc3)c2)=NC1","C1=NCN=C1c1cc(Nc2ccccc2)cc(Nc2ccccc2)c1",{},"[chr5,CH1r5:1]>>[n:1]",null,-0.1408830123],[0.0190671559,168.4673171286,9,"completed",-5.061088,9.0,3,"C1=CCC(NC2=CC=CC2)=C1","C1=CC(=C2C=CC=C2NC2=CC=CC2=C2C=CC=C2)C=C1",{},"[r5:1][CH2r5:2][r5:3]>>[r5:1][C:2](=C1cccc1)[r5:3]",null,-0.1706551124],[0.0186350191,144.1799714412,9,"completed",-5.036248,9.0,4,"C1=CCC(C2=CCC(NC3=CC(C4=CC=CC4)=CC3)=C2)=C1","C1=NCC(C2=CCC(NC3=CC(C4=CC=NC4)=CC3)=C2)=C1",{},"[chr5,CH1r5:1]>>[n:1]",null,-0.1509283928],[0.0182665311,91.7442301806,9,"completed",-5.082616,9.0,7,"c1cc2cc3cc4c[nH]cc4cc3cc2nn1","c1[nH]cc2cc3cc4nnncc4cc3cc12",{},"[ch&r6:0]>>[nr6:0]",null,-0.0925477361],[0.0171907712,98.8150624147,9,"completed",-4.960164,9.0,7,"C1=Nc2cc3cc4c[nH]cc4cc3cc2C1","c1[nH]cc2cc3cc4c(cc3cc12)CN=N4",{},"[chr5,CH1r5:1]>>[n:1]",null,-0.1390896435],[0.015916158,125.4886534389,9,"completed",-5.008188,9.0,7,"C1=CCC(C=Cc2cc(C=CC3=CC=CC3)cc(C3=CSCS3)c2)=C1","C(=Cc1cc(C=CC2=CC=NC2)cc(C2=CSCS2)c1)C1=CC=NC1",{},"[chr5,CH1r5:1]>>[n:1]",null,-0.1409887562],[0.0153257829,137.0052531421,9,"completed",-5.213072,9.0,3,"C(#Cc1ccc2c(c1)=CCC=2)c1ccc2c(c1)=CCC=2","C(#Cc1ccc2cscc2c1)c1ccc2cscc2c1",{},"[#6H2r5:1]>>[S:1]",null,-0.1582252357],[0.0141794861,255.7067250112,9,"completed",-5.023368,9.0,3,"C1=CC(=C2C=CC(Nc3ccccc3)=C2)C=C1Nc1ccccc1","C1=NC(=C2C=C(Nc3ccccc3)C=N2)C=C1Nc1ccccc1",{},"[chr5,CH1r5:1]>>[n:1]",null,-0.261272724],[0.0137679311,82.2112998031,9,"completed",-5.375728,9.0,3,"C1=CC(c2cc(Nc3ccccc3)cc(Nc3ccccc3)c2)=CC1","C1=CC(c2nc(Nc3ccccc3)cc(Nc3ccccc3)n2)=CC1",{},"[ch&r6:0]>>[nr6:0]",null,-0.2097889499],[0.013590218,168.0474510021,9,"completed",-5.300288,9.0,7,"C1=CCC(c2cc(C3=CC=CC3)nc(NC3=CCC=N3)n2)=C1","C1=NC(Nc2nc(-c3ccccc3)cc(-c3ccccc3)n2)=CC1",{},"[CH2:0]1[c,C:1]-,=,:[c,C:2]-,=,:[c,C:3]-,=,:[c,C:4]1>>[ch:0]1c[c:1][c:2][c:3][c:4]1",null,-0.2188525404],[0.0134678175,179.814980916,9,"completed",-5.247756,9.0,5,"C1=CC(C=CC2=CC(C3=NCC(C=CC4=CCC=C4)=C3)=NC2)=CC1","C1=CC(C=Cc2cc(-c3cc(C=CC4=CCC=C4)[nH]n3)n[nH]2)=CC1",{},"[#6H2r5:1]>>[NH:1]",null,-0.2074392122],[0.013263324,152.7525397378,9,"completed",-4.871016,9.0,3,"C1=CC(C=Cc2cccc(-c3cccc(C=CC4=CCC=C4)c3)c2)=CC1","C(=Cc1cccc(-c2cccc(C=CC3=CSCS3)c2)c1)C1=CSCS1",{},"[CH,ch:0]1=[C,c:1][C,c:2]=[CH,ch:3][*:4]1>>[S:0]1[*:1]=,:[*:2][S:3][*:4]1",null,-0.2214177902],[0.01278369,151.974898889,9,"completed",-5.061732,9.0,3,"C1=C(Nc2ccccc2)C=C(C2=CC(Nc3ccccc3)=CC2)C1","c1ccc(Nc2coc(-c3cc(Nc4ccccc4)co3)c2)cc1",{},"[#6H2r5:1]>>[O:1]",null,-0.1543176769],[0.0127347307,193.0609497169,9,"completed",-5.004508,9.0,4,"C1=CCC(NC2=CCC(C3=CC(NC4=CC=CC4)=CC3)=C2)=C1","C1=CCC(NC2=NCC(C3=CC(NC4=CC=CC4)=NC3)=C2)=C1",{},"[chr5,CH1r5:1]>>[n:1]",null,-0.2043054187],[0.0126682127,116.7795049419,9,"completed",-5.198352,9.0,3,"c1ccc(Nc2cc(Nc3ccccc3)cc(-c3cccnc3)c2)cc1","c1ccc(Nc2cc(Nc3ccccc3)cc(-c3cccnn3)c2)cc1",{},"[ch&r6:0]>>[nr6:0]",null,-0.1355628252],[0.0121638483,183.8169842027,9,"completed",-5.293388,9.0,5,"C1=CC(C=CC2=NCC(C3=CC(C=CC4=CCC=C4)=NC3)=C2)=CC1","C1=CC(C=Cc2cc(-c3cc(C=CC4=CCC=C4)n[nH]3)[nH]n2)=CC1",{},"[#6H2r5:1]>>[NH:1]",null,-0.2282852465],[0.0116223743,135.7056700508,9,"completed",-5.301668,9.0,3,"C1=c2c(c3ccccc3c3ccccc23)=CC1","C1=c2c3c(c4c(c2=CC1)=CCC=4)=CCC=3",{},"[c:0]1[ch:1][ch][c:3][c!r5:4][c!r5:5]1>>[c:0]1[CH2:1][c:3][c:4][c:5]1",null,-0.1958170579],[0.0115807147,166.0394237932,9,"completed",-5.240488,9.0,7,"C1=c2cc3cc4c(cc3cc2=CC1)OSO4","c1occ2cc3cc4c(cc3cc12)OSO4",{},"[#6H2r5:1]>>[O:1]",null,-0.1929770985],[0.0113517116,99.8058978216,9,"completed",-5.269652,9.0,3,"O=c1cc(-c2c(Nc3ccccc3)cccc2Nc2ccccc2)cco1","O=c1cc(-c2c(Nc3ccccc3)cccc2Nc2ccccc2)cc[nH]1",{},"[o:1]>>[nH:1]",null,-0.1551267217],[0.0113314803,229.8283692445,9,"completed",-5.312616,9.0,9,"C1=NC(C2=CCC(C3=CC(C4=CCC=N4)=CC3)=C2)=CC1","C1=NC(C2=CCC(C3=CC(C4=NCC=N4)=CC3)=C2)=NC1",{},"[chr5,CH1r5:1]>>[n:1]",null,-0.2738097979],[0.0109905347,112.5879340886,9,"completed",-5.326784,9.0,9,"C1=NC(Nc2cc(-c3ccccc3)cc(-c3ccccc3)c2)=CC1","C1=NC(Nc2cc(-c3ccccc3)nc(-c3ccccc3)c2)=CC1",{},"[ch&r6:0]>>[nr6:0]",null,-0.1946207194],[0.0106989006,143.2223315434,9,"completed",-5.233404,9.0,4,"C1=CCC(C2=CCC(NC3=CC(C4=CC=CC4)=CC3)=C2)=C1","C1=CCC(C2=NCC(NC3=CC(C4=CC=CC4)=NC3)=C2)=C1",{},"[chr5,CH1r5:1]>>[n:1]",null,-0.1709765586],[0.0104921901,107.724997541,9,"completed",-5.236532,9.0,3,"c1ccc(Nc2cc(Nc3ccccc3)cc(-c3ccccn3)c2)cc1","c1ccc(Nc2cc(Nc3ccccc3)cc(-c3ccncn3)c2)cc1",{},"[ch&r6:0]>>[nr6:0]",null,-0.1440095786],[0.0100691444,229.042177972,9,"completed",-5.041124,9.0,3,"C1=C(Nc2ccccn2)C(Nc2ccccn2)=CC1","C1=CC(=C2C=C(Nc3ccccn3)C(Nc3ccccn3)=C2)C=C1",{},"[r5:1][CH2r5:2][r5:3]>>[r5:1][C:2](=C1cccc1)[r5:3]",null,-0.2327205344],[0.0098930759,144.5187073333,9,"completed",-4.925388,9.0,7,"C1=CCC(C=Cc2cc(C=CC3=CC=CC3)cc(C3=CSCS3)c2)=C1","C(=Cc1cc(C=CC2=CN=CC2)cc(C2=CSCS2)c1)C1=CN=CC1",{},"[chr5,CH1r5:1]>>[n:1]",null,-0.1892760908],[0.0091631747,83.8826672434,9,"completed",-5.13248,9.0,3,"C1=CCC(c2cc(Nc3ccccc3)cc(Nc3ccccc3)c2)=C1","c1ccc(Nc2cc(Nc3ccccc3)cc(-c3cccs3)c2)cc1",{},"[#6H2r5:1]>>[S:1]",null,-0.0869093065],[0.0091476898,106.0392346332,9,"completed",-5.234048,9.0,3,"c1ccc(Nc2cc(Nc3ccccc3)cc(-c3ccccc3)c2)cc1","c1ccc(Nc2cc(Nc3ccccc3)cc(-c3ccncc3)c2)cc1",{},"[ch&r6:0]>>[nr6:0]",null,-0.1415947166],[0.0091383604,144.4048698252,9,"completed",-5.1173,9.0,3,"C1=CCC(Nc2cccc(NC3=CC=CC3)c2)=C1","C1=CN=C(Nc2cccc(NC3=NC=CC3)c2)C1",{},"[chr5,CH1r5:1]>>[n:1]",null,-0.1449117612],[0.0090076149,119.8380495112,9,"completed",-5.133492,9.0,7,"c1ccc(Nc2cc(Nc3ccccc3)cc(-c3ccc[nH]3)c2)cc1","c1ccc(Nc2cc(-c3ccc[nH]3)cc(Nc3ccccc3)n2)cc1",{},"[ch&r6:0]>>[nr6:0]",null,-0.1221097785],[0.0087586188,104.0119030507,9,"completed",-5.11454,9.0,3,"C1=CCC(c2cc(Nc3ccccc3)cc(Nc3ccccc3)c2)=C1","c1ccc(Nc2cc(Nc3ccccc3)cc(-c3ccc[nH]3)c2)cc1",{},"[#6H2r5:1]>>[NH:1]",null,-0.1045086966],[0.0086422978,129.7527601092,9,"completed",-5.166612,9.0,6,"C1=CCC(NC2=CC(=C3C=CC=C3)C=C2NC2=CC=CC2)=C1","C1=CC(=C2C=C(Nc3ccco3)C(Nc3ccco3)=C2)C=C1",{},"[#6H2r5:1]>>[O:1]",null,-0.1378767074],[0.0085477537,116.8417057187,9,"completed",-5.237544,9.0,3,"c1ccc(Nc2cc(-c3ccccc3)cc(-c3ccccc3)c2)cc1","c1ccc(Nc2cc(-c3ccccn3)cc(-c3ccccn3)c2)cc1",{},"[ch&r6:0]>>[nr6:0]",null,-0.151400055],[0.0083839468,90.274483641,9,"completed",-5.093012,9.0,3,"c1ccc(Nc2cc(Nc3ccccc3)cc(-c3ccccc3)c2)cc1","C1=CC(c2cc(Nc3ccccc3)cc(Nc3ccccc3)c2)=CC1",{},"[c:0]1[ch:1][ch][c:3][c!r5:4][c!r5:5]1>>[c:0]1[CH2:1][c:3][c:4][c:5]1",null,-0.0904069143],[0.0083605503,150.5888676532,9,"completed",-5.2231,9.0,3,"C(=CC1=c2ccccc2=CC1)C1=c2ccccc2=CC1","C(=CC1=c2ccccc2=NC1)C1=c2ccccc2=NC1",{},"[chr5,CH1r5:1]>>[n:1]",null,-0.1735000748],[0.0081803568,131.9361298286,9,"completed",-5.106168,9.0,4,"C1=CC(Nc2cc(-c3ccoc3)cc(-c3ccoc3)c2)=CC1","C1=NC(Nc2cc(-c3ccoc3)cc(-c3ccoc3)c2)=CC1",{},"[chr5,CH1r5:1]>>[n:1]",null,-0.1320067575],[0.0072161961,89.3224192223,9,"completed",-5.359628,9.0,3,"C1=C(Nc2ccccc2)C=C(C2=CC(Nc3ccccc3)=CC2)C1","C1=C(C2=CC(Nc3ccccc3)=NC2)CN=C1Nc1ccccc1",{},"[chr5,CH1r5:1]>>[n:1]",null,-0.2025037698],[0.0071928307,181.9888409463,9,"completed",-5.167164,9.0,3,"C1=Cc2c(cccc2Nc2cccc3c2C=CC3)C1","c1cc(Nc2cccc3occc23)c2ccoc2c1",{},"[#6H2r5:1]>>[O:1]",null,-0.1879636392],[0.0071047369,166.2440624047,9,"completed",-5.153916,9.0,4,"C1=CCC(Nc2cc3c(cc2NC2=CC=CC2)=CCC=3)=C1","C1=CCC(Nc2cc3c(cc2NC2=CC=CC2)=NCN=3)=C1",{},"[chr5,CH1r5:1]>>[n:1]",null,-0.1704742985],[0.0070486477,167.9841043694,9,"completed",-5.0874,9.0,3,"C1=CCC(C=Cc2cccc(-c3cccc(C=CC4=CC=CC4)c3)c2)=C1","C1=CCC(C=CC2=CC(C3=CCC(C=CC4=CC=CC4)=C3)=CC2)=C1",{},"[c:0]1[ch:1][ch][c:3][c!r5:4][c!r5:5]1>>[c:0]1[CH2:1][c:3][c:4][c:5]1",null,-0.1682154919],[0.0068574036,143.9843051608,9,"completed",-5.026864,9.0,4,"C1=CCC(C2=CCC=C2NC2=CCC=C2C2=CC=CC2)=C1","C1=NCC(C2=CCC=C2NC2=CCC=C2C2=CC=NC2)=C1",{},"[chr5,CH1r5:1]>>[n:1]",null,-0.1528150144],[0.0067660491,125.1279106388,9,"completed",-4.829892,9.0,7,"C1=CCC(c2cc(C=CC3=CCC=C3)cc(C=CC3=CCC=C3)c2)=C1","C1=CCC(c2cc(C=CC3=CSCS3)cc(C=CC3=CSCS3)c2)=C1",{},"[CH,ch:0]1=[C,c:1][C,c:2]=[CH,ch:3][*:4]1>>[S:0]1[*:1]=,:[*:2][S:3][*:4]1",null,-0.2267301844],[0.0067145178,153.9345803543,9,"completed",-5.329636,9.0,5,"C(=CC1=CCC=N1)C1=CCC(C2=CC(C=CC3=CCC=N3)=CC2)=C1","C(=CC1=NCC=N1)C1=CCC(C2=CC(C=CC3=NCC=N3)=CC2)=C1",{},"[chr5,CH1r5:1]>>[n:1]",null,-0.2225643151],[0.0065943242,200.2774556535,9,"completed",-4.959704,9.0,3,"O=c1ccocc1-c1cc(Nc2ccccc2)cc(Nc2ccccc2)c1","O=c1cc[nH]cc1-c1cc(Nc2ccccc2)cc(Nc2ccccc2)c1",{},"[o:1]>>[nH:1]",null,-0.2230598874],[0.0065823619,110.0452707289,9,"completed",-5.063848,9.0,9,"C1=NC(c2c(Nc3ccccc3)cccc2Nc2ccccc2)=CC1","c1ccc(Nc2cccc(Nc3ccccc3)c2-c2cscn2)cc1",{},"[#6H2r5:1]>>[S:1]",null,-0.1129175606],[0.0064518541,117.1442793678,9,"completed",-5.37904,9.0,3,"c1ccc(Nc2cc(-c3ccccn3)cc(-c3ccccn3)c2)cc1","c1ccc(Nc2cc(-c3ccccn3)cc(-c3ccccn3)c2)nc1",{},"[ch&r6:0]>>[nr6:0]",null,-0.2277626172],[0.0063869294,131.8339735771,9,"completed",-5.278852,9.0,4,"c1ccc(Nc2cc(-c3ccc[nH]3)cc(-c3ccc[nH]3)c2)cc1","c1ccc(Nc2cc(-c3ccc[nH]3)nc(-c3ccc[nH]3)c2)cc1",{},"[ch&r6:0]>>[nr6:0]",null,-0.1818085123],[0.0061783837,202.7355384266,9,"completed",-5.159988,9.0,7,"C1=CC(C2=C(C=Cc3ccccn3)CC=C2)=C(C=Cc2ccccn2)C1","C(=Cc1ccccn1)C1=C(C2=C(C=Cc3ccccn3)CC=N2)N=CC1",{},"[chr5,CH1r5:1]>>[n:1]",null,-0.2070386269],[0.0059321535,151.5959409134,9,"completed",-5.015548,9.0,3,"C1=c2ccc(-c3ccc4c(c3)=CCC=4)cc2=CC1","c1cc2c(cc1-c1ccc3c(c1)SCS3)SCS2",{},"[CH,ch:0]1=[C,c:1][C,c:2]=[CH,ch:3][*:4]1>>[S:0]1[*:1]=,:[*:2][S:3][*:4]1",null,-0.1627147137],[0.0058296701,144.6233336019,9,"completed",-5.11592,9.0,9,"C1=NC(Nc2cc(-c3ccccc3)nc(-c3ccccc3)c2)=CC1","c1ccc(-c2cc(Nc3c[nH]cn3)cc(-c3ccccc3)n2)cc1",{},"[#6H2r5:1]>>[NH:1]",null,-0.1450520505],[0.0057478009,211.8826960199,9,"completed",-5.248768,9.0,9,"C1=CC(C2=CCC(C3=CC(C4=NCC=C4)=CC3)=C2)=NC1","C1=C(C2=CC(c3ccsn3)=CC2)CC=C1c1ccsn1",{},"[#6H2r5:1]>>[S:1]",null,-0.2360909075],[0.0055847663,156.9175572295,9,"completed",-5.09246,9.0,4,"C1=CCC(Nc2cc(-c3ccco3)cc(-c3ccco3)c2)=C1","c1coc(Nc2cc(-c3ccco3)cc(-c3ccco3)c2)c1",{},"[#6H2r5:1]>>[O:1]",null,-0.1570062962],[0.0054573505,197.7897164622,9,"completed",-5.15594,9.0,7,"C(=Cc1ccc2ccc(C=CC3=CCC=N3)cc2c1)C1=CCC=N1","C(=Cc1c[nH]cn1)c1ccc2ccc(C=Cc3c[nH]cn3)cc2c1",{},"[#6H2r5:1]>>[NH:1]",null,-0.2016286708],[0.0051449117,208.8930004116,9,"completed",-4.80864,9.0,5,"C(#Cc1cc(-c2c[nH]c(C#CC3=CC=CC3)c2)c[nH]1)C1=CC=CC1","C(#Cc1cc(-c2c[nH]c(C#Cc3ccc[nH]3)c2)c[nH]1)c1ccc[nH]1",{},"[#6H2r5:1]>>[NH:1]",null,-0.2919464059],[0.005060669,161.5774057658,9,"completed",-5.32016,9.0,7,"C(#CC1=CC=CC1)C1=CCC(C2=CC(C#CC3=CC=CC3)=CC2)=C1","C(#CC1=CN=CC1)C1=CCC(C2=CC(C#CC3=CN=CC3)=CC2)=C1",{},"[chr5,CH1r5:1]>>[n:1]",null,-0.2232885277],[0.0050094618,84.9868007496,9,"completed",-5.193476,9.0,3,"C1=CC(c2c(Nc3ccccc3)cccc2Nc2ccccc2)=CC1","C1=NCC=C1c1c(Nc2ccccc2)cccc1Nc1ccccc1",{},"[chr5,CH1r5:1]>>[n:1]",null,-0.1072579133],[0.0047580153,193.0415999702,9,"completed",-4.88362,9.0,5,"C(=CC1=CCC=N1)C1=CCC(C2=CC(C=CC3=CCC=N3)=CC2)=C1","C(=Cc1c[nH]cn1)C1=CCC(C2=CC(C=Cc3c[nH]cn3)=CC2)=C1",{},"[#6H2r5:1]>>[NH:1]",null,-0.2453711647],[0.0043815411,241.5166753835,9,"completed",-5.285476,9.0,3,"C(#CC1=Cc2ccccc2C1)C1=Cc2ccccc2C1","C(#Cc1cc2ccccc2[nH]1)c1cc2ccccc2[nH]1",{},"[#6H2r5:1]>>[NH:1]",null,-0.2742024149],[0.0043349994,161.1252021901,9,"completed",-5.176272,9.0,7,"C1=c2cc3cc4c(cc3cc2=CC1)OSO4","c1scc2cc3cc4c(cc3cc12)OSO4",{},"[#6H2r5:1]>>[S:1]",null,-0.1697405832],[0.0043087959,184.3327853944,9,"completed",-4.967432,9.0,8,"C1=NCC(c2cc(Nc3ccccc3)cc(Nc3ccccc3)c2)=C1","C1=CCC(Nc2cc(NC3=CC=CC3)cc(C3=CC=NC3)c2)=C1",{},"[c:0]1[ch:1][ch][c:3][c!r5:4][c!r5:5]1>>[c:0]1[CH2:1][c:3][c:4][c:5]1",null,-0.206373376],[0.0041983496,147.160178785,9,"completed",-5.195132,9.0,3,"C(#Cc1cccc(-c2cccc(C#CC3=CC=CC3)c2)c1)C1=CC=CC1","C(#CC1=CC=CC1)C1=CCC(C2=CC(C#CC3=CC=CC3)=CC2)=C1",{},"[c:0]1[ch:1][ch][c:3][c!r5:4][c!r5:5]1>>[c:0]1[CH2:1][c:3][c:4][c:5]1",null,-0.1615260535],[0.0041848985,106.7203783583,9,"completed",-5.209208,9.0,3,"c1ccc(Nc2cccc(Nc3ccccc3)c2-c2ccccc2)cc1","c1ccc(-c2c(Nc3ccccn3)cccc2Nc2ccccn2)cc1",{},"[ch&r6:0]>>[nr6:0]",null,-0.1312751649],[0.0040672869,127.3875583499,9,"completed",-5.21344,9.0,3,"C1=CCC(c2c(Nc3ccccc3)cccc2Nc2ccccc2)=C1","C1=NC=C(c2c(Nc3ccccc3)cccc2Nc2ccccc2)C1",{},"[chr5,CH1r5:1]>>[n:1]",null,-0.1501106941],[0.0036339118,115.9631256545,9,"completed",-5.165048,9.0,7,"c1ccc(Nc2cc(Nc3ccccc3)cc(-c3ccco3)c2)cc1","c1ccc(Nc2cc(-c3ccco3)cc(Nc3ccccc3)n2)cc1",{},"[ch&r6:0]>>[nr6:0]",null,-0.1245823231],[0.0033907573,256.9696950692,9,"completed",-4.800084,9.0,3,"C1=CCC(C=Cc2ccc(-c3ccc(C=CC4=CC=CC4)cc3)cc2)=C1","C1=CCC(C=CC2=CC=C(C3=CC=C(C=CC4=CC=CC4)C3)C2)=C1",{},"[c:0]1[ch:1][ch][c:3][c!r5:4][c!r5:5]1>>[c:0]1[CH2:1][c:3][c:4][c:5]1",null,-0.3318263577],[0.0033886532,122.52660248,9,"completed",-5.168452,9.0,9,"C1=CC(C=Cc2cc(C=CC3=CCC=C3)cc(C3=NSCS3)c2)=CC1","C(=Cc1cc(C=Cc2ccccc2)cc(C2=NSCS2)c1)c1ccccc1",{},"[CH2:0]1[c,C:1]-,=,:[c,C:2]-,=,:[c,C:3]-,=,:[c,C:4]1>>[ch:0]1c[c:1][c:2][c:3][c:4]1",null,-0.1315627216],[0.0033212819,129.0798198646,9,"completed",-5.1748,9.0,3,"C(#Cc1ccc2ccccc2c1)c1ccc2ccccc2c1","C(#Cc1ccc2c(c1)=CCC=2)c1ccc2c(c1)=CCC=2",{},"[c:0]1[ch:1][ch][c:3][c!r5:4][c!r5:5]1>>[c:0]1[CH2:1][c:3][c:4][c:5]1",null,-0.1392952601],[0.00326153,125.99571312,9,"completed",-5.496248,9.0,3,"c1ccc(Nc2ccccn2)nc1","c1ccc2nc(Nc3ccc4ccccc4n3)ccc2c1",{},"[cH&r6:1][cH&r6:2]>>[c:1]2cccc[c:2]2",null,-0.3046490336],[0.0030789456,162.1111636934,9,"completed",-5.314732,9.0,5,"C1=CC(C=Cc2csc(-c3cc(C=CC4=CCC=C4)cs3)c2)=CC1","C1=CC(C=Cc2csc(-c3nc(C=CC4=CCC=C4)cs3)n2)=CC1",{},"[chr5,CH1r5:1]>>[n:1]",null,-0.221074302],[0.0029564334,272.507216587,9,"completed",-4.980772,9.0,7,"C(=Cc1cc[nH]c1)C1=CCC=C1C1=CCC=C1C=Cc1cc[nH]c1","C(=Cc1c[nH]cn1)C1=CCC=C1C1=CCC=C1C=Cc1c[nH]cn1",{},"[chr5,CH1r5:1]>>[n:1]",null,-0.2850012069],[0.0026572199,122.9177239093,9,"completed",-4.81738,9.0,3,"c1cc(Nc2cccc3ncccc23)c2cccnc2c1","C1=c2ncccc2=C(NC2=c3cccnc3=CC2)C1",{},"[c:0]1[ch:1][ch][c:3][c!r5:4][c!r5:5]1>>[c:0]1[CH2:1][c:3][c:4][c:5]1",null,-0.2329099792],[0.0025939429,115.890095446,9,"completed",-5.004232,9.0,3,"C1=CC(N(c2ccccc2)c2ccccc2)=CC1","C1=NC(N(c2ccccc2)c2ccccc2)=CC1",{},"[chr5,CH1r5:1]>>[n:1]",null,-0.1338826129],[0.0025138144,154.8872711834,9,"completed",-5.55016,9.0,5,"C1=CC(C=Cc2cc(-c3csc(C=CC4=CCC=C4)c3)cs2)=CC1","C1=CC(C=Cc2cc(-c3cc(C=CC4=CCC=C4)sn3)ns2)=CC1",{},"[chr5,CH1r5:1]>>[n:1]",null,-0.3511205481],[0.0024720215,150.6110550337,9,"completed",-4.877364,9.0,3,"c1ccc(-c2cccc(Nc3cccc(-c4ccccc4)c3)c2)cc1","C1=C(NC2=CCC(c3ccccc3)=C2)C=C(c2ccccc2)C1",{},"[c:0]1[ch:1][ch][c:3][c!r5:4][c!r5:5]1>>[c:0]1[CH2:1][c:3][c:4][c:5]1",null,-0.2167289004],[0.0024121549,125.9128888209,9,"completed",-5.210864,9.0,7,"O=c1cc[nH]c2cc3cc4c(cc3cc12)=CCC=4","O=c1cc[nH]c2cc3cc4cocc4cc3cc12",{},"[#6H2r5:1]>>[O:1]",null,-0.1479072701],[0.0022966413,112.7371145279,9,"completed",-5.038548,9.0,7,"C1=c2cc3cc4c(cc3cc2=CC1)N=NC4","C1=c2cc3cc4nnsc4cc3cc2=CC1",{},"[#6H2r5:1]>>[S:1]",null,-0.1206651054],[0.0021855134,135.6032290021,9,"completed",-5.13524,9.0,3,"C1=CCC(c2c(Nc3ccccc3)cccc2Nc2ccccc2)=C1","C1=CN=C(c2c(Nc3ccccc3)cccc2Nc2ccccc2)C1",{},"[chr5,CH1r5:1]>>[n:1]",null,-0.1378286833],[0.0021712519,172.5294248686,9,"completed",-5.167072,9.0,7,"C1=CCC(c2cc(C=Cc3cc[nH]c3)cc(C=Cc3cc[nH]c3)c2)=C1","C1=CCC(c2cc(C=Cc3c[nH]cn3)cc(C=Cc3c[nH]cn3)c2)=C1",{},"[chr5,CH1r5:1]>>[n:1]",null,-0.1788036423],[0.0021442905,141.1865095113,9,"completed",-5.136712,9.0,3,"C1=CCC(Nc2cccc(-c3cccc(NC4=CC=CC4)c3)c2)=C1","C1=CN=C(Nc2cccc(-c3cccc(NC4=NC=CC4)c3)c2)C1",{},"[chr5,CH1r5:1]>>[n:1]",null,-0.1435062306],[0.0021049461,151.5619602584,9,"completed",-5.094944,9.0,3,"C1=CCC(C=Cc2cccc(-c3cccc(C=CC4=CC=CC4)c3)c2)=C1","C1=CCC(C=CC2=CCC(C3=CC(C=CC4=CC=CC4)=CC3)=C2)=C1",{},"[c:0]1[ch:1][ch][c:3][c!r5:4][c!r5:5]1>>[c:0]1[CH2:1][c:3][c:4][c:5]1",null,-0.1516032775],[0.0020428185,108.0756700142,9,"completed",-4.955012,9.0,4,"C1=CC(NC2=CC(C3=CCC(NC4=CCC=C4)=C3)=CC2)=CC1","C1=CC(NC2=CC(C3=NCC(NC4=CCC=C4)=C3)=NC2)=CC1",{},"[chr5,CH1r5:1]>>[n:1]",null,-0.1482595539],[0.0019083688,167.1791139257,9,"completed",-5.21758,9.0,5,"C1=CC(C=Cc2cc(-c3csc(C=CC4=CCC=C4)c3)cs2)=CC1","C(=Cc1cc(-c2csc(C=CC3=CCC=N3)c2)cs1)C1=CCC=N1",{},"[chr5,CH1r5:1]>>[n:1]",null,-0.186341444],[0.0017887493,115.6791606814,9,"completed",-5.434792,9.0,3,"c1ccc(Nc2cc(Nc3ccccc3)cc(-c3ccccc3)c2)cc1","c1ccc(Nc2cc(Nc3ccccc3)nc(-c3ccccc3)n2)cc1",{},"[ch&r6:0]>>[nr6:0]",null,-0.2613496758],[0.0017120189,132.9212365453,9,"completed",-5.061824,9.0,4,"C1=CC(Nc2cccc(NC3=CCC=C3)c2C2=CN=CC2)=CC1","C1=CC(Nc2cccc(NC3=CCC=C3)c2C2=CN=NC2)=CC1",{},"[chr5,CH1r5:1]>>[n:1]",null,-0.1355809151],[0.0016794922,167.9422869811,9,"completed",-5.290628,9.0,4,"C1=CC(Nc2cc(C3=CCC=C3)nc(C3=CCC=C3)c2)=CC1","C1=CC(Nc2nc(C3=CCC=C3)nc(C3=CCC=C3)n2)=CC1",{},"[ch&r6:0]>>[nr6:0]",null,-0.2145011389],[0.0015111743,102.7417292208,9,"completed",-5.10212,9.0,6,"c1cc2cc3cc4c[nH]cc4cc3cc2cn1","c1cc2nc3cc4c[nH]cc4cc3nc2cn1",{},"[ch&r6:0]>>[nr6:0]",null,-0.1027524461],[0.0011582171,140.0354640728,9,"completed",-5.084272,9.0,4,"C1=CC(Nc2cc(NC3=CCC=C3)cc(C3=CN=CC3)c2)=CC1","C1=CC(Nc2cc(NC3=CCC=C3)cc(C3=CN=NC3)c2)=CC1",{},"[chr5,CH1r5:1]>>[n:1]",null,-0.1404675852],[0.0010996988,156.7519320282,9,"completed",-5.592204,9.0,7,"C(#CC1=CC=CC1)C1=CCC(C2=CC(C#CC3=CC=CC3)=CC2)=C1","C(#CC1=NCC(C2=CC(C#CC3=CC=CC3)=NC2)=C1)C1=CC=CC1",{},"[chr5,CH1r5:1]>>[n:1]",null,-0.3785246481],[0.0010050806,155.1614810079,9,"completed",-5.173788,9.0,7,"c1scc2cc3cc4c(cc3cc12)SCS4","c1scc2cc3cc4c(cc3cc12)SOS4",{},"[#6H2r5:1]>>[O:1]",null,-0.1635327887],[0.0285535706,90.4544950778,10,"completed",-4.9402,10.0,7,"c1cc2cc3cc4c[nH]cc4cc3cc2s1","c1cc2nc3cc4c[nH]cc4cc3nc2s1",{},"[ch&r6:0]>>[nr6:0]",null,-0.1438564398],[0.0234926166,160.9166023431,10,"completed",-5.123188,10.0,7,"C1=NCc2nc3cc4c(cc3nc21)=CCC=4","C1=NCc2nc3cc4c[nH]cc4cc3nc21",{},"[#6H2r5:1]>>[NH:1]",null,-0.1617331684],[0.0201219866,86.2418870406,10,"completed",-5.205528,10.0,7,"C1=Cc2nc3cc4cscc4cc3nc2C1","c1cc2nc3cc4cscc4cc3nc2s1",{},"[#6H2r5:1]>>[S:1]",null,-0.1135534274],[0.017938694,76.8176579597,10,"completed",-4.948112,10.0,6,"C1=c2cc3nc4ccccc4nc3cc2=CC1","c1ccc2nc3cc4c[nH]cc4cc3nc2c1",{},"[#6H2r5:1]>>[NH:1]",null,-0.131168728],[0.0163912243,75.9188924586,10,"completed",-5.058604,10.0,7,"C1=c2nc3cc4ccsc4cc3nc2=CC1","c1cc2cc3nc4c[nH]cc4nc3cc2s1",{},"[#6H2r5:1]>>[NH:1]",null,-0.0812610383],[0.0153525167,175.2503799542,10,"completed",-5.05198,10.0,7,"c1cnc2cc3cc4c[nH]cc4cc3cc2c1","c1cnc2nc3cc4c[nH]cc4cc3nc2c1",{},"[ch&r6:0]>>[nr6:0]",null,-0.1784449402],[0.0147919354,124.8509191694,10,"completed",-5.005704,10.0,7,"C1=c2cc3nc4ccoc4nc3cc2=CC1","c1cc2nc3cc4c[nH]cc4cc3nc2o1",{},"[#6H2r5:1]>>[NH:1]",null,-0.1412257146],[0.0119921662,140.300338726,10,"completed",-4.94986,10.0,7,"C1=Cc2cc3cc4c[nH]cc4cc3cc2C1","C1=Cc2nc3cc4c[nH]cc4cc3nc2C1",{},"[ch&r6:0]>>[nr6:0]",null,-0.1752991005],[0.0118409345,85.4328040108,10,"completed",-4.992272,10.0,7,"c1cc2cc3cc4cscc4cc3cc2[nH]1","c1cc2nc3cc4cscc4cc3nc2[nH]1",{},"[ch&r6:0]>>[nr6:0]",null,-0.1139533754],[0.0115709714,80.5324494366,10,"completed",-5.222456,10.0,10,"C1=NCC=C1c1c(Nc2ccccc2)cccc1Nc1ccccc1","c1ccc(Nc2cccc(Nc3ccccc3)c2-c2cnsc2)cc1",{},"[#6H2r5:1]>>[S:1]",null,-0.1176148658],[0.0109123493,159.7587706211,10,"completed",-5.128432,10.0,7,"C1=c2cc3cc4c(cc3cc2=CC1)SCS4","C1=c2nc3cc4c(cc3nc2=CC1)SCS4",{},"[ch&r6:0]>>[nr6:0]",null,-0.1609936965],[0.0098947439,177.0408966954,10,"completed",-5.052532,10.0,7,"C1=Nc2nc3cc4c(cc3nc2C1)=CCC=4","C1=Nc2nc3cc4c[nH]cc4cc3nc2C1",{},"[#6H2r5:1]>>[NH:1]",null,-0.1801320419],[0.0097426185,90.3631677428,10,"completed",-5.25392,10.0,6,"c1cc2cc3cc4c[nH]cc4cc3cc2cn1","c1cc2cc3nc4c[nH]cc4nc3cc2cn1",{},"[ch&r6:0]>>[nr6:0]",null,-0.1406210213],[0.0097317624,88.862591467,10,"completed",-4.730072,10.0,7,"c1cc2cc3cc4c[nH]cc4cc3cc2[nH]1","c1cc2nc3cc4c[nH]cc4cc3nc2[nH]1",{},"[ch&r6:0]>>[nr6:0]",null,-0.2737726347],[0.0084992771,74.799422247,10,"completed",-5.066332,10.0,7,"C1=Cc2cc3nc4cscc4nc3cc2C1","c1cc2cc3nc4cscc4nc3cc2[nH]1",{},"[#6H2r5:1]>>[NH:1]",null,-0.0784243925],[0.0082452933,74.5192654986,10,"completed",-5.205896,10.0,6,"C1=c2cc3nc4ccccc4nc3cc2=CC1","c1ccc2nc3cc4cscc4cc3nc2c1",{},"[#6H2r5:1]>>[S:1]",null,-0.1051092894],[0.0082126447,149.0197974441,10,"completed",-5.224296,10.0,7,"C1=Cc2cc3cc4cscc4cc3cc2C1","C1=Cc2nc3cc4cscc4cc3nc2C1",{},"[ch&r6:0]>>[nr6:0]",null,-0.1725605774],[0.0080913864,252.6522700296,10,"completed",-4.66696,10.0,10,"C1=c2c3c(c4c(c2=CC1)=CCC=4)=CCC=3","C1=c2c3c(c4c(c2=CC1)=CCC=4)SCS3",{},"[CH,ch:0]1=[C,c:1][C,c:2]=[CH,ch:3][*:4]1>>[S:0]1[*:1]=,:[*:2][S:3][*:4]1",null,-0.3946134234],[0.0071674516,161.7587723771,10,"completed",-5.039284,10.0,6,"C1=Cc2cc3cc4c(cc3cc2C1)=CCC=4","C1=Cc2nc3cc4c(cc3nc2C1)=CCC=4",{},"[ch&r6:0]>>[nr6:0]",null,-0.1672490731],[0.0059045584,130.3082932142,10,"completed",-5.51152,10.0,10,"C(=CC1=CN=CC1)C1=CCC(C2=CC(C=CC3=CN=CC3)=CC2)=C1","C(=CC1=CN=NC1)C1=CCC(C2=CC(C=CC3=CN=NC3)=CC2)=C1",{},"[chr5,CH1r5:1]>>[n:1]",null,-0.3161662844],[0.0058902888,111.3518716333,10,"completed",-5.02392,10.0,6,"C1=c2cc3cc4ccccc4cc3cc2=CC1","C1=c2cc3nc4ccccc4nc3cc2=CC1",{},"[ch&r6:0]>>[nr6:0]",null,-0.123431928],[0.0058547834,128.9349431441,10,"completed",-5.031188,10.0,7,"C1=c2cc3cc4ccsc4cc3cc2=CC1","C1=c2cc3nc4ccsc4nc3cc2=CC1",{},"[ch&r6:0]>>[nr6:0]",null,-0.1376387094],[0.0056814223,158.6342070874,10,"completed",-5.347576,10.0,10,"C(#Cc1ccc2cscc2c1)c1ccc2cscc2c1","C(#Cc1cc2cscc2cn1)c1cc2cscc2cn1",{},"[ch&r6:0]>>[nr6:0]",null,-0.2349442717],[0.005341009,197.1848743624,10,"completed",-5.321172,10.0,10,"C1=CCC(C=Cc2coc(-c3cc(C=CC4=CC=CC4)co3)c2)=C1","C(=Cc1ccco1)c1coc(-c2cc(C=Cc3ccco3)co2)c1",{},"[#6H2r5:1]>>[O:1]",null,-0.2507014777],[0.0051525224,101.4579130286,10,"completed",-5.107824,10.0,10,"C1=NCC=C1c1c(Nc2ccccc2)cccc1Nc1ccccc1","c1ccc(Nc2cccc(Nc3ccccc3)c2-c2cn[nH]c2)cc1",{},"[#6H2r5:1]>>[NH:1]",null,-0.1016056271],[0.0051457682,94.4173294152,10,"completed",-5.09752,10.0,7,"C1=NCc2cc3nc4c(nc3cc21)=CCC=4","C1=c2nc3cc4cn[nH]c4cc3nc2=CC1",{},"[#6H2r5:1]>>[NH:1]",null,-0.0944332875],[0.004354278,174.1115175797,10,"completed",-5.445556,10.0,10,"C(#Cc1cc2c(cn1)=CCC=2)c1cc2c(cn1)=CCC=2","C(#Cc1cc2c(nn1)=CCC=2)c1cc2c(nn1)=CCC=2",{},"[ch&r6:0]>>[nr6:0]",null,-0.2980355778],[0.0038640868,192.5515371254,10,"completed",-5.290996,10.0,9,"C1=CC(C2=NCC(C3=CC(C4=CCC=C4)=NC3)=C2)=CC1","C1=C(C2=CC(c3cc[nH]c3)=NC2)CN=C1c1cc[nH]c1",{},"[#6H2r5:1]>>[NH:1]",null,-0.2344163726],[0.003637603,160.6350062585,10,"completed",-5.317768,10.0,7,"C1=NCc2nc3cc4c(cc3nc21)=CCC=4","C1=c2cc3nc4c(nc3cc2=CC1)N=NC4",{},"[chr5,CH1r5:1]>>[n:1]",null,-0.2214516361],[0.0035771051,198.6628703112,10,"completed",-5.292468,10.0,10,"C(=Cc1ccco1)C1=CC(C2=CCC(C=Cc3ccco3)=C2)=CC1","C(=Cc1cc(-c2coc(C=Cc3ccco3)c2)co1)c1ccco1",{},"[#6H2r5:1]>>[O:1]",null,-0.2400384599],[0.003454665,76.8929652819,10,"completed",-5.090436,10.0,6,"C1=c2nc3cc4ccccc4cc3nc2=CC1","c1ccc2cc3nc4c[nH]cc4nc3cc2c1",{},"[#6H2r5:1]>>[NH:1]",null,-0.0771838614],[0.0030818769,97.7898874569,10,"completed",-4.929068,10.0,7,"C1=Cc2cc3nc4c(nc3cc2C1)=CCC=4","C1=c2nc3cc4cc[nH]c4cc3nc2=CC1",{},"[#6H2r5:1]>>[NH:1]",null,-0.154530123],[0.0022065724,172.821653928,10,"completed",-4.956944,10.0,10,"C(#Cc1cc2c(cn1)=CCC=2)c1cc2c(cn1)=CCC=2","C(#Cc1cc2c[nH]cc2cn1)c1cc2c[nH]cc2cn1",{},"[#6H2r5:1]>>[NH:1]",null,-0.1997377867],[0.0018702323,101.89602771,10,"completed",-5.119416,10.0,9,"C1=NC(c2c(Nc3ccccc3)cccc2Nc2ccccc2)=CC1","C1=C(c2c(Nc3ccccc3)cccc2Nc2ccccc2)N=NC1",{},"[chr5,CH1r5:1]>>[n:1]",null,-0.1027984493],[0.0014933798,178.6676131391,10,"completed",-5.293296,10.0,5,"C(=Cc1ccsc1)C1=CCC(C2=CC(C=Cc3ccsc3)=CC2)=C1","C(=Cc1cnsc1)C1=CCC(C2=CC(C=Cc3cnsc3)=CC2)=C1",{},"[chr5,CH1r5:1]>>[n:1]",null,-0.2241208477],[0.0009724647,108.2998969267,10,"completed",-5.125028,10.0,10,"C1=CN=C(c2c(Nc3ccccc3)cccc2Nc2ccccc2)C1","c1ccc(Nc2cccc(Nc3ccccc3)c2-c2nccs2)cc1",{},"[#6H2r5:1]>>[S:1]",null,-0.1097078122],[0.0006079476,221.1593765826,10,"completed",-5.142692,10.0,3,"c1ccc(Nc2nc3ccccc3nc2Nc2ccccc2)cc1","C1=c2nc(Nc3ccccc3)c(Nc3ccccc3)nc2=CC1",{},"[c:0]1[ch:1][ch][c:3][c!r5:4][c!r5:5]1>>[c:0]1[CH2:1][c:3][c:4][c:5]1",null,-0.2231693241],[0.0003407512,155.0763089285,10,"completed",-5.209024,10.0,3,"C(#Cc1cc2ccccc2cn1)c1cc2ccccc2cn1","C(#Cc1cc2c(cn1)=CCC=2)c1cc2c(cn1)=CCC=2",{},"[c:0]1[ch:1][ch][c:3][c!r5:4][c!r5:5]1>>[c:0]1[CH2:1][c:3][c:4][c:5]1",null,-0.1728378302],[0.0003213933,106.2769974546,10,"completed",-5.21988,10.0,10,"C1=NC=C(c2c(Nc3ccccc3)cccc2Nc2ccccc2)C1","c1ccc(Nc2cccc(Nc3ccccc3)c2-c2cncs2)cc1",{},"[#6H2r5:1]>>[S:1]",null,-0.1354130542],[0.0003161591,117.6542617115,10,"completed",-5.147752,10.0,3,"C1=CC(N(c2ccccc2)c2ccccc2)=CC1","C1=NCC=C1N(c1ccccc1)c1ccccc1",{},"[chr5,CH1r5:1]>>[n:1]",null,-0.1223104636],[0.0002601313,171.2517739525,10,"completed",-5.333224,10.0,5,"C(#Cc1ccc[nH]1)C1=CC(C2=CCC(C#Cc3ccc[nH]3)=C2)=CC1","C(#Cc1ccc[nH]1)C1=CC(C2=NCC(C#Cc3ccc[nH]3)=C2)=NC1",{},"[chr5,CH1r5:1]>>[n:1]",null,-0.2366008302],[0.000227785,137.2121973952,10,"completed",-5.330648,10.0,3,"C1=NCC(NC2=CC=NC2)=C1","C1=C(NC2=CC(c3ccccc3)=NC2)CN=C1c1ccccc1",{},"[cH&r6,CH&r5:1]>>[#6:1](-[c]1[ch]ccc[ch]1)",null,-0.2118831094],[0.0000987498,82.9744599168,10,"completed",-4.871108,10.0,3,"C1=CC(Nc2ccc3ccc(NC4=CCC=C4)cc3c2)=CC1","C1=NC(Nc2ccc3ccc(NC4=CCC=N4)cc3c2)=CC1",{},"[chr5,CH1r5:1]>>[n:1]",null,-0.1804345293],[-0.0002195933,86.1524823036,10,"completed",-5.105984,10.0,10,"C1=CN=C(c2c(Nc3ccccc3)cccc2Nc2ccccc2)C1","c1ccc(Nc2cccc(Nc3ccccc3)c2-c2ncco2)cc1",{},"[#6H2r5:1]>>[O:1]",null,-0.0862542535],[-0.0003962242,183.9921375579,10,"completed",-5.104972,10.0,10,"C(#Cc1ccc2c(n1)=CCC=2)c1ccc2c(n1)=CCC=2","C(#Cc1ccc2c[nH]cc2n1)c1ccc2c[nH]cc2n1",{},"[#6H2r5:1]>>[NH:1]",null,-0.1840250523],[-0.000826203,176.8944106238,10,"completed",-5.347944,10.0,7,"C(#Cc1ccc2ccc(C#CC3=CCC=N3)cc2c1)C1=CCC=N1","C(#Cc1c[nH]cn1)c1ccc2ccc(C#Cc3c[nH]cn3)cc2c1",{},"[#6H2r5:1]>>[NH:1]",null,-0.2478204669],[-0.0008470191,75.9575966487,10,"completed",-4.829892,10.0,7,"c1cc2cc3cc4c[nH]cc4cc3cc2[nH]1","c1cc2cc3nc4c[nH]cc4nc3cc2[nH]1",{},"[ch&r6:0]>>[nr6:0]",null,-0.2037624573],[-0.0010703688,169.0129730481,10,"completed",-5.283728,10.0,10,"C(=Cc1cccs1)C1=CCC(C2=CC(C=Cc3cccs3)=CC2)=C1","C(=Cc1cncs1)C1=CCC(C2=CC(C=Cc3cncs3)=CC2)=C1",{},"[chr5,CH1r5:1]>>[n:1]",null,-0.2123812945],[-0.0014011772,184.3271536479,10,"completed",-5.19136,10.0,10,"C(=Cc1cccs1)C1=CC(C2=CCC(C=Cc3cccs3)=C2)=CC1","C(=Cc1cc(-c2csc(C=Cc3cccs3)c2)cs1)c1cccs1",{},"[#6H2r5:1]>>[S:1]",null,-0.195106017],[-0.0014498697,134.0491762948,10,"completed",-5.096784,10.0,3,"C1=CC(c2c(Nc3ccccc3)cccc2Nc2ccccc2)=CC1","C1=CC(c2c(Nc3ccccc3)cccc2Nc2ccccc2)=NC1",{},"[chr5,CH1r5:1]>>[n:1]",null,-0.1340680781],[-0.0018244709,122.9589321281,10,"completed",-5.17756,10.0,6,"C1=c2cc3cc4ccncc4cc3cc2=CC1","C1=c2cc3nc4ccncc4nc3cc2=CC1",{},"[ch&r6:0]>>[nr6:0]",null,-0.1344117564],[-0.0019041731,78.3974675214,10,"completed",-5.048392,10.0,3,"C1=CN=C(C2=NC=CC2)C1","C1=C(Nc2ccccc2)N=C(C2=NC(Nc3ccccc3)=CC2)C1",{},"[ch&r6,CH1&r5:1]>>[*:1](-N-c1ccccc1)",null,-0.0863204604],[-0.0022370402,143.1602772289,10,"completed",-5.057132,10.0,4,"C1=CC(NC2=CCC(C3=CC(NC4=CCC=C4)=CC3)=C2)=CC1","C1=CC(NC2=NCC(C3=CC(NC4=CCC=C4)=NC3)=C2)=CC1",{},"[chr5,CH1r5:1]>>[n:1]",null,-0.1462713951],[-0.0022858379,144.0961359898,10,"completed",-5.555404,10.0,10,"C(=CC1=CC(C2=CCC(C=CC3=CN=CC3)=C2)=CC1)C1=CN=CC1","C(=CC1=CN=NC1)C1=CC(C2=CCC(C=CC3=CN=NC3)=C2)=CC1",{},"[chr5,CH1r5:1]>>[n:1]",null,-0.3498373479],[-0.0023365305,150.4559651156,10,"completed",-5.408296,10.0,9,"C(=Cc1ccccc1)C1=NC(C2=CCC(C=Cc3ccccc3)=N2)=CC1","C(=Cc1ccccn1)C1=NC(C2=CCC(C=Cc3ccccn3)=N2)=CC1",{},"[ch&r6:0]>>[nr6:0]",null,-0.2630774506],[-0.0024912122,123.4237522768,10,"completed",-5.142324,10.0,9,"C1=NC(Nc2cc(-c3ccccc3)cc(-c3ccccc3)c2)=CC1","c1ccc(-c2cc(Nc3cscn3)cc(-c3ccccc3)c2)cc1",{},"[#6H2r5:1]>>[S:1]",null,-0.1269297834],[-0.0028082463,95.1499525201,10,"completed",-5.106812,10.0,3,"c1ccc(Nc2cccc(Nc3ccccc3)c2-c2ccccc2)cc1","C1=CC(c2c(Nc3ccccc3)cccc2Nc2ccccc2)=CC1",{},"[c:0]1[ch:1][ch][c:3][c!r5:4][c!r5:5]1>>[c:0]1[CH2:1][c:3][c:4][c:5]1",null,-0.0952693608],[-0.0029415241,95.890062695,10,"completed",-5.123188,10.0,4,"C1=CCC(NC2=CCC(C3=CC(NC4=CC=CC4)=CC3)=C2)=C1","C1=NCC(NC2=CCC(C3=CC(NC4=CC=NC4)=CC3)=C2)=C1",{},"[chr5,CH1r5:1]>>[n:1]",null,-0.0972541462],[-0.0030266553,128.5475439624,10,"completed",-4.629332,10.0,3,"C1=c2ccccc2=C(NC2=c3ccccc3=CC2)C1","C1=c2cccnc2=C(NC2=c3ncccc3=CC2)C1",{},"[ch&r6:0]>>[nr6:0]",null,-0.3536571369],[-0.0030560113,129.011426744,10,"completed",-5.156216,10.0,6,"c1ccc(N(c2ccccc2)c2ccsc2)cc1","c1ccc(N(c2ccccc2)c2cnsc2)cc1",{},"[chr5,CH1r5:1]>>[n:1]",null,-0.1348794468],[-0.0032840952,79.104144658,10,"completed",-5.2024,10.0,7,"c1cnc2cc3cc4c[nH]cc4cc3cc2c1","c1cnc2cc3nc4c[nH]cc4nc3cc2c1",{},"[ch&r6:0]>>[nr6:0]",null,-0.1067496515],[-0.00331375,169.9549107164,10,"completed",-5.145176,10.0,7,"C1=Nc2cc3cc4c(cc3cc2C1)=CCC=4","C1=Nc2nc3cc4c(cc3nc2C1)=CCC=4",{},"[ch&r6:0]>>[nr6:0]",null,-0.1728719134],[-0.0035072245,174.8652724065,10,"completed",-4.843048,10.0,3,"C1=NC(NC2=CCC=N2)=CC1","C1=C(NC2=CCC(c3ccccc3)=N2)N=C(c2ccccc2)C1",{},"[cH&r6,CH&r5:1]>>[#6:1](-[c]1[ch]ccc[ch]1)",null,-0.250858098],[-0.0036594737,163.8408831646,10,"completed",-5.15824,10.0,10,"C1=CCC(C=CC2=CCC(C3=CC(C=CC4=CC=CC4)=CC3)=C2)=C1","C(=Cc1ccco1)C1=CCC(C2=CC(C=Cc3ccco3)=CC2)=C1",{},"[#6H2r5:1]>>[O:1]",null,-0.1688367994],[-0.004008154,210.4964338455,10,"completed",-4.826856,10.0,3,"C1=c2c(c3ccccc3c3ccccc23)=CC1","C1=Cc2c(c3c(c4c2=CCC=4)C=CC3)C1",{},"[c:0]1[ch:1][ch][c:3][c!r5:4][c!r5:5]1>>[c:0]1[CH2:1][c:3][c:4][c:5]1",null,-0.2843703476],[-0.004008154,168.914861049,10,"completed",-4.905976,10.0,3,"C1=c2c(c3ccccc3c3ccccc23)=CC1","C1=Cc2c3c(c4c(c2C1)=CCC=4)CC=C3",{},"[c:0]1[ch:1][ch][c:3][c!r5:4][c!r5:5]1>>[c:0]1[CH2:1][c:3][c:4][c:5]1",null,-0.2167450886],[-0.0040682605,202.0823902769,10,"completed",-5.21712,10.0,10,"C(#Cc1ccc2c(c1)=CCN=2)c1ccc2c(c1)=CCN=2","C(#Cc1ccc2n[nH]cc2c1)c1ccc2n[nH]cc2c1",{},"[#6H2r5:1]>>[NH:1]",null,-0.2180795009],[-0.0042210916,132.5634880613,10,"completed",-5.06164,10.0,7,"C1=NCc2cc3cc4c(cc3cc21)=CCC=4","C1=c2cc3cc4c(cc3cc2=CC1)N=NC4",{},"[chr5,CH1r5:1]>>[n:1]",null,-0.1352557144],[-0.0042568565,103.5596452214,10,"completed",-5.207368,10.0,3,"c1ccc(Nc2cc(Nc3ccccc3)cc(-c3cccnc3)c2)cc1","c1ccc(Nc2cc(Nc3ccccc3)cc(-c3cnccn3)c2)cc1",{},"[ch&r6:0]>>[nr6:0]",null,-0.1279580594],[-0.0043403957,122.8031560217,10,"completed",-5.025392,10.0,4,"C1=CC(Nc2cc(-c3ccc[nH]3)cc(-c3ccc[nH]3)c2)=CC1","C1=NC(Nc2cc(-c3ccc[nH]3)cc(-c3ccc[nH]3)c2)=CC1",{},"[chr5,CH1r5:1]>>[n:1]",null,-0.1334470997],[-0.0043640138,93.7029333632,10,"completed",-5.214176,10.0,10,"C1=NC=C(c2c(Nc3ccccc3)cccc2Nc2ccccc2)C1","c1ccc(Nc2cccc(Nc3ccccc3)c2-c2cnco2)cc1",{},"[#6H2r5:1]>>[O:1]",null,-0.1231582625],[-0.0043805722,197.5035442537,10,"completed",-4.994664,10.0,4,"C1=CCC(Nc2cc(NC3=CC=CC3)cc(C3=CCC=C3)c2)=C1","C1=CCC(Nc2cc(NC3=CC=CC3)nc(C3=CCC=C3)n2)=C1",{},"[ch&r6:0]>>[nr6:0]",null,-0.2108187129],[-0.0047421628,73.8424980501,10,"completed",-5.299828,10.0,7,"C1=c2nc3cc4ccsc4cc3nc2=CC1","c1cc2cc3nc4cscc4nc3cc2s1",{},"[#6H2r5:1]>>[S:1]",null,-0.1581740087],[-0.0048456161,159.1443877785,10,"completed",-4.999908,10.0,3,"C1=NC(C2=CCC=N2)=CC1","C1=C(C2=CCC(Nc3ccccc3)=N2)N=C(Nc2ccccc2)C1",{},"[ch&r6,CH1&r5:1]>>[*:1](-N-c1ccccc1)",null,-0.1738848938],[-0.0050877709,189.9383149952,10,"completed",-5.446568,10.0,3,"O=c1cc(N(c2ccccc2)c2ccccc2)cco1","O=c1cc(N(c2ccccc2)c2ccccc2)cc[nH]1",{},"[o:1]>>[nH:1]",null,-0.3081073823],[-0.005091773,149.3742553341,10,"completed",-5.024748,10.0,3,"C1=CCC(Nc2cccc(NC3=CC=CC3)c2-c2ccccc2)=C1","c1ccc(-c2c(Nc3ccco3)cccc2Nc2ccco2)cc1",{},"[#6H2r5:1]>>[O:1]",null,-0.1583902499],[-0.0052131092,166.1316483291,10,"completed",-5.099728,10.0,10,"C(#Cc1cnc2c(c1)=CCC=2)c1cnc2c(c1)=CCC=2","C(#Cc1cnc2c[nH]cc2c1)c1cnc2c[nH]cc2c1",{},"[#6H2r5:1]>>[NH:1]",null,-0.1661317574],[-0.0054422222,168.2706746552,10,"completed",-5.127144,10.0,4,"C1=CCC(C2=CCC(NC3=CC(C4=CC=CC4)=CC3)=C2)=C1","C1=CCC(C2=CCC(NC3=NC(C4=CC=CC4)=CC3)=N2)=C1",{},"[chr5,CH1r5:1]>>[n:1]",null,-0.1693400436],[-0.0056279355,106.9722624293,10,"completed",-5.0966,10.0,3,"c1ccc(Nc2cccc(Nc3ccccc3)c2-c2ccccc2)cc1","c1ccc(Nc2cccc(Nc3ccccc3)c2-c2ccccn2)cc1",{},"[ch&r6:0]>>[nr6:0]",null,-0.1069987352],[-0.0058090627,144.3276737203,10,"completed",-4.629976,10.0,9,"C1=CC(C=Cc2cc(C=CC3=CCC=C3)cc(C3=NSCS3)c2)=CC1","C1=CC(C=Cc2cc(C=CC3=CCC=C3)cc(C3=NSSS3)c2)=CC1",{},"[#6H2r5:1]>>[S:1]",null,-0.3592805757],[-0.0059370512,159.1725301325,10,"completed",-5.16422,10.0,3,"C1=CC(c2cc(Nc3ccccc3)cc(Nc3ccccc3)c2)=CC1","C1=C(c2cc(Nc3ccccc3)cc(Nc3ccccc3)c2)OCO1",{},"[CH,ch:0]1=[C,c:1][C,c:2]=[CH,ch:3][*:4]1>>[O:0]1[*:1]=,:[*:2][O:3][*:4]1",null,-0.1653987801],[-0.0062191645,155.4813126963,10,"completed",-5.017296,10.0,3,"C1=CC(C=Cc2cc3ccccc3cc2C=CC2=CCC=C2)=CC1","C1=CC(C=Cc2cc3c(cc2C=CC2=CCC=C2)=CCC=3)=CC1",{},"[c:0]1[ch:1][ch][c:3][c!r5:4][c!r5:5]1>>[c:0]1[CH2:1][c:3][c:4][c:5]1",null,-0.1659096588],[-0.0063541391,211.5607636288,10,"completed",-5.188232,10.0,3,"C1=CC(c2ccc3ccc(C4=CCC=C4)cc3c2)=CC1","c1cc(-c2ccc3ccc(-c4cc[nH]c4)cc3c2)c[nH]1",{},"[#6H2r5:1]>>[NH:1]",null,-0.2203918119],[-0.0063641114,80.8443889158,10,"completed",-5.27554,10.0,3,"c1ccc(Nc2cccc(Nc3ccccc3)c2-c2cccnc2)cc1","c1ccc(Nc2cccc(Nc3ccccc3)c2-c2cncnc2)cc1",{},"[ch&r6:0]>>[nr6:0]",null,-0.1470877905],[-0.0063965673,221.1330683252,10,"completed",-5.209392,10.0,3,"C1=NC=C(NC2=CN=CC2)C1","C1=CC(=C2C=NC=C2NC2=CN=CC2=C2C=CC=C2)C=C1",{},"[r5:1][CH2r5:2][r5:3]>>[r5:1][C:2](=C1cccc1)[r5:3]",null,-0.2340159666],[-0.0064236212,132.7073717402,10,"completed",-5.304612,10.0,7,"C1=CC(C=Cc2cc(C=CC3=CCC=C3)cc(-c3cc[nH]c3)c2)=CC1","C1=CC(C=Cc2cc(C=CC3=CCC=C3)cc(-c3c[nH]cn3)c2)=CC1",{},"[chr5,CH1r5:1]>>[n:1]",null,-0.1952578323],[-0.006518622,130.90677031,10,"completed",-4.9402,10.0,4,"C1=CC(Nc2cccc(NC3=CCC=C3)c2C2=CCC=C2)=CC1","C1=CC(Nc2cccc(NC3=CCC=C3)c2C2=CCN=C2)=CC1",{},"[chr5,CH1r5:1]>>[n:1]",null,-0.1721895529],[-0.0066602875,78.841973054,10,"completed",-5.410504,10.0,3,"c1ccc(Nc2cccc(-c3cccc(Nc4ccccc4)c3)c2)cc1","c1ccc(Nc2cc(-c3ccnc(Nc4ccccc4)c3)ccn2)cc1",{},"[ch&r6:0]>>[nr6:0]",null,-0.2312105023],[-0.0068052009,173.3355215543,10,"completed",-5.282348,10.0,10,"C(=CC1=CC=NC1)C1=CCC(C2=CC(C=CC3=CC=NC3)=CC2)=C1","C(=Cc1ccn[nH]1)C1=CCC(C2=CC(C=Cc3ccn[nH]3)=CC2)=C1",{},"[#6H2r5:1]>>[NH:1]",null,-0.2152628432],[-0.0068893637,124.7343193113,10,"completed",-4.992272,10.0,7,"C1=NCc2nc3cc4c(cc3nc21)=CCC=4","C1=c2cc3nc4cn[nH]c4nc3cc2=CC1",{},"[#6H2r5:1]>>[NH:1]",null,-0.1457575322],[-0.0069650069,104.2623378043,10,"completed",-5.133032,10.0,3,"C1=CC(c2c(Nc3ccccc3)cccc2Nc2ccccc2)=CC1","c1ccc(Nc2cccc(Nc3ccccc3)c2-c2ccsc2)cc1",{},"[#6H2r5:1]>>[S:1]",null,-0.1067955077],[-0.0069825675,111.0974527979,10,"completed",-5.298356,10.0,10,"C1=NCC=C1c1c(Nc2ccccc2)cccc1Nc1ccccc1","c1ccc(Nc2cccc(Nc3ccccc3)c2-c2cnoc2)cc1",{},"[#6H2r5:1]>>[O:1]",null,-0.1778250386],[-0.0072065323,91.2802069358,10,"completed",-5.27186,10.0,3,"c1ccc(Nc2cc(Nc3ccccc3)cc(-c3cccnc3)c2)cc1","c1ccc(Nc2cc(Nc3ccccc3)cc(-c3cncnc3)c2)cc1",{},"[ch&r6:0]>>[nr6:0]",null,-0.1510120769],[-0.00722159,130.8131851175,10,"completed",-5.06854,10.0,4,"C1=CC(Nc2cc(NC3=CCC=C3)cc(C3=CCC=C3)c2)=CC1","C1=CC(Nc2cc(NC3=CCC=C3)nc(C3=CCC=C3)n2)=CC1",{},"[ch&r6:0]>>[nr6:0]",null,-0.1326539026],[-0.0072409799,136.3140134422,10,"completed",-5.233312,10.0,9,"C1=CCC(C=Cc2cc(C3=CSCS3)cc(C=CC3=CC=CC3)n2)=C1","C1=CCC(C=Cc2cc(C3=NSCS3)cc(C=CC3=CC=CC3)n2)=C1",{},"[chr5,CH1r5:1]>>[n:1]",null,-0.16519635],[-0.0072693211,162.7170192349,10,"completed",-5.097612,10.0,3,"C(=Cc1ccc2c(c1)=CCC=2)c1ccc2c(c1)=CCC=2","C(=Cc1cc2c(cn1)=CCC=2)c1cc2c(cn1)=CCC=2",{},"[ch&r6:0]>>[nr6:0]",null,-0.1627256052],[-0.0072873,118.3477934403,10,"completed",-5.694508,10.0,3,"C1=CC(NC2=NCC=C2)=NC1","C1=CC(=C2C=CC(NC3=NC(=C4C=CC=C4)C=C3)=N2)C=C1",{},"[r5:1][CH2r5:2][r5:3]>>[r5:1][C:2](=C1cccc1)[r5:3]",null,-0.4326565423],[-0.0073553202,129.0690467377,10,"completed",-5.0391,10.0,4,"C1=CCC(Nc2cc3c(cc2NC2=CC=CC2)=CCC=3)=C1","C1=CCC(Nc2nc3c(nc2NC2=CC=CC2)=CCC=3)=C1",{},"[ch&r6:0]>>[nr6:0]",null,-0.13592695],[-0.0074344182,134.970379646,10,"completed",-5.034316,10.0,9,"C1=NC(c2c(Nc3ccccc3)cccc2Nc2ccccc2)=CC1","C1=NC(c2c(Nc3ccccc3)cccc2Nc2ccccc2)=NC1",{},"[chr5,CH1r5:1]>>[n:1]",null,-0.142587003],[-0.0074575133,109.8132005328,10,"completed",-4.9287,10.0,7,"C1=c2cc3cc4ccsc4cc3cc2=CC1","C1=c2cc3cc4cnsc4cc3cc2=CC1",{},"[chr5,CH1r5:1]>>[n:1]",null,-0.1625956553],[0.0477692741,110.1191465681,11,"completed",-5.144072,11.0,7,"C1=c2nc3cc4ccoc4cc3nc2=CC1","c1cc2cc3nc4c[nH]cc4nc3cc2o1",{},"[#6H2r5:1]>>[NH:1]",null,-0.1143589683],[0.0438057857,83.0143356893,11,"completed",-5.140024,11.0,7,"C1=Cc2cc3nc4cocc4nc3cc2C1","c1cc2cc3nc4cocc4nc3cc2[nH]1",{},"[#6H2r5:1]>>[NH:1]",null,-0.0876146164],[0.0418317425,101.3071256852,11,"completed",-5.324116,11.0,7,"C1=NCc2cc3nc4c(nc3cc21)=CCC=4","C1=NCc2cc3nc4c[nH]cc4nc3cc21",{},"[#6H2r5:1]>>[NH:1]",null,-0.186748078],[0.0373196938,151.1115003055,11,"completed",-5.159804,11.0,8,"C1=Cc2nc3cc4c(nc3cc2C1)C=CC4","c1cc2nc3cc4[nH]ccc4nc3cc2[nH]1",{},"[#6H2r5:1]>>[NH:1]",null,-0.156802996],[0.0353940482,104.8283455074,11,"completed",-5.152628,11.0,7,"C1=c2cc3cc4ccsc4cc3cc2=CC1","C1=c2nc3cc4ccsc4cc3nc2=CC1",{},"[ch&r6:0]>>[nr6:0]",null,-0.1111131772],[0.0342826213,88.1710174912,11,"completed",-5.281796,11.0,7,"c1ccc2cc3cc4n[nH]cc4cc3cc2c1","c1ccc2nc3cc4n[nH]cc4cc3nc2c1",{},"[ch&r6:0]>>[nr6:0]",null,-0.1548177098],[0.0327222524,116.7196599944,11,"completed",-5.146188,11.0,7,"C1=Cc2cc3cc4c[nH]cc4cc3cc2C1","C1=Cc2cc3nc4c[nH]cc4nc3cc2C1",{},"[ch&r6:0]>>[nr6:0]",null,-0.1211148686],[0.0317568934,118.7149240491,11,"completed",-5.239476,11.0,7,"C1=Nc2cc3cc4c[nH]cc4cc3cc2C1","C1=Nc2cc3nc4c[nH]cc4nc3cc2C1",{},"[ch&r6:0]>>[nr6:0]",null,-0.1537058064],[0.0299314984,90.8980854162,11,"completed",-5.054004,11.0,7,"C1=Cc2nc3cc4cocc4cc3nc2C1","c1cc2nc3cc4cocc4cc3nc2[nH]1",{},"[#6H2r5:1]>>[NH:1]",null,-0.0964319533],[0.0258035109,146.3720917066,11,"completed",-5.219144,11.0,6,"C1=Cc2cc3cc4c(cc3cc2C1)=CCC=4","C1=Cc2cc3nc4c(nc3cc2C1)=CCC=4",{},"[ch&r6:0]>>[nr6:0]",null,-0.1684650785],[0.025352709,225.7169587441,11,"completed",-5.36018,11.0,7,"C1=Cc2cc3nc4ccccc4nc3cc2C1","c1ccc2nc3cc4[nH]ccc4cc3nc2c1",{},"[#6H2r5:1]>>[NH:1]",null,-0.2900310765],[0.0234578609,157.1921944862,11,"completed",-5.175168,11.0,8,"C1=Cc2cc3nc4c(cc3nc2C1)C=CC4","c1cc2cc3nc4[nH]ccc4cc3nc2[nH]1",{},"[#6H2r5:1]>>[NH:1]",null,-0.1657648872],[0.0200750747,114.0711262233,11,"completed",-5.408664,11.0,7,"C1=Cc2cc3cc4cscc4cc3cc2C1","C1=Cc2cc3nc4cscc4nc3cc2C1",{},"[ch&r6:0]>>[nr6:0]",null,-0.2443280983],[0.0193388658,135.8011084767,11,"completed",-5.226688,11.0,7,"C1=NCc2nc3cc4c(cc3nc21)=CCC=4","C1=c2cc3nc4cnsc4nc3cc2=CC1",{},"[#6H2r5:1]>>[S:1]",null,-0.1621923773],[0.0187498727,100.8560353344,11,"completed",-5.172316,11.0,6,"C1=c2cc3cc4ccccc4cc3cc2=CC1","C1=c2nc3cc4ccccc4cc3nc2=CC1",{},"[ch&r6:0]>>[nr6:0]",null,-0.1128470015],[0.0136081523,117.6282143011,11,"completed",-5.08924,11.0,7,"C1=c2cc3cc4nc[nH]c4cc3cc2=CC1","C1=c2nc3cc4nc[nH]c4cc3nc2=CC1",{},"[ch&r6:0]>>[nr6:0]",null,-0.1178691131],[0.0128583541,129.0319748235,11,"completed",-5.188048,11.0,8,"C1=Cc2cc3cc4c(nc3nc2C1)CC=C4","c1cc2cc3cc4cc[nH]c4nc3nc2[nH]1",{},"[#6H2r5:1]>>[NH:1]",null,-0.1429963327],[0.0128254712,118.9157051956,11,"completed",-5.284464,11.0,7,"C1=c2nc3cc4ccsc4cc3nc2=CC1","C1=c2nc3cc4ncsc4cc3nc2=CC1",{},"[chr5,CH1r5:1]>>[n:1]",null,-0.1755396221],[0.0121834514,79.2373566537,11,"completed",-5.267352,11.0,6,"C1=c2cc3nc4ccccc4nc3cc2=CC1","c1ccc2nc3cc4cocc4cc3nc2c1",{},"[#6H2r5:1]>>[O:1]",null,-0.1414278534],[0.0098187168,163.8515270311,11,"completed",-5.330832,11.0,11,"C1=CC(C=Cc2cc3cscc3cc2C=CC2=CCC=C2)=CC1","C1=CC(C=Cc2nc3cscc3nc2C=CC2=CCC=C2)=CC1",{},"[ch&r6:0]>>[nr6:0]",null,-0.2301221304],[0.0095323816,91.4693301429,11,"completed",-5.268732,11.0,7,"c1cc2cc3cc4cocc4cc3cc2s1","c1cc2nc3cc4cocc4cc3nc2s1",{},"[ch&r6:0]>>[nr6:0]",null,-0.1493893483],[0.008830979,141.7960179368,11,"completed",-5.224204,11.0,7,"C1=c2cc3cc4ccoc4cc3cc2=CC1","C1=c2nc3cc4ccoc4cc3nc2=CC1",{},"[ch&r6:0]>>[nr6:0]",null,-0.1663284737],[0.0086001457,122.6651229927,11,"completed",-5.609592,11.0,8,"c1cc2cc3cc4sccc4cc3cc2s1","c1cc2nc3cc4sccc4nc3cc2s1",{},"[ch&r6:0]>>[nr6:0]",null,-0.37721598],[0.008569806,228.7853793966,11,"completed",-5.216292,11.0,11,"C1=CC(C=Cc2cc3c(cc2C=CC2=CCC=C2)=CCC=3)=CC1","C1=CC(C=Cc2nc3c(nc2C=CC2=CCC=C2)=CCC=3)=CC1",{},"[ch&r6:0]>>[nr6:0]",null,-0.2428362126],[0.0084455939,162.6612336109,11,"completed",-5.146556,11.0,11,"C1=CC(C=Cc2cc3c[nH]cc3cc2C=CC2=CCC=C2)=CC1","C1=CC(C=Cc2nc3c[nH]cc3nc2C=CC2=CCC=C2)=CC1",{},"[ch&r6:0]>>[nr6:0]",null,-0.1658937397],[0.0079353341,118.5147833621,11,"completed",-5.41262,11.0,7,"C1=Cc2nc3cc4ccccc4cc3nc2C1","c1ccc2cc3nc4[nH]ccc4nc3cc2c1",{},"[#6H2r5:1]>>[NH:1]",null,-0.248865573],[0.0078683229,202.2742047734,11,"completed",-5.54004,11.0,8,"c1ccc2cc3cc4[nH]ncc4cc3cc2c1","c1ccc2nc3cc4[nH]ncc4cc3nc2c1",{},"[ch&r6:0]>>[nr6:0]",null,-0.3685052275],[0.0075217204,126.8604271034,11,"completed",-5.624496,11.0,8,"c1cc2cc3cc4sccc4cc3cc2s1","c1cc2cc3nc4sccc4cc3nc2s1",{},"[ch&r6:0]>>[nr6:0]",null,-0.388446437],[0.0068758957,103.4632644163,11,"completed",-5.33304,11.0,6,"C1=c2cc3nc4ccccc4nc3cc2=CC1","C1=c2cc3nc4ccccc4nc3cc2=NC1",{},"[chr5,CH1r5:1]>>[n:1]",null,-0.193171922],[0.006417532,168.730578839,11,"completed",-5.300472,11.0,7,"C1=c2cc3nc4ccoc4nc3cc2=CC1","C1=c2cc3nc4cnoc4nc3cc2=CC1",{},"[chr5,CH1r5:1]>>[n:1]",null,-0.2194598583],[0.005803892,107.27302597,11,"completed",-5.026772,11.0,4,"C1=CCC(NC2=CC(C3=CCC(NC4=CC=CC4)=C3)=CC2)=C1","C1=NCC(NC2=CC(C3=CCC(NC4=CC=NC4)=C3)=CC2)=C1",{},"[chr5,CH1r5:1]>>[n:1]",null,-0.1188909109],[0.0042829211,111.2073243362,11,"completed",-5.351992,11.0,7,"C1=c2nc3cc4ccsc4cc3nc2=CC1","C1=c2nc3cc4cnsc4cc3nc2=CC1",{},"[chr5,CH1r5:1]>>[n:1]",null,-0.2085235079],[0.003997968,155.9349576966,11,"completed",-5.312616,11.0,7,"C1=Nc2cc3cc4c(cc3cc2C1)=CCC=4","C1=Nc2cc3nc4c(nc3cc2C1)=CCC=4",{},"[ch&r6:0]>>[nr6:0]",null,-0.2155607504],[0.0035757081,203.6035343629,11,"completed",-5.208196,11.0,7,"O=c1[nH]ccc2cc3cc4c(cc3cc12)=CCC=4","O=c1[nH]ccc2nc3cc4c(cc3nc12)=CCC=4",{},"[ch&r6:0]>>[nr6:0]",null,-0.2172337973],[0.0028823452,141.7188687061,11,"completed",-5.52716,11.0,9,"c1cc2cc3nc4[nH]ccc4cc3nc2[nH]1","C1=Cc2cc3nc4c(cc3nc2=C1)C=CC=4",{},"[nr5:0]>>[ch&r5:0]",null,-0.3308963794],[0.002686526,198.8868101781,11,"completed",-4.994204,11.0,11,"C1=CC(C=Cc2cc3c(cc2C=CC2=CCC=C2)=CCC=3)=CC1","C1=CC(C=Cc2cc3c(cc2C=CC2=CCC=C2)SCS3)=CC1",{},"[CH,ch:0]1=[C,c:1][C,c:2]=[CH,ch:3][*:4]1>>[S:0]1[*:1]=,:[*:2][S:3][*:4]1",null,-0.2122273124],[0.0018149381,109.8424801807,11,"completed",-5.274252,11.0,6,"C1=c2nc3cc4ccccc4cc3nc2=CC1","C1=c2nc3cc4cccnc4cc3nc2=CC1",{},"[ch&r6:0]>>[nr6:0]",null,-0.1641450962],[-0.000748301,99.4001703828,11,"completed",-5.195316,11.0,7,"c1ccc2cc3cc4n[nH]cc4cc3cc2c1","c1ccc2cc3cc4n[nH]nc4cc3cc2c1",{},"[chr5,CH1r5:1]>>[n:1]",null,-0.1197168008],[-0.0009319365,155.4948372433,11,"completed",-5.379316,11.0,7,"C(#CC1=CC=CC1)C1=CCC(C2=CC(C#CC3=CC=CC3)=CC2)=C1","C(#CC1=CCC(C2=NC(C#CC3=CC=CC3)=CC2)=N1)C1=CC=CC1",{},"[chr5,CH1r5:1]>>[n:1]",null,-0.2498142991],[-0.0024789439,252.4485105099,11,"completed",-4.986016,11.0,11,"C(=Cc1cc2c(cc1C=Cc1ccsc1)=CCC=2)c1ccsc1","C(=Cc1cc2c(cc1C=Cc1ccsc1)SCS2)c1ccsc1",{},"[CH,ch:0]1=[C,c:1][C,c:2]=[CH,ch:3][*:4]1>>[S:0]1[*:1]=,:[*:2][S:3][*:4]1",null,-0.2647574419],[-0.00271894,148.0059837116,11,"completed",-5.06486,11.0,3,"c1ccc(Nc2cccc(Nc3ccccc3)c2-c2ccccn2)cc1","c1ccc(Nc2cccc(Nc3ccccc3)c2-c2ncccn2)cc1",{},"[ch&r6:0]>>[nr6:0]",null,-0.150036105],[-0.0030258777,124.2400450371,11,"completed",-5.510508,11.0,7,"C1=Cc2cc3nc4cscc4nc3cc2C1","C1=Nc2cc3nc4cscc4nc3cc2C1",{},"[chr5,CH1r5:1]>>[n:1]",null,-0.3130636192],[-0.0030665093,146.0044848157,11,"completed",-5.583648,11.0,10,"O=c1oc2c(cc1C#Cc1cc3c(oc1=O)=CCC=3)=CCC=2","O=c1[nH]c2c(cc1C#Cc1cc3c([nH]c1=O)=CCC=3)=CCC=2",{},"[o:1]>>[nH:1]",null,-0.368694792],[-0.0035089201,104.1870499735,11,"completed",-5.637744,11.0,8,"c1cc2cc3cc4ccsc4cc3cc2s1","c1cc2cc3cc4ccsc4nc3nc2s1",{},"[ch&r6:0]>>[nr6:0]",null,-0.3905733735],[-0.0036716862,119.4622533061,11,"completed",-5.182252,11.0,6,"C1=NCC=C1N(c1ccccc1)c1ccccc1","C1=C(N(c2ccccc2)c2ccccc2)N=NC1",{},"[chr5,CH1r5:1]>>[n:1]",null,-0.1326132414],[-0.0037628986,106.8813779549,11,"completed",-5.36754,11.0,3,"c1ccc(Nc2cccc(-c3cccc(Nc4ccccc4)c3)c2)cc1","c1ccc(Nc2cncc(-c3cncc(Nc4ccccc4)c3)c2)cc1",{},"[ch&r6:0]>>[nr6:0]",null,-0.2156308842],[-0.0037662819,142.2093981632,11,"completed",-5.34684,11.0,11,"C1=CC(C=Cc2cc(C=CC3=CCC=C3)cc(-c3c[nH]cn3)c2)=CC1","C(=Cc1cc(C=CC2=CCC=N2)cc(-c2c[nH]cn2)c1)C1=CCC=N1",{},"[chr5,CH1r5:1]>>[n:1]",null,-0.2237838374],[-0.0038933993,154.6181512469,11,"completed",-5.178112,11.0,11,"C1=CC(C=Cc2cc3cscc3cc2C=CC2=CCC=C2)=CC1","C(=Cc1cc2cscc2cc1C=CC1=CCC=N1)C1=CCC=N1",{},"[chr5,CH1r5:1]>>[n:1]",null,-0.1640015248],[-0.0039891911,137.5459240468,11,"completed",-5.179308,11.0,10,"C1=NC=C(c2c(Nc3ccccc3)cccc2Nc2ccccc2)C1","c1ccc(Nc2cccc(Nc3ccccc3)c2-c2cnc[nH]2)cc1",{},"[#6H2r5:1]>>[NH:1]",null,-0.1483268791],[-0.0040536694,168.5415929795,11,"completed",-5.240028,11.0,10,"C(#Cc1ccc[nH]1)C1=CCC(C2=CC(C#Cc3ccc[nH]3)=CC2)=C1","C(#Cc1ccc[nH]1)C1=CCC(C2=NC(C#Cc3ccc[nH]3)=CC2)=N1",{},"[chr5,CH1r5:1]>>[n:1]",null,-0.1949720763],[-0.00425281,154.2129264049,11,"completed",-5.187956,11.0,11,"C(=Cc1cc2c(cc1C=CC1=CCN=C1)=CCC=2)C1=CCN=C1","C(=Cc1cc2c(cc1C=CC1=CCN=N1)=CCC=2)C1=CCN=N1",{},"[chr5,CH1r5:1]>>[n:1]",null,-0.1660493693],[-0.0049327301,180.8795822757,11,"completed",-5.29072,11.0,6,"C1=c2cc3cc4cncnc4cc3cc2=CC1","C1=c2cc3nc4cncnc4nc3cc2=CC1",{},"[ch&r6:0]>>[nr6:0]",null,-0.2248126805],[-0.0050498116,99.5195468357,11,"completed",-5.383456,11.0,3,"c1ccc(-c2ccccn2)nc1","c1ccc(Nc2ccnc(-c3cc(Nc4ccccc4)ccn3)c2)cc1",{},"[ch&r6,CH1&r5:1]>>[*:1](-N-c1ccccc1)",null,-0.2219781952],[-0.0052981137,173.4365637509,11,"completed",-5.252264,11.0,5,"C1=CC(C=Cc2cc(-c3csc(C=CC4=CCC=C4)c3)cs2)=CC1","C1=CC(C=Cc2nc(-c3csc(C=CC4=CCC=C4)n3)cs2)=CC1",{},"[chr5,CH1r5:1]>>[n:1]",null,-0.2035695489],[-0.0058987456,170.664507753,11,"completed",-5.310408,11.0,10,"C(=Cc1cccs1)C1=CCC(C2=CC(C=Cc3cccs3)=CC2)=C1","C(=Cc1cccs1)C1=CCC(C2=NC(C=Cc3cccs3)=CC2)=N1",{},"[chr5,CH1r5:1]>>[n:1]",null,-0.2254316353],[-0.0065103297,172.8889276672,11,"completed",-5.416484,11.0,9,"O=c1cc2cc3cc4ccccc4cc3cc2c[nH]1","O=c1nc2cc3cc4ccccc4cc3cc2c[nH]1",{},"[ch&r6:0]>>[nr6:0]",null,-0.2810160515],[-0.0065848338,89.6395029622,11,"completed",-5.39238,11.0,7,"c1ccc2cc3cc4n[nH]cc4cc3cc2c1","c1ccc2cc3nc4n[nH]cc4nc3cc2c1",{},"[ch&r6:0]>>[nr6:0]",null,-0.2234354763],[-0.0066520285,81.2554350136,11,"completed",-5.374624,11.0,7,"C1=c2nc3cc4ccsc4cc3nc2=CC1","c1cc2cc3nc4cocc4nc3cc2s1",{},"[#6H2r5:1]>>[O:1]",null,-0.2087041758],[-0.0068852444,128.0500962403,11,"completed",-5.116564,11.0,9,"C1=NC(c2c(Nc3ccccc3)cccc2Nc2ccccc2)=CC1","c1ccc(Nc2cccc(Nc3ccccc3)c2-c2cocn2)cc1",{},"[#6H2r5:1]>>[O:1]",null,-0.128573973],[-0.0071280168,90.9172353162,11,"completed",-5.16836,11.0,3,"C1=CC(c2c(Nc3ccccc3)cccc2Nc2ccccc2)=CC1","c1ccc(Nc2cccc(Nc3ccccc3)c2-c2ccoc2)cc1",{},"[#6H2r5:1]>>[O:1]",null,-0.1027412166],[-0.0072326399,202.6911927845,11,"completed",-5.02944,11.0,5,"C(=CC1=CCC(C2=CC(C=CC3=CCN=C3)=CC2)=C1)C1=CCN=C1","C(=Cc1cn[nH]c1)C1=CCC(C2=CC(C=Cc3cn[nH]c3)=CC2)=C1",{},"[#6H2r5:1]>>[NH:1]",null,-0.2086223605],[-0.0074519904,172.9914640437,11,"completed",-4.755096,11.0,4,"C1=CCC(C2=CC(NC3=CCC(C4=CC=CC4)=C3)=CC2)=C1","C1=CCC(C2=NC(NC3=CCC(C4=CC=CC4)=N3)=CC2)=C1",{},"[chr5,CH1r5:1]>>[n:1]",null,-0.2970115209],[-0.0077279707,237.7515404806,11,"completed",-5.28704,11.0,3,"c1cc2ccc3cccc4ccc(c1)c2c34","C1=c2ccc3c4c(ccc(c24)C1)CC=3",{},"[c:0]1[ch:1][ch][c:3][c!r5:4][c!r5:5]1>>[c:0]1[CH2:1][c:3][c:4][c:5]1",null,-0.2714183785],[-0.0077279707,134.7207949033,11,"completed",-4.773864,11.0,3,"c1cc2ccc3cccc4ccc(c1)c2c34","C1=c2ccc3c4c(ccc(c24)C1)=CC3",{},"[c:0]1[ch:1][ch][c:3][c!r5:4][c!r5:5]1>>[c:0]1[CH2:1][c:3][c:4][c:5]1",null,-0.265081857],[-0.0077438926,155.6091097191,11,"completed",-5.047196,11.0,9,"C1=CC(C=Cc2cc(C=CC3=CCC=C3)cc(C3=NSCS3)c2)=CC1","C1=CC(C=Cc2cc(C=CC3=CCC=C3)cc(C3=NSOS3)c2)=CC1",{},"[#6H2r5:1]>>[O:1]",null,-0.1599388746],[-0.0077708562,171.1177717614,11,"completed",-5.042228,11.0,10,"C1=CCC(C=CC2=CCC(C3=NC(C=CC4=CC=CC4)=CC3)=N2)=C1","C(=Cc1ccc[nH]1)C1=CCC(C2=NC(C=Cc3ccc[nH]3)=CC2)=N1",{},"[#6H2r5:1]>>[NH:1]",null,-0.1758315039],[-0.0078067519,155.9161533565,11,"completed",-5.454204,11.0,7,"C(#Cc1cccs1)C1=CCC(C2=CC(C#Cc3cccs3)=CC2)=C1","C(#Cc1cccs1)C1=CCC(C2=NC(C#Cc3cccs3)=CC2)=N1",{},"[chr5,CH1r5:1]>>[n:1]",null,-0.2928915822],[-0.0079751326,143.0545255421,11,"completed",-5.142508,11.0,11,"C(=Cc1cc2c(cc1C=CC1=CCN=C1)=CCC=2)C1=CCN=C1","C(=Cc1cc2c[nH]cc2cc1C=CC1=CCN=C1)C1=CCN=C1",{},"[#6H2r5:1]>>[NH:1]",null,-0.146116368],[-0.0081134895,142.8145244699,11,"completed",-5.421176,11.0,6,"C1=c2cc3cc4ccnnc4cc3cc2=CC1","C1=c2nc3cc4ccnnc4cc3nc2=CC1",{},"[ch&r6:0]>>[nr6:0]",null,-0.2663483802],[-0.0083356113,133.0263450515,11,"completed",-5.087768,11.0,4,"C1=CCC(Nc2cc3c(cc2NC2=CC=CC2)=CCC=3)=C1","C1=NCC(Nc2cc3c(cc2NC2=CC=NC2)=CCC=3)=C1",{},"[chr5,CH1r5:1]>>[n:1]",null,-0.1333016248],[-0.0087884157,163.6386049205,11,"completed",-5.24426,11.0,10,"C1=CCC(C=CC2=CCC(C3=CC(C=CC4=CC=CC4)=CC3)=C2)=C1","C1=CCC(C=CC2=CCC(C3=NC(C=CC4=CC=CC4)=CC3)=N2)=C1",{},"[chr5,CH1r5:1]>>[n:1]",null,-0.1922887343],[-0.0089935272,181.8718446693,11,"completed",-5.237636,11.0,7,"O=c1cc[nH]c2cc3cc4c(cc3cc12)=CCC=4","O=c1cc[nH]c2nc3cc4c(cc3nc12)=CCC=4",{},"[ch&r6:0]>>[nr6:0]",null,-0.2058148815],[-0.0091434487,119.6934107536,11,"completed",-5.35696,11.0,9,"c1ccc(-c2cc(Nc3cscn3)cc(-c3ccccc3)c2)cc1","c1ccc(-c2cc(Nc3csnn3)cc(-c3ccccc3)c2)cc1",{},"[chr5,CH1r5:1]>>[n:1]",null,-0.2160565874],[-0.0092073636,191.2446625505,11,"completed",-5.092092,11.0,11,"C1=CC(C=Cc2nc3c(nc2C=CC2=CCC=C2)=CCC=3)=CC1","C1=CC(C=Cc2nc3c(nc2C=CC2=CCC=C2)SCS3)=CC1",{},"[CH,ch:0]1=[C,c:1][C,c:2]=[CH,ch:3][*:4]1>>[S:0]1[*:1]=,:[*:2][S:3][*:4]1",null,-0.1913247601],[-0.0093976149,158.5340079577,11,"completed",-5.060352,11.0,10,"C1=CN=C(c2c(Nc3ccccc3)cccc2Nc2ccccc2)C1","c1ccc(Nc2cccc(Nc3ccccc3)c2-c2ncc[nH]2)cc1",{},"[#6H2r5:1]>>[NH:1]",null,-0.160945003],[-0.0094269909,317.4371113434,11,"completed",-5.393024,11.0,11,"O=c1cc(N(c2ccccc2)c2ccccc2)cn[nH]1","O=c1cc(N(C2=CCC=C2)C2=CCC=C2)cn[nH]1",{},"[c:0]1[ch:1][ch][c:3][c!r5:4][c!r5:5]1>>[c:0]1[CH2:1][c:3][c:4][c:5]1",null,-0.3779407643],[-0.0095369253,133.1386200835,11,"completed",-5.2438,11.0,4,"C1=CCC(Nc2cccc(NC3=CC=CC3)c2C2=CCC=C2)=C1","C1=CC(c2c(NC3=CC=NC3)cccc2NC2=CC=NC2)=CC1",{},"[chr5,CH1r5:1]>>[n:1]",null,-0.1669081417],[-0.0095491949,88.1504587178,11,"completed",-4.855652,11.0,4,"C1=CCC(c2cc(NC3=CCC=C3)cc(NC3=CCC=C3)c2)=C1","C1=CCC(c2cc(NC3=CCC=N3)cc(NC3=CCC=N3)c2)=C1",{},"[chr5,CH1r5:1]>>[n:1]",null,-0.1924224947],[-0.009915062,136.5607182155,11,"completed",-5.284556,11.0,3,"c1ccc(Nc2ccc3ccc(Nc4ccccc4)cc3c2)cc1","c1cncc(Nc2ccc3ccc(Nc4cccnc4)cc3c2)c1",{},"[ch&r6:0]>>[nr6:0]",null,-0.1879858483],[-0.0099287277,89.734128229,11,"completed",-5.172408,11.0,8,"C1=Cc2nc3nc4c(cc3cc2C1)CC=C4","c1cc2nc3nc4cc[nH]c4cc3cc2[nH]1",{},"[#6H2r5:1]>>[NH:1]",null,-0.1030594189],[-0.0099806104,125.4220041763,11,"completed",-5.03496,11.0,6,"c1ccc(N(c2ccccc2)c2ccsc2)cc1","c1ccc(N(c2ccccc2)c2cscn2)cc1",{},"[chr5,CH1r5:1]>>[n:1]",null,-0.133429674],[-0.0099948171,228.3441884477,11,"completed",-5.230368,11.0,3,"c1ccc2ncc(Nc3cnc4ccccc4c3)cc2c1","C1=Cc2cc(Nc3cnc4c(c3)C=CC4)cnc2C1",{},"[c:0]1[ch:1][ch][c:3][c!r5:4][c!r5:5]1>>[c:0]1[CH2:1][c:3][c:4][c:5]1",null,-0.2459044895],[-0.0102363644,85.3266771322,11,"completed",-5.264592,11.0,11,"c1ccc(Nc2cccc(Nc3ccccc3)c2-c2cccs2)cc1","c1ccc(Nc2cccc(Nc3ccccc3)c2-c2ccns2)cc1",{},"[chr5,CH1r5:1]>>[n:1]",null,-0.1433701496],[-0.0103424718,224.9019833967,11,"completed",-5.051336,11.0,5,"C(=Cc1cc[nH]c1)C1=CC(C2=CCC(C=Cc3cc[nH]c3)=C2)=CC1","C(=Cc1cn[nH]c1)C1=CC(C2=CCC(C=Cc3cn[nH]c3)=C2)=CC1",{},"[chr5,CH1r5:1]>>[n:1]",null,-0.2274671685],[-0.0103914747,103.3332458329,11,"completed",-5.255944,11.0,3,"C1=CCC(c2c(Nc3ccccc3)cccc2Nc2ccccc2)=C1","C1=NCC(c2c(Nc3ccccc3)cccc2Nc2ccccc2)=C1",{},"[chr5,CH1r5:1]>>[n:1]",null,-0.1503124744],[-0.0106125733,143.7961867911,11,"completed",-5.280784,11.0,4,"C1=CCC(Nc2cccc(NC3=CC=CC3)c2C2=CC=CC2)=C1","C1=CCC(c2c(NC3=CC=NC3)cccc2NC2=CC=NC2)=C1",{},"[chr5,CH1r5:1]>>[n:1]",null,-0.1915514085],[-0.0109132971,144.5654901648,11,"completed",-5.096968,11.0,3,"C(#Cc1cc2c(cc1C#Cc1ccccc1)=CCC=2)c1ccccc1","C(#Cc1cc2c(cc1C#CC1=CC=CC1)=CCC=2)C1=CC=CC1",{},"[c:0]1[ch:1][ch][c:3][c!r5:4][c!r5:5]1>>[c:0]1[CH2:1][c:3][c:4][c:5]1",null,-0.1445810691],[-0.011000729,130.2466611249,11,"completed",-5.442796,11.0,6,"C1=c2cc3cc4cncnc4cc3cc2=CC1","C1=c2nc3cc4cncnc4cc3nc2=CC1",{},"[ch&r6:0]>>[nr6:0]",null,-0.2730268312],[-0.0110247915,183.3916135376,11,"completed",-5.105432,11.0,3,"c1cnc2cccnc2c1","c1ccc(Nc2cnc3cc(Nc4ccccc4)cnc3c2)cc1",{},"[ch&r6,CH1&r5:1]>>[*:1](-N-c1ccccc1)",null,-0.1834310284],[-0.0110599926,144.7638069359,11,"completed",-5.324024,11.0,5,"C1=CC(C=CC2=CCC(C3=CC(C=CC4=CCC=C4)=CC3)=C2)=CC1","C1=CC(C=CC2=CCC(C3=NC(C=CC4=CCC=C4)=CC3)=N2)=CC1",{},"[chr5,CH1r5:1]>>[n:1]",null,-0.2134199348],[-0.0110990472,165.3871548519,11,"completed",-5.37674,11.0,10,"C(#Cc1ccc[nH]1)C1=CCC(C2=CC(C#Cc3ccc[nH]3)=CC2)=C1","C(#Cc1ccn[nH]1)C1=CCC(C2=CC(C#Cc3ccn[nH]3)=CC2)=C1",{},"[chr5,CH1r5:1]>>[n:1]",null,-0.2547146924],[-0.0111283693,211.892629748,11,"completed",-5.315008,11.0,11,"C1=CC(C=Cc2cc3c(cc2C=CC2=NCC=C2)=CCC=3)=NC1","C(=Cc1cc2c(cc1C=Cc1ccon1)=CCC=2)c1ccon1",{},"[#6H2r5:1]>>[O:1]",null,-0.2599046405],[-0.0114758686,266.9258162568,11,"completed",-5.311236,11.0,3,"C1=Cc2cccc(Nc3cccc4c3CC=C4)c2C1","C1=Cc2cncc(Nc3cncc4c3CC=C4)c2C1",{},"[ch&r6:0]>>[nr6:0]",null,-0.3051450618],[-0.0114798099,119.9737993499,11,"completed",-4.930908,11.0,4,"C1=CCC(NC2=CCC(C3=CC(NC4=CC=CC4)=CC3)=C2)=C1","C1=NC=C(NC2=CCC(C3=CC(NC4=CN=CC4)=CC3)=C2)C1",{},"[chr5,CH1r5:1]>>[n:1]",null,-0.1685343992],[-0.0115327276,314.2561021005,11,"completed",-5.201388,11.0,11,"C(=Cc1cc2c(cc1C=Cc1ccsc1)=CCC=2)c1ccsc1","C(=Cc1nc2c(nc1C=Cc1ccsc1)=CCC=2)c1ccsc1",{},"[ch&r6:0]>>[nr6:0]",null,-0.3221705538],[-0.0117800782,122.0457653956,11,"completed",-5.224388,11.0,6,"c1ccc(N(c2ccccc2)c2cnsc2)cc1","c1ccc(N(c2ccccc2)c2csnn2)cc1",{},"[chr5,CH1r5:1]>>[n:1]",null,-0.1499220877],[-0.0118035963,107.4308559859,11,"completed",-5.311052,11.0,9,"C1=NC(Nc2cc(-c3ccccc3)cc(-c3ccccc3)c2)=CC1","C1=C(Nc2cc(-c3ccccc3)cc(-c3ccccc3)c2)N=NC1",{},"[chr5,CH1r5:1]>>[n:1]",null,-0.1826675469],[-0.0118285394,118.2778899624,11,"completed",-5.114448,11.0,10,"c1ccc(Nc2cccc(Nc3ccccc3)c2-c2ccsc2)cc1","c1ccc(Nc2cccc(Nc3ccccc3)c2-c2ccsn2)cc1",{},"[chr5,CH1r5:1]>>[n:1]",null,-0.1187094948],[-0.0118965743,200.5584881801,11,"completed",-5.346012,11.0,3,"c1ccc(Nc2cccc(Nc3ccccc3)c2-c2ccccc2)cc1","c1ccc(-c2c(Nc3cccnc3)cccc2Nc2cccnc2)cc1",{},"[ch&r6:0]>>[nr6:0]",null,-0.2643471963],[-0.0120824075,149.4693933381,11,"completed",-5.161,11.0,7,"C1=Nc2nc3cc4c(cc3nc2C1)=CCC=4","C1=c2cc3nc4ncsc4nc3cc2=CC1",{},"[#6H2r5:1]>>[S:1]",null,-0.1554489934],[0.0278362465,110.5909101942,12,"completed",-5.315836,12.0,12,"C(#Cc1cc2c[nH]cc2cc1C#CC1=CC=CC1)C1=CC=CC1","C(#Cc1cc2c[nH]cc2cc1C#CC1=CC=NC1)C1=CC=NC1",{},"[chr5,CH1r5:1]>>[n:1]",null,-0.1872353788],[0.0191308809,141.4259746074,12,"completed",-5.27692,12.0,12,"C1=Cc2cc3nc4c(cc3nc2=C1)C=CC=4","C1=Cc2cc3cc4c(cc3cc2=C1)C=CC=4",{},"[nr6:0]>>[ch&r6:0]",null,-0.1879857511],[0.014064415,141.8038231844,12,"completed",-5.527252,12.0,12,"C1=Cc2nc3nc4c(nc3nc2=C1)C=CC=4","C1=Cc2nc3cc4c(nc3cc2=C1)C=CC=4",{},"[nr6:0]>>[ch&r6:0]",null,-0.3309909626],[0.0138564649,129.3186626517,12,"completed",-5.307832,12.0,12,"C(#Cc1cc2cscc2cc1C#CC1=CC=CC1)C1=CC=CC1","C(#Cc1cc2cscc2cc1C#Cc1ccco1)c1ccco1",{},"[#6H2r5:1]>>[O:1]",null,-0.1946495446],[0.0120452366,143.2830052747,12,"completed",-5.229448,12.0,12,"C(#Cc1cc2c[nH]cc2cc1C#CC1=CC=CC1)C1=CC=CC1","C(#Cc1cc2c[nH]cc2cc1C#CC1=NC=CC1)C1=NC=CC1",{},"[chr5,CH1r5:1]>>[n:1]",null,-0.1695312482],[0.0112263541,155.9493327279,12,"completed",-5.534428,12.0,12,"C1=NC=c2nc3cc4c(nc3cc21)=CN=C4","C1=NC=c2cc3cc4c(cc3cc21)=CN=C4",{},"[nr6:0]>>[ch&r6:0]",null,-0.3417554112],[0.0084447061,135.6453062106,12,"completed",-5.363216,12.0,12,"C(#Cc1cc2c(cc1C#Cc1ccco1)=CCC=2)c1ccco1","C(#Cc1cc2cocc2cc1C#Cc1ccco1)c1ccco1",{},"[#6H2r5:1]>>[O:1]",null,-0.2287971892],[0.0078587971,178.3498720537,12,"completed",-5.070656,12.0,12,"C(#Cc1cc2c(cc1C#CC1=CC=CC1)SCS2)C1=CC=CC1","C(#Cc1cc2c(cc1C#Cc1cccs1)SCS2)c1cccs1",{},"[#6H2r5:1]>>[S:1]",null,-0.1795288315],[0.0078058063,179.1497098322,12,"completed",-5.109572,12.0,12,"C(#Cc1cc2c(cc1C#CC1=CC=CC1)SCS2)C1=CC=CC1","C(#Cc1cc2c(cc1C#Cc1ccco1)SCS2)c1ccco1",{},"[#6H2r5:1]>>[O:1]",null,-0.1792749673],[0.007548128,144.0727696893,12,"completed",-5.155572,12.0,12,"C(#Cc1cc2c(cc1C#CC1=CC=CC1)=CCC=2)C1=CC=CC1","C(#Cc1cc2c(cc1C#Cc1ccco1)=CCC=2)c1ccco1",{},"[#6H2r5:1]>>[O:1]",null,-0.1492320478],[0.0068624779,129.9289860503,12,"completed",-5.095404,12.0,12,"C(#Cc1cc2c(cc1C#Cc1ccco1)=CCC=2)c1ccco1","C(#Cc1cc2c[nH]cc2cc1C#Cc1ccco1)c1ccco1",{},"[#6H2r5:1]>>[NH:1]",null,-0.1299688108],[0.0054256517,127.6750654516,12,"completed",-5.804264,12.0,12,"C1=Nc2cc3nc4c(cc3nc2=C1)N=CC=4","C1=Nc2cc3cc4c(cc3cc2=C1)N=CC=4",{},"[nr6:0]>>[ch&r6:0]",null,-0.5092493843],[0.0050969172,156.4954505259,12,"completed",-5.223284,12.0,12,"C(#Cc1cc2c(cc1C#CC1=CC=CC1)=CCC=2)C1=CC=CC1","C(#Cc1cc2c(cc1C#CC1=CN=CC1)=CCC=2)C1=CN=CC1",{},"[chr5,CH1r5:1]>>[n:1]",null,-0.1787129232],[0.0046906079,151.1116244351,12,"completed",-5.384192,12.0,12,"C(#Cc1cc2c(cc1C#CC1=CN=CC1)=CCC=2)C1=CN=CC1","C(#Cc1cc2cscc2cc1C#CC1=CN=CC1)C1=CN=CC1",{},"[#6H2r5:1]>>[S:1]",null,-0.2498191717],[0.0042646274,145.6387524656,12,"completed",-5.168636,12.0,12,"C(#Cc1cc2c(cc1C#CC1=CN=CC1)=CCC=2)C1=CN=CC1","C(#Cc1cc2c[nH]cc2cc1C#CC1=CN=CC1)C1=CN=CC1",{},"[#6H2r5:1]>>[NH:1]",null,-0.1533590149],[0.0025414225,150.221943794,12,"completed",-5.272504,12.0,12,"C(#Cc1cc2c(cc1C#CC1=CN=CC1)=CCC=2)C1=CN=CC1","C(#Cc1cc2c(cc1C#Cc1cncs1)=CCC=2)c1cncs1",{},"[#6H2r5:1]>>[S:1]",null,-0.19273783],[0.0016645279,129.8397652589,12,"completed",-5.365884,12.0,12,"C(#Cc1cc2c(cc1C#CC1=CC=CC1)=CCC=2)C1=CC=CC1","C(#Cc1cc2c(cc1C#CC1=CC=NC1)=CCC=2)C1=CC=NC1",{},"[chr5,CH1r5:1]>>[n:1]",null,-0.2269329689],[-0.0019896882,132.4252963397,12,"completed",-5.277196,12.0,12,"C(#Cc1cc2cscc2cc1C#CC1=CC=CC1)C1=CC=CC1","C(#Cc1cc2cscc2cc1C#Cc1cccs1)c1cccs1",{},"[#6H2r5:1]>>[S:1]",null,-0.1814433413],[-0.0028225561,150.855056839,12,"completed",-5.302772,12.0,12,"C(#Cc1cc2c(cc1C#CC1=CC=CC1)=CCC=2)C1=CC=CC1","C(#Cc1cc2c(cc1C#CC1=NC=CC1)=CCC=2)C1=NC=CC1",{},"[chr5,CH1r5:1]>>[n:1]",null,-0.2071335929],[-0.0036861004,145.5857934287,12,"completed",-5.423292,12.0,12,"C(#Cc1cc2c(cc1C#CC1=CC=NC1)=CCC=2)C1=CC=NC1","C(#Cc1cc2c(cc1C#Cc1ccns1)=CCC=2)c1ccns1",{},"[#6H2r5:1]>>[S:1]",null,-0.2690890275],[-0.0047864631,119.5385158688,12,"completed",-5.131284,12.0,8,"C1=Nc2cc3cc4c(cc3cc2C1)CC=N4","c1nc2cc3cc4nc[nH]c4cc3cc2[nH]1",{},"[#6H2r5:1]>>[NH:1]",null,-0.1215278331],[-0.0047864631,129.2802726137,12,"completed",-5.12788,12.0,8,"c1cc2cc3cc4[nH]ccc4cc3cc2[nH]1","c1nc2cc3cc4[nH]cnc4cc3cc2[nH]1",{},"[chr5,CH1r5:1]>>[n:1]",null,-0.130745031],[-0.0053348642,153.2683869754,12,"completed",-4.974148,12.0,7,"C1=Nc2nc3cc4c(cc3nc2C1)=CCC=4","C1=c2cc3nc4nc[nH]c4nc3cc2=CC1",{},"[#6H2r5:1]>>[NH:1]",null,-0.1767828446],[-0.0066889938,140.9489140632,12,"completed",-5.332304,12.0,12,"C(#Cc1cc2c(cc1C#Cc1cccs1)=CCC=2)c1cccs1","C(#Cc1cc2cocc2cc1C#Cc1cccs1)c1cccs1",{},"[#6H2r5:1]>>[O:1]",null,-0.2151964663],[-0.0073789061,499.1870779409,12,"completed",-4.920972,12.0,6,"C1=C(N(c2ccccc2)c2ccccc2)OCO1","C1=C(N(c2ccccc2)c2ccccc2)OSO1",{},"[#6H2r5:1]>>[S:1]",null,-0.5146773173],[-0.0088501008,286.1794264238,12,"completed",-5.600484,12.0,3,"O=c1ccoc(C=CC2=CCC=C2C=Cc2cc(=O)cco2)c1","O=c1cc[nH]c(C=CC2=CCC=C2C=Cc2cc(=O)cc[nH]2)c1",{},"[o:1]>>[nH:1]",null,-0.45236704],[-0.0095093168,115.1919918926,12,"completed",-5.532404,12.0,12,"C(#Cc1cc2cscc2cc1C#CC1=CC=CC1)C1=CC=CC1","C(#Cc1cc2cscc2cc1C#CC1=CC=NC1)C1=CC=NC1",{},"[chr5,CH1r5:1]>>[n:1]",null,-0.3238611931],[-0.0097976869,114.6307899133,12,"completed",-5.639032,12.0,6,"C1=c2nc3cc4ccccc4cc3nc2=CC1","c1ccc2cc3nc4c(nc3cc2c1)SCS4",{},"[CH,ch:0]1=[C,c:1][C,c:2]=[CH,ch:3][*:4]1>>[S:0]1[*:1]=,:[*:2][S:3][*:4]1",null,-0.3943506201],[-0.0098727541,471.9326038341,12,"completed",-5.212888,12.0,6,"C1=C(N(c2ccccc2)c2ccccc2)OCO1","C1=C(N(c2ccccc2)c2ccccc2)OOO1",{},"[#6H2r5:1]>>[O:1]",null,-0.4785026602],[-0.0105377466,122.5667970209,12,"completed",-5.281704,12.0,7,"C1=c2cc3nc4ccoc4nc3cc2=CC1","c1cc2nc3cc4cscc4cc3nc2o1",{},"[#6H2r5:1]>>[S:1]",null,-0.1766369953],[-0.010995085,132.5198950529,12,"completed",-5.06394,12.0,12,"C(#Cc1cc2c[nH]cc2cc1C#CC1=CC=CC1)C1=CC=CC1","C(#Cc1cc2c[nH]cc2cc1C#Cc1cccs1)c1cccs1",{},"[#6H2r5:1]>>[S:1]",null,-0.1349024876],[-0.0110948595,108.4861525154,12,"completed",-4.788032,12.0,3,"C1=c2cc3ccccc3cc2=CC1","c1ccc2cc3c[nH]cc3cc2c1",{},"[#6H2r5:1]>>[NH:1]",null,-0.2438401556],[-0.0114480008,144.3596921242,12,"completed",-5.31326,12.0,12,"C(#Cc1cc2c(cc1C#CC1=NC=CC1)=CCC=2)C1=NC=CC1","C(#Cc1cc2c(cc1C#Cc1nccs1)=CCC=2)c1nccs1",{},"[#6H2r5:1]>>[S:1]",null,-0.2076652023],[-0.0120062507,323.906052548,12,"completed",-5.205896,12.0,12,"C(#Cc1cc2cscc2cc1C#CC1=CC=CC1)C1=CC=CC1","C(#Cc1cc2cscc2cc1C#Cc1ccc[nH]1)c1ccc[nH]1",{},"[#6H2r5:1]>>[NH:1]",null,-0.3322799613],[-0.0121165148,121.2746286757,12,"completed",-5.063112,12.0,3,"c1cc2cnccc2cn1","c1ccc(Nc2cc3cnc(Nc4ccccc4)cc3cn2)cc1",{},"[ch&r6,CH1&r5:1]>>[*:1](-N-c1ccccc1)",null,-0.123993107],[-0.0121628697,123.215859096,12,"completed",-5.1495,12.0,6,"c1ccc(N(c2ccccc2)c2ccsc2)cc1","c1ccc(N(c2ccccc2)c2ccsn2)cc1",{},"[chr5,CH1r5:1]>>[n:1]",null,-0.1279951969],[-0.0123636938,142.674863979,12,"completed",-5.00506,12.0,10,"C1=C(N(c2ccccc2)c2ccccc2)N=NC1","c1ccc(N(c2ccccc2)c2c[nH]nn2)cc1",{},"[#6H2r5:1]>>[NH:1]",null,-0.1573937183],[-0.0129728655,190.5578616282,12,"completed",-5.225308,12.0,7,"C(#CC1=CCC=C1C1=NCC=C1)C1=CCC=C1C1=NCC=C1","C(#CC1=CCC=C1c1cc[nH]n1)C1=CCC=C1c1cc[nH]n1",{},"[#6H2r5:1]>>[NH:1]",null,-0.209776846],[-0.0133245617,182.4714776421,12,"completed",-5.050692,12.0,12,"C(#Cc1cc2c(cc1C#CC1=CC=CC1)=CCC=2)C1=CC=CC1","C(#Cc1cc2c(cc1C#CC1=CC=CC1)SCS2)C1=CC=CC1",{},"[CH,ch:0]1=[C,c:1][C,c:2]=[CH,ch:3][*:4]1>>[S:0]1[*:1]=,:[*:2][S:3][*:4]1",null,-0.1857072072],[-0.0135271046,158.0153519691,12,"completed",-5.439668,12.0,12,"C(#Cc1cc2c(cc1C#CC1=CN=CC1)=CCC=2)C1=CN=CC1","C(#Cc1cc2cocc2cc1C#CC1=CN=CC1)C1=CN=CC1",{},"[#6H2r5:1]>>[O:1]",null,-0.2854860471],[-0.0136345526,274.1758423903,12,"completed",-5.180044,12.0,12,"C(#Cc1cc2c(cc1C#CC1=CN=CC1)=CCC=2)C1=CN=CC1","C(#Cc1cc2c(cc1C#Cc1cnc[nH]1)=CCC=2)c1cnc[nH]1",{},"[#6H2r5:1]>>[NH:1]",null,-0.2798425327],[-0.0137293697,178.5026444155,12,"completed",-5.468648,12.0,12,"C(#Cc1cc2c(cc1C#CC1=CN=CC1)=CCC=2)C1=CN=CC1","C(#Cc1cc2c(cc1C#CC1=NN=CC1)=CCC=2)C1=NN=CC1",{},"[chr5,CH1r5:1]>>[n:1]",null,-0.3137751656],[-0.0138225565,142.5725985506,12,"completed",-4.90202,12.0,6,"C1=CC(N(c2ccccc2)c2ccccc2)=NC1","c1ccc(N(c2ccccc2)c2cc[nH]n2)cc1",{},"[#6H2r5:1]>>[NH:1]",null,-0.1988291358],[-0.0138842939,194.9322703873,12,"completed",-4.990892,12.0,7,"C1=c2cc3cc4c(cc3cc2=CC1)SCS4","C1=c2cc3nc4c(nc3cc2=CC1)SCS4",{},"[ch&r6:0]>>[nr6:0]",null,-0.209360508],[-0.014154778,203.5684815567,12,"completed",-5.288052,12.0,12,"C(#Cc1nc2c(nc1C#CC1=CC=CC1)=CCC=2)C1=CC=CC1","C(#Cc1nc2c[nH]cc2nc1C#CC1=CC=CC1)C1=CC=CC1",{},"[#6H2r5:1]>>[NH:1]",null,-0.242421675],[-0.0144023856,152.1883862926,12,"completed",-5.176088,12.0,3,"C1=CC(N(c2ccccc2)c2ccccc2)=CC1","C1=CC(N(c2ccccc2)c2ccccc2)=NC1",{},"[chr5,CH1r5:1]>>[n:1]",null,-0.1612392724],[-0.0145631009,322.451795607,12,"completed",-5.259164,12.0,12,"C(#Cc1cc2c(cc1C#Cc1ccc[nH]1)=CCC=2)c1ccc[nH]1","C(#Cc1cc2cocc2cc1C#Cc1ccc[nH]1)c1ccc[nH]1",{},"[#6H2r5:1]>>[O:1]",null,-0.3411574683],[-0.0147236212,135.6117926813,12,"completed",-5.337272,12.0,7,"C1=CC(C=Cc2cc(C=CC3=CCC=C3)cc(-c3cc[nH]c3)c2)=CC1","C1=CC(C=Cc2cc(C=CC3=CCC=C3)cc(-c3cc[nH]n3)c2)=CC1",{},"[chr5,CH1r5:1]>>[n:1]",null,-0.2144214991],[-0.0149525505,180.1933470834,12,"completed",-5.284556,12.0,12,"C(#Cc1cc2c(cc1C#Cc1ccc[nH]1)=CCC=2)c1ccc[nH]1","C(#Cc1cc2c(cc1C#Cc1ccn[nH]1)=CCC=2)c1ccn[nH]1",{},"[chr5,CH1r5:1]>>[n:1]",null,-0.2217193986],[-0.0150831308,109.7894784904,12,"completed",-4.996504,12.0,11,"C1=CC(c2c(Nc3ccccc3)cccc2Nc2ccccc2)=NC1","c1ccc(Nc2cccc(Nc3ccccc3)c2-c2cc[nH]n2)cc1",{},"[#6H2r5:1]>>[NH:1]",null,-0.1315383076],[-0.0154306012,170.3648386559,12,"completed",-5.011868,12.0,4,"C1=CCC(Nc2cccc(NC3=CC=CC3)c2C2=CCC=C2)=C1","C1=CC(c2c(NC3=CN=CC3)cccc2NC2=CN=CC2)=CC1",{},"[chr5,CH1r5:1]>>[n:1]",null,-0.1811908675],[-0.0154694268,89.7004624382,12,"completed",-5.243248,12.0,11,"c1ccc(Nc2cccc(Nc3ccccc3)c2-c2ccco2)cc1","c1ccc(Nc2cccc(Nc3ccccc3)c2-c2ccno2)cc1",{},"[chr5,CH1r5:1]>>[n:1]",null,-0.1345398373],[-0.0159559543,166.0121180744,12,"completed",-5.332856,12.0,7,"C(#Cc1cccs1)C1=CCC(C2=CC(C#Cc3cccs3)=CC2)=C1","C(#Cc1cccs1)c1csc(-c2cc(C#Cc3cccs3)cs2)c1",{},"[#6H2r5:1]>>[S:1]",null,-0.2326558887],[-0.0159872326,130.4045329245,12,"completed",-5.265236,12.0,6,"c1ccc(N(c2ccccc2)c2ccsn2)cc1","c1ccc(N(c2ccccc2)c2ncsn2)cc1",{},"[chr5,CH1r5:1]>>[n:1]",null,-0.1743094395],[-0.0161955209,139.3202523752,12,"completed",-5.174892,12.0,4,"C1=CCC(Nc2cc(C3=CC=CC3)nc(C3=CC=CC3)c2)=C1","C1=CCC(c2cc(Nc3cccs3)cc(C3=CC=CC3)n2)=C1",{},"[#6H2r5:1]>>[S:1]",null,-0.1488571478],[-0.0162061682,149.9654891629,12,"completed",-4.697964,12.0,9,"C(=Cc1cc(C=Cc2ccccc2)cc(C2=NSCS2)c1)c1ccccc1","C(=Cc1cc(C=Cc2ccccc2)cc(C2=NSSS2)c1)c1ccccc1",{},"[#6H2r5:1]>>[S:1]",null,-0.3188883678],[-0.0162121906,175.4005557225,12,"completed",-5.202216,12.0,5,"C(#Cc1ccc(C#CC2=CC=NC2)c2c1=CCC=2)C1=CC=NC1","C(#Cc1ccc(C#CC2=CC=NC2)c2c[nH]cc12)C1=CC=NC1",{},"[#6H2r5:1]>>[NH:1]",null,-0.1894331786],[-0.0163519992,133.5806668048,12,"completed",-5.02438,12.0,10,"C1=NC(N(c2ccccc2)c2ccccc2)=NC1","c1ccc(N(c2ccccc2)c2nc[nH]n2)cc1",{},"[#6H2r5:1]>>[NH:1]",null,-0.1436864743],[-0.0164260116,108.9984521791,12,"completed",-5.13846,12.0,3,"C1=CCC(c2cc(Nc3ccccc3)cc(Nc3ccccc3)c2)=C1","C1=CCC(c2cc(Nc3ccccc3)nc(Nc3ccccc3)c2)=C1",{},"[ch&r6:0]>>[nr6:0]",null,-0.1122740249],[-0.0165806324,187.5131744995,12,"completed",-5.179584,12.0,12,"C(#Cc1cc2c(cc1C#CC1=CN=CC1)=CCC=2)C1=CN=CC1","C(#Cc1cc2c(cc1C#CC1=CN=CC1)SCS2)C1=CN=CC1",{},"[CH,ch:0]1=[C,c:1][C,c:2]=[CH,ch:3][*:4]1>>[S:0]1[*:1]=,:[*:2][S:3][*:4]1",null,-0.1956135502],[-0.0166509163,105.8563262582,12,"completed",-5.051428,12.0,4,"C1=CCC(c2cc(NC3=CCC=C3)cc(C3=CC=CC3)c2)=C1","C1=CCC(c2cc(NC3=CCC=N3)cc(C3=CC=CC3)c2)=C1",{},"[chr5,CH1r5:1]>>[n:1]",null,-0.111182683],[-0.0168123236,144.5443617972,12,"completed",-5.426696,12.0,12,"C(#Cc1cc2cscc2cc1C#CC1=CC=CC1)C1=CC=CC1","C(#Cc1cc2cscc2cc1C#CC1=NC=CC1)C1=NC=CC1",{},"[chr5,CH1r5:1]>>[n:1]",null,-0.2705381821],[-0.0169612356,128.1027818849,12,"completed",-5.186944,12.0,11,"C1=CC(c2c(Nc3ccccc3)cccc2Nc2ccccc2)=NC1","c1ccc(Nc2cccc(Nc3ccccc3)c2-c2ccon2)cc1",{},"[#6H2r5:1]>>[O:1]",null,-0.1418251025],[-0.017094233,130.1987342515,12,"completed",-5.402868,12.0,10,"C1=C(Nc2cc(-c3ccccc3)nc(-c3ccccc3)c2)N=NC1","C1=CCC(c2cc(NC3=CCN=N3)cc(C3=CC=CC3)n2)=C1",{},"[c:0]1[ch:1][ch][c:3][c!r5:4][c!r5:5]1>>[c:0]1[CH2:1][c:3][c:4][c:5]1",null,-0.2487949615],[-0.0172531948,127.9511811047,12,"completed",-5.862224,12.0,3,"O=c1ccoc(C=CC2=CC=C(C=Cc3cc(=O)cco3)C2)c1","O=c1cc[nH]c(C=CC2=CC=C(C=Cc3cc(=O)cc[nH]3)C2)c1",{},"[o:1]>>[nH:1]",null,-0.5486842112],[-0.0173336342,121.4989300821,12,"completed",-5.21114,12.0,4,"C1=CC(c2cc(Nc3ccccc3)nc(Nc3ccccc3)c2)=CC1","C1=NCC=C1c1cc(Nc2ccccc2)nc(Nc2ccccc2)c1",{},"[chr5,CH1r5:1]>>[n:1]",null,-0.1442723772],[-0.0175801805,99.8025316304,12,"completed",-5.41768,12.0,7,"c1ccc2cc3cc4nscc4cc3cc2c1","c1ccc2cc3cc4nsnc4cc3cc2c1",{},"[chr5,CH1r5:1]>>[n:1]",null,-0.2437450116],[-0.0176875015,159.9506936629,12,"completed",-5.08648,12.0,3,"C1=c2cc(Nc3ccccc3)c(Nc3ccccc3)cc2=CC1","c1ccc(Nc2cc3cocc3cc2Nc2ccccc2)cc1",{},"[#6H2r5:1]>>[O:1]",null,-0.1602304331],[-0.017693917,193.647183853,12,"completed",-5.356408,12.0,10,"C(#CC1=NCC(C2=CC(C#CC3=CC=CC3)=NC2)=C1)C1=CC=CC1","C(#Cc1cc(-c2cc(C#CC3=CC=CC3)n[nH]2)[nH]n1)C1=CC=CC1",{},"[#6H2r5:1]>>[NH:1]",null,-0.2640346803],[-0.0178148489,122.3623268497,12,"completed",-5.580244,12.0,8,"C1=CC(C=Cc2cc(-c3cc[nH]c3)cc(C=CC3=CCC=C3)n2)=CC1","C1=CC(C=Cc2nc(C=CC3=CCC=C3)nc(-c3cc[nH]c3)n2)=CC1",{},"[ch&r6:0]>>[nr6:0]",null,-0.3577476007],[-0.0179502453,138.7132064701,12,"completed",-5.370116,12.0,3,"C1=Cc2ccc(Nc3ccc4c(c3)CC=C4)cc2C1","C1=NCc2cc(Nc3ccc4c(c3)CN=C4)ccc21",{},"[chr5,CH1r5:1]>>[n:1]",null,-0.2345059783],[-0.0179576452,135.9376943986,12,"completed",-5.007728,12.0,3,"C(=Cc1ccc2ccccc2c1)c1ccc2ccccc2c1","C(=Cc1ccc2c(c1)=CCC=2)c1ccc2c(c1)=CCC=2",{},"[c:0]1[ch:1][ch][c:3][c!r5:4][c!r5:5]1>>[c:0]1[CH2:1][c:3][c:4][c:5]1",null,-0.1505024137],[-0.018074003,130.9727168516,12,"completed",-5.064308,12.0,11,"c1ccc(N(c2ccccc2)c2cn[nH]c2)cc1","c1ccc(N(c2ccccc2)c2cn[nH]n2)cc1",{},"[chr5,CH1r5:1]>>[n:1]",null,-0.1333344397],[-0.0183254899,152.0776825376,12,"completed",-5.004416,12.0,3,"C1=C(NC2=CCc3ccccc32)c2ccccc2C1","C1=C(NC2=CCc3cccnc32)c2ncccc2C1",{},"[ch&r6:0]>>[nr6:0]",null,-0.1661457464],[-0.0183732362,115.3384419803,12,"completed",-5.23644,12.0,12,"C1=NCC(c2c(Nc3ccccc3)cccc2Nc2ccccc2)=C1","c1ccc(Nc2cccc(Nc3ccccc3)c2-c2ccn[nH]2)cc1",{},"[#6H2r5:1]>>[NH:1]",null,-0.149748904],[-0.0184351881,110.1664585898,12,"completed",-5.35466,12.0,8,"c1ccc2cc3cc4[nH]ncc4cc3cc2c1","c1ccc2cc3cc4[nH]nnc4cc3cc2c1",{},"[chr5,CH1r5:1]>>[n:1]",null,-0.2095566492],[-0.0185453577,137.2722642853,12,"completed",-5.116564,12.0,9,"c1ccc(-c2cc(Nc3c[nH]cn3)cc(-c3ccccc3)c2)cc1","c1ccc(-c2cc(Nc3c[nH]nn3)cc(-c3ccccc3)c2)cc1",{},"[chr5,CH1r5:1]>>[n:1]",null,-0.1377610755],[-0.0186641915,127.0156986803,12,"completed",-4.787664,12.0,3,"C1=c2ccccc2=C(NC2=c3ccccc3=CC2)C1","C1=c2cnccc2=C(NC2=c3ccncc3=CC2)C1",{},"[ch&r6:0]>>[nr6:0]",null,-0.2528524044],[-0.0187209041,105.6578436105,12,"completed",-5.34362,12.0,4,"C1=CCC(c2cc(Nc3ccccn3)cc(C3=CC=CC3)c2)=C1","c1ccc(Nc2cc(-c3cccs3)cc(-c3cccs3)c2)nc1",{},"[#6H2r5:1]>>[S:1]",null,-0.2006126244],[-0.0187314776,105.8789673091,12,"completed",-5.45218,12.0,10,"C1=C(Nc2cc(-c3ccccc3)nc(-c3ccccc3)c2)N=NC1","C1=CC(c2cc(NC3=CCN=N3)cc(C3=CCC=C3)n2)=CC1",{},"[c:0]1[ch:1][ch][c:3][c!r5:4][c!r5:5]1>>[c:0]1[CH2:1][c:3][c:4][c:5]1",null,-0.2683009959],[-0.0187544878,160.8763518523,12,"completed",-5.013432,12.0,7,"O=c1ccc2cc3cc4c(cc3cc2[nH]1)=CCC=4","O=c1ccc2cc3cc4c[nH]cc4cc3cc2[nH]1",{},"[#6H2r5:1]>>[NH:1]",null,-0.1719106446],[-0.0188514046,157.0881444795,12,"completed",-5.43286,12.0,10,"C(=Cc1cccs1)C1=CCC(C2=CC(C=Cc3cccs3)=CC2)=C1","C(=Cc1ccns1)C1=CCC(C2=CC(C=Cc3ccns3)=CC2)=C1",{},"[chr5,CH1r5:1]>>[n:1]",null,-0.2810099947],[-0.0188566959,127.589334431,12,"completed",-5.345368,12.0,6,"c1ccc(N(c2ccccc2)c2cnsc2)cc1","c1ccc(N(c2ccccc2)c2cnsn2)cc1",{},"[chr5,CH1r5:1]>>[n:1]",null,-0.2139619392],[-0.0189807573,689.8474890088,12,"completed",-4.85694,12.0,6,"C1=C(N(c2ccccc2)c2ccccc2)OCO1","C1=C(N(c2ccccc2)c2ccccc2)ONO1",{},"[#6H2r5:1]>>[NH:1]",null,-0.7105194285],[-0.0190209957,216.0217189329,12,"completed",-4.924468,12.0,12,"C(#Cc1cc2c(cc1C#CC1=CC=CC1)SCS2)C1=CC=CC1","C(#Cc1cc2c(cc1C#Cc1ccc[nH]1)SCS2)c1ccc[nH]1",{},"[#6H2r5:1]>>[NH:1]",null,-0.2485216484],[-0.0190994356,118.2339043215,12,"completed",-5.09706,12.0,4,"C1=CC(c2cc(Nc3ccccc3)nc(Nc3ccccc3)c2)=CC1","C1=NC(c2cc(Nc3ccccc3)nc(Nc3ccccc3)c2)=CC1",{},"[chr5,CH1r5:1]>>[n:1]",null,-0.1182518139],[-0.0191247,198.3202628267,12,"completed",-5.075348,12.0,4,"C1=CC(Nc2cccc(NC3=CCC=C3)c2C2=CC=NC2)=CC1","C1=CC(Nc2cccc(NC3=CCC=C3)c2C2=NC=NC2)=CC1",{},"[chr5,CH1r5:1]>>[n:1]",null,-0.1990696109],[-0.0192048711,172.9383827307,12,"completed",-5.397716,12.0,10,"C(#Cc1csc(-c2cc(C#CC3=CC=CC3)cs2)c1)C1=CC=CC1","C(#Cc1ccco1)c1csc(-c2cc(C#Cc3ccco3)cs2)c1",{},"[#6H2r5:1]>>[O:1]",null,-0.2708112708],[-0.0192639995,148.9500002226,12,"completed",-5.495052,12.0,10,"C(#Cc1ccc2cscc2c1)c1ccc2cscc2c1","C(#Cc1cnc2cscc2c1)c1cnc2cscc2c1",{},"[ch&r6:0]>>[nr6:0]",null,-0.3140994796],[-0.0194063606,180.735403187,12,"completed",-5.389528,12.0,7,"C(#CC1=CCC=C1C1=CC=CC1)C1=CCC=C1C1=CC=CC1","C(#CC1=CCC=C1c1cccs1)C1=CCC=C1c1cccs1",{},"[#6H2r5:1]>>[S:1]",null,-0.2715515655],[-0.0194769559,81.7043376186,12,"completed",-5.300748,12.0,3,"c1ccc(-c2ccccn2)nc1","c1ccc(Nc2cccc(-c3cccc(Nc4ccccc4)n3)n2)cc1",{},"[ch&r6,CH1&r5:1]>>[*:1](-N-c1ccccc1)",null,-0.1625499337],[-0.0195168595,168.8777703931,12,"completed",-4.813332,12.0,6,"C1=NC(N(c2ccccc2)c2ccccc2)=CC1","c1ccc(N(c2ccccc2)c2c[nH]cn2)cc1",{},"[#6H2r5:1]>>[NH:1]",null,-0.2622731153],[-0.0196781388,111.3759905682,12,"completed",-5.412528,12.0,3,"C1=CCC(c2cccc(Nc3cccc(C4=CC=CC4)c3)c2)=C1","C1=CCC(c2ccnc(Nc3cc(C4=CC=CC4)ccn3)c2)=C1",{},"[ch&r6:0]>>[nr6:0]",null,-0.2454887964],[-0.0197128887,234.7305181027,12,"completed",-5.470212,12.0,12,"C(#Cc1nc2c(nc1C#CC1=CC=CC1)=CCC=2)C1=CC=CC1","C(#Cc1nc2cscc2nc1C#CC1=CC=CC1)C1=CC=CC1",{},"[#6H2r5:1]>>[S:1]",null,-0.3496516972],[-0.0199030779,203.5500739122,12,"completed",-5.217304,12.0,5,"O=c1occc2c1=C(C#CC1=c3c(ccoc3=O)=CC1)CC=2","O=c1[nH]ccc2c1=C(C#CC1=c3c(cc[nH]c3=O)=CC1)CC=2",{},"[o:1]>>[nH:1]",null,-0.2194883699],[-0.0200020376,221.8490469791,12,"completed",-5.079304,12.0,9,"C1=C(C2=CC(c3cc[nH]c3)=CC2)CC=C1c1cc[nH]c1","C1=C(c2cc[nH]c2)N=C(C2=NC(c3cc[nH]c3)=CC2)C1",{},"[chr5,CH1r5:1]>>[n:1]",null,-0.2223215658],[-0.020030009,160.7810567316,12,"completed",-5.354384,12.0,4,"C1=CC(c2cc(NC3=CCN=C3)cc(C3=CCC=C3)c2)=CC1","C1=NCC=C1Nc1cc(C2=CCN=C2)cc(C2=CCN=C2)c1",{},"[chr5,CH1r5:1]>>[n:1]",null,-0.2399146634],[-0.0200706335,203.7470823845,12,"completed",-5.080684,12.0,3,"C1=CCC(N(c2ccccc2)c2ccccc2)=C1","C1=CN=C(N(c2ccccc2)c2ccccc2)C1",{},"[chr5,CH1r5:1]>>[n:1]",null,-0.204195241],[-0.0200972154,167.7567309578,12,"completed",-5.095956,12.0,7,"C1=c2cc3cc4ccoc4cc3cc2=CC1","C1=c2cc3nc4ccoc4nc3cc2=CC1",{},"[ch&r6:0]>>[nr6:0]",null,-0.1677806133],[-0.0201787572,121.9593721377,12,"completed",-5.208564,12.0,6,"C1=NC=C(c2cc(Nc3ccccc3)cc(Nc3ccccc3)c2)C1","C1=NC=C(c2cc(Nc3ccccc3)nc(Nc3ccccc3)c2)C1",{},"[ch&r6:0]>>[nr6:0]",null,-0.1436986363],[-0.0097000074,182.7315039963,13,"completed",-5.384284,13.0,13,"C(=Cc1ccc2cscc2c1)c1ccc2cscc2c1","C(=Cc1ccc2cscc2n1)c1ccc2cscc2n1",{},"[ch&r6:0]>>[nr6:0]",null,-0.2701690674],[-0.0102434538,105.8585379138,13,"completed",-5.068632,13.0,3,"c1ccc2cscc2c1","c1ccc2cc3cscc3cc2c1",{},"[cH&r6:1][cH&r6:2]>>[c:1]2cccc[c:2]2",null,-0.1081118229],[-0.010647459,166.9424306716,13,"completed",-5.278116,13.0,10,"C(=Cc1cccs1)C1=CCC(C2=CC(C=Cc3cccs3)=CC2)=C1","C(=Cc1nccs1)C1=CCC(C2=CC(C=Cc3nccs3)=CC2)=C1",{},"[chr5,CH1r5:1]>>[n:1]",null,-0.2083630888],[-0.0155182472,157.2636191695,13,"completed",-5.45954,13.0,3,"C1=CC(=C2C=CC(NC3=CC(=C4C=CC=C4)C=C3)=C2)C=C1","C1=CC(=C2C=CC(NC3=CC(=C4C=CC=N4)C=C3)=C2)N=C1",{},"[chr5,CH1r5:1]>>[n:1]",null,-0.2967720701],[-0.0157978355,132.5312411659,13,"completed",-5.20332,13.0,13,"c1ccc(-c2cc(Nc3cn[nH]c3)cc(-c3ccccc3)c2)cc1","c1ccc(-c2cc(Nc3cn[nH]n3)cc(-c3ccccc3)c2)cc1",{},"[chr5,CH1r5:1]>>[n:1]",null,-0.1509810944],[-0.0159640166,249.5504877172,13,"completed",-4.979208,13.0,6,"C1=CCC(N(C2=CCN=C2)C2=CC=CC2)=C1","C1=NCC=C1N(c1cccs1)c1cccs1",{},"[#6H2r5:1]>>[S:1]",null,-0.2634860385],[-0.0166050172,190.354035388,13,"completed",-4.904228,13.0,3,"C(#CC1=c2ccccc2=CC1)C1=c2ccccc2=CC1","C(#CC1=c2ncccc2=CC1)C1=c2ncccc2=CC1",{},"[ch&r6:0]>>[nr6:0]",null,-0.2345521904],[-0.0168121696,107.8532693458,13,"completed",-5.280784,13.0,3,"C1=CCC(Nc2ccc3ccc(NC4=CC=CC4)cc3c2)=C1","C1=NCC(Nc2ccc3ccc(NC4=CC=NC4)cc3c2)=C1",{},"[chr5,CH1r5:1]>>[n:1]",null,-0.1662736494],[-0.0168926169,268.9886733341,13,"completed",-5.5934,13.0,3,"C1=Cc2cccc(Nc3cccc4c3CC=C4)c2C1","C1=Cc2nccc(Nc3ccnc4c3CC=C4)c2C1",{},"[ch&r6:0]>>[nr6:0]",null,-0.4377696321],[-0.0169600484,103.9409151887,13,"completed",-5.123188,13.0,3,"C1=CCC(c2c(Nc3ccccc3)cccc2Nc2ccccc2)=C1","c1ccc(Nc2cccc(Nc3ccccc3)c2-c2ccco2)cc1",{},"[#6H2r5:1]>>[O:1]",null,-0.1052006592],[-0.0169637345,150.6776966415,13,"completed",-5.215372,13.0,3,"C1=C(NC2=Cc3ccccc3C2)Cc2ccccc21","C1=C(NC2=Cc3ncccc3C2)Cc2cccnc21",{},"[ch&r6:0]>>[nr6:0]",null,-0.1709561654],[-0.0180443644,127.3698733511,13,"completed",-5.0391,13.0,3,"C1=CC(=C2C=CC=C2NC2=CC=CC2=C2C=CC=C2)C=C1","C1=CC(=C2C=CC=C2NC2=CC=CC2=C2C=CC=N2)N=C1",{},"[chr5,CH1r5:1]>>[n:1]",null,-0.1343145619],[-0.0182278626,139.8559040574,13,"completed",-4.877456,13.0,3,"C1=NC(NC2=CCC=N2)=CC1","C1=NC(N(C2=CCC=N2)c2ccccc2)=CC1",{},"[r:1][NH!R:2][r:3]>>[r:1][N:2](-c1ccccc1)[r:3]",null,-0.2093497828],[-0.0182646566,202.9446461189,13,"completed",-5.164036,13.0,13,"C(=Cc1ccc2c[nH]cc2c1)c1ccc2c[nH]cc2c1","C(=Cc1ccc2c[nH]nc2c1)c1ccc2c[nH]nc2c1",{},"[chr5,CH1r5:1]>>[n:1]",null,-0.2078360603],[-0.0184493117,357.1103443105,13,"completed",-5.553748,13.0,7,"C(#CC1=CCC=C1c1cc[nH]c1)C1=CCC=C1c1cc[nH]c1","C(#CC1=CCN=C1c1cc[nH]c1)C1=CCN=C1c1cc[nH]c1",{},"[chr5,CH1r5:1]>>[n:1]",null,-0.4779252549],[-0.0186431683,144.3249684242,13,"completed",-5.044896,13.0,3,"c1ccc2cc(-c3ccc4ccccc4c3)ccc2c1","C1=c2ccc(-c3ccc4c(c3)=CCC=4)cc2=CC1",{},"[c:0]1[ch:1][ch][c:3][c!r5:4][c!r5:5]1>>[c:0]1[CH2:1][c:3][c:4][c:5]1",null,-0.1493906202],[-0.0188586275,182.3764491689,13,"completed",-5.069184,13.0,4,"C1=CCC(Nc2nc(C3=CCC=C3)cc(C3=CCC=C3)n2)=C1","C1=CC(c2cc(C3=CCC=C3)nc(Nc3cccs3)n2)=CC1",{},"[#6H2r5:1]>>[S:1]",null,-0.1836477222],[-0.0188905674,133.0632301003,13,"completed",-5.031464,13.0,4,"C1=CC(Nc2cc(NC3=CCC=C3)cc(-c3cccs3)c2)=CC1","C1=CC(Nc2cc(NC3=CCC=C3)cc(-c3ccns3)c2)=CC1",{},"[chr5,CH1r5:1]>>[n:1]",null,-0.1414476688],[-0.0190051406,140.0608740248,13,"completed",-5.10994,13.0,3,"C1=CC(Nc2cccc(-c3cccc(NC4=CCC=C4)c3)c2)=CC1","C1=CC(Nc2cc(-c3ccnc(NC4=CCC=C4)c3)ccn2)=CC1",{},"[ch&r6:0]>>[nr6:0]",null,-0.1402335987],[-0.0195233365,126.8187141173,13,"completed",-5.272228,13.0,3,"c1ccc(-c2cccc(Nc3cccc(-c4ccccc4)c3)c2)cc1","c1ccc(-c2cccc(Nc3cccc(-c4ccccn4)c3)c2)nc1",{},"[ch&r6:0]>>[nr6:0]",null,-0.1749788656],[-0.0195770582,149.0795390939,13,"completed",-5.353096,13.0,11,"C(=Cc1cc2c(cn1)=CCC=2)c1cc2c(cn1)=CCC=2","C(=Cc1cc2c(nn1)=CCC=2)c1cc2c(nn1)=CCC=2",{},"[ch&r6:0]>>[nr6:0]",null,-0.2315446517],[-0.0197728024,141.4195543628,13,"completed",-4.94342,13.0,4,"C1=CC(Nc2cc(NC3=CCC=C3)cc(C3=CCN=C3)c2)=CC1","C1=CC(Nc2cc(NC3=CCC=C3)cc(C3=CCN=N3)c2)=CC1",{},"[chr5,CH1r5:1]>>[n:1]",null,-0.1789216745],[-0.0198888781,147.4099608494,13,"completed",-5.40158,13.0,11,"C1=c2c(c3cc[nH]c3c3[nH]ccc23)=CC1","C1=Cc2c3c(c4c(c2=C1)=CCC=4)=CC=C3",{},"[nr5:0]>>[ch&r5:0]",null,-0.2574790085],[-0.0200129639,115.4836968911,13,"completed",-5.128156,13.0,9,"C1=CCC(Nc2cc(NC3=CC=CC3)cc(C3=CC=CC3)c2)=C1","C1=CCC(c2cc(NC3=NC=CC3)cc(NC3=NC=CC3)c2)=C1",{},"[chr5,CH1r5:1]>>[n:1]",null,-0.1171534755],[-0.0200342599,180.5458144318,13,"completed",-5.30222,13.0,10,"C1=CN=C(C=CC2=CC(C3=CCC(C=CC4=NC=CC4)=C3)=CC2)C1","C(=Cc1nccs1)C1=CC(C2=CCC(C=Cc3nccs3)=C2)=CC1",{},"[#6H2r5:1]>>[S:1]",null,-0.2294217209],[-0.0203190449,159.6457611466,13,"completed",-5.120244,13.0,10,"C1=CCC(C=CC2=CCC(C3=CC(C=CC4=CC=CC4)=CC3)=C2)=C1","C(=Cc1cccs1)C1=CCC(C2=CC(C=Cc3cccs3)=CC2)=C1",{},"[#6H2r5:1]>>[S:1]",null,-0.1602734558],[-0.0207349679,229.6209462267,13,"completed",-5.230092,13.0,3,"C1=CC(=C2C=CC(C=Cc3ccccc3)=C2)C=C1C=Cc1ccccc1","C1=CC(C=CC2=CC(=C3C=CC(C=CC4=CCC=C4)=C3)C=C2)=CC1",{},"[c:0]1[ch:1][ch][c:3][c!r5:4][c!r5:5]1>>[c:0]1[CH2:1][c:3][c:4][c:5]1",null,-0.2470192379],[-0.0207879676,177.4533288218,13,"completed",-5.570952,13.0,11,"C1=NCc2c1c1c(c3c2=CCC=3)CN=C1","C1=c2c3c(c4c(c2=CC1)CN=N4)N=NC3",{},"[chr5,CH1r5:1]>>[n:1]",null,-0.3743923333],[-0.0208162565,120.4737801781,13,"completed",-5.176272,13.0,6,"C1=c2cc3cc4ccnnc4cc3cc2=CC1","C1=c2cc3cc4cnnnc4cc3cc2=CC1",{},"[ch&r6:0]>>[nr6:0]",null,-0.1317743014],[-0.0208711284,157.2650554257,13,"completed",-4.949216,13.0,6,"c1ccc(-c2cc(Nc3ccco3)cc(Nc3ccco3)c2)cc1","C1=CCC(c2cc(Nc3ccco3)cc(Nc3ccco3)c2)=C1",{},"[c:0]1[ch:1][ch][c:3][c!r5:4][c!r5:5]1>>[c:0]1[CH2:1][c:3][c:4][c:5]1",null,-0.1894012852],[-0.0209415384,168.9344106443,13,"completed",-4.826396,13.0,3,"C(#Cc1cc2ccccc2cc1C#CC1=CCC=C1)C1=CCC=C1","C(#Cc1cc2ccccc2cc1C#CC1=CSCS1)C1=CSCS1",{},"[CH,ch:0]1=[C,c:1][C,c:2]=[CH,ch:3][*:4]1>>[S:0]1[*:1]=,:[*:2][S:3][*:4]1",null,-0.2553817104],[-0.0211311356,136.8826658766,13,"completed",-5.199824,13.0,9,"C1=NC(Nc2cc(-c3ccccc3)cc(-c3ccccc3)c2)=NC1","c1ccc(-c2cc(Nc3nc[nH]n3)cc(-c3ccccc3)c2)cc1",{},"[#6H2r5:1]>>[NH:1]",null,-0.1536867964],[-0.0211891997,204.3319463141,13,"completed",-4.83578,13.0,6,"C1=CC(N(c2cccs2)c2cccs2)=CC1","C1=NC(N(c2cccs2)c2cccs2)=CC1",{},"[chr5,CH1r5:1]>>[n:1]",null,-0.2756075587],[-0.0212591129,126.5627866226,13,"completed",-5.156492,13.0,3,"C1=CCC(c2c(Nc3ccccc3)cccc2Nc2ccccc2)=C1","c1ccc(Nc2cccc(Nc3ccccc3)c2-c2cccs2)cc1",{},"[#6H2r5:1]>>[S:1]",null,-0.1325967516],[-0.021450052,148.8820069153,13,"completed",-5.16054,13.0,3,"c1ccc2c(Nc3ccnc4ccccc34)ccnc2c1","C1=c2nccc(Nc3ccnc4c3=CCC=4)c2=CC1",{},"[c:0]1[ch:1][ch][c:3][c!r5:4][c!r5:5]1>>[c:0]1[CH2:1][c:3][c:4][c:5]1",null,-0.1547958232],[-0.0215007961,102.3893819381,13,"completed",-5.2024,13.0,3,"C1=CC(Nc2cccc(-c3cccc(NC4=CCC=C4)c3)c2)=CC1","C1=CC(Nc2cccc(-c3cccc(NC4=NCC=C4)c3)c2)=NC1",{},"[chr5,CH1r5:1]>>[n:1]",null,-0.124986431],[-0.0215885711,150.026210517,13,"completed",-5.232484,13.0,3,"C1=CCC(C2=CC=CC2)=C1","C(=Cc1ccccc1)C1=CCC(C2=CC(C=Cc3ccccc3)=CC2)=C1",{},"[ch&r6,CH1&r5:1]>>[*:1](-C=C-c1ccccc1)",null,-0.1763755903],[-0.0218640397,251.8218285214,13,"completed",-5.468648,13.0,13,"O=c1oc(C=Cc2cc3c(c(=O)o2)=CCC=3)cc2c1=CCC=2","O=c1[nH]c(C=Cc2cc3c(c(=O)[nH]2)=CCC=3)cc2c1=CCC=2",{},"[o:1]>>[nH:1]",null,-0.3605633007],[-0.0219645478,164.5434576531,13,"completed",-5.165508,13.0,10,"C1=CCC(C=Cc2cc(-c3c[nH]c(C=CC4=CC=CC4)c3)c[nH]2)=C1","C(=Cc1cc(-c2c[nH]c(C=CC3=CC=NC3)c2)c[nH]1)C1=CC=NC1",{},"[chr5,CH1r5:1]>>[n:1]",null,-0.1708135987],[-0.0221269437,107.9880222366,13,"completed",-5.102764,13.0,3,"C1=CC(Nc2ccc3ccc(NC4=CCC=C4)cc3c2)=CC1","C1=CC(Nc2ccc3ccc(NC4=NCC=C4)cc3c2)=NC1",{},"[chr5,CH1r5:1]>>[n:1]",null,-0.1080053536],[-0.0221901075,280.8034002145,13,"completed",-5.233956,13.0,4,"C1=NCC=C1c1cc(Nc2ccccc2)cc(C2=CCN=C2)n1","C1=CCC(Nc2cc(C3=CCN=C3)nc(C3=CCN=C3)c2)=C1",{},"[c:0]1[ch:1][ch][c:3][c!r5:4][c!r5:5]1>>[c:0]1[CH2:1][c:3][c:4][c:5]1",null,-0.2960459634],[-0.0222651707,157.8857081044,13,"completed",-4.980312,13.0,7,"C(=CC1=c2ccccc2=C(C=CC2=CCN=C2)C1)C1=CCN=C1","C(=CC1=c2ccccc2=C(C=CC2=CCN=N2)C1)C1=CCN=N1",{},"[chr5,CH1r5:1]>>[n:1]",null,-0.1787379459],[-0.0222859095,132.884150428,13,"completed",-5.262476,13.0,10,"c1ccc(-c2cc(Nc3cc[nH]c3)cc(-c3ccccc3)n2)cc1","c1ccc(-c2cc(Nc3cc[nH]n3)cc(-c3ccccc3)n2)cc1",{},"[chr5,CH1r5:1]>>[n:1]",null,-0.1749098002],[-0.0224412127,183.0734258054,13,"completed",-5.218868,13.0,11,"C(=Cc1cc2c(cn1)=CCC=2)c1cc2c(cn1)=CCC=2","C(=Cc1cc2cscc2cn1)c1cc2cscc2cn1",{},"[#6H2r5:1]>>[S:1]",null,-0.2010954598],[-0.0224508534,205.5891098324,13,"completed",-4.986384,13.0,13,"C(=Cc1ccc2c[nH]cc2c1)c1ccc2c[nH]cc2c1","C(=Cc1ccc2c[nH]cc2n1)c1ccc2c[nH]cc2n1",{},"[ch&r6:0]>>[nr6:0]",null,-0.2204361446],[-0.0224954993,99.0813600658,13,"completed",-4.921616,13.0,6,"C1=c2cc3cc4cncnc4cc3cc2=CC1","c1ncc2cc3cc4c[nH]cc4cc3cc2n1",{},"[#6H2r5:1]>>[NH:1]",null,-0.1594030524],[-0.0226784244,171.8405809679,13,"completed",-5.214728,13.0,5,"C(#Cc1cc(-c2c[nH]c(C#CC3=CC=CC3)c2)c[nH]1)C1=CC=CC1","C(#Cc1cc(-c2c[nH]c(C#CC3=CC=NC3)c2)c[nH]1)C1=CC=NC1",{},"[chr5,CH1r5:1]>>[n:1]",null,-0.1896808296],[-0.0228637579,136.2268533467,13,"completed",-4.991812,13.0,7,"C1=c2cc3cc4ccoc4cc3cc2=CC1","C1=c2cc3cc4cnoc4cc3cc2=CC1",{},"[chr5,CH1r5:1]>>[n:1]",null,-0.1558622174],[-0.022899906,396.0922751979,13,"completed",-5.050508,13.0,7,"c1occ2cc3cc4c(cc3cc12)SCS4","c1occ2cc3cc4c(cc3cc12)SNS4",{},"[#6H2r5:1]>>[NH:1]",null,-0.397604483],[-0.023131377,85.4373562255,13,"completed",-5.208104,13.0,3,"c1ccc(Nc2cccc(Nc3ccccc3)c2-c2ccccc2)cc1","c1ccc(Nc2cccc(Nc3ccccc3)c2-c2cccnc2)cc1",{},"[ch&r6:0]>>[nr6:0]",null,-0.1141311285],[-0.0232479249,160.2504658592,13,"completed",-5.297528,13.0,10,"C1=CCC(C=CC2=CCC(C3=CC(C=CC4=CC=CC4)=CC3)=C2)=C1","C1=CN=C(C=CC2=CCC(C3=CC(C=CC4=NC=CC4)=CC3)=C2)C1",{},"[chr5,CH1r5:1]>>[n:1]",null,-0.2116570199],[-0.0232750787,142.0020965147,13,"completed",-5.277564,13.0,3,"C(=Cc1ccc2c(c1)=CCC=2)c1ccc2c(c1)=CCC=2","C(=Cc1cnc2c(c1)=CCC=2)c1cnc2c(c1)=CCC=2",{},"[ch&r6:0]>>[nr6:0]",null,-0.1887161697],[-0.0233609932,141.4824410918,13,"completed",-5.032384,13.0,4,"C1=CCC(Nc2cc(-c3ccco3)cc(-c3ccco3)c2)=C1","c1coc(-c2cc(Nc3cccs3)cc(-c3ccco3)c2)c1",{},"[#6H2r5:1]>>[S:1]",null,-0.149189556],[-0.023462308,125.4319611841,13,"completed",-5.0138,13.0,6,"C1=c2cc3cc4ccncc4cc3cc2=CC1","C1=c2cc3cc4cncnc4cc3cc2=CC1",{},"[ch&r6:0]>>[nr6:0]",null,-0.1391908491],[-0.0236122867,160.9051062159,13,"completed",-5.369656,13.0,11,"C(=Cc1cc2c(cc1C=CC1=CCN=C1)=CCC=2)C1=CCN=C1","C(=Cc1cc2c(cc1C=CC1=NCN=C1)=CCC=2)C1=NCN=C1",{},"[chr5,CH1r5:1]>>[n:1]",null,-0.2480332413],[-0.0239316644,149.0441797506,13,"completed",-5.263212,13.0,3,"C1=CC(c2ccccc2Nc2ccccc2C2=CCC=C2)=CC1","C1=NCC=C1c1ccccc1Nc1ccccc1C1=CCN=C1",{},"[chr5,CH1r5:1]>>[n:1]",null,-0.1877947401],[-0.0239369723,218.4822322673,13,"completed",-5.26772,13.0,9,"C1=C(C2=CC(c3ccsc3)=CC2)CC=C1c1ccsc1","c1cc(-c2csc(-c3cc(-c4ccsc4)cs3)c2)cs1",{},"[#6H2r5:1]>>[S:1]",null,-0.2480285972],[-0.0241592166,147.6780170376,13,"completed",-5.221812,13.0,4,"C1=CCC(Nc2cc(C3=CC=NC3)cc(C3=CC=NC3)c2)=C1","C1=NCC(c2cc(Nc3cccs3)cc(C3=CC=NC3)c2)=C1",{},"[#6H2r5:1]>>[S:1]",null,-0.1705271144],[-0.0242767944,153.8247317006,13,"completed",-5.13202,13.0,4,"C1=CC(=C2C=C(NC3=CCC=C3)C(NC3=CCC=C3)=C2)C=C1","C1=CC(NC2=CC(=C3C=CN=C3)C=C2NC2=CCC=C2)=CC1",{},"[chr5,CH1r5:1]>>[n:1]",null,-0.1554491411],[-0.0243605235,149.9029825567,13,"completed",-5.36248,13.0,8,"C1=CC(C=Cc2cc(-c3cc[nH]c3)cc(C=CC3=CCC=C3)n2)=CC1","C(=Cc1cc(-c2cc[nH]c2)cc(C=CC2=CCC=N2)n1)C1=CCC=N1",{},"[chr5,CH1r5:1]>>[n:1]",null,-0.2371282815],[-0.0244116694,194.1469989644,13,"completed",-5.483368,13.0,11,"C1=NCc2c3c(c4c(c21)=CCC=4)C=NC3","C1=c2c3c(c4c(c2=CC1)N=NC4)CN=N3",{},"[chr5,CH1r5:1]>>[n:1]",null,-0.3312232762],[-0.0244889975,229.0860419698,13,"completed",-4.942316,13.0,3,"C1=CC(=C2C=CC(Nc3ccccc3)=C2)C=C1Nc1ccccc1","C1=NC(Nc2ccccc2)=CC1=C1C=NC(Nc2ccccc2)=C1",{},"[chr5,CH1r5:1]>>[n:1]",null,-0.2542909635],[-0.0246619891,146.9136927596,13,"completed",-4.870832,13.0,9,"C(=Cc1cc(C=Cc2ccccc2)cc(C2=CSCS2)c1)c1ccccc1","C(=Cc1cc(C=Cc2ccccc2)nc(C2=CSCS2)n1)c1ccccc1",{},"[ch&r6:0]>>[nr6:0]",null,-0.2175257215],[-0.0247436412,101.7350762919,13,"completed",-5.236992,13.0,3,"C1=CCC(c2cc(Nc3ccccc3)cc(C3=CC=CC3)c2)=C1","c1ccc(Nc2cc(-c3ccco3)cc(-c3ccco3)c2)cc1",{},"[#6H2r5:1]>>[O:1]",null,-0.1398061576],[-0.0248719261,129.4860459946,13,"completed",-4.906344,13.0,3,"C1=CC(Nc2cc(NC3=CCC=C3)cc(-c3ccccc3)c2)=CC1","C1=NC(Nc2cc(NC3=CCC=N3)cc(-c3ccccc3)c2)=CC1",{},"[chr5,CH1r5:1]>>[n:1]",null,-0.1874644841],[-0.0249293927,172.3650437711,13,"completed",-5.124476,13.0,4,"C1=CC(c2cc(Nc3cccs3)cc(C3=CCC=C3)c2)=CC1","C1=NCC=C1c1cc(Nc2cccs2)cc(C2=CCN=C2)c1",{},"[chr5,CH1r5:1]>>[n:1]",null,-0.1732144765],[-0.024972345,208.1127121098,13,"completed",-4.915728,13.0,3,"c1ccc2c(Nc3cncc4ccccc34)cncc2c1","C1=c2cncc(Nc3cncc4c3=CCC=4)c2=CC1",{},"[c:0]1[ch:1][ch][c:3][c!r5:4][c!r5:5]1>>[c:0]1[CH2:1][c:3][c:4][c:5]1",null,-0.2448457152],[-0.0251771406,147.0072186108,13,"completed",-5.232944,13.0,9,"C1=NC(Nc2cc(-c3ccccc3)cc(-c3ccccc3)c2)=CC1","C1=NC(Nc2cc(-c3cccnc3)cc(-c3cccnc3)c2)=CC1",{},"[ch&r6:0]>>[nr6:0]",null,-0.1739868812],[-0.0252024335,185.6789730527,13,"completed",-4.9356,13.0,3,"c1ccc2c(Nc3cccc4ccccc34)cccc2c1","C1=C(NC2=CCc3ccccc32)c2ccccc2C1",{},"[c:0]1[ch:1][ch][c:3][c!r5:4][c!r5:5]1>>[c:0]1[CH2:1][c:3][c:4][c:5]1",null,-0.2184492789],[-0.0252417662,199.6811537952,13,"completed",-5.08602,13.0,3,"c1ccc2c(Nc3nccc4ccccc34)nccc2c1","C1=c2ccnc(Nc3nccc4c3=CCC=4)c2=CC1",{},"[c:0]1[ch:1][ch][c:3][c!r5:4][c!r5:5]1>>[c:0]1[CH2:1][c:3][c:4][c:5]1",null,-0.1999208068],[-0.025486807,162.3677074197,13,"completed",-4.856388,13.0,4,"C1=CC(C2=C(NC3=C(C4=CCC=C4)C=CC3)CC=C2)=CC1","C1=CC(C2=CCN=C2)=C(NC2=C(C3=CCN=C3)C=CC2)C1",{},"[chr5,CH1r5:1]>>[n:1]",null,-0.2354638138],[-0.0254892982,606.8016831606,13,"completed",-5.488612,13.0,7,"C(#CC1=NCC=C1C1=CCC=C1)C1=NCC=C1C1=CCC=C1","C(#CC1=NCC=C1c1cc[nH]c1)C1=NCC=C1c1cc[nH]c1",{},"[#6H2r5:1]>>[NH:1]",null,-0.6649870172],[-0.0256235936,134.8638722883,13,"completed",-5.156308,13.0,4,"C1=CCC(Nc2cc(C3=CCC=C3)nc(C3=CCC=C3)c2)=C1","C1=CC(c2cc(Nc3cccs3)cc(C3=CCC=C3)n2)=CC1",{},"[#6H2r5:1]>>[S:1]",null,-0.1405057065],[-0.0256321654,194.1938771235,13,"completed",-5.251528,13.0,3,"C(#Cc1cncc2ccccc12)c1cncc2ccccc12","C(#Cc1cncc2c1=CCC=2)c1cncc2c1=CCC=2",{},"[c:0]1[ch:1][ch][c:3][c!r5:4][c!r5:5]1>>[c:0]1[CH2:1][c:3][c:4][c:5]1",null,-0.2212736359],[-0.0258594216,214.6696421535,13,"completed",-4.941488,13.0,5,"C1=C(Nc2cc(-c3ccccc3)cc(-c3ccccc3)c2)SCS1","c1ccc(-c2cc(NC3=NSCS3)cc(-c3ccccc3)c2)cc1",{},"[chr5,CH1r5:1]>>[n:1]",null,-0.2416502054],[-0.0260366733,147.3676548713,13,"completed",-5.373704,13.0,7,"O=c1occc2cc3cc4c[nH]cc4cc3cc12","O=c1oncc2cc3cc4c[nH]cc4cc3cc12",{},"[ch&r6:0]>>[nr6:0]",null,-0.2417126946],[-0.0260595872,104.7313823637,13,"completed",-4.89512,13.0,7,"C1=c2cc3cc4cnoc4cc3cc2=CC1","c1[nH]cc2cc3cc4oncc4cc3cc12",{},"[#6H2r5:1]>>[NH:1]",null,-0.1775860679],[-0.0261606263,116.4190205042,13,"completed",-5.301024,13.0,11,"c1ccc(-c2cc(Nc3ccsc3)cc(-c3ccccc3)c2)cc1","c1ccc(-c2cc(Nc3ccsn3)cc(-c3ccccc3)c2)cc1",{},"[chr5,CH1r5:1]>>[n:1]",null,-0.1826324345],[-0.0262015831,113.3655664148,13,"completed",-5.231564,13.0,4,"C1=CCC(c2cc(Nc3ccsc3)cc(C3=CC=CC3)c2)=C1","C1=CCC(c2cc(Nc3ccsn3)cc(C3=CC=CC3)c2)=C1",{},"[chr5,CH1r5:1]>>[n:1]",null,-0.1460589054],[-0.0262080962,144.6720387153,13,"completed",-5.054924,13.0,7,"O=c1cc[nH]c2cc3cc4c[nH]cc4cc3cc12","O=c1nc[nH]c2cc3cc4c[nH]cc4cc3cc12",{},"[ch&r6:0]>>[nr6:0]",null,-0.1480729659],[-0.0262411916,168.2237490705,13,"completed",-5.223836,13.0,7,"O=c1occc2cc3cc4c[nH]cc4cc3cc12","O=c1ocnc2cc3cc4c[nH]cc4cc3cc12",{},"[ch&r6:0]>>[nr6:0]",null,-0.1892446925],[-0.0264210296,170.1048360938,13,"completed",-5.050876,13.0,3,"C(#Cc1cccc2ncccc12)c1cccc2ncccc12","C(#CC1=c2cccnc2=CC1)C1=c2cccnc2=CC1",{},"[c:0]1[ch:1][ch][c:3][c!r5:4][c!r5:5]1>>[c:0]1[CH2:1][c:3][c:4][c:5]1",null,-0.1735456922],[-0.0266175157,182.9593169938,13,"completed",-5.448408,13.0,10,"C1=CCC(C=Cc2csc(-c3cc(C=CC4=CC=CC4)cs3)c2)=C1","C1=CCC(C=Cc2cc(-c3cc(C=CC4=CC=CC4)ns3)sn2)=C1",{},"[chr5,CH1r5:1]>>[n:1]",null,-0.3048840723],[-0.0266859339,208.9172821442,13,"completed",-5.280692,13.0,3,"C(#Cc1ccccc1)C1=CC=CC1=C1C=CC=C1C#Cc1ccccc1","C(#CC1=CC=CC1=C1C=CC=C1C#CC1=CC=CC1)C1=CC=CC1",{},"[c:0]1[ch:1][ch][c:3][c!r5:4][c!r5:5]1>>[c:0]1[CH2:1][c:3][c:4][c:5]1",null,-0.2442227144],[-0.0267071063,132.9278639762,13,"completed",-4.798152,13.0,7,"C1=CC(C=Cc2cc(C=CC3=CCC=C3)cc(C3=CSCS3)c2)=CC1","C1=CC(C=Cc2cc(C=CC3=CCC=C3)nc(C3=CSCS3)n2)=CC1",{},"[ch&r6:0]>>[nr6:0]",null,-0.2496293301],[-0.0267255231,222.1847855972,13,"completed",-4.938084,13.0,9,"C1=CC(C2=CCC(C3=CC(C4=NCC=C4)=CC3)=C2)=NC1","C1=C(C2=CC(c3cc[nH]n3)=CC2)CC=C1c1cc[nH]n1",{},"[#6H2r5:1]>>[NH:1]",null,-0.2494239495],[-0.026855553,118.7551899677,13,"completed",-4.915176,13.0,5,"c1ccc(-c2cc(Nc3cccs3)cc(Nc3cccs3)c2)cc1","C1=CCC(c2cc(Nc3cccs3)cc(Nc3cccs3)c2)=C1",{},"[c:0]1[ch:1][ch][c:3][c!r5:4][c!r5:5]1>>[c:0]1[CH2:1][c:3][c:4][c:5]1",null,-0.1756164899],[-0.0271496532,75.3124275904,13,"completed",-5.28888,13.0,3,"c1cnc2ncccc2c1","c1ccc(Nc2ccc3ccc(Nc4ccccc4)nc3n2)cc1",{},"[ch&r6,CH1&r5:1]>>[*:1](-N-c1ccccc1)",null,-0.1521612053],[-0.0271565215,137.8813009679,13,"completed",-5.216108,13.0,10,"C1=NCC=C1c1c(Nc2ccccc2)cccc1Nc1ccccc1","C1=NCN=C1c1c(Nc2ccccc2)cccc1Nc1ccccc1",{},"[chr5,CH1r5:1]>>[n:1]",null,-0.1600530422],[-0.0271974833,177.4904860405,13,"completed",-5.131652,13.0,10,"C1=CCC(C=CC2=CC(C3=CCC(C=CC4=CC=CC4)=C3)=CC2)=C1","C(=Cc1cccs1)C1=CC(C2=CCC(C=Cc3cccs3)=C2)=CC1",{},"[#6H2r5:1]>>[S:1]",null,-0.1788680483],[-0.027209756,86.6535366658,13,"completed",-5.108468,13.0,3,"C1=CC(c2cc(Nc3ccccc3)cc(Nc3ccccc3)c2)=CC1","c1ccc(Nc2cc(Nc3ccccc3)cc(-c3ccsc3)c2)cc1",{},"[#6H2r5:1]>>[S:1]",null,-0.086856041],[-0.0273002067,174.4933144505,13,"completed",-4.917292,13.0,6,"C1=CC(N(C2=CCC=C2)C2=CCC=C2)=CC1","C1=CC(N(C2=CCC=C2)C2=CCN=C2)=CC1",{},"[chr5,CH1r5:1]>>[n:1]",null,-0.2163450977],[-0.0273912959,264.436243522,13,"completed",-5.210128,13.0,6,"C1=CC(=C2C=c3ccc4c[nH]cc4c3=C2)C=C1","C1=CC(=C2C=c3ccc4c[nH]nc4c3=C2)C=C1",{},"[chr5,CH1r5:1]>>[n:1]",null,-0.2754438842],[-0.0274533549,173.9483838998,13,"completed",-4.925112,13.0,6,"C1=CC(N(C2=CCC=C2)c2ccsc2)=CC1","C1=CC(N(C2=CCC=C2)c2ccsn2)=CC1",{},"[chr5,CH1r5:1]>>[n:1]",null,-0.2127089288],[-0.0274777088,195.3791359708,13,"completed",-5.031188,13.0,3,"c1ccc(Nc2cc(-c3ccnc(Nc4ccccc4)c3)ccn2)cc1","C1=CCC(Nc2cc(-c3ccnc(NC4=CC=CC4)c3)ccn2)=C1",{},"[c:0]1[ch:1][ch][c:3][c!r5:4][c!r5:5]1>>[c:0]1[CH2:1][c:3][c:4][c:5]1",null,-0.2012292263],[-0.0275378695,136.1518563121,13,"completed",-4.916464,13.0,3,"c1cc(Nc2cccc3ccncc23)c2cnccc2c1","C1=c2ccncc2=C(NC2=c3cnccc3=CC2)C1",{},"[c:0]1[ch:1][ch][c:3][c!r5:4][c!r5:5]1>>[c:0]1[CH2:1][c:3][c:4][c:5]1",null,-0.1871983039],[-0.0275923396,167.7855926831,13,"completed",-5.100556,13.0,3,"c1ccc(Nc2cc(Nc3ccccc3)nc(-c3ccccc3)n2)cc1","C1=CC(Nc2cc(NC3=CCC=C3)nc(-c3ccccc3)n2)=CC1",{},"[c:0]1[ch:1][ch][c:3][c!r5:4][c!r5:5]1>>[c:0]1[CH2:1][c:3][c:4][c:5]1",null,-0.1677860441],[-0.0276149673,141.3600994033,13,"completed",-4.982612,13.0,4,"C1=CCC(c2cc(NC3=CCC=C3)nc(NC3=CCC=C3)c2)=C1","C1=CC(Nc2cc(C3=CC=NC3)cc(NC3=CCC=C3)n2)=CC1",{},"[chr5,CH1r5:1]>>[n:1]",null,-0.1635079495],[-0.0276536781,180.3978867371,13,"completed",-5.418968,13.0,7,"C(#CC1=CCN=C1C1=CC=CC1)C1=CCN=C1C1=CC=CC1","C(#CC1=CCN=C1c1ccc[nH]1)C1=CCN=C1c1ccc[nH]1",{},"[#6H2r5:1]>>[NH:1]",null,-0.2870475295],[-0.0277249957,144.3891497607,13,"completed",-5.199548,13.0,3,"C1=NCC=C1NC1=CCN=C1","C1=NCC=C1N(C1=CCN=C1)c1ccccc1",{},"[r:1][NH!R:2][r:3]>>[r:1][N:2](-c1ccccc1)[r:3]",null,-0.1603247663],[-0.0061046512,122.5113341131,14,"completed",-4.981416,14.0,3,"c1ccc(Nc2ccc3ccc(Nc4ccccc4)nc3n2)cc1","C1=CC(Nc2ccc3ccc(NC4=CCC=C4)nc3n2)=CC1",{},"[c:0]1[ch:1][ch][c:3][c!r5:4][c!r5:5]1>>[c:0]1[CH2:1][c:3][c:4][c:5]1",null,-0.1479847555],[-0.0146341566,203.8096824624,14,"completed",-5.469016,14.0,9,"C1=NC(C2=CCC(C3=CC(C4=CCC=N4)=CC3)=C2)=CC1","C1=NC(C2=CCC(C3=NC(C4=CCC=N4)=CC3)=N2)=CC1",{},"[chr5,CH1r5:1]>>[n:1]",null,-0.3290335282],[-0.0153751765,121.750981014,14,"completed",-5.140484,14.0,3,"c1cnc2cccnc2c1","c1ccc(Nc2ccc3nc(Nc4ccccc4)ccc3n2)cc1",{},"[ch&r6,CH1&r5:1]>>[*:1](-N-c1ccccc1)",null,-0.1250055557],[-0.0236042968,186.0283529704,14,"completed",-5.326232,14.0,3,"C1=CC(=C2C=CC=C2NC2=CC=CC2=C2C=CC=C2)C=C1","C1=CC(=C2C=CN=C2)C(NC2=CC=CC2=C2C=CN=C2)=C1",{},"[chr5,CH1r5:1]>>[n:1]",null,-0.244305542],[-0.0241340519,111.475484137,14,"completed",-5.189244,14.0,4,"C1=CC(c2cc(Nc3ccsc3)cc(C3=CCC=C3)c2)=CC1","C1=CC(c2cc(Nc3ccsn3)cc(C3=CCC=C3)c2)=CC1",{},"[chr5,CH1r5:1]>>[n:1]",null,-0.1277864798],[-0.0243872552,130.2243365931,14,"completed",-5.091724,14.0,3,"C1=CC(Nc2cccc(NC3=CCC=C3)c2)=CC1","C1=CC(Nc2cccc(NC3=NCC=C3)c2)=NC1",{},"[chr5,CH1r5:1]>>[n:1]",null,-0.1303531319],[-0.0249903911,144.2492642493,14,"completed",-4.994664,14.0,4,"C1=CCC(C2=C(NC3=C(C4=CC=CC4)C=CC3)CC=C2)=C1","C1=CC(C2=CC=NC2)=C(NC2=C(C3=CC=NC3)C=CC2)C1",{},"[chr5,CH1r5:1]>>[n:1]",null,-0.1620022529],[-0.0254499995,105.8329126873,14,"completed",-4.99632,14.0,4,"C1=CC(Nc2cc(C3=CCC=C3)cc(C3=CCC=C3)c2)=CC1","C1=CC(c2cc(NC3=CCC=N3)cc(C3=CCC=C3)c2)=CC1",{},"[chr5,CH1r5:1]>>[n:1]",null,-0.1283272426],[-0.0260141914,141.0735254486,14,"completed",-5.34868,14.0,4,"C1=CC(c2cc(Nc3ccoc3)cc(C3=CCC=C3)c2)=CC1","C1=CC(c2cc(Nc3ccon3)cc(C3=CCC=C3)c2)=CC1",{},"[chr5,CH1r5:1]>>[n:1]",null,-0.2240629228],[-0.0265735259,169.4455897424,14,"completed",-4.9103,14.0,3,"c1ccc(Nc2ccc3ccc(Nc4ccccc4)nc3n2)cc1","C1=CCC(Nc2ccc3ccc(NC4=CC=CC4)nc3n2)=C1",{},"[c:0]1[ch:1][ch][c:3][c!r5:4][c!r5:5]1>>[c:0]1[CH2:1][c:3][c:4][c:5]1",null,-0.2152788703],[-0.0268417997,145.5212918242,14,"completed",-5.361376,14.0,4,"C1=CCC(c2cc(Nc3ccoc3)cc(C3=CC=CC3)c2)=C1","C1=CCC(c2cc(Nc3ccon3)cc(C3=CC=CC3)c2)=C1",{},"[chr5,CH1r5:1]>>[n:1]",null,-0.2337776271],[-0.0271610166,115.7146709067,14,"completed",-5.119232,14.0,4,"C1=CCC(c2cc(NC3=CCC=C3)cc(NC3=CCC=C3)c2)=C1","C1=CCC(c2cc(NC3=NCC=C3)cc(NC3=NCC=C3)c2)=C1",{},"[chr5,CH1r5:1]>>[n:1]",null,-0.1164951556],[-0.0276580146,156.2771265813,14,"completed",-5.008832,14.0,3,"C1=CCC(Nc2ccc3ccc(NC4=CC=CC4)cc3c2)=C1","C1=NC=C(Nc2ccc3ccc(NC4=CN=CC4)cc3c2)C1",{},"[chr5,CH1r5:1]>>[n:1]",null,-0.1688052913],[-0.0278793356,107.4785839581,14,"completed",-5.325128,14.0,3,"O=c1ccc(-c2cc(Nc3ccccc3)cc(Nc3ccccc3)c2)co1","O=c1ccc(-c2cc(Nc3ccccc3)cc(Nc3ccccc3)c2)c[nH]1",{},"[o:1]>>[nH:1]",null,-0.1907514824],[-0.0279178743,166.7252932254,14,"completed",-5.088228,14.0,3,"c1ccnnc1","c1ccc(Nc2ccc(Nc3ccccc3)nn2)cc1",{},"[ch&r6,CH1&r5:1]>>[*:1](-N-c1ccccc1)",null,-0.16692881],[-0.027926027,176.4517847593,14,"completed",-5.213624,14.0,10,"C(=CC1=CC=NC1)C1=CCC(C2=CC(C=CC3=CC=NC3)=CC2)=C1","C(=Cc1c[nH]c(-c2cc(C=CC3=CC=NC3)c[nH]2)c1)C1=CC=NC1",{},"[#6H2r5:1]>>[NH:1]",null,-0.1935493087],[-0.0279572491,121.2121323696,14,"completed",-5.118312,14.0,3,"C1=CC(Nc2cccc(NC3=CCC=C3)c2-c2ccccc2)=CC1","C1=CC(Nc2cccc(NC3=NCC=C3)c2-c2ccccc2)=NC1",{},"[chr5,CH1r5:1]>>[n:1]",null,-0.1218880323],[-0.0279952455,120.6885888237,14,"completed",-5.298448,14.0,4,"C1=CC(Nc2cc(-c3cccs3)cc(-c3cccs3)c2)=CC1","C1=CC(Nc2cc(-c3cccs3)cc(-c3cccs3)c2)=NC1",{},"[chr5,CH1r5:1]>>[n:1]",null,-0.1840182701],[-0.028094643,188.223857814,14,"completed",-4.86614,14.0,3,"C1=CC(c2ccccc2Nc2ccccc2C2=CCC=C2)=CC1","C1=NC(c2ccccc2Nc2ccccc2C2=CCC=N2)=CC1",{},"[chr5,CH1r5:1]>>[n:1]",null,-0.2494525315],[-0.0282335629,135.4633481466,14,"completed",-5.32476,14.0,4,"C1=CC(Nc2cc(C3=NCC=C3)cc(C3=NCC=C3)c2)=CC1","C1=CC(Nc2cc(C3=NCC=C3)cc(C3=NCC=C3)c2)=NC1",{},"[chr5,CH1r5:1]>>[n:1]",null,-0.2076142503],[-0.0284790926,125.7501503372,14,"completed",-5.069092,14.0,4,"C1=CCC(Nc2cc(C3=CCC=N3)cc(C3=CCC=N3)c2)=C1","C1=NCC(Nc2cc(C3=CCC=N3)cc(C3=CCC=N3)c2)=C1",{},"[chr5,CH1r5:1]>>[n:1]",null,-0.1275978037],[-0.0288125052,137.615553854,14,"completed",-5.099452,14.0,11,"C1=CC(C=Cc2cc3c(cc2C=CC2=NCC=C2)=CCC=3)=NC1","C1=CC(C=Cc2cc3c[nH]cc3cc2C=CC2=NCC=C2)=NC1",{},"[#6H2r5:1]>>[NH:1]",null,-0.1376160885],[-0.0288328002,159.2394640728,14,"completed",-4.77322,14.0,9,"C1=CC(N(C2=CCC=N2)C2=CCC=N2)=CC1","C1=NC(N(C2=CCC=N2)C2=CCC=N2)=CC1",{},"[chr5,CH1r5:1]>>[n:1]",null,-0.2787147995],[-0.0291388788,143.0932230632,14,"completed",-5.161644,14.0,4,"C1=CC(Nc2cc(-c3ccc[nH]3)cc(-c3ccc[nH]3)c2)=CC1","C1=CC(Nc2cc(-c3ccc[nH]3)cc(-c3ccc[nH]3)c2)=NC1",{},"[chr5,CH1r5:1]>>[n:1]",null,-0.1494578938],[-0.0292044376,140.6040408297,14,"completed",-5.308016,14.0,10,"C(=Cc1ccc[nH]1)C1=CCC(C2=CC(C=Cc3ccc[nH]3)=CC2)=C1","C(=Cc1ccc[nH]1)C1=NCC(C2=CC(C=Cc3ccc[nH]3)=NC2)=C1",{},"[chr5,CH1r5:1]>>[n:1]",null,-0.2024157056],[-0.0292836711,151.630679172,14,"completed",-5.053084,14.0,4,"C1=CC(Nc2cc(NC3=CCC=C3)cc(-c3ccco3)c2)=CC1","C1=CC(Nc2cc(NC3=CCC=C3)cc(-c3ccno3)c2)=CC1",{},"[chr5,CH1r5:1]>>[n:1]",null,-0.155146406],[-0.0292901215,108.1447622655,14,"completed",-4.990984,14.0,6,"C1=c2cc3cc4ccncc4cc3cc2=CC1","C1=c2cc3cc4ccnnc4cc3cc2=CC1",{},"[ch&r6:0]>>[nr6:0]",null,-0.1323581839],[-0.0295558476,243.1992312674,14,"completed",-5.053452,14.0,3,"C1=CC(=C2C=CC(Nc3ccccc3)=C2)C=C1Nc1ccccc1","C1=CC(=C2C=CC(Nc3ccccc3)=N2)N=C1Nc1ccccc1",{},"[chr5,CH1r5:1]>>[n:1]",null,-0.2453722826],[-0.0296141858,118.6587951552,14,"completed",-4.926492,14.0,4,"C1=CCC(c2c(NC3=CCC=C3)cccc2NC2=CCC=C2)=C1","C1=CCC(c2c(NC3=CCC=N3)cccc2NC2=CCC=N2)=C1",{},"[chr5,CH1r5:1]>>[n:1]",null,-0.1697980343],[-0.0297634523,121.2200739778,14,"completed",-5.256956,14.0,3,"C1=CC(c2cc(Nc3ccccc3)cc(C3=CCC=C3)c2)=CC1","c1ccc(Nc2cc(-c3ccoc3)cc(-c3ccoc3)c2)cc1",{},"[#6H2r5:1]>>[O:1]",null,-0.1636017954],[-0.029784498,163.0765846519,14,"completed",-5.15226,14.0,3,"C1=CCC(c2cccc(Nc3cccc(C4=CC=CC4)c3)c2)=C1","c1cc(Nc2cccc(-c3ccc[nH]3)c2)cc(-c2ccc[nH]2)c1",{},"[#6H2r5:1]>>[NH:1]",null,-0.1671293367],[-0.0298704444,133.0210437151,14,"completed",-5.252816,14.0,3,"C1=CC(c2cccc(Nc3cccc(C4=CCC=C4)c3)c2)=CC1","c1cc(Nc2cccc(-c3ccoc3)c2)cc(-c2ccoc2)c1",{},"[#6H2r5:1]>>[O:1]",null,-0.1706969118],[-0.0300891778,119.7115332461,14,"completed",-5.315468,14.0,4,"C1=CC(Nc2cc(-c3ccco3)cc(-c3ccco3)c2)=CC1","C1=CC(Nc2cc(-c3ccco3)cc(-c3ccco3)c2)=NC1",{},"[chr5,CH1r5:1]>>[n:1]",null,-0.192561201],[-0.0301938168,141.4528225907,14,"completed",-5.379592,14.0,10,"C1=CCC(C=CC2=CCC(C3=CC(C=CC4=CC=CC4)=CC3)=C2)=C1","C(=CC1=CC=NC1)C1=CCC(C2=CC(C=CC3=CC=NC3)=CC2)=C1",{},"[chr5,CH1r5:1]>>[n:1]",null,-0.2414809048],[-0.0301982128,132.5765583456,14,"completed",-5.227516,14.0,4,"C1=CCC(c2cc(NC3=CC=NC3)cc(C3=CC=CC3)c2)=C1","C1=NCC(Nc2cc(-c3cccs3)cc(-c3cccs3)c2)=C1",{},"[#6H2r5:1]>>[S:1]",null,-0.1598252347],[-0.0302254251,145.3055207962,14,"completed",-5.365884,14.0,14,"C(=Cc1ccccn1)C1=CCC(C2=CC(C=Cc3ccccn3)=CC2)=C1","C(=Cc1ncccn1)C1=CCC(C2=CC(C=Cc3ncccn3)=CC2)=C1",{},"[ch&r6:0]>>[nr6:0]",null,-0.236122642],[-0.0302262954,196.8249043975,14,"completed",-5.2737,14.0,6,"C1=c2cc3cc4ccnnc4cc3cc2=CC1","C1=c2cc3nc4ccnnc4nc3cc2=CC1",{},"[ch&r6:0]>>[nr6:0]",null,-0.2313529146],[-0.0304466369,182.9442629549,14,"completed",-5.102672,14.0,6,"C1=CC(=C2C=C(C=CC3=CCC=C3)C(C=CC3=CCC=C3)=C2)N=C1","C1=CC(=C2SC(C=CC3=CCC=C3)=C(C=CC3=CCC=C3)S2)N=C1",{},"[CH,ch:0]1=[C,c:1][C,c:2]=[CH,ch:3][*:4]1>>[S:0]1[*:1]=,:[*:2][S:3][*:4]1",null,-0.1829538241],[-0.0305041728,97.2796915341,14,"completed",-5.45126,14.0,3,"c1ccc(Nc2cccc(Nc3ccccc3)c2)cc1","c1ccc(Nc2cc(Nc3ccccc3)ncn2)cc1",{},"[ch&r6:0]>>[nr6:0]",null,-0.2644263533],[-0.0305187523,118.4717194643,14,"completed",-4.94296,14.0,4,"C1=CC(Nc2cccc(NC3=CCC=C3)c2C2=CCC=C2)=CC1","C1=CC(c2c(NC3=CCC=N3)cccc2NC2=CCC=N2)=CC1",{},"[chr5,CH1r5:1]>>[n:1]",null,-0.1616159444],[-0.0305881127,137.2592899207,14,"completed",-5.387044,14.0,10,"C1=c2c3c(c4c(c2=CC1)=CCC=4)=CCC=3","C1=c2c3c(c4cscc4c2=CC1)=CCC=3",{},"[#6H2r5:1]>>[S:1]",null,-0.2433378291],[-0.0308403567,129.1431254243,14,"completed",-5.331016,14.0,3,"c1cnc2ncccc2c1","c1ccc(Nc2cnc3ncc(Nc4ccccc4)cc3c2)cc1",{},"[ch&r6,CH1&r5:1]>>[*:1](-N-c1ccccc1)",null,-0.2069503782],[-0.0308581542,192.5522532214,14,"completed",-5.025484,14.0,13,"C(=Cc1ccc2c[nH]cc2c1)c1ccc2c[nH]cc2c1","C(=Cc1cnc2c[nH]cc2c1)c1cnc2c[nH]cc2c1",{},"[ch&r6:0]>>[nr6:0]",null,-0.199492258],[-0.0310658834,142.1750980295,14,"completed",-4.974148,14.0,4,"C1=CC(Nc2cccc(NC3=CCC=C3)c2-c2ccsc2)=CC1","C1=CC(Nc2cccc(NC3=CCC=C3)c2-c2cnsc2)=CC1",{},"[chr5,CH1r5:1]>>[n:1]",null,-0.1672564922],[-0.0312616944,188.5253950188,14,"completed",-5.2346,14.0,10,"C1=CCC(C=CC2=CC(C3=NCC(C=CC4=CC=CC4)=C3)=NC2)=C1","C(=Cc1ccc[nH]1)C1=CC(C2=NCC(C=Cc3ccc[nH]3)=C2)=NC1",{},"[#6H2r5:1]>>[NH:1]",null,-0.2107587079],[-0.0313357605,202.1677948728,14,"completed",-5.432584,14.0,9,"C1=C(C2=CC(c3ccsc3)=CC2)CC=C1c1ccsc1","C1=C(c2ccsc2)N=C(C2=NC(c3ccsc3)=CC2)C1",{},"[chr5,CH1r5:1]>>[n:1]",null,-0.3083370796],[-0.0314076112,141.8118637497,14,"completed",-5.340032,14.0,11,"C1=CC(C=Cc2cc3cscc3cc2C=CC2=CCC=C2)=CC1","C1=CC(C=Cc2cc3cscc3cc2C=CC2=NCC=C2)=NC1",{},"[chr5,CH1r5:1]>>[n:1]",null,-0.2198684416],[-0.0314397615,168.7204526419,14,"completed",-5.138276,14.0,3,"c1cnc2ccc(Nc3ccc4ncccc4c3)cc2c1","C1=C(NC2=Cc3cccnc3C2)Cc2ncccc21",{},"[c:0]1[ch:1][ch][c:3][c!r5:4][c!r5:5]1>>[c:0]1[CH2:1][c:3][c:4][c:5]1",null,-0.170834618],[-0.0316345962,119.9505948199,14,"completed",-4.990708,14.0,3,"c1ccc(Nc2cc3cc(Nc4ccccc4)ncc3cn2)cc1","C1=CC(Nc2cc3cc(NC4=CCC=C4)ncc3cn2)=CC1",{},"[c:0]1[ch:1][ch][c:3][c!r5:4][c!r5:5]1>>[c:0]1[CH2:1][c:3][c:4][c:5]1",null,-0.1422711089],[-0.0317385357,154.2883445996,14,"completed",-5.216292,14.0,5,"C1=CC(C=CC2=CCC(C3=CC(C=CC4=CCC=C4)=CC3)=C2)=CC1","C1=CC(C=Cc2csc(-c3cc(C=CC4=CCC=C4)cs3)c2)=CC1",{},"[#6H2r5:1]>>[S:1]",null,-0.1744464663],[-0.0318367796,88.6603168918,14,"completed",-5.234416,14.0,3,"c1ccc(Nc2cccc(Nc3ccccc3)c2-c2ccccc2)cc1","c1ccc(Nc2cccc(Nc3ccccc3)c2-c2ccncc2)cc1",{},"[ch&r6:0]>>[nr6:0]",null,-0.1292818847],[-0.0318368821,140.127969224,14,"completed",-5.113252,14.0,7,"C1=c2cc3cc4c(cc3cc2=CC1)N=NC4","C1=c2cc3cc4nnoc4cc3cc2=CC1",{},"[#6H2r5:1]>>[O:1]",null,-0.14043468],[-0.0318538311,134.3668032318,14,"completed",-4.861448,14.0,3,"C1=CC(Nc2ccc3cc(NC4=CCC=C4)ccc3c2)=CC1","C1=CC(Nc2ccc3nc(NC4=CCC=C4)ccc3n2)=CC1",{},"[ch&r6:0]>>[nr6:0]",null,-0.2143336082],[-0.0319024509,167.9123157387,14,"completed",-5.237084,14.0,5,"C(=CC1=CCC=N1)C1=CCC(C2=CC(C=CC3=CCC=N3)=CC2)=C1","C(=Cc1csc(-c2cc(C=CC3=CCC=N3)cs2)c1)C1=CCC=N1",{},"[#6H2r5:1]>>[S:1]",null,-0.1933976139],[-0.0320764902,107.1800295465,14,"completed",-5.198352,14.0,4,"C1=CC(c2cc(NC3=CCN=C3)cc(C3=CCC=C3)c2)=CC1","C1=CC(c2cc(NC3=CCN=N3)cc(C3=CCC=C3)c2)=CC1",{},"[chr5,CH1r5:1]>>[n:1]",null,-0.1273867557],[-0.0321302173,119.1768741324,14,"completed",-4.984544,14.0,4,"C1=CCC(c2cc(Nc3cc[nH]c3)cc(C3=CC=CC3)c2)=C1","C1=CCC(c2cc(Nc3cc[nH]n3)cc(C3=CC=CC3)c2)=C1",{},"[chr5,CH1r5:1]>>[n:1]",null,-0.1439960778],[-0.0322251171,154.3394783788,14,"completed",-5.34592,14.0,3,"c1ccc2ncc(-c3cnc4ccccc4c3)cc2c1","C1=c2cc(-c3cnc4c(c3)=CCC=4)cnc2=CC1",{},"[c:0]1[ch:1][ch][c:3][c!r5:4][c!r5:5]1>>[c:0]1[CH2:1][c:3][c:4][c:5]1",null,-0.2312017113],[-0.0322411894,119.285497069,14,"completed",-5.093472,14.0,4,"C1=CCC(Nc2cc(NC3=CC=CC3)cc(C3=CCC=C3)c2)=C1","C1=CC(c2cc(NC3=NC=CC3)cc(NC3=NC=CC3)c2)=CC1",{},"[chr5,CH1r5:1]>>[n:1]",null,-0.1193729913],[-0.0323544489,178.0002372479,14,"completed",-4.756568,14.0,4,"C1=CCC(C2=C(NC3=C(C4=CC=CC4)C=CC3)CC=C2)=C1","C1=CCC(C2=C(NC3=C(C4=CC=CC4)N=CC3)CC=N2)=C1",{},"[chr5,CH1r5:1]>>[n:1]",null,-0.2991277292],[-0.0323976626,120.5787540598,14,"completed",-5.212244,14.0,8,"C1=CC(C=Cc2cc(C3=CSCS3)cc(C=CC3=CCC=C3)n2)=CC1","C1=CC(C=Cc2cc(C3=NSCS3)cc(C=CC3=CCC=C3)n2)=CC1",{},"[chr5,CH1r5:1]>>[n:1]",null,-0.1439187498],[-0.0326231366,133.3099785915,14,"completed",-5.116656,14.0,7,"C1=CCC(C=Cc2cc(C=CC3=CC=CC3)cc(C3=CSCS3)c2)=C1","C1=CCC(C=Cc2cc(C=CC3=CC=CC3)cc(C3=NSCS3)c2)=C1",{},"[chr5,CH1r5:1]>>[n:1]",null,-0.1338188602],[-0.0326682337,156.673372544,14,"completed",-5.267444,14.0,7,"O=c1cnc2cc3cc4c(cc3cc2o1)=CCC=4","O=c1cnc2cc3cc4c[nH]cc4cc3cc2o1",{},"[#6H2r5:1]>>[NH:1]",null,-0.1956653196],[-0.0326813331,165.7421968568,14,"completed",-4.938084,14.0,6,"C1=CC(N(C2=CCC=C2)C2=CCN=C2)=CC1","C1=NCC=C1N(C1=CCC=N1)C1=CCC=N1",{},"[chr5,CH1r5:1]>>[n:1]",null,-0.2007901976],[-0.0327539464,187.2980441663,14,"completed",-5.056488,14.0,4,"C1=CCC(C2=C(NC3=C(C4=CC=CC4)C=CC3)CC=C2)=C1","C1=CCC(C2=C(NC3=C(C4=CC=CC4)C=NC3)CN=C2)=C1",{},"[chr5,CH1r5:1]>>[n:1]",null,-0.1897584556],[-0.0328815976,174.6400294886,14,"completed",-5.292652,14.0,3,"C1=C(NC2=CC(c3ccccc3)=CC2)CC=C1c1ccccc1","C1=C(c2ccccc2)N=C(NC2=NC(c3ccccc3)=CC2)C1",{},"[chr5,CH1r5:1]>>[n:1]",null,-0.220647657],[-0.0328952497,151.0263722991,14,"completed",-5.009752,14.0,4,"C1=CC(Nc2cc(NC3=CCC=C3)cc(-c3ccc[nH]3)c2)=CC1","C1=CC(Nc2cc(NC3=CCC=C3)cc(-c3ccn[nH]3)c2)=CC1",{},"[chr5,CH1r5:1]>>[n:1]",null,-0.1637066549],[-0.032996099,134.0480615295,14,"completed",-5.214912,14.0,4,"C1=CCC(c2cc(NC3=NC=CC3)cc(C3=CC=CC3)c2)=C1","C1=CN=C(Nc2cc(-c3cccs3)cc(-c3cccs3)c2)C1",{},"[#6H2r5:1]>>[S:1]",null,-0.1563304801],[-0.0330157301,109.2472192636,14,"completed",-5.320068,14.0,4,"C1=CCC(c2cc(NC3=CC=NC3)cc(C3=CC=CC3)c2)=C1","C1=CCC(c2cc(Nc3ccns3)cc(C3=CC=CC3)c2)=C1",{},"[#6H2r5:1]>>[S:1]",null,-0.1888534299],[-0.0331225326,113.1812198121,14,"completed",-5.272504,14.0,9,"C1=CCC(Nc2cc(NC3=CC=CC3)cc(C3=CC=CC3)c2)=C1","C1=CCC(c2cc(NC3=CC=NC3)cc(NC3=CC=NC3)c2)=C1",{},"[chr5,CH1r5:1]>>[n:1]",null,-0.1655029523],[-0.0331349983,114.3066794817,14,"completed",-5.080684,14.0,4,"C1=CC(Nc2cc(NC3=CCC=C3)cc(C3=CCC=C3)c2)=CC1","C1=CC(c2cc(NC3=NCC=C3)cc(NC3=NCC=C3)c2)=CC1",{},"[chr5,CH1r5:1]>>[n:1]",null,-0.1151036047],[-0.0331511153,151.5969184478,14,"completed",-5.290536,14.0,6,"C(#Cc1ccco1)c1cccc(-c2cccc(C#Cc3ccco3)c2)c1","C(#Cc1ccco1)C1=CCC(C2=CC(C#Cc3ccco3)=CC2)=C1",{},"[c:0]1[ch:1][ch][c:3][c!r5:4][c!r5:5]1>>[c:0]1[CH2:1][c:3][c:4][c:5]1",null,-0.2019172347],[-0.0333545243,119.1267482303,14,"completed",-5.207184,14.0,3,"c1ccc(Nc2cccc(Nc3ccccc3)c2-c2ccccn2)cc1","c1ccc(Nc2cccc(Nc3ccccc3)c2-c2ccncn2)cc1",{},"[ch&r6:0]>>[nr6:0]",null,-0.1407853081],[-0.0333874202,180.3449579232,14,"completed",-4.837896,14.0,3,"c1ccc(-c2ccccc2Nc2ccccc2-c2ccccc2)cc1","C1=C(NC2=CCC=C2c2ccccc2)C(c2ccccc2)=CC1",{},"[c:0]1[ch:1][ch][c:3][c!r5:4][c!r5:5]1>>[c:0]1[CH2:1][c:3][c:4][c:5]1",null,-0.2572675109],[-0.033526287,200.1620752779,14,"completed",-5.072404,14.0,3,"C1=c2cc(-c3ccccc3)c(-c3ccccc3)cc2=CC1","C1=CCC(c2cc3c(cc2C2=CC=CC2)=CCC=3)=C1",{},"[c:0]1[ch:1][ch][c:3][c!r5:4][c!r5:5]1>>[c:0]1[CH2:1][c:3][c:4][c:5]1",null,-0.2010920451],[-0.0335284449,137.2763676839,14,"completed",-5.08004,14.0,3,"C1=CC(Nc2cccc(-c3cccc(NC4=CCC=C4)c3)c2)=CC1","c1cc(Nc2ccoc2)cc(-c2cccc(Nc3ccoc3)c2)c1",{},"[#6H2r5:1]>>[O:1]",null,-0.1379855714],[-0.0336349845,188.080862183,14,"completed",-5.184552,14.0,4,"C1=CCC(c2cc(NC3=CN=CC3)cc(C3=CC=CC3)c2)=C1","C1=NC=C(Nc2cc(C3=CN=CC3)cc(C3=CN=CC3)c2)C1",{},"[chr5,CH1r5:1]>>[n:1]",null,-0.1971736308],[-0.0338217712,115.1447616641,14,"completed",-5.135148,14.0,3,"C1=CC(Nc2cc(NC3=CCC=C3)cc(-c3ccccc3)c2)=CC1","C1=CC(Nc2cc(NC3=NCC=C3)cc(-c3ccccc3)c2)=NC1",{},"[chr5,CH1r5:1]>>[n:1]",null,-0.1177440159],[-0.0338818724,163.8395283856,14,"completed",-5.409492,14.0,9,"C1=CC(C2=CCC(C3=CC(C4=CCC=C4)=CC3)=C2)=CC1","C1=CC(C2=CCC(C3=NC(C4=CCC=C4)=CC3)=N2)=CC1",{},"[chr5,CH1r5:1]>>[n:1]",null,-0.271621404],[-0.0339158726,175.0174320084,14,"completed",-5.102856,14.0,4,"C1=CCC(c2cc(Nc3ccco3)cc(C3=CC=CC3)c2)=C1","c1coc(Nc2cc(-c3cccs3)cc(-c3cccs3)c2)c1",{},"[#6H2r5:1]>>[S:1]",null,-0.1750288499],[-0.0339716536,166.5239100122,14,"completed",-5.017756,14.0,3,"C1=CC(Nc2ccc3ccc(NC4=CCC=C4)cc3c2)=CC1","c1cc(Nc2ccc3ccc(Nc4ccoc4)cc3c2)co1",{},"[#6H2r5:1]>>[O:1]",null,-0.1761948059],[-0.0340664411,172.1212265833,14,"completed",-5.144992,14.0,4,"C1=CCC(Nc2cccc(NC3=CC=CC3)c2C2=CC=CC2)=C1","C1=CCC(c2c(NC3=NC=CC3)cccc2NC2=NC=CC2)=C1",{},"[chr5,CH1r5:1]>>[n:1]",null,-0.1749788955],[-0.0343114198,160.0797119836,14,"completed",-4.91444,14.0,8,"C1=CC(C=Cc2cc(C3=CSCS3)cc(C=CC3=CCC=C3)n2)=CC1","C1=CC(C=Cc2cc(C3=CSOS3)cc(C=CC3=CCC=C3)n2)=CC1",{},"[#6H2r5:1]>>[O:1]",null,-0.2061490865],[-0.0344560733,168.0462046107,14,"completed",-4.970284,14.0,3,"C(=Cc1cccc2ncccc12)c1cccc2ncccc12","C(=CC1=c2cccnc2=CC1)C1=c2cccnc2=CC1",{},"[c:0]1[ch:1][ch][c:3][c!r5:4][c!r5:5]1>>[c:0]1[CH2:1][c:3][c:4][c:5]1",null,-0.1910088605],[-0.0345748266,191.065277958,14,"completed",-5.54878,14.0,13,"C1=NCC(N(c2ccccc2)c2ccccc2)=N1","c1ccc(N(C2=NN=NC2)c2ccccc2)cc1",{},"[chr5,CH1r5:1]>>[n:1]",null,-0.3676868909],[-0.0346260569,107.8452749044,14,"completed",-5.23414,14.0,4,"C1=CC(Nc2cc(C3=CCC=C3)nc(C3=CCC=C3)c2)=CC1","C1=CC(c2cc(NC3=CCC=N3)cc(C3=CCC=C3)n2)=CC1",{},"[chr5,CH1r5:1]>>[n:1]",null,-0.1429945374],[-0.0346892976,148.2916401449,14,"completed",-5.238924,14.0,11,"C(=Cc1cc2c(cc1C=CC1=CCC=N1)=CCC=2)C1=CCC=N1","C(=Cc1cc2c(cc1C=CC1=NCC=N1)=CCC=2)C1=NCC=N1",{},"[chr5,CH1r5:1]>>[n:1]",null,-0.1773340087],[-0.0347125473,141.6952936014,14,"completed",-5.357144,14.0,11,"C1=CC(C=Cc2cc(C=CC3=CCC=C3)cc(-c3c[nH]cn3)c2)=CC1","C1=CC(C=Cc2cc(C=CC3=CCC=C3)cc(-c3nc[nH]n3)c2)=CC1",{},"[chr5,CH1r5:1]>>[n:1]",null,-0.2290804318],[-0.0347447471,457.9281058901,14,"completed",-4.98666,14.0,3,"C1=NCC=C1C1=CCN=C1","C1=NCC(Nc2ccccc2)=C1C1=C(Nc2ccccc2)CN=C1",{},"[ch&r6,CH1&r5:1]>>[*:1](-N-c1ccccc1)",null,-0.4647501139],[-0.0347793105,179.434262392,14,"completed",-4.962096,14.0,7,"C1=CC(C=CC2=c3ccccc3=C(C=CC3=CCC=C3)C2)=CC1","C(=CC1=c2ccccc2=C(C=CC2=CCN=C2)C1)C1=CCN=C1",{},"[chr5,CH1r5:1]>>[n:1]",null,-0.2037528797],[-0.034815343,142.2068325825,14,"completed",-4.98528,14.0,3,"C(=Cc1ccc(C=Cc2ccccn2)c2ccccc12)c1ccccn1","C(=Cc1ccccn1)C1=c2ccccc2=C(C=Cc2ccccn2)C1",{},"[c:0]1[ch:1][ch][c:3][c!r5:4][c!r5:5]1>>[c:0]1[CH2:1][c:3][c:4][c:5]1",null,-0.1633141624],[-0.034893813,126.1166255351,14,"completed",-5.153824,14.0,3,"c1ccc(Nc2cccc(Nc3ccccc3)c2-c2ccccc2)cc1","C1=CCC(c2c(Nc3ccccc3)cccc2Nc2ccccc2)=C1",{},"[c:0]1[ch:1][ch][c:3][c!r5:4][c!r5:5]1>>[c:0]1[CH2:1][c:3][c:4][c:5]1",null,-0.131624255],[-0.0349992351,160.1954227289,14,"completed",-5.24242,14.0,13,"C1=CCC(c2cc(Nc3cccs3)cc(C3=CC=CC3)n2)=C1","c1ccc(-c2cc(Nc3cccs3)cc(-c3ccccc3)n2)cc1",{},"[CH2:0]1[c,C:1]-,=,:[c,C:2]-,=,:[c,C:3]-,=,:[c,C:4]1>>[ch:0]1c[c:1][c:2][c:3][c:4]1",null,-0.1886835104],[-0.0350101623,170.0006349292,14,"completed",-4.859792,14.0,9,"C(=Cc1cc(C=Cc2ccccc2)cc(C2=CSCS2)c1)c1ccccc1","C(=Cc1cc(C=Cc2ccccc2)cc(C2=CSOS2)c1)c1ccccc1",{},"[#6H2r5:1]>>[O:1]",null,-0.2391090937],[-0.035083932,100.7859909588,14,"completed",-5.181976,14.0,3,"c1ccc(Nc2cccc(Nc3ccccc3)c2-c2cccnc2)cc1","c1ccc(Nc2cccc(Nc3ccccc3)c2-c2cnccn2)cc1",{},"[ch&r6:0]>>[nr6:0]",null,-0.1159769271],[-0.0351958461,125.7753969783,14,"completed",-4.992824,14.0,4,"C1=CCC(c2c(NC3=CCC=C3)cccc2NC2=CCC=C2)=C1","C1=CC(Nc2cccc(NC3=CCC=C3)c2C2=CC=NC2)=CC1",{},"[chr5,CH1r5:1]>>[n:1]",null,-0.1464511216],[-0.0353635774,158.9485683271,14,"completed",-5.2323,14.0,4,"C1=CCC(Nc2cc(C3=CCC=C3)nc(C3=CCC=C3)c2)=C1","C1=CC(c2cc(Nc3ccco3)cc(C3=CCC=C3)n2)=CC1",{},"[#6H2r5:1]>>[O:1]",null,-0.1839599399],[-0.035375102,191.8769962092,14,"completed",-5.204976,14.0,3,"C1=C(Nc2ccccc2)C=C(C2=CC(Nc3ccccc3)=CC2)C1","C1=C(Nc2ccncc2)C=C(C2=CC(Nc3ccncc3)=CC2)C1",{},"[ch&r6:0]>>[nr6:0]",null,-0.205466694],[-0.0353786572,144.2604629925,14,"completed",-5.052808,14.0,4,"C1=CCC(c2cc(NC3=CCC=C3)cc(C3=CC=CC3)c2)=C1","C1=CC(Nc2cc(-c3ccco3)cc(-c3ccco3)c2)=CC1",{},"[#6H2r5:1]>>[O:1]",null,-0.1479944349],[-0.0354493147,112.2759928337,14,"completed",-5.32154,14.0,10,"C1=NC=C(c2c(Nc3ccccc3)cccc2Nc2ccccc2)C1","C1=C(c2c(Nc3ccccc3)cccc2Nc2ccccc2)CN=N1",{},"[chr5,CH1r5:1]>>[n:1]",null,-0.1914551766],[-0.0354539138,150.7498370257,14,"completed",-5.103684,14.0,4,"C1=CC(c2cc(NC3=CCN=C3)cc(C3=CCC=C3)c2)=CC1","C1=NCC=C1Nc1cc(C2=CCC=N2)cc(C2=CCC=N2)c1",{},"[chr5,CH1r5:1]>>[n:1]",null,-0.1507718925],[0.0085821769,155.1128175227,15,"completed",-5.307464,15.0,15,"C1=NCC(c2cc3c(cc2C2=CC=NC2)=CCC=3)=C1","C1=NCC(c2cc3c[nH]cc3cc2C2=CC=NC2)=C1",{},"[#6H2r5:1]>>[NH:1]",null,-0.2124858318],[0.0027723068,186.848054654,15,"completed",-5.303324,15.0,15,"C1=c2cc(-c3cccs3)c(-c3cccs3)cc2=CC1","c1csc(-c2cc3cscc3cc2-c2cccs2)c1",{},"[#6H2r5:1]>>[S:1]",null,-0.2348810625],[-0.0147406916,185.4996146602,15,"completed",-5.05106,15.0,15,"C1=c2cc(-c3cccs3)c(-c3cccs3)cc2=CC1","c1csc(-c2cc3c[nH]cc3cc2-c2cccs2)c1",{},"[#6H2r5:1]>>[NH:1]",null,-0.1886364694],[-0.0148102086,178.1770132131,15,"completed",-5.3059,15.0,15,"C1=c2cc(-c3ccco3)c(-c3ccco3)cc2=CC1","c1coc(-c2cc3cscc3cc2-c2ccco2)c1",{},"[#6H2r5:1]>>[S:1]",null,-0.2291735258],[-0.0156768125,217.9180395618,15,"completed",-5.165508,15.0,15,"C1=CN=C(c2cc3c(cc2C2=NC=CC2)=CCC=3)C1","C1=CN=C(c2cc3c[nH]cc3cc2C2=NC=CC2)C1",{},"[#6H2r5:1]>>[NH:1]",null,-0.222690386],[-0.0191253738,226.350255655,15,"completed",-5.487048,15.0,15,"C1=CCC(c2cc3cscc3cc2C2=CC=CC2)=C1","C1=CN=C(c2cc3cscc3cc2C2=NC=CC2)C1",{},"[chr5,CH1r5:1]>>[n:1]",null,-0.3530431331],[-0.020402202,194.8854739436,15,"completed",-5.365516,15.0,15,"C1=CCC(c2cc3cocc3cc2C2=CC=CC2)=C1","c1csc(-c2cc3cocc3cc2-c2cccs2)c1",{},"[#6H2r5:1]>>[S:1]",null,-0.2693041656],[-0.0230422611,187.2109785296,15,"completed",-5.369288,15.0,15,"C1=CCC(c2cc3cocc3cc2C2=CC=CC2)=C1","c1coc(-c2cc3cocc3cc2-c2ccco2)c1",{},"[#6H2r5:1]>>[O:1]",null,-0.2656704795],[-0.0261290805,186.2908007706,15,"completed",-5.16284,15.0,15,"C1=NC=C(c2cc3c(cc2C2=CN=CC2)=CCC=3)C1","C1=NC=C(c2cc3c[nH]cc3cc2C2=CN=CC2)C1",{},"[#6H2r5:1]>>[NH:1]",null,-0.1914137053],[-0.0264855522,178.3648633964,15,"completed",-5.054556,15.0,15,"C1=c2cc(-c3ccco3)c(-c3ccco3)cc2=CC1","c1coc(-c2cc3c[nH]cc3cc2-c2ccco2)c1",{},"[#6H2r5:1]>>[NH:1]",null,-0.1811793352],[-0.0279194407,276.2366801625,15,"completed",-5.07038,15.0,15,"C1=CCC(c2cc3c(cc2C2=CC=CC2)SCS3)=C1","c1csc(-c2cc3c(cc2-c2cccs2)SCS3)c1",{},"[#6H2r5:1]>>[S:1]",null,-0.2770137221],[-0.029760613,144.3679861972,15,"completed",-5.169648,15.0,10,"C1=c2c3c(c4c(c2=CC1)=CCC=4)=CCC=3","C1=c2c3c(c4c[nH]cc4c2=CC1)=CCC=3",{},"[#6H2r5:1]>>[NH:1]",null,-0.1523779149],[-0.0307910799,119.2025107612,15,"completed",-5.225492,15.0,4,"C1=CC(Nc2cc(C3=CCC=C3)cc(C3=CCC=C3)c2)=CC1","C1=CC(c2cc(NC3=NCC=C3)cc(C3=CCC=C3)c2)=CC1",{},"[chr5,CH1r5:1]>>[n:1]",null,-0.148073891],[-0.0311517451,127.233882,15,"completed",-5.074704,15.0,4,"C1=CC(Nc2cccc(NC3=CCC=C3)c2C2=CCC=C2)=CC1","C1=CC(c2c(NC3=NCC=C3)cccc2NC2=NCC=C2)=CC1",{},"[chr5,CH1r5:1]>>[n:1]",null,-0.1284601326],[-0.0311896471,110.5333809877,15,"completed",-5.090436,15.0,4,"C1=CCC(c2cc(NC3=CCC=N3)cc(C3=CC=CC3)c2)=C1","C1=CCC(c2cc(Nc3cscn3)cc(C3=CC=CC3)c2)=C1",{},"[#6H2r5:1]>>[S:1]",null,-0.1107359411],[-0.0314068587,198.6774687449,15,"completed",-4.979484,15.0,6,"C1=NC(N(C2=CCC=N2)c2ccccc2)=CC1","C1=NC(N(C2=CCC=N2)c2ccccn2)=CC1",{},"[ch&r6:0]>>[nr6:0]",null,-0.2158461226],[-0.0324149334,188.9892902283,15,"completed",-4.911404,15.0,3,"C(=Cc1ccccn1)C1=CCC=C1C=Cc1ccccn1","C(=Cc1ccccn1)C1=C(C=Cc2ccccn2)SCS1",{},"[CH,ch:0]1=[C,c:1][C,c:2]=[CH,ch:3][*:4]1>>[S:0]1[*:1]=,:[*:2][S:3][*:4]1",null,-0.2305330625],[-0.0326159381,135.6381736964,15,"completed",-5.171672,15.0,3,"C(=Cc1cc2ccccc2cc1C=Cc1ccccn1)c1ccccn1","C(=Cc1cc2c(cc1C=Cc1ccccn1)=CCC=2)c1ccccn1",{},"[c:0]1[ch:1][ch][c:3][c!r5:4][c!r5:5]1>>[c:0]1[CH2:1][c:3][c:4][c:5]1",null,-0.1446194427],[-0.033178978,109.8701003662,15,"completed",-5.276828,15.0,4,"C1=CC(c2cc(Nc3cccs3)cc(C3=CCC=C3)c2)=CC1","C1=CC(c2cc(Nc3ccns3)cc(C3=CCC=C3)c2)=CC1",{},"[chr5,CH1r5:1]>>[n:1]",null,-0.1655077893],[-0.0333121397,120.6129088754,15,"completed",-5.166336,15.0,14,"c1ccc(-c2cc(Nc3cc[nH]n3)cc(-c3ccccc3)n2)cc1","C1=CC(c2cc(Nc3cc[nH]n3)cc(C3=CCC=C3)n2)=CC1",{},"[c:0]1[ch:1][ch][c:3][c!r5:4][c!r5:5]1>>[c:0]1[CH2:1][c:3][c:4][c:5]1",null,-0.1292428009],[-0.0333129624,161.4975772806,15,"completed",-5.166152,15.0,11,"C1=CC(C=Cc2cc3c(cc2C=CC2=CCC=C2)=CCC=3)=CC1","C1=CC(C=Cc2cc3c(cc2C=CC2=NCC=C2)=CCC=3)=NC1",{},"[chr5,CH1r5:1]>>[n:1]",null,-0.1680052087],[-0.0342327131,168.1628378099,15,"completed",-5.307648,15.0,7,"C1=CCC(c2cc(C=Cc3cc[nH]c3)cc(C=Cc3cc[nH]c3)c2)=C1","C1=CCC(c2cc(C=Cc3cc[nH]n3)cc(C=Cc3cc[nH]n3)c2)=C1",{},"[chr5,CH1r5:1]>>[n:1]",null,-0.2222755251],[-0.034452334,110.6748979871,15,"completed",-5.034316,15.0,4,"C1=CC(c2cc(Nc3ccsc3)cc(C3=CCC=C3)c2)=CC1","C1=CC(c2cc(Nc3cscn3)cc(C3=CCC=C3)c2)=CC1",{},"[chr5,CH1r5:1]>>[n:1]",null,-0.1198456636],[-0.0345637517,193.9376520483,15,"completed",-4.909656,15.0,15,"C1=c2cc(-c3ccc[nH]3)c(-c3ccc[nH]3)cc2=CC1","c1c[nH]c(-c2cc3c[nH]cc3cc2-c2ccc[nH]2)c1",{},"[#6H2r5:1]>>[NH:1]",null,-0.2352975216],[-0.0346568204,145.8425876246,15,"completed",-5.234232,15.0,11,"C1=CC(C=Cc2cc3c(cc2C=CC2=CCC=C2)=CCC=3)=CC1","C1=CC(C=Cc2cc3cocc3cc2C=CC2=CCC=C2)=CC1",{},"[#6H2r5:1]>>[O:1]",null,-0.1734906135],[-0.0347595798,132.3266877013,15,"completed",-5.191636,15.0,14,"c1ccc(-c2cc(Nc3cc[nH]n3)cc(-c3ccccc3)n2)cc1","C1=CCC(c2cc(Nc3cc[nH]n3)cc(C3=CC=CC3)n2)=C1",{},"[c:0]1[ch:1][ch][c:3][c!r5:4][c!r5:5]1>>[c:0]1[CH2:1][c:3][c:4][c:5]1",null,-0.1470542722],[-0.0351767648,139.2228786867,15,"completed",-4.984728,15.0,4,"C1=CC(Nc2cc(NC3=CCC=C3)cc(C3=CCN=C3)c2)=CC1","C1=CC(Nc2cc(NC3=CCC=C3)cc(C3=NCN=C3)c2)=CC1",{},"[chr5,CH1r5:1]>>[n:1]",null,-0.1609159737],[-0.0355001415,169.256734799,15,"completed",-4.992732,15.0,14,"C1=CCC(N(C2=CCC=N2)C2=CCC=N2)=C1","C1=NCC(N(C2=CCC=N2)C2=CCC=N2)=C1",{},"[chr5,CH1r5:1]>>[n:1]",null,-0.1851647643],[-0.0356566751,243.1412692243,15,"completed",-5.170108,15.0,4,"C1=CCC(NC2=CCC=C2C2=CCC=C2NC2=CC=CC2)=C1","C1=NCC(NC2=CCC=C2C2=CCC=C2NC2=CC=NC2)=C1",{},"[chr5,CH1r5:1]>>[n:1]",null,-0.2480445349],[-0.0359135909,118.2998035543,15,"completed",-5.199364,15.0,4,"C1=CCC(Nc2cc(-c3ccco3)cc(-c3ccco3)c2)=C1","C1=NCC(Nc2cc(-c3ccco3)cc(-c3ccco3)c2)=C1",{},"[chr5,CH1r5:1]>>[n:1]",null,-0.1372323348],[-0.0360363458,109.8648627526,15,"completed",-5.216292,15.0,4,"C1=CCC(Nc2cc(NC3=CC=CC3)cc(C3=CCC=C3)c2)=C1","C1=CC(c2cc(NC3=CC=NC3)cc(NC3=CC=NC3)c2)=CC1",{},"[chr5,CH1r5:1]>>[n:1]",null,-0.1367368436],[-0.0360960932,115.2136486617,15,"completed",-5.389436,15.0,14,"c1ccc(-c2cc(Nc3cnsn3)cc(-c3ccccc3)c2)cc1","C1=CC(c2cc(Nc3cnsn3)cc(C3=CCC=C3)c2)=CC1",{},"[c:0]1[ch:1][ch][c:3][c!r5:4][c!r5:5]1>>[c:0]1[CH2:1][c:3][c:4][c:5]1",null,-0.2330730613],[-0.0363464966,123.3068192486,15,"completed",-5.15778,15.0,4,"C1=CCC(c2cc(NC3=CN=CC3)cc(C3=CC=CC3)c2)=C1","C1=CCC(c2cc(Nc3cncs3)cc(C3=CC=CC3)c2)=C1",{},"[#6H2r5:1]>>[S:1]",null,-0.1297707617],[-0.0364528723,154.8370260827,15,"completed",-5.207644,15.0,15,"c1ccc(-c2cc(Nc3cccs3)cc(-c3ccccc3)c2)cc1","c1ccc(-c2cc(Nc3cncs3)cc(-c3ccccc3)c2)cc1",{},"[chr5,CH1r5:1]>>[n:1]",null,-0.1721982802],[-0.0365214764,192.5001300714,15,"completed",-5.422556,15.0,15,"C1=NC=C(c2cc3c(cc2C2=CN=CC2)=CCC=3)C1","C1=NC=C(c2cc3cscc3cc2C2=CN=CC2)C1",{},"[#6H2r5:1]>>[S:1]",null,-0.2967104024],[-0.0366660108,211.3946283341,15,"completed",-5.519616,15.0,13,"C(=Cc1ccc2c(c1)=CCN=2)c1ccc2c(c1)=CCN=2","C(=Cc1ccc2nscc2c1)c1ccc2nscc2c1",{},"[#6H2r5:1]>>[S:1]",null,-0.361891844],[-0.0367336621,142.3259403372,15,"completed",-5.179032,15.0,11,"C1=CC(C=Cc2cc3c(cc2C=CC2=CCC=C2)=CCC=3)=CC1","C1=CC(C=Cc2cc3cscc3cc2C=CC2=CCC=C2)=CC1",{},"[#6H2r5:1]>>[S:1]",null,-0.1526998403],[-0.0369321198,252.5236178263,15,"completed",-4.978472,15.0,6,"C1=CC(N(C2=CCC=C2)C2=NCC=C2)=CC1","C1=CC(N(C2=CCC=N2)C2=CCC=N2)=NC1",{},"[chr5,CH1r5:1]>>[n:1]",null,-0.2664676611],[-0.0369871292,110.1294832655,15,"completed",-5.2392,15.0,4,"C1=CCC(c2cc(NC3=CCC=N3)cc(C3=CC=CC3)c2)=C1","C1=CCC(c2cc(NC3=CCN=N3)cc(C3=CC=CC3)c2)=C1",{},"[chr5,CH1r5:1]>>[n:1]",null,-0.1470478041],[-0.0370436432,234.7150861104,15,"completed",-4.860988,15.0,14,"C1=CCC(N(C2=CCC=N2)C2=CCC=N2)=C1","C1=NC=C(N(C2=CCC=N2)C2=CCC=N2)C1",{},"[chr5,CH1r5:1]>>[n:1]",null,-0.2882416909],[-0.0372665956,179.3371597694,15,"completed",-5.1449,15.0,11,"C1=CC(C=Cc2cc3c(cc2C=CC2=NCC=C2)=CCC=3)=NC1","C(=Cc1cc2c(cc1C=Cc1ccsn1)=CCC=2)c1ccsn1",{},"[#6H2r5:1]>>[S:1]",null,-0.1820704857],[-0.0373216439,194.7663948748,15,"completed",-5.336168,15.0,10,"C1=c2c3c(c4cscc4c2=CC1)=CCC=3","C1=c2c(c3cscc3c3cscc23)=CC1",{},"[#6H2r5:1]>>[S:1]",null,-0.2554679186],[-0.0374599811,126.1059266661,15,"completed",-5.213992,15.0,4,"C1=CCC(Nc2cc(C3=CC=CC3)cc(C3=CC=CC3)c2)=C1","C1=CCC(c2cc(NC3=CC=NC3)cc(C3=CC=CC3)c2)=C1",{},"[chr5,CH1r5:1]>>[n:1]",null,-0.1492308648],[-0.0375505116,158.75605482,15,"completed",-5.103316,15.0,6,"C1=CC(N(C2=CCC=C2)C2=CCN=C2)=CC1","C1=NCC=C1N(C1=CCN=C1)C1=CCC=N1",{},"[chr5,CH1r5:1]>>[n:1]",null,-0.1587730232],[-0.0376025847,166.773639205,15,"completed",-5.096876,15.0,3,"C1=CC(Nc2cccc(NC3=CCC=C3)c2)=CC1","C1=CC(Nc2cc(NC3=CCC=C3)ncn2)=CC1",{},"[ch&r6:0]>>[nr6:0]",null,-0.1667879757],[-0.0376963135,108.1066559187,15,"completed",-5.566168,15.0,11,"C(=Cc1cc(C=Cc2ccccc2)cc(-c2c[nH]cn2)c1)c1ccccc1","C(=Cc1ccccn1)c1cc(C=Cc2ccccn2)cc(-c2c[nH]cn2)c1",{},"[ch&r6:0]>>[nr6:0]",null,-0.3437589637],[-0.0378346704,185.4445659279,15,"completed",-5.332948,15.0,7,"O=c1cnc2cc3cc4c(cc3cc2[nH]1)=CCC=4","O=c1nnc2cc3cc4c(cc3cc2[nH]1)=CCC=4",{},"[ch&r6:0]>>[nr6:0]",null,-0.2469401237],[-0.0378449845,164.61903107,15,"completed",-5.187956,15.0,5,"C1=CC(C=CC2=CC(C3=CCC(C=CC4=CCC=C4)=C3)=CC2)=CC1","C1=CC(C=Cc2cc(-c3csc(C=CC4=CCC=C4)c3)cs2)=CC1",{},"[#6H2r5:1]>>[S:1]",null,-0.1757560576],[-0.0378850369,166.4331204692,15,"completed",-5.255852,15.0,7,"O=c1nc[nH]c2cc3cc4c(cc3cc12)=CCC=4","O=c1nn[nH]c2cc3cc4c(cc3cc12)=CCC=4",{},"[ch&r6:0]>>[nr6:0]",null,-0.1990025329],[-0.0378980863,85.5096486754,15,"completed",-5.43516,15.0,6,"C1=CCC(NC2=CC(=C3C=CC=C3)C=C2NC2=CC=CC2)=C1","C1=CC(=C2C=C(NC3=CC=NC3)C(NC3=CC=NC3)=C2)C=C1",{},"[chr5,CH1r5:1]>>[n:1]",null,-0.249709212],[-0.0379999873,128.2046055572,15,"completed",-5.133768,15.0,4,"C1=CC(c2cc(Nc3ccoc3)cc(C3=CCC=C3)c2)=CC1","C1=CC(c2cc(Nc3cocn3)cc(C3=CCC=C3)c2)=CC1",{},"[chr5,CH1r5:1]>>[n:1]",null,-0.1303654748],[-0.0381756499,117.3263286945,15,"completed",-5.155112,15.0,3,"c1ccc(Nc2cc(-c3ccccc3)cc(Nc3ccccc3)n2)cc1","c1ccc(Nc2cc(-c3ccccn3)cc(Nc3ccccc3)n2)cc1",{},"[ch&r6:0]>>[nr6:0]",null,-0.1235061146],[-0.038352009,222.9294665321,15,"completed",-5.408112,15.0,11,"C1=CC(C=Cc2cc3c(cc2C=CC2=CCC=C2)=NCN=3)=CC1","C1=CC(C=Cc2cc3n[nH]nc3cc2C=CC2=CCC=C2)=CC1",{},"[#6H2r5:1]>>[NH:1]",null,-0.3101849759],[-0.0384366451,142.1669708971,15,"completed",-5.618976,15.0,11,"C(=Cc1cc(C=Cc2ccccc2)cc(-c2c[nH]cn2)c1)c1ccccc1","C(=Cc1cc(C=Cc2ccccc2)cc(-c2c[nH]nn2)c1)c1ccccc1",{},"[chr5,CH1r5:1]>>[n:1]",null,-0.3901104088],[-0.0384432596,230.6167008737,15,"completed",-5.549056,15.0,15,"C1=CCC(c2cc3cocc3cc2C2=CC=CC2)=C1","C1=CN=C(c2cc3cocc3cc2C2=NC=CC2)C1",{},"[chr5,CH1r5:1]>>[n:1]",null,-0.389863047],[-0.0384958292,129.1973506994,15,"completed",-5.537096,15.0,3,"C1=NCC(NC2=CC=NC2)=C1","C1=CC(=C2N=CC=C2NC2=CC=NC2=C2C=CC=C2)C=C1",{},"[r5:1][CH2r5:2][r5:3]>>[r5:1][C:2](=C1cccc1)[r5:3]",null,-0.3321263056],[-0.0385305034,123.2348973334,15,"completed",-5.472696,15.0,10,"C1=CC(c2cc(C=Cc3ccccn3)cc(C=Cc3ccccn3)c2)=CC1","C(=Cc1ccccn1)c1cc(C=Cc2ccccn2)cc(-c2cc[nH]c2)c1",{},"[#6H2r5:1]>>[NH:1]",null,-0.2885289778],[-0.0385989813,256.4195484074,15,"completed",-5.419152,15.0,3,"C(=CC1=Cc2ccccc2C1)C1=Cc2ccccc2C1","C(=Cc1cc2ccccc2s1)c1cc2ccccc2s1",{},"[#6H2r5:1]>>[S:1]",null,-0.3400902886],[-0.0386135934,143.1572103134,15,"completed",-5.33442,15.0,3,"c1cc2cc(Nc3ccc4cnccc4c3)ccc2cn1","C1=C(NC2=Cc3ccncc3C2)Cc2cnccc21",{},"[c:0]1[ch:1][ch][c:3][c!r5:4][c!r5:5]1>>[c:0]1[CH2:1][c:3][c:4][c:5]1",null,-0.2177632377],[-0.0388758715,115.9663942701,15,"completed",-4.857952,15.0,7,"C1=c2cc3cc4ccsc4cc3cc2=CC1","C1=c2cc3cc4ncsc4cc3cc2=CC1",{},"[chr5,CH1r5:1]>>[n:1]",null,-0.2053191404],[-0.0389099441,155.6208970362,15,"completed",-5.155204,15.0,3,"C(#CC1=CC(c2ccccc2)=CC1)C1=CC(c2ccccc2)=CC1","C(#CC1=CC(C2=CC=CC2)=CC1)C1=CC(C2=CC=CC2)=CC1",{},"[c:0]1[ch:1][ch][c:3][c!r5:4][c!r5:5]1>>[c:0]1[CH2:1][c:3][c:4][c:5]1",null,-0.1603469039],[-0.0389505091,214.3445194269,15,"completed",-5.426236,15.0,14,"C1=CC(C=CC2=CC(=C3C=CC(C=CC4=CCC=C4)=C3)C=C2)=CC1","C1=CC(C=CC2=CC(=C3C=C(C=CC4=CCC=C4)C=N3)N=C2)=CC1",{},"[chr5,CH1r5:1]>>[n:1]",null,-0.3131999961],[-0.0390728847,125.3372985119,15,"completed",-5.182436,15.0,4,"C1=CCC(c2cc(NC3=CCC=N3)cc(C3=CC=CC3)c2)=C1","C1=CCC(c2cc(Nc3cocn3)cc(C3=CC=CC3)c2)=C1",{},"[#6H2r5:1]>>[O:1]",null,-0.1379830733],[-0.0390950311,120.7472656222,15,"completed",-5.412068,15.0,14,"C1=CCC(c2cc(Nc3ccsn3)cc(C3=CC=CC3)c2)=C1","C1=CCC(c2cc(Nc3cnsn3)cc(C3=CC=CC3)c2)=C1",{},"[chr5,CH1r5:1]>>[n:1]",null,-0.2495981893],[-0.0391291659,143.7408408329,15,"completed",-5.032292,15.0,14,"c1ccc(-c2cc(Nc3cn[nH]n3)cc(-c3ccccc3)c2)cc1","c1ccc(-c2cc(Nc3cc[nH]n3)cc(-c3ccccc3)c2)cc1",{},"[nr5:0]>>[ch&r5:0]",null,-0.1513531375],[-0.0391496332,131.7145233009,15,"completed",-5.275264,15.0,3,"C(=Cc1ccccn1)c1cccc(-c2cccc(C=Cc3ccccn3)c2)c1","C(=Cc1ccccn1)C1=CCC(C2=CC(C=Cc3ccccn3)=CC2)=C1",{},"[c:0]1[ch:1][ch][c:3][c!r5:4][c!r5:5]1>>[c:0]1[CH2:1][c:3][c:4][c:5]1",null,-0.1800007661],[-0.0391887124,126.375664451,15,"completed",-5.501308,15.0,12,"c1ccc(-c2cc(NC3=NCN=N3)cc(-c3ccccc3)c2)cc1","C1=CC(c2cc(NC3=NCN=N3)cc(C3=CCC=C3)c2)=CC1",{},"[c:0]1[ch:1][ch][c:3][c!r5:4][c!r5:5]1>>[c:0]1[CH2:1][c:3][c:4][c:5]1",null,-0.3080330873],[-0.0391979378,204.7106980107,15,"completed",-5.019412,15.0,7,"C(=CC1=c2ccncc2=CC1)C1=c2ccncc2=CC1","C(=CC1=c2ncncc2=CC1)C1=c2ncncc2=CC1",{},"[ch&r6:0]>>[nr6:0]",null,-0.21234109],[-0.0392502926,170.5242680412,15,"completed",-5.130916,15.0,3,"c1ccc2cc(-c3cc4ccccc4cn3)ncc2c1","C1=c2cnc(-c3cc4c(cn3)=CCC=4)cc2=CC1",{},"[c:0]1[ch:1][ch][c:3][c!r5:4][c!r5:5]1>>[c:0]1[CH2:1][c:3][c:4][c:5]1",null,-0.1718920229],[-0.0394453238,224.0181201444,15,"completed",-5.342424,15.0,3,"c1ccc(-c2ccccc2Nc2ccccc2-c2ccccc2)cc1","c1ccc(-c2ncccc2Nc2cccnc2-c2ccccc2)cc1",{},"[ch&r6:0]>>[nr6:0]",null,-0.2810358021],[-0.0394668587,201.4644939109,15,"completed",-5.18032,15.0,3,"c1ccc(-c2ncccc2Nc2cccnc2-c2ccccc2)cc1","C1=CCC(c2ncccc2Nc2cccnc2C2=CC=CC2)=C1",{},"[c:0]1[ch:1][ch][c:3][c!r5:4][c!r5:5]1>>[c:0]1[CH2:1][c:3][c:4][c:5]1",null,-0.2091628086],[-0.0394677445,163.9142922721,15,"completed",-5.3818,15.0,8,"C(=Cc1cccs1)c1cc(C=Cc2cccs2)cc(C2=CCC=N2)c1","C(=Cc1cccs1)c1cc(C=Cc2cccs2)cc(-c2cscn2)c1",{},"[#6H2r5:1]>>[S:1]",null,-0.2564749555],[-0.0394992436,276.9242844185,15,"completed",-4.89604,15.0,6,"C1=CCC(N(C2=CC=CC2)c2ccsc2)=C1","C1=CCC(N(C2=CC=CC2)c2ccsn2)=C1",{},"[chr5,CH1r5:1]>>[n:1]",null,-0.3115620376],[-0.039552332,161.0784971665,15,"completed",-5.174892,15.0,4,"O=c1ccoc(-c2c(NC3=CCC=C3)cccc2NC2=CCC=C2)c1","O=c1cc[nH]c(-c2c(NC3=CCC=C3)cccc2NC2=CCC=C2)c1",{},"[o:1]>>[nH:1]",null,-0.169394805],[-0.039556269,113.2200287993,15,"completed",-5.4278,15.0,4,"C1=CCC(c2cc(Nc3ccccc3)cc(C3=CC=CC3)n2)=C1","c1ccc(Nc2cc(-c3cccs3)nc(-c3cccs3)c2)cc1",{},"[#6H2r5:1]>>[S:1]",null,-0.2558723637],[-0.0396060295,142.9997634605,15,"completed",-4.905516,15.0,3,"c1ccc2cc3ccccc3cc2c1","C1=c2cc3ccccc3cc2=CC1",{},"[c:0]1[ch:1][ch][c:3][c!r5:4][c!r5:5]1>>[c:0]1[CH2:1][c:3][c:4][c:5]1",null,-0.197440384],[-0.0396073511,129.7386122291,15,"completed",-4.919408,15.0,4,"C1=CC(c2cc(Nc3cc[nH]c3)cc(C3=CCC=C3)c2)=CC1","C1=CC(c2cc(Nc3cc[nH]n3)cc(C3=CCC=C3)c2)=CC1",{},"[chr5,CH1r5:1]>>[n:1]",null,-0.1811427835],[-0.0396283185,138.0886964453,15,"completed",-5.209208,15.0,4,"C1=CCC(Nc2cc(-c3ccc[nH]3)cc(-c3ccc[nH]3)c2)=C1","C1=NCC(Nc2cc(-c3ccc[nH]3)cc(-c3ccc[nH]3)c2)=C1",{},"[chr5,CH1r5:1]>>[n:1]",null,-0.1578366809],[-0.039646989,125.3308068514,15,"completed",-5.297804,15.0,10,"C1=CCC(c2cc(NC3=CCC=N3)cc(C3=CC=CC3)n2)=C1","C1=CCC(c2cc(Nc3cscn3)cc(C3=CC=CC3)n2)=C1",{},"[#6H2r5:1]>>[S:1]",null,-0.1867612329],[-0.0396532621,114.5092649345,15,"completed",-5.24288,15.0,11,"c1ccc(-c2cc(Nc3csnn3)cc(-c3ccccc3)c2)cc1","C1=CC(c2cc(Nc3csnn3)cc(C3=CCC=C3)c2)=CC1",{},"[c:0]1[ch:1][ch][c:3][c!r5:4][c!r5:5]1>>[c:0]1[CH2:1][c:3][c:4][c:5]1",null,-0.1520380611],[-0.0396613162,145.8145490811,15,"completed",-5.415196,15.0,7,"C1=CCC(C=Cc2cc(C=CC3=CC=CC3)cc(-c3cccs3)c2)=C1","C(=Cc1cccs1)c1cc(C=Cc2cccs2)cc(-c2cccs2)c1",{},"[#6H2r5:1]>>[S:1]",null,-0.2644667403],[-0.0398273002,166.7142918034,15,"completed",-4.987856,15.0,4,"C1=CC(Nc2cc(NC3=CCC=C3)cc(C3=NCC=C3)c2)=CC1","C1=CC(Nc2cc(NC3=CCC=C3)cc(-c3ccon3)c2)=CC1",{},"[#6H2r5:1]>>[O:1]",null,-0.184271622],[-0.0398466482,213.9355935244,15,"completed",-5.019044,15.0,6,"C1=CCC(N(C2=CC=CC2)C2=CC=CC2)=C1","C1=CCC(N(C2=CC=CC2)C2=CC=NC2)=C1",{},"[chr5,CH1r5:1]>>[n:1]",null,-0.2213138866],[-0.0399212722,117.7214207114,15,"completed",-5.147752,15.0,15,"C(=Cc1ccccn1)C1=c2ccccc2=C(C=Cc2ccccn2)C1","C(=Cc1ncccn1)C1=c2ccccc2=C(C=Cc2ncccn2)C1",{},"[ch&r6:0]>>[nr6:0]",null,-0.1223750674],[-0.040050497,123.0828540494,15,"completed",-5.262752,15.0,4,"C1=CCC(c2cc(NC3=CCC=C3)cc(C3=CC=CC3)c2)=C1","C1=CCC(c2cc(NC3=NCC=C3)cc(C3=CC=CC3)c2)=C1",{},"[chr5,CH1r5:1]>>[n:1]",null,-0.1677158716],[-0.0403069418,116.3710481776,15,"completed",-5.20332,15.0,6,"C1=CN=C(c2cc(Nc3ccccc3)cc(Nc3ccccc3)c2)C1","C1=CN=C(c2cc(Nc3ccccc3)nc(Nc3ccccc3)c2)C1",{},"[ch&r6:0]>>[nr6:0]",null,-0.1370145315],[-0.0403104539,215.1333169984,15,"completed",-5.316388,15.0,7,"O=c1ccc2cc3cc4c(cc3cc2[nH]1)=CCC=4","O=c1ccc2nc3cc4c(cc3nc2[nH]1)=CCC=4",{},"[ch&r6:0]>>[nr6:0]",null,-0.2631083231],[-0.0403485723,144.2342327014,15,"completed",-4.969548,15.0,4,"C1=CCC(c2cc(NC3=CCC=C3)cc(NC3=CCC=C3)c2)=C1","C1=CC(Nc2cc(NC3=CCC=C3)cc(C3=CN=CC3)c2)=CC1",{},"[chr5,CH1r5:1]>>[n:1]",null,-0.1707108631],[-0.0404088147,129.0762612034,15,"completed",-5.174156,15.0,4,"C1=CC(c2cc(Nc3ccccc3)nc(Nc3ccccc3)c2)=CC1","c1ccc(Nc2cc(-c3ccoc3)cc(Nc3ccccc3)n2)cc1",{},"[#6H2r5:1]>>[O:1]",null,-0.1391231334],[-0.0404420966,172.712678961,15,"completed",-5.28658,15.0,14,"c1cc2cscc2cc1-c1ccc2cscc2c1","c1nc(-c2cc3cscc3cn2)cc2cscc12",{},"[ch&r6:0]>>[nr6:0]",null,-0.2165354398],[-0.0404600848,236.6456369947,15,"completed",-4.989696,15.0,6,"C1=CC(N(C2=CN=CC2)C2=CN=CC2)=CC1","C1=NC=C(N(C2=CN=CC2)C2=CCC=N2)C1",{},"[chr5,CH1r5:1]>>[n:1]",null,-0.2489236308],[-0.0404759521,204.5182437648,15,"completed",-5.217764,15.0,5,"C1=CC(C=CC2=NCC(C3=CC(C=CC4=CCC=C4)=NC3)=C2)=CC1","C(=Cc1cc[nH]c1)C1=NCC(C2=CC(C=Cc3cc[nH]c3)=NC2)=C1",{},"[#6H2r5:1]>>[NH:1]",null,-0.220506708],[-0.0404931663,145.9345912834,15,"completed",-5.411516,15.0,3,"O=c1cc(Nc2ccccc2)oc(Nc2ccccc2)c1","O=c1cc(NC2=CCC=C2)oc(NC2=CCC=C2)c1",{},"[c:0]1[ch:1][ch][c:3][c!r5:4][c!r5:5]1>>[c:0]1[CH2:1][c:3][c:4][c:5]1",null,-0.2623882465],[-0.0405862801,130.4352845764,15,"completed",-4.88224,15.0,4,"C1=CCC(NC2=CC(C3=CCC(NC4=CC=CC4)=C3)=CC2)=C1","C1=CCC(NC2=NC(C3=CCC(NC4=CC=CC4)=N3)=CC2)=C1",{},"[chr5,CH1r5:1]>>[n:1]",null,-0.2006212304],[-0.0405922429,213.0566435941,15,"completed",-5.123372,15.0,3,"C1=CCC(c2ccccc2Nc2ccccc2C2=CC=CC2)=C1","c1csc(-c2ccccc2Nc2ccccc2-c2cccs2)c1",{},"[#6H2r5:1]>>[S:1]",null,-0.2136838695],[-0.040626436,160.349700159,15,"completed",-5.22126,15.0,10,"C1=NC=C(c2c(Nc3ccccc3)cccc2Nc2ccccc2)C1","C1=NN=C(c2c(Nc3ccccc3)cccc2Nc2ccccc2)C1",{},"[chr5,CH1r5:1]>>[n:1]",null,-0.1814303731],[-0.0406489132,125.8048208809,15,"completed",-5.152996,15.0,4,"C1=CC(c2cc(Nc3ccccc3)nc(Nc3ccccc3)c2)=CC1","C1=CC(c2cc(Nc3ccccc3)nc(Nc3ccccc3)c2)=NC1",{},"[chr5,CH1r5:1]>>[n:1]",null,-0.1311604178],[-0.0407375632,203.3660950833,15,"completed",-5.035696,15.0,11,"C1=Cc2c(c3c(c4c2=CCC=4)C=CC3)C1","C1=c2c(c3ccsc3c3sccc23)=CC1",{},"[#6H2r5:1]>>[S:1]",null,-0.2082880717],[-0.0408401913,134.7777624063,15,"completed",-5.358892,15.0,12,"C1=CC(c2cc(NC3=CCN=N3)cc(C3=CCC=C3)c2)=CC1","C1=CC(c2cc(Nc3conn3)cc(C3=CCC=C3)c2)=CC1",{},"[#6H2r5:1]>>[O:1]",null,-0.2258480206],[-0.0409147762,127.1194439239,15,"completed",-5.196972,15.0,4,"C1=CCC(Nc2cc(C3=CC=CC3)cc(C3=CC=CC3)c2)=C1","C1=CCC(c2cc(NC3=NC=CC3)cc(C3=CC=CC3)c2)=C1",{},"[chr5,CH1r5:1]>>[n:1]",null,-0.1441079516],[-0.0018917751,112.9104813306,16,"completed",-5.11132,16.0,16,"C(=Cc1cc2c(cc1C=Cc1ccccn1)=CCC=2)c1ccccn1","C(=Cc1cc2c[nH]cc2cc1C=Cc1ccccn1)c1ccccn1",{},"[#6H2r5:1]>>[NH:1]",null,-0.1131881909],[-0.0215652726,272.5204396855,16,"completed",-5.089792,16.0,16,"C1=CC(=C2C=c3cc4ccccc4cc3=C2)C=C1","C1=CC(=C2C=c3cc4c(cc3=C2)CC=C4)C=C1",{},"[c:0]1[ch:1][ch][c:3][c!r5:4][c!r5:5]1>>[c:0]1[CH2:1][c:3][c:4][c:5]1",null,-0.2726141039],[-0.024807159,172.8917841219,16,"completed",-5.231748,16.0,16,"C(#CC1=NC(C2=CC=CC2)=CC1)C1=NC(C2=CC=CC2)=CC1","C(#CC1=NC(c2ccc[nH]2)=CC1)C1=NC(c2ccc[nH]2)=CC1",{},"[#6H2r5:1]>>[NH:1]",null,-0.1959509158],[-0.0260248018,107.9383612501,16,"completed",-5.071392,16.0,3,"C1=CCC(NC2=CCC=C2NC2=CC=CC2)=C1","C1=CCC(NC2=CC(=C3C=CC=C3)C=C2NC2=CC=CC2)=C1",{},"[r5:1][CH2r5:2][r5:3]>>[r5:1][C:2](=C1cccc1)[r5:3]",null,-0.109780301],[-0.0308321598,126.0520843565,16,"completed",-5.080684,16.0,6,"C1=CCC(NC2=CC(=C3C=CC=C3)C=C2NC2=CC=CC2)=C1","C1=CCC(NC2=CC(=C3C=CC=N3)C=C2NC2=CC=CC2)=C1",{},"[chr5,CH1r5:1]>>[n:1]",null,-0.126775198],[-0.0325574366,130.744461192,16,"completed",-5.192096,16.0,5,"C1=CC(=C2C=C(Nc3ccccc3)C(Nc3ccccc3)=C2)C=N1","C1=CCC(NC2=CC(=C3C=CN=C3)C=C2NC2=CC=CC2)=C1",{},"[c:0]1[ch:1][ch][c:3][c!r5:4][c!r5:5]1>>[c:0]1[CH2:1][c:3][c:4][c:5]1",null,-0.145774257],[-0.0331386577,116.7280306925,16,"completed",-5.147108,16.0,14,"c1ccc(-c2cc(Nc3cn[nH]n3)cc(-c3ccccc3)c2)cc1","C1=CCC(c2cc(Nc3cn[nH]n3)cc(C3=CC=CC3)c2)=C1",{},"[c:0]1[ch:1][ch][c:3][c!r5:4][c!r5:5]1>>[c:0]1[CH2:1][c:3][c:4][c:5]1",null,-0.1212964276],[-0.0335569296,119.1928268325,16,"completed",-5.057776,16.0,12,"C1=CCC(c2cc(NC3=CCN=N3)cc(C3=CC=CC3)c2)=C1","C1=CCC(c2cc(Nc3c[nH]nn3)cc(C3=CC=CC3)c2)=C1",{},"[#6H2r5:1]>>[NH:1]",null,-0.1228028273],[-0.03419067,121.0752012432,16,"completed",-5.278484,16.0,16,"C(=Cc1cc2c(cc1C=Cc1ccccn1)=CCC=2)c1ccccn1","C(=Cc1cc2c(cc1C=Cc1ncccn1)=CCC=2)c1ncccn1",{},"[ch&r6:0]>>[nr6:0]",null,-0.1739796198],[-0.0342812582,162.6224658173,16,"completed",-5.053084,16.0,16,"C(#CC1=CC(C2=CC=CC2)=CC1)C1=CC(C2=CC=CC2)=CC1","C(#CC1=CC(c2ccc[nH]2)=CC1)C1=CC(c2ccc[nH]2)=CC1",{},"[#6H2r5:1]>>[NH:1]",null,-0.1659054273],[-0.0348899416,127.9408802348,16,"completed",-5.168728,16.0,4,"C1=CCC(Nc2cc(C3=CCC=C3)cc(C3=CCC=C3)c2)=C1","C1=CC(c2cc(NC3=CC=NC3)cc(C3=CCC=C3)c2)=CC1",{},"[chr5,CH1r5:1]>>[n:1]",null,-0.1366872432],[-0.0358047238,190.1628856938,16,"completed",-5.111044,16.0,15,"C(=Cc1ccccn1)C1=c2ccccc2=C(C=Cc2ccccn2)C1","C(=Cc1ccccn1)C1=c2nccnc2=C(C=Cc2ccccn2)C1",{},"[ch&r6:0]>>[nr6:0]",null,-0.1903199631],[-0.0358244167,160.8276241305,16,"completed",-5.25024,16.0,4,"C1=CCC(c2cc(Nc3ccsc3)cc(C3=CC=CC3)c2)=C1","C1=CCC(c2cc(Nc3cnsc3)cc(C3=CC=CC3)c2)=C1",{},"[chr5,CH1r5:1]>>[n:1]",null,-0.1921609557],[-0.0366234256,123.3078605439,16,"completed",-5.318872,16.0,4,"C1=CC(c2cc(NC3=CCC=N3)cc(C3=CCC=C3)c2)=CC1","C1=CC(c2cc(NC3=NCC=N3)cc(C3=CCC=C3)c2)=CC1",{},"[chr5,CH1r5:1]>>[n:1]",null,-0.1966678803],[-0.0370838907,122.7647377726,16,"completed",-4.846452,16.0,4,"C1=CCC(c2cc(NC3=CCC=N3)cc(C3=CC=CC3)c2)=C1","C1=CCC(c2cc(Nc3c[nH]cn3)cc(C3=CC=CC3)c2)=C1",{},"[#6H2r5:1]>>[NH:1]",null,-0.2158045623],[-0.039435016,114.902081613,16,"completed",-5.327704,16.0,11,"c1ccc(-c2cc(Nc3ncsn3)cc(-c3ccccc3)c2)cc1","C1=CC(c2cc(Nc3ncsn3)cc(C3=CCC=C3)c2)=CC1",{},"[c:0]1[ch:1][ch][c:3][c!r5:4][c!r5:5]1>>[c:0]1[CH2:1][c:3][c:4][c:5]1",null,-0.1964905928],[-0.0404143576,184.9124241766,16,"completed",-5.271768,16.0,4,"C1=CC(NC2=CC(=C3C=CN=C3)C=C2NC2=CCC=C2)=CC1","C1=CC(NC2=CC(=C3C=NN=C3)C=C2NC2=CCC=C2)=CC1",{},"[chr5,CH1r5:1]>>[n:1]",null,-0.2205667361],[-0.0408573138,122.4124432038,16,"completed",-5.224664,16.0,4,"C1=CCC(c2cc(NC3=NC=CC3)cc(C3=CC=CC3)c2)=C1","C1=CCC(c2cc(Nc3nccs3)cc(C3=CC=CC3)c2)=C1",{},"[#6H2r5:1]>>[S:1]",null,-0.1503328027],[-0.0408598533,125.0732270362,16,"completed",-5.088596,16.0,14,"c1ccc(-c2cc(Nc3cn[nH]n3)cc(-c3ccccc3)c2)cc1","C1=CC(c2cc(Nc3cn[nH]n3)cc(C3=CCC=C3)c2)=CC1",{},"[c:0]1[ch:1][ch][c:3][c!r5:4][c!r5:5]1>>[c:0]1[CH2:1][c:3][c:4][c:5]1",null,-0.1253277193],[-0.0410842747,191.5690113381,16,"completed",-5.122268,16.0,16,"C(#Cc1cc(C2=CC=CC2)cs1)c1cc(C2=CC=CC2)cs1","C(#Cc1cc(-c2ccc[nH]2)cs1)c1cc(-c2ccc[nH]2)cs1",{},"[#6H2r5:1]>>[NH:1]",null,-0.1922021316],[-0.0413093922,122.7459838971,16,"completed",-5.004232,16.0,12,"C1=CC(c2cc(NC3=CCN=N3)cc(C3=CCC=C3)c2)=CC1","C1=CC(c2cc(Nc3c[nH]nn3)cc(C3=CCC=C3)c2)=CC1",{},"[#6H2r5:1]>>[NH:1]",null,-0.1398592735],[-0.0414021794,137.6626737617,16,"completed",-5.022632,16.0,4,"C1=CC(Nc2cccc(NC3=CCC=C3)c2-c2cccs2)=CC1","C1=CC(Nc2cccc(NC3=CCC=C3)c2-c2ccns2)=CC1",{},"[chr5,CH1r5:1]>>[n:1]",null,-0.147932611],[-0.0414423027,136.1527872088,16,"completed",-5.26128,16.0,4,"C1=CC(=C2C=C(NC3=CCC=C3)C(NC3=CCC=C3)=C2)C=C1","C1=CC(=C2C=C(NC3=CCN=C3)C(NC3=CCN=C3)=C2)C=C1",{},"[chr5,CH1r5:1]>>[n:1]",null,-0.1768702583],[-0.0414748339,174.1447573203,16,"completed",-5.185748,16.0,3,"c1cc2ccc(Nc3ccc4ccncc4c3)cc2cn1","C1=C(NC2=Cc3cnccc3C2)Cc2ccncc21",{},"[c:0]1[ch:1][ch][c:3][c!r5:4][c!r5:5]1>>[c:0]1[CH2:1][c:3][c:4][c:5]1",null,-0.1841988845],[-0.0417749092,138.0358024724,16,"completed",-5.04646,16.0,10,"c1ccc(-c2cc(Nc3c[nH]cn3)cc(-c3ccccc3)n2)cc1","C1=CCC(c2cc(Nc3c[nH]cn3)cc(C3=CC=CC3)n2)=C1",{},"[c:0]1[ch:1][ch][c:3][c!r5:4][c!r5:5]1>>[c:0]1[CH2:1][c:3][c:4][c:5]1",null,-0.1430331544],[-0.0419832905,187.5411422594,16,"completed",-5.250884,16.0,7,"C1=c2cc3nc4ccoc4nc3cc2=CC1","C1=c2cc3nc4ncoc4nc3cc2=CC1",{},"[chr5,CH1r5:1]>>[n:1]",null,-0.215237104],[-0.0427404266,137.8673405841,16,"completed",-5.104144,16.0,4,"C1=CC(c2cc(NC3=CN=CC3)cc(C3=CCC=C3)c2)=CC1","C1=CC(c2cc(Nc3cncs3)cc(C3=CCC=C3)c2)=CC1",{},"[#6H2r5:1]>>[S:1]",null,-0.1378978544],[-0.0428359455,292.4988493627,16,"completed",-5.082248,16.0,14,"C1=Cc2c3c(c4c(c2=C1)=CCC=4)=CC=C3","C1=Cc2c3c(c4c[nH]cc4c2=C1)=CC=C3",{},"[#6H2r5:1]>>[NH:1]",null,-0.2927626894],[-0.0429167096,179.9113873671,16,"completed",-5.144532,16.0,8,"C1=CCC(C=Cc2cc(-c3ccc[nH]3)cc(C=CC3=CC=CC3)n2)=C1","C(=Cc1ccc[nH]1)c1cc(-c2ccc[nH]2)cc(C=Cc2ccc[nH]2)n1",{},"[#6H2r5:1]>>[NH:1]",null,-0.1825919654],[-0.0429473093,128.6602811868,16,"completed",-5.019412,16.0,10,"c1ccc(-c2cc(Nc3c[nH]cn3)cc(-c3ccccc3)n2)cc1","C1=CC(c2cc(Nc3c[nH]cn3)cc(C3=CCC=C3)n2)=CC1",{},"[c:0]1[ch:1][ch][c:3][c!r5:4][c!r5:5]1>>[c:0]1[CH2:1][c:3][c:4][c:5]1",null,-0.1404839371],[-0.0430770953,168.7044974168,16,"completed",-4.898984,16.0,4,"C1=CC(C2=CCC(NC3=CC(C4=CCC=C4)=CC3)=C2)=CC1","C1=CC(c2coc(Nc3cc(C4=CCC=C4)co3)c2)=CC1",{},"[#6H2r5:1]>>[O:1]",null,-0.2196835207],[-0.0431780561,183.1928030864,16,"completed",-5.088872,16.0,3,"C1=CCC(Nc2cccc(-c3cccc(NC4=CC=CC4)c3)c2)=C1","c1cc(Nc2ccco2)cc(-c2cccc(Nc3ccco3)c2)c1",{},"[#6H2r5:1]>>[O:1]",null,-0.1833583403],[-0.043305171,109.9418866291,16,"completed",-5.275632,16.0,10,"C1=CC(c2cc(NC3=CCC=N3)cc(C3=CCC=C3)n2)=CC1","C1=CC(c2cc(Nc3cscn3)cc(C3=CCC=C3)n2)=CC1",{},"[#6H2r5:1]>>[S:1]",null,-0.1649304464],[-0.0434471103,173.5523892763,16,"completed",-5.324392,16.0,16,"C(#CC1=CC(c2cccs2)=CC1)C1=CC(c2cccs2)=CC1","C(#CC1=CC(c2nccs2)=CC1)C1=CC(c2nccs2)=CC1",{},"[chr5,CH1r5:1]>>[n:1]",null,-0.234078617],[-0.0436710159,131.9625085946,16,"completed",-5.14536,16.0,4,"C1=CCC(Nc2cc(C3=CCC=C3)cc(C3=CCC=C3)c2)=C1","C1=CC(c2cc(NC3=NC=CC3)cc(C3=CCC=C3)c2)=CC1",{},"[chr5,CH1r5:1]>>[n:1]",null,-0.1357287485],[-0.0437080226,136.9565130707,16,"completed",-5.229724,16.0,4,"C1=CCC(Nc2cc(-c3ccco3)cc(-c3ccco3)c2)=C1","C1=CN=C(Nc2cc(-c3ccco3)cc(-c3ccco3)c2)C1",{},"[chr5,CH1r5:1]>>[n:1]",null,-0.1643257783],[-0.0437436604,142.6794779437,16,"completed",-4.978472,16.0,4,"C1=CC(Nc2cc(NC3=CCC=C3)cc(-c3cccs3)c2)=CC1","C1=CC(Nc2cc(NC3=CCC=C3)cc(-c3cncs3)c2)=CC1",{},"[chr5,CH1r5:1]>>[n:1]",null,-0.1661152319],[-0.043857568,133.8964124944,16,"completed",-4.923456,16.0,9,"C1=NC(c2c(Nc3ccccc3)cccc2Nc2ccccc2)=CC1","c1ccc(Nc2cccc(Nc3ccccc3)c2-c2c[nH]cn2)cc1",{},"[#6H2r5:1]>>[NH:1]",null,-0.1822099432],[-0.0439173876,145.1945032439,16,"completed",-5.049128,16.0,4,"C1=CC(Nc2cc(NC3=CCC=C3)cc(-c3cccnc3)c2)=CC1","C1=CC(Nc2cc(NC3=CCC=C3)cc(-c3cncnc3)c2)=CC1",{},"[ch&r6:0]>>[nr6:0]",null,-0.14949764],[-0.0439267814,128.8709211733,16,"completed",-5.341596,16.0,4,"C1=CCC(c2cc(NC3=CCC=N3)cc(C3=CC=CC3)c2)=C1","C1=CCC(c2cc(NC3=NCC=N3)cc(C3=CC=CC3)c2)=C1",{},"[chr5,CH1r5:1]>>[n:1]",null,-0.2126225333],[-0.0439760608,172.4917813082,16,"completed",-5.200284,16.0,4,"C1=CC(c2cc(NC3=CCN=C3)cc(C3=CCC=C3)c2)=CC1","C1=CC(c2cc(Nc3cnsc3)cc(C3=CCC=C3)c2)=CC1",{},"[#6H2r5:1]>>[S:1]",null,-0.1862291227],[-0.0441039298,255.92969488,16,"completed",-5.335708,16.0,14,"C1=CC(C=CC2=CC(=C3C=NC(C=CC4=CCC=C4)=C3)C=N2)=CC1","C(=CC1=CC(=C2C=NC(C=CC3=CCC=N3)=C2)C=N1)C1=CCC=N1",{},"[chr5,CH1r5:1]>>[n:1]",null,-0.3045054297],[-0.0441359982,108.0843466578,16,"completed",-5.255116,16.0,6,"C1=CCC(NC2=CC(=C3C=CC=C3)C=C2NC2=CC=CC2)=C1","C1=CC(=C2C=C(NC3=CN=CC3)C(NC3=CN=CC3)=C2)C=C1",{},"[chr5,CH1r5:1]>>[n:1]",null,-0.1532060801],[-0.0441680824,116.8028700205,16,"completed",-5.282808,16.0,4,"C1=CC(c2cc(NC3=CN=CC3)cc(C3=CCC=C3)c2)=CC1","C1=CC(c2cc(NC3=CN=NC3)cc(C3=CCC=C3)c2)=CC1",{},"[chr5,CH1r5:1]>>[n:1]",null,-0.1732573382],[-0.044352093,126.8757965966,16,"completed",-5.175904,16.0,4,"C1=CC(c2cc(NC3=NC=CC3)cc(C3=CCC=C3)c2)=CC1","C1=CC(c2cc(Nc3nccs3)cc(C3=CCC=C3)c2)=CC1",{},"[#6H2r5:1]>>[S:1]",null,-0.1375520345],[-0.0443726266,257.2134664478,16,"completed",-5.0943,16.0,7,"C1=CC(C=CC2=c3nccnc3=C(C=CC3=CCC=C3)C2)=CC1","C1=CC(C=CC2=c3nnnnc3=C(C=CC3=CCC=C3)C2)=CC1",{},"[ch&r6:0]>>[nr6:0]",null,-0.2572444118],[-0.0443733889,173.1288011381,16,"completed",-5.429088,16.0,11,"C(=Cc1cc2c(cn1)=CCC=2)c1cc2c(cn1)=CCC=2","C(=Cc1ncc2c(n1)=CCC=2)c1ncc2c(n1)=CCC=2",{},"[ch&r6:0]>>[nr6:0]",null,-0.2881667027],[-0.0444143311,165.3179866072,16,"completed",-5.128708,16.0,7,"O=c1[nH]ccc2cc3cc4c(cc3cc12)=CCC=4","O=c1[nH]ccc2cc3cc4cscc4cc3cc12",{},"[#6H2r5:1]>>[S:1]",null,-0.1665348907],[-0.0444356703,220.9879285494,16,"completed",-4.829248,16.0,16,"C(#Cc1cc(C2=CC=CC2)c[nH]1)c1cc(C2=CC=CC2)c[nH]1","C(#Cc1cc(-c2ccc[nH]2)c[nH]1)c1cc(-c2ccc[nH]2)c[nH]1",{},"[#6H2r5:1]>>[NH:1]",null,-0.2911287015],[-0.0444880031,139.0098878028,16,"completed",-5.245824,16.0,9,"C1=NC(Nc2cc(-c3ccccc3)cc(-c3ccccc3)c2)=CC1","c1ccc(-c2cc(Nc3cocn3)cc(-c3ccccc3)c2)cc1",{},"[#6H2r5:1]>>[O:1]",null,-0.1724628134],[-0.0446980892,129.5856650745,16,"completed",-5.26174,16.0,3,"C1=CCC(Nc2cccc(-c3cccc(NC4=CC=CC4)c3)c2)=C1","C1=NCC(Nc2cccc(-c3cccc(NC4=CC=NC4)c3)c2)=C1",{},"[chr5,CH1r5:1]>>[n:1]",null,-0.1720777735],[-0.0447751006,115.8856594306,16,"completed",-5.280968,16.0,11,"c1ccc(-c2cc(Nc3csnn3)cc(-c3ccccc3)c2)cc1","C1=CCC(c2cc(Nc3csnn3)cc(C3=CC=CC3)c2)=C1",{},"[c:0]1[ch:1][ch][c:3][c!r5:4][c!r5:5]1>>[c:0]1[CH2:1][c:3][c:4][c:5]1",null,-0.1716877992],[-0.0447813488,140.4388078265,16,"completed",-5.08188,16.0,7,"C(=CC1=c2ccccc2=C(C=CC2=CCC=N2)C1)C1=CCC=N1","C(=CC1=c2ccccc2=C(C=CC2=NCC=N2)C1)C1=NCC=N1",{},"[chr5,CH1r5:1]>>[n:1]",null,-0.1410104344],[-0.0447834399,140.0501586237,16,"completed",-5.176824,16.0,4,"C1=CCC(Nc2cc(C3=NCC=C3)cc(C3=NCC=C3)c2)=C1","C1=CC(c2cc(NC3=CC=NC3)cc(C3=NCC=C3)c2)=NC1",{},"[chr5,CH1r5:1]>>[n:1]",null,-0.1500199692],[-0.0448808591,151.6703728128,16,"completed",-4.89328,16.0,4,"C1=CC(Nc2cc(NC3=CCC=C3)cc(C3=NCC=C3)c2)=CC1","C1=CC(Nc2cc(NC3=CCC=C3)cc(C3=NCC=N3)c2)=CC1",{},"[chr5,CH1r5:1]>>[n:1]",null,-0.209626214],[-0.0450511081,99.2213395223,16,"completed",-4.877916,16.0,7,"C1=Cc2cc3cc4c[nH]cc4cc3cc2C1","C1=NCc2cc3cc4c[nH]cc4cc3cc21",{},"[chr5,CH1r5:1]>>[n:1]",null,-0.1844242737],[-0.0450865519,120.8941875703,16,"completed",-5.35328,16.0,11,"C1=CCC(c2cc(Nc3cscn3)cc(C3=CC=CC3)c2)=C1","C1=CCC(c2cc(Nc3ncsn3)cc(C3=CC=CC3)c2)=C1",{},"[chr5,CH1r5:1]>>[n:1]",null,-0.2145909509],[-0.0451031614,234.3027459964,16,"completed",-5.12604,16.0,3,"C1=Cc2cc(Nc3ccc4c(c3)C=CC4)ccc2C1","c1cc2cc(Nc3ccc4occc4c3)ccc2o1",{},"[#6H2r5:1]>>[O:1]",null,-0.2350107163],[-0.0452008232,144.6917081398,16,"completed",-5.07268,16.0,4,"C1=CC(=C2C=C(NC3=CCC=C3)C(NC3=CCC=C3)=C2)N=C1","C1=CC(NC2=CC(=C3N=CC=N3)C=C2NC2=CCC=C2)=CC1",{},"[chr5,CH1r5:1]>>[n:1]",null,-0.1459500523],[-0.0452764914,99.6169210761,16,"completed",-5.023184,16.0,16,"C1=CC(=C2C=c3cc4ccccc4cc3=C2)C=C1","C1=CC(=C2C=c3cc4ccccc4cc3=C2)N=C1",{},"[chr5,CH1r5:1]>>[n:1]",null,-0.1132027955],[-0.0454502268,165.564791324,16,"completed",-5.25576,16.0,5,"C(#CC1=CC(C2=CCC(C#CC3=CC=CC3)=C2)=CC1)C1=CC=CC1","C(#Cc1cc(-c2csc(C#CC3=CC=CC3)c2)cs1)C1=CC=CC1",{},"[#6H2r5:1]>>[S:1]",null,-0.1982414617],[-0.0454953576,117.6641239047,16,"completed",-5.16836,16.0,3,"c1ccc(Nc2cc(Nc3ccccc3)cc(-c3ccccc3)c2)cc1","c1ccc(Nc2cc(-c3ccccc3)cc(Nc3ccccc3)n2)cc1",{},"[ch&r6:0]>>[nr6:0]",null,-0.1270222813],[-0.0455397883,132.1782003164,16,"completed",-5.392748,16.0,3,"c1ccc2c(Nc3cccc4ccccc34)cccc2c1","c1cc(Nc2cccc3ccncc23)c2cnccc2c1",{},"[ch&r6:0]>>[nr6:0]",null,-0.2438539696],[-0.0455488044,171.6623090096,16,"completed",-5.1472,16.0,3,"C1=CCC(c2ccc(Nc3ccc(C4=CC=CC4)cc3)cc2)=C1","C1=CCC(c2ccc(Nc3ccc(C4=CC=CC4)cn3)nc2)=C1",{},"[ch&r6:0]>>[nr6:0]",null,-0.1748130142],[-0.0457458365,137.3878482971,16,"completed",-5.223008,16.0,5,"C1=CC(=C2C=C(Nc3ccccc3)C(Nc3ccccc3)=C2)N=N1","C1=CCC(NC2=CC(=C3C=CN=N3)C=C2NC2=CC=CC2)=C1",{},"[c:0]1[ch:1][ch][c:3][c!r5:4][c!r5:5]1>>[c:0]1[CH2:1][c:3][c:4][c:5]1",null,-0.1621406649],[-0.0458404526,170.2794486976,16,"completed",-5.159068,16.0,4,"C1=CC(Nc2cc3c(cc2NC2=CCC=C2)=CCC=3)=CC1","C1=CC(Nc2cc3c(cc2NC2=CCC=C2)=NCN=3)=CC1",{},"[chr5,CH1r5:1]>>[n:1]",null,-0.1752276082],[-0.0458479548,226.4846786883,16,"completed",-5.179492,16.0,9,"C1=NC(C2=CCC(C3=CC(C4=CCC=N4)=CC3)=C2)=CC1","C1=C(C2=CC(c3cscn3)=CC2)CC=C1c1cscn1",{},"[#6H2r5:1]>>[S:1]",null,-0.2332200869],[-0.0458901516,163.8552666801,16,"completed",-5.377476,16.0,3,"c1ccc(-c2cncc(Nc3cncc(-c4ccccc4)c3)c2)cc1","C1=CCC(c2cncc(Nc3cncc(C4=CC=CC4)c3)c2)=C1",{},"[c:0]1[ch:1][ch][c:3][c!r5:4][c!r5:5]1>>[c:0]1[CH2:1][c:3][c:4][c:5]1",null,-0.2541162813],[-0.0460288856,121.8946796818,16,"completed",-5.23368,16.0,3,"c1ccc2c(c1)SCS2","C(#Cc1ccc(C#Cc2ccccc2)c2c1SCS2)c1ccccc1",{},"[ch&r6,CH1&r5:1]>>[*:1](-C#C-c1ccccc1)",null,-0.1536710145],[-0.0460301781,115.9637650068,16,"completed",-5.347484,16.0,16,"C(=Cc1cc2c(cc1C=Cc1ccccn1)=CCC=2)c1ccccn1","C(=Cc1cc2cscc2cc1C=Cc1ccccn1)c1ccccn1",{},"[#6H2r5:1]>>[S:1]",null,-0.2084688865],[-0.0460819097,193.4472562695,16,"completed",-5.34776,16.0,16,"C(#Cc1cc(C2=CC=CC2)cs1)c1cc(C2=CC=CC2)cs1","C(#Cc1cc(-c2ccco2)cs1)c1cc(-c2ccco2)cs1",{},"[#6H2r5:1]>>[O:1]",null,-0.2598085826],[-0.046159676,205.1422834296,16,"completed",-5.416944,16.0,3,"C(#CC1=CCC=C1C#CC1=CCC=C1)C1=CCC=C1","C(#Cc1ccsc1)C1=CCC=C1C#Cc1ccsc1",{},"[#6H2r5:1]>>[S:1]",null,-0.3021681172],[-0.0461631825,182.5328897626,16,"completed",-5.3726,16.0,16,"C(#CC1=CC(c2cccs2)=CC1)C1=CC(c2cccs2)=CC1","C(#CC1=CC(c2cncs2)=CC1)C1=CC(c2cncs2)=CC1",{},"[chr5,CH1r5:1]>>[n:1]",null,-0.2640653863],[-0.0462116749,112.6357768005,16,"completed",-5.134688,16.0,3,"C1=c2cc3ccccc3cc2=CC1","c1ccc2cc3cocc3cc2c1",{},"[#6H2r5:1]>>[O:1]",null,-0.1152233237],[-0.0463183664,181.6347275507,16,"completed",-5.223928,16.0,3,"C1=C(NC2=CCc3ccccc32)c2ccccc2C1","C1=C(NC2=CCc3cnccc32)c2ccncc2C1",{},"[ch&r6:0]>>[nr6:0]",null,-0.2012875241],[-0.0464557379,229.8541643307,16,"completed",-4.75298,16.0,8,"C(=Cc1cc(C2=CSCS2)cc(C=Cc2ccccc2)n1)c1ccccc1","C(=Cc1cc(C2=CSSS2)cc(C=Cc2ccccc2)n1)c1ccccc1",{},"[#6H2r5:1]>>[S:1]",null,-0.3344251011],[-0.0465500313,148.9117455601,16,"completed",-5.154652,16.0,3,"C1=CC(c2cccc(C=Cc3cccc(C4=CCC=C4)c3)c2)=CC1","C1=CC(C2=CC(C=CC3=CCC(C4=CCC=C4)=C3)=CC2)=CC1",{},"[c:0]1[ch:1][ch][c:3][c!r5:4][c!r5:5]1>>[c:0]1[CH2:1][c:3][c:4][c:5]1",null,-0.1537473906],[-0.0465585914,145.9402566853,16,"completed",-5.149868,16.0,3,"C1=CC(Nc2cccc(-c3cccc(NC4=CCC=C4)c3)c2)=CC1","C1=CC(Nc2ccnc(-c3cc(NC4=CCC=C4)ccn3)c2)=CC1",{},"[ch&r6:0]>>[nr6:0]",null,-0.150056986],[-0.0467131895,152.7718842766,16,"completed",-5.035696,16.0,3,"C1=CC(c2c(Nc3ccccc3)cccc2Nc2ccccc2)=CC1","c1ccc(Nc2cccc(Nc3ccccc3)c2-c2cc[nH]c2)cc1",{},"[#6H2r5:1]>>[NH:1]",null,-0.1592651901],[-0.0467184922,172.1989451706,16,"completed",-5.191912,16.0,7,"O=c1[nH]ccc2cc3cc4c(cc3cc12)=CCC=4","O=c1[nH]ccc2cc3cc4cocc4cc3cc12",{},"[#6H2r5:1]>>[O:1]",null,-0.1838257502],[-0.0467343816,137.3517359264,16,"completed",-4.960072,16.0,4,"C1=CC(Nc2cc(NC3=CCC=C3)cc(-c3ccco3)c2)=CC1","C1=CC(Nc2cc(NC3=CCC=C3)cc(-c3ncco3)c2)=CC1",{},"[chr5,CH1r5:1]>>[n:1]",null,-0.1686998029],[-0.0467635722,137.4025675865,16,"completed",-5.179952,16.0,3,"c1cncc(-c2cccnc2)c1","c1ccc(Nc2ccc(-c3ccc(Nc4ccccc4)nc3)cn2)cc1",{},"[ch&r6,CH1&r5:1]>>[*:1](-N-c1ccccc1)",null,-0.148363417],[-0.0467870681,147.1130763562,16,"completed",-5.11684,16.0,12,"C(#Cc1cc2c(cc1C#CC1=CC=CC1)=CCC=2)C1=CC=CC1","C(#Cc1cc2c(cc1C#Cc1cccs1)=CCC=2)c1cccs1",{},"[#6H2r5:1]>>[S:1]",null,-0.1475846001],[-0.0468067626,141.4358792963,16,"completed",-4.92916,16.0,4,"C1=CC(Nc2cc(NC3=CCC=C3)cc(C3=CCN=C3)c2)=CC1","C1=CC(Nc2cc(C3=CCN=C3)cc(NC3=CCC=C3)n2)=CC1",{},"[ch&r6:0]>>[nr6:0]",null,-0.1852171636],[-0.0468594301,116.5710033411,16,"completed",-5.47012,16.0,4,"C1=CC(c2cc(NC3=NC=CC3)cc(C3=CCC=C3)c2)=CC1","C1=CC(c2cc(NC3=NC=NC3)cc(C3=CCC=C3)c2)=CC1",{},"[chr5,CH1r5:1]>>[n:1]",null,-0.2841008938],[-0.046934522,105.3731367772,16,"completed",-5.545284,16.0,8,"c1cc2cc3cc4ccsc4cc3cc2s1","c1nc2cc3cc4ncsc4cc3cc2s1",{},"[chr5,CH1r5:1]>>[n:1]",null,-0.3290283269],[-0.046934522,108.8420781878,16,"completed",-5.543996,16.0,8,"c1cc2cc3cc4sccc4cc3cc2s1","c1nc2cc3cc4scnc4cc3cc2s1",{},"[chr5,CH1r5:1]>>[n:1]",null,-0.3293045665],[-0.0470487188,158.0138058654,16,"completed",-4.975528,16.0,4,"C1=CC(Nc2cccc(NC3=CCC=C3)c2-c2cccs2)=CC1","C1=CC(Nc2cccc(NC3=CCC=C3)c2-c2cncs2)=CC1",{},"[chr5,CH1r5:1]>>[n:1]",null,-0.1804440895],[-0.0470577236,165.0356703643,16,"completed",-5.239476,16.0,7,"O=c1ccoc2cc3cc4c[nH]cc4cc3cc12","O=c1ncoc2cc3cc4c[nH]cc4cc3cc12",{},"[ch&r6:0]>>[nr6:0]",null,-0.1917524817],[-0.0470842294,158.0437718209,16,"completed",-5.33258,16.0,3,"c1ccc(-c2cncc(Nc3cncc(-c4ccccc4)c3)c2)cc1","C1=CC(c2cncc(Nc3cncc(C4=CCC=C4)c3)c2)=CC1",{},"[c:0]1[ch:1][ch][c:3][c!r5:4][c!r5:5]1>>[c:0]1[CH2:1][c:3][c:4][c:5]1",null,-0.2269000384],[-0.0473274681,147.2166198198,16,"completed",-5.037444,16.0,4,"C1=CCC(C2=C(NC3=C(C4=CC=CC4)CC=C3)C=CC2)=C1","C1=CC(NC2=C(C3=CC=NC3)CC=C2)=C(C2=CC=NC2)C1",{},"[chr5,CH1r5:1]>>[n:1]",null,-0.1535911039],[-0.0473782133,179.0467327665,16,"completed",-5.333132,16.0,7,"C(=CC1=c2cnccc2=CC1)C1=c2cnccc2=CC1","C(=CC1=c2cncnc2=CC1)C1=c2cncnc2=CC1",{},"[ch&r6:0]>>[nr6:0]",null,-0.2422591421],[-0.0474087533,153.6575025545,16,"completed",-5.129168,16.0,3,"C1=CC(Nc2cccc(-c3cccc(NC4=CCC=C4)c3)c2)=CC1","C1=CC(Nc2cncc(-c3cncc(NC4=CCC=C4)c3)c2)=CC1",{},"[ch&r6:0]>>[nr6:0]",null,-0.1550080852],[-0.0474181136,155.9209343403,16,"completed",-5.12742,16.0,6,"c1ccc(N(c2ccccc2)c2cccs2)cc1","c1ccc(N(c2ccccc2)c2nccs2)cc1",{},"[chr5,CH1r5:1]>>[n:1]",null,-0.1570978911],[-0.0474504855,175.668599719,16,"completed",-5.253092,16.0,16,"C(#CC1=CC(C2=CC=CC2)=CC1)C1=CC(C2=CC=CC2)=CC1","C(#Cc1cc(C2=CC=CC2)cs1)c1cc(C2=CC=CC2)cs1",{},"[#6H2r5:1]>>[S:1]",null,-0.2057757652],[-0.0474762472,232.0859720822,16,"completed",-4.930724,16.0,3,"C(#Cc1ccccc1C1=CC=CC1)c1ccccc1C1=CC=CC1","C(#CC1=C(C2=CC=CC2)C=CC1)C1=C(C2=CC=CC2)C=CC1",{},"[c:0]1[ch:1][ch][c:3][c!r5:4][c!r5:5]1>>[c:0]1[CH2:1][c:3][c:4][c:5]1",null,-0.2605849898],[-0.0475169139,149.9419679146,16,"completed",-5.035144,16.0,9,"C1=CCC(Nc2cc(NC3=CC=CC3)cc(C3=CC=CC3)c2)=C1","C1=CCC(c2cc(NC3=CN=CC3)cc(NC3=CN=CC3)c2)=C1",{},"[chr5,CH1r5:1]>>[n:1]",null,-0.1566642305],[-0.0475407995,141.5439768691,16,"completed",-4.950412,16.0,4,"C1=CC(Nc2cc(NC3=CCC=C3)cc(-c3cccs3)c2)=CC1","C1=CC(Nc2cc(NC3=CCC=C3)cc(-c3nccs3)c2)=CC1",{},"[chr5,CH1r5:1]>>[n:1]",null,-0.1760659438],[-0.0476187104,152.9129304014,16,"completed",-5.44574,16.0,6,"c1ccc(N(c2ccccc2)c2ccns2)cc1","c1ccc(N(c2ccccc2)c2ncns2)cc1",{},"[chr5,CH1r5:1]>>[n:1]",null,-0.2862779709],[-0.0477042023,143.1236368107,16,"completed",-5.01886,16.0,4,"C1=CC(=C2C=C(NC3=CCC=C3)C(NC3=CCC=C3)=C2)C=C1","C1=CC(=C2C=C(NC3=CCC=C3)C(NC3=CCC=C3)=C2)N=C1",{},"[chr5,CH1r5:1]>>[n:1]",null,-0.1539817789],[-0.0005956436,203.5490108355,17,"completed",-4.932288,17.0,17,"C1=CC(=C2C=c3cc4c(cc3=C2)CC=C4)C=C1","C1=CC(=C2C=c3cc4ccsc4cc3=C2)C=C1",{},"[#6H2r5:1]>>[S:1]",null,-0.2349778375],[-0.0015525077,221.5908470657,17,"completed",-4.906436,17.0,17,"C1=CC(=C2C=c3cc4c(nc3=C2)C=CC4)C=C1","C1=CC(=C2C=c3cc4[nH]ccc4nc3=C2)C=C1",{},"[#6H2r5:1]>>[NH:1]",null,-0.2597332176],[-0.0045325061,197.8148789429,17,"completed",-4.999908,17.0,17,"C1=CC(=C2C=c3cc4cc[nH]c4cc3=C2)C=C1","C1=CC(=C2C=c3cc4cc[nH]c4cc3=N2)C=C1",{},"[chr5,CH1r5:1]>>[n:1]",null,-0.2098564902],[-0.0067194936,131.023157341,17,"completed",-5.403696,17.0,17,"C1=CC(=C2Sc3cc4ccccc4cc3S2)N=C1","C1=CC(=C2Sc3cc4c(cc3S2)=CCC=4)N=C1",{},"[c:0]1[ch:1][ch][c:3][c!r5:4][c!r5:5]1>>[c:0]1[CH2:1][c:3][c:4][c:5]1",null,-0.2497206146],[-0.0068608075,187.9629387955,17,"completed",-5.638296,17.0,17,"C1=CC(=C2Oc3cc4ccccc4cc3O2)N=C1","C1=CC(=C2Oc3cc4c(cc3O2)=CCC=4)N=C1",{},"[c:0]1[ch:1][ch][c:3][c!r5:4][c!r5:5]1>>[c:0]1[CH2:1][c:3][c:4][c:5]1",null,-0.4210863716],[-0.0071690393,167.5410936865,17,"completed",-4.973688,17.0,17,"C1=CC(=C2C=c3cc4c(cc3=N2)C=CC4)C=C1","C1=CC(=C2C=c3cc4[nH]ccc4cc3=N2)C=C1",{},"[#6H2r5:1]>>[NH:1]",null,-0.1894408391],[-0.0078420603,166.3780711064,17,"completed",-5.355856,17.0,17,"C1=NC=NC1=C1C=c2cc3ccccc3cc2=C1","C1=NC(=C2C=c3cc4ccccc4cc3=C2)N=N1",{},"[chr5,CH1r5:1]>>[n:1]",null,-0.2444548752],[-0.0099590785,189.6184983407,17,"completed",-5.232208,17.0,17,"C1=CC(=C2C=c3cc4ccsc4cc3=C2)C=C1","C1=CC(=C2C=c3cc4ccsc4cc3=N2)C=C1",{},"[chr5,CH1r5:1]>>[n:1]",null,-0.2109973057],[-0.0101335356,226.4514078572,17,"completed",-4.932012,17.0,17,"C1=CC(=C2C=c3cc4c(nc3=C2)CC=C4)C=C1","C1=CC(=C2C=c3cc4cc[nH]c4nc3=C2)C=C1",{},"[#6H2r5:1]>>[NH:1]",null,-0.2551627412],[-0.0137138115,130.216123642,17,"completed",-5.211508,17.0,17,"C1=CC(=C2C=c3cc4ccccc4cc3=C2)N=C1","C1=NC=NC1=C1C=c2cc3ccccc3cc2=C1",{},"[chr5,CH1r5:1]>>[n:1]",null,-0.151818693],[-0.0161723834,161.1362877329,17,"completed",-4.86936,17.0,17,"C1=CC(=C2C=c3cc4c(cc3=C2)CN=C4)C=C1","C1=CC(=C2C=c3cc4cn[nH]c4cc3=C2)C=C1",{},"[#6H2r5:1]>>[NH:1]",null,-0.2281016439],[-0.0175026359,127.1401013788,17,"completed",-5.129076,17.0,17,"C1=CC(=C2C=c3cc4ccccc4cc3=C2)N=C1","C1=NC(=C2C=c3cc4ccccc4cc3=C2)N=C1",{},"[chr5,CH1r5:1]>>[n:1]",null,-0.1287589148],[-0.0192749354,94.5187632579,17,"completed",-4.945628,17.0,3,"C1=CC(=C2C=c3ccccc3=C2)C=C1","C1=CC(=C2C=c3cc4ccccc4cc3=C2)C=C1",{},"[cH&r6:1][cH&r6:2]>>[c:1]2cccc[c:2]2",null,-0.1435647821],[-0.0199518265,172.507736416,17,"completed",-5.223468,17.0,17,"C1=CC(=C2C=c3cc4ccsc4cc3=C2)C=C1","C1=CC(=C2C=c3cc4sccc4cc3=N2)C=C1",{},"[chr5,CH1r5:1]>>[n:1]",null,-0.1929472704],[-0.0213023377,151.7972271808,17,"completed",-5.239108,17.0,17,"C1=CC(=C2C=c3cc4ccccc4cc3=C2)N=C1","C1=CC(=C2C=c3cc4ccccc4cc3=C2)N=N1",{},"[chr5,CH1r5:1]>>[n:1]",null,-0.1803452402],[-0.0220117313,241.6046805588,17,"completed",-5.090344,17.0,17,"C1=CC(=C2C=c3cc4ccsc4cc3=C2)C=C1","C1=CC(=C2C=c3cc4ncsc4cc3=C2)C=C1",{},"[chr5,CH1r5:1]>>[n:1]",null,-0.2416992107],[-0.0244093057,136.5354052477,17,"completed",-5.194764,17.0,17,"C(#Cc1ccc(C#CC2=CCC=C2)c2c1SCS2)C1=CCC=C1","C(#Cc1ccc(C#CC2=CCC=N2)c2c1SCS2)C1=CCC=N1",{},"[chr5,CH1r5:1]>>[n:1]",null,-0.1517966488],[-0.0250836219,229.8542614722,17,"completed",-4.874144,17.0,17,"C1=CC(=C2C=c3cc4cc[nH]c4cc3=C2)C=C1","C1=CC(=C2C=c3cc4nc[nH]c4cc3=C2)C=C1",{},"[chr5,CH1r5:1]>>[n:1]",null,-0.2789773083],[-0.0250980143,127.6083282412,17,"completed",-5.289432,17.0,17,"C(#Cc1ccc(C#CC2=CCC=C2)c2c1SCS2)C1=CCC=C1","C(#Cc1ccc(C#CC2=CCN=C2)c2c1SCS2)C1=CCN=C1",{},"[chr5,CH1r5:1]>>[n:1]",null,-0.1840306548],[-0.0258704886,109.8504388347,17,"completed",-5.123372,17.0,16,"C1=CC(=C2C=c3cc4ccccc4cc3=C2)C=C1","C1=CC(=C2C=c3cc4ccccc4cc3=C2)C=N1",{},"[chr5,CH1r5:1]>>[n:1]",null,-0.1110620619],[-0.0263986798,129.0284755062,17,"completed",-5.322,17.0,17,"C(#Cc1ccc(C#CC2=CCC=C2)c2c1SCS2)C1=CCC=C1","C(#Cc1ccc(C#CC2=NCC=C2)c2c1SCS2)C1=NCC=C1",{},"[chr5,CH1r5:1]>>[n:1]",null,-0.2019839288],[-0.0291706068,163.8923111712,17,"completed",-5.1265,17.0,17,"C(#Cc1ccc(C#CC2=CCC=C2)c2c1SCS2)C1=CCC=C1","C(#Cc1ccc(C#Cc2ccsc2)c2c1SCS2)c1ccsc1",{},"[#6H2r5:1]>>[S:1]",null,-0.1649387528],[-0.0297366014,189.9381034306,17,"completed",-5.033212,17.0,17,"C(#Cc1cccc(-c2ccc[nH]2)c1)c1cccc(-c2ccc[nH]2)c1","C(#CC1=CCC(c2ccc[nH]2)=C1)C1=CCC(c2ccc[nH]2)=C1",{},"[c:0]1[ch:1][ch][c:3][c!r5:4][c!r5:5]1>>[c:0]1[CH2:1][c:3][c:4][c:5]1",null,-0.1956072474],[-0.0299952542,138.6052719715,17,"completed",-5.216936,17.0,5,"C1=CCC(NC2=CC(=C3C=CN=C3)C=C2NC2=CC=CC2)=C1","C1=CCC(NC2=CC(=C3C=NC=N3)C=C2NC2=CC=CC2)=C1",{},"[chr5,CH1r5:1]>>[n:1]",null,-0.1609711005],[-0.0310920928,174.0016219337,17,"completed",-4.69364,17.0,17,"C1=CC(=C2C=c3cc4c(cc3=C2)CC=C4)C=C1","C1=CC(=C2C=c3cc4cc[nH]c4cc3=C2)C=C1",{},"[#6H2r5:1]>>[NH:1]",null,-0.333450903],[-0.0329861498,129.1289395465,17,"completed",-5.138276,17.0,17,"C1=CCC(NC2=CC(=C3C=CC=N3)C=C2NC2=CC=CC2)=C1","C1=CCC(NC2=CC(=C3N=CC=N3)C=C2NC2=CC=CC2)=C1",{},"[chr5,CH1r5:1]>>[n:1]",null,-0.1318793335],[-0.0335319196,120.2915329777,17,"completed",-5.140852,17.0,13,"C1=CCC(c2cc(Nc3c[nH]cn3)cc(C3=CC=CC3)c2)=C1","C1=CCC(c2cc(Nc3nc[nH]n3)cc(C3=CC=CC3)c2)=C1",{},"[chr5,CH1r5:1]>>[n:1]",null,-0.1236438717],[-0.0337551941,236.1881658575,17,"completed",-5.1702,17.0,17,"C1=CC(=C2C=c3cc4c(nc3=C2)CC=C4)C=C1","C1=CC(=C2C=c3cc4ccsc4nc3=C2)C=C1",{},"[#6H2r5:1]>>[S:1]",null,-0.2412459104],[-0.034593589,237.6851473713,17,"completed",-5.146832,17.0,17,"C1=CC(=C2C=c3cc4c(nc3=C2)C=CC4)C=C1","C1=CC(=C2C=c3cc4sccc4nc3=C2)C=C1",{},"[#6H2r5:1]>>[S:1]",null,-0.2399352309],[-0.0370916144,268.5325579227,17,"completed",-5.023644,17.0,17,"C1=CC(=C2C=c3cc4c(cc3=C2)CC=C4)C=C1","C1=CC(=C2C=c3cc4ccoc4cc3=C2)C=C1",{},"[#6H2r5:1]>>[O:1]",null,-0.2738002039],[-0.0381314595,128.562908643,17,"completed",-5.082892,17.0,14,"c1ccc(-c2cc(Nc3nc[nH]n3)cc(-c3ccccc3)c2)cc1","C1=CC(c2cc(Nc3nc[nH]n3)cc(C3=CCC=C3)c2)=CC1",{},"[c:0]1[ch:1][ch][c:3][c!r5:4][c!r5:5]1>>[c:0]1[CH2:1][c:3][c:4][c:5]1",null,-0.1291194659],[-0.0390420388,148.7079042478,17,"completed",-5.038272,17.0,17,"C1=CC(=C2C=c3cc4cc[nH]c4cc3=C2)C=C1","C1=NN=CC1=C1C=c2cc3cc[nH]c3cc2=C1",{},"[chr5,CH1r5:1]>>[n:1]",null,-0.1548583557],[-0.0392727047,145.152400152,17,"completed",-5.409308,17.0,17,"C1=NC=NC1=C1C=c2cc3ccccc3cc2=C1","C1=NN=NC1=C1C=c2cc3ccccc3cc2=C1",{},"[chr5,CH1r5:1]>>[n:1]",null,-0.260668802],[-0.0396419127,152.2777218234,17,"completed",-5.162748,17.0,4,"C1=CC(NC2=CC(=C3C=CN=C3)C=C2NC2=CCC=C2)=CC1","C1=CC(NC2=CC(=C3C=NC=N3)C=C2NC2=CCC=C2)=CC1",{},"[chr5,CH1r5:1]>>[n:1]",null,-0.1584859211],[-0.0401027274,216.7850481185,17,"completed",-5.142508,17.0,17,"C1=CC(=C2C=c3cc4ccsc4cc3=C2)C=C1","C1=CC(=C2C=c3cc4cnsc4cc3=C2)C=C1",{},"[chr5,CH1r5:1]>>[n:1]",null,-0.2188176246],[-0.0425405299,130.7480908366,17,"completed",-5.41676,17.0,5,"C(#Cc1ccc(C#CC2=CC=CC2)c2c1SCS2)C1=CC=CC1","C(#Cc1ccc(C#CC2=CC=NC2)c2c1SCS2)C1=CC=NC1",{},"[chr5,CH1r5:1]>>[n:1]",null,-0.2574104564],[-0.0427301624,150.7148113648,17,"completed",-5.048944,17.0,16,"C1=CC(=C2C=c3cc4ccccc4cc3=C2)C=C1","C1=CC(=C2C=c3cc4cccnc4cc3=C2)C=C1",{},"[ch&r6:0]>>[nr6:0]",null,-0.154894302],[-0.0435109706,130.4991743289,17,"completed",-5.269836,17.0,4,"C1=CC(c2cc(NC3=NC=CC3)cc(C3=CCC=C3)c2)=CC1","C1=CC(c2cc(Nc3ncco3)cc(C3=CCC=C3)c2)=CC1",{},"[#6H2r5:1]>>[O:1]",null,-0.1765325049],[-0.0439590661,185.2156783716,17,"completed",-5.474444,17.0,16,"C(#CC1=CC(C2=CC=CC2)=NC1)C1=CC(C2=CC=CC2)=NC1","C(#CC1=CC(c2ccc[nH]2)=NC1)C1=CC(c2ccc[nH]2)=NC1",{},"[#6H2r5:1]>>[NH:1]",null,-0.3209469099],[-0.0451490488,200.6635586892,17,"completed",-5.219328,17.0,16,"C1=CC(=C2C=c3cc4ccccc4cc3=C2)C=C1","C1=CC(=C2C=c3cc4ccccc4cc3=N2)C=C1",{},"[chr5,CH1r5:1]>>[n:1]",null,-0.2173546822],[-0.0456105411,106.4433243107,17,"completed",-5.106076,17.0,3,"C(#Cc1cccc2c1=CCC=2)c1cccc2c1=CCC=2","C(#Cc1cccc2c1SCS2)c1cccc2c1SCS2",{},"[CH,ch:0]1=[C,c:1][C,c:2]=[CH,ch:3][*:4]1>>[S:0]1[*:1]=,:[*:2][S:3][*:4]1",null,-0.1065282639],[-0.0459186179,124.9939320821,17,"completed",-5.304796,17.0,15,"C(=Cc1ccccn1)C1=c2ccccc2=C(C=Cc2ccccn2)C1","C(=Cc1ccncn1)C1=c2ccccc2=C(C=Cc2ccncn2)C1",{},"[ch&r6:0]>>[nr6:0]",null,-0.190196661],[-0.0461990443,139.2071510459,17,"completed",-4.902204,17.0,4,"C1=CC(Nc2cc(NC3=CCC=C3)cc(-c3ccccn3)c2)=CC1","C1=CC(Nc2cc(NC3=CCC=C3)cc(-c3ncccn3)c2)=CC1",{},"[ch&r6:0]>>[nr6:0]",null,-0.1963390617],[-0.0465519371,169.3095590135,17,"completed",-5.257048,17.0,17,"C1=CC(=C2C=c3cc4ccsc4cc3=C2)C=C1","C1=CC(=C2Sc3cc4ccsc4cc3S2)C=C1",{},"[CH,ch:0]1=[C,c:1][C,c:2]=[CH,ch:3][*:4]1>>[S:0]1[*:1]=,:[*:2][S:3][*:4]1",null,-0.2018690744],[-0.046838659,127.4413457757,17,"completed",-5.312064,17.0,4,"C1=CCC(c2cc(NC3=NC=CC3)cc(C3=CC=CC3)c2)=C1","C1=CCC(c2cc(Nc3ncco3)cc(C3=CC=CC3)c2)=C1",{},"[#6H2r5:1]>>[O:1]",null,-0.1956454836],[-0.0468570271,154.617214235,17,"completed",-5.255024,17.0,6,"C1=NC(N(c2ccccc2)c2ccccc2)=CC1","C1=NC(N(c2ccccc2)c2ccccc2)=NC1",{},"[chr5,CH1r5:1]>>[n:1]",null,-0.1888977999],[-0.0477679169,126.0937654211,17,"completed",-5.339112,17.0,4,"C1=CC(c2cc(NC3=CN=CC3)cc(C3=CCC=C3)c2)=CC1","C1=CC(c2cc(NC3=NN=CC3)cc(C3=CCC=C3)c2)=CC1",{},"[chr5,CH1r5:1]>>[n:1]",null,-0.2095594581],[-0.0479480362,126.5760345008,17,"completed",-5.387964,17.0,16,"c1ccc(-c2cc(Nc3nncs3)cc(-c3ccccc3)c2)cc1","C1=CC(c2cc(Nc3nncs3)cc(C3=CCC=C3)c2)=CC1",{},"[c:0]1[ch:1][ch][c:3][c!r5:4][c!r5:5]1>>[c:0]1[CH2:1][c:3][c:4][c:5]1",null,-0.2380207817],[-0.0482393466,180.5707344513,17,"completed",-5.206448,17.0,17,"C(=CC1=CCC(C2=CCC=N2)=C1)C1=CCC(C2=CCC=N2)=C1","C(=CC1=CCC(c2cscn2)=C1)C1=CCC(c2cscn2)=C1",{},"[#6H2r5:1]>>[S:1]",null,-0.1953408988],[-0.048298444,162.9034118143,17,"completed",-5.2944,17.0,7,"C1=CCC(C=Cc2cc(C=CC3=CC=CC3)cc(C3=CCN=C3)c2)=C1","C1=CCC(C=Cc2cc(C=CC3=CC=CC3)cc(-c3cn[nH]c3)c2)=C1",{},"[#6H2r5:1]>>[NH:1]",null,-0.2122623094],[-0.0484924778,129.1497749894,17,"completed",-5.253552,17.0,6,"c1ccc(N(c2ccccc2)c2cccs2)cc1","c1ccc(N(c2ccccc2)c2ccns2)cc1",{},"[chr5,CH1r5:1]>>[n:1]",null,-0.1680267555],[-0.0485271255,141.2045056645,17,"completed",-5.49818,17.0,17,"C1=CC(=C2C=c3cc4ccccc4cc3=C2)N=C1","C1=CC(=C2Sc3cc4ccccc4cc3S2)N=C1",{},"[CH,ch:0]1=[C,c:1][C,c:2]=[CH,ch:3][*:4]1>>[S:0]1[*:1]=,:[*:2][S:3][*:4]1",null,-0.3124530293],[-0.0488772117,149.4135917755,17,"completed",-5.222456,17.0,7,"C(=CC1=c2ccccc2=C(C=CC2=CCN=C2)C1)C1=CCN=C1","C(=CC1=c2ccccc2=C(C=CC2=NCN=C2)C1)C1=NCN=C1",{},"[chr5,CH1r5:1]>>[n:1]",null,-0.1722562122],[-0.0489451704,166.7659844056,17,"completed",-5.256864,17.0,4,"C1=CC(Nc2cc(C3=CCC=C3)nc(C3=CCC=C3)c2)=CC1","C1=CC(Nc2cc(-c3ccoc3)nc(-c3ccoc3)c2)=CC1",{},"[#6H2r5:1]>>[O:1]",null,-0.1996696964],[-0.0489556491,187.6269867967,17,"completed",-5.3726,17.0,17,"C(=CC1=CCC(C2=CCN=C2)=C1)C1=CCC(C2=CCN=C2)=C1","C(=CC1=CCC(c2cnsc2)=C1)C1=CCC(c2cnsc2)=C1",{},"[#6H2r5:1]>>[S:1]",null,-0.2676119552],[-0.0490701447,193.9212487548,17,"completed",-5.18952,17.0,17,"C(=CC1=CCC(C2=CCC=N2)=C1)C1=CCC(C2=CCC=N2)=C1","C(=Cc1csc(C2=CCC=N2)c1)c1csc(C2=CCC=N2)c1",{},"[#6H2r5:1]>>[S:1]",null,-0.2037945721],[-0.0491118938,109.6128562097,17,"completed",-5.004876,17.0,7,"C1=Cc2cc3cc4ccccc4cc3cc2C1","c1ccc2cc3cc4[nH]ccc4cc3cc2c1",{},"[#6H2r5:1]>>[NH:1]",null,-0.1282527979],[-0.0491410244,169.4282520785,17,"completed",-5.196512,17.0,9,"C(=Cc1ccc[nH]1)c1cc(C=Cc2ccc[nH]2)cc(-c2ccc[nH]2)c1","C(=Cc1ccc[nH]1)c1cc(C=Cc2ccc[nH]2)cc(-c2ncc[nH]2)c1",{},"[chr5,CH1r5:1]>>[n:1]",null,-0.1824008498],[-0.0492494771,152.5213802362,17,"completed",-5.123096,17.0,4,"C1=CCC(Nc2cc(C3=NC=CC3)cc(C3=NC=CC3)c2)=C1","C1=CN=C(c2cc(Nc3cccs3)cc(C3=NC=CC3)c2)C1",{},"[#6H2r5:1]>>[S:1]",null,-0.1533758449],[-0.0492694691,140.9898323166,17,"completed",-5.239016,17.0,4,"C1=CCC(c2cc(NC3=CN=CC3)cc(C3=CC=CC3)c2)=C1","C1=CCC(c2cc(Nc3cnco3)cc(C3=CC=CC3)c2)=C1",{},"[#6H2r5:1]>>[O:1]",null,-0.1713114195],[-0.0492872692,134.8879643131,17,"completed",-5.185748,17.0,4,"C1=CC(c2cc(NC3=CN=CC3)cc(C3=CCC=C3)c2)=CC1","C1=CC(c2cc(Nc3cnco3)cc(C3=CCC=C3)c2)=CC1",{},"[#6H2r5:1]>>[O:1]",null,-0.1476400876],[-0.0493286888,180.080680998,17,"completed",-5.256956,17.0,10,"C(#Cc1ccc[nH]1)C1=CCC(C2=CC(C#Cc3ccc[nH]3)=CC2)=C1","C(#Cc1ncc[nH]1)C1=CCC(C2=CC(C#Cc3ncc[nH]3)=CC2)=C1",{},"[chr5,CH1r5:1]>>[n:1]",null,-0.210950925],[-0.0494910943,121.8972478268,17,"completed",-5.518972,17.0,16,"C1=CC(c2cc(Nc3ccns3)cc(C3=CCC=C3)c2)=CC1","C1=CC(c2cc(Nc3ncns3)cc(C3=CCC=C3)c2)=CC1",{},"[chr5,CH1r5:1]>>[n:1]",null,-0.3176040492],[-0.0495388693,161.2221380703,17,"completed",-5.116932,17.0,9,"C(=Cc1cc(C=Cc2ccccc2)cc(C2=NSCS2)c1)c1ccccc1","C(=Cc1cc(C=Cc2ccccc2)cc(C2=NSOS2)c1)c1ccccc1",{},"[#6H2r5:1]>>[O:1]",null,-0.1616572213],[-0.0496179841,137.5261742909,17,"completed",-5.105892,17.0,16,"C1=CC(=C2C=c3cc4ccccc4cc3=C2)C=C1","C1=CC(=C2C=c3cc4ccncc4cc3=C2)C=C1",{},"[ch&r6:0]>>[nr6:0]",null,-0.1375880056],[-0.0496774521,90.4457805163,17,"completed",-4.898524,17.0,6,"C1=c2cc3cc4ccnnc4cc3cc2=CC1","c1cc2cc3cc4c[nH]cc4cc3cc2nn1",{},"[#6H2r5:1]>>[NH:1]",null,-0.1675434353],[-0.0500531728,178.4683060092,17,"completed",-4.953172,17.0,4,"C1=CCC(C2=CCC(NC3=CC(C4=CC=CC4)=CC3)=C2)=C1","C1=CCC(c2coc(Nc3cc(C4=CC=CC4)co3)c2)=C1",{},"[#6H2r5:1]>>[O:1]",null,-0.205948009],[-0.0500732401,158.3913397372,17,"completed",-5.154008,17.0,3,"C(#Cc1cccc(C2=CCC=C2)c1)c1cccc(C2=CCC=C2)c1","C(#CC1=CC(C2=CCC=C2)=CC1)C1=CC(C2=CCC=C2)=CC1",{},"[c:0]1[ch:1][ch][c:3][c!r5:4][c!r5:5]1>>[c:0]1[CH2:1][c:3][c:4][c:5]1",null,-0.162840658],[-0.0500897002,190.2341326631,17,"completed",-4.993928,17.0,4,"C1=CCC(c2cc(Nc3cc[nH]c3)cc(C3=CC=CC3)c2)=C1","C1=CCC(c2cc(Nc3cn[nH]c3)cc(C3=CC=CC3)c2)=C1",{},"[chr5,CH1r5:1]>>[n:1]",null,-0.2042110358],[-0.0501875579,144.4021612933,17,"completed",-5.23782,17.0,4,"C1=CCC(c2cc(NC3=CCC=C3)cc(C3=CC=CC3)c2)=C1","C1=CCC(c2cc(NC3=CCN=C3)cc(C3=CC=CC3)c2)=C1",{},"[chr5,CH1r5:1]>>[n:1]",null,-0.173664092],[-0.0502999438,164.8273976112,17,"completed",-5.215004,17.0,4,"C1=CCC(C2=CC(NC3=CCC(C4=CC=CC4)=C3)=CC2)=C1","C1=CCC(C2=CC(NC3=NCC(C4=CC=CC4)=C3)=NC2)=C1",{},"[chr5,CH1r5:1]>>[n:1]",null,-0.1834360156],[-0.0503461452,152.1192193892,17,"completed",-5.455124,17.0,10,"C1=c2c3c(c4c(c2=CC1)=CCC=4)=CCC=3","C1=c2c3c(c4cocc4c2=CC1)=CCC=3",{},"[#6H2r5:1]>>[O:1]",null,-0.2914372214],[-0.050373651,158.6777895231,17,"completed",-4.84636,17.0,4,"C1=CC(NC2=CC(C3=CCC(NC4=CCC=C4)=C3)=CC2)=CC1","C1=NCC=C1NC1=CC(C2=CCC(NC3=CCN=C3)=C2)=CC1",{},"[chr5,CH1r5:1]>>[n:1]",null,-0.2381216773],[-0.0504642765,171.1436929513,17,"completed",-4.982888,17.0,4,"C1=CCC(C2=C(NC3=C(C4=CC=CC4)CC=C3)C=CC2)=C1","C1=CCC(C2=C(NC3=C(C4=CC=CC4)CN=C3)C=NC2)=C1",{},"[chr5,CH1r5:1]>>[n:1]",null,-0.1897646482],[-0.0505733688,204.2463090421,17,"completed",-5.0184,17.0,17,"C1=CC(C2=CC(C=CC3=CCC(C4=NCC=C4)=C3)=CC2)=NC1","C(=CC1=CCC(c2cc[nH]n2)=C1)C1=CCC(c2cc[nH]n2)=C1",{},"[#6H2r5:1]>>[NH:1]",null,-0.2120831185],[-0.0506150999,189.6235010699,17,"completed",-5.04186,17.0,4,"C1=CCC(c2cc(NC3=CCC=C3)cc(NC3=CCC=C3)c2)=C1","C1=CCC(c2cc(Nc3ccoc3)cc(Nc3ccoc3)c2)=C1",{},"[#6H2r5:1]>>[O:1]",null,-0.1939417422],[-0.0506650737,169.0786664371,17,"completed",-5.263212,17.0,5,"C(#Cc1ccc(C#Cc2ccco2)c2c1=CCC=2)c1ccco1","C(#Cc1ccc(C#Cc2ccco2)c2c1SCS2)c1ccco1",{},"[CH,ch:0]1=[C,c:1][C,c:2]=[CH,ch:3][*:4]1>>[S:0]1[*:1]=,:[*:2][S:3][*:4]1",null,-0.2040595314],[-0.0507674753,165.5916807363,17,"completed",-5.05244,17.0,6,"c1ccc(N(c2ccccc2)c2ccns2)cc1","C1=CC(N(C2=CCC=C2)c2ccns2)=CC1",{},"[c:0]1[ch:1][ch][c:3][c!r5:4][c!r5:5]1>>[c:0]1[CH2:1][c:3][c:4][c:5]1",null,-0.1689051864],[-0.0507955981,134.3057879653,17,"completed",-4.996136,17.0,4,"C1=CC(Nc2cc(NC3=CCC=C3)cc(-c3ccccn3)c2)=CC1","C1=CC(Nc2cc(NC3=CCC=C3)cc(-c3ccncn3)c2)=CC1",{},"[ch&r6:0]>>[nr6:0]",null,-0.1527220764],[-0.0508105589,151.9645506286,17,"completed",-5.474812,17.0,7,"C1=CC(c2cc(C=CC3=CCC=N3)cc(C=CC3=CCC=N3)c2)=CC1","C1=CC(c2cc(C=Cc3cscn3)cc(C=Cc3cscn3)c2)=CC1",{},"[#6H2r5:1]>>[S:1]",null,-0.3032002671],[-0.050819846,135.3550600377,17,"completed",-5.325496,17.0,16,"C1=CCC(c2cc(Nc3ccn[nH]3)cc(C3=CC=CC3)c2)=C1","C1=CCC(c2cc(Nc3ncn[nH]3)cc(C3=CC=CC3)c2)=C1",{},"[chr5,CH1r5:1]>>[n:1]",null,-0.2079344388],[-0.0509131222,97.6850387709,17,"completed",-5.161552,17.0,7,"c1ccc2cc3cc4n[nH]cc4cc3cc2c1","c1cnc2cc3cc4n[nH]cc4cc3cc2n1",{},"[ch&r6:0]>>[nr6:0]",null,-0.1067651847],[-0.0509886906,143.0823438789,17,"completed",-5.024104,17.0,4,"C1=CC(Nc2cc(NC3=CCC=C3)cc(C3=CCN=C3)c2)=CC1","C1=CC(Nc2cc(NC3=CCC=C3)cc(-c3cnoc3)c2)=CC1",{},"[#6H2r5:1]>>[O:1]",null,-0.1526271814],[-0.0510500084,138.7405569328,17,"completed",-5.217764,17.0,3,"C1=c2ccc(-c3ccc4c(c3)=CCC=4)cc2=CC1","c1cc2cscc2cc1-c1ccc2cscc2c1",{},"[#6H2r5:1]>>[S:1]",null,-0.1613828937],[-0.0511849039,131.8042330767,17,"completed",-5.237176,17.0,4,"C1=CC(Nc2cc(-c3ccco3)cc(-c3ccco3)c2)=CC1","C1=NCC=C1Nc1cc(-c2ccco2)cc(-c2ccco2)c1",{},"[chr5,CH1r5:1]>>[n:1]",null,-0.1630730229],[-0.0512248733,184.7435673313,17,"completed",-4.931644,17.0,6,"C1=NCC=C1N(c1ccccc1)c1ccccc1","c1ccc(N(c2ccccc2)c2cn[nH]c2)cc1",{},"[#6H2r5:1]>>[NH:1]",null,-0.2191315121],[-0.051451058,183.5722246752,17,"completed",-4.999356,17.0,3,"C1=CC(Nc2cc3ccccc3cc2NC2=CCC=C2)=CC1","C1=NC(Nc2cc3ccccc3cc2NC2=CCC=N2)=CC1",{},"[chr5,CH1r5:1]>>[n:1]",null,-0.1966267451],[-0.0514724069,129.855948109,17,"completed",-5.387596,17.0,4,"C1=CC(c2cc(Nc3ccco3)cc(C3=CCC=C3)c2)=CC1","C1=CC(c2cc(Nc3ccno3)cc(C3=CCC=C3)c2)=CC1",{},"[chr5,CH1r5:1]>>[n:1]",null,-0.2395645681],[-0.0515499363,177.8745900123,17,"completed",-5.341964,17.0,17,"C1=CC(C2=CC(C=CC3=CCC(C4=NCC=C4)=C3)=CC2)=NC1","C(=CC1=CCC(c2ccsn2)=C1)C1=CCC(c2ccsn2)=C1",{},"[#6H2r5:1]>>[S:1]",null,-0.2456159454],[-0.0515697759,169.8296819956,17,"completed",-5.414092,17.0,5,"C(#Cc1ccc(C#CC2=CC=CC2)c2c1SCS2)C1=CC=CC1","C(#Cc1ccc(C#CC2=NC=CC2)c2c1SCS2)C1=NC=CC1",{},"[chr5,CH1r5:1]>>[n:1]",null,-0.2778173416],[-0.0516127062,163.7144217041,17,"completed",-5.242604,17.0,9,"C(=Cc1ccc[nH]1)c1cc(C=Cc2ccc[nH]2)cc(-c2ccc[nH]2)c1","C(=Cc1ccc[nH]1)c1cc(C=Cc2ccc[nH]2)cc(-c2cnc[nH]2)c1",{},"[chr5,CH1r5:1]>>[n:1]",null,-0.191747238],[-0.0516763573,196.9842537244,17,"completed",-5.10856,17.0,10,"C(=Cc1ccc[nH]1)C1=CCC(C2=CC(C=Cc3ccc[nH]3)=CC2)=C1","C(=Cc1ncc[nH]1)C1=CCC(C2=CC(C=Cc3ncc[nH]3)=CC2)=C1",{},"[chr5,CH1r5:1]>>[n:1]",null,-0.197075367],[-0.0517582339,145.3944789248,17,"completed",-5.003772,17.0,4,"C1=CC(Nc2cc(NC3=CCC=C3)cc(-c3ccco3)c2)=CC1","C1=CC(Nc2cc(NC3=CCC=C3)cc(-c3cnco3)c2)=CC1",{},"[chr5,CH1r5:1]>>[n:1]",null,-0.1602400394],[-0.0518121316,181.0908226725,17,"completed",-5.411884,17.0,17,"C(#Cc1cccc(-c2nccs2)c1)c1cccc(-c2nccs2)c1","C(#CC1=CCC(c2nccs2)=C1)C1=CCC(c2nccs2)=C1",{},"[c:0]1[ch:1][ch][c:3][c!r5:4][c!r5:5]1>>[c:0]1[CH2:1][c:3][c:4][c:5]1",null,-0.2836494042],[-0.0518284326,128.5434211128,17,"completed",-5.405076,17.0,16,"C1=CCC(c2cc(Nc3cncs3)cc(C3=CC=CC3)c2)=C1","C1=CCC(c2cc(Nc3nncs3)cc(C3=CC=CC3)c2)=C1",{},"[chr5,CH1r5:1]>>[n:1]",null,-0.2492556526],[-0.0518732064,152.9431302146,17,"completed",-5.129628,17.0,4,"C1=CCC(Nc2cc(C3=CN=CC3)cc(C3=CN=CC3)c2)=C1","C1=NC=C(c2cc(Nc3cccs3)cc(C3=CN=CC3)c2)C1",{},"[#6H2r5:1]>>[S:1]",null,-0.1543429042],[-0.0518790095,146.2129958877,17,"completed",-5.301024,17.0,3,"C(#CC1=c2ccccc2=CC1)C1=c2ccccc2=CC1","C(#CC1=c2ccccc2=NC1)C1=c2ccccc2=NC1",{},"[chr5,CH1r5:1]>>[n:1]",null,-0.2029272233],[-0.0519112585,259.5003075035,17,"completed",-5.379224,17.0,3,"C(#Cc1ccc2ccccc2c1)c1ccc2ccccc2c1","C(#CC1=Cc2ccccc2C1)C1=Cc2ccccc2C1",{},"[c:0]1[ch:1][ch][c:3][c!r5:4][c!r5:5]1>>[c:0]1[CH2:1][c:3][c:4][c:5]1",null,-0.3248750071],[-0.0519610074,153.0919459962,17,"completed",-5.080684,17.0,4,"C1=CC(Nc2cc(NC3=CCC=C3)cc(C3=CC=NC3)c2)=CC1","C1=CC(Nc2cc(NC3=CCC=C3)cc(C3=NC=NC3)c2)=CC1",{},"[chr5,CH1r5:1]>>[n:1]",null,-0.1536878875],[-0.0519706559,169.3921597923,17,"completed",-5.272964,17.0,7,"C1=CCC(c2cc(C=Cc3ccc[nH]3)cc(C=Cc3ccc[nH]3)c2)=C1","C(=Cc1ccc[nH]1)c1cc(C=Cc2ccc[nH]2)cc(C2=CC=NC2)c1",{},"[chr5,CH1r5:1]>>[n:1]",null,-0.2082133785],[-0.0058584087,127.1130055687,18,"completed",-5.236992,18.0,18,"C1=CC(=C2Sc3cc4c(cc3S2)=CCC=4)N=C1","C1=CC(=C2Sc3cc4c[nH]cc4cc3S2)N=C1",{},"[#6H2r5:1]>>[NH:1]",null,-0.1592276739],[-0.0268255825,228.035684486,18,"completed",-5.044896,18.0,18,"C(#Cc1ccc(C#Cc2ccsc2)c2c1=CCC=2)c1ccsc1","C(#Cc1ccc(C#Cc2cscn2)c2c1=CCC=2)c1cscn1",{},"[chr5,CH1r5:1]>>[n:1]",null,-0.2312750188],[-0.0284287491,83.7061154699,18,"completed",-5.10212,18.0,7,"c1cnc2cc3cc4cscc4cc3cc2c1","c1cnc2cc3cc4cscc4cc3cc2n1",{},"[ch&r6:0]>>[nr6:0]",null,-0.0837192691],[-0.0297526392,132.5124694949,18,"completed",-5.231196,18.0,7,"C1=Cc2cc3cc4nccnc4cc3cc2C1","c1cnc2cc3cc4[nH]ccc4cc3cc2n1",{},"[#6H2r5:1]>>[NH:1]",null,-0.1612253884],[-0.0313223019,207.1883365733,18,"completed",-5.20056,18.0,18,"C(#CC1=CCC(c2ccc[nH]2)=C1)C1=CCC(c2ccc[nH]2)=C1","C(#CC1=CCC(c2ccc[nH]2)=N1)C1=CCC(c2ccc[nH]2)=N1",{},"[chr5,CH1r5:1]>>[n:1]",null,-0.2188196529],[-0.0328206911,180.3481128261,18,"completed",-5.473524,18.0,18,"C1=CC(=C2Sc3cc4ccccc4cc3S2)C=N1","C1=CC(=C2Sc3cc4c(cc3S2)=CCC=4)C=N1",{},"[c:0]1[ch:1][ch][c:3][c!r5:4][c!r5:5]1>>[c:0]1[CH2:1][c:3][c:4][c:5]1",null,-0.3176323808],[-0.0349238334,135.8918659406,18,"completed",-5.242144,18.0,18,"C1=CC(=C2C=c3cc4cc[nH]c4cc3=N2)C=C1","C1=CC(=C2N=c3cc4cc[nH]c4cc3=N2)C=C1",{},"[chr5,CH1r5:1]>>[n:1]",null,-0.1684250825],[-0.0352224881,90.5067280759,18,"completed",-5.165692,18.0,7,"C1=c2cc3cc4nccnc4cc3cc2=CC1","c1cnc2cc3cc4cocc4cc3cc2n1",{},"[#6H2r5:1]>>[O:1]",null,-0.1015186331],[-0.035554108,174.963289513,18,"completed",-5.534796,18.0,18,"C1=NC(=C2C=c3cc4ccccc4cc3=C2)N=N1","C1=c2cc3ccccc3cc2=CC1=C1N=NN=N1",{},"[chr5,CH1r5:1]>>[n:1]",null,-0.3510633246],[-0.0377300018,203.2058813421,18,"completed",-5.299736,18.0,18,"C(#CC1=CC(C2=CCC=N2)=CC1)C1=CC(C2=CCC=N2)=CC1","C(#Cc1cc(C2=CCC=N2)cs1)c1cc(C2=CCC=N2)cs1",{},"[#6H2r5:1]>>[S:1]",null,-0.2466595232],[-0.0398582372,199.8579931675,18,"completed",-5.023644,18.0,18,"C(#Cc1ccc(C#CC2=CCC=N2)c2c1SCS2)C1=CCC=N1","C(#Cc1ccc(C#CC2=CCC=N2)c2c1=CCC=2)C1=CCC=N1",{},"[S,s:0]1[r5:1]-,=,:[r5:2][S,s:3][*:4]1>>[CH:0]1=[C:1][C:2]=[CH:3][*:4]1",null,-0.2068816918],[-0.0402534018,140.5652988003,18,"completed",-5.471224,18.0,18,"C1=CC(=C2Sc3cc4c(cc3S2)=CCC=4)N=C1","C1=NC(=C2Sc3cc4c(cc3S2)=CCC=4)N=C1",{},"[chr5,CH1r5:1]>>[n:1]",null,-0.2954389272],[-0.0407880337,192.3278938532,18,"completed",-5.210772,18.0,18,"C(#Cc1ccc(C#CC2=CCC=N2)c2c1=CCC=2)C1=CCC=N1","C(#Cc1ccc(C#CC2=CCN=N2)c2c1=CCC=2)C1=CCN=N1",{},"[chr5,CH1r5:1]>>[n:1]",null,-0.2073705196],[-0.0429009251,293.5055903203,18,"completed",-4.581676,18.0,18,"C1=COC(=C2C=c3cc4ccccc4cc3=C2)O1","C1=NOC(=C2C=c3cc4ccccc4cc3=C2)O1",{},"[chr5,CH1r5:1]>>[n:1]",null,-0.4666784957],[-0.0433299213,267.4708769349,18,"completed",-4.561896,18.0,18,"C1=CSC(=C2C=c3cc4ccccc4cc3=C2)S1","C1=NSC(=C2C=c3cc4ccccc4cc3=C2)S1",{},"[chr5,CH1r5:1]>>[n:1]",null,-0.4619773461],[-0.0445522436,135.4963279074,18,"completed",-5.417772,18.0,8,"c1ccc2cc3cc4[nH]ncc4cc3cc2c1","c1cnc2cc3cc4[nH]ncc4cc3cc2n1",{},"[ch&r6:0]>>[nr6:0]",null,-0.2604591838],[-0.0447783796,215.0928574676,18,"completed",-5.169004,18.0,18,"C(#Cc1ccc(C#Cc2ccsc2)c2c1=CCC=2)c1ccsc1","C(#Cc1ccc(C#Cc2ccsn2)c2c1=CCC=2)c1ccsn1",{},"[chr5,CH1r5:1]>>[n:1]",null,-0.2204497626],[-0.0451293601,164.6857653206,18,"completed",-5.311144,18.0,18,"C1=NN=CC1=C1C=c2cc3cc[nH]c3cc2=C1","C1=NN=CC1=C1C=c2cc3[nH]ccc3cc2=N1",{},"[chr5,CH1r5:1]>>[n:1]",null,-0.2212837043],[-0.0459125728,189.1454145387,18,"completed",-5.354476,18.0,3,"c1ccc2cc(Nc3ccc4ccccc4c3)ccc2c1","c1cnc2ccc(Nc3ccc4ncccc4c3)cc2c1",{},"[ch&r6:0]>>[nr6:0]",null,-0.2598219097],[-0.0459763149,118.0165841911,18,"completed",-5.419888,18.0,4,"C1=CC(c2cc(Nc3ccccn3)cc(C3=CCC=C3)c2)=CC1","C1=CC(c2cc(Nc3ncccn3)cc(C3=CCC=C3)c2)=CC1",{},"[ch&r6:0]>>[nr6:0]",null,-0.2531181485],[-0.0460768272,258.6606956718,18,"completed",-4.862644,18.0,18,"C(#Cc1ccc(C#CC2=NCC=C2)c2c1=CCC=2)C1=NCC=C1","C(#Cc1ccc(C#Cc2cc[nH]n2)c2c1=CCC=2)c1cc[nH]n1",{},"[#6H2r5:1]>>[NH:1]",null,-0.3074262711],[-0.046208903,224.6091051212,18,"completed",-4.776256,18.0,18,"C(#CC1=CCC(c2ccc[nH]2)=C1)C1=CCC(c2ccc[nH]2)=C1","C(#Cc1c[nH]c(-c2ccc[nH]2)c1)c1c[nH]c(-c2ccc[nH]2)c1",{},"[#6H2r5:1]>>[NH:1]",null,-0.3190708967],[-0.047421253,158.8813893231,18,"completed",-4.976448,18.0,7,"C1=CC(C=CC2=c3ccccc3=C(C=CC3=CCC=C3)C2)=CC1","C1=CC(C=CC2=c3ccccc3=C(C=CC3=NCC=C3)C2)=NC1",{},"[chr5,CH1r5:1]>>[n:1]",null,-0.1808955313],[-0.0474756258,124.5532443236,18,"completed",-5.442428,18.0,18,"C1=CC(=C2Sc3cc4c(cc3S2)=CCC=4)N=C1","C1=CC(=C2Sc3cc4cscc4cc3S2)N=C1",{},"[#6H2r5:1]>>[S:1]",null,-0.2701285044],[-0.0481212044,106.7817350818,18,"completed",-5.229724,18.0,6,"C1=c2cc3cc4ccccc4cc3cc2=NC1","C1=c2cc3cc4nccnc4cc3cc2=NC1",{},"[ch&r6:0]>>[nr6:0]",null,-0.1401720866],[-0.0490349946,177.198464522,18,"completed",-5.13984,18.0,6,"c1ccc(N(c2ccccc2)c2cccs2)cc1","c1ccc(N(c2ccccc2)c2cncs2)cc1",{},"[chr5,CH1r5:1]>>[n:1]",null,-0.1793795874],[-0.0491066814,191.8468244101,18,"completed",-5.097152,18.0,18,"C(#Cc1ccc(C#CC2=CCN=C2)c2c1=CCC=2)C1=CCN=C1","C(#Cc1ccc(C#CC2=CCN=C2)c2c[nH]cc12)C1=CCN=C1",{},"[#6H2r5:1]>>[NH:1]",null,-0.1918571825],[-0.0495670564,116.1700283982,18,"completed",-5.373888,18.0,3,"c1ccc2cc(Nc3ccc4ccccc4c3)ccc2c1","c1cnc2cc(Nc3ccc4cccnc4c3)ccc2c1",{},"[ch&r6:0]>>[nr6:0]",null,-0.2241710227],[-0.0499830518,199.9606905258,18,"completed",-5.195684,18.0,18,"C(#Cc1ccc(C#CC2=NCC=C2)c2c1SCS2)C1=NCC=C1","C(#Cc1ccc(C#CC2=NCC=C2)c2c1=CCC=2)C1=NCC=C1",{},"[S,s:0]1[r5:1]-,=,:[r5:2][S,s:3][*:4]1>>[CH:0]1=[C:1][C:2]=[CH:3][*:4]1",null,-0.2108801494],[-0.0501917022,145.0640382103,18,"completed",-5.01288,18.0,4,"C1=CCC(c2cc(NC3=NC=CC3)cc(C3=CC=CC3)c2)=C1","C1=CCC(c2cc(Nc3ncc[nH]3)cc(C3=CC=CC3)c2)=C1",{},"[#6H2r5:1]>>[NH:1]",null,-0.157361442],[-0.0504980549,141.8765150526,18,"completed",-5.229816,18.0,18,"C1=NN=CC1=C1C=c2cc3cc[nH]c3cc2=C1","C1=NN=CC1=C1C=c2cc3cn[nH]c3cc2=C1",{},"[chr5,CH1r5:1]>>[n:1]",null,-0.1684829977],[-0.0510363753,226.0240997203,18,"completed",-5.312708,18.0,4,"C1=CC(c2cc(NC3=COCO3)cc(C3=CCC=C3)c2)=CC1","C1=CC(c2cc(NC3=NOCO3)cc(C3=CCC=C3)c2)=CC1",{},"[chr5,CH1r5:1]>>[n:1]",null,-0.270659922],[-0.0511191093,178.1055832825,18,"completed",-4.917752,18.0,7,"C(=Cc1ccsc1)C1=c2ccccc2=C(C=Cc2ccsc2)C1","C(=Cc1ccsn1)C1=c2ccccc2=C(C=Cc2ccsn2)C1",{},"[chr5,CH1r5:1]>>[n:1]",null,-0.2190813142],[-0.0511495295,214.6162920237,18,"completed",-5.08694,18.0,18,"C(#CC1=CC(C2=CCN=C2)=CC1)C1=CC(C2=CCN=C2)=CC1","C(#CC1=CC(c2cn[nH]c2)=CC1)C1=CC(c2cn[nH]c2)=CC1",{},"[#6H2r5:1]>>[NH:1]",null,-0.2148109144],[-0.0514389378,175.7739744381,18,"completed",-4.937716,18.0,18,"C(#Cc1ccc(C#CC2=CCC=N2)c2c1=CCC=2)C1=CCC=N1","C(#Cc1ccc(C#CC2=CCC=N2)c2c[nH]cc12)C1=CCC=N1",{},"[#6H2r5:1]>>[NH:1]",null,-0.2092873084],[-0.0514974017,183.312288242,18,"completed",-5.144808,18.0,18,"C(#Cc1ccc(C#CC2=CCC=N2)c2c1=CCC=2)C1=CCC=N1","C(#Cc1ccc(C#CC2=CCC=N2)c2cscc12)C1=CCC=N1",{},"[#6H2r5:1]>>[S:1]",null,-0.1859763315],[-0.051901234,209.0778589632,18,"completed",-4.917752,18.0,18,"C(#CC1=CC(C2=CCC=N2)=CC1)C1=CC(C2=CCC=N2)=CC1","C(#CC1=CC(c2c[nH]cn2)=CC1)C1=CC(c2c[nH]cn2)=CC1",{},"[#6H2r5:1]>>[NH:1]",null,-0.244925651],[-0.052481767,125.7658820016,18,"completed",-5.419152,18.0,4,"C1=CCC(c2cc(Nc3ccccn3)cc(C3=CC=CC3)c2)=C1","C1=CCC(c2cc(Nc3ncccn3)cc(C3=CC=CC3)c2)=C1",{},"[ch&r6:0]>>[nr6:0]",null,-0.256373705],[-0.0526022931,148.75223387,18,"completed",-4.937072,18.0,7,"C1=c2cc3cc4ccoc4cc3cc2=CC1","C1=c2cc3cc4ncoc4cc3cc2=CC1",{},"[chr5,CH1r5:1]>>[n:1]",null,-0.1874420933],[-0.0526970315,174.577799948,18,"completed",-5.113712,18.0,18,"C(#Cc1ccc(C#CC2=NCC=C2)c2c1=CCC=2)C1=NCC=C1","C(#Cc1ccc(C#CC2=NCC=C2)c2c[nH]cc12)C1=NCC=C1",{},"[#6H2r5:1]>>[NH:1]",null,-0.174841464],[-0.0527846425,138.0952420427,18,"completed",-5.283912,18.0,3,"C1=CCC(Nc2cccc(NC3=CC=CC3)c2-c2ccccc2)=C1","C1=NCC(Nc2cccc(NC3=CC=NC3)c2-c2ccccc2)=C1",{},"[chr5,CH1r5:1]>>[n:1]",null,-0.1887958461],[-0.0533022762,174.3486444428,18,"completed",-5.330648,18.0,18,"C1=CC(=C2Sc3cc4ccccc4cc3S2)C=C1","C1=CC(=C2Sc3cc4c(cc3S2)=CCC=4)C=C1",{},"[c:0]1[ch:1][ch][c:3][c!r5:4][c!r5:5]1>>[c:0]1[CH2:1][c:3][c:4][c:5]1",null,-0.2376230519],[-0.0534054901,158.1068664854,18,"completed",-4.959796,18.0,9,"C(=Cc1cc(C=Cc2ccccc2)cc(C2=CSCS2)c1)c1ccccc1","C(=Cc1cc(C=Cc2cccnc2)cc(C2=CSCS2)c1)c1cccnc1",{},"[ch&r6:0]>>[nr6:0]",null,-0.1860908123],[-0.053495731,132.7547689102,18,"completed",-5.3519,18.0,3,"C(=Cc1ccccc1)C1=CC(C2=CCC(C=Cc3ccccc3)=C2)=CC1","C(=Cc1ccccn1)C1=CC(C2=CCC(C=Cc3ccccn3)=C2)=CC1",{},"[ch&r6:0]>>[nr6:0]",null,-0.2207172344],[-0.0537695584,127.4777291747,18,"completed",-5.159712,18.0,15,"C(=Cc1ccccn1)C1=c2ccccc2=C(C=Cc2ccccn2)C1","C(=Cc1cnccn1)C1=c2ccccc2=C(C=Cc2cnccn2)C1",{},"[ch&r6:0]>>[nr6:0]",null,-0.1341554236],[-0.0538840631,214.1769299243,18,"completed",-5.18308,18.0,18,"C(#Cc1ccc(C#CC2=CCN=C2)c2c1SCS2)C1=CCN=C1","C(#Cc1ccc(C#CC2=CCN=C2)c2c1=CCC=2)C1=CCN=C1",{},"[S,s:0]1[r5:1]-,=,:[r5:2][S,s:3][*:4]1>>[CH:0]1=[C:1][C:2]=[CH:3][*:4]1",null,-0.2219321465],[-0.0541432791,136.1326044166,18,"completed",-5.139288,18.0,3,"C1=CCC(Nc2cc(NC3=CC=CC3)cc(-c3ccccc3)c2)=C1","C1=CN=C(Nc2cc(NC3=NC=CC3)cc(-c3ccccc3)c2)C1",{},"[chr5,CH1r5:1]>>[n:1]",null,-0.1388827707],[-0.0543738777,191.3339319906,18,"completed",-5.058512,18.0,6,"C1=CC(C=CC2=CC(=C3SC=CS3)C=C2C=CC2=CCC=C2)=CC1","C1=CC(C=CC2=CC(=C3SC=NS3)C=C2C=CC2=CCC=C2)=CC1",{},"[chr5,CH1r5:1]>>[n:1]",null,-0.1935254197],[-0.0545224893,155.6268456961,18,"completed",-5.146004,18.0,3,"C(=Cc1ccc2c(c1)=CCC=2)c1ccc2c(c1)=CCC=2","C(=Cc1ccc2cscc2c1)c1ccc2cscc2c1",{},"[#6H2r5:1]>>[S:1]",null,-0.158923678],[-0.0545294673,190.9879272619,18,"completed",-5.283912,18.0,18,"C(#Cc1ccc(C#CC2=CCC=N2)c2c1=CCC=2)C1=CCC=N1","C(#Cc1ccc(C#CC2=NCC=N2)c2c1=CCC=2)C1=NCC=N1",{},"[chr5,CH1r5:1]>>[n:1]",null,-0.230325778],[-0.0546947827,145.2692580163,18,"completed",-5.032384,18.0,4,"C1=CC(c2cc(Nc3ccccn3)cc(C3=CCC=C3)c2)=CC1","c1ccc(Nc2cc(-c3cc[nH]c3)cc(-c3cc[nH]c3)c2)nc1",{},"[#6H2r5:1]>>[NH:1]",null,-0.1527854699],[-0.0547365579,137.1243709972,18,"completed",-5.387872,18.0,3,"C1=CC(c2cc(Nc3ccccc3)cc(C3=CCC=C3)c2)=CC1","O=c1occcc1Nc1cc(C2=CCC=C2)cc(C2=CCC=C2)c1",{},"[c:1]1[c:2][ch:3][ch:4][c:5][c:6]1>>[c:1]1[c:2][o:3][c:4](=O)[c:5][c:6]1",null,-0.2437407115],[-0.0547595,167.269967624,18,"completed",-5.050416,18.0,3,"C(=Cc1cccc2ccncc12)c1cccc2ccncc12","C(=CC1=c2cnccc2=CC1)C1=c2cnccc2=CC1",{},"[c:0]1[ch:1][ch][c:3][c!r5:4][c!r5:5]1>>[c:0]1[CH2:1][c:3][c:4][c:5]1",null,-0.1708330848],[-0.0547667304,174.5433867716,18,"completed",-5.265788,18.0,14,"C1=CC(N(C2=CCN=C2)C2=CCN=C2)=CC1","C1=NCC=C1N(C1=CCN=C1)C1=CCN=C1",{},"[chr5,CH1r5:1]>>[n:1]",null,-0.209602881],[-0.0547912774,135.5487427608,18,"completed",-5.178388,18.0,4,"C1=CC(Nc2cc(C3=CCC=C3)cc(C3=CCC=C3)c2)=CC1","C1=CC(Nc2cc(C3=CCC=C3)nc(C3=CCC=C3)c2)=CC1",{},"[ch&r6:0]>>[nr6:0]",null,-0.1462339022],[-0.0548321533,154.5814050866,18,"completed",-5.21206,18.0,7,"C1=NCc2cc3cc4c(cc3cc21)=CCC=4","C1=NCc2nc3cc4c(cc3nc21)=CCC=4",{},"[ch&r6:0]>>[nr6:0]",null,-0.1733451994],[-0.0548374644,169.512889208,18,"completed",-5.053912,18.0,3,"c1ccc(Nc2cc(-c3ccccn3)cc(-c3ccccn3)c2)cc1","C1=CC(Nc2cc(-c3ccccn3)cc(-c3ccccn3)c2)=CC1",{},"[c:0]1[ch:1][ch][c:3][c!r5:4][c!r5:5]1>>[c:0]1[CH2:1][c:3][c:4][c:5]1",null,-0.1725555865],[-0.0548405352,170.5340775996,18,"completed",-5.406272,18.0,4,"C1=CC(c2cc(Nc3cccnc3)cc(C3=CCC=C3)c2)=CC1","C1=CC(c2cc(Nc3cnccn3)cc(C3=CCC=C3)c2)=CC1",{},"[ch&r6:0]>>[nr6:0]",null,-0.2739436351],[-0.0549358382,147.9366823011,18,"completed",-5.28796,18.0,3,"C1=c2ccccc2=C(C2=c3ccccc3=CC2)C1","c1ccc2c(c1)=NCC=2C1=c2ccccc2=NC1",{},"[chr5,CH1r5:1]>>[n:1]",null,-0.1979809414],[-0.054978597,172.6995107054,18,"completed",-5.030728,18.0,3,"C(#Cc1cccc2ccccc12)c1cccc2ccccc12","C(#Cc1cccc2c1=CCC=2)c1cccc2c1=CCC=2",{},"[c:0]1[ch:1][ch][c:3][c!r5:4][c!r5:5]1>>[c:0]1[CH2:1][c:3][c:4][c:5]1",null,-0.1793779248],[-0.0550143774,155.7968790969,18,"completed",-5.03404,18.0,4,"C1=CC(Nc2cc(NC3=CCC=C3)cc(C3=CN=CC3)c2)=CC1","C1=CC(Nc2cc(NC3=CCC=C3)cc(C3=NN=CC3)c2)=CC1",{},"[chr5,CH1r5:1]>>[n:1]",null,-0.1624946803],[-0.0550745804,110.0536842369,18,"completed",-5.314548,18.0,17,"C1=Cc2cc3c(cc2C1)=CC(=C1C=NN=C1)C=3","C1=NN=CC1=C1C=c2cc3ccccc3cc2=C1",{},"[CH2:0]1[c,C:1]-,=,:[c,C:2]-,=,:[c,C:3]-,=,:[c,C:4]1>>[ch:0]1c[c:1][c:2][c:3][c:4]1",null,-0.1861905667],[-0.0551945682,146.7950299174,18,"completed",-4.906068,18.0,3,"C(#Cc1cccc(-c2cccc(C#CC3=CCC=C3)c2)c1)C1=CCC=C1","C(#Cc1cccc(-c2cccc(C#CC3=CSCS3)c2)c1)C1=CSCS1",{},"[CH,ch:0]1=[C,c:1][C,c:2]=[CH,ch:3][*:4]1>>[S:0]1[*:1]=,:[*:2][S:3][*:4]1",null,-0.1999437294],[-0.0552332312,179.4244542928,18,"completed",-4.954736,18.0,3,"C1=c2ccc3c(c2=CC1)=CCC=3","c1cc2c(c3c1SCS3)SCS2",{},"[CH,ch:0]1=[C,c:1][C,c:2]=[CH,ch:3][*:4]1>>[S:0]1[*:1]=,:[*:2][S:3][*:4]1",null,-0.2062351409],[-0.0552336235,177.9584505177,18,"completed",-5.165876,18.0,3,"c1ccc2c(c1)SCS2","C(#Cc1cc2c(cc1C#Cc1ccccc1)SCS2)c1ccccc1",{},"[ch&r6,CH1&r5:1]>>[*:1](-C#C-c1ccccc1)",null,-0.1838358978],[-0.0552747129,124.3643928907,18,"completed",-5.25668,18.0,4,"C1=CCC(c2cc(NC3=CCC=N3)cc(C3=CC=CC3)c2)=C1","C1=CCC(c2cc(NC3=CCC=N3)cc(C3=CC=CC3)n2)=C1",{},"[ch&r6:0]>>[nr6:0]",null,-0.1658171499],[-0.055301313,183.2093651132,18,"completed",-5.15088,18.0,3,"C1=C(NC2=CCc3ccccc32)c2ccccc2C1","C1=C(NC2=CCc3ccncc32)c2cnccc2C1",{},"[ch&r6:0]>>[nr6:0]",null,-0.1866391463],[-0.0553144374,188.7168340083,18,"completed",-4.94664,18.0,3,"C(=Cc1cccc2cnccc12)c1cccc2cnccc12","C(=CC1=c2ccncc2=CC1)C1=c2ccncc2=CC1",{},"[c:0]1[ch:1][ch][c:3][c!r5:4][c!r5:5]1>>[c:0]1[CH2:1][c:3][c:4][c:5]1",null,-0.2171140146],[-0.0553202307,136.6413813636,18,"completed",-5.330464,18.0,4,"C1=CCC(c2cc(NC3=CN=CC3)cc(C3=CC=CC3)c2)=C1","C1=CCC(c2cc(NC3=CN=NC3)cc(C3=CC=CC3)c2)=C1",{},"[chr5,CH1r5:1]>>[n:1]",null,-0.2114156054],[-0.0553601439,189.1766522949,18,"completed",-5.21896,18.0,6,"C(=Cc1cccc(-c2cccc(C=Cc3cc[nH]c3)c2)c1)c1cc[nH]c1","C(=Cc1cccc(-c2cccc(C=Cc3cc[nH]c3)n2)n1)c1cc[nH]c1",{},"[ch&r6:0]>>[nr6:0]",null,-0.2066930859],[-0.0554420621,151.5681426205,18,"completed",-5.217948,18.0,4,"C1=CC(Nc2cc(-c3ccco3)cc(-c3ccco3)c2)=CC1","C1=CC(Nc2cc(-c3ccco3)nc(-c3ccco3)c2)=CC1",{},"[ch&r6:0]>>[nr6:0]",null,-0.1725967842],[-0.0556092716,246.8401306097,18,"completed",-5.195776,18.0,18,"C(#Cc1ccc(C#Cc2ccsc2)c2c1=CCC=2)c1ccsc1","C(#Cc1ccc(C#Cc2cnsc2)c2c1=CCC=2)c1cnsc1",{},"[chr5,CH1r5:1]>>[n:1]",null,-0.2557827999],[-0.05564144,123.9666609186,18,"completed",-5.206632,18.0,3,"c1ccc(N(c2ccccc2)c2ccccc2)cc1","c1ccc(N(c2ccccc2)c2ccccn2)cc1",{},"[ch&r6:0]>>[nr6:0]",null,-0.1447039077],[-0.0556752841,128.3120279903,18,"completed",-4.966972,18.0,4,"C1=CC(Nc2cc(NC3=CCC=C3)cc(-c3cccnc3)c2)=CC1","C1=CC(Nc2cc(NC3=CCC=C3)cc(-c3cnccn3)c2)=CC1",{},"[ch&r6:0]>>[nr6:0]",null,-0.1585409614],[-0.0557065629,161.7707699175,18,"completed",-5.047104,18.0,3,"c1cc(Nc2cccc(-c3ccncc3)c2)cc(-c2ccncc2)c1","C1=C(NC2=CC(c3ccncc3)=CC2)CC=C1c1ccncc1",{},"[c:0]1[ch:1][ch][c:3][c!r5:4][c!r5:5]1>>[c:0]1[CH2:1][c:3][c:4][c:5]1",null,-0.1659541971],[-0.055733243,127.159145298,18,"completed",-5.28612,18.0,8,"C(=Cc1cc(C2=CSCS2)cc(C=Cc2ccccc2)n1)c1ccccc1","C(=Cc1cc(C2=NSCS2)cc(C=Cc2ccccc2)n1)c1ccccc1",{},"[chr5,CH1r5:1]>>[n:1]",null,-0.1820532035],[-0.0557783126,103.8646845072,18,"completed",-5.3611,18.0,4,"C1=CCC(c2cc(Nc3ccccn3)cc(C3=CC=CC3)c2)=C1","c1ccc(Nc2cc(-c3ccco3)cc(-c3ccco3)c2)nc1",{},"[#6H2r5:1]>>[O:1]",null,-0.2102207068],[-0.0558199723,160.356051947,18,"completed",-5.287408,18.0,9,"C1=NC(Nc2cc(-c3ccccc3)cc(-c3ccccc3)c2)=CC1","C1=NC(Nc2cc(-c3ccncc3)cc(-c3ccncc3)c2)=CC1",{},"[ch&r6:0]>>[nr6:0]",null,-0.2071804167],[-0.0559450008,187.8429672595,18,"completed",-5.25898,18.0,11,"c1cc(-c2ccc3ccc(-c4cc[nH]c4)cc3c2)c[nH]1","c1nc(-c2ccc3ccc(-c4c[nH]cn4)cc3c2)c[nH]1",{},"[chr5,CH1r5:1]>>[n:1]",null,-0.2183335846],[-0.0559555525,215.6185655571,18,"completed",-5.059984,18.0,3,"C1=CC(C=Cc2ccccc2)=C(C2=C(C=Cc3ccccc3)C=CC2)C1","C1=CC(C=Cc2ccccn2)=C(C2=C(C=Cc3ccccn3)C=CC2)C1",{},"[ch&r6:0]>>[nr6:0]",null,-0.2174304329],[-0.0559602767,166.4758360851,18,"completed",-5.176456,18.0,5,"C(#Cc1ccc(C#CC2=CC=CC2)c2c1=CCC=2)C1=CC=CC1","C(#Cc1ccc(C#CC2=CC=CC2)c2c1SCS2)C1=CC=CC1",{},"[CH,ch:0]1=[C,c:1][C,c:2]=[CH,ch:3][*:4]1>>[S:0]1[*:1]=,:[*:2][S:3][*:4]1",null,-0.1748671175],[-0.0559928794,108.8733325953,18,"completed",-5.163668,18.0,3,"c1ccc(Nc2cccc(Nc3ccccc3)c2-c2cccnc2)cc1","c1ccc(Nc2cccc(Nc3ccccc3)c2-c2cccnn2)cc1",{},"[ch&r6:0]>>[nr6:0]",null,-0.1176421418],[-0.0560265232,168.6360208848,18,"completed",-5.01104,18.0,11,"C1=CC(C=Cc2cc3c(cc2C=CC2=CCC=C2)=CCC=3)=CC1","C(=Cc1cc2c(cc1C=CC1=CCC=N1)=CCC=2)C1=CCC=N1",{},"[chr5,CH1r5:1]>>[n:1]",null,-0.1797662636],[-0.0560287932,208.6390296056,18,"completed",-5.35788,18.0,4,"C1=CCC(c2cc(NC3=COCO3)cc(C3=CC=CC3)c2)=C1","C1=CCC(c2cc(NC3=NOCO3)cc(C3=CC=CC3)c2)=C1",{},"[chr5,CH1r5:1]>>[n:1]",null,-0.2758917739],[-0.0561491048,175.4324800619,18,"completed",-5.373612,18.0,16,"C(#CC1=CC(c2ccc[nH]2)=CC1)C1=CC(c2ccc[nH]2)=CC1","C(#CC1=CC(c2ccn[nH]2)=CC1)C1=CC(c2ccn[nH]2)=CC1",{},"[chr5,CH1r5:1]>>[n:1]",null,-0.2597300196],[-0.0562046783,228.8793780153,18,"completed",-4.98068,18.0,4,"C1=CCC(C2=CC(NC3=CCC(C4=CC=CC4)=C3)=CC2)=C1","C1=CCC(c2cc(Nc3coc(C4=CC=CC4)c3)co2)=C1",{},"[#6H2r5:1]>>[O:1]",null,-0.2436432397],[-0.0562251177,77.3929180573,18,"completed",-5.3266,18.0,6,"C1=c2nc3cc4ccccc4cc3nc2=CC1","c1ccc2cc3nc4cscc4nc3cc2c1",{},"[#6H2r5:1]>>[S:1]",null,-0.1764935358],[-0.0562981249,162.4265565244,18,"completed",-5.029624,18.0,10,"C1=CCC(Nc2cc(-c3ccccn3)cc(-c3ccccn3)c2)=C1","c1ccc(-c2cc(Nc3cccs3)cc(-c3ccccn3)c2)nc1",{},"[#6H2r5:1]>>[S:1]",null,-0.1697328758],[-0.0564790173,105.426842489,18,"completed",-5.422648,18.0,16,"C1=CC(c2cc(Nc3ccns3)cc(C3=CCC=C3)c2)=CC1","C1=CC(c2cc(Nc3cnns3)cc(C3=CCC=C3)c2)=CC1",{},"[chr5,CH1r5:1]>>[n:1]",null,-0.2492482051],[-0.0565180593,182.1814065376,18,"completed",-4.98068,18.0,4,"C1=CCC(Nc2cc(C3=CCC=N3)cc(C3=CCC=N3)c2)=C1","C1=NC(c2cc(Nc3ccco3)cc(C3=CCC=N3)c2)=CC1",{},"[#6H2r5:1]>>[O:1]",null,-0.2004153773],[-0.0565526542,170.6762384883,18,"completed",-5.019504,18.0,4,"C1=CCC(Nc2cc(C3=NCC=C3)cc(C3=NCC=C3)c2)=C1","C1=CC(c2cc(Nc3cccs3)cc(C3=NCC=C3)c2)=NC1",{},"[#6H2r5:1]>>[S:1]",null,-0.1797369893],[-0.0566346338,180.338950946,18,"completed",-5.042504,18.0,3,"C1=CC(c2ccccc2Nc2ccccc2C2=CCC=C2)=CC1","C1=CC(c2ccccc2Nc2ccccc2C2=NCC=C2)=NC1",{},"[chr5,CH1r5:1]>>[n:1]",null,-0.1847754701],[-0.0566356481,168.8679833646,18,"completed",-5.128984,18.0,14,"C(=Cc1c[nH]c(-c2cc(C=Cc3ccccc3)c[nH]2)c1)c1ccccc1","C(=Cc1ccccn1)c1c[nH]c(-c2cc(C=Cc3ccccn3)c[nH]2)c1",{},"[ch&r6:0]>>[nr6:0]",null,-0.1700824248],[-0.0567153152,89.2567350278,18,"completed",-5.367908,18.0,3,"C(#CC1=CSCS1)C1=CSCS1","C(#CC1=CSC(=C2C=CC=C2)S1)C1=CSC(=C2C=CC=C2)S1",{},"[r5:1][CH2r5:2][r5:3]>>[r5:1][C:2](=C1cccc1)[r5:3]",null,-0.2076929609],[-0.0567190589,160.7926511446,18,"completed",-5.207736,18.0,3,"C1=CC(Nc2cc(NC3=CCC=C3)cc(-c3ccccc3)c2)=CC1","O=c1cc(-c2cc(NC3=CCC=C3)cc(NC3=CCC=C3)c2)cco1",{},"[c:1]1[c:2][ch:3][ch:4][c:5][c:6]1>>[c:1]1[c:2][o:3][c:4](=O)[c:5][c:6]1",null,-0.1775999129],[-0.0567994606,209.410760146,18,"completed",-5.53912,18.0,18,"C1=CC(=C2Sc3cc4c(cc3S2)=CCC=4)N=C1","C1=NC=NC1=C1Sc2cc3c(cc2S1)=CCC=3",{},"[chr5,CH1r5:1]>>[n:1]",null,-0.3719378845],[-0.0568434978,166.4617183493,18,"completed",-5.282808,18.0,5,"C1=CC(C=CC2=CC(C3=CCC(C=CC4=CCC=C4)=C3)=CC2)=CC1","C1=CC(C=Cc2cc(-c3coc(C=CC4=CCC=C4)c3)co2)=CC1",{},"[#6H2r5:1]>>[O:1]",null,-0.2099635646],[-0.0569100569,155.7119407175,18,"completed",-5.061088,18.0,3,"c1ccc(Nc2cc(-c3ccccc3)cc(-c3ccccc3)c2)cc1","C1=CC(Nc2cc(-c3ccccc3)cc(-c3ccccc3)c2)=CC1",{},"[c:0]1[ch:1][ch][c:3][c!r5:4][c!r5:5]1>>[c:0]1[CH2:1][c:3][c:4][c:5]1",null,-0.1580763705],[-0.0569826931,175.8664239161,18,"completed",-5.163668,18.0,16,"C(=Cc1cc2cscc2cc1C=Cc1ccccc1)c1ccccc1","C1=CCC(C=Cc2cc3cscc3cc2C=CC2=CC=CC2)=C1",{},"[c:0]1[ch:1][ch][c:3][c!r5:4][c!r5:5]1>>[c:0]1[CH2:1][c:3][c:4][c:5]1",null,-0.1814256598],[-0.0569934928,170.1321536875,18,"completed",-5.146096,18.0,12,"C(=Cc1cc2c(cc1C=Cc1ccccc1)SCS2)c1ccccc1","C(=Cc1cc2c(cc1C=Cc1ccccn1)SCS2)c1ccccn1",{},"[ch&r6:0]>>[nr6:0]",null,-0.1731650135],[-0.0086312075,75.6394164922,19,"completed",-5.316388,19.0,3,"C1=CC(=C2C=CC(C=CC3=CC(=C4C=CC=C4)C=C3)=C2)C=C1","C1=CC(=C2SC=C(C=CC3=CSC(=C4C=CC=C4)S3)S2)C=C1",{},"[CH,ch:0]1=[C,c:1][C,c:2]=[CH,ch:3][*:4]1>>[S:0]1[*:1]=,:[*:2][S:3][*:4]1",null,-0.1693073151],[-0.0186595627,104.3801156368,19,"completed",-5.4048,19.0,3,"C1=CC(=C2C=CC(C3=CC(=C4C=CC=C4)C=C3)=C2)C=C1","C1=CC(=C2SC=C(C3=CSC(=C4C=CC=C4)S3)S2)C=C1",{},"[CH,ch:0]1=[C,c:1][C,c:2]=[CH,ch:3][*:4]1>>[S:0]1[*:1]=,:[*:2][S:3][*:4]1",null,-0.2375241001],[-0.0194687756,158.1218336009,19,"completed",-5.233312,19.0,19,"C(=Cc1cccnc1)C1=c2ccccc2=C(C=Cc2cccnc2)C1","C(=Cc1cncnc1)C1=c2ccccc2=C(C=Cc2cncnc2)C1",{},"[ch&r6:0]>>[nr6:0]",null,-0.1836051144],[-0.0274113106,101.2163707065,19,"completed",-5.170844,19.0,19,"C1=CC(=C2Sc3cc4c(cc3S2)=CCC=4)C=C1","C1=CC(=C2Sc3cc4c(cc3S2)SCS4)C=C1",{},"[CH,ch:0]1=[C,c:1][C,c:2]=[CH,ch:3][*:4]1>>[S:0]1[*:1]=,:[*:2][S:3][*:4]1",null,-0.1127120275],[-0.0322090355,176.5351157598,19,"completed",-5.110768,19.0,19,"C(#Cc1ccc(C#CC2=CCN=N2)c2ccccc12)C1=CCN=N1","C(#CC1=c2ccccc2=C(C#CC2=CCN=N2)C1)C1=CCN=N1",{},"[c:0]1[ch:1][ch][c:3][c!r5:4][c!r5:5]1>>[c:0]1[CH2:1][c:3][c:4][c:5]1",null,-0.1766959607],[-0.0380403337,154.1897883593,19,"completed",-5.30176,19.0,19,"C1=CCC(C=Cc2cc3c(cc2C=CC2=CC=CC2)=CCC=3)=C1","C(=Cc1cc2c(cc1C=CC1=CC=NC1)=CCC=2)C1=CC=NC1",{},"[chr5,CH1r5:1]>>[n:1]",null,-0.2090955969],[-0.0405508981,180.8176808953,19,"completed",-4.905332,19.0,19,"C(#Cc1ccc(C#CC2=CCC=N2)c2ccccc12)C1=CCC=N1","C(#CC1=c2ccccc2=C(C#CC2=CCC=N2)C1)C1=CCC=N1",{},"[c:0]1[ch:1][ch][c:3][c!r5:4][c!r5:5]1>>[c:0]1[CH2:1][c:3][c:4][c:5]1",null,-0.2264153098],[-0.0405756763,196.8633680603,19,"completed",-5.214636,19.0,19,"C1=CC(=C2Sc3cc4c[nH]cc4cc3S2)C=C1","C1=CC(=C2Sc3cc4c[nH]cc4nc3S2)C=C1",{},"[ch&r6:0]>>[nr6:0]",null,-0.2125899288],[-0.0409830361,209.7452636978,19,"completed",-4.983256,19.0,19,"C(=Cc1ccccn1)C1=CC(C2=CCC(C=Cc3ccccn3)=C2)=CC1","C(=Cc1cc(-c2c[nH]c(C=Cc3ccccn3)c2)c[nH]1)c1ccccn1",{},"[#6H2r5:1]>>[NH:1]",null,-0.2251030093],[-0.0419098074,176.5712777285,19,"completed",-5.117576,19.0,19,"C(#Cc1ccc(C#CC2=NCC=C2)c2ccccc12)C1=NCC=C1","C(#CC1=c2ccccc2=C(C#CC2=NCC=C2)C1)C1=NCC=C1",{},"[c:0]1[ch:1][ch][c:3][c!r5:4][c!r5:5]1>>[c:0]1[CH2:1][c:3][c:4][c:5]1",null,-0.1769993922],[-0.0457241172,215.3190789076,19,"completed",-5.39514,19.0,19,"C1=CC(=C2Sc3cc4cscc4cc3S2)C=C1","C1=CC(=C2Sc3cc4cscc4nc3S2)C=C1",{},"[ch&r6:0]>>[nr6:0]",null,-0.2984041544],[-0.0474583269,188.3629021134,19,"completed",-5.045356,19.0,19,"C(#Cc1ccc(C#CC2=CCN=C2)c2ccccc12)C1=CCN=C1","C(#CC1=c2ccccc2=C(C#CC2=CCN=C2)C1)C1=CCN=C1",{},"[c:0]1[ch:1][ch][c:3][c!r5:4][c!r5:5]1>>[c:0]1[CH2:1][c:3][c:4][c:5]1",null,-0.1922074572],[-0.0488567457,110.1813798973,19,"completed",-4.941764,19.0,6,"C1=c2cc3cc4cccnc4cc3cc2=CC1","C1=c2cc3cc4nccnc4cc3cc2=CC1",{},"[ch&r6:0]>>[nr6:0]",null,-0.1562333703],[-0.0501744504,248.2234267182,19,"completed",-4.38084,19.0,3,"C(#Cc1ccccc1)C1=CC(=C2C=CC(C#Cc3ccccc3)=C2)C=C1","C(#Cc1ccccc1)C1=CSC(=C2SC=C(C#Cc3ccccc3)S2)S1",{},"[CH,ch:0]1=[C,c:1][C,c:2]=[CH,ch:3][*:4]1>>[S:0]1[*:1]=,:[*:2][S:3][*:4]1",null,-0.5612829156],[-0.0503312502,202.2753002438,19,"completed",-5.209116,19.0,19,"C1=CC(=C2Sc3cc4c[nH]cc4cc3S2)C=C1","C1=CC(=C2Sc3cc4c[nH]nc4cc3S2)C=C1",{},"[chr5,CH1r5:1]>>[n:1]",null,-0.2162160605],[-0.0506613095,177.1489346903,19,"completed",-5.190348,19.0,19,"C1=CCC(C=Cc2cc3cscc3cc2C=CC2=CC=CC2)=C1","C(=Cc1cc2cscc2cc1C=Cc1ccco1)c1ccco1",{},"[#6H2r5:1]>>[O:1]",null,-0.1880997023],[-0.0507772993,160.7295588868,19,"completed",-5.067344,19.0,19,"C(#Cc1cc2c(cc1C#CC1=CCC=C1)SCS2)C1=CCC=C1","C(#Cc1cc2c(cc1C#CC1=CCC=N1)SCS2)C1=CCC=N1",{},"[chr5,CH1r5:1]>>[n:1]",null,-0.162346956],[-0.0515478949,223.1255680182,19,"completed",-4.259492,19.0,14,"C1=CC(C=CC2=CC(=C3C=CC(C=CC4=CCC=C4)=C3)C=C2)=CC1","C1=CC(C=CC2=CSC(=C3SC=C(C=CC4=CCC=C4)S3)S2)=CC1",{},"[CH,ch:0]1=[C,c:1][C,c:2]=[CH,ch:3][*:4]1>>[S:0]1[*:1]=,:[*:2][S:3][*:4]1",null,-0.6292434594],[-0.0522347115,155.3462843599,19,"completed",-5.23644,19.0,19,"C(#Cc1cc2c(cc1C#CC1=CCC=C1)SCS2)C1=CCC=C1","C(#Cc1cc2c(cc1C#CC1=NCC=C1)SCS2)C1=NCC=C1",{},"[chr5,CH1r5:1]>>[n:1]",null,-0.182357468],[-0.0528918237,190.7699137631,19,"completed",-5.179032,19.0,15,"C1=CC(=C2SC(C=CC3=CCC=C3)=C(C=CC3=CCC=C3)S2)N=C1","C1=CC(C=CC2=C(C=CC3=CCC=C3)SC(=C3N=CC=N3)S2)=CC1",{},"[chr5,CH1r5:1]>>[n:1]",null,-0.198629625],[-0.0533883643,198.5016215876,19,"completed",-5.232392,19.0,19,"C1=CC(=C2Sc3cc4c(cc3S2)=CCC=4)C=N1","C1=CC(=C2Sc3cc4c[nH]cc4cc3S2)C=N1",{},"[#6H2r5:1]>>[NH:1]",null,-0.2190694826],[-0.0536331554,162.6658624915,19,"completed",-5.225952,19.0,19,"C(#Cc1cc2c(cc1C#CC1=CCC=C1)SCS2)C1=CCC=C1","C(#Cc1cc2c(cc1C#CC1=CCN=C1)SCS2)C1=CCN=C1",{},"[chr5,CH1r5:1]>>[n:1]",null,-0.1850229632],[-0.0538235462,179.7717632169,19,"completed",-5.18998,19.0,19,"C1=CCC(C=Cc2cc3cscc3cc2C=CC2=CC=CC2)=C1","C(=Cc1cc2cscc2cc1C=Cc1cccs1)c1cccs1",{},"[#6H2r5:1]>>[S:1]",null,-0.190486543],[-0.0540472462,169.0702219552,19,"completed",-5.106168,19.0,19,"C1=CC(=C2Sc3cc4c(cc3S2)=CCC=4)C=C1","C1=CC(=C2Sc3cc4c[nH]cc4cc3S2)C=C1",{},"[#6H2r5:1]>>[NH:1]",null,-0.1691253429],[-0.0545230553,130.5879973188,19,"completed",-5.206448,19.0,3,"c1ccc(N(c2ccccc2)c2ccccc2)cc1","c1ccc(N(c2ccccc2)c2cccnc2)cc1",{},"[ch&r6:0]>>[nr6:0]",null,-0.1503512608],[-0.0547272166,190.3750442415,19,"completed",-5.171856,19.0,19,"C1=CCC(C=Cc2cc3c(cc2C=CC2=CC=CC2)=CCC=3)=C1","C(=Cc1cc2c(cc1C=CC1=CN=CC1)=CCC=2)C1=CN=CC1",{},"[chr5,CH1r5:1]>>[n:1]",null,-0.1969077626],[-0.0552923875,139.0842347142,19,"completed",-5.264408,19.0,3,"C1=CCC(c2cc(Nc3ccccc3)cc(Nc3ccccc3)c2)=C1","C1=CCC(c2cc(Nc3cccnc3)cc(Nc3cccnc3)c2)=C1",{},"[ch&r6:0]>>[nr6:0]",null,-0.1805245681],[-0.0559401793,146.1859676659,19,"completed",-5.131376,19.0,6,"c1ccc(N(c2ccccc2)c2ccoc2)cc1","c1ccc(N(c2ccccc2)c2cocn2)cc1",{},"[chr5,CH1r5:1]>>[n:1]",null,-0.1478266529],[-0.0566367784,144.9563789193,19,"completed",-5.353004,19.0,3,"c1ccc2c(Nc3cccc4ccccc34)cccc2c1","c1cc(Nc2cccc3cnccc23)c2ccncc2c1",{},"[ch&r6:0]>>[nr6:0]",null,-0.2288618657],[-0.056992123,150.2385693861,19,"completed",-4.972124,19.0,3,"c1cncc(-c2cccc(Nc3cccc(-c4cccnc4)c3)c2)c1","C1=C(NC2=CC(c3cccnc3)=CC2)CC=C1c1cccnc1",{},"[c:0]1[ch:1][ch][c:3][c!r5:4][c!r5:5]1>>[c:0]1[CH2:1][c:3][c:4][c:5]1",null,-0.1748835061],[-0.057041299,196.3947650974,19,"completed",-5.069828,19.0,19,"C(#Cc1ccc(C#Cc2ccsn2)c2ccccc12)c1ccsn1","C(#Cc1ccsn1)C1=c2ccccc2=C(C#Cc2ccsn2)C1",{},"[c:0]1[ch:1][ch][c:3][c!r5:4][c!r5:5]1>>[c:0]1[CH2:1][c:3][c:4][c:5]1",null,-0.1975271502],[-0.0574469138,135.8679348984,19,"completed",-5.433044,19.0,3,"C(#Cc1cc(C2=CC=CC2)cc(C2=CC=CC2)c1)c1ccccc1","C(#Cc1cc(C2=CC=CC2)cc(C2=CC=CC2)c1)C1=CC=CC1",{},"[c:0]1[ch:1][ch][c:3][c!r5:4][c!r5:5]1>>[c:0]1[CH2:1][c:3][c:4][c:5]1",null,-0.2698334035],[-0.0574500279,213.2368945725,19,"completed",-4.914992,19.0,19,"C(#Cc1ccc(C#Cc2cscn2)c2ccccc12)c1cscn1","C(#Cc1cscn1)C1=c2ccccc2=C(C#Cc2cscn2)C1",{},"[c:0]1[ch:1][ch][c:3][c!r5:4][c!r5:5]1>>[c:0]1[CH2:1][c:3][c:4][c:5]1",null,-0.2494828123],[-0.0574899598,182.6787953505,19,"completed",-5.08556,19.0,3,"C1=C(Nc2ccccc2)C=C(C2=CC(Nc3ccccc3)=CC2)C1","C1=C(Nc2cccnc2)C=C(C2=CC(Nc3cccnc3)=CC2)C1",{},"[ch&r6:0]>>[nr6:0]",null,-0.18295823],[-0.0575347135,185.7116344387,19,"completed",-5.024288,19.0,9,"C(=Cc1cc(C=Cc2ccccc2)cc(C2=CSCS2)c1)c1ccccc1","C(=Cc1cc(C=Cc2ccncc2)cc(C2=CSCS2)c1)c1ccncc1",{},"[ch&r6:0]>>[nr6:0]",null,-0.1931259733],[-0.0576102366,145.3871063179,19,"completed",-5.249872,19.0,4,"C1=CCC(c2cc(NC3=CCC=C3)cc(C3=CC=CC3)c2)=C1","C1=CC(Nc2cc(C3=CC=NC3)cc(C3=CC=NC3)c2)=CC1",{},"[chr5,CH1r5:1]>>[n:1]",null,-0.1792863707],[-0.0578214714,169.5524255364,19,"completed",-5.316296,19.0,16,"C(=Cc1cc2c(cc1C=Cc1ccccn1)=CCC=2)c1ccccn1","C(=Cc1cc2c(cc1C=Cc1cnccn1)=CCC=2)c1cnccn1",{},"[ch&r6:0]>>[nr6:0]",null,-0.2273151232],[-0.057832435,153.2753933864,19,"completed",-5.221904,19.0,18,"C1=CC(=C2C=c3cc4[nH]ccc4nc3=C2)C=C1","C1=CC(=C2Sc3cc4[nH]ccc4nc3S2)C=C1",{},"[CH,ch:0]1=[C,c:1][C,c:2]=[CH,ch:3][*:4]1>>[S:0]1[*:1]=,:[*:2][S:3][*:4]1",null,-0.1754281419],[-0.0578326092,151.9849475926,19,"completed",-5.253184,19.0,3,"c1ccc(-c2cc(Nc3cccnc3)cc(Nc3cccnc3)c2)cc1","C1=CC(c2cc(Nc3cccnc3)cc(Nc3cccnc3)c2)=CC1",{},"[c:0]1[ch:1][ch][c:3][c!r5:4][c!r5:5]1>>[c:0]1[CH2:1][c:3][c:4][c:5]1",null,-0.1860038705],[-0.0583160745,167.5509473577,19,"completed",-5.123188,19.0,3,"C(#CC1=c2ccccc2=CC1)C1=c2ccccc2=CC1","C(#CC1=c2cnccc2=CC1)C1=c2cnccc2=CC1",{},"[ch&r6:0]>>[nr6:0]",null,-0.1683353344],[-0.0583863047,170.7811942984,19,"completed",-5.034408,19.0,7,"C(=CC1=c2ncccc2=CC1)C1=c2ncccc2=CC1","C(=CC1=c2nccnc2=CC1)C1=c2nccnc2=CC1",{},"[ch&r6:0]>>[nr6:0]",null,-0.1768455497],[-0.0584442241,211.1556430688,19,"completed",-5.46414,19.0,3,"C1=CC(=C2C=CC=C2NC2=CC=CC2=C2C=CC=C2)C=C1","C1=CC(=C2C=CN=C2NC2=NC=CC2=C2C=CC=C2)C=C1",{},"[chr5,CH1r5:1]>>[n:1]",null,-0.3309980302],[-0.0584817009,156.5502390022,19,"completed",-5.203872,19.0,19,"C(#Cc1ccc(C#CC2=NCC=N2)c2ccccc12)C1=NCC=N1","C(#CC1=c2ccccc2=C(C#CC2=NCC=N2)C1)C1=NCC=N1",{},"[c:0]1[ch:1][ch][c:3][c!r5:4][c!r5:5]1>>[c:0]1[CH2:1][c:3][c:4][c:5]1",null,-0.1726116439],[-0.0585933617,169.9355859439,19,"completed",-5.202584,19.0,7,"O=c1ccoc2cc3cc4c[nH]cc4cc3cc12","O=c1cnoc2cc3cc4c[nH]cc4cc3cc12",{},"[ch&r6:0]>>[nr6:0]",null,-0.184484707],[-0.0586586226,105.8943671446,19,"completed",-5.233864,19.0,3,"c1ccc(Nc2cc(Nc3ccccc3)cc(-c3cccnc3)c2)cc1","c1ccc(Nc2cc(-c3cccnc3)cc(Nc3ccccc3)n2)cc1",{},"[ch&r6:0]>>[nr6:0]",null,-0.1414008718],[-0.0586727079,138.2383866224,19,"completed",-4.967064,19.0,4,"C1=CC(Nc2cc(NC3=CCC=C3)cc(C3=CCN=C3)c2)=CC1","C1=CC(Nc2cc(NC3=CCC=C3)cc(-c3cnsc3)c2)=CC1",{},"[#6H2r5:1]>>[S:1]",null,-0.1666406967],[-0.0587137926,191.9993019924,19,"completed",-5.297068,19.0,15,"C1=CC(=C2SC(C=Cc3ccccc3)=C(C=Cc3ccccc3)S2)N=C1","C(=Cc1ccccc1)C1=C(C=Cc2ccccc2)SC(=C2N=CC=N2)S1",{},"[chr5,CH1r5:1]>>[n:1]",null,-0.2364175804],[-0.0588989983,189.1580292972,19,"completed",-5.424212,19.0,5,"C(#Cc1ccc(C#CC2=CN=CC2)c2c1=CCC=2)C1=CN=CC1","C(#Cc1ccc(C#CC2=CN=NC2)c2c1=CCC=2)C1=CN=NC1",{},"[chr5,CH1r5:1]>>[n:1]",null,-0.2954426109],[-0.0589002104,137.4497935541,19,"completed",-5.043332,19.0,12,"C(#Cc1cc2c(cc1C#CC1=CC=CC1)=CCC=2)C1=CC=CC1","C(#Cc1cc2c[nH]cc2cc1C#CC1=CC=CC1)C1=CC=CC1",{},"[#6H2r5:1]>>[NH:1]",null,-0.1430593032],[-0.0589769436,211.4881666531,19,"completed",-5.091816,19.0,6,"C1=CC(N(C2=CCC=C2)c2ccsc2)=CC1","C1=NCC=C1N(C1=CCN=C1)c1ccsc1",{},"[chr5,CH1r5:1]>>[n:1]",null,-0.2115657434],[-0.0589992564,149.5837500167,19,"completed",-4.979392,19.0,4,"C1=CC(Nc2cc(NC3=CCC=C3)cc(-c3cccnc3)c2)=CC1","C1=CC(Nc2cc(NC3=CCC=C3)cc(-c3cccnn3)c2)=CC1",{},"[ch&r6:0]>>[nr6:0]",null,-0.1717643159],[-0.0590146727,191.9331900109,19,"completed",-5.05428,19.0,5,"C1=CC(C=CC2=CCC(C3=NC(C=CC4=CCC=C4)=CC3)=N2)=CC1","C1=CC(C=Cc2c[nH]c(-c3nc(C=CC4=CCC=C4)c[nH]3)n2)=CC1",{},"[#6H2r5:1]>>[NH:1]",null,-0.1945831582],[-0.0591400115,138.3799203114,19,"completed",-5.43792,19.0,16,"C(=Cc1cc(-c2csc(C=Cc3ccccc3)c2)cs1)c1ccccc1","C(=Cc1cc(-c2csc(C=Cc3ccccn3)c2)cs1)c1ccccn1",{},"[ch&r6:0]>>[nr6:0]",null,-0.2740475621],[-0.0592235159,129.9492588041,19,"completed",-4.954644,19.0,4,"C1=CC(Nc2cc(NC3=CCC=C3)cc(-c3cccnc3)c2)=CC1","C1=CC(Nc2cc(-c3cccnc3)cc(NC3=CCC=C3)n2)=CC1",{},"[ch&r6:0]>>[nr6:0]",null,-0.1650445684],[-0.0592915664,180.5585228208,19,"completed",-5.25898,19.0,7,"O=c1[nH]ncc2cc3cc4c(cc3cc12)=CCC=4","O=c1[nH]nnc2cc3cc4c(cc3cc12)=CCC=4",{},"[ch&r6:0]>>[nr6:0]",null,-0.2120989249],[-0.0593576457,134.3151009228,19,"completed",-5.178112,19.0,4,"C1=CCC(Nc2cc(-c3ccc[nH]3)cc(-c3ccc[nH]3)c2)=C1","C1=CN=C(Nc2cc(-c3ccc[nH]3)cc(-c3ccc[nH]3)c2)C1",{},"[chr5,CH1r5:1]>>[n:1]",null,-0.1450181842],[-0.059504474,161.5288935959,19,"completed",-5.123372,19.0,4,"C1=CCC(c2c(NC3=CCC=C3)cccc2NC2=CCC=C2)=C1","C1=CCC(c2c(NC3=NCC=C3)cccc2NC2=NCC=C2)=C1",{},"[chr5,CH1r5:1]>>[n:1]",null,-0.1623553084],[-0.0596144193,148.4494850352,19,"completed",-5.197432,19.0,3,"C1=Cc2c(cccc2Nc2cccc3c2C=CC3)C1","C1=Cc2c(ccnc2Nc2nccc3c2C=CC3)C1",{},"[ch&r6:0]>>[nr6:0]",null,-0.1633671233],[-0.0596224373,175.1764412607,19,"completed",-5.198812,19.0,19,"C1=CCC(C=Cc2cc3c(cc2C=CC2=CC=CC2)=CCC=3)=C1","C1=CN=C(C=Cc2cc3c(cc2C=CC2=NC=CC2)=CCC=3)C1",{},"[chr5,CH1r5:1]>>[n:1]",null,-0.1883376041],[-0.059689451,167.0344565048,19,"completed",-5.169004,19.0,3,"C(#CC1=CCC(c2ccccc2)=C1)C1=CCC(c2ccccc2)=C1","C(#CC1=CCC(C2=CC=CC2)=C1)C1=CCC(C2=CC=CC2)=C1",{},"[c:0]1[ch:1][ch][c:3][c!r5:4][c!r5:5]1>>[c:0]1[CH2:1][c:3][c:4][c:5]1",null,-0.1738783199],[-0.0597521311,186.6043687778,19,"completed",-5.281244,19.0,19,"C1=CC(=C2Sc3cc4c(cc3S2)=CCC=4)C=C1","C1=CC(=C2Sc3cc4cscc4cc3S2)C=C1",{},"[#6H2r5:1]>>[S:1]",null,-0.2256488208],[-0.0597668797,155.3955620657,19,"completed",-5.236992,19.0,3,"C(=Cc1ccc2c(c1)=CCC=2)c1ccc2c(c1)=CCC=2","C(=Cc1ccc2c(n1)=CCC=2)c1ccc2c(n1)=CCC=2",{},"[ch&r6:0]>>[nr6:0]",null,-0.1826020719],[-0.0597935022,115.844432943,19,"completed",-5.33258,19.0,6,"C1=c2cc3cc4ccncc4cc3cc2=CC1","C1=c2nc3cc4ccncc4cc3nc2=CC1",{},"[ch&r6:0]>>[nr6:0]",null,-0.1998142294],[-0.0598073469,233.8514399382,19,"completed",-4.911036,19.0,7,"C(=Cc1ccoc1)C1=c2ccccc2=C(C=Cc2ccoc2)C1","C(=Cc1cocn1)C1=c2ccccc2=C(C=Cc2cocn2)C1",{},"[chr5,CH1r5:1]>>[n:1]",null,-0.2686691621],[-0.0599351391,179.2871261166,19,"completed",-5.189428,19.0,16,"C(#CC1=CC(C2=NC=CC2)=CC1)C1=CC(C2=NC=CC2)=CC1","C(#CC1=CC(c2ncc[nH]2)=CC1)C1=CC(c2ncc[nH]2)=CC1",{},"[#6H2r5:1]>>[NH:1]",null,-0.18990151],[-0.0599416366,140.6487849828,19,"completed",-5.438748,19.0,4,"C1=CCC(Nc2cc(C3=CC=NC3)cc(C3=CC=NC3)c2)=C1","C1=NCC(Nc2cc(C3=CC=NC3)cc(C3=CC=NC3)c2)=C1",{},"[chr5,CH1r5:1]>>[n:1]",null,-0.2756985353],[-0.0600409239,146.1194303818,19,"completed",-4.792908,19.0,3,"C1=C(NC2=CC(c3ccccc3)=CC2)CC=C1c1ccccc1","C1=C(NC2=CC(c3ccccn3)=CC2)CC=C1c1ccccn1",{},"[ch&r6:0]>>[nr6:0]",null,-0.2599241836],[-0.0601271395,142.8225578136,19,"completed",-5.276276,19.0,15,"c1ccc(-c2cc(Nc3cccs3)cc(-c3ccccc3)c2)cc1","c1ccc(-c2cc(Nc3nccs3)cc(-c3ccccc3)c2)cc1",{},"[chr5,CH1r5:1]>>[n:1]",null,-0.1887436484],[-0.0601373921,150.4030816758,19,"completed",-5.22126,19.0,3,"C(#CC1=CCC(c2ccccc2)=C1)C1=CCC(c2ccccc2)=C1","C(#CC1=CCC(C2=CCC=C2)=C1)C1=CCC(C2=CCC=C2)=C1",{},"[c:0]1[ch:1][ch][c:3][c!r5:4][c!r5:5]1>>[c:0]1[CH2:1][c:3][c:4][c:5]1",null,-0.172702174],[-0.0601574633,211.4780116126,19,"completed",-5.21206,19.0,3,"C1=Cc2c(cccc2Nc2cccc3c2C=CC3)C1","C1=Cc2c(cncc2Nc2cncc3c2C=CC3)C1",{},"[ch&r6:0]>>[nr6:0]",null,-0.2255573026],[-0.0601982415,100.5072897603,19,"completed",-5.287224,19.0,3,"O=c1cc(-c2cc(Nc3ccccc3)cc(Nc3ccccc3)c2)cco1","O=c1cc(-c2cc(Nc3ccccc3)cc(Nc3ccccc3)c2)cc[nH]1",{},"[o:1]>>[nH:1]",null,-0.1651593174],[-0.0602632269,171.5375358146,19,"completed",-5.429364,19.0,3,"C1=Cc2c(cccc2Nc2cccc3c2C=CC3)C1","C1=Cc2c(Nc3ccnc4c3C=CC4)ccnc2C1",{},"[ch&r6:0]>>[nr6:0]",null,-0.2873684777],[-0.0602837155,141.3114851594,19,"completed",-4.827132,19.0,3,"C1=CC(C=Cc2cccc(C=CC3=CCC=C3)c2)=CC1","C(=Cc1cccc(C=CC2=CSCS2)c1)C1=CSCS1",{},"[CH,ch:0]1=[C,c:1][C,c:2]=[CH,ch:3][*:4]1>>[S:0]1[*:1]=,:[*:2][S:3][*:4]1",null,-0.2375980621],[-0.0602876499,140.3873597767,19,"completed",-5.2392,19.0,16,"C1=CCC(c2cc(Nc3ncc[nH]3)cc(C3=CC=CC3)c2)=C1","C1=CCC(c2cc(Nc3nnc[nH]3)cc(C3=CC=CC3)c2)=C1",{},"[chr5,CH1r5:1]>>[n:1]",null,-0.1708893337],[-0.0602970527,166.0922777178,19,"completed",-5.203044,19.0,16,"C(#CC1=CC(C2=CC=CC2)=CC1)C1=CC(C2=CC=CC2)=CC1","C(#CC1=CC(c2cccs2)=CC1)C1=CC(c2cccs2)=CC1",{},"[#6H2r5:1]>>[S:1]",null,-0.181078704],[-0.0603263956,138.9926819242,19,"completed",-5.294676,19.0,7,"C1=CCC(C=Cc2cc(C=CC3=CC=CC3)cc(C3=CC=CC3)c2)=C1","C1=CCC(C=Cc2cc(C=CC3=CC=CC3)cc(-c3ccc[nH]3)c2)=C1",{},"[#6H2r5:1]>>[NH:1]",null,-0.1946518704],[-0.0603332269,180.1673882519,19,"completed",-5.305164,19.0,6,"c1ccc(N(c2ccccc2)c2ccoc2)cc1","c1ccc(N(c2ccccc2)c2ccon2)cc1",{},"[chr5,CH1r5:1]>>[n:1]",null,-0.2304029049],[-0.0604117487,217.4768999849,19,"completed",-5.181884,19.0,3,"C1=C(NC2=CC=C(c3ccccc3)C2)CC(c2ccccc2)=C1","C1=C(c2ccccc2)CC(NC2=NC=C(c3ccccc3)C2)=N1",{},"[chr5,CH1r5:1]>>[n:1]",null,-0.2249036391],[-0.0605391468,198.3589605075,19,"completed",-5.457148,19.0,19,"C1=CC(=C2Sc3cc4c(cc3S2)=CCC=4)C=C1","C1=CC(=C2Sc3cc4c(nc3S2)=CCC=4)C=C1",{},"[ch&r6:0]>>[nr6:0]",null,-0.3191364555],[-0.0606192049,150.0916637335,19,"completed",-5.229264,19.0,18,"C1=CC(=C2C=c3cc4[nH]ccc4cc3=N2)C=C1","C1=CC(=C2C=c3cc4[nH]ccc4nc3=N2)C=C1",{},"[ch&r6:0]>>[nr6:0]",null,-0.1752569729],[-0.0606227545,147.5847913712,19,"completed",-4.982612,19.0,6,"C1=NCC(N(c2ccccc2)c2ccccc2)=C1","C1=CC(N(C2=CCC=C2)C2=CC=NC2)=CC1",{},"[c:0]1[ch:1][ch][c:3][c!r5:4][c!r5:5]1>>[c:0]1[CH2:1][c:3][c:4][c:5]1",null,-0.1689184492],[-0.0606492618,104.0097971381,19,"completed",-4.809652,19.0,7,"C1=c2cc3cc4c(cc3cc2=CC1)N=NC4","C1=c2cc3cc4nn[nH]c4cc3cc2=CC1",{},"[#6H2r5:1]>>[NH:1]",null,-0.2283111886],[-0.0607255912,200.886160113,19,"completed",-4.930816,19.0,6,"C1=CC(N(C2=CCC=C2)C2=CCN=C2)=CC1","C1=CC(N(C2=CCC=C2)C2=CCN=N2)=CC1",{},"[chr5,CH1r5:1]>>[n:1]",null,-0.233196548],[-0.0607337153,163.0567403168,19,"completed",-5.012144,19.0,3,"C1=c2ccccc2=C(C2=c3ccccc3=CC2)C1","C1=c2ncccc2=C(C2=c3cccnc3=CC2)C1",{},"[ch&r6:0]>>[nr6:0]",null,-0.1742689076],[-0.0607460722,159.2159421552,19,"completed",-5.215188,19.0,4,"C1=CC(Nc2cc(-c3ccc[nH]3)cc(-c3ccc[nH]3)c2)=CC1","C1=NCC=C1Nc1cc(-c2ccc[nH]2)cc(-c2ccc[nH]2)c1",{},"[chr5,CH1r5:1]>>[n:1]",null,-0.1784689641],[-0.0607619872,298.0705862015,19,"completed",-5.012236,19.0,10,"O=c1c(C#Cc2coc3c(c2=O)=CCC=3)coc2c1=CCC=2","O=c1c(C#Cc2c[nH]c3c(c2=O)=CCC=3)c[nH]c2c1=CCC=2",{},"[o:1]>>[nH:1]",null,-0.304335849],[-0.0607660435,149.8896797565,19,"completed",-4.899536,19.0,4,"C1=CCC(C2=CCC=C2NC2=CCC=C2C2=CC=CC2)=C1","C1=NC=C(C2=CCC=C2NC2=CCC=C2C2=CN=CC2)C1",{},"[chr5,CH1r5:1]>>[n:1]",null,-0.2053240502],[-0.0607751141,206.3464279784,19,"completed",-5.094392,19.0,3,"C1=CC(c2ccccc2Nc2ccccc2C2=CCC=C2)=CC1","c1ccc(-c2ccsc2)c(Nc2ccccc2-c2ccsc2)c1",{},"[#6H2r5:1]>>[S:1]",null,-0.2063837655],[-0.0608063306,165.3692038379,19,"completed",-5.285936,19.0,7,"C1=Cc2cc3cc4cocc4cc3cc2C1","C1=Cc2nc3cc4cocc4cc3nc2C1",{},"[ch&r6:0]>>[nr6:0]",null,-0.2104455979],[-0.0608754595,182.2112470208,19,"completed",-5.089516,19.0,6,"C1=NCC=C1N(C1=CCN=C1)c1ccccc1","C1=CC(N(C2=CCN=C2)C2=CCN=C2)=CC1",{},"[c:0]1[ch:1][ch][c:3][c!r5:4][c!r5:5]1>>[c:0]1[CH2:1][c:3][c:4][c:5]1",null,-0.1823589771],[-0.0608782371,148.4986514344,19,"completed",-4.951608,19.0,3,"c1ccc2c(c1)ccc1ccc3ccccc3c12","C1=c2ccc3ccc4c(c3c2=CC1)=CCC=4",{},"[c:0]1[ch:1][ch][c:3][c!r5:4][c!r5:5]1>>[c:0]1[CH2:1][c:3][c:4][c:5]1",null,-0.1812229027],[-0.0609095422,165.6295066643,19,"completed",-5.060168,19.0,4,"C1=CC(Nc2cc(-c3cccs3)cc(-c3cccs3)c2)=CC1","c1csc(-c2cc(Nc3ccsc3)cc(-c3cccs3)c2)c1",{},"[#6H2r5:1]>>[S:1]",null,-0.1679600003],[-0.0609161087,83.4866872964,19,"completed",-4.825384,19.0,7,"c1cc2cc3cc4c[nH]cc4cc3cc2s1","c1[nH]cc2cc3cc4sncc4cc3cc12",{},"[chr5,CH1r5:1]>>[n:1]",null,-0.2095778166],[-0.060981134,107.3600366446,19,"completed",-5.364228,19.0,6,"C1=c2cc3nc4ccncc4nc3cc2=CC1","c1cc2nc3cc4cscc4cc3nc2cn1",{},"[#6H2r5:1]>>[S:1]",null,-0.2138603074],[-0.0609859971,360.6705753741,19,"completed",-5.074428,19.0,7,"O=c1occc2c1=CCC=2C=CC1=c2ccoc(=O)c2=CC1","O=c1[nH]ccc2c1=CCC=2C=CC1=c2cc[nH]c(=O)c2=CC1",{},"[o:1]>>[nH:1]",null,-0.3611145085],[-0.0610447392,161.775398835,19,"completed",-5.094208,19.0,7,"O=c1cc[nH]c2cc3cc4c(cc3cc12)=CCC=4","O=c1cn[nH]c2cc3cc4c(cc3cc12)=CCC=4",{},"[ch&r6:0]>>[nr6:0]",null,-0.1618261964],[-0.0610478678,149.397934408,19,"completed",-5.087124,19.0,3,"C1=CCC(c2c(Nc3ccccc3)cccc2Nc2ccccc2)=C1","c1ccc(Nc2cccc(Nc3ccccc3)c2-c2ccc[nH]2)cc1",{},"[#6H2r5:1]>>[NH:1]",null,-0.1496695713],[-0.0610970565,129.5585135524,19,"completed",-5.2576,19.0,7,"O=c1cn[nH]c2cc3cc4c(cc3cc12)=CCC=4","O=c1cn[nH]c2cc3cc4cscc4cc3cc12",{},"[#6H2r5:1]>>[S:1]",null,-0.1701643642],[-0.061119904,131.3534064147,19,"completed",-4.982336,19.0,3,"c1ccc(Nc2cc(-c3ccncc3)cc(Nc3ccccc3)n2)cc1","C1=CC(Nc2cc(-c3ccncc3)cc(NC3=CCC=C3)n2)=CC1",{},"[c:0]1[ch:1][ch][c:3][c!r5:4][c!r5:5]1>>[c:0]1[CH2:1][c:3][c:4][c:5]1",null,-0.1550408903],[-0.0611632136,169.3089565123,19,"completed",-5.116012,19.0,7,"C1=c2cc3cc4c(cc3cc2=CC1)OOO4","c1[nH]cc2cc3cc4c(cc3cc12)OOO4",{},"[#6H2r5:1]>>[NH:1]",null,-0.1696795538],[-0.0202822489,293.5338087455,20,"completed",-5.036984,20.0,20,"C1=CC(=C2C=c3cc4c(cc3=C2)SCS4)C=C1","C1=CC(=C2C=c3cc4c(cc3=C2)SCS4)N=C1",{},"[chr5,CH1r5:1]>>[n:1]",null,-0.2968297405],[-0.0256897546,115.7358153718,20,"completed",-5.217396,20.0,20,"C(#Cc1cc2c(cc1C#CC1=NCC=C1)=CCC=2)C1=NCC=C1","C(#Cc1cc2c[nH]cc2cc1C#CC1=NCC=C1)C1=NCC=C1",{},"[#6H2r5:1]>>[NH:1]",null,-0.1419431969],[-0.0293162621,119.9311542049,20,"completed",-5.041952,20.0,20,"C(#Cc1cc2c(cc1C#CC1=CCC=N1)=CCC=2)C1=CCC=N1","C(#Cc1cc2c[nH]cc2cc1C#CC1=CCC=N1)C1=CCC=N1",{},"[#6H2r5:1]>>[NH:1]",null,-0.1266276873],[-0.0295971141,139.9721943401,20,"completed",-5.249688,20.0,20,"C(=Cc1cc2c(cc1C=CC1=CC=NC1)=CCC=2)C1=CC=NC1","C(=Cc1cc2c[nH]cc2cc1C=CC1=CC=NC1)C1=CC=NC1",{},"[#6H2r5:1]>>[NH:1]",null,-0.1748467869],[-0.0360728424,103.3251940227,20,"completed",-5.2254,20.0,20,"C(#Cc1cc2c[nH]cc2cc1C#Cc1ccccc1)c1ccccc1","C(#Cc1cc2c[nH]cc2cc1C#Cc1ccccn1)c1ccccn1",{},"[ch&r6:0]>>[nr6:0]",null,-0.1355781108],[-0.0362474424,124.0143593378,20,"completed",-5.20654,20.0,20,"C(#Cc1cc2c(cc1C#CC1=CCN=C1)=CCC=2)C1=CCN=C1","C(#Cc1cc2c[nH]cc2cc1C#CC1=CCN=C1)C1=CCN=C1",{},"[#6H2r5:1]>>[NH:1]",null,-0.1447115732],[-0.0365176987,136.3809642706,20,"completed",-5.10626,20.0,20,"C(#Cc1cc2c(cc1C#CC1=CCC=N1)SCS2)C1=CCC=N1","C(#Cc1cc2c(cc1C#CC1=CCC=N1)=CCC=2)C1=CCC=N1",{},"[S,s:0]1[r5:1]-,=,:[r5:2][S,s:3][*:4]1>>[CH:0]1=[C:1][C:2]=[CH:3][*:4]1",null,-0.1364513442],[-0.0386624895,291.6319570648,20,"completed",-5.15134,20.0,20,"C1=CC(=C2C=c3cc4c(cc3=C2)SCS4)C=C1","C1=CC(=C2C=c3cc4c(cc3=C2)SCS4)C=N1",{},"[chr5,CH1r5:1]>>[n:1]",null,-0.2938379455],[-0.0426968064,222.8211783447,20,"completed",-4.99218,20.0,20,"C1=C(c2ccccc2)CC(NC2=NC=C(c3ccccc3)C2)=N1","C1=CC(C2=CN=C(NC3=NC=C(C4=CCC=C4)C3)C2)=CC1",{},"[c:0]1[ch:1][ch][c:3][c!r5:4][c!r5:5]1>>[c:0]1[CH2:1][c:3][c:4][c:5]1",null,-0.2352564605],[-0.0459136099,154.4890578409,20,"completed",-5.231104,20.0,6,"C1=CC(=C2Sc3ccc4c(c3S2)=CCC=4)C=C1","C1=CC(=C2Sc3ccc4c(c3S2)SCS4)C=C1",{},"[CH,ch:0]1=[C,c:1][C,c:2]=[CH,ch:3][*:4]1>>[S:0]1[*:1]=,:[*:2][S:3][*:4]1",null,-0.1796917244],[-0.0467387535,131.5127182582,20,"completed",-5.28474,20.0,20,"C(#Cc1cc2c(cc1C#CC1=CCC=N1)=CCC=2)C1=CCC=N1","C(#Cc1cc2c(cc1C#CC1=CCN=N1)=CCC=2)C1=CCN=N1",{},"[chr5,CH1r5:1]>>[n:1]",null,-0.1844416986],[-0.0475346727,118.2143680234,20,"completed",-5.267536,20.0,20,"C(#Cc1cc2c(cc1C#CC1=CCC=N1)=CCC=2)C1=CCC=N1","C(#Cc1cc2cscc2cc1C#CC1=CCC=N1)C1=CCC=N1",{},"[#6H2r5:1]>>[S:1]",null,-0.1665175947],[-0.0511351353,146.0971275525,20,"completed",-5.256312,20.0,20,"C(#Cc1cc2c(cc1C#CC1=NCC=C1)=CCC=2)C1=NCC=C1","C(#Cc1cc2c(cc1C#Cc1ccsn1)=CCC=2)c1ccsn1",{},"[#6H2r5:1]>>[S:1]",null,-0.1825287839],[-0.0514014453,179.2598420598,20,"completed",-5.174064,20.0,5,"C(#CC1=c2ncccc2=CC1)C1=c2ncccc2=CC1","C(#CC1=c2nccnc2=CC1)C1=c2nccnc2=CC1",{},"[ch&r6:0]>>[nr6:0]",null,-0.186606469],[-0.0514632585,179.3518772042,20,"completed",-5.227976,20.0,18,"C1=CC(=C2C=c3cc4cc[nH]c4cc3=N2)C=C1","C1=CC(=C2C=c3nc4cc[nH]c4cc3=N2)C=C1",{},"[ch&r6:0]>>[nr6:0]",null,-0.2004800379],[-0.0518066418,209.230482969,20,"completed",-5.00276,20.0,20,"C(#Cc1cc2c(cc1C#CC1=CCN=C1)=CCC=2)C1=CCN=C1","C(#Cc1cc2c(cc1C#Cc1cn[nH]c1)=CCC=2)c1cn[nH]c1",{},"[#6H2r5:1]>>[NH:1]",null,-0.2200241978],[-0.0537877387,148.5743272399,20,"completed",-5.136896,20.0,20,"C(#Cc1cc2c(cc1C#CC1=CCC=N1)=CCC=2)C1=CCC=N1","C(#Cc1cc2c(cc1C#Cc1cscn1)=CCC=2)c1cscn1",{},"[#6H2r5:1]>>[S:1]",null,-0.1508024369],[-0.05385881,224.5185747292,20,"completed",-5.373888,20.0,3,"c1ccc2c(c1)ccc1ccccc12","C1=c2ccc3c(c2=CC1)=CCC=3",{},"[c:0]1[ch:1][ch][c:3][c!r5:4][c!r5:5]1>>[c:0]1[CH2:1][c:3][c:4][c:5]1",null,-0.2952384838],[-0.0540305346,138.4019482081,20,"completed",-5.279772,20.0,20,"C(#Cc1cc2c(cc1C#CC1=NCC=C1)SCS2)C1=NCC=C1","C(#Cc1cc2c(cc1C#CC1=NCC=C1)=CCC=2)C1=NCC=C1",{},"[S,s:0]1[r5:1]-,=,:[r5:2][S,s:3][*:4]1>>[CH:0]1=[C:1][C:2]=[CH:3][*:4]1",null,-0.1870585618],[-0.0547640239,167.077093089,20,"completed",-5.323656,20.0,20,"C1=CC(=C2C=c3cc4c(cc3=C2)SCS4)C=C1","C1=CC(=C2C=c3cc4c(cc3=N2)SCS4)C=C1",{},"[chr5,CH1r5:1]>>[n:1]",null,-0.228966238],[-0.0548144588,157.106690183,20,"completed",-4.93606,20.0,3,"c1ccc2c(c1)ccc1c3ccccc3ccc21","C1=c2ccc3c4c(ccc3c2=CC1)=CCC=4",{},"[c:0]1[ch:1][ch][c:3][c!r5:4][c!r5:5]1>>[c:0]1[CH2:1][c:3][c:4][c:5]1",null,-0.194555675],[-0.0567250076,165.3026370787,20,"completed",-5.23138,20.0,18,"C1=CC(=C2C=c3cc4[nH]ccc4cc3=N2)C=C1","C1=CC(=C2C=c3nc4[nH]ccc4cc3=N2)C=C1",{},"[ch&r6:0]>>[nr6:0]",null,-0.1891631755],[-0.0578930795,192.5200225824,20,"completed",-5.215924,20.0,20,"C(#Cc1c[nH]c(C2=CC=CC2)c1)c1c[nH]c(C2=CC=CC2)c1","C(#Cc1c[nH]c(C2=CC=NC2)c1)c1c[nH]c(C2=CC=NC2)c1",{},"[chr5,CH1r5:1]>>[n:1]",null,-0.2089228619],[-0.0582616494,151.4697253063,20,"completed",-4.712868,20.0,20,"C1=c2ccc3ccc4c(c3c2=CC1)=CCC=4","c1cc2ccc3c(c2c2c1SCS2)SCS3",{},"[CH,ch:0]1=[C,c:1][C,c:2]=[CH,ch:3][*:4]1>>[S:0]1[*:1]=,:[*:2][S:3][*:4]1",null,-0.3104512177],[-0.0591263135,180.3166120924,20,"completed",-5.11408,20.0,20,"C(=Cc1cc2c(cc1C=CC1=CN=CC1)=CCC=2)C1=CN=CC1","C(=Cc1cc2c[nH]cc2cc1C=CC1=CN=CC1)C1=CN=CC1",{},"[#6H2r5:1]>>[NH:1]",null,-0.1805857728],[-0.0596948911,174.6438142354,20,"completed",-5.13708,20.0,20,"C1=CN=C(C=Cc2cc3c(cc2C=CC2=NC=CC2)=CCC=3)C1","C1=CN=C(C=Cc2cc3c[nH]cc3cc2C=CC2=NC=CC2)C1",{},"[#6H2r5:1]>>[NH:1]",null,-0.1765621018],[-0.0597414946,152.1843276773,20,"completed",-5.489164,20.0,20,"C(=Cc1cc2c(cc1C=CC1=CC=NC1)=CCC=2)C1=CC=NC1","C(=Cc1cc2c(cc1C=CC1=NC=NC1)=CCC=2)C1=NC=NC1",{},"[chr5,CH1r5:1]>>[n:1]",null,-0.3120414922],[-0.0602490885,206.977183889,20,"completed",-5.1265,20.0,3,"c1cc(Nc2cccc3ncccc23)c2cccnc2c1","C1=C(NC2=CCc3ncccc32)c2cccnc2C1",{},"[c:0]1[ch:1][ch][c:3][c!r5:4][c!r5:5]1>>[c:0]1[CH2:1][c:3][c:4][c:5]1",null,-0.2078067784],[-0.0604684759,173.9076441876,20,"completed",-5.302956,20.0,14,"C1=CCC(N(C2=CCN=C2)C2=CCN=C2)=C1","C1=NCC=C1N(C1=CCN=C1)C1=CC=NC1",{},"[chr5,CH1r5:1]>>[n:1]",null,-0.2245607408],[-0.0605499684,196.0056475461,20,"completed",-5.200008,20.0,6,"C1=CCC(N(C2=CCC=C2)C2=CC=CC2)=C1","C1=CC(N(C2=CC=NC2)C2=CC=NC2)=CC1",{},"[chr5,CH1r5:1]>>[n:1]",null,-0.2081321645],[-0.0606285636,140.8605099046,20,"completed",-5.150696,20.0,3,"C1=CCC(N(c2ccccc2)c2ccccc2)=C1","C1=NCC(N(c2ccccc2)c2ccccc2)=C1",{},"[chr5,CH1r5:1]>>[n:1]",null,-0.1452619173],[-0.0607776781,172.0135055826,20,"completed",-5.2208,20.0,6,"C1=CC(N(C2=CC=NC2)C2=CC=NC2)=CC1","C1=NCC(N(C2=CC=NC2)C2=CCC=N2)=C1",{},"[chr5,CH1r5:1]>>[n:1]",null,-0.1916743063],[-0.0609382581,106.5792012778,20,"completed",-5.109572,20.0,6,"C1=CC(=C2C=c3ccc4c(c3=C2)=CCC=4)C=C1","C1=CC(=C2Sc3ccc4c(c3S2)=CCC=4)C=C1",{},"[CH,ch:0]1=[C,c:1][C,c:2]=[CH,ch:3][*:4]1>>[S:0]1[*:1]=,:[*:2][S:3][*:4]1",null,-0.1067896133],[-0.0610641097,245.0642831265,20,"completed",-5.140392,20.0,18,"C1=CC(=C2C=c3cc4[nH]ccc4nc3=C2)C=C1","C1=CC(=C2C=c3nc4cc[nH]c4nc3=C2)C=C1",{},"[ch&r6:0]>>[nr6:0]",null,-0.2466899766],[-0.0611737543,153.6345136938,20,"completed",-5.26634,20.0,20,"C(#Cc1cc2c(cc1C#CC1=CCN=C1)SCS2)C1=CCN=C1","C(#Cc1cc2c(cc1C#CC1=CCN=C1)=CCC=2)C1=CCN=C1",{},"[S,s:0]1[r5:1]-,=,:[r5:2][S,s:3][*:4]1>>[CH:0]1=[C:1][C:2]=[CH:3][*:4]1",null,-0.1927728499],[-0.0614010427,178.1867040864,20,"completed",-5.297344,20.0,3,"C(=Cc1ccccc1)C1=CCC=C1C=Cc1ccccc1","C1=CC(C=CC2=CCC=C2C=CC2=CCC=C2)=CC1",{},"[c:0]1[ch:1][ch][c:3][c!r5:4][c!r5:5]1>>[c:0]1[CH2:1][c:3][c:4][c:5]1",null,-0.2254625959],[-0.0616154491,169.1186761634,20,"completed",-5.349692,20.0,20,"C(#CC1=c2ccccc2=C(C#CC2=NCC=C2)C1)C1=NCC=C1","C(#CC1=c2ccccc2=C(C#CC2=NCN=C2)C1)C1=NCN=C1",{},"[chr5,CH1r5:1]>>[n:1]",null,-0.2432091962],[-0.0617119261,149.5396668779,20,"completed",-5.530012,20.0,7,"C(=CC1=c2ccccc2=NC1)C1=c2ccccc2=NC1","C(=CC1=c2cccnc2=NC1)C1=c2cccnc2=NC1",{},"[ch&r6:0]>>[nr6:0]",null,-0.336107377],[-0.0621435477,144.9306671259,20,"completed",-5.388792,20.0,17,"C(=CC1=CCC(C2=CCN=C2)=C1)C1=CCC(C2=CCN=C2)=C1","C(=CC1=CCC(C2=CCN=N2)=C1)C1=CCC(C2=CCN=N2)=C1",{},"[chr5,CH1r5:1]>>[n:1]",null,-0.2487394213],[-0.0621489914,158.7870169716,20,"completed",-5.33902,20.0,3,"C(#Cc1ccc2c(c1)=CCC=2)c1ccc2c(c1)=CCC=2","C(#Cc1ccc2c(n1)=CCC=2)c1ccc2c(n1)=CCC=2",{},"[ch&r6:0]>>[nr6:0]",null,-0.2306670574],[-0.0621505168,156.5822862884,20,"completed",-5.371772,20.0,4,"C1=NC(c2cc(Nc3ccccc3)cc(C3=CCC=N3)c2)=CC1","C1=NC(c2cc(Nc3ccncc3)cc(C3=CCC=N3)c2)=CC1",{},"[ch&r6:0]>>[nr6:0]",null,-0.2463928209],[-0.0622091167,169.59758489,20,"completed",-5.126592,20.0,18,"C1=CC(=C2C=c3cc4[nH]ccc4cc3=N2)C=C1","C1=CC(=C2C=c3cc4[nH]ncc4cc3=N2)C=C1",{},"[chr5,CH1r5:1]>>[n:1]",null,-0.1706160505],[-0.0623046062,161.517785049,20,"completed",-5.251068,20.0,20,"C(#CC1=CCC(C2=CCC=C2)=C1)C1=CCC(C2=CCC=C2)=C1","C(#CC1=CCC(C2=CCC=N2)=C1)C1=CCC(C2=CCC=N2)=C1",{},"[chr5,CH1r5:1]>>[n:1]",null,-0.1930558204],[-0.0623189906,177.2647583609,20,"completed",-5.350244,20.0,3,"c1ccc(N(c2ccccc2)c2ccccn2)cc1","c1ccc(N(c2ccccc2)c2ncccn2)cc1",{},"[ch&r6:0]>>[nr6:0]",null,-0.2492139718],[-0.0624702358,124.4096637891,20,"completed",-5.323288,20.0,20,"C(#Cc1cc2c(cc1C#CC1=CCC=N1)=CCC=2)C1=CCC=N1","C(#Cc1cc2cocc2cc1C#CC1=CCC=N1)C1=CCC=N1",{},"[#6H2r5:1]>>[O:1]",null,-0.199769754],[-0.0625561085,137.4409090142,20,"completed",-5.1978,20.0,3,"C(#Cc1cccc(-c2cccc(C#CC3=CCC=C3)c2)c1)C1=CCC=C1","C(#CC1=CCC(C2=CC(C#CC3=CCC=C3)=CC2)=C1)C1=CCC=C1",{},"[c:0]1[ch:1][ch][c:3][c!r5:4][c!r5:5]1>>[c:0]1[CH2:1][c:3][c:4][c:5]1",null,-0.1535473056],[-0.0627842063,188.0504613391,20,"completed",-5.111504,20.0,6,"C1=NCC(N(c2ccccc2)c2ccccc2)=C1","c1ccc(N(c2ccccc2)c2ccn[nH]2)cc1",{},"[#6H2r5:1]>>[NH:1]",null,-0.1882228031],[-0.0628121261,186.7306596273,20,"completed",-5.25116,20.0,20,"C1=CN=C(C=Cc2cc3c(cc2C=CC2=NC=CC2)=CCC=3)C1","C(=Cc1cc2c(cc1C=Cc1ncco1)=CCC=2)c1ncco1",{},"[#6H2r5:1]>>[O:1]",null,-0.2146264629],[-0.0629798876,179.3954040057,20,"completed",-5.054372,20.0,3,"C1=CCC(Nc2cccc(NC3=CC=CC3)c2-c2ccccc2)=C1","C1=NC=C(Nc2cccc(NC3=CN=CC3)c2-c2ccccc2)C1",{},"[chr5,CH1r5:1]>>[n:1]",null,-0.1822164894],[-0.0630316833,162.9037094752,20,"completed",-5.312064,20.0,3,"c1ccc2nc(-c3ccc4ccccc4n3)ccc2c1","C1=c2ccc(-c3ccc4c(n3)=CCC=4)nc2=CC1",{},"[c:0]1[ch:1][ch][c:3][c!r5:4][c!r5:5]1>>[c:0]1[CH2:1][c:3][c:4][c:5]1",null,-0.2203939137],[-0.0632343297,230.1117909799,20,"completed",-5.184092,20.0,19,"C1=CC(C=Cc2ccccn2)=C(C2=C(C=Cc3ccccn3)C=CC2)C1","C(=Cc1ccccn1)C1=C(C2=C(C=Cc3ccccn3)N=CC2)CC=N1",{},"[chr5,CH1r5:1]>>[n:1]",null,-0.237521481],[-0.0632678945,183.0732980451,20,"completed",-5.229448,20.0,10,"C1=CC(Nc2cc(-c3ccccn3)cc(-c3ccccn3)c2)=CC1","C1=CC(Nc2cc(-c3ccccn3)nc(-c3ccccn3)c2)=CC1",{},"[ch&r6:0]>>[nr6:0]",null,-0.204271038],[-0.0632800493,116.9225103981,20,"completed",-5.262936,20.0,8,"C1=CCC(c2cc(Nc3ccccc3)nc(Nc3ccccc3)c2)=C1","C1=NCC(c2cc(Nc3ccccc3)nc(Nc3ccccc3)c2)=C1",{},"[chr5,CH1r5:1]>>[n:1]",null,-0.1633384893],[-0.0633555439,160.9510266857,20,"completed",-5.083076,20.0,3,"C1=CCC(c2cccc(C=Cc3cccc(C4=CC=CC4)c3)c2)=C1","C1=CCC(C2=CCC(C=CC3=CC(C4=CC=CC4)=CC3)=C2)=C1",{},"[c:0]1[c
[truncated: 659,701 more chars]
