# Supplementary material for: Active discovery of organic semiconductors
Source: Nat Commun. 2021 Apr 23;12:2422. doi: 10.1038/s41467-021-22611-4 (PMC8065160; doi:10.1038/s41467-021-22611-4)
Supplement: Supplementary file 6 — Source Data [file 41467_2021_22611_MOESM6_ESM.zip › data/runs_2G/active_learner_results_script_twofold_1_kappa_2.5_nbatch_100_runs_50_production_False_rwssearch_0_suffix_/log_candidates/df_candidates_26.json]

{"columns":["molecule_smiles","operation","molecule_last_gen","generation","added_in_round"],"index":[0,1,2,3,4,5,6,7,8,9,10,11,12,13,14,15,16,17,18,19,20,21,22,23,24,25,26,27,28,29,30,31,32,33,34,35,36,37,38,39,40,41,42,43,44,45,46,47,48,49,50,51,52,53,54,55,56,57,58,59,60,61,62,63,64,65,66,67,68,69,70,71,72,73,74,75,76,77,78,79,80,81,82,83,84,85,86,87,88,89,90,91,92,93,94,95,96,97,98,99,100,101,102,103,104,105,106,107,108,109,110,111,112,113,114,115,116,117,118,119,120,121,122,123,124,125,126,127,128,129,130,131,132,133,134,135,136,137,138,139,140,141,142,143,144,145,146,147,148,149,150,151,152,153,154,155,156,157,158,159,160,161,162,163,164,165,166,167,168,169,170,171,172,173,174,175,176,177,178,179,180,181,182,183,184,185,186,187,188,189,190,191,192,193,194,195,196,197,198,199,200,201,202,203,204,205,206,207,208,209,210,211,212,213,214,215,216,217,218,219,220,221,222,223,224,225,226,227,228,229,230,231,232,233,234,235,236,237,238,239,240,241,242,243,244,245,246,247,248,249,250,251,252,253,254,255,256,257,258,259,260,261,262,263,264,265,266,267,268,269,270,271,272,273,274,275,276,277,278,279,280,281,282,283,284,285,286,287,288,289,290,291,292,293,294,295,296,297,298,299,300,301,302,303,304,305,306,307,308,309,310,311,312,313,314,315,316,317,318,319,320,321,322,323,324,325,326,327,328,329,330,331,332,333,334,335,336,337,338,339,340,341,342,343,344,345,346,347,348,349,350,351,352,353,354,355,356,357,358,359,360,361,362,363,364,365,366,367,368,369,370,371,372,373,374,375,376,377,378,379,380,381,382,383,384,385,386,387,388,389,390,391,392,393,394,395,396,397,398,399,400,401,402,403,404,405,406,407,408,409,410,411,412,413,414,415,416,417,418,419,420,421,422,423,424,425,426,427,428,429,430,431,432,433,434,435,436,437,438,439,440,441,442,443,444,445,446,447,448,449,450,451,452,453,454,455,456,457,458,459,460,461,462,463,464,465,466,467,468,469,470,471,472,473,474,475,476,477,478,479,480,481,482,483,484,485,486,487,488,489,490,491,492,493,494,495,496,497,498,499,500,501,502,503,504,505,506,507,508,509,510,511,512,513,514,515,516,517,518,519,520,521,522,523,524,525,526,527,528,529,530,531,532,533,534,535,536,537,538,539,540,541,542,543,544,545,546,547,548,549,550,551,552,553,554,555,556,557,558,559,560,561,562,563,564,565,566,567,568,569,570,571,572,573,574,575,576,577,578,579,580,581,582,583,584,585,586,587,588,589,590,591,592,593,594,595,596,597,598,599,600,601,602,603,604,605,606,607,608,609,610,611,612,613,614,615,616,617,618,619,620,621,622,623,624,625,626,627,628,629,630,631,632,633,634,635,636,637,638,639,640,641,642,643,644,645,646,647,648,649,650,651,652,653,654,655,656,657,658,659,660,661,662,663,664,665,666,667,668,669,670,671,672,673,674,675,676,677,678,679,680,681,682,683,684,685,686,687,688,689,690,691,692,693,694,695,696,697,698,699,700,701,702,703,704,705,706,707,708,709,710,711,712,713,714,715,716,717,718,719,720,721,722,723,724,725,726,727,728,729,730,731,732,733,734,735,736,737,738,739,740,741,742,743,744,745,746,747,748,749,750,751,752,753,754,755,756,757,758,759,760,761,762,763,764,765,766,767,768,769,770,771,772,773,774,775,776,777,778,779,780,781,782,783,784,785,786,787,788,789,790,791,792,793,794,795,796,797,798,799,800,801,802,803,804,805,806,807,808,809,810,811,812,813,814,815,816,817,818,819,820,821,822,823,824,825,826,827,828,829,830,831,832,833,834,835,836,837,838,839,840,841,842,843,844,845,846,847,848,849,850,851,852,853,854,855,856,857,858,859,860,861,862,863,864,865,866,867,868,869,870,871,872,873,874,875,876,877,878,879,880,881,882,883,884,885,886,887,888,889,890,891,892,893,894,895,896,897,898,899,900,901,902,903,904,905,906,907,908,909,910,911,912,913,914,915,916,917,918,919,920,921,922,923,924,925,926,927,928,929,930,931,932,933,934,935,936,937,938,939,940,941,942,943,944,945,946,947,948,949,950,951,952,953,954,955,956,957,958,959,960,961,962,963,964,965,966,967,968,969,970,971,972,973,974,975,976,977,978,979,980,981,982,983,984,985,986,987,988,989,990,991,992,993,994,995,996,997,998,999,1000,1001,1002,1003,1004,1005,1006,1007,1008,1009,1010,1011,1012,1013,1014,1015,1016,1017,1018,1019,1020,1021,1022,1023,1024,1025,1026,1027,1028,1029,1030,1031,1032,1033,1034,1035,1036,1037,1038,1039,1040,1041,1042,1043,1044,1045,1046,1047,1048,1049,1050,1051,1052,1053,1054,1055,1056,1057,1058,1059,1060,1061,1062,1063,1064,1065,1066,1067,1068,1069,1070,1071,1072,1073,1074,1075,1076,1077,1078,1079,1080,1081,1082,1083,1084,1085,1086,1087,1088,1089,1090,1091,1092,1093,1094,1095,1096,1097,1098,1099,1100,1101,1102,1103,1104,1105,1106,1107,1108,1109,1110,1111,1112,1113,1114,1115,1116,1117,1118,1119,1120,1121,1122,1123,1124,1125,1126,1127,1128,1129,1130,1131,1132,1133,1134,1135,1136,1137,1138,1139,1140,1141,1142,1143,1144,1145,1146,1147,1148,1149,1150,1151,1152,1153,1154,1155,1156,1157,1158,1159,1160,1161,1162,1163,1164,1165,1166,1167,1168,1169,1170,1171,1172,1173,1174,1175,1176,1177,1178,1179,1180,1181,1182,1183,1184,1185,1186,1187,1188,1189,1190,1191,1192,1193,1194,1195,1196,1197,1198,1199,1200,1201,1202,1203,1204,1205,1206,1207,1208,1209,1210,1211,1212,1213,1214,1215,1216,1217,1218,1219,1220,1221,1222,1223,1224,1225,1226,1227,1228,1229,1230,1231,1232,1233,1234,1235,1236,1237,1238,1239,1240,1241,1242,1243,1244,1245,1246,1247,1248,1249,1250,1251,1252,1253,1254,1255,1256,1257,1258,1259,1260,1261,1262,1263,1264,1265,1266,1267,1268,1269,1270,1271,1272,1273,1274,1275,1276,1277,1278,1279,1280,1281,1282,1283,1284,1285,1286,1287,1288,1289,1290,1291,1292,1293,1294,1295,1296,1297,1298,1299,1300,1301,1302,1303,1304,1305,1306,1307,1308,1309,1310,1311,1312,1313,1314,1315,1316,1317,1318,1319,1320,1321,1322,1323,1324,1325,1326,1327,1328,1329,1330,1331,1332,1333,1334,1335,1336,1337,1338,1339,1340,1341,1342,1343,1344,1345,1346,1347,1348,1349,1350,1351,1352,1353,1354,1355,1356,1357,1358,1359,1360,1361,1362,1363,1364,1365,1366,1367,1368,1369,1370,1371,1372,1373,1374,1375,1376,1377,1378,1379,1380,1381,1382,1383,1384,1385,1386,1387,1388,1389,1390,1391,1392,1393,1394,1395,1396,1397,1398,1399,1400,1401,1402,1403,1404,1405,1406,1407,1408,1409,1410,1411,1412,1413,1414,1415,1416,1417,1418,1419,1420,1421,1422,1423,1424,1425,1426,1427,1428,1429,1430,1431,1432,1433,1434,1435,1436,1437,1438,1439,1440,1441,1442,1443,1444,1445,1446,1447,1448,1449,1450,1451,1452,1453,1454,1455,1456,1457,1458,1459,1460,1461,1462,1463,1464,1465,1466,1467,1468,1469,1470,1471,1472,1473,1474,1475,1476,1477,1478,1479,1480,1481,1482,1483,1484,1485,1486,1487,1488,1489,1490,1491,1492,1493,1494,1495,1496,1497,1498,1499,1500,1501,1502,1503,1504,1505,1506,1507,1508,1509,1510,1511,1512,1513,1514,1515,1516,1517,1518,1519,1520,1521,1522,1523,1524,1525,1526,1527,1528,1529,1530,1531,1532,1533,1534,1535,1536,1537,1538,1539,1540,1541,1542,1543,1544,1545,1546,1547,1548,1549,1550,1551,1552,1553,1554,1555,1556,1557,1558,1559,1560,1561,1562,1563,1564,1565,1566,1567,1568,1569,1570,1571,1572,1573,1574,1575,1576,1577,1578,1579,1580,1581,1582,1583,1584,1585,1586,1587,1588,1589,1590,1591,1592,1593,1594,1595,1596,1597,1598,1599,1600,1601,1602,1603,1604,1605,1606,1607,1608,1609,1610,1611,1612,1613,1614,1615,1616,1617,1618,1619,1620,1621,1622,1623,1624,1625,1626,1627,1628,1629,1630,1631,1632,1633,1634,1635,1636,1637,1638,1639,1640,1641,1642,1643,1644,1645,1646,1647,1648,1649,1650,1651,1652,1653,1654,1655,1656,1657,1658,1659,1660,1661,1662,1663,1664,1665,1666,1667,1668,1669,1670,1671,1672,1673,1674,1675,1676,1677,1678,1679,1680,1681,1682,1683,1684,1685,1686,1687,1688,1689,1690,1691,1692,1693,1694,1695,1696,1697,1698,1699,1700,1701,1702,1703,1704,1705,1706,1707,1708,1709,1710,1711,1712,1713,1714,1715,1716,1717,1718,1719,1720,1721,1722,1723,1724,1725,1726,1727,1728,1729,1730,1731,1732,1733,1734,1735,1736,1737,1738,1739,1740,1741,1742,1743,1744,1745,1746,1747,1748,1749,1750,1751,1752,1753,1754,1755,1756,1757,1758,1759,1760,1761,1762,1763,1764,1765,1766,1767,1768,1769,1770,1771,1772,1773,1774,1775,1776,1777,1778,1779,1780,1781,1782,1783,1784,1785,1786,1787,1788,1789,1790,1791,1792,1793,1794,1795,1796,1797,1798,1799,1800,1801,1802,1803,1804,1805,1806,1807,1808,1809,1810,1811,1812,1813,1814,1815,1816,1817,1818,1819,1820,1821,1822,1823,1824,1825,1826,1827,1828,1829,1830,1831,1832,1833,1834,1835,1836,1837,1838,1839,1840,1841,1842,1843,1844,1845,1846,1847,1848,1849,1850,1851,1852,1853,1854,1855,1856,1857,1858,1859,1860,1861,1862,1863,1864,1865,1866,1867,1868,1869,1870,1871,1872,1873,1874,1875,1876,1877,1878,1879,1880,1881,1882,1883,1884,1885,1886,1887,1888,1889,1890,1891,1892,1893,1894,1895,1896,1897,1898,1899,1900,1901,1902,1903,1904,1905,1906,1907,1908,1909,1910,1911,1912,1913,1914,1915,1916,1917,1918,1919,1920,1921,1922,1923,1924,1925,1926,1927,1928,1929,1930,1931,1932,1933,1934,1935,1936,1937,1938,1939,1940,1941,1942,1943,1944,1945,1946,1947,1948,1949,1950,1951,1952,1953,1954,1955,1956,1957,1958,1959,1960,1961,1962,1963,1964,1965,1966,1967,1968,1969,1970,1971,1972,1973,1974,1975,1976,1977,1978,1979,1980,1981,1982,1983,1984,1985,1986,1987,1988,1989,1990,1991,1992,1993,1994,1995,1996,1997,1998,1999,2000,2001,2002,2003,2004,2005,2006,2007,2008,2009,2010,2011,2012,2013,2014,2015,2016,2017,2018,2019,2020,2021,2022,2023,2024,2025,2026,2027,2028,2029,2030,2031,2032,2033,2034,2035,2036,2037,2038,2039,2040,2041,2042,2043,2044,2045,2046,2047,2048,2049,2050,2051,2052,2053,2054,2055,2056,2057,2058,2059,2060,2061,2062,2063,2064,2065,2066,2067,2068,2069,2070,2071,2072,2073,2074,2075,2076,2077,2078,2079,2080,2081,2082,2083,2084,2085,2086,2087,2088,2089,2090,2091,2092,2093,2094,2095,2096,2097,2098,2099,2100,2101,2102,2103,2104,2105,2106,2107,2108,2109,2110,2111,2112,2113,2114,2115,2116,2117,2118,2119,2120,2121,2122,2123,2124,2125,2126,2127,2128,2129,2130,2131,2132,2133,2134,2135,2136,2137,2138,2139,2140,2141,2142,2143,2144,2145,2146,2147,2148,2149,2150,2151,2152,2153,2154,2155,2156,2157,2158,2159,2160,2161,2162,2163,2164,2165,2166,2167,2168,2169,2170,2171,2172,2173,2174,2175,2176,2177,2178,2179,2180,2181,2182,2183,2184,2185,2186,2187,2188,2189,2190,2191,2192,2193,2194,2195,2196,2197,2198,2199,2200,2201,2202,2203,2204,2205,2206,2207,2208,2209,2210,2211,2212,2213,2214,2215,2216,2217,2218,2219,2220,2221,2222,2223,2224,2225,2226,2227,2228,2229,2230,2231,2232,2233,2234,2235,2236,2237,2238,2239,2240,2241,2242,2243,2244,2245,2246,2247,2248,2249,2250,2251,2252,2253,2254,2255,2256,2257,2258,2259,2260,2261,2262,2263,2264,2265,2266,2267,2268,2269,2270,2271,2272,2273,2274,2275,2276,2277,2278,2279,2280,2281,2282,2283,2284,2285,2286,2287,2288,2289,2290,2291,2292,2293,2294,2295,2296,2297,2298,2299,2300,2301,2302,2303,2304,2305,2306,2307,2308,2309,2310,2311,2312,2313,2314,2315,2316,2317,2318,2319,2320,2321,2322,2323,2324,2325,2326,2327,2328,2329,2330,2331,2332,2333,2334,2335,2336,2337,2338,2339,2340,2341,2342,2343,2344,2345,2346,2347,2348,2349,2350,2351,2352,2353,2354,2355,2356,2357,2358,2359,2360,2361,2362,2363,2364,2365,2366,2367,2368,2369,2370,2371,2372,2373,2374,2375,2376,2377,2378,2379,2380,2381,2382,2383,2384,2385,2386,2387,2388,2389,2390,2391,2392,2393,2394,2395,2396,2397,2398,2399,2400,2401,2402,2403,2404,2405,2406,2407,2408,2409,2410,2411,2412,2413,2414,2415,2416,2417,2418,2419,2420,2421,2422,2423,2424,2425,2426,2427,2428,2429,2430,2431,2432,2433,2434,2435,2436,2437,2438,2439,2440,2441,2442,2443,2444,2445,2446,2447,2448,2449,2450,2451,2452,2453,2454,2455,2456,2457,2458,2459,2460,2461,2462,2463,2464,2465,2466,2467,2468,2469,2470,2471,2472,2473,2474,2475,2476,2477,2478,2479,2480,2481,2482,2483,2484,2485,2486,2487,2488,2489,2490,2491,2492,2493,2494,2495,2496,2497,2498,2499,2500,2501,2502,2503,2504,2505,2506,2507,2508,2509,2510,2511,2512,2513,2514,2515,2516,2517,2518,2519,2520,2521,2522,2523,2524,2525,2526,2527,2528,2529,2530,2531,2532,2533,2534,2535,2536,2537,2538,2539,2540,2541,2542,2543,2544,2545,2546,2547,2548,2549,2550,2551,2552,2553,2554,2555,2556,2557,2558,2559,2560,2561,2562,2563,2564,2565,2566,2567,2568,2569,2570,2571,2572,2573,2574,2575,2576,2577,2578,2579,2580,2581,2582,2583,2584,2585,2586,2587,2588,2589,2590,2591,2592,2593,2594,2595,2596,2597,2598,2599,2600,2601,2602,2603,2604,2605,2606,2607,2608,2609,2610,2611,2612,2613,2614,2615,2616,2617,2618,2619,2620,2621,2622,2623,2624,2625,2626,2627,2628,2629,2630,2631,2632,2633,2634,2635,2636,2637,2638,2639,2640,2641,2642,2643,2644,2645,2646,2647,2648,2649,2650,2651,2652,2653,2654,2655,2656,2657,2658,2659,2660,2661,2662,2663,2664,2665,2666,2667,2668,2669,2670,2671,2672,2673,2674,2675,2676,2677,2678,2679,2680,2681,2682,2683,2684,2685,2686,2687,2688,2689,2690,2691,2692,2693,2694,2695,2696,2697,2698,2699,2700,2701,2702,2703,2704,2705,2706,2707,2708,2709,2710,2711,2712,2713,2714,2715,2716,2717,2718,2719,2720,2721,2722,2723,2724,2725,2726,2727,2728,2729,2730,2731,2732,2733,2734,2735,2736,2737,2738,2739,2740,2741,2742,2743,2744,2745,2746,2747,2748,2749,2750,2751,2752,2753,2754,2755,2756,2757,2758,2759,2760,2761,2762,2763,2764,2765,2766,2767,0,1,2,3,4,5,6,7,8,9,10,11,12,13,14,15,16,17,18,19,20,21,22,23,24,25,26,27,28,29,30,31,32,33,34,35,36,37,38,39,40,41,42,43,44,45,46,47,48,49,50,51,52,53,54,55,56,57,58,59,60,61,62,63,64,65,66,67,68,69,70,71,72,73,74,75,76,77,78,79,80,81,82,83,84,85,86,87,88,89,90,91,92,93,94,95,96,97,98,99,100,101,102,103,104,105,106,107,108,109,110,111,112,113,114,115,116,117,118,119,120,121,122,123,124,125,126,127,128,129,130,131,132,133,134,135,136,137,138,139,140,141,142,143,144,145,146,147,148,149,150,151,152,153,154,155,156,157,158,159,160,161,162,163,164,165,166,167,168,169,170,171,172,173,174,175,176,177,178,179,180,181,182,183,184,185,186,187,188,189,190,191,192,193,194,195,196,197,198,199,200,201,202,203,204,205,206,207,208,209,210,211,212,213,214,215,216,217,218,219,220,221,222,223,224,225,226,227,228,229,230,231,232,233,234,235,236,237,238,239,240,241,242,243,244,245,246,247,248,249,250,251,252,253,254,255,256,257,258,259,260,261,262,263,264,265,266,267,268,269,270,271,272,273,274,275,276,277,278,279,280,281,282,283,284,285,286,287,288,289,290,291,292,293,294,295,296,297,298,299,300,301,302,303,304,305,306,307,308,309,310,311,312,313,314,315,316,317,318,319,320,321,322,323,324,325,326,327,328,329,330,331,332,333,334,335,336,337,338,339,340,341,342,343,344,345,346,347,348,349,350,351,352,353,354,355,356,357,358,359,360,361,362,363,364,365,366,367,368,369,370,371,372,373,374,375,376,377,378,379,380,381,382,383,384,385,386,387,388,389,390,391,392,393,394,395,396,397,398,399,400,401,402,403,404,405,406,407,408,409,410,411,412,413,414,415,416,417,418,419,420,421,422,423,424,425,426,427,428,429,430,431,432,433,434,435,436,437,438,439,440,441,442,443,444,445,446,447,448,449,450,451,452,453,454,455,456,457,458,459,460,461,462,463,464,465,466,467,468,469,470,471,472,473,474,475,476,477,478,479,480,481,482,483,484,485,486,487,488,489,490,491,492,493,494,495,496,497,498,499,500,501,502,503,504,505,506,507,508,509,510,511,512,513,514,515,516,517,518,519,520,521,522,523,524,525,526,527,528,529,530,531,532,533,534,535,536,537,538,539,540,541,542,543,544,545,546,547,548,549,550,551,552,553,554,555,556,557,558,559,560,561,562,563,564,565,566,567,568,569,570,571,572,573,574,575,576,577,578,579,580,581,582,583,584,585,586,587,588,589,590,591,592,593,594,595,596,597,598,599,600,601,602,603,604,605,606,607,608,609,610,611,612,613,614,615,616,617,618,619,620,621,622,623,624,625,626,627,628,629,630,631,632,633,634,635,636,637,638,639,640,641,642,643,644,645,646,647,648,649,650,651,652,653,654,655,656,657,658,659,660,661,662,663,664,665,666,667,668,669,670,671,672,673,674,675,676,677,678,679,680,681,682,683,684,685,686,687,688,689,690,691,692,693,694,695,696,697,698,699,700,701,702,703,704,705,706,707,708,709,710,711,712,713,714,715,716,717,718,719,720,721,722,723,724,725,726,727,728,729,730,731,732,733,734,735,736,737,738,739,740,741,742,743,744,745,746,747,748,749,750,751,752,753,754,755,756,757,758,759,760,761,762,763,764,765,766,767,768,769,770,771,772,773,774,775,776,777,778,779,780,781,782,783,784,785,786,787,788,789,790,791,792,793,794,795,796,797,798,799,800,801,802,803,804,805,806,807,808,809,810,811,812,813,814,815,816,817,818,819,820,821,822,823,824,825,826,827,828,829,830,831,832,833,834,835,836,837,838,839,840,841,842,843,844,845,846,847,848,849,850,851,852,853,854,855,856,857,858,859,860,861,862,863,864,865,866,867,868,869,870,871,872,873,874,875,876,877,878,879,880,881,882,883,884,885,886,887,888,889,890,891,892,893,894,895,896,897,898,899,900,901,902,903,904,905,906,907,908,909,910,911,912,913,914,915,916,917,918,919,920,921,922,923,924,925,926,927,928,929,930,931,932,933,934,935,936,937,938,939,940,941,942,943,944,945,946,947,948,949,950,951,952,953,954,955,956,957,958,959,960,961,962,963,964,965,966,967,968,969,970,971,972,973,974,975,976,977,978,979,980,981,982,983,984,985,986,987,988,989,990,991,992,993,994,995,996,997,998,999,1000,1001,1002,1003,1004,1005,1006,1007,1008,1009,1010,1011,1012,1013,1014,1015,1016,1017,1018,1019,1020,1021,1022,1023,1024,1025,1026,1027,1028,1029,1030,1031,1032,1033,1034,1035,1036,1037,1038,1039,1040,1041,1042,1043,1044,1045,1046,1047,1048,1049,1050,1051,1052,1053,1054,1055,1056,1057,1058,1059,1060,1061,1062,1063,1064,1065,1066,1067,1068,1069,1070,1071,1072,1073,1074,1075,1076,1077,1078,1079,1080,1081,1082,1083,1084,1085,1086,1087,1088,1089,1090,1091,1092,1093,1094,1095,1096,1097,1098,1099,1100,1101,1102,1103,1104,1105,1106,1107,1108,1109,1110,1111,1112,1113,1114,1115,1116,1117,1118,1119,1120,1121,1122,1123,1124,1125,1126,1127,1128,1129,1130,1131,1132,1133,1134,1135,1136,1137,1138,1139,1140,1141,1142,1143,1144,1145,1146,1147,1148,1149,1150,1151,1152,1153,1154,1155,1156,1157,1158,1159,1160,1161,1162,1163,1164,1165,1166,1167,1168,1169,1170,1171,1172,1173,1174,1175,1176,1177,1178,1179,1180,1181,1182,1183,1184,1185,1186,1187,1188,1189,1190,1191,1192,1193,1194,1195,1196,1197,1198,1199,1200,1201,1202,1203,1204,1205,1206,1207,1208,1209,1210,1211,1212,1213,1214,1215,1216,1217,1218,1219,1220,1221,1222,1223,1224,1225,1226,1227,1228,1229,1230,1231,1232,1233,1234,1235,1236,1237,1238,1239,1240,1241,1242,1243,1244,1245,1246,1247,1248,1249,1250,1251,1252,1253,1254,1255,1256,1257,1258,1259,1260,1261,1262,1263,1264,1265,1266,1267,1268,1269,1270,1271,1272,1273,1274,1275,1276,1277,1278,1279,1280,1281,1282,1283,1284,1285,1286,1287,1288,1289,1290,1291,1292,1293,1294,1295,1296,1297,1298,1299,1300,1301,1302,1303,1304,1305,1306,1307,1308,1309,1310,1311,1312,1313,1314,1315,1316,1317,1318,1319,1320,1321,1322,1323,1324,1325,1326,1327,1328,1329,1330,1331,1332,1333,1334,1335,1336,1337,1338,1339,1340,1341,1342,1343,1344,1345,1346,1347,1348,1349,1350,1351,1352,1353,1354,1355,1356,1357,1358,1359,1360,1361,1362,1363,1364,1365,1366,1367,1368,1369,1370,1371,1372,1373,1374,1375,1376,1377,1378,1379,1380,1381,1382,1383,1384,1385,1386,1387,1388,1389,1390,1391,1392,1393,1394,1395,1396,1397,1398,1399,1400,1401,1402,1403,1404,1405,1406,1407,1408,1409,1410,1411,1412,1413,1414,1415,1416,1417,1418,1419,1420,1421,1422,1423,1424,1425,1426,1427,1428,1429,1430,1431,1432,1433,1434,1435,1436,1437,1438,1439,1440,1441,1442,1443,1444,1445,1446,1447,1448,1449,1450,1451,1452,1453,1454,1455,1456,1457,1458,1459,1460,1461,1462,1463,1464,1465,1466,1467,1468,1469,1470,1471,1472,1473,1474,1475,1476,1477,1478,1479,1480,1481,1482,1483,1484,1485,1486,1487,1488,1489,1490,1491,1492,1493,1494,1495,1496,1497,1498,1499,1500,1501,1502,1503,1504,1505,1506,1507,1508,1509,1510,1511,1512,1513,1514,1515,1516,1517,1518,1519,1520,1521,1522,1523,1524,1525,1526,1527,1528,1529,1530,1531,1532,1533,1534,1535,1536,1537,1538,1539,1540,1541,1542,1543,1544,1545,1546,1547,1548,1549,1550,1551,1552,1553,1554,1555,1556,1557,1558,1559,1560,1561,1562,1563,1564,1565,1566,1567,1568,1569,1570,1571,1572,1573,1574,1575,1576,1577,1578,1579,1580,1581,1582,1583,1584,1585,1586,1587,1588,1589,1590,1591,1592,1593,1594,1595,1596,1597,1598,1599,1600,1601,1602,1603,1604,1605,1606,1607,1608,1609,1610,1611,1612,1613,1614,1615,1616,1617,1618,1619,1620,1621,1622,1623,1624,1625,1626,1627,1628,1629,1630,1631,1632,1633,1634,1635,1636,1637,1638,1639,1640,1641,1642,1643,1644,1645,1646,1647,1648,1649,1650,1651,1652,1653,1654,1655,1656,1657,1658,1659,1660,1661,1662,1663,1664,1665,1666,1667,1668,1669,1670,1671,1672,1673,1674,1675,1676,1677,1678,1679,1680,1681,1682,1683,1684,1685,1686,1687,1688,1689,1690,1691,1692,1693,1694,1695,1696,1697,1698,1699,1700,1701,1702,1703,1704,1705,1706,1707,1708,1709,1710,1711,1712,1713,1714,1715,1716,1717,1718,1719,1720,1721,1722,1723,1724,1725,1726,1727,1728,1729,1730,1731,1732,1733,1734,1735,1736,1737,1738,1739,1740,1741,1742,1743,1744,1745,1746,1747,1748,1749,1750,1751,1752,1753,1754,1755,1756,1757,1758,1759,1760,1761,1762,1763,1764,1765,1766,1767,1768,1769,1770,1771,1772,1773,1774,1775,1776,1777,1778,1779,1780,1781,1782,1783,1784,1785,1786,1787,1788,1789,1790,1791,1792,1793,1794,1795,1796,1797,1798,1799,1800,1801,1802,1803,1804,1805,1806,1807,1808,1809,1810,1811,1812,1813,1814,1815,1816,1817,1818,1819,1820,1821,1822,1823,1824,1825,1826,1827,1828,1829,1830,1831,1832,1833,1834,1835,1836,1837,1838,1839,1840,1841,1842,1843,1844,1845,1846,1847,1848,1849,1850,1851,1852,1853,1854,1855,1856,1857,1858,1859,1860,1861,1862,1863,1864,1865,1866,1867,1868,1869,1870,1871,1872,1873,1874,1875,1876,1877,1878,1879,1880,1881,1882,1883,1884,1885,1886,1887,1888,1889,1890,1891,1892,1893,1894,1895,1896,1897,1898,1899,1900,1901,1902,1903,1904,1905,1906,1907,1908,1909,1910,1911,1912,1913,1914,1915,1916,1917,1918,1919,1920,1921,1922,1923,1924,1925,1926,1927,1928,1929,1930,1931,1932,1933,1934,1935,1936,1937,1938,1939,1940,1941,1942,1943,1944,1945,1946,1947,1948,1949,1950,1951,1952,1953,1954,1955,1956,1957,1958,1959,1960,1961,1962,1963,1964,1965,1966,1967,1968,1969,1970,1971,1972,1973,1974,1975,1976,1977,1978,1979,1980,1981,1982,1983,1984,1985,1986,1987,1988,1989,1990,1991,1992,1993,1994,1995,1996,1997,1998,1999,2000,2001,2002,2003,2004,2005,2006,2007,2008,2009,2010,2011,2012,2013,2014,2015,2016,2017,2018,2019,2020,2021,2022,2023,2024,2025,2026,2027,2028,2029,2030,2031,2032,2033,2034,2035,2036,2037,2038,2039,2040,2041,2042,2043,2044,2045,2046,2047,2048,2049,2050,2051,2052,2053,2054,2055,2056,2057,2058,2059,2060,2061,2062,2063,2064,2065,2066,2067,2068,2069,2070,2071,2072,2073,2074,2075,2076,2077,2078,2079,2080,2081,2082,2083,2084,2085,2086,2087,2088,2089,2090,2091,2092,2093,2094,2095,2096,2097,2098,2099,2100,2101,2102,2103,2104,2105,2106,2107,2108,2109,2110,2111,2112,2113,2114,2115,2116,2117,2118,2119,2120,2121,2122,2123,2124,2125,2126,2127,2128,2129,2130,2131,2132,2133,2134,2135,2136,2137,2138,2139,2140,2141,2142,2143,2144,2145,2146,2147,2148,2149,2150,2151,2152,2153,2154,2155,2156,2157,2158,2159,2160,2161,2162,2163,2164,2165,2166,2167,2168,2169,2170,2171,2172,2173,2174,2175,2176,2177,2178,2179,2180,2181,2182,2183,2184,2185,2186,2187,2188,2189,2190,2191,2192,2193,2194,2195,2196,2197,2198,2199,2200,2201,2202,2203,2204,2205,2206,2207,2208,2209,2210,2211,2212,2213,2214,2215,2216,2217,2218,2219,2220,2221,2222,2223,2224,2225,2226,2227,2228,2229,2230,2231,2232,2233,2234,2235,2236,2237,2238,2239,2240,2241,2242,2243,2244,2245,2246,2247,2248,2249,2250,2251,2252,2253,2254,2255,2256,2257,2258,2259,2260,2261,2262,2263,2264,2265,2266,2267,2268,2269,2270,2271,2272,2273,2274,2275,2276,2277,2278,2279,2280,2281,2282,2283,2284,2285,2286,2287,2288,2289,2290,2291,2292,2293,2294,2295,2296,2297,2298,2299,2300,2301,2302,2303,2304,2305,2306,2307,2308,2309,2310,2311,2312,2313,2314,2315,2316,2317,2318,2319,2320,2321,2322,2323,2324,2325,2326,2327,2328,2329,2330,2331,2332,2333,2334,2335,2336,2337,2338,2339,2340,2341,2342,2343,2344,2345,2346,2347,2348,2349,2350,2351,2352,2353,2354,2355,2356,2357,2358,2359,2360,2361,2362,2363,2364,2365,2366,2367,2368,2369,2370,2371,2372,2373,2374,2375,2376,2377,2378,2379,2380,2381,2382,2383,2384,2385,2386,2387,2388,2389,2390,2391,2392,2393,2394,2395,2396,2397,2398,2399,2400,2401,2402,2403,2404,2405,2406,2407,2408,2409,2410,2411,2412,2413,2414,2415,2416,2417,2418,2419,2420,2421,2422,2423,2424,2425,2426,2427,2428,2429,2430,2431,2432,2433,2434,2435,2436,2437,2438,2439,2440,2441,2442,2443,2444,2445,2446,2447,2448,2449,2450,2451,2452,2453,2454,2455,2456,2457,2458,2459,2460,2461,2462,2463,2464,2465,2466,2467,2468,2469,2470,2471,2472,2473,2474,2475,2476,2477,2478,2479,2480,2481,2482,2483,2484,2485,2486,2487,2488,2489,2490,2491,2492,2493,2494,2495,2496,2497,2498,2499,2500,2501,2502,2503,2504,2505,2506,2507,2508,2509,2510,2511,2512,2513,2514,2515,2516,2517,2518,2519,2520,2521,2522,2523,2524,2525,2526,2527,2528,2529,2530,2531,2532,2533,2534,2535,2536,2537,2538,2539,2540,2541,2542,2543,2544,2545,2546,2547,2548,2549,2550,2551,2552,2553,2554,2555,2556,2557,2558,2559,2560,2561,2562,2563,2564,2565,2566,2567,2568,2569,2570,2571,2572,2573,2574,2575,2576,2577,2578,2579,2580,2581,2582,2583,2584,2585,2586,2587,2588,2589,2590,2591,2592,2593,2594,2595,2596,2597,2598,2599,2600,2601,2602,2603,2604,2605,2606,2607,2608,2609,2610,2611,2612,2613,2614,2615,2616,2617,2618,2619,2620,2621,2622,2623,2624,2625,2626,2627,2628,2629,2630,2631,2632,2633,2634,2635,2636,2637,2638,2639,2640,2641,2642,2643,2644,2645,2646,2647,2648,2649,2650,2651,2652,2653,2654,2655,2656,2657,2658,2659,2660,2661,2662,2663,2664,2665,2666,2667,2668,2669,2670,2671,2672,2673,2674,2675,2676,2677,2678,2679,2680,2681,2682,2683,2684,2685,2686,2687,2688,2689,2690,2691,2692,2693,2694,2695,2696,2697,2698,2699,2700,2701,2702,2703,2704,2705,2706,2707,2708,2709,2710,2711,2712,2713,2714,2715,2716,2717,2718,2719,2720,2721,2722,2723,2724,2725,2726,2727,2728,2729,2730,2731,2732,2733,2734,2735,2736,2737,2738,2739,2740,2741,2742,2743,2744,2745,2746,2747,2748,2749,2750,2751,2752,2753,2754,2755,2756,2757,2758,2759,2760,2761,2762,2763,2764,2765,2766,2767,2768,2769,2770,2771,2772,2773,2774,2775,2776,2777,2778,2779,2780,2781,2782,2783,2784,2785,2786,2787,2788,2789,2790,2791,2792,2793,2794,2795,2796,2797,2798,2799,2800,2801,2802,2803,2804,2805,2806,2807,2808,2809,2810,2811,2812,2813,2814,2815,2816,2817,2818,2819,2820,2821,2822,2823,2824,2825,2826,2827,2828,2829,2830,2831,2832,2833,2834,2835,2836,2837,2838,2839,2840,2841,2842,2843,2844,2845,2846,2847,2848,2849,2850,2851,2852,2853,2854,2855,2856,2857,2858,2859,2860,2861,2862,2863,2864,2865,2866,2867,2868,2869,2870,2871,2872,2873,2874,2875,2876,2877,2878,2879,2880,2881,2882,2883,2884,2885,2886,2887,2888,2889,2890,2891,2892,2893,2894,2895,2896,2897,2898,2899,2900,2901,2902,2903,2904,2905,2906,2907,2908,2909,2910,2911,2912,2913,2914,2915,2916,2917,2918,2919,2920,2921,2922,2923,2924,2925,2926,2927,2928,2929,2930,2931,2932,2933,2934,2935,2936,2937,2938,2939,2940,2941,2942,2943,2944,2945,2946,2947,2948,2949,2950,2951,2952,2953,2954,2955,2956,2957,2958,2959,2960,2961,2962,2963,2964,2965,2966,2967,2968,2969,2970,2971,2972,2973,2974,2975,2976,2977,2978,2979,2980,2981,2982,2983,2984,2985,2986,2987,2988,2989,2990,2991,2992,2993,2994,2995,2996,2997,2998,2999,3000,3001,3002,3003,3004,3005,3006,3007,3008,3009,3010,3011,3012,3013,3014,3015,3016,3017,3018,3019,3020,3021,3022,3023,3024,3025,3026,3027,3028,3029,3030,3031,3032,3033,3034,3035,3036,3037,3038,3039,3040,3041,3042,3043,3044,3045,3046,3047,3048,3049,3050,3051,3052,3053,3054,3055,3056,3057,3058,3059,3060,3061,3062,3063,3064,3065,3066,3067,3068,3069,3070,3071,3072,3073,3074,3075,3076,3077,3078,3079,3080,3081,3082,3083,3084,3085,3086,3087,3088,3089,3090,3091,3092,3093,3094,3095,3096,3097,3098,3099,3100,3101,3102,3103,3104,3105,3106,3107,3108,3109,3110,3111,3112,3113,3114,3115,3116,3117,3118,3119,3120,3121,3122,3123,3124,3125,3126,3127,3128,3129,3130,3131,3132,3133,3134,3135,3136,3137,3138,3139,3140,3141,3142,3143,3144,3145,3146,3147,3148,3149,3150,3151,3152,3153,3154,3155,3156,3157,3158,3159,3160,3161,3162,3163,3164,3165,3166,3167,3168,3169,3170,3171,3172,3173,3174,3175,3176,3177,3178,3179,3180,3181,3182,3183,3184,3185,3186,3187,3188,3189,3190,3191,3192,3193,3194,3195,3196,3197,3198,3199,3200,3201,3202,3203,3204,3205,3206,3207,3208,3209,3210,3211,3212,3213,3214,3215,3216,3217,3218,3219,3220,3221,3222,3223,3224,3225,3226,3227,3228,3229,3230,3231,3232,3233,3234,3235,3236,3237,3238,3239,3240,3241,3242,3243,3244,3245,3246,3247,3248,3249,3250,3251,3252,3253,3254,3255,3256,3257,3258,3259,3260,3261,3262,3263,3264,3265,3266,3267,3268,3269,3270,3271,3272,3273,3274,3275,3276,3277,3278,3279,3280,3281,3282,3283,3284,3285,3286,3287,3288,3289,3290,3291,3292,3293,3294,3295,3296,3297,3298,3299,3300,3301,3302,3303,3304,3305,3306,3307,3308,3309,3310,3311,3312,3313,3314,3315,3316,3317,3318,3319,3320,3321,3322,3323,3324,3325,3326,3327,3328,3329,3330,3331,3332,3333,3334,3335,3336,3337,3338,3339,3340,3341,3342,3343,3344,3345,3346,3347,3348,3349,3350,3351,3352,3353,3354,3355,3356,3357,3358,3359,3360,3361,3362,3363,3364,3365,3366,3367,3368,3369,3370,3371,3372,3373,3374,3375,3376,3377,3378,3379,3380,3381,3382,3383,3384,3385,3386,3387,3388,3389,3390,3391,3392,3393,3394,3395,3396,3397,3398,3399,3400,3401,3402,3403,3404,3405,3406,3407,3408,3409,3410,3411,3412,3413,3414,3415,3416,3417,3418,3419,3420,3421,3422,3423,3424,3425,3426,3427,3428,3429,3430,3431,3432,3433,3434,3435,3436,3437,3438,3439,3440,3441,3442,3443,3444,3445,3446,3447,3448,3449,3450,3451,3452,3453,3454,3455,3456,3457,3458,3459,3460,3461,3462,3463,3464,3465,3466,3467,3468,3469,3470,3471,3472,3473,3474,3475,3476,3477,3478,3479,3480,3481,3482,3483,3484,3485,3486,3487,3488,3489,3490,3491,3492,3493,3494,3495,3496,3497,3498,3499,3500,3501,3502,3503,3504,3505,3506,3507,3508,3509,3510,3511,3512,3513,3514,3515,3516,3517,3518,3519,3520,3521,3522,3523,3524,3525,3526,3527,3528,3529,3530,3531,3532,3533,3534,3535,3536,3537,3538,3539,3540,3541,3542,3543,3544,3545,3546,3547,3548,3549,3550,3551,3552,3553,3554,3555,3556,3557,3558,3559,3560,3561,3562,3563,3564,3565,3566,3567,3568,3569,3570,3571,3572,3573,3574,3575,3576,3577,3578,3579,3580,3581,3582,3583,3584,3585,3586,3587,3588,3589,3590,3591,3592,3593,3594,3595,3596,3597,3598,3599,3600,3601,3602,3603,3604,3605,3606,3607,3608,3609,3610,3611,3612,3613,3614,3615,3616,3617,3618,3619,3620,3621,3622,3623,3624,3625,3626,3627,3628,3629,3630,3631,3632,3633,3634,3635,3636,3637,3638,3639,3640,3641,3642,3643,3644,3645,3646,3647,3648,3649,3650,3651,3652,3653,3654,3655,3656,3657,3658,3659,3660,3661,3662,3663,3664,3665,3666,3667,3668,3669,3670,3671,3672,3673,3674,3675,3676,3677,3678,3679,3680,3681,3682,3683,3684,3685,3686,3687,3688,3689,3690,3691,3692,3693,3694,3695,3696,3697,3698,3699,3700,3701,3702,3703,3704,3705,3706,3707,3708,3709,3710,3711,3712,3713,3714,3715,3716,3717,3718,3719,3720,3721,3722,3723,3724,3725,3726,3727,3728,3729,3730,3731,3732,3733,3734,3735,3736,3737,3738,3739,3740,3741,3742,3743,3744,3745,3746,3747,3748,3749,3750,3751,3752,3753,3754,3755,3756,3757,3758,3759,3760,3761,3762,3763,3764,3765,3766,3767,3768,3769,3770,3771,3772,3773,3774,3775,3776,3777,3778,3779,3780,3781,3782,3783,3784,3785,3786,3787,3788,3789,3790,3791,3792,3793,3794,3795,3796,3797,3798,3799,3800,3801,3802,3803,3804,3805,3806,3807,3808,3809,3810,3811,3812,3813,3814,3815,3816,3817,3818,3819,3820,3821,3822,3823,3824,3825,3826,3827,3828,3829,3830,3831,3832,3833,3834,3835,3836,3837,3838,3839,3840,3841,3842,3843,3844,3845,3846,3847,3848,3849,3850,3851,3852,3853,3854,3855,3856,3857,3858,3859,3860,3861,3862,3863,3864,3865,3866,3867,3868,3869,3870,3871,3872,3873,3874,3875,3876,3877,3878,3879,3880,3881,3882,3883,3884,3885,3886,3887,3888,3889,3890,3891,3892,3893,3894,3895,3896,3897,3898,3899,3900,3901,3902,3903,3904,3905,3906,3907,3908,3909,3910,3911,3912,3913,3914,3915,3916,3917,3918,3919,3920,3921,3922,3923,3924,3925,3926,3927,3928,3929,3930,3931,3932,3933,3934,3935,3936,3937,3938,3939,3940,3941,3942,3943,3944,3945,3946,3947,3948,3949,3950,3951,3952,3953,3954,3955,3956,3957,3958,3959,3960,3961,3962,3963,3964,3965,3966,3967,3968,3969,3970,3971,3972,3973,3974,3975,3976,3977,3978,3979,3980,3981,3982,3983,3984,3985,3986,3987,3988,3989,3990,3991,3992,3993,3994,3995,3996,3997,3998,3999,4000,4001,4002,4003,4004,4005,4006,4007,4008,4009,4010,4011,4012,4013,4014,4015,4016,4017,4018,4019,4020,4021,4022,4023,4024,4025,4026,4027,4028,4029,4030,4031,4032,4033,4034,4035,4036,4037,4038,4039,4040,4041,4042,4043,4044,4045,4046,4047,4048,4049,4050,4051,4052,4053,4054,4055,4056,4057,4058,4059,4060,4061,4062,4063,4064,4065,4066,4067,4068,4069,4070,4071,4072,4073,4074,4075,4076,4077,4078,4079,4080,4081,4082,4083,4084,4085,4086,4087,4088,4089,4090,4091,4092,4093,4094,4095,4096,4097,4098,4099,4100,4101,4102,4103,4104,4105,4106,4107,4108,4109,4110,4111,4112,4113,4114,4115,4116,4117,4118,4119,4120,4121,4122,4123,4124,4125,4126,4127,4128,4129,4130,4131,4132,4133,4134,4135,4136,4137,4138,4139,4140,4141,4142,4143,4144,4145,4146,4147,4148,4149,4150,4151,4152,4153,4154,4155,4156,4157,4158,4159,4160,4161,4162,4163,4164,4165,4166,4167,4168,4169,4170,4171,4172,4173,4174,4175,4176,4177,4178,4179,4180,4181,4182,4183,4184,4185,4186,4187,4188,4189,4190,4191,4192,4193,4194,4195,4196,4197,4198,4199,4200,4201,4202,4203,4204,4205,4206,4207,4208,4209,4210,4211,4212,4213,4214,4215,4216,4217,4218,4219,4220,4221,4222,4223,4224,4225,4226,4227,4228,4229,4230,4231,4232,4233,4234,4235,4236,4237,4238,4239,4240,4241,4242,4243,4244,4245,4246,4247,4248,4249,4250,4251,4252,4253,4254,4255,4256,4257,4258,4259,4260,4261,4262,4263,4264,4265,4266,4267,4268,4269,4270,4271,4272,4273,4274,4275,4276,4277,4278,4279,4280,4281,4282,4283,4284,4285,4286,4287,4288,4289,4290,4291,4292,4293,4294,4295,4296,4297,4298,4299,4300,4301,4302,4303,4304,4305,4306,4307,4308,4309,4310,4311,4312,4313,4314,4315,4316,4317,4318,4319,4320,4321,4322,4323,4324,4325,4326,4327,4328,4329,4330,4331,4332,4333,4334,4335,4336,4337,4338,4339,4340,4341,4342,4343,4344,4345,4346,4347,4348,4349,4350,4351,4352,4353,4354,4355,4356,4357,4358,4359,4360,4361,4362,4363,4364,4365,4366,4367,4368,4369,4370,4371,4372,4373,4374,4375,4376,4377,4378,4379,4380,4381,4382,4383,4384,4385,4386,4387,4388,4389,4390,4391,4392,4393,4394,4395,4396,4397,4398,4399,4400,4401,4402,4403,4404,4405,4406,4407,4408,4409,4410,4411,4412,4413,4414,4415,4416,4417,4418,4419,4420,4421,4422,4423,4424,4425,4426,4427,4428,4429,4430,4431,4432,4433,4434,4435,4436,4437,4438,4439,4440,4441,4442,4443,4444,4445,4446,4447,4448,4449,4450,4451,4452,4453,4454,4455,4456,4457,4458,4459,4460,4461,4462,4463,4464,4465,4466,4467,4468,4469,4470,4471,4472,4473,4474,4475,4476,4477,4478,4479,4480,4481,4482,4483,4484,4485,4486,4487,4488,4489,4490,4491,4492,4493,4494,4495,4496,4497,4498,4499,4500,4501,4502,4503,4504,4505,4506,4507,4508,4509,4510,4511,4512,4513,4514,4515,4516,4517,4518,4519,4520,4521,4522,4523,4524,4525,4526,4527,4528,4529,4530,4531,4532,4533,4534,4535,4536,4537,4538,4539,4540,4541,4542,4543,4544,4545,4546,4547,4548,4549,4550,4551,4552,4553,4554,4555,4556,4557,4558,4559,4560,4561,4562,4563,4564,4565,4566,4567,4568,4569,4570,4571,4572,4573,4574,4575,4576,4577,4578,4579,4580,4581,4582,4583,4584,4585,4586,4587,4588,4589,4590,4591,4592,4593,4594,4595,4596,4597,4598,4599,4600,4601,4602,4603,4604,4605,4606,4607,4608,4609,4610,4611,4612,4613,4614,4615,4616,4617,4618,4619,4620,4621,4622,4623,4624,4625,4626,4627,4628,4629,4630,4631,4632,4633,4634,4635,4636,4637,4638,4639,4640,4641,4642,4643,4644,4645,4646,4647,4648,4649,4650,4651,4652,4653,4654,4655,4656,4657,4658,4659,4660,4661,4662,4663,4664,4665,4666,4667,4668,4669,4670,4671,4672,4673,4674,4675,4676,4677,4678,4679,4680,4681,4682,4683,4684,4685,4686,4687,4688,4689,4690,4691,4692,4693,4694,4695,4696,4697,4698,4699,4700,4701,4702,4703,4704,4705,4706,4707,4708,4709,4710,4711,4712,4713,4714,4715,4716,4717,4718,4719,4720,4721,4722,4723,4724,4725,4726,4727,4728,4729,4730,4731,4732,4733,4734,4735,4736,4737,4738,4739,4740,4741,4742,4743,4744,4745,4746,4747,4748,4749,4750,4751,4752,4753,4754,4755,4756,4757,4758,4759,4760,4761,4762,4763,4764,4765,4766,4767,4768,4769,4770,4771,4772,4773,4774,4775,4776,4777,4778,4779,4780,4781,4782,4783,4784,4785,4786,4787,4788,4789,4790,4791,4792,4793,4794,4795,4796,4797,4798,4799,4800,4801,4802,4803,4804,4805,4806,4807,4808,4809,4810,4811,4812,4813,4814,4815,4816,4817,4818,4819,4820,4821,4822,4823,4824,4825,4826,4827,4828,4829,4830,4831,4832,4833,4834,4835,4836,4837,4838,4839,4840,4841,4842,4843,4844,4845,4846,4847,4848,4849,4850,4851,4852,4853,4854,4855,4856,4857,4858,4859,4860,4861,4862,4863,4864,4865,4866,4867,4868,4869,4870,4871,4872,4873,4874,4875,4876,4877,4878,4879,4880,4881,4882,4883,4884,4885,4886,4887,4888,4889,4890,4891,4892,4893,4894,4895,4896,4897,4898,4899,4900,4901,4902,4903,4904,4905,4906,4907,4908,4909,4910,4911,4912,4913,4914,4915,4916,4917,4918,4919,4920,4921,4922,4923,4924,4925,4926,4927,4928,4929,4930,4931,4932,4933,4934,4935,4936,4937,4938,4939,4940,4941,4942,4943,4944,4945,4946,4947,4948,4949,4950,4951,4952,4953,4954,4955,4956,4957,4958,4959,4960,4961,4962,4963,4964,4965,4966,4967,4968,4969,4970,4971,4972,4973,4974,4975,4976,4977,4978,4979,4980,4981,4982,4983,4984,4985,4986,4987,4988,4989,4990,4991,4992,4993,4994,4995,4996,4997,4998,4999,5000,5001,5002,5003,5004,5005,5006,5007,5008,5009,5010,5011,5012,5013,5014,5015,5016,5017,5018,5019,5020,5021,5022,5023,5024,5025,5026,5027,5028,5029,5030,5031,5032,5033,5034,5035,5036,5037,5038,5039,5040,5041,5042,5043,5044,5045,5046,5047,5048,5049,5050,5051,5052,5053,5054,5055,5056,5057,5058,5059,5060,5061,5062,5063,5064,5065,5066,5067,5068,5069,5070,5071,5072,5073,5074,5075,5076,5077,5078,5079,5080,5081,5082,5083,5084,5085,5086,5087,5088,5089,5090,5091,5092,5093,5094,5095,5096,5097,5098,5099,5100,5101,5102,5103,5104,5105,5106,5107,5108,5109,5110,5111,5112,5113,5114,5115,5116,5117,5118,5119,5120,5121,5122,5123,5124,5125,5126,5127,5128,5129,5130,5131,5132,5133,5134,5135,5136,5137,5138,5139,5140,5141,5142,5143,5144,5145,5146,5147,5148,5149,5150,5151,5152,5153,5154,5155,5156,5157,5158,5159,5160,5161,5162,5163,5164,5165,5166,5167,5168,5169,5170,5171,5172,5173,5174,5175,5176,5177,5178,5179,5180,5181,5182,5183,5184,5185,5186,5187,5188,5189,5190,5191,5192,5193,5194,5195,5196,5197,5198,5199,5200,5201,5202,5203,5204,5205,5206,5207,5208,5209,5210,5211,5212,5213,5214,5215,5216,5217,5218,5219,5220,5221,5222,5223,5224,5225,5226,5227,5228,5229,5230,5231,5232,5233,5234,5235,5236,5237,5238,5239,5240,5241,5242,5243,5244,5245,5246,5247,5248,5249,5250,5251,5252,5253,5254,5255,5256,5257,5258,5259,5260,5261,5262,5263,5264,5265,5266,5267,5268,5269,5270,5271,5272,5273,5274,5275,5276,5277,5278,5279,5280,5281,5282,5283,5284,5285,5286,5287,5288,5289,5290,5291,5292,5293,5294,5295,5296,5297,5298,5299,5300,5301,5302,5303,5304,5305,5306,5307,5308,5309,5310,5311,5312,5313,5314,5315,5316,5317,5318,5319,5320,5321,5322,5323,5324,5325,5326,5327,5328,5329,5330,5331,5332,5333,5334,5335,5336,5337,5338,5339,5340,5341,5342,5343,5344,5345,5346,5347,5348,5349,5350,5351,5352,5353,5354,5355,5356,5357,5358,5359,5360,5361,5362,5363,5364,5365,5366,5367,5368,5369,5370,5371,5372,5373,5374,5375,5376,5377,5378,5379,5380,5381,5382,5383,5384,5385,5386,5387,5388,5389,5390,5391,5392,5393,5394,5395,5396,5397,5398,5399,5400,5401,5402,5403,5404,5405,5406,5407,5408,5409,5410,5411,5412,5413,5414,5415,5416,5417,5418,5419,5420,5421,5422,5423,5424,5425,5426,5427,5428,5429,5430,5431,5432,5433,5434,5435,5436,5437,5438,5439,5440,5441,5442,5443,5444,5445,5446,5447,5448,5449,5450,5451,5452,5453,5454,5455,5456,5457,5458,5459,5460,5461,5462,5463,5464,5465,5466,5467,5468,5469,5470,5471,5472,5473,5474,5475,5476,5477,5478,5479,5480,5481,5482,5483,5484,5485,5486,5487,5488,5489,5490,5491,5492,5493,5494,5495,5496,5497,5498,5499,5500,5501,5502,5503,5504,5505,5506,5507,5508,5509,5510,5511,5512,5513,5514,5515,5516,5517,5518,5519,5520,5521,5522,5523,5524,5525,5526,5527,5528,5529,5530,5531,5532,5533,5534,5535,5536,5537,5538,5539,5540,5541,5542,5543,5544,5545,5546,5547,5548,5549,5550,5551,5552,5553,5554,5555,5556,5557,5558,5559,5560,5561,5562,5563,5564,5565,5566,5567,5568,5569,5570,5571,5572,5573,5574,5575,5576,5577,5578,5579,5580,5581,5582,5583,5584,5585,5586,5587,5588,5589,5590,5591,5592,5593,5594,5595,5596,5597,5598,5599,5600,5601,5602,5603,5604,5605,5606,5607,5608,5609,5610,5611,5612,5613,5614,5615,5616,5617,5618,5619,5620,5621,5622,5623,5624,5625,5626,5627,5628,5629,5630,5631,5632,5633,5634,5635,5636,5637,5638,5639,5640,5641,5642,5643,5644,5645,5646,5647,5648,5649,5650,5651,5652,5653,5654,5655,5656,5657,5658,5659,5660,5661,5662,5663,5664,5665,5666,5667,5668,5669,5670,5671,5672,5673,5674,5675,5676,5677,5678,5679,5680,5681,5682,5683,5684,5685,5686,5687,5688,5689,5690,5691,5692,5693,5694,5695,5696,5697,5698,5699,5700,5701,5702,5703,5704,5705,5706,5707,5708,5709,5710,5711,5712,5713,5714,5715,5716,5717,5718,5719,5720,5721,5722,5723,5724,5725,5726,5727,5728,5729,5730,5731,5732,5733,5734,5735,5736,5737,5738,5739,5740,5741,5742,5743,5744,5745,5746,5747,5748,5749,5750,5751,5752,5753,5754,5755,5756,5757,5758,5759,5760,5761,5762,5763,5764,5765,5766,5767,5768,5769,5770,5771,5772,5773,5774,5775,5776,5777,5778,5779,5780,5781,5782,5783,5784,5785,5786,5787,5788,5789,5790,5791,5792,5793,5794,5795,5796,5797,5798,5799,5800,5801,5802,5803,5804,5805,5806,5807,5808,5809,5810,5811,5812,5813,5814,5815,5816,5817,5818,5819,5820,5821,5822,5823,5824,5825,5826,5827,5828,5829,5830,5831,5832,5833,5834,5835,5836,5837,5838,5839,5840,5841,5842,5843,5844,5845,5846,5847,5848,5849,5850,5851,5852,5853,5854,5855,5856,5857,5858,5859,5860,5861,5862,5863,5864,5865,5866,5867,5868,5869,5870,5871,5872,5873,5874,5875,5876,5877,5878,5879,5880,5881,5882,5883,5884,5885,5886,5887,5888,5889,5890,5891,5892,5893,5894,5895,5896,5897,5898,5899,5900,5901,5902,5903,5904,5905,5906,5907,5908,5909,5910,5911,5912,5913,5914,5915,5916,5917,5918,5919,5920,5921,5922,5923,5924,5925,5926,5927,5928,5929,5930,5931,5932,5933,5934,5935,5936,5937,5938,5939,5940,5941,5942,5943,5944,5945,5946,5947,5948,5949,5950,5951,5952,5953,5954,5955,5956,5957,5958,5959,5960,5961,5962,5963,5964,5965,5966,5967,5968,5969,5970,5971,5972,5973,5974,5975,5976,5977,5978,5979,5980,5981,5982,5983,5984,5985,5986,5987,5988,5989,5990,5991,5992,5993,5994,5995,5996,5997,5998,5999,6000,6001,6002,6003,6004,6005,6006,6007,6008,6009,6010,6011,6012,6013,6014,6015,6016,6017,6018,6019,6020,6021,6022,6023,6024,6025,6026,6027,6028,6029,6030,6031,6032,6033,6034,6035,6036,6037,6038,6039,6040,6041,6042,6043,6044,6045,6046,6047,6048,6049,6050,6051,6052,6053,6054,6055,6056,6057,6058,6059,6060,6061,6062,6063,6064,6065,6066,6067,6068,6069,6070,6071,6072,6073,6074,6075,6076,6077,6078,6079,6080,6081,6082,6083,6084,6085,6086,6087,6088,6089,6090,6091,6092,6093,6094,6095,6096,6097,6098,6099,6100,6101,6102,6103,6104,6105,6106,6107,6108,6109,6110,6111,6112,6113,6114,6115,6116,6117,6118,6119,6120,6121,6122,6123,6124,6125,6126,6127,6128,6129,6130,6131,6132,6133,6134,6135,6136,6137,6138,6139,6140,6141,6142,6143,6144,6145,6146,6147,6148,6149,6150,6151,6152,6153,6154,6155,6156,6157,6158,6159,6160,6161,6162,6163,6164,6165,6166,6167,6168,6169,6170,6171,6172,6173,6174,6175,6176,6177,6178,6179,6180,6181,6182,6183,6184,6185,6186,6187,6188,6189,6190,6191,6192,6193,6194,6195,6196,6197,6198,6199,6200,6201,6202,6203,6204,6205,6206,6207,6208,6209,6210,6211,6212,6213,6214,6215,6216,6217,6218,6219,6220,6221,6222,6223,6224,6225,6226,6227,6228,6229,6230,6231,6232,6233,6234,6235,6236,6237,6238,6239,6240,6241,6242,6243,6244,6245,6246,6247,6248,6249,6250,6251,6252,6253,6254,6255,6256,6257,6258,6259,6260,6261,6262,6263,6264,6265,6266,6267,6268,6269,6270,6271,6272,6273,6274,6275,6276,6277,6278,6279,6280,6281,6282,6283,6284,6285,6286,6287,6288,6289,6290,6291,6292,6293,6294,6295,6296,6297,6298,6299,6300,6301,6302,6303,6304,6305,6306,6307,6308,6309,6310,6311,6312,6313,6314,6315,6316,6317,6318,6319,6320,6321,6322,6323,6324,6325,6326,6327,6328,6329,6330,6331,6332,6333,6334,6335,6336,6337,6338,6339,6340,6341,6342,6343,6344,6345,6346,6347,6348,6349,6350,6351,6352,6353,6354,6355,6356,6357,6358,6359,6360,6361,6362,6363,6364,6365,6366,6367,6368,6369,6370,6371,6372,6373,6374,6375,6376,6377,6378,6379,6380,6381,6382,6383,6384,6385,6386,6387,6388,6389,6390,6391,6392,6393,6394,6395,6396,6397,6398,6399,6400,6401,6402,6403,6404,6405,6406,6407,6408,6409,6410,6411,6412,6413,6414,6415,6416,6417,6418,6419,6420,6421,6422,6423,6424,6425,6426,6427,6428,6429,6430,6431,6432,6433,6434,6435,6436,6437,6438,6439,6440,6441,6442,6443,6444,6445,6446,6447,6448,6449,6450,6451,6452,6453,6454,6455,6456,6457,6458,6459,6460,6461,6462,6463,6464,6465,6466,6467,6468,6469,6470,6471,6472,6473,6474,6475,6476,6477,6478,6479,6480,6481,6482,6483,6484,6485,6486,6487,6488,6489,6490,6491,6492,6493,6494,6495,6496,6497,6498,6499,6500,6501,6502,6503,6504,6505,6506,6507,6508,6509,6510,6511,6512,6513,6514,6515,6516,6517,6518,6519,6520,6521,6522,6523,6524,6525,6526,6527,6528,6529,6530,6531,6532,6533,6534,6535,6536,6537,6538,6539,6540,6541,6542,6543,6544,6545,6546,6547,6548,6549,6550,6551,6552,6553,6554,6555,6556,6557,6558,6559,6560,6561,6562,6563,6564,6565,6566,6567,6568,6569,6570,6571,6572,6573,6574,6575,6576,6577,6578,6579,6580,6581,6582,6583,6584,6585,6586,6587,6588,6589,6590,6591,6592,6593,6594,6595,6596,6597,6598,6599,6600,6601,6602,6603,6604,6605,6606,6607,6608,6609,6610,6611,6612,6613,6614,6615,6616,6617,6618,6619,6620,6621,6622,6623,6624,6625,6626,6627,6628,6629,6630,6631,6632,6633,6634,6635,6636,6637,6638,6639,6640,6641,6642,6643,6644,6645,6646,6647,6648,6649,6650,6651,6652,6653,6654,6655,6656,6657,6658,6659,6660,6661,6662,6663,6664,6665,6666,6667,6668,6669,6670,6671,6672,6673,6674,6675,6676,6677,6678,6679,6680,6681,6682,6683,6684,6685,6686,6687,6688,6689,6690,6691,6692,6693,6694,6695,6696,6697,6698,6699,6700,6701,6702,6703,6704,6705,6706,6707,6708,6709,6710,6711,6712,6713,6714,6715,6716,6717,6718,6719,6720,6721,6722,6723,6724,6725,6726,6727,6728,6729,6730,6731,6732,6733,6734,6735,6736,6737,6738,6739,6740,6741,6742,6743,6744,6745,6746,6747,6748,6749,6750,6751,6752,6753,6754,6755,6756,6757,6758,6759,6760,6761,6762,6763,6764,6765,6766,6767,6768,6769,6770,6771,6772,6773,6774,6775,6776,6777,6778,6779,6780,6781,6782,6783,6784,6785,6786,6787,6788,6789,6790,6791,6792,6793,6794,6795,6796,6797,6798,6799,6800,6801,6802,6803,6804,6805,6806,6807,6808,6809,6810,6811,6812,6813,6814,6815,6816,6817,6818,6819,6820,6821,6822,6823,6824,6825,6826,6827,6828,6829,6830,6831,6832,6833,6834,6835,6836,6837,6838,6839,6840,6841,6842,6843,6844,6845,6846,6847,6848,6849,6850,6851,6852,6853,6854,6855,6856,6857,6858,6859,6860,6861,6862,6863,6864,6865,6866,6867,6868,6869,6870,6871,6872,6873,6874,6875,6876,6877,6878,6879,6880,6881,6882,6883,6884,6885,6886,6887,6888,6889,6890,6891,6892,6893,6894,6895,6896,6897,6898,6899,6900,6901,6902,6903,6904,6905,6906,6907,6908,6909,6910,6911,6912,6913,6914,6915,6916,6917,6918,6919,6920,6921,6922,6923,6924,6925,6926,6927,6928,6929,6930,6931,6932,6933,6934,6935,6936,6937,6938,6939,6940,6941,6942,6943,6944,6945,6946,6947,6948,6949,6950,6951,6952,6953,6954,6955,6956,6957,6958,6959,6960,6961,6962,6963,6964,6965,6966,6967,6968,6969,6970,6971,6972,6973,6974,6975,6976,6977,6978,6979,6980,6981,6982,6983,6984,6985,6986,6987,6988,6989,6990,6991,6992,6993,6994,6995,6996,6997,6998,6999,7000,7001,7002,7003,7004,7005,7006,7007,7008,7009,7010,7011,7012,7013,7014,7015,7016,7017,7018,7019,7020,7021,7022,7023,7024,7025,7026,7027,7028,7029,7030,7031,7032,7033,7034,7035,7036,7037,7038,7039,7040,7041,7042,7043,7044,7045,7046,7047,7048,7049,7050,7051,7052,7053,7054,7055,7056,7057,7058,7059,7060,7061,7062,7063,7064,7065,7066,7067,7068,7069,7070,7071,7072,7073,7074,7075,7076,7077,7078,7079,7080,7081,7082,7083,7084,7085,7086,7087,7088,7089,7090,7091,7092,7093,7094,7095,7096,7097,7098,7099,7100,7101,7102,7103,7104,7105,7106,7107,7108,7109,7110,7111,7112,7113,7114,7115,7116,7117,7118,7119,7120,7121,7122,7123,7124,7125,7126,7127,7128,7129,7130,7131,7132,7133,7134,7135,7136,7137,7138,7139,7140,7141,7142,7143,7144,7145,7146,7147,7148,7149,7150,7151,7152,7153,7154,7155,7156,7157,7158,7159,7160,7161,7162,7163,7164,7165,7166,7167,7168,7169,7170,7171,7172,7173,7174,7175,7176,7177,7178,7179,7180,7181,7182,7183,7184,7185,7186,7187,7188,7189,7190,7191,7192,7193,7194,7195,7196,7197,7198,7199,7200,7201,7202,7203,7204,7205,7206,7207,7208,7209,7210,7211,7212,7213,7214,7215,7216,7217,7218,7219,7220,7221,7222,7223,7224,7225,7226,7227,7228,7229,7230,7231,7232,7233,7234,7235,7236,7237,7238,7239,7240,7241,7242,7243,7244,7245,7246,7247,7248,7249,7250,7251,7252,7253,7254,7255,7256,7257,7258,7259,7260,7261,7262,7263,7264,7265,7266,7267,7268,7269,7270,7271,7272,7273,7274,7275,7276,7277,7278,7279,7280,7281,7282,7283,7284,7285,7286,7287,7288,7289,7290,7291,7292,7293,7294,7295,7296,7297,7298,7299,7300,7301,7302,7303,7304,7305,7306,7307,7308,7309,7310,7311,7312,7313,7314,7315,7316,7317,7318,7319,7320,7321,7322,7323,7324,7325,7326,7327,7328,7329,7330,7331,7332,7333,7334,7335,7336,7337,7338,7339,7340,7341,7342,7343,7344,7345,7346,7347,7348,7349,7350,7351,7352,7353,7354,7355,7356,7357,7358,7359,7360,7361,7362,7363,7364,7365,7366,7367,7368,7369,7370,7371,7372,7373,7374,7375,7376,7377,7378,7379,7380,7381,7382,7383,7384,7385,7386,7387,7388,7389,7390,7391,7392,7393,7394,7395,7396,7397,7398,7399,7400,7401,7402,7403,7404,7405,7406,7407,7408,7409,7410,7411,7412,7413,7414,7415,7416,7417,7418,7419,7420,7421,7422,7423,7424,7425,7426,7427,7428,7429,7430,7431,7432,7433,7434,7435,7436,7437,7438,7439,7440,7441,7442,7443,7444,7445,7446,7447,7448,7449,7450,7451,7452,7453,7454,7455,7456,7457,7458,7459,7460,7461,7462,7463,7464,7465,7466,7467,7468,7469,7470,7471,7472,7473,7474,7475,7476,7477,7478,7479,7480,7481,7482,7483,7484,7485,7486,7487,7488,7489,7490,7491,7492,7493,7494,7495,7496,7497,7498,7499,7500,7501,7502,7503,7504,7505,7506,7507,7508,7509,7510,7511,7512,7513,7514,7515,7516,7517,7518,7519,7520,7521,7522,7523,7524,7525,7526,7527,7528,7529,7530,7531,7532,7533,7534,7535,7536,7537,7538,7539,7540,7541,7542,7543,7544,7545,7546,7547,7548,7549,7550,7551,7552,7553,7554,7555,7556,7557,7558,7559,7560,7561,7562,7563,7564,7565,7566,7567,7568,7569,7570,7571,7572,7573,7574,7575,7576,7577,7578,7579,7580,7581,7582,7583,7584,7585,7586,7587,7588,7589,7590,7591,7592,7593,7594,7595,7596,7597,7598,7599,7600,7601,7602,7603,7604,7605,7606,7607,7608,7609,7610,7611,7612,7613,7614,7615,7616,7617,7618,7619,7620,7621,7622,7623,7624,7625,7626,7627,7628,7629,7630,7631,7632,7633,7634,7635,7636,7637,7638,7639,7640,7641,7642,7643,7644,7645,7646,7647,7648,7649,7650,7651,7652,7653,7654,7655,7656,7657,7658,7659,7660,7661,7662,7663,7664,7665,7666,7667,7668,7669,7670,7671,7672,7673,7674,7675,7676,7677,7678,7679,7680,7681,7682,7683,7684,7685,7686,7687,7688,7689,7690,7691,7692,7693,7694,7695,7696,7697,7698,7699,7700,7701,7702,7703,7704,7705,7706,7707,7708,7709,7710,7711,7712,7713,7714,7715,7716,7717,7718,7719,7720,7721,7722,7723,7724,7725,7726,7727,7728,7729,7730,7731,7732,7733,7734,7735,7736,7737,7738,7739,7740,7741,7742,7743,7744,7745,7746,7747,7748,7749,7750,7751,7752,7753,7754,7755,7756,7757,7758,7759,7760,7761,7762,7763,7764,7765,7766,7767,7768,7769,7770,7771,7772,7773,7774,7775,7776,7777,7778,7779,7780,7781,7782,7783,7784,7785,7786,7787,7788,7789,7790,7791,7792,7793,7794,7795,7796,7797,7798,7799,7800,7801,7802,7803,7804,7805,7806,7807,7808,7809,7810,7811,7812,7813,7814,7815,7816,7817,7818,7819,7820,7821,7822,7823,7824,7825,7826,7827,7828,7829,7830,7831,7832,7833,7834,7835,7836,7837,7838,7839,7840,7841,7842,7843,7844,7845,7846,7847,7848,7849,7850,7851,7852,7853,7854,7855,7856,7857,7858,7859,7860,7861,7862,7863,7864,7865,7866,7867,7868,7869,7870,7871,7872,7873,7874,7875,7876,7877,7878,7879,7880,7881,7882,7883,7884,7885,7886,7887,7888,7889,7890,7891,7892,7893,7894,7895,7896,7897,7898,7899,7900,7901,7902,7903,7904,7905,7906,7907,7908,7909,7910,7911,7912,7913,7914,7915,7916,7917,7918,7919,7920,7921,7922,7923,7924,7925,7926,7927,7928,7929,7930,7931,7932,7933,7934,7935,7936,7937,7938,7939,7940,7941,7942,7943,7944,7945,7946,7947,7948,7949,7950,7951,7952,7953,7954,7955,7956,7957,7958,7959,7960,7961,7962,7963,7964,7965,7966,7967,7968,7969,7970,7971,7972,7973,7974,7975,7976,7977,7978,7979,7980,7981,7982,7983,7984,7985,7986,7987,7988,7989,7990,7991,7992,7993,7994,7995,7996,7997,7998,7999,8000,8001,8002,8003,8004,8005,8006,8007,8008,8009,8010,8011,8012,8013,8014,8015,8016,8017,8018,8019,8020,8021,8022,8023,8024,8025,8026,8027,8028,8029,8030,8031,8032,8033,8034,8035,8036,8037,8038,8039,8040,8041,8042,8043,8044,8045,8046,8047,8048,8049,8050,8051,8052,8053,8054,8055,8056,8057,8058,8059,8060,8061,8062,8063,8064,8065,8066,8067,8068,8069,8070,8071,8072,8073,8074,8075,8076,8077,8078,8079,8080,8081,8082,8083,8084,8085,8086,8087,8088,8089,8090,8091,8092,8093,8094,8095,8096,8097,8098,8099,8100,8101,8102,8103,8104,8105,8106,8107,8108,8109,8110,8111,8112,8113,8114,8115,8116,8117,8118,8119,8120,8121,8122,8123,8124,8125,8126,8127,8128,8129,8130,8131,8132,8133,8134,8135,8136,8137,8138,8139,8140,8141,8142,8143,8144,8145,8146,8147,8148,8149,8150,8151,8152,8153,8154,8155,8156,8157,8158,8159,8160,8161,8162,8163,8164,8165,8166,8167,8168,8169,8170,8171,8172,8173,8174,8175,8176,8177,8178,8179,8180,8181,8182,8183,8184,8185,8186,8187,8188,8189,8190,8191,8192,8193,8194,8195,8196,8197,8198,8199,8200,8201,8202,8203,8204,8205,8206,8207,8208,8209,8210,8211,8212,8213,8214,8215,8216,8217,8218,8219,8220,8221,8222,8223,8224,8225,8226,8227,8228,8229,8230,8231,8232,8233,8234,8235,8236,8237,8238,8239,8240,8241,8242,8243,8244,8245,8246,8247,8248,8249,8250,8251,8252,8253,8254,8255,8256,8257,8258,8259,8260,8261,8262,8263,8264,8265,8266,8267,8268,8269,8270,8271,8272,8273,8274,8275,8276,8277,8278,8279,8280,8281,8282,8283,8284,8285,8286,8287,8288,8289,8290,8291,8292,8293,8294,8295,8296,8297,8298,8299,8300,8301,8302,8303,8304,8305,8306,8307,8308,8309,8310,8311,8312,8313,8314,8315,8316,8317,8318,8319,8320,8321,8322,8323,8324,8325,8326,8327,8328,8329,8330,8331,8332,8333,8334,8335,8336,8337,8338,8339,8340,8341,8342,8343,8344,8345,8346,8347,8348,8349,8350,8351,8352,8353,8354,8355,8356,8357,8358,8359,8360,8361,8362,8363,8364,8365,8366,8367,8368,8369,8370,8371,8372,8373,8374,8375,8376,8377,8378,8379,8380,8381,8382,8383,8384,8385,8386,8387,8388,8389,8390,8391,8392,8393,8394,8395,8396,8397,8398,8399,8400,8401,8402,8403,8404,8405,8406,8407,8408,8409,8410,8411,8412,8413,8414,8415,8416,8417,8418,8419,8420,8421,8422,8423,8424,8425,8426,8427,8428,8429,8430,8431,8432,8433,8434,8435,8436,8437,8438,8439,8440,8441,8442,8443,8444,8445,8446,8447,8448,8449,8450,8451,8452,8453,8454,8455,8456,8457,8458,8459,8460,8461,8462,8463,8464,8465,8466,8467,8468,8469,8470,8471,8472,8473,8474,8475,8476,8477,8478,8479,8480,8481,8482,8483,8484,8485,8486,8487,8488,8489,8490,8491,8492,8493,8494,8495,8496,8497,8498,8499,8500,8501,8502,8503,8504,8505,8506,8507,8508,8509,8510,8511,8512,8513,8514,8515,8516,8517,8518,8519,8520,8521,8522,8523,8524,8525,8526,8527,8528,8529,8530,8531,8532,8533,8534,8535,8536,8537,8538,8539,8540,8541,8542,8543,8544,8545,8546,8547,8548,8549,8550,8551,8552,8553,8554,8555,8556,8557,8558,8559,8560,8561,8562,8563,8564,8565,8566,8567,8568,8569,8570,8571,8572,8573,8574,8575,8576,8577,8578,8579,8580,8581,8582,8583,8584,8585,8586,8587,8588,8589,8590,8591,8592,8593,8594,8595,8596,8597,8598,8599,8600,8601,8602,8603,8604,8605,8606,8607,8608,8609,8610,8611,8612,8613,8614,8615,8616,8617,8618,8619,8620,8621,8622,8623,8624,8625,8626,8627,8628,8629,8630,8631,8632,8633,8634,8635,8636,8637,8638,8639,8640,8641,8642,8643,8644,8645,8646,8647,8648,8649,8650,8651,8652,8653,8654,8655,8656,8657,8658,8659,8660,8661,8662,8663,8664,8665,8666,8667,8668,8669,8670,8671,8672,8673,8674,8675,8676,8677,8678,8679,8680,8681,8682,8683,8684,8685,8686,8687,8688,8689,8690,8691,8692,8693,8694,8695,8696,8697,8698,8699,8700,8701,8702,8703,8704,8705,8706,8707,8708,8709,8710,8711,8712,8713,8714,8715,8716,8717,8718,8719,8720,8721,8722,8723,8724,8725,8726,8727,8728,8729,8730,8731,8732,8733,8734,8735,8736,8737,8738,8739,8740,8741,8742,8743,8744,8745,8746,8747,8748,8749,8750,8751,8752,8753,8754,8755,8756,8757,8758,8759,8760,8761,8762,8763,8764,8765,8766,8767,8768,8769,8770,8771,8772,8773,8774,8775,8776,8777,8778,8779,8780,8781,8782,8783,8784,8785,8786,8787,8788,8789,8790,8791,8792,8793,8794,8795,8796,8797,8798,8799,8800,8801,8802,8803,8804,8805,8806,8807,8808,8809,8810,8811,8812,8813,8814,8815,8816,8817,8818,8819,8820,8821,8822,8823,8824,8825,8826,8827,8828,8829,8830,8831,8832,8833,8834,8835,8836,8837,8838,8839,8840,8841,8842,8843,8844,8845,8846,8847,8848,8849,8850,8851,8852,8853,8854,8855,8856,8857,8858,8859,8860,8861,8862,8863,8864,8865,8866,8867,8868,8869,8870,8871,8872,8873,8874,8875,8876,8877,8878,8879,8880,8881,8882,8883,8884,8885,8886,8887,8888,8889,8890,8891,8892,8893,8894,8895,8896,8897,8898,8899,8900,8901,8902,8903,8904,8905,8906,8907,8908,8909,8910,8911,8912,8913,8914,8915,8916,8917,8918,8919,8920,8921,8922,8923,8924,8925,8926,8927,8928,8929,8930,8931,8932,8933,8934,8935,8936,8937,8938,8939,8940,8941,8942,8943,8944,8945,8946,8947,8948,8949,8950,8951,8952,8953,8954,8955,8956,8957,8958,8959,8960,8961,8962,8963,8964,8965,8966,8967,8968,8969,8970,8971,8972,8973,8974,8975,8976,8977,8978,8979,8980,8981,8982,8983,8984,8985,8986,8987,8988,8989,8990,8991,8992,8993,8994,8995,8996,8997,8998,8999,9000,9001,9002,9003,9004,9005,9006,9007,9008,9009,9010,9011,9012,9013,9014,9015,9016,9017,9018,9019,9020,9021,9022,9023,9024,9025,9026,9027,9028,9029,9030,9031,9032,9033,9034,9035,9036,9037,9038,9039,9040,9041,9042,9043,9044,9045,9046,9047,9048,9049,9050,9051,9052,9053,9054,9055,9056,9057,9058,9059,9060,9061,9062,9063,9064,9065,9066,9067,9068,9069,9070,9071,9072,9073,9074,9075,9076,9077,9078,9079,9080,9081,9082,9083,9084,9085,9086,9087,9088,9089,9090,9091,9092,9093,9094,9095,9096,9097,9098,9099,9100,9101,9102,9103,9104,9105,9106,9107,9108,9109,9110,9111,9112,9113,9114,9115,9116,9117,9118,9119,9120,9121,9122,9123,9124,9125,9126,9127,9128,9129,9130,9131,9132,9133,9134,9135,9136,9137,9138,9139,9140,9141,9142,9143,9144,9145,9146,9147,9148,9149,9150,9151,9152,9153,9154,9155,9156,9157,9158,9159,9160,9161,9162,9163,9164,9165,9166,9167,9168,9169,9170,9171,9172,9173,9174,9175,9176,9177,9178,9179,9180,9181,9182,9183,9184,9185,9186,9187,9188,9189,9190,9191,9192,9193,9194,9195,9196,9197,9198,9199,9200,9201,9202,9203,9204,9205,9206,9207,9208,9209,9210,9211,9212,9213,9214,9215,9216,9217,9218,9219,9220,9221,9222,9223,9224,9225,9226,9227,9228,9229,9230,9231,9232,9233,9234,9235,9236,9237,9238,9239,9240,9241,9242,9243,9244,9245,9246,9247,9248,9249,9250,9251,9252,9253,9254,9255,9256,9257,9258,9259,9260,9261,9262,9263,9264,9265,9266,9267,9268,9269,9270,9271,9272,9273,9274,9275,9276,9277,9278,9279,9280,9281,9282,9283,9284,9285,9286,9287,9288,9289,9290,9291,9292,9293,9294,9295,9296,9297,9298,9299,9300,9301,9302,9303,9304,9305,9306,9307,9308,9309,9310,9311,9312,9313,9314,9315,9316,9317,9318,9319,9320,9321,9322,9323,9324,9325,9326,9327,9328,9329,9330,9331,9332,9333,9334,9335,9336,9337,9338,9339,9340,9341,9342,9343,9344,9345,9346,9347,9348,9349,9350,9351,9352,9353,9354,9355,9356,9357,9358,9359,9360,9361,9362,9363,9364,9365,9366,9367,9368,9369,9370,9371,9372,9373,9374,9375,9376,9377,9378,9379,9380,9381,9382,9383,9384,9385,9386,9387,9388,9389,9390,9391,9392,9393,9394,9395,9396,9397,9398,9399,9400,9401,9402,9403,9404,9405,9406,9407,9408,9409,9410,9411,9412,9413,9414,9415,9416,9417,9418,9419,9420,9421,9422,9423,9424,9425,9426,9427,9428,9429,9430,9431,9432,9433,9434,9435,9436,9437,9438,9439,9440,9441,9442,9443,9444,9445,9446,9447,9448,9449,9450,9451,9452,9453,9454,9455,9456,9457,9458,9459,9460,9461,9462,9463,9464,9465,9466,9467,9468,9469,9470,9471,9472,9473,9474,9475,9476,9477,9478,9479,9480,9481,9482,9483,9484,9485,9486,9487,9488,9489,9490,9491,9492,9493,9494,9495,9496,9497,9498,9499,9500,9501,9502,9503,9504,9505,9506,9507,9508,9509,9510,9511,9512,9513,9514,9515,9516,9517,9518,9519,9520,9521,9522,9523,9524,9525,9526,9527,9528,9529,9530,9531,9532,9533,9534,9535,9536,9537,9538,9539,9540,9541,9542,9543,9544,9545,9546,9547,9548,9549,9550,9551,9552,9553,9554,9555,9556,9557,9558,9559,9560,9561,9562,9563,9564,9565,9566,9567,9568,9569,9570,9571,9572,9573,9574,9575,9576,9577,9578,9579,9580,9581,9582,9583,9584,9585,9586,9587,9588,9589,9590,9591,9592,9593,9594,9595,9596,9597,9598,9599,9600,9601,9602,9603,9604,9605,9606,9607,9608,9609,9610,9611,9612,9613,9614,9615,9616,9617,9618,9619,9620,9621,9622,9623,9624,9625,9626,9627,9628,9629,9630,9631,9632,9633,9634,9635,9636,9637,9638,9639,9640,9641,9642,9643,9644,9645,9646,9647,9648,9649,9650,9651,9652,9653,9654,9655,9656,9657,9658,9659,9660,9661,9662,9663,9664,9665,9666,9667,9668,9669,9670,9671,9672,9673,9674,9675,9676,9677,9678,9679,9680,9681,9682,9683,9684,9685,9686,9687,9688,9689,9690,9691,9692,9693,9694,9695,9696,9697,9698,9699,9700,9701,9702,9703,9704,9705,9706,9707,9708,9709,9710,9711,9712,9713,9714,9715,9716,9717,9718,9719,9720,9721,9722,9723,9724,9725,9726,9727,9728,9729,9730,9731,9732,9733,9734,9735,9736,9737,9738,9739,9740,9741,9742,9743,9744,9745,9746,9747,9748,9749,9750,9751,9752,9753,9754,9755,9756,9757,9758,9759,9760,9761,9762,9763,9764,9765,9766,9767,9768,9769,9770,9771,9772,9773,9774,9775,9776,9777,9778,9779,9780,9781,9782,9783,9784,9785,9786,9787,9788,9789,9790,9791,9792,9793,9794,9795,9796,9797,9798,9799,9800,9801,9802,9803,9804,9805,9806,9807,9808,9809,9810,9811,9812,9813,9814,9815,9816,9817,9818,9819,9820,9821,9822,9823,9824,9825,9826,9827,9828,9829,9830,9831,9832,9833,9834,9835,9836,9837,9838,9839,9840,9841,9842,9843,9844,9845,9846,9847,9848,9849,9850,9851,9852,9853,9854,9855,9856,9857,9858,9859,9860,9861,9862,9863,9864,9865,9866,9867,9868,9869,9870,9871,9872,9873,9874,9875,9876,9877,9878,9879,9880,9881,9882,9883,9884,9885,9886,9887,9888,9889,9890,9891,9892,9893,9894,9895,9896,9897,9898,9899,9900,9901,9902,9903,9904,9905,9906,9907,9908,9909,9910,9911,9912,9913,9914,9915,9916,9917,9918,9919,9920,9921,9922,9923,9924,9925,9926,9927,9928,9929,9930,9931,9932,9933,9934,9935,9936,9937,9938,9939,9940,9941,9942,9943,9944,9945,9946,9947,9948,9949,9950,9951,9952,9953,9954,9955,9956,9957,9958,9959,9960,9961,9962,9963,9964,9965,9966,9967,9968,9969,9970,9971,9972,9973,9974,9975,9976,9977,9978,9979,9980,9981,9982,9983,9984,9985,9986,9987,9988,9989,9990,9991,9992,9993,9994,9995,9996,9997,9998,9999,10000,10001,10002,10003,10004,10005,10006,10007,10008,10009,10010,10011,10012,10013,10014,10015,10016,10017,10018,10019,10020,10021,10022,10023,10024,10025,10026,10027,10028,10029,10030,10031,10032,10033,10034,10035,10036,10037,10038,10039,10040,10041,10042,10043,10044,10045,10046,10047,10048,10049,10050,10051,10052,10053,10054,10055,10056,10057,10058,10059,10060,10061,10062,10063,10064,10065,10066,10067,10068,10069,10070,10071,10072,10073,10074,10075,10076,10077,10078,10079,10080,10081,10082,10083,10084,10085,10086,10087,10088,10089,10090,10091,10092,10093,10094,10095,10096,10097,10098,10099,10100,10101,10102,10103,10104,10105,10106,10107,10108,10109,10110,10111,10112,10113,10114,10115,10116,10117,10118,10119,10120,10121,10122,10123,10124,10125,10126,10127,10128,10129,10130,10131,10132,10133,10134,10135,10136,10137,10138,10139,10140,10141,10142,10143,10144,10145,10146,10147,10148,10149,10150,10151,10152,10153,10154,10155,10156,10157,10158,10159,10160,10161,10162,10163,10164,10165,10166,10167,10168,10169,10170,10171,10172,10173,10174,10175,10176,10177,10178,10179,10180,10181,10182,10183,10184,10185,10186,10187,10188,10189,10190,10191,10192,10193,10194,10195,10196,10197,10198,10199,10200,10201,10202,10203,10204,10205,10206,10207,10208,10209,10210,10211,10212,10213,10214,10215,10216,10217,10218,10219,10220,10221,10222,10223,10224,10225,10226,10227,10228,10229,10230,10231,10232,10233,10234,10235,10236,10237,10238,10239,10240,10241,10242,10243,10244,10245,10246,10247,10248,10249,10250,10251,10252,10253,10254,10255,10256,10257,10258,10259,10260,10261,10262,10263,10264,10265,10266,10267,10268,10269,10270,10271,10272,10273,10274,10275,10276,10277,10278,10279,10280,10281,10282,10283,10284,10285,10286,10287,10288,10289,10290,10291,10292,10293,10294,10295,10296,10297,10298,10299,10300,10301,10302,10303,10304,10305,10306,10307,10308,10309,10310,10311,10312,10313,10314,10315,10316,10317,10318,10319,10320,10321,10322,10323,10324,10325,10326,10327,10328,10329,10330,10331,10332,10333,10334,10335,10336,10337,10338,10339,10340,10341,10342,10343,10344,10345,10346,10347,10348,10349,10350,10351,10352,10353,10354,10355,10356,10357,10358,10359,10360,10361,10362,10363,10364,10365,10366,10367,10368,10369,10370,10371,10372,10373,10374,10375,10376,10377,10378,10379,10380,10381,10382,10383,10384,10385,10386,10387,10388,10389,10390,10391,10392,10393,10394,10395,10396,10397,10398,10399,10400,10401,10402,10403,10404,10405,10406,10407,10408,10409,10410,10411,10412,10413,10414,10415,10416,10417,10418,10419,10420,10421,10422,10423,10424,10425,10426,10427,10428,10429,10430,10431,10432,10433,10434,10435,10436,10437,10438,10439,10440,10441,10442,10443,10444,10445,10446,10447,10448,10449,10450,10451,10452,10453,10454,10455,10456,10457,10458,10459,10460,10461,10462,10463,10464,10465,10466,10467,10468,10469,10470,10471,10472,10473,10474,10475,10476,10477,10478,10479,10480,10481,10482,10483,10484,10485,10486,10487,10488,10489,10490,10491,10492,10493,10494,10495,10496,10497,10498,10499,10500,10501,10502,10503,10504,10505,10506,10507,10508,10509,10510,10511,10512,10513,10514,10515,10516,10517,10518,10519,10520,10521,10522,10523,10524,10525,10526,10527,10528,10529,10530,10531,10532,10533,10534,10535,10536,10537,10538,10539,10540,10541,10542,10543,10544,10545,10546,10547,10548,10549,10550,10551,10552,10553,10554,10555,10556,10557,10558,10559,10560,10561,10562,10563,10564,10565,10566,10567,10568,10569,10570,10571,10572,10573,10574,10575,10576,10577,10578,10579,10580,10581,10582,10583,10584,10585,10586,10587,10588,10589,10590,10591,10592,10593,10594,10595,10596,10597,10598,10599,10600,10601,10602,10603,10604,10605,10606,10607,10608,10609,10610,10611,10612,10613,10614,10615,10616,10617,10618,10619,10620,10621,10622,10623,10624,10625,10626,10627,10628,10629,10630,10631,10632,10633,10634,10635,10636,10637,10638,10639,10640,10641,10642,10643,10644,10645,10646,10647,10648,10649,10650,10651,10652,10653,10654,10655,10656,10657,10658,10659,10660,10661,10662,10663,10664,10665,10666,10667,10668,10669,10670,10671,10672,10673,10674,10675,10676,10677,10678,10679,10680,10681,10682,10683,10684,10685,10686,10687,10688,10689,10690,10691,10692,10693,10694,10695,10696,10697,10698,10699,10700,10701,10702,10703,10704,10705,10706,10707,10708,10709,10710,10711,10712,10713,10714,10715,10716,10717,10718,10719,10720,10721,10722,10723,10724,10725,10726,10727,10728,10729,10730,10731,10732,10733,10734,10735,10736,10737,10738,10739,10740,10741,10742,10743,10744,10745,10746,10747,10748,10749,10750,10751,10752,10753,10754,10755,10756,10757,10758,10759,10760,10761,10762,10763,10764,10765,10766,10767,10768,10769,10770,10771,10772,10773,10774,10775,10776,10777,10778,10779,10780,10781,10782,10783,10784,10785,10786,10787,10788,10789,10790,10791,10792,10793,10794,10795,10796,10797,10798,10799,10800,10801,10802,10803,10804,10805,10806,10807,10808,10809,10810,10811,10812,10813,10814,10815,10816,10817,10818,10819,10820,10821,10822,10823,10824,10825,10826,10827,10828,10829,10830,10831,10832,10833,10834,10835,10836,10837,10838,10839,10840,10841,10842,10843,10844,10845,10846,10847,10848,10849,10850,10851,10852,10853,10854,10855,10856,10857,10858,10859,10860,10861,10862,10863,10864,10865,10866,10867,10868,10869,10870,10871,10872,10873,10874,10875,10876,10877,10878,10879,10880,10881,10882,10883,10884,10885,10886,10887,10888,10889,10890,10891,10892,10893,10894,10895,10896,10897,10898,10899,10900,10901,10902,10903,10904,10905,10906,10907,10908,10909,10910,10911,10912,10913,10914,10915,10916,10917,10918,10919,10920,10921,10922,10923,10924,10925,10926,10927,10928,10929,10930,10931,10932,10933,10934,10935,10936,10937,10938,10939,10940,10941,10942,10943,10944,10945,10946,10947,10948,10949,10950,10951,10952,10953,10954,10955,10956,10957,10958,10959,10960,10961,10962,10963,10964,10965,10966,10967,10968,10969,10970,10971,10972,10973,10974,10975,10976,10977,10978,10979,10980,10981,10982,10983,10984,10985,10986,10987,10988,10989,10990,10991,10992,10993,10994,10995,10996,10997,10998,10999,11000,11001,11002,11003,11004,11005,11006,11007,11008,11009,11010,11011,11012,11013,11014,11015,11016,11017,11018,11019,11020,11021,11022,11023,11024,11025,11026,11027,11028,11029,11030,11031,11032,11033,11034,11035,11036,11037,11038,11039,11040,11041,11042,11043,11044,11045,11046,11047,11048,11049,11050,11051,11052,11053,11054,11055,11056,11057,11058,11059,11060,11061,11062,11063,11064,11065,11066,11067,11068,11069,11070,11071,11072,11073,11074,11075,11076,11077,11078,11079,11080,11081,11082,11083,11084,11085,11086,11087,11088,11089,11090,11091,11092,11093,11094,11095,11096,11097,11098,11099,11100,11101,11102,11103,11104,11105,11106,11107,11108,11109,11110,11111,11112,11113,11114,11115,11116,11117,11118,11119,11120,11121,11122,11123,11124,11125,11126,11127,11128,11129,11130,11131,11132,11133,11134,11135,11136,11137,11138,11139,11140,11141,11142,11143,11144,11145,11146,11147,11148,11149,11150,11151,11152,11153,11154,11155,11156,11157,11158,11159,11160,11161,11162,11163,11164,11165,11166,11167,11168,11169,11170,11171,11172,11173,11174,11175,11176,11177,11178,11179,11180,11181,11182,11183,11184,11185,11186,11187,11188,11189,11190,11191,11192,11193,11194,11195,11196,11197,11198,11199,11200,11201,11202,11203,11204,11205,11206,11207,11208,11209,11210,11211,11212,11213,11214,11215,11216,11217,11218,11219,11220,11221,11222,11223,11224,11225,11226,11227,11228,11229,11230,11231,11232,11233,11234,11235,11236,11237,11238,11239,11240,11241,11242,11243,11244,11245,11246,11247,11248,11249,11250,11251,11252,11253,11254,11255,11256,11257,11258,11259,11260,11261,11262,11263,11264,11265,11266,11267,11268,11269,11270,11271,11272,11273,11274,11275,11276,11277,11278,11279,11280,11281,11282,11283,11284,11285,11286,11287,11288,11289,11290,11291,11292,11293,11294,11295,11296,11297,11298,11299,11300,11301,11302,11303,11304,11305,11306,11307,11308,11309,11310,11311,11312,11313,11314,11315,11316,11317,11318,11319,11320,11321,11322,11323,11324,11325,11326,11327,11328,11329,11330,11331,11332,11333,11334,11335,11336,11337,11338,11339,11340,11341,11342,11343,11344,11345,11346,11347,11348,11349,11350,11351,11352,11353,11354,11355,11356,11357,11358,11359,11360,11361,11362,11363,11364,11365,11366,11367,11368,11369,11370,11371,11372,11373,11374,11375,11376,11377,11378,11379,11380,11381,11382,11383,11384,11385,11386,11387,11388,11389,11390,11391,11392,11393,11394,11395,11396,11397,11398,11399,11400,11401,11402,11403,11404,11405,11406,11407,11408,11409,11410,11411,11412,11413,11414,11415,11416,11417,11418,11419,11420,11421,11422,11423,11424,11425,11426,11427,11428,11429,11430,11431,11432,11433,11434,11435,11436,11437,11438,11439,11440,11441,11442,11443,11444,11445,11446,11447,11448,11449,11450,11451,11452,11453,11454,11455,11456,11457,11458,11459,11460,11461,11462,11463,11464,11465,11466,11467,11468,11469,11470,11471,11472,11473,11474,11475,11476,11477,11478,11479,11480,11481,11482,11483,11484,11485,11486,11487,11488,11489,11490,11491,11492,11493,11494,11495,11496,11497,11498,11499,11500,11501,11502,11503,11504,11505,11506,11507,11508,11509,11510,11511,11512,11513,11514,11515,11516,11517,11518,11519,11520,11521,11522,11523,11524,11525,11526,11527,11528,11529,11530,11531,11532,11533,11534,11535,11536,11537,11538,11539,11540,11541,11542,11543,11544,11545,11546,11547,11548,11549,11550,11551,11552,11553,11554,11555,11556,11557,11558,11559,11560,11561,11562,11563,11564,11565,11566,11567,11568,11569,11570,11571,11572,11573,11574,11575,11576,11577,11578,11579,11580,11581,11582,11583,11584,11585,11586,11587,11588,11589,11590,11591,11592,11593,11594,11595,11596,11597,11598,11599,11600,11601,11602,11603,11604,11605,11606,11607,11608,11609,11610,11611,11612,11613,11614,11615,11616,11617,11618,11619,11620,11621,11622,11623,11624,11625,11626,11627,11628,11629,11630,11631,11632,11633,11634,11635,11636,11637,11638,11639,11640,11641,11642,11643,11644,11645,11646,11647,11648,11649,11650,11651,11652,11653,11654,11655,11656,11657,11658,11659,11660,11661,11662,11663,11664,11665,11666,11667,11668,11669,11670,11671,11672,11673,11674,11675,11676,11677,11678,11679,11680,11681,11682,11683,11684,11685,11686,11687,11688,11689,11690,11691,11692,11693,11694,11695,11696,11697,11698,11699,11700,11701,11702,11703,11704,11705,11706,11707,11708,11709,11710,11711,11712,11713,11714,11715,11716,11717,11718,11719,11720,11721,11722,11723,11724,11725,11726,11727,11728,11729,11730,11731,11732,11733,11734,11735,11736,11737,11738,11739,11740,11741,11742,11743,11744,11745,11746,11747,11748,11749,11750,11751,11752,11753,11754,11755,11756,11757,11758,11759,11760,11761,11762,11763,11764,11765,11766,11767,11768,11769,11770,11771,11772,11773,11774,11775,11776,11777,11778,11779,11780,11781,11782,11783,11784,11785,11786,11787,11788,11789,11790,11791,11792,11793,11794,11795,11796,11797,11798,11799,11800,11801,11802,11803,11804,11805,11806,11807,11808,11809,11810,11811,11812,11813,11814,11815,11816,11817,11818,11819,11820,11821,11822,11823,11824,11825,11826,11827,11828,11829,11830,11831,11832,11833,11834,11835,11836,11837,11838,11839,11840,11841,11842,11843,11844,11845,11846,11847,11848,11849,11850,11851,11852,11853,11854,11855,11856,11857,11858,11859,11860,11861,11862,11863,11864,11865,11866,11867,11868,11869,11870,11871,11872,11873,11874,11875,11876,11877,11878,11879,11880,11881,11882,11883,11884,11885,11886,11887,11888,11889,11890,11891,11892,11893,11894,11895,11896,11897,11898,11899,11900,11901,11902,11903,11904,11905,11906,11907,11908,11909,11910,11911,11912,11913,11914,11915,11916,11917,11918,11919,11920,11921,11922,11923,11924,11925,11926,11927,11928,11929,11930,11931,11932,11933,11934,11935,11936,11937,11938,11939,11940,11941,11942,11943,11944,11945,11946,11947,11948,11949,11950,11951,11952,11953,11954,11955,11956,11957,11958,11959,11960,11961,11962,11963,11964,11965,11966,11967,11968,11969,11970,11971,11972,11973,11974,11975,11976,11977,11978,11979,11980,11981,11982,11983,11984,11985,11986,11987,11988,11989,11990,11991,11992,11993,11994,11995,11996,11997,11998,11999,12000,12001,12002,12003,12004,12005,12006,12007,12008,12009,12010,12011,12012,12013,12014,12015,12016,12017,12018,12019,12020,12021,12022,12023,12024,12025,12026,12027,12028,12029,12030,12031,12032,12033,12034,12035,12036,12037,12038,12039,12040,12041,12042,12043,12044,12045,12046,12047,12048,12049,12050,12051,12052,12053,12054,12055,12056,12057,12058,12059,12060,12061,12062,12063,12064,12065,12066,12067,12068,12069,12070,12071,12072,12073,12074,12075,12076,12077,12078,12079,12080,12081,12082,12083,12084,12085,12086,12087,12088,12089,12090,12091,12092,12093,12094,12095,12096,12097,12098,12099,12100,12101,12102,12103,12104,12105,12106,12107,12108,12109,12110,12111,12112,12113,12114,12115,12116,12117,12118,12119,12120,12121,12122,12123,12124,12125,12126,12127,12128,12129,12130,12131,12132,12133,12134,12135,12136,12137,12138,12139,12140,12141,12142,12143,12144,12145,12146,12147,12148,12149,12150,12151,12152,12153,12154,12155,12156,12157,12158,12159,12160,12161,12162,12163,12164,12165,12166,12167,12168,12169,12170,12171,12172,12173,12174,12175,12176,12177,12178,12179,12180,12181,12182,12183,12184,12185,12186,12187,12188,12189,12190,12191,12192,12193,12194,12195,12196,12197,12198,12199,12200,12201,12202,12203,12204,12205,12206,12207,12208,12209,12210,12211,12212,12213,12214,12215,12216,12217,12218,12219,12220,12221,12222,12223,12224,12225,12226,12227,12228,12229,12230,12231,12232,12233,12234,12235,12236,12237,12238,12239,12240,12241,12242,12243,12244,12245,12246,12247,12248,12249,12250,12251,12252,12253,12254,12255,12256,12257,12258,12259,12260,12261,12262,12263,12264,12265,12266,12267,12268,12269,12270,12271,12272,12273,12274,12275,12276,12277,12278,12279,12280,12281,12282,12283,12284,12285,12286,12287,12288,12289,12290,12291,12292,12293,12294,12295,12296,12297,12298,12299,12300,12301,12302,12303,12304,12305,12306,12307,12308,12309,12310,12311,12312,12313,12314,12315,12316,12317,12318,12319,12320,12321,12322,12323,12324,12325,12326,12327,12328,12329,12330,12331,12332,12333,12334,12335,12336,12337,12338,12339,12340,12341,12342,12343,12344,12345,12346,12347,12348,12349,12350,12351,12352,12353,12354,12355,12356,12357,12358,12359,12360,12361,12362,12363,12364,12365,12366,12367,12368,12369,12370,12371,12372,12373,12374,12375,12376,12377,12378,12379,12380,12381,12382,12383,12384,12385,12386,12387,12388,12389,12390,12391,12392,12393,12394,12395,12396,12397,12398,12399,12400,12401,12402,12403,12404,12405,12406,12407,12408,12409,12410,12411,12412,12413,12414,12415,12416,12417,12418,12419,12420,12421,12422,12423,12424,12425,12426,12427,12428,12429,12430,12431,12432,12433,12434,12435,12436,12437,12438,12439,12440,12441,12442,12443,12444,12445,12446,12447,12448,12449,12450,12451,12452,12453,12454,12455,12456,12457,12458,12459,12460,12461,12462,12463,12464,12465,12466,12467,12468,12469,12470,12471,12472,12473,12474,12475,12476,12477,12478,12479,12480,12481,12482,12483,12484,12485,12486,12487,12488,12489,12490,12491,12492,12493,12494,12495,12496,12497,12498,12499,12500,12501,12502,12503,12504,12505,12506,12507,12508,12509,12510,12511,12512,12513,12514,12515,12516,12517,12518,12519,12520,12521,12522,12523,12524,12525,12526,12527,12528,12529,12530,12531,12532,12533,12534,12535,12536,12537,12538,12539,12540,12541,12542,12543,12544,12545,12546,12547,12548,12549,12550,12551,12552,12553,12554,12555,12556,12557,12558,12559,12560,12561,12562,12563,12564,12565,12566,12567,12568,12569,12570,12571,12572,12573,12574,12575,12576,12577,12578,12579,12580,12581,12582,12583,12584,12585,12586,12587,12588,12589,12590,12591,12592,12593,12594,12595,12596,12597,12598,12599,12600,12601,12602,12603,12604,12605,12606,12607,12608,12609,12610,12611,12612,12613,12614,12615,12616,12617,12618,12619,12620,12621,12622,12623,12624,12625,12626,12627,12628,12629,12630,12631,12632,12633,12634,12635,12636,12637,12638,12639,12640,12641,12642,12643,12644,12645,12646,12647,12648,12649,12650,12651,12652,12653,12654,12655,12656,12657,12658,12659,12660,12661,12662,12663,12664,12665,12666,12667,12668,12669,12670,12671,12672,12673,12674,12675,12676,12677,12678,12679,12680,12681,12682,12683,12684,12685,12686,12687,12688,12689,12690,12691,12692,12693,12694,12695,12696,12697,12698,12699,12700,12701,12702,12703,12704,12705,12706,12707,12708,12709,12710,12711,12712,12713,12714,12715,12716,12717,12718,12719,12720,12721,12722,12723,12724,12725,12726,12727,12728,12729,12730,12731,12732,12733,12734,12735,12736,12737,12738,12739,12740,12741,12742,12743,12744,12745,12746,12747,12748,12749,12750,12751,12752,12753,12754,12755,12756,12757,12758,12759,12760,12761,12762,12763,12764,12765,12766,12767,12768,12769,12770,12771,12772,12773,12774,12775,12776,12777,12778,12779,12780,12781,12782,12783,12784,12785,12786,12787,12788,12789,12790,12791,12792,12793,12794,12795,12796,12797,12798,12799,12800,12801,12802,12803,12804,12805,12806,12807,12808,12809,12810,12811,12812,12813,12814,12815,12816,12817,12818,12819,12820,12821,12822,12823,12824,12825,12826,12827,12828,12829,12830,12831,12832,12833,12834,12835,12836,12837,12838,12839,12840,12841,12842,12843,12844,12845,12846,12847,12848,12849,12850,12851,12852,12853,12854,12855,12856,12857,12858,12859,12860,12861,12862,12863,12864,12865,12866,12867,12868,12869,12870,12871,12872,12873,12874,12875,12876,12877,12878,12879,12880,12881,12882,12883,12884,12885,12886,12887,12888,12889,12890,12891,12892,12893,12894,12895,12896,12897,12898,12899,12900,12901,12902,12903,12904,12905,12906,12907,12908,12909,12910,12911,12912,12913,12914,12915,12916,12917,12918,12919,12920,12921,12922,12923,12924,12925,12926,12927,12928,12929,12930,12931,12932,12933,12934,12935,12936,12937,12938,12939,12940,12941,12942,12943,12944,12945,12946,12947,12948,12949,12950,12951,12952,12953,12954,12955,12956,12957,12958,12959,12960,12961,12962,12963,12964,12965,12966,12967,12968,12969,12970,12971,12972,12973,12974,12975,12976,12977,12978,12979,12980,12981,12982,12983,12984,12985,12986,12987,12988,12989,12990,12991,12992,12993,12994,12995,12996,12997,12998,12999,13000,13001,13002,13003,13004,13005,13006,13007,13008,13009,13010,13011,13012,13013,13014,13015,13016,13017,13018,13019,13020,13021,13022,13023,13024,13025,13026,13027,13028,13029,13030,13031,13032,13033,13034,13035,13036,13037,13038,13039,13040,13041,13042,13043,13044,13045,13046,13047,13048,13049,13050,13051,13052,13053,13054,13055,13056,13057,13058,13059,13060,13061,13062,13063,13064,13065,13066,13067,13068,13069,13070,13071,13072,13073,13074,13075,13076,13077,13078,13079,13080,13081,13082,13083,13084,13085,13086,13087,13088,13089,13090,13091,13092,13093,13094,13095,13096,13097,13098,13099,13100,13101,13102,13103,13104,13105,13106,13107,13108,13109,13110,13111,13112,13113,13114,13115,13116,13117,13118,13119,13120,13121,13122,13123,13124,13125,13126,13127,13128,13129,13130,13131,13132,13133,13134,13135,13136,13137,13138,13139,13140,13141,13142,13143,13144,13145,13146,13147,13148,13149,13150,13151,13152,13153,13154,13155,13156,13157,13158,13159,13160,13161,13162,13163,13164,13165,13166,13167,13168,13169,13170,13171,13172,13173,13174,13175,13176,13177,13178,13179,13180,13181,13182,13183,13184,13185,13186,13187,13188,13189,13190,13191,13192,13193,13194,13195,13196,13197,13198,13199,13200,13201,13202,13203,13204,13205,13206,13207,13208,13209,13210,13211,13212,13213,13214,13215,13216,13217,13218,13219,13220,13221,13222,13223,13224,13225,13226,13227,13228,13229,13230,13231,13232,13233,13234,13235,13236,13237,13238,13239,13240,13241,13242,13243,13244,13245,13246,13247,13248,13249,13250,13251,13252,13253,13254,13255,13256,13257,13258,13259,13260,13261,13262,13263,13264,13265,13266,13267,13268,13269,13270,13271,13272,13273,13274,13275,13276,13277,13278,13279,13280,13281,13282,13283,13284,13285,13286,13287,13288,13289,13290,13291,13292,13293,13294,13295,13296,13297,13298,13299,13300,13301,13302,13303,13304,13305,13306,13307,13308,13309,13310,13311,13312,13313,13314,13315,13316,13317,13318,13319,13320,13321,13322,13323,13324,13325,13326,13327,13328,13329,13330,13331,13332,13333,13334,13335,13336,13337,13338,13339,13340,13341,13342,13343,13344,13345,13346,13347,13348,13349,13350,13351,13352,13353,13354,13355,13356,13357,13358,13359,13360,13361,13362,13363,13364,13365,13366,13367,13368,13369,13370,13371,13372,13373,13374,13375,13376,13377,13378,13379,13380,13381,13382,13383,13384,13385,13386,13387,13388,13389,13390,13391,13392,13393,13394,13395,13396,13397,13398,13399,13400,13401,13402,13403,13404,13405,13406,13407,13408,13409,13410,13411,13412,13413,13414,13415,13416,13417,13418,13419,13420,13421,13422,13423,13424,13425,13426,13427,13428,13429,13430,13431,13432,13433,13434,13435,13436,13437,13438,13439,13440,13441,13442,13443,13444,13445,13446,13447,13448,13449,13450,13451,13452,13453,13454,13455,13456,13457,13458,13459,13460,13461,13462,13463,13464,13465,13466,13467,13468,13469,13470,13471,13472,13473,13474,13475,13476,13477,13478,13479,13480,13481,13482,13483,13484,13485,13486,13487,13488,13489,13490,13491,13492,13493,13494,13495,13496,13497,13498,13499,13500,13501,13502,13503,13504,13505,13506,13507,13508,13509,13510,13511,13512,13513,13514,13515,13516,13517,13518,13519,13520,13521,13522,13523,13524,13525,13526,13527,13528,13529,13530,13531,13532,13533,13534,13535,13536,13537,13538,13539,13540,13541,13542,13543,13544,13545,13546,13547,13548,13549,13550,13551,13552,13553,13554,13555,13556,13557,13558,13559,13560,13561,13562,13563,13564,13565,13566,13567,13568,13569,13570,13571,13572,13573,13574,13575,13576,13577,13578,13579,13580,13581,13582,13583,13584,13585,13586,13587,13588,13589,13590,13591,13592,13593,13594,13595,13596,13597,13598,13599,13600,13601,13602,13603,13604,13605,13606,13607,13608,13609,13610,13611,13612,13613,13614,13615,13616,13617,13618,13619,13620,13621,13622,13623,13624,13625,13626,13627,13628,13629,13630,13631,13632,13633,13634,13635,13636,13637,13638,13639,13640,13641,13642,13643,13644,13645,13646,13647,13648,13649,13650,13651,13652,13653,13654,13655,13656,13657,13658,13659,13660,13661,13662,13663,13664,13665,13666,13667,13668,13669,13670,13671,13672,13673,13674,13675,13676,13677,13678,13679,13680,13681,13682,13683,13684,13685,13686,13687,13688,13689,13690,13691,13692,13693,13694,13695,13696,13697,13698,13699,13700,13701,13702,13703,13704,13705,13706,13707,13708,13709,13710,13711,13712,13713,13714,13715,13716,13717,13718,13719,13720,13721,13722,13723,13724,13725,13726,13727,13728,13729,13730,13731,13732,13733,13734,13735,13736,13737,13738,13739,13740,13741,13742,13743,13744,13745,13746,13747,13748,13749,13750,13751,13752,13753,13754,13755,13756,13757,13758,13759,13760,13761,13762,13763,13764,13765,13766,13767,13768,13769,13770,13771,13772,13773,13774,13775,13776,13777,13778,13779,13780,13781,13782,13783,13784,13785,13786,13787,13788,13789,13790,13791,13792,13793,13794,13795,13796,13797,13798,13799,13800,13801,13802,13803,13804,13805,13806,13807,13808,13809,13810,13811,13812,13813,13814,13815,13816,13817,13818,13819,13820,13821,13822,13823,13824,13825,13826,13827,13828,13829,13830,13831,13832,13833,13834,13835,13836,13837,13838,13839,13840,13841,13842,13843,13844,13845,13846,13847,13848,13849,13850,13851,13852,13853,13854,13855,13856,13857,13858,13859,13860,13861,13862,13863,13864,13865,13866,13867,13868,13869,13870,13871,13872,13873,13874,13875,13876,13877,13878,13879,13880,13881,13882,13883,13884,13885,13886,13887,13888,13889,13890,13891,13892,13893,13894,13895,13896,13897,13898,13899,13900,13901,13902,13903,13904,13905,13906,13907,13908,13909,13910,13911,13912,13913,13914,13915,13916,13917,13918,13919,13920,13921,13922,13923,13924,13925,13926,13927,13928,13929,13930,13931,13932,13933,13934,13935,13936,13937,13938,13939,13940,13941,13942,13943,13944,13945,13946,13947,13948,13949,13950,13951,13952,13953,13954,13955,13956,13957,13958,13959,13960,13961,13962,13963,13964,13965,13966,13967,13968,13969,13970,13971,13972,13973,13974,13975,13976,13977,13978,13979,13980,13981,13982,13983,13984,13985,13986,13987,13988,13989,13990,13991,13992,13993,13994,13995,13996,13997,13998,13999,14000,14001,14002,14003,14004,14005,14006,14007,14008,14009,14010,14011,14012,14013,14014,14015,14016,14017,14018,14019,14020,14021,14022,14023,14024,14025,14026,14027,14028,14029,14030,14031,14032,14033,14034,14035,14036,14037,14038,14039,14040,14041,14042,14043,14044,14045,14046,14047,14048,14049,14050,14051,14052,14053,14054,14055,14056,14057,14058,14059,14060,14061,14062,14063,14064,14065,14066,14067,14068,14069,14070,14071,14072,14073,14074,14075,14076,14077,14078,14079,14080,14081,14082,14083,14084,14085,14086,14087,14088,14089,14090,14091,14092,14093,14094,14095,14096,14097,14098,14099,14100,14101,14102,14103,14104,14105,14106,14107,14108,14109,14110,14111,14112,14113,14114,14115,14116,14117,14118,14119,14120,14121,14122,14123,14124,14125,14126,14127,14128,14129,14130,14131,14132,14133,14134,14135,14136,14137,14138,14139,14140,14141,14142,14143,14144,14145,14146,14147,14148,14149,14150,14151,14152,14153,14154,14155,14156,14157,14158,14159,14160,14161,14162,14163,14164,14165,14166,14167,14168,14169,14170,14171,14172,14173,14174,14175,14176,14177,14178,14179,14180,14181,14182,14183,14184,14185,14186,14187,14188,14189,14190,14191,14192,14193,14194,14195,14196,14197,14198,14199,14200,14201,14202,14203,14204,14205,14206,14207,14208,14209,14210,14211,14212,14213,14214,14215,14216,14217,14218,14219,14220,14221,14222,14223,14224,14225,14226,14227,14228,14229,14230,14231,14232,14233,14234,14235,14236,14237,14238,14239,14240,14241,14242,14243,14244,14245,14246,14247,14248,14249,14250,14251,14252,14253,14254,14255,14256,14257,14258,14259,14260,14261,14262,14263,14264,14265,14266,14267,14268,14269,14270,14271,14272,14273,14274,14275,14276,14277,14278,14279,14280,14281,14282,14283,14284,14285,14286,14287,14288,14289,14290,14291,14292,14293,14294,14295,14296,14297,14298,14299,14300,14301,14302,14303,14304,14305,14306,14307,14308,14309,14310,14311,14312,14313,14314,14315,14316,14317,14318,14319,14320,14321,14322,14323,14324,14325,14326,14327,14328,14329,14330,14331,14332,14333,14334,14335,14336,14337,14338,14339,14340,14341,14342,14343,14344,14345,14346,14347,14348,14349,14350,14351,14352,14353,14354,14355,14356,14357,14358,14359,14360,14361,14362,14363,14364,14365,14366,14367,14368,14369,14370,14371,14372,14373,14374,14375,14376,14377,14378,14379,14380,14381,14382,14383,14384,14385,14386,14387,14388,14389,14390,14391,14392,14393,14394,14395,14396,14397,14398,14399,14400,14401,14402,14403,14404,14405,14406,14407,14408,14409,14410,14411,14412,14413,14414,14415,14416,14417,14418,14419,14420,14421,14422,14423,14424,14425,14426,14427,14428,14429,14430,14431,14432,14433,14434,14435,14436,14437,14438,14439,14440,14441,14442,14443,14444,14445,14446,14447,14448,14449,14450,14451,14452,14453,14454,14455,14456,14457,14458,14459,14460,14461,14462,14463,14464,14465,14466,14467,14468,14469,14470,14471,14472,14473,14474,14475,14476,14477,14478,14479,14480,14481,14482,14483,14484,14485,14486,14487,14488,14489,14490,14491,14492,14493,14494,14495,14496,14497,14498,14499,14500,14501,14502,14503,14504,14505,14506,14507,14508,14509,14510,14511,14512,14513,14514,14515,14516,14517,14518,14519,14520,14521,14522,14523,14524,14525,14526,14527,14528,14529,14530,14531,14532,14533,14534,14535,14536,14537,14538,14539,14540,14541,14542,14543,14544,14545,14546,14547,14548,14549,14550,14551,14552,14553,14554,14555,14556,14557,14558,14559,14560,14561,14562,14563,14564,14565,14566,14567,14568,14569,14570,14571,14572,14573,14574,14575,14576,14577,14578,14579,14580,14581,14582,14583,14584,14585,14586,14587,14588,14589,14590,14591,14592,14593,14594,14595,14596,14597,14598,14599,14600,14601,14602,14603,14604,14605,14606,14607,14608,14609,14610,14611,14612,14613,14614,14615,14616,14617,14618,14619,14620,14621,14622,14623,14624,14625,14626,14627,14628,14629,14630,14631,14632,14633,14634,14635,14636,14637,14638,14639,14640,14641,14642,14643,14644,14645,14646,14647,14648,14649,14650,14651,14652,14653,14654,14655,14656,14657,14658,14659,14660,14661,14662,14663,14664,14665,14666,14667,14668,14669,14670,14671,14672,14673,14674,14675,14676,14677,14678,14679,14680,14681,14682,14683,14684,14685,14686,14687,14688,14689,14690,14691,14692,14693,14694,14695,14696,14697,14698,14699,14700,14701,14702,14703,14704,14705,14706,14707,14708,14709,14710,14711,14712,14713,14714,14715,14716,14717,14718,14719,14720,14721,14722,14723,14724,14725,14726,14727,14728,14729,14730,14731,14732,14733,14734,14735,14736,14737,14738,14739,14740,14741,14742,14743,14744,14745,14746,14747,14748,14749,14750,14751,14752,14753,14754,14755,14756,14757,14758,14759,14760,14761,14762,14763,14764,14765,14766,14767,14768,14769,14770,14771,14772,14773,14774,14775,14776,14777,14778,14779,14780,14781,14782,14783,14784,14785,14786,14787,14788,14789,14790,14791,14792,14793,14794,14795,14796,14797,14798,14799,14800,14801,14802,14803,14804,14805,14806,14807,14808,14809,14810,14811,14812,14813,14814,14815,14816,14817,14818,14819,14820,14821,14822,14823,14824,14825,14826,14827,14828,14829,14830,14831,14832,14833,14834,14835,14836,14837,14838,14839,14840,14841,14842,14843,14844,14845,14846,14847,14848,14849,14850,14851,14852,14853,14854,14855,14856,14857,14858,14859,14860,14861,14862,14863,14864,14865,14866,14867,14868,14869,14870,14871,14872,14873,14874,14875,14876,14877,14878,14879,14880,14881,14882,14883,14884,14885,14886,14887,14888,14889,14890,14891,14892,14893,14894,14895,14896,14897,14898,14899,14900,14901,14902,14903,14904,14905,14906,14907,14908,14909,14910,14911,14912,14913,14914,14915,14916,14917,14918,14919,14920,14921,14922,14923,14924,14925,14926,14927,14928,14929,14930,14931,14932,14933,14934,14935,14936,14937,14938,14939,14940,14941,14942,14943,14944,14945,14946,14947,14948,14949,14950,14951,14952,14953,14954,14955,14956,14957,14958,14959,14960,14961,14962,14963,14964,14965,14966,14967,14968,14969,14970,14971,14972,14973,14974,14975,14976,14977,14978,14979,14980,14981,14982,14983,14984,14985,14986,14987,14988,14989,14990,14991,14992,14993,14994,14995,14996,14997,14998,14999,15000,15001,15002,15003,15004,15005,15006,15007,15008,15009,15010,15011,15012,15013,15014,15015,15016,15017,15018,15019,15020,15021,15022,15023,15024,15025,15026,15027,15028,15029,15030,15031,15032,15033,15034,15035,15036,15037,15038,15039,15040,15041,15042,15043,15044,15045,15046,15047,15048,15049,15050,15051,15052,15053,15054,15055,15056,15057,15058,15059,15060,15061,15062,15063,15064,15065,15066,15067,15068,15069,15070,15071,15072,15073,15074,15075,15076,15077,15078,15079,15080,15081,15082,15083,15084,15085,15086,15087,15088,15089,15090,15091,15092,15093,15094,15095,15096,15097,15098,15099,15100,15101,15102,15103,15104,15105,15106,15107,15108,15109,15110,15111,15112,15113,15114,15115,15116,15117,15118,15119,15120,15121,15122,15123,15124,15125,15126,15127,15128,15129,15130,15131,15132,15133,15134,15135,15136,15137,15138,15139,15140,15141,15142,15143,15144,15145,15146,15147,15148,15149,15150,15151,15152,15153,15154,15155,15156,15157,15158,15159,15160,15161,15162,15163,15164,15165,15166,15167,15168,15169,15170,15171,15172,15173,15174,15175,15176,15177,15178,15179,15180,15181,15182,15183,15184,15185,15186,15187,15188,15189,15190,15191,15192,15193,15194,15195,15196,15197,15198,15199,15200,15201,15202,15203,15204,15205,15206,15207,15208,15209,15210,15211,15212,15213,15214,15215,15216,15217,15218,15219,15220,15221,15222,15223,15224,15225,15226,15227,15228,15229,15230,15231,15232,15233,15234,15235,15236,15237,15238,15239,15240,15241,15242,15243,15244,15245,15246,15247,15248,15249,15250,15251,15252,15253,15254,15255,15256,15257,15258,15259,15260,15261,15262,15263,15264,15265,15266,15267,15268,15269,15270,15271,15272,15273,15274,15275,15276,15277,15278,15279,15280,15281,15282,15283,15284,15285,15286,15287,15288,15289,15290,15291,15292,15293,15294,15295,15296,15297,15298,15299,15300,15301,15302,15303,15304,15305,15306,15307,15308,15309,15310,15311,15312,15313,15314,15315,15316,15317,15318,15319,15320,15321,15322,15323,15324,15325,15326,15327,15328,15329,15330,15331,15332,15333,15334,15335,15336,15337,15338,15339,15340,15341,15342,15343,15344,15345,15346,15347,15348,15349,15350,15351,15352,15353,15354,15355,15356,15357,15358,15359,15360,15361,15362,15363,15364,15365,15366,15367,15368,15369,15370,15371,15372,15373,15374,15375,15376,15377,15378,15379,15380,15381,15382,15383,15384,15385,15386,15387,15388,15389,15390,15391,15392,15393,15394,15395,15396,15397,15398,15399,15400,15401,15402,15403,15404,15405,15406,15407,15408,15409,15410,15411,15412,15413,15414,15415,15416,15417,15418,15419,15420,15421,15422,15423,15424,15425,15426,15427,15428,15429,15430,15431,15432,15433,15434,15435,15436,15437,15438,15439,15440,15441,15442,15443,15444,15445,15446,15447,15448,15449,15450,15451,15452,15453,15454,15455,15456,15457,15458,15459,15460,15461,15462,15463,15464,15465,15466,15467,15468,15469,15470,15471,15472,15473,15474,15475,15476,15477,15478,15479,15480,15481,15482,15483,15484,15485,15486,15487,15488,15489,15490,15491,15492,15493,15494,15495,15496,15497,15498,15499,15500,15501,15502,15503,15504,15505,15506,15507,15508,15509,15510,15511,15512,15513,15514,15515,15516,15517,15518,15519,15520,15521,15522,15523,15524,15525,15526,15527,15528,15529,15530,15531,15532,15533,15534,15535,15536,15537,15538,15539,15540,15541,15542,15543,15544,15545,15546,15547,15548,15549,15550,15551,15552,15553,15554,15555,15556,15557,15558,15559,15560,15561,15562,15563,15564,15565,15566,15567,15568,15569,15570,15571,15572,15573,15574,15575,15576,15577,15578,15579,15580,15581,15582,15583,15584,15585,15586,15587,15588,15589,15590,15591,15592,15593,15594,15595,15596,15597,15598,15599,15600,15601,15602,15603,15604,15605,15606,15607,15608,15609,15610,15611,15612,15613,15614,15615,15616,15617,15618,15619,15620,15621,15622,15623,15624,15625,15626,15627,15628,15629,15630,15631,15632,15633,15634,15635,15636,15637,15638,15639,15640,15641,15642,15643,15644,15645,15646,15647,15648,15649,15650,15651,15652,15653,15654,15655,15656,15657,15658,15659,15660,15661,15662,15663,15664,15665,15666,15667,15668,15669,15670,15671,15672,15673,15674,15675,15676,15677,15678,15679,15680,15681,15682,15683,15684,15685,15686,15687,15688,15689,15690,15691,15692,15693,15694,15695,15696,15697,15698,15699,15700,15701,15702,15703,15704,15705,15706,15707,15708,15709,15710,15711,15712,15713,15714,15715,15716,15717,15718,15719,15720,15721,15722,15723,15724,15725,15726,15727,15728,15729,15730,15731,15732,15733,15734,15735,15736,15737,15738,15739,15740,15741,15742,15743,15744,15745,15746,15747,15748,15749,15750,15751,15752,15753,15754,15755,15756,15757,15758,15759,15760,15761,15762,15763,15764,15765,15766,15767,15768,15769,15770,15771,15772,15773,15774,15775,15776,15777,15778,15779,15780,15781,15782,15783,15784,15785,15786,15787,15788,15789,15790,15791,15792,15793,15794,15795,15796,15797,15798,15799,15800,15801,15802,15803,15804,15805,15806,15807,15808,15809,15810,15811,15812,15813,15814,15815,15816,15817,15818,15819,15820,15821,15822,15823,15824,15825,15826,15827,15828,15829,15830,15831,15832,15833,15834,15835,15836,15837,15838,15839,15840,15841,15842,15843,15844,15845,15846,15847,15848,15849,15850,15851,15852,15853,15854,15855,15856,15857,15858,15859,15860,15861,15862,15863,15864,15865,15866,15867,15868,15869,15870,15871,15872,15873,15874,15875,15876,15877,15878,15879,15880,15881,15882,15883,15884,15885,15886,15887,15888,15889,15890,15891,15892,15893,15894,15895,15896,15897,15898,15899,15900,15901,15902,15903,15904,15905,15906,15907,15908,15909,15910,15911,15912,15913,15914,15915,15916,15917,15918,15919,15920,15921,15922,15923,15924,15925,15926,15927,15928,15929,15930,15931,15932,15933,15934,15935,15936,15937,15938,15939,15940,15941,15942,15943,15944,15945,15946,15947,15948,15949,15950,15951,15952,15953,15954,15955,15956,15957,15958,15959,15960,15961,15962,15963,15964,15965,15966,15967,15968,15969,15970,15971,15972,15973,15974,15975,15976,15977,15978,15979,15980,15981,15982,15983,15984,15985,15986,15987,15988,15989,15990,15991,15992,15993,15994,15995,15996,15997,15998,15999,16000,16001,16002,16003,16004,16005,16006,16007,16008,16009,16010,16011,16012,16013,16014,16015,16016,16017,16018,16019,16020,16021,16022,16023,16024,16025,16026,16027,16028,16029,16030,16031,16032,16033,16034,16035,16036,16037,16038,16039,16040,16041,16042,16043,16044,16045,16046,16047,16048,16049,16050,16051,16052,16053,16054,16055,16056,16057,16058,16059,16060,16061,16062,16063,16064,16065,16066,16067,16068,16069,16070,16071,16072,16073,16074,16075,16076,16077,16078,16079,16080,16081,16082,16083,16084,16085,16086,16087,16088,16089,16090,16091,16092,16093,16094,16095,16096,16097,16098,16099,16100,16101,16102,16103,16104,16105,16106,16107,16108,16109,16110,16111,16112,16113,16114,16115,16116,16117,16118,16119,16120,16121,16122,16123,16124,16125,16126,16127,16128,16129,16130,16131,16132,16133,16134,16135,16136,16137,16138,16139,16140,16141,16142,16143,16144,16145,16146,16147,16148,16149,16150,16151,16152,16153,16154,16155,16156,16157,16158,16159,16160,16161,16162,16163,16164,16165,16166,16167,16168,16169,16170,16171,16172,16173,16174,16175,16176,16177,16178,16179,16180,16181,16182,16183,16184,16185,16186,16187,16188,16189,16190,16191,16192,16193,16194,16195,16196,16197,16198,16199,16200,16201,16202,16203,16204,16205,16206,16207,16208,16209,16210,16211,16212,16213,16214,16215,16216,16217,16218,16219,16220,16221,16222,16223,16224,16225,16226,16227,16228,16229,16230,16231,16232,16233,16234,16235,16236,16237,16238,16239,16240,16241,16242,16243,16244,16245,16246,16247,16248,16249,16250,16251,16252,16253,16254,16255,16256,16257,16258,16259,16260,16261,16262,16263,16264,16265,16266,16267,16268,16269,16270,16271,16272,16273,16274,16275,16276,16277,16278,16279,16280,16281,16282,16283,16284,16285,16286,16287,16288,16289,16290,16291,16292,16293,16294,16295,16296,16297,16298,16299,16300,16301,16302,16303,16304,16305,16306,16307,16308,16309,16310,16311,16312,16313,16314,16315,16316,16317,16318,16319,16320,16321,16322,16323,16324,16325,16326,16327,16328,16329,16330,16331,16332,16333,16334,16335,16336,16337,16338,16339,16340,16341,16342,16343,16344,16345,16346,16347,16348,16349,16350,16351,16352,16353,16354,16355,16356,16357,16358,16359,16360,16361,16362,16363,16364,16365,16366,16367,16368,16369,16370,16371,16372,16373,16374,16375,16376,16377,16378,16379,16380,16381,16382,16383,16384,16385,16386,16387,16388,16389,16390,16391,16392,16393,16394,16395,16396,16397,16398,16399,16400,16401,16402,16403,16404,16405,16406,16407,16408,16409,16410,16411,16412,16413,16414,16415,16416,16417,16418,16419,16420,16421,16422,16423,16424,16425,16426,16427,16428,16429,16430,16431,16432,16433,16434,16435,16436,16437,16438,16439,16440,16441,16442,16443,16444,16445,16446,16447,16448,16449,16450,16451,16452,16453,16454,16455,16456,16457,16458,16459,16460,16461,16462,16463,16464,16465,16466,16467,16468,16469,16470,16471,16472,16473,16474,16475,16476,16477,16478,16479,16480,16481,16482,16483,16484,16485,16486,16487,16488,16489,16490,16491,16492,16493,16494,16495,16496,16497,16498,16499,16500,16501,16502,16503,16504,16505,16506,16507,16508,16509,16510,16511,16512,16513,16514,16515,16516,16517,16518,16519,16520,16521,16522,16523,16524,16525,16526,16527,16528,16529,16530,16531,16532,16533,16534,16535,16536,16537,16538,16539,16540,16541,16542,16543,16544,16545,16546,16547,16548,16549,16550,16551,16552,16553,16554,16555,16556,16557,16558,16559,16560,16561,16562,16563,16564,16565,16566,16567,16568,16569,16570,16571,16572,16573,16574,16575,16576,16577,16578,16579,16580,16581,16582,16583,16584,16585,16586,16587,16588,16589,16590,16591,16592,16593,16594,16595,16596,16597,16598,16599,16600,16601,16602,16603,16604,16605,16606,16607,16608,16609,16610,16611,16612,16613,16614,16615,16616,16617,16618,16619,16620,16621,16622,16623,16624,16625,16626,16627,16628,16629,16630,16631,16632,16633,16634,16635,16636,16637,16638,16639,16640,16641,16642,16643,16644,16645,16646,16647,16648,16649,16650,16651,16652,16653,16654,16655,16656,16657,16658,16659,16660,16661,16662,16663,16664,16665,16666,16667,16668,16669,16670,16671,16672,16673,16674,16675,16676,16677,16678,16679,16680,16681,16682,16683,16684,16685,16686,16687,16688,16689,16690,16691,16692,16693,16694,16695,16696,16697,16698,16699,16700,16701,16702,16703,16704,16705,16706,16707,16708,16709,16710,16711,16712,16713,16714,16715,16716,16717,16718,16719,16720,16721,16722,16723,16724,16725,16726,16727,16728,16729,16730,16731,16732,16733,16734,16735,16736,16737,16738,16739,16740,16741,16742,16743,16744,16745,16746,16747,16748,16749,16750,16751,16752,16753,16754,16755,16756,16757,16758,16759,16760,16761,16762,16763,16764,16765,16766,16767,16768,16769,16770,16771,16772,16773,16774,16775,16776,16777,16778,16779,16780,16781,16782,16783,16784,16785,16786,16787,16788,16789,16790,16791,16792,16793,16794,16795,16796,16797,16798,16799,16800,16801,16802,16803,16804,16805,16806,16807,16808,16809,16810,16811,16812,16813,16814,16815,16816,16817,16818,16819,16820,16821,16822,16823,16824,16825,16826,16827,16828,16829,16830,16831,16832,16833,16834,16835,16836,16837,16838,16839,16840,16841,16842,16843,16844,16845,16846,16847,16848,16849,16850,16851,16852,16853,16854,16855,16856,16857,16858,16859,16860,16861,16862,16863,16864,16865,16866,16867,16868,16869,16870,16871,16872,16873,16874,16875,16876,16877,16878,16879,16880,16881,16882,16883,16884,16885,16886,16887,16888,16889,16890,16891,16892,16893,16894,16895,16896,16897,16898,16899,16900,16901,16902,16903,16904,16905,16906,16907,16908,16909,16910,16911,16912,16913,16914,16915,16916,16917,16918,16919,16920,16921,16922,16923,16924,16925,16926,16927,16928,16929,16930,16931,16932,16933,16934,16935,16936,16937,16938,16939,16940,16941,16942,16943,16944,16945,16946,16947,16948,16949,16950,16951,16952,16953,16954,16955,16956,16957,16958,16959,16960,16961,16962,16963,16964,16965,16966,16967,16968,16969,16970,16971,16972,16973,16974,16975,16976,16977,16978,16979,16980,16981,16982,16983,16984,16985,16986,16987,16988,16989,16990,16991,16992,16993,16994,16995,16996,16997,16998,16999,17000,17001,17002,17003,17004,17005,17006,17007,17008,17009,17010,17011,17012,17013,17014,17015,17016,17017,17018,17019,17020,17021,17022,17023,17024,17025,17026,17027,17028,17029,17030,17031,17032,17033,17034,17035,17036,17037,17038,17039,17040,17041,17042,17043,17044,17045,17046,17047,17048,17049,17050,17051,17052,17053,17054,17055,17056,17057,17058,17059,17060,17061,17062,17063,17064,17065,17066,17067,17068,17069,17070,17071,17072,17073,17074,17075,17076,17077,17078,17079,17080,17081,17082,17083,17084,17085,17086,17087,17088,17089,17090,17091,17092,17093,17094,17095,17096,17097,17098,17099,17100,17101,17102,17103,17104,17105,17106,17107,17108,17109,17110,17111,17112,17113,17114,17115,17116,17117,17118,17119,17120,17121,17122,17123,17124,17125,17126,17127,17128,17129,17130,17131,17132,17133,17134,17135,17136,17137,17138,17139,17140,17141,17142,17143,17144,17145,17146,17147,17148,17149,17150,17151,17152,17153,17154,17155,17156,17157,17158,17159,17160,17161,17162,17163,17164,17165,17166,17167,17168,17169,17170,17171,17172,17173,17174,17175,17176,17177,17178,17179,17180,17181,17182,17183,17184,17185,17186,17187,17188,17189,17190,17191,17192,17193,17194,17195,17196,17197,17198,17199,17200,17201,17202,17203,17204,17205,17206,17207,17208,17209,17210,17211,17212,17213,17214,17215,17216,17217,17218,17219,17220,17221,17222,17223,17224,17225,17226,17227,17228,17229,17230,17231,17232,17233,17234,17235,17236,17237,17238,17239,17240,17241,17242,17243,17244,17245,17246,17247,17248,17249,17250,17251,17252,17253,17254,17255,17256,17257,17258,17259,17260,17261,17262,17263,17264,17265,17266,17267,17268,17269,17270,17271,17272,17273,17274,17275,17276,17277,17278,17279,17280,17281,17282,17283,17284,17285,17286,17287,17288,17289,17290,17291,17292,17293,17294,17295,17296,17297,17298,17299,17300,17301,17302,17303,17304,17305,17306,17307,17308,17309,17310,17311,17312,17313,17314,17315,17316,17317,17318,17319,17320,17321,17322,17323,17324,17325,17326,17327,17328,17329,17330,17331,17332,17333,17334,17335,17336,17337,17338,17339,17340,17341,17342,17343,17344,17345,17346,17347,17348,17349,17350,17351,17352,17353,17354,17355,17356,17357,17358,17359,17360,17361,17362,17363,17364,17365,17366,17367,17368,17369,17370,17371,17372,17373,17374,17375,17376,17377,17378,17379,17380,17381,17382,17383,17384,17385,17386,17387,17388,17389,17390,17391,17392,17393,17394,17395,17396,17397,17398,17399,17400,17401,17402,17403,17404,17405,17406,17407,17408,17409,17410,17411,17412,17413,17414,17415,17416,17417,17418,17419,17420,17421,17422,17423,17424,17425,17426,17427,17428,17429,17430,17431,17432,17433,17434,17435,17436,17437,17438,17439,17440,17441,17442,17443,17444,17445,17446,17447,17448,17449,17450,17451,17452,17453,17454,17455,17456,17457,17458,17459,17460,17461,17462,17463,17464,17465,17466,17467,17468,17469,17470,17471,17472,17473,17474,17475,17476,17477,17478,17479,17480,17481,17482,17483,17484,17485,17486,17487,17488,17489,17490,17491,17492,17493,17494,17495,17496,17497,17498,17499,17500,17501,17502,17503,17504,17505,17506,17507,17508,17509,17510,17511,17512,17513,17514,17515,17516,17517,17518,17519,17520,17521,17522,17523,17524,17525,17526,17527,17528,17529,17530,17531,17532,17533,17534,17535,17536,17537,17538,17539,17540,17541,17542,17543,17544,17545,17546,17547,17548,17549,17550,17551,17552,17553,17554,17555,17556,17557,17558,17559,17560,17561,17562,17563,17564,17565,17566,17567,17568,17569,17570,17571,17572,17573,17574,17575,17576,17577,17578,17579,17580,17581,17582,17583,17584,17585,17586,17587,17588,17589,17590,17591,17592,17593,17594,17595,17596,17597,17598,17599,17600,17601,17602,17603,17604,17605,17606,17607,17608,17609,17610,17611,17612,17613,17614,17615,17616,17617,17618,17619,17620,17621,17622,17623,17624,17625,17626,17627,17628,17629,17630,17631,17632,17633,17634,17635,17636,17637,17638,17639,17640,17641,17642,17643,17644,17645,17646,17647,17648,17649,17650,17651,17652,17653,17654,17655,17656,17657,17658,17659,17660,17661,17662,17663,17664,17665,17666,17667,17668,17669,17670,17671,17672,17673,17674,17675,17676,17677,17678,17679,17680,17681,17682,17683,17684,17685,17686,17687,17688,17689,17690,17691,17692,17693,17694,17695,17696,17697,17698,17699,17700,17701,17702,17703,17704,17705,17706,17707,17708,17709,17710,17711,17712,17713,17714,17715,17716,17717,17718,17719,17720,17721,17722,17723,17724,17725,17726,17727,17728,17729,17730,17731,17732,17733,17734,17735,17736,17737,17738,17739,17740,17741,17742,17743,17744,17745,17746,17747,17748,17749,17750,17751,17752,17753,17754,17755,17756,17757,17758,17759,17760,17761,17762,17763,17764,17765,17766,17767,17768,17769,17770,17771,17772,17773,17774,17775,17776,17777,17778,17779,17780,17781,17782,17783,17784,17785,17786,17787,17788,17789,17790,17791,17792,17793,17794,17795,17796,17797,17798,17799,17800,17801,17802,17803,17804,17805,17806,17807,17808,17809,17810,17811,17812,17813,17814,17815,17816,17817,17818,17819,17820,17821,17822,17823,17824,17825,17826,17827,17828,17829,17830,17831,17832,17833,17834,17835,17836,17837,17838,17839,17840,17841,17842,17843,17844,17845,17846,17847,17848,17849,17850,17851,17852,17853,17854,17855,17856,17857,17858,17859,17860,17861,17862,17863,17864,17865,17866,17867,17868,17869,17870,17871,17872,17873,17874,17875,17876,17877,17878,17879,17880,17881,17882,17883,17884,17885,17886,17887,17888,17889,17890,17891,17892,17893,17894,17895,17896,17897,17898,17899,17900,17901,17902,17903,17904,17905,17906,17907,17908,17909,17910,17911,17912,17913,17914,17915,17916,17917,17918,17919,17920,17921,17922,17923,17924,17925,17926,17927,17928,17929,17930,17931,17932,17933,17934,17935,17936,17937,17938,17939,17940,17941,17942,17943,17944,17945,17946,17947,17948,17949,17950,17951,17952,17953,17954,17955,17956,17957,17958,17959,17960,17961,17962,17963,17964,17965,17966,17967,17968,17969,17970,17971,17972,17973,17974,17975,17976,17977,17978,17979,17980,17981,17982,17983,17984,17985,17986,17987,17988,17989,17990,17991,17992,17993,17994,17995,17996,17997,17998,17999,18000,18001,18002,18003,18004,18005,18006,18007,18008,18009,18010,18011,18012,18013,18014,18015,18016,18017,18018,18019,18020,18021,18022,18023,18024,18025,18026,18027,18028,18029,18030,18031,18032,18033,18034,18035,18036,18037,18038,18039,18040,18041,18042,18043,18044,18045,18046,18047,18048,18049,18050,18051,18052,18053,18054,18055,18056,18057,18058,18059,18060,18061,18062,18063,18064,18065,18066,18067,18068,18069,18070,18071,18072,18073,18074,18075,18076,18077,18078,18079,18080,18081,18082,18083,18084,18085,18086,18087,18088,18089,18090,18091,18092,18093,18094,18095,18096,18097,18098,18099,18100,18101,18102,18103,18104,18105,18106,18107,18108,18109,18110,18111,18112,18113,18114,18115,18116,18117,18118,18119,18120,18121,18122,18123,2785,2786,2787,2788,2789,2790,2791,2792,2793,2794,2795,2796,2797,2798,3168,3169,3170,3171,3172,3173,3174,3175,3176,3177,3178,3179,3180,3181,3182,3183,3184,3185,3186,3187,3188,3189,3190,3210,3211,3212,3213,3214,3215,3216,3217,3218,3219,3220,4328,4329,4330,4331,4332,4333,4334,4335,4336,4719,4720,4721,4722,4723,4724,4725,4726,4727,5362,5363,5364,5365,5366,5367,5368,5369,5370,6911,6912,6913,6914,6915,6916,6917,6918,6919,6920,6921,6922,6923,7188,7189,7190,7191,7192,7193,7194,7195,7196,7197,7198,7199,7200,7201,7202,7203,7204,7205,7206,7207,7208,7209,7210,7211,7212,7213,7214,7215,7692,7693,7694,7695,7696,7697,7698,7699,7700,7701,7702,9693,9694,9695,9696,9697,9698,9699,9700,9701,9702,9703,9704,9705,9706,9751,9752,9753,9754,9755,9756,9757,9758,9759,9760,9761,9762,9763,9764,9765,9826,9827,9828,9829,9830,9831,9832,9833,9834,9835,9836,10700,10701,10702,10703,10704,10705,10706,10707,10708,10709,10710,10711,10712,10713,10714,10715,10716,10717,10718,10719,10720,10721,10722,10921,10922,10923,10924,11875,11876,11877,11878,11879,11880,11881,11882,11883,11949,11950,11951,11952,11953,11954,11955,11956,11957,11958,11959,11960,11961,11962,11963,12605,12606,12607,12608,12609,12610,12611,12612,12613,12614,12615,12616,12617,12618,13102,13103,13104,13105,13106,13107,13108,13109,13110,13111,14005,14006,14007,14008,14009,14010,14011,14012,14013,14014,14015,14016,14017,14018,14019,14020,14021,14022,14023,14024,14025,14026,14027,14977,14978,14979,14980,14981,14982,14983,14984,14985,14986,14987,14988,14989,14990,14991,14992,14993,14994,14995,14996,14997,14998,15273,15274,15275,15276,15277,15278,15279,15280,15281,15282,15379,15380,15381,15382,15383,15384,15385,15386,15387,15388,15389,16654,16655,16656,16657,16658,16659,16660,16661,16662,16663,16664,16665,16666,16667,16668,16669,16670,16671,16672,16673,16674,16675,17608,17609,17610,17611,17612,17613,17614,17615,17616,18315,18316,18317,18318,18319,18320,18321,18322,18323,18324,18325,18326,18327,18328,18329,18330,20480,20481,20482,20483,20484,20485,20486,20487,20488,20489,20490,20491,20492,20741,20742,20743,20744,20745,20746,20747,20748,20749,20750,20751,20752,20753,20774,20775,20776,20777,20778,20779,20780,20781,20782,20783,20784,20785,20786,20787,20788,20789,21512,21513,21514,21515,21516,21517,21518,21519,21520,21521,21522,21523,21524,21525,21526,21527,22044,22045,22046,22047,22833,22834,22835,22836,24074,24075,24076,24077,24078,24079,24080,24081,24082,24185,24186,24187,24188,24189,24190,24191,24192,24193,24194,24195,24196,24197,24198,24199,24200,24201,24222,24223,24224,24225,24226,24227,24228,24229,24230,24231,24232,24233,24234,24235,24236,24237,24238,24239,24240,24241,24242,25518,25519,25520,25521,25522,25523,25524,25525,25526,25527,25528,25529,25530,26805,26806,26807,26808,26809,26810,26811,26812,26813,26814,26815,26816,26817,26818,26819,26820,28151,28152,28153,28154,28155,28156,28157,28158,28159,29132,29133,29134,29135,29136,29137,29138,29139,29914,29915,29916,29917,29918,29919,29920,29921,29922,29923,29924,29925,29926,29927,29928,29929,30054,30055,30056,30057,30058,30059,30060,30061,30062,30816,30817,30818,30819,30820,30821,30822,30823,30824,30825,30826,30827,30828,31101,31102,31103,31104,31105,31106,31107,31108,31604,31605,31606,31607,31608,31609,31610,31611,32780,32781,32782,33342,33343,33344,33345,33346,33347,33348,33349,33350,33351,33386,33387,33388,33389,33390,33391,33392,33393,33394,33395,33396,33397,33398,33399,33400,33401,33402,33403,34852,34853,34854,34855,34856,34857,34858,34859,34860,34861,34862,34863,34864,34865,34866,34867,34944,34945,34946,34947,34948,34949,34950,34951,34952,34953,34954,34955,34956,35680,35681,35682,35683,35684,35685,35686,35687,35688,35689,35690,35691,35692,37480,37481,37482,37483,37484,37485,37486,37487,37488,38767,38768,39753,39754,39755,39756,39757,39758,39759,39760,39761,39762,40246,40247,40248,40249,40250,40251,40252,40253,40254,40255,40256,40257,40258,40259,40260,40261,40262,40263,40264,40265,40484,40485,40486,40487,40498,40499,40500,40501,42118,42119,42921,43059,43060,43061,43062,43063,43064,43065,43066,43067,43068,43069,43070,43071,43072,43073,43074,43075,43076,43077,43078,43818,43819,43820,43821,43822,43823,43824,43825,43826,43827,43828,43829,44256,44257,44258,44259,44260,44261,44262,44263,44264,44265,44266,44267,44268,44879,44880,46081,46082,46083,46084,46516,46517,46518,46519,46520,46521,46522,46523,46524,47066,47067,47068,47069,47070,47071,47072,47073,47074,47075,47076,47077,47078,48305,48306,48307,48308,48757,48758,48759,48760,48761,48762,48763,48764,48765,48766,48767,48768,48769,48770,48771,48772,48773,48774,48775,49883,49884,49885,49886,49887,49888,49889,49890,49891,49892,49893,49894,49895,49896,49897,49898,49899,49900,49901,49902,50539,50540,50541,50542,50543,50544,50545,50546,50547,50548,50549,50550,50551,50744,50745,50746,50747,50748,50749,50750,50751,50752,50753,50754,50755,50756,50757,50758,50759,50760,50823,50824,50825,50826,50827,50839,50840,50841,50842,50843,50844,50845,50846,50847,50848,51945,51946,51947,52064,52065,52066,52067,52068,52069,52070,52071,52072,52073,52074,52075,52076,52301,52302,52303,52304,52305,52306,52307,52308,52309,52310,52311,52312,52313,53211,53212,53213,53214,55209,55210,55211,55212,55213,55214,55215,55216,56244,56245,56246,56247,56248,56249,56250,56251,56252,56253,56254,56255,56256,57390,57391,57392,57393,57460,57461,57462,57463,57464,57465,57466,57467,57468,57469,57470,57471,57472,57473,57474,57475,57476,57477,58094,58095,58096,58163,58164,58165,58166,58167,58168,58169,58170,58171,58172,58173,58174,58175,58176,58177,58178,58179,58180,58181,58182,58183,58346,58347,58348,58349,58416,58417,58418,58419,58514,58515,58516,58517,58518,58519,58520,58521,58543,58544,58545,58546,58547,58548,58549,58550,58551,58552,58553,58554,58555,58556,58557,58558,58559,58560,58561,58562,59045,59046,59047,59048,59049,59050,59064,59065,59066,59067,59068,59069,59070,59071,59072,59073,59074,59075,59076,59136,59137,59946,59947,59948,59949,59950,59951,59952,59953,59954,59955,59956,59957,59958,59959,59960,59961,59962,59963,59968,59969,59970,59971,59972,59973,59974,59975,60956,60957,61036,61037,61038,61039,61040,61041,61042,61043,61044,61045,61046,61047,61048,61049,61209,61210,61211,61307,61308,61309,61310,61311,61312,61313,61314,61315,61316,61317,61318,61319,62174,62175,62176,62177,62355,62356,64406,64407,64408,64409,64410,64411,64412,64413,64414,64415,64416,64417,64418,64419,64420,64421,64422,64423,64424,64839,64840,64841,64842,64843,64844,64845,64846,64847,64848,64849,64850,64851,65416,65417,65418,65419,65420,65421,65422,65423,65424,65425,65426,65427,65428,0,1,2,3,4,5,6,7,8,41,42,43,44,45,46,47,48,49,50,51,52,53,54,55,56,57,58,59,60,61,62,63,64,65,66,67,68,69,70,151,152,153,154,155,156,157,158,159,160,161,162,163,164,233,234,235,236,237,238,239,240,241,242,243,244,245,246,247,248,249,250,251,252,253,254,323,324,325,326,327,328,329,330,331,332,333,334,335,336,458,459,460,461,462,463,464,465,466,467,468,469,470,471,472,473,474,475,476,477,478,479,851,852,853,854,855,856,857,858,859,860,861,862,863,864,865,866,867,868,869,870,871,872,873,874,912,913,914,915,916,917,918,919,920,921,922,923,924,925,996,997,998,999,1000,1001,1002,1003,1004,1005,1006,1007,1008,1009,1200,1201,1202,1203,1204,1205,1329,1330,1331,1332,1333,1334,1335,1336,1337,1338,1365,1366,1367,1368,1369,1370,1371,1372,1373,1374,1445,1446,1447,1448,1449,1450,1451,1452,1453,1454,1455,1456,1457,1458,1798,1799,1800,1801,1802,1803,1804,1805,1806,1807,1808,1809,1810,1811,1987,1988,1989,1990,1991,1992,1993,1994,1995,1996,1997,1998,1999,2000,2001,2002,2003,2004,2005,2006,2007,2142,2143,2144,2145,2146,2147,2148,2149,2150,2151,2152,2153,2154,2155,2539,2540,2541,2542,2543,2544,2545,2546,2547,2548,2549,2550,2551,2565,2566,2567,2568,2569,2570,2571,2572,2573,2574,2575,2576,2758,2759,2760,2761,2762,2763,2764,2765,2766,2767,2785,2786,2787,2788,2789,2790,2791,2792,2793,2794,2795,2796,2797,2798,2921,2922,2923,2924,2925,2926,2927,2928,2929,2930,2931,2932,2933,2934,2935,2954,2955,2956,2957,2958,2959,2960,2961,2962,2963,2964,2965,2966,2967,2968,2969,3028,3029,3030,3031,3032,3033,3034,3035,3036,3168,3169,3170,3171,3172,3173,3174,3175,3176,3177,3178,3179,3180,3181,3182,3183,3184,3185,3186,3187,3188,3189,3190,3261,3262,3263,3264,3449,3450,3451,3452,3453,3641,3642,3643,3644,3645,3646,3647,3648,3649,3650,4556,4557,4558,4875,4876,4877,4878,4879,4880,4881,4882,4883,4884,4885,4886,4887,4888,5166,5167,5168,5169,5170,5171,5172,5173,5174,5436,5437,5438,5439,5440,5876,5877,5878,5879,5880,5881,5882,5883,5884,6284,6285,6286,6287,6288,6289,6290,6291,6292,6293,6334,6335,6336,6337,6338,6339,6340,6341,6342,6343,6344,6345,6352,6353,6354,6355,6356,6490,6491,6492,6493,6494,6495,6496,6497,6498,6499,6500,6501,6746,6747,6748,6749,6750,6830,6831,6832,6833,6834,6835,6836,6837,6838,6839,6840,6841,6842,6843,6911,6912,6913,6914,6915,6916,6917,6918,6919,6920,6921,6922,6923,7188,7189,7190,7191,7192,7193,7194,7195,7196,7197,7198,7199,7200,7201,7202,7203,7204,7205,7206,7207,7208,7209,7210,7211,7212,7213,7214,7215,7302,7303,7304,7305,7306,7307,7308,7309,7310,7311,7312,7313,7479,7480,7481,7482,7483,7484,7485,7486,7487,7488,7489,7490,7600,7601,7602,7603,7604,7605,7606,7607,7608,7609,7610,7611,7714,7715,7716,7856,7857,7858,7859,7860,7861,7862,7863,7864,7865,7866,7867,7879,7880,7881,7882,7917,7918,7919,7920,8241,8242,8243,8244,8245,8246,8247,8248,8249,8250,8251,8252,8253,8254,8255,8409,8410,8411,8412,8413,8414,8415,8416,8417,8418,8419,8420,8421,8422,8423,8424,8469,8470,8471,8472,8473,8474,8475,8476,8477,8478,8479,8480,9313,9314,9315,9316,9655,9656,9657,9658,9659,9660,9661,9662,9663,9693,9694,9695,9696,9697,9698,9699,9700,9701,9702,9703,9704,9705,9706,9751,9752,9753,9754,9755,9756,9757,9758,9759,9760,9761,9762,9763,9764,9765,9888,9889,9890,9891,9892,9893,9894,9895,9896,9897,9898,9899,9900,9901,9902,9903,9904,9905,9906,9907,9908,10013,10014,10015,10016,10259,10260,10261,10262,10263,10264,10265,10266,10267,10268,10269,10270,10271,10272,10418,10419,10420,10700,10701,10702,10703,10704,10705,10706,10707,10708,10709,10710,10711,10712,10713,10714,10715,10716,10717,10718,10719,10720,10721,10722,10744,10745,10746,10747,10748,10749,10750,10751,10752,10753,10754,10755,10756,10757,10758,10759,10760,10761,10921,10922,10923,10924,11654,11655,11656,11657,11658,11659,11660,11661,11662,11663,11664,11665,11666,11667,11668,11669,11670,11671,11711,11712,11713,11714,11838,11839,11840,11841,11842,11843,11844,11845,11846,11847,11848,11884,11885,11886,11887,11888,11889,11890,11891,11892,11893,11894,11895,11896,11897,11949,11950,11951,11952,11953,11954,11955,11956,11957,11958,11959,11960,11961,11962,11963,12532,12533,12534,12535,12536,12537,12538,12539,12540,12541,12542,12543,12544,12545,12546,12547,12548,12549,12550,12605,12606,12607,12608,12609,12610,12611,12612,12613,12614,12615,12616,12617,12618,13030,13031,13032,13033,13034,13035,13036,13037,13038,13039,13040,13041,13042,13043,13044,13045,13046,13047,13048,13049,13050,13051,13052,13309,13310,13311,13312,13313,13314,13315,13316,13317,13318,13319,13320,13321,13322,13323,13444,13445,13446,13447,13448,13449,13450,13451,13452,13453,13454,13455,13456,13457,13458,13459,13460,13461,13462,13463,13464,13465,13466,14005,14006,14007,14008,14009,14010,14011,14012,14013,14014,14015,14016,14017,14018,14019,14020,14021,14022,14023,14024,14025,14026,14027,14399,14400,14401,14402,14403,14404,14405,14406,14407,14408,14409,14410,14473,14474,14475,14476,14477,14478,14479,14480,14481,14482,14483,14484,14485,14486,14487,14670,14671,14672,14673,14674,14675,14676,14677,14678,14679,14680,14681,14682,14683,14684,14685,14686,14767,14768,14769,14770,14809,14810,14811,14812,14813,14814,14815,14816,14817,14818,14819,14820,14823,14824,14825,14826,14827,14828,14964,14965,14966,14967,14968,14969,14970,14971,14972,14973,14974,14975,14976,14977,14978,14979,14980,14981,14982,14983,14984,14985,14986,14987,14988,14989,14990,14991,14992,14993,14994,14995,14996,14997,14998,15024,15025,15026,15027,15028,15029,15119,15120,15121,15122,15123,15124,15125,15126,15127,15241,15242,15243,15244,15245,15246,15247,15248,15249,15250,15251,15252,15253,15254,16240,16241,16242,16331,16332,16333,16334,16335,16533,16534,16535,16536,16654,16655,16656,16657,16658,16659,16660,16661,16662,16663,16664,16665,16666,16667,16668,16669,16670,16671,16672,16673,16674,16675,16965,16966,16967,16968,16969,16970,16971,16972,16973,16974,16975,16976,17200,17201,17202,17203,17204,17205,17206,17207,17208,17209,17210,17211,17578,17579,17580,17581,17582,17583,17584,18037,18038,18039,18040,18041,18042,18043,18044,18045,18046,18047,18048,18049,18315,18316,18317,18318,18319,18320,18321,18322,18323,18324,18325,18326,18327,18328,18329,18330,18385,18386,18387,18388,18389,18390,18391,18392,18393,18394,18395,18396,18397,18398,18399,18400,18401,18766,18767,19504,19505,19506,19507,19508,20480,20481,20482,20483,20484,20485,20486,20487,20488,20489,20490,20491,20492,20724,20725,20871,20872,20873,21503,21504,21512,21513,21514,21515,21516,21517,21518,21519,21520,21521,21522,21523,21524,21525,21526,21527,21986,21987,22044,22045,22046,22047,22386,22387,22560,22561,22562,22563,22833,22834,22835,22836,23002,23003,23346,23347,23400,23401,23402,23403,24074,24075,24076,24077,24078,24079,24080,24081,24082,24185,24186,24187,24188,24189,24190,24191,24192,24193,24194,24195,24196,24197,24198,24199,24200,24201,24222,24223,24224,24225,24226,24227,24228,24229,24230,24231,24232,24233,24234,24235,24236,24237,24238,24239,24240,24241,24242,24399,24400,24401,24402,24403,24597,24598,24668,24669,24673,24674,24678,24756,24757,24850,24851,24852,24853,24854,24871,24872,25321,25322,25323,25324,25425,25426,25518,25519,25520,25521,25522,25523,25524,25525,25526,25527,25528,25529,25530,25821,25822,25823,25824,25825,25837,25838,25853,25854,25855,25856,25881,25882,25883,25884,25885,25886,25887,25888,25889,26377,26378,26379,26805,26806,26807,26808,26809,26810,26811,26812,26813,26814,26815,26816,26817,26818,26819,26820,27139,27140,27167,27168,27169,27170,27171,27206,27652,28151,28152,28153,28154,28155,28156,28157,28158,28159,28277,28278,28279,28280,28307,28308,28309,28310,28311,28312,28313,28481,28482,28483,28484,28485,28486,28487,28488,28674,28675,29127,29128,29129,29227,29228,29229,29333,29334,29372,29373,29914,29915,29916,29917,29918,29919,29920,29921,29922,29923,29924,29925,29926,29927,29928,29929,30003,30004,30005,30006,30054,30055,30056,30057,30058,30059,30060,30061,30062,30063,30064,30065,30066,30067,30068,30069,30070,30071,30072,30073,30074,30075,30561,30562,30651,30652,30653,30671,30859,30963,30964,31027,31028,31056,31057,31058,31059,31060,31061,31062,31063,31101,31102,31103,31104,31105,31106,31107,31108,31127,31128,31212,31244,31245,31246,31247,31604,31605,31606,31607,31608,31609,31610,31611,32135,32136,32137,32138,32139,32181,32182,32213,32214,32403,32404,32420,32421,32422,32423,32771,32772,32773,32774,32775,32776,32777,32778,32779,32948,32949,32950,32951,32952,32953,32954,32955,32956,32957,32958,32959,32960,32961,32962,32963,32964,33067,33386,33387,33388,33389,33390,33391,33392,33393,33394,33395,33396,33397,33398,33399,33400,33401,33402,33403,33404,33405,33419,33420,33573,33574,33575,33576,33577,33578,33579,33580,33581,33582,33583,33584,33585,33820,33909,33910,33911,33912,33913,33914,33915,33916,34547,34548,34549,34550,34614,34615,34616,34852,34853,34854,34855,34856,34857,34858,34859,34860,34861,34862,34863,34864,34865,34866,34867,34868,34869,34903,34904,34944,34945,34946,34947,34948,34949,34950,34951,34952,34953,34954,34955,34956,34957,34958,34959,34960,35076,35077,35078,35079,35080,35081,35082,35083,35084,35366,35367,35368,35369,35370,35546,35547,35548,35549,35550,35551,35552,35553,35554,35555,35661,35662,35663,35664,35665,35666,35667,35668,35680,35681,35682,35683,35684,35685,35686,35687,35688,35689,35690,35691,35692,36367,36368,36380,36381,36810,36811,36812,36813,36814,36815,36816,36817,36818,36819,36911,36912,36913,36914,36915,36916,36917,36918,36919,37278,37279,37280,37283,37284,37354,37355,37356,37357,37358,37359,37360,37361,37362,37363,37382,37383,37384,37385,37386,37387,37388,37389,37390,37391,37392,37393,37394,37395,37396,37397,37398,37480,37481,37482,37483,37484,37485,37486,37487,37488,37563,37564,37565,37566,37587,37588,37589,37590,37591,37592,37593,37594,39107,39108,39109,39110,39111,39112,39113,39114,39115,39338,39339,39340,39341,39342,39429,39430,39431,39432,39433,39434,39435,39436,39437,39477,39478,40246,40247,40248,40249,40250,40251,40252,40253,40254,40255,40256,40257,40258,40259,40260,40261,40262,40263,40264,40265,40484,40485,40486,40487,40498,40499,40500,40501,40734,40735,40736,40751,40752,40753,40754,40755,40764,40765,40766,40767,40985,40986,40987,41294,41295,41649,41650,41651,41680,42118,42119,42254,42255,42307,42308,42309,42310,42921,43042,43043,43044,43045,43046,43047,43048,43049,43059,43060,43061,43062,43063,43064,43065,43066,43067,43068,43069,43070,43071,43072,43073,43074,43075,43076,43077,43078,43223,43224,43374,43375,43477,43478,43698,43699,43700,44165,44166,44256,44257,44258,44259,44260,44261,44262,44263,44264,44265,44266,44267,44268,44351,44352,44353,44354,44563,44564,44565,44566,44710,44711,44712,45244,45245,45246,45247,45248,45249,45250,45251,45652,45653,45674,45675,45769,45770,45805,45806,45807,45808,45809,45956,45957,45958,45959,45960,46081,46082,46083,46084,46491,46492,46493,46494,46516,46517,46518,46519,46520,46521,46522,46523,46524,46857,46858,46966,46967,47066,47067,47068,47069,47070,47071,47072,47073,47074,47075,47076,47077,47078,47312,47313,47314,47315,47466,47467,47490,47491,47725,47726,47727,47728,47729,47730,47731,47732,48305,48306,48307,48308,48517,48518,48519,48520,48521,48729,48730,48731,48757,48758,48759,48760,48761,48762,48763,48764,48765,48766,48767,48768,48769,48770,48771,48772,48773,48774,48775,48776,48777,48778,48779,48780,48781,48782,48783,48784,48971,48972,49093,49106,49107,49223,49224,49225,49314,49315,49389,49390,49571,49572,49600,49601,49602,49603,49604,49605,49606,49607,49746,49747,49952,49953,50077,50078,50180,50181,50182,50183,50184,50185,50186,50187,50327,50328,50329,50382,50383,50539,50540,50541,50542,50543,50544,50545,50546,50547,50548,50549,50550,50551,50579,50580,50678,50679,50680,50744,50745,50746,50747,50748,50749,50750,50751,50752,50753,50754,50755,50756,50757,50758,50759,50760,51364,51365,51366,51367,51456,51457,51458,52064,52065,52066,52067,52068,52069,52070,52071,52072,52073,52074,52075,52076,52135,52136,52137,52138,52139,52140,52141,52142,52338,52339,52340,52341,52501,52502,52503,52504,52505,52506,52507,52508,52573,52574,52871,52872,53127,53128,53211,53212,53213,53214,53253,53254,53255,53256,53257,53258,53387,53388,53389,53390,53668,53907,54499,54500,54501,54640,54641,54642,55081,55082,55209,55210,55211,55212,55213,55214,55215,55216,55398,55399,55400,55401,55402,55403,55404,55405,55406,55407,55408,55409,55410,55411,55494,55523,55524,55525,55526,55612,55613,55614,55745,55769,55770,55771,55861,55862,55863,56037,56038,56039,56244,56245,56246,56247,56248,56249,56250,56251,56252,56253,56254,56255,56256,56327,56328,56329,56330,56461,56462,56463,56464,56993,57069,57070,57148,57149,57150,57151,57152,57153,57154,57155,57156,57157,57158,57159,57160,57161,57460,57461,57462,57463,57464,57465,57466,57467,57468,57469,57470,57471,57472,57473,57474,57475,57476,57477,57478,57479,57480,57627,57628,58039,58040,58094,58095,58096,58163,58164,58165,58166,58167,58168,58169,58170,58171,58172,58173,58174,58175,58176,58177,58178,58179,58180,58181,58182,58183,58346,58347,58348,58349,58365,58366,58367,58368,58514,58515,58516,58517,58518,58519,58520,58521,58543,58544,58545,58546,58547,58548,58549,58550,58551,58552,58553,58554,58555,58556,58557,58558,58559,58560,58561,58562,58678,58679,58680,58681,58682,58683,58684,58685,58789,58790,58956,58957,58958,58959,58960,58961,58962,58963,59045,59046,59047,59048,59049,59050,59064,59065,59066,59067,59068,59069,59070,59071,59072,59073,59074,59075,59076,59279,59280,59385,59386,59399,59400,59401,59402,59525,59526,59527,59528,59529,59530,59531,59590,59591,59592,59735,59736,59780,59781,59782,59783,59784,59946,59947,59948,59949,59950,59951,59952,59953,59954,59955,59956,59957,59958,59959,59960,59961,59962,59963,59968,59969,59970,59971,59972,59973,59974,59975,60221,60222,60223,60224,60225,60226,60306,60307,60321,60322,60363,60364,60365,60381,60382,60550,60551,60552,60553,60631,60632,60820,60821,60822,60823,60824,60825,60826,60827,60956,60957,61307,61308,61309,61310,61311,61312,61313,61314,61315,61316,61317,61318,61319,61353,61354,61573,61574,61575,61576,61619,61620,61621,61622,61623,61644,61645,61789,61790,62124,62125,62174,62175,62176,62177,62894,62895,62896,62897,62898,62899,63056,63057,63385,63430,63431,64152,64153,64320,64321,64322,64406,64407,64408,64409,64410,64411,64412,64413,64414,64415,64416,64417,64418,64419,64420,64421,64422,64423,64424,64839,64840,64841,64842,64843,64844,64845,64846,64847,64848,64849,64850,64851,64952,64953,65033,65034,65331,65332,65333,65416,65417,65418,65419,65420,65421,65422,65423,65424,65425,65426,65427,65428,65724,65725,65726,65727,65728,65738,66037,66038,66039,66054,66055,66146,66172,66173,66359,66482,66483,66484,66485,66486,66487,66488,66489,66490,66491,66778,66779,66780,66781,66782,66783,66784,66785,66931,67116,67117,67118,67119,67120,67121,67122,67207,67208,67209,67210,67211,67212,67213,67214,67215,67216,67217,67218,67219,67220,67221,67222,67223,67224,67460,67461,67462,67463,67505,67506,67507,67508,67509,67510,67511,67512,67618,67619,67620,67883,67884,67885,67886,67887,67888,67889,68030,68031,68345,68346,68441,68442,68720,68721,68722,68723,68724,68725,68726,68727,68728,68729,68736,68737,68753,68754,68755,68834,68835,68836,68856,69205,69206,69207,69208,69396,69397,69398,69399,69400,69401,69402,69403,69424,69694,69695,69696,69979,69989,69990,70207,70208,70209,70382,70383,70395,70396,70397,70398,70399,70400,70401,70846,70847,71192,71250,71251,71645,71646,71653,71654,71655,71656,71735,71736,71737,71945,71946,71947,71948,71949,71950,71951,71952,71953,71954,72055,72056,72057,72058,72059,72060,72061,72062,72108,72183,72184,72375,72376,72377,72378,72627,72628,72629,72630,72712,72713,72714,72715,72716,72717,72718,72719,72720,73284,73323,73324,73429,73644,73645,73646,73823,73824,74026,74214,74215,74216,74217,74218,74219,74220,74221,74222,74223,74224,74225,74226,74227,74228,74229,74377,74437,74438,74746,74750,74751,74752,75172,75173,75174,75175,75176,75177,75178,75179,75199,75200,75201,75202,75203,75204,75205,75206,75207,75419,75912,75913,75914,75915,76434,76435,76436,76437,76438,76439,76440,76441,76442,76568,76569,76662,76663,76709,76981,76982,77106,77107,77215,77216,77380,77381,77382,77383,77384,77385,77386,77387,77389,77390,77439,77440,77441,77442,77443,77444,77445,77446,77447,77448,77449,77450,77451,77452,77603,77604,77605,77653,77654,78277,78316,78317,78318,78319,78320,78321,78322,78323,78324,78497,78498,78685,78686,78687,78688,78689,78690,78691,78692,78693,78812,78813,78814,78815,78972,78973,78974,78975,78976,78977,79121,79223,79224,79225,79226,79654,79655,79656,79657,79658,79659,79660,79661,79756,79757,79758,79844,79845,79846,79847,79848,79849,79850,79924,79925,79926,79995,79996,79997,79998,79999,80000,80001,80002,80003,80004,80005,80006,80007,80008,80009,80010,80011,80311,80445,80446,80612,80613,80614,80702,80703,80704,80705,80726,80883,80884,80885,80886,80887,80895,80896,80897,80921,80922,80923,80924,80925,80926,80927,81053,81054,81068,81069,81070,81094,81095,81485,81486,81542,81543,81544,81545,81568,81569,81832,81833,81834,81835,81836,81837,81838,81839,81840,81841,81842,81881,81882,82422,82423,82424,82425,82426,82427,82428,82429,82430,82431,82432,82433,82434,82435,82436,82703,82704,82705,82753,82754,82755,82756,82757,83068,83069,83353,83354,83355,83356,83357,83358,83359,83360,83361,84306,84307,84308,84309,84310,84311,84312,84313,84314,84315,84316,84317,84318,84319,84320,84416,84417,84418,84432,84545,84546,84547,84548,84549,84550,84551,84552,84600,84601,84602,84603,84609,84610,84611,84704,84705,84751,84929,84930,84931,84932,84933,84934,84935,84936,84937,85079,85147,85148,85169,85170,85171,85172,85173,85174,85175,85176,85177,85178,85179,85180,85181,85182,85183,85184,85508,85509,85510,85524,85920,85921,85922,85950,85951,86171,86172,86173,86174,86175,86176,86177,86178,86179,86296,86310,86311,86312,86313,86314,86315,86316,86317,86318,86579,86604,86605,86606,86607,86810,86911,87185,87186,87187,87188,87189,87190,87191,87192,87237,87238,87306,87307,87308,87309,87310,87311,87312,87313,87314,87420,87421,87422,87507,87570,87571,87650,87651,87652,87653,87654,87655,87656,87657,87658,87703,87704,87825,87826,87827,87828,87829,87830,87831,87832,87833,87900,87901,87902,87903,87943,87944,87945,87946,87947,87948,87949,87950,87951,87952,87953,87954,87955,87956,87957,88024,88045,88046,88047,88048,88049,88050,88051,88052,88053,88054,88055,88056,88057,88058,88059,88198,88349,88350,88351,88352,88353,88372,88373,88374,88596,88597,88598,88599,88879,88880,88884,88885,88886,88887,88888,88889,88890,88891,88892,88979,89248,89249,89250,89251,89252,89253,89254,89255,89421,89422,89423,89510,89511,89512,89737,89738,89851,89852,89853,89854,89855,89892,89893,90101,90154,90155,90346,90347,90348,90349,90350,90351,90352,90560,90630,90631,90632,90633,90634,90635,90636,90794,90795,90805,90806,90807,90808,90809,90810,90811,90812,90813,90941,90942,91006,91013,91014,91015,91016,91017,91018,91019,91020,91021,91146,91147,91148,91149,91150,91151,91152,91168,91169,91304,91595,91596,91597,91598,91599,91600,91601,91602,91603,91604,91605,91606,91607,91608,91740,91741,91769,91770,91771,91772,91779,91780,91781,91928,91929,91930,92131,92132,92133,92134,92135,92268,92269,92270,92366,92367,92395,92396,92397,92676,92677,92776,92777,92778,92779,92780,92781,92782,92783,92784,92785,92786,92787,92788,92789,92790,92848,92849,92987,92988,93042,93043,93044,93328,93329,93573,93574,93575,93576,93577,93578,93579,93580,93650,93651,93652,93665,93666,93799,93800,93801,93802,93803,93804,93805,93806,93966,93967,93968,93969,93970,93971,93972,93973,93974,93975,93976,93977,93978,93979,93980,94135,94198,94199,94315,94316,94317,94680,94681,94682,94802,94803,94804,94805,94806,94807,94808,94809,95852,95853,96492,96554,96555,96556,96557,96558,96559,96560,96561,96562,96563,96927,97011,97012,97397,97561,97562,97603,97769,97770,97771,97772,97773,97774,97775,97776,97777,97778,98069,98070,98071,98072,98073,98074,98075,98076,98077,98106,98107,98108,98174,98323,98324,98325,98378,98379,98380,98599,98600,98601,98734,98735,98736,98737,98778,99062,99112,99113,99114,99161,99162,99163,99164,99165,99166,99167,99168,99169,99170,99171,99172,99173,99174,99175,99176,99525,99526,99527,99528,99555,99556,99611,99907,99908,99909,99910,99911,99912,99913,99914,99915,100299,100300,100455,100456,100457,100458,100459,100460,100461,100462,100463,100464,100465,100492,100493,100494,100495,100496,100497,100498,100499,100500,100501,100922,100923,100924,101072,101073,101107,101108,101109,101575,101576,101689,101749,101872,101873,101874,102088,102089,102347,102348,102349,102469,102470,102471,102699,102700,102701,102702,102703,102704,102705,102706,102707,102708,102709,102710,102711,102712,102713,102714,102745,102746,102747,103024,103025,103026,103027,103028,103297,103298,103299,103522,103523,103524,103525,103526,103527,104050,104051,104052,104053,104173,104348,104349,104350,104351,104352,104353,104354,104355,104371,104372,104459,104460,104461,104470,104471,104472,104761,104855,104856,104857,105172,105173,105174,105175,105176,105279,105371,105372,105373,105486,105487,105537,105538,105539,105831,106270,106271,106272,106273,106274,106275,106276,106277,106479,106480,106481,106679,106932,106933,106934,107136,107137,107138,107157,107276,107357,107358,107359,107543,107544,107545,107546,107547,107548,107549,107561,107562,107563,107580,107581,107582,107583,107584,107585,107586,107587,107588,107589,107590,107591,107592,107593,108047,108048,108340,108341,108342,108343,108344,108345,108346,108347,108348,108397,108398,108399,108400,108638,108639,108640,108641,108642,108643,108644,108708,108928,108929,108987,108988,108989,109234,109235,109236,109237,109238,109239,109240,109241,109242,109243,109244,109245,109246,109247,109248,109422,109423,109424,109425,109426,109427,109428,109429,109430,109431,109536,109537,109538,109693,109694,109695,109731,109732,109733,109734,109735,109736,109737,109738,109739,109942,109943,109944,110048,110049,110050,110230,110302,110303,110480,110521,110522,110579,110580,110581,110582,110583,110584,110585,110714,110715,110716,110717,110763,110816,110825,110826,111003,111004,111005,111006,111007,111008,111009,111010,111129,111130,111144,111145,111146,111147,111148,111149,111150,111172,111173,111174,111175,111176,111177,111178,111179,111180,111328,111329,111439,112007,112008,112009,112010,112011,112360,112361,112362,112363,112364,112365,112366,112510,112616,112632,112633,112634,112635,112693,112694,112695,112696,112697,112698,112699,112700,112701,112710,112711,112712,112713,112714,112715,112716,112717,112718,112761,112762,112763,112764,112765,112766,112767,112768,112769,112770,113311,113312,113313,113337,113338,113487,113708,113709,113710,113711,113712,113713,113714,113715,113716,113717,114125,114126,114319,114320,114336,114337,114338,114339,114340,114546,114728,114729,114730,114731,114976,114977,114978,114979,114980,114981,114982,114983,114984,115191,115192,115193,115227,115228,115229,115230,115231,115232,115233,115234,115625,115626,115627,115628,115759,116307,116308,116309,116310,116452,116453,116470,116471,116472,116548,116549,116550,116551,116552,116553,116554,116646,116647,116648,116720,116721,116775,116945,117394,117395,117396,117397,117475,117476,117477,117478,117479,117480,117481,117482,117567,117568,117569,117596,117597,117598,117782,117783,117784,117785,117786,117787,117788,117789,117790,117791,117792,117793,117794,117795,117906,117907,118025,118026,118104,118105,118106,118107,118211,118212,118213,118214,118215,118216,118217,118218,118219,118220,118385,118386,118387,118442,118443,118444,118445,118651,118652,118653,118654,118655,118656,118657,118658,118659,118660,118661,118662,118663,118664,118785,118939,118940,118941,118942,118943,118944,118945,118946,119435,119436,119437,119438,119439,119440,119441,119442,119473,119474,119475,119492,119493,119494,119495,119496,119497,119498,119513,119551,119607,119636,119746,119845,119846,119847,119848,119849,119850,119851,119852,119853,119999,120000,120001,120058,120228,120229,120276,120277,120278,120540,120546,120547,120548,120641,120642,120643,120671,120672,120673,120674,120682,120788,120789,120865,120947,120948,120949,120950,120951,120952,120953,120954,120955,120956,120957,120958,120959,120960,121097,121098,121099,121478,121479,121480,121530,121664,121665,121666,121667,121668,121669,121670,121671,121672,121673,121674,121675,121676,121677,121678,121856,121857,121858,121859,121877,121878,122330,122396,122397,122398,122399,122479,122480,122481,122482,122483,122484,122485,122486,122487,122488,122489,122533,122534,122535,122779,122780,122793,122794,122873,122874,122945,122946,122947,123202,123203,123204,123205,123206,123207,123208,123209,123210,123211,123213,123214,123215,123216,123332,123333,123334,123415,123604,123884,123885,123886,123887,123888,123889,123890,123891,124079,124080,124277,124278,124279,124459,124460,124461,124462,124463,124464,124465,124466,124711,124712,124713,124714,124715,124716,124717,124718,124719,124720,124721,124887,124888,124889,124890,125383,125384,125385,125386,125387,125388,125389,125390,125391,125476,125743,125744,125745,125746,125830,125988,125989,126047,126048,126177,126304,126305,126306,126854,127115,127116,127578,127579,127580,127581,127582,127583,127584,127585,127586,127928,127929,127930,127931,127932,127933,127934,127935,127936,128009,128010,128371,128372,128373,128901,128902,128903,128904,128905,128906,128907,128943,128944,128945,128946,128947,128948,128949,128950,128951,129127,129128,129129,129282,129283,129284,129466,129467,129468,129469,129470,129471,129472,129473,129479,129480,129481,129482,129483,129484,129485,129720,129721,129722,129723,130072,130073,130074,130075,130076,130077,130078,130079,130594,130595,130596,130597,130598,130599,130600,130601,130602,130732,130814,130815,130816,130817,130818,130819,130820,130821,130822,130823,130824,130825,130826,130827,130828,130873,130874,130875,130961,130973,130974,130975,130976,131182,131183,131184,131214,131367,131529,131530,131531,131532,131533,131534,131535,131536,131795,131824,131825,131826,132193,132194,132195,132302,132303,132304,132305,132946,132947,133044,133045,133046,133047,133048,133049,133050,133051,133052,133053,133054,133055,133056,133057,133058,133179,133180,133181,133337,133338,133339,133340,133341,133342,133343,133344,133345,133346,133347,133348,133349,133350,133395,133396,133397,133398,133399,133400,133401,133402,133403,133404,133405,133406,133407,133408,133409,133410,133411,133412,133413,133414,133415,133580,133581,133582,133583,133584,133585,133586,133587,133588,133589,133590,133591,133592,133593,133594,133595,133667,133668,133669,133670,133671,133672,133673,133870,133871,134173,134174,134218,134219,134308,134309,134310,134311,134374,134375,134376,134437,134438,134439,134440,134456,134457,134458,134459,134460,134573,134574,134575,134576,134577,134578,134579,134580,134581,134654,134655,134656,134861,134862,134863,134864,134865,134866,135142,135143,135175,135176,135177,135227,135228,135249,135250,135251,135252,135317,135415,135786,135787,135855,135856,135857,136480,136481,136482,136652,136653,136654,136655,136656,136657,136658,136806,136807,137633,137634,137635,137659,137734,137735,137736,137737,137945,137946,137947,138067,138068,138069,138070,138071,138072,138073,138074,138075,138076,138077,138078,138079,138080,138081,138082,138083,138123,138124,138125,138126,138127,138128,138129,138130,138131,138282,138283,138284,138285,138286,138287,138288,138390,138460,138479,138480,138481,138482,138483,138484,138485,138486,138712,138713,138714,138715,138767,138768,138769,138770,138771,138772,138773,138774,139156,139157,139158,139159,139160,139161,139162,139163,139164,139314,139315,139316,139497,139498,139516,139767,140366,140421,140422,140423,141183,141184,141185,141186,141293,141294,141295,141296,141297,141298,141299,141300,141301,141302,141303,141304,141305,141306,141307,141428,141440,141478,141479,141480,141481,141482,141483,141484,141683,141684,141819,141820,141821,141822,141823,141873,141874,141875,141876,141883,141884,141885,141890,141891,141892,141893,141961,142003,142004,142005,142006,142007,142008,142009,142010,142011,142012,142179,142180,142677,142678,142829,142830,142831,142832,142833,142834,142857,142858,142859,143226,143227,143353,143522,143523,143849,143850,143851,143852,143853,143854,143855,143856,143857,144014,144015,144016,144017,144018,144019,144020,144021,144022,144023,144024,144025,144026,144027,144028,144029,144030,144031,144086,144087,144088,144089,144641,144642,144643,144644,144690,144800,144801,144865,144866,144867,144868,145145,145146,145253,145254,145255,145393,145394,145395,145396,145397,145398,145399,145400,145401,145435,145790,145791,145792,145793,145894,145895,145896,145901,146005,146006,146092,146093,146094,146095,146096,146097,12023,12024,12025,12026,12027,12028,12029,12030,12031,12032,12033,12034,12035,12036,12037,18252,18253,18254,21130,21131,21132,21133,21303,21304,21305,21306,21307,21308,23997,23998,23999,24000,24001,24002,24003,24004,24005,24006,24007,24008,24009,24010,24011,24012,25855,25856,26629,27206,27652,29482,29483,29484,29840,29841,29842,30651,30652,30653,30671,30859,31959,32771,32772,32773,32774,32775,32776,32777,32778,32779,32834,32835,32836,35543,35544,35545,37563,37564,37565,37566,41680,43273,43274,43275,43698,43699,43700,49093,51364,51365,51366,51367,51456,51457,51458,51865,51866,51867,51868,51869,52871,52872,53127,53128,53668,53907,55081,55082,55498,55499,55500,55501,55502,55503,55504,55505,55506,55507,55508,55509,55510,55511,55512,55745,56481,56482,56483,56484,56993,58024,58025,58026,58027,58028,58029,58030,58031,58032,58033,58034,58035,58036,58491,58492,58493,58494,58495,58496,58497,58498,58499,58500,58501,58502,58503,58504,58505,59780,59781,59782,59783,59784,64788,64789,64790,65738,68030,68031,68834,68835,68836,70846,70847,71250,71251,73284,76981,76982,77106,77107,81053,81054,85950,85951,89510,89511,89512,90794,90795,91929,91930,92676,92677,93650,93651,93652,97011,97012,99112,99113,99114,100492,100493,100494,100495,100496,100497,100498,100499,100500,100501,105538,105539,107136,107137,107138,111328,111329,114125,114126,117906,117907,121877,121878,122533,122534,122535,123332,123333,123334,127115,127116,135227,135228,138082,138083,138123,138124,138125,138126,138127,138128,138129,138130,138131,141683,141684,142003,142004,142005,142006,142007,142008,142009,142010,142011,142012,142179,142180,145894,145895,145896,149169,155124,155125,155126,161803,161804,164795,164796,164797,164798,168179,168180,168181,170714,175183,175184,175185,176855,176856,176857,183193,183194,183195,183196,184115,184116,184117,188917,188918,192011,192012,192628,192629,194329,198840,198841,204413,204414,204415,204713,206477,206478,206479,206480,207831,207832,207833,210804,210805,210806,214458,215520,0,1,2,3,4,5,6,7,8,41,42,43,44,45,46,47,48,49,50,51,52,53,54,55,56,57,151,152,153,154,155,156,157,158,159,160,161,162,163,164,926,927,928,929,930,931,932,933,934,935,936,937,1010,1011,1012,1013,1014,1015,1016,1017,1018,2008,2009,2010,2011,2012,2013,2014,2015,2016,2017,2018,2019,2020,2021,2022,2023,2024,2025,2026,2027,2028,2029,2030,2031,2032,2033,2785,2786,2787,2788,2789,2790,2791,2792,2793,2794,2795,2796,2797,2798,3168,3169,3170,3171,3172,3173,3174,3175,3176,3177,3178,3179,3180,3181,3182,3183,3184,3185,3186,3187,3188,3189,3190,4328,4329,4330,4331,4332,4333,4334,4335,4336,4719,4720,4721,4722,4723,4724,4725,4726,4727,5362,5363,5364,5365,5366,5367,5368,5369,5370,5550,5551,5552,5553,5554,5555,5556,5557,5558,5559,5560,5561,5562,5563,5564,5565,5566,5567,5568,5569,6700,6701,6702,6703,6704,6705,6706,6707,6708,6709,6710,6711,6712,6713,6714,6715,6716,6717,6718,6719,6720,7045,7046,7047,7048,7049,7050,7051,7052,7053,7054,7055,7056,7508,7509,7510,7511,7512,7513,7514,7515,7516,7517,7518,7519,7520,7521,7522,7523,7524,7525,7526,7527,7528,7529,7692,7693,7694,7695,7696,7697,7698,7699,7700,7701,7702,7793,7794,7795,7796,7797,7798,7799,7800,7801,7802,7803,7804,7805,7806,8360,8361,8362,8363,8512,8513,8514,8515,8516,8517,8518,8519,8520,8521,8522,8523,8524,8525,8526,8527,8817,8818,8819,8820,8821,8822,8823,8824,8825,9693,9694,9695,9696,9697,9698,9699,9700,9701,9702,9703,9704,9705,9706,9826,9827,9828,9829,9830,9831,9832,9833,9834,9835,9836,10017,10018,10019,10020,10021,10022,10023,10024,10025,10026,10027,10028,10029,10030,10031,10032,10033,10034,11949,11950,11951,11952,11953,11954,11955,11956,11957,11958,11959,11960,11961,11962,11963,12736,12737,12738,12739,12740,12741,12742,12743,12744,12745,12746,12747,12748,12749,12967,12968,12969,12970,12971,12972,12973,12974,12975,12976,12977,12978,12979,12980,12981,12982,12983,12984,13102,13103,13104,13105,13106,13107,13108,13109,13110,13111,14005,14006,14007,14008,14009,14010,14011,14012,14013,14014,14015,14016,14017,14018,14019,14020,14021,14022,14023,14024,14025,14026,14027,14473,14474,14475,14476,14477,14478,14479,14480,14481,14482,14483,14484,14485,14486,14487,14920,14921,14922,14923,14924,14925,14926,14927,14928,14929,14930,14931,14932,14933,14934,14935,14936,14937,14964,14965,14966,14967,14968,14969,14970,14971,14972,14973,14974,14975,14976,14977,14978,14979,14980,14981,14982,14983,14984,14985,14986,14987,14988,14989,14990,14991,14992,14993,14994,14995,14996,14997,14998,15024,15025,15026,15027,15028,15029,15139,15140,15141,15142,15143,15144,15145,15146,15147,15148,15149,15150,15151,15152,15153,15241,15242,15243,15244,15245,15246,15247,15248,15249,15250,15251,15252,15253,15254,15273,15274,15275,15276,15277,15278,15279,15280,15281,15282,15853,15854,15855,15856,15857,16520,16521,16522,16523,16524,16525,16526,16527,16528,16529,16530,16531,16532,16654,16655,16656,16657,16658,16659,16660,16661,16662,16663,16664,16665,16666,16667,16668,16669,16670,16671,16672,16673,16674,16675,16729,16730,16731,16732,16733,16734,16735,16736,16737,16738,16739,16740,16741,16742,17608,17609,17610,17611,17612,17613,17614,17615,17616,17784,17785,17786,17787,18843,18844,18845,18846,18847,18848,20480,20481,20482,20483,20484,20485,20486,20487,20488,20489,20490,20491,20492,22560,22561,22562,22563,24185,24186,24187,24188,24189,24190,24191,24192,24193,24194,24195,24196,24197,24198,24199,24200,24201,24673,24674,25039,25040,25041,25434,25435,25436,25518,25519,25520,25521,25522,25523,25524,25525,25526,25527,25528,25529,25530,26309,26310,26311,26312,27641,27642,27643,27850,27851,27852,28993,28994,28995,29333,29334,29482,29483,29484,29840,29841,29842,30651,30652,30653,32771,32772,32773,32774,32775,32776,32777,32778,32779,33386,33387,33388,33389,33390,33391,33392,33393,33394,33395,33396,33397,33398,33399,33400,33401,33402,33403,34225,34226,34227,34228,34852,34853,34854,34855,34856,34857,34858,34859,34860,34861,34862,34863,34864,34865,34866,34867,35168,35169,35170,35543,35544,35545,35834,35835,35836,35837,35838,35839,35840,35841,35842,35843,37563,37564,37565,37566,38050,38051,38052,38053,38054,38055,38086,38087,38088,38089,38090,38091,38092,38093,38094,38588,38589,38590,38591,38592,38593,38594,38595,38596,39075,39076,39077,39208,39209,39210,40246,40247,40248,40249,40250,40251,40252,40253,40254,40255,40256,40257,40258,40259,40260,40261,40262,40263,40264,40265,43059,43060,43061,43062,43063,43064,43065,43066,43067,43068,43069,43070,43071,43072,43073,43074,43075,43076,43077,43078,43698,43699,43700,44256,44257,44258,44259,44260,44261,44262,44263,44264,44265,44266,44267,44268,44271,44272,44273,44274,44275,44276,44277,44563,44564,44565,44566,45479,45480,45481,46357,46358,46359,46501,46502,46503,46504,46505,46506,46507,46508,46509,47066,47067,47068,47069,47070,47071,47072,47073,47074,47075,47076,47077,47078,48757,48758,48759,48760,48761,48762,48763,48764,48765,48766,48767,48768,48769,48770,48771,48772,48773,48774,48775,49090,49223,49224,49225,49389,49390,49883,49884,49885,49886,49887,49888,49889,49890,49891,49892,49893,49894,49895,49896,49897,49898,49899,49900,49901,49902,50327,50328,50329,50539,50540,50541,50542,50543,50544,50545,50546,50547,50548,50549,50550,50551,50617,50618,50619,50620,50621,50622,50623,50624,50625,50744,50745,50746,50747,50748,50749,50750,50751,50752,50753,50754,50755,50756,50757,50758,50759,50760,51364,51365,51366,51367,51456,51457,51458,52301,52302,52303,52304,52305,52306,52307,52308,52309,52310,52311,52312,52313,53387,53388,53389,53390,53607,53608,53609,54940,54941,54942,54943,54944,55714,55715,55716,55717,55718,55719,55720,55721,55722,55723,55724,55725,55726,55727,55728,55729,55730,58084,58085,58086,58087,58088,58089,58090,58543,58544,58545,58546,58547,58548,58549,58550,58551,58552,58553,58554,58555,58556,58557,58558,58559,58560,58561,58562,58689,58690,58691,59064,59065,59066,59067,59068,59069,59070,59071,59072,59073,59074,59075,59076,59780,59781,59782,59783,59784,59946,59947,59948,59949,59950,59951,59952,59953,59954,59955,59956,59957,59958,59959,59960,59961,59962,59963,61036,61037,61038,61039,61040,61041,61042,61043,61044,61045,61046,61047,61048,61049,62169,62170,62171,62172,62173,62801,62802,62803,63386,63387,63388,63389,63430,63431,64406,64407,64408,64409,64410,64411,64412,64413,64414,64415,64416,64417,64418,64419,64420,64421,64422,64423,64424,64736,64737,64738,65033,65034,65331,65332,65333,65416,65417,65418,65419,65420,65421,65422,65423,65424,65425,65426,65427,65428,66076,66077,66078,66079,66080,66081,66082,66083,66084,66085,66086,66087,66088,67207,67208,67209,67210,67211,67212,67213,67214,67215,67216,67217,67218,67219,67220,67221,67222,67223,67224,67950,67951,67952,67953,67954,67955,67956,67957,67958,67959,67960,67961,67962,68030,68031,68720,68721,68722,68723,68724,68725,68726,68727,68728,68729,69127,69128,69129,69130,69131,69132,69133,69134,69135,69136,69137,69138,69139,70851,70852,70853,70854,70855,70856,70857,70858,70859,70860,70861,71250,71251,71261,71262,71263,71264,71265,71266,71267,71268,71269,71270,71271,71647,71648,72544,72545,72546,72547,72548,72549,72550,72551,72552,72553,73284,74214,74215,74216,74217,74218,74219,74220,74221,74222,74223,74224,74225,74226,74227,74228,74229,74705,74706,75090,75091,75092,75093,75094,75339,75340,75341,75342,75343,75344,75345,75346,75347,75348,75349,75350,75407,75408,75409,75410,75411,75412,75413,75414,75415,75416,75417,75875,75876,75877,75878,75879,75880,75881,75882,75883,75884,75885,76981,76982,77106,77107,77215,77216,77439,77440,77441,77442,77443,77444,77445,77446,77447,77448,77449,77450,77451,77452,79997,79998,79999,80000,80001,80002,80003,80004,80005,80006,80007,80008,80009,80010,80011,81068,81069,81070,82753,82754,82755,82756,82757,83404,83405,83406,84600,84601,84602,84603,85729,85730,85731,85732,85733,85734,85735,85736,85737,85738,86015,86016,86017,86018,87332,87333,87334,87335,87336,87337,87338,87339,87340,87341,87342,87475,87476,87477,87478,87479,87480,87481,87482,87483,87484,87485,87570,87571,87825,87826,87827,87828,87829,87830,87831,87832,87833,89510,89511,89512,91595,91596,91597,91598,91599,91600,91601,91602,91603,91604,91605,91606,91607,91608,91929,91930,92131,92132,92133,92134,92135,92776,92777,92778,92779,92780,92781,92782,92783,92784,92785,92786,92787,92788,92789,92790,92952,92953,92954,92955,92956,92957,92958,92959,92960,92961,93271,93272,93273,93274,93275,93276,93277,93278,93279,93280,93281,93282,93283,93966,93967,93968,93969,93970,93971,93972,93973,93974,93975,93976,93977,93978,93979,93980,94254,94255,94256,94257,94258,94259,94260,94261,94262,94263,94315,94316,94317,95537,95538,95539,95540,95541,95542,95543,95544,95545,95546,95547,96554,96555,96556,96557,96558,96559,96560,96561,96562,96563,96923,96924,96925,98738,98739,98740,98741,98742,98743,98744,98745,98746,98747,98748,99112,99113,99114,99163,99164,99165,99166,99167,99168,99169,99170,99171,99172,99173,99174,99175,99176,100299,100300,100492,100493,100494,100495,100496,100497,100498,100499,100500,100501,100505,100506,100507,100508,100509,100510,100511,100512,100513,100514,100515,100516,101081,101082,101083,101084,101085,101086,101087,101088,101089,101090,102838,102839,102840,102841,102842,102843,102844,102845,102846,102847,102848,103603,103604,103605,103606,103607,103608,103609,103610,103611,103612,103613,103641,103642,104459,104460,104461,105326,105327,105328,105329,105330,105331,105332,105333,105334,105335,107136,107137,107138,107580,107581,107582,107583,107584,107585,107586,107587,107588,107589,107590,107591,107592,107593,108678,108679,108680,108681,110714,110715,110716,110717,111315,111316,111317,111318,111319,111320,111321,111322,111323,111324,111325,111328,111329,113337,113338,113671,113672,113673,113674,113675,116452,116453,116720,116721,117139,117140,117242,117243,117244,117245,117246,117247,117248,117249,117250,117251,117906,117907,118246,118247,118248,118249,118250,118251,118252,118253,118254,118255,118651,118652,118653,118654,118655,118656,118657,118658,118659,118660,118661,118662,118663,118664,119291,119292,119293,119294,119295,119296,119297,119298,119299,119300,119301,119302,119303,120257,120258,120259,120260,120261,120262,120263,120264,120265,120266,120267,120268,120269,120641,120642,120643,120788,120789,121179,121180,121181,121182,121183,121184,121185,121186,121187,121188,121189,121664,121665,121666,121667,121668,121669,121670,121671,121672,121673,121674,121675,121676,121677,121678,121689,121690,121691,121692,121693,121694,121695,121696,121697,121698,121699,121736,121737,121738,121739,121740,121741,121742,121743,121744,121745,121746,122206,122207,122208,122209,122210,122211,122212,122213,122214,122215,122533,122534,122535,122871,122872,124355,124356,124357,124358,124359,124360,124361,124362,124363,124364,124365,124438,124439,124440,124441,124442,124443,124444,124445,124446,124447,124448,127115,127116,127224,127225,127226,127227,127228,127229,127230,127231,127232,127233,127234,127825,127826,127827,127828,127829,127830,127831,127832,127833,127834,127835,127842,127843,127844,127845,127846,127847,127848,127849,127850,127851,127852,127853,127854,127855,127856,127928,127929,127930,127931,127932,127933,127934,127935,127936,129720,129721,129722,129723,129801,129802,129803,129804,129805,129806,129807,129808,129809,129810,129811,129812,129813,130710,130711,130712,130713,130714,130715,130716,130717,130718,130719,130720,132996,132997,132998,132999,133000,133001,133002,133003,133004,133005,133337,133338,133339,133340,133341,133342,133343,133344,133345,133346,133347,133348,133349,133350,133580,133581,133582,133583,133584,133585,133586,133587,133588,133589,133590,133591,133592,133593,133594,133595,133640,133641,133642,133643,133644,133645,133646,133647,133648,133649,133650,134148,134149,134150,134283,134284,134285,134286,134287,134288,134289,134290,134291,134292,134293,134308,134309,134310,134311,134456,134457,134458,134459,134460,136079,136080,136081,136082,136083,136084,136085,136086,136087,136088,136089,136090,136507,136508,136509,136510,136735,136736,136737,136738,136739,136740,136741,136742,136743,136744,136745,138067,138068,138069,138070,138071,138072,138073,138074,138075,138076,138077,138078,138079,138080,138081,138316,138317,138318,141293,141294,141295,141296,141297,141298,141299,141300,141301,141302,141303,141304,141305,141306,141307,141475,141476,141477,141683,141684,141883,141884,141885,142003,142004,142005,142006,142007,142008,142009,142010,142011,142012,142179,142180,144014,144015,144016,144017,144018,144019,144020,144021,144022,144023,144024,144025,144026,144027,144028,144029,144030,144031,144090,144091,144092,144093,144094,144095,144096,144097,144098,144099,145414,145415,145416,145417,145418,145419,145420,145421,145422,145423,145774,145775,145776,145777,145778,145779,145780,145781,145782,145783,145784,149169,153102,153103,153104,153105,156624,161803,161804,162451,162452,162453,162454,163408,163409,163410,170714,175183,175184,175185,176855,176856,176857,181552,181553,183193,183194,183195,183196,184115,184116,184117,192011,192012,192628,192629,194329,198840,198841,204713,206477,206478,206479,206480,207468,207469,207470,207471,207831,207832,207833,213636,213637,213638,214458,5951,5952,9276,9277,9278,9279,9280,9281,9282,9283,9284,9285,9286,9287,9288,9289,9290,11477,11478,11479,11480,11481,11482,11483,11484,11485,11486,11487,11488,11489,11490,11491,11492,11493,13607,13608,13609,14312,14313,14314,14315,14316,14317,14318,14319,14320,14321,14322,14323,14324,14325,14326,14327,14328,14329,14330,14331,18220,18221,18222,18223,18224,18225,18226,18227,18228,18229,18230,18231,18232,18233,23002,23003,23346,23347,23797,23798,23799,23800,23801,23802,23803,23804,23805,23806,23807,23808,23809,23810,23811,23812,23813,25450,25451,25452,25453,25454,25455,25456,25457,25458,25459,25837,25838,27544,27545,28929,28930,28931,28932,28933,28934,28935,28936,28937,28938,28939,28940,29333,29334,30913,30914,30915,30916,30917,30918,30919,30920,30921,31351,31352,31353,31354,31355,31356,31357,31358,31359,33909,33910,33911,33912,33913,33914,33915,33916,35259,35260,35261,35262,35263,35264,35265,35266,35267,35268,35661,35662,35663,35664,35665,35666,35667,35668,36012,36013,36014,36015,36016,36017,36018,38550,38551,38552,38553,38554,38555,38556,38557,38558,38559,40655,40656,40657,40658,40659,40660,40661,40662,40663,41598,41599,41600,41601,41602,41603,41604,41605,41606,41607,41608,41609,41610,41611,41612,41613,43223,43224,43374,43375,45559,45560,45561,45562,45563,45564,45565,45566,45567,46154,46155,46156,46157,46158,46159,46160,46161,46162,46163,46164,46165,46166,46167,46168,46169,46170,47639,47640,47641,47642,47643,47644,47645,47646,47647,49600,49601,49602,49603,49604,49605,49606,49607,50180,50181,50182,50183,50184,50185,50186,50187,53387,53388,53389,53390,55246,55247,55248,55249,55250,55251,55252,57124,57125,58295,58296,58297,58298,58299,58300,58301,58302,58303,58304,58305,58306,58307,58308,58309,58789,58790,59279,59280,60620,60621,60622,60623,60624,60625,60626,60627,60628,61353,61354,63386,63387,63388,63389,63430,63431,65033,65034,65331,65332,65333,71192,73323,73324,75912,75913,75914,75915,77389,77390,78812,78813,78814,78815,81068,81069,81070,85147,85148,86579,86810,94254,94255,94256,94257,94258,94259,94260,94261,94262,94263,98735,98736,98737,100505,100506,100507,100508,100509,100510,100511,100512,100513,100514,100515,100516,101689,104173,105326,105327,105328,105329,105330,105331,105332,105333,105334,105335,105831,114474,118104,118105,118106,118107,127578,127579,127580,127581,127582,127583,127584,127585,127586,128009,128010,130961,133640,133641,133642,133643,133644,133645,133646,133647,133648,133649,133650,134283,134284,134285,134286,134287,134288,134289,134290,134291,134292,134293,137659,138390,139767,141183,144090,144091,144092,144093,144094,144095,144096,144097,144098,144099,145414,145415,145416,145417,145418,145419,145420,145421,145422,145423,150951,150952,152856,152857,152858,162097,162098,162099,165431,165432,171967,171968,185761,185762,187827,187828,194327,194328,198838,198839,201609,201610,212157,212158,221374,221375,0,1,2,3,4,5,6,7,8,41,42,43,44,45,46,47,48,49,50,51,52,53,54,55,56,57,151,152,153,154,155,156,157,158,159,160,161,162,163,164,1010,1011,1012,1013,1014,1015,1016,1017,1018,1085,1086,1087,1088,1089,1090,1091,1092,1093,1094,1095,1096,2142,2143,2144,2145,2146,2147,2148,2149,2150,2151,2152,2153,2154,2155,2484,2485,2486,2487,2488,2489,2490,2491,2492,2493,2494,2495,2496,2758,2759,2760,2761,2762,2763,2764,2765,2766,2767,4328,4329,4330,4331,4332,4333,4334,4335,4336,5225,5226,5227,5228,5229,5230,5231,5232,5233,5234,5235,5236,5362,5363,5364,5365,5366,5367,5368,5369,5370,7188,7189,7190,7191,7192,7193,7194,7195,7196,7197,7198,7199,7200,7201,7779,7780,7781,7782,7783,7784,7785,7786,7787,7788,7789,7790,7791,7792,9276,9277,9278,9279,9280,9281,9282,9283,9284,9285,9286,9287,9288,9289,9290,9313,9314,9315,9316,9693,9694,9695,9696,9697,9698,9699,9700,9701,9702,9703,9704,9705,9706,9826,9827,9828,9829,9830,9831,9832,9833,9834,9835,9836,10472,10473,10474,10475,10476,10477,10478,10479,10480,10481,10482,10483,10484,10485,10486,10524,10525,10526,10527,10528,10529,10530,10531,10532,10533,10534,10535,10536,10537,10538,10539,10540,10614,10615,10616,10617,10618,10619,10620,10621,10622,10623,10624,10625,10626,10627,10628,10629,10630,10631,10632,10633,11477,11478,11479,11480,11481,11482,11483,11484,11485,11486,11487,11488,11489,11490,11491,11492,11493,12061,12062,12063,12064,12065,12066,12067,12068,12069,12070,12071,12072,12073,12074,12075,12076,12077,13102,13103,13104,13105,13106,13107,13108,13109,13110,13111,14094,14095,14312,14313,14314,14315,14316,14317,14318,14319,14320,14321,14322,14323,14324,14325,14326,14327,14328,14329,14330,14331,14473,14474,14475,14476,14477,14478,14479,14480,14481,14482,14483,14484,14485,14486,14487,15273,15274,15275,15276,15277,15278,15279,15280,15281,15282,15824,15825,15826,15827,15828,15829,15830,15831,15832,15833,15834,15835,15836,15837,15838,15839,15840,15841,15842,16828,16829,16830,16831,16832,16833,16834,16835,16836,16837,16838,16839,16840,16841,16842,16843,17073,17074,17075,17076,17077,17608,17609,17610,17611,17612,17613,17614,17615,17616,18961,18962,18963,18964,18965,18966,19563,19564,19565,19566,19567,19568,22376,22377,22378,22379,22380,22381,22704,22705,22733,22734,22735,22736,22737,22738,22739,22740,22741,22742,23002,23003,23997,23998,23999,24000,24001,24002,24003,24004,24005,24006,24007,24008,24009,24010,24011,24012,24709,24710,24711,24712,24713,24714,24715,24716,24717,24718,24719,24956,24957,24958,24959,24960,24961,24962,24963,24964,24965,25373,25374,25375,25376,25377,25378,25450,25451,25452,25453,25454,25455,25456,25457,25458,25459,25497,25498,25499,25500,25501,25502,25503,25504,25826,25827,25828,25829,25830,25831,25832,25833,25834,25835,25836,27652,27908,27909,27910,27911,27912,27913,28745,28746,28747,28748,28749,28750,28751,28752,28753,28754,28755,29127,29128,29129,29403,29404,29405,29406,29407,29408,29409,29410,29411,30338,30339,30340,30341,30859,31853,31854,31855,31856,31857,31858,31859,31860,31861,31862,31863,31864,32119,32120,32121,32122,32123,32124,32125,32126,32127,32128,32129,32220,32221,32222,32223,32224,32225,32226,32227,32228,32229,32230,32333,32334,32335,32336,32337,32338,32339,32340,32341,32342,32343,32344,32345,32346,32347,32348,32349,32350,32351,32352,32353,32354,32355,32356,32369,32370,32371,32372,32373,32374,33421,33422,33423,33424,33425,33426,33427,33428,33429,33430,33431,33432,33433,33434,33435,33451,33452,33453,33454,33455,33456,33604,33605,33606,33607,33608,33609,33610,33611,33612,33613,33909,33910,33911,33912,33913,33914,33915,33916,34820,34821,34822,34823,34824,34825,34826,34827,34828,34829,34830,34831,35259,35260,35261,35262,35263,35264,35265,35266,35267,35268,35366,35367,35368,35369,35370,35571,35572,35573,35574,35575,35576,35577,35578,35579,35580,35581,36153,36154,36155,36156,36157,36158,37017,37018,37019,37020,37021,37022,37023,37024,37025,37074,37075,37076,37077,37078,37079,37080,37081,37082,37083,37084,37283,37284,38396,38397,38398,38399,38400,38401,38550,38551,38552,38553,38554,38555,38556,38557,38558,38559,38617,38618,38619,38620,38621,38622,40459,40460,40461,40462,40463,40464,41294,41295,42480,42481,42482,42483,42484,42485,42486,42487,42488,42489,42869,42870,42871,42872,42873,42874,42875,42876,43273,43274,43275,44315,44316,44317,44318,44319,44320,44576,44577,44578,44579,44580,44581,44582,44583,46154,46155,46156,46157,46158,46159,46160,46161,46162,46163,46164,46165,46166,46167,46168,46169,46170,46820,46821,46822,46823,46824,46825,46826,46827,46828,46829,47120,47121,47122,47123,47124,47125,47126,47466,47467,49093,49600,49601,49602,49603,49604,49605,49606,49607,50180,50181,50182,50183,50184,50185,50186,50187,50402,50403,50404,50405,50406,50407,50408,50409,50539,50540,50541,50542,50543,50544,50545,50546,50547,50548,50549,50550,50551,50597,50598,50599,50600,50601,50602,52590,52591,52592,52593,52594,52595,52596,52597,52598,52599,52600,52601,52602,52603,52604,52605,52606,52607,52932,52933,52934,52935,52936,52937,52938,52939,53127,53128,53575,53576,53577,53578,53579,53580,53581,53582,53761,53762,54744,54745,54746,54747,54748,54749,54750,54751,54752,54753,54754,55498,55499,55500,55501,55502,55503,55504,55505,55506,55507,55508,55509,55510,55511,55512,56147,56148,56149,56150,56151,56152,56153,56154,56937,56938,56939,56940,56941,56942,56943,56944,56945,56946,56947,57588,57589,57590,57591,57592,57593,57594,57595,57596,57597,57616,57617,57618,57619,57620,57621,57622,57623,58024,58025,58026,58027,58028,58029,58030,58031,58032,58033,58034,58035,58036,58184,58185,58186,58187,58188,58189,58190,58191,58192,58193,58194,58195,58196,58197,58198,58199,58200,58201,58202,58203,58204,58205,58206,58207,58208,58209,58210,58211,58295,58296,58297,58298,58299,58300,58301,58302,58303,58304,58305,58306,58307,58308,58309,58491,58492,58493,58494,58495,58496,58497,58498,58499,58500,58501,58502,58503,58504,58505,58789,58790,58905,58906,58907,58908,58909,58910,58911,58912,58913,58914,58915,58916,58917,58918,58919,58920,58921,58922,59279,59280,60620,60621,60622,60623,60624,60625,60626,60627,60628,62402,62403,62404,62405,62406,62407,62408,62409,62410,62411,62412,62413,64365,64366,64367,64368,64369,64370,64371,64372,64373,64374,64375,64376,64377,64378,64379,64380,64381,64382,64406,64407,64408,64409,64410,64411,64412,64413,64414,64415,64416,64417,64418,64419,64420,64421,64422,64423,64424,65617,65618,65619,65620,65621,65622,65623,65624,65625,65626,65627,65628,65629,65630,65639,65640,65641,65642,65643,65644,65645,65859,65860,65861,67136,67137,67138,67139,67420,67421,68308,68309,68834,68835,68836,69127,69128,69129,69130,69131,69132,69133,69134,69135,69136,69137,69138,69139,69396,69397,69398,69399,69400,69401,69402,69403,70785,70786,70787,70788,70789,70790,70791,70792,70793,70794,70846,70847,71192,71525,71526,71527,71528,71529,71530,71531,72355,72356,72357,72358,72359,72360,72361,72362,72363,72364,72365,72366,72370,72371,72372,72373,72374,72375,72376,72377,72378,72466,72467,72544,72545,72546,72547,72548,72549,72550,72551,72552,72553,73323,73324,73486,73487,73488,73489,73679,73680,73681,73682,73683,73684,73685,73884,73885,73886,73887,73888,74615,74616,74617,74618,74619,74620,74621,74622,74623,74624,74625,74626,74627,74628,75172,75173,75174,75175,75176,75177,75178,75179,75875,75876,75877,75878,75879,75880,75881,75882,75883,75884,75885,75912,75913,75914,75915,76467,76468,76469,76470,76471,76472,76473,76474,76475,76476,76477,76478,76799,76800,76801,76802,76803,76804,76805,76806,76807,76808,76809,76810,76811,76812,76813,76814,76815,76816,76817,76818,76819,77389,77390,78234,78235,78236,78237,78238,78239,78240,78241,78242,78243,78244,78663,78664,78665,78666,78667,78668,78669,78670,78671,78672,78673,78674,78685,78686,78687,78688,78689,78690,78691,78692,78693,78812,78813,78814,78815,79370,79371,79372,79373,79584,79585,79586,79587,79588,79589,79590,79591,79592,79593,79594,79595,79596,79597,82726,82727,82728,82729,83068,83069,83124,83125,83126,83127,83128,83129,83130,83131,83132,83133,83134,83808,83809,83810,83811,83812,83813,83814,83815,83816,83817,83818,83819,83820,84823,84824,84825,84826,84827,84828,85147,85148,85374,85375,85376,85377,86101,86102,86103,86441,86442,86443,86444,86445,86446,86447,86448,86449,86450,86451,86452,86993,86994,86995,86996,86997,86998,86999,87489,87490,87491,87492,87493,87494,87495,87496,87497,87498,87650,87651,87652,87653,87654,87655,87656,87657,87658,87763,87764,87765,87766,87767,87768,87769,87876,87877,87878,87879,87880,87881,87882,87883,87884,87885,87886,87887,87970,87971,87972,87973,87974,87975,87976,87977,87978,87979,87980,88372,88373,88374,88884,88885,88886,88887,88888,88889,88890,88891,88892,89189,89190,89191,89192,89193,89194,89195,89196,89197,89198,89199,89200,89595,89596,89597,89598,89599,89641,89642,89643,89644,89645,89646,89647,89648,89649,89650,89651,90101,90370,90371,90372,90373,90374,90375,90376,90656,90657,90658,91013,91014,91015,91016,91017,91018,91019,91020,91021,91478,91479,91480,91481,91482,91483,91484,91485,91486,91487,91488,91489,91490,92090,92091,92092,92093,92094,92095,92096,92097,92098,92099,92100,92617,92618,92619,92664,92665,92666,92667,92668,92669,92670,92671,92672,92673,92674,92675,92843,92844,92845,92846,92847,92952,92953,92954,92955,92956,92957,92958,92959,92960,92961,93364,93365,93366,93367,93368,93369,93370,93371,93372,93373,93374,93375,93799,93800,93801,93802,93803,93804,93805,93806,94121,94122,94123,94124,94125,94126,94127,94128,94129,94130,94131,94132,94133,94134,94254,94255,94256,94257,94258,94259,94260,94261,94262,94263,94759,94760,94761,94762,94763,95736,95737,95738,95739,95740,95741,95742,95743,95744,95745,95746,96455,96456,96457,96458,96459,96692,96693,96941,96942,96943,96944,96945,96946,96947,96948,96949,96950,96951,96952,97561,97562,98077,98219,98220,98266,98267,98268,98269,98270,98271,98272,98273,98274,98275,98276,98277,98278,98450,98451,98452,98453,98454,98455,98456,98800,98801,98802,98803,98804,98805,98806,98807,98808,98809,98810,98811,99010,99011,99012,99013,99014,99015,99016,99017,99018,99019,99020,99021,99096,99132,99133,99134,99135,99136,99137,99138,99139,99140,99141,99142,99143,99845,99846,99847,99848,99849,99850,99851,99852,99853,99854,99855,99991,99992,99993,99994,99995,99996,99997,99998,99999,100000,100001,100002,100003,100004,100005,100247,100248,100249,100250,100251,100252,100253,100254,100255,100256,100257,100258,100259,100260,100505,100506,100507,100508,100509,100510,100511,100512,100513,100514,100515,100516,100881,100882,100883,100884,100885,100886,100887,100888,101689,102125,102126,102127,102128,102129,102130,102200,102201,102202,102203,102204,102205,102206,102207,102208,102209,102210,102211,102228,102229,102230,102231,102232,102233,102234,102235,102236,102237,102238,102239,102361,102362,102363,102364,102365,102366,102367,102368,102369,102370,103258,103259,103297,103298,103299,103511,103512,103513,103514,103515,103516,103517,103518,103519,103520,103745,103746,103747,103748,103749,103750,103751,103752,103753,103754,103755,103756,103757,103758,103976,103977,103978,103979,103980,103981,103982,103983,103984,103985,103986,104017,104018,104019,104020,104021,104022,104023,104024,104025,104026,104027,104215,104216,104217,104218,104219,104220,104221,104222,104223,104224,104225,104226,104227,104371,104372,105062,105063,105064,105065,105066,105067,105068,105326,105327,105328,105329,105330,105331,105332,105333,105334,105335,105605,105606,105607,105832,105833,105834,105835,105836,105837,105838,105839,105840,105841,105842,105843,105844,105845,105846,105847,106270,106271,106272,106273,106274,106275,106276,106277,106818,106819,106820,106821,106822,106823,106824,106825,106826,106827,106828,106829,106830,106831,106992,106993,106994,106995,106996,106997,106998,106999,107000,107001,107002,107003,107004,107005,107323,107324,107325,107326,107327,107328,107329,107330,107331,107332,107333,107334,107335,107674,107675,107676,107677,107678,107679,107680,107681,107682,107683,107684,107685,108047,108048,109030,109031,109032,109033,109034,109035,109036,109037,109038,109039,109040,109536,109537,109538,109826,110230,110545,110546,110547,110548,110549,110550,110551,110552,110553,110554,110555,110825,110826,111345,111346,111347,111348,111349,111350,111351,111352,112384,112385,112386,112387,112388,112389,112390,112391,112392,112407,112408,112409,112410,112411,112412,112643,112644,112645,112646,112647,112648,112649,112650,112651,112652,112710,112711,112712,112713,112714,112715,112716,112717,112718,113028,113029,113030,113031,113032,113033,113045,113046,113047,113049,113050,113051,113946,113947,114576,114577,114578,114579,114580,114581,114872,114873,114874,114875,114876,114877,114878,114879,114880,114881,114882,114883,114884,115590,115591,115592,115593,115594,115595,115596,115597,115598,115599,115600,115601,115602,115603,115604,115665,115666,115667,115668,115669,116049,116050,116051,116052,116053,116054,116118,116119,116120,116121,116122,116123,116124,116125,116126,116127,116128,116129,116370,116371,116372,116373,116374,116375,116376,116377,116378,116379,116380,116381,116382,116502,116503,116504,116505,116506,116507,116508,116509,116510,116511,116512,116513,116514,117242,117243,117244,117245,117246,117247,117248,117249,117250,117251,117629,117630,117631,117632,117633,117634,117635,117636,117637,117638,117639,117640,118104,118105,118106,118107,118246,118247,118248,118249,118250,118251,118252,118253,118254,118255,118431,118432,118433,118434,118435,118436,118437,118438,118439,118440,118441,119011,119012,119283,119284,119285,119286,119287,119288,119435,119436,119437,119438,119439,119440,119441,119442,119641,119642,119643,119644,119645,119646,119647,119845,119846,119847,119848,119849,119850,119851,119852,119853,120391,120392,120393,120394,120395,120396,120397,120398,121489,121490,121491,121492,121493,121494,121495,121496,121497,121498,121499,121500,121556,121557,121558,121559,121560,121561,121562,121563,121564,121565,121566,121567,121568,122076,122077,122985,122986,122987,122988,122989,122990,122991,122992,122993,122994,122995,122996,122997,122998,123332,123333,123334,123356,123357,123358,123359,123360,123361,123362,123363,123450,123451,123907,123908,124106,124107,124108,124109,124110,124111,124112,124113,124114,124115,124116,124117,124118,124119,124120,124327,124328,124329,124330,124331,124332,124333,124334,124335,124336,124337,124338,124339,124340,124341,124355,124356,124357,124358,124359,124360,124361,124362,124363,124364,124365,125105,125106,125107,125108,125109,126246,126247,126248,126249,126250,126251,126252,126253,126898,126899,126900,126901,126902,126903,126904,126905,126906,126907,127578,127579,127580,127581,127582,127583,127584,127585,127586,128009,128010,128397,128398,128399,128400,128401,128402,128403,128404,128405,128406,128407,128408,129242,129243,129244,129245,129246,129247,129248,129249,129250,129251,129252,129253,129254,129255,129256,129349,129350,129351,129352,129353,129354,129355,129356,129357,129466,129467,129468,129469,129470,129471,129472,129473,129523,129524,129525,129526,129527,129528,129529,130445,130446,130447,130448,130449,130450,130451,130452,130453,130454,130455,130456,130457,130845,130846,130922,130923,130924,130925,130961,131047,131048,131049,131050,131051,131052,131053,131054,131055,131056,131057,131058,131059,131060,131270,131271,131740,131741,131996,131997,131998,131999,132000,132001,132002,132003,132004,132005,132006,132007,132038,132039,132040,132041,132042,132043,132168,132169,132170,132171,132172,132173,132174,132175,132176,132177,132178,132179,132668,132669,132670,133640,133641,133642,133643,133644,133645,133646,133647,133648,133649,133650,133746,133747,133748,134683,134684,135945,135946,135947,135948,135949,135950,135951,135952,135953,135954,135955,135956,135957,135958,135959,136526,136527,136528,136529,136530,136531,136532,136533,136534,136535,136536,136537,136538,136539,136557,136558,136559,136560,136561,136562,136563,136564,136565,136566,136567,136568,137277,137278,137279,137280,137281,137282,137283,137284,137659,137714,137715,137716,137717,137718,137719,137720,137721,138084,138085,138086,138087,138088,138089,138090,138091,138092,138093,138094,138095,138269,138270,138390,138479,138480,138481,138482,138483,138484,138485,138486,138767,138768,138769,138770,138771,138772,138773,138774,138979,138980,138981,138982,138983,138984,138985,138986,138987,138988,139282,139283,139284,139285,139286,139287,139288,139289,139290,139291,139923,139924,139925,139926,139927,139928,139929,139930,139931,139932,139933,140056,140057,140058,140059,140646,140647,140648,140649,140650,140651,140652,140653,140654,140655,140656,140657,141996,141997,141998,141999,142000,142001,142002,142188,142189,142190,142191,142192,142193,142194,142195,142196,142197,142198,142837,142838,142839,142840,142841,142919,142920,142921,142922,142923,142924,142925,142926,142927,142928,142929,142930,142931,144090,144091,144092,144093,144094,144095,144096,144097,144098,144099,144432,144433,144434,144435,144436,144437,145077,145078,145079,145080,145081,145082,145083,145084,145085,145086,145393,145394,145395,145396,145397,145398,145399,145400,145401,145414,145415,145416,145417,145418,145419,145420,145421,145422,145423,146191,146192,146193,146194,146195,146196,146197,146198,146199,146640,150951,150952,152856,152857,152858,153160,153161,153719,153720,153721,154837,154838,155342,155343,155344,156076,156077,156078,157010,157011,157012,157682,157683,157684,158661,159173,160809,160810,160811,161999,162000,162001,162097,162098,162099,162927,162928,162929,164381,164382,164383,164531,164532,165431,165432,166418,166419,167221,167222,167296,167297,167298,167299,168141,168142,168143,171159,171160,171967,171968,177630,177631,177632,179109,179110,179111,180049,180086,180087,180088,181164,181165,181166,183616,185130,185131,185390,185391,185761,185762,187622,187827,187828,188512,188513,188966,189695,189696,190335,190336,190337,190338,191747,191803,191804,194327,194328,198347,198348,198349,198669,198670,198671,198838,198839,201287,201609,201610,202847,203017,206377,207772,208563,208564,208565,209375,209376,209377,210035,210036,210037,212157,212158,215830,215831,215832,215833,216275,216276,216277,217148,217149,217150,217151,218050,218051,218052,218360,219988,219989,219990,219991,221203,221204,221374,221375,224117,3514,3515,3516,3517,3518,3519,3520,3521,3522,3523,3524,3525,3526,3527,3528,6284,6285,6286,6287,6288,6289,6290,6291,6292,6293,6665,6666,6667,6668,6669,6670,6671,6672,6673,6674,6675,6676,6677,6678,6679,10524,10525,10526,10527,10528,10529,10530,10531,10532,10533,10534,10535,10536,10537,10538,10539,10540,16937,16938,16939,16940,16941,16942,16943,16944,16945,16946,16947,16948,16949,16950,16951,17268,17269,17270,17271,19180,19181,19182,19183,19184,19185,19186,19187,19188,19189,19190,19577,19578,19579,19580,19581,19582,19583,19584,19744,19745,19746,19747,19748,19749,19750,19751,21134,21135,21136,21137,21138,21139,21140,21141,21142,21143,21144,21145,21146,21147,21148,21266,21267,22168,22169,22170,22171,22172,22173,22174,22175,22176,22177,22178,22179,22180,22181,22182,22183,22184,22185,22186,22187,22188,22189,25782,25783,25784,25785,31865,31866,31867,31868,31869,31870,31871,31872,31873,31874,31875,31876,31877,31878,31879,31880,31881,31882,31883,31884,32628,32629,32630,32631,32632,32633,32634,32635,32636,34614,34615,34616,34639,34640,34641,34642,34643,34644,34645,34646,34647,34648,34649,37262,37263,37264,37265,37266,37267,37268,42041,42042,43648,43649,43650,43651,43652,43653,43654,43655,43656,43657,43658,46028,46029,46030,46031,46032,46033,46034,46035,46036,46037,46038,46039,46040,46041,46042,46043,46044,47187,47188,47189,47190,47191,47192,47193,47194,47195,47196,47197,47198,47199,47200,47201,47202,47203,47204,47205,47206,49223,49224,49225,50327,50328,50329,53235,53236,53237,53238,53239,53240,53241,53242,53243,53244,53245,53246,53247,53248,53249,53250,53251,53252,55971,55972,55973,55974,55975,55976,58815,58816,58817,58818,58819,58820,58821,58822,58823,58824,58825,58826,58827,58828,58829,59431,59432,59433,59434,59435,59436,59437,59438,59439,59440,59441,59442,59443,59735,59736,60306,60307,61669,61670,61671,61672,61673,61674,61675,61676,61677,61678,61679,61680,61681,61682,61683,61684,61685,68856,68943,68944,68945,68946,68947,70785,70786,70787,70788,70789,70790,70791,70792,70793,70794,72370,72371,72372,72373,72374,84661,84662,84663,84664,84665,84666,84667,84668,84669,84670,87332,87333,87334,87335,87336,87337,87338,87339,87340,87341,87342,89595,89596,89597,89598,89599,90101,94759,94760,94761,94762,94763,95537,95538,95539,95540,95541,95542,95543,95544,95545,95546,95547,96941,96942,96943,96944,96945,96946,96947,96948,96949,96950,96951,96952,99096,102361,102362,102363,102364,102365,102366,102367,102368,102369,102370,103511,103512,103513,103514,103515,103516,103517,103518,103519,103520,105062,105063,105064,105065,105066,105067,105068,110763,112643,112644,112645,112646,112647,112648,112649,112650,112651,112652,114546,116125,116126,116127,116128,116129,116317,116318,116319,116320,116321,116945,117139,117140,119283,119284,119285,119286,119287,119288,125105,125106,125107,125108,125109,126246,126247,126248,126249,126250,126251,126252,126253,126898,126899,126900,126901,126902,126903,126904,126905,126906,126907,129523,129524,129525,129526,129527,129528,129529,130710,130711,130712,130713,130714,130715,130716,130717,130718,130719,130720,131214,138979,138980,138981,138982,138983,138984,138985,138986,138987,138988,139282,139283,139284,139285,139286,139287,139288,139289,139290,139291,142188,142189,142190,142191,142192,142193,142194,142195,142196,142197,142198,144432,144433,144434,144435,144436,144437,146092,146093,146094,146095,146096,146097,147734,147735,147736,147737,147738,147739,147740,147741,147742,158186,158187,158188,158189,158190,158191,158192,161861,163827,163828,163829,165060,165061,165062,165873,165874,165875,165876,165877,165878,165879,165880,169026,169027,169028,169946,169947,169948,169949,169950,169951,169952,169953,169954,172521,172522,172523,172524,172525,172526,172527,172528,172529,173161,173162,173163,173164,173165,173166,173167,173626,173627,173628,173629,173630,173631,173632,173633,173634,178877,178878,178879,179930,179931,179932,179933,179934,179935,179936,179937,179938,179939,182592,182593,182594,182595,182596,182597,182598,183976,183977,183978,184985,184986,184987,184988,184989,184990,184991,184992,184993,186745,186746,186747,186748,186749,187383,187384,187385,187386,187387,187388,187389,187390,187391,187392,189120,189121,189122,189123,189124,191549,191550,193573,193574,193575,193576,193577,193578,193579,193580,193581,193582,197666,197667,197668,197669,197670,197671,197672,197673,197674,197675,197676,197677,202682,202683,203610,203611,203612,204019,204020,204021,209994,209995,209996,211213,211214,211215,211216,211217,211218,211219,218381,218382,218383,218384,218385,218386,218387,218388,218389,218390,218391,218392,222207,222208,222209,222210,222211,222212,222213,222214,222215,0,1,2,3,4,5,6,7,8,41,42,43,44,45,46,47,48,49,50,51,52,53,54,55,56,57,151,152,153,154,155,156,157,158,159,160,161,162,163,164,233,234,235,236,237,238,239,240,241,242,243,244,245,246,247,248,249,250,251,252,253,254,572,573,574,575,576,577,578,579,580,996,997,998,999,1000,1001,1002,1003,1004,1005,1006,1007,1008,1009,1010,1011,1012,1013,1014,1015,1016,1017,1018,1122,1123,1124,1125,1126,1127,1128,1129,1130,1131,1132,1133,1134,1135,1136,1137,1138,1139,1140,1141,1551,1552,1553,1554,1555,1556,1557,1558,1559,1560,1561,1562,1563,1564,1565,1566,1567,1568,1569,1570,1571,1572,1573,1574,1575,1576,2503,2504,2505,2506,2507,2508,2509,2510,2511,2512,2513,2514,2515,2516,2517,2518,2519,2520,2521,2522,2954,2955,2956,2957,2958,2959,2960,2961,2962,2963,2964,2965,2966,2967,2968,2969,3294,3295,3296,3297,3298,3299,3300,3301,3302,3303,3304,3305,3306,3307,3308,3309,3310,3311,3312,3313,3314,3315,3316,3317,3671,3672,3673,3674,3675,3676,3677,3678,3679,3680,3681,3682,3683,3684,3685,3686,3687,3688,3689,3690,3691,3692,4308,4309,4310,4311,4312,4313,4314,4315,4316,4317,4318,4319,4320,4321,4322,4323,4324,4325,4326,4327,4328,4329,4330,4331,4332,4333,4334,4335,4336,5251,5252,5253,5254,5255,5256,5257,5258,5259,5260,5261,5262,5263,5264,5265,5266,5267,5411,5412,5413,5414,5415,5416,5417,5418,5419,5420,5421,5422,5423,5424,5425,5426,5427,5428,5429,5430,5431,5432,5433,5434,5435,6303,6304,6305,6306,6307,6308,6309,6310,6311,6312,6313,6314,6315,6316,6317,6318,6319,6320,6321,6322,6323,6324,6325,6326,6327,7188,7189,7190,7191,7192,7193,7194,7195,7196,7197,7198,7199,7200,7201,7266,7267,7268,7269,7270,7271,7272,7273,7274,7275,7276,7277,7278,7279,7280,7281,7282,7283,7284,7285,7286,7287,7288,7427,7428,7429,7430,7431,7432,7433,7434,7435,7436,7437,7438,7439,7440,7441,7442,7443,7444,7779,7780,7781,7782,7783,7784,7785,7786,7787,7788,7789,7790,7791,7792,8256,8257,8258,8259,8260,8261,8262,8263,8264,8265,8266,8267,8268,8269,8270,8271,8272,8273,8274,8275,8276,8277,8368,8369,8370,8371,8372,8373,8374,8375,8376,8377,8378,8379,8380,10433,10434,10435,10436,10437,10438,10439,10440,10441,10442,10443,10444,10445,10446,10447,10448,10449,10450,10451,10452,10453,10454,10455,10456,10524,10525,10526,10527,10528,10529,10530,10531,10532,10533,10534,10535,10536,10537,10538,10539,10540,10901,10902,10903,10904,10905,10906,10907,10908,10909,10910,10911,10912,10913,10914,10915,10916,10917,10918,10919,10920,12219,12220,12221,12222,12223,12224,12225,12226,12227,12228,12229,12230,12231,12232,12233,12234,13102,13103,13104,13105,13106,13107,13108,13109,13110,13111,13162,13163,13164,13165,13166,14488,14489,14490,14491,14492,14493,14494,14495,14496,14497,14498,14499,14500,14501,14502,14503,14504,14505,14823,14824,14825,14826,14827,14828,15799,15800,15801,15802,15803,15804,15805,15806,15807,15808,15809,15810,15811,15812,15813,15814,15815,15816,15817,15818,15819,15820,16331,16332,16333,16334,16335,16828,16829,16830,16831,16832,16833,16834,16835,16836,16837,16838,16839,16840,16841,16842,16843,17098,17099,17100,17101,17102,17103,17104,17105,17106,17107,17108,17109,17110,17111,17112,17113,17114,17115,17116,17117,17118,17119,17120,17121,17122,17608,17609,17610,17611,17612,17613,17614,17615,17616,18149,18150,18151,18538,18539,18540,18541,18542,18543,18544,18581,18582,18583,18584,18585,18586,18587,18588,18589,18590,19180,19181,19182,19183,19184,19185,19186,19187,19188,19189,19190,19577,19578,19579,19580,19581,19582,19583,19584,19613,19614,19615,19616,19617,19618,19619,19620,19621,19622,19741,19742,19743,19897,19898,19899,19939,19940,19941,19942,19943,19944,19945,19946,20754,20755,20756,20757,20758,20759,20760,20761,20762,20763,20764,21119,21120,21121,21122,21123,21124,21125,21126,21127,21128,21129,21364,21365,21366,21367,21368,21369,21370,21371,22376,22377,22378,22379,22380,22381,22733,22734,22735,22736,22737,22738,22739,22740,22741,22742,22915,22916,22917,22918,23661,23662,23663,23664,23665,23666,23667,23854,23855,23856,23857,23858,23859,23860,23861,23862,24022,24023,24024,24025,24026,24027,24028,24029,24503,24504,24505,24506,24507,24508,24509,24510,24855,24856,24857,24858,24859,24860,24861,24862,24863,24864,24865,25325,25326,25327,25837,25838,25855,25856,25925,25926,25927,25928,25929,25930,25931,25932,25933,25939,25940,25941,25942,25943,25944,25945,25946,26313,26314,26315,26316,26317,26318,26319,26483,26484,26485,26486,26487,26488,26489,26490,26746,26747,26748,26749,26750,26751,26752,26753,26754,26755,26756,27150,27151,27152,27153,27582,27583,27584,27585,27586,27587,27588,27589,27590,27591,28524,28525,28526,28527,28528,28529,29026,29027,29028,29343,29344,29345,29346,29347,29348,29349,29350,29351,29352,29427,29428,29429,29430,29431,29435,29436,29437,29438,29439,29440,29441,29442,29443,29444,29445,29656,29657,29658,29659,29660,29661,29662,30054,30055,30056,30057,30058,30059,30060,30061,30062,30207,30208,30209,30210,30211,30212,30213,30214,30642,30643,30644,30645,30646,30647,30648,30649,30650,30913,30914,30915,30916,30917,30918,30919,30920,30921,31127,31128,31319,31320,31321,31322,31323,31324,31325,31351,31352,31353,31354,31355,31356,31357,31358,31359,32545,32546,32547,32628,32629,32630,32631,32632,32633,32634,32635,32636,34614,34615,34616,35140,35141,35142,35143,35144,35145,35512,35513,35514,35515,35516,35517,35518,35519,36667,36668,36669,36670,36671,36672,36673,36674,38550,38551,38552,38553,38554,38555,38556,38557,38558,38559,38832,38833,38834,38835,38836,38837,38838,38839,39369,39370,39371,39745,39746,39747,39748,39749,39750,39751,39752,40131,40132,40133,40655,40656,40657,40658,40659,40660,40661,40662,40663,41128,41129,41130,41415,41416,41417,41561,41562,41563,41564,41598,41599,41600,41601,41602,41603,41604,41605,41606,41607,41608,41609,41610,41611,41612,41613,42041,42042,43442,43443,43444,43981,43982,43983,43984,43985,43986,43987,43988,44315,44316,44317,44318,44319,44320,45559,45560,45561,45562,45563,45564,45565,45566,45567,45790,45791,45792,45793,45794,45795,45796,45797,47639,47640,47641,47642,47643,47644,47645,47646,47647,47806,47807,47808,47809,47810,47811,47812,47813,47814,47815,47816,47817,47818,47955,47956,47957,47958,48009,48010,48011,48012,48013,48014,48015,48016,48017,48018,48019,48032,48033,48776,48777,48778,48779,48780,48781,48782,48783,48784,48859,48860,48861,48862,48863,48864,48959,48960,48961,48962,48963,48964,48965,48966,48967,48968,49528,49529,49530,49531,49532,49533,49534,49535,49536,49537,49538,50388,50389,50390,50391,50392,50393,50394,50395,50396,50397,50398,50675,50676,50677,51031,51032,51033,51034,51035,51036,51037,51038,51039,51040,51322,51323,51324,52214,52215,52216,52217,52218,52219,52220,52221,52270,52271,52272,52273,52274,52275,52276,52327,52328,52329,52330,52331,52332,53267,53268,53269,53306,53307,53308,53309,53310,53311,53312,53313,53314,53391,53392,53393,53394,53395,53396,53397,54224,54225,54226,54227,54228,54229,54230,54231,54582,54583,54584,54585,54586,54587,54588,54820,54821,54822,54823,54824,54825,54826,54827,54828,55167,55168,55169,55170,55171,55172,55173,55174,56740,56741,56742,56743,56744,56745,56746,56747,56748,56749,57029,57030,57031,57032,57033,57034,57124,57125,57240,57241,57242,57428,57429,57430,57431,57432,57433,57434,58163,58164,58165,58166,58167,58168,58169,58170,58171,58172,58173,58174,58175,58176,58177,58178,58179,58180,58181,58182,58183,58295,58296,58297,58298,58299,58300,58301,58302,58303,58304,58305,58306,58307,58308,58309,58491,58492,58493,58494,58495,58496,58497,58498,58499,58500,58501,58502,58503,58504,58505,58639,58640,58641,58642,58643,58644,58645,58646,58647,58648,58793,58794,58795,58977,58978,58979,58980,59038,59039,59040,59041,59042,59043,59044,59431,59432,59433,59434,59435,59436,59437,59438,59439,59440,59441,59442,59443,60544,60545,60546,60547,60548,60549,62617,62618,62619,62620,62621,62622,62623,62624,62625,62626,62627,62881,62882,62883,62884,62885,62886,62887,62888,62889,62890,62891,62892,62893,63465,63466,63467,63724,63725,63726,63727,63728,63729,63730,63731,63732,63733,63783,63784,63785,63786,63787,63788,64211,64212,64213,64214,64215,64216,64217,64218,64398,64399,64400,64401,64402,64403,64404,64405,64814,64815,64816,64817,64818,64819,64820,64821,64822,65695,65696,65697,66629,66630,66631,66632,66633,66634,66635,66636,66637,66638,66639,66640,66641,66642,66643,66644,66908,66909,66910,66911,66912,66913,66914,66915,66916,67726,67727,67800,67801,67802,67803,67804,67805,67806,67807,67808,67809,67978,67979,68702,68703,68704,68705,69341,69342,69343,69344,69345,69346,69347,69348,69349,69350,69351,70210,70211,70746,70747,70748,70749,70750,70751,70752,70753,70754,70755,70756,70757,70758,70759,70760,70785,70786,70787,70788,70789,70790,70791,70792,70793,70794,70795,71454,71455,71456,71457,71458,71459,71471,71472,71473,71474,71884,71885,71886,71887,71888,71889,71890,71891,71892,71893,71894,71895,71896,71897,71898,72131,72523,72524,72525,72526,72527,72528,72529,72530,72531,72532,72533,72534,72535,72536,72904,72905,72906,72907,72908,72909,72910,72911,72912,72913,72914,72915,72916,72917,72918,73825,73826,73827,73828,73829,73830,73831,73832,73833,73834,73835,73836,73837,73838,73884,73885,73886,73887,73888,74026,74411,74412,74413,74422,74423,74424,74425,74426,74427,74428,74429,74430,74431,74432,74433,74434,74435,75043,75044,75045,75046,75047,75048,75049,75050,75051,75052,75053,75054,75055,75056,75057,75271,75272,75508,75509,75510,75511,75512,75513,75514,75515,75516,75517,76009,76010,76011,76012,76013,76014,76015,76016,76017,76018,76019,76052,76053,76054,76055,76056,76057,76058,76059,76060,76061,76810,76811,76812,76813,76814,76815,76816,76817,76818,76819,77068,77069,77070,77520,77521,77522,77523,77524,77525,77526,77527,77528,77529,77530,78259,78260,78261,78262,78263,78264,78265,78266,78267,78268,78269,79185,79186,79187,79188,79189,79190,79191,79192,79851,79852,79853,79854,79855,79856,79857,79858,79859,79860,79861,80312,80313,80314,80315,80316,80317,80318,80319,80320,80321,80322,80323,80324,80325,80326,80410,80411,80412,80413,80414,80415,80416,80417,80418,80419,80420,80819,80820,80821,80822,80823,80824,80825,80826,80827,80828,80829,80830,80831,80832,80833,80834,80835,81053,81054,81071,81072,81073,81074,81075,81076,81077,81078,81079,81080,81081,81082,81083,81084,81085,81086,81099,81100,81101,81102,81103,81104,81157,81158,81159,81324,81325,81372,81373,81374,81375,81376,81377,81378,81379,81380,81381,81382,81649,81650,81675,81676,81677,81678,81679,81680,81681,81682,81683,81684,81685,81686,81687,81688,81689,81690,81691,82238,82239,82240,82241,82242,82243,82244,82245,82246,82247,82323,82324,82325,82422,82423,82424,82425,82426,82427,82428,82429,82430,82431,82432,82433,82434,82435,82436,82586,82587,82588,82589,82590,82591,82592,82593,82594,82595,82596,82597,82598,82599,82600,82601,82730,82731,82732,82733,82734,82735,82736,82737,82738,82739,82740,82741,82742,82743,82979,82980,82981,82982,82983,82984,82985,82986,82987,82988,82989,82990,82991,82992,82993,84465,84466,84467,84468,84469,84470,84471,84472,84473,84474,84475,84476,84477,84478,84479,84612,84971,84972,84973,84974,84975,84976,84977,84978,84979,84980,84981,84982,84983,84984,85056,85057,85058,85059,85060,85061,85062,85063,85064,85065,85066,85067,85068,85069,85070,85071,85072,85252,85253,85437,85438,85439,85440,85441,85442,85443,85444,85445,85446,85447,85470,85471,85472,85473,85474,85475,85476,85477,85478,85479,85480,85481,85482,85483,85484,86288,86289,86290,86291,86292,86293,86294,86295,86308,86309,86641,86642,86643,86644,86969,86970,86971,86972,86973,86974,86975,86976,87315,87316,87317,87318,87319,87320,87489,87490,87491,87492,87493,87494,87495,87496,87497,87498,88500,88501,88502,88503,88504,88505,88506,88507,88508,88509,88510,88517,88518,88519,88520,88521,88522,88523,88524,88525,88761,88762,88763,88764,88765,88766,88767,88768,88835,88836,88837,88838,88839,88840,88841,88842,89020,89100,89248,89249,89250,89251,89252,89253,89254,89255,89285,89286,89287,89288,89289,89290,89291,89292,89293,89714,89715,89716,89717,89718,89719,89720,89721,89722,89723,89724,89803,89804,89805,89806,89807,89808,89809,89810,89811,89812,90521,90522,90523,90524,90525,90526,90527,90528,90529,90530,90531,90532,90533,92813,92814,92815,92907,92908,92909,92910,92911,92912,92913,92914,92915,92916,93412,93413,93414,93415,93416,93417,93418,93419,93420,93421,93422,93423,93424,93425,93426,93427,93537,93538,93539,93540,93541,93542,93543,93544,93545,93546,93547,93548,93549,93550,93551,93552,93553,94082,94083,95182,95183,95184,95185,95186,95395,95396,95397,95398,95399,95400,95401,95402,95403,95428,95429,95430,95431,95432,95433,95434,95435,95436,95437,95438,95439,95440,95441,95442,95443,95789,95790,95791,95792,95793,95794,95795,95796,95797,95798,95799,95800,95801,95802,95803,96455,96456,96457,96458,96459,96671,96877,96878,96879,96880,96881,96882,96883,96884,96885,96886,96887,96921,96922,96941,96942,96943,96944,96945,96946,96947,96948,96949,96950,96951,96952,97131,97132,97133,97134,97563,97564,97565,97566,97567,97568,97569,97570,97571,97572,97573,97574,97575,97576,97897,97898,98084,98085,98449,99396,99397,99398,99399,99580,99581,99582,99583,99584,99585,99586,99587,99588,99589,99590,99591,99592,99593,99594,99595,99601,99602,99603,99604,99605,99606,99607,99608,99609,99610,99980,99981,99982,99983,99984,99985,99986,99987,99988,99989,99990,100129,100130,100131,100132,100133,100134,100135,100136,100137,100138,100139,101162,101163,101164,101165,101166,101167,101168,101169,101170,101171,101172,101479,101480,101692,101693,101694,101695,101696,101697,101698,101699,101700,101701,101702,101703,101704,101705,101706,102125,102126,102127,102128,102129,102130,102361,102362,102363,102364,102365,102366,102367,102368,102369,102370,103511,103512,103513,103514,103515,103516,103517,103518,103519,103520,103587,103588,103589,103590,103591,103592,103593,103594,103595,103596,103597,103598,103599,103600,103601,103602,104091,104092,104093,104094,104095,104096,104097,104098,104099,104100,104101,104102,104103,104104,104286,104287,104288,104289,104290,104291,104292,104293,104687,104688,104689,104690,104691,104692,104693,104694,104695,104696,104802,104803,104804,104805,104806,104807,104808,104809,104810,104811,104812,104813,104814,104815,104816,104817,104818,104819,104820,104821,104822,104823,104824,104825,104826,104827,104960,104961,104962,104963,104964,104965,104966,104967,104968,104969,104970,104971,104972,104973,104974,104975,104976,104977,105300,105301,105302,105303,105304,105305,105306,105307,105308,105309,105310,106233,106234,106235,106236,106237,106238,106239,106240,106241,106242,106243,106244,106245,106246,106247,106248,106249,106250,106332,106333,107408,107409,107410,107411,107412,107413,107414,107415,107416,107417,107650,107651,107652,107653,107654,107655,107656,107657,107658,107659,107660,107661,107662,107663,108892,108893,108894,108895,108896,108897,108898,108899,108900,108901,108902,108903,108904,108905,108906,108907,109763,109764,109765,109766,109767,109768,109769,109770,109771,109772,109773,109777,109778,109879,109880,109881,109882,109883,109884,109885,109886,109887,109888,109889,109890,109891,109892,109893,109973,109974,109975,109976,109977,109978,109979,109980,109981,109982,109983,110494,110495,110496,110497,110498,110499,110500,110501,110502,110503,110504,110505,110506,110507,110508,111162,111163,111164,111165,111166,111167,111168,111169,111170,111171,111703,111704,111705,111706,111707,111708,111709,111710,111711,111712,111764,111765,111766,111767,111768,111769,111770,111771,111772,111773,111774,111775,111776,111777,111778,111779,111780,111941,111942,111943,111944,111945,111946,111947,111948,111949,112417,112418,112419,112420,112421,112422,112423,112424,112425,112426,112427,112428,112429,112430,112431,112498,112499,112643,112644,112645,112646,112647,112648,112649,112650,112651,112652,112873,112874,112875,112876,113298,113299,113706,113707,114125,114126,114921,114922,116294,116295,116699,116700,116701,116702,116703,116704,116705,116706,116707,116708,116709,116710,116711,116712,116713,116892,116893,116945,117383,117384,117385,117501,117502,117503,118062,118063,118064,118065,118066,118067,118068,118069,118070,118071,118400,118401,118402,118403,118404,118405,118406,118953,118954,118955,118956,118957,118958,118959,118960,118961,118962,119283,119284,119285,119286,119287,119288,119826,119827,119828,119829,119830,119831,119832,119833,119834,119835,119836,120399,120400,120401,120402,120403,120404,120405,120406,120407,121176,121177,121178,121270,121271,121272,121273,122013,122014,122015,122016,122017,122018,122019,122020,122021,122022,122023,122086,122087,122088,122089,122090,122091,122092,122093,122094,122095,122096,122097,122098,122099,122100,122400,122401,122402,122505,122506,122507,122508,122509,122510,122511,122512,122513,122514,123066,123067,123068,123069,123178,123179,123180,123181,123182,123183,123184,123185,123186,123187,123188,123189,123190,123191,123192,123291,123292,123293,123294,123295,123296,123297,123298,123299,123300,123301,123313,123314,123315,123316,123317,123318,123319,123320,123321,123322,123323,123324,123325,123326,123327,123690,123691,123692,123693,123694,123695,123696,123697,123698,123699,123700,123766,123767,123768,123769,123770,123771,123772,123773,123774,123775,124094,124095,124096,124565,124566,124981,124982,124983,124984,124985,124986,124987,124988,124989,124990,125035,125036,125037,125038,125039,125040,125041,125042,125043,125044,125263,125264,125265,125266,125267,125268,125269,125270,125271,125272,125273,125274,125275,125536,125537,125864,125865,126246,126247,126248,126249,126250,126251,126252,126253,126383,126384,126385,126386,126387,126388,126389,126390,126391,126392,126393,126669,126670,126717,126718,126719,126720,126721,126722,126723,126724,126725,126726,126727,126898,126899,126900,126901,126902,126903,126904,126905,126906,126907,128044,128045,128046,128047,128048,128049,128050,128051,128052,128053,128054,128055,128056,128057,128390,128391,128392,128393,128786,128787,128788,128789,128790,128791,128792,128793,128794,128795,128796,128797,128798,128799,128800,128801,128802,128845,128846,128847,128848,128849,128850,128851,128852,128853,128854,128855,128856,128857,128858,128859,128860,129523,129524,129525,129526,129527,129528,129529,129530,129531,129565,129566,129567,129568,129569,129570,129571,129572,129573,129574,129575,129576,129577,129578,131464,131465,131466,131467,131468,131469,131470,131471,131472,131473,131474,131475,131476,131477,131478,131479,131480,131953,131954,131955,131956,131957,131958,131959,131960,131961,131962,131963,131964,131965,131966,131967,131968,132037,132122,132123,132124,132125,132126,132127,132128,132129,132130,132131,132132,132133,132134,132135,132136,133708,133709,133710,133711,133712,133713,133714,133715,133716,133717,133718,133719,133720,133721,133722,133749,133750,134092,134093,134094,134095,134096,134097,134098,134099,134100,134101,134102,134103,134104,134105,134106,134521,134522,134523,134524,134525,134526,134527,134528,134672,134673,134674,134675,134676,134677,134678,134679,134680,134681,134682,135020,135021,135213,135214,135215,135216,135217,135218,135219,135220,135221,135222,135223,135224,135225,135226,135972,136196,136197,137714,137715,137716,137717,137718,137719,137720,137721,138067,138068,138069,138070,138071,138072,138073,138074,138075,138076,138077,138078,138079,138080,138081,138155,138156,138157,138158,138159,138160,138161,138162,138163,138164,138165,138979,138980,138981,138982,138983,138984,138985,138986,138987,138988,139282,139283,139284,139285,139286,139287,139288,139289,139290,139291,139558,139559,139560,139561,139562,139563,139564,139565,139566,139567,139568,139569,139570,139571,139807,139808,139809,139810,139811,139812,139813,139814,139815,139816,139817,140212,140213,140214,140215,140216,140217,140218,140219,140220,140221,140222,140864,140865,140866,140867,140868,140869,140870,140871,140872,140873,140874,140875,140876,140877,140878,140879,140880,140881,141341,141342,141343,141344,141654,141655,141656,141860,141861,141862,141863,141864,141865,141866,141867,141868,141869,141870,142188,142189,142190,142191,142192,142193,142194,142195,142196,142197,142198,142504,142505,142506,142507,142508,142509,142510,142511,142512,142513,142514,142515,142516,142517,142518,142519,142763,142764,142765,142766,142767,142768,142769,142770,142771,142772,142773,142774,142775,142776,142777,142973,143258,143259,143260,143261,143262,143263,143264,143265,143266,143267,143268,143269,143270,143271,143272,143273,144006,144007,144008,144009,144010,144011,144012,144013,144745,144746,144747,144748,144887,144888,144889,144890,144891,144892,144893,144894,144895,144896,144897,144898,144899,144900,144901,144902,144903,144904,144994,144995,144996,144997,144998,144999,145000,145001,145002,145003,145004,145005,145006,145007,145008,145044,145045,145046,145047,145048,145049,145050,145051,145052,145053,145054,145055,145056,145057,145058,145059,145060,145061,145062,145063,145064,145065,145066,145067,145068,145069,145070,145071,145072,145073,145074,145075,145076,145077,145078,145079,145080,145081,145082,145083,145084,145085,145086,146822,146823,146824,147043,147044,147045,147046,147047,147048,147049,147050,147051,147052,147053,147054,147620,147621,147622,147734,147735,147736,147737,147738,147739,147740,147741,147742,151009,151010,151011,151012,151013,151014,151015,151016,152524,152525,153492,153781,153782,153967,153968,153969,154271,154272,154273,154274,154275,154276,154791,154792,154793,154794,155152,155153,155154,155155,155342,155343,155344,155396,155397,156519,156520,156521,156522,156754,156755,156756,156757,156758,156759,156760,156857,156858,156859,157010,157011,157012,158078,158079,158080,158081,158082,158083,158186,158187,158188,158189,158190,158191,158192,158661,159427,159428,159429,161568,161569,161570,161571,161778,161779,161780,161781,161782,161783,161784,161785,161786,161787,161788,161789,162932,162933,162934,162935,162936,163007,163008,163009,163010,163344,163345,163748,163749,163750,163751,163926,164589,164590,164591,164592,164593,164594,164595,164596,164597,164802,164803,165060,165061,165062,165663,165664,165665,165666,165873,165874,165875,165876,165877,165878,165879,165880,166583,166584,166585,167296,167297,167298,167299,168096,168097,168098,168099,168965,168966,168967,168968,168969,169026,169027,169028,169563,169564,169565,169566,169946,169947,169948,169949,169950,169951,169952,169953,169954,171813,171814,171815,171816,171817,171818,171819,171820,172521,172522,172523,172524,172525,172526,172527,172528,172529,172658,172659,172660,172661,173121,173122,173123,173124,173161,173162,173163,173164,173165,173166,173167,173626,173627,173628,173629,173630,173631,173632,173633,173634,175159,175160,175161,175162,175163,175165,175166,175167,175168,175169,175170,175636,175637,175638,175639,175640,175937,176842,177571,177572,177573,177574,178205,178206,178207,178208,178877,178878,178879,179109,179110,179111,179271,179272,179273,179274,179930,179931,179932,179933,179934,179935,179936,179937,179938,179939,180773,180774,180775,180776,180777,181020,181021,181022,181756,181757,181758,181759,181760,182099,182197,182198,182592,182593,182594,182595,182596,182597,182598,183434,183522,183523,183524,183525,183526,183976,183977,183978,184550,184551,184780,184781,184782,184783,184784,184985,184986,184987,184988,184989,184990,184991,184992,184993,185120,185121,185122,186393,186394,186395,186438,186439,186440,186441,186442,186745,186746,186747,186748,186749,186956,186957,186958,186959,186963,186964,186965,186966,187039,187040,187041,187042,187274,187275,187276,187277,187278,187279,187280,187281,187383,187384,187385,187386,187387,187388,187389,187390,187391,187392,187815,187816,187817,187818,187819,187820,187821,187822,187823,188229,188230,188231,188232,188233,188234,188235,188236,189120,189121,189122,189123,189124,191108,191109,192266,192267,192268,192269,192270,192293,192294,192295,193477,193478,193479,193480,193570,193571,193572,193573,193574,193575,193576,193577,193578,193579,193580,193581,193582,194634,194635,194636,194637,194638,195409,195410,197666,197667,197668,197669,197670,197671,197672,197673,197674,197675,197676,197677,197832,197833,197834,197835,198120,198121,198122,198123,198209,198210,198211,198212,198213,198508,198509,198510,198511,198512,198513,199638,200222,201647,201648,201649,201650,201651,203393,203394,203395,203396,203397,203398,203399,203400,203610,203611,203612,204648,204717,204718,204719,204720,204721,204722,204723,204724,204941,204942,204943,204944,204999,205683,205684,205685,205686,205687,205688,206248,206249,206250,207093,207094,207095,207096,209370,209371,209372,209373,209374,209709,209710,209711,210035,210036,210037,210271,210272,210273,210274,210275,210276,210277,210278,210279,210760,210761,210762,210763,211213,211214,211215,211216,211217,211218,211219,211476,211713,211714,211958,214408,215739,215740,215741,215742,215743,215744,215745,217057,217058,217059,217060,217267,217268,217269,218173,218174,218175,218381,218382,218383,218384,218385,218386,218387,218388,218389,218390,218391,218392,218989,218990,218991,218992,218993,221529,221530,221531,221532,221582,221583,221584,221585,221586,221587,221588,221589,221666,221667,221668,221669,221757,221758,221759,222043,222044,222207,222208,222209,222210,222211,222212,222213,222214,222215,222638,222639,222640,222641,223088,223089,223090,223091,223092,223093,223094,223095,223349,223350,223351,223731,223732,223733,223734,224637,224638,224639,224640,224641,224827,224828,224829,224830,225149,225150,225151,225152,225153,225154,225155,225251,225252,225253,225254,225255,225256,225257,225258,225690,225691,225692,225693,225694,225695,225696,225701,225702,225703,225704,225705,225706,225707,225708,226018,226019,226020,226635,226636,226637,226638,226639,226640,226641,227100,227101,227102,227103,227104,227105,227913,227914,227915,227916,227917,227918,227919,227920,227921,228312,228313,228314,229013,229014,229015,229016,229683,229684,229685,229686,229687,229688,229689,229690,229691,229692,229693,229694,229695,230215,230216,230217,230218,230219,230220,230221,230222,230223,231050,234205,234206,234207,234208,234420,234421,234422,235014,235015,235016,235017,235018,235145,235146,235147,235148,235149,235150,235151,235152,235153,235176,235177,235178,235179,236583,236584,236585,236643,236644,236645,236646,237073,237074,237075,237076,237077,237078,237083,237084,237085,237086,237087,237088,237089,237809,237810,237811,237814,237815,237816,238252,238253,238254,238255,238256,238257,238258,238259,238260,238275,238276,238277,238278,238279,238280,239290,239291,239292,239293,239294,239422,239423,239424,239425,239426,239427,239428,239429,239430,239922,239923,239924,239925,239926,239927,239928,240050,240051,240296,240297,240298,240730,240731,240732,240733,240734,241428,241429,241430,242279,242280,242281,242282,242283,242284,242285,242286,242906,242907,242908,242909,243169,243170,243171,244087,244088,244089,244090,244091,244092,244093,244094,244095,244120,244121,244122,244123,245150,245151,245152,245191,245192,245193,245194,245195,245196,245197,245468,245469,245470,245618,245619,245620,245814,245815,245816,245817,245892,245893,246360,246361,246398,246399,246400,246874,246875,246876,246877,247007,247008,248221,248222,248223,248224,248225,248226,248227,248905,248906,248907,250552,250553,250554,250555,250556,250557,250558,250559,250560,250912,250913,250914,251275,251276,251277,251278,251279,251280,251281,251282,251472,251473,251474,251475,251597,251598,251599,251600,251601,251689,251690,251691,251692,251693,251694,251695,251696,251758,251759,251760,251761,251904,251905,251906,251907,251908,251909,251910,251911,252123,252124,252125,252126,252127,252128,252129,252270,252271,252875,252876,252877,252878,252879,252880,252881,253136,253137,253138,253139,253619,253620,253621,253622,253711,253712,253713,253714,253715,253716,253717,253718,253719,254180,254181,254182,254427,254428,254429,254430,254431,254432,254433,254569,254570,254571,254572,254573,254574,254575,254576,254577,256044,256045,256046,256047,256048,256214,256215,256216,256217,256218,256243,256244,256245,256246,256247,257610,257611,257612,257613,257614,257615,257616,257617,257618,258440,258441,258442,258443,258766,258767,258768,258769,258770,258771,258772,258807,258808,258809,258810,259316,259317,259318,259319,259320,259321,259322,260806,260807,260808,260809,260837,260838,260839,260840,260841,260842,260843,260844,262668,262669,262670,262671,262672,262673,262674,263399,263400,263401,263987,263988,263989,263990,263991,263992,263993,264061,264062,264063,264064,264065,264066,266192,266193,266194,266195,266901,266902,266903,266904,266905,267338,267339,267340,267341,267342,267343,267344,267345,268812,268813,268814,268815,269036,269037,269038,269039,269040,269041,269042,269043,269449,269450,269451,269452,269453,269454,269455,269456,269734,269735,269736,269879,269880,269881,269882,269883,269884,5681,5682,5683,5684,7779,7780,7781,7782,7783,7784,7785,7786,7787,7788,7789,7790,7791,7792,11711,11712,11713,11714,14692,14693,14694,14695,14696,14697,14698,14699,14700,31027,31028,44165,44166,44674,44675,44676,44677,49090,54499,54500,54501,61789,61790,72108,75419,78277,81099,81100,81101,81102,81103,81104,84202,84203,84204,84205,84823,84824,84825,84826,84827,84828,88024,88596,88597,88598,88599,92843,92844,92845,92846,92847,93038,96927,99601,99602,99603,99604,99605,99606,99607,99608,99609,99610,102125,102126,102127,102128,102129,102130,104286,104287,104288,104289,104290,104291,104292,104293,105605,105606,105607,108914,108915,108916,108917,108918,118785,124981,124982,124983,124984,124985,124986,124987,124988,124989,124990,134173,134861,134862,134863,134864,134865,134866,137714,137715,137716,137717,137718,137719,137720,137721,142063,142064,142065,142066,142067,146763,146764,146765,146766,146767,146768,146769,148622,148623,148624,148625,148626,148627,148628,148629,149665,149666,149667,149668,149669,149670,149671,149672,149673,149674,149675,149676,149677,149678,152923,152924,152925,152926,152927,152928,152929,152930,152931,152932,152933,152934,152935,153473,153474,155222,155223,155224,155225,155226,155227,155228,155229,155909,155910,155911,155912,164321,164322,164323,164324,164325,164326,164327,164328,164329,164330,164331,164332,164333,165543,165544,165562,165563,165564,165565,165566,165567,165568,165569,165570,169374,169375,169376,169377,169378,169379,169380,171005,171006,171007,171008,171009,171010,172054,172055,172604,172605,172606,172607,172608,172609,172610,172611,172612,172613,172614,172615,172616,172617,174403,174404,174405,174406,174407,174408,174409,174410,174857,174858,174859,174860,174861,174862,174863,174864,175159,175160,175161,175162,175163,181323,181324,181325,181326,181327,181328,181329,181330,181331,181332,181333,181334,181335,181336,186001,186002,186003,186772,186773,186900,186901,186902,186903,186904,186905,186906,186907,188229,188230,188231,188232,188233,188234,188235,188236,192969,192970,192971,192972,192973,192974,192975,192976,194168,194169,194170,194171,194172,194173,194174,194175,195094,195095,195096,195097,195098,195099,195100,195101,195102,195103,195104,195105,195106,195352,195353,195354,195355,195356,200175,200176,200177,200178,200179,200180,200181,200182,200183,204504,204505,204506,204507,204508,204509,204510,206289,206290,206291,206292,206293,206294,206295,206296,206297,206298,206299,206300,206301,217022,217023,217024,217025,217026,217027,217028,217029,217030,217031,217032,217033,217034,218171,218172,219618,219619,219620,219621,219622,219623,219624,219625,219626,219627,219628,219629,219630,223088,223089,223090,223091,223092,223093,223094,223095,223115,223116,223117,223118,223119,225690,225691,225692,225693,225694,225695,225696,227100,227101,227102,227103,227104,227105,231050,245191,245192,245193,245194,245195,245196,245197,251597,251598,251599,251600,251601,252875,252876,252877,252878,252879,252880,252881,264061,264062,264063,264064,264065,264066,264999,265000,265001,265002,266192,266193,266194,266195,275845,275846,275847,276108,276109,276110,276111,276112,276610,276611,276612,276613,277628,277629,277630,277631,277645,277646,277647,280339,280340,280341,280342,281080,281081,281082,281924,281925,281926,281927,281928,282268,282269,282270,283333,283334,283335,283671,283672,283673,284774,284775,284776,284777,284792,284793,284794,284916,284917,284918,284962,284963,284964,284965,284966,287082,287083,287084,287085,287345,287346,287347,287348,287349,287740,287741,287742,287743,289077,289078,289079,289927,289928,289929,290470,290471,290472,290473,0,1,2,3,4,5,6,7,8,151,152,153,154,155,156,157,158,159,160,161,162,163,164,667,668,669,670,671,672,673,674,675,676,677,678,679,680,681,682,683,732,733,734,735,736,737,738,739,740,741,742,743,744,745,746,747,748,749,1010,1011,1012,1013,1014,1015,1016,1017,1018,1445,1446,1447,1448,1449,1450,1451,1452,1453,1454,1455,1456,1457,1458,2539,2540,2541,2542,2543,2544,2545,2546,2547,2548,2549,2550,2551,2758,2759,2760,2761,2762,2763,2764,2765,2766,2767,5225,5226,5227,5228,5229,5230,5231,5232,5233,5234,5235,5236,6372,6373,6374,6375,6376,6377,6378,6379,6380,6969,6970,6971,6972,6973,6974,9766,9767,9768,9769,9770,13102,13103,13104,13105,13106,13107,13108,13109,13110,13111,13162,13163,13164,13165,13166,13766,13767,13768,13769,13770,13771,13772,13773,13774,14650,14651,14652,14653,14654,14655,14656,14657,14658,14659,14660,14661,14662,14663,14664,14665,14666,14667,14668,14669,14708,14709,14710,14711,14712,14713,18959,18960,19180,19181,19182,19183,19184,19185,19186,19187,19188,19189,19190,19805,19806,19807,21986,21987,23854,23855,23856,23857,23858,23859,23860,23861,23862,24022,24023,24024,24025,24026,24027,24028,24029,24222,24223,24224,24225,24226,24227,24228,24229,24230,24231,24232,24233,24234,24235,24236,24237,24238,24239,24240,24241,24242,24503,24504,24505,24506,24507,24508,24509,24510,24855,24856,24857,24858,24859,24860,24861,24862,24863,24864,24865,24927,24928,24929,24930,24931,24932,24933,24934,25741,25742,25743,25939,25940,25941,25942,25943,25944,25945,25946,26629,28209,28210,28211,28277,28278,28279,28280,30913,30914,30915,30916,30917,30918,30919,30920,30921,31029,31030,31351,31352,31353,31354,31355,31356,31357,31358,31359,31385,31386,31387,31388,31389,31390,31391,31392,31393,31394,31395,31396,31397,31398,31399,31400,31401,31402,31403,31404,31615,31616,31617,32628,32629,32630,32631,32632,32633,32634,32635,32636,32768,32769,32770,33516,33517,33518,37354,37355,37356,37357,37358,37359,37360,37361,37362,37363,37364,37365,37366,38550,38551,38552,38553,38554,38555,38556,38557,38558,38559,38767,38768,41058,41059,41060,41061,41062,41063,41064,41065,41066,41067,42637,42638,42639,42640,42641,42642,42643,42644,44165,44166,45727,45728,46312,46313,46701,46702,46703,47940,47941,47942,47943,47944,47945,47946,47947,48009,48010,48011,48012,48013,48014,48015,48016,48017,48018,48019,48364,48365,48366,48367,48368,48369,48370,48371,49090,49528,49529,49530,49531,49532,49533,49534,49535,49536,49537,49538,49618,49619,49620,49952,49953,50839,50840,50841,50842,50843,50844,50845,50846,50847,50848,52752,52753,52754,52755,52756,52757,52758,52759,54119,54120,54121,54122,54123,54124,54125,54126,54127,54499,54500,54501,55167,55168,55169,55170,55171,55172,55173,55174,55259,55260,55261,58295,58296,58297,58298,58299,58300,58301,58302,58303,58304,58305,58306,58307,58308,58309,58964,58965,59431,59432,59433,59434,59435,59436,59437,59438,59439,59440,59441,59442,59443,60568,60569,60570,60571,60572,60573,60574,60575,60916,60917,60918,60919,60920,60921,60922,60923,66629,66630,66631,66632,66633,66634,66635,66636,66637,66638,66639,66640,66641,66642,66643,66644,66908,66909,66910,66911,66912,66913,66914,66915,66916,68980,68981,68982,68983,68984,68985,68986,68987,68988,68989,68990,68991,72523,72524,72525,72526,72527,72528,72529,72530,72531,72532,72533,72534,72535,72536,73825,73826,73827,73828,73829,73830,73831,73832,73833,73834,73835,73836,73837,73838,74397,74398,74399,74400,74422,74423,74424,74425,74426,74427,74428,74429,74430,74431,74432,74433,74434,74435,74481,74482,74738,74739,74740,74741,74742,74743,74744,74745,76709,77881,77882,77883,77884,77885,77886,77887,77888,77889,77890,77891,80312,80313,80314,80315,80316,80317,80318,80319,80320,80321,80322,80323,80324,80325,80326,81099,81100,81101,81102,81103,81104,82586,82587,82588,82589,82590,82591,82592,82593,82594,82595,82596,82597,82598,82599,82600,82601,83797,83798,84465,84466,84467,84468,84469,84470,84471,84472,84473,84474,84475,84476,84477,84478,84479,84823,84824,84825,84826,84827,84828,85470,85471,85472,85473,85474,85475,85476,85477,85478,85479,85480,85481,85482,85483,85484,87489,87490,87491,87492,87493,87494,87495,87496,87497,87498,87507,92843,92844,92845,92846,92847,93391,93392,93393,93394,93395,93396,93397,93398,93399,93400,93401,93412,93413,93414,93415,93416,93417,93418,93419,93420,93421,93422,93423,93424,93425,93426,93427,95428,95429,95430,95431,95432,95433,95434,95435,95436,95437,95438,95439,95440,95441,95442,95443,95718,95719,95720,95721,95722,95723,95724,95725,95726,95727,95728,99387,99388,99389,99390,99391,99392,99393,99394,99395,99580,99581,99582,99583,99584,99585,99586,99587,99588,99589,99590,99591,99592,99593,99594,99595,99601,99602,99603,99604,99605,99606,99607,99608,99609,99610,102283,102284,104286,104287,104288,104289,104290,104291,104292,104293,104390,104391,104392,104393,104394,104395,104396,104397,104960,104961,104962,104963,104964,104965,104966,104967,104968,104969,104970,104971,104972,104973,104974,104975,104976,104977,105062,105063,105064,105065,105066,105067,105068,107650,107651,107652,107653,107654,107655,107656,107657,107658,107659,107660,107661,107662,107663,108914,108915,108916,108917,108918,109684,109685,110494,110495,110496,110497,110498,110499,110500,110501,110502,110503,110504,110505,110506,110507,110508,110793,110794,110795,110796,110797,110798,110799,110800,110801,110802,110803,110804,111764,111765,111766,111767,111768,111769,111770,111771,111772,111773,111774,111775,111776,111777,111778,111779,111780,115665,115666,115667,115668,115669,120399,120400,120401,120402,120403,120404,120405,120406,120407,122086,122087,122088,122089,122090,122091,122092,122093,122094,122095,122096,122097,122098,122099,122100,123178,123179,123180,123181,123182,123183,123184,123185,123186,123187,123188,123189,123190,123191,123192,123313,123314,123315,123316,123317,123318,123319,123320,123321,123322,123323,123324,123325,123326,123327,124981,124982,124983,124984,124985,124986,124987,124988,124989,124990,125280,125281,125282,125283,125284,125285,125286,125287,126246,126247,126248,126249,126250,126251,126252,126253,127770,127771,127772,127773,128044,128045,128046,128047,128048,128049,128050,128051,128052,128053,128054,128055,128056,128057,128591,128592,128593,128594,128595,128596,128597,128598,128599,128640,128641,128642,128643,128786,128787,128788,128789,128790,128791,128792,128793,128794,128795,128796,128797,128798,128799,128800,128801,128802,128994,128995,129523,129524,129525,129526,129527,129528,129529,129565,129566,129567,129568,129569,129570,129571,129572,129573,129574,129575,129576,129577,129578,131795,132367,132368,134456,134457,134458,134459,134460,134521,134522,134523,134524,134525,134526,134527,134528,137714,137715,137716,137717,137718,137719,137720,137721,138979,138980,138981,138982,138983,138984,138985,138986,138987,138988,139268,139269,139270,139271,139272,139273,139274,139275,139276,139277,139278,139558,139559,139560,139561,139562,139563,139564,139565,139566,139567,139568,139569,139570,139571,140864,140865,140866,140867,140868,140869,140870,140871,140872,140873,140874,140875,140876,140877,140878,140879,140880,140881,141428,142188,142189,142190,142191,142192,142193,142194,142195,142196,142197,142198,142763,142764,142765,142766,142767,142768,142769,142770,142771,142772,142773,142774,142775,142776,142777,143258,143259,143260,143261,143262,143263,143264,143265,143266,143267,143268,143269,143270,143271,143272,143273,145060,145061,145062,145063,145064,145065,145066,145067,145068,145069,145070,145071,145072,145073,145074,145075,145076,147734,147735,147736,147737,147738,147739,147740,147741,147742,148622,148623,148624,148625,148626,148627,148628,148629,151266,151267,151268,151269,151307,151308,151309,151310,152127,152128,152129,152130,153102,153103,153104,153105,156473,156474,156475,161259,161260,161261,161262,161263,161264,164589,164590,164591,164592,164593,164594,164595,164596,164597,165873,165874,165875,165876,165877,165878,165879,165880,166821,166822,166823,166824,166825,167740,167741,167742,167743,168046,168047,168048,168049,168050,169593,169594,169595,169596,169597,169946,169947,169948,169949,169950,169951,169952,169953,169954,171005,171006,171007,171008,171009,171010,173161,173162,173163,173164,173165,173166,173167,173380,173381,173382,173510,173511,173512,173513,173514,173515,173516,173517,173518,173882,173883,173884,174208,174209,174210,174211,174751,174752,174753,174754,174755,174756,174757,174758,174759,174760,174761,174762,174763,174764,174765,178141,178142,178143,178144,181323,181324,181325,181326,181327,181328,181329,181330,181331,181332,181333,181334,181335,181336,181422,181423,181424,181425,182592,182593,182594,182595,182596,182597,182598,183040,183041,183042,183043,183044,186176,186177,186178,186179,186180,186181,186438,186439,186440,186441,186442,188229,188230,188231,188232,188233,188234,188235,188236,189603,189604,189605,189606,189607,189608,190355,190356,190357,190358,190798,190799,190800,190801,190802,191013,191014,191015,191016,191017,191018,191113,191114,191115,191811,191812,191813,191814,193370,193371,193573,193574,193575,193576,193577,193578,193579,193580,193581,193582,194168,194169,194170,194171,194172,194173,194174,194175,194275,194276,194277,194443,194444,194445,194446,194447,194448,194449,195047,195048,195049,195050,195051,195052,195352,195353,195354,195355,195356,196057,196058,196059,196060,196061,197722,197723,197724,197725,198269,198270,198271,198272,198904,198905,198906,198907,198908,202580,202581,202582,202583,202584,204749,204750,204751,204752,204753,206289,206290,206291,206292,206293,206294,206295,206296,206297,206298,206299,206300,206301,207834,207835,207836,207837,207838,207839,207840,207841,207842,207986,207987,207988,209302,209303,209304,209305,209306,209307,210470,210471,210472,210473,210474,211213,211214,211215,211216,211217,211218,211219,218381,218382,218383,218384,218385,218386,218387,218388,218389,218390,218391,218392,218989,218990,218991,218992,218993,219147,219148,219149,219150,219993,219994,219995,219996,219997,220578,220579,220580,220581,220582,221652,221653,223115,223116,223117,223118,223119,224350,224351,224352,224353,224354,224355,224356,224357,224358,224359,224360,224361,224362,224573,224574,224575,224576,224577,224637,224638,224639,224640,224641,224804,224805,224955,224956,224957,224958,224959,225593,225594,225595,225690,225691,225692,225693,225694,225695,225696,226173,226174,226175,226176,226177,226544,226545,226546,226547,226635,226636,226637,226638,226639,226640,226641,226802,226803,226804,226805,226806,226807,226862,226863,226864,226865,227100,227101,227102,227103,227104,227105,227132,227133,227134,227896,227897,227898,228115,228116,228117,228118,228119,228120,228565,228566,228567,228568,228569,228570,228868,228869,229024,229025,229026,229027,229028,229196,229197,229198,229199,229200,229201,229202,229310,229311,229312,229791,229792,229793,229794,229868,229869,229870,229903,229904,229905,229953,229954,229955,229956,230002,230003,230004,230063,230064,230065,230330,230331,230332,230333,230479,230480,230481,230482,230543,230544,230545,230546,230932,230933,230934,230935,231084,231135,231136,231137,231138,231139,231745,231746,231747,231748,232122,232123,232985,232986,232987,233393,233394,233492,233493,233732,234024,234025,234026,234027,234028,234029,234229,234230,235008,235009,235176,235177,235178,235179,235314,235315,235316,235432,235433,235434,235435,235651,235652,236273,236274,236275,236435,236436,236437,236438,236439,236440,236573,236574,236575,236576,236577,236578,237073,237074,237075,237076,237077,237078,237944,237945,237946,237947,237948,237949,238275,238276,238277,238278,238279,238280,238836,238837,238838,238839,238928,238929,238930,238931,239021,239022,239269,239270,239271,239272,239273,239274,239422,239423,239424,239425,239426,239427,239428,239429,239430,239431,239432,239433,239434,239435,239436,239556,239557,239558,239559,239695,239696,239736,239737,239738,239739,239780,239781,239782,239783,239922,239923,239924,239925,239926,239927,239928,239976,239977,239978,239979,239980,239981,240203,240204,240205,240206,240730,240731,240732,240733,240734,241062,241063,241629,241630,241631,241632,241978,241979,241980,242413,242414,242415,242906,242907,242908,242909,243453,243454,244087,244088,244089,244090,244091,244092,244093,244094,244095,244227,244228,244229,244230,244231,244232,244274,244275,244276,244277,244709,244710,244711,244843,244844,244845,244846,244847,245043,245044,245045,245065,245066,245067,245068,245069,245191,245192,245193,245194,245195,245196,245197,245336,245337,245344,245345,245346,245347,245348,245349,245649,245650,245651,245652,245653,245654,245789,245790,245791,245792,245814,245815,245816,245817,245916,245917,245918,246068,246069,246070,246071,246072,246073,246074,246099,246100,246101,246102,246542,246543,246544,246545,246636,246637,246638,246639,247010,247011,247433,247434,247435,247436,247860,247861,247862,247863,248127,248128,248129,248130,248131,248132,248145,248146,248221,248222,248223,248224,248225,248226,248227,248805,248806,248807,248808,248901,248902,248903,248904,249661,249662,249663,249664,249898,249899,249900,249901,249902,250062,250063,250064,250273,250274,250275,250589,250590,250591,250592,250812,250813,251054,251055,251056,251057,251058,251129,251130,251131,251132,251243,251244,251245,251246,251330,251331,251332,251414,251415,251416,251597,251598,251599,251600,251601,251681,251682,251683,251684,251685,251686,251689,251690,251691,251692,251693,251694,251695,251696,251758,251759,251760,251761,252208,252209,252210,252211,252212,252213,252214,252232,252233,252234,252235,252236,252237,252238,252644,252645,253536,253537,253538,253539,253540,253541,253630,253631,253632,253633,253634,253635,253636,253780,253781,253934,253935,253936,253937,253938,253939,254319,254320,254321,254322,254323,254324,254427,254428,254429,254430,254431,254432,254433,254569,254570,254571,254572,254573,254574,254575,254576,254577,255351,255352,256044,256045,256046,256047,256048,256412,256413,256414,256415,256416,256417,256418,256729,256730,256731,256732,257043,257044,257045,257046,257610,257611,257612,257613,257614,257615,257616,257617,257618,257809,257810,258327,258328,258433,258434,258435,258436,259155,259156,259462,259463,259464,259465,259500,259501,259502,259503,259845,259846,259847,259848,259849,259850,260102,260280,260281,260282,260659,260806,260807,260808,260809,260928,260929,260930,260931,261457,261458,261459,261460,261732,261733,261734,261826,261827,261828,261829,262330,262331,262332,262668,262669,262670,262671,262672,262673,262674,262685,262686,262687,262759,262760,262761,263095,263096,263097,263136,263137,263356,263357,263602,263603,263604,263605,263806,263807,263808,263809,263839,263840,263841,263842,263843,263873,263874,263875,264048,264049,264050,264051,264061,264062,264063,264064,264065,264066,264399,264400,264401,264402,264406,264407,264554,264706,264707,264999,265000,265001,265002,265205,265206,265207,265343,265344,265345,265479,265480,265481,265498,265499,265500,266192,266193,266194,266195,266202,266203,266672,266673,266674,266675,266733,266734,266735,266762,266763,266764,266765,267068,267069,267070,267188,267189,267190,267225,267226,267227,267228,267229,267230,267338,267339,267340,267341,267342,267343,267344,267345,267511,267512,267513,267514,267598,267599,267600,267601,267602,267603,267604,268079,268080,268081,268082,268083,268084,268136,268137,268138,268323,268324,268746,268747,268748,268866,268867,268868,268869,268894,268895,268896,268897,268898,268899,268965,268966,269094,269095,269396,269397,269534,269535,269536,269866,269867,269879,269880,269881,269882,269883,269884,269922,269923,269924,269925,269926,270879,270880,270881,270882,270883,271456,271457,271458,274949,274950,275627,275628,275629,275845,275846,275847,276108,276109,276110,276111,276112,276610,276611,276612,276613,277628,277629,277630,277631,277845,277846,277847,277848,278759,278760,278761,278762,280321,280322,280323,280324,280339,280340,280341,280342,281102,281103,281104,281105,281480,281481,281482,281924,281925,281926,281927,281928,282268,282269,282270,283204,283205,283671,283672,283673,284774,284775,284776,284777,284861,284862,284962,284963,284964,284965,284966,287082,287083,287084,287085,287288,287289,287290,287345,287346,287347,287348,287349,287740,287741,287742,287743,287784,287785,287786,287787,287833,287834,287835,287836,288917,288918,288919,288920,289077,289078,289079,289250,289251,289252,289253,290470,290471,290472,290473,290766,290767,290768,290769,291209,291210,291211,291644,291645,291646,291647,292231,292232,292233,292973,292974,292975,293062,293063,293064,293065,293251,293252,293253,293267,293268,294954,294955,294956,294957,296692,296693,296694,296695,303636,303637,303638,303639,303660,303661,303662,303908,303909,303910,303911,303912,304896,304897,304898,304899,304900,2954,2955,2956,2957,2958,2959,2960,2961,2962,2963,2964,2965,2966,2967,2968,2969,3641,3642,3643,3644,3645,3646,3647,3648,3649,3650,10418,10419,10420,11616,11617,11618,11619,11620,13162,13163,13164,13165,13166,21503,21504,21986,21987,23854,23855,23856,23857,23858,23859,23860,23861,23862,29372,29373,29427,29428,29429,29430,29431,30561,30562,30922,30923,30924,30925,30926,30927,30928,30929,30930,30931,30932,30933,30934,31056,31057,31058,31059,31060,31061,31062,31063,32691,32692,35380,35381,41970,41971,41972,41973,41974,41975,41976,41977,41978,42700,42701,44351,44352,44353,44354,45479,45480,45481,46491,46492,46493,46494,46830,46831,46832,46833,46834,46835,46836,46837,46838,46966,46967,47466,47467,49314,49315,52107,52108,52109,52110,52111,52112,52113,52114,52115,52116,52117,52118,52119,52120,52121,54119,54120,54121,54122,54123,54124,54125,54126,54127,55034,55035,55036,55037,55038,55039,55040,55041,55042,55043,55044,55045,55046,55047,55048,56037,56038,56039,58625,58626,58627,66687,66688,66689,66690,66691,66692,66693,66694,73884,73885,73886,73887,73888,80612,80613,80614,86911,90154,90155,91006,92617,92618,92619,96455,96456,96457,96458,96459,98077,103024,103025,103026,103027,103028,104390,104391,104392,104393,104394,104395,104396,104397,105537,107323,107324,107325,107326,107327,107328,107329,107330,107331,107332,107333,107334,107335,109731,109732,109733,109734,109735,109736,109737,109738,109739,110230,112501,112502,112503,112504,112505,112506,112507,113045,113046,113047,115665,115666,115667,115668,115669,116049,116050,116051,116052,116053,116054,120682,121530,121689,121690,121691,121692,121693,121694,121695,121696,121697,121698,121699,124438,124439,124440,124441,124442,124443,124444,124445,124446,124447,124448,133746,133747,133748,134148,134149,134150,136526,136527,136528,136529,136530,136531,136532,136533,136534,136535,136536,136537,136538,136539,138460,140056,140057,140058,140059,142837,142838,142839,142840,142841,146467,146468,148389,148390,148391,148392,148562,148563,148564,148565,148566,148567,151266,151267,151268,151269,152048,152049,159437,159438,159439,159440,159441,159442,159443,159444,159445,159446,164271,164272,164273,164274,164275,164276,164277,174332,174333,175636,175637,175638,175639,175640,179109,179110,179111,183040,183041,183042,183043,183044,195047,195048,195049,195050,195051,195052,199150,199151,199152,199153,204749,204750,204751,204752,204753,205401,205402,205403,205404,205405,205406,210035,210036,210037,211958,213653,213654,213655,217602,217603,219527,219528,219529,219530,219531,219532,219533,219993,219994,219995,219996,219997,222781,222782,222783,222784,222785,222786,222787,224298,224299,224300,224301,224302,224303,224304,224957,224958,224959,229692,229693,229694,229695,256214,256215,256216,256217,256218,260837,260838,260839,260840,260841,260842,260843,260844,263987,263988,263989,263990,263991,263992,263993,264399,264400,264401,264402,265205,265206,265207,269036,269037,269038,269039,269040,269041,269042,269043,281167,281168,281169,291930,291931,291932,291933,291934,293062,293063,293064,293065,296692,296693,296694,296695,303636,303637,303638,303639,303660,303661,303662,303908,303909,303910,303911,303912,0,1,2,3,4,5,6,7,8,41,42,43,44,45,46,47,48,49,50,51,52,53,54,55,56,57,151,152,153,154,155,156,157,158,159,160,161,162,163,164,233,234,235,236,237,238,239,240,241,242,243,244,245,246,247,248,249,250,251,252,253,254,273,274,275,276,277,278,279,280,1010,1011,1012,1013,1014,1015,1016,1017,1018,1392,1393,1394,1395,1396,1397,1398,1399,1400,1788,1789,1790,1791,1792,1793,1794,1795,1796,1797,2539,2540,2541,2542,2543,2544,2545,2546,2547,2548,2549,2550,2551,2693,2694,2695,2696,2697,4052,4053,4054,4055,4328,4329,4330,4331,4332,4333,4334,4335,4336,4839,4840,4841,4842,4843,4844,4845,4846,4847,4848,4849,4850,4851,4852,4853,4854,4855,4856,5179,5180,5181,5182,5183,5184,5185,5186,5187,5188,5189,5190,5191,5192,5193,5194,5195,5681,5682,5683,5684,5841,5842,5843,5844,5845,5846,5847,5848,5849,5850,5851,6284,6285,6286,6287,6288,6289,6290,6291,6292,6293,6490,6491,6492,6493,6494,6495,6496,6497,6498,6499,6500,6501,6751,6752,6753,6754,6755,6975,6976,6977,6978,6979,6980,6981,6982,6983,6984,6985,6986,6987,6988,6989,6990,6991,6992,6993,6994,6995,6996,7314,7315,7316,7317,7318,7319,7320,7321,7322,7323,7324,7325,7326,7327,7328,7329,8481,8482,8483,8484,8485,8486,8487,8488,8489,8490,8491,8492,8493,8494,8495,8496,9693,9694,9695,9696,9697,9698,9699,9700,9701,9702,9703,9704,9705,9706,9826,9827,9828,9829,9830,9831,9832,9833,9834,9835,9836,10744,10745,10746,10747,10748,10749,10750,10751,10752,10753,10754,10755,10756,10757,10758,10759,10760,10761,11534,11535,11536,11537,11538,11539,11540,11541,11542,11543,12605,12606,12607,12608,12609,12610,12611,12612,12613,12614,12615,12616,12617,12618,13102,13103,13104,13105,13106,13107,13108,13109,13110,13111,14005,14006,14007,14008,14009,14010,14011,14012,14013,14014,14015,14016,14017,14018,14019,14020,14021,14022,14023,14024,14025,14026,14027,14285,14286,14287,14288,14399,14400,14401,14402,14403,14404,14405,14406,14407,14408,14409,14410,14473,14474,14475,14476,14477,14478,14479,14480,14481,14482,14483,14484,14485,14486,14487,15269,15270,15271,15272,15312,15313,15314,15315,15316,15317,15318,15319,15320,15321,15322,15323,15324,15853,15854,15855,15856,15857,19843,19844,19845,19846,19847,19848,19849,19850,19851,22168,22169,22170,22171,22172,22173,22174,22175,22176,22177,22178,22179,22180,22181,22182,22183,22184,22185,22186,22187,22188,22189,23129,23130,23131,23132,23199,23200,23201,23202,23203,23204,23205,23206,23207,23208,23209,23210,23211,23212,23213,23214,23215,23216,23797,23798,23799,23800,23801,23802,23803,23804,23805,23806,23807,23808,23809,23810,23811,23812,23813,23854,23855,23856,23857,23858,23859,23860,23861,23862,24022,24023,24024,24025,24026,24027,24028,24029,24074,24075,24076,24077,24078,24079,24080,24081,24082,24927,24928,24929,24930,24931,24932,24933,24934,25837,25838,25939,25940,25941,25942,25943,25944,25945,25946,26611,26612,26613,26614,26615,26616,26617,26618,26619,26620,26621,26622,26623,26624,26625,26626,26627,26628,28151,28152,28153,28154,28155,28156,28157,28158,28159,29132,29133,29134,29135,29136,29137,29138,29139,30913,30914,30915,30916,30917,30918,30919,30920,30921,31027,31028,32628,32629,32630,32631,32632,32633,32634,32635,32636,33307,33308,33309,33310,33311,33312,33313,33314,33315,33316,33317,33318,33319,33320,35571,35572,35573,35574,35575,35576,35577,35578,35579,35580,35581,37425,37426,37427,37428,37480,37481,37482,37483,37484,37485,37486,37487,37488,40655,40656,40657,40658,40659,40660,40661,40662,40663,41058,41059,41060,41061,41062,41063,41064,41065,41066,41067,42171,42172,42173,42174,42175,42176,42249,42250,42251,42252,42253,44351,44352,44353,44354,45302,45303,45304,45305,45306,45307,45308,45309,45310,45311,45312,45313,45314,45315,45316,45317,45956,45957,45958,46491,46492,46493,46494,46966,46967,47120,47121,47122,47123,47124,47125,47126,47639,47640,47641,47642,47643,47644,47645,47646,47647,49048,49049,49050,49051,49830,49831,49832,52497,52498,52499,52500,54119,54120,54121,54122,54123,54124,54125,54126,54127,54933,54934,54935,54936,54937,54938,54939,56037,56038,56039,56481,56482,56483,56484,57029,57030,57031,57032,57033,57034,57478,57479,57480,58416,58417,58418,58419,59136,59137,59279,59280,59735,59736,59946,59947,59948,59949,59950,59951,59952,59953,59954,59955,59956,59957,59958,59959,59960,59961,59962,59963,60306,60307,60554,60555,60556,60557,60558,60559,60560,60561,60562,60563,60740,60741,60742,60743,60744,60745,60746,60747,60748,60749,60916,60917,60918,60919,60920,60921,60922,60923,60986,60987,60988,60989,60990,60991,60992,60993,60994,60995,60996,60997,60998,60999,61000,61001,61002,61003,62719,62720,62721,62722,62723,62724,62725,62726,62727,62728,62729,62730,62731,62732,62733,62734,62735,62736,62737,62738,62739,62740,63783,63784,63785,63786,63787,63788,63856,63857,63858,66184,66185,66186,66187,66188,66189,66190,66423,66424,66425,66482,66483,66484,66485,66486,66487,66488,66489,66490,66491,67710,67711,67712,68345,68346,68863,68864,68865,68866,68867,68868,68869,68870,68871,70382,70383,71695,71696,71697,71698,71699,71700,71701,71702,71703,71704,71705,71811,71812,71813,71814,71815,71816,71817,71818,71819,71820,71821,72055,72056,72057,72058,72059,72060,72061,72062,72355,72356,72357,72358,72359,72360,72361,72362,72363,72364,72365,72366,72627,72628,72629,72630,72961,72962,72963,72964,72965,72966,72967,72968,74060,74061,74062,74411,74412,74413,75428,75429,75430,75431,75432,75433,75470,75471,75472,75473,75474,75475,75476,75477,76701,76702,76703,76704,76705,76706,76707,76708,76738,76739,76740,76741,76742,76743,76744,76745,76810,76811,76812,76813,76814,76815,76816,76817,76818,76819,78497,78498,80819,80820,80821,80822,80823,80824,80825,80826,80827,80828,80829,80830,80831,80832,80833,80834,80835,81099,81100,81101,81102,81103,81104,81587,81588,81589,81675,81676,81677,81678,81679,81680,81681,81682,81683,81684,81685,81686,81687,81688,81689,81690,81691,81767,81768,81769,81770,81771,81772,81773,81774,81775,81776,81777,82422,82423,82424,82425,82426,82427,82428,82429,82430,82431,82432,82433,82434,82435,82436,82835,82836,82837,82838,82839,82840,82841,82842,82843,82844,84545,84546,84547,84548,84549,84550,84551,84552,84823,84824,84825,84826,84827,84828,85169,85170,85171,85172,85173,85174,85175,85176,85177,85178,85179,85180,85181,85182,85183,85184,86310,86311,86312,86313,86314,86315,86316,86317,86318,86579,86792,86793,86794,86795,86796,86797,86798,86799,87237,87238,87306,87307,87308,87309,87310,87311,87312,87313,87314,87332,87333,87334,87335,87336,87337,87338,87339,87340,87341,87342,87970,87971,87972,87973,87974,87975,87976,87977,87978,87979,87980,88018,88019,88020,88349,88350,88351,88352,88353,90154,90155,90377,90378,90379,90794,90795,91006,93101,93102,93103,93104,93105,93106,93107,93108,94254,94255,94256,94257,94258,94259,94260,94261,94262,94263,95537,95538,95539,95540,95541,95542,95543,95544,95545,95546,95547,96359,96360,96361,98332,98333,98334,99132,99133,99134,99135,99136,99137,99138,99139,99140,99141,99142,99143,99647,99648,102125,102126,102127,102128,102129,102130,102228,102229,102230,102231,102232,102233,102234,102235,102236,102237,102238,102239,102254,102255,103092,103093,103094,103095,103096,103097,103098,103099,103100,103101,103102,103460,103461,103462,103463,103464,103465,103466,103467,103468,103469,103470,103522,103523,103524,103525,103526,103527,103940,103941,103942,103943,103944,103945,103946,103947,103948,103949,103950,103989,103990,103991,103992,103993,103994,104173,105326,105327,105328,105329,105330,105331,105332,105333,105334,105335,105537,105605,105606,105607,106627,106628,107515,107516,108414,108415,108914,108915,108916,108917,108918,109622,109623,109642,109643,109644,109959,109960,109961,109962,109963,109964,109965,109966,109967,109968,110302,110303,111003,111004,111005,111006,111007,111008,111009,111010,112761,112762,112763,112764,112765,112766,112767,112768,112769,112770,114728,114729,114730,114731,115227,115228,115229,115230,115231,115232,115233,115234,116049,116050,116051,116052,116053,116054,116906,116907,117006,117007,117008,117009,117010,117011,117012,117013,117014,117015,117230,117231,117782,117783,117784,117785,117786,117787,117788,117789,117790,117791,117792,117793,117794,117795,117848,117849,118939,118940,118941,118942,118943,118944,118945,118946,119075,119076,119077,119078,119079,119283,119284,119285,119286,119287,119288,120333,120334,120335,120336,120337,120967,120968,120969,120970,120971,120972,120973,120974,120975,120976,120977,127626,127627,127628,129523,129524,129525,129526,129527,129528,129529,133320,133321,133322,133323,133324,133325,133326,133327,133746,133747,133748,133974,133975,133976,133977,133978,133979,133980,133981,133982,133983,134148,134149,134150,134670,134671,134933,134934,134935,134936,134937,135140,135141,136604,136605,136606,136607,136608,136609,137344,137345,137346,137347,137348,137349,137350,137351,137714,137715,137716,137717,137718,137719,137720,137721,138067,138068,138069,138070,138071,138072,138073,138074,138075,138076,138077,138078,138079,138080,138081,138082,138083,138672,138673,139874,139875,139876,139877,139916,139917,140939,140940,140941,140942,140943,140944,140945,140946,141040,141041,141042,141043,141044,141045,141046,141047,141048,141049,142063,142064,142065,142066,142067,142750,142751,142752,142753,142754,142755,142756,142757,142758,142759,142829,142830,142831,142832,142833,142834,142837,142838,142839,142840,142841,143246,143247,143248,143249,143250,143251,143252,143253,143354,143355,143356,143357,143358,143359,143360,143361,143830,143831,143832,144432,144433,144434,144435,144436,144437,144836,144837,144838,144839,144840,144841,144842,145121,145122,145123,145124,145790,145791,145792,145793,146213,146214,146215,146216,146763,146764,146765,146766,146767,146768,146769,147090,147091,147092,147093,147094,147095,148389,148390,148391,148392,150618,150619,150620,150621,150622,151253,151254,151263,151264,151265,151266,151267,151268,151269,152372,152373,152742,152743,152744,154694,154695,154696,155460,155461,155822,155823,155824,155825,155826,155827,155828,155904,155905,155906,155907,155908,157343,157344,157345,160386,162395,162424,162425,162426,163176,163177,163178,163549,163550,163551,163552,164369,164370,165165,165166,165167,165168,165169,165170,165171,165843,165844,165845,165846,166821,166822,166823,166824,166825,168121,168122,168123,168124,168125,168126,168201,168202,168203,168204,169358,169359,170382,170383,170384,170385,170386,171005,171006,171007,171008,171009,171010,171401,171402,171403,171503,171504,171505,171506,171507,171508,171509,171548,171828,171829,171830,171831,171832,172344,172345,172346,172709,172710,172711,175159,175160,175161,175162,175163,175636,175637,175638,175639,175640,176617,176618,176619,176620,176621,176622,176623,176624,177392,177571,177572,177573,177574,178205,178206,178207,178208,178846,178847,178848,178849,178850,178851,178852,178853,179271,179272,179273,179274,179407,179408,179409,179410,179411,179412,179413,179414,179930,179931,179932,179933,179934,179935,179936,179937,179938,179939,181503,181504,181505,181506,182003,182004,182005,182006,182007,182008,182009,182389,182390,182391,182392,182393,184780,184781,184782,184783,184784,187030,187031,187032,187033,187034,187082,187083,187084,187085,187185,187186,187489,187490,187491,187492,187873,187874,187875,187876,187877,188010,188011,188229,188230,188231,188232,188233,188234,188235,188236,188508,188509,188510,188511,189603,189604,189605,189606,189607,189608,191113,191114,191115,191475,191627,191628,191629,191630,191631,191893,191894,193050,193051,193573,193574,193575,193576,193577,193578,193579,193580,193581,193582,194443,194444,194445,194446,194447,194448,194449,195047,195048,195049,195050,195051,195052,195208,195209,195210,195211,195212,195213,195214,195215,195461,195462,196155,196156,196313,196314,197029,197978,197979,197980,197981,199699,199700,199701,199702,199703,199704,199705,200712,200713,200714,200715,200716,200717,200718,200914,202533,202534,203017,204500,204501,204502,204503,204749,204750,204751,204752,204753,205352,205353,205354,205394,205395,205401,205402,205403,205404,205405,205406,206377,206486,206487,206488,206489,206490,206491,206492,207378,207379,207380,207381,207934,207935,207936,207937,207938,208295,208296,209148,209149,209150,209151,210263,210264,210265,211213,211214,211215,211216,211217,211218,211219,211386,211387,211995,211996,211997,211998,211999,212000,212001,212002,212172,212173,212174,212175,212756,212757,212758,213207,213208,213209,213210,213211,213212,213213,213214,214012,215106,215107,215108,215494,215495,217353,217354,217355,217356,217357,217358,217359,217823,218381,218382,218383,218384,218385,218386,218387,218388,218389,218390,218391,218392,218831,218832,218833,218834,219300,219301,220575,220576,220577,220956,220957,220958,220959,221850,223488,223489,223803,223804,223805,223806,223807,223808,223809,223810,223811,223812,223813,223910,223911,223912,223913,224637,224638,224639,224640,224641,228245,228246,229013,229014,229015,229016,229774,229775,230196,230197,230198,230199,230200,230201,230202,230479,230480,230481,230482,230543,230544,230545,230546,231222,231223,231224,231225,232141,232142,232143,235592,235593,235594,236896,236897,237083,237084,237085,237086,237087,237088,237089,237428,237429,237430,237898,237899,237900,238252,238253,238254,238255,238256,238257,238258,238259,238260,240447,240448,240464,240693,240694,240695,241423,241424,242067,242068,242069,243041,243042,243996,243997,243998,245065,245066,245067,245068,245069,245559,245560,245561,245562,245563,245564,245565,245566,245567,245568,246450,246451,246452,248805,248806,248807,248808,250042,250043,250044,250045,250046,250047,251414,251415,251416,251472,251473,251474,251475,252405,252815,254561,254562,254563,255056,255057,255812,255813,255814,255815,257124,257125,257126,257755,257756,257757,257931,257932,257933,257934,259316,259317,259318,259319,259320,259321,259322,260122,260123,260124,260592,260593,260594,264399,264400,264401,264402,265037,265038,265039,265205,265206,265207,265496,265497,268812,268813,268814,268815,268946,268947,268948,269404,269405,269406,269551,269552,270099,270100,270101,270102,271592,271593,271594,271595,271596,271597,272830,272831,272832,274042,276108,276109,276110,276111,276112,276610,276611,276612,276613,276740,276741,277628,277629,277630,277631,278437,278438,280339,280340,280341,280342,281676,281677,281924,281925,281926,281927,281928,282401,282402,282403,282404,282405,282406,283671,283672,283673,284829,284962,284963,284964,284965,284966,285589,285590,285591,285592,287345,287346,287347,287348,287349,287740,287741,287742,287743,289077,289078,289079,289295,289296,289297,289773,289774,289775,290082,290083,290470,290471,290472,290473,290899,291483,291484,291499,291500,291501,291502,291503,291504,291505,291816,291817,291818,291819,291930,291931,291932,291933,291934,293062,293063,293064,293065,293644,293645,293646,294954,294955,294956,294957,295504,295505,295506,296692,296693,296694,296695,303047,303048,303049,303050,303636,303637,303638,303639,303660,303661,303662,303908,303909,303910,303911,303912,304896,304897,304898,304899,304900,4446,4447,4448,4449,4450,4451,4452,4453,4454,4455,7600,7601,7602,7603,7604,7605,7606,7607,7608,7609,7610,7611,8481,8482,8483,8484,8485,8486,8487,8488,8489,8490,8491,8492,8493,8494,8495,8496,10744,10745,10746,10747,10748,10749,10750,10751,10752,10753,10754,10755,10756,10757,10758,10759,10760,10761,12122,12123,12124,12125,12126,12127,12722,12723,12724,12725,12726,12908,12909,12910,12911,12912,12913,12914,12915,14823,14824,14825,14826,14827,14828,16331,16332,16333,16334,16335,17073,17074,17075,17076,17077,18355,19246,19247,19248,22388,22389,22390,22391,22392,22393,22394,22395,22396,22704,22705,24022,24023,24024,24025,24026,24027,24028,24029,24935,24936,24937,24938,24939,24940,25939,25940,25941,25942,25943,25944,25945,25946,26018,26019,26020,26313,26314,26315,26316,26317,26318,26319,28660,28661,28662,28663,34408,34409,34410,34411,34412,34413,34414,35571,35572,35573,35574,35575,35576,35577,35578,35579,35580,35581,41282,41283,41284,41285,44167,44168,44169,44170,44171,44172,44173,44174,44175,45965,45966,45967,45968,45969,45970,45971,45972,45973,45974,45975,45976,45977,47806,47807,47808,47809,47810,47811,47812,47813,47814,47815,47816,47817,47818,48032,48033,48334,48335,48336,48337,48338,48859,48860,48861,48862,48863,48864,49389,49390,52529,52530,52531,52532,53270,53271,53272,53273,53274,53275,53276,53277,53278,53945,53946,53947,53948,53949,53950,53951,53952,53953,54568,54569,54814,54815,54816,54817,57264,57265,57266,57267,57268,57269,57270,57271,57272,57273,57274,57275,57276,59385,59386,60898,60899,60900,60901,60902,60903,60904,60905,60906,60907,60908,60909,60910,61775,61776,61777,61778,63783,63784,63785,63786,63787,63788,66359,67136,67137,67138,67139,69424,71481,71482,71483,71484,71485,71486,71487,71488,71489,71490,71491,72961,72962,72963,72964,72965,72966,72967,72968,74411,74412,74413,76662,76663,76738,76739,76740,76741,76742,76743,76744,76745,80329,80330,80331,80332,80333,80334,80335,80336,80337,80338,80339,86792,86793,86794,86795,86796,86797,86798,86799,87770,87771,87772,87773,95182,95183,95184,95185,95186,96776,96777,96778,96779,98449,105274,105275,106332,106333,107157,115759,119551,134456,134457,134458,134459,134460,134933,134934,134935,134936,134937,138672,138673,141341,141342,141343,141344,145435,151238,151239,151240,151241,151242,151258,151259,152903,152904,152905,153492,154974,154975,154976,155304,155305,155306,155307,155342,155343,155344,156523,156524,156525,158661,159850,159851,165398,165399,165833,172709,172710,172711,176033,176034,176035,187039,187040,187041,187042,193370,193371,194666,194667,194668,194669,199397,199398,202967,205352,205353,205354,208034,208035,208036,209258,209259,209709,209710,209711,229774,229775,232955,232956,232957,232958,255056,255057,256243,256244,256245,256246,256247,274042,276655,282401,282402,282403,282404,282405,282406,291303,291304,291816,291817,291818,291819,294954,294955,294956,294957,295504,295505,295506,303454,303455,303456,303457,304896,304897,304898,304899,304900,0,1,2,3,4,5,6,7,8,41,42,43,44,45,46,47,48,49,50,51,52,53,54,55,56,57,151,152,153,154,155,156,157,158,159,160,161,162,163,164,233,234,235,236,237,238,239,240,241,242,243,244,245,246,247,248,249,250,251,252,253,254,323,324,325,326,327,328,329,330,331,332,333,334,335,336,357,358,359,360,361,362,363,364,365,366,367,368,369,370,371,432,433,434,435,436,437,438,439,458,459,460,461,462,463,464,465,466,467,468,469,470,471,472,473,474,475,476,477,478,479,619,620,621,622,623,624,625,626,627,628,629,630,631,632,633,634,635,636,637,638,639,640,641,642,643,851,852,853,854,855,856,857,858,859,860,861,862,863,864,865,866,867,868,869,870,871,872,873,874,926,927,928,929,930,931,932,933,934,935,936,937,1010,1011,1012,1013,1014,1015,1016,1017,1018,1085,1086,1087,1088,1089,1090,1091,1092,1093,1094,1095,1096,1392,1393,1394,1395,1396,1397,1398,1399,1400,1788,1789,1790,1791,1792,1793,1794,1795,1796,1797,1987,1988,1989,1990,1991,1992,1993,1994,1995,1996,1997,1998,1999,2000,2001,2002,2003,2004,2005,2006,2007,2539,2540,2541,2542,2543,2544,2545,2546,2547,2548,2549,2550,2551,2954,2955,2956,2957,2958,2959,2960,2961,2962,2963,2964,2965,2966,2967,2968,2969,3233,3234,3235,3236,3237,3238,3239,3240,3241,3242,3243,3244,3245,3246,3247,3468,3469,3470,3641,3642,3643,3644,3645,3646,3647,3648,3649,3650,4446,4447,4448,4449,4450,4451,4452,4453,4454,4455,4719,4720,4721,4722,4723,4724,4725,4726,4727,5179,5180,5181,5182,5183,5184,5185,5186,5187,5188,5189,5190,5191,5192,5193,5194,5195,5550,5551,5552,5553,5554,5555,5556,5557,5558,5559,5560,5561,5562,5563,5564,5565,5566,5567,5568,5569,6284,6285,6286,6287,6288,6289,6290,6291,6292,6293,6334,6335,6336,6337,6338,6339,6340,6341,6342,6343,6344,6345,6352,6353,6354,6355,6356,6823,6824,6825,6826,6827,6830,6831,6832,6833,6834,6835,6836,6837,6838,6839,6840,6841,6842,6843,6844,6845,6846,6847,6848,6849,7508,7509,7510,7511,7512,7513,7514,7515,7516,7517,7518,7519,7520,7521,7522,7523,7524,7525,7526,7527,7528,7529,7793,7794,7795,7796,7797,7798,7799,7800,7801,7802,7803,7804,7805,7806,8339,8340,8341,8342,8343,8344,8345,8346,8347,8348,8349,8350,8351,8352,8481,8482,8483,8484,8485,8486,8487,8488,8489,8490,8491,8492,8493,8494,8495,8496,8788,8789,8790,8791,8792,8793,8794,8795,8796,8797,8798,8799,8800,8801,8802,8803,8804,8805,8806,8807,10017,10018,10019,10020,10021,10022,10023,10024,10025,10026,10027,10028,10029,10030,10031,10032,10033,10034,10433,10434,10435,10436,10437,10438,10439,10440,10441,10442,10443,10444,10445,10446,10447,10448,10449,10450,10451,10452,10453,10454,10455,10456,10744,10745,10746,10747,10748,10749,10750,10751,10752,10753,10754,10755,10756,10757,10758,10759,10760,10761,10831,10832,10833,10834,10835,10836,10837,10838,10839,10840,10841,10842,10843,10844,10845,10846,10847,10848,11875,11876,11877,11878,11879,11880,11881,11882,11883,12122,12123,12124,12125,12126,12127,12908,12909,12910,12911,12912,12913,12914,12915,14302,14303,14304,14305,14306,14307,14920,14921,14922,14923,14924,14925,14926,14927,14928,14929,14930,14931,14932,14933,14934,14935,14936,14937,14964,14965,14966,14967,14968,14969,14970,14971,14972,14973,14974,14975,14976,15030,15031,15032,15033,15034,15035,15036,15037,15038,15039,15040,15041,15042,15043,15044,15045,15046,15047,16404,16405,16406,16407,16408,16409,16410,16411,16412,16413,16414,16415,16416,16417,16418,16419,17268,17269,17270,17271,17867,17868,17869,17870,17871,17872,17873,17874,17875,17876,17877,17878,17879,17880,17881,17882,17883,17884,17885,18621,18622,18623,19098,19099,19100,19504,19505,19506,19507,19508,19915,19916,19917,20361,20362,20363,20364,20365,20366,20367,20368,20369,20370,20371,20372,20373,20374,20375,20480,20481,20482,20483,20484,20485,20486,20487,20488,20489,20490,20491,20492,20993,20994,20995,20996,20997,20998,20999,21000,21001,21002,21589,21590,21591,21592,21593,21594,21595,21596,21898,21899,21900,21901,21902,21903,21904,21905,22648,22649,22650,22651,22652,22653,22654,23346,23347,23854,23855,23856,23857,23858,23859,23860,23861,23862,24074,24075,24076,24077,24078,24079,24080,24081,24082,24778,24779,24780,24781,24782,25080,25081,25082,25083,25084,25085,25086,25087,25088,25089,25939,25940,25941,25942,25943,25944,25945,25946,26018,26019,26020,27358,27359,27360,27850,27851,27852,27996,27997,27998,27999,28000,28001,28002,28003,28004,28005,28006,29249,29250,29840,29841,29842,30097,30098,30099,30100,30101,30102,30103,30104,30105,30442,30443,30444,30445,30446,30447,30448,30449,30450,30922,30923,30924,30925,30926,30927,30928,30929,30930,30931,30932,30933,30934,31319,31320,31321,31322,31323,31324,31325,31351,31352,31353,31354,31355,31356,31357,31358,31359,31865,31866,31867,31868,31869,31870,31871,31872,31873,31874,31875,31876,31877,31878,31879,31880,31881,31882,31883,31884,32628,32629,32630,32631,32632,32633,32634,32635,32636,32768,32769,32770,33307,33308,33309,33310,33311,33312,33313,33314,33315,33316,33317,33318,33319,33320,34225,34226,34227,34228,34408,34409,34410,34411,34412,34413,34414,34614,34615,34616,36432,36433,36434,36435,36436,36437,36438,36696,36697,36698,36699,38045,38046,38047,38048,38049,38380,38381,38382,38383,38384,38385,38386,38387,38458,38459,40966,40967,41058,41059,41060,41061,41062,41063,41064,41065,41066,41067,41282,41283,41284,41285,41970,41971,41972,41973,41974,41975,41976,41977,41978,42171,42172,42173,42174,42175,42176,42645,42646,42700,42701,43267,43268,43269,43270,43271,43272,43374,43375,45141,45142,45143,45144,45559,45560,45561,45562,45563,45564,45565,45566,45567,46660,46661,46662,46663,46664,47639,47640,47641,47642,47643,47644,47645,47646,47647,48859,48860,48861,48862,48863,48864,49032,49033,49034,49035,49036,49048,49049,49050,49051,49060,49061,49062,49883,49884,49885,49886,49887,49888,49889,49890,49891,49892,49893,49894,49895,49896,49897,49898,49899,49900,49901,49902,50839,50840,50841,50842,50843,50844,50845,50846,50847,50848,50927,50928,50929,50930,51322,51323,51324,51928,51929,51930,51931,51932,51933,51945,51946,51947,53158,53159,53160,53161,53162,53163,53164,53165,53166,53167,53168,54119,54120,54121,54122,54123,54124,54125,54126,54127,54308,54309,54310,54311,54312,54313,54314,54315,54316,54640,54641,54642,54814,54815,54816,54817,55167,55168,55169,55170,55171,55172,55173,55174,56993,57069,57070,57390,57391,57392,57393,58284,58285,58286,58287,58288,58289,58290,58291,58292,58293,58294,58416,58417,58418,58419,58543,58544,58545,58546,58547,58548,58549,58550,58551,58552,58553,58554,58555,58556,58557,58558,58559,58560,58561,58562,58793,58794,58795,59064,59065,59066,59067,59068,59069,59070,59071,59072,59073,59074,59075,59076,59525,59526,59527,59528,59529,59530,59531,60653,60654,60655,60656,60657,60658,60659,60702,60703,60704,60705,60706,60707,60708,60720,60721,60722,60723,60724,60725,60726,60727,60728,60729,60730,60916,60917,60918,60919,60920,60921,60922,60923,61209,61210,61211,61353,61354,62804,62805,62806,62807,62808,62809,62810,62811,62812,62813,62814,62815,62816,62817,62818,62819,62820,62821,62872,62873,62874,62875,63856,63857,63858,65617,65618,65619,65620,65621,65622,65623,65624,65625,65626,65627,65628,65629,65630,65800,65801,65802,65803,65804,65805,65806,66368,66529,66778,66779,66780,66781,66782,66783,66784,66785,67007,67116,67117,67118,67119,67120,67121,67122,67207,67208,67209,67210,67211,67212,67213,67214,67215,67216,67217,67218,67219,67220,67221,67222,67223,67224,67422,67423,67424,67425,67426,67427,67428,67429,67430,67431,68104,68105,68106,68107,68108,68109,68110,68111,68283,68284,68285,68286,68287,68288,68289,68290,69459,69569,69570,69571,69572,69573,69574,69575,69576,69577,69578,70182,70183,70184,70185,70186,70187,70188,70189,70190,70191,70192,70447,70448,70449,70450,70451,70452,70453,70454,70455,70456,70457,71481,71482,71483,71484,71485,71486,71487,71488,71489,71490,71491,71647,71648,71811,71812,71813,71814,71815,71816,71817,71818,71819,71820,71821,72485,72486,72487,72544,72545,72546,72547,72548,72549,72550,72551,72552,72553,73884,73885,73886,73887,73888,75266,75267,75268,75269,75270,75437,75438,75439,75440,75441,75442,75443,75444,75445,75446,75447,75508,75509,75510,75511,75512,75513,75514,75515,75516,75517,75538,75539,75540,75541,75542,75543,75544,75545,75546,75547,75548,76207,76208,76209,76210,76211,76212,76213,76214,76215,76216,76217,76362,76363,76364,76866,76867,76868,76869,76870,76871,76872,76873,76874,76875,76876,76917,76983,76984,76985,76986,78553,78554,78555,78988,78989,78990,79266,79267,79268,79374,79375,79376,79377,79378,79379,79380,79381,79382,79383,79384,80329,80330,80331,80332,80333,80334,80335,80336,80337,80338,80339,80883,80884,80885,80886,80887,81157,81158,81159,81832,81833,81834,81835,81836,81837,81838,81839,81840,81841,81842,81961,81962,81963,81964,81965,81966,81967,81968,81969,81970,81971,81972,81973,81974,81975,81976,81977,81978,81979,81980,81981,81982,81983,81984,82835,82836,82837,82838,82839,82840,82841,82842,82843,82844,83292,83293,83294,83295,83296,83297,83298,83299,83300,83301,83551,83552,83553,83554,83555,83556,83557,83558,83559,83560,83561,83839,83840,83841,83842,84202,84203,84204,84205,84661,84662,84663,84664,84665,84666,84667,84668,84669,84670,86094,86164,86165,86166,86167,86168,86810,87110,87111,87112,87113,87114,87115,87116,87117,87118,87119,87778,87779,87780,87781,87782,87783,87784,87785,87786,87787,87788,87821,87822,87823,87824,88045,88046,88047,88048,88049,88050,88051,88052,88053,88054,88055,88056,88057,88058,88059,89033,89034,89035,89523,89524,89525,89526,89527,89595,89596,89597,89598,89599,89730,89731,89732,89733,89734,89735,89736,91146,91147,91148,91149,91150,91151,91152,91185,91186,91187,91201,91202,91203,91204,91205,91206,91207,91345,91346,91347,91348,91349,91350,91351,91352,91353,91354,91556,91557,91558,91559,91847,91848,92952,92953,92954,92955,92956,92957,92958,92959,92960,92961,93537,93538,93539,93540,93541,93542,93543,93544,93545,93546,93547,93548,93549,93550,93551,93552,93553,93573,93574,93575,93576,93577,93578,93579,93580,94076,94077,94078,94079,94080,94081,94619,94620,95182,95183,95184,95185,95186,95384,95385,95386,95387,95388,95389,95390,95391,95392,95393,95394,95537,95538,95539,95540,95541,95542,95543,95544,95545,95546,95547,96359,96360,96361,96486,96487,96488,96489,96527,96528,96763,96764,96776,96777,96778,96779,97172,97173,97563,97564,97565,97566,97567,97568,97569,97570,97571,97572,97573,97574,97575,97576,97599,97600,97604,97605,97606,97607,97608,97609,97610,97611,97612,97613,98069,98070,98071,98072,98073,98074,98075,98076,98516,98517,98518,98519,98520,98521,98522,98523,98524,98525,98526,99181,99182,99183,99184,99185,99186,99187,99188,99189,99190,99538,99539,99540,99541,99542,99543,99544,99545,99546,99547,99548,99808,99809,99810,99811,99812,99813,99814,99815,99816,99817,99818,99950,99951,99952,100032,100033,100034,100035,100036,100037,100038,100039,100040,100041,100042,100043,102715,102716,102717,102718,102719,102838,102839,102840,102841,102842,102843,102844,102845,102846,102847,102848,103407,103408,103409,103410,103411,103412,103413,103414,103641,103642,104348,104349,104350,104351,104352,104353,104354,104355,104470,104471,104472,105062,105063,105064,105065,105066,105067,105068,105172,105173,105174,105175,105176,105506,105507,105508,105509,105510,105511,105512,105605,105606,105607,106648,106649,106650,106651,106652,106653,106654,106655,106656,106657,106658,106770,107148,107149,107150,107151,107152,107153,107154,108777,108778,108779,108780,108781,108782,108783,108784,108785,108786,108787,108914,108915,108916,108917,108918,108926,108927,109942,109943,109944,110149,110150,110151,110152,110153,110816,111936,111937,111938,111939,111940,112324,112325,112965,112966,112967,112968,112969,112970,112971,112972,112973,112974,112975,113093,113094,113095,113096,113097,113098,113099,113100,113101,113102,113487,114284,114285,114286,114287,114288,114289,114336,114337,114338,114962,114963,114964,114965,114966,114967,114968,114969,114970,114971,114972,115000,115001,115002,115003,115004,115005,115006,115665,115666,115667,115668,115669,115952,115953,115954,115955,115956,115957,116125,116126,116127,116128,116129,117046,117047,117048,117049,117050,117051,117052,117053,117054,117055,118211,118212,118213,118214,118215,118216,118217,118218,118219,118220,118357,118358,118359,118360,118361,118362,118363,118364,118365,118366,118367,118385,118386,118387,118744,118745,118746,118747,118748,118749,119473,119474,119475,119528,119529,119530,119531,119532,119533,119534,119535,119536,119537,120234,120235,120236,120237,120238,120239,120240,120241,120242,120243,120279,120280,120281,120282,120283,121689,121690,121691,121692,121693,121694,121695,121696,121697,121698,121699,122206,122207,122208,122209,122210,122211,122212,122213,122214,122215,123160,123161,123162,123163,123164,123165,123166,123167,123168,123169,124459,124460,124461,124462,124463,124464,124465,124466,125126,125127,126099,126100,126101,126102,126103,126104,126105,126106,126107,126108,126109,127726,127727,127728,128348,128786,128787,128788,128789,128790,128791,128792,128793,128794,128795,128796,128797,128798,128799,128800,128801,128802,130410,130411,130920,130921,131529,131530,131531,131532,131533,131534,131535,131536,131571,131572,131573,131574,131575,131819,131820,131821,131822,131996,131997,131998,131999,132000,132001,132002,132003,132004,132005,132006,132007,132403,132404,132405,132406,132407,132408,132409,132410,132411,132412,132996,132997,132998,132999,133000,133001,133002,133003,133004,133005,133150,133151,133152,133153,133154,133155,133156,133157,133158,133159,133160,133810,133811,133812,133813,133814,133815,133816,134861,134862,134863,134864,134865,134866,135676,135677,135678,135679,135680,135681,135682,135683,135684,135685,135686,136019,136020,136021,136022,136023,136024,136025,136026,136027,136028,136029,136030,136031,136032,136033,136034,136035,136036,136037,136526,136527,136528,136529,136530,136531,136532,136533,136534,136535,136536,136537,136538,136539,136547,136548,136549,136550,136551,136552,136553,136554,136555,136556,137344,137345,137346,137347,137348,137349,137350,137351,137364,137376,137377,137378,137379,137380,137381,137382,137383,137384,137385,137386,137593,137594,137595,137596,137597,137598,137599,137600,137601,137602,138067,138068,138069,138070,138071,138072,138073,138074,138075,138076,138077,138078,138079,138080,138081,138196,138197,138198,138199,138200,138201,138997,138998,138999,139000,139344,139345,139767,140071,140072,140073,140074,140075,140076,140077,140078,140079,140080,140081,140939,140940,140941,140942,140943,140944,140945,140946,141996,141997,141998,141999,142000,142001,142002,142063,142064,142065,142066,142067,143031,143032,143033,143034,143035,143036,143037,143038,143039,143040,143041,143141,143142,143143,143144,143145,143146,143147,143148,143149,143150,143151,144188,144189,144190,144191,144192,144382,144383,144384,144385,144386,144496,144497,144498,144499,144500,144501,144502,144503,144504,144505,145414,145415,145416,145417,145418,145419,145420,145421,145422,145423,145435,145655,145656,145657,145658,145659,145660,145661,145662,145663,145664,145665,146092,146093,146094,146095,146096,146097,147570,147571,147572,147734,147735,147736,147737,147738,147739,147740,147741,147742,148283,148284,148285,151192,151193,151194,151238,151239,151240,151241,151242,151282,151283,151284,151285,153325,153326,153327,155315,155316,155317,155318,155319,155460,155461,155703,155704,155705,155706,156870,156871,156872,156873,156949,156950,156951,158078,158079,158080,158081,158082,158083,163176,163177,163178,163279,163280,163281,163549,163550,163551,163552,163554,163555,163556,163557,163926,164926,164927,164928,168178,168179,168180,168181,169457,169458,169943,169944,169945,170528,171561,173168,173169,176156,176157,176158,176159,176160,176161,179451,179452,179453,179454,181422,181423,181424,181425,183040,183041,183042,183043,183044,183538,184780,184781,184782,184783,184784,186963,186964,186965,186966,188475,188476,188477,188635,188636,188637,188638,189723,189724,189725,189726,190355,190356,190357,190358,191549,191550,193742,193743,193744,193745,194218,194219,194220,194221,195154,195155,195156,195157,195158,195159,195160,196211,197409,197410,197411,197412,197413,197414,197415,197722,197723,197724,197725,199844,199845,199846,199847,199848,199849,199850,200390,200719,201785,201786,201787,201788,202682,202683,204500,204501,204502,204503,209375,209376,209377,210470,210471,210472,210473,210474,211725,211726,211727,211728,211729,211995,211996,211997,211998,211999,212000,212001,212002,212126,212127,212130,212131,212172,212173,212174,212175,213763,213764,213765,213766,213767,213768,217157,217158,217159,218011,218012,218013,218014,218185,218186,218187,219527,219528,219529,219530,219531,219532,219533,219993,219994,219995,219996,219997,221652,221653,221757,221758,221759,223488,223489,223731,223732,223733,223734,224233,224234,224235,224637,224638,224639,224640,224641,226544,226545,226546,226547,229013,229014,229015,229016,234205,234206,234207,234208,235091,235092,235093,235094,238471,238472,238473,245065,245066,245067,245068,245069,251689,251690,251691,251692,251693,251694,251695,251696,253619,253620,253621,253622,255329,255330,255331,258379,258380,258381,258382,267338,267339,267340,267341,267342,267343,267344,267345,276108,276109,276110,276111,276112,276610,276611,276612,276613,277845,277846,277847,277848,281480,281481,281482,281924,281925,281926,281927,281928,282514,282515,282516,282517,282518,282519,282520,284774,284775,284776,284777,285589,285590,285591,285592,289682,289683,289684,289685,290766,290767,290768,290769,291930,291931,291932,291933,291934,292231,292232,292233,293654,295504,295505,295506,296692,296693,296694,296695,303047,303048,303049,303050,303454,303455,303456,303457,303636,303637,303638,303639,303660,303661,303662,303908,303909,303910,303911,303912,304896,304897,304898,304899,304900,9655,9656,9657,9658,9659,9660,9661,9662,9663,14308,14309,14310,14311,14670,14671,14672,14673,14674,14675,14676,14677,14678,14679,14680,14681,14682,14683,14684,14685,14686,24500,24501,24502,30097,30098,30099,30100,30101,30102,30103,30104,30105,32119,32120,32121,32122,32123,32124,32125,32126,32127,32128,32129,32768,32769,32770,35085,35086,35087,35088,35089,35090,35091,35092,35093,35366,35367,35368,35369,35370,38380,38381,38382,38383,38384,38385,38386,38387,41294,41295,42249,42250,42251,42252,42253,44418,44419,44420,44421,44422,44423,44424,44659,44660,44661,44662,44663,44664,44665,45482,45483,45484,45485,45486,46883,46884,46885,46886,46887,46888,46889,46890,46891,46892,46893,46894,46895,49032,49033,49034,49035,49036,57029,57030,57031,57032,57033,57034,58793,58794,58795,60209,60210,60211,60838,60839,60840,60841,60842,60843,60844,60845,60846,60847,60848,60849,60850,61629,61630,61631,61632,61633,61634,61635,61636,61637,62097,62098,62099,62100,64004,64005,64006,64007,64008,64009,64010,64011,64012,64013,64014,64015,64016,64017,64018,64019,64020,64021,72618,72619,73316,73317,75266,75267,75268,75269,75270,81961,81962,81963,81964,81965,81966,81967,81968,81969,81970,81971,87763,87764,87765,87766,87767,87768,87769,96359,96360,96361,98332,98333,98334,99199,99200,101964,101965,102715,102716,102717,102718,102719,109942,109943,109944,111936,111937,111938,111939,111940,112384,112385,112386,112387,112388,112389,112390,112391,112392,112498,112499,113487,114284,114285,114286,114287,114288,114289,114336,114337,114338,116470,116471,116472,117581,118744,118745,118746,118747,118748,118749,124327,124328,124329,124330,124331,124332,124333,124334,124335,124336,124337,124338,124339,124340,124341,124459,124460,124461,124462,124463,124464,124465,124466,126099,126100,126101,126102,126103,126104,126105,126106,126107,126108,126109,126177,133320,133321,133322,133323,133324,133325,133326,133327,134035,134036,134037,135415,138196,138197,138198,138199,138200,138201,139344,139345,144382,144383,144384,144385,144386,147043,147044,147045,147046,147047,147048,147049,147050,147051,147052,147053,147054,148157,148158,148159,148160,154240,154241,154242,154243,154244,154245,155093,155094,155095,160386,171492,171493,171494,176156,176157,176158,176159,176160,176161,180086,180087,180088,192293,192294,192295,194757,204162,205683,205684,205685,205686,205687,205688,208114,208115,208969,208970,208971,208972,208973,208974,208975,208976,208977,208978,208979,208980,208981,208982,211268,213363,213364,213365,213366,215623,230215,230216,230217,230218,230219,230220,230221,230222,230223,238252,238253,238254,238255,238256,238257,238258,238259,238260,240590,240591,240592,240593,240594,240595,240596,240597,242279,242280,242281,242282,242283,242284,242285,242286,246360,246361,248905,248906,248907,251275,251276,251277,251278,251279,251280,251281,251282,251689,251690,251691,251692,251693,251694,251695,251696,252123,252124,252125,252126,252127,252128,252129,268946,268947,268948,269734,269735,269736,271584,271585,271586,273271,273272,273273,273470,273471,273472,273473,274949,274950,275808,275809,275810,281709,281710,281940,281941,281942,283204,283205,284250,284251,284252,285897,285898,286680,286681,286682,286683,288871,288872,289910,289911,292513,292514,292515,293225,293226,0,1,2,3,4,5,6,7,8,41,42,43,44,45,46,47,48,49,50,51,52,53,54,55,56,57,516,517,518,519,520,521,522,523,524,525,526,527,528,529,530,531,532,572,573,574,575,576,577,578,579,580,1445,1446,1447,1448,1449,1450,1451,1452,1453,1454,1455,1456,1457,1458,1653,1654,1655,1656,1657,1658,1659,1660,1661,1662,1663,1664,1665,1666,1667,1668,1669,1670,1671,1672,1788,1789,1790,1791,1792,1793,1794,1795,1796,1797,1987,1988,1989,1990,1991,1992,1993,1994,1995,1996,1997,1998,1999,2000,2001,2002,2003,2004,2005,2006,2007,3028,3029,3030,3031,3032,3033,3034,3035,3036,3641,3642,3643,3644,3645,3646,3647,3648,3649,3650,3748,3749,3750,3751,3752,3753,3754,3755,3756,3757,3758,4337,4338,4339,4340,4341,4342,4343,4344,4345,4346,4347,4348,4349,4350,4745,4746,4747,4748,4749,4750,4926,4927,4928,4929,5247,5248,5249,5250,5667,5668,5669,5670,5671,5672,5673,5674,5675,5676,5677,5678,5679,5680,6284,6285,6286,6287,6288,6289,6290,6291,6292,6293,7314,7315,7316,7317,7318,7319,7320,7321,7322,7323,7324,7325,7326,7327,7328,7329,8166,8167,8168,8169,8170,8171,8172,8173,8174,8175,8176,8177,8178,8179,8180,8481,8482,8483,8484,8485,8486,8487,8488,8489,8490,8491,8492,8493,8494,8495,8496,9496,9497,9498,9499,9500,9501,9502,9503,9504,9505,9506,9507,9508,9509,9510,9511,9512,9513,9514,10360,10361,10362,10363,10364,10365,10366,10367,10744,10745,10746,10747,10748,10749,10750,10751,10752,10753,10754,10755,10756,10757,10758,10759,10760,10761,11793,11794,11795,11796,11797,11798,11799,11800,11801,11802,11803,11875,11876,11877,11878,11879,11880,11881,11882,11883,13309,13310,13311,13312,13313,13314,13315,13316,13317,13318,13319,13320,13321,13322,13323,13607,13608,13609,14670,14671,14672,14673,14674,14675,14676,14677,14678,14679,14680,14681,14682,14683,14684,14685,14686,14977,14978,14979,14980,14981,14982,14983,14984,14985,14986,14987,14988,14989,14990,14991,14992,14993,14994,14995,14996,14997,14998,15450,15451,15452,15453,15454,15455,15456,15457,15458,15459,15460,15461,15462,15463,15464,15465,15466,15467,15468,15469,15470,17788,17789,17790,17791,17792,17793,17794,17795,17796,17797,17798,17799,17800,17801,17802,17803,17804,17805,17806,17807,17808,17809,17810,19101,19102,19103,19104,19105,19106,19107,19108,19504,19505,19506,19507,19508,20774,20775,20776,20777,20778,20779,20780,20781,20782,20783,20784,20785,20786,20787,20788,20789,22388,22389,22390,22391,22392,22393,22394,22395,22396,26018,26019,26020,29746,29747,29748,29749,29750,29751,29752,30097,30098,30099,30100,30101,30102,30103,30104,30105,30442,30443,30444,30445,30446,30447,30448,30449,30450,30922,30923,30924,30925,30926,30927,30928,30929,30930,30931,30932,30933,30934,31101,31102,31103,31104,31105,31106,31107,31108,31385,31386,31387,31388,31389,31390,31391,31392,31393,31394,31395,31396,31397,31398,31399,31400,31401,31402,31403,31404,32119,32120,32121,32122,32123,32124,32125,32126,32127,32128,32129,33404,33405,34221,34222,34223,34224,34408,34409,34410,34411,34412,34413,34414,34850,34851,35085,35086,35087,35088,35089,35090,35091,35092,35093,35259,35260,35261,35262,35263,35264,35265,35266,35267,35268,35427,35428,35429,35430,35431,35432,35433,35434,35435,35726,35727,35728,35729,36284,36285,36298,36299,36300,36301,36302,36303,36304,36305,36306,36890,36891,36892,36893,36894,36895,36896,36897,36898,37262,37263,37264,37265,37266,37267,37268,38380,38381,38382,38383,38384,38385,38386,38387,38550,38551,38552,38553,38554,38555,38556,38557,38558,38559,39843,39844,39845,40131,40132,40133,40981,40982,40983,40984,41970,41971,41972,41973,41974,41975,41976,41977,41978,42978,42979,42980,42981,42982,42983,42984,42985,42986,42987,42988,44167,44168,44169,44170,44171,44172,44173,44174,44175,44488,44489,44490,44491,44492,44493,44494,44495,44496,44563,44564,44565,44566,45482,45483,45484,45485,45486,46660,46661,46662,46663,46664,47847,47848,47849,47850,48757,48758,48759,48760,48761,48762,48763,48764,48765,48766,48767,48768,48769,48770,48771,48772,48773,48774,48775,49883,49884,49885,49886,49887,49888,49889,49890,49891,49892,49893,49894,49895,49896,49897,49898,49899,49900,49901,49902,50962,50963,50964,50965,51537,51538,51539,51540,51541,51945,51946,51947,53270,53271,53272,53273,53274,53275,53276,53277,53278,53433,53434,53435,53436,53437,53654,53655,53656,53657,53658,53659,53660,53661,53662,53663,53664,53665,53765,53766,53767,53768,53769,53770,53771,53772,53773,53774,53945,53946,53947,53948,53949,53950,53951,53952,53953,54009,54010,54011,54012,54013,54014,54015,54016,54017,54018,54019,54814,54815,54816,54817,56257,56258,56259,56260,56261,56465,56466,56467,56468,56469,56470,56471,56472,57264,57265,57266,57267,57268,57269,57270,57271,57272,57273,57274,57275,57276,57329,57330,57331,57332,57333,57334,57377,57378,57379,58295,58296,58297,58298,58299,58300,58301,58302,58303,58304,58305,58306,58307,58308,58309,58543,58544,58545,58546,58547,58548,58549,58550,58551,58552,58553,58554,58555,58556,58557,58558,58559,58560,58561,58562,59968,59969,59970,59971,59972,59973,59974,59975,60554,60555,60556,60557,60558,60559,60560,60561,60562,60563,63086,63087,63088,63089,63386,63387,63388,63389,64338,64339,64340,64341,64342,64343,64344,64345,64406,64407,64408,64409,64410,64411,64412,64413,64414,64415,64416,64417,64418,64419,64420,64421,64422,64423,64424,65800,65801,65802,65803,65804,65805,65806,66117,66118,66119,66120,66121,66122,66123,66124,66125,66126,66127,66128,66129,66233,66234,66235,66236,66237,66238,66239,66240,66241,66242,66243,67505,67506,67507,67508,67509,67510,67511,67512,67618,67619,67620,67883,67884,67885,67886,67887,67888,67889,70182,70183,70184,70185,70186,70187,70188,70189,70190,70191,70192,70207,70208,70209,70327,70328,70329,70330,70633,70634,70635,70636,70637,70638,70639,70640,70641,71301,71302,71303,71304,71305,71306,71307,71308,71309,71310,71311,71312,72341,72342,72343,72344,72345,72346,72347,72348,72349,72350,72351,73825,73826,73827,73828,73829,73830,73831,73832,73833,73834,73835,73836,73837,73838,74135,74136,74137,74138,74139,74140,74141,74142,74143,74144,74148,74149,74150,74151,74152,74164,74165,74166,74167,74422,74423,74424,74425,74426,74427,74428,74429,74430,74431,74432,74433,74434,74435,74774,74775,75266,75267,75268,75269,75270,76299,76300,76301,76549,76866,76867,76868,76869,76870,76871,76872,76873,76874,76875,76876,77068,77069,77070,77427,77428,77429,77430,77431,77432,77433,77434,77570,77571,77572,77573,77574,77575,77576,77577,77578,77579,77580,77581,77582,77692,77693,77694,77695,77696,77697,77698,77699,77700,77701,77702,77703,79121,79266,79267,79268,79654,79655,79656,79657,79658,79659,79660,79661,79953,79954,79955,79956,79957,79958,79959,79960,79961,79962,79963,79964,79965,80099,80100,80101,80102,80133,80134,80135,80136,80137,80138,80139,80140,80141,80142,80143,80144,80702,80703,80704,80705,80836,80837,80838,80839,80840,80841,80842,80843,80844,81068,81069,81070,81372,81373,81374,81375,81376,81377,81378,81379,81380,81381,81382,83327,83328,83329,83330,83331,83332,83333,83334,83335,83336,85088,85089,85090,87281,87282,87283,87284,87285,87286,87287,87288,87289,87290,87763,87764,87765,87766,87767,87768,87769,88024,88102,88103,88104,88105,88106,88945,88946,88947,88948,88949,90344,90345,90938,90939,91345,91346,91347,91348,91349,91350,91351,91352,91353,91354,92149,92150,92151,92152,92153,92154,92155,92156,92664,92665,92666,92667,92668,92669,92670,92671,92672,92673,92674,92675,93113,95372,95373,95374,95375,96055,96056,96057,96058,96059,96060,96061,96062,96063,96064,96849,96850,96851,96852,96853,96854,96855,96856,96857,96858,96859,96941,96942,96943,96944,96945,96946,96947,96948,96949,96950,96951,96952,97129,97130,97210,97211,97212,98332,98333,98334,98529,99808,99809,99810,99811,99812,99813,99814,99815,99816,99817,99818,101690,101691,101964,101965,102138,102139,102140,102895,102896,102897,102898,102899,102900,102901,102902,102903,102904,103077,103078,103079,103703,103704,103705,103706,103707,104855,104856,104857,104960,104961,104962,104963,104964,104965,104966,104967,104968,104969,104970,104971,104972,104973,104974,104975,104976,104977,105062,105063,105064,105065,105066,105067,105068,105279,105326,105327,105328,105329,105330,105331,105332,105333,105334,105335,106289,106290,106291,106292,106293,106294,106295,106296,106297,106298,106299,106318,106319,106320,106992,106993,106994,106995,106996,106997,106998,106999,107000,107001,107002,107003,107004,107005,107028,107069,107070,107071,107157,107314,108777,108778,108779,108780,108781,108782,108783,108784,108785,108786,108787,110149,110150,110151,110152,110153,111936,111937,111938,111939,111940,112384,112385,112386,112387,112388,112389,112390,112391,112392,112510,112609,112610,112611,112612,112613,113622,113623,113624,114092,114093,114094,114095,114193,114194,114195,114196,114197,114198,114199,114200,114201,114202,114203,114204,114205,114321,114322,114323,114324,114325,114326,114327,114328,114329,114330,114331,115000,115001,115002,115003,115004,115005,115006,116470,116471,116472,117046,117047,117048,117049,117050,117051,117052,117053,117054,117055,117141,117142,117143,118744,118745,118746,118747,118748,118749,118870,118871,118872,118873,118874,118875,118876,118877,118878,118879,118880,118881,118882,119060,119061,119062,119063,119064,119065,119066,119067,120058,120234,120235,120236,120237,120238,120239,120240,120241,120242,120243,121829,121830,123160,123161,123162,123163,123164,123165,123166,123167,123168,123169,123213,123214,123215,123216,123604,124327,124328,124329,124330,124331,124332,124333,124334,124335,124336,124337,124338,124339,124340,124341,125231,125232,125876,125877,125878,125879,125880,126099,126100,126101,126102,126103,126104,126105,126106,126107,126108,126109,126465,126466,126467,126468,126469,126470,126471,126472,126473,126474,126475,126476,126613,126614,126615,126616,126617,126618,126656,126657,126658,126659,126660,126661,126662,126663,126664,126665,127224,127225,127226,127227,127228,127229,127230,127231,127232,127233,127234,128285,128286,128287,128288,128289,128290,128291,128292,128293,128294,128302,128945,128946,128947,128948,128949,128950,128951,130630,130631,130632,130633,130634,130635,130636,130637,130638,130639,130640,130641,131214,131486,131487,131488,131489,131490,131491,131492,131493,131494,131495,131496,131571,131572,131573,131574,131575,132637,132638,132639,132640,132641,132642,132643,132644,132645,132646,132647,134035,134036,134037,134933,134934,134935,134936,134937,135249,135250,135251,135252,135253,135500,135501,136362,136363,136364,136365,136366,136367,136368,136369,137125,137126,137127,137128,137129,137130,137131,137132,137133,137134,137135,137136,137137,137138,137139,137984,137985,137986,137987,137988,138202,138203,138204,138205,138206,138207,138208,138209,138210,138211,138212,138213,138214,138549,138550,138551,138552,138553,138554,138555,138556,138557,138558,138559,138560,138561,139142,139143,139167,139168,139169,139282,139283,139284,139285,139286,139287,139288,139289,139290,139291,139344,139345,140691,140692,140693,140962,140963,140964,140965,140966,140967,140968,140969,140970,140971,141819,141820,141821,141822,141823,144262,144263,144264,144265,144266,144267,144268,144269,144270,144271,144272,145077,145078,145079,145080,145081,145082,145083,145084,145085,145086,145187,145188,145189,145190,145191,145192,145193,145194,145253,145254,145255,145264,145265,145266,145267,145268,145269,145270,145271,145272,145273,145274,145402,145403,145404,145405,145406,145470,145471,145472,145473,145474,145475,145476,145477,146158,146159,146160,146161,146162,146163,146164,146165,146166,146167,146168,147043,147044,147045,147046,147047,147048,147049,147050,147051,147052,147053,147054,147517,147518,147519,147520,148157,148158,148159,148160,151106,151107,151282,151283,151284,151285,154240,154241,154242,154243,154244,154245,156754,156755,156756,156757,156758,156759,156760,156784,156785,156786,156787,156788,158235,158236,158237,158238,158507,160459,160460,160461,161608,161609,161610,161611,161612,162095,162096,162153,162154,162155,162156,162157,162158,163197,163198,163199,163200,163201,163918,163919,163920,163951,163952,163953,164589,164590,164591,164592,164593,164594,164595,164596,164597,165211,165212,165873,165874,165875,165876,165877,165878,165879,165880,166991,166992,167638,167639,167640,167641,167642,167643,168962,168963,168964,169563,169564,169565,169566,171159,171160,172598,172599,172602,172603,173220,173221,173222,173223,173626,173627,173628,173629,173630,173631,173632,173633,173634,174310,174311,174312,174313,174719,174720,174721,174722,174723,176156,176157,176158,176159,176160,176161,179024,179025,179875,179876,179877,179878,180067,180068,180773,180774,180775,180776,180777,182413,182414,182415,182416,182417,182592,182593,182594,182595,182596,182597,182598,186572,186573,186574,186575,186650,186651,187769,187770,187771,187772,187773,187815,187816,187817,187818,187819,187820,187821,187822,187823,190195,190196,190197,190198,190199,190355,190356,190357,190358,190550,190551,190552,192293,192294,192295,193570,193571,193572,193573,193574,193575,193576,193577,193578,193579,193580,193581,193582,194168,194169,194170,194171,194172,194173,194174,194175,195154,195155,195156,195157,195158,195159,195160,196081,196082,196083,196084,196153,196154,197832,197833,197834,197835,198120,198121,198122,198123,198269,198270,198271,198272,200705,200706,200707,200708,200709,201111,201112,201113,201114,201115,201116,201117,201118,201119,201120,201121,201122,201123,201124,201125,201126,201259,201260,201261,201262,202659,202660,202661,202662,203893,203894,203895,203896,203897,203898,203899,204500,204501,204502,204503,204531,204532,204533,204642,204643,204941,204942,204943,204944,205683,205684,205685,205686,205687,205688,207260,207261,207262,207263,207264,207265,208037,208038,208039,208040,208041,208042,209709,209710,209711,209984,209985,209986,209987,210879,210880,210881,210882,211044,211045,211046,211047,211362,211363,211364,211365,211626,211627,211725,211726,211727,211728,211729,211745,211746,211747,212529,212530,212827,212828,212829,212830,212831,212832,215490,215491,215492,215493,215739,215740,215741,215742,215743,215744,215745,216351,216352,216353,216354,216355,216356,216357,216398,216399,216400,216401,216402,217602,217603,218381,218382,218383,218384,218385,218386,218387,218388,218389,218390,218391,218392,220065,220066,220067,221666,221667,221668,221669,222207,222208,222209,222210,222211,222212,222213,222214,222215,223103,223104,223105,223106,223107,223108,223109,223110,224430,224431,224432,224573,224574,224575,224576,224577,224985,224986,224987,225149,225150,225151,225152,225153,225154,225155,225251,225252,225253,225254,225255,225256,225257,225258,227913,227914,227915,227916,227917,227918,227919,227920,227921,228312,228313,228314,229683,229684,229685,229686,229687,229688,229689,229690,229691,230215,230216,230217,230218,230219,230220,230221,230222,230223,230328,230329,230330,230331,230332,230333,237057,237058,237059,237060,237061,237062,237063,237073,237074,237075,237076,237077,237078,237083,237084,237085,237086,237087,237088,237089,237814,237815,237816,238252,238253,238254,238255,238256,238257,238258,238259,238260,238275,238276,238277,238278,238279,238280,239560,239561,239562,240590,240591,240592,240593,240594,240595,240596,240597,240730,240731,240732,240733,240734,241629,241630,241631,241632,242279,242280,242281,242282,242283,242284,242285,242286,242451,242452,242453,242454,242455,242456,242457,245150,245151,245152,245738,245739,245789,245790,245791,245792,248905,248906,248907,251275,251276,251277,251278,251279,251280,251281,251282,251597,251598,251599,251600,251601,251665,251666,251904,251905,251906,251907,251908,251909,251910,251911,251946,251947,251948,251949,252123,252124,252125,252126,252127,252128,252129,254180,254181,254182,254569,254570,254571,254572,254573,254574,254575,254576,254577,256729,256730,256731,256732,259316,259317,259318,259319,259320,259321,259322,259845,259846,259847,259848,259849,259850,260928,260929,260930,260931,264302,264303,264304,264305,264306,264307,264308,264309,269449,269450,269451,269452,269453,269454,269455,269456,269734,269735,269736,269879,269880,269881,269882,269883,269884,272211,272212,273271,273272,273273,273470,273471,273472,273473,275501,275502,275503,275504,275808,275809,275810,276878,276879,276880,276881,277958,277959,277960,278262,278263,278913,278914,278915,278916,279736,279737,279738,279739,280321,280322,280323,280324,281709,281710,281768,281769,281770,281940,281941,281942,282401,282402,282403,282404,282405,282406,282514,282515,282516,282517,282518,282519,282520,283204,283205,283671,283672,283673,284250,284251,284252,284709,284710,284711,284712,284861,284862,287288,287289,287290,288383,288384,288385,288871,288872,288917,288918,288919,288920,289250,289251,289252,289253,289295,289296,289297,289773,289774,289775,289910,289911,290470,290471,290472,290473,291209,291210,291211,291483,291484,291499,291500,291501,291502,291503,291504,291505,291816,291817,291818,291819,291930,291931,291932,291933,291934,292231,292232,292233,292513,292514,292515,292973,292974,292975,293062,293063,293064,293065,293225,293226,293251,293252,293253,293710,293711,293712,4456,4457,4492,4493,4494,4495,8528,8529,8530,8531,9317,9318,9319,9320,11449,11450,11451,11452,11453,22884,22885,22886,22887,22888,22889,22890,22891,22892,33042,33043,33044,33045,33046,33047,33048,33049,33050,33051,33052,33053,33054,33055,33056,33057,36298,36299,36300,36301,36302,36303,36304,36305,36306,46857,46858,47847,47848,47849,47850,48975,48976,48977,48978,48979,48980,48981,50940,50941,50942,50943,50944,50945,50946,50947,50948,60381,60382,66146,74060,74061,74062,74481,74482,83551,83552,83553,83554,83555,83556,83557,83558,83559,83560,83561,83797,83798,89737,89738,97397,98516,98517,98518,98519,98520,98521,98522,98523,98524,98525,98526,99062,99878,99879,99991,99992,99993,99994,99995,99996,99997,99998,99999,100000,100001,100002,100003,100004,100005,102838,102839,102840,102841,102842,102843,102844,102845,102846,102847,102848,103703,103704,103705,103706,103707,103989,103990,103991,103992,103993,103994,109642,109643,109644,110149,110150,110151,110152,110153,112011,112510,115000,115001,115002,115003,115004,115005,115006,117848,117849,120865,128994,128995,131571,131572,131573,131574,131575,134670,134671,137125,137126,137127,137128,137129,137130,137131,137132,137133,137134,137135,137136,137137,137138,137139,138549,138550,138551,138552,138553,138554,138555,138556,138557,138558,138559,138560,138561,141996,141997,141998,141999,142000,142001,142002,143354,143355,143356,143357,143358,143359,143360,143361,145650,145651,145652,145653,145654,151248,151249,151250,151251,151252,151263,151264,151265,153985,154287,161778,161779,161780,161781,161782,161783,161784,161785,161786,161787,161788,161789,161957,161958,161959,162153,162154,162155,162156,162157,162158,162831,162832,162833,164802,164803,166982,166983,166984,166985,167638,167639,167640,167641,167642,167643,170724,172344,172345,172346,175937,179152,179153,179154,180773,180774,180775,180776,180777,189388,189389,189390,192855,192856,192857,192858,192859,194238,194239,194240,195261,195262,195263,195264,199589,199590,204269,210271,210272,210273,210274,210275,210276,210277,210278,210279,210284,210285,210286,210287,211044,211045,211046,211047,211099,211100,211101,212799,214235,214236,214237,215739,215740,215741,215742,215743,215744,215745,216398,216399,216400,216401,216402,218050,218051,218052,222495,225149,225150,225151,225152,225153,225154,225155,225701,225702,225703,225704,225705,225706,225707,225708,230330,230331,230332,230333,236583,236584,236585,245150,245151,245152,245468,245469,245470,245566,245567,245568,245738,245739,250552,250553,250554,250555,250556,250557,250558,250559,250560,251904,251905,251906,251907,251908,251909,251910,251911,254180,254181,254182,269449,269450,269451,269452,269453,269454,269455,269456,276878,276879,276880,276881,277349,277350,277958,277959,277960,279736,279737,279738,279739,280321,280322,280323,280324,281768,281769,281770,283284,283285,287288,287289,287290,288383,288384,288385,289250,289251,289252,289253,291740,291741,291742,292973,292974,292975,293267,293268,293710,293711,293712,0,1,2,3,4,5,6,7,8,41,42,43,44,45,46,47,48,49,50,51,52,53,54,55,56,57,151,152,153,154,155,156,157,158,159,160,161,162,163,164,305,306,307,308,309,310,311,312,313,314,315,316,317,318,319,320,321,322,1176,1177,1178,1179,1180,1181,1182,1183,1184,1185,1186,1187,1188,1189,1190,1191,1192,1193,1194,1195,1196,1197,1198,1199,1365,1366,1367,1368,1369,1370,1371,1372,1373,1374,1445,1446,1447,1448,1449,1450,1451,1452,1453,1454,1455,1456,1457,1458,1987,1988,1989,1990,1991,1992,1993,1994,1995,1996,1997,1998,1999,2000,2001,2002,2003,2004,2005,2006,2007,2069,2070,2071,2072,2073,2074,2075,2076,2077,2078,2079,2080,2081,2082,2083,2084,2085,2086,2087,2088,2089,2090,2091,2758,2759,2760,2761,2762,2763,2764,2765,2766,2767,5362,5363,5364,5365,5366,5367,5368,5369,5370,6751,6752,6753,6754,6755,8283,8284,8285,8286,8287,8288,8289,8290,8291,8292,8293,8294,8295,8296,8297,8298,8299,8839,8840,8841,8842,8843,8909,8910,8911,8912,8913,8914,8915,8916,8917,8918,8919,8920,8921,8922,8923,8924,8925,8926,8927,8928,8929,9655,9656,9657,9658,9659,9660,9661,9662,9663,11682,11683,11684,11685,11686,11687,11688,11689,11690,11691,11692,11693,11694,13305,13306,13307,13308,14670,14671,14672,14673,14674,14675,14676,14677,14678,14679,14680,14681,14682,14683,14684,14685,14686,17608,17609,17610,17611,17612,17613,17614,17615,17616,18621,18622,18623,19101,19102,19103,19104,19105,19106,19107,19108,20634,20635,20724,20725,22826,22827,22828,22829,22830,22884,22885,22886,22887,22888,22889,22890,22891,22892,25425,25426,28277,28278,28279,28280,28311,28312,28313,29866,29867,29868,29869,29870,29871,29872,29873,29874,29875,31385,31386,31387,31388,31389,31390,31391,31392,31393,31394,31395,31396,31397,31398,31399,31400,31401,31402,31403,31404,33267,33268,35085,35086,35087,35088,35089,35090,35091,35092,35093,35259,35260,35261,35262,35263,35264,35265,35266,35267,35268,35571,35572,35573,35574,35575,35576,35577,35578,35579,35580,35581,36284,36285,36298,36299,36300,36301,36302,36303,36304,36305,36306,38184,38185,38186,38187,38188,38189,38190,38191,38192,38193,38380,38381,38382,38383,38384,38385,38386,38387,38455,38456,38457,38782,38783,39477,39478,39843,39844,39845,41021,41022,41023,41024,41025,41026,41027,41028,41029,41030,41031,41032,41134,41135,41136,41137,41138,41139,41140,41141,41970,41971,41972,41973,41974,41975,41976,41977,41978,42637,42638,42639,42640,42641,42642,42643,42644,44549,44550,44551,44552,44553,44554,44555,44556,44557,44558,44559,44560,44561,44562,47546,47547,47940,47941,47942,47943,47944,47945,47946,47947,48364,48365,48366,48367,48368,48369,48370,48371,49840,49841,51177,51178,51179,51180,51181,51182,51183,51184,51185,51186,51187,51188,58295,58296,58297,58298,58299,58300,58301,58302,58303,58304,58305,58306,58307,58308,58309,58793,58794,58795,64004,64005,64006,64007,64008,64009,64010,64011,64012,64013,64014,64015,64016,64017,64018,64019,64020,64021,64338,64339,64340,64341,64342,64343,64344,64345,66233,66234,66235,66236,66237,66238,66239,66240,66241,66242,66243,67194,67195,67196,67197,67198,67199,67200,67201,67202,67203,67204,67205,67206,68236,68237,68238,68239,69251,69252,69253,69569,69570,69571,69572,69573,69574,69575,69576,69577,69578,71230,71231,71232,71233,71234,71235,71236,71454,71455,71456,71457,71458,71459,72544,72545,72546,72547,72548,72549,72550,72551,72552,72553,73034,73035,73036,73037,73038,73039,73040,73041,73042,73043,73044,73045,73046,76302,76303,76304,76305,76766,76767,76768,76769,76770,76771,76772,76773,76774,76775,76776,76777,76778,76779,76780,76810,76811,76812,76813,76814,76815,76816,76817,76818,76819,77870,77871,77872,77873,77874,77875,77876,77877,77878,77879,77880,79021,79022,79023,79024,79025,79026,79953,79954,79955,79956,79957,79958,79959,79960,79961,79962,79963,79964,79965,80194,80195,80196,80197,80198,81466,81467,81468,81469,81470,82375,82376,82377,82378,82379,82380,82381,82382,82383,82384,82385,82386,82387,83160,83161,83162,83163,83164,83165,83551,83552,83553,83554,83555,83556,83557,83558,83559,83560,83561,85729,85730,85731,85732,85733,85734,85735,85736,85737,85738,87185,87186,87187,87188,87189,87190,87191,87192,87489,87490,87491,87492,87493,87494,87495,87496,87497,87498,87763,87764,87765,87766,87767,87768,87769,88135,88136,88137,88138,88139,88140,88141,88142,88143,88144,88145,88146,89033,89034,89035,89991,89992,89993,89994,90651,90652,90653,90654,90655,93042,93043,93044,93452,93453,93454,93455,93456,93457,93458,93459,93460,93461,93462,93631,93632,93633,93634,93635,94802,94803,94804,94805,94806,94807,94808,94809,94880,94881,94882,94883,94884,95372,95373,95374,95375,96877,96878,96879,96880,96881,96882,96883,96884,96885,96886,96887,96941,96942,96943,96944,96945,96946,96947,96948,96949,96950,96951,96952,97837,97838,97839,97840,97841,98516,98517,98518,98519,98520,98521,98522,98523,98524,98525,98526,98539,98540,98541,98542,99991,99992,99993,99994,99995,99996,99997,99998,99999,100000,100001,100002,100003,100004,100005,101481,101482,101483,101484,101485,101486,101487,101488,101489,101490,101491,101492,101493,101494,101495,101496,101497,101498,101499,101500,101501,101999,102000,102001,102002,102003,102004,102005,103535,103536,103537,103538,103539,103989,103990,103991,103992,103993,103994,106015,106016,106017,106018,106019,106020,106021,106568,106569,106570,106571,106572,106573,106574,106575,106576,106577,106578,106579,106580,106613,106614,106615,106616,111097,111098,111099,111100,112384,112385,112386,112387,112388,112389,112390,112391,112392,112501,112502,112503,112504,112505,112506,112507,112609,112610,112611,112612,112613,113805,113806,113807,113808,113827,113828,113829,114193,114194,114195,114196,114197,114198,114199,114200,114201,114202,114203,114204,114205,114284,114285,114286,114287,114288,114289,115000,115001,115002,115003,115004,115005,115006,115849,115850,115851,116059,116060,116061,116062,116981,116982,116983,117238,117239,117240,117241,117475,117476,117477,117478,117479,117480,117481,117482,117700,117701,117702,117703,117704,117801,117802,117803,117804,117805,117806,117807,117808,117809,117810,117811,117812,118744,118745,118746,118747,118748,118749,118870,118871,118872,118873,118874,118875,118876,118877,118878,118879,118880,118881,118882,119071,119072,119073,119074,119075,119076,119077,119078,119079,120317,120318,120319,120320,120321,120322,120323,120324,120325,120326,120327,120328,120329,121783,121784,121785,121786,121787,121788,121789,123884,123885,123886,123887,123888,123889,123890,123891,124327,124328,124329,124330,124331,124332,124333,124334,124335,124336,124337,124338,124339,124340,124341,124438,124439,124440,124441,124442,124443,124444,124445,124446,124447,124448,126089,126090,126091,126246,126247,126248,126249,126250,126251,126252,126253,126465,126466,126467,126468,126469,126470,126471,126472,126473,126474,126475,126476,126613,126614,126615,126616,126617,126618,127726,127727,127728,131249,131250,131251,131252,131486,131487,131488,131489,131490,131491,131492,131493,131494,131495,131496,133279,133280,133320,133321,133322,133323,133324,133325,133326,133327,134521,134522,134523,134524,134525,134526,134527,134528,136572,136573,136574,136575,136576,136577,137125,137126,137127,137128,137129,137130,137131,137132,137133,137134,137135,137136,137137,137138,137139,138196,138197,138198,138199,138200,138201,138549,138550,138551,138552,138553,138554,138555,138556,138557,138558,138559,138560,138561,138979,138980,138981,138982,138983,138984,138985,138986,138987,138988,139354,139355,139356,141308,141309,141310,141311,141312,141313,141314,141315,141316,141317,141318,141319,141659,141660,141661,141662,141663,141996,141997,141998,141999,142000,142001,142002,142188,142189,142190,142191,142192,142193,142194,142195,142196,142197,142198,142570,142571,142572,142573,142857,142858,142859,143354,143355,143356,143357,143358,143359,143360,143361,143926,143927,143928,143929,143930,143931,143932,143933,143934,143935,143936,143937,143938,144631,144632,144633,144634,144635,145044,145045,145046,145047,145048,145049,145050,145051,145052,145053,145054,145055,145056,145057,145058,145059,145402,145403,145404,145405,145406,145414,145415,145416,145417,145418,145419,145420,145421,145422,145423,145650,145651,145652,145653,145654,146191,146192,146193,146194,146195,146196,146197,146198,146199,147734,147735,147736,147737,147738,147739,147740,147741,147742,148413,148414,148865,148866,148867,148868,148869,148870,149041,150618,150619,150620,150621,150622,151248,151249,151250,151251,151252,151508,151509,151510,151511,152571,152572,152820,152821,152822,153405,153406,153407,153408,153509,153510,153985,154240,154241,154242,154243,154244,154245,154246,154247,154248,154249,154250,154251,154252,154302,154303,154304,154305,154791,154792,154793,154794,154974,154975,154976,155152,155153,155154,155155,155703,155704,155705,155706,155845,155846,155847,155848,155849,155850,155851,156754,156755,156756,156757,156758,156759,156760,157771,157779,158359,158360,158361,158362,158683,158684,158685,158889,158890,158891,159093,159094,159095,160731,160732,160733,160734,161778,161779,161780,161781,161782,161783,161784,161785,161786,161787,161788,161789,161957,161958,161959,162095,162096,162153,162154,162155,162156,162157,162158,162302,162303,162304,162305,162932,162933,162934,162935,162936,164356,164357,164358,164926,164927,164928,165873,165874,165875,165876,165877,165878,165879,165880,166982,166983,166984,166985,167638,167639,167640,167641,167642,167643,168046,168047,168048,168049,168050,168178,169271,169272,169273,169274,169275,169276,169366,169367,169368,169369,169513,169514,169515,169946,169947,169948,169949,169950,169951,169952,169953,169954,171950,171951,171952,171953,171954,172929,172930,173121,173122,173123,173124,173161,173162,173163,173164,173165,173166,173167,173380,173381,173382,173447,173448,173449,173626,173627,173628,173629,173630,173631,173632,173633,173634,173725,173726,174310,174311,174312,174313,174403,174404,174405,174406,174407,174408,174409,174410,174442,174443,174444,174445,174638,174639,174640,175438,175439,175440,175441,175937,176156,176157,176158,176159,176160,176161,177992,178618,179152,179153,179154,180599,180600,180601,181370,181371,181372,181373,181434,181435,181436,181920,181921,181922,181923,183040,183041,183042,183043,183044,183906,183907,183908,183909,183910,184426,184427,184428,184429,184430,184431,184432,184985,184986,184987,184988,184989,184990,184991,184992,184993,187622,187815,187816,187817,187818,187819,187820,187821,187822,187823,189164,189165,189166,189167,189267,189268,189269,189270,189271,190355,190356,190357,190358,190545,190546,190547,191275,191276,191277,191627,191628,191629,191630,191631,191682,191683,191684,192703,192704,192705,192706,192707,192708,193573,193574,193575,193576,193577,193578,193579,193580,193581,193582,195195,195196,195197,195261,195262,195263,195264,195352,195353,195354,195355,195356,197832,197833,197834,197835,198314,198315,198316,198317,198318,198319,198508,198509,198510,198511,198512,198513,199589,199590,200500,201783,201784,203831,203832,203833,204269,204782,204783,204784,204785,207324,207325,207326,207327,207328,208099,208100,208101,208102,208103,208104,208989,208990,208991,208992,209623,209624,209625,209626,210271,210272,210273,210274,210275,210276,210277,210278,210279,210475,210476,211099,211100,211101,212799,214235,214236,214237,215228,215229,215779,215780,215781,216398,216399,216400,216401,216402,217005,217006,217007,217008,217057,217058,217059,217060,218297,218298,218299,219314,219315,219316,219317,219318,219319,219891,219892,219893,219894,219895,219896,219897,219993,219994,219995,219996,219997,220397,220398,220399,220400,220401,221529,221530,221531,221532,221666,221667,221668,221669,222207,222208,222209,222210,222211,222212,222213,222214,222215,223115,223116,223117,223118,223119,223658,223659,223660,224117,225071,225149,225150,225151,225152,225153,225154,225155,225251,225252,225253,225254,225255,225256,225257,225258,225701,225702,225703,225704,225705,225706,225707,225708,227100,227101,227102,227103,227104,227105,227913,227914,227915,227916,227917,227918,227919,227920,227921,228312,228313,228314,230330,230331,230332,230333,230932,230933,230934,230935,235145,235146,235147,235148,235149,235150,235151,235152,235153,235432,235433,235434,235435,237083,237084,237085,237086,237087,237088,237089,238502,238503,238504,238836,238837,238838,238839,239422,239423,239424,239425,239426,239427,239428,239429,239430,240590,240591,240592,240593,240594,240595,240596,240597,241629,241630,241631,241632,245150,245151,245152,245191,245192,245193,245194,245195,245196,245197,245789,245790,245791,245792,246320,246321,246322,246323,246324,246542,246543,246544,246545,247860,247861,247862,247863,250552,250553,250554,250555,250556,250557,250558,250559,250560,251689,251690,251691,251692,251693,251694,251695,251696,251904,251905,251906,251907,251908,251909,251910,251911,252123,252124,252125,252126,252127,252128,252129,252875,252876,252877,252878,252879,252880,252881,253489,253711,253712,253713,253714,253715,253716,253717,253718,253719,257189,257190,257191,257192,257193,257610,257611,257612,257613,257614,257615,257616,257617,257618,258433,258434,258435,258436,259316,259317,259318,259319,259320,259321,259322,259500,259501,259502,259503,260111,260112,260113,260114,260928,260929,260930,260931,262934,262935,262936,262937,262938,263399,263400,263401,263602,263603,263604,263605,264302,264303,264304,264305,264306,264307,264308,264309,265433,265434,265435,265436,267273,267274,267275,267276,267277,267338,267339,267340,267341,267342,267343,267344,267345,268224,268245,268246,269137,269138,269139,269140,269141,269449,269450,269451,269452,269453,269454,269455,269456,269734,269735,269736,269879,269880,269881,269882,269883,269884,272830,272831,272832,273470,273471,273472,273473,274949,274950,275501,275502,275503,275504,275808,275809,275810,277349,277350,277958,277959,277960,278262,278263,278437,278438,279736,279737,279738,279739,281709,281710,281940,281941,281942,283284,283285,284250,284251,284252,285897,285898,286680,286681,286682,286683,288383,288384,288385,288917,288918,288919,288920,289145,289146,289147,289148,291644,291645,291646,291647,291740,291741,291742,292973,292974,292975,293251,293252,293253,293267,293268,293644,293645,293646,3143,3144,3145,3146,3261,3262,3263,3264,7314,7315,7316,7317,7318,7319,7320,7321,7322,7323,7324,7325,7326,7327,7328,7329,19000,19001,19002,22552,22553,22554,27139,27140,36367,36368,37074,37075,37076,37077,37078,37079,37080,37081,37082,37083,37084,39163,39164,39165,39166,39167,39168,41058,41059,41060,41061,41062,41063,41064,41065,41066,41067,53761,53762,56937,56938,56939,56940,56941,56942,56943,56944,56945,56946,56947,64041,64042,64043,64044,64045,64046,67194,67195,67196,67197,67198,67199,67200,67201,67202,67203,67204,67205,67206,73034,73035,73036,73037,73038,73039,73040,73041,73042,73043,73044,73045,73046,81466,81467,81468,81469,81470,82375,82376,82377,82378,82379,82380,82381,82382,82383,82384,82385,82386,82387,82422,82423,82424,82425,82426,82427,82428,82429,82430,82431,82432,82433,82434,82435,82436,83160,83161,83162,83163,83164,83165,86101,86102,86103,88102,88103,88104,88105,88106,92395,92396,92397,95518,95519,95520,95521,95522,98450,98451,98452,98453,98454,98455,98456,101481,101482,101483,101484,101485,101486,101487,101488,101489,101490,101491,101492,101493,103297,103298,103299,103785,103786,103787,103788,103789,106568,106569,106570,106571,106572,106573,106574,106575,106576,106577,106578,106579,106580,108926,108927,109536,109537,109538,111703,111704,111705,111706,111707,111708,111709,111710,111711,111712,126613,126614,126615,126616,126617,126618,127857,127858,127859,127860,127861,127862,127863,133810,133811,133812,133813,133814,133815,133816,134174,136145,136146,143820,143821,143822,143823,143824,147137,147138,147139,147897,148283,148284,148285,148510,148511,148512,149644,149645,149646,149647,149648,149649,149650,149651,149652,149653,149654,149655,149656,149657,150416,150417,150418,151282,151283,151284,151285,151545,151546,153276,154535,154536,154537,156411,156412,156413,160613,160614,160615,160616,160617,160618,161180,161181,161182,161183,171192,171193,171194,171195,174585,175062,175063,175064,176863,176864,176865,177512,177513,177925,177926,177927,180983,180984,184550,184551,188014,188015,191569,192703,192704,192705,192706,192707,192708,193642,194545,194546,194726,197443,197444,197445,197446,197447,197448,198314,198315,198316,198317,198318,198319,199544,199545,199546,202730,202731,205455,205456,205457,206624,206625,206626,207349,207656,207657,207658,207684,208037,208038,208039,208040,208041,208042,208099,208100,208101,208102,208103,208104,208117,208118,208119,211713,211714,211734,214998,214999,215000,219020,219021,219022,219023,219024,219025,220946,220947,220948,221529,221530,221531,221532,225251,225252,225253,225254,225255,225256,225257,225258,236665,236666,240365,240366,240693,240694,240695,246099,246100,246101,246102,252270,252271,260806,260807,260808,260809,264048,264049,264050,264051,269137,269138,269139,269140,269141,269551,269552,278913,278914,278915,278916,282048,282049,282050,282051,287613,287614,287615,287616,287617,290951,290952,290953,290954,291209,291210,291211,0,1,2,3,4,5,6,7,8,41,42,43,44,45,46,47,48,49,50,51,52,53,54,55,56,57,151,152,153,154,155,156,157,158,159,160,161,162,163,164,273,274,275,276,277,278,279,280,545,546,547,548,549,550,551,552,553,554,555,556,557,558,559,560,561,851,852,853,854,855,856,857,858,859,860,861,862,863,864,865,866,867,868,869,870,871,872,873,874,1176,1177,1178,1179,1180,1181,1182,1183,1184,1185,1186,1187,1188,1189,1190,1191,1192,1193,1194,1195,1196,1197,1198,1199,1365,1366,1367,1368,1369,1370,1371,1372,1373,1374,1445,1446,1447,1448,1449,1450,1451,1452,1453,1454,1455,1456,1457,1458,2237,2238,2239,2240,2241,2242,2243,2244,2245,2246,2247,2248,2249,2250,2251,2252,2253,2254,2255,2256,2257,2258,2259,2260,2261,2954,2955,2956,2957,2958,2959,2960,2961,2962,2963,2964,2965,2966,2967,2968,2969,3598,3599,3600,3601,4922,4923,4924,4925,5856,5857,5858,5859,5876,5877,5878,5879,5880,5881,5882,5883,5884,6450,6451,6452,6453,7188,7189,7190,7191,7192,7193,7194,7195,7196,7197,7198,7199,7200,7201,9321,9322,9323,9324,9325,9326,9327,9328,9329,11875,11876,11877,11878,11879,11880,11881,11882,11883,13309,13310,13311,13312,13313,13314,13315,13316,13317,13318,13319,13320,13321,13322,13323,13607,13608,13609,15269,15270,15271,15272,16828,16829,16830,16831,16832,16833,16834,16835,16836,16837,16838,16839,16840,16841,16842,16843,16870,16871,16872,16873,18011,18012,18013,19101,19102,19103,19104,19105,19106,19107,19108,19344,19345,19346,19435,19436,19437,19438,19439,19440,19441,19442,21134,21135,21136,21137,21138,21139,21140,21141,21142,21143,21144,21145,21146,21147,21148,21512,21513,21514,21515,21516,21517,21518,21519,21520,21521,21522,21523,21524,21525,21526,21527,21870,21871,22221,22222,22223,22224,22359,22360,22361,22362,22363,22364,22365,22884,22885,22886,22887,22888,22889,22890,22891,22892,23814,23815,23816,23922,23923,23924,23925,23926,23927,23928,23929,23930,23931,24071,24072,24073,27641,27642,27643,27696,27697,28464,28465,28466,28467,28468,28469,28470,30442,30443,30444,30445,30446,30447,30448,30449,30450,30913,30914,30915,30916,30917,30918,30919,30920,30921,30922,30923,30924,30925,30926,30927,30928,30929,30930,30931,30932,30933,30934,31316,31317,31318,31351,31352,31353,31354,31355,31356,31357,31358,31359,32691,32692,33042,33043,33044,33045,33046,33047,33048,33049,33050,33051,33052,33053,33054,33055,33056,33057,34408,34409,34410,34411,34412,34413,34414,34820,34821,34822,34823,34824,34825,34826,34827,34828,34829,34830,34831,34973,34974,34975,34976,34977,34978,34979,35085,35086,35087,35088,35089,35090,35091,35092,35093,35259,35260,35261,35262,35263,35264,35265,35266,35267,35268,35922,35923,35924,35925,35926,35927,35928,35929,35930,35931,35932,35933,36298,36299,36300,36301,36302,36303,36304,36305,36306,39014,39015,39016,39017,39559,39560,39561,39562,39563,39564,39565,40028,40029,40030,40031,40032,40033,40034,40035,40036,41134,41135,41136,41137,41138,41139,41140,41141,43384,43385,43386,43387,43388,43389,43390,43391,43392,43393,44488,44489,44490,44491,44492,44493,44494,44495,44496,46516,46517,46518,46519,46520,46521,46522,46523,46524,46934,46935,46936,46937,46938,46939,46940,46941,46942,46943,47639,47640,47641,47642,47643,47644,47645,47646,47647,52222,52223,52224,52225,52226,52227,52228,52229,52230,52231,52232,52233,53359,53360,53361,53362,53363,53364,53365,53366,53367,53968,53969,53970,53971,53972,53973,53974,53975,53976,53977,53978,55612,55613,55614,56937,56938,56939,56940,56941,56942,56943,56944,56945,56946,56947,57121,57122,57123,57627,57628,58202,58203,58204,58205,58206,58207,58208,58209,58210,58211,59077,59078,59079,59080,59081,60956,60957,61629,61630,61631,61632,61633,61634,61635,61636,61637,63432,63433,63434,63435,63436,63437,63438,63439,63705,63706,64574,64575,64576,64577,64578,64579,64580,64581,64582,64583,67194,67195,67196,67197,67198,67199,67200,67201,67202,67203,67204,67205,67206,67237,67238,67239,67240,67460,67461,67462,67463,68283,68284,68285,68286,68287,68288,68289,68290,69205,69206,69207,69208,70233,70234,70235,70236,70237,70238,72066,72067,72068,72069,72267,73034,73035,73036,73037,73038,73039,73040,73041,73042,73043,73044,73045,73046,74422,74423,74424,74425,74426,74427,74428,74429,74430,74431,74432,74433,74434,74435,74615,74616,74617,74618,74619,74620,74621,74622,74623,74624,74625,74626,74627,74628,75199,75200,75201,75202,75203,75204,75205,75206,75207,76766,76767,76768,76769,76770,76771,76772,76773,76774,76775,76776,76777,76778,76779,76780,77870,77871,77872,77873,77874,77875,77876,77877,77878,77879,77880,79862,79863,79864,81251,81252,81253,81254,81466,81467,81468,81469,81470,82375,82376,82377,82378,82379,82380,82381,82382,82383,82384,82385,82386,82387,83160,83161,83162,83163,83164,83165,84202,84203,84204,84205,84661,84662,84663,84664,84665,84666,84667,84668,84669,84670,85169,85170,85171,85172,85173,85174,85175,85176,85177,85178,85179,85180,85181,85182,85183,85184,86101,86102,86103,86706,86707,86708,86709,86710,86711,86712,86713,86714,86715,86716,86717,87677,87678,87679,87763,87764,87765,87766,87767,87768,87769,87941,87942,88102,88103,88104,88105,88106,88135,88136,88137,88138,88139,88140,88141,88142,88143,88144,88145,88146,89455,89730,89731,89732,89733,89734,89735,89736,89803,89804,89805,89806,89807,89808,89809,89810,89811,89812,90036,90037,90038,90039,90040,90041,90042,90377,90378,90379,90656,90657,90658,91345,91346,91347,91348,91349,91350,91351,91352,91353,91354,93452,93453,93454,93455,93456,93457,93458,93459,93460,93461,93462,94121,94122,94123,94124,94125,94126,94127,94128,94129,94130,94131,94132,94133,94134,95182,95183,95184,95185,95186,96776,96777,96778,96779,98216,98450,98451,98452,98453,98454,98455,98456,99991,99992,99993,99994,99995,99996,99997,99998,99999,100000,100001,100002,100003,100004,100005,100022,100023,100024,100517,100518,100519,100520,101481,101482,101483,101484,101485,101486,101487,101488,101489,101490,101491,101492,101493,102880,102881,102882,102883,102884,106568,106569,106570,106571,106572,106573,106574,106575,106576,106577,106578,106579,106580,107298,107299,107300,107301,107302,107303,107304,107305,107306,107307,107308,107309,107370,109731,109732,109733,109734,109735,109736,109737,109738,109739,112434,112435,112436,112437,112438,112439,112440,112643,112644,112645,112646,112647,112648,112649,112650,112651,112652,113093,113094,113095,113096,113097,113098,113099,113100,113101,113102,116958,116959,116960,116961,116962,116963,116964,116965,117458,117459,117460,117782,117783,117784,117785,117786,117787,117788,117789,117790,117791,117792,117793,117794,117795,118357,118358,118359,118360,118361,118362,118363,118364,118365,118366,118367,118400,118401,118402,118403,118404,118405,118406,119641,119642,119643,119644,119645,119646,119647,121894,121895,121896,121897,121898,121899,121900,121901,121902,121903,121904,121905,121906,121907,121908,121909,123374,123375,123376,123377,126613,126614,126615,126616,126617,126618,127460,127726,127727,127728,127857,127858,127859,127860,127861,127862,127863,130504,130505,130506,130507,130508,130509,130510,130511,132168,132169,132170,132171,132172,132173,132174,132175,132176,132177,132178,132179,132326,133810,133811,133812,133813,133814,133815,133816,136028,136029,136030,136031,136032,136033,136034,136035,136036,136037,137912,137913,137914,137915,137916,137917,137918,138118,138119,138120,138121,138122,138362,138363,138364,138365,138366,139969,139970,139971,139972,140071,140072,140073,140074,140075,140076,140077,140078,140079,140080,140081,140939,140940,140941,140942,140943,140944,140945,140946,141308,141309,141310,141311,141312,141313,141314,141315,141316,141317,141318,141319,141644,141996,141997,141998,141999,142000,142001,142002,142842,143926,143927,143928,143929,143930,143931,143932,143933,143934,143935,143936,143937,143938,144262,144263,144264,144265,144266,144267,144268,145077,145078,145079,145080,145081,145082,145083,145084,145085,145086,145108,145109,145110,145111,145470,145471,145472,145473,145474,145475,145476,145477,147897,148510,148511,148512,148694,148695,148696,148697,148698,148865,148866,148867,148868,148869,148870,150416,150417,150418,151248,151249,151250,151251,151252,151814,151815,153276,154246,154247,154248,154249,154250,154251,154252,154535,154536,154537,154683,154684,155820,155821,155845,155846,155847,155848,155849,155850,155851,156726,156727,158186,158187,158188,158189,158190,158191,158192,159290,159291,159425,159426,160347,160348,160349,160350,160351,160386,161041,161042,161043,161044,161045,161046,161047,161048,161180,161181,161182,161183,161424,161861,162136,162137,162138,162139,162140,162141,162142,162704,162705,162706,163852,163853,163854,163855,164321,164322,164323,164324,164325,164326,164327,164328,164329,164330,164331,164332,164333,164892,164893,164894,164895,164896,164926,164927,164928,165084,165085,165086,165087,165088,165410,165411,165469,165470,165471,165472,165473,165474,165475,165476,165477,165478,165479,165480,167199,167200,167201,167202,167203,168997,168998,168999,169678,169679,169946,169947,169948,169949,169950,169951,169952,169953,169954,170651,170652,170653,170783,170784,171194,171195,172303,172304,172305,174403,174404,174405,174406,174407,174408,174409,174410,175062,175063,175064,177512,177513,177853,177854,177855,177856,177925,177926,177927,178951,178952,180866,180967,180968,180969,180970,180983,180984,182299,182300,182301,182302,182303,182389,182390,182391,182392,182393,182634,182635,182636,182637,183040,183041,183042,183043,183044,183712,183713,184426,184427,184428,184429,184430,184431,184432,184545,184546,184547,185729,185730,185731,185732,185733,188014,188015,188634,191549,191550,191998,192703,192704,192705,192706,192707,192708,192969,192970,192971,192972,192973,192974,192975,192976,193642,193742,193743,193744,193745,194246,194247,194248,194249,194250,194251,194252,194253,194254,194255,194256,194257,194258,194259,194260,194467,194545,194546,194726,195441,197140,197141,197142,197443,197444,197445,197446,197447,197448,198314,198315,198316,198317,198318,198319,198337,198338,198339,198340,198580,198581,198918,198919,198920,199544,199545,199546,199844,199845,199846,199847,199848,199849,199850,200148,200149,200150,200151,200777,200778,200779,200780,202533,202534,202730,202731,203136,203137,203893,203894,203895,203896,203897,203898,203899,204307,204308,204882,204883,204884,204885,204945,204946,204947,204948,205167,205168,205169,205170,205171,205455,205456,205457,205464,205465,206081,206624,206625,206626,207349,207684,208037,208038,208039,208040,208041,208042,208117,208118,208119,210214,210215,210216,210217,211734,213150,213151,213152,213153,213154,213155,213156,213157,213158,213159,213268,213714,213715,214258,214259,214260,214998,214999,215000,215121,215122,216314,216315,216348,216349,216350,217160,217161,217162,217163,217164,217306,217307,217308,217309,217310,217311,217312,217602,217603,218277,218278,218381,218382,218383,218384,218385,218386,218387,218388,218389,218390,218391,218392,218989,218990,218991,218992,218993,219020,219021,219022,219023,219024,219025,219745,219746,219891,219892,219893,219894,219895,219896,219897,219993,219994,219995,219996,219997,221127,221529,221530,221531,221532,221904,221905,223443,223444,223814,223815,223816,223817,223818,223819,223820,223920,223921,224710,224711,224712,224713,225251,225252,225253,225254,225255,225256,225257,225258,228889,228890,228891,229944,229945,229946,229947,231922,231923,231924,231925,231926,231936,231937,231938,231939,236635,236636,236637,236638,236639,236930,236931,239422,239423,239424,239425,239426,239427,239428,239429,239430,239764,239765,239766,239767,241411,241412,241413,241414,242451,242452,242453,242454,242455,242456,242457,243899,243900,243901,243902,243903,243904,243905,244083,244084,244085,244086,244586,244587,244588,244895,244896,252270,252271,253489,254319,254320,254321,254322,254323,254324,254542,254543,254544,254545,256044,256045,256046,256047,256048,256829,256830,256831,256832,256845,256846,256847,256848,257533,257534,257535,257536,257668,257669,257670,257671,258358,258359,258360,258433,258434,258435,258436,259283,259284,259462,259463,259464,259465,260592,260593,260594,263201,263202,263203,263204,264061,264062,264063,264064,264065,264066,264251,264252,264253,264254,264255,264302,264303,264304,264305,264306,264307,264308,264309,265796,265797,265798,266714,266715,266716,266717,267374,267375,267376,267377,268224,268245,268246,268946,268947,268948,269137,269138,269139,269140,269141,270312,270313,270314,270315,270316,273271,273272,273273,275845,275846,275847,276878,276879,276880,276881,277645,277646,277647,282048,282049,282050,282051,284709,284710,284711,284712,287613,287614,287615,287616,287617,288917,288918,288919,288920,290951,290952,290953,290954,291209,291210,291211,291499,291500,291501,291502,291503,291504,291505,292513,292514,292515,292979,292980,292981,292982,295001,297571,303318,3028,3029,3030,3031,3032,3033,3034,3035,3036,6548,6549,6550,6551,9321,9322,9323,9324,9325,9326,9327,9328,9329,14920,14921,14922,14923,14924,14925,14926,14927,14928,14929,14930,14931,14932,14933,14934,14935,14936,14937,15966,15967,15968,15969,16404,16405,16406,16407,16408,16409,16410,16411,16412,16413,16414,16415,16416,16417,16418,16419,19504,19505,19506,19507,19508,19563,19564,19565,19566,19567,19568,22386,22387,22878,22879,22880,22881,22882,22883,24597,24598,24756,24757,27831,27832,27833,27834,28277,28278,28279,28280,31029,31030,32369,32370,32371,32372,32373,32374,33404,33405,34850,34851,37283,37284,37354,37355,37356,37357,37358,37359,37360,37361,37362,37363,38588,38589,38590,38591,38592,38593,38594,38595,38596,39215,39216,39217,39218,39219,39220,39221,39222,39223,39224,39225,39226,39227,39228,40028,40029,40030,40031,40032,40033,40034,40035,40036,44488,44489,44490,44491,44492,44493,44494,44495,44496,45652,45653,46501,46502,46503,46504,46505,46506,46507,46508,46509,47591,47592,47593,47594,47595,47596,47597,47598,47599,48971,48972,55167,55168,55169,55170,55171,55172,55173,55174,57026,57027,57028,57478,57479,57480,62531,62532,62533,62534,62535,62536,62537,62538,62539,62540,64338,64339,64340,64341,64342,64343,64344,64345,75195,75196,75197,75198,79266,79267,79268,84600,84601,84602,84603,86025,86026,86027,86028,87489,87490,87491,87492,87493,87494,87495,87496,87497,87498,88721,88722,88723,88724,88725,88726,88727,88728,90344,90345,91345,91346,91347,91348,91349,91350,91351,91352,91353,91354,99444,99445,99446,105347,105348,106679,106992,106993,106994,106995,106996,106997,106998,106999,107000,107001,107002,107003,107004,107005,107069,107070,107071,107820,107821,107822,107823,114755,114756,117046,117047,117048,117049,117050,117051,117052,117053,117054,117055,126288,126289,126506,126507,135140,135141,135676,135677,135678,135679,135680,135681,135682,135683,135684,135685,135686,142802,142803,148188,148916,148917,148918,151406,151407,152127,152128,152129,152130,155711,157446,158036,158037,158038,164892,164893,164894,164895,164896,166673,166674,166675,166676,166677,166678,166679,166680,166681,166682,168906,168907,168908,176036,176037,176038,177756,179513,179514,179515,179664,179665,179666,179667,179668,179669,183485,188027,188567,188568,188784,188785,189073,193050,193051,193425,193426,197763,197764,197765,197766,197767,198402,199268,203165,203928,203929,203930,206148,206149,206150,206151,206152,206153,206154,206928,206929,206930,206931,206932,206933,207007,207008,207009,207010,207011,207012,207013,207014,207015,207016,207017,207018,211995,211996,211997,211998,211999,212000,212001,212002,212036,218300,218301,218302,218303,218304,218305,218503,218504,218505,220477,224637,224638,224639,224640,224641,233393,233394,245814,245815,245816,245817,253136,253137,253138,253139,257610,257611,257612,257613,257614,257615,257616,257617,257618,280494,280495,280496,290082,290083,290766,290767,290768,290769,0,1,2,3,4,5,6,7,8,41,42,43,44,45,46,47,48,49,50,51,52,53,54,55,56,57,151,152,153,154,155,156,157,158,159,160,161,162,163,164,323,324,325,326,327,328,329,330,331,332,333,334,335,336,400,401,402,403,404,405,406,407,408,409,410,411,412,413,414,415,416,417,418,419,432,433,434,435,436,437,438,439,798,799,800,801,802,803,804,805,806,807,808,809,810,811,812,813,814,815,851,852,853,854,855,856,857,858,859,860,861,862,863,864,865,866,867,868,869,870,871,872,873,874,1010,1011,1012,1013,1014,1015,1016,1017,1018,1339,1340,1341,1342,1343,1344,1345,1346,1347,1348,1349,1350,1351,1352,1353,1354,1355,1356,1357,1358,1359,1360,1361,1362,1363,1364,1987,1988,1989,1990,1991,1992,1993,1994,1995,1996,1997,1998,1999,2000,2001,2002,2003,2004,2005,2006,2007,2142,2143,2144,2145,2146,2147,2148,2149,2150,2151,2152,2153,2154,2155,2447,2448,2449,2450,2451,2452,2453,2454,2455,2456,2457,2458,2459,2460,2461,2462,2463,2464,2465,2466,2467,2468,2469,2470,2471,2758,2759,2760,2761,2762,2763,2764,2765,2766,2767,2785,2786,2787,2788,2789,2790,2791,2792,2793,2794,2795,2796,2797,2798,2921,2922,2923,2924,2925,2926,2927,2928,2929,2930,2931,2932,2933,2934,2935,3195,3196,3197,3198,3199,3200,3201,3202,3203,3204,3205,3206,3207,3208,3209,3880,3881,3882,3883,4907,4908,4909,4910,4911,4912,4913,4914,4915,4926,4927,4928,4929,5362,5363,5364,5365,5366,5367,5368,5369,5370,7314,7315,7316,7317,7318,7319,7320,7321,7322,7323,7324,7325,7326,7327,7328,7329,8839,8840,8841,8842,8843,9171,9172,9173,9174,9175,9909,9910,9911,9968,9969,9970,9971,9972,9973,9974,9975,9976,9977,9978,9979,10104,10105,10106,10107,10108,10109,10110,10111,10112,10113,10114,10115,10116,10117,10118,10119,10120,10700,10701,10702,10703,10704,10705,10706,10707,10708,10709,10710,10711,10712,10713,10714,10715,10716,10717,10718,10719,10720,10721,10722,10744,10745,10746,10747,10748,10749,10750,10751,10752,10753,10754,10755,10756,10757,10758,10759,10760,10761,11654,11655,11656,11657,11658,11659,11660,11661,11662,11663,11664,11665,11666,11667,11668,11669,11670,11671,11875,11876,11877,11878,11879,11880,11881,11882,11883,12023,12024,12025,12026,12027,12028,12029,12030,12031,12032,12033,12034,12035,12036,12037,12122,12123,12124,12125,12126,12127,12784,12785,12786,12787,12788,13707,13708,13709,13710,13711,13712,13713,13714,13715,13716,13717,13737,13738,13739,13740,13741,13742,13743,13744,13745,13746,13747,13748,13749,13750,14005,14006,14007,14008,14009,14010,14011,14012,14013,14014,14015,14016,14017,14018,14019,14020,14021,14022,14023,14024,14025,14026,14027,14154,14155,14156,14157,14158,14159,14160,14161,14162,14308,14309,14310,14311,14415,14416,14417,14418,14419,14420,14421,14422,14423,14424,14425,14692,14693,14694,14695,14696,14697,14698,14699,14700,15075,15076,15077,15078,15079,15080,15081,15082,15083,15084,15085,15086,15087,15088,15089,15171,15172,15241,15242,15243,15244,15245,15246,15247,15248,15249,15250,15251,15252,15253,15254,15273,15274,15275,15276,15277,15278,15279,15280,15281,15282,19344,19345,19346,20031,20032,20033,20034,20035,20036,20037,20038,20039,20040,20041,20222,20223,20224,20225,20226,20227,20228,20229,20230,20231,20232,20233,20234,20235,20236,20237,20238,20532,20533,20534,21303,21304,21305,21306,21307,21308,21325,21326,21327,21898,21899,21900,21901,22359,22360,22361,22362,22363,22364,22365,22574,22575,22576,22577,22578,22579,22580,22581,22778,22779,22780,24074,24075,24076,24077,24078,24079,24080,24081,24082,24522,24523,24524,24525,24526,24527,24528,24529,24530,24871,24872,25361,25362,25363,25364,25365,25366,25367,25934,25935,25936,26278,26279,26280,27207,27208,27209,27210,27211,27212,27908,27909,27910,27911,27912,27913,28087,28088,28719,28720,28996,28997,28998,29048,29049,29050,29051,29052,29053,29054,29055,29056,29057,29058,30922,30923,30924,30925,30926,30927,30928,30929,30930,30931,30932,30933,30934,31244,31245,31246,31247,31604,31605,31606,31607,31608,31609,31610,31611,31924,31925,31926,32119,32120,32121,32122,32123,32124,32125,32126,32127,32128,32129,33307,33308,33309,33310,33311,33312,33313,33314,33315,33316,33317,33318,33319,33320,34868,34869,35541,35542,36886,36887,36888,36889,36938,36939,36940,36941,36942,37877,37878,37879,37880,37881,37882,37883,37970,37971,37972,37973,37974,37975,37976,37977,37978,37979,38184,38185,38186,38187,38188,38189,38190,38191,38192,38193,38550,38551,38552,38553,38554,38555,38556,38557,38558,38559,39141,39142,39143,39144,39145,39146,39147,39148,39559,39560,39561,39562,39563,39564,39565,39818,39819,40028,40029,40030,40031,40032,40033,40034,40035,40036,40966,40967,41134,41135,41136,41137,41138,41139,41140,41141,41785,41786,41787,41788,41789,41790,41791,44158,44159,44160,44161,44162,44163,44164,44165,44166,44355,44356,44357,44358,44509,46171,46172,48002,48003,48004,48005,48006,50099,51355,51356,51357,51358,51359,51360,51361,51362,51363,51537,51538,51539,51540,51541,52612,52613,52614,53359,53360,53361,53362,53363,53364,53365,53366,53367,53433,53434,53435,53436,53437,53654,53655,53656,53657,53658,53659,53660,53661,53662,53663,53664,53665,53733,53734,53735,53736,53737,53738,53739,53740,53741,53761,53762,54568,54569,57264,57265,57266,57267,57268,57269,57270,57271,57272,57273,57274,57275,57276,57478,57479,57480,57481,57482,57483,57484,57485,57486,57487,57488,57489,57490,57491,57492,57493,57494,57495,57496,57497,57498,57711,57712,57713,57714,57715,57716,57717,57718,57719,57720,57721,57722,57723,57724,57725,57726,58099,58100,58491,58492,58493,58494,58495,58496,58497,58498,58499,58500,58501,58502,58503,58504,58505,58514,58515,58516,58517,58518,58519,58520,58521,60421,60422,60423,60898,60899,60900,60901,60902,60903,60904,60905,60906,60907,60908,60909,60910,60986,60987,60988,60989,60990,60991,60992,60993,60994,60995,60996,60997,60998,60999,61000,61001,61002,61003,61585,61586,61587,61588,61589,61590,61591,61592,61593,61594,61595,61629,61630,61631,61632,61633,61634,61635,61636,61637,62097,62098,62099,62100,62169,62170,62171,62172,62173,62197,62198,62199,62200,62201,62202,62203,62204,62290,62291,62292,62617,62618,62619,62620,62621,62622,62623,62624,62625,62626,62627,62669,62670,62671,62672,62673,62674,62675,62676,62677,62678,62679,62680,62681,63077,63078,63079,63080,63081,63082,63083,63084,63085,63090,63091,63092,63093,63094,63095,63096,63097,63098,63366,63367,63368,63369,63370,63371,63372,63373,63374,63375,67234,67235,67236,67586,67587,67588,67782,67783,68601,68602,68603,69016,69046,69047,69048,69049,69050,69051,69052,69053,69219,69220,69221,69222,69223,69224,69225,69226,69227,69632,69633,69634,70458,71155,72370,72371,72372,72373,72374,72375,72376,72377,72378,72459,72460,72461,72462,72463,72464,72465,72936,72937,72938,73871,73872,73873,73874,73875,73876,73877,73878,74214,74215,74216,74217,74218,74219,74220,74221,74222,74223,74224,74225,74226,74227,74228,74229,74777,74778,76154,76262,76263,76264,76265,76266,76267,76268,76269,76270,76810,76811,76812,76813,76814,76815,76816,76817,76818,76819,77380,77381,77382,77383,77384,77385,77386,77387,79844,79845,79846,79847,79848,79849,79850,80787,80921,80922,80923,80924,80925,80926,80927,81832,81833,81834,81835,81836,81837,81838,81839,81840,81841,81842,82835,82836,82837,82838,82839,82840,82841,82842,82843,82844,83160,83161,83162,83163,83164,83165,83465,83466,83467,83468,83469,83766,83767,83768,83769,83770,83771,83772,83773,83774,84497,84498,84499,84589,84590,84591,84592,84593,84594,84595,86025,86026,86027,86028,86369,86370,86544,86545,86546,86547,86548,86549,86550,86551,86552,86911,87306,87307,87308,87309,87310,87311,87312,87313,87314,87489,87490,87491,87492,87493,87494,87495,87496,87497,87498,87970,87971,87972,87973,87974,87975,87976,87977,87978,87979,87980,88596,88597,88598,88599,88721,88722,88723,88724,88725,88726,88727,88728,89498,89499,89500,89501,89502,89503,89504,89505,89506,89737,89738,90036,90037,90038,90039,90040,90041,90042,90377,90378,90379,91146,91147,91148,91149,91150,91151,91152,91345,91346,91347,91348,91349,91350,91351,91352,91353,91354,92175,92176,92268,92269,92270,92664,92665,92666,92667,92668,92669,92670,92671,92672,92673,92674,92675,92791,92792,92930,92931,92932,92933,92934,92935,92936,92937,93721,93722,93723,93724,93725,93726,93727,94121,94122,94123,94124,94125,94126,94127,94128,94129,94130,94131,94132,94133,94134,94352,94759,94760,94761,94762,94763,95970,95971,95972,97604,97605,97606,97607,97608,97609,97610,97611,97612,97613,97769,97770,97771,97772,97773,97774,97775,97776,97777,97778,98174,98450,98451,98452,98453,98454,98455,98456,98640,98641,98642,98643,98644,98645,98646,99132,99133,99134,99135,99136,99137,99138,99139,99140,99141,99142,99143,99163,99164,99165,99166,99167,99168,99169,99170,99171,99172,99173,99174,99175,99176,99236,99237,99238,99239,99240,99241,99242,99845,99846,99847,99848,99849,99850,99851,99852,99853,99854,99855,100019,100176,100177,100178,100323,100324,100325,101836,101837,101838,101969,101970,101971,101972,102715,102716,102717,102718,102719,102824,103688,103689,103690,103691,104731,104732,104733,105062,105063,105064,105065,105066,105067,105068,105243,105244,105245,105246,105506,105507,105508,105509,105510,105511,105512,105736,105737,105738,105831,106679,107069,107070,107071,107123,107124,107125,109824,109825,109876,109877,109878,109959,109960,109961,109962,109963,109964,109965,109966,109967,109968,110598,110599,110600,110601,110602,110603,110604,110605,111003,111004,111005,111006,111007,111008,111009,111010,111144,111145,111146,111147,111148,111149,111150,111353,111354,111355,111503,111504,113045,113046,113047,113314,114284,114285,114286,114287,114288,114289,114336,114337,114338,114803,114804,114805,114806,114807,114808,114809,114810,114962,114963,114964,114965,114966,114967,114968,114969,114970,114971,114972,115011,115012,115013,115182,115183,115272,115732,115733,115734,115735,115970,115971,115972,116037,117006,117007,117008,117009,117010,117011,117012,117013,117014,117015,117046,117047,117048,117049,117050,117051,117052,117053,117054,117055,117782,117783,117784,117785,117786,117787,117788,117789,117790,117791,117792,117793,117794,117795,118651,118652,118653,118654,118655,118656,118657,118658,118659,118660,118661,118662,118663,118664,118963,118964,118965,119415,119416,119417,119418,119419,119845,119846,119847,119848,119849,119850,119851,119852,119853,120671,120672,120673,120674,121086,122479,122480,122481,122482,122483,122484,122485,122486,122487,122488,122489,122642,125105,125106,125107,125108,125109,125611,125612,126508,126509,126829,126830,126831,128890,128891,128892,128893,128894,128895,128896,128897,129221,129222,129223,129224,129225,129226,129227,129228,130072,130073,130074,130075,130076,130077,130078,130079,130294,130504,130505,130506,130507,130508,130509,130510,130511,131649,131650,131651,131652,131653,131654,131655,131656,131996,131997,131998,131999,132000,132001,132002,132003,132004,132005,132006,132007,133044,133045,133046,133047,133048,133049,133050,133051,133052,133053,133054,133055,133056,133057,133058,134861,134862,134863,134864,134865,134866,135063,135064,135065,135066,135406,135407,135408,135409,135410,135411,135412,135668,135669,135670,135676,135677,135678,135679,135680,135681,135682,135683,135684,135685,135686,137316,137317,137318,137319,137320,137321,137322,137323,137324,137344,137345,137346,137347,137348,137349,137350,137351,137706,138196,138197,138198,138199,138200,138201,138282,138283,138284,138285,138286,138287,138288,138642,138643,138979,138980,138981,138982,138983,138984,138985,138986,138987,138988,139282,139283,139284,139285,139286,139287,139288,139289,139290,139291,140939,140940,140941,140942,140943,140944,140945,140946,141183,141961,142063,142064,142065,142066,142067,142677,142678,142705,142706,142707,142708,142709,142710,142711,143258,143259,143260,143261,143262,143263,143264,143265,143266,143267,143268,143269,143270,143271,143272,143273,143629,143630,143631,143841,143842,143843,143844,143845,143846,143847,143848,144382,144383,144384,144385,144386,144836,144837,144838,144839,144840,144841,144842,144887,144888,144889,144890,144891,144892,144893,144894,144895,144896,144897,144898,144899,144900,144901,144902,144903,144904,145650,145651,145652,145653,145654,145655,145656,145657,145658,145659,145660,145661,145662,145663,145664,145665,145790,145791,145792,145793,146098,146872,146873,146874,146875,146876,146877,146878,148230,148389,148390,148391,148392,148459,148460,151041,151042,153985,154141,156270,156271,156523,156524,156525,156936,156937,156938,156939,156940,156941,156942,157366,157367,161317,161318,161319,164700,164701,165031,165105,165106,165107,166512,168906,168907,168908,169946,169947,169948,169949,169950,169951,169952,169953,169954,171005,171006,171007,171008,171009,171010,171492,171493,171494,172602,172603,173510,173511,173512,173513,173514,173515,173516,173517,173518,175049,175159,175160,175161,175162,175163,176036,176037,176038,178619,178620,178621,179208,179209,179210,179211,179212,179213,180275,180276,181205,181206,181279,181280,181281,182592,182593,182594,182595,182596,182597,182598,186745,186746,186747,186748,186749,187374,187375,187376,187377,187378,187656,191627,191628,191629,191630,191631,192018,192019,192020,192021,192022,192023,192081,192082,192083,192084,192085,195206,195207,195261,195262,195263,195264,196081,196082,196083,196084,196380,196381,196400,196401,196402,196471,196472,196473,196709,196710,199225,199447,199448,199449,199450,199451,200705,200706,200707,200708,200709,201446,201447,201448,201449,201450,201451,201452,201453,201454,201455,201456,201457,201458,201857,203928,203929,203930,205355,205356,205357,205358,205359,205360,206148,206149,206150,206151,206152,206153,206154,206690,206691,206692,206693,206694,206695,207280,207656,207657,207658,208114,208115,208123,208124,208894,208895,208896,208897,208898,208899,211044,211045,211046,211047,211995,211996,211997,211998,211999,212000,212001,212002,212827,212828,212829,212830,212831,212832,213636,213637,213638,216301,216305,217388,217389,217390,218137,218138,218418,219396,219397,219398,219399,220397,220398,220399,220400,220401,221216,221217,221218,221219,221850,224323,224324,224325,224326,224327,224328,224329,224637,224638,224639,224640,224641,227272,227273,227274,227275,227276,229013,229014,229015,229016,230400,230401,230402,230403,230404,231246,231247,231248,231249,231250,231688,231689,231690,231691,231692,232955,232956,232957,232958,233548,233549,233550,233551,234782,234783,234784,234785,234786,234787,234788,235348,235349,235350,235351,235352,235353,235354,235519,235520,235521,236898,236899,236900,236901,236902,236903,236904,237881,237882,237883,237884,237885,240308,240309,240310,242043,242044,242045,242046,242047,242048,243985,243986,243987,243988,243989,245065,245066,245067,245068,245069,245559,245560,245561,245562,245563,245564,245565,247211,247212,247213,247214,250339,250340,250341,250342,250343,250344,250345,250346,250347,250890,250891,250892,250893,250894,250895,250896,250897,250898,251788,251789,251790,251791,252156,252157,252158,252159,252828,252829,252830,252831,253174,253175,253176,253177,253178,254569,254570,254571,254572,254573,254574,254575,254576,254577,257668,257669,257670,257671,258290,258291,258292,258293,258294,258440,258441,258442,258443,258807,258808,258809,258810,259432,259433,259434,259435,260243,260244,260245,260246,260247,260248,260249,260250,260251,260470,260471,260472,260473,261565,261566,261567,261568,261569,262615,262616,262617,262618,262619,262620,262621,263201,263202,263203,263204,263575,263576,263577,263578,263932,263933,264399,264400,264401,264402,264513,264514,264515,265619,265620,265621,265622,265623,268679,268680,268681,268682,268683,268684,269329,269330,269331,269332,269333,269334,269335,269879,269880,269881,269882,269883,269884,275501,275502,275503,275504,276610,276611,276612,276613,276878,276879,276880,276881,277001,281924,281925,281926,281927,281928,282514,282515,282516,282517,282518,282519,282520,284792,284793,284794,287784,287785,287786,287787,288352,288353,288354,289682,289683,289684,289685,290766,290767,290768,290769,303454,303455,303456,303457,2921,2922,2923,2924,2925,2926,2927,2928,2929,2930,2931,2932,2933,2934,2935,6214,6215,6216,6217,6218,7856,7857,7858,7859,7860,7861,7862,7863,7864,7865,7866,7867,14302,14303,14304,14305,14306,14307,16110,16111,16112,16113,16759,16760,16761,16762,17578,17579,17580,17581,17582,17583,17584,18959,18960,22401,22402,22403,23400,23401,23402,23403,24871,24872,26377,26378,26379,28674,28675,29127,29128,29129,29227,29228,29229,30003,30004,30005,30006,32403,32404,34868,34869,36147,36148,36149,36150,36810,36811,36812,36813,36814,36815,36816,36817,36818,36819,40131,40132,40133,41923,41924,41925,41926,41927,41928,41929,41930,41931,41932,41933,41934,41935,41936,41937,46972,46973,49571,49572,49952,49953,50263,50264,50265,50266,50267,50268,50269,50270,50271,50272,50273,53433,53434,53435,53436,53437,53733,53734,53735,53736,53737,53738,53739,53740,53741,56066,56067,56068,56257,56258,56259,56260,56261,59399,59400,59401,59402,64814,64815,64816,64817,64818,64819,64820,64821,64822,67378,68104,68105,68106,68107,68108,68109,68110,68111,72759,74026,76810,76811,76812,76813,76814,76815,76816,76817,76818,76819,80410,80411,80412,80413,80414,80415,80416,80417,80418,80419,80420,81485,81486,81662,81663,81664,81665,81666,81667,81668,86369,86370,87507,89033,89034,89035,90036,90037,90038,90039,90040,90041,90042,92952,92953,92954,92955,92956,92957,92958,92959,92960,92961,94802,94803,94804,94805,94806,94807,94808,94809,98662,98663,111129,111130,118357,118358,118359,118360,118361,118362,118363,118364,118365,118366,118367,120967,120968,120969,120970,120971,120972,120973,120974,120975,120976,120977,122479,122480,122481,122482,122483,122484,122485,122486,122487,122488,122489,126047,126048,131096,131795,134631,134632,138067,138068,138069,138070,138071,138072,138073,138074,138075,138076,138077,138078,138079,138080,138081,140071,140072,140073,140074,140075,140076,140077,140078,140079,140080,140081,149385,149386,153747,153748,153749,153750,153751,153752,153753,153754,156658,159549,159550,159551,159552,159553,159554,159555,159556,163921,164115,164116,164117,164118,164119,164120,164121,165745,169593,169594,169595,169596,169597,169810,173220,173221,173222,173223,174208,174209,174210,174211,175898,175899,175900,175901,175902,175903,175904,176842,181605,181606,181607,181608,181609,181610,181611,183337,184426,184427,184428,184429,184430,184431,184432,187652,187848,187849,187850,192580,195154,195155,195156,195157,195158,195159,195160,197409,197410,197411,197412,197413,197414,197415,198150,204793,204794,204795,204796,204797,209483,211698,211699,211700,215490,215491,215492,215493,215765,219992,224323,224324,224325,224326,224327,224328,224329,226802,226803,226804,226805,242451,242452,242453,242454,242455,242456,242457,251414,251415,251416,262330,262331,262332,282514,282515,282516,282517,282518,282519,282520,0,1,2,3,4,5,6,7,8,41,42,43,44,45,46,47,48,49,50,51,52,53,54,55,56,57,305,306,307,308,309,310,311,312,313,314,315,316,317,318,319,320,321,322,357,358,359,360,361,362,363,364,365,366,367,368,369,370,371,798,799,800,801,802,803,804,805,806,807,808,809,810,811,812,813,814,815,912,913,914,915,916,917,918,919,920,921,922,923,924,925,996,997,998,999,1000,1001,1002,1003,1004,1005,1006,1007,1008,1009,1085,1086,1087,1088,1089,1090,1091,1092,1093,1094,1095,1096,1365,1366,1367,1368,1369,1370,1371,1372,1373,1374,1788,1789,1790,1791,1792,1793,1794,1795,1796,1797,1987,1988,1989,1990,1991,1992,1993,1994,1995,1996,1997,1998,1999,2000,2001,2002,2003,2004,2005,2006,2007,2698,2699,2700,2701,2702,2703,2704,2705,2706,2707,2708,2758,2759,2760,2761,2762,2763,2764,2765,2766,2767,2785,2786,2787,2788,2789,2790,2791,2792,2793,2794,2795,2796,2797,2798,3028,3029,3030,3031,3032,3033,3034,3035,3036,3168,3169,3170,3171,3172,3173,3174,3175,3176,3177,3178,3179,3180,3181,3182,3183,3184,3185,3186,3187,3188,3189,3190,3210,3211,3212,3213,3214,3215,3216,3217,3218,3219,3220,4511,4512,4513,4514,4515,4516,4517,4518,4519,4520,4521,4522,5112,5113,5114,5115,5116,5117,5118,5119,5120,5681,5682,5683,5684,6334,6335,6336,6337,6338,6339,6340,6341,6342,6343,6344,6345,6548,6549,6550,6551,7364,7365,7366,7367,7692,7693,7694,7695,7696,7697,7698,7699,7700,7701,7702,7822,7823,7824,7825,9461,9462,9463,9464,9465,9466,9490,9491,9492,9493,9494,9495,9655,9656,9657,9658,9659,9660,9661,9662,9663,9693,9694,9695,9696,9697,9698,9699,9700,9701,9702,9703,9704,9705,9706,9826,9827,9828,9829,9830,9831,9832,9833,9834,9835,9836,11008,11009,11010,11011,11012,11013,11014,11015,11016,11017,11018,12122,12123,12124,12125,12126,12127,12958,12959,14488,14489,14490,14491,14492,14493,14494,14495,14496,14497,14498,14499,14500,14501,14502,14503,14504,14505,14692,14693,14694,14695,14696,14697,14698,14699,14700,15255,15256,15257,15258,15259,15260,15261,15262,15263,15264,15265,15266,15267,15268,15506,15507,15508,15509,15510,15511,15512,15513,15514,15515,15516,15517,15518,15519,15520,15521,15522,15523,15524,15525,15526,16110,16111,16112,16113,16302,16303,16304,16305,16404,16405,16406,16407,16408,16409,16410,16411,16412,16413,16414,16415,16416,16417,16418,16419,16488,16489,16490,16491,16492,16493,16494,16495,16496,16497,16498,16499,16932,16933,16934,16935,16936,16937,16938,16939,16940,16941,16942,16943,16944,16945,16946,16947,16948,16949,16950,16951,17578,17579,17580,17581,17582,17583,17584,18027,18028,18029,18030,18031,18693,18694,18695,18696,18697,18698,18699,18700,18701,18702,18703,18704,18705,18706,20313,20314,20361,20362,20363,20364,20365,20366,20367,20368,20369,20370,20371,20372,20373,20374,20375,20397,20398,20399,20400,20401,20402,20403,20404,20405,20406,20407,20408,20754,20755,20756,20757,20758,20759,20760,20761,20762,20763,20764,21898,21899,21900,21901,22359,22360,22361,22362,22363,22364,22365,22388,22389,22390,22391,22392,22393,22394,22395,22396,22884,22885,22886,22887,22888,22889,22890,22891,22892,23400,23401,23402,23403,24185,24186,24187,24188,24189,24190,24191,24192,24193,24194,24195,24196,24197,24198,24199,24200,24201,24679,24680,24681,24682,24683,24684,24685,24686,24687,24688,24689,25741,25742,25743,26377,26378,26379,29048,29049,29050,29051,29052,29053,29054,29055,29056,29057,29058,30922,30923,30924,30925,30926,30927,30928,30929,30930,30931,30932,30933,30934,31212,31244,31245,31246,31247,31615,31616,31617,32403,32404,32463,32464,32465,33516,33517,33518,34614,34615,34616,37233,37234,37235,37236,37354,37355,37356,37357,37358,37359,37360,37361,37362,37363,37480,37481,37482,37483,37484,37485,37486,37487,37488,38376,38377,38378,38379,38455,38456,38457,38550,38551,38552,38553,38554,38555,38556,38557,38558,38559,38566,38567,38568,39141,39142,39143,39144,39145,39146,39147,39148,41134,41135,41136,41137,41138,41139,41140,41141,42009,42010,42011,42647,42648,42649,42650,42651,42652,42653,42654,42655,42656,43059,43060,43061,43062,43063,43064,43065,43066,43067,43068,43069,43070,43071,43072,43073,43074,43075,43076,43077,43078,43477,43478,44256,44257,44258,44259,44260,44261,44262,44263,44264,44265,44266,44267,44268,44488,44489,44490,44491,44492,44493,44494,44495,44496,47187,47188,47189,47190,47191,47192,47193,47194,47195,47196,47197,47198,47199,47200,47201,47202,47203,47204,47205,47206,47552,47553,47554,47555,47556,47557,47558,47559,47560,47561,47806,47807,47808,47809,47810,47811,47812,47813,47814,47815,47816,47817,47818,48002,48003,48004,48005,48006,48522,48523,48524,48525,48526,48527,48528,48529,48530,48531,48532,48648,48649,48650,48651,49571,49572,49830,49831,49832,50744,50745,50746,50747,50748,50749,50750,50751,50752,50753,50754,50755,50756,50757,50758,50759,50760,53253,53254,53255,53256,53257,53258,53270,53271,53272,53273,53274,53275,53276,53277,53278,53279,53280,53387,53388,53389,53390,53838,53839,53840,53841,53945,53946,53947,53948,53949,53950,53951,53952,53953,54147,54148,54149,54499,54500,54501,54640,54641,54642,54744,54745,54746,54747,54748,54749,54750,54751,54752,54753,54754,55861,55862,55863,56244,56245,56246,56247,56248,56249,56250,56251,56252,56253,56254,56255,56256,56257,56258,56259,56260,56261,58491,58492,58493,58494,58495,58496,58497,58498,58499,58500,58501,58502,58503,58504,58505,58652,58653,58654,58655,58843,58844,58845,58846,58847,58848,58849,58850,58851,58852,58853,58854,58855,58856,59045,59046,59047,59048,59049,59050,59460,59461,59462,60224,60225,60226,60576,60577,61209,61210,61211,62151,62152,62153,62154,62155,62156,62157,62158,62159,62160,62161,62162,62163,62164,62165,62166,62167,62168,64338,64339,64340,64341,64342,64343,64344,64345,64467,64468,64469,64470,64471,64472,64473,64474,64475,64952,64953,65134,65135,66105,66106,66107,66108,66109,66110,66111,66112,66113,66114,66115,66116,66390,67116,67117,67118,67119,67120,67121,67122,67883,67884,67885,67886,67887,67888,67889,68208,68209,68210,68211,68212,68213,68214,68215,68216,68217,68218,68219,68220,68720,68721,68722,68723,68724,68725,68726,68727,68728,68729,68856,69569,69570,69571,69572,69573,69574,69575,69576,69577,69578,69972,69973,69974,70505,70506,72961,72962,72963,72964,72965,72966,72967,72968,74214,74215,74216,74217,74218,74219,74220,74221,74222,74223,74224,74225,74226,74227,74228,74229,74377,75266,75267,75268,75269,75270,75485,75486,75487,76738,76739,76740,76741,76742,76743,76744,76745,76810,76811,76812,76813,76814,76815,76816,76817,76818,76819,77215,77216,78160,78161,78162,78163,78164,78165,78166,78167,78168,78169,78170,78413,78414,78415,80162,80163,80164,80165,80166,80167,80168,80169,80170,80171,80172,80173,81099,81100,81101,81102,81103,81104,81208,81209,81210,81211,81485,81486,81542,81543,81544,81545,81903,81904,81905,84083,84084,84432,84609,84610,84611,84813,84814,84815,86296,86928,86929,86930,86931,87046,87047,87048,87332,87333,87334,87335,87336,87337,87338,87339,87340,87341,87342,87900,87901,87902,87903,87943,87944,87945,87946,87947,87948,87949,87950,87951,87952,87953,87954,87955,87956,87957,88045,88046,88047,88048,88049,88050,88051,88052,88053,88054,88055,88056,88057,88058,88059,88341,88342,88343,88344,88345,88346,88347,88348,88721,88722,88723,88724,88725,88726,88727,88728,89248,89249,89250,89251,89252,89253,89254,89255,90139,90140,90141,90142,90143,90144,90145,90146,90147,90148,90149,90150,91595,91596,91597,91598,91599,91600,91601,91602,91603,91604,91605,91606,91607,91608,93587,95376,95377,95378,96965,96966,96967,98191,98192,100455,100456,100457,100458,100459,100460,100461,100462,100463,100464,100465,101836,101837,101838,102699,102700,102701,102702,102703,102704,102705,102706,102707,102708,102709,102710,102711,102712,102713,102714,102852,102853,102854,102855,102856,102857,102858,102859,104215,104216,104217,104218,104219,104220,104221,104222,104223,104224,104225,104226,104227,107471,107472,107473,107580,107581,107582,107583,107584,107585,107586,107587,107588,107589,107590,107591,107592,107593,108397,108398,108399,108400,108914,108915,108916,108917,108918,109234,109235,109236,109237,109238,109239,109240,109241,109242,109243,109244,109245,109246,109247,109248,111003,111004,111005,111006,111007,111008,111009,111010,112384,112385,112386,112387,112388,112389,112390,112391,112392,112761,112762,112763,112764,112765,112766,112767,112768,112769,112770,114193,114194,114195,114196,114197,114198,114199,114200,114201,114202,114203,114204,114205,114657,114658,114659,114660,114661,114662,114665,114666,114667,114668,114669,114670,114671,114672,114673,114674,114675,114676,114677,114678,114679,116230,116231,116232,116233,116234,117466,117467,117468,117567,117568,117569,117782,117783,117784,117785,117786,117787,117788,117789,117790,117791,117792,117793,117794,117795,118481,118482,118483,118484,118485,118486,118487,118488,118489,118490,118491,118492,118773,118774,118775,118776,118777,118778,118779,118780,118781,118782,118783,118784,119513,120788,120789,120967,120968,120969,120970,120971,120972,120973,120974,120975,120976,120977,121268,121269,121664,121665,121666,121667,121668,121669,121670,121671,121672,121673,121674,121675,121676,121677,121678,123415,123864,123865,123866,123867,123868,123869,123870,123871,123872,123974,123975,124459,124460,124461,124462,124463,124464,124465,124466,124711,124712,124713,124714,124715,124716,124717,124718,124719,124720,124721,126047,126048,129221,129222,129223,129224,129225,129226,129227,129228,129645,130059,130060,130061,130062,130063,130064,130065,130066,130067,130068,130069,130070,130071,130236,130432,130433,130434,130435,130436,130437,130438,130439,130440,130441,130873,130874,130875,132302,132303,132304,132305,133044,133045,133046,133047,133048,133049,133050,133051,133052,133053,133054,133055,133056,133057,133058,133577,133578,133579,133580,133581,133582,133583,133584,133585,133586,133587,133588,133589,133590,133591,133592,133593,133594,133595,134654,134655,134656,135415,136160,136161,136162,136193,136194,136195,136258,136259,136494,136495,136496,136497,136498,136499,136500,136501,136502,136503,136504,136505,136506,137344,137345,137346,137347,137348,137349,137350,137351,137364,137758,137759,137760,137761,137762,137763,137764,137765,137766,137767,137768,137769,137770,138067,138068,138069,138070,138071,138072,138073,138074,138075,138076,138077,138078,138079,138080,138081,138979,138980,138981,138982,138983,138984,138985,138986,138987,138988,140182,140183,140184,140185,140186,140187,140188,140189,140190,140191,140864,140865,140866,140867,140868,140869,140870,140871,140872,140873,140874,140875,140876,140877,140878,140879,140880,140881,141293,141294,141295,141296,141297,141298,141299,141300,141301,141302,141303,141304,141305,141306,141307,141873,141874,141875,141876,142114,142829,142830,142831,142832,142833,142834,143354,143355,143356,143357,143358,143359,143360,143361,144086,144087,144088,144089,144690,145901,146078,146079,146931,146932,146933,146934,147137,147138,147139,147517,147518,147519,147520,147658,147659,147660,147661,147662,149385,149386,149644,149645,149646,149647,149648,149649,149650,149651,149652,149653,149654,149655,149656,149657,150390,150391,150392,150499,150500,150501,150951,150952,151258,151259,151508,151509,151510,151511,153102,153103,153104,153105,153613,153614,153747,153748,153749,153750,153751,153752,153753,153754,154974,154975,154976,155093,155094,155095,155107,155108,155109,155279,155280,155281,155282,155283,155284,155285,155703,155704,155705,155706,155711,158301,158302,158303,159850,159851,159857,159858,159859,160613,160614,160615,160616,160617,160618,162193,162302,162303,162304,162305,162451,162452,162453,162454,163430,163431,163857,163858,163859,163860,163861,163862,163863,163864,163871,163872,163873,163874,164531,164532,165031,165469,165470,165471,165472,165473,165786,165787,165843,165844,165845,165846,166281,166282,166283,166656,166657,166658,166873,166874,166875,166876,166877,166982,166983,166984,166985,168363,168364,168970,168971,168972,169593,169594,169595,169596,169597,169857,170201,170202,170203,170204,170205,170206,170207,170244,170245,170246,170247,170248,170249,171192,171193,171561,174208,174209,174210,174211,174751,174752,174753,174754,174755,174756,174757,174758,174759,174760,174761,174762,174763,174764,174765,174900,174901,174902,175636,175637,175638,175639,175640,175840,175898,175899,175900,175901,175902,175903,175904,176340,176341,176342,176343,176372,176373,176374,176842,181227,181228,181229,181230,181231,181232,181233,181234,182592,182593,182594,182595,182596,182597,182598,182671,183218,183219,183337,184426,184427,184428,184429,184430,184431,184432,184780,184781,184782,184783,184784,186650,186651,187652,187815,187816,187817,187818,187819,187820,187821,187822,187823,190319,190320,190321,190322,190323,191569,191614,191615,192850,192851,192852,194329,195047,195048,195049,195050,195051,195052,196160,196161,196162,196163,197080,197409,197410,197411,197412,197413,197414,197415,198150,198580,198581,198990,201785,201786,201787,201788,202125,202126,202127,202128,202129,202130,202131,202161,202162,202682,202683,204413,204414,204415,204500,204501,204502,204503,204945,204946,204947,204948,207656,207657,207658,208739,208740,208741,208742,208743,208744,208745,208746,208747,208748,208969,208970,208971,208972,208973,208974,208975,208976,208977,208978,208979,208980,208981,208982,210475,210476,211502,211503,211504,211505,211506,211507,211995,211996,211997,211998,211999,212000,212001,212002,212130,212131,215490,215491,215492,215493,215617,215618,215623,216322,216323,216351,216352,216353,216354,216355,216356,216357,217051,217602,217603,218300,218301,218302,218303,218304,218305,218360,218672,218673,218674,218675,218676,218677,218989,218990,218991,218992,218993,219527,219528,219529,219530,219531,219532,219533,223208,223771,223772,228097,228098,228099,228100,228101,228889,228890,228891,229677,229678,229679,229680,229681,229682,231688,231689,231690,231691,231692,233537,234121,234122,234123,234124,234125,235550,235551,235552,235553,235554,236635,236636,236637,236638,236639,237826,237827,237881,237882,237883,237884,237885,238187,238188,238189,238190,238191,238192,239764,239765,239766,239767,240365,240366,243775,243776,243777,243778,243779,243780,244087,244088,244089,244090,244091,244092,244093,244094,244095,244435,244436,244437,244438,244439,244440,247179,247180,247181,247182,247183,247184,247185,247186,248988,248989,248990,248991,248992,248993,250051,250052,250053,250054,250055,251433,251434,251435,252828,252829,252830,252831,254394,254395,254396,254397,254398,254458,254459,254460,254461,254462,254828,254829,254830,254831,255383,255384,255385,255386,255387,255971,255972,255973,255974,255975,257610,257611,257612,257613,257614,257615,257616,257617,257618,258379,258380,258381,258382,259840,259841,259842,259843,259844,260825,260826,260827,260828,262252,262253,262254,263363,263364,263711,263712,263713,263714,263715,263819,263820,263821,263822,263823,264251,264252,264253,264254,264255,264797,267273,267274,267275,267276,267277,268644,268645,271095,271096,271584,271585,271586,277645,277646,277647,280813,280814,280815,280816,280817,291499,291500,291501,291502,291503,291504,291505,293324,293325,293326,293327,293328,293329,294954,294955,294956,294957,303454,303455,303456,303457,304896,304897,304898,304899,304900,4052,4053,4054,4055,9968,9969,9970,9971,9972,9973,9974,9975,9976,9977,9978,9979,16240,16241,16242,19047,19048,19049,19050,19051,19052,19053,19054,19055,19056,19057,19058,19059,19060,29048,29049,29050,29051,29052,29053,29054,29055,29056,29057,29058,31244,31245,31246,31247,41561,41562,41563,41564,41733,41734,41735,41736,41737,41738,41739,41740,41741,41742,41743,41744,41745,42083,42084,42085,45727,45728,47312,47313,47314,47315,55846,55847,55848,55849,55850,60321,60322,63090,63091,63092,63093,63094,63095,63096,63097,63098,66233,66234,66235,66236,66237,66238,66239,66240,66241,66242,66243,66360,66361,66362,66363,66364,66365,66366,66367,67498,67499,67500,67501,67502,67503,67504,69979,72544,72545,72546,72547,72548,72549,72550,72551,72552,72553,73644,73645,73646,76362,76363,76364,80787,83766,83767,83768,83769,83770,83771,83772,83773,83774,87943,87944,87945,87946,87947,87948,87949,87950,87951,87952,87953,87954,87955,87956,87957,88349,88350,88351,88352,88353,88372,88373,88374,90656,90657,90658,92131,92132,92133,92134,92135,93799,93800,93801,93802,93803,93804,93805,93806,103407,103408,103409,103410,103411,103412,103413,103414,105279,109234,109235,109236,109237,109238,109239,109240,109241,109242,109243,109244,109245,109246,109247,109248,114193,114194,114195,114196,114197,114198,114199,114200,114201,114202,114203,114204,114205,114471,114472,114473,115534,115535,116233,116234,122985,122986,122987,122988,122989,122990,122991,122992,122993,122994,122995,122996,122997,122998,125933,125934,128285,128286,128287,128288,128289,128290,128291,128292,128293,128294,129221,129222,129223,129224,129225,129226,129227,129228,133044,133045,133046,133047,133048,133049,133050,133051,133052,133053,133054,133055,133056,133057,133058,133395,133396,138202,138203,138204,138205,138206,138207,138208,138209,138210,138211,138212,138213,138214,141293,141294,141295,141296,141297,141298,141299,141300,141301,141302,141303,141304,141305,141306,141307,145901,146489,146490,146491,146492,146493,146494,146495,146496,150502,150503,150504,150505,150506,150507,150508,151192,151193,151194,154246,154247,154248,154249,154250,154251,154252,155144,155145,155146,155147,155148,155149,155150,158208,158209,158210,159334,159388,159389,159390,159391,161041,161042,161043,161044,161045,161046,161047,161048,163857,163858,163859,163860,163861,163862,163863,163864,165137,165138,165139,165140,167199,167200,167201,167202,167203,168965,168966,168967,168968,168969,170201,170202,170203,170204,170205,170206,170207,170911,170912,171080,171081,173670,174164,174165,176014,176015,180575,180595,180596,182149,182150,182151,182152,187809,187810,188028,191429,191430,191431,199914,199915,199916,199917,200801,200802,200803,200804,200805,200806,202847,203893,203894,203895,203896,203897,203898,203899,208739,208740,208741,208742,208743,208744,208745,208746,208747,208748,210508,210509,210510,216351,216352,216353,216354,216355,216356,216357,218471,218472,218473,218490,220955,226759,226760,226761,226762,227896,227897,227898,238187,238188,238189,238190,238191,238192,246398,246399,246400,247211,247212,247213,247214,252828,252829,252830,252831,253174,253175,253176,253177,253178,263819,263820,263821,263822,263823,267273,267274,267275,267276,267277,267338,267339,267340,267341,267342,267343,267344,267345,271095,271096,275682,275683,275684,275685,291342,291343,291344,291345,0,1,2,3,4,5,6,7,8,41,42,43,44,45,46,47,48,49,50,51,52,53,54,55,56,57,151,152,153,154,155,156,157,158,159,160,161,162,163,164,432,433,434,435,436,437,438,439,732,733,734,735,736,737,738,739,740,741,742,743,744,745,746,747,748,749,912,913,914,915,916,917,918,919,920,921,922,923,924,925,2672,2673,2674,2675,2676,2677,2678,2679,2693,2694,2695,2696,2697,4052,4053,4054,4055,5619,5620,5876,5877,5878,5879,5880,5881,5882,5883,5884,6284,6285,6286,6287,6288,6289,6290,6291,6292,6293,7202,7203,7204,7205,7206,7207,7208,7209,7210,7211,7212,7213,7214,7215,8640,8641,8642,8643,8644,8645,8646,8647,8648,8649,8650,8651,8652,8653,8654,8655,8656,8657,9022,9023,9024,9025,9026,9027,9028,9029,9030,9031,9032,11949,11950,11951,11952,11953,11954,11955,11956,11957,11958,11959,11960,11961,11962,11963,12763,12764,12765,12766,12767,12768,12769,12770,12771,12772,12773,12843,12844,12845,12846,12847,12848,12849,12850,12851,12852,12853,12854,12855,12876,12877,12878,12879,12880,12881,12882,12883,12884,12885,12886,12887,12888,12889,12890,12891,12892,12893,12894,12895,13237,13238,13239,13240,13241,13242,13243,13244,13245,13246,13247,13248,14302,14303,14304,14305,14306,14307,14692,14693,14694,14695,14696,14697,14698,14699,14700,14920,14921,14922,14923,14924,14925,14926,14927,14928,14929,14930,14931,14932,14933,14934,14935,14936,14937,15450,15451,15452,15453,15454,15455,15456,15457,15458,15459,15460,15461,15462,15463,15464,15465,15466,15467,15468,15469,15470,16404,16405,16406,16407,16408,16409,16410,16411,16412,16413,16414,16415,16416,16417,16418,16419,17753,17754,17755,17756,17757,17758,17759,17760,17761,17762,17763,18738,18739,18740,18741,18742,18743,18744,18745,18746,18747,18748,18749,18750,18751,18752,19307,19308,19309,19310,19311,19312,19313,19314,19315,19316,19317,19318,19319,19435,19436,19437,19438,19439,19440,19441,19442,19504,19505,19506,19507,19508,19563,19564,19565,19566,19567,19568,20113,20114,20115,20116,20117,20118,20119,20120,20121,20122,20123,20124,20397,20398,20399,20400,20401,20402,20403,20404,20405,20406,20407,20408,21200,21201,21202,21203,21204,21205,21206,21207,22257,22258,22259,22260,22261,22262,22263,22264,22265,22266,22267,22268,22269,22878,22879,22880,22881,22882,22883,23854,23855,23856,23857,23858,23859,23860,23861,23862,24222,24223,24224,24225,24226,24227,24228,24229,24230,24231,24232,24233,24234,24235,24236,24237,24238,24239,24240,24241,24242,24500,24501,24502,24850,24851,24852,24853,24854,25361,25362,25363,25364,25365,25366,25367,25826,25827,25828,25829,25830,25831,25832,25833,25834,25835,25836,26377,26378,26379,26746,26747,26748,26749,26750,26751,26752,26753,26754,26755,26756,28464,28465,28466,28467,28468,28469,28470,29435,29436,29437,29438,29439,29440,29441,29442,29443,29444,29445,29682,29683,29684,29685,29852,29853,29854,29855,29856,29857,29858,29859,29860,29861,29862,29863,30642,30643,30644,30645,30646,30647,30648,30649,30650,30913,30914,30915,30916,30917,30918,30919,30920,30921,32619,32620,32621,32622,32623,32624,32625,32626,32627,33118,33119,33120,33121,33122,33123,33124,33125,33126,33127,33128,33129,33974,33975,33976,33977,33978,33979,33980,33981,33982,33983,33984,35046,35047,35048,35049,35050,35051,35052,35053,35054,35055,35297,35298,35299,35300,35301,35302,35303,35304,35305,35306,35307,35308,37237,37238,37239,37240,37241,37242,37243,37244,37245,37246,37247,37248,39163,39164,39165,39166,39167,39168,39559,39560,39561,39562,39563,39564,39565,40498,40499,40500,40501,40631,40632,40633,40634,40635,40636,40637,40638,40639,40640,40655,40656,40657,40658,40659,40660,40661,40662,40663,40934,40935,40936,40937,40938,42377,42378,42379,42380,42381,42382,42383,42384,45559,45560,45561,45562,45563,45564,45565,45566,45567,46516,46517,46518,46519,46520,46521,46522,46523,46524,46883,46884,46885,46886,46887,46888,46889,46890,46891,46892,46893,46894,46895,47164,47165,47166,49314,49315,50263,50264,50265,50266,50267,50268,50269,50270,50271,50272,50273,50307,50308,50309,50310,50839,50840,50841,50842,50843,50844,50845,50846,50847,50848,52155,52156,54820,54821,54822,54823,54824,54825,54826,54827,54828,55498,55499,55500,55501,55502,55503,55504,55505,55506,55507,55508,55509,55510,55511,55512,58245,58246,58247,58248,58249,58250,58251,58252,58253,58254,58255,58256,58257,58295,58296,58297,58298,58299,58300,58301,58302,58303,58304,58305,58306,58307,58308,58309,58652,58653,58654,58655,60321,60322,61513,61514,61515,61516,61517,61518,61519,61520,62669,62670,62671,62672,62673,62674,62675,62676,62677,62678,62679,62680,62681,63005,63006,63007,63008,63009,63010,63011,63090,63091,63092,63093,63094,63095,63096,63097,63098,64004,64005,64006,64007,64008,64009,64010,64011,64012,64013,64014,64015,64016,64017,64018,64019,64020,64021,66105,66106,66107,66108,66109,66110,66111,66112,66113,66114,66115,66116,66169,66360,66361,66362,66363,66364,66365,66366,66367,67136,67137,67138,67139,67498,67499,67500,67501,67502,67503,67504,68104,68105,68106,68107,68108,68109,68110,68111,68208,68209,68210,68211,68212,68213,68214,68215,68216,68217,68218,68219,68220,68863,68864,68865,68866,68867,68868,68869,68870,68871,71460,71461,71462,71463,71464,71465,71622,71653,71654,71655,71656,71935,71936,71937,71938,71939,71940,71941,71942,71943,71944,75172,75173,75174,75175,75176,75177,75178,75179,76996,76997,77439,77440,77441,77442,77443,77444,77445,77446,77447,77448,77449,77450,77451,77452,78344,78345,78346,78347,78348,78349,78350,78351,78352,78353,78354,78355,79143,79144,79145,79146,79147,79148,79149,79150,79151,79152,80083,80084,80085,80086,80087,80088,80089,80090,80091,80092,80093,80133,80134,80135,80136,80137,80138,80139,80140,80141,80142,80143,80144,80162,80163,80164,80165,80166,80167,80168,80169,80170,80171,80172,80173,81094,81095,82274,82275,82276,82277,82278,82279,82280,82422,82423,82424,82425,82426,82427,82428,82429,82430,82431,82432,82433,82434,82435,82436,82703,82704,82705,82744,82745,82746,82747,83023,84034,84035,84036,84037,84038,84039,84223,84224,84225,84306,84307,84308,84309,84310,84311,84312,84313,84314,84315,84316,84317,84318,84319,84320,85201,85202,85203,85204,85205,85206,86384,86385,86493,86494,87791,87792,87793,87794,88341,88342,88343,88344,88345,88346,88347,88348,89641,89642,89643,89644,89645,89646,89647,89648,89649,89650,89651,90390,90391,90392,90821,90822,90823,91595,91596,91597,91598,91599,91600,91601,91602,91603,91604,91605,91606,91607,91608,94376,94377,94378,95404,95405,95406,95407,95408,95409,95410,95411,95412,95413,95414,96076,97109,97563,97564,97565,97566,97567,97568,97569,97570,97571,97572,97573,97574,97575,97576,98323,98324,98325,98450,98451,98452,98453,98454,98455,98456,98662,98663,99163,99164,99165,99166,99167,99168,99169,99170,99171,99172,99173,99174,99175,99176,101451,101452,101453,101454,101455,101456,101457,101458,101459,101460,102699,102700,102701,102702,102703,102704,102705,102706,102707,102708,102709,102710,102711,102712,102713,102714,105322,105323,105677,105678,105679,105680,105681,105682,105683,105684,105685,105686,105687,108659,108660,108661,108662,109234,109235,109236,109237,109238,109239,109240,109241,109242,109243,109244,109245,109246,109247,109248,110455,110853,113140,113141,113142,113143,113144,113145,113146,113147,113148,113149,113150,113418,113419,113420,114193,114194,114195,114196,114197,114198,114199,114200,114201,114202,114203,114204,114205,115534,115535,116230,116231,116232,117782,117783,117784,117785,117786,117787,117788,117789,117790,117791,117792,117793,117794,117795,118481,118482,118483,118484,118485,118486,118487,118488,118489,118490,118491,118492,118651,118652,118653,118654,118655,118656,118657,118658,118659,118660,118661,118662,118663,118664,118665,118666,118667,118668,118939,118940,118941,118942,118943,118944,118945,118946,119231,120440,120441,120442,122848,122849,123554,123555,123556,123557,123558,123559,123560,123561,123562,123563,123864,123865,123866,123867,123868,123869,123870,123871,123872,124018,124019,124863,124864,124865,124866,124867,124868,124869,124870,124871,124872,124873,125353,125354,125374,125375,125376,126465,126466,126467,126468,126469,126470,126471,126472,126473,126474,126475,126476,127810,127811,127812,127813,127879,127880,127881,127882,127883,127884,128044,128045,128046,128047,128048,128049,128050,128051,128052,128053,128054,128055,128056,128057,128277,128278,128279,128607,128608,128609,129221,129222,129223,129224,129225,129226,129227,129228,130059,130060,130061,130062,130063,130064,130065,130066,130067,130068,130069,130070,130071,130432,130433,130434,130435,130436,130437,130438,130439,130440,130441,131486,131487,131488,131489,131490,131491,131492,131493,131494,131495,131496,132168,132169,132170,132171,132172,132173,132174,132175,132176,132177,132178,132179,132234,132235,132236,132403,132404,132405,132406,132407,132408,132409,132410,132411,132412,133320,133321,133322,133323,133324,133325,133326,133327,133401,133402,133403,133404,133405,133406,133407,133408,133409,133410,133411,133412,133413,133414,133415,133580,133581,133582,133583,133584,133585,133586,133587,133588,133589,133590,133591,133592,133593,133594,133595,134760,136494,136495,136496,136497,136498,136499,136500,136501,136502,136503,136504,136505,136506,138067,138068,138069,138070,138071,138072,138073,138074,138075,138076,138077,138078,138079,138080,138081,139558,139559,139560,139561,139562,139563,139564,139565,139566,139567,139568,139569,139570,139571,140182,140183,140184,140185,140186,140187,140188,140189,140190,140191,140669,140670,140671,140672,140673,140674,140675,140676,140677,140678,140679,140947,140948,140949,141258,141259,141260,141261,141262,141263,141264,141265,142533,142534,142535,143354,143355,143356,143357,143358,143359,143360,143361,144432,144433,144434,144435,144436,144437,144700,144701,144702,144703,144704,144705,144706,144707,144708,144709,144710,146825,146826,146827,146828,146829,146830,147384,147385,147386,147798,147799,148622,148623,148624,148625,148626,148627,148628,148629,148674,148675,148676,148677,148678,148679,148680,148681,149385,149386,150502,150503,150504,150505,150506,150507,150508,150516,150517,150518,150519,150520,150521,150522,151263,151264,151265,151756,152742,152743,152744,153492,153747,153748,153749,153750,153751,153752,153753,153754,153767,153768,153769,154306,154307,154308,154309,154310,154311,154312,154325,154326,154327,154328,154329,154330,154331,154501,154502,154503,154504,154505,154506,155124,155125,155126,155279,155280,155281,155282,155283,155284,155285,156658,156965,156966,156967,156968,156969,156970,156971,158208,158209,158210,159093,159094,159095,159388,159389,159390,159391,159549,159550,159551,159552,159553,159554,159555,159556,160187,160188,160189,160529,160530,160531,160607,160608,160609,160857,160919,160920,160921,162153,162154,162155,162156,162157,162158,162666,162667,163430,163431,163857,163858,163859,163860,163861,163862,163863,163864,163921,164051,164052,164053,164054,164055,164115,164116,164117,164118,164119,164120,164121,165774,165775,165873,165874,165875,165876,165877,165878,165879,165880,166427,166428,166429,166526,166527,166967,166968,166969,167536,167537,167538,167539,167540,167541,167542,167543,167544,167545,167546,167547,167548,167549,167803,167804,167805,167806,167807,167808,168201,168202,168203,168204,168647,168648,168649,168650,168888,168889,168890,168891,168892,169440,169441,169442,169443,169444,169445,169810,170185,170201,170202,170203,170204,170205,170206,170207,170546,170547,170724,170911,170912,171080,171081,171470,171471,171472,171473,171474,171475,172328,172329,172330,172331,172521,172522,172523,172524,172525,172526,172527,172528,172529,172709,172710,172711,172929,172930,173267,173268,173269,173270,173271,173272,173273,173278,173279,173280,173670,173741,174164,174165,175346,175347,175566,175567,175898,175899,175900,175901,175902,175903,175904,176014,176015,177693,177694,177695,177782,177783,177784,177785,177786,178400,178618,179664,179665,179666,179667,179668,179669,180464,180465,180516,180517,180518,180519,180520,180521,180522,180575,181442,181972,182503,182504,182505,184152,184153,184154,184155,184426,184427,184428,184429,184430,184431,184432,184511,185190,185191,185228,185302,185303,185304,185305,185306,185307,185308,185761,185762,186080,186081,187996,187997,187998,187999,188000,188001,188002,188003,188549,188550,188971,188972,188973,188974,189461,189462,189463,189464,189465,189466,189467,189468,190063,190064,190319,190320,190321,190322,190323,190545,190546,190547,190770,190771,190772,190773,191004,191005,191429,191430,191431,191893,191894,191961,191962,192135,192136,192137,192157,192158,192500,192580,193145,193146,193147,193148,193149,193150,193151,193370,193371,193425,193426,193477,193478,193479,193480,193675,193676,193677,193678,193679,193680,193681,195494,195495,195496,195497,195498,195546,195547,195548,195549,195550,195551,195552,196057,196058,196059,196060,196061,196153,196154,196928,196929,197763,197764,197765,197766,197767,198120,198121,198122,198123,198150,199844,199845,199846,199847,199848,199849,199850,199914,199915,199916,199917,200825,200826,201939,201940,201941,202125,202126,202127,202128,202129,202130,202131,202275,202415,202416,202417,202418,203893,203894,203895,203896,203897,203898,203899,204504,204505,204506,204507,204508,204509,204510,204708,204709,204710,204711,204712,204928,204929,204930,204931,204932,204933,204934,204935,204936,204937,204938,204939,204940,206148,206149,206150,206151,206152,206153,206154,206503,206504,206505,206506,206507,206701,206702,206928,206929,206930,206931,206932,206933,207641,207642,207643,207644,207645,207646,207647,208894,208895,208896,208897,208898,208899,209148,209149,209150,209151,209483,209623,209624,209625,209626,210284,210285,210286,210287,210508,210509,210510,211220,211221,211244,211245,211725,211726,211727,211728,211729,213458,213459,213460,213461,213462,213463,213464,213465,213466,213467,213468,213916,213917,214235,214236,214237,214446,214458,215001,215002,215228,215229,216351,216352,216353,216354,216355,216356,216357,216576,216577,216578,216579,216580,216581,216582,216583,216798,217138,217139,217140,217141,217142,217143,217144,217145,217146,217147,217306,217307,217308,217309,217310,217311,217312,217763,217764,217765,218113,218114,218115,218116,218117,218118,218119,219253,219254,219255,219256,219257,219258,219259,219260,219482,219483,219568,219569,219651,219652,219891,219892,219893,219894,219895,219896,219897,219992,220113,220368,220434,220435,220436,220437,220438,220439,220440,220441,220442,220707,220708,220709,221904,221905,222446,222447,222448,223814,223815,223816,223817,223818,223819,223820,224090,224091,224202,224203,224204,224205,224206,224207,224323,224324,224325,224326,224327,224328,224329,224500,225856,225857,225858,226759,226760,226761,226762,228097,228098,228099,228100,228101,229677,229678,229679,229680,229681,229682,230400,230401,230402,230403,230404,231922,231923,231924,231925,231926,231936,231937,231938,231939,232754,232755,232756,232757,232758,233143,233144,233145,233146,233147,233166,233167,233168,233169,233170,233171,234710,234711,234712,234713,235626,235627,235675,235676,235677,236635,236636,236637,236638,236639,236665,236666,237057,237058,237059,237060,237061,237062,237063,238187,238188,238189,238190,238191,238192,239922,239923,239924,239925,239926,239927,239928,240280,240281,240282,240283,240284,240285,240286,243775,243776,243777,243778,243779,243780,243985,243986,243987,243988,243989,245259,245260,245261,245262,245263,247211,247212,247213,247214,248010,248011,248012,248013,248014,248015,250051,250052,250053,250054,250055,251788,251789,251790,251791,254066,254067,254068,254069,254070,254427,254428,254429,254430,254431,254432,254433,254458,254459,254460,254461,254462,254828,254829,254830,254831,255383,255384,255385,255386,255387,255971,255972,255973,255974,255975,256829,256830,256831,256832,257533,257534,257535,257536,258766,258767,258768,258769,258770,258771,258772,260927,261285,261286,261287,261383,261384,261385,261386,261387,261388,261389,262668,262669,262670,262671,262672,262673,262674,262934,262935,262936,262937,262938,265619,265620,265621,265622,265623,265931,265932,265933,265934,267188,267189,267190,267273,267274,267275,267276,267277,267457,267458,267459,267460,267461,267880,267881,267882,267883,267884,281480,281481,281482,281768,281769,281770,282401,282402,282403,282404,282405,282406,287740,287741,287742,287743,289077,289078,289079,291740,291741,291742,5739,5740,5741,5742,5876,5877,5878,5879,5880,5881,5882,5883,5884,9909,9910,9911,19101,19102,19103,19104,19105,19106,19107,19108,19435,19436,19437,19438,19439,19440,19441,19442,24673,24674,25425,25426,25853,25854,26309,26310,26311,26312,36284,36285,36717,36718,36719,36720,36721,36722,36723,36724,36725,36726,36727,36728,36729,36730,36731,39477,39478,42857,42858,42859,42860,42861,42862,42863,42864,42865,42866,42867,42868,44713,44714,44715,44716,44717,44718,44719,44720,44721,44722,44723,44724,44725,46782,46783,46784,46785,46786,46787,46788,46789,46790,46791,46792,46793,49521,49522,49746,49747,58099,58100,58964,58965,65617,65618,65619,65620,65621,65622,65623,65624,65625,65626,65627,65628,65629,65630,68863,68864,68865,68866,68867,68868,68869,68870,68871,84813,84814,84815,90390,90391,90392,90821,90822,90823,93328,93329,93966,93967,93968,93969,93970,93971,93972,93973,93974,93975,93976,93977,93978,93979,93980,94315,94316,94317,95376,95377,95378,101451,101452,101453,101454,101455,101456,101457,101458,101459,101460,106736,112042,115272,117141,117142,117143,117242,117243,117244,117245,117246,117247,117248,117249,117250,117251,118824,118825,118826,118827,119075,119076,119077,119078,119079,119641,119642,119643,119644,119645,119646,119647,120440,120441,120442,123213,123214,123215,123216,123554,123555,123556,123557,123558,123559,123560,123561,123562,123563,124722,124723,131757,131758,131759,131760,131761,131762,131763,131764,131765,133401,133402,133403,133404,133405,133406,133407,133408,133409,133410,133411,133412,133413,133414,133415,136507,136508,136509,136510,141308,141309,141310,141311,141312,141313,141314,141315,141316,141317,141318,141319,142364,142365,142366,142367,142368,142369,142370,142371,142372,142373,142374,142375,142376,142377,142378,144641,144642,144643,144644,150516,150517,150518,150519,150520,150521,150522,154161,154162,154163,154164,154165,154166,154325,154326,154327,154328,154329,154330,154331,160261,160262,160263,160308,162302,162303,162304,162305,164726,166288,166289,166290,166291,166292,166293,166294,169153,169154,176171,176172,176173,181503,181504,181505,181506,187256,187257,187258,187259,187260,187261,187262,191896,191897,191898,191899,193477,193478,193479,193480,193675,193676,193677,193678,193679,193680,193681,193858,193859,193860,193861,193862,193863,193864,194554,194555,194556,194634,194635,194636,194637,194638,200825,200826,202125,202126,202127,202128,202129,202130,202131,205036,205037,205038,205394,205395,209984,209985,209986,209987,210760,210761,210762,210763,217306,217307,217308,217309,217310,217311,217312,218113,218114,218115,218116,218117,218118,218119,218763,219745,219746,220033,220034,223814,223815,223816,223817,223818,223819,223820,230400,230401,230402,230403,230404,231246,231247,231248,231249,231250,231688,231689,231690,231691,231692,231922,231923,231924,231925,231926,235091,235092,235093,235094,236635,236636,236637,236638,236639,237898,237899,237900,242906,242907,242908,242909,243453,243454,243985,243986,243987,243988,243989,254458,254459,254460,254461,254462,254828,254829,254830,254831,255351,255352,258379,258380,258381,258382,258440,258441,258442,258443,259316,259317,259318,259319,259320,259321,259322,262934,262935,262936,262937,262938,266901,266902,266903,266904,266905,284709,284710,284711,284712,0,1,2,3,4,5,6,7,8,41,42,43,44,45,46,47,48,49,50,51,52,53,54,55,56,57,151,152,153,154,155,156,157,158,159,160,161,162,163,164,233,234,235,236,237,238,239,240,241,242,243,244,245,246,247,248,249,250,251,252,253,254,1200,1201,1202,1203,1204,1205,1788,1789,1790,1791,1792,1793,1794,1795,1796,1797,2069,2070,2071,2072,2073,2074,2075,2076,2077,2078,2079,2080,2081,2082,2083,2084,2085,2086,2087,2088,2089,2090,2091,2142,2143,2144,2145,2146,2147,2148,2149,2150,2151,2152,2153,2154,2155,2214,2215,2216,2217,2218,2219,2220,2221,2222,2223,2224,2785,2786,2787,2788,2789,2790,2791,2792,2793,2794,2795,2796,2797,2798,3671,3672,3673,3674,3675,3676,3677,3678,3679,3680,3681,3682,3683,3684,3685,3686,3687,3688,3689,3690,3691,3692,4492,4493,4494,4495,5179,5180,5181,5182,5183,5184,5185,5186,5187,5188,5189,5190,5191,5192,5193,5194,5195,5544,5545,5546,5547,6700,6701,6702,6703,6704,6705,6706,6707,6708,6709,6710,6711,6712,6713,6714,6715,6716,6717,6718,6719,6720,6823,6824,6825,6826,6827,7188,7189,7190,7191,7192,7193,7194,7195,7196,7197,7198,7199,7200,7201,7452,7453,7454,7455,7456,7457,7458,7459,7460,7461,7462,7994,7995,7996,7997,7998,7999,8000,8001,8002,8003,8004,8005,8006,8007,8008,8009,8010,8011,8012,8013,8014,8015,8016,8017,8018,8019,8020,8021,8022,8023,8024,8025,8026,8027,8028,8029,8030,8031,8032,8033,9317,9318,9319,9320,9321,9322,9323,9324,9325,9326,9327,9328,9329,9693,9694,9695,9696,9697,9698,9699,9700,9701,9702,9703,9704,9705,9706,9968,9969,9970,9971,9972,9973,9974,9975,9976,9977,9978,9979,10124,10125,12797,12798,12799,12800,12801,12802,12803,12804,12805,12806,12807,12808,12809,12810,12811,12812,12813,14285,14286,14287,14288,14692,14693,14694,14695,14696,14697,14698,14699,14700,14964,14965,14966,14967,14968,14969,14970,14971,14972,14973,14974,14975,14976,15241,15242,15243,15244,15245,15246,15247,15248,15249,15250,15251,15252,15253,15254,15342,15343,15344,15345,15346,15347,15348,15349,15350,15351,15352,15353,15354,15355,15356,15357,15358,15359,17608,17609,17610,17611,17612,17613,17614,17615,17616,18011,18012,18013,18252,18253,18254,18738,18739,18740,18741,18742,18743,18744,18745,18746,18747,18748,18749,18750,18751,18752,18945,18946,18947,18948,18949,18950,18951,18952,19047,19048,19049,19050,19051,19052,19053,19054,19055,19056,19057,19058,19059,19060,19101,19102,19103,19104,19105,19106,19107,19108,19307,19308,19309,19310,19311,19312,19313,19314,19315,19316,19317,19318,19319,19862,19863,19864,19865,19866,19867,19868,19869,21303,21304,21305,21306,21307,21308,22257,22258,22259,22260,22261,22262,22263,22264,22265,22266,22267,22268,22269,22386,22387,24030,24031,24032,24033,24034,24035,24036,24037,25450,25451,25452,25453,25454,25455,25456,25457,25458,25459,27206,28151,28152,28153,28154,28155,28156,28157,28158,28159,29132,29133,29134,29135,29136,29137,29138,29139,29300,29301,29302,29303,29304,29305,29306,29307,29308,29309,29310,29311,29312,29313,29654,29655,30922,30923,30924,30925,30926,30927,30928,30929,30930,30931,30932,30933,30934,33042,33043,33044,33045,33046,33047,33048,33049,33050,33051,33052,33053,33054,33055,33056,33057,36298,36299,36300,36301,36302,36303,36304,36305,36306,37074,37075,37076,37077,37078,37079,37080,37081,37082,37083,37084,37425,37426,37427,37428,38623,38624,38625,38626,38926,38927,38928,38929,38930,38931,38932,38933,38934,38935,38936,38937,39163,39164,39165,39166,39167,39168,40631,40632,40633,40634,40635,40636,40637,40638,40639,40640,41058,41059,41060,41061,41062,41063,41064,41065,41066,41067,41561,41562,41563,41564,41733,41734,41735,41736,41737,41738,41739,41740,41741,41742,41743,41744,41745,42249,42250,42251,42252,42253,45141,45142,45143,45144,45455,45456,45457,45458,46171,46172,47097,47098,49158,49159,49160,49161,50263,50264,50265,50266,50267,50268,50269,50270,50271,50272,50273,50839,50840,50841,50842,50843,50844,50845,50846,50847,50848,51420,51421,51422,51423,51424,51425,51426,51427,51428,51956,51957,51958,51959,53306,53307,53308,53309,53310,53311,53312,53313,53314,53359,53360,53361,53362,53363,53364,53365,53366,53367,53962,53963,53964,53965,54640,54641,54642,54795,54796,54797,54798,54799,54800,55209,55210,55211,55212,55213,55214,55215,55216,55412,55413,55414,55836,55837,55838,55839,55840,55841,55842,55843,55844,55845,58024,58025,58026,58027,58028,58029,58030,58031,58032,58033,58034,58035,58036,59751,59752,59753,59754,59755,59756,59757,59758,59759,59760,61629,61630,61631,61632,61633,61634,61635,61636,61637,62396,62397,62398,62399,62400,62401,64736,64737,64738,64814,64815,64816,64817,64818,64819,64820,64821,64822,65416,65417,65418,65419,65420,65421,65422,65423,65424,65425,65426,65427,65428,65984,65985,65986,66146,66360,66361,66362,66363,66364,66365,66366,66367,67189,67190,68266,68267,68268,68269,69127,69128,69129,69130,69131,69132,69133,69134,69135,69136,69137,69138,69139,69396,69397,69398,69399,69400,69401,69402,69403,70260,70261,70262,70263,70264,71106,71107,71108,71109,71525,71526,71527,71528,71529,71530,71531,71695,71696,71697,71698,71699,71700,71701,71702,71703,71704,71705,72396,72397,72398,72399,72400,72401,72402,72492,72493,72494,72495,72496,72497,72498,72499,72500,72501,72502,72792,72793,73976,73977,73978,73979,73980,73981,74705,74706,76575,76576,76917,77035,77036,77037,77038,77039,77040,77041,77042,77043,77044,77045,77066,77067,77881,77882,77883,77884,77885,77886,77887,77888,77889,77890,77891,78194,78195,79143,79144,79145,79146,79147,79148,79149,79150,79151,79152,79997,79998,79999,80000,80001,80002,80003,80004,80005,80006,80007,80008,80009,80010,80011,80921,80922,80923,80924,80925,80926,80927,81031,81032,81033,81034,81035,81036,81037,81038,82357,82358,82359,82360,82361,82362,82363,82364,82365,82366,82835,82836,82837,82838,82839,82840,82841,82842,82843,82844,85011,85012,85013,85014,85508,85509,85510,87321,87322,87323,87324,87325,87326,87327,87328,87329,87330,87331,87420,87421,87422,87943,87944,87945,87946,87947,87948,87949,87950,87951,87952,87953,87954,87955,87956,87957,88102,88103,88104,88105,88106,88375,88376,88377,88378,88379,88380,88381,88382,88383,88384,88385,89248,89249,89250,89251,89252,89253,89254,89255,89595,89596,89597,89598,89599,89690,89691,89692,90521,90522,90523,90524,90525,90526,90527,90528,90529,90530,90531,90532,90533,90630,90631,90632,90633,90634,90635,90636,91146,91147,91148,91149,91150,91151,91152,91595,91596,91597,91598,91599,91600,91601,91602,91603,91604,91605,91606,91607,91608,92491,92492,92493,92494,92495,92533,92617,92618,92619,92776,92777,92778,92779,92780,92781,92782,92783,92784,92785,92786,92787,92788,92789,92790,93101,93102,93103,93104,93105,93106,93107,93108,93573,93574,93575,93576,93577,93578,93579,93580,93799,93800,93801,93802,93803,93804,93805,93806,93966,93967,93968,93969,93970,93971,93972,93973,93974,93975,93976,93977,93978,93979,93980,94802,94803,94804,94805,94806,94807,94808,94809,95308,95309,95310,95311,95404,95405,95406,95407,95408,95409,95410,95411,95412,95413,95414,96923,96924,96925,97011,97012,98358,98359,98360,98361,98362,98363,98364,98365,98366,98367,98368,99163,99164,99165,99166,99167,99168,99169,99170,99171,99172,99173,99174,99175,99176,100140,100141,100142,100301,100302,100303,100304,100305,100306,100307,100308,100309,100310,100311,101363,101364,101365,101451,101452,101453,101454,101455,101456,101457,101458,101459,101460,101494,101495,101496,101497,101498,101499,101500,101501,102982,102983,102984,103297,103298,103299,103989,103990,103991,103992,103993,103994,104358,104359,104360,104361,104362,104363,104364,104365,104366,104367,104368,104891,104892,104893,105062,105063,105064,105065,105066,105067,105068,105274,105275,105905,105906,107032,107033,107034,107035,107036,107037,107038,107039,107040,107041,107042,107580,107581,107582,107583,107584,107585,107586,107587,107588,107589,107590,107591,107592,107593,107742,107743,107744,107745,107746,107747,107748,107749,107750,107751,107752,108604,108605,108606,108607,108608,108659,108660,108661,108662,111936,111937,111938,111939,111940,112042,112198,112199,112200,112201,112202,112203,112204,112205,112206,112207,112434,112435,112436,112437,112438,112439,112440,113140,113141,113142,113143,113144,113145,113146,113147,113148,113149,113150,114384,114385,114386,114387,114388,114389,114390,114391,114392,114393,114474,116125,116126,116127,116128,116129,117782,117783,117784,117785,117786,117787,117788,117789,117790,117791,117792,117793,117794,117795,118651,118652,118653,118654,118655,118656,118657,118658,118659,118660,118661,118662,118663,118664,118824,118825,118826,118827,119075,119076,119077,119078,119079,119081,119082,119083,119084,119085,119086,119087,119088,119089,119090,119091,119092,119093,119283,119284,119285,119286,119287,119288,119492,119493,119494,119495,119496,119497,119498,119641,119642,119643,119644,119645,119646,119647,121364,121365,121366,121367,121368,121369,121370,121371,121372,121373,121374,121438,121439,121440,121441,121442,121443,121444,121445,121446,121447,121852,121853,121854,121855,122265,122266,122267,122268,123554,123555,123556,123557,123558,123559,123560,123561,123562,123563,123776,123777,123778,123779,123780,123781,123782,123783,123784,123785,123951,124070,124071,124647,124648,124649,124650,124651,124652,124653,124654,124693,124694,124695,124696,124697,124863,124864,124865,124866,124867,124868,124869,124870,124871,124872,124873,125263,125264,125265,125266,125267,125268,125269,125270,125271,125272,125273,125274,125275,126177,126192,126193,126194,126195,126196,126197,126198,126199,126200,126201,126202,126322,126323,126324,126325,126441,126442,126443,126444,126861,126862,126863,126864,126865,126866,126867,126868,126869,126870,126871,127561,129466,129467,129468,129469,129470,129471,129472,129473,130814,130815,130816,130817,130818,130819,130820,130821,130822,130823,130824,130825,130826,130827,130828,131415,131416,131417,131418,131419,131420,131421,131422,131423,131424,134639,134640,134641,134725,134726,134727,134728,134729,134730,134731,134732,134733,134734,134735,136507,136508,136509,136510,137217,137218,137219,137220,138367,138368,138369,138370,138371,138372,138373,138374,139477,139478,139479,139480,139481,139482,139483,139484,139485,139486,139487,139726,139727,139728,139729,139730,139731,139732,139733,139734,139735,139736,139751,139752,140503,140504,140505,140894,140895,140896,140897,140898,140899,140900,140901,140902,140903,140939,140940,140941,140942,140943,140944,140945,140946,142188,142189,142190,142191,142192,142193,142194,142195,142196,142197,142198,142475,142476,142477,142478,142479,142480,142481,142482,142483,142484,144382,144383,144384,144385,144386,145463,145464,145465,145650,145651,145652,145653,145654,145724,145725,145726,145727,145728,146644,146645,146646,146647,146648,146649,146650,146872,146873,146874,146875,146876,146877,146878,147067,147068,147069,147070,147071,147072,147073,147074,148021,148022,148023,148024,148025,148026,148562,148563,148564,148565,148566,148567,149042,149043,149044,149045,149046,149047,149048,149049,149050,149051,149052,149053,149054,149891,150447,150448,150449,150450,150451,150452,150453,150454,150455,150456,150457,150458,150459,150907,150908,150909,150910,150911,150912,150913,150914,150915,150916,150917,151222,151223,151224,151225,151226,151227,151228,151229,151238,151239,151240,151241,151242,151545,151546,154161,154162,154163,154164,154165,154166,154246,154247,154248,154249,154250,154251,154252,154271,154272,154273,154274,154275,154276,154325,154326,154327,154328,154329,154330,154331,154501,154502,154503,154504,154505,154506,154535,154536,154537,154676,154677,155144,155145,155146,155147,155148,155149,155150,155279,155280,155281,155282,155283,155284,155285,155620,155621,155622,155623,155624,155625,156624,160308,160478,160479,160480,160481,160482,160483,160484,161041,161042,161043,161044,161045,161046,161047,161048,161259,161260,161261,161262,161263,161264,162153,162154,162155,162156,162157,162158,163011,163012,163013,163014,163015,163016,163017,163018,163019,163020,163021,163022,163257,163857,163858,163859,163860,163861,163862,163863,163864,164308,164309,164310,165817,166288,166289,166290,166291,166292,166293,166294,168141,168142,168143,168540,168541,169074,169075,169076,169077,169078,169079,169080,169153,169154,170201,170202,170203,170204,170205,170206,170207,171470,171471,171472,171473,171474,171475,172782,172783,173419,174592,174593,174594,174595,175427,175428,175429,175430,175431,175432,175888,175889,175890,175898,175899,175900,175901,175902,175903,175904,176171,176172,176173,176355,177925,177926,177927,178858,178859,178860,178861,179000,179001,179002,179003,179004,179664,179665,179666,179667,179668,179669,180983,180984,181063,181064,181065,181066,181067,181068,181069,181070,181071,181072,181073,181074,181075,182129,182130,182809,182810,184159,184160,184161,184162,184163,184164,184165,184166,184344,184566,184567,184568,184569,184570,184571,184572,184985,184986,184987,184988,184989,184990,184991,184992,184993,185228,186483,186484,186485,186486,186487,186488,186489,186490,186491,186492,186493,186494,187256,187257,187258,187259,187260,187261,187262,188014,188015,188626,188627,188628,188682,188683,188684,189120,189121,189122,189123,189124,189292,189293,189294,189295,189296,189297,189298,189299,189359,189360,189361,189362,189363,189364,189365,189366,189367,189368,189369,189370,190490,190491,190492,191790,191791,191792,191793,191794,191795,191796,191797,191798,
[truncated: 12,865,193 more chars]
