# Supplementary material for: Active discovery of organic semiconductors
Source: Nat Commun. 2021 Apr 23;12:2422. doi: 10.1038/s41467-021-22611-4 (PMC8065160; doi:10.1038/s41467-021-22611-4)
Supplement: Supplementary file 6 — Source Data [file 41467_2021_22611_MOESM6_ESM.zip › data/runs_2G/active_learner_results_script_twofold_1_kappa_2.5_nbatch_50_runs_100_production_False_rwssearch_0_suffix_/df_population.json]

{"columns":["Fi_scores","XTB1_lamda_h","added_in_round","calc_status","ehomo_gfn1_b3lyp","finished_in_round","generation","molecule_last_gen","molecule_smiles","morgan_fp_bitvect","operation","symmetry","utility_function"],"index":[0,1,2,3,4,5,6,7,8,9,10,11,13,14,15,16,17,18,19,20,21,22,23,24,25,26,27,28,29,30,31,32,33,34,35,36,37,38,39,40,41,42,44,45,46,47,48,49,50,51,52,53,54,55,56,57,58,59,60,61,62,63,64,65,66,67,68,70,71,72,73,74,75,76,77,78,79,80,81,82,84,85,86,87,88,89,90,91,92,93,94,95,96,97,98,99,100,101,102,103,104,105,106,107,109,110,111,112,113,114,115,116,117,119,120,121,122,123,124,125,126,127,128,129,130,131,132,133,134,135,136,137,138,139,140,141,142,143,144,145,146,147,148,149,150,151,152,153,154,155,156,157,158,159,160,161,163,164,165,166,167,168,169,170,171,172,173,174,175,176,178,179,180,181,182,183,184,185,186,187,188,189,190,191,192,193,194,195,196,197,198,199,200,201,202,203,204,205,206,207,208,209,210,211,212,213,214,215,216,217,218,219,220,221,222,223,224,225,226,227,228,229,230,231,232,233,234,235,236,237,238,239,240,241,242,243,244,245,246,247,248,249,250,251,252,253,254,255,256,257,258,259,260,261,262,263,264,265,266,267,268,269,270,271,272,273,274,275,276,277,278,279,280,281,282,283,284,285,286,287,288,289,290,291,292,293,294,295,296,297,298,299,300,301,302,303,304,305,306,307,308,309,310,311,312,313,314,315,316,317,318,319,320,321,322,323,324,325,326,327,328,329,330,331,332,333,334,335,336,337,338,339,340,341,342,343,344,345,346,347,348,349,350,351,352,353,354,355,356,357,358,359,360,361,362,363,364,365,366,367,368,369,370,371,372,373,374,375,376,377,378,379,380,381,382,383,384,385,386,387,388,389,390,391,392,393,394,395,396,397,398,399,400,401,402,403,404,405,406,407,408,409,410,411,412,413,414,415,416,417,418,419,420,421,422,423,424,425,426,427,428,429,430,431,432,433,434,435,436,437,438,439,440,441,442,443,444,445,446,447,448,449,450,451,452,453,454,455,456,457,458,459,460,461,462,463,464,465,466,467,468,469,470,471,472,473,474,475,476,477,478,479,480,481,482,483,484,485,486,487,488,489,490,491,492,493,494,495,496,497,498,499,500,501,502,503,504,505,506,507,508,509,510,511,512,513,514,515,516,517,518,519,520,521,522,523,524,525,526,527,528,529,530,531,532,533,534,535,536,537,538,539,540,541,542,543,544,545,546,547,548,549,550,551,552,553,554,555,556,557,558,559,560,561,562,563,564,565,566,567,568,569,570,571,572,573,574,575,576,577,578,579,580,581,582,583,584,585,586,587,588,589,590,591,592,593,594,595,596,597,598,599,600,601,602,603,604,605,606,607,608,609,610,611,612,613,614,615,616,617,618,619,620,621,622,623,624,625,626,627,628,629,630,631,632,633,634,635,636,637,638,639,640,641,642,643,644,645,646,647,648,649,650,651,652,653,654,655,656,657,658,659,660,661,662,663,664,665,666,667,668,669,670,671,672,673,674,675,676,677,678,679,680,681,682,683,684,685,686,687,688,689,690,691,692,693,694,695,696,697,698,699,700,701,702,703,704,705,706,707,708,709,710,711,712,713,714,715,716,717,718,719,720,721,722,723,724,725,726,727,728,729,730,731,732,733,734,735,736,737,738,739,740,741,742,743,744,745,746,747,748,749,750,751,752,753,754,755,756,757,758,759,760,761,762,763,764,765,766,767,768,769,770,771,772,773,774,775,776,777,778,779,780,781,782,783,784,785,786,787,788,789,790,791,792,793,794,795,796,797,798,799,800,801,802,803,804,805,806,807,808,809,810,811,812,813,814,815,816,817,818,819,820,821,822,823,824,825,826,827,828,829,830,831,832,833,834,835,836,837,838,839,840,841,842,843,844,845,846,847,848,849,850,851,852,853,854,855,856,857,858,859,860,861,862,863,864,865,866,867,868,869,870,871,872,873,874,875,876,877,878,879,880,881,882,883,884,885,886,887,888,889,890,891,892,893,894,895,896,897,898,899,900,901,902,903,904,905,906,907,908,909,910,911,912,913,914,915,916,917,918,919,920,921,922,923,924,925,926,927,928,929,930,931,932,933,934,935,936,937,938,939,940,941,942,943,944,945,946,947,948,949,950,951,952,953,954,955,956,957,958,959,960,961,962,963,964,965,966,967,968,969,970,971,972,973,974,975,976,977,978,979,980,981,982,983,984,985,986,987,988,989,990,991,992,993,994,995,996,997,998,999,1000,1001,1002,1003,1004,1005,1006,1007,1008,1009,1010,1011,1012,1013,1014,1015,1016,1017,1018,1019,1020,1021,1022,1023,1024,1025,1026,1027,1028,1029,1030,1031,1032,1033,1034,1035,1036,1037,1038,1039,1040,1041,1042,1043,1044,1045,1046,1047,1048,1049,1050,1051,1052,1053,1054,1055,1056,1057,1058,1059,1060,1061,1062,1063,1064,1065,1066,1067,1068,1069,1070,1071,1072,1073,1074,1075,1076,1077,1078,1079,1080,1081,1082,1083,1084,1085,1086,1087,1088,1089,1090,1091,1092,1093,1094,1095,1096,1097,1098,1099,1100,1101,1102,1103,1104,1105,1106,1107,1108,1109,1110,1111,1112,1113,1114,1115,1116,1117,1118,1119,1120,1121,1122,1123,1124,1125,1126,1127,1128,1129,1130,1131,1132,1133,1134,1135,1136,1137,1138,1139,1140,1141,1142,1143,1144,1145,1146,1147,1148,1149,1150,1151,1152,1153,1154,1155,1156,1157,1158,1159,1160,1161,1162,1163,1164,1165,1166,1167,1168,1169,1170,1171,1172,1173,1174,1175,1176,1177,1178,1179,1180,1181,1182,1183,1184,1185,1186,1187,1188,1189,1190,1191,1192,1193,1194,1195,1196,1197,1198,1199,1200,1201,1202,1203,1204,1205,1206,1207,1208,1209,1210,1211,1212,1213,1214,1215,1216,1217,1218,1219,1220,1221,1222,1223,1224,1225,1226,1227,1228,1229,1230,1231,1232,1233,1234,1235,1236,1237,1238,1239,1240,1241,1242,1243,1244,1245,1246,1247,1248,1249,1250,1251,1252,1253,1254,1255,1256,1257,1258,1259,1260,1261,1262,1263,1264,1265,1266,1267,1268,1269,1270,1271,1272,1273,1274,1275,1276,1277,1278,1279,1280,1281,1282,1283,1284,1285,1286,1287,1288,1289,1290,1291,1292,1293,1294,1295,1296,1297,1298,1299,1300,1301,1302,1303,1304,1305,1306,1307,1308,1309,1310,1311,1312,1313,1314,1315,1316,1317,1318,1319,1320,1321,1322,1323,1324,1325,1326,1327,1328,1329,1330,1331,1332,1333,1334,1335,1336,1337,1338,1339,1340,1341,1342,1343,1344,1345,1346,1347,1348,1349,1350,1351,1352,1353,1354,1355,1356,1357,1358,1359,1360,1361,1362,1363,1364,1365,1366,1367,1368,1369,1370,1371,1372,1373,1374,1375,1376,1377,1378,1379,1380,1381,1382,1383,1384,1385,1386,1387,1388,1389,1390,1391,1392,1393,1394,1395,1396,1397,1398,1399,1400,1401,1402,1403,1404,1405,1406,1407,1408,1409,1410,1411,1412,1413,1414,1415,1416,1417,1418,1419,1420,1421,1422,1423,1424,1425,1426,1427,1428,1429,1430,1431,1432,1433,1434,1435,1436,1437,1438,1439,1440,1441,1442,1443,1444,1445,1446,1447,1448,1449,1450,1451,1452,1453,1454,1455,1456,1457,1458,1459,1460,1461,1462,1463,1464,1465,1466,1467,1468,1469,1470,1471,1472,1473,1474,1475,1476,1477,1478,1479,1480,1481,1482,1483,1484,1485,1486,1487,1488,1489,1490,1491,1492,1493,1494,1495,1496,1497,1498,1499,1500,1501,1502,1503,1504,1505,1506,1507,1508,1509,1510,1511,1512,1513,1514,1515,1516,1517,1518,1519,1520,1521,1522,1523,1524,1525,1526,1527,1528,1529,1530,1531,1532,1533,1534,1535,1536,1537,1538,1539,1540,1541,1542,1543,1544,1545,1546,1547,1548,1549,1550,1551,1552,1553,1554,1555,1556,1557,1558,1559,1560,1561,1562,1563,1564,1565,1566,1567,1568,1569,1570,1571,1572,1573,1574,1575,1576,1577,1578,1579,1580,1581,1582,1583,1584,1585,1586,1587,1588,1589,1590,1591,1592,1593,1594,1595,1596,1597,1598,1599,1600,1601,1602,1603,1604,1605,1606,1607,1608,1609,1610,1611,1612,1613,1614,1615,1616,1617,1618,1619,1620,1621,1622,1623,1624,1625,1626,1627,1628,1629,1630,1631,1632,1633,1634,1635,1636,1637,1638,1639,1640,1641,1642,1643,1644,1645,1646,1647,1648,1649,1650,1651,1652,1653,1654,1655,1656,1657,1658,1659,1660,1661,1662,1663,1664,1665,1666,1667,1668,1669,1670,1671,1672,1673,1674,1675,1676,1677,1678,1679,1680,1681,1682,1683,1684,1685,1686,1687,1688,1689,1690,1691,1692,1693,1694,1695,1696,1697,1698,1699,1700,1701,1702,1703,1704,1705,1706,1707,1708,1709,1710,1711,1712,1713,1714,1715,1716,1717,1718,1719,1720,1721,1722,1723,1724,1725,1726,1727,1728,1729,1730,1731,1732,1733,1734,1735,1736,1737,1738,1739,1740,1741,1742,1743,1744,1745,1746,1747,1748,1749,1750,1751,1752,1753,1754,1755,1756,1757,1758,1759,1760,1761,1762,1763,1764,1765,1766,1767,1768,1769,1770,1771,1772,1773,1774,1775,1776,1777,1778,1779,1780,1781,1782,1783,1784,1785,1786,1787,1788,1789,1790,1791,1792,1793,1794,1795,1796,1797,1798,1799,1800,1801,1802,1803,1804,1805,1806,1807,1808,1809,1810,1811,1812,1813,1814,1815,1816,1817,1818,1819,1820,1821,1822,1823,1824,1825,1826,1827,1828,1829,1830,1831,1832,1833,1834,1835,1836,1837,1838,1839,1840,1841,1842,1843,1844,1845,1846,1847,1848,1849,1850,1851,1852,1853,1854,1855,1856,1857,1858,1859,1860,1861,1862,1863,1864,1865,1866,1867,1868,1869,1870,1871,1872,1873,1874,1875,1876,1877,1878,1879,1880,1881,1882,1883,1884,1885,1886,1887,1888,1889,1890,1891,1892,1893,1894,1895,1896,1897,1898,1899,1900,1901,1902,1903,1904,1905,1906,1907,1908,1909,1910,1911,1912,1913,1914,1915,1916,1917,1918,1919,1920,1921,1922,1923,1924,1925,1926,1927,1928,1929,1930,1931,1932,1933,1934,1935,1936,1937,1938,1939,1940,1941,1942,1943,1944,1945,1946,1947,1948,1949,1950,1951,1952,1953,1954,1955,1956,1957,1958,1959,1960,1961,1962,1963,1964,1965,1966,1967,1968,1969,1970,1971,1972,1973,1974,1975,1976,1977,1978,1979,1980,1981,1982,1983,1984,1985,1986,1987,1988,1989,1990,1991,1992,1993,1994,1995,1996,1997,1998,1999,2000,2001,2002,2003,2004,2005,2006,2007,2008,2009,2010,2011,2012,2013,2014,2015,2016,2017,2018,2019,2020,2021,2022,2023,2024,2025,2026,2027,2028,2029,2030,2031,2032,2033,2034,2035,2036,2037,2038,2039,2040,2041,2042,2043,2044,2045,2046,2047,2048,2049,2050,2051,2052,2053,2054,2055,2056,2057,2058,2059,2060,2061,2062,2063,2064,2065,2066,2067,2068,2069,2070,2071,2072,2073,2074,2075,2076,2077,2078,2079,2080,2081,2082,2083,2084,2085,2086,2087,2088,2089,2090,2091,2092,2093,2094,2095,2096,2097,2098,2099,2100,2101,2102,2103,2104,2105,2106,2107,2108,2109,2110,2111,2112,2113,2114,2115,2116,2117,2118,2119,2120,2121,2122,2123,2124,2125,2126,2127,2128,2129,2130,2131,2132,2133,2134,2135,2136,2137,2138,2139,2140,2141,2142,2143,2144,2145,2146,2147,2148,2149,2150,2151,2152,2153,2154,2155,2156,2157,2158,2159,2160,2161,2162,2163,2164,2165,2166,2167,2168,2169,2170,2171,2172,2173,2174,2175,2176,2177,2178,2179,2180,2181,2182,2183,2184,2185,2186,2187,2188,2189,2190,2191,2192,2193,2194,2195,2196,2197,2198,2199,2200,2201,2202,2203,2204,2205,2206,2207,2208,2209,2210,2211,2212,2213,2214,2215,2216,2217,2218,2219,2220,2221,2222,2223,2224,2225,2226,2227,2228,2229,2230,2231,2232,2233,2234,2235,2236,2237,2238,2239,2240,2241,2242,2243,2244,2245,2246,2247,2248,2249,2250,2251,2252,2253,2254,2255,2256,2257,2258,2259,2260,2261,2262,2263,2264,2265,2266,2267,2268,2269,2270,2271,2272,2273,2274,2275,2276,2277,2278,2279,2280,2281,2282,2283,2284,2285,2286,2287,2288,2289,2290,2291,2292,2293,2294,2295,2296,2297,2298,2299,2300,2301,2302,2303,2304,2305,2306,2307,2308,2309,2310,2311,2312,2313,2314,2315,2316,2317,2318,2319,2320,2321,2322,2323,2324,2325,2326,2327,2328,2329,2330,2331,2332,2333,2334,2335,2336,2337,2338,2339,2340,2341,2342,2343,2344,2345,2346,2347,2348,2349,2350,2351,2352,2353,2354,2355,2356,2357,2358,2359,2360,2361,2362,2363,2364,2365,2366,2367,2368,2369,2370,2371,2372,2373,2374,2375,2376,2377,2378,2379,2380,2381,2382,2383,2384,2385,2386,2387,2388,2389,2390,2391,2392,2393,2394,2395,2396,2397,2398,2399,2400,2401,2402,2403,2404,2405,2406,2407,2408,2409,2410,2411,2412,2413,2414,2415,2416,2417,2418,2419,2420,2421,2422,2423,2424,2425,2426,2427,2428,2429,2430,2431,2432,2433,2434,2435,2436,2437,2438,2439,2440,2441,2442,2443,2444,2445,2446,2447,2448,2449,2450,2451,2452,2453,2454,2455,2456,2457,2458,2459,2460,2461,2462,2463,2464,2465,2466,2467,2468,2469,2470,2471,2472,2473,2474,2475,2476,2477,2478,2479,2480,2481,2482,2483,2484,2485,2486,2487,2488,2489,2490,2491,2492,2493,2494,2495,2496,2497,2498,2499,2500,2501,2502,2503,2504,2505,2506,2507,2508,2509,2510,2511,2512,2513,2514,2515,2516,2517,2518,2519,2520,2521,2522,2523,2524,2525,2526,2527,2528,2529,2530,2531,2532,2533,2534,2535,2536,2537,2538,2539,2540,2541,2542,2543,2544,2545,2546,2547,2548,2549,2550,2551,2552,2553,2554,2555,2556,2557,2558,2559,2560,2561,2562,2563,2564,2565,2566,2567,2568,2569,2570,2571,2572,2573,2574,2575,2576,2577,2578,2579,2580,2581,2582,2583,2584,2585,2586,2587,2588,2589,2590,2591,2592,2593,2594,2595,2596,2597,2598,2599,2600,2601,2602,2603,2604,2605,2606,2607,2608,2609,2610,2611,2612,2613,2614,2615,2616,2617,2618,2619,2620,2621,2622,2623,2624,2625,2626,2627,2628,2629,2630,2631,2632,2633,2634,2635,2636,2637,2638,2639,2640,2641,2642,2643,2644,2645,2646,2647,2648,2649,2650,2651,2652,2653,2654,2655,2656,2657,2658,2659,2660,2661,2662,2663,2664,2665,2666,2667,2668,2669,2670,2671,2672,2673,2674,2675,2676,2677,2678,2679,2680,2681,2682,2683,2684,2685,2686,2687,2688,2689,2690,2691,2692,2693,2694,2695,2696,2697,2698,2699,2700,2701,2702,2703,2704,2705,2706,2707,2708,2709,2710,2711,2712,2713,2714,2715,2716,2717,2718,2719,2720,2721,2722,2723,2724,2725,2726,2727,2728,2729,2730,2731,2732,2733,2734,2735,2736,2737,2738,2739,2740,2741,2742,2743,2744,2745,2746,2747,2748,2749,2750,2751,2752,2753,2754,2755,2756,2757,2758,2759,2760,2761,2762,2763,2764,2765,2766,2767,2768,2769,2770,2771,2772,2773,2774,2775,2776,2777,2778,2779,2780,2781,2782,2783,2784,2785,2786,2787,2788,2789,2790,2791,2792,2793,2794,2795,2796,2797,2798,2799,2800,2801,2802,2803,2804,2805,2806,2807,2808,2809,2810,2811,2812,2813,2814,2815,2816,2817,2818,2819,2820,2821,2822,2823,2824,2825,2826,2827,2828,2829,2830,2831,2832,2833,2834,2835,2836,2837,2838,2839,2840,2841,2842,2843,2844,2845,2846,2847,2848,2849,2850,2851,2852,2853,2854,2855,2856,2857,2858,2859,2860,2861,2862,2863,2864,2865,2866,2867,2868,2869,2870,2871,2872,2873,2874,2875,2876,2877,2878,2879,2880,2881,2882,2883,2884,2885,2886,2887,2888,2889,2890,2891,2892,2893,2894,2895,2896,2897,2898,2899,2900,2901,2902,2903,2904,2905,2906,2907,2908,2909,2910,2911,2912,2913,2914,2915,2916,2917,2918,2919,2920,2921,2922,2923,2924,2925,2926,2927,2928,2929,2930,2931,2932,2933,2934,2935,2936,2937,2938,2939,2940,2941,2942,2943,2944,2945,2946,2947,2948,2949,2950,2951,2952,2953,2954,2955,2956,2957,2958,2959,2960,2961,2962,2963,2964,2965,2966,2967,2968,2969,2970,2971,2972,2973,2974,2975,2976,2977,2978,2979,2980,2981,2982,2983,2984,2985,2986,2987,2988,2989,2990,2991,2992,2993,2994,2995,2996,2997,2998,2999,3000,3001,3002,3003,3004,3005,3006,3007,3008,3009,3010,3011,3012,3013,3014,3015,3016,3017,3018,3019,3020,3021,3022,3023,3024,3025,3026,3027,3028,3029,3030,3031,3032,3033,3034,3035,3036,3037,3038,3039,3040,3041,3042,3043,3044,3045,3046,3047,3048,3049,3050,3051,3052,3053,3054,3055,3056,3057,3058,3059,3060,3061,3062,3063,3064,3065,3066,3067,3068,3069,3070,3071,3072,3073,3074,3075,3076,3077,3078,3079,3080,3081,3082,3083,3084,3085,3086,3087,3088,3089,3090,3091,3092,3093,3094,3095,3096,3097,3098,3099,3100,3101,3102,3103,3104,3105,3106,3107,3108,3109,3110,3111,3112,3113,3114,3115,3116,3117,3118,3119,3120,3121,3122,3123,3124,3125,3126,3127,3128,3129,3130,3131,3132,3133,3134,3135,3136,3137,3138,3139,3140,3141,3142,3143,3144,3145,3146,3147,3148,3149,3150,3151,3152,3153,3154,3155,3156,3157,3158,3159,3160,3161,3162,3163,3164,3165,3166,3167,3168,3169,3170,3171,3172,3173,3174,3175,3176,3177,3178,3179,3180,3181,3182,3183,3184,3185,3186,3187,3188,3189,3190,3191,3192,3193,3194,3195,3196,3197,3198,3199,3200,3201,3202,3203,3204,3205,3206,3207,3208,3209,3210,3211,3212,3213,3214,3215,3216,3217,3218,3219,3220,3221,3222,3223,3224,3225,3226,3227,3228,3229,3230,3231,3232,3233,3234,3235,3236,3237,3238,3239,3240,3241,3242,3243,3244,3245,3246,3247,3248,3249,3250,3251,3252,3253,3254,3255,3256,3257,3258,3259,3260,3261,3262,3263,3264,3265,3266,3267,3268,3269,3270,3271,3272,3273,3274,3275,3276,3277,3278,3279,3280,3281,3282,3283,3284,3285,3286,3287,3288,3289,3290,3291,3292,3293,3294,3295,3296,3297,3298,3299,3300,3301,3302,3303,3304,3305,3306,3307,3308,3309,3310,3311,3312,3313,3314,3315,3316,3317,3318,3319,3320,3321,3322,3323,3324,3325,3326,3327,3328,3329,3330,3331,3332,3333,3334,3335,3336,3337,3338,3339,3340,3341,3342,3343,3344,3345,3346,3347,3348,3349,3350,3351,3352,3353,3354,3355,3356,3357,3358,3359,3360,3361,3362,3363,3364,3365,3366,3367,3368,3369,3370,3371,3372,3373,3374,3375,3376,3377,3378,3379,3380,3381,3382,3383,3384,3385,3386,3387,3388,3389,3390,3391,3392,3393,3394,3395,3396,3397,3398,3399,3400,3401,3402,3403,3404,3405,3406,3407,3408,3409,3410,3411,3412,3413,3414,3415,3416,3417,3418,3419,3420,3421,3422,3423,3424,3425,3426,3427,3428,3429,3430,3431,3432,3433,3434,3435,3436,3437,3438,3439,3440,3441,3442,3443,3444,3445,3446,3447,3448,3449,3450,3451,3452,3453,3454,3455,3456,3457,3458,3459,3460,3461,3462,3463,3464,3465,3466,3467,3468,3469,3470,3471,3472,3473,3474,3475,3476,3477,3478,3479,3480,3481,3482,3483,3484,3485,3486,3487,3488,3489,3490,3491,3492,3493,3494,3495,3496,3497,3498,3499,3500,3501,3502,3503,3504,3505,3506,3507,3508,3509,3510,3511,3512,3513,3514,3515,3516,3517,3518,3519,3520,3521,3522,3523,3524,3525,3526,3527,3528,3529,3530,3531,3532,3533,3534,3535,3536,3537,3538,3539,3540,3541,3542,3543,3544,3545,3546,3547,3548,3549,3550,3551,3552,3553,3554,3555,3556,3557,3558,3559,3560,3561,3562,3563,3564,3565,3566,3567,3568,3569,3570,3571,3572,3573,3574,3575,3576,3577,3578,3579,3580,3581,3582,3583,3584,3585,3586,3587,3588,3589,3590,3591,3592,3593,3594,3595,3596,3597,3598,3599,3600,3601,3602,3603,3604,3605,3606,3607,3608,3609,3610,3611,3612,3613,3614,3615,3616,3617,3618,3619,3620,3621,3622,3623,3624,3625,3626,3627,3628,3629,3630,3631,3632,3633,3634,3635,3636,3637,3638,3639,3640,3641,3642,3643,3644,3645,3646,3647,3648,3649,3650,3651,3652,3653,3654,3655,3656,3657,3658,3659,3660,3661,3662,3663,3664,3665,3666,3667,3668,3669,3670,3671,3672,3673,3674,3675,3676,3677,3678,3679,3680,3681,3682,3683,3684,3685,3686,3687,3688,3689,3690,3691,3692,3693,3694,3695,3696,3697,3698,3699,3700,3701,3702,3703,3704,3705,3706,3707,3708,3709,3710,3711,3712,3713,3714,3715,3716,3717,3718,3719,3720,3721,3722,3723,3724,3725,3726,3727,3728,3729,3730,3731,3732,3733,3734,3735,3736,3737,3738,3739,3740,3741,3742,3743,3744,3745,3746,3747,3748,3749,3750,3751,3752,3753,3754,3755,3756,3757,3758,3759,3760,3761,3762,3763,3764,3765,3766,3767,3768,3769,3770,3771,3772,3773,3774,3775,3776,3777,3778,3779,3780,3781,3782,3783,3784,3785,3786,3787,3788,3789,3790,3791,3792,3793,3794,3795,3796,3797,3798,3799,3800,3801,3802,3803,3804,3805,3806,3807,3808,3809,3810,3811,3812,3813,3814,3815,3816,3817,3818,3819,3820,3821,3822,3823,3824,3825,3826,3827,3828,3829,3830,3831,3832,3833,3834,3835,3836,3837,3838,3839,3840,3841,3842,3843,3844,3845,3846,3847,3848,3849,3850,3851,3852,3853,3854,3855,3856,3857,3858,3859,3860,3861,3862,3863,3864,3865,3866,3867,3868,3869,3870,3871,3872,3873,3874,3875,3876,3877,3878,3879,3880,3881,3882,3883,3884,3885,3886,3887,3888,3889,3890,3891,3892,3893,3894,3895,3896,3897,3898,3899,3900,3901,3902,3903,3904,3905,3906,3907,3908,3909,3910,3911,3912,3913,3914,3915,3916,3917,3918,3919,3920,3921,3922,3923,3924,3925,3926,3927,3928,3929,3930,3931,3932,3933,3934,3935,3936,3937,3938,3939,3940,3941,3942,3943,3944,3945,3946,3947,3948,3949,3950,3951,3952,3953,3954,3955,3956,3957,3958,3959,3960,3961,3962,3963,3964,3965,3966,3967,3968,3969,3970,3971,3972,3973,3974,3975,3976,3977,3978,3979,3980,3981,3982,3983,3984,3985,3986,3987,3988,3989,3990,3991,3992,3993,3994,3995,3996,3997,3998,3999,4000,4001,4002,4003,4004,4005,4006,4007,4008,4009,4010,4011,4012,4013,4014,4015,4016,4017,4018,4019,4020,4021,4022,4023,4024,4025,4026,4027,4028,4029,4030,4031,4032,4033,4034,4035,4036,4037,4038,4039,4040,4041,4042,4043,4044,4045,4046,4047,4048,4049,4050,4051,4052,4053,4054,4055,4056,4057,4058,4059,4060,4061,4062,4063,4064,4065,4066,4067,4068,4069,4070,4071,4072,4073,4074,4075,4076,4077,4078,4079,4080,4081,4082,4083,4084,4085,4086,4087,4088,4089,4090,4091,4092,4093,4094,4095,4096,4097,4098,4099,4100,4101,4102,4103,4104,4105,4106,4107,4108,4109,4110,4111,4112,4113,4114,4115,4116,4117,4118,4119,4120,4121,4122,4123,4124,4125,4126,4127,4128,4129,4130,4131,4132,4133,4134,4135,4136,4137,4138,4139,4140,4141,4142,4143,4144,4145,4146,4147,4148,4149,4150,4151,4152,4153,4154,4155,4156,4157,4158,4159,4160,4161,4162,4163,4164,4165,4166,4167,4168,4169,4170,4171,4172,4173,4174,4175,4176,4177,4178,4179,4180,4181,4182,4183,4184,4185,4186,4187,4188,4189,4190,4191,4192,4193,4194,4195,4196,4197,4198,4199,4200,4201,4202,4203,4204,4205,4206,4207,4208,4209,4210,4211,4212,4213,4214,4215,4216,4217,4218,4219,4220,4221,4222,4223,4224,4225,4226,4227,4228,4229,4230,4231,4232,4233,4234,4235,4236,4237,4238,4239,4240,4241,4242,4243,4244,4245,4246,4247,4248,4249,4250,4251,4252,4253,4254,4255,4256,4257,4258,4259,4260,4261,4262,4263,4264,4265,4266,4267,4268,4269,4270,4271,4272,4273,4274,4275,4276,4277,4278,4279,4280,4281,4282,4283,4284,4285,4286,4287,4288,4289,4290,4291,4292,4293,4294,4295,4296,4297,4298,4299,4300,4301,4302,4303,4304,4305,4306,4307,4308,4309,4310,4311,4312,4313,4314,4315,4316,4317,4318,4319,4320,4321,4322,4323,4324,4325,4326,4327,4328,4329,4330,4331,4332,4333,4334,4335,4336,4337,4338,4339,4340,4341,4342,4343,4344,4345,4346,4347,4348,4349,4350,4351,4352,4353,4354,4355,4356,4357,4358,4359,4360,4361,4362,4363,4364,4365,4366,4367,4368,4369,4370,4371,4372,4373,4374,4375,4376,4377,4378,4379,4380,4381,4382,4383,4384,4385,4386,4387,4388,4389,4390,4391,4392,4393,4394,4395,4396,4397,4398,4399,4400,4401,4402,4403,4404,4405,4406,4407,4408,4409,4410,4411,4412,4413,4414,4415,4416,4417,4418,4419,4420,4421,4422,4423,4424,4425,4426,4427,4428,4429,4430,4431,4432,4433,4434,4435,4436,4437,4438,4439,4440,4441,4442,4443,4444,4445,4446,4447,4448,4449,4450,4451,4452,4453,4454,4455,4456,4457,4458,4459,4460,4461,4462,4463,4464,4465,4466,4467,4468,4469,4470,4471,4472,4473,4474,4475,4476,4477,4478,4479,4480,4481,4482,4483,4484,4485,4486,4487,4488,4489,4490,4491,4492,4493,4494,4495,4496,4497,4498,4499,4500,4501,4502,4503,4504,4505,4506,4507,4508,4509,4510,4511,4512,4513,4514,4515,4516,4517,4518,4519,4520,4521,4522,4523,4524,4525,4526,4527,4528,4529,4530,4531,4532,4533,4534,4535,4536,4537,4538,4539,4540,4541,4542,4543,4544,4545,4546,4547,4548,4549,4550,4551,4552,4553,4554,4555,4556,4557,4558,4559,4560,4561,4562,4563,4564,4565,4566,4567,4568,4569,4570,4571,4572,4573,4574,4575,4576,4577,4578,4579,4580,4581,4582,4583,4584,4585,4586,4587,4588,4589,4590,4591,4592,4593,4594,4595,4596,4597,4598,4599,4600,4601,4602,4603,4604,4605,4606,4607,4608,4609,4610,4611,4612,4613,4614,4615,4616,4617,4618,4619,4620,4621,4622,4623,4624,4625,4626,4627,4628,4629,4630,4631,4632,4633,4634,4635,4636,4637,4638,4639,4640,4641,4642,4643,4644,4645,4646,4647,4648,4649,4650,4651,4652,4653,4654,4655,4656,4657,4658,4659,4660,4661,4662,4663,4664,4665,4666,4667,4668,4669,4670,4671,4672,4673,4674,4675,4676,4677,4678,4679,4680,4681,4682,4683,4684,4685,4686,4687,4688,4689,4690,4691,4692,4693,4694,4695,4696,4697,4698,4699,4700,4701,4702,4703,4704,4705,4706,4707,4708,4709,4710,4711,4712,4713,4714,4715,4716,4717,4718,4719,4720,4721,4722,4723,4724,4725,4726,4727,4728,4729,4730,4731,4732,4733,4734,4735,4736,4737,4738,4739,4740,4741,4742,4743,4744,4745,4746,4747,4748,4749,4750,4751,4752,4753,4754,4755,4756,4757,4758,4759,4760,4761,4762,4763,4764,4765,4766,4767,4768,4769,4770,4771,4772,4773,4774,4775,4776,4777,4778,4779,4780,4781,4782,4783,4784,4785,4786,4787,4788,4789,4790,4791,4792,4793,4794,4795,4796,4797,4798,4799,4800,4801,4802,4803,4804,4805,4806,4807,4808,4809,4810,4811,4812,4813,4814,4815,4816,4817,4818,4819,4820,4821,4822,4823,4824,4825,4826,4827,4828,4829,4830,4831,4832,4833,4834,4835,4836,4837,4838,4839,4840,4841,4842,4843,4844,4845,4846,4847,4848,4849,4850,4851,4852,4853,4854,4855,4856,4857,4858,4859,4860,4861,4862,4863,4864,4865,4866,4867,4868,4869,4870,4871,4872,4873,4874,4875,4876,4877,4878,4879,4880,4881,4882,4883,4884,4885,4886,4887,4888,4889,4890,4891,4892,4893,4894,4895,4896,4897,4898,4899,4900,4901,4902,4903,4904,4905,4906,4907,4908,4909,4910,4911,4912,4913,4914,4915,4916,4917,4918,4919,4920,4921,4922,4923,4924,4925,4926,4927,4928,4929,4930,4931,4932,4933,4934,4935,4936,4937,4938,4939,4940,4941,4942,4943,4944,4945,4946,4947,4948,4949,4950,4951,4952,4953,4954,4955,4956,4957,4958,4959,4960,4961,4962,4963,4964,4965,4966,4967,4968,4969,4970,4971,4972,4973,4974,4975,4976,4977,4978,4979,4980,4981,4982,4983,4984,4985,4986,4987,4988,4989,4990,4991,4992,4993,4994,4995,4996,4997,4998,4999,5000,5001,5002,5003,5004,5005,5006,5007,5008,5009,5010,5011,5012,5013,5014,5015,5016,5017,5018,5019,5020,5021,5022,5023,5024,5025,5026,5027,5028,5029,5030,5031,5032,5033,5034,5035,5036,5037,5038,5039,5040,5041,5042,5043,5044,5045,5046,5047,5048,5049,5050,5051,5052,5053,5054,5055,5056,5057,5058,5059,5060,5061,5062,5063,5064,5065,5066,5067,5068,5069,5070,5071,5072,5073,5074,5075,5076,5077,5078,5079,5080,5081,5082,5083,5084,5085,5086,5087,5088,5089,5090,5091,5092,5093,5094,5095,5096,5097,5098,5099,5100,5101,5102,5103,5104,5105,5106,5107,5108,5109,5110,5111,5112,5113,5114,5115,5116,5117,5118,5119,5120,5121,5122,5123,5124,5125,5126,5127,5128,5129,5130,5131,5132,5133,5134,5135,5136,5137,5138,5139,5140,5141,5142,5143,5144,5145,5146,5147,5148,5149,5150,5151,5152,5153,5154,5155,5156,5157,5158,5159,5160,5161,5162,5163,5164,5165,5166,5167,5168,5169,5170,5171,5172,5173,5174,5175,5176,5177,5178,5179,5180,5181,5182,5183,5184,5185,5186],"data":[[null,109.8639056562,0,"completed",-6.49178,2.0,0,"c1ccccc1","c1ccccc1",[],"none",true,-0.9804210046],[null,340.505459674,1,"completed",-6.064992,2.0,1,"c1ccccc1","c1ccc(-c2ccccc2)cc1",[],"[cH&r6,CH&r5:1]>>[#6:1](-[c]1[ch]ccc[ch]1)",true,-0.7564632526],[null,205.5301639019,1,"completed",-5.886512,2.0,1,"c1ccccc1","c1ccc2ccccc2c1",[],"[cH&r6:1][cH&r6:2]>>[c:1]2cccc[c:2]2",true,-0.5876709965],[null,443.4094078977,1,"completed",-5.779148,2.0,1,"c1ccccc1","C1=CCC=C1",[],"[c:0]1[ch:1][ch][c:3][c!r5:4][c!r5:5]1>>[c:0]1[CH2:1][c:3][c:4][c:5]1",true,-0.6500926749],[null,280.7754938902,1,"completed",-5.70978,2.0,1,"c1ccccc1","C(=Cc1ccccc1)c1ccccc1",[],"[ch&r6,CH1&r5:1]>>[*:1](-C=C-c1ccccc1)",true,-0.5109132859],[null,186.8022802516,1,"completed",-6.062784,2.0,1,"c1ccccc1","C(#Cc1ccccc1)c1ccccc1",[],"[ch&r6,CH1&r5:1]>>[*:1](-C#C-c1ccccc1)",true,-0.6993583323],[null,855.5124122314,1,"completed",-5.964712,2.0,1,"c1ccccc1","c1ccncc1",[],"[ch&r6:0]>>[nr6:0]",true,-1.0479921949],[null,130.7494298318,1,"completed",-5.208748,2.0,1,"c1ccccc1","c1ccc(Nc2ccccc2)cc1",[],"[ch&r6,CH1&r5:1]>>[*:1](-N-c1ccccc1)",true,-0.1512951284],[null,228.5818813147,1,"completed",-6.402172,2.0,1,"c1ccccc1","O=c1ccocc1",[],"[ch:1]1[c:2][c:3][ch:4][c:5][c:6]1>>[o:1]1[c:2][c:3][C:4](=O)[c:5][c:6]1",true,-0.9397441759],[null,323.4754272636,2,"completed",-5.894148,2.0,2,"c1ccc(-c2ccccc2)cc1","c1ccc(-c2ccc(-c3ccccc3)cc2)cc1",[],"[cH&r6,CH&r5:1]>>[#6:1](-[c]1[ch]ccc[ch]1)",true,-0.6431680687],[null,400.2089622162,2,"completed",-5.970784,2.0,2,"c1ccc(-c2ccccc2)cc1","c1ccc(-c2ccccc2-c2ccccc2)cc1",[],"[cH&r6,CH&r5:1]>>[#6:1](-[c]1[ch]ccc[ch]1)",true,-0.7291892436],[null,208.7259538309,2,"completed",-6.009332,2.0,2,"c1ccc(-c2ccccc2)cc1","c1ccc(-c2cccc(-c3ccccc3)c2)cc1",[],"[cH&r6,CH&r5:1]>>[#6:1](-[c]1[ch]ccc[ch]1)",true,-0.6698806013],[null,289.9552260252,2,"completed",-5.758816,2.0,2,"c1ccc(-c2ccccc2)cc1","c1ccc2c(-c3cccc4ccccc34)cccc2c1",[],"[cH&r6:1][cH&r6:2]>>[c:1]2cccc[c:2]2",true,-0.5447503179],[null,169.3995910698,2,"completed",-5.747408,2.0,2,"c1ccc(-c2ccccc2)cc1","c1ccc2cc(-c3ccc4ccccc4c3)ccc2c1",[],"[cH&r6:1][cH&r6:2]>>[c:1]2cccc[c:2]2",true,-0.4838113367],[null,267.6632374704,2,"completed",-5.4347,2.0,2,"c1ccc(-c2ccccc2)cc1","C1=CC(C2=CCC=C2)=CC1",[],"[c:0]1[ch:1][ch][c:3][c!r5:4][c!r5:5]1>>[c:0]1[CH2:1][c:3][c:4][c:5]1",true,-0.3557181648],[null,349.1573583961,2,"completed",-5.20378,2.0,2,"c1ccc(-c2ccccc2)cc1","C1=CCC(C2=CC=CC2)=C1",[],"[c:0]1[ch:1][ch][c:3][c!r5:4][c!r5:5]1>>[c:0]1[CH2:1][c:3][c:4][c:5]1",true,-0.3566346902],[null,135.9595188174,2,"completed",-5.675372,2.0,2,"c1ccc(-c2ccccc2)cc1","C(=Cc1cc(C=Cc2ccccc2)cc(-c2ccccc2)c1)c1ccccc1",[],"[ch&r6,CH1&r5:1]>>[*:1](-C=C-c1ccccc1)",true,-0.4250893207],[null,375.819464577,2,"completed",-5.709136,2.0,2,"c1ccc(-c2ccccc2)cc1","C(=Cc1ccccc1-c1ccccc1C=Cc1ccccc1)c1ccccc1",[],"[ch&r6,CH1&r5:1]>>[*:1](-C=C-c1ccccc1)",true,-0.5683776355],[null,147.7665762219,2,"completed",-5.712632,2.0,2,"c1ccc(-c2ccccc2)cc1","C(=Cc1cccc(-c2cccc(C=Cc3ccccc3)c2)c1)c1ccccc1",[],"[ch&r6,CH1&r5:1]>>[*:1](-C=C-c1ccccc1)",true,-0.4535865574],[null,181.9751020323,2,"completed",-5.690552,2.0,2,"c1ccc(-c2ccccc2)cc1","C(=Cc1cccc(C=Cc2ccccc2)c1-c1ccccc1)c1ccccc1",[],"[ch&r6,CH1&r5:1]>>[*:1](-C=C-c1ccccc1)",true,-0.4516671933],[null,208.7191839613,2,"completed",-5.533232,2.0,2,"c1ccc(-c2ccccc2)cc1","C(=Cc1ccc(-c2ccc(C=Cc3ccccc3)cc2)cc1)c1ccccc1",[],"[ch&r6,CH1&r5:1]>>[*:1](-C=C-c1ccccc1)",true,-0.3681464125],[null,196.9148975488,2,"completed",-5.758724,2.0,2,"c1ccc(-c2ccccc2)cc1","C(#Cc1ccccc1-c1ccccc1C#Cc1ccccc1)c1ccccc1",[],"[ch&r6,CH1&r5:1]>>[*:1](-C#C-c1ccccc1)",true,-0.5013930174],[null,131.0942331495,2,"completed",-5.826988,2.0,2,"c1ccc(-c2ccccc2)cc1","C(#Cc1cccc(-c2cccc(C#Cc3ccccc3)c2)c1)c1ccccc1",[],"[ch&r6,CH1&r5:1]>>[*:1](-C#C-c1ccccc1)",true,-0.5255058121],[null,155.4556626912,2,"completed",-5.807668,2.0,2,"c1ccc(-c2ccccc2)cc1","C(#Cc1cccc(C#Cc2ccccc2)c1-c1ccccc1)c1ccccc1",[],"[ch&r6,CH1&r5:1]>>[*:1](-C#C-c1ccccc1)",true,-0.5191873671],[null,191.1503918396,2,"completed",-5.649796,2.0,2,"c1ccc(-c2ccccc2)cc1","C(#Cc1ccc(-c2ccc(C#Cc3ccccc3)cc2)cc1)c1ccccc1",[],"[ch&r6,CH1&r5:1]>>[*:1](-C#C-c1ccccc1)",true,-0.4297133192],[null,116.6865516835,2,"completed",-5.807116,2.0,2,"c1ccc(-c2ccccc2)cc1","C(#Cc1cc(C#Cc2ccccc2)cc(-c2ccccc2)c1)c1ccccc1",[],"[ch&r6,CH1&r5:1]>>[*:1](-C#C-c1ccccc1)",true,-0.5085490534],[null,546.3324277,2,"completed",-5.947048,2.0,2,"c1ccc(-c2ccccc2)cc1","c1cncc(-c2cccnc2)c1",[],"[ch&r6:0]>>[nr6:0]",true,-0.8062563957],[null,501.5108793679,2,"completed",-6.042912,2.0,2,"c1ccc(-c2ccccc2)cc1","c1cc(-c2ccncc2)ccn1",[],"[ch&r6:0]>>[nr6:0]",true,-0.8289534677],[null,466.0574356808,2,"completed",-5.84088,2.0,2,"c1ccc(-c2ccccc2)cc1","c1ccc(-c2ccccn2)nc1",[],"[ch&r6:0]>>[nr6:0]",true,-0.6972604168],[null,94.2937576706,2,"completed",-5.141772,2.0,2,"c1ccc(-c2ccccc2)cc1","c1ccc(Nc2cc(Nc3ccccc3)cc(-c3ccccc3)c2)cc1",[],"[ch&r6,CH1&r5:1]>>[*:1](-N-c1ccccc1)",true,-0.0987234204],[null,209.1033990814,2,"completed",-5.012788,2.0,2,"c1ccc(-c2ccccc2)cc1","c1ccc(Nc2ccc(-c3ccc(Nc4ccccc4)cc3)cc2)cc1",[],"[ch&r6,CH1&r5:1]>>[*:1](-N-c1ccccc1)",true,-0.2178328227],[null,234.3945757705,2,"completed",-5.278392,2.0,2,"c1ccc(-c2ccccc2)cc1","c1ccc(Nc2ccccc2-c2ccccc2Nc2ccccc2)cc1",[],"[ch&r6,CH1&r5:1]>>[*:1](-N-c1ccccc1)",true,-0.265583194],[null,99.683152455,2,"completed",-5.15502,2.0,2,"c1ccc(-c2ccccc2)cc1","c1ccc(Nc2cccc(Nc3ccccc3)c2-c2ccccc2)cc1",[],"[ch&r6,CH1&r5:1]>>[*:1](-N-c1ccccc1)",true,-0.1068646765],[null,74.9002132244,2,"completed",-5.197892,2.0,2,"c1ccc(-c2ccccc2)cc1","c1ccc(Nc2cccc(-c3cccc(Nc4ccccc4)c3)c2)cc1",[],"[ch&r6,CH1&r5:1]>>[*:1](-N-c1ccccc1)",true,-0.1015166752],[null,231.1083419388,2,"completed",-6.69326,2.0,2,"c1ccc(-c2ccccc2)cc1","O=c1cccc(-c2cccc(=O)o2)o1",[],"[c:1]1[c:2][ch:3][ch:4][c:5][c:6]1>>[c:1]1[c:2][o:3][c:4](=O)[c:5][c:6]1",true,-1.1389754191],[null,261.3889745173,2,"completed",-7.004864,2.0,2,"c1ccc(-c2ccccc2)cc1","O=c1cc(-c2ccoc(=O)c2)cco1",[],"[c:1]1[c:2][ch:3][ch:4][c:5][c:6]1>>[c:1]1[c:2][o:3][c:4](=O)[c:5][c:6]1",true,-1.3587834841],[null,458.0882418214,2,"completed",-6.341544,2.0,2,"c1ccc(-c2ccccc2)cc1","O=c1occcc1-c1cccoc1=O",[],"[c:1]1[c:2][ch:3][ch:4][c:5][c:6]1>>[c:1]1[c:2][o:3][c:4](=O)[c:5][c:6]1",true,-0.982418584],[null,505.3211001958,2,"completed",-6.795472,2.0,2,"c1ccc(-c2ccccc2)cc1","O=c1ccc(-c2ccc(=O)oc2)co1",[],"[c:1]1[c:2][ch:3][ch:4][c:5][c:6]1>>[c:1]1[c:2][o:3][c:4](=O)[c:5][c:6]1",true,-1.2899286076],[null,562.0957850494,2,"completed",-6.25902,2.0,2,"c1ccc(-c2ccccc2)cc1","O=c1ccocc1-c1coccc1=O",[],"[ch:1]1[c:2][c:3][ch:4][c:5][c:6]1>>[o:1]1[c:2][c:3][C:4](=O)[c:5][c:6]1",true,-0.9870066252],[null,124.4367759721,2,"completed",-6.631068,2.0,2,"c1ccc(-c2ccccc2)cc1","O=c1ccoc(-c2cc(=O)cco2)c1",[],"[ch:1]1[c:2][c:3][ch:4][c:5][c:6]1>>[o:1]1[c:2][c:3][C:4](=O)[c:5][c:6]1",true,-1.078947371],[null,215.6407085499,2,"completed",-5.683008,2.0,2,"C1=CCC=C1","C1=C(c2ccccc2)C(c2ccccc2)=CC1",[],"[cH&r6,CH&r5:1]>>[#6:1](-[c]1[ch]ccc[ch]1)",true,-0.4615745833],[null,283.3202818644,2,"completed",-5.363492,2.0,2,"C1=CCC=C1","C1=C(c2ccccc2)CC(c2ccccc2)=C1",[],"[cH&r6,CH&r5:1]>>[#6:1](-[c]1[ch]ccc[ch]1)",true,-0.3380682162],[null,269.0393853239,2,"completed",-5.182988,2.0,2,"C1=CCC=C1","C(=Cc1ccccc1)C1=CC=C(C=Cc2ccccc2)C1",[],"[ch&r6,CH1&r5:1]>>[*:1](-C=C-c1ccccc1)",true,-0.2752395772],[null,154.6643521346,2,"completed",-5.459724,2.0,2,"C1=CCC=C1","C(=Cc1ccccc1)C1=CCC=C1C=Cc1ccccc1",[],"[ch&r6,CH1&r5:1]>>[*:1](-C=C-c1ccccc1)",true,-0.2955126501],[null,254.0547226688,2,"completed",-5.312064,2.0,2,"C1=CCC=C1","C(#Cc1ccccc1)C1=CC=C(C#Cc2ccccc2)C1",[],"[ch&r6,CH1&r5:1]>>[*:1](-C#C-c1ccccc1)",true,-0.2942442196],[null,152.2029334329,2,"completed",-5.601772,2.0,2,"C1=CCC=C1","C(#Cc1ccccc1)C1=CCC=C1C#Cc1ccccc1",[],"[ch&r6,CH1&r5:1]>>[*:1](-C#C-c1ccccc1)",true,-0.3827996232],[null,216.7183695799,2,"completed",-5.902152,2.0,2,"C1=CCC=C1","C1=CC(=C2C=CC=C2)C=C1",[],"[r5:1][CH2r5:2][r5:3]>>[r5:1][C:2](=C1cccc1)[r5:3]",true,-0.6018773039],[null,403.8387108723,2,"completed",-6.027732,2.0,2,"C1=CCC=C1","c1ccoc1",[],"[#6H2r5:1]>>[O:1]",true,-0.7647366669],[null,946.402586936,2,"completed",-5.37674,2.0,2,"C1=CCC=C1","C1=COCO1",[],"[CH,ch:0]1=[C,c:1][C,c:2]=[CH,ch:3][*:4]1>>[O:0]1[*:1]=,:[*:2][O:3][*:4]1",true,-0.9660251136],[null,350.3395268912,2,"completed",-5.957812,2.0,2,"C1=CCC=C1","c1ccsc1",[],"[#6H2r5:1]>>[S:1]",true,-0.6951978736],[null,322.4952195054,2,"completed",-4.789504,2.0,2,"C1=CCC=C1","C1=CSCS1",[],"[CH,ch:0]1=[C,c:1][C,c:2]=[CH,ch:3][*:4]1>>[S:0]1[*:1]=,:[*:2][S:3][*:4]1",true,-0.3888996939],[null,402.7197746654,2,"completed",-5.469936,2.0,2,"C1=CCC=C1","c1cc[nH]c1",[],"[#6H2r5:1]>>[NH:1]",true,-0.4787911993],[null,1139.4472576121,2,"completed",-6.516528,2.0,2,"C1=CCC=C1","C1=NCN=C1",[],"[chr5,CH1r5:1]>>[n:1]",true,-1.5104801636],[null,1008.2181397452,2,"completed",-6.368592,2.0,2,"C1=CCC=C1","C1=NN=CC1",[],"[chr5,CH1r5:1]>>[n:1]",true,-1.3435301976],[null,178.3332542752,2,"completed",-5.014352,2.0,2,"C1=CCC=C1","C1=C(Nc2ccccc2)C(Nc2ccccc2)=CC1",[],"[ch&r6,CH1&r5:1]>>[*:1](-N-c1ccccc1)",true,-0.1881413929],[null,563.8930859411,2,"completed",-4.546532,2.0,2,"C1=CCC=C1","C1=C(Nc2ccccc2)CC(Nc2ccccc2)=C1",[],"[ch&r6,CH1&r5:1]>>[*:1](-N-c1ccccc1)",true,-0.6841604765],[null,266.5653572681,2,"completed",-6.099032,2.0,2,"O=c1ccocc1","O=c1c(-c2ccccc2)cocc1-c1ccccc1",[],"[cH&r6,CH&r5:1]>>[#6:1](-[c]1[ch]ccc[ch]1)",true,-0.7484042416],[null,197.3922441131,2,"completed",-6.104736,2.0,2,"O=c1ccocc1","O=c1cc(-c2ccccc2)oc(-c2ccccc2)c1",[],"[cH&r6,CH&r5:1]>>[#6:1](-[c]1[ch]ccc[ch]1)",true,-0.7304902248],[null,192.030987422,2,"completed",-6.3432,2.0,2,"O=c1ccocc1","O=c1c2ccccc2oc2ccccc12",[],"[cH&r6:1][cH&r6:2]>>[c:1]2cccc[c:2]2",true,-0.8911753799],[null,156.4722287129,2,"completed",-6.045396,2.0,2,"O=c1ccocc1","O=c1cc(C=Cc2ccccc2)oc(C=Cc2ccccc2)c1",[],"[ch&r6,CH1&r5:1]>>[*:1](-C=C-c1ccccc1)",true,-0.6800239855],[null,235.8386839451,2,"completed",-5.701316,2.0,2,"O=c1ccocc1","O=c1c(C=Cc2ccccc2)cocc1C=Cc1ccccc1",[],"[ch&r6,CH1&r5:1]>>[*:1](-C=C-c1ccccc1)",true,-0.4824878666],[null,212.4585630372,2,"completed",-5.846584,2.0,2,"O=c1ccocc1","O=c1c(C#Cc2ccccc2)cocc1C#Cc1ccccc1",[],"[ch&r6,CH1&r5:1]>>[*:1](-C#C-c1ccccc1)",true,-0.5641441295],[null,131.4709049351,2,"completed",-6.129944,2.0,2,"O=c1ccocc1","O=c1cc(C#Cc2ccccc2)oc(C#Cc2ccccc2)c1",[],"[ch&r6,CH1&r5:1]>>[*:1](-C#C-c1ccccc1)",true,-0.7328499669],[null,608.86357166,2,"completed",-6.686084,2.0,2,"O=c1ccocc1","O=c1cnonc1",[],"[ch&r6:0]>>[nr6:0]",true,-1.2662501538],[null,712.8778114459,2,"completed",-6.730888,2.0,2,"O=c1ccocc1","O=c1ncocn1",[],"[ch&r6:0]>>[nr6:0]",true,-1.345917773],[null,136.0895935083,2,"completed",-5.670496,2.0,2,"O=c1ccocc1","O=c1cc(Nc2ccccc2)oc(Nc2ccccc2)c1",[],"[ch&r6,CH1&r5:1]>>[*:1](-N-c1ccccc1)",true,-0.4218987599],[null,229.6189560399,2,"completed",-5.210772,2.0,2,"O=c1ccocc1","O=c1c(Nc2ccccc2)cocc1Nc1ccccc1",[],"[ch&r6,CH1&r5:1]>>[*:1](-N-c1ccccc1)",true,-0.2423579555],[null,116.7544989071,2,"completed",-5.903532,2.0,2,"O=c1ccocc1","O=c1cc[nH]cc1",[],"[o:1]>>[nH:1]",true,-0.5744621953],[null,216.7309403444,2,"completed",-5.746948,2.0,2,"C(#Cc1ccccc1)c1ccccc1","C(#Cc1c(-c2ccccc2)cccc1-c1ccccc1)c1ccccc1",[],"[cH&r6,CH&r5:1]>>[#6:1](-[c]1[ch]ccc[ch]1)",true,-0.5020535237],[null,237.0569805558,2,"completed",-5.677396,2.0,2,"C(#Cc1ccccc1)c1ccccc1","C(#Cc1ccc(-c2ccccc2)cc1)c1ccc(-c2ccccc2)cc1",[],"[cH&r6,CH&r5:1]>>[#6:1](-[c]1[ch]ccc[ch]1)",true,-0.4685672001],[null,142.0069681692,2,"completed",-5.825424,2.0,2,"C(#Cc1ccccc1)c1ccccc1","C(#Cc1cccc(-c2ccccc2)c1)c1cccc(-c2ccccc2)c1",[],"[cH&r6,CH&r5:1]>>[#6:1](-[c]1[ch]ccc[ch]1)",true,-0.5272794033],[null,280.8402690465,2,"completed",-5.725604,2.0,2,"C(#Cc1ccccc1)c1ccccc1","C(#Cc1ccccc1-c1ccccc1)c1ccccc1-c1ccccc1",[],"[cH&r6,CH&r5:1]>>[#6:1](-[c]1[ch]ccc[ch]1)",true,-0.5202380565],[null,128.3158590996,2,"completed",-5.828828,2.0,2,"C(#Cc1ccccc1)c1ccccc1","C(#Cc1cc(-c2ccccc2)cc(-c2ccccc2)c1)c1ccccc1",[],"[cH&r6,CH&r5:1]>>[#6:1](-[c]1[ch]ccc[ch]1)",true,-0.5260686114],[null,159.9587665037,2,"completed",-5.650808,2.0,2,"C(#Cc1ccccc1)c1ccccc1","C(#Cc1ccc2ccccc2c1)c1ccc2ccccc2c1",[],"[cH&r6:1][cH&r6:2]>>[c:1]2cccc[c:2]2",true,-0.4174298011],[null,198.1530813831,2,"completed",-5.562488,2.0,2,"C(#Cc1ccccc1)c1ccccc1","C(#Cc1cccc2ccccc12)c1cccc2ccccc12",[],"[cH&r6:1][cH&r6:2]>>[c:1]2cccc[c:2]2",true,-0.379569845],[null,444.176200496,2,"completed",-5.629924,2.0,2,"C(#Cc1ccccc1)c1ccccc1","C(#CC1=CCC=C1)C1=CCC=C1",[],"[c:0]1[ch:1][ch][c:3][c!r5:4][c!r5:5]1>>[c:0]1[CH2:1][c:3][c:4][c:5]1",true,-0.5787002899],[null,304.0011082042,2,"completed",-5.23368,2.0,2,"C(#Cc1ccccc1)c1ccccc1","C(#CC1=CC=CC1)C1=CC=CC1",[],"[c:0]1[ch:1][ch][c:3][c!r5:4][c!r5:5]1>>[c:0]1[CH2:1][c:3][c:4][c:5]1",true,-0.3180772572],[null,416.1078913752,2,"completed",-5.7268,2.0,2,"C(#Cc1ccccc1)c1ccccc1","C(#Cc1ccc(C#Cc2ccccc2)cc1)c1ccccc1",[],"[ch&r6,CH1&r5:1]>>[*:1](-C#C-c1ccccc1)",true,-0.6046950594],[null,253.7983102923,2,"completed",-5.849528,2.0,2,"C(#Cc1ccccc1)c1ccccc1","C(#Cc1cccc(C#Cc2ccccc2)c1)c1ccccc1",[],"[ch&r6,CH1&r5:1]>>[*:1](-C#C-c1ccccc1)",true,-0.5828308258],[null,241.8248082554,2,"completed",-5.696164,2.0,2,"C(#Cc1ccccc1)c1ccccc1","C(#Cc1ccccc1C#Cc1ccccc1)c1ccccc1",[],"[ch&r6,CH1&r5:1]>>[*:1](-C#C-c1ccccc1)",true,-0.4823182354],[null,318.2194176098,2,"completed",-6.018256,2.0,2,"C(#Cc1ccccc1)c1ccccc1","C(#Cc1ccccn1)c1ccccn1",[],"[ch&r6:0]>>[nr6:0]",true,-0.7172368491],[null,482.3672237164,2,"completed",-6.099308,2.0,2,"C(#Cc1ccccc1)c1ccccc1","C(#Cc1ccncc1)c1ccncc1",[],"[ch&r6:0]>>[nr6:0]",true,-0.8497059569],[null,397.6213500022,2,"completed",-5.995256,2.0,2,"C(#Cc1ccccc1)c1ccccc1","C(#Cc1cccnc1)c1cccnc1",[],"[ch&r6:0]>>[nr6:0]",true,-0.7421789257],[null,417.2871061959,2,"completed",-6.544588,2.0,2,"C(#Cc1ccccc1)c1ccccc1","O=c1ccc(C#Cc2ccc(=O)oc2)co1",[],"[c:1]1[c:2][ch:3][ch:4][c:5][c:6]1>>[c:1]1[c:2][o:3][c:4](=O)[c:5][c:6]1",true,-1.0939275246],[null,202.9354724022,2,"completed",-6.84552,2.0,2,"C(#Cc1ccccc1)c1ccccc1","O=c1cc(C#Cc2ccoc(=O)c2)cco1",[],"[c:1]1[c:2][ch:3][ch:4][c:5][c:6]1>>[c:1]1[c:2][o:3][c:4](=O)[c:5][c:6]1",true,-1.2386018087],[null,360.8365499242,2,"completed",-6.14586,2.0,2,"C(#Cc1ccccc1)c1ccccc1","O=c1occcc1C#Cc1cccoc1=O",[],"[c:1]1[c:2][ch:3][ch:4][c:5][c:6]1>>[c:1]1[c:2][o:3][c:4](=O)[c:5][c:6]1",true,-0.8161962718],[null,199.7454947732,2,"completed",-6.59896,2.0,2,"C(#Cc1ccccc1)c1ccccc1","O=c1cccc(C#Cc2cccc(=O)o2)o1",[],"[c:1]1[c:2][ch:3][ch:4][c:5][c:6]1>>[c:1]1[c:2][o:3][c:4](=O)[c:5][c:6]1",true,-1.0681151589],[null,98.7522168391,2,"completed",-6.624168,2.0,2,"C(#Cc1ccccc1)c1ccccc1","O=c1ccoc(C#Cc2cc(=O)cco2)c1",[],"[ch:1]1[c:2][c:3][ch:4][c:5][c:6]1>>[o:1]1[c:2][c:3][C:4](=O)[c:5][c:6]1",true,-1.0714780285],[null,412.2440519933,2,"completed",-6.200232,2.0,2,"C(#Cc1ccccc1)c1ccccc1","O=c1ccocc1C#Cc1coccc1=O",[],"[ch:1]1[c:2][c:3][ch:4][c:5][c:6]1>>[o:1]1[c:2][c:3][C:4](=O)[c:5][c:6]1",true,-0.8735532501],[null,108.0295694259,2,"completed",-5.25208,2.0,2,"c1ccc(Nc2ccccc2)cc1","c1ccc(-c2cccc(Nc3cccc(-c4ccccc4)c3)c2)cc1",[],"[cH&r6,CH&r5:1]>>[#6:1](-[c]1[ch]ccc[ch]1)",true,-0.1516682821],[null,105.6212938246,2,"completed",-5.24932,2.0,2,"c1ccc(Nc2ccccc2)cc1","c1ccc(Nc2cc(-c3ccccc3)cc(-c3ccccc3)c2)cc1",[],"[cH&r6,CH&r5:1]>>[#6:1](-[c]1[ch]ccc[ch]1)",true,-0.148597188],[null,160.8731471942,2,"completed",-5.20194,2.0,2,"c1ccc(Nc2ccccc2)cc1","c1ccc(-c2ccc(Nc3ccc(-c4ccccc4)cc3)cc2)cc1",[],"[cH&r6,CH&r5:1]>>[#6:1](-[c]1[ch]ccc[ch]1)",true,-0.1759890157],[null,286.7985732052,2,"completed",-5.273332,2.0,2,"c1ccc(Nc2ccccc2)cc1","c1ccc(Nc2c(-c3ccccc3)cccc2-c2ccccc2)cc1",[],"[cH&r6,CH&r5:1]>>[#6:1](-[c]1[ch]ccc[ch]1)",true,-0.3114080488],[null,159.2503365115,2,"completed",-5.1679,2.0,2,"c1ccc(Nc2ccccc2)cc1","c1ccc(-c2ccccc2Nc2ccccc2-c2ccccc2)cc1",[],"[cH&r6,CH&r5:1]>>[#6:1](-[c]1[ch]ccc[ch]1)",true,-0.1661919691],[null,126.3284865031,2,"completed",-5.171212,2.0,2,"c1ccc(Nc2ccccc2)cc1","c1ccc2cc(Nc3ccc4ccccc4c3)ccc2c1",[],"[cH&r6:1][cH&r6:2]>>[c:1]2cccc[c:2]2",true,-0.1358077667],[null,124.391064386,2,"completed",-5.105064,2.0,2,"c1ccc(Nc2ccccc2)cc1","c1ccc2c(Nc3cccc4ccccc34)cccc2c1",[],"[cH&r6:1][cH&r6:2]>>[c:1]2cccc[c:2]2",true,-0.1244415626],[null,210.4021559934,2,"completed",-4.784904,2.0,2,"c1ccc(Nc2ccccc2)cc1","C1=CC(NC2=CCC=C2)=CC1",[],"[c:0]1[ch:1][ch][c:3][c!r5:4][c!r5:5]1>>[c:0]1[CH2:1][c:3][c:4][c:5]1",true,-0.3048261094],[null,202.8547408367,2,"completed",-4.738628,2.0,2,"c1ccc(Nc2ccccc2)cc1","C1=CCC(NC2=CC=CC2)=C1",[],"[c:0]1[ch:1][ch][c:3][c!r5:4][c!r5:5]1>>[c:0]1[CH2:1][c:3][c:4][c:5]1",true,-0.3242514608],[null,113.7404212291,2,"completed",-5.487324,2.0,2,"c1ccc(Nc2ccccc2)cc1","c1ccc(Nc2ccccn2)nc1",[],"[ch&r6:0]>>[nr6:0]",true,-0.2940180693],[null,321.5443185812,2,"completed",-5.735724,2.0,2,"c1ccc(Nc2ccccc2)cc1","c1cc(Nc2ccncc2)ccn1",[],"[ch&r6:0]>>[nr6:0]",true,-0.549018944],[null,312.1621042108,2,"completed",-5.467912,2.0,2,"c1ccc(Nc2ccccc2)cc1","c1cncc(Nc2cccnc2)c1",[],"[ch&r6:0]>>[nr6:0]",true,-0.4046865537],[null,83.8755576929,2,"completed",-5.118772,2.0,2,"c1ccc(Nc2ccccc2)cc1","c1ccc(Nc2cccc(Nc3ccccc3)c2)cc1",[],"[ch&r6,CH1&r5:1]>>[*:1](-N-c1ccccc1)",true,-0.0848986413],[null,261.4300651552,2,"completed",-5.064584,2.0,2,"c1ccc(Nc2ccccc2)cc1","c1ccc(Nc2ccccc2Nc2ccccc2)cc1",[],"[ch&r6,CH1&r5:1]>>[*:1](-N-c1ccccc1)",true,-0.262602899],[null,265.999734542,2,"completed",-4.873776,2.0,2,"c1ccc(Nc2ccccc2)cc1","c1ccc(Nc2ccc(Nc3ccccc3)cc2)cc1",[],"[ch&r6,CH1&r5:1]>>[*:1](-N-c1ccccc1)",true,-0.3095686271],[null,94.7744892879,2,"completed",-5.112608,2.0,2,"c1ccc(Nc2ccccc2)cc1","c1ccc(N(c2ccccc2)c2ccccc2)cc1",[],"[r:1][NH!R:2][r:3]>>[r:1][N:2](-c1ccccc1)[r:3]",true,-0.0951845315],[null,157.6264693795,2,"completed",-5.792856,2.0,2,"c1ccc2ccccc2c1","c1ccc(-c2ccc3ccc(-c4ccccc4)cc3c2)cc1",[],"[cH&r6,CH&r5:1]>>[#6:1](-[c]1[ch]ccc[ch]1)",true,-0.5099709088],[null,735.0806604117,2,"completed",-5.791384,2.0,2,"c1ccc2ccccc2c1","c1ccc(-c2ccc(-c3ccccc3)c3ccccc23)cc1",[],"[cH&r6,CH&r5:1]>>[#6:1](-[c]1[ch]ccc[ch]1)",true,-0.8800962315],[null,251.984018717,2,"completed",-5.743544,2.0,2,"c1ccc2ccccc2c1","c1ccc(-c2ccc3cc(-c4ccccc4)ccc3c2)cc1",[],"[cH&r6,CH&r5:1]>>[#6:1](-[c]1[ch]ccc[ch]1)",true,-0.5161675085],[null,695.6469091902,2,"completed",-5.796904,2.0,2,"c1ccc2ccccc2c1","c1ccc(-c2cccc3c(-c4ccccc4)cccc23)cc1",[],"[cH&r6,CH&r5:1]>>[#6:1](-[c]1[ch]ccc[ch]1)",true,-0.8496502004],[null,479.0870540344,2,"completed",-5.798192,2.0,2,"c1ccc2ccccc2c1","c1ccc(-c2cccc3cccc(-c4ccccc4)c23)cc1",[],"[cH&r6,CH&r5:1]>>[#6:1](-[c]1[ch]ccc[ch]1)",true,-0.684387112],[null,171.5972154784,2,"completed",-5.834256,2.0,2,"c1ccc2ccccc2c1","c1ccc(-c2cc3ccccc3cc2-c2ccccc2)cc1",[],"[cH&r6,CH&r5:1]>>[#6:1](-[c]1[ch]ccc[ch]1)",true,-0.5418673476],[null,149.8427671916,2,"completed",-5.507932,2.0,2,"c1ccc2ccccc2c1","c1ccc2cc3ccccc3cc2c1",[],"[cH&r6:1][cH&r6:2]>>[c:1]2cccc[c:2]2",true,-0.3224795002],[null,226.0944611292,2,"completed",-5.85514,2.0,2,"c1ccc2ccccc2c1","c1ccc2c(c1)ccc1ccccc12",[],"[cH&r6:1][cH&r6:2]>>[c:1]2cccc[c:2]2",true,-0.5749213433],[null,433.9524842478,2,"completed",-5.823124,2.0,2,"c1ccc2ccccc2c1","C1=Cc2cccc3cccc1c23",[],"[ch:1]2[c:3][c:4][c:5][c:6]3[c:7][c:8][c:9][ch:2][c:10]23>>C1=C[c:1]2[c:3][c:4][c:5][c:6]3[c:7][c:8][c:9][c:2]1[c:10]23",true,-0.6667382058],[null,226.4214584344,2,"completed",-5.182344,2.0,2,"c1ccc2ccccc2c1","C1=c2ccccc2=CC1",[],"[c:0]1[ch:1][ch][c:3][c!r5:4][c!r5:5]1>>[c:0]1[CH2:1][c:3][c:4][c:5]1",true,-0.2336431866],[null,280.0815016254,2,"completed",-5.551724,2.0,2,"c1ccc2ccccc2c1","C(=Cc1cccc2cccc(C=Cc3ccccc3)c12)c1ccccc1",[],"[ch&r6,CH1&r5:1]>>[*:1](-C=C-c1ccccc1)",true,-0.4224125802],[null,275.2820921462,2,"completed",-5.497536,2.0,2,"c1ccc2ccccc2c1","C(=Cc1cccc2c(C=Cc3ccccc3)cccc12)c1ccccc1",[],"[ch&r6,CH1&r5:1]>>[*:1](-C=C-c1ccccc1)",true,-0.3914298369],[null,311.0546459418,2,"completed",-5.420808,2.0,2,"c1ccc2ccccc2c1","C(=Cc1ccc(C=Cc2ccccc2)c2ccccc12)c1ccccc1",[],"[ch&r6,CH1&r5:1]>>[*:1](-C=C-c1ccccc1)",true,-0.3836465841],[null,134.6229408318,2,"completed",-5.607568,2.0,2,"c1ccc2ccccc2c1","C(=Cc1ccc2ccc(C=Cc3ccccc3)cc2c1)c1ccccc1",[],"[ch&r6,CH1&r5:1]>>[*:1](-C=C-c1ccccc1)",true,-0.3799469973],[null,197.9534817236,2,"completed",-5.485668,2.0,2,"c1ccc2ccccc2c1","C(=Cc1ccc2cc(C=Cc3ccccc3)ccc2c1)c1ccccc1",[],"[ch&r6,CH1&r5:1]>>[*:1](-C=C-c1ccccc1)",true,-0.334765718],[null,195.2632458158,2,"completed",-5.651176,2.0,2,"c1ccc2ccccc2c1","C(=Cc1cc2ccccc2cc1C=Cc1ccccc1)c1ccccc1",[],"[ch&r6,CH1&r5:1]>>[*:1](-C=C-c1ccccc1)",true,-0.4324202549],[null,173.2274693155,2,"completed",-5.603336,2.0,2,"c1ccc2ccccc2c1","C(#Cc1ccc2cc(C#Cc3ccccc3)ccc2c1)c1ccccc1",[],"[ch&r6,CH1&r5:1]>>[*:1](-C#C-c1ccccc1)",true,-0.3926166696],[null,114.3304247629,2,"completed",-5.713644,2.0,2,"c1ccc2ccccc2c1","C(#Cc1ccc2ccc(C#Cc3ccccc3)cc2c1)c1ccccc1",[],"[ch&r6,CH1&r5:1]>>[*:1](-C#C-c1ccccc1)",true,-0.4445057208],[null,329.856304777,2,"completed",-5.606832,2.0,2,"c1ccc2ccccc2c1","C(#Cc1cccc2cccc(C#Cc3ccccc3)c12)c1ccccc1",[],"[ch&r6,CH1&r5:1]>>[*:1](-C#C-c1ccccc1)",true,-0.4844334146],[null,191.2381860024,2,"completed",-5.484748,2.0,2,"c1ccc2ccccc2c1","C(#Cc1ccc(C#Cc2ccccc2)c2ccccc12)c1ccccc1",[],"[ch&r6,CH1&r5:1]>>[*:1](-C#C-c1ccccc1)",true,-0.3303138588],[null,169.5450113032,2,"completed",-5.753664,2.0,2,"c1ccc2ccccc2c1","C(#Cc1cc2ccccc2cc1C#Cc1ccccc1)c1ccccc1",[],"[ch&r6,CH1&r5:1]>>[*:1](-C#C-c1ccccc1)",true,-0.4879662458],[null,339.343037938,2,"completed",-5.589628,2.0,2,"c1ccc2ccccc2c1","C(#Cc1cccc2c(C#Cc3ccccc3)cccc12)c1ccccc1",[],"[ch&r6,CH1&r5:1]>>[*:1](-C#C-c1ccccc1)",true,-0.4823112385],[null,563.2011571734,2,"completed",-5.926348,2.0,2,"c1ccc2ccccc2c1","c1cc2cnccc2cn1",[],"[ch&r6:0]>>[nr6:0]",true,-0.8073366967],[null,662.8314552324,2,"completed",-5.96324,2.0,2,"c1ccc2ccccc2c1","c1cc2ccncc2cn1",[],"[ch&r6:0]>>[nr6:0]",true,-0.8969310753],[null,781.7507722409,2,"completed",-5.735908,2.0,2,"c1ccc2ccccc2c1","c1cnc2cccnc2c1",[],"[ch&r6:0]>>[nr6:0]",true,-0.8995998957],[null,1032.4810839111,2,"completed",-5.740324,2.0,2,"c1ccc2ccccc2c1","c1ccc2cnncc2c1",[],"[ch&r6:0]>>[nr6:0]",true,-1.1255773864],[null,907.3820643894,2,"completed",-5.687516,2.0,2,"c1ccc2ccccc2c1","c1ccc2nccnc2c1",[],"[ch&r6:0]>>[nr6:0]",true,-0.9962318934],[null,615.1684452884,2,"completed",-5.755872,2.0,2,"c1ccc2ccccc2c1","c1cnc2ncccc2c1",[],"[ch&r6:0]>>[nr6:0]",true,-0.7676031367],[null,241.1575657679,2,"completed",-4.99954,2.0,2,"c1ccc2ccccc2c1","c1ccc(Nc2cccc3c(Nc4ccccc4)cccc23)cc1",[],"[ch&r6,CH1&r5:1]>>[*:1](-N-c1ccccc1)",true,-0.2512014236],[null,481.5494524023,2,"completed",-4.90156,2.0,2,"c1ccc2ccccc2c1","c1ccc(Nc2ccc(Nc3ccccc3)c3ccccc23)cc1",[],"[ch&r6,CH1&r5:1]>>[*:1](-N-c1ccccc1)",true,-0.5011839059],[null,192.2935662971,2,"completed",-5.190164,2.0,2,"c1ccc2ccccc2c1","c1ccc(Nc2cc3ccccc3cc2Nc2ccccc2)cc1",[],"[ch&r6,CH1&r5:1]>>[*:1](-N-c1ccccc1)",true,-0.2023864956],[null,199.1564854641,2,"completed",-5.146556,2.0,2,"c1ccc2ccccc2c1","c1ccc(Nc2cccc3cccc(Nc4ccccc4)c23)cc1",[],"[ch&r6,CH1&r5:1]>>[*:1](-N-c1ccccc1)",true,-0.2018052568],[null,216.3032537008,2,"completed",-4.924468,2.0,2,"c1ccc2ccccc2c1","c1ccc(Nc2ccc3cc(Nc4ccccc4)ccc3c2)cc1",[],"[ch&r6,CH1&r5:1]>>[*:1](-N-c1ccccc1)",true,-0.248766405],[null,79.8706201448,2,"completed",-5.112332,2.0,2,"c1ccc2ccccc2c1","c1ccc(Nc2ccc3ccc(Nc4ccccc4)cc3c2)cc1",[],"[ch&r6,CH1&r5:1]>>[*:1](-N-c1ccccc1)",true,-0.0803357597],[null,229.1609018144,2,"completed",-7.066872,2.0,2,"c1ccc2ccccc2c1","O=c1occc2ccoc(=O)c12",[],"[c:1]1[c:2][ch:3][ch:4][c:5][c:6]1>>[c:1]1[c:2][o:3][c:4](=O)[c:5][c:6]1",true,-1.395751266],[null,399.5055558658,2,"completed",-6.994928,2.0,2,"c1ccc2ccccc2c1","O=c1ccc2oc(=O)ccc2o1",[],"[c:1]1[c:2][ch:3][ch:4][c:5][c:6]1>>[c:1]1[c:2][o:3][c:4](=O)[c:5][c:6]1",true,-1.3853061866],[null,533.2618981557,2,"completed",-6.786364,2.0,2,"c1ccc2ccccc2c1","O=c1occc2c(=O)occc12",[],"[c:1]1[c:2][ch:3][ch:4][c:5][c:6]1>>[c:1]1[c:2][o:3][c:4](=O)[c:5][c:6]1",true,-1.2953153233],[null,360.371978311,2,"completed",-7.020964,2.0,2,"c1ccc2ccccc2c1","O=c1ccc2ccc(=O)oc2o1",[],"[c:1]1[c:2][ch:3][ch:4][c:5][c:6]1>>[c:1]1[c:2][o:3][c:4](=O)[c:5][c:6]1",true,-1.3921272501],[null,518.7315998322,2,"completed",-6.423516,2.0,2,"c1ccc2ccccc2c1","O=c1ccoc2occc(=O)c12",[],"[ch:1]1[c:2][c:3][ch:4][c:5][c:6]1>>[o:1]1[c:2][c:3][C:4](=O)[c:5][c:6]1",true,-1.0617969805],[null,254.3160240606,2,"completed",-6.761892,2.0,2,"c1ccc2ccccc2c1","O=c1ccoc2c(=O)ccoc12",[],"[ch:1]1[c:2][c:3][ch:4][c:5][c:6]1>>[o:1]1[c:2][c:3][C:4](=O)[c:5][c:6]1",true,-1.1907981776],[null,153.2756264159,2,"completed",-5.873448,2.0,2,"c1ccncc1","c1ccc(-c2cccc(-c3ccccc3)n2)cc1",[],"[cH&r6,CH&r5:1]>>[#6:1](-[c]1[ch]ccc[ch]1)",true,-0.5626918374],[null,233.00696158,2,"completed",-5.917516,2.0,2,"c1ccncc1","c1ccc(-c2cncc(-c3ccccc3)c2)cc1",[],"[cH&r6,CH&r5:1]>>[#6:1](-[c]1[ch]ccc[ch]1)",true,-0.6178795394],[null,164.2073063984,2,"completed",-5.703248,2.0,2,"c1ccncc1","c1ccc2cc3cnccc3cc2c1",[],"[cH&r6:1][cH&r6:2]>>[c:1]2cccc[c:2]2",true,-0.4530772922],[null,148.299569521,2,"completed",-5.765992,2.0,2,"c1ccncc1","c1ccc2nc3ccccc3cc2c1",[],"[cH&r6:1][cH&r6:2]>>[c:1]2cccc[c:2]2",true,-0.4892136352],[null,166.8260108535,2,"completed",-5.765716,2.0,2,"c1ccncc1","C(=Cc1cncc(C=Cc2ccccc2)c1)c1ccccc1",[],"[ch&r6,CH1&r5:1]>>[*:1](-C=C-c1ccccc1)",true,-0.4949626615],[null,164.3342727832,2,"completed",-5.680156,2.0,2,"c1ccncc1","C(=Cc1cccc(C=Cc2ccccc2)n1)c1ccccc1",[],"[ch&r6,CH1&r5:1]>>[*:1](-C=C-c1ccccc1)",true,-0.4380986596],[null,185.8051797821,2,"completed",-5.896264,2.0,2,"c1ccncc1","C(#Cc1cncc(C#Cc2ccccc2)c1)c1ccccc1",[],"[ch&r6,CH1&r5:1]>>[*:1](-C#C-c1ccccc1)",true,-0.5875384073],[null,142.1025214143,2,"completed",-5.852196,2.0,2,"c1ccncc1","C(#Cc1cccc(C#Cc2ccccc2)n1)c1ccccc1",[],"[ch&r6,CH1&r5:1]>>[*:1](-C#C-c1ccccc1)",true,-0.5453756041],[null,881.7338755149,2,"completed",-5.935548,2.0,2,"c1ccncc1","c1cncnc1",[],"[ch&r6:0]>>[nr6:0]",true,-1.0580848042],[null,866.0938611421,2,"completed",-5.770408,2.0,2,"c1ccncc1","c1cnccn1",[],"[ch&r6:0]>>[nr6:0]",true,-0.9850622065],[null,1164.8084822666,2,"completed",-5.747868,2.0,2,"c1ccncc1","c1ccnnc1",[],"[ch&r6:0]>>[nr6:0]",true,-1.2499791773],[null,115.709519938,2,"completed",-5.158516,2.0,2,"c1ccncc1","c1ccc(Nc2cccc(Nc3ccccc3)n2)cc1",[],"[ch&r6,CH1&r5:1]>>[*:1](-N-c1ccccc1)",true,-0.1227457246],[null,166.6832597341,2,"completed",-5.215556,2.0,2,"c1ccncc1","c1ccc(Nc2cncc(Nc3ccccc3)c2)cc1",[],"[ch&r6,CH1&r5:1]>>[*:1](-N-c1ccccc1)",true,-0.1852737751],[null,151.0257153473,2,"completed",-5.726708,2.0,2,"C(=Cc1ccccc1)c1ccccc1","C(=Cc1cc(-c2ccccc2)cc(-c2ccccc2)c1)c1ccccc1",[],"[cH&r6,CH&r5:1]>>[#6:1](-[c]1[ch]ccc[ch]1)",true,-0.4639640031],[null,341.7842121762,2,"completed",-5.702604,2.0,2,"C(=Cc1ccccc1)c1ccccc1","C(=Cc1c(-c2ccccc2)cccc1-c1ccccc1)c1ccccc1",[],"[cH&r6,CH&r5:1]>>[#6:1](-[c]1[ch]ccc[ch]1)",true,-0.5429096815],[null,249.4624523189,2,"completed",-5.578312,2.0,2,"C(=Cc1ccccc1)c1ccccc1","C(=Cc1ccc(-c2ccccc2)cc1)c1ccc(-c2ccccc2)cc1",[],"[cH&r6,CH&r5:1]>>[#6:1](-[c]1[ch]ccc[ch]1)",true,-0.4175342813],[null,455.6924455648,2,"completed",-5.803528,2.0,2,"C(=Cc1ccccc1)c1ccccc1","C(=Cc1ccccc1-c1ccccc1)c1ccccc1-c1ccccc1",[],"[cH&r6,CH&r5:1]>>[#6:1](-[c]1[ch]ccc[ch]1)",true,-0.6709559687],[null,150.9705255977,2,"completed",-5.725604,2.0,2,"C(=Cc1ccccc1)c1ccccc1","C(=Cc1cccc(-c2ccccc2)c1)c1cccc(-c2ccccc2)c1",[],"[cH&r6,CH&r5:1]>>[#6:1](-[c]1[ch]ccc[ch]1)",true,-0.4632153693],[null,326.0818804323,2,"completed",-5.539212,2.0,2,"C(=Cc1ccccc1)c1ccccc1","C(=Cc1cccc2ccccc12)c1cccc2ccccc12",[],"[cH&r6:1][cH&r6:2]>>[c:1]2cccc[c:2]2",true,-0.4481672806],[null,188.1050606217,2,"completed",-5.567456,2.0,2,"C(=Cc1ccccc1)c1ccccc1","C(=Cc1ccc2ccccc2c1)c1ccc2ccccc2c1",[],"[cH&r6:1][cH&r6:2]>>[c:1]2cccc[c:2]2",true,-0.3774333301],[null,255.4530562048,2,"completed",-5.324208,2.0,2,"C(=Cc1ccccc1)c1ccccc1","C1=CC(C=CC2=CCC=C2)=CC1",[],"[c:0]1[ch:1][ch][c:3][c!r5:4][c!r5:5]1>>[c:0]1[CH2:1][c:3][c:4][c:5]1",true,-0.2998135842],[null,327.8330188685,2,"completed",-5.129904,2.0,2,"C(=Cc1ccccc1)c1ccccc1","C1=CCC(C=CC2=CC=CC2)=C1",[],"[c:0]1[ch:1][ch][c:3][c!r5:4][c!r5:5]1>>[c:0]1[CH2:1][c:3][c:4][c:5]1",true,-0.3285006398],[null,161.1127333031,2,"completed",-5.666908,2.0,2,"C(=Cc1ccccc1)c1ccccc1","C(=Cc1cccc(C=Cc2ccccc2)c1)c1ccccc1",[],"[ch&r6,CH1&r5:1]>>[*:1](-C=C-c1ccccc1)",true,-0.4282940652],[null,229.5702205461,2,"completed",-5.500572,2.0,2,"C(=Cc1ccccc1)c1ccccc1","C(=Cc1ccc(C=Cc2ccccc2)cc1)c1ccccc1",[],"[ch&r6,CH1&r5:1]>>[*:1](-C=C-c1ccccc1)",true,-0.3623904945],[null,333.0640965866,2,"completed",-5.609684,2.0,2,"C(=Cc1ccccc1)c1ccccc1","C(=Cc1ccccc1C=Cc1ccccc1)c1ccccc1",[],"[ch&r6,CH1&r5:1]>>[*:1](-C=C-c1ccccc1)",true,-0.4880807357],[null,174.7662276953,2,"completed",-5.873816,2.0,2,"C(=Cc1ccccc1)c1ccccc1","C(=Cc1ccccn1)c1ccccn1",[],"[ch&r6:0]>>[nr6:0]",true,-0.5691668677],[null,420.2667936602,2,"completed",-6.064072,2.0,2,"C(=Cc1ccccc1)c1ccccc1","C(=Cc1ccncc1)c1ccncc1",[],"[ch&r6:0]>>[nr6:0]",true,-0.7950139874],[null,434.9734146722,2,"completed",-5.976212,2.0,2,"C(=Cc1ccccc1)c1ccccc1","C(=Cc1cccnc1)c1cccnc1",[],"[ch&r6:0]>>[nr6:0]",true,-0.7519296053],[null,466.951261464,2,"completed",-6.446148,2.0,2,"C(=Cc1ccccc1)c1ccccc1","O=c1ccc(C=Cc2ccc(=O)oc2)co1",[],"[c:1]1[c:2][ch:3][ch:4][c:5][c:6]1>>[c:1]1[c:2][o:3][c:4](=O)[c:5][c:6]1",true,-1.0516556257],[null,382.9653075393,2,"completed",-5.933432,2.0,2,"C(=Cc1ccccc1)c1ccccc1","O=c1occcc1C=Cc1cccoc1=O",[],"[c:1]1[c:2][ch:3][ch:4][c:5][c:6]1>>[c:1]1[c:2][o:3][c:4](=O)[c:5][c:6]1",true,-0.6978687463],[null,202.1643819247,2,"completed",-6.410176,2.0,2,"C(=Cc1ccccc1)c1ccccc1","O=c1cccc(C=Cc2cccc(=O)o2)o1",[],"[c:1]1[c:2][ch:3][ch:4][c:5][c:6]1>>[c:1]1[c:2][o:3][c:4](=O)[c:5][c:6]1",true,-0.9391407782],[null,199.9180439987,2,"completed",-6.779924,2.0,2,"C(=Cc1ccccc1)c1ccccc1","O=c1cc(C=Cc2ccoc(=O)c2)cco1",[],"[c:1]1[c:2][ch:3][ch:4][c:5][c:6]1>>[c:1]1[c:2][o:3][c:4](=O)[c:5][c:6]1",true,-1.1928193915],[null,92.8430880756,2,"completed",-6.527752,2.0,2,"C(=Cc1ccccc1)c1ccccc1","O=c1ccoc(C=Cc2cc(=O)cco2)c1",[],"[ch:1]1[c:2][c:3][ch:4][c:5][c:6]1>>[o:1]1[c:2][c:3][C:4](=O)[c:5][c:6]1",true,-1.0037295293],[null,671.682692097,2,"completed",-5.96738,2.0,2,"C(=Cc1ccccc1)c1ccccc1","O=c1ccocc1C=Cc1coccc1=O",[],"[ch:1]1[c:2][c:3][ch:4][c:5][c:6]1>>[o:1]1[c:2][c:3][C:4](=O)[c:5][c:6]1",true,-0.9054325985],[0.3235823652,140.8141536371,3,"completed",-4.735592,3.0,3,"c1ccc2c(Nc3cccc4ccccc34)cccc2c1","C1=c2cccc(Nc3cccc4c3=CCC=4)c2=CC1",{},"[c:0]1[ch:1][ch][c:3][c!r5:4][c!r5:5]1>>[c:0]1[CH2:1][c:3][c:4][c:5]1",null,-0.2913713939],[0.3048373494,172.7540231861,3,"completed",-4.757488,3.0,3,"c1ccc2cc(Nc3ccc4ccccc4c3)ccc2c1","C1=c2ccc(Nc3ccc4c(c3)=CCC=4)cc2=CC1",{},"[c:0]1[ch:1][ch][c:3][c!r5:4][c!r5:5]1>>[c:0]1[CH2:1][c:3][c:4][c:5]1",null,-0.2955131857],[0.2853787011,195.7777565831,3,"completed",-4.678736,3.0,3,"C1=CC(Nc2cc3ccccc3cc2NC2=CCC=C2)=CC1","C1=CC(Nc2cc3c(cc2NC2=CCC=C2)=CCC=3)=CC1",{},"[c:0]1[ch:1][ch][c:3][c!r5:4][c!r5:5]1>>[c:0]1[CH2:1][c:3][c:4][c:5]1",null,-0.3539575896],[0.282856018,132.6694404249,3,"completed",-4.748288,3.0,3,"C1=c2cc(Nc3ccccc3)c(Nc3ccccc3)cc2=CC1","C1=CCC(Nc2cc3c(cc2NC2=CC=CC2)=CCC=3)=C1",{},"[c:0]1[ch:1][ch][c:3][c!r5:4][c!r5:5]1>>[c:0]1[CH2:1][c:3][c:4][c:5]1",null,-0.2796691484],[0.2796297875,104.7361806702,3,"completed",-5.385112,3.0,3,"C1=CC(c2cc(Nc3ccccc3)cc(C3=CCC=C3)c2)=CC1","C1=CC(c2cc(Nc3ccccc3)cc(C3=CCC=C3)n2)=CC1",{},"[ch&r6:0]>>[nr6:0]",null,-0.2253912272],[0.2790632012,152.0746305763,3,"completed",-4.86016,3.0,3,"C1=CC(c2c(Nc3ccccc3)cccc2Nc2ccccc2)=CC1","C1=CC(Nc2cccc(NC3=CCC=C3)c2C2=CCC=C2)=CC1",{},"[c:0]1[ch:1][ch][c:3][c!r5:4][c!r5:5]1>>[c:0]1[CH2:1][c:3][c:4][c:5]1",null,-0.2265238924],[0.2759700617,158.9075755417,3,"completed",-4.909012,3.0,3,"c1ccc(Nc2cccc(Nc3ccccc3)c2-c2ccccc2)cc1","C1=CC(Nc2cccc(NC3=CCC=C3)c2-c2ccccc2)=CC1",{},"[c:0]1[ch:1][ch][c:3][c!r5:4][c!r5:5]1>>[c:0]1[CH2:1][c:3][c:4][c:5]1",null,-0.2076657446],[0.2750470563,122.3860408814,3,"completed",-4.909748,3.0,3,"c1ccc(Nc2ccc3ccc(Nc4ccccc4)cc3c2)cc1","C1=CC(Nc2ccc3ccc(NC4=CCC=C4)cc3c2)=CC1",{},"[c:0]1[ch:1][ch][c:3][c!r5:4][c!r5:5]1>>[c:0]1[CH2:1][c:3][c:4][c:5]1",null,-0.1808709388],[0.2699007951,118.8938982557,3,"completed",-4.546532,3.0,3,"c1ccc2c(Nc3cccc4ccccc34)cccc2c1","C1=c2ccccc2=C(NC2=c3ccccc3=CC2)C1",{},"[c:0]1[ch:1][ch][c:3][c!r5:4][c!r5:5]1>>[c:0]1[CH2:1][c:3][c:4][c:5]1",null,-0.405260292],[0.2673034388,149.0365087739,3,"completed",-4.895856,3.0,3,"C1=CCC(c2c(Nc3ccccc3)cccc2Nc2ccccc2)=C1","C1=CCC(c2c(NC3=CCC=C3)cccc2NC2=CCC=C2)=C1",{},"[c:0]1[ch:1][ch][c:3][c!r5:4][c!r5:5]1>>[c:0]1[CH2:1][c:3][c:4][c:5]1",null,-0.2064764383],[0.2629914559,124.5604723606,3,"completed",-4.85326,3.0,3,"C1=CC(c2cc(Nc3ccccc3)cc(Nc3ccccc3)c2)=CC1","C1=CC(Nc2cc(NC3=CCC=C3)cc(C3=CCC=C3)c2)=CC1",{},"[c:0]1[ch:1][ch][c:3][c!r5:4][c!r5:5]1>>[c:0]1[CH2:1][c:3][c:4][c:5]1",null,-0.2129479251],[0.2599333865,112.3789785398,3,"completed",-5.139656,3.0,3,"c1ccc(-c2cccc(Nc3cccc(-c4ccccc4)c3)c2)cc1","C1=CC(c2cccc(Nc3cccc(C4=CCC=C4)c3)c2)=CC1",{},"[c:0]1[ch:1][ch][c:3][c!r5:4][c!r5:5]1>>[c:0]1[CH2:1][c:3][c:4][c:5]1",null,-0.1157566758],[0.2581808284,102.9114123654,3,"completed",-5.13892,3.0,3,"c1ccc(Nc2cc(-c3ccccc3)cc(-c3ccccc3)c2)cc1","C1=CC(c2cc(Nc3ccccc3)cc(C3=CCC=C3)c2)=CC1",{},"[c:0]1[ch:1][ch][c:3][c!r5:4][c!r5:5]1>>[c:0]1[CH2:1][c:3][c:4][c:5]1",null,-0.1064565373],[0.2579435397,177.9294750007,3,"completed",-4.851144,3.0,3,"C1=CC(c2cc(Nc3ccccc3)cc(C3=CCC=C3)c2)=CC1","C1=CCC(Nc2cc(C3=CCC=C3)cc(C3=CCC=C3)c2)=C1",{},"[c:0]1[ch:1][ch][c:3][c!r5:4][c!r5:5]1>>[c:0]1[CH2:1][c:3][c:4][c:5]1",null,-0.2490065448],[0.257101606,146.6637926013,3,"completed",-5.021712,3.0,3,"c1ccc2c(Nc3cccc4ccccc34)cccc2c1","C1=Cc2c(cccc2Nc2cccc3c2C=CC3)C1",{},"[c:0]1[ch:1][ch][c:3][c!r5:4][c!r5:5]1>>[c:0]1[CH2:1][c:3][c:4][c:5]1",null,-0.1565678237],[0.2570262943,226.4025676848,3,"completed",-5.093196,3.0,3,"O=c1ccoc(-c2c(Nc3ccccc3)cccc2Nc2ccccc2)c1","O=c1ccoc(-c2c(NC3=CC=CC3)cccc2NC2=CC=CC2)c1",{},"[c:0]1[ch:1][ch][c:3][c!r5:4][c!r5:5]1>>[c:0]1[CH2:1][c:3][c:4][c:5]1",null,-0.2264526593],[0.2560354036,168.1481616862,3,"completed",-4.827868,3.0,3,"C1=CC(c2c(Nc3ccccc3)cccc2Nc2ccccc2)=CC1","C1=CCC(Nc2cccc(NC3=CC=CC3)c2C2=CCC=C2)=C1",{},"[c:0]1[ch:1][ch][c:3][c!r5:4][c!r5:5]1>>[c:0]1[CH2:1][c:3][c:4][c:5]1",null,-0.2540888796],[0.2560116663,138.5665955586,3,"completed",-4.902664,3.0,3,"C1=CCC(c2cc(Nc3ccccc3)cc(Nc3ccccc3)c2)=C1","C1=CCC(c2cc(NC3=CCC=C3)cc(NC3=CCC=C3)c2)=C1",{},"[c:0]1[ch:1][ch][c:3][c!r5:4][c!r5:5]1>>[c:0]1[CH2:1][c:3][c:4][c:5]1",null,-0.1956579538],[0.2550440217,138.4588506077,3,"completed",-5.020424,3.0,3,"C1=CCC(c2cc(Nc3ccccc3)cc(C3=CC=CC3)c2)=C1","C1=CCC(c2cc(NC3=CCC=C3)cc(C3=CC=CC3)c2)=C1",{},"[c:0]1[ch:1][ch][c:3][c!r5:4][c!r5:5]1>>[c:0]1[CH2:1][c:3][c:4][c:5]1",null,-0.1492437597],[0.2547160153,145.3723052747,3,"completed",-4.844244,3.0,3,"c1ccc(Nc2cccc(Nc3ccccc3)c2-c2ccccn2)cc1","C1=CC(Nc2cccc(NC3=CCC=C3)c2-c2ccccn2)=CC1",{},"[c:0]1[ch:1][ch][c:3][c!r5:4][c!r5:5]1>>[c:0]1[CH2:1][c:3][c:4][c:5]1",null,-0.2306177825],[0.2538099261,266.8283120459,3,"completed",-4.911864,3.0,3,"C1=c2cc(Nc3ccccc3)c(Nc3ccccc3)cc2=CC1","C1=c2cc(Nc3ccccn3)c(Nc3ccccn3)cc2=CC1",{},"[ch&r6:0]>>[nr6:0]",null,-0.2975583536],[0.2528594853,147.6454845545,3,"completed",-4.956484,3.0,3,"C1=CC(c2cc(Nc3ccccc3)cc(C3=CCC=C3)c2)=CC1","C1=CC(Nc2cc(C3=CCC=C3)cc(C3=CCC=C3)c2)=CC1",{},"[c:0]1[ch:1][ch][c:3][c!r5:4][c!r5:5]1>>[c:0]1[CH2:1][c:3][c:4][c:5]1",null,-0.178582311],[0.2481471284,154.9518632613,3,"completed",-5.041124,3.0,3,"c1ccc(-c2ccccc2Nc2ccccc2-c2ccccc2)cc1","C1=CC(c2ccccc2Nc2ccccc2C2=CCC=C2)=CC1",{},"[c:0]1[ch:1][ch][c:3][c!r5:4][c!r5:5]1>>[c:0]1[CH2:1][c:3][c:4][c:5]1",null,-0.1603390401],[0.2452744662,105.5240958354,3,"completed",-5.27692,3.0,3,"C1=CC(c2cc(Nc3ccccc3)cc(C3=CCC=C3)c2)=CC1","C1=CC(c2cc(Nc3ccccn3)cc(C3=CCC=C3)c2)=CC1",{},"[ch&r6:0]>>[nr6:0]",null,-0.1627042444],[0.2451179526,139.0767950711,3,"completed",-5.214912,3.0,3,"C1=CCC(c2c(Nc3ccccc3)cccc2Nc2ccccc2)=C1","C1=CCC(c2c(Nc3ccccn3)cccc2Nc2ccccn2)=C1",{},"[ch&r6:0]>>[nr6:0]",null,-0.1606632849],[0.2449744473,115.1426515704,3,"completed",-5.17388,3.0,3,"C1=CC(c2c(Nc3ccccc3)cccc2Nc2ccccc2)=CC1","C1=CC(c2c(Nc3ccccn3)cccc2Nc2ccccn2)=CC1",{},"[ch&r6:0]>>[nr6:0]",null,-0.1262235115],[0.2443962725,137.4289259149,3,"completed",-4.88638,3.0,3,"c1ccc(Nc2cc(-c3ccccc3)cc(Nc3ccccc3)n2)cc1","C1=CC(Nc2cc(-c3ccccc3)cc(NC3=CCC=C3)n2)=CC1",{},"[c:0]1[ch:1][ch][c:3][c!r5:4][c!r5:5]1>>[c:0]1[CH2:1][c:3][c:4][c:5]1",null,-0.2030938867],[0.2436704394,170.107313962,3,"completed",-4.865128,3.0,3,"C1=CCC(c2c(Nc3ccccc3)cccc2Nc2ccccc2)=C1","C1=CCC(Nc2cccc(NC3=CC=CC3)c2C2=CC=CC2)=C1",{},"[c:0]1[ch:1][ch][c:3][c!r5:4][c!r5:5]1>>[c:0]1[CH2:1][c:3][c:4][c:5]1",null,-0.2365740431],[0.2409831757,136.2906461151,3,"completed",-4.980312,3.0,3,"c1ccc(Nc2cccc(-c3cccc(Nc4ccccc4)c3)c2)cc1","C1=CC(Nc2cccc(-c3cccc(NC4=CCC=C4)c3)c2)=CC1",{},"[c:0]1[ch:1][ch][c:3][c!r5:4][c!r5:5]1>>[c:0]1[CH2:1][c:3][c:4][c:5]1",null,-0.1599828013],[0.2398248816,114.778344979,3,"completed",-5.401856,3.0,3,"C1=CCC(c2cccc(C3=CC=CC3)n2)=C1","C1=CCC(c2cc(Nc3ccccc3)cc(C3=CC=CC3)n2)=C1",{},"[ch&r6,CH1&r5:1]>>[*:1](-N-c1ccccc1)",null,-0.24046085],[0.2395363044,155.5027587279,3,"completed",-4.784628,3.0,3,"C1=CCC(c2ccccc2Nc2ccccc2C2=CC=CC2)=C1","C1=CCC(C2=CCC=C2NC2=CCC=C2C2=CC=CC2)=C1",{},"[c:0]1[ch:1][ch][c:3][c!r5:4][c!r5:5]1>>[c:0]1[CH2:1][c:3][c:4][c:5]1",null,-0.2700301135],[0.2393235972,115.9178851776,3,"completed",-5.191544,3.0,3,"c1ccc(-c2cccc(Nc3cccc(-c4ccccc4)c3)c2)cc1","C1=CCC(c2cccc(Nc3cccc(C4=CC=CC4)c3)c2)=C1",{},"[c:0]1[ch:1][ch][c:3][c!r5:4][c!r5:5]1>>[c:0]1[CH2:1][c:3][c:4][c:5]1",null,-0.1324511421],[0.2384907887,151.9024472316,3,"completed",-4.969272,3.0,3,"c1ccc(Nc2cccc(Nc3ccccc3)c2-c2cccnc2)cc1","C1=CC(Nc2cccc(NC3=CCC=C3)c2-c2cccnc2)=CC1",{},"[c:0]1[ch:1][ch][c:3][c!r5:4][c!r5:5]1>>[c:0]1[CH2:1][c:3][c:4][c:5]1",null,-0.1773368556],[0.238317417,174.9776987537,3,"completed",-4.869176,3.0,3,"c1ccc(Nc2cccc(Nc3ccccc3)c2-c2ccccc2)cc1","C1=CCC(Nc2cccc(NC3=CC=CC3)c2-c2ccccc2)=C1",{},"[c:0]1[ch:1][ch][c:3][c!r5:4][c!r5:5]1>>[c:0]1[CH2:1][c:3][c:4][c:5]1",null,-0.2381685482],[0.2381479576,109.9118792452,3,"completed",-5.307096,3.0,3,"c1ccc(-c2cc(Nc3ccccn3)cc(-c3ccccc3)c2)cc1","C1=CCC(c2cc(Nc3ccccn3)cc(C3=CC=CC3)c2)=C1",{},"[c:0]1[ch:1][ch][c:3][c!r5:4][c!r5:5]1>>[c:0]1[CH2:1][c:3][c:4][c:5]1",null,-0.1819233637],[0.2360855864,141.8344471949,3,"completed",-4.745712,3.0,3,"C1=C(NC2=CCC(c3ccccc3)=C2)C=C(c2ccccc2)C1","C1=CC(C2=CC(NC3=CCC(C4=CCC=C4)=C3)=CC2)=CC1",{},"[c:0]1[ch:1][ch][c:3][c!r5:4][c!r5:5]1>>[c:0]1[CH2:1][c:3][c:4][c:5]1",null,-0.2856952993],[0.2350033727,141.5417785493,3,"completed",-5.024656,3.0,3,"c1ccc2cc(Nc3ccc4ccccc4c3)ccc2c1","C1=Cc2cc(Nc3ccc4c(c3)C=CC4)ccc2C1",{},"[c:0]1[ch:1][ch][c:3][c!r5:4][c!r5:5]1>>[c:0]1[CH2:1][c:3][c:4][c:5]1",null,-0.1510485586],[0.2350033727,160.3473427522,3,"completed",-4.978932,3.0,3,"c1ccc2cc(Nc3ccc4ccccc4c3)ccc2c1","C1=Cc2ccc(Nc3ccc4c(c3)CC=C4)cc2C1",{},"[c:0]1[ch:1][ch][c:3][c!r5:4][c!r5:5]1>>[c:0]1[CH2:1][c:3][c:4][c:5]1",null,-0.1813654488],[0.2301990746,128.0097283276,3,"completed",-5.129352,3.0,3,"c1ccc2c(Nc3cccc4ccccc34)cccc2c1","C1=Cc2cccc(Nc3cccc4c3CC=C4)c2C1",{},"[c:0]1[ch:1][ch][c:3][c!r5:4][c!r5:5]1>>[c:0]1[CH2:1][c:3][c:4][c:5]1",null,-0.1296481589],[0.2298585463,227.7649006693,3,"completed",-4.544416,3.0,3,"C1=CC(Nc2cccc(NC3=CCC=C3)c2)=CC1","c1cc(Nc2cc[nH]c2)cc(Nc2cc[nH]c2)c1",{},"[#6H2r5:1]>>[NH:1]",null,-0.4506960225],[0.2293234866,165.9581143865,3,"completed",-5.145176,3.0,3,"O=c1ccoc(-c2c(Nc3ccccc3)cccc2Nc2ccccc2)c1","O=c1ccoc(-c2c(NC3=CCC=C3)cccc2NC2=CCC=C2)c1",{},"[c:0]1[ch:1][ch][c:3][c!r5:4][c!r5:5]1>>[c:0]1[CH2:1][c:3][c:4][c:5]1",null,-0.1689441402],[0.2289257485,199.4622857075,3,"completed",-4.777084,3.0,3,"C1=CCC(Nc2ccccc2-c2ccccc2NC2=CC=CC2)=C1","C1=CCC(NC2=CCC=C2C2=CCC=C2NC2=CC=CC2)=C1",{},"[c:0]1[ch:1][ch][c:3][c!r5:4][c!r5:5]1>>[c:0]1[CH2:1][c:3][c:4][c:5]1",null,-0.3014628128],[0.2288188716,228.0302658854,3,"completed",-5.073232,3.0,3,"O=c1cccc(-c2c(Nc3ccccc3)cccc2Nc2ccccc2)o1","O=c1cccc(-c2c(NC3=CC=CC3)cccc2NC2=CC=CC2)o1",{},"[c:0]1[ch:1][ch][c:3][c!r5:4][c!r5:5]1>>[c:0]1[CH2:1][c:3][c:4][c:5]1",null,-0.2287988195],[0.2284725084,119.5736858211,3,"completed",-5.17342,3.0,3,"C1=CCC(c2cc(Nc3ccccc3)cc(C3=CC=CC3)c2)=C1","c1ccc(Nc2cc(-c3ccc[nH]3)cc(-c3ccc[nH]3)c2)cc1",{},"[#6H2r5:1]>>[NH:1]",null,-0.1301507187],[0.22803858,168.8345646488,3,"completed",-4.9057,3.0,3,"C1=CCC(Nc2cc(-c3ccccc3)cc(-c3ccccc3)c2)=C1","C1=CCC(Nc2cc(C3=CC=CC3)cc(C3=CC=CC3)c2)=C1",{},"[c:0]1[ch:1][ch][c:3][c!r5:4][c!r5:5]1>>[c:0]1[CH2:1][c:3][c:4][c:5]1",null,-0.2168036677],[0.2272744404,111.6340445316,3,"completed",-5.002208,3.0,3,"C1=CC(=C2C=C(Nc3ccccc3)C(Nc3ccccc3)=C2)C=C1","C1=CC(=C2C=C(NC3=CCC=C3)C(NC3=CCC=C3)=C2)C=C1",{},"[c:0]1[ch:1][ch][c:3][c!r5:4][c!r5:5]1>>[c:0]1[CH2:1][c:3][c:4][c:5]1",null,-0.1309510014],[0.2249532726,247.53129984,3,"completed",-4.852248,3.0,3,"C1=CC(Nc2ccccc2-c2ccccc2NC2=CCC=C2)=CC1","C1=CC(NC2=CCC=C2C2=CCC=C2NC2=CCC=C2)=CC1",{},"[c:0]1[ch:1][ch][c:3][c!r5:4][c!r5:5]1>>[c:0]1[CH2:1][c:3][c:4][c:5]1",null,-0.3022390786],[0.2248900406,96.4760228057,3,"completed",-5.20516,3.0,3,"C1=CCC(c2cc(Nc3ccccc3)cc(Nc3ccccc3)c2)=C1","C1=CCC(c2cc(Nc3ccccn3)cc(Nc3ccccn3)c2)=C1",{},"[ch&r6:0]>>[nr6:0]",null,-0.1213521715],[0.2247624381,132.675080101,3,"completed",-4.89098,3.0,3,"c1ccc(Nc2cc(Nc3ccccc3)cc(-c3ccccn3)c2)cc1","C1=CC(Nc2cc(NC3=CCC=C3)cc(-c3ccccn3)c2)=CC1",{},"[c:0]1[ch:1][ch][c:3][c!r5:4][c!r5:5]1>>[c:0]1[CH2:1][c:3][c:4][c:5]1",null,-0.1975106667],[0.2247469765,132.5495695022,3,"completed",-4.902112,3.0,3,"c1ccc(Nc2cc(Nc3ccccc3)cc(-c3ccccc3)c2)cc1","C1=CC(Nc2cc(NC3=CCC=C3)cc(-c3ccccc3)c2)=CC1",{},"[c:0]1[ch:1][ch][c:3][c!r5:4][c!r5:5]1>>[c:0]1[CH2:1][c:3][c:4][c:5]1",null,-0.1917227739],[0.2313152436,280.5069374727,4,"completed",-4.8068,4.0,4,"C1=CC(c2cc(Nc3cc[nH]c3)cc(C3=CCC=C3)c2)=CC1","c1cc(Nc2cc(-c3ccsc3)cc(-c3ccsc3)c2)c[nH]1",{},"[#6H2r5:1]>>[S:1]",null,-0.3475738764],[0.2295379977,204.0716692921,4,"completed",-4.717744,4.0,3,"C1=Cc2ccc(Nc3ccc4c(c3)CC=C4)cc2C1","c1cc2ccc(Nc3ccc4cc[nH]c4c3)cc2[nH]1",{},"[#6H2r5:1]>>[NH:1]",null,-0.3365172722],[0.2292833343,259.906218338,4,"completed",-4.870372,4.0,4,"C1=CC(Nc2cc(-c3cccs3)cc(-c3cccs3)c2)=CC1","c1csc(-c2cc(Nc3cc[nH]c3)cc(-c3cccs3)c2)c1",{},"[#6H2r5:1]>>[NH:1]",null,-0.3055952574],[0.227091384,167.3970607825,4,"completed",-5.02484,4.0,3,"C1=Cc2ccc(Nc3ccc4c(c3)CC=C4)cc2C1","c1cc2ccc(Nc3ccc4ccsc4c3)cc2s1",{},"[#6H2r5:1]>>[S:1]",null,-0.1754702211],[0.226501859,278.5618808362,4,"completed",-4.84912,4.0,4,"C1=CC(C2=CC(NC3=CCC(C4=CCC=C4)=C3)=CC2)=CC1","C1=CC(c2cc(Nc3csc(C4=CCC=C4)c3)cs2)=CC1",{},"[#6H2r5:1]>>[S:1]",null,-0.3292988019],[0.225904634,160.5651313096,4,"completed",-5.003864,4.0,3,"C1=Cc2cc(Nc3ccc4c(c3)C=CC4)ccc2C1","c1cc2cc(Nc3ccc4sccc4c3)ccc2s1",{},"[#6H2r5:1]>>[S:1]",null,-0.1740971147],[0.2236490779,141.559339181,4,"completed",-4.924744,4.0,3,"C1=CC(Nc2ccc3ccc(NC4=CCC=C4)cc3c2)=CC1","c1cc(Nc2ccc3ccc(Nc4ccsc4)cc3c2)cs1",{},"[#6H2r5:1]>>[S:1]",null,-0.1873212017],[0.2233728652,341.9941775743,4,"completed",-4.948296,4.0,4,"C1=CCC(Nc2cc(-c3cccs3)cc(-c3cccs3)c2)=C1","c1c[nH]c(Nc2cc(-c3cccs3)cc(-c3cccs3)c2)c1",{},"[#6H2r5:1]>>[NH:1]",null,-0.3581018406],[0.2226759769,287.3572231376,4,"completed",-4.676988,4.0,3,"C1=Cc2cc(Nc3ccc4c(c3)C=CC4)ccc2C1","c1cc2cc(Nc3ccc4[nH]ccc4c3)ccc2[nH]1",{},"[#6H2r5:1]>>[NH:1]",null,-0.4126189019],[0.2225694592,165.6295066643,4,"completed",-5.060168,4.0,4,"C1=CC(Nc2cc(-c3cccs3)cc(-c3cccs3)c2)=CC1","c1csc(-c2cc(Nc3ccsc3)cc(-c3cccs3)c2)c1",{},"[#6H2r5:1]>>[S:1]",null,-0.1679600003],[0.2209427688,199.0704671204,4,"completed",-4.771288,4.0,4,"C1=CC(c2cc(Nc3ccsc3)cc(C3=CCC=C3)c2)=CC1","c1cc(-c2cc(Nc3ccsc3)cc(-c3cc[nH]c3)c2)c[nH]1",{},"[#6H2r5:1]>>[NH:1]",null,-0.3042602908],[0.2205639267,190.7735232847,4,"completed",-5.009384,4.0,4,"C1=CC(c2cc(Nc3ccsc3)cc(C3=CCC=C3)c2)=CC1","c1cc(Nc2cc(-c3ccsc3)cc(-c3ccsc3)c2)cs1",{},"[#6H2r5:1]>>[S:1]",null,-0.2010424192],[0.2197890269,163.0331365261,4,"completed",-4.880216,4.0,4,"C1=CC(Nc2cc(NC3=CCC=C3)cc(C3=CCC=C3)c2)=CC1","C1=CC(c2cc(Nc3ccsc3)cc(Nc3ccsc3)c2)=CC1",{},"[#6H2r5:1]>>[S:1]",null,-0.2241634602],[0.2192282968,141.0278341814,4,"completed",-4.797968,4.0,3,"C1=c2ccc(Nc3ccc4c(c3)=CCC=4)cc2=CC1","c1cc2cscc2cc1Nc1ccc2cscc2c1",{},"[#6H2r5:1]>>[S:1]",null,-0.2541422461],[0.2184414865,157.3618100422,4,"completed",-4.8229,4.0,3,"C1=Cc2cccc(Nc3cccc4c3CC=C4)c2C1","c1cc(Nc2cccc3cc[nH]c23)c2[nH]ccc2c1",{},"[#6H2r5:1]>>[NH:1]",null,-0.2497740983],[0.2181052965,121.560768767,4,"completed",-5.042136,4.0,3,"C1=Cc2cccc(Nc3cccc4c3CC=C4)c2C1","c1cc(Nc2cccc3ccsc23)c2sccc2c1",{},"[#6H2r5:1]>>[S:1]",null,-0.1281314143],[0.2180644267,268.6427892246,4,"completed",-4.889416,4.0,4,"C1=CCC(C2=CC(NC3=CCC(C4=CC=CC4)=C3)=CC2)=C1","C1=CCC(c2cc(Nc3csc(C4=CC=CC4)c3)cs2)=C1",{},"[#6H2r5:1]>>[S:1]",null,-0.3064282991],[0.2152574868,401.6780737437,4,"completed",-4.430428,4.0,4,"C1=CC(C2=CC(NC3=CCC(C4=CCC=C4)=C3)=CC2)=CC1","C1=CC(c2cc(Nc3c[nH]c(C4=CCC=C4)c3)c[nH]2)=CC1",{},"[#6H2r5:1]>>[NH:1]",null,-0.6172725005],[0.2112877353,175.3429158808,4,"completed",-4.737616,4.0,4,"C1=CC(C2=CC(NC3=CCC(C4=CCC=C4)=C3)=CC2)=CC1","C1=C(NC2=CCC(c3ccsc3)=C2)C=C(c2ccsc2)C1",{},"[#6H2r5:1]>>[S:1]",null,-0.3083715263],[0.2108947399,207.7641115777,4,"completed",-4.971296,4.0,3,"C1=C(NC2=Cc3ccccc3C2)Cc2ccccc21","c1ccc2[nH]c(Nc3cc4ccccc4[nH]3)cc2c1",{},"[#6H2r5:1]>>[NH:1]",null,-0.2264567037],[0.2108649501,355.5810494571,4,"completed",-4.886104,4.0,4,"C1=CCC(Nc2cc(-c3ccsc3)cc(-c3ccsc3)c2)=C1","c1c[nH]c(Nc2cc(-c3ccsc3)cc(-c3ccsc3)c2)c1",{},"[#6H2r5:1]>>[NH:1]",null,-0.3858187621],[0.2099594182,135.3746119204,4,"completed",-5.01426,4.0,4,"C1=CCC(Nc2cc(-c3cccs3)cc(-c3cccs3)c2)=C1","c1csc(Nc2cc(-c3cccs3)cc(-c3cccs3)c2)c1",{},"[#6H2r5:1]>>[S:1]",null,-0.1480825644],[0.2097478254,161.8504964065,4,"completed",-4.808364,4.0,4,"c1cc(Nc2cccc(-c3cccs3)c2)cc(-c2cccs2)c1","C1=C(NC2=CCC(c3cccs3)=C2)C=C(c2cccs2)C1",{},"[c:0]1[ch:1][ch][c:3][c!r5:4][c!r5:5]1>>[c:0]1[CH2:1][c:3][c:4][c:5]1",null,-0.2605203368],[0.2088897181,129.5837351778,4,"completed",-5.222548,4.0,3,"C1=CCC(c2cccc(Nc3cccc(C4=CC=CC4)c3)c2)=C1","c1cc(Nc2cccc(-c3cccs3)c2)cc(-c2cccs2)c1",{},"[#6H2r5:1]>>[S:1]",null,-0.1554051815],[0.2083754831,153.2720997927,4,"completed",-5.093288,4.0,3,"C1=C(NC2=Cc3ccccc3C2)Cc2ccccc21","c1ccc2sc(Nc3cc4ccccc4s3)cc2c1",{},"[#6H2r5:1]>>[S:1]",null,-0.1533440952],[0.2075752119,235.397489249,4,"completed",-4.456924,4.0,3,"C1=c2ccc(Nc3ccc4c(c3)=CCC=4)cc2=CC1","c1cc2c[nH]cc2cc1Nc1ccc2c[nH]cc2c1",{},"[#6H2r5:1]>>[NH:1]",null,-0.5079861036],[0.2061222313,288.2630068876,4,"completed",-4.510376,4.0,4,"C1=CCC(C2=CC(NC3=CCC(C4=CC=CC4)=C3)=CC2)=C1","C1=CCC(c2cc(Nc3c[nH]c(C4=CC=CC4)c3)c[nH]2)=C1",{},"[#6H2r5:1]>>[NH:1]",null,-0.5034354251],[0.2048245207,165.3734115576,4,"completed",-4.748012,4.0,4,"C1=CC(c2cc(Nc3cccs3)cc(C3=CCC=C3)c2)=CC1","c1csc(Nc2cc(-c3cc[nH]c3)cc(-c3cc[nH]c3)c2)c1",{},"[#6H2r5:1]>>[NH:1]",null,-0.2967443105],[0.2043530383,165.7003633709,4,"completed",-4.987028,4.0,4,"C1=CC(Nc2cc(C3=CCC=C3)cc(C3=CCC=C3)c2)=CC1","C1=CC(Nc2cc(-c3ccsc3)cc(-c3ccsc3)c2)=CC1",{},"[#6H2r5:1]>>[S:1]",null,-0.1836037039],[0.2037790326,110.8781772435,4,"completed",-4.952436,4.0,3,"C1=CCC(Nc2ccc3ccc(NC4=CC=CC4)cc3c2)=C1","c1csc(Nc2ccc3ccc(Nc4cccs4)cc3c2)c1",{},"[#6H2r5:1]>>[S:1]",null,-0.1515380675],[0.2036215272,170.2407964716,4,"completed",-4.739732,4.0,4,"c1cc(Nc2cccc(-c3ccsc3)c2)cc(-c2ccsc2)c1","C1=C(NC2=CC(c3ccsc3)=CC2)CC=C1c1ccsc1",{},"[c:0]1[ch:1][ch][c:3][c!r5:4][c!r5:5]1>>[c:0]1[CH2:1][c:3][c:4][c:5]1",null,-0.3042704625],[0.2033518946,140.4209150111,4,"completed",-5.031556,4.0,4,"C1=CCC(c2cc(NC3=CCC=C3)cc(C3=CC=CC3)c2)=C1","C1=CC(Nc2cc(-c3cccs3)cc(-c3cccs3)c2)=CC1",{},"[#6H2r5:1]>>[S:1]",null,-0.1483693975],[0.2027447342,104.6082178882,4,"completed",-5.220432,4.0,3,"C1=CCC(c2cc(Nc3ccccc3)cc(C3=CC=CC3)c2)=C1","c1ccc(Nc2cc(-c3cccs3)cc(-c3cccs3)c2)cc1",{},"[#6H2r5:1]>>[S:1]",null,-0.1343494469],[0.2018407957,149.2464793403,4,"completed",-4.803304,4.0,4,"C1=CCC(C2=CCC(NC3=CC(C4=CC=CC4)=CC3)=C2)=C1","C1=C(NC2=CC(c3cccs3)=CC2)CC=C1c1cccs1",{},"[#6H2r5:1]>>[S:1]",null,-0.2557508253],[0.2007057018,162.2661732788,4,"completed",-4.9172,4.0,4,"C1=CCC(c2cc(NC3=CCC=C3)cc(NC3=CCC=C3)c2)=C1","C1=CCC(c2cc(Nc3ccsc3)cc(Nc3ccsc3)c2)=C1",{},"[#6H2r5:1]>>[S:1]",null,-0.2066496373],[0.2000829134,142.3758576325,4,"completed",-5.223652,4.0,4,"c1ccc(Nc2cc(-c3cccs3)nc(-c3cccs3)c2)cc1","C1=CC(Nc2cc(-c3cccs3)nc(-c3cccs3)c2)=CC1",{},"[c:0]1[ch:1][ch][c:3][c!r5:4][c!r5:5]1>>[c:0]1[CH2:1][c:3][c:4][c:5]1",null,-0.166622013],[0.1994087742,143.0991918074,4,"completed",-4.85418,4.0,4,"C1=CC(C2=CCC(NC3=CC(C4=CCC=C4)=CC3)=C2)=CC1","C1=CC(c2csc(Nc3cc(C4=CCC=C4)cs3)c2)=CC1",{},"[#6H2r5:1]>>[S:1]",null,-0.223800894],[0.1985003787,161.0703514507,4,"completed",-4.978196,4.0,4,"C1=CC(c2cc(Nc3cccs3)cc(C3=CCC=C3)c2)=CC1","c1csc(Nc2cc(-c3ccsc3)cc(-c3ccsc3)c2)c1",{},"[#6H2r5:1]>>[S:1]",null,-0.1822454476],[0.1973468957,308.0997720425,4,"completed",-4.842772,4.0,3,"C1=CCC(Nc2ccc3ccc(NC4=CC=CC4)cc3c2)=C1","c1c[nH]c(Nc2ccc3ccc(Nc4ccc[nH]4)cc3c2)c1",{},"[#6H2r5:1]>>[NH:1]",null,-0.3568570149],[0.1966869707,235.3465897621,4,"completed",-4.502188,4.0,4,"C1=CC(c2cc(Nc3cc[nH]c3)cc(C3=CCC=C3)c2)=CC1","c1cc(Nc2cc(-c3cc[nH]c3)cc(-c3cc[nH]c3)c2)c[nH]1",{},"[#6H2r5:1]>>[NH:1]",null,-0.4801081327],[0.1966374134,190.1706908214,4,"completed",-4.622616,4.0,4,"c1ccc(-c2ccsc2)c(Nc2ccccc2-c2ccsc2)c1","C1=CC(c2ccsc2)=C(NC2=C(c3ccsc3)C=CC2)C1",{},"[c:0]1[ch:1][ch][c:3][c!r5:4][c!r5:5]1>>[c:0]1[CH2:1][c:3][c:4][c:5]1",null,-0.3844914544],[0.1951502845,117.9191229476,4,"completed",-4.930908,4.0,3,"C1=CCC(Nc2cccc(NC3=CC=CC3)c2)=C1","c1cc(Nc2cccs2)cc(Nc2cccs2)c1",{},"[#6H2r5:1]>>[S:1]",null,-0.167077978],[0.1951135942,142.4113525885,4,"completed",-5.026772,4.0,3,"C1=Cc2c(cccc2Nc2cccc3c2C=CC3)C1","c1cc(Nc2cccc3sccc23)c2ccsc2c1",{},"[#6H2r5:1]>>[S:1]",null,-0.1513556736],[0.1950080303,196.1487405951,4,"completed",-4.631448,4.0,4,"c1ccc(-c2ccsc2)c(Nc2ccccc2-c2ccsc2)c1","C1=CC(NC2=C(c3ccsc3)CC=C2)=C(c2ccsc2)C1",{},"[c:0]1[ch:1][ch][c:3][c!r5:4][c!r5:5]1>>[c:0]1[CH2:1][c:3][c:4][c:5]1",null,-0.3821641101],[0.1947806743,304.424883682,4,"completed",-4.591704,4.0,4,"C1=CCC(Nc2cc(-c3cc[nH]c3)cc(-c3cc[nH]c3)c2)=C1","c1c[nH]c(Nc2cc(-c3cc[nH]c3)cc(-c3cc[nH]c3)c2)c1",{},"[#6H2r5:1]>>[NH:1]",null,-0.468266242],[0.1946048183,137.5907539782,4,"completed",-4.916464,4.0,4,"C1=CCC(Nc2cccc(NC3=CC=CC3)c2C2=CCC=C2)=C1","C1=CC(c2c(Nc3cccs3)cccc2Nc2cccs2)=CC1",{},"[#6H2r5:1]>>[S:1]",null,-0.1882474239],[0.1945464995,163.1085606,4,"completed",-4.745252,4.0,4,"c1cc(Nc2ccsc2)cc(-c2cccc(Nc3ccsc3)c2)c1","C1=C(Nc2ccsc2)C=C(C2=CC(Nc3ccsc3)=CC2)C1",{},"[c:0]1[ch:1][ch][c:3][c!r5:4][c!r5:5]1>>[c:0]1[CH2:1][c:3][c:4][c:5]1",null,-0.2971010146],[0.1941973427,147.5373521419,4,"completed",-4.903216,4.0,4,"C1=CCC(C2=CCC(NC3=CC(C4=CC=CC4)=CC3)=C2)=C1","C1=CCC(c2csc(Nc3cc(C4=CC=CC4)cs3)c2)=C1",{},"[#6H2r5:1]>>[S:1]",null,-0.2018464817],[0.1928675956,150.7003441636,4,"completed",-4.90386,4.0,4,"C1=CC(Nc2cc(C3=CCC=C3)nc(C3=CCC=C3)c2)=CC1","C1=CC(Nc2cc(-c3cc[nH]c3)nc(-c3cc[nH]c3)c2)=CC1",{},"[#6H2r5:1]>>[NH:1]",null,-0.203865972],[0.1909001149,142.0765641217,4,"completed",-5.02622,4.0,4,"C1=CC(=C2C=C(NC3=CCC=C3)C(NC3=CCC=C3)=C2)C=C1","C1=CC(=C2C=C(Nc3ccsc3)C(Nc3ccsc3)=C2)C=C1",{},"[#6H2r5:1]>>[S:1]",null,-0.1511722838],[0.1744036015,106.4828083591,5,"completed",-5.320988,5.0,3,"C1=CC(NC2=CCC=C2)=CC1","C1=CC(=C2C=CC(NC3=CC(=C4C=CC=C4)C=C3)=C2)C=C1",{},"[r5:1][CH2r5:2][r5:3]>>[r5:1][C:2](=C1cccc1)[r5:3]",null,-0.1877979755],[0.159085187,168.4673171286,5,"completed",-5.061088,5.0,3,"C1=CCC(NC2=CC=CC2)=C1","C1=CC(=C2C=CC=C2NC2=CC=CC2=C2C=CC=C2)C=C1",{},"[r5:1][CH2r5:2][r5:3]>>[r5:1][C:2](=C1cccc1)[r5:3]",null,-0.1706551124],[0.1547227484,213.987721805,5,"completed",-4.954552,5.0,3,"C(#Cc1ccc(C#Cc2ccccc2)c2c1=CCC=2)c1ccccc1","C(#Cc1ccc(C#CC2=CC=CC2)c2c1=CCC=2)C1=CC=CC1",{},"[c:0]1[ch:1][ch][c:3][c!r5:4][c!r5:5]1>>[c:0]1[CH2:1][c:3][c:4][c:5]1",null,-0.2369741636],[0.1510607622,388.9371934551,5,"completed",-4.53218,5.0,3,"C1=CC(=C2C=CC(C=CC3=CC(=C4C=CC=C4)C=C3)=C2)C=C1","C1=CSC(=C2C=CC(C=CC3=CC(=C4SC=CS4)C=C3)=C2)S1",{},"[CH,ch:0]1=[C,c:1][C,c:2]=[CH,ch:3][*:4]1>>[S:0]1[*:1]=,:[*:2][S:3][*:4]1",null,-0.5561094507],[0.1484263235,165.5272038706,5,"completed",-4.7815,5.0,3,"C(#Cc1cccc2ccccc12)c1cccc2ccccc12","C(#CC1=c2ccccc2=CC1)C1=c2ccccc2=CC1",{},"[c:0]1[ch:1][ch][c:3][c!r5:4][c!r5:5]1>>[c:0]1[CH2:1][c:3][c:4][c:5]1",null,-0.2776795954],[0.1483788313,402.4379345047,5,"completed",-4.548004,5.0,3,"C1=CC(=C2C=CC(C3=CC(=C4C=CC=C4)C=C3)=C2)C=C1","C1=CSC(=C2C=CC(C3=CC(=C4SC=CS4)C=C3)=C2)S1",{},"[CH,ch:0]1=[C,c:1][C,c:2]=[CH,ch:3][*:4]1>>[S:0]1[*:1]=,:[*:2][S:3][*:4]1",null,-0.5579059843],[0.1452284809,175.5819063544,5,"completed",-5.302588,5.0,4,"C1=CC(Nc2cc(C3=NC=CC3)cc(C3=NC=CC3)c2)=CC1","C1=CC(Nc2cc(C3=NC=CC3)nc(C3=NC=CC3)c2)=CC1",{},"[ch&r6:0]>>[nr6:0]",null,-0.225697886],[0.1450834189,522.9662987003,5,"completed",-4.61406,5.0,3,"C(#CC1=CC=CC1=C1C=CC=C1)C1=CC=CC1=C1C=CC=C1","C(#CC1=CC=CC1=C1SC=CS1)C1=CC=CC1=C1SC=CS1",{},"[CH,ch:0]1=[C,c:1][C,c:2]=[CH,ch:3][*:4]1>>[S:0]1[*:1]=,:[*:2][S:3][*:4]1",null,-0.6238599318],[0.1442845326,85.3878833284,5,"completed",-5.450524,5.0,3,"O=c1cccc(-c2cc(Nc3ccccc3)cc(Nc3ccccc3)c2)o1","O=c1cccc(-c2cc(Nc3ccccc3)cc(Nc3ccccc3)c2)[nH]1",{},"[o:1]>>[nH:1]",null,-0.2597998406],[0.1434471003,137.755151135,5,"completed",-5.332856,5.0,3,"C1=CC(C=CC2=CCC=C2C=CC2=CCC=C2)=CC1","C1=CC(=C2C=C(C=CC3=CCC=C3)C(C=CC3=CCC=C3)=C2)C=C1",{},"[r5:1][CH2r5:2][r5:3]>>[r5:1][C:2](=C1cccc1)[r5:3]",null,-0.2134132631],[0.1432672111,247.0530167352,5,"completed",-4.95446,5.0,3,"C1=CC(C2=C(C=Cc3ccccc3)CC=C2)=C(C=Cc2ccccc2)C1","C1=CC(C=CC2=C(C3=C(C=CC4=CCC=C4)CC=C3)C=CC2)=CC1",{},"[c:0]1[ch:1][ch][c:3][c!r5:4][c!r5:5]1>>[c:0]1[CH2:1][c:3][c:4][c:5]1",null,-0.2672345785],[0.1426779049,248.733995386,5,"completed",-4.868716,5.0,3,"C1=CC(C=Cc2ccccc2)=C(C2=C(C=Cc3ccccc3)C=CC2)C1","C1=CC(C=CC2=C(C3=C(C=CC4=CCC=C4)C=CC3)CC=C2)=CC1",{},"[c:0]1[ch:1][ch][c:3][c!r5:4][c!r5:5]1>>[c:0]1[CH2:1][c:3][c:4][c:5]1",null,-0.2967824488],[0.1423368698,107.0430136293,5,"completed",-5.114816,5.0,3,"c1ccc(Nc2cc(-c3ccccc3)cc(Nc3ccccc3)n2)cc1","C1=CC(c2cc(Nc3ccccc3)nc(Nc3ccccc3)c2)=CC1",{},"[c:0]1[ch:1][ch][c:3][c!r5:4][c!r5:5]1>>[c:0]1[CH2:1][c:3][c:4][c:5]1",null,-0.1075442632],[0.1409995948,139.7262568784,5,"completed",-5.111136,5.0,3,"C1=CC(C=Cc2cccc(-c3cccc(C=CC4=CCC=C4)c3)c2)=CC1","C1=CC(C=CC2=CCC(C3=CC(C=CC4=CCC=C4)=CC3)=C2)=CC1",{},"[c:0]1[ch:1][ch][c:3][c!r5:4][c!r5:5]1>>[c:0]1[CH2:1][c:3][c:4][c:5]1",null,-0.1399435315],[0.1389944554,462.8962768875,5,"completed",-4.685176,5.0,3,"C1=CC(N(c2ccccc2)c2ccccc2)=CC1","C1=C(N(c2ccccc2)c2ccccc2)SCS1",{},"[CH,ch:0]1=[C,c:1][C,c:2]=[CH,ch:3][*:4]1>>[S:0]1[*:1]=,:[*:2][S:3][*:4]1",null,-0.5464354025],[0.1379222954,164.3658475781,5,"completed",-5.499468,5.0,3,"C1=c2ccc3c(c2=CC1)=CCC=3","C1=CC(=C2C=c3ccc4c(c3=C2)=CCC=4)C=C1",{},"[r5:1][CH2r5:2][r5:3]>>[r5:1][C:2](=C1cccc1)[r5:3]",null,-0.3243574055],[0.1376171003,229.6209462267,5,"completed",-5.230092,5.0,3,"C1=CC(=C2C=CC(C=Cc3ccccc3)=C2)C=C1C=Cc1ccccc1","C1=CC(C=CC2=CC(=C3C=CC(C=CC4=CCC=C4)=C3)C=C2)=CC1",{},"[c:0]1[ch:1][ch][c:3][c!r5:4][c!r5:5]1>>[c:0]1[CH2:1][c:3][c:4][c:5]1",null,-0.2470192379],[0.136667322,131.6574110325,5,"completed",-4.973412,5.0,3,"c1ccc(N(c2ccccc2)c2ccccc2)cc1","C1=CC(N(c2ccccc2)c2ccccc2)=CC1",{},"[c:0]1[ch:1][ch][c:3][c!r5:4][c!r5:5]1>>[c:0]1[CH2:1][c:3][c:4][c:5]1",null,-0.1586999985],[0.1360903671,155.6208970362,5,"completed",-5.155204,5.0,3,"C(#CC1=CC(c2ccccc2)=CC1)C1=CC(c2ccccc2)=CC1","C(#CC1=CC(C2=CC=CC2)=CC1)C1=CC(C2=CC=CC2)=CC1",{},"[c:0]1[ch:1][ch][c:3][c!r5:4][c!r5:5]1>>[c:0]1[CH2:1][c:3][c:4][c:5]1",null,-0.1603469039],[0.1359270425,150.1638052221,5,"completed",-5.13938,5.0,3,"C1=CC(C=Cc2cccc(-c3cccc(C=CC4=CCC=C4)c3)c2)=CC1","C1=CC(C=CC2=CC(C3=CCC(C=CC4=CCC=C4)=C3)=CC2)=CC1",{},"[c:0]1[ch:1][ch][c:3][c!r5:4][c!r5:5]1>>[c:0]1[CH2:1][c:3][c:4][c:5]1",null,-0.1526730256],[0.1356070311,156.9233080941,5,"completed",-5.187864,5.0,3,"C(#Cc1cccc(-c2cccc(C#CC3=CC=CC3)c2)c1)C1=CC=CC1","C(#CC1=CC(C2=CCC(C#CC3=CC=CC3)=C2)=CC1)C1=CC=CC1",{},"[c:0]1[ch:1][ch][c:3][c!r5:4][c!r5:5]1>>[c:0]1[CH2:1][c:3][c:4][c:5]1",null,-0.1685460324],[0.1352197808,97.5902133417,5,"completed",-5.454756,5.0,3,"O=c1ccoc(-c2cc(Nc3ccccc3)cc(Nc3ccccc3)c2)c1","O=c1cc[nH]c(-c2cc(Nc3ccccc3)cc(Nc3ccccc3)c2)c1",{},"[o:1]>>[nH:1]",null,-0.2668168685],[0.1348621901,530.542998872,5,"completed",-4.466124,5.0,3,"C1=CC(=C2C=CC=C2C=CC2=CC=CC2=C2C=CC=C2)C=C1","C1=CC(=C2SC=CS2)C(C=CC2=CC=CC2=C2SC=CS2)=C1",{},"[CH,ch:0]1=[C,c:1][C,c:2]=[CH,ch:3][*:4]1>>[S:0]1[*:1]=,:[*:2][S:3][*:4]1",null,-0.6916337741],[0.1346065349,152.0595596903,5,"completed",-4.988132,5.0,3,"C1=CC(N(c2ccccc2)c2ccccc2)=CC1","c1ccc(N(c2ccccc2)c2ccsc2)cc1",{},"[#6H2r5:1]>>[S:1]",null,-0.1710385626],[0.1339665017,141.4824410918,5,"completed",-5.032384,5.0,4,"C1=CCC(Nc2cc(-c3ccco3)cc(-c3ccco3)c2)=C1","c1coc(-c2cc(Nc3cccs3)cc(-c3ccco3)c2)c1",{},"[#6H2r5:1]>>[S:1]",null,-0.149189556],[0.1323204596,327.8587258886,5,"completed",-4.762272,5.0,4,"C1=CCC(c2cc(NC3=CSCS3)cc(C3=CC=CC3)c2)=C1","C1=CCC(c2cc(NC3=CSCS3)cc(C3=CC=CC3)n2)=C1",{},"[ch&r6:0]>>[nr6:0]",null,-0.4042039623],[0.1322769301,143.3548996085,5,"completed",-5.516672,5.0,4,"C1=CCC(c2cc(Nc3ccccc3)cc(C3=CC=CC3)n2)=C1","C1=CN=C(c2cc(Nc3ccccc3)cc(C3=NC=CC3)n2)C1",{},"[chr5,CH1r5:1]>>[n:1]",null,-0.3249957684],[0.1322380283,125.5360745175,5,"completed",-4.937532,5.0,3,"C1=c2cccc(Nc3cccc4c3=CCC=4)c2=CC1","C1=c2cccc(Nc3cccc4c3=NCC=4)c2=NC1",{},"[chr5,CH1r5:1]>>[n:1]",null,-0.1693908882],[0.1315649402,137.7617883899,5,"completed",-4.81738,5.0,3,"C1=c2cccc(Nc3cccc4c3=CCC=4)c2=CC1","c1cc(Nc2cccc3cscc23)c2cscc2c1",{},"[#6H2r5:1]>>[S:1]",null,-0.2410738515],[0.1314955705,152.1659154555,5,"completed",-5.3726,5.0,4,"C1=CC(Nc2cc(C3=NC=CC3)cc(C3=NC=CC3)c2)=CC1","C1=CN=C(c2cc(NC3=CCN=C3)cc(C3=NC=CC3)c2)C1",{},"[chr5,CH1r5:1]>>[n:1]",null,-0.24406298],[0.1311928145,144.5654901648,5,"completed",-5.096968,5.0,3,"C(#Cc1cc2c(cc1C#Cc1ccccc1)=CCC=2)c1ccccc1","C(#Cc1cc2c(cc1C#CC1=CC=CC1)=CCC=2)C1=CC=CC1",{},"[c:0]1[ch:1][ch][c:3][c!r5:4][c!r5:5]1>>[c:0]1[CH2:1][c:3][c:4][c:5]1",null,-0.1445810691],[0.1310094677,152.5213802362,5,"completed",-5.123096,5.0,4,"C1=CCC(Nc2cc(C3=NC=CC3)cc(C3=NC=CC3)c2)=C1","C1=CN=C(c2cc(Nc3cccs3)cc(C3=NC=CC3)c2)C1",{},"[#6H2r5:1]>>[S:1]",null,-0.1533758449],[0.1308552493,151.5619602584,5,"completed",-5.094944,5.0,3,"C1=CCC(C=Cc2cccc(-c3cccc(C=CC4=CC=CC4)c3)c2)=C1","C1=CCC(C=CC2=CCC(C3=CC(C=CC4=CC=CC4)=CC3)=C2)=C1",{},"[c:0]1[ch:1][ch][c:3][c!r5:4][c!r5:5]1>>[c:0]1[CH2:1][c:3][c:4][c:5]1",null,-0.1516032775],[0.1304724271,343.4098762362,5,"completed",-5.030912,5.0,3,"C1=CC(=C2C(C=Cc3ccccc3)=CC=C2C=Cc2ccccc2)C=C1","C1=CC(=C2C(C=CC3=CCC=C3)=CC=C2C=CC2=CCC=C2)C=C1",{},"[c:0]1[ch:1][ch][c:3][c!r5:4][c!r5:5]1>>[c:0]1[CH2:1][c:3][c:4][c:5]1",null,-0.3467984825],[0.1299423685,111.1082708659,5,"completed",-4.816644,5.0,3,"C1=CC(c2cc(Nc3ccccc3)cc(Nc3ccccc3)c2)=CC1","C1=C(c2cc(Nc3ccccc3)cc(Nc3ccccc3)c2)SCS1",{},"[CH,ch:0]1=[C,c:1][C,c:2]=[CH,ch:3][*:4]1>>[S:0]1[*:1]=,:[*:2][S:3][*:4]1",null,-0.2273487475],[0.1291140208,117.8940577675,5,"completed",-5.187128,5.0,4,"C1=CCC(c2cc(NC3=CCC=N3)cc(C3=CC=CC3)c2)=C1","C1=CN=C(c2cc(NC3=CCC=N3)cc(C3=NC=CC3)c2)C1",{},"[chr5,CH1r5:1]>>[n:1]",null,-0.1327356025],[0.1289746413,190.95730345,5,"completed",-5.228252,5.0,4,"C1=CC(Nc2cc(C3=CCC=C3)nc(C3=CCC=C3)c2)=CC1","C1=CC(Nc2cc(C3=NCC=C3)nc(C3=NCC=C3)c2)=CC1",{},"[chr5,CH1r5:1]>>[n:1]",null,-0.2110082788],[0.1288005076,172.4508774169,5,"completed",-5.327152,5.0,4,"C1=NC=C(c2cc(Nc3ccccc3)cc(C3=CN=CC3)n2)C1","C1=CC(Nc2cc(C3=CN=CC3)nc(C3=CN=CC3)c2)=CC1",{},"[c:0]1[ch:1][ch][c:3][c!r5:4][c!r5:5]1>>[c:0]1[CH2:1][c:3][c:4][c:5]1",null,-0.234568413],[0.1287669714,345.4120808091,5,"completed",-4.849488,5.0,3,"C1=CC(=C2C=CC(Nc3ccccc3)=C2)C=C1Nc1ccccc1","C1=CC(=C2C=CC(Nc3ccccn3)=C2)C=C1Nc1ccccn1",{},"[ch&r6:0]>>[nr6:0]",null,-0.3873758821],[0.1287136717,98.9312944989,5,"completed",-4.755188,5.0,3,"c1ccc2cc3cc4ccccc4cc3cc2c1","C1=c2cc3cc4ccccc4cc3cc2=CC1",{},"[c:0]1[ch:1][ch][c:3][c!r5:4][c!r5:5]1>>[c:0]1[CH2:1][c:3][c:4][c:5]1",null,-0.2608564846],[0.128479849,252.7145966736,5,"completed",-4.910576,5.0,3,"c1ccc(N(c2ccccc2)c2ccccc2)cc1","C1=CCC(N(c2ccccc2)c2ccccc2)=C1",{},"[c:0]1[ch:1][ch][c:3][c!r5:4][c!r5:5]1>>[c:0]1[CH2:1][c:3][c:4][c:5]1",null,-0.2853884699],[0.1283778947,167.9841043694,5,"completed",-5.0874,5.0,3,"C1=CCC(C=Cc2cccc(-c3cccc(C=CC4=CC=CC4)c3)c2)=C1","C1=CCC(C=CC2=CC(C3=CCC(C=CC4=CC=CC4)=C3)=CC2)=C1",{},"[c:0]1[ch:1][ch][c:3][c!r5:4][c!r5:5]1>>[c:0]1[CH2:1][c:3][c:4][c:5]1",null,-0.1682154919],[0.1273257841,114.5455172178,5,"completed",-5.46736,5.0,4,"C1=CCC(c2cc(Nc3ccccn3)cc(C3=CC=CC3)c2)=C1","C1=CN=C(c2cc(Nc3ccccn3)cc(C3=NC=CC3)c2)C1",{},"[chr5,CH1r5:1]>>[n:1]",null,-0.281509905],[0.1272507826,951.4191071891,5,"completed",-4.883896,5.0,3,"C1=CC(=C2C=CC=C2C2=CC=CC2=C2C=CC=C2)C=C1","C1=CC(=C2SC=CS2)C(C2=CC=CC2=C2SC=CS2)=C1",{},"[CH,ch:0]1=[C,c:1][C,c:2]=[CH,ch:3][*:4]1>>[S:0]1[*:1]=,:[*:2][S:3][*:4]1",null,-0.9633700107],[0.1268559706,167.5263953871,5,"completed",-4.707624,5.0,3,"C(=Cc1cccc2ccccc12)c1cccc2ccccc12","C(=CC1=c2ccccc2=CC1)C1=c2ccccc2=CC1",{},"[c:0]1[ch:1][ch][c:3][c!r5:4][c!r5:5]1>>[c:0]1[CH2:1][c:3][c:4][c:5]1",null,-0.3217218777],[0.1266473764,108.9984521791,5,"completed",-5.13846,5.0,3,"C1=CCC(c2cc(Nc3ccccc3)cc(Nc3ccccc3)c2)=C1","C1=CCC(c2cc(Nc3ccccc3)nc(Nc3ccccc3)c2)=C1",{},"[ch&r6:0]>>[nr6:0]",null,-0.1122740249],[0.1266438383,173.1547467509,5,"completed",-4.818668,5.0,4,"c1cc(Nc2cccc(-c3ccco3)c2)cc(-c2ccco2)c1","C1=C(NC2=CCC(c3ccco3)=C2)C=C(c2ccco2)C1",{},"[c:0]1[ch:1][ch][c:3][c!r5:4][c!r5:5]1>>[c:0]1[CH2:1][c:3][c:4][c:5]1",null,-0.2622306933],[0.1261290531,358.0471646276,5,"completed",-4.627216,5.0,3,"C(#CC1=CC(=C2C=CC=C2)C=C1)C1=CC(=C2C=CC=C2)C=C1","C(#CC1=CC(=C2SC=CS2)C=C1)C1=CC(=C2SC=CS2)C=C1",{},"[CH,ch:0]1=[C,c:1][C,c:2]=[CH,ch:3][*:4]1>>[S:0]1[*:1]=,:[*:2][S:3][*:4]1",null,-0.487570385],[0.1253069931,151.0682367186,5,"completed",-5.32476,5.0,4,"C1=CCC(c2cc(NC3=NC=CC3)cc(C3=CC=CC3)c2)=C1","C1=CN=C(Nc2cc(C3=NC=CC3)cc(C3=NC=CC3)c2)C1",{},"[chr5,CH1r5:1]>>[n:1]",null,-0.2181168732],[0.1247585383,352.0358202691,5,"completed",-4.751784,5.0,4,"C1=CC(Nc2cc(C3=CCC=C3)nc(C3=CCC=C3)c2)=CC1","C1=CC(c2cc(NC3=CSCS3)cc(C3=CCC=C3)n2)=CC1",{},"[CH,ch:0]1=[C,c:1][C,c:2]=[CH,ch:3][*:4]1>>[S:0]1[*:1]=,:[*:2][S:3][*:4]1",null,-0.4281867189],[0.1874715627,132.9944243038,6,"completed",-4.808456,6.0,6,"C1=c2cc3cc4ccccc4cc3cc2=CC1","C1=Cc2cc3cc4c(cc3cc2C1)=CCC=4",{},"[c:0]1[ch:1][ch][c:3][c!r5:4][c!r5:5]1>>[c:0]1[CH2:1][c:3][c:4][c:5]1",null,-0.2435908246],[0.1823117765,105.6717038543,6,"completed",-4.96458,6.0,6,"C1=Cc2cc3cc4c(cc3cc2C1)=CCC=4","C1=Cc2cc3cc4cscc4cc3cc2C1",{},"[#6H2r5:1]>>[S:1]",null,-0.1419591893],[0.1771186494,102.7322826617,6,"completed",-4.736328,6.0,6,"C1=Cc2cc3cc4c(cc3cc2C1)=CCC=4","C1=c2cc3cc4ccsc4cc3cc2=CC1",{},"[#6H2r5:1]>>[S:1]",null,-0.274517778],[0.1748346636,133.7783709735,6,"completed",-4.793828,6.0,6,"C1=Cc2cc3cc4c(cc3cc2C1)=CCC=4","C1=c2cc3cc4ccoc4cc3cc2=CC1",{},"[#6H2r5:1]>>[O:1]",null,-0.2526457726],[0.1700620451,186.2505107047,6,"completed",-5.08786,6.0,6,"O=c1ccc2cc3cc4c(cc3cc2o1)=CCC=4","O=c1ccc2cc3cc4c(cc3cc2[nH]1)=CCC=4",{},"[o:1]>>[nH:1]",null,-0.1864442778],[0.1482890947,180.2196187648,6,"completed",-4.977276,6.0,6,"O=c1occc2cc3cc4c(cc3cc12)=CCC=4","O=c1[nH]ccc2cc3cc4c(cc3cc12)=CCC=4",{},"[o:1]>>[nH:1]",null,-0.1996474124],[0.1463256708,169.1530041548,6,"completed",-5.322552,6.0,6,"C(#Cc1cc(-c2csc(C#CC3=CC=CC3)c2)cs1)C1=CC=CC1","C(#Cc1cc(-c2csc(C#Cc3cccs3)c2)cs1)c1cccs1",{},"[#6H2r5:1]>>[S:1]",null,-0.2299611733],[0.1462886903,162.0358543589,6,"completed",-5.244076,6.0,6,"C(#CC1=CC(C2=CCC(C#CC3=CC=CC3)=C2)=CC1)C1=CC=CC1","C(#Cc1cccs1)C1=CC(C2=CCC(C#Cc3cccs3)=C2)=CC1",{},"[#6H2r5:1]>>[S:1]",null,-0.1908585498],[0.1440746574,94.9677856517,6,"completed",-5.18262,6.0,3,"C1=CCC(c2cc(Nc3ccccc3)cc(Nc3ccccc3)c2)=C1","C1=CN=C(c2cc(Nc3ccccc3)cc(Nc3ccccc3)c2)C1",{},"[chr5,CH1r5:1]>>[n:1]",null,-0.1111919595],[0.1434705408,159.6457611466,6,"completed",-5.120244,6.0,6,"C1=CCC(C=CC2=CCC(C3=CC(C=CC4=CC=CC4)=CC3)=C2)=C1","C(=Cc1cccs1)C1=CCC(C2=CC(C=Cc3cccs3)=CC2)=C1",{},"[#6H2r5:1]>>[S:1]",null,-0.1602734558],[0.1427578271,184.3271536479,6,"completed",-5.19136,6.0,6,"C(=Cc1cccs1)C1=CC(C2=CCC(C=Cc3cccs3)=C2)=CC1","C(=Cc1cc(-c2csc(C=Cc3cccs3)c2)cs1)c1cccs1",{},"[#6H2r5:1]>>[S:1]",null,-0.195106017],[0.1405569678,106.1683313528,6,"completed",-4.709004,6.0,6,"C1=Cc2cc3cc4c(cc3cc2C1)=CCC=4","C1=Cc2cc3cc4c[nH]cc4cc3cc2C1",{},"[#6H2r5:1]>>[NH:1]",null,-0.2935674912],[0.1388988871,147.1130763562,6,"completed",-5.11684,6.0,6,"C(#Cc1cc2c(cc1C#CC1=CC=CC1)=CCC=2)C1=CC=CC1","C(#Cc1cc2c(cc1C#Cc1cccs1)=CCC=2)c1cccs1",{},"[#6H2r5:1]>>[S:1]",null,-0.1475846001],[0.1372727396,94.292018152,6,"completed",-5.073048,6.0,3,"C1=CC(c2cc(Nc3ccccc3)cc(Nc3ccccc3)c2)=CC1","C1=NC(c2cc(Nc3ccccc3)cc(Nc3ccccc3)c2)=CC1",{},"[chr5,CH1r5:1]>>[n:1]",null,-0.0961609366],[0.1362090753,177.4904860405,6,"completed",-5.131652,6.0,6,"C1=CCC(C=CC2=CC(C3=CCC(C=CC4=CC=CC4)=C3)=CC2)=C1","C(=Cc1cccs1)C1=CC(C2=CCC(C=Cc3cccs3)=C2)=CC1",{},"[#6H2r5:1]>>[S:1]",null,-0.1788680483],[0.1350225019,267.595321853,6,"completed",-5.094944,6.0,6,"c1ccc2cc3cc4c(cc3cc2c1)SCS4","c1ccc2cc3cc4c(cc3cc2c1)SSS4",{},"[#6H2r5:1]>>[S:1]",null,-0.2676187255],[0.1340145763,132.4252963397,6,"completed",-5.277196,6.0,6,"C(#Cc1cc2cscc2cc1C#CC1=CC=CC1)C1=CC=CC1","C(#Cc1cc2cscc2cc1C#Cc1cccs1)c1cccs1",{},"[#6H2r5:1]>>[S:1]",null,-0.1814433413],[0.1335630855,197.3771216177,6,"completed",-5.185196,6.0,6,"C1=CC(C=Cc2cc(-c3csc(C=CC4=CCC=C4)c3)cs2)=CC1","C(=Cc1cc(-c2csc(C=Cc3ccsc3)c2)cs1)c1ccsc1",{},"[#6H2r5:1]>>[S:1]",null,-0.2061900186],[0.1329320326,83.0974750888,6,"completed",-5.185932,6.0,3,"C1=CCC(c2cc(Nc3ccccc3)cc(Nc3ccccc3)c2)=C1","C1=NC=C(c2cc(Nc3ccccc3)cc(Nc3ccccc3)c2)C1",{},"[chr5,CH1r5:1]>>[n:1]",null,-0.1025841196],[0.1324148561,172.5837601096,6,"completed",-5.09982,6.0,6,"C1=CC(C=CC2=CCC(C3=CC(C=CC4=CCC=C4)=CC3)=C2)=CC1","C(=Cc1ccsc1)C1=CCC(C2=CC(C=Cc3ccsc3)=CC2)=C1",{},"[#6H2r5:1]>>[S:1]",null,-0.1725838061],[0.1322450474,145.9803875047,6,"completed",-5.118588,6.0,4,"C1=CCC(Nc2cc(C3=CCC=N3)cc(C3=CCC=N3)c2)=C1","C1=CN=C(Nc2cc(C3=CCC=N3)cc(C3=CCC=N3)c2)C1",{},"[chr5,CH1r5:1]>>[n:1]",null,-0.1465591187],[0.1314516153,142.0911841385,6,"completed",-4.89604,6.0,6,"C1=Cc2cc3cc4c(cc3cc2C1)=CCC=4","C1=Nc2cc3cc4c(cc3cc2C1)=CCC=4",{},"[chr5,CH1r5:1]>>[n:1]",null,-0.2014292645],[0.1300654721,111.0663526268,6,"completed",-5.026128,6.0,6,"C1=Cc2cc3cc4c(cc3cc2C1)=CCC=4","C1=Cc2cc3cc4cocc4cc3cc2C1",{},"[#6H2r5:1]>>[O:1]",null,-0.1225140815],[0.1296366545,112.1428429831,6,"completed",-4.910668,6.0,3,"c1ccc2cc3cc4cnccc4cc3cc2c1","C1=c2cc3cc4ccncc4cc3cc2=CC1",{},"[c:0]1[ch:1][ch][c:3][c!r5:4][c!r5:5]1>>[c:0]1[CH2:1][c:3][c:4][c:5]1",null,-0.1736112159],[0.1289735209,100.9031386329,6,"completed",-5.125488,6.0,3,"C1=CC(c2cc(Nc3ccccc3)cc(Nc3ccccc3)c2)=CC1","C1=CC(c2cc(Nc3ccccc3)cc(Nc3ccccc3)c2)=NC1",{},"[chr5,CH1r5:1]>>[n:1]",null,-0.1024683662],[0.1289627059,77.2101799385,6,"completed",-4.898156,6.0,6,"C1=c2cc3cc4ccccc4cc3cc2=CC1","c1ccc2cc3cc4cscc4cc3cc2c1",{},"[#6H2r5:1]>>[S:1]",null,-0.1610108756],[0.1281792934,163.8408831646,6,"completed",-5.15824,6.0,6,"C1=CCC(C=CC2=CCC(C3=CC(C=CC4=CC=CC4)=CC3)=C2)=C1","C(=Cc1ccco1)C1=CCC(C2=CC(C=Cc3ccco3)=CC2)=C1",{},"[#6H2r5:1]>>[O:1]",null,-0.1688367994],[0.1279853464,185.6789730527,6,"completed",-4.9356,6.0,3,"c1ccc2c(Nc3cccc4ccccc34)cccc2c1","C1=C(NC2=CCc3ccccc32)c2ccccc2C1",{},"[c:0]1[ch:1][ch][c:3][c!r5:4][c!r5:5]1>>[c:0]1[CH2:1][c:3][c:4][c:5]1",null,-0.2184492789],[0.1274066372,94.5045745797,6,"completed",-4.512768,6.0,6,"C1=Cc2cc3cc4c(cc3cc2C1)=CCC=4","C1=c2cc3cc4cc[nH]c4cc3cc2=CC1",{},"[#6H2r5:1]>>[NH:1]",null,-0.4217859781],[0.1265608189,512.7441388142,6,"completed",-5.304612,6.0,6,"c1ccc2cc3cc4c(cc3cc2c1)SCS4","c1ccc2cc3cc4c(cc3cc2c1)SNS4",{},"[#6H2r5:1]>>[NH:1]",null,-0.5323729205],[0.1263331284,129.9291559101,6,"completed",-4.931828,6.0,3,"C1=C(Nc2ccccc2)CC=C1C1=CCC(Nc2ccccc2)=C1","c1ccc(Nc2cc(-c3csc(Nc4ccccc4)c3)cs2)cc1",{},"[#6H2r5:1]>>[S:1]",null,-0.1753273456],[0.1258894385,155.3664791476,6,"completed",-4.9885,6.0,6,"O=c1ccoc2cc3cc4c(cc3cc12)=CCC=4","O=c1cc[nH]c2cc3cc4c(cc3cc12)=CCC=4",{},"[o:1]>>[nH:1]",null,-0.1738693341],[0.1255846134,189.4628246234,6,"completed",-5.122452,6.0,6,"C1=CC(C=CC2=CC(C3=CCC(C=CC4=CCC=C4)=C3)=CC2)=CC1","C(=Cc1ccsc1)C1=CC(C2=CCC(C=Cc3ccsc3)=C2)=CC1",{},"[#6H2r5:1]>>[S:1]",null,-0.1901135638],[0.1254422544,196.1165934452,6,"completed",-4.831548,6.0,6,"C1=CC(C=CC2=CCC(C3=CC(C=CC4=CCC=C4)=CC3)=C2)=CC1","C(=Cc1cc[nH]c1)C1=CCC(C2=CC(C=Cc3cc[nH]c3)=CC2)=C1",{},"[#6H2r5:1]>>[NH:1]",null,-0.2716142331],[0.124888893,96.774487176,6,"completed",-5.184276,6.0,3,"C1=CC(c2cc(Nc3ccccc3)cc(Nc3ccccc3)c2)=CC1","C1=NCC=C1c1cc(Nc2ccccc2)cc(Nc2ccccc2)c1",{},"[chr5,CH1r5:1]>>[n:1]",null,-0.1133379858],[0.1237931796,218.0627188418,6,"completed",-5.107732,6.0,6,"C(#Cc1ccc(C#CC2=CC=CC2)c2cscc12)C1=CC=CC1","C(#Cc1ccc(C#Cc2cccs2)c2cscc12)c1cccs1",{},"[#6H2r5:1]>>[S:1]",null,-0.2181298774],[0.1233733939,118.8836360119,6,"completed",-5.124108,6.0,3,"C1=CC(c2cc(Nc3ccccc3)cc(C3=CCC=C3)c2)=CC1","C1=NC(c2cc(Nc3ccccc3)cc(C3=CCC=N3)c2)=CC1",{},"[chr5,CH1r5:1]>>[n:1]",null,-0.1200754129],[0.1231906569,89.3338587692,6,"completed",-5.058696,6.0,6,"C1=c2cc3cc4ccncc4cc3cc2=CC1","c1cc2cc3cc4cscc4cc3cc2cn1",{},"[#6H2r5:1]>>[S:1]",null,-0.0938961571],[0.1231732961,143.523688116,6,"completed",-5.364228,6.0,3,"c1ccc2cc3cc4ccccc4cc3cc2c1","C1=Cc2cc3cc4ccccc4cc3cc2C1",{},"[c:0]1[ch:1][ch][c:3][c!r5:4][c!r5:5]1>>[c:0]1[CH2:1][c:3][c:4][c:5]1",null,-0.2341134398],[0.1229900475,217.0631084251,6,"completed",-4.997424,6.0,6,"C1=CC(=C2C=C(C=CC3=CCC=C3)C(C=CC3=CCC=C3)=C2)C=C1","C1=CC(=C2C=C(C=Cc3cc[nH]c3)C(C=Cc3cc[nH]c3)=C2)C=C1",{},"[#6H2r5:1]>>[NH:1]",null,-0.228630909],[0.1223705229,126.8593758237,6,"completed",-5.199824,6.0,4,"C1=CC(Nc2cc(C3=CCC=N3)cc(C3=CCC=N3)c2)=CC1","C1=CC(Nc2cc(C3=CCC=N3)cc(C3=CCC=N3)c2)=NC1",{},"[chr5,CH1r5:1]>>[n:1]",null,-0.1448311721],[0.1217776454,179.666818968,6,"completed",-5.25438,6.0,3,"C1=CCC(C=CC2=CCC=C2C=CC2=CC=CC2)=C1","C(=Cc1cccs1)C1=CCC=C1C=Cc1cccs1",{},"[#6H2r5:1]>>[S:1]",null,-0.2096626485],[0.1211749555,137.7728715663,6,"completed",-5.120612,6.0,3,"C1=c2cccc(Nc3cccc4c3=CCC=4)c2=CC1","C1=c2c(Nc3cccc4c3=CCN=4)cccc2=NC1",{},"[chr5,CH1r5:1]>>[n:1]",null,-0.1385263255],[0.1196213958,179.9506114384,6,"completed",-5.148304,6.0,6,"C1=CCC(C=CC2=CC(C3=CCC(C=CC4=CC=CC4)=C3)=CC2)=C1","C(=Cc1ccco1)C1=CC(C2=CCC(C=Cc3ccco3)=C2)=CC1",{},"[#6H2r5:1]>>[O:1]",null,-0.1830997761],[0.119578792,116.8369501053,6,"completed",-5.374992,6.0,4,"C1=CC(c2cc(Nc3ccccc3)cc(C3=CCC=C3)n2)=CC1","c1ccc(Nc2cc(-c3ccsc3)nc(-c3ccsc3)c2)cc1",{},"[#6H2r5:1]>>[S:1]",null,-0.2251776342],[0.1186299167,175.9101366758,6,"completed",-5.41308,6.0,3,"C(#Cc1ccccc1)C1=CC(=C2C=CC=C2)C=C1C#Cc1ccccc1","C(#CC1=CC(=C2C=CC=C2)C=C1C#CC1=CC=CC1)C1=CC=CC1",{},"[c:0]1[ch:1][ch][c:3][c!r5:4][c!r5:5]1>>[c:0]1[CH2:1][c:3][c:4][c:5]1",null,-0.2810226477],[0.1186133516,165.8099281726,6,"completed",-5.321264,6.0,4,"C1=CC(c2cc(NC3=NC=CC3)cc(C3=CCC=C3)c2)=CC1","C1=CN=C(Nc2cc(C3=CCN=C3)cc(C3=CCN=C3)c2)C1",{},"[chr5,CH1r5:1]>>[n:1]",null,-0.2268969668],[0.1181266597,166.4994728219,6,"completed",-5.248216,6.0,6,"C(=Cc1ccsc1)C1=CCC(C2=CC(C=Cc3ccsc3)=CC2)=C1","C(=Cc1ccsn1)C1=CCC(C2=CC(C=Cc3ccsn3)=CC2)=C1",{},"[chr5,CH1r5:1]>>[n:1]",null,-0.1961794738],[0.1178752594,150.6110550337,6,"completed",-4.877364,6.0,3,"c1ccc(-c2cccc(Nc3cccc(-c4ccccc4)c3)c2)cc1","C1=C(NC2=CCC(c3ccccc3)=C2)C=C(c2ccccc2)C1",{},"[c:0]1[ch:1][ch][c:3][c!r5:4][c!r5:5]1>>[c:0]1[CH2:1][c:3][c:4][c:5]1",null,-0.2167289004],[0.1175460801,189.9644897325,6,"completed",-4.980404,6.0,6,"C1=CC(C=CC2=CCC(C3=CC(C=CC4=NCC=C4)=CC3)=C2)=NC1","C(=Cc1cc[nH]n1)C1=CCC(C2=CC(C=Cc3cc[nH]n3)=CC2)=C1",{},"[#6H2r5:1]>>[NH:1]",null,-0.2075935378],[0.1170573853,103.7960114821,7,"completed",-5.137264,7.0,7,"C1=CC(c2cc(Nc3ccccc3)cc(Nc3ccccc3)c2)=NC1","c1ccc(Nc2cc(Nc3ccccc3)cc(-c3ccsn3)c2)cc1",{},"[#6H2r5:1]>>[S:1]",null,-0.1070234964],[0.1163429976,93.916190301,7,"completed",-5.113712,7.0,7,"C1=NC(c2cc(Nc3ccccc3)cc(Nc3ccccc3)c2)=CC1","c1ccc(Nc2cc(Nc3ccccc3)cc(-c3cscn3)c2)cc1",{},"[#6H2r5:1]>>[S:1]",null,-0.0944054028],[0.112676635,76.1386612202,7,"completed",-4.874236,7.0,7,"C1=c2cc3cc4ccsc4cc3cc2=CC1","c1cc2cc3cc4cscc4cc3cc2s1",{},"[#6H2r5:1]>>[S:1]",null,-0.1754197644],[0.1116273081,104.807267329,7,"completed",-4.94756,7.0,7,"C1=c2cc3cc4ccoc4cc3cc2=CC1","c1cc2cc3cc4cscc4cc3cc2o1",{},"[#6H2r5:1]>>[S:1]",null,-0.1495699186],[0.111349841,141.115757524,7,"completed",-5.31004,7.0,3,"C1=Cc2cccc(Nc3cccc4c3CC=C4)c2C1","C1=Nc2cccc(Nc3cccc4c3CC=N4)c2C1",{},"[chr5,CH1r5:1]>>[n:1]",null,-0.2037912898],[0.1083278111,286.1794264238,7,"completed",-5.600484,7.0,3,"O=c1ccoc(C=CC2=CCC=C2C=Cc2cc(=O)cco2)c1","O=c1cc[nH]c(C=CC2=CCC=C2C=Cc2cc(=O)cc[nH]2)c1",{},"[o:1]>>[nH:1]",null,-0.45236704],[0.1082653577,89.169327697,7,"completed",-5.175536,7.0,7,"C1=CN=C(c2cc(Nc3ccccc3)cc(Nc3ccccc3)c2)C1","c1ccc(Nc2cc(Nc3ccccc3)cc(-c3nccs3)c2)cc1",{},"[#6H2r5:1]>>[S:1]",null,-0.1036675252],[0.1077680942,81.3017260986,7,"completed",-4.937164,7.0,7,"C1=c2cc3cc4ccsc4cc3cc2=CC1","c1cc2cc3cc4cocc4cc3cc2s1",{},"[#6H2r5:1]>>[O:1]",null,-0.1400092729],[0.1061334539,94.472687804,7,"completed",-5.210312,7.0,7,"C1=NC=C(c2cc(Nc3ccccc3)cc(Nc3ccccc3)c2)C1","c1ccc(Nc2cc(Nc3ccccc3)cc(-c3cncs3)c2)cc1",{},"[#6H2r5:1]>>[S:1]",null,-0.12201545],[0.1060275742,150.3995852386,7,"completed",-5.109756,7.0,3,"C1=Cc2cccc(Nc3cccc4c3CC=C4)c2C1","c1cc(Nc2cccc3ccoc23)c2occc2c1",{},"[#6H2r5:1]>>[O:1]",null,-0.1505545523],[0.1060037453,180.5767924456,7,"completed",-5.057316,7.0,3,"C1=Cc2c(cccc2Nc2cccc3c2C=CC3)C1","C1=Nc2c(cccc2Nc2cccc3c2N=CC3)C1",{},"[chr5,CH1r5:1]>>[n:1]",null,-0.1830320209],[0.1035058323,103.5581487153,7,"completed",-5.210128,7.0,3,"C1=CCC(c2cccc(Nc3cccc(C4=CC=CC4)c3)c2)=C1","c1cc(Nc2cccc(-c3ccco3)c2)cc(-c2ccco2)c1",{},"[#6H2r5:1]>>[O:1]",null,-0.12910111],[0.1022111478,82.5303035747,7,"completed",-5.001288,7.0,6,"C1=c2cc3cc4cccnc4cc3cc2=CC1","c1cnc2cc3cc4cscc4cc3cc2c1",{},"[#6H2r5:1]>>[S:1]",null,-0.1076375394],[0.1020522965,110.3984718495,7,"completed",-5.21206,7.0,7,"C1=CC(c2cc(Nc3ccccc3)cc(Nc3ccccc3)c2)=NC1","c1ccc(Nc2cc(Nc3ccccc3)cc(-c3ccon3)c2)cc1",{},"[#6H2r5:1]>>[O:1]",null,-0.1354288372],[0.1019550617,156.2563664618,7,"completed",-5.153456,7.0,3,"C1=c2ccc(Nc3ccc4c(c3)=CCC=4)cc2=CC1","C1=c2ccc(Nc3ccc4c(c3)=NCC=4)cc2=NC1",{},"[chr5,CH1r5:1]>>[n:1]",null,-0.1606743557],[0.1019379778,149.3742553341,7,"completed",-5.024748,7.0,3,"C1=CCC(Nc2cccc(NC3=CC=CC3)c2-c2ccccc2)=C1","c1ccc(-c2c(Nc3ccco3)cccc2Nc2ccco2)cc1",{},"[#6H2r5:1]>>[O:1]",null,-0.1583902499],[0.1007363729,147.7130508655,7,"completed",-5.071668,7.0,3,"C1=c2ccc(Nc3ccc4c(c3)=CCC=4)cc2=CC1","C1=c2cc(Nc3ccc4c(c3)=CCN=4)ccc2=NC1",{},"[chr5,CH1r5:1]>>[n:1]",null,-0.1490384832],[0.1004531768,161.6293194025,7,"completed",-5.027784,7.0,3,"C1=c2ccc(Nc3ccc4c(c3)=CCC=4)cc2=CC1","C1=c2ccc(Nc3ccc4c(n3)=CCC=4)nc2=CC1",{},"[ch&r6:0]>>[nr6:0]",null,-0.1693501128],[0.0999073933,108.1009088824,7,"completed",-5.194948,7.0,7,"C1=Cc2cc3cc4c(cc3cc2C1)C=CC4","c1cc2cc3cc4sccc4cc3cc2s1",{},"[#6H2r5:1]>>[S:1]",null,-0.1268984501],[0.0999073933,96.7953487008,7,"completed",-5.19642,7.0,7,"C1=Cc2cc3cc4c(cc3cc2C1)CC=C4","c1cc2cc3cc4ccsc4cc3cc2s1",{},"[#6H2r5:1]>>[S:1]",null,-0.1180033032],[0.0993022041,116.0973128561,7,"completed",-5.262016,7.0,3,"c1ccc2cc3ccccc3cc2c1","c1ccc2cc3cc4ccccc4cc3cc2c1",{},"[cH&r6:1][cH&r6:2]>>[c:1]2cccc[c:2]2",null,-0.1622981403],[0.0989523819,173.1040069845,7,"completed",-5.49496,7.0,6,"C1=CC(C=CC2=CC(=C3C=CN=C3)C=C2C=CC2=CCC=C2)=CC1","C1=CC(=C2C=C(C=CC3=CCC=N3)C(C=CC3=CCC=N3)=C2)C=N1",{},"[chr5,CH1r5:1]>>[n:1]",null,-0.3261928326],[0.0984981517,117.72297076,7,"completed",-5.187128,7.0,4,"C1=CCC(c2cc(NC3=CCC=N3)cc(C3=CC=CC3)c2)=C1","C1=NC=C(c2cc(NC3=CCC=N3)cc(C3=CN=CC3)c2)C1",{},"[chr5,CH1r5:1]>>[n:1]",null,-0.1325836685],[0.0981499176,86.6646205899,7,"completed",-5.140852,7.0,3,"C1=CCC(c2cc(Nc3ccccc3)cc(Nc3ccccc3)c2)=C1","c1ccc(Nc2cc(Nc3ccccc3)cc(-c3ccco3)c2)cc1",{},"[#6H2r5:1]>>[O:1]",null,-0.0912606736],[0.0976866997,137.3199049011,7,"completed",-5.1127,7.0,3,"c1ccc2c(Nc3cccc4ccccc34)cccc2c1","c1cnc2c(Nc3cccc4cccnc34)cccc2c1",{},"[ch&r6:0]>>[nr6:0]",null,-0.1376073704],[0.0976778912,83.8826672434,7,"completed",-5.13248,7.0,3,"C1=CCC(c2cc(Nc3ccccc3)cc(Nc3ccccc3)c2)=C1","c1ccc(Nc2cc(Nc3ccccc3)cc(-c3cccs3)c2)cc1",{},"[#6H2r5:1]>>[S:1]",null,-0.0869093065],[0.0975209752,143.447181671,7,"completed",-4.889048,7.0,4,"C1=CCC(C2=CCC(NC3=CC(C4=CC=CC4)=CC3)=C2)=C1","C1=CN=C(C2=CCC(NC3=CC(C4=NC=CC4)=CC3)=C2)C1",{},"[chr5,CH1r5:1]>>[n:1]",null,-0.2058700066],[0.0962198301,101.7196825716,7,"completed",-5.155572,7.0,7,"C1=c2cc3cc4cnoc4cc3cc2=CC1","c1scc2cc3cc4oncc4cc3cc12",{},"[#6H2r5:1]>>[S:1]",null,-0.1089042467],[0.0958264412,96.131159436,7,"completed",-5.207552,7.0,7,"C1=NCC=C1c1cc(Nc2ccccc2)cc(Nc2ccccc2)c1","c1ccc(Nc2cc(Nc3ccccc3)cc(-c3cnsc3)c2)cc1",{},"[#6H2r5:1]>>[S:1]",null,-0.1221034063],[0.0954944228,159.1725301325,7,"completed",-5.16422,7.0,3,"C1=CC(c2cc(Nc3ccccc3)cc(Nc3ccccc3)c2)=CC1","C1=C(c2cc(Nc3ccccc3)cc(Nc3ccccc3)c2)OCO1",{},"[CH,ch:0]1=[C,c:1][C,c:2]=[CH,ch:3][*:4]1>>[O:0]1[*:1]=,:[*:2][O:3][*:4]1",null,-0.1653987801],[0.0952667846,139.7624046025,7,"completed",-4.93882,7.0,3,"C1=CCC(Nc2cc(NC3=CC=CC3)cc(-c3ccccc3)c2)=C1","c1ccc(-c2cc(Nc3cccs3)cc(Nc3cccs3)c2)cc1",{},"[#6H2r5:1]>>[S:1]",null,-0.1796196983],[0.0950661491,142.0387190181,7,"completed",-4.981968,7.0,4,"C1=CCC(Nc2cccc(NC3=CC=CC3)c2C2=CCC=C2)=C1","C1=CC(c2c(Nc3ccco3)cccc2Nc2ccco2)=CC1",{},"[#6H2r5:1]>>[O:1]",null,-0.1643212058],[0.0944706245,154.0345758888,7,"completed",-4.950872,7.0,3,"C1=c2cccc(Nc3cccc4c3=CCC=4)c2=CC1","c1cc(Nc2cccc3cocc23)c2cocc2c1",{},"[#6H2r5:1]>>[O:1]",null,-0.1860748214],[0.0943939209,197.9348669311,7,"completed",-5.128156,7.0,3,"C1=Cc2ccc(Nc3ccc4c(c3)CC=C4)cc2C1","c1cc2ccc(Nc3ccc4ccoc4c3)cc2o1",{},"[#6H2r5:1]>>[O:1]",null,-0.1989137102],[0.0941447408,151.974898889,7,"completed",-5.061732,7.0,3,"C1=C(Nc2ccccc2)C=C(C2=CC(Nc3ccccc3)=CC2)C1","c1ccc(Nc2coc(-c3cc(Nc4ccccc4)co3)c2)cc1",{},"[#6H2r5:1]>>[O:1]",null,-0.1543176769],[0.0939350194,101.1852302482,7,"completed",-4.979852,7.0,7,"C1=NC(c2cc(Nc3ccccc3)cc(Nc3ccccc3)c2)=CC1","c1ccc(Nc2cc(Nc3ccccc3)cc(-c3c[nH]cn3)c2)cc1",{},"[#6H2r5:1]>>[NH:1]",null,-0.1315745658],[0.0937146449,120.7805879446,7,"completed",-5.216844,7.0,3,"c1ccc2nc(Nc3ccc4ccccc4n3)ccc2c1","C1=Cc2nc(Nc3ccc4c(n3)C=CC4)ccc2C1",{},"[c:0]1[ch:1][ch][c:3][c!r5:4][c!r5:5]1>>[c:0]1[CH2:1][c:3][c:4][c:5]1",null,-0.1458687266],[0.0932618646,97.5667410987,7,"completed",-5.012604,7.0,7,"C1=CC(c2cc(Nc3ccccc3)cc(Nc3ccccc3)c2)=NC1","c1ccc(Nc2cc(Nc3ccccc3)cc(-c3cc[nH]n3)c2)cc1",{},"[#6H2r5:1]>>[NH:1]",null,-0.1151604045],[0.0926971844,145.7123554642,7,"completed",-4.960256,7.0,3,"C1=CCC(Nc2cccc(NC3=CC=CC3)c2-c2ccccc2)=C1","c1ccc(-c2c(Nc3cccs3)cccc2Nc2cccs2)cc1",{},"[#6H2r5:1]>>[S:1]",null,-0.1755021352],[0.0925638558,150.855056839,7,"completed",-5.302772,7.0,6,"C(#Cc1cc2c(cc1C#CC1=CC=CC1)=CCC=2)C1=CC=CC1","C(#Cc1cc2c(cc1C#CC1=NC=CC1)=CCC=2)C1=NC=CC1",{},"[chr5,CH1r5:1]>>[n:1]",null,-0.2071335929],[0.0919632798,87.7786261147,7,"completed",-5.598736,7.0,3,"C1=NCC=C1NC1=CCN=C1","C1=CC(=C2C=C(NC3=CC(=C4C=CC=C4)N=C3)C=N2)C=C1",{},"[r5:1][CH2r5:2][r5:3]>>[r5:1][C:2](=C1cccc1)[r5:3]",null,-0.3599812635],[0.0917662708,157.2400358573,7,"completed",-4.929712,7.0,3,"C1=CCC(NC2=CCC=C2NC2=CC=CC2)=C1","C1=C(Nc2cccs2)C(Nc2cccs2)=CC1",{},"[#6H2r5:1]>>[S:1]",null,-0.1973156109],[0.0914625881,162.0736885739,7,"completed",-5.006072,7.0,4,"C1=CN=C(c2cccc(Nc3cccc(C4=NC=CC4)c3)c2)C1","C1=CN=C(C2=CC(NC3=CCC(C4=NC=CC4)=C3)=CC2)C1",{},"[c:0]1[ch:1][ch][c:3][c!r5:4][c!r5:5]1>>[c:0]1[CH2:1][c:3][c:4][c:5]1",null,-0.1749025169],[0.091147194,110.8961750525,7,"completed",-5.010948,7.0,7,"C1=c2cc3cc4ccoc4cc3cc2=CC1","c1cc2cc3cc4cocc4cc3cc2o1",{},"[#6H2r5:1]>>[O:1]",null,-0.1272155195],[0.0909290931,206.3464279784,7,"completed",-5.094392,7.0,3,"C1=CC(c2ccccc2Nc2ccccc2C2=CCC=C2)=CC1","c1ccc(-c2ccsc2)c(Nc2ccccc2-c2ccsc2)c1",{},"[#6H2r5:1]>>[S:1]",null,-0.2063837655],[0.0909178321,67.2853670942,7,"completed",-4.812688,7.0,7,"c1cc2cc3cc4cscc4cc3cc2[nH]1","c1scc2cc3cc4[nH]ncc4cc3cc12",{},"[chr5,CH1r5:1]>>[n:1]",null,-0.2120752966],[0.0906331867,102.2034069644,7,"completed",-5.156492,7.0,7,"C1=NC(c2cc(Nc3ccccc3)cc(Nc3ccccc3)c2)=CC1","c1ccc(Nc2cc(Nc3ccccc3)cc(-c3cocn3)c2)cc1",{},"[#6H2r5:1]>>[O:1]",null,-0.1095869334],[0.0905168968,164.3320799884,7,"completed",-4.97102,7.0,3,"c1ccc2cc(Nc3ccc4ccccc4c3)ccc2c1","C1=C(NC2=Cc3ccccc3C2)Cc2ccccc21",{},"[c:0]1[ch:1][ch][c:3][c!r5:4][c!r5:5]1>>[c:0]1[CH2:1][c:3][c:4][c:5]1",null,-0.1875009182],[0.0903379139,79.8758943747,7,"completed",-5.073416,7.0,7,"c1cc2cc3cc4cscc4cc3cc2s1","c1scc2cc3cc4sncc4cc3cc12",{},"[chr5,CH1r5:1]>>[n:1]",null,-0.0820149129],[0.0900979111,167.0344565048,7,"completed",-5.169004,7.0,3,"C(#CC1=CCC(c2ccccc2)=C1)C1=CCC(c2ccccc2)=C1","C(#CC1=CCC(C2=CC=CC2)=C1)C1=CCC(C2=CC=CC2)=C1",{},"[c:0]1[ch:1][ch][c:3][c!r5:4][c!r5:5]1>>[c:0]1[CH2:1][c:3][c:4][c:5]1",null,-0.1738783199],[0.1104284448,191.693489832,8,"completed",-5.414184,8.0,7,"O=c1ccc2cc3cc4cscc4cc3cc2[nH]1","O=c1ncc2cc3cc4cscc4cc3cc2[nH]1",{},"[ch&r6:0]>>[nr6:0]",null,-0.2917448733],[0.1044033481,83.4018012365,8,"completed",-5.00874,8.0,7,"c1cc2cc3cc4cscc4cc3cc2s1","c1nc2cc3cc4cscc4cc3cc2s1",{},"[chr5,CH1r5:1]>>[n:1]",null,-0.1050560344],[0.0945417588,84.1710874471,8,"completed",-4.808456,8.0,7,"c1cc2cc3cc4cscc4cc3cc2[nH]1","c1nc2cc3cc4cscc4cc3cc2[nH]1",{},"[chr5,CH1r5:1]>>[n:1]",null,-0.220757208],[0.0942498111,149.7741997507,8,"completed",-5.16376,8.0,3,"C1=Cc2ccc(Nc3ccc4c(c3)CC=C4)cc2C1","C1=Cc2ccc(Nc3ccc4c(n3)CC=C4)nc2C1",{},"[ch&r6:0]>>[nr6:0]",null,-0.1562828408],[0.0941130679,155.719974497,8,"completed",-5.342884,8.0,7,"O=c1[nH]ncc2cc3cc4c(cc3cc12)=CCC=4","O=c1[nH]ncc2cc3cc4cscc4cc3cc12",{},"[#6H2r5:1]>>[S:1]",null,-0.2305539043],[0.0926968386,138.8492098965,8,"completed",-5.308292,8.0,7,"O=c1nc[nH]c2cc3cc4c(cc3cc12)=CCC=4","O=c1nc[nH]c2cc3cc4cscc4cc3cc12",{},"[#6H2r5:1]>>[S:1]",null,-0.2013405725],[0.0926300132,193.1995203804,8,"completed",-5.168636,8.0,7,"O=c1ccc2cc3cc4c[nH]cc4cc3cc2[nH]1","O=c1ncc2cc3cc4c[nH]cc4cc3cc2[nH]1",{},"[ch&r6:0]>>[nr6:0]",null,-0.1990838917],[0.0925317202,114.0624205786,8,"completed",-5.099544,8.0,7,"C1=c2cc3cc4ncoc4cc3cc2=CC1","c1nc2cc3cc4cscc4cc3cc2o1",{},"[#6H2r5:1]>>[S:1]",null,-0.1140628672],[0.0921202528,136.8202198782,8,"completed",-5.25208,8.0,3,"c1ccc2cc(Nc3cc4ccccc4cn3)ncc2c1","C1=Cc2cc(Nc3cc4c(cn3)CC=C4)ncc2C1",{},"[c:0]1[ch:1][ch][c:3][c!r5:4][c!r5:5]1>>[c:0]1[CH2:1][c:3][c:4][c:5]1",null,-0.1733570088],[0.0920723465,183.931025504,8,"completed",-4.884172,8.0,4,"C1=CC(=C2C=C(NC3=CCC=C3)C(NC3=CCC=C3)=C2)C=C1","C1=CC(=C2C=C(NC3=CCC=N3)C(NC3=CCC=N3)=C2)C=C1",{},"[chr5,CH1r5:1]>>[n:1]",null,-0.2380245107],[0.0918366381,168.3647688371,8,"completed",-5.202676,8.0,3,"C1=C(NC2=Cc3ccccc3C2)Cc2ccccc21","c1ccc2oc(Nc3cc4ccccc4o3)cc2c1",{},"[#6H2r5:1]>>[O:1]",null,-0.183064066],[0.0908946974,176.9583297314,8,"completed",-4.737524,8.0,4,"C1=NC(c2cccc(Nc3cccc(C4=CCC=N4)c3)c2)=CC1","C1=NC(C2=CCC(NC3=CC(C4=CCC=N4)=CC3)=C2)=CC1",{},"[c:0]1[ch:1][ch][c:3][c!r5:4][c!r5:5]1>>[c:0]1[CH2:1][c:3][c:4][c:5]1",null,-0.3093457406],[0.0897479448,88.4883913936,8,"completed",-5.072772,8.0,7,"c1cc2cc3cc4cocc4cc3cc2s1","c1nc2cc3cc4cocc4cc3cc2s1",{},"[chr5,CH1r5:1]>>[n:1]",null,-0.0905177539],[0.0897144853,157.5311572539,8,"completed",-5.178112,8.0,3,"C1=Cc2ccc(Nc3ccc4c(c3)CC=C4)cc2C1","C1=Cc2cnc(Nc3cc4c(cn3)C=CC4)cc2C1",{},"[ch&r6:0]>>[nr6:0]",null,-0.166750691],[0.0894683828,118.6587951552,8,"completed",-4.926492,8.0,4,"C1=CCC(c2c(NC3=CCC=C3)cccc2NC2=CCC=C2)=C1","C1=CCC(c2c(NC3=CCC=N3)cccc2NC2=CCC=N2)=C1",{},"[chr5,CH1r5:1]>>[n:1]",null,-0.1697980343],[0.0884888129,162.0400538725,8,"completed",-5.191268,8.0,6,"O=c1ccc2cc3cc4c(cc3cc2o1)=CCC=4","O=c1ccc2cc3cc4c[nH]cc4cc3cc2o1",{},"[#6H2r5:1]>>[NH:1]",null,-0.1741798051],[0.0882768303,88.1504587178,8,"completed",-4.855652,8.0,4,"C1=CCC(c2cc(NC3=CCC=C3)cc(NC3=CCC=C3)c2)=C1","C1=CCC(c2cc(NC3=CCC=N3)cc(NC3=CCC=N3)c2)=C1",{},"[chr5,CH1r5:1]>>[n:1]",null,-0.1924224947],[0.0874028383,97.1365942249,8,"completed",-5.139196,8.0,7,"C1=Cc2cc3cc4cscc4cc3cc2C1","C1=NCc2cc3cc4cscc4cc3cc21",{},"[chr5,CH1r5:1]>>[n:1]",null,-0.1009371977],[0.0871161376,154.0262064534,8,"completed",-5.336444,8.0,7,"O=c1ccc2cc3cc4cscc4cc3cc2[nH]1","O=c1cnc2cc3cc4cscc4cc3cc2[nH]1",{},"[ch&r6:0]>>[nr6:0]",null,-0.2260926739],[0.0866620284,129.5585135524,8,"completed",-5.2576,8.0,7,"O=c1cn[nH]c2cc3cc4c(cc3cc12)=CCC=4","O=c1cn[nH]c2cc3cc4cscc4cc3cc12",{},"[#6H2r5:1]>>[S:1]",null,-0.1701643642],[0.0864077743,118.4717194643,8,"completed",-4.94296,8.0,4,"C1=CC(Nc2cccc(NC3=CCC=C3)c2C2=CCC=C2)=CC1","C1=CC(c2c(NC3=CCC=N3)cccc2NC2=CCC=N2)=CC1",{},"[chr5,CH1r5:1]>>[n:1]",null,-0.1616159444],[0.0857526486,98.1573024697,8,"completed",-5.171488,8.0,7,"c1cc2cc3cc4cscc4cc3cc2cn1","c1ncc2cc3cc4cscc4cc3cc2n1",{},"[ch&r6:0]>>[nr6:0]",null,-0.1101772107],[0.0854312017,97.2716800496,8,"completed",-5.019964,8.0,6,"C1=c2cc3cc4ccccc4cc3cc2=CC1","C1=c2cc3cc4ccccc4cc3cc2=NC1",{},"[chr5,CH1r5:1]>>[n:1]",null,-0.1122524065],[0.0849349404,162.3920628563,8,"completed",-5.127972,8.0,6,"O=c1occc2cc3cc4c(cc3cc12)=CCC=4","O=c1occc2cc3cc4c[nH]cc4cc3cc12",{},"[#6H2r5:1]>>[NH:1]",null,-0.1635682553],[0.0846483048,161.6073973679,8,"completed",-4.563276,8.0,4,"C1=CC(NC2=CC(C3=CCC(NC4=CCC=C4)=C3)=CC2)=CC1","C1=NC(NC2=CC(C3=CCC(NC4=CCC=N4)=C3)=CC2)=CC1",{},"[chr5,CH1r5:1]>>[n:1]",null,-0.4089896703],[0.0844195761,217.7453520409,8,"completed",-4.736052,8.0,4,"C1=CC(NC2=CC(C3=CCC(NC4=CCC=C4)=C3)=CC2)=CC1","C1=CC(NC2=CC(C3=CCC(NC4=NCC=C4)=C3)=CC2)=NC1",{},"[chr5,CH1r5:1]>>[n:1]",null,-0.3351380764],[0.0839853067,103.9012162616,8,"completed",-5.327244,8.0,3,"c1ccc(-c2cccc(Nc3cccc(-c4ccccc4)n3)n2)cc1","C1=CC(c2cccc(Nc3cccc(C4=CCC=C4)n3)n2)=CC1",{},"[c:0]1[ch:1][ch][c:3][c!r5:4][c!r5:5]1>>[c:0]1[CH2:1][c:3][c:4][c:5]1",null,-0.1899973214],[0.0835628974,144.0727696893,8,"completed",-5.155572,8.0,6,"C(#Cc1cc2c(cc1C#CC1=CC=CC1)=CCC=2)C1=CC=CC1","C(#Cc1cc2c(cc1C#Cc1ccco1)=CCC=2)c1ccco1",{},"[#6H2r5:1]>>[O:1]",null,-0.1492320478],[0.0834580244,158.3172029318,8,"completed",-4.902112,8.0,4,"C1=CCC(C2=CCC(NC3=CC(C4=CC=CC4)=CC3)=C2)=C1","C1=NC=C(C2=CCC(NC3=CC(C4=CN=CC4)=CC3)=C2)C1",{},"[chr5,CH1r5:1]>>[n:1]",null,-0.2103629492],[0.0833106445,113.8797584525,8,"completed",-4.853904,8.0,4,"C1=CC(Nc2cc(NC3=CCC=C3)cc(C3=CCC=C3)c2)=CC1","C1=CC(c2cc(NC3=CCC=N3)cc(NC3=CCC=N3)c2)=CC1",{},"[chr5,CH1r5:1]>>[n:1]",null,-0.2065056599],[0.0832284327,174.7980995576,8,"completed",-4.790792,8.0,4,"C1=CC(c2cccc(Nc3cccc(C4=NCC=C4)c3)c2)=NC1","C1=CC(C2=CCC(NC3=CC(C4=NCC=C4)=CC3)=C2)=NC1",{},"[c:0]1[ch:1][ch][c:3][c!r5:4][c!r5:5]1>>[c:0]1[CH2:1][c:3][c:4][c:5]1",null,-0.2782140783],[0.0825991642,96.8701749292,8,"completed",-5.233956,8.0,8,"c1ccc(Nc2cc(Nc3ccccc3)cc(-c3ccc[nH]3)c2)cc1","c1ccc(Nc2cc(Nc3ccccc3)cc(-c3ccn[nH]3)c2)cc1",{},"[chr5,CH1r5:1]>>[n:1]",null,-0.1348202272],[0.0825290779,82.9744599168,8,"completed",-4.871108,8.0,3,"C1=CC(Nc2ccc3ccc(NC4=CCC=C4)cc3c2)=CC1","C1=NC(Nc2ccc3ccc(NC4=CCC=N4)cc3c2)=CC1",{},"[chr5,CH1r5:1]>>[n:1]",null,-0.1804345293],[0.0824493595,153.6385186866,8,"completed",-5.093104,8.0,7,"O=c1[nH]ncc2cc3cc4c(cc3cc12)=CCC=4","O=c1[nH]ncc2cc3cc4c[nH]cc4cc3cc12",{},"[#6H2r5:1]>>[NH:1]",null,-0.1537143334],[0.0823734561,117.2153576226,8,"completed",-4.923456,8.0,3,"C1=CC(Nc2cccc(NC3=CCC=C3)c2-c2ccccc2)=CC1","C1=NC(Nc2cccc(NC3=CCC=N3)c2-c2ccccc2)=CC1",{},"[chr5,CH1r5:1]>>[n:1]",null,-0.1703280781],[0.082080028,164.1842999804,8,"completed",-4.930264,8.0,4,"C1=NCC=C1c1cccc(Nc2cccc(C3=CCN=C3)c2)c1","C1=NCC=C1C1=CCC(NC2=CC(C3=CCN=C3)=CC2)=C1",{},"[c:0]1[ch:1][ch][c:3][c!r5:4][c!r5:5]1>>[c:0]1[CH2:1][c:3][c:4][c:5]1",null,-0.2026660704],[0.0820619492,122.3422296779,8,"completed",-5.147844,8.0,7,"O=c1cc[nH]c2cc3cc4c(cc3cc12)=CCC=4","O=c1cc[nH]c2cc3cc4cscc4cc3cc12",{},"[#6H2r5:1]>>[S:1]",null,-0.1268434265],[0.0817475451,165.7692603116,8,"completed",-5.118772,8.0,4,"C1=CCC(C2=CCC=C2NC2=CCC=C2C2=CC=CC2)=C1","C1=CCC(C2=NCC=C2NC2=CCN=C2C2=CC=CC2)=C1",{},"[chr5,CH1r5:1]>>[n:1]",null,-0.1662892594],[0.0815186645,152.4083350144,8,"completed",-5.15594,8.0,3,"C1=Cc2cc(Nc3ccc4c(c3)C=CC4)ccc2C1","C1=Nc2cc(Nc3ccc4c(c3)N=CC4)ccc2C1",{},"[chr5,CH1r5:1]>>[n:1]",null,-0.1573583476],[0.0809982317,278.3759433859,8,"completed",-4.967892,8.0,4,"C1=CC(=C2C=C(NC3=CCC=C3)C(NC3=CCC=C3)=C2)C=C1","C1=CC(=C2C=C(NC3=NCC=C3)C(NC3=NCC=C3)=C2)C=C1",{},"[chr5,CH1r5:1]>>[n:1]",null,-0.293334114],[0.0809448847,198.7376398802,8,"completed",-5.320252,8.0,3,"C1=CC(=C2C=C(Nc3ccccc3)C(Nc3ccccc3)=C2)C=C1","C1=CC(=C2C=C(Nc3ccccc3)C(Nc3ccccc3)=C2)C=N1",{},"[chr5,CH1r5:1]>>[n:1]",null,-0.2515293458],[0.0807619131,111.4790107199,8,"completed",-5.055752,8.0,7,"C1=Nc2cc3cc4c(cc3cc2C1)=CCC=4","C1=Nc2cc3cc4cscc4cc3cc2C1",{},"[#6H2r5:1]>>[S:1]",null,-0.1157019176],[0.0806651624,183.0274992588,8,"completed",-4.823176,8.0,4,"C1=CC(Nc2cccc(-c3cccc(NC4=NCC=C4)c3)c2)=NC1","C1=CC(NC2=CCC(C3=CC(NC4=NCC=C4)=CC3)=C2)=NC1",{},"[c:0]1[ch:1][ch][c:3][c!r5:4][c!r5:5]1>>[c:0]1[CH2:1][c:3][c:4][c:5]1",null,-0.2665492707],[0.0806207889,111.6841161413,8,"completed",-4.800268,8.0,4,"C1=CC(NC2=CCC(C3=CC(NC4=CCC=C4)=CC3)=C2)=CC1","C1=NC(NC2=CCC(C3=CC(NC4=CCC=N4)=CC3)=C2)=CC1",{},"[chr5,CH1r5:1]>>[n:1]",null,-0.2376858957],[0.0805139609,161.5800063834,8,"completed",-4.745068,8.0,4,"C1=CC(C2=CC(NC3=CCC(C4=CCC=C4)=C3)=CC2)=CC1","C1=NC(C2=CC(NC3=CCC(C4=CCC=N4)=C3)=CC2)=CC1",{},"[chr5,CH1r5:1]>>[n:1]",null,-0.2963725587],[0.0804588619,71.3145168126,8,"completed",-5.271124,8.0,3,"c1cc2ccncc2cn1","c1ccc(Nc2cc3cc(Nc4ccccc4)ncc3cn2)cc1",{},"[ch&r6,CH1&r5:1]>>[*:1](-N-c1ccccc1)",null,-0.1394081696],[0.0802821083,94.670733903,8,"completed",-5.270756,8.0,8,"c1ccc(Nc2cc(Nc3ccccc3)cc(-c3cccs3)c2)cc1","c1ccc(Nc2cc(Nc3ccccc3)cc(-c3ccns3)c2)cc1",{},"[chr5,CH1r5:1]>>[n:1]",null,-0.1524787772],[0.080151643,146.984695612,8,"completed",-5.50784,8.0,7,"C1=Cc2cc3cc4ccccc4cc3cc2C1","C1=Cc2cc3cc4c(cc3cc2C1)CC=C4",{},"[c:0]1[ch:1][ch][c:3][c!r5:4][c!r5:5]1>>[c:0]1[CH2:1][c:3][c:4][c:5]1",null,-0.321104187],[0.080151643,224.7445719762,8,"completed",-5.453376,8.0,7,"C1=Cc2cc3cc4ccccc4cc3cc2C1","C1=Cc2cc3cc4c(cc3cc2C1)C=CC4",{},"[c:0]1[ch:1][ch][c:3][c!r5:4][c!r5:5]1>>[c:0]1[CH2:1][c:3][c:4][c:5]1",null,-0.3342135176],[0.0800251133,159.6336314268,8,"completed",-5.269008,8.0,6,"C1=CC(C=CC2=CCC(C3=CC(C=CC4=CCC=C4)=CC3)=C2)=CC1","C1=CC(C=CC2=CCC(C3=CC(C=CC4=NCC=C4)=CC3)=C2)=NC1",{},"[chr5,CH1r5:1]>>[n:1]",null,-0.1986935109],[0.0811599808,128.192636189,9,"completed",-4.761812,9.0,3,"C1=c2ccc(Nc3ccc4c(c3)=CCC=4)cc2=CC1","C1=c2cnc(Nc3cc4c(cn3)=CCC=4)cc2=CC1",{},"[ch&r6:0]>>[nr6:0]",null,-0.2692121885],[0.0708117748,118.282641276,9,"completed",-5.29532,9.0,4,"C1=CC(c2cc(Nc3ccccc3)cc(C3=CCC=C3)n2)=CC1","C1=NC(c2cc(Nc3ccccc3)cc(C3=CCC=N3)n2)=CC1",{},"[chr5,CH1r5:1]>>[n:1]",null,-0.1807878187],[0.0699286707,134.8290015345,9,"completed",-4.899628,9.0,3,"C(#Cc1ccc2ccc(C#CC3=CCC=C3)cc2c1)C1=CCC=C1","C(#Cc1ccc2ccc(C#CC3=CSCS3)cc2c1)C1=CSCS1",{},"[CH,ch:0]1=[C,c:1][C,c:2]=[CH,ch:3][*:4]1>>[S:0]1[*:1]=,:[*:2][S:3][*:4]1",null,-0.194555492],[0.0685280902,122.0086929691,9,"completed",-5.339204,9.0,3,"C1=CCC(c2cccc(Nc3cccc(C4=CC=CC4)c3)c2)=C1","C1=CCC(c2cccc(Nc3cccc(C4=CC=CC4)n3)n2)=C1",{},"[ch&r6:0]>>[nr6:0]",null,-0.2071791795],[0.0681726405,172.9914640437,9,"completed",-4.755096,9.0,4,"C1=CCC(C2=CC(NC3=CCC(C4=CC=CC4)=C3)=CC2)=C1","C1=CCC(C2=NC(NC3=CCC(C4=CC=CC4)=N3)=CC2)=C1",{},"[chr5,CH1r5:1]>>[n:1]",null,-0.2970115209],[0.0673459285,92.5494097382,9,"completed",-5.310316,9.0,7,"C1=NC=C(c2cc(Nc3ccccc3)cc(Nc3ccccc3)c2)C1","C1=C(c2cc(Nc3ccccc3)cc(Nc3ccccc3)c2)CN=N1",{},"[chr5,CH1r5:1]>>[n:1]",null,-0.1738950113],[0.0670187389,125.1861373177,9,"completed",-5.134688,9.0,3,"C1=CCC(Nc2ccc3ccc(NC4=CC=CC4)cc3c2)=C1","C1=CN=C(Nc2ccc3ccc(NC4=NC=CC4)cc3c2)C1",{},"[chr5,CH1r5:1]>>[n:1]",null,-0.1275192733],[0.0663983981,166.4719242883,9,"completed",-5.119508,9.0,3,"C1=C(C2=CC(c3ccccc3)=CC2)CC=C1c1ccccc1","C1=CC(C2=CCC(C3=CC(C4=CCC=C4)=CC3)=C2)=CC1",{},"[c:0]1[ch:1][ch][c:3][c!r5:4][c!r5:5]1>>[c:0]1[CH2:1][c:3][c:4][c:5]1",null,-0.1670310659],[0.0658781236,151.1116244351,9,"completed",-5.384192,9.0,6,"C(#Cc1cc2c(cc1C#CC1=CN=CC1)=CCC=2)C1=CN=CC1","C(#Cc1cc2cscc2cc1C#CC1=CN=CC1)C1=CN=CC1",{},"[#6H2r5:1]>>[S:1]",null,-0.2498191717],[0.0656960292,112.4718036041,9,"completed",-5.06486,9.0,3,"C1=c2ccccc2=C(NC2=c3ccccc3=CC2)C1","c1ccc2c(c1)=NCC=2NC1=c2ccccc2=NC1",{},"[chr5,CH1r5:1]>>[n:1]",null,-0.1151302228],[0.0656498672,102.9124774553,9,"completed",-5.195132,9.0,7,"C1=NC=C(c2cc(Nc3ccccc3)cc(Nc3ccccc3)c2)C1","c1ccc(Nc2cc(Nc3ccccc3)cc(-c3cnc[nH]3)c2)cc1",{},"[#6H2r5:1]>>[NH:1]",null,-0.1225786513],[0.0656037986,85.778622939,9,"completed",-5.201572,9.0,7,"C1=CN=C(c2cc(Nc3ccccc3)cc(Nc3ccccc3)c2)C1","c1ccc(Nc2cc(Nc3ccccc3)cc(-c3ncco3)c2)cc1",{},"[#6H2r5:1]>>[O:1]",null,-0.1114147164],[0.0655990786,92.3100943802,9,"completed",-5.166152,9.0,7,"C1=NC(c2cc(Nc3ccccc3)cc(Nc3ccccc3)c2)=CC1","C1=C(c2cc(Nc3ccccc3)cc(Nc3ccccc3)c2)N=NC1",{},"[chr5,CH1r5:1]>>[n:1]",null,-0.1032735988],[0.0655966475,148.0969803985,9,"completed",-5.231472,9.0,4,"C1=CCC(c2cc(NC3=CCC=N3)cc(C3=CC=CC3)c2)=C1","C1=CCC(c2cc(C3=CC=CC3)nc(NC3=CCC=N3)n2)=C1",{},"[ch&r6:0]>>[nr6:0]",null,-0.1743625824],[0.0652307497,86.185840689,9,"completed",-5.182988,9.0,3,"c1ccc(Nc2ccc3ccc(Nc4ccccc4)cc3c2)cc1","c1ccc(Nc2ccc3ccc(Nc4ccccn4)cc3c2)nc1",{},"[ch&r6:0]>>[nr6:0]",null,-0.1039357163],[0.0651927391,88.9995145041,9,"completed",-5.16422,9.0,6,"C1=c2cc3cc4ccccc4cc3cc2=NC1","c1ccc2cc3cc4nscc4cc3cc2c1",{},"[#6H2r5:1]>>[S:1]",null,-0.0997084535],[0.0648189164,160.2504658592,9,"completed",-5.297528,9.0,6,"C1=CCC(C=CC2=CCC(C3=CC(C=CC4=CC=CC4)=CC3)=C2)=C1","C1=CN=C(C=CC2=CCC(C3=CC(C=CC4=NC=CC4)=CC3)=C2)C1",{},"[chr5,CH1r5:1]>>[n:1]",null,-0.2116570199],[0.0632771386,143.4936671192,9,"completed",-5.106904,9.0,4,"C1=CCC(Nc2cccc(NC3=CC=CC3)c2C2=CCC=C2)=C1","C1=CC(c2c(NC3=NC=CC3)cccc2NC2=NC=CC2)=CC1",{},"[chr5,CH1r5:1]>>[n:1]",null,-0.1435750273],[0.0629829691,156.4954505259,9,"completed",-5.223284,9.0,6,"C(#Cc1cc2c(cc1C#CC1=CC=CC1)=CCC=2)C1=CC=CC1","C(#Cc1cc2c(cc1C#CC1=CN=CC1)=CCC=2)C1=CN=CC1",{},"[chr5,CH1r5:1]>>[n:1]",null,-0.1787129232],[0.0627624415,92.1976862627,9,"completed",-5.232668,9.0,7,"C1=NC=C(c2cc(Nc3ccccc3)cc(Nc3ccccc3)c2)C1","c1ccc(Nc2cc(Nc3ccccc3)cc(-c3cnco3)c2)cc1",{},"[#6H2r5:1]>>[O:1]",null,-0.1308617762],[0.0627217153,99.9979139803,9,"completed",-5.278484,9.0,8,"c1ccc(Nc2cc(Nc3ccccc3)cc(-c3ccco3)c2)cc1","c1ccc(Nc2cc(Nc3ccccc3)cc(-c3ccno3)c2)cc1",{},"[chr5,CH1r5:1]>>[n:1]",null,-0.1600290178],[0.0622792479,125.0568038175,9,"completed",-5.079304,9.0,4,"C1=CC(Nc2cc(C3=NCC=C3)cc(C3=NCC=C3)c2)=CC1","C1=CC(c2cc(NC3=CCC=N3)cc(C3=NCC=C3)c2)=NC1",{},"[chr5,CH1r5:1]>>[n:1]",null,-0.1258931418],[0.0621444773,154.6010133137,9,"completed",-5.119876,9.0,6,"C1=CC(C=CC2=CCC(C3=CC(C=CC4=CCC=C4)=CC3)=C2)=CC1","C(=CC1=CCC=N1)C1=CCC(C2=CC(C=CC3=CCC=N3)=CC2)=C1",{},"[chr5,CH1r5:1]>>[n:1]",null,-0.1552258047],[0.0621359775,115.7906711236,9,"completed",-4.965868,9.0,4,"C1=CC(Nc2cc(C3=CCC=N3)cc(C3=CCC=N3)c2)=CC1","C1=NC(Nc2cc(C3=CCC=N3)cc(C3=CCC=N3)c2)=CC1",{},"[chr5,CH1r5:1]>>[n:1]",null,-0.149074687],[0.0620039835,102.258230204,9,"completed",-5.279864,9.0,3,"c1ccc(Nc2ccccn2)nc1","c1ccc2cc(Nc3cc4ccccc4cn3)ncc2c1",{},"[cH&r6:1][cH&r6:2]>>[c:1]2cccc[c:2]2",null,-0.1621997667],[0.0620034186,161.7262346857,9,"completed",-5.08694,9.0,4,"C1=CC(Nc2cc(C3=CCC=C3)nc(C3=CCC=C3)c2)=CC1","C1=CC(Nc2cc(C3=CCC=N3)nc(C3=CCC=N3)c2)=CC1",{},"[chr5,CH1r5:1]>>[n:1]",null,-0.1619844164],[0.0614564635,176.5202575837,9,"completed",-5.22448,9.0,3,"C(#Cc1ccc2ccc(C#CC3=CCC=C3)cc2c1)C1=CCC=C1","C(#Cc1ccc2ccc(C#Cc3cc[nH]c3)cc2c1)c1cc[nH]c1",{},"[#6H2r5:1]>>[NH:1]",null,-0.1968554897],[0.0613735632,95.5268782482,9,"completed",-5.13432,9.0,7,"C1=NC(c2cc(Nc3ccccc3)cc(Nc3ccccc3)c2)=CC1","C1=NC(c2cc(Nc3ccccc3)cc(Nc3ccccc3)c2)=NC1",{},"[chr5,CH1r5:1]>>[n:1]",null,-0.0985014571],[0.0613645972,128.6792721174,9,"completed",-5.41032,9.0,3,"C1=Cc2c(cccc2Nc2cccc3c2C=CC3)C1","C1=NCc2cccc(Nc3cccc4c3C=NC4)c21",{},"[chr5,CH1r5:1]>>[n:1]",null,-0.2524769717],[0.061216321,85.3654155707,9,"completed",-5.138828,9.0,7,"c1cc2cc3cc4cocc4cc3cc2s1","c1occ2cc3cc4sncc4cc3cc12",{},"[chr5,CH1r5:1]>>[n:1]",null,-0.089587861],[0.0611768058,113.5207548573,9,"completed",-5.102488,9.0,3,"C1=CC(Nc2cc(-c3ccccc3)cc(-c3ccccc3)c2)=CC1","C1=NC(Nc2cc(-c3ccccc3)cc(-c3ccccc3)c2)=CC1",{},"[chr5,CH1r5:1]>>[n:1]",null,-0.1135341136],[0.0609851367,151.2019229805,9,"completed",-5.138644,9.0,3,"C1=CCC(Nc2cccc(NC3=CC=CC3)c2-c2ccccc2)=C1","C1=CN=C(Nc2cccc(NC3=NC=CC3)c2-c2ccccc2)C1",{},"[chr5,CH1r5:1]>>[n:1]",null,-0.1536026279],[0.0609644314,188.1239481761,9,"completed",-5.198168,9.0,3,"C1=CC(Nc2cc(-c3ccccc3)cc(-c3ccccc3)c2)=CC1","C1=CC(Nc2nc(-c3ccccc3)cc(-c3ccccc3)n2)=CC1",{},"[ch&r6:0]>>[nr6:0]",null,-0.2002816228],[0.0608894711,145.9345912834,9,"completed",-5.411516,9.0,3,"O=c1cc(Nc2ccccc2)oc(Nc2ccccc2)c1","O=c1cc(NC2=CCC=C2)oc(NC2=CCC=C2)c1",{},"[c:0]1[ch:1][ch][c:3][c!r5:4][c!r5:5]1>>[c:0]1[CH2:1][c:3][c:4][c:5]1",null,-0.2623882465],[0.0608329791,156.6165599075,9,"completed",-5.02898,9.0,3,"c1ccc2cscc2c1","c1ccc(Nc2cc3cscc3cc2Nc2ccccc2)cc1",{},"[ch&r6,CH1&r5:1]>>[*:1](-N-c1ccccc1)",null,-0.164317463],[0.0607741824,169.5255227865,9,"completed",-5.138368,9.0,6,"C(=CC1=CCC=N1)C1=CCC(C2=CC(C=CC3=CCC=N3)=CC2)=C1","C(=Cc1cscn1)C1=CCC(C2=CC(C=Cc3cscn3)=CC2)=C1",{},"[#6H2r5:1]>>[S:1]",null,-0.1716398367],[0.0604152332,168.2706746552,9,"completed",-5.127144,9.0,4,"C1=CCC(C2=CCC(NC3=CC(C4=CC=CC4)=CC3)=C2)=C1","C1=CCC(C2=CCC(NC3=NC(C4=CC=CC4)=CC3)=N2)=C1",{},"[chr5,CH1r5:1]>>[n:1]",null,-0.1693400436],[0.0602902,83.7419622981,9,"completed",-4.953448,9.0,3,"C1=CC(Nc2cccc(-c3cccc(NC4=CCC=C4)c3)c2)=CC1","C1=NC(Nc2cccc(-c3cccc(NC4=CCC=N4)c3)c2)=CC1",{},"[chr5,CH1r5:1]>>[n:1]",null,-0.1324261519],[0.0602152333,174.8652724065,9,"completed",-4.843048,9.0,3,"C1=NC(NC2=CCC=N2)=CC1","C1=C(NC2=CCC(c3ccccc3)=N2)N=C(c2ccccc2)C1",{},"[cH&r6,CH&r5:1]>>[#6:1](-[c]1[ch]ccc[ch]1)",null,-0.250858098],[0.059936043,131.8339735771,9,"completed",-5.278852,9.0,4,"c1ccc(Nc2cc(-c3ccc[nH]3)cc(-c3ccc[nH]3)c2)cc1","c1ccc(Nc2cc(-c3ccc[nH]3)nc(-c3ccc[nH]3)c2)cc1",{},"[ch&r6:0]>>[nr6:0]",null,-0.1818085123],[0.0595626875,158.3635255431,9,"completed",-4.912784,9.0,3,"C1=c2ccc(Nc3ccc4c(c3)=CCC=4)cc2=CC1","c1cc2cocc2cc1Nc1ccc2cocc2c1",{},"[#6H2r5:1]>>[O:1]",null,-0.2055563749],[0.0592618017,143.8690119835,9,"completed",-5.224388,9.0,4,"C1=CC(C2=CC(NC3=CCC(C4=CCC=C4)=C3)=CC2)=CC1","C1=CC(C2=CC(NC3=NCC(C4=CCC=C4)=C3)=NC2)=CC1",{},"[chr5,CH1r5:1]>>[n:1]",null,-0.168165859],[0.0590812583,105.1604733823,9,"completed",-5.077924,9.0,7,"C1=NCC=C1c1cc(Nc2ccccc2)cc(Nc2ccccc2)c1","c1ccc(Nc2cc(Nc3ccccc3)cc(-c3cn[nH]c3)c2)cc1",{},"[#6H2r5:1]>>[NH:1]",null,-0.1062898234],[0.0590665682,105.6062158758,9,"completed",-4.879664,9.0,3,"C1=CC(Nc2cccc(NC3=CCC=C3)c2)=CC1","C1=NC(Nc2cccc(NC3=CCC=N3)c2)=CC1",{},"[chr5,CH1r5:1]>>[n:1]",null,-0.1869255728],[0.0589477542,117.8545109438,9,"completed",-5.446752,9.0,3,"C1=NC(NC2=CCC=N2)=CC1","C1=CC(=C2C=NC(NC3=CC(=C4C=CC=C4)C=N3)=C2)C=C1",{},"[r5:1][CH2r5:2][r5:3]>>[r5:1][C:2](=C1cccc1)[r5:3]",null,-0.2698254825],[0.0589433142,196.3426119995,9,"completed",-5.187036,9.0,3,"C1=Cc2ccc(Nc3ccc4c(c3)CC=C4)cc2C1","C1=Cc2ncc(Nc3cnc4c(c3)CC=C4)cc2C1",{},"[ch&r6:0]>>[nr6:0]",null,-0.2055779689],[0.0588876701,94.9934714437,9,"completed",-5.131284,9.0,3,"c1ccc(Nc2cc(Nc3ccccc3)cc(-c3ccccc3)c2)cc1","c1ccc(Nc2cc(Nc3ccccc3)cc(-c3ccccn3)c2)cc1",{},"[ch&r6:0]>>[nr6:0]",null,-0.0974849581],[0.0587028439,109.4682847639,9,"completed",-5.268088,9.0,7,"C1=NCC=C1c1cc(Nc2ccccc2)cc(Nc2ccccc2)c1","c1ccc(Nc2cc(Nc3ccccc3)cc(-c3cnoc3)c2)cc1",{},"[#6H2r5:1]>>[O:1]",null,-0.1607095438],[0.0584661509,142.3865339712,9,"completed",-5.294124,9.0,6,"C(=CC1=CCC=N1)C1=CCC(C2=CC(C=CC3=CCC=N3)=CC2)=C1","C(=CC1=CCN=N1)C1=CCC(C2=CC(C=CC3=CCN=N3)=CC2)=C1",{},"[chr5,CH1r5:1]>>[n:1]",null,-0.1968226295],[0.0582197722,161.6662951213,9,"completed",-5.1886,9.0,3,"C1=CC(Nc2cc(NC3=CCC=C3)cc(-c3ccccc3)c2)=CC1","O=c1cccc(-c2cc(NC3=CCC=C3)cc(NC3=CCC=C3)c2)o1",{},"[c:1]1[c:2][ch:3][ch:4][c:5][c:6]1>>[c:1]1[c:2][o:3][c:4](=O)[c:5][c:6]1",null,-0.1731544726],[0.0655474391,201.9484222544,10,"completed",-5.424764,10.0,3,"C1=C(NC2=Cc3ccccc3C2)Cc2ccccc21","c1ccc2c(c1)CC(NC1=Nc3ccccc3C1)=N2",{},"[chr5,CH1r5:1]>>[n:1]",null,-0.3040793918],[0.064586484,131.3306649463,10,"completed",-5.619528,10.0,3,"C(#Cc1ccc2ccc(C#CC3=CCC=C3)cc2c1)C1=CCC=C1","C(#Cc1ccc2ccc(C#CC3=CCC=N3)cc2c1)C1=CCC=N1",{},"[chr5,CH1r5:1]>>[n:1]",null,-0.3866565938],[0.0622601036,143.2223315434,10,"completed",-5.233404,10.0,4,"C1=CCC(C2=CCC(NC3=CC(C4=CC=CC4)=CC3)=C2)=C1","C1=CCC(C2=NCC(NC3=CC(C4=CC=CC4)=NC3)=C2)=C1",{},"[chr5,CH1r5:1]>>[n:1]",null,-0.1709765586],[0.0605725663,121.1106699208,10,"completed",-5.089424,10.0,10,"C1=NC(Nc2cc(-c3ccccc3)cc(-c3ccccc3)c2)=CC1","C1=NC(Nc2cc(-c3ccccn3)cc(-c3ccccn3)c2)=CC1",{},"[ch&r6:0]>>[nr6:0]",null,-0.1213367287],[0.0581230833,112.4261654852,10,"completed",-5.171488,10.0,3,"C1=CC(Nc2ccc3ccc(NC4=CCC=C4)cc3c2)=CC1","C1=NCC=C1Nc1ccc2ccc(NC3=CCN=C3)cc2c1",{},"[chr5,CH1r5:1]>>[n:1]",null,-0.1230601658],[0.0563582922,102.0061769833,10,"completed",-5.292928,10.0,4,"C1=CCC(c2cc(NC3=CCC=N3)cc(C3=CC=CC3)c2)=C1","C1=NCC(c2cc(NC3=CCC=N3)cc(C3=CC=NC3)c2)=C1",{},"[chr5,CH1r5:1]>>[n:1]",null,-0.1692443636],[0.0553460634,122.8473811243,10,"completed",-5.229356,10.0,4,"C1=CC(C2=CCC(NC3=CC(C4=CCC=C4)=CC3)=C2)=CC1","C1=CC(C2=NCC(NC3=CC(C4=CCC=C4)=NC3)=C2)=CC1",{},"[chr5,CH1r5:1]>>[n:1]",null,-0.1526127015],[0.055036116,147.2572082943,10,"completed",-4.839276,10.0,3,"C1=CC(c2ccc3ccc(C4=CCC=C4)cc3c2)=CC1","C1=C(c2ccc3ccc(C4=CSCS4)cc3c2)SCS1",{},"[CH,ch:0]1=[C,c:1][C,c:2]=[CH,ch:3][*:4]1>>[S:0]1[*:1]=,:[*:2][S:3][*:4]1",null,-0.2345067535],[0.0533162111,130.3082932142,10,"completed",-5.51152,10.0,6,"C(=CC1=CN=CC1)C1=CCC(C2=CC(C=CC3=CN=CC3)=CC2)=C1","C(=CC1=CN=NC1)C1=CCC(C2=CC(C=CC3=CN=NC3)=CC2)=C1",{},"[chr5,CH1r5:1]>>[n:1]",null,-0.3161662844],[0.0530262539,153.9345803543,10,"completed",-5.329636,10.0,6,"C(=CC1=CCC=N1)C1=CCC(C2=CC(C=CC3=CCC=N3)=CC2)=C1","C(=CC1=NCC=N1)C1=CCC(C2=CC(C=CC3=NCC=N3)=CC2)=C1",{},"[chr5,CH1r5:1]>>[n:1]",null,-0.2225643151],[0.0525993156,94.6791802389,10,"completed",-5.272504,10.0,6,"C1=c2cc3cc4ccccc4cc3cc2=NC1","c1ccc2cc3cc4nocc4cc3cc2c1",{},"[#6H2r5:1]>>[O:1]",null,-0.1534450582],[0.0523598723,229.8283692445,10,"completed",-5.312616,10.0,10,"C1=NC(C2=CCC(C3=CC(C4=CCC=N4)=CC3)=C2)=CC1","C1=NC(C2=CCC(C3=CC(C4=NCC=N4)=CC3)=C2)=NC1",{},"[chr5,CH1r5:1]>>[n:1]",null,-0.2738097979],[0.052227481,132.3602367411,10,"completed",-4.843416,10.0,3,"C1=CC(C=Cc2ccc3ccc(C=CC4=CCC=C4)cc3c2)=CC1","C(=Cc1ccc2ccc(C=CC3=CSCS3)cc2c1)C1=CSCS1",{},"[CH,ch:0]1=[C,c:1][C,c:2]=[CH,ch:3][*:4]1>>[S:0]1[*:1]=,:[*:2][S:3][*:4]1",null,-0.2231110784],[0.0511560361,92.5312394653,10,"completed",-5.146556,10.0,7,"c1cc2cc3cc4cscc4cc3cc2cn1","c1cc2cc3cc4cscc4cc3cc2nn1",{},"[ch&r6:0]>>[nr6:0]",null,-0.0981024273],[0.051033654,162.5875851603,10,"completed",-5.266064,10.0,7,"c1ncc2cc3cc4cscc4cc3cc2n1","c1nnc2cc3cc4cscc4cc3cc2n1",{},"[ch&r6:0]>>[nr6:0]",null,-0.199868898],[0.0509689002,154.5679564941,10,"completed",-4.823728,10.0,4,"C1=CC(C2=C(NC3=C(C4=CCC=C4)C=CC3)CC=C2)=CC1","C1=CC(C2=C(NC3=C(C4=CCC=C4)N=CC3)CC=N2)=CC1",{},"[chr5,CH1r5:1]>>[n:1]",null,-0.247570394],[0.050860811,183.1928030864,10,"completed",-5.088872,10.0,3,"C1=CCC(Nc2cccc(-c3cccc(NC4=CC=CC4)c3)c2)=C1","c1cc(Nc2ccco2)cc(-c2cccc(Nc3ccco3)c2)c1",{},"[#6H2r5:1]>>[O:1]",null,-0.1833583403],[0.0506967678,156.4765911042,10,"completed",-5.321724,10.0,3,"C1=Cc2cc(Nc3ccc4c(c3)C=CC4)ccc2C1","C1=NCc2ccc(Nc3ccc4c(c3)C=NC4)cc21",{},"[chr5,CH1r5:1]>>[n:1]",null,-0.2203952684],[0.0505330182,177.8215547052,10,"completed",-5.505724,10.0,3,"C(#Cc1ccc2cc(C#CC3=CCC=C3)ccc2c1)C1=CCC=C1","C(#Cc1ccc2cc(C#CC3=CCC=N3)ccc2c1)C1=CCC=N1",{},"[chr5,CH1r5:1]>>[n:1]",null,-0.3350826283],[0.0504149035,137.0052531421,10,"completed",-5.213072,10.0,3,"C(#Cc1ccc2c(c1)=CCC=2)c1ccc2c(c1)=CCC=2","C(#Cc1ccc2cscc2c1)c1ccc2cscc2c1",{},"[#6H2r5:1]>>[S:1]",null,-0.1582252357],[0.0503469354,164.8273976112,10,"completed",-5.215004,10.0,4,"C1=CCC(C2=CC(NC3=CCC(C4=CC=CC4)=C3)=CC2)=C1","C1=CCC(C2=CC(NC3=NCC(C4=CC=CC4)=C3)=NC2)=C1",{},"[chr5,CH1r5:1]>>[n:1]",null,-0.1834360156],[0.0501107734,117.5019157165,10,"completed",-4.962004,10.0,4,"C1=NCC=C1Nc1cccc(-c2cccc(NC3=CCN=C3)c2)c1","C1=NCC=C1NC1=CCC(C2=CC(NC3=CCN=C3)=CC2)=C1",{},"[c:0]1[ch:1][ch][c:3][c!r5:4][c!r5:5]1>>[c:0]1[CH2:1][c:3][c:4][c:5]1",null,-0.1521108781],[0.0501044987,86.4698990553,10,"completed",-4.942776,10.0,6,"C1=c2cc3cc4ccccc4cc3cc2=NC1","c1ccc2cc3cc4n[nH]cc4cc3cc2c1",{},"[#6H2r5:1]>>[NH:1]",null,-0.1399626474],[0.0500488464,118.3477934403,10,"completed",-5.694508,10.0,3,"C1=CC(NC2=NCC=C2)=NC1","C1=CC(=C2C=CC(NC3=NC(=C4C=CC=C4)C=C3)=N2)C=C1",{},"[r5:1][CH2r5:2][r5:3]>>[r5:1][C:2](=C1cccc1)[r5:3]",null,-0.4326565423],[0.0499721655,149.5761635155,10,"completed",-5.200376,10.0,4,"C1=CCC(c2cc(NC3=CCC=C3)cc(NC3=CCC=C3)c2)=C1","C1=CCC(c2cc(NC3=CCN=C3)cc(NC3=CCN=C3)c2)=C1",{},"[chr5,CH1r5:1]>>[n:1]",null,-0.1652572115],[0.0498512806,264.1050768477,10,"completed",-5.031648,10.0,6,"C1=CC(C=CC2=CCC(C3=CC(C=CC4=CCC=C4)=CC3)=C2)=CC1","C(=CC1=COCO1)C1=CCC(C2=CC(C=CC3=COCO3)=CC2)=C1",{},"[CH,ch:0]1=[C,c:1][C,c:2]=[CH,ch:3][*:4]1>>[O:0]1[*:1]=,:[*:2][O:3][*:4]1",null,-0.2684041162],[0.0496572813,88.4562358796,10,"completed",-5.242052,10.0,3,"C1=CCC(c2cc(Nc3ccccc3)cc(Nc3ccccc3)c2)=C1","C1=NCC(c2cc(Nc3ccccc3)cc(Nc3ccccc3)c2)=C1",{},"[chr5,CH1r5:1]>>[n:1]",null,-0.1330868262],[0.0494938585,164.3684835882,10,"completed",-4.93882,10.0,6,"C1=NC=C(c2cc(Nc3ccccc3)nc(Nc3ccccc3)c2)C1","C1=CCC(Nc2cc(C3=CN=CC3)cc(NC3=CC=CC3)n2)=C1",{},"[c:0]1[ch:1][ch][c:3][c!r5:4][c!r5:5]1>>[c:0]1[CH2:1][c:3][c:4][c:5]1",null,-0.199365756],[0.049322391,107.5475897589,10,"completed",-5.14352,10.0,7,"C1=CN=C(c2cc(Nc3ccccc3)cc(Nc3ccccc3)c2)C1","c1ccc(Nc2cc(Nc3ccccc3)cc(-c3ncc[nH]3)c2)cc1",{},"[#6H2r5:1]>>[NH:1]",null,-0.1117789755],[0.0493060587,120.9335945591,10,"completed",-5.100464,10.0,4,"C1=CC(c2cc(Nc3ccccc3)cc(C3=CCC=C3)n2)=CC1","c1ccc(Nc2cc(-c3cc[nH]c3)nc(-c3cc[nH]c3)c2)cc1",{},"[#6H2r5:1]>>[NH:1]",null,-0.1209340307],[0.0487209576,126.5865725443,10,"completed",-5.505908,10.0,6,"C(#Cc1cc2c(cc1C#CC1=CN=CC1)=CCC=2)C1=CN=CC1","C(#Cc1cc2c(cc1C#CC1=CN=NC1)=CCC=2)C1=CN=NC1",{},"[chr5,CH1r5:1]>>[n:1]",null,-0.3110581932],[0.0486315223,72.0869811652,10,"completed",-4.962004,10.0,8,"c1scc2cc3cc4[nH]ncc4cc3cc12","c1scc2cc3cc4[nH]nnc4cc3cc12",{},"[chr5,CH1r5:1]>>[n:1]",null,-0.1205302945],[0.0486025287,87.0753641745,10,"completed",-5.064216,10.0,6,"C1=c2cc3cc4cccnc4cc3cc2=CC1","c1cnc2cc3cc4cocc4cc3cc2c1",{},"[#6H2r5:1]>>[O:1]",null,-0.0906066302],[0.048529649,161.1463698173,10,"completed",-5.222364,10.0,3,"C1=CC(c2ccc(Nc3ccc(C4=CCC=C4)cc3)cc2)=CC1","C1=CC(c2ccc(Nc3ccc(C4=CCC=C4)cn3)nc2)=CC1",{},"[ch&r6:0]>>[nr6:0]",null,-0.1824962938],[0.0483959661,138.7132064701,10,"completed",-5.370116,10.0,3,"C1=Cc2ccc(Nc3ccc4c(c3)CC=C4)cc2C1","C1=NCc2cc(Nc3ccc4c(c3)CN=C4)ccc21",{},"[chr5,CH1r5:1]>>[n:1]",null,-0.2345059783],[0.0483536685,74.0248779443,10,"completed",-5.284464,10.0,3,"c1ccc(Nc2cccc(-c3cccc(Nc4ccccc4)c3)c2)cc1","c1ccc(Nc2cccc(-c3cccc(Nc4ccccn4)c3)c2)nc1",{},"[ch&r6:0]>>[nr6:0]",null,-0.1488384914],[0.048076473,133.6422349749,10,"completed",-5.263028,10.0,3,"C1=CC(Nc2cccc(-c3cccc(NC4=CCC=C4)c3)c2)=CC1","C1=NCC=C1Nc1cccc(-c2cccc(NC3=CCN=C3)c2)c1",{},"[chr5,CH1r5:1]>>[n:1]",null,-0.175737105],[0.0480241608,155.9066877411,10,"completed",-5.001656,10.0,6,"C1=NCC(c2cc(Nc3ccccc3)nc(Nc3ccccc3)c2)=C1","C1=CCC(Nc2cc(C3=CC=NC3)cc(NC3=CC=CC3)n2)=C1",{},"[c:0]1[ch:1][ch][c:3][c!r5:4][c!r5:5]1>>[c:0]1[CH2:1][c:3][c:4][c:5]1",null,-0.1704287271],[0.0479356319,104.7626093079,10,"completed",-5.305992,10.0,7,"C1=CN=C(c2cc(Nc3ccccc3)cc(Nc3ccccc3)c2)C1","C1=NCC(c2cc(Nc3ccccc3)cc(Nc3ccccc3)c2)=N1",{},"[chr5,CH1r5:1]>>[n:1]",null,-0.1782336368],[0.0478675216,172.7984270662,10,"completed",-4.935508,10.0,4,"C1=CCC(C2=CC(NC3=CCC(C4=CC=CC4)=C3)=CC2)=C1","C1=NC=C(C2=CC(NC3=CCC(C4=CN=CC4)=C3)=CC2)C1",{},"[chr5,CH1r5:1]>>[n:1]",null,-0.2076476083],[0.0475202324,176.8944106238,10,"completed",-5.347944,10.0,10,"C(#Cc1ccc2ccc(C#Cc3cc[nH]c3)cc2c1)c1cc[nH]c1","C(#Cc1c[nH]cn1)c1ccc2ccc(C#Cc3c[nH]cn3)cc2c1",{},"[chr5,CH1r5:1]>>[n:1]",null,-0.2478204669],[0.047464447,111.3759905682,10,"completed",-5.412528,10.0,3,"C1=CCC(c2cccc(Nc3cccc(C4=CC=CC4)c3)c2)=C1","C1=CCC(c2ccnc(Nc3cc(C4=CC=CC4)ccn3)c2)=C1",{},"[ch&r6:0]>>[nr6:0]",null,-0.2454887964],[0.0474592619,122.7797307321,10,"completed",-5.130548,10.0,6,"C1=CC(c2cc(Nc3ccccc3)nc(Nc3ccccc3)c2)=CC1","c1ccc(Nc2cc(-c3ccsc3)cc(Nc3ccccc3)n2)cc1",{},"[#6H2r5:1]>>[S:1]",null,-0.1246279288],[0.047451949,226.7744593944,10,"completed",-4.866508,10.0,6,"c1ccc2cc3cc4c(cc3cc2c1)OCO4","C1=c2cc3cc4c(cc3cc2=CC1)OCO4",{},"[c:0]1[ch:1][ch][c:3][c!r5:4][c!r5:5]1>>[c:0]1[CH2:1][c:3][c:4][c:5]1",null,-0.2795366297],[0.0474265698,109.9046923998,10,"completed",-5.253184,10.0,7,"C1=NC=C(c2cc(Nc3ccccc3)cc(Nc3ccccc3)c2)C1","C1=NN=C(c2cc(Nc3ccccc3)cc(Nc3ccccc3)c2)C1",{},"[chr5,CH1r5:1]>>[n:1]",null,-0.1535482236],[0.0471932805,100.6381075746,10,"completed",-5.365516,10.0,3,"C1=CC(c2cccc(Nc3cccc(C4=CCC=C4)c3)c2)=CC1","C1=CC(c2ccnc(Nc3cc(C4=CCC=C4)ccn3)c2)=CC1",{},"[ch&r6:0]>>[nr6:0]",null,-0.2113584973],[0.0470613945,117.1442793678,10,"completed",-5.37904,10.0,3,"c1ccc(Nc2cc(-c3ccccn3)cc(-c3ccccn3)c2)cc1","c1ccc(Nc2cc(-c3ccccn3)cc(-c3ccccn3)c2)nc1",{},"[ch&r6:0]>>[nr6:0]",null,-0.2277626172],[0.0469294482,154.0041653379,10,"completed",-4.957588,10.0,6,"C1=NCC=C1c1cc(Nc2ccccc2)nc(Nc2ccccc2)c1","C1=CCC(Nc2cc(C3=CCN=C3)cc(NC3=CC=CC3)n2)=C1",{},"[c:0]1[ch:1][ch][c:3][c!r5:4][c!r5:5]1>>[c:0]1[CH2:1][c:3][c:4][c:5]1",null,-0.1834531549],[0.0462436682,158.0963477743,10,"completed",-4.876536,10.0,6,"C1=CCC(c2cc(Nc3ccccc3)nc(Nc3ccccc3)c2)=C1","C1=CCC(Nc2cc(C3=CC=CC3)cc(NC3=CC=CC3)n2)=C1",{},"[c:0]1[ch:1][ch][c:3][c!r5:4][c!r5:5]1>>[c:0]1[CH2:1][c:3][c:4][c:5]1",null,-0.2224031772],[0.0459233619,163.3380538121,10,"completed",-4.968996,10.0,3,"c1ccc(Nc2cc3cc(Nc4ccccc4)ncc3cn2)cc1","C1=CCC(Nc2cc3cc(NC4=CC=CC4)ncc3cn2)=C1",{},"[c:0]1[ch:1][ch][c:3][c!r5:4][c!r5:5]1>>[c:0]1[CH2:1][c:3][c:4][c:5]1",null,-0.1873198424],[0.0843147489,169.3320995692,11,"completed",-5.390632,11.0,11,"C1=c2cc3cc4c(cc3cc2=CC1)OOO4","c1scc2cc3cc4c(cc3cc12)OOO4",{},"[#6H2r5:1]>>[S:1]",null,-0.2646925954],[0.0777545529,175.9157315692,11,"completed",-5.456688,11.0,11,"C1=c2cc3cc4c(cc3cc2=CC1)OOO4","c1occ2cc3cc4c(cc3cc12)OOO4",{},"[#6H2r5:1]>>[O:1]",null,-0.3054296089],[0.0672203922,186.3799491985,11,"completed",-5.075624,11.0,11,"c1scc2cc3cc4c(cc3cc12)OCO4","c1scc2cc3cc4c(cc3cc12)ONO4",{},"[#6H2r5:1]>>[NH:1]",null,-0.1871593927],[0.0645332341,166.0394237932,11,"completed",-5.240488,11.0,11,"C1=c2cc3cc4c(cc3cc2=CC1)OSO4","c1occ2cc3cc4c(cc3cc12)OSO4",{},"[#6H2r5:1]>>[O:1]",null,-0.1929770985],[0.0619216473,161.1252021901,11,"completed",-5.176272,11.0,11,"C1=c2cc3cc4c(cc3cc2=CC1)OSO4","c1scc2cc3cc4c(cc3cc12)OSO4",{},"[#6H2r5:1]>>[S:1]",null,-0.1697405832],[0.0609548725,192.6202960873,11,"completed",-5.138644,11.0,11,"c1occ2cc3cc4c(cc3cc12)OCO4","c1occ2cc3cc4c(cc3cc12)ONO4",{},"[#6H2r5:1]>>[NH:1]",null,-0.1945104734],[0.0596369751,78.0651457573,11,"completed",-5.194028,11.0,8,"c1scc2cc3cc4sncc4cc3cc12","c1scc2cc3cc4snnc4cc3cc12",{},"[chr5,CH1r5:1]>>[n:1]",null,-0.1021096799],[0.0527041718,102.25085377,11,"completed",-5.28382,11.0,8,"c1scc2cc3cc4oncc4cc3cc12","c1scc2cc3cc4onnc4cc3cc12",{},"[chr5,CH1r5:1]>>[n:1]",null,-0.1643539941],[0.0508360041,89.712629522,11,"completed",-5.337916,11.0,7,"c1ncc2cc3cc4cscc4cc3cc2n1","c1scc2cc3cc4nnncc4cc3cc12",{},"[ch&r6:0]>>[nr6:0]",null,-0.1891674581],[0.0498772945,173.5183705076,11,"completed",-4.982704,11.0,4,"C1=CC(C2=C(NC3=C(C4=CCC=C4)CC=C3)C=CC2)=CC1","C1=CC(C2=C(NC3=C(C4=CCC=C4)CN=C3)C=NC2)=CC1",{},"[chr5,CH1r5:1]>>[n:1]",null,-0.1919641039],[0.0492053691,83.1839296623,11,"completed",-5.260452,11.0,8,"c1nc2cc3cc4cocc4cc3cc2s1","c1occ2cc3cc4snnc4cc3cc12",{},"[chr5,CH1r5:1]>>[n:1]",null,-0.1397660183],[0.0490700203,95.2016726239,11,"completed",-5.224756,11.0,7,"C1=c2cc3cc4c(cc3cc2=CC1)N=NC4","c1scc2cc3cc4c(cc3cc12)CN=N4",{},"[#6H2r5:1]>>[S:1]",null,-0.1291888062],[0.0452550489,77.2146506757,11,"completed",-5.026956,11.0,11,"C1=c2cc3cc4nn[nH]c4cc3cc2=CC1","c1occ2cc3cc4[nH]nnc4cc3cc12",{},"[#6H2r5:1]>>[O:1]",null,-0.0926091841],[0.0439285135,124.5975208772,11,"completed",-5.182988,11.0,4,"C1=CC(c2cc(NC3=CCC=N3)cc(C3=CCC=C3)c2)=CC1","C1=NCC=C1c1cc(NC2=CCC=N2)cc(C2=CCN=C2)c1",{},"[chr5,CH1r5:1]>>[n:1]",null,-0.1374742747],[0.0439104342,169.3089565123,11,"completed",-5.116012,11.0,11,"C1=c2cc3cc4c(cc3cc2=CC1)OOO4","c1[nH]cc2cc3cc4c(cc3cc12)OOO4",{},"[#6H2r5:1]>>[NH:1]",null,-0.1696795538],[0.0432191737,279.9917006259,11,"completed",-5.537004,11.0,6,"C1=CC(C=CC2=CC(=C3C=NC(C=CC4=CCC=C4)=C3)C=N2)=CC1","C(=CC1=CC(=C2C=NC(C=CC3=CCN=C3)=C2)C=N1)C1=CCN=C1",{},"[chr5,CH1r5:1]>>[n:1]",null,-0.4146949185],[0.0429544704,173.0474776061,11,"completed",-5.095864,11.0,4,"C1=CC(C2=C(NC3=C(C4=CCC=C4)C=CC3)CC=C2)=CC1","C1=CC(C2=C(NC3=C(C4=CCC=C4)C=NC3)CN=C2)=CC1",{},"[chr5,CH1r5:1]>>[n:1]",null,-0.1730716952],[0.0429333247,219.3560028595,11,"completed",-4.925848,11.0,4,"C1=CC(C2=C(NC3=C(C4=CCC=C4)CC=C3)C=CC2)=CC1","C1=CC(NC2=C(C3=CCN=C3)CC=C2)=C(C2=CCN=C2)C1",{},"[chr5,CH1r5:1]>>[n:1]",null,-0.2509546301],[0.0422197206,248.2267592155,11,"completed",-5.680984,11.0,6,"C1=CC(C=CC2=CC(=C3C=C(C=CC4=CCC=C4)C=N3)N=C2)=CC1","C(=CC1=CC(=C2C=C(C=CC3=CCN=C3)C=N2)N=C1)C1=CCN=C1",{},"[chr5,CH1r5:1]>>[n:1]",null,-0.4764580821],[0.0415892638,104.41353664,11,"completed",-5.179216,11.0,7,"C1=NCc2cc3cc4ccccc4cc3cc21","c1ccc2cc3cc4[nH]ncc4cc3cc2c1",{},"[#6H2r5:1]>>[NH:1]",null,-0.1182244569],[0.0414941929,156.4190913332,11,"completed",-5.293388,11.0,6,"C1=CC(C=CC2=CCC(C3=CC(C=CC4=CCC=C4)=CC3)=C2)=CC1","C(=CC1=CCC(C2=CC(C=CC3=CCN=C3)=CC2)=C1)C1=CCN=C1",{},"[chr5,CH1r5:1]>>[n:1]",null,-0.2068632452],[0.0413398929,94.2623509218,11,"completed",-5.122636,11.0,6,"C1=c2cc3cc4ccncc4cc3cc2=CC1","c1cc2cc3cc4cocc4cc3cc2cn1",{},"[#6H2r5:1]>>[O:1]",null,-0.0955848375],[0.0413320413,201.5162394241,11,"completed",-5.833888,11.0,6,"c1ccc2cc3cc4c(cc3cc2c1)OCO4","c1ccc2cc3cc4c(cc3cc2c1)OOO4",{},"[#6H2r5:1]>>[O:1]",null,-0.5518321095],[0.0408965192,162.3677074197,11,"completed",-4.856388,11.0,4,"C1=CC(C2=C(NC3=C(C4=CCC=C4)C=CC3)CC=C2)=CC1","C1=CC(C2=CCN=C2)=C(NC2=C(C3=CCN=C3)C=CC2)C1",{},"[chr5,CH1r5:1]>>[n:1]",null,-0.2354638138],[0.0407207377,133.0568038191,11,"completed",-4.860804,11.0,3,"C(#Cc1cc(C2=CCC=C2)cc(C2=CCC=C2)c1)c1ccccc1","C(#Cc1cc(C2=CSCS2)cc(C2=CSCS2)c1)c1ccccc1",{},"[CH,ch:0]1=[C,c:1][C,c:2]=[CH,ch:3][*:4]1>>[S:0]1[*:1]=,:[*:2][S:3][*:4]1",null,-0.2138675501],[0.0404751679,141.2103514628,11,"completed",-5.087492,11.0,4,"C1=NCC(c2cccc(Nc3cccc(C4=CC=NC4)c3)c2)=C1","C1=NCC(C2=CC(NC3=CCC(C4=CC=NC4)=C3)=CC2)=C1",{},"[c:0]1[ch:1][ch][c:3][c!r5:4][c!r5:5]1>>[c:0]1[CH2:1][c:3][c:4][c:5]1",null,-0.141481532],[0.0404391849,110.1294832655,11,"completed",-5.2392,11.0,4,"C1=CCC(c2cc(NC3=CCC=N3)cc(C3=CC=CC3)c2)=C1","C1=CCC(c2cc(NC3=CCN=N3)cc(C3=CC=CC3)c2)=C1",{},"[chr5,CH1r5:1]>>[n:1]",null,-0.1470478041],[0.040319426,107.4946629983,11,"completed",-5.088044,11.0,4,"C1=CCC(c2cc(NC3=CCC=N3)cc(C3=CC=CC3)c2)=C1","C1=NC(Nc2cc(-c3ccco3)cc(-c3ccco3)c2)=CC1",{},"[#6H2r5:1]>>[O:1]",null,-0.1078199707],[0.0402722848,101.7350762919,11,"completed",-5.236992,11.0,3,"C1=CCC(c2cc(Nc3ccccc3)cc(C3=CC=CC3)c2)=C1","c1ccc(Nc2cc(-c3ccco3)cc(-c3ccco3)c2)cc1",{},"[#6H2r5:1]>>[O:1]",null,-0.1398061576],[0.0401486903,96.7115884145,11,"completed",-5.404248,11.0,11,"c1ncc2cc3cc4cocc4cc3cc2n1","c1occ2cc3cc4nnncc4cc3cc12",{},"[ch&r6:0]>>[nr6:0]",null,-0.2339035819],[0.0393516729,180.8974142504,11,"completed",-5.161644,11.0,3,"C1=Cc2ccc(Nc3ccc4c(c3)CC=C4)cc2C1","C1=Nc2ccc(Nc3ccc4c(c3)CC=N4)cc2C1",{},"[chr5,CH1r5:1]>>[n:1]",null,-0.1859727561],[0.0392707009,82.5124238989,11,"completed",-4.937808,11.0,9,"c1nc2cc3cc4c[nH]cc4cc3cc2s1","c1[nH]cc2cc3cc4snnc4cc3cc12",{},"[chr5,CH1r5:1]>>[n:1]",null,-0.1403508464],[0.038802008,303.2077652831,11,"completed",-4.821888,11.0,4,"C1=CC(C2=C(NC3=C(C4=CCC=C4)CC=C3)C=CC2)=CC1","C1=CC(C2=C(NC3=C(C4=CCC=C4)CC=N3)N=CC2)=CC1",{},"[chr5,CH1r5:1]>>[n:1]",null,-0.3603257254],[0.0382239774,156.0396297745,11,"completed",-4.94802,11.0,4,"C1=CC(C2=CC(NC3=CCC(C4=CCC=C4)=C3)=CC2)=CC1","C1=NCC=C1C1=CC(NC2=CCC(C3=CCN=C3)=C2)=CC1",{},"[chr5,CH1r5:1]>>[n:1]",null,-0.1888553601],[0.0381933843,187.9813033933,11,"completed",-5.039928,11.0,3,"c1ccc2ncc(Nc3cnc4ccccc4c3)cc2c1","C1=c2cc(Nc3cnc4c(c3)=CCC=4)cnc2=CC1",{},"[c:0]1[ch:1][ch][c:3][c!r5:4][c!r5:5]1>>[c:0]1[CH2:1][c:3][c:4][c:5]1",null,-0.1926271179],[0.0380123551,72.6800005187,11,"completed",-4.876444,11.0,7,"c1cc2cc3cc4cocc4cc3cc2[nH]1","c1occ2cc3cc4[nH]ncc4cc3cc12",{},"[chr5,CH1r5:1]>>[n:1]",null,-0.1725434791],[0.0373915139,110.1664585898,11,"completed",-5.35466,11.0,11,"C1=c2cc3cc4nn[nH]c4cc3cc2=CC1","c1ccc2cc3cc4[nH]nnc4cc3cc2c1",{},"[CH2:0]1[c,C:1]-,=,:[c,C:2]-,=,:[c,C:3]-,=,:[c,C:4]1>>[ch:0]1c[c:1][c:2][c:3][c:4]1",null,-0.2095566492],[0.0372061005,81.7648680823,11,"completed",-5.138092,11.0,3,"c1ccc(Nc2cc(Nc3ccccc3)cc(-c3ccccn3)c2)cc1","c1ccc(Nc2cc(Nc3ccccc3)cc(-c3ncccn3)c2)cc1",{},"[ch&r6:0]>>[nr6:0]",null,-0.0860028132],[0.0369215322,162.4135094418,11,"completed",-5.55476,11.0,6,"C1=CC(C=CC2=CCC(C3=NC(C=CC4=CCC=C4)=CC3)=N2)=CC1","C(=CC1=CCC(C2=NC(C=CC3=CCN=C3)=CC2)=N1)C1=CCN=C1",{},"[chr5,CH1r5:1]>>[n:1]",null,-0.3573701306],[0.0367591079,208.8930004116,11,"completed",-4.80864,11.0,6,"C(#Cc1cc(-c2c[nH]c(C#CC3=CC=CC3)c2)c[nH]1)C1=CC=CC1","C(#Cc1cc(-c2c[nH]c(C#Cc3ccc[nH]3)c2)c[nH]1)c1ccc[nH]1",{},"[#6H2r5:1]>>[NH:1]",null,-0.2919464059],[0.0363660585,158.6342070874,11,"completed",-5.347576,11.0,11,"C(#Cc1ccc2cscc2c1)c1ccc2cscc2c1","C(#Cc1cc2cscc2cn1)c1cc2cscc2cn1",{},"[ch&r6:0]>>[nr6:0]",null,-0.2349442717],[0.0362252053,103.8646845072,11,"completed",-5.3611,11.0,4,"C1=CCC(c2cc(Nc3ccccn3)cc(C3=CC=CC3)c2)=C1","c1ccc(Nc2cc(-c3ccco3)cc(-c3ccco3)c2)nc1",{},"[#6H2r5:1]>>[O:1]",null,-0.2102207068],[0.0360196991,105.8563262582,11,"completed",-5.051428,11.0,4,"C1=CCC(c2cc(NC3=CCC=C3)cc(C3=CC=CC3)c2)=C1","C1=CCC(c2cc(NC3=CCC=N3)cc(C3=CC=CC3)c2)=C1",{},"[chr5,CH1r5:1]>>[n:1]",null,-0.111182683],[0.0358902952,116.7644496409,11,"completed",-5.395416,11.0,7,"C1=Nc2cc3cc4ccccc4cc3cc2C1","c1ccc2cc3cc4scnc4cc3cc2c1",{},"[#6H2r5:1]>>[S:1]",null,-0.2374795509],[0.035339303,106.8517468674,11,"completed",-5.079304,11.0,3,"C1=CC(c2cccc(Nc3cccc(C4=CCC=C4)c3)c2)=CC1","C1=NC(c2cccc(Nc3cccc(C4=CCC=N4)c3)c2)=CC1",{},"[chr5,CH1r5:1]>>[n:1]",null,-0.1078293781],[0.0352444047,174.0928752489,11,"completed",-4.739456,11.0,6,"c1ccc(N(c2ccccc2)c2ccsc2)cc1","C1=CC(N(C2=CCC=C2)c2ccsc2)=CC1",{},"[c:0]1[ch:1][ch][c:3][c!r5:4][c!r5:5]1>>[c:0]1[CH2:1][c:3][c:4][c:5]1",null,-0.3066013657],[0.0351232084,108.0756700142,11,"completed",-4.955012,11.0,4,"C1=CC(NC2=CC(C3=CCC(NC4=CCC=C4)=C3)=CC2)=CC1","C1=CC(NC2=CC(C3=NCC(NC4=CCC=C4)=C3)=NC2)=CC1",{},"[chr5,CH1r5:1]>>[n:1]",null,-0.1482595539],[0.0346480232,151.5681426205,11,"completed",-5.217948,11.0,4,"C1=CC(Nc2cc(-c3ccco3)cc(-c3ccco3)c2)=CC1","C1=CC(Nc2cc(-c3ccco3)nc(-c3ccco3)c2)=CC1",{},"[ch&r6:0]>>[nr6:0]",null,-0.1725967842],[0.0345552617,144.1799714412,11,"completed",-5.036248,11.0,4,"C1=CCC(C2=CCC(NC3=CC(C4=CC=CC4)=CC3)=C2)=C1","C1=NCC(C2=CCC(NC3=CC(C4=CC=NC4)=CC3)=C2)=C1",{},"[chr5,CH1r5:1]>>[n:1]",null,-0.1509283928],[0.0344218431,93.6802341915,11,"completed",-5.207,11.0,3,"c1ccc(Nc2cc(Nc3ccccc3)cc(-c3ccccc3)c2)cc1","c1ccc(Nc2cc(Nc3ccccc3)cc(-c3cccnc3)c2)cc1",{},"[ch&r6:0]>>[nr6:0]",null,-0.119941637],[0.0472115689,180.0518253893,12,"completed",-5.267076,12.0,11,"C1=c2cc3cc4ncnnc4cc3cc2=CC1","C1=c2cc3cc4nnnnc4cc3cc2=CC1",{},"[ch&r6:0]>>[nr6:0]",null,-0.2147014458],[0.0404090117,174.1115175797,12,"completed",-5.445556,12.0,12,"C(#Cc1cc2c(cn1)=CCC=2)c1cc2c(cn1)=CCC=2","C(#Cc1cc2c(nn1)=CCC=2)c1cc2c(nn1)=CCC=2",{},"[ch&r6:0]>>[nr6:0]",null,-0.2980355778],[0.0371026934,114.6765398908,12,"completed",-4.954368,12.0,12,"C1=C(Nc2ccccc2)CN=C1C1=NCC(Nc2ccccc2)=C1","C1=CCC(NC2=CC(C3=NCC(NC4=CC=CC4)=C3)=NC2)=C1",{},"[c:0]1[ch:1][ch][c:3][c!r5:4][c!r5:5]1>>[c:0]1[CH2:1][c:3][c:4][c:5]1",null,-0.1534371589],[0.0327999304,131.7145233009,12,"completed",-5.275264,12.0,3,"C(=Cc1ccccn1)c1cccc(-c2cccc(C=Cc3ccccn3)c2)c1","C(=Cc1ccccn1)C1=CCC(C2=CC(C=Cc3ccccn3)=CC2)=C1",{},"[c:0]1[ch:1][ch][c:3][c!r5:4][c!r5:5]1>>[c:0]1[CH2:1][c:3][c:4][c:5]1",null,-0.1800007661],[0.032442944,143.1602772289,12,"completed",-5.057132,12.0,4,"C1=CC(NC2=CCC(C3=CC(NC4=CCC=C4)=CC3)=C2)=CC1","C1=CC(NC2=NCC(C3=CC(NC4=CCC=C4)=NC3)=C2)=CC1",{},"[chr5,CH1r5:1]>>[n:1]",null,-0.1462713951],[0.0317916265,221.1330683252,12,"completed",-5.209392,12.0,3,"C1=NC=C(NC2=CN=CC2)C1","C1=CC(=C2C=NC=C2NC2=CN=CC2=C2C=CC=C2)C=C1",{},"[r5:1][CH2r5:2][r5:3]>>[r5:1][C:2](=C1cccc1)[r5:3]",null,-0.2340159666],[0.0316746502,105.5447743199,12,"completed",-5.233312,12.0,7,"C1=CC(c2cc(Nc3ccccc3)cc(Nc3ccccc3)c2)=NC1","C1=NCN=C1c1cc(Nc2ccccc2)cc(Nc2ccccc2)c1",{},"[chr5,CH1r5:1]>>[n:1]",null,-0.1408830123],[0.0308698109,167.6394141735,12,"completed",-4.980312,12.0,7,"O=c1[nH]cnc2cc3cc4c(cc3cc12)=CCC=4","O=c1[nH]cnc2cc3cc4c[nH]cc4cc3cc12",{},"[#6H2r5:1]>>[NH:1]",null,-0.187409524],[0.0305013062,84.1374371617,12,"completed",-5.15134,12.0,3,"c1ccc(Nc2cccc(Nc3ccccc3)c2)cc1","c1ccc(Nc2cccc(Nc3ccccn3)c2)nc1",{},"[ch&r6:0]>>[nr6:0]",null,-0.0914912464],[0.0295906561,102.4044112764,12,"completed",-5.202308,12.0,7,"C1=Cc2cc3cc4cocc4cc3cc2C1","C1=NCc2cc3cc4cocc4cc3cc21",{},"[chr5,CH1r5:1]>>[n:1]",null,-0.1249618246],[0.0294572236,115.8856594306,12,"completed",-5.280968,12.0,12,"C1=CCC(c2cc(NC3=CCN=N3)cc(C3=CC=CC3)c2)=C1","C1=CCC(c2cc(Nc3csnn3)cc(C3=CC=CC3)c2)=C1",{},"[#6H2r5:1]>>[S:1]",null,-0.1716877992],[0.0291176095,140.0354640728,12,"completed",-5.084272,12.0,4,"C1=CC(Nc2cc(NC3=CCC=C3)cc(C3=CN=CC3)c2)=CC1","C1=CC(Nc2cc(NC3=CCC=C3)cc(C3=CN=NC3)c2)=CC1",{},"[chr5,CH1r5:1]>>[n:1]",null,-0.1404675852],[0.0282907411,89.6326998321,12,"completed",-5.085284,12.0,9,"c1cc2cc3cc4[nH]ccc4cc3cc2[nH]1","c1n[nH]c2cc3cc4cn[nH]c4cc3cc12",{},"[chr5,CH1r5:1]>>[n:1]",null,-0.0902227],[0.0282907411,99.9447706035,12,"completed",-5.09982,12.0,9,"C1=NCc2cc3cc4c(cc3cc21)C=NC4","c1n[nH]c2cc3cc4[nH]ncc4cc3cc12",{},"[#6H2r5:1]>>[NH:1]",null,-0.09994485],[0.0280064346,181.1604199267,12,"completed",-5.28796,12.0,8,"C(#CC1=CCC(c2cccs2)=C1)C1=CCC(c2cccs2)=C1","C(#Cc1csc(-c2cccs2)c1)c1csc(-c2cccs2)c1",{},"[#6H2r5:1]>>[S:1]",null,-0.2238979431],[0.0278845555,95.3230461275,12,"completed",-5.221444,12.0,3,"c1ccc(Nc2cc(Nc3ccccc3)cc(-c3ccccc3)c2)cc1","c1ccc(-c2cc(Nc3ccccn3)cc(Nc3ccccn3)c2)cc1",{},"[ch&r6:0]>>[nr6:0]",null,-0.1277236049],[0.0277789296,90.274483641,12,"completed",-5.093012,12.0,3,"c1ccc(Nc2cc(Nc3ccccc3)cc(-c3ccccc3)c2)cc1","C1=CC(c2cc(Nc3ccccc3)cc(Nc3ccccc3)c2)=CC1",{},"[c:0]1[ch:1][ch][c:3][c!r5:4][c!r5:5]1>>[c:0]1[CH2:1][c:3][c:4][c:5]1",null,-0.0904069143],[0.0276268531,147.0610087599,12,"completed",-5.304612,12.0,3,"C1=CCC(C=Cc2cc(C=CC3=CC=CC3)cc(-c3ccccc3)c2)=C1","C1=CCC(C=Cc2cc(C=CC3=CC=CC3)cc(C3=CCC=C3)c2)=C1",{},"[c:0]1[ch:1][ch][c:3][c!r5:4][c!r5:5]1>>[c:0]1[CH2:1][c:3][c:4][c:5]1",null,-0.2052834988],[0.0275662546,111.475484137,12,"completed",-5.189244,12.0,4,"C1=CC(c2cc(Nc3ccsc3)cc(C3=CCC=C3)c2)=CC1","C1=CC(c2cc(Nc3ccsn3)cc(C3=CCC=C3)c2)=CC1",{},"[chr5,CH1r5:1]>>[n:1]",null,-0.1277864798],[0.0274860915,171.3957391483,12,"completed",-5.230092,12.0,6,"C(#CC1=CC(C2=CC=CC2)=CC1)C1=CC(C2=CC=CC2)=CC1","C(#CC1=CC(c2ccco2)=CC1)C1=CC(c2ccco2)=CC1",{},"[#6H2r5:1]>>[O:1]",null,-0.1940856109],[0.0273373461,120.1907159988,12,"completed",-5.558624,12.0,4,"C1=CC(c2cc(Nc3ccccc3)cc(C3=CCC=C3)n2)=CC1","C1=CC(c2nc(Nc3ccccc3)nc(C3=CCC=C3)n2)=CC1",{},"[ch&r6:0]>>[nr6:0]",null,-0.3427979509],[0.0268611434,113.3655664148,12,"completed",-5.231564,12.0,4,"C1=CCC(c2cc(Nc3ccsc3)cc(C3=CC=CC3)c2)=C1","C1=CCC(c2cc(Nc3ccsn3)cc(C3=CC=CC3)c2)=C1",{},"[chr5,CH1r5:1]>>[n:1]",null,-0.1460589054],[0.0268110148,102.9811249524,12,"completed",-5.148764,12.0,3,"C1=CC(c2cc(Nc3ccccc3)cc(Nc3ccccc3)c2)=CC1","c1ccc(Nc2cc(Nc3ccccc3)cc(-c3ccoc3)c2)cc1",{},"[#6H2r5:1]>>[O:1]",null,-0.1084909981],[0.0267597633,112.5879340886,12,"completed",-5.326784,12.0,10,"C1=NC(Nc2cc(-c3ccccc3)cc(-c3ccccc3)c2)=CC1","C1=NC(Nc2cc(-c3ccccc3)nc(-c3ccccc3)c2)=CC1",{},"[ch&r6:0]>>[nr6:0]",null,-0.1946207194],[0.0266281742,167.8518321478,12,"completed",-5.162196,12.0,4,"C1=CC(Nc2cccc(NC3=CCC=C3)c2C2=CCC=C2)=CC1","C1=CC(c2c(NC3=CCN=C3)cccc2NC2=CCN=C2)=CC1",{},"[chr5,CH1r5:1]>>[n:1]",null,-0.1734062437],[0.0260605213,205.1422834296,12,"completed",-5.416944,12.0,3,"C(#CC1=CCC=C1C#CC1=CCC=C1)C1=CCC=C1","C(#Cc1ccsc1)C1=CCC=C1C#Cc1ccsc1",{},"[#6H2r5:1]>>[S:1]",null,-0.3021681172],[0.0259651044,112.7371145279,12,"completed",-5.038548,12.0,7,"C1=c2cc3cc4c(cc3cc2=CC1)N=NC4","C1=c2cc3cc4nnsc4cc3cc2=CC1",{},"[#6H2r5:1]>>[S:1]",null,-0.1206651054],[0.0254187299,89.2567350278,12,"completed",-5.367908,12.0,3,"C(#CC1=CSCS1)C1=CSCS1","C(#CC1=CSC(=C2C=CC=C2)S1)C1=CSC(=C2C=CC=C2)S1",{},"[r5:1][CH2r5:2][r5:3]>>[r5:1][C:2](=C1cccc1)[r5:3]",null,-0.2076929609],[0.0253505099,170.3648386559,12,"completed",-5.011868,12.0,4,"C1=CCC(Nc2cccc(NC3=CC=CC3)c2C2=CCC=C2)=C1","C1=CC(c2c(NC3=CN=CC3)cccc2NC2=CN=CC2)=CC1",{},"[chr5,CH1r5:1]>>[n:1]",null,-0.1811908675],[0.0252900551,193.6021930575,12,"completed",-5.367356,12.0,10,"C1=NC(C2=CCC(C3=CC(C4=CCC=N4)=CC3)=C2)=CC1","C1=C(C2=CCN=N2)C=C(C2=CC(C3=CCN=N3)=CC2)C1",{},"[chr5,CH1r5:1]>>[n:1]",null,-0.2692705558],[0.0250619098,110.5333809877,12,"completed",-5.090436,12.0,4,"C1=CCC(c2cc(NC3=CCC=N3)cc(C3=CC=CC3)c2)=C1","C1=CCC(c2cc(Nc3cscn3)cc(C3=CC=CC3)c2)=C1",{},"[#6H2r5:1]>>[S:1]",null,-0.1107359411],[0.0248984795,107.724997541,12,"completed",-5.236532,12.0,3,"c1ccc(Nc2cc(Nc3ccccc3)cc(-c3ccccn3)c2)cc1","c1ccc(Nc2cc(Nc3ccccc3)cc(-c3ccncn3)c2)cc1",{},"[ch&r6:0]>>[nr6:0]",null,-0.1440095786],[0.0247909655,130.6388575467,12,"completed",-4.977368,12.0,6,"C1=Cc2cc3cc4c(cc3cc2C1)=CCC=4","C1=NCc2cc3cc4c(cc3cc21)=CCC=4",{},"[chr5,CH1r5:1]>>[n:1]",null,-0.156318357],[0.0247141242,141.0735254486,12,"completed",-5.34868,12.0,4,"C1=CC(c2cc(Nc3ccoc3)cc(C3=CCC=C3)c2)=CC1","C1=CC(c2cc(Nc3ccon3)cc(C3=CCC=C3)c2)=CC1",{},"[chr5,CH1r5:1]>>[n:1]",null,-0.2240629228],[0.0245652343,133.7515086282,12,"completed",-5.326692,12.0,3,"C1=CCC(c2cccc(Nc3cccc(C4=CC=CC4)c3)c2)=C1","C1=NC=C(c2cccc(Nc3cccc(C4=CN=CC4)c3)c2)C1",{},"[chr5,CH1r5:1]>>[n:1]",null,-0.2075336235],[0.024549339,95.7854530779,12,"completed",-5.170568,12.0,3,"C1=CC(c2cc(Nc3ccccc3)cc(Nc3ccccc3)c2)=CC1","C1=CC(c2cc(Nc3ccccn3)cc(Nc3ccccn3)c2)=CC1",{},"[ch&r6:0]>>[nr6:0]",null,-0.1077727976],[0.0243956629,110.6748979871,12,"completed",-5.034316,12.0,4,"C1=CC(c2cc(Nc3ccsc3)cc(C3=CCC=C3)c2)=CC1","C1=CC(c2cc(Nc3cscn3)cc(C3=CCC=C3)c2)=CC1",{},"[chr5,CH1r5:1]>>[n:1]",null,-0.1198456636],[0.0243914307,211.1556430688,12,"completed",-5.46414,12.0,3,"C1=CC(=C2C=CC=C2NC2=CC=CC2=C2C=CC=C2)C=C1","C1=CC(=C2C=CN=C2NC2=NC=CC2=C2C=CC=C2)C=C1",{},"[chr5,CH1r5:1]>>[n:1]",null,-0.3309980302],[0.02435495,156.673372544,12,"completed",-5.267444,12.0,9,"O=c1ccc2cc3cc4c[nH]cc4cc3cc2o1","O=c1cnc2cc3cc4c[nH]cc4cc3cc2o1",{},"[ch&r6:0]>>[nr6:0]",null,-0.1956653196],[0.0241659896,171.1436929513,12,"completed",-4.982888,12.0,12,"C1=NCC(c2ccccc2)=C1NC1=C(c2ccccc2)CN=C1","C1=CCC(C2=C(NC3=C(C4=CC=CC4)CN=C3)C=NC2)=C1",{},"[c:0]1[ch:1][ch][c:3][c!r5:4][c!r5:5]1>>[c:0]1[CH2:1][c:3][c:4][c:5]1",null,-0.1897646482],[0.023716114,138.5556616865,12,"completed",-5.417772,12.0,3,"C1=Cc2cccc(Nc3cccc4c3CC=C4)c2C1","C1=NCc2c1cccc2Nc1cccc2c1CN=C2",{},"[chr5,CH1r5:1]>>[n:1]",null,-0.2620637383],[0.0233775127,186.8810588383,12,"completed",-4.806248,12.0,4,"C1=CC(C2=C(NC3=C(C4=CCC=C4)CC=C3)C=CC2)=CC1","C1=CC(c2occc2Nc2ccoc2C2=CCC=C2)=CC1",{},"[#6H2r5:1]>>[O:1]",null,-0.2778610202],[0.0232258876,187.2980441663,12,"completed",-5.056488,12.0,12,"C1=NCC(NC2=C(c3ccccc3)C=NC2)=C1c1ccccc1","C1=CCC(C2=C(NC3=C(C4=CC=CC4)C=NC3)CN=C2)=C1",{},"[c:0]1[ch:1][ch][c:3][c!r5:4][c!r5:5]1>>[c:0]1[CH2:1][c:3][c:4][c:5]1",null,-0.1897584556],[0.02295358,139.1688884529,12,"completed",-5.33028,12.0,3,"C1=CCC(C=Cc2cc(C=CC3=CC=CC3)cc(-c3ccccc3)c2)=C1","C1=CCC(C=Cc2cc(C=CC3=CC=CC3)cc(C3=CC=CC3)c2)=C1",{},"[c:0]1[ch:1][ch][c:3][c!r5:4][c!r5:5]1>>[c:0]1[CH2:1][c:3][c:4][c:5]1",null,-0.2129603952],[0.0226743982,85.611890825,12,"completed",-5.12144,12.0,3,"c1ccc(Nc2cc(Nc3ccccc3)cc(-c3ccccc3)c2)cc1","C1=CCC(c2cc(Nc3ccccc3)cc(Nc3ccccc3)c2)=C1",{},"[c:0]1[ch:1][ch][c:3][c!r5:4][c!r5:5]1>>[c:0]1[CH2:1][c:3][c:4][c:5]1",null,-0.0869174086],[0.0226044055,175.9068710973,12,"completed",-5.301852,12.0,4,"C1=CCC(c2nc(Nc3ccccc3)nc(C3=CC=CC3)n2)=C1","C1=CCC(c2nc(NC3=CCC=C3)nc(C3=CC=CC3)n2)=C1",{},"[c:0]1[ch:1][ch][c:3][c!r5:4][c!r5:5]1>>[c:0]1[CH2:1][c:3][c:4][c:5]1",null,-0.2256277907],[0.0224839585,174.6400294886,12,"completed",-5.292652,12.0,3,"C1=C(NC2=CC(c3ccccc3)=CC2)CC=C1c1ccccc1","C1=C(c2ccccc2)N=C(NC2=NC(c3ccccc3)=CC2)C1",{},"[chr5,CH1r5:1]>>[n:1]",null,-0.220647657],[0.0224570164,158.7106851235,12,"completed",-5.32844,12.0,3,"C(=Cc1ccc2ccc(C=Cc3ccccc3)cc2c1)c1ccccc1","C1=CCC(C=Cc2ccc3ccc(C=CC4=CC=CC4)cc3c2)=C1",{},"[c:0]1[ch:1][ch][c:3][c!r5:4][c!r5:5]1>>[c:0]1[CH2:1][c:3][c:4][c:5]1",null,-0.2252990236],[0.022351988,304.9284494111,12,"completed",-5.34224,12.0,4,"C1=CCC(C2=CCC=C2NC2=CCC=C2C2=CC=CC2)=C1","C1=CCC(C2=CCN=C2NC2=NCC=C2C2=CC=CC2)=C1",{},"[chr5,CH1r5:1]>>[n:1]",null,-0.3489049525],[0.0222802111,139.2228786867,12,"completed",-4.984728,12.0,4,"C1=CC(Nc2cc(NC3=CCC=C3)cc(C3=CCN=C3)c2)=CC1","C1=CC(Nc2cc(NC3=CCC=C3)cc(C3=NCN=C3)c2)=CC1",{},"[chr5,CH1r5:1]>>[n:1]",null,-0.1609159737],[0.0353353451,75.6394164922,13,"completed",-5.316388,13.0,3,"C1=CC(=C2C=CC(C=CC3=CC(=C4C=CC=C4)C=C3)=C2)C=C1","C1=CC(=C2SC=C(C=CC3=CSC(=C4C=CC=C4)S3)S2)C=C1",{},"[CH,ch:0]1=[C,c:1][C,c:2]=[CH,ch:3][*:4]1>>[S:0]1[*:1]=,:[*:2][S:3][*:4]1",null,-0.1693073151],[0.0252459373,169.8098005721,13,"completed",-5.305992,13.0,13,"C1=CCC(C=Cc2cc(C3=CCC=C3)cc(C=CC3=CC=CC3)n2)=C1","C1=CCC(C=Cc2cc(-c3ccsc3)cc(C=CC3=CC=CC3)n2)=C1",{},"[#6H2r5:1]>>[S:1]",null,-0.2227720659],[0.0248416427,82.2112998031,13,"completed",-5.375728,13.0,3,"C1=CC(c2cc(Nc3ccccc3)cc(Nc3ccccc3)c2)=CC1","C1=CC(c2nc(Nc3ccccc3)cc(Nc3ccccc3)n2)=CC1",{},"[ch&r6:0]>>[nr6:0]",null,-0.2097889499],[0.0219137517,119.1928268325,13,"completed",-5.057776,13.0,12,"C1=CCC(c2cc(NC3=CCN=N3)cc(C3=CC=CC3)c2)=C1","C1=CCC(c2cc(Nc3c[nH]nn3)cc(C3=CC=CC3)c2)=C1",{},"[#6H2r5:1]>>[NH:1]",null,-0.1228028273],[0.0211073866,175.9827522744,13,"completed",-5.277196,13.0,13,"C1=CCC(C=Cc2cc(C3=CCC=C3)cc(C=CC3=CC=CC3)n2)=C1","C1=CCC(C=Cc2cc(C3=CCC=N3)cc(C=CC3=CC=CC3)n2)=C1",{},"[chr5,CH1r5:1]>>[n:1]",null,-0.2153024758],[0.0203566422,158.4002309449,13,"completed",-5.323012,13.0,13,"C1=CCC(C=Cc2cc(C3=CC=CC3)cc(C=CC3=CC=CC3)n2)=C1","C1=CCC(C=Cc2cc(-c3cccs3)cc(C=CC3=CC=CC3)n2)=C1",{},"[#6H2r5:1]>>[S:1]",null,-0.2223970902],[0.0200093166,119.1768741324,13,"completed",-4.984544,13.0,4,"C1=CCC(c2cc(Nc3cc[nH]c3)cc(C3=CC=CC3)c2)=C1","C1=CCC(c2cc(Nc3cc[nH]n3)cc(C3=CC=CC3)c2)=C1",{},"[chr5,CH1r5:1]>>[n:1]",null,-0.1439960778],[0.0199797085,144.5187073333,13,"completed",-4.925388,13.0,13,"C1=CCC(C=Cc2cc(C=CC3=CC=CC3)cc(C3=CSCS3)c2)=C1","C(=Cc1cc(C=CC2=CN=CC2)cc(C2=CSCS2)c1)C1=CN=CC1",{},"[chr5,CH1r5:1]>>[n:1]",null,-0.1892760908],[0.0196700365,154.8434455769,13,"completed",-5.461932,13.0,13,"C1=CCC(C=Cc2cc(C=CC3=CC=CC3)nc(C3=CCC=C3)n2)=C1","C1=CCC(C=Cc2cc(C=CC3=CC=CC3)nc(C3=CCC=N3)n2)=C1",{},"[chr5,CH1r5:1]>>[n:1]",null,-0.2969241169],[0.0189371152,241.5166753835,13,"completed",-5.285476,13.0,3,"C(#CC1=Cc2ccccc2C1)C1=Cc2ccccc2C1","C(#Cc1cc2ccccc2[nH]1)c1cc2ccccc2[nH]1",{},"[#6H2r5:1]>>[NH:1]",null,-0.2742024149],[0.0185622256,114.2551555571,13,"completed",-4.740284,13.0,7,"C1=Cc2cc3cc4c(cc3cc2C1)C=CC4","c1cc2cc3cc4[nH]ccc4cc3cc2[nH]1",{},"[#6H2r5:1]>>[NH:1]",null,-0.2765105511],[0.0185622256,101.7130409765,13,"completed",-4.743228,13.0,7,"C1=Cc2cc3cc4c(cc3cc2C1)CC=C4","c1cc2cc3cc4cc[nH]c4cc3cc2[nH]1",{},"[#6H2r5:1]>>[NH:1]",null,-0.2696586919],[0.0173332336,326.3767062034,13,"completed",-5.281796,13.0,4,"C1=CCC(c2cc(NC3=COCO3)cc(C3=CC=CC3)c2)=C1","C1=CCC(c2cc(NC3=COOO3)cc(C3=CC=CC3)c2)=C1",{},"[#6H2r5:1]>>[O:1]",null,-0.3503086486],[0.0172526829,166.0148222661,13,"completed",-5.421912,13.0,13,"C1=CCC(C=Cc2cc(C=CC3=CC=CC3)cc(-c3cc[nH]c3)c2)=C1","C(=Cc1cc(C=CC2=CN=CC2)cc(-c2cc[nH]c2)c1)C1=CN=CC1",{},"[chr5,CH1r5:1]>>[n:1]",null,-0.2798898278],[0.0164970411,103.5074181421,13,"completed",-5.236072,13.0,7,"C1=c2cc3cc4cncnc4cc3cc2=CC1","c1ncc2cc3cc4cocc4cc3cc2n1",{},"[#6H2r5:1]>>[O:1]",null,-0.1406642254],[0.0162803715,112.118012845,13,"completed",-5.2024,13.0,3,"C1=CC(c2cccc(Nc3cccc(C4=CCC=C4)c3)c2)=CC1","C1=CC(c2cccc(Nc3cccc(C4=NCC=C4)c3)c2)=NC1",{},"[chr5,CH1r5:1]>>[n:1]",null,-0.1330731799],[0.0160774389,109.8701003662,13,"completed",-5.276828,13.0,4,"C1=CC(c2cc(Nc3cccs3)cc(C3=CCC=C3)c2)=CC1","C1=CC(c2cc(Nc3ccns3)cc(C3=CCC=C3)c2)=CC1",{},"[chr5,CH1r5:1]>>[n:1]",null,-0.1655077893],[0.0160395359,109.2472192636,13,"completed",-5.320068,13.0,4,"C1=CCC(c2cc(NC3=CC=NC3)cc(C3=CC=CC3)c2)=C1","C1=CCC(c2cc(Nc3ccns3)cc(C3=CC=CC3)c2)=C1",{},"[#6H2r5:1]>>[S:1]",null,-0.1888534299],[0.0159522164,116.7795049419,13,"completed",-5.198352,13.0,3,"c1ccc(Nc2cc(Nc3ccccc3)cc(-c3cccnc3)c2)cc1","c1ccc(Nc2cc(Nc3ccccc3)cc(-c3cccnn3)c2)cc1",{},"[ch&r6:0]>>[nr6:0]",null,-0.1355628252],[0.0159380708,178.4683060092,13,"completed",-4.953172,13.0,4,"C1=CCC(C2=CCC(NC3=CC(C4=CC=CC4)=CC3)=C2)=C1","C1=CCC(c2coc(Nc3cc(C4=CC=CC4)co3)c2)=C1",{},"[#6H2r5:1]>>[O:1]",null,-0.205948009],[0.0158842873,167.0258743991,13,"completed",-5.236716,13.0,6,"C1=CCC(C=CC2=CCC(C3=CC(C=CC4=CC=CC4)=CC3)=C2)=C1","C(=CC1=CN=CC1)C1=CCC(C2=CC(C=CC3=CN=CC3)=CC2)=C1",{},"[chr5,CH1r5:1]>>[n:1]",null,-0.1925002919],[0.0156898524,200.2774556535,13,"completed",-4.959704,13.0,3,"O=c1ccocc1-c1cc(Nc2ccccc2)cc(Nc2ccccc2)c1","O=c1cc[nH]cc1-c1cc(Nc2ccccc2)cc(Nc2ccccc2)c1",{},"[o:1]>>[nH:1]",null,-0.2230598874],[0.0155674139,124.4058394667,13,"completed",-5.559728,13.0,13,"C(=Cc1ccccn1)C1=CCC(C2=CC(C=Cc3ccccn3)=CC2)=C1","C(=Cc1ccccn1)C1=CCC(C2=NC(C=Cc3ccccn3)=CC2)=N1",{},"[chr5,CH1r5:1]>>[n:1]",null,-0.3450191756],[0.0155453374,168.7044974168,13,"completed",-4.898984,13.0,4,"C1=CC(C2=CCC(NC3=CC(C4=CCC=C4)=CC3)=C2)=CC1","C1=CC(c2coc(Nc3cc(C4=CCC=C4)co3)c2)=CC1",{},"[#6H2r5:1]>>[O:1]",null,-0.2196835207],[0.0153564279,98.8150624147,13,"completed",-4.960164,13.0,7,"C1=Nc2cc3cc4c[nH]cc4cc3cc2C1","c1[nH]cc2cc3cc4c(cc3cc12)CN=N4",{},"[chr5,CH1r5:1]>>[n:1]",null,-0.1390896435],[0.0152879252,122.7647377726,13,"completed",-4.846452,13.0,4,"C1=CCC(c2cc(NC3=CCC=N3)cc(C3=CC=CC3)c2)=C1","C1=CCC(c2cc(Nc3c[nH]cn3)cc(C3=CC=CC3)c2)=C1",{},"[#6H2r5:1]>>[NH:1]",null,-0.2158045623],[0.0151969493,129.7386122291,13,"completed",-4.919408,13.0,4,"C1=CC(c2cc(Nc3cc[nH]c3)cc(C3=CCC=C3)c2)=CC1","C1=CC(c2cc(Nc3cc[nH]n3)cc(C3=CCC=C3)c2)=CC1",{},"[chr5,CH1r5:1]>>[n:1]",null,-0.1811427835],[0.0151468029,104.3801156368,13,"completed",-5.4048,13.0,3,"C1=CC(=C2C=CC(C3=CC(=C4C=CC=C4)C=C3)=C2)C=C1","C1=CC(=C2SC=C(C3=CSC(=C4C=CC=C4)S3)S2)C=C1",{},"[CH,ch:0]1=[C,c:1][C,c:2]=[CH,ch:3][*:4]1>>[S:0]1[*:1]=,:[*:2][S:3][*:4]1",null,-0.2375241001],[0.0150170031,123.3068192486,13,"completed",-5.15778,13.0,4,"C1=CCC(c2cc(NC3=CN=CC3)cc(C3=CC=CC3)c2)=C1","C1=CCC(c2cc(Nc3cncs3)cc(C3=CC=CC3)c2)=C1",{},"[#6H2r5:1]>>[S:1]",null,-0.1297707617],[0.0148919088,220.6251564619,13,"completed",-5.282624,13.0,8,"C(#Cc1c[nH]c(C2=CC=CC2)c1)c1c[nH]c(C2=CC=CC2)c1","C(#Cc1cc(C2=CC=CC2)[nH]n1)c1cc(C2=CC=CC2)[nH]n1",{},"[chr5,CH1r5:1]>>[n:1]",null,-0.2549856998],[0.0148497528,180.1933470834,13,"completed",-5.284556,13.0,6,"C(#Cc1cc2c(cc1C#Cc1ccc[nH]1)=CCC=2)c1ccc[nH]1","C(#Cc1cc2c(cc1C#Cc1ccn[nH]1)=CCC=2)c1ccn[nH]1",{},"[chr5,CH1r5:1]>>[n:1]",null,-0.2217193986],[0.0148135038,160.6338424095,13,"completed",-5.197616,13.0,13,"C1=CCC(C=Cc2cc(C=CC3=CC=CC3)cc(-c3cc[nH]c3)c2)=C1","C1=CCC(C=Cc2cc(-c3cc[nH]c3)cc(C=CC3=CC=CC3)n2)=C1",{},"[ch&r6:0]>>[nr6:0]",null,-0.1745634103],[0.0147628653,254.2402247551,13,"completed",-4.887852,13.0,3,"C(#CC1=CC=C(c2ccccc2)C1)C1=CC=C(c2ccccc2)C1","C(#CC1=CC=C(C2=CC=CC2)C1)C1=CC=C(C2=CC=CC2)C1",{},"[c:0]1[ch:1][ch][c:3][c!r5:4][c!r5:5]1>>[c:0]1[CH2:1][c:3][c:4][c:5]1",null,-0.2944340522],[0.0147497957,150.5229147591,13,"completed",-5.49036,13.0,13,"C1=CCC(C=Cc2cc(C=CC3=CC=CC3)nc(C3=CCC=C3)n2)=C1","C1=CCC(C=Cc2cc(C=CC3=CC=CC3)nc(-c3ccsc3)n2)=C1",{},"[#6H2r5:1]>>[S:1]",null,-0.3119676319],[0.0147226836,115.6791606814,13,"completed",-5.434792,13.0,3,"c1ccc(Nc2cc(Nc3ccccc3)cc(-c3ccccc3)c2)cc1","c1ccc(Nc2cc(Nc3ccccc3)nc(-c3ccccc3)n2)cc1",{},"[ch&r6:0]>>[nr6:0]",null,-0.2613496758],[0.0147169375,107.2955443914,13,"completed",-5.220984,13.0,7,"c1cc2cc3cc4cocc4cc3cc2o1","c1occ2cc3cc4oncc4cc3cc12",{},"[chr5,CH1r5:1]>>[n:1]",null,-0.1366913556],[0.0146413965,110.6665575124,13,"completed",-5.250608,13.0,4,"C1=CC(c2cc(Nc3ccccn3)cc(C3=CCC=C3)c2)=CC1","C1=NC(c2cc(Nc3ccccn3)cc(C3=CCC=N3)c2)=CC1",{},"[chr5,CH1r5:1]>>[n:1]",null,-0.1528451638],[0.0144060341,155.1503166311,13,"completed",-5.129812,13.0,4,"C1=CC(C2=CCC(NC3=CC(C4=CCC=C4)=CC3)=C2)=CC1","C1=CC(C2=CCC(NC3=NC(C4=CCC=C4)=CC3)=N2)=CC1",{},"[chr5,CH1r5:1]>>[n:1]",null,-0.1565474716],[0.0143183853,262.5481581769,13,"completed",-4.70376,13.0,3,"C1=C(C2=CSCS2)SCS1","C(#Cc1ccccc1)C1=C(C2=C(C#Cc3ccccc3)SCS2)SCS1",{},"[ch&r6,CH1&r5:1]>>[*:1](-C#C-c1ccccc1)",null,-0.3819221685],[0.0142620411,81.6836480861,13,"completed",-4.960348,13.0,6,"C1=c2cc3cc4ccccc4cc3cc2=CC1","c1ccc2cc3cc4cocc4cc3cc2c1",{},"[#6H2r5:1]>>[O:1]",null,-0.127391256],[0.014226194,172.0461638517,13,"completed",-5.500296,13.0,13,"C1=CCC(C=Cc2cc(C3=CCC=C3)cc(C=CC3=CC=CC3)n2)=C1","C1=CC(c2cc(C=CC3=CN=CC3)nc(C=CC3=CN=CC3)c2)=CC1",{},"[chr5,CH1r5:1]>>[n:1]",null,-0.3288099108],[0.0141601595,188.0763740842,13,"completed",-5.19412,13.0,3,"C1=NCC=C1NC1=CCN=C1","C1=C(NC2=CCN=C2c2ccccc2)C(c2ccccc2)=NC1",{},"[cH&r6,CH&r5:1]>>[#6:1](-[c]1[ch]ccc[ch]1)",null,-0.199282272],[0.0141226586,162.7170192349,13,"completed",-5.097612,13.0,3,"C(=Cc1ccc2c(c1)=CCC=2)c1ccc2c(c1)=CCC=2","C(=Cc1cc2c(cn1)=CCC=2)c1cc2c(cn1)=CCC=2",{},"[ch&r6:0]>>[nr6:0]",null,-0.1627256052],[0.0140770259,212.0304431609,13,"completed",-4.884908,13.0,6,"C(=Cc1cc[nH]c1)C1=CC(C2=CCC(C=Cc3cc[nH]c3)=C2)=CC1","C(=Cc1c[nH]cn1)C1=CC(C2=CCC(C=Cc3c[nH]cn3)=C2)=CC1",{},"[chr5,CH1r5:1]>>[n:1]",null,-0.2600510476],[0.014067392,137.8673405841,13,"completed",-5.104144,13.0,4,"C1=CC(c2cc(NC3=CN=CC3)cc(C3=CCC=C3)c2)=CC1","C1=CC(c2cc(Nc3cncs3)cc(C3=CCC=C3)c2)=CC1",{},"[#6H2r5:1]>>[S:1]",null,-0.1378978544],[0.0138660735,101.8785503333,13,"completed",-5.020424,13.0,3,"C1=CC(c2c(Nc3ccccc3)cccc2Nc2ccccc2)=CC1","C1=NC(c2c(Nc3ccccc3)cccc2Nc2ccccc2)=CC1",{},"[chr5,CH1r5:1]>>[n:1]",null,-0.1161123831],[0.0137806746,176.4457312645,13,"completed",-5.497996,13.0,13,"C1=CCC(C=Cc2cc(C=CC3=CC=CC3)cc(C3=CCC=N3)c2)=C1","C(=Cc1cc(C=CC2=CN=CC2)cc(C2=CCC=N2)c1)C1=CN=CC1",{},"[chr5,CH1r5:1]>>[n:1]",null,-0.3297718847],[0.0137795118,152.3744220682,13,"completed",-4.890244,13.0,10,"C1=NC(Nc2cc(-c3ccccc3)cc(-c3ccccc3)c2)=CC1","c1ccc(-c2cc(Nc3c[nH]cn3)cc(-c3ccccc3)c2)cc1",{},"[#6H2r5:1]>>[NH:1]",null,-0.2116052421],[0.013748377,115.2136486617,13,"completed",-5.389436,13.0,13,"C1=CC(c2cc(Nc3ccsn3)cc(C3=CCC=C3)c2)=CC1","C1=CC(c2cc(Nc3cnsn3)cc(C3=CCC=C3)c2)=CC1",{},"[chr5,CH1r5:1]>>[n:1]",null,-0.2330730613],[0.0135263507,135.75611121,13,"completed",-4.838264,13.0,13,"C1=CCC(C=Cc2cc(C=CC3=CC=CC3)cc(C3=CSCS3)c2)=C1","C(=Cc1cccs1)c1cc(C=Cc2cccs2)cc(C2=CSCS2)c1",{},"[#6H2r5:1]>>[S:1]",null,-0.2280296718],[0.0281937675,183.0734258054,14,"completed",-5.218868,14.0,14,"C(=Cc1cc2c(cn1)=CCC=2)c1cc2c(cn1)=CCC=2","C(=Cc1cc2cscc2cn1)c1cc2cscc2cn1",{},"[#6H2r5:1]>>[S:1]",null,-0.2010954598],[0.0222716352,130.8131851175,14,"completed",-5.06854,14.0,4,"C1=CC(Nc2cc(NC3=CCC=C3)cc(C3=CCC=C3)c2)=CC1","C1=CC(Nc2cc(NC3=CCC=C3)nc(C3=CCC=C3)n2)=CC1",{},"[ch&r6:0]>>[nr6:0]",null,-0.1326539026],[0.0198381485,221.1751085628,14,"completed",-4.584988,14.0,13,"C1=CCC(C=Cc2cc(C=CC3=CC=CC3)cc(C3=CSCS3)c2)=C1","C1=CCC(C=Cc2cc(C=CC3=CC=CC3)cc(C3=CSSS3)c2)=C1",{},"[#6H2r5:1]>>[S:1]",null,-0.4229476742],[0.0194066835,142.4493649486,14,"completed",-4.937992,14.0,13,"C1=CC(c2cc(C=CC3=NC=CC3)cc(C=CC3=NC=CC3)c2)=CC1","C1=CN=C(C=Cc2cc(C=CC3=NC=CC3)cc(C3=CSCS3)c2)C1",{},"[CH,ch:0]1=[C,c:1][C,c:2]=[CH,ch:3][*:4]1>>[S:0]1[*:1]=,:[*:2][S:3][*:4]1",null,-0.1820786964],[0.0171496038,116.7280306925,14,"completed",-5.147108,14.0,14,"C1=CCC(c2cc(Nc3cc[nH]n3)cc(C3=CC=CC3)c2)=C1","C1=CCC(c2cc(Nc3cn[nH]n3)cc(C3=CC=CC3)c2)=C1",{},"[chr5,CH1r5:1]>>[n:1]",null,-0.1212964276],[0.016084452,110.0452707289,14,"completed",-5.063848,14.0,14,"C1=NC(c2c(Nc3ccccc3)cccc2Nc2ccccc2)=CC1","c1ccc(Nc2cccc(Nc3ccccc3)c2-c2cscn2)cc1",{},"[#6H2r5:1]>>[S:1]",null,-0.1129175606],[0.0154989389,129.0690467377,14,"completed",-5.0391,14.0,4,"C1=CCC(Nc2cc3c(cc2NC2=CC=CC2)=CCC=3)=C1","C1=CCC(Nc2nc3c(nc2NC2=CC=CC2)=CCC=3)=C1",{},"[ch&r6:0]>>[nr6:0]",null,-0.13592695],[0.014902717,126.375664451,14,"completed",-5.501308,14.0,14,"C1=CC(c2cc(NC3=NCN=C3)cc(C3=CCC=C3)c2)=CC1","C1=CC(c2cc(NC3=NCN=N3)cc(C3=CCC=C3)c2)=CC1",{},"[chr5,CH1r5:1]>>[n:1]",null,-0.3080330873],[0.0142145282,136.1550561546,14,"completed",-5.054556,14.0,4,"C1=CCC(c2cc(NC3=CCC=C3)cc(NC3=CCC=C3)c2)=C1","C1=CCC(c2nc(NC3=CCC=C3)cc(NC3=CCC=C3)n2)=C1",{},"[ch&r6:0]>>[nr6:0]",null,-0.1398217662],[0.0138183784,84.9868007496,14,"completed",-5.193476,14.0,3,"C1=CC(c2c(Nc3ccccc3)cccc2Nc2ccccc2)=CC1","C1=NCC=C1c1c(Nc2ccccc2)cccc1Nc1ccccc1",{},"[chr5,CH1r5:1]>>[n:1]",null,-0.1072579133],[0.0137600364,105.6461950238,14,"completed",-5.017112,14.0,12,"C1=c2cc3cc4nnoc4cc3cc2=CC1","c1[nH]cc2cc3cc4onnc4cc3cc12",{},"[#6H2r5:1]>>[NH:1]",null,-0.1205305961],[0.0130446882,99.8058978216,14,"completed",-5.269652,14.0,3,"O=c1cc(-c2c(Nc3ccccc3)cccc2Nc2ccccc2)cco1","O=c1cc(-c2c(Nc3ccccc3)cccc2Nc2ccccc2)cc[nH]1",{},"[o:1]>>[nH:1]",null,-0.1551267217],[0.0128550072,110.5909101942,14,"completed",-5.315836,14.0,6,"C(#Cc1cc2c[nH]cc2cc1C#CC1=CC=CC1)C1=CC=CC1","C(#Cc1cc2c[nH]cc2cc1C#CC1=CC=NC1)C1=CC=NC1",{},"[chr5,CH1r5:1]>>[n:1]",null,-0.1872353788],[0.0123682814,117.2988907579,14,"completed",-5.118404,14.0,7,"C1=Cc2cc3cc4cocc4cc3cc2C1","C1=Nc2cc3cc4cocc4cc3cc2C1",{},"[chr5,CH1r5:1]>>[n:1]",null,-0.1180042216],[0.012073373,127.3875583499,14,"completed",-5.21344,14.0,3,"C1=CCC(c2c(Nc3ccccc3)cccc2Nc2ccccc2)=C1","C1=NC=C(c2c(Nc3ccccc3)cccc2Nc2ccccc2)C1",{},"[chr5,CH1r5:1]>>[n:1]",null,-0.1501106941],[0.0120732148,91.7442301806,14,"completed",-5.082616,14.0,12,"c1occ2cc3cc4nnncc4cc3cc12","c1[nH]cc2cc3cc4nnncc4cc3cc12",{},"[o:1]>>[nH:1]",null,-0.0925477361],[0.0120140512,125.4886534389,14,"completed",-5.008188,14.0,13,"C1=CCC(C=Cc2cc(C=CC3=CC=CC3)cc(C3=CSCS3)c2)=C1","C(=Cc1cc(C=CC2=CC=NC2)cc(C2=CSCS2)c1)C1=CC=NC1",{},"[chr5,CH1r5:1]>>[n:1]",null,-0.1409887562],[0.0116426634,133.0632301003,14,"completed",-5.031464,14.0,4,"C1=CC(Nc2cc(NC3=CCC=C3)cc(-c3cccs3)c2)=CC1","C1=CC(Nc2cc(NC3=CCC=C3)cc(-c3ccns3)c2)=CC1",{},"[chr5,CH1r5:1]>>[n:1]",null,-0.1414476688],[0.0113765096,174.6327569042,14,"completed",-5.105432,14.0,13,"C(#Cc1ccsc1)C1=C(C#Cc2ccsc2)SCS1","C(#Cc1ccsc1)C1=C(C#Cc2ccsc2)SC(=C2C=CC=C2)S1",{},"[r5:1][CH2r5:2][r5:3]>>[r5:1][C:2](=C1cccc1)[r5:3]",null,-0.1746741481],[0.0111617834,125.0732270362,14,"completed",-5.088596,14.0,13,"C1=CC(c2cc(Nc3cc[nH]n3)cc(C3=CCC=C3)c2)=CC1","C1=CC(c2cc(Nc3cn[nH]n3)cc(C3=CCC=C3)c2)=CC1",{},"[chr5,CH1r5:1]>>[n:1]",null,-0.1253277193],[0.0110689199,150.221943794,14,"completed",-5.272504,14.0,6,"C(#Cc1cc2c(cc1C#CC1=CN=CC1)=CCC=2)C1=CN=CC1","C(#Cc1cc2c(cc1C#Cc1cncs1)=CCC=2)c1cncs1",{},"[#6H2r5:1]>>[S:1]",null,-0.19273783],[0.010969722,152.7525397378,14,"completed",-4.871016,14.0,3,"C1=CC(C=Cc2cccc(-c3cccc(C=CC4=CCC=C4)c3)c2)=CC1","C(=Cc1cccc(-c2cccc(C=CC3=CSCS3)c2)c1)C1=CSCS1",{},"[CH,ch:0]1=[C,c:1][C,c:2]=[CH,ch:3][*:4]1>>[S:0]1[*:1]=,:[*:2][S:3][*:4]1",null,-0.2214177902],[0.0106940219,137.2121973952,14,"completed",-5.330648,14.0,3,"C1=NCC(NC2=CC=NC2)=C1","C1=C(NC2=CC(c3ccccc3)=NC2)CN=C1c1ccccc1",{},"[cH&r6,CH&r5:1]>>[#6:1](-[c]1[ch]ccc[ch]1)",null,-0.2118831094],[0.0104690761,126.8187141173,14,"completed",-5.272228,14.0,3,"c1ccc(-c2cccc(Nc3cccc(-c4ccccc4)c3)c2)cc1","c1ccc(-c2cccc(Nc3cccc(-c4ccccn4)c3)c2)nc1",{},"[ch&r6:0]>>[nr6:0]",null,-0.1749788656],[0.0102659081,178.997808789,14,"completed",-5.325128,14.0,3,"O=c1cc(Nc2ccccc2)[nH]c(Nc2ccccc2)c1","O=c1cc(NC2=CCC=C2)[nH]c(NC2=CCC=C2)c1",{},"[c:0]1[ch:1][ch][c:3][c!r5:4][c!r5:5]1>>[c:0]1[CH2:1][c:3][c:4][c:5]1",null,-0.2384841663],[0.0101109045,132.5634880613,14,"completed",-5.06164,14.0,7,"C1=Nc2cc3cc4c(cc3cc2C1)=CCC=4","C1=c2cc3cc4c(cc3cc2=CC1)N=NC4",{},"[chr5,CH1r5:1]>>[n:1]",null,-0.1352557144],[0.0100400194,129.0798198646,14,"completed",-5.1748,14.0,3,"C(#Cc1ccc2ccccc2c1)c1ccc2ccccc2c1","C(#Cc1ccc2c(c1)=CCC=2)c1ccc2c(c1)=CCC=2",{},"[c:0]1[ch:1][ch][c:3][c!r5:4][c!r5:5]1>>[c:0]1[CH2:1][c:3][c:4][c:5]1",null,-0.1392952601],[0.0100143929,160.8276241305,14,"completed",-5.25024,14.0,4,"C1=CCC(c2cc(Nc3ccsc3)cc(C3=CC=CC3)c2)=C1","C1=CCC(c2cc(Nc3cnsc3)cc(C3=CC=CC3)c2)=C1",{},"[chr5,CH1r5:1]>>[n:1]",null,-0.1921609557],[0.0099854197,95.1499525201,14,"completed",-5.106812,14.0,3,"c1ccc(Nc2cccc(Nc3ccccc3)c2-c2ccccc2)cc1","C1=CC(c2c(Nc3ccccc3)cccc2Nc2ccccc2)=CC1",{},"[c:0]1[ch:1][ch][c:3][c!r5:4][c!r5:5]1>>[c:0]1[CH2:1][c:3][c:4][c:5]1",null,-0.0952693608],[0.0097311724,143.3646839541,14,"completed",-5.202032,14.0,8,"O=c1cc2cc3cc4ccccc4cc3cc2co1","O=c1cc2cc3cc4ccccc4cc3cc2c[nH]1",{},"[o:1]>>[nH:1]",null,-0.1601705086],[0.0095494539,178.6676131391,14,"completed",-5.293296,14.0,6,"C(=Cc1ccsc1)C1=CCC(C2=CC(C=Cc3ccsc3)=CC2)=C1","C(=Cc1cnsc1)C1=CCC(C2=CC(C=Cc3cnsc3)=CC2)=C1",{},"[chr5,CH1r5:1]>>[n:1]",null,-0.2241208477],[0.0094100634,101.6383862648,14,"completed",-5.211324,14.0,7,"C1=c2cc3cc4ccnnc4cc3cc2=CC1","c1cc2cc3cc4cocc4cc3cc2nn1",{},"[#6H2r5:1]>>[O:1]",null,-0.1280739931],[0.0093128379,170.9865551604,14,"completed",-5.375084,14.0,6,"C1=CCC(C=CC2=CC(C3=CCC(C=CC4=CC=CC4)=C3)=CC2)=C1","C1=CCC(C=CC2=CC(C3=NCC(C=CC4=CC=CC4)=C3)=NC2)=C1",{},"[chr5,CH1r5:1]>>[n:1]",null,-0.2575175596],[0.0092881886,197.5035442537,14,"completed",-4.994664,14.0,13,"C1=CCC(Nc2cc(NC3=CC=CC3)cc(C3=CCC=C3)c2)=C1","C1=CCC(Nc2cc(NC3=CC=CC3)nc(C3=CCC=C3)n2)=C1",{},"[ch&r6:0]>>[nr6:0]",null,-0.2108187129],[0.0092465656,107.1800295465,14,"completed",-5.198352,14.0,4,"C1=CC(c2cc(NC3=CCN=C3)cc(C3=CCC=C3)c2)=CC1","C1=CC(c2cc(NC3=CCN=N3)cc(C3=CCC=C3)c2)=CC1",{},"[chr5,CH1r5:1]>>[n:1]",null,-0.1273867557],[0.0092291937,122.9177239093,14,"completed",-4.81738,14.0,3,"c1cc(Nc2cccc3ncccc23)c2cccnc2c1","C1=c2ncccc2=C(NC2=c3cccnc3=CC2)C1",{},"[c:0]1[ch:1][ch][c:3][c!r5:4][c!r5:5]1>>[c:0]1[CH2:1][c:3][c:4][c:5]1",null,-0.2329099792],[0.0090900847,172.3650437711,14,"completed",-5.124476,14.0,4,"C1=CC(c2cc(Nc3cccs3)cc(C3=CCC=C3)c2)=CC1","C1=NCC=C1c1cc(Nc2cccs2)cc(C2=CCN=C2)c1",{},"[chr5,CH1r5:1]>>[n:1]",null,-0.1732144765],[0.0089604746,152.9431302146,14,"completed",-5.129628,14.0,4,"C1=CCC(Nc2cc(C3=CN=CC3)cc(C3=CN=CC3)c2)=C1","C1=NC=C(c2cc(Nc3cccs3)cc(C3=CN=CC3)c2)C1",{},"[#6H2r5:1]>>[S:1]",null,-0.1543429042],[0.008788342,149.0795390939,14,"completed",-5.353096,14.0,14,"C(=Cc1cc2c(cn1)=CCC=2)c1cc2c(cn1)=CCC=2","C(=Cc1cc2c(nn1)=CCC=2)c1cc2c(nn1)=CCC=2",{},"[ch&r6:0]>>[nr6:0]",null,-0.2315446517],[0.0087337446,154.2672466133,14,"completed",-4.917476,14.0,4,"C1=CCC(Nc2cc(C3=CCC=N3)cc(C3=CCC=N3)c2)=C1","C1=NC(c2cc(Nc3cccs3)cc(C3=CCC=N3)c2)=CC1",{},"[#6H2r5:1]>>[S:1]",null,-0.2003066114],[0.0086994957,192.5515371254,14,"completed",-5.290996,14.0,10,"C1=CC(C2=NCC(C3=CC(C4=CCC=C4)=NC3)=C2)=CC1","C1=C(C2=CC(c3cc[nH]c3)=NC2)CN=C1c1cc[nH]c1",{},"[#6H2r5:1]>>[NH:1]",null,-0.2344163726],[0.0086250924,149.3691948394,14,"completed",-5.47196,14.0,6,"C1=CC(C=CC2=CC(C3=CCC(C=CC4=CCC=C4)=C3)=CC2)=CC1","C1=CC(C=CC2=CC(C3=NCC(C=CC4=CCC=C4)=C3)=NC2)=CC1",{},"[chr5,CH1r5:1]>>[n:1]",null,-0.3001745072],[0.0085746009,128.5475439624,14,"completed",-4.629332,14.0,3,"C1=c2ccccc2=C(NC2=c3ccccc3=CC2)C1","C1=c2cccnc2=C(NC2=c3ncccc3=CC2)C1",{},"[ch&r6:0]>>[nr6:0]",null,-0.3536571369],[0.0085455448,167.7218321902,14,"completed",-4.810664,14.0,13,"C1=CCC(C=Cc2cc(C=CC3=CC=CC3)cc(C3=CSCS3)c2)=C1","C1=CCC(C=Cc2cc(C=CC3=CC=CC3)cc(C3=CSOS3)c2)=C1",{},"[#6H2r5:1]>>[O:1]",null,-0.2629660058],[0.0084420915,119.9505948199,14,"completed",-4.990708,14.0,3,"c1ccc(Nc2cc3cc(Nc4ccccc4)ncc3cn2)cc1","C1=CC(Nc2cc3cc(NC4=CCC=C4)ncc3cn2)=CC1",{},"[c:0]1[ch:1][ch][c:3][c!r5:4][c!r5:5]1>>[c:0]1[CH2:1][c:3][c:4][c:5]1",null,-0.1422711089],[0.0083140332,178.7778537127,14,"completed",-5.21252,14.0,6,"C(=Cc1cccs1)C1=CCC(C2=CC(C=Cc3cccs3)=CC2)=C1","C(=Cc1cccs1)c1csc(-c2cc(C=Cc3cccs3)cs2)c1",{},"[#6H2r5:1]>>[S:1]",null,-0.1953593834],[0.0082301154,107.9426966918,14,"completed",-5.230644,14.0,7,"C1=Cc2cc3cc4ccccc4cc3cc2C1","c1ccc2cc3cc4sccc4cc3cc2c1",{},"[#6H2r5:1]>>[S:1]",null,-0.1414739361],[0.0082146003,109.8132005328,14,"completed",-4.9287,14.0,7,"C1=c2cc3cc4ccsc4cc3cc2=CC1","C1=c2cc3cc4cnsc4cc3cc2=CC1",{},"[chr5,CH1r5:1]>>[n:1]",null,-0.1625956553],[0.0081562693,99.9932667938,14,"completed",-5.09108,14.0,8,"C1=C(Nc2cccs2)C(Nc2cccs2)=CC1","C1=CC(=C2C=C(Nc3cccs3)C(Nc3cccs3)=C2)C=C1",{},"[r5:1][CH2r5:2][r5:3]>>[r5:1][C:2](=C1cccc1)[r5:3]",null,-0.1001880279],[0.0080161257,119.8380495112,14,"completed",-5.133492,14.0,6,"C1=CCC(c2cc(Nc3ccccc3)nc(Nc3ccccc3)c2)=C1","c1ccc(Nc2cc(-c3ccc[nH]3)cc(Nc3ccccc3)n2)cc1",{},"[#6H2r5:1]>>[NH:1]",null,-0.1221097785],[0.0197857751,80.5324494366,15,"completed",-5.222456,15.0,15,"C1=NCC=C1c1c(Nc2ccccc2)cccc1Nc1ccccc1","c1ccc(Nc2cccc(Nc3ccccc3)c2-c2cnsc2)cc1",{},"[#6H2r5:1]>>[S:1]",null,-0.1176148658],[0.0185404865,229.8541643307,15,"completed",-4.75298,15.0,15,"C(=Cc1cc(C=Cc2ccccc2)cc(C2=CSSS2)c1)c1ccccc1","C(=Cc1cc(C2=CSSS2)cc(C=Cc2ccccc2)n1)c1ccccc1",{},"[ch&r6:0]>>[nr6:0]",null,-0.3344251011],[0.017151717,152.0776825376,15,"completed",-5.004416,15.0,3,"C1=C(NC2=CCc3ccccc32)c2ccccc2C1","C1=C(NC2=CCc3cccnc32)c2ncccc2C1",{},"[ch&r6:0]>>[nr6:0]",null,-0.1661457464],[0.0160775267,158.7334689679,15,"completed",-4.93882,15.0,4,"C1=CC(Nc2cc3c(cc2NC2=CCC=C2)=CCC=3)=CC1","C1=CC(Nc2nc3c(nc2NC2=CCC=C2)=CCC=3)=CC1",{},"[ch&r6:0]>>[nr6:0]",null,-0.1947460409],[0.0157805846,101.4579130286,15,"completed",-5.107824,15.0,15,"C1=NCC=C1c1c(Nc2ccccc2)cccc1Nc1ccccc1","c1ccc(Nc2cccc(Nc3ccccc3)c2-c2cn[nH]c2)cc1",{},"[#6H2r5:1]>>[NH:1]",null,-0.1016056271],[0.0149261325,221.1593765826,15,"completed",-5.142692,15.0,3,"c1ccc(Nc2nc3ccccc3nc2Nc2ccccc2)cc1","C1=c2nc(Nc3ccccc3)c(Nc3ccccc3)nc2=CC1",{},"[c:0]1[ch:1][ch][c:3][c!r5:4][c!r5:5]1>>[c:0]1[CH2:1][c:3][c:4][c:5]1",null,-0.2231693241],[0.0138073083,129.9289860503,15,"completed",-5.095404,15.0,6,"C(#Cc1cc2c(cc1C#Cc1ccco1)=CCC=2)c1ccco1","C(#Cc1cc2c[nH]cc2cc1C#Cc1ccco1)c1ccco1",{},"[#6H2r5:1]>>[NH:1]",null,-0.1299688108],[0.0113662307,176.8948738032,15,"completed",-5.226872,15.0,3,"c1ccc(-c2ncccc2Nc2cccnc2-c2ccccc2)cc1","C1=CC(c2ncccc2Nc2cccnc2C2=CCC=C2)=CC1",{},"[c:0]1[ch:1][ch][c:3][c!r5:4][c!r5:5]1>>[c:0]1[CH2:1][c:3][c:4][c:5]1",null,-0.1979370696],[0.0111747258,106.2769974546,15,"completed",-5.21988,15.0,15,"C1=NC=C(c2c(Nc3ccccc3)cccc2Nc2ccccc2)C1","c1ccc(Nc2cccc(Nc3ccccc3)c2-c2cncs2)cc1",{},"[#6H2r5:1]>>[S:1]",null,-0.1354130542],[0.0106551705,224.0181201444,15,"completed",-5.342424,15.0,3,"c1ccc(-c2ccccc2Nc2ccccc2-c2ccccc2)cc1","c1ccc(-c2ncccc2Nc2cccnc2-c2ccccc2)cc1",{},"[ch&r6:0]>>[nr6:0]",null,-0.2810358021],[0.0097113097,143.2830052747,15,"completed",-5.229448,15.0,6,"C(#Cc1cc2c[nH]cc2cc1C#CC1=CC=CC1)C1=CC=CC1","C(#Cc1cc2c[nH]cc2cc1C#CC1=NC=CC1)C1=NC=CC1",{},"[chr5,CH1r5:1]>>[n:1]",null,-0.1695312482],[0.0094400338,101.89602771,15,"completed",-5.119416,15.0,14,"C1=NC(c2c(Nc3ccccc3)cccc2Nc2ccccc2)=CC1","C1=C(c2c(Nc3ccccc3)cccc2Nc2ccccc2)N=NC1",{},"[chr5,CH1r5:1]>>[n:1]",null,-0.1027984493],[0.0093078147,188.0045641482,15,"completed",-5.059892,15.0,7,"C1=CC(=C2C=C(C=Cc3cccs3)C(C=Cc3cccs3)=C2)C=C1","C1=CC(=C2SC(C=Cc3cccs3)=C(C=Cc3cccs3)S2)C=C1",{},"[CH,ch:0]1=[C,c:1][C,c:2]=[CH,ch:3][*:4]1>>[S:0]1[*:1]=,:[*:2][S:3][*:4]1",null,-0.1900893355],[0.0085763204,135.9376943986,15,"completed",-5.007728,15.0,3,"C(=Cc1ccc2ccccc2c1)c1ccc2ccccc2c1","C(=Cc1ccc2c(c1)=CCC=2)c1ccc2c(c1)=CCC=2",{},"[c:0]1[ch:1][ch][c:3][c!r5:4][c!r5:5]1>>[c:0]1[CH2:1][c:3][c:4][c:5]1",null,-0.1505024137],[0.0075275182,171.8405809679,15,"completed",-5.214728,15.0,6,"C(#Cc1cc(-c2c[nH]c(C#CC3=CC=CC3)c2)c[nH]1)C1=CC=CC1","C(#Cc1cc(-c2c[nH]c(C#CC3=CC=NC3)c2)c[nH]1)C1=CC=NC1",{},"[chr5,CH1r5:1]>>[n:1]",null,-0.1896808296],[0.0073792531,171.2517739525,15,"completed",-5.333224,15.0,6,"C(#Cc1ccc[nH]1)C1=CC(C2=CCC(C#Cc3ccc[nH]3)=C2)=CC1","C(#Cc1ccc[nH]1)C1=CC(C2=NCC(C#Cc3ccc[nH]3)=C2)=NC1",{},"[chr5,CH1r5:1]>>[n:1]",null,-0.2366008302],[0.0070915988,125.9686065383,15,"completed",-5.034776,15.0,3,"C1=CC(Nc2cccc(-c3cccc(NC4=CCC=C4)c3)c2)=CC1","C1=CC(Nc2cccc(-c3cccc(NC4=CCC=C4)n3)n2)=CC1",{},"[ch&r6:0]>>[nr6:0]",null,-0.1339874368],[0.0070455014,134.7777624063,15,"completed",-5.358892,15.0,15,"C1=CC(c2cc(NC3=CCN=N3)cc(C3=CCC=C3)c2)=CC1","C1=CC(c2cc(Nc3conn3)cc(C3=CCC=C3)c2)=CC1",{},"[#6H2r5:1]>>[O:1]",null,-0.2258480206],[0.0065581863,129.1973506994,15,"completed",-5.537096,15.0,3,"C1=NCC(NC2=CC=NC2)=C1","C1=CC(=C2N=CC=C2NC2=CC=NC2=C2C=CC=C2)C=C1",{},"[r5:1][CH2r5:2][r5:3]>>[r5:1][C:2](=C1cccc1)[r5:3]",null,-0.3321263056],[0.0064688497,90.4544950778,15,"completed",-4.9402,15.0,7,"c1cc2cc3cc4c[nH]cc4cc3cc2s1","c1cc2nc3cc4c[nH]cc4cc3nc2s1",{},"[ch&r6:0]>>[nr6:0]",null,-0.1438564398],[0.0062756514,144.3596921242,15,"completed",-5.31326,15.0,6,"C(#Cc1cc2c(cc1C#CC1=NC=CC1)=CCC=2)C1=NC=CC1","C(#Cc1cc2c(cc1C#Cc1nccs1)=CCC=2)c1nccs1",{},"[#6H2r5:1]>>[S:1]",null,-0.2076652023],[0.0061776097,134.8940843343,15,"completed",-4.865772,15.0,3,"c1ccc(Nc2cccc(Nc3ccccc3)n2)cc1","C1=CC(Nc2cccc(NC3=CCC=C3)n2)=CC1",{},"[c:0]1[ch:1][ch][c:3][c!r5:4][c!r5:5]1>>[c:0]1[CH2:1][c:3][c:4][c:5]1",null,-0.2123185447],[0.0058914988,197.9565157311,15,"completed",-5.364412,15.0,9,"O=c1ccc2cc3cc4c[nH]cc4cc3cc2o1","O=c1ncc2cc3cc4c[nH]cc4cc3cc2o1",{},"[ch&r6:0]>>[nr6:0]",null,-0.2710064537],[0.0056553886,143.7961867911,15,"completed",-5.280784,15.0,4,"C1=CCC(Nc2cccc(NC3=CC=CC3)c2C2=CC=CC2)=C1","C1=CCC(c2c(NC3=CC=NC3)cccc2NC2=CC=NC2)=C1",{},"[chr5,CH1r5:1]>>[n:1]",null,-0.1915514085],[0.005376049,166.2440624047,15,"completed",-5.153916,15.0,4,"C1=CCC(Nc2cc3c(cc2NC2=CC=CC2)=CCC=3)=C1","C1=CCC(Nc2cc3c(cc2NC2=CC=CC2)=NCN=3)=C1",{},"[chr5,CH1r5:1]>>[n:1]",null,-0.1704742985],[0.0048949283,134.0491762948,15,"completed",-5.096784,15.0,3,"C1=CC(c2c(Nc3ccccc3)cccc2Nc2ccccc2)=CC1","C1=CC(c2c(Nc3ccccc3)cccc2Nc2ccccc2)=NC1",{},"[chr5,CH1r5:1]>>[n:1]",null,-0.1340680781],[0.0047773557,128.2046055572,15,"completed",-5.133768,15.0,4,"C1=CC(c2cc(Nc3ccoc3)cc(C3=CCC=C3)c2)=CC1","C1=CC(c2cc(Nc3cocn3)cc(C3=CCC=C3)c2)=CC1",{},"[chr5,CH1r5:1]>>[n:1]",null,-0.1303654748],[0.004563318,120.2832413501,15,"completed",-5.164312,15.0,7,"c1cc2cc3cc4cocc4cc3cc2o1","c1nc2cc3cc4cocc4cc3cc2o1",{},"[chr5,CH1r5:1]>>[n:1]",null,-0.1284317503],[0.0044710522,109.6128562097,15,"completed",-5.004876,15.0,7,"C1=Cc2cc3cc4ccccc4cc3cc2C1","c1ccc2cc3cc4[nH]ccc4cc3cc2c1",{},"[#6H2r5:1]>>[NH:1]",null,-0.1282527979],[0.0043195489,116.3696960429,15,"completed",-5.155756,15.0,6,"C1=CCC(c2cc(Nc3ccccc3)nc(Nc3ccccc3)c2)=C1","c1ccc(Nc2cc(-c3cccs3)cc(Nc3ccccc3)n2)cc1",{},"[#6H2r5:1]>>[S:1]",null,-0.1227403137],[0.0042388556,135.6032290021,15,"completed",-5.13524,15.0,3,"C1=CCC(c2c(Nc3ccccc3)cccc2Nc2ccccc2)=C1","C1=CN=C(c2c(Nc3ccccc3)cccc2Nc2ccccc2)C1",{},"[chr5,CH1r5:1]>>[n:1]",null,-0.1378286833],[0.0041679752,158.0437718209,15,"completed",-5.33258,15.0,3,"c1ccc(-c2cncc(Nc3cncc(-c4ccccc4)c3)c2)cc1","C1=CC(c2cncc(Nc3cncc(C4=CCC=C4)c3)c2)=CC1",{},"[c:0]1[ch:1][ch][c:3][c!r5:4][c!r5:5]1>>[c:0]1[CH2:1][c:3][c:4][c:5]1",null,-0.2269000384],[0.0040982094,170.2794486976,15,"completed",-5.159068,15.0,4,"C1=CC(Nc2cc3c(cc2NC2=CCC=C2)=CCC=3)=CC1","C1=CC(Nc2cc3c(cc2NC2=CCC=C2)=NCN=3)=CC1",{},"[chr5,CH1r5:1]>>[n:1]",null,-0.1752276082],[0.0040181089,163.6047063349,15,"completed",-4.78656,15.0,15,"C(=Cc1cc(C=Cc2ccccc2)cc(C2=CSOS2)c1)c1ccccc1","C1=CC(C=Cc2cc(C=CC3=CCC=C3)cc(C3=CSOS3)c2)=CC1",{},"[c:0]1[ch:1][ch][c:3][c!r5:4][c!r5:5]1>>[c:0]1[CH2:1][c:3][c:4][c:5]1",null,-0.2736902819],[0.0039637718,120.4954148527,15,"completed",-5.197432,15.0,7,"C1=Nc2cc3cc4ccccc4cc3cc2C1","c1ccc2cc3cc4[nH]cnc4cc3cc2c1",{},"[#6H2r5:1]>>[NH:1]",null,-0.1384583416],[0.0037690869,133.2794670699,15,"completed",-5.201848,15.0,4,"C1=CCC(c2cc(Nc3ccccn3)cc(C3=CC=CC3)c2)=C1","c1ccc(Nc2cc(-c3ccc[nH]3)cc(-c3ccc[nH]3)c2)nc1",{},"[#6H2r5:1]>>[NH:1]",null,-0.1511495741],[0.0035981562,115.4836968911,15,"completed",-5.128156,15.0,11,"C1=CCC(Nc2cc(NC3=CC=CC3)cc(C3=CC=CC3)c2)=C1","C1=CCC(c2cc(NC3=NC=CC3)cc(NC3=NC=CC3)c2)=C1",{},"[chr5,CH1r5:1]>>[n:1]",null,-0.1171534755],[0.003552281,122.5113341131,15,"completed",-4.981416,15.0,3,"c1ccc(Nc2ccc3ccc(Nc4ccccc4)nc3n2)cc1","C1=CC(Nc2ccc3ccc(NC4=CCC=C4)nc3n2)=CC1",{},"[c:0]1[ch:1][ch][c:3][c!r5:4][c!r5:5]1>>[c:0]1[CH2:1][c:3][c:4][c:5]1",null,-0.1479847555],[0.0033630466,110.089947332,15,"completed",-5.293112,15.0,3,"C1=CCC(c2cccc(Nc3cccc(C4=CC=CC4)c3)c2)=C1","C1=CN=C(c2cccc(Nc3cccc(C4=NC=CC4)c3)c2)C1",{},"[chr5,CH1r5:1]>>[n:1]",null,-0.1743358722],[0.0033556945,228.3441884477,15,"completed",-5.230368,15.0,3,"c1ccc2ncc(Nc3cnc4ccccc4c3)cc2c1","C1=Cc2cc(Nc3cnc4c(c3)C=CC4)cnc2C1",{},"[c:0]1[ch:1][ch][c:3][c!r5:4][c!r5:5]1>>[c:0]1[CH2:1][c:3][c:4][c:5]1",null,-0.2459044895],[0.0032781928,158.3913397372,15,"completed",-5.154008,15.0,3,"C(#Cc1cccc(C2=CCC=C2)c1)c1cccc(C2=CCC=C2)c1","C(#CC1=CC(C2=CCC=C2)=CC1)C1=CC(C2=CCC=C2)=CC1",{},"[c:0]1[ch:1][ch][c:3][c!r5:4][c!r5:5]1>>[c:0]1[CH2:1][c:3][c:4][c:5]1",null,-0.162840658],[0.0032265907,89.3224192223,15,"completed",-5.359628,15.0,3,"C1=C(Nc2ccccc2)C=C(C2=CC(Nc3ccccc3)=CC2)C1","C1=C(C2=CC(Nc3ccccc3)=NC2)CN=C1Nc1ccccc1",{},"[chr5,CH1r5:1]>>[n:1]",null,-0.2025037698],[0.003049066,166.1316483291,15,"completed",-5.099728,15.0,13,"C(#Cc1cnc2c(c1)=CCC=2)c1cnc2c(c1)=CCC=2","C(#Cc1cnc2c[nH]cc2c1)c1cnc2c[nH]cc2c1",{},"[#6H2r5:1]>>[NH:1]",null,-0.1661317574],[0.0030044298,351.3902239368,15,"completed",-5.29302,15.0,3,"C1=CC(c2cccc(C3=CCC=C3)c2Nc2ccccc2)=CC1","C1=CC(c2ncnc(C3=CCC=C3)c2Nc2ccccc2)=CC1",{},"[ch&r6:0]>>[nr6:0]",null,-0.3764716224],[0.0029428658,202.6911927845,15,"completed",-5.02944,15.0,6,"C(=CC1=CCC(C2=CC(C=CC3=CCN=C3)=CC2)=C1)C1=CCN=C1","C(=Cc1cn[nH]c1)C1=CCC(C2=CC(C=Cc3cn[nH]c3)=CC2)=C1",{},"[#6H2r5:1]>>[NH:1]",null,-0.2086223605],[0.0027763904,141.3600994033,15,"completed",-4.982612,15.0,4,"C1=CCC(c2cc(NC3=CCC=C3)nc(NC3=CCC=C3)c2)=C1","C1=CC(Nc2cc(C3=CC=NC3)cc(NC3=CCC=C3)n2)=CC1",{},"[chr5,CH1r5:1]>>[n:1]",null,-0.1635079495],[0.0027403948,161.7587723771,15,"completed",-5.039284,15.0,6,"C1=Cc2cc3cc4c(cc3cc2C1)=CCC=4","C1=Cc2nc3cc4c(cc3nc2C1)=CCC=4",{},"[ch&r6:0]>>[nr6:0]",null,-0.1672490731],[0.0026298745,80.8443889158,15,"completed",-5.27554,15.0,3,"c1ccc(Nc2cccc(Nc3ccccc3)c2-c2cccnc2)cc1","c1ccc(Nc2cccc(Nc3ccccc3)c2-c2cncnc2)cc1",{},"[ch&r6:0]>>[nr6:0]",null,-0.1470877905],[0.0026111908,121.8972478268,15,"completed",-5.518972,15.0,14,"C1=CC(c2cc(Nc3ccns3)cc(C3=CCC=C3)c2)=CC1","C1=CC(c2cc(Nc3ncns3)cc(C3=CCC=C3)c2)=CC1",{},"[chr5,CH1r5:1]>>[n:1]",null,-0.3176040492],[0.0025855887,133.1386200835,15,"completed",-5.2438,15.0,4,"C1=CCC(Nc2cccc(NC3=CC=CC3)c2C2=CCC=C2)=C1","C1=CC(c2c(NC3=CC=NC3)cccc2NC2=CC=NC2)=CC1",{},"[chr5,CH1r5:1]>>[n:1]",null,-0.1669081417],[0.0455618093,102.7417292208,16,"completed",-5.10212,16.0,7,"c1cc2cc3cc4c[nH]cc4cc3cc2cn1","c1cc2nc3cc4c[nH]cc4cc3nc2cn1",{},"[ch&r6:0]>>[nr6:0]",null,-0.1027524461],[0.0418454765,160.9166023431,16,"completed",-5.123188,16.0,7,"C1=Cc2nc3cc4c[nH]cc4cc3nc2C1","C1=NCc2nc3cc4c[nH]cc4cc3nc21",{},"[chr5,CH1r5:1]>>[n:1]",null,-0.1617331684],[0.0370966753,75.9188924586,16,"completed",-5.058604,16.0,7,"C1=c2nc3cc4ccsc4cc3nc2=CC1","c1cc2cc3nc4c[nH]cc4nc3cc2s1",{},"[#6H2r5:1]>>[NH:1]",null,-0.0812610383],[0.0336855185,124.8509191694,16,"completed",-5.005704,16.0,7,"C1=c2cc3nc4ccoc4nc3cc2=CC1","c1cc2nc3cc4c[nH]cc4cc3nc2o1",{},"[#6H2r5:1]>>[NH:1]",null,-0.1412257146],[0.0335598844,86.2418870406,16,"completed",-5.205528,16.0,7,"C1=Cc2nc3cc4cscc4cc3nc2C1","c1cc2nc3cc4cscc4cc3nc2s1",{},"[#6H2r5:1]>>[S:1]",null,-0.1135534274],[0.0308520939,128.9349431441,16,"completed",-5.031188,16.0,7,"C1=c2cc3cc4ccsc4cc3cc2=CC1","C1=c2cc3nc4ccsc4nc3cc2=CC1",{},"[ch&r6:0]>>[nr6:0]",null,-0.1376387094],[0.0276344851,85.4328040108,16,"completed",-4.992272,16.0,7,"c1cc2cc3cc4cscc4cc3cc2[nH]1","c1cc2nc3cc4cscc4cc3nc2[nH]1",{},"[ch&r6:0]>>[nr6:0]",null,-0.1139533754],[0.0262111938,74.799422247,16,"completed",-5.066332,16.0,7,"C1=Cc2cc3nc4cscc4nc3cc2C1","c1cc2cc3nc4cscc4nc3cc2[nH]1",{},"[#6H2r5:1]>>[NH:1]",null,-0.0784243925],[0.0251721536,177.0408966954,16,"completed",-5.052532,16.0,7,"C1=Nc2nc3cc4c(cc3nc2C1)=CCC=4","C1=Nc2nc3cc4c[nH]cc4cc3nc2C1",{},"[#6H2r5:1]>>[NH:1]",null,-0.1801320419],[0.0249793082,175.2503799542,16,"completed",-5.05198,16.0,11,"c1cnc2cc3cc4c[nH]cc4cc3cc2c1","c1cnc2nc3cc4c[nH]cc4cc3nc2c1",{},"[ch&r6:0]>>[nr6:0]",null,-0.1784449402],[0.0248714641,160.6350062585,16,"completed",-5.317768,16.0,7,"C1=Nc2nc3cc4c(cc3nc2C1)=CCC=4","C1=c2cc3nc4c(nc3cc2=CC1)N=NC4",{},"[chr5,CH1r5:1]>>[n:1]",null,-0.2214516361],[0.0244553786,88.862591467,16,"completed",-4.730072,16.0,7,"c1cc2cc3cc4c[nH]cc4cc3cc2[nH]1","c1cc2nc3cc4c[nH]cc4cc3nc2[nH]1",{},"[ch&r6:0]>>[nr6:0]",null,-0.2737726347],[0.0216004855,76.8176579597,16,"completed",-4.948112,16.0,6,"C1=c2cc3nc4ccccc4nc3cc2=CC1","c1ccc2nc3cc4c[nH]cc4cc3nc2c1",{},"[#6H2r5:1]>>[NH:1]",null,-0.131168728],[0.0196282681,75.9575966487,16,"completed",-4.829892,16.0,7,"c1cc2cc3cc4c[nH]cc4cc3cc2[nH]1","c1cc2cc3nc4c[nH]cc4nc3cc2[nH]1",{},"[ch&r6:0]>>[nr6:0]",null,-0.2037624573],[0.0188294498,204.2447317292,16,"completed",-5.14306,16.0,16,"C(#CC1=NC(C2=CCC=C2)=CC1)C1=NC(C2=CCC=C2)=CC1","C(#CC1=NC(c2cc[nH]c2)=CC1)C1=NC(c2cc[nH]c2)=CC1",{},"[#6H2r5:1]>>[NH:1]",null,-0.2064568977],[0.0187421668,90.3631677428,16,"completed",-5.25392,16.0,7,"c1cc2cc3cc4c[nH]cc4cc3cc2cn1","c1cc2cc3nc4c[nH]cc4nc3cc2cn1",{},"[ch&r6:0]>>[nr6:0]",null,-0.1406210213],[0.0181104428,183.9921375579,16,"completed",-5.104972,16.0,15,"C(#Cc1ccc2c(n1)=CCC=2)c1ccc2c(n1)=CCC=2","C(#Cc1ccc2c[nH]cc2n1)c1ccc2c[nH]cc2n1",{},"[#6H2r5:1]>>[NH:1]",null,-0.1840250523],[0.0171530207,135.8011084767,16,"completed",-5.226688,16.0,7,"C1=c2cc3cc4cnsc4cc3cc2=CC1","C1=c2cc3nc4cnsc4nc3cc2=CC1",{},"[ch&r6:0]>>[nr6:0]",null,-0.1621923773],[0.0167704894,124.7343193113,16,"completed",-4.992272,16.0,7,"C1=c2cc3cc4cn[nH]c4cc3cc2=CC1","C1=c2cc3nc4cn[nH]c4nc3cc2=CC1",{},"[ch&r6:0]>>[nr6:0]",null,-0.1457575322],[0.0167328888,97.7898874569,16,"completed",-4.929068,16.0,7,"C1=c2cc3cc4cc[nH]c4cc3cc2=CC1","C1=c2nc3cc4cc[nH]c4cc3nc2=CC1",{},"[ch&r6:0]>>[nr6:0]",null,-0.154530123],[0.0162472105,203.2058813421,16,"completed",-5.299736,16.0,16,"C(#CC1=CC(C2=CCC=N2)=CC1)C1=CC(C2=CCC=N2)=CC1","C(#Cc1cc(C2=CCC=N2)cs1)c1cc(C2=CCC=N2)cs1",{},"[#6H2r5:1]>>[S:1]",null,-0.2466595232],[0.0160181247,94.4173294152,16,"completed",-5.09752,16.0,7,"C1=c2nc3cc4cc[nH]c4cc3nc2=CC1","C1=c2nc3cc4cn[nH]c4cc3nc2=CC1",{},"[chr5,CH1r5:1]>>[n:1]",null,-0.0944332875],[0.0157483186,206.0244533274,16,"completed",-4.994388,16.0,16,"C(#CC1=CC(C2=NCC=C2)=CC1)C1=CC(C2=NCC=C2)=CC1","C(#CC1=CC(c2cc[nH]n2)=CC1)C1=CC(c2cc[nH]n2)=CC1",{},"[#6H2r5:1]>>[NH:1]",null,-0.2188869199],[0.0137905665,91.4693301429,16,"completed",-5.268732,16.0,7,"c1cc2cc3cc4cocc4cc3cc2s1","c1cc2nc3cc4cocc4cc3nc2s1",{},"[ch&r6:0]>>[nr6:0]",null,-0.1493893483],[0.0133503639,209.7634783597,16,"completed",-5.207368,16.0,16,"C(#CC1=CC(c2ccsc2)=CC1)C1=CC(c2ccsc2)=CC1","C(#CC1=CC(c2cscn2)=CC1)C1=CC(c2cscn2)=CC1",{},"[chr5,CH1r5:1]>>[n:1]",null,-0.2228214121],[0.0126680606,214.6162920237,16,"completed",-5.08694,16.0,16,"C(#CC1=CC(C2=CCN=C2)=CC1)C1=CC(C2=CCN=C2)=CC1","C(#CC1=CC(c2cn[nH]c2)=CC1)C1=CC(c2cn[nH]c2)=CC1",{},"[#6H2r5:1]>>[NH:1]",null,-0.2148109144],[0.0125039409,149.0197974441,16,"completed",-5.224296,16.0,7,"C1=Cc2cc3cc4cscc4cc3cc2C1","C1=Cc2nc3cc4cscc4cc3nc2C1",{},"[ch&r6:0]>>[nr6:0]",null,-0.1725605774],[0.0110160927,108.2998969267,16,"completed",-5.125028,16.0,16,"C1=CN=C(c2c(Nc3ccccc3)cccc2Nc2ccccc2)C1","c1ccc(Nc2cccc(Nc3ccccc3)c2-c2nccs2)cc1",{},"[#6H2r5:1]>>[S:1]",null,-0.1097078122],[0.0109437483,90.8980854162,16,"completed",-5.054004,16.0,7,"C1=Cc2nc3cc4cocc4cc3nc2C1","c1cc2nc3cc4cocc4cc3nc2[nH]1",{},"[#6H2r5:1]>>[NH:1]",null,-0.0964319533],[0.0109079611,202.0823902769,16,"completed",-5.21712,16.0,15,"C(#Cc1ccc2c(c1)=CCN=2)c1ccc2c(c1)=CCN=2","C(#Cc1ccc2n[nH]cc2c1)c1ccc2n[nH]cc2c1",{},"[#6H2r5:1]>>[NH:1]",null,-0.2180795009],[0.0109000739,149.4693933381,16,"completed",-5.161,16.0,7,"C1=Nc2nc3cc4c(cc3nc2C1)=CCC=4","C1=c2cc3nc4ncsc4nc3cc2=CC1",{},"[#6H2r5:1]>>[S:1]",null,-0.1554489934],[0.010553381,140.300338726,16,"completed",-4.94986,16.0,7,"C1=Cc2cc3cc4c[nH]cc4cc3cc2C1","C1=Cc2nc3cc4c[nH]cc4cc3nc2C1",{},"[ch&r6:0]>>[nr6:0]",null,-0.1752991005],[0.0096949609,237.4486639641,16,"completed",-5.08924,16.0,16,"C(#Cc1cc(C2=CCC=C2)co1)c1cc(C2=CCC=C2)co1","C(#Cc1cc(-c2cc[nH]c2)co1)c1cc(-c2cc[nH]c2)co1",{},"[#6H2r5:1]>>[NH:1]",null,-0.2375680935],[0.009344016,73.8424980501,16,"completed",-5.299828,16.0,7,"C1=c2nc3cc4ccsc4cc3nc2=CC1","c1cc2cc3nc4cscc4nc3cc2s1",{},"[#6H2r5:1]>>[S:1]",null,-0.1581740087],[0.0083945037,199.9869832375,16,"completed",-4.885736,16.0,16,"C(#CC1=CC(C2=CCC=C2)=CC1)C1=CC(C2=CCC=C2)=CC1","C(#CC1=CC(c2cc[nH]c2)=CC1)C1=CC(c2cc[nH]c2)=CC1",{},"[#6H2r5:1]>>[NH:1]",null,-0.2499804666],[0.0076002069,202.9446461189,16,"completed",-5.164036,16.0,16,"C(=Cc1ccc2c[nH]cc2c1)c1ccc2c[nH]cc2c1","C(=Cc1ccc2c[nH]nc2c1)c1ccc2c[nH]nc2c1",{},"[chr5,CH1r5:1]>>[n:1]",null,-0.2078360603],[0.0070157315,154.5814050866,16,"completed",-5.21206,16.0,7,"C1=Cc2nc3cc4c(cc3nc2C1)=CCC=4","C1=NCc2nc3cc4c(cc3nc21)=CCC=4",{},"[chr5,CH1r5:1]>>[n:1]",null,-0.1733451994],[0.0069755616,104.2623378043,16,"completed",-5.133032,16.0,3,"C1=CC(c2c(Nc3ccccc3)cccc2Nc2ccccc2)=CC1","c1ccc(Nc2cccc(Nc3ccccc3)c2-c2ccsc2)cc1",{},"[#6H2r5:1]>>[S:1]",null,-0.1067955077],[0.0059651211,86.1524823036,16,"completed",-5.105984,16.0,16,"C1=CN=C(c2c(Nc3ccccc3)cccc2Nc2ccccc2)C1","c1ccc(Nc2cccc(Nc3ccccc3)c2-c2ncco2)cc1",{},"[#6H2r5:1]>>[O:1]",null,-0.0862542535],[0.0057074008,169.9549107164,16,"completed",-5.145176,16.0,7,"C1=Nc2cc3cc4c(cc3cc2C1)=CCC=4","C1=Nc2nc3cc4c(cc3nc2C1)=CCC=4",{},"[ch&r6:0]>>[nr6:0]",null,-0.1728719134],[0.0056975951,188.2948926274,16,"completed",-5.5014,16.0,16,"C(#CC1=CC(C2=CCC=N2)=CC1)C1=CC(C2=CCC=N2)=CC1","C(#CC1=NC(C2=CCC=N2)=CC1)C1=NC(C2=CCC=N2)=CC1",{},"[chr5,CH1r5:1]>>[n:1]",null,-0.3382376783],[0.005366665,195.7660076982,16,"completed",-5.33258,16.0,7,"C1=Nc2nc3cc4c(cc3nc2C1)=CCC=4","C1=Nc2nc3cc4cscc4cc3nc2C1",{},"[#6H2r5:1]>>[S:1]",null,-0.2546176023],[0.005186153,182.7315039963,16,"completed",-5.384284,16.0,15,"C(=Cc1ccc2cscc2c1)c1ccc2cscc2c1","C(=Cc1ccc2cscc2n1)c1ccc2cscc2n1",{},"[ch&r6:0]>>[nr6:0]",null,-0.2701690674],[0.0049483998,110.1191465681,16,"completed",-5.144072,16.0,7,"C1=c2nc3cc4ccoc4cc3nc2=CC1","c1cc2cc3nc4c[nH]cc4nc3cc2o1",{},"[#6H2r5:1]>>[NH:1]",null,-0.1143589683],[0.0046878254,126.8757965966,16,"completed",-5.175904,16.0,4,"C1=CC(c2cc(NC3=NC=CC3)cc(C3=CCC=C3)c2)=CC1","C1=CC(c2cc(Nc3nccs3)cc(C3=CCC=C3)c2)=CC1",{},"[#6H2r5:1]>>[S:1]",null,-0.1375520345],[0.0046669692,205.2895875544,16,"completed",-5.294032,16.0,16,"C(#CC1=CC(c2ccsc2)=CC1)C1=CC(c2ccsc2)=CC1","C(#Cc1cc(-c2ccsc2)cs1)c1cc(-c2ccsc2)cs1",{},"[#6H2r5:1]>>[S:1]",null,-0.2461534869],[0.0045917315,76.8929652819,16,"completed",-5.090436,16.0,6,"C1=c2nc3cc4ccccc4cc3nc2=CC1","c1ccc2cc3nc4c[nH]cc4nc3cc2c1",{},"[#6H2r5:1]>>[NH:1]",null,-0.0771838614],[0.004079959,236.4109462953,16,"completed",-5.135516,16.0,16,"C(=Cc1ccc2c[nH]cc2c1)c1ccc2c[nH]cc2c1","C(=Cc1ccc2n[nH]cc2c1)c1ccc2n[nH]cc2c1",{},"[chr5,CH1r5:1]>>[n:1]",null,-0.2377145658],[0.0037003536,205.5891098324,16,"completed",-4.986384,16.0,16,"C(=Cc1ccc2c[nH]cc2c1)c1ccc2c[nH]cc2c1","C(=Cc1ccc2c[nH]cc2n1)c1ccc2c[nH]cc2n1",{},"[ch&r6:0]>>[nr6:0]",null,-0.2204361446],[0.0033692893,145.8145490811,16,"completed",-5.415196,16.0,13,"C1=CCC(C=Cc2cc(C=CC3=CC=CC3)cc(-c3cccs3)c2)=C1","C(=Cc1cccs1)c1cc(C=Cc2cccs2)cc(-c2cccs2)c1",{},"[#6H2r5:1]>>[S:1]",null,-0.2644667403],[0.0511775695,83.0143356893,17,"completed",-5.140024,17.0,7,"C1=Cc2cc3nc4cocc4nc3cc2C1","c1cc2cc3nc4cocc4nc3cc2[nH]1",{},"[#6H2r5:1]>>[NH:1]",null,-0.0876146164],[0.0461345511,101.3071256852,17,"completed",-5.324116,17.0,7,"C1=NCc2cc3cc4c[nH]cc4cc3cc21","C1=NCc2cc3nc4c[nH]cc4nc3cc21",{},"[ch&r6:0]>>[nr6:0]",null,-0.186748078],[0.0414952487,104.8283455074,17,"completed",-5.152628,17.0,7,"C1=c2cc3cc4ccsc4cc3cc2=CC1","C1=c2nc3cc4ccsc4cc3nc2=CC1",{},"[ch&r6:0]>>[nr6:0]",null,-0.1111131772],[0.0382565223,225.7169587441,17,"completed",-5.36018,17.0,7,"C1=Cc2cc3nc4ccccc4nc3cc2C1","c1ccc2nc3cc4[nH]ccc4cc3nc2c1",{},"[#6H2r5:1]>>[NH:1]",null,-0.2900310765],[0.0368446804,88.1710174912,17,"completed",-5.281796,17.0,9,"c1ccc2cc3cc4n[nH]cc4cc3cc2c1","c1ccc2nc3cc4n[nH]cc4cc3nc2c1",{},"[ch&r6:0]>>[nr6:0]",null,-0.1548177098],[0.036093323,146.3720917066,17,"completed",-5.219144,17.0,6,"C1=Cc2cc3cc4c(cc3cc2C1)=CCC=4","C1=Cc2cc3nc4c(nc3cc2C1)=CCC=4",{},"[ch&r6:0]>>[nr6:0]",null,-0.1684650785],[0.0346101168,116.7196599944,17,"completed",-5.146188,17.0,7,"C1=Cc2cc3cc4c[nH]cc4cc3cc2C1","C1=Cc2cc3nc4c[nH]cc4nc3cc2C1",{},"[ch&r6:0]>>[nr6:0]",null,-0.1211148686],[0.0342485389,118.7149240491,17,"completed",-5.239476,17.0,7,"C1=Nc2cc3cc4c[nH]cc4cc3cc2C1","C1=Nc2cc3nc4c[nH]cc4nc3cc2C1",{},"[ch&r6:0]>>[nr6:0]",null,-0.1537058064],[0.0338969231,151.1115003055,17,"completed",-5.159804,17.0,9,"C1=Cc2nc3cc4c(nc3cc2C1)C=CC4","c1cc2nc3cc4[nH]ccc4nc3cc2[nH]1",{},"[#6H2r5:1]>>[NH:1]",null,-0.156802996],[0.0337635714,74.5192654986,17,"completed",-5.205896,17.0,6,"C1=c2cc3nc4ccccc4nc3cc2=CC1","c1ccc2nc3cc4cscc4cc3nc2c1",{},"[#6H2r5:1]>>[S:1]",null,-0.1051092894],[0.0283097419,157.1921944862,17,"completed",-5.175168,17.0,9,"C1=Cc2cc3nc4c(cc3nc2C1)C=CC4","c1cc2cc3nc4[nH]ccc4cc3nc2[nH]1",{},"[#6H2r5:1]>>[NH:1]",null,-0.1657648872],[0.0258566268,79.104144658,17,"completed",-5.2024,17.0,11,"c1cnc2cc3cc4c[nH]cc4cc3cc2c1","c1cnc2cc3nc4c[nH]cc4nc3cc2c1",{},"[ch&r6:0]>>[nr6:0]",null,-0.1067496515],[0.0257689809,111.3518716333,17,"completed",-5.02392,17.0,6,"C1=c2cc3cc4ccccc4cc3cc2=CC1","C1=c2cc3nc4ccccc4nc3cc2=CC1",{},"[ch&r6:0]>>[nr6:0]",null,-0.123431928],[0.0250883237,118.9157051956,17,"completed",-5.284464,17.0,7,"C1=c2nc3cc4ccsc4cc3nc2=CC1","C1=c2nc3cc4ncsc4cc3nc2=CC1",{},"[chr5,CH1r5:1]>>[n:1]",null,-0.1755396221],[0.0216054052,100.8560353344,17,"completed",-5.172316,17.0,6,"C1=c2cc3cc4ccccc4cc3cc2=CC1","C1=c2nc3cc4ccccc4cc3nc2=CC1",{},"[ch&r6:0]>>[nr6:0]",null,-0.1128470015],[0.0203436304,129.0319748235,17,"completed",-5.188048,17.0,9,"C1=Cc2cc3cc4c(nc3nc2C1)CC=C4","c1cc2cc3cc4cc[nH]c4nc3nc2[nH]1",{},"[#6H2r5:1]>>[NH:1]",null,-0.1429963327],[0.0199314771,155.9349576966,17,"completed",-5.312616,17.0,7,"C1=Nc2cc3cc4c(cc3cc2C1)=CCC=4","C1=Nc2cc3nc4c(nc3cc2C1)=CCC=4",{},"[ch&r6:0]>>[nr6:0]",null,-0.2155607504],[0.0196813423,114.0711262233,17,"completed",-5.408664,17.0,7,"C1=Cc2cc3cc4cscc4cc3cc2C1","C1=Cc2cc3nc4cscc4nc3cc2C1",{},"[ch&r6:0]>>[nr6:0]",null,-0.2443280983],[0.0185579096,103.4632644163,17,"completed",-5.33304,17.0,6,"C1=c2cc3nc4ccccc4nc3cc2=CC1","C1=c2cc3nc4ccccc4nc3cc2=NC1",{},"[chr5,CH1r5:1]>>[n:1]",null,-0.193171922],[0.0185516979,117.6282143011,17,"completed",-5.08924,17.0,7,"C1=c2cc3cc4nc[nH]c4cc3cc2=CC1","C1=c2nc3cc4nc[nH]c4cc3nc2=CC1",{},"[ch&r6:0]>>[nr6:0]",null,-0.1178691131],[0.0140250558,79.2373566537,17,"completed",-5.267352,17.0,6,"C1=c2cc3nc4ccccc4nc3cc2=CC1","c1ccc2nc3cc4cocc4cc3nc2c1",{},"[#6H2r5:1]>>[O:1]",null,-0.1414278534],[0.0114123808,122.9589321281,17,"completed",-5.17756,17.0,6,"C1=c2cc3cc4ccncc4cc3cc2=CC1","C1=c2cc3nc4ccncc4nc3cc2=CC1",{},"[ch&r6:0]>>[nr6:0]",null,-0.1344117564],[0.0109378238,168.730578839,17,"completed",-5.300472,17.0,7,"C1=c2cc3nc4ccoc4nc3cc2=CC1","C1=c2cc3nc4cnoc4nc3cc2=CC1",{},"[chr5,CH1r5:1]>>[n:1]",null,-0.2194598583],[0.0108533876,202.2742047734,17,"completed",-5.54004,17.0,12,"c1ccc2cc3cc4[nH]ncc4cc3cc2c1","c1ccc2nc3cc4[nH]ncc4cc3nc2c1",{},"[ch&r6:0]>>[nr6:0]",null,-0.3685052275],[0.0098683312,118.5147833621,17,"completed",-5.41262,17.0,7,"C1=Cc2nc3cc4ccccc4cc3nc2C1","c1ccc2cc3nc4[nH]ccc4nc3cc2c1",{},"[#6H2r5:1]>>[NH:1]",null,-0.248865573],[0.0093303413,126.8604271034,17,"completed",-5.624496,17.0,8,"c1cc2cc3cc4sccc4cc3cc2s1","c1cc2cc3nc4sccc4cc3nc2s1",{},"[ch&r6:0]>>[nr6:0]",null,-0.388446437],[0.0085681473,109.8424801807,17,"completed",-5.274252,17.0,6,"C1=c2nc3cc4ccccc4cc3nc2=CC1","C1=c2nc3cc4cccnc4cc3nc2=CC1",{},"[ch&r6:0]>>[nr6:0]",null,-0.1641450962],[0.0080933201,203.6035343629,17,"completed",-5.208196,17.0,7,"O=c1[nH]ccc2cc3cc4c(cc3cc12)=CCC=4","O=c1[nH]ccc2nc3cc4c(cc3nc12)=CCC=4",{},"[ch&r6:0]>>[nr6:0]",null,-0.2172337973],[0.0076940947,180.8795822757,17,"completed",-5.29072,17.0,7,"C1=c2cc3cc4cncnc4cc3cc2=CC1","C1=c2cc3nc4cncnc4nc3cc2=CC1",{},"[ch&r6:0]>>[nr6:0]",null,-0.2248126805],[0.0069287439,111.2073243362,17,"completed",-5.351992,17.0,7,"C1=c2nc3cc4ccsc4cc3nc2=CC1","C1=c2nc3cc4cnsc4cc3nc2=CC1",{},"[chr5,CH1r5:1]>>[n:1]",null,-0.2085235079],[0.0054255322,122.6651229927,17,"completed",-5.609592,17.0,8,"c1cc2cc3cc4sccc4cc3cc2s1","c1cc2nc3cc4sccc4nc3cc2s1",{},"[ch&r6:0]>>[nr6:0]",null,-0.37721598],[0.0053996383,125.99571312,17,"completed",-5.496248,17.0,3,"c1ccc(Nc2ccccn2)nc1","c1ccc2nc(Nc3ccc4ccccc4n3)ccc2c1",{},"[cH&r6:1][cH&r6:2]>>[c:1]2cccc[c:2]2",null,-0.3046490336],[0.0052219828,131.3137984338,17,"completed",-5.481252,17.0,7,"C1=c2cc3cc4c(cc3cc2=CC1)N=NC4","C1=c2nc3cc4c(cc3nc2=CC1)N=NC4",{},"[ch&r6:0]>>[nr6:0]",null,-0.2974328942],[0.004584106,93.7029333632,17,"completed",-5.214176,17.0,15,"C1=NC=C(c2c(Nc3ccccc3)cccc2Nc2ccccc2)C1","c1ccc(Nc2cccc(Nc3ccccc3)c2-c2cnco2)cc1",{},"[#6H2r5:1]>>[O:1]",null,-0.1231582625],[0.0042388124,89.6395029622,17,"completed",-5.39238,17.0,9,"C1=c2nc3cc4ccccc4cc3nc2=NC1","c1ccc2cc3nc4n[nH]cc4nc3cc2c1",{},"[#6H2r5:1]>>[NH:1]",null,-0.2234354763],[0.0033317073,81.2554350136,17,"completed",-5.374624,17.0,7,"C1=c2nc3cc4ccsc4cc3nc2=CC1","c1cc2cc3nc4cocc4nc3cc2s1",{},"[#6H2r5:1]>>[O:1]",null,-0.2087041758],[0.0009622391,137.5459240468,17,"completed",-5.179308,17.0,15,"C1=NC=C(c2c(Nc3ccccc3)cccc2Nc2ccccc2)C1","c1ccc(Nc2cccc(Nc3ccccc3)c2-c2cnc[nH]2)cc1",{},"[#6H2r5:1]>>[NH:1]",null,-0.1483268791],[-0.0001893963,274.1758423903,17,"completed",-5.180044,17.0,6,"C(#Cc1cc2c(cc1C#CC1=CN=CC1)=CCC=2)C1=CN=CC1","C(#Cc1cc2c(cc1C#Cc1cnc[nH]1)=CCC=2)c1cnc[nH]1",{},"[#6H2r5:1]>>[NH:1]",null,-0.2798425327],[-0.0003833699,136.927540631,17,"completed",-5.394588,17.0,7,"C1=Cc2cc3nc4c(nc3cc2C1)=CCC=4","C1=NCc2cc3nc4c(nc3cc21)=CCC=4",{},"[chr5,CH1r5:1]>>[n:1]",null,-0.2475325743],[-0.0006375847,247.28091926,17,"completed",-5.33994,17.0,6,"C(#Cc1cc2c(cc1C#CC1=CC=CC1)=CCC=2)C1=CC=CC1","C(#Cc1nc2c(nc1C#CC1=CC=CC1)=CCC=2)C1=CC=CC1",{},"[ch&r6:0]>>[nr6:0]",null,-0.2989276548],[-0.0011764964,143.9843051608,17,"completed",-5.026864,17.0,4,"C1=CCC(C2=CCC=C2NC2=CCC=C2C2=CC=CC2)=C1","C1=NCC(C2=CCC=C2NC2=CCC=C2C2=CC=NC2)=C1",{},"[chr5,CH1r5:1]>>[n:1]",null,-0.1528150144],[-0.0013206272,203.5684815567,17,"completed",-5.288052,17.0,6,"C(#Cc1nc2c(nc1C#CC1=CC=CC1)=CCC=2)C1=CC=CC1","C(#Cc1nc2c[nH]cc2nc1C#CC1=CC=CC1)C1=CC=CC1",{},"[#6H2r5:1]>>[NH:1]",null,-0.242421675],[-0.0014706671,172.8889276672,17,"completed",-5.416484,17.0,15,"O=c1cc2cc3cc4ccccc4cc3cc2c[nH]1","O=c1nc2cc3cc4ccccc4cc3cc2c[nH]1",{},"[ch&r6:0]>>[nr6:0]",null,-0.2810160515],[-0.0019756507,128.0500962403,17,"completed",-5.116564,17.0,14,"C1=NC(c2c(Nc3ccccc3)cccc2Nc2ccccc2)=CC1","c1ccc(Nc2cccc(Nc3ccccc3)c2-c2cocn2)cc1",{},"[#6H2r5:1]>>[O:1]",null,-0.128573973],[-0.0019929999,106.0392346332,17,"completed",-5.234048,17.0,3,"c1ccc(Nc2cc(Nc3ccccc3)cc(-c3ccccc3)c2)cc1","c1ccc(Nc2cc(Nc3ccccc3)cc(-c3ccncc3)c2)cc1",{},"[ch&r6:0]>>[nr6:0]",null,-0.1415947166],[-0.0020732153,90.9172353162,17,"completed",-5.16836,17.0,3,"C1=CC(c2c(Nc3ccccc3)cccc2Nc2ccccc2)=CC1","c1ccc(Nc2cccc(Nc3ccccc3)c2-c2ccoc2)cc1",{},"[#6H2r5:1]>>[O:1]",null,-0.1027412166],[-0.0022576134,142.0020965147,17,"completed",-5.277564,17.0,3,"C(=Cc1ccc2c(c1)=CCC=2)c1ccc2c(c1)=CCC=2","C(=Cc1cnc2c(c1)=CCC=2)c1cnc2c(c1)=CCC=2",{},"[ch&r6:0]>>[nr6:0]",null,-0.1887161697],[-0.0029839665,89.734128229,17,"completed",-5.172408,17.0,9,"C1=Cc2nc3nc4c(cc3cc2C1)CC=C4","c1cc2nc3nc4cc[nH]c4cc3cc2[nH]1",{},"[#6H2r5:1]>>[NH:1]",null,-0.1030594189],[-0.0030046086,141.9670209018,17,"completed",-4.788124,17.0,4,"C1=CC(NC2=CC(C3=CCC(NC4=CCC=C4)=C3)=CC2)=CC1","C1=CC(NC2=NC(C3=CCC(NC4=CCC=C4)=N3)=CC2)=CC1",{},"[chr5,CH1r5:1]>>[n:1]",null,-0.2604136869],[-0.0031365956,228.2914188017,17,"completed",-5.397348,17.0,6,"C1=CC(=C2C=c3ccc4c[nH]cc4c3=C2)C=C1","C1=CC(=C2C=c3ccc4c[nH]cc4c3=N2)C=C1",{},"[chr5,CH1r5:1]>>[n:1]",null,-0.3089348315],[0.0019011388,119.5385158688,18,"completed",-5.131284,18.0,9,"C1=Nc2cc3cc4c(cc3cc2C1)CC=N4","c1nc2cc3cc4nc[nH]c4cc3cc2[nH]1",{},"[#6H2r5:1]>>[NH:1]",null,-0.1215278331],[0.0019011388,129.2802726137,18,"completed",-5.12788,18.0,9,"c1cc2cc3cc4[nH]ccc4cc3cc2[nH]1","c1nc2cc3cc4[nH]cnc4cc3cc2[nH]1",{},"[chr5,CH1r5:1]>>[n:1]",null,-0.130745031],[0.0000402492,153.2683869754,18,"completed",-4.974148,18.0,7,"C1=Nc2nc3cc4c(cc3nc2C1)=CCC=4","C1=c2cc3nc4nc[nH]c4nc3cc2=CC1",{},"[#6H2r5:1]>>[NH:1]",null,-0.1767828446],[-0.004154022,144.2492642493,18,"completed",-4.994664,18.0,18,"C1=NCC(c2ccccc2Nc2ccccc2C2=CC=NC2)=C1","C1=CC(C2=CC=NC2)=C(NC2=C(C3=CC=NC3)C=CC2)C1",{},"[c:0]1[ch:1][ch][c:3][c!r5:4][c!r5:5]1>>[c:0]1[CH2:1][c:3][c:4][c:5]1",null,-0.1620022529],[-0.0049764413,125.9128888209,18,"completed",-5.210864,18.0,7,"O=c1cc[nH]c2cc3cc4c(cc3cc12)=CCC=4","O=c1cc[nH]c2cc3cc4cocc4cc3cc12",{},"[#6H2r5:1]>>[O:1]",null,-0.1479072701],[-0.0051956235,172.3439518214,18,"completed",-5.422832,18.0,15,"C(=Cc1ccc2cscc2c1)c1ccc2cscc2c1","C(=Cc1cnc2cscc2c1)c1cnc2cscc2c1",{},"[ch&r6:0]>>[nr6:0]",null,-0.2842014828],[-0.005195726,122.525347289,18,"completed",-4.993008,18.0,3,"C1=CCC(Nc2cccc(-c3cccc(NC4=CC=CC4)c3)c2)=C1","c1cc(Nc2cccs2)cc(-c2cccc(Nc3cccs3)c2)c1",{},"[#6H2r5:1]>>[S:1]",null,-0.1436023394],[-0.0052687124,156.3225254364,18,"completed",-5.265604,18.0,3,"C1=CC(c2cc(Nc3ccccc3)cc(C3=CCC=C3)c2)=CC1","C1=CC(c2cc(Nc3cccnc3)cc(C3=CCC=C3)c2)=CC1",{},"[ch&r6:0]>>[nr6:0]",null,-0.1946145614],[-0.0058290427,128.562908643,18,"completed",-5.082892,18.0,13,"C1=CC(c2cc(Nc3cc[nH]n3)cc(C3=CCC=C3)c2)=CC1","C1=CC(c2cc(Nc3nc[nH]n3)cc(C3=CCC=C3)c2)=CC1",{},"[chr5,CH1r5:1]>>[n:1]",null,-0.1291194659],[-0.0058547883,197.1848743624,18,"completed",-5.321172,18.0,6,"C1=CCC(C=Cc2coc(-c3cc(C=CC4=CC=CC4)co3)c2)=C1","C(=Cc1ccco1)c1coc(-c2cc(C=Cc3ccco3)co2)c1",{},"[#6H2r5:1]>>[O:1]",null,-0.2507014777],[-0.0058550951,133.1438339447,18,"completed",-5.430652,18.0,3,"C1=CC(C=Cc2cc(-c3ccccc3)cc(-c3ccccc3)c2)=CC1","C1=CC(C=Cc2cc(C3=CCC=C3)cc(C3=CCC=C3)c2)=CC1",{},"[c:0]1[ch:1][ch][c:3][c!r5:4][c!r5:5]1>>[c:0]1[CH2:1][c:3][c:4][c:5]1",null,-0.2670193731],[-0.0060294195,136.6829211349,18,"completed",-5.19044,18.0,4,"C1=CC(Nc2nc(C3=CCC=C3)cc(C3=CCC=C3)n2)=CC1","C1=CC(c2cc(C3=CCC=C3)nc(NC3=CCC=N3)n2)=CC1",{},"[chr5,CH1r5:1]>>[n:1]",null,-0.1506324128],[-0.0063237897,172.144925227,18,"completed",-4.646628,18.0,4,"C1=CCC(C2=CCC=C2NC2=CCC=C2C2=CC=CC2)=C1","C1=CN=C(C2=CCC=C2NC2=CCC=C2C2=NC=CC2)C1",{},"[chr5,CH1r5:1]>>[n:1]",null,-0.3610422396],[-0.0064889356,166.9862934068,18,"completed",-5.209576,18.0,6,"C1=CC(C=CC2=CC(C3=CCC(C=CC4=CCC=C4)=C3)=CC2)=CC1","C1=CC(C=CC2=NC(C3=CCC(C=CC4=CCC=C4)=N3)=CC2)=CC1",{},"[chr5,CH1r5:1]>>[n:1]",null,-0.1837601782],[-0.0068153163,114.902081613,18,"completed",-5.327704,18.0,13,"C1=CC(c2cc(Nc3cscn3)cc(C3=CCC=C3)c2)=CC1","C1=CC(c2cc(Nc3ncsn3)cc(C3=CCC=C3)c2)=CC1",{},"[chr5,CH1r5:1]>>[n:1]",null,-0.1964905928],[-0.0068369854,134.970379646,18,"completed",-5.034316,18.0,14,"C1=NC(c2c(Nc3ccccc3)cccc2Nc2ccccc2)=CC1","C1=NC(c2c(Nc3ccccc3)cccc2Nc2ccccc2)=NC1",{},"[chr5,CH1r5:1]>>[n:1]",null,-0.142587003],[-0.0071805807,198.3202628267,18,"completed",-5.075348,18.0,4,"C1=CC(Nc2cccc(NC3=CCC=C3)c2C2=CC=NC2)=CC1","C1=CC(Nc2cccc(NC3=CCC=C3)c2C2=NC=NC2)=CC1",{},"[chr5,CH1r5:1]>>[n:1]",null,-0.1990696109],[-0.007205525,155.6091097191,18,"completed",-5.047196,18.0,16,"C1=CC(C=Cc2cc(C=CC3=CCC=C3)cc(C3=CSOS3)c2)=CC1","C1=CC(C=Cc2cc(C=CC3=CCC=C3)cc(C3=NSOS3)c2)=CC1",{},"[chr5,CH1r5:1]>>[n:1]",null,-0.1599388746],[-0.0074093724,134.3668032318,18,"completed",-4.861448,18.0,3,"C1=CC(Nc2ccc3cc(NC4=CCC=C4)ccc3c2)=CC1","C1=CC(Nc2ccc3nc(NC4=CCC=C4)ccc3n2)=CC1",{},"[ch&r6:0]>>[nr6:0]",null,-0.2143336082],[-0.0076204693,224.4702514755,18,"completed",-4.9287,18.0,6,"C1=CC(C=CC2=C(C3=C(C=CC4=CCC=C4)CC=N3)N=CC2)=CC1","C(=CC1=C(C2=C(C=CC3=CCC=N3)CC=N2)N=CC1)C1=CCC=N1",{},"[chr5,CH1r5:1]>>[n:1]",null,-0.2544902786],[-0.0078218082,120.2915329777,18,"completed",-5.140852,18.0,12,"C1=CCC(c2cc(Nc3c[nH]cn3)cc(C3=CC=CC3)c2)=C1","C1=CCC(c2cc(Nc3nc[nH]n3)cc(C3=CC=CC3)c2)=C1",{},"[chr5,CH1r5:1]>>[n:1]",null,-0.1236438717],[-0.0078814181,197.0295579624,18,"completed",-5.2231,18.0,6,"C1=CCC(C=CC2=NC(C3=CCC(C=CC4=CC=CC4)=N3)=CC2)=C1","C(=Cc1cccs1)C1=NC(C2=CCC(C=Cc3cccs3)=N2)=CC1",{},"[#6H2r5:1]>>[S:1]",null,-0.2150486355],[-0.007905961,193.0609497169,18,"completed",-5.004508,18.0,13,"C1=C(C2=CC(Nc3ccccc3)=NC2)CN=C1Nc1ccccc1","C1=CCC(NC2=NCC(C3=CC(NC4=CC=CC4)=NC3)=C2)=C1",{},"[c:0]1[ch:1][ch][c:3][c!r5:4][c!r5:5]1>>[c:0]1[CH2:1][c:3][c:4][c:5]1",null,-0.2043054187],[-0.0080024344,147.6780170376,18,"completed",-5.221812,18.0,4,"C1=CCC(Nc2cc(C3=CC=NC3)cc(C3=CC=NC3)c2)=C1","C1=NCC(c2cc(Nc3cccs3)cc(C3=CC=NC3)c2)=C1",{},"[#6H2r5:1]>>[S:1]",null,-0.1705271144],[-0.0080146558,153.0919459962,18,"completed",-5.080684,18.0,4,"C1=CC(Nc2cc(NC3=CCC=C3)cc(C3=CC=NC3)c2)=CC1","C1=CC(Nc2cc(NC3=CCC=C3)cc(C3=NC=NC3)c2)=CC1",{},"[chr5,CH1r5:1]>>[n:1]",null,-0.1536878875],[-0.0080959054,150.5638249621,18,"completed",-5.237452,18.0,7,"C(#Cc1cccs1)c1cccc(-c2cccc(C#Cc3cccs3)c2)c1","C(#Cc1cccs1)C1=CCC(C2=CC(C#Cc3cccs3)=CC2)=C1",{},"[c:0]1[ch:1][ch][c:3][c!r5:4][c!r5:5]1>>[c:0]1[CH2:1][c:3][c:4][c:5]1",null,-0.1786814512],[-0.008150543,112.6772235726,18,"completed",-5.147844,18.0,4,"C1=CC(=C2C=C(NC3=CCC=C3)C(NC3=CCC=C3)=C2)C=C1","C1=CC(=C2N=C(NC3=CCC=C3)C(NC3=CCC=C3)=N2)C=C1",{},"[chr5,CH1r5:1]>>[n:1]",null,-0.1175490978],[-0.0081900064,123.3078605439,18,"completed",-5.318872,18.0,4,"C1=CC(c2cc(NC3=CCC=N3)cc(C3=CCC=C3)c2)=CC1","C1=CC(c2cc(NC3=NCC=N3)cc(C3=CCC=C3)c2)=CC1",{},"[chr5,CH1r5:1]>>[n:1]",null,-0.1966678803],[-0.0082202864,162.1111636934,18,"completed",-5.314732,18.0,6,"C1=CC(C=Cc2csc(-c3cc(C=CC4=CCC=C4)cs3)c2)=CC1","C1=CC(C=Cc2csc(-c3nc(C=CC4=CCC=C4)cs3)n2)=CC1",{},"[chr5,CH1r5:1]>>[n:1]",null,-0.221074302],[-0.0082480027,115.9631256545,18,"completed",-5.165048,18.0,6,"C1=CCC(c2cc(Nc3ccccc3)nc(Nc3ccccc3)c2)=C1","c1ccc(Nc2cc(-c3ccco3)cc(Nc3ccccc3)n2)cc1",{},"[#6H2r5:1]>>[O:1]",null,-0.1245823231],[-0.0082965042,141.4195543628,18,"completed",-4.94342,18.0,4,"C1=CC(Nc2cc(NC3=CCC=C3)cc(C3=CCN=C3)c2)=CC1","C1=CC(Nc2cc(NC3=CCC=C3)cc(C3=CCN=N3)c2)=CC1",{},"[chr5,CH1r5:1]>>[n:1]",null,-0.1789216745],[-0.0084809134,159.5870865181,18,"completed",-5.570768,18.0,6,"C1=CC(C=CC2=NCC(C3=CC(C=CC4=CCC=C4)=NC3)=C2)=CC1","C1=CC(C=Cc2cc(-c3cc(C=CC4=CCC=C4)ns3)sn2)=CC1",{},"[#6H2r5:1]>>[S:1]",null,-0.3661462385],[-0.008517989,103.3332458329,18,"completed",-5.255944,18.0,3,"C1=CCC(c2c(Nc3ccccc3)cccc2Nc2ccccc2)=C1","C1=NCC(c2c(Nc3ccccc3)cccc2Nc2ccccc2)=C1",{},"[chr5,CH1r5:1]>>[n:1]",null,-0.1503124744],[-0.0086203144,135.7056700508,18,"completed",-5.301668,18.0,3,"C1=c2c(c3ccccc3c3ccccc23)=CC1","C1=c2c3c(c4c(c2=CC1)=CCC=4)=CCC=3",{},"[c:0]1[ch:1][ch][c:3][c!r5:4][c!r5:5]1>>[c:0]1[CH2:1][c:3][c:4][c:5]1",null,-0.1958170579],[-0.0087070481,183.8169842027,18,"completed",-5.293388,18.0,6,"C1=CC(C=CC2=NCC(C3=CC(C=CC4=CCC=C4)=NC3)=C2)=CC1","C1=CC(C=Cc2cc(-c3cc(C=CC4=CCC=C4)n[nH]3)[nH]n2)=CC1",{},"[#6H2r5:1]>>[NH:1]",null,-0.2282852465],[-0.008728126,182.3764491689,18,"completed",-5.069184,18.0,4,"C1=CCC(Nc2nc(C3=CCC=C3)cc(C3=CCC=C3)n2)=C1","C1=CC(c2cc(C3=CCC=C3)nc(Nc3cccs3)n2)=CC1",{},"[#6H2r5:1]>>[S:1]",null,-0.1836477222],[-0.0088420101,131.9361298286,18,"completed",-5.106168,18.0,4,"C1=CC(Nc2cc(-c3ccoc3)cc(-c3ccoc3)c2)=CC1","C1=NC(Nc2cc(-c3ccoc3)cc(-c3ccoc3)c2)=CC1",{},"[chr5,CH1r5:1]>>[n:1]",null,-0.1320067575],[-0.0090699541,127.0156986803,18,"completed",-4.787664,18.0,3,"C1=c2ccccc2=C(NC2=c3ccccc3=CC2)C1","C1=c2cnccc2=C(NC2=c3ccncc3=CC2)C1",{},"[ch&r6:0]>>[nr6:0]",null,-0.2528524044],[-0.0093770959,169.1335514249,18,"completed",-5.27692,18.0,4,"C1=CC(Nc2cc(C3=CC=NC3)cc(C3=CC=NC3)c2)=CC1","C1=NCC(c2cc(Nc3ccsc3)cc(C3=CC=NC3)c2)=C1",{},"[#6H2r5:1]>>[S:1]",null,-0.2096270368],[-0.0093979108,237.7515404806,18,"completed",-5.28704,18.0,3,"c1cc2ccc3cccc4ccc(c1)c2c34","C1=c2ccc3c4c(ccc(c24)C1)CC=3",{},"[c:0]1[ch:1][ch][c:3][c!r5:4][c!r5:5]1>>[c:0]1[CH2:1][c:3][c:4][c:5]1",null,-0.2714183785],[-0.0093979108,134.7207949033,18,"completed",-4.773864,18.0,3,"c1cc2ccc3cccc4ccc(c1)c2c34","C1=c2ccc3c4c(ccc(c24)C1)=CC3",{},"[c:0]1[ch:1][ch][c:3][c!r5:4][c!r5:5]1>>[c:0]1[CH2:1][c:3][c:4][c:5]1",null,-0.265081857],[-0.0094157292,207.9236670264,18,"completed",-5.068172,18.0,4,"C1=CC(Nc2cc(C3=NCC=C3)cc(C3=NCC=C3)c2)=CC1","C1=CC(c2cc(Nc3ccsc3)cc(C3=NCC=C3)c2)=NC1",{},"[#6H2r5:1]>>[S:1]",null,-0.2091139208],[-0.0094442338,151.9849475926,18,"completed",-5.253184,18.0,3,"c1ccc(-c2cc(Nc3cccnc3)cc(Nc3cccnc3)c2)cc1","C1=CC(c2cc(Nc3cccnc3)cc(Nc3cccnc3)c2)=CC1",{},"[c:0]1[ch:1][ch][c:3][c!r5:4][c!r5:5]1>>[c:0]1[CH2:1][c:3][c:4][c:5]1",null,-0.1860038705],[-0.0096574461,135.4633481466,18,"completed",-5.32476,18.0,4,"C1=CC(Nc2cc(C3=NCC=C3)cc(C3=NCC=C3)c2)=CC1","C1=CC(Nc2cc(C3=NCC=C3)cc(C3=NCC=C3)c2)=NC1",{},"[chr5,CH1r5:1]>>[n:1]",null,-0.2076142503],[-0.0097261133,196.8249043975,18,"completed",-5.2737,18.0,7,"C1=c2cc3cc4ccnnc4cc3cc2=CC1","C1=c2cc3nc4ccnnc4nc3cc2=CC1",{},"[ch&r6:0]>>[nr6:0]",null,-0.2313529146],[-0.0098053064,180.3449579232,18,"completed",-4.837896,18.0,3,"c1ccc(-c2ccccc2Nc2ccccc2-c2ccccc2)cc1","C1=C(NC2=CCC=C2c2ccccc2)C(c2ccccc2)=CC1",{},"[c:0]1[ch:1][ch][c:3][c!r5:4][c!r5:5]1>>[c:0]1[CH2:1][c:3][c:4][c:5]1",null,-0.2572675109],[-0.0098137508,140.0608740248,18,"completed",-5.10994,18.0,3,"C1=CC(Nc2cccc(-c3cccc(NC4=CCC=C4)c3)c2)=CC1","C1=CC(Nc2cc(-c3ccnc(NC4=CCC=C4)c3)ccn2)=CC1",{},"[ch&r6:0]>>[nr6:0]",null,-0.1402335987],[-0.0099131673,122.7459838971,18,"completed",-5.004232,18.0,14,"C1=CC(c2cc(Nc3c[nH]cn3)cc(C3=CCC=C3)c2)=CC1","C1=CC(c2cc(Nc3c[nH]nn3)cc(C3=CCC=C3)c2)=CC1",{},"[chr5,CH1r5:1]>>[n:1]",null,-0.1398592735],[-0.0099667312,183.3916135376,18,"completed",-5.105432,18.0,3,"c1cnc2cccnc2c1","c1ccc(Nc2cnc3cc(Nc4ccccc4)cnc3c2)cc1",{},"[ch&r6,CH1&r5:1]>>[*:1](-N-c1ccccc1)",null,-0.1834310284],[-0.0100007079,178.0002372479,18,"completed",-4.756568,18.0,11,"C1=NC(c2ccccc2)=C(NC2=C(c3ccccc3)N=CC2)C1","C1=CCC(C2=C(NC3=C(C4=CC=CC4)N=CC3)CC=N2)=C1",{},"[c:0]1[ch:1][ch][c:3][c!r5:4][c!r5:5]1>>[c:0]1[CH2:1][c:3][c:4][c:5]1",null,-0.2991277292],[0.0079717589,177.6383728977,19,"completed",-5.259624,19.0,19,"C1=CC(c2cc(C=Cc3cc[nH]c3)cc(C3=CCC=C3)c2)=CC1","C1=CC(c2cc(C=Cc3c[nH]cn3)cc(C3=CCC=C3)c2)=CC1",{},"[chr5,CH1r5:1]>>[n:1]",null,-0.209858295],[0.0031943639,208.1127121098,19,"completed",-4.915728,19.0,3,"c1ccc2c(Nc3cncc4ccccc34)cncc2c1","C1=c2cncc(Nc3cncc4c3=CCC=4)c2=CC1",{},"[c:0]1[ch:1][ch][c:3][c!r5:4][c!r5:5]1>>[c:0]1[CH2:1][c:3][c:4][c:5]1",null,-0.2448457152],[0.0013383903,160.308837462,19,"completed",-5.28934,19.0,19,"C1=CC(C=Cc2cc(C3=NCC=C3)cc(C3=NCC=C3)c2)=CC1","C1=CC(C=Cc2cc(-c3cc[nH]n3)cc(-c3cc[nH]n3)c2)=CC1",{},"[#6H2r5:1]>>[NH:1]",null,-0.2080029923],[0.0007742184,139.9038703077,19,"completed",-5.097704,19.0,19,"C1=CC(c2cc(C=CC3=CSCS3)cc(C3=CCC=C3)c2)=CC1","C1=CC(c2cc(C=CC3=NSCS3)cc(C3=CCC=C3)c2)=CC1",{},"[chr5,CH1r5:1]>>[n:1]",null,-0.1399131017],[-0.0009167165,169.3799102822,19,"completed",-5.377568,19.0,19,"C1=CC(c2cc(C=Cc3cc[nH]c3)cc(C3=CCC=C3)c2)=CC1","C1=CC(c2cc(C=Cc3cc[nH]n3)cc(C3=CCC=C3)c2)=CC1",{},"[chr5,CH1r5:1]>>[n:1]",null,-0.2577617337],[-0.002453077,463.60430975,19,"completed",-4.81186,19.0,4,"C1=CC(=C2C=C(NC3=CCC=C3)C(NC3=CCC=C3)=C2)C=C1","C1=CC(=C2OC(NC3=CCC=C3)=C(NC3=CCC=C3)O2)C=C1",{},"[CH,ch:0]1=[C,c:1][C,c:2]=[CH,ch:3][*:4]1>>[O:0]1[*:1]=,:[*:2][O:3][*:4]1",null,-0.5055799039],[-0.004264962,194.1938771235,19,"completed",-5.251528,19.0,3,"C(#Cc1cncc2ccccc12)c1cncc2ccccc12","C(#Cc1cncc2c1=CCC=2)c1cncc2c1=CCC=2",{},"[c:0]1[ch:1][ch][c:3][c!r5:4][c!r5:5]1>>[c:0]1[CH2:1][c:3][c:4][c:5]1",null,-0.2212736359],[-0.0047768006,105.8329126873,19,"completed",-4.99632,19.0,4,"C1=CC(Nc2cc(C3=CCC=C3)cc(C3=CCC=C3)c2)=CC1","C1=CC(c2cc(NC3=CCC=N3)cc(C3=CCC=C3)c2)=CC1",{},"[chr5,CH1r5:1]>>[n:1]",null,-0.1283272426],[-0.0048318975,151.5969184478,19,"completed",-5.290536,19.0,19,"C(#CC1=CC=CC1)C1=CCC(C2=CC(C#CC3=CC=CC3)=CC2)=C1","C(#Cc1ccco1)C1=CCC(C2=CC(C#Cc3ccco3)=CC2)=C1",{},"[#6H2r5:1]>>[O:1]",null,-0.2019172347],[-0.0049184393,168.914861049,19,"completed",-4.905976,19.0,3,"C1=c2c(c3ccccc3c3ccccc23)=CC1","C1=Cc2c3c(c4c(c2C1)=CCC=4)CC=C3",{},"[c:0]1[ch:1][ch][c:3][c!r5:4][c!r5:5]1>>[c:0]1[CH2:1][c:3][c:4][c:5]1",null,-0.2167450886],[-0.0049184393,210.4964338455,19,"completed",-4.826856,19.0,3,"C1=c2c(c3ccccc3c3ccccc23)=CC1","C1=Cc2c(c3c(c4c2=CCC=4)C=CC3)C1",{},"[c:0]1[ch:1][ch][c:3][c!r5:4][c!r5:5]1>>[c:0]1[CH2:1][c:3][c:4][c:5]1",null,-0.2843703476],[-0.0053203682,111.0974527979,19,"completed",-5.298356,19.0,15,"C1=NCC=C1c1c(Nc2ccccc2)cccc1Nc1ccccc1","c1ccc(Nc2cccc(Nc3ccccc3)c2-c2cnoc2)cc1",{},"[#6H2r5:1]>>[O:1]",null,-0.1778250386],[-0.0061006105,146.0044848157,19,"completed",-5.583648,19.0,15,"O=c1oc2c(cc1C#Cc1cc3c(oc1=O)=CCC=3)=CCC=2","O=c1[nH]c2c(cc1C#Cc1cc3c([nH]c1=O)=CCC=3)=CCC=2",{},"[o:1]>>[nH:1]",null,-0.368694792],[-0.0067203285,160.3107433294,19,"completed",-5.207552,19.0,19,"C1=CC(C=Cc2cc(C3=CCC=C3)nc(C3=CCC=C3)c2)=CC1","C1=CC(C=Cc2cc(-c3cc[nH]c3)nc(-c3cc[nH]c3)c2)=CC1",{},"[#6H2r5:1]>>[NH:1]",null,-0.1771089395],[-0.0068215354,106.5792012778,19,"completed",-5.109572,19.0,6,"C1=CC(=C2C=c3ccc4c(c3=C2)=CCC=4)C=C1","C1=CC(=C2Sc3ccc4c(c3S2)=CCC=4)C=C1",{},"[CH,ch:0]1=[C,c:1][C,c:2]=[CH,ch:3][*:4]1>>[S:0]1[*:1]=,:[*:2][S:3][*:4]1",null,-0.1067896133],[-0.0069194363,137.2592899207,19,"completed",-5.387044,19.0,19,"C1=c2c3c(c4c(c2=CC1)=CCC=4)=CCC=3","C1=c2c3c(c4cscc4c2=CC1)=CCC=3",{},"[#6H2r5:1]>>[S:1]",null,-0.2433378291],[-0.0069375195,155.5877837925,19,"completed",-5.21068,19.0,19,"C1=CC(C=Cc2cc(C3=CCC=N3)cc(C3=CCC=N3)c2)=CC1","C1=CC(C=Cc2cc(-c3c[nH]cn3)cc(-c3c[nH]cn3)c2)=CC1",{},"[#6H2r5:1]>>[NH:1]",null,-0.1738104975],[-0.0072098289,322.7324962249,19,"completed",-4.783708,19.0,19,"C1=CC(c2cc(C=CC3=CSCS3)cc(C3=CCC=C3)c2)=CC1","C1=CC(c2cc(C=CC3=CSOS3)cc(C3=CCC=C3)c2)=CC1",{},"[#6H2r5:1]>>[O:1]",null,-0.3913772764],[-0.0076563107,99.4001703828,19,"completed",-5.195316,19.0,9,"c1ccc2cc3cc4c(cc3cc2c1)=NCN=4","c1ccc2cc3cc4n[nH]nc4cc3cc2c1",{},"[#6H2r5:1]>>[NH:1]",null,-0.1197168008],[-0.0078794995,89.5679047887,19,"completed",-4.871016,19.0,7,"C1=c2cc3cc4nc[nH]c4cc3cc2=CC1","c1nc2cc3cc4cocc4cc3cc2[nH]1",{},"[#6H2r5:1]>>[O:1]",null,-0.1836162002],[-0.0080912898,114.5092649345,19,"completed",-5.24288,19.0,13,"C1=CC(c2cc(Nc3cscn3)cc(C3=CCC=C3)c2)=CC1","C1=CC(c2cc(Nc3csnn3)cc(C3=CCC=C3)c2)=CC1",{},"[chr5,CH1r5:1]>>[n:1]",null,-0.1520380611],[-0.0086094705,119.2025107612,19,"completed",-5.225492,19.0,4,"C1=CC(Nc2cc(C3=CCC=C3)cc(C3=CCC=C3)c2)=CC1","C1=CC(c2cc(NC3=NCC=C3)cc(C3=CCC=C3)c2)=CC1",{},"[chr5,CH1r5:1]>>[n:1]",null,-0.148073891],[-0.009526173,194.9322703873,19,"completed",-4.990892,19.0,18,"c1ccc2cc3nc4c(nc3cc2c1)SCS4","C1=c2cc3nc4c(nc3cc2=CC1)SCS4",{},"[c:0]1[ch:1][ch][c:3][c!r5:4][c!r5:5]1>>[c:0]1[CH2:1][c:3][c:4][c:5]1",null,-0.209360508],[-0.0099374667,167.6826570853,19,"completed",-5.217212,19.0,19,"C1=CC(C=Cc2cc(-c3cc[nH]c3)cc(-c3cc[nH]c3)c2)=CC1","C(=Cc1cc(-c2cc[nH]c2)cc(-c2cc[nH]c2)c1)C1=CCC=N1",{},"[chr5,CH1r5:1]>>[n:1]",null,-0.186679976],[-0.0100601318,103.5596452214,19,"completed",-5.207368,19.0,3,"c1ccc(Nc2cc(Nc3ccccc3)cc(-c3cccnc3)c2)cc1","c1ccc(Nc2cc(Nc3ccccc3)cc(-c3cnccn3)c2)cc1",{},"[ch&r6:0]>>[nr6:0]",null,-0.1279580594],[-0.0102843969,146.8590376837,19,"completed",-5.440496,19.0,19,"C1=CC(C=Cc2cc(C3=CCC=N3)cc(C3=CCC=N3)c2)=CC1","C1=CC(C=Cc2cc(-c3cscn3)cc(-c3cscn3)c2)=CC1",{},"[#6H2r5:1]>>[S:1]",null,-0.2799588625],[-0.010485198,201.5918322528,19,"completed",-5.347392,19.0,8,"C(#CC1=CCC(C2=CC=CC2)=N1)C1=CCC(C2=CC=CC2)=N1","C(#CC1=CCC(c2cccs2)=N1)C1=CCC(c2cccs2)=N1",{},"[#6H2r5:1]>>[S:1]",null,-0.265760493],[-0.0105251265,149.9654891629,19,"completed",-4.697964,19.0,15,"C(=Cc1cc(C=Cc2ccccc2)cc(C2=CSSS2)c1)c1ccccc1","C(=Cc1cc(C=Cc2ccccc2)cc(C2=NSSS2)c1)c1ccccc1",{},"[chr5,CH1r5:1]>>[n:1]",null,-0.3188883678],[-0.01070306,95.5862966324,19,"completed",-5.159988,19.0,6,"C1=CC(=C2Sc3ccc4c(c3S2)=CCC=4)C=C1","C1=CC(=C2Sc3ccc4cscc4c3S2)C=C1",{},"[#6H2r5:1]>>[S:1]",null,-0.1044032307],[-0.0108742226,172.788926886,19,"completed",-5.408572,19.0,19,"C1=CC(C=Cc2cc(-c3cc[nH]c3)cc(-c3cc[nH]c3)c2)=CC1","C1=CC(C=Cc2cc(-c3cn[nH]c3)cc(-c3cn[nH]c3)c2)=CC1",{},"[chr5,CH1r5:1]>>[n:1]",null,-0.2766083622],[-0.0109711181,177.301001805,19,"completed",-5.395232,19.0,19,"C1=CC(c2cc(C=CC3=CCN=C3)cc(C3=CCC=C3)c2)=CC1","C1=CC(c2cc(C=Cc3cn[nH]c3)cc(C3=CCC=C3)c2)=CC1",{},"[#6H2r5:1]>>[NH:1]",null,-0.2722957819],[-0.0110457215,107.3589025067,19,"completed",-5.074336,19.0,4,"C1=CCC(c2cc(NC3=CCC=N3)cc(C3=CC=CC3)c2)=C1","C1=NC(Nc2cc(-c3cccs3)cc(-c3cccs3)c2)=CC1",{},"[#6H2r5:1]>>[S:1]",null,-0.108851587],[-0.0113504478,397.2831485086,19,"completed",-4.534296,19.0,19,"C1=c2c3c(c4c(c2=CC1)=CCC=4)SCS3","C1=c2c3c(c4c(c2=CC1)=CCC=4)SSS3",{},"[#6H2r5:1]>>[S:1]",null,-0.5609315446],[-0.0114463442,147.7436820954,19,"completed",-5.505816,19.0,16,"C1=CC(C=Cc2cc(C=CC3=CCC=C3)cc(-c3ccoc3)c2)=CC1","C(=Cc1cc(C=CC2=CCC=N2)cc(-c2ccoc2)c1)C1=CCC=N1",{},"[chr5,CH1r5:1]>>[n:1]",null,-0.3201946943],[-0.0114743032,139.1505602742,19,"completed",-5.285568,19.0,16,"C1=CC(c2cc(NC3=NC=NC3)cc(C3=CCC=C3)c2)=CC1","C1=CC(c2cc(Nc3ncn[nH]3)cc(C3=CCC=C3)c2)=CC1",{},"[#6H2r5:1]>>[NH:1]",null,-0.1903582541],[-0.0115419688,85.3266771322,19,"completed",-5.264592,19.0,16,"c1ccc(Nc2cccc(Nc3ccccc3)c2-c2cccs2)cc1","c1ccc(Nc2cccc(Nc3ccccc3)c2-c2ccns2)cc1",{},"[chr5,CH1r5:1]>>[n:1]",null,-0.1433701496],[-0.0116160095,141.1865095113,19,"completed",-5.136712,19.0,3,"C1=CCC(Nc2cccc(-c3cccc(NC4=CC=CC4)c3)c2)=C1","C1=CN=C(Nc2cccc(-c3cccc(NC4=NC=CC4)c3)c2)C1",{},"[chr5,CH1r5:1]>>[n:1]",null,-0.1435062306],[-0.0116428114,148.8820069153,19,"completed",-5.16054,19.0,3,"c1ccc2c(Nc3ccnc4ccccc34)ccnc2c1","C1=c2nccc(Nc3ccnc4c3=CCC=4)c2=CC1",{},"[c:0]1[ch:1][ch][c:3][c!r5:4][c!r5:5]1>>[c:0]1[CH2:1][c:3][c:4][c:5]1",null,-0.1547958232],[-0.0117441682,144.3249684242,19,"completed",-5.044896,19.0,3,"c1ccc2cc(-c3ccc4ccccc4c3)ccc2c1","C1=c2ccc(-c3ccc4c(c3)=CCC=4)cc2=CC1",{},"[c:0]1[ch:1][ch][c:3][c!r5:4][c!r5:5]1>>[c:0]1[CH2:1][c:3][c:4][c:5]1",null,-0.1493906202],[-0.0118192214,141.7960179368,19,"completed",-5.224204,19.0,7,"C1=c2cc3cc4ccoc4cc3cc2=CC1","C1=c2nc3cc4ccoc4cc3nc2=CC1",{},"[ch&r6:0]>>[nr6:0]",null,-0.1663284737],[-0.0119501822,144.4048698252,19,"completed",-5.1173,19.0,3,"C1=CCC(Nc2cccc(NC3=CC=CC3)c2)=C1","C1=CN=C(Nc2cccc(NC3=NC=CC3)c2)C1",{},"[chr5,CH1r5:1]>>[n:1]",null,-0.1449117612],[-0.0119665526,169.0129730481,19,"completed",-5.283728,19.0,6,"C(=Cc1cccs1)C1=CCC(C2=CC(C=Cc3cccs3)=CC2)=C1","C(=Cc1cncs1)C1=CCC(C2=CC(C=Cc3cncs3)=CC2)=C1",{},"[chr5,CH1r5:1]>>[n:1]",null,-0.2123812945],[-0.0119903127,85.4373562255,19,"completed",-5.208104,19.0,3,"c1ccc(Nc2cccc(Nc3ccccc3)c2-c2ccccc2)cc1","c1ccc(Nc2cccc(Nc3ccccc3)c2-c2cccnc2)cc1",{},"[ch&r6:0]>>[nr6:0]",null,-0.1141311285],[-0.0121731682,121.2746286757,19,"completed",-5.063112,19.0,3,"c1cc2cnccc2cn1","c1ccc(Nc2cc3cnc(Nc4ccccc4)cc3cn2)cc1",{},"[ch&r6,CH1&r5:1]>>[*:1](-N-c1ccccc1)",null,-0.123993107],[-0.0122171425,155.0763089285,19,"completed",-5.209024,19.0,3,"C(#Cc1cc2ccccc2cn1)c1cc2ccccc2cn1","C(#Cc1cc2c(cn1)=CCC=2)c1cc2c(cn1)=CCC=2",{},"[c:0]1[ch:1][ch][c:3][c!r5:4][c!r5:5]1>>[c:0]1[CH2:1][c:3][c:4][c:5]1",null,-0.1728378302],[-0.0123071937,143.1236368107,19,"completed",-5.01886,19.0,4,"C1=CC(=C2C=C(NC3=CCC=C3)C(NC3=CCC=C3)=C2)C=C1","C1=CC(=C2C=C(NC3=CCC=C3)C(NC3=CCC=C3)=C2)N=C1",{},"[chr5,CH1r5:1]>>[n:1]",null,-0.1539817789],[-0.0123786146,106.9722624293,19,"completed",-5.0966,19.0,3,"c1ccc(Nc2cccc(Nc3ccccc3)c2-c2ccccc2)cc1","c1ccc(Nc2cccc(Nc3ccccc3)c2-c2ccccn2)cc1",{},"[ch&r6:0]>>[nr6:0]",null,-0.1069987352],[-0.0125067321,183.0032736739,19,"completed",-5.093012,19.0,4,"C1=CC(C2=CCC=C2NC2=CCC=C2C2=CCC=C2)=CC1","C1=CC(C2=NCC=C2NC2=CCN=C2C2=CCC=C2)=CC1",{},"[chr5,CH1r5:1]>>[n:1]",null,-0.1830686372],[-0.0125433098,167.1791139257,19,"completed",-5.21758,19.0,6,"C1=CC(C=Cc2cc(-c3csc(C=CC4=CCC=C4)c3)cs2)=CC1","C(=Cc1cc(-c2csc(C=CC3=CCC=N3)c2)cs1)C1=CCC=N1",{},"[chr5,CH1r5:1]>>[n:1]",null,-0.186341444],[-0.0129388658,123.4237522768,19,"completed",-5.142324,19.0,10,"C1=NC(Nc2cc(-c3ccccc3)cc(-c3ccccc3)c2)=CC1","c1ccc(-c2cc(Nc3cscn3)cc(-c3ccccc3)c2)cc1",{},"[#6H2r5:1]>>[S:1]",null,-0.1269297834],[0.0179736173,167.9573441369,20,"completed",-5.21758,20.0,20,"C1=CC(=C2Sc3ccc4ccccc4c3S2)C=C1","C1=CC(=C2Sc3ccc4c(c3S2)C=CC4)C=C1",{},"[c:0]1[ch:1][ch][c:3][c!r5:4][c!r5:5]1>>[c:0]1[CH2:1][c:3][c:4][c:5]1",null,-0.1870399612],[0.0150075799,138.9958792036,20,"completed",-5.240948,20.0,20,"C1=CC(=C2Sc3ccc4ccccc4c3S2)C=C1","C1=CC(=C2Sc3ccc4c(c3S2)CC=C4)C=C1",{},"[c:0]1[ch:1][ch][c:3][c!r5:4][c!r5:5]1>>[c:0]1[CH2:1][c:3][c:4][c:5]1",null,-0.1704533966],[0.0114698275,142.2093981632,20,"completed",-5.34684,20.0,20,"C(=Cc1cc(C=CC2=CCC=N2)cc(-c2cc[nH]c2)c1)C1=CCC=N1","C(=Cc1cc(C=CC2=CCC=N2)cc(-c2c[nH]cn2)c1)C1=CCC=N1",{},"[chr5,CH1r5:1]>>[n:1]",null,-0.2237838374],[0.0059084963,99.8933031413,20,"completed",-5.101568,20.0,20,"C1=CC(=C2Sc3ccc4c(c3S2)=NCC=4)C=C1","C1=CC(=C2Sc3ccc4c[nH]nc4c3S2)C=C1",{},"[#6H2r5:1]>>[NH:1]",null,-0.099899333],[0.0056734607,102.6584370071,20,"completed",-5.223836,20.0,6,"C1=CC(=C2Sc3ccc4c(c3S2)=CCC=4)C=C1","C1=CC(=C2Sc3ccc4c(c3S2)=NCC=4)C=C1",{},"[chr5,CH1r5:1]>>[n:1]",null,-0.1343617453],[0.0053711324,101.7921747507,20,"completed",-5.27738,20.0,6,"C1=CC(=C2Sc3ccc4c(c3S2)=CCC=4)C=C1","C1=CC(=C2Sc3ccc4c(c3S2)=CCN=4)C=C1",{},"[chr5,CH1r5:1]>>[n:1]",null,-0.1605579098],[0.0040008536,115.235795324,20,"completed",-5.238372,20.0,20,"C1=CC(=C2Sc3ccc4cscc4c3S2)C=C1","C1=CC(=C2Sc3ccc4csnc4c3S2)C=C1",{},"[chr5,CH1r5:1]>>[n:1]",null,-0.1505364594],[0.0029762548,110.6979127305,20,"completed",-5.179676,20.0,6,"C1=CC(=C2Sc3ccc4c(c3S2)=CCC=4)C=C1","C1=CC(=C2Sc3ncc4c(c3S2)=CCC=4)C=C1",{},"[ch&r6:0]>>[nr6:0]",null,-0.1239543372],[0.001873255,119.4519441089,20,"completed",-4.888312,20.0,20,"C1=CN=C(Nc2cccc(-c3cccc(NC4=NC=CC4)c3)c2)C1","C1=CN=C(NC2=CCC(C3=CC(NC4=NC=CC4)=CC3)=C2)C1",{},"[c:0]1[ch:1][ch][c:3][c!r5:4][c!r5:5]1>>[c:0]1[CH2:1][c:3][c:4][c:5]1",null,-0.1903327442],[-0.0001813154,100.22037711,20,"completed",-5.222548,20.0,6,"C1=CC(=C2Sc3ccc4c(c3S2)=CCC=4)C=C1","C1=CC(=C2Sc3ccc4cocc4c3S2)C=C1",{},"[#6H2r5:1]>>[O:1]",null,-0.1319202411],[-0.0001856119,90.5454295433,20,"completed",-5.309304,20.0,20,"C1=CC(=C2Sc3ccc4cscc4c3S2)C=C1","C1=CC(=C2Sc3cnc4cscc4c3S2)C=C1",{},"[ch&r6:0]>>[nr6:0]",null,-0.1722337812],[-0.0004928362,99.3467190463,20,"completed",-5.225584,20.0,20,"C1=CC(=C2Sc3ccc4cscc4c3S2)C=C1","C1=CC(=C2Sc3ncc4cscc4c3S2)C=C1",{},"[ch&r6:0]>>[nr6:0]",null,-0.1326564273],[-0.0009432666,98.5970736936,20,"completed",-5.292192,20.0,6,"C1=CC(=C2Sc3ccc4c(c3S2)=CCC=4)C=C1","C1=CC(=C2Sc3cnc4c(c3S2)=CCC=4)C=C1",{},"[ch&r6:0]>>[nr6:0]",null,-0.1667959464],[-0.0014439865,145.225277543,20,"completed",-5.38042,20.0,20,"C(=Cc1cc(C=CC2=CCC=N2)cc(-c2cc[nH]c2)c1)C1=CCC=N1","C(=Cc1cc(C=CC2=CCC=N2)cc(-c2cc[nH]n2)c1)C1=CCC=N1",{},"[chr5,CH1r5:1]>>[n:1]",null,-0.2441755837],[-0.002002296,133.3099785915,20,"completed",-5.116656,20.0,13,"C1=CCC(C=Cc2cc(C=CC3=CC=CC3)cc(C3=CSCS3)c2)=C1","C1=CCC(C=Cc2cc(C=CC3=CC=CC3)cc(C3=NSCS3)c2)=C1",{},"[chr5,CH1r5:1]>>[n:1]",null,-0.1338188602],[-0.0031701943,103.6353267873,20,"completed",-5.301576,20.0,20,"C1=CC(=C2Sc3ccc4cscc4c3S2)C=C1","C1=CC(=C2Sc3ccc4nscc4c3S2)C=C1",{},"[chr5,CH1r5:1]>>[n:1]",null,-0.1750725393],[-0.0032755294,103.6982982301,20,"completed",-5.151984,20.0,20,"C1=CC(=C2Sc3ccc4c(c3S2)=CCN=4)C=C1","C1=CC(=C2Sc3ccc4n[nH]cc4c3S2)C=C1",{},"[#6H2r5:1]>>[NH:1]",null,-0.109897597],[-0.003859995,131.0924563842,20,"completed",-5.420992,20.0,20,"C(=Cc1cc(C=Cc2ccccc2)cc(-c2ccsc2)c1)c1ccccc1","C1=CC(C=Cc2cc(C=CC3=CCC=C3)cc(-c3ccsc3)c2)=CC1",{},"[c:0]1[ch:1][ch][c:3][c!r5:4][c!r5:5]1>>[c:0]1[CH2:1][c:3][c:4][c:5]1",null,-0.2601399729],[-0.0049052705,134.7211051108,20,"completed",-5.13386,20.0,20,"C(=Cc1cc(-c2ccccc2)cc(-c2ccccc2)c1)C1=NSCS1","C1=CCC(c2cc(C=CC3=NSCS3)cc(C3=CC=CC3)c2)=C1",{},"[c:0]1[ch:1][ch][c:3][c!r5:4][c!r5:5]1>>[c:0]1[CH2:1][c:3][c:4][c:5]1",null,-0.1367902079],[-0.0056082462,268.9886733341,20,"completed",-5.5934,20.0,3,"C1=Cc2cccc(Nc3cccc4c3CC=C4)c2C1","C1=Cc2nccc(Nc3ccnc4c3CC=C4)c2C1",{},"[ch&r6:0]>>[nr6:0]",null,-0.4377696321],[-0.0073900446,102.8861181399,20,"completed",-4.97838,20.0,6,"C1=CC(=C2C=c3ccc4c[nH]cc4c3=C2)C=C1","C1=CC(=C2Sc3ccc4c[nH]cc4c3S2)C=C1",{},"[CH,ch:0]1=[C,c:1][C,c:2]=[CH,ch:3][*:4]1>>[S:0]1[*:1]=,:[*:2][S:3][*:4]1",null,-0.1335415713],[-0.0080563686,122.9779641718,20,"completed",-5.25484,20.0,15,"C1=CCC(NC2=CC(=C3C=CC=C3)C=C2NC2=CC=CC2)=C1","C1=CCC(NC2=NC(=C3C=CC=C3)N=C2NC2=CC=CC2)=C1",{},"[chr5,CH1r5:1]>>[n:1]",null,-0.1639254044],[-0.0090993569,149.9029825567,20,"completed",-5.36248,20.0,20,"C(=Cc1cc(C=CC2=CCC=N2)cc(-c2cc[nH]c2)c1)C1=CCC=N1","C(=Cc1cc(-c2cc[nH]c2)cc(C=CC2=CCC=N2)n1)C1=CCC=N1",{},"[ch&r6:0]>>[nr6:0]",null,-0.2371282815],[-0.0099524336,118.2778899624,20,"completed",-5.114448,20.0,15,"C1=CC(c2c(Nc3ccccc3)cccc2Nc2ccccc2)=NC1","c1ccc(Nc2cccc(Nc3ccccc3)c2-c2ccsn2)cc1",{},"[#6H2r5:1]>>[S:1]",null,-0.1187094948],[-0.0099829324,148.0059837116,20,"completed",-5.06486,20.0,3,"c1ccc(Nc2cccc(Nc3ccccc3)c2-c2ccccn2)cc1","c1ccc(Nc2cccc(Nc3ccccc3)c2-c2ncccn2)cc1",{},"[ch&r6:0]>>[nr6:0]",null,-0.150036105],[-0.010073937,199.6811537952,20,"completed",-5.08602,20.0,3,"c1ccc2c(Nc3nccc4ccccc34)nccc2c1","C1=c2ccnc(Nc3nccc4c3=CCC=4)c2=CC1",{},"[c:0]1[ch:1][ch][c:3][c!r5:4][c!r5:5]1>>[c:0]1[CH2:1][c:3][c:4][c:5]1",null,-0.1999208068],[-0.0102987652,99.5195468357,20,"completed",-5.383456,20.0,3,"c1ccc(-c2ccccn2)nc1","c1ccc(Nc2ccnc(-c3cc(Nc4ccccc4)ccn3)c2)cc1",{},"[ch&r6,CH1&r5:1]>>[*:1](-N-c1ccccc1)",null,-0.2219781952],[-0.0103587806,133.4493489969,20,"completed",-5.314916,20.0,16,"C1=CC(C=Cc2cc(C=CC3=CCC=C3)cc(-c3ccoc3)c2)=CC1","C1=CC(C=Cc2cc(C=CC3=CCC=C3)cc(-c3cc[nH]c3)c2)=CC1",{},"[o:1]>>[nH:1]",null,-0.2011001825],[-0.0115001423,109.7894784904,20,"completed",-4.996504,20.0,15,"c1ccc(Nc2cccc(Nc3ccccc3)c2-c2cc[nH]c2)cc1","c1ccc(Nc2cccc(Nc3ccccc3)c2-c2cc[nH]n2)cc1",{},"[chr5,CH1r5:1]>>[n:1]",null,-0.1315383076],[-0.0117851042,115.3384419803,20,"completed",-5.23644,20.0,18,"c1ccc(Nc2cccc(Nc3ccccc3)c2-c2ccc[nH]2)cc1","c1ccc(Nc2cccc(Nc3ccccc3)c2-c2ccn[nH]2)cc1",{},"[chr5,CH1r5:1]>>[n:1]",null,-0.149748904],[-0.0121940002,106.8813779549,20,"completed",-5.36754,20.0,3,"c1ccc(Nc2cccc(-c3cccc(Nc4ccccc4)c3)c2)cc1","c1ccc(Nc2cncc(-c3cncc(Nc4ccccc4)c3)c2)cc1",{},"[ch&r6:0]>>[nr6:0]",null,-0.2156308842],[-0.0122740461,134.0012246814,20,"completed",-4.790608,20.0,20,"C1=CC(c2cc(C=CC3=CCC=N3)cc(C=CC3=CCC=N3)c2)=CC1","C(=Cc1cc(C=CC2=CCC=N2)cc(C2=CSCS2)c1)C1=CCC=N1",{},"[CH,ch:0]1=[C,c:1][C,c:2]=[CH,ch:3][*:4]1>>[S:0]1[*:1]=,:[*:2][S:3][*:4]1",null,-0.2546778336],[-0.0123062414,158.5340079577,20,"completed",-5.060352,20.0,16,"C1=CN=C(c2c(Nc3ccccc3)cccc2Nc2ccccc2)C1","c1ccc(Nc2cccc(Nc3ccccc3)c2-c2ncc[nH]2)cc1",{},"[#6H2r5:1]>>[NH:1]",null,-0.160945003],[-0.012398743,89.7004624382,20,"completed",-5.243248,20.0,17,"c1ccc(Nc2cccc(Nc3ccccc3)c2-c2ccco2)cc1","c1ccc(Nc2cccc(Nc3ccccc3)c2-c2ccno2)cc1",{},"[chr5,CH1r5:1]>>[n:1]",null,-0.1345398373],[-0.0129682938,145.5857934287,20,"completed",-5.423292,20.0,6,"C(#Cc1cc2c(cc1C#CC1=CC=NC1)=CCC=2)C1=CC=NC1","C(#Cc1cc2c(cc1C#Cc1ccns1)=CCC=2)c1ccns1",{},"[#6H2r5:1]>>[S:1]",null,-0.2690890275],[-0.0130702148,126.0937654211,20,"completed",-5.339112,20.0,4,"C1=CC(c2cc(NC3=CN=CC3)cc(C3=CCC=C3)c2)=CC1","C1=CC(c2cc(NC3=NN=CC3)cc(C3=CCC=C3)c2)=CC1",{},"[chr5,CH1r5:1]>>[n:1]",null,-0.2095594581],[-0.0133730483,133.0263450515,20,"completed",-5.087768,20.0,4,"C1=CCC(Nc2cc3c(cc2NC2=CC=CC2)=CCC=3)=C1","C1=NCC(Nc2cc3c(cc2NC2=CC=NC2)=CCC=3)=C1",{},"[chr5,CH1r5:1]>>[n:1]",null,-0.1333016248],[-0.0137317857,164.7416711668,20,"completed",-5.305256,20.0,13,"C1=CCC(C=Cc2cc(C=CC3=CC=CC3)cc(-c3ccsc3)c2)=C1","C1=CCC(C=Cc2cc(C=CC3=CC=CC3)cc(-c3cscn3)c2)=C1",{},"[chr5,CH1r5:1]>>[n:1]",null,-0.2185944435],[-0.0138320556,171.3900979721,20,"completed",-4.917384,20.0,4,"C1=CCC(c2cc(NC3=CSCS3)cc(C3=CC=CC3)c2)=C1","C1=CCC(c2cc(NC3=NSCS3)cc(C3=CC=CC3)c2)=C1",{},"[chr5,CH1r5:1]>>[n:1]",null,-0.2138115558],[-0.0139721832,138.2383866224,20,"completed",-4.967064,20.0,4,"C1=CC(Nc2cc(NC3=CCC=C3)cc(C3=CCN=C3)c2)=CC1","C1=CC(Nc2cc(NC3=CCC=C3)cc(-c3cnsc3)c2)=CC1",{},"[#6H2r5:1]>>[S:1]",null,-0.1666406967],[-0.0140488207,144.6917081398,20,"completed",-5.07268,20.0,4,"C1=CC(=C2C=C(NC3=CCC=C3)C(NC3=CCC=C3)=C2)N=C1","C1=CC(NC2=CC(=C3N=CC=N3)C=C2NC2=CCC=C2)=CC1",{},"[chr5,CH1r5:1]>>[n:1]",null,-0.1459500523],[-0.0140772543,125.4319611841,20,"completed",-5.0138,20.0,6,"C1=c2cc3cc4ccncc4cc3cc2=CC1","C1=c2cc3cc4cncnc4cc3cc2=CC1",{},"[ch&r6:0]>>[nr6:0]",null,-0.1391908491],[-0.0142158521,166.9424306716,20,"completed",-5.278116,20.0,6,"C(=Cc1cccs1)C1=CCC(C2=CC(C=Cc3cccs3)=CC2)=C1","C(=Cc1nccs1)C1=CCC(C2=CC(C=Cc3nccs3)=CC2)=C1",{},"[chr5,CH1r5:1]>>[n:1]",null,-0.2083630888],[-0.0142248846,194.7663948748,20,"completed",-5.336168,20.0,19,"C1=c2c3c(c4cscc4c2=CC1)=CCC=3","C1=c2c(c3cscc3c3cscc23)=CC1",{},"[#6H2r5:1]>>[S:1]",null,-0.2554679186],[-0.0142700894,99.0813600658,20,"completed",-4.921616,20.0,7,"C1=c2cc3cc4cncnc4cc3cc2=CC1","c1ncc2cc3cc4c[nH]cc4cc3cc2n1",{},"[#6H2r5:1]>>[NH:1]",null,-0.1594030524],[-0.0143743202,152.2777218234,20,"completed",-5.162748,20.0,4,"C1=CC(NC2=CC(=C3C=CN=C3)C=C2NC2=CCC=C2)=CC1","C1=CC(NC2=CC(=C3C=NC=N3)C=C2NC2=CCC=C2)=CC1",{},"[chr5,CH1r5:1]>>[n:1]",null,-0.1584859211],[-0.0146264533,122.5667970209,20,"completed",-5.281704,20.0,7,"C1=c2cc3nc4ccoc4nc3cc2=CC1","c1cc2nc3cc4cscc4cc3nc2o1",{},"[#6H2r5:1]>>[S:1]",null,-0.1766369953],[-0.0149215872,200.5584881801,20,"completed",-5.346012,20.0,3,"c1ccc(Nc2cccc(Nc3ccccc3)c2-c2ccccc2)cc1","c1ccc(-c2c(Nc3cccnc3)cccc2Nc2cccnc2)cc1",{},"[ch&r6:0]>>[nr6:0]",null,-0.2643471963],[-0.0150219349,164.0082382958,20,"completed",-5.236992,20.0,13,"C1=CCC(C=Cc2cc(C=CC3=CC=CC3)cc(C3=NCC=C3)c2)=C1","C1=CCC(C=Cc2cc(C=CC3=CC=CC3)cc(-c3cc[nH]n3)c2)=C1",{},"[#6H2r5:1]>>[NH:1]",null,-0.1899853631],[-0.0153828621,173.0749417822,20,"completed",-5.144164,20.0,4,"C1=CC(NC2=CC(=C3C=CN=C3)C=C2NC2=CCC=C2)=CC1","C1=CC(NC2=CC(=C3C=CN=N3)C=C2NC2=CCC=C2)=CC1",{},"[chr5,CH1r5:1]>>[n:1]",null,-0.175814278],[0.0437199872,107.7677457476,21,"completed",-5.241132,21.0,21,"C1=CC(=C2Sc3ccc4c(c3S2)CC=C4)C=C1","C1=CC(=C2Sc3ccc4ccsc4c3S2)C=C1",{},"[#6H2r5:1]>>[S:1]",null,-0.1461978978],[0.0341592501,106.5481730355,21,"completed",-5.320068,21.0,21,"C1=CC(=C2Sc3ccc4ccsc4c3S2)C=C1","C1=CC(=C2Sc3ccc4ncsc4c3S2)C=C1",{},"[chr5,CH1r5:1]>>[n:1]",null,-0.1873050353],[0.032997528,110.5374838734,21,"completed",-5.228988,21.0,21,"C1=CC(=C2Sc3ccc4c(c3S2)C=CC4)C=C1","C1=CC(=C2Sc3ccc4sccc4c3S2)C=C1",{},"[#6H2r5:1]>>[S:1]",null,-0.1427273918],[0.0273657355,97.4769747036,21,"completed",-5.320712,21.0,21,"C1=CC(=C2Sc3ccc4ccsc4c3S2)C=C1","C1=CC(=C2Sc3ncc4ccsc4c3S2)C=C1",{},"[ch&r6:0]>>[nr6:0]",null,-0.182678724],[0.0267569721,100.639284049,21,"completed",-5.263396,21.0,21,"C1=CC(=C2Sc3ccc4c(c3S2)N=CC4)C=C1","C1=CC(=C2Sc3ccc4scnc4c3S2)C=C1",{},"[#6H2r5:1]>>[S:1]",null,-0.1523496287],[0.0251164236,147.8849795979,21,"completed",-5.366712,21.0,21,"C1=CC(=C2Sc3cnc4c(c3S2)CC=C4)C=C1","C1=CC(=C2Sc3cnc4ccsc4c3S2)C=C1",{},"[#6H2r5:1]>>[S:1]",null,-0.2381727519],[0.0249837965,135.7625409642,21,"completed",-5.286212,21.0,21,"C1=CC(=C2Sc3cnc4c(c3S2)CC=C4)C=C1","C1=CC(=C2Sc3cnc4cc[nH]c4c3S2)C=C1",{},"[#6H2r5:1]>>[NH:1]",null,-0.1882077918],[0.0247363648,131.3902086437,21,"completed",-5.251896,21.0,21,"C1=CC(=C2Sc3ccc4cc[nH]c4c3S2)C=C1","C1=CC(=C2Sc3ccc4nc[nH]c4c3S2)C=C1",{},"[chr5,CH1r5:1]>>[n:1]",null,-0.169023254],[0.0222638224,110.8280722921,21,"completed",-5.228804,21.0,21,"C1=CC(=C2Sc3ccc4cc[nH]c4c3S2)C=C1","C1=CC(=C2Sc3ncc4cc[nH]c4c3S2)C=C1",{},"[ch&r6:0]>>[nr6:0]",null,-0.1428712431],[0.0220221061,117.7000445956,21,"completed",-5.279864,21.0,21,"C1=CC(=C2Sc3ccc4cc[nH]c4c3S2)C=C1","C1=CC(=C2Sc3ccc4cn[nH]c4c3S2)C=C1",{},"[chr5,CH1r5:1]>>[n:1]",null,-0.1723523112],[0.0214479019,93.6600368784,21,"completed",-5.155112,21.0,20,"C1=CC(=C2Sc3cnc4c(c3S2)=CCC=4)C=C1","C1=CC(=C2Sc3cnc4c[nH]cc4c3S2)C=C1",{},"[#6H2r5:1]>>[NH:1]",null,-0.1012941038],[0.0159506631,109.1645651806,21,"completed",-5.152352,21.0,21,"C1=CC(=C2Sc3ccc4[nH]ccc4c3S2)C=C1","C1=CC(=C2Sc3ncc4[nH]ccc4c3S2)C=C1",{},"[ch&r6:0]>>[nr6:0]",null,-0.1151514695],[0.01522224,115.1323242231,21,"completed",-5.164036,21.0,21,"C1=CC(=C2Sc3ccc4c(c3S2)CC=C4)C=C1","C1=CC(=C2Sc3ccc4cc[nH]c4c3S2)C=C1",{},"[#6H2r5:1]>>[NH:1]",null,-0.1235505995],[0.0150707808,105.0560864958,21,"completed",-5.129996,21.0,21,"C1=CC(=C2Sc3ccc4[nH]ccc4c3S2)C=C1","C1=CC(=C2Sc3ccc4[nH]cnc4c3S2)C=C1",{},"[chr5,CH1r5:1]>>[n:1]",null,-0.1071338589],[0.014719226,123.9307511963,21,"completed",-5.307004,21.0,21,"C1=CC(=C2Sc3ccc4sccc4c3S2)C=C1","C1=CC(=C2Sc3ncc4sccc4c3S2)C=C1",{},"[ch&r6:0]>>[nr6:0]",null,-0.1906715829],[0.0142382531,101.2529798342,21,"completed",-5.21988,21.0,21,"C1=CC(=C2Sc3ccc4[nH]ccc4c3S2)C=C1","C1=CC(=C2Sc3cnc4[nH]ccc4c3S2)C=C1",{},"[ch&r6:0]>>[nr6:0]",null,-0.1315068857],[0.0114841354,100.9857809579,21,"completed",-5.213808,21.0,21,"C1=CC(=C2Sc3ccc4c(c3S2)C=NC4)C=C1","C1=CC(=C2Sc3ccc4[nH]ncc4c3S2)C=C1",{},"[#6H2r5:1]>>[NH:1]",null,-0.1286263417],[0.005792794,105.6742556249,21,"completed",-5.052624,21.0,20,"C1=CC(=C2Sc3ccc4c[nH]cc4c3S2)C=C1","C1=CC(=C2Sc3ncc4c[nH]cc4c3S2)C=C1",{},"[ch&r6:0]>>[nr6:0]",null,-0.110755795],[0.0037613187,103.9700895678,21,"completed",-5.084088,21.0,21,"C1=CC(=C2Sc3ccc4c(c3S2)C=CC4)C=C1","C1=CC(=C2Sc3ccc4[nH]ccc4c3S2)C=C1",{},"[#6H2r5:1]>>[NH:1]",null,-0.1045650203],[0.0028425326,140.4920970761,21,"completed",-5.367264,21.0,21,"C1=CC(=C2Sc3cnc4c(c3S2)C=CC4)C=C1","C1=CC(=C2Sc3cnc4sccc4c3S2)C=C1",{},"[#6H2r5:1]>>[S:1]",null,-0.2339631418],[0.0003480153,120.3413153711,21,"completed",-5.098256,21.0,21,"C(=Cc1cc(C=Cc2ccccc2)cc(C2=NSCS2)c1)c1ccccc1","C1=CC(C=Cc2cc(C=CC3=CCC=C3)cc(C3=NSCS3)c2)=CC1",{},"[c:0]1[ch:1][ch][c:3][c!r5:4][c!r5:5]1>>[c:0]1[CH2:1][c:3][c:4][c:5]1",null,-0.1203475074],[-0.0002996267,140.8348525605,21,"completed",-5.37582,21.0,21,"C1=CC(=C2Sc3ccc4ccsc4c3S2)C=C1","C1=CC(=C2Sc3ccc4cnsc4c3S2)C=C1",{},"[chr5,CH1r5:1]>>[n:1]",null,-0.2389812235],[-0.0003961573,94.4689008859,21,"completed",-5.357328,21.0,20,"C1=CC(=C2Sc3cnc4c(c3S2)=CCC=4)C=C1","C1=CC(=C2Sc3nnc4c(c3S2)=CCC=4)C=C1",{},"[ch&r6:0]>>[nr6:0]",null,-0.2033987366],[-0.0017714337,637.2751039838,21,"completed",-5.01748,21.0,3,"C1=CC(=C2SC=CS2)C=C1","C1=CC(=C2SC(Nc3ccccc3)=C(Nc3ccccc3)S2)C=C1",{},"[ch&r6,CH1&r5:1]>>[*:1](-N-c1ccccc1)",null,-0.639887676],[-0.0020910372,253.5489532934,21,"completed",-5.3013,21.0,6,"C1=CC(=C2C=c3ccc4c[nH]cc4c3=C2)C=C1","C1=CC(=C2C=c3cnc4c[nH]cc4c3=C2)C=C1",{},"[ch&r6:0]>>[nr6:0]",null,-0.290073611],[-0.00291999,137.3569048469,21,"completed",-5.144256,21.0,15,"C(#CC1=C(C#CC2=CCC=C2)SC(=C2C=CC=C2)S1)C1=CCC=C1","C(#CC1=C(C#CC2=CCC=N2)SC(=C2C=CC=C2)S1)C1=CCC=N1",{},"[chr5,CH1r5:1]>>[n:1]",null,-0.1408070671],[-0.003074818,190.027666229,21,"completed",-5.240672,21.0,21,"C1=CC(=C2Sc3ccc4c(c3S2)C=CC4)C=C1","C1=CC(=C2Sc3ccc4c(c3S2)N=CC4)C=C1",{},"[chr5,CH1r5:1]>>[n:1]",null,-0.2140255443],[-0.0054683846,143.4782341009,21,"completed",-5.278852,21.0,15,"C(#CC1=C(C#CC2=CCC=C2)SC(=C2C=CC=C2)S1)C1=CCC=C1","C(#CC1=C(C#CC2=CCN=C2)SC(=C2C=CC=C2)S1)C1=CCN=C1",{},"[chr5,CH1r5:1]>>[n:1]",null,-0.1904209606],[-0.0055268976,141.1028005989,21,"completed",-5.256312,21.0,21,"C1=CC(=C2Sc3ccc4c(c3S2)CC=C4)C=C1","C1=CC(=C2Sc3ccc4ccoc4c3S2)C=C1",{},"[#6H2r5:1]>>[O:1]",null,-0.1785563961],[-0.0058633114,126.8139270968,21,"completed",-5.29118,21.0,15,"C(#CC1=C(C#CC2=CCC=C2)SC(=C2C=CC=C2)S1)C1=CCC=C1","C(#CC1=C(C#CC2=NCC=C2)SC(=C2C=CC=C2)S1)C1=NCC=C1",{},"[chr5,CH1r5:1]>>[n:1]",null,-0.1843669449],[-0.0066719038,154.4890578409,21,"completed",-5.231104,21.0,6,"C1=CC(=C2Sc3ccc4c(c3S2)=CCC=4)C=C1","C1=CC(=C2Sc3ccc4c(c3S2)SCS4)C=C1",{},"[CH,ch:0]1=[C,c:1][C,c:2]=[CH,ch:3][*:4]1>>[S:0]1[*:1]=,:[*:2][S:3][*:4]1",null,-0.1796917244],[-0.0071267754,167.2562276446,21,"completed",-5.308752,21.0,21,"C1=CC(=C2Sc3ccc4c(c3S2)CC=C4)C=C1","C1=CC(=C2Sc3ccc4c(c3S2)CC=N4)C=C1",{},"[chr5,CH1r5:1]>>[n:1]",null,-0.22209811],[-0.0082710619,148.8459038164,21,"completed",-5.355948,21.0,20,"O=c1oc2c(c3c1SC(=C1C=CC=C1)S3)=CCC=2","O=c1[nH]c2c(c3c1SC(=C1C=CC=C1)S3)=CCC=2",{},"[o:1]>>[nH:1]",null,-0.2329263803],[-0.008523584,107.9383612501,21,"completed",-5.071392,21.0,3,"C1=CCC(NC2=CCC=C2NC2=CC=CC2)=C1","C1=CCC(NC2=CC(=C3C=CC=C3)C=C2NC2=CC=CC2)=C1",{},"[r5:1][CH2r5:2][r5:3]>>[r5:1][C:2](=C1cccc1)[r5:3]",null,-0.109780301],[-0.0097340819,185.3042181034,21,"completed",-5.447488,21.0,21,"C(=Cc1cc(C=Cc2ccsc2)cc(-c2ccsc2)c1)c1ccsc1","C(=Cc1cc(C=Cc2ccsc2)cc(-c2ccsn2)c1)c1ccsc1",{},"[chr5,CH1r5:1]>>[n:1]",null,-0.3057844489],[-0.0100918941,218.6672836813,21,"completed",-5.324576,21.0,20,"O=c1oc2c(c3c1=CCC=3)SC(=C1C=CC=C1)S2","O=c1[nH]c2c(c3c1=CCC=3)SC(=C1C=CC=C1)S2",{},"[o:1]>>[nH:1]",null,-0.2693106516],[-0.0101955633,122.52660248,21,"completed",-5.168452,21.0,21,"C1=CCC(C=Cc2cc(C=CC3=CC=CC3)cc(C3=NSCS3)c2)=C1","C(=Cc1cc(C=Cc2ccccc2)cc(C2=NSCS2)c1)c1ccccc1",{},"[CH2:0]1[c,C:1]-,=,:[c,C:2]-,=,:[c,C:3]-,=,:[c,C:4]1>>[ch:0]1c[c:1][c:2][c:3][c:4]1",null,-0.1315627216],[-0.0105347141,163.8801629854,21,"completed",-5.195224,21.0,7,"C(#CC1=C(C#CC2=CC=CC2)SC(=C2C=CC=C2)S1)C1=CC=CC1","C(#Cc1ccco1)C1=C(C#Cc2ccco2)SC(=C2C=CC=C2)S1",{},"[#6H2r5:1]>>[O:1]",null,-0.1769175989],[-0.0118961284,167.4593540063,21,"completed",-5.31004,21.0,21,"C(=Cc1cc(C=Cc2ccsc2)cc(-c2cc[nH]c2)c1)c1ccsc1","C(=Cc1cc(C=Cc2ccsc2)cc(-c2c[nH]cn2)c1)c1ccsc1",{},"[chr5,CH1r5:1]>>[n:1]",null,-0.2228449417],[-0.0123647254,206.0348002834,21,"completed",-5.021528,21.0,15,"C1=CCC(NC2=CC(=C3C=CC=C3)C=C2NC2=CC=CC2)=C1","C1=CC(=C2C=C(NC3=NC=CC3)C(NC3=NC=CC3)=C2)C=C1",{},"[chr5,CH1r5:1]>>[n:1]",null,-0.2132315356],[-0.0125475067,250.2208869234,21,"completed",-5.263028,21.0,6,"C1=CC(=C2C=c3ccc4c[nH]cc4c3=C2)C=C1","C1=CC(=C2C=c3ncc4c[nH]cc4c3=C2)C=C1",{},"[ch&r6:0]>>[nr6:0]",null,-0.2750159547],[-0.0134615961,191.3339319906,21,"completed",-5.058512,21.0,6,"C1=CC(C=CC2=CC(=C3SC=CS3)C=C2C=CC2=CCC=C2)=CC1","C1=CC(C=CC2=CC(=C3SC=NS3)C=C2C=CC2=CCC=C2)=CC1",{},"[chr5,CH1r5:1]>>[n:1]",null,-0.1935254197],[-0.0136866375,169.2296797085,21,"completed",-5.14536,21.0,7,"C(#CC1=C(C#CC2=CC=CC2)SC(=C2C=CC=C2)S1)C1=CC=CC1","C(#Cc1cccs1)C1=C(C#Cc2cccs2)SC(=C2C=CC=C2)S1",{},"[#6H2r5:1]>>[S:1]",null,-0.1721826762],[-0.01392687,171.6680419225,21,"completed",-5.416944,21.0,21,"C(=Cc1cc(C=Cc2ccsc2)cc(-c2ccsc2)c1)c1ccsc1","C(=Cc1cc(C=Cc2ccsc2)cc(-c2cscn2)c1)c1ccsc1",{},"[chr5,CH1r5:1]>>[n:1]",null,-0.2805211778],[-0.0141033657,232.6283235974,21,"completed",-4.808916,21.0,6,"C1=CC(=C2C=c3ccc4c(c3=C2)=CCC=4)C=C1","C1=CC(=C2C=c3ccc4c(c3=C2)SCS4)C=C1",{},"[CH,ch:0]1=[C,c:1][C,c:2]=[CH,ch:3][*:4]1>>[S:0]1[*:1]=,:[*:2][S:3][*:4]1",null,-0.3092468036],[-0.0156824317,119.285497069,21,"completed",-5.093472,21.0,13,"C1=CCC(Nc2cc(NC3=CC=CC3)cc(C3=CCC=C3)c2)=C1","C1=CC(c2cc(NC3=NC=CC3)cc(NC3=NC=CC3)c2)=CC1",{},"[chr5,CH1r5:1]>>[n:1]",null,-0.1193729913],[-0.0163880543,105.2969684353,21,"completed",-5.28244,21.0,20,"C1=CC(=C2Sc3ccc4cocc4c3S2)C=C1","C1=CC(=C2Sc3ncc4cocc4c3S2)C=C1",{},"[ch&r6:0]>>[nr6:0]",null,-0.1655197415],[-0.0166682047,209.2341060225,21,"completed",-5.050416,21.0,21,"C(=Cc1cc(C=Cc2cc[nH]c2)cc(-c2cc[nH]c2)c1)c1cc[nH]c1","C(=Cc1cc(C=Cc2cc[nH]c2)cc(-c2cn[nH]c2)c1)c1cc[nH]c1",{},"[chr5,CH1r5:1]>>[n:1]",null,-0.2120934038],[-0.0177497423,156.1450579577,21,"completed",-5.414644,21.0,21,"C1=CC(C=Cc2cc(C=CC3=CCC=C3)cc(C3=CCC=C3)c2)=CC1","C1=CC(c2cc(C=Cc3ccsc3)cc(C=Cc3ccsc3)c2)=CC1",{},"[#6H2r5:1]>>[S:1]",null,-0.2699846181],[-0.0179571371,126.1059266661,21,"completed",-5.213992,21.0,4,"C1=CCC(Nc2cc(C3=CC=CC3)cc(C3=CC=CC3)c2)=C1","C1=CCC(c2cc(NC3=CC=NC3)cc(C3=CC=CC3)c2)=C1",{},"[chr5,CH1r5:1]>>[n:1]",null,-0.1492308648],[-0.0125868581,153.8247317006,22,"completed",-5.13202,22.0,4,"C1=CC(=C2C=C(NC3=CCC=C3)C(NC3=CCC=C3)=C2)C=C1","C1=CC(NC2=CC(=C3C=CN=C3)C=C2NC2=CCC=C2)=CC1",{},"[chr5,CH1r5:1]>>[n:1]",null,-0.1554491411],[-0.0145626954,149.1283093499,22,"completed",-5.330832,22.0,21,"C1=CC(=C2Sc3ccc4c(c3S2)CC=C4)C=C1","C1=CC(=C2Sc3ncc4c(c3S2)CC=C4)C=C1",{},"[ch&r6:0]>>[nr6:0]",null,-0.2198820698],[-0.0150086565,120.5787540598,22,"completed",-5.212244,22.0,22,"C1=CC(C=Cc2cc(C=CC3=CCC=C3)cc(C3=NSCS3)c2)=CC1","C1=CC(C=Cc2cc(C3=NSCS3)cc(C=CC3=CCC=C3)n2)=CC1",{},"[ch&r6:0]>>[nr6:0]",null,-0.1439187498],[-0.0160009445,184.9124241766,22,"completed",-5.271768,22.0,4,"C1=CC(NC2=CC(=C3C=CN=C3)C=C2NC2=CCC=C2)=CC1","C1=CC(NC2=CC(=C3C=NN=C3)C=C2NC2=CCC=C2)=CC1",{},"[chr5,CH1r5:1]>>[n:1]",null,-0.2205667361],[-0.0160734622,177.4368229019,22,"completed",-5.30314,22.0,21,"C1=CC(=C2Sc3ccc4c(c3S2)C=CC4)C=C1","C1=CC(=C2Sc3ncc4c(c3S2)C=CC4)C=C1",{},"[ch&r6:0]>>[nr6:0]",null,-0.2273853498],[-0.0173776124,136.7395513239,22,"completed",-5.03542,22.0,3,"C(#Cc1ccc2c(c1)=CCC=2)c1ccc2c(c1)=CCC=2","C(#Cc1ccc2c(c1)SCS2)c1ccc2c(c1)SCS2",{},"[CH,ch:0]1=[C,c:1][C,c:2]=[CH,ch:3][*:4]1>>[S:0]1[*:1]=,:[*:2][S:3][*:4]1",null,-0.1440183576],[-0.0176038103,172.821653928,22,"completed",-4.956944,22.0,12,"C(#Cc1cc2c(cn1)=CCC=2)c1cc2c(cn1)=CCC=2","C(#Cc1cc2c[nH]cc2cn1)c1cc2c[nH]cc2cn1",{},"[#6H2r5:1]>>[NH:1]",null,-0.1997377867],[-0.017742497,159.7587706211,22,"completed",-5.128432,22.0,18,"c1ccc2nc3cc4c(cc3nc2c1)SCS4","C1=c2nc3cc4c(cc3nc2=CC1)SCS4",{},"[c:0]1[ch:1][ch][c:3][c!r5:4][c!r5:5]1>>[c:0]1[CH2:1][c:3][c:4][c:5]1",null,-0.1609936965],[-0.0178375866,147.1907249875,22,"completed",-4.986108,22.0,3,"C(=Cc1ccc2c(c1)=CCC=2)c1ccc2c(c1)=CCC=2","C(=Cc1ccc2c(c1)SCS2)c1ccc2c(c1)SCS2",{},"[CH,ch:0]1=[C,c:1][C,c:2]=[CH,ch:3][*:4]1>>[S:0]1[*:1]=,:[*:2][S:3][*:4]1",null,-0.1673950103],[-0.0180445102,128.1027818849,22,"completed",-5.186944,22.0,15,"C1=CC(c2c(Nc3ccccc3)cccc2Nc2ccccc2)=NC1","c1ccc(Nc2cccc(Nc3ccccc3)c2-c2ccon2)cc1",{},"[#6H2r5:1]>>[O:1]",null,-0.1418251025],[-0.0182760073,186.4823747801,22,"completed",-4.731084,22.0,6,"C1=CC(N(C2=CCC=C2)c2ccsc2)=CC1","C1=CC(N(c2ccsc2)c2ccsc2)=CC1",{},"[#6H2r5:1]>>[S:1]",null,-0.3185344463],[-0.0186092407,167.7855926831,22,"completed",-5.100556,22.0,3,"c1ccc(Nc2cc(Nc3ccccc3)nc(-c3ccccc3)n2)cc1","C1=CC(Nc2cc(NC3=CCC=C3)nc(-c3ccccc3)n2)=CC1",{},"[c:0]1[ch:1][ch][c:3][c!r5:4][c!r5:5]1>>[c:0]1[CH2:1][c:3][c:4][c:5]1",null,-0.1677860441],[-0.0186383187,108.8420781878,22,"completed",-5.543996,22.0,8,"c1cc2cc3cc4sccc4cc3cc2s1","c1nc2cc3cc4scnc4cc3cc2s1",{},"[chr5,CH1r5:1]>>[n:1]",null,-0.3293045665],[-0.0186383187,105.3731367772,22,"completed",-5.545284,22.0,8,"c1cc2cc3cc4ccsc4cc3cc2s1","c1nc2cc3cc4ncsc4cc3cc2s1",{},"[chr5,CH1r5:1]>>[n:1]",null,-0.3290283269],[-0.0188518679,112.8012394007,22,"completed",-5.306728,22.0,3,"C1=CC(c2cccc(Nc3cccc(C4=CCC=C4)c3)c2)=CC1","C1=NCC=C1c1cccc(Nc2cccc(C3=CCN=C3)c2)c1",{},"[chr5,CH1r5:1]>>[n:1]",null,-0.1834802113],[-0.0190139851,122.8031560217,22,"completed",-5.025392,22.0,4,"C1=CC(Nc2cc(-c3ccc[nH]3)cc(-c3ccc[nH]3)c2)=CC1","C1=NC(Nc2cc(-c3ccc[nH]3)cc(-c3ccc[nH]3)c2)=CC1",{},"[chr5,CH1r5:1]>>[n:1]",null,-0.1334470997],[-0.0190632869,156.9175572295,22,"completed",-5.09246,22.0,4,"C1=CCC(Nc2cc(-c3ccco3)cc(-c3ccco3)c2)=C1","c1coc(Nc2cc(-c3ccco3)cc(-c3ccco3)c2)c1",{},"[#6H2r5:1]>>[O:1]",null,-0.1570062962],[-0.019180468,136.2268533467,22,"completed",-4.991812,22.0,7,"C1=c2cc3cc4ccoc4cc3cc2=CC1","C1=c2cc3cc4cnoc4cc3cc2=CC1",{},"[chr5,CH1r5:1]>>[n:1]",null,-0.1558622174],[-0.0193250317,177.3302650798,22,"completed",-4.748564,22.0,6,"C1=CCC(N(C2=CCC=C2)C2=CC=CC2)=C1","C1=CC(N(c2cccs2)c2cccs2)=CC1",{},"[#6H2r5:1]>>[S:1]",null,-0.3032566262],[-0.0193869403,103.9409151887,22,"completed",-5.123188,22.0,3,"C1=CCC(c2c(Nc3ccccc3)cccc2Nc2ccccc2)=C1","c1ccc(Nc2cccc(Nc3ccccc3)c2-c2ccco2)cc1",{},"[#6H2r5:1]>>[O:1]",null,-0.1052006592],[-0.0196445747,125.7501503372,22,"completed",-5.069092,22.0,4,"C1=CCC(Nc2cc(C3=CCC=N3)cc(C3=CCC=N3)c2)=C1","C1=NCC(Nc2cc(C3=CCC=N3)cc(C3=CCC=N3)c2)=C1",{},"[chr5,CH1r5:1]>>[n:1]",null,-0.1275978037],[-0.0197324094,104.0119030507,22,"completed",-5.11454,22.0,3,"C1=CCC(c2cc(Nc3ccccc3)cc(Nc3ccccc3)c2)=C1","c1ccc(Nc2cc(Nc3ccccc3)cc(-c3ccc[nH]3)c2)cc1",{},"[#6H2r5:1]>>[NH:1]",null,-0.1045086966],[-0.0197969011,135.4229306363,22,"completed",-5.343896,22.0,7,"C(#CC1=C(C#CC2=CC=CC2)SC(=C2C=CC=C2)S1)C1=CC=CC1","C(#CC1=C(C#CC2=NC=CC2)SC(=C2C=CC=C2)S1)C1=NC=CC1",{},"[chr5,CH1r5:1]>>[n:1]",null,-0.2179154583],[-0.0201996024,210.5015521436,22,"completed",-5.384928,22.0,6,"C(#Cc1cc2c[nH]cc2cc1C#CC1=CC=CC1)C1=CC=CC1","C(#Cc1cc2n[nH]nc2cc1C#CC1=CC=CC1)C1=CC=CC1",{},"[chr5,CH1r5:1]>>[n:1]",null,-0.2899845623],[-0.0202849022,173.4365637509,22,"completed",-5.252264,22.0,6,"C1=CC(C=Cc2cc(-c3csc(C=CC4=CCC=C4)c3)cs2)=CC1","C1=CC(C=Cc2nc(-c3csc(C=CC4=CCC=C4)n3)cs2)=CC1",{},"[chr5,CH1r5:1]>>[n:1]",null,-0.2035695489],[-0.0203462808,322.451795607,22,"completed",-5.259164,22.0,6,"C(#Cc1cc2c(cc1C#Cc1ccc[nH]1)=CCC=2)c1ccc[nH]1","C(#Cc1cc2cocc2cc1C#Cc1ccc[nH]1)c1ccc[nH]1",{},"[#6H2r5:1]>>[O:1]",null,-0.3411574683],[-0.0203602069,163.0765846519,22,"completed",-5.15226,22.0,3,"C1=CCC(c2cccc(Nc3cccc(C4=CC=CC4)c3)c2)=C1","c1cc(Nc2cccc(-c3ccc[nH]3)c2)cc(-c2ccc[nH]2)c1",{},"[#6H2r5:1]>>[NH:1]",null,-0.1671293367],[-0.0205411885,178.3498720537,22,"completed",-5.070656,22.0,6,"C(#Cc1cc2c(cc1C#CC1=CC=CC1)SCS2)C1=CC=CC1","C(#Cc1cc2c(cc1C#Cc1cccs1)SCS2)c1cccs1",{},"[#6H2r5:1]>>[S:1]",null,-0.1795288315],[-0.0206583271,119.053009541,22,"completed",-5.271952,22.0,20,"C1=CC(=C2Sc3ccc4c(c3S2)=NCC=4)C=C1","C1=CC(=C2Sc3ncc4c(c3S2)=NCC=4)C=C1",{},"[ch&r6:0]>>[nr6:0]",null,-0.1692976353],[-0.0207112077,131.5463936371,22,"completed",-5.377568,22.0,7,"C(#CC1=C(C#CC2=CC=CC2)SC(=C2C=CC=C2)S1)C1=CC=CC1","C(#CC1=C(C#CC2=CC=NC2)SC(=C2C=CC=C2)S1)C1=CC=NC1",{},"[chr5,CH1r5:1]>>[n:1]",null,-0.2346401736],[-0.020884396,126.5627866226,22,"completed",-5.156492,22.0,3,"C1=CCC(c2c(Nc3ccccc3)cccc2Nc2ccccc2)=C1","c1ccc(Nc2cccc(Nc3ccccc3)c2-c2cccs2)cc1",{},"[#6H2r5:1]>>[S:1]",null,-0.1325967516],[-0.0209586436,118.7551899677,22,"completed",-4.915176,22.0,5,"c1ccc(-c2cc(Nc3cccs3)cc(Nc3cccs3)c2)cc1","C1=CCC(c2cc(Nc3cccs3)cc(Nc3cccs3)c2)=C1",{},"[c:0]1[ch:1][ch][c:3][c!r5:4][c!r5:5]1>>[c:0]1[CH2:1][c:3][c:4][c:5]1",null,-0.1756164899],[-0.0209790963,145.1945032439,22,"completed",-5.049128,22.0,4,"C1=CC(Nc2cc(NC3=CCC=C3)cc(-c3cccnc3)c2)=CC1","C1=CC(Nc2cc(NC3=CCC=C3)cc(-c3cncnc3)c2)=CC1",{},"[ch&r6:0]>>[nr6:0]",null,-0.14949764],[-0.0210064006,126.0520843565,22,"completed",-5.080684,22.0,15,"C1=CCC(NC2=CC(=C3C=CC=C3)C=C2NC2=CC=CC2)=C1","C1=CCC(NC2=CC(=C3C=CC=N3)C=C2NC2=CC=CC2)=C1",{},"[chr5,CH1r5:1]>>[n:1]",null,-0.126775198],[-0.0211170433,209.3779193497,22,"completed",-5.0874,22.0,17,"C(#Cc1cccc(-c2cc[nH]n2)c1)c1cccc(-c2cc[nH]n2)c1","C(#CC1=CCC(c2cc[nH]n2)=C1)C1=CCC(c2cc[nH]n2)=C1",{},"[c:0]1[ch:1][ch][c:3][c!r5:4][c!r5:5]1>>[c:0]1[CH2:1][c:3][c:4][c:5]1",null,-0.2095636073],[-0.0211517342,188.223857814,22,"completed",-4.86614,22.0,3,"C1=CC(c2ccccc2Nc2ccccc2C2=CCC=C2)=CC1","C1=NC(c2ccccc2Nc2ccccc2C2=CCC=N2)=CC1",{},"[chr5,CH1r5:1]>>[n:1]",null,-0.2494525315],[-0.0212430271,150.6991366363,22,"completed",-5.301944,22.0,6,"C(#Cc1cc2c(cc1C#CC1=CC=CC1)=CCC=2)C1=CC=CC1","C(#Cc1cc2cocc2cc1C#CC1=CC=CC1)C1=CC=CC1",{},"[#6H2r5:1]>>[O:1]",null,-0.2066231003],[-0.0213251729,135.6453062106,22,"completed",-5.363216,22.0,6,"C(#Cc1cc2c(cc1C#Cc1ccco1)=CCC=2)c1ccco1","C(#Cc1cc2cocc2cc1C#Cc1ccco1)c1ccco1",{},"[#6H2r5:1]>>[O:1]",null,-0.2287971892],[-0.0213468717,256.4195484074,22,"completed",-5.419152,22.0,3,"C(=CC1=Cc2ccccc2C1)C1=Cc2ccccc2C1","C(=Cc1cc2ccccc2s1)c1cc2ccccc2s1",{},"[#6H2r5:1]>>[S:1]",null,-0.3400902886],[-0.0214314909,204.5182437648,22,"completed",-5.217764,22.0,6,"C1=CC(C=CC2=NCC(C3=CC(C=CC4=CCC=C4)=NC3)=C2)=CC1","C(=Cc1cc[nH]c1)C1=NCC(C2=CC(C=Cc3cc[nH]c3)=NC2)=C1",{},"[#6H2r5:1]>>[NH:1]",null,-0.220506708],[-0.0214656137,130.7480908366,22,"completed",-5.41676,22.0,6,"C(#Cc1ccc(C#CC2=CC=CC2)c2c1SCS2)C1=CC=CC1","C(#Cc1ccc(C#CC2=CC=NC2)c2c1SCS2)C1=CC=NC1",{},"[chr5,CH1r5:1]>>[n:1]",null,-0.2574104564],[-0.0214906636,113.1812198121,22,"completed",-5.272504,22.0,11,"C1=CCC(Nc2cc(NC3=CC=CC3)cc(C3=CC=CC3)c2)=C1","C1=CCC(c2cc(NC3=CC=NC3)cc(NC3=CC=NC3)c2)=C1",{},"[chr5,CH1r5:1]>>[n:1]",null,-0.1655029523],[-0.0217649949,181.9888409463,22,"completed",-5.167164,22.0,3,"C1=Cc2c(cccc2Nc2cccc3c2C=CC3)C1","c1cc(Nc2cccc3occc23)c2ccoc2c1",{},"[#6H2r5:1]>>[O:1]",null,-0.1879636392],[-0.021790155,162.0497849536,22,"completed",-5.436816,22.0,20,"C(#Cc1ccc[nH]1)C1=CCC(C2=CC(C#Cc3ccc[nH]3)=CC2)=C1","C(#Cc1ccc[nH]1)C1=NCC(C2=CC(C#Cc3ccc[nH]3)=NC2)=C1",{},"[chr5,CH1r5:1]>>[n:1]",null,-0.2860912294],[-0.0219505795,107.4785839581,22,"completed",-5.325128,22.0,3,"O=c1ccc(-c2cc(Nc3ccccc3)cc(Nc3ccccc3)c2)co1","O=c1ccc(-c2cc(Nc3ccccc3)cc(Nc3ccccc3)c2)c[nH]1",{},"[o:1]>>[nH:1]",null,-0.1907514824],[-0.0219608234,166.5239100122,22,"completed",-5.017756,22.0,3,"C1=CC(Nc2ccc3ccc(NC4=CCC=C4)cc3c2)=CC1","c1cc(Nc2ccc3ccc(Nc4ccoc4)cc3c2)co1",{},"[#6H2r5:1]>>[O:1]",null,-0.1761948059],[-0.0219726406,120.4737801781,22,"completed",-5.176272,22.0,7,"C1=c2cc3cc4ccnnc4cc3cc2=CC1","C1=c2cc3cc4cnnnc4cc3cc2=CC1",{},"[ch&r6:0]>>[nr6:0]",null,-0.1317743014],[-0.022023973,159.013173269,22,"completed",-5.451812,22.0,3,"C(=Cc1ccccc1)C1=CCC=C1C1=CCC=C1C=Cc1ccccc1","C(=Cc1ccccn1)C1=CCC=C1C1=CCC=C1C=Cc1ccccn1",{},"[ch&r6:0]>>[nr6:0]",null,-0.2931438454],[-0.0220361682,136.2787751909,22,"completed",-5.324208,22.0,20,"C1=CC(=C2Sc3ccc4c(c3S2)=NCC=4)C=C1","C1=CC(=C2Sc3ccc4conc4c3S2)C=C1",{},"[#6H2r5:1]>>[O:1]",null,-0.2078553005],[-0.0221216403,211.8826960199,22,"completed",-5.248768,22.0,10,"C1=CC(C2=CCC(C3=CC(C4=NCC=C4)=CC3)=C2)=NC1","C1=C(C2=CC(c3ccsn3)=CC2)CC=C1c1ccsn1",{},"[#6H2r5:1]>>[S:1]",null,-0.2360909075],[0.0058380924,216.5458786709,23,"completed",-5.311972,23.0,23,"C(#CC1=CCC(c2cc[nH]c2)=C1)C1=CCC(c2cc[nH]c2)=C1","C(#CC1=NCC(c2cc[nH]c2)=C1)C1=NCC(c2cc[nH]c2)=C1",{},"[chr5,CH1r5:1]>>[n:1]",null,-0.2625049727],[-0.0162670249,107.8532693458,23,"completed",-5.280784,23.0,3,"C1=CCC(Nc2ccc3ccc(NC4=CC=CC4)cc3c2)=C1","C1=NCC(Nc2ccc3ccc(NC4=CC=NC4)cc3c2)=C1",{},"[chr5,CH1r5:1]>>[n:1]",null,-0.1662736494],[-0.0176896358,115.9663942701,23,"completed",-4.857952,23.0,7,"C1=c2cc3cc4ccsc4cc3cc2=CC1","C1=c2cc3cc4ncsc4cc3cc2=CC1",{},"[chr5,CH1r5:1]>>[n:1]",null,-0.2053191404],[-0.0186444475,151.5959409134,23,"completed",-5.015548,23.0,3,"C1=c2ccc(-c3ccc4c(c3)=CCC=4)cc2=CC1","c1cc2c(cc1-c1ccc3c(c1)SCS3)SCS2",{},"[CH,ch:0]1=[C,c:1][C,c:2]=[CH,ch:3][*:4]1>>[S:0]1[*:1]=,:[*:2][S:3][*:4]1",null,-0.1627147137],[-0.0188797587,176.5286487589,23,"completed",-5.332764,23.0,16,"C(#CC1=CC(C2=CCC=C2)=NC1)C1=CC(C2=CCC=C2)=NC1","C(#CC1=CC(c2cc[nH]c2)=NC1)C1=CC(c2cc[nH]c2)=NC1",{},"[#6H2r5:1]>>[NH:1]",null,-0.2402292923],[-0.0191677919,169.0786664371,23,"completed",-5.263212,23.0,6,"C(#Cc1ccc(C#Cc2ccco2)c2c1=CCC=2)c1ccco1","C(#Cc1ccc(C#Cc2ccco2)c2c1SCS2)c1ccco1",{},"[CH,ch:0]1=[C,c:1][C,c:2]=[CH,ch:3][*:4]1>>[S:0]1[*:1]=,:[*:2][S:3][*:4]1",null,-0.2040595314],[-0.0193533786,143.3527958272,23,"completed",-4.997332,23.0,20,"C1=c2cc3cc4c(cc3cc2=CC1)SCS4","c1c2c(cc3cc4c(cc13)SCS4)SCS2",{},"[CH,ch:0]1=[C,c:1][C,c:2]=[CH,ch:3][*:4]1>>[S:0]1[*:1]=,:[*:2][S:3][*:4]1",null,-0.1603588975],[-0.0204626236,203.3660950833,23,"completed",-5.035696,23.0,20,"C1=Cc2c(c3c(c4c2=CCC=4)C=CC3)C1","C1=c2c(c3ccsc3c3sccc23)=CC1",{},"[#6H2r5:1]>>[S:1]",null,-0.2082880717],[-0.0220354128,188.080862183,23,"completed",-5.184552,23.0,4,"C1=CCC(c2cc(NC3=CN=CC3)cc(C3=CC=CC3)c2)=C1","C1=NC=C(Nc2cc(C3=CN=CC3)cc(C3=CN=CC3)c2)C1",{},"[chr5,CH1r5:1]>>[n:1]",null,-0.1971736308],[-0.0230165245,205.3138269092,23,"completed",-5.07452,23.0,20,"C1=Cc2c3c(c4c(c2C1)=CCC=4)CC=C3","C1=c2c(c3sccc3c3ccsc23)=CC1",{},"[#6H2r5:1]>>[S:1]",null,-0.2060870942],[-0.0230505485,191.215840085,23,"completed",-5.158332,23.0,7,"C(#CC1=C(C#CC2=CC=CC2)SC(=C2C=CC=C2)S1)C1=CC=CC1","C(#CC1=C(C#CC2=CC=CC2)SC(=C2C=CC=N2)S1)C1=CC=CC1",{},"[chr5,CH1r5:1]>>[n:1]",null,-0.1955269352],[-0.0231004649,154.4122233551,23,"completed",-5.590916,23.0,16,"C(#CC1=CC(C2=CCC=N2)=CC1)C1=CC(C2=CCC=N2)=CC1","C(#CC1=CC(C2=CCC=N2)=NC1)C1=CC(C2=CCC=N2)=NC1",{},"[chr5,CH1r5:1]>>[n:1]",null,-0.3767391791],[-0.023202456,157.916601326,23,"completed",-5.004508,23.0,3,"C1=CCC(c2ccccc2Nc2ccccc2C2=CC=CC2)=C1","c1coc(-c2ccccc2Nc2ccccc2-c2ccco2)c1",{},"[#6H2r5:1]>>[O:1]",null,-0.1714812724],[-0.0239470658,132.884150428,23,"completed",-5.262476,23.0,14,"c1ccc(-c2cc(Nc3cc[nH]n3)cc(-c3ccccc3)c2)cc1","c1ccc(-c2cc(Nc3cc[nH]n3)cc(-c3ccccc3)n2)cc1",{},"[ch&r6:0]>>[nr6:0]",null,-0.1749098002],[-0.0240145976,137.2722642853,23,"completed",-5.116564,23.0,10,"c1ccc(-c2cc(Nc3c[nH]cn3)cc(-c3ccccc3)c2)cc1","c1ccc(-c2cc(Nc3c[nH]nn3)cc(-c3ccccc3)c2)cc1",{},"[chr5,CH1r5:1]>>[n:1]",null,-0.1377610755],[-0.0245370821,116.8028700205,23,"completed",-5.282808,23.0,4,"C1=CC(c2cc(NC3=CN=CC3)cc(C3=CCC=C3)c2)=CC1","C1=CC(c2cc(NC3=CN=NC3)cc(C3=CCC=C3)c2)=CC1",{},"[chr5,CH1r5:1]>>[n:1]",null,-0.1732573382],[-0.0250219682,144.6233336019,23,"completed",-5.11592,23.0,10,"C1=NC(Nc2cc(-c3ccccc3)nc(-c3ccccc3)c2)=CC1","c1ccc(-c2cc(Nc3c[nH]cn3)cc(-c3ccccc3)n2)cc1",{},"[#6H2r5:1]>>[NH:1]",null,-0.1450520505],[-0.0250395635,125.3372985119,23,"completed",-5.182436,23.0,4,"C1=CCC(c2cc(NC3=CCC=N3)cc(C3=CC=CC3)c2)=C1","C1=CCC(c2cc(Nc3cocn3)cc(C3=CC=CC3)c2)=C1",{},"[#6H2r5:1]>>[O:1]",null,-0.1379830733],[-0.0250488597,141.4528225907,23,"completed",-5.379592,23.0,6,"C1=CCC(C=CC2=CCC(C3=CC(C=CC4=CC=CC4)=CC3)=C2)=C1","C(=CC1=CC=NC1)C1=CCC(C2=CC(C=CC3=CC=NC3)=CC2)=C1",{},"[chr5,CH1r5:1]>>[n:1]",null,-0.2414809048],[-0.0251803685,171.6908956841,23,"completed",-4.759052,23.0,6,"C1=NC(N(c2ccccc2)c2ccccc2)=CC1","C1=CC(N(C2=CCC=C2)C2=CCC=N2)=CC1",{},"[c:0]1[ch:1][ch][c:3][c!r5:4][c!r5:5]1>>[c:0]1[CH2:1][c:3][c:4][c:5]1",null,-0.2940035334],[-0.0252852586,100.8276686308,23,"completed",-5.196696,23.0,3,"c1ccc(Nc2cc(-c3ccccc3)cc(-c3ccccc3)c2)cc1","C1=CCC(c2cc(Nc3ccccc3)cc(C3=CC=CC3)c2)=C1",{},"[c:0]1[ch:1][ch][c:3][c!r5:4][c!r5:5]1>>[c:0]1[CH2:1][c:3][c:4][c:5]1",null,-0.1214404208],[-0.0253098337,154.8540856963,23,"completed",-4.74746,23.0,3,"C1=CC(N(C2=CCC=C2)c2ccccc2)=CC1","C1=CC(N(C2=CCC=C2)C2=CCC=C2)=CC1",{},"[c:0]1[ch:1][ch][c:3][c!r5:4][c!r5:5]1>>[c:0]1[CH2:1][c:3][c:4][c:5]1",null,-0.2913402978],[-0.0253879007,150.026210517,23,"completed",-5.232484,23.0,3,"C1=CCC(C2=CC=CC2)=C1","C(=Cc1ccccc1)C1=CCC(C2=CC(C=Cc3ccccc3)=CC2)=C1",{},"[ch&r6,CH1&r5:1]>>[*:1](-C=C-c1ccccc1)",null,-0.1763755903],[-0.0254059326,223.1255680182,23,"completed",-4.259492,23.0,6,"C1=CC(C=CC2=CC(=C3C=CC(C=CC4=CCC=C4)=C3)C=C2)=CC1","C1=CC(C=CC2=CSC(=C3SC=C(C=CC4=CCC=C4)S3)S2)=CC1",{},"[CH,ch:0]1=[C,c:1][C,c:2]=[CH,ch:3][*:4]1>>[S:0]1[*:1]=,:[*:2][S:3][*:4]1",null,-0.6292434594],[-0.0254127695,159.1418030617,23,"completed",-5.55752,23.0,19,"C1=CC(C=Cc2cc(C3=CCC=N3)cc(C3=CCC=N3)c2)=CC1","C1=CC(C=Cc2nc(C3=CCC=N3)cc(C3=CCC=N3)n2)=CC1",{},"[ch&r6:0]>>[nr6:0]",null,-0.3576243045],[-0.0254133192,108.1447622655,23,"completed",-4.990984,23.0,6,"C1=c2cc3cc4ccncc4cc3cc2=CC1","C1=c2cc3cc4ccnnc4cc3cc2=CC1",{},"[ch&r6:0]>>[nr6:0]",null,-0.1323581839],[-0.025468465,130.4991743289,23,"completed",-5.269836,23.0,4,"C1=CC(c2cc(NC3=NC=CC3)cc(C3=CCC=C3)c2)=CC1","C1=CC(c2cc(Nc3ncco3)cc(C3=CCC=C3)c2)=CC1",{},"[#6H2r5:1]>>[O:1]",null,-0.1765325049],[-0.0255955731,174.4933144505,23,"completed",-4.917292,23.0,6,"C1=NCC=C1N(c1ccccc1)c1ccccc1","C1=CC(N(C2=CCC=C2)C2=CCN=C2)=CC1",{},"[c:0]1[ch:1][ch][c:3][c!r5:4][c!r5:5]1>>[c:0]1[CH2:1][c:3][c:4][c:5]1",null,-0.2163450977],[-0.0257691558,150.7498370257,23,"completed",-5.103684,23.0,4,"C1=CC(c2cc(NC3=CCN=C3)cc(C3=CCC=C3)c2)=CC1","C1=NCC=C1Nc1cc(C2=CCC=N2)cc(C2=CCC=N2)c1",{},"[chr5,CH1r5:1]>>[n:1]",null,-0.1507718925],[-0.025907981,162.1394105684,23,"completed",-4.965592,23.0,3,"C1=C(NC2=CC(c3ccccc3)=CC2)CC=C1c1ccccc1","c1ccc(-c2csc(Nc3cc(-c4ccccc4)cs3)c2)cc1",{},"[#6H2r5:1]>>[S:1]",null,-0.1874600987],[-0.0260077827,151.6703728128,23,"completed",-4.89328,23.0,4,"C1=CC(Nc2cc(NC3=CCC=C3)cc(C3=NCC=C3)c2)=CC1","C1=CC(Nc2cc(NC3=CCC=C3)cc(C3=NCC=N3)c2)=CC1",{},"[chr5,CH1r5:1]>>[n:1]",null,-0.209626214],[-0.0260117041,202.4781411769,23,"completed",-5.231656,23.0,20,"C1=Cc2c3c(c4cscc4c2C1)CC=C3","c1cc2c3ccsc3c3cscc3c2s1",{},"[#6H2r5:1]>>[S:1]",null,-0.2224650889],[-0.0260482758,109.8648627526,23,"completed",-5.216292,23.0,13,"C1=CCC(Nc2cc(NC3=CC=CC3)cc(C3=CCC=C3)c2)=C1","C1=CC(c2cc(NC3=CC=NC3)cc(NC3=CC=NC3)c2)=CC1",{},"[chr5,CH1r5:1]>>[n:1]",null,-0.1367368436],[-0.0261296011,142.6707826369,23,"completed",-4.876812,23.0,3,"C(#Cc1cccc(C2=CCC=C2)c1)c1cccc(C2=CCC=C2)c1","C(#Cc1cccc(C2=CSCS2)c1)c1cccc(C2=CSCS2)c1",{},"[CH,ch:0]1=[C,c:1][C,c:2]=[CH,ch:3][*:4]1>>[S:0]1[*:1]=,:[*:2][S:3][*:4]1",null,-0.2115733089],[-0.0262030375,126.8804273703,23,"completed",-5.243156,23.0,4,"O=c1ccoc(-c2cc(NC3=CCC=C3)cc(NC3=CCC=C3)c2)c1","O=c1cc[nH]c(-c2cc(NC3=CCC=C3)cc(NC3=CCC=C3)c2)c1",{},"[o:1]>>[nH:1]",null,-0.1616803223],[-0.0262146286,150.0389681072,23,"completed",-5.177192,23.0,4,"C1=CC(Nc2cc(C3=CCC=C3)cc(C3=CCC=C3)c2)=CC1","C1=CC(c2cc(NC3=CCN=C3)cc(C3=CCC=C3)c2)=CC1",{},"[chr5,CH1r5:1]>>[n:1]",null,-0.1594722808],[-0.0262749426,147.3676548713,23,"completed",-5.373704,23.0,9,"O=c1occc2cc3cc4c[nH]cc4cc3cc12","O=c1oncc2cc3cc4c[nH]cc4cc3cc12",{},"[ch&r6:0]>>[nr6:0]",null,-0.2417126946],[-0.0264236364,140.127969224,23,"completed",-5.113252,23.0,7,"C1=c2cc3cc4c(cc3cc2=CC1)N=NC4","C1=c2cc3cc4nnoc4cc3cc2=CC1",{},"[#6H2r5:1]>>[O:1]",null,-0.14043468],[-0.0264911446,149.2607388824,23,"completed",-5.407008,23.0,6,"C1=CCC(C=CC2=CC(C3=CCC(C=CC4=CC=CC4)=C3)=CC2)=C1","C(=CC1=CC=NC1)C1=CC(C2=CCC(C=CC3=CC=NC3)=C2)=CC1",{},"[chr5,CH1r5:1]>>[n:1]",null,-0.2616547058],[-0.026534014,129.855948109,23,"completed",-5.387596,23.0,4,"C1=CC(c2cc(Nc3ccco3)cc(C3=CCC=C3)c2)=CC1","C1=CC(c2cc(Nc3ccno3)cc(C3=CCC=C3)c2)=CC1",{},"[chr5,CH1r5:1]>>[n:1]",null,-0.2395645681],[-0.0266016286,190.2341326631,23,"completed",-4.993928,23.0,4,"C1=CCC(c2cc(Nc3cc[nH]c3)cc(C3=CC=CC3)c2)=C1","C1=CCC(c2cc(Nc3cn[nH]c3)cc(C3=CC=CC3)c2)=C1",{},"[chr5,CH1r5:1]>>[n:1]",null,-0.2042110358],[-0.0267563344,119.7115332461,23,"completed",-5.315468,23.0,4,"C1=CC(Nc2cc(-c3ccco3)cc(-c3ccco3)c2)=CC1","C1=CC(Nc2cc(-c3ccco3)cc(-c3ccco3)c2)=NC1",{},"[chr5,CH1r5:1]>>[n:1]",null,-0.192561201],[-0.0268189573,129.1289395465,23,"completed",-5.138276,23.0,21,"C1=NC(=C2C=C(Nc3ccccc3)C(Nc3ccccc3)=C2)N=C1","C1=CCC(NC2=CC(=C3N=CC=N3)C=C2NC2=CC=CC2)=C1",{},"[c:0]1[ch:1][ch][c:3][c!r5:4][c!r5:5]1>>[c:0]1[CH2:1][c:3][c:4][c:5]1",null,-0.1318793335],[-0.0268500367,151.0263722991,23,"completed",-5.009752,23.0,4,"C1=CC(Nc2cc(NC3=CCC=C3)cc(-c3ccc[nH]3)c2)=CC1","C1=CC(Nc2cc(NC3=CCC=C3)cc(-c3ccn[nH]3)c2)=CC1",{},"[chr5,CH1r5:1]>>[n:1]",null,-0.1637066549],[-0.0268999989,184.5002654459,23,"completed",-5.1403,23.0,20,"C1=CC(c2cc(C=CC3=CCC=N3)cc(C=CC3=CCC=N3)c2)=CC1","C1=CC(c2cc(C=Cc3c[nH]cn3)cc(C=Cc3c[nH]cn3)c2)=CC1",{},"[#6H2r5:1]>>[NH:1]",null,-0.1866444536],[-0.0269498582,116.8417057187,23,"completed",-5.237544,23.0,3,"c1ccc(Nc2cc(-c3ccccc3)cc(-c3ccccc3)c2)cc1","c1ccc(Nc2cc(-c3ccccn3)cc(-c3ccccn3)c2)cc1",{},"[ch&r6:0]>>[nr6:0]",null,-0.151400055],[-0.026962007,100.6758638605,23,"completed",-5.289156,23.0,7,"C1=c2cc3cc4c(cc3cc2=CC1)N=NC4","c1occ2cc3cc4c(cc3cc12)CN=N4",{},"[#6H2r5:1]>>[O:1]",null,-0.1663364837],[-0.0269723327,106.7203783583,23,"completed",-5.209208,23.0,3,"c1ccc(Nc2cccc(Nc3ccccc3)c2-c2ccccc2)cc1","c1ccc(-c2c(Nc3ccccn3)cccc2Nc2ccccn2)cc1",{},"[ch&r6:0]>>[nr6:0]",null,-0.1312751649],[-0.0269775281,127.9408802348,23,"completed",-5.168728,23.0,4,"C1=CCC(Nc2cc(C3=CCC=C3)cc(C3=CCC=C3)c2)=C1","C1=CC(c2cc(NC3=CC=NC3)cc(C3=CCC=C3)c2)=CC1",{},"[chr5,CH1r5:1]>>[n:1]",null,-0.1366872432],[-0.027000833,122.4124432038,23,"completed",-5.224664,23.0,4,"C1=CCC(c2cc(NC3=NC=CC3)cc(C3=CC=CC3)c2)=C1","C1=CCC(c2cc(Nc3nccs3)cc(C3=CC=CC3)c2)=C1",{},"[#6H2r5:1]>>[S:1]",null,-0.1503328027],[-0.0203472712,267.12802202,24,"completed",-5.464416,24.0,3,"O=c1ccoc(N(c2ccccc2)c2ccccc2)c1","O=c1ccoc(N(C2=CCC=C2)C2=CCC=C2)c1",{},"[c:0]1[ch:1][ch][c:3][c!r5:4][c!r5:5]1>>[c:0]1[CH2:1][c:3][c:4][c:5]1",null,-0.3693628304],[-0.0246896628,107.9880222366,24,"completed",-5.102764,24.0,3,"C1=CC(Nc2ccc3ccc(NC4=CCC=C4)cc3c2)=CC1","C1=CC(Nc2ccc3ccc(NC4=NCC=C4)cc3c2)=NC1",{},"[chr5,CH1r5:1]>>[n:1]",null,-0.1080053536],[-0.0271832737,152.1579331278,24,"completed",-5.33488,24.0,3,"C1=CCC(c2ccccc2Nc2ccccc2C2=CC=CC2)=C1","C1=NCC(c2ccccc2Nc2ccccc2C2=CC=NC2)=C1",{},"[chr5,CH1r5:1]>>[n:1]",null,-0.2240193243],[-0.0272817684,104.7313823637,24,"completed",-4.89512,24.0,7,"C1=c2cc3cc4cnoc4cc3cc2=CC1","c1[nH]cc2cc3cc4oncc4cc3cc12",{},"[#6H2r5:1]>>[NH:1]",null,-0.1775860679],[-0.0273654952,141.6952936014,24,"completed",-5.357144,24.0,21,"C1=CC(C=Cc2cc(C=CC3=CCC=C3)cc(-c3cc[nH]n3)c2)=CC1","C1=CC(C=Cc2cc(C=CC3=CCC=C3)cc(-c3nc[nH]n3)c2)=CC1",{},"[chr5,CH1r5:1]>>[n:1]",null,-0.2290804318],[-0.0274433421,181.492354701,24,"completed",-5.035328,24.0,7,"C1=C(c2cc(Nc3ccccc3)cc(Nc3ccccc3)c2)CN=N1","C1=CCC(Nc2cc(NC3=CC=CC3)cc(C3=CN=NC3)c2)=C1",{},"[c:0]1[ch:1][ch][c:3][c!r5:4][c!r5:5]1>>[c:0]1[CH2:1][c:3][c:4][c:5]1",null,-0.187053158],[-0.0281192242,166.4617183493,24,"completed",-5.282808,24.0,6,"C1=CC(C=CC2=CC(C3=CCC(C=CC4=CCC=C4)=C3)=CC2)=CC1","C1=CC(C=Cc2cc(-c3coc(C=CC4=CCC=C4)c3)co2)=CC1",{},"[#6H2r5:1]>>[O:1]",null,-0.2099635646],[-0.0281195928,102.3893819381,24,"completed",-5.2024,24.0,3,"C1=CC(Nc2cccc(-c3cccc(NC4=CCC=C4)c3)c2)=CC1","C1=CC(Nc2cccc(-c3cccc(NC4=NCC=C4)c3)c2)=NC1",{},"[chr5,CH1r5:1]>>[n:1]",null,-0.124986431],[-0.028371908,166.4331204692,24,"completed",-5.255852,24.0,7,"O=c1nc[nH]c2cc3cc4c(cc3cc12)=CCC=4","O=c1nn[nH]c2cc3cc4c(cc3cc12)=CCC=4",{},"[ch&r6:0]>>[nr6:0]",null,-0.1990025329],[-0.0285192869,107.4308559859,24,"completed",-5.311052,24.0,10,"C1=NC(Nc2cc(-c3ccccc3)cc(-c3ccccc3)c2)=CC1","C1=C(Nc2cc(-c3ccccc3)cc(-c3ccccc3)c2)N=NC1",{},"[chr5,CH1r5:1]>>[n:1]",null,-0.1826675469],[-0.0290843833,280.8034002145,24,"completed",-5.233956,24.0,4,"C1=NCC=C1c1cc(Nc2ccccc2)cc(C2=CCN=C2)n1","C1=CCC(Nc2cc(C3=CCN=C3)nc(C3=CCN=C3)c2)=C1",{},"[c:0]1[ch:1][ch][c:3][c!r5:4][c!r5:5]1>>[c:0]1[CH2:1][c:3][c:4][c:5]1",null,-0.2960459634],[-0.0291966714,91.2802069358,24,"completed",-5.27186,24.0,3,"c1ccc(Nc2cc(Nc3ccccc3)cc(-c3cccnc3)c2)cc1","c1ccc(Nc2cc(Nc3ccccc3)cc(-c3cncnc3)c2)cc1",{},"[ch&r6:0]>>[nr6:0]",null,-0.1510120769],[-0.0292057858,124.3697190068,24,"completed",-5.38594,24.0,3,"c1ccc2cc3cc4ccccc4cc3cc2c1","c1ccc2cc3cc4ncccc4cc3cc2c1",{},"[ch&r6:0]>>[nr6:0]",null,-0.2356502747],[-0.0292349362,135.1288298384,24,"completed",-5.01242,24.0,7,"O=c1cc[nH]c2cc3cc4c[nH]cc4cc3cc12","O=c1cn[nH]c2cc3cc4c[nH]cc4cc3cc12",{},"[ch&r6:0]>>[nr6:0]",null,-0.1483853978],[-0.0292378541,118.2339043215,24,"completed",-5.09706,24.0,6,"C1=CC(c2cc(Nc3ccccc3)nc(Nc3ccccc3)c2)=CC1","C1=NC(c2cc(Nc3ccccc3)nc(Nc3ccccc3)c2)=CC1",{},"[chr5,CH1r5:1]>>[n:1]",null,-0.1182518139],[-0.0292782056,126.5760345008,24,"completed",-5.387964,24.0,14,"C1=CC(c2cc(Nc3cncs3)cc(C3=CCC=C3)c2)=CC1","C1=CC(c2cc(Nc3nncs3)cc(C3=CCC=C3)c2)=CC1",{},"[chr5,CH1r5:1]>>[n:1]",null,-0.2380207817],[-0.029361406,183.5722246752,24,"completed",-4.999356,24.0,3,"C1=CC(Nc2cc3ccccc3cc2NC2=CCC=C2)=CC1","C1=NC(Nc2cc3ccccc3cc2NC2=CCC=N2)=CC1",{},"[chr5,CH1r5:1]>>[n:1]",null,-0.1966267451],[-0.0294700532,168.2237490705,24,"completed",-5.223836,24.0,9,"O=c1occc2cc3cc4c[nH]cc4cc3cc12","O=c1ocnc2cc3cc4c[nH]cc4cc3cc12",{},"[ch&r6:0]>>[nr6:0]",null,-0.1892446925],[-0.0297737352,173.5523892763,24,"completed",-5.324392,24.0,6,"C(#CC1=CC(c2cccs2)=CC1)C1=CC(c2cccs2)=CC1","C(#CC1=CC(c2nccs2)=CC1)C1=CC(c2nccs2)=CC1",{},"[chr5,CH1r5:1]>>[n:1]",null,-0.234078617],[-0.0298331453,138.6052719715,24,"completed",-5.216936,24.0,9,"C1=CCC(NC2=CC(=C3C=CN=C3)C=C2NC2=CC=CC2)=C1","C1=CCC(NC2=CC(=C3C=NC=N3)C=C2NC2=CC=CC2)=C1",{},"[chr5,CH1r5:1]>>[n:1]",null,-0.1609711005],[-0.0298496458,179.7464264968,24,"completed",-4.9747,24.0,8,"C1=CCC(Nc2cc(NC3=CC=CC3)cc(-c3cccs3)c2)=C1","C1=CCC(Nc2cc(NC3=CC=CC3)cc(-c3ccns3)c2)=C1",{},"[chr5,CH1r5:1]>>[n:1]",null,-0.2000045548],[-0.030048515,177.7511596799,24,"completed",-5.371312,24.0,3,"O=c1cc(Nc2ccccc2)oc(Nc2ccccc2)c1","O=c1cc(NC2=CC=CC2)oc(NC2=CC=CC2)c1",{},"[c:0]1[ch:1][ch][c:3][c!r5:4][c!r5:5]1>>[c:0]1[CH2:1][c:3][c:4][c:5]1",null,-0.2601239578],[-0.0302791635,86.6535366658,24,"completed",-5.108468,24.0,3,"C1=CC(c2cc(Nc3ccccc3)cc(Nc3ccccc3)c2)=CC1","c1ccc(Nc2cc(Nc3ccccc3)cc(-c3ccsc3)c2)cc1",{},"[#6H2r5:1]>>[S:1]",null,-0.086856041],[-0.0303992787,157.2405833554,24,"completed",-4.772024,24.0,3,"c1ccc(Nc2ccc(Nc3ccccc3)nn2)cc1","C1=CC(Nc2ccc(NC3=CCC=C3)nn2)=CC1",{},"[c:0]1[ch:1][ch][c:3][c!r5:4][c!r5:5]1>>[c:0]1[CH2:1][c:3][c:4][c:5]1",null,-0.2782679406],[-0.0304157159,226.0240997203,24,"completed",-5.312708,24.0,4,"C1=CC(c2cc(NC3=COCO3)cc(C3=CCC=C3)c2)=CC1","C1=CC(c2cc(NC3=NOCO3)cc(C3=CCC=C3)c2)=CC1",{},"[chr5,CH1r5:1]>>[n:1]",null,-0.270659922],[-0.0305680944,137.8813009679,24,"completed",-5.216108,24.0,15,"C1=NCC=C1c1c(Nc2ccccc2)cccc1Nc1ccccc1","C1=NCN=C1c1c(Nc2ccccc2)cccc1Nc1ccccc1",{},"[chr5,CH1r5:1]>>[n:1]",null,-0.1600530422],[-0.0306277715,121.4989300821,24,"completed",-5.21114,24.0,6,"C1=CC(c2cc(Nc3ccccc3)nc(Nc3ccccc3)c2)=CC1","C1=NCC=C1c1cc(Nc2ccccc2)nc(Nc2ccccc2)c1",{},"[chr5,CH1r5:1]>>[n:1]",null,-0.1442723772],[-0.0307117463,173.9483838998,24,"completed",-4.925112,24.0,6,"C1=CC(N(C2=CCC=C2)c2ccsc2)=CC1","C1=CC(N(C2=CCC=C2)c2ccsn2)=CC1",{},"[chr5,CH1r5:1]>>[n:1]",null,-0.2127089288],[-0.030781811,179.814980916,24,"completed",-5.247756,24.0,6,"C1=CC(C=CC2=CC(C3=NCC(C=CC4=CCC=C4)=C3)=NC2)=CC1","C1=CC(C=Cc2cc(-c3cc(C=CC4=CCC=C4)[nH]n3)n[nH]2)=CC1",{},"[#6H2r5:1]>>[NH:1]",null,-0.2074392122],[-0.0309411223,190.354035388,24,"completed",-4.904228,24.0,3,"C(#CC1=c2ccccc2=CC1)C1=c2ccccc2=CC1","C(#CC1=c2ncccc2=CC1)C1=c2ncccc2=CC1",{},"[ch&r6:0]>>[nr6:0]",null,-0.2345521904],[-0.0309671931,242.1219197825,24,"completed",-5.138184,24.0,4,"C1=CCC(Nc2cc(C3=CCC=C3)nc(C3=CCC=C3)c2)=C1","C1=CCC(Nc2nc(C3=CCC=C3)nc(C3=CCC=C3)n2)=C1",{},"[ch&r6:0]>>[nr6:0]",null,-0.2435928012],[-0.0311985821,132.5312411659,24,"completed",-5.20332,24.0,14,"c1ccc(-c2cc(Nc3cc[nH]n3)cc(-c3ccccc3)c2)cc1","c1ccc(-c2cc(Nc3cn[nH]n3)cc(-c3ccccc3)c2)cc1",{},"[chr5,CH1r5:1]>>[n:1]",null,-0.1509810944],[-0.0312668518,147.5847913712,24,"completed",-4.982612,24.0,6,"C1=NCC(N(c2ccccc2)c2ccccc2)=C1","C1=CC(N(C2=CCC=C2)C2=CC=NC2)=CC1",{},"[c:0]1[ch:1][ch][c:3][c!r5:4][c!r5:5]1>>[c:0]1[CH2:1][c:3][c:4][c:5]1",null,-0.1689184492],[-0.0312982822,203.5500739122,24,"completed",-5.217304,24.0,6,"O=c1occc2c1=C(C#CC1=c3c(ccoc3=O)=CC1)CC=2","O=c1[nH]ccc2c1=C(C#CC1=c3c(cc[nH]c3=O)=CC1)CC=2",{},"[o:1]>>[nH:1]",null,-0.2194883699],[-0.0313596652,143.355151381,24,"completed",-5.308016,24.0,21,"C1=CC(C=Cc2cc(-c3cc[nH]c3)cc(C=CC3=CCC=C3)n2)=CC1","C1=CC(C=Cc2cc(-c3c[nH]cn3)cc(C=CC3=CCC=C3)n2)=CC1",{},"[chr5,CH1r5:1]>>[n:1]",null,-0.2043362939],[-0.0314377839,167.9123157387,24,"completed",-5.237084,24.0,6,"C(=CC1=CCC=N1)C1=CCC(C2=CC(C=CC3=CCC=N3)=CC2)=C1","C(=Cc1csc(-c2cc(C=CC3=CCC=N3)cs2)c1)C1=CCC=N1",{},"[#6H2r5:1]>>[S:1]",null,-0.1933976139],[-0.031576524,154.3394783788,24,"completed",-5.34592,24.0,3,"c1ccc2ncc(-c3cnc4ccccc4c3)cc2c1","C1=c2cc(-c3cnc4c(c3)=CCC=4)cnc2=CC1",{},"[c:0]1[ch:1][ch][c:3][c!r5:4][c!r5:5]1>>[c:0]1[CH2:1][c:3][c:4][c:5]1",null,-0.2312017113],[-0.0316547964,179.994923976,24,"completed",-4.90846,24.0,7,"C1=CCC(Nc2cc(NC3=CC=CC3)cc(C3=CCN=C3)c2)=C1","C1=CCC(Nc2cc(NC3=CC=CC3)cc(C3=CCN=N3)c2)=C1",{},"[chr5,CH1r5:1]>>[n:1]",null,-0.2244439412],[-0.0317010692,163.6386049205,24,"completed",-5.24426,24.0,6,"C1=CCC(C=CC2=CCC(C3=CC(C=CC4=CC=CC4)=CC3)=C2)=C1","C1=CCC(C=CC2=CCC(C3=NC(C=CC4=CC=CC4)=CC3)=N2)=C1",{},"[chr5,CH1r5:1]>>[n:1]",null,-0.1922887343],[-0.0317662578,276.7230076991,24,"completed",-5.194764,24.0,6,"C1=CC(C=Cc2ccsc2-c2sccc2C=CC2=CCC=C2)=CC1","C1=CC(C=Cc2ncsc2-c2scnc2C=CC2=CCC=C2)=CC1",{},"[chr5,CH1r5:1]>>[n:1]",null,-0.2845626973],[-0.0317758377,178.3514852714,24,"completed",-5.248676,24.0,24,"C1=CC(c2cc(C=Cc3cc[nH]c3)cc(C=Cc3cc[nH]c3)c2)=CC1","C1=CC(c2nc(C=Cc3cc[nH]c3)cc(C=Cc3cc[nH]c3)n2)=CC1",{},"[ch&r6:0]>>[nr6:0]",null,-0.2064957221],[-0.0318199648,152.7718842766,24,"completed",-5.035696,24.0,3,"C1=CC(c2c(Nc3ccccc3)cccc2Nc2ccccc2)=CC1","c1ccc(Nc2cccc(Nc3ccccc3)c2-c2cc[nH]c2)cc1",{},"[#6H2r5:1]>>[NH:1]",null,-0.1592651901],[-0.0318564042,143.9898886509,24,"completed",-4.90432,24.0,4,"C1=CC(Nc2cc(C3=CCC=C3)cc(NC3=CCC=C3)n2)=CC1","C1=CC(Nc2cc(-c3ccoc3)cc(NC3=CCC=C3)n2)=CC1",{},"[#6H2r5:1]>>[O:1]",null,-0.1987347796],[-0.0319096835,142.8595559454,24,"completed",-5.388056,24.0,21,"C1=CC(C=Cc2cc(C=CC3=CCC=C3)cc(-c3cn[nH]c3)c2)=CC1","C1=CC(C=Cc2cc(C=CC3=CCC=C3)cc(-c3c[nH]nn3)c2)=CC1",{},"[chr5,CH1r5:1]>>[n:1]",null,-0.2471178255],[-0.0319207301,181.0908226725,24,"completed",-5.411884,24.0,8,"C(#CC1=CCC(c2cccs2)=C1)C1=CCC(c2cccs2)=C1","C(#CC1=CCC(c2nccs2)=C1)C1=CCC(c2nccs2)=C1",{},"[chr5,CH1r5:1]>>[n:1]",null,-0.2836494042],[-0.0319441084,81.7043376186,24,"completed",-5.300748,24.0,3,"c1ccc(-c2ccccn2)nc1","c1ccc(Nc2cccc(-c3cccc(Nc4ccccc4)n3)n2)cc1",{},"[ch&r6,CH1&r5:1]>>[*:1](-N-c1ccccc1)",null,-0.1625499337],[-0.0319659038,115.844432943,24,"completed",-5.33258,24.0,6,"C1=c2cc3cc4ccncc4cc3cc2=CC1","C1=c2nc3cc4ccncc4cc3nc2=CC1",{},"[ch&r6:0]>>[nr6:0]",null,-0.1998142294],[-0.0319737171,184.1868833176,24,"completed",-5.369748,24.0,10,"C(#Cc1ccc2ccc(C#Cc3cc[nH]c3)cc2c1)c1cc[nH]c1","C(#Cc1cc2cc(C#Cc3cc[nH]c3)ncc2cn1)c1cc[nH]c1",{},"[ch&r6:0]>>[nr6:0]",null,-0.2637786191],[-0.0319844036,170.1015314923,24,"completed",-5.250056,24.0,7,"C(#CC1=C(C#CC2=CC=CC2)SC(=C2C=CC=C2)S1)C1=CC=CC1","C(#CC1=C(C#CC2=CN=CC2)SC(=C2C=CC=C2)S1)C1=CN=CC1",{},"[chr5,CH1r5:1]>>[n:1]",null,-0.1999193951],[-0.0319874562,144.7638069359,24,"completed",-5.324024,24.0,6,"C1=CC(C=CC2=CCC(C3=CC(C=CC4=CCC=C4)=CC3)=C2)=CC1","C1=CC(C=CC2=CCC(C3=NC(C=CC4=CCC=C4)=CC3)=N2)=CC1",{},"[chr5,CH1r5:1]>>[n:1]",null,-0.2134199348],[-0.0212773361,114.3066794817,25,"completed",-5.080684,25.0,4,"C1=CC(Nc2cc(NC3=CCC=C3)cc(C3=CCC=C3)c2)=CC1","C1=CC(c2cc(NC3=NCC=C3)cc(NC3=NCC=C3)c2)=CC1",{},"[chr5,CH1r5:1]>>[n:1]",null,-0.1151036047],[-0.027262732,115.1447616641,25,"completed",-5.135148,25.0,3,"C1=CC(Nc2cc(NC3=CCC=C3)cc(-c3ccccc3)c2)=CC1","C1=CC(Nc2cc(NC3=NCC=C3)cc(-c3ccccc3)c2)=NC1",{},"[chr5,CH1r5:1]>>[n:1]",null,-0.1177440159],[-0.0274970736,115.7146709067,25,"completed",-5.119232,25.0,4,"C1=CCC(c2cc(NC3=CCC=C3)cc(NC3=CCC=C3)c2)=C1","C1=CCC(c2cc(NC3=NCC=C3)cc(NC3=NCC=C3)c2)=C1",{},"[chr5,CH1r5:1]>>[n:1]",null,-0.1164951556],[-0.0301142049,147.2166198198,25,"completed",-5.037444,25.0,18,"C1=NCC(c2ccccc2Nc2ccccc2C2=CC=NC2)=C1","C1=CC(NC2=C(C3=CC=NC3)CC=C2)=C(C2=CC=NC2)C1",{},"[c:0]1[ch:1][ch][c:3][c!r5:4][c!r5:5]1>>[c:0]1[CH2:1][c:3][c:4][c:5]1",null,-0.1535911039],[-0.031080667,123.0828540494,25,"completed",-5.262752,25.0,4,"C1=CCC(c2cc(NC3=CCC=C3)cc(C3=CC=CC3)c2)=C1","C1=CCC(c2cc(NC3=NCC=C3)cc(C3=CC=CC3)c2)=C1",{},"[chr5,CH1r5:1]>>[n:1]",null,-0.1677158716],[-0.031587147,208.0788388168,25,"completed",-5.52348,25.0,25,"O=c1cc[nH]c(N(C2=CCC=C2)C2=CCC=C2)c1","O=c1cn[nH]c(N(C2=CCC=C2)C2=CCC=C2)c1",{},"[ch&r6:0]>>[nr6:0]",null,-0.3621755172],[-0.0328239207,130.2243365931,25,"completed",-5.091724,25.0,3,"C1=CC(Nc2cccc(NC3=CCC=C3)c2)=CC1","C1=CC(Nc2cccc(NC3=NCC=C3)c2)=NC1",{},"[chr5,CH1r5:1]>>[n:1]",null,-0.1303531319],[-0.0329563827,172.8191649725,25,"completed",-5.450984,25.0,7,"C1=Cc2cc3cc4c(cc3cc2C1)CC=C4","c1cc2cc3cc4ccoc4cc3cc2o1",{},"[#6H2r5:1]>>[O:1]",null,-0.3003821736],[-0.0329563827,207.2919886598,25,"completed",-5.444636,25.0,7,"C1=Cc2cc3cc4c(cc3cc2C1)C=CC4","c1cc2cc3cc4occc4cc3cc2o1",{},"[#6H2r5:1]>>[O:1]",null,-0.318071085],[-0.033083944,121.2121323696,25,"completed",-5.118312,25.0,3,"C1=CC(Nc2cccc(NC3=CCC=C3)c2-c2ccccc2)=CC1","C1=CC(Nc2cccc(NC3=NCC=C3)c2-c2ccccc2)=NC1",{},"[chr5,CH1r5:1]>>[n:1]",null,-0.1218880323],[-0.0334186467,243.1412692243,25,"completed",-5.170108,25.0,4,"C1=CCC(NC2=CCC=C2C2=CCC=C2NC2=CC=CC2)=C1","C1=NCC(NC2=CCC=C2C2=CCC=C2NC2=CC=NC2)=C1",{},"[chr5,CH1r5:1]>>[n:1]",null,-0.2480445349],[-0.0334488235,165.3179866072,25,"completed",-5.128708,25.0,7,"O=c1[nH]ccc2cc3cc4c(cc3cc12)=CCC=4","O=c1[nH]ccc2cc3cc4cscc4cc3cc12",{},"[#6H2r5:1]>>[S:1]",null,-0.1665348907],[-0.0335682722,221.155741415,25,"completed",-5.528356,25.0,25,"O=c1cc[nH]c(N(C2=CCC=C2)C2=CCC=C2)c1","O=c1cc(N(C2=CCC=C2)C2=CCC=C2)[nH]cn1",{},"[ch&r6:0]>>[nr6:0]",null,-0.3725847618],[-0.0337264976,154.7459025415,25,"completed",-5.045724,25.0,4,"O=c1cc(-c2cc(NC3=CCC=C3)cc(NC3=CCC=C3)c2)cco1","O=c1cc(-c2cc(NC3=CCC=C3)cc(NC3=CCC=C3)c2)cc[nH]1",{},"[o:1]>>[nH:1]",null,-0.1593417008],[-0.0337285179,136.1518563121,25,"completed",-4.916464,25.0,3,"c1cc(Nc2cccc3ccncc23)c2cnccc2c1","C1=c2ccncc2=C(NC2=c3cnccc3=CC2)C1",{},"[c:0]1[ch:1][ch][c:3][c!r5:4][c!r5:5]1>>[c:0]1[CH2:1][c:3][c:4][c:5]1",null,-0.1871983039],[-0.0340308163,120.6885888237,25,"completed",-5.298448,25.0,4,"C1=CC(Nc2cc(-c3cccs3)cc(-c3cccs3)c2)=CC1","C1=CC(Nc2cc(-c3cccs3)cc(-c3cccs3)c2)=NC1",{},"[chr5,CH1r5:1]>>[n:1]",null,-0.1840182701],[-0.0341217051,171.6623090096,25,"completed",-5.1472,25.0,3,"C1=CCC(c2ccc(Nc3ccc(C4=CC=CC4)cc3)cc2)=C1","C1=CCC(c2ccc(Nc3ccc(C4=CC=CC4)cn3)nc2)=C1",{},"[ch&r6:0]>>[nr6:0]",null,-0.1748130142],[-0.0343766902,172.1989451706,25,"completed",-5.191912,25.0,7,"O=c1[nH]ccc2cc3cc4c(cc3cc12)=CCC=4","O=c1[nH]ccc2cc3cc4cocc4cc3cc12",{},"[#6H2r5:1]>>[O:1]",null,-0.1838257502],[-0.0345663175,77.3929180573,25,"completed",-5.3266,25.0,6,"C1=c2nc3cc4ccccc4cc3nc2=CC1","c1ccc2cc3nc4cscc4nc3cc2c1",{},"[#6H2r5:1]>>[S:1]",null,-0.1764935358],[-0.0348087002,170.453323504,25,"completed",-5.1541,25.0,3,"C1=CCC(NC2=CCC=C2NC2=CC=CC2)=C1","C1=NCC(NC2=CCC=C2NC2=CC=NC2)=C1",{},"[chr5,CH1r5:1]>>[n:1]",null,-0.1746094854],[-0.0349553502,193.6875905123,25,"completed",-5.138092,25.0,6,"C1=CCC(N(C2=CCC=C2)C2=CC=CC2)=C1","C1=CC(N(C2=NC=CC2)C2=NC=CC2)=CC1",{},"[chr5,CH1r5:1]>>[n:1]",null,-0.1955143804],[-0.0351095657,105.6578436105,25,"completed",-5.34362,25.0,4,"C1=CCC(c2cc(Nc3ccccn3)cc(C3=CC=CC3)c2)=C1","c1ccc(Nc2cc(-c3cccs3)cc(-c3cccs3)c2)nc1",{},"[#6H2r5:1]>>[S:1]",null,-0.2006126244],[-0.0351393071,160.2337385097,25,"completed",-5.25714,25.0,7,"O=c1ccc2cc3cc4c(cc3cc2[nH]1)=CCC=4","O=c1ccc2cc3cc4cscc4cc3cc2[nH]1",{},"[#6H2r5:1]>>[S:1]",null,-0.1943564019],[-0.0351680529,143.0932230632,25,"completed",-5.161644,25.0,4,"C1=CC(Nc2cc(-c3ccc[nH]3)cc(-c3ccc[nH]3)c2)=CC1","C1=CC(Nc2cc(-c3ccc[nH]3)cc(-c3ccc[nH]3)c2)=NC1",{},"[chr5,CH1r5:1]>>[n:1]",null,-0.1494578938],[-0.0352792082,201.5869517988,25,"completed",-5.364044,25.0,16,"C(#CC1=CC(c2ccsc2)=CC1)C1=CC(c2ccsc2)=CC1","C(#CC1=CC(c2cnsc2)=CC1)C1=CC(c2cnsc2)=CC1",{},"[chr5,CH1r5:1]>>[n:1]",null,-0.2734953816],[-0.035442233,151.630679172,25,"completed",-5.053084,25.0,4,"C1=CC(Nc2cc(NC3=CCC=C3)cc(-c3ccco3)c2)=CC1","C1=CC(Nc2cc(NC3=CCC=C3)cc(-c3ccno3)c2)=CC1",{},"[chr5,CH1r5:1]>>[n:1]",null,-0.155146406],[-0.0357529819,161.5642929082,25,"completed",-5.124476,25.0,4,"C1=CCC(c2cc(Nc3ccoc3)cc(C3=CC=CC3)c2)=C1","c1coc(-c2cc(Nc3ccoc3)cc(-c3ccco3)c2)c1",{},"[#6H2r5:1]>>[O:1]",null,-0.1624702043],[-0.0358852224,127.233882,25,"completed",-5.074704,25.0,4,"C1=CC(Nc2cccc(NC3=CCC=C3)c2C2=CCC=C2)=CC1","C1=CC(c2c(NC3=NCC=C3)cccc2NC2=NCC=C2)=CC1",{},"[chr5,CH1r5:1]>>[n:1]",null,-0.1284601326],[-0.0358878041,166.8830062916,25,"completed",-5.307372,25.0,6,"C(#CC1=CC(C2=CCC(C#CC3=CC=CC3)=C2)=CC1)C1=CC=CC1","C(#Cc1ccco1)C1=CC(C2=CCC(C#Cc3ccco3)=C2)=CC1",{},"[#6H2r5:1]>>[O:1]",null,-0.2211820054],[-0.0359344385,141.5439768691,25,"completed",-4.950412,25.0,4,"C1=CC(Nc2cc(NC3=CCC=C3)cc(-c3cccs3)c2)=CC1","C1=CC(Nc2cc(NC3=CCC=C3)cc(-c3nccs3)c2)=CC1",{},"[chr5,CH1r5:1]>>[n:1]",null,-0.1760659438],[-0.0359672901,137.3517359264,25,"completed",-4.960072,25.0,4,"C1=CC(Nc2cc(NC3=CCC=C3)cc(-c3ccco3)c2)=CC1","C1=CC(Nc2cc(NC3=CCC=C3)cc(-c3ncco3)c2)=CC1",{},"[chr5,CH1r5:1]>>[n:1]",null,-0.1686998029],[-0.0359686179,157.0881444795,25,"completed",-5.43286,25.0,6,"C(=Cc1cccs1)C1=CCC(C2=CC(C=Cc3cccs3)=CC2)=C1","C(=Cc1ccns1)C1=CCC(C2=CC(C=Cc3ccns3)=CC2)=C1",{},"[chr5,CH1r5:1]>>[n:1]",null,-0.2810099947],[-0.0360054893,161.2221380703,25,"completed",-5.116932,25.0,15,"C(=Cc1cc(C=Cc2ccccc2)cc(C2=CSOS2)c1)c1ccccc1","C(=Cc1cc(C=Cc2ccccc2)cc(C2=NSOS2)c1)c1ccccc1",{},"[chr5,CH1r5:1]>>[n:1]",null,-0.1616572213],[-0.036040664,161.0784971665,25,"completed",-5.174892,25.0,4,"O=c1ccoc(-c2c(NC3=CCC=C3)cccc2NC2=CCC=C2)c1","O=c1cc[nH]c(-c2c(NC3=CCC=C3)cccc2NC2=CCC=C2)c1",{},"[o:1]>>[nH:1]",null,-0.169394805],[-0.0361324494,127.1194439239,25,"completed",-5.196972,25.0,4,"C1=CCC(Nc2cc(C3=CC=CC3)cc(C3=CC=CC3)c2)=C1","C1=CCC(c2cc(NC3=NC=CC3)cc(C3=CC=CC3)c2)=C1",{},"[chr5,CH1r5:1]>>[n:1]",null,-0.1441079516],[-0.0361668171,145.0640382103,25,"completed",-5.01288,25.0,4,"C1=CCC(c2cc(NC3=NC=CC3)cc(C3=CC=CC3)c2)=C1","C1=CCC(c2cc(Nc3ncc[nH]3)cc(C3=CC=CC3)c2)=C1",{},"[#6H2r5:1]>>[NH:1]",null,-0.157361442],[-0.0361761833,215.6165301142,25,"completed",-5.516948,25.0,25,"O=c1cc[nH]c(N(C2=CCC=C2)C2=CCC=C2)c1","O=c1cc[nH]c(N(C2=CCC=C2)C2=CCC=C2)n1",{},"[ch&r6:0]>>[nr6:0]",null,-0.3628702923],[-0.0361834033,99.8025316304,25,"completed",-5.41768,25.0,7,"c1ccc2cc3cc4nscc4cc3cc2c1","c1ccc2cc3cc4nsnc4cc3cc2c1",{},"[chr5,CH1r5:1]>>[n:1]",null,-0.2437450116],[-0.0362651807,342.6012671173,25,"completed",-5.006072,25.0,22,"C1=CC(C=Cc2cc(C=CC3=CCC=C3)cc(C3=NSCS3)c2)=CC1","C1=CC(C=Cc2cc(C=CC3=CCC=C3)cc(C3=NSNS3)c2)=CC1",{},"[#6H2r5:1]>>[NH:1]",null,-0.3488533189],[-0.0363338822,135.6381736964,25,"completed",-5.171672,25.0,3,"C(=Cc1cc2ccccc2cc1C=Cc1ccccn1)c1ccccn1","C(=Cc1cc2c(cc1C=Cc1ccccn1)=CCC=2)c1ccccn1",{},"[c:0]1[ch:1][ch][c:3][c!r5:4][c!r5:5]1>>[c:0]1[CH2:1][c:3][c:4][c:5]1",null,-0.1446194427],[-0.03636678,200.1620752779,25,"completed",-5.072404,25.0,3,"C1=c2cc(-c3ccccc3)c(-c3ccccc3)cc2=CC1","C1=CCC(c2cc3c(cc2C2=CC=CC2)=CCC=3)=C1",{},"[c:0]1[ch:1][ch][c:3][c!r5:4][c!r5:5]1>>[c:0]1[CH2:1][c:3][c:4][c:5]1",null,-0.2010920451],[-0.0364081253,185.4445659279,25,"completed",-5.332948,25.0,7,"O=c1cnc2cc3cc4c(cc3cc2[nH]1)=CCC=4","O=c1nnc2cc3cc4c(cc3cc2[nH]1)=CCC=4",{},"[ch&r6:0]>>[nr6:0]",null,-0.2469401237],[-0.0364236269,246.3566277652,25,"completed",-5.329544,25.0,25,"C1=CC(N(C2=CCC=C2)C2=NC=NC2)=CC1","C1=CC(N(C2=CCC=C2)C2=NN=NC2)=CC1",{},"[chr5,CH1r5:1]>>[n:1]",null,-0.2941256662],[-0.0364720337,182.5328897626,25,"completed",-5.3726,25.0,6,"C(#CC1=CC(c2cccs2)=CC1)C1=CC(c2cccs2)=CC1","C(#CC1=CC(c2cncs2)=CC1)C1=CC(c2cncs2)=CC1",{},"[chr5,CH1r5:1]>>[n:1]",null,-0.2640653863],[-0.0364787943,164.0936359491,25,"completed",-5.2691,25.0,3,"C1=CCC(C=CC2=CCC=C2C=CC2=CC=CC2)=C1","C1=CCC(C=CC2=CC(=C3C=CC=C3)C=C2C=CC2=CC=CC2)=C1",{},"[r5:1][CH2r5:2][r5:3]>>[r5:1][C:2](=C1cccc1)[r5:3]",null,-0.2023318518],[-0.0365178032,167.7345422744,25,"completed",-5.284188,25.0,3,"C(#Cc1ccccc1C1=CC=CC1)c1ccccc1C1=CC=CC1","C(#CC1=CCC=C1C1=CC=CC1)C1=CCC=C1C1=CC=CC1",{},"[c:0]1[ch:1][ch][c:3][c!r5:4][c!r5:5]1>>[c:0]1[CH2:1][c:3][c:4][c:5]1",null,-0.2115614193],[-0.0365411852,88.6603168918,25,"completed",-5.234416,25.0,3,"c1ccc(Nc2cccc(Nc3ccccc3)c2-c2ccccc2)cc1","c1ccc(Nc2cccc(Nc3ccccc3)c2-c2ccncc2)cc1",{},"[ch&r6:0]>>[nr6:0]",null,-0.1292818847],[-0.0367324074,175.4005557225,25,"completed",-5.202216,25.0,6,"C(#Cc1ccc(C#CC2=CC=NC2)c2c1=CCC=2)C1=CC=NC1","C(#Cc1ccc(C#CC2=CC=NC2)c2c[nH]cc12)C1=CC=NC1",{},"[#6H2r5:1]>>[NH:1]",null,-0.1894331786],[-0.0367508432,126.0985062004,25,"completed",-5.205528,25.0,4,"O=c1cccc(-c2cc(NC3=CCC=C3)cc(NC3=CCC=C3)c2)o1","O=c1cccc(-c2cc(NC3=CCC=C3)cc(NC3=CCC=C3)c2)[nH]1",{},"[o:1]>>[nH:1]",null,-0.1461422289],[-0.0367520282,141.4259746074,25,"completed",-5.27692,25.0,18,"C1=Cc2cc3nc4c(cc3nc2=C1)C=CC=4","C1=Cc2cc3cc4c(cc3cc2=C1)C=CC=4",{},"[nr6:0]>>[ch&r6:0]",null,-0.1879857511],[0.0048528589,127.6750654516,26,"completed",-5.804264,26.0,26,"C1=Cc2cc3cc4c(cc3cc2=C1)C=CC=4","C1=Nc2cc3cc4c(cc3cc2=C1)N=CC=4",{},"[chr5,CH1r5:1]>>[n:1]",null,-0.5092493843],[-0.0044093752,186.848054654,26,"completed",-5.303324,26.0,26,"C1=c2cc(-c3cccs3)c(-c3cccs3)cc2=CC1","c1csc(-c2cc3cscc3cc2-c2cccs2)c1",{},"[#6H2r5:1]>>[S:1]",null,-0.2348810625],[-0.0055964576,112.9104813306,26,"completed",-5.11132,26.0,26,"C(=Cc1cc2c(cc1C=Cc1ccccn1)=CCC=2)c1ccccn1","C(=Cc1cc2c[nH]cc2cc1C=Cc1ccccn1)c1ccccn1",{},"[#6H2r5:1]>>[NH:1]",null,-0.1131881909],[-0.0081534014,155.9493327279,26,"completed",-5.534428,26.0,26,"C1=Cc2cc3cc4c(cc3cc2=C1)C=CC=4","C1=NC=c2cc3cc4c(cc3cc21)=CN=C4",{},"[chr5,CH1r5:1]>>[n:1]",null,-0.3417554112],[-0.0092219736,155.1128175227,26,"completed",-5.307464,26.0,26,"C1=NCC(c2cc3c(cc2C2=CC=NC2)=CCC=3)=C1","C1=NCC(c2cc3c[nH]cc3cc2C2=CC=NC2)=C1",{},"[#6H2r5:1]>>[NH:1]",null,-0.2124858318],[-0.0122089438,178.1770132131,26,"completed",-5.3059,26.0,26,"C1=c2cc(-c3ccco3)c(-c3ccco3)cc2=CC1","c1coc(-c2cc3cscc3cc2-c2ccco2)c1",{},"[#6H2r5:1]>>[S:1]",null,-0.2291735258],[-0.0196977991,226.350255655,26,"completed",-5.487048,26.0,26,"C1=CCC(c2cc3cscc3cc2C2=CC=CC2)=C1","C1=CN=C(c2cc3cscc3cc2C2=NC=CC2)C1",{},"[chr5,CH1r5:1]>>[n:1]",null,-0.3530431331],[-0.0215713499,187.2109785296,26,"completed",-5.369288,26.0,26,"C1=CCC(c2cc3cocc3cc2C2=CC=CC2)=C1","c1coc(-c2cc3cocc3cc2-c2ccco2)c1",{},"[#6H2r5:1]>>[O:1]",null,-0.2656704795],[-0.0232160778,217.9180395618,26,"completed",-5.165508,26.0,26,"C1=CN=C(c2cc3c(cc2C2=NC=CC2)=CCC=3)C1","C1=CN=C(c2cc3c[nH]cc3cc2C2=NC=CC2)C1",{},"[#6H2r5:1]>>[NH:1]",null,-0.222690386],[-0.0259833412,194.8854739436,26,"completed",-5.365516,26.0,26,"C1=CCC(c2cc3cocc3cc2C2=CC=CC2)=C1","c1csc(-c2cc3cocc3cc2-c2cccs2)c1",{},"[#6H2r5:1]>>[S:1]",null,-0.2693041656],[-0.0289460629,178.3648633964,26,"completed",-5.054556,26.0,26,"C1=c2cc(-c3ccco3)c(-c3ccco3)cc2=CC1","c1coc(-c2cc3c[nH]cc3cc2-c2ccco2)c1",{},"[#6H2r5:1]>>[NH:1]",null,-0.1811793352],[-0.0293194053,168.8679833646,26,"completed",-5.128984,26.0,13,"C(=Cc1ccccn1)C1=CCC(C2=CC(C=Cc3ccccn3)=CC2)=C1","C(=Cc1ccccn1)c1c[nH]c(-c2cc(C=Cc3ccccn3)c[nH]2)c1",{},"[#6H2r5:1]>>[NH:1]",null,-0.1700824248],[-0.030252747,319.6610803105,26,"completed",-4.896316,26.0,26,"C1=NCC(Nc2ccccc2-c2ccccc2NC2=CC=NC2)=C1","C1=CC(C2=C(NC3=CC=NC3)CC=C2)=C(NC2=CC=NC2)C1",{},"[c:0]1[ch:1][ch][c:3][c!r5:4][c!r5:5]1>>[c:0]1[CH2:1][c:3][c:4][c:5]1",null,-0.3500170288],[-0.0306863182,180.735403187,26,"completed",-5.389528,26.0,26,"C(#CC1=CCC=C1C1=CC=CC1)C1=CCC=C1C1=CC=CC1","C(#CC1=CCC=C1c1cccs1)C1=CCC=C1c1cccs1",{},"[#6H2r5:1]>>[S:1]",null,-0.2715515655],[-0.0324988079,185.4996146602,26,"completed",-5.05106,26.0,26,"C1=c2cc(-c3cccs3)c(-c3cccs3)cc2=CC1","c1csc(-c2cc3c[nH]cc3cc2-c2cccs2)c1",{},"[#6H2r5:1]>>[NH:1]",null,-0.1886364694],[-0.0345899114,141.8038231844,26,"completed",-5.527252,26.0,26,"C1=Cc2cc3cc4c(cc3cc2=C1)C=CC=4","C1=Cc2nc3cc4c(nc3cc2=C1)C=CC=4",{},"[ch&r6:0]>>[nr6:0]",null,-0.3309909626],[-0.0348879918,170.1321536875,26,"completed",-5.146096,26.0,26,"C(=Cc1cc2c(cc1C=Cc1ccccn1)=CCC=2)c1ccccn1","C(=Cc1cc2c(cc1C=Cc1ccccn1)SCS2)c1ccccn1",{},"[CH,ch:0]1=[C,c:1][C,c:2]=[CH,ch:3][*:4]1>>[S:0]1[*:1]=,:[*:2][S:3][*:4]1",null,-0.1731650135],[-0.0349714706,121.2067308919,26,"completed",-5.230092,26.0,3,"C1=CC(c2cc(Nc3ccccc3)cc(C3=CCC=C3)c2)=CC1","C1=CC(c2cc(Nc3ccccc3)cc(C3=NCC=C3)c2)=NC1",{},"[chr5,CH1r5:1]>>[n:1]",null,-0.1516040783],[-0.0351948065,186.2908007706,26,"completed",-5.16284,26.0,26,"C1=NC=C(c2cc3c(cc2C2=CN=CC2)=CCC=3)C1","C1=NC=C(c2cc3c[nH]cc3cc2C2=CN=CC2)C1",{},"[#6H2r5:1]>>[NH:1]",null,-0.1914137053],[-0.0354734753,286.6883871587,26,"completed",-4.92594,26.0,3,"C1=C(Nc2ccccc2)C(Nc2ccccc2)=CC1","C1=C(Nc2ccccn2)C(Nc2ccccn2)=CC1",{},"[ch&r6:0]>>[nr6:0]",null,-0.3115055446],[-0.0355712569,164.7902701814,26,"completed",-5.34868,26.0,26,"C(#CC1=CCC=C1C1=CC=CC1)C1=CCC=C1C1=CC=CC1","C(#CC1=CCC=C1C1=NC=CC1)C1=CCC=C1C1=NC=CC1",{},"[chr5,CH1r5:1]>>[n:1]",null,-0.2397045826],[-0.0358737631,402.7610129896,26,"completed",-4.87672,26.0,26,"C1=NCC(Nc2ccccc2-c2ccccc2NC2=CC=NC2)=C1","C1=CC(NC2=CC=NC2)=C(C2=C(NC3=CC=NC3)C=CC2)C1",{},"[c:0]1[ch:1][ch][c:3][c!r5:4][c!r5:5]1>>[c:0]1[CH2:1][c:3][c:4][c:5]1",null,-0.4320241581],[-0.0359348993,138.7468683561,26,"completed",-5.003404,26.0,3,"c1ccc(Nc2cc(Nc3ccccc3)cc(-c3ccncc3)c2)cc1","C1=CC(Nc2cc(NC3=CCC=C3)cc(-c3ccncc3)c2)=CC1",{},"[c:0]1[ch:1][ch][c:3][c!r5:4][c!r5:5]1>>[c:0]1[CH2:1][c:3][c:4][c:5]1",null,-0.1543462964],[-0.0359363671,172.1954898459,26,"completed",-5.430652,26.0,26,"C(#CC1=CCC=C1C1=CC=CC1)C1=CCC=C1C1=CC=CC1","C(#CC1=CCC=C1c1ccco1)C1=CCC=C1c1ccco1",{},"[#6H2r5:1]>>[O:1]",null,-0.2884845781],[-0.0363434851,124.5770088588,26,"completed",-4.750772,26.0,19,"C1=CN=C(c2ccccc2Nc2ccccc2C2=NC=CC2)C1","C1=CN=C(C2=C(NC3=C(C4=NC=CC4)C=CC3)CC=C2)C1",{},"[c:0]1[ch:1][ch][c:3][c!r5:4][c!r5:5]1>>[c:0]1[CH2:1][c:3][c:4][c:5]1",null,-0.2743718775],[-0.03646559,149.3311934877,26,"completed",-5.01748,26.0,4,"C1=CCC(Nc2cc(C3=CCC=C3)cc(C3=CCC=C3)c2)=C1","C1=CC(c2cc(Nc3ccco3)cc(C3=CCC=C3)c2)=CC1",{},"[#6H2r5:1]>>[O:1]",null,-0.1601139752],[-0.0365562347,119.1267482303,26,"completed",-5.207184,26.0,3,"c1ccc(Nc2cccc(Nc3ccccc3)c2-c2ccccn2)cc1","c1ccc(Nc2cccc(Nc3ccccc3)c2-c2ccncn2)cc1",{},"[ch&r6:0]>>[nr6:0]",null,-0.1407853081],[-0.0369503203,100.7859909588,26,"completed",-5.181976,26.0,3,"c1ccc(Nc2cccc(Nc3ccccc3)c2-c2cccnc2)cc1","c1ccc(Nc2cccc(Nc3ccccc3)c2-c2cnccn2)cc1",{},"[ch&r6:0]>>[nr6:0]",null,-0.1159769271],[-0.0374452923,230.6167008737,26,"completed",-5.549056,26.0,26,"C1=CCC(c2cc3cocc3cc2C2=CC=CC2)=C1","C1=CN=C(c2cc3cocc3cc2C2=NC=CC2)C1",{},"[chr5,CH1r5:1]>>[n:1]",null,-0.389863047],[-0.0377904896,171.2301146584,26,"completed",-5.443348,26.0,23,"C(#CC1=CCC(c2ccon2)=C1)C1=CCC(c2ccon2)=C1","C(#CC1=CCC(C2=NCC=C2)=C1)C1=CCC(C2=NCC=C2)=C1",{},"[n,c:0]1[n,ch:1][o,O:2][n,c:3][n,c:4]1>>[*:0]1=[*:1][CH2:2][*:3]=[*:4]1",null,-0.2951013355],[-0.0380562053,157.2636191695,26,"completed",-5.45954,26.0,3,"C1=CC(=C2C=CC(NC3=CC(=C4C=CC=C4)C=C3)=C2)C=C1","C1=CC(=C2C=CC(NC3=CC(=C4C=CC=N4)C=C3)=C2)N=C1",{},"[chr5,CH1r5:1]>>[n:1]",null,-0.2967720701],[-0.0382425049,124.6502583658,26,"completed",-5.025484,26.0,4,"C1=CC(c2cc(NC3=CCC=N3)cc(C3=CCC=C3)c2)=CC1","C1=NC(Nc2cc(-c3ccsc3)cc(-c3ccsc3)c2)=CC1",{},"[#6H2r5:1]>>[S:1]",null,-0.1351239346],[-0.0383443311,180.6744246541,26,"completed",-5.23092,26.0,20,"C(=Cc1cc(-c2cc[nH]c2)cc(-c2cc[nH]c2)c1)C1=CCC=N1","C(=Cc1cscn1)c1cc(-c2cc[nH]c2)cc(-c2cc[nH]c2)c1",{},"[#6H2r5:1]>>[S:1]",null,-0.2025879327],[-0.0383462633,135.8679348984,26,"completed",-5.433044,26.0,3,"C(#Cc1cc(C2=CC=CC2)cc(C2=CC=CC2)c1)c1ccccc1","C(#Cc1cc(C2=CC=CC2)cc(C2=CC=CC2)c1)C1=CC=CC1",{},"[c:0]1[ch:1][ch][c:3][c!r5:4][c!r5:5]1>>[c:0]1[CH2:1][c:3][c:4][c:5]1",null,-0.2698334035],[-0.0384004154,145.9402566853,26,"completed",-5.149868,26.0,3,"C1=CC(Nc2cccc(-c3cccc(NC4=CCC=C4)c3)c2)=CC1","C1=CC(Nc2ccnc(-c3cc(NC4=CCC=C4)ccn3)c2)=CC1",{},"[ch&r6:0]>>[nr6:0]",null,-0.150056986],[-0.0385547522,224.6091051212,26,"completed",-4.776256,26.0,8,"C(#Cc1c[nH]c(C2=CC=CC2)c1)c1c[nH]c(C2=CC=CC2)c1","C(#Cc1c[nH]c(-c2ccc[nH]2)c1)c1c[nH]c(-c2ccc[nH]2)c1",{},"[#6H2r5:1]>>[NH:1]",null,-0.3190708967],[-0.0385554771,148.9117455601,26,"completed",-5.154652,26.0,3,"C1=CC(c2cccc(C=Cc3cccc(C4=CCC=C4)c3)c2)=CC1","C1=CC(C2=CC(C=CC3=CCC(C4=CCC=C4)=C3)=CC2)=CC1",{},"[c:0]1[ch:1][ch][c:3][c!r5:4][c!r5:5]1>>[c:0]1[CH2:1][c:3][c:4][c:5]1",null,-0.1537473906],[-0.0385728576,198.6007865616,26,"completed",-5.223836,26.0,3,"C1=NCC=C1NC1=CCN=C1","C1=NCC(c2ccccc2)=C1NC1=C(c2ccccc2)CN=C1",{},"[cH&r6,CH&r5:1]>>[#6:1](-[c]1[ch]ccc[ch]1)",null,-0.2166947076],[-0.0386744752,154.8370260827,26,"completed",-5.207644,26.0,14,"C1=CCC(c2cc(Nc3cncs3)cc(C3=CC=CC3)c2)=C1","c1ccc(-c2cc(Nc3cncs3)cc(-c3ccccc3)c2)cc1",{},"[CH2:0]1[c,C:1]-,=,:[c,C:2]-,=,:[c,C:3]-,=,:[c,C:4]1>>[ch:0]1c[c:1][c:2][c:3][c:4]1",null,-0.1721982802],[-0.0387658677,125.7753969783,26,"completed",-4.992824,26.0,4,"C1=CCC(c2c(NC3=CCC=C3)cccc2NC2=CCC=C2)=C1","C1=CC(Nc2cccc(NC3=CCC=C3)c2C2=CC=NC2)=CC1",{},"[chr5,CH1r5:1]>>[n:1]",null,-0.1464511216],[-0.0389257458,134.8879643131,26,"completed",-5.185748,26.0,4,"C1=CC(c2cc(NC3=CN=CC3)cc(C3=CCC=C3)c2)=CC1","C1=CC(c2cc(Nc3cnco3)cc(C3=CCC=C3)c2)=CC1",{},"[#6H2r5:1]>>[O:1]",null,-0.1476400876],[-0.0389631971,145.3871063179,26,"completed",-5.249872,26.0,4,"C1=CCC(c2cc(NC3=CCC=C3)cc(C3=CC=CC3)c2)=C1","C1=CC(Nc2cc(C3=CC=NC3)cc(C3=CC=NC3)c2)=CC1",{},"[chr5,CH1r5:1]>>[n:1]",null,-0.1792863707],[-0.0389990313,132.9212365453,26,"completed",-5.061824,26.0,4,"C1=CC(Nc2cccc(NC3=CCC=C3)c2C2=CN=CC2)=CC1","C1=CC(Nc2cccc(NC3=CCC=C3)c2C2=CN=NC2)=CC1",{},"[chr5,CH1r5:1]>>[n:1]",null,-0.1355809151],[-0.0391539688,155.4813126963,26,"completed",-5.017296,26.0,3,"C1=CC(C=Cc2cc3ccccc3cc2C=CC2=CCC=C2)=CC1","C1=CC(C=Cc2cc3c(cc2C=CC2=CCC=C2)=CCC=3)=CC1",{},"[c:0]1[ch:1][ch][c:3][c!r5:4][c!r5:5]1>>[c:0]1[CH2:1][c:3][c:4][c:5]1",null,-0.1659096588],[-0.039172037,155.3955620657,26,"completed",-5.236992,26.0,3,"C(=Cc1ccc2c(c1)=CCC=2)c1ccc2c(c1)=CCC=2","C(=Cc1ccc2c(n1)=CCC=2)c1ccc2c(n1)=CCC=2",{},"[ch&r6:0]>>[nr6:0]",null,-0.1826020719],[-0.0391887043,112.2759928337,26,"completed",-5.32154,26.0,15,"C1=NC=C(c2c(Nc3ccccc3)cccc2Nc2ccccc2)C1","C1=C(c2c(Nc3ccccc3)cccc2Nc2ccccc2)CN=N1",{},"[chr5,CH1r5:1]>>[n:1]",null,-0.1914551766],[-0.0392147324,166.2704205747,26,"completed",-5.044436,26.0,3,"C1=CCC(Nc2cc(-c3ccccc3)cc(-c3ccccc3)c2)=C1","c1ccc(-c2cc(Nc3cccs3)cc(-c3ccccc3)c2)cc1",{},"[#6H2r5:1]>>[S:1]",null,-0.1707590648],[-0.0392162884,266.9258162568,26,"completed",-5.311236,26.0,3,"C1=Cc2cccc(Nc3cccc4c3CC=C4)c2C1","C1=Cc2cncc(Nc3cncc4c3CC=C4)c2C1",{},"[ch&r6:0]>>[nr6:0]",null,-0.3051450618],[-0.0392594553,161.1796245515,26,"completed",-5.290168,26.0,20,"C(=Cc1c[nH]cn1)c1cc(-c2ccccc2)cc(-c2ccccc2)c1","C1=CCC(c2cc(C=Cc3c[nH]cn3)cc(C3=CC=CC3)c2)=C1",{},"[c:0]1[ch:1][ch][c:3][c!r5:4][c!r5:5]1>>[c:0]1[CH2:1][c:3][c:4][c:5]1",null,-0.2090434567],[-0.0392631281,162.6865941235,26,"completed",-4.966052,26.0,3,"C1=NC=C(NC2=CN=CC2)C1","C1=NC(c2ccccc2)=C(NC2=C(c3ccccc3)N=CC2)C1",{},"[cH&r6,CH&r5:1]>>[#6:1](-[c]1[ch]ccc[ch]1)",null,-0.1877725768],[-0.0142016436,154.2129264049,27,"completed",-5.187956,27.0,27,"C(=Cc1cc2c(cc1C=CC1=CCN=C1)=CCC=2)C1=CCN=C1","C(=Cc1cc2c(cc1C=CC1=CCN=N1)=CCC=2)C1=CCN=N1",{},"[chr5,CH1r5:1]>>[n:1]",null,-0.1660493693],[-0.0207562673,154.6181512469,27,"completed",-5.178112,27.0,27,"C1=CC(C=Cc2cc3cscc3cc2C=CC2=CCC=C2)=CC1","C(=Cc1cc2cscc2cc1C=CC1=CCC=N1)C1=CCC=N1",{},"[chr5,CH1r5:1]>>[n:1]",null,-0.1640015248],[-0.0271195559,137.615553854,27,"completed",-5.099452,27.0,27,"C1=CC(C=Cc2cc3c(cc2C=CC2=NCC=C2)=CCC=3)=NC1","C1=CC(C=Cc2cc3c[nH]cc3cc2C=CC2=NCC=C2)=NC1",{},"[#6H2r5:1]>>[NH:1]",null,-0.1376160885],[-0.0285616839,141.8118637497,27,"completed",-5.340032,27.0,27,"C1=CC(C=Cc2cc3cscc3cc2C=CC2=CCC=C2)=CC1","C1=CC(C=Cc2cc3cscc3cc2C=CC2=NCC=C2)=NC1",{},"[chr5,CH1r5:1]>>[n:1]",null,-0.2198684416],[-0.0289909253,162.6612336109,27,"completed",-5.146556,27.0,27,"C1=CC(C=Cc2cc3c[nH]cc3cc2C=CC2=CCC=C2)=CC1","C1=CC(C=Cc2nc3c[nH]cc3nc2C=CC2=CCC=C2)=CC1",{},"[ch&r6:0]>>[nr6:0]",null,-0.1658937397],[-0.0293171736,148.2916401449,27,"completed",-5.238924,27.0,27,"C(=Cc1cc2c(cc1C=CC1=CCC=N1)=CCC=2)C1=CCC=N1","C(=Cc1cc2c(cc1C=CC1=NCC=N1)=CCC=2)C1=NCC=N1",{},"[chr5,CH1r5:1]>>[n:1]",null,-0.1773340087],[-0.0298664197,179.3371597694,27,"completed",-5.1449,27.0,27,"C1=CC(C=Cc2cc3c(cc2C=CC2=NCC=C2)=CCC=3)=NC1","C(=Cc1cc2c(cc1C=Cc1ccsn1)=CCC=2)c1ccsn1",{},"[#6H2r5:1]>>[S:1]",null,-0.1820704857],[-0.0298852305,160.9051062159,27,"completed",-5.369656,27.0,27,"C(=Cc1cc2c(cc1C=CC1=CCN=C1)=CCC=2)C1=CCN=C1","C(=Cc1cc2c(cc1C=CC1=NCN=C1)=CCC=2)C1=NCN=C1",{},"[chr5,CH1r5:1]>>[n:1]",null,-0.2480332413],[-0.0300161551,163.8515270311,27,"completed",-5.330832,27.0,27,"C1=CC(C=Cc2cc3cscc3cc2C=CC2=CCC=C2)=CC1","C1=CC(C=Cc2nc3cscc3nc2C=CC2=CCC=C2)=CC1",{},"[ch&r6:0]>>[nr6:0]",null,-0.2301221304],[-0.030138066,228.7853793966,27,"completed",-5.216292,27.0,27,"C1=CC(C=Cc2cc3c(cc2C=CC2=CCC=C2)=CCC=3)=CC1","C1=CC(C=Cc2nc3c(nc2C=CC2=CCC=C2)=CCC=3)=CC1",{},"[ch&r6:0]>>[nr6:0]",null,-0.2428362126],[-0.0302736164,161.4975772806,27,"completed",-5.166152,27.0,27,"C1=CC(C=Cc2cc3c(cc2C=CC2=CCC=C2)=CCC=3)=CC1","C1=CC(C=Cc2cc3c(cc2C=CC2=NCC=C2)=CCC=3)=NC1",{},"[chr5,CH1r5:1]>>[n:1]",null,-0.1680052087],[-0.0307642257,150.0133352664,27,"completed",-4.946088,27.0,27,"C(=Cc1cc2c(cc1C=CC1=CCC=N1)=CCC=2)C1=CCC=N1","C(=Cc1cc2c[nH]cc2cc1C=CC1=CCC=N1)C1=CCC=N1",{},"[#6H2r5:1]>>[NH:1]",null,-0.1846931607],[-0.0309037965,300.8856408351,27,"completed",-5.203504,27.0,27,"C(=Cc1cc2c(cc1C=CC1=CCC=N1)=CCC=2)C1=CCC=N1","C(=Cc1nc2c(nc1C=CC1=CCC=N1)=CCC=2)C1=CCC=N1",{},"[ch&r6:0]>>[nr6:0]",null,-0.3094859885],[-0.0309099527,168.6360208848,27,"completed",-5.01104,27.0,27,"C1=CC(C=Cc2cc3c(cc2C=CC2=CCC=C2)=CCC=3)=CC1","C(=Cc1cc2c(cc1C=CC1=CCC=N1)=CCC=2)C1=CCC=N1",{},"[chr5,CH1r5:1]>>[n:1]",null,-0.1797662636],[-0.0315038992,161.9228224744,27,"completed",-5.233772,27.0,27,"C(=Cc1cc2c(cc1C=CC1=CCC=N1)=CCC=2)C1=CCC=N1","C(=Cc1cc2cocc2cc1C=CC1=CCC=N1)C1=CCC=N1",{},"[#6H2r5:1]>>[O:1]",null,-0.1870495254],[-0.0326104099,192.5200225824,27,"completed",-5.215924,27.0,8,"C(#Cc1c[nH]c(C2=CC=CC2)c1)c1c[nH]c(C2=CC=CC2)c1","C(#Cc1c[nH]c(C2=CC=NC2)c1)c1c[nH]c(C2=CC=NC2)c1",{},"[chr5,CH1r5:1]>>[n:1]",null,-0.2089228619],[-0.0328168108,142.3259403372,27,"completed",-5.179032,27.0,27,"C1=CC(C=Cc2cc3c(cc2C=CC2=CCC=C2)=CCC=3)=CC1","C1=CC(C=Cc2cc3cscc3cc2C=CC2=CCC=C2)=CC1",{},"[#6H2r5:1]>>[S:1]",null,-0.1526998403],[-0.0333492969,211.892629748,27,"completed",-5.315008,27.0,27,"C1=CC(C=Cc2cc3c(cc2C=CC2=NCC=C2)=CCC=3)=NC1","C(=Cc1cc2c(cc1C=Cc1ccon1)=CCC=2)c1ccon1",{},"[#6H2r5:1]>>[O:1]",null,-0.2599046405],[-0.035521907,142.2068325825,27,"completed",-4.98528,27.0,3,"C(=Cc1ccc(C=Cc2ccccn2)c2ccccc12)c1ccccn1","C(=Cc1ccccn1)C1=c2ccccc2=C(C=Cc2ccccn2)C1",{},"[c:0]1[ch:1][ch][c:3][c!r5:4][c!r5:5]1>>[c:0]1[CH2:1][c:3][c:4][c:5]1",null,-0.1633141624],[-0.0359235021,190.3797944895,27,"completed",-5.03588,27.0,27,"C(=Cc1cc2c(cc1C=CC1=CCC=N1)=CCC=2)C1=CCC=N1","C(=Cc1cc2c(cc1C=Cc1cscn1)=CCC=2)c1cscn1",{},"[#6H2r5:1]>>[S:1]",null,-0.195599181],[-0.03711384,143.0545255421,27,"completed",-5.142508,27.0,27,"C(=Cc1cc2c(cc1C=CC1=CCN=C1)=CCC=2)C1=CCN=C1","C(=Cc1cc2c[nH]cc2cc1C=CC1=CCN=C1)C1=CCN=C1",{},"[#6H2r5:1]>>[NH:1]",null,-0.146116368],[-0.0383602186,216.7822791792,27,"completed",-5.197248,27.0,27,"C1=CC(C2=NC(C=CC3=CCC(C4=CCC=C4)=N3)=CC2)=CC1","C(=CC1=CCC(c2ccsc2)=N1)C1=CCC(c2ccsc2)=N1",{},"[#6H2r5:1]>>[S:1]",null,-0.2272192148],[-0.0385551142,131.9625085946,27,"completed",-5.14536,27.0,4,"C1=CCC(Nc2cc(C3=CCC=C3)cc(C3=CCC=C3)c2)=C1","C1=CC(c2cc(NC3=NC=CC3)cc(C3=CCC=C3)c2)=CC1",{},"[chr5,CH1r5:1]>>[n:1]",null,-0.1357287485],[-0.039131781,218.0150691113,27,"completed",-5.145544,27.0,27,"C(#Cc1ccccc1C1=NC=CC1)c1ccccc1C1=NC=CC1","C(#CC1=C(C2=NC=CC2)C=CC1)C1=C(C2=NC=CC2)C=CC1",{},"[c:0]1[ch:1][ch][c:3][c!r5:4][c!r5:5]1>>[c:0]1[CH2:1][c:3][c:4][c:5]1",null,-0.2203337372],[-0.0391400953,259.5003075035,27,"completed",-5.379224,27.0,3,"C(#Cc1ccc2ccccc2c1)c1ccc2ccccc2c1","C(#CC1=Cc2ccccc2C1)C1=Cc2ccccc2C1",{},"[c:0]1[ch:1][ch][c:3][c!r5:4][c!r5:5]1>>[c:0]1[CH2:1][c:3][c:4][c:5]1",null,-0.3248750071],[-0.0392913294,224.4589109653,27,"completed",-5.16928,27.0,27,"C(#Cc1ccccc1C1=NC=CC1)c1ccccc1C1=NC=CC1","C(#CC1=C(C2=NC=CC2)CC=C1)C1=C(C2=NC=CC2)CC=C1",{},"[c:0]1[ch:1][ch][c:3][c!r5:4][c!r5:5]1>>[c:0]1[CH2:1][c:3][c:4][c:5]1",null,-0.2296381169],[-0.0392960949,182.4740810603,27,"completed",-5.266708,27.0,27,"C(=Cc1cc2c[nH]cc2cc1C=Cc1ccccc1)c1ccccc1","C(=Cc1nc2c[nH]cc2nc1C=Cc1ccccc1)c1ccccc1",{},"[ch&r6:0]>>[nr6:0]",null,-0.216597907],[-0.0397573395,187.5411422594,27,"completed",-5.250884,27.0,7,"C1=c2cc3nc4ccoc4nc3cc2=CC1","C1=c2cc3nc4ncoc4nc3cc2=CC1",{},"[chr5,CH1r5:1]>>[n:1]",null,-0.215237104],[-0.0399303736,143.0157858803,27,"completed",-4.92502,27.0,4,"C1=CCC(c2cc(NC3=CCC=C3)nc(NC3=CCC=C3)c2)=C1","C1=CC(Nc2cc(C3=NC=CC3)cc(NC3=CCC=C3)n2)=CC1",{},"[chr5,CH1r5:1]>>[n:1]",null,-0.1882985268],[-0.0402652175,136.8058029828,27,"completed",-5.159344,27.0,3,"C1=CC(Nc2cccc(NC3=CCC=C3)c2)=CC1","C1=NCC=C1Nc1cccc(NC2=CCN=C2)c1",{},"[chr5,CH1r5:1]>>[n:1]",null,-0.1429736542],[-0.0403850464,117.3263286945,27,"completed",-5.155112,27.0,3,"c1ccc(Nc2cc(-c3ccccc3)cc(Nc3ccccc3)n2)cc1","c1ccc(Nc2cc(-c3ccccn3)cc(Nc3ccccc3)n2)cc1",{},"[ch&r6:0]>>[nr6:0]",null,-0.1235061146],[-0.0404794458,150.6987533563,27,"completed",-5.048668,27.0,6,"C1=CC(=C2SC(C=CC3=CCC=C3)=C(C=CC3=CCC=C3)S2)C=C1","C1=CC(=C2SC(C=CC3=CCC=N3)=C(C=CC3=CCC=N3)S2)C=C1",{},"[chr5,CH1r5:1]>>[n:1]",null,-0.1549233734],[-0.0405007352,97.6850387709,27,"completed",-5.161552,27.0,9,"c1ccc2cc3cc4n[nH]cc4cc3cc2c1","c1cnc2cc3cc4n[nH]cc4cc3cc2n1",{},"[ch&r6:0]>>[nr6:0]",null,-0.1067651847],[-0.0405718988,133.8964124944,27,"completed",-4.923456,27.0,14,"C1=NC(c2c(Nc3ccccc3)cccc2Nc2ccccc2)=CC1","c1ccc(Nc2cccc(Nc3ccccc3)c2-c2c[nH]cn2)cc1",{},"[#6H2r5:1]>>[NH:1]",null,-0.1822099432],[-0.0407114064,144.6720387153,27,"completed",-5.054924,27.0,7,"O=c1cc[nH]c2cc3cc4c[nH]cc4cc3cc12","O=c1nc[nH]c2cc3cc4c[nH]cc4cc3cc12",{},"[ch&r6:0]>>[nr6:0]",null,-0.1480729659],[-0.0407626121,167.2393545034,27,"completed",-4.998344,27.0,4,"C1=CCC(Nc2cc(C3=CCC=C3)cc(C3=CCC=C3)c2)=C1","C1=CC(c2cc(NC3=CN=CC3)cc(C3=CCC=C3)c2)=CC1",{},"[chr5,CH1r5:1]>>[n:1]",null,-0.1817488196],[-0.0409801439,156.2771265813,27,"completed",-5.008832,27.0,3,"C1=CCC(Nc2ccc3ccc(NC4=CC=CC4)cc3c2)=C1","C1=NC=C(Nc2ccc3ccc(NC4=CN=CC4)cc3c2)C1",{},"[chr5,CH1r5:1]>>[n:1]",null,-0.1688052913],[-0.0410717813,137.6626737617,27,"completed",-5.022632,27.0,4,"C1=CC(Nc2cccc(NC3=CCC=C3)c2-c2cccs2)=CC1","C1=CC(Nc2cccc(NC3=CCC=C3)c2-c2ccns2)=CC1",{},"[chr5,CH1r5:1]>>[n:1]",null,-0.147932611],[-0.0412710404,205.13177273,27,"completed",-5.0161,27.0,3,"C1=C(NC2=CCC(c3ccccc3)=C2)C=C(c2ccccc2)C1","c1ccc(-c2cc(Nc3coc(-c4ccccc4)c3)co2)cc1",{},"[#6H2r5:1]>>[O:1]",null,-0.2133735154],[-0.0413882245,126.1166255351,27,"completed",-5.153824,27.0,3,"c1ccc(Nc2cccc(Nc3ccccc3)c2-c2ccccc2)cc1","C1=CCC(c2c(Nc3ccccc3)cccc2Nc2ccccc2)=C1",{},"[c:0]1[ch:1][ch][c:3][c!r5:4][c!r5:5]1>>[c:0]1[CH2:1][c:3][c:4][c:5]1",null,-0.131624255],[-0.0414101362,149.0441797506,27,"completed",-5.263212,27.0,3,"C1=CC(c2ccccc2Nc2ccccc2C2=CCC=C2)=CC1","C1=NCC=C1c1ccccc1Nc1ccccc1C1=CCN=C1",{},"[chr5,CH1r5:1]>>[n:1]",null,-0.1877947401],[-0.0414560492,144.9306671259,27,"completed",-5.388792,27.0,27,"C(=CC1=CCC(C2=CCN=C2)=C1)C1=CCC(C2=CCN=C2)=C1","C(=CC1=CCC(C2=CCN=N2)=C1)C1=CCC(C2=CCN=N2)=C1",{},"[chr5,CH1r5:1]>>[n:1]",null,-0.2487394213],[-0.0414681034,150.4009412795,27,"completed",-5.171948,27.0,4,"C1=CC(Nc2cc(C3=CCC=C3)nc(C3=CCC=C3)c2)=CC1","C1=CC(Nc2cc(-c3ccsc3)nc(-c3ccsc3)c2)=CC1",{},"[#6H2r5:1]>>[S:1]",null,-0.1586093797],[-0.0414834749,196.4540691366,27,"completed",-4.952712,27.0,6,"C1=CC(N(c2ccccc2)c2ccccc2)=NC1","C1=CC(N(C2=CCC=C2)C2=NCC=C2)=CC1",{},"[c:0]1[ch:1][ch][c:3][c!r5:4][c!r5:5]1>>[c:0]1[CH2:1][c:3][c:4][c:5]1",null,-0.2218651419],[-0.0414857841,139.3498679171,27,"completed",-5.105892,27.0,4,"O=c1ccc(-c2cc(NC3=CCC=C3)cc(NC3=CCC=C3)c2)co1","O=c1ccc(-c2cc(NC3=CCC=C3)cc(NC3=CCC=C3)c2)c[nH]1",{},"[o:1]>>[nH:1]",null,-0.1394108904],[-0.0416878348,145.8425876246,27,"completed",-5.234232,27.0,27,"C1=CC(C=Cc2cc3c(cc2C=CC2=CCC=C2)=CCC=3)=CC1","C1=CC(C=Cc2cc3cocc3cc2C=CC2=CCC=C2)=CC1",{},"[#6H2r5:1]>>[O:1]",null,-0.1734906135],[-0.0419434501,155.7968790969,27,"completed",-5.03404,27.0,4,"C1=CC(Nc2cc(NC3=CCC=C3)cc(C3=CN=CC3)c2)=CC1","C1=CC(Nc2cc(NC3=CCC=C3)cc(C3=NN=CC3)c2)=CC1",{},"[chr5,CH1r5:1]>>[n:1]",null,-0.1624946803],[-0.0419544086,136.8826658766,27,"completed",-5.199824,27.0,10,"C1=NC(Nc2cc(-c3ccccc3)cc(-c3ccccc3)c2)=NC1","c1ccc(-c2cc(Nc3nc[nH]n3)cc(-c3ccccc3)c2)cc1",{},"[#6H2r5:1]>>[NH:1]",null,-0.1536867964],[-0.0420101325,156.5822862884,27,"completed",-5.371772,27.0,4,"C1=NC(c2cc(Nc3ccccc3)cc(C3=CCC=N3)c2)=CC1","C1=NC(c2cc(Nc3ccncc3)cc(C3=CCC=N3)c2)=CC1",{},"[ch&r6:0]>>[nr6:0]",null,-0.2463928209],[-0.0420525569,156.2185790828,27,"completed",-5.1771,27.0,13,"C1=CCC(c2cc(C=Cc3ccc[nH]3)cc(C=Cc3ccc[nH]3)c2)=C1","C(=Cc1ccc[nH]1)c1cc(C=Cc2ccc[nH]2)cc(-c2ccc[nH]2)c1",{},"[#6H2r5:1]>>[NH:1]",null,-0.1652785689],[-0.0275982892,90.5067280759,28,"completed",-5.165692,28.0,11,"c1cnc2cc3cc4cocc4cc3cc2c1","c1cnc2cc3cc4cocc4cc3cc2n1",{},"[ch&r6:0]>>[nr6:0]",null,-0.1015186331],[-0.0291402388,132.5124694949,28,"completed",-5.231196,28.0,7,"C1=Cc2cc3cc4nccnc4cc3cc2C1","c1cnc2cc3cc4[nH]ccc4cc3cc2n1",{},"[#6H2r5:1]>>[NH:1]",null,-0.1612253884],[-0.0296134527,83.7061154699,28,"completed",-5.10212,28.0,7,"c1cnc2cc3cc4cscc4cc3cc2c1","c1cnc2cc3cc4cscc4cc3cc2n1",{},"[ch&r6:0]>>[nr6:0]",null,-0.0837192691],[-0.0316327314,150.5888676532,28,"completed",-5.2231,28.0,3,"C(=CC1=c2ccccc2=CC1)C1=c2ccccc2=CC1","C(=CC1=c2ccccc2=NC1)C1=c2ccccc2=NC1",{},"[chr5,CH1r5:1]>>[n:1]",null,-0.1735000748],[-0.0343983246,106.7817350818,28,"completed",-5.229724,28.0,6,"C1=c2cc3cc4ccccc4cc3cc2=NC1","C1=c2cc3cc4nccnc4cc3cc2=NC1",{},"[ch&r6:0]>>[nr6:0]",null,-0.1401720866],[-0.0395549594,173.3355215543,28,"completed",-5.282348,28.0,6,"C(=CC1=CC=NC1)C1=CCC(C2=CC(C=CC3=CC=NC3)=CC2)=C1","C(=Cc1ccn[nH]1)C1=CCC(C2=CC(C=Cc3ccn[nH]3)=CC2)=C1",{},"[#6H2r5:1]>>[NH:1]",null,-0.2152628432],[-0.0398426645,132.2508718243,28,"completed",-5.20884,28.0,6,"C1=CC(=C2C=C(C=CC3=NCC=C3)C(C=CC3=NCC=C3)=C2)C=C1","C1=CC(=C2SC(C=CC3=NCC=C3)=C(C=CC3=NCC=C3)S2)C=C1",{},"[CH,ch:0]1=[C,c:1][C,c:2]=[CH,ch:3][*:4]1>>[S:0]1[*:1]=,:[*:2][S:3][*:4]1",null,-0.1526266833],[-0.0406302715,164.5434576531,28,"completed",-5.165508,28.0,6,"C1=CCC(C=Cc2cc(-c3c[nH]c(C=CC4=CC=CC4)c3)c[nH]2)=C1","C(=Cc1cc(-c2c[nH]c(C=CC3=CC=NC3)c2)c[nH]1)C1=CC=NC1",{},"[chr5,CH1r5:1]>>[n:1]",null,-0.1708135987],[-0.0408790738,148.7492108306,28,"completed",-5.01288,28.0,11,"C1=c2cc3cc4ncnnc4cc3cc2=CC1","c1nnc2cc3cc4c[nH]cc4cc3cc2n1",{},"[#6H2r5:1]>>[NH:1]",null,-0.1607649712],[-0.0410143919,135.4963279074,28,"completed",-5.417772,28.0,12,"c1ccc2cc3cc4[nH]ncc4cc3cc2c1","c1cnc2cc3cc4[nH]ncc4cc3cc2n1",{},"[ch&r6:0]>>[nr6:0]",null,-0.2604591838],[-0.0412601227,155.4736227023,28,"completed",-5.225676,28.0,16,"C1=CCC(C=CC2=C(C=CC3=CC=CC3)SC(=C3C=CC=C3)S2)=C1","C1=CC(=C2SC(C=CC3=NC=CC3)=C(C=CC3=NC=CC3)S2)C=C1",{},"[chr5,CH1r5:1]>>[n:1]",null,-0.1786374297],[-0.0422903206,180.338950946,28,"completed",-5.042504,28.0,3,"C1=CC(c2ccccc2Nc2ccccc2C2=CCC=C2)=CC1","C1=CC(c2ccccc2Nc2ccccc2C2=NCC=C2)=NC1",{},"[chr5,CH1r5:1]>>[n:1]",null,-0.1847754701],[-0.0425826721,226.2175202547,28,"completed",-5.074796,28.0,3,"C(=Cc1ccccc1)C1=CC=C(C2=CC=C(C=Cc3ccccc3)C2)C1","C(=Cc1ccccn1)C1=CC=C(C2=CC=C(C=Cc3ccccn3)C2)C1",{},"[ch&r6:0]>>[nr6:0]",null,-0.226904462],[-0.0426221347,121.9593721377,28,"completed",-5.208564,28.0,6,"C1=CCC(c2cc(Nc3ccccc3)nc(Nc3ccccc3)c2)=C1","C1=NC=C(c2cc(Nc3ccccc3)nc(Nc3ccccc3)c2)C1",{},"[chr5,CH1r5:1]>>[n:1]",null,-0.1436986363],[-0.0435621562,211.5607636288,28,"completed",-5.188232,28.0,3,"C1=CC(c2ccc3ccc(C4=CCC=C4)cc3c2)=CC1","c1cc(-c2ccc3ccc(-c4cc[nH]c4)cc3c2)c[nH]1",{},"[#6H2r5:1]>>[NH:1]",null,-0.2203918119],[-0.0437653032,78.841973054,28,"completed",-5.410504,28.0,3,"c1ccc(Nc2cccc(-c3cccc(Nc4ccccc4)c3)c2)cc1","c1ccc(Nc2cc(-c3ccnc(Nc4ccccc4)c3)ccn2)cc1",{},"[ch&r6:0]>>[nr6:0]",null,-0.2312105023],[-0.0437770444,125.8048208809,28,"completed",-5.152996,28.0,6,"C1=CC(c2cc(Nc3ccccc3)nc(Nc3ccccc3)c2)=CC1","C1=CC(c2cc(Nc3ccccc3)nc(Nc3ccccc3)c2)=NC1",{},"[chr5,CH1r5:1]>>[n:1]",null,-0.1311604178],[-0.043974086,129.4860459946,28,"completed",-4.906344,28.0,3,"C1=CC(Nc2cc(NC3=CCC=C3)cc(-c3ccccc3)c2)=CC1","C1=NC(Nc2cc(NC3=CCC=N3)cc(-c3ccccc3)c2)=CC1",{},"[chr5,CH1r5:1]>>[n:1]",null,-0.1874644841],[-0.0440183536,130.744461192,28,"completed",-5.192096,28.0,9,"C1=CC(=C2C=C(Nc3ccccc3)C(Nc3ccccc3)=C2)C=N1","C1=CCC(NC2=CC(=C3C=CN=C3)C=C2NC2=CC=CC2)=C1",{},"[c:0]1[ch:1][ch][c:3][c!r5:4][c!r5:5]1>>[c:0]1[CH2:1][c:3][c:4][c:5]1",null,-0.145774257],[-0.0441141377,75.3124275904,28,"completed",-5.28888,28.0,3,"c1cnc2ncccc2c1","c1ccc(Nc2ccc3ccc(Nc4ccccc4)nc3n2)cc1",{},"[ch&r6,CH1&r5:1]>>[*:1](-N-c1ccccc1)",null,-0.1521612053],[-0.0441294285,169.9011667309,28,"completed",-5.210312,28.0,3,"C1=CC(Nc2cccc(NC3=CCC=C3)c2-c2ccccc2)=CC1","C1=NCC=C1Nc1cccc(NC2=CCN=C2)c1-c1ccccc1",{},"[chr5,CH1r5:1]>>[n:1]",null,-0.1866255281],[-0.0441824327,271.5176817443,28,"completed",-4.632,28.0,25,"C1=CC(Nc2nnc(NC3=CCC=C3)c3ccccc23)=CC1","C1=CC(Nc2nnc(NC3=CCC=C3)c3c2=CCC=3)=CC1",{},"[c:0]1[ch:1][ch][c:3][c!r5:4][c!r5:5]1>>[c:0]1[CH2:1][c:3][c:4][c:5]1",null,-0.4254921991],[-0.0441847654,149.4605722836,28,"completed",-5.265144,28.0,27,"C(#Cc1cc(-c2ccc[nH]2)cc(-c2ccc[nH]2)c1)C1=CC=CC1","C(#Cc1ccc[nH]1)c1cc(-c2ccc[nH]2)cc(-c2ccc[nH]2)c1",{},"[#6H2r5:1]>>[NH:1]",null,-0.1889497489],[-0.04429874,180.080680998,28,"completed",-5.256956,28.0,20,"C(#Cc1ccc[nH]1)C1=CCC(C2=CC(C#Cc3ccc[nH]3)=CC2)=C1","C(#Cc1ncc[nH]1)C1=CCC(C2=CC(C#Cc3ncc[nH]3)=CC2)=C1",{},"[chr5,CH1r5:1]>>[n:1]",null,-0.210950925],[-0.0446465397,138.7405569328,28,"completed",-5.217764,28.0,3,"C1=c2ccc(-c3ccc4c(c3)=CCC=4)cc2=CC1","c1cc2cscc2cc1-c1ccc2cscc2c1",{},"[#6H2r5:1]>>[S:1]",null,-0.1613828937],[-0.044664939,132.7547689102,28,"completed",-5.3519,28.0,3,"C(=Cc1ccccc1)C1=CC(C2=CCC(C=Cc3ccccc3)=C2)=CC1","C(=Cc1ccccn1)C1=CC(C2=CCC(C=Cc3ccccn3)=C2)=CC1",{},"[ch&r6:0]>>[nr6:0]",null,-0.2207172344],[-0.0448052778,127.7349727405,28,"completed",-5.230092,28.0,20,"C1=CC(c2cc(C=CC3=NSCS3)cc(C3=CCC=C3)c2)=CC1","C1=CC(c2cc(C=CC3=NSCS3)cc(C3=CCC=C3)n2)=CC1",{},"[ch&r6:0]>>[nr6:0]",null,-0.1568723947],[-0.0449794517,105.426842489,28,"completed",-5.422648,28.0,14,"C1=CC(c2cc(Nc3ccns3)cc(C3=CCC=C3)c2)=CC1","C1=CC(c2cc(Nc3cnns3)cc(C3=CCC=C3)c2)=CC1",{},"[chr5,CH1r5:1]>>[n:1]",null,-0.2492482051],[-0.0450239143,136.8356567236,28,"completed",-5.23828,28.0,21,"C1=CCC(c2cc(C=CC3=NSCS3)cc(C3=CC=CC3)c2)=C1","C1=CCC(c2cc(C=CC3=NSCS3)cc(C3=CC=CC3)n2)=C1",{},"[ch&r6:0]>>[nr6:0]",null,-0.1676110455],[-0.0453444961,90.4457805163,28,"completed",-4.898524,28.0,7,"C1=c2cc3cc4ccnnc4cc3cc2=CC1","c1cc2cc3cc4c[nH]cc4cc3cc2nn1",{},"[#6H2r5:1]>>[NH:1]",null,-0.1675434353],[-0.0455248191,129.0762612034,28,"completed",-5.174156,28.0,6,"C1=CC(c2cc(Nc3ccccc3)nc(Nc3ccccc3)c2)=CC1","c1ccc(Nc2cc(-c3ccoc3)cc(Nc3ccccc3)n2)cc1",{},"[#6H2r5:1]>>[O:1]",null,-0.1391231334],[-0.0455471308,159.519339892,28,"completed",-5.093196,28.0,6,"O=c1ccoc2cc3cc4c(cc3cc12)=CCC=4","O=c1ccoc2cc3cc4c[nH]cc4cc3cc12",{},"[#6H2r5:1]>>[NH:1]",null,-0.159590426],[-0.0456067218,117.6641239047,28,"completed",-5.16836,28.0,3,"c1ccc(Nc2cc(Nc3ccccc3)cc(-c3ccccc3)c2)cc1","c1ccc(Nc2cc(-c3ccccc3)cc(Nc3ccccc3)n2)cc1",{},"[ch&r6:0]>>[nr6:0]",null,-0.1270222813],[-0.0456433235,146.7950299174,28,"completed",-4.906068,28.0,3,"C(#Cc1cccc(-c2cccc(C#CC3=CCC=C3)c2)c1)C1=CCC=C1","C(#Cc1cccc(-c2cccc(C#CC3=CSCS3)c2)c1)C1=CSCS1",{},"[CH,ch:0]1=[C,c:1][C,c:2]=[CH,ch:3][*:4]1>>[S:0]1[*:1]=,:[*:2][S:3][*:4]1",null,-0.1999437294],[-0.0456962254,155.6268456961,28,"completed",-5.146004,28.0,3,"C(=Cc1ccc2c(c1)=CCC=2)c1ccc2c(c1)=CCC=2","C(=Cc1ccc2cscc2c1)c1ccc2cscc2c1",{},"[#6H2r5:1]>>[S:1]",null,-0.158923678],[-0.0459118119,179.7485630278,28,"completed",-5.323104,28.0,13,"C1=CCC(c2cc(C=CC3=NC=CC3)cc(C=CC3=NC=CC3)c2)=C1","C1=CCC(c2cc(C=Cc3ncc[nH]3)cc(C=Cc3ncc[nH]3)c2)=C1",{},"[#6H2r5:1]>>[NH:1]",null,-0.2381165458],[-0.0459630927,106.6294048697,28,"completed",-5.324852,28.0,20,"C1=CC(=C2Sc3ccc4c(c3S2)=CCN=4)C=C1","C1=CC(=C2Sc3ncc4c(c3S2)=CCN=4)C=C1",{},"[ch&r6:0]>>[nr6:0]",null,-0.1901143254],[-0.0460859198,168.0474510021,28,"completed",-5.300288,28.0,10,"C1=NC(Nc2cc(-c3ccccc3)cc(-c3ccccc3)c2)=CC1","C1=NC(Nc2nc(-c3ccccc3)cc(-c3ccccc3)n2)=CC1",{},"[ch&r6:0]>>[nr6:0]",null,-0.2188525404],[-0.046176595,135.3550600377,28,"completed",-5.325496,28.0,20,"c1ccc(-c2cc(Nc3ncn[nH]3)cc(-c3ccccc3)c2)cc1","C1=CCC(c2cc(Nc3ncn[nH]3)cc(C3=CC=CC3)c2)=C1",{},"[c:0]1[ch:1][ch][c:3][c!r5:4][c!r5:5]1>>[c:0]1[CH2:1][c:3][c:4][c:5]1",null,-0.2079344388],[-0.0461880553,289.4477044663,28,"completed",-4.898616,28.0,6,"C1=CC(C=CC2=CC(C3=CCC(C=CC4=NCC=C4)=C3)=CC2)=NC1","C1=CC(C=Cc2cc(-c3c[nH]c(C=CC4=NCC=C4)c3)c[nH]2)=NC1",{},"[#6H2r5:1]>>[NH:1]",null,-0.3219505804],[-0.0462377448,140.3873597767,28,"completed",-5.2392,28.0,26,"C1=CCC(c2cc(Nc3ncc[nH]3)cc(C3=CC=CC3)c2)=C1","C1=CCC(c2cc(Nc3nnc[nH]3)cc(C3=CC=CC3)c2)=C1",{},"[chr5,CH1r5:1]>>[n:1]",null,-0.1708893337],[-0.0463803341,157.7789514212,28,"completed",-4.729704,28.0,4,"C1=CC(C2=CC(NC3=CCC(C4=CCC=C4)=C3)=CC2)=CC1","C1=CC(C2=NC(NC3=CCC(C4=CCC=C4)=N3)=CC2)=CC1",{},"[chr5,CH1r5:1]>>[n:1]",null,-0.3034510999],[-0.0463943002,200.9862691637,28,"completed",-5.001012,28.0,3,"C1=CCC(Nc2cc3ccccc3cc2NC2=CC=CC2)=C1","c1csc(Nc2cc3ccccc3cc2Nc2cccs2)c1",{},"[#6H2r5:1]>>[S:1]",null,-0.212595405],[-0.0464091794,148.75223387,28,"completed",-4.937072,28.0,7,"C1=c2cc3cc4ccoc4cc3cc2=CC1","C1=c2cc3cc4ncoc4cc3cc2=CC1",{},"[chr5,CH1r5:1]>>[n:1]",null,-0.1874420933],[-0.0464452537,97.4603872668,28,"completed",-5.369656,28.0,20,"C1=CC(=C2Sc3cnc4c(c3S2)=CCC=4)C=C1","C1=CC(=C2Sc3cnc4cocc4c3S2)C=C1",{},"[#6H2r5:1]>>[O:1]",null,-0.2124348434],[-0.0464653888,145.8880038793,28,"completed",-5.194028,28.0,20,"C1=CC(c2cc(Nc3ncc[nH]3)cc(C3=CCC=C3)c2)=CC1","C1=CC(c2cc(Nc3nnc[nH]3)cc(C3=CCC=C3)c2)=CC1",{},"[chr5,CH1r5:1]>>[n:1]",null,-0.1600485221],[-0.0464696807,222.9294665321,28,"completed",-5.408112,28.0,27,"C1=CC(C=Cc2cc3c(cc2C=CC2=CCC=C2)=NCN=3)=CC1","C1=CC(C=Cc2cc3n[nH]nc3cc2C=CC2=CCC=C2)=CC1",{},"[#6H2r5:1]>>[NH:1]",null,-0.3101849759],[-0.0464855036,139.0098878028,28,"completed",-5.245824,28.0,10,"C1=NC(Nc2cc(-c3ccccc3)cc(-c3ccccc3)c2)=CC1","c1ccc(-c2cc(Nc3cocn3)cc(-c3ccccc3)c2)cc1",{},"[#6H2r5:1]>>[O:1]",null,-0.1724628134],[-0.0465669994,160.9510266857,28,"completed",-5.083076,28.0,3,"C1=CCC(c2cccc(C=Cc3cccc(C4=CC=CC4)c3)c2)=C1","C1=CCC(C2=CCC(C=CC3=CC(C4=CC=CC4)=CC3)=C2)=C1",{},"[c:0]1[ch:1][ch][c:3][c!r5:4][c!r5:5]1>>[c:0]1[CH2:1][c:3][c:4][c:5]1",null,-0.1613864296],[-0.0466112593,167.7567309578,28,"completed",-5.095956,28.0,7,"C1=c2cc3cc4ccoc4cc3cc2=CC1","C1=c2cc3nc4ccoc4nc3cc2=CC1",{},"[ch&r6:0]>>[nr6:0]",null,-0.1677806133],[-0.0282093966,121.750981014,29,"completed",-5.140484,29.0,3,"c1cnc2cccnc2c1","c1ccc(Nc2ccc3nc(Nc4ccccc4)ccc3n2)cc1",{},"[ch&r6,CH1&r5:1]>>[*:1](-N-c1ccccc1)",null,-0.1250055557],[-0.0350001396,169.4455897424,29,"completed",-4.9103,29.0,3,"c1ccc(Nc2ccc3ccc(Nc4ccccc4)nc3n2)cc1","C1=CCC(Nc2ccc3ccc(NC4=CC=CC4)nc3n2)=C1",{},"[c:0]1[ch:1][ch][c:3][c!r5:4][c!r5:5]1>>[c:0]1[CH2:1][c:3][c:4][c:5]1",null,-0.2152788703],[-0.0376461288,133.5619603548,29,"completed",-5.327428,29.0,16,"C1=CCC(C=CC2=C(C=CC3=CC=CC3)SC(=C3C=CC=C3)S2)=C1","C1=CC(=C2SC(C=CC3=CC=NC3)=C(C=CC3=CC=NC3)S2)C=C1",{},"[chr5,CH1r5:1]>>[n:1]",null,-0.2078059429],[-0.0429586168,178.182950628,29,"completed",-5.249412,29.0,29,"C1=CCC(C2=CCC(C=CC3=CC(C4=CC=CC4)=CC3)=C2)=C1","C1=CN=C(C2=CCC(C=CC3=CC(C4=NC=CC4)=CC3)=C2)C1",{},"[chr5,CH1r5:1]>>[n:1]",null,-0.2066104966],[-0.0438274898,151.0449820393,29,"completed",-5.23,29.0,6,"C1=CC(=C2C=C(C=CC3=CCN=C3)C(C=CC3=CCN=C3)=C2)C=C1","C1=CC(=C2SC(C=CC3=CCN=C3)=C(C=CC3=CCN=C3)S2)C=C1",{},"[CH,ch:0]1=[C,c:1][C,c:2]=[CH,ch:3][*:4]1>>[S:0]1[*:1]=,:[*:2][S:3][*:4]1",null,-0.1763394074],[-0.0439711599,176.4517847593,29,"completed",-5.213624,29.0,6,"C(=CC1=CC=NC1)C1=CCC(C2=CC(C=CC3=CC=NC3)=CC2)=C1","C(=Cc1c[nH]c(-c2cc(C=CC3=CC=NC3)c[nH]2)c1)C1=CC=NC1",{},"[#6H2r5:1]>>[NH:1]",null,-0.1935493087],[-0.0459371314,183.7114988081,29,"completed",-5.29762,29.0,29,"C(=CC1=CC(c2ccc[nH]2)=CC1)C1=CC(c2ccc[nH]2)=CC1","C(=CC1=CC(c2ccn[nH]2)=CC1)C1=CC(c2ccn[nH]2)=CC1",{},"[chr5,CH1r5:1]>>[n:1]",null,-0.2299700205],[-0.0460222242,178.3216559553,29,"completed",-5.452456,29.0,6,"C1=CCC(C=CC2=CC(C3=NCC(C=CC4=CC=CC4)=C3)=NC2)=C1","C1=CCC(C=Cc2cc(-c3cc(C=CC4=CC=CC4)sn3)ns2)=C1",{},"[#6H2r5:1]>>[S:1]",null,-0.3044157956],[-0.0460597042,118.0165841911,29,"completed",-5.419888,29.0,4,"C1=CC(c2cc(Nc3ccccn3)cc(C3=CCC=C3)c2)=CC1","C1=CC(c2cc(Nc3ncccn3)cc(C3=CCC=C3)c2)=CC1",{},"[ch&r6:0]>>[nr6:0]",null,-0.2531181485],[-0.0461193141,164.4015618332,29,"completed",-5.151248,29.0,27,"C1=CCC(c2cc(C=Cc3c[nH]cn3)cc(C3=CC=CC3)c2)=C1","C(=Cc1c[nH]cn1)c1cc(-c2ccc[nH]2)cc(-c2ccc[nH]2)c1",{},"[#6H2r5:1]>>[NH:1]",null,-0.1682699876],[-0.0463086622,168.0462046107,29,"completed",-4.970284,29.0,3,"C(=Cc1cccc2ncccc12)c1cccc2ncccc12","C(=CC1=c2cccnc2=CC1)C1=c2cccnc2=CC1",{},"[c:0]1[ch:1][ch][c:3][c!r5:4][c!r5:5]1>>[c:0]1[CH2:1][c:3][c:4][c:5]1",null,-0.1910088605],[-0.0463975828,204.7106980107,29,"completed",-5.019412,29.0,6,"C(=CC1=c2ccncc2=CC1)C1=c2ccncc2=CC1","C(=CC1=c2ncncc2=CC1)C1=c2ncncc2=CC1",{},"[ch&r6:0]>>[nr6:0]",null,-0.21234109],[-0.0464450311,180.3978867371,29,"completed",-5.418968,29.0,26,"C(#CC1=CCN=C1C1=CC=CC1)C1=CCN=C1C1=CC=CC1","C(#CC1=CCN=C1c1ccc[nH]1)C1=CCN=C1c1ccc[nH]1",{},"[#6H2r5:1]>>[NH:1]",null,-0.2870475295],[-0.0464613363,180.5707344513,29,"completed",-5.206448,29.0,27,"C(=CC1=CCC(C2=CCC=N2)=C1)C1=CCC(C2=CCC=N2)=C1","C(=CC1=CCC(c2cscn2)=C1)C1=CCC(c2cscn2)=C1",{},"[#6H2r5:1]>>[S:1]",null,-0.1953408988],[-0.046502545,193.9212487548,29,"completed",-5.18952,29.0,27,"C(=CC1=CCC(C2=CCC=N2)=C1)C1=CCC(C2=CCC=N2)=C1","C(=Cc1csc(C2=CCC=N2)c1)c1csc(C2=CCC=N2)c1",{},"[#6H2r5:1]>>[S:1]",null,-0.2037945721],[-0.0467034644,175.4000120521,29,"completed",-5.0414,29.0,16,"C1=CC(=C2SC(C=Cc3cccs3)=C(C=Cc3cccs3)S2)C=C1","C1=CCC(C=CC2=C(C=CC3=CC=CC3)SC(=C3C=CC=C3)S2)=C1",{},"[n,c:0]1[n,ch:1][s,S:2][n,c:3][n,c:4]1>>[*:0]1=[*:1][CH2:2][*:3]=[*:4]1",null,-0.1801327417],[-0.046763145,166.7252932254,29,"completed",-5.088228,29.0,3,"c1ccnnc1","c1ccc(Nc2ccc(Nc3ccccc3)nn2)cc1",{},"[ch&r6,CH1&r5:1]>>[*:1](-N-c1ccccc1)",null,-0.16692881],[-0.0468682164,164.2268956075,29,"completed",-5.00138,29.0,3,"C1=CC(Nc2cccc(-c3cccc(NC4=CCC=C4)c3)c2)=CC1","c1cc(Nc2ccsc2)cc(-c2cccc(Nc3ccsc3)c2)c1",{},"[#6H2r5:1]>>[S:1]",null,-0.1781464746],[-0.047177971,136.3140134422,29,"completed",-5.233312,29.0,21,"C1=CCC(C=Cc2cc(C=CC3=CC=CC3)cc(C3=NSCS3)c2)=C1","C1=CCC(C=Cc2cc(C3=NSCS3)cc(C=CC3=CC=CC3)n2)=C1",{},"[ch&r6:0]>>[nr6:0]",null,-0.16519635],[-0.0474094477,182.9442629549,29,"completed",-5.102672,29.0,6,"C1=CC(=C2C=C(C=CC3=CCC=C3)C(C=CC3=CCC=C3)=C2)N=C1","C1=CC(=C2SC(C=CC3=CCC=C3)=C(C=CC3=CCC=C3)S2)N=C1",{},"[CH,ch:0]1=[C,c:1][C,c:2]=[CH,ch:3][*:4]1>>[S:0]1[*:1]=,:[*:2][S:3][*:4]1",null,-0.1829538241],[-0.0476920569,144.2604629925,29,"completed",-5.052808,29.0,4,"C1=CCC(c2cc(NC3=CCC=C3)cc(C3=CC=CC3)c2)=C1","C1=CC(Nc2cc(-c3ccco3)cc(-c3ccco3)c2)=CC1",{},"[#6H2r5:1]>>[O:1]",null,-0.1479944349],[-0.0478936439,132.5198950529,29,"completed",-5.06394,29.0,6,"C(#Cc1cc2c[nH]cc2cc1C#CC1=CC=CC1)C1=CC=CC1","C(#Cc1cc2c[nH]cc2cc1C#Cc1cccs1)c1cccs1",{},"[#6H2r5:1]>>[S:1]",null,-0.1349024876],[-0.0479432437,196.0056475461,29,"completed",-5.200008,29.0,6,"C1=CCC(N(C2=CCC=C2)C2=CC=CC2)=C1","C1=CC(N(C2=CC=NC2)C2=CC=NC2)=CC1",{},"[chr5,CH1r5:1]>>[n:1]",null,-0.2081321645],[-0.0479988524,206.3591055115,29,"completed",-4.919868,29.0,27,"C(=CC1=CCC(C2=CCC=N2)=C1)C1=CCC(C2=CCC=N2)=C1","C(=CC1=CCC(c2c[nH]cn2)=C1)C1=CCC(c2c[nH]cn2)=C1",{},"[#6H2r5:1]>>[NH:1]",null,-0.2418333595],[-0.0480469433,162.4265565244,29,"completed",-5.029624,29.0,24,"C1=CCC(Nc2cc(-c3ccccn3)cc(-c3ccccn3)c2)=C1","c1ccc(-c2cc(Nc3cccs3)cc(-c3ccccn3)c2)nc1",{},"[#6H2r5:1]>>[S:1]",null,-0.1697328758],[-0.0480519099,251.8218285214,29,"completed",-5.468648,29.0,16,"O=c1oc(C=Cc2cc3c(c(=O)o2)=CCC=3)cc2c1=CCC=2","O=c1[nH]c(C=Cc2cc3c(c(=O)[nH]2)=CCC=3)cc2c1=CCC=2",{},"[o:1]>>[nH:1]",null,-0.3605633007],[-0.0483020809,170.5242680412,29,"completed",-5.130916,29.0,3,"c1ccc2cc(-c3cc4ccccc4cn3)ncc2c1","C1=c2cnc(-c3cc4c(cn3)=CCC=4)cc2=CC1",{},"[c:0]1[ch:1][ch][c:3][c!r5:4][c!r5:5]1>>[c:0]1[CH2:1][c:3][c:4][c:5]1",null,-0.1718920229],[-0.0483659705,155.5478152191,29,"completed",-5.172592,29.0,3,"O=c1cc(-c2c(Nc3ccccc3)cccc2Nc2ccccc2)cco1","O=c1cc(-c2c(NC3=CCC=C3)cccc2NC2=CCC=C2)cco1",{},"[c:0]1[ch:1][ch][c:3][c!r5:4][c!r5:5]1>>[c:0]1[CH2:1][c:3][c:4][c:5]1",null,-0.1636374837],[-0.0484427373,130.5510856387,29,"completed",-5.001748,29.0,4,"C1=CCC(Nc2cc(C3=CC=CC3)cc(C3=CC=CC3)c2)=C1","C1=CCC(c2cc(Nc3cccs3)cc(C3=CC=CC3)c2)=C1",{},"[#6H2r5:1]>>[S:1]",null,-0.1475594089],[-0.0485609763,187.428117594,29,"completed",-5.158516,29.0,6,"C1=CC(C=CC2=CC(=C3C=CN=C3)C=C2C=CC2=CCC=C2)=CC1","C1=CC(C=CC2=C(C=CC3=CCC=C3)SC(=C3C=CN=C3)S2)=CC1",{},"[CH,ch:0]1=[C,c:1][C,c:2]=[CH,ch:3][*:4]1>>[S:0]1[*:1]=,:[*:2][S:3][*:4]1",null,-0.1918518157],[-0.0485784264,310.4517294362,29,"completed",-5.221904,29.0,26,"C1=CCC(c2nc3c(nc2C2=CC=CC2)=CCC=3)=C1","C1=CCC(c2nc3c[nH]cc3nc2C2=CC=CC2)=C1",{},"[#6H2r5:1]>>[NH:1]",null,-0.3219657793],[-0.0485961598,108.4861525154,29,"completed",-4.788032,29.0,3,"C1=c2cc3ccccc3cc2=CC1","c1ccc2cc3c[nH]cc3cc2c1",{},"[#6H2r5:1]>>[NH:1]",null,-0.2438401556],[-0.0486040519,179.9113873671,29,"completed",-5.144532,29.0,28,"C(=Cc1ccc[nH]1)c1cc(C=Cc2ccc[nH]2)cc(-c2ccc[nH]2)c1","C(=Cc1ccc[nH]1)c1cc(-c2ccc[nH]2)cc(C=Cc2ccc[nH]2)n1",{},"[ch&r6:0]>>[nr6:0]",null,-0.1825919654],[-0.0486630004,133.0210437151,29,"completed",-5.252816,29.0,3,"C1=CC(c2cccc(Nc3cccc(C4=CCC=C4)c3)c2)=CC1","c1cc(Nc2cccc(-c3ccoc3)c2)cc(-c2ccoc2)c1",{},"[#6H2r5:1]>>[O:1]",null,-0.1706969118],[-0.048683572,118.2998035543,29,"completed",-5.199364,29.0,4,"C1=CCC(Nc2cc(-c3ccco3)cc(-c3ccco3)c2)=C1","C1=NCC(Nc2cc(-c3ccco3)cc(-c3ccco3)c2)=C1",{},"[chr5,CH1r5:1]>>[n:1]",null,-0.1372323348],[-0.048702556,146.2129958877,29,"completed",-5.301024,29.0,3,"C(#CC1=c2ccccc2=CC1)C1=c2ccccc2=CC1","C(#CC1=c2ccccc2=NC1)C1=c2ccccc2=NC1",{},"[chr5,CH1r5:1]>>[n:1]",null,-0.2029272233],[-0.0488117284,130.8906050983,29,"completed",-5.168268,29.0,3,"C1=CC(c2cccc(Nc3cccc(C4=CCC=C4)c3)c2)=CC1","c1cc(Nc2cccc(-c3ccsc3)c2)cc(-c2ccsc2)c1",{},"[#6H2r5:1]>>[S:1]",null,-0.1393413263],[-0.0488358519,143.0823438789,29,"completed",-5.024104,29.0,4,"C1=CC(Nc2cc(NC3=CCC=C3)cc(C3=CCN=C3)c2)=CC1","C1=CC(Nc2cc(NC3=CCC=C3)cc(-c3cnoc3)c2)=CC1",{},"[#6H2r5:1]>>[O:1]",null,-0.1526271814],[-0.0490506187,160.349700159,29,"completed",-5.22126,29.0,15,"C1=NC=C(c2c(Nc3ccccc3)cccc2Nc2ccccc2)C1","C1=NN=C(c2c(Nc3ccccc3)cccc2Nc2ccccc2)C1",{},"[chr5,CH1r5:1]>>[n:1]",null,-0.1814303731],[-0.049065849,170.1048360938,29,"completed",-5.050876,29.0,3,"C(#Cc1cccc2ncccc12)c1cccc2ncccc12","C(#CC1=c2cccnc2=CC1)C1=c2cccnc2=CC1",{},"[c:0]1[ch:1][ch][c:3][c!r5:4][c!r5:5]1>>[c:0]1[CH2:1][c:3][c:4][c:5]1",null,-0.1735456922],[-0.0490967483,183.0732980451,29,"completed",-5.229448,29.0,24,"C1=CC(Nc2cc(-c3ccccn3)cc(-c3ccccn3)c2)=CC1","C1=CC(Nc2cc(-c3ccccn3)nc(-c3ccccn3)c2)=CC1",{},"[ch&r6:0]>>[nr6:0]",null,-0.204271038],[-0.049113781,209.470177859,29,"completed",-5.185564,29.0,27,"C1=CC(c2cc(C=Cc3csc(C4=CCC=C4)c3)cs2)=CC1","C(=Cc1csc(-c2ccsc2)c1)c1csc(-c2ccsc2)c1",{},"[#6H2r5:1]>>[S:1]",null,-0.2178649639],[-0.0491440571,136.9565130707,29,"completed",-5.229724,29.0,4,"C1=CCC(Nc2cc(-c3ccco3)cc(-c3ccco3)c2)=C1","C1=CN=C(Nc2cc(-c3ccco3)cc(-c3ccco3)c2)C1",{},"[chr5,CH1r5:1]>>[n:1]",null,-0.1643257783],[-0.0491469034,154.3984930428,29,"completed",-4.974056,29.0,4,"C1=CC(Nc2cc(NC3=CCC=C3)cc(C3=CCC=C3)c2)=CC1","C1=CC(c2cc(Nc3ccoc3)cc(Nc3ccoc3)c2)=CC1",{},"[#6H2r5:1]>>[O:1]",null,-0.1777954479],[-0.0492010741,142.1750980295,29,"completed",-4.974148,29.0,4,"C1=CC(Nc2cccc(NC3=CCC=C3)c2-c2ccsc2)=CC1","C1=CC(Nc2cccc(NC3=CCC=C3)c2-c2cnsc2)=CC1",{},"[chr5,CH1r5:1]>>[n:1]",null,-0.1672564922],[-0.0492111553,134.3057879653,29,"completed",-4.996136,29.0,4,"C1=CC(Nc2cc(NC3=CCC=C3)cc(-c3ccccn3)c2)=CC1","C1=CC(Nc2cc(NC3=CCC=C3)cc(-c3ccncn3)c2)=CC1",{},"[ch&r6:0]>>[nr6:0]",null,-0.1527220764],[-0.0492137945,187.8429672595,29,"completed",-5.25898,29.0,29,"c1cc(-c2ccc3ccc(-c4cc[nH]c4)cc3c2)c[nH]1","c1nc(-c2ccc3ccc(-c4c[nH]cn4)cc3c2)c[nH]1",{},"[chr5,CH1r5:1]>>[n:1]",null,-0.2183335846],[-0.0492221214,139.2071510459,29,"completed",-4.902204,29.0,4,"C1=CC(Nc2cc(NC3=CCC=C3)cc(-c3ccccn3)c2)=CC1","C1=CC(Nc2cc(NC3=CCC=C3)cc(-c3ncccn3)c2)=CC1",{},"[ch&r6:0]>>[nr6:0]",null,-0.1963390617],[-0.0492418301,209.5183519656,29,"completed",-4.982704,29.0,23,"C(#CC1=CCC(c2cc[nH]c2)=C1)C1=CCC(c2cc[nH]c2)=C1","C(#CC1=CCC(c2c[nH]cn2)=C1)C1=CCC(c2c[nH]cn2)=C1",{},"[chr5,CH1r5:1]>>[n:1]",null,-0.2250322912],[-0.0492445987,190.1628856938,29,"completed",-5.111044,29.0,28,"C(=Cc1ccccn1)C1=c2ccccc2=C(C=Cc2ccccn2)C1","C(=Cc1ccccn1)C1=c2nccnc2=C(C=Cc2ccccn2)C1",{},"[ch&r6:0]>>[nr6:0]",null,-0.1903199631],[-0.035093689,105.8585379138,30,"completed",-5.068632,30.0,3,"c1ccc2cscc2c1","c1ccc2cc3cscc3cc2c1",{},"[cH&r6:1][cH&r6:2]>>[c:1]2cccc[c:2]2",null,-0.1081118229],[-0.0464941446,220.9780146674,30,"completed",-5.24242,30.0,6,"C1=CC(C=CC2=C(C3=C(C=CC4=CCC=C4)CN=C3)C=NC2)=CC1","C1=CC(C=CC2=C(C3=C(C=CC4=CCC=C4)CN=N3)N=NC2)=CC1",{},"[chr5,CH1r5:1]>>[n:1]",null,-0.2424256105],[-0.0468861111,121.0752012432,30,"completed",-5.278484,30.0,26,"C(=Cc1cc2c(cc1C=Cc1ccccn1)=CCC=2)c1ccccn1","C(=Cc1cc2c(cc1C=Cc1ncccn1)=CCC=2)c1ncccn1",{},"[ch&r6:0]>>[nr6:0]",null,-0.1739796198],[-0.0474922975,97.2796915341,30,"completed",-5.45126,30.0,3,"c1ccc(Nc2cccc(Nc3ccccc3)c2)cc1","c1ccc(Nc2cc(Nc3ccccc3)ncn2)cc1",{},"[ch&r6:0]>>[nr6:0]",null,-0.2644263533],[-0.0476222672,150.6776966415,30,"completed",-5.215372,30.0,3,"C1=C(NC2=Cc3ccccc3C2)Cc2ccccc21","C1=C(NC2=Cc3ncccc3C2)Cc2cccnc21",{},"[ch&r6:0]>>[nr6:0]",null,-0.1709561654],[-0.0478139554,190.7699137631,30,"completed",-5.179032,30.0,30,"C1=CC(=C2SC(C=CC3=CCC=C3)=C(C=CC3=CCC=C3)S2)N=C1","C1=CC(C=CC2=C(C=CC3=CCC=C3)SC(=C3N=CC=N3)S2)=CC1",{},"[chr5,CH1r5:1]>>[n:1]",null,-0.198629625],[-0.0492797453,132.5765583456,30,"completed",-5.227516,30.0,4,"C1=CCC(c2cc(NC3=CC=NC3)cc(C3=CC=CC3)c2)=C1","C1=NCC(Nc2cc(-c3cccs3)cc(-c3cccs3)c2)=C1",{},"[#6H2r5:1]>>[S:1]",null,-0.1598252347],[-0.0496504324,131.8042330767,30,"completed",-5.237176,30.0,4,"C1=CC(Nc2cc(-c3ccco3)cc(-c3ccco3)c2)=CC1","C1=NCC=C1Nc1cc(-c2ccco2)cc(-c2ccco2)c1",{},"[chr5,CH1r5:1]>>[n:1]",null,-0.1630730229],[-0.04995149,110.1813798973,30,"completed",-4.941764,30.0,6,"C1=c2cc3cc4cccnc4cc3cc2=CC1","C1=c2cc3cc4nccnc4cc3cc2=CC1",{},"[ch&r6:0]>>[nr6:0]",null,-0.1562333703],[-0.0503563417,188.9892902283,30,"completed",-4.911404,30.0,3,"C(=Cc1ccccn1)C1=CCC=C1C=Cc1ccccn1","C(=Cc1ccccn1)C1=C(C=Cc2ccccn2)SCS1",{},"[CH,ch:0]1=[C,c:1][C,c:2]=[CH,ch:3][*:4]1>>[S:0]1[*:1]=,:[*:2][S:3][*:4]1",null,-0.2305330625],[-0.0503814071,166.7659844056,30,"completed",-5.256864,30.0,4,"C1=CC(Nc2cc(C3=CCC=C3)nc(C3=CCC=C3)c2)=CC1","C1=CC(Nc2cc(-c3ccoc3)nc(-c3ccoc3)c2)=CC1",{},"[#6H2r5:1]>>[O:1]",null,-0.1996696964],[-0.0504030239,159.9506936629,30,"completed",-5.08648,30.0,3,"C1=c2cc(Nc3ccccc3)c(Nc3ccccc3)cc2=CC1","c1ccc(Nc2cc3cocc3cc2Nc2ccccc2)cc1",{},"[#6H2r5:1]>>[O:1]",null,-0.1602304331],[-0.0504459643,142.409140657,30,"completed",-5.088136,30.0,3,"c1ccc2c[nH]cc2c1","C(=Cc1cc2c[nH]cc2cc1C=Cc1ccccc1)c1ccccc1",{},"[ch&r6,CH1&r5:1]>>[*:1](-C=C-c1ccccc1)",null,-0.1426510885],[-0.0505337736,116.3710481776,30,"completed",-5.20332,30.0,6,"C1=CCC(c2cc(Nc3ccccc3)nc(Nc3ccccc3)c2)=C1","C1=CN=C(c2cc(Nc3ccccc3)nc(Nc3ccccc3)c2)C1",{},"[chr5,CH1r5:1]>>[n:1]",null,-0.1370145315],[-0.0509195807,189.9381034306,30,"completed",-5.033212,30.0,8,"C(#CC1=CCC(C2=CC=CC2)=C1)C1=CCC(C2=CC=CC2)=C1","C(#CC1=CCC(c2ccc[nH]2)=C1)C1=CCC(c2ccc[nH]2)=C1",{},"[#6H2r5:1]>>[NH:1]",null,-0.1956072474],[-0.0511067088,185.6110359301,30,"completed",-5.174984,30.0,22,"C1=CC(C=CC2=CC(=C3SC=NS3)C=C2C=CC2=CCC=C2)=CC1","C1=CC(C=CC2=CC(=C3SN=NS3)C=C2C=CC2=CCC=C2)=CC1",{},"[chr5,CH1r5:1]>>[n:1]",null,-0.1928899447],[-0.051130706,198.6628703112,30,"completed",-5.292468,30.0,6,"C(=Cc1ccco1)C1=CC(C2=CCC(C=Cc3ccco3)=C2)=CC1","C(=Cc1cc(-c2coc(C=Cc3ccco3)c2)co1)c1ccco1",{},"[#6H2r5:1]>>[O:1]",null,-0.2400384599],[-0.0511399449,155.4948372433,30,"completed",-5.379316,30.0,19,"C(#CC1=CC=CC1)C1=CCC(C2=CC(C#CC3=CC=CC3)=CC2)=C1","C(#CC1=CCC(C2=NC(C#CC3=CC=CC3)=CC2)=N1)C1=CC=CC1",{},"[chr5,CH1r5:1]>>[n:1]",null,-0.2498142991],[-0.0512614133,156.3716593635,30,"completed",-5.087952,30.0,7,"O=c1cnc2cc3cc4c(cc3cc2[nH]1)=CCC=4","O=c1cnc2cc3cc4c[nH]cc4cc3cc2[nH]1",{},"[#6H2r5:1]>>[NH:1]",null,-0.1565989191],[-0.0513622734,169.7255643604,30,"completed",-4.958508,30.0,4,"C1=CCC(Nc2cccc(NC3=CC=CC3)c2C2=CC=CC2)=C1","C1=CCC(Nc2cccc(NC3=CC=CC3)c2C2=CC=NC2)=C1",{},"[chr5,CH1r5:1]>>[n:1]",null,-0.1965109676],[-0.0514510168,222.5722913504,30,"completed",-5.33994,30.0,21,"C1=CC(=C2Sc3ccc4c(c3S2)C=CC4)C=C1","C1=CC(=C2Sc3cnc4c(c3S2)C=CC4)C=C1",{},"[ch&r6:0]>>[nr6:0]",null,-0.2788338477],[-0.051553193,128.3120279903,30,"completed",-4.966972,30.0,4,"C1=CC(Nc2cc(NC3=CCC=C3)cc(-c3ccccn3)c2)=CC1","C1=CC(Nc2cc(NC3=CCC=C3)cc(-c3cnccn3)c2)=CC1",{},"[ch&r6:0]>>[nr6:0]",null,-0.1585409614],[-0.0516365066,165.5916807363,30,"completed",-5.05244,30.0,25,"C1=CC(N(C2=CCC=C2)C2=CC=NC2)=CC1","C1=CC(N(C2=CCC=C2)c2ccns2)=CC1",{},"[#6H2r5:1]>>[S:1]",null,-0.1689051864],[-0.0517222669,179.9906595553,30,"completed",-5.462116,30.0,14,"C(=Cc1cc2c(cn1)=CCC=2)c1cc2c(cn1)=CCC=2","C(=Cc1cc2c(cn1)=NCC=2)c1cc2c(cn1)=NCC=2",{},"[chr5,CH1r5:1]>>[n:1]",null,-0.3108847958],[-0.0517968248,181.0493141507,30,"completed",-5.408388,30.0,6,"C(#CC1=c2cnccc2=CC1)C1=c2cnccc2=CC1","C(#CC1=c2cncnc2=CC1)C1=c2cncnc2=CC1",{},"[ch&r6:0]>>[nr6:0]",null,-0.2817435036],[-0.0518013474,141.4358792963,30,"completed",-4.92916,30.0,4,"C1=CC(Nc2cc(NC3=CCC=C3)cc(C3=CCN=C3)c2)=CC1","C1=CC(Nc2cc(C3=CCN=C3)cc(NC3=CCC=C3)n2)=CC1",{},"[ch&r6:0]>>[nr6:0]",null,-0.1852171636],[-0.0518049781,175.8664239161,30,"completed",-5.163668,30.0,28,"C(=Cc1cc2cscc2cc1C=Cc1ccccc1)c1ccccc1","C1=CCC(C=Cc2cc3cscc3cc2C=CC2=CC=CC2)=C1",{},"[c:0]1[ch:1][ch][c:3][c!r5:4][c!r5:5]1>>[c:0]1[CH2:1][c:3][c:4][c:5]1",null,-0.1814256598],[-0.0518422507,142.6794779437,30,"completed",-4.978472,30.0,4,"C1=CC(Nc2cc(NC3=CCC=C3)cc(-c3cccs3)c2)=CC1","C1=CC(Nc2cc(NC3=CCC=C3)cc(-c3cncs3)c2)=CC1",{},"[chr5,CH1r5:1]>>[n:1]",null,-0.1661152319],[-0.0519987679,181.8718446693,30,"completed",-5.237636,30.0,7,"O=c1cc[nH]c2cc3cc4c(cc3cc12)=CCC=4","O=c1cc[nH]c2nc3cc4c(cc3nc12)=CCC=4",{},"[ch&r6:0]>>[nr6:0]",null,-0.2058148815],[-0.052065461,221.8727484633,30,"completed",-5.31602,30.0,29,"C(=CC1=CC(c2ccco2)=CC1)C1=CC(c2ccco2)=CC1","C(=Cc1cc(-c2ccco2)co1)c1cc(-c2ccco2)co1",{},"[#6H2r5:1]>>[O:1]",null,-0.268501751],[-0.0520721101,193.0489820063,30,"completed",-5.042688,30.0,3,"C1=C(Nc2ccccc2)CC=C1C1=CCC(Nc2ccccc2)=C1","c1ccc(Nc2cc(-c3coc(Nc4ccccc4)c3)co2)cc1",{},"[#6H2r5:1]>>[O:1]",null,-0.1971735162],[-0.0521130357,106.4433243107,30,"completed",-5.106076,30.0,3,"C(#Cc1cccc2c1=CCC=2)c1cccc2c1=CCC=2","C(#Cc1cccc2c1SCS2)c1cccc2c1SCS2",{},"[CH,ch:0]1=[C,c:1][C,c:2]=[CH,ch:3][*:4]1>>[S:0]1[*:1]=,:[*:2][S:3][*:4]1",null,-0.1065282639],[-0.0521727566,160.1954227289,30,"completed",-5.24242,30.0,27,"c1ccc(-c2cc(Nc3cccs3)cc(-c3ccccc3)c2)cc1","c1ccc(-c2cc(Nc3cccs3)cc(-c3ccccc3)n2)cc1",{},"[ch&r6:0]>>[nr6:0]",null,-0.1886835104],[-0.0522877991,116.4190205042,30,"completed",-5.301024,30.0,13,"C1=CCC(c2cc(Nc3ccsn3)cc(C3=CC=CC3)c2)=C1","c1ccc(-c2cc(Nc3ccsn3)cc(-c3ccccc3)c2)cc1",{},"[CH2:0]1[c,C:1]-,=,:[c,C:2]-,=,:[c,C:3]-,=,:[c,C:4]1>>[ch:0]1c[c:1][c:2][c:3][c:4]1",null,-0.1826324345],[-0.0523274419,145.6387524656,30,"completed",-5.168636,30.0,6,"C(#Cc1cc2c(cc1C#CC1=CN=CC1)=CCC=2)C1=CN=CC1","C(#Cc1cc2c[nH]cc2cc1C#CC1=CN=CC1)C1=CN=CC1",{},"[#6H2r5:1]>>[NH:1]",null,-0.1533590149],[-0.0523574131,138.0886964453,30,"completed",-5.209208,30.0,4,"C1=CCC(Nc2cc(-c3ccc[nH]3)cc(-c3ccc[nH]3)c2)=C1","C1=NCC(Nc2cc(-c3ccc[nH]3)cc(-c3ccc[nH]3)c2)=C1",{},"[chr5,CH1r5:1]>>[n:1]",null,-0.1578366809],[-0.0523631788,183.2093651132,30,"completed",-5.15088,30.0,3,"C1=C(NC2=CCc3ccccc32)c2ccccc2C1","C1=C(NC2=CCc3ccncc32)c2cnccc2C1",{},"[ch&r6:0]>>[nr6:0]",null,-0.1866391463],[-0.0523631788,181.6347275507,30,"completed",-5.223928,30.0,3,"C1=C(NC2=CCc3ccccc32)c2ccccc2C1","C1=C(NC2=CCc3cnccc32)c2ccncc2C1",{},"[ch&r6:0]>>[nr6:0]",null,-0.2012875241],[-0.0523710711,129.1431254243,30,"completed",-5.331016,30.0,3,"c1cnc2ncccc2c1","c1ccc(Nc2cnc3ncc(Nc4ccccc4)cc3c2)cc1",{},"[ch&r6,CH1&r5:1]>>[*:1](-N-c1ccccc1)",null,-0.2069503782],[-0.0523763686,99.2213395223,30,"completed",-4.877916,30.0,7,"C1=Cc2cc3cc4c[nH]cc4cc3cc2C1","C1=NCc2cc3cc4c[nH]cc4cc3cc21",{},"[chr5,CH1r5:1]>>[n:1]",null,-0.1844242737],[-0.0525096248,172.1212265833,30,"completed",-5.144992,30.0,4,"C1=CCC(Nc2cccc(NC3=CC=CC3)c2C2=CC=CC2)=C1","C1=CCC(c2c(NC3=NC=CC3)cccc2NC2=NC=CC2)=C1",{},"[chr5,CH1r5:1]>>[n:1]",null,-0.1749788955],[-0.0525112846,157.2650554257,30,"completed",-4.949216,30.0,11,"C1=CCC(Nc2cc(NC3=CC=CC3)cc(C3=CC=CC3)c2)=C1","C1=CCC(c2cc(Nc3ccco3)cc(Nc3ccco3)c2)=C1",{},"[#6H2r5:1]>>[O:1]",null,-0.1894012852],[-0.0525412775,162.8438753398,30,"completed",-4.905884,30.0,4,"C1=CC(C2=CC(NC3=CCC(C4=CCC=C4)=C3)=CC2)=CC1","C1=CC(C2=CC(NC3=CCC(C4=NCC=C4)=C3)=CC2)=NC1",{},"[chr5,CH1r5:1]>>[n:1]",null,-0.2120891988],[-0.0526074264,154.1948576915,30,"completed",-4.846084,30.0,4,"C1=CCC(NC2=CCC=C2C2=CCC=C2NC2=CC=CC2)=C1","C1=CCC(NC2=CCN=C2C2=NCC=C2NC2=CC=CC2)=C1",{},"[chr5,CH1r5:1]>>[n:1]",null,-0.2353040338],[-0.0526349522,161.5288935959,30,"completed",-5.123372,30.0,4,"C1=CCC(c2c(NC3=CCC=C3)cccc2NC2=CCC=C2)=C1","C1=CCC(c2c(NC3=NCC=C3)cccc2NC2=NCC=C2)=C1",{},"[chr5,CH1r5:1]>>[n:1]",null,-0.1623553084],[-0.0526661698,163.1702789019,30,"completed",-5.3358,30.0,29,"C(#Cc1ccc[nH]1)c1cc(-c2ccc[nH]2)cc(-c2ccc[nH]2)c1","C(#Cc1ncc[nH]1)c1cc(-c2ccc[nH]2)cc(-c2ccc[nH]2)c1",{},"[chr5,CH1r5:1]>>[n:1]",null,-0.2320977025],[-0.0527026129,200.8977408734,30,"completed",-5.323932,30.0,21,"C1=CC(=C2Sc3ccc4c(c3S2)N=CC4)C=C1","C1=CC(=C2Sc3ccc4ocnc4c3S2)C=C1",{},"[#6H2r5:1]>>[O:1]",null,-0.2548160458],[-0.0527702935,152.8602966439,30,"completed",-5.390724,30.0,3,"C(=Cc1ccc2c(c1)=CCC=2)c1ccc2c(c1)=CCC=2","C(=Cc1ccc2c(c1)=CCN=2)c1ccc2c(c1)=CCN=2",{},"[chr5,CH1r5:1]>>[n:1]",null,-0.2545216846],[-0.0529460319,179.0467327665,30,"completed",-5.333132,30.0,6,"C(=CC1=c2cnccc2=CC1)C1=c2cnccc2=CC1","C(=CC1=c2cncnc2=CC1)C1=c2cncnc2=CC1",{},"[ch&r6:0]>>[nr6:0]",null,-0.2422591421],[-0.0529663291,99.517997102,30,"completed",-5.37122,30.0,21,"C1=CC(=C2Sc3ccc4c(c3S2)C=NC4)C=C1","C1=CC(=C2Sc3ccc4sncc4c3S2)C=C1",{},"[#6H2r5:1]>>[S:1]",null,-0.2143557162],[-0.0049921221,139.9721943401,31,"completed",-5.249688,31.0,31,"C1=CCC(C=Cc2cc3c[nH]cc3cc2C=CC2=CC=CC2)=C1","C(=Cc1cc2c[nH]cc2cc1C=CC1=CC=NC1)C1=CC=NC1",{},"[chr5,CH1r5:1]>>[n:1]",null,-0.1748467869],[-0.0231576041,154.1897883593,31,"completed",-5.30176,31.0,31,"C1=CCC(C=Cc2cc3c(cc2C=CC2=CC=CC2)=CCC=3)=C1","C(=Cc1cc2c(cc1C=CC1=CC=NC1)=CCC=2)C1=CC=NC1",{},"[chr5,CH1r5:1]>>[n:1]",null,-0.2090955969],[-0.0313902893,174.6438142354,31,"completed",-5.13708,31.0,31,"C1=CCC(C=Cc2cc3c[nH]cc3cc2C=CC2=CC=CC2)=C1","C1=CN=C(C=Cc2cc3c[nH]cc3cc2C=CC2=NC=CC2)C1",{},"[chr5,CH1r5:1]>>[n:1]",null,-0.1765621018],[-0.0356734384,166.773639205,31,"completed",-5.096876,31.0,3,"C1=CC(Nc2cccc(NC3=CCC=C3)c2)=CC1","C1=CC(Nc2cc(NC3=CCC=C3)ncn2)=CC1",{},"[ch&r6:0]>>[nr6:0]",null,-0.1667879757],[-0.0392255693,177.1489346903,31,"completed",-5.190348,31.0,31,"C1=CCC(C=Cc2cc3cscc3cc2C=CC2=CC=CC2)=C1","C(=Cc1cc2cscc2cc1C=Cc1ccco1)c1ccco1",{},"[#6H2r5:1]>>[O:1]",null,-0.1880997023],[-0.0392400478,175.1764412607,31,"completed",-5.198812,31.0,31,"C1=CCC(C=Cc2cc3c(cc2C=CC2=CC=CC2)=CCC=3)=C1","C1=CN=C(C=Cc2cc3c(cc2C=CC2=NC=CC2)=CCC=3)C1",{},"[chr5,CH1r5:1]>>[n:1]",null,-0.1883376041],[-0.0393010732,176.2325956137,31,"completed",-4.990432,31.0,31,"C1=CCC(C=Cc2cc3c[nH]cc3cc2C=CC2=CC=CC2)=C1","C(=Cc1cc2c[nH]cc2cc1C=Cc1ccco1)c1ccco1",{},"[#6H2r5:1]>>[O:1]",null,-0.1921989844],[-0.0399996668,117.7214207114,31,"completed",-5.147752,31.0,28,"C(=Cc1ccccn1)C1=c2ccccc2=C(C=Cc2ccccn2)C1","C(=Cc1ncccn1)C1=c2ccccc2=C(C=Cc2ncccn2)C1",{},"[ch&r6:0]>>[nr6:0]",null,-0.1223750674],[-0.0421609009,179.7717632169,31,"completed",-5.18998,31.0,31,"C1=CCC(C=Cc2cc3cscc3cc2C=CC2=CC=CC2)=C1","C(=Cc1cc2cscc2cc1C=Cc1cccs1)c1cccs1",{},"[#6H2r5:1]>>[S:1]",null,-0.190486543],[-0.0441446644,180.3166120924,31,"completed",-5.11408,31.0,31,"C1=CCC(C=Cc2cc3c[nH]cc3cc2C=CC2=CC=CC2)=C1","C(=Cc1cc2c[nH]cc2cc1C=CC1=CN=CC1)C1=CN=CC1",{},"[chr5,CH1r5:1]>>[n:1]",null,-0.1805857728],[-0.0459393049,161.845678728,31,"completed",-5.188508,31.0,6,"C(#Cc1ccc(C#CC2=CC=CC2)c2c1SCS2)C1=CC=CC1","C(#Cc1ccc(C#Cc2cccs2)c2c1SCS2)c1cccs1",{},"[#6H2r5:1]>>[S:1]",null,-0.1732989328],[-0.0476694512,179.4244542928,31,"completed",-4.954736,31.0,3,"C1=c2ccc3c(c2=CC1)=CCC=3","c1cc2c(c3c1SCS3)SCS2",{},"[CH,ch:0]1=[C,c:1][C,c:2]=[CH,ch:3][*:4]1>>[S:0]1[*:1]=,:[*:2][S:3][*:4]1",null,-0.2062351409],[-0.0488047411,173.1288011381,31,"completed",-5.429088,31.0,14,"C(=Cc1cc2c(cn1)=CCC=2)c1cc2c(cn1)=CCC=2","C(=Cc1ncc2c(n1)=CCC=2)c1ncc2c(n1)=CCC=2",{},"[ch&r6:0]>>[nr6:0]",null,-0.2881667027],[-0.0489538547,172.6995107054,31,"completed",-5.030728,31.0,3,"C(#Cc1cccc2ccccc12)c1cccc2ccccc12","C(#Cc1cccc2c1=CCC=2)c1cccc2c1=CCC=2",{},"[c:0]1[ch:1][ch][c:3][c!r5:4][c!r5:5]1>>[c:0]1[CH2:1][c:3][c:4][c:5]1",null,-0.1793779248],[-0.0491220693,168.7204526419,31,"completed",-5.138276,31.0,3,"c1cnc2ccc(Nc3ccc4ncccc4c3)cc2c1","C1=C(NC2=Cc3cccnc3C2)Cc2ncccc21",{},"[c:0]1[ch:1][ch][c:3][c!r5:4][c!r5:5]1>>[c:0]1[CH2:1][c:3][c:4][c:5]1",null,-0.170834618],[-0.0504947955,169.8296819956,31,"completed",-5.414092,31.0,6,"C(#Cc1ccc(C#CC2=CC=CC2)c2c1SCS2)C1=CC=CC1","C(#Cc1ccc(C#CC2=NC=CC2)c2c1SCS2)C1=NC=CC1",{},"[chr5,CH1r5:1]>>[n:1]",null,-0.2778173416],[-0.0510534266,138.3799203114,31,"completed",-5.43792,31.0,29,"C(=Cc1ccccn1)C1=CC(C2=CCC(C=Cc3ccccn3)=C2)=CC1","C(=Cc1cc(-c2csc(C=Cc3ccccn3)c2)cs1)c1ccccn1",{},"[#6H2r5:1]>>[S:1]",null,-0.2740475621],[-0.0511523486,127.4634566511,31,"completed",-5.201664,31.0,30,"C1=CC(=C2SC(C=Cc3ccccc3)=C(C=Cc3ccccc3)S2)C=C1","C1=CC(=C2SC(C=Cc3ccccn3)=C(C=Cc3ccccn3)S2)C=C1",{},"[ch&r6:0]>>[nr6:0]",null,-0.145984114],[-0.0515854992,143.1572103134,31,"completed",-5.33442,31.0,3,"c1cc2cc(Nc3ccc4cnccc4c3)ccc2cn1","C1=C(NC2=Cc3ccncc3C2)Cc2cnccc21",{},"[c:0]1[ch:1][ch][c:3][c!r5:4][c!r5:5]1>>[c:0]1[CH2:1][c:3][c:4][c:5]1",null,-0.2177632377],[-0.0516867101,173.8657709299,31,"completed",-4.989788,31.0,31,"C1=CCC(C=Cc2cc3c[nH]cc3cc2C=CC2=CC=CC2)=C1","C(=Cc1cc2c[nH]cc2cc1C=Cc1cccs1)c1cccs1",{},"[#6H2r5:1]>>[S:1]",null,-0.1902135167],[-0.0518625738,170.7811942984,31,"completed",-5.034408,31.0,6,"C(=CC1=c2ncccc2=CC1)C1=c2ncccc2=CC1","C(=CC1=c2nccnc2=CC1)C1=c2nccnc2=CC1",{},"[ch&r6:0]>>[nr6:0]",null,-0.1768455497],[-0.0520193238,189.1454145387,31,"completed",-5.354476,31.0,3,"c1ccc2cc(Nc3ccc4ccccc4c3)ccc2c1","c1cnc2ccc(Nc3ccc4ncccc4c3)cc2c1",{},"[ch&r6:0]>>[nr6:0]",null,-0.2598219097],[-0.0531068793,140.9898323166,31,"completed",-5.239016,31.0,4,"C1=CCC(c2cc(NC3=CN=CC3)cc(C3=CC=CC3)c2)=C1","C1=CCC(c2cc(Nc3cnco3)cc(C3=CC=CC3)c2)=C1",{},"[#6H2r5:1]>>[O:1]",null,-0.1713114195],[-0.0531511338,206.977183889,31,"completed",-5.1265,31.0,3,"c1cc(Nc2cccc3ncccc23)c2cccnc2c1","C1=C(NC2=CCc3ncccc32)c2cccnc2C1",{},"[c:0]1[ch:1][ch][c:3][c!r5:4][c!r5:5]1>>[c:0]1[CH2:1][c:3][c:4][c:5]1",null,-0.2078067784],[-0.0534012427,137.3878482971,31,"completed",-5.223008,31.0,9,"C1=CC(=C2C=C(Nc3ccccc3)C(Nc3ccccc3)=C2)N=N1","C1=CCC(NC2=CC(=C3C=CN=N3)C=C2NC2=CC=CC2)=C1",{},"[c:0]1[ch:1][ch][c:3][c!r5:4][c!r5:5]1>>[c:0]1[CH2:1][c:3][c:4][c:5]1",null,-0.1621406649],[-0.0536513203,166.7142918034,31,"completed",-4.987856,31.0,4,"C1=CC(Nc2cc(NC3=CCC=C3)cc(C3=NCC=C3)c2)=CC1","C1=CC(Nc2cc(NC3=CCC=C3)cc(-c3ccon3)c2)=CC1",{},"[#6H2r5:1]>>[O:1]",null,-0.184271622],[-0.0536573432,166.4758360851,31,"completed",-5.176456,31.0,6,"C(#Cc1ccc(C#CC2=CC=CC2)c2c1=CCC=2)C1=CC=CC1","C(#Cc1ccc(C#CC2=CC=CC2)c2c1SCS2)C1=CC=CC1",{},"[CH,ch:0]1=[C,c:1][C,c:2]=[CH,ch:3][*:4]1>>[S:0]1[*:1]=,:[*:2][S:3][*:4]1",null,-0.1748671175],[-0.0538132151,198.8676756266,31,"completed",-5.201204,31.0,27,"C(=Cc1cc2c(cc1C=CC1=CCN=C1)=CCC=2)C1=CCN=C1","C(=Cc1cc2c(cc1C=Cc1cnsc1)=CCC=2)c1cnsc1",{},"[#6H2r5:1]>>[S:1]",null,-0.2111091062],[-0.0538765538,191.8769962092,31,"completed",-5.204976,31.0,3,"C1=C(Nc2ccccc2)C=C(C2=CC(Nc3ccccc3)=CC2)C1","C1=C(Nc2ccncc2)C=C(C2=CC(Nc3ccncc3)=CC2)C1",{},"[ch&r6:0]>>[nr6:0]",null,-0.205466694],[-0.0539083314,136.1527872088,31,"completed",-5.26128,31.0,4,"C1=CC(=C2C=C(NC3=CCC=C3)C(NC3=CCC=C3)=C2)C=C1","C1=CC(=C2C=C(NC3=CCN=C3)C(NC3=CCN=C3)=C2)C=C1",{},"[chr5,CH1r5:1]>>[n:1]",null,-0.1768702583],[-0.0539563693,124.3643928907,31,"completed",-5.25668,31.0,4,"C1=CCC(c2cc(NC3=CCC=N3)cc(C3=CC=CC3)c2)=C1","C1=CCC(c2cc(NC3=CCC=N3)cc(C3=CC=CC3)n2)=C1",{},"[ch&r6:0]>>[nr6:0]",null,-0.1658171499],[-0.0539624154,153.6575025545,31,"completed",-5.129168,31.0,3,"C1=CC(Nc2cccc(-c3cccc(NC4=CCC=C4)c3)c2)=CC1","C1=CC(Nc2cncc(-c3cncc(NC4=CCC=C4)c3)c2)=CC1",{},"[ch&r6:0]>>[nr6:0]",null,-0.1550080852],[-0.0540713265,192.5522532214,31,"completed",-5.025484,31.0,15,"C(=Cc1cnc2c(c1)=CCC=2)c1cnc2c(c1)=CCC=2","C(=Cc1cnc2c[nH]cc2c1)c1cnc2c[nH]cc2c1",{},"[#6H2r5:1]>>[NH:1]",null,-0.199492258],[-0.0542598088,180.5585228208,31,"completed",-5.25898,31.0,7,"O=c1[nH]ncc2cc3cc4c(cc3cc12)=CCC=4","O=c1[nH]nnc2cc3cc4c(cc3cc12)=CCC=4",{},"[ch&r6:0]>>[nr6:0]",null,-0.2120989249],[-0.0543478513,159.1443877785,31,"completed",-4.999908,31.0,3,"C1=NC(C2=CCC=N2)=CC1","C1=C(C2=CCC(Nc3ccccc3)=N2)N=C(Nc2ccccc2)C1",{},"[ch&r6,CH1&r5:1]>>[*:1](-N-c1ccccc1)",null,-0.1738848938],[-0.0543903656,121.2200739778,31,"completed",-5.256956,31.0,3,"C1=CC(c2cc(Nc3ccccc3)cc(C3=CCC=C3)c2)=CC1","c1ccc(Nc2cc(-c3ccoc3)cc(-c3ccoc3)c2)cc1",{},"[#6H2r5:1]>>[O:1]",null,-0.1636017954],[-0.0544327417,167.0438073821,31,"completed",-5.147752,31.0,3,"C1=c2ccccc2=CC1","C(=Cc1cc2c(cc1C=Cc1ccccc1)=CCC=2)c1ccccc1",{},"[ch&r6,CH1&r5:1]>>[*:1](-C=C-c1ccccc1)",null,-0.1703553868],[-0.0544980787,184.7858198059,31,"completed",-5.036524,31.0,31,"C1=CCC(C=Cc2cc3c(cc2C=CC2=CC=CC2)=CCC=3)=C1","C(=Cc1cc2c(cc1C=Cc1ccco1)=CCC=2)c1ccco1",{},"[#6H2r5:1]>>[O:1]",null,-0.1900529096],[-0.0545956216,179.2597547818,31,"completed",-4.758224,31.0,3,"C(#CC1=CCC=C1C#CC1=CCC=C1)C1=CCC=C1","C(#CC1=CCC=C1C#CC1=CSCS1)C1=CSCS1",{},"[CH,ch:0]1=[C,c:1][C,c:2]=[CH,ch:3][*:4]1>>[S:0]1[*:1]=,:[*:2][S:3][*:4]1",null,-0.2989504448],[-0.0545958935,149.9419679146,31,"completed",-5.035144,31.0,11,"C1=CCC(Nc2cc(NC3=CC=CC3)cc(C3=CC=CC3)c2)=C1","C1=CCC(c2cc(NC3=CN=CC3)cc(NC3=CN=CC3)c2)=C1",{},"[chr5,CH1r5:1]>>[n:1]",null,-0.1566642305],[-0.0546281036,207.1883365733,31,"completed",-5.20056,31.0,8,"C(#CC1=CCC(C2=CC=CC2)=N1)C1=CCC(C2=CC=CC2)=N1","C(#CC1=CCC(c2ccc[nH]2)=N1)C1=CCC(c2ccc[nH]2)=N1",{},"[#6H2r5:1]>>[NH:1]",null,-0.2188196529],[-0.0546465277,147.0072186108,31,"completed",-5.232944,31.0,10,"C1=NC(Nc2cc(-c3ccccc3)cc(-c3ccccc3)c2)=CC1","C1=NC(Nc2cc(-c3cccnc3)cc(-c3cccnc3)c2)=CC1",{},"[ch&r6:0]>>[nr6:0]",null,-0.1739868812],[-0.0548507337,107.8452749044,31,"completed",-5.23414,31.0,4,"C1=CC(Nc2cc(C3=CCC=C3)nc(C3=CCC=C3)c2)=CC1","C1=CC(c2cc(NC3=CCC=N3)cc(C3=CCC=C3)n2)=CC1",{},"[chr5,CH1r5:1]>>[n:1]",null,-0.1429945374],[-0.0548530005,153.6878768846,31,"completed",-5.16882,31.0,4,"C1=CC(Nc2cc(NC3=CCC=C3)cc(C3=CCC=C3)c2)=CC1","C1=CC(c2cc(NC3=CCN=C3)cc(NC3=CCN=C3)c2)=CC1",{},"[chr5,CH1r5:1]>>[n:1]",null,-0.1610611616],[-0.0548634796,179.2598420598,31,"completed",-5.174064,31.0,6,"C(#CC1=c2ncccc2=CC1)C1=c2ncccc2=CC1","C(#CC1=c2nccnc2=CC1)C1=c2nccnc2=CC1",{},"[ch&r6:0]>>[nr6:0]",null,-0.186606469],[-0.054867109,147.160178785,31,"completed",-5.195132,31.0,3,"C(#Cc1cccc(-c2cccc(C#CC3=CC=CC3)c2)c1)C1=CC=CC1","C(#CC1=CC=CC1)C1=CCC(C2=CC(C#CC3=CC=CC3)=CC2)=C1",{},"[c:0]1[ch:1][ch][c:3][c!r5:4][c!r5:5]1>>[c:0]1[CH2:1][c:3][c:4][c:5]1",null,-0.1615260535],[-0.0549356547,199.4165599162,31,"completed",-5.274712,31.0,6,"C(#Cc1cc(C2=CC=CC2)c[nH]1)c1cc(C2=CC=CC2)c[nH]1","C(#Cc1cc(C2=CC=NC2)c[nH]1)c1cc(C2=CC=NC2)c[nH]1",{},"[chr5,CH1r5:1]>>[n:1]",null,-0.2339313211],[-0.0549489022,196.364806719,31,"completed",-5.03496,31.0,6,"C1=CC(=C2C=C(C=Cc3ccsc3)C(C=Cc3ccsc3)=C2)C=C1","C1=CC(=C2SC(C=Cc3ccsc3)=C(C=Cc3ccsc3)S2)C=C1",{},"[CH,ch:0]1=[C,c:1][C,c:2]=[CH,ch:3][*:4]1>>[S:0]1[*:1]=,:[*:2][S:3][*:4]1",null,-0.2015736493],[-0.0549956989,235.1400309205,31,"completed",-5.059432,31.0,3,"C(#CC1=CCC=C1C#CC1=CCC=C1)C1=CCC=C1","C(#Cc1cc[nH]c1)C1=CCC=C1C#Cc1cc[nH]c1",{},"[#6H2r5:1]>>[NH:1]",null,-0.2368485968],[-0.0551649349,154.8720127996,31,"completed",-4.954276,31.0,4,"C1=CC(c2cc(NC3=NC=CC3)cc(C3=CCC=C3)c2)=CC1","C1=CC(c2cc(Nc3ncc[nH]3)cc(C3=CCC=C3)c2)=CC1",{},"[#6H2r5:1]>>[NH:1]",null,-0.1854473715],[-0.0438755529,145.3055207962,32,"completed",-5.365884,32.0,13,"C(=Cc1ccccn1)C1=CCC(C2=CC(C=Cc3ccccn3)=CC2)=C1","C(=Cc1ncccn1)C1=CCC(C2=CC(C=Cc3ncccn3)=CC2)=C1",{},"[ch&r6:0]>>[nr6:0]",null,-0.236122642],[-0.045649293,152.1843276773,32,"completed",-5.489164,32.0,32,"C(=Cc1cc2c(cc1C=CC1=CC=NC1)=CCC=2)C1=CC=NC1","C(=Cc1cc2c(cc1C=CC1=NC=NC1)=CCC=2)C1=NC=NC1",{},"[chr5,CH1r5:1]>>[n:1]",null,-0.3120414922],[-0.0472405919,143.2183546033,32,"completed",-5.012512,32.0,32,"C(#CC1=CCC=C1C#CC1=CSCS1)C1=CSCS1","C(#CC1=CC(=C2C=CC=C2)C=C1C#CC1=CSCS1)C1=CSCS1",{},"[r5:1][CH2r5:2][r5:3]>>[r5:1][C:2](=C1cccc1)[r5:3]",null,-0.1557627384],[-0.0486389992,174.1447573203,32,"completed",-5.185748,32.0,3,"c1cc2ccc(Nc3ccc4ccncc4c3)cc2cn1","C1=C(NC2=Cc3cnccc3C2)Cc2ccncc21",{},"[c:0]1[ch:1][ch][c:3][c!r5:4][c!r5:5]1>>[c:0]1[CH2:1][c:3][c:4][c:5]1",null,-0.1841988845],[-0.050571282,187.1861891104,32,"completed",-5.38916,32.0,32,"C1=CN=C(C=Cc2cc3c(cc2C=CC2=NC=CC2)=CCC=3)C1","C(=Cc1cc2c(cc1C=CC1=NN=CC1)=CCC=2)C1=NN=CC1",{},"[chr5,CH1r5:1]>>[n:1]",null,-0.2756978185],[-0.052102155,109.9418866291,32,"completed",-5.275632,32.0,13,"C1=CC(c2cc(Nc3cscn3)cc(C3=CCC=C3)c2)=CC1","C1=CC(c2cc(Nc3cscn3)cc(C3=CCC=C3)n2)=CC1",{},"[ch&r6:0]>>[nr6:0]",null,-0.1649304464],[-0.0541000489,211.9090681175,32,"completed",-5.17894,32.0,4,"C1=CC(Nc2cc(-c3ccoc3)cc(-c3ccoc3)c2)=CC1","c1cc(Nc2cc(-c3ccoc3)cc(-c3ccoc3)c2)co1",{},"[#6H2r5:1]>>[O:1]",null,-0.2189952048],[-0.0545017621,128.6602811868,32,"completed",-5.019412,32.0,13,"c1ccc(-c2cc(Nc3c[nH]cn3)cc(-c3ccccc3)n2)cc1","C1=CC(c2cc(Nc3c[nH]cn3)cc(C3=CCC=C3)n2)=CC1",{},"[c:0]1[ch:1][ch][c:3][c!r5:4][c!r5:5]1>>[c:0]1[CH2:1][c:3][c:4][c:5]1",null,-0.1404839371],[-0.0553985977,224.6612103202,32,"completed",-4.986476,32.0,19,"C1=c2c3c(c4c(c2=CC1)=CCC=4)SCS3","C1=c2c(c3c(c4c2=CCN=4)SCS3)=NC1",{},"[chr5,CH1r5:1]>>[n:1]",null,-0.2383015563],[-0.0553985977,256.9487139916,32,"completed",-4.938084,32.0,19,"C1=c2c3c(c4c(c2=CC1)=CCC=4)SCS3","C1=c2c3c(c4c(c2=NC1)=NCC=4)SCS3",{},"[chr5,CH1r5:1]>>[n:1]",null,-0.2808360184],[-0.0556678557,132.3266877013,32,"completed",-5.191636,32.0,14,"C1=CCC(c2cc(Nc3cc[nH]n3)cc(C3=CC=CC3)c2)=C1","C1=CCC(c2cc(Nc3cc[nH]n3)cc(C3=CC=CC3)n2)=C1",{},"[ch&r6:0]>>[nr6:0]",null,-0.1470542722],[-0.0558070301,127.156577548,32,"completed",-5.373152,32.0,18,"C1=c2nc3cc4cccnc4cc3nc2=CC1","C1=c2nc3cc4nccnc4cc3nc2=CC1",{},"[ch&r6:0]>>[nr6:0]",null,-0.2296272689],[-0.0560374727,136.1326044166,32,"completed",-5.139288,32.0,3,"C1=CCC(Nc2cc(NC3=CC=CC3)cc(-c3ccccc3)c2)=C1","C1=CN=C(Nc2cc(NC3=NC=CC3)cc(-c3ccccc3)c2)C1",{},"[chr5,CH1r5:1]>>[n:1]",null,-0.1388827707],[-0.0565261774,158.0439291335,32,"completed",-5.419612,32.0,4,"C1=CCC(c2cc(Nc3ccccn3)cc(C3=CC=CC3)c2)=C1","C1=CCC(c2cc(Nc3cnccn3)cc(C3=CC=CC3)c2)=C1",{},"[ch&r6:0]>>[nr6:0]",null,-0.2739202083],[-0.0565837312,116.5483652093,32,"completed",-5.485484,32.0,29,"C(=Cc1ccccn1)C1=CC(C2=CCC(C=Cc3ccccn3)=C2)=CC1","C(=Cc1ncccn1)C1=CC(C2=CCC(C=Cc3ncccn3)=C2)=CC1",{},"[ch&r6:0]>>[nr6:0]",null,-0.2939328145],[-0.0567397764,178.9216365415,32,"completed",-5.196052,32.0,32,"C1=CN=C(C=Cc2cc3c(cc2C=CC2=NC=CC2)=CCC=3)C1","C(=Cc1cc2c(cc1C=Cc1nccs1)=CCC=2)c1nccs1",{},"[#6H2r5:1]>>[S:1]",null,-0.1911378704],[-0.0567426979,167.0499317415,32,"completed",-5.128248,32.0,4,"C1=CCC(c2cc(NC3=CCC=C3)cc(C3=CC=CC3)c2)=C1","C1=CCC(c2cc(Nc3ccoc3)cc(C3=CC=CC3)c2)=C1",{},"[#6H2r5:1]>>[O:1]",null,-0.1682161554],[-0.0568487109,120.6129088754,32,"completed",-5.166336,32.0,13,"C1=CC(c2cc(Nc3cc[nH]n3)cc(C3=CCC=C3)c2)=CC1","C1=CC(c2cc(Nc3cc[nH]n3)cc(C3=CCC=C3)n2)=CC1",{},"[ch&r6:0]>>[nr6:0]",null,-0.1292428009],[-0.0569041354,223.6294147956,32,"completed",-4.992088,32.0,6,"C1=CC(=C2C=c3ccc4c(c3=C2)SCS4)C=C1","C1=CC(=C2C=c3c4c(ccc3=N2)SCS4)C=C1",{},"[chr5,CH1r5:1]>>[n:1]",null,-0.2360427187],[-0.0570188099,183.7506522494,32,"completed",-5.157688,32.0,4,"C1=CCC(c2cc(NC3=CC=NC3)cc(C3=CC=CC3)c2)=C1","C1=CCC(c2cc(Nc3ccn[nH]3)cc(C3=CC=CC3)c2)=C1",{},"[#6H2r5:1]>>[NH:1]",null,-0.1881355251],[-0.0570890865,143.5092113648,32,"completed",-4.7999,32.0,13,"C1=CCC(C=Cc2cc(C=CC3=CC=CC3)cc(C3=CSCS3)c2)=C1","C1=CCC(C=Cc2cc(C=CC3=CC=CC3)nc(C3=CSCS3)n2)=C1",{},"[ch&r6:0]>>[nr6:0]",null,-0.2544097063],[-0.0570967885,170.5340775996,32,"completed",-5.406272,32.0,4,"C1=CC(c2cc(Nc3ccccn3)cc(C3=CCC=C3)c2)=CC1","C1=CC(c2cc(Nc3cnccn3)cc(C3=CCC=C3)c2)=CC1",{},"[ch&r6:0]>>[nr6:0]",null,-0.2739436351],[-0.0572033549,188.7168340083,32,"completed",-4.94664,32.0,3,"C(=Cc1cccc2cnccc12)c1cccc2cnccc12","C(=CC1=c2ccncc2=CC1)C1=c2ccncc2=CC1",{},"[c:0]1[ch:1][ch][c:3][c!r5:4][c!r5:5]1>>[c:0]1[CH2:1][c:3][c:4][c:5]1",null,-0.2171140146],[-0.0572731568,167.269967624,32,"completed",-5.050416,32.0,3,"C(=Cc1cccc2ccncc12)c1cccc2ccncc12","C(=CC1=c2cnccc2=CC1)C1=c2cnccc2=CC1",{},"[c:0]1[ch:1][ch][c:3][c!r5:4][c!r5:5]1>>[c:0]1[CH2:1][c:3][c:4][c:5]1",null,-0.1708330848],[-0.0573497793,112.6357768005,32,"completed",-5.134688,32.0,3,"C1=c2cc3ccccc3cc2=CC1","c1ccc2cc3cocc3cc2c1",{},"[#6H2r5:1]>>[O:1]",null,-0.1152233237],[-0.0573720811,144.4021612933,32,"completed",-5.23782,32.0,4,"C1=CCC(c2cc(NC3=CCC=C3)cc(C3=CC=CC3)c2)=C1","C1=CCC(c2cc(NC3=CCN=C3)cc(C3=CC=CC3)c2)=C1",{},"[chr5,CH1r5:1]>>[n:1]",null,-0.173664092],[-0.0573728818,162.1559976492,32,"completed",-5.455216,32.0,12,"c1ccc2cc3cc4[nH]cnc4cc3cc2c1","c1cnc2cc3cc4[nH]cnc4cc3cc2n1",{},"[ch&r6:0]>>[nr6:0]",null,-0.296853477],[-0.0574358638,134.0480615295,32,"completed",-5.214912,32.0,4,"C1=CCC(c2cc(NC3=NC=CC3)cc(C3=CC=CC3)c2)=C1","C1=CN=C(Nc2cc(-c3cccs3)cc(-c3cccs3)c2)C1",{},"[#6H2r5:1]>>[S:1]",null,-0.1563304801],[-0.0574859952,185.3855847612,32,"completed",-5.02898,32.0,3,"C(#Cc1cccc2cnccc12)c1cccc2cnccc12","C(#CC1=c2ccncc2=CC1)C1=c2ccncc2=CC1",{},"[c:0]1[ch:1][ch][c:3][c!r5:4][c!r5:5]1>>[c:0]1[CH2:1][c:3][c:4][c:5]1",null,-0.1919356581],[-0.0575223144,172.712678961,32,"completed",-5.28658,32.0,20,"c1cc2cscc2cc1-c1ccc2cscc2c1","c1nc(-c2cc3cscc3cn2)cc2cscc12",{},"[ch&r6:0]>>[nr6:0]",null,-0.2165354398],[-0.0576481386,218.9897598629,32,"completed",-5.212612,32.0,6,"C1=CC(=C2C=C(C=CC3=NCC=C3)C(C=CC3=NCC=C3)=C2)C=C1","C1=CC(=C2C=C(C=Cc3cc[nH]n3)C(C=Cc3cc[nH]n3)=C2)C=C1",{},"[#6H2r5:1]>>[NH:1]",null,-0.2327454222],[-0.057668686,217.4768999849,32,"completed",-5.181884,32.0,3,"C1=C(NC2=CC=C(c3ccccc3)C2)CC(c2ccccc2)=C1","C1=C(c2ccccc2)CC(NC2=NC=C(c3ccccc3)C2)=N1",{},"[chr5,CH1r5:1]>>[n:1]",null,-0.2249036391],[-0.0576827947,178.5759610379,32,"completed",-5.293204,32.0,24,"C1=CC(c2cc(C=Cc3cc[nH]c3)cc(C=Cc3cc[nH]c3)c2)=CC1","C1=CC(c2cc(C=Cc3cc[nH]n3)cc(C=Cc3cc[nH]n3)c2)=CC1",{},"[chr5,CH1r5:1]>>[n:1]",null,-0.2240089034],[-0.0577311581,189.2026351556,32,"completed",-5.101752,32.0,4,"C1=CC(c2cc(Nc3ccc[nH]3)cc(C3=CCC=C3)c2)=CC1","C1=CC(c2cc(Nc3ccn[nH]3)cc(C3=CCC=C3)c2)=CC1",{},"[chr5,CH1r5:1]>>[n:1]",null,-0.1892066098],[-0.0577966524,159.2159421552,32,"completed",-5.215188,32.0,4,"C1=CC(Nc2cc(-c3ccc[nH]3)cc(-c3ccc[nH]3)c2)=CC1","C1=NCC=C1Nc1cc(-c2ccc[nH]2)cc(-c2ccc[nH]2)c1",{},"[chr5,CH1r5:1]>>[n:1]",null,-0.1784689641],[-0.0579946767,170.0496210119,32,"completed",-5.097704,32.0,3,"C1=CC(Nc2ccc3ccc(NC4=CCC=C4)cc3c2)=CC1","C1=CC(Nc2cnc3ncc(NC4=CCC=C4)cc3c2)=CC1",{},"[ch&r6:0]>>[nr6:0]",null,-0.170057216],[-0.0580028623,142.9997634605,32,"completed",-4.905516,32.0,3,"c1ccc2cc3ccccc3cc2c1","C1=c2cc3ccccc3cc2=CC1",{},"[c:0]1[ch:1][ch][c:3][c!r5:4][c!r5:5]1>>[c:0]1[CH2:1][c:3][c:4][c:5]1",null,-0.197440384],[-0.0582207571,119.6934107536,32,"completed",-5.35696,32.0,10,"c1ccc(-c2cc(Nc3cscn3)cc(-c3ccccc3)c2)cc1","c1ccc(-c2cc(Nc3csnn3)cc(-c3ccccc3)c2)cc1",{},"[chr5,CH1r5:1]>>[n:1]",null,-0.2160565874],[-0.0582215402,143.5266263632,32,"completed",-5.253184,32.0,4,"C1=CC(Nc2cc(-c3cccs3)cc(-c3cccs3)c2)=CC1","C1=NCC=C1Nc1cc(-c2cccs2)cc(-c2cccs2)c1",{},"[chr5,CH1r5:1]>>[n:1]",null,-0.1791588904],[-0.0583582904,162.3655957462,32,"completed",-4.948756,32.0,4,"C1=CC(C2=CCC=C2NC2=CCC=C2C2=CCC=C2)=CC1","C1=NCC=C1C1=CCC=C1NC1=CCC=C1C1=CCN=C1",{},"[chr5,CH1r5:1]>>[n:1]",null,-0.1938329512],[-0.0584435381,108.8733325953,32,"completed",-5.163668,32.0,3,"c1ccc(Nc2cccc(Nc3ccccc3)c2-c2cccnc2)cc1","c1ccc(Nc2cccc(Nc3ccccc3)c2-c2cccnn2)cc1",{},"[ch&r6:0]>>[nr6:0]",null,-0.1176421418],[-0.058471529,135.8273233409,32,"completed",-5.799848,32.0,23,"C(=Cc1ccccn1)C1=CCC=C1C1=CCC=C1C=Cc1ccccn1","C(=Cc1ccccn1)C1=CCN=C1C1=NCC=C1C=Cc1ccccn1",{},"[chr5,CH1r5:1]>>[n:1]",null,-0.5083746661],[-0.0585138877,171.5874428909,32,"completed",-5.381892,32.0,22,"C(#CC1=NCC=C1)C1=CC(=C2C=CC=C2)C=C1C#CC1=NCC=C1","C(#Cc1cc[nH]n1)C1=CC(=C2C=CC=C2)C=C1C#Cc1cc[nH]n1",{},"[#6H2r5:1]>>[NH:1]",null,-0.2614941097],[-0.0586257929,137.7866231846,32,"completed",-5.256496,32.0,4,"C1=CC(c2cc(NC3=NCC=C3)cc(C3=CCC=C3)c2)=CC1","C1=CC(Nc2cc(-c3ccsc3)cc(-c3ccsc3)c2)=NC1",{},"[#6H2r5:1]>>[S:1]",null,-0.1760276755],[-0.0586511989,154.8662439819,32,"completed",-5.151616,32.0,4,"C1=CCC(c2cc(NC3=CCC=C3)cc(C3=CC=CC3)c2)=C1","C1=CC(Nc2cc(C3=NC=CC3)cc(C3=NC=CC3)c2)=CC1",{},"[chr5,CH1r5:1]>>[n:1]",null,-0.1590252091],[-0.0586978281,186.6546838339,32,"completed",-5.339112,32.0,30,"C(=Cc1cccc(-c2ccn[nH]2)c1)c1cccc(-c2ccn[nH]2)c1","C(=CC1=CCC(c2ccn[nH]2)=C1)C1=CCC(c2ccn[nH]2)=C1",{},"[c:0]1[ch:1][ch][c:3][c!r5:4][c!r5:5]1>>[c:0]1[CH2:1][c:3][c:4][c:5]1",null,-0.2507099914],[-0.058763122,201.1826421885,32,"completed",-5.042596,32.0,4,"C1=CC(Nc2cc(C3=CCC=N3)cc(C3=CCC=N3)c2)=CC1","C1=NC(c2cc(Nc3ccoc3)cc(C3=CCC=N3)c2)=CC1",{},"[#6H2r5:1]>>[O:1]",null,-0.2051563134],[-0.0588202866,127.159145298,32,"completed",-5.28612,32.0,21,"C(=Cc1cc(C=Cc2ccccc2)cc(C2=NSCS2)c1)c1ccccc1","C(=Cc1cc(C2=NSCS2)cc(C=Cc2ccccc2)n1)c1ccccc1",{},"[ch&r6:0]>>[nr6:0]",null,-0.1820532035],[-0.0588398987,162.6293120739,32,"completed",-5.28566,32.0,20,"C(=Cc1cc(-c2cc[nH]c2)cc(-c2cc[nH]c2)c1)C1=CCC=N1","C(=Cc1cc(-c2cc[nH]c2)cc(-c2cc[nH]c2)c1)C1=CCN=N1",{},"[chr5,CH1r5:1]>>[n:1]",null,-0.2081788044],[-0.0588828015,137.4497935541,32,"completed",-5.043332,32.0,6,"C(#Cc1cc2c(cc1C#CC1=CC=CC1)=CCC=2)C1=CC=CC1","C(#Cc1cc2c[nH]cc2cc1C#CC1=CC=CC1)C1=CC=CC1",{},"[#6H2r5:1]>>[NH:1]",null,-0.1430593032],[-0.0504096141,222.8211783447,33,"completed",-4.99218,33.0,33,"C1=C(c2ccccc2)CC(NC2=NC=C(c3ccccc3)C2)=N1","C1=CC(C2=CN=C(NC3=NC=C(C4=CCC=C4)C3)C2)=CC1",{},"[c:0]1[ch:1][ch][c:3][c!r5:4][c!r5:5]1>>[c:0]1[CH2:1][c:3][c:4][c:5]1",null,-0.2352564605],[-0.0514805903,132.9278639762,33,"completed",-4.798152,33.0,33,"C(=Cc1cc(C=Cc2ccccc2)nc(C2=CSCS2)n1)c1ccccc1","C1=CC(C=Cc2cc(C=CC3=CCC=C3)nc(C3=CSCS3)n2)=CC1",{},"[c:0]1[ch:1][ch][c:3][c!r5:4][c!r5:5]1>>[c:0]1[CH2:1][c:3][c:4][c:5]1",null,-0.2496293301],[-0.0516350935,103.3251940227,33,"completed",-5.2254,33.0,33,"C(#Cc1cc2c[nH]cc2cc1C#Cc1ccccc1)c1ccccc1","C(#Cc1cc2c[nH]cc2cc1C#Cc1ccccn1)c1ccccn1",{},"[ch&r6:0]>>[nr6:0]",null,-0.1355781108],[-0.0524278675,146.9136927596,33,"completed",-4.870832,33.0,33,"C1=CCC(C=Cc2cc(C=CC3=CC=CC3)nc(C3=CSCS3)n2)=C1","C(=Cc1cc(C=Cc2ccccc2)nc(C2=CSCS2)n1)c1ccccc1",{},"[CH2:0]1[c,C:1]-,=,:[c,C:2]-,=,:[c,C:3]-,=,:[c,C:4]1>>[ch:0]1c[c:1][c:2][c:3][c:4]1",null,-0.2175257215],[-0.0584293159,272.5204396855,33,"completed",-5.089792,33.0,33,"C1=CC(=C2C=c3cc4ccccc4cc3=C2)C=C1","C1=CC(=C2C=c3cc4c(cc3=C2)CC=C4)C=C1",{},"[c:0]1[ch:1][ch][c:3][c!r5:4][c!r5:5]1>>[c:0]1[CH2:1][c:3][c:4][c:5]1",null,-0.2726141039],[-0.0597640725,177.4533288218,33,"completed",-5.570952,33.0,20,"C1=NCc2c1c1c(c3c2=CCC=3)CN=C1","C1=c2c3c(c4c(c2=CC1)CN=N4)N=NC3",{},"[chr5,CH1r5:1]>>[n:1]",null,-0.3743923333],[-0.0599686572,161.4799608183,33,"completed",-4.789412,33.0,6,"C1=CC(N(C2=CCC=C2)c2ccsc2)=CC1","C1=CC(N(C2=CCC=C2)c2cscn2)=CC1",{},"[chr5,CH1r5:1]>>[n:1]",null,-0.2708202015],[-0.0600661852,214.6696421535,33,"completed",-4.941488,33.0,21,"C1=CCC(c2cc(NC3=NSCS3)cc(C3=CC=CC3)c2)=C1","c1ccc(-c2cc(NC3=NSCS3)cc(-c3ccccc3)c2)cc1",{},"[CH2:0]1[c,C:1]-,=,:[c,C:2]-,=,:[c,C:3]-,=,:[c,C:4]1>>[ch:0]1c[c:1][c:2][c:3][c:4]1",null,-0.2416502054],[-0.0601090309,157.7280264445,33,"completed",-5.58328,33.0,3,"C1=CC(=C2C=CC(NC3=CC(=C4C=CC=C4)C=C3)=C2)C=C1","C1=CC(=C2C=CC(NC3=CC(=C4C=CN=C4)C=C3)=C2)C=N1",{},"[chr5,CH1r5:1]>>[n:1]",null,-0.373259044],[-0.0601289619,129.9492588041,33,"completed",-4.954644,33.0,4,"C1=CC(Nc2cc(-c3ccccc3)cc(NC3=CCC=C3)n2)=CC1","C1=CC(Nc2cc(-c3cccnc3)cc(NC3=CCC=C3)n2)=CC1",{},"[ch&r6:0]>>[nr6:0]",null,-0.1650445684],[-0.0601834101,155.2507303665,33,"completed",-4.693456,33.0,21,"C1=CCC(c2cc(C=CC3=NSCS3)cc(C3=CC=CC3)c2)=C1","C1=CCC(c2cc(C=CC3=NSSS3)cc(C3=CC=CC3)c2)=C1",{},"[#6H2r5:1]>>[S:1]",null,-0.3241743682],[-0.0602572264,193.8104623778,33,"completed",-5.427248,33.0,16,"C(#Cc1cc(C2=CCC=C2)c[nH]1)c1cc(C2=CCC=C2)c[nH]1","C(#Cc1cc(C2=CCC=C2)n[nH]1)c1cc(C2=CCC=C2)n[nH]1",{},"[chr5,CH1r5:1]>>[n:1]",null,-0.3000620095],[-0.0603599133,210.3611848298,33,"completed",-5.182068,33.0,33,"C(=CC1=CCC(c2ccc[nH]2)=C1)C1=CCC(c2ccc[nH]2)=C1","C(=CC1=CCC(c2ncc[nH]2)=C1)C1=CCC(c2ncc[nH]2)=C1",{},"[chr5,CH1r5:1]>>[n:1]",null,-0.2180643364],[-0.0606386756,173.03216789,33,"completed",-5.443348,33.0,16,"C(#Cc1cc(C2=CCC=C2)cs1)c1cc(C2=CCC=C2)cs1","C(#Cc1nc(C2=CCC=C2)cs1)c1nc(C2=CCC=C2)cs1",{},"[chr5,CH1r5:1]>>[n:1]",null,-0.2961505988],[-0.0608086646,70.6983513637,33,"completed",-5.15824,33.0,3,"C1=CC(C2=NCC=C2)=NC1","C1=C(Nc2ccccc2)C(C2=NCC=C2Nc2ccccc2)=NC1",{},"[ch&r6,CH1&r5:1]>>[*:1](-N-c1ccccc1)",null,-0.0816105796],[-0.0608384338,161.4148096813,33,"completed",-5.11776,33.0,4,"C1=CC(c2cc(Nc3ccsc3)cc(C3=CCC=C3)c2)=CC1","C1=CC(c2cc(C3=CCC=C3)nc(Nc3ccsc3)n2)=CC1",{},"[ch&r6:0]>>[nr6:0]",null,-0.1618928516],[-0.0608901318,167.9066363301,33,"completed",-5.35788,33.0,21,"C1=CC(=C2Sc3ccc4c(c3S2)CC=C4)C=C1","C1=CC(=C2Sc3ccc4c(c3S2)CN=C4)C=C1",{},"[chr5,CH1r5:1]>>[n:1]",null,-0.2465332935],[-0.0608970516,100.5072897603,33,"completed",-5.287224,33.0,3,"O=c1cc(-c2cc(Nc3ccccc3)cc(Nc3ccccc3)c2)cco1","O=c1cc(-c2cc(Nc3ccccc3)cc(Nc3ccccc3)c2)cc[nH]1",{},"[o:1]>>[nH:1]",null,-0.1651593174],[-0.0609175166,195.3791359708,33,"completed",-5.031188,33.0,3,"c1ccc(Nc2cc(-c3ccnc(Nc4ccccc4)c3)ccn2)cc1","C1=CCC(Nc2cc(-c3ccnc(NC4=CC=CC4)c3)ccn2)=C1",{},"[c:0]1[ch:1][ch][c:3][c!r5:4][c!r5:5]1>>[c:0]1[CH2:1][c:3][c:4][c:5]1",null,-0.2012292263],[-0.060991647,165.0356703643,33,"completed",-5.239476,33.0,28,"O=c1nc[nH]c2cc3cc4c[nH]cc4cc3cc12","O=c1ncoc2cc3cc4c[nH]cc4cc3cc12",{},"[nH:1]>>[o:1]",null,-0.1917524817],[-0.0610022133,172.2725554686,33,"completed",-5.068632,33.0,3,"C1=CC(c2cccc(C=Cc3cccc(C4=CCC=C4)c3)c2)=CC1","C1=CC(C2=CCC(C=CC3=CC(C4=CCC=C4)=CC3)=C2)=CC1",{},"[c:0]1[ch:1][ch][c:3][c!r5:4][c!r5:5]1>>[c:0]1[CH2:1][c:3][c:4][c:5]1",null,-0.1736662591],[-0.0611320451,149.0943821194,33,"completed",-5.091724,33.0,4,"C1=CC(Nc2cc(C3=CCC=C3)cc(C3=CCC=C3)c2)=CC1","C1=CC(Nc2nc(C3=CCC=C3)cc(C3=CCC=C3)n2)=CC1",{},"[ch&r6:0]>>[nr6:0]",null,-0.1492068897],[-0.0611818244,172.63066786,33,"completed",-5.171028,33.0,30,"C(=Cc1cc(-c2ccc[nH]2)cc(-c2ccc[nH]2)c1)c1cc[nH]c1","C(=Cc1cc(-c2ccc[nH]2)nc(-c2ccc[nH]2)c1)c1cc[nH]c1",{},"[ch&r6:0]>>[nr6:0]",null,-0.1796479505],[-0.061182942,138.0358024724,33,"completed",-5.04646,33.0,12,"C1=CCC(c2cc(NC3=CCC=N3)cc(C3=CC=CC3)n2)=C1","C1=CCC(c2cc(Nc3c[nH]cn3)cc(C3=CC=CC3)n2)=C1",{},"[#6H2r5:1]>>[NH:1]",null,-0.1430331544],[-0.0611947527,159.233260445,33,"completed",-5.422004,33.0,17,"C(#Cc1cccc(-c2cc[nH]c2)c1)c1cccc(-c2cc[nH]c2)c1","C(#Cc1cccc(-c2cc[nH]c2)n1)c1cccc(-c2cc[nH]c2)n1",{},"[ch&r6:0]>>[nr6:0]",null,-0.2759740087],[-0.0615263661,186.639007921,33,"completed",-5.120152,33.0,29,"C1=CN=C(C2=CCC(C=CC3=CC(C4=NC=CC4)=CC3)=C2)C1","C(=CC1=CC(c2ncc[nH]2)=CC1)C1=CC(c2ncc[nH]2)=CC1",{},"[#6H2r5:1]>>[NH:1]",null,-0.1871713381],[-0.0615502933,129.5856650745,33,"completed",-5.26174,33.0,3,"C1=CCC(Nc2cccc(-c3cccc(NC4=CC=CC4)c3)c2)=C1","C1=NCC(Nc2cccc(-c3cccc(NC4=CC=NC4)c3)c2)=C1",{},"[chr5,CH1r5:1]>>[n:1]",null,-0.1720777735],[-0.0615556247,108.0843466578,33,"completed",-5.255116,33.0,15,"C1=CCC(NC2=CC(=C3C=CC=C3)C=C2NC2=CC=CC2)=C1","C1=CC(=C2C=C(NC3=CN=CC3)C(NC3=CN=CC3)=C2)C=C1",{},"[chr5,CH1r5:1]>>[n:1]",null,-0.1532060801],[-0.0616215652,166.0922777178,33,"completed",-5.203044,33.0,6,"C(#CC1=CC(C2=CC=CC2)=CC1)C1=CC(C2=CC=CC2)=CC1","C(#CC1=CC(c2cccs2)=CC1)C1=CC(c2cccs2)=CC1",{},"[#6H2r5:1]>>[S:1]",null,-0.181078704],[-0.0616624909,298.0705862015,33,"completed",-5.012236,33.0,15,"O=c1c(C#Cc2coc3c(c2=O)=CCC=3)coc2c1=CCC=2","O=c1c(C#Cc2c[nH]c3c(c2=O)=CCC=3)c[nH]c2c1=CCC=2",{},"[o:1]>>[nH:1]",null,-0.304335849],[-0.061668084,134.3151009228,33,"completed",-5.178112,33.0,4,"C1=CCC(Nc2cc(-c3ccc[nH]3)cc(-c3ccc[nH]3)c2)=C1","C1=CN=C(Nc2cc(-c3ccc[nH]3)cc(-c3ccc[nH]3)c2)C1",{},"[chr5,CH1r5:1]>>[n:1]",null,-0.1450181842],[-0.061803969,346.9646271859,33,"completed",-5.167992,33.0,6,"O=c1occc2c1=CCC=2C#CC1=c2ccoc(=O)c2=CC1","O=c1[nH]ccc2c1=CCC=2C#CC1=c2cc[nH]c(=O)c2=CC1",{},"[o:1]>>[nH:1]",null,-0.3502137625],[-0.0618224841,152.8217756892,33,"completed",-5.039928,33.0,3,"C1=CCC(Nc2ccc3ccc(NC4=CC=CC4)cc3c2)=C1","c1coc(Nc2ccc3ccc(Nc4ccco4)cc3c2)c1",{},"[#6H2r5:1]>>[O:1]",null,-0.1585015182],[-0.0621387755,145.3944789248,33,"completed",-5.003772,33.0,4,"C1=CC(Nc2cc(NC3=CCC=C3)cc(-c3ccco3)c2)=CC1","C1=CC(Nc2cc(NC3=CCC=C3)cc(-c3cnco3)c2)=CC1",{},"[chr5,CH1r5:1]>>[n:1]",null,-0.1602400394],[-0.0621677739,163.3248256633,33,"completed",-5.117392,33.0,3,"C1=CCC(c2cccc(C=Cc3cccc(C4=CC=CC4)c3)c2)=C1","C1=CCC(C2=CC(C=CC3=CCC(C4=CC=CC4)=C3)=CC2)=C1",{},"[c:0]1[ch:1][ch][c:3][c!r5:4][c!r5:5]1>>[c:0]1[CH2:1][c:3][c:4][c:5]1",null,-0.1637779432],[-0.0622114783,130.9910250668,33,"completed",-5.190716,33.0,3,"C1=CC(Nc2cc(NC3=CCC=C3)cc(-c3ccccc3)c2)=CC1","O=c1ccoc(-c2cc(NC3=CCC=C3)cc(NC3=CCC=C3)c2)c1",{},"[ch:1]1[c:2][c:3][ch:4][c:5][c:6]1>>[o:1]1[c:2][c:3][C:4](=O)[c:5][c:6]1",null,-0.1455714637],[-0.062301159,170.9547138776,33,"completed",-5.124108,33.0,29,"C1=CCC(C2=CCC(C=CC3=CC(C4=CC=CC4)=CC3)=C2)=C1","C(=CC1=CC(c2cccs2)=CC1)C1=CC(c2cccs2)=CC1",{},"[#6H2r5:1]>>[S:1]",null,-0.1717856224],[-0.0623319705,150.4030816758,33,"completed",-5.22126,33.0,3,"C(#CC1=CCC(c2ccccc2)=C1)C1=CCC(c2ccccc2)=C1","C(#CC1=CCC(C2=CCC=C2)=C1)C1=CCC(C2=CCC=C2)=C1",{},"[c:0]1[ch:1][ch][c:3][c!r5:4][c!r5:5]1>>[c:0]1[CH2:1][c:3][c:4][c:5]1",null,-0.172702174],[-0.0624646504,177.0521853997,33,"completed",-4.9126,33.0,6,"c1ccc(N(c2ccccc2)c2cnsc2)cc1","C1=CC(N(C2=CCC=C2)c2cnsc2)=CC1",{},"[c:0]1[ch:1][ch][c:3][c!r5:4][c!r5:5]1>>[c:0]1[CH2:1][c:3][c:4][c:5]1",null,-0.2203535086],[-0.0624981059,213.0566435941,33,"completed",-5.123372,33.0,3,"C1=CCC(c2ccccc2Nc2ccccc2C2=CC=CC2)=C1","c1csc(-c2ccccc2Nc2ccccc2-c2cccs2)c1",{},"[#6H2r5:1]>>[S:1]",null,-0.2136838695],[-0.0625437209,135.5450007058,33,"completed",-5.153272,33.0,3,"C(#Cc1cc2c(cc1C#Cc1ccccc1)=CCC=2)c1ccccc1","C(#Cc1cc2c[nH]cc2cc1C#Cc1ccccc1)c1ccccc1",{},"[#6H2r5:1]>>[NH:1]",null,-0.1405810128],[-0.0625623165,200.9214072818,33,"completed",-5.056856,33.0,6,"C(#Cc1cc2c(cc1C#Cc1ccc[nH]1)=CCC=2)c1ccc[nH]1","C(#Cc1cc2c(cc1C#Cc1ncc[nH]1)=CCC=2)c1ncc[nH]1",{},"[chr5,CH1r5:1]>>[n:1]",null,-0.2031784935],[-0.0625651803,161.775398835,33,"completed",-5.094208,33.0,7,"O=c1cc[nH]c2cc3cc4c(cc3cc12)=CCC=4","O=c1cn[nH]c2cc3cc4c(cc3cc12)=CCC=4",{},"[ch&r6:0]>>[nr6:0]",null,-0.1618261964],[-0.0626450959,164.61903107,33,"completed",-5.187956,33.0,6,"C1=CC(C=CC2=CC(C3=CCC(C=CC4=CCC=C4)=C3)=CC2)=CC1","C1=CC(C=Cc2cc(-c3csc(C=CC4=CCC=C4)c3)cs2)=CC1",{},"[#6H2r5:1]>>[S:1]",null,-0.1757560576],[-0.0627548577,165.3692038379,33,"completed",-5.285936,33.0,7,"C1=Cc2cc3cc4cocc4cc3cc2C1","C1=Cc2nc3cc4cocc4cc3nc2C1",{},"[ch&r6:0]>>[nr6:0]",null,-0.2104455979],[-0.0627623306,169.9355859439,33,"completed",-5.202584,33.0,25,"O=c1cn[nH]c2cc3cc4c[nH]cc4cc3cc12","O=c1cnoc2cc3cc4c[nH]cc4cc3cc12",{},"[nH:1]>>[o:1]",null,-0.184484707],[-0.0627770744,208.0160074054,33,"completed",-5.186024,33.0,3,"C1=CC(c2ccccc2Nc2ccccc2C2=CCC=C2)=CC1","c1ccc(-c2ccoc2)c(Nc2ccccc2-c2ccoc2)c1",{},"[#6H2r5:1]>>[O:1]",null,-0.2165565107],[-0.0627779804,189.1766522949,33,"completed",-5.21896,33.0,7,"C(=Cc1cccc(-c2cccc(C=Cc3cc[nH]c3)c2)c1)c1cc[nH]c1","C(=Cc1cccc(-c2cccc(C=Cc3cc[nH]c3)n2)n1)c1cc[nH]c1",{},"[ch&r6:0]>>[nr6:0]",null,-0.2066930859],[-0.0628192793,225.8946704599,33,"completed",-5.22908,33.0,18,"C1=c2cc3nc4cccnc4nc3cc2=CC1","C1=c2cc3nc4nccnc4nc3cc2=CC1",{},"[ch&r6:0]>>[nr6:0]",null,-0.2432953121],[-0.062909098,143.7408408329,33,"completed",-5.032292,33.0,13,"c1ccc(-c2cc(Nc3ccon3)cc(-c3ccccc3)c2)cc1","c1ccc(-c2cc(Nc3cc[nH]n3)cc(-c3ccccc3)c2)cc1",{},"[o:1]>>[nH:1]",null,-0.1513531375],[0.0094586216,115.7358153718,34,"completed",-5.217396,34.0,34,"C(#Cc1cc2c[nH]cc2cc1C#CC1=CCC=C1)C1=CCC=C1","C(#Cc1cc2c[nH]cc2cc1C#CC1=NCC=C1)C1=NCC=C1",{},"[chr5,CH1r5:1]>>[n:1]",null,-0.1419431969],[0.0039354705,151.6785771624,34,"completed",-5.130824,34.0,34,"C1=CC(=C2C=c3cc4cc[nH]c4cc3=C2)C=C1","C1=CC(=C2Sc3cc4cc[nH]c4cc3S2)C=C1",{},"[CH,ch:0]1=[C,c:1][C,c:2]=[CH,ch:3][*:4]1>>[S:0]1[*:1]=,:[*:2][S:3][*:4]1",null,-0.1532055778],[-0.000749294,169.3095590135,34,"completed",-5.257048,34.0,34,"C1=CC(=C2C=c3cc4ccsc4cc3=C2)C=C1","C1=CC(=C2Sc3cc4ccsc4cc3S2)C=C1",{},"[CH,ch:0]1=[C,c:1][C,c:2]=[CH,ch:3][*:4]1>>[S:0]1[*:1]=,:[*:2][S:3][*:4]1",null,-0.2018690744],[-0.0032306109,124.0143593378,34,"completed",-5.20654,34.0,34,"C(#Cc1cc2c[nH]cc2cc1C#CC1=CCC=C1)C1=CCC=C1","C(#Cc1cc2c[nH]cc2cc1C#CC1=CCN=C1)C1=CCN=C1",{},"[chr5,CH1r5:1]>>[n:1]",null,-0.1447115732],[-0.0067050742,137.3733595517,34,"completed",-4.886196,34.0,34,"C(=Cc1cc(C=Cc2ccccc2)cc(C2=CSCS2)c1)c1ccccc1","C(=Cc1ccccn1)c1cc(C=Cc2ccccn2)cc(C2=CSCS2)c1",{},"[ch&r6:0]>>[nr6:0]",null,-0.2031511595],[-0.0072115128,197.8148789429,34,"completed",-4.999908,34.0,34,"C1=CC(=C2C=c3cc4cc[nH]c4cc3=C2)C=C1","C1=CC(=C2C=c3cc4cc[nH]c4cc3=N2)C=C1",{},"[chr5,CH1r5:1]>>[n:1]",null,-0.2098564902],[-0.0098623934,119.9311542049,34,"completed",-5.041952,34.0,34,"C(#Cc1cc2c[nH]cc2cc1C#CC1=CCC=C1)C1=CCC=C1","C(#Cc1cc2c[nH]cc2cc1C#CC1=CCC=N1)C1=CCC=N1",{},"[chr5,CH1r5:1]>>[n:1]",null,-0.1266276873],[-0.0117124377,167.5410936865,34,"completed",-4.973688,34.0,34,"C1=CC(=C2C=c3cc4c(cc3=N2)C=CC4)C=C1","C1=CC(=C2C=c3cc4[nH]ccc4cc3=N2)C=C1",{},"[#6H2r5:1]>>[NH:1]",null,-0.1894408391],[-0.0167561637,221.5908470657,34,"completed",-4.906436,34.0,34,"C1=CC(=C2C=c3cc4c(nc3=C2)C=CC4)C=C1","C1=CC(=C2C=c3cc4[nH]ccc4nc3=C2)C=C1",{},"[#6H2r5:1]>>[NH:1]",null,-0.2597332176],[-0.023478694,226.4514078572,34,"completed",-4.932012,34.0,34,"C1=CC(=C2C=c3cc4c(nc3=C2)CC=C4)C=C1","C1=CC(=C2C=c3cc4cc[nH]c4nc3=C2)C=C1",{},"[#6H2r5:1]>>[NH:1]",null,-0.2551627412],[-0.0251242856,203.5490108355,34,"completed",-4.932288,34.0,34,"C1=CC(=C2C=c3cc4c(cc3=C2)CC=C4)C=C1","C1=CC(=C2C=c3cc4ccsc4cc3=C2)C=C1",{},"[#6H2r5:1]>>[S:1]",null,-0.2349778375],[-0.0293193673,146.5920207399,34,"completed",-5.3013,34.0,34,"C1=CC(=C2C=c3cc4c(nc3=C2)C=CC4)C=C1","C1=CC(=C2Sc3cc4c(nc3S2)C=CC4)C=C1",{},"[CH,ch:0]1=[C,c:1][C,c:2]=[CH,ch:3][*:4]1>>[S:0]1[*:1]=,:[*:2][S:3][*:4]1",null,-0.2033343273],[-0.0309350488,136.3671640815,34,"completed",-4.926124,34.0,34,"C1=CC(C=Cc2cc(C=CC3=CCC=C3)cc(C3=CSCS3)c2)=CC1","C(=Cc1cc(C=CC2=CCN=C2)cc(C2=CSCS2)c1)C1=CCN=C1",{},"[chr5,CH1r5:1]>>[n:1]",null,-0.1827843169],[-0.0322186295,161.1362877329,34,"completed",-4.86936,34.0,34,"C1=CC(=C2C=c3cc4c(cc3=C2)CN=C4)C=C1","C1=CC(=C2C=c3cc4cn[nH]c4cc3=C2)C=C1",{},"[#6H2r5:1]>>[NH:1]",null,-0.2281016439],[-0.0352778556,174.0016219337,34,"completed",-4.69364,34.0,34,"C1=CC(=C2C=c3cc4c(cc3=C2)CC=C4)C=C1","C1=CC(=C2C=c3cc4cc[nH]c4cc3=C2)C=C1",{},"[#6H2r5:1]>>[NH:1]",null,-0.333450903],[-0.0404776823,141.5040100312,34,"completed",-5.306912,34.0,34,"C1=CC(=C2C=c3cc4c(nc3=C2)CC=C4)C=C1","C1=CC(=C2Sc3cc4c(nc3S2)CC=C4)C=C1",{},"[CH,ch:0]1=[C,c:1][C,c:2]=[CH,ch:3][*:4]1>>[S:0]1[*:1]=,:[*:2][S:3][*:4]1",null,-0.2024883872],[-0.0406861954,169.1773268418,34,"completed",-5.03174,34.0,34,"C(#Cc1cc2c[nH]cc2cc1C#CC1=CCC=C1)C1=CCC=C1","C(#Cc1cc2c[nH]cc2cc1C#Cc1ccsc1)c1ccsc1",{},"[#6H2r5:1]>>[S:1]",null,-0.1757955842],[-0.0424110802,229.8542614722,34,"completed",-4.874144,34.0,34,"C1=CC(=C2C=c3cc4cc[nH]c4cc3=C2)C=C1","C1=CC(=C2C=c3cc4nc[nH]c4cc3=C2)C=C1",{},"[chr5,CH1r5:1]>>[n:1]",null,-0.2789773083],[-0.0445465287,135.7311271131,34,"completed",-5.217304,34.0,34,"C1=CC(=C2C=c3cc4c(cc3=C2)CC=C4)C=C1","C1=CC(=C2Sc3cc4c(cc3S2)CC=C4)C=C1",{},"[CH,ch:0]1=[C,c:1][C,c:2]=[CH,ch:3][*:4]1>>[S:0]1[*:1]=,:[*:2][S:3][*:4]1",null,-0.1586362216],[-0.0508974447,140.7117707077,34,"completed",-4.882608,34.0,34,"C1=CC(C=Cc2cc(C=CC3=CCC=C3)cc(C3=CSCS3)c2)=CC1","C1=CC(C=Cc2cc(C=CC3=NCC=C3)cc(C3=CSCS3)c2)=NC1",{},"[chr5,CH1r5:1]>>[n:1]",null,-0.2072603446],[-0.0523030287,160.8541733886,34,"completed",-5.270388,34.0,34,"C1=CC(=C2Sc3cc4c(cc3S2)CC=C4)C=C1","C1=CC(=C2Sc3cc4c(cc3S2)N=CC4)C=C1",{},"[chr5,CH1r5:1]>>[n:1]",null,-0.2002492938],[-0.0529091871,171.598688312,34,"completed",-5.286764,34.0,34,"C1=CC(=C2C=c3cc4ccoc4cc3=C2)C=C1","C1=CC(=C2Sc3cc4ccoc4cc3S2)C=C1",{},"[CH,ch:0]1=[C,c:1][C,c:2]=[CH,ch:3][*:4]1>>[S:0]1[*:1]=,:[*:2][S:3][*:4]1",null,-0.2157259784],[-0.0544150858,171.0740966032,34,"completed",-5.105524,34.0,34,"C(#Cc1cc2c[nH]cc2cc1C#CC1=CCC=C1)C1=CCC=C1","C(#Cc1cc2c[nH]cc2cc1C#Cc1ccoc1)c1ccoc1",{},"[#6H2r5:1]>>[O:1]",null,-0.1711177918],[-0.0554275199,95.890062695,34,"completed",-5.123188,34.0,34,"C1=NCC(Nc2cccc(-c3cccc(NC4=CC=NC4)c3)c2)=C1","C1=NCC(NC2=CCC(C3=CC(NC4=CC=NC4)=CC3)=C2)=C1",{},"[c:0]1[ch:1][ch][c:3][c!r5:4][c!r5:5]1>>[c:0]1[CH2:1][c:3][c:4][c:5]1",null,-0.0972541462],[-0.0563356572,111.2256652199,34,"completed",-4.906252,34.0,4,"C1=CC(NC2=CCC=C2C2=CCC=C2NC2=CCC=C2)=CC1","C1=CC(NC2=CCN=C2C2=NCC=C2NC2=CCC=C2)=CC1",{},"[chr5,CH1r5:1]>>[n:1]",null,-0.1753992859],[-0.0567924247,189.6184983407,34,"completed",-5.232208,34.0,34,"C1=CC(=C2C=c3cc4ccsc4cc3=C2)C=C1","C1=CC(=C2C=c3cc4ccsc4cc3=N2)C=C1",{},"[chr5,CH1r5:1]>>[n:1]",null,-0.2109973057],[-0.0579896009,241.6046805588,34,"completed",-5.090344,34.0,34,"C1=CC(=C2C=c3cc4ccsc4cc3=C2)C=C1","C1=CC(=C2C=c3cc4ncsc4cc3=C2)C=C1",{},"[chr5,CH1r5:1]>>[n:1]",null,-0.2416992107],[-0.0588789815,172.5698593453,34,"completed",-5.110124,34.0,21,"C1=CCC(c2cc(C=CC3=NSCS3)cc(C3=CC=CC3)c2)=C1","C1=CCC(c2cc(C=CC3=NSOS3)cc(C3=CC=CC3)c2)=C1",{},"[#6H2r5:1]>>[O:1]",null,-0.1727153123],[-0.0601818263,173.570138116,34,"completed",-5.192372,34.0,16,"C1=CCC(C=CC2=C(C=CC3=CC=CC3)SC(=C3C=CC=C3)S2)=C1","C1=CC(=C2SC(C=CC3=CN=CC3)=C(C=CC3=CN=CC3)S2)C=C1",{},"[chr5,CH1r5:1]>>[n:1]",null,-0.1852230012],[-0.0606349826,179.3954040057,34,"completed",-5.054372,34.0,3,"C1=CCC(Nc2cccc(NC3=CC=CC3)c2-c2ccccc2)=C1","C1=NC=C(Nc2cccc(NC3=CN=CC3)c2-c2ccccc2)C1",{},"[chr5,CH1r5:1]>>[n:1]",null,-0.1822164894],[-0.0606439266,130.6162464819,34,"completed",-5.144072,34.0,3,"C1=C(Nc2ccccc2)CC=C1C1=CCC(Nc2ccccc2)=C1","C1=C(Nc2ccccc2)CN=C1C1=NCC(Nc2ccccc2)=C1",{},"[chr5,CH1r5:1]>>[n:1]",null,-0.1342101003],[-0.0615215304,105.8943671446,34,"completed",-5.233864,34.0,3,"c1ccc(Nc2cc(Nc3ccccc3)cc(-c3cccnc3)c2)cc1","c1ccc(Nc2cc(-c3cccnc3)cc(Nc3ccccc3)n2)cc1",{},"[ch&r6:0]>>[nr6:0]",null,-0.1414008718],[-0.0618399227,120.8941875703,34,"completed",-5.35328,34.0,12,"C1=CCC(c2cc(Nc3cscn3)cc(C3=CC=CC3)c2)=C1","C1=CCC(c2cc(Nc3ncsn3)cc(C3=CC=CC3)c2)=C1",{},"[chr5,CH1r5:1]>>[n:1]",null,-0.2145909509],[-0.0621951312,169.9854178175,34,"completed",-5.278024,34.0,3,"C(#Cc1cccc2c1=CCC=2)c1cccc2c1=CCC=2","C(#Cc1cccc2c1=NCC=2)c1cccc2c1=NCC=2",{},"[chr5,CH1r5:1]>>[n:1]",null,-0.2107709399],[-0.0622053924,159.4659949312,34,"completed",-5.100464,34.0,25,"C1=CC(N(C2=CCC=C2)C2=CC=NC2)=CC1","C1=CC(N(C2=CCC=C2)C2=CN=NC2)=CC1",{},"[chr5,CH1r5:1]>>[n:1]",null,-0.1594663257],[-0.0623545626,164.8570592775,34,"completed",-5.231564,34.0,21,"C1=CCC(c2cc(C=CC3=CCC=C3)cc(C3=CC=CC3)c2)=C1","C1=CCC(c2cc(C=Cc3cc[nH]c3)cc(C3=CC=CC3)c2)=C1",{},"[#6H2r5:1]>>[NH:1]",null,-0.1888367077],[-0.06269498,120.4015809255,34,"completed",-4.88592,34.0,5,"c1ccc(-c2cc(Nc3cccs3)cc(Nc3cccs3)c2)cc1","C1=CC(c2cc(Nc3cccs3)cc(Nc3cccs3)c2)=CC1",{},"[c:0]1[ch:1][ch][c:3][c!r5:4][c!r5:5]1>>[c:0]1[CH2:1][c:3][c:4][c:5]1",null,-0.1922325712],[-0.0628737673,135.6751797574,34,"completed",-4.912416,34.0,3,"C1=C(NC2=CCC(c3ccccc3)=C2)C=C(c2ccccc2)C1","C1=C(NC2=CCC(c3ccccn3)=C2)C=C(c2ccccn2)C1",{},"[ch&r6:0]>>[nr6:0]",null,-0.188811428],[-0.0630291693,128.8709211733,34,"completed",-5.341596,34.0,4,"C1=CCC(c2cc(NC3=CCC=N3)cc(C3=CC=CC3)c2)=C1","C1=CCC(c2cc(NC3=NCC=N3)cc(C3=CC=CC3)c2)=C1",{},"[chr5,CH1r5:1]>>[n:1]",null,-0.2126225333],[-0.063163572,149.5837500167,34,"completed",-4.979392,34.0,4,"C1=CC(Nc2cc(NC3=CCC=C3)cc(-c3ccccn3)c2)=CC1","C1=CC(Nc2cc(NC3=CCC=C3)cc(-c3cccnn3)c2)=CC1",{},"[ch&r6:0]>>[nr6:0]",null,-0.1717643159],[-0.063236838,109.2057619562,34,"completed",-5.076636,34.0,3,"C(=Cc1cccc2c1=CCC=2)c1cccc2c1=CCC=2","C(=Cc1cccc2c1SCS2)c1cccc2c1SCS2",{},"[CH,ch:0]1=[C,c:1][C,c:2]=[CH,ch:3][*:4]1>>[S:0]1[*:1]=,:[*:2][S:3][*:4]1",null,-0.1104236294],[-0.0633171207,184.6256917239,34,"completed",-5.367632,34.0,34,"C(#Cc1csc(C2=CCC=C2)c1)c1csc(C2=CCC=C2)c1","C(#Cc1csc(C2=CCC=C2)n1)c1csc(C2=CCC=C2)n1",{},"[chr5,CH1r5:1]>>[n:1]",null,-0.2630281751],[-0.0635422843,148.7079042478,34,"completed",-5.038272,34.0,34,"C1=CC(=C2C=c3cc4cc[nH]c4cc3=C2)C=C1","C1=NN=CC1=C1C=c2cc3cc[nH]c3cc2=C1",{},"[chr5,CH1r5:1]>>[n:1]",null,-0.1548583557],[-0.0637899487,179.4915647626,34,"completed",-5.178572,34.0,22,"C1=CC(=C2C=c3ccc4c(c3=N2)SCS4)C=C1","C1=CC(=C2N=c3ccc4c(c3=N2)SCS4)C=C1",{},"[chr5,CH1r5:1]>>[n:1]",null,-0.1877292354],[-0.063860787,231.8137748542,34,"completed",-4.902664,34.0,4,"C1=CC(Nc2cc3c(cc2NC2=CCC=C2)=CCC=3)=CC1","C1=NCC=C1Nc1cc2c(cc1NC1=CCN=C1)=CCC=2",{},"[chr5,CH1r5:1]>>[n:1]",null,-0.2698498836],[-0.063911205,167.4527067688,34,"completed",-5.260544,34.0,3,"C1=CC(=C2N=CC=N2)C=C1","C1=NC(=C2C=C(Nc3ccccc3)C(Nc3ccccc3)=C2)N=C1",{},"[ch&r6,CH1&r5:1]>>[*:1](-N-c1ccccc1)",null,-0.2016676801],[-0.0639253474,178.3723763887,34,"completed",-4.942592,34.0,31,"C1=CC(N(C2=CCC=C2)c2cccs2)=CC1","C1=CC(N(C2=CCC=C2)c2nccs2)=CC1",{},"[chr5,CH1r5:1]>>[n:1]",null,-0.2096606093],[-0.0639525579,145.1704172163,34,"completed",-5.059248,34.0,4,"C1=CCC(Nc2cc(C3=CC=CC3)cc(C3=CC=CC3)c2)=C1","C1=CCC(c2cc(Nc3ccco3)cc(C3=CC=CC3)c2)=C1",{},"[#6H2r5:1]>>[O:1]",null,-0.1479466307],[-0.0641994477,146.4024772028,34,"completed",-5.512348,34.0,14,"C(=Cc1cc(C=Cc2ccccc2)nc(C2=CCC=N2)n1)c1ccccc1","C(=Cc1cc(C=Cc2ccccc2)nc(-c2c[nH]cn2)n1)c1ccccc1",{},"[#6H2r5:1]>>[NH:1]",null,-0.3236492131],[-0.0642291758,127.4413457757,34,"completed",-5.312064,34.0,4,"C1=CCC(c2cc(NC3=NC=CC3)cc(C3=CC=CC3)c2)=C1","C1=CCC(c2cc(Nc3ncco3)cc(C3=CC=CC3)c2)=C1",{},"[#6H2r5:1]>>[O:1]",null,-0.1956454836],[0.0387077649,198.3589605075,35,"completed",-5.457148,35.0,35,"C1=CC(=C2Sc3cc4ccccc4nc3S2)C=C1","C1=CC(=C2Sc3cc4c(nc3S2)=CCC=4)C=C1",{},"[c:0]1[ch:1][ch][c:3][c!r5:4][c!r5:5]1>>[c:0]1[CH2:1][c:3][c:4][c:5]1",null,-0.3191364555],[0.0046615289,153.2753933864,35,"completed",-5.221904,35.0,35,"C1=CC(=C2Sc3cc4c(nc3S2)C=CC4)C=C1","C1=CC(=C2Sc3cc4[nH]ccc4nc3S2)C=C1",{},"[#6H2r5:1]>>[NH:1]",null,-0.1754281419],[-0.000425306,174.3486444428,35,"completed",-5.330648,35.0,35,"C1=CC(=C2Sc3cc4ccccc4cc3S2)C=C1","C1=CC(=C2Sc3cc4c(cc3S2)=CCC=4)C=C1",{},"[c:0]1[ch:1][ch][c:3][c!r5:4][c!r5:5]1>>[c:0]1[CH2:1][c:3][c:4][c:5]1",null,-0.2376230519],[-0.0039673389,135.8918659406,35,"completed",-5.242144,35.0,35,"C1=CC(=C2C=c3cc4cc[nH]c4cc3=N2)C=C1","C1=CC(=C2N=c3cc4cc[nH]c4cc3=N2)C=C1",{},"[chr5,CH1r5:1]>>[n:1]",null,-0.1684250825],[-0.0078694011,109.4460745377,35,"completed",-5.228528,35.0,35,"C1=CC(=C2Sc3cc4c(nc3S2)CC=C4)C=C1","C1=CC(=C2Sc3cc4cc[nH]c4nc3S2)C=C1",{},"[#6H2r5:1]>>[NH:1]",null,-0.1416791169],[-0.0281716927,152.6381890959,35,"completed",-5.203596,35.0,35,"C1=CC(=C2C=c3cc4nc[nH]c4cc3=C2)C=C1","C1=CC(=C2Sc3cc4nc[nH]c4cc3S2)C=C1",{},"[CH,ch:0]1=[C,c:1][C,c:2]=[CH,ch:3][*:4]1>>[S:0]1[*:1]=,:[*:2][S:3][*:4]1",null,-0.1689886418],[-0.02910333,136.3809642706,35,"completed",-5.10626,35.0,35,"C(#Cc1cc2cocc2cc1C#CC1=CCC=N1)C1=CCC=N1","C(#Cc1cc2c(cc1C#CC1=CCC=N1)=CCC=2)C1=CCC=N1",{},"[n,c:0]1[n,ch:1][o,O:2][n,c:3][n,c:4]1>>[*:0]1=[*:1][CH2:2][*:3]=[*:4]1",null,-0.1364513442],[-0.0331040479,170.7370752938,35,"completed",-5.351716,35.0,35,"C1=CC(=C2Sc3cc4ccsc4cc3S2)C=C1","C1=CC(=C2Sc3cc4sccc4nc3S2)C=C1",{},"[ch&r6:0]>>[nr6:0]",null,-0.2453528312],[-0.0356901407,188.9129471734,35,"completed",-5.273148,35.0,35,"C1=CC(=C2C=c3cc4cn[nH]c4cc3=C2)C=C1","C1=CC(=C2Sc3cc4cn[nH]c4cc3S2)C=C1",{},"[CH,ch:0]1=[C,c:1][C,c:2]=[CH,ch:3][*:4]1>>[S:0]1[*:1]=,:[*:2][S:3][*:4]1",null,-0.2244513628],[-0.0373597583,138.4019482081,35,"completed",-5.279772,35.0,35,"C(#Cc1cc2cocc2cc1C#CC1=NCC=C1)C1=NCC=C1","C(#Cc1cc2c(cc1C#CC1=NCC=C1)=CCC=2)C1=NCC=C1",{},"[n,c:0]1[n,ch:1][o,O:2][n,c:3][n,c:4]1>>[*:0]1=[*:1][CH2:2][*:3]=[*:4]1",null,-0.1870585618],[-0.0407477337,169.59758489,35,"completed",-5.126592,35.0,35,"C1=CC(=C2C=c3cc4[nH]ccc4cc3=N2)C=C1","C1=CC(=C2C=c3cc4[nH]ncc4cc3=N2)C=C1",{},"[chr5,CH1r5:1]>>[n:1]",null,-0.1706160505],[-0.0428966987,106.5499040317,35,"completed",-5.36064,35.0,35,"C1=CC(=C2Sc3cc4ccsc4cc3S2)C=C1","C1=CC(=C2Sc3cc4ccsc4nc3S2)C=C1",{},"[ch&r6:0]>>[nr6:0]",null,-0.2112821686],[-0.045933955,150.0916637335,35,"completed",-5.229264,35.0,35,"C1=CC(=C2C=c3cc4[nH]ccc4cc3=N2)C=C1","C1=CC(=C2C=c3cc4[nH]ccc4nc3=N2)C=C1",{},"[ch&r6:0]>>[nr6:0]",null,-0.1752569729],[-0.0505035899,99.6169210761,35,"completed",-5.023184,35.0,33,"C1=CC(=C2C=c3cc4ccccc4cc3=C2)C=C1","C1=CC(=C2C=c3cc4ccccc4cc3=C2)N=C1",{},"[chr5,CH1r5:1]>>[n:1]",null,-0.1132027955],[-0.0518592951,164.6857653206,35,"completed",-5.311144,35.0,35,"C1=NN=CC1=C1C=c2cc3cc[nH]c3cc2=C1","C1=NN=CC1=C1C=c2cc3[nH]ccc3cc2=N1",{},"[chr5,CH1r5:1]>>[n:1]",null,-0.2212837043],[-0.0523451152,125.159061512,35,"completed",-5.537832,35.0,35,"C1=CC(=C2N=c3cc4cc[nH]c4cc3=N2)C=C1","C1=CC(=C2N=c3cc4cc[nH]c4nc3=N2)C=C1",{},"[ch&r6:0]>>[nr6:0]",null,-0.3310532468],[-0.053245284,177.3078073428,35,"completed",-5.263856,35.0,35,"C1=CC(=C2C=c3cc4cc[nH]c4cc3=N2)C=C1","C1=CC(=C2C=c3cc4cc[nH]c4nc3=N2)C=C1",{},"[ch&r6:0]>>[nr6:0]",null,-0.2111728321],[-0.0540128806,107.27302597,35,"completed",-5.026772,35.0,34,"C1=NCC(Nc2cccc(-c3cccc(NC4=CC=NC4)c3)c2)=C1","C1=NCC(NC2=CC(C3=CCC(NC4=CC=NC4)=C3)=CC2)=C1",{},"[c:0]1[ch:1][ch][c:3][c!r5:4][c!r5:5]1>>[c:0]1[CH2:1][c:3][c:4][c:5]1",null,-0.1188909109],[-0.0547731335,114.2495844159,35,"completed",-5.52026,35.0,35,"C1=CC(=C2N=c3cc4cc[nH]c4cc3=N2)C=C1","C1=CC(=C2N=c3cc4[nH]ccc4nc3=N2)C=C1",{},"[ch&r6:0]>>[nr6:0]",null,-0.3155883659],[-0.0557757887,113.906476979,35,"completed",-5.102488,35.0,3,"C1=c2cccc(-c3cccc4c3=CCC=4)c2=CC1","c1cc2c(c(-c3cccc4c3SCS4)c1)SCS2",{},"[CH,ch:0]1=[C,c:1][C,c:2]=[CH,ch:3][*:4]1>>[S:0]1[*:1]=,:[*:2][S:3][*:4]1",null,-0.1139197905],[-0.0560039178,165.3026370787,35,"completed",-5.23138,35.0,35,"C1=CC(=C2C=c3cc4[nH]ccc4cc3=N2)C=C1","C1=CC(=C2C=c3nc4[nH]ccc4cc3=N2)C=C1",{},"[ch&r6:0]>>[nr6:0]",null,-0.1891631755],[-0.0576619703,141.8765150526,35,"completed",-5.229816,35.0,35,"C1=NN=CC1=C1C=c2cc3cc[nH]c3cc2=C1","C1=NN=CC1=C1C=c2cc3cn[nH]c3cc2=C1",{},"[chr5,CH1r5:1]>>[n:1]",null,-0.1684829977],[-0.0582196322,112.3839578723,35,"completed",-5.322184,35.0,35,"C1=CC(=C2Sc3cc4ccsc4cc3S2)C=C1","C1=CC(=C2Sc3cc4ncsc4cc3S2)C=C1",{},"[chr5,CH1r5:1]>>[n:1]",null,-0.191883719],[-0.0586146703,179.3518772042,35,"completed",-5.227976,35.0,35,"C1=CC(=C2C=c3cc4cc[nH]c4cc3=N2)C=C1","C1=CC(=C2C=c3nc4cc[nH]c4cc3=N2)C=C1",{},"[ch&r6:0]>>[nr6:0]",null,-0.2004800379],[-0.0588131697,183.6215419163,35,"completed",-5.387688,35.0,35,"C1=CC(=C2Sc3cc4c(nc3S2)C=CC4)C=C1","C1=CC(=C2Sc3cc4occc4nc3S2)C=C1",{},"[#6H2r5:1]>>[O:1]",null,-0.2725278325],[-0.0591394434,153.6345136938,35,"completed",-5.26634,35.0,35,"C(#Cc1cc2cocc2cc1C#CC1=CCN=C1)C1=CCN=C1","C(#Cc1cc2c(cc1C#CC1=CCN=C1)=CCC=2)C1=CCN=C1",{},"[n,c:0]1[n,ch:1][o,O:2][n,c:3][n,c:4]1>>[*:0]1=[*:1][CH2:2][*:3]=[*:4]1",null,-0.1927728499],[-0.060510792,170.3906636894,35,"completed",-5.175444,35.0,35,"C1=CC(=C2C=c3cc4cc[nH]c4cc3=N2)C=C1","C1=CC(=C2C=c3cc4cn[nH]c4cc3=N2)C=C1",{},"[chr5,CH1r5:1]>>[n:1]",null,-0.178387104],[-0.0610719674,207.9481526689,35,"completed",-5.070196,35.0,35,"C1=CC(=C2C=c3cc4cn[nH]c4cc3=C2)C=C1","C1=CC(=C2C=c3cc4[nH]ncc4nc3=C2)C=C1",{},"[ch&r6:0]>>[nr6:0]",null,-0.2089920827],[-0.0616059046,200.886160113,35,"completed",-4.930816,35.0,24,"C1=CC(N(C2=CCC=C2)C2=CCN=C2)=CC1","C1=CC(N(C2=CCC=C2)C2=CCN=N2)=CC1",{},"[chr5,CH1r5:1]>>[n:1]",null,-0.233196548],[-0.0624657895,243.4204536467,35,"completed",-5.253,35.0,35,"C1=CC(=C2C=c3cc4[nH]cnc4nc3=C2)C=C1","C1=CC(=C2C=c3cc4[nH]nnc4nc3=C2)C=C1",{},"[chr5,CH1r5:1]>>[n:1]",null,-0.265939706],[-0.0625073466,152.7338390487,35,"completed",-5.487324,35.0,6,"C1=CC(=C2Sc3ccc4c(c3S2)=CCC=4)C=C1","C1=NN=CC1=C1Sc2ccc3c(c2S1)=CCC=3",{},"[chr5,CH1r5:1]>>[n:1]",null,-0.3111870294],[-0.0627188899,255.7067250112,35,"completed",-5.023368,35.0,3,"C1=CC(=C2C=CC(Nc3ccccc3)=C2)C=C1Nc1ccccc1","C1=NC(=C2C=C(Nc3ccccc3)C=N2)C=C1Nc1ccccc1",{},"[chr5,CH1r5:1]>>[n:1]",null,-0.261272724],[-0.0630587328,146.1194303818,35,"completed",-4.792908,35.0,3,"C1=C(NC2=CC(c3ccccc3)=CC2)CC=C1c1ccccc1","C1=C(NC2=CC(c3ccccn3)=CC2)CC=C1c1ccccn1",{},"[ch&r6:0]>>[nr6:0]",null,-0.2599241836],[-0.0633626814,158.1543609539,35,"completed",-5.405168,35.0,29,"C(=CC1=CC(c2ccc[nH]2)=CC1)C1=CC(c2ccc[nH]2)=CC1","C(=CC1=CC(c2ccc[nH]2)=NC1)C1=CC(c2ccc[nH]2)=NC1",{},"[chr5,CH1r5:1]>>[n:1]",null,-0.2657917999],[-0.0637974546,148.4986514344,35,"completed",-4.951608,35.0,3,"c1ccc2c(c1)ccc1ccc3ccccc3c12","C1=c2ccc3ccc4c(c3c2=CC1)=CCC=4",{},"[c:0]1[ch:1][ch][c:3][c!r5:4][c!r5:5]1>>[c:0]1[CH2:1][c:3][c:4][c:5]1",null,-0.1812229027],[-0.0638708943,171.0931735885,35,"completed",-4.985832,35.0,12,"C1=CC(N(C2=CCC=C2)c2cscn2)=CC1","C1=CC(N(C2=CCC=C2)c2csnn2)=CC1",{},"[chr5,CH1r5:1]>>[n:1]",null,-0.1888377527],[-0.0640064671,161.8100924697,35,"completed",-5.3657,35.0,34,"C(#CC1=CCC(C2=CCC=C2)=C1)C1=CCC(C2=CCC=C2)=C1","C(#CC1=CCC(C2=CCC=C2)=N1)C1=CCC(C2=CCC=C2)=N1",{},"[chr5,CH1r5:1]>>[n:1]",null,-0.2465254269],[-0.0640878717,457.9281058901,35,"completed",-4.98666,35.0,3,"C1=NCC=C1C1=CCN=C1","C1=NCC(Nc2ccccc2)=C1C1=C(Nc2ccccc2)CN=C1",{},"[ch&r6,CH1&r5:1]>>[*:1](-N-c1ccccc1)",null,-0.4647501139],[-0.0643165516,137.4025675865,35,"completed",-5.179952,35.0,3,"c1cncc(-c2cccnc2)c1","c1ccc(Nc2ccc(-c3ccc(Nc4ccccc4)nc3)cn2)cc1",{},"[ch&r6,CH1&r5:1]>>[*:1](-N-c1ccccc1)",null,-0.148363417],[-0.0645326468,172.1722866177,35,"completed",-4.914716,35.0,31,"C1=CC(N(C2=CCC=C2)c2cccs2)=CC1","C1=CC(N(C2=CCC=C2)c2cncs2)=CC1",{},"[chr5,CH1r5:1]>>[n:1]",null,-0.2155575909],[-0.0645425411,199.0712224371,35,"completed",-5.321356,35.0,20,"C1=Cc2c(c3c(c4c2SCS4)C=CC3)C1","C1=NCc2c1c1c(c3c2CN=C3)SCS1",{},"[chr5,CH1r5:1]>>[n:1]",null,-0.2522669344],[-0.0645425411,184.8837383491,35,"completed",-5.334972,35.0,20,"C1=NCc2c1c1c(c3c2=CCC=3)CN=C1","C1=NCc2c1c1c(c3c2SCS3)CN=C1",{},"[CH,ch:0]1=[C,c:1][C,c:2]=[CH,ch:3][*:4]1>>[S:0]1[*:1]=,:[*:2][S:3][*:4]1",null,-0.2474586808],[-0.0645650644,141.3427594923,35,"completed",-5.322736,35.0,9,"C1=NN=CC1=C1C=C(Nc2ccccc2)C(Nc2ccccc2)=C1","C1=CCC(NC2=CC(=C3C=NN=C3)C=C2NC2=CC=CC2)=C1",{},"[c:0]1[ch:1][ch][c:3][c!r5:4][c!r5:5]1>>[c:0]1[CH2:1][c:3][c:4][c:5]1",null,-0.2104455399],[-0.0645773059,199.9172639433,35,"completed",-5.021804,35.0,35,"C1=CC(=C2C=c3cc4nc[nH]c4cc3=C2)C=C1","C1=CC(=C2C=c3cc4nn[nH]c4cc3=C2)C=C1",{},"[chr5,CH1r5:1]>>[n:1]",null,-0.2072753567],[-0.0648382053,179.2352834999,35,"completed",-5.31924,35.0,35,"C1=CC(=C2C=c3cc4[nH]cnc4cc3=N2)C=C1","C1=CC(=C2C=c3cc4[nH]nnc4cc3=N2)C=C1",{},"[chr5,CH1r5:1]>>[n:1]",null,-0.235961255],[-0.0648796677,131.3534064147,35,"completed",-4.982336,35.0,3,"c1ccc(Nc2cc(-c3ccncc3)cc(Nc3ccccc3)n2)cc1","C1=CC(Nc2cc(-c3ccncc3)cc(NC3=CCC=C3)n2)=CC1",{},"[c:0]1[ch:1][ch][c:3][c!r5:4][c!r5:5]1>>[c:0]1[CH2:1][c:3][c:4][c:5]1",null,-0.1550408903],[-0.0650145522,182.6787953505,35,"completed",-5.08556,35.0,3,"C1=C(Nc2ccccc2)C=C(C2=CC(Nc3ccccc3)=CC2)C1","C1=C(Nc2cccnc2)C=C(C2=CC(Nc3cccnc3)=CC2)C1",{},"[ch&r6:0]>>[nr6:0]",null,-0.18295823],[-0.0650480285,141.0903600008,35,"completed",-5.25714,35.0,20,"C1=CC(=C2Sc3ccc4ccccc4c3S2)C=C1","C1=CC(=C2Sc3ccc4cccnc4c3S2)C=C1",{},"[ch&r6:0]>>[nr6:0]",null,-0.1789023468],[-0.0651043129,120.9189079791,35,"completed",-5.419152,35.0,35,"C1=CC(=C2N=c3cc4cc[nH]c4cc3=N2)C=C1","C1=CC(=C2N=c3cc4cn[nH]c4cc3=N2)C=C1",{},"[chr5,CH1r5:1]>>[n:1]",null,-0.2540311041],[-0.0651169612,116.9225103981,35,"completed",-5.262936,35.0,6,"C1=CCC(c2cc(Nc3ccccc3)nc(Nc3ccccc3)c2)=C1","C1=NCC(c2cc(Nc3ccccc3)nc(Nc3ccccc3)c2)=C1",{},"[chr5,CH1r5:1]>>[n:1]",null,-0.1633384893],[-0.0075525692,148.5743272399,36,"completed",-5.136896,36.0,36,"C(#Cc1cc2c(cc1C#CC1=CCC=N1)=CCC=2)C1=CCC=N1","C(#Cc1cc2c(cc1C#Cc1cscn1)=CCC=2)c1cscn1",{},"[#6H2r5:1]>>[S:1]",null,-0.1508024369],[-0.0100641874,124.5532443236,36,"completed",-5.442428,36.0,36,"C1=CC(=C2Sc3cc4cscc4cc3S2)C=C1","C1=CC(=C2Sc3cc4cscc4cc3S2)N=C1",{},"[chr5,CH1r5:1]>>[n:1]",null,-0.2701285044],[-0.0129722905,101.2163707065,36,"completed",-5.170844,36.0,36,"C1=CC(=C2Sc3cc4c(cc3S2)=CCC=4)C=C1","C1=CC(=C2Sc3cc4c(cc3S2)SCS4)C=C1",{},"[CH,ch:0]1=[C,c:1][C,c:2]=[CH,ch:3][*:4]1>>[S:0]1[*:1]=,:[*:2][S:3][*:4]1",null,-0.1127120275],[-0.0155225182,146.0971275525,36,"completed",-5.256312,36.0,36,"C(#Cc1cc2c(cc1C#CC1=NCC=C1)=CCC=2)C1=NCC=C1","C(#Cc1cc2c(cc1C#Cc1ccsn1)=CCC=2)c1ccsn1",{},"[#6H2r5:1]>>[S:1]",null,-0.1825287839],[-0.0160308341,202.2753002438,36,"completed",-5.209116,36.0,36,"C1=CC(=C2Sc3cc4c[nH]cc4cc3S2)C=C1","C1=CC(=C2Sc3cc4c[nH]nc4cc3S2)C=C1",{},"[chr5,CH1r5:1]>>[n:1]",null,-0.2162160605],[-0.0164704073,196.8633680603,36,"completed",-5.214636,36.0,36,"C1=CC(=C2Sc3cc4c(nc3S2)=CCC=4)C=C1","C1=CC(=C2Sc3cc4c[nH]cc4nc3S2)C=C1",{},"[#6H2r5:1]>>[NH:1]",null,-0.2125899288],[-0.0166793978,166.3780711064,36,"completed",-5.355856,36.0,36,"C1=NC=NC1=C1C=c2cc3ccccc3cc2=C1","C1=NC(=C2C=c3cc4ccccc4cc3=C2)N=N1",{},"[chr5,CH1r5:1]>>[n:1]",null,-0.2444548752],[-0.0168089441,127.1130055687,36,"completed",-5.236992,36.0,36,"C1=CC(=C2Sc3cc4c[nH]cc4cc3S2)C=C1","C1=CC(=C2Sc3cc4c[nH]cc4cc3S2)N=C1",{},"[chr5,CH1r5:1]>>[n:1]",null,-0.1592276739],[-0.0180094295,131.5127182582,36,"completed",-5.28474,36.0,36,"C(#Cc1cc2c(cc1C#CC1=CCC=N1)=CCC=2)C1=CCC=N1","C(#Cc1cc2c(cc1C#CC1=CCN=N1)=CCC=2)C1=CCN=N1",{},"[chr5,CH1r5:1]>>[n:1]",null,-0.1844416986],[-0.0196650111,198.5016215876,36,"completed",-5.232392,36.0,36,"C1=CC(=C2Sc3cc4c(cc3S2)=CCC=4)C=N1","C1=CC(=C2Sc3cc4c[nH]cc4cc3S2)C=N1",{},"[#6H2r5:1]>>[NH:1]",null,-0.2190694826],[-0.0249739023,186.6043687778,36,"completed",-5.281244,36.0,36,"C1=CC(=C2Sc3cc4c(cc3S2)=CCC=4)C=C1","C1=CC(=C2Sc3cc4cscc4cc3S2)C=C1",{},"[#6H2r5:1]>>[S:1]",null,-0.2256488208],[-0.0253628131,215.3190789076,36,"completed",-5.39514,36.0,36,"C1=CC(=C2Sc3cc4c(nc3S2)=CCC=4)C=C1","C1=CC(=C2Sc3cc4cscc4nc3S2)C=C1",{},"[#6H2r5:1]>>[S:1]",null,-0.2984041544],[-0.0256510849,211.8852831828,36,"completed",-5.419704,36.0,36,"C1=CC(=C2Sc3cc4c(cc3S2)=CCC=4)C=N1","C1=CC(=C2Sc3cc4cscc4cc3S2)C=N1",{},"[#6H2r5:1]>>[S:1]",null,-0.3081859675],[-0.0301186341,151.4697253063,36,"completed",-4.712868,36.0,36,"C1=c2ccc3ccc4c(c3c2=CC1)=CCC=4","c1cc2ccc3c(c2c2c1SCS2)SCS3",{},"[CH,ch:0]1=[C,c:1][C,c:2]=[CH,ch:3][*:4]1>>[S:0]1[*:1]=,:[*:2][S:3][*:4]1",null,-0.3104512177],[-0.031091423,163.9592119675,36,"completed",-4.969364,36.0,36,"C(#Cc1cc2c(cc1C#CC1=NCC=C1)=CCC=2)C1=NCC=C1","C(#Cc1cc2c(cc1C#Cc1cc[nH]n1)=CCC=2)c1cc[nH]n1",{},"[#6H2r5:1]>>[NH:1]",null,-0.1877361121],[-0.0316390211,139.5205955545,36,"completed",-5.505172,36.0,36,"C1=CC(=C2Sc3cc4cocc4cc3S2)C=C1","C1=CC(=C2Sc3cc4cocc4cc3S2)N=C1",{},"[chr5,CH1r5:1]>>[n:1]",null,-0.3160799391],[-0.0321687086,124.2672174313,36,"completed",-5.33074,36.0,36,"C(#Cc1cc2c(cc1C#CC1=NCC=C1)=CCC=2)C1=NCC=C1","C(#Cc1cc2c(cc1C#CC1=NCC=N1)=CCC=2)C1=NCC=N1",{},"[chr5,CH1r5:1]>>[n:1]",null,-0.2037901019],[-0.0335070938,127.1401013788,36,"completed",-5.129076,36.0,36,"C1=CC(=C2C=c3cc4ccccc4cc3=C2)N=C1","C1=NC(=C2C=c3cc4ccccc4cc3=C2)N=C1",{},"[chr5,CH1r5:1]>>[n:1]",null,-0.1287589148],[-0.0347793713,130.216123642,36,"completed",-5.211508,36.0,36,"C1=CC(=C2C=c3cc4ccccc4cc3=C2)N=C1","C1=NC=NC1=C1C=c2cc3ccccc3cc2=C1",{},"[chr5,CH1r5:1]>>[n:1]",null,-0.151818693],[-0.0387387722,109.8504388347,36,"completed",-5.123372,36.0,33,"C1=CC(=C2C=c3cc4ccccc4cc3=C2)C=C1","C1=CC(=C2C=c3cc4ccccc4cc3=C2)C=N1",{},"[chr5,CH1r5:1]>>[n:1]",null,-0.1110620619],[-0.041076798,151.7972271808,36,"completed",-5.239108,36.0,36,"C1=CC(=C2C=c3cc4ccccc4cc3=C2)N=C1","C1=CC(=C2C=c3cc4ccccc4cc3=C2)N=N1",{},"[chr5,CH1r5:1]>>[n:1]",null,-0.1803452402],[-0.0423880634,169.0702219552,36,"completed",-5.106168,36.0,36,"C1=CC(=C2Sc3cc4c(cc3S2)=CCC=4)C=C1","C1=CC(=C2Sc3cc4c[nH]cc4cc3S2)C=C1",{},"[#6H2r5:1]>>[NH:1]",null,-0.1691253429],[-0.0424579057,208.3919679884,36,"completed",-5.453192,36.0,36,"C1=CC(=C2Sc3cc4c(cc3S2)=CCC=4)C=C1","C1=CC(=C2Sc3cc4c(cc3S2)=NCC=4)C=C1",{},"[chr5,CH1r5:1]>>[n:1]",null,-0.3233451111],[-0.0432270584,215.645715856,36,"completed",-5.325404,36.0,36,"C1=CC(=C2Sc3cc4c(cc3S2)=CCC=4)C=C1","C1=CC(=C2Sc3cc4cocc4cc3S2)C=C1",{},"[#6H2r5:1]>>[O:1]",null,-0.2672049527],[-0.0443680687,131.023157341,36,"completed",-5.403696,36.0,36,"C1=CC(=C2Sc3cc4c(cc3S2)=CCC=4)C=C1","C1=CC(=C2Sc3cc4c(cc3S2)=CCC=4)N=C1",{},"[chr5,CH1r5:1]>>[n:1]",null,-0.2497206146],[-0.0446479666,145.152400152,36,"completed",-5.409308,36.0,36,"C1=NC=NC1=C1C=c2cc3ccccc3cc2=C1","C1=NN=NC1=C1C=c2cc3ccccc3cc2=C1",{},"[chr5,CH1r5:1]>>[n:1]",null,-0.260668802],[-0.0452998147,192.8655498474,36,"completed",-5.285384,36.0,36,"C(#Cc1cc2c(cc1C#CC1=CCN=C1)=CCC=2)C1=CCN=C1","C(#Cc1cc2c(cc1C#Cc1cnsc1)=CCC=2)c1cnsc1",{},"[#6H2r5:1]>>[S:1]",null,-0.2324587313],[-0.0453668832,209.230482969,36,"completed",-5.00276,36.0,36,"C(#Cc1cc2c(cc1C#CC1=CCN=C1)=CCC=2)C1=CCN=C1","C(#Cc1cc2c(cc1C#Cc1cn[nH]c1)=CCC=2)c1cn[nH]c1",{},"[#6H2r5:1]>>[NH:1]",null,-0.2200241978],[-0.0462553821,160.7295588868,36,"completed",-5.067344,36.0,36,"C(#Cc1cc2c(cc1C#CC1=CCC=N1)=CCC=2)C1=CCC=N1","C(#Cc1cc2c(cc1C#CC1=CCC=N1)SCS2)C1=CCC=N1",{},"[CH,ch:0]1=[C,c:1][C,c:2]=[CH,ch:3][*:4]1>>[S:0]1[*:1]=,:[*:2][S:3][*:4]1",null,-0.162346956],[-0.0510175704,224.3588491839,36,"completed",-5.4002,36.0,36,"C1=CC(=C2Sc3cc4c(cc3S2)=NCC=4)C=C1","C1=CC(=C2Sc3cc4csnc4cc3S2)C=C1",{},"[#6H2r5:1]>>[S:1]",null,-0.3074015498],[-0.0512827704,118.2143680234,36,"completed",-5.267536,36.0,36,"C(#Cc1cc2c(cc1C#CC1=CCC=N1)=CCC=2)C1=CCC=N1","C(#Cc1cc2cscc2cc1C#CC1=CCC=N1)C1=CCC=N1",{},"[#6H2r5:1]>>[S:1]",null,-0.1665175947],[-0.0518690609,230.8847391092,36,"completed",-5.167992,36.0,32,"C(#Cc1cc[nH]c1)C1=CC(=C2C=CC=C2)C=C1C#Cc1cc[nH]c1","C(#Cc1cc[nH]c1)C1=CC(=C2C=CC=N2)C=C1C#Cc1cc[nH]c1",{},"[chr5,CH1r5:1]>>[n:1]",null,-0.2357392408],[-0.0539742721,157.106690183,36,"completed",-4.93606,36.0,3,"c1ccc2c(c1)ccc1c3ccccc3ccc21","C1=c2ccc3c4c(ccc3c2=CC1)=CCC=4",{},"[c:0]1[ch:1][ch][c:3][c!r5:4][c!r5:5]1>>[c:0]1[CH2:1][c:3][c:4][c:5]1",null,-0.194555675],[-0.0548644113,248.0495111533,36,"completed",-5.446936,36.0,36,"C1=CC(=C2Sc3cc4c(nc3S2)=CCC=4)C=C1","C1=CC(=C2Sc3cc4cocc4nc3S2)C=C1",{},"[#6H2r5:1]>>[O:1]",null,-0.3471414815],[-0.0548783538,224.5185747292,36,"completed",-5.373888,36.0,3,"c1ccc2c(c1)ccc1ccccc12","C1=c2ccc3c(c2=CC1)=CCC=3",{},"[c:0]1[ch:1][ch][c:3][c!r5:4][c!r5:5]1>>[c:0]1[CH2:1][c:3][c:4][c:5]1",null,-0.2952384838],[-0.058859645,155.3462843599,36,"completed",-5.23644,36.0,36,"C(#Cc1cc2c(cc1C#CC1=NCC=C1)=CCC=2)C1=NCC=C1","C(#Cc1cc2c(cc1C#CC1=NCC=C1)SCS2)C1=NCC=C1",{},"[CH,ch:0]1=[C,c:1][C,c:2]=[CH,ch:3][*:4]1>>[S:0]1[*:1]=,:[*:2][S:3][*:4]1",null,-0.182357468],[-0.0590063599,299.8430303233,36,"completed",-4.386268,36.0,33,"C1=CC(=C2C=c3cc4ccccc4cc3=C2)C=C1","C1=COC(=C2C=c3cc4ccccc4cc3=C2)O1",{},"[CH,ch:0]1=[C,c:1][C,c:2]=[CH,ch:3][*:4]1>>[O:0]1[*:1]=,:[*:2][O:3][*:4]1",null,-0.5826820686],[-0.0598426584,233.5635041018,36,"completed",-5.472328,36.0,36,"C1=CC(=C2Sc3cc4cocc4cc3S2)C=C1","C1=CC(=C2Sc3cc4cocc4cc3S2)C=N1",{},"[chr5,CH1r5:1]>>[n:1]",null,-0.3499709971],[-0.0598798455,209.4840996919,36,"completed",-4.860344,36.0,20,"C1=Cc2c(c3c(c4c2SCS4)C=CC3)C1","c1cc2c3c(c4ccsc4c2s1)SCS3",{},"[#6H2r5:1]>>[S:1]",null,-0.2683779745],[-0.0600970792,219.2867175084,36,"completed",-4.897236,36.0,20,"C1=Cc2c3c(c4c(c2C1)SCS4)CC=C3","c1cc2c(s1)c1c(c3sccc32)SCS1",{},"[#6H2r5:1]>>[S:1]",null,-0.2612128479],[-0.0604408545,137.5261742909,36,"completed",-5.105892,36.0,33,"C1=CC(=C2C=c3cc4ccccc4cc3=C2)C=C1","C1=CC(=C2C=c3cc4ccncc4cc3=C2)C=C1",{},"[ch&r6:0]>>[nr6:0]",null,-0.1375880056],[-0.0607862245,187.9629387955,36,"completed",-5.638296,36.0,36,"C1=CC(=C2Oc3cc4ccccc4cc3O2)N=C1","C1=CC(=C2Oc3cc4c(cc3O2)=CCC=4)N=C1",{},"[c:0]1[ch:1][ch][c:3][c!r5:4][c!r5:5]1>>[c:0]1[CH2:1][c:3][c:4][c:5]1",null,-0.4210863716],[-0.0608639413,203.4307850533,36,"completed",-4.822992,36.0,36,"C1=NC(=C2C=C(Nc3ccccc3)C=N2)C=C1Nc1ccccc1","C1=CC(NC2=CC(=C3C=C(NC4=CCC=C4)C=N3)N=C2)=CC1",{},"[c:0]1[ch:1][ch][c:3][c!r5:4][c!r5:5]1>>[c:0]1[CH2:1][c:3][c:4][c:5]1",null,-0.2810399723],[-0.0608970228,170.2485422969,36,"completed",-4.865956,36.0,36,"C(#Cc1cc2c(cc1C#CC1=CCC=N1)=CCC=2)C1=CCC=N1","C(#Cc1cc2c(cc1C#Cc1c[nH]cn1)=CCC=2)c1c[nH]cn1",{},"[#6H2r5:1]>>[NH:1]",null,-0.2362733527],[-0.0610501589,221.0700365153,36,"completed",-5.355028,36.0,7,"C1=CC(=C2C=C(C=Cc3cccs3)C(C=Cc3cccs3)=C2)C=C1","C1=CC(=C2C=C(C=Cc3cccs3)C(C=Cc3cccs3)=C2)N=C1",{},"[chr5,CH1r5:1]>>[n:1]",null,-0.2841499756],[-0.0612572973,161.7707699175,36,"completed",-5.047104,36.0,3,"c1cc(Nc2cccc(-c3ccncc3)c2)cc(-c2ccncc2)c1","C1=C(NC2=CC(c3ccncc3)=CC2)CC=C1c1ccncc1",{},"[c:0]1[ch:1][ch][c:3][c!r5:4][c!r5:5]1>>[c:0]1[CH2:1][c:3][c:4][c:5]1",null,-0.1659541971],[-0.0623037178,278.0607010019,36,"completed",-4.677724,36.0,19,"C1=c2c3c(c4c(c2=CC1)=CCC=4)SCS3","c1scc2c1c1c(c3cscc32)SCS1",{},"[#6H2r5:1]>>[S:1]",null,-0.4058239684],[-0.0623295785,105.5649674907,36,"completed",-4.96504,36.0,20,"C1=c2cc3cc4c(cc3cc2=CC1)SCS4","c1occ2cc3cc4c(cc3cc12)SCS4",{},"[#6H2r5:1]>>[O:1]",null,-0.1416648197],[-0.0641228354,94.9814725633,36,"completed",-5.298816,36.0,3,"c1ccc(Nc2cccc(Nc3ccccc3)c2-c2cccnc2)cc1","c1ccc(Nc2cccc(Nc3ccccc3)c2-c2ccnnc2)cc1",{},"[ch&r6:0]>>[nr6:0]",null,-0.1684936291],[-0.064293239,223.5274007843,36,"completed",-5.143888,36.0,6,"C(=Cc1cc[nH]c1)C1=CC(C2=CCC(C=Cc3cc[nH]c3)=C2)=CC1","C(=Cc1cc[nH]c1)C1=CC(C2=NCC(C=Cc3cc[nH]c3)=C2)=NC1",{},"[chr5,CH1r5:1]>>[n:1]",null,-0.2256287118],[-0.0163035921,293.5338087455,37,"completed",-5.036984,37.0,37,"C1=CC(=C2C=c3cc4c(cc3=C2)SCS4)C=C1","C1=CC(=C2C=c3cc4c(cc3=C2)SCS4)N=C1",{},"[chr5,CH1r5:1]>>[n:1]",null,-0.2968297405],[-0.0294546819,174.963289513,37,"completed",-5.534796,37.0,37,"C1=NC(=C2C=c3cc4ccccc4cc3=C2)N=N1","C1=c2cc3ccccc3cc2=CC1=C1N=NN=N1",{},"[chr5,CH1r5:1]>>[n:1]",null,-0.3510633246],[-0.0372064198,291.6319570648,37,"completed",-5.15134,37.0,37,"C1=CC(=C2C=c3cc4c(cc3=C2)SCS4)C=C1","C1=CC(=C2C=c3cc4c(cc3=C2)SCS4)C=N1",{},"[chr5,CH1r5:1]>>[n:1]",null,-0.2938379455],[-0.0552809698,179.3228574949,37,"completed",-4.939464,37.0,33,"c1ccc2cc3c(cc2c1)SCS3","C1=c2cc3c(cc2=CC1)SCS3",{},"[c:0]1[ch:1][ch][c:3][c!r5:4][c!r5:5]1>>[c:0]1[CH2:1][c:3][c:4][c:5]1",null,-0.2116243672],[-0.0580523624,166.0074947973,37,"completed",-5.238556,37.0,37,"c1occ2cc3cc4c(cc3cc12)SCS4","c1occ2cc3cc4c(cc3cc12)SOS4",{},"[#6H2r5:1]>>[O:1]",null,-0.1922638636],[-0.0580987017,198.8868101781,37,"completed",-4.994204,37.0,27,"C1=CC(C=Cc2cc3c(cc2C=CC2=CCC=C2)=CCC=3)=CC1","C1=CC(C=Cc2cc3c(cc2C=CC2=CCC=C2)SCS3)=CC1",{},"[CH,ch:0]1=[C,c:1][C,c:2]=[CH,ch:3][*:4]1>>[S:0]1[*:1]=,:[*:2][S:3][*:4]1",null,-0.2122273124],[-0.0582921559,162.5230626434,37,"completed",-5.26588,37.0,21,"C1=CC(=C2Sc3ccc4c(c3S2)C=CC4)C=C1","C1=CC(=C2Sc3ccc4occc4c3S2)C=C1",{},"[#6H2r5:1]>>[O:1]",null,-0.1997415113],[-0.0589727694,200.6773993217,37,"completed",-5.040664,37.0,19,"C1=c2ccc3c4c(ccc(c24)C1)=CC3","c1cc2scc3ccc4scc1c4c32",{},"[#6H2r5:1]>>[S:1]",null,-0.2049306991],[-0.0589727694,296.9251949585,37,"completed",-5.209668,37.0,19,"C1=c2ccc3c4c(ccc(c24)C1)CC=3","c1cc2csc3ccc4scc1c4c23",{},"[#6H2r5:1]>>[S:1]",null,-0.3066884996],[-0.0596067021,171.5626123189,37,"completed",-5.242052,37.0,36,"C(#Cc1cc2c(cc1C#CC1=CCC=N1)=CCC=2)C1=CCC=N1","C(#Cc1cc2c(cc1C#Cc1cocn1)=CCC=2)c1cocn1",{},"[#6H2r5:1]>>[O:1]",null,-0.1982960605],[-0.0606114003,160.356051947,37,"completed",-5.287408,37.0,10,"C1=NC(Nc2cc(-c3ccccc3)cc(-c3ccccc3)c2)=CC1","C1=NC(Nc2cc(-c3ccncc3)cc(-c3ccncc3)c2)=CC1",{},"[ch&r6:0]>>[nr6:0]",null,-0.2071804167],[-0.0619865238,101.402596978,37,"completed",-4.903492,37.0,20,"C1=c2cc3cc4c(cc3cc2=CC1)SCS4","c1scc2cc3cc4c(cc3cc12)SCS4",{},"[#6H2r5:1]>>[S:1]",null,-0.1708918657],[-0.062056904,155.6970364946,37,"completed",-5.338376,37.0,21,"C1=CC(=C2Sc3ncc4c(c3S2)CC=C4)C=C1","C1=CC(=C2Sc3ncc4ccoc4c3S2)C=C1",{},"[#6H2r5:1]>>[O:1]",null,-0.228221153],[-0.0622730345,152.1192193892,37,"completed",-5.455124,37.0,19,"C1=c2c3c(c4c(c2=CC1)=CCC=4)=CCC=3","C1=c2c3c(c4cocc4c2=CC1)=CCC=3",{},"[#6H2r5:1]>>[O:1]",null,-0.2914372214],[-0.0624042715,221.648550234,37,"completed",-5.234784,37.0,30,"C1=CCC(C=CC2=C(C=CC3=CC=CC3)SC(=C3C=CN=C3)S2)=C1","C1=CCC(C=CC2=C(C=CC3=CC=CC3)SC(=C3C=NC=N3)S2)=C1",{},"[chr5,CH1r5:1]>>[n:1]",null,-0.2408937025],[-0.0627013183,132.264555381,37,"completed",-5.14536,37.0,37,"C1=c2ccc3c4c(ccc3c2=CC1)=CCC=4","c1cc2c3cscc3ccc2c2cscc12",{},"[#6H2r5:1]>>[S:1]",null,-0.1360224324],[-0.0634504041,179.1497098322,37,"completed",-5.109572,37.0,6,"C(#Cc1cc2c(cc1C#CC1=CC=CC1)SCS2)C1=CC=CC1","C(#Cc1cc2c(cc1C#Cc1ccco1)SCS2)c1ccco1",{},"[#6H2r5:1]>>[O:1]",null,-0.1792749673],[-0.0635584239,150.7613767125,37,"completed",-5.368092,37.0,6,"C(#Cc1cc2c(cc1C#Cc1ccco1)=CCC=2)c1ccco1","C(#Cc1cc2c(cc1C#Cc1ncco1)=CCC=2)c1ncco1",{},"[chr5,CH1r5:1]>>[n:1]",null,-0.2407216645],[-0.0638983761,144.8887696813,37,"completed",-5.345184,37.0,7,"C1=Cc2cc3cc4ccccc4cc3cc2C1","c1ccc2cc3cc4occc4cc3cc2c1",{},"[#6H2r5:1]>>[O:1]",null,-0.2246089949],[-0.0639733993,155.5710280743,37,"completed",-5.078844,37.0,4,"C1=CC(Nc2cc(NC3=CCC=C3)cc(-c3cccnc3)c2)=CC1","C1=CC(Nc2cc(NC3=CCC=C3)cc(-c3ccnnc3)c2)=CC1",{},"[ch&r6:0]>>[nr6:0]",null,-0.1562743011],[-0.0642831554,163.1592330539,37,"completed",-5.246376,37.0,22,"C1=NCC(Nc2cc(-c3ccccc3)cc(-c3ccccc3)c2)=C1","C1=NCC(Nc2cc(-c3ccccn3)cc(-c3ccccn3)c2)=C1",{},"[ch&r6:0]>>[nr6:0]",null,-0.192664586],[-0.0642880265,132.1782003164,37,"completed",-5.392748,37.0,3,"c1ccc2c(Nc3cccc4ccccc34)cccc2c1","c1cc(Nc2cccc3ccncc23)c2cnccc2c1",{},"[ch&r6:0]>>[nr6:0]",null,-0.2438539696],[-0.0643663777,149.8985589298,37,"completed",-5.120612,37.0,3,"c1cc(Nc2cccc(-c3ccncc3)c2)cc(-c2ccncc2)c1","C1=C(NC2=CCC(c3ccncc3)=C2)C=C(c2ccncc2)C1",{},"[c:0]1[ch:1][ch][c:3][c!r5:4][c!r5:5]1>>[c:0]1[CH2:1][c:3][c:4][c:5]1",null,-0.1505913566],[-0.0644324341,187.3447166381,37,"completed",-5.140852,37.0,27,"C1=CC(C=Cc2cc3c(cc2C=CC2=NCC=C2)=CCC=3)=NC1","C1=CC(C=Cc2cc3c(cc2C=CC2=NCC=C2)SCS3)=NC1",{},"[CH,ch:0]1=[C,c:1][C,c:2]=[CH,ch:3][*:4]1>>[S:0]1[*:1]=,:[*:2][S:3][*:4]1",null,-0.1895146352],[-0.0647051113,253.5559166565,37,"completed",-5.219512,37.0,19,"C1=CC(C=Cc2cc(C3=CCC=C3)cc(C3=CCC=C3)c2)=CC1","C1=CC(C=Cc2cc(C3=COCO3)cc(C3=COCO3)c2)=CC1",{},"[CH,ch:0]1=[C,c:1][C,c:2]=[CH,ch:3][*:4]1>>[O:0]1[*:1]=,:[*:2][O:3][*:4]1",null,-0.2670006194],[-0.0650134905,158.7870169716,37,"completed",-5.33902,37.0,3,"C(#Cc1ccc2c(c1)=CCC=2)c1ccc2c(c1)=CCC=2","C(#Cc1ccc2c(n1)=CCC=2)c1ccc2c(n1)=CCC=2",{},"[ch&r6:0]>>[nr6:0]",null,-0.2306670574],[-0.0650160057,252.4485105099,37,"completed",-4.986016,37.0,27,"C(=Cc1cc2c(cc1C=Cc1ccsc1)=CCC=2)c1ccsc1","C(=Cc1cc2c(cc1C=Cc1ccsc1)SCS2)c1ccsc1",{},"[CH,ch:0]1=[C,c:1][C,c:2]=[CH,ch:3][*:4]1>>[S:0]1[*:1]=,:[*:2][S:3][*:4]1",null,-0.2647574419],[-0.0652921736,210.6847912035,37,"completed",-5.018768,37.0,12,"C1=CC(N(C2=CCC=C2)c2cscn2)=CC1","C1=CC(N(C2=CCC=C2)c2ncsn2)=CC1",{},"[chr5,CH1r5:1]>>[n:1]",null,-0.2182233117],[-0.0655536508,207.870152244,37,"completed",-5.177008,37.0,27,"C(=Cc1cc2c(cc1C=CC1=CCN=C1)=CCC=2)C1=CCN=C1","C(=Cc1cc2c(cc1C=CC1=CCN=C1)SCS2)C1=CCN=C1",{},"[CH,ch:0]1=[C,c:1][C,c:2]=[CH,ch:3][*:4]1>>[S:0]1[*:1]=,:[*:2][S:3][*:4]1",null,-0.2147459287],[-0.0656489226,129.7527601092,37,"completed",-5.166612,37.0,15,"C1=CCC(NC2=CC(=C3C=CC=C3)C=C2NC2=CC=CC2)=C1","C1=CC(=C2C=C(Nc3ccco3)C(Nc3ccco3)=C2)C=C1",{},"[#6H2r5:1]>>[O:1]",null,-0.1378767074],[-0.0656636901,178.26149871,37,"completed",-5.344632,37.0,21,"C1=CC(=C2Sc3ccc4occc4c3S2)C=C1","C1=CC(=C2Sc3ncc4occc4c3S2)C=C1",{},"[ch&r6:0]>>[nr6:0]",null,-0.2471864104],[-0.0656966836,137.4409090142,37,"completed",-5.1978,37.0,3,"C(#Cc1cccc(-c2cccc(C#CC3=CCC=C3)c2)c1)C1=CCC=C1","C(#CC1=CCC(C2=CC(C#CC3=CCC=C3)=CC2)=C1)C1=CCC=C1",{},"[c:0]1[ch:1][ch][c:3][c!r5:4][c!r5:5]1>>[c:0]1[CH2:1][c:3][c:4][c:5]1",null,-0.1535473056],[-0.0657246851,83.4866872964,37,"completed",-4.825384,37.0,7,"c1cc2cc3cc4c[nH]cc4cc3cc2s1","c1[nH]cc2cc3cc4sncc4cc3cc12",{},"[chr5,CH1r5:1]>>[n:1]",null,-0.2095778166],[-0.0657993696,154.083280844,37,"completed",-5.347576,37.0,27,"C(#Cc1cc(C2=CC=CC2)nc(C2=CC=CC2)c1)C1=CC=CC1","C(#Cc1cc(-c2ccc[nH]2)nc(-c2ccc[nH]2)c1)C1=CC=CC1",{},"[#6H2r5:1]>>[NH:1]",null,-0.2318957882],[-0.0661019117,149.8896797565,37,"completed",-4.899536,37.0,4,"C1=CCC(C2=CCC=C2NC2=CCC=C2C2=CC=CC2)=C1","C1=NC=C(C2=CCC=C2NC2=CCC=C2C2=CN=CC2)C1",{},"[chr5,CH1r5:1]>>[n:1]",null,-0.2053240502],[-0.0662140647,203.7226435761,37,"completed",-5.391276,37.0,4,"C1=CC(c2cc(Nc3ccccn3)cc(C3=CCC=C3)c2)=CC1","C1=CC(c2cc(Nc3cccnn3)cc(C3=CCC=C3)c2)=CC1",{},"[ch&r6:0]>>[nr6:0]",null,-0.2882279523],[-0.0662454267,144.3679861972,37,"completed",-5.169648,37.0,19,"C1=c2c3c(c4c(c2=CC1)=CCC=4)=CCC=3","C1=c2c3c(c4c[nH]cc4c2=CC1)=CCC=3",{},"[#6H2r5:1]>>[NH:1]",null,-0.1523779149],[-0.0662540018,149.2268254232,37,"completed",-5.182804,37.0,4,"C1=CC(Nc2cc(-c3ccc[nH]3)cc(-c3ccc[nH]3)c2)=CC1","C1=CC(Nc2cc(-c3ccc[nH]3)nc(-c3ccc[nH]3)c2)=CC1",{},"[ch&r6:0]>>[nr6:0]",null,-0.1600885118],[-0.0662735837,157.0430852274,37,"completed",-5.040572,37.0,4,"C1=CCC(Nc2cc(-c3ccco3)cc(-c3ccco3)c2)=C1","C1=NC=C(Nc2cc(-c3ccco3)cc(-c3ccco3)c2)C1",{},"[chr5,CH1r5:1]>>[n:1]",null,-0.1624594021],[-0.0663312793,136.6413813636,37,"completed",-5.330464,37.0,4,"C1=CCC(c2cc(NC3=CN=CC3)cc(C3=CC=CC3)c2)=C1","C1=CCC(c2cc(NC3=CN=NC3)cc(C3=CC=CC3)c2)=C1",{},"[chr5,CH1r5:1]>>[n:1]",null,-0.2114156054],[-0.0664004841,107.3600366446,37,"completed",-5.364228,37.0,7,"c1cc2cc3cc4cscc4cc3cc2cn1","c1cc2nc3cc4cscc4cc3nc2cn1",{},"[ch&r6:0]>>[nr6:0]",null,-0.2138603074],[-0.0664087319,120.1964035343,37,"completed",-5.298356,37.0,3,"c1ccc(Nc2cc(Nc3ccccc3)cc(-c3cccnc3)c2)cc1","c1ccc(Nc2cc(Nc3ccccc3)cc(-c3ccnnc3)c2)cc1",{},"[ch&r6:0]>>[nr6:0]",null,-0.1836471502],[-0.066423592,186.6949407953,37,"completed",-5.243432,37.0,29,"C(=CC1=CC(c2cccs2)=CC1)C1=CC(c2cccs2)=CC1","C(=CC1=CC(c2nccs2)=CC1)C1=CC(c2nccs2)=CC1",{},"[chr5,CH1r5:1]>>[n:1]",null,-0.2119802888],[-0.066455533,162.2412165646,37,"completed",-5.190256,37.0,30,"C(=Cc1cc(-c2ccc[nH]2)cc(-c2ccc[nH]2)c1)c1cc[nH]c1","C(=Cc1cc[nH]n1)c1cc(-c2ccc[nH]2)cc(-c2ccc[nH]2)c1",{},"[chr5,CH1r5:1]>>[n:1]",null,-0.1741086548],[-0.0664712194,162.6658624915,37,"completed",-5.225952,37.0,36,"C(#Cc1cc2c(cc1C#CC1=CCN=C1)=CCC=2)C1=CCN=C1","C(#Cc1cc2c(cc1C#CC1=CCN=C1)SCS2)C1=CCN=C1",{},"[CH,ch:0]1=[C,c:1][C,c:2]=[CH,ch:3][*:4]1>>[S:0]1[*:1]=,:[*:2][S:3][*:4]1",null,-0.1850229632],[-0.0665003523,138.9926819242,37,"completed",-5.294676,37.0,13,"C1=CCC(C=Cc2cc(C=CC3=CC=CC3)cc(C3=CC=CC3)c2)=C1","C1=CCC(C=Cc2cc(C=CC3=CC=CC3)cc(-c3ccc[nH]3)c2)=C1",{},"[#6H2r5:1]>>[NH:1]",null,-0.1946518704],[-0.0665357015,110.0536842369,37,"completed",-5.314548,37.0,34,"C1=Cc2cc3c(cc2C1)=CC(=C1C=NN=C1)C=3","C1=NN=CC1=C1C=c2cc3ccccc3cc2=C1",{},"[CH2:0]1[c,C:1]-,=,:[c,C:2]-,=,:[c,C:3]-,=,:[c,C:4]1>>[ch:0]1c[c:1][c:2][c:3][c:4]1",null,-0.1861905667],[-0.0665924874,158.6848871955,37,"completed",-5.307188,37.0,29,"C(#Cc1ccc[nH]1)c1cc(-c2ccc[nH]2)cc(-c2ccc[nH]2)c1","C(#Cc1ccc[nH]1)c1cc(-c2ccc[nH]2)nc(-c2ccc[nH]2)c1
[truncated: 659,320 more chars]
