# Supplementary material for: Active discovery of organic semiconductors
Source: Nat Commun. 2021 Apr 23;12:2422. doi: 10.1038/s41467-021-22611-4 (PMC8065160; doi:10.1038/s41467-021-22611-4)
Supplement: Supplementary file 6 — Source Data [file 41467_2021_22611_MOESM6_ESM.zip › data/runs_2G/active_learner_results_script_twofold_1_kappa_4.0_nbatch_50_runs_100_production_False_rwssearch_0_suffix_/df_population.json]

{"columns":["Fi_scores","XTB1_lamda_h","added_in_round","calc_status","ehomo_gfn1_b3lyp","finished_in_round","generation","molecule_last_gen","molecule_smiles","morgan_fp_bitvect","operation","symmetry","utility_function"],"index":[0,1,2,3,4,5,6,7,8,9,10,11,13,14,15,16,17,18,19,20,21,22,23,24,25,26,27,28,29,30,31,32,33,34,35,36,37,38,39,40,41,42,44,45,46,47,48,49,50,51,52,53,54,55,56,57,58,59,60,61,62,63,64,65,66,67,68,70,71,72,73,74,75,76,77,78,79,80,81,82,84,85,86,87,88,89,90,91,92,93,94,95,96,97,98,99,100,101,102,103,104,105,106,107,109,110,111,112,113,114,115,116,117,119,120,121,122,123,124,125,126,127,128,129,130,131,132,133,134,135,136,137,138,139,140,141,142,143,144,145,146,147,148,149,150,151,152,153,154,155,156,157,158,159,160,161,163,164,165,166,167,168,169,170,171,172,173,174,175,176,178,179,180,181,182,183,184,185,186,187,188,189,190,191,192,193,194,195,196,197,198,199,200,201,202,203,204,205,206,207,208,209,210,211,212,213,214,215,216,217,218,219,220,221,222,223,224,225,226,227,228,229,230,231,232,233,234,235,236,237,238,239,240,241,242,243,244,245,246,247,248,249,250,251,252,253,254,255,256,257,258,259,260,261,262,263,264,265,266,267,268,269,270,271,272,273,274,275,276,277,278,279,280,281,282,283,284,285,286,287,288,289,290,291,292,293,294,295,296,297,298,299,300,301,302,303,304,305,306,307,308,309,310,311,312,313,314,315,316,317,318,319,320,321,322,323,324,325,326,327,328,329,330,331,332,333,334,335,336,337,338,339,340,341,342,343,344,345,346,347,348,349,350,351,352,353,354,355,356,357,358,359,360,361,362,363,364,365,366,367,368,369,370,371,372,373,374,375,376,377,378,379,380,381,382,383,384,385,386,387,388,389,390,391,392,393,394,395,396,397,398,399,400,401,402,403,404,405,406,407,408,409,410,411,412,413,414,415,416,417,418,419,420,421,422,423,424,425,426,427,428,429,430,431,432,433,434,435,436,437,438,439,440,441,442,443,444,445,446,447,448,449,450,451,452,453,454,455,456,457,458,459,460,461,462,463,464,465,466,467,468,469,470,471,472,473,474,475,476,477,478,479,480,481,482,483,484,485,486,487,488,489,490,491,492,493,494,495,496,497,498,499,500,501,502,503,504,505,506,507,508,509,510,511,512,513,514,515,516,517,518,519,520,521,522,523,524,525,526,527,528,529,530,531,532,533,534,535,536,537,538,539,540,541,542,543,544,545,546,547,548,549,550,551,552,553,554,555,556,557,558,559,560,561,562,563,564,565,566,567,568,569,570,571,572,573,574,575,576,577,578,579,580,581,582,583,584,585,586,587,588,589,590,591,592,593,594,595,596,597,598,599,600,601,602,603,604,605,606,607,608,609,610,611,612,613,614,615,616,617,618,619,620,621,622,623,624,625,626,627,628,629,630,631,632,633,634,635,636,637,638,639,640,641,642,643,644,645,646,647,648,649,650,651,652,653,654,655,656,657,658,659,660,661,662,663,664,665,666,667,668,669,670,671,672,673,674,675,676,677,678,679,680,681,682,683,684,685,686,687,688,689,690,691,692,693,694,695,696,697,698,699,700,701,702,703,704,705,706,707,708,709,710,711,712,713,714,715,716,717,718,719,720,721,722,723,724,725,726,727,728,729,730,731,732,733,734,735,736,737,738,739,740,741,742,743,744,745,746,747,748,749,750,751,752,753,754,755,756,757,758,759,760,761,762,763,764,765,766,767,768,769,770,771,772,773,774,775,776,777,778,779,780,781,782,783,784,785,786,787,788,789,790,791,792,793,794,795,796,797,798,799,800,801,802,803,804,805,806,807,808,809,810,811,812,813,814,815,816,817,818,819,820,821,822,823,824,825,826,827,828,829,830,831,832,833,834,835,836,837,838,839,840,841,842,843,844,845,846,847,848,849,850,851,852,853,854,855,856,857,858,859,860,861,862,863,864,865,866,867,868,869,870,871,872,873,874,875,876,877,878,879,880,881,882,883,884,885,886,887,888,889,890,891,892,893,894,895,896,897,898,899,900,901,902,903,904,905,906,907,908,909,910,911,912,913,914,915,916,917,918,919,920,921,922,923,924,925,926,927,928,929,930,931,932,933,934,935,936,937,938,939,940,941,942,943,944,945,946,947,948,949,950,951,952,953,954,955,956,957,958,959,960,961,962,963,964,965,966,967,968,969,970,971,972,973,974,975,976,977,978,979,980,981,982,983,984,985,986,987,988,989,990,991,992,993,994,995,996,997,998,999,1000,1001,1002,1003,1004,1005,1006,1007,1008,1009,1010,1011,1012,1013,1014,1015,1016,1017,1018,1019,1020,1021,1022,1023,1024,1025,1026,1027,1028,1029,1030,1031,1032,1033,1034,1035,1036,1037,1038,1039,1040,1041,1042,1043,1044,1045,1046,1047,1048,1049,1050,1051,1052,1053,1054,1055,1056,1057,1058,1059,1060,1061,1062,1063,1064,1065,1066,1067,1068,1069,1070,1071,1072,1073,1074,1075,1076,1077,1078,1079,1080,1081,1082,1083,1084,1085,1086,1087,1088,1089,1090,1091,1092,1093,1094,1095,1096,1097,1098,1099,1100,1101,1102,1103,1104,1105,1106,1107,1108,1109,1110,1111,1112,1113,1114,1115,1116,1117,1118,1119,1120,1121,1122,1123,1124,1125,1126,1127,1128,1129,1130,1131,1132,1133,1134,1135,1136,1137,1138,1139,1140,1141,1142,1143,1144,1145,1146,1147,1148,1149,1150,1151,1152,1153,1154,1155,1156,1157,1158,1159,1160,1161,1162,1163,1164,1165,1166,1167,1168,1169,1170,1171,1172,1173,1174,1175,1176,1177,1178,1179,1180,1181,1182,1183,1184,1185,1186,1187,1188,1189,1190,1191,1192,1193,1194,1195,1196,1197,1198,1199,1200,1201,1202,1203,1204,1205,1206,1207,1208,1209,1210,1211,1212,1213,1214,1215,1216,1217,1218,1219,1220,1221,1222,1223,1224,1225,1226,1227,1228,1229,1230,1231,1232,1233,1234,1235,1236,1237,1238,1239,1240,1241,1242,1243,1244,1245,1246,1247,1248,1249,1250,1251,1252,1253,1254,1255,1256,1257,1258,1259,1260,1261,1262,1263,1264,1265,1266,1267,1268,1269,1270,1271,1272,1273,1274,1275,1276,1277,1278,1279,1280,1281,1282,1283,1284,1285,1286,1287,1288,1289,1290,1291,1292,1293,1294,1295,1296,1297,1298,1299,1300,1301,1302,1303,1304,1305,1306,1307,1308,1309,1310,1311,1312,1313,1314,1315,1316,1317,1318,1319,1320,1321,1322,1323,1324,1325,1326,1327,1328,1329,1330,1331,1332,1333,1334,1335,1336,1337,1338,1339,1340,1341,1342,1343,1344,1345,1346,1347,1348,1349,1350,1351,1352,1353,1354,1355,1356,1357,1358,1359,1360,1361,1362,1363,1364,1365,1366,1367,1368,1369,1370,1371,1372,1373,1374,1375,1376,1377,1378,1379,1380,1381,1382,1383,1384,1385,1386,1387,1388,1389,1390,1391,1392,1393,1394,1395,1396,1397,1398,1399,1400,1401,1402,1403,1404,1405,1406,1407,1408,1409,1410,1411,1412,1413,1414,1415,1416,1417,1418,1419,1420,1421,1422,1423,1424,1425,1426,1427,1428,1429,1430,1431,1432,1433,1434,1435,1436,1437,1438,1439,1440,1441,1442,1443,1444,1445,1446,1447,1448,1449,1450,1451,1452,1453,1454,1455,1456,1457,1458,1459,1460,1461,1462,1463,1464,1465,1466,1467,1468,1469,1470,1471,1472,1473,1474,1475,1476,1477,1478,1479,1480,1481,1482,1483,1484,1485,1486,1487,1488,1489,1490,1491,1492,1493,1494,1495,1496,1497,1498,1499,1500,1501,1502,1503,1504,1505,1506,1507,1508,1509,1510,1511,1512,1513,1514,1515,1516,1517,1518,1519,1520,1521,1522,1523,1524,1525,1526,1527,1528,1529,1530,1531,1532,1533,1534,1535,1536,1537,1538,1539,1540,1541,1542,1543,1544,1545,1546,1547,1548,1549,1550,1551,1552,1553,1554,1555,1556,1557,1558,1559,1560,1561,1562,1563,1564,1565,1566,1567,1568,1569,1570,1571,1572,1573,1574,1575,1576,1577,1578,1579,1580,1581,1582,1583,1584,1585,1586,1587,1588,1589,1590,1591,1592,1593,1594,1595,1596,1597,1598,1599,1600,1601,1602,1603,1604,1605,1606,1607,1608,1609,1610,1611,1612,1613,1614,1615,1616,1617,1618,1619,1620,1621,1622,1623,1624,1625,1626,1627,1628,1629,1630,1631,1632,1633,1634,1635,1636,1637,1638,1639,1640,1641,1642,1643,1644,1645,1646,1647,1648,1649,1650,1651,1652,1653,1654,1655,1656,1657,1658,1659,1660,1661,1662,1663,1664,1665,1666,1667,1668,1669,1670,1671,1672,1673,1674,1675,1676,1677,1678,1679,1680,1681,1682,1683,1684,1685,1686,1687,1688,1689,1690,1691,1692,1693,1694,1695,1696,1697,1698,1699,1700,1701,1702,1703,1704,1705,1706,1707,1708,1709,1710,1711,1712,1713,1714,1715,1716,1717,1718,1719,1720,1721,1722,1723,1724,1725,1726,1727,1728,1729,1730,1731,1732,1733,1734,1735,1736,1737,1738,1739,1740,1741,1742,1743,1744,1745,1746,1747,1748,1749,1750,1751,1752,1753,1754,1755,1756,1757,1758,1759,1760,1761,1762,1763,1764,1765,1766,1767,1768,1769,1770,1771,1772,1773,1774,1775,1776,1777,1778,1779,1780,1781,1782,1783,1784,1785,1786,1787,1788,1789,1790,1791,1792,1793,1794,1795,1796,1797,1798,1799,1800,1801,1802,1803,1804,1805,1806,1807,1808,1809,1810,1811,1812,1813,1814,1815,1816,1817,1818,1819,1820,1821,1822,1823,1824,1825,1826,1827,1828,1829,1830,1831,1832,1833,1834,1835,1836,1837,1838,1839,1840,1841,1842,1843,1844,1845,1846,1847,1848,1849,1850,1851,1852,1853,1854,1855,1856,1857,1858,1859,1860,1861,1862,1863,1864,1865,1866,1867,1868,1869,1870,1871,1872,1873,1874,1875,1876,1877,1878,1879,1880,1881,1882,1883,1884,1885,1886,1887,1888,1889,1890,1891,1892,1893,1894,1895,1896,1897,1898,1899,1900,1901,1902,1903,1904,1905,1906,1907,1908,1909,1910,1911,1912,1913,1914,1915,1916,1917,1918,1919,1920,1921,1922,1923,1924,1925,1926,1927,1928,1929,1930,1931,1932,1933,1934,1935,1936,1937,1938,1939,1940,1941,1942,1943,1944,1945,1946,1947,1948,1949,1950,1951,1952,1953,1954,1955,1956,1957,1958,1959,1960,1961,1962,1963,1964,1965,1966,1967,1968,1969,1970,1971,1972,1973,1974,1975,1976,1977,1978,1979,1980,1981,1982,1983,1984,1985,1986,1987,1988,1989,1990,1991,1992,1993,1994,1995,1996,1997,1998,1999,2000,2001,2002,2003,2004,2005,2006,2007,2008,2009,2010,2011,2012,2013,2014,2015,2016,2017,2018,2019,2020,2021,2022,2023,2024,2025,2026,2027,2028,2029,2030,2031,2032,2033,2034,2035,2036,2037,2038,2039,2040,2041,2042,2043,2044,2045,2046,2047,2048,2049,2050,2051,2052,2053,2054,2055,2056,2057,2058,2059,2060,2061,2062,2063,2064,2065,2066,2067,2068,2069,2070,2071,2072,2073,2074,2075,2076,2077,2078,2079,2080,2081,2082,2083,2084,2085,2086,2087,2088,2089,2090,2091,2092,2093,2094,2095,2096,2097,2098,2099,2100,2101,2102,2103,2104,2105,2106,2107,2108,2109,2110,2111,2112,2113,2114,2115,2116,2117,2118,2119,2120,2121,2122,2123,2124,2125,2126,2127,2128,2129,2130,2131,2132,2133,2134,2135,2136,2137,2138,2139,2140,2141,2142,2143,2144,2145,2146,2147,2148,2149,2150,2151,2152,2153,2154,2155,2156,2157,2158,2159,2160,2161,2162,2163,2164,2165,2166,2167,2168,2169,2170,2171,2172,2173,2174,2175,2176,2177,2178,2179,2180,2181,2182,2183,2184,2185,2186,2187,2188,2189,2190,2191,2192,2193,2194,2195,2196,2197,2198,2199,2200,2201,2202,2203,2204,2205,2206,2207,2208,2209,2210,2211,2212,2213,2214,2215,2216,2217,2218,2219,2220,2221,2222,2223,2224,2225,2226,2227,2228,2229,2230,2231,2232,2233,2234,2235,2236,2237,2238,2239,2240,2241,2242,2243,2244,2245,2246,2247,2248,2249,2250,2251,2252,2253,2254,2255,2256,2257,2258,2259,2260,2261,2262,2263,2264,2265,2266,2267,2268,2269,2270,2271,2272,2273,2274,2275,2276,2277,2278,2279,2280,2281,2282,2283,2284,2285,2286,2287,2288,2289,2290,2291,2292,2293,2294,2295,2296,2297,2298,2299,2300,2301,2302,2303,2304,2305,2306,2307,2308,2309,2310,2311,2312,2313,2314,2315,2316,2317,2318,2319,2320,2321,2322,2323,2324,2325,2326,2327,2328,2329,2330,2331,2332,2333,2334,2335,2336,2337,2338,2339,2340,2341,2342,2343,2344,2345,2346,2347,2348,2349,2350,2351,2352,2353,2354,2355,2356,2357,2358,2359,2360,2361,2362,2363,2364,2365,2366,2367,2368,2369,2370,2371,2372,2373,2374,2375,2376,2377,2378,2379,2380,2381,2382,2383,2384,2385,2386,2387,2388,2389,2390,2391,2392,2393,2394,2395,2396,2397,2398,2399,2400,2401,2402,2403,2404,2405,2406,2407,2408,2409,2410,2411,2412,2413,2414,2415,2416,2417,2418,2419,2420,2421,2422,2423,2424,2425,2426,2427,2428,2429,2430,2431,2432,2433,2434,2435,2436,2437,2438,2439,2440,2441,2442,2443,2444,2445,2446,2447,2448,2449,2450,2451,2452,2453,2454,2455,2456,2457,2458,2459,2460,2461,2462,2463,2464,2465,2466,2467,2468,2469,2470,2471,2472,2473,2474,2475,2476,2477,2478,2479,2480,2481,2482,2483,2484,2485,2486,2487,2488,2489,2490,2491,2492,2493,2494,2495,2496,2497,2498,2499,2500,2501,2502,2503,2504,2505,2506,2507,2508,2509,2510,2511,2512,2513,2514,2515,2516,2517,2518,2519,2520,2521,2522,2523,2524,2525,2526,2527,2528,2529,2530,2531,2532,2533,2534,2535,2536,2537,2538,2539,2540,2541,2542,2543,2544,2545,2546,2547,2548,2549,2550,2551,2552,2553,2554,2555,2556,2557,2558,2559,2560,2561,2562,2563,2564,2565,2566,2567,2568,2569,2570,2571,2572,2573,2574,2575,2576,2577,2578,2579,2580,2581,2582,2583,2584,2585,2586,2587,2588,2589,2590,2591,2592,2593,2594,2595,2596,2597,2598,2599,2600,2601,2602,2603,2604,2605,2606,2607,2608,2609,2610,2611,2612,2613,2614,2615,2616,2617,2618,2619,2620,2621,2622,2623,2624,2625,2626,2627,2628,2629,2630,2631,2632,2633,2634,2635,2636,2637,2638,2639,2640,2641,2642,2643,2644,2645,2646,2647,2648,2649,2650,2651,2652,2653,2654,2655,2656,2657,2658,2659,2660,2661,2662,2663,2664,2665,2666,2667,2668,2669,2670,2671,2672,2673,2674,2675,2676,2677,2678,2679,2680,2681,2682,2683,2684,2685,2686,2687,2688,2689,2690,2691,2692,2693,2694,2695,2696,2697,2698,2699,2700,2701,2702,2703,2704,2705,2706,2707,2708,2709,2710,2711,2712,2713,2714,2715,2716,2717,2718,2719,2720,2721,2722,2723,2724,2725,2726,2727,2728,2729,2730,2731,2732,2733,2734,2735,2736,2737,2738,2739,2740,2741,2742,2743,2744,2745,2746,2747,2748,2749,2750,2751,2752,2753,2754,2755,2756,2757,2758,2759,2760,2761,2762,2763,2764,2765,2766,2767,2768,2769,2770,2771,2772,2773,2774,2775,2776,2777,2778,2779,2780,2781,2782,2783,2784,2785,2786,2787,2788,2789,2790,2791,2792,2793,2794,2795,2796,2797,2798,2799,2800,2801,2802,2803,2804,2805,2806,2807,2808,2809,2810,2811,2812,2813,2814,2815,2816,2817,2818,2819,2820,2821,2822,2823,2824,2825,2826,2827,2828,2829,2830,2831,2832,2833,2834,2835,2836,2837,2838,2839,2840,2841,2842,2843,2844,2845,2846,2847,2848,2849,2850,2851,2852,2853,2854,2855,2856,2857,2858,2859,2860,2861,2862,2863,2864,2865,2866,2867,2868,2869,2870,2871,2872,2873,2874,2875,2876,2877,2878,2879,2880,2881,2882,2883,2884,2885,2886,2887,2888,2889,2890,2891,2892,2893,2894,2895,2896,2897,2898,2899,2900,2901,2902,2903,2904,2905,2906,2907,2908,2909,2910,2911,2912,2913,2914,2915,2916,2917,2918,2919,2920,2921,2922,2923,2924,2925,2926,2927,2928,2929,2930,2931,2932,2933,2934,2935,2936,2937,2938,2939,2940,2941,2942,2943,2944,2945,2946,2947,2948,2949,2950,2951,2952,2953,2954,2955,2956,2957,2958,2959,2960,2961,2962,2963,2964,2965,2966,2967,2968,2969,2970,2971,2972,2973,2974,2975,2976,2977,2978,2979,2980,2981,2982,2983,2984,2985,2986,2987,2988,2989,2990,2991,2992,2993,2994,2995,2996,2997,2998,2999,3000,3001,3002,3003,3004,3005,3006,3007,3008,3009,3010,3011,3012,3013,3014,3015,3016,3017,3018,3019,3020,3021,3022,3023,3024,3025,3026,3027,3028,3029,3030,3031,3032,3033,3034,3035,3036,3037,3038,3039,3040,3041,3042,3043,3044,3045,3046,3047,3048,3049,3050,3051,3052,3053,3054,3055,3056,3057,3058,3059,3060,3061,3062,3063,3064,3065,3066,3067,3068,3069,3070,3071,3072,3073,3074,3075,3076,3077,3078,3079,3080,3081,3082,3083,3084,3085,3086,3087,3088,3089,3090,3091,3092,3093,3094,3095,3096,3097,3098,3099,3100,3101,3102,3103,3104,3105,3106,3107,3108,3109,3110,3111,3112,3113,3114,3115,3116,3117,3118,3119,3120,3121,3122,3123,3124,3125,3126,3127,3128,3129,3130,3131,3132,3133,3134,3135,3136,3137,3138,3139,3140,3141,3142,3143,3144,3145,3146,3147,3148,3149,3150,3151,3152,3153,3154,3155,3156,3157,3158,3159,3160,3161,3162,3163,3164,3165,3166,3167,3168,3169,3170,3171,3172,3173,3174,3175,3176,3177,3178,3179,3180,3181,3182,3183,3184,3185,3186,3187,3188,3189,3190,3191,3192,3193,3194,3195,3196,3197,3198,3199,3200,3201,3202,3203,3204,3205,3206,3207,3208,3209,3210,3211,3212,3213,3214,3215,3216,3217,3218,3219,3220,3221,3222,3223,3224,3225,3226,3227,3228,3229,3230,3231,3232,3233,3234,3235,3236,3237,3238,3239,3240,3241,3242,3243,3244,3245,3246,3247,3248,3249,3250,3251,3252,3253,3254,3255,3256,3257,3258,3259,3260,3261,3262,3263,3264,3265,3266,3267,3268,3269,3270,3271,3272,3273,3274,3275,3276,3277,3278,3279,3280,3281,3282,3283,3284,3285,3286,3287,3288,3289,3290,3291,3292,3293,3294,3295,3296,3297,3298,3299,3300,3301,3302,3303,3304,3305,3306,3307,3308,3309,3310,3311,3312,3313,3314,3315,3316,3317,3318,3319,3320,3321,3322,3323,3324,3325,3326,3327,3328,3329,3330,3331,3332,3333,3334,3335,3336,3337,3338,3339,3340,3341,3342,3343,3344,3345,3346,3347,3348,3349,3350,3351,3352,3353,3354,3355,3356,3357,3358,3359,3360,3361,3362,3363,3364,3365,3366,3367,3368,3369,3370,3371,3372,3373,3374,3375,3376,3377,3378,3379,3380,3381,3382,3383,3384,3385,3386,3387,3388,3389,3390,3391,3392,3393,3394,3395,3396,3397,3398,3399,3400,3401,3402,3403,3404,3405,3406,3407,3408,3409,3410,3411,3412,3413,3414,3415,3416,3417,3418,3419,3420,3421,3422,3423,3424,3425,3426,3427,3428,3429,3430,3431,3432,3433,3434,3435,3436,3437,3438,3439,3440,3441,3442,3443,3444,3445,3446,3447,3448,3449,3450,3451,3452,3453,3454,3455,3456,3457,3458,3459,3460,3461,3462,3463,3464,3465,3466,3467,3468,3469,3470,3471,3472,3473,3474,3475,3476,3477,3478,3479,3480,3481,3482,3483,3484,3485,3486,3487,3488,3489,3490,3491,3492,3493,3494,3495,3496,3497,3498,3499,3500,3501,3502,3503,3504,3505,3506,3507,3508,3509,3510,3511,3512,3513,3514,3515,3516,3517,3518,3519,3520,3521,3522,3523,3524,3525,3526,3527,3528,3529,3530,3531,3532,3533,3534,3535,3536,3537,3538,3539,3540,3541,3542,3543,3544,3545,3546,3547,3548,3549,3550,3551,3552,3553,3554,3555,3556,3557,3558,3559,3560,3561,3562,3563,3564,3565,3566,3567,3568,3569,3570,3571,3572,3573,3574,3575,3576,3577,3578,3579,3580,3581,3582,3583,3584,3585,3586,3587,3588,3589,3590,3591,3592,3593,3594,3595,3596,3597,3598,3599,3600,3601,3602,3603,3604,3605,3606,3607,3608,3609,3610,3611,3612,3613,3614,3615,3616,3617,3618,3619,3620,3621,3622,3623,3624,3625,3626,3627,3628,3629,3630,3631,3632,3633,3634,3635,3636,3637,3638,3639,3640,3641,3642,3643,3644,3645,3646,3647,3648,3649,3650,3651,3652,3653,3654,3655,3656,3657,3658,3659,3660,3661,3662,3663,3664,3665,3666,3667,3668,3669,3670,3671,3672,3673,3674,3675,3676,3677,3678,3679,3680,3681,3682,3683,3684,3685,3686,3687,3688,3689,3690,3691,3692,3693,3694,3695,3696,3697,3698,3699,3700,3701,3702,3703,3704,3705,3706,3707,3708,3709,3710,3711,3712,3713,3714,3715,3716,3717,3718,3719,3720,3721,3722,3723,3724,3725,3726,3727,3728,3729,3730,3731,3732,3733,3734,3735,3736,3737,3738,3739,3740,3741,3742,3743,3744,3745,3746,3747,3748,3749,3750,3751,3752,3753,3754,3755,3756,3757,3758,3759,3760,3761,3762,3763,3764,3765,3766,3767,3768,3769,3770,3771,3772,3773,3774,3775,3776,3777,3778,3779,3780,3781,3782,3783,3784,3785,3786,3787,3788,3789,3790,3791,3792,3793,3794,3795,3796,3797,3798,3799,3800,3801,3802,3803,3804,3805,3806,3807,3808,3809,3810,3811,3812,3813,3814,3815,3816,3817,3818,3819,3820,3821,3822,3823,3824,3825,3826,3827,3828,3829,3830,3831,3832,3833,3834,3835,3836,3837,3838,3839,3840,3841,3842,3843,3844,3845,3846,3847,3848,3849,3850,3851,3852,3853,3854,3855,3856,3857,3858,3859,3860,3861,3862,3863,3864,3865,3866,3867,3868,3869,3870,3871,3872,3873,3874,3875,3876,3877,3878,3879,3880,3881,3882,3883,3884,3885,3886,3887,3888,3889,3890,3891,3892,3893,3894,3895,3896,3897,3898,3899,3900,3901,3902,3903,3904,3905,3906,3907,3908,3909,3910,3911,3912,3913,3914,3915,3916,3917,3918,3919,3920,3921,3922,3923,3924,3925,3926,3927,3928,3929,3930,3931,3932,3933,3934,3935,3936,3937,3938,3939,3940,3941,3942,3943,3944,3945,3946,3947,3948,3949,3950,3951,3952,3953,3954,3955,3956,3957,3958,3959,3960,3961,3962,3963,3964,3965,3966,3967,3968,3969,3970,3971,3972,3973,3974,3975,3976,3977,3978,3979,3980,3981,3982,3983,3984,3985,3986,3987,3988,3989,3990,3991,3992,3993,3994,3995,3996,3997,3998,3999,4000,4001,4002,4003,4004,4005,4006,4007,4008,4009,4010,4011,4012,4013,4014,4015,4016,4017,4018,4019,4020,4021,4022,4023,4024,4025,4026,4027,4028,4029,4030,4031,4032,4033,4034,4035,4036,4037,4038,4039,4040,4041,4042,4043,4044,4045,4046,4047,4048,4049,4050,4051,4052,4053,4054,4055,4056,4057,4058,4059,4060,4061,4062,4063,4064,4065,4066,4067,4068,4069,4070,4071,4072,4073,4074,4075,4076,4077,4078,4079,4080,4081,4082,4083,4084,4085,4086,4087,4088,4089,4090,4091,4092,4093,4094,4095,4096,4097,4098,4099,4100,4101,4102,4103,4104,4105,4106,4107,4108,4109,4110,4111,4112,4113,4114,4115,4116,4117,4118,4119,4120,4121,4122,4123,4124,4125,4126,4127,4128,4129,4130,4131,4132,4133,4134,4135,4136,4137,4138,4139,4140,4141,4142,4143,4144,4145,4146,4147,4148,4149,4150,4151,4152,4153,4154,4155,4156,4157,4158,4159,4160,4161,4162,4163,4164,4165,4166,4167,4168,4169,4170,4171,4172,4173,4174,4175,4176,4177,4178,4179,4180,4181,4182,4183,4184,4185,4186,4187,4188,4189,4190,4191,4192,4193,4194,4195,4196,4197,4198,4199,4200,4201,4202,4203,4204,4205,4206,4207,4208,4209,4210,4211,4212,4213,4214,4215,4216,4217,4218,4219,4220,4221,4222,4223,4224,4225,4226,4227,4228,4229,4230,4231,4232,4233,4234,4235,4236,4237,4238,4239,4240,4241,4242,4243,4244,4245,4246,4247,4248,4249,4250,4251,4252,4253,4254,4255,4256,4257,4258,4259,4260,4261,4262,4263,4264,4265,4266,4267,4268,4269,4270,4271,4272,4273,4274,4275,4276,4277,4278,4279,4280,4281,4282,4283,4284,4285,4286,4287,4288,4289,4290,4291,4292,4293,4294,4295,4296,4297,4298,4299,4300,4301,4302,4303,4304,4305,4306,4307,4308,4309,4310,4311,4312,4313,4314,4315,4316,4317,4318,4319,4320,4321,4322,4323,4324,4325,4326,4327,4328,4329,4330,4331,4332,4333,4334,4335,4336,4337,4338,4339,4340,4341,4342,4343,4344,4345,4346,4347,4348,4349,4350,4351,4352,4353,4354,4355,4356,4357,4358,4359,4360,4361,4362,4363,4364,4365,4366,4367,4368,4369,4370,4371,4372,4373,4374,4375,4376,4377,4378,4379,4380,4381,4382,4383,4384,4385,4386,4387,4388,4389,4390,4391,4392,4393,4394,4395,4396,4397,4398,4399,4400,4401,4402,4403,4404,4405,4406,4407,4408,4409,4410,4411,4412,4413,4414,4415,4416,4417,4418,4419,4420,4421,4422,4423,4424,4425,4426,4427,4428,4429,4430,4431,4432,4433,4434,4435,4436,4437,4438,4439,4440,4441,4442,4443,4444,4445,4446,4447,4448,4449,4450,4451,4452,4453,4454,4455,4456,4457,4458,4459,4460,4461,4462,4463,4464,4465,4466,4467,4468,4469,4470,4471,4472,4473,4474,4475,4476,4477,4478,4479,4480,4481,4482,4483,4484,4485,4486,4487,4488,4489,4490,4491,4492,4493,4494,4495,4496,4497,4498,4499,4500,4501,4502,4503,4504,4505,4506,4507,4508,4509,4510,4511,4512,4513,4514,4515,4516,4517,4518,4519,4520,4521,4522,4523,4524,4525,4526,4527,4528,4529,4530,4531,4532,4533,4534,4535,4536,4537,4538,4539,4540,4541,4542,4543,4544,4545,4546,4547,4548,4549,4550,4551,4552,4553,4554,4555,4556,4557,4558,4559,4560,4561,4562,4563,4564,4565,4566,4567,4568,4569,4570,4571,4572,4573,4574,4575,4576,4577,4578,4579,4580,4581,4582,4583,4584,4585,4586,4587,4588,4589,4590,4591,4592,4593,4594,4595,4596,4597,4598,4599,4600,4601,4602,4603,4604,4605,4606,4607,4608,4609,4610,4611,4612,4613,4614,4615,4616,4617,4618,4619,4620,4621,4622,4623,4624,4625,4626,4627,4628,4629,4630,4631,4632,4633,4634,4635,4636,4637,4638,4639,4640,4641,4642,4643,4644,4645,4646,4647,4648,4649,4650,4651,4652,4653,4654,4655,4656,4657,4658,4659,4660,4661,4662,4663,4664,4665,4666,4667,4668,4669,4670,4671,4672,4673,4674,4675,4676,4677,4678,4679,4680,4681,4682,4683,4684,4685,4686,4687,4688,4689,4690,4691,4692,4693,4694,4695,4696,4697,4698,4699,4700,4701,4702,4703,4704,4705,4706,4707,4708,4709,4710,4711,4712,4713,4714,4715,4716,4717,4718,4719,4720,4721,4722,4723,4724,4725,4726,4727,4728,4729,4730,4731,4732,4733,4734,4735,4736,4737,4738,4739,4740,4741,4742,4743,4744,4745,4746,4747,4748,4749,4750,4751,4752,4753,4754,4755,4756,4757,4758,4759,4760,4761,4762,4763,4764,4765,4766,4767,4768,4769,4770,4771,4772,4773,4774,4775,4776,4777,4778,4779,4780,4781,4782,4783,4784,4785,4786,4787,4788,4789,4790,4791,4792,4793,4794,4795,4796,4797,4798,4799,4800,4801,4802,4803,4804,4805,4806,4807,4808,4809,4810,4811,4812,4813,4814,4815,4816,4817,4818,4819,4820,4821,4822,4823,4824,4825,4826,4827,4828,4829,4830,4831,4832,4833,4834,4835,4836,4837,4838,4839,4840,4841,4842,4843,4844,4845,4846,4847,4848,4849,4850,4851,4852,4853,4854,4855,4856,4857,4858,4859,4860,4861,4862,4863,4864,4865,4866,4867,4868,4869,4870,4871,4872,4873,4874,4875,4876,4877,4878,4879,4880,4881,4882,4883,4884,4885,4886,4887,4888,4889,4890,4891,4892,4893,4894,4895,4896,4897,4898,4899,4900,4901,4902,4903,4904,4905,4906,4907,4908,4909,4910,4911,4912,4913,4914,4915,4916,4917,4918,4919,4920,4921,4922,4923,4924,4925,4926,4927,4928,4929,4930,4931,4932,4933,4934,4935,4936,4937,4938,4939,4940,4941,4942,4943,4944,4945,4946,4947,4948,4949,4950,4951,4952,4953,4954,4955,4956,4957,4958,4959,4960,4961,4962,4963,4964,4965,4966,4967,4968,4969,4970,4971,4972,4973,4974,4975,4976,4977,4978,4979,4980,4981,4982,4983,4984,4985,4986,4987,4988,4989,4990,4991,4992,4993,4994,4995,4996,4997,4998,4999,5000,5001,5002,5003,5004,5005,5006,5007,5008,5009,5010,5011,5012,5013,5014,5015,5016,5017,5018,5019,5020,5021,5022,5023,5024,5025,5026,5027,5028,5029,5030,5031,5032,5033,5034,5035,5036,5037,5038,5039,5040,5041,5042,5043,5044,5045,5046,5047,5048,5049,5050,5051,5052,5053,5054,5055,5056,5057,5058,5059,5060,5061,5062,5063,5064,5065,5066,5067,5068,5069,5070,5071,5072,5073,5074,5075,5076,5077,5078,5079,5080,5081,5082,5083,5084,5085,5086,5087,5088,5089,5090,5091,5092,5093,5094,5095,5096,5097,5098,5099,5100,5101,5102,5103,5104,5105,5106,5107,5108,5109,5110,5111,5112,5113,5114,5115,5116,5117,5118,5119,5120,5121,5122,5123,5124,5125,5126,5127,5128,5129,5130,5131,5132,5133,5134,5135,5136,5137,5138,5139,5140,5141,5142,5143,5144,5145,5146,5147,5148,5149,5150,5151,5152,5153,5154,5155,5156,5157,5158,5159,5160,5161,5162,5163,5164,5165,5166,5167,5168,5169,5170,5171,5172,5173,5174,5175,5176,5177,5178,5179,5180,5181,5182,5183,5184,5185,5186],"data":[[null,109.8639056562,0,"completed",-6.49178,2.0,0,"c1ccccc1","c1ccccc1",[],"none",true,-0.9804210046],[null,340.505459674,1,"completed",-6.064992,2.0,1,"c1ccccc1","c1ccc(-c2ccccc2)cc1",[],"[cH&r6,CH&r5:1]>>[#6:1](-[c]1[ch]ccc[ch]1)",true,-0.7564632526],[null,205.5301639019,1,"completed",-5.886512,2.0,1,"c1ccccc1","c1ccc2ccccc2c1",[],"[cH&r6:1][cH&r6:2]>>[c:1]2cccc[c:2]2",true,-0.5876709965],[null,443.4094078977,1,"completed",-5.779148,2.0,1,"c1ccccc1","C1=CCC=C1",[],"[c:0]1[ch:1][ch][c:3][c!r5:4][c!r5:5]1>>[c:0]1[CH2:1][c:3][c:4][c:5]1",true,-0.6500926749],[null,280.7754938902,1,"completed",-5.70978,2.0,1,"c1ccccc1","C(=Cc1ccccc1)c1ccccc1",[],"[ch&r6,CH1&r5:1]>>[*:1](-C=C-c1ccccc1)",true,-0.5109132859],[null,186.8022802516,1,"completed",-6.062784,2.0,1,"c1ccccc1","C(#Cc1ccccc1)c1ccccc1",[],"[ch&r6,CH1&r5:1]>>[*:1](-C#C-c1ccccc1)",true,-0.6993583323],[null,855.5124122314,1,"completed",-5.964712,2.0,1,"c1ccccc1","c1ccncc1",[],"[ch&r6:0]>>[nr6:0]",true,-1.0479921949],[null,130.7494298318,1,"completed",-5.208748,2.0,1,"c1ccccc1","c1ccc(Nc2ccccc2)cc1",[],"[ch&r6,CH1&r5:1]>>[*:1](-N-c1ccccc1)",true,-0.1512951284],[null,228.5818813147,1,"completed",-6.402172,2.0,1,"c1ccccc1","O=c1ccocc1",[],"[ch:1]1[c:2][c:3][ch:4][c:5][c:6]1>>[o:1]1[c:2][c:3][C:4](=O)[c:5][c:6]1",true,-0.9397441759],[null,323.4754272636,2,"completed",-5.894148,2.0,2,"c1ccc(-c2ccccc2)cc1","c1ccc(-c2ccc(-c3ccccc3)cc2)cc1",[],"[cH&r6,CH&r5:1]>>[#6:1](-[c]1[ch]ccc[ch]1)",true,-0.6431680687],[null,400.2089622162,2,"completed",-5.970784,2.0,2,"c1ccc(-c2ccccc2)cc1","c1ccc(-c2ccccc2-c2ccccc2)cc1",[],"[cH&r6,CH&r5:1]>>[#6:1](-[c]1[ch]ccc[ch]1)",true,-0.7291892436],[null,208.7259538309,2,"completed",-6.009332,2.0,2,"c1ccc(-c2ccccc2)cc1","c1ccc(-c2cccc(-c3ccccc3)c2)cc1",[],"[cH&r6,CH&r5:1]>>[#6:1](-[c]1[ch]ccc[ch]1)",true,-0.6698806013],[null,289.9552260252,2,"completed",-5.758816,2.0,2,"c1ccc(-c2ccccc2)cc1","c1ccc2c(-c3cccc4ccccc34)cccc2c1",[],"[cH&r6:1][cH&r6:2]>>[c:1]2cccc[c:2]2",true,-0.5447503179],[null,169.3995910698,2,"completed",-5.747408,2.0,2,"c1ccc(-c2ccccc2)cc1","c1ccc2cc(-c3ccc4ccccc4c3)ccc2c1",[],"[cH&r6:1][cH&r6:2]>>[c:1]2cccc[c:2]2",true,-0.4838113367],[null,267.6632374704,2,"completed",-5.4347,2.0,2,"c1ccc(-c2ccccc2)cc1","C1=CC(C2=CCC=C2)=CC1",[],"[c:0]1[ch:1][ch][c:3][c!r5:4][c!r5:5]1>>[c:0]1[CH2:1][c:3][c:4][c:5]1",true,-0.3557181648],[null,349.1573583961,2,"completed",-5.20378,2.0,2,"c1ccc(-c2ccccc2)cc1","C1=CCC(C2=CC=CC2)=C1",[],"[c:0]1[ch:1][ch][c:3][c!r5:4][c!r5:5]1>>[c:0]1[CH2:1][c:3][c:4][c:5]1",true,-0.3566346902],[null,135.9595188174,2,"completed",-5.675372,2.0,2,"c1ccc(-c2ccccc2)cc1","C(=Cc1cc(C=Cc2ccccc2)cc(-c2ccccc2)c1)c1ccccc1",[],"[ch&r6,CH1&r5:1]>>[*:1](-C=C-c1ccccc1)",true,-0.4250893207],[null,375.819464577,2,"completed",-5.709136,2.0,2,"c1ccc(-c2ccccc2)cc1","C(=Cc1ccccc1-c1ccccc1C=Cc1ccccc1)c1ccccc1",[],"[ch&r6,CH1&r5:1]>>[*:1](-C=C-c1ccccc1)",true,-0.5683776355],[null,147.7665762219,2,"completed",-5.712632,2.0,2,"c1ccc(-c2ccccc2)cc1","C(=Cc1cccc(-c2cccc(C=Cc3ccccc3)c2)c1)c1ccccc1",[],"[ch&r6,CH1&r5:1]>>[*:1](-C=C-c1ccccc1)",true,-0.4535865574],[null,181.9751020323,2,"completed",-5.690552,2.0,2,"c1ccc(-c2ccccc2)cc1","C(=Cc1cccc(C=Cc2ccccc2)c1-c1ccccc1)c1ccccc1",[],"[ch&r6,CH1&r5:1]>>[*:1](-C=C-c1ccccc1)",true,-0.4516671933],[null,208.7191839613,2,"completed",-5.533232,2.0,2,"c1ccc(-c2ccccc2)cc1","C(=Cc1ccc(-c2ccc(C=Cc3ccccc3)cc2)cc1)c1ccccc1",[],"[ch&r6,CH1&r5:1]>>[*:1](-C=C-c1ccccc1)",true,-0.3681464125],[null,196.9148975488,2,"completed",-5.758724,2.0,2,"c1ccc(-c2ccccc2)cc1","C(#Cc1ccccc1-c1ccccc1C#Cc1ccccc1)c1ccccc1",[],"[ch&r6,CH1&r5:1]>>[*:1](-C#C-c1ccccc1)",true,-0.5013930174],[null,131.0942331495,2,"completed",-5.826988,2.0,2,"c1ccc(-c2ccccc2)cc1","C(#Cc1cccc(-c2cccc(C#Cc3ccccc3)c2)c1)c1ccccc1",[],"[ch&r6,CH1&r5:1]>>[*:1](-C#C-c1ccccc1)",true,-0.5255058121],[null,155.4556626912,2,"completed",-5.807668,2.0,2,"c1ccc(-c2ccccc2)cc1","C(#Cc1cccc(C#Cc2ccccc2)c1-c1ccccc1)c1ccccc1",[],"[ch&r6,CH1&r5:1]>>[*:1](-C#C-c1ccccc1)",true,-0.5191873671],[null,191.1503918396,2,"completed",-5.649796,2.0,2,"c1ccc(-c2ccccc2)cc1","C(#Cc1ccc(-c2ccc(C#Cc3ccccc3)cc2)cc1)c1ccccc1",[],"[ch&r6,CH1&r5:1]>>[*:1](-C#C-c1ccccc1)",true,-0.4297133192],[null,116.6865516835,2,"completed",-5.807116,2.0,2,"c1ccc(-c2ccccc2)cc1","C(#Cc1cc(C#Cc2ccccc2)cc(-c2ccccc2)c1)c1ccccc1",[],"[ch&r6,CH1&r5:1]>>[*:1](-C#C-c1ccccc1)",true,-0.5085490534],[null,546.3324277,2,"completed",-5.947048,2.0,2,"c1ccc(-c2ccccc2)cc1","c1cncc(-c2cccnc2)c1",[],"[ch&r6:0]>>[nr6:0]",true,-0.8062563957],[null,501.5108793679,2,"completed",-6.042912,2.0,2,"c1ccc(-c2ccccc2)cc1","c1cc(-c2ccncc2)ccn1",[],"[ch&r6:0]>>[nr6:0]",true,-0.8289534677],[null,466.0574356808,2,"completed",-5.84088,2.0,2,"c1ccc(-c2ccccc2)cc1","c1ccc(-c2ccccn2)nc1",[],"[ch&r6:0]>>[nr6:0]",true,-0.6972604168],[null,94.2937576706,2,"completed",-5.141772,2.0,2,"c1ccc(-c2ccccc2)cc1","c1ccc(Nc2cc(Nc3ccccc3)cc(-c3ccccc3)c2)cc1",[],"[ch&r6,CH1&r5:1]>>[*:1](-N-c1ccccc1)",true,-0.0987234204],[null,209.1033990814,2,"completed",-5.012788,2.0,2,"c1ccc(-c2ccccc2)cc1","c1ccc(Nc2ccc(-c3ccc(Nc4ccccc4)cc3)cc2)cc1",[],"[ch&r6,CH1&r5:1]>>[*:1](-N-c1ccccc1)",true,-0.2178328227],[null,234.3945757705,2,"completed",-5.278392,2.0,2,"c1ccc(-c2ccccc2)cc1","c1ccc(Nc2ccccc2-c2ccccc2Nc2ccccc2)cc1",[],"[ch&r6,CH1&r5:1]>>[*:1](-N-c1ccccc1)",true,-0.265583194],[null,99.683152455,2,"completed",-5.15502,2.0,2,"c1ccc(-c2ccccc2)cc1","c1ccc(Nc2cccc(Nc3ccccc3)c2-c2ccccc2)cc1",[],"[ch&r6,CH1&r5:1]>>[*:1](-N-c1ccccc1)",true,-0.1068646765],[null,74.9002132244,2,"completed",-5.197892,2.0,2,"c1ccc(-c2ccccc2)cc1","c1ccc(Nc2cccc(-c3cccc(Nc4ccccc4)c3)c2)cc1",[],"[ch&r6,CH1&r5:1]>>[*:1](-N-c1ccccc1)",true,-0.1015166752],[null,231.1083419388,2,"completed",-6.69326,2.0,2,"c1ccc(-c2ccccc2)cc1","O=c1cccc(-c2cccc(=O)o2)o1",[],"[c:1]1[c:2][ch:3][ch:4][c:5][c:6]1>>[c:1]1[c:2][o:3][c:4](=O)[c:5][c:6]1",true,-1.1389754191],[null,261.3889745173,2,"completed",-7.004864,2.0,2,"c1ccc(-c2ccccc2)cc1","O=c1cc(-c2ccoc(=O)c2)cco1",[],"[c:1]1[c:2][ch:3][ch:4][c:5][c:6]1>>[c:1]1[c:2][o:3][c:4](=O)[c:5][c:6]1",true,-1.3587834841],[null,458.0882418214,2,"completed",-6.341544,2.0,2,"c1ccc(-c2ccccc2)cc1","O=c1occcc1-c1cccoc1=O",[],"[c:1]1[c:2][ch:3][ch:4][c:5][c:6]1>>[c:1]1[c:2][o:3][c:4](=O)[c:5][c:6]1",true,-0.982418584],[null,505.3211001958,2,"completed",-6.795472,2.0,2,"c1ccc(-c2ccccc2)cc1","O=c1ccc(-c2ccc(=O)oc2)co1",[],"[c:1]1[c:2][ch:3][ch:4][c:5][c:6]1>>[c:1]1[c:2][o:3][c:4](=O)[c:5][c:6]1",true,-1.2899286076],[null,562.0957850494,2,"completed",-6.25902,2.0,2,"c1ccc(-c2ccccc2)cc1","O=c1ccocc1-c1coccc1=O",[],"[ch:1]1[c:2][c:3][ch:4][c:5][c:6]1>>[o:1]1[c:2][c:3][C:4](=O)[c:5][c:6]1",true,-0.9870066252],[null,124.4367759721,2,"completed",-6.631068,2.0,2,"c1ccc(-c2ccccc2)cc1","O=c1ccoc(-c2cc(=O)cco2)c1",[],"[ch:1]1[c:2][c:3][ch:4][c:5][c:6]1>>[o:1]1[c:2][c:3][C:4](=O)[c:5][c:6]1",true,-1.078947371],[null,215.6407085499,2,"completed",-5.683008,2.0,2,"C1=CCC=C1","C1=C(c2ccccc2)C(c2ccccc2)=CC1",[],"[cH&r6,CH&r5:1]>>[#6:1](-[c]1[ch]ccc[ch]1)",true,-0.4615745833],[null,283.3202818644,2,"completed",-5.363492,2.0,2,"C1=CCC=C1","C1=C(c2ccccc2)CC(c2ccccc2)=C1",[],"[cH&r6,CH&r5:1]>>[#6:1](-[c]1[ch]ccc[ch]1)",true,-0.3380682162],[null,269.0393853239,2,"completed",-5.182988,2.0,2,"C1=CCC=C1","C(=Cc1ccccc1)C1=CC=C(C=Cc2ccccc2)C1",[],"[ch&r6,CH1&r5:1]>>[*:1](-C=C-c1ccccc1)",true,-0.2752395772],[null,154.6643521346,2,"completed",-5.459724,2.0,2,"C1=CCC=C1","C(=Cc1ccccc1)C1=CCC=C1C=Cc1ccccc1",[],"[ch&r6,CH1&r5:1]>>[*:1](-C=C-c1ccccc1)",true,-0.2955126501],[null,254.0547226688,2,"completed",-5.312064,2.0,2,"C1=CCC=C1","C(#Cc1ccccc1)C1=CC=C(C#Cc2ccccc2)C1",[],"[ch&r6,CH1&r5:1]>>[*:1](-C#C-c1ccccc1)",true,-0.2942442196],[null,152.2029334329,2,"completed",-5.601772,2.0,2,"C1=CCC=C1","C(#Cc1ccccc1)C1=CCC=C1C#Cc1ccccc1",[],"[ch&r6,CH1&r5:1]>>[*:1](-C#C-c1ccccc1)",true,-0.3827996232],[null,216.7183695799,2,"completed",-5.902152,2.0,2,"C1=CCC=C1","C1=CC(=C2C=CC=C2)C=C1",[],"[r5:1][CH2r5:2][r5:3]>>[r5:1][C:2](=C1cccc1)[r5:3]",true,-0.6018773039],[null,403.8387108723,2,"completed",-6.027732,2.0,2,"C1=CCC=C1","c1ccoc1",[],"[#6H2r5:1]>>[O:1]",true,-0.7647366669],[null,946.402586936,2,"completed",-5.37674,2.0,2,"C1=CCC=C1","C1=COCO1",[],"[CH,ch:0]1=[C,c:1][C,c:2]=[CH,ch:3][*:4]1>>[O:0]1[*:1]=,:[*:2][O:3][*:4]1",true,-0.9660251136],[null,350.3395268912,2,"completed",-5.957812,2.0,2,"C1=CCC=C1","c1ccsc1",[],"[#6H2r5:1]>>[S:1]",true,-0.6951978736],[null,322.4952195054,2,"completed",-4.789504,2.0,2,"C1=CCC=C1","C1=CSCS1",[],"[CH,ch:0]1=[C,c:1][C,c:2]=[CH,ch:3][*:4]1>>[S:0]1[*:1]=,:[*:2][S:3][*:4]1",true,-0.3888996939],[null,402.7197746654,2,"completed",-5.469936,2.0,2,"C1=CCC=C1","c1cc[nH]c1",[],"[#6H2r5:1]>>[NH:1]",true,-0.4787911993],[null,1139.4472576121,2,"completed",-6.516528,2.0,2,"C1=CCC=C1","C1=NCN=C1",[],"[chr5,CH1r5:1]>>[n:1]",true,-1.5104801636],[null,1008.2181397452,2,"completed",-6.368592,2.0,2,"C1=CCC=C1","C1=NN=CC1",[],"[chr5,CH1r5:1]>>[n:1]",true,-1.3435301976],[null,178.3332542752,2,"completed",-5.014352,2.0,2,"C1=CCC=C1","C1=C(Nc2ccccc2)C(Nc2ccccc2)=CC1",[],"[ch&r6,CH1&r5:1]>>[*:1](-N-c1ccccc1)",true,-0.1881413929],[null,563.8930859411,2,"completed",-4.546532,2.0,2,"C1=CCC=C1","C1=C(Nc2ccccc2)CC(Nc2ccccc2)=C1",[],"[ch&r6,CH1&r5:1]>>[*:1](-N-c1ccccc1)",true,-0.6841604765],[null,266.5653572681,2,"completed",-6.099032,2.0,2,"O=c1ccocc1","O=c1c(-c2ccccc2)cocc1-c1ccccc1",[],"[cH&r6,CH&r5:1]>>[#6:1](-[c]1[ch]ccc[ch]1)",true,-0.7484042416],[null,197.3922441131,2,"completed",-6.104736,2.0,2,"O=c1ccocc1","O=c1cc(-c2ccccc2)oc(-c2ccccc2)c1",[],"[cH&r6,CH&r5:1]>>[#6:1](-[c]1[ch]ccc[ch]1)",true,-0.7304902248],[null,192.030987422,2,"completed",-6.3432,2.0,2,"O=c1ccocc1","O=c1c2ccccc2oc2ccccc12",[],"[cH&r6:1][cH&r6:2]>>[c:1]2cccc[c:2]2",true,-0.8911753799],[null,156.4722287129,2,"completed",-6.045396,2.0,2,"O=c1ccocc1","O=c1cc(C=Cc2ccccc2)oc(C=Cc2ccccc2)c1",[],"[ch&r6,CH1&r5:1]>>[*:1](-C=C-c1ccccc1)",true,-0.6800239855],[null,235.8386839451,2,"completed",-5.701316,2.0,2,"O=c1ccocc1","O=c1c(C=Cc2ccccc2)cocc1C=Cc1ccccc1",[],"[ch&r6,CH1&r5:1]>>[*:1](-C=C-c1ccccc1)",true,-0.4824878666],[null,212.4585630372,2,"completed",-5.846584,2.0,2,"O=c1ccocc1","O=c1c(C#Cc2ccccc2)cocc1C#Cc1ccccc1",[],"[ch&r6,CH1&r5:1]>>[*:1](-C#C-c1ccccc1)",true,-0.5641441295],[null,131.4709049351,2,"completed",-6.129944,2.0,2,"O=c1ccocc1","O=c1cc(C#Cc2ccccc2)oc(C#Cc2ccccc2)c1",[],"[ch&r6,CH1&r5:1]>>[*:1](-C#C-c1ccccc1)",true,-0.7328499669],[null,608.86357166,2,"completed",-6.686084,2.0,2,"O=c1ccocc1","O=c1cnonc1",[],"[ch&r6:0]>>[nr6:0]",true,-1.2662501538],[null,712.8778114459,2,"completed",-6.730888,2.0,2,"O=c1ccocc1","O=c1ncocn1",[],"[ch&r6:0]>>[nr6:0]",true,-1.345917773],[null,136.0895935083,2,"completed",-5.670496,2.0,2,"O=c1ccocc1","O=c1cc(Nc2ccccc2)oc(Nc2ccccc2)c1",[],"[ch&r6,CH1&r5:1]>>[*:1](-N-c1ccccc1)",true,-0.4218987599],[null,229.6189560399,2,"completed",-5.210772,2.0,2,"O=c1ccocc1","O=c1c(Nc2ccccc2)cocc1Nc1ccccc1",[],"[ch&r6,CH1&r5:1]>>[*:1](-N-c1ccccc1)",true,-0.2423579555],[null,116.7544989071,2,"completed",-5.903532,2.0,2,"O=c1ccocc1","O=c1cc[nH]cc1",[],"[o:1]>>[nH:1]",true,-0.5744621953],[null,216.7309403444,2,"completed",-5.746948,2.0,2,"C(#Cc1ccccc1)c1ccccc1","C(#Cc1c(-c2ccccc2)cccc1-c1ccccc1)c1ccccc1",[],"[cH&r6,CH&r5:1]>>[#6:1](-[c]1[ch]ccc[ch]1)",true,-0.5020535237],[null,237.0569805558,2,"completed",-5.677396,2.0,2,"C(#Cc1ccccc1)c1ccccc1","C(#Cc1ccc(-c2ccccc2)cc1)c1ccc(-c2ccccc2)cc1",[],"[cH&r6,CH&r5:1]>>[#6:1](-[c]1[ch]ccc[ch]1)",true,-0.4685672001],[null,142.0069681692,2,"completed",-5.825424,2.0,2,"C(#Cc1ccccc1)c1ccccc1","C(#Cc1cccc(-c2ccccc2)c1)c1cccc(-c2ccccc2)c1",[],"[cH&r6,CH&r5:1]>>[#6:1](-[c]1[ch]ccc[ch]1)",true,-0.5272794033],[null,280.8402690465,2,"completed",-5.725604,2.0,2,"C(#Cc1ccccc1)c1ccccc1","C(#Cc1ccccc1-c1ccccc1)c1ccccc1-c1ccccc1",[],"[cH&r6,CH&r5:1]>>[#6:1](-[c]1[ch]ccc[ch]1)",true,-0.5202380565],[null,128.3158590996,2,"completed",-5.828828,2.0,2,"C(#Cc1ccccc1)c1ccccc1","C(#Cc1cc(-c2ccccc2)cc(-c2ccccc2)c1)c1ccccc1",[],"[cH&r6,CH&r5:1]>>[#6:1](-[c]1[ch]ccc[ch]1)",true,-0.5260686114],[null,159.9587665037,2,"completed",-5.650808,2.0,2,"C(#Cc1ccccc1)c1ccccc1","C(#Cc1ccc2ccccc2c1)c1ccc2ccccc2c1",[],"[cH&r6:1][cH&r6:2]>>[c:1]2cccc[c:2]2",true,-0.4174298011],[null,198.1530813831,2,"completed",-5.562488,2.0,2,"C(#Cc1ccccc1)c1ccccc1","C(#Cc1cccc2ccccc12)c1cccc2ccccc12",[],"[cH&r6:1][cH&r6:2]>>[c:1]2cccc[c:2]2",true,-0.379569845],[null,444.176200496,2,"completed",-5.629924,2.0,2,"C(#Cc1ccccc1)c1ccccc1","C(#CC1=CCC=C1)C1=CCC=C1",[],"[c:0]1[ch:1][ch][c:3][c!r5:4][c!r5:5]1>>[c:0]1[CH2:1][c:3][c:4][c:5]1",true,-0.5787002899],[null,304.0011082042,2,"completed",-5.23368,2.0,2,"C(#Cc1ccccc1)c1ccccc1","C(#CC1=CC=CC1)C1=CC=CC1",[],"[c:0]1[ch:1][ch][c:3][c!r5:4][c!r5:5]1>>[c:0]1[CH2:1][c:3][c:4][c:5]1",true,-0.3180772572],[null,416.1078913752,2,"completed",-5.7268,2.0,2,"C(#Cc1ccccc1)c1ccccc1","C(#Cc1ccc(C#Cc2ccccc2)cc1)c1ccccc1",[],"[ch&r6,CH1&r5:1]>>[*:1](-C#C-c1ccccc1)",true,-0.6046950594],[null,253.7983102923,2,"completed",-5.849528,2.0,2,"C(#Cc1ccccc1)c1ccccc1","C(#Cc1cccc(C#Cc2ccccc2)c1)c1ccccc1",[],"[ch&r6,CH1&r5:1]>>[*:1](-C#C-c1ccccc1)",true,-0.5828308258],[null,241.8248082554,2,"completed",-5.696164,2.0,2,"C(#Cc1ccccc1)c1ccccc1","C(#Cc1ccccc1C#Cc1ccccc1)c1ccccc1",[],"[ch&r6,CH1&r5:1]>>[*:1](-C#C-c1ccccc1)",true,-0.4823182354],[null,318.2194176098,2,"completed",-6.018256,2.0,2,"C(#Cc1ccccc1)c1ccccc1","C(#Cc1ccccn1)c1ccccn1",[],"[ch&r6:0]>>[nr6:0]",true,-0.7172368491],[null,482.3672237164,2,"completed",-6.099308,2.0,2,"C(#Cc1ccccc1)c1ccccc1","C(#Cc1ccncc1)c1ccncc1",[],"[ch&r6:0]>>[nr6:0]",true,-0.8497059569],[null,397.6213500022,2,"completed",-5.995256,2.0,2,"C(#Cc1ccccc1)c1ccccc1","C(#Cc1cccnc1)c1cccnc1",[],"[ch&r6:0]>>[nr6:0]",true,-0.7421789257],[null,417.2871061959,2,"completed",-6.544588,2.0,2,"C(#Cc1ccccc1)c1ccccc1","O=c1ccc(C#Cc2ccc(=O)oc2)co1",[],"[c:1]1[c:2][ch:3][ch:4][c:5][c:6]1>>[c:1]1[c:2][o:3][c:4](=O)[c:5][c:6]1",true,-1.0939275246],[null,202.9354724022,2,"completed",-6.84552,2.0,2,"C(#Cc1ccccc1)c1ccccc1","O=c1cc(C#Cc2ccoc(=O)c2)cco1",[],"[c:1]1[c:2][ch:3][ch:4][c:5][c:6]1>>[c:1]1[c:2][o:3][c:4](=O)[c:5][c:6]1",true,-1.2386018087],[null,360.8365499242,2,"completed",-6.14586,2.0,2,"C(#Cc1ccccc1)c1ccccc1","O=c1occcc1C#Cc1cccoc1=O",[],"[c:1]1[c:2][ch:3][ch:4][c:5][c:6]1>>[c:1]1[c:2][o:3][c:4](=O)[c:5][c:6]1",true,-0.8161962718],[null,199.7454947732,2,"completed",-6.59896,2.0,2,"C(#Cc1ccccc1)c1ccccc1","O=c1cccc(C#Cc2cccc(=O)o2)o1",[],"[c:1]1[c:2][ch:3][ch:4][c:5][c:6]1>>[c:1]1[c:2][o:3][c:4](=O)[c:5][c:6]1",true,-1.0681151589],[null,98.7522168391,2,"completed",-6.624168,2.0,2,"C(#Cc1ccccc1)c1ccccc1","O=c1ccoc(C#Cc2cc(=O)cco2)c1",[],"[ch:1]1[c:2][c:3][ch:4][c:5][c:6]1>>[o:1]1[c:2][c:3][C:4](=O)[c:5][c:6]1",true,-1.0714780285],[null,412.2440519933,2,"completed",-6.200232,2.0,2,"C(#Cc1ccccc1)c1ccccc1","O=c1ccocc1C#Cc1coccc1=O",[],"[ch:1]1[c:2][c:3][ch:4][c:5][c:6]1>>[o:1]1[c:2][c:3][C:4](=O)[c:5][c:6]1",true,-0.8735532501],[null,108.0295694259,2,"completed",-5.25208,2.0,2,"c1ccc(Nc2ccccc2)cc1","c1ccc(-c2cccc(Nc3cccc(-c4ccccc4)c3)c2)cc1",[],"[cH&r6,CH&r5:1]>>[#6:1](-[c]1[ch]ccc[ch]1)",true,-0.1516682821],[null,105.6212938246,2,"completed",-5.24932,2.0,2,"c1ccc(Nc2ccccc2)cc1","c1ccc(Nc2cc(-c3ccccc3)cc(-c3ccccc3)c2)cc1",[],"[cH&r6,CH&r5:1]>>[#6:1](-[c]1[ch]ccc[ch]1)",true,-0.148597188],[null,160.8731471942,2,"completed",-5.20194,2.0,2,"c1ccc(Nc2ccccc2)cc1","c1ccc(-c2ccc(Nc3ccc(-c4ccccc4)cc3)cc2)cc1",[],"[cH&r6,CH&r5:1]>>[#6:1](-[c]1[ch]ccc[ch]1)",true,-0.1759890157],[null,286.7985732052,2,"completed",-5.273332,2.0,2,"c1ccc(Nc2ccccc2)cc1","c1ccc(Nc2c(-c3ccccc3)cccc2-c2ccccc2)cc1",[],"[cH&r6,CH&r5:1]>>[#6:1](-[c]1[ch]ccc[ch]1)",true,-0.3114080488],[null,159.2503365115,2,"completed",-5.1679,2.0,2,"c1ccc(Nc2ccccc2)cc1","c1ccc(-c2ccccc2Nc2ccccc2-c2ccccc2)cc1",[],"[cH&r6,CH&r5:1]>>[#6:1](-[c]1[ch]ccc[ch]1)",true,-0.1661919691],[null,126.3284865031,2,"completed",-5.171212,2.0,2,"c1ccc(Nc2ccccc2)cc1","c1ccc2cc(Nc3ccc4ccccc4c3)ccc2c1",[],"[cH&r6:1][cH&r6:2]>>[c:1]2cccc[c:2]2",true,-0.1358077667],[null,124.391064386,2,"completed",-5.105064,2.0,2,"c1ccc(Nc2ccccc2)cc1","c1ccc2c(Nc3cccc4ccccc34)cccc2c1",[],"[cH&r6:1][cH&r6:2]>>[c:1]2cccc[c:2]2",true,-0.1244415626],[null,210.4021559934,2,"completed",-4.784904,2.0,2,"c1ccc(Nc2ccccc2)cc1","C1=CC(NC2=CCC=C2)=CC1",[],"[c:0]1[ch:1][ch][c:3][c!r5:4][c!r5:5]1>>[c:0]1[CH2:1][c:3][c:4][c:5]1",true,-0.3048261094],[null,202.8547408367,2,"completed",-4.738628,2.0,2,"c1ccc(Nc2ccccc2)cc1","C1=CCC(NC2=CC=CC2)=C1",[],"[c:0]1[ch:1][ch][c:3][c!r5:4][c!r5:5]1>>[c:0]1[CH2:1][c:3][c:4][c:5]1",true,-0.3242514608],[null,113.7404212291,2,"completed",-5.487324,2.0,2,"c1ccc(Nc2ccccc2)cc1","c1ccc(Nc2ccccn2)nc1",[],"[ch&r6:0]>>[nr6:0]",true,-0.2940180693],[null,321.5443185812,2,"completed",-5.735724,2.0,2,"c1ccc(Nc2ccccc2)cc1","c1cc(Nc2ccncc2)ccn1",[],"[ch&r6:0]>>[nr6:0]",true,-0.549018944],[null,312.1621042108,2,"completed",-5.467912,2.0,2,"c1ccc(Nc2ccccc2)cc1","c1cncc(Nc2cccnc2)c1",[],"[ch&r6:0]>>[nr6:0]",true,-0.4046865537],[null,83.8755576929,2,"completed",-5.118772,2.0,2,"c1ccc(Nc2ccccc2)cc1","c1ccc(Nc2cccc(Nc3ccccc3)c2)cc1",[],"[ch&r6,CH1&r5:1]>>[*:1](-N-c1ccccc1)",true,-0.0848986413],[null,261.4300651552,2,"completed",-5.064584,2.0,2,"c1ccc(Nc2ccccc2)cc1","c1ccc(Nc2ccccc2Nc2ccccc2)cc1",[],"[ch&r6,CH1&r5:1]>>[*:1](-N-c1ccccc1)",true,-0.262602899],[null,265.999734542,2,"completed",-4.873776,2.0,2,"c1ccc(Nc2ccccc2)cc1","c1ccc(Nc2ccc(Nc3ccccc3)cc2)cc1",[],"[ch&r6,CH1&r5:1]>>[*:1](-N-c1ccccc1)",true,-0.3095686271],[null,94.7744892879,2,"completed",-5.112608,2.0,2,"c1ccc(Nc2ccccc2)cc1","c1ccc(N(c2ccccc2)c2ccccc2)cc1",[],"[r:1][NH!R:2][r:3]>>[r:1][N:2](-c1ccccc1)[r:3]",true,-0.0951845315],[null,157.6264693795,2,"completed",-5.792856,2.0,2,"c1ccc2ccccc2c1","c1ccc(-c2ccc3ccc(-c4ccccc4)cc3c2)cc1",[],"[cH&r6,CH&r5:1]>>[#6:1](-[c]1[ch]ccc[ch]1)",true,-0.5099709088],[null,735.0806604117,2,"completed",-5.791384,2.0,2,"c1ccc2ccccc2c1","c1ccc(-c2ccc(-c3ccccc3)c3ccccc23)cc1",[],"[cH&r6,CH&r5:1]>>[#6:1](-[c]1[ch]ccc[ch]1)",true,-0.8800962315],[null,251.984018717,2,"completed",-5.743544,2.0,2,"c1ccc2ccccc2c1","c1ccc(-c2ccc3cc(-c4ccccc4)ccc3c2)cc1",[],"[cH&r6,CH&r5:1]>>[#6:1](-[c]1[ch]ccc[ch]1)",true,-0.5161675085],[null,695.6469091902,2,"completed",-5.796904,2.0,2,"c1ccc2ccccc2c1","c1ccc(-c2cccc3c(-c4ccccc4)cccc23)cc1",[],"[cH&r6,CH&r5:1]>>[#6:1](-[c]1[ch]ccc[ch]1)",true,-0.8496502004],[null,479.0870540344,2,"completed",-5.798192,2.0,2,"c1ccc2ccccc2c1","c1ccc(-c2cccc3cccc(-c4ccccc4)c23)cc1",[],"[cH&r6,CH&r5:1]>>[#6:1](-[c]1[ch]ccc[ch]1)",true,-0.684387112],[null,171.5972154784,2,"completed",-5.834256,2.0,2,"c1ccc2ccccc2c1","c1ccc(-c2cc3ccccc3cc2-c2ccccc2)cc1",[],"[cH&r6,CH&r5:1]>>[#6:1](-[c]1[ch]ccc[ch]1)",true,-0.5418673476],[null,149.8427671916,2,"completed",-5.507932,2.0,2,"c1ccc2ccccc2c1","c1ccc2cc3ccccc3cc2c1",[],"[cH&r6:1][cH&r6:2]>>[c:1]2cccc[c:2]2",true,-0.3224795002],[null,226.0944611292,2,"completed",-5.85514,2.0,2,"c1ccc2ccccc2c1","c1ccc2c(c1)ccc1ccccc12",[],"[cH&r6:1][cH&r6:2]>>[c:1]2cccc[c:2]2",true,-0.5749213433],[null,433.9524842478,2,"completed",-5.823124,2.0,2,"c1ccc2ccccc2c1","C1=Cc2cccc3cccc1c23",[],"[ch:1]2[c:3][c:4][c:5][c:6]3[c:7][c:8][c:9][ch:2][c:10]23>>C1=C[c:1]2[c:3][c:4][c:5][c:6]3[c:7][c:8][c:9][c:2]1[c:10]23",true,-0.6667382058],[null,226.4214584344,2,"completed",-5.182344,2.0,2,"c1ccc2ccccc2c1","C1=c2ccccc2=CC1",[],"[c:0]1[ch:1][ch][c:3][c!r5:4][c!r5:5]1>>[c:0]1[CH2:1][c:3][c:4][c:5]1",true,-0.2336431866],[null,280.0815016254,2,"completed",-5.551724,2.0,2,"c1ccc2ccccc2c1","C(=Cc1cccc2cccc(C=Cc3ccccc3)c12)c1ccccc1",[],"[ch&r6,CH1&r5:1]>>[*:1](-C=C-c1ccccc1)",true,-0.4224125802],[null,275.2820921462,2,"completed",-5.497536,2.0,2,"c1ccc2ccccc2c1","C(=Cc1cccc2c(C=Cc3ccccc3)cccc12)c1ccccc1",[],"[ch&r6,CH1&r5:1]>>[*:1](-C=C-c1ccccc1)",true,-0.3914298369],[null,311.0546459418,2,"completed",-5.420808,2.0,2,"c1ccc2ccccc2c1","C(=Cc1ccc(C=Cc2ccccc2)c2ccccc12)c1ccccc1",[],"[ch&r6,CH1&r5:1]>>[*:1](-C=C-c1ccccc1)",true,-0.3836465841],[null,134.6229408318,2,"completed",-5.607568,2.0,2,"c1ccc2ccccc2c1","C(=Cc1ccc2ccc(C=Cc3ccccc3)cc2c1)c1ccccc1",[],"[ch&r6,CH1&r5:1]>>[*:1](-C=C-c1ccccc1)",true,-0.3799469973],[null,197.9534817236,2,"completed",-5.485668,2.0,2,"c1ccc2ccccc2c1","C(=Cc1ccc2cc(C=Cc3ccccc3)ccc2c1)c1ccccc1",[],"[ch&r6,CH1&r5:1]>>[*:1](-C=C-c1ccccc1)",true,-0.334765718],[null,195.2632458158,2,"completed",-5.651176,2.0,2,"c1ccc2ccccc2c1","C(=Cc1cc2ccccc2cc1C=Cc1ccccc1)c1ccccc1",[],"[ch&r6,CH1&r5:1]>>[*:1](-C=C-c1ccccc1)",true,-0.4324202549],[null,173.2274693155,2,"completed",-5.603336,2.0,2,"c1ccc2ccccc2c1","C(#Cc1ccc2cc(C#Cc3ccccc3)ccc2c1)c1ccccc1",[],"[ch&r6,CH1&r5:1]>>[*:1](-C#C-c1ccccc1)",true,-0.3926166696],[null,114.3304247629,2,"completed",-5.713644,2.0,2,"c1ccc2ccccc2c1","C(#Cc1ccc2ccc(C#Cc3ccccc3)cc2c1)c1ccccc1",[],"[ch&r6,CH1&r5:1]>>[*:1](-C#C-c1ccccc1)",true,-0.4445057208],[null,329.856304777,2,"completed",-5.606832,2.0,2,"c1ccc2ccccc2c1","C(#Cc1cccc2cccc(C#Cc3ccccc3)c12)c1ccccc1",[],"[ch&r6,CH1&r5:1]>>[*:1](-C#C-c1ccccc1)",true,-0.4844334146],[null,191.2381860024,2,"completed",-5.484748,2.0,2,"c1ccc2ccccc2c1","C(#Cc1ccc(C#Cc2ccccc2)c2ccccc12)c1ccccc1",[],"[ch&r6,CH1&r5:1]>>[*:1](-C#C-c1ccccc1)",true,-0.3303138588],[null,169.5450113032,2,"completed",-5.753664,2.0,2,"c1ccc2ccccc2c1","C(#Cc1cc2ccccc2cc1C#Cc1ccccc1)c1ccccc1",[],"[ch&r6,CH1&r5:1]>>[*:1](-C#C-c1ccccc1)",true,-0.4879662458],[null,339.343037938,2,"completed",-5.589628,2.0,2,"c1ccc2ccccc2c1","C(#Cc1cccc2c(C#Cc3ccccc3)cccc12)c1ccccc1",[],"[ch&r6,CH1&r5:1]>>[*:1](-C#C-c1ccccc1)",true,-0.4823112385],[null,563.2011571734,2,"completed",-5.926348,2.0,2,"c1ccc2ccccc2c1","c1cc2cnccc2cn1",[],"[ch&r6:0]>>[nr6:0]",true,-0.8073366967],[null,662.8314552324,2,"completed",-5.96324,2.0,2,"c1ccc2ccccc2c1","c1cc2ccncc2cn1",[],"[ch&r6:0]>>[nr6:0]",true,-0.8969310753],[null,781.7507722409,2,"completed",-5.735908,2.0,2,"c1ccc2ccccc2c1","c1cnc2cccnc2c1",[],"[ch&r6:0]>>[nr6:0]",true,-0.8995998957],[null,1032.4810839111,2,"completed",-5.740324,2.0,2,"c1ccc2ccccc2c1","c1ccc2cnncc2c1",[],"[ch&r6:0]>>[nr6:0]",true,-1.1255773864],[null,907.3820643894,2,"completed",-5.687516,2.0,2,"c1ccc2ccccc2c1","c1ccc2nccnc2c1",[],"[ch&r6:0]>>[nr6:0]",true,-0.9962318934],[null,615.1684452884,2,"completed",-5.755872,2.0,2,"c1ccc2ccccc2c1","c1cnc2ncccc2c1",[],"[ch&r6:0]>>[nr6:0]",true,-0.7676031367],[null,241.1575657679,2,"completed",-4.99954,2.0,2,"c1ccc2ccccc2c1","c1ccc(Nc2cccc3c(Nc4ccccc4)cccc23)cc1",[],"[ch&r6,CH1&r5:1]>>[*:1](-N-c1ccccc1)",true,-0.2512014236],[null,481.5494524023,2,"completed",-4.90156,2.0,2,"c1ccc2ccccc2c1","c1ccc(Nc2ccc(Nc3ccccc3)c3ccccc23)cc1",[],"[ch&r6,CH1&r5:1]>>[*:1](-N-c1ccccc1)",true,-0.5011839059],[null,192.2935662971,2,"completed",-5.190164,2.0,2,"c1ccc2ccccc2c1","c1ccc(Nc2cc3ccccc3cc2Nc2ccccc2)cc1",[],"[ch&r6,CH1&r5:1]>>[*:1](-N-c1ccccc1)",true,-0.2023864956],[null,199.1564854641,2,"completed",-5.146556,2.0,2,"c1ccc2ccccc2c1","c1ccc(Nc2cccc3cccc(Nc4ccccc4)c23)cc1",[],"[ch&r6,CH1&r5:1]>>[*:1](-N-c1ccccc1)",true,-0.2018052568],[null,216.3032537008,2,"completed",-4.924468,2.0,2,"c1ccc2ccccc2c1","c1ccc(Nc2ccc3cc(Nc4ccccc4)ccc3c2)cc1",[],"[ch&r6,CH1&r5:1]>>[*:1](-N-c1ccccc1)",true,-0.248766405],[null,79.8706201448,2,"completed",-5.112332,2.0,2,"c1ccc2ccccc2c1","c1ccc(Nc2ccc3ccc(Nc4ccccc4)cc3c2)cc1",[],"[ch&r6,CH1&r5:1]>>[*:1](-N-c1ccccc1)",true,-0.0803357597],[null,229.1609018144,2,"completed",-7.066872,2.0,2,"c1ccc2ccccc2c1","O=c1occc2ccoc(=O)c12",[],"[c:1]1[c:2][ch:3][ch:4][c:5][c:6]1>>[c:1]1[c:2][o:3][c:4](=O)[c:5][c:6]1",true,-1.395751266],[null,399.5055558658,2,"completed",-6.994928,2.0,2,"c1ccc2ccccc2c1","O=c1ccc2oc(=O)ccc2o1",[],"[c:1]1[c:2][ch:3][ch:4][c:5][c:6]1>>[c:1]1[c:2][o:3][c:4](=O)[c:5][c:6]1",true,-1.3853061866],[null,533.2618981557,2,"completed",-6.786364,2.0,2,"c1ccc2ccccc2c1","O=c1occc2c(=O)occc12",[],"[c:1]1[c:2][ch:3][ch:4][c:5][c:6]1>>[c:1]1[c:2][o:3][c:4](=O)[c:5][c:6]1",true,-1.2953153233],[null,360.371978311,2,"completed",-7.020964,2.0,2,"c1ccc2ccccc2c1","O=c1ccc2ccc(=O)oc2o1",[],"[c:1]1[c:2][ch:3][ch:4][c:5][c:6]1>>[c:1]1[c:2][o:3][c:4](=O)[c:5][c:6]1",true,-1.3921272501],[null,518.7315998322,2,"completed",-6.423516,2.0,2,"c1ccc2ccccc2c1","O=c1ccoc2occc(=O)c12",[],"[ch:1]1[c:2][c:3][ch:4][c:5][c:6]1>>[o:1]1[c:2][c:3][C:4](=O)[c:5][c:6]1",true,-1.0617969805],[null,254.3160240606,2,"completed",-6.761892,2.0,2,"c1ccc2ccccc2c1","O=c1ccoc2c(=O)ccoc12",[],"[ch:1]1[c:2][c:3][ch:4][c:5][c:6]1>>[o:1]1[c:2][c:3][C:4](=O)[c:5][c:6]1",true,-1.1907981776],[null,153.2756264159,2,"completed",-5.873448,2.0,2,"c1ccncc1","c1ccc(-c2cccc(-c3ccccc3)n2)cc1",[],"[cH&r6,CH&r5:1]>>[#6:1](-[c]1[ch]ccc[ch]1)",true,-0.5626918374],[null,233.00696158,2,"completed",-5.917516,2.0,2,"c1ccncc1","c1ccc(-c2cncc(-c3ccccc3)c2)cc1",[],"[cH&r6,CH&r5:1]>>[#6:1](-[c]1[ch]ccc[ch]1)",true,-0.6178795394],[null,164.2073063984,2,"completed",-5.703248,2.0,2,"c1ccncc1","c1ccc2cc3cnccc3cc2c1",[],"[cH&r6:1][cH&r6:2]>>[c:1]2cccc[c:2]2",true,-0.4530772922],[null,148.299569521,2,"completed",-5.765992,2.0,2,"c1ccncc1","c1ccc2nc3ccccc3cc2c1",[],"[cH&r6:1][cH&r6:2]>>[c:1]2cccc[c:2]2",true,-0.4892136352],[null,166.8260108535,2,"completed",-5.765716,2.0,2,"c1ccncc1","C(=Cc1cncc(C=Cc2ccccc2)c1)c1ccccc1",[],"[ch&r6,CH1&r5:1]>>[*:1](-C=C-c1ccccc1)",true,-0.4949626615],[null,164.3342727832,2,"completed",-5.680156,2.0,2,"c1ccncc1","C(=Cc1cccc(C=Cc2ccccc2)n1)c1ccccc1",[],"[ch&r6,CH1&r5:1]>>[*:1](-C=C-c1ccccc1)",true,-0.4380986596],[null,185.8051797821,2,"completed",-5.896264,2.0,2,"c1ccncc1","C(#Cc1cncc(C#Cc2ccccc2)c1)c1ccccc1",[],"[ch&r6,CH1&r5:1]>>[*:1](-C#C-c1ccccc1)",true,-0.5875384073],[null,142.1025214143,2,"completed",-5.852196,2.0,2,"c1ccncc1","C(#Cc1cccc(C#Cc2ccccc2)n1)c1ccccc1",[],"[ch&r6,CH1&r5:1]>>[*:1](-C#C-c1ccccc1)",true,-0.5453756041],[null,881.7338755149,2,"completed",-5.935548,2.0,2,"c1ccncc1","c1cncnc1",[],"[ch&r6:0]>>[nr6:0]",true,-1.0580848042],[null,866.0938611421,2,"completed",-5.770408,2.0,2,"c1ccncc1","c1cnccn1",[],"[ch&r6:0]>>[nr6:0]",true,-0.9850622065],[null,1164.8084822666,2,"completed",-5.747868,2.0,2,"c1ccncc1","c1ccnnc1",[],"[ch&r6:0]>>[nr6:0]",true,-1.2499791773],[null,115.709519938,2,"completed",-5.158516,2.0,2,"c1ccncc1","c1ccc(Nc2cccc(Nc3ccccc3)n2)cc1",[],"[ch&r6,CH1&r5:1]>>[*:1](-N-c1ccccc1)",true,-0.1227457246],[null,166.6832597341,2,"completed",-5.215556,2.0,2,"c1ccncc1","c1ccc(Nc2cncc(Nc3ccccc3)c2)cc1",[],"[ch&r6,CH1&r5:1]>>[*:1](-N-c1ccccc1)",true,-0.1852737751],[null,151.0257153473,2,"completed",-5.726708,2.0,2,"C(=Cc1ccccc1)c1ccccc1","C(=Cc1cc(-c2ccccc2)cc(-c2ccccc2)c1)c1ccccc1",[],"[cH&r6,CH&r5:1]>>[#6:1](-[c]1[ch]ccc[ch]1)",true,-0.4639640031],[null,341.7842121762,2,"completed",-5.702604,2.0,2,"C(=Cc1ccccc1)c1ccccc1","C(=Cc1c(-c2ccccc2)cccc1-c1ccccc1)c1ccccc1",[],"[cH&r6,CH&r5:1]>>[#6:1](-[c]1[ch]ccc[ch]1)",true,-0.5429096815],[null,249.4624523189,2,"completed",-5.578312,2.0,2,"C(=Cc1ccccc1)c1ccccc1","C(=Cc1ccc(-c2ccccc2)cc1)c1ccc(-c2ccccc2)cc1",[],"[cH&r6,CH&r5:1]>>[#6:1](-[c]1[ch]ccc[ch]1)",true,-0.4175342813],[null,455.6924455648,2,"completed",-5.803528,2.0,2,"C(=Cc1ccccc1)c1ccccc1","C(=Cc1ccccc1-c1ccccc1)c1ccccc1-c1ccccc1",[],"[cH&r6,CH&r5:1]>>[#6:1](-[c]1[ch]ccc[ch]1)",true,-0.6709559687],[null,150.9705255977,2,"completed",-5.725604,2.0,2,"C(=Cc1ccccc1)c1ccccc1","C(=Cc1cccc(-c2ccccc2)c1)c1cccc(-c2ccccc2)c1",[],"[cH&r6,CH&r5:1]>>[#6:1](-[c]1[ch]ccc[ch]1)",true,-0.4632153693],[null,326.0818804323,2,"completed",-5.539212,2.0,2,"C(=Cc1ccccc1)c1ccccc1","C(=Cc1cccc2ccccc12)c1cccc2ccccc12",[],"[cH&r6:1][cH&r6:2]>>[c:1]2cccc[c:2]2",true,-0.4481672806],[null,188.1050606217,2,"completed",-5.567456,2.0,2,"C(=Cc1ccccc1)c1ccccc1","C(=Cc1ccc2ccccc2c1)c1ccc2ccccc2c1",[],"[cH&r6:1][cH&r6:2]>>[c:1]2cccc[c:2]2",true,-0.3774333301],[null,255.4530562048,2,"completed",-5.324208,2.0,2,"C(=Cc1ccccc1)c1ccccc1","C1=CC(C=CC2=CCC=C2)=CC1",[],"[c:0]1[ch:1][ch][c:3][c!r5:4][c!r5:5]1>>[c:0]1[CH2:1][c:3][c:4][c:5]1",true,-0.2998135842],[null,327.8330188685,2,"completed",-5.129904,2.0,2,"C(=Cc1ccccc1)c1ccccc1","C1=CCC(C=CC2=CC=CC2)=C1",[],"[c:0]1[ch:1][ch][c:3][c!r5:4][c!r5:5]1>>[c:0]1[CH2:1][c:3][c:4][c:5]1",true,-0.3285006398],[null,161.1127333031,2,"completed",-5.666908,2.0,2,"C(=Cc1ccccc1)c1ccccc1","C(=Cc1cccc(C=Cc2ccccc2)c1)c1ccccc1",[],"[ch&r6,CH1&r5:1]>>[*:1](-C=C-c1ccccc1)",true,-0.4282940652],[null,229.5702205461,2,"completed",-5.500572,2.0,2,"C(=Cc1ccccc1)c1ccccc1","C(=Cc1ccc(C=Cc2ccccc2)cc1)c1ccccc1",[],"[ch&r6,CH1&r5:1]>>[*:1](-C=C-c1ccccc1)",true,-0.3623904945],[null,333.0640965866,2,"completed",-5.609684,2.0,2,"C(=Cc1ccccc1)c1ccccc1","C(=Cc1ccccc1C=Cc1ccccc1)c1ccccc1",[],"[ch&r6,CH1&r5:1]>>[*:1](-C=C-c1ccccc1)",true,-0.4880807357],[null,174.7662276953,2,"completed",-5.873816,2.0,2,"C(=Cc1ccccc1)c1ccccc1","C(=Cc1ccccn1)c1ccccn1",[],"[ch&r6:0]>>[nr6:0]",true,-0.5691668677],[null,420.2667936602,2,"completed",-6.064072,2.0,2,"C(=Cc1ccccc1)c1ccccc1","C(=Cc1ccncc1)c1ccncc1",[],"[ch&r6:0]>>[nr6:0]",true,-0.7950139874],[null,434.9734146722,2,"completed",-5.976212,2.0,2,"C(=Cc1ccccc1)c1ccccc1","C(=Cc1cccnc1)c1cccnc1",[],"[ch&r6:0]>>[nr6:0]",true,-0.7519296053],[null,466.951261464,2,"completed",-6.446148,2.0,2,"C(=Cc1ccccc1)c1ccccc1","O=c1ccc(C=Cc2ccc(=O)oc2)co1",[],"[c:1]1[c:2][ch:3][ch:4][c:5][c:6]1>>[c:1]1[c:2][o:3][c:4](=O)[c:5][c:6]1",true,-1.0516556257],[null,382.9653075393,2,"completed",-5.933432,2.0,2,"C(=Cc1ccccc1)c1ccccc1","O=c1occcc1C=Cc1cccoc1=O",[],"[c:1]1[c:2][ch:3][ch:4][c:5][c:6]1>>[c:1]1[c:2][o:3][c:4](=O)[c:5][c:6]1",true,-0.6978687463],[null,202.1643819247,2,"completed",-6.410176,2.0,2,"C(=Cc1ccccc1)c1ccccc1","O=c1cccc(C=Cc2cccc(=O)o2)o1",[],"[c:1]1[c:2][ch:3][ch:4][c:5][c:6]1>>[c:1]1[c:2][o:3][c:4](=O)[c:5][c:6]1",true,-0.9391407782],[null,199.9180439987,2,"completed",-6.779924,2.0,2,"C(=Cc1ccccc1)c1ccccc1","O=c1cc(C=Cc2ccoc(=O)c2)cco1",[],"[c:1]1[c:2][ch:3][ch:4][c:5][c:6]1>>[c:1]1[c:2][o:3][c:4](=O)[c:5][c:6]1",true,-1.1928193915],[null,92.8430880756,2,"completed",-6.527752,2.0,2,"C(=Cc1ccccc1)c1ccccc1","O=c1ccoc(C=Cc2cc(=O)cco2)c1",[],"[ch:1]1[c:2][c:3][ch:4][c:5][c:6]1>>[o:1]1[c:2][c:3][C:4](=O)[c:5][c:6]1",true,-1.0037295293],[null,671.682692097,2,"completed",-5.96738,2.0,2,"C(=Cc1ccccc1)c1ccccc1","O=c1ccocc1C=Cc1coccc1=O",[],"[ch:1]1[c:2][c:3][ch:4][c:5][c:6]1>>[o:1]1[c:2][c:3][C:4](=O)[c:5][c:6]1",true,-0.9054325985],[0.5980828288,140.8141536371,3,"completed",-4.735592,3.0,3,"c1ccc2c(Nc3cccc4ccccc34)cccc2c1","C1=c2cccc(Nc3cccc4c3=CCC=4)c2=CC1",{},"[c:0]1[ch:1][ch][c:3][c!r5:4][c!r5:5]1>>[c:0]1[CH2:1][c:3][c:4][c:5]1",null,-0.2913713939],[0.589765472,172.7540231861,3,"completed",-4.757488,3.0,3,"c1ccc2cc(Nc3ccc4ccccc4c3)ccc2c1","C1=c2ccc(Nc3ccc4c(c3)=CCC=4)cc2=CC1",{},"[c:0]1[ch:1][ch][c:3][c!r5:4][c!r5:5]1>>[c:0]1[CH2:1][c:3][c:4][c:5]1",null,-0.2955131857],[0.5421978168,118.8938982557,3,"completed",-4.546532,3.0,3,"c1ccc2c(Nc3cccc4ccccc34)cccc2c1","C1=c2ccccc2=C(NC2=c3ccccc3=CC2)C1",{},"[c:0]1[ch:1][ch][c:3][c!r5:4][c!r5:5]1>>[c:0]1[CH2:1][c:3][c:4][c:5]1",null,-0.405260292],[0.5390695496,195.7777565831,3,"completed",-4.678736,3.0,3,"C1=CC(Nc2cc3ccccc3cc2NC2=CCC=C2)=CC1","C1=CC(Nc2cc3c(cc2NC2=CCC=C2)=CCC=3)=CC1",{},"[c:0]1[ch:1][ch][c:3][c!r5:4][c!r5:5]1>>[c:0]1[CH2:1][c:3][c:4][c:5]1",null,-0.3539575896],[0.5389605429,132.6694404249,3,"completed",-4.748288,3.0,3,"C1=c2cc(Nc3ccccc3)c(Nc3ccccc3)cc2=CC1","C1=CCC(Nc2cc3c(cc2NC2=CC=CC2)=CCC=3)=C1",{},"[c:0]1[ch:1][ch][c:3][c!r5:4][c!r5:5]1>>[c:0]1[CH2:1][c:3][c:4][c:5]1",null,-0.2796691484],[0.5371843157,146.6637926013,3,"completed",-5.021712,3.0,3,"c1ccc2c(Nc3cccc4ccccc34)cccc2c1","C1=Cc2c(cccc2Nc2cccc3c2C=CC3)C1",{},"[c:0]1[ch:1][ch][c:3][c!r5:4][c!r5:5]1>>[c:0]1[CH2:1][c:3][c:4][c:5]1",null,-0.1565678237],[0.5318075119,152.0746305763,3,"completed",-4.86016,3.0,3,"C1=CC(c2c(Nc3ccccc3)cccc2Nc2ccccc2)=CC1","C1=CC(Nc2cccc(NC3=CCC=C3)c2C2=CCC=C2)=CC1",{},"[c:0]1[ch:1][ch][c:3][c!r5:4][c!r5:5]1>>[c:0]1[CH2:1][c:3][c:4][c:5]1",null,-0.2265238924],[0.530173503,226.4025676848,3,"completed",-5.093196,3.0,3,"O=c1ccoc(-c2c(Nc3ccccc3)cccc2Nc2ccccc2)c1","O=c1ccoc(-c2c(NC3=CC=CC3)cccc2NC2=CC=CC2)c1",{},"[c:0]1[ch:1][ch][c:3][c!r5:4][c!r5:5]1>>[c:0]1[CH2:1][c:3][c:4][c:5]1",null,-0.2264526593],[0.525406073,149.0365087739,3,"completed",-4.895856,3.0,3,"C1=CCC(c2c(Nc3ccccc3)cccc2Nc2ccccc2)=C1","C1=CCC(c2c(NC3=CCC=C3)cccc2NC2=CCC=C2)=C1",{},"[c:0]1[ch:1][ch][c:3][c!r5:4][c!r5:5]1>>[c:0]1[CH2:1][c:3][c:4][c:5]1",null,-0.2064764383],[0.5250897017,147.6454845545,3,"completed",-4.956484,3.0,3,"C1=CC(c2cc(Nc3ccccc3)cc(C3=CCC=C3)c2)=CC1","C1=CC(Nc2cc(C3=CCC=C3)cc(C3=CCC=C3)c2)=CC1",{},"[c:0]1[ch:1][ch][c:3][c!r5:4][c!r5:5]1>>[c:0]1[CH2:1][c:3][c:4][c:5]1",null,-0.178582311],[0.5236233122,104.7361806702,3,"completed",-5.385112,3.0,3,"C1=CC(c2cc(Nc3ccccc3)cc(C3=CCC=C3)c2)=CC1","C1=CC(c2cc(Nc3ccccc3)cc(C3=CCC=C3)n2)=CC1",{},"[ch&r6:0]>>[nr6:0]",null,-0.2253912272],[0.5192616557,160.3473427522,3,"completed",-4.978932,3.0,3,"c1ccc2cc(Nc3ccc4ccccc4c3)ccc2c1","C1=Cc2ccc(Nc3ccc4c(c3)CC=C4)cc2C1",{},"[c:0]1[ch:1][ch][c:3][c!r5:4][c!r5:5]1>>[c:0]1[CH2:1][c:3][c:4][c:5]1",null,-0.1813654488],[0.5192616557,141.5417785493,3,"completed",-5.024656,3.0,3,"c1ccc2cc(Nc3ccc4ccccc4c3)ccc2c1","C1=Cc2cc(Nc3ccc4c(c3)C=CC4)ccc2C1",{},"[c:0]1[ch:1][ch][c:3][c!r5:4][c!r5:5]1>>[c:0]1[CH2:1][c:3][c:4][c:5]1",null,-0.1510485586],[0.5189196957,124.5604723606,3,"completed",-4.85326,3.0,3,"C1=CC(c2cc(Nc3ccccc3)cc(Nc3ccccc3)c2)=CC1","C1=CC(Nc2cc(NC3=CCC=C3)cc(C3=CCC=C3)c2)=CC1",{},"[c:0]1[ch:1][ch][c:3][c!r5:4][c!r5:5]1>>[c:0]1[CH2:1][c:3][c:4][c:5]1",null,-0.2129479251],[0.5170641192,177.9294750007,3,"completed",-4.851144,3.0,3,"C1=CC(c2cc(Nc3ccccc3)cc(C3=CCC=C3)c2)=CC1","C1=CCC(Nc2cc(C3=CCC=C3)cc(C3=CCC=C3)c2)=C1",{},"[c:0]1[ch:1][ch][c:3][c!r5:4][c!r5:5]1>>[c:0]1[CH2:1][c:3][c:4][c:5]1",null,-0.2490065448],[0.5153104541,168.1481616862,3,"completed",-4.827868,3.0,3,"C1=CC(c2c(Nc3ccccc3)cccc2Nc2ccccc2)=CC1","C1=CCC(Nc2cccc(NC3=CC=CC3)c2C2=CCC=C2)=C1",{},"[c:0]1[ch:1][ch][c:3][c!r5:4][c!r5:5]1>>[c:0]1[CH2:1][c:3][c:4][c:5]1",null,-0.2540888796],[0.5120689814,105.5240958354,3,"completed",-5.27692,3.0,3,"C1=CC(c2cc(Nc3ccccc3)cc(C3=CCC=C3)c2)=CC1","C1=CC(c2cc(Nc3ccccn3)cc(C3=CCC=C3)c2)=CC1",{},"[ch&r6:0]>>[nr6:0]",null,-0.1627042444],[0.5103480465,141.8344471949,3,"completed",-4.745712,3.0,3,"C1=C(NC2=CCC(c3ccccc3)=C2)C=C(c2ccccc2)C1","C1=CC(C2=CC(NC3=CCC(C4=CCC=C4)=C3)=CC2)=CC1",{},"[c:0]1[ch:1][ch][c:3][c!r5:4][c!r5:5]1>>[c:0]1[CH2:1][c:3][c:4][c:5]1",null,-0.2856952993],[0.5098278107,138.4588506077,3,"completed",-5.020424,3.0,3,"C1=CCC(c2cc(Nc3ccccc3)cc(C3=CC=CC3)c2)=C1","C1=CCC(c2cc(NC3=CCC=C3)cc(C3=CC=CC3)c2)=C1",{},"[c:0]1[ch:1][ch][c:3][c!r5:4][c!r5:5]1>>[c:0]1[CH2:1][c:3][c:4][c:5]1",null,-0.1492437597],[0.5095557785,138.5665955586,3,"completed",-4.902664,3.0,3,"C1=CCC(c2cc(Nc3ccccc3)cc(Nc3ccccc3)c2)=C1","C1=CCC(c2cc(NC3=CCC=C3)cc(NC3=CCC=C3)c2)=C1",{},"[c:0]1[ch:1][ch][c:3][c!r5:4][c!r5:5]1>>[c:0]1[CH2:1][c:3][c:4][c:5]1",null,-0.1956579538],[0.5085929942,227.7649006693,3,"completed",-4.544416,3.0,3,"C1=CC(Nc2cccc(NC3=CCC=C3)c2)=CC1","c1cc(Nc2cc[nH]c2)cc(Nc2cc[nH]c2)c1",{},"[#6H2r5:1]>>[NH:1]",null,-0.4506960225],[0.5081819747,165.9581143865,3,"completed",-5.145176,3.0,3,"O=c1ccoc(-c2c(Nc3ccccc3)cccc2Nc2ccccc2)c1","O=c1ccoc(-c2c(NC3=CCC=C3)cccc2NC2=CCC=C2)c1",{},"[c:0]1[ch:1][ch][c:3][c!r5:4][c!r5:5]1>>[c:0]1[CH2:1][c:3][c:4][c:5]1",null,-0.1689441402],[0.506371397,112.3789785398,3,"completed",-5.139656,3.0,3,"c1ccc(-c2cccc(Nc3cccc(-c4ccccc4)c3)c2)cc1","C1=CC(c2cccc(Nc3cccc(C4=CCC=C4)c3)c2)=CC1",{},"[c:0]1[ch:1][ch][c:3][c!r5:4][c!r5:5]1>>[c:0]1[CH2:1][c:3][c:4][c:5]1",null,-0.1157566758],[0.505583921,122.3860408814,3,"completed",-4.909748,3.0,3,"c1ccc(Nc2ccc3ccc(Nc4ccccc4)cc3c2)cc1","C1=CC(Nc2ccc3ccc(NC4=CCC=C4)cc3c2)=CC1",{},"[c:0]1[ch:1][ch][c:3][c!r5:4][c!r5:5]1>>[c:0]1[CH2:1][c:3][c:4][c:5]1",null,-0.1808709388],[0.5042477905,266.8283120459,3,"completed",-4.911864,3.0,3,"C1=c2cc(Nc3ccccc3)c(Nc3ccccc3)cc2=CC1","C1=c2cc(Nc3ccccn3)c(Nc3ccccn3)cc2=CC1",{},"[ch&r6:0]>>[nr6:0]",null,-0.2975583536],[0.5024683981,155.5027587279,3,"completed",-4.784628,3.0,3,"C1=CCC(c2ccccc2Nc2ccccc2C2=CC=CC2)=C1","C1=CCC(C2=CCC=C2NC2=CCC=C2C2=CC=CC2)=C1",{},"[c:0]1[ch:1][ch][c:3][c!r5:4][c!r5:5]1>>[c:0]1[CH2:1][c:3][c:4][c:5]1",null,-0.2700301135],[0.5022611224,158.9075755417,3,"completed",-4.909012,3.0,3,"c1ccc(Nc2cccc(Nc3ccccc3)c2-c2ccccc2)cc1","C1=CC(Nc2cccc(NC3=CCC=C3)c2-c2ccccc2)=CC1",{},"[c:0]1[ch:1][ch][c:3][c!r5:4][c!r5:5]1>>[c:0]1[CH2:1][c:3][c:4][c:5]1",null,-0.2076657446],[0.501320551,128.0097283276,3,"completed",-5.129352,3.0,3,"c1ccc2c(Nc3cccc4ccccc34)cccc2c1","C1=Cc2cccc(Nc3cccc4c3CC=C4)c2C1",{},"[c:0]1[ch:1][ch][c:3][c!r5:4][c!r5:5]1>>[c:0]1[CH2:1][c:3][c:4][c:5]1",null,-0.1296481589],[0.5001184461,170.107313962,3,"completed",-4.865128,3.0,3,"C1=CCC(c2c(Nc3ccccc3)cccc2Nc2ccccc2)=C1","C1=CCC(Nc2cccc(NC3=CC=CC3)c2C2=CC=CC2)=C1",{},"[c:0]1[ch:1][ch][c:3][c!r5:4][c!r5:5]1>>[c:0]1[CH2:1][c:3][c:4][c:5]1",null,-0.2365740431],[0.4994353133,156.659074058,3,"completed",-4.624824,3.0,3,"C1=CC(c2ccccc2)=C(NC2=C(c3ccccc3)C=CC2)C1","C1=CC(C2=C(NC3=C(C4=CCC=C4)C=CC3)CC=C2)=CC1",{},"[c:0]1[ch:1][ch][c:3][c!r5:4][c!r5:5]1>>[c:0]1[CH2:1][c:3][c:4][c:5]1",null,-0.3676686806],[0.4994353133,170.513631158,3,"completed",-4.643684,3.0,3,"C1=CC(c2ccccc2Nc2ccccc2C2=CCC=C2)=CC1","C1=CC(C2=C(NC3=C(C4=CCC=C4)CC=C3)C=CC2)=CC1",{},"[c:0]1[ch:1][ch][c:3][c!r5:4][c!r5:5]1>>[c:0]1[CH2:1][c:3][c:4][c:5]1",null,-0.3620839701],[0.4981376745,145.3723052747,3,"completed",-4.844244,3.0,3,"c1ccc(Nc2cccc(Nc3ccccc3)c2-c2ccccn2)cc1","C1=CC(Nc2cccc(NC3=CCC=C3)c2-c2ccccn2)=CC1",{},"[c:0]1[ch:1][ch][c:3][c!r5:4][c!r5:5]1>>[c:0]1[CH2:1][c:3][c:4][c:5]1",null,-0.2306177825],[0.4970979397,115.1426515704,3,"completed",-5.17388,3.0,3,"C1=CC(c2c(Nc3ccccc3)cccc2Nc2ccccc2)=CC1","C1=CC(c2c(Nc3ccccn3)cccc2Nc2ccccn2)=CC1",{},"[ch&r6:0]>>[nr6:0]",null,-0.1262235115],[0.4936139714,102.9114123654,3,"completed",-5.13892,3.0,3,"c1ccc(Nc2cc(-c3ccccc3)cc(-c3ccccc3)c2)cc1","C1=CC(c2cc(Nc3ccccc3)cc(C3=CCC=C3)c2)=CC1",{},"[c:0]1[ch:1][ch][c:3][c!r5:4][c!r5:5]1>>[c:0]1[CH2:1][c:3][c:4][c:5]1",null,-0.1064565373],[0.4926687611,119.5736858211,3,"completed",-5.17342,3.0,3,"C1=CCC(c2cc(Nc3ccccc3)cc(C3=CC=CC3)c2)=C1","c1ccc(Nc2cc(-c3ccc[nH]3)cc(-c3ccc[nH]3)c2)cc1",{},"[#6H2r5:1]>>[NH:1]",null,-0.1301507187],[0.4917496077,150.8370866878,3,"completed",-4.744976,3.0,3,"C1=C(NC2=CCC=C2c2ccccc2)C(c2ccccc2)=CC1","C1=CC(C2=CCC=C2NC2=CCC=C2C2=CCC=C2)=CC1",{},"[c:0]1[ch:1][ch][c:3][c!r5:4][c!r5:5]1>>[c:0]1[CH2:1][c:3][c:4][c:5]1",null,-0.2907102107],[0.4907335607,137.4289259149,3,"completed",-4.88638,3.0,3,"c1ccc(Nc2cc(-c3ccccc3)cc(Nc3ccccc3)n2)cc1","C1=CC(Nc2cc(-c3ccccc3)cc(NC3=CCC=C3)n2)=CC1",{},"[c:0]1[ch:1][ch][c:3][c!r5:4][c!r5:5]1>>[c:0]1[CH2:1][c:3][c:4][c:5]1",null,-0.2030938867],[0.4906349304,109.9118792452,3,"completed",-5.307096,3.0,3,"c1ccc(-c2cc(Nc3ccccn3)cc(-c3ccccc3)c2)cc1","C1=CCC(c2cc(Nc3ccccn3)cc(C3=CC=CC3)c2)=C1",{},"[c:0]1[ch:1][ch][c:3][c!r5:4][c!r5:5]1>>[c:0]1[CH2:1][c:3][c:4][c:5]1",null,-0.1819233637],[0.4895613893,139.0767950711,3,"completed",-5.214912,3.0,3,"C1=CCC(c2c(Nc3ccccc3)cccc2Nc2ccccc2)=C1","C1=CCC(c2c(Nc3ccccn3)cccc2Nc2ccccn2)=C1",{},"[ch&r6:0]>>[nr6:0]",null,-0.1606632849],[0.4894365627,228.0302658854,3,"completed",-5.073232,3.0,3,"O=c1cccc(-c2c(Nc3ccccc3)cccc2Nc2ccccc2)o1","O=c1cccc(-c2c(NC3=CC=CC3)cccc2NC2=CC=CC2)o1",{},"[c:0]1[ch:1][ch][c:3][c!r5:4][c!r5:5]1>>[c:0]1[CH2:1][c:3][c:4][c:5]1",null,-0.2287988195],[0.4885103389,346.5426073258,3,"completed",-4.3399,3.0,3,"C1=CC(Nc2ccccc2-c2ccccc2NC2=CCC=C2)=CC1","C1=CC(NC2=C(C3=C(NC4=CCC=C4)CC=C3)C=CC2)=CC1",{},"[c:0]1[ch:1][ch][c:3][c!r5:4][c!r5:5]1>>[c:0]1[CH2:1][c:3][c:4][c:5]1",null,-0.6349726479],[0.4885103389,404.368774842,3,"completed",-4.327572,3.0,3,"C1=CC(Nc2ccccc2)=C(C2=C(Nc3ccccc3)C=CC2)C1","C1=CC(NC2=C(C3=C(NC4=CCC=C4)C=CC3)CC=C2)=CC1",{},"[c:0]1[ch:1][ch][c:3][c!r5:4][c!r5:5]1>>[c:0]1[CH2:1][c:3][c:4][c:5]1",null,-0.6751815782],[0.486757345,247.53129984,3,"completed",-4.852248,3.0,3,"C1=CC(Nc2ccccc2-c2ccccc2NC2=CCC=C2)=CC1","C1=CC(NC2=CCC=C2C2=CCC=C2NC2=CCC=C2)=CC1",{},"[c:0]1[ch:1][ch][c:3][c!r5:4][c!r5:5]1>>[c:0]1[CH2:1][c:3][c:4][c:5]1",null,-0.3022390786],[0.486262053,104.6082178882,3,"completed",-5.220432,3.0,3,"C1=CCC(c2cc(Nc3ccccc3)cc(C3=CC=CC3)c2)=C1","c1ccc(Nc2cc(-c3cccs3)cc(-c3cccs3)c2)cc1",{},"[#6H2r5:1]>>[S:1]",null,-0.1343494469],[0.4855168877,168.8345646488,3,"completed",-4.9057,3.0,3,"C1=CCC(Nc2cc(-c3ccccc3)cc(-c3ccccc3)c2)=C1","C1=CCC(Nc2cc(C3=CC=CC3)cc(C3=CC=CC3)c2)=C1",{},"[c:0]1[ch:1][ch][c:3][c!r5:4][c!r5:5]1>>[c:0]1[CH2:1][c:3][c:4][c:5]1",null,-0.2168036677],[0.4842921284,199.4622857075,3,"completed",-4.777084,3.0,3,"C1=CCC(Nc2ccccc2-c2ccccc2NC2=CC=CC2)=C1","C1=CCC(NC2=CCC=C2C2=CCC=C2NC2=CC=CC2)=C1",{},"[c:0]1[ch:1][ch][c:3][c!r5:4][c!r5:5]1>>[c:0]1[CH2:1][c:3][c:4][c:5]1",null,-0.3014628128],[0.4838721955,114.778344979,3,"completed",-5.401856,3.0,3,"C1=CCC(c2cccc(C3=CC=CC3)n2)=C1","C1=CCC(c2cc(Nc3ccccc3)cc(C3=CC=CC3)n2)=C1",{},"[ch&r6,CH1&r5:1]>>[*:1](-N-c1ccccc1)",null,-0.24046085],[0.4835790641,156.3225254364,3,"completed",-5.265604,3.0,3,"C1=CC(c2cc(Nc3ccccc3)cc(C3=CCC=C3)c2)=CC1","C1=CC(c2cc(Nc3cccnc3)cc(C3=CCC=C3)c2)=CC1",{},"[ch&r6:0]>>[nr6:0]",null,-0.1946145614],[0.4831871486,141.4145640615,3,"completed",-4.764112,3.0,3,"C1=CCC(c2cccc(Nc3cccc(C4=CC=CC4)c3)c2)=C1","C1=CCC(C2=CCC(NC3=CC(C4=CC=CC4)=CC3)=C2)=C1",{},"[c:0]1[ch:1][ch][c:3][c!r5:4][c!r5:5]1>>[c:0]1[CH2:1][c:3][c:4][c:5]1",null,-0.274372458],[0.4827277366,157.3200430024,3,"completed",-5.134412,3.0,3,"O=c1cccc(-c2c(Nc3ccccc3)cccc2Nc2ccccc2)o1","O=c1cccc(-c2c(NC3=CCC=C3)cccc2NC2=CCC=C2)o1",{},"[c:0]1[ch:1][ch][c:3][c!r5:4][c!r5:5]1>>[c:0]1[CH2:1][c:3][c:4][c:5]1",null,-0.1591535326],[0.4874241584,167.3970607825,4,"completed",-5.02484,4.0,3,"C1=Cc2ccc(Nc3ccc4c(c3)CC=C4)cc2C1","c1cc2ccc(Nc3ccc4ccsc4c3)cc2s1",{},"[#6H2r5:1]>>[S:1]",null,-0.1754702211],[0.4843704685,153.2720997927,4,"completed",-5.093288,4.0,3,"C1=C(NC2=Cc3ccccc3C2)Cc2ccccc21","c1ccc2sc(Nc3cc4ccccc4s3)cc2c1",{},"[#6H2r5:1]>>[S:1]",null,-0.1533440952],[0.4831312059,190.7735232847,4,"completed",-5.009384,4.0,4,"C1=CC(c2cc(Nc3ccsc3)cc(C3=CCC=C3)c2)=CC1","c1cc(Nc2cc(-c3ccsc3)cc(-c3ccsc3)c2)cs1",{},"[#6H2r5:1]>>[S:1]",null,-0.2010424192],[0.4825347637,207.7641115777,4,"completed",-4.971296,4.0,3,"C1=C(NC2=Cc3ccccc3C2)Cc2ccccc21","c1ccc2[nH]c(Nc3cc4ccccc4[nH]3)cc2c1",{},"[#6H2r5:1]>>[NH:1]",null,-0.2264567037],[0.4796115963,160.5651313096,4,"completed",-5.003864,4.0,3,"C1=Cc2cc(Nc3ccc4c(c3)C=CC4)ccc2C1","c1cc2cc(Nc3ccc4sccc4c3)ccc2s1",{},"[#6H2r5:1]>>[S:1]",null,-0.1740971147],[0.4739956607,141.0278341814,4,"completed",-4.797968,4.0,3,"C1=c2ccc(Nc3ccc4c(c3)=CCC=4)cc2=CC1","c1cc2cscc2cc1Nc1ccc2cscc2c1",{},"[#6H2r5:1]>>[S:1]",null,-0.2541422461],[0.4726585055,121.560768767,4,"completed",-5.042136,4.0,3,"C1=Cc2cccc(Nc3cccc4c3CC=C4)c2C1","c1cc(Nc2cccc3ccsc23)c2sccc2c1",{},"[#6H2r5:1]>>[S:1]",null,-0.1281314143],[0.4712240358,204.0716692921,4,"completed",-4.717744,4.0,3,"C1=Cc2ccc(Nc3ccc4c(c3)CC=C4)cc2C1","c1cc2ccc(Nc3ccc4cc[nH]c4c3)cc2[nH]1",{},"[#6H2r5:1]>>[NH:1]",null,-0.3365172722],[0.4693162265,355.5810494571,4,"completed",-4.886104,4.0,4,"C1=CCC(Nc2cc(-c3ccsc3)cc(-c3ccsc3)c2)=C1","c1c[nH]c(Nc2cc(-c3ccsc3)cc(-c3ccsc3)c2)c1",{},"[#6H2r5:1]>>[NH:1]",null,-0.3858187621],[0.4651976081,278.5618808362,4,"completed",-4.84912,4.0,4,"C1=CC(C2=CC(NC3=CCC(C4=CCC=C4)=C3)=CC2)=CC1","C1=CC(c2cc(Nc3csc(C4=CCC=C4)c3)cs2)=CC1",{},"[#6H2r5:1]>>[S:1]",null,-0.3292988019],[0.4632517201,280.5069374727,4,"completed",-4.8068,4.0,4,"C1=CC(c2cc(Nc3cc[nH]c3)cc(C3=CCC=C3)c2)=CC1","c1cc(Nc2cc(-c3ccsc3)cc(-c3ccsc3)c2)c[nH]1",{},"[#6H2r5:1]>>[S:1]",null,-0.3475738764],[0.4594477212,141.559339181,4,"completed",-4.924744,4.0,3,"C1=CC(Nc2ccc3ccc(NC4=CCC=C4)cc3c2)=CC1","c1cc(Nc2ccc3ccc(Nc4ccsc4)cc3c2)cs1",{},"[#6H2r5:1]>>[S:1]",null,-0.1873212017],[0.4591202832,287.3572231376,4,"completed",-4.676988,4.0,3,"C1=Cc2cc(Nc3ccc4c(c3)C=CC4)ccc2C1","c1cc2cc(Nc3ccc4[nH]ccc4c3)ccc2[nH]1",{},"[#6H2r5:1]>>[NH:1]",null,-0.4126189019],[0.4578946339,161.0703514507,4,"completed",-4.978196,4.0,4,"C1=CC(c2cc(Nc3cccs3)cc(C3=CCC=C3)c2)=CC1","c1csc(Nc2cc(-c3ccsc3)cc(-c3ccsc3)c2)c1",{},"[#6H2r5:1]>>[S:1]",null,-0.1822454476],[0.4573433785,401.6780737437,4,"completed",-4.430428,4.0,4,"C1=CC(C2=CC(NC3=CCC(C4=CCC=C4)=C3)=CC2)=CC1","C1=CC(c2cc(Nc3c[nH]c(C4=CCC=C4)c3)c[nH]2)=CC1",{},"[#6H2r5:1]>>[NH:1]",null,-0.6172725005],[0.4561540764,157.3618100422,4,"completed",-4.8229,4.0,3,"C1=Cc2cccc(Nc3cccc4c3CC=C4)c2C1","c1cc(Nc2cccc3cc[nH]c23)c2[nH]ccc2c1",{},"[#6H2r5:1]>>[NH:1]",null,-0.2497740983],[0.4454691522,199.0704671204,4,"completed",-4.771288,4.0,4,"C1=CC(c2cc(Nc3ccsc3)cc(C3=CCC=C3)c2)=CC1","c1cc(-c2cc(Nc3ccsc3)cc(-c3cc[nH]c3)c2)c[nH]1",{},"[#6H2r5:1]>>[NH:1]",null,-0.3042602908],[0.4419202832,151.1330737819,4,"completed",-5.174156,4.0,4,"C1=CC(c2cc(NC3=NC=CC3)cc(C3=CCC=C3)c2)=CC1","C1=CN=C(Nc2cc(-c3ccsc3)cc(-c3ccsc3)c2)C1",{},"[#6H2r5:1]>>[S:1]",null,-0.1597991584],[0.4394380947,522.9662987003,4,"completed",-4.61406,4.0,3,"C(#CC1=CC=CC1=C1C=CC=C1)C1=CC=CC1=C1C=CC=C1","C(#CC1=CC=CC1=C1SC=CS1)C1=CC=CC1=C1SC=CS1",{},"[CH,ch:0]1=[C,c:1][C,c:2]=[CH,ch:3][*:4]1>>[S:0]1[*:1]=,:[*:2][S:3][*:4]1",null,-0.6238599318],[0.4390576995,163.0331365261,4,"completed",-4.880216,4.0,4,"C1=CC(Nc2cc(NC3=CCC=C3)cc(C3=CCC=C3)c2)=CC1","C1=CC(c2cc(Nc3ccsc3)cc(Nc3ccsc3)c2)=CC1",{},"[#6H2r5:1]>>[S:1]",null,-0.2241634602],[0.438337483,172.2731027697,4,"completed",-4.708728,4.0,4,"C1=CC(C2=C(NC3=C(C4=CCC=C4)CC=C3)C=CC2)=CC1","C1=CC(c2sccc2Nc2ccsc2C2=CCC=C2)=CC1",{},"[#6H2r5:1]>>[S:1]",null,-0.3235644807],[0.4368889925,402.4379345047,4,"completed",-4.548004,4.0,3,"C1=CC(=C2C=CC(C3=CC(=C4C=CC=C4)C=C3)=C2)C=C1","C1=CSC(=C2C=CC(C3=CC(=C4SC=CS4)C=C3)=C2)S1",{},"[CH,ch:0]1=[C,c:1][C,c:2]=[CH,ch:3][*:4]1>>[S:0]1[*:1]=,:[*:2][S:3][*:4]1",null,-0.5579059843],[0.4366200817,137.7866231846,4,"completed",-5.256496,4.0,4,"C1=CC(c2cc(NC3=NCC=C3)cc(C3=CCC=C3)c2)=CC1","C1=CC(Nc2cc(-c3ccsc3)cc(-c3ccsc3)c2)=NC1",{},"[#6H2r5:1]>>[S:1]",null,-0.1760276755],[0.4364804085,235.397489249,4,"completed",-4.456924,4.0,3,"C1=c2ccc(Nc3ccc4c(c3)=CCC=4)cc2=CC1","c1cc2c[nH]cc2cc1Nc1ccc2c[nH]cc2c1",{},"[#6H2r5:1]>>[NH:1]",null,-0.5079861036],[0.4361046093,142.4113525885,4,"completed",-5.026772,4.0,3,"C1=Cc2c(cccc2Nc2cccc3c2C=CC3)C1","c1cc(Nc2cccc3sccc23)c2ccsc2c1",{},"[#6H2r5:1]>>[S:1]",null,-0.1513556736],[0.4350157482,211.1280283265,4,"completed",-4.289576,4.0,4,"C1=CC(C2=C(NC3=C(C4=CCC=C4)CC=C3)C=CC2)=CC1","C1=CC(c2[nH]ccc2Nc2cc[nH]c2C2=CCC=C2)=CC1",{},"[#6H2r5:1]>>[NH:1]",null,-0.6053104192],[0.4339060738,124.6502583658,4,"completed",-5.025484,4.0,4,"C1=CC(c2cc(NC3=CCC=N3)cc(C3=CCC=C3)c2)=CC1","C1=NC(Nc2cc(-c3ccsc3)cc(-c3ccsc3)c2)=CC1",{},"[#6H2r5:1]>>[S:1]",null,-0.1351239346],[0.432442677,530.542998872,4,"completed",-4.466124,4.0,3,"C1=CC(=C2C=CC=C2C=CC2=CC=CC2=C2C=CC=C2)C=C1","C1=CC(=C2SC=CS2)C(C=CC2=CC=CC2=C2SC=CS2)=C1",{},"[CH,ch:0]1=[C,c:1][C,c:2]=[CH,ch:3][*:4]1>>[S:0]1[*:1]=,:[*:2][S:3][*:4]1",null,-0.6916337741],[0.4323798268,166.0755092939,4,"completed",-5.206632,4.0,4,"C1=CC(c2cc(NC3=CCN=C3)cc(C3=CCC=C3)c2)=CC1","C1=NCC=C1Nc1cc(-c2ccsc2)cc(-c2ccsc2)c1",{},"[#6H2r5:1]>>[S:1]",null,-0.182078452],[0.4320110348,110.8781772435,4,"completed",-4.952436,4.0,3,"C1=CCC(Nc2ccc3ccc(NC4=CC=CC4)cc3c2)=C1","c1csc(Nc2ccc3ccc(Nc4cccs4)cc3c2)c1",{},"[#6H2r5:1]>>[S:1]",null,-0.1515380675],[0.431881949,206.3464279784,4,"completed",-5.094392,4.0,3,"C1=CC(c2ccccc2Nc2ccccc2C2=CCC=C2)=CC1","c1ccc(-c2ccsc2)c(Nc2ccccc2-c2ccsc2)c1",{},"[#6H2r5:1]>>[S:1]",null,-0.2063837655],[0.4303766029,388.9371934551,4,"completed",-4.53218,4.0,3,"C1=CC(=C2C=CC(C=CC3=CC(=C4C=CC=C4)C=C3)=C2)C=C1","C1=CSC(=C2C=CC(C=CC3=CC(=C4SC=CS4)C=C3)=C2)S1",{},"[CH,ch:0]1=[C,c:1][C,c:2]=[CH,ch:3][*:4]1>>[S:0]1[*:1]=,:[*:2][S:3][*:4]1",null,-0.5561094507],[0.4301106315,165.3734115576,4,"completed",-4.748012,4.0,4,"C1=CC(c2cc(Nc3cccs3)cc(C3=CCC=C3)c2)=CC1","c1csc(Nc2cc(-c3cc[nH]c3)cc(-c3cc[nH]c3)c2)c1",{},"[#6H2r5:1]>>[NH:1]",null,-0.2967443105],[0.4297145705,150.4009412795,4,"completed",-5.171948,4.0,4,"C1=CC(Nc2cc(C3=CCC=C3)nc(C3=CCC=C3)c2)=CC1","C1=CC(Nc2cc(-c3ccsc3)nc(-c3ccsc3)c2)=CC1",{},"[#6H2r5:1]>>[S:1]",null,-0.1586093797],[0.4295520902,175.3429158808,4,"completed",-4.737616,4.0,4,"C1=CC(C2=CC(NC3=CCC(C4=CCC=C4)=C3)=CC2)=CC1","C1=C(NC2=CCC(c3ccsc3)=C2)C=C(c2ccsc2)C1",{},"[#6H2r5:1]>>[S:1]",null,-0.3083715263],[0.4287442404,951.4191071891,4,"completed",-4.883896,4.0,3,"C1=CC(=C2C=CC=C2C2=CC=CC2=C2C=CC=C2)C=C1","C1=CC(=C2SC=CS2)C(C2=CC=CC2=C2SC=CS2)=C1",{},"[CH,ch:0]1=[C,c:1][C,c:2]=[CH,ch:3][*:4]1>>[S:0]1[*:1]=,:[*:2][S:3][*:4]1",null,-0.9633700107],[0.4261158188,137.7617883899,4,"completed",-4.81738,4.0,3,"C1=c2cccc(Nc3cccc4c3=CCC=4)c2=CC1","c1cc(Nc2cccc3cscc23)c2cscc2c1",{},"[#6H2r5:1]>>[S:1]",null,-0.2410738515],[0.425727352,130.8906050983,4,"completed",-5.168268,4.0,3,"C1=CC(c2cccc(Nc3cccc(C4=CCC=C4)c3)c2)=CC1","c1cc(Nc2cccc(-c3ccsc3)c2)cc(-c2ccsc2)c1",{},"[#6H2r5:1]>>[S:1]",null,-0.1393413263],[0.4250086057,170.2407964716,4,"completed",-4.739732,4.0,4,"c1cc(Nc2cccc(-c3ccsc3)c2)cc(-c2ccsc2)c1","C1=C(NC2=CC(c3ccsc3)=CC2)CC=C1c1ccsc1",{},"[c:0]1[ch:1][ch][c:3][c!r5:4][c!r5:5]1>>[c:0]1[CH2:1][c:3][c:4][c:5]1",null,-0.3042704625],[0.4243358112,204.1702581627,4,"completed",-5.096324,4.0,4,"C1=CC(c2cc(Nc3ccoc3)cc(C3=CCC=C3)c2)=CC1","c1cc(Nc2cc(-c3ccsc3)cc(-c3ccsc3)c2)co1",{},"[#6H2r5:1]>>[S:1]",null,-0.2041864728],[0.4234958929,304.424883682,4,"completed",-4.591704,4.0,4,"C1=CCC(Nc2cc(-c3cc[nH]c3)cc(-c3cc[nH]c3)c2)=C1","c1c[nH]c(Nc2cc(-c3cc[nH]c3)cc(-c3cc[nH]c3)c2)c1",{},"[#6H2r5:1]>>[NH:1]",null,-0.468266242],[0.4233292569,143.0991918074,4,"completed",-4.85418,4.0,4,"C1=CC(C2=CCC(NC3=CC(C4=CCC=C4)=CC3)=C2)=CC1","C1=CC(c2csc(Nc3cc(C4=CCC=C4)cs3)c2)=CC1",{},"[#6H2r5:1]>>[S:1]",null,-0.223800894],[0.4233279335,162.2661732788,4,"completed",-4.9172,4.0,4,"C1=CCC(c2cc(NC3=CCC=C3)cc(NC3=CCC=C3)c2)=C1","C1=CCC(c2cc(Nc3ccsc3)cc(Nc3ccsc3)c2)=C1",{},"[#6H2r5:1]>>[S:1]",null,-0.2066496373],[0.4232521013,106.4828083591,4,"completed",-5.320988,4.0,3,"C1=CC(NC2=CCC=C2)=CC1","C1=CC(=C2C=CC(NC3=CC(=C4C=CC=C4)C=C3)=C2)C=C1",{},"[r5:1][CH2r5:2][r5:3]>>[r5:1][C:2](=C1cccc1)[r5:3]",null,-0.1877979755],[0.4220720856,165.7003633709,4,"completed",-4.987028,4.0,4,"C1=CC(Nc2cc(C3=CCC=C3)cc(C3=CCC=C3)c2)=CC1","C1=CC(Nc2cc(-c3ccsc3)cc(-c3ccsc3)c2)=CC1",{},"[#6H2r5:1]>>[S:1]",null,-0.1836037039],[0.4211249042,170.6180026948,4,"completed",-4.661072,4.0,3,"C1=Cc2c(cccc2Nc2cccc3c2C=CC3)C1","c1cc(Nc2cccc3[nH]ccc23)c2cc[nH]c2c1",{},"[#6H2r5:1]>>[NH:1]",null,-0.3514439067],[0.4201926859,188.5731171918,4,"completed",-4.805604,4.0,4,"C1=CC(c2cc(Nc3ccco3)cc(C3=CCC=C3)c2)=CC1","c1coc(Nc2cc(-c3cc[nH]c3)cc(-c3cc[nH]c3)c2)c1",{},"[#6H2r5:1]>>[NH:1]",null,-0.2793342673],[0.4200299894,265.2420252655,4,"completed",-4.764848,4.0,3,"C1=CC(NC2=CCC=C2NC2=CCC=C2)=CC1","C1=C(Nc2ccsc2)C(Nc2ccsc2)=CC1",{},"[#6H2r5:1]>>[S:1]",null,-0.3541094391],[0.4192255432,168.4673171286,4,"completed",-5.061088,4.0,3,"C1=CCC(NC2=CC=CC2)=C1","C1=CC(=C2C=CC=C2NC2=CC=CC2=C2C=CC=C2)C=C1",{},"[r5:1][CH2r5:2][r5:3]>>[r5:1][C:2](=C1cccc1)[r5:3]",null,-0.1706551124],[0.4191832544,174.273633203,4,"completed",-5.044252,4.0,4,"C1=CCC(Nc2cc(-c3ccsc3)cc(-c3ccsc3)c2)=C1","c1coc(Nc2cc(-c3ccsc3)cc(-c3ccsc3)c2)c1",{},"[#6H2r5:1]>>[O:1]",null,-0.178589307],[0.4164140849,286.1794264238,5,"completed",-5.600484,5.0,3,"O=c1ccoc(C=CC2=CCC=C2C=Cc2cc(=O)cco2)c1","O=c1cc[nH]c(C=CC2=CCC=C2C=Cc2cc(=O)cc[nH]2)c1",{},"[o:1]>>[nH:1]",null,-0.45236704],[0.4019578827,117.8940577675,5,"completed",-5.187128,5.0,4,"C1=CCC(c2cc(NC3=CCC=N3)cc(C3=CC=CC3)c2)=C1","C1=CN=C(c2cc(NC3=CCC=N3)cc(C3=NC=CC3)c2)C1",{},"[chr5,CH1r5:1]>>[n:1]",null,-0.1327356025],[0.4004003231,132.3602367411,5,"completed",-4.843416,5.0,3,"C1=CC(C=Cc2ccc3ccc(C=CC4=CCC=C4)cc3c2)=CC1","C(=Cc1ccc2ccc(C=CC3=CSCS3)cc2c1)C1=CSCS1",{},"[CH,ch:0]1=[C,c:1][C,c:2]=[CH,ch:3][*:4]1>>[S:0]1[*:1]=,:[*:2][S:3][*:4]1",null,-0.2231110784],[0.3948261287,134.8290015345,5,"completed",-4.899628,5.0,3,"C(#Cc1ccc2ccc(C#CC3=CCC=C3)cc2c1)C1=CCC=C1","C(#Cc1ccc2ccc(C#CC3=CSCS3)cc2c1)C1=CSCS1",{},"[CH,ch:0]1=[C,c:1][C,c:2]=[CH,ch:3][*:4]1>>[S:0]1[*:1]=,:[*:2][S:3][*:4]1",null,-0.194555492],[0.39377128,140.0264382388,5,"completed",-5.473708,5.0,3,"O=c1ccoc(C#CC2=CCC=C2C#Cc2cc(=O)cco2)c1","O=c1cc[nH]c(C#CC2=CCC=C2C#Cc2cc(=O)cc[nH]2)c1",{},"[o:1]>>[nH:1]",null,-0.2967147811],[0.3926354398,141.4824410918,5,"completed",-5.032384,5.0,4,"C1=CCC(Nc2cc(-c3ccco3)cc(-c3ccco3)c2)=C1","c1coc(-c2cc(Nc3cccs3)cc(-c3ccco3)c2)c1",{},"[#6H2r5:1]>>[S:1]",null,-0.149189556],[0.3893651827,125.0568038175,5,"completed",-5.079304,5.0,4,"C1=CC(Nc2cc(C3=NCC=C3)cc(C3=NCC=C3)c2)=CC1","C1=CC(c2cc(NC3=CCC=N3)cc(C3=NCC=C3)c2)=NC1",{},"[chr5,CH1r5:1]>>[n:1]",null,-0.1258931418],[0.3870103851,147.2572082943,5,"completed",-4.839276,5.0,3,"C1=CC(c2ccc3ccc(C4=CCC=C4)cc3c2)=CC1","C1=C(c2ccc3ccc(C4=CSCS4)cc3c2)SCS1",{},"[CH,ch:0]1=[C,c:1][C,c:2]=[CH,ch:3][*:4]1>>[S:0]1[*:1]=,:[*:2][S:3][*:4]1",null,-0.2345067535],[0.3858826837,179.666818968,5,"completed",-5.25438,5.0,3,"C1=CCC(C=CC2=CCC=C2C=CC2=CC=CC2)=C1","C(=Cc1cccs1)C1=CCC=C1C=Cc1cccs1",{},"[#6H2r5:1]>>[S:1]",null,-0.2096626485],[0.3850378234,117.72297076,5,"completed",-5.187128,5.0,4,"C1=CCC(c2cc(NC3=CCC=N3)cc(C3=CC=CC3)c2)=C1","C1=NC=C(c2cc(NC3=CCC=N3)cc(C3=CN=CC3)c2)C1",{},"[chr5,CH1r5:1]>>[n:1]",null,-0.1325836685],[0.3845765142,133.0037061311,5,"completed",-5.4278,5.0,4,"C1=CC(Nc2cc(C3=NC=CC3)cc(C3=NC=CC3)c2)=CC1","C1=CC(Nc2cc(C3=NC=CC3)cc(C3=NC=CC3)c2)=NC1",{},"[chr5,CH1r5:1]>>[n:1]",null,-0.2652204318],[0.383651151,171.7899675415,5,"completed",-4.7493,5.0,3,"C1=CC(C=CC2=CCC=C2C=CC2=CCC=C2)=CC1","C(=CC1=CCC=C1C=CC1=CSCS1)C1=CSCS1",{},"[CH,ch:0]1=[C,c:1][C,c:2]=[CH,ch:3][*:4]1>>[S:0]1[*:1]=,:[*:2][S:3][*:4]1",null,-0.2996283248],[0.3829475376,126.8593758237,5,"completed",-5.199824,5.0,4,"C1=CC(Nc2cc(C3=CCC=N3)cc(C3=CCC=N3)c2)=CC1","C1=CC(Nc2cc(C3=CCC=N3)cc(C3=CCC=N3)c2)=NC1",{},"[chr5,CH1r5:1]>>[n:1]",null,-0.1448311721],[0.3822860714,125.5360745175,5,"completed",-4.937532,5.0,3,"C1=c2cccc(Nc3cccc4c3=CCC=4)c2=CC1","C1=c2cccc(Nc3cccc4c3=NCC=4)c2=NC1",{},"[chr5,CH1r5:1]>>[n:1]",null,-0.1693908882],[0.3821446461,156.9175572295,5,"completed",-5.09246,5.0,4,"C1=CCC(Nc2cc(-c3ccco3)cc(-c3ccco3)c2)=C1","c1coc(Nc2cc(-c3ccco3)cc(-c3ccco3)c2)c1",{},"[#6H2r5:1]>>[O:1]",null,-0.1570062962],[0.3798578494,152.1659154555,5,"completed",-5.3726,5.0,4,"C1=CC(Nc2cc(C3=NC=CC3)cc(C3=NC=CC3)c2)=CC1","C1=CN=C(c2cc(NC3=CCN=C3)cc(C3=NC=CC3)c2)C1",{},"[chr5,CH1r5:1]>>[n:1]",null,-0.24406298],[0.379538115,145.9803875047,5,"completed",-5.118588,5.0,4,"C1=CCC(Nc2cc(C3=CCC=N3)cc(C3=CCC=N3)c2)=C1","C1=CN=C(Nc2cc(C3=CCC=N3)cc(C3=CCC=N3)c2)C1",{},"[chr5,CH1r5:1]>>[n:1]",null,-0.1465591187],[0.3766276713,151.0682367186,5,"completed",-5.32476,5.0,4,"C1=CCC(c2cc(NC3=NC=CC3)cc(C3=CC=CC3)c2)=C1","C1=CN=C(Nc2cc(C3=NC=CC3)cc(C3=NC=CC3)c2)C1",{},"[chr5,CH1r5:1]>>[n:1]",null,-0.2181168732],[0.3757254888,115.7906711236,5,"completed",-4.965868,5.0,4,"C1=CC(Nc2cc(C3=CCC=N3)cc(C3=CCC=N3)c2)=CC1","C1=NC(Nc2cc(C3=CCC=N3)cc(C3=CCC=N3)c2)=CC1",{},"[chr5,CH1r5:1]>>[n:1]",null,-0.149074687],[0.3751813011,146.6100669248,5,"completed",-4.854732,5.0,3,"C(#Cc1ccc2cc(C#CC3=CCC=C3)ccc2c1)C1=CCC=C1","C(#Cc1ccc2cc(C#CC3=CSCS3)ccc2c1)C1=CSCS1",{},"[CH,ch:0]1=[C,c:1][C,c:2]=[CH,ch:3][*:4]1>>[S:0]1[*:1]=,:[*:2][S:3][*:4]1",null,-0.2257678979],[0.3745313251,152.7525397378,5,"completed",-4.871016,5.0,3,"C1=CC(C=Cc2cccc(-c3cccc(C=CC4=CCC=C4)c3)c2)=CC1","C(=Cc1cccc(-c2cccc(C=CC3=CSCS3)c2)c1)C1=CSCS1",{},"[CH,ch:0]1=[C,c:1][C,c:2]=[CH,ch:3][*:4]1>>[S:0]1[*:1]=,:[*:2][S:3][*:4]1",null,-0.2214177902],[0.3745073534,138.1160991872,5,"completed",-4.841024,5.0,3,"C1=CC(C=Cc2cc(C=CC3=CCC=C3)cc(-c3ccccc3)c2)=CC1","C(=Cc1cc(C=CC2=CSCS2)cc(-c2ccccc2)c1)C1=CSCS1",{},"[CH,ch:0]1=[C,c:1][C,c:2]=[CH,ch:3][*:4]1>>[S:0]1[*:1]=,:[*:2][S:3][*:4]1",null,-0.2279027324],[0.3744604129,179.2597547818,5,"completed",-4.758224,5.0,3,"C(#CC1=CCC=C1C#CC1=CCC=C1)C1=CCC=C1","C(#CC1=CCC=C1C#CC1=CSCS1)C1=CSCS1",{},"[CH,ch:0]1=[C,c:1][C,c:2]=[CH,ch:3][*:4]1>>[S:0]1[*:1]=,:[*:2][S:3][*:4]1",null,-0.2989504448],[0.3729626206,134.5877503217,5,"completed",-5.422556,5.0,4,"C1=CC(Nc2cc(C3=CN=CC3)cc(C3=CN=CC3)c2)=CC1","C1=CC(Nc2cc(C3=CN=CC3)cc(C3=CN=CC3)c2)=NC1",{},"[chr5,CH1r5:1]>>[n:1]",null,-0.2628585653],[0.3725749632,182.2221594677,5,"completed",-4.783892,5.0,3,"C1=CCC(N(C2=CC=CC2)c2ccccc2)=C1","c1ccc(N(c2cccs2)c2cccs2)cc1",{},"[#6H2r5:1]>>[S:1]",null,-0.2866492745],[0.3718234824,165.8099281726,5,"completed",-5.321264,5.0,4,"C1=CC(c2cc(NC3=NC=CC3)cc(C3=CCC=C3)c2)=CC1","C1=CN=C(Nc2cc(C3=CCN=C3)cc(C3=CCN=C3)c2)C1",{},"[chr5,CH1r5:1]>>[n:1]",null,-0.2268969668],[0.3717405767,153.6261764145,5,"completed",-4.785732,5.0,3,"C1=CC(C=Cc2ccc3cc(C=CC4=CCC=C4)ccc3c2)=CC1","C(=Cc1ccc2cc(C=CC3=CSCS3)ccc2c1)C1=CSCS1",{},"[CH,ch:0]1=[C,c:1][C,c:2]=[CH,ch:3][*:4]1>>[S:0]1[*:1]=,:[*:2][S:3][*:4]1",null,-0.2683198581],[0.3713569528,124.5975208772,5,"completed",-5.182988,5.0,4,"C1=CC(c2cc(NC3=CCC=N3)cc(C3=CCC=C3)c2)=CC1","C1=NCC=C1c1cc(NC2=CCC=N2)cc(C2=CCN=C2)c1",{},"[chr5,CH1r5:1]>>[n:1]",null,-0.1374742747],[0.3707089296,107.4946629983,5,"completed",-5.088044,5.0,4,"C1=CCC(c2cc(NC3=CCC=N3)cc(C3=CC=CC3)c2)=C1","C1=NC(Nc2cc(-c3ccco3)cc(-c3ccco3)c2)=CC1",{},"[#6H2r5:1]>>[O:1]",null,-0.1078199707],[0.3692498873,137.7728715663,5,"completed",-5.120612,5.0,3,"C1=c2cccc(Nc3cccc4c3=CCC=4)c2=CC1","C1=c2c(Nc3cccc4c3=CCN=4)cccc2=NC1",{},"[chr5,CH1r5:1]>>[n:1]",null,-0.1385263255],[0.3692326218,186.950044675,5,"completed",-5.409768,5.0,3,"C(#CC1=CCC=C1C#CC1=CC=CC1)C1=CC=CC1","C(#Cc1cccs1)C1=CCC=C1C#Cc1cccs1",{},"[#6H2r5:1]>>[S:1]",null,-0.2863020503],[0.3689202687,138.4712237734,5,"completed",-5.427064,5.0,4,"C1=CC(c2cc(NC3=NCC=C3)cc(C3=CCC=C3)c2)=CC1","C1=CC(Nc2cc(C3=CCN=C3)cc(C3=CCN=C3)c2)=NC1",{},"[chr5,CH1r5:1]>>[n:1]",null,-0.267563079],[0.3685982888,135.4633481466,5,"completed",-5.32476,5.0,4,"C1=CC(Nc2cc(C3=NCC=C3)cc(C3=NCC=C3)c2)=CC1","C1=CC(Nc2cc(C3=NCC=C3)cc(C3=NCC=C3)c2)=NC1",{},"[chr5,CH1r5:1]>>[n:1]",null,-0.2076142503],[0.3684722283,150.5953617605,5,"completed",-5.330004,5.0,4,"C1=CCC(c2cc(NC3=NC=CC3)cc(C3=CC=CC3)c2)=C1","C1=CN=C(Nc2cc(C3=CN=CC3)cc(C3=CN=CC3)c2)C1",{},"[chr5,CH1r5:1]>>[n:1]",null,-0.2204560378],[0.3666389769,131.7145233009,5,"completed",-5.275264,5.0,3,"C(=Cc1ccccn1)c1cccc(-c2cccc(C=Cc3ccccn3)c2)c1","C(=Cc1ccccn1)C1=CCC(C2=CC(C=Cc3ccccn3)=CC2)=C1",{},"[c:0]1[ch:1][ch][c:3][c!r5:4][c!r5:5]1>>[c:0]1[CH2:1][c:3][c:4][c:5]1",null,-0.1800007661],[0.3666082355,164.1808553872,5,"completed",-5.223468,5.0,4,"C1=CCC(Nc2cc(C3=NCC=C3)cc(C3=NCC=C3)c2)=C1","C1=CC(c2cc(NC3=NC=CC3)cc(C3=NCC=C3)c2)=NC1",{},"[chr5,CH1r5:1]>>[n:1]",null,-0.1855399777],[0.3663387784,137.755151135,5,"completed",-5.332856,5.0,3,"C1=CC(C=CC2=CCC=C2C=CC2=CCC=C2)=CC1","C1=CC(=C2C=C(C=CC3=CCC=C3)C(C=CC3=CCC=C3)=C2)C=C1",{},"[r5:1][CH2r5:2][r5:3]>>[r5:1][C:2](=C1cccc1)[r5:3]",null,-0.2134132631],[0.3659947379,175.5819063544,5,"completed",-5.302588,5.0,4,"C1=CC(Nc2cc(C3=NC=CC3)cc(C3=NC=CC3)c2)=CC1","C1=CC(Nc2cc(C3=NC=CC3)nc(C3=NC=CC3)c2)=CC1",{},"[ch&r6:0]>>[nr6:0]",null,-0.225697886],[0.3656265545,143.3548996085,5,"completed",-5.516672,5.0,4,"C1=CCC(c2cc(Nc3ccccc3)cc(C3=CC=CC3)n2)=C1","C1=CN=C(c2cc(Nc3ccccc3)cc(C3=NC=CC3)n2)C1",{},"[chr5,CH1r5:1]>>[n:1]",null,-0.3249957684],[0.3655171685,185.7964622223,5,"completed",-5.18032,5.0,4,"C1=CCC(c2cc(NC3=CN=CC3)cc(C3=CC=CC3)c2)=C1","C1=CN=C(c2cc(NC3=CN=CC3)cc(C3=NC=CC3)c2)C1",{},"[chr5,CH1r5:1]>>[n:1]",null,-0.1941171387],[0.3650856462,160.1751030229,5,"completed",-4.820416,5.0,3,"C(#Cc1ccc(C#CC2=CCC=C2)c2ccccc12)C1=CCC=C1","C(#Cc1ccc(C#CC2=CSCS2)c2ccccc12)C1=CSCS1",{},"[CH,ch:0]1=[C,c:1][C,c:2]=[CH,ch:3][*:4]1>>[S:0]1[*:1]=,:[*:2][S:3][*:4]1",null,-0.2528991855],[0.3644898865,132.7547689102,5,"completed",-5.3519,5.0,3,"C(=Cc1ccccc1)C1=CC(C2=CCC(C=Cc3ccccc3)=C2)=CC1","C(=Cc1ccccn1)C1=CC(C2=CCC(C=Cc3ccccn3)=C2)=CC1",{},"[ch&r6:0]>>[nr6:0]",null,-0.2207172344],[0.3637767118,152.5213802362,5,"completed",-5.123096,5.0,4,"C1=CCC(Nc2cc(C3=NC=CC3)cc(C3=NC=CC3)c2)=C1","C1=CN=C(c2cc(Nc3cccs3)cc(C3=NC=CC3)c2)C1",{},"[#6H2r5:1]>>[S:1]",null,-0.1533758449],[0.3633152244,132.5578260532,5,"completed",-4.841576,5.0,3,"C1=CC(c2cc(C=Cc3ccccc3)cc(C3=CCC=C3)c2)=CC1","C(=Cc1cc(C2=CSCS2)cc(C2=CSCS2)c1)c1ccccc1",{},"[CH,ch:0]1=[C,c:1][C,c:2]=[CH,ch:3][*:4]1>>[S:0]1[*:1]=,:[*:2][S:3][*:4]1",null,-0.2242659794],[0.3632737371,124.0724495764,5,"completed",-5.968484,5.0,3,"O=c1ccoc(C#CC2=CC=C(C#Cc3cc(=O)cco3)C2)c1","O=c1cc[nH]c(C#CC2=CC=C(C#Cc3cc(=O)cc[nH]3)C2)c1",{},"[o:1]>>[nH:1]",null,-0.6204704322],[0.363119727,172.4508774169,5,"completed",-5.327152,5.0,4,"C1=NC=C(c2cc(Nc3ccccc3)cc(C3=CN=CC3)n2)C1","C1=CC(Nc2cc(C3=CN=CC3)nc(C3=CN=CC3)c2)=CC1",{},"[c:0]1[ch:1][ch][c:3][c!r5:4][c!r5:5]1>>[c:0]1[CH2:1][c:3][c:4][c:5]1",null,-0.234568413],[0.3631172686,150.3995852386,5,"completed",-5.109756,5.0,3,"C1=Cc2cccc(Nc3cccc4c3CC=C4)c2C1","c1cc(Nc2cccc3ccoc23)c2occc2c1",{},"[#6H2r5:1]>>[O:1]",null,-0.1505545523],[0.3618039836,168.9344106443,5,"completed",-4.826396,5.0,3,"C(#Cc1cc2ccccc2cc1C#CC1=CCC=C1)C1=CCC=C1","C(#Cc1cc2ccccc2cc1C#CC1=CSCS1)C1=CSCS1",{},"[CH,ch:0]1=[C,c:1][C,c:2]=[CH,ch:3][*:4]1>>[S:0]1[*:1]=,:[*:2][S:3][*:4]1",null,-0.2553817104],[0.3616840038,127.9511811047,5,"completed",-5.862224,5.0,3,"O=c1ccoc(C=CC2=CC=C(C=Cc3cc(=O)cco3)C2)c1","O=c1cc[nH]c(C=CC2=CC=C(C=Cc3cc(=O)cc[nH]3)C2)c1",{},"[o:1]>>[nH:1]",null,-0.5486842112],[0.3613762064,114.5455172178,5,"completed",-5.46736,5.0,4,"C1=CCC(c2cc(Nc3ccccn3)cc(C3=CC=CC3)c2)=C1","C1=CN=C(c2cc(Nc3ccccn3)cc(C3=NC=CC3)c2)C1",{},"[chr5,CH1r5:1]>>[n:1]",null,-0.281509905],[0.3432272912,197.9348669311,6,"completed",-5.128156,6.0,3,"C1=Cc2ccc(Nc3ccc4c(c3)CC=C4)cc2C1","c1cc2ccc(Nc3ccc4ccoc4c3)cc2o1",{},"[#6H2r5:1]>>[O:1]",null,-0.1989137102],[0.3412468343,259.5003075035,6,"completed",-5.379224,6.0,3,"C(#Cc1ccc2ccccc2c1)c1ccc2ccccc2c1","C(#CC1=Cc2ccccc2C1)C1=Cc2ccccc2C1",{},"[c:0]1[ch:1][ch][c:3][c!r5:4][c!r5:5]1>>[c:0]1[CH2:1][c:3][c:4][c:5]1",null,-0.3248750071],[0.3401617385,112.1428429831,6,"completed",-4.910668,6.0,3,"c1ccc2cc3cc4cnccc4cc3cc2c1","C1=c2cc3cc4ccncc4cc3cc2=CC1",{},"[c:0]1[ch:1][ch][c:3][c!r5:4][c!r5:5]1>>[c:0]1[CH2:1][c:3][c:4][c:5]1",null,-0.1736112159],[0.3396612433,141.115757524,6,"completed",-5.31004,6.0,3,"C1=Cc2cccc(Nc3cccc4c3CC=C4)c2C1","C1=Nc2cccc(Nc3cccc4c3CC=N4)c2C1",{},"[chr5,CH1r5:1]>>[n:1]",null,-0.2037912898],[0.335146174,462.8962768875,6,"completed",-4.685176,6.0,3,"C1=CC(N(c2ccccc2)c2ccccc2)=CC1","C1=C(N(c2ccccc2)c2ccccc2)SCS1",{},"[CH,ch:0]1=[C,c:1][C,c:2]=[CH,ch:3][*:4]1>>[S:0]1[*:1]=,:[*:2][S:3][*:4]1",null,-0.5464354025],[0.3331070389,180.5767924456,6,"completed",-5.057316,6.0,3,"C1=Cc2c(cccc2Nc2cccc3c2C=CC3)C1","C1=Nc2c(cccc2Nc2cccc3c2N=CC3)C1",{},"[chr5,CH1r5:1]>>[n:1]",null,-0.1830320209],[0.3326949881,208.048063253,6,"completed",-5.4347,6.0,6,"C1=CC(=C2C=C(C=Cc3ccsc3)C(C=Cc3ccsc3)=C2)C=C1","C1=CC(=C2C=C(C=Cc3ccsc3)C(C=Cc3ccsc3)=C2)C=N1",{},"[chr5,CH1r5:1]>>[n:1]",null,-0.3133301784],[0.3319340846,151.5959409134,6,"completed",-5.015548,6.0,3,"C1=c2ccc(-c3ccc4c(c3)=CCC=4)cc2=CC1","c1cc2c(cc1-c1ccc3c(c1)SCS3)SCS2",{},"[CH,ch:0]1=[C,c:1][C,c:2]=[CH,ch:3][*:4]1>>[S:0]1[*:1]=,:[*:2][S:3][*:4]1",null,-0.1627147137],[0.3318450555,187.6947796258,6,"completed",-5.700488,6.0,6,"C1=CC(=C2C=C(C=CC3=NCC=C3)C(C=CC3=NCC=C3)=C2)C=C1","C1=CC(C=CC2=CC(=C3C=CN=C3)C=C2C=CC2=NCC=C2)=NC1",{},"[chr5,CH1r5:1]>>[n:1]",null,-0.4603437748],[0.3308850099,136.7395513239,6,"completed",-5.03542,6.0,3,"C(#Cc1ccc2c(c1)=CCC=2)c1ccc2c(c1)=CCC=2","C(#Cc1ccc2c(c1)SCS2)c1ccc2c(c1)SCS2",{},"[CH,ch:0]1=[C,c:1][C,c:2]=[CH,ch:3][*:4]1>>[S:0]1[*:1]=,:[*:2][S:3][*:4]1",null,-0.1440183576],[0.3296477092,213.987721805,6,"completed",-4.954552,6.0,3,"C(#Cc1ccc(C#Cc2ccccc2)c2c1=CCC=2)c1ccccc1","C(#Cc1ccc(C#CC2=CC=CC2)c2c1=CCC=2)C1=CC=CC1",{},"[c:0]1[ch:1][ch][c:3][c!r5:4][c!r5:5]1>>[c:0]1[CH2:1][c:3][c:4][c:5]1",null,-0.2369741636],[0.3293929517,120.7805879446,6,"completed",-5.216844,6.0,3,"c1ccc2nc(Nc3ccc4ccccc4n3)ccc2c1","C1=Cc2nc(Nc3ccc4c(n3)C=CC4)ccc2C1",{},"[c:0]1[ch:1][ch][c:3][c!r5:4][c!r5:5]1>>[c:0]1[CH2:1][c:3][c:4][c:5]1",null,-0.1458687266],[0.3293829013,173.1040069845,6,"completed",-5.49496,6.0,6,"C1=CC(C=CC2=CC(=C3C=CN=C3)C=C2C=CC2=CCC=C2)=CC1","C1=CC(=C2C=C(C=CC3=CCC=N3)C(C=CC3=CCC=N3)=C2)C=N1",{},"[chr5,CH1r5:1]>>[n:1]",null,-0.3261928326],[0.3288473677,150.4559651156,6,"completed",-5.408296,6.0,6,"C(=Cc1ccccn1)C1=CC(C2=CCC(C=Cc3ccccn3)=C2)=CC1","C(=Cc1ccccn1)C1=NC(C2=CCC(C=Cc3ccccn3)=N2)=CC1",{},"[chr5,CH1r5:1]>>[n:1]",null,-0.2630774506],[0.3279476294,161.6293194025,6,"completed",-5.027784,6.0,3,"C1=c2ccc(Nc3ccc4c(c3)=CCC=4)cc2=CC1","C1=c2ccc(Nc3ccc4c(n3)=CCC=4)nc2=CC1",{},"[ch&r6:0]>>[nr6:0]",null,-0.1693501128],[0.3276405181,87.7786261147,6,"completed",-5.598736,6.0,3,"C1=NCC=C1NC1=CCN=C1","C1=CC(=C2C=C(NC3=CC(=C4C=CC=C4)N=C3)C=N2)C=C1",{},"[r5:1][CH2r5:2][r5:3]>>[r5:1][C:2](=C1cccc1)[r5:3]",null,-0.3599812635],[0.3270075026,164.3320799884,6,"completed",-4.97102,6.0,3,"c1ccc2cc(Nc3ccc4ccccc4c3)ccc2c1","C1=C(NC2=Cc3ccccc3C2)Cc2ccccc21",{},"[c:0]1[ch:1][ch][c:3][c!r5:4][c!r5:5]1>>[c:0]1[CH2:1][c:3][c:4][c:5]1",null,-0.1875009182],[0.3270000082,123.3023991323,6,"completed",-5.407376,6.0,3,"C1=CC(C=Cc2cc(C=CC3=CCC=C3)cc(-c3ccccc3)c2)=CC1","C1=CC(C=Cc2cc(C=CC3=CCC=C3)cc(C3=CCC=C3)c2)=CC1",{},"[c:0]1[ch:1][ch][c:3][c!r5:4][c!r5:5]1>>[c:0]1[CH2:1][c:3][c:4][c:5]1",null,-0.2479892826],[0.3268724542,347.1740454803,6,"completed",-5.350888,6.0,3,"C(=CC1=COCO1)C1=COCO1","C1=CC(=C2OC=C(C=CC3=COC(=C4C=CC=C4)O3)O2)C=C1",{},"[r5:1][CH2r5:2][r5:3]>>[r5:1][C:2](=C1cccc1)[r5:3]",null,-0.3890665293],[0.3267941462,132.2508718243,6,"completed",-5.20884,6.0,6,"C1=CC(=C2C=C(C=CC3=NCC=C3)C(C=CC3=NCC=C3)=C2)C=C1","C1=CC(=C2SC(C=CC3=NCC=C3)=C(C=CC3=NCC=C3)S2)C=C1",{},"[CH,ch:0]1=[C,c:1][C,c:2]=[CH,ch:3][*:4]1>>[S:0]1[*:1]=,:[*:2][S:3][*:4]1",null,-0.1526266833],[0.3267889367,536.2342866797,6,"completed",-4.601916,6.0,3,"C(#CC1=CC(=C2C=CC=C2)C=C1)C1=CC(=C2C=CC=C2)C=C1","C(#CC1=CC(=C2OC=CO2)C=C1)C1=CC(=C2OC=CO2)C=C1",{},"[CH,ch:0]1=[C,c:1][C,c:2]=[CH,ch:3][*:4]1>>[O:0]1[*:1]=,:[*:2][O:3][*:4]1",null,-0.6396172051],[0.326725552,327.8587258886,6,"completed",-4.762272,6.0,4,"C1=CCC(c2cc(NC3=CSCS3)cc(C3=CC=CC3)c2)=C1","C1=CCC(c2cc(NC3=CSCS3)cc(C3=CC=CC3)n2)=C1",{},"[ch&r6:0]>>[nr6:0]",null,-0.4042039623],[0.3259156664,142.5190760355,6,"completed",-5.556048,6.0,6,"C1=CC(=C2N=C(C=CC3=CCC=C3)C(C=CC3=CCC=C3)=N2)C=C1","C1=CC(=C2N=C(C=CC3=CCC=N3)C(C=CC3=CCC=N3)=N2)C=C1",{},"[chr5,CH1r5:1]>>[n:1]",null,-0.3496023146],[0.325075887,124.4058394667,6,"completed",-5.559728,6.0,6,"C(=Cc1ccccn1)C1=CCC(C2=CC(C=Cc3ccccn3)=CC2)=C1","C(=Cc1ccccn1)C1=CCC(C2=NC(C=Cc3ccccn3)=CC2)=N1",{},"[chr5,CH1r5:1]>>[n:1]",null,-0.3450191756],[0.3250016716,201.9484222544,6,"completed",-5.424764,6.0,3,"C1=C(NC2=Cc3ccccc3C2)Cc2ccccc21","c1ccc2c(c1)CC(NC1=Nc3ccccc3C1)=N2",{},"[chr5,CH1r5:1]>>[n:1]",null,-0.3040793918],[0.324597597,147.4786579429,6,"completed",-5.721832,6.0,6,"C1=CC(=C2N=C(C=CC3=CCC=C3)C(C=CC3=CCC=C3)=N2)C=C1","C1=CC(=C2N=C(C=CC3=NCC=C3)C(C=CC3=NCC=C3)=N2)C=C1",{},"[chr5,CH1r5:1]>>[n:1]",null,-0.4595875567],[0.3245968805,352.0358202691,6,"completed",-4.751784,6.0,4,"C1=CC(Nc2cc(C3=CCC=C3)nc(C3=CCC=C3)c2)=CC1","C1=CC(c2cc(NC3=CSCS3)cc(C3=CCC=C3)n2)=CC1",{},"[CH,ch:0]1=[C,c:1][C,c:2]=[CH,ch:3][*:4]1>>[S:0]1[*:1]=,:[*:2][S:3][*:4]1",null,-0.4281867189],[0.3244619999,168.3647688371,6,"completed",-5.202676,6.0,3,"C1=C(NC2=Cc3ccccc3C2)Cc2ccccc21","c1ccc2oc(Nc3cc4ccccc4o3)cc2c1",{},"[#6H2r5:1]>>[O:1]",null,-0.183064066],[0.3233543212,149.7741997507,6,"completed",-5.16376,6.0,3,"C1=Cc2ccc(Nc3ccc4c(c3)CC=C4)cc2C1","C1=Cc2ccc(Nc3ccc4c(n3)CC=C4)nc2C1",{},"[ch&r6:0]>>[nr6:0]",null,-0.1562828408],[0.3230610659,131.6574110325,6,"completed",-4.973412,6.0,3,"c1ccc(N(c2ccccc2)c2ccccc2)cc1","C1=CC(N(c2ccccc2)c2ccccc2)=CC1",{},"[c:0]1[ch:1][ch][c:3][c!r5:4][c!r5:5]1>>[c:0]1[CH2:1][c:3][c:4][c:5]1",null,-0.1586999985],[0.3227537364,216.4416513076,6,"completed",-5.598552,6.0,6,"C1=CC(=C2C=C(C=CC3=NCC=C3)C(C=CC3=NCC=C3)=C2)C=C1","C1=CC(=C2C=C(C=CC3=NCC=C3)C(C=CC3=NCC=C3)=C2)N=C1",{},"[chr5,CH1r5:1]>>[n:1]",null,-0.4106561771],[0.3226662789,156.9233080941,6,"completed",-5.187864,6.0,3,"C(#Cc1cccc(-c2cccc(C#CC3=CC=CC3)c2)c1)C1=CC=CC1","C(#CC1=CC(C2=CCC(C#CC3=CC=CC3)=C2)=CC1)C1=CC=CC1",{},"[c:0]1[ch:1][ch][c:3][c!r5:4][c!r5:5]1>>[c:0]1[CH2:1][c:3][c:4][c:5]1",null,-0.1685460324],[0.3221179002,165.5272038706,6,"completed",-4.7815,6.0,3,"C(#Cc1cccc2ccccc12)c1cccc2ccccc12","C(#CC1=c2ccccc2=CC1)C1=c2ccccc2=CC1",{},"[c:0]1[ch:1][ch][c:3][c!r5:4][c!r5:5]1>>[c:0]1[CH2:1][c:3][c:4][c:5]1",null,-0.2776795954],[0.3218398729,381.3557441412,6,"completed",-5.38502,6.0,3,"C(#CC1=COCO1)C1=COCO1","C(#CC1=COC(=C2C=CC=C2)O1)C1=COC(=C2C=CC=C2)O1",{},"[r5:1][CH2r5:2][r5:3]>>[r5:1][C:2](=C1cccc1)[r5:3]",null,-0.43039289],[0.320587469,152.4083350144,6,"completed",-5.15594,6.0,3,"C1=Cc2cc(Nc3ccc4c(c3)C=CC4)ccc2C1","C1=Nc2cc(Nc3ccc4c(c3)N=CC4)ccc2C1",{},"[chr5,CH1r5:1]>>[n:1]",null,-0.1573583476],[0.3203242046,217.9373954644,6,"completed",-5.330648,6.0,6,"C1=CC(=C2C=C(C=Cc3ccsc3)C(C=Cc3ccsc3)=C2)C=C1","C1=CC(=C2C=C(C=Cc3ccsc3)C(C=Cc3ccsc3)=C2)N=C1",{},"[chr5,CH1r5:1]>>[n:1]",null,-0.2712267931],[0.3201654769,112.4718036041,6,"completed",-5.06486,6.0,3,"C1=c2ccccc2=C(NC2=c3ccccc3=CC2)C1","c1ccc2c(c1)=NCC=2NC1=c2ccccc2=NC1",{},"[chr5,CH1r5:1]>>[n:1]",null,-0.1151302228],[0.3198105358,189.9383149952,6,"completed",-5.446568,6.0,3,"O=c1cc(N(c2ccccc2)c2ccccc2)cco1","O=c1cc(N(c2ccccc2)c2ccccc2)cc[nH]1",{},"[o:1]>>[nH:1]",null,-0.3081073823],[0.3197621851,185.6789730527,6,"completed",-4.9356,6.0,3,"c1ccc2c(Nc3cccc4ccccc34)cccc2c1","C1=C(NC2=CCc3ccccc32)c2ccccc2C1",{},"[c:0]1[ch:1][ch][c:3][c!r5:4][c!r5:5]1>>[c:0]1[CH2:1][c:3][c:4][c:5]1",null,-0.2184492789],[0.3195929528,147.1907249875,6,"completed",-4.986108,6.0,3,"C(=Cc1ccc2c(c1)=CCC=2)c1ccc2c(c1)=CCC=2","C(=Cc1ccc2c(c1)SCS2)c1ccc2c(c1)SCS2",{},"[CH,ch:0]1=[C,c:1][C,c:2]=[CH,ch:3][*:4]1>>[S:0]1[*:1]=,:[*:2][S:3][*:4]1",null,-0.1673950103],[0.3195475218,117.8545109438,6,"completed",-5.446752,6.0,3,"C1=NC(NC2=CCC=N2)=CC1","C1=CC(=C2C=NC(NC3=CC(=C4C=CC=C4)C=N3)=C2)C=C1",{},"[r5:1][CH2r5:2][r5:3]>>[r5:1][C:2](=C1cccc1)[r5:3]",null,-0.2698254825],[0.3191675881,118.3477934403,6,"completed",-5.694508,6.0,3,"C1=CC(NC2=NCC=C2)=NC1","C1=CC(=C2C=CC(NC3=NC(=C4C=CC=C4)C=C3)=N2)C=C1",{},"[r5:1][CH2r5:2][r5:3]>>[r5:1][C:2](=C1cccc1)[r5:3]",null,-0.4326565423],[0.3190616531,234.3027459964,6,"completed",-5.12604,6.0,3,"C1=Cc2cc(Nc3ccc4c(c3)C=CC4)ccc2C1","c1cc2cc(Nc3ccc4occc4c3)ccc2o1",{},"[#6H2r5:1]>>[O:1]",null,-0.2350107163],[0.3190042667,226.0549792123,6,"completed",-4.7056,6.0,3,"C(#CC1=CSCS1)C1=CSCS1","C(#CC1=C(c2ccccc2)SCS1)C1=C(c2ccccc2)SCS1",{},"[cH&r6,CH&r5:1]>>[#6:1](-[c]1[ch]ccc[ch]1)",null,-0.3568207113],[0.3176850995,149.3742553341,6,"completed",-5.024748,6.0,3,"C1=CCC(Nc2cccc(NC3=CC=CC3)c2-c2ccccc2)=C1","c1ccc(-c2c(Nc3ccco3)cccc2Nc2ccco2)cc1",{},"[#6H2r5:1]>>[O:1]",null,-0.1583902499],[0.317629833,145.7424201782,6,"completed",-5.779332,6.0,6,"C(=Cc1ccccn1)C1=CCC(C2=CC(C=Cc3ccccn3)=CC2)=C1","C(=Cc1ccccn1)C1=NCC(C2=CC(C=Cc3ccccn3)=NC2)=C1",{},"[chr5,CH1r5:1]>>[n:1]",null,-0.4973649731],[0.317032886,287.9269123717,6,"completed",-5.290996,6.0,3,"C(=Cc1ccc2ccccc2c1)c1ccc2ccccc2c1","C(=CC1=Cc2ccccc2C1)C1=Cc2ccccc2C1",{},"[c:0]1[ch:1][ch][c:3][c!r5:4][c!r5:5]1>>[c:0]1[CH2:1][c:3][c:4][c:5]1",null,-0.3174536945],[0.3168155212,180.8974142504,6,"completed",-5.161644,6.0,3,"C1=Cc2ccc(Nc3ccc4c(c3)CC=C4)cc2C1","C1=Nc2ccc(Nc3ccc4c(c3)CC=N4)cc2C1",{},"[chr5,CH1r5:1]>>[n:1]",null,-0.1859727561],[0.3166703324,143.523688116,6,"completed",-5.364228,6.0,3,"c1ccc2cc3cc4ccccc4cc3cc2c1","C1=Cc2cc3cc4ccccc4cc3cc2C1",{},"[c:0]1[ch:1][ch][c:3][c!r5:4][c!r5:5]1>>[c:0]1[CH2:1][c:3][c:4][c:5]1",null,-0.2341134398],[0.3164837641,267.4768793749,6,"completed",-5.19228,6.0,6,"C1=CC(=C2C=C(C=CC3=CCC=C3)C(C=CC3=CCC=C3)=C2)C=C1","C1=CC(=C2C=C(C=CC3=COCO3)C(C=CC3=COCO3)=C2)C=C1",{},"[CH,ch:0]1=[C,c:1][C,c:2]=[CH,ch:3][*:4]1>>[O:0]1[*:1]=,:[*:2][O:3][*:4]1",null,-0.2751663573],[0.3484911296,204.5128935022,7,"completed",-5.06578,7.0,7,"C1=CC(c2cc(C=Cc3cc[nH]c3)cc(C=Cc3cc[nH]c3)c2)=CC1","C1=CC(c2cc(C=Cc3cc[nH]c3)nc(C=Cc3cc[nH]c3)c2)=CC1",{},"[ch&r6:0]>>[nr6:0]",null,-0.2059109461],[0.3439760174,127.2568255249,7,"completed",-5.717692,7.0,7,"C1=CC(C=Cc2cc(C=CC3=CCC=C3)nc(C3=CCC=C3)n2)=CC1","C1=CC(c2nc(C=CC3=CCN=C3)cc(C=CC3=CCN=C3)n2)=CC1",{},"[chr5,CH1r5:1]>>[n:1]",null,-0.4507222748],[0.3428407649,102.7322826617,7,"completed",-4.736328,7.0,7,"C1=Cc2cc3cc4c(cc3cc2C1)=CCC=4","C1=c2cc3cc4ccsc4cc3cc2=CC1",{},"[#6H2r5:1]>>[S:1]",null,-0.274517778],[0.342362132,96.7953487008,7,"completed",-5.19642,7.0,7,"C1=Cc2cc3cc4c(cc3cc2C1)CC=C4","c1cc2cc3cc4ccsc4cc3cc2s1",{},"[#6H2r5:1]>>[S:1]",null,-0.1180033032],[0.342362132,108.1009088824,7,"completed",-5.194948,7.0,7,"C1=Cc2cc3cc4c(cc3cc2C1)C=CC4","c1cc2cc3cc4sccc4cc3cc2s1",{},"[#6H2r5:1]>>[S:1]",null,-0.1268984501],[0.3329057508,177.4342673036,7,"completed",-5.527344,7.0,7,"C(#Cc1cc(-c2csc(C#CC3=CC=CC3)c2)cs1)C1=CC=CC1","C(#Cc1cc(-c2csc(C#CC3=NC=CC3)c2)cs1)C1=NC=CC1",{},"[chr5,CH1r5:1]>>[n:1]",null,-0.3478047404],[0.3323148766,169.1530041548,7,"completed",-5.322552,7.0,7,"C(#Cc1cc(-c2csc(C#CC3=CC=CC3)c2)cs1)C1=CC=CC1","C(#Cc1cc(-c2csc(C#Cc3cccs3)c2)cs1)c1cccs1",{},"[#6H2r5:1]>>[S:1]",null,-0.2299611733],[0.3293243969,89.3338587692,7,"completed",-5.058696,7.0,7,"C1=c2cc3cc4ccncc4cc3cc2=CC1","c1cc2cc3cc4cscc4cc3cc2cn1",{},"[#6H2r5:1]>>[S:1]",null,-0.0938961571],[0.3237966251,225.3696970115,7,"completed",-5.084088,7.0,7,"C1=CC(c2cc(C=Cc3cc[nH]c3)cc(C=Cc3cc[nH]c3)c2)=CC1","C1=CC(c2cc(C=Cc3cc[nH]c3)cc(C=Cc3cc[nH]c3)c2)=NC1",{},"[chr5,CH1r5:1]>>[n:1]",null,-0.2256447746],[0.3232063303,134.5730505236,7,"completed",-5.53084,7.0,7,"C1=CC(c2cc(C=CC3=CCC=N3)cc(C=CC3=CCC=N3)c2)=CC1","C1=CC(c2nc(C=CC3=CCC=N3)cc(C=CC3=CCC=N3)n2)=CC1",{},"[ch&r6:0]>>[nr6:0]",null,-0.3302502501],[0.3214905337,196.6689305349,7,"completed",-5.333224,7.0,7,"C(#Cc1ccc(C#CC2=CC=CC2)c2cscc12)C1=CC=CC1","C(#Cc1ccc(C#CC2=NC=CC2)c2cscc12)C1=NC=CC1",{},"[chr5,CH1r5:1]>>[n:1]",null,-0.255600178],[0.3193085353,105.6717038543,7,"completed",-4.96458,7.0,7,"C1=Cc2cc3cc4c(cc3cc2C1)=CCC=4","C1=Cc2cc3cc4cscc4cc3cc2C1",{},"[#6H2r5:1]>>[S:1]",null,-0.1419591893],[0.3184605171,136.0003784001,7,"completed",-5.524216,7.0,7,"C1=CC(C=Cc2cc(C=CC3=CCC=C3)cc(C3=CCC=N3)c2)=CC1","C1=CC(C=Cc2cc(C=CC3=CCC=C3)nc(C3=CCC=N3)n2)=CC1",{},"[ch&r6:0]>>[nr6:0]",null,-0.3266131016],[0.3178124431,97.2716800496,7,"completed",-5.019964,7.0,7,"C1=c2cc3cc4ccccc4cc3cc2=CC1","C1=c2cc3cc4ccccc4cc3cc2=NC1",{},"[chr5,CH1r5:1]>>[n:1]",null,-0.1122524065],[0.3172826665,141.0597423032,7,"completed",-5.69966,7.0,7,"C1=CC(C=Cc2cc(C3=CCC=C3)cc(C=CC3=CCC=C3)n2)=CC1","C1=CC(c2cc(C=CC3=CCN=C3)nc(C=CC3=CCN=C3)c2)=CC1",{},"[chr5,CH1r5:1]>>[n:1]",null,-0.4428295242],[0.3170918345,139.3258840424,7,"completed",-5.41998,7.0,7,"C1=CC(C=Cc2cc(C=CC3=CCC=C3)cc(-c3ccsc3)c2)=CC1","C1=CC(C=Cc2cc(-c3ccsc3)cc(C=CC3=CCC=C3)n2)=CC1",{},"[ch&r6:0]>>[nr6:0]",null,-0.2637829224],[0.3168435434,141.8018185961,7,"completed",-5.638204,7.0,7,"C1=CC(c2cc(C=CC3=NCC=C3)cc(C=CC3=NCC=C3)c2)=CC1","C1=CC(c2cc(C=Cc3ccsn3)cc(C=Cc3ccsn3)c2)=CC1",{},"[#6H2r5:1]>>[S:1]",null,-0.4025455168],[0.3150646881,181.4686733003,7,"completed",-5.575828,7.0,7,"C(#CC1=NC(C2=CCC(C#CC3=CC=CC3)=N2)=CC1)C1=CC=CC1","C(#CC1=NC(C2=CCC(C#CC3=NC=CC3)=N2)=CC1)C1=NC=CC1",{},"[chr5,CH1r5:1]>>[n:1]",null,-0.3793058124],[0.3148859523,212.3778639442,7,"completed",-5.139012,7.0,7,"C1=CC(C=Cc2cc(C=CC3=CCC=C3)cc(C3=CCN=C3)c2)=CC1","C(=Cc1cc(C=Cc2cc[nH]c2)cc(C2=CCN=C2)c1)c1cc[nH]c1",{},"[#6H2r5:1]>>[NH:1]",null,-0.2141263781],[0.3148356014,183.4847309349,7,"completed",-5.413264,7.0,7,"C(#CC1=CC(C2=CCC(C#CC3=CN=CC3)=C2)=CC1)C1=CN=CC1","C(#Cc1cc(-c2csc(C#CC3=CN=CC3)c2)cs1)C1=CN=CC1",{},"[#6H2r5:1]>>[S:1]",null,-0.2859238885],[0.314636092,132.9944243038,7,"completed",-4.808456,7.0,7,"C1=Cc2cc3cc4ccccc4cc3cc2C1","C1=Cc2cc3cc4c(cc3cc2C1)=CCC=4",{},"[c:0]1[ch:1][ch][c:3][c!r5:4][c!r5:5]1>>[c:0]1[CH2:1][c:3][c:4][c:5]1",null,-0.2435908246],[0.3144283772,211.0165634172,7,"completed",-5.039008,7.0,7,"C1=CC(C=Cc2cc(C=CC3=CCC=C3)cc(C3=CCC=N3)c2)=CC1","C(=Cc1cc(C=Cc2cc[nH]c2)cc(C2=CCC=N2)c1)c1cc[nH]c1",{},"[#6H2r5:1]>>[NH:1]",null,-0.2152923636],[0.3137956286,172.0307914782,7,"completed",-5.380604,7.0,7,"C(#Cc1cc(-c2csc(C#CC3=CC=CC3)c2)cs1)C1=CC=CC1","C(#Cc1cc(-c2csc(C#Cc3ccco3)c2)cs1)c1ccco1",{},"[#6H2r5:1]>>[O:1]",null,-0.2611063185],[0.3134687003,136.8202198782,7,"completed",-5.25208,7.0,3,"c1ccc2cc(Nc3cc4ccccc4cn3)ncc2c1","C1=Cc2cc(Nc3cc4c(cn3)CC=C4)ncc2C1",{},"[c:0]1[ch:1][ch][c:3][c!r5:4][c!r5:5]1>>[c:0]1[CH2:1][c:3][c:4][c:5]1",null,-0.1733570088],[0.3129502574,178.5759610379,7,"completed",-5.293204,7.0,7,"C1=CC(c2cc(C=CC3=NCC=C3)cc(C=CC3=NCC=C3)c2)=CC1","C1=CC(c2cc(C=Cc3cc[nH]n3)cc(C=Cc3cc[nH]n3)c2)=CC1",{},"[#6H2r5:1]>>[NH:1]",null,-0.2240089034],[0.3118816818,208.8930004116,7,"completed",-4.80864,7.0,7,"C(#Cc1cc(-c2c[nH]c(C#CC3=CC=CC3)c2)c[nH]1)C1=CC=CC1","C(#Cc1cc(-c2c[nH]c(C#Cc3ccc[nH]3)c2)c[nH]1)c1ccc[nH]1",{},"[#6H2r5:1]>>[NH:1]",null,-0.2919464059],[0.3111074457,183.8064325846,7,"completed",-5.118404,7.0,7,"C(#Cc1cc(-c2csc(C#CC3=CC=CC3)c2)cs1)C1=CC=CC1","C(#Cc1cc(-c2csc(C#Cc3ccc[nH]3)c2)cs1)c1ccc[nH]1",{},"[#6H2r5:1]>>[NH:1]",null,-0.1842573505],[0.3107837111,142.0911841385,7,"completed",-4.89604,7.0,7,"C1=Nc2cc3cc4ccccc4cc3cc2C1","C1=Nc2cc3cc4c(cc3cc2C1)=CCC=4",{},"[c:0]1[ch:1][ch][c:3][c!r5:4][c!r5:5]1>>[c:0]1[CH2:1][c:3][c:4][c:5]1",null,-0.2014292645],[0.3107692808,157.5311572539,7,"completed",-5.178112,7.0,3,"C1=Cc2ccc(Nc3ccc4c(c3)CC=C4)cc2C1","C1=Cc2cnc(Nc3cc4c(cn3)C=CC4)cc2C1",{},"[ch&r6:0]>>[nr6:0]",null,-0.166750691],[0.3105849159,133.7783709735,7,"completed",-4.793828,7.0,7,"C1=Cc2cc3cc4c(cc3cc2C1)=CCC=4","C1=c2cc3cc4ccoc4cc3cc2=CC1",{},"[#6H2r5:1]>>[O:1]",null,-0.2526457726],[0.3085982111,128.6792721174,7,"completed",-5.41032,7.0,3,"C1=Cc2c(cccc2Nc2cccc3c2C=CC3)C1","C1=NCc2cccc(Nc3cccc4c3C=NC4)c21",{},"[chr5,CH1r5:1]>>[n:1]",null,-0.2524769717],[0.3085197234,130.6388575467,7,"completed",-4.977368,7.0,7,"C1=Cc2cc3cc4c(cc3cc2C1)=CCC=4","C1=NCc2cc3cc4c(cc3cc21)=CCC=4",{},"[chr5,CH1r5:1]>>[n:1]",null,-0.156318357],[0.3085126016,427.7013329815,7,"completed",-5.280416,7.0,7,"O=c1ccc2c(o1)=C(C#CC1=c3oc(=O)ccc3=CC1)CC=2","O=c1ccc2c([nH]1)=C(C#CC1=c3[nH]c(=O)ccc3=CC1)CC=2",{},"[o:1]>>[nH:1]",null,-0.4459572821],[0.3074489293,166.8830062916,7,"completed",-5.307372,7.0,7,"C(#CC1=CC(C2=CCC(C#CC3=CC=CC3)=C2)=CC1)C1=CC=CC1","C(#Cc1ccco1)C1=CC(C2=CCC(C#Cc3ccco3)=C2)=CC1",{},"[#6H2r5:1]>>[O:1]",null,-0.2211820054],[0.3068309883,118.4717194643,7,"completed",-4.94296,7.0,4,"C1=CC(Nc2cccc(NC3=CCC=C3)c2C2=CCC=C2)=CC1","C1=CC(c2c(NC3=CCC=N3)cccc2NC2=CCC=N2)=CC1",{},"[chr5,CH1r5:1]>>[n:1]",null,-0.1616159444],[0.3067323402,169.8296819956,7,"completed",-5.414092,7.0,7,"C(#Cc1ccc(C#CC2=CC=CC2)c2c1SCS2)C1=CC=CC1","C(#Cc1ccc(C#CC2=NC=CC2)c2c1SCS2)C1=NC=CC1",{},"[chr5,CH1r5:1]>>[n:1]",null,-0.2778173416],[0.3066459353,243.2044871901,7,"completed",-5.45586,7.0,7,"C(#Cc1ccc(C#Cc2ccco2)c2c1=CCC=2)c1ccco1","C(#Cc1ccc(C#Cc2ccco2)c2c1OCO2)c1ccco1",{},"[CH,ch:0]1=[C,c:1][C,c:2]=[CH,ch:3][*:4]1>>[O:0]1[*:1]=,:[*:2][O:3][*:4]1",null,-0.3481382326],[0.306634559,178.3514852714,7,"completed",-5.248676,7.0,7,"C1=CC(c2cc(C=Cc3cc[nH]c3)cc(C=Cc3cc[nH]c3)c2)=CC1","C1=CC(c2nc(C=Cc3cc[nH]c3)cc(C=Cc3cc[nH]c3)n2)=CC1",{},"[ch&r6:0]>>[nr6:0]",null,-0.2064957221],[0.3063796448,118.282641276,7,"completed",-5.29532,7.0,4,"C1=CC(c2cc(Nc3ccccc3)cc(C3=CCC=C3)n2)=CC1","C1=NC(c2cc(Nc3ccccc3)cc(C3=CCC=N3)n2)=CC1",{},"[chr5,CH1r5:1]>>[n:1]",null,-0.1807878187],[0.3054624568,206.6616823942,7,"completed",-5.594136,7.0,7,"O=c1ccc2c(o1)=CCC=2C#CC1=c2ccc(=O)oc2=CC1","O=c1ccc2c([nH]1)=CCC=2C#CC1=c2ccc(=O)[nH]c2=CC1",{},"[o:1]>>[nH:1]",null,-0.4029299447],[0.305086236,183.8303133203,7,"completed",-5.215096,7.0,7,"C1=c2cc3cc4ccccc4cc3cc2=CC1","O=c1occc2cc3cc4c(cc3cc12)=CCC=4",{},"[c:1]1[c:2][ch:3][ch:4][c:5][c:6]1>>[c:1]1[c:2][o:3][c:4](=O)[c:5][c:6]1",null,-0.2007103829],[0.3041620314,189.2590525952,7,"completed",-5.196236,7.0,7,"C(#Cc1cc(-c2c[nH]c(C#CC3=CC=CC3)c2)c[nH]1)C1=CC=CC1","C(#Cc1cc(-c2c[nH]c(C#CC3=NC=CC3)c2)c[nH]1)C1=NC=CC1",{},"[chr5,CH1r5:1]>>[n:1]",null,-0.2008906647],[0.3036246986,144.4001487358,7,"completed",-5.601128,7.0,7,"C1=CC(C=Cc2cc(C=CC3=CCC=C3)cc(C3=NCC=C3)c2)=CC1","C1=CC(C=Cc2cc(C=CC3=CCC=C3)nc(C3=NCC=C3)n2)=CC1",{},"[ch&r6:0]>>[nr6:0]",null,-0.3793477909],[0.3033569458,151.9645506286,7,"completed",-5.474812,7.0,7,"C1=CC(c2cc(C=CC3=CCC=N3)cc(C=CC3=CCC=N3)c2)=CC1","C1=CC(c2cc(C=Cc3cscn3)cc(C=Cc3cscn3)c2)=CC1",{},"[#6H2r5:1]>>[S:1]",null,-0.3032002671],[0.3031643541,147.7130508655,7,"completed",-5.071668,7.0,3,"C1=c2ccc(Nc3ccc4c(c3)=CCC=4)cc2=CC1","C1=c2cc(Nc3ccc4c(c3)=CCN=4)ccc2=NC1",{},"[chr5,CH1r5:1]>>[n:1]",null,-0.1490384832],[0.3027714699,169.0786664371,7,"completed",-5.263212,7.0,7,"C(#Cc1ccc(C#Cc2ccco2)c2c1=CCC=2)c1ccco1","C(#Cc1ccc(C#Cc2ccco2)c2c1SCS2)c1ccco1",{},"[CH,ch:0]1=[C,c:1][C,c:2]=[CH,ch:3][*:4]1>>[S:0]1[*:1]=,:[*:2][S:3][*:4]1",null,-0.2040595314],[0.3020265556,145.489393446,7,"completed",-5.467912,7.0,7,"C1=CC(c2cc(C=CC3=CCC=N3)cc(C=CC3=CCC=N3)c2)=CC1","C1=CC(c2cc(C=CC3=CCC=N3)nc(C=CC3=CCC=N3)c2)=CC1",{},"[ch&r6:0]>>[nr6:0]",null,-0.2957924798],[0.3019836853,184.2658499936,7,"completed",-5.145544,7.0,7,"C(#Cc1ccc(C#CC2=NC=CC2)c2c1=CCC=2)C1=NC=CC1","C(#Cc1ccc(C#CC2=NC=CC2)c2c[nH]cc12)C1=NC=CC1",{},"[#6H2r5:1]>>[NH:1]",null,-0.1870034462],[0.3019109056,156.2563664618,7,"completed",-5.153456,7.0,3,"C1=c2ccc(Nc3ccc4c(c3)=CCC=4)cc2=CC1","C1=c2ccc(Nc3ccc4c(c3)=NCC=4)cc2=NC1",{},"[chr5,CH1r5:1]>>[n:1]",null,-0.1606743557],[0.3016634044,117.2153576226,7,"completed",-4.923456,7.0,3,"C1=CC(Nc2cccc(NC3=CCC=C3)c2-c2ccccc2)=CC1","C1=NC(Nc2cccc(NC3=CCC=N3)c2-c2ccccc2)=CC1",{},"[chr5,CH1r5:1]>>[n:1]",null,-0.1703280781],[0.3085605252,85.3654155707,8,"completed",-5.138828,8.0,8,"c1cc2cc3cc4cocc4cc3cc2s1","c1occ2cc3cc4sncc4cc3cc12",{},"[chr5,CH1r5:1]>>[n:1]",null,-0.089587861],[0.3057842921,88.4883913936,8,"completed",-5.072772,8.0,8,"c1cc2cc3cc4cocc4cc3cc2s1","c1nc2cc3cc4cocc4cc3cc2s1",{},"[chr5,CH1r5:1]>>[n:1]",null,-0.0905177539],[0.3012456132,72.6800005187,8,"completed",-4.876444,8.0,8,"C1=c2cc3cc4cn[nH]c4cc3cc2=CC1","c1occ2cc3cc4[nH]ncc4cc3cc12",{},"[#6H2r5:1]>>[O:1]",null,-0.1725434791],[0.3008689125,104.5541057746,8,"completed",-5.299644,8.0,7,"C1=c2cc3cc4ccccc4cc3cc2=CC1","c1ccc2cc3cc4c(cc3cc2c1)SCS4",{},"[CH,ch:0]1=[C,c:1][C,c:2]=[CH,ch:3][*:4]1>>[S:0]1[*:1]=,:[*:2][S:3][*:4]1",null,-0.1745332264],[0.2966899013,81.3017260986,8,"completed",-4.937164,8.0,8,"C1=c2cc3cc4ccsc4cc3cc2=CC1","c1cc2cc3cc4cocc4cc3cc2s1",{},"[#6H2r5:1]>>[O:1]",null,-0.1400092729],[0.289620518,88.9995145041,8,"completed",-5.16422,8.0,8,"C1=c2cc3cc4ccccc4cc3cc2=NC1","c1ccc2cc3cc4nscc4cc3cc2c1",{},"[#6H2r5:1]>>[S:1]",null,-0.0997084535],[0.286792288,83.4866872964,8,"completed",-4.825384,8.0,8,"c1cc2cc3cc4c[nH]cc4cc3cc2s1","c1[nH]cc2cc3cc4sncc4cc3cc12",{},"[chr5,CH1r5:1]>>[n:1]",null,-0.2095778166],[0.2861689016,77.5371119821,8,"completed",-4.707716,8.0,8,"C1=c2cc3cc4cc[nH]c4cc3cc2=CC1","c1cc2cc3cc4cocc4cc3cc2[nH]1",{},"[#6H2r5:1]>>[O:1]",null,-0.2853357754],[0.285045478,172.1989451706,8,"completed",-5.191912,8.0,8,"O=c1occc2cc3cc4cocc4cc3cc12","O=c1[nH]ccc2cc3cc4cocc4cc3cc12",{},"[o:1]>>[nH:1]",null,-0.1838257502],[0.2837267946,86.2668959949,8,"completed",-4.755648,8.0,8,"C1=Nc2cc3cc4c[nH]cc4cc3cc2C1","c1nc2cc3cc4c[nH]cc4cc3cc2s1",{},"[#6H2r5:1]>>[S:1]",null,-0.2560182499],[0.2837052605,71.894228156,8,"completed",-4.646352,8.0,8,"C1=Cc2cc3cc4cscc4cc3cc2C1","c1cc2cc3cc4cscc4cc3cc2[nH]1",{},"[#6H2r5:1]>>[NH:1]",null,-0.3255903391],[0.2826529623,221.1330683252,8,"completed",-5.209392,8.0,3,"C1=NC=C(NC2=CN=CC2)C1","C1=CC(=C2C=NC=C2NC2=CN=CC2=C2C=CC=C2)C=C1",{},"[r5:1][CH2r5:2][r5:3]>>[r5:1][C:2](=C1cccc1)[r5:3]",null,-0.2340159666],[0.2826136579,131.3306649463,8,"completed",-5.619528,8.0,3,"C(#Cc1ccc2ccc(C#CC3=CCC=C3)cc2c1)C1=CCC=C1","C(#Cc1ccc2ccc(C#CC3=CCC=N3)cc2c1)C1=CCC=N1",{},"[chr5,CH1r5:1]>>[n:1]",null,-0.3866565938],[0.2824312559,116.7644496409,8,"completed",-5.395416,8.0,7,"C1=Nc2cc3cc4ccccc4cc3cc2C1","c1ccc2cc3cc4scnc4cc3cc2c1",{},"[#6H2r5:1]>>[S:1]",null,-0.2374795509],[0.2823778485,165.3179866072,8,"completed",-5.128708,8.0,8,"O=c1[nH]ccc2cc3cc4c(cc3cc12)=CCC=4","O=c1[nH]ccc2cc3cc4cscc4cc3cc12",{},"[#6H2r5:1]>>[S:1]",null,-0.1665348907],[0.2817357609,78.3554931357,8,"completed",-4.631816,8.0,8,"C1=c2cc3cc4ccsc4cc3cc2=CC1","c1cc2cc3cc4c[nH]cc4cc3cc2s1",{},"[#6H2r5:1]>>[NH:1]",null,-0.3369655022],[0.2814564615,111.0717750169,8,"completed",-5.437276,8.0,7,"c1ccc2cc3cc4sccc4cc3cc2c1","c1ccc2cc3cc4sncc4cc3cc2c1",{},"[chr5,CH1r5:1]>>[n:1]",null,-0.2609155769],[0.2806799074,89.5679047887,8,"completed",-4.871016,8.0,8,"C1=c2cc3cc4nc[nH]c4cc3cc2=CC1","c1nc2cc3cc4cocc4cc3cc2[nH]1",{},"[#6H2r5:1]>>[O:1]",null,-0.1836162002],[0.2805074378,83.4018012365,8,"completed",-5.00874,8.0,8,"c1cc2cc3cc4cscc4cc3cc2s1","c1nc2cc3cc4cscc4cc3cc2s1",{},"[chr5,CH1r5:1]>>[n:1]",null,-0.1050560344],[0.2802315262,73.8262463101,8,"completed",-4.407796,8.0,8,"C1=c2cc3cc4cc[nH]c4cc3cc2=CC1","c1cc2cc3cc4c[nH]cc4cc3cc2[nH]1",{},"[#6H2r5:1]>>[NH:1]",null,-0.4901347158],[0.2799687241,137.5907539782,8,"completed",-4.916464,8.0,4,"C1=CCC(Nc2cccc(NC3=CC=CC3)c2C2=CCC=C2)=C1","C1=CC(c2c(Nc3cccs3)cccc2Nc2cccs2)=CC1",{},"[#6H2r5:1]>>[S:1]",null,-0.1882474239],[0.2798255577,107.2955443914,8,"completed",-5.220984,8.0,8,"c1cc2cc3cc4cocc4cc3cc2o1","c1occ2cc3cc4oncc4cc3cc12",{},"[chr5,CH1r5:1]>>[n:1]",null,-0.1366913556],[0.2792671475,176.9583297314,8,"completed",-4.737524,8.0,4,"C1=NC(c2cccc(Nc3cccc(C4=CCC=N4)c3)c2)=CC1","C1=NC(C2=CCC(NC3=CC(C4=CCC=N4)=CC3)=C2)=CC1",{},"[c:0]1[ch:1][ch][c:3][c!r5:4][c!r5:5]1>>[c:0]1[CH2:1][c:3][c:4][c:5]1",null,-0.3093457406],[0.27837502,103.9012162616,8,"completed",-5.327244,8.0,3,"c1ccc(-c2cccc(Nc3cccc(-c4ccccc4)n3)n2)cc1","C1=CC(c2cccc(Nc3cccc(C4=CCC=C4)n3)n2)=CC1",{},"[c:0]1[ch:1][ch][c:3][c!r5:4][c!r5:5]1>>[c:0]1[CH2:1][c:3][c:4][c:5]1",null,-0.1899973214],[0.2773633326,110.8961750525,8,"completed",-5.010948,8.0,8,"C1=c2cc3cc4ccoc4cc3cc2=CC1","c1cc2cc3cc4cocc4cc3cc2o1",{},"[#6H2r5:1]>>[O:1]",null,-0.1272155195],[0.2770768492,70.4894243828,8,"completed",-4.569992,8.0,8,"C1=c2cc3cc4cn[nH]c4cc3cc2=CC1","c1[nH]cc2cc3cc4[nH]ncc4cc3cc12",{},"[#6H2r5:1]>>[NH:1]",null,-0.3776425746],[0.2769569936,137.3199049011,8,"completed",-5.1127,8.0,3,"c1ccc2c(Nc3cccc4ccccc34)cccc2c1","c1cnc2c(Nc3cccc4cccnc34)cccc2c1",{},"[ch&r6:0]>>[nr6:0]",null,-0.1376073704],[0.2759461366,76.1386612202,8,"completed",-4.874236,8.0,8,"C1=c2cc3cc4ccsc4cc3cc2=CC1","c1cc2cc3cc4cscc4cc3cc2s1",{},"[#6H2r5:1]>>[S:1]",null,-0.1754197644],[0.2758328125,177.4238783264,8,"completed",-5.815948,8.0,3,"C1=Cc2nc3c(cc2C1)CC=C3","C1=CC(=C2C=Cc3nc4c(cc32)CC=C4)C=C1",{},"[r5:1][CH2r5:2][r5:3]>>[r5:1][C:2](=C1cccc1)[r5:3]",null,-0.5316429126],[0.2748404939,194.9944222393,8,"completed",-5.718428,8.0,3,"C1=Cc2cc3c(nc2C1)CC=C3","C1=CC(=C2C=Cc3cc4c(nc32)CC=C4)C=C1",{},"[r5:1][CH2r5:2][r5:3]>>[r5:1][C:2](=C1cccc1)[r5:3]",null,-0.4747893095],[0.273960306,154.7988683265,8,"completed",-5.350612,8.0,8,"c1ccc2cc3cc4cscc4cc3cc2c1","O=c1ccoc2cc3cc4cscc4cc3cc12",{},"[ch:1]1[c:2][c:3][ch:4][c:5][c:6]1>>[o:1]1[c:2][c:3][C:4](=O)[c:5][c:6]1",null,-0.233961136],[0.2733310417,79.8758943747,8,"completed",-5.073416,8.0,8,"c1cc2cc3cc4cscc4cc3cc2s1","c1scc2cc3cc4sncc4cc3cc12",{},"[chr5,CH1r5:1]>>[n:1]",null,-0.0820149129],[0.2733054472,211.1556430688,8,"completed",-5.46414,8.0,3,"C1=CC(=C2C=CC=C2NC2=CC=CC2=C2C=CC=C2)C=C1","C1=CC(=C2C=CN=C2NC2=NC=CC2=C2C=CC=C2)C=C1",{},"[chr5,CH1r5:1]>>[n:1]",null,-0.3309980302],[0.2732651603,165.7692603116,8,"completed",-5.118772,8.0,4,"C1=CCC(C2=CCC=C2NC2=CCC=C2C2=CC=CC2)=C1","C1=CCC(C2=NCC=C2NC2=CCN=C2C2=CC=CC2)=C1",{},"[chr5,CH1r5:1]>>[n:1]",null,-0.1662892594],[0.2730216443,114.0624205786,8,"completed",-5.099544,8.0,8,"C1=c2cc3cc4ncoc4cc3cc2=CC1","c1nc2cc3cc4cscc4cc3cc2o1",{},"[#6H2r5:1]>>[S:1]",null,-0.1140628672],[0.2729451666,143.8690119835,8,"completed",-5.224388,8.0,4,"C1=CC(C2=CC(NC3=CCC(C4=CCC=C4)=C3)=CC2)=CC1","C1=CC(C2=CC(NC3=NCC(C4=CCC=C4)=C3)=NC2)=CC1",{},"[chr5,CH1r5:1]>>[n:1]",null,-0.168165859],[0.2727660998,104.41353664,8,"completed",-5.179216,8.0,7,"C1=NCc2cc3cc4ccccc4cc3cc21","c1ccc2cc3cc4[nH]ncc4cc3cc2c1",{},"[#6H2r5:1]>>[NH:1]",null,-0.1182244569],[0.2722206889,121.2121323696,8,"completed",-5.118312,8.0,3,"C1=CC(Nc2cccc(NC3=CCC=C3)c2-c2ccccc2)=CC1","C1=CC(Nc2cccc(NC3=NCC=C3)c2-c2ccccc2)=NC1",{},"[chr5,CH1r5:1]>>[n:1]",null,-0.1218880323],[0.2715100163,67.2853670942,8,"completed",-4.812688,8.0,8,"c1cc2cc3cc4cscc4cc3cc2[nH]1","c1scc2cc3cc4[nH]ncc4cc3cc12",{},"[chr5,CH1r5:1]>>[n:1]",null,-0.2120752966],[0.2714925623,138.5556616865,8,"completed",-5.417772,8.0,3,"C1=Cc2cccc(Nc3cccc4c3CC=C4)c2C1","C1=NCc2c1cccc2Nc1cccc2c1CN=C2",{},"[chr5,CH1r5:1]>>[n:1]",null,-0.2620637383],[0.2708496748,107.0430136293,8,"completed",-5.114816,8.0,3,"c1ccc(Nc2cc(-c3ccccc3)cc(Nc3ccccc3)n2)cc1","C1=CC(c2cc(Nc3ccccc3)nc(Nc3ccccc3)c2)=CC1",{},"[c:0]1[ch:1][ch][c:3][c!r5:4][c!r5:5]1>>[c:0]1[CH2:1][c:3][c:4][c:5]1",null,-0.1075442632],[0.2706997217,145.7123554642,8,"completed",-4.960256,8.0,3,"C1=CCC(Nc2cccc(NC3=CC=CC3)c2-c2ccccc2)=C1","c1ccc(-c2c(Nc3cccs3)cccc2Nc2cccs2)cc1",{},"[#6H2r5:1]>>[S:1]",null,-0.1755021352],[0.2706376036,157.7789514212,8,"completed",-4.729704,8.0,4,"C1=CC(C2=CC(NC3=CCC(C4=CCC=C4)=C3)=CC2)=CC1","C1=CC(C2=NC(NC3=CCC(C4=CCC=C4)=N3)=CC2)=CC1",{},"[chr5,CH1r5:1]>>[n:1]",null,-0.3034510999],[0.2702521002,139.2325586293,8,"completed",-4.95262,8.0,4,"C1=CCC(Nc2cccc(NC3=CC=CC3)c2C2=CC=CC2)=C1","C1=CCC(c2c(Nc3cccs3)cccc2Nc2cccs2)=C1",{},"[#6H2r5:1]>>[S:1]",null,-0.1732885713],[0.2699700084,188.0763740842,8,"completed",-5.19412,8.0,3,"C1=NCC=C1NC1=CCN=C1","C1=C(NC2=CCN=C2c2ccccc2)C(c2ccccc2)=NC1",{},"[cH&r6,CH&r5:1]>>[#6:1](-[c]1[ch]ccc[ch]1)",null,-0.199282272],[0.2696639753,174.8652724065,8,"completed",-4.843048,8.0,3,"C1=NC(NC2=CCC=N2)=CC1","C1=C(NC2=CCC(c3ccccc3)=N2)N=C(c2ccccc2)C1",{},"[cH&r6,CH&r5:1]>>[#6:1](-[c]1[ch]ccc[ch]1)",null,-0.250858098],[0.2689019455,156.4765911042,8,"completed",-5.321724,8.0,3,"C1=Cc2cc(Nc3ccc4c(c3)C=CC4)ccc2C1","C1=NCc2ccc(Nc3ccc4c(c3)C=NC4)cc21",{},"[chr5,CH1r5:1]>>[n:1]",null,-0.2203952684],[0.2687604022,94.5187632579,8,"completed",-4.945628,8.0,3,"C1=CC(=C2C=c3ccccc3=C2)C=C1","C1=CC(=C2C=c3cc4ccccc4cc3=C2)C=C1",{},"[cH&r6:1][cH&r6:2]>>[c:1]2cccc[c:2]2",null,-0.1435647821],[0.2684987946,183.0032736739,8,"completed",-5.093012,8.0,4,"C1=CC(C2=CCC=C2NC2=CCC=C2C2=CCC=C2)=CC1","C1=CC(C2=NCC=C2NC2=CCN=C2C2=CCC=C2)=CC1",{},"[chr5,CH1r5:1]>>[n:1]",null,-0.1830686372],[0.2680812587,162.7316111191,8,"completed",-4.886748,8.0,8,"O=c1[nH]ccc2cc3cc4c(cc3cc12)=CCC=4","O=c1[nH]ccc2cc3cc4c[nH]cc4cc3cc12",{},"[#6H2r5:1]>>[NH:1]",null,-0.2208280346],[0.3160297981,143.3527958272,9,"completed",-4.997332,9.0,9,"C1=c2cc3cc4c(cc3cc2=CC1)SCS4","c1c2c(cc3cc4c(cc13)SCS4)SCS2",{},"[CH,ch:0]1=[C,c:1][C,c:2]=[CH,ch:3][*:4]1>>[S:0]1[*:1]=,:[*:2][S:3][*:4]1",null,-0.1603588975],[0.3061847766,267.595321853,9,"completed",-5.094944,9.0,9,"c1ccc2cc3cc4c(cc3cc2c1)SCS4","c1ccc2cc3cc4c(cc3cc2c1)SSS4",{},"[#6H2r5:1]>>[S:1]",null,-0.2676187255],[0.2979984604,135.7311271131,9,"completed",-5.217304,9.0,9,"C1=CC(=C2Sc3cc4ccccc4cc3S2)C=C1","C1=CC(=C2Sc3cc4c(cc3S2)CC=C4)C=C1",{},"[c:0]1[ch:1][ch][c:3][c!r5:4][c!r5:5]1>>[c:0]1[CH2:1][c:3][c:4][c:5]1",null,-0.1586362216],[0.2902629561,174.3486444428,9,"completed",-5.330648,9.0,9,"C1=CC(=C2Sc3cc4ccccc4cc3S2)C=C1","C1=CC(=C2Sc3cc4c(cc3S2)=CCC=4)C=C1",{},"[c:0]1[ch:1][ch][c:3][c!r5:4][c!r5:5]1>>[c:0]1[CH2:1][c:3][c:4][c:5]1",null,-0.2376230519],[0.2900979608,512.7441388142,9,"completed",-5.304612,9.0,9,"c1ccc2cc3cc4c(cc3cc2c1)SCS4","c1ccc2cc3cc4c(cc3cc2c1)SNS4",{},"[#6H2r5:1]>>[NH:1]",null,-0.5323729205],[0.2858980972,277.5866373387,9,"completed",-5.276184,9.0,9,"C1=CC(=C2C=c3cc4c(cc3=C2)CC=C4)C=C1","C1=CC(=C2C=c3cc4c(cc3=C2)CN=C4)C=C1",{},"[chr5,CH1r5:1]>>[n:1]",null,-0.3037504471],[0.2820865789,308.8453562945,9,"completed",-5.330188,9.0,9,"O=c1ccc2cc3c(cc2o1)=CC(=C1C=CC=C1)C=3","O=c1ccc2cc3c(cc2[nH]1)=CC(=C1C=CC=C1)C=3",{},"[o:1]>>[nH:1]",null,-0.3483516135],[0.2795215613,270.5279544344,9,"completed",-5.43654,9.0,9,"C1=CC(=C2C=c3cc4ccncc4cc3=C2)C=C1","C1=CC(=C2Sc3cc4ccncc4cc3S2)C=C1",{},"[CH,ch:0]1=[C,c:1][C,c:2]=[CH,ch:3][*:4]1>>[S:0]1[*:1]=,:[*:2][S:3][*:4]1",null,-0.3587232474],[0.279414886,240.2424538302,9,"completed",-5.756424,9.0,9,"C1=CC(=C2Sc3cc4ccccc4cc3S2)C=C1","O=c1cc2cc3c(cc2co1)SC(=C1C=CC=C1)S3",{},"[c:1]1[c:2][ch:3][ch:4][c:5][c:6]1>>[c:1]1[c:2][o:3][c:4](=O)[c:5][c:6]1",null,-0.5185110855],[0.2782240575,289.0143334424,9,"completed",-5.198904,9.0,9,"C1=CC(=C2C=c3cc4c(cc3=C2)CC=C4)C=C1","C1=CC(=C2C=c3cc4c(cc3=C2)N=CC4)C=C1",{},"[chr5,CH1r5:1]>>[n:1]",null,-0.297190958],[0.2727060868,171.0865735801,9,"completed",-5.399464,9.0,9,"c1ccc2cc3cc4c(cc3cc2c1)SCS4","c1ccc2cc3cc4c(cc3cc2c1)SOS4",{},"[#6H2r5:1]>>[O:1]",null,-0.2705793274],[0.2698689568,241.408790402,9,"completed",-4.883068,9.0,9,"c1ccc2cc3cc4c(cc3cc2c1)SSS4","C1=c2cc3cc4c(cc3cc2=CC1)SSS4",{},"[c:0]1[ch:1][ch][c:3][c!r5:4][c!r5:5]1>>[c:0]1[CH2:1][c:3][c:4][c:5]1",null,-0.2851970467],[0.2686675863,237.5757551898,9,"completed",-5.390816,9.0,9,"C1=CC(=C2Sc3cc4ccccc4cc3S2)C=C1","C1=CC(=C2Sc3cc4cccnc4cc3S2)C=C1",{},"[ch&r6:0]>>[nr6:0]",null,-0.3128633454],[0.2626082813,200.0321042791,9,"completed",-5.430652,9.0,9,"C1=CC(=C2Sc3cc4ccccc4cc3S2)C=C1","C1=CC(=C2Sc3cc4ccccc4nc3S2)C=C1",{},"[ch&r6:0]>>[nr6:0]",null,-0.3059165047],[0.2614237888,119.2650469192,9,"completed",-5.427616,9.0,4,"C1=CCC(c2cc(Nc3ccccc3)cc(C3=CC=CC3)n2)=C1","c1ccc(Nc2cc(-c3ccco3)nc(-c3ccco3)c2)cc1",{},"[#6H2r5:1]>>[O:1]",null,-0.2584897497],[0.2613536706,186.9381011901,9,"completed",-4.993008,9.0,9,"c1ccc2cc3cc4c(cc3cc2c1)SOS4","C1=c2cc3cc4c(cc3cc2=CC1)SOS4",{},"[c:0]1[ch:1][ch][c:3][c!r5:4][c!r5:5]1>>[c:0]1[CH2:1][c:3][c:4][c:5]1",null,-0.2013827819],[0.2608511068,248.1090117245,9,"completed",-5.160632,9.0,9,"C1=c2cc3cc4c(cc3cc2=CC1)SCS4","c1c2c(cc3cc4c(cc13)SCS4)OCO2",{},"[CH,ch:0]1=[C,c:1][C,c:2]=[CH,ch:3][*:4]1>>[O:0]1[*:1]=,:[*:2][O:3][*:4]1",null,-0.2517130092],[0.2606978231,157.1183146626,9,"completed",-5.674084,9.0,6,"C(#Cc1cncs1)C1=CCC=C1C#Cc1cncs1","C(#Cc1cncs1)C1=CC(=C2C=CC=C2)C=C1C#Cc1cncs1",{},"[r5:1][CH2r5:2][r5:3]>>[r5:1][C:2](=C1cccc1)[r5:3]",null,-0.4314819347],[0.2603269173,192.7544508565,9,"completed",-5.129996,9.0,9,"C1=CC(=C2C=c3cc4ccccc4cc3=C2)C=C1","C1=CC(=C2C=c3cc4ccccc4nc3=C2)C=C1",{},"[ch&r6:0]>>[nr6:0]",null,-0.1938947156],[0.2578270476,229.042177972,9,"completed",-5.041124,9.0,3,"C1=C(Nc2ccccn2)C(Nc2ccccn2)=CC1","C1=CC(=C2C=C(Nc3ccccn3)C(Nc3ccccn3)=C2)C=C1",{},"[r5:1][CH2r5:2][r5:3]>>[r5:1][C:2](=C1cccc1)[r5:3]",null,-0.2327205344],[0.256645667,155.3540231226,9,"completed",-5.47932,9.0,6,"C(#Cc1cccs1)C1=CCC=C1C#Cc1cccs1","C(#Cc1cccs1)C1=CC(=C2C=CC=C2)C=C1C#Cc1cccs1",{},"[r5:1][CH2r5:2][r5:3]>>[r5:1][C:2](=C1cccc1)[r5:3]",null,-0.3076326821],[0.2564849803,102.258230204,9,"completed",-5.279864,9.0,3,"c1ccc(Nc2ccccn2)nc1","c1ccc2cc(Nc3cc4ccccc4cn3)ncc2c1",{},"[cH&r6:1][cH&r6:2]>>[c:1]2cccc[c:2]2",null,-0.1621997667],[0.2554458933,200.6635586892,9,"completed",-5.219328,9.0,9,"C1=CC(=C2C=c3cc4ccccc4cc3=C2)C=C1","C1=CC(=C2C=c3cc4ccccc4cc3=N2)C=C1",{},"[chr5,CH1r5:1]>>[n:1]",null,-0.2173546822],[0.2552368842,113.2200287993,9,"completed",-5.4278,9.0,4,"C1=CCC(c2cc(Nc3ccccc3)cc(C3=CC=CC3)n2)=C1","c1ccc(Nc2cc(-c3cccs3)nc(-c3cccs3)c2)cc1",{},"[#6H2r5:1]>>[S:1]",null,-0.2558723637],[0.254740129,150.6251426244,9,"completed",-5.636456,9.0,7,"C(#CC1=CC(C2=CCC(C#CC3=CN=CC3)=C2)=CC1)C1=CN=CC1","C(#CC1=CN=NC1)C1=CC(C2=CCC(C#CC3=CN=NC3)=C2)=CC1",{},"[chr5,CH1r5:1]>>[n:1]",null,-0.4046017834],[0.2542761632,203.5490108355,9,"completed",-4.932288,9.0,9,"C1=CC(=C2C=c3cc4c(cc3=C2)CC=C4)C=C1","C1=CC(=C2C=c3cc4ccsc4cc3=C2)C=C1",{},"[#6H2r5:1]>>[S:1]",null,-0.2349778375],[0.2533296279,128.192636189,9,"completed",-4.761812,9.0,3,"C1=c2ccc(Nc3ccc4c(c3)=CCC=4)cc2=CC1","C1=c2cnc(Nc3cc4c(cn3)=CCC=4)cc2=CC1",{},"[ch&r6:0]>>[nr6:0]",null,-0.2692121885],[0.253032021,317.4371113434,9,"completed",-5.393024,9.0,7,"O=c1cc(N(c2ccccc2)c2ccccc2)cn[nH]1","O=c1cc(N(C2=CCC=C2)C2=CCC=C2)cn[nH]1",{},"[c:0]1[ch:1][ch][c:3][c!r5:4][c!r5:5]1>>[c:0]1[CH2:1][c:3][c:4][c:5]1",null,-0.3779407643],[0.2523051443,295.8215329976,9,"completed",-4.816644,9.0,9,"c1ccc2cc3cc4c(cc3cc2c1)SNS4","C1=c2cc3cc4c(cc3cc2=CC1)SNS4",{},"[c:0]1[ch:1][ch][c:3][c!r5:4][c!r5:5]1>>[c:0]1[CH2:1][c:3][c:4][c:5]1",null,-0.3561639854],[0.2522332178,124.3697190068,9,"completed",-5.38594,9.0,3,"c1ccc2cc3cc4ccccc4cc3cc2c1","c1ccc2cc3cc4ncccc4cc3cc2c1",{},"[ch&r6:0]>>[nr6:0]",null,-0.2356502747],[0.2519204144,162.8438753398,9,"completed",-4.905884,9.0,4,"C1=CC(C2=CC(NC3=CCC(C4=CCC=C4)=C3)=CC2)=CC1","C1=CC(C2=CC(NC3=CCC(C4=NCC=C4)=C3)=CC2)=NC1",{},"[chr5,CH1r5:1]>>[n:1]",null,-0.2120891988],[0.2514859955,190.3257469658,9,"completed",-5.414276,9.0,9,"C1=CC(=C2C=c3cc4ccccc4cc3=N2)C=C1","C1=CC(=C2C=c3cc4c(cc3=N2)C=CC4)C=C1",{},"[c:0]1[ch:1][ch][c:3][c!r5:4][c!r5:5]1>>[c:0]1[CH2:1][c:3][c:4][c:5]1",null,-0.2908967136],[0.2514859955,202.7556845643,9,"completed",-5.407376,9.0,9,"C1=CC(=C2C=c3cc4ccccc4cc3=N2)C=C1","C1=CC(=C2C=c3cc4c(cc3=N2)CC=C4)C=C1",{},"[c:0]1[ch:1][ch][c:3][c!r5:4][c!r5:5]1>>[c:0]1[CH2:1][c:3][c:4][c:5]1",null,-0.2956434851],[0.2510976276,296.7128186892,9,"completed",-5.280232,9.0,9,"C1=CC(=C2C=c3cc4ccccc4nc3=C2)C=C1","C1=CC(=C2C=c3cc4c(nc3=C2)C=CC4)C=C1",{},"[c:0]1[ch:1][ch][c:3][c!r5:4][c!r5:5]1>>[c:0]1[CH2:1][c:3][c:4][c:5]1",null,-0.3224212275],[0.2507867774,269.2010612042,9,"completed",-5.286396,9.0,9,"C1=CC(=C2C=c3cc4ccccc4nc3=C2)C=C1","C1=CC(=C2C=c3cc4c(nc3=C2)CC=C4)C=C1",{},"[c:0]1[ch:1][ch][c:3][c!r5:4][c!r5:5]1>>[c:0]1[CH2:1][c:3][c:4][c:5]1",null,-0.2991546608],[0.2506709168,174.7980995576,9,"completed",-4.790792,9.0,4,"C1=CC(c2cccc(Nc3cccc(C4=NCC=C4)c3)c2)=NC1","C1=CC(C2=CCC(NC3=CC(C4=NCC=C4)=CC3)=C2)=NC1",{},"[c:0]1[ch:1][ch][c:3][c!r5:4][c!r5:5]1>>[c:0]1[CH2:1][c:3][c:4][c:5]1",null,-0.2782140783],[0.2501095344,176.8944106238,9,"completed",-5.347944,9.0,9,"C(#Cc1ccc2ccc(C#CC3=CCC=N3)cc2c1)C1=CCC=N1","C(#Cc1c[nH]cn1)c1ccc2ccc(C#Cc3c[nH]cn3)cc2c1",{},"[#6H2r5:1]>>[NH:1]",null,-0.2478204669],[0.2490995343,99.0813600658,9,"completed",-4.921616,9.0,7,"C1=c2cc3cc4cncnc4cc3cc2=CC1","c1ncc2cc3cc4c[nH]cc4cc3cc2n1",{},"[#6H2r5:1]>>[NH:1]",null,-0.1594030524],[0.2486257375,272.5204396855,9,"completed",-5.089792,9.0,9,"C1=CC(=C2C=c3cc4ccccc4cc3=C2)C=C1","C1=CC(=C2C=c3cc4c(cc3=C2)CC=C4)C=C1",{},"[c:0]1[ch:1][ch][c:3][c!r5:4][c!r5:5]1>>[c:0]1[CH2:1][c:3][c:4][c:5]1",null,-0.2726141039],[0.2482011012,125.7419453165,9,"completed",-5.2944,9.0,9,"C1=c2cc3cc4c(cc3cc2=CC1)SCS4","c1c2c(cc3cc4c(cc13)=NCN=4)SCS2",{},"[chr5,CH1r5:1]>>[n:1]",null,-0.1852803368],[0.2480687729,221.436985665,9,"completed",-5.478768,9.0,7,"C1=c2cc3cc4ccccc4cc3cc2=CC1","c1ccc2cc3cc4c(cc3cc2c1)OCO4",{},"[CH,ch:0]1=[C,c:1][C,c:2]=[CH,ch:3][*:4]1>>[O:0]1[*:1]=,:[*:2][O:3][*:4]1",null,-0.3454450543],[0.2477739869,170.125704364,9,"completed",-5.410412,9.0,7,"C(#CC1=CC(C2=CCC(C#CC3=CN=CC3)=C2)=CC1)C1=CN=CC1","C(#Cc1cncs1)C1=CC(C2=CCC(C#Cc3cncs3)=C2)=CC1",{},"[#6H2r5:1]>>[S:1]",null,-0.2759655849],[0.2467128074,142.0020965147,9,"completed",-5.277564,9.0,3,"C(=Cc1ccc2c(c1)=CCC=2)c1ccc2c(c1)=CCC=2","C(=Cc1cnc2c(c1)=CCC=2)c1cnc2c(c1)=CCC=2",{},"[ch&r6:0]>>[nr6:0]",null,-0.1887161697],[0.2464991913,154.5679564941,9,"completed",-4.823728,9.0,4,"C1=CC(C2=C(NC3=C(C4=CCC=C4)C=CC3)CC=C2)=CC1","C1=CC(C2=C(NC3=C(C4=CCC=C4)N=CC3)CC=N2)=CC1",{},"[chr5,CH1r5:1]>>[n:1]",null,-0.247570394],[0.2460933969,133.6422349749,9,"completed",-5.263028,9.0,3,"C1=CC(Nc2cccc(-c3cccc(NC4=CCC=C4)c3)c2)=CC1","C1=NCC=C1Nc1cccc(-c2cccc(NC3=CCN=C3)c2)c1",{},"[chr5,CH1r5:1]>>[n:1]",null,-0.175737105],[0.2460415272,138.4086650481,9,"completed",-5.338284,9.0,3,"C(#Cc1ccc2c(c1)=CCC=2)c1ccc2c(c1)=CCC=2","C(#Cc1cnc2c(c1)=CCC=2)c1cnc2c(c1)=CCC=2",{},"[ch&r6:0]>>[nr6:0]",null,-0.2167459302],[0.2459505602,150.1838829824,9,"completed",-5.846492,9.0,6,"C(#Cc1ccns1)C1=CCC=C1C#Cc1ccns1","C(#Cc1ccns1)C1=CC(=C2C=CC=C2)C=C1C#Cc1ccns1",{},"[r5:1][CH2r5:2][r5:3]>>[r5:1][C:2](=C1cccc1)[r5:3]",null,-0.5436983067],[0.2457214841,104.5677576077,9,"completed",-5.328716,9.0,9,"C1=CC(=C2C=c3cc4ccccc4cc3=C2)C=C1","C1=CC(=C2Sc3cc4ccccc4cc3S2)C=C1",{},"[CH,ch:0]1=[C,c:1][C,c:2]=[CH,ch:3][*:4]1>>[S:0]1[*:1]=,:[*:2][S:3][*:4]1",null,-0.191224502],[0.2454490307,136.8058029828,9,"completed",-5.159344,9.0,3,"C1=CC(Nc2cccc(NC3=CCC=C3)c2)=CC1","C1=NCC=C1Nc1cccc(NC2=CCN=C2)c1",{},"[chr5,CH1r5:1]>>[n:1]",null,-0.1429736542],[0.2452292328,159.0951325629,9,"completed",-5.590272,9.0,6,"C1=CC(=C2C=C(C=CC3=CCN=C3)C(C=CC3=CCN=C3)=C2)C=C1","C1=CC(=C2C=C(C=CC3=CCN=N3)C(C=CC3=CCN=N3)=C2)C=C1",{},"[chr5,CH1r5:1]>>[n:1]",null,-0.3782735939],[0.2948682817,149.0795390939,10,"completed",-5.353096,10.0,10,"C(=Cc1cnc2c(c1)=CCC=2)c1cnc2c(c1)=CCC=2","C(=Cc1cc2c(nn1)=CCC=2)c1cc2c(nn1)=CCC=2",{},"[ch&r6:0]>>[nr6:0]",null,-0.2315446517],[0.2880086356,174.1115175797,10,"completed",-5.445556,10.0,10,"C(#Cc1cnc2c(c1)=CCC=2)c1cnc2c(c1)=CCC=2","C(#Cc1cc2c(nn1)=CCC=2)c1cc2c(nn1)=CCC=2",{},"[ch&r6:0]>>[nr6:0]",null,-0.2980355778],[0.2577290358,162.0400538725,10,"completed",-5.191268,10.0,10,"c1ccc2cc3cc4c[nH]cc4cc3cc2c1","O=c1ccc2cc3cc4c[nH]cc4cc3cc2o1",{},"[c:1]1[c:2][ch:3][ch:4][c:5][c:6]1>>[c:1]1[c:2][o:3][c:4](=O)[c:5][c:6]1",null,-0.1741798051],[0.2530745743,159.7587706211,10,"completed",-5.128432,10.0,9,"c1ccc2nc3cc4c(cc3nc2c1)SCS4","C1=c2nc3cc4c(cc3nc2=CC1)SCS4",{},"[c:0]1[ch:1][ch][c:3][c!r5:4][c!r5:5]1>>[c:0]1[CH2:1][c:3][c:4][c:5]1",null,-0.1609936965],[0.2452547806,148.9500002226,10,"completed",-5.495052,10.0,10,"C(#Cc1cnc2c(c1)=CCC=2)c1cnc2c(c1)=CCC=2","C(#Cc1cnc2cscc2c1)c1cnc2cscc2c1",{},"[#6H2r5:1]>>[S:1]",null,-0.3140994796],[0.2442661064,162.3135843359,10,"completed",-5.42274,10.0,3,"C(=Cc1cc2cc(C=Cc3ccccc3)ncc2cn1)c1ccccc1","C1=CCC(C=Cc2cc3cc(C=CC4=CC=CC4)ncc3cn2)=C1",{},"[c:0]1[ch:1][ch][c:3][c!r5:4][c!r5:5]1>>[c:0]1[CH2:1][c:3][c:4][c:5]1",null,-0.2781809526],[0.2417213657,184.1868833176,10,"completed",-5.369748,10.0,10,"C(#Cc1ccc2ccc(C#Cc3cc[nH]c3)cc2c1)c1cc[nH]c1","C(#Cc1cc2cc(C#Cc3cc[nH]c3)ncc2cn1)c1cc[nH]c1",{},"[ch&r6:0]>>[nr6:0]",null,-0.2637786191],[0.241272899,155.1503166311,10,"completed",-5.129812,10.0,4,"C1=CC(C2=CCC(NC3=CC(C4=CCC=C4)=CC3)=C2)=CC1","C1=CC(C2=CCC(NC3=NC(C4=CCC=C4)=CC3)=N2)=CC1",{},"[chr5,CH1r5:1]>>[n:1]",null,-0.1565474716],[0.2404420244,102.0061769833,10,"completed",-5.292928,10.0,4,"C1=CCC(c2cc(NC3=CCC=N3)cc(C3=CC=CC3)c2)=C1","C1=NCC(c2cc(NC3=CCC=N3)cc(C3=CC=NC3)c2)=C1",{},"[chr5,CH1r5:1]>>[n:1]",null,-0.1692443636],[0.2386667832,214.0291284119,10,"completed",-5.274804,10.0,3,"C1=CCC(C=Cc2ccc3cc(C=CC4=CC=CC4)ccc3c2)=C1","C1=CCC(C=Cc2cc3cnc(C=CC4=CC=CC4)cc3cn2)=C1",{},"[ch&r6:0]>>[nr6:0]",null,-0.2465382782],[0.2381345595,96.9508847539,10,"completed",-5.435712,10.0,3,"C1=CCC(c2cc(Nc3ccccc3)cc(C3=CC=CC3)c2)=C1","C1=NCC(c2cc(Nc3ccccc3)cc(C3=CC=NC3)c2)=C1",{},"[chr5,CH1r5:1]>>[n:1]",null,-0.2542119629],[0.2379189863,157.7280264445,10,"completed",-5.58328,10.0,3,"C1=CC(=C2C=CC(NC3=CC(=C4C=CC=C4)C=C3)=C2)C=C1","C1=CC(=C2C=CC(NC3=CC(=C4C=CN=C4)C=C3)=C2)C=N1",{},"[chr5,CH1r5:1]>>[n:1]",null,-0.373259044],[0.2371580767,250.5558362931,10,"completed",-5.501584,10.0,10,"C(=Cc1cnc2c(c1)=CCC=2)c1cnc2c(c1)=CCC=2","C(=Cc1cnc2c(n1)=CCC=2)c1cnc2c(n1)=CCC=2",{},"[ch&r6:0]>>[nr6:0]",null,-0.3765639183],[0.2369523557,101.4718131619,10,"completed",-5.442612,10.0,3,"C1=CCC(c2cccc(Nc3cccc(C4=CC=CC4)c3)c2)=C1","C1=NCC(c2cccc(Nc3cccc(C4=CC=NC4)c3)c2)=C1",{},"[chr5,CH1r5:1]>>[n:1]",null,-0.2604115787],[0.2368843444,225.8798620777,10,"completed",-5.890928,10.0,10,"c1ccc2cc3cc4ncncc4cc3cc2c1","c1ncc2cc3cc4ncncc4cc3cc2n1",{},"[ch&r6:0]>>[nr6:0]",null,-0.5979545064],[0.2368843444,213.4998653299,10,"completed",-5.896448,10.0,10,"c1ccc2cc3cc4ncncc4cc3cc2c1","c1ncc2cc3cc4cncnc4cc3cc2n1",{},"[ch&r6:0]>>[nr6:0]",null,-0.596995483],[0.2363627429,135.7056700508,10,"completed",-5.301668,10.0,3,"C1=c2c(c3ccccc3c3ccccc23)=CC1","C1=c2c3c(c4c(c2=CC1)=CCC=4)=CCC=3",{},"[c:0]1[ch:1][ch][c:3][c!r5:4][c!r5:5]1>>[c:0]1[CH2:1][c:3][c:4][c:5]1",null,-0.1958170579],[0.2359518898,292.9772034089,10,"completed",-5.081328,10.0,3,"C(#CC1=CC=C(C#CC2=CC=CC2)C1)C1=CC=CC1","C(#CC1=CC=C(C#CC2=CC=CC2)C1=C1C=CC=C1)C1=CC=CC1",{},"[r5:1][CH2r5:2][r5:3]>>[r5:1][C:2](=C1cccc1)[r5:3]",null,-0.2932686091],[0.2359054182,122.8473811243,10,"completed",-5.229356,10.0,4,"C1=CC(C2=CCC(NC3=CC(C4=CCC=C4)=CC3)=C2)=CC1","C1=CC(C2=NCC(NC3=CC(C4=CCC=C4)=NC3)=C2)=CC1",{},"[chr5,CH1r5:1]>>[n:1]",null,-0.1526127015],[0.235844624,168.2706746552,10,"completed",-5.127144,10.0,4,"C1=CCC(C2=CCC(NC3=CC(C4=CC=CC4)=CC3)=C2)=C1","C1=CCC(C2=CCC(NC3=NC(C4=CC=CC4)=CC3)=N2)=C1",{},"[chr5,CH1r5:1]>>[n:1]",null,-0.1693400436],[0.2352716972,131.3137984338,10,"completed",-5.481252,10.0,8,"C1=c2cc3cc4c(cc3cc2=CC1)N=NC4","C1=c2nc3cc4c(cc3nc2=CC1)N=NC4",{},"[ch&r6:0]>>[nr6:0]",null,-0.2974328942],[0.2348878692,139.7187167003,10,"completed",-5.477204,10.0,4,"C1=CC(Nc2cc(C3=CC=NC3)cc(C3=CC=NC3)c2)=CC1","C1=NCC=C1Nc1cc(C2=CC=NC2)cc(C2=CC=NC2)c1",{},"[chr5,CH1r5:1]>>[n:1]",null,-0.2987305141],[0.2325167595,120.1907159988,10,"completed",-5.558624,10.0,4,"C1=CC(c2cc(Nc3ccccc3)cc(C3=CCC=C3)n2)=CC1","C1=CC(c2nc(Nc3ccccc3)nc(C3=CCC=C3)n2)=CC1",{},"[ch&r6:0]>>[nr6:0]",null,-0.3427979509],[0.2324885294,160.6350062585,10,"completed",-5.317768,10.0,8,"C1=NCc2nc3cc4c(cc3nc21)=CCC=4","C1=c2cc3nc4c(nc3cc2=CC1)N=NC4",{},"[chr5,CH1r5:1]>>[n:1]",null,-0.2214516361],[0.2324155315,144.4048698252,10,"completed",-5.1173,10.0,3,"C1=CCC(Nc2cccc(NC3=CC=CC3)c2)=C1","C1=CN=C(Nc2cccc(NC3=NC=CC3)c2)C1",{},"[chr5,CH1r5:1]>>[n:1]",null,-0.1449117612],[0.2320878482,172.3439518214,10,"completed",-5.422832,10.0,10,"C(=Cc1cnc2c(c1)=CCC=2)c1cnc2c(c1)=CCC=2","C(=Cc1cnc2cscc2c1)c1cnc2cscc2c1",{},"[#6H2r5:1]>>[S:1]",null,-0.2842014828],[0.2306607421,149.0441797506,10,"completed",-5.263212,10.0,3,"C1=CC(c2ccccc2Nc2ccccc2C2=CCC=C2)=CC1","C1=NCC=C1c1ccccc1Nc1ccccc1C1=CCN=C1",{},"[chr5,CH1r5:1]>>[n:1]",null,-0.1877947401],[0.2305191419,196.3426119995,10,"completed",-5.187036,10.0,3,"C1=Cc2ccc(Nc3ccc4c(c3)CC=C4)cc2C1","C1=Cc2ncc(Nc3cnc4c(c3)CC=C4)cc2C1",{},"[ch&r6:0]>>[nr6:0]",null,-0.2055779689],[0.2298774511,138.0778109079,10,"completed",-5.788624,10.0,9,"C(#Cc1ccc2ccc(C#CC3=CCC=N3)cc2c1)C1=CCC=N1","C(#Cc1cc2cc(C#CC3=CCC=N3)ncc2cn1)C1=CCC=N1",{},"[ch&r6:0]>>[nr6:0]",null,-0.5014229337],[0.2295973912,140.6487849828,10,"completed",-5.438748,10.0,4,"C1=CCC(Nc2cc(C3=CC=NC3)cc(C3=CC=NC3)c2)=C1","C1=NCC(Nc2cc(C3=CC=NC3)cc(C3=CC=NC3)c2)=C1",{},"[chr5,CH1r5:1]>>[n:1]",null,-0.2756985353],[0.229326328,181.0623989138,10,"completed",-4.728876,10.0,3,"C1=CC(C=Cc2ccc(C=CC3=CCC=C3)c3ccccc23)=CC1","C1=CC(C=CC2=c3ccccc3=C(C=CC3=CCC=C3)C2)=CC1",{},"[c:0]1[ch:1][ch][c:3][c!r5:4][c!r5:5]1>>[c:0]1[CH2:1][c:3][c:4][c:5]1",null,-0.3166587655],[0.2287789823,156.5558063954,10,"completed",-4.801924,10.0,4,"C1=CCC(C2=CCC=C2NC2=CCC=C2C2=CC=CC2)=C1","C1=C(NC2=CCC=C2c2cccs2)C(c2cccs2)=CC1",{},"[#6H2r5:1]>>[S:1]",null,-0.2608560492],[0.2287407088,280.9528386205,10,"completed",-5.599564,10.0,10,"C(#Cc1cnc2c(c1)=CCC=2)c1cnc2c(c1)=CCC=2","C(#Cc1cnc2c(n1)=CCC=2)c1cnc2c(n1)=CCC=2",{},"[ch&r6:0]>>[nr6:0]",null,-0.4485765828],[0.2284269683,143.2223315434,10,"completed",-5.233404,10.0,4,"C1=CCC(C2=CCC(NC3=CC(C4=CC=CC4)=CC3)=C2)=C1","C1=CCC(C2=NCC(NC3=CC(C4=CC=CC4)=NC3)=C2)=C1",{},"[chr5,CH1r5:1]>>[n:1]",null,-0.1709765586],[0.2283057962,88.1504587178,10,"completed",-4.855652,10.0,4,"C1=CCC(c2cc(NC3=CCC=C3)cc(NC3=CCC=C3)c2)=C1","C1=CCC(c2cc(NC3=CCC=N3)cc(NC3=CCC=N3)c2)=C1",{},"[chr5,CH1r5:1]>>[n:1]",null,-0.1924224947],[0.2280018705,188.1239481761,10,"completed",-5.198168,10.0,3,"C1=CC(Nc2cc(-c3ccccc3)cc(-c3ccccc3)c2)=CC1","C1=CC(Nc2nc(-c3ccccc3)cc(-c3ccccc3)n2)=CC1",{},"[ch&r6:0]>>[nr6:0]",null,-0.2002816228],[0.2278299201,228.3441884477,10,"completed",-5.230368,10.0,3,"c1ccc2ncc(Nc3cnc4ccccc4c3)cc2c1","C1=Cc2cc(Nc3cnc4c(c3)C=CC4)cnc2C1",{},"[c:0]1[ch:1][ch][c:3][c!r5:4][c!r5:5]1>>[c:0]1[CH2:1][c:3][c:4][c:5]1",null,-0.2459044895],[0.2276356859,188.0045641482,10,"completed",-5.059892,10.0,6,"C1=CC(=C2C=C(C=Cc3cccs3)C(C=Cc3cccs3)=C2)C=C1","C1=CC(=C2SC(C=Cc3cccs3)=C(C=Cc3cccs3)S2)C=C1",{},"[CH,ch:0]1=[C,c:1][C,c:2]=[CH,ch:3][*:4]1>>[S:0]1[*:1]=,:[*:2][S:3][*:4]1",null,-0.1900893355],[0.2276042138,139.1688884529,10,"completed",-5.33028,10.0,3,"C1=CCC(C=Cc2cc(C=CC3=CC=CC3)cc(-c3ccccc3)c2)=C1","C1=CCC(C=Cc2cc(C=CC3=CC=CC3)cc(C3=CC=CC3)c2)=C1",{},"[c:0]1[ch:1][ch][c:3][c!r5:4][c!r5:5]1>>[c:0]1[CH2:1][c:3][c:4][c:5]1",null,-0.2129603952],[0.2273694609,303.2077652831,10,"completed",-4.821888,10.0,4,"C1=CC(C2=C(NC3=C(C4=CCC=C4)CC=C3)C=CC2)=CC1","C1=CC(C2=C(NC3=C(C4=CCC=C4)CC=N3)N=CC2)=CC1",{},"[chr5,CH1r5:1]>>[n:1]",null,-0.3603257254],[0.2269105173,256.9696950692,10,"completed",-4.800084,10.0,3,"C1=CCC(C=Cc2ccc(-c3ccc(C=CC4=CC=CC4)cc3)cc2)=C1","C1=CCC(C=CC2=CC=C(C3=CC=C(C=CC4=CC=CC4)C3)C2)=C1",{},"[c:0]1[ch:1][ch][c:3][c!r5:4][c!r5:5]1>>[c:0]1[CH2:1][c:3][c:4][c:5]1",null,-0.3318263577],[0.2265743187,148.0969803985,10,"completed",-5.231472,10.0,4,"C1=CCC(c2cc(NC3=CCC=N3)cc(C3=CC=CC3)c2)=C1","C1=CCC(c2cc(C3=CC=CC3)nc(NC3=CCC=N3)n2)=C1",{},"[ch&r6:0]>>[nr6:0]",null,-0.1743625824],[0.2265693214,313.6787299752,10,"completed",-4.931736,10.0,3,"C1=CC(=C2C(C=Cc3ccccc3)=CC=C2C=Cc2ccccc2)C=C1","C1=CCC(C=CC2=CC=C(C=CC3=CC=CC3)C2=C2C=CC=C2)=C1",{},"[c:0]1[ch:1][ch][c:3][c!r5:4][c!r5:5]1>>[c:0]1[CH2:1][c:3][c:4][c:5]1",null,-0.3350635831],[0.2263852761,179.3228574949,10,"completed",-4.939464,10.0,9,"c1ccc2cc3c(cc2c1)SCS3","C1=c2cc3c(cc2=CC1)SCS3",{},"[c:0]1[ch:1][ch][c:3][c!r5:4][c!r5:5]1>>[c:0]1[CH2:1][c:3][c:4][c:5]1",null,-0.2116243672],[0.226296226,163.6008205396,10,"completed",-5.486772,10.0,3,"C(#Cc1cc(-c2ccccc2)cc(C#Cc2ccccc2)n1)c1ccccc1","C(#Cc1cc(-c2ccccc2)cc(C#CC2=CC=CC2)n1)C1=CC=CC1",{},"[c:0]1[ch:1][ch][c:3][c!r5:4][c!r5:5]1>>[c:0]1[CH2:1][c:3][c:4][c:5]1",null,-0.3163314601],[0.2258629208,130.2243365931,10,"completed",-5.091724,10.0,3,"C1=CC(Nc2cccc(NC3=CCC=C3)c2)=CC1","C1=CC(Nc2cccc(NC3=NCC=C3)c2)=NC1",{},"[chr5,CH1r5:1]>>[n:1]",null,-0.1303531319],[0.2258408399,111.3759905682,10,"completed",-5.412528,10.0,3,"C1=CCC(c2cccc(Nc3cccc(C4=CC=CC4)c3)c2)=C1","C1=CCC(c2ccnc(Nc3cc(C4=CC=CC4)ccn3)c2)=C1",{},"[ch&r6:0]>>[nr6:0]",null,-0.2454887964],[0.2255662522,101.2163707065,10,"completed",-5.170844,10.0,10,"C1=CC(=C2Sc3cc4c(cc3S2)=CCC=4)C=C1","C1=CC(=C2Sc3cc4c(cc3S2)SCS4)C=C1",{},"[CH,ch:0]1=[C,c:1][C,c:2]=[CH,ch:3][*:4]1>>[S:0]1[*:1]=,:[*:2][S:3][*:4]1",null,-0.1127120275],[0.224725888,168.2578892475,10,"completed",-5.573436,10.0,7,"C(#Cc1cc(-c2csc(C#CC3=CC=CC3)c2)cs1)C1=CC=CC1","C(#Cc1cc(-c2cc(C#CC3=CC=CC3)sn2)ns1)C1=CC=CC1",{},"[chr5,CH1r5:1]>>[n:1]",null,-0.371672065],[0.2244683839,122.9177239093,10,"completed",-4.81738,10.0,3,"c1cc(Nc2cccc3ncccc23)c2cccnc2c1","C1=c2ncccc2=C(NC2=c3cccnc3=CC2)C1",{},"[c:0]1[ch:1][ch][c:3][c!r5:4][c!r5:5]1>>[c:0]1[CH2:1][c:3][c:4][c:5]1",null,-0.2329099792],[0.2796232679,194.6687606934,11,"completed",-4.474036,11.0,11,"C1=c2c3c(c4c(c2=CC1)=CCC=4)SCS3","C1=c2c3c(c4c(c2=CC1)SCS4)SCS3",{},"[CH,ch:0]1=[C,c:1][C,c:2]=[CH,ch:3][*:4]1>>[S:0]1[*:1]=,:[*:2][S:3][*:4]1",null,-0.4794716694],[0.2501301568,306.6665267165,11,"completed",-5.179584,11.0,11,"C1=CN=C(C=CC2=CC=C(C3=CC=C(C=CC4=NC=CC4)C3)C2)C1","C1=CN=C(C=CC2=NC=C(C3=CN=C(C=CC4=NC=CC4)C3)C2)C1",{},"[chr5,CH1r5:1]>>[n:1]",null,-0.3116854649],[0.2451128303,155.6904613053,11,"completed",-5.571872,11.0,11,"C1=CCC(c2cc(C=CC3=NC=CC3)cc(C=CC3=NC=CC3)c2)=C1","C1=CN=C(C=Cc2cc(C=CC3=NC=CC3)cc(-c3cccs3)c2)C1",{},"[#6H2r5:1]>>[S:1]",null,-0.3651636347],[0.2448523187,193.1995203804,11,"completed",-5.168636,11.0,11,"O=c1ccc2cc3cc4c[nH]cc4cc3cc2[nH]1","O=c1ncc2cc3cc4c[nH]cc4cc3cc2[nH]1",{},"[ch&r6:0]>>[nr6:0]",null,-0.1990838917],[0.2413156057,216.7881280145,11,"completed",-5.17572,11.0,11,"C1=CN=C(C=CC2=CC=C(C3=CC=C(C=CC4=NC=CC4)C3)C2)C1","C1=CN=C(C=Cc2ccc(-c3ccc(C=CC4=NC=CC4)s3)s2)C1",{},"[#6H2r5:1]>>[S:1]",null,-0.2231737361],[0.2409182338,157.1794597008,11,"completed",-5.547308,11.0,11,"C1=CCC(c2cc(C=CC3=CN=CC3)cc(C=CC3=CN=CC3)c2)=C1","C(=Cc1cc(C=CC2=CN=CC2)cc(-c2cccs2)c1)C1=CN=CC1",{},"[#6H2r5:1]>>[S:1]",null,-0.3503523391],[0.239963235,252.6522700296,11,"completed",-4.66696,11.0,11,"C1=c2c3c(c4c(c2=CC1)=CCC=4)=CCC=3","C1=c2c3c(c4c(c2=CC1)=CCC=4)SCS3",{},"[CH,ch:0]1=[C,c:1][C,c:2]=[CH,ch:3][*:4]1>>[S:0]1[*:1]=,:[*:2][S:3][*:4]1",null,-0.3946134234],[0.2388846487,95.2016726239,11,"completed",-5.224756,11.0,8,"C1=c2cc3cc4c(cc3cc2=CC1)N=NC4","c1scc2cc3cc4c(cc3cc12)CN=N4",{},"[#6H2r5:1]>>[S:1]",null,-0.1291888062],[0.2383414108,275.3460008777,11,"completed",-5.276184,11.0,11,"C1=CCC(C=CC2=CN=C(C3=NC=C(C=CC4=CC=CC4)C3)C2)=C1","C1=CN=C(C=CC2=CN=C(C3=NC=C(C=CC4=NC=CC4)C3)C2)C1",{},"[chr5,CH1r5:1]>>[n:1]",null,-0.3017041815],[0.2376651503,145.8145490811,11,"completed",-5.415196,11.0,11,"C1=CCC(C=Cc2cc(C=CC3=CC=CC3)cc(-c3cccs3)c2)=C1","C(=Cc1cccs1)c1cc(C=Cc2cccs2)cc(-c2cccs2)c1",{},"[#6H2r5:1]>>[S:1]",null,-0.2644667403],[0.2348227359,183.0734258054,11,"completed",-5.218868,11.0,11,"C(=Cc1ccc2cscc2c1)c1ccc2cscc2c1","C(=Cc1cc2cscc2cn1)c1cc2cscc2cn1",{},"[ch&r6:0]>>[nr6:0]",null,-0.2010954598],[0.2323895625,161.4056378577,11,"completed",-5.186024,11.0,11,"C1=CCC(c2cc(C=Cc3ccc[nH]3)cc(C=Cc3ccc[nH]3)c2)=C1","C(=Cc1ccc[nH]1)c1cc(C=Cc2ccc[nH]2)cc(-c2cccs2)c1",{},"[#6H2r5:1]>>[S:1]",null,-0.1722725832],[0.2313061775,100.6758638605,11,"completed",-5.289156,11.0,8,"C1=c2cc3cc4c(cc3cc2=CC1)N=NC4","c1occ2cc3cc4c(cc3cc12)CN=N4",{},"[#6H2r5:1]>>[O:1]",null,-0.1663364837],[0.2295996811,145.6540804908,11,"completed",-5.4347,11.0,11,"C1=CCC(c2cc(C=Cc3ccco3)cc(C=Cc3ccco3)c2)=C1","C(=Cc1ccco1)c1cc(C=Cc2ccco2)cc(-c2cccs2)c1",{},"[#6H2r5:1]>>[S:1]",null,-0.2758748181],[0.2293760006,86.2418870406,11,"completed",-5.205528,11.0,8,"C1=Cc2nc3cc4cscc4cc3nc2C1","c1cc2nc3cc4cscc4cc3nc2s1",{},"[#6H2r5:1]>>[S:1]",null,-0.1135534274],[0.2281024681,355.5106405418,11,"completed",-5.100096,11.0,11,"C(=CC1=CC=C(C2=CC=C(C=CC3=CN=CC3)C2)C1)C1=CN=CC1","C(=CC1=NC=C(C2=CN=C(C=CC3=CN=CC3)C2)C1)C1=CN=CC1",{},"[chr5,CH1r5:1]>>[n:1]",null,-0.3555106469],[0.2270996589,373.0302965677,11,"completed",-4.99908,11.0,11,"C(=Cc1ccco1)C1=CC=C(C2=CC=C(C=Cc3ccco3)C2)C1","C(=Cc1ccco1)C1=NC=C(C2=CN=C(C=Cc3ccco3)C2)C1",{},"[chr5,CH1r5:1]>>[n:1]",null,-0.3796606075],[0.2266358365,156.2185790828,11,"completed",-5.1771,11.0,11,"C1=CCC(c2cc(C=Cc3ccc[nH]3)cc(C=Cc3ccc[nH]3)c2)=C1","C(=Cc1ccc[nH]1)c1cc(C=Cc2ccc[nH]2)cc(-c2ccc[nH]2)c1",{},"[#6H2r5:1]>>[NH:1]",null,-0.1652785689],[0.226483429,98.8150624147,11,"completed",-4.960164,11.0,8,"C1=Nc2cc3cc4c[nH]cc4cc3cc2C1","c1[nH]cc2cc3cc4c(cc3cc12)CN=N4",{},"[chr5,CH1r5:1]>>[n:1]",null,-0.1390896435],[0.2255979889,258.3190155346,11,"completed",-5.026312,11.0,11,"C(=Cc1ccco1)C1=CC=C(C2=CC=C(C=Cc3ccco3)C2)C1","C(=Cc1ccc(-c2ccc(C=Cc3ccco3)o2)o1)c1ccco1",{},"[#6H2r5:1]>>[O:1]",null,-0.2634186312],[0.2249475614,140.4388078265,11,"completed",-5.08188,11.0,11,"C(=CC1=c2ccccc2=C(C=CC2=CCC=N2)C1)C1=CCC=N1","C(=CC1=c2ccccc2=C(C=CC2=NCC=N2)C1)C1=NCC=N1",{},"[chr5,CH1r5:1]>>[n:1]",null,-0.1410104344],[0.2244487464,311.4064764226,11,"completed",-5.192556,11.0,11,"C(=CC1=CC=C(C2=CC=C(C=CC3=CN=CC3)C2)C1)C1=CN=CC1","C(=CC1=CN=C(C2=NC=C(C=CC3=CN=CC3)C2)C1)C1=CN=CC1",{},"[chr5,CH1r5:1]>>[n:1]",null,-0.3180748874],[0.2243920089,157.2636191695,11,"completed",-5.45954,11.0,3,"C1=CC(=C2C=CC(NC3=CC(=C4C=CC=C4)C=C3)=C2)C=C1","C1=CC(=C2C=CC(NC3=CC(=C4C=CC=N4)C=C3)=C2)N=C1",{},"[chr5,CH1r5:1]>>[n:1]",null,-0.2967720701],[0.2236416826,158.5092154605,11,"completed",-5.575092,11.0,11,"C1=CCC(c2cc(C=CC3=NC=CC3)cc(C=CC3=NC=CC3)c2)=C1","C1=CN=C(C=Cc2cc(C=CC3=NC=CC3)cc(-c3ccco3)c2)C1",{},"[#6H2r5:1]>>[O:1]",null,-0.3684077246],[0.2236114795,156.3716593635,11,"completed",-5.087952,11.0,11,"O=c1cnc2cc3cc4c[nH]cc4cc3cc2o1","O=c1cnc2cc3cc4c[nH]cc4cc3cc2[nH]1",{},"[o:1]>>[nH:1]",null,-0.1565989191],[0.2230214678,150.0427583777,11,"completed",-5.417036,11.0,11,"C1=CCC(c2cc(C=CC3=NC=CC3)cc(C=CC3=NC=CC3)c2)=C1","C1=CN=C(C=Cc2cc(C=CC3=NC=CC3)cc(-c3ccc[nH]3)c2)C1",{},"[#6H2r5:1]>>[NH:1]",null,-0.267887334],[0.2220050815,348.5267443697,11,"completed",-4.742308,11.0,11,"C1=c2c3c(c4c(c2=CC1)=CCC=4)SCS3","C1=c2c3c(c4c(c2=CC1)=CCC=4)SOS3",{},"[#6H2r5:1]>>[O:1]",null,-0.4291424464],[0.2216456759,151.2290073482,11,"completed",-4.8436,11.0,9,"C1=CCC(Nc2cc(C3=CCC=C3)cc(NC3=CC=CC3)n2)=C1","C1=CCC(Nc2cc(C3=CCC=N3)cc(NC3=CC=CC3)n2)=C1",{},"[chr5,CH1r5:1]>>[n:1]",null,-0.2346982809],[0.2216019928,104.1870499735,11,"completed",-5.637744,11.0,8,"c1cc2cc3cc4ccsc4cc3cc2s1","c1cc2cc3cc4ccsc4nc3nc2s1",{},"[ch&r6:0]>>[nr6:0]",null,-0.3905733735],[0.2209672161,147.5439678153,11,"completed",-5.415472,11.0,11,"C1=CCC(C=Cc2cc(C=CC3=CC=CC3)cc(-c3ccco3)c2)=C1","C(=Cc1cccs1)c1cc(C=Cc2cccs2)cc(-c2ccco2)c1",{},"[#6H2r5:1]>>[S:1]",null,-0.2655848038],[0.2196469251,323.1187760243,11,"completed",-5.104236,11.0,11,"C1=CCC(C=CC2=CN=C(C3=NC=C(C=CC4=CC=CC4)C3)C2)=C1","C(=Cc1ccco1)C1=CN=C(C2=NC=C(C=Cc3ccco3)C2)C1",{},"[#6H2r5:1]>>[O:1]",null,-0.3231323813],[0.2193437781,160.5374192296,11,"completed",-5.554576,11.0,11,"C1=CCC(c2cc(C=CC3=CN=CC3)cc(C=CC3=CN=CC3)c2)=C1","C(=Cc1cc(C=CC2=CN=CC2)cc(-c2ccco2)c1)C1=CN=CC1",{},"[#6H2r5:1]>>[O:1]",null,-0.3564064246],[0.2189420617,199.115817483,11,"completed",-6.117892,11.0,11,"C1=c2c(c3c(c4c2=NCC=4)=CCN=3)=CC1","C1=c2c(c3c(c4c2=NCN=4)=NCN=3)=CC1",{},"[chr5,CH1r5:1]>>[n:1]",null,-0.7398230392],[0.2187229553,364.6479090722,11,"completed",-5.008832,11.0,11,"C1=CCC(C=CC2=NC=C(C3=CN=C(C=CC4=CC=CC4)C3)C2)=C1","C(=Cc1cccs1)C1=NC=C(C2=CN=C(C=Cc3cccs3)C2)C1",{},"[#6H2r5:1]>>[S:1]",null,-0.3701901993],[0.2184314115,171.2517739525,11,"completed",-5.333224,11.0,7,"C(#Cc1ccc[nH]1)C1=CC(C2=CCC(C#Cc3ccc[nH]3)=C2)=CC1","C(#Cc1ccc[nH]1)C1=CC(C2=NCC(C#Cc3ccc[nH]3)=C2)=NC1",{},"[chr5,CH1r5:1]>>[n:1]",null,-0.2366008302],[0.2179255292,211.8852831828,11,"completed",-5.419704,11.0,10,"C1=CC(=C2Sc3cc4c(cc3S2)=CCC=4)C=N1","C1=CC(=C2Sc3cc4cscc4cc3S2)C=N1",{},"[#6H2r5:1]>>[S:1]",null,-0.3081859675],[0.2172050596,168.8621875972,11,"completed",-5.072588,11.0,11,"C1=CCC(C=Cc2cc(C3=CC=CC3)cc(C=CC3=CC=CC3)n2)=C1","C1=CCC(c2cc(C=Cc3ccc[nH]3)nc(C=Cc3ccc[nH]3)c2)=C1",{},"[#6H2r5:1]>>[NH:1]",null,-0.1699489132],[0.2169726299,164.0072338521,11,"completed",-5.19182,11.0,11,"C1=CCC(c2cc(C=Cc3ccc[nH]3)cc(C=Cc3ccc[nH]3)c2)=C1","C(=Cc1ccc[nH]1)c1cc(C=Cc2ccc[nH]2)cc(-c2ccco2)c1",{},"[#6H2r5:1]>>[O:1]",null,-0.1761519794],[0.2169516736,156.405318368,11,"completed",-4.885092,11.0,9,"c1ccc(Nc2cc(-c3ccsc3)cc(Nc3ccccc3)n2)cc1","C1=CCC(Nc2cc(-c3ccsc3)cc(NC3=CC=CC3)n2)=C1",{},"[c:0]1[ch:1][ch][c:3][c!r5:4][c!r5:5]1>>[c:0]1[CH2:1][c:3][c:4][c:5]1",null,-0.2170103531],[0.2164094267,241.5361936093,11,"completed",-5.086112,11.0,11,"C(=CC1=CC=C(C2=CC=C(C=CC3=CN=CC3)C2)C1)C1=CN=CC1","C(=Cc1ccc(-c2ccc(C=CC3=CN=CC3)s2)s1)C1=CN=CC1",{},"[#6H2r5:1]>>[S:1]",null,-0.241731757],[0.2162217419,195.7660076982,11,"completed",-5.33258,11.0,8,"C1=Nc2nc3cc4c(cc3nc2C1)=CCC=4","C1=Nc2nc3cc4cscc4cc3nc2C1",{},"[#6H2r5:1]>>[S:1]",null,-0.2546176023],[0.2157129103,150.5888676532,11,"completed",-5.2231,11.0,3,"C(=CC1=c2ccccc2=CC1)C1=c2ccccc2=CC1","C(=CC1=c2ccccc2=NC1)C1=c2ccccc2=NC1",{},"[chr5,CH1r5:1]>>[n:1]",null,-0.1735000748],[0.215522568,147.5373521419,11,"completed",-4.903216,11.0,4,"C1=CCC(C2=CCC(NC3=CC(C4=CC=CC4)=CC3)=C2)=C1","C1=CCC(c2csc(Nc3cc(C4=CC=CC4)cs3)c2)=C1",{},"[#6H2r5:1]>>[S:1]",null,-0.2018464817],[0.215517118,103.5581487153,11,"completed",-5.210128,11.0,3,"C1=CCC(c2cccc(Nc3cccc(C4=CC=CC4)c3)c2)=C1","c1cc(Nc2cccc(-c3ccco3)c2)cc(-c2ccco2)c1",{},"[#6H2r5:1]>>[O:1]",null,-0.12910111],[0.215040645,182.7315039963,11,"completed",-5.384284,11.0,11,"C(=Cc1ccc2cscc2c1)c1ccc2cscc2c1","C(=Cc1ccc2cscc2n1)c1ccc2cscc2n1",{},"[ch&r6:0]>>[nr6:0]",null,-0.2701690674],[0.214941271,105.6062158758,11,"completed",-4.879664,11.0,3,"C1=CC(Nc2cccc(NC3=CCC=C3)c2)=CC1","C1=NC(Nc2cccc(NC3=CCC=N3)c2)=CC1",{},"[chr5,CH1r5:1]>>[n:1]",null,-0.1869255728],[0.214801879,185.8138886616,11,"completed",-4.907172,11.0,11,"C1=CCC(C=Cc2ccc(-c3ccc(C=CC4=CC=CC4)[nH]3)[nH]2)=C1","C1=CN=C(C=Cc2ccc(-c3ccc(C=CC4=NC=CC4)[nH]3)[nH]2)C1",{},"[chr5,CH1r5:1]>>[n:1]",null,-0.2296656127],[0.2140260829,136.3671640815,11,"completed",-4.926124,11.0,7,"C1=CC(C=Cc2cc(C=CC3=CCC=C3)cc(C3=CSCS3)c2)=CC1","C(=Cc1cc(C=CC2=CCN=C2)cc(C2=CSCS2)c1)C1=CCN=C1",{},"[chr5,CH1r5:1]>>[n:1]",null,-0.1827843169],[0.2139158616,154.3648072471,11,"completed",-5.302312,11.0,11,"C(#Cc1cc(C2=CC=CC2)cc(C#CC2=CC=CC2)n1)C1=CC=CC1","C(#Cc1ccc[nH]1)c1cc(C2=CC=CC2)cc(C#Cc2ccc[nH]2)n1",{},"[#6H2r5:1]>>[NH:1]",null,-0.2094857153],[0.2131270381,156.1277027747,11,"completed",-5.180504,11.0,11,"C1=CCC(C=Cc2cc(C=CC3=CC=CC3)cc(C3=CC=CC3)c2)=C1","C1=CCC(c2cc(C=Cc3ccc[nH]3)cc(C=Cc3ccc[nH]3)c2)=C1",{},"[#6H2r5:1]>>[NH:1]",null,-0.1659864381],[0.2239079427,73.8424980501,12,"completed",-5.299828,12.0,8,"C1=c2nc3cc4ccsc4cc3nc2=CC1","c1cc2cc3nc4cscc4nc3cc2s1",{},"[#6H2r5:1]>>[S:1]",null,-0.1581740087],[0.2227731058,129.0319748235,12,"completed",-5.188048,12.0,12,"C1=Cc2cc3cc4c(nc3nc2C1)CC=C4","c1cc2cc3cc4cc[nH]c4nc3nc2[nH]1",{},"[#6H2r5:1]>>[NH:1]",null,-0.1429963327],[0.2214459234,82.5124238989,12,"completed",-4.937808,12.0,9,"c1nc2cc3cc4c[nH]cc4cc3cc2s1","c1[nH]cc2cc3cc4snnc4cc3cc12",{},"[chr5,CH1r5:1]>>[n:1]",null,-0.1403508464],[0.2196360924,102.25085377,12,"completed",-5.28382,12.0,9,"c1nc2cc3cc4cscc4cc3cc2o1","c1scc2cc3cc4onnc4cc3cc12",{},"[chr5,CH1r5:1]>>[n:1]",null,-0.1643539941],[0.2161333293,124.8509191694,12,"completed",-5.005704,12.0,8,"C1=c2cc3nc4ccoc4nc3cc2=CC1","c1cc2nc3cc4c[nH]cc4cc3nc2o1",{},"[#6H2r5:1]>>[NH:1]",null,-0.1412257146],[0.2157739571,74.5192654986,12,"completed",-5.205896,12.0,8,"c1ccc2cc3cc4cscc4cc3cc2c1","c1ccc2nc3cc4cscc4cc3nc2c1",{},"[ch&r6:0]>>[nr6:0]",null,-0.1051092894],[0.2152749968,83.1839296623,12,"completed",-5.260452,12.0,9,"c1nc2cc3cc4cocc4cc3cc2s1","c1occ2cc3cc4snnc4cc3cc12",{},"[chr5,CH1r5:1]>>[n:1]",null,-0.1397660183],[0.2150025798,102.7417292208,12,"completed",-5.10212,12.0,7,"c1cc2cc3cc4c[nH]cc4cc3cc2cn1","c1cc2nc3cc4c[nH]cc4cc3nc2cn1",{},"[ch&r6:0]>>[nr6:0]",null,-0.1027524461],[0.2149858942,72.0869811652,12,"completed",-4.962004,12.0,9,"c1scc2cc3cc4[nH]ncc4cc3cc12","c1scc2cc3cc4[nH]nnc4cc3cc12",{},"[chr5,CH1r5:1]>>[n:1]",null,-0.1205302945],[0.2140647402,135.8011084767,12,"completed",-5.226688,12.0,8,"C1=NCc2nc3cc4c(cc3nc21)=CCC=4","C1=c2cc3nc4cnsc4nc3cc2=CC1",{},"[#6H2r5:1]>>[S:1]",null,-0.1621923773],[0.2136000784,162.5875851603,12,"completed",-5.266064,12.0,8,"c1ncc2cc3cc4cscc4cc3cc2n1","c1nnc2cc3cc4cscc4cc3cc2n1",{},"[ch&r6:0]>>[nr6:0]",null,-0.199868898],[0.2121292814,149.4693933381,12,"completed",-5.161,12.0,8,"C1=Nc2nc3cc4c(cc3nc2C1)=CCC=4","C1=c2cc3nc4ncsc4nc3cc2=CC1",{},"[#6H2r5:1]>>[S:1]",null,-0.1554489934],[0.2095660995,149.4135917755,12,"completed",-5.222456,12.0,11,"C(=CC1=c2ccccc2=C(C=CC2=CCN=C2)C1)C1=CCN=C1","C(=CC1=c2ccccc2=C(C=CC2=NCN=C2)C1)C1=NCN=C1",{},"[chr5,CH1r5:1]>>[n:1]",null,-0.1722562122],[0.2094776533,129.1973506994,12,"completed",-5.537096,12.0,3,"C1=NCC(NC2=CC=NC2)=C1","C1=CC(=C2N=CC=C2NC2=CC=NC2=C2C=CC=C2)C=C1",{},"[r5:1][CH2r5:2][r5:3]>>[r5:1][C:2](=C1cccc1)[r5:3]",null,-0.3321263056],[0.2093727938,125.99571312,12,"completed",-5.496248,12.0,3,"c1ccc(Nc2ccccn2)nc1","c1ccc2nc(Nc3ccc4ccccc4n3)ccc2c1",{},"[cH&r6:1][cH&r6:2]>>[c:1]2cccc[c:2]2",null,-0.3046490336],[0.2091356578,122.0086929691,12,"completed",-5.339204,12.0,3,"C1=CCC(c2cccc(Nc3cccc(C4=CC=CC4)c3)c2)=C1","C1=CCC(c2cccc(Nc3cccc(C4=CC=CC4)n3)n2)=C1",{},"[ch&r6:0]>>[nr6:0]",null,-0.2071791795],[0.2087791602,75.9188924586,12,"completed",-5.058604,12.0,8,"C1=c2nc3cc4ccsc4cc3nc2=CC1","c1cc2cc3nc4c[nH]cc4nc3cc2s1",{},"[#6H2r5:1]>>[NH:1]",null,-0.0812610383],[0.2086936589,75.5891846887,12,"completed",-4.708912,12.0,9,"c1[nH]cc2cc3cc4[nH]ncc4cc3cc12","c1[nH]cc2cc3cc4[nH]nnc4cc3cc12",{},"[chr5,CH1r5:1]>>[n:1]",null,-0.2840055254],[0.2080068347,78.0651457573,12,"completed",-5.194028,12.0,9,"c1scc2cc3cc4sncc4cc3cc12","c1scc2cc3cc4snnc4cc3cc12",{},"[chr5,CH1r5:1]>>[n:1]",null,-0.1021096799],[0.2075355591,104.0097971381,12,"completed",-4.809652,12.0,8,"C1=c2cc3cc4c(cc3cc2=CC1)N=NC4","C1=c2cc3cc4nn[nH]c4cc3cc2=CC1",{},"[#6H2r5:1]>>[NH:1]",null,-0.2283111886],[0.2072606788,183.2726535883,12,"completed",-5.1587,12.0,12,"C(=Cc1ccc(C=CC2=NCC=N2)c2ccccc12)C1=NCC=N1","C(=Cc1ccc(C=CC2=NCC=N2)c2c1=CCC=2)C1=NCC=N1",{},"[c:0]1[ch:1][ch][c:3][c!r5:4][c!r5:5]1>>[c:0]1[CH2:1][c:3][c:4][c:5]1",null,-0.1878223992],[0.2070333437,105.6461950238,12,"completed",-5.017112,12.0,9,"c1[nH]cc2cc3cc4oncc4cc3cc12","c1[nH]cc2cc3cc4onnc4cc3cc12",{},"[chr5,CH1r5:1]>>[n:1]",null,-0.1205305961],[0.2065086697,74.799422247,12,"completed",-5.066332,12.0,8,"C1=Cc2cc3nc4cscc4nc3cc2C1","c1cc2cc3nc4cscc4nc3cc2[nH]1",{},"[#6H2r5:1]>>[NH:1]",null,-0.0784243925],[0.2063785459,86.185840689,12,"completed",-5.182988,12.0,3,"c1ccc(Nc2ccc3ccc(Nc4ccccc4)cc3c2)cc1","c1ccc(Nc2ccc3ccc(Nc4ccccn4)cc3c2)nc1",{},"[ch&r6:0]>>[nr6:0]",null,-0.1039357163],[0.2060922885,160.9166023431,12,"completed",-5.123188,12.0,8,"C1=NCc2nc3cc4c(cc3nc21)=CCC=4","C1=NCc2nc3cc4c[nH]cc4cc3nc21",{},"[#6H2r5:1]>>[NH:1]",null,-0.1617331684],[0.2056449349,215.7292002226,12,"completed",-5.507104,12.0,10,"C1=CC(=C2C=c3cc4ccsc4nc3=C2)C=C1","C1=NN=CC1=C1C=c2cc3ccsc3nc2=C1",{},"[chr5,CH1r5:1]>>[n:1]",null,-0.3574193399],[0.2037646103,90.8980854162,12,"completed",-5.054004,12.0,9,"c1cc2cc3cc4cocc4cc3cc2[nH]1","c1cc2nc3cc4cocc4cc3nc2[nH]1",{},"[ch&r6:0]>>[nr6:0]",null,-0.0964319533],[0.2029673013,76.8929652819,12,"completed",-5.090436,12.0,10,"c1ccc2cc3cc4c[nH]cc4cc3cc2c1","c1ccc2cc3nc4c[nH]cc4nc3cc2c1",{},"[ch&r6:0]>>[nr6:0]",null,-0.0771838614],[0.2029425255,143.447181671,12,"completed",-4.889048,12.0,4,"C1=CCC(C2=CCC(NC3=CC(C4=CC=CC4)=CC3)=C2)=C1","C1=CN=C(C2=CCC(NC3=CC(C4=NC=CC4)=CC3)=C2)C1",{},"[chr5,CH1r5:1]>>[n:1]",null,-0.2058700066],[0.2026376421,74.0248779443,12,"completed",-5.284464,12.0,3,"c1ccc(Nc2cccc(-c3cccc(Nc4ccccc4)c3)c2)cc1","c1ccc(Nc2cccc(-c3cccc(Nc4ccccn4)c3)c2)nc1",{},"[ch&r6:0]>>[nr6:0]",null,-0.1488384914],[0.2021329814,89.712629522,12,"completed",-5.337916,12.0,8,"c1ncc2cc3cc4cscc4cc3cc2n1","c1scc2cc3cc4nnncc4cc3cc12",{},"[ch&r6:0]>>[nr6:0]",null,-0.1891674581],[0.2020067578,110.1191465681,12,"completed",-5.144072,12.0,8,"C1=c2nc3cc4ccoc4cc3nc2=CC1","c1cc2cc3nc4c[nH]cc4nc3cc2o1",{},"[#6H2r5:1]>>[NH:1]",null,-0.1143589683],[0.2017810947,103.4632644163,12,"completed",-5.33304,12.0,8,"C1=c2cc3cc4ccccc4cc3cc2=NC1","C1=c2cc3nc4ccccc4nc3cc2=NC1",{},"[ch&r6:0]>>[nr6:0]",null,-0.193171922],[0.2011667829,209.7452636978,12,"completed",-4.983256,12.0,6,"C(=Cc1ccccn1)C1=CC(C2=CCC(C=Cc3ccccn3)=C2)=CC1","C(=Cc1cc(-c2c[nH]c(C=Cc3ccccn3)c2)c[nH]1)c1ccccn1",{},"[#6H2r5:1]>>[NH:1]",null,-0.2251030093],[0.2011103841,112.118012845,12,"completed",-5.2024,12.0,3,"C1=CC(c2cccc(Nc3cccc(C4=CCC=C4)c3)c2)=CC1","C1=CC(c2cccc(Nc3cccc(C4=NCC=C4)c3)c2)=NC1",{},"[chr5,CH1r5:1]>>[n:1]",null,-0.1330731799],[0.2011067763,177.4456038693,12,"completed",-5.388056,12.0,7,"C(#CC1=CC=NC1)C1=CC(C2=CCC(C#CC3=CC=NC3)=C2)=CC1","C(#Cc1ccn[nH]1)C1=CC(C2=CCC(C#Cc3ccn[nH]3)=C2)=CC1",{},"[#6H2r5:1]>>[NH:1]",null,-0.2685987887],[0.2008756986,129.5837351778,12,"completed",-5.222548,12.0,3,"C1=CCC(c2cccc(Nc3cccc(C4=CC=CC4)c3)c2)=C1","c1cc(Nc2cccc(-c3cccs3)c2)cc(-c2cccs2)c1",{},"[#6H2r5:1]>>[S:1]",null,-0.1554051815],[0.2008192848,94.6791802389,12,"completed",-5.272504,12.0,8,"C1=c2cc3cc4ccccc4cc3cc2=NC1","c1ccc2cc3cc4nocc4cc3cc2c1",{},"[#6H2r5:1]>>[O:1]",null,-0.1534450582],[0.1998848378,114.0711262233,12,"completed",-5.408664,12.0,8,"C1=Cc2cc3cc4cscc4cc3cc2C1","C1=Cc2cc3nc4cscc4nc3cc2C1",{},"[ch&r6:0]>>[nr6:0]",null,-0.2443280983],[0.1998285238,154.0345758888,12,"completed",-4.950872,12.0,3,"C1=c2cccc(Nc3cccc4c3=CCC=4)c2=CC1","c1cc(Nc2cccc3cocc23)c2cocc2c1",{},"[#6H2r5:1]>>[O:1]",null,-0.1860748214],[0.1997434298,101.402596978,12,"completed",-4.903492,12.0,9,"C1=c2cc3cc4c(cc3cc2=CC1)SCS4","c1scc2cc3cc4c(cc3cc12)SCS4",{},"[#6H2r5:1]>>[S:1]",null,-0.1708918657],[0.198936689,226.0646391512,12,"completed",-5.3887,12.0,7,"C(#Cc1ccc(C#CC2=CN=CC2)c2c1=CCC=2)C1=CN=CC1","C(#Cc1ccc(C#CC2=NN=CC2)c2c1=CCC=2)C1=NN=CC1",{},"[chr5,CH1r5:1]>>[n:1]",null,-0.3032253109],[0.1986592486,90.3631677428,12,"completed",-5.25392,12.0,7,"c1cc2cc3cc4c[nH]cc4cc3cc2cn1","c1cc2cc3nc4c[nH]cc4nc3cc2cn1",{},"[ch&r6:0]>>[nr6:0]",null,-0.1406210213],[0.1986276156,128.9349431441,12,"completed",-5.031188,12.0,8,"C1=c2cc3cc4ccsc4cc3cc2=CC1","C1=c2cc3nc4ccsc4nc3cc2=CC1",{},"[ch&r6:0]>>[nr6:0]",null,-0.1376387094],[0.1984583543,88.862591467,12,"completed",-4.730072,12.0,9,"c1cc2cc3cc4c[nH]cc4cc3cc2[nH]1","c1cc2nc3cc4c[nH]cc4cc3nc2[nH]1",{},"[ch&r6:0]>>[nr6:0]",null,-0.2737726347],[0.1984123475,120.3413153711,12,"completed",-5.098256,12.0,7,"C1=CC(C=Cc2cc(C=CC3=CCC=C3)cc(C3=CSCS3)c2)=CC1","C1=CC(C=Cc2cc(C=CC3=CCC=C3)cc(C3=NSCS3)c2)=CC1",{},"[chr5,CH1r5:1]>>[n:1]",null,-0.1203475074],[0.1983251897,339.945616182,12,"completed",-5.249596,12.0,3,"C1=CC(c2ccc3ccc(C4=CCC=C4)cc3c2)=CC1","C1=C(c2ccc3ccc(C4=COCO4)cc3c2)OCO1",{},"[CH,ch:0]1=[C,c:1][C,c:2]=[CH,ch:3][*:4]1>>[O:0]1[*:1]=,:[*:2][O:3][*:4]1",null,-0.3557087487],[0.1982082329,154.8838249735,12,"completed",-5.354568,12.0,3,"C1=CC(NC2=NCC=C2)=NC1","C1=C(c2ccccc2)CN=C1NC1=NCC(c2ccccc2)=C1",{},"[cH&r6,CH&r5:1]>>[#6:1](-[c]1[ch]ccc[ch]1)",null,-0.2361003682],[0.1981273629,122.6651229927,12,"completed",-5.609592,12.0,8,"c1cc2cc3cc4sccc4cc3cc2s1","c1cc2nc3cc4sccc4nc3cc2s1",{},"[ch&r6:0]>>[nr6:0]",null,-0.37721598],[0.1980624578,168.8774819656,12,"completed",-5.560464,12.0,11,"C(=Cc1ccc2cscc2c1)c1ccc2cscc2c1","C(=Cc1ccc2csnc2c1)c1ccc2csnc2c1",{},"[chr5,CH1r5:1]>>[n:1]",null,-0.3638858071],[0.2363848603,180.0518253893,13,"completed",-5.267076,13.0,13,"C1=c2cc3cc4ncnnc4cc3cc2=CC1","C1=c2cc3cc4nnnnc4cc3cc2=CC1",{},"[ch&r6:0]>>[nr6:0]",null,-0.2147014458],[0.2334929486,151.1115003055,13,"completed",-5.159804,13.0,13,"C1=Cc2nc3cc4c(nc3cc2C1)C=CC4","c1cc2nc3cc4[nH]ccc4nc3cc2[nH]1",{},"[#6H2r5:1]>>[NH:1]",null,-0.156802996],[0.2275768103,88.1710174912,13,"completed",-5.281796,13.0,8,"c1ccc2cc3cc4n[nH]cc4cc3cc2c1","c1ccc2nc3cc4n[nH]cc4cc3nc2c1",{},"[ch&r6:0]>>[nr6:0]",null,-0.1548177098],[0.2180491739,89.6395029622,13,"completed",-5.39238,13.0,8,"C1=c2nc3cc4ccccc4cc3nc2=NC1","c1ccc2cc3nc4n[nH]cc4nc3cc2c1",{},"[#6H2r5:1]>>[NH:1]",null,-0.2234354763],[0.2163840207,204.4971513423,13,"completed",-5.315468,13.0,13,"c1ccc2nc3cc4cscc4cc3nc2c1","c1cnc2nc3cc4cscc4cc3nc2c1",{},"[ch&r6:0]>>[nr6:0]",null,-0.2541024396],[0.2144980949,89.734128229,13,"completed",-5.172408,13.0,13,"c1cc2cc3cc4cc[nH]c4cc3cc2[nH]1","c1cc2nc3nc4cc[nH]c4cc3cc2[nH]1",{},"[ch&r6:0]>>[nr6:0]",null,-0.1030594189],[0.2128771772,114.6307899133,13,"completed",-5.639032,13.0,9,"c1ccc2cc3cc4c(cc3cc2c1)SCS4","c1ccc2cc3nc4c(nc3cc2c1)SCS4",{},"[ch&r6:0]>>[nr6:0]",null,-0.3943506201],[0.2092167717,194.9322703873,13,"completed",-4.990892,13.0,9,"C1=c2cc3cc4c(cc3cc2=CC1)SCS4","C1=c2cc3nc4c(nc3cc2=CC1)SCS4",{},"[ch&r6:0]>>[nr6:0]",null,-0.209360508],[0.2061126794,94.4173294152,13,"completed",-5.09752,13.0,8,"C1=NCc2cc3nc4c(nc3cc21)=CCC=4","C1=c2nc3cc4cn[nH]c4cc3nc2=CC1",{},"[#6H2r5:1]>>[NH:1]",null,-0.0944332875],[0.20541503,183.9921375579,13,"completed",-5.104972,13.0,11,"C(#Cc1ccc2c(n1)=CCC=2)c1ccc2c(n1)=CCC=2","C(#Cc1ccc2c[nH]cc2n1)c1ccc2c[nH]cc2n1",{},"[#6H2r5:1]>>[NH:1]",null,-0.1840250523],[0.2031410607,101.3071256852,13,"completed",-5.324116,13.0,8,"C1=NCc2cc3nc4c(nc3cc21)=CCC=4","C1=NCc2cc3nc4c[nH]cc4nc3cc21",{},"[#6H2r5:1]>>[NH:1]",null,-0.186748078],[0.2006802908,183.6824529388,13,"completed",-5.476652,13.0,8,"C1=c2cc3cc4ccccc4cc3cc2=NC1","C1=c2nc3cc4ccccc4cc3nc2=NC1",{},"[ch&r6:0]>>[nr6:0]",null,-0.3213315123],[0.199323295,218.5612426202,13,"completed",-5.614744,13.0,9,"C1=CC(=C2C=Cc3cc4cc[nH]c4nc32)C=C1","C1=CC(=C2N=Cc3cc4cc[nH]c4nc32)C=C1",{},"[chr5,CH1r5:1]>>[n:1]",null,-0.4214262636],[0.1991052082,101.6383862648,13,"completed",-5.211324,13.0,7,"C1=c2cc3cc4ccnnc4cc3cc2=CC1","c1cc2cc3cc4cocc4cc3cc2nn1",{},"[#6H2r5:1]>>[O:1]",null,-0.1280739931],[0.1989690304,165.3692038379,13,"completed",-5.285936,13.0,8,"C1=Cc2nc3cc4c(cc3nc2C1)=CCC=4","C1=Cc2nc3cc4cocc4cc3nc2C1",{},"[#6H2r5:1]>>[O:1]",null,-0.2104455979],[0.1988135666,83.0143356893,13,"completed",-5.140024,13.0,9,"c1cc2cc3cc4cocc4cc3cc2[nH]1","c1cc2cc3nc4cocc4nc3cc2[nH]1",{},"[ch&r6:0]>>[nr6:0]",null,-0.0876146164],[0.1958682575,95.9485690805,13,"completed",-5.609132,13.0,8,"c1ccc2cc3cc4nscc4cc3cc2c1","c1ccc2cc3nc4nscc4nc3cc2c1",{},"[ch&r6:0]>>[nr6:0]",null,-0.3690822004],[0.1951629955,138.3799203114,13,"completed",-5.43792,13.0,6,"C(=Cc1ccccn1)C1=CC(C2=CCC(C=Cc3ccccn3)=C2)=CC1","C(=Cc1cc(-c2csc(C=Cc3ccccn3)c2)cs1)c1ccccn1",{},"[#6H2r5:1]>>[S:1]",null,-0.2740475621],[0.1950439918,180.8795822757,13,"completed",-5.29072,13.0,7,"C1=c2cc3cc4cncnc4cc3cc2=CC1","C1=c2cc3nc4cncnc4nc3cc2=CC1",{},"[ch&r6:0]>>[nr6:0]",null,-0.2248126805],[0.193030334,175.2503799542,13,"completed",-5.05198,13.0,10,"c1cnc2cc3cc4c[nH]cc4cc3cc2c1","c1cnc2nc3cc4c[nH]cc4cc3nc2c1",{},"[ch&r6:0]>>[nr6:0]",null,-0.1784449402],[0.1927486097,202.9446461189,13,"completed",-5.164036,13.0,13,"C(=Cc1ccc2c(c1)=NCC=2)c1ccc2c(c1)=NCC=2","C(=Cc1ccc2c[nH]nc2c1)c1ccc2c[nH]nc2c1",{},"[#6H2r5:1]>>[NH:1]",null,-0.2078360603],[0.1925936362,213.8853827914,13,"completed",-4.9954,13.0,10,"C1=c2cc3cc4c(cc3cc2=CC1)OCO4","C1=c2cc3cc4c(cc3cc2=CC1)OSO4",{},"[#6H2r5:1]>>[S:1]",null,-0.2260710627],[0.1919742064,118.7149240491,13,"completed",-5.239476,13.0,8,"C1=Nc2cc3cc4c[nH]cc4cc3cc2C1","C1=Nc2cc3nc4c[nH]cc4nc3cc2C1",{},"[ch&r6:0]>>[nr6:0]",null,-0.1537058064],[0.1918665811,191.603925375,13,"completed",-5.809416,13.0,9,"C1=CC(=C2C=Nc3cc4c(nc32)CC=C4)C=C1","C1=CC(=C2C=Nc3cc4cc[nH]c4nc32)C=C1",{},"[#6H2r5:1]>>[NH:1]",null,-0.5322733171],[0.1910337476,149.0197974441,13,"completed",-5.224296,13.0,8,"C1=Cc2cc3cc4cscc4cc3cc2C1","C1=Cc2nc3cc4cscc4cc3nc2C1",{},"[ch&r6:0]>>[nr6:0]",null,-0.1725605774],[0.1905302988,100.8560353344,13,"completed",-5.172316,13.0,7,"C1=c2cc3cc4ccccc4cc3cc2=CC1","C1=c2nc3cc4ccccc4cc3nc2=CC1",{},"[ch&r6:0]>>[nr6:0]",null,-0.1128470015],[0.1904104933,197.7383117351,13,"completed",-5.681536,13.0,9,"C1=CC(=C2N=Cc3nc4c(cc32)CC=C4)C=C1","C1=CC(=C2N=Cc3nc4cc[nH]c4cc32)C=C1",{},"[#6H2r5:1]>>[NH:1]",null,-0.4525601158],[0.1903205436,202.2742047734,13,"completed",-5.54004,13.0,9,"c1ccc2cc3cc4[nH]ncc4cc3cc2c1","c1ccc2nc3cc4[nH]ncc4cc3nc2c1",{},"[ch&r6:0]>>[nr6:0]",null,-0.3685052275],[0.1901303912,71.3145168126,13,"completed",-5.271124,13.0,3,"c1cc2ccncc2cn1","c1ccc(Nc2cc3cc(Nc4ccccc4)ncc3cn2)cc1",{},"[ch&r6,CH1&r5:1]>>[*:1](-N-c1ccccc1)",null,-0.1394081696],[0.1897137507,166.1316483291,13,"completed",-5.099728,13.0,10,"C(#Cc1cnc2c(c1)=CCC=2)c1cnc2c(c1)=CCC=2","C(#Cc1cnc2c[nH]cc2c1)c1cnc2c[nH]cc2c1",{},"[#6H2r5:1]>>[NH:1]",null,-0.1661317574],[0.1896684452,164.1842999804,13,"completed",-4.930264,13.0,4,"C1=NCC=C1c1cccc(Nc2cccc(C3=CCN=C3)c2)c1","C1=NCC=C1C1=CCC(NC2=CC(C3=CCN=C3)=CC2)=C1",{},"[c:0]1[ch:1][ch][c:3][c!r5:4][c!r5:5]1>>[c:0]1[CH2:1][c:3][c:4][c:5]1",null,-0.2026660704],[0.1894714841,141.2103514628,13,"completed",-5.087492,13.0,11,"C1=NCC(c2cccc(Nc3cccc(C4=CC=NC4)c3)c2)=C1","C1=NCC(C2=CC(NC3=CCC(C4=CC=NC4)=C3)=CC2)=C1",{},"[c:0]1[ch:1][ch][c:3][c!r5:4][c!r5:5]1>>[c:0]1[CH2:1][c:3][c:4][c:5]1",null,-0.141481532],[0.1894469571,145.350327803,13,"completed",-5.630844,13.0,11,"c1c2c(cc3c1=NCN=3)SCS2","C1=CC(=C2N=c3cc4c(cc3=N2)SCS4)C=C1",{},"[r5:1][CH2r5:2][r5:3]>>[r5:1][C:2](=C1cccc1)[r5:3]",null,-0.3990068175],[0.1894334711,124.7343193113,13,"completed",-4.992272,13.0,8,"C1=NCc2nc3cc4c(cc3nc21)=CCC=4","C1=c2cc3nc4cn[nH]c4nc3cc2=CC1",{},"[#6H2r5:1]>>[NH:1]",null,-0.1457575322],[0.1892114819,162.0736885739,13,"completed",-5.006072,13.0,13,"C1=CN=C(c2cccc(Nc3cccc(C4=NC=CC4)c3)c2)C1","C1=CN=C(C2=CC(NC3=CCC(C4=NC=CC4)=C3)=CC2)C1",{},"[c:0]1[ch:1][ch][c:3][c!r5:4][c!r5:5]1>>[c:0]1[CH2:1][c:3][c:4][c:5]1",null,-0.1749025169],[0.1886962839,229.4613330923,13,"completed",-4.894936,13.0,10,"c1ccc2cc3cc4c(cc3cc2c1)ONO4","C1=c2cc3cc4c(cc3cc2=CC1)ONO4",{},"[c:0]1[ch:1][ch][c:3][c!r5:4][c!r5:5]1>>[c:0]1[CH2:1][c:3][c:4][c:5]1",null,-0.2706614361],[0.1885761159,81.2554350136,13,"completed",-5.374624,13.0,8,"C1=c2nc3cc4ccsc4cc3nc2=CC1","c1cc2cc3nc4cocc4nc3cc2s1",{},"[#6H2r5:1]>>[O:1]",null,-0.2087041758],[0.18844185,168.730578839,13,"completed",-5.300472,13.0,8,"C1=c2cc3nc4ccoc4nc3cc2=CC1","C1=c2cc3nc4cnoc4nc3cc2=CC1",{},"[chr5,CH1r5:1]>>[n:1]",null,-0.2194598583],[0.1883862464,97.5902133417,13,"completed",-5.454756,13.0,3,"O=c1ccoc(-c2cc(Nc3ccccc3)cc(Nc3ccccc3)c2)c1","O=c1cc[nH]c(-c2cc(Nc3ccccc3)cc(Nc3ccccc3)c2)c1",{},"[o:1]>>[nH:1]",null,-0.2668168685],[0.1877969856,208.1127121098,13,"completed",-4.915728,13.0,3,"c1ccc2c(Nc3cncc4ccccc34)cncc2c1","C1=c2cncc(Nc3cncc4c3=CCC=4)c2=CC1",{},"[c:0]1[ch:1][ch][c:3][c!r5:4][c!r5:5]1>>[c:0]1[CH2:1][c:3][c:4][c:5]1",null,-0.2448457152],[0.1877345678,216.0242163327,13,"completed",-5.203964,13.0,10,"c1ccc2cc3cc4c(cc3cc2c1)OOO4","C1=c2cc3cc4c(cc3cc2=CC1)OOO4",{},"[c:0]1[ch:1][ch][c:3][c!r5:4][c!r5:5]1>>[c:0]1[CH2:1][c:3][c:4][c:5]1",null,-0.227953139],[0.1876867279,112.368702093,13,"completed",-5.595056,13.0,9,"c1ccc2cc3cc4[nH]ncc4cc3cc2c1","c1ccc2cc3nc4[nH]ncc4nc3cc2c1",{},"[ch&r6:0]>>[nr6:0]",null,-0.3643022678],[0.1875131467,135.8918659406,13,"completed",-5.242144,13.0,10,"C1=CC(=C2N=c3cc4c(cc3=N2)CC=C4)C=C1","C1=CC(=C2N=c3cc4cc[nH]c4cc3=N2)C=C1",{},"[#6H2r5:1]>>[NH:1]",null,-0.1684250825],[0.1872291331,117.6282143011,13,"completed",-5.08924,13.0,8,"C1=c2cc3cc4nc[nH]c4cc3cc2=CC1","C1=c2nc3cc4nc[nH]c4cc3nc2=CC1",{},"[ch&r6:0]>>[nr6:0]",null,-0.1178691131],[0.1872142996,205.13177273,13,"completed",-5.0161,13.0,3,"C1=C(NC2=CCC(c3ccccc3)=C2)C=C(c2ccccc2)C1","c1ccc(-c2cc(Nc3coc(-c4ccccc4)c3)co2)cc1",{},"[#6H2r5:1]>>[O:1]",null,-0.2133735154],[0.1869471871,241.5166753835,13,"completed",-5.285476,13.0,3,"C(#CC1=Cc2ccccc2C1)C1=Cc2ccccc2C1","C(#Cc1cc2ccccc2[nH]1)c1cc2ccccc2[nH]1",{},"[#6H2r5:1]>>[NH:1]",null,-0.2742024149],[0.1863251413,161.9924820305,13,"completed",-5.52026,13.0,11,"C(=Cc1cc2c(cn1)=CCC=2)c1cc2c(cn1)=CCC=2","C(=Cc1cc2c(cn1)=CCN=2)c1cc2c(cn1)=CCN=2",{},"[chr5,CH1r5:1]>>[n:1]",null,-0.3358342052],[0.1860615602,196.8249043975,13,"completed",-5.2737,13.0,7,"C1=c2cc3cc4ccnnc4cc3cc2=CC1","C1=c2cc3nc4ccnnc4nc3cc2=CC1",{},"[ch&r6:0]>>[nr6:0]",null,-0.2313529146],[0.1856586056,90.4457805163,13,"completed",-4.898524,13.0,7,"C1=c2cc3cc4ccnnc4cc3cc2=CC1","c1cc2cc3cc4c[nH]cc4cc3cc2nn1",{},"[#6H2r5:1]>>[NH:1]",null,-0.1675434353],[0.1854488963,104.8283455074,13,"completed",-5.152628,13.0,8,"C1=c2cc3cc4ccsc4cc3cc2=CC1","C1=c2nc3cc4ccsc4cc3nc2=CC1",{},"[ch&r6:0]>>[nr6:0]",null,-0.1111131772],[0.1880799066,141.7188687061,14,"completed",-5.52716,14.0,14,"c1cc2nc3cc4[nH]ccc4nc3cc2[nH]1","C1=Cc2cc3nc4c(cc3nc2=C1)C=CC=4",{},"[nr5:0]>>[ch&r5:0]",null,-0.3308963794],[0.1875487179,202.0823902769,14,"completed",-5.21712,14.0,14,"C(#Cc1ccc2c[nH]cc2c1)c1ccc2c[nH]cc2c1","C(#Cc1ccc2n[nH]cc2c1)c1ccc2n[nH]cc2c1",{},"[chr5,CH1r5:1]>>[n:1]",null,-0.2180795009],[0.1827522389,99.9447706035,14,"completed",-5.09982,14.0,13,"c1cc2cc3cc4cc[nH]c4cc3cc2[nH]1","c1n[nH]c2cc3cc4[nH]ncc4cc3cc12",{},"[chr5,CH1r5:1]>>[n:1]",null,-0.09994485],[0.1827522389,89.6326998321,14,"completed",-5.085284,14.0,14,"c1cc2cc3cc4[nH]ccc4cc3cc2[nH]1","c1n[nH]c2cc3cc4cn[nH]c4cc3cc12",{},"[chr5,CH1r5:1]>>[n:1]",null,-0.0902227],[0.1812486621,166.2440624047,14,"completed",-5.153916,14.0,4,"C1=CCC(Nc2cc3c(cc2NC2=CC=CC2)=CCC=3)=C1","C1=CCC(Nc2cc3c(cc2NC2=CC=CC2)=NCN=3)=C1",{},"[chr5,CH1r5:1]>>[n:1]",null,-0.1704742985],[0.1805917863,119.5385158688,14,"completed",-5.131284,14.0,13,"c1cc2cc3cc4cc[nH]c4cc3cc2[nH]1","c1nc2cc3cc4nc[nH]c4cc3cc2[nH]1",{},"[chr5,CH1r5:1]>>[n:1]",null,-0.1215278331],[0.1805917863,129.2802726137,14,"completed",-5.12788,14.0,14,"c1cc2cc3cc4[nH]ccc4cc3cc2[nH]1","c1nc2cc3cc4[nH]cnc4cc3cc2[nH]1",{},"[chr5,CH1r5:1]>>[n:1]",null,-0.130745031],[0.1797428589,131.8339735771,14,"completed",-5.278852,14.0,4,"c1ccc(Nc2cc(-c3ccc[nH]3)cc(-c3ccc[nH]3)c2)cc1","c1ccc(Nc2cc(-c3ccc[nH]3)nc(-c3ccc[nH]3)c2)cc1",{},"[ch&r6:0]>>[nr6:0]",null,-0.1818085123],[0.1787140957,129.0690467377,14,"completed",-5.0391,14.0,4,"C1=CCC(Nc2cc3c(cc2NC2=CC=CC2)=CCC=3)=C1","C1=CCC(Nc2nc3c(nc2NC2=CC=CC2)=CCC=3)=C1",{},"[ch&r6:0]>>[nr6:0]",null,-0.13592695],[0.1786307667,118.9157051956,14,"completed",-5.284464,14.0,8,"C1=c2nc3cc4ccsc4cc3nc2=CC1","C1=c2nc3cc4ncsc4cc3nc2=CC1",{},"[chr5,CH1r5:1]>>[n:1]",null,-0.1755396221],[0.1774725825,88.4562358796,14,"completed",-5.242052,14.0,3,"C1=CCC(c2cc(Nc3ccccc3)cc(Nc3ccccc3)c2)=C1","C1=NCC(c2cc(Nc3ccccc3)cc(Nc3ccccc3)c2)=C1",{},"[chr5,CH1r5:1]>>[n:1]",null,-0.1330868262],[0.1761682479,205.6096012155,14,"completed",-4.45306,14.0,4,"C1=CC(C2=CCC=C2NC2=CCC=C2C2=CCC=C2)=CC1","C1=NC(C2=CCC=C2NC2=CCC=C2C2=CCC=N2)=CC1",{},"[chr5,CH1r5:1]>>[n:1]",null,-0.4973486466],[0.1751830616,130.216123642,14,"completed",-5.211508,14.0,9,"C1=CC(=C2C=c3cc4ccccc4cc3=C2)C=N1","C1=NC=NC1=C1C=c2cc3ccccc3cc2=C1",{},"[chr5,CH1r5:1]>>[n:1]",null,-0.151818693],[0.1746511025,346.9646271859,14,"completed",-5.167992,14.0,7,"O=c1occc2c1=CCC=2C#CC1=c2ccoc(=O)c2=CC1","O=c1[nH]ccc2c1=CCC=2C#CC1=c2cc[nH]c(=O)c2=CC1",{},"[o:1]>>[nH:1]",null,-0.3502137625],[0.1745447744,167.4063190552,14,"completed",-5.606556,14.0,3,"c1ccc(-c2cc3ccccc3cc2-c2ccccc2)cc1","C1=CC(c2cc3ccccc3cc2C2=CCC=C2)=CC1",{},"[c:0]1[ch:1][ch][c:3][c!r5:4][c!r5:5]1>>[c:0]1[CH2:1][c:3][c:4][c:5]1",null,-0.3921203596],[0.1739891377,146.2129958877,14,"completed",-5.301024,14.0,3,"C(#CC1=c2ccccc2=CC1)C1=c2ccccc2=CC1","C(#CC1=c2ccccc2=NC1)C1=c2ccccc2=NC1",{},"[chr5,CH1r5:1]>>[n:1]",null,-0.2029272233],[0.1735687946,219.7832653057,14,"completed",-5.133216,14.0,11,"C(=Cc1ccoc1)C1=c2ccccc2=C(C=Cc2ccoc2)C1","C(=Cc1ccon1)C1=c2ccccc2=C(C=Cc2ccon2)C1",{},"[chr5,CH1r5:1]>>[n:1]",null,-0.2210097328],[0.1732829073,267.4708769349,14,"completed",-4.561896,14.0,9,"C1=CSC(=C2C=c3cc4ccccc4cc3=C2)S1","C1=NSC(=C2C=c3cc4ccccc4cc3=C2)S1",{},"[chr5,CH1r5:1]>>[n:1]",null,-0.4619773461],[0.1730600463,164.8273976112,14,"completed",-5.215004,14.0,9,"C1=C(c2ccccc2)CN=C1NC1=NCC(c2ccccc2)=C1","C1=CCC(C2=CC(NC3=NCC(C4=CC=CC4)=C3)=NC2)=C1",{},"[c:0]1[ch:1][ch][c:3][c!r5:4][c!r5:5]1>>[c:0]1[CH2:1][c:3][c:4][c:5]1",null,-0.1834360156],[0.1729058462,256.4195484074,14,"completed",-5.419152,14.0,3,"C(=CC1=Cc2ccccc2C1)C1=Cc2ccccc2C1","C(=Cc1cc2ccccc2s1)c1cc2ccccc2s1",{},"[#6H2r5:1]>>[S:1]",null,-0.3400902886],[0.1729022834,162.4541166578,14,"completed",-4.875892,14.0,4,"C1=CCC(Nc2cc3c(cc2NC2=CC=CC2)=CCC=3)=C1","C1=CN=C(Nc2cc3c(cc2NC2=NC=CC2)=CCC=3)C1",{},"[chr5,CH1r5:1]>>[n:1]",null,-0.2258346605],[0.1725835196,130.7480908366,14,"completed",-5.41676,14.0,7,"C(#Cc1ccc(C#CC2=CC=CC2)c2c1SCS2)C1=CC=CC1","C(#Cc1ccc(C#CC2=CC=NC2)c2c1SCS2)C1=CC=NC1",{},"[chr5,CH1r5:1]>>[n:1]",null,-0.2574104564],[0.1723820008,262.2190522363,14,"completed",-4.454164,14.0,11,"C(=Cc1cc[nH]c1)C1=c2ccccc2=C(C=Cc2cc[nH]c2)C1","C(=Cc1c[nH]cn1)C1=c2ccccc2=C(C=Cc2c[nH]cn2)C1",{},"[chr5,CH1r5:1]>>[n:1]",null,-0.5226278403],[0.1723285545,161.1463698173,14,"completed",-5.222364,14.0,3,"C1=CC(c2ccc(Nc3ccc(C4=CCC=C4)cc3)cc2)=CC1","C1=CC(c2ccc(Nc3ccc(C4=CCC=C4)cn3)nc2)=CC1",{},"[ch&r6:0]>>[nr6:0]",null,-0.1824962938],[0.171934951,128.5475439624,14,"completed",-4.629332,14.0,3,"C1=c2ccccc2=C(NC2=c3ccccc3=CC2)C1","C1=c2cccnc2=C(NC2=c3ncccc3=CC2)C1",{},"[ch&r6:0]>>[nr6:0]",null,-0.3536571369],[0.1717193677,94.9677856517,14,"completed",-5.18262,14.0,3,"C1=CCC(c2cc(Nc3ccccc3)cc(Nc3ccccc3)c2)=C1","C1=CN=C(c2cc(Nc3ccccc3)cc(Nc3ccccc3)c2)C1",{},"[chr5,CH1r5:1]>>[n:1]",null,-0.1111919595],[0.1716922343,187.5141427635,14,"completed",-5.2898,14.0,7,"C(#Cc1cc(-c2c[nH]c(C#CC3=CC=CC3)c2)c[nH]1)C1=CC=CC1","C(#Cc1cc(-c2cc(C#CC3=CC=CC3)[nH]n2)n[nH]1)C1=CC=CC1",{},"[chr5,CH1r5:1]>>[n:1]",null,-0.229811517],[0.1714334846,117.1442793678,14,"completed",-5.37904,14.0,3,"c1ccc(Nc2cc(-c3ccccn3)cc(-c3ccccn3)c2)cc1","c1ccc(Nc2cc(-c3ccccn3)cc(-c3ccccn3)c2)nc1",{},"[ch&r6:0]>>[nr6:0]",null,-0.2277626172],[0.1709581245,172.9914640437,14,"completed",-4.755096,14.0,9,"C1=C(NC2=CCC(c3ccccc3)=N2)N=C(c2ccccc2)C1","C1=CCC(C2=NC(NC3=CCC(C4=CC=CC4)=N3)=CC2)=C1",{},"[c:0]1[ch:1][ch][c:3][c!r5:4][c!r5:5]1>>[c:0]1[CH2:1][c:3][c:4][c:5]1",null,-0.2970115209],[0.1709201334,108.8420781878,14,"completed",-5.543996,14.0,8,"c1cc2cc3cc4sccc4cc3cc2s1","c1nc2cc3cc4scnc4cc3cc2s1",{},"[chr5,CH1r5:1]>>[n:1]",null,-0.3293045665],[0.1709201334,105.3731367772,14,"completed",-5.545284,14.0,8,"c1cc2cc3cc4ccsc4cc3cc2s1","c1nc2cc3cc4ncsc4cc3cc2s1",{},"[chr5,CH1r5:1]>>[n:1]",null,-0.3290283269],[0.170907245,94.292018152,14,"completed",-5.073048,14.0,3,"C1=CC(c2cc(Nc3ccccc3)cc(Nc3ccccc3)c2)=CC1","C1=NC(c2cc(Nc3ccccc3)cc(Nc3ccccc3)c2)=CC1",{},"[chr5,CH1r5:1]>>[n:1]",null,-0.0961609366],[0.1708437433,157.8857081044,14,"completed",-4.980312,14.0,11,"C(=CC1=c2ccccc2=C(C=CC2=CCN=C2)C1)C1=CCN=C1","C(=CC1=c2ccccc2=C(C=CC2=CCN=N2)C1)C1=CCN=N1",{},"[chr5,CH1r5:1]>>[n:1]",null,-0.1787379459],[0.170838789,255.7067250112,14,"completed",-5.023368,14.0,3,"C1=CC(=C2C=CC(Nc3ccccc3)=C2)C=C1Nc1ccccc1","C1=NC(=C2C=C(Nc3ccccc3)C=N2)C=C1Nc1ccccc1",{},"[chr5,CH1r5:1]>>[n:1]",null,-0.261272724],[0.1707402251,163.8552666801,14,"completed",-5.377476,14.0,3,"c1ccc(-c2cncc(Nc3cncc(-c4ccccc4)c3)c2)cc1","C1=CCC(c2cncc(Nc3cncc(C4=CC=CC4)c3)c2)=C1",{},"[c:0]1[ch:1][ch][c:3][c!r5:4][c!r5:5]1>>[c:0]1[CH2:1][c:3][c:4][c:5]1",null,-0.2541162813],[0.1706817944,133.7515086282,14,"completed",-5.326692,14.0,3,"C1=CCC(c2cccc(Nc3cccc(C4=CC=CC4)c3)c2)=C1","C1=NC=C(c2cccc(Nc3cccc(C4=CN=CC4)c3)c2)C1",{},"[chr5,CH1r5:1]>>[n:1]",null,-0.2075336235],[0.1705095716,258.2505424353,14,"completed",-5.14674,14.0,4,"C1=CCC(Nc2nc(C3=CC=CC3)cc(C3=CC=CC3)n2)=C1","C1=CCC(Nc2nc(C3=CC=CC3)nc(C3=CC=CC3)n2)=C1",{},"[ch&r6:0]>>[nr6:0]",null,-0.260314829],[0.170272522,85.9635252467,14,"completed",-5.375452,14.0,3,"C1=CCC(c2cc(Nc3ccccc3)cc(Nc3ccccc3)c2)=C1","C1=CCC(c2nc(Nc3ccccc3)cc(Nc3ccccc3)n2)=C1",{},"[ch&r6:0]>>[nr6:0]",null,-0.2111110887],[0.1701952628,100.6381075746,14,"completed",-5.365516,14.0,3,"C1=CC(c2cccc(Nc3cccc(C4=CCC=C4)c3)c2)=CC1","C1=CC(c2ccnc(Nc3cc(C4=CCC=C4)ccn3)c2)=CC1",{},"[ch&r6:0]>>[nr6:0]",null,-0.2113584973],[0.1697982327,210.4964338455,14,"completed",-4.826856,14.0,3,"C1=c2c(c3ccccc3c3ccccc23)=CC1","C1=Cc2c(c3c(c4c2=CCC=4)C=CC3)C1",{},"[c:0]1[ch:1][ch][c:3][c!r5:4][c!r5:5]1>>[c:0]1[CH2:1][c:3][c:4][c:5]1",null,-0.2843703476],[0.1697982327,168.914861049,14,"completed",-4.905976,14.0,3,"C1=c2c(c3ccccc3c3ccccc23)=CC1","C1=Cc2c3c(c4c(c2C1)=CCC=4)CC=C3",{},"[c:0]1[ch:1][ch][c:3][c!r5:4][c!r5:5]1>>[c:0]1[CH2:1][c:3][c:4][c:5]1",null,-0.2167450886],[0.1692526807,115.6791606814,14,"completed",-5.434792,14.0,3,"c1ccc(Nc2cc(Nc3ccccc3)cc(-c3ccccc3)c2)cc1","c1ccc(Nc2cc(Nc3ccccc3)nc(-c3ccccc3)n2)cc1",{},"[ch&r6:0]>>[nr6:0]",null,-0.2613496758],[0.1692357038,145.6861860929,14,"completed",-5.341044,14.0,7,"C1=CC(C=Cc2cc(C=CC3=CCC=C3)cc(-c3cc[nH]c3)c2)=CC1","C(=Cc1cc(C=CC2=CCC=N2)cc(-c2cc[nH]c2)c1)C1=CCC=N1",{},"[chr5,CH1r5:1]>>[n:1]",null,-0.2229227393],[0.1691015739,127.1401013788,14,"completed",-5.129076,14.0,9,"C1=CC(=C2C=c3cc4ccccc4cc3=C2)N=C1","C1=NC(=C2C=c3cc4ccccc4cc3=C2)N=C1",{},"[chr5,CH1r5:1]>>[n:1]",null,-0.1287589148],[0.1689616344,173.0474776061,14,"completed",-5.095864,14.0,4,"C1=CC(C2=C(NC3=C(C4=CCC=C4)C=CC3)CC=C2)=CC1","C1=CC(C2=C(NC3=C(C4=CCC=C4)C=NC3)CN=C2)=CC1",{},"[chr5,CH1r5:1]>>[n:1]",null,-0.1730716952],[0.1687813505,175.4005557225,14,"completed",-5.202216,14.0,7,"C(#Cc1ccc(C#CC2=CC=NC2)c2c1=CCC=2)C1=CC=NC1","C(#Cc1ccc(C#CC2=CC=NC2)c2c[nH]cc12)C1=CC=NC1",{},"[#6H2r5:1]>>[NH:1]",null,-0.1894331786],[0.1683383494,225.424381915,14,"completed",-5.519524,14.0,3,"C(#CC1=Cc2ccccc2C1)C1=Cc2ccccc2C1","C(#Cc1cc2ccccc2s1)c1cc2ccccc2s1",{},"[#6H2r5:1]>>[S:1]",null,-0.3702112119],[0.1681973413,142.8121263825,14,"completed",-5.468464,14.0,7,"C1=CC(C=Cc2cc(C=CC3=CCC=C3)cc(-c3ccsc3)c2)=CC1","C(=Cc1cc(C=CC2=CCC=N2)cc(-c2ccsc2)c1)C1=CCC=N1",{},"[chr5,CH1r5:1]>>[n:1]",null,-0.2948228382],[0.1679473685,216.4018494765,14,"completed",-5.382076,14.0,11,"C1=CCC(C=Cc2cc3cnc(C=CC4=CC=CC4)cc3cn2)=C1","C1=CCC(C=Cc2cc3nnc(C=CC4=CC=CC4)cc3nn2)=C1",{},"[ch&r6:0]>>[nr6:0]",null,-0.2929462863],[0.1678582104,111.2073243362,14,"completed",-5.351992,14.0,8,"C1=c2nc3cc4ccsc4cc3nc2=CC1","C1=c2nc3cc4cnsc4cc3nc2=CC1",{},"[chr5,CH1r5:1]>>[n:1]",null,-0.2085235079],[0.265074731,127.6750654516,15,"completed",-5.804264,15.0,15,"C1=Nc2cc3nc4c(cc3nc2=C1)N=CC=4","C1=Nc2cc3cc4c(cc3cc2=C1)N=CC=4",{},"[nr6:0]>>[ch&r6:0]",null,-0.5092493843],[0.2544409393,155.9493327279,15,"completed",-5.534428,15.0,15,"C1=NC=c2nc3cc4c(nc3cc21)=CN=C4","C1=NC=c2cc3cc4c(cc3cc21)=CN=C4",{},"[nr6:0]>>[ch&r6:0]",null,-0.3417554112],[0.2202545955,127.7405030829,15,"completed",-5.804264,15.0,15,"c1nc2cc3cc4[nH]cnc4cc3cc2[nH]1","C1=Cc2cc3cc4c(cc3cc2=N1)C=CN=4",{},"[nr5:0]>>[ch&r5:0]",null,-0.5092657942],[0.2023424436,272.9086260241,15,"completed",-6.279352,15.0,15,"C1=Cc2cc3cc4c(cc3cc2=N1)C=CN=4","C1=Nc2cc3cc4c(cc3cc2=N1)N=CN=4",{},"[chr5,CH1r5:1]>>[n:1]",null,-0.8694860417],[0.1987103877,177.4533288218,15,"completed",-5.570952,15.0,15,"C1=NCc2c1c1c(c3c2=CCC=3)CN=C1","C1=c2c3c(c4c(c2=CC1)CN=N4)N=NC3",{},"[chr5,CH1r5:1]>>[n:1]",null,-0.3743923333],[0.1962157898,194.1469989644,15,"completed",-5.483368,15.0,15,"C1=NCc2c3c(c4c(c21)=CCC=4)C=NC3","C1=c2c3c(c4c(c2=CC1)N=NC4)CN=N3",{},"[chr5,CH1r5:1]>>[n:1]",null,-0.3312232762],[0.1944704832,141.8038231844,15,"completed",-5.527252,15.0,15,"C1=Cc2nc3nc4c(nc3nc2=C1)C=CC=4","C1=Cc2nc3cc4c(nc3cc2=C1)C=CC=4",{},"[nr6:0]>>[ch&r6:0]",null,-0.3309909626],[0.1934017769,174.963289513,15,"completed",-5.534796,15.0,15,"C1=NC(=C2C=c3cc4ccccc4cc3=C2)N=N1","C1=c2cc3ccccc3cc2=CC1=C1N=NN=N1",{},"[chr5,CH1r5:1]>>[n:1]",null,-0.3510633246],[0.1831902752,92.5494097382,15,"completed",-5.310316,15.0,15,"C1=NCC(c2cc(Nc3ccccc3)cc(Nc3ccccc3)c2)=C1","C1=C(c2cc(Nc3ccccc3)cc(Nc3ccccc3)c2)CN=N1",{},"[chr5,CH1r5:1]>>[n:1]",null,-0.1738950113],[0.1783034193,94.670733903,15,"completed",-5.270756,15.0,15,"C1=NCC(c2cc(Nc3ccccc3)cc(Nc3ccccc3)c2)=C1","c1ccc(Nc2cc(Nc3ccccc3)cc(-c3ccns3)c2)cc1",{},"[#6H2r5:1]>>[S:1]",null,-0.1524787772],[0.1774078832,95.5268782482,15,"completed",-5.13432,15.0,15,"C1=NC(c2cc(Nc3ccccc3)cc(Nc3ccccc3)c2)=CC1","C1=NC(c2cc(Nc3ccccc3)cc(Nc3ccccc3)c2)=NC1",{},"[chr5,CH1r5:1]>>[n:1]",null,-0.0985014571],[0.1754562611,99.9979139803,15,"completed",-5.278484,15.0,15,"C1=NCC(c2cc(Nc3ccccc3)cc(Nc3ccccc3)c2)=C1","c1ccc(Nc2cc(Nc3ccccc3)cc(-c3ccno3)c2)cc1",{},"[#6H2r5:1]>>[O:1]",null,-0.1600290178],[0.1746930699,102.2034069644,15,"completed",-5.156492,15.0,15,"C1=NC(c2cc(Nc3ccccc3)cc(Nc3ccccc3)c2)=CC1","c1ccc(Nc2cc(Nc3ccccc3)cc(-c3cocn3)c2)cc1",{},"[#6H2r5:1]>>[O:1]",null,-0.1095869334],[0.1743079456,166.3780711064,15,"completed",-5.355856,15.0,15,"C1=NC=NC1=C1C=c2cc3ccccc3cc2=C1","C1=NC(=C2C=c3cc4ccccc4cc3=C2)N=N1",{},"[chr5,CH1r5:1]>>[n:1]",null,-0.2444548752],[0.1712242099,141.4259746074,15,"completed",-5.27692,15.0,14,"C1=Cc2cc3nc4c(cc3nc2=C1)C=CC=4","C1=Cc2cc3cc4c(cc3cc2=C1)C=CC=4",{},"[nr6:0]>>[ch&r6:0]",null,-0.1879857511],[0.1700089421,92.3100943802,15,"completed",-5.166152,15.0,15,"C1=NC(c2cc(Nc3ccccc3)cc(Nc3ccccc3)c2)=CC1","C1=C(c2cc(Nc3ccccc3)cc(Nc3ccccc3)c2)N=NC1",{},"[chr5,CH1r5:1]>>[n:1]",null,-0.1032735988],[0.1691927632,93.916190301,15,"completed",-5.113712,15.0,15,"C1=NC(c2cc(Nc3ccccc3)cc(Nc3ccccc3)c2)=CC1","c1ccc(Nc2cc(Nc3ccccc3)cc(-c3cscn3)c2)cc1",{},"[#6H2r5:1]>>[S:1]",null,-0.0944054028],[0.1684514016,152.0776825376,15,"completed",-5.004416,15.0,3,"C1=C(NC2=CCc3ccccc32)c2ccccc2C1","C1=C(NC2=CCc3cccnc32)c2ncccc2C1",{},"[ch&r6:0]>>[nr6:0]",null,-0.1661457464],[0.1681853665,161.2609077576,15,"completed",-5.688252,15.0,3,"C(#CC1=CCC=C1C#CC1=CCC=C1)C1=CCC=C1","C(#CC1=NCC=C1)C1=CCC=C1C#CC1=NCC=C1",{},"[chr5,CH1r5:1]>>[n:1]",null,-0.4422271859],[0.1679205071,101.1852302482,15,"completed",-4.979852,15.0,15,"C1=NC(c2cc(Nc3ccccc3)cc(Nc3ccccc3)c2)=CC1","c1ccc(Nc2cc(Nc3ccccc3)cc(-c3c[nH]cn3)c2)cc1",{},"[#6H2r5:1]>>[NH:1]",null,-0.1315745658],[0.1679154899,143.7961867911,15,"completed",-5.280784,15.0,4,"C1=CCC(Nc2cccc(NC3=CC=CC3)c2C2=CC=CC2)=C1","C1=CCC(c2c(NC3=CC=NC3)cccc2NC2=CC=NC2)=C1",{},"[chr5,CH1r5:1]>>[n:1]",null,-0.1915514085],[0.1675738809,85.778622939,15,"completed",-5.201572,15.0,15,"C1=CN=C(c2cc(Nc3ccccc3)cc(Nc3ccccc3)c2)C1","c1ccc(Nc2cc(Nc3ccccc3)cc(-c3ncco3)c2)cc1",{},"[#6H2r5:1]>>[O:1]",null,-0.1114147164],[0.1667078888,160.9828294203,15,"completed",-5.623484,15.0,3,"C(#Cc1cccc2cccnc12)c1cccc2cccnc12","C(#CC1=CCc2cccnc21)C1=CCc2cccnc21",{},"[c:0]1[ch:1][ch][c:3][c!r5:4][c!r5:5]1>>[c:0]1[CH2:1][c:3][c:4][c:5]1",null,-0.4002410093],[0.1663703734,146.984695612,15,"completed",-5.50784,15.0,7,"C1=Cc2cc3cc4ccccc4cc3cc2C1","C1=Cc2cc3cc4c(cc3cc2C1)CC=C4",{},"[c:0]1[ch:1][ch][c:3][c!r5:4][c!r5:5]1>>[c:0]1[CH2:1][c:3][c:4][c:5]1",null,-0.321104187],[0.1663703734,224.7445719762,15,"completed",-5.453376,15.0,7,"C1=Cc2cc3cc4ccccc4cc3cc2C1","C1=Cc2cc3cc4c(cc3cc2C1)C=CC4",{},"[c:0]1[ch:1][ch][c:3][c!r5:4][c!r5:5]1>>[c:0]1[CH2:1][c:3][c:4][c:5]1",null,-0.3342135176],[0.1661853947,167.5464037427,15,"completed",-5.454388,15.0,7,"C(#CC1=NC=CC1)C1=CC(C2=CCC(C#CC3=NC=CC3)=C2)=CC1","C(#Cc1nccs1)C1=CC(C2=CCC(C#Cc3nccs3)=C2)=CC1",{},"[#6H2r5:1]>>[S:1]",null,-0.2993514926],[0.1656634247,145.5212918242,15,"completed",-5.361376,15.0,4,"C1=CCC(c2cc(Nc3ccoc3)cc(C3=CC=CC3)c2)=C1","C1=CCC(c2cc(Nc3ccon3)cc(C3=CC=CC3)c2)=C1",{},"[chr5,CH1r5:1]>>[n:1]",null,-0.2337776271],[0.1644190257,161.845678728,15,"completed",-5.188508,15.0,7,"C(#Cc1ccc(C#CC2=CC=CC2)c2c1SCS2)C1=CC=CC1","C(#Cc1ccc(C#Cc2cccs2)c2c1SCS2)c1cccs1",{},"[#6H2r5:1]>>[S:1]",null,-0.1732989328],[0.1640425349,104.7626093079,15,"completed",-5.305992,15.0,15,"C1=CN=C(c2cc(Nc3ccccc3)cc(Nc3ccccc3)c2)C1","C1=NCC(c2cc(Nc3ccccc3)cc(Nc3ccccc3)c2)=N1",{},"[chr5,CH1r5:1]>>[n:1]",null,-0.1782336368],[0.1625567805,110.1294832655,15,"completed",-5.2392,15.0,4,"C1=CCC(c2cc(NC3=CCC=N3)cc(C3=CC=CC3)c2)=C1","C1=CCC(c2cc(NC3=CCN=N3)cc(C3=CC=CC3)c2)=C1",{},"[chr5,CH1r5:1]>>[n:1]",null,-0.1470478041],[0.1623227241,157.1921944862,15,"completed",-5.175168,15.0,14,"c1cc2cc3cc4[nH]ccc4cc3cc2[nH]1","c1cc2cc3nc4[nH]ccc4cc3nc2[nH]1",{},"[ch&r6:0]>>[nr6:0]",null,-0.1657648872],[0.1623095184,351.3902239368,15,"completed",-5.29302,15.0,3,"C1=CC(c2cccc(C3=CCC=C3)c2Nc2ccccc2)=CC1","C1=CC(c2ncnc(C3=CCC=C3)c2Nc2ccccc2)=CC1",{},"[ch&r6:0]>>[nr6:0]",null,-0.3764716224],[0.1617103315,220.7468960436,15,"completed",-5.201572,15.0,7,"C(#Cc1ccc(C#Cc2cccs2)c2c1=CCC=2)c1cccs1","C(#Cc1ccc(C#Cc2nccs2)c2c1=CCC=2)c1nccs1",{},"[chr5,CH1r5:1]>>[n:1]",null,-0.2319147667],[0.1615863492,128.8709211733,15,"completed",-5.341596,15.0,4,"C1=CCC(c2cc(NC3=CCC=N3)cc(C3=CC=CC3)c2)=C1","C1=CCC(c2cc(NC3=NCC=N3)cc(C3=CC=CC3)c2)=C1",{},"[chr5,CH1r5:1]>>[n:1]",null,-0.2126225333],[0.1614058299,199.0712224371,15,"completed",-5.321356,15.0,15,"C1=Cc2c(c3c(c4c2SCS4)C=CC3)C1","C1=NCc2c1c1c(c3c2CN=C3)SCS1",{},"[chr5,CH1r5:1]>>[n:1]",null,-0.2522669344],[0.1614058299,184.8837383491,15,"completed",-5.334972,15.0,15,"C1=NCc2c1c1c(c3c2=CCC=3)CN=C1","C1=NCc2c1c1c(c3c2SCS3)CN=C1",{},"[CH,ch:0]1=[C,c:1][C,c:2]=[CH,ch:3][*:4]1>>[S:0]1[*:1]=,:[*:2][S:3][*:4]1",null,-0.2474586808],[0.1605567903,177.7511596799,15,"completed",-5.371312,15.0,3,"O=c1cc(Nc2ccccc2)oc(Nc2ccccc2)c1","O=c1cc(NC2=CC=CC2)oc(NC2=CC=CC2)c1",{},"[c:0]1[ch:1][ch][c:3][c!r5:4][c!r5:5]1>>[c:0]1[CH2:1][c:3][c:4][c:5]1",null,-0.2601239578],[0.1603787692,179.994923976,15,"completed",-4.90846,15.0,12,"C1=CCC(Nc2cc(NC3=CC=CC3)cc(C3=CCC=N3)c2)=C1","C1=CCC(Nc2cc(NC3=CC=CC3)cc(C3=CCN=N3)c2)=C1",{},"[chr5,CH1r5:1]>>[n:1]",null,-0.2244439412],[0.160358436,113.3655664148,15,"completed",-5.231564,15.0,4,"C1=CCC(c2cc(Nc3ccsc3)cc(C3=CC=CC3)c2)=C1","C1=CCC(c2cc(Nc3ccsn3)cc(C3=CC=CC3)c2)=C1",{},"[chr5,CH1r5:1]>>[n:1]",null,-0.1460589054],[0.1603410792,89.169327697,15,"completed",-5.175536,15.0,15,"C1=CN=C(c2cc(Nc3ccccc3)cc(Nc3ccccc3)c2)C1","c1ccc(Nc2cc(Nc3ccccc3)cc(-c3nccs3)c2)cc1",{},"[#6H2r5:1]>>[S:1]",null,-0.1036675252],[0.1603038352,99.4001703828,15,"completed",-5.195316,15.0,8,"c1ccc2cc3cc4c(cc3cc2c1)=NCN=4","c1ccc2cc3cc4n[nH]nc4cc3cc2c1",{},"[#6H2r5:1]>>[NH:1]",null,-0.1197168008],[0.16003543,499.8898394932,15,"completed",-5.267628,15.0,15,"C1=CC(c2nc3ccccc3nc2C2=CCC=C2)=CC1","C1=CC(c2nc3c(nc2C2=CCC=C2)=CCC=3)=CC1",{},"[c:0]1[ch:1][ch][c:3][c!r5:4][c!r5:5]1>>[c:0]1[CH2:1][c:3][c:4][c:5]1",null,-0.513476809],[0.1600323394,205.1422834296,15,"completed",-5.416944,15.0,3,"C(#CC1=CCC=C1C#CC1=CCC=C1)C1=CCC=C1","C(#Cc1ccsc1)C1=CCC=C1C#Cc1ccsc1",{},"[#6H2r5:1]>>[S:1]",null,-0.3021681172],[0.1600156993,202.4781411769,15,"completed",-5.231656,15.0,15,"C1=Cc2c3c(c4cscc4c2C1)CC=C3","c1cc2c3ccsc3c3cscc3c2s1",{},"[#6H2r5:1]>>[S:1]",null,-0.2224650889],[0.1600156993,198.9183215653,15,"completed",-5.18078,15.0,15,"C1=c2c(c3ccsc3c3sccc23)=CC1","c1cc2c3cscc3c3ccsc3c2s1",{},"[#6H2r5:1]>>[S:1]",null,-0.2067992959],[0.1597656958,133.0568038191,15,"completed",-4.860804,15.0,3,"C(#Cc1cc(C2=CCC=C2)cc(C2=CCC=C2)c1)c1ccccc1","C(#Cc1cc(C2=CSCS2)cc(C2=CSCS2)c1)c1ccccc1",{},"[CH,ch:0]1=[C,c:1][C,c:2]=[CH,ch:3][*:4]1>>[S:0]1[*:1]=,:[*:2][S:3][*:4]1",null,-0.2138675501],[0.159707655,120.6885888237,15,"completed",-5.298448,15.0,4,"C1=CC(Nc2cc(-c3cccs3)cc(-c3cccs3)c2)=CC1","C1=CC(Nc2cc(-c3cccs3)cc(-c3cccs3)c2)=NC1",{},"[chr5,CH1r5:1]>>[n:1]",null,-0.1840182701],[0.1592553607,585.6639679429,15,"completed",-5.541144,15.0,3,"c1ccc2nc3nc4ccccc4cc3cc2c1","C1=Cc2nc3nc4c(cc3cc2C1)CC=C4",{},"[c:0]1[ch:1][ch][c:3][c!r5:4][c!r5:5]1>>[c:0]1[CH2:1][c:3][c:4][c:5]1",null,-0.6620877717],[0.1591395525,214.9720137451,15,"completed",-5.486588,15.0,3,"C1=C(NC2=CCc3ccccc32)c2ccccc2C1","c1ccc2c(c1)CN=C2NC1=NCc2ccccc21",{},"[chr5,CH1r5:1]>>[n:1]",null,-0.3456061411],[0.1587729036,184.0234403782,15,"completed",-5.411792,15.0,3,"c1ccc2cc(Nc3ccc4ccccc4c3)ccc2c1","c1ccc2ncc(Nc3cnc4ccccc4c3)cc2c1",{},"[ch&r6:0]>>[nr6:0]",null,-0.2854813649],[0.1763435576,126.8139270968,16,"completed",-5.29118,16.0,16,"C(#CC1=NCC=C1)C1=CC(=C2C=CC=C2)C=C1C#CC1=NCC=C1","C(#CC1=C(C#CC2=NCC=C2)SC(=C2C=CC=C2)S1)C1=NCC=C1",{},"[CH,ch:0]1=[C,c:1][C,c:2]=[CH,ch:3][*:4]1>>[S:0]1[*:1]=,:[*:2][S:3][*:4]1",null,-0.1843669449],[0.174654223,94.472687804,16,"completed",-5.210312,16.0,16,"c1ccc(Nc2cc(Nc3ccccc3)cc(-c3cccs3)c2)cc1","c1ccc(Nc2cc(Nc3ccccc3)cc(-c3cncs3)c2)cc1",{},"[chr5,CH1r5:1]>>[n:1]",null,-0.12201545],[0.1704187833,103.7960114821,16,"completed",-5.137264,16.0,16,"c1ccc(Nc2cc(Nc3ccccc3)cc(-c3ccsc3)c2)cc1","c1ccc(Nc2cc(Nc3ccccc3)cc(-c3ccsn3)c2)cc1",{},"[chr5,CH1r5:1]>>[n:1]",null,-0.1070234964],[0.1691553772,86.4698990553,16,"completed",-4.942776,16.0,8,"C1=c2cc3cc4ccccc4cc3cc2=NC1","c1ccc2cc3cc4n[nH]cc4cc3cc2c1",{},"[#6H2r5:1]>>[NH:1]",null,-0.1399626474],[0.168188483,110.3984718495,16,"completed",-5.21206,16.0,16,"c1ccc(Nc2cc(Nc3ccccc3)cc(-c3ccoc3)c2)cc1","c1ccc(Nc2cc(Nc3ccccc3)cc(-c3ccon3)c2)cc1",{},"[chr5,CH1r5:1]>>[n:1]",null,-0.1354288372],[0.1654777857,92.1976862627,16,"completed",-5.232668,16.0,16,"c1ccc(Nc2cc(Nc3ccccc3)cc(-c3ccco3)c2)cc1","c1ccc(Nc2cc(Nc3ccccc3)cc(-c3cnco3)c2)cc1",{},"[chr5,CH1r5:1]>>[n:1]",null,-0.1308617762],[0.1651098103,143.7408408329,16,"completed",-5.032292,16.0,16,"c1ccc(-c2cc(Nc3ccon3)cc(-c3ccccc3)c2)cc1","c1ccc(-c2cc(Nc3cc[nH]n3)cc(-c3ccccc3)c2)cc1",{},"[o:1]>>[nH:1]",null,-0.1513531375],[0.1639295461,115.9631256545,16,"completed",-5.165048,16.0,16,"c1ccc(Nc2cc(Nc3ccccc3)cc(-c3ccco3)c2)cc1","c1ccc(Nc2cc(-c3ccco3)cc(Nc3ccccc3)n2)cc1",{},"[ch&r6:0]>>[nr6:0]",null,-0.1245823231],[0.1630981925,116.3696960429,16,"completed",-5.155756,16.0,16,"c1ccc(Nc2cc(Nc3ccccc3)cc(-c3cccs3)c2)cc1","c1ccc(Nc2cc(-c3cccs3)cc(Nc3ccccc3)n2)cc1",{},"[ch&r6:0]>>[nr6:0]",null,-0.1227403137],[0.162362965,137.2722642853,16,"completed",-5.116564,16.0,16,"C1=C(Nc2cc(-c3ccccc3)cc(-c3ccccc3)c2)N=NC1","c1ccc(-c2cc(Nc3c[nH]nn3)cc(-c3ccccc3)c2)cc1",{},"[#6H2r5:1]>>[NH:1]",null,-0.1377610755],[0.162336985,171.5874428909,16,"completed",-5.381892,16.0,16,"C(#CC1=NCC=C1)C1=CC(=C2C=CC=C2)C=C1C#CC1=NCC=C1","C(#Cc1cc[nH]n1)C1=CC(=C2C=CC=C2)C=C1C#Cc1cc[nH]n1",{},"[#6H2r5:1]>>[NH:1]",null,-0.2614941097],[0.1614885375,179.4244542928,16,"completed",-4.954736,16.0,3,"C1=c2ccc3c(c2=CC1)=CCC=3","c1cc2c(c3c1SCS3)SCS2",{},"[CH,ch:0]1=[C,c:1][C,c:2]=[CH,ch:3][*:4]1>>[S:0]1[*:1]=,:[*:2][S:3][*:4]1",null,-0.2062351409],[0.1613392055,109.8809473158,16,"completed",-5.511888,16.0,9,"C1=CC(=C2C=Cc3cc4c(cc32)CC=C4)C=C1","C1=CC(=C2C=Cc3cc4cc[nH]c4cc32)C=C1",{},"[#6H2r5:1]>>[NH:1]",null,-0.3085501055],[0.1609417438,224.6612103202,16,"completed",-4.986476,16.0,11,"C1=c2c3c(c4c(c2=CC1)=CCC=4)SCS3","C1=c2c(c3c(c4c2=CCN=4)SCS3)=NC1",{},"[chr5,CH1r5:1]>>[n:1]",null,-0.2383015563],[0.1596399757,109.4682847639,16,"completed",-5.268088,16.0,16,"c1ccc(Nc2cc(Nc3ccccc3)cc(-c3ccoc3)c2)cc1","c1ccc(Nc2cc(Nc3ccccc3)cc(-c3cnoc3)c2)cc1",{},"[chr5,CH1r5:1]>>[n:1]",null,-0.1607095438],[0.1586367045,194.1567902155,16,"completed",-5.477572,16.0,7,"C(=Cc1ccccc1)C1=NCC(C2=CC(C=Cc3ccccc3)=NC2)=C1","C(=Cc1cc(-c2cc(C=Cc3ccccc3)n[nH]2)[nH]n1)c1ccccc1",{},"[#6H2r5:1]>>[NH:1]",null,-0.327950546],[0.157444085,95.7854530779,16,"completed",-5.170568,16.0,3,"C1=CC(c2cc(Nc3ccccc3)cc(Nc3ccccc3)c2)=CC1","C1=CC(c2cc(Nc3ccccn3)cc(Nc3ccccn3)c2)=CC1",{},"[ch&r6:0]>>[nr6:0]",null,-0.1077727976],[0.1572183279,179.3518772042,16,"completed",-5.227976,16.0,10,"C1=CC(=C2C=c3cc4cc[nH]c4cc3=N2)C=C1","C1=CC(=C2C=c3nc4cc[nH]c4cc3=N2)C=C1",{},"[ch&r6:0]>>[nr6:0]",null,-0.2004800379],[0.1570738101,96.131159436,16,"completed",-5.207552,16.0,16,"c1ccc(Nc2cc(Nc3ccccc3)cc(-c3ccsc3)c2)cc1","c1ccc(Nc2cc(Nc3ccccc3)cc(-c3cnsc3)c2)cc1",{},"[chr5,CH1r5:1]>>[n:1]",null,-0.1221034063],[0.1565523695,202.2114636,16,"completed",-5.291364,16.0,16,"C(#CC1=NCC=C1)C1=CCC=C1C#CC1=NCC=C1","C(#Cc1cc[nH]n1)C1=CCC=C1C#Cc1cc[nH]n1",{},"[#6H2r5:1]>>[NH:1]",null,-0.2425558996],[0.1562594516,133.5619603548,16,"completed",-5.327428,16.0,11,"C1=CCC(C=CC2=C(C=CC3=CC=CC3)SC(=C3C=CC=C3)S2)=C1","C1=CC(=C2SC(C=CC3=CC=NC3)=C(C=CC3=CC=NC3)S2)C=C1",{},"[chr5,CH1r5:1]>>[n:1]",null,-0.2078059429],[0.1561257838,172.999099746,16,"completed",-5.19596,16.0,4,"C1=CCC(c2c(NC3=CCC=C3)cccc2NC2=CCC=C2)=C1","C1=CCC(c2c(NC3=CCN=C3)cccc2NC2=CCN=C2)=C1",{},"[chr5,CH1r5:1]>>[n:1]",null,-0.1855822354],[0.1560750553,135.6117926813,16,"completed",-5.337272,16.0,7,"C1=CC(C=Cc2cc(C=CC3=CCC=C3)cc(-c3cc[nH]c3)c2)=CC1","C1=CC(C=Cc2cc(C=CC3=CCC=C3)cc(-c3cc[nH]n3)c2)=CC1",{},"[chr5,CH1r5:1]>>[n:1]",null,-0.2144214991],[0.1560236856,187.3457080616,16,"completed",-5.38318,16.0,13,"C(=Cc1cc(-c2c[nH]c(C=Cc3ccccc3)c2)c[nH]1)c1ccccc1","C(=Cc1cc(-c2cc(C=Cc3ccccc3)[nH]n2)n[nH]1)c1ccccc1",{},"[chr5,CH1r5:1]>>[n:1]",null,-0.2727488981],[0.1554619055,280.8034002145,16,"completed",-5.233956,16.0,4,"C1=NCC=C1c1cc(Nc2ccccc2)cc(C2=CCN=C2)n1","C1=CCC(Nc2cc(C3=CCN=C3)nc(C3=CCN=C3)c2)=C1",{},"[c:0]1[ch:1][ch][c:3][c!r5:4][c!r5:5]1>>[c:0]1[CH2:1][c:3][c:4][c:5]1",null,-0.2960459634],[0.1554248384,187.9813033933,16,"completed",-5.039928,16.0,3,"c1ccc2ncc(Nc3cnc4ccccc4c3)cc2c1","C1=c2cc(Nc3cnc4c(c3)=CCC=4)cnc2=CC1",{},"[c:0]1[ch:1][ch][c:3][c!r5:4][c!r5:5]1>>[c:0]1[CH2:1][c:3][c:4][c:5]1",null,-0.1926271179],[0.1554152765,96.4760228057,16,"completed",-5.20516,16.0,3,"C1=CCC(c2cc(Nc3ccccc3)cc(Nc3ccccc3)c2)=C1","C1=CCC(c2cc(Nc3ccccn3)cc(Nc3ccccn3)c2)=C1",{},"[ch&r6:0]>>[nr6:0]",null,-0.1213521715],[0.1551772549,162.3655957462,16,"completed",-4.948756,16.0,4,"C1=CC(C2=CCC=C2NC2=CCC=C2C2=CCC=C2)=CC1","C1=NCC=C1C1=CCC=C1NC1=CCC=C1C1=CCN=C1",{},"[chr5,CH1r5:1]>>[n:1]",null,-0.1938329512],[0.1546234145,172.7984270662,16,"completed",-4.935508,16.0,15,"C1=NC=C(c2cccc(Nc3cccc(C4=CN=CC4)c3)c2)C1","C1=NC=C(C2=CC(NC3=CCC(C4=CN=CC4)=C3)=CC2)C1",{},"[c:0]1[ch:1][ch][c:3][c!r5:4][c!r5:5]1>>[c:0]1[CH2:1][c:3][c:4][c:5]1",null,-0.2076476083],[0.1543070756,125.1279106388,16,"completed",-4.829892,16.0,6,"C(=Cc1cc(C=CC2=CSCS2)cc(-c2ccccc2)c1)C1=CSCS1","C1=CCC(c2cc(C=CC3=CSCS3)cc(C=CC3=CSCS3)c2)=C1",{},"[c:0]1[ch:1][ch][c:3][c!r5:4][c!r5:5]1>>[c:0]1[CH2:1][c:3][c:4][c:5]1",null,-0.2267301844],[0.154288854,145.3055207962,16,"completed",-5.365884,16.0,6,"C(=Cc1ccccn1)C1=CCC(C2=CC(C=Cc3ccccn3)=CC2)=C1","C(=Cc1ncccn1)C1=CCC(C2=CC(C=Cc3ncccn3)=CC2)=C1",{},"[ch&r6:0]>>[nr6:0]",null,-0.236122642],[0.1540075215,119.6934107536,16,"completed",-5.35696,16.0,16,"C1=C(Nc2cc(-c3ccccc3)cc(-c3ccccc3)c2)N=NC1","c1ccc(-c2cc(Nc3csnn3)cc(-c3ccccc3)c2)cc1",{},"[#6H2r5:1]>>[S:1]",null,-0.2160565874],[0.153711462,136.1518563121,16,"completed",-4.916464,16.0,3,"c1cc(Nc2cccc3ccncc23)c2cnccc2c1","C1=c2ccncc2=C(NC2=c3cnccc3=CC2)C1",{},"[c:0]1[ch:1][ch][c:3][c!r5:4][c!r5:5]1>>[c:0]1[CH2:1][c:3][c:4][c:5]1",null,-0.1871983039],[0.1533728493,173.1547467509,16,"completed",-4.818668,16.0,12,"c1cc(Nc2cccc(-c3ccco3)c2)cc(-c2ccco2)c1","C1=C(NC2=CCC(c3ccco3)=C2)C=C(c2ccco2)C1",{},"[c:0]1[ch:1][ch][c:3][c!r5:4][c!r5:5]1>>[c:0]1[CH2:1][c:3][c:4][c:5]1",null,-0.2622306933],[0.1530844167,129.9291559101,16,"completed",-4.931828,16.0,3,"C1=C(Nc2ccccc2)CC=C1C1=CCC(Nc2ccccc2)=C1","c1ccc(Nc2cc(-c3csc(Nc4ccccc4)c3)cs2)cc1",{},"[#6H2r5:1]>>[S:1]",null,-0.1753273456],[0.1529706446,144.1799714412,16,"completed",-5.036248,16.0,4,"C1=CCC(C2=CCC(NC3=CC(C4=CC=CC4)=CC3)=C2)=C1","C1=NCC(C2=CCC(NC3=CC(C4=CC=NC4)=CC3)=C2)=C1",{},"[chr5,CH1r5:1]>>[n:1]",null,-0.1509283928],[0.1528567141,91.4693301429,16,"completed",-5.268732,16.0,8,"c1cc2cc3cc4cocc4cc3cc2s1","c1cc2nc3cc4cocc4cc3nc2s1",{},"[ch&r6:0]>>[nr6:0]",null,-0.1493893483],[0.1527113134,116.5483652093,16,"completed",-5.485484,16.0,6,"C(=Cc1ccccn1)C1=CC(C2=CCC(C=Cc3ccccn3)=C2)=CC1","C(=Cc1ncccn1)C1=CC(C2=CCC(C=Cc3ncccn3)=C2)=CC1",{},"[ch&r6:0]>>[nr6:0]",null,-0.2939328145],[0.1525946243,166.1796671752,16,"completed",-5.419796,16.0,11,"C1=CCC(c2cc(C=CC3=CN=CC3)cc(C=CC3=CN=CC3)c2)=C1","C1=CCC(c2cc(C=Cc3cnc[nH]3)cc(C=Cc3cnc[nH]3)c2)=C1",{},"[#6H2r5:1]>>[NH:1]",null,-0.2787969293],[0.152429153,96.8701749292,16,"completed",-5.233956,16.0,15,"C1=NCC(c2cc(Nc3ccccc3)cc(Nc3ccccc3)c2)=C1","c1ccc(Nc2cc(Nc3ccccc3)cc(-c3ccn[nH]3)c2)cc1",{},"[#6H2r5:1]>>[NH:1]",null,-0.1348202272],[0.1522099245,81.7648680823,16,"completed",-5.138092,16.0,3,"c1ccc(Nc2cc(Nc3ccccc3)cc(-c3ccccn3)c2)cc1","c1ccc(Nc2cc(Nc3ccccc3)cc(-c3ncccn3)c2)cc1",{},"[ch&r6:0]>>[nr6:0]",null,-0.0860028132],[0.1520233951,183.5722246752,16,"completed",-4.999356,16.0,3,"C1=CC(Nc2cc3ccccc3cc2NC2=CCC=C2)=CC1","C1=NC(Nc2cc3ccccc3cc2NC2=CCC=N2)=CC1",{},"[chr5,CH1r5:1]>>[n:1]",null,-0.1966267451],[0.1519358225,115.7146709067,16,"completed",-5.119232,16.0,4,"C1=CCC(c2cc(NC3=CCC=C3)cc(NC3=CCC=C3)c2)=C1","C1=CCC(c2cc(NC3=NCC=C3)cc(NC3=NCC=C3)c2)=C1",{},"[chr5,CH1r5:1]>>[n:1]",null,-0.1164951556],[0.1519032564,129.0762612034,16,"completed",-5.174156,16.0,9,"C1=CC(c2cc(Nc3ccccc3)nc(Nc3ccccc3)c2)=CC1","c1ccc(Nc2cc(-c3ccoc3)cc(Nc3ccccc3)n2)cc1",{},"[#6H2r5:1]>>[O:1]",null,-0.1391231334],[0.1516753668,129.5585135524,16,"completed",-5.2576,16.0,9,"O=c1cnoc2cc3cc4cscc4cc3cc12","O=c1cn[nH]c2cc3cc4cscc4cc3cc12",{},"[o:1]>>[nH:1]",null,-0.1701643642],[0.1514340881,194.1128888149,16,"completed",-5.248492,16.0,7,"C(#CC1=CC(C2=CCC(C#CC3=CN=CC3)=C2)=CC1)C1=CN=CC1","C(#Cc1cnc[nH]1)C1=CC(C2=CCC(C#Cc3cnc[nH]3)=C2)=CC1",{},"[#6H2r5:1]>>[NH:1]",null,-0.2201913983],[0.1513412799,188.9892902283,16,"completed",-4.911404,16.0,3,"C(=Cc1ccccn1)C1=CCC=C1C=Cc1ccccn1","C(=Cc1ccccn1)C1=C(C=Cc2ccccn2)SCS1",{},"[CH,ch:0]1=[C,c:1][C,c:2]=[CH,ch:3][*:4]1>>[S:0]1[*:1]=,:[*:2][S:3][*:4]1",null,-0.2305330625],[0.1512381992,168.8679833646,16,"completed",-5.128984,16.0,6,"C(=Cc1ccccn1)C1=CCC(C2=CC(C=Cc3ccccn3)=CC2)=C1","C(=Cc1ccccn1)c1c[nH]c(-c2cc(C=Cc3ccccn3)c[nH]2)c1",{},"[#6H2r5:1]>>[NH:1]",null,-0.1700824248],[0.1508914779,158.3635255431,16,"completed",-4.912784,16.0,3,"C1=c2ccc(Nc3ccc4c(c3)=CCC=4)cc2=CC1","c1cc2cocc2cc1Nc1ccc2cocc2c1",{},"[#6H2r5:1]>>[O:1]",null,-0.2055563749],[0.1508584972,114.3066794817,16,"completed",-5.080684,16.0,4,"C1=CC(Nc2cc(NC3=CCC=C3)cc(C3=CCC=C3)c2)=CC1","C1=CC(c2cc(NC3=NCC=C3)cc(NC3=NCC=C3)c2)=CC1",{},"[chr5,CH1r5:1]>>[n:1]",null,-0.1151036047],[0.1625778674,144.6233336019,17,"completed",-5.11592,17.0,17,"c1ccc(-c2cc(Nc3c[nH]cn3)cc(-c3ccccc3)c2)cc1","c1ccc(-c2cc(Nc3c[nH]cn3)cc(-c3ccccc3)n2)cc1",{},"[ch&r6:0]>>[nr6:0]",null,-0.1450520505],[0.1608229964,236.8724622765,17,"completed",-5.29026,17.0,17,"c1ccc(-c2cc(Nc3cn[nH]c3)cc(-c3ccccc3)c2)cc1","c1ccc(-c2cc(Nc3cn[nH]c3)cc(-c3ccccc3)n2)cc1",{},"[ch&r6:0]>>[nr6:0]",null,-0.2717462208],[0.1572199113,105.5447743199,17,"completed",-5.233312,17.0,17,"C1=CC(c2cc(Nc3ccccc3)cc(Nc3ccccc3)c2)=NC1","C1=NCN=C1c1cc(Nc2ccccc2)cc(Nc2ccccc2)c1",{},"[chr5,CH1r5:1]>>[n:1]",null,-0.1408830123],[0.1554239835,152.8603595768,17,"completed",-5.6808,17.0,17,"C(=Cc1cc(-c2cc(C=Cc3ccccc3)on2)no1)c1ccccc1","C1=CC(C=Cc2cc(-c3cc(C=CC4=CCC=C4)on3)no2)=CC1",{},"[c:0]1[ch:1][ch][c:3][c!r5:4][c!r5:5]1>>[c:0]1[CH2:1][c:3][c:4][c:5]1",null,-0.4343470077],[0.1525595291,170.5718455262,17,"completed",-5.706652,17.0,17,"C(=Cc1cc(-c2cc(C=Cc3ccccc3)no2)on1)c1ccccc1","C1=CC(C=Cc2cc(-c3cc(C=CC4=CCC=C4)no3)on2)=CC1",{},"[c:0]1[ch:1][ch][c:3][c!r5:4][c!r5:5]1>>[c:0]1[CH2:1][c:3][c:4][c:5]1",null,-0.457632836],[0.150196746,114.5380551246,17,"completed",-5.369104,17.0,17,"c1ccc(-c2cc(Nc3cscn3)cc(-c3ccccc3)c2)cc1","c1ccc(-c2cc(Nc3cscn3)cc(-c3ccccc3)n2)cc1",{},"[ch&r6:0]>>[nr6:0]",null,-0.220461511],[0.1500432452,191.72136329,17,"completed",-5.33074,17.0,7,"C1=CC(c2cc(C=Cc3cc[nH]c3)cc(C=Cc3cc[nH]c3)c2)=CC1","C1=CC(c2cc(C=Cc3cn[nH]c3)cc(C=Cc3cn[nH]c3)c2)=CC1",{},"[chr5,CH1r5:1]>>[n:1]",null,-0.2506893406],[0.1489305176,199.6811537952,17,"completed",-5.08602,17.0,3,"c1ccc2c(Nc3nccc4ccccc34)nccc2c1","C1=c2ccnc(Nc3nccc4c3=CCC=4)c2=CC1",{},"[c:0]1[ch:1][ch][c:3][c!r5:4][c!r5:5]1>>[c:0]1[CH2:1][c:3][c:4][c:5]1",null,-0.1999208068],[0.1485497222,132.7311725369,17,"completed",-5.42044,17.0,6,"C(=Cc1ccccn1)C1=CCC(C2=CC(C=Cc3ccccn3)=CC2)=C1","C(=Cc1ccccn1)c1csc(-c2cc(C=Cc3ccccn3)cs2)c1",{},"[#6H2r5:1]>>[S:1]",null,-0.2606369947],[0.1480357592,170.6894167251,17,"completed",-5.516396,17.0,12,"C(#Cc1ccc[nH]1)c1cc(C#Cc2ccc[nH]2)cc(C2=CC=CC2)c1","C(#Cc1ncc[nH]1)c1cc(C#Cc2ncc[nH]2)cc(C2=CC=CC2)c1",{},"[chr5,CH1r5:1]>>[n:1]",null,-0.3377777895],[0.1475497062,183.0468378796,17,"completed",-5.460368,17.0,10,"C(#Cc1ccc2ccc(C#Cc3cc[nH]c3)cc2c1)c1cc[nH]c1","C(#Cc1ccc2ccc(C#Cc3cn[nH]c3)cc2c1)c1cn[nH]c1",{},"[chr5,CH1r5:1]>>[n:1]",null,-0.3116729722],[0.1459565555,285.3019330304,17,"completed",-5.409952,17.0,3,"C1=Cc2cccc(Nc3cccc4c3CC=C4)c2C1","C1=Cc2ccnc(Nc3nccc4c3CC=C4)c2C1",{},"[ch&r6:0]>>[nr6:0]",null,-0.3584293678],[0.1454893155,202.7228818048,17,"completed",-4.776716,17.0,11,"C1=c2cc3c(cc2=CC1)SCS3","c1c2c(cc3c1SCS3)SCS2",{},"[CH,ch:0]1=[C,c:1][C,c:2]=[CH,ch:3][*:4]1>>[S:0]1[*:1]=,:[*:2][S:3][*:4]1",null,-0.3038218453],[0.1453441172,278.0607010019,17,"completed",-4.677724,17.0,11,"C1=c2c3c(c4c(c2=CC1)=CCC=4)SCS3","c1scc2c1c1c(c3cscc32)SCS1",{},"[#6H2r5:1]>>[S:1]",null,-0.4058239684],[0.1438737674,216.3375010423,17,"completed",-5.265512,17.0,17,"C(#Cc1cc[nH]c1)C1=CC(=C2C=CC=C2)C=C1C#Cc1cc[nH]c1","C(#Cc1cc[nH]c1)C1=CC(=C2C=CN=C2)C=C1C#Cc1cc[nH]c1",{},"[chr5,CH1r5:1]>>[n:1]",null,-0.2454079934],[0.1437569606,229.6209462267,17,"completed",-5.230092,17.0,3,"C1=CC(=C2C=CC(C=Cc3ccccc3)=C2)C=C1C=Cc1ccccc1","C1=CC(C=CC2=CC(=C3C=CC(C=CC4=CCC=C4)=C3)C=C2)=CC1",{},"[c:0]1[ch:1][ch][c:3][c!r5:4][c!r5:5]1>>[c:0]1[CH2:1][c:3][c:4][c:5]1",null,-0.2470192379],[0.1435682248,116.7280306925,17,"completed",-5.147108,17.0,16,"C1=CCC(c2cc(Nc3cc[nH]n3)cc(C3=CC=CC3)c2)=C1","C1=CCC(c2cc(Nc3cn[nH]n3)cc(C3=CC=CC3)c2)=C1",{},"[chr5,CH1r5:1]>>[n:1]",null,-0.1212964276],[0.1428323045,101.7130409765,17,"completed",-4.743228,17.0,7,"C1=Cc2cc3cc4c(cc3cc2C1)CC=C4","c1cc2cc3cc4cc[nH]c4cc3cc2[nH]1",{},"[#6H2r5:1]>>[NH:1]",null,-0.2696586919],[0.1428323045,114.2551555571,17,"completed",-4.740284,17.0,7,"C1=Cc2cc3cc4c(cc3cc2C1)C=CC4","c1cc2cc3cc4[nH]ccc4cc3cc2[nH]1",{},"[#6H2r5:1]>>[NH:1]",null,-0.2765105511],[0.1426758097,106.4433243107,17,"completed",-5.106076,17.0,3,"C(#Cc1cccc2c1=CCC=2)c1cccc2c1=CCC=2","C(#Cc1cccc2c1SCS2)c1cccc2c1SCS2",{},"[CH,ch:0]1=[C,c:1][C,c:2]=[CH,ch:3][*:4]1>>[S:0]1[*:1]=,:[*:2][S:3][*:4]1",null,-0.1065282639],[0.1419168477,138.8492098965,17,"completed",-5.308292,17.0,9,"O=c1cc[nH]c2cc3cc4cscc4cc3cc12","O=c1nc[nH]c2cc3cc4cscc4cc3cc12",{},"[ch&r6:0]>>[nr6:0]",null,-0.2013405725],[0.1415019511,83.7419622981,17,"completed",-4.953448,17.0,3,"C1=CC(Nc2cccc(-c3cccc(NC4=CCC=C4)c3)c2)=CC1","C1=NC(Nc2cccc(-c3cccc(NC4=CCC=N4)c3)c2)=CC1",{},"[chr5,CH1r5:1]>>[n:1]",null,-0.1324261519],[0.1400703949,179.7485630278,17,"completed",-5.323104,17.0,11,"C1=CCC(c2cc(C=CC3=NC=CC3)cc(C=CC3=NC=CC3)c2)=C1","C1=CCC(c2cc(C=Cc3ncc[nH]3)cc(C=Cc3ncc[nH]3)c2)=C1",{},"[#6H2r5:1]>>[NH:1]",null,-0.2381165458],[0.140015307,110.089947332,17,"completed",-5.293112,17.0,3,"C1=CCC(c2cccc(Nc3cccc(C4=CC=CC4)c3)c2)=C1","C1=CN=C(c2cccc(Nc3cccc(C4=NC=CC4)c3)c2)C1",{},"[chr5,CH1r5:1]>>[n:1]",null,-0.1743358722],[0.1397543531,147.3676548713,17,"completed",-5.373704,17.0,8,"O=c1occc2cc3cc4c[nH]cc4cc3cc12","O=c1oncc2cc3cc4c[nH]cc4cc3cc12",{},"[ch&r6:0]>>[nr6:0]",null,-0.2417126946],[0.1397494937,172.144925227,17,"completed",-4.646628,17.0,4,"C1=CCC(C2=CCC=C2NC2=CCC=C2C2=CC=CC2)=C1","C1=CN=C(C2=CCC=C2NC2=CCC=C2C2=NC=CC2)C1",{},"[chr5,CH1r5:1]>>[n:1]",null,-0.3610422396],[0.1393885316,215.6184376004,17,"completed",-5.277656,17.0,11,"C(=CC1=CC=C(C2=CC=C(C=CC3=CN=CC3)C2)C1)C1=CN=CC1","C(=CC1=CC=C(C2=CC=C(C=CC3=CN=NC3)C2)C1)C1=CN=NC1",{},"[chr5,CH1r5:1]>>[n:1]",null,-0.2489106692],[0.1392560369,159.013173269,17,"completed",-5.451812,17.0,3,"C(=Cc1ccccc1)C1=CCC=C1C1=CCC=C1C=Cc1ccccc1","C(=Cc1ccccn1)C1=CCC=C1C1=CCC=C1C=Cc1ccccn1",{},"[ch&r6:0]>>[nr6:0]",null,-0.2931438454],[0.1390833023,120.7472656222,17,"completed",-5.412068,17.0,16,"C1=CCC(c2cc(Nc3ccsn3)cc(C3=CC=CC3)c2)=C1","C1=CCC(c2cc(Nc3cnsn3)cc(C3=CC=CC3)c2)=C1",{},"[chr5,CH1r5:1]>>[n:1]",null,-0.2495981893],[0.1389608871,151.5324978083,17,"completed",-5.225768,17.0,11,"C1=CC(=C2C=c3cc4c(cc3=C2)SCS4)C=C1","C1=CC(=C2Oc3cc4c(cc3O2)SCS4)C=C1",{},"[CH,ch:0]1=[C,c:1][C,c:2]=[CH,ch:3][*:4]1>>[O:0]1[*:1]=,:[*:2][O:3][*:4]1",null,-0.1752504405],[0.1388630928,145.0217634425,17,"completed",-5.270296,17.0,12,"C(#Cc1ccc[nH]1)c1cc(C#Cc2ccc[nH]2)cc(C2=CC=CC2)c1","C(#Cc1ccc[nH]1)c1cc(C#Cc2ccc[nH]2)cc(-c2ccc[nH]2)c1",{},"[#6H2r5:1]>>[NH:1]",null,-0.1877276442],[0.1388326167,342.5019807743,17,"completed",-5.454756,17.0,7,"C(#Cc1ccc(C#CC2=CN=CC2)c2c1=CCC=2)C1=CN=CC1","C(#Cc1nnc(C#CC2=CN=CC2)c2c1=CCC=2)C1=CN=CC1",{},"[ch&r6:0]>>[nr6:0]",null,-0.4230543681],[0.1387884174,144.7638069359,17,"completed",-5.324024,17.0,7,"C(=Cc1ccccc1)C1=CCC(C2=NC(C=Cc3ccccc3)=CC2)=N1","C1=CC(C=CC2=CCC(C3=NC(C=CC4=CCC=C4)=CC3)=N2)=CC1",{},"[c:0]1[ch:1][ch][c:3][c!r5:4][c!r5:5]1>>[c:0]1[CH2:1][c:3][c:4][c:5]1",null,-0.2134199348],[0.1386890582,170.7394816677,17,"completed",-5.327152,17.0,10,"O=c1c2c(oc3c1=CCC=3)SC(=C1C=CC=C1)S2","O=c1c2c([nH]c3c1=CCC=3)SC(=C1C=CC=C1)S2",{},"[o:1]>>[nH:1]",null,-0.2333131069],[0.1385093574,122.8031560217,17,"completed",-5.025392,17.0,4,"C1=CC(Nc2cc(-c3ccc[nH]3)cc(-c3ccc[nH]3)c2)=CC1","C1=NC(Nc2cc(-c3ccc[nH]3)cc(-c3ccc[nH]3)c2)=CC1",{},"[chr5,CH1r5:1]>>[n:1]",null,-0.1334470997],[0.1384812427,144.3276737203,17,"completed",-4.629976,17.0,13,"C1=CC(C=Cc2cc(C=CC3=CCC=C3)cc(C3=NSCS3)c2)=CC1","C1=CC(C=Cc2cc(C=CC3=CCC=C3)cc(C3=NSSS3)c2)=CC1",{},"[#6H2r5:1]>>[S:1]",null,-0.3592805757],[0.1380481793,99.8025316304,17,"completed",-5.41768,17.0,8,"c1ccc2cc3cc4c(cc3cc2c1)=NCN=4","c1ccc2cc3cc4nsnc4cc3cc2c1",{},"[#6H2r5:1]>>[S:1]",null,-0.2437450116],[0.1380059071,203.0924408844,17,"completed",-5.271952,17.0,7,"C(#Cc1ccc[nH]1)C1=CC(C2=CCC(C#Cc3ccc[nH]3)=C2)=CC1","C(#Cc1ncc[nH]1)C1=CC(C2=CCC(C#Cc3ncc[nH]3)=C2)=CC1",{},"[chr5,CH1r5:1]>>[n:1]",null,-0.2360817862],[0.1378538631,138.7132064701,17,"completed",-5.370116,17.0,3,"C1=Cc2ccc(Nc3ccc4c(c3)CC=C4)cc2C1","C1=NCc2cc(Nc3ccc4c(c3)CN=C4)ccc21",{},"[chr5,CH1r5:1]>>[n:1]",null,-0.2345059783],[0.13767626,147.4545442958,17,"completed",-5.309212,17.0,3,"C1=CCC(C2=CC=CC2)=C1","C(#Cc1ccccc1)C1=CCC(C2=CC(C#Cc3ccccc3)=CC2)=C1",{},"[ch&r6,CH1&r5:1]>>[*:1](-C#C-c1ccccc1)",null,-0.2078219827],[0.1376019427,117.9191229476,17,"completed",-4.930908,17.0,3,"C1=CCC(Nc2cccc(NC3=CC=CC3)c2)=C1","c1cc(Nc2cccs2)cc(Nc2cccs2)c1",{},"[#6H2r5:1]>>[S:1]",null,-0.167077978],[0.1375155641,102.9124774553,17,"completed",-5.195132,17.0,17,"c1ccc(Nc2cc(Nc3ccccc3)cc(-c3cnco3)c2)cc1","c1ccc(Nc2cc(Nc3ccccc3)cc(-c3cnc[nH]3)c2)cc1",{},"[o:1]>>[nH:1]",null,-0.1225786513],[0.1374386383,154.4890578409,17,"completed",-5.231104,17.0,17,"c1cc2c(c3c1SCS3)SCS2","C1=CC(=C2Sc3ccc4c(c3S2)SCS4)C=C1",{},"[r5:1][CH2r5:2][r5:3]>>[r5:1][C:2](=C1cccc1)[r5:3]",null,-0.1796917244],[0.137204029,137.2121973952,17,"completed",-5.330648,17.0,3,"C1=NCC(NC2=CC=NC2)=C1","C1=C(NC2=CC(c3ccccc3)=NC2)CN=C1c1ccccc1",{},"[cH&r6,CH&r5:1]>>[#6:1](-[c]1[ch]ccc[ch]1)",null,-0.2118831094],[0.137159202,198.6007865616,17,"completed",-5.223836,17.0,3,"C1=NCC=C1NC1=CCN=C1","C1=NCC(c2ccccc2)=C1NC1=C(c2ccccc2)CN=C1",{},"[cH&r6,CH&r5:1]>>[#6:1](-[c]1[ch]ccc[ch]1)",null,-0.2166947076],[0.1368207455,227.1444253484,17,"completed",-5.496616,17.0,3,"C1=CC(=C2C=CC(C=Cc3ccccc3)=C2)C=C1C=Cc1ccccc1","C1=CC(=C2C=CC(C=Cc3ccccn3)=C2)C=C1C=Cc1ccccn1",{},"[ch&r6:0]>>[nr6:0]",null,-0.3587111278],[0.1367997412,155.3664791476,17,"completed",-4.9885,17.0,9,"O=c1ccoc2cc3cc4c(cc3cc12)=CCC=4","O=c1cc[nH]c2cc3cc4c(cc3cc12)=CCC=4",{},"[o:1]>>[nH:1]",null,-0.1738693341],[0.1367861979,156.789208406,17,"completed",-5.39284,17.0,14,"O=c1ccoc2cc3nc4c(nc3cc12)=CCC=4","O=c1cc[nH]c2cc3nc4c(nc3cc12)=CCC=4",{},"[o:1]>>[nH:1]",null,-0.2580754464],[0.1367804404,105.6578436105,17,"completed",-5.34362,17.0,4,"C1=CCC(c2cc(Nc3ccccn3)cc(C3=CC=CC3)c2)=C1","c1ccc(Nc2cc(-c3cccs3)cc(-c3cccs3)c2)nc1",{},"[#6H2r5:1]>>[S:1]",null,-0.2006126244],[0.1367165527,209.4840996919,17,"completed",-4.860344,17.0,15,"C1=Cc2c(c3c(c4c2SCS4)C=CC3)C1","c1cc2c3c(c4ccsc4c2s1)SCS3",{},"[#6H2r5:1]>>[S:1]",null,-0.2683779745],[0.187354323,193.3781910067,18,"completed",-5.46598,18.0,18,"C1=CC(C=CC2=CC(C3=NCC(C=CC4=CCC=C4)=C3)=NC2)=CC1","C(=Cc1ccsc1)C1=CC(C2=NCC(C=Cc3ccsc3)=C2)=NC1",{},"[#6H2r5:1]>>[S:1]",null,-0.3209772443],[0.1785698254,164.5465806754,18,"completed",-5.510876,18.0,18,"C1=CC(C=CC2=CC(C3=NCC(C=CC4=CCC=C4)=C3)=NC2)=CC1","C(=CC1=CCC=N1)C1=CC(C2=NCC(C=CC3=CCC=N3)=C2)=NC1",{},"[chr5,CH1r5:1]>>[n:1]",null,-0.3313561981],[0.1784900164,149.3691948394,18,"completed",-5.47196,18.0,18,"C1=CC(C=Cc2cc(-c3cc(C=CC4=CCC=C4)on3)no2)=CC1","C1=CC(C=CC2=CC(C3=NCC(C=CC4=CCC=C4)=C3)=NC2)=CC1",{},"[n,c:0]1[n,ch:1][o,O:2][n,c:3][n,c:4]1>>[*:0]1=[*:1][CH2:2][*:3]=[*:4]1",null,-0.3001745072],[0.1749778217,155.4356508633,18,"completed",-5.362756,18.0,18,"C(#CC1=CCC(C2=CC(C#CC3=CCC=C3)=CC2)=C1)C1=CCC=C1","C(#CC1=CCC(C2=CC(C#CC3=CCN=C3)=CC2)=C1)C1=CCN=C1",{},"[chr5,CH1r5:1]>>[n:1]",null,-0.2408115283],[0.1733700397,159.5870865181,18,"completed",-5.570768,18.0,18,"C1=CC(C=CC2=NCC(C3=CC(C=CC4=CCC=C4)=NC3)=C2)=CC1","C1=CC(C=Cc2cc(-c3cc(C=CC4=CCC=C4)ns3)sn2)=CC1",{},"[#6H2r5:1]>>[S:1]",null,-0.3661462385],[0.170540905,230.9380176649,18,"completed",-5.468924,18.0,18,"C1=CC(C=CC2=CC(=C3C=C(C=CC4=CCC=C4)C=N3)N=C2)=CC1","C(=CC1=CCC=N1)C1=CC(=C2C=C(C=CC3=CCC=N3)C=N2)N=C1",{},"[chr5,CH1r5:1]>>[n:1]",null,-0.34644448],[0.1676136654,255.92969488,18,"completed",-5.335708,18.0,18,"C1=CC(C=CC2=CC(=C3C=NC(C=CC4=CCC=C4)=C3)C=N2)=CC1","C(=CC1=CC(=C2C=NC(C=CC3=CCC=N3)=C2)C=N1)C1=CCC=N1",{},"[chr5,CH1r5:1]>>[n:1]",null,-0.3045054297],[0.1671365621,248.2267592155,18,"completed",-5.680984,18.0,18,"C1=CC(C=CC2=CC(=C3C=C(C=CC4=CCC=C4)C=N3)N=C2)=CC1","C(=CC1=CC(=C2C=C(C=CC3=CCN=C3)C=N2)N=C1)C1=CCN=C1",{},"[chr5,CH1r5:1]>>[n:1]",null,-0.4764580821],[0.1663793891,279.9917006259,18,"completed",-5.537004,18.0,18,"C1=CC(C=CC2=CC(=C3C=NC(C=CC4=CCC=C4)=C3)C=N2)=CC1","C(=CC1=CC(=C2C=NC(C=CC3=CCN=C3)=C2)C=N1)C1=CCN=C1",{},"[chr5,CH1r5:1]>>[n:1]",null,-0.4146949185],[0.1660574363,154.8872711834,18,"completed",-5.55016,18.0,18,"C1=CC(C=CC2=CC(C3=NCC(C=CC4=CCC=C4)=C3)=NC2)=CC1","C1=CC(C=Cc2cc(-c3cc(C=CC4=CCC=C4)sn3)ns2)=CC1",{},"[#6H2r5:1]>>[S:1]",null,-0.3511205481],[0.1658139202,167.1032655371,18,"completed",-5.71576,18.0,18,"C1=CC(C=CC2=CC(C3=NCC(C=CC4=CCC=C4)=C3)=NC2)=CC1","C(=CC1=CC(C2=NCC(C=CC3=CCN=C3)=C2)=NC1)C1=CCN=C1",{},"[chr5,CH1r5:1]>>[n:1]",null,-0.4622900457],[0.155998365,144.0593725867,18,"completed",-5.69046,18.0,18,"C1=CC(C=CC2=CCC(C3=NC(C=CC4=CCC=C4)=CC3)=N2)=CC1","C1=CC(C=CC2=NCC(C3=NC(C=CC4=CCC=C4)=NC3)=N2)=CC1",{},"[chr5,CH1r5:1]>>[n:1]",null,-0.4377078689],[0.1552216102,162.1111636934,18,"completed",-5.314732,18.0,18,"C1=CC(C=CC2=CCC(C3=NC(C=CC4=CCC=C4)=CC3)=N2)=CC1","C1=CC(C=Cc2csc(-c3nc(C=CC4=CCC=C4)cs3)n2)=CC1",{},"[#6H2r5:1]>>[S:1]",null,-0.221074302],[0.152348236,182.2723197367,18,"completed",-5.499008,18.0,18,"C1=CC(C=Cc2coc(-c3cc(C=CC4=CCC=C4)co3)c2)=CC1","C(=Cc1coc(-c2cc(C=CC3=CCN=C3)co2)c1)C1=CCN=C1",{},"[chr5,CH1r5:1]>>[n:1]",null,-0.3335188401],[0.1504876888,161.9189576692,18,"completed",-5.37352,18.0,18,"C(#CC1=CCC(C2=CC(C#CC3=CCC=C3)=CC2)=C1)C1=CCC=C1","C(#CC1=NCC=C1)C1=CCC(C2=CC(C#CC3=NCC=C3)=CC2)=C1",{},"[chr5,CH1r5:1]>>[n:1]",null,-0.2507512954],[0.1484976776,183.4719813543,18,"completed",-5.318688,18.0,18,"C1=CC(C=CC2=CCC(C3=NC(C=CC4=CCC=C4)=CC3)=N2)=CC1","C(=Cc1ccsc1)C1=CCC(C2=NC(C=Cc3ccsc3)=CC2)=N1",{},"[#6H2r5:1]>>[S:1]",null,-0.2389475763],[0.1482645539,176.1955337227,18,"completed",-5.282072,18.0,18,"C1=CC(C=Cc2cc(-c3coc(C=CC4=CCC=C4)c3)co2)=CC1","C(=Cc1cc(-c2coc(C=CC3=CCC=N3)c2)co1)C1=CCC=N1",{},"[chr5,CH1r5:1]>>[n:1]",null,-0.2174591239],[0.1467136739,183.3012230588,18,"completed",-5.487232,18.0,18,"C1=CC(C=Cc2cc(-c3coc(C=CC4=CCC=C4)c3)co2)=CC1","C(=Cc1cc(-c2coc(C=CC3=CCN=C3)c2)co1)C1=CCN=C1",{},"[chr5,CH1r5:1]>>[n:1]",null,-0.3272218866],[0.146562031,208.6582750687,18,"completed",-5.256772,18.0,18,"C1=CC(C=Cc2cc(-c3coc(C=CC4=CCC=C4)c3)co2)=CC1","C(=Cc1cc(-c2coc(C=Cc3ccsc3)c2)co1)c1ccsc1",{},"[#6H2r5:1]>>[S:1]",null,-0.2357567203],[0.1459000191,150.8446874317,18,"completed",-5.619804,18.0,18,"C1=CC(C=CC2=CC(C3=NCC(C=CC4=CCC=C4)=C3)=NC2)=CC1","C1=CC(C=CC2=NC(C3=NCC(C=CC4=CCC=C4)=N3)=NC2)=CC1",{},"[chr5,CH1r5:1]>>[n:1]",null,-0.393891174],[0.1455007937,265.6144520044,18,"completed",-5.540132,18.0,18,"C1=CC(C=CC2=NC(=C3C=CC(C=CC4=CCC=C4)=N3)C=C2)=CC1","C1=CC(C=CC2=NC(=C3C=NC(C=CC4=CCC=C4)=N3)C=N2)=CC1",{},"[chr5,CH1r5:1]>>[n:1]",null,-0.406782453],[0.1448646783,223.6294147956,18,"completed",-4.992088,18.0,18,"C1=CC(=C2C=c3ccc4c(c3=C2)SCS4)C=C1","C1=CC(=C2C=c3c4c(ccc3=N2)SCS4)C=C1",{},"[chr5,CH1r5:1]>>[n:1]",null,-0.2360427187],[0.1442408928,180.9916777417,18,"completed",-5.310316,18.0,18,"C1=CC(C=Cc2coc(-c3cc(C=CC4=CCC=C4)co3)c2)=CC1","C(=Cc1coc(-c2cc(C=CC3=CCC=N3)co2)c1)C1=CCC=N1",{},"[chr5,CH1r5:1]>>[n:1]",null,-0.2333068133],[0.1411038408,101.7921747507,18,"completed",-5.27738,18.0,18,"C1=CC(=C2Sc3ccc4c(c3S2)=CCC=4)C=C1","C1=CC(=C2Sc3ccc4c(c3S2)=CCN=4)C=C1",{},"[chr5,CH1r5:1]>>[n:1]",null,-0.1605579098],[0.1404453627,137.4906888827,18,"completed",-5.607936,18.0,18,"O=c1cc(C#CC2=CCC(C3=CC(C#Cc4ccoc(=O)c4)=CC3)=C2)cco1","O=c1cc(C#CC2=CCC(C3=CC(C#Cc4cc[nH]c(=O)c4)=CC3)=C2)cc[nH]1",{},"[o:1]>>[nH:1]",null,-0.3812127881],[0.1388348171,159.1458752504,18,"completed",-5.466808,18.0,18,"C(#Cc1ccccn1)C1=CCC(C2=CC(C#Cc3ccccn3)=CC2)=C1","C(#Cc1ncccn1)C1=CCC(C2=CC(C#Cc3ncccn3)=CC2)=C1",{},"[ch&r6:0]>>[nr6:0]",null,-0.3020860522],[0.1385024703,205.9800271543,18,"completed",-5.28106,18.0,18,"C1=CC(C=Cc2coc(-c3cc(C=CC4=CCC=C4)co3)c2)=CC1","C(=Cc1coc(-c2cc(C=Cc3ccsc3)co2)c1)c1ccsc1",{},"[#6H2r5:1]>>[S:1]",null,-0.2418497595],[0.1384311839,140.551402653,18,"completed",-5.455952,18.0,18,"C(#CC1=CC=CC1)C1=CCC(C2=CC(C#CC3=CC=CC3)=CC2)=C1","C(#CC1=CC=NC1)C1=CCC(C2=CC(C#CC3=CC=NC3)=CC2)=C1",{},"[chr5,CH1r5:1]>>[n:1]",null,-0.2860744513],[0.1382466139,221.6735321616,18,"completed",-5.009476,18.0,18,"C1=CC(=C2C=c3ccc4c(c3=C2)SCS4)C=C1","C1=CC(=C2C=c3ccc4c(c3=N2)SCS4)C=C1",{},"[chr5,CH1r5:1]>>[n:1]",null,-0.2305526105],[0.1377980236,155.4948372433,18,"completed",-5.379316,18.0,18,"C(#Cc1ccccc1)C1=CCC(C2=NC(C#Cc3ccccc3)=CC2)=N1","C(#CC1=CCC(C2=NC(C#CC3=CC=CC3)=CC2)=N1)C1=CC=CC1",{},"[c:0]1[ch:1][ch][c:3][c!r5:4][c!r5:5]1>>[c:0]1[CH2:1][c:3][c:4][c:5]1",null,-0.2498142991],[0.1367341726,287.7799886077,18,"completed",-5.407008,18.0,18,"C1=CC(C=CC2=CC(=C3C=C(C=CC4=CCC=C4)C=N3)N=C2)=CC1","C(=Cc1ccsc1)C1=CC(=C2C=C(C=Cc3ccsc3)C=N2)N=C1",{},"[#6H2r5:1]>>[S:1]",null,-0.3591681205],[0.1362385981,166.4617183493,18,"completed",-5.282808,18.0,18,"C1=CC(C=Cc2cc(-c3cc(C=CC4=CCC=C4)on3)no2)=CC1","C1=CC(C=Cc2cc(-c3coc(C=CC4=CCC=C4)c3)co2)=CC1",{},"[nr5:0]>>[ch&r5:0]",null,-0.2099635646],[0.1353061582,264.959472007,18,"completed",-5.529276,18.0,10,"C1=CC(=C2Oc3cc4ccccc4nc3O2)C=C1","C1=CC(=C2Oc3cc4c(nc3O2)=CCC=4)C=C1",{},"[c:0]1[ch:1][ch][c:3][c!r5:4][c!r5:5]1>>[c:0]1[CH2:1][c:3][c:4][c:5]1",null,-0.4006241194],[0.1348228798,233.9158170576,18,"completed",-5.353188,18.0,18,"C1=CC(C=Cc2cc(-c3coc(C=CC4=CCC=C4)c3)co2)=CC1","C(=Cc1cc(-c2coc(C=Cc3ccoc3)c2)co1)c1ccoc1",{},"[#6H2r5:1]>>[O:1]",null,-0.2934751259],[0.1345593058,147.6929130129,18,"completed",-5.23828,18.0,18,"C(#CC1=CCC(C2=CC(C#CC3=CCC=C3)=CC2)=C1)C1=CCC=C1","C(#CC1=CCC=N1)C1=CCC(C2=CC(C#CC3=CCC=N3)=CC2)=C1",{},"[chr5,CH1r5:1]>>[n:1]",null,-0.1765861324],[0.1341786949,95.5862966324,18,"completed",-5.159988,18.0,18,"C1=CC(=C2Sc3ccc4c(c3S2)=CCC=4)C=C1","C1=CC(=C2Sc3ccc4cscc4c3S2)C=C1",{},"[#6H2r5:1]>>[S:1]",null,-0.1044032307],[0.1340644085,291.948296497,18,"completed",-5.418232,18.0,18,"C1=CC(C=CC2=NC(=C3C=CC(C=CC4=CCC=C4)=N3)C=C2)=CC1","C(=CC1=NC(=C2C=CC(C=CC3=CCC=N3)=N2)C=C1)C1=CCC=N1",{},"[chr5,CH1r5:1]>>[n:1]",null,-0.3672286681],[0.1338548114,161.0673668013,18,"completed",-5.36018,18.0,18,"C1=CC(C=CC2=CCC(C3=NC(C=CC4=CCC=C4)=CC3)=N2)=CC1","C(=CC1=CCC(C2=NC(C=CC3=CCC=N3)=CC2)=N1)C1=CCC=N1",{},"[chr5,CH1r5:1]>>[n:1]",null,-0.2431307807],[0.1337607831,249.0867895144,18,"completed",-5.295596,18.0,18,"C1=CC(C=CC2=CC(=C3C=CC(C=CC4=CCC=C4)=C3)C=C2)=CC1","C1=CC(C=CC2=CC(=C3C=NC(C=CC4=CCC=C4)=C3)C=N2)=CC1",{},"[chr5,CH1r5:1]>>[n:1]",null,-0.2842367822],[0.1337274431,271.2190314148,18,"completed",-5.367724,18.0,18,"C1=CC(C=CC2=CC(=C3C=CC(C=CC4=CCC=C4)=C3)C=C2)=CC1","C1=CC(C=CC2=NC(=C3C=CC(C=CC4=CCC=C4)=N3)C=C2)=CC1",{},"[chr5,CH1r5:1]>>[n:1]",null,-0.3296681236],[0.133474934,320.695164311,18,"completed",-5.264132,18.0,18,"C1=CC(C=CC2=CC(=C3C=NC(C=CC4=CCC=C4)=C3)C=N2)=CC1","C(=Cc1ccsc1)C1=CC(=C2C=NC(C=Cc3ccsc3)=C2)C=N1",{},"[#6H2r5:1]>>[S:1]",null,-0.3406547402],[0.1333485129,161.8504964065,18,"completed",-4.808364,18.0,13,"c1cc(Nc2cccc(-c3cccs3)c2)cc(-c2cccs2)c1","C1=C(NC2=CCC(c3cccs3)=C2)C=C(c2cccs2)C1",{},"[c:0]1[ch:1][ch][c:3][c!r5:4][c!r5:5]1>>[c:0]1[CH2:1][c:3][c:4][c:5]1",null,-0.2605203368],[0.1328835257,203.6035343629,18,"completed",-5.208196,18.0,8,"O=c1[nH]ccc2cc3cc4c(cc3cc12)=CCC=4","O=c1[nH]ccc2nc3cc4c(cc3nc12)=CCC=4",{},"[ch&r6:0]>>[nr6:0]",null,-0.2172337973],[0.1328638025,101.7196825716,18,"completed",-5.155572,18.0,8,"C1=c2cc3cc4cnoc4cc3cc2=CC1","c1scc2cc3cc4oncc4cc3cc12",{},"[#6H2r5:1]>>[S:1]",null,-0.1089042467],[0.1328182713,226.2315535129,18,"completed",-5.373704,18.0,18,"C1=CC(C=Cc2coc(-c3cc(C=CC4=CCC=C4)co3)c2)=CC1","C(=Cc1coc(-c2cc(C=Cc3ccoc3)co2)c1)c1ccoc1",{},"[#6H2r5:1]>>[O:1]",null,-0.2964599751],[0.1321665146,267.0526978896,18,"completed",-5.079764,18.0,7,"C(#Cc1ccc(C#Cc2ccc[nH]2)c2c1=CCC=2)c1ccc[nH]1","C(#Cc1ccc(C#Cc2ccc[nH]2)c2c1=NCN=2)c1ccc[nH]1",{},"[chr5,CH1r5:1]>>[n:1]",null,-0.2674281143],[0.1321001192,189.0578124122,18,"completed",-5.179216,18.0,3,"O=c1c2c(oc3c1=CCC=3)=CCC=2","O=c1c2c([nH]c3c1=CCC=3)=CCC=2",{},"[o:1]>>[nH:1]",null,-0.1970220597],[0.131932061,161.6662951213,18,"completed",-5.1886,18.0,3,"C1=CC(Nc2cc(NC3=CCC=C3)cc(-c3ccccc3)c2)=CC1","O=c1cccc(-c2cc(NC3=CCC=C3)cc(NC3=CCC=C3)c2)o1",{},"[c:1]1[c:2][ch:3][ch:4][c:5][c:6]1>>[c:1]1[c:2][o:3][c:4](=O)[c:5][c:6]1",null,-0.1731544726],[0.1319067792,102.6584370071,18,"completed",-5.223836,18.0,18,"C1=CC(=C2Sc3ccc4c(c3S2)=CCC=4)C=C1","C1=CC(=C2Sc3ccc4c(c3S2)=NCC=4)C=C1",{},"[chr5,CH1r5:1]>>[n:1]",null,-0.1343617453],[0.1317965355,156.673372544,18,"completed",-5.267444,18.0,11,"O=c1ccc2cc3cc4c[nH]cc4cc3cc2o1","O=c1cnc2cc3cc4c[nH]cc4cc3cc2o1",{},"[ch&r6:0]>>[nr6:0]",null,-0.1956653196],[0.1959915873,189.1695460599,19,"completed",-5.330188,19.0,19,"C(=Cc1ccsc1)C1=CC(C2=CCC(C=Cc3ccsc3)=C2)=CC1","C(=Cc1cnsc1)C1=CC(C2=CCC(C=Cc3cnsc3)=C2)=CC1",{},"[chr5,CH1r5:1]>>[n:1]",null,-0.2484924741],[0.1742919916,162.4454161439,19,"completed",-5.360732,19.0,19,"C(#CC1=NCC=C1)C1=CCC(C2=CC(C#CC3=NCC=C3)=CC2)=C1","C(#Cc1ccsn1)C1=CCC(C2=CC(C#Cc3ccsn3)=CC2)=C1",{},"[#6H2r5:1]>>[S:1]",null,-0.2443343803],[0.1731027884,178.6676131391,19,"completed",-5.293296,19.0,19,"C(=Cc1ccsc1)C1=CCC(C2=CC(C=Cc3ccsc3)=CC2)=C1","C(=Cc1cnsc1)C1=CCC(C2=CC(C=Cc3cnsc3)=CC2)=C1",{},"[chr5,CH1r5:1]>>[n:1]",null,-0.2241208477],[0.1689770076,160.0777318987,19,"completed",-5.262752,19.0,19,"C(#CC1=CCC=N1)C1=CCC(C2=CC(C#CC3=CCC=N3)=CC2)=C1","C(#Cc1cscn1)C1=CCC(C2=CC(C#Cc3cscn3)=CC2)=C1",{},"[#6H2r5:1]>>[S:1]",null,-0.1964792734],[0.1674128614,148.049500292,19,"completed",-5.433504,19.0,19,"C(=CC1=CCC=N1)C1=CC(C2=CCC(C=CC3=CCC=N3)=C2)=CC1","C(=CC1=NCC=N1)C1=CC(C2=CCC(C=CC3=NCC=N3)=C2)=CC1",{},"[chr5,CH1r5:1]>>[n:1]",null,-0.2764396216],[0.1673338867,153.9345803543,19,"completed",-5.329636,19.0,19,"C(=CC1=CCC=N1)C1=CCC(C2=CC(C=CC3=CCC=N3)=CC2)=C1","C(=CC1=NCC=N1)C1=CCC(C2=CC(C=CC3=NCC=N3)=CC2)=C1",{},"[chr5,CH1r5:1]>>[n:1]",null,-0.2225643151],[0.1649827417,171.4825521061,19,"completed",-5.374624,19.0,19,"C(#CC1=CCC(C2=CC(C#CC3=CCN=C3)=CC2)=C1)C1=CCN=C1","C(#Cc1cnsc1)C1=CCC(C2=CC(C#Cc3cnsc3)=CC2)=C1",{},"[#6H2r5:1]>>[S:1]",null,-0.2576067797],[0.1573727397,103.6353267873,19,"completed",-5.301576,19.0,19,"C1=CC(=C2Sc3ccc4c(c3S2)=CCN=4)C=C1","C1=CC(=C2Sc3ccc4nscc4c3S2)C=C1",{},"[#6H2r5:1]>>[S:1]",null,-0.1750725393],[0.1570202182,169.5842058578,19,"completed",-5.300564,19.0,19,"C(=Cc1ccsc1)C1=CC(C2=CCC(C=Cc3ccsc3)=C2)=CC1","C(=Cc1ccsn1)C1=CC(C2=CCC(C=Cc3ccsn3)=C2)=CC1",{},"[chr5,CH1r5:1]>>[n:1]",null,-0.2201579041],[0.1551984857,166.4994728219,19,"completed",-5.248216,19.0,19,"C(=Cc1ccsc1)C1=CCC(C2=CC(C=Cc3ccsc3)=CC2)=C1","C(=Cc1ccsn1)C1=CCC(C2=CC(C=Cc3ccsn3)=CC2)=C1",{},"[chr5,CH1r5:1]>>[n:1]",null,-0.1961794738],[0.15351792,115.235795324,19,"completed",-5.238372,19.0,19,"C1=CC(=C2Sc3ccc4cscc4c3S2)C=C1","C1=CC(=C2Sc3ccc4csnc4c3S2)C=C1",{},"[chr5,CH1r5:1]>>[n:1]",null,-0.1505364594],[0.1519781465,163.7222026061,19,"completed",-5.502136,19.0,19,"C(#CC1=CCC(C2=CC(C#CC3=CCN=C3)=CC2)=C1)C1=CCN=C1","C(#Cc1csc(-c2cc(C#CC3=CCN=C3)cs2)c1)C1=CCN=C1",{},"[#6H2r5:1]>>[S:1]",null,-0.3256447562],[0.150130936,164.921221043,19,"completed",-5.38272,19.0,19,"C(#CC1=CCC=N1)C1=CCC(C2=CC(C#CC3=CCC=N3)=CC2)=C1","C(#Cc1csc(-c2cc(C#CC3=CCC=N3)cs2)c1)C1=CCC=N1",{},"[#6H2r5:1]>>[S:1]",null,-0.257614057],[0.1483622476,219.1660620345,19,"completed",-5.449972,19.0,19,"C(=CC1=CC(C2=CCC(C=CC3=CCN=C3)=C2)=CC1)C1=CCN=C1","C(=Cc1cnoc1)C1=CC(C2=CCC(C=Cc3cnoc3)=C2)=CC1",{},"[#6H2r5:1]>>[O:1]",null,-0.3287083192],[0.1477835096,142.3865339712,19,"completed",-5.294124,19.0,19,"C(=CC1=CCC=N1)C1=CCC(C2=CC(C=CC3=CCC=N3)=CC2)=C1","C(=CC1=CCN=N1)C1=CCC(C2=CC(C=CC3=CCN=N3)=CC2)=C1",{},"[chr5,CH1r5:1]>>[n:1]",null,-0.1968226295],[0.1476136707,209.133841789,19,"completed",-5.396796,19.0,19,"C(=Cc1ccoc1)C1=CCC(C2=CC(C=Cc3ccoc3)=CC2)=C1","C(=Cc1cnoc1)C1=CCC(C2=CC(C=Cc3cnoc3)=CC2)=C1",{},"[chr5,CH1r5:1]>>[n:1]",null,-0.2947880899],[0.1437044519,102.8861181399,19,"completed",-4.97838,19.0,18,"C1=CC(=C2Sc3ccc4c(c3S2)=CCC=4)C=C1","C1=CC(=C2Sc3ccc4c[nH]cc4c3S2)C=C1",{},"[#6H2r5:1]>>[NH:1]",null,-0.1335415713],[0.1421518845,141.5952702501,19,"completed",-5.351992,19.0,19,"C(=CC1=CCC=N1)C1=CC(C2=CCC(C=CC3=CCC=N3)=C2)=CC1","C(=CC1=CCN=N1)C1=CC(C2=CCC(C=CC3=CCN=N3)=C2)=CC1",{},"[chr5,CH1r5:1]>>[n:1]",null,-0.2261950594],[0.1415911067,100.22037711,19,"completed",-5.222548,19.0,18,"C1=CC(=C2Sc3ccc4c(c3S2)=CCC=4)C=C1","C1=CC(=C2Sc3ccc4cocc4c3S2)C=C1",{},"[#6H2r5:1]>>[O:1]",null,-0.1319202411],[0.1407213163,207.8069534931,19,"completed",-5.228896,19.0,19,"C(#CC1=NCC=C1)C1=CCC(C2=CC(C#CC3=NCC=C3)=CC2)=C1","C(#Cc1c[nH]c(-c2cc(C#CC3=NCC=C3)c[nH]2)c1)C1=NCC=C1",{},"[#6H2r5:1]>>[NH:1]",null,-0.2265495035],[0.1405553935,180.5041455974,19,"completed",-5.169464,19.0,19,"C(=Cc1ccsc1)C1=CC(C2=CCC(C=Cc3ccsc3)=C2)=CC1","C(=Cc1cscn1)C1=CC(C2=CCC(C=Cc3cscn3)=C2)=CC1",{},"[chr5,CH1r5:1]>>[n:1]",null,-0.1869388075],[0.1404220363,176.1639979904,19,"completed",-5.292284,19.0,19,"C(#CC1=CC=NC1)C1=CCC(C2=CC(C#CC3=CC=NC3)=CC2)=C1","C(#Cc1c[nH]c(-c2cc(C#CC3=CC=NC3)c[nH]2)c1)C1=CC=NC1",{},"[#6H2r5:1]>>[NH:1]",null,-0.221699326],[0.1403554029,156.4545245003,19,"completed",-5.341688,19.0,19,"C1=CC(C=CC2=CC(C3=CCC(C=CC4=CCC=C4)=C3)=CC2)=CC1","C1=CC(C=CC2=CC(C3=CCC(C=CC4=NCC=C4)=C3)=CC2)=NC1",{},"[chr5,CH1r5:1]>>[n:1]",null,-0.2304353098],[0.1398806218,90.5454295433,19,"completed",-5.309304,19.0,19,"C1=CC(=C2Sc3ccc4cscc4c3S2)C=C1","C1=CC(=C2Sc3cnc4cscc4c3S2)C=C1",{},"[ch&r6:0]>>[nr6:0]",null,-0.1722337812],[0.1382614142,155.8457172174,19,"completed",-5.441508,19.0,19,"C(#CC1=NCC=C1)C1=CCC(C2=CC(C#CC3=NCC=C3)=CC2)=C1","C(#CC1=NCC=N1)C1=CCC(C2=CC(C#CC3=NCC=N3)=CC2)=C1",{},"[chr5,CH1r5:1]>>[n:1]",null,-0.2853690023],[0.137429714,99.8933031413,19,"completed",-5.101568,19.0,19,"C1=CC(=C2Sc3ccc4c(c3S2)=NCC=4)C=C1","C1=CC(=C2Sc3ccc4c[nH]nc4c3S2)C=C1",{},"[#6H2r5:1]>>[NH:1]",null,-0.099899333],[0.137091118,103.6982982301,19,"completed",-5.151984,19.0,19,"C1=CC(=C2Sc3ccc4c(c3S2)=CCN=4)C=C1","C1=CC(=C2Sc3ccc4n[nH]cc4c3S2)C=C1",{},"[#6H2r5:1]>>[NH:1]",null,-0.109897597],[0.1328996329,173.4365637509,19,"completed",-5.252264,19.0,19,"C1=CC(C=Cc2cc(-c3csc(C=CC4=CCC=C4)c3)cs2)=CC1","C1=CC(C=Cc2nc(-c3csc(C=CC4=CCC=C4)n3)cs2)=CC1",{},"[chr5,CH1r5:1]>>[n:1]",null,-0.2035695489],[0.1319958794,143.2465151869,19,"completed",-5.394772,19.0,19,"C(#CC1=CCC(C2=CC(C#CC3=CCN=C3)=CC2)=C1)C1=CCN=C1","C(#CC1=CCN=N1)C1=CCC(C2=CC(C#CC3=CCN=N3)=CC2)=C1",{},"[chr5,CH1r5:1]>>[n:1]",null,-0.251189022],[0.1319934415,200.8015246419,19,"completed",-5.196788,19.0,19,"C(#CC1=CCC(C2=CC(C#CC3=CCN=C3)=CC2)=C1)C1=CCN=C1","C(#Cc1c[nH]c(-c2cc(C#CC3=CCN=C3)c[nH]2)c1)C1=CCN=C1",{},"[#6H2r5:1]>>[NH:1]",null,-0.2119234098],[0.1317213668,106.5792012778,19,"completed",-5.109572,19.0,17,"C1=CC(=C2Sc3ccc4c(c3S2)SCS4)C=C1","C1=CC(=C2Sc3ccc4c(c3S2)=CCC=4)C=C1",{},"[S,s:0]1[r5:1]-,=,:[r5:2][S,s:3][*:4]1>>[CH:0]1=[C:1][C:2]=[CH:3][*:4]1",null,-0.1067896133],[0.1311397069,168.4512190718,19,"completed",-5.704168,19.0,19,"C1=CC(=C2C=c3ccc4c(c3=N2)=CCC=4)C=C1","C1=CC(=C2N=c3ccc4c(c3=N2)=CCC=4)C=C1",{},"[chr5,CH1r5:1]>>[n:1]",null,-0.4552308311],[0.1309294239,99.3467190463,19,"completed",-5.225584,19.0,19,"C1=CC(=C2Sc3ccc4cscc4c3S2)C=C1","C1=CC(=C2Sc3ncc4cscc4c3S2)C=C1",{},"[ch&r6:0]>>[nr6:0]",null,-0.1326564273],[0.1304297103,174.6327569042,19,"completed",-5.105432,19.0,16,"C(#Cc1ccsc1)C1=C(C#Cc2ccsc2)SCS1","C(#Cc1ccsc1)C1=C(C#Cc2ccsc2)SC(=C2C=CC=C2)S1",{},"[r5:1][CH2r5:2][r5:3]>>[r5:1][C:2](=C1cccc1)[r5:3]",null,-0.1746741481],[0.1295883942,89.2567350278,19,"completed",-5.367908,19.0,3,"C(#CC1=CSCS1)C1=CSCS1","C(#CC1=CSC(=C2C=CC=C2)S1)C1=CSC(=C2C=CC=C2)S1",{},"[r5:1][CH2r5:2][r5:3]>>[r5:1][C:2](=C1cccc1)[r5:3]",null,-0.2076929609],[0.1291834232,637.2751039838,19,"completed",-5.01748,19.0,3,"C1=CC(=C2SC=CS2)C=C1","C1=CC(=C2SC(Nc3ccccc3)=C(Nc3ccccc3)S2)C=C1",{},"[ch&r6,CH1&r5:1]>>[*:1](-N-c1ccccc1)",null,-0.639887676],[0.1291788261,203.6660005641,19,"completed",-5.280048,19.0,19,"C(=CC1=CCC=N1)C1=CC(C2=CCC(C=CC3=CCC=N3)=C2)=CC1","C(=Cc1cocn1)C1=CC(C2=CCC(C=Cc3cocn3)=C2)=CC1",{},"[#6H2r5:1]>>[O:1]",null,-0.2395084719],[0.1287467124,171.9010449098,19,"completed",-5.541144,19.0,19,"C(#CC1=NCC=C1)C1=CCC(C2=CC(C#CC3=NCC=C3)=CC2)=C1","C(#Cc1csc(-c2cc(C#CC3=NCC=C3)cs2)c1)C1=NCC=C1",{},"[#6H2r5:1]>>[S:1]",null,-0.3534231222],[0.127888719,98.5970736936,19,"completed",-5.292192,19.0,18,"C1=CC(=C2Sc3ccc4c(c3S2)=CCC=4)C=C1","C1=CC(=C2Sc3cnc4c(c3S2)=CCC=4)C=C1",{},"[ch&r6:0]>>[nr6:0]",null,-0.1667959464],[0.1260730402,109.2472192636,19,"completed",-5.320068,19.0,4,"C1=CCC(c2cc(NC3=CC=NC3)cc(C3=CC=CC3)c2)=C1","C1=CCC(c2cc(Nc3ccns3)cc(C3=CC=CC3)c2)=C1",{},"[#6H2r5:1]>>[S:1]",null,-0.1888534299],[0.1259183211,102.4044112764,19,"completed",-5.202308,19.0,8,"C1=NCc2cc3cc4c(cc3cc21)=CCC=4","C1=NCc2cc3cc4cocc4cc3cc21",{},"[#6H2r5:1]>>[O:1]",null,-0.1249618246],[0.1257203327,110.6979127305,19,"completed",-5.179676,19.0,18,"C1=CC(=C2Sc3ccc4c(c3S2)=CCC=4)C=C1","C1=CC(=C2Sc3ncc4c(c3S2)=CCC=4)C=C1",{},"[ch&r6:0]>>[nr6:0]",null,-0.1239543372],[0.1252286238,121.9593721377,19,"completed",-5.208564,19.0,17,"C1=NC=C(c2cc(Nc3ccccc3)cc(Nc3ccccc3)c2)C1","C1=NC=C(c2cc(Nc3ccccc3)nc(Nc3ccccc3)c2)C1",{},"[ch&r6:0]>>[nr6:0]",null,-0.1436986363],[0.1249649784,109.9046923998,19,"completed",-5.253184,19.0,15,"C1=CN=C(c2cc(Nc3ccccc3)cc(Nc3ccccc3)c2)C1","C1=NN=C(c2cc(Nc3ccccc3)cc(Nc3ccccc3)c2)C1",{},"[chr5,CH1r5:1]>>[n:1]",null,-0.1535482236],[0.1244032912,169.5255227865,19,"completed",-5.138368,19.0,19,"C(=CC1=CCC=N1)C1=CCC(C2=CC(C=CC3=CCC=N3)=CC2)=C1","C(=Cc1cscn1)C1=CCC(C2=CC(C=Cc3cscn3)=CC2)=C1",{},"[#6H2r5:1]>>[S:1]",null,-0.1716398367],[0.1243630626,133.6908689877,19,"completed",-4.673216,19.0,3,"C1=c2ccccc2=C(NC2=c3ccccc3=CC2)C1","c1ccc2c(Nc3scc4ccccc34)scc2c1",{},"[#6H2r5:1]>>[S:1]",null,-0.3272981729],[0.1242932872,153.2753933864,19,"completed",-5.221904,19.0,10,"C1=CC(=C2Sc3cc4c(nc3S2)C=CC4)C=C1","C1=CC(=C2Sc3cc4[nH]ccc4nc3S2)C=C1",{},"[#6H2r5:1]>>[NH:1]",null,-0.1754281419],[0.1238447878,118.7551899677,19,"completed",-4.915176,19.0,18,"c1ccc(-c2cc(Nc3cccs3)cc(Nc3cccs3)c2)cc1","C1=CCC(c2cc(Nc3cccs3)cc(Nc3cccs3)c2)=C1",{},"[c:0]1[ch:1][ch][c:3][c!r5:4][c!r5:5]1>>[c:0]1[CH2:1][c:3][c:4][c:5]1",null,-0.1756164899],[0.1238368876,183.318090203,19,"completed",-4.759144,19.0,3,"C(=Cc1cccc2cccnc12)c1cccc2cccnc12","C(=CC1=c2ncccc2=CC1)C1=c2ncccc2=CC1",{},"[c:0]1[ch:1][ch][c:3][c!r5:4][c!r5:5]1>>[c:0]1[CH2:1][c:3][c:4][c:5]1",null,-0.3008905124],[0.1238216294,171.3900979721,19,"completed",-4.917384,19.0,4,"C1=CCC(c2cc(NC3=CSCS3)cc(C3=CC=CC3)c2)=C1","C1=CCC(c2cc(NC3=NSCS3)cc(C3=CC=CC3)c2)=C1",{},"[chr5,CH1r5:1]>>[n:1]",null,-0.2138115558],[0.1658468091,138.9958792036,20,"completed",-5.240948,20.0,20,"C1=CC(=C2Sc3ccc4ccccc4c3S2)C=C1","C1=CC(=C2Sc3ccc4c(c3S2)CC=C4)C=C1",{},"[c:0]1[ch:1][ch][c:3][c!r5:4][c!r5:5]1>>[c:0]1[CH2:1][c:3][c:4][c:5]1",null,-0.1704533966],[0.1633314311,167.9573441369,20,"completed",-5.21758,20.0,20,"C1=CC(=C2Sc3ccc4ccccc4c3S2)C=C1","C1=CC(=C2Sc3ccc4c(c3S2)C=CC4)C=C1",{},"[c:0]1[ch:1][ch][c:3][c!r5:4][c!r5:5]1>>[c:0]1[CH2:1][c:3][c:4][c:5]1",null,-0.1870399612],[0.159394937,222.5722913504,20,"completed",-5.33994,20.0,20,"C1=CC(=C2Sc3cnc4ccccc4c3S2)C=C1","C1=CC(=C2Sc3cnc4c(c3S2)C=CC4)C=C1",{},"[c:0]1[ch:1][ch][c:3][c!r5:4][c!r5:5]1>>[c:0]1[CH2:1][c:3][c:4][c:5]1",null,-0.2788338477],[0.1575501045,186.0490236023,20,"completed",-5.358248,20.0,20,"C1=CC(=C2Sc3cnc4ccccc4c3S2)C=C1","C1=CC(=C2Sc3cnc4c(c3S2)CC=C4)C=C1",{},"[c:0]1[ch:1][ch][c:3][c!r5:4][c!r5:5]1>>[c:0]1[CH2:1][c:3][c:4][c:5]1",null,-0.2594095866],[0.1531212088,149.1283093499,20,"completed",-5.330832,20.0,20,"C1=CC(=C2Sc3ncc4ccccc4c3S2)C=C1","C1=CC(=C2Sc3ncc4c(c3S2)CC=C4)C=C1",{},"[c:0]1[ch:1][ch][c:3][c!r5:4][c!r5:5]1>>[c:0]1[CH2:1][c:3][c:4][c:5]1",null,-0.2198820698],[0.1529387376,177.4368229019,20,"completed",-5.30314,20.0,20,"C1=CC(=C2Sc3ncc4ccccc4c3S2)C=C1","C1=CC(=C2Sc3ncc4c(c3S2)C=CC4)C=C1",{},"[c:0]1[ch:1][ch][c:3][c!r5:4][c!r5:5]1>>[c:0]1[CH2:1][c:3][c:4][c:5]1",null,-0.2273853498],[0.147055829,75.6394164922,20,"completed",-5.316388,20.0,3,"C1=CC(=C2C=CC(C=CC3=CC(=C4C=CC=C4)C=C3)=C2)C=C1","C1=CC(=C2SC=C(C=CC3=CSC(=C4C=CC=C4)S3)S2)C=C1",{},"[CH,ch:0]1=[C,c:1][C,c:2]=[CH,ch:3][*:4]1>>[S:0]1[*:1]=,:[*:2][S:3][*:4]1",null,-0.1693073151],[0.1333050966,104.3801156368,20,"completed",-5.4048,20.0,3,"C1=CC(=C2C=CC(C3=CC(=C4C=CC=C4)C=C3)=C2)C=C1","C1=CC(=C2SC=C(C3=CSC(=C4C=CC=C4)S3)S2)C=C1",{},"[CH,ch:0]1=[C,c:1][C,c:2]=[CH,ch:3][*:4]1>>[S:0]1[*:1]=,:[*:2][S:3][*:4]1",null,-0.2375241001],[0.1286321079,223.1255680182,20,"completed",-4.259492,20.0,18,"C1=CC(C=CC2=CC(=C3C=CC(C=CC4=CCC=C4)=C3)C=C2)=CC1","C1=CC(C=CC2=CSC(=C3SC=C(C=CC4=CCC=C4)S3)S2)=CC1",{},"[CH,ch:0]1=[C,c:1][C,c:2]=[CH,ch:3][*:4]1>>[S:0]1[*:1]=,:[*:2][S:3][*:4]1",null,-0.6292434594],[0.1259845909,163.3380538121,20,"completed",-4.968996,20.0,3,"c1ccc(Nc2cc3cc(Nc4ccccc4)ncc3cn2)cc1","C1=CCC(Nc2cc3cc(NC4=CC=CC4)ncc3cn2)=C1",{},"[c:0]1[ch:1][ch][c:3][c!r5:4][c!r5:5]1>>[c:0]1[CH2:1][c:3][c:4][c:5]1",null,-0.1873198424],[0.1249753325,94.4689008859,20,"completed",-5.357328,20.0,20,"C1=CC(=C2Sc3cnc4c(c3S2)=CCC=4)C=C1","C1=CC(=C2Sc3nnc4c(c3S2)=CCC=4)C=C1",{},"[ch&r6:0]>>[nr6:0]",null,-0.2033987366],[0.1246357466,219.0982406378,20,"completed",-4.828236,20.0,3,"C1=C(NC2=CCc3ccccc32)c2ccccc2C1","c1ccc2c(Nc3csc4ccccc34)csc2c1",{},"[#6H2r5:1]>>[S:1]",null,-0.2901608488],[0.1243235343,110.5333809877,20,"completed",-5.090436,20.0,4,"C1=CCC(c2cc(NC3=CCC=N3)cc(C3=CC=CC3)c2)=C1","C1=CCC(c2cc(Nc3cscn3)cc(C3=CC=CC3)c2)=C1",{},"[#6H2r5:1]>>[S:1]",null,-0.1107359411],[0.124301974,106.8517468674,20,"completed",-5.079304,20.0,3,"C1=CC(c2cccc(Nc3cccc(C4=CCC=C4)c3)c2)=CC1","C1=NC(c2cccc(Nc3cccc(C4=CCC=N4)c3)c2)=CC1",{},"[chr5,CH1r5:1]>>[n:1]",null,-0.1078293781],[0.1238730029,84.1374371617,20,"completed",-5.15134,20.0,3,"c1ccc(Nc2cccc(Nc3ccccc3)c2)cc1","c1ccc(Nc2cccc(Nc3ccccn3)c2)nc1",{},"[ch&r6:0]>>[nr6:0]",null,-0.0914912464],[0.1238274244,93.6600368784,20,"completed",-5.155112,20.0,20,"C1=CC(=C2Sc3cnc4c(c3S2)=CCC=4)C=C1","C1=CC(=C2Sc3cnc4c[nH]cc4c3S2)C=C1",{},"[#6H2r5:1]>>[NH:1]",null,-0.1012941038],[0.1236610861,169.9259813623,20,"completed",-5.231012,20.0,9,"O=c1[nH]ccc2cc3cc4cscc4cc3cc12","O=c1[nH]cnc2cc3cc4cscc4cc3cc12",{},"[ch&r6:0]>>[nr6:0]",null,-0.1930939403],[0.1233839451,149.5396668779,20,"completed",-5.530012,20.0,12,"C(=CC1=c2ccccc2=NC1)C1=c2ccccc2=NC1","C(=CC1=c2cccnc2=NC1)C1=c2cccnc2=NC1",{},"[ch&r6:0]>>[nr6:0]",null,-0.336107377],[0.1230245015,77.2101799385,20,"completed",-4.898156,20.0,7,"C1=c2cc3cc4ccccc4cc3cc2=CC1","c1ccc2cc3cc4cscc4cc3cc2c1",{},"[#6H2r5:1]>>[S:1]",null,-0.1610108756],[0.1229043062,123.3068192486,20,"completed",-5.15778,20.0,4,"C1=CCC(c2cc(NC3=CN=CC3)cc(C3=CC=CC3)c2)=C1","C1=CCC(c2cc(Nc3cncs3)cc(C3=CC=CC3)c2)=C1",{},"[#6H2r5:1]>>[S:1]",null,-0.1297707617],[0.1226134354,237.7515404806,20,"completed",-5.28704,20.0,3,"c1cc2ccc3cccc4ccc(c1)c2c34","C1=c2ccc3c4c(ccc(c24)C1)CC=3",{},"[c:0]1[ch:1][ch][c:3][c!r5:4][c!r5:5]1>>[c:0]1[CH2:1][c:3][c:4][c:5]1",null,-0.2714183785],[0.1226134354,134.7207949033,20,"completed",-4.773864,20.0,3,"c1cc2ccc3cccc4ccc(c1)c2c34","C1=c2ccc3c4c(ccc(c24)C1)=CC3",{},"[c:0]1[ch:1][ch][c:3][c!r5:4][c!r5:5]1>>[c:0]1[CH2:1][c:3][c:4][c:5]1",null,-0.265081857],[0.1214260506,167.1791139257,20,"completed",-5.21758,20.0,19,"C1=CC(C=Cc2cc(-c3csc(C=CC4=CCC=C4)c3)cs2)=CC1","C(=Cc1cc(-c2csc(C=CC3=CCC=N3)c2)cs1)C1=CCC=N1",{},"[chr5,CH1r5:1]>>[n:1]",null,-0.186341444],[0.1208371634,168.8234374803,20,"completed",-4.910484,20.0,3,"C1=C(Nc2ccccc2)C=C(C2=CC(Nc3ccccc3)=CC2)C1","C1=C(Nc2ccccn2)C=C(C2=CC(Nc3ccccn3)=CC2)C1",{},"[ch&r6:0]>>[nr6:0]",null,-0.2147099137],[0.1207083941,184.0953065794,20,"completed",-5.47978,20.0,7,"C(#Cc1cc(-c2coc(C#CC3=CC=CC3)c2)co1)C1=CC=CC1","C(#Cc1cc(-c2coc(C#Cc3ccco3)c2)co1)c1ccco1",{},"[#6H2r5:1]>>[O:1]",null,-0.3233653934],[0.1206585596,341.8053308777,20,"completed",-5.541788,20.0,20,"C1=CC(=C2C=c3cnc4cscc4c3=C2)C=C1","C1=CC(=C2C=c3nnc4cscc4c3=C2)C=C1",{},"[ch&r6:0]>>[nr6:0]",null,-0.4609419012],[0.1202487361,79.104144658,20,"completed",-5.2024,20.0,10,"c1cnc2cc3cc4c[nH]cc4cc3cc2c1","c1cnc2cc3nc4c[nH]cc4nc3cc2c1",{},"[ch&r6:0]>>[nr6:0]",null,-0.1067496515],[0.1201390649,178.0002372479,20,"completed",-4.756568,20.0,10,"C1=NC(c2ccccc2)=C(NC2=C(c3ccccc3)N=CC2)C1","C1=CCC(C2=C(NC3=C(C4=CC=CC4)N=CC3)CC=N2)=C1",{},"[c:0]1[ch:1][ch][c:3][c!r5:4][c!r5:5]1>>[c:0]1[CH2:1][c:3][c:4][c:5]1",null,-0.2991277292],[0.1198004855,133.0210437151,20,"completed",-5.252816,20.0,3,"C1=CC(c2cccc(Nc3cccc(C4=CCC=C4)c3)c2)=CC1","c1cc(Nc2cccc(-c3ccoc3)c2)cc(-c2ccoc2)c1",{},"[#6H2r5:1]>>[O:1]",null,-0.1706969118],[0.1197992787,146.3452590718,20,"completed",-4.76126,20.0,4,"C1=CC(C2=C(NC3=C(C4=CCC=C4)C=CC3)CC=C2)=CC1","C1=CC(c2ccsc2Nc2sccc2C2=CCC=C2)=CC1",{},"[#6H2r5:1]>>[S:1]",null,-0.278642927],[0.1197822405,197.5035442537,20,"completed",-4.994664,20.0,15,"C1=CCC(Nc2cc(NC3=CC=CC3)nc(-c3ccccc3)n2)=C1","C1=CCC(Nc2cc(NC3=CC=CC3)nc(C3=CCC=C3)n2)=C1",{},"[c:0]1[ch:1][ch][c:3][c!r5:4][c!r5:5]1>>[c:0]1[CH2:1][c:3][c:4][c:5]1",null,-0.2108187129],[0.1194591121,119.9505948199,20,"completed",-4.990708,20.0,3,"c1ccc(Nc2cc3cc(Nc4ccccc4)ncc3cn2)cc1","C1=CC(Nc2cc3cc(NC4=CCC=C4)ncc3cn2)=CC1",{},"[c:0]1[ch:1][ch][c:3][c!r5:4][c!r5:5]1>>[c:0]1[CH2:1][c:3][c:4][c:5]1",null,-0.1422711089],[0.11932627,174.6400294886,20,"completed",-5.292652,20.0,3,"C1=C(NC2=CC(c3ccccc3)=CC2)CC=C1c1ccccc1","C1=C(c2ccccc2)N=C(NC2=NC(c3ccccc3)=CC2)C1",{},"[chr5,CH1r5:1]>>[n:1]",null,-0.220647657],[0.1191974433,120.8941875703,20,"completed",-5.35328,20.0,16,"C1=CCC(c2cc(Nc3ccsn3)cc(C3=CC=CC3)c2)=C1","C1=CCC(c2cc(Nc3ncsn3)cc(C3=CC=CC3)c2)=C1",{},"[chr5,CH1r5:1]>>[n:1]",null,-0.2145909509],[0.1190842222,85.4328040108,20,"completed",-4.992272,20.0,8,"c1cc2cc3cc4cscc4cc3cc2[nH]1","c1cc2nc3cc4cscc4cc3nc2[nH]1",{},"[ch&r6:0]>>[nr6:0]",null,-0.1139533754],[0.1188148263,151.2019229805,20,"completed",-5.138644,20.0,3,"C1=CCC(Nc2cccc(NC3=CC=CC3)c2-c2ccccc2)=C1","C1=CN=C(Nc2cccc(NC3=NC=CC3)c2-c2ccccc2)C1",{},"[chr5,CH1r5:1]>>[n:1]",null,-0.1536026279],[0.1186070411,129.5470338795,20,"completed",-5.44206,20.0,3,"C1=CCC(c2cc(C=Cc3ccccc3)cc(C3=CC=CC3)c2)=C1","C1=CCC(c2cc(C=CC3=CCC=C3)cc(C3=CC=CC3)c2)=C1",{},"[c:0]1[ch:1][ch][c:3][c!r5:4][c!r5:5]1>>[c:0]1[CH2:1][c:3][c:4][c:5]1",null,-0.2722405285],[0.1183122142,96.774487176,20,"completed",-5.184276,20.0,3,"C1=CC(c2cc(Nc3ccccc3)cc(Nc3ccccc3)c2)=CC1","C1=NCC=C1c1cc(Nc2ccccc2)cc(Nc2ccccc2)c1",{},"[chr5,CH1r5:1]>>[n:1]",null,-0.1133379858],[0.1182037368,81.6836480861,20,"completed",-4.960348,20.0,7,"C1=c2cc3cc4ccccc4cc3cc2=CC1","c1ccc2cc3cc4cocc4cc3cc2c1",{},"[#6H2r5:1]>>[O:1]",null,-0.127391256],[0.1179418294,143.2183546033,20,"completed",-5.012512,20.0,6,"C(#CC1=CCC=C1C#CC1=CSCS1)C1=CSCS1","C(#CC1=CC(=C2C=CC=C2)C=C1C#CC1=CSCS1)C1=CSCS1",{},"[r5:1][CH2r5:2][r5:3]>>[r5:1][C:2](=C1cccc1)[r5:3]",null,-0.1557627384],[0.117855073,170.6346904312,20,"completed",-5.37536,20.0,19,"C(#CC1=CCC(C2=NC(C#CC3=CC=CC3)=CC2)=N1)C1=CC=CC1","C(#Cc1csc(-c2nc(C#CC3=CC=CC3)cs2)n1)C1=CC=CC1",{},"[#6H2r5:1]>>[S:1]",null,-0.2574286913],[0.1177455083,222.7397677714,20,"completed",-4.564288,20.0,7,"C1=CC(C=Cc2cc(C=CC3=CCC=C3)cc(C3=CSCS3)c2)=CC1","C1=CC(C=Cc2cc(C=CC3=CCC=C3)cc(C3=CSSS3)c2)=CC1",{},"[#6H2r5:1]>>[S:1]",null,-0.4361614428],[0.1177324634,105.5649674907,20,"completed",-4.96504,20.0,9,"C1=c2cc3cc4c(cc3cc2=CC1)SCS4","c1occ2cc3cc4c(cc3cc12)SCS4",{},"[#6H2r5:1]>>[O:1]",null,-0.1416648197],[0.1177119764,211.593391634,20,"completed",-4.812412,20.0,3,"C1=C(Nc2ccccc2)CC=C1C1=CCC(Nc2ccccc2)=C1","C1=C(Nc2ccccn2)CC=C1C1=CCC(Nc2ccccn2)=C1",{},"[ch&r6:0]>>[nr6:0]",null,-0.2920584251],[0.1175581475,127.0156986803,20,"completed",-4.787664,20.0,3,"C1=c2ccccc2=C(NC2=c3ccccc3=CC2)C1","C1=c2cnccc2=C(NC2=c3ccncc3=CC2)C1",{},"[ch&r6:0]>>[nr6:0]",null,-0.2528524044],[0.1172260917,143.9843051608,20,"completed",-5.026864,20.0,4,"C1=CCC(C2=CCC=C2NC2=CCC=C2C2=CC=CC2)=C1","C1=NCC(C2=CCC=C2NC2=CCC=C2C2=CC=NC2)=C1",{},"[chr5,CH1r5:1]>>[n:1]",null,-0.1528150144],[0.1171778767,131.9361298286,20,"completed",-5.106168,20.0,4,"C1=CC(Nc2cc(-c3ccoc3)cc(-c3ccoc3)c2)=CC1","C1=NC(Nc2cc(-c3ccoc3)cc(-c3ccoc3)c2)=CC1",{},"[chr5,CH1r5:1]>>[n:1]",null,-0.1320067575],[0.1169437558,304.9284494111,20,"completed",-5.34224,20.0,4,"C1=CCC(C2=CCC=C2NC2=CCC=C2C2=CC=CC2)=C1","C1=CCC(C2=CCN=C2NC2=NCC=C2C2=CC=CC2)=C1",{},"[chr5,CH1r5:1]>>[n:1]",null,-0.3489049525],[0.1168751489,288.255915527,20,"completed",-5.383548,20.0,7,"C(=Cc1cc2ccccc2[nH]1)c1cc2ccccc2[nH]1","C(=Cc1cc2cccnc2[nH]1)c1cc2cccnc2[nH]1",{},"[ch&r6:0]>>[nr6:0]",null,-0.3499817314],[0.1168424681,209.551907003,20,"completed",-4.766596,20.0,3,"C1=CC(c2cc3ccccc3cc2C2=CCC=C2)=CC1","C1=C(c2cc3ccccc3cc2C2=CSCS2)SCS1",{},"[CH,ch:0]1=[C,c:1][C,c:2]=[CH,ch:3][*:4]1>>[S:0]1[*:1]=,:[*:2][S:3][*:4]1",null,-0.313655118],[0.1781496501,106.5481730355,21,"completed",-5.320068,21.0,21,"C1=CC(=C2Sc3ccc4ccsc4c3S2)C=C1","C1=CC(=C2Sc3ccc4ncsc4c3S2)C=C1",{},"[chr5,CH1r5:1]>>[n:1]",null,-0.1873050353],[0.1725087846,100.639284049,21,"completed",-5.263396,21.0,21,"C1=CC(=C2Sc3ccc4c(c3S2)N=CC4)C=C1","C1=CC(=C2Sc3ccc4scnc4c3S2)C=C1",{},"[#6H2r5:1]>>[S:1]",null,-0.1523496287],[0.1703046044,97.4769747036,21,"completed",-5.320712,21.0,21,"C1=CC(=C2Sc3ncc4c(c3S2)CC=C4)C=C1","C1=CC(=C2Sc3ncc4ccsc4c3S2)C=C1",{},"[#6H2r5:1]>>[S:1]",null,-0.182678724],[0.1655067032,107.7677457476,21,"completed",-5.241132,21.0,21,"C1=CC(=C2Sc3ccc4c(c3S2)CC=C4)C=C1","C1=CC(=C2Sc3ccc4ccsc4c3S2)C=C1",{},"[#6H2r5:1]>>[S:1]",null,-0.1461978978],[0.1636982109,110.5374838734,21,"completed",-5.228988,21.0,21,"C1=CC(=C2Sc3ccc4c(c3S2)C=CC4)C=C1","C1=CC(=C2Sc3ccc4sccc4c3S2)C=C1",{},"[#6H2r5:1]>>[S:1]",null,-0.1427273918],[0.1592140239,123.9307511963,21,"completed",-5.307004,21.0,21,"C1=CC(=C2Sc3ncc4c(c3S2)C=CC4)C=C1","C1=CC(=C2Sc3ncc4sccc4c3S2)C=C1",{},"[#6H2r5:1]>>[S:1]",null,-0.1906715829],[0.1585804411,147.8849795979,21,"completed",-5.366712,21.0,21,"C1=CC(=C2Sc3cnc4c(c3S2)CC=C4)C=C1","C1=CC(=C2Sc3cnc4ccsc4c3S2)C=C1",{},"[#6H2r5:1]>>[S:1]",null,-0.2381727519],[0.1489772885,140.4920970761,21,"completed",-5.367264,21.0,21,"C1=CC(=C2Sc3cnc4c(c3S2)C=CC4)C=C1","C1=CC(=C2Sc3cnc4sccc4c3S2)C=C1",{},"[#6H2r5:1]>>[S:1]",null,-0.2339631418],[0.1485745034,117.7000445956,21,"completed",-5.279864,21.0,21,"C1=CC(=C2Sc3ccc4cc[nH]c4c3S2)C=C1","C1=CC(=C2Sc3ccc4cn[nH]c4c3S2)C=C1",{},"[chr5,CH1r5:1]>>[n:1]",null,-0.1723523112],[0.1452385135,131.3902086437,21,"completed",-5.251896,21.0,21,"C1=CC(=C2Sc3ccc4cc[nH]c4c3S2)C=C1","C1=CC(=C2Sc3ccc4nc[nH]c4c3S2)C=C1",{},"[chr5,CH1r5:1]>>[n:1]",null,-0.169023254],[0.1449521867,100.9857809579,21,"completed",-5.213808,21.0,21,"C1=CC(=C2Sc3ccc4c(c3S2)C=NC4)C=C1","C1=CC(=C2Sc3ccc4[nH]ncc4c3S2)C=C1",{},"[#6H2r5:1]>>[NH:1]",null,-0.1286263417],[0.144803563,296.9251949585,21,"completed",-5.209668,21.0,21,"C1=c2ccc3c4c(ccc(c24)C1)CC=3","c1cc2csc3ccc4scc1c4c23",{},"[#6H2r5:1]>>[S:1]",null,-0.3066884996],[0.144803563,200.6773993217,21,"completed",-5.040664,21.0,21,"C1=c2ccc3c4c(ccc(c24)C1)=CC3","c1cc2scc3ccc4scc1c4c32",{},"[#6H2r5:1]>>[S:1]",null,-0.2049306991],[0.1405225621,140.8348525605,21,"completed",-5.37582,21.0,21,"C1=CC(=C2Sc3ccc4ccsc4c3S2)C=C1","C1=CC(=C2Sc3ccc4cnsc4c3S2)C=C1",{},"[chr5,CH1r5:1]>>[n:1]",null,-0.2389812235],[0.139248925,101.2529798342,21,"completed",-5.21988,21.0,21,"C1=CC(=C2Sc3cnc4c(c3S2)C=CC4)C=C1","C1=CC(=C2Sc3cnc4[nH]ccc4c3S2)C=C1",{},"[#6H2r5:1]>>[NH:1]",null,-0.1315068857],[0.135820271,110.8280722921,21,"completed",-5.228804,21.0,21,"C1=CC(=C2Sc3ncc4c(c3S2)CC=C4)C=C1","C1=CC(=C2Sc3ncc4cc[nH]c4c3S2)C=C1",{},"[#6H2r5:1]>>[NH:1]",null,-0.1428712431],[0.1358081771,135.7625409642,21,"completed",-5.286212,21.0,21,"C1=CC(=C2Sc3cnc4c(c3S2)CC=C4)C=C1","C1=CC(=C2Sc3cnc4cc[nH]c4c3S2)C=C1",{},"[#6H2r5:1]>>[NH:1]",null,-0.1882077918],[0.1356150243,233.6788436404,21,"completed",-5.958272,21.0,21,"O=c1oc2c3c(c(=O)oc4c3c1CC=4)CC=2","O=c1[nH]c2c3c(c(=O)[nH]c4c3c1CC=4)CC=2",{},"[o:1]>>[nH:1]",null,-0.6446354836],[0.1355701866,105.0560864958,21,"completed",-5.129996,21.0,21,"C1=CC(=C2Sc3ccc4[nH]ccc4c3S2)C=C1","C1=CC(=C2Sc3ccc4[nH]cnc4c3S2)C=C1",{},"[chr5,CH1r5:1]>>[n:1]",null,-0.1071338589],[0.1333219345,152.5219239475,21,"completed",-5.281428,21.0,21,"C1=CCC(c2cc(C=CC3=CCC=C3)cc(C3=CC=CC3)n2)=C1","C1=CC(C=Cc2cc(-c3ccc[nH]3)nc(-c3ccc[nH]3)c2)=CC1",{},"[#6H2r5:1]>>[NH:1]",null,-0.1984737657],[0.1279636421,99.517997102,21,"completed",-5.37122,21.0,21,"C1=CC(=C2Sc3ccc4c(c3S2)C=NC4)C=C1","C1=CC(=C2Sc3ccc4sncc4c3S2)C=C1",{},"[#6H2r5:1]>>[S:1]",null,-0.2143557162],[0.1268418504,109.1645651806,21,"completed",-5.152352,21.0,21,"C1=CC(=C2Sc3ncc4c(c3S2)C=CC4)C=C1","C1=CC(=C2Sc3ncc4[nH]ccc4c3S2)C=C1",{},"[#6H2r5:1]>>[NH:1]",null,-0.1151514695],[0.126311273,116.0973128561,21,"completed",-5.262016,21.0,3,"c1ccc2cc3ccccc3cc2c1","c1ccc2cc3cc4ccccc4cc3cc2c1",{},"[cH&r6:1][cH&r6:2]>>[c:1]2cccc[c:2]2",null,-0.1622981403],[0.1252133824,141.4990533077,21,"completed",-5.55936,21.0,21,"C1=CC(C=Cc2cc(C3=NC=CC3)cc(C3=NC=CC3)c2)=CC1","C1=CC(C=Cc2cc(-c3nccs3)cc(-c3nccs3)c2)=CC1",{},"[#6H2r5:1]>>[S:1]",null,-0.3513085123],[0.1248665077,141.1028005989,21,"completed",-5.256312,21.0,21,"C1=CC(=C2Sc3ccc4c(c3S2)CC=C4)C=C1","C1=CC(=C2Sc3ccc4ccoc4c3S2)C=C1",{},"[#6H2r5:1]>>[O:1]",null,-0.1785563961],[0.1248515162,143.6760732126,21,"completed",-5.453192,21.0,21,"C1=CC(C=Cc2cc(-c3ccc[nH]3)cc(-c3ccc[nH]3)c2)=CC1","C1=CC(C=Cc2nc(-c3ccc[nH]3)cc(-c3ccc[nH]3)n2)=CC1",{},"[ch&r6:0]>>[nr6:0]",null,-0.2859504547],[0.1242800348,141.4313530819,21,"completed",-5.02576,21.0,21,"C1=CC(C=Cc2cc(C3=CC=NC3)cc(C3=CC=NC3)c2)=CC1","C(=Cc1cc(C2=CC=NC2)cc(C2=CC=NC2)c1)C1=CSCS1",{},"[CH,ch:0]1=[C,c:1][C,c:2]=[CH,ch:3][*:4]1>>[S:0]1[*:1]=,:[*:2][S:3][*:4]1",null,-0.1506768086],[0.1236477874,160.3217242736,21,"completed",-5.470764,21.0,21,"C1=CC(C=Cc2cc(C3=NC=CC3)cc(C3=NC=CC3)c2)=CC1","C1=CC(C=Cc2cc(-c3ncc[nH]3)cc(-c3ncc[nH]3)c2)=CC1",{},"[#6H2r5:1]>>[NH:1]",null,-0.3050596133],[0.1229628814,655.6993187514,21,"completed",-5.346656,21.0,21,"C1=c2cnc3c4c(cnc(c24)C1)=CC3","C1=c2nnc3c4c(nnc(c24)C1)=CC3",{},"[ch&r6:0]>>[nr6:0]",null,-0.6780507326],[0.1229628814,772.495215035,21,"completed",-5.412068,21.0,21,"C1=c2ccc3c4c(nnc(c24)C1)CC=3","C1=c2nnc3c4c(nnc(c24)C1)CC=3",{},"[ch&r6:0]>>[nr6:0]",null,-0.8027877747],[0.1220980378,179.6027533973,21,"completed",-4.99724,21.0,21,"C1=CCC(Nc2cc(NC3=CC=CC3)cc(C3=CCC=C3)c2)=C1","C1=CC(c2cc(Nc3ccco3)cc(Nc3ccco3)c2)=CC1",{},"[#6H2r5:1]>>[O:1]",null,-0.1934718627],[0.1219050113,139.0842347142,21,"completed",-5.264408,21.0,3,"C1=CCC(c2cc(Nc3ccccc3)cc(Nc3ccccc3)c2)=C1","C1=CCC(c2cc(Nc3cccnc3)cc(Nc3cccnc3)c2)=C1",{},"[ch&r6:0]>>[nr6:0]",null,-0.1805245681],[0.1207822681,161.1796245515,21,"completed",-5.290168,21.0,21,"C1=CCC(c2cc(C=CC3=CCC=N3)cc(C3=CC=CC3)c2)=C1","C1=CCC(c2cc(C=Cc3c[nH]cn3)cc(C3=CC=CC3)c2)=C1",{},"[#6H2r5:1]>>[NH:1]",null,-0.2090434567],[0.1198724695,190.027666229,21,"completed",-5.240672,21.0,21,"C1=CC(=C2Sc3ccc4c(c3S2)C=CC4)C=C1","C1=CC(=C2Sc3ccc4c(c3S2)N=CC4)C=C1",{},"[chr5,CH1r5:1]>>[n:1]",null,-0.2140255443],[0.117997392,297.019290364,21,"completed",-5.60904,21.0,21,"C1=c2ccc3c4c(nnc(c24)C1)CC=3","c1cc2csc3nnc4scc1c4c23",{},"[#6H2r5:1]>>[S:1]",null,-0.4638858722],[0.1179031636,500.3982437338,21,"completed",-5.357144,21.0,21,"C1=c2ccc3c4c(ccc(c24)C1)CC=3","C1=c2nnc3c4c(ccc(c24)C1)CC=3",{},"[ch&r6:0]>>[nr6:0]",null,-0.5317882006],[0.1176949698,77.2146506757,21,"completed",-5.026956,21.0,9,"c1occ2cc3cc4[nH]ncc4cc3cc12","c1occ2cc3cc4[nH]nnc4cc3cc12",{},"[chr5,CH1r5:1]>>[n:1]",null,-0.0926091841],[0.1175028406,145.5826038824,21,"completed",-5.285016,21.0,3,"c1ccc(Nc2cc(Nc3ccccc3)cc(-c3ccccc3)c2)cc1","c1ccc(-c2cc(Nc3cccnc3)cc(Nc3cccnc3)c2)cc1",{},"[ch&r6:0]>>[nr6:0]",null,-0.1948523684],[0.1171597403,138.126649778,21,"completed",-5.665528,21.0,21,"C1=CC(C=Cc2cc(C3=CC=NC3)cc(C3=CC=NC3)c2)=CC1","C1=CC(C=Cc2cc(-c3ccn[nH]3)cc(-c3ccn[nH]3)c2)=CC1",{},"[#6H2r5:1]>>[NH:1]",null,-0.4192752218],[0.1164861078,126.8187141173,21,"completed",-5.272228,21.0,3,"c1ccc(-c2cccc(Nc3cccc(-c4ccccc4)c3)c2)cc1","c1ccc(-c2cccc(Nc3cccc(-c4ccccn4)c3)c2)nc1",{},"[ch&r6:0]>>[nr6:0]",null,-0.1749788656],[0.1164294333,215.4772730661,21,"completed",-4.495472,21.0,15,"C1=c2c(c3cc[nH]c3c3[nH]ccc23)=CC1","c1cc2c3c[nH]cc3c3cc[nH]c3c2[nH]1",{},"[#6H2r5:1]>>[NH:1]",null,-0.4748715253],[0.1164294333,277.875677129,21,"completed",-4.552696,21.0,15,"C1=Cc2c3c(c4c[nH]cc4c2C1)CC=C3","c1cc2c3cc[nH]c3c3c[nH]cc3c2[nH]1",{},"[#6H2r5:1]>>[NH:1]",null,-0.473276145],[0.1163110932,126.1356916697,21,"completed",-4.845992,21.0,16,"C(#Cc1cc(C2=CSCS2)cc(C2=CSCS2)c1)c1ccccc1","C(#Cc1cc(C2=CSCS2)cc(C2=CSCS2)c1)C1=CC=CC1",{},"[c:0]1[ch:1][ch][c:3][c!r5:4][c!r5:5]1>>[c:0]1[CH2:1][c:3][c:4][c:5]1",null,-0.2180023947],[0.1162849626,177.9471689558,21,"completed",-5.311144,21.0,20,"C(#Cc1ccsc1)C1=CCC(C2=CC(C#Cc3ccsc3)=CC2)=C1","C(#Cc1csc(-c2cc(C#Cc3ccsc3)cs2)c1)c1ccsc1",{},"[#6H2r5:1]>>[S:1]",null,-0.2313228727],[0.1162496086,198.3589605075,21,"completed",-5.457148,21.0,10,"C1=CC(=C2Sc3cc4ccccc4nc3S2)C=C1","C1=CC(=C2Sc3cc4c(nc3S2)=CCC=4)C=C1",{},"[c:0]1[ch:1][ch][c:3][c!r5:4][c!r5:5]1>>[c:0]1[CH2:1][c:3][c:4][c:5]1",null,-0.3191364555],[0.1157586439,182.5010511628,21,"completed",-5.3588,21.0,21,"C1=CC(=C2Sc3ccc4ccoc4c3S2)C=C1","C1=CC(=C2Sc3ccc4ncoc4c3S2)C=C1",{},"[chr5,CH1r5:1]>>[n:1]",null,-0.2571489438],[0.1156097728,152.329057579,21,"completed",-5.5313,21.0,21,"C1=CC(C=Cc2cc(-c3ccc[nH]3)cc(-c3ccc[nH]3)c2)=CC1","C1=CC(C=Cc2cc(-c3cnc[nH]3)cc(-c3cnc[nH]3)c2)=CC1",{},"[chr5,CH1r5:1]>>[n:1]",null,-0.3381623721],[0.1152937789,173.1288011381,21,"completed",-5.429088,21.0,11,"C(=Cc1ccc2c(n1)=CCC=2)c1ccc2c(n1)=CCC=2","C(=Cc1ncc2c(n1)=CCC=2)c1ncc2c(n1)=CCC=2",{},"[ch&r6:0]>>[nr6:0]",null,-0.2881667027],[0.1151791072,137.3569048469,21,"completed",-5.144256,21.0,20,"C(#CC1=C(C#CC2=CCC=C2)SC(=C2C=CC=C2)S1)C1=CCC=C1","C(#CC1=C(C#CC2=CCC=N2)SC(=C2C=CC=C2)S1)C1=CCC=N1",{},"[chr5,CH1r5:1]>>[n:1]",null,-0.1408070671],[0.1151241907,115.9178851776,21,"completed",-5.191544,21.0,3,"c1ccc(-c2cccc(Nc3cccc(-c4ccccc4)c3)c2)cc1","C1=CCC(c2cccc(Nc3cccc(C4=CC=CC4)c3)c2)=C1",{},"[c:0]1[ch:1][ch][c:3][c!r5:4][c!r5:5]1>>[c:0]1[CH2:1][c:3][c:4][c:5]1",null,-0.1324511421],[0.1187216101,159.3935873469,22,"completed",-5.372416,22.0,22,"C(#Cc1cc(C2=CCC=C2)cc(C2=CCC=C2)c1)C1=CC=CC1","C(#Cc1cc(C2=CCC=N2)cc(C2=CCC=N2)c1)C1=CC=CC1",{},"[chr5,CH1r5:1]>>[n:1]",null,-0.2485346041],[0.1132202572,148.8459038164,22,"completed",-5.355948,22.0,20,"O=c1oc2c(c3c1SC(=C1C=CC=C1)S3)=CCC=2","O=c1[nH]c2c(c3c1SC(=C1C=CC=C1)S3)=CCC=2",{},"[o:1]>>[nH:1]",null,-0.2329263803],[0.1130353854,275.6748242699,22,"completed",-4.84268,22.0,4,"C1=CC(Nc2cc3c(cc2NC2=CCC=C2)=CCC=3)=CC1","C1=CC(Nc2cc3c(cc2NC2=NCC=C2)=CCC=3)=NC1",{},"[chr5,CH1r5:1]>>[n:1]",null,-0.3293042121],[0.1129500007,143.3646839541,22,"completed",-5.202032,22.0,22,"O=c1cc2cc3cc4ccccc4cc3cc2co1","O=c1cc2cc3cc4ccccc4cc3cc2c[nH]1",{},"[o:1]>>[nH:1]",null,-0.1601705086],[0.1127126981,141.3600994033,22,"completed",-4.982612,22.0,4,"C1=CCC(c2cc(NC3=CCC=C3)nc(NC3=CCC=C3)c2)=C1","C1=CC(Nc2cc(C3=CC=NC3)cc(NC3=CCC=C3)n2)=CC1",{},"[chr5,CH1r5:1]>>[n:1]",null,-0.1635079495],[0.1122064609,152.0828675568,22,"completed",-5.386768,22.0,12,"C(=Cc1cccs1)c1cc(C=Cc2cccs2)cc(-c2ccc[nH]2)c1","C(=Cc1cccs1)c1cc(-c2ccc[nH]2)cc(C=Cc2cccs2)n1",{},"[ch&r6:0]>>[nr6:0]",null,-0.2518427737],[0.1118200368,90.4544950778,22,"completed",-4.9402,22.0,8,"c1cc2cc3cc4c[nH]cc4cc3cc2s1","c1cc2nc3cc4c[nH]cc4cc3nc2s1",{},"[ch&r6:0]>>[nr6:0]",null,-0.1438564398],[0.1118088707,109.8132005328,22,"completed",-4.9287,22.0,8,"C1=c2cc3cc4ccsc4cc3cc2=CC1","C1=c2cc3cc4cnsc4cc3cc2=CC1",{},"[chr5,CH1r5:1]>>[n:1]",null,-0.1625956553],[0.1113538155,152.1579331278,22,"completed",-5.33488,22.0,3,"C1=CCC(c2ccccc2Nc2ccccc2C2=CC=CC2)=C1","C1=NCC(c2ccccc2Nc2ccccc2C2=CC=NC2)=C1",{},"[chr5,CH1r5:1]>>[n:1]",null,-0.2240193243],[0.1109095612,155.0763089285,22,"completed",-5.209024,22.0,3,"C(#Cc1cc2ccccc2cn1)c1cc2ccccc2cn1","C(#Cc1cc2c(cn1)=CCC=2)c1cc2c(cn1)=CCC=2",{},"[c:0]1[ch:1][ch][c:3][c!r5:4][c!r5:5]1>>[c:0]1[CH2:1][c:3][c:4][c:5]1",null,-0.1728378302],[0.1108211302,133.2794670699,22,"completed",-5.201848,22.0,4,"C1=CCC(c2cc(Nc3ccccn3)cc(C3=CC=CC3)c2)=C1","c1ccc(Nc2cc(-c3ccc[nH]3)cc(-c3ccc[nH]3)c2)nc1",{},"[#6H2r5:1]>>[NH:1]",null,-0.1511495741],[0.1107517212,166.9952649867,22,"completed",-5.322276,22.0,22,"C1=CCC(c2cc(C=Cc3c[nH]cn3)cc(C3=CC=CC3)c2)=C1","C(=Cc1c[nH]cn1)c1cc(-c2cccs2)cc(-c2cccs2)c1",{},"[#6H2r5:1]>>[S:1]",null,-0.228246933],[0.1103229395,215.455894663,22,"completed",-5.347852,22.0,10,"C1=CC(=C2C=c3cc4cc[nH]c4cc3=N2)C=C1","C1=NN=CC1=C1C=c2cc3cc[nH]c3cc2=N1",{},"[chr5,CH1r5:1]>>[n:1]",null,-0.2766265413],[0.110231032,109.2057619562,22,"completed",-5.076636,22.0,3,"C(=Cc1cccc2c1=CCC=2)c1cccc2c1=CCC=2","C(=Cc1cccc2c1SCS2)c1cccc2c1SCS2",{},"[CH,ch:0]1=[C,c:1][C,c:2]=[CH,ch:3][*:4]1>>[S:0]1[*:1]=,:[*:2][S:3][*:4]1",null,-0.1104236294],[0.1099586111,190.95730345,22,"completed",-5.228252,22.0,4,"C1=CC(Nc2cc(C3=CCC=C3)nc(C3=CCC=C3)c2)=CC1","C1=CC(Nc2cc(C3=NCC=C3)nc(C3=NCC=C3)c2)=CC1",{},"[chr5,CH1r5:1]>>[n:1]",null,-0.2110082788],[0.109305715,197.9565157311,22,"completed",-5.364412,22.0,11,"O=c1ccc2cc3cc4c[nH]cc4cc3cc2o1","O=c1ncc2cc3cc4c[nH]cc4cc3cc2o1",{},"[ch&r6:0]>>[nr6:0]",null,-0.2710064537],[0.1092197886,135.8871031063,22,"completed",-5.50232,22.0,22,"C(#Cc1cc(C2=CCC=C2)cc(C2=CCC=C2)c1)C1=CC=CC1","C(#Cc1cccs1)c1cc(C2=CCC=C2)cc(C2=CCC=C2)c1",{},"[#6H2r5:1]>>[S:1]",null,-0.3126937514],[0.1091354726,162.5150640209,22,"completed",-4.751048,22.0,21,"c1ccc(-c2ccsc2Nc2sccc2-c2ccccc2)cc1","C1=CCC(c2ccsc2Nc2sccc2C2=CC=CC2)=C1",{},"[c:0]1[ch:1][ch][c:3][c!r5:4][c!r5:5]1>>[c:0]1[CH2:1][c:3][c:4][c:5]1",null,-0.2933891958],[0.1089795182,164.4015618332,22,"completed",-5.151248,22.0,22,"C1=CCC(c2cc(C=Cc3c[nH]cn3)cc(C3=CC=CC3)c2)=C1","C(=Cc1c[nH]cn1)c1cc(-c2ccc[nH]2)cc(-c2ccc[nH]2)c1",{},"[#6H2r5:1]>>[NH:1]",null,-0.1682699876],[0.108752119,112.8012394007,22,"completed",-5.306728,22.0,3,"C1=CC(c2cccc(Nc3cccc(C4=CCC=C4)c3)c2)=CC1","C1=NCC=C1c1cccc(Nc2cccc(C3=CCN=C3)c2)c1",{},"[chr5,CH1r5:1]>>[n:1]",null,-0.1834802113],[0.1085507476,134.3668032318,22,"completed",-4.861448,22.0,3,"C1=CC(Nc2ccc3cc(NC4=CCC=C4)ccc3c2)=CC1","C1=CC(Nc2ccc3nc(NC4=CCC=C4)ccc3n2)=CC1",{},"[ch&r6:0]>>[nr6:0]",null,-0.2143336082],[0.1082332002,157.2400358573,22,"completed",-4.929712,22.0,3,"C1=CCC(NC2=CCC=C2NC2=CC=CC2)=C1","C1=C(Nc2cccs2)C(Nc2cccs2)=CC1",{},"[#6H2r5:1]>>[S:1]",null,-0.1973156109],[0.1081232645,136.2787751909,22,"completed",-5.324208,22.0,19,"C1=CC(=C2Sc3ccc4c(c3S2)=NCC=4)C=C1","C1=CC(=C2Sc3ccc4conc4c3S2)C=C1",{},"[#6H2r5:1]>>[O:1]",null,-0.2078553005],[0.1081006431,148.8820069153,22,"completed",-5.16054,22.0,3,"c1ccc2c(Nc3ccnc4ccccc34)ccnc2c1","C1=c2nccc(Nc3ccnc4c3=CCC=4)c2=CC1",{},"[c:0]1[ch:1][ch][c:3][c!r5:4][c!r5:5]1>>[c:0]1[CH2:1][c:3][c:4][c:5]1",null,-0.1547958232],[0.1080488164,184.5383328072,22,"completed",-5.075532,22.0,11,"C1=CCC(C=Cc2ccc(-c3ccc(C=CC4=CC=CC4)[nH]3)[nH]2)=C1","C(=Cc1ccc(-c2ccc(C=CC3=CC=NC3)[nH]2)[nH]1)C1=CC=NC1",{},"[chr5,CH1r5:1]>>[n:1]",null,-0.1853314624],[0.1076949368,141.6952936014,22,"completed",-5.357144,22.0,17,"C1=CC(C=Cc2cc(C=CC3=CCC=C3)cc(-c3cc[nH]n3)c2)=CC1","C1=CC(C=Cc2cc(C=CC3=CCC=C3)cc(-c3nc[nH]n3)c2)=CC1",{},"[chr5,CH1r5:1]>>[n:1]",null,-0.2290804318],[0.1076295865,118.5147833621,22,"completed",-5.41262,22.0,7,"C1=Cc2nc3cc4ccccc4cc3nc2C1","c1ccc2cc3nc4[nH]ccc4nc3cc2c1",{},"[#6H2r5:1]>>[NH:1]",null,-0.248865573],[0.1075414778,134.7777624063,22,"completed",-5.358892,22.0,17,"c1ccc(-c2cc(Nc3conn3)cc(-c3ccccc3)c2)cc1","C1=CC(c2cc(Nc3conn3)cc(C3=CCC=C3)c2)=CC1",{},"[c:0]1[ch:1][ch][c:3][c!r5:4][c!r5:5]1>>[c:0]1[CH2:1][c:3][c:4][c:5]1",null,-0.2258480206],[0.1073556471,82.9744599168,22,"completed",-4.871108,22.0,3,"C1=CC(Nc2ccc3ccc(NC4=CCC=C4)cc3c2)=CC1","C1=NC(Nc2ccc3ccc(NC4=CCC=N4)cc3c2)=CC1",{},"[chr5,CH1r5:1]>>[n:1]",null,-0.1804345293],[0.1073161128,115.9663942701,22,"completed",-4.857952,22.0,8,"C1=c2cc3cc4ccsc4cc3cc2=CC1","C1=c2cc3cc4ncsc4cc3cc2=CC1",{},"[chr5,CH1r5:1]>>[n:1]",null,-0.2053191404],[0.1072696237,160.9373654615,22,"completed",-5.292836,22.0,22,"C1=CCC(c2cc(C=Cc3cocn3)cc(C3=CC=CC3)c2)=C1","C(=Cc1cocn1)c1cc(-c2ccc[nH]2)cc(-c2ccc[nH]2)c1",{},"[#6H2r5:1]>>[NH:1]",null,-0.2100519931],[0.1070659973,120.2915329777,22,"completed",-5.140852,22.0,16,"C1=CCC(c2cc(NC3=NCC=N3)cc(C3=CC=CC3)c2)=C1","C1=CCC(c2cc(Nc3nc[nH]n3)cc(C3=CC=CC3)c2)=C1",{},"[#6H2r5:1]>>[NH:1]",null,-0.1236438717],[0.1069781253,107.724997541,22,"completed",-5.236532,22.0,3,"c1ccc(Nc2cc(Nc3ccccc3)cc(-c3ccccn3)c2)cc1","c1ccc(Nc2cc(Nc3ccccc3)cc(-c3ccncn3)c2)cc1",{},"[ch&r6:0]>>[nr6:0]",null,-0.1440095786],[0.1069170763,152.8602966439,22,"completed",-5.390724,22.0,3,"C(=Cc1ccc2c(c1)=CCC=2)c1ccc2c(c1)=CCC=2","C(=Cc1ccc2c(c1)=CCN=2)c1ccc2c(c1)=CCN=2",{},"[chr5,CH1r5:1]>>[n:1]",null,-0.2545216846],[0.1068767946,164.6857653206,22,"completed",-5.311144,22.0,10,"C1=CC(=C2C=c3cc4[nH]ccc4cc3=N2)C=C1","C1=NN=CC1=C1C=c2cc3[nH]ccc3cc2=N1",{},"[chr5,CH1r5:1]>>[n:1]",null,-0.2212837043],[0.1068041434,121.9815640152,22,"completed",-5.430192,22.0,4,"C1=CC(Nc2nc(C3=CCC=C3)cc(C3=CCC=C3)n2)=CC1","C1=CC(c2cc(C3=CCC=C3)nc(NC3=NCC=C3)n2)=CC1",{},"[chr5,CH1r5:1]>>[n:1]",null,-0.2613476857],[0.1067385154,342.1713304669,22,"completed",-5.367264,22.0,18,"C1=CC(=C2Oc3cc4c(cc3O2)=CCC=4)C=C1","C1=CC(=C2Oc3cc4cocc4cc3O2)C=C1",{},"[#6H2r5:1]>>[O:1]",null,-0.3899768478],[0.1065989534,155.719974497,22,"completed",-5.342884,22.0,9,"O=c1[nH]ccc2cc3cc4cscc4cc3cc12","O=c1[nH]ncc2cc3cc4cscc4cc3cc12",{},"[ch&r6:0]>>[nr6:0]",null,-0.2305539043],[0.1062728122,164.6428638647,22,"completed",-5.444452,22.0,12,"C1=CCC(c2cc(C=Cc3ccco3)nc(C=Cc3ccco3)c2)=C1","C(=Cc1ccco1)c1cc(-c2ccco2)cc(C=Cc2ccco2)n1",{},"[#6H2r5:1]>>[O:1]",null,-0.291966421],[0.1059723265,116.5710033411,22,"completed",-5.47012,22.0,4,"C1=CC(c2cc(NC3=NC=CC3)cc(C3=CCC=C3)c2)=CC1","C1=CC(c2cc(NC3=NC=NC3)cc(C3=CCC=C3)c2)=CC1",{},"[chr5,CH1r5:1]>>[n:1]",null,-0.2841008938],[0.1059466806,103.9700895678,22,"completed",-5.084088,22.0,21,"C1=CC(=C2Sc3ccc4c(c3S2)C=CC4)C=C1","C1=CC(=C2Sc3ccc4[nH]ccc4c3S2)C=C1",{},"[#6H2r5:1]>>[NH:1]",null,-0.1045650203],[0.1055004518,94.9934714437,22,"completed",-5.131284,22.0,3,"c1ccc(Nc2cc(Nc3ccccc3)cc(-c3ccccc3)c2)cc1","c1ccc(Nc2cc(Nc3ccccc3)cc(-c3ccccn3)c2)cc1",{},"[ch&r6:0]>>[nr6:0]",null,-0.0974849581],[0.1054354676,251.5056234788,22,"completed",-4.566588,22.0,4,"C1=CC(C2=CCC=C2NC2=CCC=C2C2=CCC=C2)=CC1","C1=CC(C2=CCC=C2NC2=CCC=C2C2=NCC=C2)=NC1",{},"[chr5,CH1r5:1]>>[n:1]",null,-0.450193265],[0.1052376174,160.8276241305,22,"completed",-5.25024,22.0,4,"C1=CCC(c2cc(Nc3ccsc3)cc(C3=CC=CC3)c2)=C1","C1=CCC(c2cc(Nc3cnsc3)cc(C3=CC=CC3)c2)=C1",{},"[chr5,CH1r5:1]>>[n:1]",null,-0.1921609557],[0.10502893,139.0098878028,22,"completed",-5.245824,22.0,17,"c1ccc(-c2cc(Nc3c[nH]cn3)cc(-c3ccccc3)c2)cc1","c1ccc(-c2cc(Nc3cocn3)cc(-c3ccccc3)c2)cc1",{},"[nH:1]>>[o:1]",null,-0.1724628134],[0.1049270637,149.9654891629,22,"completed",-4.697964,22.0,13,"C(=Cc1cc(C=Cc2ccccc2)cc(C2=NSCS2)c1)c1ccccc1","C(=Cc1cc(C=Cc2ccccc2)cc(C2=NSSS2)c1)c1ccccc1",{},"[#6H2r5:1]>>[S:1]",null,-0.3188883678],[0.1046902258,155.2144933118,22,"completed",-5.415288,22.0,12,"C(=Cc1ccco1)c1cc(C=Cc2ccco2)cc(-c2ccc[nH]2)c1","C(=Cc1ccco1)c1cc(-c2ccc[nH]2)cc(C=Cc2ccco2)n1",{},"[ch&r6:0]>>[nr6:0]",null,-0.2698161136],[0.1043503187,186.8810588383,22,"completed",-4.806248,22.0,4,"C1=CC(C2=C(NC3=C(C4=CCC=C4)CC=C3)C=CC2)=CC1","C1=CC(c2occc2Nc2ccoc2C2=CCC=C2)=CC1",{},"[#6H2r5:1]>>[O:1]",null,-0.2778610202],[0.1042552036,97.7898874569,22,"completed",-4.929068,22.0,8,"C1=Cc2cc3nc4c(nc3cc2C1)=CCC=4","C1=c2nc3cc4cc[nH]c4cc3nc2=CC1",{},"[#6H2r5:1]>>[NH:1]",null,-0.154530123],[0.10425148,182.8155778834,22,"completed",-5.33074,22.0,7,"C(#CC1=NC(C2=CCC(C#CC3=CC=CC3)=N2)=CC1)C1=CC=CC1","C(#Cc1nc(-c2csc(C#CC3=CC=CC3)n2)cs1)C1=CC=CC1",{},"[#6H2r5:1]>>[S:1]",null,-0.2439458953],[0.1317698711,160.1829567616,23,"completed",-5.270572,23.0,23,"C(#Cc1cccs1)c1cc(-c2cc[nH]c2)cc(-c2cc[nH]c2)c1","C(#Cc1cccs1)c1cc(-c2cc[nH]c2)nc(-c2cc[nH]c2)c1",{},"[ch&r6:0]>>[nr6:0]",null,-0.199787475],[0.1263363814,121.1106699208,23,"completed",-5.089424,23.0,23,"C1=NC(Nc2cc(-c3ccccc3)cc(-c3ccccc3)c2)=CC1","C1=NC(Nc2cc(-c3ccccn3)cc(-c3ccccn3)c2)=CC1",{},"[ch&r6:0]>>[nr6:0]",null,-0.1213367287],[0.1255170825,157.4991850543,23,"completed",-5.35328,23.0,23,"C(#Cc1cc(C2=CCC=N2)nc(C2=CCC=N2)c1)C1=CC=CC1","C(#Cc1ccc[nH]1)c1cc(C2=CCC=N2)nc(C2=CCC=N2)c1",{},"[#6H2r5:1]>>[NH:1]",null,-0.2371494569],[0.1231048806,147.8830828452,23,"completed",-5.392472,23.0,23,"C(#Cc1cc(C2=CCC=N2)cc(C2=CCC=N2)c1)c1ccccc1","C(#Cc1cc(-c2c[nH]cn2)cc(-c2c[nH]cn2)c1)c1ccccc1",{},"[#6H2r5:1]>>[NH:1]",null,-0.2525548314],[0.1217981053,164.8492321317,23,"completed",-5.207276,23.0,23,"C(#Cc1cc(C2=CCC=N2)cc(C2=CCC=N2)c1)C1=CC=CC1","C(#Cc1cc(-c2c[nH]cn2)cc(-c2c[nH]cn2)c1)C1=CC=CC1",{},"[#6H2r5:1]>>[NH:1]",null,-0.1811470619],[0.12104651,173.8496010614,23,"completed",-5.347116,23.0,23,"C(#Cc1cncs1)c1cc(C2=CCC=C2)cc(C2=CCC=C2)c1","C(#Cc1cncs1)c1cc(-c2cc[nH]c2)cc(-c2cc[nH]c2)c1",{},"[#6H2r5:1]>>[NH:1]",null,-0.2452471801],[0.1152168741,172.8889276672,23,"completed",-5.416484,23.0,23,"O=c1cc2cc3cc4ccccc4cc3cc2c[nH]1","O=c1nc2cc3cc4ccccc4cc3cc2c[nH]1",{},"[ch&r6:0]>>[nr6:0]",null,-0.2810160515],[0.1109940613,126.375664451,23,"completed",-5.501308,23.0,23,"C1=CC(c2cc(NC3=CCN=N3)cc(C3=CCC=C3)c2)=CC1","C1=CC(c2cc(NC3=NCN=N3)cc(C3=CCC=C3)c2)=CC1",{},"[chr5,CH1r5:1]>>[n:1]",null,-0.3080330873],[0.1107485514,168.8793922923,23,"completed",-5.399832,23.0,23,"C(#Cc1cccs1)c1cc(-c2cc[nH]c2)cc(-c2cc[nH]c2)c1","C(#Cc1ccns1)c1cc(-c2cc[nH]c2)cc(-c2cc[nH]c2)c1",{},"[chr5,CH1r5:1]>>[n:1]",null,-0.2693898123],[0.107468411,121.8972478268,23,"completed",-5.518972,23.0,23,"C1=CC(c2cc(NC3=NC=NC3)cc(C3=CCC=C3)c2)=CC1","C1=CC(c2cc(Nc3ncns3)cc(C3=CCC=C3)c2)=CC1",{},"[#6H2r5:1]>>[S:1]",null,-0.3176040492],[0.1054404186,293.5338087455,23,"completed",-5.036984,23.0,11,"C1=CC(=C2C=c3cc4c(cc3=C2)SCS4)C=C1","C1=CC(=C2C=c3cc4c(cc3=C2)SCS4)N=C1",{},"[chr5,CH1r5:1]>>[n:1]",null,-0.2968297405],[0.105255692,173.3827993284,23,"completed",-5.350244,23.0,23,"C(#Cc1cccs1)c1cc(-c2cc[nH]c2)cc(-c2cc[nH]c2)c1","C(#Cc1nccs1)c1cc(-c2cc[nH]c2)cc(-c2cc[nH]c2)c1",{},"[chr5,CH1r5:1]>>[n:1]",null,-0.2464678565],[0.1045901633,114.5092649345,23,"completed",-5.24288,23.0,17,"c1ccc(-c2cc(Nc3csnn3)cc(-c3ccccc3)c2)cc1","C1=CC(c2cc(Nc3csnn3)cc(C3=CCC=C3)c2)=CC1",{},"[c:0]1[ch:1][ch][c:3][c!r5:4][c!r5:5]1>>[c:0]1[CH2:1][c:3][c:4][c:5]1",null,-0.1520380611],[0.1044839663,291.6319570648,23,"completed",-5.15134,23.0,11,"C1=CC(=C2C=c3cc4c(cc3=C2)SCS4)C=C1","C1=CC(=C2C=c3cc4c(cc3=C2)SCS4)C=N1",{},"[chr5,CH1r5:1]>>[n:1]",null,-0.2938379455],[0.10413766,115.4836968911,23,"completed",-5.128156,23.0,11,"C1=CN=C(Nc2cc(NC3=NC=CC3)cc(-c3ccccc3)c2)C1","C1=CCC(c2cc(NC3=NC=CC3)cc(NC3=NC=CC3)c2)=C1",{},"[c:0]1[ch:1][ch][c:3][c!r5:4][c!r5:5]1>>[c:0]1[CH2:1][c:3][c:4][c:5]1",null,-0.1171534755],[0.1036771881,129.855948109,23,"completed",-5.387596,23.0,4,"C1=CC(c2cc(Nc3ccco3)cc(C3=CCC=C3)c2)=CC1","C1=CC(c2cc(Nc3ccno3)cc(C3=CCC=C3)c2)=CC1",{},"[chr5,CH1r5:1]>>[n:1]",null,-0.2395645681],[0.1033958356,182.3764491689,23,"completed",-5.069184,23.0,4,"C1=CCC(Nc2nc(C3=CCC=C3)cc(C3=CCC=C3)n2)=C1","C1=CC(c2cc(C3=CCC=C3)nc(Nc3cccs3)n2)=CC1",{},"[#6H2r5:1]>>[S:1]",null,-0.1836477222],[0.1033856513,177.9584505177,23,"completed",-5.165876,23.0,3,"c1ccc2c(c1)SCS2","C(#Cc1cc2c(cc1C#Cc1ccccc1)SCS2)c1ccccc1",{},"[ch&r6,CH1&r5:1]>>[*:1](-C#C-c1ccccc1)",null,-0.1838358978],[0.1033608474,123.0353211117,23,"completed",-5.590548,23.0,23,"C1=CC(c2cc(NC3=NC=NC3)cc(C3=CCC=C3)c2)=CC1","C1=CC(c2cc(NC3=NN=NC3)cc(C3=CCC=C3)c2)=CC1",{},"[chr5,CH1r5:1]>>[n:1]",null,-0.3647601774],[0.103161805,207.2919886598,23,"completed",-5.444636,23.0,7,"C1=Cc2cc3cc4c(cc3cc2C1)C=CC4","c1cc2cc3cc4occc4cc3cc2o1",{},"[#6H2r5:1]>>[O:1]",null,-0.318071085],[0.103161805,172.8191649725,23,"completed",-5.450984,23.0,7,"C1=Cc2cc3cc4c(cc3cc2C1)CC=C4","c1cc2cc3cc4ccoc4cc3cc2o1",{},"[#6H2r5:1]>>[O:1]",null,-0.3003821736],[0.1020538674,109.8648627526,23,"completed",-5.216292,23.0,21,"C1=CCC(Nc2cc(NC3=CC=CC3)cc(C3=CCC=C3)c2)=C1","C1=CC(c2cc(NC3=CC=NC3)cc(NC3=CC=NC3)c2)=CC1",{},"[chr5,CH1r5:1]>>[n:1]",null,-0.1367368436],[0.1016940587,119.053009541,23,"completed",-5.271952,23.0,19,"C1=CC(=C2Sc3ccc4c(c3S2)=NCC=4)C=C1","C1=CC(=C2Sc3ncc4c(c3S2)=NCC=4)C=C1",{},"[ch&r6:0]>>[nr6:0]",null,-0.1692976353],[0.1013097935,124.2045369027,23,"completed",-5.542064,23.0,20,"C1=CCC(c2cc(Nc3ccns3)cc(C3=CC=CC3)c2)=C1","C1=CCC(c2cc(Nc3ncns3)cc(C3=CC=CC3)c2)=C1",{},"[chr5,CH1r5:1]>>[n:1]",null,-0.3334409262],[0.1010680765,265.2833905606,23,"completed",-5.521456,23.0,7,"C(=CC1=Nc2ccccc2C1)C1=Nc2ccccc2C1","C(=Cc1nc2ccccc2[nH]1)c1nc2ccccc2[nH]1",{},"[#6H2r5:1]>>[NH:1]",null,-0.3967513146],[0.100755531,127.159145298,23,"completed",-5.28612,23.0,13,"C(=Cc1cc(C=Cc2ccccc2)cc(C2=NSCS2)c1)c1ccccc1","C(=Cc1cc(C2=NSCS2)cc(C=Cc2ccccc2)n1)c1ccccc1",{},"[ch&r6:0]>>[nr6:0]",null,-0.1820532035],[0.1006297319,145.9897776009,23,"completed",-5.31004,23.0,23,"C(=Cc1cc(-c2ccc[nH]2)cc(-c2ccc[nH]2)c1)C1=CCC=N1","C(=Cc1cc(-c2ccc[nH]2)cc(-c2ccc[nH]2)c1)C1=CCN=N1",{},"[chr5,CH1r5:1]>>[n:1]",null,-0.2071961581],[0.1004319443,116.7196599944,23,"completed",-5.146188,23.0,8,"C1=Cc2cc3nc4c(nc3cc2C1)=CCC=4","C1=Cc2cc3nc4c[nH]cc4nc3cc2C1",{},"[#6H2r5:1]>>[NH:1]",null,-0.1211148686],[0.1004244747,161.2221380703,23,"completed",-5.116932,23.0,13,"C(=Cc1cc(C=Cc2ccccc2)cc(C2=NSCS2)c1)c1ccccc1","C(=Cc1cc(C=Cc2ccccc2)cc(C2=NSOS2)c1)c1ccccc1",{},"[#6H2r5:1]>>[O:1]",null,-0.1616572213],[0.1004041838,147.6780170376,23,"completed",-5.221812,23.0,4,"C1=CCC(Nc2cc(C3=CC=NC3)cc(C3=CC=NC3)c2)=C1","C1=NCC(c2cc(Nc3cccs3)cc(C3=CC=NC3)c2)=C1",{},"[#6H2r5:1]>>[S:1]",null,-0.1705271144],[0.1003920024,162.3128282307,23,"completed",-5.416944,23.0,23,"C(#Cc1cc(C2=CCC=N2)cc(C2=CCC=N2)c1)C1=CC=CC1","C(#Cc1cc(-c2cscn2)cc(-c2cscn2)c1)C1=CC=CC1",{},"[#6H2r5:1]>>[S:1]",null,-0.2748957417],[0.0997629852,146.3720917066,23,"completed",-5.219144,23.0,7,"C1=Cc2cc3nc4ccccc4nc3cc2C1","C1=Cc2cc3nc4c(nc3cc2C1)=CCC=4",{},"[c:0]1[ch:1][ch][c:3][c!r5:4][c!r5:5]1>>[c:0]1[CH2:1][c:3][c:4][c:5]1",null,-0.1684650785],[0.099728522,152.7338390487,23,"completed",-5.487324,23.0,18,"C1=CC(=C2Sc3ccc4c(c3S2)=CCC=4)C=C1","C1=NN=CC1=C1Sc2ccc3c(c2S1)=CCC=3",{},"[chr5,CH1r5:1]>>[n:1]",null,-0.3111870294],[0.0996917831,93.6802341915,23,"completed",-5.207,23.0,3,"c1ccc(Nc2cc(Nc3ccccc3)cc(-c3ccccc3)c2)cc1","c1ccc(Nc2cc(Nc3ccccc3)cc(-c3cccnc3)c2)cc1",{},"[ch&r6:0]>>[nr6:0]",null,-0.119941637],[0.099458223,146.7950299174,23,"completed",-4.906068,23.0,3,"C(#Cc1cccc(-c2cccc(C#CC3=CCC=C3)c2)c1)C1=CCC=C1","C(#Cc1cccc(-c2cccc(C#CC3=CSCS3)c2)c1)C1=CSCS1",{},"[CH,ch:0]1=[C,c:1][C,c:2]=[CH,ch:3][*:4]1>>[S:0]1[*:1]=,:[*:2][S:3][*:4]1",null,-0.1999437294],[0.0993811722,153.2683869754,23,"completed",-4.974148,23.0,8,"C1=Nc2nc3cc4c(cc3nc2C1)=CCC=4","C1=c2cc3nc4nc[nH]c4nc3cc2=CC1",{},"[#6H2r5:1]>>[NH:1]",null,-0.1767828446],[0.0992515539,129.7386122291,23,"completed",-4.919408,23.0,4,"C1=CC(c2cc(Nc3cc[nH]c3)cc(C3=CCC=C3)c2)=CC1","C1=CC(c2cc(Nc3cc[nH]n3)cc(C3=CCC=C3)c2)=CC1",{},"[chr5,CH1r5:1]>>[n:1]",null,-0.1811427835],[0.0992252475,222.6428808188,23,"completed",-5.276552,23.0,15,"C1=c2c(c3sccc3c3ccsc23)=CC1","C1=c2c(c3scnc3c3ncsc23)=CC1",{},"[chr5,CH1r5:1]>>[n:1]",null,-0.2546437721],[0.0992252475,210.3893218957,23,"completed",-5.208656,23.0,15,"C1=c2c(c3ccsc3c3sccc23)=CC1","C1=c2c(c3ncsc3c3scnc23)=CC1",{},"[chr5,CH1r5:1]>>[n:1]",null,-0.2237155977],[0.0989724506,205.3138269092,23,"completed",-5.07452,23.0,15,"C1=Cc2c3c(c4c(c2C1)=CCC=4)CC=C3","C1=c2c(c3sccc3c3ccsc23)=CC1",{},"[#6H2r5:1]>>[S:1]",null,-0.2060870942],[0.0989305948,169.8860070277,23,"completed",-5.346196,23.0,12,"C(=Cc1ccc[nH]1)c1cc(C=Cc2ccc[nH]2)cc(-c2ccccc2)c1","C(=Cc1ccc[nH]1)c1cc(C=Cc2ccc[nH]2)nc(-c2ccccc2)n1",{},"[ch&r6:0]>>[nr6:0]",null,-0.2419945576],[0.0988149459,177.3302650798,23,"completed",-4.748564,23.0,6,"c1ccc(N(c2cccs2)c2cccs2)cc1","C1=CC(N(c2cccs2)c2cccs2)=CC1",{},"[c:0]1[ch:1][ch][c:3][c!r5:4][c!r5:5]1>>[c:0]1[CH2:1][c:3][c:4][c:5]1",null,-0.3032566262],[0.0987984041,122.4124432038,23,"completed",-5.224664,23.0,4,"C1=CCC(c2cc(NC3=NC=CC3)cc(C3=CC=CC3)c2)=C1","C1=CCC(c2cc(Nc3nccs3)cc(C3=CC=CC3)c2)=C1",{},"[#6H2r5:1]>>[S:1]",null,-0.1503328027],[0.0986476077,166.4719242883,23,"completed",-5.119508,23.0,3,"C1=C(C2=CC(c3ccccc3)=CC2)CC=C1c1ccccc1","C1=CC(C2=CCC(C3=CC(C4=CCC=C4)=CC3)=C2)=CC1",{},"[c:0]1[ch:1][ch][c:3][c!r5:4][c!r5:5]1>>[c:0]1[CH2:1][c:3][c:4][c:5]1",null,-0.1670310659],[0.0985152198,198.6818323198,23,"completed",-5.029808,23.0,3,"C1=C(NC2=CC(c3ccccc3)=CC2)CC=C1c1ccccc1","c1ccc(-c2coc(Nc3cc(-c4ccccc4)co3)c2)cc1",{},"[#6H2r5:1]>>[O:1]",null,-0.2046671927],[0.0984309454,107.5475897589,23,"completed",-5.14352,23.0,15,"C1=CN=C(c2cc(Nc3ccccc3)cc(Nc3ccccc3)c2)C1","c1ccc(Nc2cc(Nc3ccccc3)cc(-c3ncc[nH]3)c2)cc1",{},"[#6H2r5:1]>>[NH:1]",null,-0.1117789755],[0.098195059,183.3536220903,23,"completed",-5.355304,23.0,7,"C(#CC1=NC(C2=CCC(C#CC3=CC=CC3)=N2)=CC1)C1=CC=CC1","C(#Cc1cccs1)C1=NC(C2=CCC(C#Cc3cccs3)=N2)=CC1",{},"[#6H2r5:1]>>[S:1]",null,-0.2560406523],[0.0981767689,180.2076194882,23,"completed",-5.34822,23.0,21,"C1=CCC(c2cc(C=Cc3cc[nH]c3)cc(C3=CC=CC3)c2)=C1","C1=CCC(c2cc(C3=CC=CC3)nc(C=Cc3cc[nH]c3)n2)=C1",{},"[ch&r6:0]>>[nr6:0]",null,-0.2503302591],[0.0980976152,181.9888409463,23,"completed",-5.167164,23.0,3,"C1=Cc2c(cccc2Nc2cccc3c2C=CC3)C1","c1cc(Nc2cccc3occc23)c2ccoc2c1",{},"[#6H2r5:1]>>[O:1]",null,-0.1879636392],[0.0980712382,125.1923180213,23,"completed",-5.411792,23.0,4,"C1=CC(c2cc(NC3=CCN=C3)cc(C3=CCC=C3)c2)=CC1","C1=CC(c2cc(NC3=NCN=C3)cc(C3=CCC=C3)c2)=CC1",{},"[chr5,CH1r5:1]>>[n:1]",null,-0.2516110085],[0.1414160908,193.6021930575,24,"completed",-5.367356,24.0,24,"C1=NC(C2=CCC(C3=CC(C4=CCC=N4)=CC3)=C2)=CC1","C1=C(C2=CCN=N2)C=C(C2=CC(C3=CCN=N3)=CC2)C1",{},"[chr5,CH1r5:1]>>[n:1]",null,-0.2692705558],[0.1296790169,229.8283692445,24,"completed",-5.312616,24.0,24,"C1=NC(C2=CCC(C3=CC(C4=CCC=N4)=CC3)=C2)=CC1","C1=NC(C2=CCC(C3=CC(C4=NCC=N4)=CC3)=C2)=NC1",{},"[chr5,CH1r5:1]>>[n:1]",null,-0.2738097979],[0.1295138964,211.8826960199,24,"completed",-5.248768,24.0,24,"C1=CC(C2=CCC(C3=CC(C4=NCC=C4)=CC3)=C2)=NC1","C1=C(C2=CC(c3ccsn3)=CC2)CC=C1c1ccsn1",{},"[#6H2r5:1]>>[S:1]",null,-0.2360909075],[0.1262448026,160.7295588868,24,"completed",-5.067344,24.0,24,"C(#Cc1cc2c(cc1C#CC1=CCC=C1)SCS2)C1=CCC=C1","C(#Cc1cc2c(cc1C#CC1=CCC=N1)SCS2)C1=CCC=N1",{},"[chr5,CH1r5:1]>>[n:1]",null,-0.162346956],[0.121526853,172.2963284097,24,"completed",-5.27094,24.0,24,"C(#Cc1cc(-c2cc[nH]c2)cc(-c2cc[nH]c2)c1)C1=CC=CC1","C(#Cc1cc(-c2cc[nH]n2)cc(-c2cc[nH]n2)c1)C1=CC=CC1",{},"[chr5,CH1r5:1]>>[n:1]",null,-0.2097714512],[0.1205432343,222.1847855972,24,"completed",-4.938084,24.0,24,"C1=CC(C2=CCC(C3=CC(C4=NCC=C4)=CC3)=C2)=NC1","C1=C(C2=CC(c3cc[nH]n3)=CC2)CC=C1c1cc[nH]n1",{},"[#6H2r5:1]>>[NH:1]",null,-0.2494239495],[0.1202067952,162.6658624915,24,"completed",-5.225952,24.0,24,"C(#Cc1cc2c(cc1C#CC1=CCC=C1)SCS2)C1=CCC=C1","C(#Cc1cc2c(cc1C#CC1=CCN=C1)SCS2)C1=CCN=C1",{},"[chr5,CH1r5:1]>>[n:1]",null,-0.1850229632],[0.1107534854,218.2789539571,24,"completed",-5.381616,24.0,24,"C1=C(C2=CC(c3ccsc3)=CC2)CC=C1c1ccsc1","C1=C(C2=CC(c3cnsc3)=CC2)CC=C1c1cnsc1",{},"[chr5,CH1r5:1]>>[n:1]",null,-0.2941197235],[0.1097718449,206.3050385741,24,"completed",-4.821612,24.0,24,"C1=NC(C2=CCC(C3=CC(C4=CCC=N4)=CC3)=C2)=CC1","C1=C(C2=CC(c3c[nH]cn3)=CC2)CC=C1c1c[nH]cn1",{},"[#6H2r5:1]>>[NH:1]",null,-0.2837899037],[0.10914147,155.3462843599,24,"completed",-5.23644,24.0,24,"C(#Cc1cc2c(cc1C#CC1=CCC=C1)SCS2)C1=CCC=C1","C(#Cc1cc2c(cc1C#CC1=NCC=C1)SCS2)C1=NCC=C1",{},"[chr5,CH1r5:1]>>[n:1]",null,-0.182357468],[0.1084574033,284.3005954836,24,"completed",-5.429456,24.0,24,"C1=CC(C2=CCC(C3=CC(C4=NCC=C4)=CC3)=C2)=NC1","C1=C(C2=CC(c3ccon3)=CC2)CC=C1c1ccon1",{},"[#6H2r5:1]>>[O:1]",null,-0.3660765548],[0.1082168579,166.8346294167,24,"completed",-5.6233,24.0,24,"C1=NC(C2=CCC(C3=CC(C4=CCC=N4)=CC3)=C2)=CC1","C1=NC(C2=NCC(C3=CC(C4=CCC=N4)=NC3)=C2)=CC1",{},"[chr5,CH1r5:1]>>[n:1]",null,-0.4025131174],[0.1081391496,192.5515371254,24,"completed",-5.290996,24.0,24,"C1=CC(C2=NCC(C3=CC(C4=CCC=C4)=NC3)=C2)=CC1","C1=C(C2=CC(c3cc[nH]c3)=NC2)CN=C1c1cc[nH]c1",{},"[#6H2r5:1]>>[NH:1]",null,-0.2344163726],[0.1059895838,180.7921552175,24,"completed",-5.37582,24.0,24,"C(#Cc1cc(-c2cc[nH]c2)cc(-c2cc[nH]c2)c1)C1=CC=CC1","C(#Cc1cc(-c2cn[nH]c2)cc(-c2cn[nH]c2)c1)C1=CC=CC1",{},"[chr5,CH1r5:1]>>[n:1]",null,-0.2645059033],[0.1046525337,171.4282873339,24,"completed",-5.355672,24.0,24,"C(#Cc1cc(-c2cc[nH]c2)nc(-c2cc[nH]c2)c1)C1=CC=CC1","C(#Cc1cc(-c2cc[nH]c2)nc(-c2cc[nH]c2)c1)C1=CC=NC1",{},"[chr5,CH1r5:1]>>[n:1]",null,-0.2478266769],[0.1038452766,156.0430100131,24,"completed",-5.343528,24.0,24,"C(#Cc1cc(-c2cc[nH]c2)cc(-c2cc[nH]c2)c1)c1ccccc1","C(#Cc1nc(-c2cc[nH]c2)cc(-c2cc[nH]c2)n1)c1ccccc1",{},"[ch&r6:0]>>[nr6:0]",null,-0.2311045337],[0.1022314563,135.3550600377,24,"completed",-5.325496,24.0,24,"C1=CCC(c2cc(NC3=NC=NC3)cc(C3=CC=CC3)c2)=C1","C1=CCC(c2cc(Nc3ncn[nH]3)cc(C3=CC=CC3)c2)=C1",{},"[#6H2r5:1]>>[NH:1]",null,-0.2079344388],[0.1022117038,151.7890980755,24,"completed",-5.306544,24.0,24,"C(#Cc1cc(-c2cc[nH]c2)cc(-c2cc[nH]c2)c1)C1=CC=CC1","C(#Cc1nc(-c2cc[nH]c2)cc(-c2cc[nH]c2)n1)C1=CC=CC1",{},"[ch&r6:0]>>[nr6:0]",null,-0.2096271405],[0.1009588944,221.8490469791,24,"completed",-5.079304,24.0,24,"C1=C(C2=CC(c3cc[nH]c3)=CC2)CC=C1c1cc[nH]c1","C1=C(c2cc[nH]c2)N=C(C2=NC(c3cc[nH]c3)=CC2)C1",{},"[chr5,CH1r5:1]>>[n:1]",null,-0.2223215658],[0.100722268,240.4803032991,24,"completed",-5.498916,24.0,24,"C1=CC(C2=CCC(C3=CC(C4=NCC=C4)=CC3)=C2)=NC1","C1=NCN=C1C1=CCC(C2=CC(C3=NCN=C3)=CC2)=C1",{},"[chr5,CH1r5:1]>>[n:1]",null,-0.3685192316],[0.1006154766,218.4822322673,24,"completed",-5.26772,24.0,24,"C1=C(C2=CC(c3ccsc3)=CC2)CC=C1c1ccsc1","c1cc(-c2csc(-c3cc(-c4ccsc4)cs3)c2)cs1",{},"[#6H2r5:1]>>[S:1]",null,-0.2480285972],[0.1005840173,170.453323504,24,"completed",-5.1541,24.0,3,"C1=CCC(NC2=CCC=C2NC2=CC=CC2)=C1","C1=NCC(NC2=CCC=C2NC2=CC=NC2)=C1",{},"[chr5,CH1r5:1]>>[n:1]",null,-0.1746094854],[0.0992276458,172.4753292857,24,"completed",-5.349232,24.0,24,"C(#Cc1cc(-c2cc[nH]c2)cc(-c2cc[nH]c2)c1)C1=NC=CC1","C(#Cc1cc(-c2cc[nH]c2)nc(-c2cc[nH]c2)c1)C1=NC=CC1",{},"[ch&r6:0]>>[nr6:0]",null,-0.2453260447],[0.0987618055,178.3498720537,24,"completed",-5.070656,24.0,24,"C(#Cc1cc2c(cc1C#CC1=CC=CC1)SCS2)C1=CC=CC1","C(#Cc1cc2c(cc1C#Cc1cccs1)SCS2)c1cccs1",{},"[#6H2r5:1]>>[S:1]",null,-0.1795288315],[0.0972367818,218.6882278658,24,"completed",-4.812504,24.0,24,"C1=CC(C2=CCC(C3=CC(C4=CCC=C4)=CC3)=C2)=CC1","C1=C(C2=CC(c3cc[nH]c3)=CC2)CC=C1c1cc[nH]c1",{},"[#6H2r5:1]>>[NH:1]",null,-0.2971951825],[0.0964471869,226.4846786883,24,"completed",-5.179492,24.0,24,"C1=NC(C2=CCC(C3=CC(C4=CCC=N4)=CC3)=C2)=CC1","C1=C(C2=CC(c3cscn3)=CC2)CC=C1c1cscn1",{},"[#6H2r5:1]>>[S:1]",null,-0.2332200869],[0.0961405951,240.6306429698,24,"completed",-4.837804,24.0,6,"C1=CCC(N(c2cccs2)c2cccs2)=C1","c1csc(N(c2cccs2)c2cccs2)c1",{},"[#6H2r5:1]>>[S:1]",null,-0.3026367627],[0.0960386351,139.1505602742,24,"completed",-5.285568,24.0,23,"C1=CC(c2cc(NC3=NC=NC3)cc(C3=CCC=C3)c2)=CC1","C1=CC(c2cc(Nc3ncn[nH]3)cc(C3=CCC=C3)c2)=CC1",{},"[#6H2r5:1]>>[NH:1]",null,-0.1903582541],[0.0951307961,107.1800295465,24,"completed",-5.198352,24.0,4,"C1=CC(c2cc(NC3=CCN=C3)cc(C3=CCC=C3)c2)=CC1","C1=CC(c2cc(NC3=CCN=N3)cc(C3=CCC=C3)c2)=CC1",{},"[chr5,CH1r5:1]>>[n:1]",null,-0.1273867557],[0.0950341194,151.6703728128,24,"completed",-4.89328,24.0,4,"C1=CC(Nc2cc(NC3=CCC=C3)cc(C3=NCC=C3)c2)=CC1","C1=CC(Nc2cc(NC3=CCC=C3)cc(C3=NCC=N3)c2)=CC1",{},"[chr5,CH1r5:1]>>[n:1]",null,-0.209626214],[0.0948174238,196.5393377274,24,"completed",-4.63016,24.0,7,"C(#CC1=C(c2ccccc2)SCS1)C1=C(c2ccccc2)SCS1","C(#CC1=C(C2=CC=CC2)SCS1)C1=C(C2=CC=CC2)SCS1",{},"[c:0]1[ch:1][ch][c:3][c!r5:4][c!r5:5]1>>[c:0]1[CH2:1][c:3][c:4][c:5]1",null,-0.3831383925],[0.0947957263,211.7657449976,24,"completed",-5.106628,24.0,7,"C(#Cc1scc2ccccc12)c1scc2ccccc12","C(#Cc1scc2cccnc12)c1scc2cccnc12",{},"[ch&r6:0]>>[nr6:0]",null,-0.2118165637],[0.0946350689,142.2093981632,24,"completed",-5.34684,24.0,15,"C(=Cc1cc(C=CC2=CCC=N2)cc(-c2cc[nH]c2)c1)C1=CCC=N1","C(=Cc1cc(C=CC2=CCC=N2)cc(-c2c[nH]cn2)c1)C1=CCC=N1",{},"[chr5,CH1r5:1]>>[n:1]",null,-0.2237838374],[0.0945040406,107.8532693458,24,"completed",-5.280784,24.0,3,"C1=CCC(Nc2ccc3ccc(NC4=CC=CC4)cc3c2)=C1","C1=NCC(Nc2ccc3ccc(NC4=CC=NC4)cc3c2)=C1",{},"[chr5,CH1r5:1]>>[n:1]",null,-0.1662736494],[0.0943281934,98.1573024697,24,"completed",-5.171488,24.0,7,"C1=c2cc3cc4cncnc4cc3cc2=CC1","c1ncc2cc3cc4cscc4cc3cc2n1",{},"[#6H2r5:1]>>[S:1]",null,-0.1101772107],[0.0942600048,168.0474510021,24,"completed",-5.300288,24.0,11,"C1=CC(Nc2nc(-c3ccccc3)cc(-c3ccccc3)n2)=CC1","C1=NC(Nc2nc(-c3ccccc3)cc(-c3ccccc3)n2)=CC1",{},"[chr5,CH1r5:1]>>[n:1]",null,-0.2188525404],[0.0942538875,138.0952420427,24,"completed",-5.283912,24.0,3,"C1=CCC(Nc2cccc(NC3=CC=CC3)c2-c2ccccc2)=C1","C1=NCC(Nc2cccc(NC3=CC=NC3)c2-c2ccccc2)=C1",{},"[chr5,CH1r5:1]>>[n:1]",null,-0.1887958461],[0.0940344977,171.6623090096,24,"completed",-5.1472,24.0,3,"C1=CCC(c2ccc(Nc3ccc(C4=CC=CC4)cc3)cc2)=C1","C1=CCC(c2ccc(Nc3ccc(C4=CC=CC4)cn3)nc2)=C1",{},"[ch&r6:0]>>[nr6:0]",null,-0.1748130142],[0.0938428398,239.6050346215,24,"completed",-5.054648,24.0,24,"C1=NCC=C1C1=CCC(C2=CC(C3=CCN=C3)=CC2)=C1","C1=C(C2=CC(c3cn[nH]c3)=CC2)CC=C1c1cn[nH]c1",{},"[#6H2r5:1]>>[NH:1]",null,-0.2416989999],[0.0935142771,194.9393071003,24,"completed",-5.377476,24.0,17,"C(#Cc1cc[nH]c1)C1=CC(=C2C=CC=C2)C=C1C#Cc1cc[nH]c1","C(#Cc1cc[nH]c1)C1=NC(=C2C=CC=C2)N=C1C#Cc1cc[nH]c1",{},"[chr5,CH1r5:1]>>[n:1]",null,-0.2751869718],[0.0933977405,170.3648386559,24,"completed",-5.011868,24.0,4,"C1=CCC(Nc2cccc(NC3=CC=CC3)c2C2=CCC=C2)=C1","C1=CC(c2c(NC3=CN=CC3)cccc2NC2=CN=CC2)=CC1",{},"[chr5,CH1r5:1]>>[n:1]",null,-0.1811908675],[0.0933431356,160.356051947,24,"completed",-5.287408,24.0,23,"C1=NC(Nc2cc(-c3ccccc3)cc(-c3ccccc3)c2)=CC1","C1=NC(Nc2cc(-c3ccncc3)cc(-c3ccncc3)c2)=CC1",{},"[ch&r6:0]>>[nr6:0]",null,-0.2071804167],[0.0930248202,160.9754006667,24,"completed",-4.796588,24.0,4,"C1=CC(Nc2cccc(NC3=CCC=C3)c2C2=NCC=C2)=CC1","C1=CC(Nc2cccc(NC3=CCC=C3)c2C2=NCC=N2)=CC1",{},"[chr5,CH1r5:1]>>[n:1]",null,-0.266499366],[0.0930174138,122.5667970209,24,"completed",-5.281704,24.0,8,"C1=c2cc3nc4ccoc4nc3cc2=CC1","c1cc2nc3cc4cscc4cc3nc2o1",{},"[#6H2r5:1]>>[S:1]",null,-0.1766369953],[0.0929617679,99.8058978216,24,"completed",-5.269652,24.0,3,"O=c1cc(-c2c(Nc3ccccc3)cccc2Nc2ccccc2)cco1","O=c1cc(-c2c(Nc3ccccc3)cccc2Nc2ccccc2)cc[nH]1",{},"[o:1]>>[nH:1]",null,-0.1551267217],[0.0929051431,121.2067308919,24,"completed",-5.230092,24.0,3,"C1=CC(c2cc(Nc3ccccc3)cc(C3=CCC=C3)c2)=CC1","C1=CC(c2cc(Nc3ccccc3)cc(C3=NCC=C3)c2)=NC1",{},"[chr5,CH1r5:1]>>[n:1]",null,-0.1516040783],[0.0927309026,148.5743692604,24,"completed",-5.563408,24.0,11,"C1=CCC(c2cc(C=CC3=NC=CC3)cc(C=CC3=NC=CC3)c2)=C1","C1=CCC(c2cc(C=Cc3nccs3)cc(C=Cc3nccs3)c2)=C1",{},"[#6H2r5:1]>>[S:1]",null,-0.356791761],[0.0926340578,226.3254584241,24,"completed",-4.611208,24.0,7,"C(#CC1=C(c2ccccc2)SCS1)C1=C(c2ccccc2)SCS1","C(#CC1=C(C2=CCC=C2)SCS1)C1=C(C2=CCC=C2)SCS1",{},"[c:0]1[ch:1][ch][c:3][c!r5:4][c!r5:5]1>>[c:0]1[CH2:1][c:3][c:4][c:5]1",null,-0.4102351113],[0.0925804697,139.2873780808,24,"completed",-5.56258,24.0,23,"C1=CCC(C=Cc2cc(-c3ccc[nH]3)cc(C=CC3=CC=CC3)n2)=C1","C1=CCC(C=Cc2nc(C=CC3=CC=CC3)nc(-c3ccc[nH]3)n2)=C1",{},"[ch&r6:0]>>[nr6:0]",null,-0.3524929777],[0.0923057087,188.223857814,24,"completed",-4.86614,24.0,3,"C1=CC(c2ccccc2Nc2ccccc2C2=CCC=C2)=CC1","C1=NC(c2ccccc2Nc2ccccc2C2=CCC=N2)=CC1",{},"[chr5,CH1r5:1]>>[n:1]",null,-0.2494525315],[0.1445180083,131.5127182582,25,"completed",-5.28474,25.0,25,"C(#Cc1cc2c(cc1C#CC1=CCC=N1)=CCC=2)C1=CCC=N1","C(#Cc1cc2c(cc1C#CC1=CCN=N1)=CCC=2)C1=CCN=N1",{},"[chr5,CH1r5:1]>>[n:1]",null,-0.1844416986],[0.1251226169,124.2672174313,25,"completed",-5.33074,25.0,25,"C(#Cc1cc2c(cc1C#CC1=NCC=C1)=CCC=2)C1=NCC=C1","C(#Cc1cc2c(cc1C#CC1=NCC=N1)=CCC=2)C1=NCC=N1",{},"[chr5,CH1r5:1]>>[n:1]",null,-0.2037901019],[0.119184561,140.2606719933,25,"completed",-5.474628,25.0,25,"C(#Cc1cc2c(cc1C#CC1=NCC=C1)=CCC=2)C1=NCC=C1","C(#Cc1cc2c(cc1C#CC1=NCN=C1)=CCC=2)C1=NCN=C1",{},"[chr5,CH1r5:1]>>[n:1]",null,-0.2973931134],[0.1181232253,146.0971275525,25,"completed",-5.256312,25.0,25,"C(#Cc1cc2c(cc1C#CC1=NCC=C1)=CCC=2)C1=NCC=C1","C(#Cc1cc2c(cc1C#Cc1ccsn1)=CCC=2)c1ccsn1",{},"[#6H2r5:1]>>[S:1]",null,-0.1825287839],[0.1076463112,187.0571329509,25,"completed",-5.400016,25.0,25,"C(#Cc1cc2c(cc1C#CC1=NCC=C1)=CCC=2)C1=NCC=C1","C(#Cc1cc2c(cc1C#Cc1ccon1)=CCC=2)c1ccon1",{},"[#6H2r5:1]>>[O:1]",null,-0.2812384666],[0.1041732635,148.5743272399,25,"completed",-5.136896,25.0,25,"C(#Cc1cc2c(cc1C#CC1=CCC=N1)=CCC=2)C1=CCC=N1","C(#Cc1cc2c(cc1C#Cc1cscn1)=CCC=2)c1cscn1",{},"[#6H2r5:1]>>[S:1]",null,-0.1508024369],[0.1032460467,192.8655498474,25,"completed",-5.285384,25.0,25,"C(#Cc1cc2c(cc1C#CC1=CCN=C1)=CCC=2)C1=CCN=C1","C(#Cc1cc2c(cc1C#Cc1cnsc1)=CCC=2)c1cnsc1",{},"[#6H2r5:1]>>[S:1]",null,-0.2324587313],[0.1009668454,171.5626123189,25,"completed",-5.242052,25.0,25,"C(#Cc1cc2c(cc1C#CC1=CCC=N1)=CCC=2)C1=CCC=N1","C(#Cc1cc2c(cc1C#Cc1cocn1)=CCC=2)c1cocn1",{},"[#6H2r5:1]>>[O:1]",null,-0.1982960605],[0.0992866161,176.9511533426,25,"completed",-5.190072,25.0,25,"C(#CC1=CCC=C1C1=CC=CC1)C1=CCC=C1C1=CC=CC1","C(#CC1=CCC=C1c1ccc[nH]1)C1=CCC=C1c1ccc[nH]1",{},"[#6H2r5:1]>>[NH:1]",null,-0.1878485124],[0.0974617016,145.5857934287,25,"completed",-5.423292,25.0,25,"C(#Cc1cc2c(cc1C#Cc1cccs1)=CCC=2)c1cccs1","C(#Cc1cc2c(cc1C#Cc1ccns1)=CCC=2)c1ccns1",{},"[chr5,CH1r5:1]>>[n:1]",null,-0.2690890275],[0.0957221359,150.221943794,25,"completed",-5.272504,25.0,25,"C(#Cc1cc2c(cc1C#Cc1cccs1)=CCC=2)c1cccs1","C(#Cc1cc2c(cc1C#Cc1cncs1)=CCC=2)c1cncs1",{},"[chr5,CH1r5:1]>>[n:1]",null,-0.19273783],[0.0955863183,195.9148811654,25,"completed",-5.174892,25.0,25,"C(#CC1=CCC=C1C1=CCC=C1)C1=CCC=C1C1=CCC=C1","C(#CC1=CCC=C1c1cc[nH]c1)C1=CCC=C1c1cc[nH]c1",{},"[#6H2r5:1]>>[NH:1]",null,-0.2028076882],[0.0954143389,203.5522719156,25,"completed",-5.387596,25.0,25,"C(#Cc1cc2c(cc1C#CC1=CCN=C1)=CCC=2)C1=CCN=C1","C(#Cc1cc2c(cc1C#Cc1cnoc1)=CCC=2)c1cnoc1",{},"[#6H2r5:1]>>[O:1]",null,-0.2862903114],[0.0939082093,143.0404023215,25,"completed",-5.617964,25.0,25,"C(#CC1=CCC=C1C1=CC=CC1)C1=CCC=C1C1=CC=CC1","C(#CC1=CCC=C1C1=CC=NC1)C1=CCC=C1C1=CC=NC1",{},"[chr5,CH1r5:1]>>[n:1]",null,-0.3897704995],[0.093487106,172.1954898459,25,"completed",-5.430652,25.0,25,"C(#CC1=CCC=C1C1=CC=CC1)C1=CCC=C1C1=CC=CC1","C(#CC1=CCC=C1c1ccco1)C1=CCC=C1c1ccco1",{},"[#6H2r5:1]>>[O:1]",null,-0.2884845781],[0.0915762789,290.4641049279,25,"completed",-5.409952,25.0,25,"C(#CC1=CCC=C1C1=CC=CC1)C1=CCC=C1C1=CC=CC1","C(#CC1=CCC=C1C1=CN=CC1)C1=CCC=C1C1=CN=CC1",{},"[chr5,CH1r5:1]>>[n:1]",null,-0.3625518101],[0.0901210407,170.2485422969,25,"completed",-4.865956,25.0,25,"C(#Cc1cc2c(cc1C#CC1=CCC=N1)=CCC=2)C1=CCC=N1","C(#Cc1cc2c(cc1C#Cc1c[nH]cn1)=CCC=2)c1c[nH]cn1",{},"[#6H2r5:1]>>[NH:1]",null,-0.2362733527],[0.0892968287,118.2143680234,25,"completed",-5.267536,25.0,25,"C(#Cc1cc2c(cc1C#CC1=CCC=N1)=CCC=2)C1=CCC=N1","C(#Cc1cc2cscc2cc1C#CC1=CCC=N1)C1=CCC=N1",{},"[#6H2r5:1]>>[S:1]",null,-0.1665175947],[0.0882568315,82.5303035747,25,"completed",-5.001288,25.0,8,"c1ccc2cc3cc4cscc4cc3cc2c1","c1cnc2cc3cc4cscc4cc3cc2c1",{},"[ch&r6:0]>>[nr6:0]",null,-0.1076375394],[0.0873036567,132.5765583456,25,"completed",-5.227516,25.0,4,"C1=CCC(c2cc(NC3=CC=NC3)cc(C3=CC=CC3)c2)=C1","C1=NCC(Nc2cc(-c3cccs3)cc(-c3cccs3)c2)=C1",{},"[#6H2r5:1]>>[S:1]",null,-0.1598252347],[0.0872142189,509.2081252467,25,"completed",-5.23736,25.0,7,"O=c1cc(N(c2ccccc2)c2ccccc2)nc[nH]1","O=c1cc(N(C2=CC=CC2)C2=CC=CC2)nc[nH]1",{},"[c:0]1[ch:1][ch][c:3][c!r5:4][c!r5:5]1>>[c:0]1[CH2:1][c:3][c:4][c:5]1",null,-0.5182066402],[0.0871774539,132.1309591184,25,"completed",-5.364228,25.0,18,"C(#Cc1ccco1)c1cc(C#Cc2ccco2)cc(-c2ccc[nH]2)c1","C(#Cc1cc(C#CC2=CC=CC2)cc(-c2ccc[nH]2)c1)C1=CC=CC1",{},"[n,c:0]1[n,ch:1][o,O:2][n,c:3][n,c:4]1>>[*:0]1=[*:1][CH2:2][*:3]=[*:4]1",null,-0.2273073778],[0.087046046,116.7795049419,25,"completed",-5.198352,25.0,3,"c1ccc(Nc2cc(Nc3ccccc3)cc(-c3cccnc3)c2)cc1","c1ccc(Nc2cc(Nc3ccccc3)cc(-c3cccnn3)c2)cc1",{},"[ch&r6:0]>>[nr6:0]",null,-0.1355628252],[0.0870395276,78.841973054,25,"completed",-5.410504,25.0,3,"c1ccc(Nc2cccc(-c3cccc(Nc4ccccc4)c3)c2)cc1","c1ccc(Nc2cc(-c3ccnc(Nc4ccccc4)c3)ccn2)cc1",{},"[ch&r6:0]>>[nr6:0]",null,-0.2312105023],[0.087034847,574.3275777883,25,"completed",-5.164588,25.0,7,"O=c1cc(N(c2ccccc2)c2ccccc2)cc[nH]1","O=c1cc(N(C2=CC=CC2)C2=CC=CC2)cc[nH]1",{},"[c:0]1[ch:1][ch][c:3][c!r5:4][c!r5:5]1>>[c:0]1[CH2:1][c:3][c:4][c:5]1",null,-0.5761043789],[0.0868377851,102.3893819381,25,"completed",-5.2024,25.0,3,"C1=CC(Nc2cccc(-c3cccc(NC4=CCC=C4)c3)c2)=CC1","C1=CC(Nc2cccc(-c3cccc(NC4=NCC=C4)c3)c2)=NC1",{},"[chr5,CH1r5:1]>>[n:1]",null,-0.124986431],[0.0866572226,130.39608355,25,"completed",-4.783248,25.0,4,"C1=CC(c2cc(Nc3cc[nH]c3)cc(C3=CCC=C3)c2)=CC1","C1=CC(c2cc(Nc3c[nH]cn3)cc(C3=CCC=C3)c2)=CC1",{},"[chr5,CH1r5:1]>>[n:1]",null,-0.2572270108],[0.0866279278,150.6776966415,25,"completed",-5.215372,25.0,3,"C1=C(NC2=Cc3ccccc3C2)Cc2ccccc21","C1=C(NC2=Cc3ncccc3C2)Cc2cccnc21",{},"[ch&r6:0]>>[nr6:0]",null,-0.1709561654],[0.0863266687,130.4991743289,25,"completed",-5.269836,25.0,4,"C1=CC(c2cc(NC3=NC=CC3)cc(C3=CCC=C3)c2)=CC1","C1=CC(c2cc(Nc3ncco3)cc(C3=CCC=C3)c2)=CC1",{},"[#6H2r5:1]>>[O:1]",null,-0.1765325049],[0.0863010101,180.735403187,25,"completed",-5.389528,25.0,25,"C(#CC1=CCC=C1C1=CC=CC1)C1=CCC=C1C1=CC=CC1","C(#CC1=CCC=C1c1cccs1)C1=CCC=C1c1cccs1",{},"[#6H2r5:1]>>[S:1]",null,-0.2715515655],[0.0862175317,110.6665575124,25,"completed",-5.250608,25.0,4,"C1=CC(c2cc(Nc3ccccn3)cc(C3=CCC=C3)c2)=CC1","C1=NC(c2cc(Nc3ccccn3)cc(C3=CCC=N3)c2)=CC1",{},"[chr5,CH1r5:1]>>[n:1]",null,-0.1528451638],[0.0860450708,158.6342070874,25,"completed",-5.347576,25.0,11,"C(#Cc1cc2c(cn1)=CCC=2)c1cc2c(cn1)=CCC=2","C(#Cc1cc2cscc2cn1)c1cc2cscc2cn1",{},"[#6H2r5:1]>>[S:1]",null,-0.2349442717],[0.0860215192,125.1861373177,25,"completed",-5.134688,25.0,3,"C1=CCC(Nc2ccc3ccc(NC4=CC=CC4)cc3c2)=C1","C1=CN=C(Nc2ccc3ccc(NC4=NC=CC4)cc3c2)C1",{},"[chr5,CH1r5:1]>>[n:1]",null,-0.1275192733],[0.0859659052,106.6294048697,25,"completed",-5.324852,25.0,19,"C1=CC(=C2Sc3ccc4c(c3S2)=CCN=4)C=C1","C1=CC(=C2Sc3ncc4c(c3S2)=CCN=4)C=C1",{},"[ch&r6:0]>>[nr6:0]",null,-0.1901143254],[0.0859037042,105.426842489,25,"completed",-5.422648,25.0,24,"C1=CC(c2cc(Nc3ccns3)cc(C3=CCC=C3)c2)=CC1","C1=CC(c2cc(Nc3cnns3)cc(C3=CCC=C3)c2)=CC1",{},"[chr5,CH1r5:1]>>[n:1]",null,-0.2492482051],[0.085735526,95.3230461275,25,"completed",-5.221444,25.0,3,"c1ccc(Nc2cc(Nc3ccccc3)cc(-c3ccccc3)c2)cc1","c1ccc(-c2cc(Nc3ccccn3)cc(Nc3ccccn3)c2)cc1",{},"[ch&r6:0]>>[nr6:0]",null,-0.1277236049],[0.0855513412,208.6390296056,25,"completed",-5.35788,25.0,4,"C1=CCC(c2cc(NC3=COCO3)cc(C3=CC=CC3)c2)=C1","C1=CCC(c2cc(NC3=NOCO3)cc(C3=CC=CC3)c2)=C1",{},"[chr5,CH1r5:1]>>[n:1]",null,-0.2758917739],[0.0855004558,163.9592119675,25,"completed",-4.969364,25.0,25,"C(#Cc1cc2c(cc1C#CC1=NCC=C1)=CCC=2)C1=NCC=C1","C(#Cc1cc2c(cc1C#Cc1cc[nH]n1)=CCC=2)c1cc[nH]n1",{},"[#6H2r5:1]>>[NH:1]",null,-0.1877361121],[0.0853404528,152.6381890959,25,"completed",-5.203596,25.0,10,"C1=CC(=C2C=c3cc4nc[nH]c4cc3=C2)C=C1","C1=CC(=C2Sc3cc4nc[nH]c4cc3S2)C=C1",{},"[CH,ch:0]1=[C,c:1][C,c:2]=[CH,ch:3][*:4]1>>[S:0]1[*:1]=,:[*:2][S:3][*:4]1",null,-0.1689886418],[0.0853380101,105.6742556249,25,"completed",-5.052624,25.0,20,"C1=CC(=C2Sc3ccc4c[nH]cc4c3S2)C=C1","C1=CC(=C2Sc3ncc4c[nH]cc4c3S2)C=C1",{},"[ch&r6:0]>>[nr6:0]",null,-0.110755795],[0.0852009001,124.4096637891,25,"completed",-5.323288,25.0,25,"C(#Cc1cc2c(cc1C#CC1=CCC=N1)=CCC=2)C1=CCC=N1","C(#Cc1cc2cocc2cc1C#CC1=CCC=N1)C1=CCC=N1",{},"[#6H2r5:1]>>[O:1]",null,-0.199769754],[0.0850092756,136.6413813636,25,"completed",-5.330464,25.0,4,"C1=CCC(c2cc(NC3=CN=CC3)cc(C3=CC=CC3)c2)=C1","C1=CCC(c2cc(NC3=CN=NC3)cc(C3=CC=CC3)c2)=C1",{},"[chr5,CH1r5:1]>>[n:1]",null,-0.2114156054],[0.0849027256,224.0181201444,25,"completed",-5.342424,25.0,3,"c1ccc(-c2ccccc2Nc2ccccc2-c2ccccc2)cc1","c1ccc(-c2ncccc2Nc2cccnc2-c2ccccc2)cc1",{},"[ch&r6:0]>>[nr6:0]",null,-0.2810358021],[0.0848714011,137.0052531421,25,"completed",-5.213072,25.0,3,"C(#Cc1ccc2c(c1)=CCC=2)c1ccc2c(c1)=CCC=2","C(#Cc1ccc2cscc2c1)c1ccc2cscc2c1",{},"[#6H2r5:1]>>[S:1]",null,-0.1582252357],[0.084851051,136.3140134422,25,"completed",-5.233312,25.0,24,"C(=Cc1cc(C2=NSCS2)cc(C=Cc2ccccc2)n1)c1ccccc1","C1=CCC(C=Cc2cc(C3=NSCS3)cc(C=CC3=CC=CC3)n2)=C1",{},"[c:0]1[ch:1][ch][c:3][c!r5:4][c!r5:5]1>>[c:0]1[CH2:1][c:3][c:4][c:5]1",null,-0.16519635],[0.0847415233,136.5928779912,25,"completed",-5.915124,25.0,7,"O=c1cc2c(co1)CC(C=CC1=Cc3cc(=O)occ3C1)=C2","O=c1cc2c(c[nH]1)CC(C=CC1=Cc3cc(=O)[nH]cc3C1)=C2",{},"[o:1]>>[nH:1]",null,-0.5867085398],[0.0847415233,367.513626612,25,"completed",-5.464416,25.0,7,"O=c1cc2c(co1)C=C(C=CC1=Cc3coc(=O)cc3C1)C2","O=c1cc2c(c[nH]1)C=C(C=CC1=Cc3c[nH]c(=O)cc3C1)C2",{},"[o:1]>>[nH:1]",null,-0.4473676185],[0.0845520015,97.5667410987,25,"completed",-5.012604,25.0,16,"c1ccc(Nc2cc(Nc3ccccc3)cc(-c3cc[nH]c3)c2)cc1","c1ccc(Nc2cc(Nc3ccccc3)cc(-c3cc[nH]n3)c2)cc1",{},"[chr5,CH1r5:1]>>[n:1]",null,-0.1151604045],[0.0843873522,150.0916637335,25,"completed",-5.229264,25.0,10,"C1=CC(=C2C=c3cc4[nH]ccc4cc3=N2)C=C1","C1=CC(=C2C=c3cc4[nH]ccc4nc3=N2)C=C1",{},"[ch&r6:0]>>[nr6:0]",null,-0.1752569729],[0.0842477013,135.6381736964,25,"completed",-5.171672,25.0,3,"C(=Cc1cc2ccccc2cc1C=Cc1ccccn1)c1ccccn1","C(=Cc1cc2c(cc1C=Cc1ccccn1)=CCC=2)c1ccccn1",{},"[c:0]1[ch:1][ch][c:3][c!r5:4][c!r5:5]1>>[c:0]1[CH2:1][c:3][c:4][c:5]1",null,-0.1446194427],[0.1298820469,180.3978867371,26,"completed",-5.418968,26.0,26,"C(#CC1=CCC=C1c1ccc[nH]1)C1=CCC=C1c1ccc[nH]1","C(#CC1=CCN=C1c1ccc[nH]1)C1=CCN=C1c1ccc[nH]1",{},"[chr5,CH1r5:1]>>[n:1]",null,-0.2870475295],[0.1132623479,357.1103443105,26,"completed",-5.553748,26.0,26,"C(#CC1=CCC=C1c1cc[nH]c1)C1=CCC=C1c1cc[nH]c1","C(#CC1=CCN=C1c1cc[nH]c1)C1=CCN=C1c1cc[nH]c1",{},"[chr5,CH1r5:1]>>[n:1]",null,-0.4779252549],[0.1083299435,156.1323306294,26,"completed",-5.765808,26.0,26,"C(#CC1=CCC=C1c1cccs1)C1=CCC=C1c1cccs1","C(#CC1=CCN=C1c1cccs1)C1=CCN=C1c1cccs1",{},"[chr5,CH1r5:1]>>[n:1]",null,-0.4915225815],[0.1067066747,132.8183163766,26,"completed",-5.589628,26.0,26,"C(#Cc1cc2c(cc1C#CC1=CC=NC1)=CCC=2)C1=CC=NC1","C(#Cc1cc2c(cc1C#CC1=NC=NC1)=CCC=2)C1=NC=NC1",{},"[chr5,CH1r5:1]>>[n:1]",null,-0.3675746707],[0.1037766397,192.7376703197,26,"completed",-5.293388,26.0,26,"C(#Cc1cc2c(cc1C#Cc1cc[nH]c1)=CCC=2)c1cc[nH]c1","C(#Cc1cc2c(cc1C#Cc1cc[nH]c1)=NCN=2)c1cc[nH]c1",{},"[chr5,CH1r5:1]>>[n:1]",null,-0.2355276622],[0.1031555848,110.5909101942,26,"completed",-5.315836,26.0,26,"C(#Cc1cc2c(cc1C#CC1=CC=NC1)=CCC=2)C1=CC=NC1","C(#Cc1cc2c[nH]cc2cc1C#CC1=CC=NC1)C1=CC=NC1",{},"[#6H2r5:1]>>[NH:1]",null,-0.1872353788],[0.1001580738,173.2578695292,26,"completed",-5.343896,26.0,26,"C(#Cc1cc2c(cc1C#Cc1ccoc1)=CCC=2)c1ccoc1","C(#Cc1cc2cscc2cc1C#Cc1ccoc1)c1ccoc1",{},"[#6H2r5:1]>>[S:1]",null,-0.2432407576],[0.0982569037,115.9637650068,26,"completed",-5.347484,26.0,26,"C(=Cc1cc2c(cc1C=Cc1ccccn1)=CCC=2)c1ccccn1","C(=Cc1cc2cscc2cc1C=Cc1ccccn1)c1ccccn1",{},"[#6H2r5:1]>>[S:1]",null,-0.2084688865],[0.0958915708,153.7745743137,26,"completed",-5.34592,26.0,26,"C(#Cc1cc2c(cc1C#CC1=CN=CC1)=CCC=2)C1=CN=CC1","C(#Cc1cc2c(cc1C#Cc1cnco1)=CCC=2)c1cnco1",{},"[#6H2r5:1]>>[O:1]",null,-0.2308249909],[0.0949755014,158.4230820234,26,"completed",-5.694416,26.0,26,"C(#CC1=CCC=C1C1=CC=NC1)C1=CCC=C1C1=CC=NC1","C(#Cc1cscc1C1=CC=NC1)c1cscc1C1=CC=NC1",{},"[#6H2r5:1]>>[S:1]",null,-0.4452300076],[0.0934290756,170.1321536875,26,"completed",-5.146096,26.0,26,"C(=Cc1cc2c(cc1C=Cc1ccccn1)=CCC=2)c1ccccn1","C(=Cc1cc2c(cc1C=Cc1ccccn1)SCS2)c1ccccn1",{},"[CH,ch:0]1=[C,c:1][C,c:2]=[CH,ch:3][*:4]1>>[S:0]1[*:1]=,:[*:2][S:3][*:4]1",null,-0.1731650135],[0.0920448262,216.5373461217,26,"completed",-5.398176,26.0,26,"C(#CC1=CCC=C1c1cccs1)C1=CCC=C1c1cccs1","C(#Cc1cscc1-c1cccs1)c1cscc1-c1cccs1",{},"[#6H2r5:1]>>[S:1]",null,-0.3007553765],[0.0908464649,129.8397652589,26,"completed",-5.365884,26.0,26,"C(#Cc1cc2c(cc1C#Cc1ccns1)=CCC=2)c1ccns1","C(#Cc1cc2c(cc1C#CC1=CC=NC1)=CCC=2)C1=CC=NC1",{},"[n,c:0]1[n,ch:1][s,S:2][n,c:3][n,c:4]1>>[*:0]1=[*:1][CH2:2][*:3]=[*:4]1",null,-0.2269329689],[0.0905261745,139.6404020038,26,"completed",-5.48484,26.0,26,"C(#Cc1cc2c(cc1C#CC1=CC=NC1)=CCC=2)C1=CC=NC1","C(#Cc1cc2c(cc1C#Cc1ccno1)=CCC=2)c1ccno1",{},"[#6H2r5:1]>>[O:1]",null,-0.3034292939],[0.0898130371,187.6404357052,26,"completed",-4.75206,26.0,26,"C(#Cc1cc2c(cc1C#Cc1cc[nH]c1)=CCC=2)c1cc[nH]c1","C(#Cc1cc2c[nH]cc2cc1C#Cc1cc[nH]c1)c1cc[nH]c1",{},"[#6H2r5:1]>>[NH:1]",null,-0.3074563912],[0.0893594258,174.3824037466,26,"completed",-5.263672,26.0,26,"C(#Cc1cc2c(cc1C#Cc1ccsc1)=CCC=2)c1ccsc1","C(#Cc1cc2cscc2cc1C#Cc1ccsc1)c1ccsc1",{},"[#6H2r5:1]>>[S:1]",null,-0.2086518615],[0.0867188683,553.3532705114,26,"completed",-4.706244,26.0,25,"C(#CC1=CCC=C1C1=CCC=C1)C1=CCC=C1C1=CCC=C1","C(#CC1=CCC=C1C1=CSCS1)C1=CCC=C1C1=CSCS1",{},"[CH,ch:0]1=[C,c:1][C,c:2]=[CH,ch:3][*:4]1>>[S:0]1[*:1]=,:[*:2][S:3][*:4]1",null,-0.6182000468],[0.0860120989,179.4999310409,26,"completed",-5.400752,26.0,26,"C(#Cc1cc2c(cc1C#Cc1ccoc1)=CCC=2)c1ccoc1","C(#Cc1cc2cocc2cc1C#Cc1ccoc1)c1ccoc1",{},"[#6H2r5:1]>>[O:1]",null,-0.2766615086],[0.0858440607,183.5602841491,26,"completed",-5.320068,26.0,26,"C(#Cc1cc2c(cc1C#Cc1ccsc1)=CCC=2)c1ccsc1","C(#Cc1cc2cocc2cc1C#Cc1ccsc1)c1ccsc1",{},"[#6H2r5:1]>>[O:1]",null,-0.2396352248],[0.0854580313,121.0752012432,26,"completed",-5.278484,26.0,26,"C(=Cc1cc2c(cc1C=Cc1ccccn1)=CCC=2)c1ccccn1","C(=Cc1cc2c(cc1C=Cc1ncccn1)=CCC=2)c1ncccn1",{},"[ch&r6:0]>>[nr6:0]",null,-0.1739796198],[0.0854440641,268.3949442379,26,"completed",-5.447948,26.0,16,"C(#CC1=CCc2cccnc21)C1=CCc2cccnc21","C(#Cc1csc2cccnc12)c1csc2cccnc12",{},"[#6H2r5:1]>>[S:1]",null,-0.3624349229],[0.0851994722,126.5865725443,26,"completed",-5.505908,26.0,26,"C(#Cc1cc2c(cc1C#CC1=CN=CC1)=CCC=2)C1=CN=CC1","C(#Cc1cc2c(cc1C#CC1=CN=NC1)=CCC=2)C1=CN=NC1",{},"[chr5,CH1r5:1]>>[n:1]",null,-0.3110581932],[0.0844960204,174.1447573203,26,"completed",-5.185748,26.0,3,"c1cc2ccc(Nc3ccc4ccncc4c3)cc2cn1","C1=C(NC2=Cc3cnccc3C2)Cc2ccncc21",{},"[c:0]1[ch:1][ch][c:3][c!r5:4][c!r5:5]1>>[c:0]1[CH2:1][c:3][c:4][c:5]1",null,-0.1841988845],[0.0838164163,132.4252963397,26,"completed",-5.277196,26.0,25,"C(#Cc1cc2c(cc1C#Cc1cccs1)=CCC=2)c1cccs1","C(#Cc1cc2cscc2cc1C#Cc1cccs1)c1cccs1",{},"[#6H2r5:1]>>[S:1]",null,-0.1814433413],[0.0835871247,169.9854178175,26,"completed",-5.278024,26.0,3,"C(#Cc1cccc2c1=CCC=2)c1cccc2c1=CCC=2","C(#Cc1cccc2c1=NCC=2)c1cccc2c1=NCC=2",{},"[chr5,CH1r5:1]>>[n:1]",null,-0.2107709399],[0.0835377992,134.8879643131,26,"completed",-5.185748,26.0,4,"C1=CC(c2cc(NC3=CN=CC3)cc(C3=CCC=C3)c2)=CC1","C1=CC(c2cc(Nc3cnco3)cc(C3=CCC=C3)c2)=CC1",{},"[#6H2r5:1]>>[O:1]",null,-0.1476400876],[0.0833479926,80.8443889158,26,"completed",-5.27554,26.0,3,"c1ccc(Nc2cccc(Nc3ccccc3)c2-c2cccnc2)cc1","c1ccc(Nc2cccc(Nc3ccccc3)c2-c2cncnc2)cc1",{},"[ch&r6:0]>>[nr6:0]",null,-0.1470877905],[0.0833151214,187.0799794123,26,"completed",-4.970468,26.0,26,"C(#Cc1cc2c(cc1C#Cc1cc[nH]c1)=CCC=2)c1cc[nH]c1","C(#Cc1cc2cscc2cc1C#Cc1cc[nH]c1)c1cc[nH]c1",{},"[#6H2r5:1]>>[S:1]",null,-0.2078951727],[0.0832696754,126.5760345008,26,"completed",-5.387964,26.0,24,"C1=CC(c2cc(Nc3nccs3)cc(C3=CCC=C3)c2)=CC1","C1=CC(c2cc(Nc3nncs3)cc(C3=CCC=C3)c2)=CC1",{},"[chr5,CH1r5:1]>>[n:1]",null,-0.2380207817],[0.083123224,177.1110285865,26,"completed",-5.376924,26.0,26,"C(#CC1=CCC=C1c1ccc[nH]1)C1=CCC=C1c1ccc[nH]1","C(#CC1=NCC=C1c1ccc[nH]1)C1=NCC=C1c1ccc[nH]1",{},"[chr5,CH1r5:1]>>[n:1]",null,-0.2625736055],[0.0820530138,425.6904849084,26,"completed",-4.249924,26.0,3,"c1ccc(NC2=c3ccccc3=C(Nc3ccccc3)C2)cc1","c1ccc(NC2=c3ccccc3=C(Nc3ccccn3)C2)nc1",{},"[ch&r6:0]>>[nr6:0]",null,-0.7316424672],[0.0817180433,99.5195468357,26,"completed",-5.383456,26.0,3,"c1ccc(-c2ccccn2)nc1","c1ccc(Nc2ccnc(-c3cc(Nc4ccccc4)ccn3)c2)cc1",{},"[ch&r6,CH1&r5:1]>>[*:1](-N-c1ccccc1)",null,-0.2219781952],[0.0816883303,167.5080045914,26,"completed",-5.451168,26.0,20,"C(#Cc1ccsc1)C1=CCC(C2=CC(C#Cc3ccsc3)=CC2)=C1","C(#Cc1ccsc1)C1=CCC(C2=NC(C#Cc3ccsc3)=CC2)=N1",{},"[chr5,CH1r5:1]>>[n:1]",null,-0.2974646602],[0.0815711278,166.4331204692,26,"completed",-5.255852,26.0,17,"O=c1cn[nH]c2cc3cc4c(cc3cc12)=CCC=4","O=c1nn[nH]c2cc3cc4c(cc3cc12)=CCC=4",{},"[ch&r6:0]>>[nr6:0]",null,-0.1990025329],[0.081547901,336.8548674854,26,"completed",-4.833204,26.0,21,"C1=CCC(c2cc(C=CC3=CSCS3)cc(C3=CC=CC3)c2)=C1","C1=CCC(c2cc(C=CC3=CSOS3)cc(C3=CC=CC3)c2)=C1",{},"[#6H2r5:1]>>[O:1]",null,-0.385161594],[0.0814279369,106.0392346332,26,"completed",-5.234048,26.0,3,"c1ccc(Nc2cc(Nc3ccccc3)cc(-c3ccccc3)c2)cc1","c1ccc(Nc2cc(Nc3ccccc3)cc(-c3ccncc3)c2)cc1",{},"[ch&r6:0]>>[nr6:0]",null,-0.1415947166],[0.0813673155,163.0759379991,26,"completed",-5.420532,26.0,23,"C(=Cc1cc(-c2cccs2)cc(-c2cccs2)c1)c1cc[nH]c1","C(=Cc1cc(-c2cccs2)nc(-c2cccs2)c1)c1cc[nH]c1",{},"[ch&r6:0]>>[nr6:0]",null,-0.2773747203],[0.0810530609,175.4799918922,26,"completed",-5.110676,26.0,7,"C1=CC(C=Cc2cc(C=CC3=CCC=C3)cc(C3=COCO3)c2)=CC1","C1=CC(C=Cc2cc(C=CC3=CCC=C3)cc(C3=COSO3)c2)=CC1",{},"[#6H2r5:1]>>[S:1]",null,-0.1756390511],[0.0810184384,140.9489140632,26,"completed",-5.332304,26.0,25,"C(#Cc1cc2c(cc1C#Cc1cccs1)=CCC=2)c1cccs1","C(#Cc1cc2cocc2cc1C#Cc1cccs1)c1cccs1",{},"[#6H2r5:1]>>[O:1]",null,-0.2151964663],[0.0810179895,122.9589321281,26,"completed",-5.17756,26.0,7,"C1=c2cc3cc4ccncc4cc3cc2=CC1","C1=c2cc3nc4ccncc4nc3cc2=CC1",{},"[ch&r6:0]>>[nr6:0]",null,-0.1344117564],[0.0809927765,101.8785503333,26,"completed",-5.020424,26.0,3,"C1=CC(c2c(Nc3ccccc3)cccc2Nc2ccccc2)=CC1","C1=NC(c2c(Nc3ccccc3)cccc2Nc2ccccc2)=CC1",{},"[chr5,CH1r5:1]>>[n:1]",null,-0.1161123831],[0.0808765849,192.2378125153,26,"completed",-5.192096,26.0,3,"C(=Cc1nccc2ccccc12)c1nccc2ccccc12","C(=Cc1nccc2c1=CCC=2)c1nccc2c1=CCC=2",{},"[c:0]1[ch:1][ch][c:3][c!r5:4][c!r5:5]1>>[c:0]1[CH2:1][c:3][c:4][c:5]1",null,-0.2027594546],[0.0807419687,97.1365942249,26,"completed",-5.139196,26.0,8,"C1=NCc2cc3cc4c(cc3cc21)=CCC=4","C1=NCc2cc3cc4cscc4cc3cc21",{},"[#6H2r5:1]>>[S:1]",null,-0.1009371977],[0.0807108765,282.9167795737,26,"completed",-4.739548,26.0,26,"C(#CC1=CCC=C1c1cc[nH]c1)C1=CCC=C1c1cc[nH]c1","C(#Cc1c[nH]cc1-c1cc[nH]c1)c1c[nH]cc1-c1cc[nH]c1",{},"[#6H2r5:1]>>[NH:1]",null,-0.3790850431],[0.0803806244,171.8405809679,26,"completed",-5.214728,26.0,7,"C(#Cc1cc(-c2c[nH]c(C#CC3=CC=CC3)c2)c[nH]1)C1=CC=CC1","C(#Cc1cc(-c2c[nH]c(C#CC3=CC=NC3)c2)c[nH]1)C1=CC=NC1",{},"[chr5,CH1r5:1]>>[n:1]",null,-0.1896808296],[0.080347354,166.8632775246,26,"completed",-5.379684,26.0,25,"c1cc(-c2cc[nH]c2)cc(-c2cccc(-c3cc[nH]c3)c2)c1","c1cc(-c2cc[nH]c2)nc(-c2cccc(-c3cc[nH]c3)n2)c1",{},"[ch&r6:0]>>[nr6:0]",null,-0.2572405332],[0.0803449275,168.7044974168,26,"completed",-4.898984,26.0,4,"C1=CC(C2=CCC(NC3=CC(C4=CCC=C4)=CC3)=C2)=CC1","C1=CC(c2coc(Nc3cc(C4=CCC=C4)co3)c2)=CC1",{},"[#6H2r5:1]>>[O:1]",null,-0.2196835207],[0.0803379619,169.1773268418,26,"completed",-5.03174,26.0,26,"C(#Cc1cc2c(cc1C#Cc1ccsc1)=CCC=2)c1ccsc1","C(#Cc1cc2c[nH]cc2cc1C#Cc1ccsc1)c1ccsc1",{},"[#6H2r5:1]>>[NH:1]",null,-0.1757955842],[0.0803019324,109.8701003662,26,"completed",-5.276828,26.0,4,"C1=CC(c2cc(Nc3cccs3)cc(C3=CCC=C3)c2)=CC1","C1=CC(c2cc(Nc3ccns3)cc(C3=CCC=C3)c2)=CC1",{},"[chr5,CH1r5:1]>>[n:1]",null,-0.1655077893],[0.0802424271,143.5014060783,26,"completed",-5.697176,26.0,11,"C(=Cc1ccc2c(n1)=CCC=2)c1ccc2c(n1)=CCC=2","C(=Cc1ccc2c(n1)=NCC=2)c1ccc2c(n1)=NCC=2",{},"[chr5,CH1r5:1]>>[n:1]",null,-0.4419683804],[0.1006950261,192.6664921616,27,"completed",-5.559176,27.0,27,"C(=Cc1nccc2c1=CCC=2)c1nccc2c1=CCC=2","C(=Cc1ncnc2c1=CCC=2)c1ncnc2c1=CCC=2",{},"[ch&r6:0]>>[nr6:0]",null,-0.3747442471],[0.0994452961,150.7613767125,27,"completed",-5.368092,27.0,27,"C(#Cc1cc2c(cc1C#Cc1ccco1)=CCC=2)c1ccco1","C(#Cc1cc2c(cc1C#Cc1ncco1)=CCC=2)c1ncco1",{},"[chr5,CH1r5:1]>>[n:1]",null,-0.2407216645],[0.0927658132,100.7859909588,27,"completed",-5.181976,27.0,3,"c1ccc(Nc2cccc(Nc3ccccc3)c2-c2cccnc2)cc1","c1ccc(Nc2cccc(Nc3ccccc3)c2-c2cnccn2)cc1",{},"[ch&r6:0]>>[nr6:0]",null,-0.1159769271],[0.08872614,132.1782003164,27,"completed",-5.392748,27.0,3,"c1ccc2c(Nc3cccc4ccccc34)cccc2c1","c1cc(Nc2cccc3ccncc23)c2cnccc2c1",{},"[ch&r6:0]>>[nr6:0]",null,-0.2438539696],[0.0882815339,164.794166196,27,"completed",-5.301852,27.0,3,"C1=CCC(c2ccc3ccc(C4=CC=CC4)cc3c2)=C1","c1c[nH]c(-c2ccc3ccc(-c4ccc[nH]4)cc3c2)c1",{},"[#6H2r5:1]>>[NH:1]",null,-0.2170755395],[0.0880595037,133.8964124944,27,"completed",-4.923456,27.0,27,"C1=NC(c2c(Nc3ccccc3)cccc2Nc2ccccc2)=CC1","c1ccc(Nc2cccc(Nc3ccccc3)c2-c2c[nH]cn2)cc1",{},"[#6H2r5:1]>>[NH:1]",null,-0.1822099432],[0.0879584516,234.7305181027,27,"completed",-5.470212,27.0,27,"C(#Cc1cc2cscc2cc1C#CC1=CC=CC1)C1=CC=CC1","C(#Cc1nc2cscc2nc1C#CC1=CC=CC1)C1=CC=CC1",{},"[ch&r6:0]>>[nr6:0]",null,-0.3496516972],[0.0869968092,103.3332458329,27,"completed",-5.255944,27.0,3,"C1=CCC(c2c(Nc3ccccc3)cccc2Nc2ccccc2)=C1","C1=NCC(c2c(Nc3ccccc3)cccc2Nc2ccccc2)=C1",{},"[chr5,CH1r5:1]>>[n:1]",null,-0.1503124744],[0.0868905806,134.0491762948,27,"completed",-5.096784,27.0,3,"C1=CC(c2c(Nc3ccccc3)cccc2Nc2ccccc2)=CC1","C1=CC(c2c(Nc3ccccc3)cccc2Nc2ccccc2)=NC1",{},"[chr5,CH1r5:1]>>[n:1]",null,-0.1340680781],[0.0863428855,110.0452707289,27,"completed",-5.063848,27.0,27,"C1=NC(c2c(Nc3ccccc3)cccc2Nc2ccccc2)=CC1","c1ccc(Nc2cccc(Nc3ccccc3)c2-c2cscn2)cc1",{},"[#6H2r5:1]>>[S:1]",null,-0.1129175606],[0.0858177703,260.7032118544,27,"completed",-5.341596,27.0,3,"C1=CCC(c2cc3ccccc3cc2C2=CC=CC2)=C1","c1c[nH]c(-c2cc3ccccc3cc2-c2ccc[nH]2)c1",{},"[#6H2r5:1]>>[NH:1]",null,-0.3107519783],[0.085493012,212.3030330215,27,"completed",-5.595516,27.0,27,"C(#Cc1cc2cscc2cc1C#CC1=CC=CC1)C1=CC=CC1","C(#Cc1cc2nsnc2cc1C#CC1=CC=CC1)C1=CC=CC1",{},"[chr5,CH1r5:1]>>[n:1]",null,-0.4066758782],[0.0840222464,103.5596452214,27,"completed",-5.207368,27.0,3,"c1ccc(Nc2cc(Nc3ccccc3)cc(-c3cccnc3)c2)cc1","c1ccc(Nc2cc(Nc3ccccc3)cc(-c3cnccn3)c2)cc1",{},"[ch&r6:0]>>[nr6:0]",null,-0.1279580594],[0.0835449342,197.7649364333,27,"completed",-5.248768,27.0,27,"C(=Cc1cc2c(cc1C=Cc1ccccc1)SCS2)c1ccccc1","C(=Cc1nc2c(nc1C=Cc1ccccc1)SCS2)c1ccccc1",{},"[ch&r6:0]>>[nr6:0]",null,-0.2235075162],[0.083320642,163.0765846519,27,"completed",-5.15226,27.0,3,"C1=CCC(c2cccc(Nc3cccc(C4=CC=CC4)c3)c2)=C1","c1cc(Nc2cccc(-c3ccc[nH]3)c2)cc(-c2ccc[nH]2)c1",{},"[#6H2r5:1]>>[NH:1]",null,-0.1671293367],[0.0821380802,266.9258162568,27,"completed",-5.311236,27.0,3,"C1=Cc2cccc(Nc3cccc4c3CC=C4)c2C1","C1=Cc2cncc(Nc3cncc4c3CC=C4)c2C1",{},"[ch&r6:0]>>[nr6:0]",null,-0.3051450618],[0.0813610808,129.4860459946,27,"completed",-4.906344,27.0,3,"C1=CC(Nc2cc(NC3=CCC=C3)cc(-c3ccccc3)c2)=CC1","C1=NC(Nc2cc(NC3=CCC=N3)cc(-c3ccccc3)c2)=CC1",{},"[chr5,CH1r5:1]>>[n:1]",null,-0.1874644841],[0.0813534292,85.3878833284,27,"completed",-5.450524,27.0,3,"O=c1cccc(-c2cc(Nc3ccccc3)cc(Nc3ccccc3)c2)o1","O=c1cccc(-c2cc(Nc3ccccc3)cc(Nc3ccccc3)c2)[nH]1",{},"[o:1]>>[nH:1]",null,-0.2597998406],[0.0810300798,200.2774556535,27,"completed",-4.959704,27.0,3,"O=c1ccocc1-c1cc(Nc2ccccc2)cc(Nc2ccccc2)c1","O=c1cc[nH]cc1-c1cc(Nc2ccccc2)cc(Nc2ccccc2)c1",{},"[o:1]>>[nH:1]",null,-0.2230598874],[0.0807674467,149.2464793403,27,"completed",-4.803304,27.0,4,"C1=CCC(C2=CCC(NC3=CC(C4=CC=CC4)=CC3)=C2)=C1","C1=C(NC2=CC(c3cccs3)=CC2)CC=C1c1cccs1",{},"[#6H2r5:1]>>[S:1]",null,-0.2557508253],[0.0807216607,160.2337385097,27,"completed",-5.25714,27.0,21,"O=c1ccc2cc3cc4cscc4cc3cc2o1","O=c1ccc2cc3cc4cscc4cc3cc2[nH]1",{},"[o:1]>>[nH:1]",null,-0.1943564019],[0.0805782691,198.8868101781,27,"completed",-4.994204,27.0,27,"C(=Cc1cc2c(cc1C=Cc1ccccc1)SCS2)c1ccccc1","C1=CC(C=Cc2cc3c(cc2C=CC2=CCC=C2)SCS3)=CC1",{},"[c:0]1[ch:1][ch][c:3][c!r5:4][c!r5:5]1>>[c:0]1[CH2:1][c:3][c:4][c:5]1",null,-0.2122273124],[0.0805419926,132.9212365453,27,"completed",-5.061824,27.0,4,"C1=CC(Nc2cccc(NC3=CCC=C3)c2C2=CN=CC2)=CC1","C1=CC(Nc2cccc(NC3=CCC=C3)c2C2=CN=NC2)=CC1",{},"[chr5,CH1r5:1]>>[n:1]",null,-0.1355809151],[0.0802225356,218.6672836813,27,"completed",-5.324576,27.0,20,"O=c1oc2c(c3c1=CCC=3)SC(=C1C=CC=C1)S2","O=c1[nH]c2c(c3c1=CCC=3)SC(=C1C=CC=C1)S2",{},"[o:1]>>[nH:1]",null,-0.2693106516],[0.0798521452,154.3984930428,27,"completed",-4.974056,27.0,4,"C1=CC(Nc2cc(NC3=CCC=C3)cc(C3=CCC=C3)c2)=CC1","C1=CC(c2cc(Nc3ccoc3)cc(Nc3ccoc3)c2)=CC1",{},"[#6H2r5:1]>>[O:1]",null,-0.1777954479],[0.0798165655,111.475484137,27,"completed",-5.189244,27.0,4,"C1=CC(c2cc(Nc3ccsc3)cc(C3=CCC=C3)c2)=CC1","C1=CC(c2cc(Nc3ccsn3)cc(C3=CCC=C3)c2)=CC1",{},"[chr5,CH1r5:1]>>[n:1]",null,-0.1277864798],[0.0797469781,106.8813779549,27,"completed",-5.36754,27.0,3,"c1ccc(Nc2cccc(-c3cccc(Nc4ccccc4)c3)c2)cc1","c1ccc(Nc2cncc(-c3cncc(Nc4ccccc4)c3)c2)cc1",{},"[ch&r6:0]>>[nr6:0]",null,-0.2156308842],[0.0796557363,162.7170192349,27,"completed",-5.097612,27.0,3,"C(=Cc1ccc2c(c1)=CCC=2)c1ccc2c(c1)=CCC=2","C(=Cc1cc2c(cn1)=CCC=2)c1cc2c(cn1)=CCC=2",{},"[ch&r6:0]>>[nr6:0]",null,-0.1627256052],[0.0796539461,129.0798198646,27,"completed",-5.1748,27.0,3,"C(#Cc1ccc2ccccc2c1)c1ccc2ccccc2c1","C(#Cc1ccc2c(c1)=CCC=2)c1ccc2c(c1)=CCC=2",{},"[c:0]1[ch:1][ch][c:3][c!r5:4][c!r5:5]1>>[c:0]1[CH2:1][c:3][c:4][c:5]1",null,-0.1392952601],[0.079451092,142.3758576325,27,"completed",-5.223652,27.0,4,"c1ccc(Nc2cc(-c3cccs3)nc(-c3cccs3)c2)cc1","C1=CC(Nc2cc(-c3cccs3)nc(-c3cccs3)c2)=CC1",{},"[c:0]1[ch:1][ch][c:3][c!r5:4][c!r5:5]1>>[c:0]1[CH2:1][c:3][c:4][c:5]1",null,-0.166622013],[0.079366262,92.5312394653,27,"completed",-5.146556,27.0,7,"C1=c2cc3cc4ccnnc4cc3cc2=CC1","c1cc2cc3cc4cscc4cc3cc2nn1",{},"[#6H2r5:1]>>[S:1]",null,-0.0981024273],[0.0792584425,107.3589025067,27,"completed",-5.074336,27.0,4,"C1=CCC(c2cc(NC3=CCC=N3)cc(C3=CC=CC3)c2)=C1","C1=NC(Nc2cc(-c3cccs3)cc(-c3cccs3)c2)=CC1",{},"[#6H2r5:1]>>[S:1]",null,-0.108851587],[0.0791620144,153.6878768846,27,"completed",-5.16882,27.0,4,"C1=CC(Nc2cc(NC3=CCC=C3)cc(C3=CCC=C3)c2)=CC1","C1=CC(c2cc(NC3=CCN=C3)cc(NC3=CCN=C3)c2)=CC1",{},"[chr5,CH1r5:1]>>[n:1]",null,-0.1610611616],[0.0791563314,109.8424801807,27,"completed",-5.274252,27.0,10,"c1cnc2cc3nc4ccccc4nc3cc2c1","C1=c2nc3cc4cccnc4cc3nc2=CC1",{},"[c:0]1[ch:1][ch][c:3][c!r5:4][c!r5:5]1>>[c:0]1[CH2:1][c:3][c:4][c:5]1",null,-0.1641450962],[0.0789790105,151.7972271808,27,"completed",-5.239108,27.0,9,"C1=CC(=C2C=c3cc4ccccc4cc3=C2)C=N1","C1=CC(=C2C=c3cc4ccccc4cc3=C2)N=N1",{},"[chr5,CH1r5:1]>>[n:1]",null,-0.1803452402],[0.078970158,85.611890825,27,"completed",-5.12144,27.0,3,"c1ccc(Nc2cc(Nc3ccccc3)cc(-c3ccccc3)c2)cc1","C1=CCC(c2cc(Nc3ccccc3)cc(Nc3ccccc3)c2)=C1",{},"[c:0]1[ch:1][ch][c:3][c!r5:4][c!r5:5]1>>[c:0]1[CH2:1][c:3][c:4][c:5]1",null,-0.0869174086],[0.078927532,173.775687778,27,"completed",-5.46092,27.0,3,"c1ccc(-c2c(Nc3ccncc3)cccc2Nc2ccncc2)cc1","C1=CC(c2c(Nc3ccncc3)cccc2Nc2ccncc2)=CC1",{},"[c:0]1[ch:1][ch][c:3][c!r5:4][c!r5:5]1>>[c:0]1[CH2:1][c:3][c:4][c:5]1",null,-0.3066381914],[0.0789232249,176.8390289561,27,"completed",-5.343528,27.0,18,"C(#Cc1coc(-c2cc(C#Cc3ccccc3)co2)c1)c1ccccc1","C(#Cc1coc(-c2cc(C#CC3=CC=CC3)co2)c1)C1=CC=CC1",{},"[c:0]1[ch:1][ch][c:3][c!r5:4][c!r5:5]1>>[c:0]1[CH2:1][c:3][c:4][c:5]1",null,-0.2456255823],[0.0789152863,155.766408256,27,"completed",-5.367172,27.0,12,"C(#Cc1ccc[nH]1)c1cc(C#Cc2ccc[nH]2)cc(C2=CC=CC2)c1","C(#Cc1ccc[nH]1)c1cc(C#Cc2ccc[nH]2)cc(C2=CC=NC2)c1",{},"[chr5,CH1r5:1]>>[n:1]",null,-0.2433922841],[0.0788619521,204.7106980107,27,"completed",-5.019412,27.0,20,"C(=CC1=c2ncccc2=CC1)C1=c2ncccc2=CC1","C(=CC1=c2ncncc2=CC1)C1=c2ncncc2=CC1",{},"[ch&r6:0]>>[nr6:0]",null,-0.21234109],[0.078820613,178.3476279647,27,"completed",-5.311236,27.0,26,"C(#Cc1ccccc1C1=CC=NC1)c1ccccc1C1=CC=NC1","C(#CC1=C(C2=CC=NC2)CC=C1)C1=C(C2=CC=NC2)CC=C1",{},"[c:0]1[ch:1][ch][c:3][c!r5:4][c!r5:5]1>>[c:0]1[CH2:1][c:3][c:4][c:5]1",null,-0.2316721687],[0.0787124375,202.2944697941,27,"completed",-5.45034,27.0,27,"C(=Cc1cc2cscc2cc1C=Cc1ccccc1)c1ccccc1","C(=Cc1nc2cscc2nc1C=Cc1ccccc1)c1ccccc1",{},"[ch&r6:0]>>[nr6:0]",null,-0.3179067932],[0.0786147226,97.6850387709,27,"completed",-5.161552,27.0,8,"c1ccc2cc3cc4n[nH]cc4cc3cc2c1","c1cnc2cc3cc4n[nH]cc4cc3cc2n1",{},"[ch&r6:0]>>[nr6:0]",null,-0.1067651847],[0.0785249077,331.2771666392,27,"completed",-5.365148,27.0,26,"C(=Cc1cc2c(cc1C=Cc1ccccn1)=CCC=2)c1ccccn1","C(=Cc1nc2c(nc1C=Cc1ccccn1)=CCC=2)c1ccccn1",{},"[ch&r6:0]>>[nr6:0]",null,-0.3797278729],[0.0782960852,158.3148053561,27,"completed",-5.37352,27.0,8,"C1=c2cc3cc4ncoc4cc3cc2=CC1","C1=c2nc3cc4ncoc4cc3nc2=CC1",{},"[ch&r6:0]>>[nr6:0]",null,-0.2484392096],[0.0782880285,188.7168340083,27,"completed",-4.94664,27.0,3,"C(=Cc1cccc2cnccc12)c1cccc2cnccc12","C(=CC1=c2ccncc2=CC1)C1=c2ccncc2=CC1",{},"[c:0]1[ch:1][ch][c:3][c!r5:4][c!r5:5]1>>[c:0]1[CH2:1][c:3][c:4][c:5]1",null,-0.2171140146],[0.078156398,107.4308559859,27,"completed",-5.311052,27.0,16,"C1=CCC(c2cc(NC3=CCN=N3)cc(C3=CC=CC3)c2)=C1","C1=C(Nc2cc(-c3ccccc3)cc(-c3ccccc3)c2)N=NC1",{},"[CH2:0]1[c,C:1]-,=,:[c,C:2]-,=,:[c,C:3]-,=,:[c,C:4]1>>[ch:0]1c[c:1][c:2][c:3][c:4]1",null,-0.1826675469],[0.0781088848,132.5634880613,27,"completed",-5.06164,27.0,8,"C1=NCc2cc3cc4c(cc3cc21)=CCC=4","C1=c2cc3cc4c(cc3cc2=CC1)N=NC4",{},"[chr5,CH1r5:1]>>[n:1]",null,-0.1352557144],[0.0777874508,154.8370260827,27,"completed",-5.207644,27.0,21,"C1=CCC(c2cc(Nc3cncs3)cc(C3=CC=CC3)c2)=C1","c1ccc(-c2cc(Nc3cncs3)cc(-c3ccccc3)c2)cc1",{},"[CH2:0]1[c,C:1]-,=,:[c,C:2]-,=,:[c,C:3]-,=,:[c,C:4]1>>[ch:0]1c[c:1][c:2][c:3][c:4]1",null,-0.1721982802],[0.0777561613,187.553056941,27,"completed",-5.299,27.0,3,"c1ccc(-c2c(Nc3cccnc3)cccc2Nc2cccnc2)cc1","C1=CC(c2c(Nc3cccnc3)cccc2Nc2cccnc2)=CC1",{},"[c:0]1[ch:1][ch][c:3][c!r5:4][c!r5:5]1>>[c:0]1[CH2:1][c:3][c:4][c:5]1",null,-0.2336249969],[0.1250447296,146.0044848157,28,"completed",-5.583648,28.0,28,"O=c1oc2c(cc1C#Cc1cc3c(oc1=O)=CCC=3)=CCC=2","O=c1[nH]c2c(cc1C#Cc1cc3c([nH]c1=O)=CCC=3)=CCC=2",{},"[o:1]>>[nH:1]",null,-0.368694792],[0.1234781942,198.4371094869,28,"completed",-5.115368,28.0,28,"C(#CC1=C(C2=CC=NC2)CC=C1)C1=C(C2=CC=NC2)CC=C1","C(#Cc1cc[nH]c1C1=CC=NC1)c1cc[nH]c1C1=CC=NC1",{},"[#6H2r5:1]>>[NH:1]",null,-0.1987284891],[0.1108227872,253.8409793491,28,"completed",-5.537096,28.0,28,"O=c1oc(C#Cc2cc3c(c(=O)o2)=CCC=3)cc2c1=CCC=2","O=c1[nH]c(C#Cc2cc3c(c(=O)[nH]2)=CCC=3)cc2c1=CCC=2",{},"[o:1]>>[nH:1]",null,-0.3975564995],[0.10615623,298.0705862015,28,"completed",-5.012236,28.0,28,"O=c1c(C#Cc2coc3c(c2=O)=CCC=3)coc2c1=CCC=2","O=c1c(C#Cc2c[nH]c3c(c2=O)=CCC=3)c[nH]c2c1=CCC=2",{},"[o:1]>>[nH:1]",null,-0.304335849],[0.1051378245,134.5233626291,28,"completed",-5.74658,28.0,28,"O=c1cc(C#Cc2cc(=O)c3c(o2)=CCC=3)oc2c1=CCC=2","O=c1cc(C#Cc2cc(=O)c3c([nH]2)=CCC=3)[nH]c2c1=CCC=2",{},"[o:1]>>[nH:1]",null,-0.472174466],[0.1045404726,187.3739956555,28,"completed",-5.44068,28.0,28,"C(#CC1=C(C2=CC=NC2)CC=C1)C1=C(C2=CC=NC2)CC=C1","C(#Cc1ccsc1C1=CC=NC1)c1ccsc1C1=CC=NC1",{},"[#6H2r5:1]>>[S:1]",null,-0.303281745],[0.0908636928,193.647183853,28,"completed",-5.356408,28.0,28,"C(#Cc1c[nH]c(-c2cc(C#CC3=CC=CC3)c[nH]2)c1)C1=CC=CC1","C(#Cc1cc(-c2cc(C#CC3=CC=CC3)n[nH]2)[nH]n1)C1=CC=CC1",{},"[chr5,CH1r5:1]>>[n:1]",null,-0.2640346803],[0.0873557462,80.5324494366,28,"completed",-5.222456,28.0,28,"c1ccc(Nc2cccc(Nc3ccccc3)c2-c2ccsc2)cc1","c1ccc(Nc2cccc(Nc3ccccc3)c2-c2cnsc2)cc1",{},"[chr5,CH1r5:1]>>[n:1]",null,-0.1176148658],[0.0844777973,106.7817350818,28,"completed",-5.229724,28.0,8,"C1=c2cc3cc4ccccc4cc3cc2=NC1","C1=c2cc3cc4nccnc4cc3cc2=NC1",{},"[ch&r6:0]>>[nr6:0]",null,-0.1401720866],[0.0828519775,101.4579130286,28,"completed",-5.107824,28.0,28,"c1ccc(Nc2cccc(Nc3ccccc3)c2-c2cc[nH]c2)cc1","c1ccc(Nc2cccc(Nc3ccccc3)c2-c2cn[nH]c2)cc1",{},"[chr5,CH1r5:1]>>[n:1]",null,-0.1016056271],[0.0801134682,183.3916135376,28,"completed",-5.105432,28.0,3,"c1cnc2cccnc2c1","c1ccc(Nc2cnc3cc(Nc4ccccc4)cnc3c2)cc1",{},"[ch&r6,CH1&r5:1]>>[*:1](-N-c1ccccc1)",null,-0.1834310284],[0.0766794027,159.0778819411,28,"completed",-5.397716,28.0,26,"C(=Cc1cc2c(cc1C=Cc1ccccn1)=CCC=2)c1ccccn1","C(=Cc1cc2c(cc1C=Cc1ccncn1)=CCC=2)c1ccncn1",{},"[ch&r6:0]>>[nr6:0]",null,-0.2621771018],[0.0761543911,116.1700283982,28,"completed",-5.373888,28.0,3,"c1ccc2cc(Nc3ccc4ccccc4c3)ccc2c1","c1cnc2cc(Nc3ccc4cccnc4c3)ccc2c1",{},"[ch&r6:0]>>[nr6:0]",null,-0.2241710227],[0.0760829246,106.8094348524,28,"completed",-5.249136,28.0,10,"C1=CC(=C2Sc3ccccc3S2)C=C1","C1=CC(=C2Sc3ccc4ccccc4c3S2)C=C1",{},"[cH&r6:1][cH&r6:2]>>[c:1]2cccc[c:2]2",null,-0.1493539861],[0.0759142405,168.2237490705,28,"completed",-5.223836,28.0,8,"O=c1ocnc2cc3cc4c(cc3cc12)=CCC=4","O=c1ocnc2cc3cc4c[nH]cc4cc3cc12",{},"[#6H2r5:1]>>[NH:1]",null,-0.1892446925],[0.074791785,242.0066362322,28,"completed",-5.202768,28.0,15,"C1=CCC(C=Cc2cnc3cc(C=CC4=CC=CC4)cnc3c2)=C1","C(=Cc1ccc[nH]1)c1cnc2cc(C=Cc3ccc[nH]3)cnc2c1",{},"[#6H2r5:1]>>[NH:1]",null,-0.2524722366],[0.0747236629,156.0396297745,28,"completed",-4.94802,28.0,4,"C1=CC(C2=CC(NC3=CCC(C4=CCC=C4)=C3)=CC2)=CC1","C1=NCC=C1C1=CC(NC2=CCC(C3=CCN=C3)=C2)=CC1",{},"[chr5,CH1r5:1]>>[n:1]",null,-0.1888553601],[0.0746408646,181.6347275507,28,"completed",-5.223928,28.0,3,"C1=C(NC2=CCc3ccccc32)c2ccccc2C1","C1=C(NC2=CCc3cnccc32)c2ccncc2C1",{},"[ch&r6:0]>>[nr6:0]",null,-0.2012875241],[0.0744424244,142.1750980295,28,"completed",-4.974148,28.0,4,"C1=CC(Nc2cccc(NC3=CCC=C3)c2-c2ccsc2)=CC1","C1=CC(Nc2cccc(NC3=CCC=C3)c2-c2cnsc2)=CC1",{},"[chr5,CH1r5:1]>>[n:1]",null,-0.1672564922],[0.0741321089,103.8646845072,28,"completed",-5.3611,28.0,4,"C1=CCC(c2cc(Nc3ccccn3)cc(C3=CC=CC3)c2)=C1","c1ccc(Nc2cc(-c3ccco3)cc(-c3ccco3)c2)nc1",{},"[#6H2r5:1]>>[O:1]",null,-0.2102207068],[0.0741028615,183.2093651132,28,"completed",-5.15088,28.0,3,"C1=C(NC2=CCc3ccccc32)c2ccccc2C1","C1=C(NC2=CCc3ccncc32)c2cnccc2C1",{},"[ch&r6:0]>>[nr6:0]",null,-0.1866391463],[0.0740882262,91.7442301806,28,"completed",-5.082616,28.0,10,"c1ncc2cc3cc4c[nH]cc4cc3cc2n1","c1[nH]cc2cc3cc4nnncc4cc3cc12",{},"[ch&r6:0]>>[nr6:0]",null,-0.0925477361],[0.0740665745,110.1664585898,28,"completed",-5.35466,28.0,9,"c1ccc2cc3cc4[nH]ncc4cc3cc2c1","c1ccc2cc3cc4[nH]nnc4cc3cc2c1",{},"[chr5,CH1r5:1]>>[n:1]",null,-0.2095566492],[0.0740244402,572.8480345127,28,"completed",-4.848108,28.0,4,"C1=CC(c2cc(NC3=COCO3)cc(C3=CCC=C3)c2)=CC1","C1=CC(c2cc(NC3=CONO3)cc(C3=CCC=C3)c2)=CC1",{},"[#6H2r5:1]>>[NH:1]",null,-0.5993706405],[0.0737495908,247.8935618724,28,"completed",-5.171028,28.0,20,"C(=Cc1cocn1)c1cccc(-c2cccc(C=Cc3cocn3)c2)c1","C(=Cc1c[nH]cn1)c1cccc(-c2cccc(C=Cc3c[nH]cn3)c2)c1",{},"[o:1]>>[nH:1]",null,-0.2528304899],[0.0736447384,171.1436929513,28,"completed",-4.982888,28.0,18,"C1=NCC(c2ccccc2)=C1NC1=C(c2ccccc2)CN=C1","C1=CCC(C2=C(NC3=C(C4=CC=CC4)CN=C3)C=NC2)=C1",{},"[c:0]1[ch:1][ch][c:3][c!r5:4][c!r5:5]1>>[c:0]1[CH2:1][c:3][c:4][c:5]1",null,-0.1897646482],[0.073636899,115.3819563143,28,"completed",-5.61042,28.0,3,"c1ccc(-c2cc(Nc3ccnc(-c4ccccc4)c3)ccn2)cc1","C1=CC(c2cc(Nc3ccnc(C4=CCC=C4)c3)ccn2)=CC1",{},"[c:0]1[ch:1][ch][c:3][c!r5:4][c!r5:5]1>>[c:0]1[CH2:1][c:3][c:4][c:5]1",null,-0.3754623793],[0.0734467191,247.2500897196,28,"completed",-5.194304,28.0,11,"C(=Cc1cccs1)C1=CC=C(C2=CC=C(C=Cc3cccs3)C2)C1","C(=Cc1ccns1)C1=CC=C(C2=CC=C(C=Cc3ccns3)C2)C1",{},"[chr5,CH1r5:1]>>[n:1]",null,-0.25591072],[0.0734407766,208.3919679884,28,"completed",-5.453192,28.0,10,"C1=CC(=C2Sc3cc4c(cc3S2)=CCC=4)C=C1","C1=CC(=C2Sc3cc4c(cc3S2)=NCC=4)C=C1",{},"[chr5,CH1r5:1]>>[n:1]",null,-0.3233451111],[0.0734371682,119.7115332461,28,"completed",-5.315468,28.0,4,"C1=CC(Nc2cc(-c3ccco3)cc(-c3ccco3)c2)=CC1","C1=CC(Nc2cc(-c3ccco3)cc(-c3ccco3)c2)=NC1",{},"[chr5,CH1r5:1]>>[n:1]",null,-0.192561201],[0.0732629525,103.9760617059,28,"completed",-5.623668,28.0,8,"c1cc2cc3cc4ccsc4cc3cc2s1","c1nsc2cc3cc4sncc4cc3cc12",{},"[chr5,CH1r5:1]>>[n:1]",null,-0.381028643],[0.0732629525,100.7206824295,28,"completed",-5.613824,28.0,8,"c1cc2cc3cc4sccc4cc3cc2s1","c1nsc2cc3cc4cnsc4cc3cc12",{},"[chr5,CH1r5:1]>>[n:1]",null,-0.3735131274],[0.0732180236,167.9123157387,28,"completed",-5.237084,28.0,19,"C(=CC1=CCC=N1)C1=CCC(C2=CC(C=CC3=CCC=N3)=CC2)=C1","C(=Cc1csc(-c2cc(C=CC3=CCC=N3)cs2)c1)C1=CCC=N1",{},"[#6H2r5:1]>>[S:1]",null,-0.1933976139],[0.0731469661,150.7683375111,28,"completed",-5.32108,28.0,3,"C1=CCC(C=Cc2cc(-c3ccccc3)cc(-c3ccccc3)c2)=C1","C1=CCC(C=Cc2cc(C3=CCC=C3)cc(C3=CCC=C3)c2)=C1",{},"[c:0]1[ch:1][ch][c:3][c!r5:4][c!r5:5]1>>[c:0]1[CH2:1][c:3][c:4][c:5]1",null,-0.2160567313],[0.0731138182,234.8110671029,28,"completed",-5.098256,28.0,3,"C1=NC(C2=CCC=N2)=CC1","C(=Cc1ccccc1)C1=C(C2=C(C=Cc3ccccc3)CC=N2)N=CC1",{},"[ch&r6,CH1&r5:1]>>[*:1](-C=C-c1ccccc1)",null,-0.2348142406],[0.0729525806,162.5230626434,28,"completed",-5.26588,28.0,21,"C1=CC(=C2Sc3ccc4c(c3S2)C=CC4)C=C1","C1=CC(=C2Sc3ccc4occc4c3S2)C=C1",{},"[#6H2r5:1]>>[O:1]",null,-0.1997415113],[0.0728461536,125.9686065383,28,"completed",-5.034776,28.0,3,"C1=CC(Nc2cccc(-c3cccc(NC4=CCC=C4)c3)c2)=CC1","C1=CC(Nc2cccc(-c3cccc(NC4=CCC=C4)n3)n2)=CC1",{},"[ch&r6:0]>>[nr6:0]",null,-0.1339874368],[0.0728096159,79.2373566537,28,"completed",-5.267352,28.0,10,"c1ccc2cc3cc4cocc4cc3cc2c1","c1ccc2nc3cc4cocc4cc3nc2c1",{},"[ch&r6:0]>>[nr6:0]",null,-0.1414278534],[0.0727149867,128.0628431004,28,"completed",-5.36892,28.0,4,"C1=CCC(c2cc(NC3=CN=CC3)cc(C3=CC=CC3)c2)=C1","C1=CCC(c2cc(NC3=NN=CC3)cc(C3=CC=CC3)c2)=C1",{},"[chr5,CH1r5:1]>>[n:1]",null,-0.2276749774],[0.072691157,169.5641921765,28,"completed",-5.199456,28.0,28,"C1=CC(C=Cc2cc3c(cc2C=CC2=CCC=C2)=CCC=3)=CC1","C(=Cc1cc2c(cc1C=CC1=CCN=C1)=CCC=2)C1=CCN=C1",{},"[chr5,CH1r5:1]>>[n:1]",null,-0.1832998862],[0.0726325567,120.4737801781,28,"completed",-5.176272,28.0,7,"C1=c2cc3cc4ccnnc4cc3cc2=CC1","C1=c2cc3cc4cnnnc4cc3cc2=CC1",{},"[ch&r6:0]>>[nr6:0]",null,-0.1317743014],[0.0725354172,200.5425002055,28,"completed",-4.830628,28.0,11,"C(=Cc1cc2c(cn1)=CCC=2)c1cc2c(cn1)=CCC=2","C(=Cc1cc2c[nH]cc2cn1)c1cc2c[nH]cc2cn1",{},"[#6H2r5:1]>>[NH:1]",null,-0.2752677221],[0.0725294165,136.2268533467,28,"completed",-4.991812,28.0,8,"C1=c2cc3cc4ccoc4cc3cc2=CC1","C1=c2cc3cc4cnoc4cc3cc2=CC1",{},"[chr5,CH1r5:1]>>[n:1]",null,-0.1558622174],[0.0725063965,193.9108030779,28,"completed",-5.335432,28.0,11,"C(=Cc1cc2c(cn1)=CCC=2)c1cc2c(cn1)=CCC=2","C(=Cc1cc2cocc2cn1)c1cc2cocc2cn1",{},"[#6H2r5:1]>>[O:1]",null,-0.2544822795],[0.0724720266,206.1519812967,28,"completed",-5.290076,28.0,11,"C1=CCC(C=Cc2ccc(-c3ccc(C=CC4=CC=CC4)o3)o2)=C1","C(=Cc1ccc(-c2ccc(C=CC3=CC=NC3)o2)o1)C1=CC=NC1",{},"[chr5,CH1r5:1]>>[n:1]",null,-0.2453605376],[0.0723308522,135.4963279074,28,"completed",-5.417772,28.0,9,"c1ccc2cc3cc4[nH]ncc4cc3cc2c1","c1cnc2cc3cc4[nH]ncc4cc3cc2n1",{},"[ch&r6:0]>>[nr6:0]",null,-0.2604591838],[0.0722585992,145.9345912834,28,"completed",-5.411516,28.0,3,"O=c1cc(Nc2ccccc2)oc(Nc2ccccc2)c1","O=c1cc(NC2=CCC=C2)oc(NC2=CCC=C2)c1",{},"[c:0]1[ch:1][ch][c:3][c!r5:4][c!r5:5]1>>[c:0]1[CH2:1][c:3][c:4][c:5]1",null,-0.2623882465],[0.0721297404,111.4790107199,28,"completed",-5.055752,28.0,8,"C1=Nc2cc3cc4c(cc3cc2C1)=CCC=4","C1=Nc2cc3cc4cscc4cc3cc2C1",{},"[#6H2r5:1]>>[S:1]",null,-0.1157019176],[0.0720593771,156.5822862884,28,"completed",-5.371772,28.0,4,"C1=NC(c2cc(Nc3ccccc3)cc(C3=CCC=N3)c2)=CC1","C1=NC(c2cc(Nc3ccncc3)cc(C3=CCC=N3)c2)=CC1",{},"[ch&r6:0]>>[nr6:0]",null,-0.2463928209],[0.0720403632,169.5524255364,28,"completed",-5.316296,28.0,26,"C(=Cc1cc2c(cc1C=Cc1ccccn1)=CCC=2)c1ccccn1","C(=Cc1cc2c(cc1C=Cc1cnccn1)=CCC=2)c1cnccn1",{},"[ch&r6:0]>>[nr6:0]",null,-0.2273151232],[0.1204544,242.865281766,29,"completed",-5.141864,29.0,29,"C(=Cc1ccccc1)C1=C(C2=C(C=Cc3ccccc3)CN=N2)N=NC1","C1=CCC(C=CC2=C(C3=C(C=CC4=CC=CC4)CN=N3)N=NC2)=C1",{},"[c:0]1[ch:1][ch][c:3][c!r5:4][c!r5:5]1>>[c:0]1[CH2:1][c:3][c:4][c:5]1",null,-0.2446268922],[0.1160434158,220.9780146674,29,"completed",-5.24242,29.0,29,"C(=Cc1ccccc1)C1=C(C2=C(C=Cc3ccccc3)CN=N2)N=NC1","C1=CC(C=CC2=C(C3=C(C=CC4=CCC=C4)CN=N3)N=NC2)=CC1",{},"[c:0]1[ch:1][ch][c:3][c!r5:4][c!r5:5]1>>[c:0]1[CH2:1][c:3][c:4][c:5]1",null,-0.2424256105],[0.0976515317,175.3330545956,29,"completed",-5.437368,29.0,29,"C1=CCC(C=Cc2cc(C3=CCC=N3)cc(C3=CCC=N3)c2)=C1","C1=CCC(C=Cc2nc(C3=CCC=N3)cc(C3=CCC=N3)n2)=C1",{},"[ch&r6:0]>>[nr6:0]",null,-0.2941293798],[0.0963316285,158.7126096139,29,"completed",-5.420992,29.0,29,"C1=CCC(C=Cc2cc(C3=CCC=N3)cc(C3=CCC=N3)c2)=C1","C1=CCC(C=Cc2cc(C3=CCC=N3)nc(C3=CCC=N3)c2)=C1",{},"[ch&r6:0]>>[nr6:0]",null,-0.2750950124],[0.0916885418,154.2129264049,29,"completed",-5.187956,29.0,29,"C(=Cc1cc2c(cc1C=CC1=CCN=C1)=CCC=2)C1=CCN=C1","C(=Cc1cc2c(cc1C=CC1=CCN=N1)=CCC=2)C1=CCN=N1",{},"[chr5,CH1r5:1]>>[n:1]",null,-0.1660493693],[0.0898529808,177.0689483,29,"completed",-5.415012,29.0,29,"C(=Cc1cc2c(cc1C=Cc1cccnc1)=CCC=2)c1cccnc1","C(=Cc1cc2c(cc1C=Cc1cncnc1)=CCC=2)c1cncnc1",{},"[ch&r6:0]>>[nr6:0]",null,-0.2828026996],[0.0886914612,174.6449680624,29,"completed",-5.354568,29.0,29,"C1=CCC(C=Cc2cc(C3=CCC=N3)cc(C3=CCC=N3)c2)=C1","C(=Cc1cccs1)c1cc(C2=CCC=N2)cc(C2=CCC=N2)c1",{},"[#6H2r5:1]>>[S:1]",null,-0.2495100189],[0.0865304982,160.9051062159,29,"completed",-5.369656,29.0,29,"C(=Cc1cc2c(cc1C=CC1=CCN=C1)=CCC=2)C1=CCN=C1","C(=Cc1cc2c(cc1C=CC1=NCN=C1)=CCC=2)C1=NCN=C1",{},"[chr5,CH1r5:1]>>[n:1]",null,-0.2480332413],[0.0858039671,206.6772646784,29,"completed",-5.207736,29.0,29,"C1=CCC(C=CC2=C(C3=C(C=CC4=CC=CC4)CC=N3)N=CC2)=C1","C(=CC1=C(C2=C(C=CC3=CC=NC3)CC=N2)N=CC1)C1=CC=NC1",{},"[chr5,CH1r5:1]>>[n:1]",null,-0.2200066911],[0.083456019,172.1551296269,29,"completed",-5.37214,29.0,29,"C1=CCC(C=Cc2cc(C3=CCC=N3)cc(C3=CCC=N3)c2)=C1","C(=Cc1ccco1)c1cc(C2=CCC=N2)cc(C2=CCC=N2)c1",{},"[#6H2r5:1]>>[O:1]",null,-0.256762296],[0.081967308,111.0974527979,29,"completed",-5.298356,29.0,29,"c1ccc(Nc2cccc(Nc3ccccc3)c2-c2cn[nH]c2)cc1","c1ccc(Nc2cccc(Nc3ccccc3)c2-c2cnoc2)cc1",{},"[nH:1]>>[o:1]",null,-0.1778250386],[0.0809803739,181.5421015437,29,"completed",-5.45172,29.0,29,"C1=CC(c2cc(C=CC3=CN=CC3)cc(C3=CCC=C3)c2)=CC1","C(=Cc1cc(C2=CCC=N2)cc(C2=CCC=N2)c1)C1=CN=CC1",{},"[chr5,CH1r5:1]>>[n:1]",null,-0.3058985849],[0.0797619994,161.206793592,29,"completed",-5.243248,29.0,29,"C1=CCC(C=Cc2cc(-c3cc[nH]c3)cc(-c3cc[nH]c3)c2)=C1","C1=CCC(C=Cc2nc(-c3cc[nH]c3)cc(-c3cc[nH]c3)n2)=C1",{},"[ch&r6:0]>>[nr6:0]",null,-0.1898484268],[0.07860627,241.9216124705,29,"completed",-5.415932,29.0,29,"C(=Cc1ccccc1)C1=C(C2=C(C=Cc3ccccc3)CC=N2)N=CC1","C(=Cc1ccccc1)C1=C(C2=C(C=Cc3ccccc3)CN=N2)N=NC1",{},"[chr5,CH1r5:1]>>[n:1]",null,-0.3277719491],[0.07678286,149.0831364623,29,"completed",-5.572516,29.0,29,"C1=CCC(C=Cc2cc(C3=CCC=N3)cc(C3=CCC=N3)c2)=C1","C(=Cc1cc(C2=CCC=N2)cc(C2=CCC=N2)c1)C1=CC=NC1",{},"[chr5,CH1r5:1]>>[n:1]",null,-0.3628067709],[0.0758567759,161.0285042728,29,"completed",-5.356132,29.0,29,"C1=CC(c2cc(C=CC3=CC=NC3)cc(C3=CCC=C3)c2)=CC1","C(=Cc1cc(-c2cc[nH]c2)cc(-c2cc[nH]c2)c1)C1=CC=NC1",{},"[#6H2r5:1]>>[NH:1]",null,-0.2409895099],[0.0746776349,90.5067280759,29,"completed",-5.165692,29.0,13,"c1cnc2cc3cc4nocc4cc3cc2n1","c1cnc2cc3cc4cocc4cc3cc2n1",{},"[nr5:0]>>[ch&r5:0]",null,-0.1015186331],[0.0741197848,168.7204526419,29,"completed",-5.138276,29.0,3,"c1cnc2ccc(Nc3ccc4ncccc4c3)cc2c1","C1=C(NC2=Cc3cccnc3C2)Cc2ncccc21",{},"[c:0]1[ch:1][ch][c:3][c!r5:4][c!r5:5]1>>[c:0]1[CH2:1][c:3][c:4][c:5]1",null,-0.170834618],[0.0733928179,112.7371145279,29,"completed",-5.038548,29.0,8,"C1=c2cc3cc4c(cc3cc2=CC1)N=NC4","C1=c2cc3cc4nnsc4cc3cc2=CC1",{},"[#6H2r5:1]>>[S:1]",null,-0.1206651054],[0.0731291566,180.1933470834,29,"completed",-5.284556,29.0,26,"C(#Cc1cc2c(cc1C#CC1=CC=NC1)=CCC=2)C1=CC=NC1","C(#Cc1cc2c(cc1C#Cc1ccn[nH]1)=CCC=2)c1ccn[nH]1",{},"[#6H2r5:1]>>[NH:1]",null,-0.2217193986],[0.0725827519,200.1620752779,29,"completed",-5.072404,29.0,3,"C1=c2cc(-c3ccccc3)c(-c3ccccc3)cc2=CC1","C1=CCC(c2cc3c(cc2C2=CC=CC2)=CCC=3)=C1",{},"[c:0]1[ch:1][ch][c:3][c!r5:4][c!r5:5]1>>[c:0]1[CH2:1][c:3][c:4][c:5]1",null,-0.2010920451],[0.0724660778,268.9886733341,29,"completed",-5.5934,29.0,3,"C1=Cc2cccc(Nc3cccc4c3CC=C4)c2C1","C1=Cc2nccc(Nc3ccnc4c3CC=C4)c2C1",{},"[ch&r6:0]>>[nr6:0]",null,-0.4377696321],[0.0724232377,115.1323242231,29,"completed",-5.164036,29.0,21,"C1=CC(=C2Sc3ccc4c(c3S2)CC=C4)C=C1","C1=CC(=C2Sc3ccc4cc[nH]c4c3S2)C=C1",{},"[#6H2r5:1]>>[NH:1]",null,-0.1235505995],[0.0723904399,119.8380495112,29,"completed",-5.133492,29.0,17,"c1ccc(Nc2cc(-c3ccco3)cc(Nc3ccccc3)n2)cc1","c1ccc(Nc2cc(-c3ccc[nH]3)cc(Nc3ccccc3)n2)cc1",{},"[o:1]>>[nH:1]",null,-0.1221097785],[0.0717363047,187.1664689846,29,"completed",-5.444728,29.0,29,"C1=CCC(C=Cc2cc(C3=CCC=N3)cc(C3=CCC=N3)c2)=C1","C1=CCC(C=Cc2cc(C3=CCN=N3)cc(C3=CCN=N3)c2)=C1",{},"[chr5,CH1r5:1]>>[n:1]",null,-0.3053876392],[0.0715083447,202.0521723531,29,"completed",-5.760748,29.0,19,"C1=CC(=C2C=c3c(ccc4c3=CCC=4)=N2)C=C1","C1=CC(=C2C=c3c(ncc4c3=CCC=4)=N2)C=C1",{},"[ch&r6:0]>>[nr6:0]",null,-0.5047307806],[0.0713039033,141.5439768691,29,"completed",-4.950412,29.0,4,"C1=CC(Nc2cc(NC3=CCC=C3)cc(-c3cccs3)c2)=CC1","C1=CC(Nc2cc(NC3=CCC=C3)cc(-c3nccs3)c2)=CC1",{},"[chr5,CH1r5:1]>>[n:1]",null,-0.1760659438],[0.0712114061,214.9709652683,29,"completed",-5.08004,29.0,29,"C1=CC(C=CC2=C(C3=C(C=CC4=CCC=C4)CC=N3)N=CC2)=CC1","C1=CC(C=Cc2scnc2-c2ncsc2C=CC2=CCC=C2)=CC1",{},"[#6H2r5:1]>>[S:1]",null,-0.2154245406],[0.0709849048,140.7117707077,29,"completed",-4.882608,29.0,7,"C1=CC(c2cc(C=CC3=NCC=C3)cc(C=CC3=NCC=C3)c2)=CC1","C1=CC(C=Cc2cc(C=CC3=NCC=C3)cc(C3=CSCS3)c2)=NC1",{},"[CH,ch:0]1=[C,c:1][C,c:2]=[CH,ch:3][*:4]1>>[S:0]1[*:1]=,:[*:2][S:3][*:4]1",null,-0.2072603446],[0.0708283612,101.89602771,29,"completed",-5.119416,29.0,27,"C1=NC(c2c(Nc3ccccc3)cccc2Nc2ccccc2)=CC1","C1=C(c2c(Nc3ccccc3)cccc2Nc2ccccc2)N=NC1",{},"[chr5,CH1r5:1]>>[n:1]",null,-0.1027984493],[0.0707804618,163.6386049205,29,"completed",-5.24426,29.0,7,"C(=Cc1ccccc1)C1=CCC(C2=NC(C=Cc3ccccc3)=CC2)=N1","C1=CCC(C=CC2=CCC(C3=NC(C=CC4=CC=CC4)=CC3)=N2)=C1",{},"[c:0]1[ch:1][ch][c:3][c!r5:4][c!r5:5]1>>[c:0]1[CH2:1][c:3][c:4][c:5]1",null,-0.1922887343],[0.0706522149,87.0753641745,29,"completed",-5.064216,29.0,10,"C1=c2cc3cc4cccnc4cc3cc2=CC1","c1cnc2cc3cc4cocc4cc3cc2c1",{},"[#6H2r5:1]>>[O:1]",null,-0.0906066302],[0.0703927657,211.9226988423,29,"completed",-5.474076,29.0,3,"c1ccc(-c2cnccc2Nc2ccncc2-c2ccccc2)cc1","C1=CC(c2cnccc2Nc2ccncc2C2=CCC=C2)=CC1",{},"[c:0]1[ch:1][ch][c:3][c!r5:4][c!r5:5]1>>[c:0]1[CH2:1][c:3][c:4][c:5]1",null,-0.3368654459],[0.0699669691,187.5411422594,29,"completed",-5.250884,29.0,8,"C1=c2cc3nc4ccoc4nc3cc2=CC1","C1=c2cc3nc4ncoc4nc3cc2=CC1",{},"[chr5,CH1r5:1]>>[n:1]",null,-0.215237104],[0.0698006358,167.2562276446,29,"completed",-5.308752,29.0,21,"C1=CC(=C2Sc3ccc4c(c3S2)CC=C4)C=C1","C1=CC(=C2Sc3ccc4c(c3S2)CC=N4)C=C1",{},"[chr5,CH1r5:1]>>[n:1]",null,-0.22209811],[0.0696037849,169.6136596292,29,"completed",-5.303232,29.0,12,"C(=CC1=c2ccccc2=NC1)C1=c2ccccc2=NC1","C(=CC1=c2ncccc2=NC1)C1=c2ncccc2=NC1",{},"[ch&r6:0]>>[nr6:0]",null,-0.2213761143],[0.069599561,133.0632301003,29,"completed",-5.031464,29.0,4,"C1=CC(Nc2cc(NC3=CCC=C3)cc(-c3cccs3)c2)=CC1","C1=CC(Nc2cc(NC3=CCC=C3)cc(-c3ccns3)c2)=CC1",{},"[chr5,CH1r5:1]>>[n:1]",null,-0.1414476688],[0.0695936005,113.906476979,29,"completed",-5.102488,29.0,3,"C1=c2cccc(-c3cccc4c3=CCC=4)c2=CC1","c1cc2c(c(-c3cccc4c3SCS4)c1)SCS2",{},"[CH,ch:0]1=[C,c:1][C,c:2]=[CH,ch:3][*:4]1>>[S:0]1[*:1]=,:[*:2][S:3][*:4]1",null,-0.1139197905],[0.0694808248,107.9880222366,29,"completed",-5.102764,29.0,3,"C1=CC(Nc2ccc3ccc(NC4=CCC=C4)cc3c2)=CC1","C1=CC(Nc2ccc3ccc(NC4=NCC=C4)cc3c2)=NC1",{},"[chr5,CH1r5:1]>>[n:1]",null,-0.1080053536],[0.0693368183,133.0263450515,29,"completed",-5.087768,29.0,4,"C1=CCC(Nc2cc3c(cc2NC2=CC=CC2)=CCC=3)=C1","C1=NCC(Nc2cc3c(cc2NC2=CC=NC2)=CCC=3)=C1",{},"[chr5,CH1r5:1]>>[n:1]",null,-0.1333016248],[0.0692903344,173.5183705076,29,"completed",-4.982704,29.0,4,"C1=CC(C2=C(NC3=C(C4=CCC=C4)CC=C3)C=CC2)=CC1","C1=CC(C2=C(NC3=C(C4=CCC=C4)CN=C3)C=NC2)=CC1",{},"[chr5,CH1r5:1]>>[n:1]",null,-0.1919641039],[0.0692791931,142.6794779437,29,"completed",-4.978472,29.0,4,"C1=CC(Nc2cc(NC3=CCC=C3)cc(-c3cccs3)c2)=CC1","C1=CC(Nc2cc(NC3=CCC=C3)cc(-c3cncs3)c2)=CC1",{},"[chr5,CH1r5:1]>>[n:1]",null,-0.1661152319],[0.0692396102,231.1500073801,29,"completed",-5.625508,29.0,26,"C1=CC(=C2C=c3ncc4c[nH]cc4c3=C2)C=C1","C1=CC(=C2C=c3c(ncc4c[nH]cc34)=N2)C=C1",{},"[chr5,CH1r5:1]>>[n:1]",null,-0.4344514569],[0.0691420473,104.2623378043,29,"completed",-5.133032,29.0,3,"C1=CC(c2c(Nc3ccccc3)cccc2Nc2ccccc2)=CC1","c1ccc(Nc2cccc(Nc3ccccc3)c2-c2ccsc2)cc1",{},"[#6H2r5:1]>>[S:1]",null,-0.1067955077],[0.0690859878,147.0072186108,29,"completed",-5.232944,29.0,23,"C1=NC(Nc2cc(-c3ccccc3)cc(-c3ccccc3)c2)=CC1","C1=NC(Nc2cc(-c3cccnc3)cc(-c3cccnc3)c2)=CC1",{},"[ch&r6:0]>>[nr6:0]",null,-0.1739868812],[0.0690311095,115.7358153718,29,"completed",-5.217396,29.0,25,"C(#Cc1cc2c(cc1C#CC1=NCC=C1)=CCC=2)C1=NCC=C1","C(#Cc1cc2c[nH]cc2cc1C#CC1=NCC=C1)C1=NCC=C1",{},"[#6H2r5:1]>>[NH:1]",null,-0.1419431969],[0.0689787808,162.1978710653,29,"completed",-5.224388,29.0,29,"C1=CCC(C=Cc2cc(C3=CCC=C3)nc(C3=CCC=C3)c2)=C1","C1=CCC(C=Cc2cc(-c3cc[nH]c3)nc(-c3cc[nH]c3)c2)=C1",{},"[#6H2r5:1]>>[NH:1]",null,-0.1840913168],[0.0689730178,97.2796915341,29,"completed",-5.45126,29.0,3,"c1ccc(Nc2cccc(Nc3ccccc3)c2)cc1","c1ccc(Nc2cc(Nc3ccccc3)ncn2)cc1",{},"[ch&r6:0]>>[nr6:0]",null,-0.2644263533],[0.0688764642,94.2623509218,29,"completed",-5.122636,29.0,7,"C1=c2cc3cc4ccncc4cc3cc2=CC1","c1cc2cc3cc4cocc4cc3cc2cn1",{},"[#6H2r5:1]>>[O:1]",null,-0.0955848375],[0.0688666972,182.6439850443,29,"completed",-4.982428,29.0,3,"C(#CC1=c2ccccc2=CC1)C1=c2ccccc2=CC1","C(#Cc1scc2ccccc12)c1scc2ccccc12",{},"[#6H2r5:1]>>[S:1]",null,-0.2003301802],[0.1201023546,155.1128175227,30,"completed",-5.307464,30.0,30,"C1=NCC(c2cc3c(cc2C2=CC=NC2)=CCC=3)=C1","C1=NCC(c2cc3c[nH]cc3cc2C2=CC=NC2)=C1",{},"[#6H2r5:1]>>[NH:1]",null,-0.2124858318],[0.1124275624,186.848054654,30,"completed",-5.303324,30.0,30,"C1=c2cc(-c3cccs3)c(-c3cccs3)cc2=CC1","c1csc(-c2cc3cscc3cc2-c2cccs2)c1",{},"[#6H2r5:1]>>[S:1]",null,-0.2348810625],[0.1028916265,276.2366801625,30,"completed",-5.07038,30.0,30,"C1=CCC(c2cc3c(cc2C2=CC=CC2)SCS3)=C1","c1csc(-c2cc3c(cc2-c2cccs2)SCS3)c1",{},"[#6H2r5:1]>>[S:1]",null,-0.2770137221],[0.1022900398,178.1770132131,30,"completed",-5.3059,30.0,30,"C1=c2cc(-c3ccco3)c(-c3ccco3)cc2=CC1","c1coc(-c2cc3cscc3cc2-c2ccco2)c1",{},"[#6H2r5:1]>>[S:1]",null,-0.2291735258],[0.0964407774,194.8854739436,30,"completed",-5.365516,30.0,30,"C1=CCC(c2cc3cocc3cc2C2=CC=CC2)=C1","c1csc(-c2cc3cocc3cc2-c2cccs2)c1",{},"[#6H2r5:1]>>[S:1]",null,-0.2693041656],[0.0930280113,231.2064961569,30,"completed",-5.315192,30.0,30,"C1=CC(C=Cc2sccc2-c2ccsc2C=CC2=CCC=C2)=CC1","C1=CC(C=Cc2sccc2-c2ccsc2C=CC2=NCC=C2)=NC1",{},"[chr5,CH1r5:1]>>[n:1]",null,-0.2759477601],[0.0894563309,187.2109785296,30,"completed",-5.369288,30.0,30,"C1=CCC(c2cc3cocc3cc2C2=CC=CC2)=C1","c1coc(-c2cc3cocc3cc2-c2ccco2)c1",{},"[#6H2r5:1]>>[O:1]",null,-0.2656704795],[0.0880349774,226.350255655,30,"completed",-5.487048,30.0,30,"C1=CCC(c2cc3cscc3cc2C2=CC=CC2)=C1","C1=CN=C(c2cc3cscc3cc2C2=NC=CC2)C1",{},"[chr5,CH1r5:1]>>[n:1]",null,-0.3530431331],[0.0878242908,185.4996146602,30,"completed",-5.05106,30.0,30,"C1=c2cc(-c3cccs3)c(-c3cccs3)cc2=CC1","c1csc(-c2cc3c[nH]cc3cc2-c2cccs2)c1",{},"[#6H2r5:1]>>[NH:1]",null,-0.1886364694],[0.0864833477,251.8800605662,30,"completed",-5.341596,30.0,30,"C1=CC(C=Cc2sccc2-c2ccsc2C=CC2=CCC=C2)=CC1","C(=Cc1sccc1-c1ccsc1C=CC1=CCN=C1)C1=CCN=C1",{},"[chr5,CH1r5:1]>>[n:1]",null,-0.3033878578],[0.0820297638,248.8886267416,30,"completed",-5.083444,30.0,30,"C1=CCC(c2cc3c(cc2C2=CC=CC2)SCS3)=C1","c1coc(-c2cc3c(cc2-c2ccco2)SCS3)c1",{},"[#6H2r5:1]>>[O:1]",null,-0.2491582992],[0.0818603169,214.3302435102,30,"completed",-5.304336,30.0,30,"C1=NC=C(c2cc3c(cc2C2=CN=CC2)=CCC=3)C1","C1=c2cc(-c3cncs3)c(-c3cncs3)cc2=CC1",{},"[#6H2r5:1]>>[S:1]",null,-0.2576752253],[0.0769938969,232.1416272221,30,"completed",-5.317216,30.0,30,"C1=CCC(c2cc3c(cc2C2=CC=CC2)SCS3)=C1","C1=NCC(c2cc3c(cc2C2=CC=NC2)SCS3)=C1",{},"[chr5,CH1r5:1]>>[n:1]",null,-0.2775055],[0.0749497107,198.6070005274,30,"completed",-5.472604,30.0,30,"C1=c2cc(-c3cccs3)c(-c3cccs3)cc2=CC1","C1=c2cc(-c3ccns3)c(-c3ccns3)cc2=CC1",{},"[chr5,CH1r5:1]>>[n:1]",null,-0.3278311664],[0.0737922811,185.2732287258,30,"completed",-5.539488,30.0,30,"C1=NC=C(c2cc3c(cc2C2=CN=CC2)=CCC=3)C1","C1=C(c2cc3c(cc2C2=CN=NC2)=CCC=3)CN=N1",{},"[chr5,CH1r5:1]>>[n:1]",null,-0.3591232704],[0.0734655388,178.3648633964,30,"completed",-5.054556,30.0,30,"C1=c2cc(-c3ccco3)c(-c3ccco3)cc2=CC1","c1coc(-c2cc3c[nH]cc3cc2-c2ccco2)c1",{},"[#6H2r5:1]>>[NH:1]",null,-0.1811793352],[0.071484136,217.9180395618,30,"completed",-5.165508,30.0,30,"C1=CN=C(c2cc3c(cc2C2=NC=CC2)=CCC=3)C1","C1=CN=C(c2cc3c[nH]cc3cc2C2=NC=CC2)C1",{},"[#6H2r5:1]>>[NH:1]",null,-0.222690386],[0.0705669852,239.7521846676,30,"completed",-5.504528,30.0,30,"C1=NC=C(c2cc3c(cc2C2=CN=CC2)=CCC=3)C1","C1=NN=C(c2cc3c(cc2C2=NN=CC2)=CCC=3)C1",{},"[chr5,CH1r5:1]>>[n:1]",null,-0.3710338696],[0.0699960488,230.7086405341,30,"completed",-5.10304,30.0,30,"C1=CC(C=Cc2sccc2-c2ccsc2C=CC2=CCC=C2)=CC1","C(=Cc1sccc1-c1ccsc1C=CC1=CCC=N1)C1=CCC=N1",{},"[chr5,CH1r5:1]>>[n:1]",null,-0.2307184544],[0.0698238061,162.1559976492,30,"completed",-5.455216,30.0,29,"c1ccc2cc3cc4[nH]cnc4cc3cc2c1","c1cnc2cc3cc4[nH]cnc4cc3cc2n1",{},"[ch&r6:0]>>[nr6:0]",null,-0.296853477],[0.0693763991,267.7022342707,30,"completed",-5.220524,30.0,30,"C1=CCC(c2cc3c(cc2C2=CC=CC2)SCS3)=C1","C1=CN=C(c2cc3c(cc2C2=NC=CC2)SCS3)C1",{},"[chr5,CH1r5:1]>>[n:1]",null,-0.2806817471],[0.069102613,230.6167008737,30,"completed",-5.549056,30.0,30,"C1=CCC(c2cc3cocc3cc2C2=CC=CC2)=C1","C1=CN=C(c2cc3cocc3cc2C2=NC=CC2)C1",{},"[chr5,CH1r5:1]>>[n:1]",null,-0.389863047],[0.0684222902,147.9366823011,30,"completed",-5.28796,30.0,3,"C1=c2ccccc2=C(C2=c3ccccc3=CC2)C1","c1ccc2c(c1)=NCC=2C1=c2ccccc2=NC1",{},"[chr5,CH1r5:1]>>[n:1]",null,-0.1979809414],[0.068281277,189.1454145387,30,"completed",-5.354476,30.0,3,"c1ccc2cc(Nc3ccc4ccccc4c3)ccc2c1","c1cnc2ccc(Nc3ccc4ncccc4c3)cc2c1",{},"[ch&r6:0]>>[nr6:0]",null,-0.2598219097],[0.0682038067,148.0059837116,30,"completed",-5.06486,30.0,3,"c1ccc(Nc2cccc(Nc3ccccc3)c2-c2ccccn2)cc1","c1ccc(Nc2cccc(Nc3ccccc3)c2-c2ncccn2)cc1",{},"[ch&r6:0]>>[nr6:0]",null,-0.150036105],[0.0679083112,305.3189677874,30,"completed",-5.249136,30.0,30,"C1=c2cc(-c3cccs3)c(-c3cccs3)cc2=CC1","C1=c2cc(-c3nccs3)c(-c3nccs3)cc2=CC1",{},"[chr5,CH1r5:1]>>[n:1]",null,-0.3226732556],[0.0675774394,105.2969684353,30,"completed",-5.28244,30.0,20,"C1=CC(=C2Sc3ccc4cocc4c3S2)C=C1","C1=CC(=C2Sc3ncc4cocc4c3S2)C=C1",{},"[ch&r6:0]>>[nr6:0]",null,-0.1655197415],[0.0669485605,143.1572103134,30,"completed",-5.33442,30.0,3,"c1cc2cc(Nc3ccc4cnccc4c3)ccc2cn1","C1=C(NC2=Cc3ccncc3C2)Cc2cnccc21",{},"[c:0]1[ch:1][ch][c:3][c!r5:4][c!r5:5]1>>[c:0]1[CH2:1][c:3][c:4][c:5]1",null,-0.2177632377],[0.0663903811,104.807267329,30,"completed",-4.94756,30.0,8,"C1=c2cc3cc4ccoc4cc3cc2=CC1","c1cc2cc3cc4cscc4cc3cc2o1",{},"[#6H2r5:1]>>[S:1]",null,-0.1495699186],[0.0659776712,132.5124694949,30,"completed",-5.231196,30.0,7,"C1=Cc2cc3cc4nccnc4cc3cc2C1","c1cnc2cc3cc4[nH]ccc4cc3cc2n1",{},"[#6H2r5:1]>>[NH:1]",null,-0.1612253884],[0.0659568476,169.5698163069,30,"completed",-5.4301,30.0,19,"C1=CC(C=Cc2cc(-c3csc(C=CC4=CCC=C4)c3)cs2)=CC1","C1=CC(C=Cc2cc(-c3csc(C=CC4=NCC=C4)c3)cs2)=NC1",{},"[chr5,CH1r5:1]>>[n:1]",null,-0.2866134461],[0.0657631233,217.4378090821,30,"completed",-5.37398,30.0,3,"C1=CC(=C2C=CC(c3ccccc3)=C2)C=C1c1ccccc1","C1=CC(C2=CC(=C3C=CC(C4=CCC=C4)=C3)C=C2)=CC1",{},"[c:0]1[ch:1][ch][c:3][c!r5:4][c!r5:5]1>>[c:0]1[CH2:1][c:3][c:4][c:5]1",null,-0.2899328726],[0.0656913848,85.5096486754,30,"completed",-5.43516,30.0,25,"C1=NCC(NC2=CCC=C2NC2=CC=NC2)=C1","C1=CC(=C2C=C(NC3=CC=NC3)C(NC3=CC=NC3)=C2)C=C1",{},"[r5:1][CH2r5:2][r5:3]>>[r5:1][C:2](=C1cccc1)[r5:3]",null,-0.249709212],[0.0654814596,154.5814050866,30,"completed",-5.21206,30.0,8,"C1=NCc2cc3cc4c(cc3cc21)=CCC=4","C1=NCc2nc3cc4c(cc3nc21)=CCC=4",{},"[ch&r6:0]>>[nr6:0]",null,-0.1733451994],[0.0650841702,136.5607182155,30,"completed",-5.284556,30.0,3,"c1ccc(Nc2ccc3ccc(Nc4ccccc4)cc3c2)cc1","c1cncc(Nc2ccc3ccc(Nc4cccnc4)cc3c2)c1",{},"[ch&r6:0]>>[nr6:0]",null,-0.1879858483],[0.0650251396,198.3202628267,30,"completed",-5.075348,30.0,4,"C1=CC(Nc2cccc(NC3=CCC=C3)c2C2=CC=NC2)=CC1","C1=CC(Nc2cccc(NC3=CCC=C3)c2C2=NC=NC2)=CC1",{},"[chr5,CH1r5:1]>>[n:1]",null,-0.1990696109],[0.0649418133,140.5652988003,30,"completed",-5.471224,30.0,10,"C1=CC(=C2Sc3cc4c(cc3S2)=CCC=4)N=C1","C1=NC(=C2Sc3cc4c(cc3S2)=CCC=4)N=C1",{},"[chr5,CH1r5:1]>>[n:1]",null,-0.2954389272],[0.0649078443,113.1812198121,30,"completed",-5.272504,30.0,20,"C1=CCC(Nc2cc(NC3=CC=CC3)cc(C3=CC=CC3)c2)=C1","C1=CCC(c2cc(NC3=CC=NC3)cc(NC3=CC=NC3)c2)=C1",{},"[chr5,CH1r5:1]>>[n:1]",null,-0.1655029523],[0.0648001137,85.3266771322,30,"completed",-5.264592,30.0,28,"C1=NCC(c2c(Nc3ccccc3)cccc2Nc2ccccc2)=C1","c1ccc(Nc2cccc(Nc3ccccc3)c2-c2ccns2)cc1",{},"[#6H2r5:1]>>[S:1]",null,-0.1433701496],[0.0647725771,408.3569012744,30,"completed",-5.470212,30.0,9,"c1ccc2cc3cc4c(cc3cc2c1)SCS4","c1ccc2nc3cc4c(cc3nc2c1)SCS4",{},"[ch&r6:0]>>[nr6:0]",null,-0.4836457919],[0.0647164535,84.9868007496,30,"completed",-5.193476,30.0,3,"C1=CC(c2c(Nc3ccccc3)cccc2Nc2ccccc2)=CC1","C1=NCC=C1c1c(Nc2ccccc2)cccc1Nc1ccccc1",{},"[chr5,CH1r5:1]>>[n:1]",null,-0.1072579133],[0.0646523898,187.8160790307,30,"completed",-5.260452,30.0,30,"C(=Cc1cc(-c2cc[nH]c2)nc(-c2cc[nH]c2)c1)c1ccccc1","C(=Cc1ccccn1)c1cc(-c2cc[nH]c2)nc(-c2cc[nH]c2)c1",{},"[ch&r6:0]>>[nr6:0]",null,-0.2188375042],[0.0645355552,119.1928268325,30,"completed",-5.057776,30.0,16,"C1=CCC(c2cc(NC3=CCN=N3)cc(C3=CC=CC3)c2)=C1","C1=CCC(c2cc(Nc3c[nH]nn3)cc(C3=CC=CC3)c2)=C1",{},"[#6H2r5:1]>>[NH:1]",null,-0.1228028273],[0.0644418328,179.814980916,30,"completed",-5.247756,30.0,17,"C(=Cc1cc(-c2cc(C=Cc3ccccc3)[nH]n2)n[nH]1)c1ccccc1","C1=CC(C=Cc2cc(-c3cc(C=CC4=CCC=C4)[nH]n3)n[nH]2)=CC1",{},"[c:0]1[ch:1][ch][c:3][c!r5:4][c!r5:5]1>>[c:0]1[CH2:1][c:3][c:4][c:5]1",null,-0.2074392122],[0.0644206939,105.6051211545,30,"completed",-5.384008,30.0,19,"C1=CC(=C2Sc3ccc4c(c3S2)=CCN=4)C=C1","C1=CC(=C2Sc3ccc4nocc4c3S2)C=C1",{},"[#6H2r5:1]>>[O:1]",null,-0.2251135451],[0.0640980339,109.9418866291,30,"completed",-5.275632,30.0,18,"c1ccc(-c2cc(Nc3cscn3)cc(-c3ccccc3)n2)cc1","C1=CC(c2cc(Nc3cscn3)cc(C3=CCC=C3)n2)=CC1",{},"[c:0]1[ch:1][ch][c:3][c!r5:4][c!r5:5]1>>[c:0]1[CH2:1][c:3][c:4][c:5]1",null,-0.1649304464],[0.0640031916,141.7960179368,30,"completed",-5.224204,30.0,8,"C1=c2cc3cc4ccoc4cc3cc2=CC1","C1=c2nc3cc4ccoc4cc3nc2=CC1",{},"[ch&r6:0]>>[nr6:0]",null,-0.1663284737],[0.0639461297,144.0727696893,30,"completed",-5.155572,30.0,27,"C(#Cc1cc2c(cc1C#Cc1ccno1)=CCC=2)c1ccno1","C(#Cc1cc2c(cc1C#Cc1ccco1)=CCC=2)c1ccco1",{},"[nr5:0]>>[ch&r5:0]",null,-0.1492320478],[0.0639422461,143.355151381,30,"completed",-5.308016,30.0,23,"C1=CC(C=Cc2cc(C=CC3=CCC=C3)cc(-c3c[nH]cn3)c2)=CC1","C1=CC(C=Cc2cc(-c3c[nH]cn3)cc(C=CC3=CCC=C3)n2)=CC1",{},"[ch&r6:0]>>[nr6:0]",null,-0.2043362939],[0.0639032064,152.7202864087,30,"completed",-5.290076,30.0,28,"C1=NCC(c2c(Nc3ccccc3)cccc2Nc2ccccc2)=C1","C1=NCC(c2c(Nc3ccccc3)cccc2Nc2ccccc2)=N1",{},"[chr5,CH1r5:1]>>[n:1]",null,-0.2025503392],[0.0790203599,122.3623268497,31,"completed",-5.580244,31.0,31,"C1=CC(C=Cc2cc(-c3cc[nH]c3)cc(C=CC3=CCC=C3)n2)=CC1","C1=CC(C=Cc2nc(C=CC3=CCC=C3)nc(-c3cc[nH]c3)n2)=CC1",{},"[ch&r6:0]>>[nr6:0]",null,-0.3577476007],[0.0769289401,106.2769974546,31,"completed",-5.21988,31.0,31,"c1ccc(Nc2cccc(Nc3ccccc3)c2-c2cccs2)cc1","c1ccc(Nc2cccc(Nc3ccccc3)c2-c2cncs2)cc1",{},"[chr5,CH1r5:1]>>[n:1]",null,-0.1354130542],[0.0726516019,254.9193336697,31,"completed",-5.269744,31.0,31,"C1=CC(C2=C(C=CC3=CCC=N3)CC=C2)=C(C=CC2=CCC=N2)C1","C(=CC1=C(C2=C(C=CC3=CCC=N3)CN=C2)C=NC1)C1=CCC=N1",{},"[chr5,CH1r5:1]>>[n:1]",null,-0.2812512208],[0.0652436887,99.9932667938,31,"completed",-5.09108,31.0,23,"C1=C(Nc2cccs2)C(Nc2cccs2)=CC1","C1=CC(=C2C=C(Nc3cccs3)C(Nc3cccs3)=C2)C=C1",{},"[r5:1][CH2r5:2][r5:3]>>[r5:1][C:2](=C1cccc1)[r5:3]",null,-0.1001880279],[0.0647785769,111.6340445316,31,"completed",-5.002208,31.0,3,"C1=CC(=C2C=C(Nc3ccccc3)C(Nc3ccccc3)=C2)C=C1","C1=CC(=C2C=C(NC3=CCC=C3)C(NC3=CCC=C3)=C2)C=C1",{},"[c:0]1[ch:1][ch][c:3][c!r5:4][c!r5:5]1>>[c:0]1[CH2:1][c:3][c:4][c:5]1",null,-0.1309510014],[0.0637582632,135.9376943986,31,"completed",-5.007728,31.0,3,"C(=Cc1ccc2ccccc2c1)c1ccc2ccccc2c1","C(=Cc1ccc2c(c1)=CCC=2)c1ccc2c(c1)=CCC=2",{},"[c:0]1[ch:1][ch][c:3][c!r5:4][c!r5:5]1>>[c:0]1[CH2:1][c:3][c:4][c:5]1",null,-0.1505024137],[0.063711452,228.8793780153,31,"completed",-4.98068,31.0,14,"c1ccc(-c2cc(Nc3coc(-c4ccccc4)c3)co2)cc1","C1=CCC(c2cc(Nc3coc(C4=CC=CC4)c3)co2)=C1",{},"[c:0]1[ch:1][ch][c:3][c!r5:4][c!r5:5]1>>[c:0]1[CH2:1][c:3][c:4][c:5]1",null,-0.2436432397],[0.0636779106,108.2998969267,31,"completed",-5.125028,31.0,31,"c1ccc(Nc2cccc(Nc3ccccc3)c2-c2cccs2)cc1","c1ccc(Nc2cccc(Nc3ccccc3)c2-c2nccs2)cc1",{},"[chr5,CH1r5:1]>>[n:1]",null,-0.1097078122],[0.0636729683,122.5113341131,31,"completed",-4.981416,31.0,3,"c1ccc(Nc2ccc3ccc(Nc4ccccc4)nc3n2)cc1","C1=CC(Nc2ccc3ccc(NC4=CCC=C4)nc3n2)=CC1",{},"[c:0]1[ch:1][ch][c:3][c!r5:4][c!r5:5]1>>[c:0]1[CH2:1][c:3][c:4][c:5]1",null,-0.1479847555],[0.063405255,274.7819602386,31,"completed",-5.505172,31.0,31,"C1=CC(C2=C(C=CC3=CCN=C3)CC=C2)=C(C=CC2=CCN=C2)C1","C(=CC1=C(C2=C(C=CC3=CCN=C3)CN=C2)C=NC1)C1=CCN=C1",{},"[chr5,CH1r5:1]>>[n:1]",null,-0.394899553],[0.0631049349,124.0143593378,31,"completed",-5.20654,31.0,25,"C(#Cc1cc2c(cc1C#CC1=CCN=C1)=CCC=2)C1=CCN=C1","C(#Cc1cc2c[nH]cc2cc1C#CC1=CCN=C1)C1=CCN=C1",{},"[#6H2r5:1]>>[NH:1]",null,-0.1447115732],[0.0627710973,140.0608740248,31,"completed",-5.10994,31.0,3,"C1=CC(Nc2cccc(-c3cccc(NC4=CCC=C4)c3)c2)=CC1","C1=CC(Nc2cc(-c3ccnc(NC4=CCC=C4)c3)ccn2)=CC1",{},"[ch&r6:0]>>[nr6:0]",null,-0.1402335987],[0.0625007494,163.3248256633,31,"completed",-5.117392,31.0,3,"C1=CCC(c2cccc(C=Cc3cccc(C4=CC=CC4)c3)c2)=C1","C1=CCC(C2=CC(C=CC3=CCC(C4=CC=CC4)=C3)=CC2)=C1",{},"[c:0]1[ch:1][ch][c:3][c!r5:4][c!r5:5]1>>[c:0]1[CH2:1][c:3][c:4][c:5]1",null,-0.1637779432],[0.0622828347,196.8633680603,31,"completed",-5.214636,31.0,10,"C1=CC(=C2Sc3cc4c[nH]cc4cc3S2)C=C1","C1=CC(=C2Sc3cc4c[nH]cc4nc3S2)C=C1",{},"[ch&r6:0]>>[nr6:0]",null,-0.2125899288],[0.0622362784,144.3249684242,31,"completed",-5.044896,31.0,3,"c1ccc2cc(-c3ccc4ccccc4c3)ccc2c1","C1=c2ccc(-c3ccc4c(c3)=CCC=4)cc2=CC1",{},"[c:0]1[ch:1][ch][c:3][c!r5:4][c!r5:5]1>>[c:0]1[CH2:1][c:3][c:4][c:5]1",null,-0.1493906202],[0.0620926624,261.6654072031,31,"completed",-5.414644,31.0,20,"C1=CC(=C2C=c3ccc4c[nH]nc4c3=C2)C=C1","C1=CC(=C2C=c3cnc4c[nH]nc4c3=C2)C=C1",{},"[ch&r6:0]>>[nr6:0]",null,-0.3420222218],[0.0619395334,148.6118530224,31,"completed",-5.76268,31.0,11,"C1=c2c3c(c4c(c2=CC1)=CCC=4)=CCC=3","C1=c2c(c3c(c4c2=NCC=4)=CCN=3)=CC1",{},"[chr5,CH1r5:1]>>[n:1]",null,-0.4871000167],[0.0618042334,150.855056839,31,"completed",-5.302772,31.0,28,"C(#Cc1cc2c(cc1C#Cc1ncco1)=CCC=2)c1ncco1","C(#Cc1cc2c(cc1C#CC1=NC=CC1)=CCC=2)C1=NC=CC1",{},"[n,c:0]1[n,ch:1][o,O:2][n,c:3][n,c:4]1>>[*:0]1=[*:1][CH2:2][*:3]=[*:4]1",null,-0.2071335929],[0.0617378943,107.9426966918,31,"completed",-5.230644,31.0,7,"C1=Cc2cc3cc4ccccc4cc3cc2C1","c1ccc2cc3cc4sccc4cc3cc2c1",{},"[#6H2r5:1]>>[S:1]",null,-0.1414739361],[0.0613034972,194.1938771235,31,"completed",-5.251528,31.0,3,"C(#Cc1cncc2ccccc12)c1cncc2ccccc12","C(#Cc1cncc2c1=CCC=2)c1cncc2c1=CCC=2",{},"[c:0]1[ch:1][ch][c:3][c!r5:4][c!r5:5]1>>[c:0]1[CH2:1][c:3][c:4][c:5]1",null,-0.2212736359],[0.0612630158,85.4373562255,31,"completed",-5.208104,31.0,3,"c1ccc(Nc2cccc(Nc3ccccc3)c2-c2ccccc2)cc1","c1ccc(Nc2cccc(Nc3ccccc3)c2-c2cccnc2)cc1",{},"[ch&r6:0]>>[nr6:0]",null,-0.1141311285],[0.0610017598,253.7805831551,31,"completed",-5.539396,31.0,31,"C1=CC(C=CC2=C(C3=C(C=CC4=NCC=C4)CC=C3)C=CC2)=NC1","C1=CC(C=CC2=C(C3=C(C=CC4=NCC=C4)CN=C3)C=NC2)=NC1",{},"[chr5,CH1r5:1]>>[n:1]",null,-0.3987584712],[0.0609569208,97.4603872668,31,"completed",-5.369656,31.0,20,"C1=CC(=C2Sc3cnc4c(c3S2)=CCC=4)C=C1","C1=CC(=C2Sc3cnc4cocc4c3S2)C=C1",{},"[#6H2r5:1]>>[O:1]",null,-0.2124348434],[0.060934751,75.9575966487,31,"completed",-4.829892,31.0,9,"c1cc2cc3cc4c[nH]cc4cc3cc2[nH]1","c1cc2cc3nc4c[nH]cc4nc3cc2[nH]1",{},"[ch&r6:0]>>[nr6:0]",null,-0.2037624573],[0.0607152655,133.6562523723,31,"completed",-5.408572,31.0,7,"C1=CC(C=Cc2cc(C=CC3=CCC=C3)cc(-c3ccsc3)c2)=CC1","C1=CC(C=Cc2cc(C=CC3=CCC=C3)cc(-c3cscn3)c2)=CC1",{},"[chr5,CH1r5:1]>>[n:1]",null,-0.2540082018],[0.0605903314,149.2357509981,31,"completed",-5.195684,31.0,3,"C1=CC(c2ccc(Nc3ccc(C4=CCC=C4)cc3)cc2)=CC1","C1=CC(c2ccc(Nc3ccc(C4=CCC=C4)nc3)cn2)=CC1",{},"[ch&r6:0]>>[nr6:0]",null,-0.1635771042],[0.0605817273,166.7659844056,31,"completed",-5.256864,31.0,4,"C1=CC(Nc2cc(C3=CCC=C3)nc(C3=CCC=C3)c2)=CC1","C1=CC(Nc2cc(-c3ccoc3)nc(-c3ccoc3)c2)=CC1",{},"[#6H2r5:1]>>[O:1]",null,-0.1996696964],[0.0605511129,143.4782341009,31,"completed",-5.278852,31.0,20,"C(#CC1=C(C#CC2=CCC=C2)SC(=C2C=CC=C2)S1)C1=CCC=C1","C(#CC1=C(C#CC2=CCN=C2)SC(=C2C=CC=C2)S1)C1=CCN=C1",{},"[chr5,CH1r5:1]>>[n:1]",null,-0.1904209606],[0.0603298614,211.5607636288,31,"completed",-5.188232,31.0,3,"C1=CC(c2ccc3ccc(C4=CCC=C4)cc3c2)=CC1","c1cc(-c2ccc3ccc(-c4cc[nH]c4)cc3c2)c[nH]1",{},"[#6H2r5:1]>>[NH:1]",null,-0.2203918119],[0.0602205252,135.3746119204,31,"completed",-5.01426,31.0,4,"C1=CCC(Nc2cc(-c3cccs3)cc(-c3cccs3)c2)=C1","c1csc(Nc2cc(-c3cccs3)cc(-c3cccs3)c2)c1",{},"[#6H2r5:1]>>[S:1]",null,-0.1480825644],[0.0602023738,182.5965058451,31,"completed",-5.180964,31.0,10,"C1=CC(=C2C=c3cc4nc[nH]c4cc3=C2)C=C1","C1=CC(=C2C=c3cc4[nH]cnc4cc3=N2)C=C1",{},"[chr5,CH1r5:1]>>[n:1]",null,-0.1911897406],[0.0600355975,144.2492642493,31,"completed",-4.994664,31.0,21,"C1=NCC(c2ccccc2Nc2ccccc2C2=CC=NC2)=C1","C1=CC(C2=CC=NC2)=C(NC2=C(C3=CC=NC3)C=CC2)C1",{},"[c:0]1[ch:1][ch][c:3][c!r5:4][c!r5:5]1>>[c:0]1[CH2:1][c:3][c:4][c:5]1",null,-0.1620022529],[0.0599801699,278.695213687,31,"completed",-5.135884,31.0,10,"c1ccc2cc3nc4c(nc3cc2c1)OCO4","C1=c2cc3nc4c(nc3cc2=CC1)OCO4",{},"[c:0]1[ch:1][ch][c:3][c!r5:4][c!r5:5]1>>[c:0]1[CH2:1][c:3][c:4][c:5]1",null,-0.2798249028],[0.0599442668,110.6748979871,31,"completed",-5.034316,31.0,4,"C1=CC(c2cc(Nc3ccsc3)cc(C3=CCC=C3)c2)=CC1","C1=CC(c2cc(Nc3cscn3)cc(C3=CCC=C3)c2)=CC1",{},"[chr5,CH1r5:1]>>[n:1]",null,-0.1198456636],[0.059872193,103.5074181421,31,"completed",-5.236072,31.0,7,"C1=c2cc3cc4cncnc4cc3cc2=CC1","c1ncc2cc3cc4cocc4cc3cc2n1",{},"[#6H2r5:1]>>[O:1]",null,-0.1406642254],[0.0598398802,196.640731994,31,"completed",-5.32844,31.0,18,"C(#Cc1ccccc1)C1=CCC(C2=NC(C#Cc3ccccc3)=CC2)=N1","C(#Cc1c[nH]c(-c2nc(C#Cc3ccccc3)c[nH]2)n1)c1ccccc1",{},"[#6H2r5:1]>>[NH:1]",null,-0.253452453],[0.0598313001,120.2832413501,31,"completed",-5.164312,31.0,8,"c1cc2cc3cc4cocc4cc3cc2o1","c1nc2cc3cc4cocc4cc3cc2o1",{},"[chr5,CH1r5:1]>>[n:1]",null,-0.1284317503],[0.0598216951,169.3320995692,31,"completed",-5.390632,31.0,14,"C1=c2cc3cc4c(cc3cc2=CC1)OOO4","c1scc2cc3cc4c(cc3cc12)OOO4",{},"[#6H2r5:1]>>[S:1]",null,-0.2646925954],[0.0597209537,151.5681426205,31,"completed",-5.217948,31.0,4,"C1=CC(Nc2cc(-c3ccco3)cc(-c3ccco3)c2)=CC1","C1=CC(Nc2cc(-c3ccco3)nc(-c3ccco3)c2)=CC1",{},"[ch&r6:0]>>[nr6:0]",null,-0.1725967842],[0.059678896,125.3372985119,31,"completed",-5.182436,31.0,4,"C1=CCC(c2cc(NC3=CCC=N3)cc(C3=CC=CC3)c2)=C1","C1=CCC(c2cc(Nc3cocn3)cc(C3=CC=CC3)c2)=C1",{},"[#6H2r5:1]>>[O:1]",null,-0.1379830733],[0.0596434619,156.8074256724,31,"completed",-5.425868,31.0,27,"C1=CC(C=Cc2cc(C=CC3=CCC=C3)cc(C3=COSO3)c2)=CC1","C1=CC(C=Cc2cc(C=CC3=CCC=C3)cc(C3=NOSO3)c2)=CC1",{},"[chr5,CH1r5:1]>>[n:1]",null,-0.2768061523],[0.0592850774,127.1130055687,31,"completed",-5.236992,31.0,10,"C1=CC(=C2Sc3cc4c[nH]cc4cc3S2)C=C1","C1=CC(=C2Sc3cc4c[nH]cc4cc3S2)N=C1",{},"[chr5,CH1r5:1]>>[n:1]",null,-0.1592276739],[0.0592251138,172.6995107054,31,"completed",-5.030728,31.0,3,"C(#Cc1cccc2ccccc12)c1cccc2ccccc12","C(#Cc1cccc2c1=CCC=2)c1cccc2c1=CCC=2",{},"[c:0]1[ch:1][ch][c:3][c!r5:4][c!r5:5]1>>[c:0]1[CH2:1][c:3][c:4][c:5]1",null,-0.1793779248],[0.0591169233,135.6751797574,31,"completed",-4.912416,31.0,3,"C1=C(NC2=CCC(c3ccccc3)=C2)C=C(c2ccccc2)C1","C1=C(NC2=CCC(c3ccccn3)=C2)C=C(c2ccccn2)C1",{},"[ch&r6:0]>>[nr6:0]",null,-0.188811428],[0.0591124943,119.2025107612,31,"completed",-5.225492,31.0,4,"C1=CC(Nc2cc(C3=CCC=C3)cc(C3=CCC=C3)c2)=CC1","C1=CC(c2cc(NC3=NCC=C3)cc(C3=CCC=C3)c2)=CC1",{},"[chr5,CH1r5:1]>>[n:1]",null,-0.148073891],[0.0587148548,146.7501868464,31,"completed",-5.477756,31.0,3,"C(#Cc1cccc2c1CC=C2)c1cccc2c1CC=C2","C(#Cc1cccc2ccsc12)c1cccc2ccsc12",{},"[#6H2r5:1]>>[S:1]",null,-0.3024209304],[0.0587073683,202.8776174436,31,"completed",-5.213532,31.0,10,"C1=CC(=C2C=c3cc4nc[nH]c4cc3=C2)C=C1","C1=NN=CC1=C1C=c2cc3nc[nH]c3cc2=C1",{},"[chr5,CH1r5:1]>>[n:1]",null,-0.2178880217],[0.0585932845,153.0342734449,31,"completed",-5.050324,31.0,6,"C1=CC(=C2C=C(C=CC3=CCC=C3)C(C=CC3=CCC=C3)=C2)C=C1","C1=CC(=C2SC(C=CC3=CCC=C3)=C(C=CC3=CCC=C3)S2)C=C1",{},"[CH,ch:0]1=[C,c:1][C,c:2]=[CH,ch:3][*:4]1>>[S:0]1[*:1]=,:[*:2][S:3][*:4]1",null,-0.1569352232],[0.0585804779,144.5979621605,31,"completed",-4.800452,31.0,4,"C1=CCC(C2=CCC(NC3=CC(C4=CC=CC4)=CC3)=C2)=C1","C1=C(NC2=CC(c3ccco3)=CC2)CC=C1c1ccco1",{},"[#6H2r5:1]>>[O:1]",null,-0.2547072492],[0.0585683658,250.233120177,31,"completed",-4.970744,31.0,3,"C1=CC(c2ccccc2C=Cc2ccccc2C2=CCC=C2)=CC1","C1=CC(C2=C(C=CC3=C(C4=CCC=C4)CC=C3)C=CC2)=CC1",{},"[c:0]1[ch:1][ch][c:3][c!r5:4][c!r5:5]1>>[c:0]1[CH2:1][c:3][c:4][c:5]1",null,-0.2660885192],[0.1120907407,183.931025504,32,"completed",-4.884172,32.0,32,"C1=CC(=C2C=C(NC3=CCC=C3)C(NC3=CCC=C3)=C2)C=C1","C1=CC(=C2C=C(NC3=CCC=N3)C(NC3=CCC=N3)=C2)C=C1",{},"[chr5,CH1r5:1]>>[n:1]",null,-0.2380245107],[0.1078735045,278.3759433859,32,"completed",-4.967892,32.0,32,"C1=CC(=C2C=C(NC3=CCC=C3)C(NC3=CCC=C3)=C2)C=C1","C1=CC(=C2C=C(NC3=NCC=C3)C(NC3=NCC=C3)=C2)C=C1",{},"[chr5,CH1r5:1]>>[n:1]",null,-0.293334114],[0.1010807125,217.6100127478,32,"completed",-5.126132,32.0,32,"C1=CCC(c2cc(C=Cc3c[nH]c(C4=CC=CC4)c3)c[nH]2)=C1","C(=Cc1c[nH]c(C2=CC=NC2)c1)c1c[nH]c(C2=CC=NC2)c1",{},"[chr5,CH1r5:1]>>[n:1]",null,-0.2183774932],[0.1006711634,181.9909306813,32,"completed",-5.3036,32.0,32,"C(=CC1=CCC(c2ccc[nH]2)=C1)C1=CCC(c2ccc[nH]2)=C1","C(=CC1=NCC(c2ccc[nH]2)=C1)C1=NCC(c2ccc[nH]2)=C1",{},"[chr5,CH1r5:1]>>[n:1]",null,-0.2311550329],[0.0983562718,180.2308237023,32,"completed",-5.355304,32.0,32,"C(=CC1=CCC(c2cccs2)=C1)C1=CCC(c2cccs2)=C1","C(=CC1=CCC(c2cncs2)=C1)C1=CCC(c2cncs2)=C1",{},"[chr5,CH1r5:1]>>[n:1]",null,-0.2538137402],[0.0934656328,164.7246897567,32,"completed",-5.518696,32.0,32,"C(=CC1=CCC(C2=CC=NC2)=C1)C1=CCC(C2=CC=NC2)=C1","C(=CC1=CCC(c2ccns2)=C1)C1=CCC(c2ccns2)=C1",{},"[#6H2r5:1]>>[S:1]",null,-0.3362057855],[0.0929888481,185.0598380301,32,"completed",-5.216844,32.0,32,"C1=CCC(c2cc(C=Cc3csc(C4=CC=CC4)c3)cs2)=C1","C(=Cc1csc(-c2cccs2)c1)c1csc(-c2cccs2)c1",{},"[#6H2r5:1]>>[S:1]",null,-0.2023286401],[0.0902745757,186.6546838339,32,"completed",-5.339112,32.0,32,"C(=CC1=CCC(c2ccc[nH]2)=C1)C1=CCC(c2ccc[nH]2)=C1","C(=CC1=CCC(c2ccn[nH]2)=C1)C1=CCC(c2ccn[nH]2)=C1",{},"[chr5,CH1r5:1]>>[n:1]",null,-0.2507099914],[0.0902416246,185.2202181193,32,"completed",-5.245732,32.0,32,"C1=CCC(c2cc(C=Cc3csc(C4=CC=CC4)c3)cs2)=C1","C(=Cc1csc(-c2ccco2)c1)c1csc(-c2ccco2)c1",{},"[#6H2r5:1]>>[O:1]",null,-0.2114546262],[0.0876223986,187.4902507826,32,"completed",-4.987764,32.0,32,"C1=CCC(C2=CC(C=CC3=CCC(C4=CC=CC4)=C3)=CC2)=C1","C(=CC1=CCC(c2ccc[nH]2)=C1)C1=CCC(c2ccc[nH]2)=C1",{},"[#6H2r5:1]>>[NH:1]",null,-0.2032857221],[0.0865739169,202.3148316795,32,"completed",-5.226228,32.0,32,"C1=CCC(C2=NC(C=CC3=CCC(C4=CC=CC4)=N3)=CC2)=C1","C(=CC1=CCC(c2cccs2)=N1)C1=CCC(c2cccs2)=N1",{},"[#6H2r5:1]>>[S:1]",null,-0.2207684534],[0.0858663971,208.3228748297,32,"completed",-5.115,32.0,32,"C(=CC1=CCC(c2ccc[nH]2)=C1)C1=CCC(c2ccc[nH]2)=C1","C(=CC1=CCC(c2ccc[nH]2)=N1)C1=CCC(c2ccc[nH]2)=N1",{},"[chr5,CH1r5:1]>>[n:1]",null,-0.2085873203],[0.0838975618,144.6917081398,32,"completed",-5.07268,32.0,32,"C1=CC(=C2C=C(NC3=CCC=C3)C(NC3=CCC=C3)=C2)N=C1","C1=CC(NC2=CC(=C3N=CC=N3)C=C2NC2=CCC=C2)=CC1",{},"[chr5,CH1r5:1]>>[n:1]",null,-0.1459500523],[0.0830780399,228.5719536229,32,"completed",-5.141588,32.0,32,"C1=CCC(c2cc(C=Cc3c[nH]c(C4=CC=CC4)c3)c[nH]2)=C1","C1=CCC(c2cc(C=Cc3cc(C4=CC=CC4)[nH]n3)n[nH]2)=C1",{},"[chr5,CH1r5:1]>>[n:1]",null,-0.2304183657],[0.0761029085,235.6332671329,32,"completed",-4.705692,32.0,32,"C1=CCC(c2cc(C=Cc3c[nH]c(C4=CC=CC4)c3)c[nH]2)=C1","C(=Cc1c[nH]c(-c2ccc[nH]2)c1)c1c[nH]c(-c2ccc[nH]2)c1",{},"[#6H2r5:1]>>[NH:1]",null,-0.3629154833],[0.0758271954,208.8180727797,32,"completed",-5.21206,32.0,32,"C1=CCC(C2=NC(C=CC3=CCC(C4=CC=CC4)=N3)=CC2)=C1","C1=CCC(c2nc(C=Cc3csc(C4=CC=CC4)n3)cs2)=C1",{},"[#6H2r5:1]>>[S:1]",null,-0.2230653153],[0.0753772484,183.3992733476,32,"completed",-5.425132,32.0,32,"C1=CN=C(C2=CC(C=CC3=CCC(C4=NC=CC4)=C3)=CC2)C1","C(=CC1=CCC(c2ncco2)=C1)C1=CCC(c2ncco2)=C1",{},"[#6H2r5:1]>>[O:1]",null,-0.2922902564],[0.0748937772,206.0348002834,32,"completed",-5.021528,32.0,32,"C1=CCC(NC2=CC(=C3C=CC=C3)C=C2NC2=CC=CC2)=C1","C1=CC(=C2C=C(NC3=NC=CC3)C(NC3=NC=CC3)=C2)C=C1",{},"[chr5,CH1r5:1]>>[n:1]",null,-0.2132315356],[0.0748374958,112.6772235726,32,"completed",-5.147844,32.0,32,"C1=CC(=C2C=C(NC3=CCC=C3)C(NC3=CCC=C3)=C2)C=C1","C1=CC(=C2N=C(NC3=CCC=C3)C(NC3=CCC=C3)=N2)C=C1",{},"[chr5,CH1r5:1]>>[n:1]",null,-0.1175490978],[0.0743832422,206.4330321698,32,"completed",-5.261832,32.0,32,"C1=CCC(C2=NC(C=CC3=CCC(C4=CC=CC4)=N3)=CC2)=C1","C(=CC1=CCC(c2ccco2)=N1)C1=CCC(c2ccco2)=N1",{},"[#6H2r5:1]>>[O:1]",null,-0.2354729261],[0.0739585668,175.6296693637,32,"completed",-5.487048,32.0,32,"C1=CCC(c2cc(C=Cc3csc(C4=CC=CC4)c3)cs2)=C1","C(=Cc1csc(C2=CC=NC2)c1)c1csc(C2=CC=NC2)c1",{},"[chr5,CH1r5:1]>>[n:1]",null,-0.3228789191],[0.0733271284,136.1527872088,32,"completed",-5.26128,32.0,32,"C1=CC(=C2C=C(NC3=CCC=C3)C(NC3=CCC=C3)=C2)C=C1","C1=CC(=C2C=C(NC3=CCN=C3)C(NC3=CCN=C3)=C2)C=C1",{},"[chr5,CH1r5:1]>>[n:1]",null,-0.1768702583],[0.072142285,186.9058774946,32,"completed",-5.408572,32.0,32,"C(=CC1=CCC(c2ccco2)=C1)C1=CCC(c2ccco2)=C1","C(=CC1=CCC(c2cnco2)=C1)C1=CCC(c2cnco2)=C1",{},"[chr5,CH1r5:1]>>[n:1]",null,-0.2856395978],[0.0709236324,241.902400622,32,"completed",-5.23184,32.0,32,"C1=CC(C2=C(C=CC3=C(C4=CCC=C4)CN=C3)C=NC2)=CC1","C(=CC1=C(C2=CCC=N2)CN=C1)C1=C(C2=CCC=N2)CN=C1",{},"[chr5,CH1r5:1]>>[n:1]",null,-0.2589089538],[0.0698392478,152.2777218234,32,"completed",-5.162748,32.0,32,"C1=CC(NC2=CC(=C3C=CN=C3)C=C2NC2=CCC=C2)=CC1","C1=CC(NC2=CC(=C3C=NC=N3)C=C2NC2=CCC=C2)=CC1",{},"[chr5,CH1r5:1]>>[n:1]",null,-0.1584859211],[0.069820546,173.0749417822,32,"completed",-5.144164,32.0,32,"C1=CC(NC2=CC(=C3C=CN=C3)C=C2NC2=CCC=C2)=CC1","C1=CC(NC2=CC(=C3C=CN=N3)C=C2NC2=CCC=C2)=CC1",{},"[chr5,CH1r5:1]>>[n:1]",null,-0.175814278],[0.0696469347,86.1524823036,32,"completed",-5.105984,32.0,32,"C1=CN=C(c2c(Nc3ccccc3)cccc2Nc2ccccc2)C1","c1ccc(Nc2cccc(Nc3ccccc3)c2-c2ncco2)cc1",{},"[#6H2r5:1]>>[O:1]",null,-0.0862542535],[0.0685416579,194.841152685,32,"completed",-5.025484,32.0,32,"C(=CC1=CCC(c2ccc[nH]2)=C1)C1=CCC(c2ccc[nH]2)=C1","C(=Cc1csc(-c2ccc[nH]2)c1)c1csc(-c2ccc[nH]2)c1",{},"[#6H2r5:1]>>[S:1]",null,-0.2017024183],[0.06821506,93.7029333632,32,"completed",-5.214176,32.0,32,"C1=NC=C(c2c(Nc3ccccc3)cccc2Nc2ccccc2)C1","c1ccc(Nc2cccc(Nc3ccccc3)c2-c2cnco2)cc1",{},"[#6H2r5:1]>>[O:1]",null,-0.1231582625],[0.0678890399,126.0520843565,32,"completed",-5.080684,32.0,32,"C1=CCC(NC2=CC(=C3C=CC=C3)C=C2NC2=CC=CC2)=C1","C1=CCC(NC2=CC(=C3C=CC=N3)C=C2NC2=CC=CC2)=C1",{},"[chr5,CH1r5:1]>>[n:1]",null,-0.126775198],[0.0671146791,263.7693362956,32,"completed",-5.122912,32.0,32,"C1=CC(c2sccc2C=Cc2ccsc2C2=CCC=C2)=CC1","C1=CC(c2scnc2C=Cc2ncsc2C2=CCC=C2)=CC1",{},"[chr5,CH1r5:1]>>[n:1]",null,-0.264256491],[0.0670306175,202.2794052586,32,"completed",-5.202676,32.0,32,"C(=CC1=CCC(c2ccc[nH]2)=C1)C1=CCC(c2ccc[nH]2)=C1","C(=CC1=CCC(c2cnc[nH]2)=C1)C1=CCC(c2cnc[nH]2)=C1",{},"[chr5,CH1r5:1]>>[n:1]",null,-0.2146688489],[0.0669581561,186.484913491,32,"completed",-5.394312,32.0,32,"C1=CN=C(C2=CC(C=CC3=CCC(C4=NC=CC4)=C3)=CC2)C1","C1=CN=C(c2cc(C=Cc3csc(C4=NC=CC4)c3)cs2)C1",{},"[#6H2r5:1]>>[S:1]",null,-0.2778852355],[0.0655894628,350.3303463878,32,"completed",-5.315008,32.0,32,"C1=CC(C=CC2=C(c3ccsc3)CC=C2)=C(c2ccsc2)C1","C(=CC1=C(c2ccsc2)CN=C1)C1=C(c2ccsc2)CN=C1",{},"[chr5,CH1r5:1]>>[n:1]",null,-0.3812916039],[0.0639730731,177.344339492,32,"completed",-5.354292,32.0,32,"C1=CN=C(C2=CC(C=CC3=CCC(C4=NC=CC4)=C3)=CC2)C1","C(=CC1=CCC(c2nccs2)=C1)C1=CCC(c2nccs2)=C1",{},"[#6H2r5:1]>>[S:1]",null,-0.2512699369],[0.0639236281,204.2056633555,32,"completed",-5.342056,32.0,32,"C1=CCC(c2cc(C=Cc3csc(C4=CC=CC4)c3)cs2)=C1","C(=Cc1csc(C2=CN=CC2)c1)c1csc(C2=CN=CC2)c1",{},"[chr5,CH1r5:1]>>[n:1]",null,-0.2653480647],[0.0631239105,195.3744623477,32,"completed",-5.357788,32.0,32,"C1=CCC(c2cc(C=Cc3coc(C4=CC=CC4)c3)co2)=C1","C(=Cc1coc(-c2ccco2)c1)c1coc(-c2ccco2)c1",{},"[#6H2r5:1]>>[O:1]",null,-0.2659585691],[0.0629187422,172.712678961,32,"completed",-5.28658,32.0,32,"c1cc2cscc2cc1-c1ccc2cscc2c1","c1nc(-c2cc3cscc3cn2)cc2cscc12",{},"[ch&r6:0]>>[nr6:0]",null,-0.2165354398],[0.0629066489,244.2845661549,32,"completed",-5.326324,32.0,32,"C1=CC(C2=C(C=CC3=C(C4=CCC=C4)CN=C3)C=NC2)=CC1","C1=CC(C2=C(C=CC3=C(C4=CCC=C4)CN=N3)N=NC2)=CC1",{},"[chr5,CH1r5:1]>>[n:1]",null,-0.2911597503],[0.0622218439,147.4099608494,32,"completed",-5.40158,32.0,15,"C1=c2c(c3cc[nH]c3c3[nH]ccc23)=CC1","C1=Cc2c3c(c4c(c2=C1)=CCC=4)=CC=C3",{},"[nr5:0]>>[ch&r5:0]",null,-0.2574790085],[0.0618400266,195.7736232769,32,"completed",-5.334604,32.0,32,"c1cc(-c2ccc3ccc(-c4cc[nH]c4)cc3c2)c[nH]1","c1cc(-c2cc3cc(-c4cc[nH]c4)ncc3cn2)c[nH]1",{},"[ch&r6:0]>>[nr6:0]",null,-0.2555316802],[0.0614635122,161.1850302117,32,"completed",-5.591284,32.0,32,"C(=CC1=CCC(c2ccco2)=C1)C1=CCC(c2ccco2)=C1","C(=CC1=CCC(c2ccno2)=C1)C1=CCC(c2ccno2)=C1",{},"[chr5,CH1r5:1]>>[n:1]",null,-0.379798629],[0.0609219935,210.3611848298,32,"completed",-5.182068,32.0,32,"C(=CC1=CCC(c2ccc[nH]2)=C1)C1=CCC(c2ccc[nH]2)=C1","C(=CC1=CCC(c2ncc[nH]2)=C1)C1=CCC(c2ncc[nH]2)=C1",{},"[chr5,CH1r5:1]>>[n:1]",null,-0.2180643364],[0.0606190675,182.6762360827,32,"completed",-5.422096,32.0,32,"c1cc(-c2ccc3ccc(-c4cc[nH]c4)cc3c2)c[nH]1","c1cc(-c2ccc3ccc(-c4cc[nH]n4)cc3c2)n[nH]1",{},"[chr5,CH1r5:1]>>[n:1]",null,-0.2901828139],[0.0597134107,130.744461192,32,"completed",-5.192096,32.0,32,"C1=CCC(NC2=CC(=C3C=CC=C3)C=C2NC2=CC=CC2)=C1","C1=CCC(NC2=CC(=C3C=CN=C3)C=C2NC2=CC=CC2)=C1",{},"[chr5,CH1r5:1]>>[n:1]",null,-0.145774257],[0.0590366836,171.6680419225,32,"completed",-5.416944,32.0,32,"C1=CC(C=Cc2cc(C=CC3=CCC=C3)cc(-c3cscn3)c2)=CC1","C(=Cc1cc(C=Cc2ccsc2)cc(-c2cscn2)c1)c1ccsc1",{},"[#6H2r5:1]>>[S:1]",null,-0.2805211778],[0.0586720696,163.273240304,32,"completed",-5.489624,32.0,32,"c1cc2cscc2cc1-c1ccc2cscc2c1","c1cc2cscc2nc1-c1ccc2cscc2n1",{},"[ch&r6:0]>>[nr6:0]",null,-0.317873423],[0.0586147754,190.7699137631,32,"completed",-5.179032,32.0,32,"C1=CC(=C2SC(C=CC3=CCC=C3)=C(C=CC3=CCC=C3)S2)N=C1","C1=CC(C=CC2=C(C=CC3=CCC=C3)SC(=C3N=CC=N3)S2)=CC1",{},"[chr5,CH1r5:1]>>[n:1]",null,-0.198629625],[0.0584215318,165.0333231759,32,"completed",-5.613732,32.0,32,"C1=c2ccc(-c3ccc4c(n3)=CCC=4)nc2=CC1","c1cc2cocc2nc1-c1ccc2cocc2n1",{},"[#6H2r5:1]>>[O:1]",null,-0.3956729407],[0.058279261,168.272587388,32,"completed",-5.385572,32.0,28,"c1c[nH]c(-c2ccc3ccc(-c4ccc[nH]4)cc3c2)c1","c1c[nH]c(-c2cc3cc(-c4ccc[nH]4)ncc3cn2)c1",{},"[ch&r6:0]>>[nr6:0]",null,-0.2612964477],[0.066081877,129.1289395465,33,"completed",-5.138276,33.0,33,"C1=CCC(NC2=CC(=C3C=CC=N3)C=C2NC2=CC=CC2)=C1","C1=CCC(NC2=CC(=C3N=CC=N3)C=C2NC2=CC=CC2)=C1",{},"[chr5,CH1r5:1]>>[n:1]",null,-0.1318793335],[0.0649606448,164.8432224714,33,"completed",-4.99264,33.0,33,"C(=Cc1cccc(-c2ccc[nH]2)c1)c1cccc(-c2ccc[nH]2)c1","C(=CC1=CC(c2ccc[nH]2)=CC1)C1=CC(c2ccc[nH]2)=CC1",{},"[c:0]1[ch:1][ch][c:3][c!r5:4][c!r5:5]1>>[c:0]1[CH2:1][c:3][c:4][c:5]1",null,-0.1811659767],[0.0629702845,198.726805083,33,"completed",-5.293388,33.0,33,"C(=Cc1cccc(-c2cncs2)c1)c1cccc(-c2cncs2)c1","C(=CC1=CC(c2cncs2)=CC1)C1=CC(c2cncs2)=CC1",{},"[c:0]1[ch:1][ch][c:3][c!r5:4][c!r5:5]1>>[c:0]1[CH2:1][c:3][c:4][c:5]1",null,-0.2404533492],[0.0623205399,127.3698733511,33,"completed",-5.0391,33.0,3,"C1=CC(=C2C=CC=C2NC2=CC=CC2=C2C=CC=C2)C=C1","C1=CC(=C2C=CC=C2NC2=CC=CC2=C2C=CC=N2)N=C1",{},"[chr5,CH1r5:1]>>[n:1]",null,-0.1343145619],[0.0618587258,183.7114988081,33,"completed",-5.29762,33.0,33,"C(=Cc1cccc(-c2ccn[nH]2)c1)c1cccc(-c2ccn[nH]2)c1","C(=CC1=CC(c2ccn[nH]2)=CC1)C1=CC(c2ccn[nH]2)=CC1",{},"[c:0]1[ch:1][ch][c:3][c!r5:4][c!r5:5]1>>[c:0]1[CH2:1][c:3][c:4][c:5]1",null,-0.2299700205],[0.0613184874,138.2814326857,33,"completed",-5.424304,33.0,33,"C(=Cc1cccc(-c2ccc[nH]2)c1)c1cccc(-c2ccc[nH]2)c1","C(=Cc1cccc(-c2ccc[nH]2)n1)c1cccc(-c2ccc[nH]2)n1",{},"[ch&r6:0]>>[nr6:0]",null,-0.2658130283],[0.0595822415,140.2647267412,33,"completed",-4.721056,33.0,33,"C1=Cc2c3c(c4c(c2=C1)SCS4)=CC=C3","c1cc2c3cccc3c3sssc3c2c1",{},"[#6H2r5:1]>>[S:1]",null,-0.3000624695],[0.0583762084,517.9168891609,33,"completed",-4.985188,33.0,12,"c1[nH]cc2c1c1c(c3c[nH]cc32)SCS1","C1=Cc2c3c(c4c(c2=C1)=CC=C4)SCS3",{},"[nr5:0]>>[ch&r5:0]",null,-0.5241154298],[0.0578689435,138.6052719715,33,"completed",-5.216936,33.0,33,"C1=CCC(NC2=CC(=C3C=CC=N3)C=C2NC2=CC=CC2)=C1","C1=CCC(NC2=CC(=C3C=NC=N3)C=C2NC2=CC=CC2)=C1",{},"[chr5,CH1r5:1]>>[n:1]",null,-0.1609711005],[0.0576072194,89.7004624382,33,"completed",-5.243248,33.0,28,"C1=NCC(c2c(Nc3ccccc3)cccc2Nc2ccccc2)=C1","c1ccc(Nc2cccc(Nc3ccccc3)c2-c2ccno2)cc1",{},"[#6H2r5:1]>>[O:1]",null,-0.1345398373],[0.0570535497,137.2592899207,33,"completed",-5.387044,33.0,11,"C1=c2c3c(c4c(c2=CC1)=CCC=4)=CCC=3","C1=c2c3c(c4cscc4c2=CC1)=CCC=3",{},"[#6H2r5:1]>>[S:1]",null,-0.2433378291],[0.0569756958,112.4261654852,33,"completed",-5.171488,33.0,3,"C1=CC(Nc2ccc3ccc(NC4=CCC=C4)cc3c2)=CC1","C1=NCC=C1Nc1ccc2ccc(NC3=CCN=C3)cc2c1",{},"[chr5,CH1r5:1]>>[n:1]",null,-0.1230601658],[0.0559426439,150.6110550337,33,"completed",-4.877364,33.0,3,"c1ccc(-c2cccc(Nc3cccc(-c4ccccc4)c3)c2)cc1","C1=C(NC2=CCC(c3ccccc3)=C2)C=C(c2ccccc2)C1",{},"[c:0]1[ch:1][ch][c:3][c!r5:4][c!r5:5]1>>[c:0]1[CH2:1][c:3][c:4][c:5]1",null,-0.2167289004],[0.0557458166,203.8096824624,33,"completed",-5.469016,33.0,24,"C1=NC(C2=CCC(C3=CC(C4=CCC=N4)=CC3)=C2)=CC1","C1=NC(C2=CCC(C3=NC(C4=CCC=N4)=CC3)=N2)=CC1",{},"[chr5,CH1r5:1]>>[n:1]",null,-0.3290335282],[0.0554743899,197.9635349248,33,"completed",-4.824096,33.0,4,"C1=CC(C2=CC(NC3=CCC(C4=CCC=C4)=C3)=CC2)=CC1","C1=C(NC2=CCC(c3ccoc3)=C2)C=C(c2ccoc2)C1",{},"[#6H2r5:1]>>[O:1]",null,-0.2765679656],[0.055132058,127.3875583499,33,"completed",-5.21344,33.0,3,"C1=CCC(c2c(Nc3ccccc3)cccc2Nc2ccccc2)=C1","C1=NC=C(c2c(Nc3ccccc3)cccc2Nc2ccccc2)C1",{},"[chr5,CH1r5:1]>>[n:1]",null,-0.1501106941],[0.0548969011,270.182193625,33,"completed",-4.592716,33.0,3,"C1=C(NC2=CCC=C2c2ccccc2)C(c2ccccc2)=CC1","C1=C(NC2=CCC=C2c2ccccn2)C(c2ccccn2)=CC1",{},"[ch&r6:0]>>[nr6:0]",null,-0.4461990313],[0.054892917,167.9422869811,33,"completed",-5.290628,33.0,4,"C1=CC(Nc2cc(C3=CCC=C3)nc(C3=CCC=C3)c2)=CC1","C1=CC(Nc2nc(C3=CCC=C3)nc(C3=CCC=C3)n2)=CC1",{},"[ch&r6:0]>>[nr6:0]",null,-0.2145011389],[0.0548747016,115.3384419803,33,"completed",-5.23644,33.0,28,"C1=NCC(c2c(Nc3ccccc3)cccc2Nc2ccccc2)=C1","c1ccc(Nc2cccc(Nc3ccccc3)c2-c2ccn[nH]2)cc1",{},"[#6H2r5:1]>>[NH:1]",null,-0.149748904],[0.0548355297,155.8801907233,33,"completed",-5.415932,33.0,3,"C1=CCC(C=Cc2cccc(-c3cccc(C=CC4=CC=CC4)c3)c2)=C1","C1=CCC(C=Cc2cccc(-c3cccc(C=CC4=CC=CC4)n3)n2)=C1",{},"[ch&r6:0]>>[nr6:0]",null,-0.2705679543],[0.0544974572,122.525347289,33,"completed",-4.993008,33.0,3,"C1=CCC(Nc2cccc(-c3cccc(NC4=CC=CC4)c3)c2)=C1","c1cc(Nc2cccs2)cc(-c2cccc(Nc3cccs3)c2)c1",{},"[#6H2r5:1]>>[S:1]",null,-0.1436023394],[0.054093703,89.3224192223,33,"completed",-5.359628,33.0,3,"C1=C(Nc2ccccc2)C=C(C2=CC(Nc3ccccc3)=CC2)C1","C1=C(C2=CC(Nc3ccccc3)=NC2)CN=C1Nc1ccccc1",{},"[chr5,CH1r5:1]>>[n:1]",null,-0.2025037698],[0.0538343216,105.8563262582,33,"completed",-5.051428,33.0,4,"C1=CCC(c2cc(NC3=CCC=C3)cc(C3=CC=CC3)c2)=C1","C1=CCC(c2cc(NC3=CCC=N3)cc(C3=CC=CC3)c2)=C1",{},"[chr5,CH1r5:1]>>[n:1]",null,-0.111182683],[0.0537152587,181.8967378569,33,"completed",-5.441232,33.0,3,"C1=c2ccccc2=CC1","C1=c2c(c3ccccc3c3ccccc23)=CC1",{},"[cH&r6:1][cH&r6:2]>>[c:1]2cccc[c:2]2",null,-0.3002360228],[0.0537101849,122.9779641718,33,"completed",-5.25484,33.0,32,"C1=CCC(NC2=CC(=C3C=CC=C3)C=C2NC2=CC=CC2)=C1","C1=CCC(NC2=NC(=C3C=CC=C3)N=C2NC2=CC=CC2)=C1",{},"[chr5,CH1r5:1]>>[n:1]",null,-0.1639254044],[0.0536261043,158.7106851235,33,"completed",-5.32844,33.0,3,"C(=Cc1ccc2ccc(C=Cc3ccccc3)cc2c1)c1ccccc1","C1=CCC(C=Cc2ccc3ccc(C=CC4=CC=CC4)cc3c2)=C1",{},"[c:0]1[ch:1][ch][c:3][c!r5:4][c!r5:5]1>>[c:0]1[CH2:1][c:3][c:4][c:5]1",null,-0.2252990236],[0.0534431472,137.5459240468,33,"completed",-5.179308,33.0,32,"C1=NC=C(c2c(Nc3ccccc3)cccc2Nc2ccccc2)C1","c1ccc(Nc2cccc(Nc3ccccc3)c2-c2cnc[nH]2)cc1",{},"[#6H2r5:1]>>[NH:1]",null,-0.1483268791],[0.0534269981,149.8985589298,33,"completed",-5.120612,33.0,3,"c1cc(Nc2cccc(-c3ccncc3)c2)cc(-c2ccncc2)c1","C1=C(NC2=CCC(c3ccncc3)=C2)C=C(c2ccncc2)C1",{},"[c:0]1[ch:1][ch][c:3][c!r5:4][c!r5:5]1>>[c:0]1[CH2:1][c:3][c:4][c:5]1",null,-0.1505913566],[0.0533627361,109.7894784904,33,"completed",-4.996504,33.0,28,"C1=CC(c2c(Nc3ccccc3)cccc2Nc2ccccc2)=NC1","c1ccc(Nc2cccc(Nc3ccccc3)c2-c2cc[nH]n2)cc1",{},"[#6H2r5:1]>>[NH:1]",null,-0.1315383076],[0.0532328253,141.4358792963,33,"completed",-4.92916,33.0,4,"C1=CC(Nc2cc(NC3=CCC=C3)cc(C3=CCN=C3)c2)=CC1","C1=CC(Nc2cc(C3=CCN=C3)cc(NC3=CCC=C3)n2)=CC1",{},"[ch&r6:0]>>[nr6:0]",null,-0.1852171636],[0.0531206231,136.1550561546,33,"completed",-5.054556,33.0,4,"C1=CCC(c2cc(NC3=CCC=C3)cc(NC3=CCC=C3)c2)=C1","C1=CCC(c2nc(NC3=CCC=C3)cc(NC3=CCC=C3)n2)=C1",{},"[ch&r6:0]>>[nr6:0]",null,-0.1398217662],[0.0530511554,90.9172353162,33,"completed",-5.16836,33.0,3,"C1=CC(c2c(Nc3ccccc3)cccc2Nc2ccccc2)=CC1","c1ccc(Nc2cccc(Nc3ccccc3)c2-c2ccoc2)cc1",{},"[#6H2r5:1]>>[O:1]",null,-0.1027412166],[0.0530444387,138.0358024724,33,"completed",-5.04646,33.0,18,"c1ccc(-c2cc(Nc3c[nH]cn3)cc(-c3ccccc3)n2)cc1","C1=CCC(c2cc(Nc3c[nH]cn3)cc(C3=CC=CC3)n2)=C1",{},"[c:0]1[ch:1][ch][c:3][c!r5:4][c!r5:5]1>>[c:0]1[CH2:1][c:3][c:4][c:5]1",null,-0.1430331544],[0.0530184792,122.4880035987,33,"completed",-5.460184,33.0,29,"O=c1cc2ccc3c(c2co1)SC(=C1C=CC=C1)S3","O=c1cc2ccc3c(c2c[nH]1)SC(=C1C=CC=C1)S3",{},"[o:1]>>[nH:1]",null,-0.2803074077],[0.052935275,140.0293471302,33,"completed",-5.331016,33.0,3,"C1=CCC(c2ccc(Nc3ccc(C4=CC=CC4)cc3)cc2)=C1","C1=NCC(c2ccc(Nc3ccc(C4=CC=NC4)cc3)cc2)=C1",{},"[chr5,CH1r5:1]>>[n:1]",null,-0.2139129035],[0.0528916449,673.7674129325,33,"completed",-4.59842,33.0,3,"C1=CC(=C2C(Nc3ccccc3)=CC=C2Nc2ccccc2)C=C1","C1=CC(=C2C(NC3=CCC=C3)=CC=C2NC2=CCC=C2)C=C1",{},"[c:0]1[ch:1][ch][c:3][c!r5:4][c!r5:5]1>>[c:0]1[CH2:1][c:3][c:4][c:5]1",null,-0.7597617719],[0.0526980341,30.7599064714,33,"completed",-4.705232,33.0,33,"C1=Cc2c3c(c4c(c2=C1)=CCC=4)=CC=C3","C1=Cc2c3c(c4c(c2=C1)SCS4)=CC=C3",{},"[CH,ch:0]1=[C,c:1][C,c:2]=[CH,ch:3][*:4]1>>[S:0]1[*:1]=,:[*:2][S:3][*:4]1",null,-0.2780443148],[0.0526612093,130.8131851175,33,"completed",-5.06854,33.0,4,"C1=CC(Nc2cc(NC3=CCC=C3)cc(C3=CCC=C3)c2)=CC1","C1=CC(Nc2cc(NC3=CCC=C3)nc(C3=CCC=C3)n2)=CC1",{},"[ch&r6:0]>>[nr6:0]",null,-0.1326539026],[0.0524419089,108.1447622655,33,"completed",-4.990984,33.0,7,"C1=c2cc3cc4ccncc4cc3cc2=CC1","C1=c2cc3cc4ccnnc4cc3cc2=CC1",{},"[ch&r6:0]>>[nr6:0]",null,-0.1323581839],[0.052405385,141.1865095113,33,"completed",-5.136712,33.0,3,"C1=CCC(Nc2cccc(-c3cccc(NC4=CC=CC4)c3)c2)=C1","C1=CN=C(Nc2cccc(-c3cccc(NC4=NC=CC4)c3)c2)C1",{},"[chr5,CH1r5:1]>>[n:1]",null,-0.1435062306],[0.05231393,166.5239100122,33,"completed",-5.017756,33.0,3,"C1=CC(Nc2ccc3ccc(NC4=CCC=C4)cc3c2)=CC1","c1cc(Nc2ccc3ccc(Nc4ccoc4)cc3c2)co1",{},"[#6H2r5:1]>>[O:1]",null,-0.1761948059],[0.0521302949,99.2213395223,33,"completed",-4.877916,33.0,8,"C1=NCc2cc3cc4c(cc3cc21)=CCC=4","C1=NCc2cc3cc4c[nH]cc4cc3cc21",{},"[#6H2r5:1]>>[NH:1]",null,-0.1844242737],[0.0520507246,186.0283529704,33,"completed",-5.326232,33.0,3,"C1=CC(=C2C=CC=C2NC2=CC=CC2=C2C=CC=C2)C=C1","C1=CC(=C2C=CN=C2)C(NC2=CC=CC2=C2C=CN=C2)=C1",{},"[chr5,CH1r5:1]>>[n:1]",null,-0.244305542],[0.0520385016,125.9128888209,33,"completed",-5.210864,33.0,18,"O=c1cc[nH]c2cc3cc4c(cc3cc12)=CCC=4","O=c1cc[nH]c2cc3cc4cocc4cc3cc12",{},"[#6H2r5:1]>>[O:1]",null,-0.1479072701],[0.0519058541,180.5585228208,33,"completed",-5.25898,33.0,21,"O=c1[nH]cnc2cc3cc4c(cc3cc12)=CCC=4","O=c1[nH]nnc2cc3cc4c(cc3cc12)=CCC=4",{},"[ch&r6:0]>>[nr6:0]",null,-0.2120989249],[0.0518947889,168.5290809649,33,"completed",-5.159436,33.0,4,"C1=CCC(c2cc(C3=CC=CC3)nc(NC3=CCC=C3)n2)=C1","C1=CCC(c2cc(C3=CC=CC3)nc(Nc3ccsc3)n2)=C1",{},"[#6H2r5:1]>>[S:1]",null,-0.1735887202],[0.0518609254,132.3266877013,33,"completed",-5.191636,33.0,16,"C1=CCC(c2cc(Nc3cc[nH]n3)cc(C3=CC=CC3)c2)=C1","C1=CCC(c2cc(Nc3cc[nH]n3)cc(C3=CC=CC3)n2)=C1",{},"[ch&r6:0]>>[nr6:0]",null,-0.1470542722],[0.0518499758,105.8585379138,33,"completed",-5.068632,33.0,3,"c1ccc2cscc2c1","c1ccc2cc3cscc3cc2c1",{},"[cH&r6:1][cH&r6:2]>>[c:1]2cccc[c:2]2",null,-0.1081118229],[0.0517855264,181.8432565738,33,"completed",-5.63618,33.0,11,"C1=c2c(c3c(c4c2=CCN=4)=NCC=3)=CC1","C1=c2c(c3csnc3c3nscc23)=CC1",{},"[#6H2r5:1]>>[S:1]",null,-0.4170570419],[0.0516933594,125.7658820016,33,"completed",-5.419152,33.0,4,"C1=CCC(c2cc(Nc3ccccn3)cc(C3=CC=CC3)c2)=C1","C1=CCC(c2cc(Nc3ncccn3)cc(C3=CC=CC3)c2)=C1",{},"[ch&r6:0]>>[nr6:0]",null,-0.256373705],[0.0913634309,264.694870591,34,"completed",-5.361376,34.0,33,"C1=Cc2c3c(c4c(c2=C1)=CCC=4)=CC=C3","C1=Cc2c3c(c4cscc4c2=C1)=CC=C3",{},"[#6H2r5:1]>>[S:1]",null,-0.3217746215],[0.0860936575,158.1543609539,34,"completed",-5.405168,34.0,34,"C(=CC1=CC(c2ccc[nH]2)=CC1)C1=CC(c2ccc[nH]2)=CC1","C(=CC1=CC(c2ccc[nH]2)=NC1)C1=CC(c2ccc[nH]2)=NC1",{},"[chr5,CH1r5:1]>>[n:1]",null,-0.2657917999],[0.0846288652,193.9178093299,34,"completed",-5.554944,34.0,11,"C1=c2c3c(c4cocc4c2=CC1)=CCC=3","C1=c2c(c3cocc3c3cocc23)=CC1",{},"[#6H2r5:1]>>[O:1]",null,-0.3728557334],[0.0846075014,535.5828536647,34,"completed",-4.426472,34.0,34,"O=c1cc2c(co1)c1c(c3coc(=O)cc32)=CCC=1","C1=Cc2c3c(c4c(c2=CO1)=CCC=4)=COC=C3",{},"[o:1][c:2](=O)>>[o:1][ch:2]",null,-0.7135352667],[0.0799679485,322.2638129674,34,"completed",-5.501492,34.0,22,"c1cc2c3cc[nH]c3c3cocc3c2[nH]1","C1=Cc2c3c(c4cocc4c2=C1)=CC=C3",{},"[nr5:0]>>[ch&r5:0]",null,-0.4275978484],[0.078314215,292.4988493627,34,"completed",-5.082248,34.0,22,"c1cc2c3cc[nH]c3c3c[nH]cc3c2[nH]1","C1=Cc2c3c(c4c[nH]cc4c2=C1)=CC=C3",{},"[nr5:0]>>[ch&r5:0]",null,-0.2927626894],[0.0780182005,144.3679861972,34,"completed",-5.169648,34.0,11,"C1=c2c3c(c4c(c2=CC1)=CCC=4)=CCC=3","C1=c2c3c(c4c[nH]cc4c2=CC1)=CCC=3",{},"[#6H2r5:1]>>[NH:1]",null,-0.1523779149],[0.0762078213,259.2201204525,34,"completed",-4.826672,34.0,11,"C1=c2c3c(c4c[nH]cc4c2=CC1)=CCC=3","C1=c2c(c3c[nH]cc3c3c[nH]cc23)=CC1",{},"[#6H2r5:1]>>[NH:1]",null,-0.3221833122],[0.0760726913,215.8787587729,34,"completed",-4.619304,34.0,15,"C1=Cc2c(c3c(c4c2=CCC=4)C=CC3)C1","C1=c2c(c3cc[nH]c3c3[nH]ccc23)=CC1",{},"[#6H2r5:1]>>[NH:1]",null,-0.3997840345],[0.0747679737,152.1192193892,34,"completed",-5.455124,34.0,11,"C1=c2c3c(c4c(c2=CC1)=CCC=4)=CCC=3","C1=c2c3c(c4cocc4c2=CC1)=CCC=3",{},"[#6H2r5:1]>>[O:1]",null,-0.2914372214],[0.0734875861,638.2516814271,34,"completed",-5.013524,34.0,33,"C1=Cc2c3c(c4c(c2=C1)SCS4)=CC=C3","c1cc2c3cccc3c3s[nH]sc3c2c1",{},"[#6H2r5:1]>>[NH:1]",null,-0.6411158063],[0.0728878333,272.8242431544,34,"completed",-5.365332,34.0,22,"C1=Cc2c3c(c4c[nH]cc4c2=C1)=CC=C3","C1=Cc2c3c(c4n[nH]nc4c2=C1)=CC=C3",{},"[chr5,CH1r5:1]>>[n:1]",null,-0.3300448334],[0.0714993412,166.6933577588,34,"completed",-5.348128,34.0,34,"C(=CC1=CC(c2cccs2)=CC1)C1=CC(c2cccs2)=CC1","C(=CC1=NC(c2cccs2)=CC1)C1=NC(c2cccs2)=CC1",{},"[chr5,CH1r5:1]>>[n:1]",null,-0.2407379336],[0.0685145974,515.412645706,34,"completed",-5.244904,34.0,33,"C1=Cc2c3c(c4c(c2=C1)SCS4)=CC=C3","c1cc2c3cccc3c3sosc3c2c1",{},"[#6H2r5:1]>>[O:1]",null,-0.52529878],[0.0679313729,202.3150919739,34,"completed",-5.25944,34.0,34,"C(=CC1=CC(c2ccco2)=CC1)C1=CC(c2ccco2)=CC1","C(=Cc1cc(-c2ccco2)cs1)c1cc(-c2ccco2)cs1",{},"[#6H2r5:1]>>[S:1]",null,-0.2310578761],[0.0669636903,190.6104785386,34,"completed",-5.227332,34.0,34,"C(=CC1=CC(c2cccs2)=CC1)C1=CC(c2cccs2)=CC1","C(=Cc1cc(-c2cccs2)cs1)c1cc(-c2cccs2)cs1",{},"[#6H2r5:1]>>[S:1]",null,-0.2104208622],[0.0664435464,143.1602772289,34,"completed",-5.057132,34.0,34,"C1=C(C2=CC(Nc3ccccc3)=NC2)CN=C1Nc1ccccc1","C1=CC(NC2=NCC(C3=CC(NC4=CCC=C4)=NC3)=C2)=CC1",{},"[c:0]1[ch:1][ch][c:3][c!r5:4][c!r5:5]1>>[c:0]1[CH2:1][c:3][c:4][c:5]1",null,-0.1462713951],[0.0661600759,193.0609497169,34,"completed",-5.004508,34.0,34,"C1=C(C2=CC(Nc3ccccc3)=NC2)CN=C1Nc1ccccc1","C1=CCC(NC2=NCC(C3=CC(NC4=CC=CC4)=NC3)=C2)=C1",{},"[c:0]1[ch:1][ch][c:3][c!r5:4][c!r5:5]1>>[c:0]1[CH2:1][c:3][c:4][c:5]1",null,-0.2043054187],[0.0660405859,200.4098896456,34,"completed",-5.143888,34.0,15,"C1=c2c(c3cc[nH]c3c3[nH]ccc23)=CC1","C1=c2c(c3cn[nH]c3c3[nH]ncc23)=CC1",{},"[chr5,CH1r5:1]>>[n:1]",null,-0.2027509324],[0.0646045606,507.1375223045,34,"completed",-5.250884,34.0,33,"C1=Cc2c3c(c4c(c2=C1)OCO4)=CC=C3","c1cc2c3cccc3c3osoc3c2c1",{},"[#6H2r5:1]>>[S:1]",null,-0.5180191091],[0.0635536262,179.7747694091,34,"completed",-5.441048,34.0,11,"C1=c2c3c(c4c(c2=CC1)=NCN=4)=CCC=3","C1=c2c3c(c4n[nH]nc4c2=CC1)=CCC=3",{},"[#6H2r5:1]>>[NH:1]",null,-0.2988523038],[0.0634802787,194.7663948748,34,"completed",-5.336168,34.0,11,"C1=c2c3c(c4cscc4c2=CC1)=CCC=3","C1=c2c(c3cscc3c3cscc23)=CC1",{},"[#6H2r5:1]>>[S:1]",null,-0.2554679186],[0.0623534342,221.8727484633,34,"completed",-5.31602,34.0,34,"C(=CC1=CC(c2ccco2)=CC1)C1=CC(c2ccco2)=CC1","C(=Cc1cc(-c2ccco2)co1)c1cc(-c2ccco2)co1",{},"[#6H2r5:1]>>[O:1]",null,-0.268501751],[0.0620102634,184.4586023323,34,"completed",-5.3956,34.0,34,"C(=CC1=CC(c2ccco2)=CC1)C1=CC(c2ccco2)=CC1","C(=CC1=NC(c2ccco2)=CC1)C1=NC(c2ccco2)=CC1",{},"[chr5,CH1r5:1]>>[n:1]",null,-0.2772018441],[0.0613945684,310.7082288927,34,"completed",-5.16146,34.0,15,"C1=NCc2c1c1c(c3c2=CCC=3)CN=C1","C1=c2c(c3[nH]ncc3c3cn[nH]c23)=CC1",{},"[#6H2r5:1]>>[NH:1]",null,-0.3136725936],[0.0611990045,142.9997634605,34,"completed",-4.905516,34.0,3,"c1ccc2cc3ccccc3cc2c1","C1=c2cc3ccccc3cc2=CC1",{},"[c:0]1[ch:1][ch][c:3][c!r5:4][c!r5:5]1>>[c:0]1[CH2:1][c:3][c:4][c:5]1",null,-0.197440384],[0.0611710835,203.3660950833,34,"completed",-5.035696,34.0,15,"C1=Cc2c(c3c(c4c2=CCC=4)C=CC3)C1","C1=c2c(c3ccsc3c3sccc23)=CC1",{},"[#6H2r5:1]>>[S:1]",null,-0.2082880717],[0.0606739822,187.9629387955,34,"completed",-5.638296,34.0,18,"C1=CC(=C2Oc3cc4c(cc3O2)=CCC=4)C=C1","C1=CC(=C2Oc3cc4c(cc3O2)=CCC=4)N=C1",{},"[chr5,CH1r5:1]>>[n:1]",null,-0.4210863716],[0.0604025676,163.5982121886,34,"completed",-5.210772,34.0,15,"C1=NCc2c3c(c4c(c21)=CCC=4)C=NC3","C1=NCc2c3c(c4c[nH]cc4c21)C=NC3",{},"[#6H2r5:1]>>[NH:1]",null,-0.181043886],[0.059462396,167.4527067688,34,"completed",-5.260544,34.0,3,"C1=CC(=C2N=CC=N2)C=C1","C1=NC(=C2C=C(Nc3ccccc3)C(Nc3ccccc3)=C2)N=C1",{},"[ch&r6,CH1&r5:1]>>[*:1](-N-c1ccccc1)",null,-0.2016676801],[0.0589851284,171.0941835955,34,"completed",-5.172316,34.0,34,"C(=CC1=CC(c2ccc[nH]2)=CC1)C1=CC(c2ccc[nH]2)=CC1","C(=CC1=NC(c2ccc[nH]2)=CC1)C1=NC(c2ccc[nH]2)=CC1",{},"[chr5,CH1r5:1]>>[n:1]",null,-0.1784256864],[0.0588900116,149.8050404972,34,"completed",-5.3565,34.0,3,"C1=c2cc(Nc3ccccc3)c(Nc3ccccc3)cc2=CC1","c1ccc(Nc2cc3c(cc2Nc2ccccc2)=NCN=3)cc1",{},"[chr5,CH1r5:1]>>[n:1]",null,-0.2338370216],[0.0585177841,163.5024641472,34,"completed",-4.985924,34.0,34,"C1=NCC(c2ccc(Nc3ccc(C4=CC=NC4)cc3)cc2)=C1","C1=NCC(C2=CC=C(NC3=CC=C(C4=CC=NC4)C3)C2)=C1",{},"[c:0]1[ch:1][ch][c:3][c!r5:4][c!r5:5]1>>[c:0]1[CH2:1][c:3][c:4][c:5]1",null,-0.1819604059],[0.0579361354,157.106690183,34,"completed",-4.93606,34.0,3,"c1ccc2c(c1)ccc1c3ccccc3ccc21","C1=c2ccc3c4c(ccc3c2=CC1)=CCC=4",{},"[c:0]1[ch:1][ch][c:3][c!r5:4][c!r5:5]1>>[c:0]1[CH2:1][c:3][c:4][c:5]1",null,-0.194555675],[0.0578896548,204.4063997574,34,"completed",-5.537004,34.0,11,"C1=c2c(c3c(c4c2=CCN=4)=NCC=3)=CC1","C1=c2c(c3c(c4c[nH]cc24)=CCN=3)=NC1",{},"[#6H2r5:1]>>[NH:1]",null,-0.3679109937],[0.0575913211,117.5019157165,34,"completed",-4.962004,34.0,10,"C1=NCC=C1Nc1cccc(-c2cccc(NC3=CCN=C3)c2)c1","C1=NCC=C1NC1=CCC(C2=CC(NC3=CCN=C3)=CC2)=C1",{},"[c:0]1[ch:1][ch][c:3][c!r5:4][c!r5:5]1>>[c:0]1[CH2:1][c:3][c:4][c:5]1",null,-0.1521108781],[0.0573374781,185.0381253504,34,"completed",-5.072036,34.0,27,"C(#Cc1cccc2c1=NCC=2)c1cccc2c1=NCC=2","C(#Cc1cccc2c[nH]nc12)c1cccc2c[nH]nc12",{},"[#6H2r5:1]>>[NH:1]",null,-0.1860706334],[0.0572445698,155.9066877411,34,"completed",-5.001656,34.0,15,"C1=CCC(Nc2cc(NC3=CC=CC3)cc(C3=CC=NC3)c2)=C1","C1=CCC(Nc2cc(C3=CC=NC3)cc(NC3=CC=CC3)n2)=C1",{},"[ch&r6:0]>>[nr6:0]",null,-0.1704287271],[0.0570644266,155.6208970362,34,"completed",-5.155204,34.0,3,"C(#CC1=CC(c2ccccc2)=CC1)C1=CC(c2ccccc2)=CC1","C(#CC1=CC(C2=CC=CC2)=CC1)C1=CC(C2=CC=CC2)=CC1",{},"[c:0]1[ch:1][ch][c:3][c!r5:4][c!r5:5]1>>[c:0]1[CH2:1][c:3][c:4][c:5]1",null,-0.1603469039],[0.0567787286,199.0127917681,34,"completed",-5.101016,34.0,15,"C1=Cc2c3c(c4c(c2C1)=CCC=4)CC=C3","C1=Nc2c3c(c4c(c2C1)=CCC=4)CC=N3",{},"[chr5,CH1r5:1]>>[n:1]",null,-0.1990140626],[0.0566777786,166.9862934068,34,"completed",-5.209576,34.0,7,"C(=Cc1ccccc1)C1=NC(C2=CCC(C=Cc3ccccc3)=N2)=CC1","C1=CC(C=CC2=NC(C3=CCC(C=CC4=CCC=C4)=N3)=CC2)=CC1",{},"[c:0]1[ch:1][ch][c:3][c!r5:4][c!r5:5]1>>[c:0]1[CH2:1][c:3][c:4][c:5]1",null,-0.1837601782],[0.0565595236,256.9487139916,34,"completed",-4.938084,34.0,11,"C1=c2c3c(c4c(c2=CC1)=CCC=4)SCS3","C1=c2c3c(c4c(c2=NC1)=NCC=4)SCS3",{},"[chr5,CH1r5:1]>>[n:1]",null,-0.2808360184],[0.0562396072,329.0577885946,34,"completed",-4.99218,34.0,11,"C1=c2c3c(c4cocc4c2=CC1)=CCC=3","c1[nH]cc2c1c1c[nH]cc1c1cocc21",{},"[#6H2r5:1]>>[NH:1]",null,-0.3376023592],[0.0560702026,278.6201711172,34,"completed",-5.376004,34.0,11,"C1=c2c3c(c4c[nH]cc4c2=CC1)=CCC=3","c1[nH]cc2c1c1cocc1c1cocc21",{},"[#6H2r5:1]>>[O:1]",null,-0.3390523878],[0.055749853,119.4519441089,34,"completed",-4.888312,34.0,34,"C1=CN=C(Nc2cccc(-c3cccc(NC4=NC=CC4)c3)c2)C1","C1=CN=C(NC2=CCC(C3=CC(NC4=NC=CC4)=CC3)=C2)C1",{},"[c:0]1[ch:1][ch][c:3][c!r5:4][c!r5:5]1>>[c:0]1[CH2:1][c:3][c:4][c:5]1",null,-0.1903327442],[0.0556706192,159.8198977473,34,"completed",-4.9379,34.0,15,"C1=CN=C(c2cc(Nc3ccccc3)nc(Nc3ccccc3)c2)C1","C1=CCC(Nc2cc(C3=NC=CC3)cc(NC3=CC=CC3)n2)=C1",{},"[c:0]1[ch:1][ch][c:3][c!r5:4][c!r5:5]1>>[c:0]1[CH2:1][c:3][c:4][c:5]1",null,-0.1960046954],[0.0555271196,155.3955620657,34,"completed",-5.236992,34.0,3,"C(=Cc1ccc2c(c1)=CCC=2)c1ccc2c(c1)=CCC=2","C(=Cc1ccc2c(n1)=CCC=2)c1ccc2c(n1)=CCC=2",{},"[ch&r6:0]>>[nr6:0]",null,-0.1826020719],[0.0552433201,143.4936671192,34,"completed",-5.106904,34.0,4,"C1=CCC(Nc2cccc(NC3=CC=CC3)c2C2=CCC=C2)=C1","C1=CC(c2c(NC3=NC=CC3)cccc2NC2=NC=CC2)=CC1",{},"[chr5,CH1r5:1]>>[n:1]",null,-0.1435750273],[0.0552093558,161.9482981992,34,"completed",-5.258428,34.0,15,"C1=NCc2c1c1c(c3c2=CCC=3)CN=C1","C1=NCc2c1c1c(c3c[nH]cc23)CN=C1",{},"[#6H2r5:1]>>[NH:1]",null,-0.1962803418],[0.0549220124,158.3913397372,34,"completed",-5.154008,34.0,3,"C(#Cc1cccc(C2=CCC=C2)c1)c1cccc(C2=CCC=C2)c1","C(#CC1=CC(C2=CCC=C2)=CC1)C1=CC(C2=CCC=C2)=CC1",{},"[c:0]1[ch:1][ch][c:3][c!r5:4][c!r5:5]1>>[c:0]1[CH2:1][c:3][c:4][c:5]1",null,-0.162840658],[0.099830059,163.3668874053,35,"completed",-4.799808,35.0,35,"C1=c2ccc3c4c(ccc3c2=CC1)=CCC=4","c1cc2c3c(ccc2c2c1SCS2)SCS3",{},"[CH,ch:0]1=[C,c:1][C,c:2]=[CH,ch:3][*:4]1>>[S:0]1[*:1]=,:[*:2][S:3][*:4]1",null,-0.2661676276],[0.0885893992,203.2058813421,35,"completed",-5.299736,35.0,35,"C(#CC1=CC(C2=CCC=N2)=CC1)C1=CC(C2=CCC=N2)=CC1","C(#Cc1cc(C2=CCC=N2)cs1)c1cc(C2=CCC=N2)cs1",{},"[#6H2r5:1]>>[S:1]",null,-0.2466595232],[0.0850918801,213.2606702361,35,"completed",-5.215464,35.0,35,"C(#CC1=CC(c2ccc[nH]2)=CC1)C1=CC(c2ccc[nH]2)=CC1","C(#Cc1cc(-c2ccc[nH]2)co1)c1cc(-c2ccc[nH]2)co1",{},"[#6H2r5:1]>>[O:1]",null,-0.2280630653],[0.0838516479,193.5914257708,35,"completed",-5.326508,35.0,15,"C1=Cc2c(c3c(c4c2=CCC=4)C=CC3)C1","C1=NCc2c3c(c4c(c21)=CCC=4)C=NC3",{},"[chr5,CH1r5:1]>>[n:1]",null,-0.2502349265],[0.0744345007,193.3932407055,35,"completed",-5.365884,35.0,15,"C1=Cc2c3c(c4c(c2C1)=CCC=4)CC=C3","C1=NCc2c1c1c(c3c2=CCC=3)CN=C1",{},"[chr5,CH1r5:1]>>[n:1]",null,-0.2684048309],[0.072349318,203.5166797387,35,"completed",-5.109572,35.0,11,"C1=c2c(c3c(c4c2=CCN=4)=NCC=3)=CC1","C1=c2c(c3c[nH]nc3c3n[nH]cc23)=CC1",{},"[#6H2r5:1]>>[NH:1]",null,-0.2036269488],[0.0714397763,172.8917841219,35,"completed",-5.231748,35.0,35,"C(#CC1=NC(C2=CC=CC2)=CC1)C1=NC(C2=CC=CC2)=CC1","C(#CC1=NC(c2ccc[nH]2)=CC1)C1=NC(c2ccc[nH]2)=CC1",{},"[#6H2r5:1]>>[NH:1]",null,-0.1959509158],[0.069656612,216.7671882097,35,"completed",-5.403604,35.0,35,"C(#Cc1cc(C2=CCC=C2)co1)c1cc(C2=CCC=C2)co1","C(#Cc1cc(C2=CCC=N2)co1)c1cc(C2=CCC=N2)co1",{},"[chr5,CH1r5:1]>>[n:1]",null,-0.303568698],[0.0673562624,199.4165599162,35,"completed",-5.274712,35.0,35,"C(#Cc1cc(C2=CC=CC2)c[nH]1)c1cc(C2=CC=CC2)c[nH]1","C(#Cc1cc(C2=CC=NC2)c[nH]1)c1cc(C2=CC=NC2)c[nH]1",{},"[chr5,CH1r5:1]>>[n:1]",null,-0.2339313211],[0.0652354485,193.8104623778,35,"completed",-5.427248,35.0,35,"C(#Cc1cc(C2=CCC=C2)c[nH]1)c1cc(C2=CCC=C2)c[nH]1","C(#Cc1cc(C2=CCC=C2)n[nH]1)c1cc(C2=CCC=C2)n[nH]1",{},"[chr5,CH1r5:1]>>[n:1]",null,-0.3000620095],[0.0636020118,166.0922777178,35,"completed",-5.203044,35.0,35,"C(#CC1=CC(C2=CC=CC2)=CC1)C1=CC(C2=CC=CC2)=CC1","C(#CC1=CC(c2cccs2)=CC1)C1=CC(c2cccs2)=CC1",{},"[#6H2r5:1]>>[S:1]",null,-0.181078704],[0.0612274823,220.9879285494,35,"completed",-4.829248,35.0,35,"C(#Cc1cc(C2=CC=CC2)c[nH]1)c1cc(C2=CC=CC2)c[nH]1","C(#Cc1cc(-c2ccc[nH]2)c[nH]1)c1cc(-c2ccc[nH]2)c[nH]1",{},"[#6H2r5:1]>>[NH:1]",null,-0.2911287015],[0.0611755769,246.3380806019,35,"completed",-5.065136,35.0,11,"C1=c2c(c3c(c4c2=NCC=4)=CCN=3)=CC1","C1=c2c(c3n[nH]cc3c3c[nH]nc23)=CC1",{},"[#6H2r5:1]>>[NH:1]",null,-0.2475440248],[0.060859417,162.6224658173,35,"completed",-5.053084,35.0,35,"C(#CC1=CC(C2=CC=CC2)=CC1)C1=CC(C2=CC=CC2)=CC1","C(#CC1=CC(c2ccc[nH]2)=CC1)C1=CC(c2ccc[nH]2)=CC1",{},"[#6H2r5:1]>>[NH:1]",null,-0.1659054273],[0.0607038125,191.5690113381,35,"completed",-5.122268,35.0,35,"C(#Cc1cc(C2=CC=CC2)cs1)c1cc(C2=CC=CC2)cs1","C(#Cc1cc(-c2ccc[nH]2)cs1)c1cc(-c2ccc[nH]2)cs1",{},"[#6H2r5:1]>>[NH:1]",null,-0.1922021316],[0.0595333817,215.7094527936,35,"completed",-5.099912,35.0,35,"C(#Cc1cc(C2=CC=CC2)c[nH]1)c1cc(C2=CC=CC2)c[nH]1","C(#Cc1nc(C2=CC=CC2)c[nH]1)c1nc(C2=CC=CC2)c[nH]1",{},"[chr5,CH1r5:1]>>[n:1]",null,-0.2157094616],[0.0586570351,167.9066363301,35,"completed",-5.35788,35.0,21,"C1=CC(=C2Sc3ccc4c(c3S2)CC=C4)C=C1","C1=CC(=C2Sc3ccc4c(c3S2)CN=C4)C=C1",{},"[chr5,CH1r5:1]>>[n:1]",null,-0.2465332935],[0.058287231,169.9011667309,35,"completed",-5.210312,35.0,3,"C1=CC(Nc2cccc(NC3=CCC=C3)c2-c2ccccc2)=CC1","C1=NCC=C1Nc1cccc(NC2=CCN=C2)c1-c1ccccc1",{},"[chr5,CH1r5:1]>>[n:1]",null,-0.1866255281],[0.0581715491,200.9862691637,35,"completed",-5.001012,35.0,3,"C1=CCC(Nc2cc3ccccc3cc2NC2=CC=CC2)=C1","c1csc(Nc2cc3ccccc3cc2Nc2cccs2)c1",{},"[#6H2r5:1]>>[S:1]",null,-0.212595405],[0.0572192341,196.1095514837,35,"completed",-5.346472,35.0,35,"C(#CC1=CC(C2=CC=CC2)=CC1)C1=CC(C2=CC=CC2)=CC1","C(#Cc1cc(C2=CC=CC2)co1)c1cc(C2=CC=CC2)co1",{},"[#6H2r5:1]>>[O:1]",null,-0.2612004883],[0.0571647136,221.1704609814,35,"completed",-5.43516,35.0,35,"C(#CC1=CC(C2=NCC=C2)=CC1)C1=CC(C2=NCC=C2)=CC1","C(#Cc1cc(C2=NCC=C2)cs1)c1cc(C2=NCC=C2)cs1",{},"[#6H2r5:1]>>[S:1]",null,-0.3224269892],[0.05714615,187.2980441663,35,"completed",-5.056488,35.0,15,"C1=NCC(NC2=C(c3ccccc3)C=NC2)=C1c1ccccc1","C1=CCC(C2=C(NC3=C(C4=CC=CC4)C=NC3)CN=C2)=C1",{},"[c:0]1[ch:1][ch][c:3][c!r5:4][c!r5:5]1>>[c:0]1[CH2:1][c:3][c:4][c:5]1",null,-0.1897584556],[0.0567908613,81.7043376186,35,"completed",-5.300748,35.0,3,"c1ccc(-c2ccccn2)nc1","c1ccc(Nc2cccc(-c3cccc(Nc4ccccc4)n3)n2)cc1",{},"[ch&r6,CH1&r5:1]>>[*:1](-N-c1ccccc1)",null,-0.1625499337],[0.0564124008,230.8593097061,35,"completed",-4.807904,35.0,15,"C1=c2c(c3cc[nH]c3c3[nH]ccc23)=CC1","C1=c2c(c3nc[nH]c3c3[nH]cnc23)=CC1",{},"[chr5,CH1r5:1]>>[n:1]",null,-0.3083875107],[0.0563586753,174.3944946016,35,"completed",-5.127144,35.0,4,"C1=CCC(Nc2nc(C3=CCC=C3)cc(C3=CCC=C3)n2)=C1","C1=CC(c2cc(C3=CCC=C3)nc(Nc3ccco3)n2)=CC1",{},"[#6H2r5:1]>>[O:1]",null,-0.1754265378],[0.0562822626,217.950310013,35,"completed",-5.01794,35.0,35,"C(#Cc1cc(C2=CC=CC2)c[nH]1)c1cc(C2=CC=CC2)c[nH]1","C(#Cc1cc(-c2cccs2)c[nH]1)c1cc(-c2cccs2)c[nH]1",{},"[#6H2r5:1]>>[S:1]",null,-0.2253928149],[0.0557908068,203.054759289,35,"completed",-5.099084,35.0,18,"O=c1ccocc1C#CC1=CCC(C2=CC(C#Cc3coccc3=O)=CC2)=C1","O=c1cc[nH]cc1C#CC1=CCC(C2=CC(C#Cc3c[nH]ccc3=O)=CC2)=C1",{},"[o:1]>>[nH:1]",null,-0.2030557717],[0.0555983731,168.5415929795,35,"completed",-5.240028,35.0,19,"C(#CC1=CCC(C2=NC(C#CC3=CC=CC3)=CC2)=N1)C1=CC=CC1","C(#Cc1ccc[nH]1)C1=CCC(C2=NC(C#Cc3ccc[nH]3)=CC2)=N1",{},"[#6H2r5:1]>>[NH:1]",null,-0.1949720763],[0.0554938738,215.4852945349,35,"completed",-5.213532,35.0,4,"C1=CCC(Nc2cc(C3=CCN=C3)cc(C3=CCN=C3)c2)=C1","C1=NCC=C1c1cc(Nc2ccco2)cc(C2=CCN=C2)c1",{},"[#6H2r5:1]>>[O:1]",null,-0.2296731907],[0.055483896,193.2696403154,35,"completed",-5.344356,35.0,21,"C1=CC(=C2Sc3ccc4c(c3S2)C=CC4)C=C1","C1=CC(=C2Sc3ccc4c(c3S2)C=NC4)C=C1",{},"[chr5,CH1r5:1]>>[n:1]",null,-0.2580910357],[0.0554774107,125.4319611841,35,"completed",-5.0138,35.0,7,"C1=c2cc3cc4ccncc4cc3cc2=CC1","C1=c2cc3cc4cncnc4cc3cc2=CC1",{},"[ch&r6:0]>>[nr6:0]",null,-0.1391908491],[0.055303981,173.03216789,35,"completed",-5.443348,35.0,35,"C(#Cc1cc(C2=CCC=C2)cs1)c1cc(C2=CCC=C2)cs1","C(#Cc1nc(C2=CCC=C2)cs1)c1nc(C2=CCC=C2)cs1",{},"[chr5,CH1r5:1]>>[n:1]",null,-0.2961505988],[0.0551903644,141.0903600008,35,"completed",-5.25714,35.0,20,"C1=CC(=C2Sc3ccc4ccccc4c3S2)C=C1","C1=CC(=C2Sc3ccc4cccnc4c3S2)C=C1",{},"[ch&r6:0]>>[nr6:0]",null,-0.1789023468],[0.0550666484,83.7061154699,35,"completed",-5.10212,35.0,9,"c1cnc2cc3cc4nscc4cc3cc2n1","c1cnc2cc3cc4cscc4cc3cc2n1",{},"[nr5:0]>>[ch&r5:0]",null,-0.0837192691],[0.0550452769,145.0640382103,35,"completed",-5.01288,35.0,4,"C1=CCC(c2cc(NC3=NC=CC3)cc(C3=CC=CC3)c2)=C1","C1=CCC(c2cc(Nc3ncc[nH]3)cc(C3=CC=CC3)c2)=C1",{},"[#6H2r5:1]>>[NH:1]",null,-0.157361442],[0.0550106723,168.2150251569,35,"completed",-5.258704,35.0,32,"c1cc2c[nH]cc2cc1-c1ccc2c[nH]cc2c1","c1cc2c[nH]nc2cc1-c1ccc2c[nH]nc2c1",{},"[chr5,CH1r5:1]>>[n:1]",null,-0.2015884543],[0.0549402333,158.7870169716,35,"completed",-5.33902,35.0,3,"C(#Cc1ccc2c(c1)=CCC=2)c1ccc2c(c1)=CCC=2","C(#Cc1ccc2c(n1)=CCC=2)c1ccc2c(n1)=CCC=2",{},"[ch&r6:0]>>[nr6:0]",null,-0.2306670574],[0.0549218503,189.2206728166,35,"completed",-5.125212,35.0,3,"c1ccc2c(c1)cnc1c3ccccc3cnc21","C1=c2cnc3c4c(cnc3c2=CC1)=CCC=4",{},"[c:0]1[ch:1][ch][c:3][c!r5:4][c!r5:5]1>>[c:0]1[CH2:1][c:3][c:4][c:5]1",null,-0.1900419139],[0.054824915,166.773639205,35,"completed",-5.096876,35.0,3,"C1=CC(Nc2cccc(NC3=CCC=C3)c2)=CC1","C1=CC(Nc2cc(NC3=CCC=C3)ncn2)=CC1",{},"[ch&r6:0]>>[nr6:0]",null,-0.1667879757],[0.0548214634,143.0932230632,35,"completed",-5.161644,35.0,4,"C1=CC(Nc2cc(-c3ccc[nH]3)cc(-c3ccc[nH]3)c2)=CC1","C1=CC(Nc2cc(-c3ccc[nH]3)cc(-c3ccc[nH]3)c2)=NC1",{},"[chr5,CH1r5:1]>>[n:1]",null,-0.1494578938],[0.0547171539,209.5944163788,35,"completed",-5.27324,35.0,26,"C(#Cc1ccccc1C1=CC=NC1)c1ccccc1C1=CC=NC1","C(#CC1=C(C2=CC=NC2)C=CC1)C1=C(C2=CC=NC2)C=CC1",{},"[c:0]1[ch:1][ch][c:3][c!r5:4][c!r5:5]1>>[c:0]1[CH2:1][c:3][c:4][c:5]1",null,-0.2421481926],[0.0546197576,189.9644897325,35,"completed",-4.980404,35.0,20,"C1=CC(C=CC2=CCC(C3=CC(C=CC4=NCC=C4)=CC3)=C2)=NC1","C(=Cc1cc[nH]n1)C1=CCC(C2=CC(C=Cc3cc[nH]n3)=CC2)=C1",{},"[#6H2r5:1]>>[NH:1]",null,-0.2075935378],[0.0545342867,144.9563789193,35,"completed",-5.353004,35.0,3,"c1ccc2c(Nc3cccc4ccccc34)cccc2c1","c1cc(Nc2cccc3cnccc23)c2ccncc2c1",{},"[ch&r6:0]>>[nr6:0]",null,-0.2288618657],[0.0544673346,145.152400152,35,"completed",-5.409308,35.0,15,"C1=NC=NC1=C1C=c2cc3ccccc3cc2=C1","C1=NN=NC1=C1C=c2cc3ccccc3cc2=C1",{},"[chr5,CH1r5:1]>>[n:1]",null,-0.260668802],[0.0543943347,162.2412165646,35,"completed",-5.190256,35.0,23,"C(=Cc1cc(-c2ccc[nH]2)cc(-c2ccc[nH]2)c1)c1cc[nH]c1","C(=Cc1cc[nH]n1)c1cc(-c2ccc[nH]2)cc(-c2ccc[nH]2)c1",{},"[chr5,CH1r5:1]>>[n:1]",null,-0.1741086548],[0.0542629769,162.3143462017,35,"completed",-5.273884,35.0,22,"C1=CC(C=Cc2cc(-c3ccc[nH]3)nc(-c3ccc[nH]3)c2)=CC1","C(=Cc1cc(-c2ccc[nH]2)nc(-c2ccc[nH]2)c1)C1=CCC=N1",{},"[chr5,CH1r5:1]>>[n:1]",null,-0.2028827574],[0.0542388583,160.6338424095,35,"completed",-5.197616,35.0,26,"C1=CCC(C=Cc2cc(C3=CCC=C3)cc(C=CC3=CC=CC3)n2)=C1","C1=CCC(C=Cc2cc(-c3cc[nH]c3)cc(C=CC3=CC=CC3)n2)=C1",{},"[#6H2r5:1]>>[NH:1]",null,-0.1745634103],[0.0541496292,182.1507884451,35,"completed",-5.135976,35.0,3,"C1=CCC(c2ccc(Nc3ccc(C4=CC=CC4)cc3)cc2)=C1","C1=CCC(c2ccc(Nc3ccc(C4=CC=CC4)nc3)cn2)=C1",{},"[ch&r6:0]>>[nr6:0]",null,-0.1838833959],[0.0541103989,260.2814694914,35,"completed",-5.168728,35.0,3,"C(#Cc1ccc2c(c1)CC=C2)c1ccc2c(c1)CC=C2","C(#Cc1ccc2cc[nH]c2c1)c1ccc2cc[nH]c2c1",{},"[#6H2r5:1]>>[NH:1]",null,-0.2646903417],[0.0540887393,111.0663526268,35,"completed",-5.026128,35.0,7,"C1=Cc2cc3cc4c(cc3cc2C1)=CCC=4","C1=Cc2cc3cc4cocc4cc3cc2C1",{},"[#6H2r5:1]>>[O:1]",null,-0.1225140815],[0.0852967239,270.4776111257,36,"completed",-5.404708,36.0,36,"C(#Cc1ccc2cc[nH]c2c1)c1ccc2cc[nH]c2c1","C(#Cc1ccc2cc[nH]c2n1)c1ccc2cc[nH]c2n1",{},"[ch&r6:0]>>[nr6:0]",null,-0.344460667],[0.0836411568,283.9153905574,36,"completed",-5.398728,36.0,36,"C(#Cc1ccc2cc[nH]c2c1)c1ccc2cc[nH]c2c1","C(#Cc1cnc2cc[nH]c2c1)c1cnc2cc[nH]c2c1",{},"[ch&r6:0]>>[nr6:0]",null,-0.3526113637],[0.0812695291,254.2572870122,36,"completed",-5.3197,36.0,36,"C(#Cc1ccc2cc[nH]c2c1)c1ccc2cc[nH]c2c1","C(#Cc1cc2[nH]ccc2cn1)c1cc2[nH]ccc2cn1",{},"[ch&r6:0]>>[nr6:0]",null,-0.2971500162],[0.060341392,194.1320863785,36,"completed",-5.190348,36.0,36,"C(#CC1=C(C2=CC=NC2)C=CC1)C1=C(C2=CC=NC2)C=CC1","C(#Cc1[nH]ccc1C1=CC=NC1)c1[nH]ccc1C1=CC=NC1",{},"[#6H2r5:1]>>[NH:1]",null,-0.2041739942],[0.0528660988,119.1267482303,36,"completed",-5.207184,36.0,3,"c1ccc(Nc2cccc(Nc3ccccc3)c2-c2ccccn2)cc1","c1ccc(Nc2cccc(Nc3ccccc3)c2-c2ccncn2)cc1",{},"[ch&r6:0]>>[nr6:0]",null,-0.1407853081],[0.0528249782,141.3427594923,36,"completed",-5.322736,36.0,33,"C1=CCC(NC2=CC(=C3C=CN=C3)C=C2NC2=CC=CC2)=C1","C1=CCC(NC2=CC(=C3C=NN=C3)C=C2NC2=CC=CC2)=C1",{},"[chr5,CH1r5:1]>>[n:1]",null,-0.2104455399],[0.0526309337,181.8718446693,36,"completed",-5.237636,36.0,18,"O=c1cc[nH]c2cc3cc4c(cc3cc12)=CCC=4","O=c1cc[nH]c2nc3cc4c(cc3nc12)=CCC=4",{},"[ch&r6:0]>>[nr6:0]",null,-0.2058148815],[0.052030494,136.3809642706,36,"completed",-5.10626,36.0,25,"C(#Cc1cc2c(cc1C#CC1=CCC=N1)SCS2)C1=CCC=N1","C(#Cc1cc2c(cc1C#CC1=CCC=N1)=CCC=2)C1=CCC=N1",{},"[S,s:0]1[r5:1]-,=,:[r5:2][S,s:3][*:4]1>>[CH:0]1=[C:1][C:2]=[CH:3][*:4]1",null,-0.1364513442],[0.052002458,298.1724908778,36,"completed",-5.450064,36.0,36,"C(#Cc1ccc2cc[nH]c2c1)c1ccc2cc[nH]c2c1","C(#Cc1ccc2nc[nH]c2c1)c1ccc2nc[nH]c2c1",{},"[chr5,CH1r5:1]>>[n:1]",null,-0.3859453178],[0.051759411,120.4954148527,36,"completed",-5.197432,36.0,7,"C1=Nc2cc3cc4ccccc4cc3cc2C1","c1ccc2cc3cc4[nH]cnc4cc3cc2c1",{},"[#6H2r5:1]>>[NH:1]",null,-0.1384583416],[0.0515439651,119.76534849,36,"completed",-5.31464,36.0,10,"C1=CC(=C2Sc3cccnc3S2)C=C1","C1=CC(=C2Sc3ncc4ccccc4c3S2)C=C1",{},"[cH&r6:1][cH&r6:2]>>[c:1]2cccc[c:2]2",null,-0.1921410945],[0.0512435068,135.8679348984,36,"completed",-5.433044,36.0,3,"C(#Cc1cc(C2=CC=CC2)cc(C2=CC=CC2)c1)c1ccccc1","C(#Cc1cc(C2=CC=CC2)cc(C2=CC=CC2)c1)C1=CC=CC1",{},"[c:0]1[ch:1][ch][c:3][c!r5:4][c!r5:5]1>>[c:0]1[CH2:1][c:3][c:4][c:5]1",null,-0.2698334035],[0.0508023932,167.5142072724,36,"completed",-5.47012,36.0,36,"C1=CCC(C=Cc2cc(-c3cc[nH]c3)cc(C=CC3=CC=CC3)n2)=C1","C1=CN=C(C=Cc2cc(-c3cc[nH]c3)cc(C=CC3=NC=CC3)n2)C1",{},"[chr5,CH1r5:1]>>[n:1]",null,-0.3085215206],[0.0506944756,148.4986514344,36,"completed",-4.951608,36.0,3,"c1ccc2c(c1)ccc1ccc3ccccc3c12","C1=c2ccc3ccc4c(c3c2=CC1)=CCC=4",{},"[c:0]1[ch:1][ch][c:3][c!r5:4][c!r5:5]1>>[c:0]1[CH2:1][c:3][c:4][c:5]1",null,-0.1812229027],[0.0504503202,169.2296797085,36,"completed",-5.14536,36.0,6,"C(#Cc1cccs1)C1=C(C#Cc2cccs2)SCS1","C(#Cc1cccs1)C1=C(C#Cc2cccs2)SC(=C2C=CC=C2)S1",{},"[r5:1][CH2r5:2][r5:3]>>[r5:1][C:2](=C1cccc1)[r5:3]",null,-0.1721826762],[0.0504337931,193.0467839232,36,"completed",-5.303784,36.0,3,"C(#Cc1nccc2ccccc12)c1nccc2ccccc12","C(#Cc1nccc2c1=CCC=2)c1nccc2c1=CCC=2",{},"[c:0]1[ch:1][ch][c:3][c!r5:4][c!r5:5]1>>[c:0]1[CH2:1][c:3][c:4][c:5]1",null,-0.2400327914],[0.0504036625,224.5185747292,36,"completed",-5.373888,36.0,3,"c1ccc2c(c1)ccc1ccccc12","C1=c2ccc3c(c2=CC1)=CCC=3",{},"[c:0]1[ch:1][ch][c:3][c!r5:4][c!r5:5]1>>[c:0]1[CH2:1][c:3][c:4][c:5]1",null,-0.2952384838],[0.0503440782,118.2778899624,36,"completed",-5.114448,36.0,28,"C1=CC(c2c(Nc3ccccc3)cccc2Nc2ccccc2)=NC1","c1ccc(Nc2cccc(Nc3ccccc3)c2-c2ccsn2)cc1",{},"[#6H2r5:1]>>[S:1]",null,-0.1187094948],[0.0502910949,140.0354640728,36,"completed",-5.084272,36.0,4,"C1=CC(Nc2cc(NC3=CCC=C3)cc(C3=CN=CC3)c2)=CC1","C1=CC(Nc2cc(NC3=CCC=C3)cc(C3=CN=NC3)c2)=CC1",{},"[chr5,CH1r5:1]>>[n:1]",null,-0.1404675852],[0.0502243388,171.9093113239,36,"completed",-5.446108,36.0,3,"C(=CC1=CCc2ccccc21)C1=CCc2ccccc21","C(=CC1=CCc2cccnc21)C1=CCc2cccnc21",{},"[ch&r6:0]>>[nr6:0]",null,-0.2970694829],[0.0501757078,187.8429672595,36,"completed",-5.25898,36.0,32,"c1cc(-c2ccc3ccc(-c4cc[nH]c4)cc3c2)c[nH]1","c1nc(-c2ccc3ccc(-c4c[nH]cn4)cc3c2)c[nH]1",{},"[chr5,CH1r5:1]>>[n:1]",null,-0.2183335846],[0.05015395,143.0545255421,36,"completed",-5.142508,36.0,29,"C(=Cc1cc2c(cc1C=CC1=CCN=C1)=CCC=2)C1=CCN=C1","C(=Cc1cc2c[nH]cc2cc1C=CC1=CCN=C1)C1=CCN=C1",{},"[#6H2r5:1]>>[NH:1]",null,-0.146116368],[0.0501179339,152.8217756892,36,"completed",-5.039928,36.0,3,"C1=CCC(Nc2ccc3ccc(NC4=CC=CC4)cc3c2)=C1","c1coc(Nc2ccc3ccc(Nc4ccco4)cc3c2)c1",{},"[#6H2r5:1]>>[O:1]",null,-0.1585015182],[0.0500801231,119.9311542049,36,"completed",-5.041952,36.0,25,"C(#Cc1cc2c(cc1C#CC1=CCC=N1)=CCC=2)C1=CCC=N1","C(#Cc1cc2c[nH]cc2cc1C#CC1=CCC=N1)C1=CCC=N1",{},"[#6H2r5:1]>>[NH:1]",null,-0.1266276873],[0.0500488904,128.0500962403,36,"completed",-5.116564,36.0,27,"C1=NC(c2c(Nc3ccccc3)cccc2Nc2ccccc2)=CC1","c1ccc(Nc2cccc(Nc3ccccc3)c2-c2cocn2)cc1",{},"[#6H2r5:1]>>[O:1]",null,-0.128573973],[0.0500040834,125.0732270362,36,"completed",-5.088596,36.0,17,"C1=CC(c2cc(Nc3cc[nH]n3)cc(C3=CCC=C3)c2)=CC1","C1=CC(c2cc(Nc3cn[nH]n3)cc(C3=CCC=C3)c2)=CC1",{},"[chr5,CH1r5:1]>>[n:1]",null,-0.1253277193],[0.0499294855,201.4644939109,36,"completed",-5.18032,36.0,3,"c1ccc(-c2ncccc2Nc2cccnc2-c2ccccc2)cc1","C1=CCC(c2ncccc2Nc2cccnc2C2=CC=CC2)=C1",{},"[c:0]1[ch:1][ch][c:3][c!r5:4][c!r5:5]1>>[c:0]1[CH2:1][c:3][c:4][c:5]1",null,-0.2091628086],[0.0497148414,149.9419679146,36,"completed",-5.035144,36.0,20,"C1=CCC(Nc2cc(NC3=CC=CC3)cc(C3=CC=CC3)c2)=C1","C1=CCC(c2cc(NC3=CN=CC3)cc(NC3=CN=CC3)c2)=C1",{},"[chr5,CH1r5:1]>>[n:1]",null,-0.1566642305],[0.0495684696,183.2304929281,36,"completed",-5.013432,36.0,4,"C1=CCC(Nc2cccc(NC3=CC=CC3)c2C2=CC=CC2)=C1","C1=CCC(Nc2ncnc(NC3=CC=CC3)c2C2=CC=CC2)=C1",{},"[ch&r6:0]>>[nr6:0]",null,-0.1929908875],[0.0494753562,106.9722624293,36,"completed",-5.0966,36.0,3,"c1ccc(Nc2cccc(Nc3ccccc3)c2-c2ccccc2)cc1","c1ccc(Nc2cccc(Nc3ccccc3)c2-c2ccccn2)cc1",{},"[ch&r6:0]>>[nr6:0]",null,-0.1069987352],[0.0492868722,109.8504388347,36,"completed",-5.123372,36.0,9,"C1=CC(=C2C=c3cc4ccccc4cc3=C2)C=C1","C1=CC(=C2C=c3cc4ccccc4cc3=C2)C=N1",{},"[chr5,CH1r5:1]>>[n:1]",null,-0.1110620619],[0.0491657395,161.5800063834,36,"completed",-4.745068,36.0,4,"C1=CC(C2=CC(NC3=CCC(C4=CCC=C4)=C3)=CC2)=CC1","C1=NC(C2=CC(NC3=CCC(C4=CCC=N4)=C3)=CC2)=CC1",{},"[chr5,CH1r5:1]>>[n:1]",null,-0.2963725587],[0.0490971103,142.5399326262,36,"completed",-5.369012,36.0,29,"C1=CCC(C=Cc2cc(C3=CCC=C3)nc(C3=CCC=C3)c2)=C1","C1=CC(c2cc(C=Cc3ccc[nH]3)cc(C3=CCC=C3)n2)=CC1",{},"[#6H2r5:1]>>[NH:1]",null,-0.2361729999],[0.049088924,185.7924858342,36,"completed",-5.28382,36.0,36,"C1=CCC(C=Cc2cc(-c3c[nH]cn3)cc(C=CC3=CC=CC3)n2)=C1","C1=CCC(C=Cc2cc(-c3c[nH]nn3)cc(C=CC3=CC=CC3)n2)=C1",{},"[chr5,CH1r5:1]>>[n:1]",null,-0.2259996594],[0.0490855709,190.5379855312,36,"completed",-5.11316,36.0,19,"C(#CC1=CCC(C2=CC(C#CC3=CCN=C3)=CC2)=C1)C1=CCN=C1","C(#Cc1cn[nH]c1)C1=CCC(C2=CC(C#Cc3cn[nH]c3)=CC2)=C1",{},"[#6H2r5:1]>>[NH:1]",null,-0.1907605433],[0.0490662441,276.3307053354,36,"completed",-4.823636,36.0,4,"C1=CC(C2=CCC=C2NC2=CCC=C2C2=CCC=C2)=CC1","C1=CC(c2cscc2Nc2cscc2C2=CCC=C2)=CC1",{},"[#6H2r5:1]>>[S:1]",null,-0.3373179781],[0.0490003182,164.3658475781,36,"completed",-5.499468,36.0,3,"C1=c2ccc3c(c2=CC1)=CCC=3","C1=CC(=C2C=c3ccc4c(c3=C2)=CCC=4)C=C1",{},"[r5:1][CH2r5:2][r5:3]>>[r5:1][C:2](=C1cccc1)[r5:3]",null,-0.3243574055],[0.0489969723,112.9104813306,36,"completed",-5.11132,36.0,26,"C(=Cc1cc2c(cc1C=Cc1ccccn1)=CCC=2)c1ccccn1","C(=Cc1cc2c[nH]cc2cc1C=Cc1ccccn1)c1ccccn1",{},"[#6H2r5:1]>>[NH:1]",null,-0.1131881909],[0.0489803737,129.9289860503,36,"completed",-5.095404,36.0,27,"C(#Cc1cc2c(cc1C#Cc1ccco1)=CCC=2)c1ccco1","C(#Cc1cc2c[nH]cc2cc1C#Cc1ccco1)c1ccco1",{},"[#6H2r5:1]>>[NH:1]",null,-0.1299688108],[0.0489792509,147.2166198198,36,"completed",-5.037444,36.0,21,"C1=NCC(c2ccccc2Nc2ccccc2C2=CC=NC2)=C1","C1=CC(NC2=C(C3=CC=NC3)CC=C2)=C(C2=CC=NC2)C1",{},"[c:0]1[ch:1][ch][c:3][c!r5:4][c!r5:5]1>>[c:0]1[CH2:1][c:3][c:4][c:5]1",null,-0.1535911039],[0.0488972564,137.3517359264,36,"completed",-4.960072,36.0,4,"C1=CC(Nc2cc(NC3=CCC=C3)cc(-c3ccco3)c2)=CC1","C1=CC(Nc2cc(NC3=CCC=C3)cc(-c3ncco3)c2)=CC1",{},"[chr5,CH1r5:1]>>[n:1]",null,-0.1686998029],[0.0488491457,158.5340079577,36,"completed",-5.060352,36.0,32,"C1=CN=C(c2c(Nc3ccccc3)cccc2Nc2ccccc2)C1","c1ccc(Nc2cccc(Nc3ccccc3)c2-c2ncc[nH]2)cc1",{},"[#6H2r5:1]>>[NH:1]",null,-0.160945003],[0.0488475997,202.1382088442,36,"completed",-5.416024,36.0,3,"C1=CC(C=Cc2cccc(C=CC3=CCC=C3)c2-c2ccccc2)=CC1","C1=CCC(c2c(C=CC3=CCC=C3)cccc2C=CC2=CCC=C2)=C1",{},"[c:0]1[ch:1][ch][c:3][c!r5:4][c!r5:5]1>>[c:0]1[CH2:1][c:3][c:4][c:5]1",null,-0.299661022],[0.0487913155,158.3172029318,36,"completed",-4.902112,36.0,4,"C1=CCC(C2=CCC(NC3=CC(C4=CC=CC4)=CC3)=C2)=C1","C1=NC=C(C2=CCC(NC3=CC(C4=CN=CC4)=CC3)=C2)C1",{},"[chr5,CH1r5:1]>>[n:1]",null,-0.2103629492],[0.0487740395,200.8977408734,36,"completed",-5.323932,36.0,21,"C1=CC(=C2Sc3ccc4c(c3S2)N=CC4)C=C1","C1=CC(=C2Sc3ccc4ocnc4c3S2)C=C1",{},"[#6H2r5:1]>>[O:1]",null,-0.2548160458],[0.0486667287,162.1394105684,36,"completed",-4.965592,36.0,3,"C1=C(NC2=CC(c3ccccc3)=CC2)CC=C1c1ccccc1","c1ccc(-c2csc(Nc3cc(-c4ccccc4)cs3)c2)cc1",{},"[#6H2r5:1]>>[S:1]",null,-0.1874600987],[0.0486035049,108.9984521791,36,"completed",-5.13846,36.0,3,"C1=CCC(c2cc(Nc3ccccc3)cc(Nc3ccccc3)c2)=C1","C1=CCC(c2cc(Nc3ccccc3)nc(Nc3ccccc3)c2)=C1",{},"[ch&r6:0]>>[nr6:0]",null,-0.1122740249],[0.0485943036,149.6153859674,36,"completed",-5.30222,36.0,19,"C(#Cc1cccc(-c2cccc(C#CC3=CCC=N3)c2)c1)C1=CCC=N1","C(#CC1=CCC=N1)C1=CC(C2=CCC(C#CC3=CCC=N3)=C2)=CC1",{},"[c:0]1[ch:1][ch][c:3][c!r5:4][c!r5:5]1>>[c:0]1[CH2:1][c:3][c:4][c:5]1",null,-0.2059667416],[0.0485730137,139.7262568784,36,"completed",-5.111136,36.0,3,"C1=CC(C=Cc2cccc(-c3cccc(C=CC4=CCC=C4)c3)c2)=CC1","C1=CC(C=CC2=CCC(C3=CC(C=CC4=CCC=C4)=CC3)=C2)=CC1",{},"[c:0]1[ch:1][ch][c:3][c!r5:4][c!r5:5]1>>[c:0]1[CH2:1][c:3][c:4][c:5]1",null,-0.1399435315],[0.0484621458,154.3394783788,36,"completed",-5.34592,36.0,3,"c1ccc2ncc(-c3cnc4ccccc4c3)cc2c1","C1=c2cc(-c3cnc4c(c3)=CCC=4)cnc2=CC1",{},"[c:0]1[ch:1][ch][c:3][c!r5:4][c!r5:5]1>>[c:0]1[CH2:1][c:3][c:4][c:5]1",null,-0.2312017113],[0.1066561036,184.6887591242,37,"completed",-5.388608,37.0,37,"C(#Cc1cc[nH]c1)C1=CCC(C2=CC(C#Cc3cc[nH]c3)=CC2)=C1","C(#Cc1cc[nH]c1)C1=NCC(C2=CC(C#Cc3cc[nH]c3)=NC2)=C1",{},"[chr5,CH1r5:1]>>[n:1]",null,-0.2737230001],[0.0818486661,151.4697253063,37,"completed",-4.712868,37.0,37,"C1=c2ccc3ccc4c(c3c2=CC1)=CCC=4","c1cc2ccc3c(c2c2c1SCS2)SCS3",{},"[CH,ch:0]1=[C,c:1][C,c:2]=[CH,ch:3][*:4]1>>[S:0]1[*:1]=,:[*:2][S:3][*:4]1",null,-0.3104512177],[0.0720929731,154.083280844,37,"completed",-5.347576,37.0,37,"C(#Cc1cc(C2=CC=CC2)nc(C2=CC=CC2)c1)C1=CC=CC1","C(#Cc1cc(-c2ccc[nH]2)nc(-c2ccc[nH]2)c1)C1=CC=CC1",{},"[#6H2r5:1]>>[NH:1]",null,-0.2318957882],[0.0618257401,191.215840085,37,"completed",-5.158332,37.0,37,"C(#CC1=C(C#CC2=CC=CC2)SC(=C2C=CC=C2)S1)C1=CC=CC1","C(#CC1=C(C#CC2=CC=CC2)SC(=C2C=CC=N2)S1)C1=CC=CC1",{},"[chr5,CH1r5:1]>>[n:1]",null,-0.1955269352],[0.052353913,142.9484446303,37,"completed",-5.33212,37.0,37,"C(#Cc1ccco1)c1cc(C2=CC=CC2)cc(C2=CC=CC2)c1","C(#Cc1ccco1)c1cc(-c2ccc[nH]2)cc(-c2ccc[nH]2)c1",{},"[#6H2r5:1]>>[NH:1]",null,-0.216414667],[0.0512219767,141.2052307961,37,"completed",-5.301668,37.0,37,"C(#Cc1cc(C2=CC=CC2)cc(C2=CC=CC2)c1)C1=CC=CC1","C(#Cc1cc(-c2ccc[nH]2)cc(-c2ccc[nH]2)c1)C1=CC=CC1",{},"[#6H2r5:1]>>[NH:1]",null,-0.1996677453],[0.0490530054,149.9170290738,37,"completed",-5.350796,37.0,37,"C(#Cc1cc(C2=CC=CC2)cc(C2=CC=CC2)c1)C1=CN=CC1","C(#Cc1cc(-c2ccc[nH]2)cc(-c2ccc[nH]2)c1)C1=CN=CC1",{},"[#6H2r5:1]>>[NH:1]",null,-0.2308580648],[0.0487243835,205.5891098324,37,"completed",-4.986384,37.0,11,"C(=Cc1ccc2c(n1)=CCC=2)c1ccc2c(n1)=CCC=2","C(=Cc1ccc2c[nH]cc2n1)c1ccc2c[nH]cc2n1",{},"[#6H2r5:1]>>[NH:1]",null,-0.2204361446],[0.0484237304,149.4605722836,37,"completed",-5.265144,37.0,37,"C(#Cc1cc(-c2ccc[nH]2)cc(-c2ccc[nH]2)c1)C1=CC=CC1","C(#Cc1ccc[nH]1)c1cc(-c2ccc[nH]2)cc(-c2ccc[nH]2)c1",{},"[#6H2r5:1]>>[NH:1]",null,-0.1889497489],[0.0475904137,107.8452749044,37,"completed",-5.23414,37.0,4,"C1=CC(Nc2cc(C3=CCC=C3)nc(C3=CCC=C3)c2)=CC1","C1=CC(c2cc(NC3=CCC=N3)cc(C3=CCC=C3)n2)=CC1",{},"[chr5,CH1r5:1]>>[n:1]",null,-0.1429945374],[0.0474575935,196.6457648294,37,"completed",-5.4324,37.0,36,"C(#CC1=C(C2=CC=NC2)C=CC1)C1=C(C2=CC=NC2)C=CC1","C(#Cc1sccc1C1=CC=NC1)c1sccc1C1=CC=NC1",{},"[#6H2r5:1]>>[S:1]",null,-0.3046465809],[0.0474184521,118.173825713,37,"completed",-5.281244,37.0,3,"C(#Cc1cc2c(cc1C#Cc1ccccc1)=CCC=2)c1ccccc1","C(#Cc1cc2c(cc1C#Cc1ccccn1)=CCC=2)c1ccccn1",{},"[ch&r6:0]>>[nr6:0]",null,-0.1733818127],[0.047084996,99.6169210761,37,"completed",-5.023184,37.0,9,"C1=CC(=C2C=c3cc4ccccc4cc3=C2)C=C1","C1=CC(=C2C=c3cc4ccccc4cc3=C2)N=C1",{},"[chr5,CH1r5:1]>>[n:1]",null,-0.1132027955],[0.047083249,306.5789119252,37,"completed",-4.908092,37.0,3,"C1=c2cnncc2=CC1","C1=c2c(Nc3ccccc3)nnc(Nc3ccccc3)c2=CC1",{},"[ch&r6,CH1&r5:1]>>[*:1](-N-c1ccccc1)",null,-0.3347188113],[0.0470353629,161.0784971665,37,"completed",-5.174892,37.0,4,"O=c1ccoc(-c2c(NC3=CCC=C3)cccc2NC2=CCC=C2)c1","O=c1cc[nH]c(-c2c(NC3=CCC=C3)cccc2NC2=CCC=C2)c1",{},"[o:1]>>[nH:1]",null,-0.169394805],[0.0466060596,116.8417057187,37,"completed",-5.237544,37.0,3,"c1ccc(Nc2cc(-c3ccccc3)cc(-c3ccccc3)c2)cc1","c1ccc(Nc2cc(-c3ccccn3)cc(-c3ccccn3)c2)cc1",{},"[ch&r6:0]>>[nr6:0]",null,-0.151400055],[0.0465274073,105.8329126873,37,"completed",-4.99632,37.0,4,"C1=CC(Nc2cc(C3=CCC=C3)cc(C3=CCC=C3)c2)=CC1","C1=CC(c2cc(NC3=CCC=N3)cc(C3=CCC=C3)c2)=CC1",{},"[chr5,CH1r5:1]>>[n:1]",null,-0.1283272426],[0.0464174826,117.2988907579,37,"completed",-5.118404,37.0,8,"C1=Nc2cc3cc4c(cc3cc2C1)=CCC=4","C1=Nc2cc3cc4cocc4cc3cc2C1",{},"[#6H2r5:1]>>[O:1]",null,-0.1180042216],[0.0463741719,178.8562314614,37,"completed",-5.292928,37.0,30,"C(=Cc1cc(-c2cc[nH]c2)cc(-c2cc[nH]c2)c1)C1=CC=NC1","C(=Cc1ccn[nH]1)c1cc(-c2cc[nH]c2)cc(-c2cc[nH]c2)c1",{},"[#6H2r5:1]>>[NH:1]",null,-0.2241159209],[0.0462571539,205.1418137401,37,"completed",-4.895672,37.0,19,"C1=CC(C=Cc2cc(-c3c[nH]c(C=CC4=CCC=C4)c3)c[nH]2)=CC1","C1=CC(C=Cc2nc(-c3c[nH]c(C=CC4=CCC=C4)n3)c[nH]2)=CC1",{},"[chr5,CH1r5:1]>>[n:1]",null,-0.2500812472],[0.046040009,157.1779510818,37,"completed",-5.316204,37.0,3,"C(=Cc1cccc2c1=CCC=2)c1cccc2c1=CCC=2","C(=Cc1ccnc2c1=CCC=2)c1ccnc2c1=CCC=2",{},"[ch&r6:0]>>[nr6:0]",null,-0.2181961306],[0.0459769328,100.9031386329,37,"completed",-5.125488,37.0,3,"C1=CC(c2cc(Nc3ccccc3)cc(Nc3ccccc3)c2)=CC1","C1=CC(c2cc(Nc3ccccc3)cc(Nc3ccccc3)c2)=NC1",{},"[chr5,CH1r5:1]>>[n:1]",null,-0.1024683662],[0.0459712413,183.7506522494,37,"completed",-5.157688,37.0,4,"C1=CCC(c2cc(NC3=CC=NC3)cc(C3=CC=CC3)c2)=C1","C1=CCC(c2cc(Nc3ccn[nH]3)cc(C3=CC=CC3)c2)=C1",{},"[#6H2r5:1]>>[NH:1]",null,-0.1881355251],[0.0457775088,150.9519235908,37,"completed",-5.481896,37.0,37,"C(#Cc1cc(-c2ccc[nH]2)cc(-c2ccc[nH]2)c1)C1=CC=CC1","C(#Cc1nc(-c2ccc[nH]2)cc(-c2ccc[nH]2)n1)C1=CC=CC1",{},"[ch&r6:0]>>[nr6:0]",null,-0.3070021418],[0.0456799856,269.8651959787,37,"completed",-5.422004,37.0,20,"C1=CC(=C2C=c3ccc4c[nH]cc4c3=C2)C=C1","C1=NN=CC1=C1C=c2ccc3c[nH]cc3c2=C1",{},"[chr5,CH1r5:1]>>[n:1]",null,-0.3516157651],[0.0456476413,164.3017641335,37,"completed",-5.495788,37.0,3,"C1=c2ccc3c(c2=CC1)=CCC=3","C1=c2c3c(c4ccccc4c2=CC1)=CCC=3",{},"[cH&r6:1][cH&r6:2]>>[c:1]2cccc[c:2]2",null,-0.3221065953],[0.0456067634,95.1499525201,37,"completed",-5.106812,37.0,3,"c1ccc(Nc2cccc(Nc3ccccc3)c2-c2ccccc2)cc1","C1=CC(c2c(Nc3ccccc3)cccc2Nc2ccccc2)=CC1",{},"[c:0]1[ch:1][ch][c:3][c!r5:4][c!r5:5]1>>[c:0]1[CH2:1][c:3][c:4][c:5]1",null,-0.0952693608],[0.0454876714,186.1924545175,37,"completed",-5.041032,37.0,32,"c1cc2c[nH]cc2cc1-c1ccc2c[nH]cc2c1","c1cc2c[nH]cc2nc1-c1ccc2c[nH]cc2n1",{},"[ch&r6:0]>>[nr6:0]",null,-0.1907130577],[0.0454019353,165.3465245915,37,"completed",-4.955472,37.0,3,"C(=Cc1cccc2ccccc12)c1cccc2ccccc12","C(=Cc1cccc2c1=CCC=2)c1cccc2c1=CCC=2",{},"[c:0]1[ch:1][ch][c:3][c!r5:4][c!r5:5]1>>[c:0]1[CH2:1][c:3][c:4][c:5]1",null,-0.1938421037],[0.0453634561,75.3124275904,37,"completed",-5.28888,37.0,3,"c1cnc2ncccc2c1","c1ccc(Nc2ccc3ccc(Nc4ccccc4)nc3n2)cc1",{},"[ch&r6,CH1&r5:1]>>[*:1](-N-c1ccccc1)",null,-0.1521612053],[0.0451562823,78.3974675214,37,"completed",-5.048392,37.0,3,"C1=CN=C(C2=NC=CC2)C1","C1=C(Nc2ccccc2)N=C(C2=NC(Nc3ccccc3)=CC2)C1",{},"[ch&r6,CH1&r5:1]>>[*:1](-N-c1ccccc1)",null,-0.0863204604],[0.0448799415,188.080862183,37,"completed",-5.184552,37.0,4,"C1=CCC(c2cc(NC3=CN=CC3)cc(C3=CC=CC3)c2)=C1","C1=NC=C(Nc2cc(C3=CN=CC3)cc(C3=CN=CC3)c2)C1",{},"[chr5,CH1r5:1]>>[n:1]",null,-0.1971736308],[0.0448312355,174.5517784995,37,"completed",-5.224848,37.0,36,"C(#Cc1cccc(-c2cccs2)c1)c1cccc(-c2cccs2)c1","C(#CC1=CCC(c2cccs2)=C1)C1=CCC(c2cccs2)=C1",{},"[c:0]1[ch:1][ch][c:3][c!r5:4][c!r5:5]1>>[c:0]1[CH2:1][c:3][c:4][c:5]1",null,-0.1952074914],[0.044805225,170.5242680412,37,"completed",-5.130916,37.0,3,"c1ccc2cc(-c3cc4ccccc4cn3)ncc2c1","C1=c2cnc(-c3cc4c(cn3)=CCC=4)cc2=CC1",{},"[c:0]1[ch:1][ch][c:3][c!r5:4][c!r5:5]1>>[c:0]1[CH2:1][c:3][c:4][c:5]1",null,-0.1718920229],[0.0443485869,129.011426744,37,"completed",-5.156216,37.0,7,"C1=NCC=C1N(c1ccccc1)c1ccccc1","c1ccc(N(c2ccccc2)c2cnsc2)cc1",{},"[#6H2r5:1]>>[S:1]",null,-0.1348794468],[0.0443289054,155.6970364946,37,"completed",-5.338376,37.0,21,"C1=CC(=C2Sc3ncc4c(c3S2)CC=C4)C=C1","C1=CC(=C2Sc3ncc4ccoc4c3S2)C=C1",{},"[#6H2r5:1]>>[O:1]",null,-0.228221153],[0.044179735,146.4207192081,37,"completed",-5.53774,37.0,23,"C1=CC(c2cc(Nc3cnoc3)cc(C3=CCC=C3)c2)=CC1","C1=CC(c2cc(Nc3cnon3)cc(C3=CCC=C3)c2)=CC1",{},"[chr5,CH1r5:1]>>[n:1]",null,-0.3396042075],[0.0441011435,178.997808789,37,"completed",-5.325128,37.0,3,"O=c1cc(Nc2ccccc2)[nH]c(Nc2ccccc2)c1","O=c1cc(NC2=CCC=C2)[nH]c(NC2=CCC=C2)c1",{},"[c:0]1[ch:1][ch][c:3][c!r5:4][c!r5:5]1>>[c:0]1[CH2:1][c:3][c:4][c:5]1",null,-0.2384841663],[0.0440995721,91.2802069358,37,"completed",-5.27186,37.0,3,"c1ccc(Nc2cc(Nc3ccccc3)cc(-c3cccnc3)c2)cc1","c1ccc(Nc2cc(Nc3ccccc3)cc(-c3cncnc3)c2)cc1",{},"[ch&r6:0]>>[nr6:0]",null,-0.1510120769],[0.0440932312,88.6603168918,37,"completed",-5.234416,37.0,3,"c1ccc(Nc2cccc(Nc3ccccc3)c2-c2ccccc2)cc1","c1ccc(Nc2cccc(Nc3ccccc3)c2-c2ccncc2)cc1",{},"[ch&r6:0]>>[nr6:0]",null,-0.1292818847],[0.0440865527,156.7519320282,37,"completed",-5.592204,37.0,18,"C(#Cc1ccccc1)C1=NCC(C2=CC(C#Cc3ccccc3)=NC2)=C1","C(#CC1=NCC(C2=CC(C#CC3=CC=CC3)=NC2)=C1)C1=CC=CC1",{},"[c:0]1[ch:1][ch][c:3][c!r5:4][c!r5:5]1>>[c:0]1[CH2:1][c:3][c:4][c:5]1",null,-0.3785246481],[0.04405523,107.4785839581,37,"completed",-5.325128,37.0,3,"O=c1ccc(-c2cc(Nc3ccccc3)cc(Nc3ccccc3)c2)co1","O=c1ccc(-c2cc(Nc3ccccc3)cc(Nc3ccccc3)c2)c[nH]1",{},"[o:1]>>[nH:1]",null,-0.1907514824],[0.0439326117,135.6032290021,37,"completed",-5.13524,37.0,3,"C1=CCC(c2c(Nc3ccccc3)cccc2Nc2ccccc2)=C1","C1=CN=C(c2c(Nc3ccccc3)cccc2Nc2ccccc2)C1",{},"[chr5,CH1r5:1]>>[n:1]",null,-0.1378286833],[0.0439182011,77.3929180573,37,"completed",-5.3266,37.0,8,"c1ccc2cc3cc4cscc4cc3cc2c1","c1ccc2cc3nc4cscc4nc3cc2c1",{},"[ch&r6:0]>>[nr6:0]",null,-0.1764935358],[0.0438894932,137.8813009679,37,"completed",-5.216108,37.0,28,"C1=CC(c2c(Nc3ccccc3)cccc2Nc2ccccc2)=NC1","C1=NCN=C1c1c(Nc2ccccc2)cccc1Nc1ccccc1",{},"[chr5,CH1r5:1]>>[n:1]",null,-0.1600530422],[0.0437401245,131.5463936371,37,"completed",-5.377568,37.0,10,"C(#CC1=CC(=C2C=CC=C2)C=C1C#CC1=CC=NC1)C1=CC=NC1","C(#CC1=C(C#CC2=CC=NC2)SC(=C2C=CC=C2)S1)C1=CC=NC1",{},"[CH,ch:0]1=[C,c:1][C,c:2]=[CH,ch:3][*:4]1>>[S:0]1[*:1]=,:[*:2][S:3][*:4]1",null,-0.2346401736],[0.0436632202,141.7675600096,37,"completed",-4.901928,37.0,3,"C(#Cc1cc(C#CC2=CCC=C2)cc(-c2ccccc2)c1)C1=CCC=C1","C(#Cc1cc(C#CC2=CSCS2)cc(-c2ccccc2)c1)C1=CSCS1",{},"[CH,ch:0]1=[C,c:1][C,c:2]=[CH,ch:3][*:4]1>>[S:0]1[*:1]=,:[*:2][S:3][*:4]1",null,-0.1982976916],[0.0436269084,126.8757965966,37,"completed",-5.175904,37.0,4,"C1=CC(c2cc(NC3=NC=CC3)cc(C3=CCC=C3)c2)=CC1","C1=CC(c2cc(Nc3nccs3)cc(C3=CCC=C3)c2)=CC1",{},"[#6H2r5:1]>>[S:1]",null,-0.1375520345],[0.0436070916,150.7791018782,37,"completed",-5.423476,37.0,37,"C(#Cc1cc(C2=CC=CC2)nc(C2=CC=CC2)c1)C1=CC=CC1","C(#Cc1ccc[nH]1)c1cc(C2=CC=CC2)nc(C2=CC=CC2)c1",{},"[#6H2r5:1]>>[NH:1]",null,-0.2720410477],[0.0435941109,185.5331767597,37,"completed",-4.972584,37.0,15,"C1=CCC(Nc2cc(NC3=CC=CC3)cc(C3=CC=NC3)c2)=C1","C1=CCC(Nc2cc(NC3=CC=CC3)cc(-c3ccn[nH]3)c2)=C1",{},"[#6H2r5:1]>>[NH:1]",null,-0.2058582761],[0.0854269892,125.603837479,38,"completed",-4.88638,38.0,38,"C(#Cc1cc(C#CC2=CSCS2)cc(-c2ccccc2)c1)C1=CSCS1","C(#Cc1cc(C#CC2=CSCS2)cc(C2=CC=CC2)c1)C1=CSCS1",{},"[c:0]1[ch:1][ch][c:3][c!r5:4][c!r5:5]1>>[c:0]1[CH2:1][c:3][c:4][c:5]1",null,-0.1952863056],[0.0773020287,130.7181189236,38,"completed",-4.870924,38.0,38,"C(#Cc1cc(C#CC2=CSCS2)cc(-c2ccccc2)c1)C1=CSCS1","C(#Cc1cc(C#CC2=CSCS2)cc(C2=CCC=C2)c1)C1=CSCS1",{},"[c:0]1[ch:1][ch][c:3][c!r5:4][c!r5:5]1>>[c:0]1[CH2:1][c:3][c:4][c:5]1",null,-0.2068825159],[0.0735358749,103.3251940227,38,"completed",-5.2254,38.0,38,"C(#Cc1cc2c(cc1C#Cc1ccccn1)=CCC=2)c1ccccn1","C(#Cc1cc2c[nH]cc2cc1C#Cc1ccccn1)c1ccccn1",{},"[#6H2r5:1]>>[NH:1]",null,-0.1355781108],[0.0567897558,1
[truncated: 659,254 more chars]
