# Supplementary material for: Active discovery of organic semiconductors
Source: Nat Commun. 2021 Apr 23;12:2422. doi: 10.1038/s41467-021-22611-4 (PMC8065160; doi:10.1038/s41467-021-22611-4)
Supplement: Supplementary file 6 — Source Data [file 41467_2021_22611_MOESM6_ESM.zip › data/runs_2G/active_learner_results_script_twofold_1_kappa_4.5_nbatch_100_runs_50_production_False_rwssearch_0_suffix_/df_population.json]

{"columns":["Fi_scores","XTB1_lamda_h","added_in_round","calc_status","ehomo_gfn1_b3lyp","finished_in_round","generation","molecule_last_gen","molecule_smiles","morgan_fp_bitvect","operation","symmetry","utility_function"],"index":[0,1,2,3,4,5,6,7,8,9,10,11,13,14,15,16,17,18,19,20,21,22,23,24,25,26,27,28,29,30,31,32,33,34,35,36,37,38,39,40,41,42,44,45,46,47,48,49,50,51,52,53,54,55,56,57,58,59,60,61,62,63,64,65,66,67,68,70,71,72,73,74,75,76,77,78,79,80,81,82,84,85,86,87,88,89,90,91,92,93,94,95,96,97,98,99,100,101,102,103,104,105,106,107,109,110,111,112,113,114,115,116,117,119,120,121,122,123,124,125,126,127,128,129,130,131,132,133,134,135,136,137,138,139,140,141,142,143,144,145,146,147,148,149,150,151,152,153,154,155,156,157,158,159,160,161,163,164,165,166,167,168,169,170,171,172,173,174,175,176,178,179,180,181,182,183,184,185,186,187,188,189,190,191,192,193,194,195,196,197,198,199,200,201,202,203,204,205,206,207,208,209,210,211,212,213,214,215,216,217,218,219,220,221,222,223,224,225,226,227,228,229,230,231,232,233,234,235,236,237,238,239,240,241,242,243,244,245,246,247,248,249,250,251,252,253,254,255,256,257,258,259,260,261,262,263,264,265,266,267,268,269,270,271,272,273,274,275,276,277,278,279,280,281,282,283,284,285,286,287,288,289,290,291,292,293,294,295,296,297,298,299,300,301,302,303,304,305,306,307,308,309,310,311,312,313,314,315,316,317,318,319,320,321,322,323,324,325,326,327,328,329,330,331,332,333,334,335,336,337,338,339,340,341,342,343,344,345,346,347,348,349,350,351,352,353,354,355,356,357,358,359,360,361,362,363,364,365,366,367,368,369,370,371,372,373,374,375,376,377,378,379,380,381,382,383,384,385,386,387,388,389,390,391,392,393,394,395,396,397,398,399,400,401,402,403,404,405,406,407,408,409,410,411,412,413,414,415,416,417,418,419,420,421,422,423,424,425,426,427,428,429,430,431,432,433,434,435,436,437,438,439,440,441,442,443,444,445,446,447,448,449,450,451,452,453,454,455,456,457,458,459,460,461,462,463,464,465,466,467,468,469,470,471,472,473,474,475,476,477,478,479,480,481,482,483,484,485,486,487,488,489,490,491,492,493,494,495,496,497,498,499,500,501,502,503,504,505,506,507,508,509,510,511,512,513,514,515,516,517,518,519,520,521,522,523,524,525,526,527,528,529,530,531,532,533,534,535,536,537,538,539,540,541,542,543,544,545,546,547,548,549,550,551,552,553,554,555,556,557,558,559,560,561,562,563,564,565,566,567,568,569,570,571,572,573,574,575,576,577,578,579,580,581,582,583,584,585,586,587,588,589,590,591,592,593,594,595,596,597,598,599,600,601,602,603,604,605,606,607,608,609,610,611,612,613,614,615,616,617,618,619,620,621,622,623,624,625,626,627,628,629,630,631,632,633,634,635,636,637,638,639,640,641,642,643,644,645,646,647,648,649,650,651,652,653,654,655,656,657,658,659,660,661,662,663,664,665,666,667,668,669,670,671,672,673,674,675,676,677,678,679,680,681,682,683,684,685,686,687,688,689,690,691,692,693,694,695,696,697,698,699,700,701,702,703,704,705,706,707,708,709,710,711,712,713,714,715,716,717,718,719,720,721,722,723,724,725,726,727,728,729,730,731,732,733,734,735,736,737,738,739,740,741,742,743,744,745,746,747,748,749,750,751,752,753,754,755,756,757,758,759,760,761,762,763,764,765,766,767,768,769,770,771,772,773,774,775,776,777,778,779,780,781,782,783,784,785,786,787,788,789,790,791,792,793,794,795,796,797,798,799,800,801,802,803,804,805,806,807,808,809,810,811,812,813,814,815,816,817,818,819,820,821,822,823,824,825,826,827,828,829,830,831,832,833,834,835,836,837,838,839,840,841,842,843,844,845,846,847,848,849,850,851,852,853,854,855,856,857,858,859,860,861,862,863,864,865,866,867,868,869,870,871,872,873,874,875,876,877,878,879,880,881,882,883,884,885,886,887,888,889,890,891,892,893,894,895,896,897,898,899,900,901,902,903,904,905,906,907,908,909,910,911,912,913,914,915,916,917,918,919,920,921,922,923,924,925,926,927,928,929,930,931,932,933,934,935,936,937,938,939,940,941,942,943,944,945,946,947,948,949,950,951,952,953,954,955,956,957,958,959,960,961,962,963,964,965,966,967,968,969,970,971,972,973,974,975,976,977,978,979,980,981,982,983,984,985,986,987,988,989,990,991,992,993,994,995,996,997,998,999,1000,1001,1002,1003,1004,1005,1006,1007,1008,1009,1010,1011,1012,1013,1014,1015,1016,1017,1018,1019,1020,1021,1022,1023,1024,1025,1026,1027,1028,1029,1030,1031,1032,1033,1034,1035,1036,1037,1038,1039,1040,1041,1042,1043,1044,1045,1046,1047,1048,1049,1050,1051,1052,1053,1054,1055,1056,1057,1058,1059,1060,1061,1062,1063,1064,1065,1066,1067,1068,1069,1070,1071,1072,1073,1074,1075,1076,1077,1078,1079,1080,1081,1082,1083,1084,1085,1086,1087,1088,1089,1090,1091,1092,1093,1094,1095,1096,1097,1098,1099,1100,1101,1102,1103,1104,1105,1106,1107,1108,1109,1110,1111,1112,1113,1114,1115,1116,1117,1118,1119,1120,1121,1122,1123,1124,1125,1126,1127,1128,1129,1130,1131,1132,1133,1134,1135,1136,1137,1138,1139,1140,1141,1142,1143,1144,1145,1146,1147,1148,1149,1150,1151,1152,1153,1154,1155,1156,1157,1158,1159,1160,1161,1162,1163,1164,1165,1166,1167,1168,1169,1170,1171,1172,1173,1174,1175,1176,1177,1178,1179,1180,1181,1182,1183,1184,1185,1186,1187,1188,1189,1190,1191,1192,1193,1194,1195,1196,1197,1198,1199,1200,1201,1202,1203,1204,1205,1206,1207,1208,1209,1210,1211,1212,1213,1214,1215,1216,1217,1218,1219,1220,1221,1222,1223,1224,1225,1226,1227,1228,1229,1230,1231,1232,1233,1234,1235,1236,1237,1238,1239,1240,1241,1242,1243,1244,1245,1246,1247,1248,1249,1250,1251,1252,1253,1254,1255,1256,1257,1258,1259,1260,1261,1262,1263,1264,1265,1266,1267,1268,1269,1270,1271,1272,1273,1274,1275,1276,1277,1278,1279,1280,1281,1282,1283,1284,1285,1286,1287,1288,1289,1290,1291,1292,1293,1294,1295,1296,1297,1298,1299,1300,1301,1302,1303,1304,1305,1306,1307,1308,1309,1310,1311,1312,1313,1314,1315,1316,1317,1318,1319,1320,1321,1322,1323,1324,1325,1326,1327,1328,1329,1330,1331,1332,1333,1334,1335,1336,1337,1338,1339,1340,1341,1342,1343,1344,1345,1346,1347,1348,1349,1350,1351,1352,1353,1354,1355,1356,1357,1358,1359,1360,1361,1362,1363,1364,1365,1366,1367,1368,1369,1370,1371,1372,1373,1374,1375,1376,1377,1378,1379,1380,1381,1382,1383,1384,1385,1386,1387,1388,1389,1390,1391,1392,1393,1394,1395,1396,1397,1398,1399,1400,1401,1402,1403,1404,1405,1406,1407,1408,1409,1410,1411,1412,1413,1414,1415,1416,1417,1418,1419,1420,1421,1422,1423,1424,1425,1426,1427,1428,1429,1430,1431,1432,1433,1434,1435,1436,1437,1438,1439,1440,1441,1442,1443,1444,1445,1446,1447,1448,1449,1450,1451,1452,1453,1454,1455,1456,1457,1458,1459,1460,1461,1462,1463,1464,1465,1466,1467,1468,1469,1470,1471,1472,1473,1474,1475,1476,1477,1478,1479,1480,1481,1482,1483,1484,1485,1486,1487,1488,1489,1490,1491,1492,1493,1494,1495,1496,1497,1498,1499,1500,1501,1502,1503,1504,1505,1506,1507,1508,1509,1510,1511,1512,1513,1514,1515,1516,1517,1518,1519,1520,1521,1522,1523,1524,1525,1526,1527,1528,1529,1530,1531,1532,1533,1534,1535,1536,1537,1538,1539,1540,1541,1542,1543,1544,1545,1546,1547,1548,1549,1550,1551,1552,1553,1554,1555,1556,1557,1558,1559,1560,1561,1562,1563,1564,1565,1566,1567,1568,1569,1570,1571,1572,1573,1574,1575,1576,1577,1578,1579,1580,1581,1582,1583,1584,1585,1586,1587,1588,1589,1590,1591,1592,1593,1594,1595,1596,1597,1598,1599,1600,1601,1602,1603,1604,1605,1606,1607,1608,1609,1610,1611,1612,1613,1614,1615,1616,1617,1618,1619,1620,1621,1622,1623,1624,1625,1626,1627,1628,1629,1630,1631,1632,1633,1634,1635,1636,1637,1638,1639,1640,1641,1642,1643,1644,1645,1646,1647,1648,1649,1650,1651,1652,1653,1654,1655,1656,1657,1658,1659,1660,1661,1662,1663,1664,1665,1666,1667,1668,1669,1670,1671,1672,1673,1674,1675,1676,1677,1678,1679,1680,1681,1682,1683,1684,1685,1686,1687,1688,1689,1690,1691,1692,1693,1694,1695,1696,1697,1698,1699,1700,1701,1702,1703,1704,1705,1706,1707,1708,1709,1710,1711,1712,1713,1714,1715,1716,1717,1718,1719,1720,1721,1722,1723,1724,1725,1726,1727,1728,1729,1730,1731,1732,1733,1734,1735,1736,1737,1738,1739,1740,1741,1742,1743,1744,1745,1746,1747,1748,1749,1750,1751,1752,1753,1754,1755,1756,1757,1758,1759,1760,1761,1762,1763,1764,1765,1766,1767,1768,1769,1770,1771,1772,1773,1774,1775,1776,1777,1778,1779,1780,1781,1782,1783,1784,1785,1786,1787,1788,1789,1790,1791,1792,1793,1794,1795,1796,1797,1798,1799,1800,1801,1802,1803,1804,1805,1806,1807,1808,1809,1810,1811,1812,1813,1814,1815,1816,1817,1818,1819,1820,1821,1822,1823,1824,1825,1826,1827,1828,1829,1830,1831,1832,1833,1834,1835,1836,1837,1838,1839,1840,1841,1842,1843,1844,1845,1846,1847,1848,1849,1850,1851,1852,1853,1854,1855,1856,1857,1858,1859,1860,1861,1862,1863,1864,1865,1866,1867,1868,1869,1870,1871,1872,1873,1874,1875,1876,1877,1878,1879,1880,1881,1882,1883,1884,1885,1886,1887,1888,1889,1890,1891,1892,1893,1894,1895,1896,1897,1898,1899,1900,1901,1902,1903,1904,1905,1906,1907,1908,1909,1910,1911,1912,1913,1914,1915,1916,1917,1918,1919,1920,1921,1922,1923,1924,1925,1926,1927,1928,1929,1930,1931,1932,1933,1934,1935,1936,1937,1938,1939,1940,1941,1942,1943,1944,1945,1946,1947,1948,1949,1950,1951,1952,1953,1954,1955,1956,1957,1958,1959,1960,1961,1962,1963,1964,1965,1966,1967,1968,1969,1970,1971,1972,1973,1974,1975,1976,1977,1978,1979,1980,1981,1982,1983,1984,1985,1986,1987,1988,1989,1990,1991,1992,1993,1994,1995,1996,1997,1998,1999,2000,2001,2002,2003,2004,2005,2006,2007,2008,2009,2010,2011,2012,2013,2014,2015,2016,2017,2018,2019,2020,2021,2022,2023,2024,2025,2026,2027,2028,2029,2030,2031,2032,2033,2034,2035,2036,2037,2038,2039,2040,2041,2042,2043,2044,2045,2046,2047,2048,2049,2050,2051,2052,2053,2054,2055,2056,2057,2058,2059,2060,2061,2062,2063,2064,2065,2066,2067,2068,2069,2070,2071,2072,2073,2074,2075,2076,2077,2078,2079,2080,2081,2082,2083,2084,2085,2086,2087,2088,2089,2090,2091,2092,2093,2094,2095,2096,2097,2098,2099,2100,2101,2102,2103,2104,2105,2106,2107,2108,2109,2110,2111,2112,2113,2114,2115,2116,2117,2118,2119,2120,2121,2122,2123,2124,2125,2126,2127,2128,2129,2130,2131,2132,2133,2134,2135,2136,2137,2138,2139,2140,2141,2142,2143,2144,2145,2146,2147,2148,2149,2150,2151,2152,2153,2154,2155,2156,2157,2158,2159,2160,2161,2162,2163,2164,2165,2166,2167,2168,2169,2170,2171,2172,2173,2174,2175,2176,2177,2178,2179,2180,2181,2182,2183,2184,2185,2186,2187,2188,2189,2190,2191,2192,2193,2194,2195,2196,2197,2198,2199,2200,2201,2202,2203,2204,2205,2206,2207,2208,2209,2210,2211,2212,2213,2214,2215,2216,2217,2218,2219,2220,2221,2222,2223,2224,2225,2226,2227,2228,2229,2230,2231,2232,2233,2234,2235,2236,2237,2238,2239,2240,2241,2242,2243,2244,2245,2246,2247,2248,2249,2250,2251,2252,2253,2254,2255,2256,2257,2258,2259,2260,2261,2262,2263,2264,2265,2266,2267,2268,2269,2270,2271,2272,2273,2274,2275,2276,2277,2278,2279,2280,2281,2282,2283,2284,2285,2286,2287,2288,2289,2290,2291,2292,2293,2294,2295,2296,2297,2298,2299,2300,2301,2302,2303,2304,2305,2306,2307,2308,2309,2310,2311,2312,2313,2314,2315,2316,2317,2318,2319,2320,2321,2322,2323,2324,2325,2326,2327,2328,2329,2330,2331,2332,2333,2334,2335,2336,2337,2338,2339,2340,2341,2342,2343,2344,2345,2346,2347,2348,2349,2350,2351,2352,2353,2354,2355,2356,2357,2358,2359,2360,2361,2362,2363,2364,2365,2366,2367,2368,2369,2370,2371,2372,2373,2374,2375,2376,2377,2378,2379,2380,2381,2382,2383,2384,2385,2386,2387,2388,2389,2390,2391,2392,2393,2394,2395,2396,2397,2398,2399,2400,2401,2402,2403,2404,2405,2406,2407,2408,2409,2410,2411,2412,2413,2414,2415,2416,2417,2418,2419,2420,2421,2422,2423,2424,2425,2426,2427,2428,2429,2430,2431,2432,2433,2434,2435,2436,2437,2438,2439,2440,2441,2442,2443,2444,2445,2446,2447,2448,2449,2450,2451,2452,2453,2454,2455,2456,2457,2458,2459,2460,2461,2462,2463,2464,2465,2466,2467,2468,2469,2470,2471,2472,2473,2474,2475,2476,2477,2478,2479,2480,2481,2482,2483,2484,2485,2486,2487,2488,2489,2490,2491,2492,2493,2494,2495,2496,2497,2498,2499,2500,2501,2502,2503,2504,2505,2506,2507,2508,2509,2510,2511,2512,2513,2514,2515,2516,2517,2518,2519,2520,2521,2522,2523,2524,2525,2526,2527,2528,2529,2530,2531,2532,2533,2534,2535,2536,2537,2538,2539,2540,2541,2542,2543,2544,2545,2546,2547,2548,2549,2550,2551,2552,2553,2554,2555,2556,2557,2558,2559,2560,2561,2562,2563,2564,2565,2566,2567,2568,2569,2570,2571,2572,2573,2574,2575,2576,2577,2578,2579,2580,2581,2582,2583,2584,2585,2586,2587,2588,2589,2590,2591,2592,2593,2594,2595,2596,2597,2598,2599,2600,2601,2602,2603,2604,2605,2606,2607,2608,2609,2610,2611,2612,2613,2614,2615,2616,2617,2618,2619,2620,2621,2622,2623,2624,2625,2626,2627,2628,2629,2630,2631,2632,2633,2634,2635,2636,2637,2638,2639,2640,2641,2642,2643,2644,2645,2646,2647,2648,2649,2650,2651,2652,2653,2654,2655,2656,2657,2658,2659,2660,2661,2662,2663,2664,2665,2666,2667,2668,2669,2670,2671,2672,2673,2674,2675,2676,2677,2678,2679,2680,2681,2682,2683,2684,2685,2686,2687,2688,2689,2690,2691,2692,2693,2694,2695,2696,2697,2698,2699,2700,2701,2702,2703,2704,2705,2706,2707,2708,2709,2710,2711,2712,2713,2714,2715,2716,2717,2718,2719,2720,2721,2722,2723,2724,2725,2726,2727,2728,2729,2730,2731,2732,2733,2734,2735,2736,2737,2738,2739,2740,2741,2742,2743,2744,2745,2746,2747,2748,2749,2750,2751,2752,2753,2754,2755,2756,2757,2758,2759,2760,2761,2762,2763,2764,2765,2766,2767,2768,2769,2770,2771,2772,2773,2774,2775,2776,2777,2778,2779,2780,2781,2782,2783,2784,2785,2786,2787,2788,2789,2790,2791,2792,2793,2794,2795,2796,2797,2798,2799,2800,2801,2802,2803,2804,2805,2806,2807,2808,2809,2810,2811,2812,2813,2814,2815,2816,2817,2818,2819,2820,2821,2822,2823,2824,2825,2826,2827,2828,2829,2830,2831,2832,2833,2834,2835,2836,2837,2838,2839,2840,2841,2842,2843,2844,2845,2846,2847,2848,2849,2850,2851,2852,2853,2854,2855,2856,2857,2858,2859,2860,2861,2862,2863,2864,2865,2866,2867,2868,2869,2870,2871,2872,2873,2874,2875,2876,2877,2878,2879,2880,2881,2882,2883,2884,2885,2886,2887,2888,2889,2890,2891,2892,2893,2894,2895,2896,2897,2898,2899,2900,2901,2902,2903,2904,2905,2906,2907,2908,2909,2910,2911,2912,2913,2914,2915,2916,2917,2918,2919,2920,2921,2922,2923,2924,2925,2926,2927,2928,2929,2930,2931,2932,2933,2934,2935,2936,2937,2938,2939,2940,2941,2942,2943,2944,2945,2946,2947,2948,2949,2950,2951,2952,2953,2954,2955,2956,2957,2958,2959,2960,2961,2962,2963,2964,2965,2966,2967,2968,2969,2970,2971,2972,2973,2974,2975,2976,2977,2978,2979,2980,2981,2982,2983,2984,2985,2986,2987,2988,2989,2990,2991,2992,2993,2994,2995,2996,2997,2998,2999,3000,3001,3002,3003,3004,3005,3006,3007,3008,3009,3010,3011,3012,3013,3014,3015,3016,3017,3018,3019,3020,3021,3022,3023,3024,3025,3026,3027,3028,3029,3030,3031,3032,3033,3034,3035,3036,3037,3038,3039,3040,3041,3042,3043,3044,3045,3046,3047,3048,3049,3050,3051,3052,3053,3054,3055,3056,3057,3058,3059,3060,3061,3062,3063,3064,3065,3066,3067,3068,3069,3070,3071,3072,3073,3074,3075,3076,3077,3078,3079,3080,3081,3082,3083,3084,3085,3086,3087,3088,3089,3090,3091,3092,3093,3094,3095,3096,3097,3098,3099,3100,3101,3102,3103,3104,3105,3106,3107,3108,3109,3110,3111,3112,3113,3114,3115,3116,3117,3118,3119,3120,3121,3122,3123,3124,3125,3126,3127,3128,3129,3130,3131,3132,3133,3134,3135,3136,3137,3138,3139,3140,3141,3142,3143,3144,3145,3146,3147,3148,3149,3150,3151,3152,3153,3154,3155,3156,3157,3158,3159,3160,3161,3162,3163,3164,3165,3166,3167,3168,3169,3170,3171,3172,3173,3174,3175,3176,3177,3178,3179,3180,3181,3182,3183,3184,3185,3186,3187,3188,3189,3190,3191,3192,3193,3194,3195,3196,3197,3198,3199,3200,3201,3202,3203,3204,3205,3206,3207,3208,3209,3210,3211,3212,3213,3214,3215,3216,3217,3218,3219,3220,3221,3222,3223,3224,3225,3226,3227,3228,3229,3230,3231,3232,3233,3234,3235,3236,3237,3238,3239,3240,3241,3242,3243,3244,3245,3246,3247,3248,3249,3250,3251,3252,3253,3254,3255,3256,3257,3258,3259,3260,3261,3262,3263,3264,3265,3266,3267,3268,3269,3270,3271,3272,3273,3274,3275,3276,3277,3278,3279,3280,3281,3282,3283,3284,3285,3286,3287,3288,3289,3290,3291,3292,3293,3294,3295,3296,3297,3298,3299,3300,3301,3302,3303,3304,3305,3306,3307,3308,3309,3310,3311,3312,3313,3314,3315,3316,3317,3318,3319,3320,3321,3322,3323,3324,3325,3326,3327,3328,3329,3330,3331,3332,3333,3334,3335,3336,3337,3338,3339,3340,3341,3342,3343,3344,3345,3346,3347,3348,3349,3350,3351,3352,3353,3354,3355,3356,3357,3358,3359,3360,3361,3362,3363,3364,3365,3366,3367,3368,3369,3370,3371,3372,3373,3374,3375,3376,3377,3378,3379,3380,3381,3382,3383,3384,3385,3386,3387,3388,3389,3390,3391,3392,3393,3394,3395,3396,3397,3398,3399,3400,3401,3402,3403,3404,3405,3406,3407,3408,3409,3410,3411,3412,3413,3414,3415,3416,3417,3418,3419,3420,3421,3422,3423,3424,3425,3426,3427,3428,3429,3430,3431,3432,3433,3434,3435,3436,3437,3438,3439,3440,3441,3442,3443,3444,3445,3446,3447,3448,3449,3450,3451,3452,3453,3454,3455,3456,3457,3458,3459,3460,3461,3462,3463,3464,3465,3466,3467,3468,3469,3470,3471,3472,3473,3474,3475,3476,3477,3478,3479,3480,3481,3482,3483,3484,3485,3486,3487,3488,3489,3490,3491,3492,3493,3494,3495,3496,3497,3498,3499,3500,3501,3502,3503,3504,3505,3506,3507,3508,3509,3510,3511,3512,3513,3514,3515,3516,3517,3518,3519,3520,3521,3522,3523,3524,3525,3526,3527,3528,3529,3530,3531,3532,3533,3534,3535,3536,3537,3538,3539,3540,3541,3542,3543,3544,3545,3546,3547,3548,3549,3550,3551,3552,3553,3554,3555,3556,3557,3558,3559,3560,3561,3562,3563,3564,3565,3566,3567,3568,3569,3570,3571,3572,3573,3574,3575,3576,3577,3578,3579,3580,3581,3582,3583,3584,3585,3586,3587,3588,3589,3590,3591,3592,3593,3594,3595,3596,3597,3598,3599,3600,3601,3602,3603,3604,3605,3606,3607,3608,3609,3610,3611,3612,3613,3614,3615,3616,3617,3618,3619,3620,3621,3622,3623,3624,3625,3626,3627,3628,3629,3630,3631,3632,3633,3634,3635,3636,3637,3638,3639,3640,3641,3642,3643,3644,3645,3646,3647,3648,3649,3650,3651,3652,3653,3654,3655,3656,3657,3658,3659,3660,3661,3662,3663,3664,3665,3666,3667,3668,3669,3670,3671,3672,3673,3674,3675,3676,3677,3678,3679,3680,3681,3682,3683,3684,3685,3686,3687,3688,3689,3690,3691,3692,3693,3694,3695,3696,3697,3698,3699,3700,3701,3702,3703,3704,3705,3706,3707,3708,3709,3710,3711,3712,3713,3714,3715,3716,3717,3718,3719,3720,3721,3722,3723,3724,3725,3726,3727,3728,3729,3730,3731,3732,3733,3734,3735,3736,3737,3738,3739,3740,3741,3742,3743,3744,3745,3746,3747,3748,3749,3750,3751,3752,3753,3754,3755,3756,3757,3758,3759,3760,3761,3762,3763,3764,3765,3766,3767,3768,3769,3770,3771,3772,3773,3774,3775,3776,3777,3778,3779,3780,3781,3782,3783,3784,3785,3786,3787,3788,3789,3790,3791,3792,3793,3794,3795,3796,3797,3798,3799,3800,3801,3802,3803,3804,3805,3806,3807,3808,3809,3810,3811,3812,3813,3814,3815,3816,3817,3818,3819,3820,3821,3822,3823,3824,3825,3826,3827,3828,3829,3830,3831,3832,3833,3834,3835,3836,3837,3838,3839,3840,3841,3842,3843,3844,3845,3846,3847,3848,3849,3850,3851,3852,3853,3854,3855,3856,3857,3858,3859,3860,3861,3862,3863,3864,3865,3866,3867,3868,3869,3870,3871,3872,3873,3874,3875,3876,3877,3878,3879,3880,3881,3882,3883,3884,3885,3886,3887,3888,3889,3890,3891,3892,3893,3894,3895,3896,3897,3898,3899,3900,3901,3902,3903,3904,3905,3906,3907,3908,3909,3910,3911,3912,3913,3914,3915,3916,3917,3918,3919,3920,3921,3922,3923,3924,3925,3926,3927,3928,3929,3930,3931,3932,3933,3934,3935,3936,3937,3938,3939,3940,3941,3942,3943,3944,3945,3946,3947,3948,3949,3950,3951,3952,3953,3954,3955,3956,3957,3958,3959,3960,3961,3962,3963,3964,3965,3966,3967,3968,3969,3970,3971,3972,3973,3974,3975,3976,3977,3978,3979,3980,3981,3982,3983,3984,3985,3986,3987,3988,3989,3990,3991,3992,3993,3994,3995,3996,3997,3998,3999,4000,4001,4002,4003,4004,4005,4006,4007,4008,4009,4010,4011,4012,4013,4014,4015,4016,4017,4018,4019,4020,4021,4022,4023,4024,4025,4026,4027,4028,4029,4030,4031,4032,4033,4034,4035,4036,4037,4038,4039,4040,4041,4042,4043,4044,4045,4046,4047,4048,4049,4050,4051,4052,4053,4054,4055,4056,4057,4058,4059,4060,4061,4062,4063,4064,4065,4066,4067,4068,4069,4070,4071,4072,4073,4074,4075,4076,4077,4078,4079,4080,4081,4082,4083,4084,4085,4086,4087,4088,4089,4090,4091,4092,4093,4094,4095,4096,4097,4098,4099,4100,4101,4102,4103,4104,4105,4106,4107,4108,4109,4110,4111,4112,4113,4114,4115,4116,4117,4118,4119,4120,4121,4122,4123,4124,4125,4126,4127,4128,4129,4130,4131,4132,4133,4134,4135,4136,4137,4138,4139,4140,4141,4142,4143,4144,4145,4146,4147,4148,4149,4150,4151,4152,4153,4154,4155,4156,4157,4158,4159,4160,4161,4162,4163,4164,4165,4166,4167,4168,4169,4170,4171,4172,4173,4174,4175,4176,4177,4178,4179,4180,4181,4182,4183,4184,4185,4186,4187,4188,4189,4190,4191,4192,4193,4194,4195,4196,4197,4198,4199,4200,4201,4202,4203,4204,4205,4206,4207,4208,4209,4210,4211,4212,4213,4214,4215,4216,4217,4218,4219,4220,4221,4222,4223,4224,4225,4226,4227,4228,4229,4230,4231,4232,4233,4234,4235,4236,4237,4238,4239,4240,4241,4242,4243,4244,4245,4246,4247,4248,4249,4250,4251,4252,4253,4254,4255,4256,4257,4258,4259,4260,4261,4262,4263,4264,4265,4266,4267,4268,4269,4270,4271,4272,4273,4274,4275,4276,4277,4278,4279,4280,4281,4282,4283,4284,4285,4286,4287,4288,4289,4290,4291,4292,4293,4294,4295,4296,4297,4298,4299,4300,4301,4302,4303,4304,4305,4306,4307,4308,4309,4310,4311,4312,4313,4314,4315,4316,4317,4318,4319,4320,4321,4322,4323,4324,4325,4326,4327,4328,4329,4330,4331,4332,4333,4334,4335,4336,4337,4338,4339,4340,4341,4342,4343,4344,4345,4346,4347,4348,4349,4350,4351,4352,4353,4354,4355,4356,4357,4358,4359,4360,4361,4362,4363,4364,4365,4366,4367,4368,4369,4370,4371,4372,4373,4374,4375,4376,4377,4378,4379,4380,4381,4382,4383,4384,4385,4386,4387,4388,4389,4390,4391,4392,4393,4394,4395,4396,4397,4398,4399,4400,4401,4402,4403,4404,4405,4406,4407,4408,4409,4410,4411,4412,4413,4414,4415,4416,4417,4418,4419,4420,4421,4422,4423,4424,4425,4426,4427,4428,4429,4430,4431,4432,4433,4434,4435,4436,4437,4438,4439,4440,4441,4442,4443,4444,4445,4446,4447,4448,4449,4450,4451,4452,4453,4454,4455,4456,4457,4458,4459,4460,4461,4462,4463,4464,4465,4466,4467,4468,4469,4470,4471,4472,4473,4474,4475,4476,4477,4478,4479,4480,4481,4482,4483,4484,4485,4486,4487,4488,4489,4490,4491,4492,4493,4494,4495,4496,4497,4498,4499,4500,4501,4502,4503,4504,4505,4506,4507,4508,4509,4510,4511,4512,4513,4514,4515,4516,4517,4518,4519,4520,4521,4522,4523,4524,4525,4526,4527,4528,4529,4530,4531,4532,4533,4534,4535,4536,4537,4538,4539,4540,4541,4542,4543,4544,4545,4546,4547,4548,4549,4550,4551,4552,4553,4554,4555,4556,4557,4558,4559,4560,4561,4562,4563,4564,4565,4566,4567,4568,4569,4570,4571,4572,4573,4574,4575,4576,4577,4578,4579,4580,4581,4582,4583,4584,4585,4586,4587,4588,4589,4590,4591,4592,4593,4594,4595,4596,4597,4598,4599,4600,4601,4602,4603,4604,4605,4606,4607,4608,4609,4610,4611,4612,4613,4614,4615,4616,4617,4618,4619,4620,4621,4622,4623,4624,4625,4626,4627,4628,4629,4630,4631,4632,4633,4634,4635,4636,4637,4638,4639,4640,4641,4642,4643,4644,4645,4646,4647,4648,4649,4650,4651,4652,4653,4654,4655,4656,4657,4658,4659,4660,4661,4662,4663,4664,4665,4666,4667,4668,4669,4670,4671,4672,4673,4674,4675,4676,4677,4678,4679,4680,4681,4682,4683,4684,4685,4686,4687,4688,4689,4690,4691,4692,4693,4694,4695,4696,4697,4698,4699,4700,4701,4702,4703,4704,4705,4706,4707,4708,4709,4710,4711,4712,4713,4714,4715,4716,4717,4718,4719,4720,4721,4722,4723,4724,4725,4726,4727,4728,4729,4730,4731,4732,4733,4734,4735,4736,4737,4738,4739,4740,4741,4742,4743,4744,4745,4746,4747,4748,4749,4750,4751,4752,4753,4754,4755,4756,4757,4758,4759,4760,4761,4762,4763,4764,4765,4766,4767,4768,4769,4770,4771,4772,4773,4774,4775,4776,4777,4778,4779,4780,4781,4782,4783,4784,4785,4786,4787,4788,4789,4790,4791,4792,4793,4794,4795,4796,4797,4798,4799,4800,4801,4802,4803,4804,4805,4806,4807,4808,4809,4810,4811,4812,4813,4814,4815,4816,4817,4818,4819,4820,4821,4822,4823,4824,4825,4826,4827,4828,4829,4830,4831,4832,4833,4834,4835,4836,4837,4838,4839,4840,4841,4842,4843,4844,4845,4846,4847,4848,4849,4850,4851,4852,4853,4854,4855,4856,4857,4858,4859,4860,4861,4862,4863,4864,4865,4866,4867,4868,4869,4870,4871,4872,4873,4874,4875,4876,4877,4878,4879,4880,4881,4882,4883,4884,4885,4886,4887,4888,4889,4890,4891,4892,4893,4894,4895,4896,4897,4898,4899,4900,4901,4902,4903,4904,4905,4906,4907,4908,4909,4910,4911,4912,4913,4914,4915,4916,4917,4918,4919,4920,4921,4922,4923,4924,4925,4926,4927,4928,4929,4930,4931,4932,4933,4934,4935,4936,4937,4938,4939,4940,4941,4942,4943,4944,4945,4946,4947,4948,4949,4950,4951,4952,4953,4954,4955,4956,4957,4958,4959,4960,4961,4962,4963,4964,4965,4966,4967,4968,4969,4970,4971,4972,4973,4974,4975,4976,4977,4978,4979,4980,4981,4982,4983,4984,4985,4986,4987,4988,4989,4990,4991,4992,4993,4994,4995,4996,4997,4998,4999,5000,5001,5002,5003,5004,5005,5006,5007,5008,5009,5010,5011,5012,5013,5014,5015,5016,5017,5018,5019,5020,5021,5022,5023,5024,5025,5026,5027,5028,5029,5030,5031,5032,5033,5034,5035,5036,5037,5038,5039,5040,5041,5042,5043,5044,5045,5046,5047,5048,5049,5050,5051,5052,5053,5054,5055,5056,5057,5058,5059,5060,5061,5062,5063,5064,5065,5066,5067,5068,5069,5070,5071,5072,5073,5074,5075,5076,5077,5078,5079,5080,5081,5082,5083,5084,5085,5086,5087,5088,5089,5090,5091,5092,5093,5094,5095,5096,5097,5098,5099,5100,5101,5102,5103,5104,5105,5106,5107,5108,5109,5110,5111,5112,5113,5114,5115,5116,5117,5118,5119,5120,5121,5122,5123,5124,5125,5126,5127,5128,5129,5130,5131,5132,5133,5134,5135,5136,5137,5138,5139,5140,5141,5142,5143,5144,5145,5146,5147,5148,5149,5150,5151,5152,5153,5154,5155,5156,5157,5158,5159,5160,5161,5162,5163,5164,5165,5166,5167,5168,5169,5170,5171,5172,5173,5174,5175,5176,5177,5178,5179,5180,5181,5182,5183,5184,5185,5186],"data":[[null,109.8639056562,0,"completed",-6.49178,2.0,0,"c1ccccc1","c1ccccc1",[],"none",true,-0.9804210046],[null,340.505459674,1,"completed",-6.064992,2.0,1,"c1ccccc1","c1ccc(-c2ccccc2)cc1",[],"[cH&r6,CH&r5:1]>>[#6:1](-[c]1[ch]ccc[ch]1)",true,-0.7564632526],[null,205.5301639019,1,"completed",-5.886512,2.0,1,"c1ccccc1","c1ccc2ccccc2c1",[],"[cH&r6:1][cH&r6:2]>>[c:1]2cccc[c:2]2",true,-0.5876709965],[null,443.4094078977,1,"completed",-5.779148,2.0,1,"c1ccccc1","C1=CCC=C1",[],"[c:0]1[ch:1][ch][c:3][c!r5:4][c!r5:5]1>>[c:0]1[CH2:1][c:3][c:4][c:5]1",true,-0.6500926749],[null,280.7754938902,1,"completed",-5.70978,2.0,1,"c1ccccc1","C(=Cc1ccccc1)c1ccccc1",[],"[ch&r6,CH1&r5:1]>>[*:1](-C=C-c1ccccc1)",true,-0.5109132859],[null,186.8022802516,1,"completed",-6.062784,2.0,1,"c1ccccc1","C(#Cc1ccccc1)c1ccccc1",[],"[ch&r6,CH1&r5:1]>>[*:1](-C#C-c1ccccc1)",true,-0.6993583323],[null,855.5124122314,1,"completed",-5.964712,2.0,1,"c1ccccc1","c1ccncc1",[],"[ch&r6:0]>>[nr6:0]",true,-1.0479921949],[null,130.7494298318,1,"completed",-5.208748,2.0,1,"c1ccccc1","c1ccc(Nc2ccccc2)cc1",[],"[ch&r6,CH1&r5:1]>>[*:1](-N-c1ccccc1)",true,-0.1512951284],[null,228.5818813147,1,"completed",-6.402172,2.0,1,"c1ccccc1","O=c1ccocc1",[],"[ch:1]1[c:2][c:3][ch:4][c:5][c:6]1>>[o:1]1[c:2][c:3][C:4](=O)[c:5][c:6]1",true,-0.9397441759],[null,323.4754272636,2,"completed",-5.894148,2.0,2,"c1ccc(-c2ccccc2)cc1","c1ccc(-c2ccc(-c3ccccc3)cc2)cc1",[],"[cH&r6,CH&r5:1]>>[#6:1](-[c]1[ch]ccc[ch]1)",true,-0.6431680687],[null,400.2089622162,2,"completed",-5.970784,2.0,2,"c1ccc(-c2ccccc2)cc1","c1ccc(-c2ccccc2-c2ccccc2)cc1",[],"[cH&r6,CH&r5:1]>>[#6:1](-[c]1[ch]ccc[ch]1)",true,-0.7291892436],[null,208.7259538309,2,"completed",-6.009332,2.0,2,"c1ccc(-c2ccccc2)cc1","c1ccc(-c2cccc(-c3ccccc3)c2)cc1",[],"[cH&r6,CH&r5:1]>>[#6:1](-[c]1[ch]ccc[ch]1)",true,-0.6698806013],[null,289.9552260252,2,"completed",-5.758816,2.0,2,"c1ccc(-c2ccccc2)cc1","c1ccc2c(-c3cccc4ccccc34)cccc2c1",[],"[cH&r6:1][cH&r6:2]>>[c:1]2cccc[c:2]2",true,-0.5447503179],[null,169.3995910698,2,"completed",-5.747408,2.0,2,"c1ccc(-c2ccccc2)cc1","c1ccc2cc(-c3ccc4ccccc4c3)ccc2c1",[],"[cH&r6:1][cH&r6:2]>>[c:1]2cccc[c:2]2",true,-0.4838113367],[null,267.6632374704,2,"completed",-5.4347,2.0,2,"c1ccc(-c2ccccc2)cc1","C1=CC(C2=CCC=C2)=CC1",[],"[c:0]1[ch:1][ch][c:3][c!r5:4][c!r5:5]1>>[c:0]1[CH2:1][c:3][c:4][c:5]1",true,-0.3557181648],[null,349.1573583961,2,"completed",-5.20378,2.0,2,"c1ccc(-c2ccccc2)cc1","C1=CCC(C2=CC=CC2)=C1",[],"[c:0]1[ch:1][ch][c:3][c!r5:4][c!r5:5]1>>[c:0]1[CH2:1][c:3][c:4][c:5]1",true,-0.3566346902],[null,135.9595188174,2,"completed",-5.675372,2.0,2,"c1ccc(-c2ccccc2)cc1","C(=Cc1cc(C=Cc2ccccc2)cc(-c2ccccc2)c1)c1ccccc1",[],"[ch&r6,CH1&r5:1]>>[*:1](-C=C-c1ccccc1)",true,-0.4250893207],[null,375.819464577,2,"completed",-5.709136,2.0,2,"c1ccc(-c2ccccc2)cc1","C(=Cc1ccccc1-c1ccccc1C=Cc1ccccc1)c1ccccc1",[],"[ch&r6,CH1&r5:1]>>[*:1](-C=C-c1ccccc1)",true,-0.5683776355],[null,147.7665762219,2,"completed",-5.712632,2.0,2,"c1ccc(-c2ccccc2)cc1","C(=Cc1cccc(-c2cccc(C=Cc3ccccc3)c2)c1)c1ccccc1",[],"[ch&r6,CH1&r5:1]>>[*:1](-C=C-c1ccccc1)",true,-0.4535865574],[null,181.9751020323,2,"completed",-5.690552,2.0,2,"c1ccc(-c2ccccc2)cc1","C(=Cc1cccc(C=Cc2ccccc2)c1-c1ccccc1)c1ccccc1",[],"[ch&r6,CH1&r5:1]>>[*:1](-C=C-c1ccccc1)",true,-0.4516671933],[null,208.7191839613,2,"completed",-5.533232,2.0,2,"c1ccc(-c2ccccc2)cc1","C(=Cc1ccc(-c2ccc(C=Cc3ccccc3)cc2)cc1)c1ccccc1",[],"[ch&r6,CH1&r5:1]>>[*:1](-C=C-c1ccccc1)",true,-0.3681464125],[null,196.9148975488,2,"completed",-5.758724,2.0,2,"c1ccc(-c2ccccc2)cc1","C(#Cc1ccccc1-c1ccccc1C#Cc1ccccc1)c1ccccc1",[],"[ch&r6,CH1&r5:1]>>[*:1](-C#C-c1ccccc1)",true,-0.5013930174],[null,131.0942331495,2,"completed",-5.826988,2.0,2,"c1ccc(-c2ccccc2)cc1","C(#Cc1cccc(-c2cccc(C#Cc3ccccc3)c2)c1)c1ccccc1",[],"[ch&r6,CH1&r5:1]>>[*:1](-C#C-c1ccccc1)",true,-0.5255058121],[null,155.4556626912,2,"completed",-5.807668,2.0,2,"c1ccc(-c2ccccc2)cc1","C(#Cc1cccc(C#Cc2ccccc2)c1-c1ccccc1)c1ccccc1",[],"[ch&r6,CH1&r5:1]>>[*:1](-C#C-c1ccccc1)",true,-0.5191873671],[null,191.1503918396,2,"completed",-5.649796,2.0,2,"c1ccc(-c2ccccc2)cc1","C(#Cc1ccc(-c2ccc(C#Cc3ccccc3)cc2)cc1)c1ccccc1",[],"[ch&r6,CH1&r5:1]>>[*:1](-C#C-c1ccccc1)",true,-0.4297133192],[null,116.6865516835,2,"completed",-5.807116,2.0,2,"c1ccc(-c2ccccc2)cc1","C(#Cc1cc(C#Cc2ccccc2)cc(-c2ccccc2)c1)c1ccccc1",[],"[ch&r6,CH1&r5:1]>>[*:1](-C#C-c1ccccc1)",true,-0.5085490534],[null,546.3324277,2,"completed",-5.947048,2.0,2,"c1ccc(-c2ccccc2)cc1","c1cncc(-c2cccnc2)c1",[],"[ch&r6:0]>>[nr6:0]",true,-0.8062563957],[null,501.5108793679,2,"completed",-6.042912,2.0,2,"c1ccc(-c2ccccc2)cc1","c1cc(-c2ccncc2)ccn1",[],"[ch&r6:0]>>[nr6:0]",true,-0.8289534677],[null,466.0574356808,2,"completed",-5.84088,2.0,2,"c1ccc(-c2ccccc2)cc1","c1ccc(-c2ccccn2)nc1",[],"[ch&r6:0]>>[nr6:0]",true,-0.6972604168],[null,94.2937576706,2,"completed",-5.141772,2.0,2,"c1ccc(-c2ccccc2)cc1","c1ccc(Nc2cc(Nc3ccccc3)cc(-c3ccccc3)c2)cc1",[],"[ch&r6,CH1&r5:1]>>[*:1](-N-c1ccccc1)",true,-0.0987234204],[null,209.1033990814,2,"completed",-5.012788,2.0,2,"c1ccc(-c2ccccc2)cc1","c1ccc(Nc2ccc(-c3ccc(Nc4ccccc4)cc3)cc2)cc1",[],"[ch&r6,CH1&r5:1]>>[*:1](-N-c1ccccc1)",true,-0.2178328227],[null,234.3945757705,2,"completed",-5.278392,2.0,2,"c1ccc(-c2ccccc2)cc1","c1ccc(Nc2ccccc2-c2ccccc2Nc2ccccc2)cc1",[],"[ch&r6,CH1&r5:1]>>[*:1](-N-c1ccccc1)",true,-0.265583194],[null,99.683152455,2,"completed",-5.15502,2.0,2,"c1ccc(-c2ccccc2)cc1","c1ccc(Nc2cccc(Nc3ccccc3)c2-c2ccccc2)cc1",[],"[ch&r6,CH1&r5:1]>>[*:1](-N-c1ccccc1)",true,-0.1068646765],[null,74.9002132244,2,"completed",-5.197892,2.0,2,"c1ccc(-c2ccccc2)cc1","c1ccc(Nc2cccc(-c3cccc(Nc4ccccc4)c3)c2)cc1",[],"[ch&r6,CH1&r5:1]>>[*:1](-N-c1ccccc1)",true,-0.1015166752],[null,231.1083419388,2,"completed",-6.69326,2.0,2,"c1ccc(-c2ccccc2)cc1","O=c1cccc(-c2cccc(=O)o2)o1",[],"[c:1]1[c:2][ch:3][ch:4][c:5][c:6]1>>[c:1]1[c:2][o:3][c:4](=O)[c:5][c:6]1",true,-1.1389754191],[null,261.3889745173,2,"completed",-7.004864,2.0,2,"c1ccc(-c2ccccc2)cc1","O=c1cc(-c2ccoc(=O)c2)cco1",[],"[c:1]1[c:2][ch:3][ch:4][c:5][c:6]1>>[c:1]1[c:2][o:3][c:4](=O)[c:5][c:6]1",true,-1.3587834841],[null,458.0882418214,2,"completed",-6.341544,2.0,2,"c1ccc(-c2ccccc2)cc1","O=c1occcc1-c1cccoc1=O",[],"[c:1]1[c:2][ch:3][ch:4][c:5][c:6]1>>[c:1]1[c:2][o:3][c:4](=O)[c:5][c:6]1",true,-0.982418584],[null,505.3211001958,2,"completed",-6.795472,2.0,2,"c1ccc(-c2ccccc2)cc1","O=c1ccc(-c2ccc(=O)oc2)co1",[],"[c:1]1[c:2][ch:3][ch:4][c:5][c:6]1>>[c:1]1[c:2][o:3][c:4](=O)[c:5][c:6]1",true,-1.2899286076],[null,562.0957850494,2,"completed",-6.25902,2.0,2,"c1ccc(-c2ccccc2)cc1","O=c1ccocc1-c1coccc1=O",[],"[ch:1]1[c:2][c:3][ch:4][c:5][c:6]1>>[o:1]1[c:2][c:3][C:4](=O)[c:5][c:6]1",true,-0.9870066252],[null,124.4367759721,2,"completed",-6.631068,2.0,2,"c1ccc(-c2ccccc2)cc1","O=c1ccoc(-c2cc(=O)cco2)c1",[],"[ch:1]1[c:2][c:3][ch:4][c:5][c:6]1>>[o:1]1[c:2][c:3][C:4](=O)[c:5][c:6]1",true,-1.078947371],[null,215.6407085499,2,"completed",-5.683008,2.0,2,"C1=CCC=C1","C1=C(c2ccccc2)C(c2ccccc2)=CC1",[],"[cH&r6,CH&r5:1]>>[#6:1](-[c]1[ch]ccc[ch]1)",true,-0.4615745833],[null,283.3202818644,2,"completed",-5.363492,2.0,2,"C1=CCC=C1","C1=C(c2ccccc2)CC(c2ccccc2)=C1",[],"[cH&r6,CH&r5:1]>>[#6:1](-[c]1[ch]ccc[ch]1)",true,-0.3380682162],[null,269.0393853239,2,"completed",-5.182988,2.0,2,"C1=CCC=C1","C(=Cc1ccccc1)C1=CC=C(C=Cc2ccccc2)C1",[],"[ch&r6,CH1&r5:1]>>[*:1](-C=C-c1ccccc1)",true,-0.2752395772],[null,154.6643521346,2,"completed",-5.459724,2.0,2,"C1=CCC=C1","C(=Cc1ccccc1)C1=CCC=C1C=Cc1ccccc1",[],"[ch&r6,CH1&r5:1]>>[*:1](-C=C-c1ccccc1)",true,-0.2955126501],[null,254.0547226688,2,"completed",-5.312064,2.0,2,"C1=CCC=C1","C(#Cc1ccccc1)C1=CC=C(C#Cc2ccccc2)C1",[],"[ch&r6,CH1&r5:1]>>[*:1](-C#C-c1ccccc1)",true,-0.2942442196],[null,152.2029334329,2,"completed",-5.601772,2.0,2,"C1=CCC=C1","C(#Cc1ccccc1)C1=CCC=C1C#Cc1ccccc1",[],"[ch&r6,CH1&r5:1]>>[*:1](-C#C-c1ccccc1)",true,-0.3827996232],[null,216.7183695799,2,"completed",-5.902152,2.0,2,"C1=CCC=C1","C1=CC(=C2C=CC=C2)C=C1",[],"[r5:1][CH2r5:2][r5:3]>>[r5:1][C:2](=C1cccc1)[r5:3]",true,-0.6018773039],[null,403.8387108723,2,"completed",-6.027732,2.0,2,"C1=CCC=C1","c1ccoc1",[],"[#6H2r5:1]>>[O:1]",true,-0.7647366669],[null,946.402586936,2,"completed",-5.37674,2.0,2,"C1=CCC=C1","C1=COCO1",[],"[CH,ch:0]1=[C,c:1][C,c:2]=[CH,ch:3][*:4]1>>[O:0]1[*:1]=,:[*:2][O:3][*:4]1",true,-0.9660251136],[null,350.3395268912,2,"completed",-5.957812,2.0,2,"C1=CCC=C1","c1ccsc1",[],"[#6H2r5:1]>>[S:1]",true,-0.6951978736],[null,322.4952195054,2,"completed",-4.789504,2.0,2,"C1=CCC=C1","C1=CSCS1",[],"[CH,ch:0]1=[C,c:1][C,c:2]=[CH,ch:3][*:4]1>>[S:0]1[*:1]=,:[*:2][S:3][*:4]1",true,-0.3888996939],[null,402.7197746654,2,"completed",-5.469936,2.0,2,"C1=CCC=C1","c1cc[nH]c1",[],"[#6H2r5:1]>>[NH:1]",true,-0.4787911993],[null,1139.4472576121,2,"completed",-6.516528,2.0,2,"C1=CCC=C1","C1=NCN=C1",[],"[chr5,CH1r5:1]>>[n:1]",true,-1.5104801636],[null,1008.2181397452,2,"completed",-6.368592,2.0,2,"C1=CCC=C1","C1=NN=CC1",[],"[chr5,CH1r5:1]>>[n:1]",true,-1.3435301976],[null,178.3332542752,2,"completed",-5.014352,2.0,2,"C1=CCC=C1","C1=C(Nc2ccccc2)C(Nc2ccccc2)=CC1",[],"[ch&r6,CH1&r5:1]>>[*:1](-N-c1ccccc1)",true,-0.1881413929],[null,563.8930859411,2,"completed",-4.546532,2.0,2,"C1=CCC=C1","C1=C(Nc2ccccc2)CC(Nc2ccccc2)=C1",[],"[ch&r6,CH1&r5:1]>>[*:1](-N-c1ccccc1)",true,-0.6841604765],[null,266.5653572681,2,"completed",-6.099032,2.0,2,"O=c1ccocc1","O=c1c(-c2ccccc2)cocc1-c1ccccc1",[],"[cH&r6,CH&r5:1]>>[#6:1](-[c]1[ch]ccc[ch]1)",true,-0.7484042416],[null,197.3922441131,2,"completed",-6.104736,2.0,2,"O=c1ccocc1","O=c1cc(-c2ccccc2)oc(-c2ccccc2)c1",[],"[cH&r6,CH&r5:1]>>[#6:1](-[c]1[ch]ccc[ch]1)",true,-0.7304902248],[null,192.030987422,2,"completed",-6.3432,2.0,2,"O=c1ccocc1","O=c1c2ccccc2oc2ccccc12",[],"[cH&r6:1][cH&r6:2]>>[c:1]2cccc[c:2]2",true,-0.8911753799],[null,156.4722287129,2,"completed",-6.045396,2.0,2,"O=c1ccocc1","O=c1cc(C=Cc2ccccc2)oc(C=Cc2ccccc2)c1",[],"[ch&r6,CH1&r5:1]>>[*:1](-C=C-c1ccccc1)",true,-0.6800239855],[null,235.8386839451,2,"completed",-5.701316,2.0,2,"O=c1ccocc1","O=c1c(C=Cc2ccccc2)cocc1C=Cc1ccccc1",[],"[ch&r6,CH1&r5:1]>>[*:1](-C=C-c1ccccc1)",true,-0.4824878666],[null,212.4585630372,2,"completed",-5.846584,2.0,2,"O=c1ccocc1","O=c1c(C#Cc2ccccc2)cocc1C#Cc1ccccc1",[],"[ch&r6,CH1&r5:1]>>[*:1](-C#C-c1ccccc1)",true,-0.5641441295],[null,131.4709049351,2,"completed",-6.129944,2.0,2,"O=c1ccocc1","O=c1cc(C#Cc2ccccc2)oc(C#Cc2ccccc2)c1",[],"[ch&r6,CH1&r5:1]>>[*:1](-C#C-c1ccccc1)",true,-0.7328499669],[null,608.86357166,2,"completed",-6.686084,2.0,2,"O=c1ccocc1","O=c1cnonc1",[],"[ch&r6:0]>>[nr6:0]",true,-1.2662501538],[null,712.8778114459,2,"completed",-6.730888,2.0,2,"O=c1ccocc1","O=c1ncocn1",[],"[ch&r6:0]>>[nr6:0]",true,-1.345917773],[null,136.0895935083,2,"completed",-5.670496,2.0,2,"O=c1ccocc1","O=c1cc(Nc2ccccc2)oc(Nc2ccccc2)c1",[],"[ch&r6,CH1&r5:1]>>[*:1](-N-c1ccccc1)",true,-0.4218987599],[null,229.6189560399,2,"completed",-5.210772,2.0,2,"O=c1ccocc1","O=c1c(Nc2ccccc2)cocc1Nc1ccccc1",[],"[ch&r6,CH1&r5:1]>>[*:1](-N-c1ccccc1)",true,-0.2423579555],[null,116.7544989071,2,"completed",-5.903532,2.0,2,"O=c1ccocc1","O=c1cc[nH]cc1",[],"[o:1]>>[nH:1]",true,-0.5744621953],[null,216.7309403444,2,"completed",-5.746948,2.0,2,"C(#Cc1ccccc1)c1ccccc1","C(#Cc1c(-c2ccccc2)cccc1-c1ccccc1)c1ccccc1",[],"[cH&r6,CH&r5:1]>>[#6:1](-[c]1[ch]ccc[ch]1)",true,-0.5020535237],[null,237.0569805558,2,"completed",-5.677396,2.0,2,"C(#Cc1ccccc1)c1ccccc1","C(#Cc1ccc(-c2ccccc2)cc1)c1ccc(-c2ccccc2)cc1",[],"[cH&r6,CH&r5:1]>>[#6:1](-[c]1[ch]ccc[ch]1)",true,-0.4685672001],[null,142.0069681692,2,"completed",-5.825424,2.0,2,"C(#Cc1ccccc1)c1ccccc1","C(#Cc1cccc(-c2ccccc2)c1)c1cccc(-c2ccccc2)c1",[],"[cH&r6,CH&r5:1]>>[#6:1](-[c]1[ch]ccc[ch]1)",true,-0.5272794033],[null,280.8402690465,2,"completed",-5.725604,2.0,2,"C(#Cc1ccccc1)c1ccccc1","C(#Cc1ccccc1-c1ccccc1)c1ccccc1-c1ccccc1",[],"[cH&r6,CH&r5:1]>>[#6:1](-[c]1[ch]ccc[ch]1)",true,-0.5202380565],[null,128.3158590996,2,"completed",-5.828828,2.0,2,"C(#Cc1ccccc1)c1ccccc1","C(#Cc1cc(-c2ccccc2)cc(-c2ccccc2)c1)c1ccccc1",[],"[cH&r6,CH&r5:1]>>[#6:1](-[c]1[ch]ccc[ch]1)",true,-0.5260686114],[null,159.9587665037,2,"completed",-5.650808,2.0,2,"C(#Cc1ccccc1)c1ccccc1","C(#Cc1ccc2ccccc2c1)c1ccc2ccccc2c1",[],"[cH&r6:1][cH&r6:2]>>[c:1]2cccc[c:2]2",true,-0.4174298011],[null,198.1530813831,2,"completed",-5.562488,2.0,2,"C(#Cc1ccccc1)c1ccccc1","C(#Cc1cccc2ccccc12)c1cccc2ccccc12",[],"[cH&r6:1][cH&r6:2]>>[c:1]2cccc[c:2]2",true,-0.379569845],[null,444.176200496,2,"completed",-5.629924,2.0,2,"C(#Cc1ccccc1)c1ccccc1","C(#CC1=CCC=C1)C1=CCC=C1",[],"[c:0]1[ch:1][ch][c:3][c!r5:4][c!r5:5]1>>[c:0]1[CH2:1][c:3][c:4][c:5]1",true,-0.5787002899],[null,304.0011082042,2,"completed",-5.23368,2.0,2,"C(#Cc1ccccc1)c1ccccc1","C(#CC1=CC=CC1)C1=CC=CC1",[],"[c:0]1[ch:1][ch][c:3][c!r5:4][c!r5:5]1>>[c:0]1[CH2:1][c:3][c:4][c:5]1",true,-0.3180772572],[null,416.1078913752,2,"completed",-5.7268,2.0,2,"C(#Cc1ccccc1)c1ccccc1","C(#Cc1ccc(C#Cc2ccccc2)cc1)c1ccccc1",[],"[ch&r6,CH1&r5:1]>>[*:1](-C#C-c1ccccc1)",true,-0.6046950594],[null,253.7983102923,2,"completed",-5.849528,2.0,2,"C(#Cc1ccccc1)c1ccccc1","C(#Cc1cccc(C#Cc2ccccc2)c1)c1ccccc1",[],"[ch&r6,CH1&r5:1]>>[*:1](-C#C-c1ccccc1)",true,-0.5828308258],[null,241.8248082554,2,"completed",-5.696164,2.0,2,"C(#Cc1ccccc1)c1ccccc1","C(#Cc1ccccc1C#Cc1ccccc1)c1ccccc1",[],"[ch&r6,CH1&r5:1]>>[*:1](-C#C-c1ccccc1)",true,-0.4823182354],[null,318.2194176098,2,"completed",-6.018256,2.0,2,"C(#Cc1ccccc1)c1ccccc1","C(#Cc1ccccn1)c1ccccn1",[],"[ch&r6:0]>>[nr6:0]",true,-0.7172368491],[null,482.3672237164,2,"completed",-6.099308,2.0,2,"C(#Cc1ccccc1)c1ccccc1","C(#Cc1ccncc1)c1ccncc1",[],"[ch&r6:0]>>[nr6:0]",true,-0.8497059569],[null,397.6213500022,2,"completed",-5.995256,2.0,2,"C(#Cc1ccccc1)c1ccccc1","C(#Cc1cccnc1)c1cccnc1",[],"[ch&r6:0]>>[nr6:0]",true,-0.7421789257],[null,417.2871061959,2,"completed",-6.544588,2.0,2,"C(#Cc1ccccc1)c1ccccc1","O=c1ccc(C#Cc2ccc(=O)oc2)co1",[],"[c:1]1[c:2][ch:3][ch:4][c:5][c:6]1>>[c:1]1[c:2][o:3][c:4](=O)[c:5][c:6]1",true,-1.0939275246],[null,202.9354724022,2,"completed",-6.84552,2.0,2,"C(#Cc1ccccc1)c1ccccc1","O=c1cc(C#Cc2ccoc(=O)c2)cco1",[],"[c:1]1[c:2][ch:3][ch:4][c:5][c:6]1>>[c:1]1[c:2][o:3][c:4](=O)[c:5][c:6]1",true,-1.2386018087],[null,360.8365499242,2,"completed",-6.14586,2.0,2,"C(#Cc1ccccc1)c1ccccc1","O=c1occcc1C#Cc1cccoc1=O",[],"[c:1]1[c:2][ch:3][ch:4][c:5][c:6]1>>[c:1]1[c:2][o:3][c:4](=O)[c:5][c:6]1",true,-0.8161962718],[null,199.7454947732,2,"completed",-6.59896,2.0,2,"C(#Cc1ccccc1)c1ccccc1","O=c1cccc(C#Cc2cccc(=O)o2)o1",[],"[c:1]1[c:2][ch:3][ch:4][c:5][c:6]1>>[c:1]1[c:2][o:3][c:4](=O)[c:5][c:6]1",true,-1.0681151589],[null,98.7522168391,2,"completed",-6.624168,2.0,2,"C(#Cc1ccccc1)c1ccccc1","O=c1ccoc(C#Cc2cc(=O)cco2)c1",[],"[ch:1]1[c:2][c:3][ch:4][c:5][c:6]1>>[o:1]1[c:2][c:3][C:4](=O)[c:5][c:6]1",true,-1.0714780285],[null,412.2440519933,2,"completed",-6.200232,2.0,2,"C(#Cc1ccccc1)c1ccccc1","O=c1ccocc1C#Cc1coccc1=O",[],"[ch:1]1[c:2][c:3][ch:4][c:5][c:6]1>>[o:1]1[c:2][c:3][C:4](=O)[c:5][c:6]1",true,-0.8735532501],[null,108.0295694259,2,"completed",-5.25208,2.0,2,"c1ccc(Nc2ccccc2)cc1","c1ccc(-c2cccc(Nc3cccc(-c4ccccc4)c3)c2)cc1",[],"[cH&r6,CH&r5:1]>>[#6:1](-[c]1[ch]ccc[ch]1)",true,-0.1516682821],[null,105.6212938246,2,"completed",-5.24932,2.0,2,"c1ccc(Nc2ccccc2)cc1","c1ccc(Nc2cc(-c3ccccc3)cc(-c3ccccc3)c2)cc1",[],"[cH&r6,CH&r5:1]>>[#6:1](-[c]1[ch]ccc[ch]1)",true,-0.148597188],[null,160.8731471942,2,"completed",-5.20194,2.0,2,"c1ccc(Nc2ccccc2)cc1","c1ccc(-c2ccc(Nc3ccc(-c4ccccc4)cc3)cc2)cc1",[],"[cH&r6,CH&r5:1]>>[#6:1](-[c]1[ch]ccc[ch]1)",true,-0.1759890157],[null,286.7985732052,2,"completed",-5.273332,2.0,2,"c1ccc(Nc2ccccc2)cc1","c1ccc(Nc2c(-c3ccccc3)cccc2-c2ccccc2)cc1",[],"[cH&r6,CH&r5:1]>>[#6:1](-[c]1[ch]ccc[ch]1)",true,-0.3114080488],[null,159.2503365115,2,"completed",-5.1679,2.0,2,"c1ccc(Nc2ccccc2)cc1","c1ccc(-c2ccccc2Nc2ccccc2-c2ccccc2)cc1",[],"[cH&r6,CH&r5:1]>>[#6:1](-[c]1[ch]ccc[ch]1)",true,-0.1661919691],[null,126.3284865031,2,"completed",-5.171212,2.0,2,"c1ccc(Nc2ccccc2)cc1","c1ccc2cc(Nc3ccc4ccccc4c3)ccc2c1",[],"[cH&r6:1][cH&r6:2]>>[c:1]2cccc[c:2]2",true,-0.1358077667],[null,124.391064386,2,"completed",-5.105064,2.0,2,"c1ccc(Nc2ccccc2)cc1","c1ccc2c(Nc3cccc4ccccc34)cccc2c1",[],"[cH&r6:1][cH&r6:2]>>[c:1]2cccc[c:2]2",true,-0.1244415626],[null,210.4021559934,2,"completed",-4.784904,2.0,2,"c1ccc(Nc2ccccc2)cc1","C1=CC(NC2=CCC=C2)=CC1",[],"[c:0]1[ch:1][ch][c:3][c!r5:4][c!r5:5]1>>[c:0]1[CH2:1][c:3][c:4][c:5]1",true,-0.3048261094],[null,202.8547408367,2,"completed",-4.738628,2.0,2,"c1ccc(Nc2ccccc2)cc1","C1=CCC(NC2=CC=CC2)=C1",[],"[c:0]1[ch:1][ch][c:3][c!r5:4][c!r5:5]1>>[c:0]1[CH2:1][c:3][c:4][c:5]1",true,-0.3242514608],[null,113.7404212291,2,"completed",-5.487324,2.0,2,"c1ccc(Nc2ccccc2)cc1","c1ccc(Nc2ccccn2)nc1",[],"[ch&r6:0]>>[nr6:0]",true,-0.2940180693],[null,321.5443185812,2,"completed",-5.735724,2.0,2,"c1ccc(Nc2ccccc2)cc1","c1cc(Nc2ccncc2)ccn1",[],"[ch&r6:0]>>[nr6:0]",true,-0.549018944],[null,312.1621042108,2,"completed",-5.467912,2.0,2,"c1ccc(Nc2ccccc2)cc1","c1cncc(Nc2cccnc2)c1",[],"[ch&r6:0]>>[nr6:0]",true,-0.4046865537],[null,83.8755576929,2,"completed",-5.118772,2.0,2,"c1ccc(Nc2ccccc2)cc1","c1ccc(Nc2cccc(Nc3ccccc3)c2)cc1",[],"[ch&r6,CH1&r5:1]>>[*:1](-N-c1ccccc1)",true,-0.0848986413],[null,261.4300651552,2,"completed",-5.064584,2.0,2,"c1ccc(Nc2ccccc2)cc1","c1ccc(Nc2ccccc2Nc2ccccc2)cc1",[],"[ch&r6,CH1&r5:1]>>[*:1](-N-c1ccccc1)",true,-0.262602899],[null,265.999734542,2,"completed",-4.873776,2.0,2,"c1ccc(Nc2ccccc2)cc1","c1ccc(Nc2ccc(Nc3ccccc3)cc2)cc1",[],"[ch&r6,CH1&r5:1]>>[*:1](-N-c1ccccc1)",true,-0.3095686271],[null,94.7744892879,2,"completed",-5.112608,2.0,2,"c1ccc(Nc2ccccc2)cc1","c1ccc(N(c2ccccc2)c2ccccc2)cc1",[],"[r:1][NH!R:2][r:3]>>[r:1][N:2](-c1ccccc1)[r:3]",true,-0.0951845315],[null,157.6264693795,2,"completed",-5.792856,2.0,2,"c1ccc2ccccc2c1","c1ccc(-c2ccc3ccc(-c4ccccc4)cc3c2)cc1",[],"[cH&r6,CH&r5:1]>>[#6:1](-[c]1[ch]ccc[ch]1)",true,-0.5099709088],[null,735.0806604117,2,"completed",-5.791384,2.0,2,"c1ccc2ccccc2c1","c1ccc(-c2ccc(-c3ccccc3)c3ccccc23)cc1",[],"[cH&r6,CH&r5:1]>>[#6:1](-[c]1[ch]ccc[ch]1)",true,-0.8800962315],[null,251.984018717,2,"completed",-5.743544,2.0,2,"c1ccc2ccccc2c1","c1ccc(-c2ccc3cc(-c4ccccc4)ccc3c2)cc1",[],"[cH&r6,CH&r5:1]>>[#6:1](-[c]1[ch]ccc[ch]1)",true,-0.5161675085],[null,695.6469091902,2,"completed",-5.796904,2.0,2,"c1ccc2ccccc2c1","c1ccc(-c2cccc3c(-c4ccccc4)cccc23)cc1",[],"[cH&r6,CH&r5:1]>>[#6:1](-[c]1[ch]ccc[ch]1)",true,-0.8496502004],[null,479.0870540344,2,"completed",-5.798192,2.0,2,"c1ccc2ccccc2c1","c1ccc(-c2cccc3cccc(-c4ccccc4)c23)cc1",[],"[cH&r6,CH&r5:1]>>[#6:1](-[c]1[ch]ccc[ch]1)",true,-0.684387112],[null,171.5972154784,2,"completed",-5.834256,2.0,2,"c1ccc2ccccc2c1","c1ccc(-c2cc3ccccc3cc2-c2ccccc2)cc1",[],"[cH&r6,CH&r5:1]>>[#6:1](-[c]1[ch]ccc[ch]1)",true,-0.5418673476],[null,149.8427671916,2,"completed",-5.507932,2.0,2,"c1ccc2ccccc2c1","c1ccc2cc3ccccc3cc2c1",[],"[cH&r6:1][cH&r6:2]>>[c:1]2cccc[c:2]2",true,-0.3224795002],[null,226.0944611292,2,"completed",-5.85514,2.0,2,"c1ccc2ccccc2c1","c1ccc2c(c1)ccc1ccccc12",[],"[cH&r6:1][cH&r6:2]>>[c:1]2cccc[c:2]2",true,-0.5749213433],[null,433.9524842478,2,"completed",-5.823124,2.0,2,"c1ccc2ccccc2c1","C1=Cc2cccc3cccc1c23",[],"[ch:1]2[c:3][c:4][c:5][c:6]3[c:7][c:8][c:9][ch:2][c:10]23>>C1=C[c:1]2[c:3][c:4][c:5][c:6]3[c:7][c:8][c:9][c:2]1[c:10]23",true,-0.6667382058],[null,226.4214584344,2,"completed",-5.182344,2.0,2,"c1ccc2ccccc2c1","C1=c2ccccc2=CC1",[],"[c:0]1[ch:1][ch][c:3][c!r5:4][c!r5:5]1>>[c:0]1[CH2:1][c:3][c:4][c:5]1",true,-0.2336431866],[null,280.0815016254,2,"completed",-5.551724,2.0,2,"c1ccc2ccccc2c1","C(=Cc1cccc2cccc(C=Cc3ccccc3)c12)c1ccccc1",[],"[ch&r6,CH1&r5:1]>>[*:1](-C=C-c1ccccc1)",true,-0.4224125802],[null,275.2820921462,2,"completed",-5.497536,2.0,2,"c1ccc2ccccc2c1","C(=Cc1cccc2c(C=Cc3ccccc3)cccc12)c1ccccc1",[],"[ch&r6,CH1&r5:1]>>[*:1](-C=C-c1ccccc1)",true,-0.3914298369],[null,311.0546459418,2,"completed",-5.420808,2.0,2,"c1ccc2ccccc2c1","C(=Cc1ccc(C=Cc2ccccc2)c2ccccc12)c1ccccc1",[],"[ch&r6,CH1&r5:1]>>[*:1](-C=C-c1ccccc1)",true,-0.3836465841],[null,134.6229408318,2,"completed",-5.607568,2.0,2,"c1ccc2ccccc2c1","C(=Cc1ccc2ccc(C=Cc3ccccc3)cc2c1)c1ccccc1",[],"[ch&r6,CH1&r5:1]>>[*:1](-C=C-c1ccccc1)",true,-0.3799469973],[null,197.9534817236,2,"completed",-5.485668,2.0,2,"c1ccc2ccccc2c1","C(=Cc1ccc2cc(C=Cc3ccccc3)ccc2c1)c1ccccc1",[],"[ch&r6,CH1&r5:1]>>[*:1](-C=C-c1ccccc1)",true,-0.334765718],[null,195.2632458158,2,"completed",-5.651176,2.0,2,"c1ccc2ccccc2c1","C(=Cc1cc2ccccc2cc1C=Cc1ccccc1)c1ccccc1",[],"[ch&r6,CH1&r5:1]>>[*:1](-C=C-c1ccccc1)",true,-0.4324202549],[null,173.2274693155,2,"completed",-5.603336,2.0,2,"c1ccc2ccccc2c1","C(#Cc1ccc2cc(C#Cc3ccccc3)ccc2c1)c1ccccc1",[],"[ch&r6,CH1&r5:1]>>[*:1](-C#C-c1ccccc1)",true,-0.3926166696],[null,114.3304247629,2,"completed",-5.713644,2.0,2,"c1ccc2ccccc2c1","C(#Cc1ccc2ccc(C#Cc3ccccc3)cc2c1)c1ccccc1",[],"[ch&r6,CH1&r5:1]>>[*:1](-C#C-c1ccccc1)",true,-0.4445057208],[null,329.856304777,2,"completed",-5.606832,2.0,2,"c1ccc2ccccc2c1","C(#Cc1cccc2cccc(C#Cc3ccccc3)c12)c1ccccc1",[],"[ch&r6,CH1&r5:1]>>[*:1](-C#C-c1ccccc1)",true,-0.4844334146],[null,191.2381860024,2,"completed",-5.484748,2.0,2,"c1ccc2ccccc2c1","C(#Cc1ccc(C#Cc2ccccc2)c2ccccc12)c1ccccc1",[],"[ch&r6,CH1&r5:1]>>[*:1](-C#C-c1ccccc1)",true,-0.3303138588],[null,169.5450113032,2,"completed",-5.753664,2.0,2,"c1ccc2ccccc2c1","C(#Cc1cc2ccccc2cc1C#Cc1ccccc1)c1ccccc1",[],"[ch&r6,CH1&r5:1]>>[*:1](-C#C-c1ccccc1)",true,-0.4879662458],[null,339.343037938,2,"completed",-5.589628,2.0,2,"c1ccc2ccccc2c1","C(#Cc1cccc2c(C#Cc3ccccc3)cccc12)c1ccccc1",[],"[ch&r6,CH1&r5:1]>>[*:1](-C#C-c1ccccc1)",true,-0.4823112385],[null,563.2011571734,2,"completed",-5.926348,2.0,2,"c1ccc2ccccc2c1","c1cc2cnccc2cn1",[],"[ch&r6:0]>>[nr6:0]",true,-0.8073366967],[null,662.8314552324,2,"completed",-5.96324,2.0,2,"c1ccc2ccccc2c1","c1cc2ccncc2cn1",[],"[ch&r6:0]>>[nr6:0]",true,-0.8969310753],[null,781.7507722409,2,"completed",-5.735908,2.0,2,"c1ccc2ccccc2c1","c1cnc2cccnc2c1",[],"[ch&r6:0]>>[nr6:0]",true,-0.8995998957],[null,1032.4810839111,2,"completed",-5.740324,2.0,2,"c1ccc2ccccc2c1","c1ccc2cnncc2c1",[],"[ch&r6:0]>>[nr6:0]",true,-1.1255773864],[null,907.3820643894,2,"completed",-5.687516,2.0,2,"c1ccc2ccccc2c1","c1ccc2nccnc2c1",[],"[ch&r6:0]>>[nr6:0]",true,-0.9962318934],[null,615.1684452884,2,"completed",-5.755872,2.0,2,"c1ccc2ccccc2c1","c1cnc2ncccc2c1",[],"[ch&r6:0]>>[nr6:0]",true,-0.7676031367],[null,241.1575657679,2,"completed",-4.99954,2.0,2,"c1ccc2ccccc2c1","c1ccc(Nc2cccc3c(Nc4ccccc4)cccc23)cc1",[],"[ch&r6,CH1&r5:1]>>[*:1](-N-c1ccccc1)",true,-0.2512014236],[null,481.5494524023,2,"completed",-4.90156,2.0,2,"c1ccc2ccccc2c1","c1ccc(Nc2ccc(Nc3ccccc3)c3ccccc23)cc1",[],"[ch&r6,CH1&r5:1]>>[*:1](-N-c1ccccc1)",true,-0.5011839059],[null,192.2935662971,2,"completed",-5.190164,2.0,2,"c1ccc2ccccc2c1","c1ccc(Nc2cc3ccccc3cc2Nc2ccccc2)cc1",[],"[ch&r6,CH1&r5:1]>>[*:1](-N-c1ccccc1)",true,-0.2023864956],[null,199.1564854641,2,"completed",-5.146556,2.0,2,"c1ccc2ccccc2c1","c1ccc(Nc2cccc3cccc(Nc4ccccc4)c23)cc1",[],"[ch&r6,CH1&r5:1]>>[*:1](-N-c1ccccc1)",true,-0.2018052568],[null,216.3032537008,2,"completed",-4.924468,2.0,2,"c1ccc2ccccc2c1","c1ccc(Nc2ccc3cc(Nc4ccccc4)ccc3c2)cc1",[],"[ch&r6,CH1&r5:1]>>[*:1](-N-c1ccccc1)",true,-0.248766405],[null,79.8706201448,2,"completed",-5.112332,2.0,2,"c1ccc2ccccc2c1","c1ccc(Nc2ccc3ccc(Nc4ccccc4)cc3c2)cc1",[],"[ch&r6,CH1&r5:1]>>[*:1](-N-c1ccccc1)",true,-0.0803357597],[null,229.1609018144,2,"completed",-7.066872,2.0,2,"c1ccc2ccccc2c1","O=c1occc2ccoc(=O)c12",[],"[c:1]1[c:2][ch:3][ch:4][c:5][c:6]1>>[c:1]1[c:2][o:3][c:4](=O)[c:5][c:6]1",true,-1.395751266],[null,399.5055558658,2,"completed",-6.994928,2.0,2,"c1ccc2ccccc2c1","O=c1ccc2oc(=O)ccc2o1",[],"[c:1]1[c:2][ch:3][ch:4][c:5][c:6]1>>[c:1]1[c:2][o:3][c:4](=O)[c:5][c:6]1",true,-1.3853061866],[null,533.2618981557,2,"completed",-6.786364,2.0,2,"c1ccc2ccccc2c1","O=c1occc2c(=O)occc12",[],"[c:1]1[c:2][ch:3][ch:4][c:5][c:6]1>>[c:1]1[c:2][o:3][c:4](=O)[c:5][c:6]1",true,-1.2953153233],[null,360.371978311,2,"completed",-7.020964,2.0,2,"c1ccc2ccccc2c1","O=c1ccc2ccc(=O)oc2o1",[],"[c:1]1[c:2][ch:3][ch:4][c:5][c:6]1>>[c:1]1[c:2][o:3][c:4](=O)[c:5][c:6]1",true,-1.3921272501],[null,518.7315998322,2,"completed",-6.423516,2.0,2,"c1ccc2ccccc2c1","O=c1ccoc2occc(=O)c12",[],"[ch:1]1[c:2][c:3][ch:4][c:5][c:6]1>>[o:1]1[c:2][c:3][C:4](=O)[c:5][c:6]1",true,-1.0617969805],[null,254.3160240606,2,"completed",-6.761892,2.0,2,"c1ccc2ccccc2c1","O=c1ccoc2c(=O)ccoc12",[],"[ch:1]1[c:2][c:3][ch:4][c:5][c:6]1>>[o:1]1[c:2][c:3][C:4](=O)[c:5][c:6]1",true,-1.1907981776],[null,153.2756264159,2,"completed",-5.873448,2.0,2,"c1ccncc1","c1ccc(-c2cccc(-c3ccccc3)n2)cc1",[],"[cH&r6,CH&r5:1]>>[#6:1](-[c]1[ch]ccc[ch]1)",true,-0.5626918374],[null,233.00696158,2,"completed",-5.917516,2.0,2,"c1ccncc1","c1ccc(-c2cncc(-c3ccccc3)c2)cc1",[],"[cH&r6,CH&r5:1]>>[#6:1](-[c]1[ch]ccc[ch]1)",true,-0.6178795394],[null,164.2073063984,2,"completed",-5.703248,2.0,2,"c1ccncc1","c1ccc2cc3cnccc3cc2c1",[],"[cH&r6:1][cH&r6:2]>>[c:1]2cccc[c:2]2",true,-0.4530772922],[null,148.299569521,2,"completed",-5.765992,2.0,2,"c1ccncc1","c1ccc2nc3ccccc3cc2c1",[],"[cH&r6:1][cH&r6:2]>>[c:1]2cccc[c:2]2",true,-0.4892136352],[null,166.8260108535,2,"completed",-5.765716,2.0,2,"c1ccncc1","C(=Cc1cncc(C=Cc2ccccc2)c1)c1ccccc1",[],"[ch&r6,CH1&r5:1]>>[*:1](-C=C-c1ccccc1)",true,-0.4949626615],[null,164.3342727832,2,"completed",-5.680156,2.0,2,"c1ccncc1","C(=Cc1cccc(C=Cc2ccccc2)n1)c1ccccc1",[],"[ch&r6,CH1&r5:1]>>[*:1](-C=C-c1ccccc1)",true,-0.4380986596],[null,185.8051797821,2,"completed",-5.896264,2.0,2,"c1ccncc1","C(#Cc1cncc(C#Cc2ccccc2)c1)c1ccccc1",[],"[ch&r6,CH1&r5:1]>>[*:1](-C#C-c1ccccc1)",true,-0.5875384073],[null,142.1025214143,2,"completed",-5.852196,2.0,2,"c1ccncc1","C(#Cc1cccc(C#Cc2ccccc2)n1)c1ccccc1",[],"[ch&r6,CH1&r5:1]>>[*:1](-C#C-c1ccccc1)",true,-0.5453756041],[null,881.7338755149,2,"completed",-5.935548,2.0,2,"c1ccncc1","c1cncnc1",[],"[ch&r6:0]>>[nr6:0]",true,-1.0580848042],[null,866.0938611421,2,"completed",-5.770408,2.0,2,"c1ccncc1","c1cnccn1",[],"[ch&r6:0]>>[nr6:0]",true,-0.9850622065],[null,1164.8084822666,2,"completed",-5.747868,2.0,2,"c1ccncc1","c1ccnnc1",[],"[ch&r6:0]>>[nr6:0]",true,-1.2499791773],[null,115.709519938,2,"completed",-5.158516,2.0,2,"c1ccncc1","c1ccc(Nc2cccc(Nc3ccccc3)n2)cc1",[],"[ch&r6,CH1&r5:1]>>[*:1](-N-c1ccccc1)",true,-0.1227457246],[null,166.6832597341,2,"completed",-5.215556,2.0,2,"c1ccncc1","c1ccc(Nc2cncc(Nc3ccccc3)c2)cc1",[],"[ch&r6,CH1&r5:1]>>[*:1](-N-c1ccccc1)",true,-0.1852737751],[null,151.0257153473,2,"completed",-5.726708,2.0,2,"C(=Cc1ccccc1)c1ccccc1","C(=Cc1cc(-c2ccccc2)cc(-c2ccccc2)c1)c1ccccc1",[],"[cH&r6,CH&r5:1]>>[#6:1](-[c]1[ch]ccc[ch]1)",true,-0.4639640031],[null,341.7842121762,2,"completed",-5.702604,2.0,2,"C(=Cc1ccccc1)c1ccccc1","C(=Cc1c(-c2ccccc2)cccc1-c1ccccc1)c1ccccc1",[],"[cH&r6,CH&r5:1]>>[#6:1](-[c]1[ch]ccc[ch]1)",true,-0.5429096815],[null,249.4624523189,2,"completed",-5.578312,2.0,2,"C(=Cc1ccccc1)c1ccccc1","C(=Cc1ccc(-c2ccccc2)cc1)c1ccc(-c2ccccc2)cc1",[],"[cH&r6,CH&r5:1]>>[#6:1](-[c]1[ch]ccc[ch]1)",true,-0.4175342813],[null,455.6924455648,2,"completed",-5.803528,2.0,2,"C(=Cc1ccccc1)c1ccccc1","C(=Cc1ccccc1-c1ccccc1)c1ccccc1-c1ccccc1",[],"[cH&r6,CH&r5:1]>>[#6:1](-[c]1[ch]ccc[ch]1)",true,-0.6709559687],[null,150.9705255977,2,"completed",-5.725604,2.0,2,"C(=Cc1ccccc1)c1ccccc1","C(=Cc1cccc(-c2ccccc2)c1)c1cccc(-c2ccccc2)c1",[],"[cH&r6,CH&r5:1]>>[#6:1](-[c]1[ch]ccc[ch]1)",true,-0.4632153693],[null,326.0818804323,2,"completed",-5.539212,2.0,2,"C(=Cc1ccccc1)c1ccccc1","C(=Cc1cccc2ccccc12)c1cccc2ccccc12",[],"[cH&r6:1][cH&r6:2]>>[c:1]2cccc[c:2]2",true,-0.4481672806],[null,188.1050606217,2,"completed",-5.567456,2.0,2,"C(=Cc1ccccc1)c1ccccc1","C(=Cc1ccc2ccccc2c1)c1ccc2ccccc2c1",[],"[cH&r6:1][cH&r6:2]>>[c:1]2cccc[c:2]2",true,-0.3774333301],[null,255.4530562048,2,"completed",-5.324208,2.0,2,"C(=Cc1ccccc1)c1ccccc1","C1=CC(C=CC2=CCC=C2)=CC1",[],"[c:0]1[ch:1][ch][c:3][c!r5:4][c!r5:5]1>>[c:0]1[CH2:1][c:3][c:4][c:5]1",true,-0.2998135842],[null,327.8330188685,2,"completed",-5.129904,2.0,2,"C(=Cc1ccccc1)c1ccccc1","C1=CCC(C=CC2=CC=CC2)=C1",[],"[c:0]1[ch:1][ch][c:3][c!r5:4][c!r5:5]1>>[c:0]1[CH2:1][c:3][c:4][c:5]1",true,-0.3285006398],[null,161.1127333031,2,"completed",-5.666908,2.0,2,"C(=Cc1ccccc1)c1ccccc1","C(=Cc1cccc(C=Cc2ccccc2)c1)c1ccccc1",[],"[ch&r6,CH1&r5:1]>>[*:1](-C=C-c1ccccc1)",true,-0.4282940652],[null,229.5702205461,2,"completed",-5.500572,2.0,2,"C(=Cc1ccccc1)c1ccccc1","C(=Cc1ccc(C=Cc2ccccc2)cc1)c1ccccc1",[],"[ch&r6,CH1&r5:1]>>[*:1](-C=C-c1ccccc1)",true,-0.3623904945],[null,333.0640965866,2,"completed",-5.609684,2.0,2,"C(=Cc1ccccc1)c1ccccc1","C(=Cc1ccccc1C=Cc1ccccc1)c1ccccc1",[],"[ch&r6,CH1&r5:1]>>[*:1](-C=C-c1ccccc1)",true,-0.4880807357],[null,174.7662276953,2,"completed",-5.873816,2.0,2,"C(=Cc1ccccc1)c1ccccc1","C(=Cc1ccccn1)c1ccccn1",[],"[ch&r6:0]>>[nr6:0]",true,-0.5691668677],[null,420.2667936602,2,"completed",-6.064072,2.0,2,"C(=Cc1ccccc1)c1ccccc1","C(=Cc1ccncc1)c1ccncc1",[],"[ch&r6:0]>>[nr6:0]",true,-0.7950139874],[null,434.9734146722,2,"completed",-5.976212,2.0,2,"C(=Cc1ccccc1)c1ccccc1","C(=Cc1cccnc1)c1cccnc1",[],"[ch&r6:0]>>[nr6:0]",true,-0.7519296053],[null,466.951261464,2,"completed",-6.446148,2.0,2,"C(=Cc1ccccc1)c1ccccc1","O=c1ccc(C=Cc2ccc(=O)oc2)co1",[],"[c:1]1[c:2][ch:3][ch:4][c:5][c:6]1>>[c:1]1[c:2][o:3][c:4](=O)[c:5][c:6]1",true,-1.0516556257],[null,382.9653075393,2,"completed",-5.933432,2.0,2,"C(=Cc1ccccc1)c1ccccc1","O=c1occcc1C=Cc1cccoc1=O",[],"[c:1]1[c:2][ch:3][ch:4][c:5][c:6]1>>[c:1]1[c:2][o:3][c:4](=O)[c:5][c:6]1",true,-0.6978687463],[null,202.1643819247,2,"completed",-6.410176,2.0,2,"C(=Cc1ccccc1)c1ccccc1","O=c1cccc(C=Cc2cccc(=O)o2)o1",[],"[c:1]1[c:2][ch:3][ch:4][c:5][c:6]1>>[c:1]1[c:2][o:3][c:4](=O)[c:5][c:6]1",true,-0.9391407782],[null,199.9180439987,2,"completed",-6.779924,2.0,2,"C(=Cc1ccccc1)c1ccccc1","O=c1cc(C=Cc2ccoc(=O)c2)cco1",[],"[c:1]1[c:2][ch:3][ch:4][c:5][c:6]1>>[c:1]1[c:2][o:3][c:4](=O)[c:5][c:6]1",true,-1.1928193915],[null,92.8430880756,2,"completed",-6.527752,2.0,2,"C(=Cc1ccccc1)c1ccccc1","O=c1ccoc(C=Cc2cc(=O)cco2)c1",[],"[ch:1]1[c:2][c:3][ch:4][c:5][c:6]1>>[o:1]1[c:2][c:3][C:4](=O)[c:5][c:6]1",true,-1.0037295293],[null,671.682692097,2,"completed",-5.96738,2.0,2,"C(=Cc1ccccc1)c1ccccc1","O=c1ccocc1C=Cc1coccc1=O",[],"[ch:1]1[c:2][c:3][ch:4][c:5][c:6]1>>[o:1]1[c:2][c:3][C:4](=O)[c:5][c:6]1",true,-0.9054325985],[0.6895829833,140.8141536371,3,"completed",-4.735592,3.0,3,"c1ccc2c(Nc3cccc4ccccc34)cccc2c1","C1=c2cccc(Nc3cccc4c3=CCC=4)c2=CC1",{},"[c:0]1[ch:1][ch][c:3][c!r5:4][c!r5:5]1>>[c:0]1[CH2:1][c:3][c:4][c:5]1",null,-0.2913713939],[0.6847415129,172.7540231861,3,"completed",-4.757488,3.0,3,"c1ccc2cc(Nc3ccc4ccccc4c3)ccc2c1","C1=c2ccc(Nc3ccc4c(c3)=CCC=4)cc2=CC1",{},"[c:0]1[ch:1][ch][c:3][c!r5:4][c!r5:5]1>>[c:0]1[CH2:1][c:3][c:4][c:5]1",null,-0.2955131857],[0.6329634907,118.8938982557,3,"completed",-4.546532,3.0,3,"c1ccc2c(Nc3cccc4ccccc34)cccc2c1","C1=c2ccccc2=C(NC2=c3ccccc3=CC2)C1",{},"[c:0]1[ch:1][ch][c:3][c!r5:4][c!r5:5]1>>[c:0]1[CH2:1][c:3][c:4][c:5]1",null,-0.405260292],[0.6305452189,146.6637926013,3,"completed",-5.021712,3.0,3,"c1ccc2c(Nc3cccc4ccccc34)cccc2c1","C1=Cc2c(cccc2Nc2cccc3c2C=CC3)C1",{},"[c:0]1[ch:1][ch][c:3][c!r5:4][c!r5:5]1>>[c:0]1[CH2:1][c:3][c:4][c:5]1",null,-0.1565678237],[0.6243287179,132.6694404249,3,"completed",-4.748288,3.0,3,"C1=c2cc(Nc3ccccc3)c(Nc3ccccc3)cc2=CC1","C1=CCC(Nc2cc3c(cc2NC2=CC=CC2)=CCC=3)=C1",{},"[c:0]1[ch:1][ch][c:3][c!r5:4][c!r5:5]1>>[c:0]1[CH2:1][c:3][c:4][c:5]1",null,-0.2796691484],[0.6236331658,195.7777565831,3,"completed",-4.678736,3.0,3,"C1=CC(Nc2cc3ccccc3cc2NC2=CCC=C2)=CC1","C1=CC(Nc2cc3c(cc2NC2=CCC=C2)=CCC=3)=CC1",{},"[c:0]1[ch:1][ch][c:3][c!r5:4][c!r5:5]1>>[c:0]1[CH2:1][c:3][c:4][c:5]1",null,-0.3539575896],[0.6212225726,226.4025676848,3,"completed",-5.093196,3.0,3,"O=c1ccoc(-c2c(Nc3ccccc3)cccc2Nc2ccccc2)c1","O=c1ccoc(-c2c(NC3=CC=CC3)cccc2NC2=CC=CC2)c1",{},"[c:0]1[ch:1][ch][c:3][c!r5:4][c!r5:5]1>>[c:0]1[CH2:1][c:3][c:4][c:5]1",null,-0.2264526593],[0.6160556155,152.0746305763,3,"completed",-4.86016,3.0,3,"C1=CC(c2c(Nc3ccccc3)cccc2Nc2ccccc2)=CC1","C1=CC(Nc2cccc(NC3=CCC=C3)c2C2=CCC=C2)=CC1",{},"[c:0]1[ch:1][ch][c:3][c!r5:4][c!r5:5]1>>[c:0]1[CH2:1][c:3][c:4][c:5]1",null,-0.2265238924],[0.6158331071,147.6454845545,3,"completed",-4.956484,3.0,3,"C1=CC(c2cc(Nc3ccccc3)cc(C3=CCC=C3)c2)=CC1","C1=CC(Nc2cc(C3=CCC=C3)cc(C3=CCC=C3)c2)=CC1",{},"[c:0]1[ch:1][ch][c:3][c!r5:4][c!r5:5]1>>[c:0]1[CH2:1][c:3][c:4][c:5]1",null,-0.178582311],[0.6140144167,160.3473427522,3,"completed",-4.978932,3.0,3,"c1ccc2cc(Nc3ccc4ccccc4c3)ccc2c1","C1=Cc2ccc(Nc3ccc4c(c3)CC=C4)cc2C1",{},"[c:0]1[ch:1][ch][c:3][c!r5:4][c!r5:5]1>>[c:0]1[CH2:1][c:3][c:4][c:5]1",null,-0.1813654488],[0.6140144167,141.5417785493,3,"completed",-5.024656,3.0,3,"c1ccc2cc(Nc3ccc4ccccc4c3)ccc2c1","C1=Cc2cc(Nc3ccc4c(c3)C=CC4)ccc2C1",{},"[c:0]1[ch:1][ch][c:3][c!r5:4][c!r5:5]1>>[c:0]1[CH2:1][c:3][c:4][c:5]1",null,-0.1510485586],[0.6114402844,149.0365087739,3,"completed",-4.895856,3.0,3,"C1=CCC(c2c(Nc3ccccc3)cccc2Nc2ccccc2)=C1","C1=CCC(c2c(NC3=CCC=C3)cccc2NC2=CCC=C2)=C1",{},"[c:0]1[ch:1][ch][c:3][c!r5:4][c!r5:5]1>>[c:0]1[CH2:1][c:3][c:4][c:5]1",null,-0.2064764383],[0.6049544872,104.7361806702,3,"completed",-5.385112,3.0,3,"C1=CC(c2cc(Nc3ccccc3)cc(C3=CCC=C3)c2)=CC1","C1=CC(c2cc(Nc3ccccc3)cc(C3=CCC=C3)n2)=CC1",{},"[ch&r6:0]>>[nr6:0]",null,-0.2253912272],[0.604229109,124.5604723606,3,"completed",-4.85326,3.0,3,"C1=CC(c2cc(Nc3ccccc3)cc(Nc3ccccc3)c2)=CC1","C1=CC(Nc2cc(NC3=CCC=C3)cc(C3=CCC=C3)c2)=CC1",{},"[c:0]1[ch:1][ch][c:3][c!r5:4][c!r5:5]1>>[c:0]1[CH2:1][c:3][c:4][c:5]1",null,-0.2129479251],[0.6034376457,177.9294750007,3,"completed",-4.851144,3.0,3,"C1=CC(c2cc(Nc3ccccc3)cc(C3=CCC=C3)c2)=CC1","C1=CCC(Nc2cc(C3=CCC=C3)cc(C3=CCC=C3)c2)=C1",{},"[c:0]1[ch:1][ch][c:3][c!r5:4][c!r5:5]1>>[c:0]1[CH2:1][c:3][c:4][c:5]1",null,-0.2490065448],[0.6017688665,141.8344471949,3,"completed",-4.745712,3.0,3,"C1=C(NC2=CCC(c3ccccc3)=C2)C=C(c2ccccc2)C1","C1=CC(C2=CC(NC3=CCC(C4=CCC=C4)=C3)=CC2)=CC1",{},"[c:0]1[ch:1][ch][c:3][c!r5:4][c!r5:5]1>>[c:0]1[CH2:1][c:3][c:4][c:5]1",null,-0.2856952993],[0.601735471,168.1481616862,3,"completed",-4.827868,3.0,3,"C1=CC(c2c(Nc3ccccc3)cccc2Nc2ccccc2)=CC1","C1=CCC(Nc2cccc(NC3=CC=CC3)c2C2=CCC=C2)=C1",{},"[c:0]1[ch:1][ch][c:3][c!r5:4][c!r5:5]1>>[c:0]1[CH2:1][c:3][c:4][c:5]1",null,-0.2540888796],[0.6015044768,227.7649006693,3,"completed",-4.544416,3.0,3,"C1=CC(Nc2cccc(NC3=CCC=C3)c2)=CC1","c1cc(Nc2cc[nH]c2)cc(Nc2cc[nH]c2)c1",{},"[#6H2r5:1]>>[NH:1]",null,-0.4506960225],[0.6011348041,165.9581143865,3,"completed",-5.145176,3.0,3,"O=c1ccoc(-c2c(Nc3ccccc3)cccc2Nc2ccccc2)c1","O=c1ccoc(-c2c(NC3=CCC=C3)cccc2NC2=CCC=C2)c1",{},"[c:0]1[ch:1][ch][c:3][c!r5:4][c!r5:5]1>>[c:0]1[CH2:1][c:3][c:4][c:5]1",null,-0.1689441402],[0.6010004864,105.5240958354,3,"completed",-5.27692,3.0,3,"C1=CC(c2cc(Nc3ccccc3)cc(C3=CCC=C3)c2)=CC1","C1=CC(c2cc(Nc3ccccn3)cc(C3=CCC=C3)c2)=CC1",{},"[ch&r6:0]>>[nr6:0]",null,-0.1627042444],[0.5947557404,138.4588506077,3,"completed",-5.020424,3.0,3,"C1=CCC(c2cc(Nc3ccccc3)cc(C3=CC=CC3)c2)=C1","C1=CCC(c2cc(NC3=CCC=C3)cc(C3=CC=CC3)c2)=C1",{},"[c:0]1[ch:1][ch][c:3][c!r5:4][c!r5:5]1>>[c:0]1[CH2:1][c:3][c:4][c:5]1",null,-0.1492437597],[0.5940704826,138.5665955586,3,"completed",-4.902664,3.0,3,"C1=CCC(c2cc(Nc3ccccc3)cc(Nc3ccccc3)c2)=C1","C1=CCC(c2cc(NC3=CCC=C3)cc(NC3=CCC=C3)c2)=C1",{},"[c:0]1[ch:1][ch][c:3][c!r5:4][c!r5:5]1>>[c:0]1[CH2:1][c:3][c:4][c:5]1",null,-0.1956579538],[0.5937285488,170.513631158,3,"completed",-4.643684,3.0,3,"C1=CC(c2ccccc2Nc2ccccc2C2=CCC=C2)=CC1","C1=CC(C2=C(NC3=C(C4=CCC=C4)CC=C3)C=CC2)=CC1",{},"[c:0]1[ch:1][ch][c:3][c!r5:4][c!r5:5]1>>[c:0]1[CH2:1][c:3][c:4][c:5]1",null,-0.3620839701],[0.5937285488,156.659074058,3,"completed",-4.624824,3.0,3,"C1=CC(c2ccccc2)=C(NC2=C(c3ccccc3)C=CC2)C1","C1=CC(C2=C(NC3=C(C4=CCC=C4)C=CC3)CC=C2)=CC1",{},"[c:0]1[ch:1][ch][c:3][c!r5:4][c!r5:5]1>>[c:0]1[CH2:1][c:3][c:4][c:5]1",null,-0.3676686806],[0.5916943764,128.0097283276,3,"completed",-5.129352,3.0,3,"c1ccc2c(Nc3cccc4ccccc34)cccc2c1","C1=Cc2cccc(Nc3cccc4c3CC=C4)c2C1",{},"[c:0]1[ch:1][ch][c:3][c!r5:4][c!r5:5]1>>[c:0]1[CH2:1][c:3][c:4][c:5]1",null,-0.1296481589],[0.5901124294,155.5027587279,3,"completed",-4.784628,3.0,3,"C1=CCC(c2ccccc2Nc2ccccc2C2=CC=CC2)=C1","C1=CCC(C2=CCC=C2NC2=CCC=C2C2=CC=CC2)=C1",{},"[c:0]1[ch:1][ch][c:3][c!r5:4][c!r5:5]1>>[c:0]1[CH2:1][c:3][c:4][c:5]1",null,-0.2700301135],[0.5885174005,112.3789785398,3,"completed",-5.139656,3.0,3,"c1ccc(-c2cccc(Nc3cccc(-c4ccccc4)c3)c2)cc1","C1=CC(c2cccc(Nc3cccc(C4=CCC=C4)c3)c2)=CC1",{},"[c:0]1[ch:1][ch][c:3][c!r5:4][c!r5:5]1>>[c:0]1[CH2:1][c:3][c:4][c:5]1",null,-0.1157566758],[0.5877270786,266.8283120459,3,"completed",-4.911864,3.0,3,"C1=c2cc(Nc3ccccc3)c(Nc3ccccc3)cc2=CC1","C1=c2cc(Nc3ccccn3)c(Nc3ccccn3)cc2=CC1",{},"[ch&r6:0]>>[nr6:0]",null,-0.2975583536],[0.5856081683,150.8370866878,3,"completed",-4.744976,3.0,3,"C1=C(NC2=CCC=C2c2ccccc2)C(c2ccccc2)=CC1","C1=CC(C2=CCC=C2NC2=CCC=C2C2=CCC=C2)=CC1",{},"[c:0]1[ch:1][ch][c:3][c!r5:4][c!r5:5]1>>[c:0]1[CH2:1][c:3][c:4][c:5]1",null,-0.2907102107],[0.585601115,170.107313962,3,"completed",-4.865128,3.0,3,"C1=CCC(c2c(Nc3ccccc3)cccc2Nc2ccccc2)=C1","C1=CCC(Nc2cccc(NC3=CC=CC3)c2C2=CC=CC2)=C1",{},"[c:0]1[ch:1][ch][c:3][c!r5:4][c!r5:5]1>>[c:0]1[CH2:1][c:3][c:4][c:5]1",null,-0.2365740431],[0.5824295425,122.3860408814,3,"completed",-4.909748,3.0,3,"c1ccc(Nc2ccc3ccc(Nc4ccccc4)cc3c2)cc1","C1=CC(Nc2ccc3ccc(NC4=CCC=C4)cc3c2)=CC1",{},"[c:0]1[ch:1][ch][c:3][c!r5:4][c!r5:5]1>>[c:0]1[CH2:1][c:3][c:4][c:5]1",null,-0.1808709388],[0.5811391039,115.1426515704,3,"completed",-5.17388,3.0,3,"C1=CC(c2c(Nc3ccccc3)cccc2Nc2ccccc2)=CC1","C1=CC(c2c(Nc3ccccn3)cccc2Nc2ccccn2)=CC1",{},"[ch&r6:0]>>[nr6:0]",null,-0.1262235115],[0.5807341787,119.5736858211,3,"completed",-5.17342,3.0,3,"C1=CCC(c2cc(Nc3ccccc3)cc(C3=CC=CC3)c2)=C1","c1ccc(Nc2cc(-c3ccc[nH]3)cc(-c3ccc[nH]3)c2)cc1",{},"[#6H2r5:1]>>[NH:1]",null,-0.1301507187],[0.5792782276,145.3723052747,3,"completed",-4.844244,3.0,3,"c1ccc(Nc2cccc(Nc3ccccc3)c2-c2ccccn2)cc1","C1=CC(Nc2cccc(NC3=CCC=C3)c2-c2ccccn2)=CC1",{},"[c:0]1[ch:1][ch][c:3][c!r5:4][c!r5:5]1>>[c:0]1[CH2:1][c:3][c:4][c:5]1",null,-0.2306177825],[0.5776914759,158.9075755417,3,"completed",-4.909012,3.0,3,"c1ccc(Nc2cccc(Nc3ccccc3)c2-c2ccccc2)cc1","C1=CC(Nc2cccc(NC3=CCC=C3)c2-c2ccccc2)=CC1",{},"[c:0]1[ch:1][ch][c:3][c!r5:4][c!r5:5]1>>[c:0]1[CH2:1][c:3][c:4][c:5]1",null,-0.2076657446],[0.5765680773,346.5426073258,3,"completed",-4.3399,3.0,3,"C1=CC(Nc2ccccc2-c2ccccc2NC2=CCC=C2)=CC1","C1=CC(NC2=C(C3=C(NC4=CCC=C4)CC=C3)C=CC2)=CC1",{},"[c:0]1[ch:1][ch][c:3][c!r5:4][c!r5:5]1>>[c:0]1[CH2:1][c:3][c:4][c:5]1",null,-0.6349726479],[0.5765680773,404.368774842,3,"completed",-4.327572,3.0,3,"C1=CC(Nc2ccccc2)=C(C2=C(Nc3ccccc3)C=CC2)C1","C1=CC(NC2=C(C3=C(NC4=CCC=C4)C=CC3)CC=C2)=CC1",{},"[c:0]1[ch:1][ch][c:3][c!r5:4][c!r5:5]1>>[c:0]1[CH2:1][c:3][c:4][c:5]1",null,-0.6751815782],[0.5763091264,228.0302658854,3,"completed",-5.073232,3.0,3,"O=c1cccc(-c2c(Nc3ccccc3)cccc2Nc2ccccc2)o1","O=c1cccc(-c2c(NC3=CC=CC3)cccc2NC2=CC=CC2)o1",{},"[c:0]1[ch:1][ch][c:3][c!r5:4][c!r5:5]1>>[c:0]1[CH2:1][c:3][c:4][c:5]1",null,-0.2287988195],[0.5747972547,109.9118792452,3,"completed",-5.307096,3.0,3,"c1ccc(-c2cc(Nc3ccccn3)cc(-c3ccccc3)c2)cc1","C1=CCC(c2cc(Nc3ccccn3)cc(C3=CC=CC3)c2)=C1",{},"[c:0]1[ch:1][ch][c:3][c!r5:4][c!r5:5]1>>[c:0]1[CH2:1][c:3][c:4][c:5]1",null,-0.1819233637],[0.5744767482,104.6082178882,3,"completed",-5.220432,3.0,3,"C1=CCC(c2cc(Nc3ccccc3)cc(C3=CC=CC3)c2)=C1","c1ccc(Nc2cc(-c3cccs3)cc(-c3cccs3)c2)cc1",{},"[#6H2r5:1]>>[S:1]",null,-0.1343494469],[0.5743431206,165.6975894996,3,"completed",-4.869912,3.0,3,"C1=CC(Nc2cccc(NC3=CCC=C3)c2)=CC1","c1cc(Nc2ccsc2)cc(Nc2ccsc2)c1",{},"[#6H2r5:1]>>[S:1]",null,-0.2310768923],[0.5740253692,247.53129984,3,"completed",-4.852248,3.0,3,"C1=CC(Nc2ccccc2-c2ccccc2NC2=CCC=C2)=CC1","C1=CC(NC2=CCC=C2C2=CCC=C2NC2=CCC=C2)=CC1",{},"[c:0]1[ch:1][ch][c:3][c!r5:4][c!r5:5]1>>[c:0]1[CH2:1][c:3][c:4][c:5]1",null,-0.3022390786],[0.5734745986,170.6180026948,3,"completed",-4.661072,3.0,3,"C1=Cc2c(cccc2Nc2cccc3c2C=CC3)C1","c1cc(Nc2cccc3[nH]ccc23)c2cc[nH]c2c1",{},"[#6H2r5:1]>>[NH:1]",null,-0.3514439067],[0.5728459901,137.4289259149,3,"completed",-4.88638,3.0,3,"c1ccc(Nc2cc(-c3ccccc3)cc(Nc3ccccc3)n2)cc1","C1=CC(Nc2cc(-c3ccccc3)cc(NC3=CCC=C3)n2)=CC1",{},"[c:0]1[ch:1][ch][c:3][c!r5:4][c!r5:5]1>>[c:0]1[CH2:1][c:3][c:4][c:5]1",null,-0.2030938867],[0.5725229121,157.3618100422,3,"completed",-4.8229,3.0,3,"C1=Cc2cccc(Nc3cccc4c3CC=C4)c2C1","c1cc(Nc2cccc3cc[nH]c23)c2[nH]ccc2c1",{},"[#6H2r5:1]>>[NH:1]",null,-0.2497740983],[0.5724320724,143.0839113289,3,"completed",-4.723264,3.0,3,"C1=CC(c2cccc(Nc3cccc(C4=CCC=C4)c3)c2)=CC1","C1=CC(C2=CCC(NC3=CC(C4=CCC=C4)=CC3)=C2)=CC1",{},"[c:0]1[ch:1][ch][c:3][c!r5:4][c!r5:5]1>>[c:0]1[CH2:1][c:3][c:4][c:5]1",null,-0.3000311857],[0.5722424872,157.3200430024,3,"completed",-5.134412,3.0,3,"O=c1cccc(-c2c(Nc3ccccc3)cccc2Nc2ccccc2)o1","O=c1cccc(-c2c(NC3=CCC=C3)cccc2NC2=CCC=C2)o1",{},"[c:0]1[ch:1][ch][c:3][c!r5:4][c!r5:5]1>>[c:0]1[CH2:1][c:3][c:4][c:5]1",null,-0.1591535326],[0.5720916857,102.9114123654,3,"completed",-5.13892,3.0,3,"c1ccc(Nc2cc(-c3ccccc3)cc(-c3ccccc3)c2)cc1","C1=CC(c2cc(Nc3ccccc3)cc(C3=CCC=C3)c2)=CC1",{},"[c:0]1[ch:1][ch][c:3][c!r5:4][c!r5:5]1>>[c:0]1[CH2:1][c:3][c:4][c:5]1",null,-0.1064565373],[0.5717431769,369.8573909804,3,"completed",-4.79162,3.0,3,"C1=CCC(Nc2cccc(NC3=CC=CC3)c2)=C1","c1cc(Nc2ccc[nH]2)cc(Nc2ccc[nH]2)c1",{},"[#6H2r5:1]>>[NH:1]",null,-0.4282436452],[0.5715942608,130.9910250668,3,"completed",-5.190716,3.0,3,"C1=CC(Nc2cc(NC3=CCC=C3)cc(-c3ccccc3)c2)=CC1","O=c1ccoc(-c2cc(NC3=CCC=C3)cc(NC3=CCC=C3)c2)c1",{},"[ch:1]1[c:2][c:3][ch:4][c:5][c:6]1>>[o:1]1[c:2][c:3][C:4](=O)[c:5][c:6]1",null,-0.1455714637],[0.5713429902,168.8345646488,3,"completed",-4.9057,3.0,3,"C1=CCC(Nc2cc(-c3ccccc3)cc(-c3ccccc3)c2)=C1","C1=CCC(Nc2cc(C3=CC=CC3)cc(C3=CC=CC3)c2)=C1",{},"[c:0]1[ch:1][ch][c:3][c!r5:4][c!r5:5]1>>[c:0]1[CH2:1][c:3][c:4][c:5]1",null,-0.2168036677],[0.5712323693,141.4145640615,3,"completed",-4.764112,3.0,3,"C1=CCC(c2cccc(Nc3cccc(C4=CC=CC4)c3)c2)=C1","C1=CCC(C2=CCC(NC3=CC(C4=CC=CC4)=CC3)=C2)=C1",{},"[c:0]1[ch:1][ch][c:3][c!r5:4][c!r5:5]1>>[c:0]1[CH2:1][c:3][c:4][c:5]1",null,-0.274372458],[0.5712104407,366.1600554964,3,"completed",-4.72998,3.0,3,"C1=CCC(Nc2ccccc2NC2=CC=CC2)=C1","c1c[nH]c(Nc2ccccc2Nc2ccc[nH]2)c1",{},"[#6H2r5:1]>>[NH:1]",null,-0.4485102434],[0.5710425349,139.0767950711,3,"completed",-5.214912,3.0,3,"C1=CCC(c2c(Nc3ccccc3)cccc2Nc2ccccc2)=C1","C1=CCC(c2c(Nc3ccccn3)cccc2Nc2ccccn2)=C1",{},"[ch&r6:0]>>[nr6:0]",null,-0.1606632849],[0.570994102,210.2852165725,3,"completed",-5.119876,3.0,3,"O=c1cc(-c2c(Nc3ccccc3)cccc2Nc2ccccc2)cco1","O=c1cc(-c2c(NC3=CC=CC3)cccc2NC2=CC=CC2)cco1",{},"[c:0]1[ch:1][ch][c:3][c!r5:4][c!r5:5]1>>[c:0]1[CH2:1][c:3][c:4][c:5]1",null,-0.2107449868],[0.5708958716,156.3225254364,3,"completed",-5.265604,3.0,3,"C1=CC(c2cc(Nc3ccccc3)cc(C3=CCC=C3)c2)=CC1","C1=CC(c2cc(Nc3cccnc3)cc(C3=CCC=C3)c2)=CC1",{},"[ch&r6:0]>>[nr6:0]",null,-0.1946145614],[0.569414255,199.4622857075,3,"completed",-4.777084,3.0,3,"C1=CCC(Nc2ccccc2-c2ccccc2NC2=CC=CC2)=C1","C1=CCC(NC2=CCC=C2C2=CCC=C2NC2=CC=CC2)=C1",{},"[c:0]1[ch:1][ch][c:3][c!r5:4][c!r5:5]1>>[c:0]1[CH2:1][c:3][c:4][c:5]1",null,-0.3014628128],[0.5691573268,153.6437982832,3,"completed",-4.786376,3.0,3,"C1=CCC(c2cccc(Nc3cccc(C4=CC=CC4)c3)c2)=C1","C1=CCC(C2=CC(NC3=CCC(C4=CC=CC4)=C3)=CC2)=C1",{},"[c:0]1[ch:1][ch][c:3][c!r5:4][c!r5:5]1>>[c:0]1[CH2:1][c:3][c:4][c:5]1",null,-0.2679604883],[0.5688284682,119.0460407328,3,"completed",-4.76218,3.0,3,"C1=C(Nc2ccccc2)C=C(C2=CC(Nc3ccccc3)=CC2)C1","C1=CCC(NC2=CCC(C3=CC(NC4=CC=CC4)=CC3)=C2)=C1",{},"[c:0]1[ch:1][ch][c:3][c!r5:4][c!r5:5]1>>[c:0]1[CH2:1][c:3][c:4][c:5]1",null,-0.2647487724],[0.5668852948,110.4271417376,3,"completed",-4.72216,3.0,3,"C1=CC(Nc2cccc(-c3cccc(NC4=CCC=C4)c3)c2)=CC1","C1=CC(NC2=CCC(C3=CC(NC4=CCC=C4)=CC3)=C2)=CC1",{},"[c:0]1[ch:1][ch][c:3][c!r5:4][c!r5:5]1>>[c:0]1[CH2:1][c:3][c:4][c:5]1",null,-0.2866148213],[0.5667564218,312.3450582362,3,"completed",-4.523808,3.0,3,"C1=CC(NC2=CCC=C2NC2=CCC=C2)=CC1","C1=C(Nc2cc[nH]c2)C(Nc2cc[nH]c2)=CC1",{},"[#6H2r5:1]>>[NH:1]",null,-0.5101353483],[0.5658852711,142.4113525885,3,"completed",-5.026772,3.0,3,"C1=Cc2c(cccc2Nc2cccc3c2C=CC3)C1","c1cc(Nc2cccc3sccc23)c2ccsc2c1",{},"[#6H2r5:1]>>[S:1]",null,-0.1513556736],[0.5652686328,111.1765541003,3,"completed",-4.696308,3.0,3,"C1=C(Nc2ccccc2)CC=C1C1=CCC(Nc2ccccc2)=C1","C1=CCC(NC2=CC(C3=CCC(NC4=CC=CC4)=C3)=CC2)=C1",{},"[c:0]1[ch:1][ch][c:3][c!r5:4][c!r5:5]1>>[c:0]1[CH2:1][c:3][c:4][c:5]1",null,-0.3036678602],[0.5652213002,114.778344979,3,"completed",-5.401856,3.0,3,"C1=CCC(c2cccc(C3=CC=CC3)n2)=C1","C1=CCC(c2cc(Nc3ccccc3)cc(C3=CC=CC3)n2)=C1",{},"[ch&r6,CH1&r5:1]>>[*:1](-N-c1ccccc1)",null,-0.24046085],[0.5647667672,133.8540408222,3,"completed",-4.92594,3.0,3,"C1=CC(c2cc(Nc3ccccc3)cc(C3=CCC=C3)c2)=CC1","c1ccc(Nc2cc(-c3cc[nH]c3)cc(-c3cc[nH]c3)c2)cc1",{},"[#6H2r5:1]>>[NH:1]",null,-0.1810038044],[0.5639804947,161.6662951213,3,"completed",-5.1886,3.0,3,"C1=CC(Nc2cc(NC3=CCC=C3)cc(-c3ccccc3)c2)=CC1","O=c1cccc(-c2cc(NC3=CCC=C3)cc(NC3=CCC=C3)c2)o1",{},"[c:1]1[c:2][ch:3][ch:4][c:5][c:6]1>>[c:1]1[c:2][o:3][c:4](=O)[c:5][c:6]1",null,-0.1731544726],[0.5638761453,121.560768767,3,"completed",-5.042136,3.0,3,"C1=Cc2cccc(Nc3cccc4c3CC=C4)c2C1","c1cc(Nc2cccc3ccsc23)c2sccc2c1",{},"[#6H2r5:1]>>[S:1]",null,-0.1281314143],[0.5635907644,151.9024472316,3,"completed",-4.969272,3.0,3,"c1ccc(Nc2cccc(Nc3ccccc3)c2-c2cccnc2)cc1","C1=CC(Nc2cccc(NC3=CCC=C3)c2-c2cccnc2)=CC1",{},"[c:0]1[ch:1][ch][c:3][c!r5:4][c!r5:5]1>>[c:0]1[CH2:1][c:3][c:4][c:5]1",null,-0.1773368556],[0.5635076352,204.6657494731,3,"completed",-4.900916,3.0,3,"O=c1occcc1-c1c(Nc2ccccc2)cccc1Nc1ccccc1","O=c1occcc1-c1c(NC2=CCC=C2)cccc1NC1=CCC=C1",{},"[c:0]1[ch:1][ch][c:3][c!r5:4][c!r5:5]1>>[c:0]1[CH2:1][c:3][c:4][c:5]1",null,-0.2476064299],[0.5634256152,117.9191229476,3,"completed",-4.930908,3.0,3,"C1=CCC(Nc2cccc(NC3=CC=CC3)c2)=C1","c1cc(Nc2cccs2)cc(Nc2cccs2)c1",{},"[#6H2r5:1]>>[S:1]",null,-0.167077978],[0.5633685385,163.0765846519,3,"completed",-5.15226,3.0,3,"C1=CCC(c2cccc(Nc3cccc(C4=CC=CC4)c3)c2)=C1","c1cc(Nc2cccc(-c3ccc[nH]3)c2)cc(-c2ccc[nH]2)c1",{},"[#6H2r5:1]>>[NH:1]",null,-0.1671293367],[0.5633439017,167.48810916,3,"completed",-4.631172,3.0,3,"C1=CCC(c2ccccc2Nc2ccccc2C2=CC=CC2)=C1","C1=CCC(C2=C(NC3=C(C4=CC=CC4)CC=C3)C=CC2)=C1",{},"[c:0]1[ch:1][ch][c:3][c!r5:4][c!r5:5]1>>[c:0]1[CH2:1][c:3][c:4][c:5]1",null,-0.3684482549],[0.5633439017,159.3938875716,3,"completed",-4.64212,3.0,3,"C1=CCC(c2ccccc2Nc2ccccc2C2=CC=CC2)=C1","C1=CCC(C2=C(NC3=C(C4=CC=CC4)C=CC3)CC=C2)=C1",{},"[c:0]1[ch:1][ch][c:3][c!r5:4][c!r5:5]1>>[c:0]1[CH2:1][c:3][c:4][c:5]1",null,-0.3579621735],[0.563298914,287.3572231376,3,"completed",-4.676988,3.0,3,"C1=Cc2cc(Nc3ccc4c(c3)C=CC4)ccc2C1","c1cc2cc(Nc3ccc4[nH]ccc4c3)ccc2[nH]1",{},"[#6H2r5:1]>>[NH:1]",null,-0.4126189019],[0.563220571,231.6030027681,3,"completed",-4.878008,3.0,3,"C1=CCC(Nc2ccccc2NC2=CC=CC2)=C1","c1csc(Nc2ccccc2Nc2cccs2)c1",{},"[#6H2r5:1]>>[S:1]",null,-0.2789038731],[0.5631775756,111.6340445316,3,"completed",-5.002208,3.0,3,"C1=CC(=C2C=C(Nc3ccccc3)C(Nc3ccccc3)=C2)C=C1","C1=CC(=C2C=C(NC3=CCC=C3)C(NC3=CCC=C3)=C2)C=C1",{},"[c:0]1[ch:1][ch][c:3][c!r5:4][c!r5:5]1>>[c:0]1[CH2:1][c:3][c:4][c:5]1",null,-0.1309510014],[0.5630335917,198.8685459584,3,"completed",-5.119968,3.0,3,"C1=CCC(Nc2cc(NC3=CC=CC3)cc(-c3ccccc3)c2)=C1","O=c1ccoc(-c2cc(NC3=CC=CC3)cc(NC3=CC=CC3)c2)c1",{},"[ch:1]1[c:2][c:3][ch:4][c:5][c:6]1>>[o:1]1[c:2][c:3][C:4](=O)[c:5][c:6]1",null,-0.199359153],[0.5617959615,222.4655349436,3,"completed",-4.584896,3.0,3,"C1=CC(Nc2cccc(NC3=CCC=C3)c2-c2ccccc2)=CC1","c1ccc(-c2c(Nc3cc[nH]c3)cccc2Nc2cc[nH]c2)cc1",{},"[#6H2r5:1]>>[NH:1]",null,-0.4236787207],[0.5617222736,125.5360745175,3,"completed",-4.937532,3.0,3,"C1=c2cccc(Nc3cccc4c3=CCC=4)c2=CC1","C1=c2cccc(Nc3cccc4c3=NCC=4)c2=NC1",{},"[chr5,CH1r5:1]>>[n:1]",null,-0.1693908882],[0.5612749957,235.5548988939,3,"completed",-4.640004,3.0,3,"C1=CC(Nc2ccc3ccc(NC4=CCC=C4)cc3c2)=CC1","c1cc(Nc2ccc3ccc(Nc4cc[nH]c4)cc3c2)c[nH]1",{},"[#6H2r5:1]>>[NH:1]",null,-0.3989590295],[0.5612052797,216.441207342,3,"completed",-4.822992,3.0,3,"C1=CC(c2ccccc2Nc2ccccc2C2=CCC=C2)=CC1","c1ccc(-c2cc[nH]c2)c(Nc2ccccc2-c2cc[nH]c2)c1",{},"[#6H2r5:1]>>[NH:1]",null,-0.2905962456],[0.5607902759,135.7713492735,3,"completed",-5.424028,3.0,3,"O=c1occcc1Nc1cc(-c2ccccc2)cc(-c2ccccc2)c1","O=c1occcc1Nc1cc(C2=CC=CC2)cc(C2=CC=CC2)c1",{},"[c:0]1[ch:1][ch][c:3][c!r5:4][c!r5:5]1>>[c:0]1[CH2:1][c:3][c:4][c:5]1",null,-0.2643501281],[0.5596295852,95.7854530779,3,"completed",-5.170568,3.0,3,"C1=CC(c2cc(Nc3ccccc3)cc(Nc3ccccc3)c2)=CC1","C1=CC(c2cc(Nc3ccccn3)cc(Nc3ccccn3)c2)=CC1",{},"[ch&r6:0]>>[nr6:0]",null,-0.1077727976],[0.5595115377,103.9012162616,3,"completed",-5.327244,3.0,3,"c1ccc(-c2cccc(Nc3cccc(-c4ccccc4)n3)n2)cc1","C1=CC(c2cccc(Nc3cccc(C4=CCC=C4)n3)n2)=CC1",{},"[c:0]1[ch:1][ch][c:3][c!r5:4][c!r5:5]1>>[c:0]1[CH2:1][c:3][c:4][c:5]1",null,-0.1899973214],[0.5594268744,425.4246353249,3,"completed",-4.3238,3.0,3,"C1=CC(Nc2ccc(NC3=CCC=C3)cc2)=CC1","c1cc(Nc2ccc(Nc3cc[nH]c3)cc2)c[nH]1",{},"[#6H2r5:1]>>[NH:1]",null,-0.6900757031],[0.5591819646,133.8047324986,3,"completed",-4.617832,3.0,3,"C1=CC(Nc2cccc(-c3cccc(NC4=CCC=C4)c3)c2)=CC1","C1=CC(NC2=CC(C3=CCC(NC4=CCC=C4)=C3)=CC2)=CC1",{},"[c:0]1[ch:1][ch][c:3][c!r5:4][c!r5:5]1>>[c:0]1[CH2:1][c:3][c:4][c:5]1",null,-0.3630727706],[0.558801522,183.9340221469,3,"completed",-5.2484,3.0,3,"O=c1cc(Nc2ccccc2)[nH]c(Nc2ccccc2)c1","O=c1cc(NC2=CC=CC2)[nH]c(NC2=CC=CC2)c1",{},"[c:0]1[ch:1][ch][c:3][c!r5:4][c!r5:5]1>>[c:0]1[CH2:1][c:3][c:4][c:5]1",null,-0.2112410446],[0.5581153237,154.9518632613,3,"completed",-5.041124,3.0,3,"c1ccc(-c2ccccc2Nc2ccccc2-c2ccccc2)cc1","C1=CC(c2ccccc2Nc2ccccc2C2=CCC=C2)=CC1",{},"[c:0]1[ch:1][ch][c:3][c!r5:4][c!r5:5]1>>[c:0]1[CH2:1][c:3][c:4][c:5]1",null,-0.1603390401],[0.5571099215,257.1306951387,3,"completed",-4.631356,3.0,3,"C1=CC(=C2C=CC(Nc3ccccc3)=C2)C=C1Nc1ccccc1","C1=CC(NC2=CC(=C3C=CC(NC4=CCC=C4)=C3)C=C2)=CC1",{},"[c:0]1[ch:1][ch][c:3][c!r5:4][c!r5:5]1>>[c:0]1[CH2:1][c:3][c:4][c:5]1",null,-0.4168135336],[0.556622389,160.0077766942,3,"completed",-4.811768,3.0,3,"C1=CC(c2cc(Nc3ccccc3)cc(Nc3ccccc3)c2)=CC1","C1=CCC(Nc2cc(NC3=CC=CC3)cc(C3=CCC=C3)c2)=C1",{},"[c:0]1[ch:1][ch][c:3][c!r5:4][c!r5:5]1>>[c:0]1[CH2:1][c:3][c:4][c:5]1",null,-0.2575083584],[0.5560245956,129.5837351778,3,"completed",-5.222548,3.0,3,"C1=CCC(c2cccc(Nc3cccc(C4=CC=CC4)c3)c2)=C1","c1cc(Nc2cccc(-c3cccs3)c2)cc(-c2cccs2)c1",{},"[#6H2r5:1]>>[S:1]",null,-0.1554051815],[0.5554085148,160.5651313096,3,"completed",-5.003864,3.0,3,"C1=Cc2cc(Nc3ccc4c(c3)C=CC4)ccc2C1","c1cc2cc(Nc3ccc4sccc4c3)ccc2s1",{},"[#6H2r5:1]>>[S:1]",null,-0.1740971147],[0.5539621574,132.675080101,3,"completed",-4.89098,3.0,3,"c1ccc(Nc2cc(Nc3ccccc3)cc(-c3ccccn3)c2)cc1","C1=CC(Nc2cc(NC3=CCC=C3)cc(-c3ccccn3)c2)=CC1",{},"[c:0]1[ch:1][ch][c:3][c!r5:4][c!r5:5]1>>[c:0]1[CH2:1][c:3][c:4][c:5]1",null,-0.1975106667],[0.5537704043,217.2033423766,3,"completed",-5.131652,3.0,3,"C1=CCC(Nc2cc(NC3=CC=CC3)cc(-c3ccccc3)c2)=C1","O=c1cccc(-c2cc(NC3=CC=CC3)cc(NC3=CC=CC3)c2)o1",{},"[c:1]1[c:2][ch:3][ch:4][c:5][c:6]1>>[c:1]1[c:2][o:3][c:4](=O)[c:5][c:6]1",null,-0.2183304789],[0.5536652291,204.0716692921,3,"completed",-4.717744,3.0,3,"C1=Cc2ccc(Nc3ccc4c(c3)CC=C4)cc2C1","c1cc2ccc(Nc3ccc4cc[nH]c4c3)cc2[nH]1",{},"[#6H2r5:1]>>[NH:1]",null,-0.3365172722],[0.5536614195,178.997808789,3,"completed",-5.325128,3.0,3,"O=c1cc(Nc2ccccc2)[nH]c(Nc2ccccc2)c1","O=c1cc(NC2=CCC=C2)[nH]c(NC2=CCC=C2)c1",{},"[c:0]1[ch:1][ch][c:3][c!r5:4][c!r5:5]1>>[c:0]1[CH2:1][c:3][c:4][c:5]1",null,-0.2384841663],[0.5522164752,339.6312141428,3,"completed",-4.20742,3.0,3,"C1=CC(NC2=CCC=C2)=CC1","c1cc(Nc2cc[nH]c2)c[nH]1",{},"[#6H2r5:1]>>[NH:1]",null,-0.7111482962],[0.5521718089,345.7164815297,3,"completed",-4.797508,3.0,3,"C1=CCC(NC2=CCC=C2NC2=CC=CC2)=C1","C1=C(Nc2ccc[nH]2)C(Nc2ccc[nH]2)=CC1",{},"[#6H2r5:1]>>[NH:1]",null,-0.4054079138],[0.5521110523,96.4760228057,3,"completed",-5.20516,3.0,3,"C1=CCC(c2cc(Nc3ccccc3)cc(Nc3ccccc3)c2)=C1","C1=CCC(c2cc(Nc3ccccn3)cc(Nc3ccccn3)c2)=C1",{},"[ch&r6:0]>>[nr6:0]",null,-0.1213521715],[0.5520955743,298.3750626003,3,"completed",-4.41396,3.0,3,"C1=CC(Nc2ccc3cc(NC4=CCC=C4)ccc3c2)=CC1","c1cc(Nc2ccc3cc(Nc4cc[nH]c4)ccc3c2)c[nH]1",{},"[#6H2r5:1]>>[NH:1]",null,-0.5653729831],[0.5391688217,153.2720997927,4,"completed",-5.093288,4.0,3,"C1=C(NC2=Cc3ccccc3C2)Cc2ccccc21","c1ccc2sc(Nc3cc4ccccc4s3)cc2c1",{},"[#6H2r5:1]>>[S:1]",null,-0.1533440952],[0.5051823611,522.9662987003,4,"completed",-4.61406,4.0,3,"C(#CC1=CC=CC1=C1C=CC=C1)C1=CC=CC1=C1C=CC=C1","C(#CC1=CC=CC1=C1SC=CS1)C1=CC=CC1=C1SC=CS1",{},"[CH,ch:0]1=[C,c:1][C,c:2]=[CH,ch:3][*:4]1>>[S:0]1[*:1]=,:[*:2][S:3][*:4]1",null,-0.6238599318],[0.4930114973,402.4379345047,4,"completed",-4.548004,4.0,3,"C1=CC(=C2C=CC(C3=CC(=C4C=CC=C4)C=C3)=C2)C=C1","C1=CSC(=C2C=CC(C3=CC(=C4SC=CS4)C=C3)=C2)S1",{},"[CH,ch:0]1=[C,c:1][C,c:2]=[CH,ch:3][*:4]1>>[S:0]1[*:1]=,:[*:2][S:3][*:4]1",null,-0.5579059843],[0.4929180821,278.5618808362,4,"completed",-4.84912,4.0,4,"C1=CC(C2=CC(NC3=CCC(C4=CCC=C4)=C3)=CC2)=CC1","C1=CC(c2cc(Nc3csc(C4=CCC=C4)c3)cs2)=CC1",{},"[#6H2r5:1]>>[S:1]",null,-0.3292988019],[0.4856114365,530.542998872,4,"completed",-4.466124,4.0,3,"C1=CC(=C2C=CC=C2C=CC2=CC=CC2=C2C=CC=C2)C=C1","C1=CC(=C2SC=CS2)C(C=CC2=CC=CC2=C2SC=CS2)=C1",{},"[CH,ch:0]1=[C,c:1][C,c:2]=[CH,ch:3][*:4]1>>[S:0]1[*:1]=,:[*:2][S:3][*:4]1",null,-0.6916337741],[0.4854205284,388.9371934551,4,"completed",-4.53218,4.0,3,"C1=CC(=C2C=CC(C=CC3=CC(=C4C=CC=C4)C=C3)=C2)C=C1","C1=CSC(=C2C=CC(C=CC3=CC(=C4SC=CS4)C=C3)=C2)S1",{},"[CH,ch:0]1=[C,c:1][C,c:2]=[CH,ch:3][*:4]1>>[S:0]1[*:1]=,:[*:2][S:3][*:4]1",null,-0.5561094507],[0.4789410247,951.4191071891,4,"completed",-4.883896,4.0,3,"C1=CC(=C2C=CC=C2C2=CC=CC2=C2C=CC=C2)C=C1","C1=CC(=C2SC=CS2)C(C2=CC=CC2=C2SC=CS2)=C1",{},"[CH,ch:0]1=[C,c:1][C,c:2]=[CH,ch:3][*:4]1>>[S:0]1[*:1]=,:[*:2][S:3][*:4]1",null,-0.9633700107],[0.476659657,268.6427892246,4,"completed",-4.889416,4.0,4,"C1=CCC(C2=CC(NC3=CCC(C4=CC=CC4)=C3)=CC2)=C1","C1=CCC(c2cc(Nc3csc(C4=CC=CC4)c3)cs2)=C1",{},"[#6H2r5:1]>>[S:1]",null,-0.3064282991],[0.4727516414,358.0471646276,4,"completed",-4.627216,4.0,3,"C(#CC1=CC(=C2C=CC=C2)C=C1)C1=CC(=C2C=CC=C2)C=C1","C(#CC1=CC(=C2SC=CS2)C=C1)C1=CC(=C2SC=CS2)C=C1",{},"[CH,ch:0]1=[C,c:1][C,c:2]=[CH,ch:3][*:4]1>>[S:0]1[*:1]=,:[*:2][S:3][*:4]1",null,-0.487570385],[0.4658258752,207.7641115777,4,"completed",-4.971296,4.0,3,"C1=C(NC2=Cc3ccccc3C2)Cc2ccccc21","c1ccc2[nH]c(Nc3cc4ccccc4[nH]3)cc2c1",{},"[#6H2r5:1]>>[NH:1]",null,-0.2264567037],[0.4643548177,174.273633203,4,"completed",-5.044252,4.0,4,"C1=CCC(Nc2cc(-c3ccsc3)cc(-c3ccsc3)c2)=C1","c1coc(Nc2cc(-c3ccsc3)cc(-c3ccsc3)c2)c1",{},"[#6H2r5:1]>>[O:1]",null,-0.178589307],[0.4585719105,168.4673171286,4,"completed",-5.061088,4.0,3,"C1=CCC(NC2=CC=CC2)=C1","C1=CC(=C2C=CC=C2NC2=CC=CC2=C2C=CC=C2)C=C1",{},"[r5:1][CH2r5:2][r5:3]>>[r5:1][C:2](=C1cccc1)[r5:3]",null,-0.1706551124],[0.4585171237,75.6394164922,4,"completed",-5.316388,4.0,3,"C1=CC(=C2C=CC(C=CC3=CC(=C4C=CC=C4)C=C3)=C2)C=C1","C1=CC(=C2SC=C(C=CC3=CSC(=C4C=CC=C4)S3)S2)C=C1",{},"[CH,ch:0]1=[C,c:1][C,c:2]=[CH,ch:3][*:4]1>>[S:0]1[*:1]=,:[*:2][S:3][*:4]1",null,-0.1693073151],[0.4585167821,171.7899675415,4,"completed",-4.7493,4.0,3,"C1=CC(C=CC2=CCC=C2C=CC2=CCC=C2)=CC1","C(=CC1=CCC=C1C=CC1=CSCS1)C1=CSCS1",{},"[CH,ch:0]1=[C,c:1][C,c:2]=[CH,ch:3][*:4]1>>[S:0]1[*:1]=,:[*:2][S:3][*:4]1",null,-0.2996283248],[0.4563919302,161.0703514507,4,"completed",-4.978196,4.0,4,"C1=CC(c2cc(Nc3cccs3)cc(C3=CCC=C3)c2)=CC1","c1csc(Nc2cc(-c3ccsc3)cc(-c3ccsc3)c2)c1",{},"[#6H2r5:1]>>[S:1]",null,-0.1822454476],[0.4558825207,119.8068171211,4,"completed",-5.305992,4.0,4,"C1=CC(c2cc(Nc3ccccn3)cc(C3=CCC=C3)c2)=CC1","c1ccc(Nc2cc(-c3ccsc3)cc(-c3ccsc3)c2)nc1",{},"[#6H2r5:1]>>[S:1]",null,-0.1874718603],[0.4556327269,158.6642072116,4,"completed",-5.072588,4.0,4,"C1=CCC(c2cc(Nc3ccsc3)cc(C3=CC=CC3)c2)=C1","c1coc(-c2cc(Nc3ccsc3)cc(-c3ccco3)c2)c1",{},"[#6H2r5:1]>>[O:1]",null,-0.1598202908],[0.4550815812,89.2567350278,4,"completed",-5.367908,4.0,3,"C(#CC1=CSCS1)C1=CSCS1","C(#CC1=CSC(=C2C=CC=C2)S1)C1=CSC(=C2C=CC=C2)S1",{},"[r5:1][CH2r5:2][r5:3]>>[r5:1][C:2](=C1cccc1)[r5:3]",null,-0.2076929609],[0.4535440389,175.3429158808,4,"completed",-4.737616,4.0,4,"C1=CC(C2=CC(NC3=CCC(C4=CCC=C4)=C3)=CC2)=CC1","C1=C(NC2=CCC(c3ccsc3)=C2)C=C(c2ccsc2)C1",{},"[#6H2r5:1]>>[S:1]",null,-0.3083715263],[0.4535123431,442.6429569532,4,"completed",-4.63154,4.0,3,"C1=CC(=C2C=c3ccccc3=C2)C=C1","C1=CSC(=C2C=c3ccccc3=C2)S1",{},"[CH,ch:0]1=[C,c:1][C,c:2]=[CH,ch:3][*:4]1>>[S:0]1[*:1]=,:[*:2][S:3][*:4]1",null,-0.5508771419],[0.4533365571,141.4824410918,4,"completed",-5.032384,4.0,4,"C1=CCC(Nc2cc(-c3ccco3)cc(-c3ccco3)c2)=C1","c1coc(-c2cc(Nc3cccs3)cc(-c3ccco3)c2)c1",{},"[#6H2r5:1]>>[S:1]",null,-0.149189556],[0.4520185516,137.7866231846,4,"completed",-5.256496,4.0,4,"C1=CC(c2cc(NC3=NCC=C3)cc(C3=CCC=C3)c2)=CC1","C1=CC(Nc2cc(-c3ccsc3)cc(-c3ccsc3)c2)=NC1",{},"[#6H2r5:1]>>[S:1]",null,-0.1760276755],[0.4516236242,125.0568038175,4,"completed",-5.079304,4.0,4,"C1=CC(Nc2cc(C3=NCC=C3)cc(C3=NCC=C3)c2)=CC1","C1=CC(c2cc(NC3=CCC=N3)cc(C3=NCC=C3)c2)=NC1",{},"[chr5,CH1r5:1]>>[n:1]",null,-0.1258931418],[0.451368439,401.6780737437,4,"completed",-4.430428,4.0,4,"C1=CC(C2=CC(NC3=CCC(C4=CCC=C4)=C3)=CC2)=CC1","C1=CC(c2cc(Nc3c[nH]c(C4=CCC=C4)c3)c[nH]2)=CC1",{},"[#6H2r5:1]>>[NH:1]",null,-0.6172725005],[0.4502449247,160.1751030229,4,"completed",-4.820416,4.0,3,"C(#Cc1ccc(C#CC2=CCC=C2)c2ccccc12)C1=CCC=C1","C(#Cc1ccc(C#CC2=CSCS2)c2ccccc12)C1=CSCS1",{},"[CH,ch:0]1=[C,c:1][C,c:2]=[CH,ch:3][*:4]1>>[S:0]1[*:1]=,:[*:2][S:3][*:4]1",null,-0.2528991855],[0.4499667165,117.8940577675,4,"completed",-5.187128,4.0,4,"C1=CCC(c2cc(NC3=CCC=N3)cc(C3=CC=CC3)c2)=C1","C1=CN=C(c2cc(NC3=CCC=N3)cc(C3=NC=CC3)c2)C1",{},"[chr5,CH1r5:1]>>[n:1]",null,-0.1327356025],[0.449587256,243.0990818524,4,"completed",-4.932472,4.0,3,"C1=C(NC2=CCC(c3ccccc3)=C2)C=C(c2ccccc2)C1","c1ccc(-c2cc(Nc3csc(-c4ccccc4)c3)cs2)cc1",{},"[#6H2r5:1]>>[S:1]",null,-0.2699061368],[0.449167452,151.0682367186,4,"completed",-5.32476,4.0,4,"C1=CCC(c2cc(NC3=NC=CC3)cc(C3=CC=CC3)c2)=C1","C1=CN=C(Nc2cc(C3=NC=CC3)cc(C3=NC=CC3)c2)C1",{},"[chr5,CH1r5:1]>>[n:1]",null,-0.2181168732],[0.4481824626,151.1330737819,4,"completed",-5.174156,4.0,4,"C1=CC(c2cc(NC3=NC=CC3)cc(C3=CCC=C3)c2)=CC1","C1=CN=C(Nc2cc(-c3ccsc3)cc(-c3ccsc3)c2)C1",{},"[#6H2r5:1]>>[S:1]",null,-0.1597991584],[0.44816599,190.7735232847,4,"completed",-5.009384,4.0,4,"C1=CC(c2cc(Nc3ccsc3)cc(C3=CCC=C3)c2)=CC1","c1cc(Nc2cc(-c3ccsc3)cc(-c3ccsc3)c2)cs1",{},"[#6H2r5:1]>>[S:1]",null,-0.2010424192],[0.4480931818,104.3801156368,4,"completed",-5.4048,4.0,3,"C1=CC(=C2C=CC(C3=CC(=C4C=CC=C4)C=C3)=C2)C=C1","C1=CC(=C2SC=C(C3=CSC(=C4C=CC=C4)S3)S2)C=C1",{},"[CH,ch:0]1=[C,c:1][C,c:2]=[CH,ch:3][*:4]1>>[S:0]1[*:1]=,:[*:2][S:3][*:4]1",null,-0.2375241001],[0.4479900603,164.1808553872,4,"completed",-5.223468,4.0,4,"C1=CCC(Nc2cc(C3=NCC=C3)cc(C3=NCC=C3)c2)=C1","C1=CC(c2cc(NC3=NC=CC3)cc(C3=NCC=C3)c2)=NC1",{},"[chr5,CH1r5:1]>>[n:1]",null,-0.1855399777],[0.4476103992,133.0037061311,4,"completed",-5.4278,4.0,4,"C1=CC(Nc2cc(C3=NC=CC3)cc(C3=NC=CC3)c2)=CC1","C1=CC(Nc2cc(C3=NC=CC3)cc(C3=NC=CC3)c2)=NC1",{},"[chr5,CH1r5:1]>>[n:1]",null,-0.2652204318],[0.4470220575,179.2597547818,4,"completed",-4.758224,4.0,3,"C(#CC1=CCC=C1C#CC1=CCC=C1)C1=CCC=C1","C(#CC1=CCC=C1C#CC1=CSCS1)C1=CSCS1",{},"[CH,ch:0]1=[C,c:1][C,c:2]=[CH,ch:3][*:4]1>>[S:0]1[*:1]=,:[*:2][S:3][*:4]1",null,-0.2989504448],[0.4467893555,164.3658475781,4,"completed",-5.499468,4.0,3,"C1=c2ccc3c(c2=CC1)=CCC=3","C1=CC(=C2C=c3ccc4c(c3=C2)=CCC=4)C=C1",{},"[r5:1][CH2r5:2][r5:3]>>[r5:1][C:2](=C1cccc1)[r5:3]",null,-0.3243574055],[0.4463363036,165.8099281726,4,"completed",-5.321264,4.0,4,"C1=CC(c2cc(NC3=NC=CC3)cc(C3=CCC=C3)c2)=CC1","C1=CN=C(Nc2cc(C3=CCN=C3)cc(C3=CCN=C3)c2)C1",{},"[chr5,CH1r5:1]>>[n:1]",null,-0.2268969668],[0.4463167517,138.4712237734,4,"completed",-5.427064,4.0,4,"C1=CC(c2cc(NC3=NCC=C3)cc(C3=CCC=C3)c2)=CC1","C1=CC(Nc2cc(C3=CCN=C3)cc(C3=CCN=C3)c2)=NC1",{},"[chr5,CH1r5:1]>>[n:1]",null,-0.267563079],[0.4461207898,135.4633481466,4,"completed",-5.32476,4.0,4,"C1=CC(Nc2cc(C3=NCC=C3)cc(C3=NCC=C3)c2)=CC1","C1=CC(Nc2cc(C3=NCC=C3)cc(C3=NCC=C3)c2)=NC1",{},"[chr5,CH1r5:1]>>[n:1]",null,-0.2076142503],[0.4461091637,150.4009412795,4,"completed",-5.171948,4.0,4,"C1=CC(Nc2cc(C3=CCC=C3)nc(C3=CCC=C3)c2)=CC1","C1=CC(Nc2cc(-c3ccsc3)nc(-c3ccsc3)c2)=CC1",{},"[#6H2r5:1]>>[S:1]",null,-0.1586093797],[0.4459931144,209.551907003,4,"completed",-4.766596,4.0,3,"C1=CC(c2cc3ccccc3cc2C2=CCC=C2)=CC1","C1=C(c2cc3ccccc3cc2C2=CSCS2)SCS1",{},"[CH,ch:0]1=[C,c:1][C,c:2]=[CH,ch:3][*:4]1>>[S:0]1[*:1]=,:[*:2][S:3][*:4]1",null,-0.313655118],[0.445971354,280.5069374727,4,"completed",-4.8068,4.0,4,"C1=CC(c2cc(Nc3cc[nH]c3)cc(C3=CCC=C3)c2)=CC1","c1cc(Nc2cc(-c3ccsc3)cc(-c3ccsc3)c2)c[nH]1",{},"[#6H2r5:1]>>[S:1]",null,-0.3475738764],[0.4459346765,178.8858027336,4,"completed",-5.27048,4.0,4,"C1=CC(Nc2cc(C3=NCC=C3)cc(C3=NCC=C3)c2)=CC1","C1=CC(c2cc(NC3=CCN=C3)cc(C3=NCC=C3)c2)=NC1",{},"[chr5,CH1r5:1]>>[n:1]",null,-0.2150376974],[0.4450667848,153.6261764145,4,"completed",-4.785732,4.0,3,"C1=CC(C=Cc2ccc3cc(C=CC4=CCC=C4)ccc3c2)=CC1","C(=Cc1ccc2cc(C=CC3=CSCS3)ccc2c1)C1=CSCS1",{},"[CH,ch:0]1=[C,c:1][C,c:2]=[CH,ch:3][*:4]1>>[S:0]1[*:1]=,:[*:2][S:3][*:4]1",null,-0.2683198581],[0.4449283816,152.1659154555,4,"completed",-5.3726,4.0,4,"C1=CC(Nc2cc(C3=NC=CC3)cc(C3=NC=CC3)c2)=CC1","C1=CN=C(c2cc(NC3=CCN=C3)cc(C3=NC=CC3)c2)C1",{},"[chr5,CH1r5:1]>>[n:1]",null,-0.24406298],[0.4446625059,150.5953617605,4,"completed",-5.330004,4.0,4,"C1=CCC(c2cc(NC3=NC=CC3)cc(C3=CC=CC3)c2)=C1","C1=CN=C(Nc2cc(C3=CN=CC3)cc(C3=CN=CC3)c2)C1",{},"[chr5,CH1r5:1]>>[n:1]",null,-0.2204560378],[0.4441302557,134.5877503217,4,"completed",-5.422556,4.0,4,"C1=CC(Nc2cc(C3=CN=CC3)cc(C3=CN=CC3)c2)=CC1","C1=CC(Nc2cc(C3=CN=CC3)cc(C3=CN=CC3)c2)=NC1",{},"[chr5,CH1r5:1]>>[n:1]",null,-0.2628585653],[0.4440059761,138.1160991872,4,"completed",-4.841024,4.0,3,"C1=CC(C=Cc2cc(C=CC3=CCC=C3)cc(-c3ccccc3)c2)=CC1","C(=Cc1cc(C=CC2=CSCS2)cc(-c2ccccc2)c1)C1=CSCS1",{},"[CH,ch:0]1=[C,c:1][C,c:2]=[CH,ch:3][*:4]1>>[S:0]1[*:1]=,:[*:2][S:3][*:4]1",null,-0.2279027324],[0.4438995811,132.3602367411,4,"completed",-4.843416,4.0,3,"C1=CC(C=Cc2ccc3ccc(C=CC4=CCC=C4)cc3c2)=CC1","C(=Cc1ccc2ccc(C=CC3=CSCS3)cc2c1)C1=CSCS1",{},"[CH,ch:0]1=[C,c:1][C,c:2]=[CH,ch:3][*:4]1>>[S:0]1[*:1]=,:[*:2][S:3][*:4]1",null,-0.2231110784],[0.4427653063,170.2407964716,4,"completed",-4.739732,4.0,4,"C1=CC(C2=CCC(NC3=CC(C4=CCC=C4)=CC3)=C2)=CC1","C1=C(NC2=CC(c3ccsc3)=CC2)CC=C1c1ccsc1",{},"[#6H2r5:1]>>[S:1]",null,-0.3042704625],[0.442735489,143.0991918074,4,"completed",-4.85418,4.0,4,"C1=CC(C2=CCC(NC3=CC(C4=CCC=C4)=CC3)=C2)=CC1","C1=CC(c2csc(Nc3cc(C4=CCC=C4)cs3)c2)=CC1",{},"[#6H2r5:1]>>[S:1]",null,-0.223800894],[0.4426751938,570.0908046919,4,"completed",-4.511204,4.0,3,"C(#CC1=CC=CC1=C1C=CC=C1)C1=CC=CC1=C1C=CC=C1","C(#CC1=CC=CC1=C1OC=CO1)C1=CC=CC1=C1OC=CO1",{},"[CH,ch:0]1=[C,c:1][C,c:2]=[CH,ch:3][*:4]1>>[O:0]1[*:1]=,:[*:2][O:3][*:4]1",null,-0.7034750053],[0.4423071402,126.8593758237,4,"completed",-5.199824,4.0,4,"C1=CC(Nc2cc(C3=CCC=N3)cc(C3=CCC=N3)c2)=CC1","C1=CC(Nc2cc(C3=CCC=N3)cc(C3=CCC=N3)c2)=NC1",{},"[chr5,CH1r5:1]>>[n:1]",null,-0.1448311721],[0.4422662569,172.2731027697,4,"completed",-4.708728,4.0,4,"C1=CC(C2=C(NC3=C(C4=CCC=C4)CC=C3)C=CC2)=CC1","C1=CC(c2sccc2Nc2ccsc2C2=CCC=C2)=CC1",{},"[#6H2r5:1]>>[S:1]",null,-0.3235644807],[0.4421581394,117.72297076,4,"completed",-5.187128,4.0,4,"C1=CCC(c2cc(NC3=CCC=N3)cc(C3=CC=CC3)c2)=C1","C1=NC=C(c2cc(NC3=CCC=N3)cc(C3=CN=CC3)c2)C1",{},"[chr5,CH1r5:1]>>[n:1]",null,-0.1325836685],[0.4421204447,204.1702581627,4,"completed",-5.096324,4.0,4,"C1=CC(c2cc(Nc3ccoc3)cc(C3=CCC=C3)c2)=CC1","c1cc(Nc2cc(-c3ccsc3)cc(-c3ccsc3)c2)co1",{},"[#6H2r5:1]>>[S:1]",null,-0.2041864728],[0.4419927062,156.9175572295,4,"completed",-5.09246,4.0,4,"C1=CCC(Nc2cc(-c3ccco3)cc(-c3ccco3)c2)=C1","c1coc(Nc2cc(-c3ccco3)cc(-c3ccco3)c2)c1",{},"[#6H2r5:1]>>[O:1]",null,-0.1570062962],[0.4417445061,146.6100669248,4,"completed",-4.854732,4.0,3,"C(#Cc1ccc2cc(C#CC3=CCC=C3)ccc2c1)C1=CCC=C1","C(#Cc1ccc2cc(C#CC3=CSCS3)ccc2c1)C1=CSCS1",{},"[CH,ch:0]1=[C,c:1][C,c:2]=[CH,ch:3][*:4]1>>[S:0]1[*:1]=,:[*:2][S:3][*:4]1",null,-0.2257678979],[0.4415169974,168.9344106443,4,"completed",-4.826396,4.0,3,"C(#Cc1cc2ccccc2cc1C#CC1=CCC=C1)C1=CCC=C1","C(#Cc1cc2ccccc2cc1C#CC1=CSCS1)C1=CSCS1",{},"[CH,ch:0]1=[C,c:1][C,c:2]=[CH,ch:3][*:4]1>>[S:0]1[*:1]=,:[*:2][S:3][*:4]1",null,-0.2553817104],[0.4413025001,124.6502583658,4,"completed",-5.025484,4.0,4,"C1=CC(c2cc(NC3=CCC=N3)cc(C3=CCC=C3)c2)=CC1","C1=NC(Nc2cc(-c3ccsc3)cc(-c3ccsc3)c2)=CC1",{},"[#6H2r5:1]>>[S:1]",null,-0.1351239346],[0.4407960459,145.9803875047,4,"completed",-5.118588,4.0,4,"C1=CCC(Nc2cc(C3=CCC=N3)cc(C3=CCC=N3)c2)=C1","C1=CN=C(Nc2cc(C3=CCC=N3)cc(C3=CCC=N3)c2)C1",{},"[chr5,CH1r5:1]>>[n:1]",null,-0.1465591187],[0.440047147,141.0278341814,4,"completed",-4.797968,4.0,3,"C1=c2ccc(Nc3ccc4c(c3)=CCC=4)cc2=CC1","c1cc2cscc2cc1Nc1ccc2cscc2c1",{},"[#6H2r5:1]>>[S:1]",null,-0.2541422461],[0.4377797502,116.8369501053,4,"completed",-5.374992,4.0,4,"C1=CC(c2cc(Nc3ccccc3)cc(C3=CCC=C3)n2)=CC1","c1ccc(Nc2cc(-c3ccsc3)nc(-c3ccsc3)c2)cc1",{},"[#6H2r5:1]>>[S:1]",null,-0.2251776342],[0.4369140952,172.4508774169,4,"completed",-5.327152,4.0,4,"C1=NC=C(c2cc(Nc3ccccc3)cc(C3=CN=CC3)n2)C1","C1=CC(Nc2cc(C3=CN=CC3)nc(C3=CN=CC3)c2)=CC1",{},"[c:0]1[ch:1][ch][c:3][c!r5:4][c!r5:5]1>>[c:0]1[CH2:1][c:3][c:4][c:5]1",null,-0.234568413],[0.4365514714,166.0755092939,4,"completed",-5.206632,4.0,4,"C1=CC(c2cc(NC3=CCN=C3)cc(C3=CCC=C3)c2)=CC1","C1=NCC=C1Nc1cc(-c2ccsc2)cc(-c2ccsc2)c1",{},"[#6H2r5:1]>>[S:1]",null,-0.182078452],[0.4365285574,160.7810567316,4,"completed",-5.354384,4.0,4,"C1=CC(c2cc(NC3=CCN=C3)cc(C3=CCC=C3)c2)=CC1","C1=NCC=C1Nc1cc(C2=CCN=C2)cc(C2=CCN=C2)c1",{},"[chr5,CH1r5:1]>>[n:1]",null,-0.2399146634],[0.4361178695,115.7906711236,4,"completed",-4.965868,4.0,4,"C1=CC(Nc2cc(C3=CCC=N3)cc(C3=CCC=N3)c2)=CC1","C1=NC(Nc2cc(C3=CCC=N3)cc(C3=CCC=N3)c2)=CC1",{},"[chr5,CH1r5:1]>>[n:1]",null,-0.149074687],[0.4355901086,147.5373521419,4,"completed",-4.903216,4.0,4,"C1=CCC(C2=CCC(NC3=CC(C4=CC=CC4)=CC3)=C2)=C1","C1=CCC(c2csc(Nc3cc(C4=CC=CC4)cs3)c2)=C1",{},"[#6H2r5:1]>>[S:1]",null,-0.2018464817],[0.4350558307,132.5578260532,4,"completed",-4.841576,4.0,3,"C1=CC(c2cc(C=Cc3ccccc3)cc(C3=CCC=C3)c2)=CC1","C(=Cc1cc(C2=CSCS2)cc(C2=CSCS2)c1)c1ccccc1",{},"[CH,ch:0]1=[C,c:1][C,c:2]=[CH,ch:3][*:4]1>>[S:0]1[*:1]=,:[*:2][S:3][*:4]1",null,-0.2242659794],[0.4348528787,288.2630068876,4,"completed",-4.510376,4.0,4,"C1=CCC(C2=CC(NC3=CCC(C4=CC=CC4)=C3)=CC2)=C1","C1=CCC(c2cc(Nc3c[nH]c(C4=CC=CC4)c3)c[nH]2)=C1",{},"[#6H2r5:1]>>[NH:1]",null,-0.5034354251],[0.4345720251,203.1330609646,4,"completed",-5.367724,4.0,4,"C1=CC(Nc2cc(C3=CCC=C3)nc(C3=CCC=C3)c2)=CC1","C1=CC(Nc2cc(C3=CCN=C3)nc(C3=CCN=C3)c2)=CC1",{},"[chr5,CH1r5:1]>>[n:1]",null,-0.2763771864],[0.434424602,594.6543535865,4,"completed",-4.373572,4.0,3,"C1=CC(=C2C=CC=C2C=CC2=CC=CC2=C2C=CC=C2)C=C1","C1=CC(=C2OC=CO2)C(C=CC2=CC=CC2=C2OC=CO2)=C1",{},"[CH,ch:0]1=[C,c:1][C,c:2]=[CH,ch:3][*:4]1>>[O:0]1[*:1]=,:[*:2][O:3][*:4]1",null,-0.7824229313],[0.4325269944,137.755151135,4,"completed",-5.332856,4.0,3,"C1=CC(C=CC2=CCC=C2C=CC2=CCC=C2)=CC1","C1=CC(=C2C=C(C=CC3=CCC=C3)C(C=CC3=CCC=C3)=C2)C=C1",{},"[r5:1][CH2r5:2][r5:3]>>[r5:1][C:2](=C1cccc1)[r5:3]",null,-0.2134132631],[0.432166216,134.8290015345,4,"completed",-4.899628,4.0,3,"C(#Cc1ccc2ccc(C#CC3=CCC=C3)cc2c1)C1=CCC=C1","C(#Cc1ccc2ccc(C#CC3=CSCS3)cc2c1)C1=CSCS1",{},"[CH,ch:0]1=[C,c:1][C,c:2]=[CH,ch:3][*:4]1>>[S:0]1[*:1]=,:[*:2][S:3][*:4]1",null,-0.194555492],[0.4320097296,207.9236670264,4,"completed",-5.068172,4.0,4,"C1=CC(Nc2cc(C3=NCC=C3)cc(C3=NCC=C3)c2)=CC1","C1=CC(c2cc(Nc3ccsc3)cc(C3=NCC=C3)c2)=NC1",{},"[#6H2r5:1]>>[S:1]",null,-0.2091139208],[0.4317731071,170.6762384883,4,"completed",-5.019504,4.0,4,"C1=CCC(Nc2cc(C3=NCC=C3)cc(C3=NCC=C3)c2)=C1","C1=CC(c2cc(Nc3cccs3)cc(C3=NCC=C3)c2)=NC1",{},"[#6H2r5:1]>>[S:1]",null,-0.1797369893],[0.4314427078,168.3974462441,4,"completed",-4.744056,4.0,3,"C1=CC(C2=CCC=C2C2=CCC=C2)=CC1","C1=C(C2=CCC=C2C2=CSCS2)SCS1",{},"[CH,ch:0]1=[C,c:1][C,c:2]=[CH,ch:3][*:4]1>>[S:0]1[*:1]=,:[*:2][S:3][*:4]1",null,-0.300730451],[0.4312001489,177.9106035835,4,"completed",-4.813424,4.0,3,"C1=CC(C=Cc2cc3ccccc3cc2C=CC2=CCC=C2)=CC1","C(=Cc1cc2ccccc2cc1C=CC1=CSCS1)C1=CSCS1",{},"[CH,ch:0]1=[C,c:1][C,c:2]=[CH,ch:3][*:4]1>>[S:0]1[*:1]=,:[*:2][S:3][*:4]1",null,-0.2681302421],[0.4311049499,175.5819063544,4,"completed",-5.302588,4.0,4,"C1=CC(Nc2cc(C3=NC=CC3)cc(C3=NC=CC3)c2)=CC1","C1=CC(Nc2cc(C3=NC=CC3)nc(C3=NC=CC3)c2)=CC1",{},"[ch&r6:0]>>[nr6:0]",null,-0.225697886],[0.4310898322,124.5975208772,4,"completed",-5.182988,4.0,4,"C1=CC(c2cc(NC3=CCC=N3)cc(C3=CCC=C3)c2)=CC1","C1=NCC=C1c1cc(NC2=CCC=N2)cc(C2=CCN=C2)c1",{},"[chr5,CH1r5:1]>>[n:1]",null,-0.1374742747],[0.4308986495,137.7617883899,4,"completed",-4.81738,4.0,3,"C1=c2cccc(Nc3cccc4c3=CCC=4)c2=CC1","c1cc(Nc2cccc3cscc23)c2cscc2c1",{},"[#6H2r5:1]>>[S:1]",null,-0.2410738515],[0.4307796123,352.0358202691,4,"completed",-4.751784,4.0,4,"C1=CC(Nc2cc(C3=CCC=C3)nc(C3=CCC=C3)c2)=CC1","C1=CC(c2cc(NC3=CSCS3)cc(C3=CCC=C3)n2)=CC1",{},"[CH,ch:0]1=[C,c:1][C,c:2]=[CH,ch:3][*:4]1>>[S:0]1[*:1]=,:[*:2][S:3][*:4]1",null,-0.4281867189],[0.4301252287,160.9592711619,4,"completed",-5.377936,4.0,4,"C1=CC(Nc2cc(C3=CN=CC3)cc(C3=CN=CC3)c2)=CC1","C1=NC=C(c2cc(NC3=CCN=C3)cc(C3=CN=CC3)c2)C1",{},"[chr5,CH1r5:1]>>[n:1]",null,-0.252506659],[0.4301076594,190.95730345,4,"completed",-5.228252,4.0,4,"C1=CC(Nc2cc(C3=CCC=C3)nc(C3=CCC=C3)c2)=CC1","C1=CC(Nc2cc(C3=NCC=C3)nc(C3=NCC=C3)c2)=CC1",{},"[chr5,CH1r5:1]>>[n:1]",null,-0.2110082788],[0.430078107,321.1043008721,4,"completed",-5.353096,4.0,3,"C(#CC1=CC=CC1)C1=CC=CC1","C(#CC1=CC=CC1=C1C=CC=C1)C1=CC=CC1=C1C=CC=C1",{},"[r5:1][CH2r5:2][r5:3]>>[r5:1][C:2](=C1cccc1)[r5:3]",null,-0.3667372204],[0.4291928011,327.8587258886,4,"completed",-4.762272,4.0,4,"C1=CCC(c2cc(NC3=CSCS3)cc(C3=CC=CC3)c2)=C1","C1=CCC(c2cc(NC3=CSCS3)cc(C3=CC=CC3)n2)=C1",{},"[ch&r6:0]>>[nr6:0]",null,-0.4042039623],[0.4289778584,179.666818968,4,"completed",-5.25438,4.0,3,"C1=CCC(C=CC2=CCC=C2C=CC2=CC=CC2)=C1","C(=Cc1cccs1)C1=CCC=C1C=Cc1cccs1",{},"[#6H2r5:1]>>[S:1]",null,-0.2096626485],[0.4285667316,161.5642929082,4,"completed",-5.124476,4.0,4,"C1=CCC(c2cc(Nc3ccoc3)cc(C3=CC=CC3)c2)=C1","c1coc(-c2cc(Nc3ccoc3)cc(-c3ccco3)c2)c1",{},"[#6H2r5:1]>>[O:1]",null,-0.1624702043],[0.4282892577,189.6006643529,4,"completed",-4.90018,4.0,4,"C1=CC(C2=CC(NC3=CCC(C4=CCC=C4)=C3)=CC2)=CC1","C1=CC(c2cc(Nc3coc(C4=CCC=C4)c3)co2)=CC1",{},"[#6H2r5:1]>>[O:1]",null,-0.2356122828],[0.4281689309,152.7525397378,4,"completed",-4.871016,4.0,3,"C1=CC(C=Cc2cccc(-c3cccc(C=CC4=CCC=C4)c3)c2)=CC1","C(=Cc1cccc(-c2cccc(C=CC3=CSCS3)c2)c1)C1=CSCS1",{},"[CH,ch:0]1=[C,c:1][C,c:2]=[CH,ch:3][*:4]1>>[S:0]1[*:1]=,:[*:2][S:3][*:4]1",null,-0.2214177902],[0.4281625193,178.6320311023,4,"completed",-5.176824,4.0,4,"C1=CCC(c2cc(Nc3ccsc3)cc(C3=CC=CC3)c2)=C1","C1=CN=C(c2cc(Nc3ccsc3)cc(C3=NC=CC3)c2)C1",{},"[chr5,CH1r5:1]>>[n:1]",null,-0.1865511907],[0.4276376032,152.5213802362,4,"completed",-5.123096,4.0,4,"C1=CCC(Nc2cc(C3=NC=CC3)cc(C3=NC=CC3)c2)=C1","C1=CN=C(c2cc(Nc3cccs3)cc(C3=NC=CC3)c2)C1",{},"[#6H2r5:1]>>[S:1]",null,-0.1533758449],[0.4275227576,131.7145233009,4,"completed",-5.275264,4.0,3,"C(=Cc1ccccn1)c1cccc(-c2cccc(C=Cc3ccccn3)c2)c1","C(=Cc1ccccn1)C1=CCC(C2=CC(C=Cc3ccccn3)=CC2)=C1",{},"[c:0]1[ch:1][ch][c:3][c!r5:4][c!r5:5]1>>[c:0]1[CH2:1][c:3][c:4][c:5]1",null,-0.1800007661],[0.4269133787,627.7320939283,4,"completed",-4.524176,4.0,3,"C1=CC(=C2C=CC(C3=CC(=C4C=CC=C4)C=C3)=C2)C=C1","C1=COC(=C2C=CC(C3=CC(=C4OC=CO4)C=C3)=C2)O1",{},"[CH,ch:0]1=[C,c:1][C,c:2]=[CH,ch:3][*:4]1>>[O:0]1[*:1]=,:[*:2][O:3][*:4]1",null,-0.7460016679],[0.426865522,286.1794264238,4,"completed",-5.600484,4.0,3,"O=c1ccoc(C=CC2=CCC=C2C=Cc2cc(=O)cco2)c1","O=c1cc[nH]c(C=CC2=CCC=C2C=Cc2cc(=O)cc[nH]2)c1",{},"[o:1]>>[nH:1]",null,-0.45236704],[0.4267021198,129.7527601092,4,"completed",-5.166612,4.0,4,"C1=C(Nc2ccco2)C(Nc2ccco2)=CC1","C1=CC(=C2C=C(Nc3ccco3)C(Nc3ccco3)=C2)C=C1",{},"[r5:1][CH2r5:2][r5:3]>>[r5:1][C:2](=C1cccc1)[r5:3]",null,-0.1378767074],[0.4266871756,147.2572082943,4,"completed",-4.839276,4.0,3,"C1=CC(c2ccc3ccc(C4=CCC=C4)cc3c2)=CC1","C1=C(c2ccc3ccc(C4=CSCS4)cc3c2)SCS1",{},"[CH,ch:0]1=[C,c:1][C,c:2]=[CH,ch:3][*:4]1>>[S:0]1[*:1]=,:[*:2][S:3][*:4]1",null,-0.2345067535],[0.4261852891,172.0252506806,4,"completed",-4.774968,4.0,3,"C1=CC(c2ccc3cc(C4=CCC=C4)ccc3c2)=CC1","C1=C(c2ccc3cc(C4=CSCS4)ccc3c2)SCS1",{},"[CH,ch:0]1=[C,c:1][C,c:2]=[CH,ch:3][*:4]1>>[S:0]1[*:1]=,:[*:2][S:3][*:4]1",null,-0.2852352176],[0.4260799898,161.7262346857,4,"completed",-5.08694,4.0,4,"C1=CC(Nc2cc(C3=CCC=C3)nc(C3=CCC=C3)c2)=CC1","C1=CC(Nc2cc(C3=CCC=N3)nc(C3=CCC=N3)c2)=CC1",{},"[chr5,CH1r5:1]>>[n:1]",null,-0.1619844164],[0.4259501451,347.0695025433,4,"completed",-5.237636,4.0,3,"C1=CCC(C=CC2=CC=CC2)=C1","C1=CC(=C2C=CC=C2C=CC2=CC=CC2=C2C=CC=C2)C=C1",{},"[r5:1][CH2r5:2][r5:3]>>[r5:1][C:2](=C1cccc1)[r5:3]",null,-0.3601938883],[0.4254945566,796.2103386189,4,"completed",-4.478268,4.0,3,"C1=CC(=C2C=CC=C2C2=CC=CC2=C2C=CC=C2)C=C1","C1=CC(=C2OC=CO2)C(C2=CC=CC2=C2OC=CO2)=C1",{},"[CH,ch:0]1=[C,c:1][C,c:2]=[CH,ch:3][*:4]1>>[O:0]1[*:1]=,:[*:2][O:3][*:4]1",null,-0.9073922726],[0.4148668453,150.3995852386,5,"completed",-5.109756,5.0,3,"C1=Cc2cccc(Nc3cccc4c3CC=C4)c2C1","c1cc(Nc2cccc3ccoc23)c2occc2c1",{},"[#6H2r5:1]>>[O:1]",null,-0.1505545523],[0.4094303854,196.364806719,5,"completed",-5.03496,5.0,5,"C1=CC(=C2C=C(C=Cc3ccsc3)C(C=Cc3ccsc3)=C2)C=C1","C1=CC(=C2SC(C=Cc3ccsc3)=C(C=Cc3ccsc3)S2)C=C1",{},"[CH,ch:0]1=[C,c:1][C,c:2]=[CH,ch:3][*:4]1>>[S:0]1[*:1]=,:[*:2][S:3][*:4]1",null,-0.2015736493],[0.3957759642,197.9348669311,5,"completed",-5.128156,5.0,3,"C1=Cc2ccc(Nc3ccc4c(c3)CC=C4)cc2C1","c1cc2ccc(Nc3ccc4ccoc4c3)cc2o1",{},"[#6H2r5:1]>>[O:1]",null,-0.1989137102],[0.3889438135,150.6987533563,5,"completed",-5.048668,5.0,5,"C1=CC(=C2SC(C=CC3=CCC=C3)=C(C=CC3=CCC=C3)S2)C=C1","C1=CC(=C2SC(C=CC3=CCC=N3)=C(C=CC3=CCC=N3)S2)C=C1",{},"[chr5,CH1r5:1]>>[n:1]",null,-0.1549233734],[0.3879131587,142.5190760355,5,"completed",-5.556048,5.0,5,"C1=CC(=C2N=C(C=CC3=CCC=C3)C(C=CC3=CCC=C3)=N2)C=C1","C1=CC(=C2N=C(C=CC3=CCC=N3)C(C=CC3=CCC=N3)=N2)C=C1",{},"[chr5,CH1r5:1]>>[n:1]",null,-0.3496023146],[0.3858302327,188.0045641482,5,"completed",-5.059892,5.0,5,"C1=CC(=C2C=C(C=Cc3cccs3)C(C=Cc3cccs3)=C2)C=C1","C1=CC(=C2SC(C=Cc3cccs3)=C(C=Cc3cccs3)S2)C=C1",{},"[CH,ch:0]1=[C,c:1][C,c:2]=[CH,ch:3][*:4]1>>[S:0]1[*:1]=,:[*:2][S:3][*:4]1",null,-0.1900893355],[0.3852320488,117.8545109438,5,"completed",-5.446752,5.0,3,"C1=NC(NC2=CCC=N2)=CC1","C1=CC(=C2C=NC(NC3=CC(=C4C=CC=C4)C=N3)=C2)C=C1",{},"[r5:1][CH2r5:2][r5:3]>>[r5:1][C:2](=C1cccc1)[r5:3]",null,-0.2698254825],[0.3832678246,124.4058394667,5,"completed",-5.559728,5.0,5,"C(=Cc1ccccn1)C1=CCC(C2=CC(C=Cc3ccccn3)=CC2)=C1","C(=Cc1ccccn1)C1=CCC(C2=NC(C=Cc3ccccn3)=CC2)=N1",{},"[chr5,CH1r5:1]>>[n:1]",null,-0.3450191756],[0.3824853826,141.115757524,5,"completed",-5.31004,5.0,3,"C1=Cc2cccc(Nc3cccc4c3CC=C4)c2C1","C1=Nc2cccc(Nc3cccc4c3CC=N4)c2C1",{},"[chr5,CH1r5:1]>>[n:1]",null,-0.2037912898],[0.3823053506,132.2508718243,5,"completed",-5.20884,5.0,5,"C1=CC(=C2C=C(C=CC3=NCC=C3)C(C=CC3=NCC=C3)=C2)C=C1","C1=CC(=C2SC(C=CC3=NCC=C3)=C(C=CC3=NCC=C3)S2)C=C1",{},"[CH,ch:0]1=[C,c:1][C,c:2]=[CH,ch:3][*:4]1>>[S:0]1[*:1]=,:[*:2][S:3][*:4]1",null,-0.1526266833],[0.38165367,87.7786261147,5,"completed",-5.598736,5.0,3,"C1=NCC=C1NC1=CCN=C1","C1=CC(=C2C=C(NC3=CC(=C4C=CC=C4)N=C3)C=N2)C=C1",{},"[r5:1][CH2r5:2][r5:3]>>[r5:1][C:2](=C1cccc1)[r5:3]",null,-0.3599812635],[0.3813299331,106.5792012778,5,"completed",-5.109572,5.0,5,"C1=CC(=C2C=c3ccc4c(c3=C2)=CCC=4)C=C1","C1=CC(=C2Sc3ccc4c(c3S2)=CCC=4)C=C1",{},"[CH,ch:0]1=[C,c:1][C,c:2]=[CH,ch:3][*:4]1>>[S:0]1[*:1]=,:[*:2][S:3][*:4]1",null,-0.1067896133],[0.3812057415,131.6574110325,5,"completed",-4.973412,5.0,3,"c1ccc(N(c2ccccc2)c2ccccc2)cc1","C1=CC(N(c2ccccc2)c2ccccc2)=CC1",{},"[c:0]1[ch:1][ch][c:3][c!r5:4][c!r5:5]1>>[c:0]1[CH2:1][c:3][c:4][c:5]1",null,-0.1586999985],[0.3796874292,168.3647688371,5,"completed",-5.202676,5.0,3,"C1=C(NC2=Cc3ccccc3C2)Cc2ccccc21","c1ccc2oc(Nc3cc4ccccc4o3)cc2c1",{},"[#6H2r5:1]>>[O:1]",null,-0.183064066],[0.3790282369,95.5862966324,5,"completed",-5.159988,5.0,5,"C1=CC(=C2Sc3ccc4c(c3S2)=CCC=4)C=C1","C1=CC(=C2Sc3ccc4cscc4c3S2)C=C1",{},"[#6H2r5:1]>>[S:1]",null,-0.1044032307],[0.378339871,137.7728715663,5,"completed",-5.120612,5.0,3,"C1=c2cccc(Nc3cccc4c3=CCC=4)c2=CC1","C1=c2c(Nc3cccc4c3=CCN=4)cccc2=NC1",{},"[chr5,CH1r5:1]>>[n:1]",null,-0.1385263255],[0.3771293733,120.7805879446,5,"completed",-5.216844,5.0,3,"c1ccc2nc(Nc3ccc4ccccc4n3)ccc2c1","C1=Cc2nc(Nc3ccc4c(n3)C=CC4)ccc2C1",{},"[c:0]1[ch:1][ch][c:3][c!r5:4][c!r5:5]1>>[c:0]1[CH2:1][c:3][c:4][c:5]1",null,-0.1458687266],[0.3761597226,151.5959409134,5,"completed",-5.015548,5.0,3,"C1=c2ccc(-c3ccc4c(c3)=CCC=4)cc2=CC1","c1cc2c(cc1-c1ccc3c(c1)SCS3)SCS2",{},"[CH,ch:0]1=[C,c:1][C,c:2]=[CH,ch:3][*:4]1>>[S:0]1[*:1]=,:[*:2][S:3][*:4]1",null,-0.1627147137],[0.375934136,136.7395513239,5,"completed",-5.03542,5.0,3,"C(#Cc1ccc2c(c1)=CCC=2)c1ccc2c(c1)=CCC=2","C(#Cc1ccc2c(c1)SCS2)c1ccc2c(c1)SCS2",{},"[CH,ch:0]1=[C,c:1][C,c:2]=[CH,ch:3][*:4]1>>[S:0]1[*:1]=,:[*:2][S:3][*:4]1",null,-0.1440183576],[0.3758640086,180.5767924456,5,"completed",-5.057316,5.0,3,"C1=Cc2c(cccc2Nc2cccc3c2C=CC3)C1","C1=Nc2c(cccc2Nc2cccc3c2N=CC3)C1",{},"[chr5,CH1r5:1]>>[n:1]",null,-0.1830320209],[0.3744388214,182.2221594677,5,"completed",-4.783892,5.0,3,"C1=CCC(N(C2=CC=CC2)c2ccccc2)=C1","c1ccc(N(c2cccs2)c2cccs2)cc1",{},"[#6H2r5:1]>>[S:1]",null,-0.2866492745],[0.3731645119,145.7424201782,5,"completed",-5.779332,5.0,5,"C(=Cc1ccccn1)C1=CCC(C2=CC(C=Cc3ccccn3)=CC2)=C1","C(=Cc1ccccn1)C1=NCC(C2=CC(C=Cc3ccccn3)=NC2)=C1",{},"[chr5,CH1r5:1]>>[n:1]",null,-0.4973649731],[0.3725636498,112.1428429831,5,"completed",-4.910668,5.0,3,"c1ccc2cc3cc4cnccc4cc3cc2c1","C1=c2cc3cc4ccncc4cc3cc2=CC1",{},"[c:0]1[ch:1][ch][c:3][c!r5:4][c!r5:5]1>>[c:0]1[CH2:1][c:3][c:4][c:5]1",null,-0.1736112159],[0.3721719852,161.6293194025,5,"completed",-5.027784,5.0,3,"C1=c2ccc(Nc3ccc4c(c3)=CCC=4)cc2=CC1","C1=c2ccc(Nc3ccc4c(n3)=CCC=4)nc2=CC1",{},"[ch&r6:0]>>[nr6:0]",null,-0.1693501128],[0.3714976829,147.4786579429,5,"completed",-5.721832,5.0,5,"C1=CC(=C2N=C(C=CC3=CCC=C3)C(C=CC3=CCC=C3)=N2)C=C1","C1=CC(=C2N=C(C=CC3=NCC=C3)C(C=CC3=NCC=C3)=N2)C=C1",{},"[chr5,CH1r5:1]>>[n:1]",null,-0.4595875567],[0.370985585,149.7741997507,5,"completed",-5.16376,5.0,3,"C1=Cc2ccc(Nc3ccc4c(c3)CC=C4)cc2C1","C1=Cc2ccc(Nc3ccc4c(n3)CC=C4)nc2C1",{},"[ch&r6:0]>>[nr6:0]",null,-0.1562828408],[0.3698941416,186.950044675,5,"completed",-5.409768,5.0,3,"C(#CC1=CCC=C1C#CC1=CC=CC1)C1=CC=CC1","C(#Cc1cccs1)C1=CCC=C1C#Cc1cccs1",{},"[#6H2r5:1]>>[S:1]",null,-0.2863020503],[0.3697942128,118.3477934403,5,"completed",-5.694508,5.0,3,"C1=CC(NC2=NCC=C2)=NC1","C1=CC(=C2C=CC(NC3=NC(=C4C=CC=C4)C=C3)=N2)C=C1",{},"[r5:1][CH2r5:2][r5:3]>>[r5:1][C:2](=C1cccc1)[r5:3]",null,-0.4326565423],[0.3691680129,156.9233080941,5,"completed",-5.187864,5.0,3,"C(#Cc1cccc(-c2cccc(C#CC3=CC=CC3)c2)c1)C1=CC=CC1","C(#CC1=CC(C2=CCC(C#CC3=CC=CC3)=C2)=CC1)C1=CC=CC1",{},"[c:0]1[ch:1][ch][c:3][c!r5:4][c!r5:5]1>>[c:0]1[CH2:1][c:3][c:4][c:5]1",null,-0.1685460324],[0.3688954215,234.3027459964,5,"completed",-5.12604,5.0,3,"C1=Cc2cc(Nc3ccc4c(c3)C=CC4)ccc2C1","c1cc2cc(Nc3ccc4occc4c3)ccc2o1",{},"[#6H2r5:1]>>[O:1]",null,-0.2350107163],[0.3685696373,259.5003075035,5,"completed",-5.379224,5.0,3,"C(#Cc1ccc2ccccc2c1)c1ccc2ccccc2c1","C(#CC1=Cc2ccccc2C1)C1=Cc2ccccc2C1",{},"[c:0]1[ch:1][ch][c:3][c!r5:4][c!r5:5]1>>[c:0]1[CH2:1][c:3][c:4][c:5]1",null,-0.3248750071],[0.3676369547,154.4890578409,5,"completed",-5.231104,5.0,5,"C1=CC(=C2Sc3ccc4c(c3S2)=CCC=4)C=C1","C1=CC(=C2Sc3ccc4c(c3S2)SCS4)C=C1",{},"[CH,ch:0]1=[C,c:1][C,c:2]=[CH,ch:3][*:4]1>>[S:0]1[*:1]=,:[*:2][S:3][*:4]1",null,-0.1796917244],[0.3665569165,159.0951325629,5,"completed",-5.590272,5.0,5,"C1=CC(=C2C=C(C=CC3=CCN=C3)C(C=CC3=CCN=C3)=C2)C=C1","C1=CC(=C2C=C(C=CC3=CCN=N3)C(C=CC3=CCN=N3)=C2)C=C1",{},"[chr5,CH1r5:1]>>[n:1]",null,-0.3782735939],[0.3652823121,185.6789730527,5,"completed",-4.9356,5.0,3,"c1ccc2c(Nc3cccc4ccccc34)cccc2c1","C1=C(NC2=CCc3ccccc32)c2ccccc2C1",{},"[c:0]1[ch:1][ch][c:3][c!r5:4][c!r5:5]1>>[c:0]1[CH2:1][c:3][c:4][c:5]1",null,-0.2184492789],[0.3647571064,112.4718036041,5,"completed",-5.06486,5.0,3,"C1=c2ccccc2=C(NC2=c3ccccc3=CC2)C1","c1ccc2c(c1)=NCC=2NC1=c2ccccc2=NC1",{},"[chr5,CH1r5:1]>>[n:1]",null,-0.1151302228],[0.364459956,151.0449820393,5,"completed",-5.23,5.0,5,"C1=CC(=C2C=C(C=CC3=CCN=C3)C(C=CC3=CCN=C3)=C2)C=C1","C1=CC(=C2SC(C=CC3=CCN=C3)=C(C=CC3=CCN=C3)S2)C=C1",{},"[CH,ch:0]1=[C,c:1][C,c:2]=[CH,ch:3][*:4]1>>[S:0]1[*:1]=,:[*:2][S:3][*:4]1",null,-0.1763394074],[0.363759308,209.5487906491,5,"completed",-4.986476,5.0,5,"C1=CC(=C2OC(C=CC3=CCC=C3)=C(C=CC3=CCC=C3)O2)C=C1","C1=CC(=C2OC(C=Cc3ccsc3)=C(C=Cc3ccsc3)O2)C=C1",{},"[#6H2r5:1]>>[S:1]",null,-0.2241108386],[0.3633064473,102.8861181399,5,"completed",-4.97838,5.0,5,"C1=CC(=C2C=c3ccc4c[nH]cc4c3=C2)C=C1","C1=CC(=C2Sc3ccc4c[nH]cc4c3S2)C=C1",{},"[CH,ch:0]1=[C,c:1][C,c:2]=[CH,ch:3][*:4]1>>[S:0]1[*:1]=,:[*:2][S:3][*:4]1",null,-0.1335415713],[0.3632708678,143.523688116,5,"completed",-5.364228,5.0,3,"c1ccc2cc3cc4ccccc4cc3cc2c1","C1=Cc2cc3cc4ccccc4cc3cc2C1",{},"[c:0]1[ch:1][ch][c:3][c!r5:4][c!r5:5]1>>[c:0]1[CH2:1][c:3][c:4][c:5]1",null,-0.2341134398],[0.3627637524,213.987721805,5,"completed",-4.954552,5.0,3,"C(#Cc1ccc(C#Cc2ccccc2)c2c1=CCC=2)c1ccccc1","C(#Cc1ccc(C#CC2=CC=CC2)c2c1=CCC=2)C1=CC=CC1",{},"[c:0]1[ch:1][ch][c:3][c!r5:4][c!r5:5]1>>[c:0]1[CH2:1][c:3][c:4][c:5]1",null,-0.2369741636],[0.3624663143,206.1786605245,5,"completed",-4.999724,5.0,3,"C1=CCC(N(c2ccccc2)c2ccccc2)=C1","c1ccc(N(c2ccccc2)c2cccs2)cc1",{},"[#6H2r5:1]>>[S:1]",null,-0.2177997369],[0.3613604424,147.1907249875,5,"completed",-4.986108,5.0,3,"C(=Cc1ccc2c(c1)=CCC=2)c1ccc2c(c1)=CCC=2","C(=Cc1ccc2c(c1)SCS2)c1ccc2c(c1)SCS2",{},"[CH,ch:0]1=[C,c:1][C,c:2]=[CH,ch:3][*:4]1>>[S:0]1[*:1]=,:[*:2][S:3][*:4]1",null,-0.1673950103],[0.3611655338,181.4429647022,5,"completed",-5.317032,5.0,5,"C1=CC(=C2C=C(C=CC3=CCC=C3)C(C=CC3=CCC=C3)=C2)C=C1","C1=CC(=C2C=C(C=Cc3ccsc3)C(C=Cc3ccsc3)=C2)C=C1",{},"[#6H2r5:1]>>[S:1]",null,-0.2366473432],[0.3606216091,201.9484222544,5,"completed",-5.424764,5.0,3,"C1=C(NC2=Cc3ccccc3C2)Cc2ccccc21","c1ccc2c(c1)CC(NC1=Nc3ccccc3C1)=N2",{},"[chr5,CH1r5:1]>>[n:1]",null,-0.3040793918],[0.3597882815,181.9888409463,5,"completed",-5.167164,5.0,3,"C1=Cc2c(cccc2Nc2cccc3c2C=CC3)C1","c1cc(Nc2cccc3occc23)c2ccoc2c1",{},"[#6H2r5:1]>>[O:1]",null,-0.1879636392],[0.3596975543,221.1330683252,5,"completed",-5.209392,5.0,3,"C1=NC=C(NC2=CN=CC2)C1","C1=CC(=C2C=NC=C2NC2=CN=CC2=C2C=CC=C2)C=C1",{},"[r5:1][CH2r5:2][r5:3]>>[r5:1][C:2](=C1cccc1)[r5:3]",null,-0.2340159666],[0.3587441762,137.3199049011,5,"completed",-5.1127,5.0,3,"c1ccc2c(Nc3cccc4ccccc34)cccc2c1","c1cnc2c(Nc3cccc4cccnc34)cccc2c1",{},"[ch&r6:0]>>[nr6:0]",null,-0.1376073704],[0.3586840323,164.3320799884,5,"completed",-4.97102,5.0,3,"c1ccc2cc(Nc3ccc4ccccc4c3)ccc2c1","C1=C(NC2=Cc3ccccc3C2)Cc2ccccc21",{},"[c:0]1[ch:1][ch][c:3][c!r5:4][c!r5:5]1>>[c:0]1[CH2:1][c:3][c:4][c:5]1",null,-0.1875009182],[0.3586467966,163.7122506887,5,"completed",-5.530932,5.0,5,"C1=CC(=C2C=C(C=Cc3ccsc3)C(C=Cc3ccsc3)=C2)C=C1","C1=CC(=C2C=C(C=Cc3ccsn3)C(C=Cc3ccsn3)=C2)C=C1",{},"[chr5,CH1r5:1]>>[n:1]",null,-0.3432140315],[0.3586286665,179.4244542928,5,"completed",-4.954736,5.0,3,"C1=c2ccc3c(c2=CC1)=CCC=3","c1cc2c(c3c1SCS3)SCS2",{},"[CH,ch:0]1=[C,c:1][C,c:2]=[CH,ch:3][*:4]1>>[S:0]1[*:1]=,:[*:2][S:3][*:4]1",null,-0.2062351409],[0.3582165381,117.1442793678,5,"completed",-5.37904,5.0,3,"c1ccc(Nc2cc(-c3ccccn3)cc(-c3ccccn3)c2)cc1","c1ccc(Nc2cc(-c3ccccn3)cc(-c3ccccn3)c2)nc1",{},"[ch&r6:0]>>[nr6:0]",null,-0.2277626172],[0.3581723908,252.7145966736,5,"completed",-4.910576,5.0,3,"c1ccc(N(c2ccccc2)c2ccccc2)cc1","C1=CCC(N(c2ccccc2)c2ccccc2)=C1",{},"[c:0]1[ch:1][ch][c:3][c!r5:4][c!r5:5]1>>[c:0]1[CH2:1][c:3][c:4][c:5]1",null,-0.2853884699],[0.3578982976,262.5481581769,5,"completed",-4.70376,5.0,3,"C1=C(C2=CSCS2)SCS1","C(#Cc1ccccc1)C1=C(C2=C(C#Cc3ccccc3)SCS2)SCS1",{},"[ch&r6,CH1&r5:1]>>[*:1](-C#C-c1ccccc1)",null,-0.3819221685],[0.3575132146,226.0549792123,5,"completed",-4.7056,5.0,3,"C(#CC1=CSCS1)C1=CSCS1","C(#CC1=C(c2ccccc2)SCS1)C1=C(c2ccccc2)SCS1",{},"[cH&r6,CH&r5:1]>>[#6:1](-[c]1[ch]ccc[ch]1)",null,-0.3568207113],[0.3568869069,167.9841043694,5,"completed",-5.0874,5.0,3,"C1=CCC(C=Cc2cccc(-c3cccc(C=CC4=CC=CC4)c3)c2)=C1","C1=CCC(C=CC2=CC(C3=CCC(C=CC4=CC=CC4)=C3)=CC2)=C1",{},"[c:0]1[ch:1][ch][c:3][c!r5:4][c!r5:5]1>>[c:0]1[CH2:1][c:3][c:4][c:5]1",null,-0.1682154919],[0.3565202824,208.048063253,5,"completed",-5.4347,5.0,5,"C1=CC(=C2C=C(C=Cc3ccsc3)C(C=Cc3ccsc3)=C2)C=C1","C1=CC(=C2C=C(C=Cc3ccsc3)C(C=Cc3ccsc3)=C2)C=N1",{},"[chr5,CH1r5:1]>>[n:1]",null,-0.3133301784],[0.3558583784,173.1040069845,5,"completed",-5.49496,5.0,5,"C1=CC(C=CC2=CC(=C3C=CN=C3)C=C2C=CC2=CCC=C2)=CC1","C1=CC(=C2C=C(C=CC3=CCC=N3)C(C=CC3=CCC=N3)=C2)C=N1",{},"[chr5,CH1r5:1]>>[n:1]",null,-0.3261928326],[0.3556031049,267.4768793749,5,"completed",-5.19228,5.0,5,"C1=CC(=C2C=C(C=CC3=CCC=C3)C(C=CC3=CCC=C3)=C2)C=C1","C1=CC(=C2C=C(C=CC3=COCO3)C(C=CC3=COCO3)=C2)C=C1",{},"[CH,ch:0]1=[C,c:1][C,c:2]=[CH,ch:3][*:4]1>>[O:0]1[*:1]=,:[*:2][O:3][*:4]1",null,-0.2751663573],[0.355302633,173.1547467509,5,"completed",-4.818668,5.0,4,"C1=CCC(C2=CC(NC3=CCC(C4=CC=CC4)=C3)=CC2)=C1","C1=C(NC2=CCC(c3ccco3)=C2)C=C(c2ccco2)C1",{},"[#6H2r5:1]>>[O:1]",null,-0.2622306933],[0.3550546424,152.4083350144,5,"completed",-5.15594,5.0,3,"C1=Cc2cc(Nc3ccc4c(c3)C=CC4)ccc2C1","C1=Nc2cc(Nc3ccc4c(c3)N=CC4)ccc2C1",{},"[chr5,CH1r5:1]>>[n:1]",null,-0.1573583476],[0.3547510632,132.7547689102,5,"completed",-5.3519,5.0,3,"C(=Cc1ccccc1)C1=CC(C2=CCC(C=Cc3ccccc3)=C2)=CC1","C(=Cc1ccccn1)C1=CC(C2=CCC(C=Cc3ccccn3)=C2)=CC1",{},"[ch&r6:0]>>[nr6:0]",null,-0.2207172344],[0.3539748006,115.890095446,5,"completed",-5.004232,5.0,3,"C1=CC(N(c2ccccc2)c2ccccc2)=CC1","C1=NC(N(c2ccccc2)c2ccccc2)=CC1",{},"[chr5,CH1r5:1]>>[n:1]",null,-0.1338826129],[0.3538003462,233.3418538167,5,"completed",-4.789964,5.0,5,"C1=CC(=C2C=c3ccc4c(c3=C2)SCS4)C=C1","C1=CC(=C2C=c3ccc4c(c3=C2)SSS4)C=C1",{},"[#6H2r5:1]>>[S:1]",null,-0.3186665313],[0.3536222319,102.6584370071,5,"completed",-5.223836,5.0,5,"C1=CC(=C2Sc3ccc4c(c3S2)=CCC=4)C=C1","C1=CC(=C2Sc3ccc4c(c3S2)=NCC=4)C=C1",{},"[chr5,CH1r5:1]>>[n:1]",null,-0.1343617453],[0.3531773013,165.5272038706,5,"completed",-4.7815,5.0,3,"C(#Cc1cccc2ccccc12)c1cccc2ccccc12","C(#CC1=c2ccccc2=CC1)C1=c2ccccc2=CC1",{},"[c:0]1[ch:1][ch][c:3][c!r5:4][c!r5:5]1>>[c:0]1[CH2:1][c:3][c:4][c:5]1",null,-0.2776795954],[0.3527799827,201.2602247304,5,"completed",-5.268456,5.0,3,"C(#CC1=CC=CC1)C1=CC=CC1","C(#CC1=CC(c2ccccc2)=CC1)C1=CC(c2ccccc2)=CC1",{},"[cH&r6,CH&r5:1]>>[#6:1](-[c]1[ch]ccc[ch]1)",null,-0.2332608321],[0.3526569142,135.7056700508,5,"completed",-5.301668,5.0,3,"C1=c2c(c3ccccc3c3ccccc23)=CC1","C1=c2c3c(c4c(c2=CC1)=CCC=4)=CCC=3",{},"[c:0]1[ch:1][ch][c:3][c!r5:4][c!r5:5]1>>[c:0]1[CH2:1][c:3][c:4][c:5]1",null,-0.1958170579],[0.3519362101,153.3376897264,5,"completed",-4.445056,5.0,3,"C1=c2cccc(Nc3cccc4c3=CCC=4)c2=CC1","c1cc(Nc2cccc3c[nH]cc23)c2c[nH]cc2c1",{},"[#6H2r5:1]>>[NH:1]",null,-0.4834239881],[0.3516062186,106.4433243107,5,"completed",-5.106076,5.0,3,"C(#Cc1cccc2c1=CCC=2)c1cccc2c1=CCC=2","C(#Cc1cccc2c1SCS2)c1cccc2c1SCS2",{},"[CH,ch:0]1=[C,c:1][C,c:2]=[CH,ch:3][*:4]1>>[S:0]1[*:1]=,:[*:2][S:3][*:4]1",null,-0.1065282639],[0.3514596836,136.8202198782,5,"completed",-5.25208,5.0,3,"c1ccc2cc(Nc3cc4ccccc4cn3)ncc2c1","C1=Cc2cc(Nc3cc4c(cn3)CC=C4)ncc2C1",{},"[c:0]1[ch:1][ch][c:3][c!r5:4][c!r5:5]1>>[c:0]1[CH2:1][c:3][c:4][c:5]1",null,-0.1733570088],[0.3514115344,187.6947796258,5,"completed",-5.700488,5.0,5,"C1=CC(=C2C=C(C=CC3=NCC=C3)C(C=CC3=NCC=C3)=C2)C=C1","C1=CC(C=CC2=CC(=C3C=CN=C3)C=C2C=CC2=NCC=C2)=NC1",{},"[chr5,CH1r5:1]>>[n:1]",null,-0.4603437748],[0.3513485852,101.7921747507,5,"completed",-5.27738,5.0,5,"C1=CC(=C2Sc3ccc4c(c3S2)=CCC=4)C=C1","C1=CC(=C2Sc3ccc4c(c3S2)=CCN=4)C=C1",{},"[chr5,CH1r5:1]>>[n:1]",null,-0.1605579098],[0.3513161914,180.8974142504,5,"completed",-5.161644,5.0,3,"C1=Cc2ccc(Nc3ccc4c(c3)CC=C4)cc2C1","C1=Nc2ccc(Nc3ccc4c(c3)CC=N4)cc2C1",{},"[chr5,CH1r5:1]>>[n:1]",null,-0.1859727561],[0.3511811355,159.9313749672,5,"completed",-4.859056,5.0,3,"C1=CC(NC2=CCC=C2)=CC1","C1=CC(N(C2=CCC=C2)c2ccccc2)=CC1",{},"[r:1][NH!R:2][r:3]>>[r:1][N:2](-c1ccccc1)[r:3]",null,-0.2324317322],[0.3510777394,188.0763740842,5,"completed",-5.19412,5.0,3,"C1=NCC=C1NC1=CCN=C1","C1=C(NC2=CCN=C2c2ccccc2)C(c2ccccc2)=NC1",{},"[cH&r6,CH&r5:1]>>[#6:1](-[c]1[ch]ccc[ch]1)",null,-0.199282272],[0.3507873354,141.6886754427,5,"completed",-5.52578,5.0,3,"C(#Cc1ccc2ccc(C#CC3=CC=CC3)cc2c1)C1=CC=CC1","C(#Cc1cccs1)c1ccc2ccc(C#Cc3cccs3)cc2c1",{},"[#6H2r5:1]>>[S:1]",null,-0.3300107557],[0.3502452422,152.3722420173,5,"completed",-5.726616,5.0,5,"C1=CC(=C2N=C(C=CC3=CCC=C3)C(C=CC3=CCC=C3)=N2)C=C1","C1=CC(=C2N=C(C=CC3=CCN=C3)C(C=CC3=CCN=C3)=N2)C=C1",{},"[chr5,CH1r5:1]>>[n:1]",null,-0.4643432241],[0.3501723156,278.3759433859,5,"completed",-4.967892,5.0,4,"C1=CC(=C2C=C(NC3=CCC=C3)C(NC3=CCC=C3)=C2)C=C1","C1=CC(=C2C=C(NC3=NCC=C3)C(NC3=NCC=C3)=C2)C=C1",{},"[chr5,CH1r5:1]>>[n:1]",null,-0.293334114],[0.3495266981,165.7692603116,5,"completed",-5.118772,5.0,4,"C1=CCC(C2=CCC=C2NC2=CCC=C2C2=CC=CC2)=C1","C1=CCC(C2=NCC=C2NC2=CCN=C2C2=CC=CC2)=C1",{},"[chr5,CH1r5:1]>>[n:1]",null,-0.1662892594],[0.3495098653,156.2563664618,5,"completed",-5.153456,5.0,3,"C1=c2ccc(Nc3ccc4c(c3)=CCC=4)cc2=CC1","C1=c2ccc(Nc3ccc4c(c3)=NCC=4)cc2=NC1",{},"[chr5,CH1r5:1]>>[n:1]",null,-0.1606743557],[0.3488710514,152.0595596903,5,"completed",-4.988132,5.0,3,"C1=CC(N(c2ccccc2)c2ccccc2)=CC1","c1ccc(N(c2ccccc2)c2ccsc2)cc1",{},"[#6H2r5:1]>>[S:1]",null,-0.1710385626],[0.3485119469,170.8863055654,5,"completed",-5.350428,5.0,5,"C1=CC(=C2C=C(C=Cc3ccsc3)C(C=Cc3ccsc3)=C2)C=C1","C1=CC(=C2C=C(C=Cc3cscn3)C(C=Cc3cscn3)=C2)C=C1",{},"[chr5,CH1r5:1]>>[n:1]",null,-0.2448102922],[0.3484597436,147.7130508655,5,"completed",-5.071668,5.0,3,"C1=c2ccc(Nc3ccc4c(c3)=CCC=4)cc2=CC1","C1=c2cc(Nc3ccc4c(c3)=CCN=4)ccc2=NC1",{},"[chr5,CH1r5:1]>>[n:1]",null,-0.1490384832],[0.3483877295,85.3878833284,5,"completed",-5.450524,5.0,3,"O=c1cccc(-c2cc(Nc3ccccc3)cc(Nc3ccccc3)c2)o1","O=c1cccc(-c2cc(Nc3ccccc3)cc(Nc3ccccc3)c2)[nH]1",{},"[o:1]>>[nH:1]",null,-0.2597998406],[0.3481676939,98.5970736936,5,"completed",-5.292192,5.0,5,"C1=CC(=C2Sc3ccc4c(c3S2)=CCC=4)C=C1","C1=CC(=C2Sc3cnc4c(c3S2)=CCC=4)C=C1",{},"[ch&r6:0]>>[nr6:0]",null,-0.1667959464],[0.3477930247,255.9262571925,5,"completed",-4.753624,5.0,5,"C1=CC(=C2C=C(C=Cc3cc[nH]c3)C(C=Cc3cc[nH]c3)=C2)C=C1","C1=CC(=C2SC(C=Cc3cc[nH]c3)=C(C=Cc3cc[nH]c3)S2)C=C1",{},"[CH,ch:0]1=[C,c:1][C,c:2]=[CH,ch:3][*:4]1>>[S:0]1[*:1]=,:[*:2][S:3][*:4]1",null,-0.3525431214],[0.3477070683,157.5311572539,5,"completed",-5.178112,5.0,3,"C1=Cc2ccc(Nc3ccc4c(c3)CC=C4)cc2C1","C1=Cc2cnc(Nc3cc4c(cn3)C=CC4)cc2C1",{},"[ch&r6:0]>>[nr6:0]",null,-0.166750691],[0.347679089,123.3023991323,5,"completed",-5.407376,5.0,3,"C1=CC(C=Cc2cc(C=CC3=CCC=C3)cc(-c3ccccc3)c2)=CC1","C1=CC(C=Cc2cc(C=CC3=CCC=C3)cc(C3=CCC=C3)c2)=CC1",{},"[c:0]1[ch:1][ch][c:3][c!r5:4][c!r5:5]1>>[c:0]1[CH2:1][c:3][c:4][c:5]1",null,-0.2479892826],[0.3473969557,206.0348002834,5,"completed",-5.021528,5.0,5,"C1=CCC(NC2=CC(=C3C=CC=C3)C=C2NC2=CC=CC2)=C1","C1=CC(=C2C=C(NC3=NC=CC3)C(NC3=NC=CC3)=C2)C=C1",{},"[chr5,CH1r5:1]>>[n:1]",null,-0.2132315356],[0.3473382002,154.8540856963,5,"completed",-4.74746,5.0,3,"C1=CC(N(C2=CCC=C2)c2ccccc2)=CC1","C1=CC(N(C2=CCC=C2)C2=CCC=C2)=CC1",{},"[c:0]1[ch:1][ch][c:3][c!r5:4][c!r5:5]1>>[c:0]1[CH2:1][c:3][c:4][c:5]1",null,-0.2913402978],[0.3469567802,160.275366585,5,"completed",-5.666448,5.0,5,"C1=CC(=C2C=C(C=CC3=NCC=C3)C(C=CC3=NCC=C3)=C2)C=C1","C1=CC(=C2C=C(C=CC3=NCC=N3)C(C=CC3=NCC=N3)=C2)C=C1",{},"[chr5,CH1r5:1]>>[n:1]",null,-0.4276812225],[0.3466419137,189.9383149952,5,"completed",-5.446568,5.0,3,"O=c1cc(N(c2ccccc2)c2ccccc2)cco1","O=c1cc(N(c2ccccc2)c2ccccc2)cc[nH]1",{},"[o:1]>>[nH:1]",null,-0.3081073823],[0.3462914021,175.9101366758,5,"completed",-5.41308,5.0,3,"C(#Cc1ccccc1)C1=CC(=C2C=CC=C2)C=C1C#Cc1ccccc1","C(#CC1=CC(=C2C=CC=C2)C=C1C#CC1=CC=CC1)C1=CC=CC1",{},"[c:0]1[ch:1][ch][c:3][c!r5:4][c!r5:5]1>>[c:0]1[CH2:1][c:3][c:4][c:5]1",null,-0.2810226477],[0.3461458765,110.6979127305,5,"completed",-5.179676,5.0,5,"C1=CC(=C2Sc3ccc4c(c3S2)=CCC=4)C=C1","C1=CC(=C2Sc3ncc4c(c3S2)=CCC=4)C=C1",{},"[ch&r6:0]>>[nr6:0]",null,-0.1239543372],[0.3459831838,163.6008205396,5,"completed",-5.486772,5.0,3,"C(#Cc1cc(-c2ccccc2)cc(C#Cc2ccccc2)n1)c1ccccc1","C(#Cc1cc(-c2ccccc2)cc(C#CC2=CC=CC2)n1)C1=CC=CC1",{},"[c:0]1[ch:1][ch][c:3][c!r5:4][c!r5:5]1>>[c:0]1[CH2:1][c:3][c:4][c:5]1",null,-0.3163314601],[0.3458977627,150.1638052221,5,"completed",-5.13938,5.0,3,"C1=CC(C=Cc2cccc(-c3cccc(C=CC4=CCC=C4)c3)c2)=CC1","C1=CC(C=CC2=CC(C3=CCC(C=CC4=CCC=C4)=C3)=CC2)=CC1",{},"[c:0]1[ch:1][ch][c:3][c!r5:4][c!r5:5]1>>[c:0]1[CH2:1][c:3][c:4][c:5]1",null,-0.1526730256],[0.3458254323,492.1196274448,5,"completed",-4.832744,5.0,5,"C1=CC(=C2C=c3ccc4c(c3=C2)SCS4)C=C1","C1=CC(=C2C=c3ccc4c(c3=C2)SNS4)C=C1",{},"[#6H2r5:1]>>[NH:1]",null,-0.5264792064],[0.3456099594,159.339718364,5,"completed",-4.992824,5.0,5,"C1=CC(=C2OC(C=CC3=CCC=C3)=C(C=CC3=CCC=C3)O2)C=C1","C1=CC(=C2OC(C=CC3=CCC=N3)=C(C=CC3=CCC=N3)O2)C=C1",{},"[chr5,CH1r5:1]>>[n:1]",null,-0.1761182171],[0.3450755487,168.914861049,5,"completed",-4.905976,5.0,3,"C1=c2c(c3ccccc3c3ccccc23)=CC1","C1=Cc2c3c(c4c(c2C1)=CCC=4)CC=C3",{},"[c:0]1[ch:1][ch][c:3][c!r5:4][c!r5:5]1>>[c:0]1[CH2:1][c:3][c:4][c:5]1",null,-0.2167450886],[0.3450755487,210.4964338455,5,"completed",-4.826856,5.0,3,"C1=c2c(c3ccccc3c3ccccc23)=CC1","C1=Cc2c(c3c(c4c2=CCC=4)C=CC3)C1",{},"[c:0]1[ch:1][ch][c:3][c!r5:4][c!r5:5]1>>[c:0]1[CH2:1][c:3][c:4][c:5]1",null,-0.2843703476],[0.3999749053,194.6687606934,6,"completed",-4.474036,6.0,6,"C1=c2c3c(c4c(c2=CC1)=CCC=4)SCS3","C1=c2c3c(c4c(c2=CC1)SCS4)SCS3",{},"[CH,ch:0]1=[C,c:1][C,c:2]=[CH,ch:3][*:4]1>>[S:0]1[*:1]=,:[*:2][S:3][*:4]1",null,-0.4794716694],[0.3985151401,96.7953487008,6,"completed",-5.19642,6.0,6,"C1=Cc2cc3cc4c(cc3cc2C1)CC=C4","c1cc2cc3cc4ccsc4cc3cc2s1",{},"[#6H2r5:1]>>[S:1]",null,-0.1180033032],[0.3985151401,108.1009088824,6,"completed",-5.194948,6.0,6,"C1=Cc2cc3cc4c(cc3cc2C1)C=CC4","c1cc2cc3cc4sccc4cc3cc2s1",{},"[#6H2r5:1]>>[S:1]",null,-0.1268984501],[0.3882594935,185.1198909531,6,"completed",-5.39514,6.0,6,"C1=CCC(C=CC2=NC(C3=CCC(C=CC4=CC=CC4)=N3)=CC2)=C1","C1=CN=C(C=CC2=NC(C3=CCC(C=CC4=NC=CC4)=N3)=CC2)C1",{},"[chr5,CH1r5:1]>>[n:1]",null,-0.277402429],[0.3813025365,181.4686733003,6,"completed",-5.575828,6.0,6,"C(#CC1=NC(C2=CCC(C#CC3=CC=CC3)=N2)=CC1)C1=CC=CC1","C(#CC1=NC(C2=CCC(C#CC3=NC=CC3)=N2)=CC1)C1=NC=CC1",{},"[chr5,CH1r5:1]>>[n:1]",null,-0.3793058124],[0.3756300445,148.8459038164,6,"completed",-5.355948,6.0,6,"O=c1oc2c(c3c1SC(=C1C=CC=C1)S3)=CCC=2","O=c1[nH]c2c(c3c1SC(=C1C=CC=C1)S3)=CCC=2",{},"[o:1]>>[nH:1]",null,-0.2329263803],[0.3745322756,218.6672836813,6,"completed",-5.324576,6.0,6,"O=c1oc2c(c3c1=CCC=3)SC(=C1C=CC=C1)S2","O=c1[nH]c2c(c3c1=CCC=3)SC(=C1C=CC=C1)S2",{},"[o:1]>>[nH:1]",null,-0.2693106516],[0.3734825363,102.7322826617,6,"completed",-4.736328,6.0,6,"C1=Cc2cc3cc4c(cc3cc2C1)=CCC=4","C1=c2cc3cc4ccsc4cc3cc2=CC1",{},"[#6H2r5:1]>>[S:1]",null,-0.274517778],[0.3690675254,188.2728959795,6,"completed",-5.341136,6.0,6,"C1=CN=C(C=CC2=CC(C3=CCC(C=CC4=NC=CC4)=C3)=CC2)C1","C1=CN=C(C=Cc2cc(-c3csc(C=CC4=NC=CC4)c3)cs2)C1",{},"[#6H2r5:1]>>[S:1]",null,-0.2528606393],[0.3662674147,134.5730505236,6,"completed",-5.53084,6.0,6,"C1=CC(c2cc(C=CC3=CCC=N3)cc(C=CC3=CCC=N3)c2)=CC1","C1=CC(c2nc(C=CC3=CCC=N3)cc(C=CC3=CCC=N3)n2)=CC1",{},"[ch&r6:0]>>[nr6:0]",null,-0.3302502501],[0.3661814151,135.4229306363,6,"completed",-5.343896,6.0,6,"C(#CC1=C(C#CC2=CC=CC2)SC(=C2C=CC=C2)S1)C1=CC=CC1","C(#CC1=C(C#CC2=NC=CC2)SC(=C2C=CC=C2)S1)C1=NC=CC1",{},"[chr5,CH1r5:1]>>[n:1]",null,-0.2179154583],[0.3648088845,204.8076613516,6,"completed",-5.317216,6.0,6,"C(=CC1=CC(C2=CCC(C=CC3=CN=CC3)=C2)=CC1)C1=CN=CC1","C(=CC1=NC(C2=CCC(C=CC3=CN=CC3)=N2)=CC1)C1=CN=CC1",{},"[chr5,CH1r5:1]>>[n:1]",null,-0.2550798808],[0.3625872685,177.4342673036,6,"completed",-5.527344,6.0,6,"C(#Cc1cc(-c2csc(C#CC3=CC=CC3)c2)cs1)C1=CC=CC1","C(#Cc1cc(-c2csc(C#CC3=NC=CC3)c2)cs1)C1=NC=CC1",{},"[chr5,CH1r5:1]>>[n:1]",null,-0.3478047404],[0.3558296626,191.3428238307,6,"completed",-5.193384,6.0,6,"C(=Cc1ccco1)C1=CC(C2=CCC(C=Cc3ccco3)=C2)=CC1","C(=Cc1cc(-c2csc(C=Cc3ccco3)c2)cs1)c1ccco1",{},"[#6H2r5:1]>>[S:1]",null,-0.202200782],[0.3556929807,295.5483743731,6,"completed",-5.56396,6.0,6,"C(#Cc1nnc(C#CC2=CC=CC2)c2c1=CCC=2)C1=CC=CC1","C(#Cc1nnc(C#CC2=NC=CC2)c2c1=CCC=2)C1=NC=CC1",{},"[chr5,CH1r5:1]>>[n:1]",null,-0.4391192248],[0.3547953062,163.8801629854,6,"completed",-5.195224,6.0,6,"C(#CC1=C(C#CC2=CC=CC2)SC(=C2C=CC=C2)S1)C1=CC=CC1","C(#Cc1ccco1)C1=C(C#Cc2ccco2)SC(=C2C=CC=C2)S1",{},"[#6H2r5:1]>>[O:1]",null,-0.1769175989],[0.3544721855,193.8461833408,6,"completed",-5.457424,6.0,6,"C(#CC1=NC(C2=CCC(C#CC3=CC=CC3)=N2)=CC1)C1=CC=CC1","C(#CC1=NC(C2=CCC(C#CC3=CN=CC3)=N2)=CC1)C1=CN=CC1",{},"[chr5,CH1r5:1]>>[n:1]",null,-0.3165039992],[0.3538564547,136.0003784001,6,"completed",-5.524216,6.0,6,"C1=CC(C=Cc2cc(C=CC3=CCC=C3)cc(C3=CCC=N3)c2)=CC1","C1=CC(C=Cc2cc(C=CC3=CCC=C3)nc(C3=CCC=N3)n2)=CC1",{},"[ch&r6:0]>>[nr6:0]",null,-0.3266131016],[0.3529567209,397.2831485086,6,"completed",-4.534296,6.0,6,"C1=c2c3c(c4c(c2=CC1)=CCC=4)SCS3","C1=c2c3c(c4c(c2=CC1)=CCC=4)SSS3",{},"[#6H2r5:1]>>[S:1]",null,-0.5609315446],[0.3520857191,89.3338587692,6,"completed",-5.058696,6.0,6,"C1=c2cc3cc4ccncc4cc3cc2=CC1","c1cc2cc3cc4cscc4cc3cc2cn1",{},"[#6H2r5:1]>>[S:1]",null,-0.0938961571],[0.3513146712,189.5280672605,6,"completed",-5.601956,6.0,6,"C1=CCC(C=CC2=CC(C3=NCC(C=CC4=CC=CC4)=C3)=NC2)=C1","C1=CN=C(C=CC2=CC(C3=NCC(C=CC4=NC=CC4)=C3)=NC2)C1",{},"[chr5,CH1r5:1]>>[n:1]",null,-0.3992257544],[0.3499044973,203.6790171074,6,"completed",-5.236532,6.0,6,"C(=Cc1ccco1)C1=CC(C2=CCC(C=Cc3ccco3)=C2)=CC1","C(=Cc1ccco1)C1=NC(C2=CCC(C=Cc3ccco3)=N2)=CC1",{},"[chr5,CH1r5:1]>>[n:1]",null,-0.2249871677],[0.3488047187,169.0786664371,6,"completed",-5.263212,6.0,6,"C(#Cc1ccc(C#Cc2ccco2)c2c1=CCC=2)c1ccco1","C(#Cc1ccc(C#Cc2ccco2)c2c1SCS2)c1ccco1",{},"[CH,ch:0]1=[C,c:1][C,c:2]=[CH,ch:3][*:4]1>>[S:0]1[*:1]=,:[*:2][S:3][*:4]1",null,-0.2040595314],[0.3484791389,160.50122759,6,"completed",-5.76912,6.0,6,"C(#Cc1cc(-c2ccccc2)cc(C#CC2=NC=CC2)n1)C1=NC=CC1","C(#Cc1cc(C2=CCC=C2)cc(C#CC2=NC=CC2)n1)C1=NC=CC1",{},"[c:0]1[ch:1][ch][c:3][c!r5:4][c!r5:5]1>>[c:0]1[CH2:1][c:3][c:4][c:5]1",null,-0.4951204051],[0.3484253929,105.6717038543,6,"completed",-4.96458,6.0,6,"C1=Cc2cc3cc4c(cc3cc2C1)=CCC=4","C1=Cc2cc3cc4cscc4cc3cc2C1",{},"[#6H2r5:1]>>[S:1]",null,-0.1419591893],[0.347683467,172.0307914782,6,"completed",-5.380604,6.0,6,"C(#Cc1cc(-c2csc(C#CC3=CC=CC3)c2)cs1)C1=CC=CC1","C(#Cc1cc(-c2csc(C#Cc3ccco3)c2)cs1)c1ccco1",{},"[#6H2r5:1]>>[O:1]",null,-0.2611063185],[0.3454725282,228.4137115245,6,"completed",-5.570492,6.0,6,"C(#Cc1ccc(C#CC2=NC=CC2)c2c1=CCC=2)C1=NC=CC1","C(#Cc1ccc(C#CC2=NC=CC2)c2c1=NCN=2)C1=NC=CC1",{},"[chr5,CH1r5:1]>>[n:1]",null,-0.400799897],[0.3453203976,193.1819976269,6,"completed",-5.31142,6.0,6,"C(=CC1=CC(C2=CCC(C=CC3=CN=CC3)=C2)=CC1)C1=CN=CC1","C(=Cc1cc(-c2csc(C=CC3=CN=CC3)c2)cs1)C1=CN=CC1",{},"[#6H2r5:1]>>[S:1]",null,-0.2433546964],[0.3452535653,145.489393446,6,"completed",-5.467912,6.0,6,"C1=CC(c2cc(C=CC3=CCC=N3)cc(C=CC3=CCC=N3)c2)=CC1","C1=CC(c2cc(C=CC3=CCC=N3)nc(C=CC3=CCC=N3)c2)=CC1",{},"[ch&r6:0]>>[nr6:0]",null,-0.2957924798],[0.3449554309,186.0490236023,6,"completed",-5.358248,6.0,6,"C1=CC(=C2Sc3cnc4ccccc4c3S2)C=C1","C1=CC(=C2Sc3cnc4c(c3S2)CC=C4)C=C1",{},"[c:0]1[ch:1][ch][c:3][c!r5:4][c!r5:5]1>>[c:0]1[CH2:1][c:3][c:4][c:5]1",null,-0.2594095866],[0.3443535834,252.6522700296,6,"completed",-4.66696,6.0,6,"C1=c2c3c(c4c(c2=CC1)=CCC=4)=CCC=3","C1=c2c3c(c4c(c2=CC1)=CCC=4)SCS3",{},"[CH,ch:0]1=[C,c:1][C,c:2]=[CH,ch:3][*:4]1>>[S:0]1[*:1]=,:[*:2][S:3][*:4]1",null,-0.3946134234],[0.3437674743,243.2044871901,6,"completed",-5.45586,6.0,6,"C(#Cc1ccc(C#Cc2ccco2)c2c1=CCC=2)c1ccco1","C(#Cc1ccc(C#Cc2ccco2)c2c1OCO2)c1ccco1",{},"[CH,ch:0]1=[C,c:1][C,c:2]=[CH,ch:3][*:4]1>>[O:0]1[*:1]=,:[*:2][O:3][*:4]1",null,-0.3481382326],[0.3437393061,130.6388575467,6,"completed",-4.977368,6.0,6,"C1=Cc2cc3cc4c(cc3cc2C1)=CCC=4","C1=NCc2cc3cc4c(cc3cc21)=CCC=4",{},"[chr5,CH1r5:1]>>[n:1]",null,-0.156318357],[0.3425335943,142.0911841385,6,"completed",-4.89604,6.0,6,"C1=Nc2cc3cc4ccccc4cc3cc2C1","C1=Nc2cc3cc4c(cc3cc2C1)=CCC=4",{},"[c:0]1[ch:1][ch][c:3][c!r5:4][c!r5:5]1>>[c:0]1[CH2:1][c:3][c:4][c:5]1",null,-0.2014292645],[0.3421244251,98.1573024697,6,"completed",-5.171488,6.0,6,"C1=c2cc3cc4cncnc4cc3cc2=CC1","c1ncc2cc3cc4cscc4cc3cc2n1",{},"[#6H2r5:1]>>[S:1]",null,-0.1101772107],[0.3417518609,183.2788172469,6,"completed",-5.082156,6.0,6,"C(#Cc1ccco1)C1=CC(=C2C=CC=C2)C=C1C#Cc1ccco1","C(#Cc1ccco1)C1=C(C#Cc2ccco2)OC(=C2C=CC=C2)O1",{},"[CH,ch:0]1=[C,c:1][C,c:2]=[CH,ch:3][*:4]1>>[O:0]1[*:1]=,:[*:2][O:3][*:4]1",null,-0.18370396],[0.3403411014,180.355625858,6,"completed",-5.78154,6.0,6,"C(#CC1=CC(C2=NCC(C#CC3=CC=CC3)=C2)=NC1)C1=CC=CC1","C(#CC1=NC=CC1)C1=CC(C2=NCC(C#CC3=NC=CC3)=C2)=NC1",{},"[chr5,CH1r5:1]>>[n:1]",null,-0.5100309499],[0.3402186759,132.9944243038,6,"completed",-4.808456,6.0,6,"C1=Cc2cc3cc4ccccc4cc3cc2C1","C1=Cc2cc3cc4c(cc3cc2C1)=CCC=4",{},"[c:0]1[ch:1][ch][c:3][c!r5:4][c!r5:5]1>>[c:0]1[CH2:1][c:3][c:4][c:5]1",null,-0.2435908246],[0.3401817883,170.1015314923,6,"completed",-5.250056,6.0,6,"C(#CC1=C(C#CC2=CC=CC2)SC(=C2C=CC=C2)S1)C1=CC=CC1","C(#CC1=C(C#CC2=CN=CC2)SC(=C2C=CC=C2)S1)C1=CN=CC1",{},"[chr5,CH1r5:1]>>[n:1]",null,-0.1999193951],[0.3394699872,155.0617661276,6,"completed",-5.78108,6.0,6,"C(#Cc1cc(-c2ccccc2)cc(C#CC2=NC=CC2)n1)C1=NC=CC1","C(#Cc1cc(C2=CC=CC2)cc(C#CC2=NC=CC2)n1)C1=NC=CC1",{},"[c:0]1[ch:1][ch][c:3][c!r5:4][c!r5:5]1>>[c:0]1[CH2:1][c:3][c:4][c:5]1",null,-0.5013386429],[0.3392332235,177.4238783264,6,"completed",-5.815948,6.0,3,"C1=Cc2nc3c(cc2C1)CC=C3","C1=CC(=C2C=Cc3nc4c(cc32)CC=C4)C=C1",{},"[r5:1][CH2r5:2][r5:3]>>[r5:1][C:2](=C1cccc1)[r5:3]",null,-0.5316429126],[0.3383651955,196.6689305349,6,"completed",-5.333224,6.0,6,"C(#Cc1ccc(C#CC2=CC=CC2)c2cscc12)C1=CC=CC1","C(#Cc1ccc(C#CC2=NC=CC2)c2cscc12)C1=NC=CC1",{},"[chr5,CH1r5:1]>>[n:1]",null,-0.255600178],[0.3377936034,160.1010535753,6,"completed",-5.868296,6.0,6,"C(#CC1=NC=CC1)C1=CC(=C2C=CC=C2)C=C1C#CC1=NC=CC1","C(#CC1=NC(=C2C=CC=C2)N=C1C#CC1=NC=CC1)C1=NC=CC1",{},"[chr5,CH1r5:1]>>[n:1]",null,-0.561131831],[0.3374552907,222.5722913504,6,"completed",-5.33994,6.0,6,"C1=CC(=C2Sc3cnc4ccccc4c3S2)C=C1","C1=CC(=C2Sc3cnc4c(c3S2)C=CC4)C=C1",{},"[c:0]1[ch:1][ch][c:3][c!r5:4][c!r5:5]1>>[c:0]1[CH2:1][c:3][c:4][c:5]1",null,-0.2788338477],[0.3371212669,97.2716800496,6,"completed",-5.019964,6.0,6,"C1=c2cc3cc4ccccc4cc3cc2=CC1","C1=c2cc3cc4ccccc4cc3cc2=NC1",{},"[chr5,CH1r5:1]>>[n:1]",null,-0.1122524065],[0.3368273261,139.3258840424,6,"completed",-5.41998,6.0,6,"C1=CC(C=Cc2cc(C=CC3=CCC=C3)cc(-c3ccsc3)c2)=CC1","C1=CC(C=Cc2cc(-c3ccsc3)cc(C=CC3=CCC=C3)n2)=CC1",{},"[ch&r6:0]>>[nr6:0]",null,-0.2637829224],[0.3368001809,183.4847309349,6,"completed",-5.413264,6.0,6,"C(#CC1=CC(C2=CCC(C#CC3=CN=CC3)=C2)=CC1)C1=CN=CC1","C(#Cc1cc(-c2csc(C#CC3=CN=CC3)c2)cs1)C1=CN=CC1",{},"[#6H2r5:1]>>[S:1]",null,-0.2859238885],[0.3361416573,194.9944222393,6,"completed",-5.718428,6.0,3,"C1=Cc2cc3c(nc2C1)CC=C3","C1=CC(=C2C=Cc3cc4c(nc32)CC=C4)C=C1",{},"[r5:1][CH2r5:2][r5:3]>>[r5:1][C:2](=C1cccc1)[r5:3]",null,-0.4747893095],[0.3358557644,224.7445719762,6,"completed",-5.453376,6.0,6,"C1=Cc2cc3cc4ccccc4cc3cc2C1","C1=Cc2cc3cc4c(cc3cc2C1)C=CC4",{},"[c:0]1[ch:1][ch][c:3][c!r5:4][c!r5:5]1>>[c:0]1[CH2:1][c:3][c:4][c:5]1",null,-0.3342135176],[0.3358557644,146.984695612,6,"completed",-5.50784,6.0,6,"C1=Cc2cc3cc4ccccc4cc3cc2C1","C1=Cc2cc3cc4c(cc3cc2C1)CC=C4",{},"[c:0]1[ch:1][ch][c:3][c!r5:4][c!r5:5]1>>[c:0]1[CH2:1][c:3][c:4][c:5]1",null,-0.321104187],[0.3356668905,206.6616823942,6,"completed",-5.594136,6.0,6,"O=c1ccc2c(o1)=CCC=2C#CC1=c2ccc(=O)oc2=CC1","O=c1ccc2c([nH]1)=CCC=2C#CC1=c2ccc(=O)[nH]c2=CC1",{},"[o:1]>>[nH:1]",null,-0.4029299447],[0.3349041615,165.8652512864,6,"completed",-5.196696,6.0,6,"C(#CC1=NC=CC1)C1=CC(=C2C=CC=C2)C=C1C#CC1=NC=CC1","C(#CC1=C(C#CC2=NC=CC2)OC(=C2C=CC=C2)O1)C1=NC=CC1",{},"[CH,ch:0]1=[C,c:1][C,c:2]=[CH,ch:3][*:4]1>>[O:0]1[*:1]=,:[*:2][O:3][*:4]1",null,-0.1791447421],[0.3346205552,192.6739793497,6,"completed",-5.565432,6.0,6,"C(=CC1=CC(C2=CCC(C=CC3=CN=CC3)=C2)=CC1)C1=CN=CC1","C(=CC1=CC(C2=NCC(C=CC3=CN=CC3)=C2)=NC1)C1=CN=CC1",{},"[chr5,CH1r5:1]>>[n:1]",null,-0.3785108534],[0.3335369198,177.4368229019,6,"completed",-5.30314,6.0,6,"C1=CC(=C2Sc3ncc4ccccc4c3S2)C=C1","C1=CC(=C2Sc3ncc4c(c3S2)C=CC4)C=C1",{},"[c:0]1[ch:1][ch][c:3][c!r5:4][c!r5:5]1>>[c:0]1[CH2:1][c:3][c:4][c:5]1",null,-0.2273853498],[0.3328737421,198.6628703112,6,"completed",-5.292468,6.0,6,"C(=Cc1ccco1)C1=CC(C2=CCC(C=Cc3ccco3)=C2)=CC1","C(=Cc1cc(-c2coc(C=Cc3ccco3)c2)co1)c1ccco1",{},"[#6H2r5:1]>>[O:1]",null,-0.2400384599],[0.3321292405,186.9237726383,6,"completed",-5.421268,6.0,6,"C(#CC1=NC(C2=CCC(C#CC3=CC=CC3)=N2)=CC1)C1=CC=CC1","C(#Cc1ccco1)C1=NC(C2=CCC(C#Cc3ccco3)=N2)=CC1",{},"[#6H2r5:1]>>[O:1]",null,-0.292429358],[0.3320595676,149.1283093499,6,"completed",-5.330832,6.0,6,"C1=CC(=C2Sc3ncc4ccccc4c3S2)C=C1","C1=CC(=C2Sc3ncc4c(c3S2)CC=C4)C=C1",{},"[c:0]1[ch:1][ch][c:3][c!r5:4][c!r5:5]1>>[c:0]1[CH2:1][c:3][c:4][c:5]1",null,-0.2198820698],[0.3319769973,184.752872477,6,"completed",-5.682272,6.0,6,"C(#CC1=NC=CC1)C1=CC(=C2C=CC=C2)C=C1C#CC1=NC=CC1","C(#CC1=NC=CC1)C1=CC(=C2C=CC=N2)C=C1C#CC1=NC=CC1",{},"[chr5,CH1r5:1]>>[n:1]",null,-0.4475081654],[0.3309000525,144.0317526761,6,"completed",-5.390908,6.0,6,"C1=CC(C=Cc2cc(C=CC3=CCC=C3)cc(C3=CCC=N3)c2)=CC1","C1=CC(C=Cc2cc(C3=CCC=N3)cc(C=CC3=CCC=C3)n2)=CC1",{},"[ch&r6:0]>>[nr6:0]",null,-0.2494245444],[0.3302315061,169.8296819956,6,"completed",-5.414092,6.0,6,"C(#Cc1ccc(C#CC2=CC=CC2)c2c1SCS2)C1=CC=CC1","C(#Cc1ccc(C#CC2=NC=CC2)c2c1SCS2)C1=NC=CC1",{},"[chr5,CH1r5:1]>>[n:1]",null,-0.2778173416],[0.3296534077,111.6841161413,6,"completed",-4.800268,6.0,4,"C1=CC(NC2=CCC(C3=CC(NC4=CCC=C4)=CC3)=C2)=CC1","C1=NC(NC2=CCC(C3=CC(NC4=CCC=N4)=CC3)=C2)=CC1",{},"[chr5,CH1r5:1]>>[n:1]",null,-0.2376858957],[0.3295101433,190.3753929578,6,"completed",-5.1794,6.0,6,"C1=c2cc3cc4ccccc4cc3cc2=CC1","O=c1ccoc2cc3cc4c(cc3cc12)=CCC=4",{},"[ch:1]1[c:2][c:3][ch:4][c:5][c:6]1>>[o:1]1[c:2][c:3][C:4](=O)[c:5][c:6]1",null,-0.198322784],[0.3293816655,219.507438869,6,"completed",-5.484472,6.0,5,"C1=CC(=C2Sc3ccc4c(c3S2)=CCC=4)C=C1","O=c1oc2c(c3c1=CCC=3)SC(=C1C=CC=C1)S2",{},"[c:1]1[c:2][ch:3][ch:4][c:5][c:6]1>>[c:1]1[c:2][o:3][c:4](=O)[c:5][c:6]1",null,-0.3472962538],[0.32929312,177.3964083913,6,"completed",-5.352452,6.0,6,"C1=CC(C=Cc2cc(C=CC3=CCC=C3)cc(C3=COCO3)c2)=CC1","C1=CC(C=Cc2cc(C3=COCO3)cc(C=CC3=CCC=C3)n2)=CC1",{},"[ch&r6:0]>>[nr6:0]",null,-0.2503960298],[0.32905924,183.8303133203,6,"completed",-5.215096,6.0,6,"C1=c2cc3cc4ccccc4cc3cc2=CC1","O=c1occc2cc3cc4c(cc3cc12)=CCC=4",{},"[c:1]1[c:2][ch:3][ch:4][c:5][c:6]1>>[c:1]1[c:2][o:3][c:4](=O)[c:5][c:6]1",null,-0.2007103829],[0.3288301658,427.7013329815,6,"completed",-5.280416,6.0,6,"O=c1ccc2c(o1)=C(C#CC1=c3oc(=O)ccc3=CC1)CC=2","O=c1ccc2c([nH]1)=C(C#CC1=c3[nH]c(=O)ccc3=CC1)CC=2",{},"[o:1]>>[nH:1]",null,-0.4459572821],[0.3288067016,181.8309549039,6,"completed",-5.232208,6.0,6,"C(=CC1=CCC=N1)C1=CC(C2=CCC(C=CC3=CCC=N3)=C2)=CC1","C(=CC1=NC(C2=CCC(C=CC3=CCC=N3)=N2)=CC1)C1=CCC=N1",{},"[chr5,CH1r5:1]>>[n:1]",null,-0.2040274105],[0.3285104385,128.6792721174,6,"completed",-5.41032,6.0,3,"C1=Cc2c(cccc2Nc2cccc3c2C=CC3)C1","C1=NCc2cccc(Nc3cccc4c3C=NC4)c21",{},"[chr5,CH1r5:1]>>[n:1]",null,-0.2524769717],[0.3278234181,210.3523722588,6,"completed",-5.513452,6.0,5,"C1=CC(=C2Sc3ccc4c(c3S2)=CCC=4)C=C1","O=c1oc2c(c3c1SC(=C1C=CC=C1)S3)=CCC=2",{},"[c:1]1[c:2][ch:3][ch:4][c:5][c:6]1>>[c:1]1[c:2][o:3][c:4](=O)[c:5][c:6]1",null,-0.357784814],[0.3275031909,180.7450160946,6,"completed",-5.672704,6.0,6,"C(#CC1=CC(C2=CCC(C#CC3=CN=CC3)=C2)=CC1)C1=CN=CC1","C(#CC1=CC(C2=NCC(C#CC3=CN=CC3)=C2)=NC1)C1=CN=CC1",{},"[chr5,CH1r5:1]>>[n:1]",null,-0.4397542472],[0.3271832191,168.374795249,6,"completed",-5.46644,6.0,6,"C(#CC1=CC(C2=CCC(C#CC3=CC=CC3)=C2)=CC1)C1=CC=CC1","C(#CC1=NC=CC1)C1=CC(C2=CCC(C#CC3=NC=CC3)=C2)=CC1",{},"[chr5,CH1r5:1]>>[n:1]",null,-0.3068328955],[0.3266380214,157.8029880102,6,"completed",-5.286396,6.0,6,"C(#Cc1cc(C2=CCC=C2)cc(C#CC2=CC=CC2)n1)C1=CC=CC1","C(#Cc1ccc[nH]1)c1cc(C2=CCC=C2)cc(C#Cc2ccc[nH]2)n1",{},"[#6H2r5:1]>>[NH:1]",null,-0.2047585963],[0.3264334808,115.235795324,6,"completed",-5.238372,6.0,6,"C1=CC(=C2Sc3ccc4cscc4c3S2)C=C1","C1=CC(=C2Sc3ccc4csnc4c3S2)C=C1",{},"[chr5,CH1r5:1]>>[n:1]",null,-0.1505364594],[0.3264002197,169.1530041548,6,"completed",-5.322552,6.0,6,"C(#Cc1cc(-c2csc(C#CC3=CC=CC3)c2)cs1)C1=CC=CC1","C(#Cc1cc(-c2csc(C#Cc3cccs3)c2)cs1)c1cccs1",{},"[#6H2r5:1]>>[S:1]",null,-0.2299611733],[0.3262727486,144.4001487358,6,"completed",-5.601128,6.0,6,"C1=CC(C=Cc2cc(C=CC3=CCC=C3)cc(C3=NCC=C3)c2)=CC1","C1=CC(C=Cc2cc(C=CC3=CCC=C3)nc(C3=NCC=C3)n2)=CC1",{},"[ch&r6:0]>>[nr6:0]",null,-0.3793477909],[0.3261705466,133.7783709735,6,"completed",-4.793828,6.0,6,"C1=Cc2cc3cc4c(cc3cc2C1)=CCC=4","C1=c2cc3cc4ccoc4cc3cc2=CC1",{},"[#6H2r5:1]>>[O:1]",null,-0.2526457726],[0.3250803997,342.5019807743,6,"completed",-5.454756,6.0,6,"C(#Cc1ccc(C#CC2=CN=CC2)c2c1=CCC=2)C1=CN=CC1","C(#Cc1nnc(C#CC2=CN=CC2)c2c1=CCC=2)C1=CN=CC1",{},"[ch&r6:0]>>[nr6:0]",null,-0.4230543681],[0.3249795341,159.581336285,6,"completed",-5.66424,6.0,6,"C(#Cc1cc(C2=CCC=C2)cc(C#CC2=CC=CC2)n1)C1=CC=CC1","C(#Cc1cc(C2=CCC=C2)cc(C#CC2=CN=CC2)n1)C1=CN=CC1",{},"[chr5,CH1r5:1]>>[n:1]",null,-0.4259881734],[0.3247350971,138.5556616865,6,"completed",-5.417772,6.0,3,"C1=Cc2cccc(Nc3cccc4c3CC=C4)c2C1","C1=NCc2c1cccc2Nc1cccc2c1CN=C2",{},"[chr5,CH1r5:1]>>[n:1]",null,-0.2620637383],[0.3235016204,177.4533288218,6,"completed",-5.570952,6.0,6,"C1=NCc2c1c1c(c3c2=CCC=3)CN=C1","C1=c2c3c(c4c(c2=CC1)CN=N4)N=NC3",{},"[chr5,CH1r5:1]>>[n:1]",null,-0.3743923333],[0.3234593587,167.809352563,6,"completed",-5.371864,6.0,6,"C(#CC1=NC(c2ccccc2)=CC1)C1=NC(c2ccccc2)=CC1","C(#CC1=NC(C2=CC=CC2)=CC1)C1=NC(C2=CC=CC2)=CC1",{},"[c:0]1[ch:1][ch][c:3][c!r5:4][c!r5:5]1>>[c:0]1[CH2:1][c:3][c:4][c:5]1",null,-0.2537240543],[0.3234142243,94.5045745797,6,"completed",-4.512768,6.0,6,"C1=Cc2cc3cc4c(cc3cc2C1)=CCC=4","C1=c2cc3cc4cc[nH]c4cc3cc2=CC1",{},"[#6H2r5:1]>>[NH:1]",null,-0.4217859781],[0.3234089906,138.9958792036,6,"completed",-5.240948,6.0,6,"C1=CC(=C2Sc3ccc4ccccc4c3S2)C=C1","C1=CC(=C2Sc3ccc4c(c3S2)CC=C4)C=C1",{},"[c:0]1[ch:1][ch][c:3][c!r5:4][c!r5:5]1>>[c:0]1[CH2:1][c:3][c:4][c:5]1",null,-0.1704533966],[0.3232519957,99.0813600658,6,"completed",-4.921616,6.0,6,"C1=c2cc3cc4cncnc4cc3cc2=CC1","c1ncc2cc3cc4c[nH]cc4cc3cc2n1",{},"[#6H2r5:1]>>[NH:1]",null,-0.1594030524],[0.3229940526,107.9426966918,6,"completed",-5.230644,6.0,6,"C1=Cc2cc3cc4ccccc4cc3cc2C1","c1ccc2cc3cc4sccc4cc3cc2c1",{},"[#6H2r5:1]>>[S:1]",null,-0.1414739361],[0.3229516425,194.1469989644,6,"completed",-5.483368,6.0,6,"C1=NCc2c3c(c4c(c21)=CCC=4)C=NC3","C1=c2c3c(c4c(c2=CC1)N=NC4)CN=N3",{},"[chr5,CH1r5:1]>>[n:1]",null,-0.3312232762],[0.3228115444,183.0543093242,6,"completed",-5.524216,6.0,6,"C(#Cc1ccc(C#CC2=CC=NC2)c2c1=CCC=2)C1=CC=NC1","C(#Cc1ccc(C#CC2=NC=NC2)c2c1=CCC=2)C1=NC=NC1",{},"[chr5,CH1r5:1]>>[n:1]",null,-0.3488393546],[0.3228020852,129.1973506994,6,"completed",-5.537096,6.0,3,"C1=NCC(NC2=CC=NC2)=C1","C1=CC(=C2N=CC=C2NC2=CC=NC2=C2C=CC=C2)C=C1",{},"[r5:1][CH2r5:2][r5:3]>>[r5:1][C:2](=C1cccc1)[r5:3]",null,-0.3321263056],[0.3222337538,119.2650469192,6,"completed",-5.427616,6.0,4,"C1=CCC(c2cc(Nc3ccccc3)cc(C3=CC=CC3)n2)=C1","c1ccc(Nc2cc(-c3ccco3)nc(-c3ccco3)c2)cc1",{},"[#6H2r5:1]>>[O:1]",null,-0.2584897497],[0.3216164238,174.4245819636,6,"completed",-5.792396,6.0,6,"C(#Cc1cc(-c2ccccc2)cc(C#CC2=NC=CC2)n1)C1=NC=CC1","C(#Cc1cc(-c2ccccn2)cc(C#CC2=NC=CC2)n1)C1=NC=CC1",{},"[ch&r6:0]>>[nr6:0]",null,-0.515107681],[0.3215629165,162.7170192349,6,"completed",-5.097612,6.0,3,"C(=Cc1ccc2c(c1)=CCC=2)c1ccc2c(c1)=CCC=2","C(=Cc1cc2c(cn1)=CCC=2)c1cc2c(cn1)=CCC=2",{},"[ch&r6:0]>>[nr6:0]",null,-0.1627256052],[0.3215468242,104.5541057746,6,"completed",-5.299644,6.0,6,"C1=c2cc3cc4ccccc4cc3cc2=CC1","c1ccc2cc3cc4c(cc3cc2c1)SCS4",{},"[CH,ch:0]1=[C,c:1][C,c:2]=[CH,ch:3][*:4]1>>[S:0]1[*:1]=,:[*:2][S:3][*:4]1",null,-0.1745332264],[0.3213547284,200.3270000062,6,"completed",-5.693404,6.0,5,"C1=CC(=C2C=c3c(ccc4c3=CCC=4)=N2)C=C1","C1=CC(=C2C=c3c(ccc4cscc34)=N2)C=C1",{},"[#6H2r5:1]>>[S:1]",null,-0.4611656725],[0.3212757391,150.6251426244,6,"completed",-5.636456,6.0,6,"C(#CC1=CC(C2=CCC(C#CC3=CN=CC3)=C2)=CC1)C1=CN=CC1","C(#CC1=CN=NC1)C1=CC(C2=CCC(C#CC3=CN=NC3)=C2)=CC1",{},"[chr5,CH1r5:1]>>[n:1]",null,-0.4046017834],[0.320990111,111.0717750169,6,"completed",-5.437276,6.0,6,"c1ccc2cc3cc4sccc4cc3cc2c1","c1ccc2cc3cc4sncc4cc3cc2c1",{},"[chr5,CH1r5:1]>>[n:1]",null,-0.2609155769],[0.3208133254,348.5267443697,6,"completed",-4.742308,6.0,6,"C1=c2c3c(c4c(c2=CC1)=CCC=4)SCS3","C1=c2c3c(c4c(c2=CC1)=CCC=4)SOS3",{},"[#6H2r5:1]>>[O:1]",null,-0.4291424464],[0.3206435525,167.9573441369,6,"completed",-5.21758,6.0,6,"C1=CC(=C2Sc3ccc4ccccc4c3S2)C=C1","C1=CC(=C2Sc3ccc4c(c3S2)C=CC4)C=C1",{},"[c:0]1[ch:1][ch][c:3][c!r5:4][c!r5:5]1>>[c:0]1[CH2:1][c:3][c:4][c:5]1",null,-0.1870399612],[0.3198751135,131.3306649463,6,"completed",-5.619528,6.0,3,"C(#Cc1ccc2ccc(C#CC3=CCC=C3)cc2c1)C1=CCC=C1","C(#Cc1ccc2ccc(C#CC3=CCC=N3)cc2c1)C1=CCC=N1",{},"[chr5,CH1r5:1]>>[n:1]",null,-0.3866565938],[0.3197322647,189.2590525952,6,"completed",-5.196236,6.0,6,"C(#Cc1cc(-c2c[nH]c(C#CC3=CC=CC3)c2)c[nH]1)C1=CC=CC1","C(#Cc1cc(-c2c[nH]c(C#CC3=NC=CC3)c2)c[nH]1)C1=NC=CC1",{},"[chr5,CH1r5:1]>>[n:1]",null,-0.2008906647],[0.3195520481,147.0036258976,6,"completed",-5.776388,6.0,6,"C(#CC1=CC=NC1)C1=CC(C2=CCC(C#CC3=CC=NC3)=C2)=CC1","C(#CC1=NC=NC1)C1=CC(C2=CCC(C#CC3=NC=NC3)=C2)=CC1",{},"[chr5,CH1r5:1]>>[n:1]",null,-0.495767508],[0.3507556315,70.4894243828,7,"completed",-4.569992,7.0,7,"c1cc2cc3cc4c[nH]cc4cc3cc2[nH]1","c1[nH]cc2cc3cc4[nH]ncc4cc3cc12",{},"[chr5,CH1r5:1]>>[n:1]",null,-0.3776425746],[0.3495964021,86.2668959949,7,"completed",-4.755648,7.0,7,"C1=Nc2cc3cc4c[nH]cc4cc3cc2C1","c1nc2cc3cc4c[nH]cc4cc3cc2s1",{},"[#6H2r5:1]>>[S:1]",null,-0.2560182499],[0.3465756476,72.6800005187,7,"completed",-4.876444,7.0,7,"c1cc2cc3cc4cocc4cc3cc2[nH]1","c1occ2cc3cc4[nH]ncc4cc3cc12",{},"[chr5,CH1r5:1]>>[n:1]",null,-0.1725434791],[0.3429875642,88.4883913936,7,"completed",-5.072772,7.0,7,"c1cc2cc3cc4cocc4cc3cc2s1","c1nc2cc3cc4cocc4cc3cc2s1",{},"[chr5,CH1r5:1]>>[n:1]",null,-0.0905177539],[0.3363692042,143.3527958272,7,"completed",-4.997332,7.0,7,"C1=c2cc3cc4c(cc3cc2=CC1)SCS4","c1c2c(cc3cc4c(cc13)SCS4)SCS2",{},"[CH,ch:0]1=[C,c:1][C,c:2]=[CH,ch:3][*:4]1>>[S:0]1[*:1]=,:[*:2][S:3][*:4]1",null,-0.1603588975],[0.3315666422,86.6057820591,7,"completed",-4.558308,7.0,7,"C1=Nc2cc3cc4c[nH]cc4cc3cc2C1","c1nc2cc3cc4c[nH]cc4cc3cc2[nH]1",{},"[#6H2r5:1]>>[NH:1]",null,-0.3889490592],[0.3295971018,107.2955443914,7,"completed",-5.220984,7.0,7,"c1cc2cc3cc4cocc4cc3cc2o1","c1occ2cc3cc4oncc4cc3cc12",{},"[chr5,CH1r5:1]>>[n:1]",null,-0.1366913556],[0.3254619746,149.0795390939,7,"completed",-5.353096,7.0,7,"C(=Cc1cc2c(cn1)=CCC=2)c1cc2c(cn1)=CCC=2","C(=Cc1cc2c(nn1)=CCC=2)c1cc2c(nn1)=CCC=2",{},"[ch&r6:0]>>[nr6:0]",null,-0.2315446517],[0.3235222197,172.1989451706,7,"completed",-5.191912,7.0,7,"O=c1occc2cc3cc4cocc4cc3cc12","O=c1[nH]ccc2cc3cc4cocc4cc3cc12",{},"[o:1]>>[nH:1]",null,-0.1838257502],[0.3205858885,89.5679047887,7,"completed",-4.871016,7.0,7,"C1=c2cc3cc4nc[nH]c4cc3cc2=CC1","c1nc2cc3cc4cocc4cc3cc2[nH]1",{},"[#6H2r5:1]>>[O:1]",null,-0.1836162002],[0.3194858433,165.0356703643,7,"completed",-5.239476,7.0,7,"O=c1ncoc2cc3cc4c(cc3cc12)=CCC=4","O=c1ncoc2cc3cc4c[nH]cc4cc3cc12",{},"[#6H2r5:1]>>[NH:1]",null,-0.1917524817],[0.3179250674,87.0753641745,7,"completed",-5.064216,7.0,7,"c1ncc2cc3cc4cocc4cc3cc2n1","c1cnc2cc3cc4cocc4cc3cc2c1",{},"[nr6:0]>>[ch&r6:0]",null,-0.0906066302],[0.3158024705,120.2832413501,7,"completed",-5.164312,7.0,7,"c1cc2cc3cc4cocc4cc3cc2o1","c1nc2cc3cc4cocc4cc3cc2o1",{},"[chr5,CH1r5:1]>>[n:1]",null,-0.1284317503],[0.3110207781,147.3676548713,7,"completed",-5.373704,7.0,7,"O=c1occc2cc3cc4c[nH]cc4cc3cc12","O=c1oncc2cc3cc4c[nH]cc4cc3cc12",{},"[ch&r6:0]>>[nr6:0]",null,-0.2417126946],[0.3087193341,169.9355859439,7,"completed",-5.202584,7.0,7,"O=c1ccoc2cc3cc4c[nH]cc4cc3cc12","O=c1cnoc2cc3cc4c[nH]cc4cc3cc12",{},"[ch&r6:0]>>[nr6:0]",null,-0.184484707],[0.306507658,125.9128888209,7,"completed",-5.210864,7.0,7,"O=c1cc[nH]c2cc3cc4c(cc3cc12)=CCC=4","O=c1cc[nH]c2cc3cc4cocc4cc3cc12",{},"[#6H2r5:1]>>[O:1]",null,-0.1479072701],[0.3051483105,162.7316111191,7,"completed",-4.886748,7.0,7,"O=c1[nH]ccc2cc3cc4c(cc3cc12)=CCC=4","O=c1[nH]ccc2cc3cc4c[nH]cc4cc3cc12",{},"[#6H2r5:1]>>[NH:1]",null,-0.2208280346],[0.3048011415,84.1710874471,7,"completed",-4.808456,7.0,7,"c1cc2cc3cc4cscc4cc3cc2[nH]1","c1nc2cc3cc4cscc4cc3cc2[nH]1",{},"[chr5,CH1r5:1]>>[n:1]",null,-0.220757208],[0.3031986046,67.2853670942,7,"completed",-4.812688,7.0,7,"c1cc2cc3cc4cscc4cc3cc2[nH]1","c1scc2cc3cc4[nH]ncc4cc3cc12",{},"[chr5,CH1r5:1]>>[n:1]",null,-0.2120752966],[0.3029375499,104.7313823637,7,"completed",-4.89512,7.0,7,"C1=c2cc3cc4cnoc4cc3cc2=CC1","c1[nH]cc2cc3cc4oncc4cc3cc12",{},"[#6H2r5:1]>>[NH:1]",null,-0.1775860679],[0.3019777531,110.8961750525,7,"completed",-5.010948,7.0,7,"C1=c2cc3cc4ccoc4cc3cc2=CC1","c1cc2cc3cc4cocc4cc3cc2o1",{},"[#6H2r5:1]>>[O:1]",null,-0.1272155195],[0.3001620787,105.8542039318,7,"completed",-4.692812,7.0,7,"C1=c2cc3cc4ccoc4cc3cc2=CC1","c1cc2cc3cc4c[nH]cc4cc3cc2o1",{},"[#6H2r5:1]>>[NH:1]",null,-0.3040528334],[0.2995358214,128.4053703687,7,"completed",-4.903492,7.0,7,"O=c1cc[nH]c2cc3cc4c(cc3cc12)=CCC=4","O=c1cc[nH]c2cc3cc4c[nH]cc4cc3cc12",{},"[#6H2r5:1]>>[NH:1]",null,-0.1881740743],[0.2990722906,88.9995145041,7,"completed",-5.16422,7.0,7,"C1=c2cc3cc4ccccc4cc3cc2=NC1","c1ccc2cc3cc4nscc4cc3cc2c1",{},"[#6H2r5:1]>>[S:1]",null,-0.0997084535],[0.2972668691,165.3179866072,7,"completed",-5.128708,7.0,7,"O=c1[nH]ccc2cc3cc4c(cc3cc12)=CCC=4","O=c1[nH]ccc2cc3cc4cscc4cc3cc12",{},"[#6H2r5:1]>>[S:1]",null,-0.1665348907],[0.2967661829,183.0734258054,7,"completed",-5.218868,7.0,7,"C(=Cc1cc2c(cn1)=CCC=2)c1cc2c(cn1)=CCC=2","C(=Cc1cc2cscc2cn1)c1cc2cscc2cn1",{},"[#6H2r5:1]>>[S:1]",null,-0.2010954598],[0.2956706686,102.258230204,7,"completed",-5.279864,7.0,3,"c1ccc(Nc2ccccn2)nc1","c1ccc2cc(Nc3cc4ccccc4cn3)ncc2c1",{},"[cH&r6:1][cH&r6:2]>>[c:1]2cccc[c:2]2",null,-0.1621997667],[0.2948123806,138.4086650481,7,"completed",-5.338284,7.0,3,"C(#Cc1ccc2c(c1)=CCC=2)c1ccc2c(c1)=CCC=2","C(#Cc1cnc2c(c1)=CCC=2)c1cnc2c(c1)=CCC=2",{},"[ch&r6:0]>>[nr6:0]",null,-0.2167459302],[0.2942675783,83.2810281412,7,"completed",-4.756384,7.0,7,"c1ncc2cc3cc4c[nH]cc4cc3cc2n1","c1cnc2cc3cc4c[nH]cc4cc3cc2c1",{},"[nr6:0]>>[ch&r6:0]",null,-0.254540739],[0.2939928526,114.0624205786,7,"completed",-5.099544,7.0,7,"C1=c2cc3cc4ncoc4cc3cc2=CC1","c1nc2cc3cc4cscc4cc3cc2o1",{},"[#6H2r5:1]>>[S:1]",null,-0.1140628672],[0.2935326988,77.5371119821,7,"completed",-4.707716,7.0,7,"C1=c2cc3cc4cc[nH]c4cc3cc2=CC1","c1cc2cc3cc4cocc4cc3cc2[nH]1",{},"[#6H2r5:1]>>[O:1]",null,-0.2853357754],[0.2929514907,176.9583297314,7,"completed",-4.737524,7.0,4,"C1=CC(C2=CCC(NC3=CC(C4=CCC=C4)=CC3)=C2)=CC1","C1=NC(C2=CCC(NC3=CC(C4=CCC=N4)=CC3)=C2)=CC1",{},"[chr5,CH1r5:1]>>[n:1]",null,-0.3093457406],[0.2926852641,83.4018012365,7,"completed",-5.00874,7.0,7,"c1cc2cc3cc4cscc4cc3cc2s1","c1nc2cc3cc4cscc4cc3cc2s1",{},"[chr5,CH1r5:1]>>[n:1]",null,-0.1050560344],[0.2914775352,104.41353664,7,"completed",-5.179216,7.0,6,"C1=NCc2cc3cc4ccccc4cc3cc21","c1ccc2cc3cc4[nH]ncc4cc3cc2c1",{},"[#6H2r5:1]>>[NH:1]",null,-0.1182244569],[0.2907114416,101.7196825716,7,"completed",-5.155572,7.0,7,"C1=c2cc3cc4cnoc4cc3cc2=CC1","c1scc2cc3cc4oncc4cc3cc12",{},"[#6H2r5:1]>>[S:1]",null,-0.1089042467],[0.2901537791,107.7677457476,7,"completed",-5.241132,7.0,7,"C1=CC(=C2Sc3ccc4c(c3S2)CC=C4)C=C1","C1=CC(=C2Sc3ccc4ccsc4c3S2)C=C1",{},"[#6H2r5:1]>>[S:1]",null,-0.1461978978],[0.2894846219,115.4959203983,7,"completed",-4.835872,7.0,7,"C1=Nc2cc3cc4c[nH]cc4cc3cc2C1","c1nc2cc3cc4c[nH]cc4cc3cc2o1",{},"[#6H2r5:1]>>[O:1]",null,-0.2179987886],[0.2892350811,81.3017260986,7,"completed",-4.937164,7.0,7,"C1=c2cc3cc4ccsc4cc3cc2=CC1","c1cc2cc3cc4cocc4cc3cc2s1",{},"[#6H2r5:1]>>[O:1]",null,-0.1400092729],[0.2891447888,120.4954148527,7,"completed",-5.197432,7.0,6,"C1=Nc2cc3cc4ccccc4cc3cc2C1","c1ccc2cc3cc4[nH]cnc4cc3cc2c1",{},"[#6H2r5:1]>>[NH:1]",null,-0.1384583416],[0.2887692068,117.2153576226,7,"completed",-4.923456,7.0,3,"C1=CC(Nc2cccc(NC3=CCC=C3)c2-c2ccccc2)=CC1","C1=NC(Nc2cccc(NC3=CCC=N3)c2-c2ccccc2)=CC1",{},"[chr5,CH1r5:1]>>[n:1]",null,-0.1703280781],[0.2878102959,168.2237490705,7,"completed",-5.223836,7.0,7,"O=c1ocnc2cc3cc4c(cc3cc12)=CCC=4","O=c1ocnc2cc3cc4c[nH]cc4cc3cc12",{},"[#6H2r5:1]>>[NH:1]",null,-0.1892446925],[0.2873813558,187.9813033933,7,"completed",-5.039928,7.0,3,"c1ccc2ncc(Nc3cnc4ccccc4c3)cc2c1","C1=c2cc(Nc3cnc4c(c3)=CCC=4)cnc2=CC1",{},"[c:0]1[ch:1][ch][c:3][c!r5:4][c!r5:5]1>>[c:0]1[CH2:1][c:3][c:4][c:5]1",null,-0.1926271179],[0.2860801583,97.4769747036,7,"completed",-5.320712,7.0,7,"C1=CC(=C2Sc3ncc4c(c3S2)CC=C4)C=C1","C1=CC(=C2Sc3ncc4ccsc4c3S2)C=C1",{},"[#6H2r5:1]>>[S:1]",null,-0.182678724],[0.2860609355,86.4698990553,7,"completed",-4.942776,7.0,7,"C1=c2cc3cc4ccccc4cc3cc2=NC1","c1ccc2cc3cc4n[nH]cc4cc3cc2c1",{},"[#6H2r5:1]>>[NH:1]",null,-0.1399626474],[0.2846123305,96.9508847539,7,"completed",-5.435712,7.0,3,"C1=CCC(c2cc(Nc3ccccc3)cc(C3=CC=CC3)c2)=C1","C1=NCC(c2cc(Nc3ccccc3)cc(C3=CC=NC3)c2)=C1",{},"[chr5,CH1r5:1]>>[n:1]",null,-0.2542119629],[0.2844250894,101.4718131619,7,"completed",-5.442612,7.0,3,"C1=CCC(c2cccc(Nc3cccc(C4=CC=CC4)c3)c2)=C1","C1=NCC(c2cccc(Nc3cccc(C4=CC=NC4)c3)c2)=C1",{},"[chr5,CH1r5:1]>>[n:1]",null,-0.2604115787],[0.2841182767,116.7644496409,7,"completed",-5.395416,7.0,6,"C1=Nc2cc3cc4ccccc4cc3cc2C1","c1ccc2cc3cc4scnc4cc3cc2c1",{},"[#6H2r5:1]>>[S:1]",null,-0.2374795509],[0.283877287,158.2276022933,7,"completed",-5.50232,7.0,7,"O=c1ncoc2cc3cc4c(cc3cc12)=CCC=4","O=c1ncoc2cc3cc4cscc4cc3cc12",{},"[#6H2r5:1]>>[S:1]",null,-0.3230294901],[0.2832716242,159.7587706211,7,"completed",-5.128432,7.0,7,"c1ccc2nc3cc4c(cc3nc2c1)SCS4","C1=c2nc3cc4c(cc3nc2=CC1)SCS4",{},"[c:0]1[ch:1][ch][c:3][c!r5:4][c!r5:5]1>>[c:0]1[CH2:1][c:3][c:4][c:5]1",null,-0.1609936965],[0.2816044467,160.6350062585,7,"completed",-5.317768,7.0,7,"C1=NCc2nc3cc4c(cc3nc21)=CCC=4","C1=c2cc3nc4c(nc3cc2=CC1)N=NC4",{},"[chr5,CH1r5:1]>>[n:1]",null,-0.2214516361],[0.2815801827,104.5677576077,7,"completed",-5.328716,7.0,7,"c1ccc2cc3c(cc2c1)SCS3","C1=CC(=C2Sc3cc4ccccc4cc3S2)C=C1",{},"[r5:1][CH2r5:2][r5:3]>>[r5:1][C:2](=C1cccc1)[r5:3]",null,-0.191224502],[0.2810097569,161.5800063834,7,"completed",-4.745068,7.0,4,"C1=CC(C2=CC(NC3=CCC(C4=CCC=C4)=C3)=CC2)=CC1","C1=NC(C2=CC(NC3=CCC(C4=CCC=N4)=C3)=CC2)=CC1",{},"[chr5,CH1r5:1]>>[n:1]",null,-0.2963725587],[0.2806029814,122.3422296779,7,"completed",-5.147844,7.0,7,"O=c1cc[nH]c2cc3cc4c(cc3cc12)=CCC=4","O=c1cc[nH]c2cc3cc4cscc4cc3cc12",{},"[#6H2r5:1]>>[S:1]",null,-0.1268434265],[0.2799919864,179.3228574949,7,"completed",-4.939464,7.0,7,"c1ccc2cc3c(cc2c1)SCS3","C1=c2cc3c(cc2=CC1)SCS3",{},"[c:0]1[ch:1][ch][c:3][c!r5:4][c!r5:5]1>>[c:0]1[CH2:1][c:3][c:4][c:5]1",null,-0.2116243672],[0.2796397436,171.0693748426,7,"completed",-5.391644,7.0,6,"C1=CC(C=Cc2cc(C=CC3=CCC=C3)cc(C3=CCC=N3)c2)=CC1","C(=Cc1cc(C=Cc2ccsc2)cc(C2=CCC=N2)c1)c1ccsc1",{},"[#6H2r5:1]>>[S:1]",null,-0.2663499205],[0.279399283,171.0865735801,7,"completed",-5.399464,7.0,7,"c1ccc2cc3cc4c(cc3cc2c1)SCS4","c1ccc2cc3cc4c(cc3cc2c1)SOS4",{},"[#6H2r5:1]>>[O:1]",null,-0.2705793274],[0.2792296591,184.5002654459,7,"completed",-5.1403,7.0,6,"C1=CC(c2cc(C=CC3=CCC=N3)cc(C=CC3=CCC=N3)c2)=CC1","C1=CC(c2cc(C=Cc3c[nH]cn3)cc(C=Cc3c[nH]cn3)c2)=CC1",{},"[#6H2r5:1]>>[NH:1]",null,-0.1866444536],[0.2792187689,100.639284049,7,"completed",-5.263396,7.0,7,"C1=CC(=C2Sc3ccc4c(c3S2)N=CC4)C=C1","C1=CC(=C2Sc3ccc4scnc4c3S2)C=C1",{},"[#6H2r5:1]>>[S:1]",null,-0.1523496287],[0.2787286254,89.6326998321,7,"completed",-5.085284,7.0,7,"c1cc2cc3cc4[nH]ccc4cc3cc2[nH]1","c1n[nH]c2cc3cc4cn[nH]c4cc3cc12",{},"[chr5,CH1r5:1]>>[n:1]",null,-0.0902227],[0.2787286254,99.9447706035,7,"completed",-5.09982,7.0,7,"C1=NCc2cc3cc4c(cc3cc21)C=NC4","c1n[nH]c2cc3cc4[nH]ncc4cc3cc12",{},"[#6H2r5:1]>>[NH:1]",null,-0.09994485],[0.2785708562,142.0020965147,7,"completed",-5.277564,7.0,3,"C(=Cc1ccc2c(c1)=CCC=2)c1ccc2c(c1)=CCC=2","C(=Cc1cnc2c(c1)=CCC=2)c1cnc2c(c1)=CCC=2",{},"[ch&r6:0]>>[nr6:0]",null,-0.1887161697],[0.2779203766,124.3697190068,7,"completed",-5.38594,7.0,3,"c1ccc2cc3cc4ccccc4cc3cc2c1","c1ccc2cc3cc4ncccc4cc3cc2c1",{},"[ch&r6:0]>>[nr6:0]",null,-0.2356502747],[0.2778987753,85.3654155707,7,"completed",-5.138828,7.0,7,"c1cc2cc3cc4cocc4cc3cc2s1","c1occ2cc3cc4sncc4cc3cc12",{},"[chr5,CH1r5:1]>>[n:1]",null,-0.089587861],[0.2777093346,156.4765911042,7,"completed",-5.321724,7.0,3,"C1=Cc2cc(Nc3ccc4c(c3)C=CC4)ccc2C1","C1=NCc2ccc(Nc3ccc4c(c3)C=NC4)cc21",{},"[chr5,CH1r5:1]>>[n:1]",null,-0.2203952684],[0.277398321,165.1813371227,7,"completed",-5.460368,7.0,7,"O=c1ccoc2cc3cc4cscc4cc3cc12","O=c1cnoc2cc3cc4cscc4cc3cc12",{},"[ch&r6:0]>>[nr6:0]",null,-0.3015273966],[0.2773374243,179.9906595553,7,"completed",-5.462116,7.0,7,"C(=Cc1cc2c(cn1)=CCC=2)c1cc2c(cn1)=CCC=2","C(=Cc1cc2c(cn1)=NCC=2)c1cc2c(cn1)=NCC=2",{},"[chr5,CH1r5:1]>>[n:1]",null,-0.3108847958],[0.2772811971,154.0533835034,7,"completed",-5.672336,7.0,6,"C1=CC(c2cc(C=Cc3ccsc3)cc(C=Cc3ccsc3)c2)=CC1","C1=CC(c2cc(C=Cc3cnsc3)cc(C=Cc3cnsc3)c2)=CC1",{},"[chr5,CH1r5:1]>>[n:1]",null,-0.4292330468],[0.277055684,101.402596978,7,"completed",-4.903492,7.0,7,"C1=c2cc3cc4c(cc3cc2=CC1)SCS4","c1scc2cc3cc4c(cc3cc12)SCS4",{},"[#6H2r5:1]>>[S:1]",null,-0.1708918657],[0.2770272987,106.5481730355,7,"completed",-5.320068,7.0,7,"C1=CC(=C2Sc3ccc4ccsc4c3S2)C=C1","C1=CC(=C2Sc3ccc4ncsc4c3S2)C=C1",{},"[chr5,CH1r5:1]>>[n:1]",null,-0.1873050353],[0.2761314896,154.5679564941,7,"completed",-4.823728,7.0,4,"C1=CC(C2=C(NC3=C(C4=CCC=C4)C=CC3)CC=C2)=CC1","C1=CC(C2=C(NC3=C(C4=CCC=C4)N=CC3)CC=N2)=CC1",{},"[chr5,CH1r5:1]>>[n:1]",null,-0.247570394],[0.275972334,143.8690119835,7,"completed",-5.224388,7.0,4,"C1=CC(C2=CC(NC3=CCC(C4=CCC=C4)=C3)=CC2)=CC1","C1=CC(C2=CC(NC3=NCC(C4=CCC=C4)=C3)=NC2)=CC1",{},"[chr5,CH1r5:1]>>[n:1]",null,-0.168165859],[0.2759559796,157.7789514212,7,"completed",-4.729704,7.0,4,"C1=CC(C2=CC(NC3=CCC(C4=CCC=C4)=C3)=CC2)=CC1","C1=CC(C2=NC(NC3=CCC(C4=CCC=C4)=N3)=CC2)=CC1",{},"[chr5,CH1r5:1]>>[n:1]",null,-0.3034510999],[0.275929582,131.3137984338,7,"completed",-5.481252,7.0,7,"C1=c2cc3cc4c(cc3cc2=CC1)N=NC4","C1=c2nc3cc4c(cc3nc2=CC1)N=NC4",{},"[ch&r6:0]>>[nr6:0]",null,-0.2974328942],[0.2759050332,140.6487849828,7,"completed",-5.438748,7.0,4,"C1=CCC(Nc2cc(C3=CC=NC3)cc(C3=CC=NC3)c2)=C1","C1=NCC(Nc2cc(C3=CC=NC3)cc(C3=CC=NC3)c2)=C1",{},"[chr5,CH1r5:1]>>[n:1]",null,-0.2756985353],[0.2756430409,111.6599281974,7,"completed",-4.794104,7.0,7,"C1=Nc2cc3cc4c(cc3cc2C1)=CCC=4","C1=Nc2cc3cc4c[nH]cc4cc3cc2C1",{},"[#6H2r5:1]>>[NH:1]",null,-0.2414920234],[0.2755661318,106.4828083591,7,"completed",-5.320988,7.0,3,"C1=CC(NC2=CCC=C2)=CC1","C1=CC(=C2C=CC(NC3=CC(=C4C=CC=C4)C=C3)=C2)C=C1",{},"[r5:1][CH2r5:2][r5:3]>>[r5:1][C:2](=C1cccc1)[r5:3]",null,-0.1877979755],[0.2755089923,164.2802234851,7,"completed",-5.252816,7.0,5,"C1=CC(=C2Oc3ccc4c(c3O2)=CCC=4)C=C1","C1=CC(=C2Oc3cnc4c(c3O2)=CCC=4)C=C1",{},"[ch&r6:0]>>[nr6:0]",null,-0.1960378266],[0.2752549908,161.9924820305,7,"completed",-5.52026,7.0,7,"C(=Cc1cc2c(cn1)=CCC=2)c1cc2c(cn1)=CCC=2","C(=Cc1cc2c(cn1)=CCN=2)c1cc2c(cn1)=CCN=2",{},"[chr5,CH1r5:1]>>[n:1]",null,-0.3358342052],[0.2751146003,248.1090117245,7,"completed",-5.160632,7.0,7,"C1=c2cc3cc4c(cc3cc2=CC1)SCS4","c1c2c(cc3cc4c(cc13)SCS4)OCO2",{},"[CH,ch:0]1=[C,c:1][C,c:2]=[CH,ch:3][*:4]1>>[O:0]1[*:1]=,:[*:2][O:3][*:4]1",null,-0.2517130092],[0.2750110834,247.3961699032,7,"completed",-4.492344,7.0,3,"C1=CCC(NC2=CC=C(NC3=CC=CC3)C2)=C1","C1=CCC(NC2=CC=C(NC3=CC=CC3)C2=C2C=CC=C2)=C1",{},"[r5:1][CH2r5:2][r5:3]>>[r5:1][C:2](=C1cccc1)[r5:3]",null,-0.4920724681],[0.2748217395,115.9663942701,7,"completed",-4.857952,7.0,7,"C1=c2cc3cc4ccsc4cc3cc2=CC1","C1=c2cc3cc4ncsc4cc3cc2=CC1",{},"[chr5,CH1r5:1]>>[n:1]",null,-0.2053191404],[0.2747747842,178.5759610379,7,"completed",-5.293204,7.0,6,"C1=CC(c2cc(C=CC3=NCC=C3)cc(C=CC3=NCC=C3)c2)=CC1","C1=CC(c2cc(C=Cc3cc[nH]n3)cc(C=Cc3cc[nH]n3)c2)=CC1",{},"[#6H2r5:1]>>[NH:1]",null,-0.2240089034],[0.2742883316,104.1870499735,7,"completed",-5.637744,7.0,7,"c1cc2cc3cc4ccsc4cc3cc2s1","c1cc2cc3cc4ccsc4nc3nc2s1",{},"[ch&r6:0]>>[nr6:0]",null,-0.3905733735],[0.2742660625,83.4866872964,7,"completed",-4.825384,7.0,7,"c1cc2cc3cc4c[nH]cc4cc3cc2s1","c1[nH]cc2cc3cc4sncc4cc3cc12",{},"[chr5,CH1r5:1]>>[n:1]",null,-0.2095778166],[0.274009848,151.2290073482,7,"completed",-4.8436,7.0,4,"C1=CCC(Nc2cc(C3=CCC=C3)cc(NC3=CC=CC3)n2)=C1","C1=CCC(Nc2cc(C3=CCC=N3)cc(NC3=CC=CC3)n2)=C1",{},"[chr5,CH1r5:1]>>[n:1]",null,-0.2346982809],[0.2738103792,118.9157051956,7,"completed",-5.284464,7.0,7,"C1=c2nc3cc4ccsc4cc3nc2=CC1","C1=c2nc3cc4ncsc4cc3nc2=CC1",{},"[chr5,CH1r5:1]>>[n:1]",null,-0.1755396221],[0.2737954217,102.6401426028,7,"completed",-4.657944,7.0,7,"C1=c2cc3cc4c(cc3cc2=CC1)SCS4","c1[nH]cc2cc3cc4c(cc3cc12)SCS4",{},"[#6H2r5:1]>>[NH:1]",null,-0.3260178176],[0.2736974404,172.9914640437,7,"completed",-4.755096,7.0,4,"C1=CCC(C2=CC(NC3=CCC(C4=CC=CC4)=C3)=CC2)=C1","C1=CCC(C2=NC(NC3=CCC(C4=CC=CC4)=N3)=CC2)=C1",{},"[chr5,CH1r5:1]>>[n:1]",null,-0.2970115209],[0.2735642391,117.2988907579,7,"completed",-5.118404,7.0,7,"C1=Nc2cc3cc4c(cc3cc2C1)=CCC=4","C1=Nc2cc3cc4cocc4cc3cc2C1",{},"[#6H2r5:1]>>[O:1]",null,-0.1180042216],[0.2733743418,89.7133213137,7,"completed",-5.573896,7.0,4,"C1=CCC(c2cc(Nc3ccccn3)cc(C3=CC=CC3)c2)=C1","C1=NCC(c2cc(Nc3ccccn3)cc(C3=CC=NC3)c2)=C1",{},"[chr5,CH1r5:1]>>[n:1]",null,-0.343644315],[0.2729603355,143.0513806604,7,"completed",-4.806524,7.0,4,"C1=CCC(NC2=CCC(C3=CC(NC4=CC=CC4)=CC3)=C2)=C1","C1=CCC(NC2=CCC(C3=NC(NC4=CC=CC4)=CC3)=N2)=C1",{},"[chr5,CH1r5:1]>>[n:1]",null,-0.2503327729],[0.2724082334,200.5425002055,7,"completed",-4.830628,7.0,7,"C(=Cc1cc2c(cn1)=CCC=2)c1cc2c(cn1)=CCC=2","C(=Cc1cc2c[nH]cc2cn1)c1cc2c[nH]cc2cn1",{},"[#6H2r5:1]>>[NH:1]",null,-0.2752677221],[0.2721942452,102.0061769833,7,"completed",-5.292928,7.0,4,"C1=CCC(c2cc(NC3=CCC=N3)cc(C3=CC=CC3)c2)=C1","C1=NCC(c2cc(NC3=CCC=N3)cc(C3=CC=NC3)c2)=C1",{},"[chr5,CH1r5:1]>>[n:1]",null,-0.1692443636],[0.2721915399,94.292018152,7,"completed",-5.073048,7.0,3,"C1=CC(c2cc(Nc3ccccc3)cc(Nc3ccccc3)c2)=CC1","C1=NC(c2cc(Nc3ccccc3)cc(Nc3ccccc3)c2)=CC1",{},"[chr5,CH1r5:1]>>[n:1]",null,-0.0961609366],[0.2719242377,141.1028005989,7,"completed",-5.256312,7.0,7,"C1=CC(=C2Sc3ccc4c(c3S2)CC=C4)C=C1","C1=CC(=C2Sc3ccc4ccoc4c3S2)C=C1",{},"[#6H2r5:1]>>[O:1]",null,-0.1785563961],[0.2716997267,76.1386612202,7,"completed",-4.874236,7.0,7,"C1=c2cc3cc4ccsc4cc3cc2=CC1","c1cc2cc3cc4cscc4cc3cc2s1",{},"[#6H2r5:1]>>[S:1]",null,-0.1754197644],[0.2708877809,118.4717194643,7,"completed",-4.94296,7.0,4,"C1=CC(Nc2cccc(NC3=CCC=C3)c2C2=CCC=C2)=CC1","C1=CC(c2c(NC3=CCC=N3)cccc2NC2=CCC=N2)=CC1",{},"[chr5,CH1r5:1]>>[n:1]",null,-0.1616159444],[0.2705479609,211.1556430688,7,"completed",-5.46414,7.0,3,"C1=CC(=C2C=CC=C2NC2=CC=CC2=C2C=CC=C2)C=C1","C1=CC(=C2C=CN=C2NC2=NC=CC2=C2C=CC=C2)C=C1",{},"[chr5,CH1r5:1]>>[n:1]",null,-0.3309980302],[0.2704262353,154.8838249735,7,"completed",-5.354568,7.0,3,"C1=CC(NC2=NCC=C2)=NC1","C1=C(c2ccccc2)CN=C1NC1=NCC(c2ccccc2)=C1",{},"[cH&r6,CH&r5:1]>>[#6:1](-[c]1[ch]ccc[ch]1)",null,-0.2361003682],[0.2703611763,147.8849795979,7,"completed",-5.366712,7.0,7,"C1=CC(=C2Sc3cnc4c(c3S2)CC=C4)C=C1","C1=CC(=C2Sc3cnc4ccsc4c3S2)C=C1",{},"[#6H2r5:1]>>[S:1]",null,-0.2381727519],[0.3853746918,198.3589605075,8,"completed",-5.457148,8.0,8,"C1=CC(=C2Sc3cc4ccccc4nc3S2)C=C1","C1=CC(=C2Sc3cc4c(nc3S2)=CCC=4)C=C1",{},"[c:0]1[ch:1][ch][c:3][c!r5:4][c!r5:5]1>>[c:0]1[CH2:1][c:3][c:4][c:5]1",null,-0.3191364555],[0.3464924011,208.3919679884,8,"completed",-5.453192,8.0,8,"C1=CC(=C2Sc3cc4c(cc3S2)=CCC=4)C=C1","C1=CC(=C2Sc3cc4c(cc3S2)=NCC=4)C=C1",{},"[chr5,CH1r5:1]>>[n:1]",null,-0.3233451111],[0.3257836179,169.3095590135,8,"completed",-5.257048,8.0,8,"C1=CC(=C2Sc3cc4c(cc3S2)CC=C4)C=C1","C1=CC(=C2Sc3cc4ccsc4cc3S2)C=C1",{},"[#6H2r5:1]>>[S:1]",null,-0.2018690744],[0.3158599468,198.8433209785,8,"completed",-5.56212,8.0,8,"O=c1cc2cc3c(cc2co1)SC(=C1C=CC=C1)S3","O=c1cc2cc3c(cc2c[nH]1)SC(=C1C=CC=C1)S3",{},"[o:1]>>[nH:1]",null,-0.3797111594],[0.3068199713,174.3486444428,8,"completed",-5.330648,8.0,8,"C1=c2cc3c(cc2=CC1)SCS3","C1=CC(=C2Sc3cc4c(cc3S2)=CCC=4)C=C1",{},"[r5:1][CH2r5:2][r5:3]>>[r5:1][C:2](=C1cccc1)[r5:3]",null,-0.2376230519],[0.3013991926,224.6651185657,8,"completed",-5.609316,8.0,8,"C1=c2nc3c(nc2=CC1)SCS3","C1=CC(=C2Sc3nc4c(nc3S2)=CCC=4)C=C1",{},"[r5:1][CH2r5:2][r5:3]>>[r5:1][C:2](=C1cccc1)[r5:3]",null,-0.4214045343],[0.2915175563,160.8541733886,8,"completed",-5.270388,8.0,8,"C1=CC(=C2Sc3cc4c(cc3S2)CC=C4)C=C1","C1=CC(=C2Sc3cc4c(cc3S2)N=CC4)C=C1",{},"[chr5,CH1r5:1]>>[n:1]",null,-0.2002492938],[0.2881451518,101.2163707065,8,"completed",-5.170844,8.0,8,"c1c2c(cc3c1SCS3)SCS2","C1=CC(=C2Sc3cc4c(cc3S2)SCS4)C=C1",{},"[r5:1][CH2r5:2][r5:3]>>[r5:1][C:2](=C1cccc1)[r5:3]",null,-0.1127120275],[0.2873283231,167.077093089,8,"completed",-5.323656,8.0,8,"C1=CC(=C2C=c3cc4c(cc3=C2)SCS4)C=C1","C1=CC(=C2C=c3cc4c(cc3=N2)SCS4)C=C1",{},"[chr5,CH1r5:1]>>[n:1]",null,-0.228966238],[0.2858252266,252.3354731004,8,"completed",-5.088228,8.0,8,"c1occ2cc3cc4c(cc3cc12)SCS4","c1occ2cc3cc4c(cc3cc12)SSS4",{},"[#6H2r5:1]>>[S:1]",null,-0.2524699887],[0.280823527,215.645715856,8,"completed",-5.325404,8.0,8,"C1=CC(=C2Sc3cc4c(cc3S2)=CCC=4)C=C1","C1=CC(=C2Sc3cc4cocc4cc3S2)C=C1",{},"[#6H2r5:1]>>[O:1]",null,-0.2672049527],[0.2793261583,238.6922929154,8,"completed",-5.0299,8.0,8,"c1scc2cc3cc4c(cc3cc12)SCS4","c1scc2cc3cc4c(cc3cc12)SSS4",{},"[#6H2r5:1]>>[S:1]",null,-0.2436839666],[0.2789240231,250.5558362931,8,"completed",-5.501584,8.0,8,"C(=Cc1cnc2c(c1)=CCC=2)c1cnc2c(c1)=CCC=2","C(=Cc1cnc2c(n1)=CCC=2)c1cnc2c(n1)=CCC=2",{},"[ch&r6:0]>>[nr6:0]",null,-0.3765639183],[0.2768308628,135.7311271131,8,"completed",-5.217304,8.0,8,"C1=CC(=C2Sc3cc4ccccc4cc3S2)C=C1","C1=CC(=C2Sc3cc4c(cc3S2)CC=C4)C=C1",{},"[c:0]1[ch:1][ch][c:3][c!r5:4][c!r5:5]1>>[c:0]1[CH2:1][c:3][c:4][c:5]1",null,-0.1586362216],[0.2748954511,169.0702219552,8,"completed",-5.106168,8.0,8,"C1=CC(=C2Sc3cc4c(cc3S2)=CCC=4)C=C1","C1=CC(=C2Sc3cc4c[nH]cc4cc3S2)C=C1",{},"[#6H2r5:1]>>[NH:1]",null,-0.1691253429],[0.2719184778,168.6333054881,8,"completed",-5.34822,8.0,8,"C1=CC(=C2Sc3cc4c(cc3S2)CC=C4)C=C1","C1=CC(=C2Sc3cc4c(cc3S2)CN=C4)C=C1",{},"[chr5,CH1r5:1]>>[n:1]",null,-0.2421314606],[0.269749839,245.4502042681,8,"completed",-5.210128,8.0,8,"C1=CC(=C2C=c3cc4c(cc3=C2)SCS4)C=C1","C1=CC(=C2C=c3cc4c(nc3=C2)SCS4)C=C1",{},"[ch&r6:0]>>[nr6:0]",null,-0.2572714699],[0.2696797186,131.023157341,8,"completed",-5.403696,8.0,8,"C1=CC(=C2Sc3cc4ccccc4cc3S2)N=C1","C1=CC(=C2Sc3cc4c(cc3S2)=CCC=4)N=C1",{},"[c:0]1[ch:1][ch][c:3][c!r5:4][c!r5:5]1>>[c:0]1[CH2:1][c:3][c:4][c:5]1",null,-0.2497206146],[0.26849581,799.9719995735,8,"completed",-5.228344,8.0,7,"C1=Cc2nc3cc4c(cc3nc2C1)=CCC=4","C1=Cc2nc3nc4c(nc3nc2C1)=CCC=4",{},"[ch&r6:0]>>[nr6:0]",null,-0.8050009748],[0.2670168393,186.6043687778,8,"completed",-5.281244,8.0,8,"c1scc2cc3c(cc12)SCS3","C1=CC(=C2Sc3cc4cscc4cc3S2)C=C1",{},"[r5:1][CH2r5:2][r5:3]>>[r5:1][C:2](=C1cccc1)[r5:3]",null,-0.2256488208],[0.266497221,180.3481128261,8,"completed",-5.473524,8.0,8,"C1=CC(=C2Sc3cc4c(cc3S2)=CCC=4)C=C1","C1=CC(=C2Sc3cc4c(cc3S2)=CCC=4)C=N1",{},"[chr5,CH1r5:1]>>[n:1]",null,-0.3176323808],[0.2653564694,171.598688312,8,"completed",-5.286764,8.0,8,"C1=CC(=C2Sc3cc4c(cc3S2)CC=C4)C=C1","C1=CC(=C2Sc3cc4ccoc4cc3S2)C=C1",{},"[#6H2r5:1]>>[O:1]",null,-0.2157259784],[0.2645543664,90.3631677428,8,"completed",-5.25392,8.0,6,"c1cc2cc3cc4c[nH]cc4cc3cc2cn1","c1cc2cc3nc4c[nH]cc4nc3cc2cn1",{},"[ch&r6:0]>>[nr6:0]",null,-0.1406210213],[0.2636209447,148.9500002226,8,"completed",-5.495052,8.0,8,"C(#Cc1cnc2c(c1)=CCC=2)c1cnc2c(c1)=CCC=2","C(#Cc1cnc2cscc2c1)c1cnc2cscc2c1",{},"[#6H2r5:1]>>[S:1]",null,-0.3140994796],[0.2615551786,73.8424980501,8,"completed",-5.299828,8.0,7,"C1=c2nc3cc4ccsc4cc3nc2=CC1","c1cc2cc3nc4cscc4nc3cc2s1",{},"[#6H2r5:1]>>[S:1]",null,-0.1581740087],[0.2613801371,86.2418870406,8,"completed",-5.205528,8.0,7,"C1=Cc2nc3cc4cscc4cc3nc2C1","c1cc2nc3cc4cscc4cc3nc2s1",{},"[#6H2r5:1]>>[S:1]",null,-0.1135534274],[0.2579007233,280.9528386205,8,"completed",-5.599564,8.0,8,"C(#Cc1cnc2c(c1)=CCC=2)c1cnc2c(c1)=CCC=2","C(#Cc1cnc2c(n1)=CCC=2)c1cnc2c(n1)=CCC=2",{},"[ch&r6:0]>>[nr6:0]",null,-0.4485765828],[0.2574042659,182.7315039963,8,"completed",-5.384284,8.0,8,"C(=Cc1ccc2cscc2c1)c1ccc2cscc2c1","C(=Cc1ccc2cscc2n1)c1ccc2cscc2n1",{},"[ch&r6:0]>>[nr6:0]",null,-0.2701690674],[0.2555550596,129.0690467377,8,"completed",-5.0391,8.0,4,"C1=CCC(Nc2cc3c(cc2NC2=CC=CC2)=CCC=3)=C1","C1=CCC(Nc2nc3c(nc2NC2=CC=CC2)=CCC=3)=C1",{},"[ch&r6:0]>>[nr6:0]",null,-0.13592695],[0.253947226,162.0400538725,8,"completed",-5.191268,8.0,8,"c1ccc2cc3cc4c[nH]cc4cc3cc2c1","O=c1ccc2cc3cc4c[nH]cc4cc3cc2o1",{},"[c:1]1[c:2][ch:3][ch:4][c:5][c:6]1>>[c:1]1[c:2][o:3][c:4](=O)[c:5][c:6]1",null,-0.1741798051],[0.2536899384,94.4173294152,8,"completed",-5.09752,8.0,7,"C1=c2nc3cc4cc[nH]c4cc3nc2=CC1","C1=c2nc3cc4cn[nH]c4cc3nc2=CC1",{},"[chr5,CH1r5:1]>>[n:1]",null,-0.0944332875],[0.2506082812,200.0321042791,8,"completed",-5.430652,8.0,8,"C1=CC(=C2Sc3cc4ccccc4cc3S2)C=C1","C1=CC(=C2Sc3cc4ccccc4nc3S2)C=C1",{},"[ch&r6:0]>>[nr6:0]",null,-0.3059165047],[0.2505523863,197.7383117351,8,"completed",-5.681536,8.0,7,"C1=CC(=C2N=Cc3nc4c(cc32)CC=C4)C=C1","C1=CC(=C2N=Cc3nc4cc[nH]c4cc32)C=C1",{},"[#6H2r5:1]>>[NH:1]",null,-0.4525601158],[0.2500598667,107.3600366446,8,"completed",-5.364228,8.0,6,"C1=c2cc3nc4ccncc4nc3cc2=CC1","c1cc2nc3cc4cscc4cc3nc2cn1",{},"[#6H2r5:1]>>[S:1]",null,-0.2138603074],[0.2493151038,102.7417292208,8,"completed",-5.10212,8.0,6,"c1cc2cc3cc4c[nH]cc4cc3cc2cn1","c1cc2nc3cc4c[nH]cc4cc3nc2cn1",{},"[ch&r6:0]>>[nr6:0]",null,-0.1027524461],[0.2488601926,188.1239481761,8,"completed",-5.198168,8.0,3,"C1=CC(Nc2cc(-c3ccccc3)cc(-c3ccccc3)c2)=CC1","C1=CC(Nc2nc(-c3ccccc3)cc(-c3ccccc3)n2)=CC1",{},"[ch&r6:0]>>[nr6:0]",null,-0.2002816228],[0.2484942003,154.8872711834,8,"completed",-5.55016,8.0,6,"C1=CC(C=Cc2cc(-c3csc(C=CC4=CCC=C4)c3)cs2)=CC1","C1=CC(C=Cc2cc(-c3cc(C=CC4=CCC=C4)sn3)ns2)=CC1",{},"[chr5,CH1r5:1]>>[n:1]",null,-0.3511205481],[0.2483239598,176.8944106238,8,"completed",-5.347944,8.0,7,"C(#Cc1ccc2ccc(C#CC3=CCC=N3)cc2c1)C1=CCC=N1","C(#Cc1c[nH]cn1)c1ccc2ccc(C#Cc3c[nH]cn3)cc2c1",{},"[#6H2r5:1]>>[NH:1]",null,-0.2478204669],[0.247849065,155.1503166311,8,"completed",-5.129812,8.0,4,"C1=CC(C2=CCC(NC3=CC(C4=CCC=C4)=CC3)=C2)=CC1","C1=CC(C2=CCC(NC3=NC(C4=CCC=C4)=CC3)=N2)=CC1",{},"[chr5,CH1r5:1]>>[n:1]",null,-0.1565474716],[0.2477120594,218.5612426202,8,"completed",-5.614744,8.0,7,"C1=CC(=C2C=Cc3cc4cc[nH]c4nc32)C=C1","C1=CC(=C2N=Cc3cc4cc[nH]c4nc32)C=C1",{},"[chr5,CH1r5:1]>>[n:1]",null,-0.4214262636],[0.2474222902,120.1907159988,8,"completed",-5.558624,8.0,4,"C1=CC(c2cc(Nc3ccccc3)cc(C3=CCC=C3)n2)=CC1","C1=CC(c2nc(Nc3ccccc3)nc(C3=CCC=C3)n2)=CC1",{},"[ch&r6:0]>>[nr6:0]",null,-0.3427979509],[0.2471129317,122.9177239093,8,"completed",-4.81738,8.0,3,"c1cc(Nc2cccc3ncccc23)c2cccnc2c1","C1=c2ncccc2=C(NC2=c3cccnc3=CC2)C1",{},"[c:0]1[ch:1][ch][c:3][c!r5:4][c!r5:5]1>>[c:0]1[CH2:1][c:3][c:4][c:5]1",null,-0.2329099792],[0.2467467271,195.7660076982,8,"completed",-5.33258,8.0,7,"C1=Nc2nc3cc4c(cc3nc2C1)=CCC=4","C1=Nc2nc3cc4cscc4cc3nc2C1",{},"[#6H2r5:1]>>[S:1]",null,-0.2546176023],[0.2465711927,151.6785771624,8,"completed",-5.130824,8.0,8,"C1=CC(=C2Sc3cc4c(cc3S2)CC=C4)C=C1","C1=CC(=C2Sc3cc4cc[nH]c4cc3S2)C=C1",{},"[#6H2r5:1]>>[NH:1]",null,-0.1532055778],[0.2464710346,281.3111305,8,"completed",-5.154652,8.0,8,"C1=c2cc3c(cc2=CC1)SSS3","C1=CC(=C2C=c3cc4c(cc3=C2)SSS4)C=C1",{},"[r5:1][CH2r5:2][r5:3]>>[r5:1][C:2](=C1cccc1)[r5:3]",null,-0.2839005183],[0.2459300469,204.4971513423,8,"completed",-5.315468,8.0,7,"c1cnc2cc3cc4cscc4cc3cc2c1","c1cnc2nc3cc4cscc4cc3nc2c1",{},"[ch&r6:0]>>[nr6:0]",null,-0.2541024396],[0.2457566308,173.1288011381,8,"completed",-5.429088,8.0,7,"C(=Cc1cc2c(cn1)=CCC=2)c1cc2c(cn1)=CCC=2","C(=Cc1ncc2c(n1)=CCC=2)c1ncc2c(n1)=CCC=2",{},"[ch&r6:0]>>[nr6:0]",null,-0.2881667027],[0.2456888219,141.5040100312,8,"completed",-5.306912,8.0,8,"C1=CC(=C2Sc3cc4ccccc4nc3S2)C=C1","C1=CC(=C2Sc3cc4c(nc3S2)CC=C4)C=C1",{},"[c:0]1[ch:1][ch][c:3][c!r5:4][c!r5:5]1>>[c:0]1[CH2:1][c:3][c:4][c:5]1",null,-0.2024883872],[0.2456036337,91.0919394993,8,"completed",-5.497352,8.0,6,"c1cc2cc3cc4cscc4cc3cc2cn1","c1cc2cc3nc4cscc4nc3cc2cn1",{},"[ch&r6:0]>>[nr6:0]",null,-0.2926826973],[0.2455092168,163.3095881127,8,"completed",-5.420348,8.0,8,"O=c1ccoc2cc3c(cc12)SC(=C1C=CC=C1)S3","O=c1cc[nH]c2cc3c(cc12)SC(=C1C=CC=C1)S3",{},"[o:1]>>[nH:1]",null,-0.2774080275],[0.2452742324,135.8011084767,8,"completed",-5.226688,8.0,7,"C1=NCc2nc3cc4c(cc3nc21)=CCC=4","C1=c2cc3nc4cnsc4nc3cc2=CC1",{},"[#6H2r5:1]>>[S:1]",null,-0.1621923773],[0.2450145083,91.4693301429,8,"completed",-5.268732,8.0,7,"c1cc2cc3cc4cocc4cc3cc2s1","c1cc2nc3cc4cocc4cc3nc2s1",{},"[ch&r6:0]>>[nr6:0]",null,-0.1493893483],[0.2438847916,128.192636189,8,"completed",-4.761812,8.0,3,"C1=c2ccc(Nc3ccc4c(c3)=CCC=4)cc2=CC1","C1=c2cnc(Nc3cc4c(cn3)=CCC=4)cc2=CC1",{},"[ch&r6:0]>>[nr6:0]",null,-0.2692121885],[0.2438516887,180.8795822757,8,"completed",-5.29072,8.0,6,"C1=c2cc3cc4cncnc4cc3cc2=CC1","C1=c2cc3nc4cncnc4nc3cc2=CC1",{},"[ch&r6:0]>>[nr6:0]",null,-0.2248126805],[0.2430784338,181.0493141507,8,"completed",-5.408388,8.0,6,"C(#CC1=c2cnccc2=CC1)C1=c2cnccc2=CC1","C(#CC1=c2cncnc2=CC1)C1=c2cncnc2=CC1",{},"[ch&r6:0]>>[nr6:0]",null,-0.2817435036],[0.242896744,117.7000445956,8,"completed",-5.279864,8.0,7,"C1=CC(=C2Sc3ccc4cc[nH]c4c3S2)C=C1","C1=CC(=C2Sc3ccc4cn[nH]c4c3S2)C=C1",{},"[chr5,CH1r5:1]>>[n:1]",null,-0.1723523112],[0.2426665368,146.5920207399,8,"completed",-5.3013,8.0,8,"C1=CC(=C2Sc3cc4ccccc4nc3S2)C=C1","C1=CC(=C2Sc3cc4c(nc3S2)C=CC4)C=C1",{},"[c:0]1[ch:1][ch][c:3][c!r5:4][c!r5:5]1>>[c:0]1[CH2:1][c:3][c:4][c:5]1",null,-0.2033343273],[0.2424709059,637.2751039838,8,"completed",-5.01748,8.0,3,"C1=CC(=C2SC=CS2)C=C1","C1=CC(=C2SC(Nc3ccccc3)=C(Nc3ccccc3)S2)C=C1",{},"[ch&r6,CH1&r5:1]>>[*:1](-N-c1ccccc1)",null,-0.639887676],[0.2422323103,176.8554647616,8,"completed",-5.401672,8.0,7,"C1=NCc2nc3cc4c(cc3nc21)=CCC=4","C1=NCc2nc3cc4cscc4cc3nc21",{},"[#6H2r5:1]>>[S:1]",null,-0.2754465343],[0.2419850276,241.5166753835,8,"completed",-5.285476,8.0,3,"C(#CC1=Cc2ccccc2C1)C1=Cc2ccccc2C1","C(#Cc1cc2ccccc2[nH]1)c1cc2ccccc2[nH]1",{},"[#6H2r5:1]>>[NH:1]",null,-0.2742024149],[0.2419452731,140.7117707077,8,"completed",-4.882608,8.0,6,"C1=CC(c2cc(C=CC3=NCC=C3)cc(C=CC3=NCC=C3)c2)=CC1","C1=CC(C=Cc2cc(C=CC3=NCC=C3)cc(C3=CSCS3)c2)=NC1",{},"[CH,ch:0]1=[C,c:1][C,c:2]=[CH,ch:3][*:4]1>>[S:0]1[*:1]=,:[*:2][S:3][*:4]1",null,-0.2072603446],[0.2419218524,317.4371113434,8,"completed",-5.393024,8.0,6,"O=c1cc(N(c2ccccc2)c2ccccc2)cn[nH]1","O=c1cc(N(C2=CCC=C2)C2=CCC=C2)cn[nH]1",{},"[c:0]1[ch:1][ch][c:3][c!r5:4][c!r5:5]1>>[c:0]1[CH2:1][c:3][c:4][c:5]1",null,-0.3779407643],[0.2418275397,101.3071256852,8,"completed",-5.324116,8.0,7,"C1=NCc2cc3nc4c(nc3cc21)=CCC=4","C1=NCc2cc3nc4c[nH]cc4nc3cc21",{},"[#6H2r5:1]>>[NH:1]",null,-0.186748078],[0.2412414707,266.8722840744,8,"completed",-5.502688,8.0,8,"C1=CC(=C2Sc3cc4ccccc4nc3S2)C=C1","C1=CC(=C2Sc3cc4cccnc4nc3S2)C=C1",{},"[ch&r6:0]>>[nr6:0]",null,-0.3881727095],[0.2410059717,75.9188924586,8,"completed",-5.058604,8.0,7,"C1=c2nc3cc4ccsc4cc3nc2=CC1","c1cc2cc3nc4c[nH]cc4nc3cc2s1",{},"[#6H2r5:1]>>[NH:1]",null,-0.0812610383],[0.240734028,120.3413153711,8,"completed",-5.098256,8.0,6,"C1=CC(C=Cc2cc(C=CC3=CCC=C3)cc(C3=CSCS3)c2)=CC1","C1=CC(C=Cc2cc(C=CC3=CCC=C3)cc(C3=NSCS3)c2)=CC1",{},"[chr5,CH1r5:1]>>[n:1]",null,-0.1203475074],[0.2405612468,136.3671640815,8,"completed",-4.926124,8.0,6,"C1=CC(C=Cc2cc(C=CC3=CCC=C3)cc(C3=CSCS3)c2)=CC1","C(=Cc1cc(C=CC2=CCN=C2)cc(C2=CSCS2)c1)C1=CCN=C1",{},"[chr5,CH1r5:1]>>[n:1]",null,-0.1827843169],[0.2404307909,183.1928030864,8,"completed",-5.088872,8.0,3,"C1=CCC(Nc2cccc(-c3cccc(NC4=CC=CC4)c3)c2)=C1","c1cc(Nc2ccco2)cc(-c2cccc(Nc3ccco3)c2)c1",{},"[#6H2r5:1]>>[O:1]",null,-0.1833583403],[0.2404167706,381.3557441412,8,"completed",-5.38502,8.0,3,"C(#CC1=COCO1)C1=COCO1","C(#CC1=COC(=C2C=CC=C2)O1)C1=COC(=C2C=CC=C2)O1",{},"[r5:1][CH2r5:2][r5:3]>>[r5:1][C:2](=C1cccc1)[r5:3]",null,-0.43039289],[0.2402955182,204.7993597826,8,"completed",-5.463588,8.0,6,"C1=CC(C=CC2=CC(C3=CCC(C=CC4=NCC=C4)=C3)=CC2)=NC1","C(=Cc1ccon1)C1=CC(C2=CCC(C=Cc3ccon3)=C2)=CC1",{},"[#6H2r5:1]>>[O:1]",null,-0.3266786377],[0.2401922038,168.8774819656,8,"completed",-5.560464,8.0,8,"C(=Cc1ccc2c(c1)=NCC=2)c1ccc2c(c1)=NCC=2","C(=Cc1ccc2csnc2c1)c1ccc2csnc2c1",{},"[#6H2r5:1]>>[S:1]",null,-0.3638858071],[0.2394993015,122.9589321281,8,"completed",-5.17756,8.0,6,"C1=c2cc3cc4ccncc4cc3cc2=CC1","C1=c2cc3nc4ccncc4nc3cc2=CC1",{},"[ch&r6:0]>>[nr6:0]",null,-0.1344117564],[0.2394777491,252.4864760735,8,"completed",-5.59616,8.0,8,"c1c2c(cc3c1=NCN=3)SCS2","C1=CC(=C2Sc3cc4c(cc3S2)=NCN=4)C=C1",{},"[r5:1][CH2r5:2][r5:3]>>[r5:1][C:2](=C1cccc1)[r5:3]",null,-0.4293891544],[0.239332448,225.424381915,8,"completed",-5.519524,8.0,3,"C(#CC1=Cc2ccccc2C1)C1=Cc2ccccc2C1","C(#Cc1cc2ccccc2s1)c1cc2ccccc2s1",{},"[#6H2r5:1]>>[S:1]",null,-0.3702112119],[0.239278657,79.104144658,8,"completed",-5.2024,8.0,7,"c1cnc2cc3cc4c[nH]cc4cc3cc2c1","c1cnc2cc3nc4c[nH]cc4nc3cc2c1",{},"[ch&r6:0]>>[nr6:0]",null,-0.1067496515],[0.2392608857,158.3635255431,8,"completed",-4.912784,8.0,3,"C1=c2ccc(Nc3ccc4c(c3)=CCC=4)cc2=CC1","c1cc2cocc2cc1Nc1ccc2cocc2c1",{},"[#6H2r5:1]>>[O:1]",null,-0.2055563749],[0.2390996801,150.5888676532,8,"completed",-5.2231,8.0,3,"C(=CC1=c2ccccc2=CC1)C1=c2ccccc2=CC1","C(=CC1=c2ccccc2=NC1)C1=c2ccccc2=NC1",{},"[chr5,CH1r5:1]>>[n:1]",null,-0.1735000748],[0.2383061213,225.8798620777,8,"completed",-5.890928,8.0,8,"c1ccc2cc3cc4ncncc4cc3cc2c1","c1ncc2cc3cc4ncncc4cc3cc2n1",{},"[ch&r6:0]>>[nr6:0]",null,-0.5979545064],[0.2383061213,213.4998653299,8,"completed",-5.896448,8.0,8,"c1ccc2cc3cc4ncncc4cc3cc2c1","c1ncc2cc3cc4cncnc4cc3cc2n1",{},"[ch&r6:0]>>[nr6:0]",null,-0.596995483],[0.2378671641,303.2077652831,8,"completed",-4.821888,8.0,4,"C1=CC(C2=C(NC3=C(C4=CCC=C4)CC=C3)C=CC2)=CC1","C1=CC(C2=C(NC3=C(C4=CCC=C4)CC=N3)N=CC2)=CC1",{},"[chr5,CH1r5:1]>>[n:1]",null,-0.3603257254],[0.2377689247,149.4693933381,8,"completed",-5.161,8.0,7,"C1=Nc2nc3cc4c(cc3nc2C1)=CCC=4","C1=c2cc3nc4ncsc4nc3cc2=CC1",{},"[#6H2r5:1]>>[S:1]",null,-0.1554489934],[0.2377322823,174.1115175797,8,"completed",-5.445556,8.0,8,"C(#Cc1cnc2c(c1)=CCC=2)c1cnc2c(c1)=CCC=2","C(#Cc1cc2c(nn1)=CCC=2)c1cc2c(nn1)=CCC=2",{},"[ch&r6:0]>>[nr6:0]",null,-0.2980355778],[0.2367475395,153.8524566048,8,"completed",-5.318688,8.0,4,"C1=CCC(Nc2nc(C3=CC=CC3)cc(C3=CC=CC3)n2)=C1","C1=CCC(c2cc(C3=CC=CC3)nc(NC3=CC=NC3)n2)=C1",{},"[chr5,CH1r5:1]>>[n:1]",null,-0.2170358373],[0.2361286297,160.9166023431,8,"completed",-5.123188,8.0,7,"C1=NCc2nc3cc4c(cc3nc21)=CCC=4","C1=NCc2nc3cc4c[nH]cc4cc3nc21",{},"[#6H2r5:1]>>[NH:1]",null,-0.1617331684],[0.2361129676,229.042177972,8,"completed",-5.041124,8.0,3,"C1=C(Nc2ccccn2)C(Nc2ccccn2)=CC1","C1=CC(=C2C=C(Nc3ccccn3)C(Nc3ccccn3)=C2)C=C1",{},"[r5:1][CH2r5:2][r5:3]>>[r5:1][C:2](=C1cccc1)[r5:3]",null,-0.2327205344],[0.2360904702,327.1665714284,8,"completed",-5.288144,8.0,6,"O=c1cc(N(c2ccccc2)c2ccccc2)nc[nH]1","O=c1cc(N(C2=CCC=C2)C2=CCC=C2)nc[nH]1",{},"[c:0]1[ch:1][ch][c:3][c!r5:4][c!r5:5]1>>[c:0]1[CH2:1][c:3][c:4][c:5]1",null,-0.3526798352],[0.2360265238,297.9787931623,8,"completed",-5.545836,8.0,8,"C1=CC(=C2Sc3cc4ccncc4cc3S2)C=C1","C1=CC(=C2Sc3cc4ccncc4nc3S2)C=C1",{},"[ch&r6:0]>>[nr6:0]",null,-0.4314956932],[0.2358882082,399.7579731907,8,"completed",-4.701828,8.0,8,"C1=c2cc3c(cc2=CC1)SSS3","c1[nH]cc2cc3c(cc12)SSS3",{},"[#6H2r5:1]>>[NH:1]",null,-0.4873309948],[0.2358829085,72.0869811652,8,"completed",-4.962004,8.0,8,"c1nc2cc3cc4cscc4cc3cc2[nH]1","c1scc2cc3cc4[nH]nnc4cc3cc12",{},"[chr5,CH1r5:1]>>[n:1]",null,-0.1205302945],[0.2358075354,129.0319748235,8,"completed",-5.188048,8.0,7,"C1=Cc2cc3cc4c(nc3nc2C1)CC=C4","c1cc2cc3cc4cc[nH]c4nc3nc2[nH]1",{},"[#6H2r5:1]>>[NH:1]",null,-0.1429963327],[0.2357656152,170.125704364,8,"completed",-5.410412,8.0,6,"C(#CC1=CC(C2=CCC(C#CC3=CN=CC3)=C2)=CC1)C1=CN=CC1","C(#Cc1cncs1)C1=CC(C2=CCC(C#Cc3cncs3)=C2)=CC1",{},"[#6H2r5:1]>>[S:1]",null,-0.2759655849],[0.2355876962,162.8438753398,8,"completed",-4.905884,8.0,4,"C1=CC(C2=CC(NC3=CCC(C4=CCC=C4)=C3)=CC2)=CC1","C1=CC(C2=CC(NC3=CCC(C4=NCC=C4)=C3)=CC2)=NC1",{},"[chr5,CH1r5:1]>>[n:1]",null,-0.2120891988],[0.2354456924,102.2034069644,8,"completed",-5.156492,8.0,8,"C1=NC(c2cc(Nc3ccccc3)cc(Nc3ccccc3)c2)=CC1","c1ccc(Nc2cc(Nc3ccccc3)cc(-c3cocn3)c2)cc1",{},"[#6H2r5:1]>>[O:1]",null,-0.1095869334],[0.2354341986,113.2200287993,8,"completed",-5.4278,8.0,4,"C1=CCC(c2cc(Nc3ccccc3)cc(C3=CC=CC3)n2)=C1","c1ccc(Nc2cc(-c3cccs3)nc(-c3cccs3)c2)cc1",{},"[#6H2r5:1]>>[S:1]",null,-0.2558723637],[0.2348317696,133.6422349749,8,"completed",-5.263028,8.0,3,"C1=CC(Nc2cccc(-c3cccc(NC4=CCC=C4)c3)c2)=CC1","C1=NCC=C1Nc1cccc(-c2cccc(NC3=CCN=C3)c2)c1",{},"[chr5,CH1r5:1]>>[n:1]",null,-0.175737105],[0.2346369567,172.3439518214,8,"completed",-5.422832,8.0,8,"C(=Cc1cnc2c(c1)=CCC=2)c1cnc2c(c1)=CCC=2","C(=Cc1cnc2cscc2c1)c1cnc2cscc2c1",{},"[#6H2r5:1]>>[S:1]",null,-0.2842014828],[0.2345830743,122.8473811243,8,"completed",-5.229356,8.0,4,"C1=CC(C2=CCC(NC3=CC(C4=CCC=C4)=CC3)=C2)=CC1","C1=CC(C2=NCC(NC3=CC(C4=CCC=C4)=NC3)=C2)=CC1",{},"[chr5,CH1r5:1]>>[n:1]",null,-0.1526127015],[0.2345652267,213.8853827914,8,"completed",-4.9954,8.0,8,"C1=c2cc3cc4c(cc3cc2=CC1)OCO4","C1=c2cc3cc4c(cc3cc2=CC1)OSO4",{},"[#6H2r5:1]>>[S:1]",null,-0.2260710627],[0.2345408097,127.1055774074,8,"completed",-4.803764,8.0,5,"C(=Cc1cc(C2=CSCS2)cc(C2=CSCS2)c1)c1ccccc1","C1=CC(C=Cc2cc(C3=CSCS3)cc(C3=CSCS3)c2)=CC1",{},"[c:0]1[ch:1][ch][c:3][c!r5:4][c!r5:5]1>>[c:0]1[CH2:1][c:3][c:4][c:5]1",null,-0.2432203815],[0.2344373225,366.513338215,8,"completed",-5.513544,8.0,8,"C1=CC(=C2Sc3cc4ccncc4cc3S2)C=C1","C1=CC(=C2Sc3cc4ccnnc4cc3S2)C=C1",{},"[ch&r6:0]>>[nr6:0]",null,-0.4670451377],[0.2768576753,88.1710174912,9,"completed",-5.281796,9.0,7,"c1ccc2cc3cc4n[nH]cc4cc3cc2c1","c1ccc2nc3cc4n[nH]cc4cc3nc2c1",{},"[ch&r6:0]>>[nr6:0]",null,-0.1548177098],[0.2743248696,83.0143356893,9,"completed",-5.140024,9.0,7,"C1=c2nc3cc4cc[nH]c4cc3nc2=CC1","c1cc2cc3nc4cocc4nc3cc2[nH]1",{},"[#6H2r5:1]>>[O:1]",null,-0.0876146164],[0.2741544578,151.1115003055,9,"completed",-5.159804,9.0,7,"C1=Cc2nc3cc4c(nc3cc2C1)C=CC4","c1cc2nc3cc4[nH]ccc4nc3cc2[nH]1",{},"[#6H2r5:1]>>[NH:1]",null,-0.156802996],[0.2681521313,193.1995203804,9,"completed",-5.168636,9.0,9,"O=c1ccc2cc3cc4c[nH]cc4cc3cc2[nH]1","O=c1ncc2cc3cc4c[nH]cc4cc3cc2[nH]1",{},"[ch&r6:0]>>[nr6:0]",null,-0.1990838917],[0.266669315,122.6651229927,9,"completed",-5.609592,9.0,7,"c1cc2cc3cc4sccc4cc3cc2s1","c1cc2nc3cc4sccc4nc3cc2s1",{},"[ch&r6:0]>>[nr6:0]",null,-0.37721598],[0.2655443354,225.7169587441,9,"completed",-5.36018,9.0,6,"C1=Cc2cc3nc4ccccc4nc3cc2C1","c1ccc2nc3cc4[nH]ccc4cc3nc2c1",{},"[#6H2r5:1]>>[NH:1]",null,-0.2900310765],[0.2579108387,95.2016726239,9,"completed",-5.224756,9.0,7,"C1=c2cc3cc4c(cc3cc2=CC1)N=NC4","c1scc2cc3cc4c(cc3cc12)CN=N4",{},"[#6H2r5:1]>>[S:1]",null,-0.1291888062],[0.2573369324,75.9575966487,9,"completed",-4.829892,9.0,7,"c1cc2cc3cc4c[nH]cc4cc3cc2[nH]1","c1cc2cc3nc4c[nH]cc4nc3cc2[nH]1",{},"[ch&r6:0]>>[nr6:0]",null,-0.2037624573],[0.2548111827,202.2742047734,9,"completed",-5.54004,9.0,8,"c1ccc2cc3cc4[nH]ncc4cc3cc2c1","c1ccc2nc3cc4[nH]ncc4cc3nc2c1",{},"[ch&r6:0]>>[nr6:0]",null,-0.3685052275],[0.2537407195,156.3716593635,9,"completed",-5.087952,9.0,9,"O=c1cnc2cc3cc4c[nH]cc4cc3cc2o1","O=c1cnc2cc3cc4c[nH]cc4cc3cc2[nH]1",{},"[o:1]>>[nH:1]",null,-0.1565989191],[0.2521037136,183.9921375579,9,"completed",-5.104972,9.0,9,"C(#Cc1ccc2c(n1)=CCC=2)c1ccc2c(n1)=CCC=2","C(#Cc1ccc2c[nH]cc2n1)c1ccc2c[nH]cc2n1",{},"[#6H2r5:1]>>[NH:1]",null,-0.1840250523],[0.2503070075,88.862591467,9,"completed",-4.730072,9.0,7,"c1cc2cc3cc4c[nH]cc4cc3cc2[nH]1","c1cc2nc3cc4c[nH]cc4cc3nc2[nH]1",{},"[ch&r6:0]>>[nr6:0]",null,-0.2737726347],[0.2473236088,74.799422247,9,"completed",-5.066332,9.0,7,"C1=Cc2cc3nc4cscc4nc3cc2C1","c1cc2cc3nc4cscc4nc3cc2[nH]1",{},"[#6H2r5:1]>>[NH:1]",null,-0.0784243925],[0.2462914988,164.6221022853,9,"completed",-5.319332,9.0,9,"O=c1ccc2cc3cc4cocc4cc3cc2o1","O=c1ccc2cc3cc4cocc4cc3cc2[nH]1",{},"[o:1]>>[nH:1]",null,-0.2251058294],[0.2449050625,125.99571312,9,"completed",-5.496248,9.0,3,"c1ccc(Nc2ccccn2)nc1","c1ccc2nc(Nc3ccc4ccccc4n3)ccc2c1",{},"[cH&r6:1][cH&r6:2]>>[c:1]2cccc[c:2]2",null,-0.3046490336],[0.243381644,98.8150624147,9,"completed",-4.960164,9.0,7,"C1=Nc2cc3cc4c[nH]cc4cc3cc2C1","c1[nH]cc2cc3cc4c(cc3cc12)CN=N4",{},"[chr5,CH1r5:1]>>[n:1]",null,-0.1390896435],[0.2430279776,160.8763518523,9,"completed",-5.013432,9.0,9,"O=c1ccc2cc3cc4c[nH]cc4cc3cc2o1","O=c1ccc2cc3cc4c[nH]cc4cc3cc2[nH]1",{},"[o:1]>>[nH:1]",null,-0.1719106446],[0.2425057829,167.7567309578,9,"completed",-5.095956,9.0,7,"C1=c2cc3cc4ccoc4cc3cc2=CC1","C1=c2cc3nc4ccoc4nc3cc2=CC1",{},"[ch&r6:0]>>[nr6:0]",null,-0.1677806133],[0.2422281223,103.4632644163,9,"completed",-5.33304,9.0,7,"C1=c2cc3cc4ccccc4cc3cc2=NC1","C1=c2cc3nc4ccccc4nc3cc2=NC1",{},"[ch&r6:0]>>[nr6:0]",null,-0.193171922],[0.2381240907,122.0086929691,9,"completed",-5.339204,9.0,3,"C1=CCC(c2cccc(Nc3cccc(C4=CC=CC4)c3)c2)=C1","C1=CCC(c2cccc(Nc3cccc(C4=CC=CC4)n3)n2)=C1",{},"[ch&r6:0]>>[nr6:0]",null,-0.2071791795],[0.2378335335,90.8980854162,9,"completed",-5.054004,9.0,7,"c1cc2cc3cc4cocc4cc3cc2[nH]1","c1cc2nc3cc4cocc4cc3nc2[nH]1",{},"[ch&r6:0]>>[nr6:0]",null,-0.0964319533],[0.2368250687,203.6035343629,9,"completed",-5.208196,9.0,7,"O=c1[nH]ccc2cc3cc4c(cc3cc12)=CCC=4","O=c1[nH]ccc2nc3cc4c(cc3nc12)=CCC=4",{},"[ch&r6:0]>>[nr6:0]",null,-0.2172337973],[0.235808719,181.8718446693,9,"completed",-5.237636,9.0,7,"O=c1cc[nH]c2cc3cc4c(cc3cc12)=CCC=4","O=c1cc[nH]c2nc3cc4c(cc3nc12)=CCC=4",{},"[ch&r6:0]>>[nr6:0]",null,-0.2058148815],[0.2345646924,422.8926944298,9,"completed",-5.475916,9.0,8,"c1ccc2cc3cc4[nH]cnc4cc3cc2c1","c1ccc2nc3cc4[nH]cnc4cc3nc2c1",{},"[ch&r6:0]>>[nr6:0]",null,-0.4980778274],[0.2337707238,118.5147833621,9,"completed",-5.41262,9.0,6,"C1=Cc2nc3cc4ccccc4cc3nc2C1","c1ccc2cc3nc4[nH]ccc4nc3cc2c1",{},"[#6H2r5:1]>>[NH:1]",null,-0.248865573],[0.2335791713,183.6824529388,9,"completed",-5.476652,9.0,7,"C1=c2cc3cc4ccccc4cc3cc2=NC1","C1=c2nc3cc4ccccc4cc3nc2=NC1",{},"[ch&r6:0]>>[nr6:0]",null,-0.3213315123],[0.2332277983,124.8509191694,9,"completed",-5.005704,9.0,7,"C1=c2cc3nc4ccoc4nc3cc2=CC1","c1cc2nc3cc4c[nH]cc4cc3nc2o1",{},"[#6H2r5:1]>>[NH:1]",null,-0.1412257146],[0.2328880105,198.9183215653,9,"completed",-5.18078,9.0,6,"C1=c2c(c3ccsc3c3sccc23)=CC1","c1cc2c3cscc3c3ccsc3c2s1",{},"[#6H2r5:1]>>[S:1]",null,-0.2067992959],[0.2328880105,202.4781411769,9,"completed",-5.231656,9.0,6,"C1=Cc2c3c(c4cscc4c2C1)CC=C3","c1cc2c3ccsc3c3cscc3c2s1",{},"[#6H2r5:1]>>[S:1]",null,-0.2224650889],[0.2309806908,143.447181671,9,"completed",-4.889048,9.0,4,"C1=CCC(C2=CCC(NC3=CC(C4=CC=CC4)=CC3)=C2)=C1","C1=CN=C(C2=CCC(NC3=CC(C4=NC=CC4)=CC3)=C2)C1",{},"[chr5,CH1r5:1]>>[n:1]",null,-0.2058700066],[0.2307846153,208.1127121098,9,"completed",-4.915728,9.0,3,"c1ccc2c(Nc3cncc4ccccc34)cncc2c1","C1=c2cncc(Nc3cncc4c3=CCC=4)c2=CC1",{},"[c:0]1[ch:1][ch][c:3][c!r5:4][c!r5:5]1>>[c:0]1[CH2:1][c:3][c:4][c:5]1",null,-0.2448457152],[0.2307223688,110.1191465681,9,"completed",-5.144072,9.0,7,"C1=c2nc3cc4ccoc4cc3nc2=CC1","c1cc2cc3nc4c[nH]cc4nc3cc2o1",{},"[#6H2r5:1]>>[NH:1]",null,-0.1143589683],[0.230601082,184.1868833176,9,"completed",-5.369748,9.0,9,"C(#Cc1ccc2ccc(C#Cc3cc[nH]c3)cc2c1)c1cc[nH]c1","C(#Cc1cc2cc(C#Cc3cc[nH]c3)ncc2cn1)c1cc[nH]c1",{},"[ch&r6:0]>>[nr6:0]",null,-0.2637786191],[0.2300599973,92.1589301489,9,"completed",-5.523756,9.0,7,"c1ccc2cc3cc4nscc4cc3cc2c1","c1ccc2nc3cc4nscc4cc3nc2c1",{},"[ch&r6:0]>>[nr6:0]",null,-0.3106157605],[0.2287738695,94.6791802389,9,"completed",-5.272504,9.0,7,"C1=c2cc3cc4ccccc4cc3cc2=NC1","c1ccc2cc3cc4nocc4cc3cc2c1",{},"[#6H2r5:1]>>[O:1]",null,-0.1534450582],[0.22874626,303.567533624,9,"completed",-5.228712,9.0,9,"C1=CC(=C2C=c3cc4c(cc3=C2)CC=C4)C=C1","C1=CC(=C2Oc3cc4c(cc3O2)CC=C4)C=C1",{},"[CH,ch:0]1=[C,c:1][C,c:2]=[CH,ch:3][*:4]1>>[O:0]1[*:1]=,:[*:2][O:3][*:4]1",null,-0.316655916],[0.2285319331,100.6758638605,9,"completed",-5.289156,9.0,7,"C1=c2cc3cc4c(cc3cc2=CC1)N=NC4","c1occ2cc3cc4c(cc3cc12)CN=N4",{},"[#6H2r5:1]>>[O:1]",null,-0.1663364837],[0.2284808416,89.6395029622,9,"completed",-5.39238,9.0,7,"C1=c2nc3cc4ccccc4cc3nc2=NC1","c1ccc2cc3nc4n[nH]cc4nc3cc2c1",{},"[#6H2r5:1]>>[NH:1]",null,-0.2234354763],[0.2281130954,120.9415153348,9,"completed",-5.47794,9.0,7,"C1=Cc2cc3nc4c(nc3cc2C1)=CCC=4","C1=Cc2cc3nc4cocc4nc3cc2C1",{},"[#6H2r5:1]>>[O:1]",null,-0.2908913637],[0.2274447614,173.4365637509,9,"completed",-5.252264,9.0,6,"C1=CC(C=Cc2cc(-c3csc(C=CC4=CCC=C4)c3)cs2)=CC1","C1=CC(C=Cc2nc(-c3csc(C=CC4=CCC=C4)n3)cs2)=CC1",{},"[chr5,CH1r5:1]>>[n:1]",null,-0.2035695489],[0.2273982306,162.0736885739,9,"completed",-5.006072,9.0,4,"C1=CCC(C2=CC(NC3=CCC(C4=CC=CC4)=C3)=CC2)=C1","C1=CN=C(C2=CC(NC3=CCC(C4=NC=CC4)=C3)=CC2)C1",{},"[chr5,CH1r5:1]>>[n:1]",null,-0.1749025169],[0.2262026409,156.5558063954,9,"completed",-4.801924,9.0,4,"C1=CCC(C2=CCC=C2NC2=CCC=C2C2=CC=CC2)=C1","C1=C(NC2=CCC=C2c2cccs2)C(c2cccs2)=CC1",{},"[#6H2r5:1]>>[S:1]",null,-0.2608560492],[0.2260415019,145.3055207962,9,"completed",-5.365884,9.0,5,"C(=Cc1ccccn1)C1=CCC(C2=CC(C=Cc3ccccn3)=CC2)=C1","C(=Cc1ncccn1)C1=CCC(C2=CC(C=Cc3ncccn3)=CC2)=C1",{},"[ch&r6:0]>>[nr6:0]",null,-0.236122642],[0.2260299756,202.9446461189,9,"completed",-5.164036,9.0,8,"C(=Cc1ccc2c[nH]cc2c1)c1ccc2c[nH]cc2c1","C(=Cc1ccc2c[nH]nc2c1)c1ccc2c[nH]nc2c1",{},"[chr5,CH1r5:1]>>[n:1]",null,-0.2078360603],[0.2259420708,194.9322703873,9,"completed",-4.990892,9.0,7,"C1=c2cc3cc4c(cc3cc2=CC1)SCS4","C1=c2cc3nc4c(nc3cc2=CC1)SCS4",{},"[ch&r6:0]>>[nr6:0]",null,-0.209360508],[0.2255159619,182.9569001647,9,"completed",-5.308016,9.0,6,"C(=CC1=CC(C2=CCC(C=CC3=CN=CC3)=C2)=CC1)C1=CN=CC1","C(=Cc1cncs1)C1=CC(C2=CCC(C=Cc3cncs3)=C2)=CC1",{},"[#6H2r5:1]>>[S:1]",null,-0.2338286742],[0.2255100862,381.6747137831,9,"completed",-5.278024,9.0,9,"C1=CC(=C2C=c3cc4ccsc4cc3=C2)C=C1","C1=CC(=C2Oc3cc4ccsc4cc3O2)C=C1",{},"[CH,ch:0]1=[C,c:1][C,c:2]=[CH,ch:3][*:4]1>>[O:0]1[*:1]=,:[*:2][O:3][*:4]1",null,-0.4015033424],[0.2244962969,205.1422834296,9,"completed",-5.416944,9.0,3,"C(#CC1=CCC=C1C#CC1=CCC=C1)C1=CCC=C1","C(#Cc1ccsc1)C1=CCC=C1C#Cc1ccsc1",{},"[#6H2r5:1]>>[S:1]",null,-0.3021681172],[0.2240826066,136.0584881676,9,"completed",-4.790056,9.0,6,"C(#CC1=CC(C2=CCC=C2)=CC1)C1=CC(C2=CCC=C2)=CC1","C(#CC1=CC(C2=CSCS2)=CC1)C1=CC(C2=CSCS2)=CC1",{},"[CH,ch:0]1=[C,c:1][C,c:2]=[CH,ch:3][*:4]1>>[S:0]1[*:1]=,:[*:2][S:3][*:4]1",null,-0.2560935394],[0.2237157747,82.5124238989,9,"completed",-4.937808,9.0,8,"c1nc2cc3cc4c[nH]cc4cc3cc2s1","c1[nH]cc2cc3cc4snnc4cc3cc12",{},"[chr5,CH1r5:1]>>[n:1]",null,-0.1403508464],[0.2236331559,125.4494043532,9,"completed",-4.822808,9.0,7,"C1=c2cc3cc4cc[nH]c4cc3cc2=CC1","C1=c2cc3nc4cc[nH]c4nc3cc2=CC1",{},"[ch&r6:0]>>[nr6:0]",null,-0.2310560569],[0.2228246446,114.0711262233,9,"completed",-5.408664,9.0,7,"C1=Cc2cc3cc4cscc4cc3cc2C1","C1=Cc2cc3nc4cscc4nc3cc2C1",{},"[ch&r6:0]>>[nr6:0]",null,-0.2443280983],[0.2227575011,117.4607702737,9,"completed",-5.47656,9.0,7,"c1cc2cc3cc4cocc4cc3cc2o1","c1cc2cc3nc4cocc4nc3cc2o1",{},"[ch&r6:0]>>[nr6:0]",null,-0.2885788887],[0.2225399879,118.7149240491,9,"completed",-5.239476,9.0,7,"C1=Nc2cc3cc4c[nH]cc4cc3cc2C1","C1=Nc2cc3nc4c[nH]cc4nc3cc2C1",{},"[ch&r6:0]>>[nr6:0]",null,-0.1537058064],[0.2223938931,120.4015809255,9,"completed",-4.88592,9.0,4,"C1=CCC(Nc2cc(NC3=CC=CC3)cc(C3=CCC=C3)c2)=C1","C1=CC(c2cc(Nc3cccs3)cc(Nc3cccs3)c2)=CC1",{},"[#6H2r5:1]>>[S:1]",null,-0.1922325712],[0.2223448136,118.282641276,9,"completed",-5.29532,9.0,4,"C1=CC(c2cc(Nc3ccccc3)cc(C3=CCC=C3)n2)=CC1","C1=NC(c2cc(Nc3ccccc3)cc(C3=CCC=N3)n2)=CC1",{},"[chr5,CH1r5:1]>>[n:1]",null,-0.1807878187],[0.2222455062,124.7343193113,9,"completed",-4.992272,9.0,7,"C1=NCc2nc3cc4c(cc3nc21)=CCC=4","C1=c2cc3nc4cn[nH]c4nc3cc2=CC1",{},"[#6H2r5:1]>>[NH:1]",null,-0.1457575322],[0.2222447565,166.1316483291,9,"completed",-5.099728,9.0,8,"C(#Cc1cnc2c(c1)=CCC=2)c1cnc2c(c1)=CCC=2","C(#Cc1cnc2c[nH]cc2c1)c1cnc2c[nH]cc2c1",{},"[#6H2r5:1]>>[NH:1]",null,-0.1661317574],[0.2220863647,179.814980916,9,"completed",-5.247756,9.0,6,"C1=CC(C=CC2=CC(C3=NCC(C=CC4=CCC=C4)=C3)=NC2)=CC1","C1=CC(C=Cc2cc(-c3cc(C=CC4=CCC=C4)[nH]n3)n[nH]2)=CC1",{},"[#6H2r5:1]>>[NH:1]",null,-0.2074392122],[0.2218047954,88.1504587178,9,"completed",-4.855652,9.0,4,"C1=CCC(c2cc(NC3=CCC=C3)cc(NC3=CCC=C3)c2)=C1","C1=CCC(c2cc(NC3=CCC=N3)cc(NC3=CCC=N3)c2)=C1",{},"[chr5,CH1r5:1]>>[n:1]",null,-0.1924224947],[0.2212208391,161.1463698173,9,"completed",-5.222364,9.0,3,"C1=CC(c2ccc(Nc3ccc(C4=CCC=C4)cc3)cc2)=CC1","C1=CC(c2ccc(Nc3ccc(C4=CCC=C4)cn3)nc2)=CC1",{},"[ch&r6:0]>>[nr6:0]",null,-0.1824962938],[0.2211588936,85.4328040108,9,"completed",-4.992272,9.0,7,"c1cc2cc3cc4cscc4cc3cc2[nH]1","c1cc2nc3cc4cscc4cc3nc2[nH]1",{},"[ch&r6:0]>>[nr6:0]",null,-0.1139533754],[0.2206889436,89.734128229,9,"completed",-5.172408,9.0,7,"C1=Cc2nc3nc4c(cc3cc2C1)CC=C4","c1cc2nc3nc4cc[nH]c4cc3cc2[nH]1",{},"[#6H2r5:1]>>[NH:1]",null,-0.1030594189],[0.2206419978,81.2554350136,9,"completed",-5.374624,9.0,7,"C1=c2nc3cc4ccsc4cc3nc2=CC1","c1cc2cc3nc4cocc4nc3cc2s1",{},"[#6H2r5:1]>>[O:1]",null,-0.2087041758],[0.2205960247,168.8679833646,9,"completed",-5.128984,9.0,5,"C(=Cc1ccccn1)C1=CCC(C2=CC(C=Cc3ccccn3)=CC2)=C1","C(=Cc1ccccn1)c1c[nH]c(-c2cc(C=Cc3ccccn3)c[nH]2)c1",{},"[#6H2r5:1]>>[NH:1]",null,-0.1700824248],[0.2204604679,107.3589025067,9,"completed",-5.074336,9.0,4,"C1=CCC(c2cc(NC3=CCC=N3)cc(C3=CC=CC3)c2)=C1","C1=NC(Nc2cc(-c3cccs3)cc(-c3cccs3)c2)=CC1",{},"[#6H2r5:1]>>[S:1]",null,-0.108851587],[0.2203047423,106.2077985539,9,"completed",-5.855968,9.0,6,"O=c1ccoc(C2=CCC(C#CC3=CC(c4cc(=O)cco4)=CC3)=C2)c1","O=c1cc[nH]c(C2=CCC(C#CC3=CC(c4cc(=O)cc[nH]4)=CC3)=C2)c1",{},"[o:1]>>[nH:1]",null,-0.539730515],[0.2200675472,168.730578839,9,"completed",-5.300472,9.0,7,"C1=c2cc3nc4ccoc4nc3cc2=CC1","C1=c2cc3nc4cnoc4nc3cc2=CC1",{},"[chr5,CH1r5:1]>>[n:1]",null,-0.2194598583],[0.2200291457,122.5667970209,9,"completed",-5.281704,9.0,7,"C1=c2cc3nc4ccoc4nc3cc2=CC1","c1cc2nc3cc4cscc4cc3nc2o1",{},"[#6H2r5:1]>>[S:1]",null,-0.1766369953],[0.2197230975,143.2223315434,9,"completed",-5.233404,9.0,4,"C1=CCC(C2=CCC(NC3=CC(C4=CC=CC4)=CC3)=C2)=C1","C1=CCC(C2=NCC(NC3=CC(C4=CC=CC4)=NC3)=C2)=C1",{},"[chr5,CH1r5:1]>>[n:1]",null,-0.1709765586],[0.2195684003,119.9737993499,9,"completed",-4.930908,9.0,4,"C1=CCC(NC2=CCC(C3=CC(NC4=CC=CC4)=CC3)=C2)=C1","C1=NC=C(NC2=CCC(C3=CC(NC4=CN=CC4)=CC3)=C2)C1",{},"[chr5,CH1r5:1]>>[n:1]",null,-0.1685343992],[0.2193389088,114.6307899133,9,"completed",-5.639032,9.0,7,"c1ccc2cc3cc4c(cc3cc2c1)SCS4","c1ccc2cc3nc4c(nc3cc2c1)SCS4",{},"[ch&r6:0]>>[nr6:0]",null,-0.3943506201],[0.2192673057,163.0330223393,9,"completed",-5.20884,9.0,6,"C1=c2c3c(c4c[nH]cc4c2=CC1)=CCC=3","c1[nH]cc2c1c1cscc1c1cscc21",{},"[#6H2r5:1]>>[S:1]",null,-0.1799565995],[0.2191849135,384.4652532208,9,"completed",-5.309948,9.0,9,"C1=CC(=C2C=c3cc4ccoc4cc3=C2)C=C1","C1=CC(=C2Oc3cc4ccoc4cc3O2)C=C1",{},"[CH,ch:0]1=[C,c:1][C,c:2]=[CH,ch:3][*:4]1>>[O:0]1[*:1]=,:[*:2][O:3][*:4]1",null,-0.4115966845],[0.2186127437,120.5399263309,9,"completed",-4.858136,9.0,4,"C1=CCC(NC2=CC(C3=CCC(NC4=CC=CC4)=C3)=CC2)=C1","C1=NC=C(NC2=CC(C3=CCC(NC4=CN=CC4)=C3)=CC2)C1",{},"[chr5,CH1r5:1]>>[n:1]",null,-0.2078316365],[0.2183690678,212.3275303428,9,"completed",-4.910576,9.0,6,"C1=CC(N(C2=CCC=C2)C2=CCN=C2)=CC1","C1=NCC=C1N(c1ccsc1)c1ccsc1",{},"[#6H2r5:1]>>[S:1]",null,-0.2503295658],[0.2183423115,171.1436929513,9,"completed",-4.982888,9.0,4,"C1=CCC(C2=C(NC3=C(C4=CC=CC4)CC=C3)C=CC2)=C1","C1=CCC(C2=C(NC3=C(C4=CC=CC4)CN=C3)C=NC2)=C1",{},"[chr5,CH1r5:1]>>[n:1]",null,-0.1897646482],[0.2183251654,157.2636191695,9,"completed",-5.45954,9.0,3,"C1=CC(=C2C=CC(NC3=CC(=C4C=CC=C4)C=C3)=C2)C=C1","C1=CC(=C2C=CC(NC3=CC(=C4C=CC=N4)C=C3)=C2)N=C1",{},"[chr5,CH1r5:1]>>[n:1]",null,-0.2967720701],[0.2181827738,184.8837383491,9,"completed",-5.334972,9.0,6,"C1=NCc2c1c1c(c3c2=CCC=3)CN=C1","C1=NCc2c1c1c(c3c2SCS3)CN=C1",{},"[CH,ch:0]1=[C,c:1][C,c:2]=[CH,ch:3][*:4]1>>[S:0]1[*:1]=,:[*:2][S:3][*:4]1",null,-0.2474586808],[0.2181827738,199.0712224371,9,"completed",-5.321356,9.0,6,"C1=Cc2c(c3c(c4c2SCS4)C=CC3)C1","C1=NCc2c1c1c(c3c2CN=C3)SCS1",{},"[chr5,CH1r5:1]>>[n:1]",null,-0.2522669344],[0.2181696689,152.0776825376,9,"completed",-5.004416,9.0,3,"C1=C(NC2=CCc3ccccc32)c2ccccc2C1","C1=C(NC2=CCc3cccnc32)c2ncccc2C1",{},"[ch&r6:0]>>[nr6:0]",null,-0.1661457464],[0.2177575646,278.0607010019,9,"completed",-4.677724,9.0,6,"C1=c2c3c(c4c(c2=CC1)=CCC=4)SCS3","c1scc2c1c1c(c3cscc32)SCS1",{},"[#6H2r5:1]>>[S:1]",null,-0.4058239684],[0.217683071,236.4109462953,9,"completed",-5.135516,9.0,8,"C(=Cc1ccc2c[nH]cc2c1)c1ccc2c[nH]cc2c1","C(=Cc1ccc2n[nH]cc2c1)c1ccc2n[nH]cc2c1",{},"[chr5,CH1r5:1]>>[n:1]",null,-0.2377145658],[0.2175774401,194.1938771235,9,"completed",-5.251528,9.0,3,"C(#Cc1cncc2ccccc12)c1cncc2ccccc12","C(#Cc1cncc2c1=CCC=2)c1cncc2c1=CCC=2",{},"[c:0]1[ch:1][ch][c:3][c!r5:4][c!r5:5]1>>[c:0]1[CH2:1][c:3][c:4][c:5]1",null,-0.2212736359],[0.2171717463,209.7452636978,9,"completed",-4.983256,9.0,6,"C(=Cc1ccccn1)C1=CC(C2=CCC(C=Cc3ccccn3)=C2)=CC1","C(=Cc1cc(-c2c[nH]c(C=Cc3ccccn3)c2)c[nH]1)c1ccccn1",{},"[#6H2r5:1]>>[NH:1]",null,-0.2251030093],[0.2171213458,175.4005557225,9,"completed",-5.202216,9.0,6,"C(#Cc1ccc(C#CC2=CC=NC2)c2c1=CCC=2)C1=CC=NC1","C(#Cc1ccc(C#CC2=CC=NC2)c2c[nH]cc12)C1=CC=NC1",{},"[#6H2r5:1]>>[NH:1]",null,-0.1894331786],[0.217076063,209.4840996919,9,"completed",-4.860344,9.0,6,"C1=Cc2c(c3c(c4c2SCS4)C=CC3)C1","c1cc2c3c(c4ccsc4c2s1)SCS3",{},"[#6H2r5:1]>>[S:1]",null,-0.2683779745],[0.217076063,219.2867175084,9,"completed",-4.897236,9.0,6,"C1=Cc2c3c(c4c(c2C1)SCS4)CC=C3","c1cc2c(s1)c1c(c3sccc32)SCS1",{},"[#6H2r5:1]>>[S:1]",null,-0.2612128479],[0.2170274307,76.8929652819,9,"completed",-5.090436,9.0,8,"c1ccc2cc3cc4c[nH]cc4cc3cc2c1","c1ccc2cc3nc4c[nH]cc4nc3cc2c1",{},"[ch&r6:0]>>[nr6:0]",null,-0.0771838614],[0.2169484297,154.0345758888,9,"completed",-4.950872,9.0,3,"C1=c2cccc(Nc3cccc4c3=CCC=4)c2=CC1","c1cc(Nc2cccc3cocc23)c2cocc2c1",{},"[#6H2r5:1]>>[O:1]",null,-0.1860748214],[0.2167066936,171.4666587087,9,"completed",-5.457608,9.0,7,"C(#CC1=NC(C2=CC=CC2)=CC1)C1=NC(C2=CC=CC2)=CC1","C(#CC1=NC(c2cccs2)=CC1)C1=NC(c2cccs2)=CC1",{},"[#6H2r5:1]>>[S:1]",null,-0.3034200406],[0.2166764819,126.0079545017,9,"completed",-5.580612,9.0,7,"C1=Nc2cc3nc4c(nc3cc2C1)=CCC=4","C1=Nc2cc3nc4cocc4nc3cc2C1",{},"[#6H2r5:1]>>[O:1]",null,-0.3592521022],[0.2163433059,176.7848294464,9,"completed",-5.562212,9.0,6,"C1=CCC(C=CC2=CC(C3=NCC(C=CC4=CC=CC4)=C3)=NC2)=C1","C1=CCC(C=Cc2cc(-c3cc(C=CC4=CC=CC4)on3)no2)=C1",{},"[#6H2r5:1]>>[O:1]",null,-0.3686955968],[0.2162405753,178.0002372479,9,"completed",-4.756568,9.0,4,"C1=CCC(C2=C(NC3=C(C4=CC=CC4)C=CC3)CC=C2)=C1","C1=CCC(C2=C(NC3=C(C4=CC=CC4)N=CC3)CC=N2)=C1",{},"[chr5,CH1r5:1]>>[n:1]",null,-0.2991277292],[0.2160356045,224.6612103202,9,"completed",-4.986476,9.0,6,"C1=c2c3c(c4c(c2=CC1)=CCC=4)SCS3","C1=c2c(c3c(c4c2=CCN=4)SCS3)=NC1",{},"[chr5,CH1r5:1]>>[n:1]",null,-0.2383015563],[0.2159654755,124.2400450371,9,"completed",-5.510508,9.0,7,"C1=Cc2cc3nc4cscc4nc3cc2C1","C1=Nc2cc3nc4cscc4nc3cc2C1",{},"[chr5,CH1r5:1]>>[n:1]",null,-0.3130636192],[0.2158898739,82.9744599168,9,"completed",-4.871108,9.0,3,"C1=CC(Nc2ccc3ccc(NC4=CCC=C4)cc3c2)=CC1","C1=NC(Nc2ccc3ccc(NC4=CCC=N4)cc3c2)=CC1",{},"[chr5,CH1r5:1]>>[n:1]",null,-0.1804345293],[0.2156772512,110.089947332,9,"completed",-5.293112,9.0,3,"C1=CCC(c2cccc(Nc3cccc(C4=CC=CC4)c3)c2)=C1","C1=CN=C(c2cccc(Nc3cccc(C4=NC=CC4)c3)c2)C1",{},"[chr5,CH1r5:1]>>[n:1]",null,-0.1743358722],[0.2155808753,105.6062158758,9,"completed",-4.879664,9.0,3,"C1=CC(Nc2cccc(NC3=CCC=C3)c2)=CC1","C1=NC(Nc2cccc(NC3=CCC=N3)c2)=CC1",{},"[chr5,CH1r5:1]>>[n:1]",null,-0.1869255728],[0.2153363453,160.9828294203,9,"completed",-5.623484,9.0,3,"C(#Cc1cccc2cccnc12)c1cccc2cccnc12","C(#CC1=CCc2cccnc21)C1=CCc2cccnc21",{},"[c:0]1[ch:1][ch][c:3][c!r5:4][c!r5:5]1>>[c:0]1[CH2:1][c:3][c:4][c:5]1",null,-0.4002410093],[0.2270490461,149.7052687985,10,"completed",-4.781868,10.0,10,"C(#Cc1cccc(C2=CSCS2)c1)c1cccc(C2=CSCS2)c1","C(#CC1=CCC(C2=CSCS2)=C1)C1=CCC(C2=CSCS2)=C1",{},"[c:0]1[ch:1][ch][c:3][c!r5:4][c!r5:5]1>>[c:0]1[CH2:1][c:3][c:4][c:5]1",null,-0.2683348142],[0.2210873319,105.6461950238,10,"completed",-5.017112,10.0,8,"c1nc2cc3cc4c[nH]cc4cc3cc2o1","c1[nH]cc2cc3cc4onnc4cc3cc12",{},"[chr5,CH1r5:1]>>[n:1]",null,-0.1205305961],[0.2144916247,102.25085377,10,"completed",-5.28382,10.0,8,"c1scc2cc3cc4oncc4cc3cc12","c1scc2cc3cc4onnc4cc3cc12",{},"[chr5,CH1r5:1]>>[n:1]",null,-0.1643539941],[0.2110671578,346.9646271859,10,"completed",-5.167992,10.0,6,"O=c1occc2c1=CCC=2C#CC1=c2ccoc(=O)c2=CC1","O=c1[nH]ccc2c1=CCC=2C#CC1=c2cc[nH]c(=O)c2=CC1",{},"[o:1]>>[nH:1]",null,-0.3502137625],[0.2109290685,107.9967622864,10,"completed",-5.35052,10.0,8,"c1nc2cc3cc4cocc4cc3cc2o1","c1occ2cc3cc4onnc4cc3cc12",{},"[chr5,CH1r5:1]>>[n:1]",null,-0.2059510455],[0.2092109464,103.6353267873,10,"completed",-5.301576,10.0,6,"C1=CC(=C2Sc3ccc4c(c3S2)=CCN=4)C=C1","C1=CC(=C2Sc3ccc4nscc4c3S2)C=C1",{},"[#6H2r5:1]>>[S:1]",null,-0.1750725393],[0.2091353223,128.5475439624,10,"completed",-4.629332,10.0,3,"C1=c2ccccc2=C(NC2=c3ccccc3=CC2)C1","C1=c2cccnc2=C(NC2=c3ncccc3=CC2)C1",{},"[ch&r6:0]>>[nr6:0]",null,-0.3536571369],[0.2074953615,167.5464037427,10,"completed",-5.454388,10.0,6,"C(#CC1=NC=CC1)C1=CC(C2=CCC(C#CC3=NC=CC3)=C2)=CC1","C(#Cc1nccs1)C1=CC(C2=CCC(C#Cc3nccs3)=C2)=CC1",{},"[#6H2r5:1]>>[S:1]",null,-0.2993514926],[0.2064314808,259.2201204525,10,"completed",-4.826672,10.0,6,"C1=c2c3c(c4c[nH]cc4c2=CC1)=CCC=3","C1=c2c(c3c[nH]cc3c3c[nH]cc23)=CC1",{},"[#6H2r5:1]>>[NH:1]",null,-0.3221833122],[0.2061730853,144.1799714412,10,"completed",-5.036248,10.0,4,"C1=CCC(C2=CCC(NC3=CC(C4=CC=CC4)=CC3)=C2)=C1","C1=NCC(C2=CCC(NC3=CC(C4=CC=NC4)=CC3)=C2)=C1",{},"[chr5,CH1r5:1]>>[n:1]",null,-0.1509283928],[0.2043283841,111.3759905682,10,"completed",-5.412528,10.0,3,"C1=CCC(c2cccc(Nc3cccc(C4=CC=CC4)c3)c2)=C1","C1=CCC(c2ccnc(Nc3cc(C4=CC=CC4)ccn3)c2)=C1",{},"[ch&r6:0]>>[nr6:0]",null,-0.2454887964],[0.2042979637,156.684454614,10,"completed",-5.478768,10.0,6,"C1=CC(c2cc(C=CC3=CCC=N3)cc(C=CC3=CCC=N3)c2)=CC1","C1=CC(c2cc(C=CC3=CCC=N3)cc(C=CC3=CCC=N3)c2)=NC1",{},"[chr5,CH1r5:1]>>[n:1]",null,-0.3079739685],[0.2041948109,141.2103514628,10,"completed",-5.087492,10.0,4,"C1=CCC(C2=CC(NC3=CCC(C4=CC=CC4)=C3)=CC2)=C1","C1=NCC(C2=CC(NC3=CCC(C4=CC=NC4)=C3)=CC2)=C1",{},"[chr5,CH1r5:1]>>[n:1]",null,-0.141481532],[0.2040606537,277.875677129,10,"completed",-4.552696,10.0,6,"C1=Cc2c3c(c4c[nH]cc4c2C1)CC=C3","c1cc2c3cc[nH]c3c3c[nH]cc3c2[nH]1",{},"[#6H2r5:1]>>[NH:1]",null,-0.473276145],[0.2037483318,107.27302597,10,"completed",-5.026772,10.0,4,"C1=CCC(NC2=CC(C3=CCC(NC4=CC=CC4)=C3)=CC2)=C1","C1=NCC(NC2=CC(C3=CCC(NC4=CC=NC4)=C3)=CC2)=C1",{},"[chr5,CH1r5:1]>>[n:1]",null,-0.1188909109],[0.2034733817,215.4772730661,10,"completed",-4.495472,10.0,6,"C1=c2c(c3cc[nH]c3c3[nH]ccc23)=CC1","c1cc2c3c[nH]cc3c3cc[nH]c3c2[nH]1",{},"[#6H2r5:1]>>[NH:1]",null,-0.4748715253],[0.2032557388,132.7311725369,10,"completed",-5.42044,10.0,5,"C(=Cc1ccccn1)C1=CCC(C2=CC(C=Cc3ccccn3)=CC2)=C1","C(=Cc1ccccn1)c1csc(-c2cc(C=Cc3ccccn3)cs2)c1",{},"[#6H2r5:1]>>[S:1]",null,-0.2606369947],[0.2028913407,142.2068325825,10,"completed",-4.98528,10.0,3,"C(=Cc1ccc(C=Cc2ccccn2)c2ccccc12)c1ccccn1","C(=Cc1ccccn1)C1=c2ccccc2=C(C=Cc2ccccn2)C1",{},"[c:0]1[ch:1][ch][c:3][c!r5:4][c!r5:5]1>>[c:0]1[CH2:1][c:3][c:4][c:5]1",null,-0.1633141624],[0.2028399538,99.517997102,10,"completed",-5.37122,10.0,7,"C1=CC(=C2Sc3ccc4c(c3S2)C=NC4)C=C1","C1=CC(=C2Sc3ccc4sncc4c3S2)C=C1",{},"[#6H2r5:1]>>[S:1]",null,-0.2143557162],[0.2026602487,164.1842999804,10,"completed",-4.930264,10.0,4,"C1=CC(C2=CCC(NC3=CC(C4=CCC=C4)=CC3)=C2)=CC1","C1=NCC=C1C1=CCC(NC2=CC(C3=CCN=C3)=CC2)=C1",{},"[chr5,CH1r5:1]>>[n:1]",null,-0.2026660704],[0.2019216585,177.4456038693,10,"completed",-5.388056,10.0,6,"C(#CC1=CC=NC1)C1=CC(C2=CCC(C#CC3=CC=NC3)=C2)=CC1","C(#Cc1ccn[nH]1)C1=CC(C2=CCC(C#Cc3ccn[nH]3)=C2)=CC1",{},"[#6H2r5:1]>>[NH:1]",null,-0.2685987887],[0.2010752009,176.1955337227,10,"completed",-5.282072,10.0,6,"C(=CC1=CCC=N1)C1=CC(C2=CCC(C=CC3=CCC=N3)=C2)=CC1","C(=Cc1cc(-c2coc(C=CC3=CCC=N3)c2)co1)C1=CCC=N1",{},"[#6H2r5:1]>>[O:1]",null,-0.2174591239],[0.2008959152,146.2129958877,10,"completed",-5.301024,10.0,3,"C(#CC1=c2ccccc2=CC1)C1=c2ccccc2=CC1","C(#CC1=c2ccccc2=NC1)C1=c2ccccc2=NC1",{},"[chr5,CH1r5:1]>>[n:1]",null,-0.2029272233],[0.2006017101,181.0623989138,10,"completed",-4.728876,10.0,3,"C1=CC(C=Cc2ccc(C=CC3=CCC=C3)c3ccccc23)=CC1","C1=CC(C=CC2=c3ccccc3=C(C=CC3=CCC=C3)C2)=CC1",{},"[c:0]1[ch:1][ch][c:3][c!r5:4][c!r5:5]1>>[c:0]1[CH2:1][c:3][c:4][c:5]1",null,-0.3166587655],[0.2002964962,173.0474776061,10,"completed",-5.095864,10.0,4,"C1=CC(C2=C(NC3=C(C4=CCC=C4)C=CC3)CC=C2)=CC1","C1=CC(C2=C(NC3=C(C4=CCC=C4)C=NC3)CN=C2)=CC1",{},"[chr5,CH1r5:1]>>[n:1]",null,-0.1730716952],[0.1996736696,139.1688884529,10,"completed",-5.33028,10.0,3,"C1=CCC(C=Cc2cc(C=CC3=CC=CC3)cc(-c3ccccc3)c2)=C1","C1=CCC(C=Cc2cc(C=CC3=CC=CC3)cc(C3=CC=CC3)c2)=C1",{},"[c:0]1[ch:1][ch][c:3][c!r5:4][c!r5:5]1>>[c:0]1[CH2:1][c:3][c:4][c:5]1",null,-0.2129603952],[0.1993208604,74.0248779443,10,"completed",-5.284464,10.0,3,"c1ccc(Nc2cccc(-c3cccc(Nc4ccccc4)c3)c2)cc1","c1ccc(Nc2cccc(-c3cccc(Nc4ccccn4)c3)c2)nc1",{},"[ch&r6:0]>>[nr6:0]",null,-0.1488384914],[0.1987222711,293.5338087455,10,"completed",-5.036984,10.0,8,"C1=CC(=C2C=c3cc4c(cc3=C2)SCS4)C=C1","C1=CC(=C2C=c3cc4c(cc3=C2)SCS4)N=C1",{},"[chr5,CH1r5:1]>>[n:1]",null,-0.2968297405],[0.1983778492,162.5875851603,10,"completed",-5.266064,10.0,7,"c1ncc2cc3cc4cscc4cc3cc2n1","c1nnc2cc3cc4cscc4cc3cc2n1",{},"[ch&r6:0]>>[nr6:0]",null,-0.199868898],[0.1982281973,166.0922777178,10,"completed",-5.203044,10.0,6,"C(#CC1=CC(C2=CC=CC2)=CC1)C1=CC(C2=CC=CC2)=CC1","C(#CC1=CC(c2cccs2)=CC1)C1=CC(c2cccs2)=CC1",{},"[#6H2r5:1]>>[S:1]",null,-0.181078704],[0.1976480807,148.7492108306,10,"completed",-5.01288,10.0,7,"c1ncc2cc3cc4c[nH]cc4cc3cc2n1","c1nnc2cc3cc4c[nH]cc4cc3cc2n1",{},"[ch&r6:0]>>[nr6:0]",null,-0.1607649712],[0.1976477793,196.1095514837,10,"completed",-5.346472,10.0,6,"C(#Cc1cc(-c2ccccc2)co1)c1cc(-c2ccccc2)co1","C(#Cc1cc(C2=CC=CC2)co1)c1cc(C2=CC=CC2)co1",{},"[c:0]1[ch:1][ch][c:3][c!r5:4][c!r5:5]1>>[c:0]1[CH2:1][c:3][c:4][c:5]1",null,-0.2612004883],[0.1976035949,168.4227992589,10,"completed",-5.20976,10.0,6,"O=c1ccoc2c1=C(C#CC1=c3c(=O)ccoc3=CC1)CC=2","O=c1cc[nH]c2c1=C(C#CC1=c3c(=O)cc[nH]c3=CC1)CC=2",{},"[o:1]>>[nH:1]",null,-0.185119949],[0.1974780829,166.6563107818,10,"completed",-5.324024,10.0,7,"C(#Cc1ccc[nH]1)c1cc(C#Cc2ccc[nH]2)cc(C2=CCC=C2)c1","C(#Cc1ccc[nH]1)c1cc(C#Cc2ccc[nH]2)cc(C2=CCN=C2)c1",{},"[chr5,CH1r5:1]>>[n:1]",null,-0.2288358247],[0.1974599416,157.1921944862,10,"completed",-5.175168,10.0,7,"C1=Cc2cc3nc4c(cc3nc2C1)C=CC4","c1cc2cc3nc4[nH]ccc4cc3nc2[nH]1",{},"[#6H2r5:1]>>[NH:1]",null,-0.1657648872],[0.1974382147,142.2408028206,10,"completed",-5.431572,10.0,6,"C1=CC(c2cc(C=CC3=CCC=N3)cc(C=CC3=CCC=N3)c2)=CC1","C(=Cc1cc(C=CC2=CCC=N2)cc(C2=CCC=N2)c1)C1=CCC=N1",{},"[chr5,CH1r5:1]>>[n:1]",null,-0.2722187386],[0.1972981226,101.7130409765,10,"completed",-4.743228,10.0,6,"C1=Cc2cc3cc4c(cc3cc2C1)CC=C4","c1cc2cc3cc4cc[nH]c4cc3cc2[nH]1",{},"[#6H2r5:1]>>[NH:1]",null,-0.2696586919],[0.1972981226,114.2551555571,10,"completed",-4.740284,10.0,6,"C1=Cc2cc3cc4c(cc3cc2C1)C=CC4","c1cc2cc3cc4[nH]ccc4cc3cc2[nH]1",{},"[#6H2r5:1]>>[NH:1]",null,-0.2765105511],[0.1972476086,191.20767172,10,"completed",-5.494224,10.0,6,"C(=CC1=CC(C2=CCC(C=CC3=CN=CC3)=C2)=CC1)C1=CN=CC1","C(=CC1=NN=CC1)C1=CC(C2=CCC(C=CC3=NN=CC3)=C2)=CC1",{},"[chr5,CH1r5:1]>>[n:1]",null,-0.3357268669],[0.19711746,149.2607388824,10,"completed",-5.407008,10.0,6,"C1=CCC(C=CC2=CC(C3=CCC(C=CC4=CC=CC4)=C3)=CC2)=C1","C(=CC1=CC=NC1)C1=CC(C2=CCC(C=CC3=CC=NC3)=C2)=CC1",{},"[chr5,CH1r5:1]>>[n:1]",null,-0.2616547058],[0.197112777,224.9019833967,10,"completed",-5.051336,10.0,6,"C(=Cc1cc[nH]c1)C1=CC(C2=CCC(C=Cc3cc[nH]c3)=C2)=CC1","C(=Cc1cn[nH]c1)C1=CC(C2=CCC(C=Cc3cn[nH]c3)=C2)=CC1",{},"[chr5,CH1r5:1]>>[n:1]",null,-0.2274671685],[0.1970332422,158.3172029318,10,"completed",-4.902112,10.0,4,"C1=CCC(C2=CCC(NC3=CC(C4=CC=CC4)=CC3)=C2)=C1","C1=NC=C(C2=CCC(NC3=CC(C4=CN=CC4)=CC3)=C2)C1",{},"[chr5,CH1r5:1]>>[n:1]",null,-0.2103629492],[0.1966940508,133.0568038191,10,"completed",-4.860804,10.0,3,"C(#Cc1cc(C2=CCC=C2)cc(C2=CCC=C2)c1)c1ccccc1","C(#Cc1cc(C2=CSCS2)cc(C2=CSCS2)c1)c1ccccc1",{},"[CH,ch:0]1=[C,c:1][C,c:2]=[CH,ch:3][*:4]1>>[S:0]1[*:1]=,:[*:2][S:3][*:4]1",null,-0.2138675501],[0.1965200396,133.6562523723,10,"completed",-5.408572,10.0,6,"C1=CC(C=Cc2cc(C=CC3=CCC=C3)cc(-c3ccsc3)c2)=CC1","C1=CC(C=Cc2cc(C=CC3=CCC=C3)cc(-c3cscn3)c2)=CC1",{},"[chr5,CH1r5:1]>>[n:1]",null,-0.2540082018],[0.1965019796,147.7436820954,10,"completed",-5.505816,10.0,6,"C1=CC(c2cc(C=CC3=CCC=N3)cc(C=CC3=CCC=N3)c2)=CC1","C(=Cc1cc(C=CC2=CCC=N2)cc(-c2ccoc2)c1)C1=CCC=N1",{},"[#6H2r5:1]>>[O:1]",null,-0.3201946943],[0.1964961998,99.4001703828,10,"completed",-5.195316,10.0,7,"c1ccc2cc3cc4c(cc3cc2c1)=NCN=4","c1ccc2cc3cc4n[nH]nc4cc3cc2c1",{},"[#6H2r5:1]>>[NH:1]",null,-0.1197168008],[0.1963870782,158.6777895231,10,"completed",-4.84636,10.0,4,"C1=CC(NC2=CC(C3=CCC(NC4=CCC=C4)=C3)=CC2)=CC1","C1=NCC=C1NC1=CC(C2=CCC(NC3=CCN=C3)=C2)=CC1",{},"[chr5,CH1r5:1]>>[n:1]",null,-0.2381216773],[0.1962928986,141.7188687061,10,"completed",-5.52716,10.0,10,"c1cc2nc3cc4[nH]ccc4nc3cc2[nH]1","C1=Cc2cc3nc4c(cc3nc2=C1)C=CC=4",{},"[nr5:0]>>[ch&r5:0]",null,-0.3308963794],[0.1961803896,177.7130411029,10,"completed",-5.331568,10.0,7,"c1nnc2cc3cc4c[nH]cc4cc3cc2n1","c1nnc2cc3cc4cocc4cc3cc2n1",{},"[nH:1]>>[o:1]",null,-0.2405359784],[0.1959766145,108.8420781878,10,"completed",-5.543996,10.0,7,"c1cc2cc3cc4sccc4cc3cc2s1","c1nc2cc3cc4scnc4cc3cc2s1",{},"[chr5,CH1r5:1]>>[n:1]",null,-0.3293045665],[0.1959766145,105.3731367772,10,"completed",-5.545284,10.0,7,"c1cc2cc3cc4ccsc4cc3cc2s1","c1nc2cc3cc4ncsc4cc3cc2s1",{},"[chr5,CH1r5:1]>>[n:1]",null,-0.3290283269],[0.1958582922,135.6117926813,10,"completed",-5.337272,10.0,6,"C1=CC(C=Cc2cc(C=CC3=CCC=C3)cc(-c3cc[nH]c3)c2)=CC1","C1=CC(C=Cc2cc(C=CC3=CCC=C3)cc(-c3cc[nH]n3)c2)=CC1",{},"[chr5,CH1r5:1]>>[n:1]",null,-0.2144214991],[0.195742175,161.9076195658,10,"completed",-5.382904,10.0,9,"C(#Cc1cncs1)c1cccc(-c2cccc(C#Cc3cncs3)c2)c1","C(#Cc1cncs1)C1=CCC(C2=CC(C#Cc3cncs3)=CC2)=C1",{},"[c:0]1[ch:1][ch][c:3][c!r5:4][c!r5:5]1>>[c:0]1[CH2:1][c:3][c:4][c:5]1",null,-0.2557949709],[0.1956911235,214.9720137451,10,"completed",-5.486588,10.0,3,"C1=C(NC2=CCc3ccccc32)c2ccccc2C1","c1ccc2c(c1)CN=C2NC1=NCc2ccccc21",{},"[chr5,CH1r5:1]>>[n:1]",null,-0.3456061411],[0.1956631668,95.890062695,10,"completed",-5.123188,10.0,4,"C1=CCC(NC2=CCC(C3=CC(NC4=CC=CC4)=CC3)=C2)=C1","C1=NCC(NC2=CCC(C3=CC(NC4=CC=NC4)=CC3)=C2)=C1",{},"[chr5,CH1r5:1]>>[n:1]",null,-0.0972541462],[0.1956102523,183.0468378796,10,"completed",-5.460368,10.0,9,"C(#Cc1ccc2ccc(C#Cc3cc[nH]c3)cc2c1)c1cc[nH]c1","C(#Cc1ccc2ccc(C#Cc3cn[nH]c3)cc2c1)c1cn[nH]c1",{},"[chr5,CH1r5:1]>>[n:1]",null,-0.3116729722],[0.1954870945,186.8810588383,10,"completed",-4.806248,10.0,4,"C1=CC(C2=C(NC3=C(C4=CCC=C4)CC=C3)C=CC2)=CC1","C1=CC(c2occc2Nc2ccoc2C2=CCC=C2)=CC1",{},"[#6H2r5:1]>>[O:1]",null,-0.2778610202],[0.1954467008,187.5141427635,10,"completed",-5.2898,10.0,6,"C(#Cc1cc(-c2c[nH]c(C#CC3=CC=CC3)c2)c[nH]1)C1=CC=CC1","C(#Cc1cc(-c2cc(C#CC3=CC=CC3)[nH]n2)n[nH]1)C1=CC=CC1",{},"[chr5,CH1r5:1]>>[n:1]",null,-0.229811517],[0.1953859763,188.8038098819,10,"completed",-5.374992,10.0,7,"C(#CC1=NC(C2=CC=CC2)=CC1)C1=NC(C2=CC=CC2)=CC1","C(#Cc1nc(C2=CC=CC2)cs1)c1nc(C2=CC=CC2)cs1",{},"[#6H2r5:1]>>[S:1]",null,-0.2696311789],[0.1952806397,136.2331479227,10,"completed",-5.620448,10.0,9,"C1=CC(C=Cc2cc(C3=CCC=C3)cc(C3=CCC=C3)c2)=CC1","C1=CC(c2cc(C=CC3=NCC=C3)cc(C3=CCC=C3)c2)=CC1",{},"[chr5,CH1r5:1]>>[n:1]",null,-0.3889522718],[0.1952679373,142.8121263825,10,"completed",-5.468464,10.0,6,"C1=CC(C=Cc2cc(C=CC3=CCC=C3)cc(-c3ccsc3)c2)=CC1","C(=Cc1cc(C=CC2=CCC=N2)cc(-c2ccsc2)c1)C1=CCC=N1",{},"[chr5,CH1r5:1]>>[n:1]",null,-0.2948228382],[0.1951739924,191.72136329,10,"completed",-5.33074,10.0,6,"C1=CC(c2cc(C=Cc3cc[nH]c3)cc(C=Cc3cc[nH]c3)c2)=CC1","C1=CC(c2cc(C=Cc3cn[nH]c3)cc(C=Cc3cn[nH]c3)c2)=CC1",{},"[chr5,CH1r5:1]>>[n:1]",null,-0.2506893406],[0.1949809842,140.0849099425,10,"completed",-5.669116,10.0,7,"C(#Cc1cc(C#CC2=NC=CC2)cc(C2=CC=CC2)c1)C1=NC=CC1","C(#Cc1nccs1)c1cc(C#Cc2nccs2)cc(C2=CC=CC2)c1",{},"[#6H2r5:1]>>[S:1]",null,-0.4222929818],[0.194700877,140.8348525605,10,"completed",-5.37582,10.0,7,"C1=CC(=C2Sc3ccc4ccsc4c3S2)C=C1","C1=CC(=C2Sc3ccc4cnsc4c3S2)C=C1",{},"[chr5,CH1r5:1]>>[n:1]",null,-0.2389812235],[0.1946036729,208.8930004116,10,"completed",-4.80864,10.0,6,"C(#Cc1cc(-c2c[nH]c(C#CC3=CC=CC3)c2)c[nH]1)C1=CC=CC1","C(#Cc1cc(-c2c[nH]c(C#Cc3ccc[nH]3)c2)c[nH]1)c1ccc[nH]1",{},"[#6H2r5:1]>>[NH:1]",null,-0.2919464059],[0.1945064078,182.9442629549,10,"completed",-5.102672,10.0,5,"C1=CC(=C2C=C(C=CC3=CCC=C3)C(C=CC3=CCC=C3)=C2)N=C1","C1=CC(=C2SC(C=CC3=CCC=C3)=C(C=CC3=CCC=C3)S2)N=C1",{},"[CH,ch:0]1=[C,c:1][C,c:2]=[CH,ch:3][*:4]1>>[S:0]1[*:1]=,:[*:2][S:3][*:4]1",null,-0.1829538241],[0.1940533897,136.1518563121,10,"completed",-4.916464,10.0,3,"c1cc(Nc2cccc3ccncc23)c2cnccc2c1","C1=c2ccncc2=C(NC2=c3cnccc3=CC2)C1",{},"[c:0]1[ch:1][ch][c:3][c!r5:4][c!r5:5]1>>[c:0]1[CH2:1][c:3][c:4][c:5]1",null,-0.1871983039],[0.1939356327,110.3984718495,10,"completed",-5.21206,10.0,9,"c1ccc(Nc2cc(Nc3ccccc3)cc(-c3ccoc3)c2)cc1","c1ccc(Nc2cc(Nc3ccccc3)cc(-c3ccon3)c2)cc1",{},"[chr5,CH1r5:1]>>[n:1]",null,-0.1354288372],[0.1938882842,99.8933031413,10,"completed",-5.101568,10.0,6,"C1=CC(=C2Sc3ccc4c(c3S2)=NCC=4)C=C1","C1=CC(=C2Sc3ccc4c[nH]nc4c3S2)C=C1",{},"[#6H2r5:1]>>[NH:1]",null,-0.099899333],[0.193520419,249.7495684853,10,"completed",-4.542852,10.0,6,"C1=CC(N(C2=CCC=C2)c2cc[nH]c2)=CC1","C1=NC(N(C2=CCC=N2)c2cc[nH]c2)=CC1",{},"[chr5,CH1r5:1]>>[n:1]",null,-0.4631173231],[0.1934463642,215.6185655571,10,"completed",-5.059984,10.0,3,"C1=CC(C=Cc2ccccc2)=C(C2=C(C=Cc3ccccc3)C=CC2)C1","C1=CC(C=Cc2ccccn2)=C(C2=C(C=Cc3ccccn3)C=CC2)C1",{},"[ch&r6:0]>>[nr6:0]",null,-0.2174304329],[0.1931551638,139.7262568784,10,"completed",-5.111136,10.0,3,"C1=CC(C=Cc2cccc(-c3cccc(C=CC4=CCC=C4)c3)c2)=CC1","C1=CC(C=CC2=CCC(C3=CC(C=CC4=CCC=C4)=CC3)=C2)=CC1",{},"[c:0]1[ch:1][ch][c:3][c!r5:4][c!r5:5]1>>[c:0]1[CH2:1][c:3][c:4][c:5]1",null,-0.1399435315],[0.1930900303,100.6381075746,10,"completed",-5.365516,10.0,3,"C1=CC(c2cccc(Nc3cccc(C4=CCC=C4)c3)c2)=CC1","C1=CC(c2ccnc(Nc3cc(C4=CCC=C4)ccn3)c2)=CC1",{},"[ch&r6:0]>>[nr6:0]",null,-0.2113584973],[0.1930547033,256.4480122921,10,"completed",-5.178664,10.0,3,"O=c1ccocc1C#CC1=CCC=C1C#Cc1coccc1=O","O=c1cc[nH]cc1C#CC1=CCC=C1C#Cc1c[nH]ccc1=O",{},"[o:1]>>[nH:1]",null,-0.2622931856],[0.1929908959,220.7468960436,10,"completed",-5.201572,10.0,6,"C(#Cc1ccc(C#Cc2cccs2)c2c1=CCC=2)c1cccs1","C(#Cc1ccc(C#Cc2nccs2)c2c1=CCC=2)c1nccs1",{},"[chr5,CH1r5:1]>>[n:1]",null,-0.2319147667],[0.1928793623,180.5458144318,10,"completed",-5.30222,10.0,6,"C1=CN=C(C=CC2=CC(C3=CCC(C=CC4=NC=CC4)=C3)=CC2)C1","C(=Cc1nccs1)C1=CC(C2=CCC(C=Cc3nccs3)=C2)=CC1",{},"[#6H2r5:1]>>[S:1]",null,-0.2294217209],[0.1927694605,133.7515086282,10,"completed",-5.326692,10.0,3,"C1=CCC(c2cccc(Nc3cccc(C4=CC=CC4)c3)c2)=C1","C1=NC=C(c2cccc(Nc3cccc(C4=CN=CC4)c3)c2)C1",{},"[chr5,CH1r5:1]>>[n:1]",null,-0.2075336235],[0.1927168473,202.7228818048,10,"completed",-4.776716,10.0,8,"C1=c2cc3c(cc2=CC1)SCS3","c1c2c(cc3c1SCS3)SCS2",{},"[CH,ch:0]1=[C,c:1][C,c:2]=[CH,ch:3][*:4]1>>[S:0]1[*:1]=,:[*:2][S:3][*:4]1",null,-0.3038218453],[0.1926939107,252.5236178263,10,"completed",-4.978472,10.0,6,"C1=CC(N(C2=CCC=C2)C2=NCC=C2)=CC1","C1=CC(N(C2=CCC=N2)C2=CCC=N2)=NC1",{},"[chr5,CH1r5:1]>>[n:1]",null,-0.2664676611],[0.1920036366,138.9365565422,10,"completed",-5.481988,10.0,9,"C1=CC(C=Cc2cc(C3=CCC=C3)cc(C3=CCC=C3)c2)=CC1","C1=CC(c2cc(C=CC3=CCC=N3)cc(C3=CCC=C3)c2)=CC1",{},"[chr5,CH1r5:1]>>[n:1]",null,-0.3013330956],[0.1918495786,318.0477956907,10,"completed",-5.977408,10.0,5,"C1=NN=CC1=C1C=c2ccc3c(c2=C1)=CCC=3","C1=NN=CC1=C1C=c2ncc3c(c2=C1)=CCC=3",{},"[ch&r6:0]>>[nr6:0]",null,-0.691649009],[0.191666084,179.1524301221,10,"completed",-5.380052,10.0,6,"C(#Cc1cc(-c2ccccc2)co1)c1cc(-c2ccccc2)co1","C(#Cc1cc(C2=CCC=C2)co1)c1cc(C2=CCC=C2)co1",{},"[c:0]1[ch:1][ch][c:3][c!r5:4][c!r5:5]1>>[c:0]1[CH2:1][c:3][c:4][c:5]1",null,-0.26556706],[0.1915851651,130.4352845764,10,"completed",-4.88224,10.0,4,"C1=CCC(NC2=CC(C3=CCC(NC4=CC=CC4)=C3)=CC2)=C1","C1=CCC(NC2=NC(C3=CCC(NC4=CC=CC4)=N3)=CC2)=C1",{},"[chr5,CH1r5:1]>>[n:1]",null,-0.2006212304],[0.191525062,176.53593172,10,"completed",-5.277196,10.0,7,"C(#Cc1ccc[nH]1)c1cc(C#Cc2ccc[nH]2)cc(C2=CCC=C2)c1","C(#Cc1ccc[nH]1)c1cc(C#Cc2ccc[nH]2)cc(C2=NCC=C2)c1",{},"[chr5,CH1r5:1]>>[n:1]",null,-0.2157548659],[0.1914642266,143.3874715471,10,"completed",-5.677304,10.0,7,"C(#Cc1ccc[nH]1)c1cc(C#Cc2ccc[nH]2)cc(C2=CCC=C2)c1","C(#Cc1ccn[nH]1)c1cc(C#Cc2ccn[nH]2)cc(C2=CCC=C2)c1",{},"[chr5,CH1r5:1]>>[n:1]",null,-0.4287972972],[0.191372995,104.8283455074,10,"completed",-5.152628,10.0,7,"C1=c2cc3cc4ccsc4cc3cc2=CC1","C1=c2nc3cc4ccsc4cc3nc2=CC1",{},"[ch&r6:0]>>[nr6:0]",null,-0.1111131772],[0.1913091139,143.9843051608,10,"completed",-5.026864,10.0,4,"C1=CCC(C2=CCC=C2NC2=CCC=C2C2=CC=CC2)=C1","C1=NCC(C2=CCC=C2NC2=CCC=C2C2=CC=NC2)=C1",{},"[chr5,CH1r5:1]>>[n:1]",null,-0.1528150144],[0.1910133218,117.5019157165,10,"completed",-4.962004,10.0,4,"C1=CC(NC2=CCC(C3=CC(NC4=CCC=C4)=CC3)=C2)=CC1","C1=NCC=C1NC1=CCC(C2=CC(NC3=CCN=C3)=CC2)=C1",{},"[chr5,CH1r5:1]>>[n:1]",null,-0.1521108781],[0.1909966699,103.6982982301,10,"completed",-5.151984,10.0,6,"C1=CC(=C2Sc3ccc4c(c3S2)=CCN=4)C=C1","C1=CC(=C2Sc3ccc4n[nH]cc4c3S2)C=C1",{},"[#6H2r5:1]>>[NH:1]",null,-0.109897597],[0.1909863934,351.3902239368,10,"completed",-5.29302,10.0,3,"C1=CC(c2cccc(C3=CCC=C3)c2Nc2ccccc2)=CC1","C1=CC(c2ncnc(C3=CCC=C3)c2Nc2ccccc2)=CC1",{},"[ch&r6:0]>>[nr6:0]",null,-0.3764716224],[0.190879193,219.7075809777,10,"completed",-5.169464,10.0,5,"C1=CC(=C2OC(C=CC3=CCC=C3)=C(C=CC3=CCC=C3)O2)C=C1","C1=CC(=C2OC(C=CC3=CCC=C3)=C(C=CC3=CCC=C3)O2)N=C1",{},"[chr5,CH1r5:1]>>[n:1]",null,-0.2250239816],[0.1907152281,194.1128888149,10,"completed",-5.248492,10.0,6,"C(#CC1=CC(C2=CCC(C#CC3=CN=CC3)=C2)=CC1)C1=CN=CC1","C(#Cc1cnc[nH]1)C1=CC(C2=CCC(C#Cc3cnc[nH]3)=C2)=CC1",{},"[#6H2r5:1]>>[NH:1]",null,-0.2201913983],[0.1904811063,142.2866125363,10,"completed",-5.767648,10.0,7,"C(#Cc1cc(C#CC2=NC=CC2)cc(C2=CCC=C2)c1)C1=NC=CC1","C(#Cc1nccs1)c1cc(C#Cc2nccs2)cc(C2=CCC=C2)c1",{},"[#6H2r5:1]>>[S:1]",null,-0.4885333843],[0.1903972945,99.6169210761,10,"completed",-5.023184,10.0,8,"C1=CC(=C2C=c3cc4ccccc4cc3=C2)C=C1","C1=CC(=C2C=c3cc4ccccc4cc3=C2)N=C1",{},"[chr5,CH1r5:1]>>[n:1]",null,-0.1132027955],[0.1902474985,187.2980441663,10,"completed",-5.056488,10.0,4,"C1=CCC(C2=C(NC3=C(C4=CC=CC4)C=CC3)CC=C2)=C1","C1=CCC(C2=C(NC3=C(C4=CC=CC4)C=NC3)CN=C2)=C1",{},"[chr5,CH1r5:1]>>[n:1]",null,-0.1897584556],[0.1899508947,183.931025504,10,"completed",-4.884172,10.0,4,"C1=CC(=C2C=C(NC3=CCC=C3)C(NC3=CCC=C3)=C2)C=C1","C1=CC(=C2C=C(NC3=CCC=N3)C(NC3=CCC=N3)=C2)C=C1",{},"[chr5,CH1r5:1]>>[n:1]",null,-0.2380245107],[0.189842185,159.013173269,10,"completed",-5.451812,10.0,3,"C(=Cc1ccccc1)C1=CCC=C1C1=CCC=C1C=Cc1ccccc1","C(=Cc1ccccn1)C1=CCC=C1C1=CCC=C1C=Cc1ccccn1",{},"[ch&r6:0]>>[nr6:0]",null,-0.2931438454],[0.1897790657,329.0577885946,10,"completed",-4.99218,10.0,6,"C1=c2c3c(c4cocc4c2=CC1)=CCC=3","c1[nH]cc2c1c1c[nH]cc1c1cocc21",{},"[#6H2r5:1]>>[NH:1]",null,-0.3376023592],[0.1897613449,100.9857809579,10,"completed",-5.213808,10.0,7,"C1=CC(=C2Sc3ccc4c(c3S2)C=NC4)C=C1","C1=CC(=C2Sc3ccc4[nH]ncc4c3S2)C=C1",{},"[#6H2r5:1]>>[NH:1]",null,-0.1286263417],[0.1895182157,134.7207949033,10,"completed",-4.773864,10.0,3,"c1cc2ccc3cccc4ccc(c1)c2c34","C1=c2ccc3c4c(ccc(c24)C1)=CC3",{},"[c:0]1[ch:1][ch][c:3][c!r5:4][c!r5:5]1>>[c:0]1[CH2:1][c:3][c:4][c:5]1",null,-0.265081857],[0.2527930615,155.9493327279,11,"completed",-5.534428,11.0,11,"C1=NC=c2nc3cc4c(nc3cc21)=CN=C4","C1=NC=c2cc3cc4c(cc3cc21)=CN=C4",{},"[nr6:0]>>[ch&r6:0]",null,-0.3417554112],[0.2460677532,127.6750654516,11,"completed",-5.804264,11.0,11,"C1=Nc2cc3nc4c(cc3nc2=C1)N=CC=4","C1=Nc2cc3cc4c(cc3cc2=C1)N=CC=4",{},"[nr6:0]>>[ch&r6:0]",null,-0.5092493843],[0.221464236,200.6773993217,11,"completed",-5.040664,11.0,11,"C1=c2ccc3c4c(ccc(c24)C1)=CC3","c1cc2scc3ccc4scc1c4c32",{},"[#6H2r5:1]>>[S:1]",null,-0.2049306991],[0.2198336823,166.4994728219,11,"completed",-5.248216,11.0,11,"C(=Cc1ccsc1)C1=CCC(C2=CC(C=Cc3ccsc3)=CC2)=C1","C(=Cc1ccsn1)C1=CCC(C2=CC(C=Cc3ccsn3)=CC2)=C1",{},"[chr5,CH1r5:1]>>[n:1]",null,-0.1961794738],[0.2195563647,145.8145490811,11,"completed",-5.415196,11.0,11,"C1=CCC(C=Cc2cc(C=CC3=CC=CC3)cc(-c3cccs3)c2)=C1","C(=Cc1cccs1)c1cc(C=Cc2cccs2)cc(-c2cccs2)c1",{},"[#6H2r5:1]>>[S:1]",null,-0.2644667403],[0.2179260005,233.6788436404,11,"completed",-5.958272,11.0,11,"O=c1oc2c3c(c(=O)oc4c3c1CC=4)CC=2","O=c1[nH]c2c3c(c(=O)[nH]c4c3c1CC=4)CC=2",{},"[o:1]>>[nH:1]",null,-0.6446354836],[0.2069712599,180.0518253893,11,"completed",-5.267076,11.0,11,"C1=c2cc3cc4ncnnc4cc3cc2=CC1","C1=c2cc3cc4nnnnc4cc3cc2=CC1",{},"[ch&r6:0]>>[nr6:0]",null,-0.2147014458],[0.206258691,142.2343668332,11,"completed",-5.308384,11.0,11,"C1=CCC(C=Cc2cc(C=CC3=CC=CC3)cc(-c3ccc[nH]3)c2)=C1","C(=Cc1cccs1)c1cc(C=Cc2cccs2)cc(-c2ccc[nH]2)c1",{},"[#6H2r5:1]>>[S:1]",null,-0.2037359122],[0.2060487582,178.6676131391,11,"completed",-5.293296,11.0,11,"C(=Cc1ccsc1)C1=CCC(C2=CC(C=Cc3ccsc3)=CC2)=C1","C(=Cc1cnsc1)C1=CCC(C2=CC(C=Cc3cnsc3)=CC2)=C1",{},"[chr5,CH1r5:1]>>[n:1]",null,-0.2241208477],[0.2060146277,209.133841789,11,"completed",-5.396796,11.0,11,"C(=Cc1ccoc1)C1=CCC(C2=CC(C=Cc3ccoc3)=CC2)=C1","C(=Cc1cnoc1)C1=CCC(C2=CC(C=Cc3cnoc3)=CC2)=C1",{},"[chr5,CH1r5:1]>>[n:1]",null,-0.2947880899],[0.2054498723,155.9161533565,11,"completed",-5.454204,11.0,11,"C(#Cc1cccs1)C1=CCC(C2=CC(C#Cc3cccs3)=CC2)=C1","C(#Cc1cccs1)C1=CCC(C2=NC(C#Cc3cccs3)=CC2)=N1",{},"[chr5,CH1r5:1]>>[n:1]",null,-0.2928915822],[0.2053031095,159.6336314268,11,"completed",-5.269008,11.0,11,"C1=CC(C=CC2=CCC(C3=CC(C=CC4=CCC=C4)=CC3)=C2)=CC1","C1=CC(C=CC2=CCC(C3=CC(C=CC4=NCC=C4)=CC3)=C2)=NC1",{},"[chr5,CH1r5:1]>>[n:1]",null,-0.1986935109],[0.2048895157,168.3056160355,11,"completed",-5.458896,11.0,11,"C(=CC1=CCC(C2=CC(C=CC3=CCN=C3)=CC2)=C1)C1=CCN=C1","C(=CC1=NCN=C1)C1=CCC(C2=CC(C=CC3=NCN=C3)=CC2)=C1",{},"[chr5,CH1r5:1]>>[n:1]",null,-0.3023935952],[0.2039863166,147.5439678153,11,"completed",-5.415472,11.0,11,"C1=CCC(C=Cc2cc(C=CC3=CC=CC3)cc(-c3ccco3)c2)=C1","C(=Cc1cccs1)c1cc(C=Cc2cccs2)cc(-c2ccco2)c1",{},"[#6H2r5:1]>>[S:1]",null,-0.2655848038],[0.2011587661,158.4002309449,11,"completed",-5.323012,11.0,11,"C1=CCC(C=Cc2cc(C3=CC=CC3)cc(C=CC3=CC=CC3)n2)=C1","C1=CCC(C=Cc2cc(-c3cccs3)cc(C=CC3=CC=CC3)n2)=C1",{},"[#6H2r5:1]>>[S:1]",null,-0.2223970902],[0.2006873951,142.3865339712,11,"completed",-5.294124,11.0,11,"C(=CC1=CCC=N1)C1=CCC(C2=CC(C=CC3=CCC=N3)=CC2)=C1","C(=CC1=CCN=N1)C1=CCC(C2=CC(C=CC3=CCN=N3)=CC2)=C1",{},"[chr5,CH1r5:1]>>[n:1]",null,-0.1968226295],[0.1990291402,166.3780711064,11,"completed",-5.355856,11.0,11,"C1=NC=NC1=C1C=c2cc3ccccc3cc2=C1","C1=NC(=C2C=c3cc4ccccc4cc3=C2)N=N1",{},"[chr5,CH1r5:1]>>[n:1]",null,-0.2444548752],[0.1979864767,149.4135917755,11,"completed",-5.222456,11.0,11,"C(=CC1=c2ccccc2=C(C=CC2=CCN=C2)C1)C1=CCN=C1","C(=CC1=c2ccccc2=C(C=CC2=NCN=C2)C1)C1=NCN=C1",{},"[chr5,CH1r5:1]>>[n:1]",null,-0.1722562122],[0.1979543453,154.978947037,11,"completed",-5.3956,11.0,11,"C1=CCC(C=Cc2cc(C3=CC=CC3)cc(C=CC3=CC=CC3)n2)=C1","C1=CCC(c2cc(C=Cc3cccs3)nc(C=Cc3cccs3)c2)=C1",{},"[#6H2r5:1]>>[S:1]",null,-0.2585234234],[0.1979211818,183.8169842027,11,"completed",-5.293388,11.0,11,"C1=CC(C=CC2=NCC(C3=CC(C=CC4=CCC=C4)=NC3)=C2)=CC1","C1=CC(C=Cc2cc(-c3cc(C=CC4=CCC=C4)n[nH]3)[nH]n2)=CC1",{},"[#6H2r5:1]>>[NH:1]",null,-0.2282852465],[0.196825514,196.6219319543,11,"completed",-5.25346,11.0,11,"O=c1cc[nH]c2cccc(C#Cc3cccc4[nH]ccc(=O)c34)c12","O=c1cc[nH]c2c1C(C#CC1=CCc3[nH]ccc(=O)c31)=CC2",{},"[c:0]1[ch:1][ch][c:3][c!r5:4][c!r5:5]1>>[c:0]1[CH2:1][c:3][c:4][c:5]1",null,-0.2240528291],[0.1957620299,154.0831176519,11,"completed",-5.445556,11.0,11,"C1=CCC(C=Cc2cc(C=CC3=CC=CC3)cc(C3=NC=CC3)c2)=C1","C1=CN=C(c2cc(C=Cc3cccs3)cc(C=Cc3cccs3)c2)C1",{},"[#6H2r5:1]>>[S:1]",null,-0.2867960813],[0.1954044723,197.8148789429,11,"completed",-4.999908,11.0,9,"C1=CC(=C2C=c3cc4cc[nH]c4cc3=C2)C=C1","C1=CC(=C2C=c3cc4cc[nH]c4cc3=N2)C=C1",{},"[chr5,CH1r5:1]>>[n:1]",null,-0.2098564902],[0.19411762,152.3616507061,11,"completed",-5.463956,11.0,11,"C1=CCC(C=Cc2cc(C=CC3=CC=CC3)cc(C3=CN=CC3)c2)=C1","C(=Cc1cccs1)c1cc(C=Cc2cccs2)cc(C2=CN=CC2)c1",{},"[#6H2r5:1]>>[S:1]",null,-0.2968525187],[0.1938691822,148.4012702084,11,"completed",-5.302404,11.0,11,"C1=CCC(C=Cc2cc(C3=CC=CC3)cc(C=CC3=CC=CC3)n2)=C1","C1=CCC(C=Cc2cc(-c3ccc[nH]3)cc(C=CC3=CC=CC3)n2)=C1",{},"[#6H2r5:1]>>[NH:1]",null,-0.2051754196],[0.1935375651,162.1111636934,11,"completed",-5.314732,11.0,11,"C1=CC(C=Cc2csc(-c3cc(C=CC4=CCC=C4)cs3)c2)=CC1","C1=CC(C=Cc2csc(-c3nc(C=CC4=CCC=C4)cs3)n2)=CC1",{},"[chr5,CH1r5:1]>>[n:1]",null,-0.221074302],[0.1934996281,141.8038231844,11,"completed",-5.527252,11.0,11,"C1=Cc2nc3nc4c(nc3nc2=C1)C=CC=4","C1=Cc2nc3cc4c(nc3cc2=C1)C=CC=4",{},"[nr6:0]>>[ch&r6:0]",null,-0.3309909626],[0.1933459801,159.5870865181,11,"completed",-5.570768,11.0,11,"C1=CC(C=CC2=NCC(C3=CC(C=CC4=CCC=C4)=NC3)=C2)=CC1","C1=CC(C=Cc2cc(-c3cc(C=CC4=CCC=C4)ns3)sn2)=CC1",{},"[#6H2r5:1]>>[S:1]",null,-0.3661462385],[0.1913290613,156.2185790828,11,"completed",-5.1771,11.0,11,"C1=CCC(c2cc(C=Cc3ccc[nH]3)cc(C=Cc3ccc[nH]3)c2)=C1","C(=Cc1ccc[nH]1)c1cc(C=Cc2ccc[nH]2)cc(-c2ccc[nH]2)c1",{},"[#6H2r5:1]>>[NH:1]",null,-0.1652785689],[0.1910517444,152.5204068851,11,"completed",-5.50554,11.0,11,"C1=CCC(c2cc(C=Cc3cccs3)cc(C=Cc3cccs3)c2)=C1","C(=Cc1cccs1)c1cc(C=Cc2cccs2)cc(C2=CC=NC2)c1",{},"[chr5,CH1r5:1]>>[n:1]",null,-0.3222564094],[0.1909433149,161.1677989224,11,"completed",-5.329176,11.0,11,"C1=CCC(C=Cc2cc(C3=CC=CC3)cc(C=CC3=CC=CC3)n2)=C1","C1=CCC(C=Cc2cc(-c3ccco3)cc(C=CC3=CC=CC3)n2)=C1",{},"[#6H2r5:1]>>[O:1]",null,-0.2273997856],[0.1905837385,174.8987430461,11,"completed",-5.269836,11.0,11,"C1=CC(C=Cc2cc(-c3cc[nH]c3)cc(-c3cc[nH]c3)c2)=NC1","C(=Cc1ccsn1)c1cc(-c2cc[nH]c2)cc(-c2cc[nH]c2)c1",{},"[#6H2r5:1]>>[S:1]",null,-0.2114787486],[0.1905268987,167.5410936865,11,"completed",-4.973688,11.0,9,"C1=CC(=C2C=c3cc4cc[nH]c4cc3=C2)C=C1","C1=CC(=C2C=c3cc4[nH]ccc4cc3=N2)C=C1",{},"[chr5,CH1r5:1]>>[n:1]",null,-0.1894408391],[0.1900223645,169.5255227865,11,"completed",-5.138368,11.0,11,"C(=CC1=CCC=N1)C1=CCC(C2=CC(C=CC3=CCC=N3)=CC2)=C1","C(=Cc1cscn1)C1=CCC(C2=CC(C=Cc3cscn3)=CC2)=C1",{},"[#6H2r5:1]>>[S:1]",null,-0.1716398367],[0.1897397592,153.9345803543,11,"completed",-5.329636,11.0,11,"C(=CC1=CCC=N1)C1=CCC(C2=CC(C=CC3=CCC=N3)=CC2)=C1","C(=CC1=NCC=N1)C1=CCC(C2=CC(C=CC3=NCC=N3)=CC2)=C1",{},"[chr5,CH1r5:1]>>[n:1]",null,-0.2225643151],[0.1886275073,127.7405030829,11,"completed",-5.804264,11.0,11,"C1=Cc2cc3nc4c(cc3nc2=N1)C=CN=4","C1=Cc2cc3cc4c(cc3cc2=N1)C=CN=4",{},"[nr6:0]>>[ch&r6:0]",null,-0.5092657942],[0.1883817289,169.3921597923,11,"completed",-5.272964,11.0,11,"C1=CCC(c2cc(C=Cc3ccc[nH]3)cc(C=Cc3ccc[nH]3)c2)=C1","C(=Cc1ccc[nH]1)c1cc(C=Cc2ccc[nH]2)cc(C2=CC=NC2)c1",{},"[chr5,CH1r5:1]>>[n:1]",null,-0.2082133785],[0.1882225648,113.3655664148,11,"completed",-5.231564,11.0,4,"C1=CCC(c2cc(Nc3ccsc3)cc(C3=CC=CC3)c2)=C1","C1=CCC(c2cc(Nc3ccsn3)cc(C3=CC=CC3)c2)=C1",{},"[chr5,CH1r5:1]>>[n:1]",null,-0.1460589054],[0.1877631191,196.5918993986,11,"completed",-5.236072,11.0,11,"C(=CC1=CCC=N1)C1=CCC(C2=CC(C=CC3=CCC=N3)=CC2)=C1","C(=Cc1cocn1)C1=CCC(C2=CC(C=Cc3cocn3)=CC2)=C1",{},"[#6H2r5:1]>>[O:1]",null,-0.2184513987],[0.1876067114,177.5201681452,11,"completed",-5.257692,11.0,11,"C1=CC(C=Cc2cc(-c3cc[nH]c3)cc(-c3cc[nH]c3)c2)=NC1","C1=CC(C=Cc2cc(-c3cc[nH]c3)nc(-c3cc[nH]c3)c2)=NC1",{},"[ch&r6:0]>>[nr6:0]",null,-0.2090409669],[0.187138848,182.2723197367,11,"completed",-5.499008,11.0,11,"C1=CC(C=Cc2coc(-c3cc(C=CC4=CCC=C4)co3)c2)=CC1","C(=Cc1coc(-c2cc(C=CC3=CCN=C3)co2)c1)C1=CCN=C1",{},"[chr5,CH1r5:1]>>[n:1]",null,-0.3335188401],[0.1861348407,193.7649010019,11,"completed",-5.341412,11.0,11,"C1=CC(C=Cc2cc(C3=CCC=N3)cc(C3=CCC=N3)c2)=NC1","C(=Cc1cc[nH]n1)c1cc(C2=CCC=N2)cc(C2=CCC=N2)c1",{},"[#6H2r5:1]>>[NH:1]",null,-0.2571029292],[0.1861023617,156.4190913332,11,"completed",-5.293388,11.0,11,"C1=CC(C=CC2=CCC(C3=CC(C=CC4=CCC=C4)=CC3)=C2)=CC1","C(=CC1=CCC(C2=CC(C=CC3=CCN=C3)=CC2)=C1)C1=CCN=C1",{},"[chr5,CH1r5:1]>>[n:1]",null,-0.2068632452],[0.1857098453,180.6744246541,11,"completed",-5.23092,11.0,11,"C1=CC(c2cc(C=Cc3cscn3)cc(C3=CCC=C3)c2)=CC1","C(=Cc1cscn1)c1cc(-c2cc[nH]c2)cc(-c2cc[nH]c2)c1",{},"[#6H2r5:1]>>[NH:1]",null,-0.2025879327],[0.1850056061,168.8234374803,11,"completed",-4.910484,11.0,3,"C1=C(Nc2ccccc2)C=C(C2=CC(Nc3ccccc3)=CC2)C1","C1=C(Nc2ccccn2)C=C(C2=CC(Nc3ccccn3)=CC2)C1",{},"[ch&r6:0]>>[nr6:0]",null,-0.2147099137],[0.1848049376,154.0624845423,11,"completed",-5.51566,11.0,11,"C(#Cc1cccs1)C1=CCC(C2=CC(C#Cc3cccs3)=CC2)=C1","C(#Cc1ccns1)C1=CCC(C2=CC(C#Cc3ccns3)=CC2)=C1",{},"[chr5,CH1r5:1]>>[n:1]",null,-0.3292326451],[0.1846233116,198.9063249725,11,"completed",-5.03956,11.0,11,"C(=Cc1cc(-c2cc[nH]c2)cc(-c2cc[nH]c2)c1)C1=CCC=N1","C(=Cc1c[nH]cn1)c1cc(-c2cc[nH]c2)cc(-c2cc[nH]c2)c1",{},"[#6H2r5:1]>>[NH:1]",null,-0.2033560744],[0.1845472718,193.9906140049,11,"completed",-5.139932,11.0,11,"C1=CC(C=Cc2cc(-c3cc[nH]c3)cc(-c3cc[nH]c3)c2)=NC1","C(=Cc1cc[nH]n1)c1cc(-c2cc[nH]c2)cc(-c2cc[nH]c2)c1",{},"[#6H2r5:1]>>[NH:1]",null,-0.1959941198],[0.1840776033,167.8613479931,11,"completed",-5.199272,11.0,11,"C1=CC(c2cc(C=CC3=CCC=N3)cc(C3=CCC=C3)n2)=CC1","C(=Cc1cc(-c2cc[nH]c2)nc(-c2cc[nH]c2)c1)C1=CCC=N1",{},"[#6H2r5:1]>>[NH:1]",null,-0.1816764923],[0.1839280796,169.2345760251,11,"completed",-5.423936,11.0,11,"C1=CC(C=Cc2csc(-c3cc(C=CC4=CCC=C4)cs3)c2)=CC1","C(=Cc1csc(-c2cc(C=CC3=CCN=C3)cs2)c1)C1=CCN=C1",{},"[chr5,CH1r5:1]>>[n:1]",null,-0.2829456882],[0.1831824969,144.294880194,11,"completed",-5.313168,11.0,11,"C1=CCC(c2cc(C=Cc3ccco3)cc(C=Cc3ccco3)c2)=C1","C(=Cc1ccco1)c1cc(C=Cc2ccco2)cc(-c2ccc[nH]2)c1",{},"[#6H2r5:1]>>[NH:1]",null,-0.2075738534],[0.1829312557,162.6293120739,11,"completed",-5.28566,11.0,11,"C(=Cc1cc(-c2cc[nH]c2)cc(-c2cc[nH]c2)c1)C1=CCC=N1","C(=Cc1cc(-c2cc[nH]c2)cc(-c2cc[nH]c2)c1)C1=CCN=N1",{},"[chr5,CH1r5:1]>>[n:1]",null,-0.2081788044],[0.1825749866,191.9407658175,11,"completed",-5.26772,11.0,11,"C1=CC(c2cc(C=Cc3cocn3)cc(C3=CCC=C3)c2)=CC1","C(=Cc1cocn1)c1cc(-c2cc[nH]c2)cc(-c2cc[nH]c2)c1",{},"[#6H2r5:1]>>[NH:1]",null,-0.224999904],[0.1823871267,161.8100924697,11,"completed",-5.3657,11.0,11,"C(#CC1=CCC(C2=CCC=C2)=C1)C1=CCC(C2=CCC=C2)=C1","C(#CC1=CCC(C2=CCC=C2)=N1)C1=CCC(C2=CCC=C2)=N1",{},"[chr5,CH1r5:1]>>[n:1]",null,-0.2465254269],[0.1813403419,141.292413581,11,"completed",-5.408756,11.0,11,"C1=CCC(C=Cc2cc(C=CC3=CC=CC3)cc(C3=CC=CC3)c2)=C1","C1=CCC(c2cc(C=Cc3cccs3)cc(C=Cc3cccs3)c2)=C1",{},"[#6H2r5:1]>>[S:1]",null,-0.2582157571],[0.1812911625,161.0673668013,11,"completed",-5.36018,11.0,11,"C(=CC1=CCC=N1)C1=CCC(C2=CC(C=CC3=CCC=N3)=CC2)=C1","C(=CC1=CCC(C2=NC(C=CC3=CCC=N3)=CC2)=N1)C1=CCC=N1",{},"[chr5,CH1r5:1]>>[n:1]",null,-0.2431307807],[0.1812568455,123.9307511963,11,"completed",-5.307004,11.0,7,"C1=CC(=C2Sc3ncc4c(c3S2)C=CC4)C=C1","C1=CC(=C2Sc3ncc4sccc4c3S2)C=C1",{},"[#6H2r5:1]>>[S:1]",null,-0.1906715829],[0.1810260329,110.1294832655,11,"completed",-5.2392,11.0,4,"C1=CCC(c2cc(NC3=CCC=N3)cc(C3=CC=CC3)c2)=C1","C1=CCC(c2cc(NC3=CCN=N3)cc(C3=CC=CC3)c2)=C1",{},"[chr5,CH1r5:1]>>[n:1]",null,-0.1470478041],[0.1805258064,163.8552666801,11,"completed",-5.377476,11.0,3,"c1ccc(-c2cncc(Nc3cncc(-c4ccccc4)c3)c2)cc1","C1=CCC(c2cncc(Nc3cncc(C4=CC=CC4)c3)c2)=C1",{},"[c:0]1[ch:1][ch][c:3][c!r5:4][c!r5:5]1>>[c:0]1[CH2:1][c:3][c:4][c:5]1",null,-0.2541162813],[0.1803632377,140.4920970761,11,"completed",-5.367264,11.0,7,"C1=CC(=C2Sc3cnc4c(c3S2)C=CC4)C=C1","C1=CC(=C2Sc3cnc4sccc4c3S2)C=C1",{},"[#6H2r5:1]>>[S:1]",null,-0.2339631418],[0.1796925586,215.1906431615,11,"completed",-4.89788,11.0,11,"C(#CC1=CCC(C2=CCC=C2)=C1)C1=CCC(C2=CCC=C2)=C1","C(#CC1=CCC(c2cc[nH]c2)=C1)C1=CCC(c2cc[nH]c2)=C1",{},"[#6H2r5:1]>>[NH:1]",null,-0.257535891],[0.1795565621,141.4528225907,11,"completed",-5.379592,11.0,11,"C(=Cc1cccc(-c2cccc(C=CC3=CC=NC3)c2)c1)C1=CC=NC1","C(=CC1=CC=NC1)C1=CCC(C2=CC(C=CC3=CC=NC3)=CC2)=C1",{},"[c:0]1[ch:1][ch][c:3][c!r5:4][c!r5:5]1>>[c:0]1[CH2:1][c:3][c:4][c:5]1",null,-0.2414809048],[0.1794468638,146.7193833088,11,"completed",-5.49082,11.0,11,"C1=CCC(C=Cc2cc(C=CC3=CC=CC3)nc(C3=CC=CC3)n2)=C1","C1=CCC(C=Cc2cc(C=CC3=CC=CC3)nc(-c3cccs3)n2)=C1",{},"[#6H2r5:1]>>[S:1]",null,-0.3104340685],[0.1794280669,145.6540804908,11,"completed",-5.4347,11.0,11,"C1=CCC(c2cc(C=Cc3ccco3)cc(C=Cc3ccco3)c2)=C1","C(=Cc1ccco1)c1cc(C=Cc2ccco2)cc(-c2cccs2)c1",{},"[#6H2r5:1]>>[S:1]",null,-0.2758748181],[0.1792813852,135.1847051855,11,"completed",-4.805144,11.0,3,"c1ccc(Nc2cc3cnc(Nc4ccccc4)cc3cn2)cc1","C1=CCC(Nc2cc3cnc(NC4=CC=CC4)cc3cn2)=C1",{},"[c:0]1[ch:1][ch][c:3][c!r5:4][c!r5:5]1>>[c:0]1[CH2:1][c:3][c:4][c:5]1",null,-0.2467296785],[0.1792121575,228.2914188017,11,"completed",-5.397348,11.0,5,"C1=CC(=C2C=c3ccc4c[nH]cc4c3=C2)C=C1","C1=CC(=C2C=c3ccc4c[nH]cc4c3=N2)C=C1",{},"[chr5,CH1r5:1]>>[n:1]",null,-0.3089348315],[0.1787004142,226.2315535129,11,"completed",-5.373704,11.0,11,"C1=CC(C=Cc2coc(-c3cc(C=CC4=CCC=C4)co3)c2)=CC1","C(=Cc1coc(-c2cc(C=Cc3ccoc3)co2)c1)c1ccoc1",{},"[#6H2r5:1]>>[O:1]",null,-0.2964599751],[0.178596536,190.027666229,11,"completed",-5.240672,11.0,7,"C1=CC(=C2Sc3ccc4c(c3S2)C=CC4)C=C1","C1=CC(=C2Sc3ccc4c(c3S2)N=CC4)C=C1",{},"[chr5,CH1r5:1]>>[n:1]",null,-0.2140255443],[0.1783499877,163.3380538121,11,"completed",-4.968996,11.0,3,"c1ccc(Nc2cc3cc(Nc4ccccc4)ncc3cn2)cc1","C1=CCC(Nc2cc3cc(NC4=CC=CC4)ncc3cn2)=C1",{},"[c:0]1[ch:1][ch][c:3][c!r5:4][c!r5:5]1>>[c:0]1[CH2:1][c:3][c:4][c:5]1",null,-0.1873198424],[0.1783413905,131.9361298286,11,"completed",-5.106168,11.0,4,"C1=CC(Nc2cc(-c3ccoc3)cc(-c3ccoc3)c2)=CC1","C1=NC(Nc2cc(-c3ccoc3)cc(-c3ccoc3)c2)=CC1",{},"[chr5,CH1r5:1]>>[n:1]",null,-0.1320067575],[0.178340533,258.2505424353,11,"completed",-5.14674,11.0,4,"C1=CCC(Nc2nc(C3=CC=CC3)cc(C3=CC=CC3)n2)=C1","C1=CCC(Nc2nc(C3=CC=CC3)nc(C3=CC=CC3)n2)=C1",{},"[ch&r6:0]>>[nr6:0]",null,-0.260314829],[0.1782250605,204.2013249539,11,"completed",-5.221076,11.0,11,"C(=Cc1cc(C2=CCC=N2)cc(C2=CCC=N2)c1)C1=CCC=N1","C(=Cc1c[nH]cn1)c1cc(C2=CCC=N2)cc(C2=CCC=N2)c1",{},"[#6H2r5:1]>>[NH:1]",null,-0.2210911261],[0.1777904673,183.4719813543,11,"completed",-5.318688,11.0,11,"C1=CC(C=CC2=CCC(C3=NC(C=CC4=CCC=C4)=CC3)=N2)=CC1","C(=Cc1ccsc1)C1=CCC(C2=NC(C=Cc3ccsc3)=CC2)=N1",{},"[#6H2r5:1]>>[S:1]",null,-0.2389475763],[0.1777382531,154.4274109937,11,"completed",-5.580336,11.0,11,"C1=CC(C=Cc2cc(C3=CCC=N3)cc(C3=CCC=N3)c2)=NC1","C(=Cc1ccsn1)c1cc(C2=CCC=N2)cc(C2=CCC=N2)c1",{},"[#6H2r5:1]>>[S:1]",null,-0.3700026148],[0.1776611767,199.9899677669,11,"completed",-5.32384,11.0,11,"C1=CC(C=Cc2cc(-c3cc[nH]c3)cc(-c3cc[nH]c3)c2)=NC1","C(=Cc1ccon1)c1cc(-c2cc[nH]c2)cc(-c2cc[nH]c2)c1",{},"[#6H2r5:1]>>[O:1]",null,-0.2540612457],[0.177651436,161.3043193075,11,"completed",-5.269376,11.0,4,"C1=CCC(Nc2cc(-c3ccoc3)cc(-c3ccoc3)c2)=C1","C1=NCC(Nc2cc(-c3ccoc3)cc(-c3ccoc3)c2)=C1",{},"[chr5,CH1r5:1]>>[n:1]",null,-0.2001906986],[0.1776284327,162.6651852207,11,"completed",-5.445464,11.0,11,"C(#CC1=CCC(C2=CCC=C2)=C1)C1=CCC(C2=CCC=C2)=C1","C(#CC1=CCC(C2=CCN=C2)=C1)C1=CCC(C2=CCN=C2)=C1",{},"[chr5,CH1r5:1]>>[n:1]",null,-0.2914432987],[0.1775219457,171.3900979721,11,"completed",-4.917384,11.0,4,"C1=CCC(c2cc(NC3=CSCS3)cc(C3=CC=CC3)c2)=C1","C1=CCC(c2cc(NC3=NSCS3)cc(C3=CC=CC3)c2)=C1",{},"[chr5,CH1r5:1]>>[n:1]",null,-0.2138115558],[0.1774936313,145.5212918242,11,"completed",-5.361376,11.0,4,"C1=CCC(c2cc(Nc3ccoc3)cc(C3=CC=CC3)c2)=C1","C1=CCC(c2cc(Nc3ccon3)cc(C3=CC=CC3)c2)=C1",{},"[chr5,CH1r5:1]>>[n:1]",null,-0.2337776271],[0.1774855276,121.8423614578,11,"completed",-5.487324,11.0,4,"C1=CCC(c2cc(NC3=NC=CC3)cc(C3=CC=CC3)c2)=C1","C1=CCC(c2cc(NC3=NC=NC3)cc(C3=CC=CC3)c2)=C1",{},"[chr5,CH1r5:1]>>[n:1]",null,-0.2972461988],[0.1773943076,166.0121180744,11,"completed",-5.332856,11.0,11,"C(#Cc1cccs1)C1=CCC(C2=CC(C#Cc3cccs3)=CC2)=C1","C(#Cc1cccs1)c1csc(-c2cc(C#Cc3cccs3)cs2)c1",{},"[#6H2r5:1]>>[S:1]",null,-0.2326558887],[0.1773189655,168.8621875972,11,"completed",-5.072588,11.0,11,"C1=CCC(C=Cc2cc(C3=CC=CC3)cc(C=CC3=CC=CC3)n2)=C1","C1=CCC(c2cc(C=Cc3ccc[nH]3)nc(C=Cc3ccc[nH]3)c2)=C1",{},"[#6H2r5:1]>>[NH:1]",null,-0.1699489132],[0.177288943,178.8964065512,11,"completed",-5.288972,11.0,11,"C1=CC(C=Cc2cc(-c3cc[nH]c3)cc(-c3cc[nH]c3)c2)=NC1","C(=Cc1cc(-c2cc[nH]c2)cc(-c2cc[nH]c2)c1)C1=NCC=N1",{},"[chr5,CH1r5:1]>>[n:1]",null,-0.2224905133],[0.1771021956,81.7648680823,11,"completed",-5.138092,11.0,3,"c1ccc(Nc2cc(Nc3ccccc3)cc(-c3ccccn3)c2)cc1","c1ccc(Nc2cc(Nc3ccccc3)cc(-c3ncccn3)c2)cc1",{},"[ch&r6:0]>>[nr6:0]",null,-0.0860028132],[0.1767587912,174.6400294886,11,"completed",-5.292652,11.0,3,"C1=C(NC2=CC(c3ccccc3)=CC2)CC=C1c1ccccc1","C1=C(c2ccccc2)N=C(NC2=NC(c3ccccc3)=CC2)C1",{},"[chr5,CH1r5:1]>>[n:1]",null,-0.220647657],[0.176726723,167.6245718984,11,"completed",-5.459724,11.0,11,"C1=CC(c2cc(C=Cc3cscn3)cc(C3=CCC=C3)c2)=CC1","C(=Cc1cscn1)c1cc(C2=CCC=N2)cc(C2=CCC=N2)c1",{},"[chr5,CH1r5:1]>>[n:1]",null,-0.3024973746],[0.1764286738,669.6964327661,11,"completed",-5.526424,11.0,3,"c1ccc2nc3cc4ccccc4nc3cc2c1","C1=Cc2nc3cc4c(nc3cc2C1)C=CC4",{},"[c:0]1[ch:1][ch][c:3][c!r5:4][c!r5:5]1>>[c:0]1[CH2:1][c:3][c:4][c:5]1",null,-0.7332077821],[0.1763550885,141.3600994033,11,"completed",-4.982612,11.0,4,"C1=CCC(c2cc(NC3=CCC=C3)nc(NC3=CCC=C3)c2)=C1","C1=CC(Nc2cc(C3=CC=NC3)cc(NC3=CCC=C3)n2)=CC1",{},"[chr5,CH1r5:1]>>[n:1]",null,-0.1635079495],[0.1761483899,177.7511596799,11,"completed",-5.371312,11.0,3,"O=c1cc(Nc2ccccc2)oc(Nc2ccccc2)c1","O=c1cc(NC2=CC=CC2)oc(NC2=CC=CC2)c1",{},"[c:0]1[ch:1][ch][c:3][c!r5:4][c!r5:5]1>>[c:0]1[CH2:1][c:3][c:4][c:5]1",null,-0.2601239578],[0.1759483322,167.4325433105,11,"completed",-5.234324,11.0,11,"C1=CCC(C=Cc2cc(C=CC3=CC=CC3)cc(C3=CN=CC3)c2)=C1","C(=Cc1ccc[nH]1)c1cc(C=Cc2ccc[nH]2)cc(C2=CN=CC2)c1",{},"[#6H2r5:1]>>[NH:1]",null,-0.1920278513],[0.1758973424,194.1567902155,11,"completed",-5.477572,11.0,6,"C(=Cc1ccccc1)C1=NCC(C2=CC(C=Cc3ccccc3)=NC2)=C1","C(=Cc1cc(-c2cc(C=Cc3ccccc3)n[nH]2)[nH]n1)c1ccccc1",{},"[#6H2r5:1]>>[NH:1]",null,-0.327950546],[0.1758213219,180.9916777417,11,"completed",-5.310316,11.0,11,"C1=CC(C=Cc2coc(-c3cc(C=CC4=CCC=C4)co3)c2)=CC1","C(=Cc1coc(-c2cc(C=CC3=CCC=N3)co2)c1)C1=CCC=N1",{},"[chr5,CH1r5:1]>>[n:1]",null,-0.2333068133],[0.1757044174,154.3177237967,11,"completed",-5.681536,11.0,11,"C(#Cc1cccs1)C1=CCC(C2=CC(C#Cc3cccs3)=CC2)=C1","C(#Cc1cccs1)C1=NCC(C2=CC(C#Cc3cccs3)=NC2)=C1",{},"[chr5,CH1r5:1]>>[n:1]",null,-0.4353437473],[0.1755014461,175.9068710973,11,"completed",-5.301852,11.0,4,"C1=CCC(c2nc(Nc3ccccc3)nc(C3=CC=CC3)n2)=C1","C1=CCC(c2nc(NC3=CCC=C3)nc(C3=CC=CC3)n2)=C1",{},"[c:0]1[ch:1][ch][c:3][c!r5:4][c!r5:5]1>>[c:0]1[CH2:1][c:3][c:4][c:5]1",null,-0.2256277907],[0.175401229,210.9151813421,11,"completed",-4.91996,11.0,3,"c1coc(Nc2ccco2)c1","c1ccc(N(c2ccco2)c2ccco2)cc1",{},"[r:1][NH!R:2][r:3]>>[r:1][N:2](-c1ccccc1)[r:3]",null,-0.2456995533],[0.1753406715,136.6829211349,11,"completed",-5.19044,11.0,4,"C1=CC(Nc2nc(C3=CCC=C3)cc(C3=CCC=C3)n2)=CC1","C1=CC(c2cc(C3=CCC=C3)nc(NC3=CCC=N3)n2)=CC1",{},"[chr5,CH1r5:1]>>[n:1]",null,-0.1506324128],[0.1752541141,88.4562358796,11,"completed",-5.242052,11.0,3,"C1=CCC(c2cc(Nc3ccccc3)cc(Nc3ccccc3)c2)=C1","C1=NCC(c2cc(Nc3ccccc3)cc(Nc3ccccc3)c2)=C1",{},"[chr5,CH1r5:1]>>[n:1]",null,-0.1330868262],[0.1751982906,220.1466950144,11,"completed",-5.0276,11.0,4,"C1=CCC(NC2=CCC=C2C2=CCC=C2NC2=CC=CC2)=C1","C1=CCC(NC2=NCC=C2C2=CCN=C2NC2=CC=CC2)=C1",{},"[chr5,CH1r5:1]>>[n:1]",null,-0.225904913],[0.1751796794,179.7485630278,11,"completed",-5.323104,11.0,11,"C1=CCC(c2cc(C=CC3=NC=CC3)cc(C=CC3=NC=CC3)c2)=C1","C1=CCC(c2cc(C=Cc3ncc[nH]3)cc(C=Cc3ncc[nH]3)c2)=C1",{},"[#6H2r5:1]>>[NH:1]",null,-0.2381165458],[0.1751295916,183.318090203,11,"completed",-4.759144,11.0,3,"C(=Cc1cccc2cccnc12)c1cccc2cccnc12","C(=CC1=c2ncccc2=CC1)C1=c2ncccc2=CC1",{},"[c:0]1[ch:1][ch][c:3][c!r5:4][c!r5:5]1>>[c:0]1[CH2:1][c:3][c:4][c:5]1",null,-0.3008905124],[0.2212174102,141.4259746074,12,"completed",-5.27692,12.0,10,"C1=Cc2cc3nc4c(cc3nc2=C1)C=CC=4","C1=Cc2cc3cc4c(cc3cc2=C1)C=CC=4",{},"[nr6:0]>>[ch&r6:0]",null,-0.1879857511],[0.1966053876,92.5494097382,12,"completed",-5.310316,12.0,12,"C1=NCC(c2cc(Nc3ccccc3)cc(Nc3ccccc3)c2)=C1","C1=C(c2cc(Nc3ccccc3)cc(Nc3ccccc3)c2)CN=N1",{},"[chr5,CH1r5:1]>>[n:1]",null,-0.1738950113],[0.184270667,209.3779193497,12,"completed",-5.0874,12.0,12,"C(#CC1=CCC(c2cc[nH]c2)=C1)C1=CCC(c2cc[nH]c2)=C1","C(#CC1=CCC(c2cc[nH]n2)=C1)C1=CCC(c2cc[nH]n2)=C1",{},"[chr5,CH1r5:1]>>[n:1]",null,-0.2095636073],[0.1840095534,130.3082932142,12,"completed",-5.51152,12.0,12,"C(=CC1=CC=NC1)C1=CCC(C2=CC(C=CC3=CC=NC3)=CC2)=C1","C(=CC1=CN=NC1)C1=CCC(C2=CC(C=CC3=CN=NC3)=CC2)=C1",{},"[chr5,CH1r5:1]>>[n:1]",null,-0.3161662844],[0.1828908508,104.7626093079,12,"completed",-5.305992,12.0,12,"C1=NCC(c2cc(Nc3ccccc3)cc(Nc3ccccc3)c2)=C1","C1=NCC(c2cc(Nc3ccccc3)cc(Nc3ccccc3)c2)=N1",{},"[chr5,CH1r5:1]>>[n:1]",null,-0.1782336368],[0.1807582014,141.131915437,12,"completed",-5.467268,12.0,12,"C(#CC1=CCC(C2=CCN=C2)=C1)C1=CCC(C2=CCN=C2)=C1","C(#CC1=CCC(C2=CCN=N2)=C1)C1=CCC(C2=CCN=N2)=C1",{},"[chr5,CH1r5:1]>>[n:1]",null,-0.2932784541],[0.1787981579,308.1603332044,12,"completed",-6.134084,12.0,12,"C1=Nc2cc3cc4c(cc3cc2=C1)N=CC=4","C1=c2cc3cc4c(cc3cc2N=N1)=CN=N4",{},"[chr5,CH1r5:1]>>[n:1]",null,-0.78672381],[0.1755857139,184.6256917239,12,"completed",-5.367632,12.0,12,"C(#CC1=CCC(C2=CCC=C2)=N1)C1=CCC(C2=CCC=C2)=N1","C(#Cc1csc(C2=CCC=C2)n1)c1csc(C2=CCC=C2)n1",{},"[#6H2r5:1]>>[S:1]",null,-0.2630281751],[0.1749139244,143.7961867911,12,"completed",-5.280784,12.0,4,"C1=CCC(Nc2cccc(NC3=CC=CC3)c2C2=CC=CC2)=C1","C1=CCC(c2c(NC3=CC=NC3)cccc2NC2=CC=NC2)=C1",{},"[chr5,CH1r5:1]>>[n:1]",null,-0.1915514085],[0.174443073,143.7408408329,12,"completed",-5.032292,12.0,12,"c1ccc(-c2cc(Nc3ccon3)cc(-c3ccccc3)c2)cc1","c1ccc(-c2cc(Nc3cc[nH]n3)cc(-c3ccccc3)c2)cc1",{},"[o:1]>>[nH:1]",null,-0.1513531375],[0.1735631416,99.9979139803,12,"completed",-5.278484,12.0,12,"C1=NCC(c2cc(Nc3ccccc3)cc(Nc3ccccc3)c2)=C1","c1ccc(Nc2cc(Nc3ccccc3)cc(-c3ccno3)c2)cc1",{},"[#6H2r5:1]>>[O:1]",null,-0.1600290178],[0.1734509982,95.5268782482,12,"completed",-5.13432,12.0,8,"C1=NC(c2cc(Nc3ccccc3)cc(Nc3ccccc3)c2)=CC1","C1=NC(c2cc(Nc3ccccc3)cc(Nc3ccccc3)c2)=NC1",{},"[chr5,CH1r5:1]>>[n:1]",null,-0.0985014571],[0.1732767503,92.3100943802,12,"completed",-5.166152,12.0,8,"C1=NC(c2cc(Nc3ccccc3)cc(Nc3ccccc3)c2)=CC1","C1=C(c2cc(Nc3ccccc3)cc(Nc3ccccc3)c2)N=NC1",{},"[chr5,CH1r5:1]>>[n:1]",null,-0.1032735988],[0.1724385495,122.8031560217,12,"completed",-5.025392,12.0,4,"C1=CC(Nc2cc(-c3ccc[nH]3)cc(-c3ccc[nH]3)c2)=CC1","C1=NC(Nc2cc(-c3ccc[nH]3)cc(-c3ccc[nH]3)c2)=CC1",{},"[chr5,CH1r5:1]>>[n:1]",null,-0.1334470997],[0.172368809,176.1639979904,12,"completed",-5.292284,12.0,12,"C(#CC1=CC=NC1)C1=CCC(C2=CC(C#CC3=CC=NC3)=CC2)=C1","C(#Cc1c[nH]c(-c2cc(C#CC3=CC=NC3)c[nH]2)c1)C1=CC=NC1",{},"[#6H2r5:1]>>[NH:1]",null,-0.221699326],[0.1718942266,259.9681365281,12,"completed",-4.57588,12.0,12,"C(#CC1=CCC(c2cc[nH]c2)=C1)C1=CCC(c2cc[nH]c2)=C1","C(#Cc1c[nH]c(-c2cc[nH]c2)c1)c1c[nH]c(-c2cc[nH]c2)c1",{},"[#6H2r5:1]>>[NH:1]",null,-0.449652423],[0.1708050659,199.6811537952,12,"completed",-5.08602,12.0,3,"c1ccc2c(Nc3nccc4ccccc34)nccc2c1","C1=c2ccnc(Nc3nccc4c3=CCC=4)c2=CC1",{},"[c:0]1[ch:1][ch][c:3][c!r5:4][c!r5:5]1>>[c:0]1[CH2:1][c:3][c:4][c:5]1",null,-0.1999208068],[0.1699802314,109.4682847639,12,"completed",-5.268088,12.0,9,"c1ccc(Nc2cc(Nc3ccccc3)cc(-c3ccoc3)c2)cc1","c1ccc(Nc2cc(Nc3ccccc3)cc(-c3cnoc3)c2)cc1",{},"[chr5,CH1r5:1]>>[n:1]",null,-0.1607095438],[0.1697505987,149.5396668779,12,"completed",-5.530012,12.0,9,"C(=CC1=c2ccccc2=NC1)C1=c2ccccc2=NC1","C(=CC1=c2cccnc2=NC1)C1=c2cccnc2=NC1",{},"[ch&r6:0]>>[nr6:0]",null,-0.336107377],[0.1691876636,142.0387190181,12,"completed",-4.981968,12.0,4,"C1=CCC(Nc2cccc(NC3=CC=CC3)c2C2=CCC=C2)=C1","C1=CC(c2c(Nc3ccco3)cccc2Nc2ccco2)=CC1",{},"[#6H2r5:1]>>[O:1]",null,-0.1643212058],[0.1688362428,188.9892902283,12,"completed",-4.911404,12.0,3,"C(=Cc1ccccn1)C1=CCC=C1C=Cc1ccccn1","C(=Cc1ccccn1)C1=C(C=Cc2ccccn2)SCS1",{},"[CH,ch:0]1=[C,c:1][C,c:2]=[CH,ch:3][*:4]1>>[S:0]1[*:1]=,:[*:2][S:3][*:4]1",null,-0.2305330625],[0.1685353864,189.1261234231,12,"completed",-5.444912,12.0,12,"C(#CC1=CCC(C2=CCN=C2)=C1)C1=CCC(C2=CCN=C2)=C1","C(#CC1=CCC(c2cnsc2)=C1)C1=CCC(c2cnsc2)=C1",{},"[#6H2r5:1]>>[S:1]",null,-0.3066939705],[0.1679420959,131.8339735771,12,"completed",-5.278852,12.0,4,"c1ccc(Nc2cc(-c3ccc[nH]3)cc(-c3ccc[nH]3)c2)cc1","c1ccc(Nc2cc(-c3ccc[nH]3)nc(-c3ccc[nH]3)c2)cc1",{},"[ch&r6:0]>>[nr6:0]",null,-0.1818085123],[0.167543646,146.3452590718,12,"completed",-4.76126,12.0,4,"C1=CC(C2=C(NC3=C(C4=CCC=C4)C=CC3)CC=C2)=CC1","C1=CC(c2ccsc2Nc2sccc2C2=CCC=C2)=CC1",{},"[#6H2r5:1]>>[S:1]",null,-0.278642927],[0.1674835061,190.1628856938,12,"completed",-5.111044,12.0,11,"C(=Cc1ccccn1)C1=c2ccccc2=C(C=Cc2ccccn2)C1","C(=Cc1ccccn1)C1=c2nccnc2=C(C=Cc2ccccn2)C1",{},"[ch&r6:0]>>[nr6:0]",null,-0.1903199631],[0.1670251513,268.3949442379,12,"completed",-5.447948,12.0,10,"C(#CC1=CCc2cccnc21)C1=CCc2cccnc21","C(#Cc1csc2cccnc12)c1csc2cccnc12",{},"[#6H2r5:1]>>[S:1]",null,-0.3624349229],[0.1668148192,105.5447743199,12,"completed",-5.233312,12.0,11,"C1=CC(c2cc(Nc3ccccc3)cc(Nc3ccccc3)c2)=NC1","C1=NCN=C1c1cc(Nc2ccccc2)cc(Nc2ccccc2)c1",{},"[chr5,CH1r5:1]>>[n:1]",null,-0.1408830123],[0.1665870373,159.233260445,12,"completed",-5.422004,12.0,12,"C(#Cc1cccc(-c2cc[nH]c2)c1)c1cccc(-c2cc[nH]c2)c1","C(#Cc1cccc(-c2cc[nH]c2)n1)c1cccc(-c2cc[nH]c2)n1",{},"[ch&r6:0]>>[nr6:0]",null,-0.2759740087],[0.1665191479,216.5458786709,12,"completed",-5.311972,12.0,12,"C(#CC1=CCC(c2cc[nH]c2)=C1)C1=CCC(c2cc[nH]c2)=C1","C(#CC1=NCC(c2cc[nH]c2)=C1)C1=NCC(c2cc[nH]c2)=C1",{},"[chr5,CH1r5:1]>>[n:1]",null,-0.2625049727],[0.1663252302,133.6908689877,12,"completed",-4.673216,12.0,3,"C1=c2ccccc2=C(NC2=c3ccccc3=CC2)C1","c1ccc2c(Nc3scc4ccccc34)scc2c1",{},"[#6H2r5:1]>>[S:1]",null,-0.3272981729],[0.1662957949,162.5150640209,12,"completed",-4.751048,12.0,4,"C1=CCC(C2=C(NC3=C(C4=CC=CC4)C=CC3)CC=C2)=C1","C1=CCC(c2ccsc2Nc2sccc2C2=CC=CC2)=C1",{},"[#6H2r5:1]>>[S:1]",null,-0.2933891958],[0.1659081116,219.4432075412,12,"completed",-4.755556,12.0,6,"C1=NC(N(c2ccccc2)c2ccccc2)=CC1","C1=CCC(N(C2=CC=CC2)C2=CCC=N2)=C1",{},"[c:0]1[ch:1][ch][c:3][c!r5:4][c!r5:5]1>>[c:0]1[CH2:1][c:3][c:4][c:5]1",null,-0.3260210717],[0.1657749667,212.6609158543,12,"completed",-5.524124,12.0,12,"C(#Cc1cccc(-c2cc[nH]c2)c1)c1cccc(-c2cc[nH]c2)c1","C(#Cc1cncc(-c2cc[nH]c2)c1)c1cncc(-c2cc[nH]c2)c1",{},"[ch&r6:0]>>[nr6:0]",null,-0.3651936981],[0.1651172581,137.2722642853,12,"completed",-5.116564,12.0,12,"C1=C(Nc2cc(-c3ccccc3)cc(-c3ccccc3)c2)N=NC1","c1ccc(-c2cc(Nc3c[nH]nn3)cc(-c3ccccc3)c2)cc1",{},"[#6H2r5:1]>>[NH:1]",null,-0.1377610755],[0.1651078539,103.7960114821,12,"completed",-5.137264,12.0,11,"C1=CC(c2cc(Nc3ccccc3)cc(Nc3ccccc3)c2)=NC1","c1ccc(Nc2cc(Nc3ccccc3)cc(-c3ccsn3)c2)cc1",{},"[#6H2r5:1]>>[S:1]",null,-0.1070234964],[0.1650418685,94.670733903,12,"completed",-5.270756,12.0,12,"C1=NCC(c2cc(Nc3ccccc3)cc(Nc3ccccc3)c2)=C1","c1ccc(Nc2cc(Nc3ccccc3)cc(-c3ccns3)c2)cc1",{},"[#6H2r5:1]>>[S:1]",null,-0.1524787772],[0.165008165,96.8701749292,12,"completed",-5.233956,12.0,12,"C1=NCC(c2cc(Nc3ccccc3)cc(Nc3ccccc3)c2)=C1","c1ccc(Nc2cc(Nc3ccccc3)cc(-c3ccn[nH]3)c2)cc1",{},"[#6H2r5:1]>>[NH:1]",null,-0.1348202272],[0.1650000288,129.0762612034,12,"completed",-5.174156,12.0,9,"c1ccc(Nc2cc(Nc3ccccc3)cc(-c3ccoc3)c2)cc1","c1ccc(Nc2cc(-c3ccoc3)cc(Nc3ccccc3)n2)cc1",{},"[ch&r6:0]>>[nr6:0]",null,-0.1391231334],[0.164592758,339.945616182,12,"completed",-5.249596,12.0,3,"C1=CC(c2ccc3ccc(C4=CCC=C4)cc3c2)=CC1","C1=C(c2ccc3ccc(C4=COCO4)cc3c2)OCO1",{},"[CH,ch:0]1=[C,c:1][C,c:2]=[CH,ch:3][*:4]1>>[O:0]1[*:1]=,:[*:2][O:3][*:4]1",null,-0.3557087487],[0.1642559371,197.5035442537,12,"completed",-4.994664,12.0,4,"C1=CCC(Nc2cc(NC3=CC=CC3)cc(C3=CCC=C3)c2)=C1","C1=CCC(Nc2cc(NC3=CC=CC3)nc(C3=CCC=C3)n2)=C1",{},"[ch&r6:0]>>[nr6:0]",null,-0.2108187129],[0.1642382292,211.7657449976,12,"completed",-5.106628,12.0,6,"C(#Cc1scc2ccccc12)c1scc2ccccc12","C(#Cc1scc2cccnc12)c1scc2cccnc12",{},"[ch&r6:0]>>[nr6:0]",null,-0.2118165637],[0.1642101442,127.0156986803,12,"completed",-4.787664,12.0,3,"C1=c2ccccc2=C(NC2=c3ccccc3=CC2)C1","C1=c2cnccc2=C(NC2=c3ccncc3=CC2)C1",{},"[ch&r6:0]>>[nr6:0]",null,-0.2528524044],[0.164110641,285.3019330304,12,"completed",-5.409952,12.0,3,"C1=Cc2cccc(Nc3cccc4c3CC=C4)c2C1","C1=Cc2ccnc(Nc3nccc4c3CC=C4)c2C1",{},"[ch&r6:0]>>[nr6:0]",null,-0.3584293678],[0.1636377789,157.7280264445,12,"completed",-5.58328,12.0,3,"C1=CC(=C2C=CC(NC3=CC(=C4C=CC=C4)C=C3)=C2)C=C1","C1=CC(=C2C=CC(NC3=CC(=C4C=CN=C4)C=C3)=C2)C=N1",{},"[chr5,CH1r5:1]>>[n:1]",null,-0.373259044],[0.1633199008,170.6346904312,12,"completed",-5.37536,12.0,12,"C(#CC1=CCC(C2=NC(C#CC3=CC=CC3)=CC2)=N1)C1=CC=CC1","C(#Cc1csc(-c2nc(C#CC3=CC=CC3)cs2)n1)C1=CC=CC1",{},"[#6H2r5:1]>>[S:1]",null,-0.2574286913],[0.1631778361,133.1386200835,12,"completed",-5.2438,12.0,4,"C1=CCC(Nc2cccc(NC3=CC=CC3)c2C2=CCC=C2)=C1","C1=CC(c2c(NC3=CC=NC3)cccc2NC2=CC=NC2)=CC1",{},"[chr5,CH1r5:1]>>[n:1]",null,-0.1669081417],[0.1629087784,357.1017221172,12,"completed",-5.524768,12.0,3,"C1=Cc2cccc3cccc1c23","c1cc2ccc3ccc4ccc1c2c43",{},"[ch:1]2[c:3][c:4][c:5][c:6]3[c:7][c:8][c:9][ch:2][c:10]23>>C1=C[c:1]2[c:3][c:4][c:5][c:6]3[c:7][c:8][c:9][c:2]1[c:10]23",null,-0.4646840737],[0.1627034137,143.2183546033,12,"completed",-5.012512,12.0,5,"C(#CC1=CCC=C1C#CC1=CSCS1)C1=CSCS1","C(#CC1=CC(=C2C=CC=C2)C=C1C#CC1=CSCS1)C1=CSCS1",{},"[r5:1][CH2r5:2][r5:3]>>[r5:1][C:2](=C1cccc1)[r5:3]",null,-0.1557627384],[0.1626659161,230.1117909799,12,"completed",-5.184092,12.0,11,"C1=CC(C=Cc2ccccn2)=C(C2=C(C=Cc3ccccn3)C=CC2)C1","C(=Cc1ccccn1)C1=C(C2=C(C=Cc3ccccn3)N=CC2)CC=N1",{},"[chr5,CH1r5:1]>>[n:1]",null,-0.237521481],[0.1626520355,172.3332689318,12,"completed",-5.433872,12.0,12,"C(#Cc1cccc(-c2cc[nH]c2)c1)c1cccc(-c2cc[nH]c2)c1","C(#Cc1cccc(-c2c[nH]cn2)c1)c1cccc(-c2c[nH]cn2)c1",{},"[chr5,CH1r5:1]>>[n:1]",null,-0.2903778687],[0.162569451,143.5014060783,12,"completed",-5.697176,12.0,8,"C(=Cc1ccc2c(c1)=NCC=2)c1ccc2c(c1)=NCC=2","C(=Cc1ccc2c(n1)=NCC=2)c1ccc2c(n1)=NCC=2",{},"[ch&r6:0]>>[nr6:0]",null,-0.4419683804],[0.1625526537,151.3398911038,12,"completed",-4.825752,12.0,3,"C(#Cc1ccc2c(c1)=CCC=2)c1ccc2c(c1)=CCC=2","C(#Cc1ccc2c[nH]cc2c1)c1ccc2c[nH]cc2c1",{},"[#6H2r5:1]>>[NH:1]",null,-0.2444537292],[0.1619176959,182.6439850443,12,"completed",-4.982428,12.0,3,"C(#CC1=c2ccccc2=CC1)C1=c2ccccc2=CC1","C(#Cc1scc2ccccc12)c1scc2ccccc12",{},"[#6H2r5:1]>>[S:1]",null,-0.2003301802],[0.1617894368,116.7280306925,12,"completed",-5.147108,12.0,12,"C1=CCC(c2cc(Nc3cc[nH]n3)cc(C3=CC=CC3)c2)=C1","C1=CCC(c2cc(Nc3cn[nH]n3)cc(C3=CC=CC3)c2)=C1",{},"[chr5,CH1r5:1]>>[n:1]",null,-0.1212964276],[0.1617455132,138.0952420427,12,"completed",-5.283912,12.0,3,"C1=CCC(Nc2cccc(NC3=CC=CC3)c2-c2ccccc2)=C1","C1=NCC(Nc2cccc(NC3=CC=NC3)c2-c2ccccc2)=C1",{},"[chr5,CH1r5:1]>>[n:1]",null,-0.1887958461],[0.1616996123,157.0881444795,12,"completed",-5.43286,12.0,12,"C(=CC1=CC=NC1)C1=CCC(C2=CC(C=CC3=CC=NC3)=CC2)=C1","C(=Cc1ccns1)C1=CCC(C2=CC(C=Cc3ccns3)=CC2)=C1",{},"[#6H2r5:1]>>[S:1]",null,-0.2810099947],[0.1615089988,266.9258162568,12,"completed",-5.311236,12.0,3,"C1=Cc2cccc(Nc3cccc4c3CC=C4)c2C1","C1=Cc2cncc(Nc3cncc4c3CC=C4)c2C1",{},"[ch&r6:0]>>[nr6:0]",null,-0.3051450618],[0.1614410833,109.8809473158,12,"completed",-5.511888,12.0,7,"C1=CC(=C2C=Cc3cc4c(cc32)CC=C4)C=C1","C1=CC(=C2C=Cc3cc4cc[nH]c4cc32)C=C1",{},"[#6H2r5:1]>>[NH:1]",null,-0.3085501055],[0.1613171006,167.3970607825,12,"completed",-5.02484,12.0,3,"C1=Cc2ccc(Nc3ccc4c(c3)CC=C4)cc2C1","c1cc2ccc(Nc3ccc4ccsc4c3)cc2s1",{},"[#6H2r5:1]>>[S:1]",null,-0.1754702211],[0.1612139278,133.2794670699,12,"completed",-5.201848,12.0,4,"C1=CCC(c2cc(Nc3ccccn3)cc(C3=CC=CC3)c2)=C1","c1ccc(Nc2cc(-c3ccc[nH]3)cc(-c3ccc[nH]3)c2)nc1",{},"[#6H2r5:1]>>[NH:1]",null,-0.1511495741],[0.1609084678,101.1852302482,12,"completed",-4.979852,12.0,8,"C1=NC(c2cc(Nc3ccccc3)cc(Nc3ccccc3)c2)=CC1","c1ccc(Nc2cc(Nc3ccccc3)cc(-c3c[nH]cn3)c2)cc1",{},"[#6H2r5:1]>>[NH:1]",null,-0.1315745658],[0.1608906655,140.0354640728,12,"completed",-5.084272,12.0,4,"C1=CC(Nc2cc(NC3=CCC=C3)cc(C3=CN=CC3)c2)=CC1","C1=CC(Nc2cc(NC3=CCC=C3)cc(C3=CN=NC3)c2)=CC1",{},"[chr5,CH1r5:1]>>[n:1]",null,-0.1404675852],[0.1606697565,651.5759597557,12,"completed",-4.59382,12.0,6,"C1=C(N(c2ccccc2)c2ccccc2)SCS1","C1=C(N(c2ccccc2)c2ccccc2)SSS1",{},"[#6H2r5:1]>>[S:1]",null,-0.7416860155],[0.1604956565,107.0430136293,12,"completed",-5.114816,12.0,3,"c1ccc(Nc2cc(-c3ccccc3)cc(Nc3ccccc3)n2)cc1","C1=CC(c2cc(Nc3ccccc3)nc(Nc3ccccc3)c2)=CC1",{},"[c:0]1[ch:1][ch][c:3][c!r5:4][c!r5:5]1>>[c:0]1[CH2:1][c:3][c:4][c:5]1",null,-0.1075442632],[0.1604278327,253.5559166565,12,"completed",-5.219512,12.0,9,"C1=CC(C=Cc2cc(C3=CCC=C3)cc(C3=CCC=C3)c2)=CC1","C1=CC(C=Cc2cc(C3=COCO3)cc(C3=COCO3)c2)=CC1",{},"[CH,ch:0]1=[C,c:1][C,c:2]=[CH,ch:3][*:4]1>>[O:0]1[*:1]=,:[*:2][O:3][*:4]1",null,-0.2670006194],[0.1597248462,292.2857787367,12,"completed",-5.300104,12.0,3,"C(#Cc1ccc2ccc(C#CC3=CCC=C3)cc2c1)C1=CCC=C1","C(#Cc1ccc2ccc(C#CC3=COCO3)cc2c1)C1=COCO1",{},"[CH,ch:0]1=[C,c:1][C,c:2]=[CH,ch:3][*:4]1>>[O:0]1[*:1]=,:[*:2][O:3][*:4]1",null,-0.3241162843],[0.1596978496,168.7104809166,12,"completed",-5.321172,12.0,3,"C1=CCC(Nc2cc3ccccc3cc2NC2=CC=CC2)=C1","C1=NCC(Nc2cc3ccccc3cc2NC2=CC=NC2)=C1",{},"[chr5,CH1r5:1]>>[n:1]",null,-0.2289816207],[0.1596961995,102.4044112764,12,"completed",-5.202308,12.0,7,"C1=NCc2cc3cc4c(cc3cc21)=CCC=4","C1=NCc2cc3cc4cocc4cc3cc21",{},"[#6H2r5:1]>>[O:1]",null,-0.1249618246],[0.1596099263,151.2019229805,12,"completed",-5.138644,12.0,3,"C1=CCC(Nc2cccc(NC3=CC=CC3)c2-c2ccccc2)=C1","C1=CN=C(Nc2cccc(NC3=NC=CC3)c2-c2ccccc2)C1",{},"[chr5,CH1r5:1]>>[n:1]",null,-0.1536026279],[0.1595437672,97.5902133417,12,"completed",-5.454756,12.0,3,"O=c1ccoc(-c2cc(Nc3ccccc3)cc(Nc3ccccc3)c2)c1","O=c1cc[nH]c(-c2cc(Nc3ccccc3)cc(Nc3ccccc3)c2)c1",{},"[o:1]>>[nH:1]",null,-0.2668168685],[0.1590312496,128.1954789112,12,"completed",-5.42136,12.0,3,"O=c1ccoc(-c2c(Nc3ccccc3)cccc2Nc2ccccc2)c1","O=c1cc[nH]c(-c2c(Nc3ccccc3)cccc2Nc2ccccc2)c1",{},"[o:1]>>[nH:1]",null,-0.2589159769],[0.1589580238,91.7442301806,12,"completed",-5.082616,12.0,7,"c1ncc2cc3cc4c[nH]cc4cc3cc2n1","c1[nH]cc2cc3cc4nnncc4cc3cc12",{},"[ch&r6:0]>>[nr6:0]",null,-0.0925477361],[0.1589208734,125.1861373177,12,"completed",-5.134688,12.0,3,"C1=CCC(Nc2ccc3ccc(NC4=CC=CC4)cc3c2)=C1","C1=CN=C(Nc2ccc3ccc(NC4=NC=CC4)cc3c2)C1",{},"[chr5,CH1r5:1]>>[n:1]",null,-0.1275192733],[0.15880108,93.6802341915,12,"completed",-5.207,12.0,3,"c1ccc(Nc2cc(Nc3ccccc3)cc(-c3ccccc3)c2)cc1","c1ccc(Nc2cc(Nc3ccccc3)cc(-c3cccnc3)c2)cc1",{},"[ch&r6:0]>>[nr6:0]",null,-0.119941637],[0.1587163176,199.4165599162,12,"completed",-5.274712,12.0,11,"C(#Cc1cc(C2=CC=CC2)c[nH]1)c1cc(C2=CC=CC2)c[nH]1","C(#Cc1cc(C2=CC=NC2)c[nH]1)c1cc(C2=CC=NC2)c[nH]1",{},"[chr5,CH1r5:1]>>[n:1]",null,-0.2339313211],[0.1585732185,115.6791606814,12,"completed",-5.434792,12.0,3,"c1ccc(Nc2cc(Nc3ccccc3)cc(-c3ccccc3)c2)cc1","c1ccc(Nc2cc(Nc3ccccc3)nc(-c3ccccc3)n2)cc1",{},"[ch&r6:0]>>[nr6:0]",null,-0.2613496758],[0.1585602442,174.5191675387,12,"completed",-5.18308,12.0,7,"O=c1[nH]ccc2cc3cc4c(cc3cc12)=CCC=4","O=c1[nH]ncc2cc3cc4c(cc3cc12)=CCC=4",{},"[ch&r6:0]>>[nr6:0]",null,-0.1839539621],[0.1584891235,148.8820069153,12,"completed",-5.16054,12.0,3,"c1ccc2c(Nc3ccnc4ccccc34)ccnc2c1","C1=c2nccc(Nc3ccnc4c3=CCC=4)c2=CC1",{},"[c:0]1[ch:1][ch][c:3][c!r5:4][c!r5:5]1>>[c:0]1[CH2:1][c:3][c:4][c:5]1",null,-0.1547958232],[0.15846475,97.6850387709,12,"completed",-5.161552,12.0,7,"c1ccc2cc3cc4n[nH]cc4cc3cc2c1","c1cnc2cc3cc4n[nH]cc4cc3cc2n1",{},"[ch&r6:0]>>[nr6:0]",null,-0.1067651847],[0.1581432658,217.4768999849,12,"completed",-5.181884,12.0,3,"C1=C(NC2=CC=C(c3ccccc3)C2)CC(c2ccccc2)=C1","C1=C(c2ccccc2)CC(NC2=NC=C(c3ccccc3)C2)=N1",{},"[chr5,CH1r5:1]>>[n:1]",null,-0.2249036391],[0.1580001658,267.4708769349,12,"completed",-4.561896,12.0,5,"C1=NSC(=C2C=c3ccccc3=C2)S1","C1=NSC(=C2C=c3cc4ccccc4cc3=C2)S1",{},"[cH&r6:1][cH&r6:2]>>[c:1]2cccc[c:2]2",null,-0.4619773461],[0.1579488522,158.6342070874,12,"completed",-5.347576,12.0,9,"C(#Cc1cc2c(cn1)=CCC=2)c1cc2c(cn1)=CCC=2","C(#Cc1cc2cscc2cn1)c1cc2cscc2cn1",{},"[#6H2r5:1]>>[S:1]",null,-0.2349442717],[0.1579331532,205.6096012155,12,"completed",-4.45306,12.0,4,"C1=CC(C2=CCC=C2NC2=CCC=C2C2=CCC=C2)=CC1","C1=NC(C2=CCC=C2NC2=CCC=C2C2=CCC=N2)=CC1",{},"[chr5,CH1r5:1]>>[n:1]",null,-0.4973486466],[0.1578938234,119.4519441089,12,"completed",-4.888312,12.0,4,"C1=CCC(NC2=CCC(C3=CC(NC4=CC=CC4)=CC3)=C2)=C1","C1=CN=C(NC2=CCC(C3=CC(NC4=NC=CC4)=CC3)=C2)C1",{},"[chr5,CH1r5:1]>>[n:1]",null,-0.1903327442],[0.1578538862,86.185840689,12,"completed",-5.182988,12.0,3,"c1ccc(Nc2ccc3ccc(Nc4ccccc4)cc3c2)cc1","c1ccc(Nc2ccc3ccc(Nc4ccccn4)cc3c2)nc1",{},"[ch&r6:0]>>[nr6:0]",null,-0.1039357163],[0.1577630195,169.6136596292,12,"completed",-5.303232,12.0,9,"C(=CC1=c2ccccc2=NC1)C1=c2ccccc2=NC1","C(=CC1=c2ncccc2=NC1)C1=c2ncccc2=NC1",{},"[ch&r6:0]>>[nr6:0]",null,-0.2213761143],[0.1577126299,123.3068192486,12,"completed",-5.15778,12.0,4,"C1=CCC(c2cc(NC3=CN=CC3)cc(C3=CC=CC3)c2)=C1","C1=CCC(c2cc(Nc3cncs3)cc(C3=CC=CC3)c2)=C1",{},"[#6H2r5:1]>>[S:1]",null,-0.1297707617],[0.1575444646,244.6929713897,12,"completed",-4.959244,12.0,12,"C(=CC1=c2ncccc2=CC1)C1=c2ncccc2=CC1","C(=Cc1scc2cccnc12)c1scc2cccnc12",{},"[#6H2r5:1]>>[S:1]",null,-0.2637852412],[0.1574389814,172.1212265833,12,"completed",-5.144992,12.0,4,"C1=CCC(Nc2cccc(NC3=CC=CC3)c2C2=CC=CC2)=C1","C1=CCC(c2c(NC3=NC=CC3)cccc2NC2=NC=CC2)=C1",{},"[chr5,CH1r5:1]>>[n:1]",null,-0.1749788955],[0.1568121315,188.7168340083,12,"completed",-4.94664,12.0,3,"C(=Cc1cccc2cnccc12)c1cccc2cnccc12","C(=CC1=c2ccncc2=CC1)C1=c2ccncc2=CC1",{},"[c:0]1[ch:1][ch][c:3][c!r5:4][c!r5:5]1>>[c:0]1[CH2:1][c:3][c:4][c:5]1",null,-0.2171140146],[0.1565247518,106.8517468674,12,"completed",-5.079304,12.0,3,"C1=CC(c2cccc(Nc3cccc(C4=CCC=C4)c3)c2)=CC1","C1=NC(c2cccc(Nc3cccc(C4=CCC=N4)c3)c2)=CC1",{},"[chr5,CH1r5:1]>>[n:1]",null,-0.1078293781],[0.1564113203,132.9212365453,12,"completed",-5.061824,12.0,4,"C1=CC(Nc2cccc(NC3=CCC=C3)c2C2=CN=CC2)=CC1","C1=CC(Nc2cccc(NC3=CCC=C3)c2C2=CN=NC2)=CC1",{},"[chr5,CH1r5:1]>>[n:1]",null,-0.1355809151],[0.156373331,286.0263431052,12,"completed",-5.285844,12.0,3,"C(#Cc1cc(C2=CCC=C2)cc(C2=CCC=C2)c1)c1ccccc1","C(#Cc1cc(C2=COCO2)cc(C2=COCO2)c1)c1ccccc1",{},"[CH,ch:0]1=[C,c:1][C,c:2]=[CH,ch:3][*:4]1>>[O:0]1[*:1]=,:[*:2][O:3][*:4]1",null,-0.3142207587],[0.1563110995,100.7206824295,12,"completed",-5.613824,12.0,7,"c1cc2cc3cc4sccc4cc3cc2s1","c1nsc2cc3cc4cnsc4cc3cc12",{},"[chr5,CH1r5:1]>>[n:1]",null,-0.3735131274],[0.1563110995,103.9760617059,12,"completed",-5.623668,12.0,7,"c1cc2cc3cc4ccsc4cc3cc2s1","c1nsc2cc3cc4sncc4cc3cc12",{},"[chr5,CH1r5:1]>>[n:1]",null,-0.381028643],[0.1562983148,130.8131851175,12,"completed",-5.06854,12.0,4,"C1=CC(Nc2cc(NC3=CCC=C3)cc(C3=CCC=C3)c2)=CC1","C1=CC(Nc2cc(NC3=CCC=C3)nc(C3=CCC=C3)n2)=CC1",{},"[ch&r6:0]>>[nr6:0]",null,-0.1326539026],[0.156296186,174.5517784995,12,"completed",-5.224848,12.0,11,"C(#Cc1cccc(-c2cccs2)c1)c1cccc(-c2cccs2)c1","C(#CC1=CCC(c2cccs2)=C1)C1=CCC(c2cccs2)=C1",{},"[c:0]1[ch:1][ch][c:3][c!r5:4][c!r5:5]1>>[c:0]1[CH2:1][c:3][c:4][c:5]1",null,-0.1952074914],[0.1561698764,156.673372544,12,"completed",-5.267444,12.0,9,"O=c1ccc2cc3cc4c[nH]cc4cc3cc2o1","O=c1cnc2cc3cc4c[nH]cc4cc3cc2o1",{},"[ch&r6:0]>>[nr6:0]",null,-0.1956653196],[0.15606874,82.2112998031,12,"completed",-5.375728,12.0,3,"C1=CC(c2cc(Nc3ccccc3)cc(Nc3ccccc3)c2)=CC1","C1=CC(c2nc(Nc3ccccc3)cc(Nc3ccccc3)n2)=CC1",{},"[ch&r6:0]>>[nr6:0]",null,-0.2097889499],[0.155956887,169.4455897424,12,"completed",-4.9103,12.0,3,"c1ccc(Nc2ccc3ccc(Nc4ccccc4)nc3n2)cc1","C1=CCC(Nc2ccc3ccc(NC4=CC=CC4)nc3n2)=C1",{},"[c:0]1[ch:1][ch][c:3][c!r5:4][c!r5:5]1>>[c:0]1[CH2:1][c:3][c:4][c:5]1",null,-0.2152788703],[0.186901699,315.1630549845,13,"completed",-5.415288,13.0,13,"C(#Cc1csc(C2=CCC=C2)c1)c1csc(C2=CCC=C2)c1","C(#Cc1csc(-c2ccsc2)c1)c1csc(-c2ccsc2)c1",{},"[#6H2r5:1]>>[S:1]",null,-0.3847556984],[0.1763611341,178.4492755038,13,"completed",-5.286028,13.0,13,"C(#Cc1csc(C2=CCC=C2)c1)c1csc(C2=CCC=C2)c1","C(#Cc1csc(C2=CCC=N2)c1)c1csc(C2=CCC=N2)c1",{},"[chr5,CH1r5:1]>>[n:1]",null,-0.2209101359],[0.1700676911,204.3319463141,13,"completed",-4.83578,13.0,6,"C1=CC(N(c2cccs2)c2cccs2)=CC1","C1=NC(N(c2cccs2)c2cccs2)=CC1",{},"[chr5,CH1r5:1]>>[n:1]",null,-0.2756075587],[0.1685938892,236.8724622765,13,"completed",-5.29026,13.0,13,"c1ccc(-c2cc(Nc3cn[nH]c3)cc(-c3ccccc3)c2)cc1","c1ccc(-c2cc(Nc3cn[nH]c3)cc(-c3ccccc3)n2)cc1",{},"[ch&r6:0]>>[nr6:0]",null,-0.2717462208],[0.1676051805,181.7336427654,13,"completed",-5.274068,13.0,13,"C(#CC1=CCC(c2ccsc2)=C1)C1=CCC(c2ccsc2)=C1","C(#CC1=CCC(c2cscn2)=C1)C1=CCC(c2cscn2)=C1",{},"[chr5,CH1r5:1]>>[n:1]",null,-0.2188011758],[0.1670815164,92.1976862627,13,"completed",-5.232668,13.0,13,"c1ccc(Nc2cc(Nc3ccccc3)cc(-c3ccco3)c2)cc1","c1ccc(Nc2cc(Nc3ccccc3)cc(-c3cnco3)c2)cc1",{},"[chr5,CH1r5:1]>>[n:1]",null,-0.1308617762],[0.1648679067,213.7718580935,13,"completed",-5.363308,13.0,13,"C(#CC1=CCC(c2ccsc2)=C1)C1=CCC(c2ccsc2)=C1","C(#Cc1coc(-c2ccsc2)c1)c1coc(-c2ccsc2)c1",{},"[#6H2r5:1]>>[O:1]",null,-0.2822598939],[0.1648557261,194.3367928153,13,"completed",-5.379224,13.0,13,"C(#CC1=CCC(c2cccs2)=C1)C1=CCC(c2cccs2)=C1","C(#Cc1coc(-c2cccs2)c1)c1coc(-c2cccs2)c1",{},"[#6H2r5:1]>>[O:1]",null,-0.2756268305],[0.1633885402,177.3302650798,13,"completed",-4.748564,13.0,6,"c1ccc(N(c2cccs2)c2cccs2)cc1","C1=CC(N(c2cccs2)c2cccs2)=CC1",{},"[c:0]1[ch:1][ch][c:3][c!r5:4][c!r5:5]1>>[c:0]1[CH2:1][c:3][c:4][c:5]1",null,-0.3032566262],[0.1610226275,144.6233336019,13,"completed",-5.11592,13.0,13,"c1ccc(-c2cc(Nc3c[nH]cn3)cc(-c3ccccc3)c2)cc1","c1ccc(-c2cc(Nc3c[nH]cn3)cc(-c3ccccc3)n2)cc1",{},"[ch&r6:0]>>[nr6:0]",null,-0.1450520505],[0.1607289419,94.472687804,13,"completed",-5.210312,13.0,13,"c1ccc(Nc2cc(Nc3ccccc3)cc(-c3cccs3)c2)cc1","c1ccc(Nc2cc(Nc3ccccc3)cc(-c3cncs3)c2)cc1",{},"[chr5,CH1r5:1]>>[n:1]",null,-0.12201545],[0.1606395838,188.6374492126,13,"completed",-5.31142,13.0,13,"C(#CC1=CCC(C2=CC=CC2)=C1)C1=CCC(C2=CC=CC2)=C1","C(#Cc1coc(C2=CC=CC2)c1)c1coc(C2=CC=CC2)c1",{},"[#6H2r5:1]>>[O:1]",null,-0.2397630315],[0.1596253234,181.0908226725,13,"completed",-5.411884,13.0,13,"C(#CC1=CCC(c2cccs2)=C1)C1=CCC(c2cccs2)=C1","C(#CC1=CCC(c2nccs2)=C1)C1=CCC(c2nccs2)=C1",{},"[chr5,CH1r5:1]>>[n:1]",null,-0.2836494042],[0.1592079455,85.778622939,13,"completed",-5.201572,13.0,13,"c1ccc(Nc2cc(Nc3ccccc3)cc(-c3ccco3)c2)cc1","c1ccc(Nc2cc(Nc3ccccc3)cc(-c3ncco3)c2)cc1",{},"[chr5,CH1r5:1]>>[n:1]",null,-0.1114147164],[0.1569257698,176.166443268,13,"completed",-5.414,13.0,13,"C(#CC1=CCC(c2ccsc2)=C1)C1=CCC(c2ccsc2)=C1","C(#CC1=CCC(c2ccsn2)=C1)C1=CCC(c2ccsn2)=C1",{},"[chr5,CH1r5:1]>>[n:1]",null,-0.2816853843],[0.1568634914,126.1356916697,13,"completed",-4.845992,13.0,11,"C(#Cc1cc(C2=CSCS2)cc(C2=CSCS2)c1)c1ccccc1","C(#Cc1cc(C2=CSCS2)cc(C2=CSCS2)c1)C1=CC=CC1",{},"[c:0]1[ch:1][ch][c:3][c!r5:4][c!r5:5]1>>[c:0]1[CH2:1][c:3][c:4][c:5]1",null,-0.2180023947],[0.1545825413,139.0842347142,13,"completed",-5.264408,13.0,3,"C1=CCC(c2cc(Nc3ccccc3)cc(Nc3ccccc3)c2)=C1","C1=CCC(c2cc(Nc3cccnc3)cc(Nc3cccnc3)c2)=C1",{},"[ch&r6:0]>>[nr6:0]",null,-0.1805245681],[0.1544868234,199.115817483,13,"completed",-6.117892,13.0,6,"C1=c2c(c3c(c4c2=NCC=4)=CCN=3)=CC1","C1=c2c(c3c(c4c2=NCN=4)=NCN=3)=CC1",{},"[chr5,CH1r5:1]>>[n:1]",null,-0.7398230392],[0.1535628285,128.8709211733,13,"completed",-5.341596,13.0,4,"C1=CCC(c2cc(NC3=CCC=N3)cc(C3=CC=CC3)c2)=C1","C1=CCC(c2cc(NC3=NCC=N3)cc(C3=CC=CC3)c2)=C1",{},"[chr5,CH1r5:1]>>[n:1]",null,-0.2126225333],[0.1532005029,89.169327697,13,"completed",-5.175536,13.0,13,"c1ccc(Nc2cc(Nc3ccccc3)cc(-c3cccs3)c2)cc1","c1ccc(Nc2cc(Nc3ccccc3)cc(-c3nccs3)c2)cc1",{},"[chr5,CH1r5:1]>>[n:1]",null,-0.1036675252],[0.1530443131,194.1133065403,13,"completed",-5.472972,13.0,13,"C(#Cc1csc(C2=CCC=C2)c1)c1csc(C2=CCC=C2)c1","C(#Cc1csc(C2=NCC=C2)c1)c1csc(C2=NCC=C2)c1",{},"[chr5,CH1r5:1]>>[n:1]",null,-0.3253351365],[0.1529918291,113.0804800101,13,"completed",-5.667828,13.0,13,"C1=CC(=C2C=Cc3cc4cc[nH]c4cc32)C=C1","C1=CC(=C2C=Nc3cc4cc[nH]c4cc32)C=C1",{},"[chr5,CH1r5:1]>>[n:1]",null,-0.4132520144],[0.1523122516,119.5385158688,13,"completed",-5.131284,13.0,7,"C1=Nc2cc3cc4c(cc3cc2C1)CC=N4","c1nc2cc3cc4nc[nH]c4cc3cc2[nH]1",{},"[#6H2r5:1]>>[NH:1]",null,-0.1215278331],[0.1523122516,129.2802726137,13,"completed",-5.12788,13.0,7,"c1cc2cc3cc4[nH]ccc4cc3cc2[nH]1","c1nc2cc3cc4[nH]cnc4cc3cc2[nH]1",{},"[chr5,CH1r5:1]>>[n:1]",null,-0.130745031],[0.1518179948,189.0578124122,13,"completed",-5.179216,13.0,3,"O=c1c2c(oc3c1=CCC=3)=CCC=2","O=c1c2c([nH]c3c1=CCC=3)=CCC=2",{},"[o:1]>>[nH:1]",null,-0.1970220597],[0.1501170566,186.6630615947,13,"completed",-5.503516,13.0,12,"C(#CC1=CCC(C2=CCN=C2)=C1)C1=CCC(C2=CCN=C2)=C1","C(#Cc1csc(C2=CCN=C2)c1)c1csc(C2=CCN=C2)c1",{},"[#6H2r5:1]>>[S:1]",null,-0.3385667262],[0.1500826294,224.0181201444,13,"completed",-5.342424,13.0,3,"c1ccc(-c2ccccc2Nc2ccccc2-c2ccccc2)cc1","c1ccc(-c2ncccc2Nc2cccnc2-c2ccccc2)cc1",{},"[ch&r6:0]>>[nr6:0]",null,-0.2810358021],[0.1500190279,166.1796671752,13,"completed",-5.419796,13.0,11,"C1=CCC(c2cc(C=CC3=CN=CC3)cc(C=CC3=CN=CC3)c2)=C1","C1=CCC(c2cc(C=Cc3cnc[nH]3)cc(C=Cc3cnc[nH]3)c2)=C1",{},"[#6H2r5:1]>>[NH:1]",null,-0.2787969293],[0.1499083641,111.2073243362,13,"completed",-5.351992,13.0,7,"C1=c2nc3cc4ccsc4cc3nc2=CC1","C1=c2nc3cc4cnsc4cc3nc2=CC1",{},"[chr5,CH1r5:1]>>[n:1]",null,-0.2085235079],[0.149319245,161.845678728,13,"completed",-5.188508,13.0,6,"C(#Cc1ccc(C#CC2=CC=CC2)c2c1SCS2)C1=CC=CC1","C(#Cc1ccc(C#Cc2cccs2)c2c1SCS2)c1cccs1",{},"[#6H2r5:1]>>[S:1]",null,-0.1732989328],[0.1489761146,191.4248216345,13,"completed",-5.362664,13.0,12,"C(#CC1=CCC(C2=CCC=C2)=N1)C1=CCC(C2=CCC=C2)=N1","C(#CC1=CCC(C2=CCC=N2)=N1)C1=CCC(C2=CCC=N2)=N1",{},"[chr5,CH1r5:1]>>[n:1]",null,-0.2654236746],[0.148522424,145.5826038824,13,"completed",-5.285016,13.0,3,"c1ccc(Nc2cc(Nc3ccccc3)cc(-c3ccccc3)c2)cc1","c1ccc(-c2cc(Nc3cccnc3)cc(Nc3cccnc3)c2)cc1",{},"[ch&r6:0]>>[nr6:0]",null,-0.1948523684],[0.1484691604,272.5204396855,13,"completed",-5.089792,13.0,8,"C1=CC(=C2C=c3cc4ccccc4cc3=C2)C=C1","C1=CC(=C2C=c3cc4c(cc3=C2)CC=C4)C=C1",{},"[c:0]1[ch:1][ch][c:3][c!r5:4][c!r5:5]1>>[c:0]1[CH2:1][c:3][c:4][c:5]1",null,-0.2726141039],[0.1483660863,175.8378177504,13,"completed",-5.516212,13.0,6,"C1=CCC(C=CC2=NC(C3=CCC(C=CC4=CC=CC4)=N3)=CC2)=C1","C1=CCC(C=CC2=NC(C3=NCC(C=CC4=CC=CC4)=N3)=NC2)=C1",{},"[chr5,CH1r5:1]>>[n:1]",null,-0.3402981462],[0.1482599752,216.2567097786,13,"completed",-5.328072,13.0,12,"C(#CC1=CCC(C2=CCC=C2)=N1)C1=CCC(C2=CCC=C2)=N1","C(#CC1=CCC(c2ccsc2)=N1)C1=CCC(c2ccsc2)=N1",{},"[#6H2r5:1]>>[S:1]",null,-0.2688033012],[0.1480465996,138.7132064701,13,"completed",-5.370116,13.0,3,"C1=Cc2ccc(Nc3ccc4c(c3)CC=C4)cc2C1","C1=NCc2cc(Nc3ccc4c(c3)CN=C4)ccc21",{},"[chr5,CH1r5:1]>>[n:1]",null,-0.2345059783],[0.1479324863,135.8918659406,13,"completed",-5.242144,13.0,12,"C1=CC(=C2C=c3cc4cc[nH]c4cc3=N2)C=C1","C1=CC(=C2N=c3cc4cc[nH]c4cc3=N2)C=C1",{},"[chr5,CH1r5:1]>>[n:1]",null,-0.1684250825],[0.1478962602,236.1881658575,13,"completed",-5.1702,13.0,9,"C1=CC(=C2C=c3cc4c(nc3=C2)CC=C4)C=C1","C1=CC(=C2C=c3cc4ccsc4nc3=C2)C=C1",{},"[#6H2r5:1]>>[S:1]",null,-0.2412459104],[0.1476990297,193.647183853,13,"completed",-5.356408,13.0,12,"C(#CC1=NCC(C2=CC(C#CC3=CC=CC3)=NC2)=C1)C1=CC=CC1","C(#Cc1cc(-c2cc(C#CC3=CC=CC3)n[nH]2)[nH]n1)C1=CC=CC1",{},"[#6H2r5:1]>>[NH:1]",null,-0.2640346803],[0.1476436784,153.7188537147,13,"completed",-5.4692,13.0,12,"C(=CC1=CC=NC1)C1=CCC(C2=CC(C=CC3=CC=NC3)=CC2)=C1","C(=Cc1ccno1)C1=CCC(C2=CC(C=Cc3ccno3)=CC2)=C1",{},"[#6H2r5:1]>>[O:1]",null,-0.3007003818],[0.1473329868,96.131159436,13,"completed",-5.207552,13.0,13,"C1=NCC=C1c1cc(Nc2ccccc2)cc(Nc2ccccc2)c1","c1ccc(Nc2cc(Nc3ccccc3)cc(-c3cnsc3)c2)cc1",{},"[#6H2r5:1]>>[S:1]",null,-0.1221034063],[0.1473066847,193.0609497169,13,"completed",-5.004508,13.0,4,"C1=CCC(NC2=CCC(C3=CC(NC4=CC=CC4)=CC3)=C2)=C1","C1=CCC(NC2=NCC(C3=CC(NC4=CC=CC4)=NC3)=C2)=C1",{},"[chr5,CH1r5:1]>>[n:1]",null,-0.2043054187],[0.147286384,120.5464035905,13,"completed",-5.545928,13.0,12,"C1=C(Nc2cc(-c3ccccc3)cc(-c3ccccc3)c2)N=NC1","C1=C(Nc2cc(-c3ccccc3)nc(-c3ccccc3)c2)N=NC1",{},"[ch&r6:0]>>[nr6:0]",null,-0.3346174057],[0.1472030958,174.6327569042,13,"completed",-5.105432,13.0,10,"C(#Cc1ccsc1)C1=C(C#Cc2ccsc2)SCS1","C(#Cc1ccsc1)C1=C(C#Cc2ccsc2)SC(=C2C=CC=C2)S1",{},"[r5:1][CH2r5:2][r5:3]>>[r5:1][C:2](=C1cccc1)[r5:3]",null,-0.1746741481],[0.1471240596,241.6046805588,13,"completed",-5.090344,13.0,9,"C1=CC(=C2C=c3cc4ccsc4cc3=C2)C=C1","C1=CC(=C2C=c3cc4ncsc4cc3=C2)C=C1",{},"[chr5,CH1r5:1]>>[n:1]",null,-0.2416992107],[0.1471175067,256.9696950692,13,"completed",-4.800084,13.0,3,"C1=CCC(C=Cc2ccc(-c3ccc(C=CC4=CC=CC4)cc3)cc2)=C1","C1=CCC(C=CC2=CC=C(C3=CC=C(C=CC4=CC=CC4)C3)C2)=C1",{},"[c:0]1[ch:1][ch][c:3][c!r5:4][c!r5:5]1>>[c:0]1[CH2:1][c:3][c:4][c:5]1",null,-0.3318263577],[0.1470832427,164.8273976112,13,"completed",-5.215004,13.0,4,"C1=CCC(C2=CC(NC3=CCC(C4=CC=CC4)=C3)=CC2)=C1","C1=CCC(C2=CC(NC3=NCC(C4=CC=CC4)=C3)=NC2)=C1",{},"[chr5,CH1r5:1]>>[n:1]",null,-0.1834360156],[0.147068991,101.2529798342,13,"completed",-5.21988,13.0,7,"C1=CC(=C2Sc3cnc4c(c3S2)C=CC4)C=C1","C1=CC(=C2Sc3cnc4[nH]ccc4c3S2)C=C1",{},"[#6H2r5:1]>>[NH:1]",null,-0.1315068857],[0.1470541537,78.0651457573,13,"completed",-5.194028,13.0,8,"c1nc2cc3cc4cscc4cc3cc2s1","c1scc2cc3cc4snnc4cc3cc12",{},"[chr5,CH1r5:1]>>[n:1]",null,-0.1021096799],[0.146923429,158.75605482,13,"completed",-5.103316,13.0,6,"C1=CC(N(C2=CCC=C2)C2=CCN=C2)=CC1","C1=NCC=C1N(C1=CCN=C1)C1=CCC=N1",{},"[chr5,CH1r5:1]>>[n:1]",null,-0.1587730232],[0.1469119819,129.5585135524,13,"completed",-5.2576,13.0,8,"O=c1cnoc2cc3cc4cscc4cc3cc12","O=c1cn[nH]c2cc3cc4cscc4cc3cc12",{},"[o:1]>>[nH:1]",null,-0.1701643642],[0.1468670155,168.0462046107,13,"completed",-4.970284,13.0,3,"C(=Cc1cccc2ncccc12)c1cccc2ncccc12","C(=CC1=c2cccnc2=CC1)C1=c2cccnc2=CC1",{},"[c:0]1[ch:1][ch][c:3][c!r5:4][c!r5:5]1>>[c:0]1[CH2:1][c:3][c:4][c:5]1",null,-0.1910088605],[0.1468547263,172.144925227,13,"completed",-4.646628,13.0,4,"C1=CCC(C2=CCC=C2NC2=CCC=C2C2=CC=CC2)=C1","C1=CN=C(C2=CCC=C2NC2=CCC=C2C2=NC=CC2)C1",{},"[chr5,CH1r5:1]>>[n:1]",null,-0.3610422396],[0.1467811405,105.1604733823,13,"completed",-5.077924,13.0,13,"c1ccc(Nc2cc(Nc3ccccc3)cc(-c3cnoc3)c2)cc1","c1ccc(Nc2cc(Nc3ccccc3)cc(-c3cn[nH]c3)c2)cc1",{},"[o:1]>>[nH:1]",null,-0.1062898234],[0.1467203352,115.8856594306,13,"completed",-5.280968,13.0,12,"C1=CCC(c2cc(NC3=CCN=N3)cc(C3=CC=CC3)c2)=C1","C1=CCC(c2cc(Nc3csnn3)cc(C3=CC=CC3)c2)=C1",{},"[#6H2r5:1]>>[S:1]",null,-0.1716877992],[0.1465827714,120.7472656222,13,"completed",-5.412068,13.0,12,"C1=CCC(c2cc(Nc3ccsn3)cc(C3=CC=CC3)c2)=C1","C1=CCC(c2cc(Nc3cnsn3)cc(C3=CC=CC3)c2)=C1",{},"[chr5,CH1r5:1]>>[n:1]",null,-0.2495981893],[0.1464236804,240.6306429698,13,"completed",-4.837804,13.0,6,"C1=CCC(N(c2cccs2)c2cccs2)=C1","c1csc(N(c2cccs2)c2cccs2)c1",{},"[#6H2r5:1]>>[S:1]",null,-0.3026367627],[0.1462004122,151.9849475926,13,"completed",-5.253184,13.0,3,"c1ccc(-c2cc(Nc3cccnc3)cc(Nc3cccnc3)c2)cc1","C1=CC(c2cc(Nc3cccnc3)cc(Nc3cccnc3)c2)=CC1",{},"[c:0]1[ch:1][ch][c:3][c!r5:4][c!r5:5]1>>[c:0]1[CH2:1][c:3][c:4][c:5]1",null,-0.1860038705],[0.1458530073,267.4209113839,13,"completed",-4.876536,13.0,3,"C(=CC1=CC=C(c2ccccc2)C1)C1=CC=C(c2ccccc2)C1","C1=CC(C2=CC=C(C=CC3=CC=C(C4=CCC=C4)C3)C2)=CC1",{},"[c:0]1[ch:1][ch][c:3][c!r5:4][c!r5:5]1>>[c:0]1[CH2:1][c:3][c:4][c:5]1",null,-0.3098106872],[0.1457230959,136.2787751909,13,"completed",-5.324208,13.0,6,"C1=CC(=C2Sc3ccc4c(c3S2)=NCC=4)C=C1","C1=CC(=C2Sc3ccc4conc4c3S2)C=C1",{},"[#6H2r5:1]>>[O:1]",null,-0.2078553005],[0.1456688483,154.3984930428,13,"completed",-4.974056,13.0,4,"C1=CC(Nc2cc(NC3=CCC=C3)cc(C3=CCC=C3)c2)=CC1","C1=CC(c2cc(Nc3ccoc3)cc(Nc3ccoc3)c2)=CC1",{},"[#6H2r5:1]>>[O:1]",null,-0.1777954479],[0.1456170248,254.2402247551,13,"completed",-4.887852,13.0,3,"C(#CC1=CC=C(c2ccccc2)C1)C1=CC=C(c2ccccc2)C1","C(#CC1=CC=C(C2=CC=CC2)C1)C1=CC=C(C2=CC=CC2)C1",{},"[c:0]1[ch:1][ch][c:3][c!r5:4][c!r5:5]1>>[c:0]1[CH2:1][c:3][c:4][c:5]1",null,-0.2944340522],[0.1456130035,168.0474510021,13,"completed",-5.300288,13.0,9,"C1=CC(Nc2nc(-c3ccccc3)cc(-c3ccccc3)n2)=CC1","C1=NC(Nc2nc(-c3ccccc3)cc(-c3ccccc3)n2)=CC1",{},"[chr5,CH1r5:1]>>[n:1]",null,-0.2188525404],[0.1455989336,198.6818323198,13,"completed",-5.029808,13.0,3,"C1=C(NC2=CC(c3ccccc3)=CC2)CC=C1c1ccccc1","c1ccc(-c2coc(Nc3cc(-c4ccccc4)co3)c2)cc1",{},"[#6H2r5:1]>>[O:1]",null,-0.2046671927],[0.1455805679,179.2598420598,13,"completed",-5.174064,13.0,6,"C(#CC1=c2ncccc2=CC1)C1=c2ncccc2=CC1","C(#CC1=c2nccnc2=CC1)C1=c2nccnc2=CC1",{},"[ch&r6:0]>>[nr6:0]",null,-0.186606469],[0.1455448815,244.2370166838,13,"completed",-4.9609,13.0,3,"C(#CC1=CC=C(c2ccccc2)C1)C1=CC=C(c2ccccc2)C1","C(#CC1=CC=C(C2=CCC=C2)C1)C1=CC=C(C2=CCC=C2)C1",{},"[c:0]1[ch:1][ch][c:3][c!r5:4][c!r5:5]1>>[c:0]1[CH2:1][c:3][c:4][c:5]1",null,-0.2629308601],[0.1455204603,184.5713557344,13,"completed",-5.348404,13.0,13,"C(#CC1=CCC(C2=CC=CC2)=C1)C1=CCC(C2=CC=CC2)=C1","C(#CC1=CCC(C2=CN=CC2)=C1)C1=CCC(C2=CN=CC2)=C1",{},"[chr5,CH1r5:1]>>[n:1]",null,-0.2535780225],[0.145473841,96.774487176,13,"completed",-5.184276,13.0,3,"C1=CC(c2cc(Nc3ccccc3)cc(Nc3ccccc3)c2)=CC1","C1=NCC=C1c1cc(Nc2ccccc2)cc(Nc2ccccc2)c1",{},"[chr5,CH1r5:1]>>[n:1]",null,-0.1133379858],[0.1453832942,137.2121973952,13,"completed",-5.330648,13.0,3,"C1=NCC(NC2=CC=NC2)=C1","C1=C(NC2=CC(c3ccccc3)=NC2)CN=C1c1ccccc1",{},"[cH&r6,CH&r5:1]>>[#6:1](-[c]1[ch]ccc[ch]1)",null,-0.2118831094],[0.1451761891,149.7072059556,13,"completed",-5.590364,13.0,11,"C1=CCC(c2cc(C=Cc3ccc[nH]3)cc(C=Cc3ccc[nH]3)c2)=C1","C1=CCC(c2cc(C=Cc3ccn[nH]3)cc(C=Cc3ccn[nH]3)c2)=C1",{},"[chr5,CH1r5:1]>>[n:1]",null,-0.3744811147],[0.1449505106,83.7419622981,13,"completed",-4.953448,13.0,3,"C1=CC(Nc2cccc(-c3cccc(NC4=CCC=C4)c3)c2)=CC1","C1=NC(Nc2cccc(-c3cccc(NC4=CCC=N4)c3)c2)=CC1",{},"[chr5,CH1r5:1]>>[n:1]",null,-0.1324261519],[0.144913595,173.5523892763,13,"completed",-5.324392,13.0,11,"C(#CC1=CC(c2cccs2)=CC1)C1=CC(c2cccs2)=CC1","C(#CC1=CC(c2nccs2)=CC1)C1=CC(c2nccs2)=CC1",{},"[chr5,CH1r5:1]>>[n:1]",null,-0.234078617],[0.1448339193,144.2138884129,13,"completed",-5.013616,13.0,7,"C(#Cc1cc(C#CC2=NC=CC2)cc(C2=CCC=C2)c1)C1=NC=CC1","C(#Cc1cc(C#CC2=NC=CC2)cc(C2=CSCS2)c1)C1=NC=CC1",{},"[CH,ch:0]1=[C,c:1][C,c:2]=[CH,ch:3][*:4]1>>[S:0]1[*:1]=,:[*:2][S:3][*:4]1",null,-0.1563781359],[0.1447213989,655.6993187514,13,"completed",-5.346656,13.0,11,"C1=c2cnc3c4c(cnc(c24)C1)=CC3","C1=c2nnc3c4c(nnc(c24)C1)=CC3",{},"[ch&r6:0]>>[nr6:0]",null,-0.6780507326],[0.1446324163,167.2562276446,13,"completed",-5.308752,13.0,7,"C1=CC(=C2Sc3ccc4c(c3S2)CC=C4)C=C1","C1=CC(=C2Sc3ccc4c(c3S2)CC=N4)C=C1",{},"[chr5,CH1r5:1]>>[n:1]",null,-0.22209811],[0.144599075,203.0924408844,13,"completed",-5.271952,13.0,6,"C(#Cc1ccc[nH]1)C1=CC(C2=CCC(C#Cc3ccc[nH]3)=C2)=CC1","C(#Cc1ncc[nH]1)C1=CC(C2=CCC(C#Cc3ncc[nH]3)=C2)=CC1",{},"[chr5,CH1r5:1]>>[n:1]",null,-0.2360817862],[0.1444447275,171.3957391483,13,"completed",-5.230092,13.0,6,"C(#CC1=CC(C2=CC=CC2)=CC1)C1=CC(C2=CC=CC2)=CC1","C(#CC1=CC(c2ccco2)=CC1)C1=CC(c2ccco2)=CC1",{},"[#6H2r5:1]>>[O:1]",null,-0.1940856109],[0.1444237247,219.4322443535,13,"completed",-5.455492,13.0,11,"C1=CC(C=Cc2ccccn2)=C(C2=C(C=Cc3ccccn3)C=CC2)C1","C(=Cc1ccccn1)C1=C(C2=C(C=Cc3ccccn3)C=NC2)CN=C1",{},"[chr5,CH1r5:1]>>[n:1]",null,-0.3317740877],[0.1443753163,130.7480908366,13,"completed",-5.41676,13.0,6,"C(#Cc1ccc(C#CC2=CC=CC2)c2c1SCS2)C1=CC=CC1","C(#Cc1ccc(C#CC2=CC=NC2)c2c1SCS2)C1=CC=NC1",{},"[chr5,CH1r5:1]>>[n:1]",null,-0.2574104564],[0.1442865718,120.8941875703,13,"completed",-5.35328,13.0,12,"C1=CCC(c2cc(Nc3ccsn3)cc(C3=CC=CC3)c2)=C1","C1=CCC(c2cc(Nc3ncsn3)cc(C3=CC=CC3)c2)=C1",{},"[chr5,CH1r5:1]>>[n:1]",null,-0.2145909509],[0.1442373892,171.6623090096,13,"completed",-5.1472,13.0,3,"C1=CCC(c2ccc(Nc3ccc(C4=CC=CC4)cc3)cc2)=C1","C1=CCC(c2ccc(Nc3ccc(C4=CC=CC4)cn3)nc2)=C1",{},"[ch&r6:0]>>[nr6:0]",null,-0.1748130142],[0.14418093,71.3145168126,13,"completed",-5.271124,13.0,3,"c1cc2ccncc2cn1","c1ccc(Nc2cc3cc(Nc4ccccc4)ncc3cn2)cc1",{},"[ch&r6,CH1&r5:1]>>[*:1](-N-c1ccccc1)",null,-0.1394081696],[0.1441463521,183.0032736739,13,"completed",-5.093012,13.0,4,"C1=CC(C2=CCC=C2NC2=CCC=C2C2=CCC=C2)=CC1","C1=CC(C2=NCC=C2NC2=CCN=C2C2=CCC=C2)=CC1",{},"[chr5,CH1r5:1]>>[n:1]",null,-0.1830686372],[0.1439409482,128.3940152196,13,"completed",-4.807536,13.0,11,"C(#Cc1cc(C2=CSCS2)cc(C2=CSCS2)c1)c1ccccc1","C(#Cc1cc(C2=CSCS2)cc(C2=CSCS2)c1)C1=CCC=C1",{},"[c:0]1[ch:1][ch][c:3][c!r5:4][c!r5:5]1>>[c:0]1[CH2:1][c:3][c:4][c:5]1",null,-0.2416552645],[0.1439097644,90.4544950778,13,"completed",-4.9402,13.0,7,"c1cc2cc3cc4c[nH]cc4cc3cc2s1","c1cc2nc3cc4c[nH]cc4cc3nc2s1",{},"[ch&r6:0]>>[nr6:0]",null,-0.1438564398],[0.1438751563,109.1645651806,13,"completed",-5.152352,13.0,7,"C1=CC(=C2Sc3ncc4c(c3S2)C=CC4)C=C1","C1=CC(=C2Sc3ncc4[nH]ccc4c3S2)C=C1",{},"[#6H2r5:1]>>[NH:1]",null,-0.1151514695],[0.1437795172,110.5374838734,13,"completed",-5.228988,13.0,7,"C1=CC(=C2Sc3ccc4c(c3S2)C=CC4)C=C1","C1=CC(=C2Sc3ccc4sccc4c3S2)C=C1",{},"[#6H2r5:1]>>[S:1]",null,-0.1427273918],[0.1436278873,152.1579331278,13,"completed",-5.33488,13.0,3,"C1=CCC(c2ccccc2Nc2ccccc2C2=CC=CC2)=C1","C1=NCC(c2ccccc2Nc2ccccc2C2=CC=NC2)=C1",{},"[chr5,CH1r5:1]>>[n:1]",null,-0.2240193243],[0.1435602281,153.5441851213,13,"completed",-5.77924,13.0,6,"O=c1ccoc2c1CC(C#CC1=Cc3occc(=O)c3C1)=C2","O=c1cc[nH]c2c1CC(C#CC1=Cc3[nH]ccc(=O)c3C1)=C2",{},"[o:1]>>[nH:1]",null,-0.4996455101],[0.1433472385,109.2057619562,13,"completed",-5.076636,13.0,3,"C(=Cc1cccc2c1=CCC=2)c1cccc2c1=CCC=2","C(=Cc1cccc2c1SCS2)c1cccc2c1SCS2",{},"[CH,ch:0]1=[C,c:1][C,c:2]=[CH,ch:3][*:4]1>>[S:0]1[*:1]=,:[*:2][S:3][*:4]1",null,-0.1104236294],[0.1430994663,144.0593725867,13,"completed",-5.69046,13.0,11,"C1=CC(C=CC2=NCC(C3=CC(C=CC4=CCC=C4)=NC3)=C2)=CC1","C1=CC(C=CC2=NCC(C3=NC(C=CC4=CCC=C4)=NC3)=N2)=CC1",{},"[chr5,CH1r5:1]>>[n:1]",null,-0.4377078689],[0.1430227795,157.2400358573,13,"completed",-4.929712,13.0,3,"C1=CCC(NC2=CCC=C2NC2=CC=CC2)=C1","C1=C(Nc2cccs2)C(Nc2cccs2)=CC1",{},"[#6H2r5:1]>>[S:1]",null,-0.1973156109],[0.1429229847,215.9633160424,13,"completed",-5.170936,13.0,6,"C(#CC1=c2ncccc2=CC1)C1=c2ncccc2=CC1","C(#CC1=c2ncncc2=CC1)C1=c2ncncc2=CC1",{},"[ch&r6:0]>>[nr6:0]",null,-0.2215982689],[0.1429161387,253.5081371936,13,"completed",-4.90432,13.0,3,"C(#Cc1ccccc1)C1=CC=C(C2=CC=C(C#Cc3ccccc3)C2)C1","C(#CC1=CC=C(C2=CC=C(C#CC3=CC=CC3)C2)C1)C1=CC=CC1",{},"[c:0]1[ch:1][ch][c:3][c!r5:4][c!r5:5]1>>[c:0]1[CH2:1][c:3][c:4][c:5]1",null,-0.288147185],[0.1428935418,181.1604199267,13,"completed",-5.28796,13.0,13,"C(#CC1=CCC(c2cccs2)=C1)C1=CCC(c2cccs2)=C1","C(#Cc1csc(-c2cccs2)c1)c1csc(-c2cccs2)c1",{},"[#6H2r5:1]>>[S:1]",null,-0.2238979431],[0.1426974798,184.0234403782,13,"completed",-5.411792,13.0,3,"c1ccc2cc(Nc3ccc4ccccc4c3)ccc2c1","c1ccc2ncc(Nc3cnc4ccccc4c3)cc2c1",{},"[ch&r6:0]>>[nr6:0]",null,-0.2854813649],[0.1426206653,221.5908470657,13,"completed",-4.906436,13.0,9,"C1=CC(=C2C=c3cc4c(nc3=C2)C=CC4)C=C1","C1=CC(=C2C=c3cc4[nH]ccc4nc3=C2)C=C1",{},"[#6H2r5:1]>>[NH:1]",null,-0.2597332176],[0.1425594473,127.2891490056,13,"completed",-4.693732,13.0,4,"C1=CCC(C2=CCC=C2NC2=CCC=C2C2=CC=CC2)=C1","C1=C(NC2=CCC=C2c2ccco2)C(c2ccco2)=CC1",{},"[#6H2r5:1]>>[O:1]",null,-0.3115747655],[0.1425130019,189.6235010699,13,"completed",-5.04186,13.0,4,"C1=CCC(c2cc(NC3=CCC=C3)cc(NC3=CCC=C3)c2)=C1","C1=CCC(c2cc(Nc3ccoc3)cc(Nc3ccoc3)c2)=C1",{},"[#6H2r5:1]>>[O:1]",null,-0.1939417422],[0.1423773959,174.6914626239,13,"completed",-5.239844,13.0,10,"C(#Cc1ccc2c[nH]cc2c1)c1ccc2c[nH]cc2c1","C(#Cc1ccc2c[nH]nc2c1)c1ccc2c[nH]nc2c1",{},"[chr5,CH1r5:1]>>[n:1]",null,-0.2002491344],[0.1901330131,126.8139270968,14,"completed",-5.29118,14.0,14,"C(#CC1=C(C#CC2=CCC=C2)SC(=C2C=CC=C2)S1)C1=CCC=C1","C(#CC1=C(C#CC2=NCC=C2)SC(=C2C=CC=C2)S1)C1=NCC=C1",{},"[chr5,CH1r5:1]>>[n:1]",null,-0.1843669449],[0.1767943836,143.4782341009,14,"completed",-5.278852,14.0,14,"C(#CC1=C(C#CC2=CCC=C2)SC(=C2C=CC=C2)S1)C1=CCC=C1","C(#CC1=C(C#CC2=CCN=C2)SC(=C2C=CC=C2)S1)C1=CCN=C1",{},"[chr5,CH1r5:1]>>[n:1]",null,-0.1904209606],[0.1683485276,234.3310768736,14,"completed",-5.1886,14.0,14,"C(#CC1=CC=C(C2=CCC=N2)C1)C1=CC=C(C2=CCC=N2)C1","C(#Cc1ccc(C2=CCC=N2)o1)c1ccc(C2=CCC=N2)o1",{},"[#6H2r5:1]>>[O:1]",null,-0.2423995338],[0.1643956906,263.4388088952,14,"completed",-5.045908,14.0,14,"C(=CC1=CC=C(C2=CCC=N2)C1)C1=CC=C(C2=CCC=N2)C1","C(=Cc1ccc(C2=CCC=N2)o1)c1ccc(C2=CCC=N2)o1",{},"[#6H2r5:1]>>[O:1]",null,-0.2661460479],[0.1630300707,251.9256256901,14,"completed",-4.996044,14.0,14,"C1=CC(C2=CC=C(C=CC3=CC=C(C4=CCC=C4)C3)C2)=CC1","C1=CC(c2ccc(C=Cc3ccc(C4=CCC=C4)o3)o2)=CC1",{},"[#6H2r5:1]>>[O:1]",null,-0.2622248603],[0.1596023827,222.2060143421,14,"completed",-5.12328,14.0,14,"C(#CC1=CC=C(C2=CCC=C2)C1)C1=CC=C(C2=CCC=C2)C1","C(#Cc1ccc(C2=CCC=C2)o1)c1ccc(C2=CCC=C2)o1",{},"[#6H2r5:1]>>[O:1]",null,-0.2228027657],[0.1582205281,281.488827063,14,"completed",-5.328072,14.0,14,"C(#CC1=NC=C(C2=CCC=C2)C1)C1=NC=C(C2=CCC=C2)C1","C(#CC1=NC=C(C2=CCC=N2)C1)C1=NC=C(C2=CCC=N2)C1",{},"[chr5,CH1r5:1]>>[n:1]",null,-0.3236112019],[0.1578828855,137.3569048469,14,"completed",-5.144256,14.0,14,"C(#CC1=C(C#CC2=CCC=C2)SC(=C2C=CC=C2)S1)C1=CCC=C1","C(#CC1=C(C#CC2=CCC=N2)SC(=C2C=CC=C2)S1)C1=CCC=N1",{},"[chr5,CH1r5:1]>>[n:1]",null,-0.1408070671],[0.1537987934,123.4237522768,14,"completed",-5.142324,14.0,14,"C1=NC(Nc2cc(-c3ccccc3)cc(-c3ccccc3)c2)=CC1","c1ccc(-c2cc(Nc3cscn3)cc(-c3ccccc3)c2)cc1",{},"[#6H2r5:1]>>[S:1]",null,-0.1269297834],[0.153048836,320.1605326189,14,"completed",-5.156308,14.0,14,"C(#CC1=CN=C(C2=CCC=C2)C1)C1=CN=C(C2=CCC=C2)C1","C(#CC1=CN=C(C2=CCC=N2)C1)C1=CN=C(C2=CCC=N2)C1",{},"[chr5,CH1r5:1]>>[n:1]",null,-0.3225776746],[0.151183486,185.2156783716,14,"completed",-5.474444,14.0,14,"C(#CC1=CC(c2ccc[nH]2)=CC1)C1=CC(c2ccc[nH]2)=CC1","C(#CC1=CC(c2ccc[nH]2)=NC1)C1=CC(c2ccc[nH]2)=NC1",{},"[chr5,CH1r5:1]>>[n:1]",null,-0.3209469099],[0.150760714,364.591468274,14,"completed",-5.119692,14.0,14,"C(#CC1=CC=C(c2cccs2)C1)C1=CC=C(c2cccs2)C1","C(#CC1=CN=C(c2cccs2)C1)C1=CN=C(c2cccs2)C1",{},"[chr5,CH1r5:1]>>[n:1]",null,-0.3648519541],[0.1498545414,343.3084328442,14,"completed",-5.490728,14.0,14,"C1=CC(C2=CN=C(C=CC3=NC=C(C4=CCC=C4)C3)C2)=CC1","C1=CC(C2=NN=C(C=CC3=NN=C(C4=CCC=C4)C3)C2)=CC1",{},"[chr5,CH1r5:1]>>[n:1]",null,-0.438939838],[0.1491270503,360.2088959251,14,"completed",-5.322184,14.0,14,"C(=CC1=CC=C(C2=CCN=C2)C1)C1=CC=C(C2=CCN=C2)C1","C(=CC1=CN=C(C2=CCN=C2)C1)C1=CN=C(C2=CCN=C2)C1",{},"[chr5,CH1r5:1]>>[n:1]",null,-0.3923514449],[0.1490900642,121.1106699208,14,"completed",-5.089424,14.0,14,"C1=NC(Nc2cc(-c3ccccc3)cc(-c3ccccc3)c2)=CC1","C1=NC(Nc2cc(-c3ccccn3)cc(-c3ccccn3)c2)=CC1",{},"[ch&r6:0]>>[nr6:0]",null,-0.1213367287],[0.1483589444,299.0470835481,14,"completed",-5.1771,14.0,14,"C(#CC1=CC=C(C2=CCC=C2)C1)C1=CC=C(C2=CCC=C2)C1","C(#CC1=CN=C(C2=CCC=C2)C1)C1=CN=C(C2=CCC=C2)C1",{},"[chr5,CH1r5:1]>>[n:1]",null,-0.303878132],[0.147964777,364.6479090722,14,"completed",-5.008832,14.0,14,"C1=CCC(C=CC2=NC=C(C3=CN=C(C=CC4=CC=CC4)C3)C2)=C1","C(=Cc1cccs1)C1=NC=C(C2=CN=C(C=Cc3cccs3)C2)C1",{},"[#6H2r5:1]>>[S:1]",null,-0.3701901993],[0.1471874018,306.4972840651,14,"completed",-5.193476,14.0,14,"C(=CC1=CC=C(C2=CCC=N2)C1)C1=CC=C(C2=CCC=N2)C1","C(=CC1=NC=C(C2=CCC=N2)C1)C1=NC=C(C2=CCC=N2)C1",{},"[chr5,CH1r5:1]>>[n:1]",null,-0.3134040344],[0.1469034353,171.3717412269,14,"completed",-5.352912,14.0,14,"C(=Cc1ccco1)C1=CCC(C2=CC(C=Cc3ccco3)=CC2)=C1","C(=Cc1ncco1)C1=CCC(C2=CC(C=Cc3ncco3)=CC2)=C1",{},"[chr5,CH1r5:1]>>[n:1]",null,-0.2463957564],[0.1467860442,344.7567582098,14,"completed",-5.002208,14.0,14,"C(#CC1=CC=C(c2ccc[nH]2)C1)C1=CC=C(c2ccc[nH]2)C1","C(#CC1=NC=C(c2ccc[nH]2)C1)C1=NC=C(c2ccc[nH]2)C1",{},"[chr5,CH1r5:1]>>[n:1]",null,-0.3514871651],[0.1464089984,323.7823845697,14,"completed",-5.07498,14.0,14,"C1=CCC(C=CC2=CN=C(C3=NC=C(C=CC4=CC=CC4)C3)C2)=C1","C(=Cc1cccs1)C1=CN=C(C2=NC=C(C=Cc3cccs3)C2)C1",{},"[#6H2r5:1]>>[S:1]",null,-0.3242557212],[0.1463298329,110.8280722921,14,"completed",-5.228804,14.0,7,"C1=CC(=C2Sc3ncc4c(c3S2)CC=C4)C=C1","C1=CC(=C2Sc3ncc4cc[nH]c4c3S2)C=C1",{},"[#6H2r5:1]>>[NH:1]",null,-0.1428712431],[0.146117035,317.4916744853,14,"completed",-5.390172,14.0,14,"C1=CC(C2=CN=C(C=CC3=NC=C(C4=CCC=C4)C3)C2)=CC1","C(=CC1=NC=C(C2=CCN=C2)C1)C1=NC=C(C2=CCN=C2)C1",{},"[chr5,CH1r5:1]>>[n:1]",null,-0.376906965],[0.1458371029,209.7634783597,14,"completed",-5.207368,14.0,14,"C(#Cc1cccc(-c2cscn2)c1)c1cccc(-c2cscn2)c1","C(#CC1=CC(c2cscn2)=CC1)C1=CC(c2cscn2)=CC1",{},"[c:0]1[ch:1][ch][c:3][c!r5:4][c!r5:5]1>>[c:0]1[CH2:1][c:3][c:4][c:5]1",null,-0.2228214121],[0.1457139954,234.0486488109,14,"completed",-5.286212,14.0,14,"C(#CC1=CC=C(C2=NCC=C2)C1)C1=CC=C(C2=NCC=C2)C1","C(#CC1=CC=C(C2=NCC=N2)C1)C1=CC=C(C2=NCC=N2)C1",{},"[chr5,CH1r5:1]>>[n:1]",null,-0.2678982557],[0.1455032121,344.9071192669,14,"completed",-5.06302,14.0,14,"C(=CC1=CC=C(C2=CCC=N2)C1)C1=CC=C(C2=CCC=N2)C1","C(=CC1=CN=C(C2=CCC=N2)C1)C1=CN=C(C2=CCC=N2)C1",{},"[chr5,CH1r5:1]>>[n:1]",null,-0.3458771544],[0.1448840192,323.1187760243,14,"completed",-5.104236,14.0,14,"C1=CCC(C=CC2=CN=C(C3=NC=C(C=CC4=CC=CC4)C3)C2)=C1","C(=Cc1ccco1)C1=CN=C(C2=NC=C(C=Cc3ccco3)C2)C1",{},"[#6H2r5:1]>>[O:1]",null,-0.3231323813],[0.1440101358,329.0327261371,14,"completed",-5.093104,14.0,14,"C1=CC(C2=CC=C(C=CC3=CC=C(C4=CCC=C4)C3)C2)=CC1","C1=CC(C2=NC=C(C=CC3=CN=C(C4=CCC=C4)C3)C2)=CC1",{},"[chr5,CH1r5:1]>>[n:1]",null,-0.3290681339],[0.1439485058,326.4492850289,14,"completed",-5.079488,14.0,14,"C(#CC1=CC=C(C2=CC=CC2)C1)C1=CC=C(C2=CC=CC2)C1","C(#CC1=CN=C(C2=CC=CC2)C1)C1=CN=C(C2=CC=CC2)C1",{},"[chr5,CH1r5:1]>>[n:1]",null,-0.3267648992],[0.1434824409,405.1192634599,14,"completed",-4.922996,14.0,14,"C(#CC1=CC=C(c2ccc[nH]2)C1)C1=CC=C(c2ccc[nH]2)C1","C(#CC1=CN=C(c2ccc[nH]2)C1)C1=CN=C(c2ccc[nH]2)C1",{},"[chr5,CH1r5:1]>>[n:1]",null,-0.4236431535],[0.1432641559,286.7129418122,14,"completed",-5.138368,14.0,14,"C1=CC(C2=CC=C(C=CC3=CC=C(C4=CCC=C4)C3)C2)=CC1","C1=CC(C2=CN=C(C=CC3=NC=C(C4=CCC=C4)C3)C2)=CC1",{},"[chr5,CH1r5:1]>>[n:1]",null,-0.2879681262],[0.1426505999,175.264066155,14,"completed",-5.474996,14.0,13,"O=c1c2c(oc3cc[nH]c13)C=CC2=C1C=CC=C1","O=c1c2c([nH]c3cc[nH]c13)C=CC2=C1C=CC=C1",{},"[o:1]>>[nH:1]",null,-0.315629962],[0.1425501894,194.6248452458,14,"completed",-5.425316,14.0,14,"C(#Cc1coc(C2=CC=CC2)c1)c1coc(C2=CC=CC2)c1","C(#Cc1coc(-c2ccco2)c1)c1coc(-c2ccco2)c1",{},"[#6H2r5:1]>>[O:1]",null,-0.2995593018],[0.1420539833,110.5333809877,14,"completed",-5.090436,14.0,4,"C1=CCC(c2cc(NC3=CCC=N3)cc(C3=CC=CC3)c2)=C1","C1=CCC(c2cc(Nc3cscn3)cc(C3=CC=CC3)c2)=C1",{},"[#6H2r5:1]>>[S:1]",null,-0.1107359411],[0.1419070592,232.3305473469,14,"completed",-5.07728,14.0,14,"C(#CC1=CC=C(C2=CC=CC2)C1)C1=CC=C(C2=CC=CC2)C1","C(#Cc1ccc(C2=CC=CC2)o1)c1ccc(C2=CC=CC2)o1",{},"[#6H2r5:1]>>[O:1]",null,-0.2328742589],[0.1418116358,252.9614890224,14,"completed",-5.218132,14.0,14,"C(#CC1=CC=C(C2=CCN=C2)C1)C1=CC=C(C2=CCN=C2)C1","C(#CC1=CC=C(C2=CCN=N2)C1)C1=CC=C(C2=CCN=N2)C1",{},"[chr5,CH1r5:1]>>[n:1]",null,-0.2661344546],[0.1413963294,260.6165956661,14,"completed",-5.116472,14.0,14,"O=c1c2c([nH]c3c1=CC(=C1C=CC=C1)C=3)=CCC=2","O=c1c2c([nH]c3c1=CC(=C1C=CC=C1)C=3)SCS2",{},"[CH,ch:0]1=[C,c:1][C,c:2]=[CH,ch:3][*:4]1>>[S:0]1[*:1]=,:[*:2][S:3][*:4]1",null,-0.2608715394],[0.1412768652,362.8289774904,14,"completed",-5.157872,14.0,14,"C(#CC1=CC=C(c2ccco2)C1)C1=CC=C(c2ccco2)C1","C(#CC1=CN=C(c2ccco2)C1)C1=CN=C(c2ccco2)C1",{},"[chr5,CH1r5:1]>>[n:1]",null,-0.3650834965],[0.1408341361,249.025475956,14,"completed",-5.048576,14.0,14,"C(#CC1=CC=C(C2=CCN=C2)C1)C1=CC=C(C2=CCN=C2)C1","C(#Cc1ccc(C2=CCN=C2)[nH]1)c1ccc(C2=CCN=C2)[nH]1",{},"[#6H2r5:1]>>[NH:1]",null,-0.2516137065],[0.1403137775,204.3994289368,14,"completed",-5.402684,14.0,14,"C1=CN=C(C=CC2=CC=C(C3=CC=C(C=CC4=NC=CC4)C3)C2)C1","C(=CC1=NC=NC1)C1=CC=C(C2=CC=C(C=CC3=NC=NC3)C2)C1",{},"[chr5,CH1r5:1]>>[n:1]",null,-0.2944006665],[0.1394880681,174.5632522539,14,"completed",-5.328256,14.0,14,"C(=Cc1ccco1)C1=CCC(C2=CC(C=Cc3ccco3)=CC2)=C1","C(=Cc1cnco1)C1=CCC(C2=CC(C=Cc3cnco3)=CC2)=C1",{},"[chr5,CH1r5:1]>>[n:1]",null,-0.2366468292],[0.1392138478,84.1374371617,14,"completed",-5.15134,14.0,3,"c1ccc(Nc2cccc(Nc3ccccc3)c2)cc1","c1ccc(Nc2cccc(Nc3ccccn3)c2)nc1",{},"[ch&r6:0]>>[nr6:0]",null,-0.0914912464],[0.1390013994,102.9124774553,14,"completed",-5.195132,14.0,13,"c1ccc(Nc2cc(Nc3ccccc3)cc(-c3ccc[nH]3)c2)cc1","c1ccc(Nc2cc(Nc3ccccc3)cc(-c3cnc[nH]3)c2)cc1",{},"[chr5,CH1r5:1]>>[n:1]",null,-0.1225786513],[0.138949348,261.7941440811,14,"completed",-5.187588,14.0,14,"C(#CC1=CC=C(c2ccco2)C1)C1=CC=C(c2ccco2)C1","C(#Cc1ccc(-c2ccco2)o1)c1ccc(-c2ccco2)o1",{},"[#6H2r5:1]>>[O:1]",null,-0.2688778276],[0.1389353563,151.3571594419,14,"completed",-5.262936,14.0,14,"C(#Cc1cc(C2=CCC=C2)cc(C2=CCC=C2)c1)C1=CC=CC1","C(#Cc1ccc[nH]1)c1cc(C2=CCC=C2)cc(C2=CCC=C2)c1",{},"[#6H2r5:1]>>[NH:1]",null,-0.1895193351],[0.1382775031,192.2378125153,14,"completed",-5.192096,14.0,3,"C(=Cc1nccc2ccccc12)c1nccc2ccccc12","C(=Cc1nccc2c1=CCC=2)c1nccc2c1=CCC=2",{},"[c:0]1[ch:1][ch][c:3][c!r5:4][c!r5:5]1>>[c:0]1[CH2:1][c:3][c:4][c:5]1",null,-0.2027594546],[0.1382472672,262.1264474186,14,"completed",-5.283912,14.0,14,"C(#CC1=CC=C(C2=CCC=C2)C1)C1=CC=C(C2=CCC=C2)C1","C(#CC1=NC=C(C2=CCC=C2)C1)C1=NC=C(C2=CCC=C2)C1",{},"[chr5,CH1r5:1]>>[n:1]",null,-0.2920339879],[0.1377212228,220.7564299585,14,"completed",-5.008556,14.0,14,"C(#Cc1c[nH]c(C2=CC=CC2)c1)c1c[nH]c(C2=CC=CC2)c1","C(#Cc1c[nH]c(C2=CC=CC2)n1)c1c[nH]c(C2=CC=CC2)n1",{},"[chr5,CH1r5:1]>>[n:1]",null,-0.2298494809],[0.1375935518,109.9046923998,14,"completed",-5.253184,14.0,14,"C1=NC=C(c2cc(Nc3ccccc3)cc(Nc3ccccc3)c2)C1","C1=NN=C(c2cc(Nc3ccccc3)cc(Nc3ccccc3)c2)C1",{},"[chr5,CH1r5:1]>>[n:1]",null,-0.1535482236],[0.1373057174,112.118012845,14,"completed",-5.2024,14.0,3,"C1=CC(c2cccc(Nc3cccc(C4=CCC=C4)c3)c2)=CC1","C1=CC(c2cccc(Nc3cccc(C4=NCC=C4)c3)c2)=NC1",{},"[chr5,CH1r5:1]>>[n:1]",null,-0.1330731799],[0.1368411319,206.9164048086,14,"completed",-5.063112,14.0,14,"C(#Cc1ccc(C2=CC=CC2)[nH]1)c1ccc(C2=CC=CC2)[nH]1","C(#Cc1ccc(C2=NC=CC2)[nH]1)c1ccc(C2=NC=CC2)[nH]1",{},"[chr5,CH1r5:1]>>[n:1]",null,-0.2085213505],[0.1368237682,99.3467190463,14,"completed",-5.225584,14.0,6,"C1=CC(=C2Sc3ccc4cscc4c3S2)C=C1","C1=CC(=C2Sc3ncc4cscc4c3S2)C=C1",{},"[ch&r6:0]>>[nr6:0]",null,-0.1326564273],[0.1367016635,373.0302965677,14,"completed",-4.99908,14.0,14,"C(=Cc1ccco1)C1=CC=C(C2=CC=C(C=Cc3ccco3)C2)C1","C(=Cc1ccco1)C1=NC=C(C2=CN=C(C=Cc3ccco3)C2)C1",{},"[chr5,CH1r5:1]>>[n:1]",null,-0.3796606075],[0.1366988776,150.6776966415,14,"completed",-5.215372,14.0,3,"C1=C(NC2=Cc3ccccc3C2)Cc2ccccc21","C1=C(NC2=Cc3ncccc3C2)Cc2cccnc21",{},"[ch&r6:0]>>[nr6:0]",null,-0.1709561654],[0.1366738838,166.0890338799,14,"completed",-5.290444,14.0,14,"C(#Cc1cc(C2=CCC=C2)cc(C2=CCC=C2)c1)C1=CCC=C1","C(#Cc1cc(C2=CCC=C2)cc(C2=CCC=C2)c1)c1cc[nH]c1",{},"[#6H2r5:1]>>[NH:1]",null,-0.2129726193],[0.1365085335,196.0056475461,14,"completed",-5.200008,14.0,6,"C1=CCC(N(C2=CCC=C2)C2=CC=CC2)=C1","C1=CC(N(C2=CC=NC2)C2=CC=NC2)=CC1",{},"[chr5,CH1r5:1]>>[n:1]",null,-0.2081321645],[0.1365009294,265.8518391234,14,"completed",-5.228804,14.0,14,"C1=CC(c2ccc(C=Cc3ccc(C4=CCC=C4)s3)s2)=CC1","C(=Cc1ccc(C2=CCN=C2)s1)c1ccc(C2=CCN=C2)s1",{},"[chr5,CH1r5:1]>>[n:1]",null,-0.2807250093],[0.1362911209,320.1935458402,14,"completed",-5.242328,14.0,14,"C(#CC1=CC=C(c2cccs2)C1)C1=CC=C(c2cccs2)C1","C(#CC1=NC=C(c2cccs2)C1)C1=NC=C(c2cccs2)C1",{},"[chr5,CH1r5:1]>>[n:1]",null,-0.3353355991],[0.1361339066,274.8356655171,14,"completed",-4.993284,14.0,14,"C(=CC1=CC=C(C2=CCN=C2)C1)C1=CC=C(C2=CCN=C2)C1","C(=Cc1ccc(C2=CCN=C2)[nH]1)c1ccc(C2=CCN=C2)[nH]1",{},"[#6H2r5:1]>>[NH:1]",null,-0.2848067982],[0.1357306815,255.6641222026,14,"completed",-4.990524,14.0,14,"C1=CCC(C=Cc2ccc(-c3ccc(C=CC4=CC=CC4)o3)o2)=C1","C(=Cc1cccs1)c1ccc(-c2ccc(C=Cc3cccs3)o2)o1",{},"[#6H2r5:1]>>[S:1]",null,-0.2669022119],[0.1356921145,170.7394816677,14,"completed",-5.327152,14.0,9,"O=c1c2c(oc3c1=CCC=3)SC(=C1C=CC=C1)S2","O=c1c2c([nH]c3c1=CCC=3)SC(=C1C=CC=C1)S2",{},"[o:1]>>[nH:1]",null,-0.2333131069],[0.1356221633,207.2919886598,14,"completed",-5.444636,14.0,6,"C1=Cc2cc3cc4c(cc3cc2C1)C=CC4","c1cc2cc3cc4occc4cc3cc2o1",{},"[#6H2r5:1]>>[O:1]",null,-0.318071085],[0.1356221633,172.8191649725,14,"completed",-5.450984,14.0,6,"C1=Cc2cc3cc4c(cc3cc2C1)CC=C4","c1cc2cc3cc4ccoc4cc3cc2o1",{},"[#6H2r5:1]>>[O:1]",null,-0.3003821736],[0.1355187565,229.4613330923,14,"completed",-4.894936,14.0,8,"C1=c2cc3cc4c(cc3cc2=CC1)OCO4","C1=c2cc3cc4c(cc3cc2=CC1)ONO4",{},"[#6H2r5:1]>>[NH:1]",null,-0.2706614361],[0.1351616223,174.1447573203,14,"completed",-5.185748,14.0,3,"c1cc2ccc(Nc3ccc4ccncc4c3)cc2cn1","C1=C(NC2=Cc3cnccc3C2)Cc2ccncc21",{},"[c:0]1[ch:1][ch][c:3][c!r5:4][c!r5:5]1>>[c:0]1[CH2:1][c:3][c:4][c:5]1",null,-0.1841988845],[0.1350473274,223.6294147956,14,"completed",-4.992088,14.0,5,"C1=CC(=C2C=c3ccc4c(c3=C2)SCS4)C=C1","C1=CC(=C2C=c3c4c(ccc3=N2)SCS4)C=C1",{},"[chr5,CH1r5:1]>>[n:1]",null,-0.2360427187],[0.1349896148,224.1346735253,14,"completed",-5.212336,14.0,14,"C1=CN=C(C=CC2=CC=C(C3=CC=C(C=CC4=NC=CC4)C3)C2)C1","C1=CN=C(C=Cc2ccc(-c3ccc(C=CC4=NC=CC4)o3)o2)C1",{},"[#6H2r5:1]>>[O:1]",null,-0.2375286226],[0.1348861323,425.6904849084,14,"completed",-4.249924,14.0,3,"c1ccc(NC2=c3ccccc3=C(Nc3ccccc3)C2)cc1","c1ccc(NC2=c3ccccc3=C(Nc3ccccn3)C2)nc1",{},"[ch&r6:0]>>[nr6:0]",null,-0.7316424672],[0.1347607179,109.2472192636,14,"completed",-5.320068,14.0,4,"C1=CCC(c2cc(NC3=CC=NC3)cc(C3=CC=CC3)c2)=C1","C1=CCC(c2cc(Nc3ccns3)cc(C3=CC=CC3)c2)=C1",{},"[#6H2r5:1]>>[S:1]",null,-0.1888534299],[0.134512981,210.3893218957,14,"completed",-5.208656,14.0,6,"C1=c2c(c3ccsc3c3sccc23)=CC1","C1=c2c(c3ncsc3c3scnc23)=CC1",{},"[chr5,CH1r5:1]>>[n:1]",null,-0.2237155977],[0.134512981,222.6428808188,14,"completed",-5.276552,14.0,6,"C1=c2c(c3sccc3c3ccsc23)=CC1","C1=c2c(c3scnc3c3ncsc23)=CC1",{},"[chr5,CH1r5:1]>>[n:1]",null,-0.2546437721],[0.1345115981,172.0135055826,14,"completed",-5.2208,14.0,6,"C1=CCC(N(C2=CC=CC2)C2=CCC=N2)=C1","C1=NCC(N(C2=CC=NC2)C2=CCC=N2)=C1",{},"[chr5,CH1r5:1]>>[n:1]",null,-0.1916743063],[0.1344275658,157.8857081044,14,"completed",-4.980312,14.0,11,"C(=CC1=c2ccccc2=C(C=CC2=CCN=C2)C1)C1=CCN=C1","C(=CC1=c2ccccc2=C(C=CC2=CCN=N2)C1)C1=CCN=N1",{},"[chr5,CH1r5:1]>>[n:1]",null,-0.1787379459],[0.1344165057,127.3698733511,14,"completed",-5.0391,14.0,3,"C1=CC(=C2C=CC=C2NC2=CC=CC2=C2C=CC=C2)C=C1","C1=CC(=C2C=CC=C2NC2=CC=CC2=C2C=CC=N2)N=C1",{},"[chr5,CH1r5:1]>>[n:1]",null,-0.1343145619],[0.1343932677,376.830017664,14,"completed",-5.500572,14.0,14,"C(#CC1=CN=C(C2=CC=CC2)C1)C1=CN=C(C2=CC=CC2)C1","C(#CC1=NN=C(C2=CC=CC2)C1)C1=NN=C(C2=CC=CC2)C1",{},"[chr5,CH1r5:1]>>[n:1]",null,-0.4697076181],[0.1343194144,155.0763089285,14,"completed",-5.209024,14.0,3,"C(#Cc1cc2ccccc2cn1)c1cc2ccccc2cn1","C(#Cc1cc2c(cn1)=CCC=2)c1cc2c(cn1)=CCC=2",{},"[c:0]1[ch:1][ch][c:3][c!r5:4][c!r5:5]1>>[c:0]1[CH2:1][c:3][c:4][c:5]1",null,-0.1728378302],[0.1342969735,273.0978779785,14,"completed",-5.307648,14.0,14,"O=c1c2c([nH]c3c1=CC(=C1C=CC=C1)C=3)=CCC=2","O=c1c2c([nH]c3c1=CCC=3)OC(=C1C=CC=C1)O2",{},"[CH,ch:0]1=[C,c:1][C,c:2]=[CH,ch:3][*:4]1>>[O:0]1[*:1]=,:[*:2][O:3][*:4]1",null,-0.3093705222],[0.1342806553,325.7280238983,14,"completed",-5.313076,14.0,14,"C1=CC(C2=NC=C(C=CC3=CN=C(C4=CCC=C4)C3)C2)=CC1","C1=CC(C2=NC=C(C=CC3=CN=C(C4=NCC=C4)C3)C2)=NC1",{},"[chr5,CH1r5:1]>>[n:1]",null,-0.3582532939],[0.1342665578,229.4188146816,14,"completed",-5.13754,14.0,14,"C(#Cc1ccc(C2=CCC=C2)s1)c1ccc(C2=CCC=C2)s1","C(#Cc1ccc(C2=CCC=N2)s1)c1ccc(C2=CCC=N2)s1",{},"[chr5,CH1r5:1]>>[n:1]",null,-0.2309188728],[0.1342389697,161.6520984342,14,"completed",-5.504528,14.0,14,"C(#CC1=CCC(C2=NCC=C2)=C1)C1=CCC(C2=NCC=C2)=C1","C(#CC1=CCC(C2=NCC=N2)=C1)C1=CCC(C2=NCC=N2)=C1",{},"[chr5,CH1r5:1]>>[n:1]",null,-0.326061993],[0.1341889932,174.7980995576,14,"completed",-4.790792,14.0,4,"C1=CC(C2=CCC(NC3=CC(C4=CCC=C4)=CC3)=C2)=CC1","C1=CC(C2=CCC(NC3=CC(C4=NCC=C4)=CC3)=C2)=NC1",{},"[chr5,CH1r5:1]>>[n:1]",null,-0.2782140783],[0.1341780885,110.8781772435,14,"completed",-4.952436,14.0,3,"C1=CCC(Nc2ccc3ccc(NC4=CC=CC4)cc3c2)=C1","c1csc(Nc2ccc3ccc(Nc4cccs4)cc3c2)c1",{},"[#6H2r5:1]>>[S:1]",null,-0.1515380675],[0.134158646,122.52660248,14,"completed",-5.168452,14.0,9,"C1=CC(C=Cc2cc(C=CC3=CCC=C3)cc(C3=NSCS3)c2)=CC1","C(=Cc1cc(C=Cc2ccccc2)cc(C2=NSCS2)c1)c1ccccc1",{},"[CH2:0]1[c,C:1]-,=,:[c,C:2]-,=,:[c,C:3]-,=,:[c,C:4]1>>[ch:0]1c[c:1][c:2][c:3][c:4]1",null,-0.1315627216],[0.1340387451,122.4124432038,14,"completed",-5.224664,14.0,4,"C1=CCC(c2cc(NC3=NC=CC3)cc(C3=CC=CC3)c2)=C1","C1=CCC(c2cc(Nc3nccs3)cc(C3=CC=CC3)c2)=C1",{},"[#6H2r5:1]>>[S:1]",null,-0.1503328027],[0.1339301316,143.1572103134,14,"completed",-5.33442,14.0,3,"c1cc2cc(Nc3ccc4cnccc4c3)ccc2cn1","C1=C(NC2=Cc3ccncc3C2)Cc2cnccc21",{},"[c:0]1[ch:1][ch][c:3][c!r5:4][c!r5:5]1>>[c:0]1[CH2:1][c:3][c:4][c:5]1",null,-0.2177632377],[0.1336654044,144.9187669646,14,"completed",-5.51842,14.0,7,"C(#Cc1ccco1)c1cc(C2=CCC=C2)cc(C#Cc2ccco2)n1","C(#Cc1ccco1)c1cc(-c2cc[nH]c2)cc(C#Cc2ccco2)n1",{},"[#6H2r5:1]>>[NH:1]",null,-0.3267848593],[0.1335810155,307.9528239353,14,"completed",-5.207736,14.0,14,"C(#CC1=CN=C(C2=NC=C(C#CC3=CC=CC3)C2)C1)C1=CC=CC1","C(#Cc1cccs1)C1=CN=C(C2=NC=C(C#Cc3cccs3)C2)C1",{},"[#6H2r5:1]>>[S:1]",null,-0.3170526678],[0.1334433652,109.8424801807,14,"completed",-5.274252,14.0,8,"c1cnc2cc3nc4ccccc4nc3cc2c1","C1=c2nc3cc4cccnc4cc3nc2=CC1",{},"[c:0]1[ch:1][ch][c:3][c!r5:4][c!r5:5]1>>[c:0]1[CH2:1][c:3][c:4][c:5]1",null,-0.1641450962],[0.1331762569,205.3138269092,14,"completed",-5.07452,14.0,6,"C1=Cc2c3c(c4c(c2C1)=CCC=4)CC=C3","C1=c2c(c3sccc3c3ccsc23)=CC1",{},"[#6H2r5:1]>>[S:1]",null,-0.2060870942],[0.1331158925,184.875485113,14,"completed",-5.30222,14.0,12,"C(=Cc1cc(C2=CCC=N2)cc(C2=CCC=N2)c1)c1cc[nH]c1","C(=Cc1cc(C2=CCC=N2)nc(C2=CCC=N2)c1)c1cc[nH]c1",{},"[ch&r6:0]>>[nr6:0]",null,-0.2328443255],[0.1329200799,77.2146506757,14,"completed",-5.026956,14.0,8,"c1occ2cc3cc4[nH]ncc4cc3cc12","c1occ2cc3cc4[nH]nnc4cc3cc12",{},"[chr5,CH1r5:1]>>[n:1]",null,-0.0926091841],[0.1327559548,104.0097971381,14,"completed",-4.809652,14.0,7,"C1=c2cc3cc4c(cc3cc2=CC1)N=NC4","C1=c2cc3cc4nn[nH]c4cc3cc2=CC1",{},"[#6H2r5:1]>>[NH:1]",null,-0.2283111886],[0.1326784627,119.7115332461,14,"completed",-5.315468,14.0,4,"C1=CC(Nc2cc(-c3ccco3)cc(-c3ccco3)c2)=CC1","C1=CC(Nc2cc(-c3ccco3)cc(-c3ccco3)c2)=NC1",{},"[chr5,CH1r5:1]>>[n:1]",null,-0.192561201],[0.132670024,189.2345396866,14,"completed",-5.404892,14.0,14,"C(#Cc1coc(C2=CCC=C2)c1)c1coc(C2=CCC=C2)c1","C(#Cc1coc(C2=CCC=N2)c1)c1coc(C2=CCC=N2)c1",{},"[chr5,CH1r5:1]>>[n:1]",null,-0.2852361925],[0.1326104017,181.6347275507,14,"completed",-5.223928,14.0,3,"C1=C(NC2=CCc3ccccc32)c2ccccc2C1","C1=C(NC2=CCc3cnccc32)c2ccncc2C1",{},"[ch&r6:0]>>[nr6:0]",null,-0.2012875241],[0.1326104017,183.2093651132,14,"completed",-5.15088,14.0,3,"C1=C(NC2=CCc3ccccc32)c2ccccc2C1","C1=C(NC2=CCc3ccncc32)c2cnccc2C1",{},"[ch&r6:0]>>[nr6:0]",null,-0.1866391463],[0.1325758284,263.551448346,14,"completed",-5.23368,14.0,14,"C(#Cc1ccc(C2=CC=CC2)s1)c1ccc(C2=CC=CC2)s1","C(#Cc1cnc(C2=CC=CC2)s1)c1cnc(C2=CC=CC2)s1",{},"[chr5,CH1r5:1]>>[n:1]",null,-0.2796709382],[0.1324611759,294.4677170536,14,"completed",-5.354016,14.0,14,"C(#CC1=CN=C(C2=CC=CC2)C1)C1=CN=C(C2=CC=CC2)C1","C(#CC1=CN=C(C2=NC=CC2)C1)C1=CN=C(C2=NC=CC2)C1",{},"[chr5,CH1r5:1]>>[n:1]",null,-0.343988458],[0.1324140444,203.3660950833,14,"completed",-5.035696,14.0,6,"C1=Cc2c(c3c(c4c2=CCC=4)C=CC3)C1","C1=c2c(c3ccsc3c3sccc23)=CC1",{},"[#6H2r5:1]>>[S:1]",null,-0.2082880717],[0.132303095,162.3655957462,14,"completed",-4.948756,14.0,4,"C1=CC(C2=CCC=C2NC2=CCC=C2C2=CCC=C2)=CC1","C1=NCC=C1C1=CCC=C1NC1=CCC=C1C1=CCN=C1",{},"[chr5,CH1r5:1]>>[n:1]",null,-0.1938329512],[0.1623044787,192.6664921616,15,"completed",-5.559176,15.0,15,"C(=Cc1nccc2c1=CCC=2)c1nccc2c1=CCC=2","C(=Cc1ncnc2c1=CCC=2)c1ncnc2c1=CCC=2",{},"[ch&r6:0]>>[nr6:0]",null,-0.3747442471],[0.1422328798,180.2389527686,15,"completed",-5.161552,15.0,15,"C(#Cc1cc(-c2cc[nH]c2)cc(-c2cc[nH]c2)c1)c1cc[nH]c1","C(#Cc1cc(-c2cc[nH]c2)nc(-c2cc[nH]c2)c1)c1cc[nH]c1",{},"[ch&r6:0]>>[nr6:0]",null,-0.1853173439],[0.142091663,163.0253272556,15,"completed",-5.061456,15.0,15,"C(=Cc1cc(C=Cc2ccccc2)cc(C2=NSOS2)c1)c1ccccc1","C1=CCC(C=Cc2cc(C=CC3=CC=CC3)cc(C3=NSOS3)c2)=C1",{},"[c:0]1[ch:1][ch][c:3][c!r5:4][c!r5:5]1>>[c:0]1[CH2:1][c:3][c:4][c:5]1",null,-0.1652429148],[0.1398134562,157.4991850543,15,"completed",-5.35328,15.0,15,"C(#Cc1ccc[nH]1)c1cc(C2=CCC=N2)cc(C2=CCC=N2)c1","C(#Cc1ccc[nH]1)c1cc(C2=CCC=N2)nc(C2=CCC=N2)c1",{},"[ch&r6:0]>>[nr6:0]",null,-0.2371494569],[0.1396860223,171.5874428909,15,"completed",-5.381892,15.0,15,"C(#CC1=NCC=C1)C1=CC(=C2C=CC=C2)C=C1C#CC1=NCC=C1","C(#Cc1cc[nH]n1)C1=CC(=C2C=CC=C2)C=C1C#Cc1cc[nH]n1",{},"[#6H2r5:1]>>[NH:1]",null,-0.2614941097],[0.1351339363,186.0283529704,15,"completed",-5.326232,15.0,3,"C1=CC(=C2C=CC=C2NC2=CC=CC2=C2C=CC=C2)C=C1","C1=CC(=C2C=CN=C2)C(NC2=CC=CC2=C2C=CN=C2)=C1",{},"[chr5,CH1r5:1]>>[n:1]",null,-0.244305542],[0.133422359,136.516270499,15,"completed",-5.614744,15.0,15,"C(#Cc1cc(-c2cc[nH]c2)cc(C#CC2=CC=CC2)n1)C1=CC=CC1","C(#Cc1nc(C#CC2=CC=CC2)nc(-c2cc[nH]c2)n1)C1=CC=CC1",{},"[ch&r6:0]>>[nr6:0]",null,-0.3853151581],[0.1332624544,168.8867432358,15,"completed",-5.487968,15.0,15,"C(#Cc1cc[nH]n1)c1cc(C2=CCC=C2)cc(C2=CCC=C2)c1","C(#Cc1cc[nH]n1)c1cc(C2=CCC=N2)cc(C2=CCC=N2)c1",{},"[chr5,CH1r5:1]>>[n:1]",null,-0.31980795],[0.1300249831,160.356051947,15,"completed",-5.287408,15.0,14,"C1=NC(Nc2cc(-c3ccccc3)cc(-c3ccccc3)c2)=CC1","C1=NC(Nc2cc(-c3ccncc3)cc(-c3ccncc3)c2)=CC1",{},"[ch&r6:0]>>[nr6:0]",null,-0.2071804167],[0.1291611743,203.2058813421,15,"completed",-5.299736,15.0,15,"C(#CC1=CC(C2=CCC=N2)=CC1)C1=CC(C2=CCC=N2)=CC1","C(#Cc1cc(C2=CCC=N2)cs1)c1cc(C2=CCC=N2)cs1",{},"[#6H2r5:1]>>[S:1]",null,-0.2466595232],[0.1289759974,200.8977408734,15,"completed",-5.323932,15.0,7,"C1=CC(=C2Sc3ccc4c(c3S2)N=CC4)C=C1","C1=CC(=C2Sc3ccc4ocnc4c3S2)C=C1",{},"[#6H2r5:1]>>[O:1]",null,-0.2548160458],[0.1289102193,290.6079771659,15,"completed",-5.702696,15.0,3,"C(=Cc1ccc2c(c1)=CCC=2)c1ccc2c(c1)=CCC=2","O=c1oc(C=Cc2cc3c(c(=O)o2)=CCC=3)cc2c1=CCC=2",{},"[c:1]1[c:2][ch:3][ch:4][c:5][c:6]1>>[c:1]1[c:2][o:3][c:4](=O)[c:5][c:6]1",null,-0.5122907435],[0.128892669,176.583577781,15,"completed",-5.355396,15.0,15,"C(#Cc1ccc[nH]1)c1cc(-c2cc[nH]c2)cc(-c2cc[nH]c2)c1","C(#Cc1ccn[nH]1)c1cc(-c2cc[nH]c2)cc(-c2cc[nH]c2)c1",{},"[chr5,CH1r5:1]>>[n:1]",null,-0.2512828032],[0.1285399484,132.1782003164,15,"completed",-5.392748,15.0,3,"c1ccc2c(Nc3cccc4ccccc34)cccc2c1","c1cc(Nc2cccc3ccncc23)c2cnccc2c1",{},"[ch&r6:0]>>[nr6:0]",null,-0.2438539696],[0.128321967,107.724997541,15,"completed",-5.236532,15.0,3,"c1ccc(Nc2cc(Nc3ccccc3)cc(-c3ccccn3)c2)cc1","c1ccc(Nc2cc(Nc3ccccc3)cc(-c3ccncn3)c2)cc1",{},"[ch&r6:0]>>[nr6:0]",null,-0.1440095786],[0.128054884,153.4460902464,15,"completed",-5.3335,15.0,11,"C1=CCC(C=Cc2cc(C=CC3=CC=CC3)cc(C3=NC=CC3)c2)=C1","C1=CCC(C=Cc2cc(C=CC3=CC=CC3)cc(-c3ncc[nH]3)c2)=C1",{},"[#6H2r5:1]>>[NH:1]",null,-0.2241910014],[0.1277920151,170.5577503591,15,"completed",-5.229632,15.0,15,"C(#Cc1ccc[nH]1)c1cc(-c2cc[nH]c2)cc(-c2cc[nH]c2)c1","C(#Cc1ccc[nH]1)c1cc(-c2cc[nH]c2)nc(-c2cc[nH]c2)c1",{},"[ch&r6:0]>>[nr6:0]",null,-0.1931945376],[0.1276284656,135.6381736964,15,"completed",-5.171672,15.0,3,"C(=Cc1cc2ccccc2cc1C=Cc1ccccn1)c1ccccn1","C(=Cc1cc2c(cc1C=Cc1ccccn1)=CCC=2)c1ccccn1",{},"[c:0]1[ch:1][ch][c:3][c!r5:4][c!r5:5]1>>[c:0]1[CH2:1][c:3][c:4][c:5]1",null,-0.1446194427],[0.1276030441,197.5779035534,15,"completed",-5.074244,15.0,15,"C(=Cc1ccc(C=CC2=CCN=N2)c2ccccc12)C1=CCN=N1","C(=Cc1ccc(C=CC2=CCN=N2)c2c1=CCC=2)C1=CCN=N1",{},"[c:0]1[ch:1][ch][c:3][c!r5:4][c!r5:5]1>>[c:0]1[CH2:1][c:3][c:4][c:5]1",null,-0.1983987904],[0.1275496417,94.9677856517,15,"completed",-5.18262,15.0,3,"C1=CCC(c2cc(Nc3ccccc3)cc(Nc3ccccc3)c2)=C1","C1=CN=C(c2cc(Nc3ccccc3)cc(Nc3ccccc3)c2)C1",{},"[chr5,CH1r5:1]>>[n:1]",null,-0.1111919595],[0.1274661096,125.1279106388,15,"completed",-4.829892,15.0,5,"C(=Cc1cc(C=CC2=CSCS2)cc(-c2ccccc2)c1)C1=CSCS1","C1=CCC(c2cc(C=CC3=CSCS3)cc(C=CC3=CSCS3)c2)=C1",{},"[c:0]1[ch:1][ch][c:3][c!r5:4][c!r5:5]1>>[c:0]1[CH2:1][c:3][c:4][c:5]1",null,-0.2267301844],[0.1270246784,218.2603695478,15,"completed",-5.771512,15.0,12,"C1=CC(=C2N=c3ccc4c[nH]cc4c3=N2)C=C1","C1=CC(=C2N=c3cnc4c[nH]cc4c3=N2)C=C1",{},"[ch&r6:0]>>[nr6:0]",null,-0.5182590938],[0.126599159,160.8276241305,15,"completed",-5.25024,15.0,4,"C1=CCC(c2cc(Nc3ccsc3)cc(C3=CC=CC3)c2)=C1","C1=CCC(c2cc(Nc3cnsc3)cc(C3=CC=CC3)c2)=C1",{},"[chr5,CH1r5:1]>>[n:1]",null,-0.1921609557],[0.1264225056,319.3019054331,15,"completed",-5.024564,15.0,15,"C(=Cc1cc(C=Cc2ccccc2)cc(C2=NSNS2)c1)c1ccccc1","C1=CCC(C=Cc2cc(C=CC3=CC=CC3)cc(C3=NSNS3)c2)=C1",{},"[c:0]1[ch:1][ch][c:3][c!r5:4][c!r5:5]1>>[c:0]1[CH2:1][c:3][c:4][c:5]1",null,-0.3236388357],[0.126315719,167.4063190552,15,"completed",-5.606556,15.0,3,"c1ccc(-c2cc3ccccc3cc2-c2ccccc2)cc1","C1=CC(c2cc3ccccc3cc2C2=CCC=C2)=CC1",{},"[c:0]1[ch:1][ch][c:3][c!r5:4][c!r5:5]1>>[c:0]1[CH2:1][c:3][c:4][c:5]1",null,-0.3921203596],[0.126044881,135.3550600377,15,"completed",-5.325496,15.0,12,"C1=CCC(c2cc(NC3=NC=NC3)cc(C3=CC=CC3)c2)=C1","C1=CCC(c2cc(Nc3ncn[nH]3)cc(C3=CC=CC3)c2)=C1",{},"[#6H2r5:1]>>[NH:1]",null,-0.2079344388],[0.1260204067,140.9898323166,15,"completed",-5.239016,15.0,4,"C1=CCC(c2cc(NC3=CN=CC3)cc(C3=CC=CC3)c2)=C1","C1=CCC(c2cc(Nc3cnco3)cc(C3=CC=CC3)c2)=C1",{},"[#6H2r5:1]>>[O:1]",null,-0.1713114195],[0.1259055253,107.5475897589,15,"completed",-5.14352,15.0,13,"c1ccc(Nc2cc(Nc3ccccc3)cc(-c3ccc[nH]3)c2)cc1","c1ccc(Nc2cc(Nc3ccccc3)cc(-c3ncc[nH]3)c2)cc1",{},"[chr5,CH1r5:1]>>[n:1]",null,-0.1117789755],[0.1258827982,134.7777624063,15,"completed",-5.358892,15.0,13,"c1ccc(-c2cc(Nc3conn3)cc(-c3ccccc3)c2)cc1","C1=CC(c2cc(Nc3conn3)cc(C3=CCC=C3)c2)=CC1",{},"[c:0]1[ch:1][ch][c:3][c!r5:4][c!r5:5]1>>[c:0]1[CH2:1][c:3][c:4][c:5]1",null,-0.2258480206],[0.125723765,395.0026981432,15,"completed",-5.398176,15.0,13,"C(=Cc1ccccc1)C1=C(C2=C(C=Cc3ccccc3)N=CC2)CC=N1","C(=Cc1ncsc1-c1scnc1C=Cc1ccccc1)c1ccccc1",{},"[#6H2r5:1]>>[S:1]",null,-0.4467577708],[0.1257156724,90.5454295433,15,"completed",-5.309304,15.0,6,"C1=CC(=C2Sc3cnc4c(c3S2)=CCC=4)C=C1","C1=CC(=C2Sc3cnc4cscc4c3S2)C=C1",{},"[#6H2r5:1]>>[S:1]",null,-0.1722337812],[0.1251748927,147.0072186108,15,"completed",-5.232944,15.0,14,"C1=NC(Nc2cc(-c3ccccc3)cc(-c3ccccc3)c2)=CC1","C1=NC(Nc2cc(-c3cccnc3)cc(-c3cccnc3)c2)=CC1",{},"[ch&r6:0]>>[nr6:0]",null,-0.1739868812],[0.1249728703,174.8668022154,15,"completed",-5.372416,15.0,15,"C(#Cc1c[nH]cn1)c1cc(C2=CCC=C2)cc(C2=CCC=C2)c1","C(#Cc1c[nH]cn1)c1cc(C2=CCC=N2)cc(C2=CCC=N2)c1",{},"[chr5,CH1r5:1]>>[n:1]",null,-0.2587306172],[0.1248503123,219.0982406378,15,"completed",-4.828236,15.0,3,"C1=C(NC2=CCc3ccccc32)c2ccccc2C1","c1ccc2c(Nc3csc4ccccc34)csc2c1",{},"[#6H2r5:1]>>[S:1]",null,-0.2901608488],[0.124277314,109.8132005328,15,"completed",-4.9287,15.0,7,"C1=c2cc3cc4ccsc4cc3cc2=CC1","C1=c2cc3cc4cnsc4cc3cc2=CC1",{},"[chr5,CH1r5:1]>>[n:1]",null,-0.1625956553],[0.1240709287,83.0974750888,15,"completed",-5.185932,15.0,3,"C1=CCC(c2cc(Nc3ccccc3)cc(Nc3ccccc3)c2)=C1","C1=NC=C(c2cc(Nc3ccccc3)cc(Nc3ccccc3)c2)C1",{},"[chr5,CH1r5:1]>>[n:1]",null,-0.1025841196],[0.1239824986,234.8110671029,15,"completed",-5.098256,15.0,3,"C1=NC(C2=CCC=N2)=CC1","C(=Cc1ccccc1)C1=C(C2=C(C=Cc3ccccc3)CC=N2)N=CC1",{},"[ch&r6,CH1&r5:1]>>[*:1](-C=C-c1ccccc1)",null,-0.2348142406],[0.1237424771,135.7625409642,15,"completed",-5.286212,15.0,7,"C1=CC(=C2Sc3cnc4c(c3S2)CC=C4)C=C1","C1=CC(=C2Sc3cnc4cc[nH]c4c3S2)C=C1",{},"[#6H2r5:1]>>[NH:1]",null,-0.1882077918],[0.1235506874,208.6390296056,15,"completed",-5.35788,15.0,4,"C1=CCC(c2cc(NC3=COCO3)cc(C3=CC=CC3)c2)=C1","C1=CCC(c2cc(NC3=NOCO3)cc(C3=CC=CC3)c2)=C1",{},"[chr5,CH1r5:1]>>[n:1]",null,-0.2758917739],[0.1235262201,122.7647377726,15,"completed",-4.846452,15.0,4,"C1=CCC(c2cc(NC3=CCC=N3)cc(C3=CC=CC3)c2)=C1","C1=CCC(c2cc(Nc3c[nH]cn3)cc(C3=CC=CC3)c2)=C1",{},"[#6H2r5:1]>>[NH:1]",null,-0.2158045623],[0.1234107221,150.9468976994,15,"completed",-5.51106,15.0,15,"C(#Cc1ccco1)c1cc(C2=CCC=C2)cc(C2=CCC=C2)c1","C(#Cc1ccco1)c1cc(C2=CCC=N2)cc(C2=CCC=N2)c1",{},"[chr5,CH1r5:1]>>[n:1]",null,-0.3249314151],[0.1233516299,120.2915329777,15,"completed",-5.140852,15.0,12,"C1=CCC(c2cc(Nc3cc[nH]n3)cc(C3=CC=CC3)c2)=C1","C1=CCC(c2cc(Nc3nc[nH]n3)cc(C3=CC=CC3)c2)=C1",{},"[chr5,CH1r5:1]>>[n:1]",null,-0.1236438717],[0.1232851668,144.9563789193,15,"completed",-5.353004,15.0,3,"c1ccc2c(Nc3cccc4ccccc34)cccc2c1","c1cc(Nc2cccc3cnccc23)c2ccncc2c1",{},"[ch&r6:0]>>[nr6:0]",null,-0.2288618657],[0.1228614883,266.9795074494,15,"completed",-5.469292,15.0,6,"C(#Cc1cc2ccccc2[nH]1)c1cc2ccccc2[nH]1","C(#Cc1cc2cccnc2[nH]1)c1cc2cccnc2[nH]1",{},"[ch&r6:0]>>[nr6:0]",null,-0.3716215578],[0.122767991,153.3776242103,15,"completed",-5.424396,15.0,15,"C(#Cc1ccc[nH]1)c1cc(C2=CCC=C2)nc(C2=CCC=C2)c1","C(#Cc1ccc[nH]1)c1cc(-c2ccsc2)nc(-c2ccsc2)c1",{},"[#6H2r5:1]>>[S:1]",null,-0.2740232661],[0.1226716489,169.9854178175,15,"completed",-5.278024,15.0,3,"C(#Cc1cccc2c1=CCC=2)c1cccc2c1=CCC=2","C(#Cc1cccc2c1=NCC=2)c1cccc2c1=NCC=2",{},"[chr5,CH1r5:1]>>[n:1]",null,-0.2107709399],[0.1226186615,112.6772235726,15,"completed",-5.147844,15.0,4,"C1=CC(=C2C=C(NC3=CCC=C3)C(NC3=CCC=C3)=C2)C=C1","C1=CC(=C2N=C(NC3=CCC=C3)C(NC3=CCC=C3)=N2)C=C1",{},"[chr5,CH1r5:1]>>[n:1]",null,-0.1175490978],[0.1225935483,134.3668032318,15,"completed",-4.861448,15.0,3,"C1=CC(Nc2ccc3cc(NC4=CCC=C4)ccc3c2)=CC1","C1=CC(Nc2ccc3nc(NC4=CCC=C4)ccc3n2)=CC1",{},"[ch&r6:0]>>[nr6:0]",null,-0.2143336082],[0.1225472505,126.8187141173,15,"completed",-5.272228,15.0,3,"c1ccc(-c2cccc(Nc3cccc(-c4ccccc4)c3)c2)cc1","c1ccc(-c2cccc(Nc3cccc(-c4ccccn4)c3)c2)nc1",{},"[ch&r6:0]>>[nr6:0]",null,-0.1749788656],[0.1225388507,128.2046055572,15,"completed",-5.133768,15.0,4,"C1=CC(c2cc(Nc3ccoc3)cc(C3=CCC=C3)c2)=CC1","C1=CC(c2cc(Nc3cocn3)cc(C3=CCC=C3)c2)=CC1",{},"[chr5,CH1r5:1]>>[n:1]",null,-0.1303654748],[0.1225235163,145.8717461027,15,"completed",-5.302588,15.0,15,"C(#Cc1ccc[nH]1)c1cc(-c2ccccc2)cc(-c2ccccc2)c1","C(#Cc1ccc[nH]1)c1cc(C2=CC=CC2)cc(C2=CC=CC2)c1",{},"[c:0]1[ch:1][ch][c:3][c!r5:4][c!r5:5]1>>[c:0]1[CH2:1][c:3][c:4][c:5]1",null,-0.2034431031],[0.1224390996,129.855948109,15,"completed",-5.387596,15.0,4,"C1=CC(c2cc(Nc3ccco3)cc(C3=CCC=C3)c2)=CC1","C1=CC(c2cc(Nc3ccno3)cc(C3=CCC=C3)c2)=CC1",{},"[chr5,CH1r5:1]>>[n:1]",null,-0.2395645681],[0.1223264535,125.3372985119,15,"completed",-5.182436,15.0,4,"C1=CCC(c2cc(NC3=CCC=N3)cc(C3=CC=CC3)c2)=C1","C1=CCC(c2cc(Nc3cocn3)cc(C3=CC=CC3)c2)=C1",{},"[#6H2r5:1]>>[O:1]",null,-0.1379830733],[0.1223145321,77.2101799385,15,"completed",-4.898156,15.0,6,"C1=c2cc3cc4ccccc4cc3cc2=CC1","c1ccc2cc3cc4cscc4cc3cc2c1",{},"[#6H2r5:1]>>[S:1]",null,-0.1610108756],[0.1222758426,182.5010511628,15,"completed",-5.3588,15.0,7,"C1=CC(=C2Sc3ccc4ccoc4c3S2)C=C1","C1=CC(=C2Sc3ccc4ncoc4c3S2)C=C1",{},"[chr5,CH1r5:1]>>[n:1]",null,-0.2571489438],[0.122223837,170.453323504,15,"completed",-5.1541,15.0,3,"C1=CCC(NC2=CCC=C2NC2=CC=CC2)=C1","C1=NCC(NC2=CCC=C2NC2=CC=NC2)=C1",{},"[chr5,CH1r5:1]>>[n:1]",null,-0.1746094854],[0.1221167737,183.7506522494,15,"completed",-5.157688,15.0,4,"C1=CCC(c2cc(NC3=CC=NC3)cc(C3=CC=CC3)c2)=C1","C1=CCC(c2cc(Nc3ccn[nH]3)cc(C3=CC=CC3)c2)=C1",{},"[#6H2r5:1]>>[NH:1]",null,-0.1881355251],[0.12211445,288.4442065194,15,"completed",-5.414828,15.0,11,"C1=CC(C=Cc2ccccn2)=C(C2=C(C=Cc3ccccn3)C=CC2)C1","C(=Cc1ccsc1-c1sccc1C=Cc1ccccn1)c1ccccn1",{},"[#6H2r5:1]>>[S:1]",null,-0.3629975597],[0.1220879457,126.0219841703,15,"completed",-4.798428,15.0,3,"c1ccc(Nc2cc3cnc(Nc4ccccc4)cc3cn2)cc1","C1=CC(Nc2cc3cnc(NC4=CCC=C4)cc3cn2)=CC1",{},"[c:0]1[ch:1][ch][c:3][c!r5:4][c!r5:5]1>>[c:0]1[CH2:1][c:3][c:4][c:5]1",null,-0.2458554847],[0.121124627,191.5690661434,15,"completed",-5.622196,15.0,14,"C(#Cc1csc(C2=CC=CC2)c1)c1csc(C2=CC=CC2)c1","C(#Cc1cc(C2=CC=CC2)sn1)c1cc(C2=CC=CC2)sn1",{},"[chr5,CH1r5:1]>>[n:1]",null,-0.4126937747],[0.1211088146,171.1810549891,15,"completed",-5.461196,15.0,10,"C(#Cc1ccsc1)C1=CCC=C1C#Cc1ccsc1","C(#Cc1cscn1)C1=CCC=C1C#Cc1cscn1",{},"[chr5,CH1r5:1]>>[n:1]",null,-0.305335231],[0.1210471693,198.6305275354,15,"completed",-5.5934,15.0,12,"C(=Cc1cc(-c2cc(C=Cc3ccccc3)no2)on1)c1ccccc1","C1=CCC(C=Cc2cc(-c3cc(C=CC4=CC=CC4)no3)on2)=C1",{},"[c:0]1[ch:1][ch][c:3][c!r5:4][c!r5:5]1>>[c:0]1[CH2:1][c:3][c:4][c:5]1",null,-0.3984236826],[0.1210115859,169.9259813623,15,"completed",-5.231012,15.0,8,"O=c1[nH]ccc2cc3cc4cscc4cc3cc12","O=c1[nH]cnc2cc3cc4cscc4cc3cc12",{},"[ch&r6:0]>>[nr6:0]",null,-0.1930939403],[0.1209960208,197.9565157311,15,"completed",-5.364412,15.0,9,"O=c1ccc2cc3cc4c[nH]cc4cc3cc2o1","O=c1ncc2cc3cc4c[nH]cc4cc3cc2o1",{},"[ch&r6:0]>>[nr6:0]",null,-0.2710064537],[0.1209275666,320.3818585718,15,"completed",-5.733332,15.0,3,"C1=CC(c2cccc(C3=CCC=C3)c2Nc2ccccc2)=CC1","O=c1ccoc(Nc2c(C3=CCC=C3)cccc2C2=CCC=C2)c1",{},"[ch:1]1[c:2][c:3][ch:4][c:5][c:6]1>>[o:1]1[c:2][c:3][C:4](=O)[c:5][c:6]1",null,-0.5469809432],[0.1206760863,214.0291284119,15,"completed",-5.274804,15.0,3,"C1=CCC(C=Cc2ccc3cc(C=CC4=CC=CC4)ccc3c2)=C1","C1=CCC(C=Cc2cc3cnc(C=CC4=CC=CC4)cc3cn2)=C1",{},"[ch&r6:0]>>[nr6:0]",null,-0.2465382782],[0.1206617509,125.7419453165,15,"completed",-5.2944,15.0,7,"C1=c2cc3cc4c(cc3cc2=CC1)SCS4","c1c2c(cc3cc4c(cc13)=NCN=4)SCS2",{},"[chr5,CH1r5:1]>>[n:1]",null,-0.1852803368],[0.120626245,193.1759045949,15,"completed",-5.256956,15.0,15,"C(#Cc1ccc[nH]1)c1cc(-c2cc[nH]c2)cc(-c2cc[nH]c2)c1","C(#Cc1ncc[nH]1)c1cc(-c2cc[nH]c2)cc(-c2cc[nH]c2)c1",{},"[chr5,CH1r5:1]>>[n:1]",null,-0.222234496],[0.1205320647,147.4099608494,15,"completed",-5.40158,15.0,6,"C1=c2c(c3cc[nH]c3c3[nH]ccc23)=CC1","C1=Cc2c3c(c4c(c2=C1)=CCC=4)=CC=C3",{},"[nr5:0]>>[ch&r5:0]",null,-0.2574790085],[0.120466334,149.8985589298,15,"completed",-5.120612,15.0,3,"c1cc(Nc2cccc(-c3ccncc3)c2)cc(-c2ccncc2)c1","C1=C(NC2=CCC(c3ccncc3)=C2)C=C(c2ccncc2)C1",{},"[c:0]1[ch:1][ch][c:3][c!r5:4][c!r5:5]1>>[c:0]1[CH2:1][c:3][c:4][c:5]1",null,-0.1505913566],[0.120406151,179.4915647626,15,"completed",-5.178572,15.0,15,"C1=CC(=C2C=c3c4c(ccc3=N2)SCS4)C=C1","C1=CC(=C2N=c3ccc4c(c3=N2)SCS4)C=C1",{},"[chr5,CH1r5:1]>>[n:1]",null,-0.1877292354],[0.1202824618,152.2777218234,15,"completed",-5.162748,15.0,4,"C1=CC(NC2=CC(=C3C=CN=C3)C=C2NC2=CCC=C2)=CC1","C1=CC(NC2=CC(=C3C=NC=N3)C=C2NC2=CCC=C2)=CC1",{},"[chr5,CH1r5:1]>>[n:1]",null,-0.1584859211],[0.1200749759,116.0973128561,15,"completed",-5.262016,15.0,3,"c1ccc2cc3ccccc3cc2c1","c1ccc2cc3cc4ccccc4cc3cc2c1",{},"[cH&r6:1][cH&r6:2]>>[c:1]2cccc[c:2]2",null,-0.1622981403],[0.1200707737,81.6836480861,15,"completed",-4.960348,15.0,6,"C1=c2cc3cc4ccccc4cc3cc2=CC1","c1ccc2cc3cc4cocc4cc3cc2c1",{},"[#6H2r5:1]>>[O:1]",null,-0.127391256],[0.1199241445,187.2412912681,15,"completed",-5.419888,15.0,6,"C1=CC(C=CC2=NC(C3=CCC(C=CC4=CCC=C4)=N3)=CC2)=CC1","C1=CC(C=Cc2nc(-c3coc(C=CC4=CCC=C4)n3)co2)=CC1",{},"[#6H2r5:1]>>[O:1]",null,-0.2918907057],[0.1197889071,148.6118530224,15,"completed",-5.76268,15.0,6,"C1=c2c3c(c4c(c2=CC1)=CCC=4)=CCC=3","C1=c2c(c3c(c4c2=NCC=4)=CCN=3)=CC1",{},"[chr5,CH1r5:1]>>[n:1]",null,-0.4871000167],[0.1195563228,135.4963279074,15,"completed",-5.417772,15.0,8,"c1ccc2cc3cc4[nH]ncc4cc3cc2c1","c1cnc2cc3cc4[nH]ncc4cc3cc2n1",{},"[ch&r6:0]>>[nr6:0]",null,-0.2604591838],[0.1193887075,143.1236368107,15,"completed",-5.01886,15.0,4,"C1=CC(=C2C=C(NC3=CCC=C3)C(NC3=CCC=C3)=C2)C=C1","C1=CC(=C2C=C(NC3=CCC=C3)C(NC3=CCC=C3)=C2)N=C1",{},"[chr5,CH1r5:1]>>[n:1]",null,-0.1539817789],[0.1192931232,106.7817350818,15,"completed",-5.229724,15.0,7,"C1=c2cc3cc4ccccc4cc3cc2=NC1","C1=c2cc3cc4nccnc4cc3cc2=NC1",{},"[ch&r6:0]>>[nr6:0]",null,-0.1401720866],[0.1192287134,94.9934714437,15,"completed",-5.131284,15.0,3,"c1ccc(Nc2cc(Nc3ccccc3)cc(-c3ccccc3)c2)cc1","c1ccc(Nc2cc(Nc3ccccc3)cc(-c3ccccn3)c2)cc1",{},"[ch&r6:0]>>[nr6:0]",null,-0.0974849581],[0.1192262824,314.8180409303,15,"completed",-5.852656,15.0,11,"C1=Cc2c3c(c4c(c2=C1)=CCC=4)=CC=C3","C1=Cc2c3c(c4c(c2=N1)=CCC=4)=NC=C3",{},"[chr5,CH1r5:1]>>[n:1]",null,-0.6137515911],[0.1192048132,177.9028149878,15,"completed",-4.8091,15.0,4,"C1=CCC(C2=CCC=C2NC2=CCC=C2C2=CC=CC2)=C1","C1=CCC(c2cscc2Nc2cscc2C2=CC=CC2)=C1",{},"[#6H2r5:1]>>[S:1]",null,-0.2703970941],[0.1190273247,254.017838646,15,"completed",-5.656696,15.0,3,"O=c1occc2cccc(C=Cc3cccc4ccoc(=O)c34)c12","O=c1occc2c1=C(C=CC1=c3c(ccoc3=O)=CC1)CC=2",{},"[c:0]1[ch:1][ch][c:3][c!r5:4][c!r5:5]1>>[c:0]1[CH2:1][c:3][c:4][c:5]1",null,-0.4651679011],[0.1190156419,112.8012394007,15,"completed",-5.306728,15.0,3,"C1=CC(c2cccc(Nc3cccc(C4=CCC=C4)c3)c2)=CC1","C1=NCC=C1c1cccc(Nc2cccc(C3=CCN=C3)c2)c1",{},"[chr5,CH1r5:1]>>[n:1]",null,-0.1834802113],[0.1189902976,116.1700283982,15,"completed",-5.373888,15.0,3,"c1ccc2cc(Nc3ccc4ccccc4c3)ccc2c1","c1cnc2cc(Nc3ccc4cccnc4c3)ccc2c1",{},"[ch&r6:0]>>[nr6:0]",null,-0.2241710227],[0.1189892168,175.7882103462,15,"completed",-5.417496,15.0,15,"C(#Cc1cnc[nH]1)c1cc(C2=CCC=C2)cc(C2=CCC=C2)c1","C(#Cc1cnc[nH]1)c1cc(C2=CCC=N2)cc(C2=CCC=N2)c1",{},"[chr5,CH1r5:1]>>[n:1]",null,-0.2833642758],[0.1189740927,103.8646845072,15,"completed",-5.3611,15.0,4,"C1=CCC(c2cc(Nc3ccccn3)cc(C3=CC=CC3)c2)=C1","c1ccc(Nc2cc(-c3ccco3)cc(-c3ccco3)c2)nc1",{},"[#6H2r5:1]>>[O:1]",null,-0.2102207068],[0.1189677574,203.4307850533,15,"completed",-4.822992,15.0,4,"C1=CC(NC2=CC(=C3C=CC(NC4=CCC=C4)=C3)C=C2)=CC1","C1=CC(NC2=CC(=C3C=C(NC4=CCC=C4)C=N3)N=C2)=CC1",{},"[chr5,CH1r5:1]>>[n:1]",null,-0.2810399723],[0.1188645194,200.2774556535,15,"completed",-4.959704,15.0,3,"O=c1ccocc1-c1cc(Nc2ccccc2)cc(Nc2ccccc2)c1","O=c1cc[nH]cc1-c1cc(Nc2ccccc2)cc(Nc2ccccc2)c1",{},"[o:1]>>[nH:1]",null,-0.2230598874],[0.1185859942,184.1940577349,15,"completed",-5.426512,15.0,15,"C(#Cc1ncc[nH]1)c1cc(C2=CCC=C2)cc(C2=CCC=C2)c1","C(#Cc1ncc[nH]1)c1cc(C2=CCC=N2)cc(C2=CCC=N2)c1",{},"[chr5,CH1r5:1]>>[n:1]",null,-0.2935411268],[0.1185166237,127.4413457757,15,"completed",-5.312064,15.0,4,"C1=CCC(c2cc(NC3=NC=CC3)cc(C3=CC=CC3)c2)=C1","C1=CCC(c2cc(Nc3ncco3)cc(C3=CC=CC3)c2)=C1",{},"[#6H2r5:1]>>[O:1]",null,-0.1956454836],[0.1184940001,208.1124358346,15,"completed",-5.148304,15.0,6,"C1=CCC(N(C2=CC=CC2)C2=CCC=N2)=C1","C1=CN=C(N(C2=CCC=N2)C2=NC=CC2)C1",{},"[chr5,CH1r5:1]>>[n:1]",null,-0.2108413892],[0.1184827607,250.5919030534,15,"completed",-5.305532,15.0,4,"C1=NCC(c2cc(Nc3ccccc3)cc(C3=CC=NC3)n2)=C1","C1=CCC(Nc2cc(C3=CC=NC3)nc(C3=CC=NC3)c2)=C1",{},"[c:0]1[ch:1][ch][c:3][c!r5:4][c!r5:5]1>>[c:0]1[CH2:1][c:3][c:4][c:5]1",null,-0.288955999],[0.1184508621,187.1490235267,15,"completed",-5.204424,15.0,15,"C(#Cc1cc[nH]n1)c1cc(C2=CCC=C2)cc(C2=CCC=C2)c1","C(#Cc1cc[nH]n1)c1cc(-c2cc[nH]c2)cc(-c2cc[nH]c2)c1",{},"[#6H2r5:1]>>[NH:1]",null,-0.2009176428],[0.1184033418,139.2873780808,15,"completed",-5.56258,15.0,12,"C1=CCC(C=Cc2cc(-c3ccc[nH]3)cc(C=CC3=CC=CC3)n2)=C1","C1=CCC(C=Cc2nc(C=CC3=CC=CC3)nc(-c3ccc[nH]3)n2)=C1",{},"[ch&r6:0]>>[nr6:0]",null,-0.3524929777],[0.1183001949,131.3902086437,15,"completed",-5.251896,15.0,7,"C1=CC(=C2Sc3ccc4cc[nH]c4c3S2)C=C1","C1=CC(=C2Sc3ccc4nc[nH]c4c3S2)C=C1",{},"[chr5,CH1r5:1]>>[n:1]",null,-0.169023254],[0.1182566488,170.125054595,15,"completed",-5.471408,15.0,15,"C(#Cc1ccc[nH]1)c1cc(-c2ccoc2)cc(-c2ccoc2)c1","C(#Cc1ccc[nH]1)c1cc(-c2ccoc2)nc(-c2ccoc2)c1",{},"[ch&r6:0]>>[nr6:0]",null,-0.3107008954],[0.1182534808,207.1954911827,15,"completed",-5.34454,15.0,6,"C1=CCC(C=CC2=NC(C3=CCC(C=CC4=CC=CC4)=N3)=CC2)=C1","C1=CCC(C=Cc2nc(-c3coc(C=CC4=CC=CC4)n3)co2)=C1",{},"[#6H2r5:1]>>[O:1]",null,-0.2687598914],[0.1182321193,134.8940843343,15,"completed",-4.865772,15.0,3,"c1ccc(Nc2cccc(Nc3ccccc3)n2)cc1","C1=CC(Nc2cccc(NC3=CCC=C3)n2)=CC1",{},"[c:0]1[ch:1][ch][c:3][c!r5:4][c!r5:5]1>>[c:0]1[CH2:1][c:3][c:4][c:5]1",null,-0.2123185447],[0.1181453975,113.7348518638,15,"completed",-5.385204,15.0,4,"C1=CCC(c2cc(Nc3ccco3)cc(C3=CC=CC3)c2)=C1","C1=CCC(c2cc(Nc3ccno3)cc(C3=CC=CC3)c2)=C1",{},"[chr5,CH1r5:1]>>[n:1]",null,-0.2297669779],[0.1673845357,220.9780146674,16,"completed",-5.24242,16.0,16,"C(=Cc1ccccc1)C1=C(C2=C(C=Cc3ccccc3)CN=N2)N=NC1","C1=CC(C=CC2=C(C3=C(C=CC4=CCC=C4)CN=N3)N=NC2)=CC1",{},"[c:0]1[ch:1][ch][c:3][c!r5:4][c!r5:5]1>>[c:0]1[CH2:1][c:3][c:4][c:5]1",null,-0.2424256105],[0.1637382825,242.865281766,16,"completed",-5.141864,16.0,16,"C(=Cc1ccccc1)C1=C(C2=C(C=Cc3ccccc3)CN=N2)N=NC1","C1=CCC(C=CC2=C(C3=C(C=CC4=CC=CC4)CN=N3)N=NC2)=C1",{},"[c:0]1[ch:1][ch][c:3][c!r5:4][c!r5:5]1>>[c:0]1[CH2:1][c:3][c:4][c:5]1",null,-0.2446268922],[0.1278043033,164.8492321317,16,"completed",-5.207276,16.0,16,"C(#Cc1cc(C2=CCC=N2)cc(C2=CCC=N2)c1)C1=CC=CC1","C(#Cc1cc(-c2c[nH]cn2)cc(-c2c[nH]cn2)c1)C1=CC=CC1",{},"[#6H2r5:1]>>[NH:1]",null,-0.1811470619],[0.1235276394,264.694870591,16,"completed",-5.361376,16.0,11,"C1=Cc2c3c(c4c(c2=C1)=CCC=4)=CC=C3","C1=Cc2c3c(c4cscc4c2=C1)=CC=C3",{},"[#6H2r5:1]>>[S:1]",null,-0.3217746215],[0.1200988165,158.6848871955,16,"completed",-5.307188,16.0,16,"C(#Cc1ccc[nH]1)c1cc(-c2ccc[nH]2)cc(-c2ccc[nH]2)c1","C(#Cc1ccc[nH]1)c1cc(-c2ccc[nH]2)nc(-c2ccc[nH]2)c1",{},"[ch&r6:0]>>[nr6:0]",null,-0.2149768788],[0.1196530756,126.375664451,16,"completed",-5.501308,16.0,16,"C1=CC(c2cc(NC3=CCN=N3)cc(C3=CCC=C3)c2)=CC1","C1=CC(c2cc(NC3=NCN=N3)cc(C3=CCC=C3)c2)=CC1",{},"[chr5,CH1r5:1]>>[n:1]",null,-0.3080330873],[0.1177190353,182.6709642595,16,"completed",-5.405168,16.0,16,"C(#Cc1cccc2c1=NCC=2)c1cccc2c1=NCC=2","C(#Cc1cccc2csnc12)c1cccc2csnc12",{},"[#6H2r5:1]>>[S:1]",null,-0.2810714504],[0.1176424201,163.8899374283,16,"completed",-5.451076,16.0,16,"C1=CCC(C=Cc2cc(C=CC3=CC=CC3)cc(-c3cc[nH]c3)c2)=C1","C1=CN=C(C=Cc2cc(C=CC3=NC=CC3)cc(-c3cc[nH]c3)c2)C1",{},"[chr5,CH1r5:1]>>[n:1]",null,-0.2953888063],[0.1168266353,160.9754006667,16,"completed",-4.796588,16.0,4,"C1=CC(Nc2cccc(NC3=CCC=C3)c2C2=NCC=C2)=CC1","C1=CC(Nc2cccc(NC3=CCC=C3)c2C2=NCC=N2)=CC1",{},"[chr5,CH1r5:1]>>[n:1]",null,-0.266499366],[0.1162729419,115.9637650068,16,"completed",-5.347484,16.0,16,"C(=Cc1cc2c(cc1C=Cc1ccccn1)=CCC=2)c1ccccn1","C(=Cc1cc2cscc2cc1C=Cc1ccccn1)c1ccccn1",{},"[#6H2r5:1]>>[S:1]",null,-0.2084688865],[0.1161536542,136.8461722379,16,"completed",-4.866232,16.0,4,"C1=CC(Nc2cccc(NC3=CCC=C3)c2C2=CCC=N2)=CC1","C1=CC(Nc2cccc(NC3=CCC=C3)c2C2=CCN=N2)=CC1",{},"[chr5,CH1r5:1]>>[n:1]",null,-0.2133169918],[0.1151036161,125.1923180213,16,"completed",-5.411792,16.0,4,"C1=CC(c2cc(NC3=CCN=C3)cc(C3=CCC=C3)c2)=CC1","C1=CC(c2cc(NC3=NCN=C3)cc(C3=CCC=C3)c2)=CC1",{},"[chr5,CH1r5:1]>>[n:1]",null,-0.2516110085],[0.1150275645,159.0778819411,16,"completed",-5.397716,16.0,16,"C(=Cc1cc2c(cc1C=Cc1ccccn1)=CCC=2)c1ccccn1","C(=Cc1cc2c(cc1C=Cc1ccncn1)=CCC=2)c1ccncn1",{},"[ch&r6:0]>>[nr6:0]",null,-0.2621771018],[0.1149069094,251.8218285214,16,"completed",-5.468648,16.0,16,"O=c1oc(C=Cc2cc3c(c(=O)o2)=CCC=3)cc2c1=CCC=2","O=c1[nH]c(C=Cc2cc3c(c(=O)[nH]2)=CCC=3)cc2c1=CCC=2",{},"[o:1]>>[nH:1]",null,-0.3605633007],[0.1147351391,169.5524255364,16,"completed",-5.316296,16.0,16,"C(=Cc1cc2c(cc1C=Cc1ccccn1)=CCC=2)c1ccccn1","C(=Cc1cc2c(cc1C=Cc1cnccn1)=CCC=2)c1cnccn1",{},"[ch&r6:0]>>[nr6:0]",null,-0.2273151232],[0.1147228757,206.6772646784,16,"completed",-5.207736,16.0,16,"C1=CCC(C=CC2=C(C3=C(C=CC4=CC=CC4)CC=N3)N=CC2)=C1","C(=CC1=C(C2=C(C=CC3=CC=NC3)CC=N2)N=CC1)C1=CC=NC1",{},"[chr5,CH1r5:1]>>[n:1]",null,-0.2200066911],[0.1146149113,162.3128282307,16,"completed",-5.416944,16.0,16,"C(#Cc1cc(C2=CCC=N2)cc(C2=CCC=N2)c1)C1=CC=CC1","C(#Cc1cc(-c2cscn2)cc(-c2cscn2)c1)C1=CC=CC1",{},"[#6H2r5:1]>>[S:1]",null,-0.2748957417],[0.1145619793,108.0756700142,16,"completed",-4.955012,16.0,4,"C1=CC(NC2=CC(C3=CCC(NC4=CCC=C4)=C3)=CC2)=CC1","C1=CC(NC2=CC(C3=NCC(NC4=CCC=C4)=C3)=NC2)=CC1",{},"[chr5,CH1r5:1]>>[n:1]",null,-0.1482595539],[0.1144640399,100.22037711,16,"completed",-5.222548,16.0,5,"C1=CC(=C2Sc3ccc4c(c3S2)=CCC=4)C=C1","C1=CC(=C2Sc3ccc4cocc4c3S2)C=C1",{},"[#6H2r5:1]>>[O:1]",null,-0.1319202411],[0.1143736373,256.8742658747,16,"completed",-5.416208,16.0,3,"c1ccc(-c2cnccc2Nc2ccncc2-c2ccccc2)cc1","C1=CCC(c2cnccc2Nc2ccncc2C2=CC=CC2)=C1",{},"[c:0]1[ch:1][ch][c:3][c!r5:4][c!r5:5]1>>[c:0]1[CH2:1][c:3][c:4][c:5]1",null,-0.3390844483],[0.114139043,152.8602966439,16,"completed",-5.390724,16.0,3,"C(=Cc1ccc2c(c1)=CCC=2)c1ccc2c(c1)=CCC=2","C(=Cc1ccc2c(c1)=CCN=2)c1ccc2c(c1)=CCN=2",{},"[chr5,CH1r5:1]>>[n:1]",null,-0.2545216846],[0.1141283912,185.5941722584,16,"completed",-5.81052,16.0,6,"C1=c2c3c(c4cscc4c2=CC1)=CCC=3","C1=c2c(c3c(c4cscc24)=CCN=3)=NC1",{},"[chr5,CH1r5:1]>>[n:1]",null,-0.5308635844],[0.1138633296,170.1321536875,16,"completed",-5.146096,16.0,16,"C(=Cc1cc2c(cc1C=Cc1ccccn1)=CCC=2)c1ccccn1","C(=Cc1cc2c(cc1C=Cc1ccccn1)SCS2)c1ccccn1",{},"[CH,ch:0]1=[C,c:1][C,c:2]=[CH,ch:3][*:4]1>>[S:0]1[*:1]=,:[*:2][S:3][*:4]1",null,-0.1731650135],[0.1138282593,175.4799918922,16,"completed",-5.110676,16.0,6,"C1=CC(C=Cc2cc(C=CC3=CCC=C3)cc(C3=COCO3)c2)=CC1","C1=CC(C=Cc2cc(C=CC3=CCC=C3)cc(C3=COSO3)c2)=CC1",{},"[#6H2r5:1]>>[S:1]",null,-0.1756390511],[0.1134382947,230.8847391092,16,"completed",-5.167992,16.0,16,"C(#Cc1cc[nH]c1)C1=CC(=C2C=CC=C2)C=C1C#Cc1cc[nH]c1","C(#Cc1cc[nH]c1)C1=CC(=C2C=CC=N2)C=C1C#Cc1cc[nH]c1",{},"[chr5,CH1r5:1]>>[n:1]",null,-0.2357392408],[0.1133212979,343.4098762362,16,"completed",-5.030912,16.0,3,"C1=CC(=C2C(C=Cc3ccccc3)=CC=C2C=Cc2ccccc2)C=C1","C1=CC(=C2C(C=CC3=CCC=C3)=CC=C2C=CC2=CCC=C2)C=C1",{},"[c:0]1[ch:1][ch][c:3][c!r5:4][c!r5:5]1>>[c:0]1[CH2:1][c:3][c:4][c:5]1",null,-0.3467984825],[0.1130302436,99.8025316304,16,"completed",-5.41768,16.0,7,"c1ccc2cc3cc4c(cc3cc2c1)=NCN=4","c1ccc2cc3cc4nsnc4cc3cc2c1",{},"[#6H2r5:1]>>[S:1]",null,-0.2437450116],[0.1128600668,216.3375010423,16,"completed",-5.265512,16.0,16,"C(#Cc1cc[nH]c1)C1=CC(=C2C=CC=C2)C=C1C#Cc1cc[nH]c1","C(#Cc1cc[nH]c1)C1=CC(=C2C=CN=C2)C=C1C#Cc1cc[nH]c1",{},"[chr5,CH1r5:1]>>[n:1]",null,-0.2454079934],[0.1127908072,183.5722246752,16,"completed",-4.999356,16.0,3,"C1=CC(Nc2cc3ccccc3cc2NC2=CCC=C2)=CC1","C1=NC(Nc2cc3ccccc3cc2NC2=CCC=N2)=CC1",{},"[chr5,CH1r5:1]>>[n:1]",null,-0.1966267451],[0.1126790594,143.3646839541,16,"completed",-5.202032,16.0,16,"O=c1cc2cc3cc4ccccc4cc3cc2co1","O=c1cc2cc3cc4ccccc4cc3cc2c[nH]1",{},"[o:1]>>[nH:1]",null,-0.1601705086],[0.1123947539,237.8647076633,16,"completed",-5.262384,16.0,6,"C(#Cc1ccc(C#Cc2ccco2)c2c1=CCC=2)c1ccco1","C(#Cc1ccc(C#Cc2cnco2)c2c1=CCC=2)c1cnco1",{},"[chr5,CH1r5:1]>>[n:1]",null,-0.2636289348],[0.112344135,118.7851058528,16,"completed",-5.483736,16.0,10,"C1=c2c(c3cscc3c3cscc23)=CC1","c1scc2c1c1cscc1c1cscc21",{},"[#6H2r5:1]>>[S:1]",null,-0.2937073834],[0.1122255299,103.9700895678,16,"completed",-5.084088,16.0,7,"C1=CC(=C2Sc3ccc4c(c3S2)C=CC4)C=C1","C1=CC(=C2Sc3ccc4[nH]ccc4c3S2)C=C1",{},"[#6H2r5:1]>>[NH:1]",null,-0.1045650203],[0.1121262137,164.06887411,16,"completed",-5.55384,16.0,16,"C(#Cc1cc(C2=CCC=N2)cc(C2=CCC=N2)c1)C1=CC=CC1","C(#Cc1nc(C2=CCC=N2)cc(C2=CCC=N2)n1)C1=CC=CC1",{},"[ch&r6:0]>>[nr6:0]",null,-0.357553158],[0.1120006304,194.643263859,16,"completed",-5.420348,16.0,16,"C(#CC1=CCC=C1C#CC1=CCC=N1)C1=CCC=N1","C(#Cc1cscc1C#CC1=CCC=N1)C1=CCC=N1",{},"[#6H2r5:1]>>[S:1]",null,-0.2969363439],[0.1119602138,105.2969684353,16,"completed",-5.28244,16.0,6,"C1=CC(=C2Sc3ncc4c(c3S2)=CCC=4)C=C1","C1=CC(=C2Sc3ncc4cocc4c3S2)C=C1",{},"[#6H2r5:1]>>[O:1]",null,-0.1655197415],[0.111940955,207.1380327611,16,"completed",-5.611708,16.0,6,"C1=c2c(c3c(c4c2=NCC=4)=CCN=3)=CC1","C1=c2c(c3nscc3c3csnc23)=CC1",{},"[#6H2r5:1]>>[S:1]",null,-0.4137756064],[0.1118474811,277.6352279087,16,"completed",-5.0966,16.0,6,"C1=CC(C=Cc2cc(C=CC3=CCC=C3)cc(C3=COCO3)c2)=CC1","C1=CC(C=Cc2cc(C=CC3=CCC=C3)cc(C3=CONO3)c2)=CC1",{},"[#6H2r5:1]>>[NH:1]",null,-0.2776454289],[0.1117880838,118.173825713,16,"completed",-5.281244,16.0,3,"C(#Cc1cc2c(cc1C#Cc1ccccc1)=CCC=2)c1ccccc1","C(#Cc1cc2c(cc1C#Cc1ccccn1)=CCC=2)c1ccccn1",{},"[ch&r6:0]>>[nr6:0]",null,-0.1733818127],[0.1113090494,185.360164472,16,"completed",-4.7585,16.0,4,"C1=CCC(C2=C(NC3=C(C4=CC=CC4)CC=C3)C=CC2)=C1","C1=CCC(c2occc2Nc2ccoc2C2=CC=CC2)=C1",{},"[#6H2r5:1]>>[O:1]",null,-0.3024951125],[0.1112814197,128.1485860372,16,"completed",-4.892912,16.0,11,"C(#Cc1cccs1)c1cc(C#Cc2cccs2)cc(C2=CCC=C2)c1","C(#Cc1cccs1)c1cc(C#Cc2cccs2)cc(C2=CSCS2)c1",{},"[CH,ch:0]1=[C,c:1][C,c:2]=[CH,ch:3][*:4]1>>[S:0]1[*:1]=,:[*:2][S:3][*:4]1",null,-0.1934836571],[0.1111115226,132.5765583456,16,"completed",-5.227516,16.0,4,"C1=CCC(c2cc(NC3=CC=NC3)cc(C3=CC=CC3)c2)=C1","C1=NCC(Nc2cc(-c3cccs3)cc(-c3cccs3)c2)=C1",{},"[#6H2r5:1]>>[S:1]",null,-0.1598252347],[0.1110853967,192.8111277233,16,"completed",-4.833572,16.0,4,"C1=CC(C2=CCC(NC3=CC(C4=CCC=C4)=CC3)=C2)=CC1","C1=C(NC2=CC(c3ccoc3)=CC2)CC=C1c1ccoc1",{},"[#6H2r5:1]>>[O:1]",null,-0.2682503155],[0.11104652,102.3893819381,16,"completed",-5.2024,16.0,3,"C1=CC(Nc2cccc(-c3cccc(NC4=CCC=C4)c3)c2)=CC1","C1=CC(Nc2cccc(-c3cccc(NC4=NCC=C4)c3)c2)=NC1",{},"[chr5,CH1r5:1]>>[n:1]",null,-0.124986431],[0.1110445945,133.0210437151,16,"completed",-5.252816,16.0,3,"C1=CC(c2cccc(Nc3cccc(C4=CCC=C4)c3)c2)=CC1","c1cc(Nc2cccc(-c3ccoc3)c2)cc(-c2ccoc2)c1",{},"[#6H2r5:1]>>[O:1]",null,-0.1706969118],[0.1109978472,176.8335318367,16,"completed",-5.504988,16.0,6,"C1=CC(C=Cc2cc(C=CC3=CCC=C3)cc(C3=COCO3)c2)=CC1","C1=CC(C=Cc2cc(C=CC3=CCC=C3)cc(C3=COOO3)c2)=CC1",{},"[#6H2r5:1]>>[O:1]",null,-0.3341221113],[0.1108012444,121.0752012432,16,"completed",-5.278484,16.0,16,"C(=Cc1cc2c(cc1C=Cc1ccccn1)=CCC=2)c1ccccn1","C(=Cc1cc2c(cc1C=Cc1ncccn1)=CCC=2)c1ncccn1",{},"[ch&r6:0]>>[nr6:0]",null,-0.1739796198],[0.1107781134,224.4702514755,16,"completed",-4.9287,16.0,16,"C1=CC(C=CC2=C(C3=C(C=CC4=CCC=C4)CC=N3)N=CC2)=CC1","C(=CC1=C(C2=C(C=CC3=CCC=N3)CC=N2)N=CC1)C1=CCC=N1",{},"[chr5,CH1r5:1]>>[n:1]",null,-0.2544902786],[0.1104996258,142.9656679872,16,"completed",-5.329636,16.0,15,"C(#Cc1ccco1)c1cc(C#Cc2ccco2)cc(-c2cc[nH]c2)c1","C(#Cc1cc(C#CC2=CC=CC2)cc(-c2cc[nH]c2)c1)C1=CC=CC1",{},"[n,c:0]1[n,ch:1][o,O:2][n,c:3][n,c:4]1>>[*:0]1=[*:1][CH2:2][*:3]=[*:4]1",null,-0.2151236889],[0.1103584422,130.216123642,16,"completed",-5.211508,16.0,11,"C1=CC(=C2C=c3cc4ccccc4cc3=C2)N=C1","C1=NC=NC1=C1C=c2cc3ccccc3cc2=C1",{},"[chr5,CH1r5:1]>>[n:1]",null,-0.151818693],[0.1102870741,115.9178851776,16,"completed",-5.191544,16.0,3,"c1ccc(-c2cccc(Nc3cccc(-c4ccccc4)c3)c2)cc1","C1=CCC(c2cccc(Nc3cccc(C4=CC=CC4)c3)c2)=C1",{},"[c:0]1[ch:1][ch][c:3][c!r5:4][c!r5:5]1>>[c:0]1[CH2:1][c:3][c:4][c:5]1",null,-0.1324511421],[0.1098067131,124.9939320821,16,"completed",-5.304796,16.0,11,"C(=Cc1ccccn1)C1=c2ccccc2=C(C=Cc2ccccn2)C1","C(=Cc1ccncn1)C1=c2ccccc2=C(C=Cc2ccncn2)C1",{},"[ch&r6:0]>>[nr6:0]",null,-0.190196661],[0.1097660282,212.3778639442,16,"completed",-5.139012,16.0,6,"C1=CC(C=Cc2cc(C=CC3=CCC=C3)cc(C3=CCN=C3)c2)=CC1","C(=Cc1cc(C=Cc2cc[nH]c2)cc(C2=CCN=C2)c1)c1cc[nH]c1",{},"[#6H2r5:1]>>[NH:1]",null,-0.2141263781],[0.1095278631,227.3722377136,16,"completed",-5.386584,16.0,3,"C(#Cc1ccccc1C1=CCC=C1)c1ccccc1C1=CCC=C1","C(#CC1=CCC=C1C1=CCC=C1)C1=CCC=C1C1=CCC=C1",{},"[c:0]1[ch:1][ch][c:3][c!r5:4][c!r5:5]1>>[c:0]1[CH2:1][c:3][c:4][c:5]1",null,-0.3032194339],[0.1095245629,171.9093113239,16,"completed",-5.446108,16.0,3,"C(=CC1=CCc2ccccc21)C1=CCc2ccccc21","C(=CC1=CCc2cccnc21)C1=CCc2cccnc21",{},"[ch&r6:0]>>[nr6:0]",null,-0.2970694829],[0.1095244733,110.6665575124,16,"completed",-5.250608,16.0,4,"C1=CC(c2cc(Nc3ccccn3)cc(C3=CCC=C3)c2)=CC1","C1=NC(c2cc(Nc3ccccn3)cc(C3=CCC=N3)c2)=CC1",{},"[chr5,CH1r5:1]>>[n:1]",null,-0.1528451638],[0.1095225595,166.2440624047,16,"completed",-5.153916,16.0,4,"C1=CCC(Nc2cc3c(cc2NC2=CC=CC2)=CCC=3)=C1","C1=CCC(Nc2cc3c(cc2NC2=CC=CC2)=NCN=3)=C1",{},"[chr5,CH1r5:1]>>[n:1]",null,-0.1704742985],[0.1091248622,107.8532693458,16,"completed",-5.280784,16.0,3,"C1=CCC(Nc2ccc3ccc(NC4=CC=CC4)cc3c2)=C1","C1=NCC(Nc2ccc3ccc(NC4=CC=NC4)cc3c2)=C1",{},"[chr5,CH1r5:1]>>[n:1]",null,-0.1662736494],[0.1090011285,141.463876174,16,"completed",-5.595056,16.0,3,"c1ccc(-c2cc(Nc3ccnc(-c4ccccc4)c3)ccn2)cc1","C1=CCC(c2cc(Nc3ccnc(C4=CC=CC4)c3)ccn2)=C1",{},"[c:0]1[ch:1][ch][c:3][c!r5:4][c!r5:5]1>>[c:0]1[CH2:1][c:3][c:4][c:5]1",null,-0.3743012762],[0.1089931973,175.4324800619,16,"completed",-5.373612,16.0,14,"C(#CC1=CC(c2ccc[nH]2)=CC1)C1=CC(c2ccc[nH]2)=CC1","C(#CC1=CC(c2ccn[nH]2)=CC1)C1=CC(c2ccn[nH]2)=CC1",{},"[chr5,CH1r5:1]>>[n:1]",null,-0.2597300196],[0.1088849345,186.7069804762,16,"completed",-4.857676,16.0,4,"C1=CC(C2=CCC=C2NC2=CCC=C2C2=CCC=C2)=CC1","C1=C(NC2=CCC=C2c2ccoc2)C(c2ccoc2)=CC1",{},"[#6H2r5:1]>>[O:1]",null,-0.2522553227],[0.1088575852,193.2696403154,16,"completed",-5.344356,16.0,7,"C1=CC(=C2Sc3ccc4c(c3S2)C=CC4)C=C1","C1=CC(=C2Sc3ccc4c(c3S2)C=NC4)C=C1",{},"[chr5,CH1r5:1]>>[n:1]",null,-0.2580910357],[0.1088444645,287.9542252304,16,"completed",-5.161552,16.0,3,"C(#Cc1ccccc1)C1=CC=C(C#Cc2ccccc2)C1=C1C=CC=C1","C(#CC1=CC=C(C#CC2=CCC=C2)C1=C1C=CC=C1)C1=CCC=C1",{},"[c:0]1[ch:1][ch][c:3][c!r5:4][c!r5:5]1>>[c:0]1[CH2:1][c:3][c:4][c:5]1",null,-0.2911598765],[0.1087934715,211.1921148885,16,"completed",-5.2553,16.0,14,"C(#CC1=CCC(C2=CN=CC2)=C1)C1=CCC(C2=CN=CC2)=C1","C(#CC1=CCC(c2cnc[nH]2)=C1)C1=CCC(c2cnc[nH]2)=C1",{},"[#6H2r5:1]>>[NH:1]",null,-0.2375288898],[0.1086728589,97.7898874569,16,"completed",-4.929068,16.0,7,"C1=c2cc3cc4cc[nH]c4cc3cc2=CC1","C1=c2nc3cc4cc[nH]c4cc3nc2=CC1",{},"[ch&r6:0]>>[nr6:0]",null,-0.154530123],[0.1086633332,229.7116684163,16,"completed",-5.307188,16.0,6,"C(#Cc1ccc(C#Cc2ccco2)c2c1=CCC=2)c1ccco1","C(#Cc1ccc(C#Cc2ncco2)c2c1=CCC=2)c1ncco1",{},"[chr5,CH1r5:1]>>[n:1]",null,-0.2716645277],[0.1085315653,107.1800295465,16,"completed",-5.198352,16.0,4,"C1=CC(c2cc(NC3=CCN=C3)cc(C3=CCC=C3)c2)=CC1","C1=CC(c2cc(NC3=CCN=N3)cc(C3=CCC=C3)c2)=CC1",{},"[chr5,CH1r5:1]>>[n:1]",null,-0.1273867557],[0.1084912525,114.3066794817,16,"completed",-5.080684,16.0,4,"C1=CC(Nc2cc(NC3=CCC=C3)cc(C3=CCC=C3)c2)=CC1","C1=CC(c2cc(NC3=NCC=C3)cc(NC3=NCC=C3)c2)=CC1",{},"[chr5,CH1r5:1]>>[n:1]",null,-0.1151036047],[0.1084819527,187.5445989259,16,"completed",-4.834952,16.0,4,"C1=CCC(Nc2cccc(NC3=CC=CC3)c2C2=CCC=N2)=C1","C1=CCC(Nc2cccc(NC3=CC=CC3)c2C2=CCN=N2)=C1",{},"[chr5,CH1r5:1]>>[n:1]",null,-0.2638099568],[0.1084330729,103.5581487153,16,"completed",-5.210128,16.0,3,"C1=CCC(c2cccc(Nc3cccc(C4=CC=CC4)c3)c2)=C1","c1cc(Nc2cccc(-c3ccco3)c2)cc(-c2ccco2)c1",{},"[#6H2r5:1]>>[O:1]",null,-0.12910111],[0.1084149252,188.080862183,16,"completed",-5.184552,16.0,4,"C1=CCC(c2cc(NC3=CN=CC3)cc(C3=CC=CC3)c2)=C1","C1=NC=C(Nc2cc(C3=CN=CC3)cc(C3=CN=CC3)c2)C1",{},"[chr5,CH1r5:1]>>[n:1]",null,-0.1971736308],[0.1083725709,142.1750980295,16,"completed",-4.974148,16.0,4,"C1=CC(Nc2cccc(NC3=CCC=C3)c2-c2ccsc2)=CC1","C1=CC(Nc2cccc(NC3=CCC=C3)c2-c2cnsc2)=CC1",{},"[chr5,CH1r5:1]>>[n:1]",null,-0.1672564922],[0.1082404333,166.0148222661,16,"completed",-5.421912,16.0,16,"C1=CCC(C=Cc2cc(C=CC3=CC=CC3)cc(-c3cc[nH]c3)c2)=C1","C(=Cc1cc(C=CC2=CN=CC2)cc(-c2cc[nH]c2)c1)C1=CN=CC1",{},"[chr5,CH1r5:1]>>[n:1]",null,-0.2798898278],[0.1082134532,146.1194303818,16,"completed",-4.792908,16.0,3,"C1=C(NC2=CC(c3ccccc3)=CC2)CC=C1c1ccccc1","C1=C(NC2=CC(c3ccccn3)=CC2)CC=C1c1ccccn1",{},"[ch&r6:0]>>[nr6:0]",null,-0.2599241836],[0.108096128,149.9029825567,16,"completed",-5.36248,16.0,7,"C1=CC(c2cc(C=CC3=CCC=N3)nc(C=CC3=CCC=N3)c2)=CC1","C(=Cc1cc(-c2cc[nH]c2)cc(C=CC2=CCC=N2)n1)C1=CCC=N1",{},"[#6H2r5:1]>>[NH:1]",null,-0.2371282815],[0.108063631,156.5822862884,16,"completed",-5.371772,16.0,4,"C1=NC(c2cc(Nc3ccccc3)cc(C3=CCC=N3)c2)=CC1","C1=NC(c2cc(Nc3ccncc3)cc(C3=CCC=N3)c2)=CC1",{},"[ch&r6:0]>>[nr6:0]",null,-0.2463928209],[0.1079949581,137.4409090142,16,"completed",-5.1978,16.0,3,"C(#Cc1cccc(-c2cccc(C#CC3=CCC=C3)c2)c1)C1=CCC=C1","C(#CC1=CCC(C2=CC(C#CC3=CCC=C3)=CC2)=C1)C1=CCC=C1",{},"[c:0]1[ch:1][ch][c:3][c!r5:4][c!r5:5]1>>[c:0]1[CH2:1][c:3][c:4][c:5]1",null,-0.1535473056],[0.1079383154,197.9635349248,16,"completed",-4.824096,16.0,4,"C1=CC(C2=CC(NC3=CCC(C4=CCC=C4)=C3)=CC2)=CC1","C1=C(NC2=CCC(c3ccoc3)=C2)C=C(c2ccoc2)C1",{},"[#6H2r5:1]>>[O:1]",null,-0.2765679656],[0.1079071298,167.9066363301,16,"completed",-5.35788,16.0,7,"C1=CC(=C2Sc3ccc4c(c3S2)CC=C4)C=C1","C1=CC(=C2Sc3ccc4c(c3S2)CN=C4)C=C1",{},"[chr5,CH1r5:1]>>[n:1]",null,-0.2465332935],[0.107889913,155.315211453,16,"completed",-5.55246,16.0,16,"C(#Cc1ccccc1C#Cc1cscn1)c1cscn1","C(#Cc1cc2ccccc2cc1C#Cc1cscn1)c1cscn1",{},"[cH&r6:1][cH&r6:2]>>[c:1]2cccc[c:2]2",null,-0.3527543624],[0.107874411,184.3271536479,16,"completed",-5.19136,16.0,6,"C(=Cc1cccs1)C1=CC(C2=CCC(C=Cc3cccs3)=C2)=CC1","C(=Cc1cc(-c2csc(C=Cc3cccs3)c2)cs1)c1cccs1",{},"[#6H2r5:1]>>[S:1]",null,-0.195106017],[0.1078718064,191.215840085,16,"completed",-5.158332,16.0,6,"C(#CC1=C(C#CC2=CC=CC2)SC(=C2C=CC=C2)S1)C1=CC=CC1","C(#CC1=C(C#CC2=CC=CC2)SC(=C2C=CC=N2)S1)C1=CC=CC1",{},"[chr5,CH1r5:1]>>[n:1]",null,-0.1955269352],[0.1078110467,116.3696960429,16,"completed",-5.155756,16.0,13,"c1ccc(Nc2cc(Nc3ccccc3)cc(-c3cccs3)c2)cc1","c1ccc(Nc2cc(-c3cccs3)cc(Nc3ccccc3)n2)cc1",{},"[ch&r6:0]>>[nr6:0]",null,-0.1227403137],[0.1077689489,106.0392346332,16,"completed",-5.234048,16.0,3,"c1ccc(Nc2cc(Nc3ccccc3)cc(-c3ccccc3)c2)cc1","c1ccc(Nc2cc(Nc3ccccc3)cc(-c3ccncc3)c2)cc1",{},"[ch&r6:0]>>[nr6:0]",null,-0.1415947166],[0.107732906,151.6703728128,16,"completed",-4.89328,16.0,4,"C1=CC(Nc2cc(NC3=CCC=C3)cc(C3=NCC=C3)c2)=CC1","C1=CC(Nc2cc(NC3=CCC=C3)cc(C3=NCC=N3)c2)=CC1",{},"[chr5,CH1r5:1]>>[n:1]",null,-0.209626214],[0.1077261983,146.7950299174,16,"completed",-4.906068,16.0,3,"C(#Cc1cccc(-c2cccc(C#CC3=CCC=C3)c2)c1)C1=CCC=C1","C(#Cc1cccc(-c2cccc(C#CC3=CSCS3)c2)c1)C1=CSCS1",{},"[CH,ch:0]1=[C,c:1][C,c:2]=[CH,ch:3][*:4]1>>[S:0]1[*:1]=,:[*:2][S:3][*:4]1",null,-0.1999437294],[0.1076750243,114.6765398908,16,"completed",-4.954368,16.0,4,"C1=CCC(NC2=CC(C3=CCC(NC4=CC=CC4)=C3)=CC2)=C1","C1=CCC(NC2=CC(C3=NCC(NC4=CC=CC4)=C3)=NC2)=C1",{},"[chr5,CH1r5:1]>>[n:1]",null,-0.1534371589],[0.1076251746,163.6047063349,16,"completed",-4.78656,16.0,6,"C1=CC(C=Cc2cc(C=CC3=CCC=C3)cc(C3=CSCS3)c2)=CC1","C1=CC(C=Cc2cc(C=CC3=CCC=C3)cc(C3=CSOS3)c2)=CC1",{},"[#6H2r5:1]>>[O:1]",null,-0.2736902819],[0.1076129657,103.5596452214,16,"completed",-5.207368,16.0,3,"c1ccc(Nc2cc(Nc3ccccc3)cc(-c3cccnc3)c2)cc1","c1ccc(Nc2cc(Nc3ccccc3)cc(-c3cnccn3)c2)cc1",{},"[ch&r6:0]>>[nr6:0]",null,-0.1279580594],[0.1074355332,159.448502756,16,"completed",-5.227884,16.0,6,"C(#CC1=C(C#CC2=CC=CC2)OC(=C2C=CC=C2)O1)C1=CC=CC1","C(#CC1=C(C#CC2=CC=NC2)OC(=C2C=CC=C2)O1)C1=CC=NC1",{},"[chr5,CH1r5:1]>>[n:1]",null,-0.182859073],[0.1073555253,178.3514852714,16,"completed",-5.248676,16.0,6,"C1=CC(c2cc(C=Cc3cc[nH]c3)cc(C=Cc3cc[nH]c3)c2)=CC1","C1=CC(c2nc(C=Cc3cc[nH]c3)cc(C=Cc3cc[nH]c3)n2)=CC1",{},"[ch&r6:0]>>[nr6:0]",null,-0.2064957221],[0.1073064407,200.1620752779,16,"completed",-5.072404,16.0,3,"C1=c2cc(-c3ccccc3)c(-c3ccccc3)cc2=CC1","C1=CCC(c2cc3c(cc2C2=CC=CC2)=CCC=3)=C1",{},"[c:0]1[ch:1][ch][c:3][c!r5:4][c!r5:5]1>>[c:0]1[CH2:1][c:3][c:4][c:5]1",null,-0.2010920451],[0.1073018288,134.4567622137,16,"completed",-5.592388,16.0,16,"C1=CCC(C=Cc2cc(C=CC3=CC=CC3)cc(-c3cc[nH]c3)c2)=C1","C(=Cc1cc(C=CC2=CC=NC2)cc(-c2cc[nH]c2)c1)C1=CC=NC1",{},"[chr5,CH1r5:1]>>[n:1]",null,-0.369969097],[0.1072983848,163.6386049205,16,"completed",-5.24426,16.0,6,"C(=Cc1ccccc1)C1=CCC(C2=NC(C=Cc3ccccc3)=CC2)=N1","C1=CCC(C=CC2=CCC(C3=NC(C=CC4=CC=CC4)=CC3)=N2)=C1",{},"[c:0]1[ch:1][ch][c:3][c!r5:4][c!r5:5]1>>[c:0]1[CH2:1][c:3][c:4][c:5]1",null,-0.1922887343],[0.1072126666,168.2706746552,16,"completed",-5.127144,16.0,4,"C1=CCC(C2=CCC(NC3=CC(C4=CC=CC4)=CC3)=C2)=C1","C1=CCC(C2=CCC(NC3=NC(C4=CC=CC4)=CC3)=N2)=C1",{},"[chr5,CH1r5:1]>>[n:1]",null,-0.1693400436],[0.1071407337,172.999099746,16,"completed",-5.19596,16.0,4,"C1=CCC(c2c(NC3=CCC=C3)cccc2NC2=CCC=C2)=C1","C1=CCC(c2c(NC3=CCN=C3)cccc2NC2=CCN=C2)=C1",{},"[chr5,CH1r5:1]>>[n:1]",null,-0.1855822354],[0.1071075119,149.4605722836,16,"completed",-5.265144,16.0,16,"C(#Cc1ccc[nH]1)c1cc(C2=CC=CC2)cc(C2=CC=CC2)c1","C(#Cc1ccc[nH]1)c1cc(-c2ccc[nH]2)cc(-c2ccc[nH]2)c1",{},"[#6H2r5:1]>>[NH:1]",null,-0.1889497489],[0.1070904831,193.8104623778,16,"completed",-5.427248,16.0,11,"C(#Cc1cc(C2=CCC=C2)c[nH]1)c1cc(C2=CCC=C2)c[nH]1","C(#Cc1cc(C2=CCC=C2)n[nH]1)c1cc(C2=CCC=C2)n[nH]1",{},"[chr5,CH1r5:1]>>[n:1]",null,-0.3000620095],[0.1070050546,135.8273233409,16,"completed",-5.799848,16.0,11,"C(=Cc1ccccn1)C1=CCC=C1C1=CCC=C1C=Cc1ccccn1","C(=Cc1ccccn1)C1=CCN=C1C1=NCC=C1C=Cc1ccccn1",{},"[chr5,CH1r5:1]>>[n:1]",null,-0.5083746661],[0.1068166576,256.4195484074,16,"completed",-5.419152,16.0,3,"C(=CC1=Cc2ccccc2C1)C1=Cc2ccccc2C1","C(=Cc1cc2ccccc2s1)c1cc2ccccc2s1",{},"[#6H2r5:1]>>[S:1]",null,-0.3400902886],[0.1914323525,125.0678095795,17,"completed",-5.363124,17.0,17,"C(#Cc1cc2c(cc1C#Cc1ccccn1)=CCC=2)c1ccccn1","C(#Cc1cc2c(cc1C#Cc1ncccn1)=CCC=2)c1ncccn1",{},"[ch&r6:0]>>[nr6:0]",null,-0.2226358783],[0.1528451864,125.224338911,17,"completed",-5.04324,17.0,17,"C(#Cc1cc(C#CC2=CC=CC2)cc(C2=CSCS2)c1)C1=CC=CC1","C(#Cc1cc(C#CC2=CC=NC2)cc(C2=CSCS2)c1)C1=CC=NC1",{},"[chr5,CH1r5:1]>>[n:1]",null,-0.131376432],[0.1517419588,136.3809642706,17,"completed",-5.10626,17.0,17,"C(#Cc1cc2ccccc2cc1C#CC1=CCC=N1)C1=CCC=N1","C(#Cc1cc2c(cc1C#CC1=CCC=N1)=CCC=2)C1=CCC=N1",{},"[c:0]1[ch:1][ch][c:3][c!r5:4][c!r5:5]1>>[c:0]1[CH2:1][c:3][c:4][c:5]1",null,-0.1364513442],[0.1465734808,148.5743272399,17,"completed",-5.136896,17.0,17,"C(#Cc1cc2ccccc2cc1C#Cc1cscn1)c1cscn1","C(#Cc1cc2c(cc1C#Cc1cscn1)=CCC=2)c1cscn1",{},"[c:0]1[ch:1][ch][c:3][c!r5:4][c!r5:5]1>>[c:0]1[CH2:1][c:3][c:4][c:5]1",null,-0.1508024369],[0.1343176266,147.6929130129,17,"completed",-5.23828,17.0,17,"C(#CC1=CCC(C2=CC(C#CC3=CCC=C3)=CC2)=C1)C1=CCC=C1","C(#CC1=CCC=N1)C1=CCC(C2=CC(C#CC3=CCC=N3)=CC2)=C1",{},"[chr5,CH1r5:1]>>[n:1]",null,-0.1765861324],[0.1333916305,155.4356508633,17,"completed",-5.362756,17.0,17,"C(#CC1=CCC(C2=CC(C#CC3=CCC=C3)=CC2)=C1)C1=CCC=C1","C(#CC1=CCC(C2=CC(C#CC3=CCN=C3)=CC2)=C1)C1=CCN=C1",{},"[chr5,CH1r5:1]>>[n:1]",null,-0.2408115283],[0.1306168596,180.7921552175,17,"completed",-5.37582,17.0,17,"C(#Cc1cc(-c2cc[nH]c2)cc(-c2cc[nH]c2)c1)C1=CC=CC1","C(#Cc1cc(-c2cn[nH]c2)cc(-c2cn[nH]c2)c1)C1=CC=CC1",{},"[chr5,CH1r5:1]>>[n:1]",null,-0.2645059033],[0.1288291755,276.2366801625,17,"completed",-5.07038,17.0,17,"C1=CCC(c2cc3c(cc2C2=CC=CC2)SCS3)=C1","c1csc(-c2cc3c(cc2-c2cccs2)SCS3)c1",{},"[#6H2r5:1]>>[S:1]",null,-0.2770137221],[0.127681319,172.8889276672,17,"completed",-5.416484,17.0,17,"O=c1cc2cc3cc4ccccc4cc3cc2c[nH]1","O=c1nc2cc3cc4ccccc4cc3cc2c[nH]1",{},"[ch&r6:0]>>[nr6:0]",null,-0.2810160515],[0.1258903762,186.848054654,17,"completed",-5.303324,17.0,17,"C1=c2cc(-c3cccs3)c(-c3cccs3)cc2=CC1","c1csc(-c2cc3cscc3cc2-c2cccs2)c1",{},"[#6H2r5:1]>>[S:1]",null,-0.2348810625],[0.1258098846,128.9243710889,17,"completed",-5.56534,17.0,17,"C(#CC1=CCC=C1C1=CCC=N1)C1=CCC=C1C1=CCC=N1","C(#CC1=CCN=C1C1=CCC=N1)C1=CCN=C1C1=CCC=N1",{},"[chr5,CH1r5:1]>>[n:1]",null,-0.3503237618],[0.12493913,161.9189576692,17,"completed",-5.37352,17.0,17,"C(#CC1=CCC(C2=CC(C#CC3=CCC=C3)=CC2)=C1)C1=CCC=C1","C(#CC1=NCC=C1)C1=CCC(C2=CC(C#CC3=NCC=C3)=CC2)=C1",{},"[chr5,CH1r5:1]>>[n:1]",null,-0.2507512954],[0.1238739285,194.8854739436,17,"completed",-5.365516,17.0,17,"C1=CCC(c2cc3cocc3cc2C2=CC=CC2)=C1","c1csc(-c2cc3cocc3cc2-c2cccs2)c1",{},"[#6H2r5:1]>>[S:1]",null,-0.2693041656],[0.1222234884,185.4996146602,17,"completed",-5.05106,17.0,17,"C1=c2cc(-c3cccs3)c(-c3cccs3)cc2=CC1","c1csc(-c2cc3c[nH]cc3cc2-c2cccs2)c1",{},"[#6H2r5:1]>>[NH:1]",null,-0.1886364694],[0.1220308277,178.1770132131,17,"completed",-5.3059,17.0,17,"C1=c2cc(-c3ccco3)c(-c3ccco3)cc2=CC1","c1coc(-c2cc3cscc3cc2-c2ccco2)c1",{},"[#6H2r5:1]>>[S:1]",null,-0.2291735258],[0.1219367181,103.3251940227,17,"completed",-5.2254,17.0,17,"C(#Cc1cc2c(cc1C#Cc1ccccn1)=CCC=2)c1ccccn1","C(#Cc1cc2c[nH]cc2cc1C#Cc1ccccn1)c1ccccn1",{},"[#6H2r5:1]>>[NH:1]",null,-0.1355781108],[0.1213082746,141.1142815742,17,"completed",-5.423016,17.0,17,"C(#Cc1cc(C#CC2=CC=CC2)cc(-c2c[nH]cn2)c1)C1=CC=CC1","C(#Cc1cccs1)c1cc(C#Cc2cccs2)cc(-c2c[nH]cn2)c1",{},"[#6H2r5:1]>>[S:1]",null,-0.2665323906],[0.1198321247,162.4454161439,17,"completed",-5.360732,17.0,17,"C(#CC1=NCC=C1)C1=CCC(C2=CC(C#CC3=NCC=C3)=CC2)=C1","C(#Cc1ccsn1)C1=CCC(C2=CC(C#Cc3ccsn3)=CC2)=C1",{},"[#6H2r5:1]>>[S:1]",null,-0.2443343803],[0.1198065479,187.2109785296,17,"completed",-5.369288,17.0,17,"C1=CCC(c2cc3cocc3cc2C2=CC=CC2)=C1","c1coc(-c2cc3cocc3cc2-c2ccco2)c1",{},"[#6H2r5:1]>>[O:1]",null,-0.2656704795],[0.1193974076,155.1128175227,17,"completed",-5.307464,17.0,17,"C1=NCC(c2cc3c(cc2C2=CC=NC2)=CCC=3)=C1","C1=NCC(c2cc3c[nH]cc3cc2C2=CC=NC2)=C1",{},"[#6H2r5:1]>>[NH:1]",null,-0.2124858318],[0.1182623726,228.5073914138,17,"completed",-5.535072,17.0,17,"C(#Cc1cscc1C1=CCC=C1)c1cscc1C1=CCC=C1","C(#Cc1cscc1C1=CCN=C1)c1cscc1C1=CCN=C1",{},"[chr5,CH1r5:1]>>[n:1]",null,-0.3807447624],[0.1177640117,172.2963284097,17,"completed",-5.27094,17.0,17,"C(#Cc1cc(-c2cc[nH]c2)cc(-c2cc[nH]c2)c1)C1=CC=CC1","C(#Cc1cc(-c2cc[nH]n2)cc(-c2cc[nH]n2)c1)C1=CC=CC1",{},"[chr5,CH1r5:1]>>[n:1]",null,-0.2097714512],[0.1177244805,177.0689483,17,"completed",-5.415012,17.0,17,"C(=Cc1cc2c(cc1C=Cc1cccnc1)=CCC=2)c1cccnc1","C(=Cc1cc2c(cc1C=Cc1cncnc1)=CCC=2)c1cncnc1",{},"[ch&r6:0]>>[nr6:0]",null,-0.2828026996],[0.1167319158,181.7552543589,17,"completed",-5.803436,17.0,17,"C(#CC1=NCC=C1C1=CCC=C1)C1=NCC=C1C1=CCC=C1","C(#CC1=NCC=C1C1=CCC=N1)C1=NCC=C1C1=CCC=N1",{},"[chr5,CH1r5:1]>>[n:1]",null,-0.5248788941],[0.1163777333,209.2958146979,17,"completed",-5.583096,17.0,17,"C(#CC1=CCC=C1C1=NCC=C1)C1=CCC=C1C1=NCC=C1","C(#CC1=CCC=C1c1ccsn1)C1=CCC=C1c1ccsn1",{},"[#6H2r5:1]>>[S:1]",null,-0.3976956037],[0.1160850057,182.802696873,17,"completed",-5.268456,17.0,17,"C(#CC1=CCC(C2=CC(C#CC3=CCC=C3)=CC2)=C1)C1=CCC=C1","C(#Cc1ccoc1)C1=CCC(C2=CC(C#Cc3ccoc3)=CC2)=C1",{},"[#6H2r5:1]>>[O:1]",null,-0.2175356608],[0.1155889291,183.6976198628,17,"completed",-5.414184,17.0,17,"C(#Cc1cc2c(cc1C#Cc1ccccn1)=CCC=2)c1ccccn1","C(#Cc1cc2c(cc1C#Cc1cnccn1)=CCC=2)c1cnccn1",{},"[ch&r6:0]>>[nr6:0]",null,-0.2865545194],[0.1155497667,194.7663948748,17,"completed",-5.336168,17.0,6,"C1=c2c3c(c4cscc4c2=CC1)=CCC=3","C1=c2c(c3cscc3c3cscc23)=CC1",{},"[#6H2r5:1]>>[S:1]",null,-0.2554679186],[0.1154074799,128.4196078948,17,"completed",-5.176272,17.0,17,"C(#Cc1cc(C#CC2=CC=CC2)cc(C2=CSCS2)c1)C1=CC=CC1","C(#Cc1cc(C#CC2=CC=CC2)cc(C2=NSCS2)c1)C1=CC=CC1",{},"[chr5,CH1r5:1]>>[n:1]",null,-0.1390759882],[0.1149533626,294.5581957584,17,"completed",-5.44298,17.0,17,"C(#CC1=CC=C(C#CC2=CCN=C2)C1=C1C=CC=C1)C1=CCN=C1","C(#CC1=CC=C(C#CC2=CCN=N2)C1=C1C=CC=C1)C1=CCN=N1",{},"[chr5,CH1r5:1]>>[n:1]",null,-0.3800076553],[0.1144282918,553.3532705114,17,"completed",-4.706244,17.0,17,"C(#CC1=CCC=C1C1=CCC=C1)C1=CCC=C1C1=CCC=C1","C(#CC1=CCC=C1C1=CSCS1)C1=CCC=C1C1=CSCS1",{},"[CH,ch:0]1=[C,c:1][C,c:2]=[CH,ch:3][*:4]1>>[S:0]1[*:1]=,:[*:2][S:3][*:4]1",null,-0.6182000468],[0.1134029769,186.5605664507,17,"completed",-5.356684,17.0,17,"C(#Cc1ccoc1)C1=CCC(C2=CC(C#Cc3ccoc3)=CC2)=C1","C(#Cc1cocn1)C1=CCC(C2=CC(C#Cc3cocn3)=CC2)=C1",{},"[chr5,CH1r5:1]>>[n:1]",null,-0.2590160538],[0.1131164246,226.350255655,17,"completed",-5.487048,17.0,17,"C1=CCC(c2cc3cscc3cc2C2=CC=CC2)=C1","C1=CN=C(c2cc3cscc3cc2C2=NC=CC2)C1",{},"[chr5,CH1r5:1]>>[n:1]",null,-0.3530431331],[0.1122768011,198.6070005274,17,"completed",-5.472604,17.0,17,"C1=c2cc(-c3cccs3)c(-c3cccs3)cc2=CC1","C1=c2cc(-c3ccns3)c(-c3ccns3)cc2=CC1",{},"[chr5,CH1r5:1]>>[n:1]",null,-0.3278311664],[0.1121282695,160.0777318987,17,"completed",-5.262752,17.0,17,"C(#Cc1ccsc1)C1=CCC(C2=CC(C#Cc3ccsc3)=CC2)=C1","C(#Cc1cscn1)C1=CCC(C2=CC(C#Cc3cscn3)=CC2)=C1",{},"[chr5,CH1r5:1]>>[n:1]",null,-0.1964792734],[0.1116783369,178.3648633964,17,"completed",-5.054556,17.0,17,"C1=c2cc(-c3ccco3)c(-c3ccco3)cc2=CC1","c1coc(-c2cc3c[nH]cc3cc2-c2ccco2)c1",{},"[#6H2r5:1]>>[NH:1]",null,-0.1811793352],[0.1105257483,151.4033393376,17,"completed",-5.819444,17.0,17,"C(#CC1=CCN=C1C1=CCC=C1)C1=CCN=C1C1=CCC=C1","C(#CC1=CCN=C1c1ccsc1)C1=CCN=C1c1ccsc1",{},"[#6H2r5:1]>>[S:1]",null,-0.5258771806],[0.1104247483,161.5799025734,17,"completed",-5.32522,17.0,6,"C(#CC1=CC(c2ccccn2)=CC1)C1=CC(c2ccccn2)=CC1","C(#CC1=CC(c2ncccn2)=CC1)C1=CC(c2ncccn2)=CC1",{},"[ch&r6:0]>>[nr6:0]",null,-0.2257495263],[0.1101514768,357.1103443105,17,"completed",-5.553748,17.0,17,"C(#CC1=CCC=C1c1cc[nH]c1)C1=CCC=C1c1cc[nH]c1","C(#CC1=CCN=C1c1cc[nH]c1)C1=CCN=C1c1cc[nH]c1",{},"[chr5,CH1r5:1]>>[n:1]",null,-0.4779252549],[0.1094163217,185.6961275583,17,"completed",-5.598092,17.0,17,"C1=CN=C(c2cc3c(cc2C2=NC=CC2)=CCC=3)C1","C1=NCC(c2cc3c(cc2C2=NC=NC2)=CCC=3)=N1",{},"[chr5,CH1r5:1]>>[n:1]",null,-0.3950315375],[0.1088115819,214.3302435102,17,"completed",-5.304336,17.0,17,"C1=NC=C(c2cc3c(cc2C2=CN=CC2)=CCC=3)C1","C1=c2cc(-c3cncs3)c(-c3cncs3)cc2=CC1",{},"[#6H2r5:1]>>[S:1]",null,-0.2576752253],[0.1079123665,223.9363760871,17,"completed",-5.630936,17.0,17,"C(#CC1=CCC=C1C1=NCC=C1)C1=CCC=C1C1=NCC=C1","C(#Cc1cscc1C1=NCC=C1)c1cscc1C1=NCC=C1",{},"[#6H2r5:1]>>[S:1]",null,-0.4339067737],[0.1075286024,165.0416022152,17,"completed",-5.48254,17.0,17,"C(#CC1=CCC=C1C1=CCC=N1)C1=CCC=C1C1=CCC=N1","C(#CC1=CCC=C1c1cscn1)C1=CCC=C1c1cscn1",{},"[#6H2r5:1]>>[S:1]",null,-0.3145533146],[0.1074542746,127.1401013788,17,"completed",-5.129076,17.0,11,"C1=CC(=C2C=c3cc4ccccc4cc3=C2)N=C1","C1=NC(=C2C=c3cc4ccccc4cc3=C2)N=C1",{},"[chr5,CH1r5:1]>>[n:1]",null,-0.1287589148],[0.1073083499,117.7214207114,17,"completed",-5.147752,17.0,11,"C(=Cc1ccccn1)C1=c2ccccc2=C(C=Cc2ccccn2)C1","C(=Cc1ncccn1)C1=c2ccccc2=C(C=Cc2ncccn2)C1",{},"[ch&r6:0]>>[nr6:0]",null,-0.1223750674],[0.107102849,180.1012361026,17,"completed",-5.101568,17.0,17,"C(#Cc1cc[nH]c1)C1=CCC(C2=CC(C#Cc3cc[nH]c3)=CC2)=C1","C(#Cc1cc[nH]n1)C1=CCC(C2=CC(C#Cc3cc[nH]n3)=CC2)=C1",{},"[chr5,CH1r5:1]>>[n:1]",null,-0.1801045807],[0.1070027062,230.6167008737,17,"completed",-5.549056,17.0,17,"C1=CCC(c2cc3cocc3cc2C2=CC=CC2)=C1","C1=CN=C(c2cc3cocc3cc2C2=NC=CC2)C1",{},"[chr5,CH1r5:1]>>[n:1]",null,-0.389863047],[0.1069438407,190.5379855312,17,"completed",-5.11316,17.0,17,"C(#Cc1cc[nH]c1)C1=CCC(C2=CC(C#Cc3cc[nH]c3)=CC2)=C1","C(#Cc1cn[nH]c1)C1=CCC(C2=CC(C#Cc3cn[nH]c3)=CC2)=C1",{},"[chr5,CH1r5:1]>>[n:1]",null,-0.1907605433],[0.1063899608,106.8094348524,17,"completed",-5.249136,17.0,5,"C1=CC(=C2C=c3ccc4ccccc4c3=C2)C=C1","C1=CC(=C2Sc3ccc4ccccc4c3S2)C=C1",{},"[CH,ch:0]1=[C,c:1][C,c:2]=[CH,ch:3][*:4]1>>[S:0]1[*:1]=,:[*:2][S:3][*:4]1",null,-0.1493539861],[0.1062399694,168.9834738632,17,"completed",-4.98942,17.0,17,"C(=Cc1cc(C=Cc2ccccc2)cc(C2=CSOS2)c1)c1ccccc1","C(=Cc1cc(C2=CSOS2)cc(C=Cc2ccccc2)n1)c1ccccc1",{},"[ch&r6:0]>>[nr6:0]",null,-0.1858685107],[0.1062161321,111.475484137,17,"completed",-5.189244,17.0,4,"C1=CC(c2cc(Nc3ccsc3)cc(C3=CCC=C3)c2)=CC1","C1=CC(c2cc(Nc3ccsn3)cc(C3=CCC=C3)c2)=CC1",{},"[chr5,CH1r5:1]>>[n:1]",null,-0.1277864798],[0.1057203072,126.1074073911,17,"completed",-5.24012,17.0,17,"C(#Cc1cc2c(cc1C#Cc1ccccn1)=CCC=2)c1ccccn1","C(#Cc1cc2c(cc1C#Cc1ccccn1)SCS2)c1ccccn1",{},"[CH,ch:0]1=[C,c:1][C,c:2]=[CH,ch:3][*:4]1>>[S:0]1[*:1]=,:[*:2][S:3][*:4]1",null,-0.1597609128],[0.105478149,109.8648627526,17,"completed",-5.216292,17.0,4,"C1=CCC(Nc2cc(NC3=CC=CC3)cc(C3=CCC=C3)c2)=C1","C1=CC(c2cc(NC3=CC=NC3)cc(NC3=CC=NC3)c2)=CC1",{},"[chr5,CH1r5:1]>>[n:1]",null,-0.1367368436],[0.1054445585,143.2465151869,17,"completed",-5.394772,17.0,17,"C(#CC1=CCC(C2=CC(C#CC3=CCN=C3)=CC2)=C1)C1=CCN=C1","C(#CC1=CCN=N1)C1=CCC(C2=CC(C#CC3=CCN=N3)=CC2)=C1",{},"[chr5,CH1r5:1]>>[n:1]",null,-0.251189022],[0.1048371656,144.2161976444,17,"completed",-5.487232,17.0,15,"C(#Cc1ccco1)c1cc(C#Cc2ccco2)cc(-c2cc[nH]c2)c1","C(#Cc1ccco1)c1cc(C#Cc2ccco2)cc(-c2c[nH]cn2)c1",{},"[chr5,CH1r5:1]>>[n:1]",null,-0.3070393075],[0.1048099544,182.87847854,17,"completed",-5.504068,17.0,9,"C(=Cc1ccc2c(n1)=CCC=2)c1ccc2c(n1)=CCC=2","C(=Cc1ccc2cocc2n1)c1ccc2cocc2n1",{},"[#6H2r5:1]>>[O:1]",null,-0.3368193919],[0.1045002078,235.7327146563,17,"completed",-5.792028,17.0,17,"C(#CC1=NCC=C1C1=CCC=C1)C1=NCC=C1C1=CCC=C1","C(#CC1=NCC=C1c1ccsc1)C1=NCC=C1c1ccsc1",{},"[#6H2r5:1]>>[S:1]",null,-0.5387320871],[0.104386428,145.0666762323,17,"completed",-5.4531,17.0,17,"C(#Cc1cc(C#CC2=CC=CC2)cc(-c2cc[nH]n2)c1)C1=CC=CC1","C(#Cc1cccs1)c1cc(C#Cc2cccs2)cc(-c2cc[nH]n2)c1",{},"[#6H2r5:1]>>[S:1]",null,-0.2865961435],[0.1040812087,105.6051211545,17,"completed",-5.384008,17.0,6,"C1=CC(=C2Sc3ccc4c(c3S2)=CCN=4)C=C1","C1=CC(=C2Sc3ccc4nocc4c3S2)C=C1",{},"[#6H2r5:1]>>[O:1]",null,-0.2251135451],[0.1040754593,176.2931207523,17,"completed",-5.38548,17.0,3,"C(#Cc1cccc2c1=CCC=2)c1cccc2c1=CCC=2","C(#Cc1ccnc2c1=CCC=2)c1ccnc2c1=CCC=2",{},"[ch&r6:0]>>[nr6:0]",null,-0.266483942],[0.1034479628,315.3740512234,17,"completed",-5.393484,17.0,17,"C(#CC1=NCC=C1)C1=CC=C(C#CC2=NCC=C2)C1=C1C=CC=C1","C(#Cc1ccsn1)C1=CC=C(C#Cc2ccsn2)C1=C1C=CC=C1",{},"[#6H2r5:1]>>[S:1]",null,-0.3763852982],[0.1033969562,279.6637163166,17,"completed",-5.560924,17.0,17,"C(#CC1=NCC=C1)C1=CC=C(C#CC2=NCC=C2)C1=C1C=CC=C1","C(#CC1=NCC=N1)C1=CC=C(C#CC2=NCC=N2)C1=C1C=CC=C1",{},"[chr5,CH1r5:1]>>[n:1]",null,-0.4269809736],[0.1029840134,138.3694188433,17,"completed",-4.855008,17.0,17,"C(#Cc1cc(C#CC2=CC=CC2)cc(C2=CSCS2)c1)C1=CC=CC1","C(#Cc1cc(C#CC2=CC=CC2)nc(C2=CSCS2)n1)C1=CC=CC1",{},"[ch&r6:0]>>[nr6:0]",null,-0.2203552253],[0.1029225808,183.0274992588,17,"completed",-4.823176,17.0,4,"C1=CC(NC2=CCC(C3=CC(NC4=CCC=C4)=CC3)=C2)=CC1","C1=CC(NC2=CCC(C3=CC(NC4=NCC=C4)=CC3)=C2)=NC1",{},"[chr5,CH1r5:1]>>[n:1]",null,-0.2665492707],[0.1025970132,140.0713299203,17,"completed",-5.395968,17.0,17,"C(#CC1=CCC=C1C1=NCC=C1)C1=CCC=C1C1=NCC=C1","C(#CC1=CCC=C1C1=NCC=N1)C1=CCC=C1C1=NCC=N1",{},"[chr5,CH1r5:1]>>[n:1]",null,-0.2500850563],[0.1025202786,97.5667410987,17,"completed",-5.012604,17.0,11,"c1ccc(Nc2cc(Nc3ccccc3)cc(-c3ccon3)c2)cc1","c1ccc(Nc2cc(Nc3ccccc3)cc(-c3cc[nH]n3)c2)cc1",{},"[o:1]>>[nH:1]",null,-0.1151604045],[0.1021815338,185.2732287258,17,"completed",-5.539488,17.0,17,"C1=NC=C(c2cc3c(cc2C2=CN=CC2)=CCC=3)C1","C1=C(c2cc3c(cc2C2=CN=NC2)=CCC=3)CN=N1",{},"[chr5,CH1r5:1]>>[n:1]",null,-0.3591232704],[0.1021593198,100.8560353344,17,"completed",-5.172316,17.0,6,"C1=c2cc3cc4ccccc4cc3cc2=CC1","C1=c2nc3cc4ccccc4cc3nc2=CC1",{},"[ch&r6:0]>>[nr6:0]",null,-0.1128470015],[0.102098453,140.2647267412,17,"completed",-4.721056,17.0,16,"C1=Cc2c3c(c4c(c2=C1)SCS4)=CC=C3","c1cc2c3cccc3c3sssc3c2c1",{},"[#6H2r5:1]>>[S:1]",null,-0.3000624695],[0.1019617702,164.6857653206,17,"completed",-5.311144,17.0,12,"C1=CC(=C2C=c3cc4[nH]ccc4cc3=N2)C=C1","C1=NN=CC1=C1C=c2cc3[nH]ccc3cc2=N1",{},"[chr5,CH1r5:1]>>[n:1]",null,-0.2212837043],[0.1019470443,165.3026370787,17,"completed",-5.23138,17.0,12,"C1=CC(=C2C=c3cc4[nH]ccc4cc3=N2)C=C1","C1=CC(=C2C=c3nc4[nH]ccc4cc3=N2)C=C1",{},"[ch&r6:0]>>[nr6:0]",null,-0.1891631755],[0.1018118788,80.8443889158,17,"completed",-5.27554,17.0,3,"c1ccc(Nc2cccc(Nc3ccccc3)c2-c2cccnc2)cc1","c1ccc(Nc2cccc(Nc3ccccc3)c2-c2cncnc2)cc1",{},"[ch&r6:0]>>[nr6:0]",null,-0.1470877905],[0.1017435516,264.9143566073,17,"completed",-5.436724,17.0,17,"C(#Cc1cscc1C1=CCC=C1)c1cscc1C1=CCC=C1","C(#Cc1cscc1-c1ccsc1)c1cscc1-c1ccsc1",{},"[#6H2r5:1]>>[S:1]",null,-0.354594574],[0.101442373,140.5652988003,17,"completed",-5.471224,17.0,9,"C1=CC(=C2Sc3cc4c(cc3S2)=CCC=4)N=C1","C1=NC(=C2Sc3cc4c(cc3S2)=CCC=4)N=C1",{},"[chr5,CH1r5:1]>>[n:1]",null,-0.2954389272],[0.101396383,168.7204526419,17,"completed",-5.138276,17.0,3,"c1cnc2ccc(Nc3ccc4ncccc4c3)cc2c1","C1=C(NC2=Cc3cccnc3C2)Cc2ncccc21",{},"[c:0]1[ch:1][ch][c:3][c!r5:4][c!r5:5]1>>[c:0]1[CH2:1][c:3][c:4][c:5]1",null,-0.170834618],[0.1013818363,270.182193625,17,"completed",-4.592716,17.0,3,"C1=C(NC2=CCC=C2c2ccccc2)C(c2ccccc2)=CC1","C1=C(NC2=CCC=C2c2ccccn2)C(c2ccccn2)=CC1",{},"[ch&r6:0]>>[nr6:0]",null,-0.4461990313],[0.1013744699,189.2648836356,17,"completed",-4.750496,17.0,6,"C1=CC(N(C2=CCC=C2)C2=CCC=N2)=CC1","C1=NC(N(c2ccsc2)c2ccsc2)=CC1",{},"[#6H2r5:1]>>[S:1]",null,-0.3093156781],[0.1011958945,226.3254584241,17,"completed",-4.611208,17.0,6,"C(#CC1=C(c2ccccc2)SCS1)C1=C(c2ccccc2)SCS1","C(#CC1=C(C2=CCC=C2)SCS1)C1=C(C2=CCC=C2)SCS1",{},"[c:0]1[ch:1][ch][c:3][c!r5:4][c!r5:5]1>>[c:0]1[CH2:1][c:3][c:4][c:5]1",null,-0.4102351113],[0.1011190164,138.8492098965,17,"completed",-5.308292,17.0,8,"O=c1cc[nH]c2cc3cc4cscc4cc3cc12","O=c1nc[nH]c2cc3cc4cscc4cc3cc12",{},"[ch&r6:0]>>[nr6:0]",null,-0.2013405725],[0.1010100262,181.8967378569,17,"completed",-5.441232,17.0,3,"C1=c2ccccc2=CC1","C1=c2c(c3ccccc3c3ccccc23)=CC1",{},"[cH&r6:1][cH&r6:2]>>[c:1]2cccc[c:2]2",null,-0.3002360228],[0.1009302763,215.8787587729,17,"completed",-4.619304,17.0,6,"C1=Cc2c(c3c(c4c2=CCC=4)C=CC3)C1","C1=c2c(c3cc[nH]c3c3[nH]ccc23)=CC1",{},"[#6H2r5:1]>>[NH:1]",null,-0.3997840345],[0.1008708391,166.4331204692,17,"completed",-5.255852,17.0,14,"O=c1cn[nH]c2cc3cc4c(cc3cc12)=CCC=4","O=c1nn[nH]c2cc3cc4c(cc3cc12)=CCC=4",{},"[ch&r6:0]>>[nr6:0]",null,-0.1990025329],[0.1007485856,155.8457172174,17,"completed",-5.441508,17.0,17,"C(#CC1=NCC=C1)C1=CCC(C2=CC(C#CC3=NCC=C3)=CC2)=C1","C(#CC1=NCC=N1)C1=CCC(C2=CC(C#CC3=NCC=N3)=CC2)=C1",{},"[chr5,CH1r5:1]>>[n:1]",null,-0.2853690023],[0.1006869479,171.4825521061,17,"completed",-5.374624,17.0,17,"C(#Cc1ccsc1)C1=CCC(C2=CC(C#Cc3ccsc3)=CC2)=C1","C(#Cc1cnsc1)C1=CCC(C2=CC(C#Cc3cnsc3)=CC2)=C1",{},"[chr5,CH1r5:1]>>[n:1]",null,-0.2576067797],[0.1006254235,158.7334689679,17,"completed",-4.93882,17.0,4,"C1=CC(Nc2cc3c(cc2NC2=CCC=C2)=CCC=3)=CC1","C1=CC(Nc2nc3c(nc2NC2=CCC=C2)=CCC=3)=CC1",{},"[ch&r6:0]>>[nr6:0]",null,-0.1947460409],[0.1004641312,187.9143349277,17,"completed",-5.431296,17.0,17,"C(#CC1=CCC=C1C1=CCN=C1)C1=CCC=C1C1=CCN=C1","C(#CC1=CCC=C1c1cn[nH]c1)C1=CCC=C1c1cn[nH]c1",{},"[#6H2r5:1]>>[NH:1]",null,-0.2984840811],[0.1004123542,146.4207192081,17,"completed",-5.53774,17.0,16,"C1=CC(c2cc(Nc3cnoc3)cc(C3=CCC=C3)c2)=CC1","C1=CC(c2cc(Nc3cnon3)cc(C3=CCC=C3)c2)=CC1",{},"[chr5,CH1r5:1]>>[n:1]",null,-0.3396042075],[0.1003590676,126.0937654211,17,"completed",-5.339112,17.0,4,"C1=CC(c2cc(NC3=CN=CC3)cc(C3=CCC=C3)c2)=CC1","C1=CC(c2cc(NC3=NN=CC3)cc(C3=CCC=C3)c2)=CC1",{},"[chr5,CH1r5:1]>>[n:1]",null,-0.2095594581],[0.1003109653,137.2592899207,17,"completed",-5.387044,17.0,6,"C1=c2c3c(c4c(c2=CC1)=CCC=4)=CCC=3","C1=c2c3c(c4cscc4c2=CC1)=CCC=3",{},"[#6H2r5:1]>>[S:1]",null,-0.2433378291],[0.1001910498,192.5001300714,17,"completed",-5.422556,17.0,17,"C1=NC=C(c2cc3c(cc2C2=CN=CC2)=CCC=3)C1","C1=NC=C(c2cc3cscc3cc2C2=CN=CC2)C1",{},"[#6H2r5:1]>>[S:1]",null,-0.2967104024],[0.0999998378,251.5056234788,17,"completed",-4.566588,17.0,4,"C1=CC(C2=CCC=C2NC2=CCC=C2C2=CCC=C2)=CC1","C1=CC(C2=CCC=C2NC2=CCC=C2C2=NCC=C2)=NC1",{},"[chr5,CH1r5:1]>>[n:1]",null,-0.450193265],[0.0998636614,124.2045369027,17,"completed",-5.542064,17.0,12,"C1=CCC(c2cc(NC3=NC=NC3)cc(C3=CC=CC3)c2)=C1","C1=CCC(c2cc(Nc3ncns3)cc(C3=CC=CC3)c2)=C1",{},"[#6H2r5:1]>>[S:1]",null,-0.3334409262],[0.0998365962,283.1892469209,17,"completed",-4.7516,17.0,3,"C1=c2ccccc2=C(NC2=c3ccccc3=CC2)C1","c1ccc2c(Nc3occ4ccccc34)occ2c1",{},"[#6H2r5:1]>>[O:1]",null,-0.3737293191],[0.0998213907,201.9043007257,17,"completed",-4.756568,17.0,11,"C(=Cc1ccsc1)C1=c2ccccc2=C(C=Cc2ccsc2)C1","C(=Cc1cscn1)C1=c2ccccc2=C(C=Cc2cscn2)C1",{},"[chr5,CH1r5:1]>>[n:1]",null,-0.3139405367],[0.0997704845,129.7386122291,17,"completed",-4.919408,17.0,4,"C1=CC(c2cc(Nc3cc[nH]c3)cc(C3=CCC=C3)c2)=CC1","C1=CC(c2cc(Nc3cc[nH]n3)cc(C3=CCC=C3)c2)=CC1",{},"[chr5,CH1r5:1]>>[n:1]",null,-0.1811427835],[0.0997671595,141.1865095113,17,"completed",-5.136712,17.0,3,"C1=CCC(Nc2cccc(-c3cccc(NC4=CC=CC4)c3)c2)=C1","C1=CN=C(Nc2cccc(-c3cccc(NC4=NC=CC4)c3)c2)C1",{},"[chr5,CH1r5:1]>>[n:1]",null,-0.1435062306],[0.0996898199,267.7022342707,17,"completed",-5.220524,17.0,17,"C1=CCC(c2cc3c(cc2C2=CC=CC2)SCS3)=C1","C1=CN=C(c2cc3c(cc2C2=NC=CC2)SCS3)C1",{},"[chr5,CH1r5:1]>>[n:1]",null,-0.2806817471],[0.0995169057,182.7751731956,17,"completed",-4.888036,17.0,4,"C1=CC(Nc2cccc(NC3=CCC=C3)c2C2=CCC=C2)=CC1","C1=CC(c2c(Nc3ccsc3)cccc2Nc2ccsc2)=CC1",{},"[#6H2r5:1]>>[S:1]",null,-0.2354184471],[0.0995070432,212.8184904678,17,"completed",-5.231104,17.0,14,"C(#CC1=CCC(C2=NC=CC2)=C1)C1=CCC(C2=NC=CC2)=C1","C(#CC1=CCC(c2ncc[nH]2)=C1)C1=CCC(c2ncc[nH]2)=C1",{},"[#6H2r5:1]>>[NH:1]",null,-0.2317627164],[0.0994271449,191.1727263141,17,"completed",-5.637468,17.0,17,"C(#Cc1cscc1C1=CCC=C1)c1cscc1C1=CCC=C1","C(#Cc1csnc1C1=CCC=C1)c1csnc1C1=CCC=C1",{},"[chr5,CH1r5:1]>>[n:1]",null,-0.4220121068],[0.1254010882,124.2672174313,18,"completed",-5.33074,18.0,18,"C(#Cc1cc2c(cc1C#CC1=CCC=N1)=CCC=2)C1=CCC=N1","C(#Cc1cc2c(cc1C#CC1=NCC=N1)=CCC=2)C1=NCC=N1",{},"[chr5,CH1r5:1]>>[n:1]",null,-0.2037901019],[0.1238242398,131.5127182582,18,"completed",-5.28474,18.0,18,"C(#Cc1cc2c(cc1C#CC1=CCC=N1)=CCC=2)C1=CCC=N1","C(#Cc1cc2c(cc1C#CC1=CCN=N1)=CCC=2)C1=CCN=N1",{},"[chr5,CH1r5:1]>>[n:1]",null,-0.1844416986],[0.119546624,507.1375223045,18,"completed",-5.250884,18.0,16,"C1=Cc2c3c(c4c(c2=C1)OCO4)=CC=C3","c1cc2c3cccc3c3osoc3c2c1",{},"[#6H2r5:1]>>[S:1]",null,-0.5180191091],[0.1179128082,192.8655498474,18,"completed",-5.285384,18.0,18,"C(#Cc1cc2c(cc1C#Cc1ccsc1)=CCC=2)c1ccsc1","C(#Cc1cc2c(cc1C#Cc1cnsc1)=CCC=2)c1cnsc1",{},"[chr5,CH1r5:1]>>[n:1]",null,-0.2324587313],[0.1150738193,638.2516814271,18,"completed",-5.013524,18.0,16,"C1=Cc2c3c(c4c(c2=C1)SCS4)=CC=C3","c1cc2c3cccc3c3s[nH]sc3c2c1",{},"[#6H2r5:1]>>[NH:1]",null,-0.6411158063],[0.1143197755,147.7784048084,18,"completed",-5.529184,18.0,16,"C(#Cc1cc(C#CC2=CC=CC2)nc(-c2cc[nH]c2)n1)C1=CC=CC1","C(#Cc1cc(C#CC2=CC=CC2)nc(-c2c[nH]cn2)n1)C1=CC=CC1",{},"[chr5,CH1r5:1]>>[n:1]",null,-0.334807289],[0.1138127878,542.7047259288,18,"completed",-5.137356,18.0,16,"C1=Cc2c3c(c4c(c2=C1)OCO4)=CC=C3","c1cc2c3cccc3c3o[nH]oc3c2c1",{},"[#6H2r5:1]>>[NH:1]",null,-0.5433343356],[0.1127545121,160.7295588868,18,"completed",-5.067344,18.0,18,"C(#Cc1cc2c(cc1C#CC1=CCC=N1)=CCC=2)C1=CCC=N1","C(#Cc1cc2c(cc1C#CC1=CCC=N1)SCS2)C1=CCC=N1",{},"[CH,ch:0]1=[C,c:1][C,c:2]=[CH,ch:3][*:4]1>>[S:0]1[*:1]=,:[*:2][S:3][*:4]1",null,-0.162346956],[0.1113925991,124.4096637891,18,"completed",-5.323288,18.0,18,"C(#Cc1cc2c(cc1C#CC1=CCC=N1)=CCC=2)C1=CCC=N1","C(#Cc1cc2cocc2cc1C#CC1=CCC=N1)C1=CCC=N1",{},"[#6H2r5:1]>>[O:1]",null,-0.199769754],[0.1086122876,182.4714776421,18,"completed",-5.050692,18.0,18,"C(#Cc1cc2c(cc1C#Cc1ccccc1)SCS2)c1ccccc1","C(#Cc1cc2c(cc1C#CC1=CC=CC1)SCS2)C1=CC=CC1",{},"[c:0]1[ch:1][ch][c:3][c!r5:4][c!r5:5]1>>[c:0]1[CH2:1][c:3][c:4][c:5]1",null,-0.1857072072],[0.1083937962,185.8427128633,18,"completed",-5.331292,18.0,18,"C(#Cc1ccccc1C1=NCC=N1)c1ccccc1C1=NCC=N1","C(#CC1=C(C2=NCC=N2)CC=C1)C1=C(C2=NCC=N2)CC=C1",{},"[c:0]1[ch:1][ch][c:3][c!r5:4][c!r5:5]1>>[c:0]1[CH2:1][c:3][c:4][c:5]1",null,-0.2464762639],[0.1074610105,101.8785503333,18,"completed",-5.020424,18.0,3,"C1=CC(c2c(Nc3ccccc3)cccc2Nc2ccccc2)=CC1","C1=NC(c2c(Nc3ccccc3)cccc2Nc2ccccc2)=CC1",{},"[chr5,CH1r5:1]>>[n:1]",null,-0.1161123831],[0.106872746,183.5602841491,18,"completed",-5.320068,18.0,18,"C(#Cc1cc2c(cc1C#Cc1ccsc1)=CCC=2)c1ccsc1","C(#Cc1cc2cocc2cc1C#Cc1ccsc1)c1ccsc1",{},"[#6H2r5:1]>>[O:1]",null,-0.2396352248],[0.1063828684,202.4297141545,18,"completed",-5.46276,18.0,18,"C(#Cc1cc2c(cc1C#Cc1cccnc1)=CCC=2)c1cccnc1","C(#Cc1cc2c(cc1C#Cc1cncnc1)=CCC=2)c1cncnc1",{},"[ch&r6:0]>>[nr6:0]",null,-0.3247448996],[0.1059521465,118.2143680234,18,"completed",-5.267536,18.0,18,"C(#Cc1cc2c(cc1C#CC1=CCC=N1)=CCC=2)C1=CCC=N1","C(#Cc1cc2cscc2cc1C#CC1=CCC=N1)C1=CCC=N1",{},"[#6H2r5:1]>>[S:1]",null,-0.1665175947],[0.1049744657,144.1326577624,18,"completed",-4.896224,18.0,18,"C(#Cc1cc(C#CC2=CC=CC2)nc(C2=CSCS2)n1)C1=CC=CC1","C(#Cc1cc(C#Cc2ccccc2)nc(C2=CSCS2)n1)c1ccccc1",{},"[CH2:0]1[c,C:1]-,=,:[c,C:2]-,=,:[c,C:3]-,=,:[c,C:4]1>>[ch:0]1c[c:1][c:2][c:3][c:4]1",null,-0.2027838888],[0.1048764424,200.6635586892,18,"completed",-5.219328,18.0,8,"C1=CC(=C2C=c3cc4ccccc4cc3=C2)C=C1","C1=CC(=C2C=c3cc4ccccc4cc3=N2)C=C1",{},"[chr5,CH1r5:1]>>[n:1]",null,-0.2173546822],[0.1045015738,155.7953514988,18,"completed",-5.569296,18.0,16,"C(#Cc1cc(C#CC2=CC=CC2)nc(-c2cc[nH]c2)n1)C1=CC=CC1","C(#Cc1cc(C#CC2=CC=CC2)nc(-c2cc[nH]n2)n1)C1=CC=CC1",{},"[chr5,CH1r5:1]>>[n:1]",null,-0.3635782887],[0.104147937,70.4368648817,18,"completed",-5.2415,18.0,16,"C1=Cc2c3c(c4c(c2=C1)OCO4)=CC=C3","c1cc2c3cccc3c3oooc3c2c1",{},"[#6H2r5:1]>>[O:1]",null,-0.1215411635],[0.1033899905,515.412645706,18,"completed",-5.244904,18.0,16,"C1=Cc2c3c(c4c(c2=C1)SCS4)=CC=C3","c1cc2c3cccc3c3sosc3c2c1",{},"[#6H2r5:1]>>[O:1]",null,-0.52529878],[0.1029941981,230.1040478375,18,"completed",-5.217396,18.0,18,"C(#Cc1ccccc1C1=NCC=N1)c1ccccc1C1=NCC=N1","C(#CC1=C(C2=NCC=N2)C=CC1)C1=C(C2=NCC=N2)C=CC1",{},"[c:0]1[ch:1][ch][c:3][c!r5:4][c!r5:5]1>>[c:0]1[CH2:1][c:3][c:4][c:5]1",null,-0.2443378093],[0.1024601159,145.152400152,18,"completed",-5.409308,18.0,11,"C1=NC=NC1=C1C=c2cc3ccccc3cc2=C1","C1=NN=NC1=C1C=c2cc3ccccc3cc2=C1",{},"[chr5,CH1r5:1]>>[n:1]",null,-0.260668802],[0.1022477391,199.0127917681,18,"completed",-5.101016,18.0,6,"C1=Cc2c3c(c4c(c2C1)=CCC=4)CC=C3","C1=Nc2c3c(c4c(c2C1)=CCC=4)CC=N3",{},"[chr5,CH1r5:1]>>[n:1]",null,-0.1990140626],[0.1018738988,193.9376520483,18,"completed",-4.909656,18.0,17,"C1=c2cc(-c3ccc[nH]3)c(-c3ccc[nH]3)cc2=CC1","c1c[nH]c(-c2cc3c[nH]cc3cc2-c2ccc[nH]2)c1",{},"[#6H2r5:1]>>[NH:1]",null,-0.2352975216],[0.1018642136,159.8879364697,18,"completed",-5.623208,18.0,3,"c1ccc2cscc2c1","c1ccc2c(c1)c1ccccc1c1cscc21",{},"[cH&r6:1][cH&r6:2]>>[c:1]2cccc[c:2]2",null,-0.3996248137],[0.1017699712,132.4414169665,18,"completed",-5.848884,18.0,11,"C1=Cc2c3c(c4c(c2=C1)=CCC=4)=CC=C3","C1=Nc2c3c(c4c(c2=C1)=CCC=4)=CC=N3",{},"[chr5,CH1r5:1]>>[n:1]",null,-0.5406903728],[0.1015295241,119.9311542049,18,"completed",-5.041952,18.0,18,"C(#Cc1cc2c(cc1C#CC1=CCC=N1)=CCC=2)C1=CCC=N1","C(#Cc1cc2c[nH]cc2cc1C#CC1=CCC=N1)C1=CCC=N1",{},"[#6H2r5:1]>>[NH:1]",null,-0.1266276873],[0.1013123001,395.130547053,18,"completed",-5.357328,18.0,18,"C(#Cc1cc2c[nH]cc2cc1C#Cc1ccccc1)c1ccccc1","C(#Cc1nc2c[nH]cc2nc1C#Cc1ccccc1)c1ccccc1",{},"[ch&r6:0]>>[nr6:0]",null,-0.4342520259],[0.1011895114,161.855277155,18,"completed",-5.397716,18.0,4,"C1=CC(C2=CCC=C2NC2=CCC=C2C2=CCC=C2)=CC1","C1=CC(C2=CCN=C2NC2=NCC=C2C2=CCC=C2)=CC1",{},"[chr5,CH1r5:1]>>[n:1]",null,-0.2638715424],[0.1010305652,634.1400561655,18,"completed",-5.456596,18.0,12,"C1=CC(=C2C=c3nc4cc[nH]c4cc3=N2)C=C1","C1=CC(=C2C=c3nc4cc[nH]c4nc3=N2)C=C1",{},"[ch&r6:0]>>[nr6:0]",null,-0.6815000788],[0.100864919,169.1773268418,18,"completed",-5.03174,18.0,18,"C(#Cc1cc2c(cc1C#Cc1ccsc1)=CCC=2)c1ccsc1","C(#Cc1cc2c[nH]cc2cc1C#Cc1ccsc1)c1ccsc1",{},"[#6H2r5:1]>>[NH:1]",null,-0.1757955842],[0.1007097609,164.6428638647,18,"completed",-5.444452,18.0,12,"C1=CCC(C=Cc2cc(-c3ccco3)cc(C=CC3=CC=CC3)n2)=C1","C(=Cc1ccco1)c1cc(-c2ccco2)cc(C=Cc2ccco2)n1",{},"[#6H2r5:1]>>[O:1]",null,-0.291966421],[0.1005696043,204.7347766202,18,"completed",-5.042504,18.0,18,"C(#Cc1cc2c(cc1C#Cc1ccsc1)=CCC=2)c1ccsc1","C(#Cc1cc2c(cc1C#Cc1ccsc1)SCS2)c1ccsc1",{},"[CH,ch:0]1=[C,c:1][C,c:2]=[CH,ch:3][*:4]1>>[S:0]1[*:1]=,:[*:2][S:3][*:4]1",null,-0.2086532192],[0.1005487907,216.893037857,18,"completed",-5.29716,18.0,6,"C(#Cc1ccc(C#CC2=CC=CC2)c2cscc12)C1=CC=CC1","C(#Cc1ccc(C#CC2=CC=CC2)c2nsnc12)C1=CC=CC1",{},"[chr5,CH1r5:1]>>[n:1]",null,-0.2570795636],[0.1004889473,256.2381865707,18,"completed",-5.42504,18.0,17,"C1=CCC(c2nc3c(nc2C2=CC=CC2)=CCC=3)=C1","C1=CCC(c2nc3cscc3nc2C2=CC=CC2)=C1",{},"[#6H2r5:1]>>[S:1]",null,-0.3426762306],[0.100139491,146.0971275525,18,"completed",-5.256312,18.0,18,"C(#Cc1cc2c(cc1C#Cc1ccsc1)=CCC=2)c1ccsc1","C(#Cc1cc2c(cc1C#Cc1ccsn1)=CCC=2)c1ccsn1",{},"[chr5,CH1r5:1]>>[n:1]",null,-0.1825287839],[0.0996049999,125.9686065383,18,"completed",-5.034776,18.0,3,"C1=CC(Nc2cccc(-c3cccc(NC4=CCC=C4)c3)c2)=CC1","C1=CC(Nc2cccc(-c3cccc(NC4=CCC=C4)n3)n2)=CC1",{},"[ch&r6:0]>>[nr6:0]",null,-0.1339874368],[0.0993888499,78.841973054,18,"completed",-5.410504,18.0,3,"c1ccc(Nc2cccc(-c3cccc(Nc4ccccc4)c3)c2)cc1","c1ccc(Nc2cc(-c3ccnc(Nc4ccccc4)c3)ccn2)cc1",{},"[ch&r6:0]>>[nr6:0]",null,-0.2312105023],[0.0992774791,118.0165841911,18,"completed",-5.419888,18.0,4,"C1=CC(c2cc(Nc3ccccn3)cc(C3=CCC=C3)c2)=CC1","C1=CC(c2cc(Nc3ncccn3)cc(C3=CCC=C3)c2)=CC1",{},"[ch&r6:0]>>[nr6:0]",null,-0.2531181485],[0.0988142945,137.4497935541,18,"completed",-5.043332,18.0,18,"C(#Cc1cc2c[nH]cc2cc1C#Cc1ccccc1)c1ccccc1","C(#Cc1cc2c[nH]cc2cc1C#CC1=CC=CC1)C1=CC=CC1",{},"[c:0]1[ch:1][ch][c:3][c!r5:4][c!r5:5]1>>[c:0]1[CH2:1][c:3][c:4][c:5]1",null,-0.1430593032],[0.0986497608,110.1664585898,18,"completed",-5.35466,18.0,8,"c1ccc2cc3cc4[nH]ncc4cc3cc2c1","c1ccc2cc3cc4[nH]nnc4cc3cc2c1",{},"[chr5,CH1r5:1]>>[n:1]",null,-0.2095566492],[0.0985790928,479.1421081343,18,"completed",-4.759604,18.0,6,"C1=c2c3c(c4c(c2=CC1)=CCC=4)OCO3","C1=c2c3c(c4c(c2=CC1)OCO4)OCO3",{},"[CH,ch:0]1=[C,c:1][C,c:2]=[CH,ch:3][*:4]1>>[O:0]1[*:1]=,:[*:2][O:3][*:4]1",null,-0.5351197846],[0.0984745976,176.1445112503,18,"completed",-5.43746,18.0,11,"C1=CC(C=Cc2coc(-c3cc(C=CC4=CCC=C4)co3)c2)=CC1","C1=CC(C=Cc2coc(-c3nc(C=CC4=CCC=C4)co3)n2)=CC1",{},"[chr5,CH1r5:1]>>[n:1]",null,-0.294665441],[0.0984331719,128.9349431441,18,"completed",-5.031188,18.0,7,"C1=c2cc3cc4ccsc4cc3cc2=CC1","C1=c2cc3nc4ccsc4nc3cc2=CC1",{},"[ch&r6:0]>>[nr6:0]",null,-0.1376387094],[0.0983440099,239.4124644533,18,"completed",-5.658076,18.0,6,"C1=c2c3c(c4cscc4c2=CC1)=CCC=3","c1occ2c1c1cocc1c1cscc21",{},"[#6H2r5:1]>>[O:1]",null,-0.458179278],[0.0982397559,180.733534369,18,"completed",-5.166612,18.0,4,"C1=CCC(Nc2nc(C3=CC=CC3)cc(C3=CC=CC3)n2)=C1","C1=CCC(c2cc(C3=CC=CC3)nc(Nc3ccco3)n2)=C1",{},"[#6H2r5:1]>>[O:1]",null,-0.1866515956],[0.0982163641,136.9972547557,18,"completed",-5.550988,18.0,18,"C(#Cc1cccc(-c2ncccn2)c1)c1cccc(-c2ncccn2)c1","C(#CC1=CCC(c2ncccn2)=C1)C1=CCC(c2ncccn2)=C1",{},"[c:0]1[ch:1][ch][c:3][c!r5:4][c!r5:5]1>>[c:0]1[CH2:1][c:3][c:4][c:5]1",null,-0.3441357786],[0.0980952367,229.2431348171,18,"completed",-5.441784,18.0,15,"O=c1c2c([nH]c3ccccc13)SC(=C1C=CC=C1)S2","O=c1cc[nH]c2c1SC(=C1C=CC=C1)S2",{},"[r6:0][c:1]2[ch][ch][ch][ch][c:2]2[r6:3]>>[*:0][c:1][c:2][*:3]",null,-0.3313493672],[0.0980818338,83.1839296623,18,"completed",-5.260452,18.0,8,"c1nc2cc3cc4cocc4cc3cc2s1","c1occ2cc3cc4snnc4cc3cc12",{},"[chr5,CH1r5:1]>>[n:1]",null,-0.1397660183],[0.0980341698,277.0186180629,18,"completed",-5.601036,18.0,17,"C(=Cc1cc2ccccc2s1)c1cc2ccccc2s1","C(=Cc1cc2cccnc2s1)c1cc2cccnc2s1",{},"[ch&r6:0]>>[nr6:0]",null,-0.4469311811],[0.0979919973,222.5951707587,18,"completed",-5.316388,18.0,15,"C(#Cc1cccc(C2=NCC=N2)c1)c1cccc(C2=NCC=N2)c1","C(#CC1=CC(C2=NCC=N2)=CC1)C1=CC(C2=NCC=N2)=CC1",{},"[c:0]1[ch:1][ch][c:3][c!r5:4][c!r5:5]1>>[c:0]1[CH2:1][c:3][c:4][c:5]1",null,-0.2692438591],[0.0976228761,116.8028700205,18,"completed",-5.282808,18.0,4,"C1=CC(c2cc(NC3=CN=CC3)cc(C3=CCC=C3)c2)=CC1","C1=CC(c2cc(NC3=CN=NC3)cc(C3=CCC=C3)c2)=CC1",{},"[chr5,CH1r5:1]>>[n:1]",null,-0.1732573382],[0.0974225083,251.3310777529,18,"completed",-5.042136,18.0,3,"C1=CCC(NC2=CCC=C2NC2=CC=CC2)=C1","C1=C(Nc2ccco2)C(Nc2ccco2)=CC1",{},"[#6H2r5:1]>>[O:1]",null,-0.254574055],[0.0971891722,103.3332458329,18,"completed",-5.255944,18.0,3,"C1=CCC(c2c(Nc3ccccc3)cccc2Nc2ccccc2)=C1","C1=NCC(c2c(Nc3ccccc3)cccc2Nc2ccccc2)=C1",{},"[chr5,CH1r5:1]>>[n:1]",null,-0.1503124744],[0.0969440718,93.916190301,18,"completed",-5.113712,18.0,8,"C1=NC(c2cc(Nc3ccccc3)cc(Nc3ccccc3)c2)=CC1","c1ccc(Nc2cc(Nc3ccccc3)cc(-c3cscn3)c2)cc1",{},"[#6H2r5:1]>>[S:1]",null,-0.0944054028],[0.0967073064,201.4644939109,18,"completed",-5.18032,18.0,3,"c1ccc(-c2ncccc2Nc2cccnc2-c2ccccc2)cc1","C1=CCC(c2ncccc2Nc2cccnc2C2=CC=CC2)=C1",{},"[c:0]1[ch:1][ch][c:3][c!r5:4][c!r5:5]1>>[c:0]1[CH2:1][c:3][c:4][c:5]1",null,-0.2091628086],[0.0965985457,174.3824037466,18,"completed",-5.263672,18.0,18,"C(#Cc1cc2c(cc1C#Cc1ccsc1)=CCC=2)c1ccsc1","C(#Cc1cc2cscc2cc1C#Cc1ccsc1)c1ccsc1",{},"[#6H2r5:1]>>[S:1]",null,-0.2086518615],[0.0964749589,136.6413813636,18,"completed",-5.330464,18.0,4,"C1=CCC(c2cc(NC3=CN=CC3)cc(C3=CC=CC3)c2)=C1","C1=CCC(c2cc(NC3=CN=NC3)cc(C3=CC=CC3)c2)=C1",{},"[chr5,CH1r5:1]>>[n:1]",null,-0.2114156054],[0.0964442377,535.5828536647,18,"completed",-4.426472,18.0,18,"O=c1cc2c(co1)c1c(c3coc(=O)cc32)=CCC=1","C1=Cc2c3c(c4c(c2=CO1)=CCC=4)=COC=C3",{},"[o:1][c:2](=O)>>[o:1][ch:2]",null,-0.7135352667],[0.096367828,166.4719242883,18,"completed",-5.119508,18.0,3,"C1=C(C2=CC(c3ccccc3)=CC2)CC=C1c1ccccc1","C1=CC(C2=CCC(C3=CC(C4=CCC=C4)=CC3)=C2)=CC1",{},"[c:0]1[ch:1][ch][c:3][c!r5:4][c!r5:5]1>>[c:0]1[CH2:1][c:3][c:4][c:5]1",null,-0.1670310659],[0.0962686349,223.7579109096,18,"completed",-5.476008,18.0,14,"C(#Cc1coc(C2=CC=CC2)c1)c1coc(C2=CC=CC2)c1","C(#Cc1coc(C2=CC=CC2)n1)c1coc(C2=CC=CC2)n1",{},"[chr5,CH1r5:1]>>[n:1]",null,-0.3454631537],[0.0962648731,97.1365942249,18,"completed",-5.139196,18.0,7,"C1=NCc2cc3cc4c(cc3cc21)=CCC=4","C1=NCc2cc3cc4cscc4cc3cc21",{},"[#6H2r5:1]>>[S:1]",null,-0.1009371977],[0.0962429255,216.4642407889,18,"completed",-4.834216,18.0,4,"C1=CC(NC2=CC(=C3C=CC(NC4=CCC=C4)=C3)C=C2)=CC1","C1=CC(NC2=NC(=C3C=CC(NC4=CCC=C4)=N3)C=C2)=CC1",{},"[chr5,CH1r5:1]>>[n:1]",null,-0.2854311187],[0.0961680997,182.3764491689,18,"completed",-5.069184,18.0,4,"C1=CCC(Nc2nc(C3=CCC=C3)cc(C3=CCC=C3)n2)=C1","C1=CC(c2cc(C3=CCC=C3)nc(Nc3cccs3)n2)=CC1",{},"[#6H2r5:1]>>[S:1]",null,-0.1836477222],[0.0961250556,86.6646205899,18,"completed",-5.140852,18.0,3,"C1=CCC(c2cc(Nc3ccccc3)cc(Nc3ccccc3)c2)=C1","c1ccc(Nc2cc(Nc3ccccc3)cc(-c3ccco3)c2)cc1",{},"[#6H2r5:1]>>[O:1]",null,-0.0912606736],[0.0960735206,190.4481580969,18,"completed",-5.107456,18.0,4,"C1=CCC(Nc2nc(C3=CC=CC3)cc(C3=CC=CC3)n2)=C1","C1=CCC(c2cc(C3=CC=CC3)nc(Nc3cccs3)n2)=C1",{},"[#6H2r5:1]>>[S:1]",null,-0.1905196603],[0.096062281,189.1454145387,18,"completed",-5.354476,18.0,3,"c1ccc2cc(Nc3ccc4ccccc4c3)ccc2c1","c1cnc2ccc(Nc3ccc4ncccc4c3)cc2c1",{},"[ch&r6:0]>>[nr6:0]",null,-0.2598219097],[0.0959427345,166.5880225758,18,"completed",-5.39652,18.0,11,"C1=CC(c2cc(C3=CCC=C3)nc(C=CC3=CCC=N3)n2)=CC1","C1=CC(c2cc(C3=CCC=C3)nc(C=Cc3c[nH]cn3)n2)=CC1",{},"[#6H2r5:1]>>[NH:1]",null,-0.2661472964],[0.0959037828,158.7252061048,18,"completed",-5.375544,18.0,17,"C(#Cc1cc(C#CC2=CC=CC2)cc(-c2c[nH]cn2)c1)C1=CC=CC1","C(#Cc1cc(C#CC2=CC=CC2)cc(-c2nc[nH]n2)c1)C1=CC=CC1",{},"[chr5,CH1r5:1]>>[n:1]",null,-0.2497933027],[0.0958528902,186.8546325664,18,"completed",-5.495236,18.0,12,"C(#CC1=CCC(C2=NC(C#CC3=CC=CC3)=CC2)=N1)C1=CC=CC1","C(#Cc1coc(-c2nc(C#CC3=CC=CC3)co2)n1)C1=CC=CC1",{},"[#6H2r5:1]>>[O:1]",null,-0.3338536904],[0.0958240204,225.732763521,18,"completed",-5.181976,18.0,6,"C1=CC(N(C2=NCC=C2)c2ccccc2)=NC1","C1=CC(N(C2=NCC=C2)C2=NCC=C2)=CC1",{},"[c:0]1[ch:1][ch][c:3][c!r5:4][c!r5:5]1>>[c:0]1[CH2:1][c:3][c:4][c:5]1",null,-0.2329122413],[0.0956481264,80.5324494366,18,"completed",-5.222456,18.0,17,"C1=CC(Nc2cccc(NC3=CCC=C3)c2-c2cnsc2)=CC1","c1ccc(Nc2cccc(Nc3ccccc3)c2-c2cnsc2)cc1",{},"[CH2:0]1[c,C:1]-,=,:[c,C:2]-,=,:[c,C:3]-,=,:[c,C:4]1>>[ch:0]1c[c:1][c:2][c:3][c:4]1",null,-0.1176148658],[0.0953785174,134.0491762948,18,"completed",-5.096784,18.0,3,"C1=CC(c2c(Nc3ccccc3)cccc2Nc2ccccc2)=CC1","C1=CC(c2c(Nc3ccccc3)cccc2Nc2ccccc2)=NC1",{},"[chr5,CH1r5:1]>>[n:1]",null,-0.1340680781],[0.0953044428,91.2802069358,18,"completed",-5.27186,18.0,3,"c1ccc(Nc2cc(Nc3ccccc3)cc(-c3cccnc3)c2)cc1","c1ccc(Nc2cc(Nc3ccccc3)cc(-c3cncnc3)c2)cc1",{},"[ch&r6:0]>>[nr6:0]",null,-0.1510120769],[0.0952147009,207.6119477919,18,"completed",-4.725656,18.0,4,"C1=CC(NC2=CC(=C3C=CC(NC4=CCC=C4)=C3)C=C2)=CC1","C1=CC(NC2=CC(=C3C=NC(NC4=CCC=C4)=C3)C=N2)=CC1",{},"[chr5,CH1r5:1]>>[n:1]",null,-0.3343173668],[0.0951372393,155.3955620657,18,"completed",-5.236992,18.0,3,"C(=Cc1ccc2c(c1)=CCC=2)c1ccc2c(c1)=CCC=2","C(=Cc1ccc2c(n1)=CCC=2)c1ccc2c(n1)=CCC=2",{},"[ch&r6:0]>>[nr6:0]",null,-0.1826020719],[0.0950869203,215.1333169984,18,"completed",-5.316388,18.0,10,"O=c1ccc2cc3cc4c(cc3cc2[nH]1)=CCC=4","O=c1ccc2nc3cc4c(cc3nc2[nH]1)=CCC=4",{},"[ch&r6:0]>>[nr6:0]",null,-0.2631083231],[0.0950369747,122.5113341131,18,"completed",-4.981416,18.0,3,"c1ccc(Nc2ccc3ccc(Nc4ccccc4)nc3n2)cc1","C1=CC(Nc2ccc3ccc(NC4=CCC=C4)nc3n2)=CC1",{},"[c:0]1[ch:1][ch][c:3][c!r5:4][c!r5:5]1>>[c:0]1[CH2:1][c:3][c:4][c:5]1",null,-0.1479847555],[0.0950193896,125.7658820016,18,"completed",-5.419152,18.0,4,"C1=CCC(c2cc(Nc3ccccn3)cc(C3=CC=CC3)c2)=C1","C1=CCC(c2cc(Nc3ncccn3)cc(C3=CC=CC3)c2)=C1",{},"[ch&r6:0]>>[nr6:0]",null,-0.256373705],[0.095002735,174.963289513,18,"completed",-5.534796,18.0,12,"C1=NC(=C2C=c3cc4ccccc4cc3=C2)N=N1","C1=c2cc3ccccc3cc2=CC1=C1N=NN=N1",{},"[chr5,CH1r5:1]>>[n:1]",null,-0.3510633246],[0.0949805665,184.0953065794,18,"completed",-5.47978,18.0,6,"C(#Cc1cc(-c2coc(C#CC3=CC=CC3)c2)co1)C1=CC=CC1","C(#Cc1cc(-c2coc(C#Cc3ccco3)c2)co1)c1ccco1",{},"[#6H2r5:1]>>[O:1]",null,-0.3233653934],[0.0949161882,238.6876791466,18,"completed",-4.988224,18.0,6,"C1=Cc2c(c3c(c4c2=CCC=4)C=CC3)C1","C1=Nc2c(c3c(c4c2=CCC=4)N=CC3)C1",{},"[chr5,CH1r5:1]>>[n:1]",null,-0.2511848055],[0.0948926578,326.3767062034,18,"completed",-5.281796,18.0,4,"C1=CCC(c2cc(NC3=COCO3)cc(C3=CC=CC3)c2)=C1","C1=CCC(c2cc(NC3=COOO3)cc(C3=CC=CC3)c2)=C1",{},"[#6H2r5:1]>>[O:1]",null,-0.3503086486],[0.0947336739,140.4388078265,18,"completed",-5.08188,18.0,11,"C(=CC1=c2ccccc2=C(C=CC2=CCC=N2)C1)C1=CCC=N1","C(=CC1=c2ccccc2=C(C=CC2=NCC=N2)C1)C1=NCC=N1",{},"[chr5,CH1r5:1]>>[n:1]",null,-0.1410104344],[0.0946038883,206.6566164161,18,"completed",-5.00644,18.0,6,"C(#CC1=NC(C2=CCC(C#CC3=CC=CC3)=N2)=CC1)C1=CC=CC1","C(#Cc1nc(-c2c[nH]c(C#CC3=CC=CC3)n2)c[nH]1)C1=CC=CC1",{},"[#6H2r5:1]>>[NH:1]",null,-0.2167859755],[0.0944603231,112.7371145279,18,"completed",-5.038548,18.0,7,"c1ccc2cc3cc4snnc4cc3cc2c1","C1=c2cc3cc4nnsc4cc3cc2=CC1",{},"[c:0]1[ch:1][ch][c:3][c!r5:4][c!r5:5]1>>[c:0]1[CH2:1][c:3][c:4][c:5]1",null,-0.1206651054],[0.0944524811,161.2021142872,18,"completed",-5.38962,18.0,3,"c1ccc2cc(Nc3ccc4ccccc4c3)ccc2c1","c1cc2ccc(Nc3ccc4ccncc4c3)cc2cn1",{},"[ch&r6:0]>>[nr6:0]",null,-0.2590119619],[0.0943990119,132.1731484624,18,"completed",-4.935048,18.0,5,"C(=CC1=CCC=C1C=CC1=CSCS1)C1=CSCS1","C1=CC(=C2C=C(C=CC3=CSCS3)C(C=CC3=CSCS3)=C2)C=C1",{},"[r5:1][CH2r5:2][r5:3]>>[r5:1][C:2](=C1cccc1)[r5:3]",null,-0.1755056429],[0.0943900914,116.7591198949,18,"completed",-5.332948,18.0,18,"C(#Cc1cc(C#Cc2ccccc2)cc(C2=NSCS2)c1)c1ccccc1","C(#Cc1cc(C2=NSCS2)cc(C#Cc2ccccc2)n1)c1ccccc1",{},"[ch&r6:0]>>[nr6:0]",null,-0.2005553034],[0.0943460662,170.3648386559,18,"completed",-5.011868,18.0,4,"C1=CCC(Nc2cccc(NC3=CC=CC3)c2C2=CCC=C2)=C1","C1=CC(c2c(NC3=CN=CC3)cccc2NC2=CN=CC2)=CC1",{},"[chr5,CH1r5:1]>>[n:1]",null,-0.1811908675],[0.094335214,115.1323242231,18,"completed",-5.164036,18.0,7,"C1=CC(=C2Sc3ccc4c(c3S2)CC=C4)C=C1","C1=CC(=C2Sc3ccc4cc[nH]c4c3S2)C=C1",{},"[#6H2r5:1]>>[NH:1]",null,-0.1235505995],[0.0943170215,200.4948791998,18,"completed",-5.234048,18.0,17,"C(#CC1=C(C#CC2=CC=CC2)SC(=C2C=CC=N2)S1)C1=CC=CC1","C(#CC1=C(C#CC2=CC=CC2)SC(=C2N=CC=N2)S1)C1=CC=CC1",{},"[chr5,CH1r5:1]>>[n:1]",null,-0.2213660793],[0.0942940793,150.0916637335,18,"completed",-5.229264,18.0,12,"C1=CC(=C2C=c3cc4[nH]ccc4cc3=N2)C=C1","C1=CC(=C2C=c3cc4[nH]ccc4nc3=N2)C=C1",{},"[ch&r6:0]>>[nr6:0]",null,-0.1752569729],[0.0942658878,112.4261654852,18,"completed",-5.171488,18.0,3,"C1=CC(Nc2ccc3ccc(NC4=CCC=C4)cc3c2)=CC1","C1=NCC=C1Nc1ccc2ccc(NC3=CCN=C3)cc2c1",{},"[chr5,CH1r5:1]>>[n:1]",null,-0.1230601658],[0.094230199,79.8758943747,18,"completed",-5.073416,18.0,7,"c1cc2cc3cc4cscc4cc3cc2s1","c1scc2cc3cc4sncc4cc3cc12",{},"[chr5,CH1r5:1]>>[n:1]",null,-0.0820149129],[0.0942021416,129.0798198646,18,"completed",-5.1748,18.0,3,"C(#Cc1ccc2ccccc2c1)c1ccc2ccccc2c1","C(#Cc1ccc2c(c1)=CCC=2)c1ccc2c(c1)=CCC=2",{},"[c:0]1[ch:1][ch][c:3][c!r5:4][c!r5:5]1>>[c:0]1[CH2:1][c:3][c:4][c:5]1",null,-0.1392952601],[0.0941530481,245.0642831265,18,"completed",-5.140392,18.0,14,"C1=CC(=C2C=c3cc4[nH]ccc4nc3=C2)C=C1","C1=CC(=C2C=c3nc4cc[nH]c4nc3=C2)C=C1",{},"[ch&r6:0]>>[nr6:0]",null,-0.2466899766],[0.0940911234,147.9366823011,18,"completed",-5.28796,18.0,3,"C1=c2ccccc2=C(C2=c3ccccc3=CC2)C1","c1ccc2c(c1)=NCC=2C1=c2ccccc2=NC1",{},"[chr5,CH1r5:1]>>[n:1]",null,-0.1979809414],[0.0940606278,168.2578892475,18,"completed",-5.573436,18.0,6,"C(#Cc1cc(-c2csc(C#CC3=CC=CC3)c2)cs1)C1=CC=CC1","C(#Cc1cc(-c2cc(C#CC3=CC=CC3)sn2)ns1)C1=CC=CC1",{},"[chr5,CH1r5:1]>>[n:1]",null,-0.371672065],[0.0940533598,141.5325914167,18,"completed",-5.42964,18.0,7,"C1=c2nc3cc4ccoc4cc3nc2=CC1","C1=c2nc3cc4cnoc4cc3nc2=CC1",{},"[chr5,CH1r5:1]>>[n:1]",null,-0.2706956112],[0.14657341,298.0705862015,19,"completed",-5.012236,19.0,19,"O=c1c(C#Cc2coc3c(c2=O)=CCC=3)coc2c1=CCC=2","O=c1c(C#Cc2c[nH]c3c(c2=O)=CCC=3)c[nH]c2c1=CCC=2",{},"[o:1]>>[nH:1]",null,-0.304335849],[0.1367932581,187.0571329509,19,"completed",-5.400016,19.0,19,"C(#Cc1cc2c(cc1C#CC1=NCC=C1)=CCC=2)C1=NCC=C1","C(#Cc1cc2c(cc1C#Cc1ccon1)=CCC=2)c1ccon1",{},"[#6H2r5:1]>>[O:1]",null,-0.2812384666],[0.1339140329,115.7358153718,19,"completed",-5.217396,19.0,19,"C(#Cc1cc2c(cc1C#CC1=NCC=C1)=CCC=2)C1=NCC=C1","C(#Cc1cc2c[nH]cc2cc1C#CC1=NCC=C1)C1=NCC=C1",{},"[#6H2r5:1]>>[NH:1]",null,-0.1419431969],[0.1326654249,129.8397652589,19,"completed",-5.365884,19.0,19,"C(#Cc1cc2c(cc1C#CC1=CC=CC1)=CCC=2)C1=CC=CC1","C(#Cc1cc2c(cc1C#CC1=CC=NC1)=CCC=2)C1=CC=NC1",{},"[chr5,CH1r5:1]>>[n:1]",null,-0.2269329689],[0.1293761948,140.2606719933,19,"completed",-5.474628,19.0,19,"C(#Cc1cc2c(cc1C#CC1=NCC=C1)=CCC=2)C1=NCC=C1","C(#Cc1cc2c(cc1C#CC1=NCN=C1)=CCC=2)C1=NCN=C1",{},"[chr5,CH1r5:1]>>[n:1]",null,-0.2973931134],[0.1290597995,124.0143593378,19,"completed",-5.20654,19.0,19,"C(#Cc1cc2c[nH]cc2cc1C#CC1=CCC=C1)C1=CCC=C1","C(#Cc1cc2c[nH]cc2cc1C#CC1=CCN=C1)C1=CCN=C1",{},"[chr5,CH1r5:1]>>[n:1]",null,-0.1447115732],[0.1287237409,146.0044848157,19,"completed",-5.583648,19.0,19,"O=c1oc2c(cc1C#Cc1cc3c(oc1=O)=CCC=3)=CCC=2","O=c1[nH]c2c(cc1C#Cc1cc3c([nH]c1=O)=CCC=3)=CCC=2",{},"[o:1]>>[nH:1]",null,-0.368694792],[0.1255136424,110.5909101942,19,"completed",-5.315836,19.0,19,"C(#Cc1cc2c[nH]cc2cc1C#CC1=CC=CC1)C1=CC=CC1","C(#Cc1cc2c[nH]cc2cc1C#CC1=CC=NC1)C1=CC=NC1",{},"[chr5,CH1r5:1]>>[n:1]",null,-0.1872353788],[0.1244909762,193.6021930575,19,"completed",-5.367356,19.0,19,"C1=NC(C2=CCC(C3=CC(C4=CCC=N4)=CC3)=C2)=CC1","C1=C(C2=CCN=N2)C=C(C2=CC(C3=CCN=N3)=CC2)C1",{},"[chr5,CH1r5:1]>>[n:1]",null,-0.2692705558],[0.1197312476,134.5233626291,19,"completed",-5.74658,19.0,19,"O=c1cc(C#Cc2cc(=O)c3c(o2)=CCC=3)oc2c1=CCC=2","O=c1cc(C#Cc2cc(=O)c3c([nH]2)=CCC=3)[nH]c2c1=CCC=2",{},"[o:1]>>[nH:1]",null,-0.472174466],[0.1192456983,153.6345136938,19,"completed",-5.26634,19.0,19,"C(#Cc1cc2c(cc1C#Cc1cnsc1)=CCC=2)c1cnsc1","C(#Cc1cc2c(cc1C#CC1=CCN=C1)=CCC=2)C1=CCN=C1",{},"[n,c:0]1[n,ch:1][s,S:2][n,c:3][n,c:4]1>>[*:0]1=[*:1][CH2:2][*:3]=[*:4]1",null,-0.1927728499],[0.1190511083,206.3050385741,19,"completed",-4.821612,19.0,19,"C1=NC(C2=CCC(C3=CC(C4=CCC=N4)=CC3)=C2)=CC1","C1=C(C2=CC(c3c[nH]cn3)=CC2)CC=C1c1c[nH]cn1",{},"[#6H2r5:1]>>[NH:1]",null,-0.2837899037],[0.1175755771,211.8826960199,19,"completed",-5.248768,19.0,19,"C1=CC(C2=CCC(C3=CC(C4=NCC=C4)=CC3)=C2)=NC1","C1=C(C2=CC(c3ccsn3)=CC2)CC=C1c1ccsn1",{},"[#6H2r5:1]>>[S:1]",null,-0.2360909075],[0.1165387434,138.4019482081,19,"completed",-5.279772,19.0,19,"C(#Cc1cc2c(cc1C#Cc1ccsn1)=CCC=2)c1ccsn1","C(#Cc1cc2c(cc1C#CC1=NCC=C1)=CCC=2)C1=NCC=C1",{},"[n,c:0]1[n,ch:1][s,S:2][n,c:3][n,c:4]1>>[*:0]1=[*:1][CH2:2][*:3]=[*:4]1",null,-0.1870585618],[0.1130241924,162.6658624915,19,"completed",-5.225952,19.0,19,"C(#Cc1cc2c(cc1C#CC1=CCC=C1)SCS2)C1=CCC=C1","C(#Cc1cc2c(cc1C#CC1=CCN=C1)SCS2)C1=CCN=C1",{},"[chr5,CH1r5:1]>>[n:1]",null,-0.1850229632],[0.1127696071,163.9002715217,19,"completed",-4.95492,19.0,19,"C(#Cc1cc(C#Cc2ccccc2)cc(C2=CSCS2)c1)c1ccccc1","C(#Cc1ccccn1)c1cc(C#Cc2ccccn2)cc(C2=CSCS2)c1",{},"[ch&r6:0]>>[nr6:0]",null,-0.1928131742],[0.110513163,155.3462843599,19,"completed",-5.23644,19.0,19,"C(#Cc1cc2c(cc1C#CC1=NCC=C1)=CCC=2)C1=NCC=C1","C(#Cc1cc2c(cc1C#CC1=NCC=C1)SCS2)C1=NCC=C1",{},"[CH,ch:0]1=[C,c:1][C,c:2]=[CH,ch:3][*:4]1>>[S:0]1[*:1]=,:[*:2][S:3][*:4]1",null,-0.182357468],[0.1101302526,203.5522719156,19,"completed",-5.387596,19.0,19,"C(#Cc1cc2c(cc1C#CC1=CCN=C1)=CCC=2)C1=CCN=C1","C(#Cc1cc2c(cc1C#Cc1cnoc1)=CCC=2)c1cnoc1",{},"[#6H2r5:1]>>[O:1]",null,-0.2862903114],[0.1095691955,166.8346294167,19,"completed",-5.6233,19.0,19,"C1=NC(C2=CCC(C3=CC(C4=CCC=N4)=CC3)=C2)=CC1","C1=NC(C2=NCC(C3=CC(C4=CCC=N4)=NC3)=C2)=CC1",{},"[chr5,CH1r5:1]>>[n:1]",null,-0.4025131174],[0.1095644743,125.8205462309,19,"completed",-5.44482,19.0,19,"C(#Cc1cc2cscc2cc1C#CC1=CCC=C1)C1=CCC=C1","C(#Cc1cc2cscc2cc1C#CC1=CCN=C1)C1=CCN=C1",{},"[chr5,CH1r5:1]>>[n:1]",null,-0.272198857],[0.1075266687,118.7209267654,19,"completed",-5.264408,19.0,19,"C(#Cc1cc(C2=NSCS2)cc(C#Cc2ccccc2)n1)c1ccccc1","C(#Cc1cc(C2=NSCS2)cc(C#CC2=CCC=C2)n1)C1=CCC=C1",{},"[c:0]1[ch:1][ch][c:3][c!r5:4][c!r5:5]1>>[c:0]1[CH2:1][c:3][c:4][c:5]1",null,-0.1653461635],[0.1072291667,284.3005954836,19,"completed",-5.429456,19.0,19,"C1=CC(C2=CCC(C3=CC(C4=NCC=C4)=CC3)=C2)=NC1","C1=C(C2=CC(c3ccon3)=CC2)CC=C1c1ccon1",{},"[#6H2r5:1]>>[O:1]",null,-0.3660765548],[0.1025968004,188.223857814,19,"completed",-4.86614,19.0,3,"C1=CC(c2ccccc2Nc2ccccc2C2=CCC=C2)=CC1","C1=NC(c2ccccc2Nc2ccccc2C2=CCC=N2)=CC1",{},"[chr5,CH1r5:1]>>[n:1]",null,-0.2494525315],[0.1016287388,218.0627188418,19,"completed",-5.107732,19.0,6,"C(#Cc1ccc(C#CC2=CC=CC2)c2cscc12)C1=CC=CC1","C(#Cc1ccc(C#Cc2cccs2)c2cscc12)c1cccs1",{},"[#6H2r5:1]>>[S:1]",null,-0.2181298774],[0.1011646731,260.6732696125,19,"completed",-5.358248,19.0,19,"C(#CC1=CC(=C2N=CC=N2)C=C1C#CC1=CC=CC1)C1=CC=CC1","C(#Cc1ccc[nH]1)C1=CC(=C2N=CC=N2)C=C1C#Cc1ccc[nH]1",{},"[#6H2r5:1]>>[NH:1]",null,-0.3172217646],[0.1004098482,355.5838999133,19,"completed",-5.076084,19.0,3,"C(#Cc1ccccc1C1=CC=CC1)c1ccccc1C1=CC=CC1","C(#CC1=C(C2=CC=CC2)CC=C1)C1=C(C2=CC=CC2)CC=C1",{},"[c:0]1[ch:1][ch][c:3][c!r5:4][c!r5:5]1>>[c:0]1[CH2:1][c:3][c:4][c:5]1",null,-0.3559777769],[0.1000017746,105.426842489,19,"completed",-5.422648,19.0,19,"C1=CC(c2cc(NC3=CN=NC3)cc(C3=CCC=C3)c2)=CC1","C1=CC(c2cc(Nc3cnns3)cc(C3=CCC=C3)c2)=CC1",{},"[#6H2r5:1]>>[S:1]",null,-0.2492482051],[0.0999651107,221.9313664316,19,"completed",-5.222824,19.0,18,"C(#Cc1ccccc1-c1ccsn1)c1ccccc1-c1ccsn1","C(#CC1=C(c2ccsn2)CC=C1)C1=C(c2ccsn2)CC=C1",{},"[c:0]1[ch:1][ch][c:3][c!r5:4][c!r5:5]1>>[c:0]1[CH2:1][c:3][c:4][c:5]1",null,-0.2380032385],[0.0998864561,151.7972271808,19,"completed",-5.239108,19.0,11,"C1=CC(=C2C=c3cc4ccccc4cc3=C2)N=C1","C1=CC(=C2C=c3cc4ccccc4cc3=C2)N=N1",{},"[chr5,CH1r5:1]>>[n:1]",null,-0.1803452402],[0.099377016,132.5634880613,19,"completed",-5.06164,19.0,7,"C1=NCc2cc3cc4c(cc3cc21)=CCC=4","C1=c2cc3cc4c(cc3cc2=CC1)N=NC4",{},"[chr5,CH1r5:1]>>[n:1]",null,-0.1352557144],[0.098853139,174.8652724065,19,"completed",-4.843048,19.0,3,"C1=NC(NC2=CCC=N2)=CC1","C1=C(NC2=CCC(c3ccccc3)=N2)N=C(c2ccccc2)C1",{},"[cH&r6,CH&r5:1]>>[#6:1](-[c]1[ch]ccc[ch]1)",null,-0.250858098],[0.0985781238,173.5183705076,19,"completed",-4.982704,19.0,4,"C1=CC(C2=C(NC3=C(C4=CCC=C4)CC=C3)C=CC2)=CC1","C1=CC(C2=C(NC3=C(C4=CCC=C4)CN=C3)C=NC2)=CC1",{},"[chr5,CH1r5:1]>>[n:1]",null,-0.1919641039],[0.0982025754,137.0052531421,19,"completed",-5.213072,19.0,3,"C(#Cc1ccc2c(c1)=CCC=2)c1ccc2c(c1)=CCC=2","C(#Cc1ccc2cscc2c1)c1ccc2cscc2c1",{},"[#6H2r5:1]>>[S:1]",null,-0.1582252357],[0.0980948132,218.2789539571,19,"completed",-5.381616,19.0,19,"C1=C(C2=CC(c3ccsc3)=CC2)CC=C1c1ccsc1","C1=C(C2=CC(c3cnsc3)=CC2)CC=C1c1cnsc1",{},"[chr5,CH1r5:1]>>[n:1]",null,-0.2941197235],[0.0980100048,144.3249684242,19,"completed",-5.044896,19.0,3,"c1ccc2cc(-c3ccc4ccccc4c3)ccc2c1","C1=c2ccc(-c3ccc4c(c3)=CCC=4)cc2=CC1",{},"[c:0]1[ch:1][ch][c:3][c!r5:4][c!r5:5]1>>[c:0]1[CH2:1][c:3][c:4][c:5]1",null,-0.1493906202],[0.0979699847,203.8096824624,19,"completed",-5.469016,19.0,19,"C1=NC(C2=CCC(C3=CC(C4=CCC=N4)=CC3)=C2)=CC1","C1=NC(C2=CCC(C3=NC(C4=CCC=N4)=CC3)=N2)=CC1",{},"[chr5,CH1r5:1]>>[n:1]",null,-0.3290335282],[0.0979258522,305.3189677874,19,"completed",-5.249136,19.0,17,"C1=c2cc(-c3cccs3)c(-c3cccs3)cc2=CC1","C1=c2cc(-c3nccs3)c(-c3nccs3)cc2=CC1",{},"[chr5,CH1r5:1]>>[n:1]",null,-0.3226732556],[0.0978063553,93.6600368784,19,"completed",-5.155112,19.0,6,"C1=CC(=C2Sc3cnc4c(c3S2)=CCC=4)C=C1","C1=CC(=C2Sc3cnc4c[nH]cc4c3S2)C=C1",{},"[#6H2r5:1]>>[NH:1]",null,-0.1012941038],[0.0976922289,109.8504388347,19,"completed",-5.123372,19.0,8,"C1=CC(=C2C=c3cc4ccccc4cc3=C2)C=C1","C1=CC(=C2C=c3cc4ccccc4cc3=C2)C=N1",{},"[chr5,CH1r5:1]>>[n:1]",null,-0.1110620619],[0.0973420866,133.0263450515,19,"completed",-5.087768,19.0,4,"C1=CCC(Nc2cc3c(cc2NC2=CC=CC2)=CCC=3)=C1","C1=NCC(Nc2cc3c(cc2NC2=CC=NC2)=CCC=3)=C1",{},"[chr5,CH1r5:1]>>[n:1]",null,-0.1333016248],[0.0971446686,203.3219625449,19,"completed",-5.313628,19.0,17,"C1=c2cc(-c3ccc[nH]3)c(-c3ccc[nH]3)cc2=CC1","C1=c2cc(-c3ccn[nH]3)c(-c3ccn[nH]3)cc2=CC1",{},"[chr5,CH1r5:1]>>[n:1]",null,-0.2523923779],[0.096602083,231.9924435874,19,"completed",-5.043148,19.0,3,"C(#Cc1ccccc1C1=CCC=C1)c1ccccc1C1=CCC=C1","C(#CC1=C(C2=CCC=C2)CC=C1)C1=C(C2=CCC=C2)CC=C1",{},"[c:0]1[ch:1][ch][c:3][c!r5:4][c!r5:5]1>>[c:0]1[CH2:1][c:3][c:4][c:5]1",null,-0.2353810683],[0.0965152049,198.6007865616,19,"completed",-5.223836,19.0,3,"C1=NCC=C1NC1=CCN=C1","C1=NCC(c2ccccc2)=C1NC1=C(c2ccccc2)CN=C1",{},"[cH&r6,CH&r5:1]>>[#6:1](-[c]1[ch]ccc[ch]1)",null,-0.2166947076],[0.0963517361,107.4946629983,19,"completed",-5.088044,19.0,4,"C1=CCC(c2cc(NC3=CCC=N3)cc(C3=CC=CC3)c2)=C1","C1=NC(Nc2cc(-c3ccco3)cc(-c3ccco3)c2)=CC1",{},"[#6H2r5:1]>>[O:1]",null,-0.1078199707],[0.0963258341,214.9709652683,19,"completed",-5.08004,19.0,16,"C1=CC(C=CC2=C(C3=C(C=CC4=CCC=C4)CC=N3)N=CC2)=CC1","C1=CC(C=Cc2scnc2-c2ncsc2C=CC2=CCC=C2)=CC1",{},"[#6H2r5:1]>>[S:1]",null,-0.2154245406],[0.0962528183,157.106690183,19,"completed",-4.93606,19.0,3,"c1ccc2c(c1)ccc1c3ccccc3ccc21","C1=c2ccc3c4c(ccc3c2=CC1)=CCC=4",{},"[c:0]1[ch:1][ch][c:3][c!r5:4][c!r5:5]1>>[c:0]1[CH2:1][c:3][c:4][c:5]1",null,-0.194555675],[0.0962504569,172.821653928,19,"completed",-4.956944,19.0,9,"C(#Cc1cc2c(cn1)=CCC=2)c1cc2c(cn1)=CCC=2","C(#Cc1cc2c[nH]cc2cn1)c1cc2c[nH]cc2cn1",{},"[#6H2r5:1]>>[NH:1]",null,-0.1997377867],[0.0961634751,144.3891497607,19,"completed",-5.199548,19.0,3,"C1=NCC=C1NC1=CCN=C1","C1=NCC=C1N(C1=CCN=C1)c1ccccc1",{},"[r:1][NH!R:2][r:3]>>[r:1][N:2](-c1ccccc1)[r:3]",null,-0.1603247663],[0.0957012711,239.6050346215,19,"completed",-5.054648,19.0,19,"C1=NCC=C1C1=CCC(C2=CC(C3=CCN=C3)=CC2)=C1","C1=C(C2=CC(c3cn[nH]c3)=CC2)CC=C1c1cn[nH]c1",{},"[#6H2r5:1]>>[NH:1]",null,-0.2416989999],[0.0956793867,97.2796915341,19,"completed",-5.45126,19.0,3,"c1ccc(Nc2cccc(Nc3ccccc3)c2)cc1","c1ccc(Nc2cc(Nc3ccccc3)ncn2)cc1",{},"[ch&r6:0]>>[nr6:0]",null,-0.2644263533],[0.095618979,119.7346186571,19,"completed",-5.137172,19.0,18,"C(#Cc1cc(C#Cc2ccccc2)cc(C2=NSCS2)c1)c1ccccc1","C(#Cc1cc(C#CC2=CCC=C2)cc(C2=NSCS2)c1)C1=CCC=C1",{},"[c:0]1[ch:1][ch][c:3][c!r5:4][c!r5:5]1>>[c:0]1[CH2:1][c:3][c:4][c:5]1",null,-0.1225293439],[0.0955716053,116.7795049419,19,"completed",-5.198352,19.0,3,"c1ccc(Nc2cc(Nc3ccccc3)cc(-c3cccnc3)c2)cc1","c1ccc(Nc2cc(Nc3ccccc3)cc(-c3cccnn3)c2)cc1",{},"[ch&r6:0]>>[nr6:0]",null,-0.1355628252],[0.0955203141,127.4572139608,19,"completed",-5.443532,19.0,11,"C1=c2ccc3c4c(ccc(c24)C1)=CC3","c1cc2c3c(ccc4c3c1CN=4)CN=2",{},"[chr5,CH1r5:1]>>[n:1]",null,-0.2721622982],[0.0953318158,94.2623509218,19,"completed",-5.122636,19.0,6,"C1=c2cc3cc4ccncc4cc3cc2=CC1","c1cc2cc3cc4cocc4cc3cc2cn1",{},"[#6H2r5:1]>>[O:1]",null,-0.0955848375],[0.0952570362,111.0974527979,19,"completed",-5.298356,19.0,19,"C1=NCC=C1c1c(Nc2ccccc2)cccc1Nc1ccccc1","c1ccc(Nc2cccc(Nc3ccccc3)c2-c2cnoc2)cc1",{},"[#6H2r5:1]>>[O:1]",null,-0.1778250386],[0.0951732435,127.233882,19,"completed",-5.074704,19.0,4,"C1=CC(Nc2cccc(NC3=CCC=C3)c2C2=CCC=C2)=CC1","C1=CC(c2c(NC3=NCC=C3)cccc2NC2=NCC=C2)=CC1",{},"[chr5,CH1r5:1]>>[n:1]",null,-0.1284601326],[0.0950993683,126.5760345008,19,"completed",-5.387964,19.0,18,"C1=CC(c2cc(NC3=NN=CC3)cc(C3=CCC=C3)c2)=CC1","C1=CC(c2cc(Nc3nncs3)cc(C3=CCC=C3)c2)=CC1",{},"[#6H2r5:1]>>[S:1]",null,-0.2380207817],[0.0949509399,109.8701003662,19,"completed",-5.276828,19.0,4,"C1=CC(c2cc(Nc3cccs3)cc(C3=CCC=C3)c2)=CC1","C1=CC(c2cc(Nc3ccns3)cc(C3=CCC=C3)c2)=CC1",{},"[chr5,CH1r5:1]>>[n:1]",null,-0.1655077893],[0.0949097445,310.7082288927,19,"completed",-5.16146,19.0,6,"C1=NCc2c1c1c(c3c2=CCC=3)CN=C1","C1=c2c(c3[nH]ncc3c3cn[nH]c23)=CC1",{},"[#6H2r5:1]>>[NH:1]",null,-0.3136725936],[0.0947660954,153.6878768846,19,"completed",-5.16882,19.0,4,"C1=CC(Nc2cc(NC3=CCC=C3)cc(C3=CCC=C3)c2)=CC1","C1=CC(c2cc(NC3=CCN=C3)cc(NC3=CCN=C3)c2)=CC1",{},"[chr5,CH1r5:1]>>[n:1]",null,-0.1610611616],[0.0943537101,153.2753933864,19,"completed",-5.221904,19.0,9,"C1=CC(=C2Sc3cc4c(nc3S2)C=CC4)C=C1","C1=CC(=C2Sc3cc4[nH]ccc4nc3S2)C=C1",{},"[#6H2r5:1]>>[NH:1]",null,-0.1754281419],[0.0941330266,133.0632301003,19,"completed",-5.031464,19.0,4,"C1=CC(Nc2cc(NC3=CCC=C3)cc(-c3cccs3)c2)=CC1","C1=CC(Nc2cc(NC3=CCC=C3)cc(-c3ccns3)c2)=CC1",{},"[chr5,CH1r5:1]>>[n:1]",null,-0.1414476688],[0.0939757473,151.974898889,19,"completed",-5.061732,19.0,3,"C1=C(Nc2ccccc2)C=C(C2=CC(Nc3ccccc3)=CC2)C1","c1ccc(Nc2coc(-c3cc(Nc4ccccc4)co3)c2)cc1",{},"[#6H2r5:1]>>[O:1]",null,-0.1543176769],[0.0939511295,119.8380495112,19,"completed",-5.133492,19.0,13,"c1ccc(Nc2cc(Nc3ccccc3)cc(-c3ccc[nH]3)c2)cc1","c1ccc(Nc2cc(-c3ccc[nH]3)cc(Nc3ccccc3)n2)cc1",{},"[ch&r6:0]>>[nr6:0]",null,-0.1221097785],[0.0936973619,198.3202628267,19,"completed",-5.075348,19.0,4,"C1=CC(Nc2cccc(NC3=CCC=C3)c2C2=CC=NC2)=CC1","C1=CC(Nc2cccc(NC3=CCC=C3)c2C2=NC=NC2)=CC1",{},"[chr5,CH1r5:1]>>[n:1]",null,-0.1990696109],[0.0936570362,105.6742556249,19,"completed",-5.052624,19.0,6,"C1=CC(=C2Sc3ccc4c[nH]cc4c3S2)C=C1","C1=CC(=C2Sc3ncc4c[nH]cc4c3S2)C=C1",{},"[ch&r6:0]>>[nr6:0]",null,-0.110755795],[0.0935784567,162.1394105684,19,"completed",-4.965592,19.0,3,"C1=C(NC2=CC(c3ccccc3)=CC2)CC=C1c1ccccc1","c1ccc(-c2csc(Nc3cc(-c4ccccc4)cs3)c2)cc1",{},"[#6H2r5:1]>>[S:1]",null,-0.1874600987],[0.0935752118,229.2696183816,19,"completed",-5.07222,19.0,16,"C1=Nc2c3c(c4c(c2=C1)=CCC=4)=CC=N3","C1=Nc2c3c(c4c(c2=C1)SCS4)=CC=N3",{},"[CH,ch:0]1=[C,c:1][C,c:2]=[CH,ch:3][*:4]1>>[S:0]1[*:1]=,:[*:2][S:3][*:4]1",null,-0.2300928179],[0.0935475382,144.0727696893,19,"completed",-5.155572,19.0,19,"C(#Cc1cc2c(cc1C#CC1=CC=CC1)=CCC=2)C1=CC=CC1","C(#Cc1cc2c(cc1C#Cc1ccco1)=CCC=2)c1ccco1",{},"[#6H2r5:1]>>[O:1]",null,-0.1492320478],[0.0935301747,129.9289860503,19,"completed",-5.095404,19.0,19,"C(#Cc1cc2c[nH]cc2cc1C#CC1=CC=CC1)C1=CC=CC1","C(#Cc1cc2c[nH]cc2cc1C#Cc1ccco1)c1ccco1",{},"[#6H2r5:1]>>[O:1]",null,-0.1299688108],[0.0931931514,83.7061154699,19,"completed",-5.10212,19.0,7,"c1nnc2cc3cc4cscc4cc3cc2n1","c1cnc2cc3cc4cscc4cc3cc2n1",{},"[nr6:0]>>[ch&r6:0]",null,-0.0837192691],[0.0931245241,227.1444253484,19,"completed",-5.496616,19.0,3,"C1=CC(=C2C=CC(C=Cc3ccccc3)=C2)C=C1C=Cc1ccccc1","C1=CC(=C2C=CC(C=Cc3ccccn3)=C2)C=C1C=Cc1ccccn1",{},"[ch&r6:0]>>[nr6:0]",null,-0.3587111278],[0.0928689304,90.5067280759,19,"completed",-5.165692,19.0,8,"c1cnc2cc3cc4cocc4cc3cc2c1","c1cnc2cc3cc4cocc4cc3cc2n1",{},"[ch&r6:0]>>[nr6:0]",null,-0.1015186331],[0.0928144477,188.2948926274,19,"completed",-5.5014,19.0,15,"C(#CC1=CC(C2=CCC=N2)=CC1)C1=CC(C2=CCC=N2)=CC1","C(#CC1=NC(C2=CCC=N2)=CC1)C1=NC(C2=CCC=N2)=CC1",{},"[chr5,CH1r5:1]>>[n:1]",null,-0.3382376783],[0.0927903111,204.5834444597,19,"completed",-5.42734,19.0,9,"C(#Cc1ccc2ccc(C#Cc3cc[nH]c3)cc2c1)c1cc[nH]c1","C(#Cc1cnc2ncc(C#Cc3cc[nH]c3)cc2c1)c1cc[nH]c1",{},"[ch&r6:0]>>[nr6:0]",null,-0.3071784641],[0.092743643,135.3746119204,19,"completed",-5.01426,19.0,4,"C1=CCC(Nc2cc(-c3cccs3)cc(-c3cccs3)c2)=C1","c1csc(Nc2cc(-c3cccs3)cc(-c3cccs3)c2)c1",{},"[#6H2r5:1]>>[S:1]",null,-0.1480825644],[0.0926756737,119.053009541,19,"completed",-5.271952,19.0,6,"C1=CC(=C2Sc3ccc4c(c3S2)=NCC=4)C=C1","C1=CC(=C2Sc3ncc4c(c3S2)=NCC=4)C=C1",{},"[ch&r6:0]>>[nr6:0]",null,-0.1692976353],[0.0925702594,222.1847855972,19,"completed",-4.938084,19.0,19,"C1=CC(C2=CCC(C3=CC(C4=NCC=C4)=CC3)=C2)=NC1","C1=C(C2=CC(c3cc[nH]n3)=CC2)CC=C1c1cc[nH]n1",{},"[#6H2r5:1]>>[NH:1]",null,-0.2494239495],[0.0924814205,214.1095632246,19,"completed",-5.383732,19.0,6,"O=c1ccoc(N(C2=CCC=C2)C2=CCC=C2)c1","O=c1cc[nH]c(N(C2=CCC=C2)C2=CCC=C2)c1",{},"[o:1]>>[nH:1]",null,-0.2920441585],[0.0924652955,205.13177273,19,"completed",-5.0161,19.0,3,"C1=C(NC2=CCC(c3ccccc3)=C2)C=C(c2ccccc2)C1","c1ccc(-c2cc(Nc3coc(-c4ccccc4)c3)co2)cc1",{},"[#6H2r5:1]>>[O:1]",null,-0.2133735154],[0.0923738701,207.3146986026,19,"completed",-5.142692,19.0,3,"C(#Cc1ccccc1-c1ccccc1C#Cc1ccccn1)c1ccccn1","C(#Cc1ccccn1)C1=C(C2=C(C#Cc3ccccn3)C=CC2)CC=C1",{},"[c:0]1[ch:1][ch][c:3][c!r5:4][c!r5:5]1>>[c:0]1[CH2:1][c:3][c:4][c:5]1",null,-0.2094575413],[0.0923191253,114.5092649345,19,"completed",-5.24288,19.0,14,"c1ccc(-c2cc(Nc3csnn3)cc(-c3ccccc3)c2)cc1","C1=CC(c2cc(Nc3csnn3)cc(C3=CCC=C3)c2)=CC1",{},"[c:0]1[ch:1][ch][c:3][c!r5:4][c!r5:5]1>>[c:0]1[CH2:1][c:3][c:4][c:5]1",null,-0.1520380611],[0.0922925522,139.8039757037,19,"completed",-4.845532,19.0,14,"C(#Cc1cc(C2=CCC=C2)cc(C2=CCC=C2)c1)C1=CCC=C1","C(#Cc1cc(C2=CCC=C2)cc(C2=CCC=C2)c1)C1=CSCS1",{},"[CH,ch:0]1=[C,c:1][C,c:2]=[CH,ch:3][*:4]1>>[S:0]1[*:1]=,:[*:2][S:3][*:4]1",null,-0.2264389399],[0.0922732175,276.3307053354,19,"completed",-4.823636,19.0,4,"C1=CC(C2=CCC=C2NC2=CCC=C2C2=CCC=C2)=CC1","C1=CC(c2cscc2Nc2cscc2C2=CCC=C2)=CC1",{},"[#6H2r5:1]>>[S:1]",null,-0.3373179781],[0.0921147724,151.5681426205,19,"completed",-5.217948,19.0,4,"C1=CC(Nc2cc(-c3ccco3)cc(-c3ccco3)c2)=CC1","C1=CC(Nc2cc(-c3ccco3)nc(-c3ccco3)c2)=CC1",{},"[ch&r6:0]>>[nr6:0]",null,-0.1725967842],[0.0920999791,154.3646145811,19,"completed",-4.852616,19.0,16,"C1=NC(=C2C=C(Nc3ccccc3)C=N2)C=C1Nc1ccccc1","C1=CCC(NC2=CC(=C3C=C(NC4=CC=CC4)C=N3)N=C2)=C1",{},"[c:0]1[ch:1][ch][c:3][c!r5:4][c!r5:5]1>>[c:0]1[CH2:1][c:3][c:4][c:5]1",null,-0.2319824725],[0.0920554203,166.773639205,19,"completed",-5.096876,19.0,3,"C1=CC(Nc2cccc(NC3=CCC=C3)c2)=CC1","C1=CC(Nc2cc(NC3=CCC=C3)ncn2)=CC1",{},"[ch&r6:0]>>[nr6:0]",null,-0.1667879757],[0.0920462291,236.6456369947,19,"completed",-4.989696,19.0,6,"C1=CCC(N(C2=CC=CC2)C2=CCC=N2)=C1","C1=NC=C(N(C2=CN=CC2)C2=CCC=N2)C1",{},"[chr5,CH1r5:1]>>[n:1]",null,-0.2489236308],[0.0920083355,120.6885888237,19,"completed",-5.298448,19.0,4,"C1=CC(Nc2cc(-c3cccs3)cc(-c3cccs3)c2)=CC1","C1=CC(Nc2cc(-c3cccs3)cc(-c3cccs3)c2)=NC1",{},"[chr5,CH1r5:1]>>[n:1]",null,-0.1840182701],[0.0918945526,201.0082878277,19,"completed",-5.418968,19.0,6,"C(#Cc1ccc(C#Cc2ccco2)c2c1=CCC=2)c1ccco1","C(#Cc1ccc(C#Cc2ccno2)c2c1=CCC=2)c1ccno1",{},"[chr5,CH1r5:1]>>[n:1]",null,-0.3004283915],[0.0917222912,114.0589241401,19,"completed",-5.4554,19.0,19,"C(#Cc1cc2c(cc1C#CC1=NCC=C1)=CCC=2)C1=NCC=C1","C(#Cc1cc2cscc2cc1C#CC1=NCC=C1)C1=NCC=C1",{},"[#6H2r5:1]>>[S:1]",null,-0.2736803365],[0.0916986485,229.2352516843,19,"completed",-5.36432,19.0,16,"C1=NC(c2cc3ccccc3cc2C2=CCC=N2)=CC1","c1ccc2cc(-c3c[nH]cn3)c(-c3c[nH]cn3)cc2c1",{},"[#6H2r5:1]>>[NH:1]",null,-0.2945890039],[0.0916168721,135.9376943986,19,"completed",-5.007728,19.0,3,"C(=Cc1ccc2ccccc2c1)c1ccc2ccccc2c1","C(=Cc1ccc2c(c1)=CCC=2)c1ccc2c(c1)=CCC=2",{},"[c:0]1[ch:1][ch][c:3][c!r5:4][c!r5:5]1>>[c:0]1[CH2:1][c:3][c:4][c:5]1",null,-0.1505024137],[0.0915313796,143.2830052747,19,"completed",-5.229448,19.0,19,"C(#Cc1cc2c[nH]cc2cc1C#CC1=CC=CC1)C1=CC=CC1","C(#Cc1cc2c[nH]cc2cc1C#CC1=NC=CC1)C1=NC=CC1",{},"[chr5,CH1r5:1]>>[n:1]",null,-0.1695312482],[0.0912161992,85.5096486754,19,"completed",-5.43516,19.0,5,"C1=CCC(NC2=CC(=C3C=CC=C3)C=C2NC2=CC=CC2)=C1","C1=CC(=C2C=C(NC3=CC=NC3)C(NC3=CC=NC3)=C2)C=C1",{},"[chr5,CH1r5:1]>>[n:1]",null,-0.249709212],[0.091180919,173.3355215543,19,"completed",-5.282348,19.0,12,"C(=CC1=CC=NC1)C1=CCC(C2=CC(C=CC3=CC=NC3)=CC2)=C1","C(=Cc1ccn[nH]1)C1=CCC(C2=CC(C=Cc3ccn[nH]3)=CC2)=C1",{},"[#6H2r5:1]>>[NH:1]",null,-0.2152628432],[0.0911692175,132.5124694949,19,"completed",-5.231196,19.0,6,"C1=Cc2cc3cc4nccnc4cc3cc2C1","c1cnc2cc3cc4[nH]ccc4cc3cc2n1",{},"[#6H2r5:1]>>[NH:1]",null,-0.1612253884],[0.0911447685,223.43199854,19,"completed",-5.15824,19.0,6,"C(#Cc1ccc(C#CC2=CC=CC2)c2cocc12)C1=CC=CC1","C(#Cc1ccc(C#Cc2cccs2)c2cocc12)c1cccs1",{},"[#6H2r5:1]>>[S:1]",null,-0.2271208661],[0.0911218896,148.4986514344,19,"completed",-4.951608,19.0,3,"c1ccc2c(c1)ccc1ccc3ccccc3c12","C1=c2ccc3ccc4c(c3c2=CC1)=CCC=4",{},"[c:0]1[ch:1][ch][c:3][c!r5:4][c!r5:5]1>>[c:0]1[CH2:1][c:3][c:4][c:5]1",null,-0.1812229027],[0.0910696565,176.4517847593,19,"completed",-5.213624,19.0,12,"C(=CC1=CC=NC1)C1=CCC(C2=CC(C=CC3=CC=NC3)=CC2)=C1","C(=Cc1c[nH]c(-c2cc(C=CC3=CC=NC3)c[nH]2)c1)C1=CC=NC1",{},"[#6H2r5:1]>>[NH:1]",null,-0.1935493087],[0.1479696706,131.0623314981,20,"completed",-5.257324,20.0,20,"C(#Cc1cc(C2=CCC=C2)nc(C2=CCC=C2)c1)C1=CSCS1","C(#Cc1cc(C2=CCC=C2)nc(C2=CCC=C2)c1)C1=NSCS1",{},"[chr5,CH1r5:1]>>[n:1]",null,-0.1711877531],[0.1428363166,141.5958635972,20,"completed",-5.131652,20.0,20,"C(#Cc1cc(C2=CCC=C2)cc(C2=CCC=C2)c1)C1=CSCS1","C(#Cc1cc(C2=CCC=C2)cc(C2=CCC=C2)c1)C1=NSCS1",{},"[chr5,CH1r5:1]>>[n:1]",null,-0.1433188566],[0.1322156678,151.4697253063,20,"completed",-4.712868,20.0,20,"C1=c2ccc3ccc4c(c3c2=CC1)=CCC=4","c1cc2ccc3c(c2c2c1SCS2)SCS3",{},"[CH,ch:0]1=[C,c:1][C,c:2]=[CH,ch:3][*:4]1>>[S:0]1[*:1]=,:[*:2][S:3][*:4]1",null,-0.3104512177],[0.1241108598,185.3504712704,20,"completed",-5.1219,20.0,20,"C(#Cc1cc(C2=CCC=C2)cc(C2=CCC=C2)c1)C1=NSCS1","C(#Cc1cc(C2=CCC=C2)cc(C2=CCC=C2)c1)C1=NSOS1",{},"[#6H2r5:1]>>[O:1]",null,-0.185983349],[0.1231231632,130.7181189236,20,"completed",-4.870924,20.0,20,"C(#Cc1cc(C#CC2=CCC=C2)cc(C2=CCC=C2)c1)C1=CCC=C1","C(#Cc1cc(C#CC2=CSCS2)cc(C2=CCC=C2)c1)C1=CSCS1",{},"[CH,ch:0]1=[C,c:1][C,c:2]=[CH,ch:3][*:4]1>>[S:0]1[*:1]=,:[*:2][S:3][*:4]1",null,-0.2068825159],[0.1227995282,163.3668874053,20,"completed",-4.799808,20.0,20,"C1=c2ccc3c4c(ccc3c2=CC1)=CCC=4","c1cc2c3c(ccc2c2c1SCS2)SCS3",{},"[CH,ch:0]1=[C,c:1][C,c:2]=[CH,ch:3][*:4]1>>[S:0]1[*:1]=,:[*:2][S:3][*:4]1",null,-0.2661676276],[0.1215941626,173.9076441876,20,"completed",-5.302956,20.0,20,"C1=CCC(N(C2=CCN=C2)C2=CCN=C2)=C1","C1=NCC=C1N(C1=CCN=C1)C1=CC=NC1",{},"[chr5,CH1r5:1]>>[n:1]",null,-0.2245607408],[0.1178129402,174.5433867716,20,"completed",-5.265788,20.0,20,"C1=CC(N(C2=CCN=C2)C2=CCN=C2)=CC1","C1=NCC=C1N(C1=CCN=C1)C1=CCN=C1",{},"[chr5,CH1r5:1]>>[n:1]",null,-0.209602881],[0.115438861,198.4371094869,20,"completed",-5.115368,20.0,20,"C(#Cc1cc[nH]c1C1=CC=CC1)c1cc[nH]c1C1=CC=CC1","C(#Cc1cc[nH]c1C1=CC=NC1)c1cc[nH]c1C1=CC=NC1",{},"[chr5,CH1r5:1]>>[n:1]",null,-0.1987284891],[0.1146725207,181.8023829072,20,"completed",-5.017112,20.0,20,"C(#Cc1cc(C2=CCC=C2)nc(C2=CCC=C2)c1)C1=CSCS1","C(#Cc1cc(C2=CCC=C2)nc(C2=CCC=C2)c1)C1=CSOS1",{},"[#6H2r5:1]>>[O:1]",null,-0.190836612],[0.1113712807,168.9531687801,20,"completed",-4.679196,20.0,20,"C(#Cc1cc(C2=CCC=C2)cc(C2=CCC=C2)c1)C1=NSCS1","C(#Cc1cc(C2=CCC=C2)cc(C2=CCC=C2)c1)C1=NSSS1",{},"[#6H2r5:1]>>[S:1]",null,-0.3395768196],[0.1109557756,219.4000072032,20,"completed",-5.3151,20.0,20,"C(#CC1=C(C2=CCC=N2)CC=C1)C1=C(C2=CCC=N2)CC=C1","C(#CC1=C(C2=CCC=N2)CN=C1)C1=C(C2=CCC=N2)CN=C1",{},"[chr5,CH1r5:1]>>[n:1]",null,-0.2660971403],[0.1108633929,251.8800605662,20,"completed",-5.341596,20.0,20,"C1=CC(C=Cc2sccc2-c2ccsc2C=CC2=CCC=C2)=CC1","C(=Cc1sccc1-c1ccsc1C=CC1=CCN=C1)C1=CCN=C1",{},"[chr5,CH1r5:1]>>[n:1]",null,-0.3033878578],[0.1108302447,231.2064961569,20,"completed",-5.315192,20.0,20,"C1=CC(C=Cc2sccc2-c2ccsc2C=CC2=CCC=C2)=CC1","C1=CC(C=Cc2sccc2-c2ccsc2C=CC2=NCC=C2)=NC1",{},"[chr5,CH1r5:1]>>[n:1]",null,-0.2759477601],[0.1098617828,186.9834087423,20,"completed",-5.412712,20.0,20,"c1cc2cocc2cc1-c1ccc2cocc2c1","c1nc(-c2cc3cocc3cn2)cc2cocc12",{},"[ch&r6:0]>>[nr6:0]",null,-0.2878876598],[0.1061510505,265.3436524845,20,"completed",-5.374348,20.0,20,"C(#CC1=C(C2=CCN=C2)CC=C1)C1=C(C2=CCN=C2)CC=C1","C(#Cc1ccsc1C1=CCN=C1)c1ccsc1C1=CCN=C1",{},"[#6H2r5:1]>>[S:1]",null,-0.327548467],[0.104987001,154.2537438866,20,"completed",-5.193568,20.0,20,"C(#Cc1cc(-c2ccccc2)cc(-c2ccccc2)c1)C1=CSCS1","C(#Cc1cc(-c2ccccc2)cc(-c2ccccc2)c1)C1=NSCS1",{},"[chr5,CH1r5:1]>>[n:1]",null,-0.1675832722],[0.1039596243,251.7925931828,20,"completed",-5.289248,20.0,20,"C(#CC1=C(C2=NC=CC2)CC=C1)C1=C(C2=NC=CC2)CC=C1","C(#Cc1ccsc1C1=NC=CC1)c1ccsc1C1=NC=CC1",{},"[#6H2r5:1]>>[S:1]",null,-0.2845149639],[0.1039094979,235.490807519,20,"completed",-5.136528,20.0,20,"C(#Cc1ccoc1C1=CC=CC1)c1ccoc1C1=CC=CC1","C(#Cc1ccoc1-c1ccco1)c1ccoc1-c1ccco1",{},"[#6H2r5:1]>>[O:1]",null,-0.236874914],[0.1033067983,229.1679521008,20,"completed",-5.128708,20.0,20,"C(#CC1=C(C2=CCC=N2)CC=C1)C1=C(C2=CCC=N2)CC=C1","C(#Cc1ccoc1C1=CCC=N1)c1ccoc1C1=CCC=N1",{},"[#6H2r5:1]>>[O:1]",null,-0.2300473504],[0.1029991087,255.0186369403,20,"completed",-5.174616,20.0,20,"C(#CC1=C(C2=CCC=N2)CC=C1)C1=C(C2=CCC=N2)CC=C1","C(#Cc1ccsc1C1=CCC=N1)c1ccsc1C1=CCC=N1",{},"[#6H2r5:1]>>[S:1]",null,-0.2603125111],[0.1003130175,329.2427440519,20,"completed",-5.176732,20.0,20,"C(#Cc1cc[nH]c1C1=CCC=C1)c1cc[nH]c1C1=CCC=C1","C(#Cc1cn[nH]c1C1=CCC=C1)c1cn[nH]c1C1=CCC=C1",{},"[chr5,CH1r5:1]>>[n:1]",null,-0.3335952734],[0.100068744,163.2086933246,20,"completed",-4.965868,20.0,20,"C(#Cc1cc(C2=CCC=C2)cc(C2=CCC=C2)c1)C1=CSCS1","C(#Cc1cc(C2=CCN=C2)cc(C2=CCN=C2)c1)C1=CSCS1",{},"[chr5,CH1r5:1]>>[n:1]",null,-0.1882892996],[0.0994846523,130.744461192,20,"completed",-5.192096,20.0,5,"C1=CCC(NC2=CC(=C3C=CC=C3)C=C2NC2=CC=CC2)=C1","C1=CCC(NC2=CC(=C3C=CN=C3)C=C2NC2=CC=CC2)=C1",{},"[chr5,CH1r5:1]>>[n:1]",null,-0.145774257],[0.0991868372,252.0480945857,20,"completed",-5.246008,20.0,20,"C(#CC1=C(C2=CC=CC2)CC=N1)C1=C(C2=CC=CC2)CC=N1","C(#CC1=C(C2=CN=CC2)CC=N1)C1=C(C2=CN=CC2)CC=N1",{},"[chr5,CH1r5:1]>>[n:1]",null,-0.2719820337],[0.098242931,230.7086405341,20,"completed",-5.10304,20.0,20,"C1=CC(C=Cc2sccc2-c2ccsc2C=CC2=CCC=C2)=CC1","C(=Cc1sccc1-c1ccsc1C=CC1=CCC=N1)C1=CCC=N1",{},"[chr5,CH1r5:1]>>[n:1]",null,-0.2307184544],[0.098105434,252.1587486265,20,"completed",-5.398084,20.0,20,"C(#Cc1ccsc1C1=CCC=C1)c1ccsc1C1=CCC=C1","C(#Cc1ccsc1C1=NCC=C1)c1ccsc1C1=NCC=C1",{},"[chr5,CH1r5:1]>>[n:1]",null,-0.3272957826],[0.0977980536,230.9944454428,20,"completed",-5.248308,20.0,20,"C(#Cc1ccsc1C1=CC=CC1)c1ccsc1C1=CC=CC1","C(#Cc1ccsc1C1=CN=CC1)c1ccsc1C1=CN=CC1",{},"[chr5,CH1r5:1]>>[n:1]",null,-0.2532510861],[0.0967114423,171.1510550227,20,"completed",-4.883712,20.0,20,"C(#Cc1cc(C2=CCC=C2)cc(C2=CCC=C2)c1)C1=CSCS1","C(#Cc1cc(C2=NCC=C2)cc(C2=NCC=C2)c1)C1=CSCS1",{},"[chr5,CH1r5:1]>>[n:1]",null,-0.2285062978],[0.0966956136,187.3739956555,20,"completed",-5.44068,20.0,20,"C(#CC1=C(C2=CC=NC2)CC=C1)C1=C(C2=CC=NC2)CC=C1","C(#Cc1ccsc1C1=CC=NC1)c1ccsc1C1=CC=NC1",{},"[#6H2r5:1]>>[S:1]",null,-0.303281745],[0.0960685901,313.6587530261,20,"completed",-4.895028,20.0,20,"C(#Cc1cc[nH]c1C1=CCC=C1)c1cc[nH]c1C1=CCC=C1","C(#Cc1cc[nH]c1C1=CCC=N1)c1cc[nH]c1C1=CCC=N1",{},"[chr5,CH1r5:1]>>[n:1]",null,-0.3449180171],[0.0959165238,261.3544793102,20,"completed",-5.6302,20.0,20,"C(#CC1=C(C2=CCC=C2)CN=C1)C1=C(C2=CCC=C2)CN=C1","C(#CC1=C(C2=CCN=C2)CN=C1)C1=C(C2=CCN=C2)CN=C1",{},"[chr5,CH1r5:1]>>[n:1]",null,-0.4539284783],[0.0946304262,139.6760261398,20,"completed",-5.034868,20.0,20,"C(#Cc1cc(-c2ccccc2)cc(-c2ccccc2)c1)C1=CSCS1","C(#Cc1cc(-c2ccccc2)nc(-c2ccccc2)c1)C1=CSCS1",{},"[ch&r6:0]>>[nr6:0]",null,-0.1469287556],[0.0940386848,269.7106432619,20,"completed",-4.743596,20.0,20,"C(#Cc1cc[nH]c1C1=CC=CC1)c1cc[nH]c1C1=CC=CC1","C(#Cc1cc[nH]c1-c1ccc[nH]1)c1cc[nH]c1-c1ccc[nH]1",{},"[#6H2r5:1]>>[NH:1]",null,-0.367403727],[0.093350907,147.2166198198,20,"completed",-5.037444,20.0,4,"C1=CCC(C2=C(NC3=C(C4=CC=CC4)CC=C3)C=CC2)=C1","C1=CC(NC2=C(C3=CC=NC3)CC=C2)=C(C2=CC=NC2)C1",{},"[chr5,CH1r5:1]>>[n:1]",null,-0.1535911039],[0.0928391279,172.712678961,20,"completed",-5.28658,20.0,20,"c1cc2cscc2cc1-c1ccc2cscc2c1","c1nc(-c2cc3cscc3cn2)cc2cscc12",{},"[ch&r6:0]>>[nr6:0]",null,-0.2165354398],[0.0924811528,218.4816205321,20,"completed",-5.113988,20.0,20,"C(#Cc1ccsc1C1=CC=CC1)c1ccsc1C1=CC=CC1","C(#Cc1ccsc1-c1cccs1)c1ccsc1-c1cccs1",{},"[#6H2r5:1]>>[S:1]",null,-0.2187009235],[0.0923642234,144.2492642493,20,"completed",-4.994664,20.0,4,"C1=CCC(C2=C(NC3=C(C4=CC=CC4)C=CC3)CC=C2)=C1","C1=CC(C2=CC=NC2)=C(NC2=C(C3=CC=NC3)C=CC2)C1",{},"[chr5,CH1r5:1]>>[n:1]",null,-0.1620022529],[0.0916425167,138.6052719715,20,"completed",-5.216936,20.0,16,"C1=NC=NC1=C1C=C(Nc2ccccc2)C(Nc2ccccc2)=C1","C1=CCC(NC2=CC(=C3C=NC=N3)C=C2NC2=CC=CC2)=C1",{},"[c:0]1[ch:1][ch][c:3][c!r5:4][c!r5:5]1>>[c:0]1[CH2:1][c:3][c:4][c:5]1",null,-0.1609711005],[0.0914661894,142.9997634605,20,"completed",-4.905516,20.0,3,"c1ccc2cc3ccccc3cc2c1","C1=c2cc3ccccc3cc2=CC1",{},"[c:0]1[ch:1][ch][c:3][c!r5:4][c!r5:5]1>>[c:0]1[CH2:1][c:3][c:4][c:5]1",null,-0.197440384],[0.0913844058,133.5619603548,20,"completed",-5.327428,20.0,6,"C1=CCC(C=CC2=C(C=CC3=CC=CC3)SC(=C3C=CC=C3)S2)=C1","C1=CC(=C2SC(C=CC3=CC=NC3)=C(C=CC3=CC=NC3)S2)C=C1",{},"[chr5,CH1r5:1]>>[n:1]",null,-0.2078059429],[0.0908837182,158.7870169716,20,"completed",-5.33902,20.0,3,"C(#Cc1ccc2c(c1)=CCC=2)c1ccc2c(c1)=CCC=2","C(#Cc1ccc2c(n1)=CCC=2)c1ccc2c(n1)=CCC=2",{},"[ch&r6:0]>>[nr6:0]",null,-0.2306670574],[0.0901553133,245.2799694422,20,"completed",-5.3013,20.0,20,"C(#CC1=C(c2cccs2)CC=C1)C1=C(c2cccs2)CC=C1","C(#CC1=C(c2cccs2)CN=C1)C1=C(c2cccs2)CN=C1",{},"[chr5,CH1r5:1]>>[n:1]",null,-0.2828743387],[0.0896073428,122.9779641718,20,"completed",-5.25484,20.0,5,"C1=CCC(NC2=CC(=C3C=CC=C3)C=C2NC2=CC=CC2)=C1","C1=CCC(NC2=NC(=C3C=CC=C3)N=C2NC2=CC=CC2)=C1",{},"[chr5,CH1r5:1]>>[n:1]",null,-0.1639254044],[0.0895489332,137.8673405841,20,"completed",-5.104144,20.0,4,"C1=CC(c2cc(NC3=CN=CC3)cc(C3=CCC=C3)c2)=CC1","C1=CC(c2cc(Nc3cncs3)cc(C3=CCC=C3)c2)=CC1",{},"[#6H2r5:1]>>[S:1]",null,-0.1378978544],[0.0894920065,99.9932667938,20,"completed",-5.09108,20.0,4,"C1=C(Nc2cccs2)C(Nc2cccs2)=CC1","C1=CC(=C2C=C(Nc3cccs3)C(Nc3cccs3)=C2)C=C1",{},"[r5:1][CH2r5:2][r5:3]>>[r5:1][C:2](=C1cccc1)[r5:3]",null,-0.1001880279],[0.0894070816,229.3298305114,20,"completed",-5.083444,20.0,20,"C(#CC1=C(C2=CCC=N2)CC=C1)C1=C(C2=CCC=N2)CC=C1","C(#CC1=C(C2=CCC=N2)CC=N1)C1=C(C2=CCC=N2)CC=N1",{},"[chr5,CH1r5:1]>>[n:1]",null,-0.2296224743],[0.089098074,423.5620882056,20,"completed",-5.288236,20.0,20,"C(#Cc1cc[nH]c1C1=CC=CC1)c1cc[nH]c1C1=CC=CC1","C(#Cc1cn[nH]c1C1=CC=CC1)c1cn[nH]c1C1=CC=CC1",{},"[chr5,CH1r5:1]>>[n:1]",null,-0.4435841639],[0.0888732713,154.6347983032,20,"completed",-4.868716,20.0,20,"C(#Cc1cc(C2=CCC=C2)cc(C2=CCC=C2)c1)C1=CSCS1","C(#Cc1cc(-c2ccsc2)cc(-c2ccsc2)c1)C1=CSCS1",{},"[#6H2r5:1]>>[S:1]",null,-0.2238819829],[0.0888714987,180.6162985899,20,"completed",-5.398452,20.0,20,"C(#Cc1cc2c(cc1C#Cc1ccc[nH]1)=CCC=2)c1ccc[nH]1","C(#Cc1cc2c(cc1C#Cc1ccc[nH]1)=NCN=2)c1ccc[nH]1",{},"[chr5,CH1r5:1]>>[n:1]",null,-0.2761671767],[0.0887950694,286.3218240517,20,"comple
[truncated: 650,438 more chars]
