# Supplementary material for: Active discovery of organic semiconductors
Source: Nat Commun. 2021 Apr 23;12:2422. doi: 10.1038/s41467-021-22611-4 (PMC8065160; doi:10.1038/s41467-021-22611-4)
Supplement: Supplementary file 6 — Source Data [file 41467_2021_22611_MOESM6_ESM.zip › data/runs_2G/active_learner_results_script_twofold_1_kappa_4.5_nbatch_200_runs_25_production_False_rwssearch_0_suffix_/df_population.json]

{"columns":["Fi_scores","XTB1_lamda_h","added_in_round","calc_status","ehomo_gfn1_b3lyp","finished_in_round","generation","molecule_last_gen","molecule_smiles","morgan_fp_bitvect","operation","symmetry","utility_function"],"index":[0,1,2,3,4,5,6,7,8,9,10,11,13,14,15,16,17,18,19,20,21,22,23,24,25,26,27,28,29,30,31,32,33,34,35,36,37,38,39,40,41,42,44,45,46,47,48,49,50,51,52,53,54,55,56,57,58,59,60,61,62,63,64,65,66,67,68,70,71,72,73,74,75,76,77,78,79,80,81,82,84,85,86,87,88,89,90,91,92,93,94,95,96,97,98,99,100,101,102,103,104,105,106,107,109,110,111,112,113,114,115,116,117,119,120,121,122,123,124,125,126,127,128,129,130,131,132,133,134,135,136,137,138,139,140,141,142,143,144,145,146,147,148,149,150,151,152,153,154,155,156,157,158,159,160,161,163,164,165,166,167,168,169,170,171,172,173,174,175,176,178,179,180,181,182,183,184,185,186,187,188,189,190,191,192,193,194,195,196,197,198,199,200,201,202,203,204,205,206,207,208,209,210,211,212,213,214,215,216,217,218,219,220,221,222,223,224,225,226,227,228,229,230,231,232,233,234,235,236,237,238,239,240,241,242,243,244,245,246,247,248,249,250,251,252,253,254,255,256,257,258,259,260,261,262,263,264,265,266,267,268,269,270,271,272,273,274,275,276,277,278,279,280,281,282,283,284,285,286,287,288,289,290,291,292,293,294,295,296,297,298,299,300,301,302,303,304,305,306,307,308,309,310,311,312,313,314,315,316,317,318,319,320,321,322,323,324,325,326,327,328,329,330,331,332,333,334,335,336,337,338,339,340,341,342,343,344,345,346,347,348,349,350,351,352,353,354,355,356,357,358,359,360,361,362,363,364,365,366,367,368,369,370,371,372,373,374,375,376,377,378,379,380,381,382,383,384,385,386,387,388,389,390,391,392,393,394,395,396,397,398,399,400,401,402,403,404,405,406,407,408,409,410,411,412,413,414,415,416,417,418,419,420,421,422,423,424,425,426,427,428,429,430,431,432,433,434,435,436,437,438,439,440,441,442,443,444,445,446,447,448,449,450,451,452,453,454,455,456,457,458,459,460,461,462,463,464,465,466,467,468,469,470,471,472,473,474,475,476,477,478,479,480,481,482,483,484,485,486,487,488,489,490,491,492,493,494,495,496,497,498,499,500,501,502,503,504,505,506,507,508,509,510,511,512,513,514,515,516,517,518,519,520,521,522,523,524,525,526,527,528,529,530,531,532,533,534,535,536,537,538,539,540,541,542,543,544,545,546,547,548,549,550,551,552,553,554,555,556,557,558,559,560,561,562,563,564,565,566,567,568,569,570,571,572,573,574,575,576,577,578,579,580,581,582,583,584,585,586,587,588,589,590,591,592,593,594,595,596,597,598,599,600,601,602,603,604,605,606,607,608,609,610,611,612,613,614,615,616,617,618,619,620,621,622,623,624,625,626,627,628,629,630,631,632,633,634,635,636,637,638,639,640,641,642,643,644,645,646,647,648,649,650,651,652,653,654,655,656,657,658,659,660,661,662,663,664,665,666,667,668,669,670,671,672,673,674,675,676,677,678,679,680,681,682,683,684,685,686,687,688,689,690,691,692,693,694,695,696,697,698,699,700,701,702,703,704,705,706,707,708,709,710,711,712,713,714,715,716,717,718,719,720,721,722,723,724,725,726,727,728,729,730,731,732,733,734,735,736,737,738,739,740,741,742,743,744,745,746,747,748,749,750,751,752,753,754,755,756,757,758,759,760,761,762,763,764,765,766,767,768,769,770,771,772,773,774,775,776,777,778,779,780,781,782,783,784,785,786,787,788,789,790,791,792,793,794,795,796,797,798,799,800,801,802,803,804,805,806,807,808,809,810,811,812,813,814,815,816,817,818,819,820,821,822,823,824,825,826,827,828,829,830,831,832,833,834,835,836,837,838,839,840,841,842,843,844,845,846,847,848,849,850,851,852,853,854,855,856,857,858,859,860,861,862,863,864,865,866,867,868,869,870,871,872,873,874,875,876,877,878,879,880,881,882,883,884,885,886,887,888,889,890,891,892,893,894,895,896,897,898,899,900,901,902,903,904,905,906,907,908,909,910,911,912,913,914,915,916,917,918,919,920,921,922,923,924,925,926,927,928,929,930,931,932,933,934,935,936,937,938,939,940,941,942,943,944,945,946,947,948,949,950,951,952,953,954,955,956,957,958,959,960,961,962,963,964,965,966,967,968,969,970,971,972,973,974,975,976,977,978,979,980,981,982,983,984,985,986,987,988,989,990,991,992,993,994,995,996,997,998,999,1000,1001,1002,1003,1004,1005,1006,1007,1008,1009,1010,1011,1012,1013,1014,1015,1016,1017,1018,1019,1020,1021,1022,1023,1024,1025,1026,1027,1028,1029,1030,1031,1032,1033,1034,1035,1036,1037,1038,1039,1040,1041,1042,1043,1044,1045,1046,1047,1048,1049,1050,1051,1052,1053,1054,1055,1056,1057,1058,1059,1060,1061,1062,1063,1064,1065,1066,1067,1068,1069,1070,1071,1072,1073,1074,1075,1076,1077,1078,1079,1080,1081,1082,1083,1084,1085,1086,1087,1088,1089,1090,1091,1092,1093,1094,1095,1096,1097,1098,1099,1100,1101,1102,1103,1104,1105,1106,1107,1108,1109,1110,1111,1112,1113,1114,1115,1116,1117,1118,1119,1120,1121,1122,1123,1124,1125,1126,1127,1128,1129,1130,1131,1132,1133,1134,1135,1136,1137,1138,1139,1140,1141,1142,1143,1144,1145,1146,1147,1148,1149,1150,1151,1152,1153,1154,1155,1156,1157,1158,1159,1160,1161,1162,1163,1164,1165,1166,1167,1168,1169,1170,1171,1172,1173,1174,1175,1176,1177,1178,1179,1180,1181,1182,1183,1184,1185,1186,1187,1188,1189,1190,1191,1192,1193,1194,1195,1196,1197,1198,1199,1200,1201,1202,1203,1204,1205,1206,1207,1208,1209,1210,1211,1212,1213,1214,1215,1216,1217,1218,1219,1220,1221,1222,1223,1224,1225,1226,1227,1228,1229,1230,1231,1232,1233,1234,1235,1236,1237,1238,1239,1240,1241,1242,1243,1244,1245,1246,1247,1248,1249,1250,1251,1252,1253,1254,1255,1256,1257,1258,1259,1260,1261,1262,1263,1264,1265,1266,1267,1268,1269,1270,1271,1272,1273,1274,1275,1276,1277,1278,1279,1280,1281,1282,1283,1284,1285,1286,1287,1288,1289,1290,1291,1292,1293,1294,1295,1296,1297,1298,1299,1300,1301,1302,1303,1304,1305,1306,1307,1308,1309,1310,1311,1312,1313,1314,1315,1316,1317,1318,1319,1320,1321,1322,1323,1324,1325,1326,1327,1328,1329,1330,1331,1332,1333,1334,1335,1336,1337,1338,1339,1340,1341,1342,1343,1344,1345,1346,1347,1348,1349,1350,1351,1352,1353,1354,1355,1356,1357,1358,1359,1360,1361,1362,1363,1364,1365,1366,1367,1368,1369,1370,1371,1372,1373,1374,1375,1376,1377,1378,1379,1380,1381,1382,1383,1384,1385,1386,1387,1388,1389,1390,1391,1392,1393,1394,1395,1396,1397,1398,1399,1400,1401,1402,1403,1404,1405,1406,1407,1408,1409,1410,1411,1412,1413,1414,1415,1416,1417,1418,1419,1420,1421,1422,1423,1424,1425,1426,1427,1428,1429,1430,1431,1432,1433,1434,1435,1436,1437,1438,1439,1440,1441,1442,1443,1444,1445,1446,1447,1448,1449,1450,1451,1452,1453,1454,1455,1456,1457,1458,1459,1460,1461,1462,1463,1464,1465,1466,1467,1468,1469,1470,1471,1472,1473,1474,1475,1476,1477,1478,1479,1480,1481,1482,1483,1484,1485,1486,1487,1488,1489,1490,1491,1492,1493,1494,1495,1496,1497,1498,1499,1500,1501,1502,1503,1504,1505,1506,1507,1508,1509,1510,1511,1512,1513,1514,1515,1516,1517,1518,1519,1520,1521,1522,1523,1524,1525,1526,1527,1528,1529,1530,1531,1532,1533,1534,1535,1536,1537,1538,1539,1540,1541,1542,1543,1544,1545,1546,1547,1548,1549,1550,1551,1552,1553,1554,1555,1556,1557,1558,1559,1560,1561,1562,1563,1564,1565,1566,1567,1568,1569,1570,1571,1572,1573,1574,1575,1576,1577,1578,1579,1580,1581,1582,1583,1584,1585,1586,1587,1588,1589,1590,1591,1592,1593,1594,1595,1596,1597,1598,1599,1600,1601,1602,1603,1604,1605,1606,1607,1608,1609,1610,1611,1612,1613,1614,1615,1616,1617,1618,1619,1620,1621,1622,1623,1624,1625,1626,1627,1628,1629,1630,1631,1632,1633,1634,1635,1636,1637,1638,1639,1640,1641,1642,1643,1644,1645,1646,1647,1648,1649,1650,1651,1652,1653,1654,1655,1656,1657,1658,1659,1660,1661,1662,1663,1664,1665,1666,1667,1668,1669,1670,1671,1672,1673,1674,1675,1676,1677,1678,1679,1680,1681,1682,1683,1684,1685,1686,1687,1688,1689,1690,1691,1692,1693,1694,1695,1696,1697,1698,1699,1700,1701,1702,1703,1704,1705,1706,1707,1708,1709,1710,1711,1712,1713,1714,1715,1716,1717,1718,1719,1720,1721,1722,1723,1724,1725,1726,1727,1728,1729,1730,1731,1732,1733,1734,1735,1736,1737,1738,1739,1740,1741,1742,1743,1744,1745,1746,1747,1748,1749,1750,1751,1752,1753,1754,1755,1756,1757,1758,1759,1760,1761,1762,1763,1764,1765,1766,1767,1768,1769,1770,1771,1772,1773,1774,1775,1776,1777,1778,1779,1780,1781,1782,1783,1784,1785,1786,1787,1788,1789,1790,1791,1792,1793,1794,1795,1796,1797,1798,1799,1800,1801,1802,1803,1804,1805,1806,1807,1808,1809,1810,1811,1812,1813,1814,1815,1816,1817,1818,1819,1820,1821,1822,1823,1824,1825,1826,1827,1828,1829,1830,1831,1832,1833,1834,1835,1836,1837,1838,1839,1840,1841,1842,1843,1844,1845,1846,1847,1848,1849,1850,1851,1852,1853,1854,1855,1856,1857,1858,1859,1860,1861,1862,1863,1864,1865,1866,1867,1868,1869,1870,1871,1872,1873,1874,1875,1876,1877,1878,1879,1880,1881,1882,1883,1884,1885,1886,1887,1888,1889,1890,1891,1892,1893,1894,1895,1896,1897,1898,1899,1900,1901,1902,1903,1904,1905,1906,1907,1908,1909,1910,1911,1912,1913,1914,1915,1916,1917,1918,1919,1920,1921,1922,1923,1924,1925,1926,1927,1928,1929,1930,1931,1932,1933,1934,1935,1936,1937,1938,1939,1940,1941,1942,1943,1944,1945,1946,1947,1948,1949,1950,1951,1952,1953,1954,1955,1956,1957,1958,1959,1960,1961,1962,1963,1964,1965,1966,1967,1968,1969,1970,1971,1972,1973,1974,1975,1976,1977,1978,1979,1980,1981,1982,1983,1984,1985,1986,1987,1988,1989,1990,1991,1992,1993,1994,1995,1996,1997,1998,1999,2000,2001,2002,2003,2004,2005,2006,2007,2008,2009,2010,2011,2012,2013,2014,2015,2016,2017,2018,2019,2020,2021,2022,2023,2024,2025,2026,2027,2028,2029,2030,2031,2032,2033,2034,2035,2036,2037,2038,2039,2040,2041,2042,2043,2044,2045,2046,2047,2048,2049,2050,2051,2052,2053,2054,2055,2056,2057,2058,2059,2060,2061,2062,2063,2064,2065,2066,2067,2068,2069,2070,2071,2072,2073,2074,2075,2076,2077,2078,2079,2080,2081,2082,2083,2084,2085,2086,2087,2088,2089,2090,2091,2092,2093,2094,2095,2096,2097,2098,2099,2100,2101,2102,2103,2104,2105,2106,2107,2108,2109,2110,2111,2112,2113,2114,2115,2116,2117,2118,2119,2120,2121,2122,2123,2124,2125,2126,2127,2128,2129,2130,2131,2132,2133,2134,2135,2136,2137,2138,2139,2140,2141,2142,2143,2144,2145,2146,2147,2148,2149,2150,2151,2152,2153,2154,2155,2156,2157,2158,2159,2160,2161,2162,2163,2164,2165,2166,2167,2168,2169,2170,2171,2172,2173,2174,2175,2176,2177,2178,2179,2180,2181,2182,2183,2184,2185,2186,2187,2188,2189,2190,2191,2192,2193,2194,2195,2196,2197,2198,2199,2200,2201,2202,2203,2204,2205,2206,2207,2208,2209,2210,2211,2212,2213,2214,2215,2216,2217,2218,2219,2220,2221,2222,2223,2224,2225,2226,2227,2228,2229,2230,2231,2232,2233,2234,2235,2236,2237,2238,2239,2240,2241,2242,2243,2244,2245,2246,2247,2248,2249,2250,2251,2252,2253,2254,2255,2256,2257,2258,2259,2260,2261,2262,2263,2264,2265,2266,2267,2268,2269,2270,2271,2272,2273,2274,2275,2276,2277,2278,2279,2280,2281,2282,2283,2284,2285,2286,2287,2288,2289,2290,2291,2292,2293,2294,2295,2296,2297,2298,2299,2300,2301,2302,2303,2304,2305,2306,2307,2308,2309,2310,2311,2312,2313,2314,2315,2316,2317,2318,2319,2320,2321,2322,2323,2324,2325,2326,2327,2328,2329,2330,2331,2332,2333,2334,2335,2336,2337,2338,2339,2340,2341,2342,2343,2344,2345,2346,2347,2348,2349,2350,2351,2352,2353,2354,2355,2356,2357,2358,2359,2360,2361,2362,2363,2364,2365,2366,2367,2368,2369,2370,2371,2372,2373,2374,2375,2376,2377,2378,2379,2380,2381,2382,2383,2384,2385,2386,2387,2388,2389,2390,2391,2392,2393,2394,2395,2396,2397,2398,2399,2400,2401,2402,2403,2404,2405,2406,2407,2408,2409,2410,2411,2412,2413,2414,2415,2416,2417,2418,2419,2420,2421,2422,2423,2424,2425,2426,2427,2428,2429,2430,2431,2432,2433,2434,2435,2436,2437,2438,2439,2440,2441,2442,2443,2444,2445,2446,2447,2448,2449,2450,2451,2452,2453,2454,2455,2456,2457,2458,2459,2460,2461,2462,2463,2464,2465,2466,2467,2468,2469,2470,2471,2472,2473,2474,2475,2476,2477,2478,2479,2480,2481,2482,2483,2484,2485,2486,2487,2488,2489,2490,2491,2492,2493,2494,2495,2496,2497,2498,2499,2500,2501,2502,2503,2504,2505,2506,2507,2508,2509,2510,2511,2512,2513,2514,2515,2516,2517,2518,2519,2520,2521,2522,2523,2524,2525,2526,2527,2528,2529,2530,2531,2532,2533,2534,2535,2536,2537,2538,2539,2540,2541,2542,2543,2544,2545,2546,2547,2548,2549,2550,2551,2552,2553,2554,2555,2556,2557,2558,2559,2560,2561,2562,2563,2564,2565,2566,2567,2568,2569,2570,2571,2572,2573,2574,2575,2576,2577,2578,2579,2580,2581,2582,2583,2584,2585,2586,2587,2588,2589,2590,2591,2592,2593,2594,2595,2596,2597,2598,2599,2600,2601,2602,2603,2604,2605,2606,2607,2608,2609,2610,2611,2612,2613,2614,2615,2616,2617,2618,2619,2620,2621,2622,2623,2624,2625,2626,2627,2628,2629,2630,2631,2632,2633,2634,2635,2636,2637,2638,2639,2640,2641,2642,2643,2644,2645,2646,2647,2648,2649,2650,2651,2652,2653,2654,2655,2656,2657,2658,2659,2660,2661,2662,2663,2664,2665,2666,2667,2668,2669,2670,2671,2672,2673,2674,2675,2676,2677,2678,2679,2680,2681,2682,2683,2684,2685,2686,2687,2688,2689,2690,2691,2692,2693,2694,2695,2696,2697,2698,2699,2700,2701,2702,2703,2704,2705,2706,2707,2708,2709,2710,2711,2712,2713,2714,2715,2716,2717,2718,2719,2720,2721,2722,2723,2724,2725,2726,2727,2728,2729,2730,2731,2732,2733,2734,2735,2736,2737,2738,2739,2740,2741,2742,2743,2744,2745,2746,2747,2748,2749,2750,2751,2752,2753,2754,2755,2756,2757,2758,2759,2760,2761,2762,2763,2764,2765,2766,2767,2768,2769,2770,2771,2772,2773,2774,2775,2776,2777,2778,2779,2780,2781,2782,2783,2784,2785,2786,2787,2788,2789,2790,2791,2792,2793,2794,2795,2796,2797,2798,2799,2800,2801,2802,2803,2804,2805,2806,2807,2808,2809,2810,2811,2812,2813,2814,2815,2816,2817,2818,2819,2820,2821,2822,2823,2824,2825,2826,2827,2828,2829,2830,2831,2832,2833,2834,2835,2836,2837,2838,2839,2840,2841,2842,2843,2844,2845,2846,2847,2848,2849,2850,2851,2852,2853,2854,2855,2856,2857,2858,2859,2860,2861,2862,2863,2864,2865,2866,2867,2868,2869,2870,2871,2872,2873,2874,2875,2876,2877,2878,2879,2880,2881,2882,2883,2884,2885,2886,2887,2888,2889,2890,2891,2892,2893,2894,2895,2896,2897,2898,2899,2900,2901,2902,2903,2904,2905,2906,2907,2908,2909,2910,2911,2912,2913,2914,2915,2916,2917,2918,2919,2920,2921,2922,2923,2924,2925,2926,2927,2928,2929,2930,2931,2932,2933,2934,2935,2936,2937,2938,2939,2940,2941,2942,2943,2944,2945,2946,2947,2948,2949,2950,2951,2952,2953,2954,2955,2956,2957,2958,2959,2960,2961,2962,2963,2964,2965,2966,2967,2968,2969,2970,2971,2972,2973,2974,2975,2976,2977,2978,2979,2980,2981,2982,2983,2984,2985,2986,2987,2988,2989,2990,2991,2992,2993,2994,2995,2996,2997,2998,2999,3000,3001,3002,3003,3004,3005,3006,3007,3008,3009,3010,3011,3012,3013,3014,3015,3016,3017,3018,3019,3020,3021,3022,3023,3024,3025,3026,3027,3028,3029,3030,3031,3032,3033,3034,3035,3036,3037,3038,3039,3040,3041,3042,3043,3044,3045,3046,3047,3048,3049,3050,3051,3052,3053,3054,3055,3056,3057,3058,3059,3060,3061,3062,3063,3064,3065,3066,3067,3068,3069,3070,3071,3072,3073,3074,3075,3076,3077,3078,3079,3080,3081,3082,3083,3084,3085,3086,3087,3088,3089,3090,3091,3092,3093,3094,3095,3096,3097,3098,3099,3100,3101,3102,3103,3104,3105,3106,3107,3108,3109,3110,3111,3112,3113,3114,3115,3116,3117,3118,3119,3120,3121,3122,3123,3124,3125,3126,3127,3128,3129,3130,3131,3132,3133,3134,3135,3136,3137,3138,3139,3140,3141,3142,3143,3144,3145,3146,3147,3148,3149,3150,3151,3152,3153,3154,3155,3156,3157,3158,3159,3160,3161,3162,3163,3164,3165,3166,3167,3168,3169,3170,3171,3172,3173,3174,3175,3176,3177,3178,3179,3180,3181,3182,3183,3184,3185,3186,3187,3188,3189,3190,3191,3192,3193,3194,3195,3196,3197,3198,3199,3200,3201,3202,3203,3204,3205,3206,3207,3208,3209,3210,3211,3212,3213,3214,3215,3216,3217,3218,3219,3220,3221,3222,3223,3224,3225,3226,3227,3228,3229,3230,3231,3232,3233,3234,3235,3236,3237,3238,3239,3240,3241,3242,3243,3244,3245,3246,3247,3248,3249,3250,3251,3252,3253,3254,3255,3256,3257,3258,3259,3260,3261,3262,3263,3264,3265,3266,3267,3268,3269,3270,3271,3272,3273,3274,3275,3276,3277,3278,3279,3280,3281,3282,3283,3284,3285,3286,3287,3288,3289,3290,3291,3292,3293,3294,3295,3296,3297,3298,3299,3300,3301,3302,3303,3304,3305,3306,3307,3308,3309,3310,3311,3312,3313,3314,3315,3316,3317,3318,3319,3320,3321,3322,3323,3324,3325,3326,3327,3328,3329,3330,3331,3332,3333,3334,3335,3336,3337,3338,3339,3340,3341,3342,3343,3344,3345,3346,3347,3348,3349,3350,3351,3352,3353,3354,3355,3356,3357,3358,3359,3360,3361,3362,3363,3364,3365,3366,3367,3368,3369,3370,3371,3372,3373,3374,3375,3376,3377,3378,3379,3380,3381,3382,3383,3384,3385,3386,3387,3388,3389,3390,3391,3392,3393,3394,3395,3396,3397,3398,3399,3400,3401,3402,3403,3404,3405,3406,3407,3408,3409,3410,3411,3412,3413,3414,3415,3416,3417,3418,3419,3420,3421,3422,3423,3424,3425,3426,3427,3428,3429,3430,3431,3432,3433,3434,3435,3436,3437,3438,3439,3440,3441,3442,3443,3444,3445,3446,3447,3448,3449,3450,3451,3452,3453,3454,3455,3456,3457,3458,3459,3460,3461,3462,3463,3464,3465,3466,3467,3468,3469,3470,3471,3472,3473,3474,3475,3476,3477,3478,3479,3480,3481,3482,3483,3484,3485,3486,3487,3488,3489,3490,3491,3492,3493,3494,3495,3496,3497,3498,3499,3500,3501,3502,3503,3504,3505,3506,3507,3508,3509,3510,3511,3512,3513,3514,3515,3516,3517,3518,3519,3520,3521,3522,3523,3524,3525,3526,3527,3528,3529,3530,3531,3532,3533,3534,3535,3536,3537,3538,3539,3540,3541,3542,3543,3544,3545,3546,3547,3548,3549,3550,3551,3552,3553,3554,3555,3556,3557,3558,3559,3560,3561,3562,3563,3564,3565,3566,3567,3568,3569,3570,3571,3572,3573,3574,3575,3576,3577,3578,3579,3580,3581,3582,3583,3584,3585,3586,3587,3588,3589,3590,3591,3592,3593,3594,3595,3596,3597,3598,3599,3600,3601,3602,3603,3604,3605,3606,3607,3608,3609,3610,3611,3612,3613,3614,3615,3616,3617,3618,3619,3620,3621,3622,3623,3624,3625,3626,3627,3628,3629,3630,3631,3632,3633,3634,3635,3636,3637,3638,3639,3640,3641,3642,3643,3644,3645,3646,3647,3648,3649,3650,3651,3652,3653,3654,3655,3656,3657,3658,3659,3660,3661,3662,3663,3664,3665,3666,3667,3668,3669,3670,3671,3672,3673,3674,3675,3676,3677,3678,3679,3680,3681,3682,3683,3684,3685,3686,3687,3688,3689,3690,3691,3692,3693,3694,3695,3696,3697,3698,3699,3700,3701,3702,3703,3704,3705,3706,3707,3708,3709,3710,3711,3712,3713,3714,3715,3716,3717,3718,3719,3720,3721,3722,3723,3724,3725,3726,3727,3728,3729,3730,3731,3732,3733,3734,3735,3736,3737,3738,3739,3740,3741,3742,3743,3744,3745,3746,3747,3748,3749,3750,3751,3752,3753,3754,3755,3756,3757,3758,3759,3760,3761,3762,3763,3764,3765,3766,3767,3768,3769,3770,3771,3772,3773,3774,3775,3776,3777,3778,3779,3780,3781,3782,3783,3784,3785,3786,3787,3788,3789,3790,3791,3792,3793,3794,3795,3796,3797,3798,3799,3800,3801,3802,3803,3804,3805,3806,3807,3808,3809,3810,3811,3812,3813,3814,3815,3816,3817,3818,3819,3820,3821,3822,3823,3824,3825,3826,3827,3828,3829,3830,3831,3832,3833,3834,3835,3836,3837,3838,3839,3840,3841,3842,3843,3844,3845,3846,3847,3848,3849,3850,3851,3852,3853,3854,3855,3856,3857,3858,3859,3860,3861,3862,3863,3864,3865,3866,3867,3868,3869,3870,3871,3872,3873,3874,3875,3876,3877,3878,3879,3880,3881,3882,3883,3884,3885,3886,3887,3888,3889,3890,3891,3892,3893,3894,3895,3896,3897,3898,3899,3900,3901,3902,3903,3904,3905,3906,3907,3908,3909,3910,3911,3912,3913,3914,3915,3916,3917,3918,3919,3920,3921,3922,3923,3924,3925,3926,3927,3928,3929,3930,3931,3932,3933,3934,3935,3936,3937,3938,3939,3940,3941,3942,3943,3944,3945,3946,3947,3948,3949,3950,3951,3952,3953,3954,3955,3956,3957,3958,3959,3960,3961,3962,3963,3964,3965,3966,3967,3968,3969,3970,3971,3972,3973,3974,3975,3976,3977,3978,3979,3980,3981,3982,3983,3984,3985,3986,3987,3988,3989,3990,3991,3992,3993,3994,3995,3996,3997,3998,3999,4000,4001,4002,4003,4004,4005,4006,4007,4008,4009,4010,4011,4012,4013,4014,4015,4016,4017,4018,4019,4020,4021,4022,4023,4024,4025,4026,4027,4028,4029,4030,4031,4032,4033,4034,4035,4036,4037,4038,4039,4040,4041,4042,4043,4044,4045,4046,4047,4048,4049,4050,4051,4052,4053,4054,4055,4056,4057,4058,4059,4060,4061,4062,4063,4064,4065,4066,4067,4068,4069,4070,4071,4072,4073,4074,4075,4076,4077,4078,4079,4080,4081,4082,4083,4084,4085,4086,4087,4088,4089,4090,4091,4092,4093,4094,4095,4096,4097,4098,4099,4100,4101,4102,4103,4104,4105,4106,4107,4108,4109,4110,4111,4112,4113,4114,4115,4116,4117,4118,4119,4120,4121,4122,4123,4124,4125,4126,4127,4128,4129,4130,4131,4132,4133,4134,4135,4136,4137,4138,4139,4140,4141,4142,4143,4144,4145,4146,4147,4148,4149,4150,4151,4152,4153,4154,4155,4156,4157,4158,4159,4160,4161,4162,4163,4164,4165,4166,4167,4168,4169,4170,4171,4172,4173,4174,4175,4176,4177,4178,4179,4180,4181,4182,4183,4184,4185,4186,4187,4188,4189,4190,4191,4192,4193,4194,4195,4196,4197,4198,4199,4200,4201,4202,4203,4204,4205,4206,4207,4208,4209,4210,4211,4212,4213,4214,4215,4216,4217,4218,4219,4220,4221,4222,4223,4224,4225,4226,4227,4228,4229,4230,4231,4232,4233,4234,4235,4236,4237,4238,4239,4240,4241,4242,4243,4244,4245,4246,4247,4248,4249,4250,4251,4252,4253,4254,4255,4256,4257,4258,4259,4260,4261,4262,4263,4264,4265,4266,4267,4268,4269,4270,4271,4272,4273,4274,4275,4276,4277,4278,4279,4280,4281,4282,4283,4284,4285,4286,4287,4288,4289,4290,4291,4292,4293,4294,4295,4296,4297,4298,4299,4300,4301,4302,4303,4304,4305,4306,4307,4308,4309,4310,4311,4312,4313,4314,4315,4316,4317,4318,4319,4320,4321,4322,4323,4324,4325,4326,4327,4328,4329,4330,4331,4332,4333,4334,4335,4336,4337,4338,4339,4340,4341,4342,4343,4344,4345,4346,4347,4348,4349,4350,4351,4352,4353,4354,4355,4356,4357,4358,4359,4360,4361,4362,4363,4364,4365,4366,4367,4368,4369,4370,4371,4372,4373,4374,4375,4376,4377,4378,4379,4380,4381,4382,4383,4384,4385,4386,4387,4388,4389,4390,4391,4392,4393,4394,4395,4396,4397,4398,4399,4400,4401,4402,4403,4404,4405,4406,4407,4408,4409,4410,4411,4412,4413,4414,4415,4416,4417,4418,4419,4420,4421,4422,4423,4424,4425,4426,4427,4428,4429,4430,4431,4432,4433,4434,4435,4436,4437,4438,4439,4440,4441,4442,4443,4444,4445,4446,4447,4448,4449,4450,4451,4452,4453,4454,4455,4456,4457,4458,4459,4460,4461,4462,4463,4464,4465,4466,4467,4468,4469,4470,4471,4472,4473,4474,4475,4476,4477,4478,4479,4480,4481,4482,4483,4484,4485,4486,4487,4488,4489,4490,4491,4492,4493,4494,4495,4496,4497,4498,4499,4500,4501,4502,4503,4504,4505,4506,4507,4508,4509,4510,4511,4512,4513,4514,4515,4516,4517,4518,4519,4520,4521,4522,4523,4524,4525,4526,4527,4528,4529,4530,4531,4532,4533,4534,4535,4536,4537,4538,4539,4540,4541,4542,4543,4544,4545,4546,4547,4548,4549,4550,4551,4552,4553,4554,4555,4556,4557,4558,4559,4560,4561,4562,4563,4564,4565,4566,4567,4568,4569,4570,4571,4572,4573,4574,4575,4576,4577,4578,4579,4580,4581,4582,4583,4584,4585,4586,4587,4588,4589,4590,4591,4592,4593,4594,4595,4596,4597,4598,4599,4600,4601,4602,4603,4604,4605,4606,4607,4608,4609,4610,4611,4612,4613,4614,4615,4616,4617,4618,4619,4620,4621,4622,4623,4624,4625,4626,4627,4628,4629,4630,4631,4632,4633,4634,4635,4636,4637,4638,4639,4640,4641,4642,4643,4644,4645,4646,4647,4648,4649,4650,4651,4652,4653,4654,4655,4656,4657,4658,4659,4660,4661,4662,4663,4664,4665,4666,4667,4668,4669,4670,4671,4672,4673,4674,4675,4676,4677,4678,4679,4680,4681,4682,4683,4684,4685,4686,4687,4688,4689,4690,4691,4692,4693,4694,4695,4696,4697,4698,4699,4700,4701,4702,4703,4704,4705,4706,4707,4708,4709,4710,4711,4712,4713,4714,4715,4716,4717,4718,4719,4720,4721,4722,4723,4724,4725,4726,4727,4728,4729,4730,4731,4732,4733,4734,4735,4736,4737,4738,4739,4740,4741,4742,4743,4744,4745,4746,4747,4748,4749,4750,4751,4752,4753,4754,4755,4756,4757,4758,4759,4760,4761,4762,4763,4764,4765,4766,4767,4768,4769,4770,4771,4772,4773,4774,4775,4776,4777,4778,4779,4780,4781,4782,4783,4784,4785,4786,4787,4788,4789,4790,4791,4792,4793,4794,4795,4796,4797,4798,4799,4800,4801,4802,4803,4804,4805,4806,4807,4808,4809,4810,4811,4812,4813,4814,4815,4816,4817,4818,4819,4820,4821,4822,4823,4824,4825,4826,4827,4828,4829,4830,4831,4832,4833,4834,4835,4836,4837,4838,4839,4840,4841,4842,4843,4844,4845,4846,4847,4848,4849,4850,4851,4852,4853,4854,4855,4856,4857,4858,4859,4860,4861,4862,4863,4864,4865,4866,4867,4868,4869,4870,4871,4872,4873,4874,4875,4876,4877,4878,4879,4880,4881,4882,4883,4884,4885,4886,4887,4888,4889,4890,4891,4892,4893,4894,4895,4896,4897,4898,4899,4900,4901,4902,4903,4904,4905,4906,4907,4908,4909,4910,4911,4912,4913,4914,4915,4916,4917,4918,4919,4920,4921,4922,4923,4924,4925,4926,4927,4928,4929,4930,4931,4932,4933,4934,4935,4936,4937,4938,4939,4940,4941,4942,4943,4944,4945,4946,4947,4948,4949,4950,4951,4952,4953,4954,4955,4956,4957,4958,4959,4960,4961,4962,4963,4964,4965,4966,4967,4968,4969,4970,4971,4972,4973,4974,4975,4976,4977,4978,4979,4980,4981,4982,4983,4984,4985,4986,4987,4988,4989,4990,4991,4992,4993,4994,4995,4996,4997,4998,4999,5000,5001,5002,5003,5004,5005,5006,5007,5008,5009,5010,5011,5012,5013,5014,5015,5016,5017,5018,5019,5020,5021,5022,5023,5024,5025,5026,5027,5028,5029,5030,5031,5032,5033,5034,5035,5036,5037,5038,5039,5040,5041,5042,5043,5044,5045,5046,5047,5048,5049,5050,5051,5052,5053,5054,5055,5056,5057,5058,5059,5060,5061,5062,5063,5064,5065,5066,5067,5068,5069,5070,5071,5072,5073,5074,5075,5076,5077,5078,5079,5080,5081,5082,5083,5084,5085,5086,5087,5088,5089,5090,5091,5092,5093,5094,5095,5096,5097,5098,5099,5100,5101,5102,5103,5104,5105,5106,5107,5108,5109,5110,5111,5112,5113,5114,5115,5116,5117,5118,5119,5120,5121,5122,5123,5124,5125,5126,5127,5128,5129,5130,5131,5132,5133,5134,5135,5136,5137,5138,5139,5140,5141,5142,5143,5144,5145,5146,5147,5148,5149,5150,5151,5152,5153,5154,5155,5156,5157,5158,5159,5160,5161,5162,5163,5164,5165,5166,5167,5168,5169,5170,5171,5172,5173,5174,5175,5176,5177,5178,5179,5180,5181,5182,5183,5184,5185,5186],"data":[[null,109.8639056562,0,"completed",-6.49178,2.0,0,"c1ccccc1","c1ccccc1",[],"none",true,-0.9804210046],[null,340.505459674,1,"completed",-6.064992,2.0,1,"c1ccccc1","c1ccc(-c2ccccc2)cc1",[],"[cH&r6,CH&r5:1]>>[#6:1](-[c]1[ch]ccc[ch]1)",true,-0.7564632526],[null,205.5301639019,1,"completed",-5.886512,2.0,1,"c1ccccc1","c1ccc2ccccc2c1",[],"[cH&r6:1][cH&r6:2]>>[c:1]2cccc[c:2]2",true,-0.5876709965],[null,443.4094078977,1,"completed",-5.779148,2.0,1,"c1ccccc1","C1=CCC=C1",[],"[c:0]1[ch:1][ch][c:3][c!r5:4][c!r5:5]1>>[c:0]1[CH2:1][c:3][c:4][c:5]1",true,-0.6500926749],[null,280.7754938902,1,"completed",-5.70978,2.0,1,"c1ccccc1","C(=Cc1ccccc1)c1ccccc1",[],"[ch&r6,CH1&r5:1]>>[*:1](-C=C-c1ccccc1)",true,-0.5109132859],[null,186.8022802516,1,"completed",-6.062784,2.0,1,"c1ccccc1","C(#Cc1ccccc1)c1ccccc1",[],"[ch&r6,CH1&r5:1]>>[*:1](-C#C-c1ccccc1)",true,-0.6993583323],[null,855.5124122314,1,"completed",-5.964712,2.0,1,"c1ccccc1","c1ccncc1",[],"[ch&r6:0]>>[nr6:0]",true,-1.0479921949],[null,130.7494298318,1,"completed",-5.208748,2.0,1,"c1ccccc1","c1ccc(Nc2ccccc2)cc1",[],"[ch&r6,CH1&r5:1]>>[*:1](-N-c1ccccc1)",true,-0.1512951284],[null,228.5818813147,1,"completed",-6.402172,2.0,1,"c1ccccc1","O=c1ccocc1",[],"[ch:1]1[c:2][c:3][ch:4][c:5][c:6]1>>[o:1]1[c:2][c:3][C:4](=O)[c:5][c:6]1",true,-0.9397441759],[null,323.4754272636,2,"completed",-5.894148,2.0,2,"c1ccc(-c2ccccc2)cc1","c1ccc(-c2ccc(-c3ccccc3)cc2)cc1",[],"[cH&r6,CH&r5:1]>>[#6:1](-[c]1[ch]ccc[ch]1)",true,-0.6431680687],[null,400.2089622162,2,"completed",-5.970784,2.0,2,"c1ccc(-c2ccccc2)cc1","c1ccc(-c2ccccc2-c2ccccc2)cc1",[],"[cH&r6,CH&r5:1]>>[#6:1](-[c]1[ch]ccc[ch]1)",true,-0.7291892436],[null,208.7259538309,2,"completed",-6.009332,2.0,2,"c1ccc(-c2ccccc2)cc1","c1ccc(-c2cccc(-c3ccccc3)c2)cc1",[],"[cH&r6,CH&r5:1]>>[#6:1](-[c]1[ch]ccc[ch]1)",true,-0.6698806013],[null,289.9552260252,2,"completed",-5.758816,2.0,2,"c1ccc(-c2ccccc2)cc1","c1ccc2c(-c3cccc4ccccc34)cccc2c1",[],"[cH&r6:1][cH&r6:2]>>[c:1]2cccc[c:2]2",true,-0.5447503179],[null,169.3995910698,2,"completed",-5.747408,2.0,2,"c1ccc(-c2ccccc2)cc1","c1ccc2cc(-c3ccc4ccccc4c3)ccc2c1",[],"[cH&r6:1][cH&r6:2]>>[c:1]2cccc[c:2]2",true,-0.4838113367],[null,267.6632374704,2,"completed",-5.4347,2.0,2,"c1ccc(-c2ccccc2)cc1","C1=CC(C2=CCC=C2)=CC1",[],"[c:0]1[ch:1][ch][c:3][c!r5:4][c!r5:5]1>>[c:0]1[CH2:1][c:3][c:4][c:5]1",true,-0.3557181648],[null,349.1573583961,2,"completed",-5.20378,2.0,2,"c1ccc(-c2ccccc2)cc1","C1=CCC(C2=CC=CC2)=C1",[],"[c:0]1[ch:1][ch][c:3][c!r5:4][c!r5:5]1>>[c:0]1[CH2:1][c:3][c:4][c:5]1",true,-0.3566346902],[null,135.9595188174,2,"completed",-5.675372,2.0,2,"c1ccc(-c2ccccc2)cc1","C(=Cc1cc(C=Cc2ccccc2)cc(-c2ccccc2)c1)c1ccccc1",[],"[ch&r6,CH1&r5:1]>>[*:1](-C=C-c1ccccc1)",true,-0.4250893207],[null,375.819464577,2,"completed",-5.709136,2.0,2,"c1ccc(-c2ccccc2)cc1","C(=Cc1ccccc1-c1ccccc1C=Cc1ccccc1)c1ccccc1",[],"[ch&r6,CH1&r5:1]>>[*:1](-C=C-c1ccccc1)",true,-0.5683776355],[null,147.7665762219,2,"completed",-5.712632,2.0,2,"c1ccc(-c2ccccc2)cc1","C(=Cc1cccc(-c2cccc(C=Cc3ccccc3)c2)c1)c1ccccc1",[],"[ch&r6,CH1&r5:1]>>[*:1](-C=C-c1ccccc1)",true,-0.4535865574],[null,181.9751020323,2,"completed",-5.690552,2.0,2,"c1ccc(-c2ccccc2)cc1","C(=Cc1cccc(C=Cc2ccccc2)c1-c1ccccc1)c1ccccc1",[],"[ch&r6,CH1&r5:1]>>[*:1](-C=C-c1ccccc1)",true,-0.4516671933],[null,208.7191839613,2,"completed",-5.533232,2.0,2,"c1ccc(-c2ccccc2)cc1","C(=Cc1ccc(-c2ccc(C=Cc3ccccc3)cc2)cc1)c1ccccc1",[],"[ch&r6,CH1&r5:1]>>[*:1](-C=C-c1ccccc1)",true,-0.3681464125],[null,196.9148975488,2,"completed",-5.758724,2.0,2,"c1ccc(-c2ccccc2)cc1","C(#Cc1ccccc1-c1ccccc1C#Cc1ccccc1)c1ccccc1",[],"[ch&r6,CH1&r5:1]>>[*:1](-C#C-c1ccccc1)",true,-0.5013930174],[null,131.0942331495,2,"completed",-5.826988,2.0,2,"c1ccc(-c2ccccc2)cc1","C(#Cc1cccc(-c2cccc(C#Cc3ccccc3)c2)c1)c1ccccc1",[],"[ch&r6,CH1&r5:1]>>[*:1](-C#C-c1ccccc1)",true,-0.5255058121],[null,155.4556626912,2,"completed",-5.807668,2.0,2,"c1ccc(-c2ccccc2)cc1","C(#Cc1cccc(C#Cc2ccccc2)c1-c1ccccc1)c1ccccc1",[],"[ch&r6,CH1&r5:1]>>[*:1](-C#C-c1ccccc1)",true,-0.5191873671],[null,191.1503918396,2,"completed",-5.649796,2.0,2,"c1ccc(-c2ccccc2)cc1","C(#Cc1ccc(-c2ccc(C#Cc3ccccc3)cc2)cc1)c1ccccc1",[],"[ch&r6,CH1&r5:1]>>[*:1](-C#C-c1ccccc1)",true,-0.4297133192],[null,116.6865516835,2,"completed",-5.807116,2.0,2,"c1ccc(-c2ccccc2)cc1","C(#Cc1cc(C#Cc2ccccc2)cc(-c2ccccc2)c1)c1ccccc1",[],"[ch&r6,CH1&r5:1]>>[*:1](-C#C-c1ccccc1)",true,-0.5085490534],[null,546.3324277,2,"completed",-5.947048,2.0,2,"c1ccc(-c2ccccc2)cc1","c1cncc(-c2cccnc2)c1",[],"[ch&r6:0]>>[nr6:0]",true,-0.8062563957],[null,501.5108793679,2,"completed",-6.042912,2.0,2,"c1ccc(-c2ccccc2)cc1","c1cc(-c2ccncc2)ccn1",[],"[ch&r6:0]>>[nr6:0]",true,-0.8289534677],[null,466.0574356808,2,"completed",-5.84088,2.0,2,"c1ccc(-c2ccccc2)cc1","c1ccc(-c2ccccn2)nc1",[],"[ch&r6:0]>>[nr6:0]",true,-0.6972604168],[null,94.2937576706,2,"completed",-5.141772,2.0,2,"c1ccc(-c2ccccc2)cc1","c1ccc(Nc2cc(Nc3ccccc3)cc(-c3ccccc3)c2)cc1",[],"[ch&r6,CH1&r5:1]>>[*:1](-N-c1ccccc1)",true,-0.0987234204],[null,209.1033990814,2,"completed",-5.012788,2.0,2,"c1ccc(-c2ccccc2)cc1","c1ccc(Nc2ccc(-c3ccc(Nc4ccccc4)cc3)cc2)cc1",[],"[ch&r6,CH1&r5:1]>>[*:1](-N-c1ccccc1)",true,-0.2178328227],[null,234.3945757705,2,"completed",-5.278392,2.0,2,"c1ccc(-c2ccccc2)cc1","c1ccc(Nc2ccccc2-c2ccccc2Nc2ccccc2)cc1",[],"[ch&r6,CH1&r5:1]>>[*:1](-N-c1ccccc1)",true,-0.265583194],[null,99.683152455,2,"completed",-5.15502,2.0,2,"c1ccc(-c2ccccc2)cc1","c1ccc(Nc2cccc(Nc3ccccc3)c2-c2ccccc2)cc1",[],"[ch&r6,CH1&r5:1]>>[*:1](-N-c1ccccc1)",true,-0.1068646765],[null,74.9002132244,2,"completed",-5.197892,2.0,2,"c1ccc(-c2ccccc2)cc1","c1ccc(Nc2cccc(-c3cccc(Nc4ccccc4)c3)c2)cc1",[],"[ch&r6,CH1&r5:1]>>[*:1](-N-c1ccccc1)",true,-0.1015166752],[null,231.1083419388,2,"completed",-6.69326,2.0,2,"c1ccc(-c2ccccc2)cc1","O=c1cccc(-c2cccc(=O)o2)o1",[],"[c:1]1[c:2][ch:3][ch:4][c:5][c:6]1>>[c:1]1[c:2][o:3][c:4](=O)[c:5][c:6]1",true,-1.1389754191],[null,261.3889745173,2,"completed",-7.004864,2.0,2,"c1ccc(-c2ccccc2)cc1","O=c1cc(-c2ccoc(=O)c2)cco1",[],"[c:1]1[c:2][ch:3][ch:4][c:5][c:6]1>>[c:1]1[c:2][o:3][c:4](=O)[c:5][c:6]1",true,-1.3587834841],[null,458.0882418214,2,"completed",-6.341544,2.0,2,"c1ccc(-c2ccccc2)cc1","O=c1occcc1-c1cccoc1=O",[],"[c:1]1[c:2][ch:3][ch:4][c:5][c:6]1>>[c:1]1[c:2][o:3][c:4](=O)[c:5][c:6]1",true,-0.982418584],[null,505.3211001958,2,"completed",-6.795472,2.0,2,"c1ccc(-c2ccccc2)cc1","O=c1ccc(-c2ccc(=O)oc2)co1",[],"[c:1]1[c:2][ch:3][ch:4][c:5][c:6]1>>[c:1]1[c:2][o:3][c:4](=O)[c:5][c:6]1",true,-1.2899286076],[null,562.0957850494,2,"completed",-6.25902,2.0,2,"c1ccc(-c2ccccc2)cc1","O=c1ccocc1-c1coccc1=O",[],"[ch:1]1[c:2][c:3][ch:4][c:5][c:6]1>>[o:1]1[c:2][c:3][C:4](=O)[c:5][c:6]1",true,-0.9870066252],[null,124.4367759721,2,"completed",-6.631068,2.0,2,"c1ccc(-c2ccccc2)cc1","O=c1ccoc(-c2cc(=O)cco2)c1",[],"[ch:1]1[c:2][c:3][ch:4][c:5][c:6]1>>[o:1]1[c:2][c:3][C:4](=O)[c:5][c:6]1",true,-1.078947371],[null,215.6407085499,2,"completed",-5.683008,2.0,2,"C1=CCC=C1","C1=C(c2ccccc2)C(c2ccccc2)=CC1",[],"[cH&r6,CH&r5:1]>>[#6:1](-[c]1[ch]ccc[ch]1)",true,-0.4615745833],[null,283.3202818644,2,"completed",-5.363492,2.0,2,"C1=CCC=C1","C1=C(c2ccccc2)CC(c2ccccc2)=C1",[],"[cH&r6,CH&r5:1]>>[#6:1](-[c]1[ch]ccc[ch]1)",true,-0.3380682162],[null,269.0393853239,2,"completed",-5.182988,2.0,2,"C1=CCC=C1","C(=Cc1ccccc1)C1=CC=C(C=Cc2ccccc2)C1",[],"[ch&r6,CH1&r5:1]>>[*:1](-C=C-c1ccccc1)",true,-0.2752395772],[null,154.6643521346,2,"completed",-5.459724,2.0,2,"C1=CCC=C1","C(=Cc1ccccc1)C1=CCC=C1C=Cc1ccccc1",[],"[ch&r6,CH1&r5:1]>>[*:1](-C=C-c1ccccc1)",true,-0.2955126501],[null,254.0547226688,2,"completed",-5.312064,2.0,2,"C1=CCC=C1","C(#Cc1ccccc1)C1=CC=C(C#Cc2ccccc2)C1",[],"[ch&r6,CH1&r5:1]>>[*:1](-C#C-c1ccccc1)",true,-0.2942442196],[null,152.2029334329,2,"completed",-5.601772,2.0,2,"C1=CCC=C1","C(#Cc1ccccc1)C1=CCC=C1C#Cc1ccccc1",[],"[ch&r6,CH1&r5:1]>>[*:1](-C#C-c1ccccc1)",true,-0.3827996232],[null,216.7183695799,2,"completed",-5.902152,2.0,2,"C1=CCC=C1","C1=CC(=C2C=CC=C2)C=C1",[],"[r5:1][CH2r5:2][r5:3]>>[r5:1][C:2](=C1cccc1)[r5:3]",true,-0.6018773039],[null,403.8387108723,2,"completed",-6.027732,2.0,2,"C1=CCC=C1","c1ccoc1",[],"[#6H2r5:1]>>[O:1]",true,-0.7647366669],[null,946.402586936,2,"completed",-5.37674,2.0,2,"C1=CCC=C1","C1=COCO1",[],"[CH,ch:0]1=[C,c:1][C,c:2]=[CH,ch:3][*:4]1>>[O:0]1[*:1]=,:[*:2][O:3][*:4]1",true,-0.9660251136],[null,350.3395268912,2,"completed",-5.957812,2.0,2,"C1=CCC=C1","c1ccsc1",[],"[#6H2r5:1]>>[S:1]",true,-0.6951978736],[null,322.4952195054,2,"completed",-4.789504,2.0,2,"C1=CCC=C1","C1=CSCS1",[],"[CH,ch:0]1=[C,c:1][C,c:2]=[CH,ch:3][*:4]1>>[S:0]1[*:1]=,:[*:2][S:3][*:4]1",true,-0.3888996939],[null,402.7197746654,2,"completed",-5.469936,2.0,2,"C1=CCC=C1","c1cc[nH]c1",[],"[#6H2r5:1]>>[NH:1]",true,-0.4787911993],[null,1139.4472576121,2,"completed",-6.516528,2.0,2,"C1=CCC=C1","C1=NCN=C1",[],"[chr5,CH1r5:1]>>[n:1]",true,-1.5104801636],[null,1008.2181397452,2,"completed",-6.368592,2.0,2,"C1=CCC=C1","C1=NN=CC1",[],"[chr5,CH1r5:1]>>[n:1]",true,-1.3435301976],[null,178.3332542752,2,"completed",-5.014352,2.0,2,"C1=CCC=C1","C1=C(Nc2ccccc2)C(Nc2ccccc2)=CC1",[],"[ch&r6,CH1&r5:1]>>[*:1](-N-c1ccccc1)",true,-0.1881413929],[null,563.8930859411,2,"completed",-4.546532,2.0,2,"C1=CCC=C1","C1=C(Nc2ccccc2)CC(Nc2ccccc2)=C1",[],"[ch&r6,CH1&r5:1]>>[*:1](-N-c1ccccc1)",true,-0.6841604765],[null,266.5653572681,2,"completed",-6.099032,2.0,2,"O=c1ccocc1","O=c1c(-c2ccccc2)cocc1-c1ccccc1",[],"[cH&r6,CH&r5:1]>>[#6:1](-[c]1[ch]ccc[ch]1)",true,-0.7484042416],[null,197.3922441131,2,"completed",-6.104736,2.0,2,"O=c1ccocc1","O=c1cc(-c2ccccc2)oc(-c2ccccc2)c1",[],"[cH&r6,CH&r5:1]>>[#6:1](-[c]1[ch]ccc[ch]1)",true,-0.7304902248],[null,192.030987422,2,"completed",-6.3432,2.0,2,"O=c1ccocc1","O=c1c2ccccc2oc2ccccc12",[],"[cH&r6:1][cH&r6:2]>>[c:1]2cccc[c:2]2",true,-0.8911753799],[null,156.4722287129,2,"completed",-6.045396,2.0,2,"O=c1ccocc1","O=c1cc(C=Cc2ccccc2)oc(C=Cc2ccccc2)c1",[],"[ch&r6,CH1&r5:1]>>[*:1](-C=C-c1ccccc1)",true,-0.6800239855],[null,235.8386839451,2,"completed",-5.701316,2.0,2,"O=c1ccocc1","O=c1c(C=Cc2ccccc2)cocc1C=Cc1ccccc1",[],"[ch&r6,CH1&r5:1]>>[*:1](-C=C-c1ccccc1)",true,-0.4824878666],[null,212.4585630372,2,"completed",-5.846584,2.0,2,"O=c1ccocc1","O=c1c(C#Cc2ccccc2)cocc1C#Cc1ccccc1",[],"[ch&r6,CH1&r5:1]>>[*:1](-C#C-c1ccccc1)",true,-0.5641441295],[null,131.4709049351,2,"completed",-6.129944,2.0,2,"O=c1ccocc1","O=c1cc(C#Cc2ccccc2)oc(C#Cc2ccccc2)c1",[],"[ch&r6,CH1&r5:1]>>[*:1](-C#C-c1ccccc1)",true,-0.7328499669],[null,608.86357166,2,"completed",-6.686084,2.0,2,"O=c1ccocc1","O=c1cnonc1",[],"[ch&r6:0]>>[nr6:0]",true,-1.2662501538],[null,712.8778114459,2,"completed",-6.730888,2.0,2,"O=c1ccocc1","O=c1ncocn1",[],"[ch&r6:0]>>[nr6:0]",true,-1.345917773],[null,136.0895935083,2,"completed",-5.670496,2.0,2,"O=c1ccocc1","O=c1cc(Nc2ccccc2)oc(Nc2ccccc2)c1",[],"[ch&r6,CH1&r5:1]>>[*:1](-N-c1ccccc1)",true,-0.4218987599],[null,229.6189560399,2,"completed",-5.210772,2.0,2,"O=c1ccocc1","O=c1c(Nc2ccccc2)cocc1Nc1ccccc1",[],"[ch&r6,CH1&r5:1]>>[*:1](-N-c1ccccc1)",true,-0.2423579555],[null,116.7544989071,2,"completed",-5.903532,2.0,2,"O=c1ccocc1","O=c1cc[nH]cc1",[],"[o:1]>>[nH:1]",true,-0.5744621953],[null,216.7309403444,2,"completed",-5.746948,2.0,2,"C(#Cc1ccccc1)c1ccccc1","C(#Cc1c(-c2ccccc2)cccc1-c1ccccc1)c1ccccc1",[],"[cH&r6,CH&r5:1]>>[#6:1](-[c]1[ch]ccc[ch]1)",true,-0.5020535237],[null,237.0569805558,2,"completed",-5.677396,2.0,2,"C(#Cc1ccccc1)c1ccccc1","C(#Cc1ccc(-c2ccccc2)cc1)c1ccc(-c2ccccc2)cc1",[],"[cH&r6,CH&r5:1]>>[#6:1](-[c]1[ch]ccc[ch]1)",true,-0.4685672001],[null,142.0069681692,2,"completed",-5.825424,2.0,2,"C(#Cc1ccccc1)c1ccccc1","C(#Cc1cccc(-c2ccccc2)c1)c1cccc(-c2ccccc2)c1",[],"[cH&r6,CH&r5:1]>>[#6:1](-[c]1[ch]ccc[ch]1)",true,-0.5272794033],[null,280.8402690465,2,"completed",-5.725604,2.0,2,"C(#Cc1ccccc1)c1ccccc1","C(#Cc1ccccc1-c1ccccc1)c1ccccc1-c1ccccc1",[],"[cH&r6,CH&r5:1]>>[#6:1](-[c]1[ch]ccc[ch]1)",true,-0.5202380565],[null,128.3158590996,2,"completed",-5.828828,2.0,2,"C(#Cc1ccccc1)c1ccccc1","C(#Cc1cc(-c2ccccc2)cc(-c2ccccc2)c1)c1ccccc1",[],"[cH&r6,CH&r5:1]>>[#6:1](-[c]1[ch]ccc[ch]1)",true,-0.5260686114],[null,159.9587665037,2,"completed",-5.650808,2.0,2,"C(#Cc1ccccc1)c1ccccc1","C(#Cc1ccc2ccccc2c1)c1ccc2ccccc2c1",[],"[cH&r6:1][cH&r6:2]>>[c:1]2cccc[c:2]2",true,-0.4174298011],[null,198.1530813831,2,"completed",-5.562488,2.0,2,"C(#Cc1ccccc1)c1ccccc1","C(#Cc1cccc2ccccc12)c1cccc2ccccc12",[],"[cH&r6:1][cH&r6:2]>>[c:1]2cccc[c:2]2",true,-0.379569845],[null,444.176200496,2,"completed",-5.629924,2.0,2,"C(#Cc1ccccc1)c1ccccc1","C(#CC1=CCC=C1)C1=CCC=C1",[],"[c:0]1[ch:1][ch][c:3][c!r5:4][c!r5:5]1>>[c:0]1[CH2:1][c:3][c:4][c:5]1",true,-0.5787002899],[null,304.0011082042,2,"completed",-5.23368,2.0,2,"C(#Cc1ccccc1)c1ccccc1","C(#CC1=CC=CC1)C1=CC=CC1",[],"[c:0]1[ch:1][ch][c:3][c!r5:4][c!r5:5]1>>[c:0]1[CH2:1][c:3][c:4][c:5]1",true,-0.3180772572],[null,416.1078913752,2,"completed",-5.7268,2.0,2,"C(#Cc1ccccc1)c1ccccc1","C(#Cc1ccc(C#Cc2ccccc2)cc1)c1ccccc1",[],"[ch&r6,CH1&r5:1]>>[*:1](-C#C-c1ccccc1)",true,-0.6046950594],[null,253.7983102923,2,"completed",-5.849528,2.0,2,"C(#Cc1ccccc1)c1ccccc1","C(#Cc1cccc(C#Cc2ccccc2)c1)c1ccccc1",[],"[ch&r6,CH1&r5:1]>>[*:1](-C#C-c1ccccc1)",true,-0.5828308258],[null,241.8248082554,2,"completed",-5.696164,2.0,2,"C(#Cc1ccccc1)c1ccccc1","C(#Cc1ccccc1C#Cc1ccccc1)c1ccccc1",[],"[ch&r6,CH1&r5:1]>>[*:1](-C#C-c1ccccc1)",true,-0.4823182354],[null,318.2194176098,2,"completed",-6.018256,2.0,2,"C(#Cc1ccccc1)c1ccccc1","C(#Cc1ccccn1)c1ccccn1",[],"[ch&r6:0]>>[nr6:0]",true,-0.7172368491],[null,482.3672237164,2,"completed",-6.099308,2.0,2,"C(#Cc1ccccc1)c1ccccc1","C(#Cc1ccncc1)c1ccncc1",[],"[ch&r6:0]>>[nr6:0]",true,-0.8497059569],[null,397.6213500022,2,"completed",-5.995256,2.0,2,"C(#Cc1ccccc1)c1ccccc1","C(#Cc1cccnc1)c1cccnc1",[],"[ch&r6:0]>>[nr6:0]",true,-0.7421789257],[null,417.2871061959,2,"completed",-6.544588,2.0,2,"C(#Cc1ccccc1)c1ccccc1","O=c1ccc(C#Cc2ccc(=O)oc2)co1",[],"[c:1]1[c:2][ch:3][ch:4][c:5][c:6]1>>[c:1]1[c:2][o:3][c:4](=O)[c:5][c:6]1",true,-1.0939275246],[null,202.9354724022,2,"completed",-6.84552,2.0,2,"C(#Cc1ccccc1)c1ccccc1","O=c1cc(C#Cc2ccoc(=O)c2)cco1",[],"[c:1]1[c:2][ch:3][ch:4][c:5][c:6]1>>[c:1]1[c:2][o:3][c:4](=O)[c:5][c:6]1",true,-1.2386018087],[null,360.8365499242,2,"completed",-6.14586,2.0,2,"C(#Cc1ccccc1)c1ccccc1","O=c1occcc1C#Cc1cccoc1=O",[],"[c:1]1[c:2][ch:3][ch:4][c:5][c:6]1>>[c:1]1[c:2][o:3][c:4](=O)[c:5][c:6]1",true,-0.8161962718],[null,199.7454947732,2,"completed",-6.59896,2.0,2,"C(#Cc1ccccc1)c1ccccc1","O=c1cccc(C#Cc2cccc(=O)o2)o1",[],"[c:1]1[c:2][ch:3][ch:4][c:5][c:6]1>>[c:1]1[c:2][o:3][c:4](=O)[c:5][c:6]1",true,-1.0681151589],[null,98.7522168391,2,"completed",-6.624168,2.0,2,"C(#Cc1ccccc1)c1ccccc1","O=c1ccoc(C#Cc2cc(=O)cco2)c1",[],"[ch:1]1[c:2][c:3][ch:4][c:5][c:6]1>>[o:1]1[c:2][c:3][C:4](=O)[c:5][c:6]1",true,-1.0714780285],[null,412.2440519933,2,"completed",-6.200232,2.0,2,"C(#Cc1ccccc1)c1ccccc1","O=c1ccocc1C#Cc1coccc1=O",[],"[ch:1]1[c:2][c:3][ch:4][c:5][c:6]1>>[o:1]1[c:2][c:3][C:4](=O)[c:5][c:6]1",true,-0.8735532501],[null,108.0295694259,2,"completed",-5.25208,2.0,2,"c1ccc(Nc2ccccc2)cc1","c1ccc(-c2cccc(Nc3cccc(-c4ccccc4)c3)c2)cc1",[],"[cH&r6,CH&r5:1]>>[#6:1](-[c]1[ch]ccc[ch]1)",true,-0.1516682821],[null,105.6212938246,2,"completed",-5.24932,2.0,2,"c1ccc(Nc2ccccc2)cc1","c1ccc(Nc2cc(-c3ccccc3)cc(-c3ccccc3)c2)cc1",[],"[cH&r6,CH&r5:1]>>[#6:1](-[c]1[ch]ccc[ch]1)",true,-0.148597188],[null,160.8731471942,2,"completed",-5.20194,2.0,2,"c1ccc(Nc2ccccc2)cc1","c1ccc(-c2ccc(Nc3ccc(-c4ccccc4)cc3)cc2)cc1",[],"[cH&r6,CH&r5:1]>>[#6:1](-[c]1[ch]ccc[ch]1)",true,-0.1759890157],[null,286.7985732052,2,"completed",-5.273332,2.0,2,"c1ccc(Nc2ccccc2)cc1","c1ccc(Nc2c(-c3ccccc3)cccc2-c2ccccc2)cc1",[],"[cH&r6,CH&r5:1]>>[#6:1](-[c]1[ch]ccc[ch]1)",true,-0.3114080488],[null,159.2503365115,2,"completed",-5.1679,2.0,2,"c1ccc(Nc2ccccc2)cc1","c1ccc(-c2ccccc2Nc2ccccc2-c2ccccc2)cc1",[],"[cH&r6,CH&r5:1]>>[#6:1](-[c]1[ch]ccc[ch]1)",true,-0.1661919691],[null,126.3284865031,2,"completed",-5.171212,2.0,2,"c1ccc(Nc2ccccc2)cc1","c1ccc2cc(Nc3ccc4ccccc4c3)ccc2c1",[],"[cH&r6:1][cH&r6:2]>>[c:1]2cccc[c:2]2",true,-0.1358077667],[null,124.391064386,2,"completed",-5.105064,2.0,2,"c1ccc(Nc2ccccc2)cc1","c1ccc2c(Nc3cccc4ccccc34)cccc2c1",[],"[cH&r6:1][cH&r6:2]>>[c:1]2cccc[c:2]2",true,-0.1244415626],[null,210.4021559934,2,"completed",-4.784904,2.0,2,"c1ccc(Nc2ccccc2)cc1","C1=CC(NC2=CCC=C2)=CC1",[],"[c:0]1[ch:1][ch][c:3][c!r5:4][c!r5:5]1>>[c:0]1[CH2:1][c:3][c:4][c:5]1",true,-0.3048261094],[null,202.8547408367,2,"completed",-4.738628,2.0,2,"c1ccc(Nc2ccccc2)cc1","C1=CCC(NC2=CC=CC2)=C1",[],"[c:0]1[ch:1][ch][c:3][c!r5:4][c!r5:5]1>>[c:0]1[CH2:1][c:3][c:4][c:5]1",true,-0.3242514608],[null,113.7404212291,2,"completed",-5.487324,2.0,2,"c1ccc(Nc2ccccc2)cc1","c1ccc(Nc2ccccn2)nc1",[],"[ch&r6:0]>>[nr6:0]",true,-0.2940180693],[null,321.5443185812,2,"completed",-5.735724,2.0,2,"c1ccc(Nc2ccccc2)cc1","c1cc(Nc2ccncc2)ccn1",[],"[ch&r6:0]>>[nr6:0]",true,-0.549018944],[null,312.1621042108,2,"completed",-5.467912,2.0,2,"c1ccc(Nc2ccccc2)cc1","c1cncc(Nc2cccnc2)c1",[],"[ch&r6:0]>>[nr6:0]",true,-0.4046865537],[null,83.8755576929,2,"completed",-5.118772,2.0,2,"c1ccc(Nc2ccccc2)cc1","c1ccc(Nc2cccc(Nc3ccccc3)c2)cc1",[],"[ch&r6,CH1&r5:1]>>[*:1](-N-c1ccccc1)",true,-0.0848986413],[null,261.4300651552,2,"completed",-5.064584,2.0,2,"c1ccc(Nc2ccccc2)cc1","c1ccc(Nc2ccccc2Nc2ccccc2)cc1",[],"[ch&r6,CH1&r5:1]>>[*:1](-N-c1ccccc1)",true,-0.262602899],[null,265.999734542,2,"completed",-4.873776,2.0,2,"c1ccc(Nc2ccccc2)cc1","c1ccc(Nc2ccc(Nc3ccccc3)cc2)cc1",[],"[ch&r6,CH1&r5:1]>>[*:1](-N-c1ccccc1)",true,-0.3095686271],[null,94.7744892879,2,"completed",-5.112608,2.0,2,"c1ccc(Nc2ccccc2)cc1","c1ccc(N(c2ccccc2)c2ccccc2)cc1",[],"[r:1][NH!R:2][r:3]>>[r:1][N:2](-c1ccccc1)[r:3]",true,-0.0951845315],[null,157.6264693795,2,"completed",-5.792856,2.0,2,"c1ccc2ccccc2c1","c1ccc(-c2ccc3ccc(-c4ccccc4)cc3c2)cc1",[],"[cH&r6,CH&r5:1]>>[#6:1](-[c]1[ch]ccc[ch]1)",true,-0.5099709088],[null,735.0806604117,2,"completed",-5.791384,2.0,2,"c1ccc2ccccc2c1","c1ccc(-c2ccc(-c3ccccc3)c3ccccc23)cc1",[],"[cH&r6,CH&r5:1]>>[#6:1](-[c]1[ch]ccc[ch]1)",true,-0.8800962315],[null,251.984018717,2,"completed",-5.743544,2.0,2,"c1ccc2ccccc2c1","c1ccc(-c2ccc3cc(-c4ccccc4)ccc3c2)cc1",[],"[cH&r6,CH&r5:1]>>[#6:1](-[c]1[ch]ccc[ch]1)",true,-0.5161675085],[null,695.6469091902,2,"completed",-5.796904,2.0,2,"c1ccc2ccccc2c1","c1ccc(-c2cccc3c(-c4ccccc4)cccc23)cc1",[],"[cH&r6,CH&r5:1]>>[#6:1](-[c]1[ch]ccc[ch]1)",true,-0.8496502004],[null,479.0870540344,2,"completed",-5.798192,2.0,2,"c1ccc2ccccc2c1","c1ccc(-c2cccc3cccc(-c4ccccc4)c23)cc1",[],"[cH&r6,CH&r5:1]>>[#6:1](-[c]1[ch]ccc[ch]1)",true,-0.684387112],[null,171.5972154784,2,"completed",-5.834256,2.0,2,"c1ccc2ccccc2c1","c1ccc(-c2cc3ccccc3cc2-c2ccccc2)cc1",[],"[cH&r6,CH&r5:1]>>[#6:1](-[c]1[ch]ccc[ch]1)",true,-0.5418673476],[null,149.8427671916,2,"completed",-5.507932,2.0,2,"c1ccc2ccccc2c1","c1ccc2cc3ccccc3cc2c1",[],"[cH&r6:1][cH&r6:2]>>[c:1]2cccc[c:2]2",true,-0.3224795002],[null,226.0944611292,2,"completed",-5.85514,2.0,2,"c1ccc2ccccc2c1","c1ccc2c(c1)ccc1ccccc12",[],"[cH&r6:1][cH&r6:2]>>[c:1]2cccc[c:2]2",true,-0.5749213433],[null,433.9524842478,2,"completed",-5.823124,2.0,2,"c1ccc2ccccc2c1","C1=Cc2cccc3cccc1c23",[],"[ch:1]2[c:3][c:4][c:5][c:6]3[c:7][c:8][c:9][ch:2][c:10]23>>C1=C[c:1]2[c:3][c:4][c:5][c:6]3[c:7][c:8][c:9][c:2]1[c:10]23",true,-0.6667382058],[null,226.4214584344,2,"completed",-5.182344,2.0,2,"c1ccc2ccccc2c1","C1=c2ccccc2=CC1",[],"[c:0]1[ch:1][ch][c:3][c!r5:4][c!r5:5]1>>[c:0]1[CH2:1][c:3][c:4][c:5]1",true,-0.2336431866],[null,280.0815016254,2,"completed",-5.551724,2.0,2,"c1ccc2ccccc2c1","C(=Cc1cccc2cccc(C=Cc3ccccc3)c12)c1ccccc1",[],"[ch&r6,CH1&r5:1]>>[*:1](-C=C-c1ccccc1)",true,-0.4224125802],[null,275.2820921462,2,"completed",-5.497536,2.0,2,"c1ccc2ccccc2c1","C(=Cc1cccc2c(C=Cc3ccccc3)cccc12)c1ccccc1",[],"[ch&r6,CH1&r5:1]>>[*:1](-C=C-c1ccccc1)",true,-0.3914298369],[null,311.0546459418,2,"completed",-5.420808,2.0,2,"c1ccc2ccccc2c1","C(=Cc1ccc(C=Cc2ccccc2)c2ccccc12)c1ccccc1",[],"[ch&r6,CH1&r5:1]>>[*:1](-C=C-c1ccccc1)",true,-0.3836465841],[null,134.6229408318,2,"completed",-5.607568,2.0,2,"c1ccc2ccccc2c1","C(=Cc1ccc2ccc(C=Cc3ccccc3)cc2c1)c1ccccc1",[],"[ch&r6,CH1&r5:1]>>[*:1](-C=C-c1ccccc1)",true,-0.3799469973],[null,197.9534817236,2,"completed",-5.485668,2.0,2,"c1ccc2ccccc2c1","C(=Cc1ccc2cc(C=Cc3ccccc3)ccc2c1)c1ccccc1",[],"[ch&r6,CH1&r5:1]>>[*:1](-C=C-c1ccccc1)",true,-0.334765718],[null,195.2632458158,2,"completed",-5.651176,2.0,2,"c1ccc2ccccc2c1","C(=Cc1cc2ccccc2cc1C=Cc1ccccc1)c1ccccc1",[],"[ch&r6,CH1&r5:1]>>[*:1](-C=C-c1ccccc1)",true,-0.4324202549],[null,173.2274693155,2,"completed",-5.603336,2.0,2,"c1ccc2ccccc2c1","C(#Cc1ccc2cc(C#Cc3ccccc3)ccc2c1)c1ccccc1",[],"[ch&r6,CH1&r5:1]>>[*:1](-C#C-c1ccccc1)",true,-0.3926166696],[null,114.3304247629,2,"completed",-5.713644,2.0,2,"c1ccc2ccccc2c1","C(#Cc1ccc2ccc(C#Cc3ccccc3)cc2c1)c1ccccc1",[],"[ch&r6,CH1&r5:1]>>[*:1](-C#C-c1ccccc1)",true,-0.4445057208],[null,329.856304777,2,"completed",-5.606832,2.0,2,"c1ccc2ccccc2c1","C(#Cc1cccc2cccc(C#Cc3ccccc3)c12)c1ccccc1",[],"[ch&r6,CH1&r5:1]>>[*:1](-C#C-c1ccccc1)",true,-0.4844334146],[null,191.2381860024,2,"completed",-5.484748,2.0,2,"c1ccc2ccccc2c1","C(#Cc1ccc(C#Cc2ccccc2)c2ccccc12)c1ccccc1",[],"[ch&r6,CH1&r5:1]>>[*:1](-C#C-c1ccccc1)",true,-0.3303138588],[null,169.5450113032,2,"completed",-5.753664,2.0,2,"c1ccc2ccccc2c1","C(#Cc1cc2ccccc2cc1C#Cc1ccccc1)c1ccccc1",[],"[ch&r6,CH1&r5:1]>>[*:1](-C#C-c1ccccc1)",true,-0.4879662458],[null,339.343037938,2,"completed",-5.589628,2.0,2,"c1ccc2ccccc2c1","C(#Cc1cccc2c(C#Cc3ccccc3)cccc12)c1ccccc1",[],"[ch&r6,CH1&r5:1]>>[*:1](-C#C-c1ccccc1)",true,-0.4823112385],[null,563.2011571734,2,"completed",-5.926348,2.0,2,"c1ccc2ccccc2c1","c1cc2cnccc2cn1",[],"[ch&r6:0]>>[nr6:0]",true,-0.8073366967],[null,662.8314552324,2,"completed",-5.96324,2.0,2,"c1ccc2ccccc2c1","c1cc2ccncc2cn1",[],"[ch&r6:0]>>[nr6:0]",true,-0.8969310753],[null,781.7507722409,2,"completed",-5.735908,2.0,2,"c1ccc2ccccc2c1","c1cnc2cccnc2c1",[],"[ch&r6:0]>>[nr6:0]",true,-0.8995998957],[null,1032.4810839111,2,"completed",-5.740324,2.0,2,"c1ccc2ccccc2c1","c1ccc2cnncc2c1",[],"[ch&r6:0]>>[nr6:0]",true,-1.1255773864],[null,907.3820643894,2,"completed",-5.687516,2.0,2,"c1ccc2ccccc2c1","c1ccc2nccnc2c1",[],"[ch&r6:0]>>[nr6:0]",true,-0.9962318934],[null,615.1684452884,2,"completed",-5.755872,2.0,2,"c1ccc2ccccc2c1","c1cnc2ncccc2c1",[],"[ch&r6:0]>>[nr6:0]",true,-0.7676031367],[null,241.1575657679,2,"completed",-4.99954,2.0,2,"c1ccc2ccccc2c1","c1ccc(Nc2cccc3c(Nc4ccccc4)cccc23)cc1",[],"[ch&r6,CH1&r5:1]>>[*:1](-N-c1ccccc1)",true,-0.2512014236],[null,481.5494524023,2,"completed",-4.90156,2.0,2,"c1ccc2ccccc2c1","c1ccc(Nc2ccc(Nc3ccccc3)c3ccccc23)cc1",[],"[ch&r6,CH1&r5:1]>>[*:1](-N-c1ccccc1)",true,-0.5011839059],[null,192.2935662971,2,"completed",-5.190164,2.0,2,"c1ccc2ccccc2c1","c1ccc(Nc2cc3ccccc3cc2Nc2ccccc2)cc1",[],"[ch&r6,CH1&r5:1]>>[*:1](-N-c1ccccc1)",true,-0.2023864956],[null,199.1564854641,2,"completed",-5.146556,2.0,2,"c1ccc2ccccc2c1","c1ccc(Nc2cccc3cccc(Nc4ccccc4)c23)cc1",[],"[ch&r6,CH1&r5:1]>>[*:1](-N-c1ccccc1)",true,-0.2018052568],[null,216.3032537008,2,"completed",-4.924468,2.0,2,"c1ccc2ccccc2c1","c1ccc(Nc2ccc3cc(Nc4ccccc4)ccc3c2)cc1",[],"[ch&r6,CH1&r5:1]>>[*:1](-N-c1ccccc1)",true,-0.248766405],[null,79.8706201448,2,"completed",-5.112332,2.0,2,"c1ccc2ccccc2c1","c1ccc(Nc2ccc3ccc(Nc4ccccc4)cc3c2)cc1",[],"[ch&r6,CH1&r5:1]>>[*:1](-N-c1ccccc1)",true,-0.0803357597],[null,229.1609018144,2,"completed",-7.066872,2.0,2,"c1ccc2ccccc2c1","O=c1occc2ccoc(=O)c12",[],"[c:1]1[c:2][ch:3][ch:4][c:5][c:6]1>>[c:1]1[c:2][o:3][c:4](=O)[c:5][c:6]1",true,-1.395751266],[null,399.5055558658,2,"completed",-6.994928,2.0,2,"c1ccc2ccccc2c1","O=c1ccc2oc(=O)ccc2o1",[],"[c:1]1[c:2][ch:3][ch:4][c:5][c:6]1>>[c:1]1[c:2][o:3][c:4](=O)[c:5][c:6]1",true,-1.3853061866],[null,533.2618981557,2,"completed",-6.786364,2.0,2,"c1ccc2ccccc2c1","O=c1occc2c(=O)occc12",[],"[c:1]1[c:2][ch:3][ch:4][c:5][c:6]1>>[c:1]1[c:2][o:3][c:4](=O)[c:5][c:6]1",true,-1.2953153233],[null,360.371978311,2,"completed",-7.020964,2.0,2,"c1ccc2ccccc2c1","O=c1ccc2ccc(=O)oc2o1",[],"[c:1]1[c:2][ch:3][ch:4][c:5][c:6]1>>[c:1]1[c:2][o:3][c:4](=O)[c:5][c:6]1",true,-1.3921272501],[null,518.7315998322,2,"completed",-6.423516,2.0,2,"c1ccc2ccccc2c1","O=c1ccoc2occc(=O)c12",[],"[ch:1]1[c:2][c:3][ch:4][c:5][c:6]1>>[o:1]1[c:2][c:3][C:4](=O)[c:5][c:6]1",true,-1.0617969805],[null,254.3160240606,2,"completed",-6.761892,2.0,2,"c1ccc2ccccc2c1","O=c1ccoc2c(=O)ccoc12",[],"[ch:1]1[c:2][c:3][ch:4][c:5][c:6]1>>[o:1]1[c:2][c:3][C:4](=O)[c:5][c:6]1",true,-1.1907981776],[null,153.2756264159,2,"completed",-5.873448,2.0,2,"c1ccncc1","c1ccc(-c2cccc(-c3ccccc3)n2)cc1",[],"[cH&r6,CH&r5:1]>>[#6:1](-[c]1[ch]ccc[ch]1)",true,-0.5626918374],[null,233.00696158,2,"completed",-5.917516,2.0,2,"c1ccncc1","c1ccc(-c2cncc(-c3ccccc3)c2)cc1",[],"[cH&r6,CH&r5:1]>>[#6:1](-[c]1[ch]ccc[ch]1)",true,-0.6178795394],[null,164.2073063984,2,"completed",-5.703248,2.0,2,"c1ccncc1","c1ccc2cc3cnccc3cc2c1",[],"[cH&r6:1][cH&r6:2]>>[c:1]2cccc[c:2]2",true,-0.4530772922],[null,148.299569521,2,"completed",-5.765992,2.0,2,"c1ccncc1","c1ccc2nc3ccccc3cc2c1",[],"[cH&r6:1][cH&r6:2]>>[c:1]2cccc[c:2]2",true,-0.4892136352],[null,166.8260108535,2,"completed",-5.765716,2.0,2,"c1ccncc1","C(=Cc1cncc(C=Cc2ccccc2)c1)c1ccccc1",[],"[ch&r6,CH1&r5:1]>>[*:1](-C=C-c1ccccc1)",true,-0.4949626615],[null,164.3342727832,2,"completed",-5.680156,2.0,2,"c1ccncc1","C(=Cc1cccc(C=Cc2ccccc2)n1)c1ccccc1",[],"[ch&r6,CH1&r5:1]>>[*:1](-C=C-c1ccccc1)",true,-0.4380986596],[null,185.8051797821,2,"completed",-5.896264,2.0,2,"c1ccncc1","C(#Cc1cncc(C#Cc2ccccc2)c1)c1ccccc1",[],"[ch&r6,CH1&r5:1]>>[*:1](-C#C-c1ccccc1)",true,-0.5875384073],[null,142.1025214143,2,"completed",-5.852196,2.0,2,"c1ccncc1","C(#Cc1cccc(C#Cc2ccccc2)n1)c1ccccc1",[],"[ch&r6,CH1&r5:1]>>[*:1](-C#C-c1ccccc1)",true,-0.5453756041],[null,881.7338755149,2,"completed",-5.935548,2.0,2,"c1ccncc1","c1cncnc1",[],"[ch&r6:0]>>[nr6:0]",true,-1.0580848042],[null,866.0938611421,2,"completed",-5.770408,2.0,2,"c1ccncc1","c1cnccn1",[],"[ch&r6:0]>>[nr6:0]",true,-0.9850622065],[null,1164.8084822666,2,"completed",-5.747868,2.0,2,"c1ccncc1","c1ccnnc1",[],"[ch&r6:0]>>[nr6:0]",true,-1.2499791773],[null,115.709519938,2,"completed",-5.158516,2.0,2,"c1ccncc1","c1ccc(Nc2cccc(Nc3ccccc3)n2)cc1",[],"[ch&r6,CH1&r5:1]>>[*:1](-N-c1ccccc1)",true,-0.1227457246],[null,166.6832597341,2,"completed",-5.215556,2.0,2,"c1ccncc1","c1ccc(Nc2cncc(Nc3ccccc3)c2)cc1",[],"[ch&r6,CH1&r5:1]>>[*:1](-N-c1ccccc1)",true,-0.1852737751],[null,151.0257153473,2,"completed",-5.726708,2.0,2,"C(=Cc1ccccc1)c1ccccc1","C(=Cc1cc(-c2ccccc2)cc(-c2ccccc2)c1)c1ccccc1",[],"[cH&r6,CH&r5:1]>>[#6:1](-[c]1[ch]ccc[ch]1)",true,-0.4639640031],[null,341.7842121762,2,"completed",-5.702604,2.0,2,"C(=Cc1ccccc1)c1ccccc1","C(=Cc1c(-c2ccccc2)cccc1-c1ccccc1)c1ccccc1",[],"[cH&r6,CH&r5:1]>>[#6:1](-[c]1[ch]ccc[ch]1)",true,-0.5429096815],[null,249.4624523189,2,"completed",-5.578312,2.0,2,"C(=Cc1ccccc1)c1ccccc1","C(=Cc1ccc(-c2ccccc2)cc1)c1ccc(-c2ccccc2)cc1",[],"[cH&r6,CH&r5:1]>>[#6:1](-[c]1[ch]ccc[ch]1)",true,-0.4175342813],[null,455.6924455648,2,"completed",-5.803528,2.0,2,"C(=Cc1ccccc1)c1ccccc1","C(=Cc1ccccc1-c1ccccc1)c1ccccc1-c1ccccc1",[],"[cH&r6,CH&r5:1]>>[#6:1](-[c]1[ch]ccc[ch]1)",true,-0.6709559687],[null,150.9705255977,2,"completed",-5.725604,2.0,2,"C(=Cc1ccccc1)c1ccccc1","C(=Cc1cccc(-c2ccccc2)c1)c1cccc(-c2ccccc2)c1",[],"[cH&r6,CH&r5:1]>>[#6:1](-[c]1[ch]ccc[ch]1)",true,-0.4632153693],[null,326.0818804323,2,"completed",-5.539212,2.0,2,"C(=Cc1ccccc1)c1ccccc1","C(=Cc1cccc2ccccc12)c1cccc2ccccc12",[],"[cH&r6:1][cH&r6:2]>>[c:1]2cccc[c:2]2",true,-0.4481672806],[null,188.1050606217,2,"completed",-5.567456,2.0,2,"C(=Cc1ccccc1)c1ccccc1","C(=Cc1ccc2ccccc2c1)c1ccc2ccccc2c1",[],"[cH&r6:1][cH&r6:2]>>[c:1]2cccc[c:2]2",true,-0.3774333301],[null,255.4530562048,2,"completed",-5.324208,2.0,2,"C(=Cc1ccccc1)c1ccccc1","C1=CC(C=CC2=CCC=C2)=CC1",[],"[c:0]1[ch:1][ch][c:3][c!r5:4][c!r5:5]1>>[c:0]1[CH2:1][c:3][c:4][c:5]1",true,-0.2998135842],[null,327.8330188685,2,"completed",-5.129904,2.0,2,"C(=Cc1ccccc1)c1ccccc1","C1=CCC(C=CC2=CC=CC2)=C1",[],"[c:0]1[ch:1][ch][c:3][c!r5:4][c!r5:5]1>>[c:0]1[CH2:1][c:3][c:4][c:5]1",true,-0.3285006398],[null,161.1127333031,2,"completed",-5.666908,2.0,2,"C(=Cc1ccccc1)c1ccccc1","C(=Cc1cccc(C=Cc2ccccc2)c1)c1ccccc1",[],"[ch&r6,CH1&r5:1]>>[*:1](-C=C-c1ccccc1)",true,-0.4282940652],[null,229.5702205461,2,"completed",-5.500572,2.0,2,"C(=Cc1ccccc1)c1ccccc1","C(=Cc1ccc(C=Cc2ccccc2)cc1)c1ccccc1",[],"[ch&r6,CH1&r5:1]>>[*:1](-C=C-c1ccccc1)",true,-0.3623904945],[null,333.0640965866,2,"completed",-5.609684,2.0,2,"C(=Cc1ccccc1)c1ccccc1","C(=Cc1ccccc1C=Cc1ccccc1)c1ccccc1",[],"[ch&r6,CH1&r5:1]>>[*:1](-C=C-c1ccccc1)",true,-0.4880807357],[null,174.7662276953,2,"completed",-5.873816,2.0,2,"C(=Cc1ccccc1)c1ccccc1","C(=Cc1ccccn1)c1ccccn1",[],"[ch&r6:0]>>[nr6:0]",true,-0.5691668677],[null,420.2667936602,2,"completed",-6.064072,2.0,2,"C(=Cc1ccccc1)c1ccccc1","C(=Cc1ccncc1)c1ccncc1",[],"[ch&r6:0]>>[nr6:0]",true,-0.7950139874],[null,434.9734146722,2,"completed",-5.976212,2.0,2,"C(=Cc1ccccc1)c1ccccc1","C(=Cc1cccnc1)c1cccnc1",[],"[ch&r6:0]>>[nr6:0]",true,-0.7519296053],[null,466.951261464,2,"completed",-6.446148,2.0,2,"C(=Cc1ccccc1)c1ccccc1","O=c1ccc(C=Cc2ccc(=O)oc2)co1",[],"[c:1]1[c:2][ch:3][ch:4][c:5][c:6]1>>[c:1]1[c:2][o:3][c:4](=O)[c:5][c:6]1",true,-1.0516556257],[null,382.9653075393,2,"completed",-5.933432,2.0,2,"C(=Cc1ccccc1)c1ccccc1","O=c1occcc1C=Cc1cccoc1=O",[],"[c:1]1[c:2][ch:3][ch:4][c:5][c:6]1>>[c:1]1[c:2][o:3][c:4](=O)[c:5][c:6]1",true,-0.6978687463],[null,202.1643819247,2,"completed",-6.410176,2.0,2,"C(=Cc1ccccc1)c1ccccc1","O=c1cccc(C=Cc2cccc(=O)o2)o1",[],"[c:1]1[c:2][ch:3][ch:4][c:5][c:6]1>>[c:1]1[c:2][o:3][c:4](=O)[c:5][c:6]1",true,-0.9391407782],[null,199.9180439987,2,"completed",-6.779924,2.0,2,"C(=Cc1ccccc1)c1ccccc1","O=c1cc(C=Cc2ccoc(=O)c2)cco1",[],"[c:1]1[c:2][ch:3][ch:4][c:5][c:6]1>>[c:1]1[c:2][o:3][c:4](=O)[c:5][c:6]1",true,-1.1928193915],[null,92.8430880756,2,"completed",-6.527752,2.0,2,"C(=Cc1ccccc1)c1ccccc1","O=c1ccoc(C=Cc2cc(=O)cco2)c1",[],"[ch:1]1[c:2][c:3][ch:4][c:5][c:6]1>>[o:1]1[c:2][c:3][C:4](=O)[c:5][c:6]1",true,-1.0037295293],[null,671.682692097,2,"completed",-5.96738,2.0,2,"C(=Cc1ccccc1)c1ccccc1","O=c1ccocc1C=Cc1coccc1=O",[],"[ch:1]1[c:2][c:3][ch:4][c:5][c:6]1>>[o:1]1[c:2][c:3][C:4](=O)[c:5][c:6]1",true,-0.9054325985],[0.6895829833,140.8141536371,3,"completed",-4.735592,3.0,3,"c1ccc2c(Nc3cccc4ccccc34)cccc2c1","C1=c2cccc(Nc3cccc4c3=CCC=4)c2=CC1",{},"[c:0]1[ch:1][ch][c:3][c!r5:4][c!r5:5]1>>[c:0]1[CH2:1][c:3][c:4][c:5]1",null,-0.2913713939],[0.6847415129,172.7540231861,3,"completed",-4.757488,3.0,3,"c1ccc2cc(Nc3ccc4ccccc4c3)ccc2c1","C1=c2ccc(Nc3ccc4c(c3)=CCC=4)cc2=CC1",{},"[c:0]1[ch:1][ch][c:3][c!r5:4][c!r5:5]1>>[c:0]1[CH2:1][c:3][c:4][c:5]1",null,-0.2955131857],[0.6329634907,118.8938982557,3,"completed",-4.546532,3.0,3,"c1ccc2c(Nc3cccc4ccccc34)cccc2c1","C1=c2ccccc2=C(NC2=c3ccccc3=CC2)C1",{},"[c:0]1[ch:1][ch][c:3][c!r5:4][c!r5:5]1>>[c:0]1[CH2:1][c:3][c:4][c:5]1",null,-0.405260292],[0.6305452189,146.6637926013,3,"completed",-5.021712,3.0,3,"c1ccc2c(Nc3cccc4ccccc34)cccc2c1","C1=Cc2c(cccc2Nc2cccc3c2C=CC3)C1",{},"[c:0]1[ch:1][ch][c:3][c!r5:4][c!r5:5]1>>[c:0]1[CH2:1][c:3][c:4][c:5]1",null,-0.1565678237],[0.6243287179,132.6694404249,3,"completed",-4.748288,3.0,3,"C1=c2cc(Nc3ccccc3)c(Nc3ccccc3)cc2=CC1","C1=CCC(Nc2cc3c(cc2NC2=CC=CC2)=CCC=3)=C1",{},"[c:0]1[ch:1][ch][c:3][c!r5:4][c!r5:5]1>>[c:0]1[CH2:1][c:3][c:4][c:5]1",null,-0.2796691484],[0.6236331658,195.7777565831,3,"completed",-4.678736,3.0,3,"C1=CC(Nc2cc3ccccc3cc2NC2=CCC=C2)=CC1","C1=CC(Nc2cc3c(cc2NC2=CCC=C2)=CCC=3)=CC1",{},"[c:0]1[ch:1][ch][c:3][c!r5:4][c!r5:5]1>>[c:0]1[CH2:1][c:3][c:4][c:5]1",null,-0.3539575896],[0.6212225726,226.4025676848,3,"completed",-5.093196,3.0,3,"O=c1ccoc(-c2c(Nc3ccccc3)cccc2Nc2ccccc2)c1","O=c1ccoc(-c2c(NC3=CC=CC3)cccc2NC2=CC=CC2)c1",{},"[c:0]1[ch:1][ch][c:3][c!r5:4][c!r5:5]1>>[c:0]1[CH2:1][c:3][c:4][c:5]1",null,-0.2264526593],[0.6160556155,152.0746305763,3,"completed",-4.86016,3.0,3,"C1=CC(c2c(Nc3ccccc3)cccc2Nc2ccccc2)=CC1","C1=CC(Nc2cccc(NC3=CCC=C3)c2C2=CCC=C2)=CC1",{},"[c:0]1[ch:1][ch][c:3][c!r5:4][c!r5:5]1>>[c:0]1[CH2:1][c:3][c:4][c:5]1",null,-0.2265238924],[0.6158331071,147.6454845545,3,"completed",-4.956484,3.0,3,"C1=CC(c2cc(Nc3ccccc3)cc(C3=CCC=C3)c2)=CC1","C1=CC(Nc2cc(C3=CCC=C3)cc(C3=CCC=C3)c2)=CC1",{},"[c:0]1[ch:1][ch][c:3][c!r5:4][c!r5:5]1>>[c:0]1[CH2:1][c:3][c:4][c:5]1",null,-0.178582311],[0.6140144167,160.3473427522,3,"completed",-4.978932,3.0,3,"c1ccc2cc(Nc3ccc4ccccc4c3)ccc2c1","C1=Cc2ccc(Nc3ccc4c(c3)CC=C4)cc2C1",{},"[c:0]1[ch:1][ch][c:3][c!r5:4][c!r5:5]1>>[c:0]1[CH2:1][c:3][c:4][c:5]1",null,-0.1813654488],[0.6140144167,141.5417785493,3,"completed",-5.024656,3.0,3,"c1ccc2cc(Nc3ccc4ccccc4c3)ccc2c1","C1=Cc2cc(Nc3ccc4c(c3)C=CC4)ccc2C1",{},"[c:0]1[ch:1][ch][c:3][c!r5:4][c!r5:5]1>>[c:0]1[CH2:1][c:3][c:4][c:5]1",null,-0.1510485586],[0.6114402844,149.0365087739,3,"completed",-4.895856,3.0,3,"C1=CCC(c2c(Nc3ccccc3)cccc2Nc2ccccc2)=C1","C1=CCC(c2c(NC3=CCC=C3)cccc2NC2=CCC=C2)=C1",{},"[c:0]1[ch:1][ch][c:3][c!r5:4][c!r5:5]1>>[c:0]1[CH2:1][c:3][c:4][c:5]1",null,-0.2064764383],[0.6049544872,104.7361806702,3,"completed",-5.385112,3.0,3,"C1=CC(c2cc(Nc3ccccc3)cc(C3=CCC=C3)c2)=CC1","C1=CC(c2cc(Nc3ccccc3)cc(C3=CCC=C3)n2)=CC1",{},"[ch&r6:0]>>[nr6:0]",null,-0.2253912272],[0.604229109,124.5604723606,3,"completed",-4.85326,3.0,3,"C1=CC(c2cc(Nc3ccccc3)cc(Nc3ccccc3)c2)=CC1","C1=CC(Nc2cc(NC3=CCC=C3)cc(C3=CCC=C3)c2)=CC1",{},"[c:0]1[ch:1][ch][c:3][c!r5:4][c!r5:5]1>>[c:0]1[CH2:1][c:3][c:4][c:5]1",null,-0.2129479251],[0.6034376457,177.9294750007,3,"completed",-4.851144,3.0,3,"C1=CC(c2cc(Nc3ccccc3)cc(C3=CCC=C3)c2)=CC1","C1=CCC(Nc2cc(C3=CCC=C3)cc(C3=CCC=C3)c2)=C1",{},"[c:0]1[ch:1][ch][c:3][c!r5:4][c!r5:5]1>>[c:0]1[CH2:1][c:3][c:4][c:5]1",null,-0.2490065448],[0.6017688665,141.8344471949,3,"completed",-4.745712,3.0,3,"C1=C(NC2=CCC(c3ccccc3)=C2)C=C(c2ccccc2)C1","C1=CC(C2=CC(NC3=CCC(C4=CCC=C4)=C3)=CC2)=CC1",{},"[c:0]1[ch:1][ch][c:3][c!r5:4][c!r5:5]1>>[c:0]1[CH2:1][c:3][c:4][c:5]1",null,-0.2856952993],[0.601735471,168.1481616862,3,"completed",-4.827868,3.0,3,"C1=CC(c2c(Nc3ccccc3)cccc2Nc2ccccc2)=CC1","C1=CCC(Nc2cccc(NC3=CC=CC3)c2C2=CCC=C2)=C1",{},"[c:0]1[ch:1][ch][c:3][c!r5:4][c!r5:5]1>>[c:0]1[CH2:1][c:3][c:4][c:5]1",null,-0.2540888796],[0.6015044768,227.7649006693,3,"completed",-4.544416,3.0,3,"C1=CC(Nc2cccc(NC3=CCC=C3)c2)=CC1","c1cc(Nc2cc[nH]c2)cc(Nc2cc[nH]c2)c1",{},"[#6H2r5:1]>>[NH:1]",null,-0.4506960225],[0.6011348041,165.9581143865,3,"completed",-5.145176,3.0,3,"O=c1ccoc(-c2c(Nc3ccccc3)cccc2Nc2ccccc2)c1","O=c1ccoc(-c2c(NC3=CCC=C3)cccc2NC2=CCC=C2)c1",{},"[c:0]1[ch:1][ch][c:3][c!r5:4][c!r5:5]1>>[c:0]1[CH2:1][c:3][c:4][c:5]1",null,-0.1689441402],[0.6010004864,105.5240958354,3,"completed",-5.27692,3.0,3,"C1=CC(c2cc(Nc3ccccc3)cc(C3=CCC=C3)c2)=CC1","C1=CC(c2cc(Nc3ccccn3)cc(C3=CCC=C3)c2)=CC1",{},"[ch&r6:0]>>[nr6:0]",null,-0.1627042444],[0.5947557404,138.4588506077,3,"completed",-5.020424,3.0,3,"C1=CCC(c2cc(Nc3ccccc3)cc(C3=CC=CC3)c2)=C1","C1=CCC(c2cc(NC3=CCC=C3)cc(C3=CC=CC3)c2)=C1",{},"[c:0]1[ch:1][ch][c:3][c!r5:4][c!r5:5]1>>[c:0]1[CH2:1][c:3][c:4][c:5]1",null,-0.1492437597],[0.5940704826,138.5665955586,3,"completed",-4.902664,3.0,3,"C1=CCC(c2cc(Nc3ccccc3)cc(Nc3ccccc3)c2)=C1","C1=CCC(c2cc(NC3=CCC=C3)cc(NC3=CCC=C3)c2)=C1",{},"[c:0]1[ch:1][ch][c:3][c!r5:4][c!r5:5]1>>[c:0]1[CH2:1][c:3][c:4][c:5]1",null,-0.1956579538],[0.5937285488,170.513631158,3,"completed",-4.643684,3.0,3,"C1=CC(c2ccccc2Nc2ccccc2C2=CCC=C2)=CC1","C1=CC(C2=C(NC3=C(C4=CCC=C4)CC=C3)C=CC2)=CC1",{},"[c:0]1[ch:1][ch][c:3][c!r5:4][c!r5:5]1>>[c:0]1[CH2:1][c:3][c:4][c:5]1",null,-0.3620839701],[0.5937285488,156.659074058,3,"completed",-4.624824,3.0,3,"C1=CC(c2ccccc2)=C(NC2=C(c3ccccc3)C=CC2)C1","C1=CC(C2=C(NC3=C(C4=CCC=C4)C=CC3)CC=C2)=CC1",{},"[c:0]1[ch:1][ch][c:3][c!r5:4][c!r5:5]1>>[c:0]1[CH2:1][c:3][c:4][c:5]1",null,-0.3676686806],[0.5916943764,128.0097283276,3,"completed",-5.129352,3.0,3,"c1ccc2c(Nc3cccc4ccccc34)cccc2c1","C1=Cc2cccc(Nc3cccc4c3CC=C4)c2C1",{},"[c:0]1[ch:1][ch][c:3][c!r5:4][c!r5:5]1>>[c:0]1[CH2:1][c:3][c:4][c:5]1",null,-0.1296481589],[0.5901124294,155.5027587279,3,"completed",-4.784628,3.0,3,"C1=CCC(c2ccccc2Nc2ccccc2C2=CC=CC2)=C1","C1=CCC(C2=CCC=C2NC2=CCC=C2C2=CC=CC2)=C1",{},"[c:0]1[ch:1][ch][c:3][c!r5:4][c!r5:5]1>>[c:0]1[CH2:1][c:3][c:4][c:5]1",null,-0.2700301135],[0.5885174005,112.3789785398,3,"completed",-5.139656,3.0,3,"c1ccc(-c2cccc(Nc3cccc(-c4ccccc4)c3)c2)cc1","C1=CC(c2cccc(Nc3cccc(C4=CCC=C4)c3)c2)=CC1",{},"[c:0]1[ch:1][ch][c:3][c!r5:4][c!r5:5]1>>[c:0]1[CH2:1][c:3][c:4][c:5]1",null,-0.1157566758],[0.5877270786,266.8283120459,3,"completed",-4.911864,3.0,3,"C1=c2cc(Nc3ccccc3)c(Nc3ccccc3)cc2=CC1","C1=c2cc(Nc3ccccn3)c(Nc3ccccn3)cc2=CC1",{},"[ch&r6:0]>>[nr6:0]",null,-0.2975583536],[0.5856081683,150.8370866878,3,"completed",-4.744976,3.0,3,"C1=C(NC2=CCC=C2c2ccccc2)C(c2ccccc2)=CC1","C1=CC(C2=CCC=C2NC2=CCC=C2C2=CCC=C2)=CC1",{},"[c:0]1[ch:1][ch][c:3][c!r5:4][c!r5:5]1>>[c:0]1[CH2:1][c:3][c:4][c:5]1",null,-0.2907102107],[0.585601115,170.107313962,3,"completed",-4.865128,3.0,3,"C1=CCC(c2c(Nc3ccccc3)cccc2Nc2ccccc2)=C1","C1=CCC(Nc2cccc(NC3=CC=CC3)c2C2=CC=CC2)=C1",{},"[c:0]1[ch:1][ch][c:3][c!r5:4][c!r5:5]1>>[c:0]1[CH2:1][c:3][c:4][c:5]1",null,-0.2365740431],[0.5824295425,122.3860408814,3,"completed",-4.909748,3.0,3,"c1ccc(Nc2ccc3ccc(Nc4ccccc4)cc3c2)cc1","C1=CC(Nc2ccc3ccc(NC4=CCC=C4)cc3c2)=CC1",{},"[c:0]1[ch:1][ch][c:3][c!r5:4][c!r5:5]1>>[c:0]1[CH2:1][c:3][c:4][c:5]1",null,-0.1808709388],[0.5811391039,115.1426515704,3,"completed",-5.17388,3.0,3,"C1=CC(c2c(Nc3ccccc3)cccc2Nc2ccccc2)=CC1","C1=CC(c2c(Nc3ccccn3)cccc2Nc2ccccn2)=CC1",{},"[ch&r6:0]>>[nr6:0]",null,-0.1262235115],[0.5807341787,119.5736858211,3,"completed",-5.17342,3.0,3,"C1=CCC(c2cc(Nc3ccccc3)cc(C3=CC=CC3)c2)=C1","c1ccc(Nc2cc(-c3ccc[nH]3)cc(-c3ccc[nH]3)c2)cc1",{},"[#6H2r5:1]>>[NH:1]",null,-0.1301507187],[0.5792782276,145.3723052747,3,"completed",-4.844244,3.0,3,"c1ccc(Nc2cccc(Nc3ccccc3)c2-c2ccccn2)cc1","C1=CC(Nc2cccc(NC3=CCC=C3)c2-c2ccccn2)=CC1",{},"[c:0]1[ch:1][ch][c:3][c!r5:4][c!r5:5]1>>[c:0]1[CH2:1][c:3][c:4][c:5]1",null,-0.2306177825],[0.5776914759,158.9075755417,3,"completed",-4.909012,3.0,3,"c1ccc(Nc2cccc(Nc3ccccc3)c2-c2ccccc2)cc1","C1=CC(Nc2cccc(NC3=CCC=C3)c2-c2ccccc2)=CC1",{},"[c:0]1[ch:1][ch][c:3][c!r5:4][c!r5:5]1>>[c:0]1[CH2:1][c:3][c:4][c:5]1",null,-0.2076657446],[0.5765680773,346.5426073258,3,"completed",-4.3399,3.0,3,"C1=CC(Nc2ccccc2-c2ccccc2NC2=CCC=C2)=CC1","C1=CC(NC2=C(C3=C(NC4=CCC=C4)CC=C3)C=CC2)=CC1",{},"[c:0]1[ch:1][ch][c:3][c!r5:4][c!r5:5]1>>[c:0]1[CH2:1][c:3][c:4][c:5]1",null,-0.6349726479],[0.5765680773,404.368774842,3,"completed",-4.327572,3.0,3,"C1=CC(Nc2ccccc2)=C(C2=C(Nc3ccccc3)C=CC2)C1","C1=CC(NC2=C(C3=C(NC4=CCC=C4)C=CC3)CC=C2)=CC1",{},"[c:0]1[ch:1][ch][c:3][c!r5:4][c!r5:5]1>>[c:0]1[CH2:1][c:3][c:4][c:5]1",null,-0.6751815782],[0.5763091264,228.0302658854,3,"completed",-5.073232,3.0,3,"O=c1cccc(-c2c(Nc3ccccc3)cccc2Nc2ccccc2)o1","O=c1cccc(-c2c(NC3=CC=CC3)cccc2NC2=CC=CC2)o1",{},"[c:0]1[ch:1][ch][c:3][c!r5:4][c!r5:5]1>>[c:0]1[CH2:1][c:3][c:4][c:5]1",null,-0.2287988195],[0.5747972547,109.9118792452,3,"completed",-5.307096,3.0,3,"c1ccc(-c2cc(Nc3ccccn3)cc(-c3ccccc3)c2)cc1","C1=CCC(c2cc(Nc3ccccn3)cc(C3=CC=CC3)c2)=C1",{},"[c:0]1[ch:1][ch][c:3][c!r5:4][c!r5:5]1>>[c:0]1[CH2:1][c:3][c:4][c:5]1",null,-0.1819233637],[0.5744767482,104.6082178882,3,"completed",-5.220432,3.0,3,"C1=CCC(c2cc(Nc3ccccc3)cc(C3=CC=CC3)c2)=C1","c1ccc(Nc2cc(-c3cccs3)cc(-c3cccs3)c2)cc1",{},"[#6H2r5:1]>>[S:1]",null,-0.1343494469],[0.5743431206,165.6975894996,3,"completed",-4.869912,3.0,3,"C1=CC(Nc2cccc(NC3=CCC=C3)c2)=CC1","c1cc(Nc2ccsc2)cc(Nc2ccsc2)c1",{},"[#6H2r5:1]>>[S:1]",null,-0.2310768923],[0.5740253692,247.53129984,3,"completed",-4.852248,3.0,3,"C1=CC(Nc2ccccc2-c2ccccc2NC2=CCC=C2)=CC1","C1=CC(NC2=CCC=C2C2=CCC=C2NC2=CCC=C2)=CC1",{},"[c:0]1[ch:1][ch][c:3][c!r5:4][c!r5:5]1>>[c:0]1[CH2:1][c:3][c:4][c:5]1",null,-0.3022390786],[0.5734745986,170.6180026948,3,"completed",-4.661072,3.0,3,"C1=Cc2c(cccc2Nc2cccc3c2C=CC3)C1","c1cc(Nc2cccc3[nH]ccc23)c2cc[nH]c2c1",{},"[#6H2r5:1]>>[NH:1]",null,-0.3514439067],[0.5728459901,137.4289259149,3,"completed",-4.88638,3.0,3,"c1ccc(Nc2cc(-c3ccccc3)cc(Nc3ccccc3)n2)cc1","C1=CC(Nc2cc(-c3ccccc3)cc(NC3=CCC=C3)n2)=CC1",{},"[c:0]1[ch:1][ch][c:3][c!r5:4][c!r5:5]1>>[c:0]1[CH2:1][c:3][c:4][c:5]1",null,-0.2030938867],[0.5725229121,157.3618100422,3,"completed",-4.8229,3.0,3,"C1=Cc2cccc(Nc3cccc4c3CC=C4)c2C1","c1cc(Nc2cccc3cc[nH]c23)c2[nH]ccc2c1",{},"[#6H2r5:1]>>[NH:1]",null,-0.2497740983],[0.5724320724,143.0839113289,3,"completed",-4.723264,3.0,3,"C1=CC(c2cccc(Nc3cccc(C4=CCC=C4)c3)c2)=CC1","C1=CC(C2=CCC(NC3=CC(C4=CCC=C4)=CC3)=C2)=CC1",{},"[c:0]1[ch:1][ch][c:3][c!r5:4][c!r5:5]1>>[c:0]1[CH2:1][c:3][c:4][c:5]1",null,-0.3000311857],[0.5722424872,157.3200430024,3,"completed",-5.134412,3.0,3,"O=c1cccc(-c2c(Nc3ccccc3)cccc2Nc2ccccc2)o1","O=c1cccc(-c2c(NC3=CCC=C3)cccc2NC2=CCC=C2)o1",{},"[c:0]1[ch:1][ch][c:3][c!r5:4][c!r5:5]1>>[c:0]1[CH2:1][c:3][c:4][c:5]1",null,-0.1591535326],[0.5720916857,102.9114123654,3,"completed",-5.13892,3.0,3,"c1ccc(Nc2cc(-c3ccccc3)cc(-c3ccccc3)c2)cc1","C1=CC(c2cc(Nc3ccccc3)cc(C3=CCC=C3)c2)=CC1",{},"[c:0]1[ch:1][ch][c:3][c!r5:4][c!r5:5]1>>[c:0]1[CH2:1][c:3][c:4][c:5]1",null,-0.1064565373],[0.5717431769,369.8573909804,3,"completed",-4.79162,3.0,3,"C1=CCC(Nc2cccc(NC3=CC=CC3)c2)=C1","c1cc(Nc2ccc[nH]2)cc(Nc2ccc[nH]2)c1",{},"[#6H2r5:1]>>[NH:1]",null,-0.4282436452],[0.5715942608,130.9910250668,3,"completed",-5.190716,3.0,3,"C1=CC(Nc2cc(NC3=CCC=C3)cc(-c3ccccc3)c2)=CC1","O=c1ccoc(-c2cc(NC3=CCC=C3)cc(NC3=CCC=C3)c2)c1",{},"[ch:1]1[c:2][c:3][ch:4][c:5][c:6]1>>[o:1]1[c:2][c:3][C:4](=O)[c:5][c:6]1",null,-0.1455714637],[0.5713429902,168.8345646488,3,"completed",-4.9057,3.0,3,"C1=CCC(Nc2cc(-c3ccccc3)cc(-c3ccccc3)c2)=C1","C1=CCC(Nc2cc(C3=CC=CC3)cc(C3=CC=CC3)c2)=C1",{},"[c:0]1[ch:1][ch][c:3][c!r5:4][c!r5:5]1>>[c:0]1[CH2:1][c:3][c:4][c:5]1",null,-0.2168036677],[0.5712323693,141.4145640615,3,"completed",-4.764112,3.0,3,"C1=CCC(c2cccc(Nc3cccc(C4=CC=CC4)c3)c2)=C1","C1=CCC(C2=CCC(NC3=CC(C4=CC=CC4)=CC3)=C2)=C1",{},"[c:0]1[ch:1][ch][c:3][c!r5:4][c!r5:5]1>>[c:0]1[CH2:1][c:3][c:4][c:5]1",null,-0.274372458],[0.5712104407,366.1600554964,3,"completed",-4.72998,3.0,3,"C1=CCC(Nc2ccccc2NC2=CC=CC2)=C1","c1c[nH]c(Nc2ccccc2Nc2ccc[nH]2)c1",{},"[#6H2r5:1]>>[NH:1]",null,-0.4485102434],[0.5710425349,139.0767950711,3,"completed",-5.214912,3.0,3,"C1=CCC(c2c(Nc3ccccc3)cccc2Nc2ccccc2)=C1","C1=CCC(c2c(Nc3ccccn3)cccc2Nc2ccccn2)=C1",{},"[ch&r6:0]>>[nr6:0]",null,-0.1606632849],[0.570994102,210.2852165725,3,"completed",-5.119876,3.0,3,"O=c1cc(-c2c(Nc3ccccc3)cccc2Nc2ccccc2)cco1","O=c1cc(-c2c(NC3=CC=CC3)cccc2NC2=CC=CC2)cco1",{},"[c:0]1[ch:1][ch][c:3][c!r5:4][c!r5:5]1>>[c:0]1[CH2:1][c:3][c:4][c:5]1",null,-0.2107449868],[0.5708958717,156.3225254364,3,"completed",-5.265604,3.0,3,"C1=CC(c2cc(Nc3ccccc3)cc(C3=CCC=C3)c2)=CC1","C1=CC(c2cc(Nc3cccnc3)cc(C3=CCC=C3)c2)=CC1",{},"[ch&r6:0]>>[nr6:0]",null,-0.1946145614],[0.569414255,199.4622857075,3,"completed",-4.777084,3.0,3,"C1=CCC(Nc2ccccc2-c2ccccc2NC2=CC=CC2)=C1","C1=CCC(NC2=CCC=C2C2=CCC=C2NC2=CC=CC2)=C1",{},"[c:0]1[ch:1][ch][c:3][c!r5:4][c!r5:5]1>>[c:0]1[CH2:1][c:3][c:4][c:5]1",null,-0.3014628128],[0.5691573268,153.6437982832,3,"completed",-4.786376,3.0,3,"C1=CCC(c2cccc(Nc3cccc(C4=CC=CC4)c3)c2)=C1","C1=CCC(C2=CC(NC3=CCC(C4=CC=CC4)=C3)=CC2)=C1",{},"[c:0]1[ch:1][ch][c:3][c!r5:4][c!r5:5]1>>[c:0]1[CH2:1][c:3][c:4][c:5]1",null,-0.2679604883],[0.5688284682,119.0460407328,3,"completed",-4.76218,3.0,3,"C1=C(Nc2ccccc2)C=C(C2=CC(Nc3ccccc3)=CC2)C1","C1=CCC(NC2=CCC(C3=CC(NC4=CC=CC4)=CC3)=C2)=C1",{},"[c:0]1[ch:1][ch][c:3][c!r5:4][c!r5:5]1>>[c:0]1[CH2:1][c:3][c:4][c:5]1",null,-0.2647487724],[0.5668852948,110.4271417376,3,"completed",-4.72216,3.0,3,"C1=CC(Nc2cccc(-c3cccc(NC4=CCC=C4)c3)c2)=CC1","C1=CC(NC2=CCC(C3=CC(NC4=CCC=C4)=CC3)=C2)=CC1",{},"[c:0]1[ch:1][ch][c:3][c!r5:4][c!r5:5]1>>[c:0]1[CH2:1][c:3][c:4][c:5]1",null,-0.2866148213],[0.5667564218,312.3450582362,3,"completed",-4.523808,3.0,3,"C1=CC(NC2=CCC=C2NC2=CCC=C2)=CC1","C1=C(Nc2cc[nH]c2)C(Nc2cc[nH]c2)=CC1",{},"[#6H2r5:1]>>[NH:1]",null,-0.5101353483],[0.5658852711,142.4113525885,3,"completed",-5.026772,3.0,3,"C1=Cc2c(cccc2Nc2cccc3c2C=CC3)C1","c1cc(Nc2cccc3sccc23)c2ccsc2c1",{},"[#6H2r5:1]>>[S:1]",null,-0.1513556736],[0.5652686328,111.1765541003,3,"completed",-4.696308,3.0,3,"C1=C(Nc2ccccc2)CC=C1C1=CCC(Nc2ccccc2)=C1","C1=CCC(NC2=CC(C3=CCC(NC4=CC=CC4)=C3)=CC2)=C1",{},"[c:0]1[ch:1][ch][c:3][c!r5:4][c!r5:5]1>>[c:0]1[CH2:1][c:3][c:4][c:5]1",null,-0.3036678602],[0.5652213002,114.778344979,3,"completed",-5.401856,3.0,3,"C1=CCC(c2cccc(C3=CC=CC3)n2)=C1","C1=CCC(c2cc(Nc3ccccc3)cc(C3=CC=CC3)n2)=C1",{},"[ch&r6,CH1&r5:1]>>[*:1](-N-c1ccccc1)",null,-0.24046085],[0.5647667672,133.8540408222,3,"completed",-4.92594,3.0,3,"C1=CC(c2cc(Nc3ccccc3)cc(C3=CCC=C3)c2)=CC1","c1ccc(Nc2cc(-c3cc[nH]c3)cc(-c3cc[nH]c3)c2)cc1",{},"[#6H2r5:1]>>[NH:1]",null,-0.1810038044],[0.5639804947,161.6662951213,3,"completed",-5.1886,3.0,3,"C1=CC(Nc2cc(NC3=CCC=C3)cc(-c3ccccc3)c2)=CC1","O=c1cccc(-c2cc(NC3=CCC=C3)cc(NC3=CCC=C3)c2)o1",{},"[c:1]1[c:2][ch:3][ch:4][c:5][c:6]1>>[c:1]1[c:2][o:3][c:4](=O)[c:5][c:6]1",null,-0.1731544726],[0.5638761453,121.560768767,3,"completed",-5.042136,3.0,3,"C1=Cc2cccc(Nc3cccc4c3CC=C4)c2C1","c1cc(Nc2cccc3ccsc23)c2sccc2c1",{},"[#6H2r5:1]>>[S:1]",null,-0.1281314143],[0.5635907644,151.9024472316,3,"completed",-4.969272,3.0,3,"c1ccc(Nc2cccc(Nc3ccccc3)c2-c2cccnc2)cc1","C1=CC(Nc2cccc(NC3=CCC=C3)c2-c2cccnc2)=CC1",{},"[c:0]1[ch:1][ch][c:3][c!r5:4][c!r5:5]1>>[c:0]1[CH2:1][c:3][c:4][c:5]1",null,-0.1773368556],[0.5635076352,204.6657494731,3,"completed",-4.900916,3.0,3,"O=c1occcc1-c1c(Nc2ccccc2)cccc1Nc1ccccc1","O=c1occcc1-c1c(NC2=CCC=C2)cccc1NC1=CCC=C1",{},"[c:0]1[ch:1][ch][c:3][c!r5:4][c!r5:5]1>>[c:0]1[CH2:1][c:3][c:4][c:5]1",null,-0.2476064299],[0.5634256152,117.9191229476,3,"completed",-4.930908,3.0,3,"C1=CCC(Nc2cccc(NC3=CC=CC3)c2)=C1","c1cc(Nc2cccs2)cc(Nc2cccs2)c1",{},"[#6H2r5:1]>>[S:1]",null,-0.167077978],[0.5633685385,163.0765846519,3,"completed",-5.15226,3.0,3,"C1=CCC(c2cccc(Nc3cccc(C4=CC=CC4)c3)c2)=C1","c1cc(Nc2cccc(-c3ccc[nH]3)c2)cc(-c2ccc[nH]2)c1",{},"[#6H2r5:1]>>[NH:1]",null,-0.1671293367],[0.5633439017,167.48810916,3,"completed",-4.631172,3.0,3,"C1=CCC(c2ccccc2Nc2ccccc2C2=CC=CC2)=C1","C1=CCC(C2=C(NC3=C(C4=CC=CC4)CC=C3)C=CC2)=C1",{},"[c:0]1[ch:1][ch][c:3][c!r5:4][c!r5:5]1>>[c:0]1[CH2:1][c:3][c:4][c:5]1",null,-0.3684482549],[0.5633439017,159.3938875716,3,"completed",-4.64212,3.0,3,"C1=CCC(c2ccccc2Nc2ccccc2C2=CC=CC2)=C1","C1=CCC(C2=C(NC3=C(C4=CC=CC4)C=CC3)CC=C2)=C1",{},"[c:0]1[ch:1][ch][c:3][c!r5:4][c!r5:5]1>>[c:0]1[CH2:1][c:3][c:4][c:5]1",null,-0.3579621735],[0.563298914,287.3572231376,3,"completed",-4.676988,3.0,3,"C1=Cc2cc(Nc3ccc4c(c3)C=CC4)ccc2C1","c1cc2cc(Nc3ccc4[nH]ccc4c3)ccc2[nH]1",{},"[#6H2r5:1]>>[NH:1]",null,-0.4126189019],[0.563220571,231.6030027681,3,"completed",-4.878008,3.0,3,"C1=CCC(Nc2ccccc2NC2=CC=CC2)=C1","c1csc(Nc2ccccc2Nc2cccs2)c1",{},"[#6H2r5:1]>>[S:1]",null,-0.2789038731],[0.5631775756,111.6340445316,3,"completed",-5.002208,3.0,3,"C1=CC(=C2C=C(Nc3ccccc3)C(Nc3ccccc3)=C2)C=C1","C1=CC(=C2C=C(NC3=CCC=C3)C(NC3=CCC=C3)=C2)C=C1",{},"[c:0]1[ch:1][ch][c:3][c!r5:4][c!r5:5]1>>[c:0]1[CH2:1][c:3][c:4][c:5]1",null,-0.1309510014],[0.5630335917,198.8685459584,3,"completed",-5.119968,3.0,3,"C1=CCC(Nc2cc(NC3=CC=CC3)cc(-c3ccccc3)c2)=C1","O=c1ccoc(-c2cc(NC3=CC=CC3)cc(NC3=CC=CC3)c2)c1",{},"[ch:1]1[c:2][c:3][ch:4][c:5][c:6]1>>[o:1]1[c:2][c:3][C:4](=O)[c:5][c:6]1",null,-0.199359153],[0.5617959615,222.4655349436,3,"completed",-4.584896,3.0,3,"C1=CC(Nc2cccc(NC3=CCC=C3)c2-c2ccccc2)=CC1","c1ccc(-c2c(Nc3cc[nH]c3)cccc2Nc2cc[nH]c2)cc1",{},"[#6H2r5:1]>>[NH:1]",null,-0.4236787207],[0.5617222736,125.5360745175,3,"completed",-4.937532,3.0,3,"C1=c2cccc(Nc3cccc4c3=CCC=4)c2=CC1","C1=c2cccc(Nc3cccc4c3=NCC=4)c2=NC1",{},"[chr5,CH1r5:1]>>[n:1]",null,-0.1693908882],[0.5612749957,235.5548988939,3,"completed",-4.640004,3.0,3,"C1=CC(Nc2ccc3ccc(NC4=CCC=C4)cc3c2)=CC1","c1cc(Nc2ccc3ccc(Nc4cc[nH]c4)cc3c2)c[nH]1",{},"[#6H2r5:1]>>[NH:1]",null,-0.3989590295],[0.5612052797,216.441207342,3,"completed",-4.822992,3.0,3,"C1=CC(c2ccccc2Nc2ccccc2C2=CCC=C2)=CC1","c1ccc(-c2cc[nH]c2)c(Nc2ccccc2-c2cc[nH]c2)c1",{},"[#6H2r5:1]>>[NH:1]",null,-0.2905962456],[0.5607902759,135.7713492735,3,"completed",-5.424028,3.0,3,"O=c1occcc1Nc1cc(-c2ccccc2)cc(-c2ccccc2)c1","O=c1occcc1Nc1cc(C2=CC=CC2)cc(C2=CC=CC2)c1",{},"[c:0]1[ch:1][ch][c:3][c!r5:4][c!r5:5]1>>[c:0]1[CH2:1][c:3][c:4][c:5]1",null,-0.2643501281],[0.5596295852,95.7854530779,3,"completed",-5.170568,3.0,3,"C1=CC(c2cc(Nc3ccccc3)cc(Nc3ccccc3)c2)=CC1","C1=CC(c2cc(Nc3ccccn3)cc(Nc3ccccn3)c2)=CC1",{},"[ch&r6:0]>>[nr6:0]",null,-0.1077727976],[0.5595115377,103.9012162616,3,"completed",-5.327244,3.0,3,"c1ccc(-c2cccc(Nc3cccc(-c4ccccc4)n3)n2)cc1","C1=CC(c2cccc(Nc3cccc(C4=CCC=C4)n3)n2)=CC1",{},"[c:0]1[ch:1][ch][c:3][c!r5:4][c!r5:5]1>>[c:0]1[CH2:1][c:3][c:4][c:5]1",null,-0.1899973214],[0.5594268744,425.4246353249,3,"completed",-4.3238,3.0,3,"C1=CC(Nc2ccc(NC3=CCC=C3)cc2)=CC1","c1cc(Nc2ccc(Nc3cc[nH]c3)cc2)c[nH]1",{},"[#6H2r5:1]>>[NH:1]",null,-0.6900757031],[0.5591819646,133.8047324986,3,"completed",-4.617832,3.0,3,"C1=CC(Nc2cccc(-c3cccc(NC4=CCC=C4)c3)c2)=CC1","C1=CC(NC2=CC(C3=CCC(NC4=CCC=C4)=C3)=CC2)=CC1",{},"[c:0]1[ch:1][ch][c:3][c!r5:4][c!r5:5]1>>[c:0]1[CH2:1][c:3][c:4][c:5]1",null,-0.3630727706],[0.558801522,183.9340221469,3,"completed",-5.2484,3.0,3,"O=c1cc(Nc2ccccc2)[nH]c(Nc2ccccc2)c1","O=c1cc(NC2=CC=CC2)[nH]c(NC2=CC=CC2)c1",{},"[c:0]1[ch:1][ch][c:3][c!r5:4][c!r5:5]1>>[c:0]1[CH2:1][c:3][c:4][c:5]1",null,-0.2112410446],[0.5581153237,154.9518632613,3,"completed",-5.041124,3.0,3,"c1ccc(-c2ccccc2Nc2ccccc2-c2ccccc2)cc1","C1=CC(c2ccccc2Nc2ccccc2C2=CCC=C2)=CC1",{},"[c:0]1[ch:1][ch][c:3][c!r5:4][c!r5:5]1>>[c:0]1[CH2:1][c:3][c:4][c:5]1",null,-0.1603390401],[0.5571099215,257.1306951387,3,"completed",-4.631356,3.0,3,"C1=CC(=C2C=CC(Nc3ccccc3)=C2)C=C1Nc1ccccc1","C1=CC(NC2=CC(=C3C=CC(NC4=CCC=C4)=C3)C=C2)=CC1",{},"[c:0]1[ch:1][ch][c:3][c!r5:4][c!r5:5]1>>[c:0]1[CH2:1][c:3][c:4][c:5]1",null,-0.4168135336],[0.556622389,160.0077766942,3,"completed",-4.811768,3.0,3,"C1=CC(c2cc(Nc3ccccc3)cc(Nc3ccccc3)c2)=CC1","C1=CCC(Nc2cc(NC3=CC=CC3)cc(C3=CCC=C3)c2)=C1",{},"[c:0]1[ch:1][ch][c:3][c!r5:4][c!r5:5]1>>[c:0]1[CH2:1][c:3][c:4][c:5]1",null,-0.2575083584],[0.5560245956,129.5837351778,3,"completed",-5.222548,3.0,3,"C1=CCC(c2cccc(Nc3cccc(C4=CC=CC4)c3)c2)=C1","c1cc(Nc2cccc(-c3cccs3)c2)cc(-c2cccs2)c1",{},"[#6H2r5:1]>>[S:1]",null,-0.1554051815],[0.5554085148,160.5651313096,3,"completed",-5.003864,3.0,3,"C1=Cc2cc(Nc3ccc4c(c3)C=CC4)ccc2C1","c1cc2cc(Nc3ccc4sccc4c3)ccc2s1",{},"[#6H2r5:1]>>[S:1]",null,-0.1740971147],[0.5539621574,132.675080101,3,"completed",-4.89098,3.0,3,"c1ccc(Nc2cc(Nc3ccccc3)cc(-c3ccccn3)c2)cc1","C1=CC(Nc2cc(NC3=CCC=C3)cc(-c3ccccn3)c2)=CC1",{},"[c:0]1[ch:1][ch][c:3][c!r5:4][c!r5:5]1>>[c:0]1[CH2:1][c:3][c:4][c:5]1",null,-0.1975106667],[0.5537704043,217.2033423766,3,"completed",-5.131652,3.0,3,"C1=CCC(Nc2cc(NC3=CC=CC3)cc(-c3ccccc3)c2)=C1","O=c1cccc(-c2cc(NC3=CC=CC3)cc(NC3=CC=CC3)c2)o1",{},"[c:1]1[c:2][ch:3][ch:4][c:5][c:6]1>>[c:1]1[c:2][o:3][c:4](=O)[c:5][c:6]1",null,-0.2183304789],[0.5536652291,204.0716692921,3,"completed",-4.717744,3.0,3,"C1=Cc2ccc(Nc3ccc4c(c3)CC=C4)cc2C1","c1cc2ccc(Nc3ccc4cc[nH]c4c3)cc2[nH]1",{},"[#6H2r5:1]>>[NH:1]",null,-0.3365172722],[0.5536614195,178.997808789,3,"completed",-5.325128,3.0,3,"O=c1cc(Nc2ccccc2)[nH]c(Nc2ccccc2)c1","O=c1cc(NC2=CCC=C2)[nH]c(NC2=CCC=C2)c1",{},"[c:0]1[ch:1][ch][c:3][c!r5:4][c!r5:5]1>>[c:0]1[CH2:1][c:3][c:4][c:5]1",null,-0.2384841663],[0.5522164752,339.6312141428,3,"completed",-4.20742,3.0,3,"C1=CC(NC2=CCC=C2)=CC1","c1cc(Nc2cc[nH]c2)c[nH]1",{},"[#6H2r5:1]>>[NH:1]",null,-0.7111482962],[0.5521718089,345.7164815297,3,"completed",-4.797508,3.0,3,"C1=CCC(NC2=CCC=C2NC2=CC=CC2)=C1","C1=C(Nc2ccc[nH]2)C(Nc2ccc[nH]2)=CC1",{},"[#6H2r5:1]>>[NH:1]",null,-0.4054079138],[0.5521110523,96.4760228057,3,"completed",-5.20516,3.0,3,"C1=CCC(c2cc(Nc3ccccc3)cc(Nc3ccccc3)c2)=C1","C1=CCC(c2cc(Nc3ccccn3)cc(Nc3ccccn3)c2)=C1",{},"[ch&r6:0]>>[nr6:0]",null,-0.1213521715],[0.5520955743,298.3750626003,3,"completed",-4.41396,3.0,3,"C1=CC(Nc2ccc3cc(NC4=CCC=C4)ccc3c2)=CC1","c1cc(Nc2ccc3cc(Nc4cc[nH]c4)ccc3c2)c[nH]1",{},"[#6H2r5:1]>>[NH:1]",null,-0.5653729831],[0.5518321355,188.6828138978,3,"completed",-4.814528,3.0,3,"c1ccc(Nc2cccc(Nc3ccccc3)c2-c2ccccn2)cc1","C1=CCC(Nc2cccc(NC3=CC=CC3)c2-c2ccccn2)=C1",{},"[c:0]1[ch:1][ch][c:3][c!r5:4][c!r5:5]1>>[c:0]1[CH2:1][c:3][c:4][c:5]1",null,-0.2748333914],[0.5517362951,168.8234374803,3,"completed",-4.910484,3.0,3,"C1=C(Nc2ccccc2)C=C(C2=CC(Nc3ccccc3)=CC2)C1","C1=C(Nc2ccccn2)C=C(C2=CC(Nc3ccccn3)=CC2)C1",{},"[ch&r6:0]>>[nr6:0]",null,-0.2147099137],[0.5511377143,276.6507594398,3,"completed",-4.808548,3.0,3,"C1=CC(=C2C=CC=C2Nc2ccccc2)C(Nc2ccccc2)=C1","C1=CC(=C2C=CC=C2NC2=CCC=C2)C(NC2=CCC=C2)=C1",{},"[c:0]1[ch:1][ch][c:3][c!r5:4][c!r5:5]1>>[c:0]1[CH2:1][c:3][c:4][c:5]1",null,-0.3437416678],[0.5511354834,410.7615151534,3,"completed",-4.456924,3.0,3,"C1=CC(Nc2ccccc2NC2=CCC=C2)=CC1","c1ccc(Nc2cc[nH]c2)c(Nc2cc[nH]c2)c1",{},"[#6H2r5:1]>>[NH:1]",null,-0.6093955413],[0.5498420506,144.5654901648,3,"completed",-5.096968,3.0,3,"C(#Cc1cc2c(cc1C#Cc1ccccc1)=CCC=2)c1ccccc1","C(#Cc1cc2c(cc1C#CC1=CC=CC1)=CCC=2)C1=CC=CC1",{},"[c:0]1[ch:1][ch][c:3][c!r5:4][c!r5:5]1>>[c:0]1[CH2:1][c:3][c:4][c:5]1",null,-0.1445810691],[0.5492976462,115.9178851776,3,"completed",-5.191544,3.0,3,"c1ccc(-c2cccc(Nc3cccc(-c4ccccc4)c3)c2)cc1","C1=CCC(c2cccc(Nc3cccc(C4=CC=CC4)c3)c2)=C1",{},"[c:0]1[ch:1][ch][c:3][c!r5:4][c!r5:5]1>>[c:0]1[CH2:1][c:3][c:4][c:5]1",null,-0.1324511421],[0.5491332767,252.7538384586,3,"completed",-4.831916,3.0,3,"O=c1occcc1-c1c(Nc2ccccc2)cccc1Nc1ccccc1","O=c1occcc1-c1c(NC2=CC=CC2)cccc1NC1=CC=CC1",{},"[c:0]1[ch:1][ch][c:3][c!r5:4][c!r5:5]1>>[c:0]1[CH2:1][c:3][c:4][c:5]1",null,-0.3148020459],[0.5489677154,673.7674129325,3,"completed",-4.59842,3.0,3,"C1=CC(=C2C(Nc3ccccc3)=CC=C2Nc2ccccc2)C=C1","C1=CC(=C2C(NC3=CCC=C3)=CC=C2NC2=CCC=C2)C=C1",{},"[c:0]1[ch:1][ch][c:3][c!r5:4][c!r5:5]1>>[c:0]1[CH2:1][c:3][c:4][c:5]1",null,-0.7597617719],[0.5487841394,133.6184011931,3,"completed",-5.28704,3.0,3,"c1ccc(-c2cc(Nc3cccnc3)cc(-c3ccccc3)c2)cc1","C1=CCC(c2cc(Nc3cccnc3)cc(C3=CC=CC3)c2)=C1",{},"[c:0]1[ch:1][ch][c:3][c!r5:4][c!r5:5]1>>[c:0]1[CH2:1][c:3][c:4][c:5]1",null,-0.1870722276],[0.5481653736,343.3256669346,3,"completed",-4.867336,3.0,3,"C1=CCC(Nc2cc3ccccc3cc2NC2=CC=CC2)=C1","c1c[nH]c(Nc2cc3ccccc3cc2Nc2ccc[nH]2)c1",{},"[#6H2r5:1]>>[NH:1]",null,-0.3799966535],[0.5477016998,174.9776987537,3,"completed",-4.869176,3.0,3,"c1ccc(Nc2cccc(Nc3ccccc3)c2-c2ccccc2)cc1","C1=CCC(Nc2cccc(NC3=CC=CC3)c2-c2ccccc2)=C1",{},"[c:0]1[ch:1][ch][c:3][c!r5:4][c!r5:5]1>>[c:0]1[CH2:1][c:3][c:4][c:5]1",null,-0.2381685482],[0.5475623403,200.1620752779,3,"completed",-5.072404,3.0,3,"C1=c2cc(-c3ccccc3)c(-c3ccccc3)cc2=CC1","C1=CCC(c2cc3c(cc2C2=CC=CC2)=CCC=3)=C1",{},"[c:0]1[ch:1][ch][c:3][c!r5:4][c!r5:5]1>>[c:0]1[CH2:1][c:3][c:4][c:5]1",null,-0.2010920451],[0.5474111967,191.5486578168,3,"completed",-4.641108,3.0,3,"O=c1c(NC2=CCC=C2)cocc1NC1=CCC=C1","O=c1c(NC2=CCC=C2)c[nH]cc1NC1=CCC=C1",{},"[o:1]>>[nH:1]",null,-0.3740000046],[0.5474083994,152.9996282249,3,"completed",-4.99448,3.0,3,"C1=CC(Nc2cccc(NC3=CCC=C3)c2-c2ccccc2)=CC1","C1=CC(Nc2cccc(NC3=CCC=C3)c2-c2ccncc2)=CC1",{},"[ch&r6:0]>>[nr6:0]",null,-0.1698963706],[0.5470717786,302.4242023277,3,"completed",-4.83026,3.0,3,"C1=CCC(Nc2cccc(NC3=CC=CC3)c2-c2ccccc2)=C1","c1ccc(-c2c(Nc3ccc[nH]3)cccc2Nc2ccc[nH]2)cc1",{},"[#6H2r5:1]>>[NH:1]",null,-0.3565285897],[0.5469322765,155.5478152191,3,"completed",-5.172592,3.0,3,"O=c1cc(-c2c(Nc3ccccc3)cccc2Nc2ccccc2)cco1","O=c1cc(-c2c(NC3=CCC=C3)cccc2NC2=CCC=C2)cco1",{},"[c:0]1[ch:1][ch][c:3][c!r5:4][c!r5:5]1>>[c:0]1[CH2:1][c:3][c:4][c:5]1",null,-0.1636374837],[0.5467421494,226.8526791575,3,"completed",-4.854732,3.0,3,"O=c1ccocc1-c1c(Nc2ccccc2)cccc1Nc1ccccc1","O=c1ccocc1-c1c(NC2=CCC=C2)cccc1NC1=CCC=C1",{},"[c:0]1[ch:1][ch][c:3][c!r5:4][c!r5:5]1>>[c:0]1[CH2:1][c:3][c:4][c:5]1",null,-0.284497399],[0.5464012488,295.4510651953,3,"completed",-4.536688,3.0,3,"C1=CCC(Nc2ccccc2-c2ccccc2NC2=CC=CC2)=C1","C1=CCC(NC2=C(C3=C(NC4=CC=CC4)CC=C3)C=CC2)=C1",{},"[c:0]1[ch:1][ch][c:3][c!r5:4][c!r5:5]1>>[c:0]1[CH2:1][c:3][c:4][c:5]1",null,-0.4927254129],[0.5464012488,374.9285362035,3,"completed",-4.516632,3.0,3,"C1=CCC(Nc2ccccc2-c2ccccc2NC2=CC=CC2)=C1","C1=CCC(NC2=C(C3=C(NC4=CC=CC4)C=CC3)CC=C2)=C1",{},"[c:0]1[ch:1][ch][c:3][c!r5:4][c!r5:5]1>>[c:0]1[CH2:1][c:3][c:4][c:5]1",null,-0.5543711182],[0.546307559,224.9028668298,3,"completed",-4.703208,3.0,3,"C1=CC(Nc2cccc(-c3cccc(NC4=CCC=C4)c3)c2)=CC1","c1cc(Nc2cc[nH]c2)cc(-c2cccc(Nc3cc[nH]c3)c2)c1",{},"[#6H2r5:1]>>[NH:1]",null,-0.3573916706],[0.546272083,136.2906461151,3,"completed",-4.980312,3.0,3,"c1ccc(Nc2cccc(-c3cccc(Nc4ccccc4)c3)c2)cc1","C1=CC(Nc2cccc(-c3cccc(NC4=CCC=C4)c3)c2)=CC1",{},"[c:0]1[ch:1][ch][c:3][c!r5:4][c!r5:5]1>>[c:0]1[CH2:1][c:3][c:4][c:5]1",null,-0.1599828013],[0.5456872557,167.3970607825,3,"completed",-5.02484,3.0,3,"C1=Cc2ccc(Nc3ccc4c(c3)CC=C4)cc2C1","c1cc2ccc(Nc3ccc4ccsc4c3)cc2s1",{},"[#6H2r5:1]>>[S:1]",null,-0.1754702211],[0.5452494267,157.2400358573,3,"completed",-4.929712,3.0,3,"C1=CCC(NC2=CCC=C2NC2=CC=CC2)=C1","C1=C(Nc2cccs2)C(Nc2cccs2)=CC1",{},"[#6H2r5:1]>>[S:1]",null,-0.1973156109],[0.5444552243,308.0997720425,3,"completed",-4.842772,3.0,3,"C1=CCC(Nc2ccc3ccc(NC4=CC=CC4)cc3c2)=C1","c1c[nH]c(Nc2ccc3ccc(Nc4ccc[nH]4)cc3c2)c1",{},"[#6H2r5:1]>>[NH:1]",null,-0.3568570149],[0.5442826423,122.0086929691,3,"completed",-5.339204,3.0,3,"C1=CCC(c2cccc(Nc3cccc(C4=CC=CC4)c3)c2)=C1","C1=CCC(c2cccc(Nc3cccc(C4=CC=CC4)n3)n2)=C1",{},"[ch&r6:0]>>[nr6:0]",null,-0.2071791795],[0.5441284883,213.987721805,3,"completed",-4.954552,3.0,3,"C(#Cc1ccc(C#Cc2ccccc2)c2c1=CCC=2)c1ccccc1","C(#Cc1ccc(C#CC2=CC=CC2)c2c1=CCC=2)C1=CC=CC1",{},"[c:0]1[ch:1][ch][c:3][c!r5:4][c!r5:5]1>>[c:0]1[CH2:1][c:3][c:4][c:5]1",null,-0.2369741636],[0.5432293925,160.1465992475,3,"completed",-4.86154,3.0,3,"C1=CCC(c2cc(Nc3ccccc3)cc(Nc3ccccc3)c2)=C1","C1=CCC(Nc2cc(NC3=CC=CC3)cc(C3=CC=CC3)c2)=C1",{},"[c:0]1[ch:1][ch][c:3][c!r5:4][c!r5:5]1>>[c:0]1[CH2:1][c:3][c:4][c:5]1",null,-0.2313220425],[0.5431651155,114.2714354298,3,"completed",-5.17526,3.0,3,"C1=CC(c2cc(Nc3ccccc3)cc(C3=CCC=C3)c2)=CC1","c1ccc(Nc2cc(-c3ccsc3)cc(-c3ccsc3)c2)cc1",{},"[#6H2r5:1]>>[S:1]",null,-0.1258306564],[0.5430980413,125.9686065383,3,"completed",-5.034776,3.0,3,"C1=CC(Nc2cccc(-c3cccc(NC4=CCC=C4)c3)c2)=CC1","C1=CC(Nc2cccc(-c3cccc(NC4=CCC=C4)n3)n2)=CC1",{},"[ch&r6:0]>>[nr6:0]",null,-0.1339874368],[0.5429828623,342.111536813,3,"completed",-4.829064,3.0,3,"C1=CC(c2cccc(C3=CCC=C3)c2Nc2ccccc2)=CC1","C1=CCC(Nc2c(C3=CCC=C3)cccc2C2=CCC=C2)=C1",{},"[c:0]1[ch:1][ch][c:3][c!r5:4][c!r5:5]1>>[c:0]1[CH2:1][c:3][c:4][c:5]1",null,-0.391164158],[0.5428682155,161.6293194025,3,"completed",-5.027784,3.0,3,"C1=c2ccc(Nc3ccc4c(c3)=CCC=4)cc2=CC1","C1=c2ccc(Nc3ccc4c(n3)=CCC=4)nc2=CC1",{},"[ch&r6:0]>>[nr6:0]",null,-0.1693501128],[0.542842258,141.0278341814,3,"completed",-4.797968,3.0,3,"C1=c2ccc(Nc3ccc4c(c3)=CCC=4)cc2=CC1","c1cc2cscc2cc1Nc1ccc2cscc2c1",{},"[#6H2r5:1]>>[S:1]",null,-0.2541422461],[0.5427191662,276.1935459527,3,"completed",-4.74608,3.0,3,"C1=CCC(Nc2cccc3c(NC4=CC=CC4)cccc23)=C1","c1c[nH]c(Nc2cccc3c(Nc4ccc[nH]4)cccc23)c1",{},"[#6H2r5:1]>>[NH:1]",null,-0.3710255576],[0.5424333273,246.3840697661,3,"completed",-4.870188,3.0,3,"C1=CC(Nc2cc(NC3=CCC=C3)cc(-c3ccccc3)c2)=CC1","O=c1occcc1-c1cc(NC2=CCC=C2)cc(NC2=CCC=C2)c1",{},"[c:1]1[c:2][ch:3][ch:4][c:5][c:6]1>>[c:1]1[c:2][o:3][c:4](=O)[c:5][c:6]1",null,-0.2942511715],[0.5421411533,220.2649423004,3,"completed",-4.925112,3.0,3,"C1=CCC(c2ccccc2Nc2ccccc2C2=CC=CC2)=C1","c1c[nH]c(-c2ccccc2Nc2ccccc2-c2ccc[nH]2)c1",{},"[#6H2r5:1]>>[NH:1]",null,-0.2519993908],[0.5419692265,265.2420252655,3,"completed",-4.764848,3.0,3,"C1=CC(NC2=CCC=C2NC2=CCC=C2)=CC1","C1=C(Nc2ccsc2)C(Nc2ccsc2)=CC1",{},"[#6H2r5:1]>>[S:1]",null,-0.3541094391],[0.5413338787,141.5147704906,3,"completed",-4.912048,3.0,3,"C1=CC(c2cccc(Nc3cccc(C4=CCC=C4)c3)c2)=CC1","c1cc(Nc2cccc(-c3cc[nH]c3)c2)cc(-c2cc[nH]c2)c1",{},"[#6H2r5:1]>>[NH:1]",null,-0.1932256398],[0.5411077678,235.397489249,3,"completed",-4.456924,3.0,3,"C1=c2ccc(Nc3ccc4c(c3)=CCC=4)cc2=CC1","c1cc2c[nH]cc2cc1Nc1ccc2c[nH]cc2c1",{},"[#6H2r5:1]>>[NH:1]",null,-0.5079861036],[0.5410936983,200.9862691637,3,"completed",-5.001012,3.0,3,"C1=CCC(Nc2cc3ccccc3cc2NC2=CC=CC2)=C1","c1csc(Nc2cc3ccccc3cc2Nc2cccs2)c1",{},"[#6H2r5:1]>>[S:1]",null,-0.212595405],[0.5403255638,137.7617883899,3,"completed",-4.81738,3.0,3,"C1=c2cccc(Nc3cccc4c3=CCC=4)c2=CC1","c1cc(Nc2cccc3cscc23)c2cscc2c1",{},"[#6H2r5:1]>>[S:1]",null,-0.2410738515],[0.5403170973,139.5426103129,3,"completed",-5.394404,3.0,3,"c1ccc(-c2cc(Nc3ccncc3)cc(-c3ccccc3)c2)cc1","C1=CC(c2cc(Nc3ccncc3)cc(C3=CCC=C3)c2)=CC1",{},"[c:0]1[ch:1][ch][c:3][c!r5:4][c!r5:5]1>>[c:0]1[CH2:1][c:3][c:4][c:5]1",null,-0.2488820213],[0.5402848357,187.9813033933,3,"completed",-5.039928,3.0,3,"c1ccc2ncc(Nc3cnc4ccccc4c3)cc2c1","C1=c2cc(Nc3cnc4c(c3)=CCC=4)cnc2=CC1",{},"[c:0]1[ch:1][ch][c:3][c!r5:4][c!r5:5]1>>[c:0]1[CH2:1][c:3][c:4][c:5]1",null,-0.1926271179],[0.5402680637,145.7123554642,3,"completed",-4.960256,3.0,3,"C1=CCC(Nc2cccc(NC3=CC=CC3)c2-c2ccccc2)=C1","c1ccc(-c2c(Nc3cccs3)cccc2Nc2cccs2)cc1",{},"[#6H2r5:1]>>[S:1]",null,-0.1755021352],[0.5397675783,153.3376897264,3,"completed",-4.445056,3.0,3,"C1=c2cccc(Nc3cccc4c3=CCC=4)c2=CC1","c1cc(Nc2cccc3c[nH]cc23)c2c[nH]cc2c1",{},"[#6H2r5:1]>>[NH:1]",null,-0.4834239881],[0.5397506119,346.8840751868,3,"completed",-4.976908,3.0,3,"C1=CC(c2cccc(C3=CCC=C3)c2Nc2ccccc2)=CC1","C1=CC(Nc2c(C3=CCC=C3)cccc2C2=CCC=C2)=CC1",{},"[c:0]1[ch:1][ch][c:3][c!r5:4][c!r5:5]1>>[c:0]1[CH2:1][c:3][c:4][c:5]1",null,-0.3574253285],[0.5395704994,150.5711813132,3,"completed",-4.917752,3.0,3,"c1ccc(Nc2cc(-c3ccccc3)cc(Nc3ccccc3)n2)cc1","C1=CCC(Nc2cc(-c3ccccc3)cc(NC3=CC=CC3)n2)=C1",{},"[c:0]1[ch:1][ch][c:3][c!r5:4][c!r5:5]1>>[c:0]1[CH2:1][c:3][c:4][c:5]1",null,-0.1973491932],[0.5393284592,199.3918611682,3,"completed",-4.945168,3.0,3,"C1=CC(Nc2cccc(NC3=CCC=C3)c2-c2ccccc2)=CC1","c1ccc(-c2c(Nc3ccsc3)cccc2Nc2ccsc2)cc1",{},"[#6H2r5:1]>>[S:1]",null,-0.2269446164],[0.5393244432,206.3464279784,3,"completed",-5.094392,3.0,3,"C1=CC(c2ccccc2Nc2ccccc2C2=CCC=C2)=CC1","c1ccc(-c2ccsc2)c(Nc2ccccc2-c2ccsc2)c1",{},"[#6H2r5:1]>>[S:1]",null,-0.2063837655],[0.5390486332,151.2019229805,3,"completed",-5.138644,3.0,3,"C1=CCC(Nc2cccc(NC3=CC=CC3)c2-c2ccccc2)=C1","C1=CN=C(Nc2cccc(NC3=NC=CC3)c2-c2ccccc2)C1",{},"[chr5,CH1r5:1]>>[n:1]",null,-0.1536026279],[0.5388919206,174.1494436878,3,"completed",-4.682048,3.0,3,"C1=CC(=C2C=CC(Nc3ccccc3)=C2)C=C1Nc1ccccc1","C1=CCC(NC2=CC(=C3C=CC(NC4=CC=CC4)=C3)C=C2)=C1",{},"[c:0]1[ch:1][ch][c:3][c!r5:4][c!r5:5]1>>[c:0]1[CH2:1][c:3][c:4][c:5]1",null,-0.3404748554],[0.5386573562,141.559339181,3,"completed",-4.924744,3.0,3,"C1=CC(Nc2ccc3ccc(NC4=CCC=C4)cc3c2)=CC1","c1cc(Nc2ccc3ccc(Nc4ccsc4)cc3c2)cs1",{},"[#6H2r5:1]>>[S:1]",null,-0.1873212017],[0.5385633483,196.7442709601,3,"completed",-5.283728,3.0,3,"C(=CC1=CCC=C1c1ccccc1)C1=CCC=C1c1ccccc1","C1=CCC(C2=CCC=C2C=CC2=CCC=C2C2=CC=CC2)=C1",{},"[c:0]1[ch:1][ch][c:3][c!r5:4][c!r5:5]1>>[c:0]1[CH2:1][c:3][c:4][c:5]1",null,-0.2350504996],[0.5384197949,213.084002737,3,"completed",-4.5814,3.0,3,"C1=CC(Nc2cc(NC3=CCC=C3)cc(-c3ccccc3)c2)=CC1","c1ccc(-c2cc(Nc3cc[nH]c3)cc(Nc3cc[nH]c3)c2)cc1",{},"[#6H2r5:1]>>[NH:1]",null,-0.4209374213],[0.53804161,265.0188420565,3,"completed",-4.758868,3.0,3,"C1=CC(=C2C=CC=C2Nc2ccccc2)C(Nc2ccccc2)=C1","C1=CCC(NC2=CC=CC2=C2C=CC=C2NC2=CC=CC2)=C1",{},"[c:0]1[ch:1][ch][c:3][c!r5:4][c!r5:5]1>>[c:0]1[CH2:1][c:3][c:4][c:5]1",null,-0.3567307065],[0.5378866454,105.1883426184,3,"completed",-5.340952,3.0,3,"C1=CC(c2cc(Nc3ccccc3)cc(C3=CCC=C3)c2)=CC1","C1=CC(c2cc(C3=CCC=C3)nc(Nc3ccccc3)n2)=CC1",{},"[ch&r6:0]>>[nr6:0]",null,-0.1987786254],[0.5376650476,125.2581626473,3,"completed",-4.967616,3.0,3,"c1ccc(Nc2cc(Nc3ccccc3)cc(-c3cccnc3)c2)cc1","C1=CC(Nc2cc(NC3=CCC=C3)cc(-c3cccnc3)c2)=CC1",{},"[c:0]1[ch:1][ch][c:3][c!r5:4][c!r5:5]1>>[c:0]1[CH2:1][c:3][c:4][c:5]1",null,-0.1558111479],[0.5370131519,137.2411665598,3,"completed",-4.831456,3.0,3,"C1=CCC(Nc2cccc3c(NC4=CC=CC4)cccc23)=C1","c1csc(Nc2cccc3c(Nc4cccs4)cccc23)c1",{},"[#6H2r5:1]>>[S:1]",null,-0.2327486175],[0.5368899592,110.8781772435,3,"completed",-4.952436,3.0,3,"C1=CCC(Nc2ccc3ccc(NC4=CC=CC4)cc3c2)=C1","c1csc(Nc2ccc3ccc(Nc4cccs4)cc3c2)c1",{},"[#6H2r5:1]>>[S:1]",null,-0.1515380675],[0.5366685065,175.1372053153,3,"completed",-4.924284,3.0,3,"c1ccc(Nc2cccc(Nc3ccccc3)c2-c2cccnc2)cc1","C1=CCC(Nc2cccc(NC3=CC=CC3)c2-c2cccnc2)=C1",{},"[c:0]1[ch:1][ch][c:3][c!r5:4][c!r5:5]1>>[c:0]1[CH2:1][c:3][c:4][c:5]1",null,-0.214014803],[0.5366590183,382.2561586871,3,"completed",-4.679472,3.0,3,"C1=CC(Nc2ccc(NC3=CCC=C3)cc2)=CC1","c1cc(Nc2ccc(Nc3ccsc3)cc2)cs1",{},"[#6H2r5:1]>>[S:1]",null,-0.4824657835],[0.5364027942,167.7855926831,3,"completed",-5.100556,3.0,3,"c1ccc(Nc2cc(Nc3ccccc3)nc(-c3ccccc3)n2)cc1","C1=CC(Nc2cc(NC3=CCC=C3)nc(-c3ccccc3)n2)=CC1",{},"[c:0]1[ch:1][ch][c:3][c!r5:4][c!r5:5]1>>[c:0]1[CH2:1][c:3][c:4][c:5]1",null,-0.1677860441],[0.5362847836,213.0566435941,3,"completed",-5.123372,3.0,3,"C1=CCC(c2ccccc2Nc2ccccc2C2=CC=CC2)=C1","c1csc(-c2ccccc2Nc2ccccc2-c2cccs2)c1",{},"[#6H2r5:1]>>[S:1]",null,-0.2136838695],[0.5362847398,167.7345422744,3,"completed",-5.284188,3.0,3,"C(#Cc1ccccc1C1=CC=CC1)c1ccccc1C1=CC=CC1","C(#CC1=CCC=C1C1=CC=CC1)C1=CCC=C1C1=CC=CC1",{},"[c:0]1[ch:1][ch][c:3][c!r5:4][c!r5:5]1>>[c:0]1[CH2:1][c:3][c:4][c:5]1",null,-0.2115614193],[0.5362663611,128.192636189,3,"completed",-4.761812,3.0,3,"C1=c2ccc(Nc3ccc4c(c3)=CCC=4)cc2=CC1","C1=c2cnc(Nc3cc4c(cn3)=CCC=4)cc2=CC1",{},"[ch&r6:0]>>[nr6:0]",null,-0.2692121885],[0.5356387118,247.3961699032,3,"completed",-4.492344,3.0,3,"C1=CCC(NC2=CC=C(NC3=CC=CC3)C2)=C1","C1=CCC(NC2=CC=C(NC3=CC=CC3)C2=C2C=CC=C2)=C1",{},"[r5:1][CH2r5:2][r5:3]>>[r5:1][C:2](=C1cccc1)[r5:3]",null,-0.4920724681],[0.5354407436,147.7130508655,3,"completed",-5.071668,3.0,3,"C1=c2ccc(Nc3ccc4c(c3)=CCC=4)cc2=CC1","C1=c2cc(Nc3ccc4c(c3)=CCN=4)ccc2=NC1",{},"[chr5,CH1r5:1]>>[n:1]",null,-0.1490384832],[0.5354407436,156.2563664618,3,"completed",-5.153456,3.0,3,"C1=c2ccc(Nc3ccc4c(c3)=CCC=4)cc2=CC1","C1=c2ccc(Nc3ccc4c(c3)=NCC=4)cc2=NC1",{},"[chr5,CH1r5:1]>>[n:1]",null,-0.1606743557],[0.5353412586,229.2379247051,3,"completed",-5.299,3.0,3,"C1=C(C2=CCC=C2c2ccccc2)C(c2ccccc2)=CC1","C1=CCC(C2=CCC=C2C2=CCC=C2C2=CC=CC2)=C1",{},"[c:0]1[ch:1][ch][c:3][c!r5:4][c!r5:5]1>>[c:0]1[CH2:1][c:3][c:4][c:5]1",null,-0.2682433897],[0.5349405623,111.245149554,3,"completed",-5.334052,3.0,3,"C1=CCC(c2cc(Nc3ccccc3)cc(C3=CC=CC3)c2)=C1","C1=CN=C(c2cc(Nc3ccccc3)cc(C3=NC=CC3)c2)C1",{},"[chr5,CH1r5:1]>>[n:1]",null,-0.1980349698],[0.5340120102,196.1912645703,3,"completed",-4.680944,3.0,3,"C1=CCC(N(c2ccccc2)c2ccccc2)=C1","C1=CCC(N(C2=CCC=C2)C2=CC=CC2)=C1",{},"[c:0]1[ch:1][ch][c:3][c!r5:4][c!r5:5]1>>[c:0]1[CH2:1][c:3][c:4][c:5]1",null,-0.3529006922],[0.5338975386,350.0487975738,3,"completed",-4.32334,3.0,3,"C1=c2c(Nc3ccccc3)ccc(Nc3ccccc3)c2=CC1","C1=CC(Nc2ccc(NC3=CCC=C3)c3c2=CCC=3)=CC1",{},"[c:0]1[ch:1][ch][c:3][c!r5:4][c!r5:5]1>>[c:0]1[CH2:1][c:3][c:4][c:5]1",null,-0.6466084835],[0.5334169451,100.8276686308,3,"completed",-5.196696,3.0,3,"c1ccc(Nc2cc(-c3ccccc3)cc(-c3ccccc3)c2)cc1","C1=CCC(c2cc(Nc3ccccc3)cc(C3=CC=CC3)c2)=C1",{},"[c:0]1[ch:1][ch][c:3][c!r5:4][c!r5:5]1>>[c:0]1[CH2:1][c:3][c:4][c:5]1",null,-0.1214404208],[0.5331350708,428.021958378,3,"completed",-4.781408,3.0,3,"C1=CCC(Nc2cccc3cccc(NC4=CC=CC4)c23)=C1","c1c[nH]c(Nc2cccc3cccc(Nc4ccc[nH]4)c23)c1",{},"[#6H2r5:1]>>[NH:1]",null,-0.4826367365],[0.532907105,332.5239496243,3,"completed",-4.638808,3.0,3,"C1=CC(Nc2cc3ccccc3cc2NC2=CCC=C2)=CC1","c1ccc2cc(Nc3cc[nH]c3)c(Nc3cc[nH]c3)cc2c1",{},"[#6H2r5:1]>>[NH:1]",null,-0.4634589808],[0.5324469787,155.6208970362,3,"completed",-5.155204,3.0,3,"C(#CC1=CC(c2ccccc2)=CC1)C1=CC(c2ccccc2)=CC1","C(#CC1=CC(C2=CC=CC2)=CC1)C1=CC(C2=CC=CC2)=CC1",{},"[c:0]1[ch:1][ch][c:3][c!r5:4][c!r5:5]1>>[c:0]1[CH2:1][c:3][c:4][c:5]1",null,-0.1603469039],[0.532316213,137.7728715663,3,"completed",-5.120612,3.0,3,"C1=c2cccc(Nc3cccc4c3=CCC=4)c2=CC1","C1=c2c(Nc3cccc4c3=CCN=4)cccc2=NC1",{},"[chr5,CH1r5:1]>>[n:1]",null,-0.1385263255],[0.5319093791,110.089947332,3,"completed",-5.293112,3.0,3,"C1=CCC(c2cccc(Nc3cccc(C4=CC=CC4)c3)c2)=C1","C1=CN=C(c2cccc(Nc3cccc(C4=NC=CC4)c3)c2)C1",{},"[chr5,CH1r5:1]>>[n:1]",null,-0.1743358722],[0.5318341541,107.9383612501,3,"completed",-5.071392,3.0,3,"C1=CCC(NC2=CCC=C2NC2=CC=CC2)=C1","C1=CCC(NC2=CC(=C3C=CC=C3)C=C2NC2=CC=CC2)=C1",{},"[r5:1][CH2r5:2][r5:3]>>[r5:1][C:2](=C1cccc1)[r5:3]",null,-0.109780301],[0.5318013576,186.9509037608,3,"completed",-4.691248,3.0,3,"C1=CC(Nc2ccc3cc(NC4=CCC=C4)ccc3c2)=CC1","c1cc(Nc2ccc3cc(Nc4ccsc4)ccc3c2)cs1",{},"[#6H2r5:1]>>[S:1]",null,-0.3417878833],[0.5315866649,165.649623288,3,"completed",-5.119784,3.0,3,"C1=C(C2=CC(c3ccccc3)=CC2)CC=C1c1ccccc1","C1=CCC(C2=CCC(C3=CC(C4=CC=CC4)=CC3)=C2)=C1",{},"[c:0]1[ch:1][ch][c:3][c!r5:4][c!r5:5]1>>[c:0]1[CH2:1][c:3][c:4][c:5]1",null,-0.1662275156],[0.5314534555,206.5535504155,3,"completed",-4.726024,3.0,3,"C1=CCC(N(c2ccccc2)c2ccccc2)=C1","C1=CCC(N(C2=CCC=C2)C2=CCC=C2)=C1",{},"[c:0]1[ch:1][ch][c:3][c!r5:4][c!r5:5]1>>[c:0]1[CH2:1][c:3][c:4][c:5]1",null,-0.3334588625],[0.5314507647,328.3767137211,3,"completed",-4.823728,3.0,3,"O=c1ccocc1-c1c(Nc2ccccc2)cccc1Nc1ccccc1","O=c1ccocc1-c1c(NC2=CC=CC2)cccc1NC1=CC=CC1",{},"[c:0]1[ch:1][ch][c:3][c!r5:4][c!r5:5]1>>[c:0]1[CH2:1][c:3][c:4][c:5]1",null,-0.3810920006],[0.5310116608,157.1664985148,3,"completed",-4.650584,3.0,3,"O=c1c(NC2=CC=CC2)cocc1NC1=CC=CC1","O=c1c(NC2=CC=CC2)c[nH]cc1NC1=CC=CC1",{},"[o:1]>>[nH:1]",null,-0.3516659372],[0.5308711215,132.5495695022,3,"completed",-4.902112,3.0,3,"c1ccc(Nc2cc(Nc3ccccc3)cc(-c3ccccc3)c2)cc1","C1=CC(Nc2cc(NC3=CCC=C3)cc(-c3ccccc3)c2)=CC1",{},"[c:0]1[ch:1][ch][c:3][c!r5:4][c!r5:5]1>>[c:0]1[CH2:1][c:3][c:4][c:5]1",null,-0.1917227739],[0.5306376451,456.9425757245,3,"completed",-4.695388,3.0,3,"c1ccc(Nc2ccccc2-c2ccccc2Nc2ccccn2)nc1","C1=CC(C2=C(Nc3ccccn3)CC=C2)=C(Nc2ccccn2)C1",{},"[c:0]1[ch:1][ch][c:3][c!r5:4][c!r5:5]1>>[c:0]1[CH2:1][c:3][c:4][c:5]1",null,-0.5376010083],[0.5306376451,578.5246033058,3,"completed",-4.703484,3.0,3,"C1=CC(Nc2ccccc2)=C(C2=C(Nc3ccccc3)C=CC2)C1","C1=CC(Nc2ccccn2)=C(C2=C(Nc3ccccn3)C=CC2)C1",{},"[ch&r6:0]>>[nr6:0]",null,-0.6416626344],[0.5301375023,140.3138184494,3,"completed",-5.432124,3.0,3,"c1ccc(-c2cc(Nc3ccncc3)cc(-c3ccccc3)c2)cc1","C1=CCC(c2cc(Nc3ccncc3)cc(C3=CC=CC3)c2)=C1",{},"[c:0]1[ch:1][ch][c:3][c!r5:4][c!r5:5]1>>[c:0]1[CH2:1][c:3][c:4][c:5]1",null,-0.2715475646],[0.5296361581,137.1243709972,3,"completed",-5.387872,3.0,3,"C1=CC(c2cc(Nc3ccccc3)cc(C3=CCC=C3)c2)=CC1","O=c1occcc1Nc1cc(C2=CCC=C2)cc(C2=CCC=C2)c1",{},"[c:1]1[c:2][ch:3][ch:4][c:5][c:6]1>>[c:1]1[c:2][o:3][c:4](=O)[c:5][c:6]1",null,-0.2437407115],[0.5296309871,198.2813533837,3,"completed",-5.15502,3.0,3,"O=c1ccc(-c2c(Nc3ccccc3)cccc2Nc2ccccc2)co1","O=c1ccc(-c2c(NC3=CC=CC3)cccc2NC2=CC=CC2)co1",{},"[c:0]1[ch:1][ch][c:3][c!r5:4][c!r5:5]1>>[c:0]1[CH2:1][c:3][c:4][c:5]1",null,-0.201987186],[0.5295117202,126.0219841703,3,"completed",-4.798428,3.0,3,"c1ccc(Nc2cc3cnc(Nc4ccccc4)cc3cn2)cc1","C1=CC(Nc2cc3cnc(NC4=CCC=C4)cc3cn2)=CC1",{},"[c:0]1[ch:1][ch][c:3][c!r5:4][c!r5:5]1>>[c:0]1[CH2:1][c:3][c:4][c:5]1",null,-0.2458554847],[0.5290888173,211.593391634,3,"completed",-4.812412,3.0,3,"C1=C(Nc2ccccc2)CC=C1C1=CCC(Nc2ccccc2)=C1","C1=C(Nc2ccccn2)CC=C1C1=CCC(Nc2ccccn2)=C1",{},"[ch&r6:0]>>[nr6:0]",null,-0.2920584251],[0.5288062211,355.4088661109,3,"completed",-4.040532,3.0,3,"c1ccc(NC2=c3ccccc3=C(Nc3ccccc3)C2)cc1","C1=CC(NC2=c3ccccc3=C(NC3=CCC=C3)C2)=CC1",{},"[c:0]1[ch:1][ch][c:3][c!r5:4][c!r5:5]1>>[c:0]1[CH2:1][c:3][c:4][c:5]1",null,-0.8223910014],[0.5286645709,193.9793573005,3,"completed",-5.17204,3.0,3,"c1ccc(Nc2ccccc2-c2ccccc2Nc2ccccn2)nc1","C1=C(Nc2ccccn2)C(C2=CCC=C2Nc2ccccn2)=CC1",{},"[c:0]1[ch:1][ch][c:3][c!r5:4][c!r5:5]1>>[c:0]1[CH2:1][c:3][c:4][c:5]1",null,-0.2004269798],[0.5285354531,167.5263953871,3,"completed",-4.707624,3.0,3,"C(=Cc1cccc2ccccc12)c1cccc2ccccc12","C(=CC1=c2ccccc2=CC1)C1=c2ccccc2=CC1",{},"[c:0]1[ch:1][ch][c:3][c!r5:4][c!r5:5]1>>[c:0]1[CH2:1][c:3][c:4][c:5]1",null,-0.3217218777],[0.5284709454,191.6689025488,3,"completed",-4.420952,3.0,3,"C1=CCC(Nc2ccc(NC3=CC=CC3)c3ccccc23)=C1","C1=CCC(Nc2ccc(NC3=CC=CC3)c3c2=CCC=3)=C1",{},"[c:0]1[ch:1][ch][c:3][c!r5:4][c!r5:5]1>>[c:0]1[CH2:1][c:3][c:4][c:5]1",null,-0.5125221941],[0.5281355941,457.7181181982,3,"completed",-4.87994,3.0,3,"C1=CC(Nc2ccccc2NC2=CCC=C2)=CC1","c1ccc(Nc2ccsc2)c(Nc2ccsc2)c1",{},"[#6H2r5:1]>>[S:1]",null,-0.482943903],[0.5281252712,289.7511253244,3,"completed",-4.409176,3.0,3,"c1cc(Nc2cc[nH]c2)c[nH]1","c1ccc(N(c2cc[nH]c2)c2cc[nH]c2)cc1",{},"[r:1][NH!R:2][r:3]>>[r:1][N:2](-c1ccccc1)[r:3]",null,-0.5637395109],[0.5281042835,168.4673171286,3,"completed",-5.061088,3.0,3,"C1=CCC(NC2=CC=CC2)=C1","C1=CC(=C2C=CC=C2NC2=CC=CC2=C2C=CC=C2)C=C1",{},"[r5:1][CH2r5:2][r5:3]>>[r5:1][C:2](=C1cccc1)[r5:3]",null,-0.1706551124],[0.5280826524,160.3916711909,3,"completed",-4.716272,3.0,3,"c1ccc2c(-c3cccc4ccccc34)cccc2c1","C1=c2ccccc2=C(C2=c3ccccc3=CC2)C1",{},"[c:0]1[ch:1][ch][c:3][c!r5:4][c!r5:5]1>>[c:0]1[CH2:1][c:3][c:4][c:5]1",null,-0.31285237],[0.5280335648,135.4625154564,3,"completed",-5.615204,3.0,3,"c1ccc(-c2cc(Nc3ccncc3)cc(-c3ccccc3)n2)cc1","C1=CC(c2cc(Nc3ccncc3)cc(C3=CCC=C3)n2)=CC1",{},"[c:0]1[ch:1][ch][c:3][c!r5:4][c!r5:5]1>>[c:0]1[CH2:1][c:3][c:4][c:5]1",null,-0.3852444968],[0.4900039434,153.2720997927,4,"completed",-5.093288,4.0,3,"C1=C(NC2=Cc3ccccc3C2)Cc2ccccc21","c1ccc2sc(Nc3cc4ccccc4s3)cc2c1",{},"[#6H2r5:1]>>[S:1]",null,-0.1533440952],[0.4688884202,402.4379345047,4,"completed",-4.548004,4.0,3,"C1=CC(=C2C=CC(C3=CC(=C4C=CC=C4)C=C3)=C2)C=C1","C1=CSC(=C2C=CC(C3=CC(=C4SC=CS4)C=C3)=C2)S1",{},"[CH,ch:0]1=[C,c:1][C,c:2]=[CH,ch:3][*:4]1>>[S:0]1[*:1]=,:[*:2][S:3][*:4]1",null,-0.5579059843],[0.4688448464,165.8099281726,4,"completed",-5.321264,4.0,4,"C1=CC(c2cc(NC3=NC=CC3)cc(C3=CCC=C3)c2)=CC1","C1=CN=C(Nc2cc(C3=CCN=C3)cc(C3=CCN=C3)c2)C1",{},"[chr5,CH1r5:1]>>[n:1]",null,-0.2268969668],[0.4642434229,145.9803875047,4,"completed",-5.118588,4.0,4,"C1=CCC(Nc2cc(C3=CCC=N3)cc(C3=CCC=N3)c2)=C1","C1=CN=C(Nc2cc(C3=CCC=N3)cc(C3=CCC=N3)c2)C1",{},"[chr5,CH1r5:1]>>[n:1]",null,-0.1465591187],[0.4638340213,117.72297076,4,"completed",-5.187128,4.0,4,"C1=CCC(c2cc(NC3=CCC=N3)cc(C3=CC=CC3)c2)=C1","C1=NC=C(c2cc(NC3=CCC=N3)cc(C3=CN=CC3)c2)C1",{},"[chr5,CH1r5:1]>>[n:1]",null,-0.1325836685],[0.462708167,388.9371934551,4,"completed",-4.53218,4.0,3,"C1=CC(=C2C=CC(C=CC3=CC(=C4C=CC=C4)C=C3)=C2)C=C1","C1=CSC(=C2C=CC(C=CC3=CC(=C4SC=CS4)C=C3)=C2)S1",{},"[CH,ch:0]1=[C,c:1][C,c:2]=[CH,ch:3][*:4]1>>[S:0]1[*:1]=,:[*:2][S:3][*:4]1",null,-0.5561094507],[0.461115799,150.5953617605,4,"completed",-5.330004,4.0,4,"C1=CCC(c2cc(NC3=NC=CC3)cc(C3=CC=CC3)c2)=C1","C1=CN=C(Nc2cc(C3=CN=CC3)cc(C3=CN=CC3)c2)C1",{},"[chr5,CH1r5:1]>>[n:1]",null,-0.2204560378],[0.4585899517,358.0471646276,4,"completed",-4.627216,4.0,3,"C(#CC1=CC(=C2C=CC=C2)C=C1)C1=CC(=C2C=CC=C2)C=C1","C(#CC1=CC(=C2SC=CS2)C=C1)C1=CC(=C2SC=CS2)C=C1",{},"[CH,ch:0]1=[C,c:1][C,c:2]=[CH,ch:3][*:4]1>>[S:0]1[*:1]=,:[*:2][S:3][*:4]1",null,-0.487570385],[0.453296556,132.3602367411,4,"completed",-4.843416,4.0,3,"C1=CC(C=Cc2ccc3ccc(C=CC4=CCC=C4)cc3c2)=CC1","C(=Cc1ccc2ccc(C=CC3=CSCS3)cc2c1)C1=CSCS1",{},"[CH,ch:0]1=[C,c:1][C,c:2]=[CH,ch:3][*:4]1>>[S:0]1[*:1]=,:[*:2][S:3][*:4]1",null,-0.2231110784],[0.4530534267,138.4712237734,4,"completed",-5.427064,4.0,4,"C1=CC(c2cc(NC3=NCC=C3)cc(C3=CCC=C3)c2)=CC1","C1=CC(Nc2cc(C3=CCN=C3)cc(C3=CCN=C3)c2)=NC1",{},"[chr5,CH1r5:1]>>[n:1]",null,-0.267563079],[0.452429664,134.5877503217,4,"completed",-5.422556,4.0,4,"C1=CC(Nc2cc(C3=CN=CC3)cc(C3=CN=CC3)c2)=CC1","C1=CC(Nc2cc(C3=CN=CC3)cc(C3=CN=CC3)c2)=NC1",{},"[chr5,CH1r5:1]>>[n:1]",null,-0.2628585653],[0.4505639286,126.8593758237,4,"completed",-5.199824,4.0,4,"C1=CC(Nc2cc(C3=CCC=N3)cc(C3=CCC=N3)c2)=CC1","C1=CC(Nc2cc(C3=CCC=N3)cc(C3=CCC=N3)c2)=NC1",{},"[chr5,CH1r5:1]>>[n:1]",null,-0.1448311721],[0.4488485959,160.9592711619,4,"completed",-5.377936,4.0,4,"C1=CC(Nc2cc(C3=CN=CC3)cc(C3=CN=CC3)c2)=CC1","C1=NC=C(c2cc(NC3=CCN=C3)cc(C3=CN=CC3)c2)C1",{},"[chr5,CH1r5:1]>>[n:1]",null,-0.252506659],[0.4485752882,178.3498720537,4,"completed",-5.070656,4.0,4,"C(#Cc1cc2c(cc1C#CC1=CC=CC1)SCS2)C1=CC=CC1","C(#Cc1cc2c(cc1C#Cc1cccs1)SCS2)c1cccs1",{},"[#6H2r5:1]>>[S:1]",null,-0.1795288315],[0.4480682791,160.7810567316,4,"completed",-5.354384,4.0,4,"C1=CC(c2cc(NC3=CCN=C3)cc(C3=CCC=C3)c2)=CC1","C1=NCC=C1Nc1cc(C2=CCN=C2)cc(C2=CCN=C2)c1",{},"[chr5,CH1r5:1]>>[n:1]",null,-0.2399146634],[0.4476067844,153.6261764145,4,"completed",-4.785732,4.0,3,"C1=CC(C=Cc2ccc3cc(C=CC4=CCC=C4)ccc3c2)=CC1","C(=Cc1ccc2cc(C=CC3=CSCS3)ccc2c1)C1=CSCS1",{},"[CH,ch:0]1=[C,c:1][C,c:2]=[CH,ch:3][*:4]1>>[S:0]1[*:1]=,:[*:2][S:3][*:4]1",null,-0.2683198581],[0.4468864329,146.6100669248,4,"completed",-4.854732,4.0,3,"C(#Cc1ccc2cc(C#CC3=CCC=C3)ccc2c1)C1=CCC=C1","C(#Cc1ccc2cc(C#CC3=CSCS3)ccc2c1)C1=CSCS1",{},"[CH,ch:0]1=[C,c:1][C,c:2]=[CH,ch:3][*:4]1>>[S:0]1[*:1]=,:[*:2][S:3][*:4]1",null,-0.2257678979],[0.4461040231,172.4508774169,4,"completed",-5.327152,4.0,4,"C1=NC=C(c2cc(Nc3ccccc3)cc(C3=CN=CC3)n2)C1","C1=CC(Nc2cc(C3=CN=CC3)nc(C3=CN=CC3)c2)=CC1",{},"[c:0]1[ch:1][ch][c:3][c!r5:4][c!r5:5]1>>[c:0]1[CH2:1][c:3][c:4][c:5]1",null,-0.234568413],[0.4459444508,164.1808553872,4,"completed",-5.223468,4.0,4,"C1=CCC(Nc2cc(C3=NCC=C3)cc(C3=NCC=C3)c2)=C1","C1=CC(c2cc(NC3=NC=CC3)cc(C3=NCC=C3)c2)=NC1",{},"[chr5,CH1r5:1]>>[n:1]",null,-0.1855399777],[0.4456112135,161.845678728,4,"completed",-5.188508,4.0,4,"C(#Cc1ccc(C#CC2=CC=CC2)c2c1SCS2)C1=CC=CC1","C(#Cc1ccc(C#Cc2cccs2)c2c1SCS2)c1cccs1",{},"[#6H2r5:1]>>[S:1]",null,-0.1732989328],[0.4454378535,124.5975208772,4,"completed",-5.182988,4.0,4,"C1=CC(c2cc(NC3=CCC=N3)cc(C3=CCC=C3)c2)=CC1","C1=NCC=C1c1cc(NC2=CCC=N2)cc(C2=CCN=C2)c1",{},"[chr5,CH1r5:1]>>[n:1]",null,-0.1374742747],[0.444846003,115.7906711236,4,"completed",-4.965868,4.0,4,"C1=CC(Nc2cc(C3=CCC=N3)cc(C3=CCC=N3)c2)=CC1","C1=NC(Nc2cc(C3=CCC=N3)cc(C3=CCC=N3)c2)=CC1",{},"[chr5,CH1r5:1]>>[n:1]",null,-0.149074687],[0.4448277911,278.5618808362,4,"completed",-4.84912,4.0,4,"C1=CC(C2=CC(NC3=CCC(C4=CCC=C4)=C3)=CC2)=CC1","C1=CC(c2cc(Nc3csc(C4=CCC=C4)c3)cs2)=CC1",{},"[#6H2r5:1]>>[S:1]",null,-0.3292988019],[0.4440631042,125.0568038175,4,"completed",-5.079304,4.0,4,"C1=CC(Nc2cc(C3=NCC=C3)cc(C3=NCC=C3)c2)=CC1","C1=CC(c2cc(NC3=CCC=N3)cc(C3=NCC=C3)c2)=NC1",{},"[chr5,CH1r5:1]>>[n:1]",null,-0.1258931418],[0.4423818233,203.1330609646,4,"completed",-5.367724,4.0,4,"C1=CC(Nc2cc(C3=CCC=C3)nc(C3=CCC=C3)c2)=CC1","C1=CC(Nc2cc(C3=CCN=C3)nc(C3=CCN=C3)c2)=CC1",{},"[chr5,CH1r5:1]>>[n:1]",null,-0.2763771864],[0.4399205741,134.8290015345,4,"completed",-4.899628,4.0,3,"C(#Cc1ccc2ccc(C#CC3=CCC=C3)cc2c1)C1=CCC=C1","C(#Cc1ccc2ccc(C#CC3=CSCS3)cc2c1)C1=CSCS1",{},"[CH,ch:0]1=[C,c:1][C,c:2]=[CH,ch:3][*:4]1>>[S:0]1[*:1]=,:[*:2][S:3][*:4]1",null,-0.194555492],[0.4371221573,147.2572082943,4,"completed",-4.839276,4.0,3,"C1=CC(c2ccc3ccc(C4=CCC=C4)cc3c2)=CC1","C1=C(c2ccc3ccc(C4=CSCS4)cc3c2)SCS1",{},"[CH,ch:0]1=[C,c:1][C,c:2]=[CH,ch:3][*:4]1>>[S:0]1[*:1]=,:[*:2][S:3][*:4]1",null,-0.2345067535],[0.4363759137,172.0252506806,4,"completed",-4.774968,4.0,3,"C1=CC(c2ccc3cc(C4=CCC=C4)ccc3c2)=CC1","C1=C(c2ccc3cc(C4=CSCS4)ccc3c2)SCS1",{},"[CH,ch:0]1=[C,c:1][C,c:2]=[CH,ch:3][*:4]1>>[S:0]1[*:1]=,:[*:2][S:3][*:4]1",null,-0.2852352176],[0.436215743,135.4633481466,4,"completed",-5.32476,4.0,4,"C1=CC(Nc2cc(C3=NCC=C3)cc(C3=NCC=C3)c2)=CC1","C1=CC(Nc2cc(C3=NCC=C3)cc(C3=NCC=C3)c2)=NC1",{},"[chr5,CH1r5:1]>>[n:1]",null,-0.2076142503],[0.4355508158,178.8858027336,4,"completed",-5.27048,4.0,4,"C1=CC(Nc2cc(C3=NCC=C3)cc(C3=NCC=C3)c2)=CC1","C1=CC(c2cc(NC3=CCN=C3)cc(C3=NCC=C3)c2)=NC1",{},"[chr5,CH1r5:1]>>[n:1]",null,-0.2150376974],[0.4350257432,150.7498370257,4,"completed",-5.103684,4.0,4,"C1=CC(c2cc(NC3=CCN=C3)cc(C3=CCC=C3)c2)=CC1","C1=NCC=C1Nc1cc(C2=CCC=N2)cc(C2=CCC=N2)c1",{},"[chr5,CH1r5:1]>>[n:1]",null,-0.1507718925],[0.4348182958,171.7899675415,4,"completed",-4.7493,4.0,3,"C1=CC(C=CC2=CCC=C2C=CC2=CCC=C2)=CC1","C(=CC1=CCC=C1C=CC1=CSCS1)C1=CSCS1",{},"[CH,ch:0]1=[C,c:1][C,c:2]=[CH,ch:3][*:4]1>>[S:0]1[*:1]=,:[*:2][S:3][*:4]1",null,-0.2996283248],[0.4328332349,268.6427892246,4,"completed",-4.889416,4.0,4,"C1=CCC(C2=CC(NC3=CCC(C4=CC=CC4)=C3)=CC2)=C1","C1=CCC(c2cc(Nc3csc(C4=CC=CC4)c3)cs2)=C1",{},"[#6H2r5:1]>>[S:1]",null,-0.3064282991],[0.4321581416,112.1428429831,4,"completed",-4.910668,4.0,3,"c1ccc2cc3cc4cnccc4cc3cc2c1","C1=c2cc3cc4ccncc4cc3cc2=CC1",{},"[c:0]1[ch:1][ch][c:3][c!r5:4][c!r5:5]1>>[c:0]1[CH2:1][c:3][c:4][c:5]1",null,-0.1736112159],[0.4319060035,175.5819063544,4,"completed",-5.302588,4.0,4,"C1=CC(Nc2cc(C3=NC=CC3)cc(C3=NC=CC3)c2)=CC1","C1=CC(Nc2cc(C3=NC=CC3)nc(C3=NC=CC3)c2)=CC1",{},"[ch&r6:0]>>[nr6:0]",null,-0.225697886],[0.4291990964,141.4824410918,4,"completed",-5.032384,4.0,4,"C1=CCC(Nc2cc(-c3ccco3)cc(-c3ccco3)c2)=C1","c1coc(-c2cc(Nc3cccs3)cc(-c3ccco3)c2)c1",{},"[#6H2r5:1]>>[S:1]",null,-0.149189556],[0.4284093636,352.0358202691,4,"completed",-4.751784,4.0,4,"C1=CC(Nc2cc(C3=CCC=C3)nc(C3=CCC=C3)c2)=CC1","C1=CC(c2cc(NC3=CSCS3)cc(C3=CCC=C3)n2)=CC1",{},"[CH,ch:0]1=[C,c:1][C,c:2]=[CH,ch:3][*:4]1>>[S:0]1[*:1]=,:[*:2][S:3][*:4]1",null,-0.4281867189],[0.4282420298,89.2567350278,4,"completed",-5.367908,4.0,3,"C(#CC1=CSCS1)C1=CSCS1","C(#CC1=CSC(=C2C=CC=C2)S1)C1=CSC(=C2C=CC=C2)S1",{},"[r5:1][CH2r5:2][r5:3]>>[r5:1][C:2](=C1cccc1)[r5:3]",null,-0.2076929609],[0.4281194459,143.0991918074,4,"completed",-4.85418,4.0,4,"C1=CC(C2=CCC(NC3=CC(C4=CCC=C4)=CC3)=C2)=CC1","C1=CC(c2csc(Nc3cc(C4=CCC=C4)cs3)c2)=CC1",{},"[#6H2r5:1]>>[S:1]",null,-0.223800894],[0.4279448528,179.2597547818,4,"completed",-4.758224,4.0,3,"C(#CC1=CCC=C1C#CC1=CCC=C1)C1=CCC=C1","C(#CC1=CCC=C1C#CC1=CSCS1)C1=CSCS1",{},"[CH,ch:0]1=[C,c:1][C,c:2]=[CH,ch:3][*:4]1>>[S:0]1[*:1]=,:[*:2][S:3][*:4]1",null,-0.2989504448],[0.427535403,138.1160991872,4,"completed",-4.841024,4.0,3,"C1=CC(C=Cc2cc(C=CC3=CCC=C3)cc(-c3ccccc3)c2)=CC1","C(=Cc1cc(C=CC2=CSCS2)cc(-c2ccccc2)c1)C1=CSCS1",{},"[CH,ch:0]1=[C,c:1][C,c:2]=[CH,ch:3][*:4]1>>[S:0]1[*:1]=,:[*:2][S:3][*:4]1",null,-0.2279027324],[0.424504999,522.9662987003,4,"completed",-4.61406,4.0,3,"C(#CC1=CC=CC1=C1C=CC=C1)C1=CC=CC1=C1C=CC=C1","C(#CC1=CC=CC1=C1SC=CS1)C1=CC=CC1=C1SC=CS1",{},"[CH,ch:0]1=[C,c:1][C,c:2]=[CH,ch:3][*:4]1>>[S:0]1[*:1]=,:[*:2][S:3][*:4]1",null,-0.6238599318],[0.4232463237,172.3650437711,4,"completed",-5.124476,4.0,4,"C1=CC(c2cc(Nc3cccs3)cc(C3=CCC=C3)c2)=CC1","C1=NCC=C1c1cc(Nc2cccs2)cc(C2=CCN=C2)c1",{},"[chr5,CH1r5:1]>>[n:1]",null,-0.1732144765],[0.4207956773,152.9431302146,4,"completed",-5.129628,4.0,4,"C1=CCC(Nc2cc(C3=CN=CC3)cc(C3=CN=CC3)c2)=C1","C1=NC=C(c2cc(Nc3cccs3)cc(C3=CN=CC3)c2)C1",{},"[#6H2r5:1]>>[S:1]",null,-0.1543429042],[0.4205214969,161.7262346857,4,"completed",-5.08694,4.0,4,"C1=CC(Nc2cc(C3=CCC=C3)nc(C3=CCC=C3)c2)=CC1","C1=CC(Nc2cc(C3=CCC=N3)nc(C3=CCC=N3)c2)=CC1",{},"[chr5,CH1r5:1]>>[n:1]",null,-0.1619844164],[0.4201688056,154.2672466133,4,"completed",-4.917476,4.0,4,"C1=CCC(Nc2cc(C3=CCC=N3)cc(C3=CCC=N3)c2)=C1","C1=NC(c2cc(Nc3cccs3)cc(C3=CCC=N3)c2)=CC1",{},"[#6H2r5:1]>>[S:1]",null,-0.2003066114],[0.4201239927,75.6394164922,4,"completed",-5.316388,4.0,3,"C1=CC(=C2C=CC(C=CC3=CC(=C4C=CC=C4)C=C3)=C2)C=C1","C1=CC(=C2SC=C(C=CC3=CSC(=C4C=CC=C4)S3)S2)C=C1",{},"[CH,ch:0]1=[C,c:1][C,c:2]=[CH,ch:3][*:4]1>>[S:0]1[*:1]=,:[*:2][S:3][*:4]1",null,-0.1693073151],[0.4196511294,190.95730345,4,"completed",-5.228252,4.0,4,"C1=CC(Nc2cc(C3=CCC=C3)nc(C3=CCC=C3)c2)=CC1","C1=CC(Nc2cc(C3=NCC=C3)nc(C3=NCC=C3)c2)=CC1",{},"[chr5,CH1r5:1]>>[n:1]",null,-0.2110082788],[0.4185069805,156.9175572295,4,"completed",-5.09246,4.0,4,"C1=CCC(Nc2cc(-c3ccco3)cc(-c3ccco3)c2)=C1","c1coc(Nc2cc(-c3ccco3)cc(-c3ccco3)c2)c1",{},"[#6H2r5:1]>>[O:1]",null,-0.1570062962],[0.418197723,177.2456396695,4,"completed",-4.910208,4.0,4,"C1=CCC(Nc2cc(C3=CCC=N3)cc(C3=CCC=N3)c2)=C1","C1=NC=C(Nc2cc(C3=CCC=N3)cc(C3=CCC=N3)c2)C1",{},"[chr5,CH1r5:1]>>[n:1]",null,-0.2215091609],[0.4177506081,152.7525397378,4,"completed",-4.871016,4.0,3,"C1=CC(C=Cc2cccc(-c3cccc(C=CC4=CCC=C4)c3)c2)=CC1","C(=Cc1cccc(-c2cccc(C=CC3=CSCS3)c2)c1)C1=CSCS1",{},"[CH,ch:0]1=[C,c:1][C,c:2]=[CH,ch:3][*:4]1>>[S:0]1[*:1]=,:[*:2][S:3][*:4]1",null,-0.2214177902],[0.4172620769,627.7320939283,4,"completed",-4.524176,4.0,3,"C1=CC(=C2C=CC(C3=CC(=C4C=CC=C4)C=C3)=C2)C=C1","C1=COC(=C2C=CC(C3=CC(=C4OC=CO4)C=C3)=C2)O1",{},"[CH,ch:0]1=[C,c:1][C,c:2]=[CH,ch:3][*:4]1>>[O:0]1[*:1]=,:[*:2][O:3][*:4]1",null,-0.7460016679],[0.4166681045,188.080862183,4,"completed",-5.184552,4.0,4,"C1=CCC(c2cc(NC3=CN=CC3)cc(C3=CC=CC3)c2)=C1","C1=NC=C(Nc2cc(C3=CN=CC3)cc(C3=CN=CC3)c2)C1",{},"[chr5,CH1r5:1]>>[n:1]",null,-0.1971736308],[0.4158070207,132.5578260532,4,"completed",-4.841576,4.0,3,"C1=CC(c2cc(C=Cc3ccccc3)cc(C3=CCC=C3)c2)=CC1","C(=Cc1cc(C2=CSCS2)cc(C2=CSCS2)c1)c1ccccc1",{},"[CH,ch:0]1=[C,c:1][C,c:2]=[CH,ch:3][*:4]1>>[S:0]1[*:1]=,:[*:2][S:3][*:4]1",null,-0.2242659794],[0.4156771861,168.3974462441,4,"completed",-4.744056,4.0,3,"C1=CC(C2=CCC=C2C2=CCC=C2)=CC1","C1=C(C2=CCC=C2C2=CSCS2)SCS1",{},"[CH,ch:0]1=[C,c:1][C,c:2]=[CH,ch:3][*:4]1>>[S:0]1[*:1]=,:[*:2][S:3][*:4]1",null,-0.300730451],[0.415624358,570.5474539106,4,"completed",-4.502372,4.0,3,"C1=CC(=C2C=CC(C=CC3=CC(=C4C=CC=C4)C=C3)=C2)C=C1","C1=COC(=C2C=CC(C=CC3=CC(=C4OC=CO4)C=C3)=C2)O1",{},"[CH,ch:0]1=[C,c:1][C,c:2]=[CH,ch:3][*:4]1>>[O:0]1[*:1]=,:[*:2][O:3][*:4]1",null,-0.7074831575],[0.4148957808,132.4252963397,4,"completed",-5.277196,4.0,4,"C(#Cc1cc2cscc2cc1C#CC1=CC=CC1)C1=CC=CC1","C(#Cc1cc2cscc2cc1C#Cc1cccs1)c1cccs1",{},"[#6H2r5:1]>>[S:1]",null,-0.1814433413],[0.4146674553,147.5373521419,4,"completed",-4.903216,4.0,4,"C1=CCC(C2=CCC(NC3=CC(C4=CC=CC4)=CC3)=C2)=C1","C1=CCC(c2csc(Nc3cc(C4=CC=CC4)cs3)c2)=C1",{},"[#6H2r5:1]>>[S:1]",null,-0.2018464817],[0.414235235,196.4938870659,4,"completed",-5.238648,4.0,4,"C1=CC(c2cc(NC3=NC=CC3)cc(C3=CCC=C3)c2)=CC1","C1=CC(c2cc(C3=CCC=C3)nc(NC3=NC=CC3)n2)=CC1",{},"[ch&r6:0]>>[nr6:0]",null,-0.2191557641],[0.4130963379,204.4067673349,4,"completed",-5.17848,4.0,4,"C1=CC(c2cc(NC3=CN=CC3)cc(C3=CCC=C3)c2)=CC1","C1=NC=C(Nc2cc(C3=CCN=C3)cc(C3=CCN=C3)c2)C1",{},"[chr5,CH1r5:1]>>[n:1]",null,-0.211660319],[0.4128538077,442.6429569532,4,"completed",-4.63154,4.0,3,"C1=CC(=C2C=c3ccccc3=C2)C=C1","C1=CSC(=C2C=c3ccccc3=C2)S1",{},"[CH,ch:0]1=[C,c:1][C,c:2]=[CH,ch:3][*:4]1>>[S:0]1[*:1]=,:[*:2][S:3][*:4]1",null,-0.5508771419],[0.4115400479,280.8034002145,4,"completed",-5.233956,4.0,4,"C1=NCC=C1c1cc(Nc2ccccc2)cc(C2=CCN=C2)n1","C1=CCC(Nc2cc(C3=CCN=C3)nc(C3=CCN=C3)c2)=C1",{},"[c:0]1[ch:1][ch][c:3][c!r5:4][c!r5:5]1>>[c:0]1[CH2:1][c:3][c:4][c:5]1",null,-0.2960459634],[0.4115135765,299.3331276417,4,"completed",-5.578036,4.0,4,"C(#Cc1nc2c(nc1C#CC1=CC=CC1)=CCC=2)C1=CC=CC1","C(#Cc1nc2c(nc1C#CC1=NC=CC1)=CCC=2)C1=NC=CC1",{},"[chr5,CH1r5:1]>>[n:1]",null,-0.4489703173],[0.4113131059,286.1794264238,4,"completed",-5.600484,4.0,3,"O=c1ccoc(C=CC2=CCC=C2C=Cc2cc(=O)cco2)c1","O=c1cc[nH]c(C=CC2=CCC=C2C=Cc2cc(=O)cc[nH]2)c1",{},"[o:1]>>[nH:1]",null,-0.45236704],[0.4109925246,327.8587258886,4,"completed",-4.762272,4.0,4,"C1=CCC(c2cc(NC3=CSCS3)cc(C3=CC=CC3)c2)=C1","C1=CCC(c2cc(NC3=CSCS3)cc(C3=CC=CC3)n2)=C1",{},"[ch&r6:0]>>[nr6:0]",null,-0.4042039623],[0.4105661715,104.3801156368,4,"completed",-5.4048,4.0,3,"C1=CC(=C2C=CC(C3=CC(=C4C=CC=C4)C=C3)=C2)C=C1","C1=CC(=C2SC=C(C3=CSC(=C4C=CC=C4)S3)S2)C=C1",{},"[CH,ch:0]1=[C,c:1][C,c:2]=[CH,ch:3][*:4]1>>[S:0]1[*:1]=,:[*:2][S:3][*:4]1",null,-0.2375241001],[0.4094127271,175.668599719,4,"completed",-5.253092,4.0,4,"C(#CC1=CC(C2=CC=CC2)=CC1)C1=CC(C2=CC=CC2)=CC1","C(#Cc1cc(C2=CC=CC2)cs1)c1cc(C2=CC=CC2)cs1",{},"[#6H2r5:1]>>[S:1]",null,-0.2057757652],[0.4086164967,168.9344106443,4,"completed",-4.826396,4.0,3,"C(#Cc1cc2ccccc2cc1C#CC1=CCC=C1)C1=CCC=C1","C(#Cc1cc2ccccc2cc1C#CC1=CSCS1)C1=CSCS1",{},"[CH,ch:0]1=[C,c:1][C,c:2]=[CH,ch:3][*:4]1>>[S:0]1[*:1]=,:[*:2][S:3][*:4]1",null,-0.2553817104],[0.4082389976,170.6762384883,4,"completed",-5.019504,4.0,4,"C1=CCC(Nc2cc(C3=NCC=C3)cc(C3=NCC=C3)c2)=C1","C1=CC(c2cc(Nc3cccs3)cc(C3=NCC=C3)c2)=NC1",{},"[#6H2r5:1]>>[S:1]",null,-0.1797369893],[0.407944383,197.0595943876,4,"completed",-5.423844,4.0,4,"C(#CC1=CC(C2=CN=CC2)=CC1)C1=CC(C2=CN=CC2)=CC1","C(#Cc1cc(C2=CN=CC2)cs1)c1cc(C2=CN=CC2)cs1",{},"[#6H2r5:1]>>[S:1]",null,-0.3003684447],[0.4079383866,209.551907003,4,"completed",-4.766596,4.0,3,"C1=CC(c2cc3ccccc3cc2C2=CCC=C2)=CC1","C1=C(c2cc3ccccc3cc2C2=CSCS2)SCS1",{},"[CH,ch:0]1=[C,c:1][C,c:2]=[CH,ch:3][*:4]1>>[S:0]1[*:1]=,:[*:2][S:3][*:4]1",null,-0.313655118],[0.407495084,160.1751030229,4,"completed",-4.820416,4.0,3,"C(#Cc1ccc(C#CC2=CCC=C2)c2ccccc12)C1=CCC=C1","C(#Cc1ccc(C#CC2=CSCS2)c2ccccc12)C1=CSCS1",{},"[CH,ch:0]1=[C,c:1][C,c:2]=[CH,ch:3][*:4]1>>[S:0]1[*:1]=,:[*:2][S:3][*:4]1",null,-0.2528991855],[0.4062446573,142.5862525136,4,"completed",-4.852064,4.0,3,"C1=CC(c2cccc(C=Cc3cccc(C4=CCC=C4)c3)c2)=CC1","C(=Cc1cccc(C2=CSCS2)c1)c1cccc(C2=CSCS2)c1",{},"[CH,ch:0]1=[C,c:1][C,c:2]=[CH,ch:3][*:4]1>>[S:0]1[*:1]=,:[*:2][S:3][*:4]1",null,-0.2246157761],[0.4056279624,118.282641276,4,"completed",-5.29532,4.0,4,"C1=CC(c2cc(Nc3ccccc3)cc(C3=CCC=C3)n2)=CC1","C1=NC(c2cc(Nc3ccccc3)cc(C3=CCC=N3)n2)=CC1",{},"[chr5,CH1r5:1]>>[n:1]",null,-0.1807878187],[0.4055531754,243.0990818524,4,"completed",-4.932472,4.0,3,"C1=C(NC2=CCC(c3ccccc3)=C2)C=C(c2ccccc2)C1","c1ccc(-c2cc(Nc3csc(-c4ccccc4)c3)cs2)cc1",{},"[#6H2r5:1]>>[S:1]",null,-0.2699061368],[0.4054444556,207.7641115777,4,"completed",-4.971296,4.0,3,"C1=C(NC2=Cc3ccccc3C2)Cc2ccccc21","c1ccc2[nH]c(Nc3cc4ccccc4[nH]3)cc2c1",{},"[#6H2r5:1]>>[NH:1]",null,-0.2264567037],[0.4054389396,198.6796913307,4,"completed",-5.28014,4.0,4,"C1=CCC(Nc2nc(C3=CC=CC3)cc(C3=CC=CC3)n2)=C1","C1=CCC(c2cc(C3=CC=CC3)nc(NC3=NC=CC3)n2)=C1",{},"[chr5,CH1r5:1]>>[n:1]",null,-0.235317499],[0.4051950343,147.1130763562,4,"completed",-5.11684,4.0,4,"C(#Cc1cc2c(cc1C#CC1=CC=CC1)=CCC=2)C1=CC=CC1","C(#Cc1cc2c(cc1C#Cc1cccs1)=CCC=2)c1cccs1",{},"[#6H2r5:1]>>[S:1]",null,-0.1475846001],[0.4051787833,216.0217189329,4,"completed",-4.924468,4.0,4,"C(#Cc1cc2c(cc1C#CC1=CC=CC1)SCS2)C1=CC=CC1","C(#Cc1cc2c(cc1C#Cc1ccc[nH]1)SCS2)c1ccc[nH]1",{},"[#6H2r5:1]>>[NH:1]",null,-0.2485216484],[0.4042595912,200.5823595639,4,"completed",-5.366896,4.0,4,"C1=C(C2=CC(c3cccs3)=CC2)CC=C1c1cccs1","C1=C(C2=CC(c3cncs3)=CC2)CC=C1c1cncs1",{},"[chr5,CH1r5:1]>>[n:1]",null,-0.2741125419],[0.4041555152,225.4145405546,4,"completed",-5.122636,4.0,4,"C(#Cc1cc(C2=CC=CC2)c[nH]1)c1cc(C2=CC=CC2)c[nH]1","C(#Cc1cc(C2=CN=CC2)c[nH]1)c1cc(C2=CN=CC2)c[nH]1",{},"[chr5,CH1r5:1]>>[n:1]",null,-0.2259707624],[0.4039671067,141.3114851594,4,"completed",-4.827132,4.0,3,"C1=CC(C=Cc2cccc(C=CC3=CCC=C3)c2)=CC1","C(=Cc1cccc(C=CC2=CSCS2)c1)C1=CSCS1",{},"[CH,ch:0]1=[C,c:1][C,c:2]=[CH,ch:3][*:4]1>>[S:0]1[*:1]=,:[*:2][S:3][*:4]1",null,-0.2375980621],[0.4038210951,133.0568038191,4,"completed",-4.860804,4.0,3,"C(#Cc1cc(C2=CCC=C2)cc(C2=CCC=C2)c1)c1ccccc1","C(#Cc1cc(C2=CSCS2)cc(C2=CSCS2)c1)c1ccccc1",{},"[CH,ch:0]1=[C,c:1][C,c:2]=[CH,ch:3][*:4]1>>[S:0]1[*:1]=,:[*:2][S:3][*:4]1",null,-0.2138675501],[0.4034935641,183.931025504,4,"completed",-4.884172,4.0,4,"C1=CC(=C2C=C(NC3=CCC=C3)C(NC3=CCC=C3)=C2)C=C1","C1=CC(=C2C=C(NC3=CCC=N3)C(NC3=CCC=N3)=C2)C=C1",{},"[chr5,CH1r5:1]>>[n:1]",null,-0.2380245107],[0.402180244,530.542998872,4,"completed",-4.466124,4.0,3,"C1=CC(=C2C=CC=C2C=CC2=CC=CC2=C2C=CC=C2)C=C1","C1=CC(=C2SC=CS2)C(C=CC2=CC=CC2=C2SC=CS2)=C1",{},"[CH,ch:0]1=[C,c:1][C,c:2]=[CH,ch:3][*:4]1>>[S:0]1[*:1]=,:[*:2][S:3][*:4]1",null,-0.6916337741],[0.4018592427,127.9511811047,4,"completed",-5.862224,4.0,3,"O=c1ccoc(C=CC2=CC=C(C=Cc3cc(=O)cco3)C2)c1","O=c1cc[nH]c(C=CC2=CC=C(C=Cc3cc(=O)cc[nH]3)C2)c1",{},"[o:1]>>[nH:1]",null,-0.5486842112],[0.4016972493,204.9955041563,4,"completed",-5.173512,4.0,4,"C1=NC=C(c2cc(Nc3ccccc3)cc(C3=CN=CC3)n2)C1","C1=CCC(Nc2cc(C3=CN=CC3)nc(C3=CN=CC3)c2)=C1",{},"[c:0]1[ch:1][ch][c:3][c!r5:4][c!r5:5]1>>[c:0]1[CH2:1][c:3][c:4][c:5]1",null,-0.2113554439],[0.4014690509,143.2830052747,4,"completed",-5.229448,4.0,4,"C(#Cc1cc2c[nH]cc2cc1C#CC1=CC=CC1)C1=CC=CC1","C(#Cc1cc2c[nH]cc2cc1C#CC1=NC=CC1)C1=NC=CC1",{},"[chr5,CH1r5:1]>>[n:1]",null,-0.1695312482],[0.4014025584,141.115757524,4,"completed",-5.31004,4.0,3,"C1=Cc2cccc(Nc3cccc4c3CC=C4)c2C1","C1=Nc2cccc(Nc3cccc4c3CC=N4)c2C1",{},"[chr5,CH1r5:1]>>[n:1]",null,-0.2037912898],[0.4010033866,196.9268249361,4,"completed",-5.016836,4.0,4,"C1=CCC(Nc2cc(C3=NCC=C3)cc(C3=NCC=C3)c2)=C1","C1=CC(c2cc(NC3=CN=CC3)cc(C3=NCC=C3)c2)=NC1",{},"[chr5,CH1r5:1]>>[n:1]",null,-0.2053512535],[0.4004798561,202.2880263485,4,"completed",-4.946548,4.0,4,"C1=CCC(Nc2cc(C3=CCC=C3)nc(C3=CCC=C3)c2)=C1","C1=CCC(Nc2cc(C3=CCC=N3)nc(C3=CCC=N3)c2)=C1",{},"[chr5,CH1r5:1]>>[n:1]",null,-0.2290387054],[0.4003256508,182.1814065376,4,"completed",-4.98068,4.0,4,"C1=CCC(Nc2cc(C3=CCC=N3)cc(C3=CCC=N3)c2)=C1","C1=NC(c2cc(Nc3ccco3)cc(C3=CCC=N3)c2)=CC1",{},"[#6H2r5:1]>>[O:1]",null,-0.2004153773],[0.3997617896,162.4841125606,4,"completed",-5.575644,4.0,4,"C1=CC(c2cc(Nc3ccccc3)cc(C3=CCC=C3)n2)=CC1","C1=NCC=C1c1cc(Nc2ccccc2)cc(C2=CCN=C2)n1",{},"[chr5,CH1r5:1]>>[n:1]",null,-0.370482553],[0.3993940275,215.4852945349,4,"completed",-5.213532,4.0,4,"C1=CCC(Nc2cc(C3=CCN=C3)cc(C3=CCN=C3)c2)=C1","C1=NCC=C1c1cc(Nc2ccco2)cc(C2=CCN=C2)c1",{},"[#6H2r5:1]>>[O:1]",null,-0.2296731907],[0.3993533097,162.8438753398,4,"completed",-4.905884,4.0,4,"C1=CC(C2=CC(NC3=CCC(C4=CCC=C4)=C3)=CC2)=CC1","C1=CC(C2=CC(NC3=CCC(C4=NCC=C4)=C3)=CC2)=NC1",{},"[chr5,CH1r5:1]>>[n:1]",null,-0.2120891988],[0.3990083409,951.4191071891,4,"completed",-4.883896,4.0,3,"C1=CC(=C2C=CC=C2C2=CC=CC2=C2C=CC=C2)C=C1","C1=CC(=C2SC=CS2)C(C2=CC=CC2=C2SC=CS2)=C1",{},"[CH,ch:0]1=[C,c:1][C,c:2]=[CH,ch:3][*:4]1>>[S:0]1[*:1]=,:[*:2][S:3][*:4]1",null,-0.9633700107],[0.3986561808,148.0969803985,4,"completed",-5.231472,4.0,4,"C1=CCC(c2cc(NC3=CCC=N3)cc(C3=CC=CC3)c2)=C1","C1=CCC(c2cc(C3=CC=CC3)nc(NC3=CCC=N3)n2)=C1",{},"[ch&r6:0]>>[nr6:0]",null,-0.1743625824],[0.3982512208,164.3658475781,4,"completed",-5.499468,4.0,3,"C1=c2ccc3c(c2=CC1)=CCC=3","C1=CC(=C2C=c3ccc4c(c3=C2)=CCC=4)C=C1",{},"[r5:1][CH2r5:2][r5:3]>>[r5:1][C:2](=C1cccc1)[r5:3]",null,-0.3243574055],[0.3979083112,110.6665575124,4,"completed",-5.250608,4.0,4,"C1=CC(c2cc(Nc3ccccn3)cc(C3=CCC=C3)c2)=CC1","C1=NC(c2cc(Nc3ccccn3)cc(C3=CCC=N3)c2)=CC1",{},"[chr5,CH1r5:1]>>[n:1]",null,-0.1528451638],[0.3978833477,147.1907249875,4,"completed",-4.986108,4.0,3,"C(=Cc1ccc2c(c1)=CCC=2)c1ccc2c(c1)=CCC=2","C(=Cc1ccc2c(c1)SCS2)c1ccc2c(c1)SCS2",{},"[CH,ch:0]1=[C,c:1][C,c:2]=[CH,ch:3][*:4]1>>[S:0]1[*:1]=,:[*:2][S:3][*:4]1",null,-0.1673950103],[0.3975178981,158.6642072116,4,"completed",-5.072588,4.0,4,"C1=CCC(c2cc(Nc3ccsc3)cc(C3=CC=CC3)c2)=C1","c1coc(-c2cc(Nc3ccsc3)cc(-c3ccco3)c2)c1",{},"[#6H2r5:1]>>[O:1]",null,-0.1598202908],[0.3973603986,177.9106035835,4,"completed",-4.813424,4.0,3,"C1=CC(C=Cc2cc3ccccc3cc2C=CC2=CCC=C2)=CC1","C(=Cc1cc2ccccc2cc1C=CC1=CSCS1)C1=CSCS1",{},"[CH,ch:0]1=[C,c:1][C,c:2]=[CH,ch:3][*:4]1>>[S:0]1[*:1]=,:[*:2][S:3][*:4]1",null,-0.2681302421],[0.3970059316,144.5443617972,4,"completed",-5.426696,4.0,4,"C(#Cc1cc2cscc2cc1C#CC1=CC=CC1)C1=CC=CC1","C(#Cc1cc2cscc2cc1C#CC1=NC=CC1)C1=NC=CC1",{},"[chr5,CH1r5:1]>>[n:1]",null,-0.2705381821],[0.3967722171,117.8940577675,4,"completed",-5.187128,4.0,4,"C1=CCC(c2cc(NC3=CCC=N3)cc(C3=CC=CC3)c2)=C1","C1=CN=C(c2cc(NC3=CCC=N3)cc(C3=NC=CC3)c2)C1",{},"[chr5,CH1r5:1]>>[n:1]",null,-0.1327356025],[0.3967490377,141.7675600096,4,"completed",-4.901928,4.0,3,"C(#Cc1cc(C#CC2=CCC=C2)cc(-c2ccccc2)c1)C1=CCC=C1","C(#Cc1cc(C#CC2=CSCS2)cc(-c2ccccc2)c1)C1=CSCS1",{},"[CH,ch:0]1=[C,c:1][C,c:2]=[CH,ch:3][*:4]1>>[S:0]1[*:1]=,:[*:2][S:3][*:4]1",null,-0.1982976916],[0.3966160792,213.8134370461,4,"completed",-5.412252,4.0,4,"C1=CCC(c2csc(-c3cc(C4=CC=CC4)cs3)c2)=C1","C1=NC=C(c2csc(-c3cc(C4=CN=CC4)cs3)c2)C1",{},"[chr5,CH1r5:1]>>[n:1]",null,-0.3057643349],[0.3966102333,296.4752817937,4,"completed",-5.391736,4.0,4,"C(#Cc1nc2c(nc1C#CC1=CC=CC1)=CCC=2)C1=CC=CC1","C(#Cc1nc2c(nc1C#Cc1cccs1)=CCC=2)c1cccs1",{},"[#6H2r5:1]>>[S:1]",null,-0.3600020009],[0.3965395511,183.8591859352,4,"completed",-5.167532,4.0,4,"C1=CC(c2cc(Nc3ccsc3)cc(C3=CCC=C3)c2)=CC1","C1=NCC=C1c1cc(Nc2ccsc2)cc(C2=CCN=C2)c1",{},"[chr5,CH1r5:1]>>[n:1]",null,-0.1898390899],[0.39647344,139.7262568784,4,"completed",-5.111136,4.0,3,"C1=CC(C=Cc2cccc(-c3cccc(C=CC4=CCC=C4)c3)c2)=CC1","C1=CC(C=CC2=CCC(C3=CC(C=CC4=CCC=C4)=CC3)=C2)=CC1",{},"[c:0]1[ch:1][ch][c:3][c!r5:4][c!r5:5]1>>[c:0]1[CH2:1][c:3][c:4][c:5]1",null,-0.1399435315],[0.396338029,233.8236242835,4,"completed",-4.692904,4.0,3,"C(#CC1=CCC=C1)C1=CCC=C1","C(#CC1=CSCS1)C1=CSCS1",{},"[CH,ch:0]1=[C,c:1][C,c:2]=[CH,ch:3][*:4]1>>[S:0]1[*:1]=,:[*:2][S:3][*:4]1",null,-0.3686187629],[0.3961839434,132.5198950529,4,"completed",-5.06394,4.0,4,"C(#Cc1cc2c[nH]cc2cc1C#CC1=CC=CC1)C1=CC=CC1","C(#Cc1cc2c[nH]cc2cc1C#Cc1cccs1)c1cccs1",{},"[#6H2r5:1]>>[S:1]",null,-0.1349024876],[0.3961435396,181.5276141423,4,"completed",-5.179676,4.0,4,"C1=CC(Nc2cc(C3=CN=CC3)cc(C3=CN=CC3)c2)=CC1","C1=NC=C(c2cc(Nc3ccsc3)cc(C3=CN=CC3)c2)C1",{},"[#6H2r5:1]>>[S:1]",null,-0.1899024079],[0.3960356487,121.9815640152,4,"completed",-5.430192,4.0,4,"C1=CC(Nc2nc(C3=CCC=C3)cc(C3=CCC=C3)n2)=CC1","C1=CC(c2cc(C3=CCC=C3)nc(NC3=NCC=C3)n2)=CC1",{},"[chr5,CH1r5:1]>>[n:1]",null,-0.2613476857],[0.3957097234,131.8042330767,4,"completed",-5.237176,4.0,4,"C1=CC(Nc2cc(-c3ccco3)cc(-c3ccco3)c2)=CC1","C1=NCC=C1Nc1cc(-c2ccco2)cc(-c2ccco2)c1",{},"[chr5,CH1r5:1]>>[n:1]",null,-0.1630730229],[0.3956778313,218.0627188418,4,"completed",-5.107732,4.0,4,"C(#Cc1ccc(C#CC2=CC=CC2)c2cscc12)C1=CC=CC1","C(#Cc1ccc(C#Cc2cccs2)c2cscc12)c1cccs1",{},"[#6H2r5:1]>>[S:1]",null,-0.2181298774],[0.3956391775,179.666818968,4,"completed",-5.25438,4.0,3,"C1=CCC(C=CC2=CCC=C2C=CC2=CC=CC2)=C1","C(=Cc1cccs1)C1=CCC=C1C=Cc1cccs1",{},"[#6H2r5:1]>>[S:1]",null,-0.2096626485],[0.3956051701,136.3659086143,4,"completed",-5.455124,4.0,4,"C1=CCC(c2cc(C3=CC=CC3)nc(NC3=CCC=C3)n2)=C1","C1=CCC(c2cc(C3=CC=CC3)nc(NC3=NCC=C3)n2)=C1",{},"[chr5,CH1r5:1]>>[n:1]",null,-0.2835331694],[0.3954410674,124.0724495764,4,"completed",-5.968484,4.0,3,"O=c1ccoc(C#CC2=CC=C(C#Cc3cc(=O)cco3)C2)c1","O=c1cc[nH]c(C#CC2=CC=C(C#Cc3cc(=O)cc[nH]3)C2)c1",{},"[o:1]>>[nH:1]",null,-0.6204704322],[0.3953128291,180.5767924456,4,"completed",-5.057316,4.0,3,"C1=Cc2c(cccc2Nc2cccc3c2C=CC3)C1","C1=Nc2c(cccc2Nc2cccc3c2N=CC3)C1",{},"[chr5,CH1r5:1]>>[n:1]",null,-0.1830320209],[0.3952457447,196.5393377274,4,"completed",-4.63016,4.0,4,"C(#CC1=CCC=C1C1=CC=CC1)C1=CCC=C1C1=CC=CC1","C(#CC1=C(C2=CC=CC2)SCS1)C1=C(C2=CC=CC2)SCS1",{},"[CH,ch:0]1=[C,c:1][C,c:2]=[CH,ch:3][*:4]1>>[S:0]1[*:1]=,:[*:2][S:3][*:4]1",null,-0.3831383925],[0.3950427197,238.8174993029,4,"completed",-5.382076,4.0,4,"C(#Cc1ccc(C#CC2=CC=CC2)c2c1OCO2)C1=CC=CC1","C(#Cc1ccc(C#Cc2cccs2)c2c1OCO2)c1cccs1",{},"[#6H2r5:1]>>[S:1]",null,-0.3098734648],[0.3948757396,196.6509597131,4,"completed",-4.962832,4.0,4,"C1=CC(c2cc(Nc3ccsc3)cc(C3=CCC=C3)c2)=CC1","C1=NC(c2cc(Nc3ccsc3)cc(C3=CCC=N3)c2)=CC1",{},"[chr5,CH1r5:1]>>[n:1]",null,-0.2188400774],[0.3934423351,171.3901755044,4,"completed",-5.190992,4.0,4,"C1=CCC(c2cc(Nc3ccco3)cc(C3=CC=CC3)c2)=C1","C1=NC=C(c2cc(Nc3ccco3)cc(C3=CN=CC3)c2)C1",{},"[chr5,CH1r5:1]>>[n:1]",null,-0.182843017],[0.3932680325,107.4946629983,4,"completed",-5.088044,4.0,4,"C1=CCC(c2cc(NC3=CCC=N3)cc(C3=CC=CC3)c2)=C1","C1=NC(Nc2cc(-c3ccco3)cc(-c3ccco3)c2)=CC1",{},"[#6H2r5:1]>>[O:1]",null,-0.1078199707],[0.3932656847,119.0111838683,4,"completed",-5.471224,4.0,4,"C1=CC(c2cc(Nc3ccccn3)cc(C3=CCC=C3)c2)=CC1","C1=NCC=C1c1cc(Nc2ccccn2)cc(C2=CCN=C2)c1",{},"[chr5,CH1r5:1]>>[n:1]",null,-0.2858132579],[0.3932047697,152.1659154555,4,"completed",-5.3726,4.0,4,"C1=CC(Nc2cc(C3=NC=CC3)cc(C3=NC=CC3)c2)=CC1","C1=CN=C(c2cc(NC3=CCN=C3)cc(C3=NC=CC3)c2)C1",{},"[chr5,CH1r5:1]>>[n:1]",null,-0.24406298],[0.3929450715,175.6747642857,4,"completed",-5.320252,4.0,4,"C1=CCC(C2=CCC(C3=CC(C4=CC=CC4)=CC3)=C2)=C1","C1=CN=C(C2=CCC(C3=CC(C4=NC=CC4)=CC3)=C2)C1",{},"[chr5,CH1r5:1]>>[n:1]",null,-0.2337348607],[0.3929102717,140.1595320226,4,"completed",-5.372784,4.0,4,"C1=CCC(c2cc(C3=CC=CC3)nc(NC3=CCC=C3)n2)=C1","C1=CCC(c2cc(C3=CC=CC3)nc(NC3=CCN=C3)n2)=C1",{},"[chr5,CH1r5:1]>>[n:1]",null,-0.236867344],[0.3928840085,136.9565130707,4,"completed",-5.229724,4.0,4,"C1=CCC(Nc2cc(-c3ccco3)cc(-c3ccco3)c2)=C1","C1=CN=C(Nc2cc(-c3ccco3)cc(-c3ccco3)c2)C1",{},"[chr5,CH1r5:1]>>[n:1]",null,-0.1643257783],[0.3928630446,259.5003075035,4,"completed",-5.379224,4.0,3,"C(#Cc1ccc2ccccc2c1)c1ccc2ccccc2c1","C(#CC1=Cc2ccccc2C1)C1=Cc2ccccc2C1",{},"[c:0]1[ch:1][ch][c:3][c!r5:4][c!r5:5]1>>[c:0]1[CH2:1][c:3][c:4][c:5]1",null,-0.3248750071],[0.3928541198,161.5642929082,4,"completed",-5.124476,4.0,4,"C1=CCC(c2cc(Nc3ccoc3)cc(C3=CC=CC3)c2)=C1","c1coc(-c2cc(Nc3ccoc3)cc(-c3ccco3)c2)c1",{},"[#6H2r5:1]>>[O:1]",null,-0.1624702043],[0.3927656304,166.6182135115,4,"completed",-5.263856,4.0,4,"C(#Cc1cc2c(cc1C#CC1=CC=CC1)SCS2)C1=CC=CC1","C(#Cc1cc2c(cc1C#CC1=NC=CC1)SCS2)C1=NC=CC1",{},"[chr5,CH1r5:1]>>[n:1]",null,-0.2022808334],[0.3926185187,536.2342866797,4,"completed",-4.601916,4.0,3,"C(#CC1=CC(=C2C=CC=C2)C=C1)C1=CC(=C2C=CC=C2)C=C1","C(#CC1=CC(=C2OC=CO2)C=C1)C1=CC(=C2OC=CO2)C=C1",{},"[CH,ch:0]1=[C,c:1][C,c:2]=[CH,ch:3][*:4]1>>[O:0]1[*:1]=,:[*:2][O:3][*:4]1",null,-0.6396172051],[0.3925752073,189.6006643529,4,"completed",-4.90018,4.0,4,"C1=CC(C2=CC(NC3=CCC(C4=CCC=C4)=C3)=CC2)=CC1","C1=CC(c2cc(Nc3coc(C4=CCC=C4)c3)co2)=CC1",{},"[#6H2r5:1]>>[O:1]",null,-0.2356122828],[0.3923191735,150.855056839,4,"completed",-5.302772,4.0,4,"C(#Cc1cc2c(cc1C#CC1=CC=CC1)=CCC=2)C1=CC=CC1","C(#Cc1cc2c(cc1C#CC1=NC=CC1)=CCC=2)C1=NC=CC1",{},"[chr5,CH1r5:1]>>[n:1]",null,-0.2071335929],[0.3915373655,151.5681426205,4,"completed",-5.217948,4.0,4,"C1=CC(Nc2cc(-c3ccco3)cc(-c3ccco3)c2)=CC1","C1=CC(Nc2cc(-c3ccco3)nc(-c3ccco3)c2)=CC1",{},"[ch&r6:0]>>[nr6:0]",null,-0.1725967842],[0.3913695815,174.7980995576,4,"completed",-4.790792,4.0,4,"C1=CC(C2=CCC(NC3=CC(C4=CCC=C4)=CC3)=C2)=CC1","C1=CC(C2=CCC(NC3=CC(C4=NCC=C4)=CC3)=C2)=NC1",{},"[chr5,CH1r5:1]>>[n:1]",null,-0.2782140783],[0.3912960258,140.0264382388,4,"completed",-5.473708,4.0,3,"O=c1ccoc(C#CC2=CCC=C2C#Cc2cc(=O)cco2)c1","O=c1cc[nH]c(C#CC2=CCC=C2C#Cc2cc(=O)cc[nH]2)c1",{},"[o:1]>>[nH:1]",null,-0.2967147811],[0.3907717643,140.8902741573,4,"completed",-5.419428,4.0,4,"C1=CCC(Nc2cc(C3=CC=NC3)cc(C3=CC=NC3)c2)=C1","C1=CN=C(Nc2cc(C3=CC=NC3)cc(C3=CC=NC3)c2)C1",{},"[chr5,CH1r5:1]>>[n:1]",null,-0.2642855472],[0.3906621792,151.0682367186,4,"completed",-5.32476,4.0,4,"C1=CCC(c2cc(NC3=NC=CC3)cc(C3=CC=CC3)c2)=C1","C1=CN=C(Nc2cc(C3=NC=CC3)cc(C3=NC=CC3)c2)C1",{},"[chr5,CH1r5:1]>>[n:1]",null,-0.2181168732],[0.3898951978,150.3995852386,4,"completed",-5.109756,4.0,3,"C1=Cc2cccc(Nc3cccc4c3CC=C4)c2C1","c1cc(Nc2cccc3ccoc23)c2occc2c1",{},"[#6H2r5:1]>>[O:1]",null,-0.1505545523],[0.3898702605,170.7839148639,4,"completed",-5.188416,4.0,4,"C1=CCC(C2=CCC(C3=CC(C4=CC=CC4)=CC3)=C2)=C1","C1=C(C2=CC(c3ccco3)=CC2)CC=C1c1ccco1",{},"[#6H2r5:1]>>[O:1]",null,-0.1816525976],[0.3895747304,146.7950299174,4,"completed",-4.906068,4.0,3,"C(#Cc1cccc(-c2cccc(C#CC3=CCC=C3)c2)c1)C1=CCC=C1","C(#Cc1cccc(-c2cccc(C#CC3=CSCS3)c2)c1)C1=CSCS1",{},"[CH,ch:0]1=[C,c:1][C,c:2]=[CH,ch:3][*:4]1>>[S:0]1[*:1]=,:[*:2][S:3][*:4]1",null,-0.1999437294],[0.3893242858,189.9383149952,4,"completed",-5.446568,4.0,3,"O=c1cc(N(c2ccccc2)c2ccccc2)cco1","O=c1cc(N(c2ccccc2)c2ccccc2)cc[nH]1",{},"[o:1]>>[nH:1]",null,-0.3081073823],[0.3892784163,117.8545109438,4,"completed",-5.446752,4.0,3,"C1=NC(NC2=CCC=N2)=CC1","C1=CC(=C2C=NC(NC3=CC(=C4C=CC=C4)C=N3)=C2)C=C1",{},"[r5:1][CH2r5:2][r5:3]>>[r5:1][C:2](=C1cccc1)[r5:3]",null,-0.2698254825],[0.3887517803,182.5328897626,4,"completed",-5.3726,4.0,4,"C(#CC1=CC(c2cccs2)=CC1)C1=CC(c2cccs2)=CC1","C(#CC1=CC(c2cncs2)=CC1)C1=CC(c2cncs2)=CC1",{},"[chr5,CH1r5:1]>>[n:1]",null,-0.2640653863],[0.3883051319,194.2312113049,4,"completed",-5.584108,4.0,4,"C(#CC1=CC(C2=CN=CC2)=CC1)C1=CC(C2=CN=CC2)=CC1","C(#CC1=NC(C2=CN=CC2)=CC1)C1=NC(C2=CN=CC2)=CC1",{},"[chr5,CH1r5:1]>>[n:1]",null,-0.3905924164],[0.3882512092,155.3349895398,4,"completed",-5.342148,4.0,4,"C1=CCC(Nc2cc(C3=CCN=C3)cc(C3=CCN=C3)c2)=C1","C1=NCC=C1c1cc(NC2=CC=NC2)cc(C2=CCN=C2)c1",{},"[chr5,CH1r5:1]>>[n:1]",null,-0.2299139608],[0.3881637878,133.0037061311,4,"completed",-5.4278,4.0,4,"C1=CC(Nc2cc(C3=NC=CC3)cc(C3=NC=CC3)c2)=CC1","C1=CC(Nc2cc(C3=NC=CC3)cc(C3=NC=CC3)c2)=NC1",{},"[chr5,CH1r5:1]>>[n:1]",null,-0.2652204318],[0.388028903,209.6371185393,4,"completed",-5.142508,4.0,4,"C1=CCC(Nc2cc(C3=CC=CC3)nc(C3=CC=CC3)c2)=C1","C1=CCC(Nc2cc(C3=NC=CC3)nc(C3=NC=CC3)c2)=C1",{},"[chr5,CH1r5:1]>>[n:1]",null,-0.2117383225],[0.3876209482,249.8833078559,4,"completed",-4.60578,4.0,3,"C1=CC(C=CC2=CCC=C2)=CC1","C(=CC1=CSCS1)C1=CSCS1",{},"[CH,ch:0]1=[C,c:1][C,c:2]=[CH,ch:3][*:4]1>>[S:0]1[*:1]=,:[*:2][S:3][*:4]1",null,-0.4267620387],[0.3875623387,196.6689305349,4,"completed",-5.333224,4.0,4,"C(#Cc1ccc(C#CC2=CC=CC2)c2cscc12)C1=CC=CC1","C(#Cc1ccc(C#CC2=NC=CC2)c2cscc12)C1=NC=CC1",{},"[chr5,CH1r5:1]>>[n:1]",null,-0.255600178],[0.387466417,260.9433021776,4,"completed",-5.2116,4.0,3,"C(=CC1=Cc2ccccc2C1)C1=Cc2ccccc2C1","C(=Cc1cc2ccccc2[nH]1)c1cc2ccccc2[nH]1",{},"[#6H2r5:1]>>[NH:1]",null,-0.2723860153],[0.3872957931,183.6157691522,4,"completed",-5.38502,4.0,3,"C1=CC(C=Cc2ccc3cc(C=CC4=CCC=C4)ccc3c2)=CC1","C1=CC(C=Cc2cc3cnc(C=CC4=CCC=C4)cc3cn2)=CC1",{},"[ch&r6:0]>>[nr6:0]",null,-0.2711467995],[0.3871739002,139.7187167003,4,"completed",-5.477204,4.0,4,"C1=CC(Nc2cc(C3=CC=NC3)cc(C3=CC=NC3)c2)=CC1","C1=NCC=C1Nc1cc(C2=CC=NC2)cc(C2=CC=NC2)c1",{},"[chr5,CH1r5:1]>>[n:1]",null,-0.2987305141],[0.3871560672,119.7115332461,4,"completed",-5.315468,4.0,4,"C1=CC(Nc2cc(-c3ccco3)cc(-c3ccco3)c2)=CC1","C1=CC(Nc2cc(-c3ccco3)cc(-c3ccco3)c2)=NC1",{},"[chr5,CH1r5:1]>>[n:1]",null,-0.192561201],[0.3869662754,150.1638052221,4,"completed",-5.13938,4.0,3,"C1=CC(C=Cc2cccc(-c3cccc(C=CC4=CCC=C4)c3)c2)=CC1","C1=CC(C=CC2=CC(C3=CCC(C=CC4=CCC=C4)=C3)=CC2)=CC1",{},"[c:0]1[ch:1][ch][c:3][c!r5:4][c!r5:5]1>>[c:0]1[CH2:1][c:3][c:4][c:5]1",null,-0.1526730256],[0.3867120351,278.3759433859,4,"completed",-4.967892,4.0,4,"C1=CC(=C2C=C(NC3=CCC=C3)C(NC3=CCC=C3)=C2)C=C1","C1=CC(=C2C=C(NC3=NCC=C3)C(NC3=NCC=C3)=C2)C=C1",{},"[chr5,CH1r5:1]>>[n:1]",null,-0.293334114],[0.3866965576,198.1419362213,4,"completed",-5.646392,4.0,4,"C(#CC1=NC(C2=CC=CC2)=CC1)C1=NC(C2=CC=CC2)=CC1","C(#CC1=NC(C2=NC=CC2)=CC1)C1=NC(C2=NC=CC2)=CC1",{},"[chr5,CH1r5:1]>>[n:1]",null,-0.430751545],[0.3866390122,401.6780737437,4,"completed",-4.430428,4.0,4,"C1=CC(C2=CC(NC3=CCC(C4=CCC=C4)=C3)=CC2)=CC1","C1=CC(c2cc(Nc3c[nH]c(C4=CCC=C4)c3)c[nH]2)=CC1",{},"[#6H2r5:1]>>[NH:1]",null,-0.6172725005],[0.3866238591,144.5532775472,4,"completed",-5.723212,4.0,4,"C(#CC1=CCN=C1C1=CC=CC1)C1=CCN=C1C1=CC=CC1","C(#CC1=CCN=C1C1=NC=CC1)C1=CCN=C1C1=NC=CC1",{},"[chr5,CH1r5:1]>>[n:1]",null,-0.4595740599],[0.3865958118,99.1366184711,4,"completed",-6.025248,4.0,3,"O=c1ccoc(C2=CC=C(c3cc(=O)cco3)C2)c1","O=c1cc[nH]c(C2=CC=C(c3cc(=O)cc[nH]3)C2)c1",{},"[o:1]>>[nH:1]",null,-0.6552168811],[0.3864602187,169.2940757278,4,"completed",-5.866364,4.0,4,"C(#CC1=CCN=C1C1=CC=CC1)C1=CCN=C1C1=CC=CC1","C(#CC1=CCN=C1C1=CN=CC1)C1=CCN=C1C1=CN=CC1",{},"[chr5,CH1r5:1]>>[n:1]",null,-0.5625337648],[0.3859102488,207.9236670264,4,"completed",-5.068172,4.0,4,"C1=CC(Nc2cc(C3=NCC=C3)cc(C3=NCC=C3)c2)=CC1","C1=CC(c2cc(Nc3ccsc3)cc(C3=NCC=C3)c2)=NC1",{},"[#6H2r5:1]>>[S:1]",null,-0.2091139208],[0.3857319237,151.5959409134,4,"completed",-5.015548,4.0,3,"C1=c2ccc(-c3ccc4c(c3)=CCC=4)cc2=CC1","c1cc2c(cc1-c1ccc3c(c1)SCS3)SCS2",{},"[CH,ch:0]1=[C,c:1][C,c:2]=[CH,ch:3][*:4]1>>[S:0]1[*:1]=,:[*:2][S:3][*:4]1",null,-0.1627147137],[0.3857106637,189.9910462498,4,"completed",-5.254656,4.0,4,"C1=CC(c2cc(Nc3ccoc3)cc(C3=CCC=C3)c2)=CC1","C1=NCC=C1c1cc(Nc2ccoc2)cc(C2=CCN=C2)c1",{},"[chr5,CH1r5:1]>>[n:1]",null,-0.2186701901],[0.3856990602,142.6707826369,4,"completed",-4.876812,4.0,3,"C(#Cc1cccc(C2=CCC=C2)c1)c1cccc(C2=CCC=C2)c1","C(#Cc1cccc(C2=CSCS2)c1)c1cccc(C2=CSCS2)c1",{},"[CH,ch:0]1=[C,c:1][C,c:2]=[CH,ch:3][*:4]1>>[S:0]1[*:1]=,:[*:2][S:3][*:4]1",null,-0.2115733089],[0.385608975,347.4493442651,4,"completed",-5.496616,4.0,4,"C(#Cc1cc2c(cc1C#CC1=CN=CC1)=CCC=2)C1=CN=CC1","C(#Cc1nc2c(nc1C#CC1=CN=CC1)=CCC=2)C1=CN=CC1",{},"[ch&r6:0]>>[nr6:0]",null,-0.4447472654],[0.3855921337,295.1039775425,4,"completed",-4.706152,4.0,4,"C1=CC(c2cc(Nc3cc[nH]c3)cc(C3=CCC=C3)c2)=CC1","C1=NC(c2cc(Nc3cc[nH]c3)cc(C3=CCC=N3)c2)=CC1",{},"[chr5,CH1r5:1]>>[n:1]",null,-0.4038481381],[0.3852313284,140.3463776434,4,"completed",-5.53452,4.0,4,"C1=CCC(c2cc(Nc3ccccc3)cc(C3=CC=CC3)n2)=C1","C1=NC=C(c2cc(Nc3ccccc3)cc(C3=CN=CC3)n2)C1",{},"[chr5,CH1r5:1]>>[n:1]",null,-0.3349818571],[0.3850642441,241.5166753835,4,"completed",-5.285476,4.0,3,"C(#CC1=Cc2ccccc2C1)C1=Cc2ccccc2C1","C(#Cc1cc2ccccc2[nH]1)c1cc2ccccc2[nH]1",{},"[#6H2r5:1]>>[NH:1]",null,-0.2742024149],[0.3850288434,138.0721321298,4,"completed",-5.528908,4.0,3,"C(=Cc1cc2cc(C=Cc3ccccc3)ncc2cn1)c1ccccc1","C1=CC(C=Cc2cc3cc(C=CC4=CCC=C4)ncc3cn2)=CC1",{},"[c:0]1[ch:1][ch][c:3][c!r5:4][c!r5:5]1>>[c:0]1[CH2:1][c:3][c:4][c:5]1",null,-0.3304622962],[0.3849803796,293.449951948,4,"completed",-4.948756,4.0,4,"C1=CC(c2cc(Nc3cc[nH]c3)cc(C3=CCC=C3)c2)=CC1","C1=NCC=C1c1cc(Nc2cc[nH]c2)cc(C2=CCN=C2)c1",{},"[chr5,CH1r5:1]>>[n:1]",null,-0.3119639412],[0.3849616517,287.4853547139,4,"completed",-5.38732,4.0,3,"c1ccc2cc(-c3ccc4ccccc4c3)ccc2c1","C1=C(C2=Cc3ccccc3C2)Cc2ccccc21",{},"[c:0]1[ch:1][ch][c:3][c!r5:4][c!r5:5]1>>[c:0]1[CH2:1][c:3][c:4][c:5]1",null,-0.3508542326],[0.3848388062,201.1826421885,4,"completed",-5.042596,4.0,4,"C1=CC(Nc2cc(C3=CCC=N3)cc(C3=CCC=N3)c2)=CC1","C1=NC(c2cc(Nc3ccoc3)cc(C3=CCC=N3)c2)=CC1",{},"[#6H2r5:1]>>[O:1]",null,-0.2051563134],[0.3847907952,190.6602412843,4,"completed",-5.03634,4.0,4,"C1=CCC(Nc2cc(C3=NCC=C3)cc(C3=NCC=C3)c2)=C1","C1=CC(c2cc(Nc3ccco3)cc(C3=NCC=C3)c2)=NC1",{},"[#6H2r5:1]>>[O:1]",null,-0.1957986196],[0.3847724267,146.1758067477,4,"completed",-4.888404,4.0,3,"C(#Cc1cccc(C#CC2=CCC=C2)c1-c1ccccc1)C1=CCC=C1","C(#Cc1cccc(C#CC2=CSCS2)c1-c1ccccc1)C1=CSCS1",{},"[CH,ch:0]1=[C,c:1][C,c:2]=[CH,ch:3][*:4]1>>[S:0]1[*:1]=,:[*:2][S:3][*:4]1",null,-0.2081011086],[0.3847506091,137.755151135,4,"completed",-5.332856,4.0,3,"C1=CC(C=CC2=CCC=C2C=CC2=CCC=C2)=CC1","C1=CC(=C2C=C(C=CC3=CCC=C3)C(C=CC3=CCC=C3)=C2)C=C1",{},"[r5:1][CH2r5:2][r5:3]>>[r5:1][C:2](=C1cccc1)[r5:3]",null,-0.2134132631],[0.3847137105,244.5819429483,4,"completed",-5.089516,4.0,4,"C1=NC=C(C2=CCC(C3=CC(C4=CN=CC4)=CC3)=C2)C1","C1=NC=C(c2c[nH]c(-c3cc(C4=CN=CC4)c[nH]3)c2)C1",{},"[#6H2r5:1]>>[NH:1]",null,-0.2446920203],[0.3846814697,256.4195484074,4,"completed",-5.419152,4.0,3,"C(=CC1=Cc2ccccc2C1)C1=Cc2ccccc2C1","C(=Cc1cc2ccccc2s1)c1cc2ccccc2s1",{},"[#6H2r5:1]>>[S:1]",null,-0.3400902886],[0.3844254634,228.7495157198,4,"completed",-5.077648,4.0,4,"C1=CCC(Nc2cc(C3=CCC=C3)nc(C3=CCC=C3)c2)=C1","C1=CCC(Nc2cc(C3=NCC=C3)nc(C3=NCC=C3)c2)=C1",{},"[chr5,CH1r5:1]>>[n:1]",null,-0.2292839959],[0.3842104424,102.0061769833,4,"completed",-5.292928,4.0,4,"C1=CCC(c2cc(NC3=CCC=N3)cc(C3=CC=CC3)c2)=C1","C1=NCC(c2cc(NC3=CCC=N3)cc(C3=CC=NC3)c2)=C1",{},"[chr5,CH1r5:1]>>[n:1]",null,-0.1692443636],[0.3841235683,164.3320799884,4,"completed",-4.97102,4.0,3,"c1ccc2cc(Nc3ccc4ccccc4c3)ccc2c1","C1=C(NC2=Cc3ccccc3C2)Cc2ccccc21",{},"[c:0]1[ch:1][ch][c:3][c!r5:4][c!r5:5]1>>[c:0]1[CH2:1][c:3][c:4][c:5]1",null,-0.1875009182],[0.3837934279,162.0736885739,4,"completed",-5.006072,4.0,4,"C1=CN=C(c2cccc(Nc3cccc(C4=NC=CC4)c3)c2)C1","C1=CN=C(C2=CC(NC3=CCC(C4=NC=CC4)=C3)=CC2)C1",{},"[c:0]1[ch:1][ch][c:3][c!r5:4][c!r5:5]1>>[c:0]1[CH2:1][c:3][c:4][c:5]1",null,-0.1749025169],[0.3836016078,142.0387190181,4,"completed",-4.981968,4.0,4,"C1=CCC(Nc2cccc(NC3=CC=CC3)c2C2=CCC=C2)=C1","C1=CC(c2c(Nc3ccco3)cccc2Nc2ccco2)=CC1",{},"[#6H2r5:1]>>[O:1]",null,-0.1643212058],[0.3834211526,220.5474577993,4,"completed",-5.814752,4.0,4,"C(#CC1=NCC=C1C1=CC=CC1)C1=NCC=C1C1=CC=CC1","C(#CC1=NCC=C1C1=CN=CC1)C1=NCC=C1C1=CN=CC1",{},"[chr5,CH1r5:1]>>[n:1]",null,-0.5467793775],[0.3833884599,173.1547467509,4,"completed",-4.818668,4.0,4,"C1=CCC(C2=CC(NC3=CCC(C4=CC=CC4)=C3)=CC2)=C1","C1=C(NC2=CCC(c3ccco3)=C2)C=C(c2ccco2)C1",{},"[#6H2r5:1]>>[O:1]",null,-0.2622306933],[0.3833762364,195.903578887,4,"completed",-5.22356,4.0,4,"C1=NC=C(C2=CCC(C3=CC(C4=CN=CC4)=CC3)=C2)C1","C1=C(C2=CC(c3cnc[nH]3)=CC2)CC=C1c1cnc[nH]1",{},"[#6H2r5:1]>>[NH:1]",null,-0.2141473285],[0.3833195022,150.221943794,4,"completed",-5.272504,4.0,4,"C(#Cc1cc2c(cc1C#CC1=CN=CC1)=CCC=2)C1=CN=CC1","C(#Cc1cc2c(cc1C#Cc1cncs1)=CCC=2)c1cncs1",{},"[#6H2r5:1]>>[S:1]",null,-0.19273783],[0.383303848,143.8690119835,4,"completed",-5.224388,4.0,4,"C1=CC(C2=CC(NC3=CCC(C4=CCC=C4)=C3)=CC2)=CC1","C1=CC(C2=CC(NC3=NCC(C4=CCC=C4)=C3)=NC2)=CC1",{},"[chr5,CH1r5:1]>>[n:1]",null,-0.168165859],[0.3832607646,129.7527601092,4,"completed",-5.166612,4.0,4,"C1=CCC(NC2=CC(=C3C=CC=C3)C=C2NC2=CC=CC2)=C1","C1=CC(=C2C=C(Nc3ccco3)C(Nc3ccco3)=C2)C=C1",{},"[#6H2r5:1]>>[O:1]",null,-0.1378767074],[0.3832161482,152.4083350144,4,"completed",-5.15594,4.0,3,"C1=Cc2cc(Nc3ccc4c(c3)C=CC4)ccc2C1","C1=Nc2cc(Nc3ccc4c(c3)N=CC4)ccc2C1",{},"[chr5,CH1r5:1]>>[n:1]",null,-0.1573583476],[0.3829540956,210.0580538979,4,"completed",-4.926952,4.0,4,"C(#Cc1ccc(C#Cc2cccs2)c2c1=CCC=2)c1cccs1","C(#Cc1ccc(C#Cc2cccs2)c2c[nH]cc12)c1cccs1",{},"[#6H2r5:1]>>[NH:1]",null,-0.2424824428],[0.3828750143,223.8003055066,4,"completed",-5.623668,4.0,4,"C(#CC1=NCC=C1C1=CC=CC1)C1=NCC=C1C1=CC=CC1","C(#CC1=NCC=C1C1=NC=CC1)C1=NCC=C1C1=NC=CC1",{},"[chr5,CH1r5:1]>>[n:1]",null,-0.4294861838],[0.382554671,131.7145233009,4,"completed",-5.275264,4.0,3,"C(=Cc1ccccn1)c1cccc(-c2cccc(C=Cc3ccccn3)c2)c1","C(=Cc1ccccn1)C1=CCC(C2=CC(C=Cc3ccccn3)=CC2)=C1",{},"[c:0]1[ch:1][ch][c:3][c!r5:4][c!r5:5]1>>[c:0]1[CH2:1][c:3][c:4][c:5]1",null,-0.1800007661],[0.3823180324,127.7396753645,4,"completed",-5.335708,4.0,4,"C1=CC(c2cc(NC3=CCN=C3)cc(C3=CCC=C3)c2)=CC1","C1=CC(c2cc(C3=CCC=C3)nc(NC3=CCN=C3)n2)=CC1",{},"[ch&r6:0]>>[nr6:0]",null,-0.2086647375],[0.3822267755,270.7453047877,4,"completed",-5.272688,4.0,4,"C(#Cc1cc2c(cc1C#CC1=CC=CC1)OCO2)C1=CC=CC1","C(#Cc1cc2c(cc1C#Cc1cccs1)OCO2)c1cccs1",{},"[#6H2r5:1]>>[S:1]",null,-0.2965052804],[0.3821803701,210.6018841247,4,"completed",-5.062468,4.0,4,"C(#Cc1ccc(C#CC2=CC=CC2)c2c1SCS2)C1=CC=CC1","C(#Cc1ccc(C#Cc2ccc[nH]2)c2c1SCS2)c1ccc[nH]1",{},"[#6H2r5:1]>>[NH:1]",null,-0.212234287],[0.3821493422,169.8296819956,4,"completed",-5.414092,4.0,4,"C(#Cc1ccc(C#CC2=CC=CC2)c2c1SCS2)C1=CC=CC1","C(#Cc1ccc(C#CC2=NC=CC2)c2c1SCS2)C1=NC=CC1",{},"[chr5,CH1r5:1]>>[n:1]",null,-0.2778173416],[0.3816470906,291.6218031696,4,"completed",-4.975068,4.0,4,"C1=CC(Nc2cc(C3=CN=CC3)cc(C3=CN=CC3)c2)=CC1","C1=NC=C(c2cc(Nc3cc[nH]c3)cc(C3=CN=CC3)c2)C1",{},"[#6H2r5:1]>>[NH:1]",null,-0.3044522924],[0.3747934573,132.9944243038,5,"completed",-4.808456,5.0,5,"C1=c2cc3cc4ccccc4cc3cc2=CC1","C1=Cc2cc3cc4c(cc3cc2C1)=CCC=4",{},"[c:0]1[ch:1][ch][c:3][c!r5:4][c!r5:5]1>>[c:0]1[CH2:1][c:3][c:4][c:5]1",null,-0.2435908246],[0.361050511,152.9099015214,5,"completed",-5.54556,5.0,5,"C1=CC(C=CC2=NCC(C3=CC(C=CC4=CCC=C4)=NC3)=C2)=CC1","C(=CC1=NCC(C2=CC(C=CC3=CCC=N3)=NC2)=C1)C1=CCC=N1",{},"[chr5,CH1r5:1]>>[n:1]",null,-0.3473586873],[0.3602147581,169.5842058578,5,"completed",-5.300564,5.0,5,"C(=Cc1ccsc1)C1=CC(C2=CCC(C=Cc3ccsc3)=C2)=CC1","C(=Cc1ccsn1)C1=CC(C2=CCC(C=Cc3ccsn3)=C2)=CC1",{},"[chr5,CH1r5:1]>>[n:1]",null,-0.2201579041],[0.3554104771,164.5465806754,5,"completed",-5.510876,5.0,5,"C(=CC1=CCC=N1)C1=CC(C2=CCC(C=CC3=CCC=N3)=C2)=CC1","C(=CC1=CCC=N1)C1=CC(C2=NCC(C=CC3=CCC=N3)=C2)=NC1",{},"[chr5,CH1r5:1]>>[n:1]",null,-0.3313561981],[0.350330013,197.3771216177,5,"completed",-5.185196,5.0,5,"C1=CC(C=Cc2cc(-c3csc(C=CC4=CCC=C4)c3)cs2)=CC1","C(=Cc1cc(-c2csc(C=Cc3ccsc3)c2)cs1)c1ccsc1",{},"[#6H2r5:1]>>[S:1]",null,-0.2061900186],[0.340056453,167.1791139257,5,"completed",-5.21758,5.0,5,"C1=CC(C=Cc2cc(-c3csc(C=CC4=CCC=C4)c3)cs2)=CC1","C(=Cc1cc(-c2csc(C=CC3=CCC=N3)c2)cs1)C1=CCC=N1",{},"[chr5,CH1r5:1]>>[n:1]",null,-0.186341444],[0.3392070464,166.4994728219,5,"completed",-5.248216,5.0,5,"C(=Cc1ccsc1)C1=CCC(C2=CC(C=Cc3ccsc3)=CC2)=C1","C(=Cc1ccsn1)C1=CCC(C2=CC(C=Cc3ccsn3)=CC2)=C1",{},"[chr5,CH1r5:1]>>[n:1]",null,-0.1961794738],[0.338007654,180.5041455974,5,"completed",-5.169464,5.0,5,"C(=Cc1ccsc1)C1=CC(C2=CCC(C=Cc3ccsc3)=C2)=CC1","C(=Cc1cscn1)C1=CC(C2=CCC(C=Cc3cscn3)=C2)=CC1",{},"[chr5,CH1r5:1]>>[n:1]",null,-0.1869388075],[0.3359729312,161.0673668013,5,"completed",-5.36018,5.0,5,"C(=CC1=CCC=N1)C1=CCC(C2=CC(C=CC3=CCC=N3)=CC2)=C1","C(=CC1=CCC(C2=NC(C=CC3=CCC=N3)=CC2)=N1)C1=CCC=N1",{},"[chr5,CH1r5:1]>>[n:1]",null,-0.2431307807],[0.3354419827,142.3865339712,5,"completed",-5.294124,5.0,5,"C(=CC1=CCC=N1)C1=CCC(C2=CC(C=CC3=CCC=N3)=CC2)=C1","C(=CC1=CCN=N1)C1=CCC(C2=CC(C=CC3=CCN=N3)=CC2)=C1",{},"[chr5,CH1r5:1]>>[n:1]",null,-0.1968226295],[0.3339383317,205.7442180985,5,"completed",-5.0069,5.0,5,"C(=Cc1cc[nH]c1)C1=CC(C2=CCC(C=Cc3cc[nH]c3)=C2)=CC1","C(=Cc1cc[nH]n1)C1=CC(C2=CCC(C=Cc3cc[nH]n3)=C2)=CC1",{},"[chr5,CH1r5:1]>>[n:1]",null,-0.2158189338],[0.3334546173,173.1040069845,5,"completed",-5.49496,5.0,5,"C1=CC(C=CC2=CC(=C3C=CN=C3)C=C2C=CC2=CCC=C2)=CC1","C1=CC(=C2C=C(C=CC3=CCC=N3)C(C=CC3=CCC=N3)=C2)C=N1",{},"[chr5,CH1r5:1]>>[n:1]",null,-0.3261928326],[0.3330379285,89.3338587692,5,"completed",-5.058696,5.0,5,"C1=c2cc3cc4ccncc4cc3cc2=CC1","c1cc2cc3cc4cscc4cc3cc2cn1",{},"[#6H2r5:1]>>[S:1]",null,-0.0938961571],[0.3319460339,191.7052868544,5,"completed",-5.207368,5.0,5,"C1=CC(C=Cc2csc(-c3cc(C=CC4=CCC=C4)cs3)c2)=CC1","C(=Cc1csc(-c2cc(C=Cc3ccsc3)cs2)c1)c1ccsc1",{},"[#6H2r5:1]>>[S:1]",null,-0.2059115874],[0.3318056127,87.7786261147,5,"completed",-5.598736,5.0,3,"C1=NCC=C1NC1=CCN=C1","C1=CC(=C2C=C(NC3=CC(=C4C=CC=C4)N=C3)C=N2)C=C1",{},"[r5:1][CH2r5:2][r5:3]>>[r5:1][C:2](=C1cccc1)[r5:3]",null,-0.3599812635],[0.3316521815,141.5952702501,5,"completed",-5.351992,5.0,5,"C(=CC1=CCC=N1)C1=CC(C2=CCC(C=CC3=CCC=N3)=C2)=CC1","C(=CC1=CCN=N1)C1=CC(C2=CCC(C=CC3=CCN=N3)=C2)=CC1",{},"[chr5,CH1r5:1]>>[n:1]",null,-0.2261950594],[0.3296373296,149.7052687985,5,"completed",-4.781868,5.0,5,"C(#Cc1cccc(C2=CSCS2)c1)c1cccc(C2=CSCS2)c1","C(#CC1=CCC(C2=CSCS2)=C1)C1=CCC(C2=CSCS2)=C1",{},"[c:0]1[ch:1][ch][c:3][c!r5:4][c!r5:5]1>>[c:0]1[CH2:1][c:3][c:4][c:5]1",null,-0.2683348142],[0.3294086053,181.8309549039,5,"completed",-5.232208,5.0,5,"C(=CC1=CCC=N1)C1=CC(C2=CCC(C=CC3=CCC=N3)=C2)=CC1","C(=CC1=NC(C2=CCC(C=CC3=CCC=N3)=N2)=CC1)C1=CCC=N1",{},"[chr5,CH1r5:1]>>[n:1]",null,-0.2040274105],[0.3286153163,174.3629372469,5,"completed",-5.518328,5.0,5,"C1=CC(C=CC2=NCC(C3=CC(C=CC4=CCC=C4)=NC3)=C2)=CC1","C(=Cc1ccsc1)C1=NCC(C2=CC(C=Cc3ccsc3)=NC2)=C1",{},"[#6H2r5:1]>>[S:1]",null,-0.3408102236],[0.3275664774,197.9348669311,5,"completed",-5.128156,5.0,3,"C1=Cc2ccc(Nc3ccc4c(c3)CC=C4)cc2C1","c1cc2ccc(Nc3ccc4ccoc4c3)cc2o1",{},"[#6H2r5:1]>>[O:1]",null,-0.1989137102],[0.327324884,98.1573024697,5,"completed",-5.171488,5.0,5,"C1=c2cc3cc4cncnc4cc3cc2=CC1","c1ncc2cc3cc4cscc4cc3cc2n1",{},"[#6H2r5:1]>>[S:1]",null,-0.1101772107],[0.3258360172,168.3647688371,5,"completed",-5.202676,5.0,3,"C1=C(NC2=Cc3ccccc3C2)Cc2ccccc21","c1ccc2oc(Nc3cc4ccccc4o3)cc2c1",{},"[#6H2r5:1]>>[O:1]",null,-0.183064066],[0.3254289466,128.6792721174,5,"completed",-5.41032,5.0,3,"C1=Cc2c(cccc2Nc2cccc3c2C=CC3)C1","C1=NCc2cccc(Nc3cccc4c3C=NC4)c21",{},"[chr5,CH1r5:1]>>[n:1]",null,-0.2524769717],[0.3254136271,159.0951325629,5,"completed",-5.590272,5.0,5,"C1=CC(=C2C=C(C=CC3=CCN=C3)C(C=CC3=CCN=C3)=C2)C=C1","C1=CC(=C2C=C(C=CC3=CCN=N3)C(C=CC3=CCN=N3)=C2)C=C1",{},"[chr5,CH1r5:1]>>[n:1]",null,-0.3782735939],[0.3250441278,149.7248606517,5,"completed",-5.760748,5.0,5,"C1=CC(C=CC2=NCC(C3=CC(C=CC4=CCC=C4)=NC3)=C2)=CC1","C1=CC(C=CC2=NCC(C3=CC(C=CC4=NCC=C4)=NC3)=C2)=NC1",{},"[chr5,CH1r5:1]>>[n:1]",null,-0.4861539],[0.3239510515,153.9345803543,5,"completed",-5.329636,5.0,5,"C(=CC1=CCC=N1)C1=CCC(C2=CC(C=CC3=CCC=N3)=CC2)=C1","C(=CC1=NCC=N1)C1=CCC(C2=CC(C=CC3=NCC=N3)=CC2)=C1",{},"[chr5,CH1r5:1]>>[n:1]",null,-0.2225643151],[0.3234365964,148.049500292,5,"completed",-5.433504,5.0,5,"C(=CC1=CCC=N1)C1=CC(C2=CCC(C=CC3=CCC=N3)=C2)=CC1","C(=CC1=NCC=N1)C1=CC(C2=CCC(C=CC3=NCC=N3)=C2)=CC1",{},"[chr5,CH1r5:1]>>[n:1]",null,-0.2764396216],[0.3212905623,167.9123157387,5,"completed",-5.237084,5.0,5,"C(=CC1=CCC=N1)C1=CCC(C2=CC(C=CC3=CCC=N3)=CC2)=C1","C(=Cc1csc(-c2cc(C=CC3=CCC=N3)cs2)c1)C1=CCC=N1",{},"[#6H2r5:1]>>[S:1]",null,-0.1933976139],[0.3208758583,118.3477934403,5,"completed",-5.694508,5.0,3,"C1=CC(NC2=NCC=C2)=NC1","C1=CC(=C2C=CC(NC3=NC(=C4C=CC=C4)C=C3)=N2)C=C1",{},"[r5:1][CH2r5:2][r5:3]>>[r5:1][C:2](=C1cccc1)[r5:3]",null,-0.4326565423],[0.3205754958,171.5475956448,5,"completed",-5.4071,5.0,5,"C1=CC(C=Cc2cc(-c3csc(C=CC4=CCC=C4)c3)cs2)=CC1","C(=Cc1cc(-c2csc(C=CC3=CCN=C3)c2)cs1)C1=CCN=C1",{},"[chr5,CH1r5:1]>>[n:1]",null,-0.2750285048],[0.319864896,208.048063253,5,"completed",-5.4347,5.0,5,"C1=CC(=C2C=C(C=Cc3ccsc3)C(C=Cc3ccsc3)=C2)C=C1","C1=CC(=C2C=C(C=Cc3ccsc3)C(C=Cc3ccsc3)=C2)C=N1",{},"[chr5,CH1r5:1]>>[n:1]",null,-0.3133301784],[0.3197456152,164.8546719611,5,"completed",-5.550528,5.0,5,"C1=CC(C=CC2=CCC(C3=NC(C=CC4=CCC=C4)=CC3)=N2)=CC1","C1=CC(C=CC2=CCC(C3=NC(C=CC4=NCC=C4)=CC3)=N2)=NC1",{},"[chr5,CH1r5:1]>>[n:1]",null,-0.3558581845],[0.3187120959,181.9663763048,5,"completed",-5.410412,5.0,5,"C1=CC(C=CC2=CC(C3=CCC(C=CC4=NCC=C4)=C3)=CC2)=NC1","C1=CC(C=CC2=NC(C3=CCC(C=CC4=NCC=C4)=N3)=CC2)=NC1",{},"[chr5,CH1r5:1]>>[n:1]",null,-0.2834184378],[0.3185044556,233.3418538167,5,"completed",-4.789964,5.0,5,"C1=CC(=C2C=c3ccc4c(c3=C2)SCS4)C=C1","C1=CC(=C2C=c3ccc4c(c3=C2)SSS4)C=C1",{},"[#6H2r5:1]>>[S:1]",null,-0.3186665313],[0.318373497,204.7993597826,5,"completed",-5.463588,5.0,5,"C1=CC(C=CC2=CC(C3=CCC(C=CC4=NCC=C4)=C3)=CC2)=NC1","C(=Cc1ccon1)C1=CC(C2=CCC(C=Cc3ccon3)=C2)=CC1",{},"[#6H2r5:1]>>[O:1]",null,-0.3266786377],[0.3173382555,193.3781910067,5,"completed",-5.46598,5.0,5,"C(=Cc1ccsc1)C1=CC(C2=CCC(C=Cc3ccsc3)=C2)=CC1","C(=Cc1ccsc1)C1=CC(C2=NCC(C=Cc3ccsc3)=C2)=NC1",{},"[chr5,CH1r5:1]>>[n:1]",null,-0.3209772443],[0.3170158722,183.4719813543,5,"completed",-5.318688,5.0,5,"C1=CC(C=CC2=CCC(C3=NC(C=CC4=CCC=C4)=CC3)=N2)=CC1","C(=Cc1ccsc1)C1=CCC(C2=NC(C=Cc3ccsc3)=CC2)=N1",{},"[#6H2r5:1]>>[S:1]",null,-0.2389475763],[0.3163537829,138.5556616865,5,"completed",-5.417772,5.0,3,"C1=Cc2cccc(Nc3cccc4c3CC=C4)c2C1","C1=NCc2c1cccc2Nc1cccc2c1CN=C2",{},"[chr5,CH1r5:1]>>[n:1]",null,-0.2620637383],[0.316068987,213.3341174601,5,"completed",-5.211048,5.0,5,"C(=Cc1ccsc1)C1=CC(C2=CCC(C=Cc3ccsc3)=C2)=CC1","C(=Cc1ccsc1)C1=NC(C2=CCC(C=Cc3ccsc3)=N2)=CC1",{},"[chr5,CH1r5:1]>>[n:1]",null,-0.2270549674],[0.3154688481,189.1695460599,5,"completed",-5.330188,5.0,5,"C(=Cc1ccsc1)C1=CC(C2=CCC(C=Cc3ccsc3)=C2)=CC1","C(=Cc1cnsc1)C1=CC(C2=CCC(C=Cc3cnsc3)=C2)=CC1",{},"[chr5,CH1r5:1]>>[n:1]",null,-0.2484924741],[0.3144107055,169.5255227865,5,"completed",-5.138368,5.0,5,"C(=CC1=CCC=N1)C1=CCC(C2=CC(C=CC3=CCC=N3)=CC2)=C1","C(=Cc1cscn1)C1=CCC(C2=CC(C=Cc3cscn3)=CC2)=C1",{},"[#6H2r5:1]>>[S:1]",null,-0.1716398367],[0.3143841946,201.0743806745,5,"completed",-5.429272,5.0,5,"C1=CC(C=Cc2cc3cnc(C=CC4=CCC=C4)cc3cn2)=CC1","C(=Cc1cc2cnc(C=CC3=CCC=N3)cc2cn1)C1=CCC=N1",{},"[chr5,CH1r5:1]>>[n:1]",null,-0.3058704482],[0.3142416674,165.3073557621,5,"completed",-5.720452,5.0,5,"C1=CC(C=CC2=CC(C3=NCC(C=CC4=CCC=C4)=C3)=NC2)=CC1","C1=CC(C=CC2=CC(C3=NCC(C=CC4=NCC=C4)=C3)=NC2)=NC1",{},"[chr5,CH1r5:1]>>[n:1]",null,-0.4647120153],[0.3142372352,167.1032655371,5,"completed",-5.71576,5.0,5,"C(=CC1=CC(C2=CCC(C=CC3=CCN=C3)=C2)=CC1)C1=CCN=C1","C(=CC1=CC(C2=NCC(C=CC3=CCN=C3)=C2)=NC1)C1=CCN=C1",{},"[chr5,CH1r5:1]>>[n:1]",null,-0.4622900457],[0.3138309451,71.3145168126,5,"completed",-5.271124,5.0,3,"c1cc2ccncc2cn1","c1ccc(Nc2cc3cc(Nc4ccccc4)ncc3cn2)cc1",{},"[ch&r6,CH1&r5:1]>>[*:1](-N-c1ccccc1)",null,-0.1394081696],[0.3134200727,169.5698163069,5,"completed",-5.4301,5.0,5,"C1=CC(C=Cc2cc(-c3csc(C=CC4=CCC=C4)c3)cs2)=CC1","C1=CC(C=Cc2cc(-c3csc(C=CC4=NCC=C4)c3)cs2)=NC1",{},"[chr5,CH1r5:1]>>[n:1]",null,-0.2866134461],[0.3127012892,492.1196274448,5,"completed",-4.832744,5.0,5,"C1=CC(=C2C=c3ccc4c(c3=C2)SCS4)C=C1","C1=CC(=C2C=c3ccc4c(c3=C2)SNS4)C=C1",{},"[#6H2r5:1]>>[NH:1]",null,-0.5264792064],[0.31261356,457.0914813492,5,"completed",-5.201572,5.0,4,"O=c1ccc2c(o1)=C(C=CC1=c3oc(=O)ccc3=CC1)CC=2","O=c1ccc2c([nH]1)=C(C=CC1=c3[nH]c(=O)ccc3=CC1)CC=2",{},"[o:1]>>[nH:1]",null,-0.4625882502],[0.3123530889,170.8863055654,5,"completed",-5.350428,5.0,5,"C1=CC(=C2C=C(C=Cc3ccsc3)C(C=Cc3ccsc3)=C2)C=C1","C1=CC(=C2C=C(C=Cc3cscn3)C(C=Cc3cscn3)=C2)C=C1",{},"[chr5,CH1r5:1]>>[n:1]",null,-0.2448102922],[0.3123472553,163.7122506887,5,"completed",-5.530932,5.0,5,"C1=CC(=C2C=C(C=Cc3ccsc3)C(C=Cc3ccsc3)=C2)C=C1","C1=CC(=C2C=C(C=Cc3ccsn3)C(C=Cc3ccsn3)=C2)C=C1",{},"[chr5,CH1r5:1]>>[n:1]",null,-0.3432140315],[0.3122339276,256.9696950692,5,"completed",-4.800084,5.0,3,"C1=CCC(C=Cc2ccc(-c3ccc(C=CC4=CC=CC4)cc3)cc2)=C1","C1=CCC(C=CC2=CC=C(C3=CC=C(C=CC4=CC=CC4)C3)C2)=C1",{},"[c:0]1[ch:1][ch][c:3][c!r5:4][c!r5:5]1>>[c:0]1[CH2:1][c:3][c:4][c:5]1",null,-0.3318263577],[0.3119513215,189.9644897325,5,"completed",-4.980404,5.0,5,"C1=CC(C=CC2=CCC(C3=CC(C=CC4=NCC=C4)=CC3)=C2)=NC1","C(=Cc1cc[nH]n1)C1=CCC(C2=CC(C=Cc3cc[nH]n3)=CC2)=C1",{},"[#6H2r5:1]>>[NH:1]",null,-0.2075935378],[0.3110902624,156.4765911042,5,"completed",-5.321724,5.0,3,"C1=Cc2cc(Nc3ccc4c(c3)C=CC4)ccc2C1","C1=NCc2ccc(Nc3ccc4c(c3)C=NC4)cc21",{},"[chr5,CH1r5:1]>>[n:1]",null,-0.2203952684],[0.3109611069,178.6676131391,5,"completed",-5.293296,5.0,5,"C(=Cc1ccsc1)C1=CCC(C2=CC(C=Cc3ccsc3)=CC2)=C1","C(=Cc1cnsc1)C1=CCC(C2=CC(C=Cc3cnsc3)=CC2)=C1",{},"[chr5,CH1r5:1]>>[n:1]",null,-0.2241208477],[0.3102884126,212.0304431609,5,"completed",-4.884908,5.0,5,"C(=Cc1cc[nH]c1)C1=CC(C2=CCC(C=Cc3cc[nH]c3)=C2)=CC1","C(=Cc1c[nH]cn1)C1=CC(C2=CCC(C=Cc3c[nH]cn3)=C2)=CC1",{},"[chr5,CH1r5:1]>>[n:1]",null,-0.2600510476],[0.3101132655,150.2440517887,5,"completed",-5.736,5.0,5,"C1=CC(C=CC2=NCC(C3=CC(C=CC4=CCC=C4)=NC3)=C2)=CC1","C(=CC1=NCC(C2=CC(C=CC3=CCN=C3)=NC2)=C1)C1=CCN=C1",{},"[chr5,CH1r5:1]>>[n:1]",null,-0.4698684019],[0.3100565586,97.2716800496,5,"completed",-5.019964,5.0,5,"C1=c2cc3cc4ccccc4cc3cc2=CC1","C1=c2cc3cc4ccccc4cc3cc2=NC1",{},"[chr5,CH1r5:1]>>[n:1]",null,-0.1122524065],[0.3096193862,124.4058394667,5,"completed",-5.559728,5.0,5,"C(=Cc1ccccn1)C1=CCC(C2=CC(C=Cc3ccccn3)=CC2)=C1","C(=Cc1ccccn1)C1=CCC(C2=NC(C=Cc3ccccn3)=CC2)=N1",{},"[chr5,CH1r5:1]>>[n:1]",null,-0.3450191756],[0.3093989202,206.0426531544,5,"completed",-5.72128,5.0,5,"C1=CC(C=CC2=CC(=C3C=CN=C3)C=C2C=CC2=CCC=C2)=CC1","C1=CC(=C2C=C(C=CC3=CCN=C3)C(C=CC3=CCN=C3)=C2)C=N1",{},"[chr5,CH1r5:1]>>[n:1]",null,-0.4812360187],[0.3090662015,282.6841032472,5,"completed",-4.992364,5.0,5,"C1=CC(C=CC2=CC(C3=CCC(C=CC4=CCC=C4)=C3)=CC2)=CC1","C(=CC1=COCO1)C1=CC(C2=CCC(C=CC3=COCO3)=C2)=CC1",{},"[CH,ch:0]1=[C,c:1][C,c:2]=[CH,ch:3][*:4]1>>[O:0]1[*:1]=,:[*:2][O:3][*:4]1",null,-0.2925529036],[0.3086867449,136.8202198782,5,"completed",-5.25208,5.0,3,"c1ccc2cc(Nc3cc4ccccc4cn3)ncc2c1","C1=Cc2cc(Nc3cc4c(cn3)CC=C4)ncc2C1",{},"[c:0]1[ch:1][ch][c:3][c!r5:4][c!r5:5]1>>[c:0]1[CH2:1][c:3][c:4][c:5]1",null,-0.1733570088],[0.3084496267,154.6010133137,5,"completed",-5.119876,5.0,5,"C1=CC(C=CC2=CCC(C3=CC(C=CC4=CCC=C4)=CC3)=C2)=CC1","C(=CC1=CCC=N1)C1=CCC(C2=CC(C=CC3=CCC=N3)=CC2)=C1",{},"[chr5,CH1r5:1]>>[n:1]",null,-0.1552258047],[0.3083958959,186.8534543157,5,"completed",-5.39146,5.0,5,"C1=CC(=C2C=C(C=CC3=CCC=C3)C(C=CC3=CCC=C3)=C2)N=C1","C1=CC(=C2C=C(C=CC3=CCC=N3)C(C=CC3=CCC=N3)=C2)N=C1",{},"[chr5,CH1r5:1]>>[n:1]",null,-0.2766571703],[0.3081066143,267.4768793749,5,"completed",-5.19228,5.0,5,"C1=CC(=C2C=C(C=CC3=CCC=C3)C(C=CC3=CCC=C3)=C2)C=C1","C1=CC(=C2C=C(C=CC3=COCO3)C(C=CC3=COCO3)=C2)C=C1",{},"[CH,ch:0]1=[C,c:1][C,c:2]=[CH,ch:3][*:4]1>>[O:0]1[*:1]=,:[*:2][O:3][*:4]1",null,-0.2751663573],[0.3076329989,106.4828083591,5,"completed",-5.320988,5.0,3,"C1=CC(NC2=CCC=C2)=CC1","C1=CC(=C2C=CC(NC3=CC(=C4C=CC=C4)C=C3)=C2)C=C1",{},"[r5:1][CH2r5:2][r5:3]>>[r5:1][C:2](=C1cccc1)[r5:3]",null,-0.1877979755],[0.307620578,264.1050768477,5,"completed",-5.031648,5.0,5,"C1=CC(C=CC2=CCC(C3=CC(C=CC4=CCC=C4)=CC3)=C2)=CC1","C(=CC1=COCO1)C1=CCC(C2=CC(C=CC3=COCO3)=CC2)=C1",{},"[CH,ch:0]1=[C,c:1][C,c:2]=[CH,ch:3][*:4]1>>[O:0]1[*:1]=,:[*:2][O:3][*:4]1",null,-0.2684041162],[0.3075249931,190.3753929578,5,"completed",-5.1794,5.0,5,"C1=c2cc3cc4ccccc4cc3cc2=CC1","O=c1ccoc2cc3cc4c(cc3cc12)=CCC=4",{},"[ch:1]1[c:2][c:3][ch:4][c:5][c:6]1>>[o:1]1[c:2][c:3][C:4](=O)[c:5][c:6]1",null,-0.198322784],[0.3072412919,176.1955337227,5,"completed",-5.282072,5.0,5,"C(=CC1=CCC=N1)C1=CC(C2=CCC(C=CC3=CCC=N3)=C2)=CC1","C(=Cc1cc(-c2coc(C=CC3=CCC=N3)c2)co1)C1=CCC=N1",{},"[#6H2r5:1]>>[O:1]",null,-0.2174591239],[0.3069992815,187.6947796258,5,"completed",-5.700488,5.0,5,"C1=CC(=C2C=C(C=CC3=NCC=C3)C(C=CC3=NCC=C3)=C2)C=C1","C1=CC(C=CC2=CC(=C3C=CN=C3)C=C2C=CC2=NCC=C2)=NC1",{},"[chr5,CH1r5:1]>>[n:1]",null,-0.4603437748],[0.3067686745,99.0813600658,5,"completed",-4.921616,5.0,5,"C1=c2cc3cc4cncnc4cc3cc2=CC1","c1ncc2cc3cc4c[nH]cc4cc3cc2n1",{},"[#6H2r5:1]>>[NH:1]",null,-0.1594030524],[0.3066215393,158.9543103153,5,"completed",-5.157964,5.0,5,"C1=CC(C=CC2=CC(C3=CCC(C=CC4=CCC=C4)=C3)=CC2)=CC1","C(=CC1=CCC=N1)C1=CC(C2=CCC(C=CC3=CCC=N3)=C2)=CC1",{},"[chr5,CH1r5:1]>>[n:1]",null,-0.1640511724],[0.3062998975,142.5190760355,5,"completed",-5.556048,5.0,5,"C1=CC(=C2N=C(C=CC3=CCC=C3)C(C=CC3=CCC=C3)=N2)C=C1","C1=CC(=C2N=C(C=CC3=CCC=N3)C(C=CC3=CCC=N3)=N2)C=C1",{},"[chr5,CH1r5:1]>>[n:1]",null,-0.3496023146],[0.3058090184,183.8303133203,5,"completed",-5.215096,5.0,5,"C1=c2cc3cc4ccccc4cc3cc2=CC1","O=c1occc2cc3cc4c(cc3cc12)=CCC=4",{},"[c:1]1[c:2][ch:3][ch:4][c:5][c:6]1>>[c:1]1[c:2][o:3][c:4](=O)[c:5][c:6]1",null,-0.2007103829],[0.305777628,213.9828684584,5,"completed",-5.529092,5.0,4,"O=c1ccc2c(o1)=CCC=2C=CC1=c2ccc(=O)oc2=CC1","O=c1ccc2c([nH]1)=CCC=2C=CC1=c2ccc(=O)[nH]c2=CC1",{},"[o:1]>>[nH:1]",null,-0.3687918665],[0.3057212566,181.4429647022,5,"completed",-5.317032,5.0,5,"C1=CC(=C2C=C(C=CC3=CCC=C3)C(C=CC3=CCC=C3)=C2)C=C1","C1=CC(=C2C=C(C=Cc3ccsc3)C(C=Cc3ccsc3)=C2)C=C1",{},"[#6H2r5:1]>>[S:1]",null,-0.2366473432],[0.3056534731,200.301151694,5,"completed",-5.176548,5.0,4,"O=c1occc2c1=C(C=CC1=c3c(ccoc3=O)=CC1)CC=2","O=c1[nH]ccc2c1=C(C=CC1=c3c(cc[nH]c3=O)=CC1)CC=2",{},"[o:1]>>[nH:1]",null,-0.2073445286],[0.3052817793,163.3277464704,5,"completed",-5.609776,5.0,4,"C1=NCC(C2=CCC(C3=CC(C4=CC=NC4)=CC3)=C2)=C1","C1=C(C2=CN=NC2)C=C(C2=CC(C3=CN=NC3)=CC2)C1",{},"[chr5,CH1r5:1]>>[n:1]",null,-0.3924449288],[0.3051169414,157.5311572539,5,"completed",-5.178112,5.0,3,"C1=Cc2ccc(Nc3ccc4c(c3)CC=C4)cc2C1","C1=Cc2cnc(Nc3cc4c(cn3)C=CC4)cc2C1",{},"[ch&r6:0]>>[nr6:0]",null,-0.166750691],[0.3049396299,138.7132064701,5,"completed",-5.370116,5.0,3,"C1=Cc2ccc(Nc3ccc4c(c3)CC=C4)cc2C1","C1=NCc2cc(Nc3ccc4c(c3)CN=C4)ccc21",{},"[chr5,CH1r5:1]>>[n:1]",null,-0.2345059783],[0.3047405,162.4135094418,5,"completed",-5.55476,5.0,5,"C1=CC(C=CC2=CCC(C3=NC(C=CC4=CCC=C4)=CC3)=N2)=CC1","C(=CC1=CCC(C2=NC(C=CC3=CCN=C3)=CC2)=N1)C1=CCN=C1",{},"[chr5,CH1r5:1]>>[n:1]",null,-0.3573701306],[0.3044819231,234.3027459964,5,"completed",-5.12604,5.0,3,"C1=Cc2cc(Nc3ccc4c(c3)C=CC4)ccc2C1","c1cc2cc(Nc3ccc4occc4c3)ccc2o1",{},"[#6H2r5:1]>>[O:1]",null,-0.2350107163],[0.3042606255,139.1688884529,5,"completed",-5.33028,5.0,3,"C1=CCC(C=Cc2cc(C=CC3=CC=CC3)cc(-c3ccccc3)c2)=C1","C1=CCC(C=Cc2cc(C=CC3=CC=CC3)cc(C3=CC=CC3)c2)=C1",{},"[c:0]1[ch:1][ch][c:3][c!r5:4][c!r5:5]1>>[c:0]1[CH2:1][c:3][c:4][c:5]1",null,-0.2129603952],[0.3038524898,120.7805879446,5,"completed",-5.216844,5.0,3,"c1ccc2nc(Nc3ccc4ccccc4n3)ccc2c1","C1=Cc2nc(Nc3ccc4c(n3)C=CC4)ccc2C1",{},"[c:0]1[ch:1][ch][c:3][c!r5:4][c!r5:5]1>>[c:0]1[CH2:1][c:3][c:4][c:5]1",null,-0.1458687266],[0.3038196268,102.258230204,5,"completed",-5.279864,5.0,3,"c1ccc(Nc2ccccn2)nc1","c1ccc2cc(Nc3cc4ccccc4cn3)ncc2c1",{},"[cH&r6:1][cH&r6:2]>>[c:1]2cccc[c:2]2",null,-0.1621997667],[0.3036930269,172.9914640437,5,"completed",-4.755096,5.0,4,"C1=CCC(C2=CC(NC3=CCC(C4=CC=CC4)=C3)=CC2)=C1","C1=CCC(C2=NC(NC3=CCC(C4=CC=CC4)=N3)=CC2)=C1",{},"[chr5,CH1r5:1]>>[n:1]",null,-0.2970115209],[0.3035249211,85.3878833284,5,"completed",-5.450524,5.0,3,"O=c1cccc(-c2cc(Nc3ccccc3)cc(Nc3ccccc3)c2)o1","O=c1cccc(-c2cc(Nc3ccccc3)cc(Nc3ccccc3)c2)[nH]1",{},"[o:1]>>[nH:1]",null,-0.2597998406],[0.3034229778,189.3661756325,5,"completed",-5.430376,5.0,5,"C(=CC1=CC(C2=CCC(C=CC3=CCN=C3)=C2)=CC1)C1=CCN=C1","C(=CC1=NC(C2=CCC(C=CC3=CCN=C3)=N2)=CC1)C1=CCN=C1",{},"[chr5,CH1r5:1]>>[n:1]",null,-0.2989016831],[0.3026107292,180.9916777417,5,"completed",-5.310316,5.0,5,"C1=CC(C=Cc2coc(-c3cc(C=CC4=CCC=C4)co3)c2)=CC1","C(=Cc1coc(-c2cc(C=CC3=CCC=N3)co2)c1)C1=CCC=N1",{},"[chr5,CH1r5:1]>>[n:1]",null,-0.2333068133],[0.3016656761,169.2345760251,5,"completed",-5.423936,5.0,5,"C1=CC(C=Cc2csc(-c3cc(C=CC4=CCC=C4)cs3)c2)=CC1","C(=Cc1csc(-c2cc(C=CC3=CCN=C3)cs2)c1)C1=CCN=C1",{},"[chr5,CH1r5:1]>>[n:1]",null,-0.2829456882],[0.301611039,486.0547909523,5,"completed",-5.308844,5.0,4,"O=c1ccc2c(o1)=C(C1=c3oc(=O)ccc3=CC1)CC=2","O=c1ccc2c([nH]1)=C(C1=c3[nH]c(=O)ccc3=CC1)CC=2",{},"[o:1]>>[nH:1]",null,-0.5075637988],[0.3013935869,168.3056160355,5,"completed",-5.458896,5.0,5,"C(=CC1=CCC(C2=CC(C=CC3=CCN=C3)=CC2)=C1)C1=CCN=C1","C(=CC1=NCN=C1)C1=CCC(C2=CC(C=CC3=NCN=C3)=CC2)=C1",{},"[chr5,CH1r5:1]>>[n:1]",null,-0.3023935952],[0.3012474197,208.5816436258,5,"completed",-5.387596,5.0,5,"C(=Cc1ccoc1)C1=CCC(C2=CC(C=Cc3ccoc3)=CC2)=C1","C(=Cc1ccon1)C1=CCC(C2=CC(C=Cc3ccon3)=CC2)=C1",{},"[chr5,CH1r5:1]>>[n:1]",null,-0.2898877663],[0.301050331,237.7515404806,5,"completed",-5.28704,5.0,3,"c1cc2ccc3cccc4ccc(c1)c2c34","C1=c2ccc3c4c(ccc(c24)C1)CC=3",{},"[c:0]1[ch:1][ch][c:3][c!r5:4][c!r5:5]1>>[c:0]1[CH2:1][c:3][c:4][c:5]1",null,-0.2714183785],[0.301050331,134.7207949033,5,"completed",-4.773864,5.0,3,"c1cc2ccc3cccc4ccc(c1)c2c34","C1=c2ccc3c4c(ccc(c24)C1)=CC3",{},"[c:0]1[ch:1][ch][c:3][c!r5:4][c!r5:5]1>>[c:0]1[CH2:1][c:3][c:4][c:5]1",null,-0.265081857],[0.3009600723,201.9484222544,5,"completed",-5.424764,5.0,3,"C1=C(NC2=Cc3ccccc3C2)Cc2ccccc21","c1ccc2c(c1)CC(NC1=Nc3ccccc3C1)=N2",{},"[chr5,CH1r5:1]>>[n:1]",null,-0.3040793918],[0.2998125305,126.5865725443,5,"completed",-5.505908,5.0,4,"C(#Cc1cc2c(cc1C#CC1=CN=CC1)=CCC=2)C1=CN=CC1","C(#Cc1cc2c(cc1C#CC1=CN=NC1)=CCC=2)C1=CN=NC1",{},"[chr5,CH1r5:1]>>[n:1]",null,-0.3110581932],[0.299532522,156.9363970418,5,"completed",-5.553104,5.0,5,"C(=CC1=CC(C2=CCC(C=CC3=CCN=C3)=C2)=CC1)C1=CCN=C1","C(=CC1=NCN=C1)C1=CC(C2=CCC(C=CC3=NCN=C3)=C2)=CC1",{},"[chr5,CH1r5:1]>>[n:1]",null,-0.3538751443],[0.2992746388,152.2690278967,5,"completed",-5.581808,5.0,5,"C1=CC(C=Cc2cc3cc(C=CC4=CCC=C4)ncc3cn2)=CC1","C(=Cc1cc2cc(C=CC3=CCC=N3)ncc2cn1)C1=CCC=N1",{},"[chr5,CH1r5:1]>>[n:1]",null,-0.3700458645],[0.29894549,211.1556430688,5,"completed",-5.46414,5.0,3,"C1=CC(=C2C=CC=C2NC2=CC=CC2=C2C=CC=C2)C=C1","C1=CC(=C2C=CN=C2NC2=NC=CC2=C2C=CC=C2)C=C1",{},"[chr5,CH1r5:1]>>[n:1]",null,-0.3309980302],[0.2989197179,196.364806719,5,"completed",-5.03496,5.0,5,"C1=CC(=C2C=C(C=Cc3ccsc3)C(C=Cc3ccsc3)=C2)C=C1","C1=CC(=C2SC(C=Cc3ccsc3)=C(C=Cc3ccsc3)S2)C=C1",{},"[CH,ch:0]1=[C,c:1][C,c:2]=[CH,ch:3][*:4]1>>[S:0]1[*:1]=,:[*:2][S:3][*:4]1",null,-0.2015736493],[0.2989052624,94.2623509218,5,"completed",-5.122636,5.0,5,"C1=c2cc3cc4ccncc4cc3cc2=CC1","c1cc2cc3cc4cocc4cc3cc2cn1",{},"[#6H2r5:1]>>[O:1]",null,-0.0955848375],[0.2988967074,219.7894781676,5,"completed",-5.63756,5.0,4,"O=c1ccc2c(o1)=CCC=2C1=c2ccc(=O)oc2=CC1","O=c1ccc2c([nH]1)=CCC=2C1=c2ccc(=O)[nH]c2=CC1",{},"[o:1]>>[nH:1]",null,-0.4357787099],[0.2987241466,205.9800271543,5,"completed",-5.28106,5.0,5,"C1=CC(C=Cc2coc(-c3cc(C=CC4=CCC=C4)co3)c2)=CC1","C(=Cc1coc(-c2cc(C=Cc3ccsc3)co2)c1)c1ccsc1",{},"[#6H2r5:1]>>[S:1]",null,-0.2418497595],[0.2983461727,242.9552877409,5,"completed",-4.499152,5.0,5,"C(=CC1=C(c2ccccc2)SCS1)C1=C(c2ccccc2)SCS1","C1=CC(C2=C(C=CC3=C(C4=CCC=C4)SCS3)SCS2)=CC1",{},"[c:0]1[ch:1][ch][c:3][c!r5:4][c!r5:5]1>>[c:0]1[CH2:1][c:3][c:4][c:5]1",null,-0.4857223983],[0.2980332577,147.0610087599,5,"completed",-5.304612,5.0,3,"C1=CCC(C=Cc2cc(C=CC3=CC=CC3)cc(-c3ccccc3)c2)=C1","C1=CCC(C=Cc2cc(C=CC3=CC=CC3)cc(C3=CCC=C3)c2)=C1",{},"[c:0]1[ch:1][ch][c:3][c!r5:4][c!r5:5]1>>[c:0]1[CH2:1][c:3][c:4][c:5]1",null,-0.2052834988],[0.2978960643,149.7741997507,5,"completed",-5.16376,5.0,3,"C1=Cc2ccc(Nc3ccc4c(c3)CC=C4)cc2C1","C1=Cc2ccc(Nc3ccc4c(n3)CC=C4)nc2C1",{},"[ch&r6:0]>>[nr6:0]",null,-0.1562828408],[0.2976806131,137.3199049011,5,"completed",-5.1127,5.0,3,"c1ccc2c(Nc3cccc4ccccc34)cccc2c1","c1cnc2c(Nc3cccc4cccnc34)cccc2c1",{},"[ch&r6:0]>>[nr6:0]",null,-0.1376073704],[0.2975015785,218.9897598629,5,"completed",-5.212612,5.0,5,"C1=CC(=C2C=C(C=CC3=NCC=C3)C(C=CC3=NCC=C3)=C2)C=C1","C1=CC(=C2C=C(C=Cc3cc[nH]n3)C(C=Cc3cc[nH]n3)=C2)C=C1",{},"[#6H2r5:1]>>[NH:1]",null,-0.2327454222],[0.297266863,232.6283235974,5,"completed",-4.808916,5.0,5,"C1=CC(=C2C=c3ccc4c(c3=C2)=CCC=4)C=C1","C1=CC(=C2C=c3ccc4c(c3=C2)SCS4)C=C1",{},"[CH,ch:0]1=[C,c:1][C,c:2]=[CH,ch:3][*:4]1>>[S:0]1[*:1]=,:[*:2][S:3][*:4]1",null,-0.3092468036],[0.2972152752,189.4628246234,5,"completed",-5.122452,5.0,5,"C1=CC(C=CC2=CC(C3=CCC(C=CC4=CCC=C4)=C3)=CC2)=CC1","C(=Cc1ccsc1)C1=CC(C2=CCC(C=Cc3ccsc3)=C2)=CC1",{},"[#6H2r5:1]>>[S:1]",null,-0.1901135638],[0.2970124645,143.2223315434,5,"completed",-5.233404,5.0,4,"C1=CCC(C2=CCC(NC3=CC(C4=CC=CC4)=CC3)=C2)=C1","C1=CCC(C2=NCC(NC3=CC(C4=CC=CC4)=NC3)=C2)=C1",{},"[chr5,CH1r5:1]>>[n:1]",null,-0.1709765586],[0.2969935417,112.4718036041,5,"completed",-5.06486,5.0,3,"C1=c2ccccc2=C(NC2=c3ccccc3=CC2)C1","c1ccc2c(c1)=NCC=2NC1=c2ccccc2=NC1",{},"[chr5,CH1r5:1]>>[n:1]",null,-0.1151302228],[0.2967863914,143.2183546033,5,"completed",-5.012512,5.0,5,"C(#CC1=CCC=C1C#CC1=CSCS1)C1=CSCS1","C(#CC1=CC(=C2C=CC=C2)C=C1C#CC1=CSCS1)C1=CSCS1",{},"[r5:1][CH2r5:2][r5:3]>>[r5:1][C:2](=C1cccc1)[r5:3]",null,-0.1557627384],[0.2963055117,150.6987533563,5,"completed",-5.048668,5.0,5,"C1=CC(=C2SC(C=CC3=CCC=C3)=C(C=CC3=CCC=C3)S2)C=C1","C1=CC(=C2SC(C=CC3=CCC=N3)=C(C=CC3=CCC=N3)S2)C=C1",{},"[chr5,CH1r5:1]>>[n:1]",null,-0.1549233734],[0.296237917,222.5837489676,5,"completed",-5.180228,5.0,4,"O=c1occc2c1=C(C1=c3c(ccoc3=O)=CC1)CC=2","O=c1[nH]ccc2c1=C(C1=c3c(cc[nH]c3=O)=CC1)CC=2",{},"[o:1]>>[nH:1]",null,-0.2295591993],[0.2959679678,217.9373954644,5,"completed",-5.330648,5.0,5,"C1=CC(=C2C=C(C=Cc3ccsc3)C(C=Cc3ccsc3)=C2)C=C1","C1=CC(=C2C=C(C=Cc3ccsc3)C(C=Cc3ccsc3)=C2)N=C1",{},"[chr5,CH1r5:1]>>[n:1]",null,-0.2712267931],[0.2959226447,165.5272038706,5,"completed",-4.7815,5.0,3,"C(#Cc1cccc2ccccc12)c1cccc2ccccc12","C(#CC1=c2ccccc2=CC1)C1=c2ccccc2=CC1",{},"[c:0]1[ch:1][ch][c:3][c!r5:4][c!r5:5]1>>[c:0]1[CH2:1][c:3][c:4][c:5]1",null,-0.2776795954],[0.2957354341,97.5902133417,5,"completed",-5.454756,5.0,3,"O=c1ccoc(-c2cc(Nc3ccccc3)cc(Nc3ccccc3)c2)c1","O=c1cc[nH]c(-c2cc(Nc3ccccc3)cc(Nc3ccccc3)c2)c1",{},"[o:1]>>[nH:1]",null,-0.2668168685],[0.2953025225,145.7424201782,5,"completed",-5.779332,5.0,5,"C(=Cc1ccccn1)C1=CCC(C2=CC(C=Cc3ccccn3)=CC2)=C1","C(=Cc1ccccn1)C1=NCC(C2=CC(C=Cc3ccccn3)=NC2)=C1",{},"[chr5,CH1r5:1]>>[n:1]",null,-0.4973649731],[0.2952495848,208.6582750687,5,"completed",-5.256772,5.0,5,"C(=Cc1ccsc1)C1=CC(C2=CCC(C=Cc3ccsc3)=C2)=CC1","C(=Cc1cc(-c2coc(C=Cc3ccsc3)c2)co1)c1ccsc1",{},"[#6H2r5:1]>>[O:1]",null,-0.2357567203],[0.2948640349,156.7102875784,5,"completed",-5.585396,5.0,4,"C(#CC1=CC(C2=CN=CC2)=CC1)C1=CC(C2=CN=CC2)=CC1","C(#CC1=CC(C2=CN=NC2)=CC1)C1=CC(C2=CN=NC2)=CC1",{},"[chr5,CH1r5:1]>>[n:1]",null,-0.3741746382],[0.2948184887,157.7789514212,5,"completed",-4.729704,5.0,4,"C1=CC(C2=CC(NC3=CCC(C4=CCC=C4)=C3)=CC2)=CC1","C1=CC(C2=NC(NC3=CCC(C4=CCC=C4)=N3)=CC2)=CC1",{},"[chr5,CH1r5:1]>>[n:1]",null,-0.3034510999],[0.2946331148,172.5837601096,5,"completed",-5.09982,5.0,5,"C1=CC(C=CC2=CCC(C3=CC(C=CC4=CCC=C4)=CC3)=C2)=CC1","C(=Cc1ccsc1)C1=CCC(C2=CC(C=Cc3ccsc3)=CC2)=C1",{},"[#6H2r5:1]>>[S:1]",null,-0.1725838061],[0.2937741652,160.275366585,5,"completed",-5.666448,5.0,5,"C1=CC(=C2C=C(C=CC3=NCC=C3)C(C=CC3=NCC=C3)=C2)C=C1","C1=CC(=C2C=C(C=CC3=NCC=N3)C(C=CC3=NCC=N3)=C2)C=C1",{},"[chr5,CH1r5:1]>>[n:1]",null,-0.4276812225],[0.2934022701,159.6336314268,5,"completed",-5.269008,5.0,5,"C1=CC(C=CC2=CCC(C3=CC(C=CC4=CCC=C4)=CC3)=C2)=CC1","C1=CC(C=CC2=CCC(C3=CC(C=CC4=NCC=C4)=CC3)=C2)=NC1",{},"[chr5,CH1r5:1]>>[n:1]",null,-0.1986935109],[0.2932901809,285.7696328732,5,"completed",-5.162748,5.0,3,"C1=CC(C=Cc2ccc3ccc(C=CC4=CCC=C4)cc3c2)=CC1","C(=Cc1ccc2ccc(C=CC3=COCO3)cc2c1)C1=COCO1",{},"[CH,ch:0]1=[C,c:1][C,c:2]=[CH,ch:3][*:4]1>>[O:0]1[*:1]=,:[*:2][O:3][*:4]1",null,-0.289125519],[0.2931722462,193.0415999702,5,"completed",-4.88362,5.0,5,"C(=CC1=CCC=N1)C1=CCC(C2=CC(C=CC3=CCC=N3)=CC2)=C1","C(=Cc1c[nH]cn1)C1=CCC(C2=CC(C=Cc3c[nH]cn3)=CC2)=C1",{},"[#6H2r5:1]>>[NH:1]",null,-0.2453711647],[0.2930521272,168.2706746552,5,"completed",-5.127144,5.0,4,"C1=CCC(C2=CCC(NC3=CC(C4=CC=CC4)=CC3)=C2)=C1","C1=CCC(C2=CCC(NC3=NC(C4=CC=CC4)=CC3)=N2)=C1",{},"[chr5,CH1r5:1]>>[n:1]",null,-0.1693400436],[0.2930378324,175.9101366758,5,"completed",-5.41308,5.0,3,"C(#Cc1ccccc1)C1=CC(=C2C=CC=C2)C=C1C#Cc1ccccc1","C(#CC1=CC(=C2C=CC=C2)C=C1C#CC1=CC=CC1)C1=CC=CC1",{},"[c:0]1[ch:1][ch][c:3][c!r5:4][c!r5:5]1>>[c:0]1[CH2:1][c:3][c:4][c:5]1",null,-0.2810226477],[0.2926951197,227.4694746078,5,"completed",-4.884632,5.0,5,"C1=CC(C=Cc2cc(-c3csc(C=CC4=CCC=C4)c3)cs2)=CC1","C(=Cc1cc(-c2csc(C=Cc3cc[nH]c3)c2)cs1)c1cc[nH]c1",{},"[#6H2r5:1]>>[NH:1]",null,-0.2728923155],[0.2924694558,221.1330683252,5,"completed",-5.209392,5.0,3,"C1=NC=C(NC2=CN=CC2)C1","C1=CC(=C2C=NC=C2NC2=CN=CC2=C2C=CC=C2)C=C1",{},"[r5:1][CH2r5:2][r5:3]>>[r5:1][C:2](=C1cccc1)[r5:3]",null,-0.2340159666],[0.2923458232,170.128454404,5,"completed",-5.411608,5.0,5,"C1=CC(C=Cc2csc(-c3cc(C=CC4=CCC=C4)cs3)c2)=CC1","C1=CC(C=Cc2csc(-c3cc(C=CC4=NCC=C4)cs3)c2)=NC1",{},"[chr5,CH1r5:1]>>[n:1]",null,-0.276626948],[0.2923268322,89.7256661112,5,"completed",-4.815632,5.0,5,"C1=c2cc3cc4ccncc4cc3cc2=CC1","c1cc2cc3cc4c[nH]cc4cc3cc2cn1",{},"[#6H2r5:1]>>[NH:1]",null,-0.2183451929],[0.2921213016,224.9019833967,5,"completed",-5.051336,5.0,5,"C(=Cc1cc[nH]c1)C1=CC(C2=CCC(C=Cc3cc[nH]c3)=C2)=CC1","C(=Cc1cn[nH]c1)C1=CC(C2=CCC(C=Cc3cn[nH]c3)=C2)=CC1",{},"[chr5,CH1r5:1]>>[n:1]",null,-0.2274671685],[0.2920768965,104.5541057746,5,"completed",-5.299644,5.0,5,"C1=c2cc3cc4ccccc4cc3cc2=CC1","c1ccc2cc3cc4c(cc3cc2c1)SCS4",{},"[CH,ch:0]1=[C,c:1][C,c:2]=[CH,ch:3][*:4]1>>[S:0]1[*:1]=,:[*:2][S:3][*:4]1",null,-0.1745332264],[0.2917236172,165.7692603116,5,"completed",-5.118772,5.0,4,"C1=CCC(C2=CCC=C2NC2=CCC=C2C2=CC=CC2)=C1","C1=CCC(C2=NCC=C2NC2=CCN=C2C2=CC=CC2)=C1",{},"[chr5,CH1r5:1]>>[n:1]",null,-0.1662892594],[0.291503645,193.5760645237,5,"completed",-5.586132,5.0,5,"C1=CC(=C2C=C(C=CC3=CCC=C3)C(C=CC3=CCC=C3)=C2)N=C1","C1=CC(=C2C=C(C=CC3=CCN=C3)C(C=CC3=CCN=C3)=C2)N=C1",{},"[chr5,CH1r5:1]>>[n:1]",null,-0.3914979058],[0.2911201777,95.5862966324,5,"completed",-5.159988,5.0,5,"C1=CC(=C2Sc3ccc4c(c3S2)=CCC=4)C=C1","C1=CC(=C2Sc3ccc4cscc4c3S2)C=C1",{},"[#6H2r5:1]>>[S:1]",null,-0.1044032307],[0.2909784308,156.4545245003,5,"completed",-5.341688,5.0,5,"C1=CC(C=CC2=CC(C3=CCC(C=CC4=CCC=C4)=C3)=CC2)=CC1","C1=CC(C=CC2=CC(C3=CCC(C=CC4=NCC=C4)=C3)=CC2)=NC1",{},"[chr5,CH1r5:1]>>[n:1]",null,-0.2304353098],[0.2903018732,122.8473811243,5,"completed",-5.229356,5.0,4,"C1=CC(C2=CCC(NC3=CC(C4=CCC=C4)=CC3)=C2)=CC1","C1=CC(C2=NCC(NC3=CC(C4=CCC=C4)=NC3)=C2)=CC1",{},"[chr5,CH1r5:1]>>[n:1]",null,-0.1526127015],[0.2898862387,139.2088498456,5,"completed",-5.517776,5.0,5,"C1=CC(C=CC2=CCC(C3=CC(C=CC4=CCC=C4)=CC3)=C2)=CC1","C1=CC(C=CC2=NCC(C3=CC(C=CC4=CCC=C4)=NC3)=C2)=CC1",{},"[chr5,CH1r5:1]>>[n:1]",null,-0.3238859816],[0.2898377511,204.5182437648,5,"completed",-5.217764,5.0,5,"C1=CC(C=CC2=NCC(C3=CC(C=CC4=CCC=C4)=NC3)=C2)=CC1","C(=Cc1cc[nH]c1)C1=NCC(C2=CC(C=Cc3cc[nH]c3)=NC2)=C1",{},"[#6H2r5:1]>>[NH:1]",null,-0.220506708],[0.2898196413,233.937102423,5,"completed",-5.077372,5.0,5,"C1=CC(=C2C=C(C=Cc3cc[nH]c3)C(C=Cc3cc[nH]c3)=C2)C=C1","C1=CC(=C2C=C(C=Cc3c[nH]cn3)C(C=Cc3c[nH]cn3)=C2)C=C1",{},"[chr5,CH1r5:1]>>[n:1]",null,-0.2344727294],[0.2897160805,146.2129958877,5,"completed",-5.301024,5.0,3,"C(#CC1=c2ccccc2=CC1)C1=c2ccccc2=CC1","C(#CC1=c2ccccc2=NC1)C1=c2ccccc2=NC1",{},"[chr5,CH1r5:1]>>[n:1]",null,-0.2029272233],[0.2889961437,106.5792012778,5,"completed",-5.109572,5.0,5,"C1=CC(=C2C=c3ccc4c(c3=C2)=CCC=4)C=C1","C1=CC(=C2Sc3ccc4c(c3S2)=CCC=4)C=C1",{},"[CH,ch:0]1=[C,c:1][C,c:2]=[CH,ch:3][*:4]1>>[S:0]1[*:1]=,:[*:2][S:3][*:4]1",null,-0.1067896133],[0.2889351056,151.0449820393,5,"completed",-5.23,5.0,5,"C1=CC(=C2C=C(C=CC3=CCN=C3)C(C=CC3=CCN=C3)=C2)C=C1","C1=CC(=C2SC(C=CC3=CCN=C3)=C(C=CC3=CCN=C3)S2)C=C1",{},"[CH,ch:0]1=[C,c:1][C,c:2]=[CH,ch:3][*:4]1>>[S:0]1[*:1]=,:[*:2][S:3][*:4]1",null,-0.1763394074],[0.2884149772,159.5870865181,5,"completed",-5.570768,5.0,5,"C1=CC(C=CC2=NCC(C3=CC(C=CC4=CCC=C4)=NC3)=C2)=CC1","C1=CC(C=Cc2cc(-c3cc(C=CC4=CCC=C4)ns3)sn2)=CC1",{},"[#6H2r5:1]>>[S:1]",null,-0.3661462385],[0.2884038697,202.6911927845,5,"completed",-5.02944,5.0,5,"C(=CC1=CCC(C2=CC(C=CC3=CCN=C3)=CC2)=C1)C1=CCN=C1","C(=Cc1cn[nH]c1)C1=CCC(C2=CC(C=Cc3cn[nH]c3)=CC2)=C1",{},"[#6H2r5:1]>>[NH:1]",null,-0.2086223605],[0.2877808077,143.523688116,5,"completed",-5.364228,5.0,3,"c1ccc2cc3cc4ccccc4cc3cc2c1","C1=Cc2cc3cc4ccccc4cc3cc2C1",{},"[c:0]1[ch:1][ch][c:3][c!r5:4][c!r5:5]1>>[c:0]1[CH2:1][c:3][c:4][c:5]1",null,-0.2341134398],[0.28750209,216.4416513076,5,"completed",-5.598552,5.0,5,"C1=CC(=C2C=C(C=CC3=NCC=C3)C(C=CC3=NCC=C3)=C2)C=C1","C1=CC(=C2C=C(C=CC3=NCC=C3)C(C=CC3=NCC=C3)=C2)N=C1",{},"[chr5,CH1r5:1]>>[n:1]",null,-0.4106561771],[0.2874974042,360.6705753741,5,"completed",-5.074428,5.0,4,"O=c1occc2c1=CCC=2C=CC1=c2ccoc(=O)c2=CC1","O=c1[nH]ccc2c1=CCC=2C=CC1=c2cc[nH]c(=O)c2=CC1",{},"[o:1]>>[nH:1]",null,-0.3611145085],[0.2874310171,174.8652724065,5,"completed",-4.843048,5.0,3,"C1=NC(NC2=CCC=N2)=CC1","C1=C(NC2=CCC(c3ccccc3)=N2)N=C(c2ccccc2)C1",{},"[cH&r6,CH&r5:1]>>[#6:1](-[c]1[ch]ccc[ch]1)",null,-0.250858098],[0.2873111931,130.1518062205,5,"completed",-4.8298,5.0,5,"C(#Cc1cccc(-c2cccc(C#CC3=CSCS3)c2)c1)C1=CSCS1","C(#CC1=CSCS1)C1=CCC(C2=CC(C#CC3=CSCS3)=CC2)=C1",{},"[c:0]1[ch:1][ch][c:3][c!r5:4][c!r5:5]1>>[c:0]1[CH2:1][c:3][c:4][c:5]1",null,-0.2295940597],[0.2871797166,317.4371113434,5,"completed",-5.393024,5.0,5,"O=c1cc(N(c2ccccc2)c2ccccc2)cn[nH]1","O=c1cc(N(C2=CCC=C2)C2=CCC=C2)cn[nH]1",{},"[c:0]1[ch:1][ch][c:3][c!r5:4][c!r5:5]1>>[c:0]1[CH2:1][c:3][c:4][c:5]1",null,-0.3779407643],[0.2868226162,143.7586365073,5,"completed",-5.447396,5.0,3,"C1=CC(C=Cc2ccc3ccc(C=CC4=CCC=C4)cc3c2)=CC1","C(=Cc1ccc2ccc(C=CC3=CCC=N3)cc2c1)C1=CCC=N1",{},"[chr5,CH1r5:1]>>[n:1]",null,-0.28249194],[0.2867367306,155.1503166311,5,"completed",-5.129812,5.0,4,"C1=CC(C2=CCC(NC3=CC(C4=CCC=C4)=CC3)=C2)=CC1","C1=CC(C2=CCC(NC3=NC(C4=CCC=C4)=CC3)=N2)=CC1",{},"[chr5,CH1r5:1]>>[n:1]",null,-0.1565474716],[0.2866833548,92.5312394653,5,"completed",-5.146556,5.0,5,"C1=c2cc3cc4ccnnc4cc3cc2=CC1","c1cc2cc3cc4cscc4cc3cc2nn1",{},"[#6H2r5:1]>>[S:1]",null,-0.0981024273],[0.2864503031,239.974610471,5,"completed",-5.008556,5.0,5,"C1=CC(=C2C=c3ccc4c(c3=C2)SCS4)C=C1","C1=CC(=C2C=c3ncc4c(c3=C2)SCS4)C=C1",{},"[ch&r6:0]>>[nr6:0]",null,-0.2483650462],[0.2862072595,162.1480348926,5,"completed",-5.5773,5.0,4,"C(#CC1=CC(C2=CC=CC2)=CC1)C1=CC(C2=CC=CC2)=CC1","C(#CC1=CC(C2=CC=CC2)=NC1)C1=CC(C2=CC=CC2)=NC1",{},"[chr5,CH1r5:1]>>[n:1]",null,-0.3713778094],[0.2861464202,245.6015690185,5,"completed",-4.63246,5.0,5,"C1=CC(C=Cc2c[nH]c(-c3cc(C=CC4=CCC=C4)c[nH]3)c2)=CC1","C(=Cc1c[nH]c(-c2cc(C=Cc3cc[nH]c3)c[nH]2)c1)c1cc[nH]c1",{},"[#6H2r5:1]>>[NH:1]",null,-0.4091833574],[0.2860342104,179.4244542928,5,"completed",-4.954736,5.0,3,"C1=c2ccc3c(c2=CC1)=CCC=3","c1cc2c(c3c1SCS3)SCS2",{},"[CH,ch:0]1=[C,c:1][C,c:2]=[CH,ch:3][*:4]1>>[S:0]1[*:1]=,:[*:2][S:3][*:4]1",null,-0.2062351409],[0.2860228529,188.0763740842,5,"completed",-5.19412,5.0,3,"C1=NCC=C1NC1=CCN=C1","C1=C(NC2=CCN=C2c2ccccc2)C(c2ccccc2)=NC1",{},"[cH&r6,CH&r5:1]>>[#6:1](-[c]1[ch]ccc[ch]1)",null,-0.199282272],[0.285872431,166.3954047434,5,"completed",-4.70606,5.0,4,"C1=CCC(C2=C(NC3=C(C4=CC=CC4)CC=C3)C=CC2)=C1","C1=CCC(c2sccc2Nc2ccsc2C2=CC=CC2)=C1",{},"[#6H2r5:1]>>[S:1]",null,-0.3220712736],[0.2858634859,216.8181944647,5,"completed",-5.455032,5.0,5,"C1=CC(=C2C=C(C=Cc3cccs3)C(C=Cc3cccs3)=C2)C=C1","C1=CC(=C2C=C(C=Cc3cccs3)C(C=Cc3cccs3)=C2)C=N1",{},"[chr5,CH1r5:1]>>[n:1]",null,-0.329808297],[0.2856725996,292.2857787367,5,"completed",-5.300104,5.0,3,"C(#Cc1ccc2ccc(C#CC3=CCC=C3)cc2c1)C1=CCC=C1","C(#Cc1ccc2ccc(C#CC3=COCO3)cc2c1)C1=COCO1",{},"[CH,ch:0]1=[C,c:1][C,c:2]=[CH,ch:3][*:4]1>>[O:0]1[*:1]=,:[*:2][O:3][*:4]1",null,-0.3241162843],[0.2855282133,77.2101799385,5,"completed",-4.898156,5.0,5,"C1=c2cc3cc4ccccc4cc3cc2=CC1","c1ccc2cc3cc4cscc4cc3cc2c1",{},"[#6H2r5:1]>>[S:1]",null,-0.1610108756],[0.2851052885,381.3557441412,5,"completed",-5.38502,5.0,3,"C(#CC1=COCO1)C1=COCO1","C(#CC1=COC(=C2C=CC=C2)O1)C1=COC(=C2C=CC=C2)O1",{},"[r5:1][CH2r5:2][r5:3]>>[r5:1][C:2](=C1cccc1)[r5:3]",null,-0.43039289],[0.2847029146,154.8872711834,5,"completed",-5.55016,5.0,5,"C1=CC(C=Cc2cc(-c3csc(C=CC4=CCC=C4)c3)cs2)=CC1","C1=CC(C=Cc2cc(-c3cc(C=CC4=CCC=C4)sn3)ns2)=CC1",{},"[chr5,CH1r5:1]>>[n:1]",null,-0.3511205481],[0.2844119235,135.6453062106,5,"completed",-5.363216,5.0,4,"C(#Cc1cc2c(cc1C#Cc1ccco1)=CCC=2)c1ccco1","C(#Cc1cc2cocc2cc1C#Cc1ccco1)c1ccco1",{},"[#6H2r5:1]>>[O:1]",null,-0.2287971892],[0.2840161783,181.9888409463,5,"completed",-5.167164,5.0,3,"C1=Cc2c(cccc2Nc2cccc3c2C=CC3)C1","c1cc(Nc2cccc3occc23)c2ccoc2c1",{},"[#6H2r5:1]>>[O:1]",null,-0.1879636392],[0.2835423854,135.7056700508,5,"completed",-5.301668,5.0,3,"C1=c2c(c3ccccc3c3ccccc23)=CC1","C1=c2c3c(c4c(c2=CC1)=CCC=4)=CCC=3",{},"[c:0]1[ch:1][ch][c:3][c!r5:4][c!r5:5]1>>[c:0]1[CH2:1][c:3][c:4][c:5]1",null,-0.1958170579],[0.2833807203,103.5074181421,5,"completed",-5.236072,5.0,5,"C1=c2cc3cc4cncnc4cc3cc2=CC1","c1ncc2cc3cc4cocc4cc3cc2n1",{},"[#6H2r5:1]>>[O:1]",null,-0.1406642254],[0.2832970081,181.0417774444,5,"completed",-5.543628,5.0,5,"C1=CC(=C2C=C(C=Cc3ccsc3)C(C=Cc3ccsc3)=C2)C=C1","C1=CC(=C2C=C(C=Cc3cnsc3)C(C=Cc3cnsc3)=C2)C=C1",{},"[chr5,CH1r5:1]>>[n:1]",null,-0.3594592722],[0.2832924835,144.0727696893,5,"completed",-5.155572,5.0,4,"C(#Cc1cc2c(cc1C#CC1=CC=CC1)=CCC=2)C1=CC=CC1","C(#Cc1cc2c(cc1C#Cc1ccco1)=CCC=2)c1ccco1",{},"[#6H2r5:1]>>[O:1]",null,-0.1492320478],[0.2832476244,151.733174,5,"completed",-5.382168,5.0,3,"C(#Cc1cccc(-c2ccccc2)c1)c1cccc(-c2ccccc2)c1","C(#CC1=CCC(c2ccccc2)=C1)C1=CCC(c2ccccc2)=C1",{},"[c:0]1[ch:1][ch][c:3][c!r5:4][c!r5:5]1>>[c:0]1[CH2:1][c:3][c:4][c:5]1",null,-0.2490705892],[0.2832440084,183.8169842027,5,"completed",-5.293388,5.0,5,"C1=CC(C=CC2=NCC(C3=CC(C=CC4=CCC=C4)=NC3)=C2)=CC1","C1=CC(C=Cc2cc(-c3cc(C=CC4=CCC=C4)n[nH]3)[nH]n2)=CC1",{},"[#6H2r5:1]>>[NH:1]",null,-0.2282852465],[0.2830054843,228.2211038322,5,"completed",-4.937072,5.0,5,"C1=CC(=C2C=c3ccc4c(c3=C2)SCS4)C=C1","C1=CC(=C2C=c3cnc4c(c3=C2)SCS4)C=C1",{},"[ch&r6:0]>>[nr6:0]",null,-0.2551316983],[0.282960554,253.5081371936,5,"completed",-4.90432,5.0,3,"C(#Cc1ccccc1)C1=CC=C(C2=CC=C(C#Cc3ccccc3)C2)C1","C(#CC1=CC=C(C2=CC=C(C#CC3=CC=CC3)C2)C1)C1=CC=CC1",{},"[c:0]1[ch:1][ch][c:3][c!r5:4][c!r5:5]1>>[c:0]1[CH2:1][c:3][c:4][c:5]1",null,-0.288147185],[0.2828949563,152.9079573418,5,"completed",-5.541512,5.0,3,"C1=CC(C=CC2=CCC=C2)=CC1","C1=CC(=C2C=CC(C=CC3=CC(=C4C=CC=C4)C=C3)=C2)C=C1",{},"[r5:1][CH2r5:2][r5:3]>>[r5:1][C:2](=C1cccc1)[r5:3]",null,-0.344815803],[0.2824844531,219.6836727001,5,"completed",-4.9149,5.0,5,"C1=CC(C=Cc2csc(-c3cc(C=CC4=CCC=C4)cs3)c2)=CC1","C(=Cc1csc(-c2cc(C=Cc3cc[nH]c3)cs2)c1)c1cc[nH]c1",{},"[#6H2r5:1]>>[NH:1]",null,-0.2550476445],[0.2819277539,223.5274007843,5,"completed",-5.143888,5.0,5,"C(=Cc1cc[nH]c1)C1=CC(C2=CCC(C=Cc3cc[nH]c3)=C2)=CC1","C(=Cc1cc[nH]c1)C1=CC(C2=NCC(C=Cc3cc[nH]c3)=C2)=NC1",{},"[chr5,CH1r5:1]>>[n:1]",null,-0.2256287118],[0.2818200426,127.1463737005,5,"completed",-5.622748,5.0,3,"C(#CC1=CCC=C1)C1=CCC=C1","C(#CC1=CC(=C2C=CC=C2)C=C1)C1=CC(=C2C=CC=C2)C=C1",{},"[r5:1][CH2r5:2][r5:3]>>[r5:1][C:2](=C1cccc1)[r5:3]",null,-0.3873838941],[0.2815030039,131.3306649463,5,"completed",-5.619528,5.0,3,"C(#Cc1ccc2ccc(C#CC3=CCC=C3)cc2c1)C1=CCC=C1","C(#Cc1ccc2ccc(C#CC3=CCC=N3)cc2c1)C1=CCC=N1",{},"[chr5,CH1r5:1]>>[n:1]",null,-0.3866565938],[0.2814906384,209.1113539874,5,"completed",-5.010948,5.0,5,"C1=CC(C=CC2=CCC(C3=NC(C=CC4=CCC=C4)=CC3)=N2)=CC1","C(=Cc1cc[nH]c1)C1=CCC(C2=NC(C=Cc3cc[nH]c3)=CC2)=N1",{},"[#6H2r5:1]>>[NH:1]",null,-0.2182049155],[0.2811870599,194.1938771235,5,"completed",-5.251528,5.0,3,"C(#Cc1cncc2ccccc12)c1cncc2ccccc12","C(#Cc1cncc2c1=CCC=2)c1cncc2c1=CCC=2",{},"[c:0]1[ch:1][ch][c:3][c!r5:4][c!r5:5]1>>[c:0]1[CH2:1][c:3][c:4][c:5]1",null,-0.2212736359],[0.2810207202,188.0045641482,5,"completed",-5.059892,5.0,5,"C1=CC(=C2C=C(C=Cc3cccs3)C(C=Cc3cccs3)=C2)C=C1","C1=CC(=C2SC(C=Cc3cccs3)=C(C=Cc3cccs3)S2)C=C1",{},"[CH,ch:0]1=[C,c:1][C,c:2]=[CH,ch:3][*:4]1>>[S:0]1[*:1]=,:[*:2][S:3][*:4]1",null,-0.1900893355],[0.2809804745,149.3691948394,5,"completed",-5.47196,5.0,5,"C1=CC(C=CC2=CC(C3=CCC(C=CC4=CCC=C4)=C3)=CC2)=CC1","C1=CC(C=CC2=CC(C3=NCC(C=CC4=CCC=C4)=C3)=NC2)=CC1",{},"[chr5,CH1r5:1]>>[n:1]",null,-0.3001745072],[0.2808562393,187.2012072826,5,"completed",-4.750036,5.0,4,"C1=CCC(N(C2=CC=CC2)c2ccsc2)=C1","c1csc(N(c2ccsc2)c2cccs2)c1",{},"[#6H2r5:1]>>[S:1]",null,-0.3083130627],[0.2806698848,174.6400294886,5,"completed",-5.292652,5.0,3,"C1=C(NC2=CC(c3ccccc3)=CC2)CC=C1c1ccccc1","C1=C(c2ccccc2)N=C(NC2=NC(c3ccccc3)=CC2)C1",{},"[chr5,CH1r5:1]>>[n:1]",null,-0.220647657],[0.2806322482,241.5776807077,5,"completed",-5.128064,5.0,5,"C1=CC(=C2C=C(C=Cc3cc[nH]c3)C(C=Cc3cc[nH]c3)=C2)C=C1","C1=CC(=C2C=C(C=Cc3cc[nH]c3)C(C=Cc3cc[nH]c3)=C2)C=N1",{},"[chr5,CH1r5:1]>>[n:1]",null,-0.2423751101],[0.2806120357,129.9289860503,5,"completed",-5.095404,5.0,4,"C(#Cc1cc2c(cc1C#Cc1ccco1)=CCC=2)c1ccco1","C(#Cc1cc2c[nH]cc2cc1C#Cc1ccco1)c1ccco1",{},"[#6H2r5:1]>>[NH:1]",null,-0.1299688108],[0.280609666,383.9208631858,5,"completed",-5.135516,5.0,4,"O=c1occc2c1=CCC=2C1=c2ccoc(=O)c2=CC1","O=c1[nH]ccc2c1=CCC=2C1=c2cc[nH]c(=O)c2=CC1",{},"[o:1]>>[nH:1]",null,-0.3847249777],[0.2805133035,633.4244467844,5,"completed",-5.325864,5.0,5,"O=c1cc(N(c2ccccc2)c2ccccc2)cn[nH]1","O=c1cc(N(C2=CC=CC2)C2=CC=CC2)cn[nH]1",{},"[c:0]1[ch:1][ch][c:3][c!r5:4][c!r5:5]1>>[c:0]1[CH2:1][c:3][c:4][c:5]1",null,-0.6528580685],[0.2804516625,244.168310081,5,"completed",-4.898524,5.0,5,"C(=Cc1cc[nH]c1)C1=CC(C2=CCC(C=Cc3cc[nH]c3)=C2)=CC1","C(=Cc1cc[nH]c1)C1=NC(C2=CCC(C=Cc3cc[nH]c3)=N2)=CC1",{},"[chr5,CH1r5:1]>>[n:1]",null,-0.2819725645],[0.280314598,166.2666736271,5,"completed",-5.174984,5.0,4,"O=c1ccoc2c1=C(C=CC1=c3c(=O)ccoc3=CC1)CC=2","O=c1cc[nH]c2c1=C(C=CC1=c3c(=O)cc[nH]c3=CC1)CC=2",{},"[o:1]>>[nH:1]",null,-0.1743550426],[0.2796045283,318.5964912212,5,"completed",-5.21804,5.0,3,"C(#Cc1ccc2cc(C#CC3=CCC=C3)ccc2c1)C1=CCC=C1","C(#Cc1ccc2cc(C#CC3=COCO3)ccc2c1)C1=COCO1",{},"[CH,ch:0]1=[C,c:1][C,c:2]=[CH,ch:3][*:4]1>>[O:0]1[*:1]=,:[*:2][O:3][*:4]1",null,-0.3291369177],[0.2792782959,123.3023991323,5,"completed",-5.407376,5.0,3,"C1=CC(C=Cc2cc(C=CC3=CCC=C3)cc(-c3ccccc3)c2)=CC1","C1=CC(C=Cc2cc(C=CC3=CCC=C3)cc(C3=CCC=C3)c2)=CC1",{},"[c:0]1[ch:1][ch][c:3][c!r5:4][c!r5:5]1>>[c:0]1[CH2:1][c:3][c:4][c:5]1",null,-0.2479892826],[0.2792435131,216.2724466521,5,"completed",-4.911864,5.0,5,"C(=Cc1ccsc1)C1=CCC(C2=CC(C=Cc3ccsc3)=CC2)=C1","C(=Cc1c[nH]c(-c2cc(C=Cc3ccsc3)c[nH]2)c1)c1ccsc1",{},"[#6H2r5:1]>>[NH:1]",null,-0.2532141325],[0.2791893531,177.3302650798,5,"completed",-4.748564,5.0,4,"C1=CCC(N(C2=CCC=C2)C2=CC=CC2)=C1","C1=CC(N(c2cccs2)c2cccs2)=CC1",{},"[#6H2r5:1]>>[S:1]",null,-0.3032566262],[0.2790296912,81.6836480861,5,"completed",-4.960348,5.0,5,"C1=c2cc3cc4ccccc4cc3cc2=CC1","c1ccc2cc3cc4cocc4cc3cc2c1",{},"[#6H2r5:1]>>[O:1]",null,-0.127391256],[0.3634597486,76.1386612202,6,"completed",-4.874236,6.0,6,"C1=c2cc3cc4ccsc4cc3cc2=CC1","c1cc2cc3cc4cscc4cc3cc2s1",{},"[#6H2r5:1]>>[S:1]",null,-0.1754197644],[0.3629306142,108.1009088824,6,"completed",-5.194948,6.0,6,"C1=Cc2cc3cc4c(cc3cc2C1)C=CC4","c1cc2cc3cc4sccc4cc3cc2s1",{},"[#6H2r5:1]>>[S:1]",null,-0.1268984501],[0.3629306142,96.7953487008,6,"completed",-5.19642,6.0,6,"C1=Cc2cc3cc4c(cc3cc2C1)CC=C4","c1cc2cc3cc4ccsc4cc3cc2s1",{},"[#6H2r5:1]>>[S:1]",null,-0.1180033032],[0.3326644945,97.1365942249,6,"completed",-5.139196,6.0,6,"C1=NCc2cc3cc4c(cc3cc21)=CCC=4","C1=NCc2cc3cc4cscc4cc3cc21",{},"[#6H2r5:1]>>[S:1]",null,-0.1009371977],[0.3289505819,162.0400538725,6,"completed",-5.191268,6.0,6,"c1ccc2cc3cc4c[nH]cc4cc3cc2c1","O=c1ccc2cc3cc4c[nH]cc4cc3cc2o1",{},"[c:1]1[c:2][ch:3][ch:4][c:5][c:6]1>>[c:1]1[c:2][o:3][c:4](=O)[c:5][c:6]1",null,-0.1741798051],[0.3289254287,160.2337385097,6,"completed",-5.25714,6.0,6,"O=c1ccc2cc3cc4cscc4cc3cc2o1","O=c1ccc2cc3cc4cscc4cc3cc2[nH]1",{},"[o:1]>>[nH:1]",null,-0.1943564019],[0.3280058631,71.894228156,6,"completed",-4.646352,6.0,6,"C1=c2cc3cc4cc[nH]c4cc3cc2=CC1","c1cc2cc3cc4cscc4cc3cc2[nH]1",{},"[#6H2r5:1]>>[S:1]",null,-0.3255903391],[0.3215029819,105.8542039318,6,"completed",-4.692812,6.0,6,"C1=c2cc3cc4ccoc4cc3cc2=CC1","c1cc2cc3cc4c[nH]cc4cc3cc2o1",{},"[#6H2r5:1]>>[NH:1]",null,-0.3040528334],[0.3212150588,143.3527958272,6,"completed",-4.997332,6.0,6,"C1=c2cc3cc4c(cc3cc2=CC1)SCS4","c1c2c(cc3cc4c(cc13)SCS4)SCS2",{},"[CH,ch:0]1=[C,c:1][C,c:2]=[CH,ch:3][*:4]1>>[S:0]1[*:1]=,:[*:2][S:3][*:4]1",null,-0.1603588975],[0.3170219975,122.3422296779,6,"completed",-5.147844,6.0,6,"O=c1cc[nH]c2cc3cc4c(cc3cc12)=CCC=4","O=c1cc[nH]c2cc3cc4cscc4cc3cc12",{},"[#6H2r5:1]>>[S:1]",null,-0.1268434265],[0.3148867037,78.3554931357,6,"completed",-4.631816,6.0,6,"C1=c2cc3cc4ccsc4cc3cc2=CC1","c1cc2cc3cc4c[nH]cc4cc3cc2s1",{},"[#6H2r5:1]>>[NH:1]",null,-0.3369655022],[0.3107123548,111.6599281974,6,"completed",-4.794104,6.0,6,"C1=Cc2cc3cc4c[nH]cc4cc3cc2C1","C1=Nc2cc3cc4c[nH]cc4cc3cc2C1",{},"[chr5,CH1r5:1]>>[n:1]",null,-0.2414920234],[0.3102143766,165.3179866072,6,"completed",-5.128708,6.0,6,"O=c1[nH]ccc2cc3cc4c(cc3cc12)=CCC=4","O=c1[nH]ccc2cc3cc4cscc4cc3cc12",{},"[#6H2r5:1]>>[S:1]",null,-0.1665348907],[0.3094956765,162.7316111191,6,"completed",-4.886748,6.0,6,"O=c1[nH]ccc2cc3cc4c(cc3cc12)=CCC=4","O=c1[nH]ccc2cc3cc4c[nH]cc4cc3cc12",{},"[#6H2r5:1]>>[NH:1]",null,-0.2208280346],[0.3091357688,111.4790107199,6,"completed",-5.055752,6.0,6,"C1=Nc2cc3cc4c(cc3cc2C1)=CCC=4","C1=Nc2cc3cc4cscc4cc3cc2C1",{},"[#6H2r5:1]>>[S:1]",null,-0.1157019176],[0.3071976309,117.2988907579,6,"completed",-5.118404,6.0,6,"C1=Cc2cc3cc4cocc4cc3cc2C1","C1=Nc2cc3cc4cocc4cc3cc2C1",{},"[chr5,CH1r5:1]>>[n:1]",null,-0.1180042216],[0.3047541292,81.3017260986,6,"completed",-4.937164,6.0,6,"C1=c2cc3cc4ccsc4cc3cc2=CC1","c1cc2cc3cc4cocc4cc3cc2s1",{},"[#6H2r5:1]>>[O:1]",null,-0.1400092729],[0.303673827,110.8961750525,6,"completed",-5.010948,6.0,6,"C1=c2cc3cc4ccoc4cc3cc2=CC1","c1cc2cc3cc4cocc4cc3cc2o1",{},"[#6H2r5:1]>>[O:1]",null,-0.1272155195],[0.3000697752,194.6687606934,6,"completed",-4.474036,6.0,6,"C1=c2c3c(c4c(c2=CC1)=CCC=4)SCS3","C1=c2c3c(c4c(c2=CC1)SCS4)SCS3",{},"[CH,ch:0]1=[C,c:1][C,c:2]=[CH,ch:3][*:4]1>>[S:0]1[*:1]=,:[*:2][S:3][*:4]1",null,-0.4794716694],[0.2991202541,172.1989451706,6,"completed",-5.191912,6.0,6,"O=c1occc2cc3cc4cocc4cc3cc12","O=c1[nH]ccc2cc3cc4cocc4cc3cc12",{},"[o:1]>>[nH:1]",null,-0.1838257502],[0.2976392828,104.807267329,6,"completed",-4.94756,6.0,6,"C1=c2cc3cc4ccoc4cc3cc2=CC1","c1cc2cc3cc4cscc4cc3cc2o1",{},"[#6H2r5:1]>>[S:1]",null,-0.1495699186],[0.2975301074,102.4044112764,6,"completed",-5.202308,6.0,6,"C1=NCc2cc3cc4c(cc3cc21)=CCC=4","C1=NCc2cc3cc4cocc4cc3cc21",{},"[#6H2r5:1]>>[O:1]",null,-0.1249618246],[0.2973528536,77.5371119821,6,"completed",-4.707716,6.0,6,"C1=c2cc3cc4cc[nH]c4cc3cc2=CC1","c1cc2cc3cc4cocc4cc3cc2[nH]1",{},"[#6H2r5:1]>>[O:1]",null,-0.2853357754],[0.2973348445,241.408790402,6,"completed",-4.883068,6.0,6,"c1ccc2cc3cc4c(cc3cc2c1)SSS4","C1=c2cc3cc4c(cc3cc2=CC1)SSS4",{},"[c:0]1[ch:1][ch][c:3][c!r5:4][c!r5:5]1>>[c:0]1[CH2:1][c:3][c:4][c:5]1",null,-0.2851970467],[0.2941231988,102.7322826617,6,"completed",-4.736328,6.0,6,"C1=Cc2cc3cc4c(cc3cc2C1)=CCC=4","C1=c2cc3cc4ccsc4cc3cc2=CC1",{},"[#6H2r5:1]>>[S:1]",null,-0.274517778],[0.2933005196,125.9128888209,6,"completed",-5.210864,6.0,6,"O=c1cc[nH]c2cc3cc4c(cc3cc12)=CCC=4","O=c1cc[nH]c2cc3cc4cocc4cc3cc12",{},"[#6H2r5:1]>>[O:1]",null,-0.1479072701],[0.2892188852,128.4053703687,6,"completed",-4.903492,6.0,6,"O=c1cc[nH]c2cc3cc4c(cc3cc12)=CCC=4","O=c1cc[nH]c2cc3cc4c[nH]cc4cc3cc12",{},"[#6H2r5:1]>>[NH:1]",null,-0.1881740743],[0.2866294311,164.6221022853,6,"completed",-5.319332,6.0,6,"O=c1ccc2cc3cc4cocc4cc3cc2o1","O=c1ccc2cc3cc4cocc4cc3cc2[nH]1",{},"[o:1]>>[nH:1]",null,-0.2251058294],[0.2854617207,116.7644496409,6,"completed",-5.395416,6.0,6,"C1=Nc2cc3cc4ccccc4cc3cc2C1","c1ccc2cc3cc4scnc4cc3cc2c1",{},"[#6H2r5:1]>>[S:1]",null,-0.2374795509],[0.2848024005,165.0356703643,6,"completed",-5.239476,6.0,6,"O=c1ncoc2cc3cc4c(cc3cc12)=CCC=4","O=c1ncoc2cc3cc4c[nH]cc4cc3cc12",{},"[#6H2r5:1]>>[NH:1]",null,-0.1917524817],[0.2844647411,124.3697190068,6,"completed",-5.38594,6.0,3,"c1ccc2cc3cc4ccccc4cc3cc2c1","c1ccc2cc3cc4ncccc4cc3cc2c1",{},"[ch&r6:0]>>[nr6:0]",null,-0.2356502747],[0.284344153,101.402596978,6,"completed",-4.903492,6.0,6,"C1=c2cc3cc4c(cc3cc2=CC1)SCS4","c1scc2cc3cc4c(cc3cc12)SCS4",{},"[#6H2r5:1]>>[S:1]",null,-0.1708918657],[0.2796289857,158.1715309661,6,"completed",-5.713092,6.0,6,"C1=CC(c2cc(C=CC3=NC=CC3)cc(C=CC3=NC=CC3)c2)=CC1","C1=CC(c2nc(C=CC3=NC=CC3)cc(C=CC3=NC=CC3)n2)=CC1",{},"[ch&r6:0]>>[nr6:0]",null,-0.4573842099],[0.2791723343,169.7182094712,6,"completed",-5.563224,6.0,6,"C1=CC(c2cc(C=CC3=NC=CC3)cc(C=CC3=NC=CC3)c2)=CC1","C1=CC(c2cc(C=CC3=NC=CC3)nc(C=CC3=NC=CC3)c2)=CC1",{},"[ch&r6:0]>>[nr6:0]",null,-0.3659873536],[0.2788551358,99.2213395223,6,"completed",-4.877916,6.0,6,"C1=Cc2cc3cc4c[nH]cc4cc3cc2C1","C1=NCc2cc3cc4c[nH]cc4cc3cc21",{},"[chr5,CH1r5:1]>>[n:1]",null,-0.1844242737],[0.2787767798,267.595321853,6,"completed",-5.094944,6.0,6,"c1ccc2cc3cc4c(cc3cc2c1)SCS4","c1ccc2cc3cc4c(cc3cc2c1)SSS4",{},"[#6H2r5:1]>>[S:1]",null,-0.2676187255],[0.2782555939,174.0756591905,6,"completed",-5.519708,6.0,6,"C1=CC(c2cc(C=CC3=NC=CC3)cc(C=CC3=NC=CC3)c2)=CC1","C1=CN=C(C=Cc2cc(C=CC3=NC=CC3)cc(C3=CCC=N3)c2)C1",{},"[chr5,CH1r5:1]>>[n:1]",null,-0.3414940551],[0.2752989371,115.9663942701,6,"completed",-4.857952,6.0,6,"C1=c2cc3cc4ccsc4cc3cc2=CC1","C1=c2cc3cc4ncsc4cc3cc2=CC1",{},"[chr5,CH1r5:1]>>[n:1]",null,-0.2053191404],[0.2750715103,88.9995145041,6,"completed",-5.16422,6.0,6,"C1=c2cc3cc4ccccc4cc3cc2=NC1","c1ccc2cc3cc4nscc4cc3cc2c1",{},"[#6H2r5:1]>>[S:1]",null,-0.0997084535],[0.2744006604,111.0717750169,6,"completed",-5.437276,6.0,6,"c1ccc2cc3cc4sccc4cc3cc2c1","c1ccc2cc3cc4sncc4cc3cc2c1",{},"[chr5,CH1r5:1]>>[n:1]",null,-0.2609155769],[0.2735462741,186.9381011901,6,"completed",-4.993008,6.0,6,"c1ccc2cc3cc4c(cc3cc2c1)SOS4","C1=c2cc3cc4c(cc3cc2=CC1)SOS4",{},"[c:0]1[ch:1][ch][c:3][c!r5:4][c!r5:5]1>>[c:0]1[CH2:1][c:3][c:4][c:5]1",null,-0.2013827819],[0.2714513108,252.6522700296,6,"completed",-4.66696,6.0,6,"C1=c2c3c(c4c(c2=CC1)=CCC=4)=CCC=3","C1=c2c3c(c4c(c2=CC1)=CCC=4)SCS3",{},"[CH,ch:0]1=[C,c:1][C,c:2]=[CH,ch:3][*:4]1>>[S:0]1[*:1]=,:[*:2][S:3][*:4]1",null,-0.3946134234],[0.27128476,176.4457312645,6,"completed",-5.497996,6.0,6,"C1=CCC(C=Cc2cc(C=CC3=CC=CC3)cc(C3=CCC=N3)c2)=C1","C(=Cc1cc(C=CC2=CN=CC2)cc(C2=CCC=N2)c1)C1=CN=CC1",{},"[chr5,CH1r5:1]>>[n:1]",null,-0.3297718847],[0.2712085602,114.2551555571,6,"completed",-4.740284,6.0,6,"C1=Cc2cc3cc4c(cc3cc2C1)C=CC4","c1cc2cc3cc4[nH]ccc4cc3cc2[nH]1",{},"[#6H2r5:1]>>[NH:1]",null,-0.2765105511],[0.2712085602,101.7130409765,6,"completed",-4.743228,6.0,6,"C1=Cc2cc3cc4c(cc3cc2C1)CC=C4","c1cc2cc3cc4cc[nH]c4cc3cc2[nH]1",{},"[#6H2r5:1]>>[NH:1]",null,-0.2696586919],[0.2704472759,163.5730014924,6,"completed",-5.377752,6.0,6,"C1=CC(c2cc(C=Cc3ccco3)cc(C=Cc3ccco3)c2)=CC1","C(=Cc1ccco1)c1cc(C=Cc2ccco2)cc(C2=CCC=N2)c1",{},"[chr5,CH1r5:1]>>[n:1]",null,-0.2540821754],[0.2703748408,171.0865735801,6,"completed",-5.399464,6.0,6,"c1ccc2cc3cc4c(cc3cc2c1)SCS4","c1ccc2cc3cc4c(cc3cc2c1)SOS4",{},"[#6H2r5:1]>>[O:1]",null,-0.2705793274],[0.2699833188,164.1252681124,6,"completed",-5.408388,6.0,6,"C1=CCC(C=Cc2cc(C3=CCC=C3)cc(C=CC3=CC=CC3)n2)=C1","C1=CC(c2cc(C=Cc3ccco3)nc(C=Cc3ccco3)c2)=CC1",{},"[#6H2r5:1]>>[O:1]",null,-0.2711782648],[0.2691670073,160.703097065,6,"completed",-5.684756,6.0,6,"C1=CCC(c2cc(C=CC3=NC=CC3)cc(C=CC3=NC=CC3)c2)=C1","C1=CCC(c2nc(C=CC3=NC=CC3)cc(C=CC3=NC=CC3)n2)=C1",{},"[ch&r6:0]>>[nr6:0]",null,-0.4397452437],[0.2687951529,397.2831485086,6,"completed",-4.534296,6.0,6,"C1=c2c3c(c4c(c2=CC1)=CCC=4)SCS3","C1=c2c3c(c4c(c2=CC1)=CCC=4)SSS3",{},"[#6H2r5:1]>>[S:1]",null,-0.5609315446],[0.2687455111,94.6791802389,6,"completed",-5.272504,6.0,6,"C1=c2cc3cc4ccccc4cc3cc2=NC1","c1ccc2cc3cc4nocc4cc3cc2c1",{},"[#6H2r5:1]>>[O:1]",null,-0.1534450582],[0.2687352508,161.6150756822,6,"completed",-5.575092,6.0,6,"C1=CCC(C=Cc2cc(C3=CC=CC3)cc(C=CC3=CC=CC3)n2)=C1","C1=CCC(c2cc(C=CC3=NC=CC3)nc(C=CC3=NC=CC3)c2)=C1",{},"[chr5,CH1r5:1]>>[n:1]",null,-0.3697546657],[0.2687067908,306.6665267165,6,"completed",-5.179584,6.0,6,"C1=CN=C(C=CC2=CC=C(C3=CC=C(C=CC4=NC=CC4)C3)C2)C1","C1=CN=C(C=CC2=NC=C(C3=CN=C(C=CC4=NC=CC4)C3)C2)C1",{},"[chr5,CH1r5:1]>>[n:1]",null,-0.3116854649],[0.2673511386,172.0461638517,6,"completed",-5.500296,6.0,6,"C1=CCC(C=Cc2cc(C3=CCC=C3)cc(C=CC3=CC=CC3)n2)=C1","C1=CC(c2cc(C=CC3=CN=CC3)nc(C=CC3=CN=CC3)c2)=CC1",{},"[chr5,CH1r5:1]>>[n:1]",null,-0.3288099108],[0.2670569817,145.6540804908,6,"completed",-5.4347,6.0,6,"C1=CCC(c2cc(C=Cc3ccco3)cc(C=Cc3ccco3)c2)=C1","C(=Cc1ccco1)c1cc(C=Cc2ccco2)cc(-c2cccs2)c1",{},"[#6H2r5:1]>>[S:1]",null,-0.2758748181],[0.2663112534,157.7962488771,6,"completed",-5.675556,6.0,6,"C1=CCC(C=Cc2cc(C=CC3=CC=CC3)nc(C3=CCC=C3)n2)=C1","C1=CC(c2nc(C=CC3=CN=CC3)cc(C=CC3=CN=CC3)n2)=CC1",{},"[chr5,CH1r5:1]>>[n:1]",null,-0.4326885296],[0.2663073582,195.1355517736,6,"completed",-5.620632,6.0,6,"O=c1ccc2cc3cc4cscc4cc3cc2o1","O=c1ncc2cc3cc4cscc4cc3cc2o1",{},"[ch&r6:0]>>[nr6:0]",null,-0.4133958714],[0.2655238443,109.8132005328,6,"completed",-4.9287,6.0,6,"C1=c2cc3cc4ccsc4cc3cc2=CC1","C1=c2cc3cc4cnsc4cc3cc2=CC1",{},"[chr5,CH1r5:1]>>[n:1]",null,-0.1625956553],[0.2654621553,147.3676548713,6,"completed",-5.373704,6.0,6,"O=c1occc2cc3cc4c[nH]cc4cc3cc12","O=c1oncc2cc3cc4c[nH]cc4cc3cc12",{},"[ch&r6:0]>>[nr6:0]",null,-0.2417126946],[0.2645849654,169.9355859439,6,"completed",-5.202584,6.0,6,"O=c1ccoc2cc3cc4c[nH]cc4cc3cc12","O=c1cnoc2cc3cc4c[nH]cc4cc3cc12",{},"[ch&r6:0]>>[nr6:0]",null,-0.184484707],[0.2636921632,157.3745188656,6,"completed",-5.424212,6.0,6,"C1=CCC(C=Cc2cc(C3=CC=CC3)cc(C=CC3=CC=CC3)n2)=C1","C1=CCC(c2cc(C=Cc3ccco3)nc(C=Cc3ccco3)c2)=C1",{},"[#6H2r5:1]>>[O:1]",null,-0.2761744294],[0.2628970219,125.7419453165,6,"completed",-5.2944,6.0,6,"C1=c2cc3cc4c(cc3cc2=CC1)SCS4","c1c2c(cc3cc4c(cc13)=NCN=4)SCS2",{},"[chr5,CH1r5:1]>>[n:1]",null,-0.1852803368],[0.2623726055,116.0973128561,6,"completed",-5.262016,6.0,3,"c1ccc2cc3ccccc3cc2c1","c1ccc2cc3cc4ccccc4cc3cc2c1",{},"[cH&r6:1][cH&r6:2]>>[c:1]2cccc[c:2]2",null,-0.1622981403],[0.2623708473,168.2237490705,6,"completed",-5.223836,6.0,6,"O=c1ocnc2cc3cc4c(cc3cc12)=CCC=4","O=c1ocnc2cc3cc4c[nH]cc4cc3cc12",{},"[#6H2r5:1]>>[NH:1]",null,-0.1892446925],[0.2619933038,107.0430136293,6,"completed",-5.114816,6.0,3,"c1ccc(Nc2cc(-c3ccccc3)cc(Nc3ccccc3)n2)cc1","C1=CC(c2cc(Nc3ccccc3)nc(Nc3ccccc3)c2)=CC1",{},"[c:0]1[ch:1][ch][c:3][c!r5:4][c!r5:5]1>>[c:0]1[CH2:1][c:3][c:4][c:5]1",null,-0.1075442632],[0.2609903115,142.4493649486,6,"completed",-4.937992,6.0,6,"C1=CC(c2cc(C=CC3=NC=CC3)cc(C=CC3=NC=CC3)c2)=CC1","C1=CN=C(C=Cc2cc(C=CC3=NC=CC3)cc(C3=CSCS3)c2)C1",{},"[CH,ch:0]1=[C,c:1][C,c:2]=[CH,ch:3][*:4]1>>[S:0]1[*:1]=,:[*:2][S:3][*:4]1",null,-0.1820786964],[0.2609055393,148.8459038164,6,"completed",-5.355948,6.0,6,"O=c1oc2c(c3c1SC(=C1C=CC=C1)S3)=CCC=2","O=c1[nH]c2c(c3c1SC(=C1C=CC=C1)S3)=CCC=2",{},"[o:1]>>[nH:1]",null,-0.2329263803],[0.2583538579,144.725764748,6,"completed",-5.63434,6.0,6,"O=c1oncc2cc3cc4c(cc3cc12)=CCC=4","O=c1oncc2cc3cc4cscc4cc3cc12",{},"[#6H2r5:1]>>[S:1]",null,-0.4010610582],[0.2580995845,144.294880194,6,"completed",-5.313168,6.0,6,"C1=CCC(c2cc(C=Cc3ccco3)cc(C=Cc3ccco3)c2)=C1","C(=Cc1ccco1)c1cc(C=Cc2ccco2)cc(-c2ccc[nH]2)c1",{},"[#6H2r5:1]>>[NH:1]",null,-0.2075738534],[0.2573597389,155.6904613053,6,"completed",-5.571872,6.0,6,"C1=CCC(c2cc(C=CC3=NC=CC3)cc(C=CC3=NC=CC3)c2)=C1","C1=CN=C(C=Cc2cc(C=CC3=NC=CC3)cc(-c3cccs3)c2)C1",{},"[#6H2r5:1]>>[S:1]",null,-0.3651636347],[0.2569014795,142.2278383996,6,"completed",-5.56672,6.0,6,"c1ccc2cc3cc4occc4cc3cc2c1","c1ccc2cc3cc4oncc4cc3cc2c1",{},"[chr5,CH1r5:1]>>[n:1]",null,-0.356320448],[0.2563720285,275.3460008777,6,"completed",-5.276184,6.0,6,"C1=CCC(C=CC2=CN=C(C3=NC=C(C=CC4=CC=CC4)C3)C2)=C1","C1=CN=C(C=CC2=CN=C(C3=NC=C(C=CC4=NC=CC4)C3)C2)C1",{},"[chr5,CH1r5:1]>>[n:1]",null,-0.3017041815],[0.2562237405,168.0103068834,6,"completed",-5.517684,6.0,6,"C1=CCC(C=Cc2cc(C3=CC=CC3)cc(C=CC3=CC=CC3)n2)=C1","C1=CCC(c2cc(C=CC3=CN=CC3)nc(C=CC3=CN=CC3)c2)=C1",{},"[chr5,CH1r5:1]>>[n:1]",null,-0.337213324],[0.2559877018,162.7986147396,6,"completed",-5.641792,6.0,6,"C1=CCC(c2cc(C=CC3=CN=CC3)cc(C=CC3=CN=CC3)c2)=C1","C1=CCC(c2nc(C=CC3=CN=CC3)cc(C=CC3=CN=CC3)n2)=C1",{},"[ch&r6:0]>>[nr6:0]",null,-0.4127193827],[0.2553078747,158.2276022933,6,"completed",-5.50232,6.0,6,"O=c1ncoc2cc3cc4c(cc3cc12)=CCC=4","O=c1ncoc2cc3cc4cscc4cc3cc12",{},"[#6H2r5:1]>>[S:1]",null,-0.3230294901],[0.254444762,373.0302965677,6,"completed",-4.99908,6.0,6,"C(=Cc1ccco1)C1=CC=C(C2=CC=C(C=Cc3ccco3)C2)C1","C(=Cc1ccco1)C1=NC=C(C2=CN=C(C=Cc3ccco3)C2)C1",{},"[chr5,CH1r5:1]>>[n:1]",null,-0.3796606075],[0.2541081491,162.5875851603,6,"completed",-5.266064,6.0,6,"c1ncc2cc3cc4cscc4cc3cc2n1","c1nnc2cc3cc4cscc4cc3cc2n1",{},"[ch&r6:0]>>[nr6:0]",null,-0.199868898],[0.2540101232,159.7874870669,6,"completed",-5.414,6.0,6,"C1=CCC(C=Cc2cc(C=CC3=CC=CC3)cc(-c3ccsc3)c2)=C1","C(=Cc1ccco1)c1cc(C=Cc2ccco2)cc(-c2ccsc2)c1",{},"[#6H2r5:1]>>[O:1]",null,-0.2717426743],[0.2536999957,170.2805067632,6,"completed",-5.55384,6.0,6,"C1=CC(c2cc(C=CC3=NC=CC3)cc(C=CC3=NC=CC3)c2)=CC1","C1=CN=C(C=Cc2cc(C=CC3=NC=CC3)cc(-c3ccsc3)c2)C1",{},"[#6H2r5:1]>>[S:1]",null,-0.360445719],[0.2531441587,88.4562358796,6,"completed",-5.242052,6.0,3,"C1=CCC(c2cc(Nc3ccccc3)cc(Nc3ccccc3)c2)=C1","C1=NCC(c2cc(Nc3ccccc3)cc(Nc3ccccc3)c2)=C1",{},"[chr5,CH1r5:1]>>[n:1]",null,-0.1330868262],[0.2531201361,142.0911841385,6,"completed",-4.89604,6.0,6,"C1=Cc2cc3cc4c(cc3cc2C1)=CCC=4","C1=Nc2cc3cc4c(cc3cc2C1)=CCC=4",{},"[chr5,CH1r5:1]>>[n:1]",null,-0.2014292645],[0.2527387213,145.7131136598,6,"completed",-5.581992,6.0,6,"C1=CCC(C=Cc2cc(C=CC3=CC=CC3)nc(C3=CCC=C3)n2)=C1","C1=CC(c2nc(C=Cc3ccco3)cc(C=Cc3ccco3)n2)=CC1",{},"[#6H2r5:1]>>[O:1]",null,-0.3675150237],[0.2522652736,96.774487176,6,"completed",-5.184276,6.0,3,"C1=CC(c2cc(Nc3ccccc3)cc(Nc3ccccc3)c2)=CC1","C1=NCC=C1c1cc(Nc2ccccc2)cc(Nc2ccccc2)c1",{},"[chr5,CH1r5:1]>>[n:1]",null,-0.1133379858],[0.252141641,179.3228574949,6,"completed",-4.939464,6.0,6,"c1ccc2cc3c(cc2c1)SCS3","C1=c2cc3c(cc2=CC1)SCS3",{},"[c:0]1[ch:1][ch][c:3][c!r5:4][c!r5:5]1>>[c:0]1[CH2:1][c:3][c:4][c:5]1",null,-0.2116243672],[0.2521039257,154.1225275216,6,"completed",-5.5152,6.0,6,"C1=Nc2cc3cc4ccccc4cc3cc2C1","c1ccc2cc3cc4ocnc4cc3cc2c1",{},"[#6H2r5:1]>>[O:1]",null,-0.3289762348],[0.2509433888,107.9426966918,6,"completed",-5.230644,6.0,6,"C1=Cc2cc3cc4ccccc4cc3cc2C1","c1ccc2cc3cc4sccc4cc3cc2c1",{},"[#6H2r5:1]>>[S:1]",null,-0.1414739361],[0.2507603631,125.4886534389,6,"completed",-5.008188,6.0,6,"C1=CCC(C=Cc2cc(C=CC3=CC=CC3)cc(C3=CSCS3)c2)=C1","C(=Cc1cc(C=CC2=CC=NC2)cc(C2=CSCS2)c1)C1=CC=NC1",{},"[chr5,CH1r5:1]>>[n:1]",null,-0.1409887562],[0.250452787,233.6788436404,6,"completed",-5.958272,6.0,6,"O=c1oc2c3c(c(=O)oc4c3c1CC=4)CC=2","O=c1[nH]c2c3c(c(=O)[nH]c4c3c1CC=4)CC=2",{},"[o:1]>>[nH:1]",null,-0.6446354836],[0.2503644432,323.1187760243,6,"completed",-5.104236,6.0,6,"C1=CCC(C=CC2=CN=C(C3=NC=C(C=CC4=CC=CC4)C3)C2)=C1","C(=Cc1ccco1)C1=CN=C(C2=NC=C(C=Cc3ccco3)C2)C1",{},"[#6H2r5:1]>>[O:1]",null,-0.3231323813],[0.2494987468,258.3190155346,6,"completed",-5.026312,6.0,6,"C(=Cc1ccco1)C1=CC=C(C2=CC=C(C=Cc3ccco3)C2)C1","C(=Cc1ccc(-c2ccc(C=Cc3ccco3)o2)o1)c1ccco1",{},"[#6H2r5:1]>>[O:1]",null,-0.2634186312],[0.2494689222,83.2810281412,6,"completed",-4.756384,6.0,6,"c1ncc2cc3cc4c[nH]cc4cc3cc2n1","c1cnc2cc3cc4c[nH]cc4cc3cc2c1",{},"[nr6:0]>>[ch&r6:0]",null,-0.254540739],[0.2491318967,108.9984521791,6,"completed",-5.13846,6.0,3,"C1=CCC(c2cc(Nc3ccccc3)cc(Nc3ccccc3)c2)=C1","C1=CCC(c2cc(Nc3ccccc3)nc(Nc3ccccc3)c2)=C1",{},"[ch&r6:0]>>[nr6:0]",null,-0.1122740249],[0.2486396353,82.2112998031,6,"completed",-5.375728,6.0,3,"C1=CC(c2cc(Nc3ccccc3)cc(Nc3ccccc3)c2)=CC1","C1=CC(c2nc(Nc3ccccc3)cc(Nc3ccccc3)n2)=CC1",{},"[ch&r6:0]>>[nr6:0]",null,-0.2097889499],[0.2480191915,145.8145490811,6,"completed",-5.415196,6.0,6,"C1=CCC(C=Cc2cc(C=CC3=CC=CC3)cc(-c3cccs3)c2)=C1","C(=Cc1cccs1)c1cc(C=Cc2cccs2)cc(-c2cccs2)c1",{},"[#6H2r5:1]>>[S:1]",null,-0.2644667403],[0.2478533029,139.3258840424,6,"completed",-5.41998,6.0,6,"C1=CC(C=Cc2cc(C=CC3=CCC=C3)cc(-c3ccsc3)c2)=CC1","C1=CC(C=Cc2cc(-c3ccsc3)cc(C=CC3=CCC=C3)n2)=CC1",{},"[ch&r6:0]>>[nr6:0]",null,-0.2637829224],[0.247350349,152.7638942941,6,"completed",-5.467176,6.0,6,"C1=Cc2cc3cc4ccccc4cc3cc2C1","C1=Nc2cc3cc4ccccc4cc3cc2C1",{},"[chr5,CH1r5:1]>>[n:1]",null,-0.2989945363],[0.2469482205,120.4954148527,6,"completed",-5.197432,6.0,6,"C1=Nc2cc3cc4ccccc4cc3cc2C1","c1ccc2cc3cc4[nH]cnc4cc3cc2c1",{},"[#6H2r5:1]>>[NH:1]",null,-0.1384583416],[0.2469202143,131.6574110325,6,"completed",-4.973412,6.0,3,"c1ccc(N(c2ccccc2)c2ccccc2)cc1","C1=CC(N(c2ccccc2)c2ccccc2)=CC1",{},"[c:0]1[ch:1][ch][c:3][c!r5:4][c!r5:5]1>>[c:0]1[CH2:1][c:3][c:4][c:5]1",null,-0.1586999985],[0.2467742985,148.2850700441,6,"completed",-5.436356,6.0,6,"C1=CCC(c2cc(C=Cc3ccco3)cc(C=Cc3ccco3)c2)=C1","C(=Cc1ccco1)c1cc(C=Cc2ccco2)cc(-c2ccco2)c1",{},"[#6H2r5:1]>>[O:1]",null,-0.2782531002],[0.2461799781,160.2385202037,6,"completed",-5.378488,6.0,6,"C1=CC(c2cc(C=Cc3cccs3)cc(C=Cc3cccs3)c2)=CC1","C1=CC(c2cc(C=Cc3cccs3)nc(C=Cc3cccs3)c2)=CC1",{},"[ch&r6:0]>>[nr6:0]",null,-0.2523462121],[0.2461425062,355.5106405418,6,"completed",-5.100096,6.0,6,"C(=CC1=CC=C(C2=CC=C(C=CC3=CN=CC3)C2)C1)C1=CN=CC1","C(=CC1=NC=C(C2=CN=C(C=CC3=CN=CC3)C2)C1)C1=CN=CC1",{},"[chr5,CH1r5:1]>>[n:1]",null,-0.3555106469],[0.2460739157,348.5267443697,6,"completed",-4.742308,6.0,6,"C1=c2c3c(c4c(c2=CC1)=CCC=4)SCS3","C1=c2c3c(c4c(c2=CC1)=CCC=4)SOS3",{},"[#6H2r5:1]>>[O:1]",null,-0.4291424464],[0.245699077,144.5187073333,6,"completed",-4.925388,6.0,6,"C1=CCC(C=Cc2cc(C=CC3=CC=CC3)cc(C3=CSCS3)c2)=C1","C(=Cc1cc(C=CC2=CN=CC2)cc(C2=CSCS2)c1)C1=CN=CC1",{},"[chr5,CH1r5:1]>>[n:1]",null,-0.1892760908],[0.2456288338,165.1813371227,6,"completed",-5.460368,6.0,6,"O=c1ccoc2cc3cc4cscc4cc3cc12","O=c1cnoc2cc3cc4cscc4cc3cc12",{},"[ch&r6:0]>>[nr6:0]",null,-0.3015273966],[0.2448514018,158.1963642206,6,"completed",-5.30728,6.0,6,"C1=CCC(C=Cc2cc(C=CC3=CC=CC3)cc(-c3cc[nH]c3)c2)=C1","C(=Cc1ccco1)c1cc(C=Cc2ccco2)cc(-c2cc[nH]c2)c1",{},"[#6H2r5:1]>>[O:1]",null,-0.2146600542],[0.243866464,224.7445719762,6,"completed",-5.453376,6.0,6,"C1=Cc2cc3cc4ccccc4cc3cc2C1","C1=Cc2cc3cc4c(cc3cc2C1)C=CC4",{},"[c:0]1[ch:1][ch][c:3][c!r5:4][c!r5:5]1>>[c:0]1[CH2:1][c:3][c:4][c:5]1",null,-0.3342135176],[0.243866464,146.984695612,6,"completed",-5.50784,6.0,6,"C1=Cc2cc3cc4ccccc4cc3cc2C1","C1=Cc2cc3cc4c(cc3cc2C1)CC=C4",{},"[c:0]1[ch:1][ch][c:3][c!r5:4][c!r5:5]1>>[c:0]1[CH2:1][c:3][c:4][c:5]1",null,-0.321104187],[0.2437339973,155.4356508633,6,"completed",-5.362756,6.0,6,"C(#CC1=CCC(C2=CC(C#CC3=CCC=C3)=CC2)=C1)C1=CCC=C1","C(#CC1=CCC(C2=CC(C#CC3=CCN=C3)=CC2)=C1)C1=CCN=C1",{},"[chr5,CH1r5:1]>>[n:1]",null,-0.2408115283],[0.2435464868,144.8887696813,6,"completed",-5.345184,6.0,6,"C1=Cc2cc3cc4ccccc4cc3cc2C1","c1ccc2cc3cc4occc4cc3cc2c1",{},"[#6H2r5:1]>>[O:1]",null,-0.2246089949],[0.2431574331,111.0663526268,6,"completed",-5.026128,6.0,6,"C1=Cc2cc3cc4c(cc3cc2C1)=CCC=4","C1=Cc2cc3cc4cocc4cc3cc2C1",{},"[#6H2r5:1]>>[O:1]",null,-0.1225140815],[0.2429066358,114.9184253667,6,"completed",-4.661348,6.0,6,"C1=c2cc3cc4cc[nH]c4cc3cc2=CC1","C1=c2cc3cc4nc[nH]c4cc3cc2=CC1",{},"[chr5,CH1r5:1]>>[n:1]",null,-0.3278564888],[0.2428024095,151.2779368902,6,"completed",-5.554116,6.0,6,"C1=CCC(C=Cc2cc(C=CC3=CC=CC3)nc(C3=CC=CC3)n2)=C1","C1=CCC(c2nc(C=Cc3ccco3)cc(C=Cc3ccco3)n2)=C1",{},"[#6H2r5:1]>>[O:1]",null,-0.3520418604],[0.2420847212,154.978947037,6,"completed",-5.3956,6.0,6,"C1=CCC(C=Cc2cc(C3=CC=CC3)cc(C=CC3=CC=CC3)n2)=C1","C1=CCC(c2cc(C=Cc3cccs3)nc(C=Cc3cccs3)c2)=C1",{},"[#6H2r5:1]>>[S:1]",null,-0.2585234234],[0.2417598478,218.6672836813,6,"completed",-5.324576,6.0,6,"O=c1oc2c(c3c1=CCC=3)SC(=C1C=CC=C1)S2","O=c1[nH]c2c(c3c1=CCC=3)SC(=C1C=CC=C1)S2",{},"[o:1]>>[nH:1]",null,-0.2693106516],[0.2416858336,201.9662854384,6,"completed",-5.486036,6.0,6,"O=c1occc2cc3cc4ccccc4cc3cc12","O=c1[nH]ccc2cc3cc4ccccc4cc3cc12",{},"[o:1]>>[nH:1]",null,-0.3373603995],[0.2414331957,201.3026718051,6,"completed",-5.230368,6.0,6,"C1=CC(c2cc(C=Cc3ccco3)cc(C=Cc3ccco3)c2)=CC1","C(=Cc1ccco1)c1cc(C=Cc2ccco2)cc(C2=COCO2)c1",{},"[CH,ch:0]1=[C,c:1][C,c:2]=[CH,ch:3][*:4]1>>[O:0]1[*:1]=,:[*:2][O:3][*:4]1",null,-0.2210219791],[0.2410061641,161.5800063834,6,"completed",-4.745068,6.0,4,"C1=CC(C2=CC(NC3=CCC(C4=CCC=C4)=C3)=CC2)=CC1","C1=NC(C2=CC(NC3=CCC(C4=CCC=N4)=C3)=CC2)=CC1",{},"[chr5,CH1r5:1]>>[n:1]",null,-0.2963725587],[0.2406319569,168.0474510021,6,"completed",-5.300288,6.0,5,"C1=CCC(c2cc(C3=CC=CC3)nc(NC3=CCC=N3)n2)=C1","C1=NC(Nc2nc(-c3ccccc3)cc(-c3ccccc3)n2)=CC1",{},"[CH2:0]1[c,C:1]-,=,:[c,C:2]-,=,:[c,C:3]-,=,:[c,C:4]1>>[ch:0]1c[c:1][c:2][c:3][c:4]1",null,-0.2188525404],[0.2404384723,161.9189576692,6,"completed",-5.37352,6.0,6,"C(#CC1=CCC(C2=CC(C#CC3=CCC=C3)=CC2)=C1)C1=CCC=C1","C(#CC1=NCC=C1)C1=CCC(C2=CC(C#CC3=NCC=C3)=CC2)=C1",{},"[chr5,CH1r5:1]>>[n:1]",null,-0.2507512954],[0.2403854422,106.1683313528,6,"completed",-4.709004,6.0,6,"C1=Cc2cc3cc4c(cc3cc2C1)=CCC=4","C1=Cc2cc3cc4c[nH]cc4cc3cc2C1",{},"[#6H2r5:1]>>[NH:1]",null,-0.2935674912],[0.2402062301,154.825656927,6,"completed",-5.577944,6.0,6,"C1=CC(c2cc(C=CC3=NC=CC3)cc(C=CC3=NC=CC3)c2)=CC1","C1=CC(c2cc(C=Cc3nccs3)cc(C=Cc3nccs3)c2)=CC1",{},"[#6H2r5:1]>>[S:1]",null,-0.3686487664],[0.2401204935,311.4064764226,6,"completed",-5.192556,6.0,6,"C(=CC1=CC=C(C2=CC=C(C=CC3=CN=CC3)C2)C1)C1=CN=CC1","C(=CC1=CN=C(C2=NC=C(C=CC3=CN=CC3)C2)C1)C1=CN=CC1",{},"[chr5,CH1r5:1]>>[n:1]",null,-0.3180748874],[0.2401060108,103.5581487153,6,"completed",-5.210128,6.0,3,"C1=CCC(c2cccc(Nc3cccc(C4=CC=CC4)c3)c2)=C1","c1cc(Nc2cccc(-c3ccco3)c2)cc(-c2ccco2)c1",{},"[#6H2r5:1]>>[O:1]",null,-0.12910111],[0.2399625643,158.5092154605,6,"completed",-5.575092,6.0,6,"C1=CCC(c2cc(C=CC3=NC=CC3)cc(C=CC3=NC=CC3)c2)=C1","C1=CN=C(C=Cc2cc(C=CC3=NC=CC3)cc(-c3ccco3)c2)C1",{},"[#6H2r5:1]>>[O:1]",null,-0.3684077246],[0.2398806106,189.4889406091,6,"completed",-5.562764,6.0,6,"C1=CC(c2cc(C=CC3=NC=CC3)cc(C=CC3=NC=CC3)c2)=CC1","C1=CC(c2cc(C=CC3=NC=CC3)cc(C=CC3=NC=CC3)c2)=NC1",{},"[chr5,CH1r5:1]>>[n:1]",null,-0.3752863084],[0.2395581201,138.4138541304,6,"completed",-4.840656,6.0,6,"C1=CCC(C=Cc2cc(C=CC3=CC=CC3)cc(C3=CSCS3)c2)=C1","C(=Cc1ccco1)c1cc(C=Cc2ccco2)cc(C2=CSCS2)c1",{},"[#6H2r5:1]>>[O:1]",null,-0.228288101],[0.2394795477,87.0753641745,6,"completed",-5.064216,6.0,6,"c1ccc2cc3cc4cocc4cc3cc2c1","c1cnc2cc3cc4cocc4cc3cc2c1",{},"[ch&r6:0]>>[nr6:0]",null,-0.0906066302],[0.2393894787,150.0427583777,6,"completed",-5.417036,6.0,6,"C1=CCC(c2cc(C=CC3=NC=CC3)cc(C=CC3=NC=CC3)c2)=C1","C1=CN=C(C=Cc2cc(C=CC3=NC=CC3)cc(-c3ccc[nH]3)c2)C1",{},"[#6H2r5:1]>>[NH:1]",null,-0.267887334],[0.2393723944,169.9549107164,6,"completed",-5.145176,6.0,6,"C1=Cc2nc3cc4c(cc3nc2C1)=CCC=4","C1=Nc2nc3cc4c(cc3nc2C1)=CCC=4",{},"[chr5,CH1r5:1]>>[n:1]",null,-0.1728719134],[0.2393181304,154.5814050866,6,"completed",-5.21206,6.0,6,"C1=Cc2nc3cc4c(cc3nc2C1)=CCC=4","C1=NCc2nc3cc4c(cc3nc21)=CCC=4",{},"[chr5,CH1r5:1]>>[n:1]",null,-0.1733451994],[0.2387982737,157.1794597008,6,"completed",-5.547308,6.0,6,"C1=CCC(c2cc(C=CC3=CN=CC3)cc(C=CC3=CN=CC3)c2)=C1","C(=Cc1cc(C=CC2=CN=CC2)cc(-c2cccs2)c1)C1=CN=CC1",{},"[#6H2r5:1]>>[S:1]",null,-0.3503523391],[0.2380185427,174.7083647668,6,"completed",-5.817236,6.0,6,"C1=CC(c2cc(C=CC3=NC=CC3)cc(C=CC3=NC=CC3)c2)=CC1","C1=CC(c2cc(C=CC3=NN=CC3)cc(C=CC3=NN=CC3)c2)=CC1",{},"[chr5,CH1r5:1]>>[n:1]",null,-0.5315942793],[0.2379599634,102.6401426028,6,"completed",-4.657944,6.0,6,"C1=c2cc3cc4c(cc3cc2=CC1)SCS4","c1[nH]cc2cc3cc4c(cc3cc12)SCS4",{},"[#6H2r5:1]>>[NH:1]",null,-0.3260178176],[0.2377334521,115.235795324,6,"completed",-5.238372,6.0,6,"C1=CC(=C2Sc3ccc4cscc4c3S2)C=C1","C1=CC(=C2Sc3ccc4csnc4c3S2)C=C1",{},"[chr5,CH1r5:1]>>[n:1]",null,-0.1505364594],[0.2377178001,172.8191649725,6,"completed",-5.450984,6.0,6,"C1=Cc2cc3cc4c(cc3cc2C1)CC=C4","c1cc2cc3cc4ccoc4cc3cc2o1",{},"[#6H2r5:1]>>[O:1]",null,-0.3003821736],[0.2377178001,207.2919886598,6,"completed",-5.444636,6.0,6,"C1=Cc2cc3cc4c(cc3cc2C1)C=CC4","c1cc2cc3cc4occc4cc3cc2o1",{},"[#6H2r5:1]>>[O:1]",null,-0.318071085],[0.2370069861,115.890095446,6,"completed",-5.004232,6.0,3,"C1=CC(N(c2ccccc2)c2ccccc2)=CC1","C1=NC(N(c2ccccc2)c2ccccc2)=CC1",{},"[chr5,CH1r5:1]>>[n:1]",null,-0.1338826129],[0.236799238,177.7955724372,6,"completed",-5.42274,6.0,6,"C1=CCC(C=Cc2cc(C=CC3=CC=CC3)cc(C3=NCC=C3)c2)=C1","C1=CC(c2cc(C=Cc3ccco3)cc(C=Cc3ccco3)c2)=NC1",{},"[#6H2r5:1]>>[O:1]",null,-0.2874894925],[0.2367645725,148.5743692604,6,"completed",-5.563408,6.0,6,"C1=CCC(c2cc(C=CC3=NC=CC3)cc(C=CC3=NC=CC3)c2)=C1","C1=CCC(c2cc(C=Cc3nccs3)cc(C=Cc3nccs3)c2)=C1",{},"[#6H2r5:1]>>[S:1]",null,-0.356791761],[0.2366992618,105.6717038543,6,"completed",-4.96458,6.0,6,"C1=Cc2cc3cc4c(cc3cc2C1)=CCC=4","C1=Cc2cc3cc4cscc4cc3cc2C1",{},"[#6H2r5:1]>>[S:1]",null,-0.1419591893],[0.2366299724,107.724997541,6,"completed",-5.236532,6.0,3,"c1ccc(Nc2cc(Nc3ccccc3)cc(-c3ccccn3)c2)cc1","c1ccc(Nc2cc(Nc3ccccc3)cc(-c3ccncn3)c2)cc1",{},"[ch&r6:0]>>[nr6:0]",null,-0.1440095786],[0.2365887515,195.424909584,6,"completed",-5.26864,6.0,5,"C1=c2cc3cc4ccccc4cc3cc2=CC1","O=c1ccc2cc3cc4c(cc3cc2o1)=CCC=4",{},"[c:1]1[c:2][ch:3][ch:4][c:5][c:6]1>>[c:1]1[c:2][o:3][c:4](=O)[c:5][c:6]1",null,-0.2283116852],[0.2365671101,232.2455383804,6,"completed",-5.69644,6.0,6,"C(#CC1=CCC(c2cccnc2)=C1)C1=CCC(c2cccnc2)=C1","C(#CC1=CCC(c2cncnc2)=C1)C1=CCC(c2cncnc2)=C1",{},"[ch&r6:0]>>[nr6:0]",null,-0.4777561304],[0.2365287754,100.9031386329,6,"completed",-5.125488,6.0,3,"C1=CC(c2cc(Nc3ccccc3)cc(Nc3ccccc3)c2)=CC1","C1=CC(c2cc(Nc3ccccc3)cc(Nc3ccccc3)c2)=NC1",{},"[chr5,CH1r5:1]>>[n:1]",null,-0.1024683662],[0.2364482519,163.8919609548,6,"completed",-5.357788,6.0,6,"C1=CC(c2cc(C=Cc3cccs3)cc(C=Cc3cccs3)c2)=CC1","C(=Cc1cccs1)c1cc(C=Cc2cccs2)cc(C2=CCC=N2)c1",{},"[chr5,CH1r5:1]>>[n:1]",null,-0.2437690604],[0.236253664,210.3523722588,6,"completed",-5.513452,6.0,5,"C1=CC(=C2Sc3ccc4c(c3S2)=CCC=4)C=C1","O=c1oc2c(c3c1SC(=C1C=CC=C1)S3)=CCC=2",{},"[c:1]1[c:2][ch:3][ch:4][c:5][c:6]1>>[c:1]1[c:2][o:3][c:4](=O)[c:5][c:6]1",null,-0.357784814],[0.2358244986,83.0974750888,6,"completed",-5.185932,6.0,3,"C1=CCC(c2cc(Nc3ccccc3)cc(Nc3ccccc3)c2)=C1","C1=NC=C(c2cc(Nc3ccccc3)cc(Nc3ccccc3)c2)C1",{},"[chr5,CH1r5:1]>>[n:1]",null,-0.1025841196],[0.2357997636,154.5679564941,6,"completed",-4.823728,6.0,4,"C1=CC(C2=C(NC3=C(C4=CCC=C4)C=CC3)CC=C2)=CC1","C1=CC(C2=C(NC3=C(C4=CCC=C4)N=CC3)CC=N2)=CC1",{},"[chr5,CH1r5:1]>>[n:1]",null,-0.247570394],[0.2357979372,120.3413153711,6,"completed",-5.098256,6.0,6,"C1=CC(C=Cc2cc(C=CC3=CCC=C3)cc(C3=CSCS3)c2)=CC1","C1=CC(C=Cc2cc(C=CC3=CCC=C3)cc(C3=NSCS3)c2)=CC1",{},"[chr5,CH1r5:1]>>[n:1]",null,-0.1203475074],[0.2356099893,117.6542617115,6,"completed",-5.147752,6.0,3,"C1=CC(N(c2ccccc2)c2ccccc2)=CC1","C1=NCC=C1N(c1ccccc1)c1ccccc1",{},"[chr5,CH1r5:1]>>[n:1]",null,-0.1223104636],[0.2355138036,82.5303035747,6,"completed",-5.001288,6.0,6,"c1ccc2cc3cc4cscc4cc3cc2c1","c1cnc2cc3cc4cscc4cc3cc2c1",{},"[ch&r6:0]>>[nr6:0]",null,-0.1076375394],[0.2354507105,102.7417292208,6,"completed",-5.10212,6.0,5,"c1cc2cc3cc4c[nH]cc4cc3cc2cn1","c1cc2nc3cc4c[nH]cc4cc3nc2cn1",{},"[ch&r6:0]>>[nr6:0]",null,-0.1027524461],[0.2349822557,86.4698990553,6,"completed",-4.942776,6.0,6,"C1=c2cc3cc4ccccc4cc3cc2=NC1","c1ccc2cc3cc4n[nH]cc4cc3cc2c1",{},"[#6H2r5:1]>>[NH:1]",null,-0.1399626474],[0.234975137,164.7152391339,6,"completed",-5.616124,6.0,6,"C1=CCC(C=Cc2cc(C=CC3=CC=CC3)cc(C3=CN=CC3)c2)=C1","C1=CN=C(C=Cc2cc(C=CC3=NC=CC3)cc(C3=CN=CC3)c2)C1",{},"[chr5,CH1r5:1]>>[n:1]",null,-0.397063297],[0.234780007,128.9349431441,6,"completed",-5.031188,6.0,6,"C1=Cc2nc3cc4c(cc3nc2C1)=CCC=4","C1=c2cc3nc4ccsc4nc3cc2=CC1",{},"[#6H2r5:1]>>[S:1]",null,-0.1376387094],[0.2347712125,156.2185790828,6,"completed",-5.1771,6.0,6,"C1=CCC(c2cc(C=Cc3ccc[nH]3)cc(C=Cc3ccc[nH]3)c2)=C1","C(=Cc1ccc[nH]1)c1cc(C=Cc2ccc[nH]2)cc(-c2ccc[nH]2)c1",{},"[#6H2r5:1]>>[NH:1]",null,-0.1652785689],[0.2346119263,142.7339143118,6,"completed",-5.424304,6.0,6,"C1=CCC(C=Cc2cc(C=CC3=CC=CC3)cc(C3=CC=CC3)c2)=C1","C1=CCC(c2cc(C=Cc3ccco3)cc(C=Cc3ccco3)c2)=C1",{},"[#6H2r5:1]>>[O:1]",null,-0.2681562635],[0.2344342228,216.7881280145,6,"completed",-5.17572,6.0,6,"C1=CN=C(C=CC2=CC=C(C3=CC=C(C=CC4=NC=CC4)C3)C2)C1","C1=CN=C(C=Cc2ccc(-c3ccc(C=CC4=NC=CC4)s3)s2)C1",{},"[#6H2r5:1]>>[S:1]",null,-0.2231737361],[0.2342905839,94.9677856517,6,"completed",-5.18262,6.0,3,"C1=CCC(c2cc(Nc3ccccc3)cc(Nc3ccccc3)c2)=C1","C1=CN=C(c2cc(Nc3ccccc3)cc(Nc3ccccc3)c2)C1",{},"[chr5,CH1r5:1]>>[n:1]",null,-0.1111919595],[0.2340766521,117.1442793678,6,"completed",-5.37904,6.0,3,"c1ccc(Nc2cc(-c3ccccn3)cc(-c3ccccn3)c2)cc1","c1ccc(Nc2cc(-c3ccccn3)cc(-c3ccccn3)c2)nc1",{},"[ch&r6:0]>>[nr6:0]",null,-0.2277626172],[0.2339403258,171.6475409117,6,"completed",-5.528448,6.0,6,"C1=CCC(C=Cc2cc(C=CC3=CC=CC3)cc(-c3ccsc3)c2)=C1","C(=Cc1cc(C=CC2=CN=CC2)cc(-c2ccsc2)c1)C1=CN=CC1",{},"[chr5,CH1r5:1]>>[n:1]",null,-0.3455590337],[0.2335634545,154.4890578409,6,"completed",-5.231104,6.0,5,"C1=CC(=C2Sc3ccc4c(c3S2)=CCC=4)C=C1","C1=CC(=C2Sc3ccc4c(c3S2)SCS4)C=C1",{},"[CH,ch:0]1=[C,c:1][C,c:2]=[CH,ch:3][*:4]1>>[S:0]1[*:1]=,:[*:2][S:3][*:4]1",null,-0.1796917244],[0.2334697709,199.115817483,6,"completed",-6.117892,6.0,6,"C1=c2c(c3c(c4c2=NCC=4)=CCN=3)=CC1","C1=c2c(c3c(c4c2=NCN=4)=NCN=3)=CC1",{},"[chr5,CH1r5:1]>>[n:1]",null,-0.7398230392],[0.2332988008,168.7365346012,6,"completed",-5.482448,6.0,6,"O=c1ocnc2cc3cc4c(cc3cc12)=CCC=4","O=c1ocnc2cc3cc4cscc4cc3cc12",{},"[#6H2r5:1]>>[S:1]",null,-0.3164531399],[0.2331483237,177.7130411029,6,"completed",-5.331568,6.0,6,"c1ncc2cc3cc4cocc4cc3cc2n1","c1nnc2cc3cc4cocc4cc3cc2n1",{},"[ch&r6:0]>>[nr6:0]",null,-0.2405359784],[0.2328840246,153.5601029818,6,"completed",-5.479412,6.0,6,"C1=CCC(C=Cc2cc(C=CC3=CC=CC3)cc(C3=CN=CC3)c2)=C1","C(=Cc1ccco1)c1cc(C=Cc2ccco2)cc(C2=CN=CC2)c1",{},"[#6H2r5:1]>>[O:1]",null,-0.3067864134],[0.2325259244,655.6993187514,6,"completed",-5.346656,6.0,6,"C1=c2cnc3c4c(cnc(c24)C1)=CC3","C1=c2nnc3c4c(nnc(c24)C1)=CC3",{},"[ch&r6:0]>>[nr6:0]",null,-0.6780507326],[0.2325259244,772.495215035,6,"completed",-5.412068,6.0,6,"C1=c2ccc3c4c(nnc(c24)C1)CC=3","C1=c2nnc3c4c(nnc(c24)C1)CC=3",{},"[ch&r6:0]>>[nr6:0]",null,-0.8027877747],[0.232522963,200.3270000062,6,"completed",-5.693404,6.0,5,"C1=CC(=C2C=c3c(ccc4c3=CCC=4)=N2)C=C1","C1=CC(=C2C=c3c(ccc4cscc34)=N2)C=C1",{},"[#6H2r5:1]>>[S:1]",null,-0.4611656725],[0.2325174675,168.8621875972,6,"completed",-5.072588,6.0,6,"C1=CCC(C=Cc2cc(C3=CC=CC3)cc(C=CC3=CC=CC3)n2)=C1","C1=CCC(c2cc(C=Cc3ccc[nH]3)nc(C=Cc3ccc[nH]3)c2)=C1",{},"[#6H2r5:1]>>[NH:1]",null,-0.1699489132],[0.2323992612,154.8434455769,6,"completed",-5.461932,6.0,6,"C1=CCC(C=Cc2cc(C=CC3=CC=CC3)nc(C3=CCC=C3)n2)=C1","C1=CCC(C=Cc2cc(C=CC3=CC=CC3)nc(C3=CCC=N3)n2)=C1",{},"[chr5,CH1r5:1]>>[n:1]",null,-0.2969241169],[0.2323898739,436.7802656577,6,"completed",-4.91306,6.0,6,"C1=c2c3c(c4c(c2=CC1)=CCC=4)OCO3","C1=c2c3c(c4c(c2=CC1)=CCC=4)OSO3",{},"[#6H2r5:1]>>[S:1]",null,-0.4559614201],[0.231745595,158.5127967703,6,"completed",-5.39514,6.0,6,"C1=CC(c2cc(C=Cc3cccs3)cc(C=Cc3cccs3)c2)=CC1","C(=Cc1cccs1)c1cc(C=Cc2cccs2)cc(-c2ccsc2)c1",{},"[#6H2r5:1]>>[S:1]",null,-0.2604016904],[0.2316607725,73.8262463101,6,"completed",-4.407796,6.0,6,"C1=c2cc3cc4cc[nH]c4cc3cc2=CC1","c1cc2cc3cc4c[nH]cc4cc3cc2[nH]1",{},"[#6H2r5:1]>>[NH:1]",null,-0.4901347158],[0.2316509557,224.1346735253,6,"completed",-5.212336,6.0,6,"C1=CN=C(C=CC2=CC=C(C3=CC=C(C=CC4=NC=CC4)C3)C2)C1","C1=CN=C(C=Cc2ccc(-c3ccc(C=CC4=NC=CC4)o3)o2)C1",{},"[#6H2r5:1]>>[O:1]",null,-0.2375286226],[0.2315661686,149.7173171978,6,"completed",-5.400568,6.0,6,"C1=CCC(C=Cc2cc(C=CC3=CC=CC3)cc(C3=CCC=C3)c2)=C1","C1=CC(c2cc(C=Cc3ccco3)cc(C=Cc3ccco3)c2)=CC1",{},"[#6H2r5:1]>>[O:1]",null,-0.2582294041],[0.23142553,105.5649674907,6,"completed",-4.96504,6.0,6,"C1=c2cc3cc4c(cc3cc2=CC1)SCS4","c1occ2cc3cc4c(cc3cc12)SCS4",{},"[#6H2r5:1]>>[O:1]",null,-0.1416648197],[0.2314044824,108.4228634091,6,"completed",-4.848752,6.0,5,"C1=c2cc3cc4ccccc4cc3cc2=CC1","C1=c2cc3cc4cccnc4cc3cc2=CC1",{},"[ch&r6:0]>>[nr6:0]",null,-0.2066084231],[0.2310877359,176.8944106238,6,"completed",-5.347944,6.0,6,"C(#Cc1ccc2ccc(C#CC3=CCC=N3)cc2c1)C1=CCC=N1","C(#Cc1c[nH]cn1)c1ccc2ccc(C#Cc3c[nH]cn3)cc2c1",{},"[#6H2r5:1]>>[NH:1]",null,-0.2478204669],[0.2310871018,145.489393446,6,"completed",-5.467912,6.0,6,"C1=CC(c2cc(C=CC3=CCC=N3)cc(C=CC3=CCC=N3)c2)=CC1","C1=CC(c2cc(C=CC3=CCC=N3)nc(C=CC3=CCC=N3)c2)=CC1",{},"[ch&r6:0]>>[nr6:0]",null,-0.2957924798],[0.2309749851,136.0003784001,6,"completed",-5.524216,6.0,6,"C1=CC(C=Cc2cc(C=CC3=CCC=C3)cc(C3=CCC=N3)c2)=CC1","C1=CC(C=Cc2cc(C=CC3=CCC=C3)nc(C3=CCC=N3)n2)=CC1",{},"[ch&r6:0]>>[nr6:0]",null,-0.3266131016],[0.2308949405,134.5730505236,6,"completed",-5.53084,6.0,6,"C1=CC(c2cc(C=CC3=CCC=N3)cc(C=CC3=CCC=N3)c2)=CC1","C1=CC(c2nc(C=CC3=CCC=N3)cc(C=CC3=CCC=N3)n2)=CC1",{},"[ch&r6:0]>>[nr6:0]",null,-0.3302502501],[0.2308075129,155.0498364134,6,"completed",-5.466808,6.0,6,"C1=CCC(c2cc(C=Cc3ccco3)cc(C=Cc3ccco3)c2)=C1","C1=CN=C(c2cc(C=Cc3ccco3)cc(C=Cc3ccco3)c2)C1",{},"[chr5,CH1r5:1]>>[n:1]",null,-0.2999483707],[0.2307974795,176.9583297314,6,"completed",-4.737524,6.0,4,"C1=CC(C2=CCC(NC3=CC(C4=CCC=C4)=CC3)=C2)=CC1","C1=NC(C2=CCC(NC3=CC(C4=CCC=N4)=CC3)=C2)=CC1",{},"[chr5,CH1r5:1]>>[n:1]",null,-0.3093457406],[0.2306496775,204.3994289368,6,"completed",-5.402684,6.0,6,"C1=CN=C(C=CC2=CC=C(C3=CC=C(C=CC4=NC=CC4)C3)C2)C1","C(=CC1=NC=NC1)C1=CC=C(C2=CC=C(C=CC3=NC=NC3)C2)C1",{},"[chr5,CH1r5:1]>>[n:1]",null,-0.2944006665],[0.2305755126,168.8435634158,6,"completed",-5.707572,6.0,6,"C1=CCC(c2cc(C=CC3=NC=CC3)cc(C=CC3=NC=CC3)c2)=C1","C1=CCC(c2cc(C=CC3=NN=CC3)cc(C=CC3=NN=CC3)c2)=C1",{},"[chr5,CH1r5:1]>>[n:1]",null,-0.4575899684],[0.230510331,163.8801629854,6,"completed",-5.195224,6.0,6,"C(#CC1=C(C#CC2=CC=CC2)SC(=C2C=CC=C2)S1)C1=CC=CC1","C(#Cc1ccco1)C1=C(C#Cc2ccco2)SC(=C2C=CC=C2)S1",{},"[#6H2r5:1]>>[O:1]",null,-0.1769175989],[0.2303636503,222.7397677714,6,"completed",-4.564288,6.0,6,"C1=CC(C=Cc2cc(C=CC3=CCC=C3)cc(C3=CSCS3)c2)=CC1","C1=CC(C=Cc2cc(C=CC3=CCC=C3)cc(C3=CSSS3)c2)=CC1",{},"[#6H2r5:1]>>[S:1]",null,-0.4361614428],[0.230085244,177.3751275228,6,"completed",-5.75486,6.0,6,"C1=Cc2cc3cc4c(cc3cc2C1)CC=C4","C1=Nc2cc3cc4c(cc3cc2C1)CC=N4",{},"[chr5,CH1r5:1]>>[n:1]",null,-0.4915224608],[0.230085244,267.5706837491,6,"completed",-5.720084,6.0,6,"C1=Cc2cc3cc4c(cc3cc2C1)C=CC4","C1=Nc2cc3cc4c(cc3cc2C1)N=CC4",{},"[chr5,CH1r5:1]>>[n:1]",null,-0.5099030424],[0.2298605548,147.6929130129,6,"completed",-5.23828,6.0,6,"C(#CC1=CCC(C2=CC(C#CC3=CCC=C3)=CC2)=C1)C1=CCC=C1","C(#CC1=CCC=N1)C1=CCC(C2=CC(C#CC3=CCC=N3)=CC2)=C1",{},"[chr5,CH1r5:1]>>[n:1]",null,-0.1765861324],[0.2298156649,278.0607010019,6,"completed",-4.677724,6.0,6,"C1=c2c3c(c4c(c2=CC1)=CCC=4)SCS3","c1scc2c1c1c(c3cscc32)SCS1",{},"[#6H2r5:1]>>[S:1]",null,-0.4058239684],[0.2298122339,154.0345758888,6,"completed",-4.950872,6.0,3,"C1=c2cccc(Nc3cccc4c3=CCC=4)c2=CC1","c1cc(Nc2cccc3cocc23)c2cocc2c1",{},"[#6H2r5:1]>>[O:1]",null,-0.1860748214],[0.2296546195,165.6127377275,6,"completed",-5.604164,6.0,6,"C1=CCC(c2cc(C=CC3=NC=CC3)cc(C=CC3=NC=CC3)c2)=C1","C1=CN=C(C=Cc2cc(C=CC3=NC=CC3)cc(C3=NC=CC3)c2)C1",{},"[chr5,CH1r5:1]>>[n:1]",null,-0.3898415511],[0.2295544907,219.507438869,6,"completed",-5.484472,6.0,5,"C1=CC(=C2Sc3ccc4c(c3S2)=CCC=4)C=C1","O=c1oc2c(c3c1=CCC=3)SC(=C1C=CC=C1)S2",{},"[c:1]1[c:2][ch:3][ch:4][c:5][c:6]1>>[c:1]1[c:2][o:3][c:4](=O)[c:5][c:6]1",null,-0.3472962538],[0.2293660034,173.5303002211,6,"completed",-5.131836,6.0,6,"C1=CCC(C=Cc2cc(C3=CCC=C3)cc(C=CC3=CC=CC3)n2)=C1","C1=CC(c2cc(C=Cc3ccc[nH]3)nc(C=Cc3ccc[nH]3)c2)=CC1",{},"[#6H2r5:1]>>[NH:1]",null,-0.1749554093],[0.2292817566,134.1287455491,6,"completed",-5.770224,6.0,6,"C1=CCC(C=Cc2cc(C=CC3=CC=CC3)nc(C3=CC=CC3)n2)=C1","C1=CCC(c2nc(C=CC3=CC=NC3)cc(C=CC3=CC=NC3)n2)=C1",{},"[chr5,CH1r5:1]>>[n:1]",null,-0.4879535053],[0.2290639396,193.421821342,6,"completed",-5.535256,6.0,6,"C1=CCC(C=Cc2cc(C=CC3=CC=CC3)cc(C3=NCC=C3)c2)=C1","C1=CC(c2cc(C=CC3=CN=CC3)cc(C=CC3=CN=CC3)c2)=NC1",{},"[chr5,CH1r5:1]>>[n:1]",null,-0.3608897559],[0.2290170435,159.8402102733,6,"completed",-5.540684,6.0,6,"C1=CCC(C=Cc2cc(C=CC3=CC=CC3)cc(C3=CCC=C3)c2)=C1","C1=CC(c2cc(C=CC3=NC=CC3)cc(C=CC3=NC=CC3)c2)=CC1",{},"[chr5,CH1r5:1]>>[n:1]",null,-0.3474306591],[0.2289704635,178.5026444155,6,"completed",-5.468648,6.0,4,"C(#Cc1cc2c(cc1C#CC1=CN=CC1)=CCC=2)C1=CN=CC1","C(#Cc1cc2c(cc1C#CC1=NN=CC1)=CCC=2)C1=NN=CC1",{},"[chr5,CH1r5:1]>>[n:1]",null,-0.3137751656],[0.2872425229,208.3919679884,7,"completed",-5.453192,7.0,7,"C1=CC(=C2Sc3cc4c(cc3S2)=CCC=4)C=C1","C1=CC(=C2Sc3cc4c(cc3S2)=NCC=4)C=C1",{},"[chr5,CH1r5:1]>>[n:1]",null,-0.3233451111],[0.2839619829,186.6043687778,7,"completed",-5.281244,7.0,7,"c1scc2cc3c(cc12)SCS3","C1=CC(=C2Sc3cc4cscc4cc3S2)C=C1",{},"[r5:1][CH2r5:2][r5:3]>>[r5:1][C:2](=C1cccc1)[r5:3]",null,-0.2256488208],[0.279364594,169.0702219552,7,"completed",-5.106168,7.0,7,"C1=CC(=C2Sc3cc4c(cc3S2)=CCC=4)C=C1","C1=CC(=C2Sc3cc4c[nH]cc4cc3S2)C=C1",{},"[#6H2r5:1]>>[NH:1]",null,-0.1691253429],[0.2754863888,215.645715856,7,"completed",-5.325404,7.0,7,"C1=CC(=C2Sc3cc4c(cc3S2)=CCC=4)C=C1","C1=CC(=C2Sc3cc4cocc4cc3S2)C=C1",{},"[#6H2r5:1]>>[O:1]",null,-0.2672049527],[0.2639541669,198.3589605075,7,"completed",-5.457148,7.0,7,"C1=CC(=C2Sc3cc4c(cc3S2)=CCC=4)C=C1","C1=CC(=C2Sc3cc4c(nc3S2)=CCC=4)C=C1",{},"[ch&r6:0]>>[nr6:0]",null,-0.3191364555],[0.2432827572,104.1870499735,7,"completed",-5.637744,7.0,7,"c1cc2cc3cc4ccsc4cc3cc2s1","c1cc2cc3cc4ccsc4nc3nc2s1",{},"[ch&r6:0]>>[nr6:0]",null,-0.3905733735],[0.2399322787,73.8424980501,7,"completed",-5.299828,7.0,7,"c1cc2cc3cc4cscc4cc3cc2s1","c1cc2cc3nc4cscc4nc3cc2s1",{},"[ch&r6:0]>>[nr6:0]",null,-0.1581740087],[0.2398229959,167.077093089,7,"completed",-5.323656,7.0,7,"C1=CC(=C2C=c3cc4c(cc3=C2)SCS4)C=C1","C1=CC(=C2C=c3cc4c(cc3=N2)SCS4)C=C1",{},"[chr5,CH1r5:1]>>[n:1]",null,-0.228966238],[0.2376309532,174.3486444428,7,"completed",-5.330648,7.0,7,"C1=c2cc3c(cc2=CC1)SCS3","C1=CC(=C2Sc3cc4c(cc3S2)=CCC=4)C=C1",{},"[r5:1][CH2r5:2][r5:3]>>[r5:1][C:2](=C1cccc1)[r5:3]",null,-0.2376230519],[0.2324307124,123.4237522768,7,"completed",-5.142324,7.0,7,"C1=NC(Nc2cc(-c3ccccc3)cc(-c3ccccc3)c2)=CC1","c1ccc(-c2cc(Nc3cscn3)cc(-c3ccccc3)c2)cc1",{},"[#6H2r5:1]>>[S:1]",null,-0.1269297834],[0.2318924191,126.8604271034,7,"completed",-5.624496,7.0,7,"c1cc2cc3cc4sccc4cc3cc2s1","c1cc2cc3nc4sccc4cc3nc2s1",{},"[ch&r6:0]>>[nr6:0]",null,-0.388446437],[0.2294688237,101.2163707065,7,"completed",-5.170844,7.0,7,"c1c2c(cc3c1SCS3)SCS2","C1=CC(=C2Sc3cc4c(cc3S2)SCS4)C=C1",{},"[r5:1][CH2r5:2][r5:3]>>[r5:1][C:2](=C1cccc1)[r5:3]",null,-0.1127120275],[0.22698265,180.3481128261,7,"completed",-5.473524,7.0,7,"C1=CC(=C2Sc3cc4c(cc3S2)=CCC=4)C=C1","C1=CC(=C2Sc3cc4c(cc3S2)=CCC=4)C=N1",{},"[chr5,CH1r5:1]>>[n:1]",null,-0.3176323808],[0.226603363,131.023157341,7,"completed",-5.403696,7.0,7,"C1=CC(=C2Sc3cc4c(cc3S2)=CCC=4)C=C1","C1=CC(=C2Sc3cc4c(cc3S2)=CCC=4)N=C1",{},"[chr5,CH1r5:1]>>[n:1]",null,-0.2497206146],[0.2242315985,82.5124238989,7,"completed",-4.937808,7.0,7,"c1nc2cc3cc4c[nH]cc4cc3cc2s1","c1[nH]cc2cc3cc4snnc4cc3cc12",{},"[chr5,CH1r5:1]>>[n:1]",null,-0.1403508464],[0.2232830606,204.4971513423,7,"completed",-5.315468,7.0,6,"c1ccc2nc3cc4cscc4cc3nc2c1","c1cnc2nc3cc4cscc4cc3nc2c1",{},"[ch&r6:0]>>[nr6:0]",null,-0.2541024396],[0.2230324468,101.3071256852,7,"completed",-5.324116,7.0,7,"C1=NCc2cc3cc4c[nH]cc4cc3cc21","C1=NCc2cc3nc4c[nH]cc4nc3cc21",{},"[ch&r6:0]>>[nr6:0]",null,-0.186748078],[0.2227890144,127.7405030829,7,"completed",-5.804264,7.0,7,"c1nc2cc3cc4[nH]cnc4cc3cc2[nH]1","C1=Cc2cc3cc4c(cc3cc2=N1)C=CN=4",{},"[nr5:0]>>[ch&r5:0]",null,-0.5092657942],[0.2206201334,122.5667970209,7,"completed",-5.281704,7.0,7,"c1cc2cc3cc4cscc4cc3cc2o1","c1cc2nc3cc4cscc4cc3nc2o1",{},"[ch&r6:0]>>[nr6:0]",null,-0.1766369953],[0.220437819,194.9322703873,7,"completed",-4.990892,7.0,6,"C1=c2cc3cc4c(cc3cc2=CC1)SCS4","C1=c2cc3nc4c(nc3cc2=CC1)SCS4",{},"[ch&r6:0]>>[nr6:0]",null,-0.209360508],[0.2192102436,180.8795822757,7,"completed",-5.29072,7.0,5,"C1=c2cc3cc4cncnc4cc3cc2=CC1","C1=c2cc3nc4cncnc4nc3cc2=CC1",{},"[ch&r6:0]>>[nr6:0]",null,-0.2248126805],[0.2187784945,162.4454161439,7,"completed",-5.360732,7.0,7,"C(#CC1=NCC=C1)C1=CCC(C2=CC(C#CC3=NCC=C3)=CC2)=C1","C(#Cc1ccsn1)C1=CCC(C2=CC(C#Cc3ccsn3)=CC2)=C1",{},"[#6H2r5:1]>>[S:1]",null,-0.2443343803],[0.2175852194,85.4328040108,7,"completed",-4.992272,7.0,7,"c1cc2cc3cc4cscc4cc3cc2[nH]1","c1cc2nc3cc4cscc4cc3nc2[nH]1",{},"[ch&r6:0]>>[nr6:0]",null,-0.1139533754],[0.2169565121,86.2418870406,7,"completed",-5.205528,7.0,7,"c1cc2cc3cc4cscc4cc3cc2s1","c1cc2nc3cc4cscc4cc3nc2s1",{},"[ch&r6:0]>>[nr6:0]",null,-0.1135534274],[0.2146355132,114.0711262233,7,"completed",-5.408664,7.0,6,"C1=Cc2cc3nc4c(nc3cc2C1)=CCC=4","C1=Cc2cc3nc4cscc4nc3cc2C1",{},"[#6H2r5:1]>>[S:1]",null,-0.2443280983],[0.2141538588,95.2016726239,7,"completed",-5.224756,7.0,7,"C1=Nc2cc3cc4cscc4cc3cc2C1","c1scc2cc3cc4c(cc3cc12)CN=N4",{},"[chr5,CH1r5:1]>>[n:1]",null,-0.1291888062],[0.2137907074,149.0197974441,7,"completed",-5.224296,7.0,6,"C1=Cc2nc3cc4c(cc3nc2C1)=CCC=4","C1=Cc2nc3cc4cscc4cc3nc2C1",{},"[#6H2r5:1]>>[S:1]",null,-0.1725605774],[0.2120951262,74.5192654986,7,"completed",-5.205896,7.0,6,"c1ccc2cc3cc4cscc4cc3cc2c1","c1ccc2nc3cc4cscc4cc3nc2c1",{},"[ch&r6:0]>>[nr6:0]",null,-0.1051092894],[0.2113932234,124.2400450371,7,"completed",-5.510508,7.0,7,"C1=Nc2cc3cc4cscc4cc3cc2C1","C1=Nc2cc3nc4cscc4nc3cc2C1",{},"[ch&r6:0]>>[nr6:0]",null,-0.3130636192],[0.2099723598,92.5494097382,7,"completed",-5.310316,7.0,7,"C1=NC=C(c2cc(Nc3ccccc3)cc(Nc3ccccc3)c2)C1","C1=C(c2cc(Nc3ccccc3)cc(Nc3ccccc3)c2)CN=N1",{},"[chr5,CH1r5:1]>>[n:1]",null,-0.1738950113],[0.2095009251,92.1976862627,7,"completed",-5.232668,7.0,7,"C1=NC=C(c2cc(Nc3ccccc3)cc(Nc3ccccc3)c2)C1","c1ccc(Nc2cc(Nc3ccccc3)cc(-c3cnco3)c2)cc1",{},"[#6H2r5:1]>>[O:1]",null,-0.1308617762],[0.2093678047,122.9589321281,7,"completed",-5.17756,7.0,5,"C1=c2cc3cc4ccncc4cc3cc2=CC1","C1=c2cc3nc4ccncc4nc3cc2=CC1",{},"[ch&r6:0]>>[nr6:0]",null,-0.1344117564],[0.2093496626,94.472687804,7,"completed",-5.210312,7.0,7,"C1=NC=C(c2cc(Nc3ccccc3)cc(Nc3ccccc3)c2)C1","c1ccc(Nc2cc(Nc3ccccc3)cc(-c3cncs3)c2)cc1",{},"[#6H2r5:1]>>[S:1]",null,-0.12201545],[0.2093315439,125.99571312,7,"completed",-5.496248,7.0,3,"c1ccc(Nc2ccccn2)nc1","c1ccc2nc(Nc3ccc4ccccc4n3)ccc2c1",{},"[cH&r6:1][cH&r6:2]>>[c:1]2cccc[c:2]2",null,-0.3046490336],[0.2092567097,88.862591467,7,"completed",-4.730072,7.0,7,"c1cc2cc3cc4c[nH]cc4cc3cc2[nH]1","c1cc2nc3cc4c[nH]cc4cc3nc2[nH]1",{},"[ch&r6:0]>>[nr6:0]",null,-0.2737726347],[0.2089844965,78.7655239781,7,"completed",-5.44942,7.0,6,"c1ccc2cc3nc4cscc4nc3cc2c1","c1cnc2cc3nc4cscc4nc3cc2c1",{},"[ch&r6:0]>>[nr6:0]",null,-0.256963485],[0.2089418285,74.799422247,7,"completed",-5.066332,7.0,7,"c1cc2cc3cc4cscc4cc3cc2[nH]1","c1cc2cc3nc4cscc4nc3cc2[nH]1",{},"[ch&r6:0]>>[nr6:0]",null,-0.0784243925],[0.2088430592,122.6651229927,7,"completed",-5.609592,7.0,7,"c1cc2cc3cc4sccc4cc3cc2s1","c1cc2nc3cc4sccc4nc3cc2s1",{},"[ch&r6:0]>>[nr6:0]",null,-0.37721598],[0.2087343064,160.0777318987,7,"completed",-5.262752,7.0,7,"C(#CC1=CCC=N1)C1=CCC(C2=CC(C#CC3=CCC=N3)=CC2)=C1","C(#Cc1cscn1)C1=CCC(C2=CC(C#Cc3cscn3)=CC2)=C1",{},"[#6H2r5:1]>>[S:1]",null,-0.1964792734],[0.2078316746,90.8980854162,7,"completed",-5.054004,7.0,7,"c1cc2cc3cc4cocc4cc3cc2[nH]1","c1cc2nc3cc4cocc4cc3nc2[nH]1",{},"[ch&r6:0]>>[nr6:0]",null,-0.0964319533],[0.207638812,91.0919394993,7,"completed",-5.497352,7.0,5,"c1cc2cc3cc4cscc4cc3cc2cn1","c1cc2cc3nc4cscc4nc3cc2cn1",{},"[ch&r6:0]>>[nr6:0]",null,-0.2926826973],[0.207337611,129.0319748235,7,"completed",-5.188048,7.0,7,"c1cc2cc3cc4cc[nH]c4cc3cc2[nH]1","c1cc2cc3cc4cc[nH]c4nc3nc2[nH]1",{},"[ch&r6:0]>>[nr6:0]",null,-0.1429963327],[0.2067760659,110.5909101942,7,"completed",-5.315836,7.0,4,"C(#Cc1cc2c[nH]cc2cc1C#CC1=CC=CC1)C1=CC=CC1","C(#Cc1cc2c[nH]cc2cc1C#CC1=CC=NC1)C1=CC=NC1",{},"[chr5,CH1r5:1]>>[n:1]",null,-0.1872353788],[0.2067696865,90.3631677428,7,"completed",-5.25392,7.0,5,"c1cc2cc3cc4c[nH]cc4cc3cc2cn1","c1cc2cc3nc4c[nH]cc4nc3cc2cn1",{},"[ch&r6:0]>>[nr6:0]",null,-0.1406210213],[0.2067193526,164.2937568699,7,"completed",-5.594872,7.0,7,"C1=NCc2cc3cc4cscc4cc3cc21","C1=NCc2cc3nc4cscc4nc3cc21",{},"[ch&r6:0]>>[nr6:0]",null,-0.3833961447],[0.2063017929,83.1839296623,7,"completed",-5.260452,7.0,7,"C1=c2cc3cc4nnsc4cc3cc2=CC1","c1occ2cc3cc4snnc4cc3cc12",{},"[#6H2r5:1]>>[O:1]",null,-0.1397660183],[0.2061280599,155.1734929104,7,"completed",-5.531484,7.0,7,"C(#CC1=CCC=N1)C1=CCC(C2=CC(C#CC3=CCC=N3)=CC2)=C1","C(#CC1=CCC(C2=NC(C#CC3=CCC=N3)=CC2)=N1)C1=CCC=N1",{},"[chr5,CH1r5:1]>>[n:1]",null,-0.3395677394],[0.2057132811,95.5268782482,7,"completed",-5.13432,7.0,7,"C1=CC(c2cc(Nc3ccccc3)cc(Nc3ccccc3)c2)=NC1","C1=NC(c2cc(Nc3ccccc3)cc(Nc3ccccc3)c2)=NC1",{},"[chr5,CH1r5:1]>>[n:1]",null,-0.0985014571],[0.2050559355,92.3100943802,7,"completed",-5.166152,7.0,7,"C1=NCC=C1c1cc(Nc2ccccc2)cc(Nc2ccccc2)c1","C1=C(c2cc(Nc3ccccc3)cc(Nc3ccccc3)c2)N=NC1",{},"[chr5,CH1r5:1]>>[n:1]",null,-0.1032735988],[0.2048921975,120.1907159988,7,"completed",-5.558624,7.0,4,"C1=CC(c2cc(C3=CCC=C3)nc(Nc3ccccc3)n2)=CC1","C1=CC(c2nc(Nc3ccccc3)nc(C3=CCC=C3)n2)=CC1",{},"[ch&r6:0]>>[nr6:0]",null,-0.3427979509],[0.2041059353,113.2200287993,7,"completed",-5.4278,7.0,4,"C1=CCC(c2cc(Nc3ccccc3)cc(C3=CC=CC3)n2)=C1","c1ccc(Nc2cc(-c3cccs3)nc(-c3cccs3)c2)cc1",{},"[#6H2r5:1]>>[S:1]",null,-0.2558723637],[0.2040267042,152.3744220682,7,"completed",-4.890244,7.0,7,"C1=NC(Nc2cc(-c3ccccc3)cc(-c3ccccc3)c2)=CC1","c1ccc(-c2cc(Nc3c[nH]cn3)cc(-c3ccccc3)c2)cc1",{},"[#6H2r5:1]>>[NH:1]",null,-0.2116052421],[0.2039658627,144.3596921242,7,"completed",-5.31326,7.0,4,"C(#Cc1cc2c(cc1C#CC1=NC=CC1)=CCC=2)C1=NC=CC1","C(#Cc1cc2c(cc1C#Cc1nccs1)=CCC=2)c1nccs1",{},"[#6H2r5:1]>>[S:1]",null,-0.2076652023],[0.203281283,90.4544950778,7,"completed",-4.9402,7.0,7,"c1cc2cc3cc4c[nH]cc4cc3cc2s1","c1cc2nc3cc4c[nH]cc4cc3nc2s1",{},"[ch&r6:0]>>[nr6:0]",null,-0.1438564398],[0.2031925106,78.0651457573,7,"completed",-5.194028,7.0,7,"C1=c2cc3cc4nnsc4cc3cc2=CC1","c1scc2cc3cc4snnc4cc3cc12",{},"[#6H2r5:1]>>[S:1]",null,-0.1021096799],[0.2031326623,107.4308559859,7,"completed",-5.311052,7.0,7,"C1=NC(Nc2cc(-c3ccccc3)cc(-c3ccccc3)c2)=CC1","C1=C(Nc2cc(-c3ccccc3)cc(-c3ccccc3)c2)N=NC1",{},"[chr5,CH1r5:1]>>[n:1]",null,-0.1826675469],[0.2029860232,145.350327803,7,"completed",-5.630844,7.0,7,"c1c2c(cc3c1=NCN=3)SCS2","C1=CC(=C2N=c3cc4c(cc3=N2)SCS4)C=C1",{},"[r5:1][CH2r5:2][r5:3]>>[r5:1][C:2](=C1cccc1)[r5:3]",null,-0.3990068175],[0.2028756331,109.1015936204,7,"completed",-5.403144,7.0,7,"c1cc2cc3cc4cscc4cc3cc2o1","c1cc2cc3nc4cscc4nc3cc2o1",{},"[ch&r6:0]>>[nr6:0]",null,-0.2386049816],[0.202824743,75.5891846887,7,"completed",-4.708912,7.0,7,"c1[nH]cc2cc3cc4[nH]ncc4cc3cc12","c1[nH]cc2cc3cc4[nH]nnc4cc3cc12",{},"[chr5,CH1r5:1]>>[n:1]",null,-0.2840055254],[0.2024002568,103.4632644163,7,"completed",-5.33304,7.0,6,"C1=c2cc3cc4ccccc4cc3cc2=NC1","C1=c2cc3nc4ccccc4nc3cc2=NC1",{},"[ch&r6:0]>>[nr6:0]",null,-0.193171922],[0.2018442451,85.778622939,7,"completed",-5.201572,7.0,7,"C1=CN=C(c2cc(Nc3ccccc3)cc(Nc3ccccc3)c2)C1","c1ccc(Nc2cc(Nc3ccccc3)cc(-c3ncco3)c2)cc1",{},"[#6H2r5:1]>>[O:1]",null,-0.1114147164],[0.201800918,77.3929180573,7,"completed",-5.3266,7.0,6,"c1ccc2cc3cc4cscc4cc3cc2c1","c1ccc2cc3nc4cscc4nc3cc2c1",{},"[ch&r6:0]>>[nr6:0]",null,-0.1764935358],[0.2016767408,67.2853670942,7,"completed",-4.812688,7.0,7,"c1cc2cc3cc4cscc4cc3cc2[nH]1","c1scc2cc3cc4[nH]ncc4cc3cc12",{},"[chr5,CH1r5:1]>>[n:1]",null,-0.2120752966],[0.2015717681,101.7921747507,7,"completed",-5.27738,7.0,5,"C1=CC(=C2Sc3ccc4c(c3S2)=CCC=4)C=C1","C1=CC(=C2Sc3ccc4c(c3S2)=CCN=4)C=C1",{},"[chr5,CH1r5:1]>>[n:1]",null,-0.1605579098],[0.2013809538,75.9575966487,7,"completed",-4.829892,7.0,7,"c1cc2cc3cc4c[nH]cc4cc3cc2[nH]1","c1cc2cc3nc4c[nH]cc4nc3cc2[nH]1",{},"[ch&r6:0]>>[nr6:0]",null,-0.2037624573],[0.201263226,138.9958792036,7,"completed",-5.240948,7.0,6,"C1=CC(=C2Sc3ccc4ccccc4c3S2)C=C1","C1=CC(=C2Sc3ccc4c(c3S2)CC=C4)C=C1",{},"[c:0]1[ch:1][ch][c:3][c!r5:4][c!r5:5]1>>[c:0]1[CH2:1][c:3][c:4][c:5]1",null,-0.1704533966],[0.2008960153,91.4693301429,7,"completed",-5.268732,7.0,7,"c1cc2cc3cc4cocc4cc3cc2s1","c1cc2nc3cc4cocc4cc3nc2s1",{},"[ch&r6:0]>>[nr6:0]",null,-0.1493893483],[0.2008705342,79.104144658,7,"completed",-5.2024,7.0,6,"c1cnc2cc3cc4c[nH]cc4cc3cc2c1","c1cnc2cc3nc4c[nH]cc4nc3cc2c1",{},"[ch&r6:0]>>[nr6:0]",null,-0.1067496515],[0.1999130141,75.9188924586,7,"completed",-5.058604,7.0,7,"c1cc2cc3cc4c[nH]cc4cc3cc2s1","c1cc2cc3nc4c[nH]cc4nc3cc2s1",{},"[ch&r6:0]>>[nr6:0]",null,-0.0812610383],[0.1991703476,109.4682847639,7,"completed",-5.268088,7.0,7,"C1=NCC=C1c1cc(Nc2ccccc2)cc(Nc2ccccc2)c1","c1ccc(Nc2cc(Nc3ccccc3)cc(-c3cnoc3)c2)cc1",{},"[#6H2r5:1]>>[O:1]",null,-0.1607095438],[0.1991030754,157.1921944862,7,"completed",-5.175168,7.0,7,"c1cc2cc3cc4[nH]ccc4cc3cc2[nH]1","c1cc2cc3nc4[nH]ccc4cc3nc2[nH]1",{},"[ch&r6:0]>>[nr6:0]",null,-0.1657648872],[0.1990722354,110.1191465681,7,"completed",-5.144072,7.0,7,"c1cc2cc3cc4c[nH]cc4cc3cc2o1","c1cc2cc3nc4c[nH]cc4nc3cc2o1",{},"[ch&r6:0]>>[nr6:0]",null,-0.1143589683],[0.1989836239,98.8150624147,7,"completed",-4.960164,7.0,7,"C1=Nc2cc3cc4c[nH]cc4cc3cc2C1","c1[nH]cc2cc3cc4c(cc3cc12)CN=N4",{},"[chr5,CH1r5:1]>>[n:1]",null,-0.1390896435],[0.1985643706,173.4365637509,7,"completed",-5.252264,7.0,5,"C1=CC(C=Cc2cc(-c3csc(C=CC4=CCC=C4)c3)cs2)=CC1","C1=CC(C=Cc2nc(-c3csc(C=CC4=CCC=C4)n3)cs2)=CC1",{},"[chr5,CH1r5:1]>>[n:1]",null,-0.2035695489],[0.198563777,81.2554350136,7,"completed",-5.374624,7.0,7,"c1cc2cc3cc4cocc4cc3cc2s1","c1cc2cc3nc4cocc4nc3cc2s1",{},"[ch&r6:0]>>[nr6:0]",null,-0.2087041758],[0.1984227086,194.8579244631,7,"completed",-5.65504,7.0,6,"C1=CC(C2=CCC=C2C=CC2=CCC=C2C2=CCC=C2)=CC1","C1=CC(C2=NCC=C2C=CC2=CCN=C2C2=CCC=C2)=CC1",{},"[chr5,CH1r5:1]>>[n:1]",null,-0.4346534453],[0.198379647,104.7626093079,7,"completed",-5.305992,7.0,7,"C1=CN=C(c2cc(Nc3ccccc3)cc(Nc3ccccc3)c2)C1","C1=NCC(c2cc(Nc3ccccc3)cc(Nc3ccccc3)c2)=N1",{},"[chr5,CH1r5:1]>>[n:1]",null,-0.1782336368],[0.1983290843,110.3984718495,7,"completed",-5.21206,7.0,7,"C1=CC(c2cc(Nc3ccccc3)cc(Nc3ccccc3)c2)=NC1","c1ccc(Nc2cc(Nc3ccccc3)cc(-c3ccon3)c2)cc1",{},"[#6H2r5:1]>>[O:1]",null,-0.1354288372],[0.1982188747,100.6758638605,7,"completed",-5.289156,7.0,7,"C1=NCc2cc3cc4cocc4cc3cc21","c1occ2cc3cc4c(cc3cc12)CN=N4",{},"[chr5,CH1r5:1]>>[n:1]",null,-0.1663364837],[0.1980906378,303.2077652831,7,"completed",-4.821888,7.0,4,"C1=CC(C2=C(NC3=C(C4=CCC=C4)CC=C3)C=CC2)=CC1","C1=CC(C2=C(NC3=C(C4=CCC=C4)CC=N3)N=CC2)=CC1",{},"[chr5,CH1r5:1]>>[n:1]",null,-0.3603257254],[0.1976699943,213.4245167363,7,"completed",-5.455492,7.0,4,"C(#CC1=CC(c2ccco2)=CC1)C1=CC(c2ccco2)=CC1","C(#Cc1cc(-c2ccco2)co1)c1cc(-c2ccco2)co1",{},"[#6H2r5:1]>>[O:1]",null,-0.3278316027],[0.1973280709,227.3985431693,7,"completed",-5.720912,7.0,4,"C1=CCC(C2=NCC=C2C=CC2=CCN=C2C2=CC=CC2)=C1","C(=CC1=CCN=C1c1cccs1)C1=CCN=C1c1cccs1",{},"[#6H2r5:1]>>[S:1]",null,-0.4905309737],[0.1971713722,167.9573441369,7,"completed",-5.21758,7.0,6,"C1=CC(=C2Sc3ccc4ccccc4c3S2)C=C1","C1=CC(=C2Sc3ccc4c(c3S2)C=CC4)C=C1",{},"[c:0]1[ch:1][ch][c:3][c!r5:4][c!r5:5]1>>[c:0]1[CH2:1][c:3][c:4][c:5]1",null,-0.1870399612],[0.1970967651,124.8509191694,7,"completed",-5.005704,7.0,7,"c1cc2cc3cc4c[nH]cc4cc3cc2o1","c1cc2nc3cc4c[nH]cc4cc3nc2o1",{},"[ch&r6:0]>>[nr6:0]",null,-0.1412257146],[0.1970744635,122.2838289566,7,"completed",-5.38916,7.0,4,"C1=CC(c2cc(Nc3ccccn3)cc(C3=CCC=C3)c2)=CC1","c1ccc(Nc2cc(-c3ccoc3)cc(-c3ccoc3)c2)nc1",{},"[#6H2r5:1]>>[O:1]",null,-0.2364824572],[0.1970169633,99.9979139803,7,"completed",-5.278484,7.0,7,"C1=NCC(c2cc(Nc3ccccc3)cc(Nc3ccccc3)c2)=C1","c1ccc(Nc2cc(Nc3ccccc3)cc(-c3ccno3)c2)cc1",{},"[#6H2r5:1]>>[O:1]",null,-0.1600290178],[0.1969587126,126.1406886394,7,"completed",-5.561292,7.0,4,"C1=CCC(c2cc(Nc3ccccc3)cc(C3=CC=CC3)n2)=C1","C1=CCC(c2nc(Nc3ccccc3)nc(C3=CC=CC3)n2)=C1",{},"[ch&r6:0]>>[nr6:0]",null,-0.3466680327],[0.1963636159,251.940993409,7,"completed",-5.00368,7.0,7,"C1=c2cc3c(cc2=CC1)SCS3","C1=CC(=C2C=c3cc4c(cc3=C2)SCS4)C=C1",{},"[r5:1][CH2r5:2][r5:3]>>[r5:1][C:2](=C1cccc1)[r5:3]",null,-0.26080694],[0.196289324,185.6961275583,7,"completed",-5.598092,7.0,4,"C1=CN=C(c2cc3c(cc2C2=NC=CC2)=CCC=3)C1","C1=NCC(c2cc3c(cc2C2=NC=NC2)=CCC=3)=N1",{},"[chr5,CH1r5:1]>>[n:1]",null,-0.3950315375],[0.1962826266,165.3692038379,7,"completed",-5.285936,7.0,6,"C1=Cc2nc3cc4c(cc3nc2C1)=CCC=4","C1=Cc2nc3cc4cocc4cc3nc2C1",{},"[#6H2r5:1]>>[O:1]",null,-0.2104455979],[0.1956485862,140.300338726,7,"completed",-4.94986,7.0,6,"C1=Cc2nc3cc4c(cc3nc2C1)=CCC=4","C1=Cc2nc3cc4c[nH]cc4cc3nc2C1",{},"[#6H2r5:1]>>[NH:1]",null,-0.1752991005],[0.1953260815,83.0143356893,7,"completed",-5.140024,7.0,7,"c1cc2cc3cc4cocc4cc3cc2[nH]1","c1cc2cc3nc4cocc4nc3cc2[nH]1",{},"[ch&r6:0]>>[nr6:0]",null,-0.0876146164],[0.1951529303,118.7149240491,7,"completed",-5.239476,7.0,7,"C1=Nc2cc3cc4c[nH]cc4cc3cc2C1","C1=Nc2cc3nc4c[nH]cc4nc3cc2C1",{},"[ch&r6:0]>>[nr6:0]",null,-0.1537058064],[0.19510045,162.1111636934,7,"completed",-5.314732,7.0,5,"C1=CC(C=Cc2csc(-c3cc(C=CC4=CCC=C4)cs3)c2)=CC1","C1=CC(C=Cc2csc(-c3nc(C=CC4=CCC=C4)cs3)n2)=CC1",{},"[chr5,CH1r5:1]>>[n:1]",null,-0.221074302],[0.1949899593,142.9885796321,7,"completed",-5.124936,7.0,7,"C1=c2cc3cc4cccnc4cc3cc2=CC1","C1=c2cc3nc4cccnc4nc3cc2=CC1",{},"[ch&r6:0]>>[nr6:0]",null,-0.1440500535],[0.1948101067,167.7567309578,7,"completed",-5.095956,7.0,6,"C1=Cc2nc3cc4c(cc3nc2C1)=CCC=4","C1=c2cc3nc4ccoc4nc3cc2=CC1",{},"[#6H2r5:1]>>[O:1]",null,-0.1677806133],[0.1947730388,184.1868833176,7,"completed",-5.369748,7.0,7,"C(#Cc1ccc2ccc(C#Cc3cc[nH]c3)cc2c1)c1cc[nH]c1","C(#Cc1cc2cc(C#Cc3cc[nH]c3)ncc2cn1)c1cc[nH]c1",{},"[ch&r6:0]>>[nr6:0]",null,-0.2637786191],[0.1938246906,160.6350062585,7,"completed",-5.317768,7.0,7,"C1=NCc2nc3cc4c(cc3nc21)=CCC=4","C1=c2cc3nc4c(nc3cc2=CC1)N=NC4",{},"[chr5,CH1r5:1]>>[n:1]",null,-0.2214516361],[0.1937030305,239.8129254747,7,"completed",-5.298816,7.0,7,"C1=CC(=C2C=c3cc4c(cc3=C2)SCS4)C=C1","C1=CC(=C2C=c3cc4c(cc3=C2)SOS4)C=C1",{},"[#6H2r5:1]>>[O:1]",null,-0.2772703773],[0.1936314893,145.5857934287,7,"completed",-5.423292,7.0,4,"C(#Cc1cc2c(cc1C#CC1=CC=NC1)=CCC=2)C1=CC=NC1","C(#Cc1cc2c(cc1C#Cc1ccns1)=CCC=2)c1ccns1",{},"[#6H2r5:1]>>[S:1]",null,-0.2690890275],[0.1932337722,99.3467190463,7,"completed",-5.225584,7.0,6,"C1=CC(=C2Sc3ccc4cscc4c3S2)C=C1","C1=CC(=C2Sc3ncc4cscc4c3S2)C=C1",{},"[ch&r6:0]>>[nr6:0]",null,-0.1326564273],[0.1929391921,89.169327697,7,"completed",-5.175536,7.0,7,"C1=CN=C(c2cc(Nc3ccccc3)cc(Nc3ccccc3)c2)C1","c1ccc(Nc2cc(Nc3ccccc3)cc(-c3nccs3)c2)cc1",{},"[#6H2r5:1]>>[S:1]",null,-0.1036675252],[0.1922578259,129.8397652589,7,"completed",-5.365884,7.0,4,"C(#Cc1cc2c(cc1C#CC1=CC=CC1)=CCC=2)C1=CC=CC1","C(#Cc1cc2c(cc1C#CC1=CC=NC1)=CCC=2)C1=CC=NC1",{},"[chr5,CH1r5:1]>>[n:1]",null,-0.2269329689],[0.1919599788,103.7960114821,7,"completed",-5.137264,7.0,7,"C1=CC(c2cc(Nc3ccccc3)cc(Nc3ccccc3)c2)=NC1","c1ccc(Nc2cc(Nc3ccccc3)cc(-c3ccsn3)c2)cc1",{},"[#6H2r5:1]>>[S:1]",null,-0.1070234964],[0.1916403464,105.6578436105,7,"completed",-5.34362,7.0,4,"C1=CCC(c2cc(Nc3ccccn3)cc(C3=CC=CC3)c2)=C1","c1ccc(Nc2cc(-c3cccs3)cc(-c3cccs3)c2)nc1",{},"[#6H2r5:1]>>[S:1]",null,-0.2006126244],[0.1913133443,96.131159436,7,"completed",-5.207552,7.0,7,"C1=NCC=C1c1cc(Nc2ccccc2)cc(Nc2ccccc2)c1","c1ccc(Nc2cc(Nc3ccccc3)cc(-c3cnsc3)c2)cc1",{},"[#6H2r5:1]>>[S:1]",null,-0.1221034063],[0.1912943395,106.4433243107,7,"completed",-5.106076,7.0,3,"C(#Cc1cccc2c1=CCC=2)c1cccc2c1=CCC=2","C(#Cc1cccc2c1SCS2)c1cccc2c1SCS2",{},"[CH,ch:0]1=[C,c:1][C,c:2]=[CH,ch:3][*:4]1>>[S:0]1[*:1]=,:[*:2][S:3][*:4]1",null,-0.1065282639],[0.1911089364,181.8718446693,7,"completed",-5.237636,7.0,6,"O=c1cc[nH]c2cc3cc4c(cc3cc12)=CCC=4","O=c1cc[nH]c2nc3cc4c(cc3nc12)=CCC=4",{},"[ch&r6:0]>>[nr6:0]",null,-0.2058148815],[0.1906424589,285.9825349393,7,"completed",-4.866232,7.0,7,"C1=C(N(c2ccccc2)c2ccccc2)SCS1","c1ccc(N(C2=NSCS2)c2ccccc2)cc1",{},"[chr5,CH1r5:1]>>[n:1]",null,-0.3294894147],[0.1905179801,173.5183705076,7,"completed",-4.982704,7.0,4,"C1=CC(C2=C(NC3=C(C4=CCC=C4)CC=C3)C=CC2)=CC1","C1=CC(C2=C(NC3=C(C4=CCC=C4)CN=C3)C=NC2)=CC1",{},"[chr5,CH1r5:1]>>[n:1]",null,-0.1919641039],[0.190401061,291.6319570648,7,"completed",-5.15134,7.0,7,"C1=CC(=C2C=c3cc4c(cc3=C2)SCS4)C=C1","C1=CC(=C2C=c3cc4c(cc3=C2)SCS4)C=N1",{},"[chr5,CH1r5:1]>>[n:1]",null,-0.2938379455],[0.1903517236,124.6502583658,7,"completed",-5.025484,7.0,4,"C1=CC(c2cc(NC3=CCC=N3)cc(C3=CCC=C3)c2)=CC1","C1=NC(Nc2cc(-c3ccsc3)cc(-c3ccsc3)c2)=CC1",{},"[#6H2r5:1]>>[S:1]",null,-0.1351239346],[0.1901026591,102.8861181399,7,"completed",-4.97838,7.0,5,"C1=CC(=C2C=c3ccc4c[nH]cc4c3=C2)C=C1","C1=CC(=C2Sc3ccc4c[nH]cc4c3S2)C=C1",{},"[CH,ch:0]1=[C,c:1][C,c:2]=[CH,ch:3][*:4]1>>[S:0]1[*:1]=,:[*:2][S:3][*:4]1",null,-0.1335415713],[0.1899048905,184.3496669407,7,"completed",-5.314916,7.0,4,"C(#CC1=CC(c2cccs2)=CC1)C1=CC(c2cccs2)=CC1","C(#Cc1cc(-c2cccs2)cs1)c1cc(-c2cccs2)cs1",{},"[#6H2r5:1]>>[S:1]",null,-0.2379440152],[0.1893359278,177.4238783264,7,"completed",-5.815948,7.0,3,"C1=Cc2nc3c(cc2C1)CC=C3","C1=CC(=C2C=Cc3nc4c(cc32)CC=C4)C=C1",{},"[r5:1][CH2r5:2][r5:3]>>[r5:1][C:2](=C1cccc1)[r5:3]",null,-0.5316429126],[0.1891198114,135.8011084767,7,"completed",-5.226688,7.0,7,"C1=NCc2nc3cc4c(cc3nc21)=CCC=4","C1=c2cc3nc4cnsc4nc3cc2=CC1",{},"[#6H2r5:1]>>[S:1]",null,-0.1621923773],[0.1890914838,105.2969684353,7,"completed",-5.28244,7.0,6,"C1=CC(=C2Sc3ccc4cocc4c3S2)C=C1","C1=CC(=C2Sc3ncc4cocc4c3S2)C=C1",{},"[ch&r6:0]>>[nr6:0]",null,-0.1655197415],[0.188984657,168.4227992589,7,"completed",-5.20976,7.0,6,"O=c1ccoc2c1=C(C#CC1=c3c(=O)ccoc3=CC1)CC=2","O=c1cc[nH]c2c1=C(C#CC1=c3c(=O)cc[nH]c3=CC1)CC=2",{},"[o:1]>>[nH:1]",null,-0.185119949],[0.1887819978,150.5888676532,7,"completed",-5.2231,7.0,3,"C(=CC1=c2ccccc2=CC1)C1=c2ccccc2=CC1","C(=CC1=c2ccccc2=NC1)C1=c2ccccc2=NC1",{},"[chr5,CH1r5:1]>>[n:1]",null,-0.1735000748],[0.1887214667,94.670733903,7,"completed",-5.270756,7.0,7,"C1=NCC(c2cc(Nc3ccccc3)cc(Nc3ccccc3)c2)=C1","c1ccc(Nc2cc(Nc3ccccc3)cc(-c3ccns3)c2)cc1",{},"[#6H2r5:1]>>[S:1]",null,-0.1524787772],[0.1886063466,105.6742556249,7,"completed",-5.052624,7.0,6,"C1=CC(=C2Sc3ccc4c[nH]cc4c3S2)C=C1","C1=CC(=C2Sc3ncc4c[nH]cc4c3S2)C=C1",{},"[ch&r6:0]>>[nr6:0]",null,-0.110755795],[0.1885316818,155.0763089285,7,"completed",-5.209024,7.0,3,"C(#Cc1cc2ccccc2cn1)c1cc2ccccc2cn1","C(#Cc1cc2c(cn1)=CCC=2)c1cc2c(cn1)=CCC=2",{},"[c:0]1[ch:1][ch][c:3][c!r5:4][c!r5:5]1>>[c:0]1[CH2:1][c:3][c:4][c:5]1",null,-0.1728378302],[0.1882737075,216.6523561201,7,"completed",-5.377384,7.0,6,"c1cnc2cc3cc4cocc4cc3cc2c1","c1cnc2nc3cc4cocc4cc3nc2c1",{},"[ch&r6:0]>>[nr6:0]",null,-0.2909291431],[0.1881058543,194.9944222393,7,"completed",-5.718428,7.0,3,"C1=Cc2cc3c(nc2C1)CC=C3","C1=CC(=C2C=Cc3cc4c(nc32)CC=C4)C=C1",{},"[r5:1][CH2r5:2][r5:3]>>[r5:1][C:2](=C1cccc1)[r5:3]",null,-0.4747893095],[0.1877706516,248.2234267182,7,"completed",-4.38084,7.0,3,"C(#Cc1ccccc1)C1=CC(=C2C=CC(C#Cc3ccccc3)=C2)C=C1","C(#Cc1ccccc1)C1=CSC(=C2SC=C(C#Cc3ccccc3)S2)S1",{},"[CH,ch:0]1=[C,c:1][C,c:2]=[CH,ch:3][*:4]1>>[S:0]1[*:1]=,:[*:2][S:3][*:4]1",null,-0.5612829156],[0.1876267107,102.25085377,7,"completed",-5.28382,7.0,7,"c1scc2cc3cc4oncc4cc3cc12","c1scc2cc3cc4onnc4cc3cc12",{},"[chr5,CH1r5:1]>>[n:1]",null,-0.1643539941],[0.1875854611,168.730578839,7,"completed",-5.300472,7.0,7,"C1=NCc2nc3cc4c(cc3nc21)=CCC=4","C1=c2cc3nc4cnoc4nc3cc2=CC1",{},"[#6H2r5:1]>>[O:1]",null,-0.2194598583],[0.1875696573,102.9124774553,7,"completed",-5.195132,7.0,7,"C1=NC=C(c2cc(Nc3ccccc3)cc(Nc3ccccc3)c2)C1","c1ccc(Nc2cc(Nc3ccccc3)cc(-c3cnc[nH]3)c2)cc1",{},"[#6H2r5:1]>>[NH:1]",null,-0.1225786513],[0.1875066583,173.0474776061,7,"completed",-5.095864,7.0,4,"C1=CC(C2=C(NC3=C(C4=CCC=C4)C=CC3)CC=C2)=CC1","C1=CC(C2=C(NC3=C(C4=CCC=C4)C=NC3)CN=C2)=CC1",{},"[chr5,CH1r5:1]>>[n:1]",null,-0.1730716952],[0.18728255,158.3635255431,7,"completed",-4.912784,7.0,3,"C1=c2ccc(Nc3ccc4c(c3)=CCC=4)cc2=CC1","c1cc2cocc2cc1Nc1ccc2cocc2c1",{},"[#6H2r5:1]>>[O:1]",null,-0.2055563749],[0.1872735874,152.4419272194,7,"completed",-5.649704,7.0,6,"C1=CC(C2=CCC=C2C=CC2=CCC=C2C2=CCC=C2)=CC1","C1=CC(C2=CCN=C2C=CC2=NCC=C2C2=CCC=C2)=CC1",{},"[chr5,CH1r5:1]>>[n:1]",null,-0.4138889224],[0.1872100672,136.8058029828,7,"completed",-5.159344,7.0,3,"C1=CC(Nc2cccc(NC3=CCC=C3)c2)=CC1","C1=NCC=C1Nc1cccc(NC2=CCN=C2)c1",{},"[chr5,CH1r5:1]>>[n:1]",null,-0.1429736542],[0.1872039496,88.1710174912,7,"completed",-5.281796,7.0,6,"c1ccc2cc3cc4n[nH]cc4cc3cc2c1","c1ccc2nc3cc4n[nH]cc4cc3nc2c1",{},"[ch&r6:0]>>[nr6:0]",null,-0.1548177098],[0.1870187224,161.8504964065,7,"completed",-4.808364,7.0,4,"c1cc(Nc2cccc(-c3cccs3)c2)cc(-c2cccs2)c1","C1=C(NC2=CCC(c3cccs3)=C2)C=C(c2cccs2)C1",{},"[c:0]1[ch:1][ch][c:3][c!r5:4][c!r5:5]1>>[c:0]1[CH2:1][c:3][c:4][c:5]1",null,-0.2605203368],[0.1864849797,154.8838249735,7,"completed",-5.354568,7.0,3,"C1=CC(NC2=NCC=C2)=NC1","C1=C(c2ccccc2)CN=C1NC1=NCC(c2ccccc2)=C1",{},"[cH&r6,CH&r5:1]>>[#6:1](-[c]1[ch]ccc[ch]1)",null,-0.2361003682],[0.1864802097,185.6789730527,7,"completed",-4.9356,7.0,3,"c1ccc2c(Nc3cccc4ccccc34)cccc2c1","C1=C(NC2=CCc3ccccc32)c2ccccc2C1",{},"[c:0]1[ch:1][ch][c:3][c!r5:4][c!r5:5]1>>[c:0]1[CH2:1][c:3][c:4][c:5]1",null,-0.2184492789],[0.1864297515,203.6035343629,7,"completed",-5.208196,7.0,6,"O=c1[nH]ccc2cc3cc4c(cc3cc12)=CCC=4","O=c1[nH]ccc2nc3cc4c(cc3nc12)=CCC=4",{},"[ch&r6:0]>>[nr6:0]",null,-0.2172337973],[0.1864046084,161.8100924697,7,"completed",-5.3657,7.0,6,"C(#CC1=CCC(c2ccccc2)=N1)C1=CCC(c2ccccc2)=N1","C(#CC1=CCC(C2=CCC=C2)=N1)C1=CCC(C2=CCC=C2)=N1",{},"[c:0]1[ch:1][ch][c:3][c!r5:4][c!r5:5]1>>[c:0]1[CH2:1][c:3][c:4][c:5]1",null,-0.2465254269],[0.1864011065,79.2373566537,7,"completed",-5.267352,7.0,6,"c1ccc2cc3cc4cocc4cc3cc2c1","c1ccc2nc3cc4cocc4cc3nc2c1",{},"[ch&r6:0]>>[nr6:0]",null,-0.1414278534],[0.1863966602,151.1115003055,7,"completed",-5.159804,7.0,7,"c1cc2cc3cc4[nH]ccc4cc3cc2[nH]1","c1cc2nc3cc4[nH]ccc4nc3cc2[nH]1",{},"[ch&r6:0]>>[nr6:0]",null,-0.156802996],[0.18638846,105.5447743199,7,"completed",-5.233312,7.0,7,"C1=CC(c2cc(Nc3ccccc3)cc(Nc3ccccc3)c2)=NC1","C1=NCN=C1c1cc(Nc2ccccc2)cc(Nc2ccccc2)c1",{},"[chr5,CH1r5:1]>>[n:1]",null,-0.1408830123],[0.185832508,192.9000504601,7,"completed",-5.533232,7.0,3,"C(#Cc1cccc2ccccc12)c1cccc2ccccc12","C(#CC1=CCc2ccccc21)C1=CCc2ccccc21",{},"[c:0]1[ch:1][ch][c:3][c!r5:4][c!r5:5]1>>[c:0]1[CH2:1][c:3][c:4][c:5]1",null,-0.3594141243],[0.185663817,117.2153576226,7,"completed",-4.923456,7.0,3,"C1=CC(Nc2cccc(NC3=CCC=C3)c2-c2ccccc2)=CC1","C1=NC(Nc2cccc(NC3=CCC=N3)c2-c2ccccc2)=CC1",{},"[chr5,CH1r5:1]>>[n:1]",null,-0.1703280781],[0.1856414151,131.5463936371,7,"completed",-5.377568,7.0,6,"C(#CC1=C(C#CC2=CC=CC2)SC(=C2C=CC=C2)S1)C1=CC=CC1","C(#CC1=C(C#CC2=CC=NC2)SC(=C2C=CC=C2)S1)C1=CC=NC1",{},"[chr5,CH1r5:1]>>[n:1]",null,-0.2346401736],[0.1854215692,164.921221043,7,"completed",-5.38272,7.0,7,"C(#CC1=CCC=N1)C1=CCC(C2=CC(C#CC3=CCC=N3)=CC2)=C1","C(#Cc1csc(-c2cc(C#CC3=CCC=N3)cs2)c1)C1=CCC=N1",{},"[#6H2r5:1]>>[S:1]",null,-0.257614057],[0.1851808477,129.1973506994,7,"completed",-5.537096,7.0,3,"C1=NCC(NC2=CC=NC2)=C1","C1=CC(=C2N=CC=C2NC2=CC=NC2=C2C=CC=C2)C=C1",{},"[r5:1][CH2r5:2][r5:3]>>[r5:1][C:2](=C1cccc1)[r5:3]",null,-0.3321263056],[0.1849384871,246.100052434,7,"completed",-5.455584,7.0,3,"C1=CC(=C2C=NN=C2)C=C1","C1=NN=CC1=C1C=C(Nc2ccccc2)C(Nc2ccccc2)=C1",{},"[ch&r6,CH1&r5:1]>>[*:1](-N-c1ccccc1)",null,-0.3500297509],[0.1848853878,202.220324821,7,"completed",-5.638664,7.0,4,"C1=CCC(C2=CCN=C2C=CC2=NCC=C2C2=CC=CC2)=C1","C(=CC1=NCC=C1c1cccs1)C1=NCC=C1c1cccs1",{},"[#6H2r5:1]>>[S:1]",null,-0.4278678805],[0.184786346,299.2055282559,7,"completed",-4.773588,7.0,4,"C1=CCC(C2=C(NC3=C(C4=CC=CC4)CC=C3)C=CC2)=C1","C1=CCC(C2=C(NC3=C(C4=CC=CC4)CC=N3)N=CC2)=C1",{},"[chr5,CH1r5:1]>>[n:1]",null,-0.3764716418],[0.1846654175,104.8283455074,7,"completed",-5.152628,7.0,6,"C1=Cc2cc3nc4c(nc3cc2C1)=CCC=4","C1=c2nc3cc4ccsc4cc3nc2=CC1",{},"[#6H2r5:1]>>[S:1]",null,-0.1111131772],[0.1846629042,171.3900979721,7,"completed",-4.917384,7.0,4,"C1=CCC(c2cc(NC3=CSCS3)cc(C3=CC=CC3)c2)=C1","C1=CCC(c2cc(NC3=NSCS3)cc(C3=CC=CC3)c2)=C1",{},"[chr5,CH1r5:1]>>[n:1]",null,-0.2138115558],[0.1844505181,88.1504587178,7,"completed",-4.855652,7.0,4,"C1=CCC(c2cc(NC3=CCC=C3)cc(NC3=CCC=C3)c2)=C1","C1=CCC(c2cc(NC3=CCC=N3)cc(NC3=CCC=N3)c2)=C1",{},"[chr5,CH1r5:1]>>[n:1]",null,-0.1924224947],[0.1843144504,173.5523892763,7,"completed",-5.324392,7.0,4,"C(#CC1=CC(c2cccs2)=CC1)C1=CC(c2cccs2)=CC1","C(#CC1=CC(c2nccs2)=CC1)C1=CC(c2nccs2)=CC1",{},"[chr5,CH1r5:1]>>[n:1]",null,-0.234078617],[0.1843068217,123.215859096,7,"completed",-5.1495,7.0,7,"c1ccc(N(c2ccccc2)c2ccsc2)cc1","c1ccc(N(c2ccccc2)c2ccsn2)cc1",{},"[chr5,CH1r5:1]>>[n:1]",null,-0.1279951969],[0.1842839486,102.6584370071,7,"completed",-5.223836,7.0,5,"C1=CC(=C2Sc3ccc4c(c3S2)=CCC=4)C=C1","C1=CC(=C2Sc3ccc4c(c3S2)=NCC=4)C=C1",{},"[chr5,CH1r5:1]>>[n:1]",null,-0.1343617453],[0.1842698643,171.4666587087,7,"completed",-5.457608,7.0,4,"C(#CC1=CC(c2cccs2)=CC1)C1=CC(c2cccs2)=CC1","C(#CC1=NC(c2cccs2)=CC1)C1=NC(c2cccs2)=CC1",{},"[chr5,CH1r5:1]>>[n:1]",null,-0.3034200406],[0.184245511,161.1463698173,7,"completed",-5.222364,7.0,3,"C1=CC(c2ccc(Nc3ccc(C4=CCC=C4)cc3)cc2)=CC1","C1=CC(c2ccc(Nc3ccc(C4=CCC=C4)cn3)nc2)=CC1",{},"[ch&r6:0]>>[nr6:0]",null,-0.1824962938],[0.1842217446,175.9068710973,7,"completed",-5.301852,7.0,4,"C1=CCC(c2nc(Nc3ccccc3)nc(C3=CC=CC3)n2)=C1","C1=CCC(c2nc(NC3=CCC=C3)nc(C3=CC=CC3)n2)=C1",{},"[c:0]1[ch:1][ch][c:3][c!r5:4][c!r5:5]1>>[c:0]1[CH2:1][c:3][c:4][c:5]1",null,-0.2256277907],[0.1841754099,99.9447706035,7,"completed",-5.09982,7.0,7,"c1cc2cc3cc4cc[nH]c4cc3cc2[nH]1","c1n[nH]c2cc3cc4[nH]ncc4cc3cc12",{},"[chr5,CH1r5:1]>>[n:1]",null,-0.09994485],[0.1841754099,89.6326998321,7,"completed",-5.085284,7.0,7,"c1cc2cc3cc4[nH]ccc4cc3cc2[nH]1","c1n[nH]c2cc3cc4cn[nH]c4cc3cc12",{},"[chr5,CH1r5:1]>>[n:1]",null,-0.0902227],[0.183893994,171.4825521061,7,"completed",-5.374624,7.0,7,"C(#CC1=CCC(C2=CC(C#CC3=CCN=C3)=CC2)=C1)C1=CCN=C1","C(#Cc1cnsc1)C1=CCC(C2=CC(C#Cc3cnsc3)=CC2)=C1",{},"[#6H2r5:1]>>[S:1]",null,-0.2576067797],[0.1838469244,121.2200739778,7,"completed",-5.256956,7.0,3,"C1=CC(c2cc(Nc3ccccc3)cc(C3=CCC=C3)c2)=CC1","c1ccc(Nc2cc(-c3ccoc3)cc(-c3ccoc3)c2)cc1",{},"[#6H2r5:1]>>[O:1]",null,-0.1636017954],[0.1838463442,252.4864760735,7,"completed",-5.59616,7.0,7,"c1c2c(cc3c1=NCN=3)SCS2","C1=CC(=C2Sc3cc4c(cc3S2)=NCN=4)C=C1",{},"[r5:1][CH2r5:2][r5:3]>>[r5:1][C:2](=C1cccc1)[r5:3]",null,-0.4293891544],[0.1837284375,225.7169587441,7,"completed",-5.36018,7.0,6,"C1=Cc2cc3nc4ccccc4nc3cc2C1","c1ccc2nc3cc4[nH]ccc4cc3nc2c1",{},"[#6H2r5:1]>>[NH:1]",null,-0.2900310765],[0.1836259817,118.4717194643,7,"completed",-4.94296,7.0,4,"C1=CC(Nc2cccc(NC3=CCC=C3)c2C2=CCC=C2)=CC1","C1=CC(c2c(NC3=CCC=N3)cccc2NC2=CCC=N2)=CC1",{},"[chr5,CH1r5:1]>>[n:1]",null,-0.1616159444],[0.1836181204,93.6600368784,7,"completed",-5.155112,7.0,6,"C1=CC(=C2Sc3cnc4c(c3S2)=CCC=4)C=C1","C1=CC(=C2Sc3cnc4c[nH]cc4c3S2)C=C1",{},"[#6H2r5:1]>>[NH:1]",null,-0.1012941038],[0.1834610784,166.5459547173,7,"completed",-5.570308,7.0,4,"C(#CC1=CCC=C1c1cccs1)C1=CCC=C1c1cccs1","C(#CC1=CCC=C1c1nccs1)C1=CCC=C1c1nccs1",{},"[chr5,CH1r5:1]>>[n:1]",null,-0.3689450722],[0.1832599257,198.399643086,7,"completed",-4.943512,7.0,7,"c1ccc2c(c1)c1c(c3ccccc32)SCS1","C1=Cc2c3c(c4c(c2C1)SCS4)CC=C3",{},"[c:0]1[ch:1][ch][c:3][c!r5:4][c!r5:5]1>>[c:0]1[CH2:1][c:3][c:4][c:5]1",null,-0.2266313758],[0.1832599257,138.8669289056,7,"completed",-4.967524,7.0,7,"c1ccc2c(c1)c1c(c3ccccc32)SCS1","C1=Cc2c(c3c(c4c2SCS4)C=CC3)C1",{},"[c:0]1[ch:1][ch][c:3][c!r5:4][c!r5:5]1>>[c:0]1[CH2:1][c:3][c:4][c:5]1",null,-0.1669834433],[0.1828741846,156.5558063954,7,"completed",-4.801924,7.0,4,"c1csc(-c2ccccc2Nc2ccccc2-c2cccs2)c1","C1=C(NC2=CCC=C2c2cccs2)C(c2cccs2)=CC1",{},"[c:0]1[ch:1][ch][c:3][c!r5:4][c!r5:5]1>>[c:0]1[CH2:1][c:3][c:4][c:5]1",null,-0.2608560492],[0.1827852027,149.4693933381,7,"completed",-5.161,7.0,7,"C1=Nc2nc3cc4c(cc3nc2C1)=CCC=4","C1=c2cc3nc4ncsc4nc3cc2=CC1",{},"[#6H2r5:1]>>[S:1]",null,-0.1554489934],[0.1826950729,171.1436929513,7,"completed",-4.982888,7.0,4,"C1=CCC(C2=C(NC3=C(C4=CC=CC4)CC=C3)C=CC2)=C1","C1=CCC(C2=C(NC3=C(C4=CC=CC4)CN=C3)C=NC2)=C1",{},"[chr5,CH1r5:1]>>[n:1]",null,-0.1897646482],[0.182689089,151.3017515749,7,"completed",-5.322092,7.0,4,"C(#Cc1cc2c(cc1C#CC1=CC=CC1)SCS2)C1=CC=CC1","C(#Cc1cc2c(cc1C#CC1=CC=NC1)SCS2)C1=CC=NC1",{},"[chr5,CH1r5:1]>>[n:1]",null,-0.2169363955],[0.1826876297,180.1012361026,7,"completed",-5.101568,7.0,7,"C(#CC1=NCC=C1)C1=CCC(C2=CC(C#CC3=NCC=C3)=CC2)=C1","C(#Cc1cc[nH]n1)C1=CCC(C2=CC(C#Cc3cc[nH]n3)=CC2)=C1",{},"[#6H2r5:1]>>[NH:1]",null,-0.1801045807],[0.1826354954,148.2260796454,7,"completed",-5.539028,7.0,3,"C(#Cc1ccc2ccc(C#CC3=CCC=C3)cc2c1)C1=CCC=C1","C(#Cc1ccc2ccc(C#Cc3ccsc3)cc2c1)c1ccsc1",{},"[#6H2r5:1]>>[S:1]",null,-0.34119834],[0.1825418466,118.6587951552,7,"completed",-4.926492,7.0,4,"C1=CCC(c2c(NC3=CCC=C3)cccc2NC2=CCC=C2)=C1","C1=CCC(c2c(NC3=CCC=N3)cccc2NC2=CCC=N2)=C1",{},"[chr5,CH1r5:1]>>[n:1]",null,-0.1697980343],[0.1825060836,100.6381075746,7,"completed",-5.365516,7.0,3,"C1=CC(c2cccc(Nc3cccc(C4=CCC=C4)c3)c2)=CC1","C1=CC(c2ccnc(Nc3cc(C4=CCC=C4)ccn3)c2)=CC1",{},"[ch&r6:0]>>[nr6:0]",null,-0.2113584973],[0.1825013184,293.5338087455,7,"completed",-5.036984,7.0,7,"C1=CC(=C2C=c3cc4c(cc3=C2)SCS4)C=C1","C1=CC(=C2C=c3cc4c(cc3=C2)SCS4)N=C1",{},"[chr5,CH1r5:1]>>[n:1]",null,-0.2968297405],[0.182439719,103.6353267873,7,"completed",-5.301576,7.0,6,"C1=CC(=C2Sc3ccc4cscc4c3S2)C=C1","C1=CC(=C2Sc3ccc4nscc4c3S2)C=C1",{},"[chr5,CH1r5:1]>>[n:1]",null,-0.1750725393],[0.1823231591,72.6800005187,7,"completed",-4.876444,7.0,7,"c1cc2cc3cc4cocc4cc3cc2[nH]1","c1occ2cc3cc4[nH]ncc4cc3cc12",{},"[chr5,CH1r5:1]>>[n:1]",null,-0.1725434791],[0.18222397,133.6422349749,7,"completed",-5.263028,7.0,3,"C1=CC(Nc2cccc(-c3cccc(NC4=CCC=C4)c3)c2)=CC1","C1=NCC=C1Nc1cccc(-c2cccc(NC3=CCN=C3)c2)c1",{},"[chr5,CH1r5:1]>>[n:1]",null,-0.175737105],[0.1821955365,90.5454295433,7,"completed",-5.309304,7.0,6,"C1=CC(=C2Sc3ccc4cscc4c3S2)C=C1","C1=CC(=C2Sc3cnc4cscc4c3S2)C=C1",{},"[ch&r6:0]>>[nr6:0]",null,-0.1722337812],[0.1821554968,182.2112470208,7,"completed",-5.089516,7.0,7,"C1=CC(N(C2=CCC=C2)C2=CCN=C2)=CC1","C1=CC(N(C2=CCN=C2)C2=CCN=C2)=CC1",{},"[chr5,CH1r5:1]>>[n:1]",null,-0.1823589771],[0.181968038,139.0098878028,7,"completed",-5.245824,7.0,7,"C1=NC(Nc2cc(-c3ccccc3)cc(-c3ccccc3)c2)=CC1","c1ccc(-c2cc(Nc3cocn3)cc(-c3ccccc3)c2)cc1",{},"[#6H2r5:1]>>[O:1]",null,-0.1724628134],[0.1818888844,180.0518253893,7,"completed",-5.267076,7.0,7,"C1=c2cc3cc4ncnnc4cc3cc2=CC1","C1=c2cc3cc4nnnnc4cc3cc2=CC1",{},"[ch&r6:0]>>[nr6:0]",null,-0.2147014458],[0.1818336882,220.7468960436,7,"completed",-5.201572,7.0,4,"C(#Cc1ccc(C#Cc2cccs2)c2c1=CCC=2)c1cccs1","C(#Cc1ccc(C#Cc2nccs2)c2c1=CCC=2)c1nccs1",{},"[chr5,CH1r5:1]>>[n:1]",null,-0.2319147667],[0.181801422,145.4971108638,7,"completed",-5.632224,7.0,4,"C1=CC(c2cc(Nc3ccncn3)cc(C3=CCC=C3)c2)=CC1","C1=CC(c2cc(Nc3ncncn3)cc(C3=CCC=C3)c2)=CC1",{},"[ch&r6:0]>>[nr6:0]",null,-0.3999599711],[0.1814910045,91.7442301806,7,"completed",-5.082616,7.0,6,"c1ncc2cc3cc4c[nH]cc4cc3cc2n1","c1[nH]cc2cc3cc4nnncc4cc3cc12",{},"[ch&r6:0]>>[nr6:0]",null,-0.0925477361],[0.1814771641,184.0234403782,7,"completed",-5.411792,7.0,3,"c1ccc2cc(Nc3ccc4ccccc4c3)ccc2c1","c1ccc2ncc(Nc3cnc4ccccc4c3)cc2c1",{},"[ch&r6:0]>>[nr6:0]",null,-0.2854813649],[0.1814080504,176.8554647616,7,"completed",-5.401672,7.0,7,"C1=NCc2nc3cc4c(cc3nc21)=CCC=4","C1=NCc2nc3cc4cscc4cc3nc21",{},"[#6H2r5:1]>>[S:1]",null,-0.2754465343],[0.1812971276,175.2503799542,7,"completed",-5.05198,7.0,6,"c1cnc2cc3cc4c[nH]cc4cc3cc2c1","c1cnc2nc3cc4c[nH]cc4cc3nc2c1",{},"[ch&r6:0]>>[nr6:0]",null,-0.1784449402],[0.1812776523,99.9932667938,7,"completed",-5.09108,7.0,4,"C1=C(Nc2cccs2)C(Nc2cccs2)=CC1","C1=CC(=C2C=C(Nc3cccs3)C(Nc3cccs3)=C2)C=C1",{},"[r5:1][CH2r5:2][r5:3]>>[r5:1][C:2](=C1cccc1)[r5:3]",null,-0.1001880279],[0.1812121399,198.7376398802,7,"completed",-5.320252,7.0,3,"C1=CC(=C2C=C(Nc3ccccc3)C(Nc3ccccc3)=C2)C=C1","C1=CC(=C2C=C(Nc3ccccc3)C(Nc3ccccc3)=C2)C=N1",{},"[chr5,CH1r5:1]>>[n:1]",null,-0.2515293458],[0.1811724854,143.7590868636,7,"completed",-5.31878,7.0,3,"C(#Cc1ccc2c(c1)=CCC=2)c1ccc2c(c1)=CCC=2","C(#Cc1ccc2cocc2c1)c1ccc2cocc2c1",{},"[#6H2r5:1]>>[O:1]",null,-0.2100485],[0.1809967935,111.3759905682,7,"completed",-5.412528,7.0,3,"C1=CCC(c2cccc(Nc3cccc(C4=CC=CC4)c3)c2)=C1","C1=CCC(c2ccnc(Nc3cc(C4=CC=CC4)ccn3)c2)=C1",{},"[ch&r6:0]>>[nr6:0]",null,-0.2454887964],[0.1808722606,116.7196599944,7,"completed",-5.146188,7.0,6,"C1=Cc2cc3nc4c(nc3cc2C1)=CCC=4","C1=Cc2cc3nc4c[nH]cc4nc3cc2C1",{},"[#6H2r5:1]>>[NH:1]",null,-0.1211148686],[0.1808372342,158.6777895231,7,"completed",-4.84636,7.0,4,"C1=CC(NC2=CC(C3=CCC(NC4=CCC=C4)=C3)=CC2)=CC1","C1=NCC=C1NC1=CC(C2=CCC(NC3=CCN=C3)=C2)=CC1",{},"[chr5,CH1r5:1]>>[n:1]",null,-0.2381216773],[0.1808100767,196.8249043975,7,"completed",-5.2737,7.0,5,"C1=c2cc3cc4ccnnc4cc3cc2=CC1","C1=c2cc3nc4ccnnc4nc3cc2=CC1",{},"[ch&r6:0]>>[nr6:0]",null,-0.2313529146],[0.1806086966,185.9844955237,7,"completed",-5.313444,7.0,6,"C(#CC1=CCC(c2ccccc2)=N1)C1=CCC(c2ccccc2)=N1","C(#CC1=CCC(C2=CC=CC2)=N1)C1=CCC(C2=CC=CC2)=N1",{},"[c:0]1[ch:1][ch][c:3][c!r5:4][c!r5:5]1>>[c:0]1[CH2:1][c:3][c:4][c:5]1",null,-0.2385661747],[0.1805615964,132.8183163766,7,"completed",-5.589628,7.0,4,"C(#Cc1cc2c(cc1C#CC1=NC=CC1)=CCC=2)C1=NC=CC1","C(#Cc1cc2c(cc1C#CC1=NC=NC1)=CCC=2)C1=NC=NC1",{},"[chr5,CH1r5:1]>>[n:1]",null,-0.3675746707],[0.2235074214,97.4769747036,8,"completed",-5.320712,8.0,8,"C1=CC(=C2Sc3ccc4ccsc4c3S2)C=C1","C1=CC(=C2Sc3ncc4ccsc4c3S2)C=C1",{},"[ch&r6:0]>>[nr6:0]",null,-0.182678724],[0.223059561,158.6342070874,8,"completed",-5.347576,8.0,8,"C(#Cc1cc2c(cn1)=CCC=2)c1cc2c(cn1)=CCC=2","C(#Cc1cc2cscc2cn1)c1cc2cscc2cn1",{},"[#6H2r5:1]>>[S:1]",null,-0.2349442717],[0.2125298487,147.8849795979,8,"completed",-5.366712,8.0,8,"C1=CC(=C2Sc3cnc4c(c3S2)CC=C4)C=C1","C1=CC(=C2Sc3cnc4ccsc4c3S2)C=C1",{},"[#6H2r5:1]>>[S:1]",null,-0.2381727519],[0.2094471479,106.5481730355,8,"completed",-5.320068,8.0,8,"C1=CC(=C2Sc3ccc4ccsc4c3S2)C=C1","C1=CC(=C2Sc3ccc4ncsc4c3S2)C=C1",{},"[chr5,CH1r5:1]>>[n:1]",null,-0.1873050353],[0.2090680063,202.0823902769,8,"completed",-5.21712,8.0,8,"C(#Cc1ccc2c[nH]cc2c1)c1ccc2c[nH]cc2c1","C(#Cc1ccc2n[nH]cc2c1)c1ccc2n[nH]cc2c1",{},"[chr5,CH1r5:1]>>[n:1]",null,-0.2180795009],[0.2088715482,174.6914626239,8,"completed",-5.239844,8.0,8,"C(#Cc1ccc2c[nH]cc2c1)c1ccc2c[nH]cc2c1","C(#Cc1ccc2c[nH]nc2c1)c1ccc2c[nH]nc2c1",{},"[chr5,CH1r5:1]>>[n:1]",null,-0.2002491344],[0.2083010223,183.9921375579,8,"completed",-5.104972,8.0,8,"C(#Cc1ccc2c[nH]cc2c1)c1ccc2c[nH]cc2c1","C(#Cc1ccc2c[nH]cc2n1)c1ccc2c[nH]cc2n1",{},"[ch&r6:0]>>[nr6:0]",null,-0.1840250523],[0.2077138991,123.9307511963,8,"completed",-5.307004,8.0,8,"C1=CC(=C2Sc3ccc4sccc4c3S2)C=C1","C1=CC(=C2Sc3ncc4sccc4c3S2)C=C1",{},"[ch&r6:0]>>[nr6:0]",null,-0.1906715829],[0.2067998325,166.1316483291,8,"completed",-5.099728,8.0,8,"C(#Cc1ccc2c[nH]cc2c1)c1ccc2c[nH]cc2c1","C(#Cc1cnc2c[nH]cc2c1)c1cnc2c[nH]cc2c1",{},"[ch&r6:0]>>[nr6:0]",null,-0.1661317574],[0.2020696302,107.7677457476,8,"completed",-5.241132,8.0,8,"C1=CC(=C2Sc3ccc4c(c3S2)CC=C4)C=C1","C1=CC(=C2Sc3ccc4ccsc4c3S2)C=C1",{},"[#6H2r5:1]>>[S:1]",null,-0.1461978978],[0.2002943024,140.4920970761,8,"completed",-5.367264,8.0,8,"C1=CC(=C2Sc3cnc4c(c3S2)C=CC4)C=C1","C1=CC(=C2Sc3cnc4sccc4c3S2)C=C1",{},"[#6H2r5:1]>>[S:1]",null,-0.2339631418],[0.1989230977,100.639284049,8,"completed",-5.263396,8.0,8,"C1=CC(=C2Sc3ccc4c(c3S2)N=CC4)C=C1","C1=CC(=C2Sc3ccc4scnc4c3S2)C=C1",{},"[#6H2r5:1]>>[S:1]",null,-0.1523496287],[0.1970064203,184.6256917239,8,"completed",-5.367632,8.0,8,"C(#CC1=CCC(C2=CCC=C2)=N1)C1=CCC(C2=CCC=C2)=N1","C(#Cc1csc(C2=CCC=C2)n1)c1csc(C2=CCC=C2)n1",{},"[#6H2r5:1]>>[S:1]",null,-0.2630281751],[0.1944570239,110.5374838734,8,"completed",-5.228988,8.0,8,"C1=CC(=C2Sc3ccc4c(c3S2)C=CC4)C=C1","C1=CC(=C2Sc3ccc4sccc4c3S2)C=C1",{},"[#6H2r5:1]>>[S:1]",null,-0.1427273918],[0.1930644202,196.8633680603,8,"completed",-5.214636,8.0,8,"C1=CC(=C2Sc3cc4c[nH]cc4cc3S2)C=C1","C1=CC(=C2Sc3cc4c[nH]cc4nc3S2)C=C1",{},"[ch&r6:0]>>[nr6:0]",null,-0.2125899288],[0.1889817877,199.0487502201,8,"completed",-5.327428,8.0,8,"C(#CC1=CCC(C2=CC=CC2)=N1)C1=CCC(C2=CC=CC2)=N1","C(#Cc1csc(C2=CC=CC2)n1)c1csc(C2=CC=CC2)n1",{},"[#6H2r5:1]>>[S:1]",null,-0.2548821642],[0.1880816188,101.2529798342,8,"completed",-5.21988,8.0,8,"C1=CC(=C2Sc3ccc4[nH]ccc4c3S2)C=C1","C1=CC(=C2Sc3cnc4[nH]ccc4c3S2)C=C1",{},"[ch&r6:0]>>[nr6:0]",null,-0.1315068857],[0.1875354447,135.7625409642,8,"completed",-5.286212,8.0,8,"C1=CC(=C2Sc3cnc4c(c3S2)CC=C4)C=C1","C1=CC(=C2Sc3cnc4cc[nH]c4c3S2)C=C1",{},"[#6H2r5:1]>>[NH:1]",null,-0.1882077918],[0.1840812728,140.8348525605,8,"completed",-5.37582,8.0,8,"C1=CC(=C2Sc3ccc4ccsc4c3S2)C=C1","C1=CC(=C2Sc3ccc4cnsc4c3S2)C=C1",{},"[chr5,CH1r5:1]>>[n:1]",null,-0.2389812235],[0.183542987,199.0712224371,8,"completed",-5.321356,8.0,8,"C1=Cc2c(c3c(c4c2SCS4)C=CC3)C1","C1=NCc2c1c1c(c3c2CN=C3)SCS1",{},"[chr5,CH1r5:1]>>[n:1]",null,-0.2522669344],[0.1832176375,131.3902086437,8,"completed",-5.251896,8.0,8,"C1=CC(=C2Sc3ccc4cc[nH]c4c3S2)C=C1","C1=CC(=C2Sc3ccc4nc[nH]c4c3S2)C=C1",{},"[chr5,CH1r5:1]>>[n:1]",null,-0.169023254],[0.1830591657,154.0262064534,8,"completed",-5.336444,8.0,7,"O=c1ccc2cc3cc4cscc4cc3cc2[nH]1","O=c1cnc2cc3cc4cscc4cc3cc2[nH]1",{},"[ch&r6:0]>>[nr6:0]",null,-0.2260926739],[0.1823439358,193.1995203804,8,"completed",-5.168636,8.0,7,"O=c1ccc2cc3cc4c[nH]cc4cc3cc2[nH]1","O=c1ncc2cc3cc4c[nH]cc4cc3cc2[nH]1",{},"[ch&r6:0]>>[nr6:0]",null,-0.1990838917],[0.1821150902,196.6219319543,8,"completed",-5.25346,8.0,8,"O=c1cc[nH]c2cccc(C#Cc3cccc4[nH]ccc(=O)c34)c12","O=c1cc[nH]c2c1C(C#CC1=CCc3[nH]ccc(=O)c31)=CC2",{},"[c:0]1[ch:1][ch][c:3][c!r5:4][c!r5:5]1>>[c:0]1[CH2:1][c:3][c:4][c:5]1",null,-0.2240528291],[0.1804554051,110.8280722921,8,"completed",-5.228804,8.0,8,"C1=CC(=C2Sc3ccc4cc[nH]c4c3S2)C=C1","C1=CC(=C2Sc3ncc4cc[nH]c4c3S2)C=C1",{},"[ch&r6:0]>>[nr6:0]",null,-0.1428712431],[0.1793591034,156.3716593635,8,"completed",-5.087952,8.0,7,"O=c1cnc2cc3cc4c[nH]cc4cc3cc2o1","O=c1cnc2cc3cc4c[nH]cc4cc3cc2[nH]1",{},"[o:1]>>[nH:1]",null,-0.1565989191],[0.1785190344,100.7206824295,8,"completed",-5.613824,8.0,7,"c1cc2cc3cc4sccc4cc3cc2s1","c1nsc2cc3cc4cnsc4cc3cc12",{},"[chr5,CH1r5:1]>>[n:1]",null,-0.3735131274],[0.1785190344,103.9760617059,8,"completed",-5.623668,8.0,7,"c1cc2cc3cc4ccsc4cc3cc2s1","c1nsc2cc3cc4sncc4cc3cc12",{},"[chr5,CH1r5:1]>>[n:1]",null,-0.381028643],[0.1782621792,215.3190789076,8,"completed",-5.39514,8.0,8,"C1=CC(=C2Sc3cc4cscc4cc3S2)C=C1","C1=CC(=C2Sc3cc4cscc4nc3S2)C=C1",{},"[ch&r6:0]>>[nr6:0]",null,-0.2984041544],[0.1762229724,72.0869811652,8,"completed",-4.962004,8.0,7,"c1nc2cc3cc4cscc4cc3cc2[nH]1","c1scc2cc3cc4[nH]nnc4cc3cc12",{},"[chr5,CH1r5:1]>>[n:1]",null,-0.1205302945],[0.1754453576,224.6612103202,8,"completed",-4.986476,8.0,6,"C1=c2c3c(c4c(c2=CC1)=CCC=4)SCS3","C1=c2c(c3c(c4c2=CCN=4)SCS3)=NC1",{},"[chr5,CH1r5:1]>>[n:1]",null,-0.2383015563],[0.1744831412,103.0038013958,8,"completed",-5.999488,8.0,8,"O=c1ccoc2c1CC=C2C#CC1=CCc2c1occc2=O","O=c1cc[nH]c2c1CC=C2C#CC1=CCc2c1[nH]ccc2=O",{},"[o:1]>>[nH:1]",null,-0.6380112284],[0.1743015076,99.4001703828,8,"completed",-5.195316,8.0,6,"c1ccc2cc3cc4c(cc3cc2c1)=NCN=4","c1ccc2cc3cc4n[nH]nc4cc3cc2c1",{},"[#6H2r5:1]>>[NH:1]",null,-0.1197168008],[0.1730932154,99.517997102,8,"completed",-5.37122,8.0,8,"C1=CC(=C2Sc3ccc4c(c3S2)C=NC4)C=C1","C1=CC(=C2Sc3ccc4sncc4c3S2)C=C1",{},"[#6H2r5:1]>>[S:1]",null,-0.2143557162],[0.1730769985,191.693489832,8,"completed",-5.414184,8.0,7,"O=c1ccc2cc3cc4cscc4cc3cc2[nH]1","O=c1ncc2cc3cc4cscc4cc3cc2[nH]1",{},"[ch&r6:0]>>[nr6:0]",null,-0.2917448733],[0.1727844888,156.673372544,8,"completed",-5.267444,8.0,7,"O=c1ccc2cc3cc4c[nH]cc4cc3cc2o1","O=c1cnc2cc3cc4c[nH]cc4cc3cc2o1",{},"[ch&r6:0]>>[nr6:0]",null,-0.1956653196],[0.1720023871,184.6887591242,8,"completed",-5.388608,8.0,8,"C(#Cc1cc[nH]c1)C1=CCC(C2=CC(C#Cc3cc[nH]c3)=CC2)=C1","C(#Cc1cc[nH]c1)C1=NCC(C2=CC(C#Cc3cc[nH]c3)=NC2)=C1",{},"[chr5,CH1r5:1]>>[n:1]",null,-0.2737230001],[0.1712254114,184.8837383491,8,"completed",-5.334972,8.0,8,"C1=Cc2c3c(c4c(c2C1)SCS4)CC=C3","C1=NCc2c1c1c(c3c2SCS3)CN=C1",{},"[chr5,CH1r5:1]>>[n:1]",null,-0.2474586808],[0.1705880345,202.8222149828,8,"completed",-5.87814,8.0,8,"O=c1cc2c(co1)C(C#CC1=CCc3cc(=O)occ31)=CC2","O=c1cc2c(c[nH]1)C(C#CC1=CCc3cc(=O)[nH]cc31)=CC2",{},"[o:1]>>[nH:1]",null,-0.5812338274],[0.1705880345,148.821403653,8,"completed",-5.886052,8.0,8,"O=c1cc2c(co1)CC=C2C#CC1=CCc2coc(=O)cc21","O=c1cc2c(c[nH]1)CC=C2C#CC1=CCc2c[nH]c(=O)cc21",{},"[o:1]>>[nH:1]",null,-0.5700069351],[0.1701660782,141.1028005989,8,"completed",-5.256312,8.0,8,"C1=CC(=C2Sc3ccc4c(c3S2)CC=C4)C=C1","C1=CC(=C2Sc3ccc4ccoc4c3S2)C=C1",{},"[#6H2r5:1]>>[O:1]",null,-0.1785563961],[0.1692914551,103.6982982301,8,"completed",-5.151984,8.0,6,"C1=CC(=C2Sc3ccc4c(c3S2)=CCN=4)C=C1","C1=CC(=C2Sc3ccc4n[nH]cc4c3S2)C=C1",{},"[#6H2r5:1]>>[NH:1]",null,-0.109897597],[0.1683750762,155.6970364946,8,"completed",-5.338376,8.0,8,"C1=CC(=C2Sc3ncc4c(c3S2)CC=C4)C=C1","C1=CC(=C2Sc3ncc4ccoc4c3S2)C=C1",{},"[#6H2r5:1]>>[O:1]",null,-0.228221153],[0.1682125287,108.8420781878,8,"completed",-5.543996,8.0,7,"C1=Nc2cc3cc4c(cc3cc2C1)N=CC4","c1nc2cc3cc4scnc4cc3cc2s1",{},"[#6H2r5:1]>>[S:1]",null,-0.3293045665],[0.1682125287,105.3731367772,8,"completed",-5.545284,8.0,7,"C1=Nc2cc3cc4c(cc3cc2C1)CC=N4","c1nc2cc3cc4ncsc4cc3cc2s1",{},"[#6H2r5:1]>>[S:1]",null,-0.3290283269],[0.1681347711,126.375664451,8,"completed",-5.501308,8.0,8,"c1ccc(-c2cc(NC3=NCN=N3)cc(-c3ccccc3)c2)cc1","C1=CC(c2cc(NC3=NCN=N3)cc(C3=CCC=C3)c2)=CC1",{},"[c:0]1[ch:1][ch][c:3][c!r5:4][c!r5:5]1>>[c:0]1[CH2:1][c:3][c:4][c:5]1",null,-0.3080330873],[0.1680928758,118.7551899677,8,"completed",-4.915176,8.0,4,"C1=CCC(Nc2cc(NC3=CC=CC3)cc(C3=CC=CC3)c2)=C1","C1=CCC(c2cc(Nc3cccs3)cc(Nc3cccs3)c2)=C1",{},"[#6H2r5:1]>>[S:1]",null,-0.1756164899],[0.1675822433,109.1645651806,8,"completed",-5.152352,8.0,8,"C1=CC(=C2Sc3ccc4[nH]ccc4c3S2)C=C1","C1=CC(=C2Sc3ncc4[nH]ccc4c3S2)C=C1",{},"[ch&r6:0]>>[nr6:0]",null,-0.1151514695],[0.1669504459,172.821653928,8,"completed",-4.956944,8.0,8,"C(#Cc1cc2c(cn1)=CCC=2)c1cc2c(cn1)=CCC=2","C(#Cc1cc2c[nH]cc2cn1)c1cc2c[nH]cc2cn1",{},"[#6H2r5:1]>>[NH:1]",null,-0.1997377867],[0.1668203395,167.2562276446,8,"completed",-5.308752,8.0,8,"C1=CC(=C2Sc3ccc4c(c3S2)CC=C4)C=C1","C1=CC(=C2Sc3ccc4c(c3S2)CC=N4)C=C1",{},"[chr5,CH1r5:1]>>[n:1]",null,-0.22209811],[0.1668143458,256.9487139916,8,"completed",-4.938084,8.0,6,"C1=c2c3c(c4c(c2=CC1)=CCC=4)SCS3","C1=c2c3c(c4c(c2=NC1)=NCC=4)SCS3",{},"[chr5,CH1r5:1]>>[n:1]",null,-0.2808360184],[0.166264863,210.4781155706,8,"completed",-5.498088,8.0,4,"C(#Cc1cscc1C1=CC=CC1)c1cscc1C1=CC=CC1","C(#Cc1csnc1C1=CC=CC1)c1csnc1C1=CC=CC1",{},"[chr5,CH1r5:1]>>[n:1]",null,-0.3492181617],[0.1662164387,138.8492098965,8,"completed",-5.308292,8.0,7,"O=c1cc[nH]c2cc3cc4cscc4cc3cc12","O=c1nc[nH]c2cc3cc4cscc4cc3cc12",{},"[ch&r6:0]>>[nr6:0]",null,-0.2013405725],[0.166123676,196.3426119995,8,"completed",-5.187036,8.0,3,"C1=Cc2ccc(Nc3ccc4c(c3)CC=C4)cc2C1","C1=Cc2ncc(Nc3cnc4c(c3)CC=C4)cc2C1",{},"[ch&r6:0]>>[nr6:0]",null,-0.2055779689],[0.1655500952,117.7000445956,8,"completed",-5.279864,8.0,8,"C1=CC(=C2Sc3ccc4cc[nH]c4c3S2)C=C1","C1=CC(=C2Sc3ccc4cn[nH]c4c3S2)C=C1",{},"[chr5,CH1r5:1]>>[n:1]",null,-0.1723523112],[0.1654961175,202.6350470817,8,"completed",-5.270296,8.0,8,"O=c1occc2c1C(C#CC1=CCc3ccoc(=O)c31)=CC2","O=c1[nH]ccc2c1C(C#CC1=CCc3cc[nH]c(=O)c31)=CC2",{},"[o:1]>>[nH:1]",null,-0.2350985301],[0.1654717095,156.6787935521,8,"completed",-5.39928,8.0,7,"O=c1ccc2cc3cc4cocc4cc3cc2[nH]1","O=c1cnc2cc3cc4cocc4cc3cc2[nH]1",{},"[ch&r6:0]>>[nr6:0]",null,-0.2616043164],[0.1654676966,296.9251949585,8,"completed",-5.209668,8.0,6,"C1=c2ccc3c4c(ccc(c24)C1)CC=3","c1cc2csc3ccc4scc1c4c23",{},"[#6H2r5:1]>>[S:1]",null,-0.3066884996],[0.1654676966,200.6773993217,8,"completed",-5.040664,8.0,6,"C1=c2ccc3c4c(ccc(c24)C1)=CC3","c1cc2scc3ccc4scc1c4c32",{},"[#6H2r5:1]>>[S:1]",null,-0.2049306991],[0.1653988688,95.890062695,8,"completed",-5.123188,8.0,4,"C1=CCC(NC2=CCC(C3=CC(NC4=CC=CC4)=CC3)=C2)=C1","C1=NCC(NC2=CCC(C3=CC(NC4=CC=NC4)=CC3)=C2)=C1",{},"[chr5,CH1r5:1]>>[n:1]",null,-0.0972541462],[0.1652290124,155.9066877411,8,"completed",-5.001656,8.0,4,"C1=CCC(Nc2cc(NC3=CC=CC3)cc(C3=CC=NC3)c2)=C1","C1=CCC(Nc2cc(C3=CC=NC3)cc(NC3=CC=CC3)n2)=C1",{},"[ch&r6:0]>>[nr6:0]",null,-0.1704287271],[0.164946758,195.9547277001,8,"completed",-5.478124,8.0,7,"O=c1ccc2cc3cc4cocc4cc3cc2[nH]1","O=c1ncc2cc3cc4cocc4cc3cc2[nH]1",{},"[ch&r6:0]>>[nr6:0]",null,-0.3293286465],[0.1648939595,214.6607746988,8,"completed",-5.41032,8.0,6,"C(#Cc1cncc2c1=CCC=2)c1cncc2c1=CCC=2","C(#Cc1cncc2cscc12)c1cncc2cscc12",{},"[#6H2r5:1]>>[S:1]",null,-0.3053940313],[0.1646317417,161.855277155,8,"completed",-5.397716,8.0,4,"C1=CC(C2=CCC=C2NC2=CCC=C2C2=CCC=C2)=CC1","C1=CC(C2=CCN=C2NC2=NCC=C2C2=CCC=C2)=CC1",{},"[chr5,CH1r5:1]>>[n:1]",null,-0.2638715424],[0.1645791351,138.1112310434,8,"completed",-5.481436,8.0,8,"C1=CCC(c2cc(NC3=CCN=N3)cc(C3=CC=CC3)c2)=C1","C1=CCC(c2cc(NC3=NCN=N3)cc(C3=CC=CC3)c2)=C1",{},"[chr5,CH1r5:1]>>[n:1]",null,-0.3006101944],[0.1644918038,163.7923155575,8,"completed",-5.683652,8.0,8,"C(#Cc1ccsc1)C1=CCC(C2=CC(C#Cc3ccsc3)=CC2)=C1","C(#Cc1ccsc1)C1=NCC(C2=CC(C#Cc3ccsc3)=NC2)=C1",{},"[chr5,CH1r5:1]>>[n:1]",null,-0.4401661671],[0.1644507875,99.8025316304,8,"completed",-5.41768,8.0,6,"c1ccc2cc3cc4c(cc3cc2c1)=NCN=4","c1ccc2cc3cc4nsnc4cc3cc2c1",{},"[#6H2r5:1]>>[S:1]",null,-0.2437450116],[0.1644360668,94.4173294152,8,"completed",-5.09752,8.0,8,"c1ccc2nc3cc4[nH]ncc4cc3nc2c1","C1=c2nc3cc4cn[nH]c4cc3nc2=CC1",{},"[c:0]1[ch:1][ch][c:3][c!r5:4][c!r5:5]1>>[c:0]1[CH2:1][c:3][c:4][c:5]1",null,-0.0944332875],[0.1644152794,105.0560864958,8,"completed",-5.129996,8.0,8,"C1=CC(=C2Sc3ccc4[nH]ccc4c3S2)C=C1","C1=CC(=C2Sc3ccc4[nH]cnc4c3S2)C=C1",{},"[chr5,CH1r5:1]>>[n:1]",null,-0.1071338589],[0.1639572051,190.027666229,8,"completed",-5.240672,8.0,8,"C1=CC(=C2Sc3ccc4c(c3S2)C=CC4)C=C1","C1=CC(=C2Sc3ccc4c(c3S2)N=CC4)C=C1",{},"[chr5,CH1r5:1]>>[n:1]",null,-0.2140255443],[0.1636810503,219.2867175084,8,"completed",-4.897236,8.0,8,"C1=Cc2c3c(c4c(c2C1)SCS4)CC=C3","c1cc2c(s1)c1c(c3sccc32)SCS1",{},"[#6H2r5:1]>>[S:1]",null,-0.2612128479],[0.1632819302,180.1933470834,8,"completed",-5.284556,8.0,4,"C(#Cc1cc2c(cc1C#Cc1ccc[nH]1)=CCC=2)c1ccc[nH]1","C(#Cc1cc2c(cc1C#Cc1ccn[nH]1)=CCC=2)c1ccn[nH]1",{},"[chr5,CH1r5:1]>>[n:1]",null,-0.2217193986],[0.1630571188,105.6062158758,8,"completed",-4.879664,8.0,3,"C1=CC(Nc2cccc(NC3=CCC=C3)c2)=CC1","C1=NC(Nc2cccc(NC3=CCC=N3)c2)=CC1",{},"[chr5,CH1r5:1]>>[n:1]",null,-0.1869255728],[0.1627845499,186.0490236023,8,"completed",-5.358248,8.0,8,"C1=CC(=C2Sc3ccc4c(c3S2)CC=C4)C=C1","C1=CC(=C2Sc3cnc4c(c3S2)CC=C4)C=C1",{},"[ch&r6:0]>>[nr6:0]",null,-0.2594095866],[0.1627255956,149.1283093499,8,"completed",-5.330832,8.0,8,"C1=CC(=C2Sc3ccc4c(c3S2)CC=C4)C=C1","C1=CC(=C2Sc3ncc4c(c3S2)CC=C4)C=C1",{},"[ch&r6:0]>>[nr6:0]",null,-0.2198820698],[0.1626085506,149.9654891629,8,"completed",-4.697964,8.0,7,"C(=Cc1cc(C=Cc2ccccc2)cc(C2=CSSS2)c1)c1ccccc1","C(=Cc1cc(C=Cc2ccccc2)cc(C2=NSSS2)c1)c1ccccc1",{},"[chr5,CH1r5:1]>>[n:1]",null,-0.3188883678],[0.1622409736,232.959905986,8,"completed",-5.620264,8.0,8,"C1=CC(=C2C=c3cnc4c[nH]cc4c3=C2)C=C1","C1=CC(=C2C=c3cnc4c[nH]cc4c3=N2)C=C1",{},"[chr5,CH1r5:1]>>[n:1]",null,-0.4323203515],[0.1620320402,110.6979127305,8,"completed",-5.179676,8.0,5,"C1=CC(=C2Sc3ccc4c(c3S2)=CCC=4)C=C1","C1=CC(=C2Sc3ncc4c(c3S2)=CCC=4)C=C1",{},"[ch&r6:0]>>[nr6:0]",null,-0.1239543372],[0.1619419138,83.4018012365,8,"completed",-5.00874,8.0,7,"c1cc2cc3cc4cscc4cc3cc2s1","c1nc2cc3cc4cscc4cc3cc2s1",{},"[chr5,CH1r5:1]>>[n:1]",null,-0.1050560344],[0.1618150722,125.603837479,8,"completed",-4.88638,8.0,5,"C(#Cc1cc(C#CC2=CSCS2)cc(-c2ccccc2)c1)C1=CSCS1","C(#Cc1cc(C#CC2=CSCS2)cc(C2=CC=CC2)c1)C1=CSCS1",{},"[c:0]1[ch:1][ch][c:3][c!r5:4][c!r5:5]1>>[c:0]1[CH2:1][c:3][c:4][c:5]1",null,-0.1952863056],[0.1615590948,117.6282143011,8,"completed",-5.08924,8.0,7,"C1=c2cc3cc4nc[nH]c4cc3cc2=CC1","C1=c2nc3cc4nc[nH]c4cc3nc2=CC1",{},"[ch&r6:0]>>[nr6:0]",null,-0.1178691131],[0.1614091959,167.7543776136,8,"completed",-5.620632,8.0,8,"C(#Cc1ccc2cocc2c1)c1ccc2cocc2c1","C(#Cc1ccc2cocc2n1)c1ccc2cocc2n1",{},"[ch&r6:0]>>[nr6:0]",null,-0.4011979488],[0.1613915336,274.1758423903,8,"completed",-5.180044,8.0,4,"C(#Cc1cc2c(cc1C#CC1=CN=CC1)=CCC=2)C1=CN=CC1","C(#Cc1cc2c(cc1C#Cc1cnc[nH]1)=CCC=2)c1cnc[nH]1",{},"[#6H2r5:1]>>[NH:1]",null,-0.2798425327],[0.1613143133,128.3940152196,8,"completed",-4.807536,8.0,5,"C(#Cc1cc(C2=CSCS2)cc(C2=CSCS2)c1)c1ccccc1","C(#Cc1cc(C2=CSCS2)cc(C2=CSCS2)c1)C1=CCC=C1",{},"[c:0]1[ch:1][ch][c:3][c!r5:4][c!r5:5]1>>[c:0]1[CH2:1][c:3][c:4][c:5]1",null,-0.2416552645],[0.1612963258,129.2802726137,8,"completed",-5.12788,8.0,7,"c1cc2cc3cc4[nH]ccc4cc3cc2[nH]1","c1nc2cc3cc4[nH]cnc4cc3cc2[nH]1",{},"[chr5,CH1r5:1]>>[n:1]",null,-0.130745031],[0.1612963258,119.5385158688,8,"completed",-5.131284,8.0,7,"C1=Nc2cc3cc4c(cc3cc2C1)CC=N4","c1nc2cc3cc4nc[nH]c4cc3cc2[nH]1",{},"[#6H2r5:1]>>[NH:1]",null,-0.1215278331],[0.1612506817,169.9259813623,8,"completed",-5.231012,8.0,7,"O=c1[nH]ccc2cc3cc4cscc4cc3cc12","O=c1[nH]cnc2cc3cc4cscc4cc3cc12",{},"[ch&r6:0]>>[nr6:0]",null,-0.1930939403],[0.1611084142,197.7383117351,8,"completed",-5.681536,8.0,8,"C1=CC(=C2N=Cc3nc4c(cc32)CC=C4)C=C1","C1=CC(=C2N=Cc3nc4cc[nH]c4cc32)C=C1",{},"[#6H2r5:1]>>[NH:1]",null,-0.4525601158],[0.1609663702,107.27302597,8,"completed",-5.026772,8.0,4,"C1=CCC(NC2=CC(C3=CCC(NC4=CC=CC4)=C3)=CC2)=C1","C1=NCC(NC2=CC(C3=CCC(NC4=CC=NC4)=C3)=CC2)=C1",{},"[chr5,CH1r5:1]>>[n:1]",null,-0.1188909109],[0.1608073254,218.5612426202,8,"completed",-5.614744,8.0,8,"C1=CC(=C2C=Cc3cc4cc[nH]c4nc32)C=C1","C1=CC(=C2N=Cc3cc4cc[nH]c4nc32)C=C1",{},"[chr5,CH1r5:1]>>[n:1]",null,-0.4214262636],[0.1607689425,99.8933031413,8,"completed",-5.101568,8.0,6,"C1=CC(=C2Sc3ccc4c(c3S2)=NCC=4)C=C1","C1=CC(=C2Sc3ccc4c[nH]nc4c3S2)C=C1",{},"[#6H2r5:1]>>[NH:1]",null,-0.099899333],[0.160599984,266.9258162568,8,"completed",-5.311236,8.0,3,"C1=Cc2cccc(Nc3cccc4c3CC=C4)c2C1","C1=Cc2cncc(Nc3cncc4c3CC=C4)c2C1",{},"[ch&r6:0]>>[nr6:0]",null,-0.3051450618],[0.1605495832,142.2681807453,8,"completed",-5.372324,8.0,7,"O=c1cc[nH]c2cc3cc4cocc4cc3cc12","O=c1nc[nH]c2cc3cc4cocc4cc3cc12",{},"[ch&r6:0]>>[nr6:0]",null,-0.2378630113],[0.1605155182,205.6096012155,8,"completed",-4.45306,8.0,4,"C1=CC(C2=CCC=C2NC2=CCC=C2C2=CCC=C2)=CC1","C1=NC(C2=CCC=C2NC2=CCC=C2C2=CCC=N2)=CC1",{},"[chr5,CH1r5:1]>>[n:1]",null,-0.4973486466],[0.1603366209,120.4015809255,8,"completed",-4.88592,8.0,4,"C1=CCC(Nc2cc(NC3=CC=CC3)cc(C3=CCC=C3)c2)=C1","C1=CC(c2cc(Nc3cccs3)cc(Nc3cccs3)c2)=CC1",{},"[#6H2r5:1]>>[S:1]",null,-0.1922325712],[0.1601332932,144.6720387153,8,"completed",-5.054924,8.0,7,"O=c1cc[nH]c2cc3cc4c[nH]cc4cc3cc12","O=c1nc[nH]c2cc3cc4c[nH]cc4cc3cc12",{},"[ch&r6:0]>>[nr6:0]",null,-0.1480729659],[0.1595435958,179.7485630278,8,"completed",-5.323104,8.0,6,"C1=CCC(c2cc(C=CC3=NC=CC3)cc(C=CC3=NC=CC3)c2)=C1","C1=CCC(c2cc(C=Cc3ncc[nH]3)cc(C=Cc3ncc[nH]3)c2)=C1",{},"[#6H2r5:1]>>[NH:1]",null,-0.2381165458],[0.1595110149,89.5679047887,8,"completed",-4.871016,8.0,7,"C1=c2cc3cc4nc[nH]c4cc3cc2=CC1","c1nc2cc3cc4cocc4cc3cc2[nH]1",{},"[#6H2r5:1]>>[O:1]",null,-0.1836162002],[0.1594174685,130.7181189236,8,"completed",-4.870924,8.0,5,"C(#Cc1cc(C#CC2=CSCS2)cc(-c2ccccc2)c1)C1=CSCS1","C(#Cc1cc(C#CC2=CSCS2)cc(C2=CCC=C2)c1)C1=CSCS1",{},"[c:0]1[ch:1][ch][c:3][c!r5:4][c!r5:5]1>>[c:0]1[CH2:1][c:3][c:4][c:5]1",null,-0.2068825159],[0.1590324597,165.7421968568,8,"completed",-4.938084,8.0,7,"C1=CC(N(C2=CCC=C2)C2=CCN=C2)=CC1","C1=NCC=C1N(C1=CCC=N1)C1=CCC=N1",{},"[chr5,CH1r5:1]>>[n:1]",null,-0.2007901976],[0.1589073737,252.5236178263,8,"completed",-4.978472,8.0,7,"C1=CC(N(C2=CCC=C2)C2=CCC=N2)=CC1","C1=CC(N(C2=CCC=N2)C2=CCC=N2)=NC1",{},"[chr5,CH1r5:1]>>[n:1]",null,-0.2664676611],[0.1588522761,169.5174902711,8,"completed",-5.462668,8.0,8,"C(#Cc1ccc2cocc2c1)c1ccc2cocc2c1","C(#Cc1cc2cocc2cn1)c1cc2cocc2cn1",{},"[ch&r6:0]>>[nr6:0]",null,-0.3052620806],[0.1584675209,166.1796671752,8,"completed",-5.419796,8.0,6,"C1=CCC(c2cc(C=CC3=CN=CC3)cc(C=CC3=CN=CC3)c2)=C1","C1=CCC(c2cc(C=Cc3cnc[nH]3)cc(C=Cc3cnc[nH]3)c2)=C1",{},"[#6H2r5:1]>>[NH:1]",null,-0.2787969293],[0.1577516931,209.4840996919,8,"completed",-4.860344,8.0,8,"C1=Cc2c(c3c(c4c2SCS4)C=CC3)C1","c1cc2c3c(c4ccsc4c2s1)SCS3",{},"[#6H2r5:1]>>[S:1]",null,-0.2683779745],[0.1575289846,162.3985050387,8,"completed",-5.445372,8.0,8,"C(#Cc1ccsn1)c1cccc(-c2cccc(C#Cc3ccsn3)c2)c1","C(#Cc1ccsn1)C1=CC(C2=CCC(C#Cc3ccsn3)=C2)=CC1",{},"[c:0]1[ch:1][ch][c:3][c!r5:4][c!r5:5]1>>[c:0]1[CH2:1][c:3][c:4][c:5]1",null,-0.2912410779],[0.1573598623,151.9849475926,8,"completed",-5.253184,8.0,3,"c1ccc(-c2cc(Nc3cccnc3)cc(Nc3cccnc3)c2)cc1","C1=CC(c2cc(Nc3cccnc3)cc(Nc3cccnc3)c2)=CC1",{},"[c:0]1[ch:1][ch][c:3][c!r5:4][c!r5:5]1>>[c:0]1[CH2:1][c:3][c:4][c:5]1",null,-0.1860038705],[0.1573253739,144.1799714412,8,"completed",-5.036248,8.0,4,"C1=CCC(C2=CCC(NC3=CC(C4=CC=CC4)=CC3)=C2)=C1","C1=NCC(C2=CCC(NC3=CC(C4=CC=NC4)=CC3)=C2)=C1",{},"[chr5,CH1r5:1]>>[n:1]",null,-0.1509283928],[0.157308677,119.053009541,8,"completed",-5.271952,8.0,6,"C1=CC(=C2Sc3ccc4c(c3S2)=NCC=4)C=C1","C1=CC(=C2Sc3ncc4c(c3S2)=NCC=4)C=C1",{},"[ch&r6:0]>>[nr6:0]",null,-0.1692976353],[0.1572327016,118.9157051956,8,"completed",-5.284464,8.0,7,"C1=c2cc3cc4ncsc4cc3cc2=CC1","C1=c2nc3cc4ncsc4cc3nc2=CC1",{},"[ch&r6:0]>>[nr6:0]",null,-0.1755396221],[0.1571182001,198.6818323198,8,"completed",-5.029808,8.0,3,"C1=C(NC2=CC(c3ccccc3)=CC2)CC=C1c1ccccc1","c1ccc(-c2coc(Nc3cc(-c4ccccc4)co3)c2)cc1",{},"[#6H2r5:1]>>[O:1]",null,-0.2046671927],[0.1570100057,81.7648680823,8,"completed",-5.138092,8.0,3,"c1ccc(Nc2cc(Nc3ccccc3)cc(-c3ccccn3)c2)cc1","c1ccc(Nc2cc(Nc3ccccc3)cc(-c3ncccn3)c2)cc1",{},"[ch&r6:0]>>[nr6:0]",null,-0.0860028132],[0.156990275,188.6374492126,8,"completed",-5.31142,8.0,6,"C(#Cc1coc(-c2ccccc2)c1)c1coc(-c2ccccc2)c1","C(#Cc1coc(C2=CC=CC2)c1)c1coc(C2=CC=CC2)c1",{},"[c:0]1[ch:1][ch][c:3][c!r5:4][c!r5:5]1>>[c:0]1[CH2:1][c:3][c:4][c:5]1",null,-0.2397630315],[0.1568714452,141.2103514628,8,"completed",-5.087492,8.0,4,"C1=CCC(C2=CC(NC3=CCC(C4=CC=CC4)=C3)=CC2)=C1","C1=NCC(C2=CC(NC3=CCC(C4=CC=NC4)=C3)=CC2)=C1",{},"[chr5,CH1r5:1]>>[n:1]",null,-0.141481532],[0.1568627468,188.8038098819,8,"completed",-5.374992,8.0,4,"C(#Cc1cc(C2=CC=CC2)cs1)c1cc(C2=CC=CC2)cs1","C(#Cc1nc(C2=CC=CC2)cs1)c1nc(C2=CC=CC2)cs1",{},"[chr5,CH1r5:1]>>[n:1]",null,-0.2696311789],[0.1567253268,100.9857809579,8,"completed",-5.213808,8.0,8,"C1=CC(=C2Sc3ccc4c(c3S2)C=NC4)C=C1","C1=CC(=C2Sc3ccc4[nH]ncc4c3S2)C=C1",{},"[#6H2r5:1]>>[NH:1]",null,-0.1286263417],[0.156626967,238.6596014616,8,"completed",-5.377384,8.0,8,"C1=CC(=C2Oc3cc4c(cc3O2)SCS4)C=C1","C1=CC(=C2Oc3cc4c(cc3O2)=CCC=4)C=C1",{},"[S,s:0]1[r5:1]-,=,:[r5:2][S,s:3][*:4]1>>[CH:0]1=[C:1][C:2]=[CH:3][*:4]1",null,-0.3076685364],[0.1562057099,105.6051211545,8,"completed",-5.384008,8.0,6,"C1=CC(=C2Sc3ccc4c(c3S2)=CCN=4)C=C1","C1=CC(=C2Sc3ccc4nocc4c3S2)C=C1",{},"[#6H2r5:1]>>[O:1]",null,-0.2251135451],[0.1560218619,89.6395029622,8,"completed",-5.39238,8.0,6,"C1=c2nc3cc4ccccc4cc3nc2=NC1","c1ccc2cc3nc4n[nH]cc4nc3cc2c1",{},"[#6H2r5:1]>>[NH:1]",null,-0.2234354763],[0.155795475,167.6394141735,8,"completed",-4.980312,8.0,7,"O=c1[nH]ccc2cc3cc4c[nH]cc4cc3cc12","O=c1[nH]cnc2cc3cc4c[nH]cc4cc3cc12",{},"[ch&r6:0]>>[nr6:0]",null,-0.187409524],[0.1556941934,133.6562523723,8,"completed",-5.408572,8.0,6,"C1=CC(C=Cc2cc(C=CC3=CCC=C3)cc(-c3ccsc3)c2)=CC1","C1=CC(C=Cc2cc(C=CC3=CCC=C3)cc(-c3cscn3)c2)=CC1",{},"[chr5,CH1r5:1]>>[n:1]",null,-0.2540082018],[0.1556158213,136.2787751909,8,"completed",-5.324208,8.0,6,"C1=CC(=C2Sc3ccc4c(c3S2)=NCC=4)C=C1","C1=CC(=C2Sc3ccc4conc4c3S2)C=C1",{},"[#6H2r5:1]>>[O:1]",null,-0.2078553005],[0.1552905482,375.6763536535,8,"completed",-5.323012,8.0,4,"C1=CC(Nc2c(C3=CCC=C3)ncnc2C2=CCC=C2)=CC1","C1=CC(c2ncnc(C3=CCC=C3)c2NC2=NCC=C2)=CC1",{},"[chr5,CH1r5:1]>>[n:1]",null,-0.4068200527],[0.1552327226,189.9341973933,8,"completed",-5.39146,8.0,8,"C1=CC(=C2Sc3cnc4c(c3S2)CC=C4)C=C1","C1=CC(=C2Sc3cnc4ccoc4c3S2)C=C1",{},"[#6H2r5:1]>>[O:1]",null,-0.2787471539],[0.1551504987,182.5010511628,8,"completed",-5.3588,8.0,8,"C1=CC(=C2Sc3ccc4ccoc4c3S2)C=C1","C1=CC(=C2Sc3ccc4ncoc4c3S2)C=C1",{},"[chr5,CH1r5:1]>>[n:1]",null,-0.2571489438],[0.1550674765,216.2567097786,8,"completed",-5.328072,8.0,8,"C(#CC1=CCC(C2=CCC=C2)=N1)C1=CCC(C2=CCC=C2)=N1","C(#CC1=CCC(c2ccsc2)=N1)C1=CCC(c2ccsc2)=N1",{},"[#6H2r5:1]>>[S:1]",null,-0.2688033012],[0.1548941564,121.1106699208,8,"completed",-5.089424,8.0,7,"C1=NC(Nc2cc(-c3ccccc3)cc(-c3ccccc3)c2)=CC1","C1=NC(Nc2cc(-c3ccccn3)cc(-c3ccccn3)c2)=CC1",{},"[ch&r6:0]>>[nr6:0]",null,-0.1213367287],[0.1546702446,149.6153859674,8,"completed",-5.30222,8.0,7,"C(#Cc1cccc(-c2cccc(C#CC3=CCC=N3)c2)c1)C1=CCC=N1","C(#CC1=CCC=N1)C1=CC(C2=CCC(C#CC3=CCC=N3)=C2)=CC1",{},"[c:0]1[ch:1][ch][c:3][c!r5:4][c!r5:5]1>>[c:0]1[CH2:1][c:3][c:4][c:5]1",null,-0.2059667416],[0.1546140466,176.4577702333,8,"completed",-5.29486,8.0,7,"O=c1[nH]ccc2cc3cc4cocc4cc3cc12","O=c1[nH]cnc2cc3cc4cocc4cc3cc12",{},"[ch&r6:0]>>[nr6:0]",null,-0.2230310523],[0.1545616321,228.2914188017,8,"completed",-5.397348,8.0,5,"C1=CC(=C2C=c3ccc4c[nH]cc4c3=C2)C=C1","C1=CC(=C2C=c3ccc4c[nH]cc4c3=N2)C=C1",{},"[chr5,CH1r5:1]>>[n:1]",null,-0.3089348315],[0.1545246124,163.3380538121,8,"completed",-4.968996,8.0,3,"c1ccc(Nc2cc3cc(Nc4ccccc4)ncc3cn2)cc1","C1=CCC(Nc2cc3cc(NC4=CC=CC4)ncc3cn2)=C1",{},"[c:0]1[ch:1][ch][c:3][c!r5:4][c!r5:5]1>>[c:0]1[CH2:1][c:3][c:4][c:5]1",null,-0.1873198424],[0.1544414734,158.4230820234,8,"completed",-5.694416,8.0,4,"C(#CC1=CCC=C1C1=CC=NC1)C1=CCC=C1C1=CC=NC1","C(#Cc1cscc1C1=CC=NC1)c1cscc1C1=CC=NC1",{},"[#6H2r5:1]>>[S:1]",null,-0.4452300076],[0.1544380844,222.1293200856,8,"completed",-5.329268,8.0,4,"C(#Cc1cc(C2=CC=CC2)c[nH]1)c1cc(C2=CC=CC2)c[nH]1","C(#Cc1cc(C2=CC=CC2)n[nH]1)c1cc(C2=CC=CC2)n[nH]1",{},"[chr5,CH1r5:1]>>[n:1]",null,-0.2740396041],[0.154249074,191.603925375,8,"completed",-5.809416,8.0,8,"C1=CC(=C2C=Nc3cc4c(nc32)CC=C4)C=C1","C1=CC(=C2C=Nc3cc4cc[nH]c4nc32)C=C1",{},"[#6H2r5:1]>>[NH:1]",null,-0.5322733171],[0.1541754893,154.3804549876,8,"completed",-5.612628,8.0,8,"C(#Cc1ccc2cocc2c1)c1ccc2cocc2c1","C(#Cc1cnc2cocc2c1)c1cnc2cocc2c1",{},"[ch&r6:0]>>[nr6:0]",null,-0.3906394545],[0.1540155186,220.7564299585,8,"completed",-5.008556,8.0,8,"C(#CC1=CCC(C2=CC=CC2)=N1)C1=CCC(C2=CC=CC2)=N1","C(#Cc1c[nH]c(C2=CC=CC2)n1)c1c[nH]c(C2=CC=CC2)n1",{},"[#6H2r5:1]>>[NH:1]",null,-0.2298494809],[0.1537176339,152.0067257702,8,"completed",-5.603612,8.0,4,"C(#CC1=CCC=C1C1=CC=NC1)C1=CCC=C1C1=CC=NC1","C(#CC1=CCC=C1c1ccn[nH]1)C1=CCC=C1c1ccn[nH]1",{},"[#6H2r5:1]>>[NH:1]",null,-0.3839040472],[0.1535952725,131.8339735771,8,"completed",-5.278852,8.0,4,"c1ccc(Nc2cc(-c3ccc[nH]3)cc(-c3ccc[nH]3)c2)cc1","c1ccc(Nc2cc(-c3ccc[nH]3)nc(-c3ccc[nH]3)c2)cc1",{},"[ch&r6:0]>>[nr6:0]",null,-0.1818085123],[0.1534203801,158.0437718209,8,"completed",-5.33258,8.0,3,"c1ccc(-c2cncc(Nc3cncc(-c4ccccc4)c3)c2)cc1","C1=CC(c2cncc(Nc3cncc(C4=CCC=C4)c3)c2)=CC1",{},"[c:0]1[ch:1][ch][c:3][c!r5:4][c!r5:5]1>>[c:0]1[CH2:1][c:3][c:4][c:5]1",null,-0.2269000384],[0.1533378645,246.852887017,8,"completed",-5.137172,8.0,6,"C(#Cc1c[nH]c(-c2ccccc2)c1)c1c[nH]c(-c2ccccc2)c1","C(#Cc1c[nH]c(-c2ccccc2)n1)c1c[nH]c(-c2ccccc2)n1",{},"[chr5,CH1r5:1]>>[n:1]",null,-0.2482204847],[0.1532838963,179.814980916,8,"completed",-5.247756,8.0,5,"C1=CC(C=CC2=CC(C3=NCC(C=CC4=CCC=C4)=C3)=NC2)=CC1","C1=CC(C=Cc2cc(-c3cc(C=CC4=CCC=C4)[nH]n3)n[nH]2)=CC1",{},"[#6H2r5:1]>>[NH:1]",null,-0.2074392122],[0.1532453116,139.0842347142,8,"completed",-5.264408,8.0,3,"C1=CCC(c2cc(Nc3ccccc3)cc(Nc3ccccc3)c2)=C1","C1=CCC(c2cc(Nc3cccnc3)cc(Nc3cccnc3)c2)=C1",{},"[ch&r6:0]>>[nr6:0]",null,-0.1805245681],[0.1529667007,331.9512576329,8,"completed",-5.540592,8.0,5,"O=c1cc2c(co1)C=C(C#CC1=Cc3coc(=O)cc3C1)C2","O=c1cc2c(c[nH]1)C=C(C#CC1=Cc3c[nH]c(=O)cc3C1)C2",{},"[o:1]>>[nH:1]",null,-0.4531126566],[0.1529667007,133.8826005859,8,"completed",-5.956064,8.0,5,"O=c1cc2c(co1)CC(C#CC1=Cc3cc(=O)occ3C1)=C2","O=c1cc2c(c[nH]1)CC(C#CC1=Cc3cc(=O)[nH]cc3C1)=C2",{},"[o:1]>>[nH:1]",null,-0.6140186325],[0.152935684,182.6439850443,8,"completed",-4.982428,8.0,3,"C(#CC1=c2ccccc2=CC1)C1=c2ccccc2=CC1","C(#Cc1scc2ccccc12)c1scc2ccccc12",{},"[#6H2r5:1]>>[S:1]",null,-0.2003301802],[0.1527931643,128.5475439624,8,"completed",-4.629332,8.0,3,"C1=c2ccccc2=C(NC2=c3ccccc3=CC2)C1","C1=c2cccnc2=C(NC2=c3ncccc3=CC2)C1",{},"[ch&r6:0]>>[nr6:0]",null,-0.3536571369],[0.1526325826,143.9843051608,8,"completed",-5.026864,8.0,4,"C1=CCC(C2=CCC=C2NC2=CCC=C2C2=CC=CC2)=C1","C1=NCC(C2=CCC=C2NC2=CCC=C2C2=CC=NC2)=C1",{},"[chr5,CH1r5:1]>>[n:1]",null,-0.1528150144],[0.1525955866,304.9284494111,8,"completed",-5.34224,8.0,4,"C1=CCC(C2=CCC=C2NC2=CCC=C2C2=CC=CC2)=C1","C1=CCC(C2=CCN=C2NC2=NCC=C2C2=CC=CC2)=C1",{},"[chr5,CH1r5:1]>>[n:1]",null,-0.3489049525],[0.1525742765,175.3632871181,8,"completed",-5.545008,8.0,6,"C(#CC1=NCC(c2ccccc2)=C1)C1=NCC(c2ccccc2)=C1","C(#CC1=NCC(C2=CC=CC2)=C1)C1=NCC(C2=CC=CC2)=C1",{},"[c:0]1[ch:1][ch][c:3][c!r5:4][c!r5:5]1>>[c:0]1[CH2:1][c:3][c:4][c:5]1",null,-0.3574745044],[0.1523441044,205.13177273,8,"completed",-5.0161,8.0,3,"C1=C(NC2=CCC(c3ccccc3)=C2)C=C(c2ccccc2)C1","c1ccc(-c2cc(Nc3coc(-c4ccccc4)c3)co2)cc1",{},"[#6H2r5:1]>>[O:1]",null,-0.2133735154],[0.1523336705,154.2734528457,8,"completed",-5.426512,8.0,7,"C(#Cc1cccc(-c2cccc(C#CC3=CCN=C3)c2)c1)C1=CCN=C1","C(#CC1=CC(C2=CCC(C#CC3=CCN=C3)=C2)=CC1)C1=CCN=C1",{},"[c:0]1[ch:1][ch][c:3][c!r5:4][c!r5:5]1>>[c:0]1[CH2:1][c:3][c:4][c:5]1",null,-0.2757521359],[0.1522849663,227.606299437,8,"completed",-5.01288,8.0,8,"C(#CC1=CCC(C2=CCC=C2)=N1)C1=CCC(C2=CCC=C2)=N1","C(#Cc1c[nH]c(C2=CCC=C2)n1)c1c[nH]c(C2=CCC=C2)n1",{},"[#6H2r5:1]>>[NH:1]",null,-0.2356346235],[0.1522533745,177.4368229019,8,"completed",-5.30314,8.0,8,"C1=CC(=C2Sc3ccc4c(c3S2)C=CC4)C=C1","C1=CC(=C2Sc3ncc4c(c3S2)C=CC4)C=C1",{},"[ch&r6:0]>>[nr6:0]",null,-0.2273853498],[0.1521708269,200.8015246419,8,"completed",-5.196788,8.0,7,"C(#CC1=CCC(C2=CC(C#CC3=CCN=C3)=CC2)=C1)C1=CCN=C1","C(#Cc1c[nH]c(-c2cc(C#CC3=CCN=C3)c[nH]2)c1)C1=CCN=C1",{},"[#6H2r5:1]>>[NH:1]",null,-0.2119234098],[0.1521244384,175.3429158808,8,"completed",-4.737616,8.0,4,"C1=CC(C2=CC(NC3=CCC(C4=CCC=C4)=C3)=CC2)=CC1","C1=C(NC2=CCC(c3ccsc3)=C2)C=C(c2ccsc2)C1",{},"[#6H2r5:1]>>[S:1]",null,-0.3083715263],[0.1520723746,119.6934107536,8,"completed",-5.35696,8.0,8,"c1ccc(-c2cc(Nc3cscn3)cc(-c3ccccc3)c2)cc1","c1ccc(-c2cc(Nc3csnn3)cc(-c3ccccc3)c2)cc1",{},"[chr5,CH1r5:1]>>[n:1]",null,-0.2160565874],[0.1518421165,215.4982361907,8,"completed",-5.243432,8.0,7,"O=c1ccc2cc3cc4c(cc3cc2[nH]1)=CCC=4","O=c1ncc2cc3cc4c(cc3cc2[nH]1)=CCC=4",{},"[ch&r6:0]>>[nr6:0]",null,-0.2377396301],[0.1517753171,210.4964338455,8,"completed",-4.826856,8.0,3,"C1=c2c(c3ccccc3c3ccccc23)=CC1","C1=Cc2c(c3c(c4c2=CCC=4)C=CC3)C1",{},"[c:0]1[ch:1][ch][c:3][c!r5:4][c!r5:5]1>>[c:0]1[CH2:1][c:3][c:4][c:5]1",null,-0.2843703476],[0.1516469839,175.4324800619,8,"completed",-5.373612,8.0,4,"C(#CC1=CC(c2ccc[nH]2)=CC1)C1=CC(c2ccc[nH]2)=CC1","C(#CC1=CC(c2ccn[nH]2)=CC1)C1=CC(c2ccn[nH]2)=CC1",{},"[chr5,CH1r5:1]>>[n:1]",null,-0.2597300196],[0.1515352289,202.7228818048,8,"completed",-4.776716,8.0,7,"C1=c2cc3c(cc2=CC1)SCS3","c1c2c(cc3c1SCS3)SCS2",{},"[CH,ch:0]1=[C,c:1][C,c:2]=[CH,ch:3][*:4]1>>[S:0]1[*:1]=,:[*:2][S:3][*:4]1",null,-0.3038218453],[0.1513530641,141.4259746074,8,"completed",-5.27692,8.0,8,"C1=Cc2cc3nc4c(cc3nc2=C1)C=CC=4","C1=Cc2cc3cc4c(cc3cc2=C1)C=CC=4",{},"[nr6:0]>>[ch&r6:0]",null,-0.1879857511],[0.1511826106,180.3978867371,8,"completed",-5.418968,8.0,4,"C(#CC1=CCN=C1C1=CC=CC1)C1=CCN=C1C1=CC=CC1","C(#CC1=CCN=C1c1ccc[nH]1)C1=CCN=C1c1ccc[nH]1",{},"[#6H2r5:1]>>[NH:1]",null,-0.2870475295],[0.1511374998,187.2188320316,8,"completed",-5.523848,8.0,4,"C1=C(C2=CC(c3cccs3)=CC2)CC=C1c1cccs1","C1=C(C2=CC(c3ccns3)=CC2)CC=C1c1ccns1",{},"[chr5,CH1r5:1]>>[n:1]",null,-0.3508247188],[0.1510268145,171.6908956841,8,"completed",-4.759052,8.0,7,"C1=NC(N(c2ccccc2)c2ccccc2)=CC1","C1=CC(N(C2=CCC=C2)C2=CCC=N2)=CC1",{},"[c:0]1[ch:1][ch][c:3][c!r5:4][c!r5:5]1>>[c:0]1[CH2:1][c:3][c:4][c:5]1",null,-0.2940035334],[0.151005682,288.8189882588,8,"completed",-4.55564,8.0,8,"C1=Cc2c3c(c4c(c2C1)SCS4)CC=C3","c1cc2c([nH]1)c1c(c3[nH]ccc32)SCS1",{},"[#6H2r5:1]>>[NH:1]",null,-0.4781391374],[0.1507951505,98.5970736936,8,"completed",-5.292192,8.0,5,"C1=CC(=C2Sc3ccc4c(c3S2)=CCC=4)C=C1","C1=CC(=C2Sc3cnc4c(c3S2)=CCC=4)C=C1",{},"[ch&r6:0]>>[nr6:0]",null,-0.1667959464],[0.1507337091,163.8552666801,8,"completed",-5.377476,8.0,3,"c1ccc(-c2cncc(Nc3cncc(-c4ccccc4)c3)c2)cc1","C1=CCC(c2cncc(Nc3cncc(C4=CC=CC4)c3)c2)=C1",{},"[c:0]1[ch:1][ch][c:3][c!r5:4][c!r5:5]1>>[c:0]1[CH2:1][c:3][c:4][c:5]1",null,-0.2541162813],[0.1506999572,145.3420619014,8,"completed",-5.343252,8.0,3,"C(#Cc1cccc(-c2cccc(C#Cc3ccccc3)c2)c1)c1ccccc1","C(#Cc1ccccc1)C1=CC(C2=CCC(C#Cc3ccccc3)=C2)=CC1",{},"[c:0]1[ch:1][ch][c:3][c!r5:4][c!r5:5]1>>[c:0]1[CH2:1][c:3][c:4][c:5]1",null,-0.2238713187],[0.1506576659,168.1520870559,8,"completed",-4.835044,8.0,3,"c1ccc(-c2cccc(Nc3cccc(-c4ccccc4)c3)c2)cc1","C1=C(NC2=CC(c3ccccc3)=CC2)CC=C1c1ccccc1",{},"[c:0]1[ch:1][ch][c:3][c!r5:4][c!r5:5]1>>[c:0]1[CH2:1][c:3][c:4][c:5]1",null,-0.2503476553],[0.1506043001,214.9720137451,8,"completed",-5.486588,8.0,3,"C1=C(NC2=CCc3ccccc32)c2ccccc2C1","c1ccc2c(c1)CN=C2NC1=NCc2ccccc21",{},"[chr5,CH1r5:1]>>[n:1]",null,-0.3456061411],[0.1504373926,152.8603595768,8,"completed",-5.6808,8.0,5,"C1=CC(C=CC2=CC(C3=NCC(C=CC4=CCC=C4)=C3)=NC2)=CC1","C1=CC(C=Cc2cc(-c3cc(C=CC4=CCC=C4)on3)no2)=CC1",{},"[#6H2r5:1]>>[O:1]",null,-0.4343470077],[0.1504232082,152.8578282834,8,"completed",-5.476284,8.0,7,"C(#Cc1cccc(-c2cccc(C#CC3=NCC=C3)c2)c1)C1=NCC=C1","C(#CC1=NCC=C1)C1=CC(C2=CCC(C#CC3=NCC=C3)=C2)=CC1",{},"[c:0]1[ch:1][ch][c:3][c!r5:4][c!r5:5]1>>[c:0]1[CH2:1][c:3][c:4][c:5]1",null,-0.304539724],[0.1501195531,250.8056606955,8,"completed",-5.350796,8.0,3,"C(#CC1=CCc2ccccc21)C1=CCc2ccccc21","C(#Cc1csc2ccccc12)c1csc2ccccc12",{},"[#6H2r5:1]>>[S:1]",null,-0.3061434466],[0.1500681444,153.7745743137,8,"completed",-5.34592,8.0,4,"C(#Cc1cc2c(cc1C#CC1=CN=CC1)=CCC=2)C1=CN=CC1","C(#Cc1cc2c(cc1C#Cc1cnco1)=CCC=2)c1cnco1",{},"[#6H2r5:1]>>[O:1]",null,-0.2308249909],[0.1500381497,171.2837901064,8,"completed",-4.771472,8.0,7,"C1=CC(N(C2=CCC=C2)C2=CCC=N2)=CC1","C1=CC(N(C2=CCC=N2)C2=CCC=N2)=CC1",{},"[chr5,CH1r5:1]>>[n:1]",null,-0.2867475435],[0.1500356674,154.8540856963,8,"completed",-4.74746,8.0,3,"C1=CC(N(C2=CCC=C2)c2ccccc2)=CC1","C1=CC(N(C2=CCC=C2)C2=CCC=C2)=CC1",{},"[c:0]1[ch:1][ch][c:3][c!r5:4][c!r5:5]1>>[c:0]1[CH2:1][c:3][c:4][c:5]1",null,-0.2913402978],[0.1500352023,129.9291559101,8,"completed",-4.931828,8.0,3,"C1=C(Nc2ccccc2)CC=C1C1=CCC(Nc2ccccc2)=C1","c1ccc(Nc2cc(-c3csc(Nc4ccccc4)c3)cs2)cc1",{},"[#6H2r5:1]>>[S:1]",null,-0.1753273456],[0.1499103857,201.507841974,8,"completed",-5.21666,8.0,6,"C(=Cc1ccccc1)C1=CCC(C2=NC(C=Cc3ccccc3)=CC2)=N1","C(=Cc1c[nH]c(-c2nc(C=Cc3ccccc3)c[nH]2)n1)c1ccccc1",{},"[#6H2r5:1]>>[NH:1]",null,-0.2174260624],[0.1495878133,135.6381736964,8,"completed",-5.171672,8.0,3,"C(=Cc1cc2ccccc2cc1C=Cc1ccccn1)c1ccccn1","C(=Cc1cc2c(cc1C=Cc1ccccn1)=CCC=2)c1ccccn1",{},"[c:0]1[ch:1][ch][c:3][c!r5:4][c!r5:5]1>>[c:0]1[CH2:1][c:3][c:4][c:5]1",null,-0.1446194427],[0.1494512196,101.8785503333,8,"completed",-5.020424,8.0,3,"C1=CC(c2c(Nc3ccccc3)cccc2Nc2ccccc2)=CC1","C1=NC(c2c(Nc3ccccc3)cccc2Nc2ccccc2)=CC1",{},"[chr5,CH1r5:1]>>[n:1]",null,-0.1161123831],[0.149238588,176.3899783109,8,"completed",-5.015272,8.0,3,"C1=CCC(N(c2ccccc2)c2ccccc2)=C1","c1ccc(N(c2ccccc2)c2ccco2)cc1",{},"[#6H2r5:1]>>[O:1]",null,-0.1860942049],[0.1491987014,136.7395513239,8,"completed",-5.03542,8.0,3,"C(#Cc1ccc2c(c1)=CCC=2)c1ccc2c(c1)=CCC=2","C(#Cc1ccc2c(c1)SCS2)c1ccc2c(c1)SCS2",{},"[CH,ch:0]1=[C,c:1][C,c:2]=[CH,ch:3][*:4]1>>[S:0]1[*:1]=,:[*:2][S:3][*:4]1",null,-0.1440183576],[0.1490764649,82.9744599168,8,"completed",-4.871108,8.0,3,"C1=CC(Nc2ccc3ccc(NC4=CCC=C4)cc3c2)=CC1","C1=NC(Nc2ccc3ccc(NC4=CCC=N4)cc3c2)=CC1",{},"[chr5,CH1r5:1]>>[n:1]",null,-0.1804345293],[0.1490649562,168.5549740222,8,"completed",-5.319056,8.0,8,"C(#Cc1cscn1)c1cccc(-c2cccc(C#Cc3cscn3)c2)c1","C(#Cc1cscn1)C1=CC(C2=CCC(C#Cc3cscn3)=C2)=CC1",{},"[c:0]1[ch:1][ch][c:3][c!r5:4][c!r5:5]1>>[c:0]1[CH2:1][c:3][c:4][c:5]1",null,-0.2278677018],[0.1490243211,206.1786605245,8,"completed",-4.999724,8.0,3,"C1=CCC(N(c2ccccc2)c2ccccc2)=C1","c1ccc(N(c2ccccc2)c2cccs2)cc1",{},"[#6H2r5:1]>>[S:1]",null,-0.2177997369],[0.1489913575,178.8558271511,8,"completed",-5.510048,8.0,4,"C(#CC1=CC(c2cccs2)=CC1)C1=CC(c2cccs2)=CC1","C(#CC1=CC(c2ccns2)=CC1)C1=CC(c2ccns2)=CC1",{},"[chr5,CH1r5:1]>>[n:1]",null,-0.338197715],[0.1485744963,155.1128175227,8,"completed",-5.307464,8.0,4,"C1=NCC(c2cc3c(cc2C2=CC=NC2)=CCC=3)=C1","C1=NCC(c2cc3c[nH]cc3cc2C2=CC=NC2)=C1",{},"[#6H2r5:1]>>[NH:1]",null,-0.2124858318],[0.1483961563,113.3655664148,8,"completed",-5.231564,8.0,4,"C1=CCC(c2cc(Nc3ccsc3)cc(C3=CC=CC3)c2)=C1","C1=CCC(c2cc(Nc3ccsn3)cc(C3=CC=CC3)c2)=C1",{},"[chr5,CH1r5:1]>>[n:1]",null,-0.1460589054],[0.1482976416,142.2068325825,8,"completed",-4.98528,8.0,3,"C(=Cc1ccc(C=Cc2ccccn2)c2ccccc12)c1ccccn1","C(=Cc1ccccn1)C1=c2ccccc2=C(C=Cc2ccccn2)C1",{},"[c:0]1[ch:1][ch][c:3][c!r5:4][c!r5:5]1>>[c:0]1[CH2:1][c:3][c:4][c:5]1",null,-0.1633141624],[0.1481697195,206.6579561228,8,"completed",-5.336076,8.0,8,"C1=CC(=C2Sc3ccc4c(c3S2)N=CC4)C=C1","C1=CC(=C2Sc3ncc4c(c3S2)N=CC4)C=C1",{},"[ch&r6:0]>>[nr6:0]",null,-0.264605614],[0.1479873582,115.9631256545,8,"completed",-5.165048,8.0,7,"C1=CCC(c2cc(Nc3ccccc3)nc(Nc3ccccc3)c2)=C1","c1ccc(Nc2cc(-c3ccco3)cc(Nc3ccccc3)n2)cc1",{},"[#6H2r5:1]>>[O:1]",null,-0.1245823231],[0.1479398658,186.8810588383,8,"completed",-4.806248,8.0,4,"C1=CC(C2=C(NC3=C(C4=CCC=C4)CC=C3)C=CC2)=CC1","C1=CC(c2occc2Nc2ccoc2C2=CCC=C2)=CC1",{},"[#6H2r5:1]>>[O:1]",null,-0.2778610202],[0.1477894581,185.2156783716,8,"completed",-5.474444,8.0,4,"C(#CC1=CC(C2=CC=CC2)=NC1)C1=CC(C2=CC=CC2)=NC1","C(#CC1=CC(c2ccc[nH]2)=NC1)C1=CC(c2ccc[nH]2)=NC1",{},"[#6H2r5:1]>>[NH:1]",null,-0.3209469099],[0.1477576246,187.2927051487,8,"completed",-4.701276,8.0,8,"C1=Cc2c(c3c(c4c2=CCC=4)C=CC3)C1","C1=Cc2c(c3c(c4c[nH]cc24)C=CC3)C1",{},"[#6H2r5:1]>>[NH:1]",null,-0.336123732],[0.1476974815,74.0248779443,8,"completed",-5.284464,8.0,3,"c1ccc(Nc2cccc(-c3cccc(Nc4ccccc4)c3)c2)cc1","c1ccc(Nc2cccc(-c3cccc(Nc4ccccn4)c3)c2)nc1",{},"[ch&r6:0]>>[nr6:0]",null,-0.1488384914],[0.1475605734,161.4799608183,8,"completed",-4.789412,8.0,7,"C1=CC(N(C2=CCC=C2)C2=CCC=N2)=CC1","C1=CC(N(C2=CCC=C2)c2cscn2)=CC1",{},"[#6H2r5:1]>>[S:1]",null,-0.2708202015],[0.1474574655,77.2146506757,8,"completed",-5.026956,8.0,7,"c1occ2cc3cc4[nH]ncc4cc3cc12","c1occ2cc3cc4[nH]nnc4cc3cc12",{},"[chr5,CH1r5:1]>>[n:1]",null,-0.0926091841],[0.1474066101,173.9483838998,8,"completed",-4.925112,8.0,8,"c1ccc(N(c2ccccc2)c2ccsn2)cc1","C1=CC(N(C2=CCC=C2)c2ccsn2)=CC1",{},"[c:0]1[ch:1][ch][c:3][c!r5:4][c!r5:5]1>>[c:0]1[CH2:1][c:3][c:4][c:5]1",null,-0.2127089288],[0.1471960525,181.9346747764,8,"completed",-5.401856,8.0,8,"C1=CC(=C2Sc3ncc4c(c3S2)CC=C4)C=C1","C1=CC(=C2Sc3ncc4c(c3S2)CC=N4)C=C1",{},"[chr5,CH1r5:1]>>[n:1]",null,-0.2788325265],[0.1470039204,159.7587706211,8,"completed",-5.128432,8.0,6,"c1ccc2nc3cc4c(cc3nc2c1)SCS4","C1=c2nc3cc4c(cc3nc2=CC1)SCS4",{},"[c:0]1[ch:1][ch][c:3][c!r5:4][c!r5:5]1>>[c:0]1[CH2:1][c:3][c:4][c:5]1",null,-0.1609936965],[0.1469639627,143.2465151869,8,"completed",-5.394772,8.0,7,"C(#CC1=CCC(C2=CC(C#CC3=CCN=C3)=CC2)=C1)C1=CCN=C1","C(#CC1=CCN=N1)C1=CCC(C2=CC(C#CC3=CCN=N3)=CC2)=C1",{},"[chr5,CH1r5:1]>>[n:1]",null,-0.251189022],[0.2069859254,155.9493327279,9,"completed",-5.534428,9.0,9,"C1=Cc2cc3cc4c(cc3cc2=C1)C=CC=4","C1=NC=c2cc3cc4c(cc3cc21)=CN=C4",{},"[chr5,CH1r5:1]>>[n:1]",null,-0.3417554112],[0.1967123615,127.6750654516,9,"completed",-5.804264,9.0,9,"C1=Cc2cc3cc4c(cc3cc2=C1)C=CC=4","C1=Nc2cc3cc4c(cc3cc2=C1)N=CC=4",{},"[chr5,CH1r5:1]>>[n:1]",null,-0.5092493843],[0.1751802869,160.8237451215,9,"completed",-5.808864,9.0,9,"C1=Cc2nc3cc4c(nc3cc2=C1)C=CC=4","C1=NC=c2cc3nc4c(cc3nc21)=CN=C4",{},"[chr5,CH1r5:1]>>[n:1]",null,-0.5216162196],[0.173673478,308.1603332044,9,"completed",-6.134084,9.0,9,"C1=Nc2cc3cc4c(cc3cc2=C1)N=CC=4","C1=c2cc3cc4c(cc3cc2N=N1)=CN=N4",{},"[chr5,CH1r5:1]>>[n:1]",null,-0.78672381],[0.1708287973,141.8038231844,9,"completed",-5.527252,9.0,9,"C1=Cc2cc3cc4c(cc3cc2=C1)C=CC=4","C1=Cc2nc3cc4c(nc3cc2=C1)C=CC=4",{},"[ch&r6:0]>>[nr6:0]",null,-0.3309909626],[0.1623018141,220.6251564619,9,"completed",-5.282624,9.0,9,"C(#CC1=NCC(C2=CC=CC2)=C1)C1=NCC(C2=CC=CC2)=C1","C(#Cc1cc(C2=CC=CC2)[nH]n1)c1cc(C2=CC=CC2)[nH]n1",{},"[#6H2r5:1]>>[NH:1]",null,-0.2549856998],[0.1601146713,181.1604199267,9,"completed",-5.28796,9.0,9,"C(#Cc1csc(C2=CC=CC2)c1)c1csc(C2=CC=CC2)c1","C(#Cc1csc(-c2cccs2)c1)c1csc(-c2cccs2)c1",{},"[#6H2r5:1]>>[S:1]",null,-0.2238979431],[0.159980616,415.4777310984,9,"completed",-6.019728,9.0,9,"C1=Nc2cc3cc4c(cc3cc2=C1)N=CC=4","C1=Nc2nc3cc4c(nc3cc2=C1)N=CC=4",{},"[ch&r6:0]>>[nr6:0]",null,-0.7662326971],[0.1524766151,194.1469989644,9,"completed",-5.483368,9.0,9,"C1=NCc2c3c(c4c(c21)=CCC=4)C=NC3","C1=c2c3c(c4c(c2=CC1)N=NC4)CN=N3",{},"[chr5,CH1r5:1]>>[n:1]",null,-0.3312232762],[0.1524766151,177.4533288218,9,"completed",-5.570952,9.0,9,"C1=NCc2c1c1c(c3c2=CCC=3)CN=C1","C1=c2c3c(c4c(c2=CC1)CN=N4)N=NC3",{},"[chr5,CH1r5:1]>>[n:1]",null,-0.3743923333],[0.1524359966,315.1630549845,9,"completed",-5.415288,9.0,9,"C(#Cc1csc(C2=CCC=C2)c1)c1csc(C2=CCC=C2)c1","C(#Cc1csc(-c2ccsc2)c1)c1csc(-c2ccsc2)c1",{},"[#6H2r5:1]>>[S:1]",null,-0.3847556984],[0.1510355128,186.4823747801,9,"completed",-4.731084,9.0,9,"C1=CC(N(C2=CCC=C2)c2ccsc2)=CC1","C1=CC(N(c2ccsc2)c2ccsc2)=CC1",{},"[#6H2r5:1]>>[S:1]",null,-0.3185344463],[0.1510161933,192.5200225824,9,"completed",-5.215924,9.0,9,"C(#Cc1c[nH]c(C2=CC=CC2)c1)c1c[nH]c(C2=CC=CC2)c1","C(#Cc1c[nH]c(C2=CC=NC2)c1)c1c[nH]c(C2=CC=NC2)c1",{},"[chr5,CH1r5:1]>>[n:1]",null,-0.2089228619],[0.1502581778,186.8807058603,9,"completed",-5.332304,9.0,9,"C(#Cc1csc(C2=CC=CC2)c1)c1csc(C2=CC=CC2)c1","C(#Cc1csc(-c2ccco2)c1)c1csc(-c2ccco2)c1",{},"[#6H2r5:1]>>[O:1]",null,-0.2477242841],[0.1494402985,165.9970842766,9,"completed",-5.506828,9.0,9,"C(#Cc1ccc2cscc2c1)c1ccc2cscc2c1","C(#Cc1ccc2cscc2n1)c1ccc2cscc2n1",{},"[ch&r6:0]>>[nr6:0]",null,-0.3296277485],[0.1485827593,143.7961867911,9,"completed",-5.280784,9.0,4,"C1=CCC(Nc2cccc(NC3=CC=CC3)c2C2=CC=CC2)=C1","C1=CCC(c2c(NC3=CC=NC3)cccc2NC2=CC=NC2)=C1",{},"[chr5,CH1r5:1]>>[n:1]",null,-0.1915514085],[0.1480442719,96.8701749292,9,"completed",-5.233956,9.0,7,"C1=NCC(c2cc(Nc3ccccc3)cc(Nc3ccccc3)c2)=C1","c1ccc(Nc2cc(Nc3ccccc3)cc(-c3ccn[nH]3)c2)cc1",{},"[#6H2r5:1]>>[NH:1]",null,-0.1348202272],[0.1466449503,256.4480122921,9,"completed",-5.178664,9.0,3,"O=c1ccocc1C#CC1=CCC=C1C#Cc1coccc1=O","O=c1cc[nH]cc1C#CC1=CCC=C1C#Cc1c[nH]ccc1=O",{},"[o:1]>>[nH:1]",null,-0.2622931856],[0.1466146253,225.3395715332,9,"completed",-5.276736,9.0,9,"C(#Cc1c[nH]c(C2=CCC=C2)c1)c1c[nH]c(C2=CCC=C2)c1","C(#Cc1cc(C2=CCC=C2)[nH]n1)c1cc(C2=CCC=C2)[nH]n1",{},"[chr5,CH1r5:1]>>[n:1]",null,-0.2570668653],[0.145845088,148.9500002226,9,"completed",-5.495052,9.0,9,"C(#Cc1cnc2c(c1)=CCC=2)c1cnc2c(c1)=CCC=2","C(#Cc1cnc2cscc2c1)c1cnc2cscc2c1",{},"[#6H2r5:1]>>[S:1]",null,-0.3140994796],[0.1447748639,133.1386200835,9,"completed",-5.2438,9.0,4,"C1=CCC(Nc2cccc(NC3=CC=CC3)c2C2=CCC=C2)=C1","C1=CC(c2c(NC3=CC=NC3)cccc2NC2=CC=NC2)=CC1",{},"[chr5,CH1r5:1]>>[n:1]",null,-0.1669081417],[0.1435010548,167.8439996769,9,"completed",-5.524676,9.0,8,"C(#Cc1cc2c(cn1)=CCC=2)c1cc2c(cn1)=CCC=2","C(#Cc1ncc2c(n1)=CCC=2)c1ncc2c(n1)=CCC=2",{},"[ch&r6:0]>>[nr6:0]",null,-0.3413838949],[0.1422170152,172.1954898459,9,"completed",-5.430652,9.0,4,"C(#CC1=CCC=C1C1=CC=CC1)C1=CCC=C1C1=CC=CC1","C(#CC1=CCC=C1c1ccco1)C1=CCC=C1c1ccco1",{},"[#6H2r5:1]>>[O:1]",null,-0.2884845781],[0.1417804413,204.7619146486,9,"completed",-4.969732,9.0,9,"C1=c2c(c3sccc3c3ccsc23)=CC1","c1cc2c3ccsc3c3c[nH]cc3c2s1",{},"[#6H2r5:1]>>[NH:1]",null,-0.2241486562],[0.1409986131,267.12802202,9,"completed",-5.464416,9.0,3,"O=c1ccoc(N(c2ccccc2)c2ccccc2)c1","O=c1ccoc(N(C2=CCC=C2)C2=CCC=C2)c1",{},"[c:0]1[ch:1][ch][c:3][c!r5:4][c!r5:5]1>>[c:0]1[CH2:1][c:3][c:4][c:5]1",null,-0.3693628304],[0.1399787966,85.3654155707,9,"completed",-5.138828,9.0,7,"c1cc2cc3cc4cocc4cc3cc2s1","c1occ2cc3cc4sncc4cc3cc12",{},"[chr5,CH1r5:1]>>[n:1]",null,-0.089587861],[0.1395520641,115.9637650068,9,"completed",-5.347484,9.0,9,"C(=Cc1cc2c(cc1C=Cc1ccccn1)=CCC=2)c1ccccn1","C(=Cc1cc2cscc2cc1C=Cc1ccccn1)c1ccccn1",{},"[#6H2r5:1]>>[S:1]",null,-0.2084688865],[0.1392098573,210.8217310502,9,"completed",-5.208472,9.0,9,"O=c1ccocc1C#CC1=CC(C2=CCC(C#Cc3coccc3=O)=C2)=CC1","O=c1cc[nH]cc1C#CC1=CC(C2=CCC(C#Cc3c[nH]ccc3=O)=C2)=CC1",{},"[o:1]>>[nH:1]",null,-0.22407862],[0.1391397855,126.8187141173,9,"completed",-5.272228,9.0,3,"c1ccc(-c2cccc(Nc3cccc(-c4ccccc4)c3)c2)cc1","c1ccc(-c2cccc(Nc3cccc(-c4ccccn4)c3)c2)nc1",{},"[ch&r6:0]>>[nr6:0]",null,-0.1749788656],[0.1385205407,170.1321536875,9,"completed",-5.146096,9.0,9,"C(=Cc1cc2c(cc1C=Cc1ccccn1)=CCC=2)c1ccccn1","C(=Cc1cc2c(cc1C=Cc1ccccn1)SCS2)c1ccccn1",{},"[CH,ch:0]1=[C,c:1][C,c:2]=[CH,ch:3][*:4]1>>[S:0]1[*:1]=,:[*:2][S:3][*:4]1",null,-0.1731650135],[0.138274216,195.2985713458,9,"completed",-4.921616,9.0,9,"C1=Cc2c(c3c(c4c[nH]cc24)C=CC3)C1","c1cc2c3c[nH]cc3c3ccsc3c2s1",{},"[#6H2r5:1]>>[S:1]",null,-0.2318054123],[0.138191675,227.3722377136,9,"completed",-5.386584,9.0,3,"C(#Cc1ccccc1C1=CCC=C1)c1ccccc1C1=CCC=C1","C(#CC1=CCC=C1C1=CCC=C1)C1=CCC=C1C1=CCC=C1",{},"[c:0]1[ch:1][ch][c:3][c!r5:4][c!r5:5]1>>[c:0]1[CH2:1][c:3][c:4][c:5]1",null,-0.3032194339],[0.1374199927,227.0720033639,9,"completed",-5.724592,9.0,9,"C1=CC(=C2Oc3cc4c(cc3O2)=CCC=4)N=C1","C1=CC(=C2Oc3cc4cscc4cc3O2)N=C1",{},"[#6H2r5:1]>>[S:1]",null,-0.492664314],[0.13651998,99.5195468357,9,"completed",-5.383456,9.0,3,"c1ccc(-c2ccccn2)nc1","c1ccc(Nc2ccnc(-c3cc(Nc4ccccc4)ccn3)c2)cc1",{},"[ch&r6,CH1&r5:1]>>[*:1](-N-c1ccccc1)",null,-0.2219781952],[0.1363340738,188.9892902283,9,"completed",-4.911404,9.0,3,"C(=Cc1ccccn1)C1=CCC=C1C=Cc1ccccn1","C(=Cc1ccccn1)C1=C(C=Cc2ccccn2)SCS1",{},"[CH,ch:0]1=[C,c:1][C,c:2]=[CH,ch:3][*:4]1>>[S:0]1[*:1]=,:[*:2][S:3][*:4]1",null,-0.2305330625],[0.1358255615,127.159145298,9,"completed",-5.28612,9.0,7,"C(=Cc1cc(C=Cc2ccccc2)cc(C2=NSCS2)c1)c1ccccc1","C(=Cc1cc(C2=NSCS2)cc(C=Cc2ccccc2)n1)c1ccccc1",{},"[ch&r6:0]>>[nr6:0]",null,-0.1820532035],[0.1355512231,134.7777624063,9,"completed",-5.358892,9.0,8,"C1=CC(c2cc(Nc3cocn3)cc(C3=CCC=C3)c2)=CC1","C1=CC(c2cc(Nc3conn3)cc(C3=CCC=C3)c2)=CC1",{},"[chr5,CH1r5:1]>>[n:1]",null,-0.2258480206],[0.135488404,119.9737993499,9,"completed",-4.930908,9.0,4,"C1=CCC(NC2=CCC(C3=CC(NC4=CC=CC4)=CC3)=C2)=C1","C1=NC=C(NC2=CCC(C3=CC(NC4=CN=CC4)=CC3)=C2)C1",{},"[chr5,CH1r5:1]>>[n:1]",null,-0.1685343992],[0.1354107291,141.0735254486,9,"completed",-5.34868,9.0,4,"C1=CC(c2cc(Nc3ccoc3)cc(C3=CCC=C3)c2)=CC1","C1=CC(c2cc(Nc3ccon3)cc(C3=CCC=C3)c2)=CC1",{},"[chr5,CH1r5:1]>>[n:1]",null,-0.2240629228],[0.1353945605,114.902081613,9,"completed",-5.327704,9.0,8,"c1ccc(-c2cc(Nc3ncsn3)cc(-c3ccccc3)c2)cc1","C1=CC(c2cc(Nc3ncsn3)cc(C3=CCC=C3)c2)=CC1",{},"[c:0]1[ch:1][ch][c:3][c!r5:4][c!r5:5]1>>[c:0]1[CH2:1][c:3][c:4][c:5]1",null,-0.1964905928],[0.1353546721,150.7613767125,9,"completed",-5.368092,9.0,4,"C(#Cc1cc2c(cc1C#Cc1ccco1)=CCC=2)c1ccco1","C(#Cc1cc2c(cc1C#Cc1ncco1)=CCC=2)c1ncco1",{},"[chr5,CH1r5:1]>>[n:1]",null,-0.2407216645],[0.1353292782,83.7419622981,9,"completed",-4.953448,9.0,3,"C1=CC(Nc2cccc(-c3cccc(NC4=CCC=C4)c3)c2)=CC1","C1=NC(Nc2cccc(-c3cccc(NC4=CCC=N4)c3)c2)=CC1",{},"[chr5,CH1r5:1]>>[n:1]",null,-0.1324261519],[0.1349200509,100.8560353344,9,"completed",-5.172316,9.0,5,"C1=c2cc3cc4ccccc4cc3cc2=CC1","C1=c2nc3cc4ccccc4cc3nc2=CC1",{},"[ch&r6:0]>>[nr6:0]",null,-0.1128470015],[0.134366787,121.0752012432,9,"completed",-5.278484,9.0,9,"C(=Cc1cc2c(cc1C=Cc1ccccn1)=CCC=2)c1ccccn1","C(=Cc1cc2c(cc1C=Cc1ncccn1)=CCC=2)c1ncccn1",{},"[ch&r6:0]>>[nr6:0]",null,-0.1739796198],[0.1343547414,169.9854178175,9,"completed",-5.278024,9.0,3,"C(#Cc1cccc2c1=CCC=2)c1cccc2c1=CCC=2","C(#Cc1cccc2c1=NCC=2)c1cccc2c1=NCC=2",{},"[chr5,CH1r5:1]>>[n:1]",null,-0.2107709399],[0.1342045542,107.1800295465,9,"completed",-5.198352,9.0,4,"C1=CC(c2cc(NC3=CCN=C3)cc(C3=CCC=C3)c2)=CC1","C1=CC(c2cc(NC3=CCN=N3)cc(C3=CCC=C3)c2)=CC1",{},"[chr5,CH1r5:1]>>[n:1]",null,-0.1273867557],[0.1339688983,109.9046923998,9,"completed",-5.253184,9.0,7,"C1=NC=C(c2cc(Nc3ccccc3)cc(Nc3ccccc3)c2)C1","C1=NN=C(c2cc(Nc3ccccc3)cc(Nc3ccccc3)c2)C1",{},"[chr5,CH1r5:1]>>[n:1]",null,-0.1535482236],[0.1337582577,136.8826658766,9,"completed",-5.199824,9.0,8,"c1ccc(-c2cc(Nc3c[nH]cn3)cc(-c3ccccc3)c2)cc1","c1ccc(-c2cc(Nc3nc[nH]n3)cc(-c3ccccc3)c2)cc1",{},"[chr5,CH1r5:1]>>[n:1]",null,-0.1536867964],[0.1336327531,93.6802341915,9,"completed",-5.207,9.0,3,"c1ccc(Nc2cc(Nc3ccccc3)cc(-c3ccccc3)c2)cc1","c1ccc(Nc2cc(Nc3ccccc3)cc(-c3cccnc3)c2)cc1",{},"[ch&r6:0]>>[nr6:0]",null,-0.119941637],[0.1335827851,194.6248452458,9,"completed",-5.425316,9.0,9,"C(#Cc1coc(C2=CC=CC2)c1)c1coc(C2=CC=CC2)c1","C(#Cc1coc(-c2ccco2)c1)c1coc(-c2ccco2)c1",{},"[#6H2r5:1]>>[O:1]",null,-0.2995593018],[0.1332637464,157.2636191695,9,"completed",-5.45954,9.0,3,"C1=CC(=C2C=CC(NC3=CC(=C4C=CC=C4)C=C3)=C2)C=C1","C1=CC(=C2C=CC(NC3=CC(=C4C=CC=N4)C=C3)=C2)N=C1",{},"[chr5,CH1r5:1]>>[n:1]",null,-0.2967720701],[0.1331736418,120.8941875703,9,"completed",-5.35328,9.0,8,"C1=CCC(c2cc(Nc3cscn3)cc(C3=CC=CC3)c2)=C1","C1=CCC(c2cc(Nc3ncsn3)cc(C3=CC=CC3)c2)=C1",{},"[chr5,CH1r5:1]>>[n:1]",null,-0.2145909509],[0.1331214629,182.0401750863,9,"completed",-5.30406,9.0,9,"C(#Cc1ccsc1)C1=CC(C2=CCC(C#Cc3ccsc3)=C2)=CC1","C(#Cc1cc(-c2csc(C#Cc3ccsc3)c2)cs1)c1ccsc1",{},"[#6H2r5:1]>>[S:1]",null,-0.2313924422],[0.133098988,142.0020965147,9,"completed",-5.277564,9.0,3,"C(=Cc1ccc2c(c1)=CCC=2)c1ccc2c(c1)=CCC=2","C(=Cc1cnc2c(c1)=CCC=2)c1cnc2c(c1)=CCC=2",{},"[ch&r6:0]>>[nr6:0]",null,-0.1887161697],[0.1328705938,120.7472656222,9,"completed",-5.412068,9.0,9,"C1=CCC(c2cc(Nc3ccsn3)cc(C3=CC=CC3)c2)=C1","C1=CCC(c2cc(Nc3cnsn3)cc(C3=CC=CC3)c2)=C1",{},"[chr5,CH1r5:1]>>[n:1]",null,-0.2495981893],[0.1328234852,259.9681365281,9,"completed",-4.57588,9.0,9,"C(#Cc1c[nH]c(C2=CCC=C2)c1)c1c[nH]c(C2=CCC=C2)c1","C(#Cc1c[nH]c(-c2cc[nH]c2)c1)c1c[nH]c(-c2cc[nH]c2)c1",{},"[#6H2r5:1]>>[NH:1]",null,-0.449652423],[0.1327248469,331.2771666392,9,"completed",-5.365148,9.0,9,"C(=Cc1cc2c(cc1C=Cc1ccccn1)=CCC=2)c1ccccn1","C(=Cc1nc2c(nc1C=Cc1ccccn1)=CCC=2)c1ccccn1",{},"[ch&r6:0]>>[nr6:0]",null,-0.3797278729],[0.1327158778,178.1770132131,9,"completed",-5.3059,9.0,4,"C1=c2cc(-c3ccco3)c(-c3ccco3)cc2=CC1","c1coc(-c2cc3cscc3cc2-c2ccco2)c1",{},"[#6H2r5:1]>>[S:1]",null,-0.2291735258],[0.1323127902,215.9633160424,9,"completed",-5.170936,9.0,6,"C(#CC1=c2ncccc2=CC1)C1=c2ncccc2=CC1","C(#CC1=c2ncncc2=CC1)C1=c2ncncc2=CC1",{},"[ch&r6:0]>>[nr6:0]",null,-0.2215982689],[0.1319059929,255.5849731591,9,"completed",-5.791752,9.0,9,"C1=CC(=C2Oc3cc4cocc4cc3O2)C=C1","C1=CC(=C2Oc3cc4cocc4cc3O2)N=C1",{},"[chr5,CH1r5:1]>>[n:1]",null,-0.5475389347],[0.1319008584,86.185840689,9,"completed",-5.182988,9.0,3,"c1ccc(Nc2ccc3ccc(Nc4ccccc4)cc3c2)cc1","c1ccc(Nc2ccc3ccc(Nc4ccccn4)cc3c2)nc1",{},"[ch&r6:0]>>[nr6:0]",null,-0.1039357163],[0.1318273615,161.2221380703,9,"completed",-5.116932,9.0,7,"C(=Cc1cc(C=Cc2ccccc2)cc(C2=NSCS2)c1)c1ccccc1","C(=Cc1cc(C=Cc2ccccc2)cc(C2=NSOS2)c1)c1ccccc1",{},"[#6H2r5:1]>>[O:1]",null,-0.1616572213],[0.1318196614,129.5470338795,9,"completed",-5.44206,9.0,3,"C1=CCC(c2cc(C=Cc3ccccc3)cc(C3=CC=CC3)c2)=C1","C1=CCC(c2cc(C=CC3=CCC=C3)cc(C3=CC=CC3)c2)=C1",{},"[c:0]1[ch:1][ch][c:3][c!r5:4][c!r5:5]1>>[c:0]1[CH2:1][c:3][c:4][c:5]1",null,-0.2722405285],[0.1317327488,194.2371602808,9,"completed",-5.488888,9.0,6,"C(=Cc1ccc2cc(C=CC3=CCC=N3)ccc2c1)C1=CCC=N1","C(=Cc1ccc2nc(C=CC3=CCC=N3)ccc2n1)C1=CCC=N1",{},"[ch&r6:0]>>[nr6:0]",null,-0.3344139261],[0.1316915098,138.4086650481,9,"completed",-5.338284,9.0,3,"C(#Cc1ccc2c(c1)=CCC=2)c1ccc2c(c1)=CCC=2","C(#Cc1cnc2c(c1)=CCC=2)c1cnc2c(c1)=CCC=2",{},"[ch&r6:0]>>[nr6:0]",null,-0.2167459302],[0.1314145141,116.5710033411,9,"completed",-5.47012,9.0,4,"C1=CC(c2cc(NC3=NC=CC3)cc(C3=CCC=C3)c2)=CC1","C1=CC(c2cc(NC3=NC=NC3)cc(C3=CCC=C3)c2)=CC1",{},"[chr5,CH1r5:1]>>[n:1]",null,-0.2841008938],[0.1314055362,205.3269063076,9,"completed",-5.022632,9.0,4,"C(#CC1=CCC=C1c1ccc[nH]1)C1=CCC=C1c1ccc[nH]1","C(#CC1=CCC=C1c1ncc[nH]1)C1=CCC=C1c1ncc[nH]1",{},"[chr5,CH1r5:1]>>[n:1]",null,-0.2123492032],[0.1310907185,109.8424801807,9,"completed",-5.274252,9.0,7,"C1=c2cc3cc4cccnc4cc3cc2=CC1","C1=c2nc3cc4cccnc4cc3nc2=CC1",{},"[ch&r6:0]>>[nr6:0]",null,-0.1641450962],[0.1309683912,152.0776825376,9,"completed",-5.004416,9.0,3,"C1=C(NC2=CCc3ccccc32)c2ccccc2C1","C1=C(NC2=CCc3cccnc32)c2ncccc2C1",{},"[ch&r6:0]>>[nr6:0]",null,-0.1661457464],[0.1308757617,141.0903600008,9,"completed",-5.25714,9.0,6,"C1=CC(=C2Sc3ccc4ccccc4c3S2)C=C1","C1=CC(=C2Sc3ccc4cccnc4c3S2)C=C1",{},"[ch&r6:0]>>[nr6:0]",null,-0.1789023468],[0.130786879,133.2794670699,9,"completed",-5.201848,9.0,4,"C1=CCC(c2cc(Nc3ccccn3)cc(C3=CC=CC3)c2)=C1","c1ccc(Nc2cc(-c3ccc[nH]3)cc(-c3ccc[nH]3)c2)nc1",{},"[#6H2r5:1]>>[NH:1]",null,-0.1511495741],[0.1305288675,116.7562730297,9,"completed",-5.445832,9.0,8,"c1ccc(-c2cc(Nc3cscn3)cc(-c3ccccc3)c2)cc1","c1ccc(-c2cc(Nc3ncsn3)cc(-c3ccccc3)c2)cc1",{},"[chr5,CH1r5:1]>>[n:1]",null,-0.2687674007],[0.1304628699,145.3055207962,9,"completed",-5.365884,9.0,5,"C(=Cc1ccccn1)C1=CCC(C2=CC(C=Cc3ccccn3)=CC2)=C1","C(=Cc1ncccn1)C1=CCC(C2=CC(C=Cc3ncccn3)=CC2)=C1",{},"[ch&r6:0]>>[nr6:0]",null,-0.236122642],[0.1303757832,222.6168911326,9,"completed",-5.122268,9.0,9,"C(#Cc1ccccc1)C1=NC(C2=CCC(C#Cc3ccccc3)=N2)=CC1","C(#Cc1nc(-c2c[nH]c(C#Cc3ccccc3)n2)c[nH]1)c1ccccc1",{},"[#6H2r5:1]>>[NH:1]",null,-0.2231619445],[0.1302648861,171.6680419225,9,"completed",-5.416944,9.0,9,"C1=CC(C=Cc2cc(C=CC3=CCC=C3)cc(-c3cscn3)c2)=CC1","C(=Cc1cc(C=Cc2ccsc2)cc(-c2cscn2)c1)c1ccsc1",{},"[#6H2r5:1]>>[S:1]",null,-0.2805211778],[0.1302362584,272.3140054075,9,"completed",-5.676384,9.0,5,"C(#Cc1cc2ccccc2[nH]1)c1cc2ccccc2[nH]1","C(#Cc1nc2ccccc2[nH]1)c1nc2ccccc2[nH]1",{},"[chr5,CH1r5:1]>>[n:1]",null,-0.4867668745],[0.1302322463,119.2650469192,9,"completed",-5.427616,9.0,4,"C1=CCC(c2cc(Nc3ccccc3)cc(C3=CC=CC3)n2)=C1","c1ccc(Nc2cc(-c3ccco3)nc(-c3ccco3)c2)cc1",{},"[#6H2r5:1]>>[O:1]",null,-0.2584897497],[0.1302107402,136.1518563121,9,"completed",-4.916464,9.0,3,"c1cc(Nc2cccc3ccncc23)c2cnccc2c1","C1=c2ccncc2=C(NC2=c3cnccc3=CC2)C1",{},"[c:0]1[ch:1][ch][c:3][c!r5:4][c!r5:5]1>>[c:0]1[CH2:1][c:3][c:4][c:5]1",null,-0.1871983039],[0.1299998014,418.071456822,9,"completed",-5.949624,9.0,9,"C1=CC(N(C2=CCC=C2)c2ccoc2)=CC1","O=C1C=C(N(C2=CCC=C2)C2=CCC=C2)C(=O)O1",{},"[o:1][ch:2]>>[o:1][c:2](=O)",null,-0.7269770315],[0.1299766532,637.2751039838,9,"completed",-5.01748,9.0,3,"C1=CC(=C2SC=CS2)C=C1","C1=CC(=C2SC(Nc3ccccc3)=C(Nc3ccccc3)S2)C=C1",{},"[ch&r6,CH1&r5:1]>>[*:1](-N-c1ccccc1)",null,-0.639887676],[0.1295011752,180.9656963809,9,"completed",-5.601496,9.0,9,"C(#Cc1ccc2cscc2c1)c1ccc2cscc2c1","C(#Cc1ccc2nscc2c1)c1ccc2nscc2c1",{},"[chr5,CH1r5:1]>>[n:1]",null,-0.3949464773],[0.1294622454,119.4519441089,9,"completed",-4.888312,9.0,4,"C1=CCC(NC2=CCC(C3=CC(NC4=CC=CC4)=CC3)=C2)=C1","C1=CN=C(NC2=CCC(C3=CC(NC4=NC=CC4)=CC3)=C2)C1",{},"[chr5,CH1r5:1]>>[n:1]",null,-0.1903327442],[0.1293390021,111.2073243362,9,"completed",-5.351992,9.0,7,"C1=c2cc3cc4cnsc4cc3cc2=CC1","C1=c2nc3cc4cnsc4cc3nc2=CC1",{},"[ch&r6:0]>>[nr6:0]",null,-0.2085235079],[0.1292733814,176.8867324262,9,"completed",-5.284096,9.0,4,"C(#CC1=CCC=C1C1=CC=NC1)C1=CCC=C1C1=CC=NC1","C(#Cc1c[nH]cc1C1=CC=NC1)c1c[nH]cc1C1=CC=NC1",{},"[#6H2r5:1]>>[NH:1]",null,-0.218850797],[0.1292034036,78.841973054,9,"completed",-5.410504,9.0,3,"c1ccc(Nc2cccc(-c3cccc(Nc4ccccc4)c3)c2)cc1","c1ccc(Nc2cc(-c3ccnc(Nc4ccccc4)c3)ccn2)cc1",{},"[ch&r6:0]>>[nr6:0]",null,-0.2312105023],[0.1291666914,136.0584881676,9,"completed",-4.790056,9.0,5,"C(#Cc1cccc(C2=CSCS2)c1)c1cccc(C2=CSCS2)c1","C(#CC1=CC(C2=CSCS2)=CC1)C1=CC(C2=CSCS2)=CC1",{},"[c:0]1[ch:1][ch][c:3][c!r5:4][c!r5:5]1>>[c:0]1[CH2:1][c:3][c:4][c:5]1",null,-0.2560935394],[0.1290790903,189.2648836356,9,"completed",-4.750496,9.0,7,"C1=CC(N(C2=CCC=C2)C2=CCC=N2)=CC1","C1=NC(N(c2ccsc2)c2ccsc2)=CC1",{},"[#6H2r5:1]>>[S:1]",null,-0.3093156781],[0.1288741404,139.6404020038,9,"completed",-5.48484,9.0,4,"C(#Cc1cc2c(cc1C#Cc1ccco1)=CCC=2)c1ccco1","C(#Cc1cc2c(cc1C#Cc1ccno1)=CCC=2)c1ccno1",{},"[chr5,CH1r5:1]>>[n:1]",null,-0.3034292939],[0.1288236108,112.9104813306,9,"completed",-5.11132,9.0,9,"C(=Cc1cc2c(cc1C=Cc1ccccn1)=CCC=2)c1ccccn1","C(=Cc1cc2c[nH]cc2cc1C=Cc1ccccn1)c1ccccn1",{},"[#6H2r5:1]>>[NH:1]",null,-0.1131881909],[0.1287632977,124.7343193113,9,"completed",-4.992272,9.0,7,"C1=NCc2nc3cc4c(cc3nc21)=CCC=4","C1=c2cc3nc4cn[nH]c4nc3cc2=CC1",{},"[#6H2r5:1]>>[NH:1]",null,-0.1457575322],[0.1287149615,133.0751916555,9,"completed",-4.872856,9.0,4,"C1=CCC(NC2=CC(C3=CCC(NC4=CC=CC4)=C3)=CC2)=C1","C1=CN=C(NC2=CC(C3=CCC(NC4=NC=CC4)=C3)=CC2)C1",{},"[chr5,CH1r5:1]>>[n:1]",null,-0.2073409295],[0.1286783194,115.1869506532,9,"completed",-5.506184,9.0,9,"c1ccc(-c2cc(Nc3ccsn3)cc(-c3ccccc3)c2)cc1","c1ccc(-c2cc(Nc3cnsn3)cc(-c3ccccc3)c2)cc1",{},"[chr5,CH1r5:1]>>[n:1]",null,-0.3067749992],[0.128651318,122.8031560217,9,"completed",-5.025392,9.0,4,"C1=CC(Nc2cc(-c3ccc[nH]3)cc(-c3ccc[nH]3)c2)=CC1","C1=NC(Nc2cc(-c3ccc[nH]3)cc(-c3ccc[nH]3)c2)=CC1",{},"[chr5,CH1r5:1]>>[n:1]",null,-0.1334470997],[0.1286263157,102.2034069644,9,"completed",-5.156492,9.0,8,"c1ccc(Nc2cc(Nc3ccccc3)cc(-c3ccoc3)c2)cc1","c1ccc(Nc2cc(Nc3ccccc3)cc(-c3cocn3)c2)cc1",{},"[chr5,CH1r5:1]>>[n:1]",null,-0.1095869334],[0.12854399,141.7188687061,9,"completed",-5.52716,9.0,7,"c1cc2cc3nc4[nH]ccc4cc3nc2[nH]1","C1=Cc2cc3nc4c(cc3nc2=C1)C=CC=4",{},"[nr5:0]>>[ch&r5:0]",null,-0.3308963794],[0.1285224941,110.1294832655,9,"completed",-5.2392,9.0,4,"C1=CCC(c2cc(NC3=CCC=N3)cc(C3=CC=CC3)c2)=C1","C1=CCC(c2cc(NC3=CCN=N3)cc(C3=CC=CC3)c2)=C1",{},"[chr5,CH1r5:1]>>[n:1]",null,-0.1470478041],[0.1284100507,191.5690661434,9,"completed",-5.622196,9.0,9,"C(#CC1=NCC(C2=CC=CC2)=C1)C1=NCC(C2=CC=CC2)=C1","C(#Cc1cc(C2=CC=CC2)sn1)c1cc(C2=CC=CC2)sn1",{},"[#6H2r5:1]>>[S:1]",null,-0.4126937747],[0.128383239,109.2472192636,9,"completed",-5.320068,9.0,4,"C1=CCC(c2cc(NC3=CC=NC3)cc(C3=CC=CC3)c2)=C1","C1=CCC(c2cc(Nc3ccns3)cc(C3=CC=CC3)c2)=C1",{},"[#6H2r5:1]>>[S:1]",null,-0.1888534299],[0.1283065299,85.5096486754,9,"completed",-5.43516,9.0,4,"C1=CCC(NC2=CC(=C3C=CC=C3)C=C2NC2=CC=CC2)=C1","C1=CC(=C2C=C(NC3=CC=NC3)C(NC3=CC=NC3)=C2)C=C1",{},"[chr5,CH1r5:1]>>[n:1]",null,-0.249709212],[0.1277591694,145.5212918242,9,"completed",-5.361376,9.0,4,"C1=CCC(c2cc(Nc3ccoc3)cc(C3=CC=CC3)c2)=C1","C1=CCC(c2cc(Nc3ccon3)cc(C3=CC=CC3)c2)=C1",{},"[chr5,CH1r5:1]>>[n:1]",null,-0.2337776271],[0.1277460501,224.6091051212,9,"completed",-4.776256,9.0,9,"C(#Cc1c[nH]c(C2=CC=CC2)c1)c1c[nH]c(C2=CC=CC2)c1","C(#Cc1c[nH]c(-c2ccc[nH]2)c1)c1c[nH]c(-c2ccc[nH]2)c1",{},"[#6H2r5:1]>>[NH:1]",null,-0.3190708967],[0.1273393395,117.5019157165,9,"completed",-4.962004,9.0,4,"C1=CC(NC2=CCC(C3=CC(NC4=CCC=C4)=CC3)=C2)=CC1","C1=NCC=C1NC1=CCC(C2=CC(NC3=CCN=C3)=CC2)=C1",{},"[chr5,CH1r5:1]>>[n:1]",null,-0.1521108781],[0.1272092603,155.8457172174,9,"completed",-5.441508,9.0,7,"C(#CC1=NCC=C1)C1=CCC(C2=CC(C#CC3=NCC=C3)=CC2)=C1","C(#CC1=NCC=N1)C1=CCC(C2=CC(C#CC3=NCC=N3)=CC2)=C1",{},"[chr5,CH1r5:1]>>[n:1]",null,-0.2853690023],[0.1271726795,159.0888466684,9,"completed",-5.372784,9.0,9,"C(#CC1=CCC=N1)C1=CC(C2=CCC(C#CC3=CCC=N3)=C2)=CC1","C(#Cc1cc(-c2csc(C#CC3=CCC=N3)c2)cs1)C1=CCC=N1",{},"[#6H2r5:1]>>[S:1]",null,-0.2485371307],[0.1271054223,110.0452707289,9,"completed",-5.063848,9.0,9,"C1=NC(c2c(Nc3ccccc3)cccc2Nc2ccccc2)=CC1","c1ccc(Nc2cccc(Nc3ccccc3)c2-c2cscn2)cc1",{},"[#6H2r5:1]>>[S:1]",null,-0.1129175606],[0.1270669365,95.3230461275,9,"completed",-5.221444,9.0,3,"c1ccc(Nc2cc(Nc3ccccc3)cc(-c3ccccc3)c2)cc1","c1ccc(-c2cc(Nc3ccccn3)cc(Nc3ccccn3)c2)cc1",{},"[ch&r6:0]>>[nr6:0]",null,-0.1277236049],[0.1270126189,138.0952420427,9,"completed",-5.283912,9.0,3,"C1=CCC(Nc2cccc(NC3=CC=CC3)c2-c2ccccc2)=C1","C1=NCC(Nc2cccc(NC3=CC=NC3)c2-c2ccccc2)=C1",{},"[chr5,CH1r5:1]>>[n:1]",null,-0.1887958461],[0.1269047558,194.8854739436,9,"completed",-5.365516,9.0,4,"C1=CCC(c2cc3cocc3cc2C2=CC=CC2)=C1","c1csc(-c2cc3cocc3cc2-c2cccs2)c1",{},"[#6H2r5:1]>>[S:1]",null,-0.2693041656],[0.1268698934,135.8679348984,9,"completed",-5.433044,9.0,3,"C(#Cc1cc(C2=CC=CC2)cc(C2=CC=CC2)c1)c1ccccc1","C(#Cc1cc(C2=CC=CC2)cc(C2=CC=CC2)c1)C1=CC=CC1",{},"[c:0]1[ch:1][ch][c:3][c!r5:4][c!r5:5]1>>[c:0]1[CH2:1][c:3][c:4][c:5]1",null,-0.2698334035],[0.12685241,146.0799787672,9,"completed",-5.635444,9.0,9,"C(#Cc1ccc2cscc2c1)c1ccc2cscc2c1","C(#Cc1ccc2csnc2c1)c1ccc2csnc2c1",{},"[chr5,CH1r5:1]>>[n:1]",null,-0.4022716694],[0.1268040925,174.1115175797,9,"completed",-5.445556,9.0,8,"C(#Cc1cc2c(cn1)=CCC=2)c1cc2c(cn1)=CCC=2","C(#Cc1cc2c(nn1)=CCC=2)c1cc2c(nn1)=CCC=2",{},"[ch&r6:0]>>[nr6:0]",null,-0.2980355778],[0.1267560269,178.4492755038,9,"completed",-5.286028,9.0,9,"C(#Cc1csc(C2=CCC=C2)c1)c1csc(C2=CCC=C2)c1","C(#Cc1csc(C2=CCC=N2)c1)c1csc(C2=CCC=N2)c1",{},"[chr5,CH1r5:1]>>[n:1]",null,-0.2209101359],[0.1267016846,113.1812198121,9,"completed",-5.272504,9.0,4,"C1=CCC(Nc2cc(NC3=CC=CC3)cc(C3=CC=CC3)c2)=C1","C1=CCC(c2cc(NC3=CC=NC3)cc(NC3=CC=NC3)c2)=C1",{},"[chr5,CH1r5:1]>>[n:1]",null,-0.1655029523],[0.1264873421,142.9560211081,9,"completed",-5.403236,9.0,3,"C(#Cc1cc(C2=CCC=C2)cc(C2=CCC=C2)c1)c1ccccc1","C(#Cc1cc(C2=CCC=C2)cc(C2=CCC=C2)c1)C1=CC=CC1",{},"[c:0]1[ch:1][ch][c:3][c!r5:4][c!r5:5]1>>[c:0]1[CH2:1][c:3][c:4][c:5]1",null,-0.2559158829],[0.1262833587,262.5481581769,9,"completed",-4.70376,9.0,3,"C1=C(C2=CSCS2)SCS1","C(#Cc1ccccc1)C1=C(C2=C(C#Cc3ccccc3)SCS2)SCS1",{},"[ch&r6,CH1&r5:1]>>[*:1](-C#C-c1ccccc1)",null,-0.3819221685],[0.1261046584,123.3078605439,9,"completed",-5.318872,9.0,4,"C1=CC(c2cc(NC3=CCC=N3)cc(C3=CCC=C3)c2)=CC1","C1=CC(c2cc(NC3=NCC=N3)cc(C3=CCC=C3)c2)=CC1",{},"[chr5,CH1r5:1]>>[n:1]",null,-0.1966678803],[0.1260153513,186.848054654,9,"completed",-5.303324,9.0,4,"C1=c2cc(-c3cccs3)c(-c3cccs3)cc2=CC1","c1csc(-c2cc3cscc3cc2-c2cccs2)c1",{},"[#6H2r5:1]>>[S:1]",null,-0.2348810625],[0.1259959472,199.6811537952,9,"completed",-5.08602,9.0,3,"c1ccc2c(Nc3nccc4ccccc34)nccc2c1","C1=c2ccnc(Nc3nccc4c3=CCC=4)c2=CC1",{},"[c:0]1[ch:1][ch][c:3][c!r5:4][c!r5:5]1>>[c:0]1[CH2:1][c:3][c:4][c:5]1",null,-0.1999208068],[0.1259485265,133.6908689877,9,"completed",-4.673216,9.0,3,"C1=c2ccccc2=C(NC2=c3ccccc3=CC2)C1","c1ccc2c(Nc3scc4ccccc34)scc2c1",{},"[#6H2r5:1]>>[S:1]",null,-0.3272981729],[0.1259325272,97.5667410987,9,"completed",-5.012604,9.0,7,"C1=CC(c2cc(Nc3ccccc3)cc(Nc3ccccc3)c2)=NC1","c1ccc(Nc2cc(Nc3ccccc3)cc(-c3cc[nH]n3)c2)cc1",{},"[#6H2r5:1]>>[NH:1]",null,-0.1151604045],[0.1258925017,141.8869524023,9,"completed",-4.929068,9.0,3,"C1=CCC(C2=CC=CC2)=C1","C1=C(Nc2ccccc2)C=C(C2=CC(Nc3ccccc3)=CC2)C1",{},"[ch&r6,CH1&r5:1]>>[*:1](-N-c1ccccc1)",null,-0.1856033515],[0.1258626288,183.6824529388,9,"completed",-5.476652,9.0,6,"C1=c2cc3cc4ccccc4cc3cc2=NC1","C1=c2nc3cc4ccccc4cc3nc2=NC1",{},"[ch&r6:0]>>[nr6:0]",null,-0.3213315123],[0.1257420905,194.1133065403,9,"completed",-5.472972,9.0,9,"C(#Cc1csc(C2=CCC=C2)c1)c1csc(C2=CCC=C2)c1","C(#Cc1csc(C2=NCC=C2)c1)c1csc(C2=NCC=C2)c1",{},"[chr5,CH1r5:1]>>[n:1]",null,-0.3253351365],[0.1257324853,132.884837089,9,"completed",-5.37904,9.0,8,"C1=CCC(c2cc(NC3=CCN=N3)cc(C3=CC=CC3)c2)=C1","C1=CCC(c2cc(Nc3conn3)cc(C3=CC=CC3)c2)=C1",{},"[#6H2r5:1]>>[O:1]",null,-0.2362443809],[0.1256861072,186.0691238918,9,"completed",-5.473892,9.0,9,"C(#Cc1csc(C2=CC=CC2)c1)c1csc(C2=CC=CC2)c1","C(#Cc1csc(C2=NC=CC2)c1)c1csc(C2=NC=CC2)c1",{},"[chr5,CH1r5:1]>>[n:1]",null,-0.3211251787],[0.1256486111,123.2596810713,9,"completed",-5.697268,9.0,7,"C1=CC(C=Cc2cc(-c3ccsc3)cc(C=CC3=CCC=C3)n2)=CC1","C1=CC(C=Cc2nc(C=CC3=CCC=C3)nc(-c3ccsc3)n2)=CC1",{},"[ch&r6:0]>>[nr6:0]",null,-0.4358786417],[0.1256018104,133.8964124944,9,"completed",-4.923456,9.0,9,"C1=NC(c2c(Nc3ccccc3)cccc2Nc2ccccc2)=CC1","c1ccc(Nc2cccc(Nc3ccccc3)c2-c2c[nH]cn2)cc1",{},"[#6H2r5:1]>>[NH:1]",null,-0.1822099432],[0.1254802351,251.7604135597,9,"completed",-5.93472,9.0,5,"C(#Cc1cc2ccccc2s1)c1cc2ccccc2s1","C(#Cc1nc2ccccc2s1)c1nc2ccccc2s1",{},"[chr5,CH1r5:1]>>[n:1]",null,-0.6362346032],[0.1254682495,121.8423614578,9,"completed",-5.487324,9.0,4,"C1=CCC(c2cc(NC3=NC=CC3)cc(C3=CC=CC3)c2)=C1","C1=CCC(c2cc(NC3=NC=NC3)cc(C3=CC=CC3)c2)=C1",{},"[chr5,CH1r5:1]>>[n:1]",null,-0.2972461988],[0.1253409288,212.3275303428,9,"completed",-4.910576,9.0,7,"C1=CC(N(C2=CCC=C2)C2=CCN=C2)=CC1","C1=NCC=C1N(c1ccsc1)c1ccsc1",{},"[#6H2r5:1]>>[S:1]",null,-0.2503295658],[0.1253025739,150.944513736,9,"completed",-5.444636,9.0,3,"c1ccc(Nc2cc(-c3ccccn3)cc(-c3ccccn3)c2)cc1","c1ccc(Nc2cc(-c3ccccn3)nc(-c3ccccn3)c2)cc1",{},"[ch&r6:0]>>[nr6:0]",null,-0.2845759877],[0.1252047761,172.144925227,9,"completed",-4.646628,9.0,4,"C1=CCC(C2=CCC=C2NC2=CCC=C2C2=CC=CC2)=C1","C1=CN=C(C2=CCC=C2NC2=CCC=C2C2=NC=CC2)C1",{},"[chr5,CH1r5:1]>>[n:1]",null,-0.3610422396],[0.1251788125,131.8609390619,9,"completed",-5.604716,9.0,9,"C(#Cc1cc(C2=CCC=C2)cc(C2=CCC=C2)c1)C1=CCC=C1","C(#Cc1cc(C2=CCC=C2)cc(C2=CCC=C2)c1)C1=CCC=N1",{},"[chr5,CH1r5:1]>>[n:1]",null,-0.3771061458],[0.1251739656,259.9988426858,9,"completed",-5.402868,9.0,6,"C(#Cc1c[nH]c(-c2ccccc2)c1)c1c[nH]c(-c2ccccc2)c1","C(#Cc1cc(-c2ccccc2)[nH]n1)c1cc(-c2ccccc2)[nH]n1",{},"[chr5,CH1r5:1]>>[n:1]",null,-0.3354796874],[0.1251322076,109.8701003662,9,"completed",-5.276828,9.0,4,"C1=CC(c2cc(Nc3cccs3)cc(C3=CCC=C3)c2)=CC1","C1=CC(c2cc(Nc3ccns3)cc(C3=CCC=C3)c2)=CC1",{},"[chr5,CH1r5:1]>>[n:1]",null,-0.1655077893],[0.1250964696,160.356051947,9,"completed",-5.287408,9.0,7,"C1=NC(Nc2cc(-c3ccccc3)cc(-c3ccccc3)c2)=CC1","C1=NC(Nc2cc(-c3ccncc3)cc(-c3ccncc3)c2)=CC1",{},"[ch&r6:0]>>[nr6:0]",null,-0.2071804167],[0.1250785234,242.647330134,9,"completed",-5.713368,9.0,5,"C(#Cc1cc2ccccc2s1)c1cc2ccccc2s1","C(#Cc1cc2cccnc2s1)c1cc2cccnc2s1",{},"[ch&r6:0]>>[nr6:0]",null,-0.4931791515],[0.1249360088,329.0577885946,9,"completed",-4.99218,9.0,6,"C1=c2c3c(c4cocc4c2=CC1)=CCC=3","c1[nH]cc2c1c1c[nH]cc1c1cocc21",{},"[#6H2r5:1]>>[NH:1]",null,-0.3376023592],[0.1249014625,103.8602979699,9,"completed",-5.396704,9.0,6,"c1ccc2cc3cc4nscc4cc3cc2c1","c1cnc2cc3cc4nscc4cc3cc2n1",{},"[ch&r6:0]>>[nr6:0]",null,-0.2322138253],[0.1248552421,183.1928030864,9,"completed",-5.088872,9.0,3,"C1=CCC(Nc2cccc(-c3cccc(NC4=CC=CC4)c3)c2)=C1","c1cc(Nc2ccco2)cc(-c2cccc(Nc3ccco3)c2)c1",{},"[#6H2r5:1]>>[O:1]",null,-0.1833583403],[0.1247068035,116.8369501053,9,"completed",-5.374992,9.0,4,"c1ccc(Nc2cc(-c3ccsc3)cc(-c3ccsc3)c2)cc1","c1ccc(Nc2cc(-c3ccsc3)nc(-c3ccsc3)c2)cc1",{},"[ch&r6:0]>>[nr6:0]",null,-0.2251776342],[0.124675709,89.734128229,9,"completed",-5.172408,9.0,7,"c1cc2cc3cc4cc[nH]c4cc3cc2[nH]1","c1cc2nc3nc4cc[nH]c4cc3cc2[nH]1",{},"[ch&r6:0]>>[nr6:0]",null,-0.1030594189],[0.1244575654,187.2109785296,9,"completed",-5.369288,9.0,4,"C1=CCC(c2cc3cocc3cc2C2=CC=CC2)=C1","c1coc(-c2cc3cocc3cc2-c2ccco2)c1",{},"[#6H2r5:1]>>[O:1]",null,-0.2656704795],[0.1244402199,193.2696403154,9,"completed",-5.344356,9.0,8,"C1=CC(=C2Sc3ccc4c(c3S2)C=CC4)C=C1","C1=CC(=C2Sc3ccc4c(c3S2)C=NC4)C=C1",{},"[chr5,CH1r5:1]>>[n:1]",null,-0.2580910357],[0.1244192133,190.1628856938,9,"completed",-5.111044,9.0,9,"C(=Cc1ccccn1)C1=c2ccccc2=C(C=Cc2ccccn2)C1","C(=Cc1ccccn1)C1=c2nccnc2=C(C=Cc2ccccn2)C1",{},"[ch&r6:0]>>[nr6:0]",null,-0.1903199631],[0.1243849447,155.8801907233,9,"completed",-5.415932,9.0,3,"C1=CCC(C=Cc2cccc(-c3cccc(C=CC4=CC=CC4)c3)c2)=C1","C1=CCC(C=Cc2cccc(-c3cccc(C=CC4=CC=CC4)n3)n2)=C1",{},"[ch&r6:0]>>[nr6:0]",null,-0.2705679543],[0.1242659229,152.1579331278,9,"completed",-5.33488,9.0,3,"C1=CCC(c2ccccc2Nc2ccccc2C2=CC=CC2)=C1","C1=NCC(c2ccccc2Nc2ccccc2C2=CC=NC2)=C1",{},"[chr5,CH1r5:1]>>[n:1]",null,-0.2240193243],[0.1242533947,187.5695438818,9,"completed",-5.594044,9.0,6,"C1=CC(c2cc(C=Cc3ccoc3)cc(C=Cc3ccoc3)c2)=CC1","C(=Cc1cc(C=Cc2ccoc2)cc(-c2ccoc2)c1)c1ccoc1",{},"[#6H2r5:1]>>[O:1]",null,-0.3934225159],[0.1240869344,170.7394816677,9,"completed",-5.327152,9.0,8,"O=c1c2c(oc3c1=CCC=3)SC(=C1C=CC=C1)S2","O=c1c2c([nH]c3c1=CCC=3)SC(=C1C=CC=C1)S2",{},"[o:1]>>[nH:1]",null,-0.2333131069],[0.124059119,147.0072186108,9,"completed",-5.232944,9.0,7,"C1=NC(Nc2cc(-c3ccccc3)cc(-c3ccccc3)c2)=CC1","C1=NC(Nc2cc(-c3cccnc3)cc(-c3cccnc3)c2)=CC1",{},"[ch&r6:0]>>[nr6:0]",null,-0.1739868812],[0.1238695202,135.6117926813,9,"completed",-5.337272,9.0,6,"C1=CC(C=Cc2cc(C=CC3=CCC=C3)cc(-c3cc[nH]c3)c2)=CC1","C1=CC(C=Cc2cc(C=CC3=CCC=C3)cc(-c3cc[nH]n3)c2)=CC1",{},"[chr5,CH1r5:1]>>[n:1]",null,-0.2144214991],[0.123798435,194.5295995644,9,"completed",-5.085192,9.0,9,"C(#Cc1csc(C2=CC=CC2)c1)c1csc(C2=CC=CC2)c1","C(#Cc1csc(-c2ccc[nH]2)c1)c1csc(-c2ccc[nH]2)c1",{},"[#6H2r5:1]>>[NH:1]",null,-0.1948055717],[0.1237850302,146.3720917066,9,"completed",-5.219144,9.0,6,"C1=Cc2cc3cc4c(cc3cc2C1)=CCC=4","C1=Cc2cc3nc4c(nc3cc2C1)=CCC=4",{},"[ch&r6:0]>>[nr6:0]",null,-0.1684650785],[0.1237477887,136.3671640815,9,"completed",-4.926124,9.0,6,"C1=CC(C=Cc2cc(C=CC3=CCC=C3)cc(C3=CSCS3)c2)=CC1","C(=Cc1cc(C=CC2=CCN=C2)cc(C2=CSCS2)c1)C1=CCN=C1",{},"[chr5,CH1r5:1]>>[n:1]",null,-0.1827843169],[0.1237155933,260.6165956661,9,"completed",-5.116472,9.0,8,"O=c1c2c(oc3c1=CC(=C1C=CC=C1)C=3)SCS2","O=c1c2c([nH]c3c1=CC(=C1C=CC=C1)C=3)SCS2",{},"[o:1]>>[nH:1]",null,-0.2608715394],[0.1236380378,137.2121973952,9,"completed",-5.330648,9.0,3,"C1=NCC(NC2=CC=NC2)=C1","C1=C(NC2=CC(c3ccccc3)=NC2)CN=C1c1ccccc1",{},"[cH&r6,CH&r5:1]>>[#6:1](-[c]1[ch]ccc[ch]1)",null,-0.2118831094],[0.1234731871,127.0156986803,9,"completed",-4.787664,9.0,3,"C1=c2ccccc2=C(NC2=c3ccccc3=CC2)C1","C1=c2cnccc2=C(NC2=c3ccncc3=CC2)C1",{},"[ch&r6:0]>>[nr6:0]",null,-0.2528524044],[0.1233136461,116.8417057187,9,"completed",-5.237544,9.0,3,"c1ccc(Nc2cc(-c3ccccc3)cc(-c3ccccc3)c2)cc1","c1ccc(Nc2cc(-c3ccccn3)cc(-c3ccccn3)c2)cc1",{},"[ch&r6:0]>>[nr6:0]",null,-0.151400055],[0.1232878851,143.8652309048,9,"completed",-5.533784,9.0,9,"C(#Cc1cc(C2=CCC=C2)cc(C2=CCC=C2)c1)C1=CCC=C1","C(#Cc1cc(C2=CCC=C2)cc(C2=CCC=C2)c1)c1ccsc1",{},"[#6H2r5:1]>>[S:1]",null,-0.3360056523],[0.1232067917,165.7659766626,9,"completed",-5.701684,9.0,9,"C(#Cc1csc(C2=CCC=C2)c1)c1csc(C2=CCC=C2)c1","C(#Cc1cc(C2=CCC=C2)sn1)c1cc(C2=CCC=C2)sn1",{},"[chr5,CH1r5:1]>>[n:1]",null,-0.4526256075],[0.1229558788,125.1861373177,9,"completed",-5.134688,9.0,3,"C1=CCC(Nc2ccc3ccc(NC4=CC=CC4)cc3c2)=C1","C1=CN=C(Nc2ccc3ccc(NC4=NC=CC4)cc3c2)C1",{},"[chr5,CH1r5:1]>>[n:1]",null,-0.1275192733],[0.1228928081,226.350255655,9,"completed",-5.487048,9.0,4,"C1=CCC(c2cc3cscc3cc2C2=CC=CC2)=C1","C1=CN=C(c2cc3cscc3cc2C2=NC=CC2)C1",{},"[chr5,CH1r5:1]>>[n:1]",null,-0.3530431331],[0.1226197131,105.1604733823,9,"completed",-5.077924,9.0,7,"C1=NCC=C1c1cc(Nc2ccccc2)cc(Nc2ccccc2)c1","c1ccc(Nc2cc(Nc3ccccc3)cc(-c3cn[nH]c3)c2)cc1",{},"[#6H2r5:1]>>[NH:1]",null,-0.1062898234],[0.1225167748,187.2412912681,9,"completed",-5.419888,9.0,5,"C1=CC(C=CC2=NC(C3=CCC(C=CC4=CCC=C4)=N3)=CC2)=CC1","C1=CC(C=Cc2nc(-c3coc(C=CC4=CCC=C4)n3)co2)=CC1",{},"[#6H2r5:1]>>[O:1]",null,-0.2918907057],[0.1225031953,186.2021090522,9,"completed",-5.541972,9.0,9,"C1=CC(C=Cc2cc(C=CC3=CCC=C3)cc(-c3cscn3)c2)=CC1","C(=Cc1cc(C=Cc2ccoc2)cc(-c2cscn2)c1)c1ccoc1",{},"[#6H2r5:1]>>[O:1]",null,-0.3610920344],[0.1223773197,127.2891490056,9,"completed",-4.693732,9.0,4,"C1=CCC(C2=CCC=C2NC2=CCC=C2C2=CC=CC2)=C1","C1=C(NC2=CCC=C2c2ccco2)C(c2ccco2)=CC1",{},"[#6H2r5:1]>>[O:1]",null,-0.3115747655],[0.1223563939,180.735403187,9,"completed",-5.389528,9.0,4,"C(#CC1=CCC=C1C1=CC=CC1)C1=CCC=C1C1=CC=CC1","C(#CC1=CCC=C1c1cccs1)C1=CCC=C1c1cccs1",{},"[#6H2r5:1]>>[S:1]",null,-0.2715515655],[0.1223457212,486.6101417688,9,"completed",-4.4802,9.0,3,"O=c1occc2cc3c(=O)occc3cc12","C1=Cc2cc3c(cc2=CO1)C=COC=3",{},"[o:1][c:2](=O)>>[o:1][ch:2]",null,-0.6519385935],[0.1223178894,137.0052531421,9,"completed",-5.213072,9.0,3,"C(#Cc1ccc2c(c1)=CCC=2)c1ccc2c(c1)=CCC=2","C(#Cc1ccc2cscc2c1)c1ccc2cscc2c1",{},"[#6H2r5:1]>>[S:1]",null,-0.1582252357],[0.1222051612,145.9345912834,9,"completed",-5.411516,9.0,3,"O=c1cc(Nc2ccccc2)oc(Nc2ccccc2)c1","O=c1cc(NC2=CCC=C2)oc(NC2=CCC=C2)c1",{},"[c:0]1[ch:1][ch][c:3][c!r5:4][c!r5:5]1>>[c:0]1[CH2:1][c:3][c:4][c:5]1",null,-0.2623882465],[0.1221921958,162.3655957462,9,"completed",-4.948756,9.0,4,"C1=CC(C2=CCC=C2NC2=CCC=C2C2=CCC=C2)=CC1","C1=NCC=C1C1=CCC=C1NC1=CCC=C1C1=CCN=C1",{},"[chr5,CH1r5:1]>>[n:1]",null,-0.1938329512],[0.1221330996,196.0056475461,9,"completed",-5.200008,9.0,4,"C1=CCC(N(C2=CCC=C2)C2=CC=CC2)=C1","C1=CC(N(C2=CC=NC2)C2=CC=NC2)=CC1",{},"[chr5,CH1r5:1]>>[n:1]",null,-0.2081321645],[0.1220172618,215.6184376004,9,"completed",-5.277656,9.0,6,"C(=CC1=CC=C(C2=CC=C(C=CC3=CN=CC3)C2)C1)C1=CN=CC1","C(=CC1=CC=C(C2=CC=C(C=CC3=CN=NC3)C2)C1)C1=CN=NC1",{},"[chr5,CH1r5:1]>>[n:1]",null,-0.2489106692],[0.1220142609,114.5092649345,9,"completed",-5.24288,9.0,8,"c1ccc(-c2cc(Nc3csnn3)cc(-c3ccccc3)c2)cc1","C1=CC(c2cc(Nc3csnn3)cc(C3=CCC=C3)c2)=CC1",{},"[c:0]1[ch:1][ch][c:3][c!r5:4][c!r5:5]1>>[c:0]1[CH2:1][c:3][c:4][c:5]1",null,-0.1520380611],[0.1217229218,144.4048698252,9,"completed",-5.1173,9.0,3,"C1=CCC(Nc2cccc(NC3=CC=CC3)c2)=C1","C1=CN=C(Nc2cccc(NC3=NC=CC3)c2)C1",{},"[chr5,CH1r5:1]>>[n:1]",null,-0.1449117612],[0.1216610107,282.7874511258,9,"completed",-5.769488,9.0,5,"C(=Cc1cc2ccccc2s1)c1cc2ccccc2s1","C(=Cc1nc2ccccc2s1)c1nc2ccccc2s1",{},"[chr5,CH1r5:1]>>[n:1]",null,-0.5473515249],[0.1215610138,79.8758943747,9,"completed",-5.073416,9.0,7,"c1cc2cc3cc4cscc4cc3cc2s1","c1scc2cc3cc4sncc4cc3cc12",{},"[chr5,CH1r5:1]>>[n:1]",null,-0.0820149129],[0.1215352319,255.7067250112,9,"completed",-5.023368,9.0,3,"C1=CC(=C2C=CC(Nc3ccccc3)=C2)C=C1Nc1ccccc1","C1=NC(=C2C=C(Nc3ccccc3)C=N2)C=C1Nc1ccccc1",{},"[chr5,CH1r5:1]>>[n:1]",null,-0.261272724],[0.1214746169,194.3367928153,9,"completed",-5.379224,9.0,9,"C(#Cc1coc(C2=CC=CC2)c1)c1coc(C2=CC=CC2)c1","C(#Cc1coc(-c2cccs2)c1)c1coc(-c2cccs2)c1",{},"[#6H2r5:1]>>[S:1]",null,-0.2756268305],[0.1214496788,183.0468378796,9,"completed",-5.460368,9.0,7,"C(#Cc1ccc2ccc(C#Cc3cc[nH]c3)cc2c1)c1cc[nH]c1","C(#Cc1ccc2ccc(C#Cc3cn[nH]c3)cc2c1)c1cn[nH]c1",{},"[chr5,CH1r5:1]>>[n:1]",null,-0.3116729722],[0.1213920067,143.1409465376,9,"completed",-5.135976,9.0,9,"C(=Cc1ccccn1)C1=c2ccccc2=C(C=Cc2ccccn2)C1","C(=Cc1sc(C=Cc2ccccn2)c2ccccc12)c1ccccn1",{},"[#6H2r5:1]>>[S:1]",null,-0.1453393413],[0.1213645987,205.1928173522,9,"completed",-5.277104,9.0,4,"C1=CC(N(C2=NC=CC2)C2=NC=CC2)=CC1","C1=CN=C(N(C2=CCN=C2)C2=NC=CC2)C1",{},"[chr5,CH1r5:1]>>[n:1]",null,-0.2397359953],[0.1213239251,221.8664749184,9,"completed",-4.950044,9.0,9,"C(#Cc1csc(C2=CCC=C2)c1)c1csc(C2=CCC=C2)c1","C(#Cc1csc(-c2cc[nH]c2)c1)c1csc(-c2cc[nH]c2)c1",{},"[#6H2r5:1]>>[NH:1]",null,-0.2454450359],[0.1212520232,144.9256513751,9,"completed",-5.593032,9.0,6,"C(=Cc1cccc(-c2cccc(C=CC3=CCC=N3)c2)c1)C1=CCC=N1","C(=Cc1cccc(-c2cccc(C=CC3=CCC=N3)n2)n1)C1=CCC=N1",{},"[ch&r6:0]>>[nr6:0]",null,-0.3743165978],[0.1212014802,156.0396297745,9,"completed",-4.94802,9.0,4,"C1=CC(C2=CC(NC3=CCC(C4=CCC=C4)=C3)=CC2)=CC1","C1=NCC=C1C1=CC(NC2=CCC(C3=CCN=C3)=C2)=CC1",{},"[chr5,CH1r5:1]>>[n:1]",null,-0.1888553601],[0.1209119654,100.22037711,9,"completed",-5.222548,9.0,5,"C1=CC(=C2Sc3ccc4c(c3S2)=CCC=4)C=C1","C1=CC(=C2Sc3ccc4cocc4c3S2)C=C1",{},"[#6H2r5:1]>>[O:1]",null,-0.1319202411],[0.1209111142,120.2915329777,9,"completed",-5.140852,9.0,8,"c1ccc(-c2cc(Nc3nc[nH]n3)cc(-c3ccccc3)c2)cc1","C1=CCC(c2cc(Nc3nc[nH]n3)cc(C3=CC=CC3)c2)=C1",{},"[c:0]1[ch:1][ch][c:3][c!r5:4][c!r5:5]1>>[c:0]1[CH2:1][c:3][c:4][c:5]1",null,-0.1236438717],[0.1209023666,226.0549792123,9,"completed",-4.7056,9.0,3,"C(#CC1=CSCS1)C1=CSCS1","C(#CC1=C(c2ccccc2)SCS1)C1=C(c2ccccc2)SCS1",{},"[cH&r6,CH&r5:1]>>[#6:1](-[c]1[ch]ccc[ch]1)",null,-0.3568207113],[0.1208857015,162.1422814233,9,"completed",-4.974884,9.0,4,"C1=CC(Nc2cc(-c3cc[nH]c3)cc(-c3cc[nH]c3)c2)=CC1","C1=CC(Nc2cc(-c3cc[nH]c3)cc(-c3cc[nH]c3)c2)=NC1",{},"[chr5,CH1r5:1]>>[n:1]",null,-0.184283982],[0.1208795474,93.916190301,9,"completed",-5.113712,9.0,8,"c1ccc(Nc2cc(Nc3ccccc3)cc(-c3ccsc3)c2)cc1","c1ccc(Nc2cc(Nc3ccccc3)cc(-c3cscn3)c2)cc1",{},"[chr5,CH1r5:1]>>[n:1]",null,-0.0944054028],[0.1208774978,129.0798198646,9,"completed",-5.1748,9.0,3,"C(#Cc1ccc2ccccc2c1)c1ccc2ccccc2c1","C(#Cc1ccc2c(c1)=CCC=2)c1ccc2c(c1)=CCC=2",{},"[c:0]1[ch:1][ch][c:3][c!r5:4][c!r5:5]1>>[c:0]1[CH2:1][c:3][c:4][c:5]1",null,-0.1392952601],[0.1207688534,289.4477044663,9,"completed",-4.898616,9.0,5,"C1=CC(C=CC2=CC(C3=CCC(C=CC4=NCC=C4)=C3)=CC2)=NC1","C1=CC(C=Cc2cc(-c3c[nH]c(C=CC4=NCC=C4)c3)c[nH]2)=NC1",{},"[#6H2r5:1]>>[NH:1]",null,-0.3219505804],[0.120759813,171.9093113239,9,"completed",-5.446108,9.0,3,"C(=CC1=CCc2ccccc21)C1=CCc2ccccc21","C(=CC1=CCc2cccnc21)C1=CCc2cccnc21",{},"[ch&r6:0]>>[nr6:0]",null,-0.2970694829],[0.120732164,177.5351270152,9,"completed",-5.436816,9.0,3,"C1=CC(C=Cc2ccc3cc(C=CC4=CCC=C4)ccc3c2)=CC1","C1=CC(C=Cc2ccc3nc(C=CC4=CCC=C4)ccc3n2)=CC1",{},"[ch&r6:0]>>[nr6:0]",null,-0.2951385777],[0.1206524879,140.5652988003,9,"completed",-5.471224,9.0,8,"C1=CC(=C2Sc3cc4c(cc3S2)=CCC=4)N=C1","C1=NC(=C2Sc3cc4c(cc3S2)=CCC=4)N=C1",{},"[chr5,CH1r5:1]>>[n:1]",null,-0.2954389272],[0.1206389392,280.9528386205,9,"completed",-5.599564,9.0,9,"C(#Cc1cnc2c(c1)=CCC=2)c1cnc2c(c1)=CCC=2","C(#Cc1cnc2c(n1)=CCC=2)c1cnc2c(n1)=CCC=2",{},"[ch&r6:0]>>[nr6:0]",null,-0.4485765828],[0.120595947,107.5475897589,9,"completed",-5.14352,9.0,7,"C1=CN=C(c2cc(Nc3ccccc3)cc(Nc3ccccc3)c2)C1","c1ccc(Nc2cc(Nc3ccccc3)cc(-c3ncc[nH]3)c2)cc1",{},"[#6H2r5:1]>>[NH:1]",null,-0.1117789755],[0.1205314515,215.5446367675,9,"completed",-5.127696,9.0,9,"C(#Cc1c[nH]c(C2=CC=CC2)c1)c1c[nH]c(C2=CC=CC2)c1","C(#Cc1c[nH]c(C2=NC=CC2)c1)c1c[nH]c(C2=NC=CC2)c1",{},"[chr5,CH1r5:1]>>[n:1]",null,-0.216414773],[0.1205271505,212.1395362216,9,"completed",-5.510968,9.0,9,"C1=CC(=C2Oc3cc4c[nH]cc4cc3O2)C=C1","C1=CC(=C2Oc3cc4c[nH]cc4cc3O2)N=C1",{},"[chr5,CH1r5:1]>>[n:1]",null,-0.3574375251],[0.1204899245,251.5056234788,9,"completed",-4.566588,9.0,4,"C1=CC(C2=CCC=C2NC2=CCC=C2C2=CCC=C2)=CC1","C1=CC(C2=CCC=C2NC2=CCC=C2C2=NCC=C2)=NC1",{},"[chr5,CH1r5:1]>>[n:1]",null,-0.450193265],[0.1627316159,298.0705862015,10,"completed",-5.012236,10.0,10,"O=c1c(C#Cc2coc3c(c2=O)=CCC=3)coc2c1=CCC=2","O=c1c(C#Cc2c[nH]c3c(c2=O)=CCC=3)c[nH]c2c1=CCC=2",{},"[o:1]>>[nH:1]",null,-0.304335849],[0.1597514121,172.2963284097,10,"completed",-5.27094,10.0,10,"C(#Cc1cc(-c2cc[nH]c2)cc(-c2cc[nH]c2)c1)C1=CC=CC1","C(#Cc1cc(-c2cc[nH]n2)cc(-c2cc[nH]n2)c1)C1=CC=CC1",{},"[chr5,CH1r5:1]>>[n:1]",null,-0.2097714512],[0.1561286165,180.7921552175,10,"completed",-5.37582,10.0,10,"C(#Cc1cc(-c2cc[nH]c2)cc(-c2cc[nH]c2)c1)C1=CC=CC1","C(#Cc1cc(-c2cn[nH]c2)cc(-c2cn[nH]c2)c1)C1=CC=CC1",{},"[chr5,CH1r5:1]>>[n:1]",null,-0.2645059033],[0.1538296395,165.0416022152,10,"completed",-5.48254,10.0,10,"C(#CC1=CCC=C1C1=CCC=N1)C1=CCC=C1C1=CCC=N1","C(#CC1=CCC=C1c1cscn1)C1=CCC=C1c1cscn1",{},"[#6H2r5:1]>>[S:1]",null,-0.3145533146],[0.1508914071,181.4986620605,10,"completed",-5.312064,10.0,10,"C(#Cc1ccsn1)c1cc(C2=CCC=C2)cc(C2=CCC=C2)c1","C(#Cc1ccsn1)c1cc(-c2cc[nH]c2)cc(-c2cc[nH]c2)c1",{},"[#6H2r5:1]>>[NH:1]",null,-0.2344730752],[0.1470770914,162.1957658637,10,"completed",-5.380144,10.0,10,"C(#Cc1cc(-c2cc[nH]c2)cc(-c2cc[nH]c2)c1)C1=CC=CC1","C(#Cc1cc(-c2cc[nH]c2)cc(-c2cc[nH]c2)c1)C1=CC=NC1",{},"[chr5,CH1r5:1]>>[n:1]",null,-0.2544857368],[0.1451342988,141.4313530819,10,"completed",-5.02576,10.0,10,"C1=CC(C=Cc2cc(C3=CC=NC3)cc(C3=CC=NC3)c2)=CC1","C(=Cc1cc(C2=CC=NC2)cc(C2=CC=NC2)c1)C1=CSCS1",{},"[CH,ch:0]1=[C,c:1][C,c:2]=[CH,ch:3][*:4]1>>[S:0]1[*:1]=,:[*:2][S:3][*:4]1",null,-0.1506768086],[0.1447925267,191.1534273077,10,"completed",-5.326876,10.0,10,"C(#Cc1cc(-c2cc[nH]c2)cc(-c2cc[nH]c2)c1)C1=CCC=N1","C(#Cc1cc(-c2cc[nH]c2)cc(-c2cc[nH]c2)c1)C1=CCN=N1",{},"[chr5,CH1r5:1]>>[n:1]",null,-0.2485181387],[0.1445054282,152.5219239475,10,"completed",-5.281428,10.0,10,"C1=CCC(c2cc(C=CC3=CCC=C3)cc(C3=CC=CC3)n2)=C1","C1=CC(C=Cc2cc(-c3ccc[nH]3)nc(-c3ccc[nH]3)c2)=CC1",{},"[#6H2r5:1]>>[NH:1]",null,-0.1984737657],[0.1438218537,553.3532705114,10,"completed",-4.706244,10.0,10,"C(#CC1=CCC=C1C1=CCC=C1)C1=CCC=C1C1=CCC=C1","C(#CC1=CCC=C1C1=CSCS1)C1=CCC=C1C1=CSCS1",{},"[CH,ch:0]1=[C,c:1][C,c:2]=[CH,ch:3][*:4]1>>[S:0]1[*:1]=,:[*:2][S:3][*:4]1",null,-0.6182000468],[0.142909242,162.3128282307,10,"completed",-5.416944,10.0,10,"C(#Cc1cc(-c2ccsc2)cc(-c2ccsc2)c1)C1=CC=CC1","C(#Cc1cc(-c2cscn2)cc(-c2cscn2)c1)C1=CC=CC1",{},"[chr5,CH1r5:1]>>[n:1]",null,-0.2748957417],[0.1421636982,132.884150428,10,"completed",-5.262476,10.0,10,"c1ccc(-c2cc(Nc3cc[nH]n3)cc(-c3ccccc3)c2)cc1","c1ccc(-c2cc(Nc3cc[nH]n3)cc(-c3ccccc3)n2)cc1",{},"[ch&r6:0]>>[nr6:0]",null,-0.1749098002],[0.141272736,181.7336427654,10,"completed",-5.274068,10.0,10,"C(#CC1=CCC(c2ccsc2)=C1)C1=CCC(c2ccsc2)=C1","C(#CC1=CCC(c2cscn2)=C1)C1=CCC(c2cscn2)=C1",{},"[chr5,CH1r5:1]>>[n:1]",null,-0.2188011758],[0.1412458345,143.6760732126,10,"completed",-5.453192,10.0,10,"C1=CC(C=Cc2cc(-c3ccc[nH]3)cc(-c3ccc[nH]3)c2)=CC1","C1=CC(C=Cc2nc(-c3ccc[nH]3)cc(-c3ccc[nH]3)n2)=CC1",{},"[ch&r6:0]>>[nr6:0]",null,-0.2859504547],[0.1405236839,190.5578616282,10,"completed",-5.225308,10.0,10,"C(#CC1=CCC=C1C1=NCC=C1)C1=CCC=C1C1=NCC=C1","C(#CC1=CCC=C1c1cc[nH]n1)C1=CCC=C1c1cc[nH]n1",{},"[#6H2r5:1]>>[NH:1]",null,-0.209776846],[0.1404481763,172.9168713985,10,"completed",-5.284464,10.0,10,"C(#Cc1cc(-c2cc[nH]c2)cc(-c2cc[nH]c2)c1)C1=CCC=N1","C(#Cc1cscn1)c1cc(-c2cc[nH]c2)cc(-c2cc[nH]c2)c1",{},"[#6H2r5:1]>>[S:1]",null,-0.2158088469],[0.1391285707,146.0044848157,10,"completed",-5.583648,10.0,10,"O=c1oc2c(cc1C#Cc1cc3c(oc1=O)=CCC=3)=CCC=2","O=c1[nH]c2c(cc1C#Cc1cc3c([nH]c1=O)=CCC=3)=CCC=2",{},"[o:1]>>[nH:1]",null,-0.368694792],[0.1389589791,181.6055379416,10,"completed",-5.338836,10.0,10,"C(#Cc1cc(-c2cc[nH]c2)cc(-c2cc[nH]c2)c1)c1ccsc1","C(#Cc1cc(-c2cc[nH]c2)cc(-c2cc[nH]c2)c1)c1cnsc1",{},"[chr5,CH1r5:1]>>[n:1]",null,-0.2468429916],[0.1362967824,154.083280844,10,"completed",-5.347576,10.0,10,"C(#Cc1cc(C2=CC=CC2)nc(C2=CC=CC2)c1)C1=CC=CC1","C(#Cc1cc(-c2ccc[nH]2)nc(-c2ccc[nH]2)c1)C1=CC=CC1",{},"[#6H2r5:1]>>[NH:1]",null,-0.2318957882],[0.1355616411,182.0709769279,10,"completed",-5.431756,10.0,10,"C(#Cc1c[nH]cn1)c1cc(C2=CCC=C2)cc(C2=CCC=C2)c1","C(#Cc1c[nH]cn1)c1cc(-c2ccsc2)cc(-c2ccsc2)c1",{},"[#6H2r5:1]>>[S:1]",null,-0.2950936156],[0.1344562474,176.166443268,10,"completed",-5.414,10.0,10,"C(#CC1=CCC(c2ccsc2)=C1)C1=CCC(c2ccsc2)=C1","C(#CC1=CCC(c2ccsn2)=C1)C1=CCC(c2ccsn2)=C1",{},"[chr5,CH1r5:1]>>[n:1]",null,-0.2816853843],[0.1343290524,142.9484446303,10,"completed",-5.33212,10.0,10,"C(#Cc1ccco1)c1cc(C2=CC=CC2)cc(C2=CC=CC2)c1","C(#Cc1ccco1)c1cc(-c2ccc[nH]2)cc(-c2ccc[nH]2)c1",{},"[#6H2r5:1]>>[NH:1]",null,-0.216414667],[0.1342850621,188.4068701573,10,"completed",-5.330464,10.0,10,"C(#Cc1cc(-c2cc[nH]c2)cc(-c2cc[nH]c2)c1)C1=CCC=N1","C(#Cc1cc(-c2cc[nH]c2)cc(-c2cc[nH]c2)c1)C1=NCC=N1",{},"[chr5,CH1r5:1]>>[n:1]",null,-0.2480379806],[0.1340249998,170.9633753699,10,"completed",-5.258152,10.0,10,"C(#Cc1cc(-c2cc[nH]c2)cc(-c2cc[nH]c2)c1)C1=CCC=N1","C(#Cc1cc(-c2cc[nH]c2)nc(-c2cc[nH]c2)c1)C1=CCC=N1",{},"[ch&r6:0]>>[nr6:0]",null,-0.2036771532],[0.1336152786,164.8492321317,10,"completed",-5.207276,10.0,10,"C(#Cc1cc(-c2cc[nH]c2)cc(-c2cc[nH]c2)c1)C1=CC=CC1","C(#Cc1cc(-c2c[nH]cn2)cc(-c2c[nH]cn2)c1)C1=CC=CC1",{},"[chr5,CH1r5:1]>>[n:1]",null,-0.1811470619],[0.1330403806,149.4605722836,10,"completed",-5.265144,10.0,10,"C(#Cc1cc(-c2ccc[nH]2)cc(-c2ccc[nH]2)c1)C1=CC=CC1","C(#Cc1ccc[nH]1)c1cc(-c2ccc[nH]2)cc(-c2ccc[nH]2)c1",{},"[#6H2r5:1]>>[NH:1]",null,-0.1889497489],[0.1329730005,191.5428652073,10,"completed",-5.32476,10.0,10,"C(#Cc1cc(-c2cc[nH]c2)cc(-c2cc[nH]c2)c1)C1=CCC=N1","C(#Cc1cocn1)c1cc(-c2cc[nH]c2)cc(-c2cc[nH]c2)c1",{},"[#6H2r5:1]>>[O:1]",null,-0.2478750238],[0.13255074,175.497505097,10,"completed",-5.25622,10.0,10,"C(#Cc1cc(C2=CCC=C2)nc(C2=CCC=C2)c1)c1ccsc1","C(#Cc1cc(-c2cc[nH]c2)nc(-c2cc[nH]c2)c1)c1ccsc1",{},"[#6H2r5:1]>>[NH:1]",null,-0.2067792824],[0.1306676818,125.0732270362,10,"completed",-5.088596,10.0,10,"C1=CC(c2cc(Nc3cc[nH]n3)cc(C3=CCC=C3)c2)=CC1","C1=CC(c2cc(Nc3cn[nH]n3)cc(C3=CCC=C3)c2)=CC1",{},"[chr5,CH1r5:1]>>[n:1]",null,-0.1253277193],[0.1300363315,141.3076192886,10,"completed",-5.30958,10.0,10,"C(#Cc1cc(-c2ccc[nH]2)cc(-c2ccc[nH]2)c1)C1=CC=CC1","C(#Cc1cccs1)c1cc(-c2ccc[nH]2)cc(-c2ccc[nH]2)c1",{},"[#6H2r5:1]>>[S:1]",null,-0.2036921543],[0.1299588434,164.06887411,10,"completed",-5.55384,10.0,10,"C(#Cc1nc(C2=CCC=C2)cc(C2=CCC=C2)n1)C1=CC=CC1","C(#Cc1nc(C2=CCC=N2)cc(C2=CCC=N2)n1)C1=CC=CC1",{},"[chr5,CH1r5:1]>>[n:1]",null,-0.357553158],[0.1297797843,174.8668022154,10,"completed",-5.372416,10.0,10,"C(#Cc1c[nH]cn1)c1cc(C2=CCC=C2)cc(C2=CCC=C2)c1","C(#Cc1c[nH]cn1)c1cc(C2=CCC=N2)cc(C2=CCC=N2)c1",{},"[chr5,CH1r5:1]>>[n:1]",null,-0.2587306172],[0.128652539,157.7280264445,10,"completed",-5.58328,10.0,3,"C1=CC(=C2C=CC(NC3=CC(=C4C=CC=C4)C=C3)=C2)C=C1","C1=CC(=C2C=CC(NC3=CC(=C4C=CN=C4)C=C3)=C2)C=N1",{},"[chr5,CH1r5:1]>>[n:1]",null,-0.373259044],[0.1279546136,187.9143349277,10,"completed",-5.431296,10.0,10,"C(#CC1=CCC=C1C1=CCN=C1)C1=CCC=C1C1=CCN=C1","C(#CC1=CCC=C1c1cn[nH]c1)C1=CCC=C1c1cn[nH]c1",{},"[#6H2r5:1]>>[NH:1]",null,-0.2984840811],[0.1278664675,141.131915437,10,"completed",-5.467268,10.0,10,"C(#CC1=CCC(C2=CCC=N2)=C1)C1=CCC(C2=CCC=N2)=C1","C(#CC1=CCC(C2=CCN=N2)=C1)C1=CCC(C2=CCN=N2)=C1",{},"[chr5,CH1r5:1]>>[n:1]",null,-0.2932784541],[0.1271373502,160.3217242736,10,"completed",-5.470764,10.0,10,"C1=CC(C=Cc2cc(C3=NC=CC3)cc(C3=NC=CC3)c2)=CC1","C1=CC(C=Cc2cc(-c3ncc[nH]3)cc(-c3ncc[nH]3)c2)=CC1",{},"[#6H2r5:1]>>[NH:1]",null,-0.3050596133],[0.1260543393,135.1944499173,10,"completed",-5.589168,10.0,9,"C(#Cc1ccccn1)C1=CC(C2=CCC(C#Cc3ccccn3)=C2)=CC1","C(#Cc1ncccn1)C1=CC(C2=CCC(C#Cc3ncccn3)=C2)=CC1",{},"[ch&r6:0]>>[nr6:0]",null,-0.3681403972],[0.1258596816,150.9519235908,10,"completed",-5.481896,10.0,10,"C(#Cc1cc(-c2ccc[nH]2)cc(-c2ccc[nH]2)c1)C1=CC=CC1","C(#Cc1nc(-c2ccc[nH]2)cc(-c2ccc[nH]2)n1)C1=CC=CC1",{},"[ch&r6:0]>>[nr6:0]",null,-0.3070021418],[0.1257819454,132.1782003164,10,"completed",-5.392748,10.0,3,"c1ccc2c(Nc3cccc4ccccc34)cccc2c1","c1cc(Nc2cccc3ccncc23)c2cnccc2c1",{},"[ch&r6:0]>>[nr6:0]",null,-0.2438539696],[0.1241687149,187.8132077017,10,"completed",-5.169832,10.0,10,"C(#Cc1c[nH]cn1)c1cc(C2=CCC=C2)cc(C2=CCC=C2)c1","C(#Cc1c[nH]cn1)c1cc(-c2cc[nH]c2)cc(-c2cc[nH]c2)c1",{},"[#6H2r5:1]>>[NH:1]",null,-0.1940703223],[0.1239956212,253.8409793491,10,"completed",-5.537096,10.0,10,"O=c1oc(C#Cc2cc3c(c(=O)o2)=CCC=3)cc2c1=CCC=2","O=c1[nH]c(C#Cc2cc3c(c(=O)[nH]2)=CCC=3)cc2c1=CCC=2",{},"[o:1]>>[nH:1]",null,-0.3975564995],[0.1238913572,179.2650797921,10,"completed",-5.595608,10.0,10,"C(#Cc1cc(-c2ccsc2)cc(-c2ccsc2)c1)C1=CC=CC1","C(#Cc1cc(-c2cnsc2)cc(-c2cnsc2)c1)C1=CC=CC1",{},"[chr5,CH1r5:1]>>[n:1]",null,-0.3905039574],[0.1237006587,126.8757965966,10,"completed",-5.175904,10.0,4,"C1=CC(c2cc(NC3=NC=CC3)cc(C3=CCC=C3)c2)=CC1","C1=CC(c2cc(Nc3nccs3)cc(C3=CCC=C3)c2)=CC1",{},"[#6H2r5:1]>>[S:1]",null,-0.1375520345],[0.123515876,122.4124432038,10,"completed",-5.224664,10.0,4,"C1=CCC(c2cc(NC3=NC=CC3)cc(C3=CC=CC3)c2)=C1","C1=CCC(c2cc(Nc3nccs3)cc(C3=CC=CC3)c2)=C1",{},"[#6H2r5:1]>>[S:1]",null,-0.1503328027],[0.1235131576,123.3068192486,10,"completed",-5.15778,10.0,4,"C1=CCC(c2cc(NC3=CN=CC3)cc(C3=CC=CC3)c2)=C1","C1=CCC(c2cc(Nc3cncs3)cc(C3=CC=CC3)c2)=C1",{},"[#6H2r5:1]>>[S:1]",null,-0.1297707617],[0.1229615709,175.3459947119,10,"completed",-5.36708,10.0,10,"C(#Cc1cc(C2=CCC=C2)cc(C2=CCC=C2)c1)C1=NC=CC1","C(#Cc1cc(-c2cc[nH]c2)cc(-c2cc[nH]c2)c1)C1=NC=CC1",{},"[#6H2r5:1]>>[NH:1]",null,-0.2563177009],[0.1226657661,224.0181201444,10,"completed",-5.342424,10.0,3,"c1ccc(-c2ccccc2Nc2ccccc2-c2ccccc2)cc1","c1ccc(-c2ncccc2Nc2cccnc2-c2ccccc2)cc1",{},"[ch&r6:0]>>[nr6:0]",null,-0.2810358021],[0.1223474762,167.1066533119,10,"completed",-5.645104,10.0,10,"C(#CC1=CCC=C1C1=CCN=C1)C1=CCC=C1C1=CCN=C1","C(#CC1=CCC=C1c1cnsc1)C1=CCC=C1c1cnsc1",{},"[#6H2r5:1]>>[S:1]",null,-0.4165602421],[0.1220331969,137.8673405841,10,"completed",-5.104144,10.0,4,"C1=CC(c2cc(NC3=CN=CC3)cc(C3=CCC=C3)c2)=CC1","C1=CC(c2cc(Nc3cncs3)cc(C3=CCC=C3)c2)=CC1",{},"[#6H2r5:1]>>[S:1]",null,-0.1378978544],[0.1220282122,158.3172029318,10,"completed",-4.902112,10.0,4,"C1=CCC(C2=CCC(NC3=CC(C4=CC=CC4)=CC3)=C2)=C1","C1=NC=C(C2=CCC(NC3=CC(C4=CN=CC4)=CC3)=C2)C1",{},"[chr5,CH1r5:1]>>[n:1]",null,-0.2103629492],[0.1217626228,147.9717175882,10,"completed",-5.603704,10.0,10,"C(#Cc1cscn1)c1cc(C2=CCC=C2)cc(C2=CCC=C2)c1","C(#Cc1cscn1)c1cc(C2=CCC=N2)cc(C2=CCC=N2)c1",{},"[chr5,CH1r5:1]>>[n:1]",null,-0.3823837233],[0.1213595918,97.6850387709,10,"completed",-5.161552,10.0,6,"c1ccc2cc3cc4n[nH]cc4cc3cc2c1","c1cnc2cc3cc4n[nH]cc4cc3cc2n1",{},"[ch&r6:0]>>[nr6:0]",null,-0.1067651847],[0.1209880112,268.9886733341,10,"completed",-5.5934,10.0,3,"C1=Cc2cccc(Nc3cccc4c3CC=C4)c2C1","C1=Cc2nccc(Nc3ccnc4c3CC=C4)c2C1",{},"[ch&r6:0]>>[nr6:0]",null,-0.4377696321],[0.1206882524,166.0104118967,10,"completed",-5.468924,10.0,10,"C(#Cc1cc(C2=NC=CC2)cc(C2=NC=CC2)c1)C1=CC=CC1","C(#Cc1cc(-c2ncc[nH]2)cc(-c2ncc[nH]2)c1)C1=CC=CC1",{},"[#6H2r5:1]>>[NH:1]",null,-0.30700304],[0.120595232,172.7984270662,10,"completed",-4.935508,10.0,4,"C1=CCC(C2=CC(NC3=CCC(C4=CC=CC4)=C3)=CC2)=C1","C1=NC=C(C2=CC(NC3=CCC(C4=CN=CC4)=C3)=CC2)C1",{},"[chr5,CH1r5:1]>>[n:1]",null,-0.2076476083],[0.1201031113,136.9972547557,10,"completed",-5.550988,10.0,6,"C(#CC1=CCC(c2ccccn2)=C1)C1=CCC(c2ccccn2)=C1","C(#CC1=CCC(c2ncccn2)=C1)C1=CCC(c2ncccn2)=C1",{},"[ch&r6:0]>>[nr6:0]",null,-0.3441357786],[0.1199896781,168.199195878,10,"completed",-5.308108,10.0,10,"C(#Cc1cc(-c2cc[nH]c2)cc(-c2cc[nH]c2)c1)C1=CC=CC1","C(#Cc1ccco1)c1cc(-c2cc[nH]c2)cc(-c2cc[nH]c2)c1",{},"[#6H2r5:1]>>[O:1]",null,-0.2225137073],[0.1197619108,122.9177239093,10,"completed",-4.81738,10.0,3,"c1cc(Nc2cccc3ncccc23)c2cccnc2c1","C1=c2ncccc2=C(NC2=c3cccnc3=CC2)C1",{},"[c:0]1[ch:1][ch][c:3][c!r5:4][c!r5:5]1>>[c:0]1[CH2:1][c:3][c:4][c:5]1",null,-0.2329099792],[0.1195274504,116.7280306925,10,"completed",-5.147108,10.0,10,"C1=CCC(c2cc(Nc3cc[nH]n3)cc(C3=CC=CC3)c2)=C1","C1=CCC(c2cc(Nc3cn[nH]n3)cc(C3=CC=CC3)c2)=C1",{},"[chr5,CH1r5:1]>>[n:1]",null,-0.1212964276],[0.1188642669,147.08450432,10,"completed",-5.517868,10.0,10,"C(#Cc1c[nH]cn1)c1cc(C2=CCC=C2)cc(C2=CCC=C2)c1","C(#Cc1c[nH]cn1)c1cc(C2=CCC=C2)nc(C2=CCC=C2)c1",{},"[ch&r6:0]>>[nr6:0]",null,-0.3274057841],[0.1186236086,151.7864974181,10,"completed",-5.51152,10.0,10,"C(#Cc1c[nH]cn1)c1cc(C2=CCC=C2)cc(C2=CCC=C2)c1","C(#Cc1nc(C2=CCC=C2)cc(C2=CCC=C2)n1)c1c[nH]cn1",{},"[ch&r6:0]>>[nr6:0]",null,-0.3256071389],[0.1182229038,152.7338390487,10,"completed",-5.487324,10.0,5,"C1=CC(=C2Sc3ccc4c(c3S2)=CCC=4)C=C1","C1=NN=CC1=C1Sc2ccc3c(c2S1)=CCC=3",{},"[chr5,CH1r5:1]>>[n:1]",null,-0.3111870294],[0.1181812813,153.2683869754,10,"completed",-4.974148,10.0,7,"C1=Nc2nc3cc4c(cc3nc2C1)=CCC=4","C1=c2cc3nc4nc[nH]c4nc3cc2=CC1",{},"[#6H2r5:1]>>[NH:1]",null,-0.1767828446],[0.1181451522,150.6776966415,10,"completed",-5.215372,10.0,3,"C1=C(NC2=Cc3ccccc3C2)Cc2ccccc21","C1=C(NC2=Cc3ncccc3C2)Cc2cccnc21",{},"[ch&r6:0]>>[nr6:0]",null,-0.1709561654],[0.1180028022,168.1703807904,10,"completed",-5.272872,10.0,10,"C(#Cc1cc(C2=CCC=C2)cc(C2=CCC=C2)c1)C1=CCC=N1","C(#Cc1cc(-c2cc[nH]c2)cc(-c2cc[nH]c2)c1)C1=CCC=N1",{},"[#6H2r5:1]>>[NH:1]",null,-0.2071829961],[0.1176973637,172.3439518214,10,"completed",-5.422832,10.0,10,"C(=Cc1cnc2c(c1)=CCC=2)c1cnc2c(c1)=CCC=2","C(=Cc1cnc2cscc2c1)c1cnc2cscc2c1",{},"[#6H2r5:1]>>[S:1]",null,-0.2842014828],[0.1176672525,144.9563789193,10,"completed",-5.353004,10.0,3,"c1ccc2c(Nc3cccc4ccccc34)cccc2c1","c1cc(Nc2cccc3cnccc23)c2ccncc2c1",{},"[ch&r6:0]>>[nr6:0]",null,-0.2288618657],[0.1173691979,209.5183519656,10,"completed",-4.982704,10.0,10,"C(#CC1=CCC(c2cc[nH]c2)=C1)C1=CCC(c2cc[nH]c2)=C1","C(#CC1=CCC(c2c[nH]cn2)=C1)C1=CCC(c2c[nH]cn2)=C1",{},"[chr5,CH1r5:1]>>[n:1]",null,-0.2250322912],[0.1172742833,134.5233626291,10,"completed",-5.74658,10.0,10,"O=c1cc(C#Cc2cc(=O)c3c(o2)=CCC=3)oc2c1=CCC=2","O=c1cc(C#Cc2cc(=O)c3c([nH]2)=CCC=3)[nH]c2c1=CCC=2",{},"[o:1]>>[nH:1]",null,-0.472174466],[0.1170632584,135.4963279074,10,"completed",-5.417772,10.0,7,"c1ccc2cc3cc4[nH]ncc4cc3cc2c1","c1cnc2cc3cc4[nH]ncc4cc3cc2n1",{},"[ch&r6:0]>>[nr6:0]",null,-0.2604591838],[0.1170014294,132.5765583456,10,"completed",-5.227516,10.0,4,"C1=CCC(c2cc(NC3=CC=NC3)cc(C3=CC=CC3)c2)=C1","C1=NCC(Nc2cc(-c3cccs3)cc(-c3cccs3)c2)=C1",{},"[#6H2r5:1]>>[S:1]",null,-0.1598252347],[0.1165248052,167.4134160576,10,"completed",-5.27416,10.0,10,"C(#Cc1cc(C2=CCC=C2)nc(C2=CCC=C2)c1)C1=CC=CC1","C(#Cc1cc(-c2cc[nH]c2)nc(-c2cc[nH]c2)c1)C1=CC=CC1",{},"[#6H2r5:1]>>[NH:1]",null,-0.2070984974],[0.116229928,166.4331204692,10,"completed",-5.255852,10.0,9,"O=c1nc[nH]c2cc3cc4c(cc3cc12)=CCC=4","O=c1nn[nH]c2cc3cc4c(cc3cc12)=CCC=4",{},"[ch&r6:0]>>[nr6:0]",null,-0.1990025329],[0.1156466464,209.410760146,10,"completed",-5.53912,10.0,8,"C1=CC(=C2Sc3cc4c(cc3S2)=CCC=4)C=N1","C1=NC=NC1=C1Sc2cc3c(cc2S1)=CCC=3",{},"[chr5,CH1r5:1]>>[n:1]",null,-0.3719378845],[0.1151478466,121.8972478268,10,"completed",-5.518972,10.0,10,"C1=CC(c2cc(Nc3ccns3)cc(C3=CCC=C3)c2)=CC1","C1=CC(c2cc(Nc3ncns3)cc(C3=CCC=C3)c2)=CC1",{},"[chr5,CH1r5:1]>>[n:1]",null,-0.3176040492],[0.1151096755,106.7817350818,10,"completed",-5.229724,10.0,6,"C1=c2cc3cc4ccccc4cc3cc2=NC1","C1=c2cc3cc4nccnc4cc3cc2=NC1",{},"[ch&r6:0]>>[nr6:0]",null,-0.1401720866],[0.1145648495,161.1796245515,10,"completed",-5.290168,10.0,10,"C1=CCC(c2cc(C=CC3=CCC=N3)cc(C3=CC=CC3)c2)=C1","C1=CCC(c2cc(C=Cc3c[nH]cn3)cc(C3=CC=CC3)c2)=C1",{},"[#6H2r5:1]>>[NH:1]",null,-0.2090434567],[0.1143873446,195.212404567,10,"completed",-5.473432,10.0,4,"C1=CCC(C2=CCC(C3=NC(C4=CC=CC4)=CC3)=N2)=C1","C1=C(c2ccco2)N=C(C2=NC(c3ccco3)=CC2)C1",{},"[#6H2r5:1]>>[O:1]",null,-0.3262500538],[0.1143517403,185.0381253504,10,"completed",-5.072036,10.0,10,"C(#Cc1cccc2c1=NCC=2)c1cccc2c1=NCC=2","C(#Cc1cccc2c[nH]nc12)c1cccc2c[nH]nc12",{},"[#6H2r5:1]>>[NH:1]",null,-0.1860706334],[0.1142797835,189.2345396866,10,"completed",-5.404892,10.0,10,"C(#CC1=CCC(C2=CCC=N2)=C1)C1=CCC(C2=CCC=N2)=C1","C(#Cc1coc(C2=CCC=N2)c1)c1coc(C2=CCC=N2)c1",{},"[#6H2r5:1]>>[O:1]",null,-0.2852361925],[0.1141662882,122.5113341131,10,"completed",-4.981416,10.0,3,"c1ccc(Nc2ccc3ccc(Nc4ccccc4)nc3n2)cc1","C1=CC(Nc2ccc3ccc(NC4=CCC=C4)nc3n2)=CC1",{},"[c:0]1[ch:1][ch][c:3][c!r5:4][c!r5:5]1>>[c:0]1[CH2:1][c:3][c:4][c:5]1",null,-0.1479847555],[0.1139492902,140.8931975683,10,"completed",-5.251804,10.0,10,"C1=CCC(c2cc(C=CC3=CCC=C3)cc(C3=CC=CC3)c2)=C1","C1=CC(C=Cc2cc(-c3ccc[nH]3)cc(-c3ccc[nH]3)c2)=CC1",{},"[#6H2r5:1]>>[NH:1]",null,-0.1764728755],[0.1138582638,129.5585135524,10,"completed",-5.2576,10.0,7,"O=c1cnoc2cc3cc4cscc4cc3cc12","O=c1cn[nH]c2cc3cc4cscc4cc3cc12",{},"[o:1]>>[nH:1]",null,-0.1701643642],[0.1137941256,179.4915647626,10,"completed",-5.178572,10.0,6,"C1=CC(=C2C=c3ccc4c(c3=N2)SCS4)C=C1","C1=CC(=C2N=c3ccc4c(c3=N2)SCS4)C=C1",{},"[chr5,CH1r5:1]>>[n:1]",null,-0.1877292354],[0.1137754138,180.8974142504,10,"completed",-5.161644,10.0,3,"C1=Cc2ccc(Nc3ccc4c(c3)CC=C4)cc2C1","C1=Nc2ccc(Nc3ccc4c(c3)CC=N4)cc2C1",{},"[chr5,CH1r5:1]>>[n:1]",null,-0.1859727561],[0.1137705628,336.8548674854,10,"completed",-4.833204,10.0,10,"C1=CCC(c2cc(C=CC3=CSCS3)cc(C3=CC=CC3)c2)=C1","C1=CCC(c2cc(C=CC3=CSOS3)cc(C3=CC=CC3)c2)=C1",{},"[#6H2r5:1]>>[O:1]",null,-0.385161594],[0.1136435333,141.4358792963,10,"completed",-4.92916,10.0,4,"C1=CC(Nc2cc(NC3=CCC=C3)cc(C3=CCN=C3)c2)=CC1","C1=CC(Nc2cc(C3=CCN=C3)cc(NC3=CCC=C3)n2)=CC1",{},"[ch&r6:0]>>[nr6:0]",null,-0.1852171636],[0.113195199,144.3051573127,10,"completed",-5.241868,10.0,10,"C1=CCC(c2cc(C=CC3=CCC=N3)cc(C3=CC=CC3)c2)=C1","C(=Cc1cc(-c2ccc[nH]2)cc(-c2ccc[nH]2)c1)C1=CCC=N1",{},"[#6H2r5:1]>>[NH:1]",null,-0.1751741358],[0.1130750023,143.3646839541,10,"completed",-5.202032,10.0,7,"O=c1cc2cc3cc4ccccc4cc3cc2co1","O=c1cc2cc3cc4ccccc4cc3cc2c[nH]1",{},"[o:1]>>[nH:1]",null,-0.1601705086],[0.112930771,105.6461950238,10,"completed",-5.017112,10.0,7,"c1nc2cc3cc4c[nH]cc4cc3cc2o1","c1[nH]cc2cc3cc4onnc4cc3cc12",{},"[chr5,CH1r5:1]>>[n:1]",null,-0.1205305961],[0.112921089,180.8456976195,10,"completed",-5.349416,10.0,6,"C(#CC1=NC=CC1)C1=CC(=C2C=CC=C2)C=C1C#CC1=NC=CC1","C(#Cc1ncc[nH]1)C1=CC(=C2C=CC=C2)C=C1C#Cc1ncc[nH]1",{},"[#6H2r5:1]>>[NH:1]",null,-0.251370749],[0.1128655827,198.0500291536,10,"completed",-5.408296,10.0,4,"C1=CN=C(C2=CCC(C3=CC(C4=NC=CC4)=CC3)=C2)C1","C1=C(C2=CC(c3ncco3)=CC2)CC=C1c1ncco1",{},"[#6H2r5:1]>>[O:1]",null,-0.292910501],[0.1127394431,119.4622533061,10,"completed",-5.182252,10.0,7,"C1=NCC=C1N(c1ccccc1)c1ccccc1","C1=C(N(c2ccccc2)c2ccccc2)N=NC1",{},"[chr5,CH1r5:1]>>[n:1]",null,-0.1326132414],[0.1126129152,124.2045369027,10,"completed",-5.542064,10.0,10,"C1=CCC(c2cc(Nc3ccns3)cc(C3=CC=CC3)c2)=C1","C1=CCC(c2cc(Nc3ncns3)cc(C3=CC=CC3)c2)=C1",{},"[chr5,CH1r5:1]>>[n:1]",null,-0.3334409262],[0.1122772308,172.4271162749,10,"completed",-5.284556,10.0,10,"C(#Cc1cc(-c2ccsc2)cc(-c2ccsc2)c1)C1=CC=CC1","C(#Cc1ccc[nH]1)c1cc(-c2ccsc2)cc(-c2ccsc2)c1",{},"[#6H2r5:1]>>[NH:1]",null,-0.2154552386],[0.112245003,210.5015521436,10,"completed",-5.384928,10.0,4,"C(#Cc1cc2c[nH]cc2cc1C#CC1=CC=CC1)C1=CC=CC1","C(#Cc1cc2n[nH]nc2cc1C#CC1=CC=CC1)C1=CC=CC1",{},"[chr5,CH1r5:1]>>[n:1]",null,-0.2899845623],[0.1121930295,148.6914123338,10,"completed",-5.318136,10.0,10,"C(#Cc1cc(-c2cccs2)cc(-c2cccs2)c1)C1=CC=CC1","C(#Cc1ccc[nH]1)c1cc(-c2cccs2)cc(-c2cccs2)c1",{},"[#6H2r5:1]>>[NH:1]",null,-0.2131313215],[0.1121773018,130.4991743289,10,"completed",-5.269836,10.0,4,"C1=CC(c2cc(NC3=NC=CC3)cc(C3=CCC=C3)c2)=CC1","C1=CC(c2cc(Nc3ncco3)cc(C3=CCC=C3)c2)=CC1",{},"[#6H2r5:1]>>[O:1]",null,-0.1765325049],[0.1121416572,216.5458786709,10,"completed",-5.311972,10.0,10,"C(#CC1=NCC(C2=CCC=C2)=C1)C1=NCC(C2=CCC=C2)=C1","C(#CC1=NCC(c2cc[nH]c2)=C1)C1=NCC(c2cc[nH]c2)=C1",{},"[#6H2r5:1]>>[NH:1]",null,-0.2625049727],[0.1121102248,130.4045329245,10,"completed",-5.265236,10.0,7,"C1=NC(N(c2ccccc2)c2ccccc2)=NC1","c1ccc(N(c2ccccc2)c2ncsn2)cc1",{},"[#6H2r5:1]>>[S:1]",null,-0.1743094395],[0.1120135785,172.2695811577,10,"completed",-5.5244,10.0,10,"C(#Cc1cc(C2=CCC=N2)cc(C2=CCC=N2)c1)C1=CC=CC1","C(#Cc1cc(C2=CCN=N2)cc(C2=CCN=N2)c1)C1=CC=CC1",{},"[chr5,CH1r5:1]>>[n:1]",null,-0.3434142324],[0.111996328,209.2958146979,10,"completed",-5.583096,10.0,10,"C(#CC1=CCC=C1C1=NCC=C1)C1=CCC=C1C1=NCC=C1","C(#CC1=CCC=C1c1ccsn1)C1=CCC=C1c1ccsn1",{},"[#6H2r5:1]>>[S:1]",null,-0.3976956037],[0.1116962969,242.501491937,10,"completed",-5.211784,10.0,6,"C(#Cc1ccc(-c2ccc(C#CC3=CC=CC3)o2)o1)C1=CC=CC1","C(#Cc1ccc(-c2ccc(C#Cc3ccco3)o2)o1)c1ccco1",{},"[#6H2r5:1]>>[O:1]",null,-0.2548133597],[0.1115326924,132.5312411659,10,"completed",-5.20332,10.0,10,"C1=NCN=C1Nc1cc(-c2ccccc2)cc(-c2ccccc2)c1","c1ccc(-c2cc(Nc3cn[nH]n3)cc(-c3ccccc3)c2)cc1",{},"[#6H2r5:1]>>[NH:1]",null,-0.1509810944],[0.1114442764,140.2647267412,10,"completed",-4.721056,10.0,9,"C1=Cc2c3c(c4c(c2=C1)=CC=C4)SCS3","c1cc2c3cccc3c3sssc3c2c1",{},"[#6H2r5:1]>>[S:1]",null,-0.3000624695],[0.1113592065,109.2057619562,10,"completed",-5.076636,10.0,3,"C(=Cc1cccc2c1=CCC=2)c1cccc2c1=CCC=2","C(=Cc1cccc2c1SCS2)c1cccc2c1SCS2",{},"[CH,ch:0]1=[C,c:1][C,c:2]=[CH,ch:3][*:4]1>>[S:0]1[*:1]=,:[*:2][S:3][*:4]1",null,-0.1104236294],[0.1113532997,178.0002372479,10,"completed",-4.756568,10.0,4,"C1=CCC(C2=C(NC3=C(C4=CC=CC4)C=CC3)CC=C2)=C1","C1=CCC(C2=C(NC3=C(C4=CC=CC4)N=CC3)CC=N2)=C1",{},"[chr5,CH1r5:1]>>[n:1]",null,-0.2991277292],[0.1113443248,133.5619603548,10,"completed",-5.327428,10.0,6,"C1=CCC(C=CC2=C(C=CC3=CC=CC3)SC(=C3C=CC=C3)S2)=C1","C1=CC(=C2SC(C=CC3=CC=NC3)=C(C=CC3=CC=NC3)S2)C=C1",{},"[chr5,CH1r5:1]>>[n:1]",null,-0.2078059429],[0.1112792604,150.7791018782,10,"completed",-5.423476,10.0,10,"C(#Cc1cc(C2=CC=CC2)nc(C2=CC=CC2)c1)C1=CC=CC1","C(#Cc1ccc[nH]1)c1cc(C2=CC=CC2)nc(C2=CC=CC2)c1",{},"[#6H2r5:1]>>[NH:1]",null,-0.2720410477],[0.1112539992,141.2052307961,10,"completed",-5.301668,10.0,10,"C(#Cc1cc(C2=CC=CC2)cc(C2=CC=CC2)c1)C1=CC=CC1","C(#Cc1cc(-c2ccc[nH]2)cc(-c2ccc[nH]2)c1)C1=CC=CC1",{},"[#6H2r5:1]>>[NH:1]",null,-0.1996677453],[0.1112097363,181.0908226725,10,"completed",-5.411884,10.0,8,"C(#Cc1cccc(-c2nccs2)c1)c1cccc(-c2nccs2)c1","C(#CC1=CCC(c2nccs2)=C1)C1=CCC(c2nccs2)=C1",{},"[c:0]1[ch:1][ch][c:3][c!r5:4][c!r5:5]1>>[c:0]1[CH2:1][c:3][c:4][c:5]1",null,-0.2836494042],[0.1111512366,219.8107285738,10,"completed",-5.196788,10.0,4,"C(=Cc1scc2ccccc12)c1scc2ccccc12","C(=Cc1scc2ccncc12)c1scc2ccncc12",{},"[ch&r6:0]>>[nr6:0]",null,-0.2300152945],[0.1111191349,162.7170192349,10,"completed",-5.097612,10.0,3,"C(=Cc1ccc2c(c1)=CCC=2)c1ccc2c(c1)=CCC=2","C(=Cc1cc2c(cn1)=CCC=2)c1cc2c(cn1)=CCC=2",{},"[ch&r6:0]>>[nr6:0]",null,-0.1627256052],[0.1110674397,151.6617222108,10,"completed",-5.508484,10.0,10,"C(#Cc1cc(C2=CCC=C2)nc(C2=CCC=C2)c1)C1=CC=CC1","C(#Cc1cc(C2=CCC=N2)nc(C2=CCC=N2)c1)C1=CC=CC1",{},"[chr5,CH1r5:1]>>[n:1]",null,-0.3236700099],[0.1108146625,109.8809473158,10,"completed",-5.511888,10.0,8,"C1=CC(=C2C=Cc3cc4c(cc32)CC=C4)C=C1","C1=CC(=C2C=Cc3cc4cc[nH]c4cc32)C=C1",{},"[#6H2r5:1]>>[NH:1]",null,-0.3085501055],[0.1107414646,173.8107446876,10,"completed",-5.2714,10.0,3,"C1=CC(Nc2cc(-c3ccccc3)cc(-c3ccccc3)c2)=CC1","C1=CC(Nc2cc(-c3ccccc3)nc(-c3ccccc3)c2)=CC1",{},"[ch&r6:0]>>[nr6:0]",null,-0.211199847],[0.1106415919,103.5596452214,10,"completed",-5.207368,10.0,3,"c1ccc(Nc2cc(Nc3ccccc3)cc(-c3cccnc3)c2)cc1","c1ccc(Nc2cc(Nc3ccccc3)cc(-c3cnccn3)c2)cc1",{},"[ch&r6:0]>>[nr6:0]",null,-0.1279580594],[0.1106188656,152.0595596903,10,"completed",-4.988132,10.0,3,"C1=CC(N(c2ccccc2)c2ccccc2)=CC1","c1ccc(N(c2ccccc2)c2ccsc2)cc1",{},"[#6H2r5:1]>>[S:1]",null,-0.1710385626],[0.1105030974,198.4223137696,10,"completed",-5.267628,10.0,10,"C(#CC1=CCC=C1c1cc[nH]c1)C1=CCC=C1c1cc[nH]c1","C(#CC1=CCC=C1c1c[nH]cn1)C1=CCC=C1c1c[nH]cn1",{},"[chr5,CH1r5:1]>>[n:1]",null,-0.2305211407],[0.1103439372,127.4413457757,10,"completed",-5.312064,10.0,4,"C1=CCC(c2cc(NC3=NC=CC3)cc(C3=CC=CC3)c2)=C1","C1=CCC(c2cc(Nc3ncco3)cc(C3=CC=CC3)c2)=C1",{},"[#6H2r5:1]>>[O:1]",null,-0.1956454836],[0.109879249,145.3225680985,10,"completed",-5.320344,10.0,10,"C1=CCC(c2cc(C=CC3=CCN=C3)cc(C3=CC=CC3)c2)=C1","C(=Cc1cc(-c2ccc[nH]2)cc(-c2ccc[nH]2)c1)C1=CCN=C1",{},"[#6H2r5:1]>>[NH:1]",null,-0.2119171375],[0.1098577843,157.8604953952,10,"completed",-5.524124,10.0,10,"C(#Cc1cccs1)c1cc(C2=CCC=C2)cc(C2=CCC=C2)c1","C(#Cc1cccs1)c1cc(-c2ccsc2)cc(-c2ccsc2)c1",{},"[#6H2r5:1]>>[S:1]",null,-0.3362464989],[0.1096235704,166.2440624047,10,"completed",-5.153916,10.0,4,"C1=CCC(Nc2cc3c(cc2NC2=CC=CC2)=CCC=3)=C1","C1=CCC(Nc2cc3c(cc2NC2=CC=CC2)=NCN=3)=C1",{},"[chr5,CH1r5:1]>>[n:1]",null,-0.1704742985],[0.1094983518,183.318090203,10,"completed",-4.759144,10.0,3,"C(=Cc1cccc2cccnc12)c1cccc2cccnc12","C(=CC1=c2ncccc2=CC1)C1=c2ncccc2=CC1",{},"[c:0]1[ch:1][ch][c:3][c!r5:4][c!r5:5]1>>[c:0]1[CH2:1][c:3][c:4][c:5]1",null,-0.3008905124],[0.1093726811,146.8565037079,10,"completed",-5.728548,10.0,10,"C(#Cc1cc(C2=CCC=C2)nc(C2=CCC=C2)c1)C1=CCC=N1","C(#Cc1cc(C2=CCC=N2)nc(C2=CCC=N2)c1)C1=CCC=N1",{},"[chr5,CH1r5:1]>>[n:1]",null,-0.4638452338],[0.1092713505,200.9214072818,10,"completed",-5.056856,10.0,4,"C(#Cc1cc2c(cc1C#Cc1ccc[nH]1)=CCC=2)c1ccc[nH]1","C(#Cc1cc2c(cc1C#Cc1ncc[nH]1)=CCC=2)c1ncc[nH]1",{},"[chr5,CH1r5:1]>>[n:1]",null,-0.2031784935],[0.109262434,357.1103443105,10,"completed",-5.553748,10.0,10,"C(#CC1=CCC=C1c1cc[nH]c1)C1=CCC=C1c1cc[nH]c1","C(#CC1=CCN=C1c1cc[nH]c1)C1=CCN=C1c1cc[nH]c1",{},"[chr5,CH1r5:1]>>[n:1]",null,-0.4779252549],[0.109191608,108.0756700142,10,"completed",-4.955012,10.0,4,"C1=CC(NC2=CC(C3=CCC(NC4=CCC=C4)=C3)=CC2)=CC1","C1=CC(NC2=CC(C3=NCC(NC4=CCC=C4)=C3)=NC2)=CC1",{},"[chr5,CH1r5:1]>>[n:1]",null,-0.1482595539],[0.1091093129,186.8143036754,10,"completed",-5.493304,10.0,10,"C(#CC1=CCC(c2ccco2)=C1)C1=CCC(c2ccco2)=C1","C(#CC1=CCC(c2ncco2)=C1)C1=CCC(c2ncco2)=C1",{},"[chr5,CH1r5:1]>>[n:1]",null,-0.3327111689],[0.1090890089,152.329057579,10,"completed",-5.5313,10.0,10,"C1=CC(C=Cc2cc(-c3ccc[nH]3)cc(-c3ccc[nH]3)c2)=CC1","C1=CC(C=Cc2cc(-c3cnc[nH]3)cc(-c3cnc[nH]3)c2)=CC1",{},"[chr5,CH1r5:1]>>[n:1]",null,-0.3381623721],[0.1090216423,180.5585228208,10,"completed",-5.25898,10.0,9,"O=c1[nH]cnc2cc3cc4c(cc3cc12)=CCC=4","O=c1[nH]nnc2cc3cc4c(cc3cc12)=CCC=4",{},"[ch&r6:0]>>[nr6:0]",null,-0.2120989249],[0.1085885067,199.7044218508,10,"completed",-5.475732,10.0,10,"C(#Cc1c[nH]cn1)c1cc(C2=CCC=C2)cc(C2=CCC=C2)c1","C(#Cc1c[nH]cn1)c1cc(C2=NCC=C2)cc(C2=NCC=C2)c1",{},"[chr5,CH1r5:1]>>[n:1]",null,-0.3302383664],[0.1085380884,169.6136596292,10,"completed",-5.303232,10.0,4,"C(=CC1=c2ccccc2=NC1)C1=c2ccccc2=NC1","C(=CC1=c2ncccc2=NC1)C1=c2ncccc2=NC1",{},"[ch&r6:0]>>[nr6:0]",null,-0.2213761143],[0.108517142,151.7890980755,10,"completed",-5.306544,10.0,10,"C(#Cc1nc(C2=CCC=C2)cc(C2=CCC=C2)n1)C1=CC=CC1","C(#Cc1nc(-c2cc[nH]c2)cc(-c2cc[nH]c2)n1)C1=CC=CC1",{},"[#6H2r5:1]>>[NH:1]",null,-0.2096271405],[0.1085025237,170.2794486976,10,"completed",-5.159068,10.0,4,"C1=CC(Nc2cc3c(cc2NC2=CCC=C2)=CCC=3)=CC1","C1=CC(Nc2cc3c(cc2NC2=CCC=C2)=NCN=3)=CC1",{},"[chr5,CH1r5:1]>>[n:1]",null,-0.1752276082],[0.1085014576,138.6052719715,10,"completed",-5.216936,10.0,4,"C1=CCC(NC2=CC(=C3C=CC=N3)C=C2NC2=CC=CC2)=C1","C1=CCC(NC2=CC(=C3C=NC=N3)C=C2NC2=CC=CC2)=C1",{},"[chr5,CH1r5:1]>>[n:1]",null,-0.1609711005],[0.1083740365,138.2383866224,10,"completed",-4.967064,10.0,4,"C1=CC(Nc2cc(NC3=CCC=C3)cc(C3=CCN=C3)c2)=CC1","C1=CC(Nc2cc(NC3=CCC=C3)cc(-c3cnsc3)c2)=CC1",{},"[#6H2r5:1]>>[S:1]",null,-0.1666406967],[0.1083220339,80.8443889158,10,"completed",-5.27554,10.0,3,"c1ccc(Nc2cccc(Nc3ccccc3)c2-c2cccnc2)cc1","c1ccc(Nc2cccc(Nc3ccccc3)c2-c2cncnc2)cc1",{},"[ch&r6:0]>>[nr6:0]",null,-0.1470877905],[0.1082957954,244.6929713897,10,"completed",-4.959244,10.0,4,"C(=Cc1scc2ccccc12)c1scc2ccccc12","C(=Cc1scc2cccnc12)c1scc2cccnc12",{},"[ch&r6:0]>>[nr6:0]",null,-0.2637852412],[0.1081855941,190.354035388,10,"completed",-4.904228,10.0,3,"C(#CC1=c2ccccc2=CC1)C1=c2ccccc2=CC1","C(#CC1=c2ncccc2=CC1)C1=c2ncccc2=CC1",{},"[ch&r6:0]>>[nr6:0]",null,-0.2345521904],[0.1081494959,163.9481250049,10,"completed",-4.424264,10.0,4,"C1=CCC(C2=C(NC3=C(C4=CC=CC4)CC=C3)C=CC2)=C1","C1=CCC(c2[nH]ccc2Nc2cc[nH]c2C2=CC=CC2)=C1",{},"[#6H2r5:1]>>[NH:1]",null,-0.5006219803],[0.1081468903,135.1288298384,10,"completed",-5.01242,10.0,7,"O=c1cc[nH]c2cc3cc4c[nH]cc4cc3cc12","O=c1cn[nH]c2cc3cc4c[nH]cc4cc3cc12",{},"[ch&r6:0]>>[nr6:0]",null,-0.1483853978],[0.1081052155,143.1572103134,10,"completed",-5.33442,10.0,3,"c1cc2cc(Nc3ccc4cnccc4c3)ccc2cn1","C1=C(NC2=Cc3ccncc3C2)Cc2cnccc21",{},"[c:0]1[ch:1][ch][c:3][c!r5:4][c!r5:5]1>>[c:0]1[CH2:1][c:3][c:4][c:5]1",null,-0.2177632377],[0.1078796689,142.3622070621,10,"completed",-4.925664,10.0,4,"C1=CCC(c2cc(NC3=CCC=C3)nc(NC3=CCC=C3)c2)=C1","C1=CC(Nc2cc(C3=CN=CC3)cc(NC3=CCC=C3)n2)=CC1",{},"[chr5,CH1r5:1]>>[n:1]",null,-0.1875089012],[0.1078545167,151.6703728128,10,"completed",-4.89328,10.0,4,"C1=CC(Nc2cc(NC3=CCC=C3)cc(C3=NCC=C3)c2)=CC1","C1=CC(Nc2cc(NC3=CCC=C3)cc(C3=NCC=N3)c2)=CC1",{},"[chr5,CH1r5:1]>>[n:1]",null,-0.209626214],[0.1077815123,211.7657449976,10,"completed",-5.106628,10.0,6,"C(#Cc1scc2ccccc12)c1scc2ccccc12","C(#Cc1scc2cccnc12)c1scc2cccnc12",{},"[ch&r6:0]>>[nr6:0]",null,-0.2118165637],[0.1077317749,187.5411422594,10,"completed",-5.250884,10.0,7,"C1=Nc2nc3cc4c(cc3nc2C1)=CCC=4","C1=c2cc3nc4ncoc4nc3cc2=CC1",{},"[#6H2r5:1]>>[O:1]",null,-0.215237104],[0.1074940103,247.8935618724,10,"completed",-5.171028,10.0,6,"C(=Cc1c[nH]cn1)C1=CCC(C2=CC(C=Cc3c[nH]cn3)=CC2)=C1","C(=Cc1c[nH]cn1)c1cccc(-c2cccc(C=Cc3c[nH]cn3)c2)c1",{},"[CH2:0]1[c,C:1]-,=,:[c,C:2]-,=,:[c,C:3]-,=,:[c,C:4]1>>[ch:0]1c[c:1][c:2][c:3][c:4]1",null,-0.2528304899],[0.1074663148,233.8324038701,10,"completed",-5.137448,10.0,4,"C(=CC1=c2ccncc2=CC1)C1=c2ccncc2=CC1","C(=Cc1scc2cnccc12)c1scc2cnccc12",{},"[#6H2r5:1]>>[S:1]",null,-0.2352971439],[0.1074635738,177.4964017552,10,"completed",-5.072404,10.0,10,"C(#Cc1ccc[nH]1)c1cc(C2=CCC=C2)cc(C2=CCC=C2)c1","C(#Cc1ccc[nH]1)c1cc(-c2cc[nH]c2)cc(-c2cc[nH]c2)c1",{},"[#6H2r5:1]>>[NH:1]",null,-0.1785444674],[0.1074490778,116.7795049419,10,"completed",-5.198352,10.0,3,"c1ccc(Nc2cc(Nc3ccccc3)cc(-c3cccnc3)c2)cc1","c1ccc(Nc2cc(Nc3ccccc3)cc(-c3cccnn3)c2)cc1",{},"[ch&r6:0]>>[nr6:0]",null,-0.1355628252],[0.1073996436,211.9886907976,10,"completed",-5.40158,10.0,10,"C(#CC1=CCC(C2=CCC=N2)=C1)C1=CCC(C2=CCC=N2)=C1","C(#CC1=CCC(c2cocn2)=C1)C1=CCC(c2cocn2)=C1",{},"[#6H2r5:1]>>[O:1]",null,-0.299173776],[0.1073696679,638.2516814271,10,"completed",-5.013524,10.0,9,"C1=Cc2c3c(c4c(c2=C1)=CC=C4)SCS3","c1cc2c3cccc3c3s[nH]sc3c2c1",{},"[#6H2r5:1]>>[NH:1]",null,-0.6411158063],[0.1073682485,165.502582891,10,"completed",-5.272504,10.0,10,"C(#Cc1cccs1)c1cc(C2=CCC=C2)cc(C2=CCC=C2)c1","C(#Cc1cccs1)c1cc(-c2cc[nH]c2)cc(-c2cc[nH]c2)c1",{},"[#6H2r5:1]>>[NH:1]",null,-0.2048715296],[0.1073543791,136.1527872088,10,"completed",-5.26128,10.0,4,"C1=CC(=C2C=C(NC3=CCC=C3)C(NC3=CCC=C3)=C2)C=C1","C1=CC(=C2C=C(NC3=CCN=C3)C(NC3=CCN=C3)=C2)C=C1",{},"[chr5,CH1r5:1]>>[n:1]",null,-0.1768702583],[0.1071391782,131.2491083854,10,"completed",-5.04186,10.0,5,"C1=C(C2=CCC=C2C2=CSCS2)SCS1","C1=CC(=C2C=C(C3=CSCS3)C(C3=CSCS3)=C2)C=C1",{},"[r5:1][CH2r5:2][r5:3]>>[r5:1][C:2](=C1cccc1)[r5:3]",null,-0.1374141756],[0.1071331187,141.6952936014,10,"completed",-5.357144,10.0,10,"C1=CC(C=Cc2cc(C=CC3=CCC=C3)cc(-c3cc[nH]n3)c2)=CC1","C1=CC(C=Cc2cc(C=CC3=CCC=C3)cc(-c3nc[nH]n3)c2)=CC1",{},"[chr5,CH1r5:1]>>[n:1]",null,-0.2290804318],[0.1071156534,285.3019330304,10,"completed",-5.409952,10.0,3,"C1=Cc2cccc(Nc3cccc4c3CC=C4)c2C1","C1=Cc2ccnc(Nc3nccc4c3CC=C4)c2C1",{},"[ch&r6:0]>>[nr6:0]",null,-0.3584293678],[0.1070894867,141.4195543628,10,"completed",-4.94342,10.0,4,"C1=CC(Nc2cc(NC3=CCC=C3)cc(C3=CCN=C3)c2)=CC1","C1=CC(Nc2cc(NC3=CCC=C3)cc(C3=CCN=N3)c2)=CC1",{},"[chr5,CH1r5:1]>>[n:1]",null,-0.1789216745],[0.1070360488,159.013173269,10,"completed",-5.451812,10.0,3,"C(=Cc1ccccc1)C1=CCC=C1C1=CCC=C1C=Cc1ccccc1","C(=Cc1ccccn1)C1=CCC=C1C1=CCC=C1C=Cc1ccccn1",{},"[ch&r6:0]>>[nr6:0]",null,-0.2931438454],[0.1069266946,141.5439768691,10,"completed",-4.950412,10.0,4,"C1=CC(Nc2cc(NC3=CCC=C3)cc(-c3cccs3)c2)=CC1","C1=CC(Nc2cc(NC3=CCC=C3)cc(-c3nccs3)c2)=CC1",{},"[chr5,CH1r5:1]>>[n:1]",null,-0.1760659438],[0.1068211485,305.3189677874,10,"completed",-5.249136,10.0,4,"C1=c2cc(-c3cccs3)c(-c3cccs3)cc2=CC1","C1=c2cc(-c3nccs3)c(-c3nccs3)cc2=CC1",{},"[chr5,CH1r5:1]>>[n:1]",null,-0.3226732556],[0.1067515578,119.1928268325,10,"completed",-5.057776,10.0,8,"C1=CCC(c2cc(NC3=CCN=N3)cc(C3=CC=CC3)c2)=C1","C1=CCC(c2cc(Nc3c[nH]nn3)cc(C3=CC=CC3)c2)=C1",{},"[#6H2r5:1]>>[NH:1]",null,-0.1228028273],[0.1067186278,138.3360990449,10,"completed",-4.954,10.0,10,"C(=Cc1cc2c[nH]cc2cc1C=Cc1ccccc1)c1ccccc1","C1=CC(C=Cc2cc3c[nH]cc3cc2C=CC2=CCC=C2)=CC1",{},"[c:0]1[ch:1][ch][c:3][c!r5:4][c!r5:5]1>>[c:0]1[CH2:1][c:3][c:4][c:5]1",null,-0.1719933612],[0.1066758055,148.8820069153,10,"completed",-5.16054,10.0,3,"c1ccc2c(Nc3ccnc4ccccc34)ccnc2c1","C1=c2nccc(Nc3ccnc4c3=CCC=4)c2=CC1",{},"[c:0]1[ch:1][ch][c:3][c!r5:4][c!r5:5]1>>[c:0]1[CH2:1][c:3][c:4][c:5]1",null,-0.1547958232],[0.1065279739,214.4279814621,10,"completed",-5.505632,10.0,4,"C(=CC1=CCC=C1C1=CN=CC1)C1=CCC=C1C1=CN=CC1","C(=CC1=CCC=C1c1cncs1)C1=CCC=C1c1cncs1",{},"[#6H2r5:1]>>[S:1]",null,-0.3558126554],[0.1064320391,137.2722642853,10,"completed",-5.116564,10.0,8,"c1ccc(-c2cc(Nc3c[nH]cn3)cc(-c3ccccc3)c2)cc1","c1ccc(-c2cc(Nc3c[nH]nn3)cc(-c3ccccc3)c2)cc1",{},"[chr5,CH1r5:1]>>[n:1]",null,-0.1377610755],[0.1063985746,149.8554196309,10,"completed",-5.382996,10.0,10,"C(#Cc1cc(C2=CC=CC2)cc(C2=CC=CC2)c1)C1=NC=CC1","C(#Cc1cc(-c2ccc[nH]2)cc(-c2ccc[nH]2)c1)C1=NC=CC1",{},"[#6H2r5:1]>>[NH:1]",null,-0.2483931308],[0.1063000179,135.3746119204,10,"completed",-5.01426,10.0,4,"C1=CCC(Nc2cc(-c3cccs3)cc(-c3cccs3)c2)=C1","c1csc(Nc2cc(-c3cccs3)cc(-c3cccs3)c2)c1",{},"[#6H2r5:1]>>[S:1]",null,-0.1480825644],[0.1061829709,190.3722486678,10,"completed",-5.50646,10.0,10,"C(#Cc1c[nH]cn1)c1cc(C2=CCC=C2)cc(C2=CCC=C2)c1","C(#Cc1c[nH]cn1)c1cc(-c2ccoc2)cc(-c2ccoc2)c1",{},"[#6H2r5:1]>>[O:1]",null,-0.3423366202],[0.1060840967,189.1261234231,10,"completed",-5.444912,10.0,10,"C(#CC1=CCC(c2ccsc2)=C1)C1=CCC(c2ccsc2)=C1","C(#CC1=CCC(c2cnsc2)=C1)C1=CCC(c2cnsc2)=C1",{},"[chr5,CH1r5:1]>>[n:1]",null,-0.3066939705],[0.1060591338,152.8602966439,10,"completed",-5.390724,10.0,3,"C(=Cc1ccc2c(c1)=CCC=2)c1ccc2c(c1)=CCC=2","C(=Cc1ccc2c(c1)=CCN=2)c1ccc2c(c1)=CCN=2",{},"[chr5,CH1r5:1]>>[n:1]",null,-0.2545216846],[0.1060152992,176.2931207523,10,"completed",-5.38548,10.0,3,"C(#Cc1cccc2c1=CCC=2)c1cccc2c1=CCC=2","C(#Cc1ccnc2c1=CCC=2)c1ccnc2c1=CCC=2",{},"[ch&r6:0]>>[nr6:0]",null,-0.266483942],[0.105932009,84.1374371617,10,"completed",-5.15134,10.0,3,"c1ccc(Nc2cccc(Nc3ccccc3)c2)cc1","c1ccc(Nc2cccc(Nc3ccccn3)c2)nc1",{},"[ch&r6:0]>>[nr6:0]",null,-0.0914912464],[0.1059060549,162.4541166578,10,"completed",-4.875892,10.0,4,"C1=CCC(Nc2cc3c(cc2NC2=CC=CC2)=CCC=3)=C1","C1=CN=C(Nc2cc3c(cc2NC2=NC=CC2)=CCC=3)C1",{},"[chr5,CH1r5:1]>>[n:1]",null,-0.2258346605],[0.1058427428,141.2707000329,10,"completed",-5.495052,10.0,9,"C(#CC1=CC(C2=CCC(C#CC3=CC=CC3)=C2)=CC1)C1=CC=CC1","C(#CC1=CC=NC1)C1=CC(C2=CCC(C#CC3=CC=NC3)=C2)=CC1",{},"[chr5,CH1r5:1]>>[n:1]",null,-0.3105314657],[0.1058338894,169.5524255364,10,"completed",-5.316296,10.0,9,"C(=Cc1cc2c(cc1C=Cc1ccccn1)=CCC=2)c1ccccn1","C(=Cc1cc2c(cc1C=Cc1cnccn1)=CCC=2)c1cnccn1",{},"[ch&r6:0]>>[nr6:0]",null,-0.2273151232],[0.1058319061,259.3231318845,10,"completed",-5.524032,10.0,3,"C(=CC1=Cc2ccccc2C1)C1=Cc2ccccc2C1","C(=CC1=Cc2ncccc2C1)C1=Cc2ncccc2C1",{},"[ch&r6:0]>>[nr6:0]",null,-0.3941472109],[0.1058045649,149.5396668779,10,"completed",-5.530012,10.0,4,"C(=CC1=c2ccccc2=NC1)C1=c2ccccc2=NC1","C(=CC1=c2cccnc2=NC1)C1=c2cccnc2=NC1",{},"[ch&r6:0]>>[nr6:0]",null,-0.336107377],[0.1058033019,206.0348002834,10,"completed",-5.021528,10.0,4,"C1=CCC(NC2=CC(=C3C=CC=C3)C=C2NC2=CC=CC2)=C1","C1=CC(=C2C=C(NC3=NC=CC3)C(NC3=NC=CC3)=C2)C=C1",{},"[chr5,CH1r5:1]>>[n:1]",null,-0.2132315356],[0.1057853623,106.8517468674,10,"completed",-5.079304,10.0,3,"C1=CC(c2cccc(Nc3cccc(C4=CCC=C4)c3)c2)=CC1","C1=NC(c2cccc(Nc3cccc(C4=CCC=N4)c3)c2)=CC1",{},"[chr5,CH1r5:1]>>[n:1]",null,-0.1078293781],[0.1057515241,453.9503227041,10,"completed",-5.572056,10.0,3,"c1ccc2nc3cc4ccccc4nc3cc2c1","C1=Cc2cc3nc4c(cc3nc2C1)C=CC4",{},"[c:0]1[ch:1][ch][c:3][c!r5:4][c!r5:5]1>>[c:0]1[CH2:1][c:3][c:4][c:5]1",null,-0.5614810419],[0.1057508997,122.0457653956,10,"completed",-5.224388,10.0,7,"c1ccc(N(c2ccccc2)c2cnsc2)cc1","c1ccc(N(c2ccccc2)c2csnn2)cc1",{},"[chr5,CH1r5:1]>>[n:1]",null,-0.1499220877],[0.1057164586,159.0778819411,10,"completed",-5.397716,10.0,9,"C(=Cc1cc2c(cc1C=Cc1ccccn1)=CCC=2)c1ccccn1","C(=Cc1cc2c(cc1C=Cc1ccncn1)=CCC=2)c1ccncn1",{},"[ch&r6:0]>>[nr6:0]",null,-0.2621771018],[0.105710232,154.3984930428,10,"completed",-4.974056,10.0,4,"C1=CC(Nc2cc(NC3=CCC=C3)cc(C3=CCC=C3)c2)=CC1","C1=CC(c2cc(Nc3ccoc3)cc(Nc3ccoc3)c2)=CC1",{},"[#6H2r5:1]>>[O:1]",null,-0.1777954479],[0.1056772262,368.5959301341,10,"completed",-4.987304,10.0,7,"c1scc2cc3cc4c(cc3cc12)SCS4","c1scc2cc3cc4c(cc3cc12)SNS4",{},"[#6H2r5:1]>>[NH:1]",null,-0.3769431655],[0.105639122,175.3241173418,10,"completed",-5.329544,10.0,10,"C(#Cc1cc(-c2cc[nH]c2)cc(-c2cc[nH]c2)c1)C1=CC=CC1","C(#Cc1cc(-c2cc[nH]c2)cc(-c2cc[nH]c2)c1)C1=CN=CC1",{},"[chr5,CH1r5:1]>>[n:1]",null,-0.2378168741],[0.1056376785,209.3779193497,10,"completed",-5.0874,10.0,10,"C(#CC1=CCC(C2=NCC=C2)=C1)C1=CCC(C2=NCC=C2)=C1","C(#CC1=CCC(c2cc[nH]n2)=C1)C1=CCC(c2cc[nH]n2)=C1",{},"[#6H2r5:1]>>[NH:1]",null,-0.2095636073],[0.1056263383,197.9635349248,10,"completed",-4.824096,10.0,4,"C1=CC(C2=CC(NC3=CCC(C4=CCC=C4)=C3)=CC2)=CC1","C1=C(NC2=CCC(c3ccoc3)=C2)C=C(c2ccoc2)C1",{},"[#6H2r5:1]>>[O:1]",null,-0.2765679656],[0.1056112055,198.8868101781,10,"completed",-4.994204,10.0,10,"C(=Cc1cc2c(cc1C=Cc1ccccc1)SCS2)c1ccccc1","C1=CC(C=Cc2cc3c(cc2C=CC2=CCC=C2)SCS3)=CC1",{},"[c:0]1[ch:1][ch][c:3][c!r5:4][c!r5:5]1>>[c:0]1[CH2:1][c:3][c:4][c:5]1",null,-0.2122273124],[0.1055216327,169.0786664371,10,"completed",-5.263212,10.0,4,"C(#Cc1ccc(C#Cc2ccco2)c2c1=CCC=2)c1ccco1","C(#Cc1ccc(C#Cc2ccco2)c2c1SCS2)c1ccco1",{},"[CH,ch:0]1=[C,c:1][C,c:2]=[CH,ch:3][*:4]1>>[S:0]1[*:1]=,:[*:2][S:3][*:4]1",null,-0.2040595314],[0.1054999718,115.4836968911,10,"completed",-5.128156,10.0,4,"C1=CCC(Nc2cc(NC3=CC=CC3)cc(C3=CC=CC3)c2)=C1","C1=CCC(c2cc(NC3=NC=CC3)cc(NC3=NC=CC3)c2)=C1",{},"[chr5,CH1r5:1]>>[n:1]",null,-0.1171534755],[0.1053924326,189.9645551117,10,"completed",-5.393852,10.0,9,"C(#Cc1cccc(-c2ccn[nH]2)c1)c1cccc(-c2ccn[nH]2)c1","C(#CC1=CCC(c2ccn[nH]2)=C1)C1=CCC(c2ccn[nH]2)=C1",{},"[c:0]1[ch:1][ch][c:3][c!r5:4][c!r5:5]1>>[c:0]1[CH2:1][c:3][c:4][c:5]1",null,-0.2799956092],[0.1052179888,176.3287311579,10,"completed",-5.478308,10.0,10,"C(#Cc1cc(-c2ccsc2)cc(-c2ccsc2)c1)C1=CC=CC1","C(#Cc1cc(-c2ccsn2)cc(-c2ccsn2)c1)C1=CC=CC1",{},"[chr5,CH1r5:1]>>[n:1]",null,-0.31814953],[0.1051848278,116.1700283982,10,"completed",-5.373888,10.0,3,"c1ccc2cc(Nc3ccc4ccccc4c3)ccc2c1","c1cnc2cc(Nc3ccc4cccnc4c3)ccc2c1",{},"[ch&r6:0]>>[nr6:0]",null,-0.2241710227],[0.1051418839,184.5383328072,10,"completed",-5.075532,10.0,6,"C1=CCC(C=Cc2ccc(-c3ccc(C=CC4=CC=CC4)[nH]3)[nH]2)=C1","C(=Cc1ccc(-c2ccc(C=CC3=CC=NC3)[nH]2)[nH]1)C1=CC=NC1",{},"[chr5,CH1r5:1]>>[n:1]",null,-0.1853314624],[0.105094654,149.9170290738,10,"completed",-5.350796,10.0,10,"C(#Cc1cc(C2=CC=CC2)cc(C2=CC=CC2)c1)C1=CN=CC1","C(#Cc1cc(-c2ccc[nH]2)cc(-c2ccc[nH]2)c1)C1=CN=CC1",{},"[#6H2r5:1]>>[NH:1]",null,-0.2308580648],[0.1050928574,123.0353211117,10,"completed",-5.590548,10.0,10,"C1=CC(c2cc(NC3=NC=NC3)cc(C3=CCC=C3)c2)=CC1","C1=CC(c2cc(NC3=NN=NC3)cc(C3=CCC=C3)c2)=CC1",{},"[chr5,CH1r5:1]>>[n:1]",null,-0.3647601774],[0.1050816363,247.0530167352,10,"completed",-4.95446,10.0,3,"C1=CC(C2=C(C=Cc3ccccc3)CC=C2)=C(C=Cc2ccccc2)C1","C1=CC(C=CC2=C(C3=C(C=CC4=CCC=C4)CC=C3)C=CC2)=CC1",{},"[c:0]1[ch:1][ch][c:3][c!r5:4][c!r5:5]1>>[c:0]1[CH2:1][c:3][c:4][c:5]1",null,-0.2672345785],[0.1050606335,107.8532693458,10,"completed",-5.280784,10.0,3,"C1=CCC(Nc2ccc3ccc(NC4=CC=CC4)cc3c2)=C1","C1=NCC(Nc2ccc3ccc(NC4=CC=NC4)cc3c2)=C1",{},"[chr5,CH1r5:1]>>[n:1]",null,-0.1662736494],[0.1446684695,220.9780146674,11,"completed",-5.24242,11.0,11,"C1=CC(C=CC2=C(C3=C(C=CC4=CCC=C4)CN=C3)C=NC2)=CC1","C1=CC(C=CC2=C(C3=C(C=CC4=CCC=C4)CN=N3)N=NC2)=CC1",{},"[chr5,CH1r5:1]>>[n:1]",null,-0.2424256105],[0.1189352226,142.2093981632,11,"completed",-5.34684,11.0,11,"C1=CC(C=Cc2cc(C=CC3=CCC=C3)cc(-c3c[nH]cn3)c2)=CC1","C(=Cc1cc(C=CC2=CCC=N2)cc(-c2c[nH]cn2)c1)C1=CCC=N1",{},"[chr5,CH1r5:1]>>[n:1]",null,-0.2237838374],[0.1182692035,174.1447573203,11,"completed",-5.185748,11.0,3,"c1cc2ccc(Nc3ccc4ccncc4c3)cc2cn1","C1=C(NC2=Cc3cnccc3C2)Cc2ccncc21",{},"[c:0]1[ch:1][ch][c:3][c!r5:4][c!r5:5]1>>[c:0]1[CH2:1][c:3][c:4][c:5]1",null,-0.1841988845],[0.1165155858,181.6347275507,11,"completed",-5.223928,11.0,3,"C1=C(NC2=CCc3ccccc32)c2ccccc2C1","C1=C(NC2=CCc3cnccc32)c2ccncc2C1",{},"[ch&r6:0]>>[nr6:0]",null,-0.2012875241],[0.1161909307,214.9709652683,11,"completed",-5.08004,11.0,11,"C1=CC(C=Cc2sccc2-c2ccsc2C=CC2=CCC=C2)=CC1","C1=CC(C=Cc2scnc2-c2ncsc2C=CC2=CCC=C2)=CC1",{},"[chr5,CH1r5:1]>>[n:1]",null,-0.2154245406],[0.1151357956,183.0734258054,11,"completed",-5.218868,11.0,11,"C(=Cc1cc2c(cn1)=CCC=2)c1cc2c(cn1)=CCC=2","C(=Cc1cc2cscc2cn1)c1cc2cscc2cn1",{},"[#6H2r5:1]>>[S:1]",null,-0.2010954598],[0.114687328,183.2093651132,11,"completed",-5.15088,11.0,3,"C1=C(NC2=CCc3ccccc32)c2ccccc2C1","C1=C(NC2=CCc3ccncc32)c2cnccc2C1",{},"[ch&r6:0]>>[nr6:0]",null,-0.1866391463],[0.1106171246,173.1288011381,11,"completed",-5.429088,11.0,11,"C(=Cc1cc2c(cn1)=CCC=2)c1cc2c(cn1)=CCC=2","C(=Cc1ncc2c(n1)=CCC=2)c1ncc2c(n1)=CCC=2",{},"[ch&r6:0]>>[nr6:0]",null,-0.2881667027],[0.1105456539,224.4702514755,11,"completed",-4.9287,11.0,11,"C1=CC(C=CC2=C(C3=C(C=CC4=CCC=C4)CC=N3)N=CC2)=CC1","C(=CC1=C(C2=C(C=CC3=CCC=N3)CC=N2)N=CC1)C1=CCC=N1",{},"[chr5,CH1r5:1]>>[n:1]",null,-0.2544902786],[0.1091560719,254.9193336697,11,"completed",-5.269744,11.0,11,"C1=CC(C=CC2=C(C3=C(C=CC4=CCC=C4)CN=C3)C=NC2)=CC1","C(=CC1=C(C2=C(C=CC3=CCC=N3)CN=C2)C=NC1)C1=CCC=N1",{},"[chr5,CH1r5:1]>>[n:1]",null,-0.2812512208],[0.1079527948,250.2521178537,11,"completed",-5.267168,11.0,11,"C1=CC(C=CC2=C(C3=C(C=CC4=CCC=C4)CC=C3)C=CC2)=CC1","C1=CC(C=CC2=C(C3=C(C=CC4=CCC=C4)CN=C3)C=NC2)=CC1",{},"[chr5,CH1r5:1]>>[n:1]",null,-0.2762593731],[0.107620111,172.8889276672,11,"completed",-5.416484,11.0,11,"O=c1cc2cc3cc4ccccc4cc3cc2c[nH]1","O=c1nc2cc3cc4ccccc4cc3cc2c[nH]1",{},"[ch&r6:0]>>[nr6:0]",null,-0.2810160515],[0.1075109934,169.5641921765,11,"completed",-5.199456,11.0,11,"C1=CC(C=Cc2cc3c(cc2C=CC2=CCC=C2)=CCC=3)=CC1","C(=Cc1cc2c(cc1C=CC1=CCN=C1)=CCC=2)C1=CCN=C1",{},"[chr5,CH1r5:1]>>[n:1]",null,-0.1832998862],[0.1072468595,150.8267885789,11,"completed",-5.25484,11.0,11,"C(=Cc1cc(-c2ccc[nH]2)cc(-c2ccc[nH]2)c1)C1=CCC=N1","C(=Cc1cscn1)c1cc(-c2ccc[nH]2)cc(-c2ccc[nH]2)c1",{},"[#6H2r5:1]>>[S:1]",null,-0.1857328153],[0.1072324094,162.2412165646,11,"completed",-5.190256,11.0,11,"C(=Cc1cc(-c2ccc[nH]2)cc(-c2ccc[nH]2)c1)c1cc[nH]c1","C(=Cc1cc[nH]n1)c1cc(-c2ccc[nH]2)cc(-c2ccc[nH]2)c1",{},"[chr5,CH1r5:1]>>[n:1]",null,-0.1741086548],[0.1066333211,152.9129304014,11,"completed",-5.44574,11.0,9,"c1ccc(N(c2ccccc2)c2ccns2)cc1","c1ccc(N(c2ccccc2)c2ncns2)cc1",{},"[chr5,CH1r5:1]>>[n:1]",null,-0.2862779709],[0.1058448188,170.453323504,11,"completed",-5.1541,11.0,3,"C1=CCC(NC2=CCC=C2NC2=CC=CC2)=C1","C1=NCC(NC2=CCC=C2NC2=CC=NC2)=C1",{},"[chr5,CH1r5:1]>>[n:1]",null,-0.1746094854],[0.1055822669,555.3236955118,11,"completed",-5.394312,11.0,9,"C1=Cc2c3c(c4c(c2=C1)=CC=C4)SCS3","C1=Cc2c3c(c4c(c2=N1)=NC=C4)SCS3",{},"[chr5,CH1r5:1]>>[n:1]",null,-0.5923073425],[0.10542267,172.8573958418,11,"completed",-5.229356,11.0,10,"O=c1c2c([nH]c3c1=CC(=C1C=CC=C1)C=3)=CCC=2","O=c1c2c([nH]c3c[nH]cc13)=CC(=C1C=CC=C1)C=2",{},"[#6H2r5:1]>>[NH:1]",null,-0.1951379946],[0.1052988202,167.8518321478,11,"completed",-5.162196,11.0,4,"C1=CC(Nc2cccc(NC3=CCC=C3)c2C2=CCC=C2)=CC1","C1=CC(c2c(NC3=CCN=C3)cccc2NC2=CCN=C2)=CC1",{},"[chr5,CH1r5:1]>>[n:1]",null,-0.1734062437],[0.1049526915,255.0078346951,11,"completed",-5.385388,11.0,8,"C1=CC(=C2C=c3ncc4c[nH]cc4c3=C2)C=C1","C1=CC(=C2C=c3ncc4c[nH]nc4c3=C2)C=C1",{},"[chr5,CH1r5:1]>>[n:1]",null,-0.323940871],[0.1049472039,172.8917841219,11,"completed",-5.231748,11.0,4,"C(#CC1=NC(C2=CC=CC2)=CC1)C1=NC(C2=CC=CC2)=CC1","C(#CC1=NC(c2ccc[nH]2)=CC1)C1=NC(c2ccc[nH]2)=CC1",{},"[#6H2r5:1]>>[NH:1]",null,-0.1959509158],[0.1048859978,99.8058978216,11,"completed",-5.269652,11.0,3,"O=c1cc(-c2c(Nc3ccccc3)cccc2Nc2ccccc2)cco1","O=c1cc(-c2c(Nc3ccccc3)cccc2Nc2ccccc2)cc[nH]1",{},"[o:1]>>[nH:1]",null,-0.1551267217],[0.1046448116,175.6351499509,11,"completed",-5.006072,11.0,4,"C1=CCC(C2=CCC(C3=CC(C4=CC=CC4)=CC3)=C2)=C1","C1=C(C2=CC(c3ccc[nH]3)=CC2)CC=C1c1ccc[nH]1",{},"[#6H2r5:1]>>[NH:1]",null,-0.1875385715],[0.1046173657,171.6623090096,11,"completed",-5.1472,11.0,3,"C1=CCC(c2ccc(Nc3ccc(C4=CC=CC4)cc3)cc2)=C1","C1=CCC(c2ccc(Nc3ccc(C4=CC=CC4)cn3)nc2)=C1",{},"[ch&r6:0]>>[nr6:0]",null,-0.1748130142],[0.1044081355,161.2021142872,11,"completed",-5.38962,11.0,3,"c1ccc2cc(Nc3ccc4ccccc4c3)ccc2c1","c1cc2ccc(Nc3ccc4ccncc4c3)cc2cn1",{},"[ch&r6:0]>>[nr6:0]",null,-0.2590119619],[0.103557692,193.0609497169,11,"completed",-5.004508,11.0,4,"C1=CCC(NC2=CCC(C3=CC(NC4=CC=CC4)=CC3)=C2)=C1","C1=CCC(NC2=NCC(C3=CC(NC4=CC=CC4)=NC3)=C2)=C1",{},"[chr5,CH1r5:1]>>[n:1]",null,-0.2043054187],[0.1034739692,208.1127121098,11,"completed",-4.915728,11.0,3,"c1ccc2c(Nc3cncc4ccccc34)cncc2c1","C1=c2cncc(Nc3cncc4c3=CCC=4)c2=CC1",{},"[c:0]1[ch:1][ch][c:3][c!r5:4][c!r5:5]1>>[c:0]1[CH2:1][c:3][c:4][c:5]1",null,-0.2448457152],[0.1032979833,156.8399574447,11,"completed",-5.231288,11.0,9,"C(#Cc1cc(C#CC2=CCC=C2)cc(C2=CC=CC2)c1)C1=CCC=C1","C(#Cc1cc(C#Cc2cc[nH]c2)cc(C2=CC=CC2)c1)c1cc[nH]c1",{},"[#6H2r5:1]>>[NH:1]",null,-0.1817819472],[0.1029972135,110.5333809877,11,"completed",-5.090436,11.0,4,"C1=CCC(c2cc(NC3=CCC=N3)cc(C3=CC=CC3)c2)=C1","C1=CCC(c2cc(Nc3cscn3)cc(C3=CC=CC3)c2)=C1",{},"[#6H2r5:1]>>[S:1]",null,-0.1107359411],[0.1029333591,127.589334431,11,"completed",-5.345368,11.0,7,"c1ccc(N(c2ccccc2)c2cnsc2)cc1","c1ccc(N(c2ccccc2)c2cnsn2)cc1",{},"[chr5,CH1r5:1]>>[n:1]",null,-0.2139619392],[0.1028094285,142.8581745722,11,"completed",-5.34178,11.0,7,"c1ccc(N(c2ccccc2)c2cocn2)cc1","c1ccc(N(c2ccccc2)c2conn2)cc1",{},"[chr5,CH1r5:1]>>[n:1]",null,-0.2214783659],[0.1026092262,209.7634783597,11,"completed",-5.207368,11.0,11,"C(#Cc1cccc(-c2cscn2)c1)c1cccc(-c2cscn2)c1","C(#CC1=CC(c2cscn2)=CC1)C1=CC(c2cscn2)=CC1",{},"[c:0]1[ch:1][ch][c:3][c!r5:4][c!r5:5]1>>[c:0]1[CH2:1][c:3][c:4][c:5]1",null,-0.2228214121],[0.102580973,166.0922777178,11,"completed",-5.203044,11.0,4,"C(#CC1=CC(C2=CC=CC2)=CC1)C1=CC(C2=CC=CC2)=CC1","C(#CC1=CC(c2cccs2)=CC1)C1=CC(c2cccs2)=CC1",{},"[#6H2r5:1]>>[S:1]",null,-0.181078704],[0.1022068186,129.1289395465,11,"completed",-5.138276,11.0,4,"C1=CCC(NC2=CC(=C3C=CC=N3)C=C2NC2=CC=CC2)=C1","C1=CCC(NC2=CC(=C3N=CC=N3)C=C2NC2=CC=CC2)=C1",{},"[chr5,CH1r5:1]>>[n:1]",null,-0.1318793335],[0.1020363346,183.3916135376,11,"completed",-5.105432,11.0,3,"c1cnc2cccnc2c1","c1ccc(Nc2cnc3cc(Nc4ccccc4)cnc3c2)cc1",{},"[ch&r6,CH1&r5:1]>>[*:1](-N-c1ccccc1)",null,-0.1834310284],[0.1019231759,132.1731484624,11,"completed",-4.935048,11.0,5,"C(=CC1=CCC=C1C=CC1=CSCS1)C1=CSCS1","C1=CC(=C2C=C(C=CC3=CSCS3)C(C=CC3=CSCS3)=C2)C=C1",{},"[r5:1][CH2r5:2][r5:3]>>[r5:1][C:2](=C1cccc1)[r5:3]",null,-0.1755056429],[0.1017177079,251.8800605662,11,"completed",-5.341596,11.0,11,"C1=CC(C=Cc2sccc2-c2ccsc2C=CC2=CCC=C2)=CC1","C(=Cc1sccc1-c1ccsc1C=CC1=CCN=C1)C1=CCN=C1",{},"[chr5,CH1r5:1]>>[n:1]",null,-0.3033878578],[0.101554738,161.9482981992,11,"completed",-5.258428,11.0,9,"C1=NCc2c1c1c(c3c2=CCC=3)CN=C1","C1=NCc2c1c1c(c3c[nH]cc23)CN=C1",{},"[#6H2r5:1]>>[NH:1]",null,-0.1962803418],[0.101207761,274.7819602386,11,"completed",-5.505172,11.0,11,"C1=CC(C=CC2=C(C3=C(C=CC4=CCC=C4)CN=C3)C=NC2)=CC1","C(=CC1=C(C2=C(C=CC3=CCN=C3)CN=C2)C=NC1)C1=CCN=C1",{},"[chr5,CH1r5:1]>>[n:1]",null,-0.394899553],[0.1010931858,154.617214235,11,"completed",-5.255024,11.0,7,"C1=NC(N(c2ccccc2)c2ccccc2)=CC1","C1=NC(N(c2ccccc2)c2ccccc2)=NC1",{},"[chr5,CH1r5:1]>>[n:1]",null,-0.1888977999],[0.1009719572,129.011426744,11,"completed",-5.156216,11.0,7,"C1=NCC=C1N(c1ccccc1)c1ccccc1","c1ccc(N(c2ccccc2)c2cnsc2)cc1",{},"[#6H2r5:1]>>[S:1]",null,-0.1348794468],[0.1008342522,185.360164472,11,"completed",-4.7585,11.0,4,"C1=CCC(C2=C(NC3=C(C4=CC=CC4)CC=C3)C=CC2)=C1","C1=CCC(c2occc2Nc2ccoc2C2=CC=CC2)=C1",{},"[#6H2r5:1]>>[O:1]",null,-0.3024951125],[0.1006154834,94.4689008859,11,"completed",-5.357328,11.0,6,"C1=CC(=C2Sc3cnc4c(c3S2)=CCC=4)C=C1","C1=CC(=C2Sc3nnc4c(c3S2)=CCC=4)C=C1",{},"[ch&r6:0]>>[nr6:0]",null,-0.2033987366],[0.1005857773,80.5324494366,11,"completed",-5.222456,11.0,10,"c1ccc(Nc2cccc(Nc3ccccc3)c2-c2ccsc2)cc1","c1ccc(Nc2cccc(Nc3ccccc3)c2-c2cnsc2)cc1",{},"[chr5,CH1r5:1]>>[n:1]",null,-0.1176148658],[0.1005559352,132.1026258352,11,"completed",-5.633512,11.0,4,"O=c1ccoc(Nc2cc(C3=CC=CC3)cc(C3=CC=CC3)c2)c1","O=c1cc[nH]c(Nc2cc(C3=CC=CC3)cc(C3=CC=CC3)c2)c1",{},"[o:1]>>[nH:1]",null,-0.3961341695],[0.1005226813,144.6917081398,11,"completed",-5.07268,11.0,4,"C1=CC(=C2C=C(NC3=CCC=C3)C(NC3=CCC=C3)=C2)N=C1","C1=CC(NC2=CC(=C3N=CC=N3)C=C2NC2=CCC=C2)=CC1",{},"[chr5,CH1r5:1]>>[n:1]",null,-0.1459500523],[0.1004190976,103.9700895678,11,"completed",-5.084088,11.0,8,"C1=CC(=C2Sc3ccc4c(c3S2)C=CC4)C=C1","C1=CC(=C2Sc3ccc4[nH]ccc4c3S2)C=C1",{},"[#6H2r5:1]>>[NH:1]",null,-0.1045650203],[0.1003402746,132.9212365453,11,"completed",-5.061824,11.0,4,"C1=CC(Nc2cccc(NC3=CCC=C3)c2C2=CN=CC2)=CC1","C1=CC(Nc2cccc(NC3=CCC=C3)c2C2=CN=NC2)=CC1",{},"[chr5,CH1r5:1]>>[n:1]",null,-0.1355809151],[0.1002542325,210.3893218957,11,"completed",-5.208656,11.0,9,"C1=c2c(c3ccsc3c3sccc23)=CC1","C1=c2c(c3ncsc3c3scnc23)=CC1",{},"[chr5,CH1r5:1]>>[n:1]",null,-0.2237155977],[0.1002542325,222.6428808188,11,"completed",-5.276552,11.0,9,"C1=c2c(c3sccc3c3ccsc23)=CC1","C1=c2c(c3scnc3c3ncsc23)=CC1",{},"[chr5,CH1r5:1]>>[n:1]",null,-0.2546437721],[0.099896394,207.1883365733,11,"completed",-5.20056,11.0,8,"C(#CC1=CCC(C2=CC=CC2)=N1)C1=CCC(C2=CC=CC2)=N1","C(#CC1=CCC(c2ccc[nH]2)=N1)C1=CCC(c2ccc[nH]2)=N1",{},"[#6H2r5:1]>>[NH:1]",null,-0.2188196529],[0.0998327703,147.789897425,11,"completed",-5.259624,11.0,7,"C1=NCC=C1N(c1ccccc1)c1ccccc1","c1ccc(N(c2ccccc2)c2cnoc2)cc1",{},"[#6H2r5:1]>>[O:1]",null,-0.1852753795],[0.0997838216,169.4455897424,11,"completed",-4.9103,11.0,3,"c1ccc(Nc2ccc3ccc(Nc4ccccc4)nc3n2)cc1","C1=CCC(Nc2ccc3ccc(NC4=CC=CC4)nc3n2)=C1",{},"[c:0]1[ch:1][ch][c:3][c!r5:4][c!r5:5]1>>[c:0]1[CH2:1][c:3][c:4][c:5]1",null,-0.2152788703],[0.0997596192,114.6765398908,11,"completed",-4.954368,11.0,4,"C1=CCC(NC2=CC(C3=CCC(NC4=CC=CC4)=C3)=CC2)=C1","C1=CCC(NC2=CC(C3=NCC(NC4=CC=CC4)=C3)=NC2)=C1",{},"[chr5,CH1r5:1]>>[n:1]",null,-0.1534371589],[0.0995453549,125.4220041763,11,"completed",-5.03496,11.0,7,"C1=NC(N(c2ccccc2)c2ccccc2)=CC1","c1ccc(N(c2ccccc2)c2cscn2)cc1",{},"[#6H2r5:1]>>[S:1]",null,-0.133429674],[0.099428335,112.118012845,11,"completed",-5.2024,11.0,3,"C1=CC(c2cccc(Nc3cccc(C4=CCC=C4)c3)c2)=CC1","C1=CC(c2cccc(Nc3cccc(C4=NCC=C4)c3)c2)=NC1",{},"[chr5,CH1r5:1]>>[n:1]",null,-0.1330731799],[0.0992977854,153.6878768846,11,"completed",-5.16882,11.0,4,"C1=CC(Nc2cc(NC3=CCC=C3)cc(C3=CCC=C3)c2)=CC1","C1=CC(c2cc(NC3=CCN=C3)cc(NC3=CCN=C3)c2)=CC1",{},"[chr5,CH1r5:1]>>[n:1]",null,-0.1610611616],[0.0992659462,175.4005557225,11,"completed",-5.202216,11.0,4,"C(#Cc1ccc(C#CC2=CC=NC2)c2c1=CCC=2)C1=CC=NC1","C(#Cc1ccc(C#CC2=CC=NC2)c2c[nH]cc12)C1=CC=NC1",{},"[#6H2r5:1]>>[NH:1]",null,-0.1894331786],[0.0991875084,182.7315039963,11,"completed",-5.384284,11.0,11,"C(=Cc1ccc2cscc2c1)c1ccc2cscc2c1","C(=Cc1ccc2cscc2n1)c1ccc2cscc2n1",{},"[ch&r6:0]>>[nr6:0]",null,-0.2701690674],[0.0989882663,76.8929652819,11,"completed",-5.090436,11.0,6,"c1ccc2cc3cc4c[nH]cc4cc3cc2c1","c1ccc2cc3nc4c[nH]cc4nc3cc2c1",{},"[ch&r6:0]>>[nr6:0]",null,-0.0771838614],[0.0989374755,133.7515086282,11,"completed",-5.326692,11.0,3,"C1=CCC(c2cccc(Nc3cccc(C4=CC=CC4)c3)c2)=C1","C1=NC=C(c2cccc(Nc3cccc(C4=CN=CC4)c3)c2)C1",{},"[chr5,CH1r5:1]>>[n:1]",null,-0.2075336235],[0.0989256247,168.7044974168,11,"completed",-4.898984,11.0,4,"C1=CC(C2=CCC(NC3=CC(C4=CCC=C4)=CC3)=C2)=CC1","C1=CC(c2coc(Nc3cc(C4=CCC=C4)co3)c2)=CC1",{},"[#6H2r5:1]>>[O:1]",null,-0.2196835207],[0.0988828247,247.2500897196,11,"completed",-5.194304,11.0,6,"C(=Cc1cccs1)C1=CC=C(C2=CC=C(C=Cc3cccs3)C2)C1","C(=Cc1ccns1)C1=CC=C(C2=CC=C(C=Cc3ccns3)C2)C1",{},"[chr5,CH1r5:1]>>[n:1]",null,-0.25591072],[0.0988596057,161.9924820305,11,"completed",-5.52026,11.0,11,"C(=Cc1cc2c(cn1)=CCC=2)c1cc2c(cn1)=CCC=2","C(=Cc1cc2c(cn1)=CCN=2)c1cc2c(cn1)=CCN=2",{},"[chr5,CH1r5:1]>>[n:1]",null,-0.3358342052],[0.0988516351,129.0690467377,11,"completed",-5.0391,11.0,4,"C1=CCC(Nc2cc3c(cc2NC2=CC=CC2)=CCC=3)=C1","C1=CCC(Nc2nc3c(nc2NC2=CC=CC2)=CCC=3)=C1",{},"[ch&r6:0]>>[nr6:0]",null,-0.13592695],[0.0988452733,139.1505602742,11,"completed",-5.285568,11.0,10,"C1=CC(c2cc(NC3=NC=NC3)cc(C3=CCC=C3)c2)=CC1","C1=CC(c2cc(Nc3ncn[nH]3)cc(C3=CCC=C3)c2)=CC1",{},"[#6H2r5:1]>>[NH:1]",null,-0.1903582541],[0.098787149,168.8777703931,11,"completed",-4.813332,11.0,7,"C1=NC(N(c2ccccc2)c2ccccc2)=CC1","c1ccc(N(c2ccccc2)c2c[nH]cn2)cc1",{},"[#6H2r5:1]>>[NH:1]",null,-0.2622731153],[0.0987655194,137.6324004009,11,"completed",-4.871292,11.0,10,"C1=CCC(c2cc(C=CC3=CSCS3)cc(C3=CC=CC3)c2)=C1","C(=Cc1cc(-c2cccs2)cc(-c2cccs2)c1)C1=CSCS1",{},"[#6H2r5:1]>>[S:1]",null,-0.211123847],[0.0987355117,169.9011667309,11,"completed",-5.210312,11.0,3,"C1=CC(Nc2cccc(NC3=CCC=C3)c2-c2ccccc2)=CC1","C1=NCC=C1Nc1cccc(NC2=CCN=C2)c1-c1ccccc1",{},"[chr5,CH1r5:1]>>[n:1]",null,-0.1866255281],[0.098685437,146.7501868464,11,"completed",-5.477756,11.0,3,"C(#Cc1cccc2c1CC=C2)c1cccc2c1CC=C2","C(#Cc1cccc2ccsc12)c1cccc2ccsc12",{},"[#6H2r5:1]>>[S:1]",null,-0.3024209304],[0.098663631,166.8830062916,11,"completed",-5.307372,11.0,9,"C(#CC1=CC(C2=CCC(C#CC3=CC=CC3)=C2)=CC1)C1=CC=CC1","C(#Cc1ccco1)C1=CC(C2=CCC(C#Cc3ccco3)=C2)=CC1",{},"[#6H2r5:1]>>[O:1]",null,-0.2211820054],[0.0985322565,167.3529056365,11,"completed",-5.215648,11.0,11,"C(=Cc1cc(-c2ccc[nH]2)cc(-c2ccc[nH]2)c1)C1=CCN=C1","C(=Cc1cc(-c2ccc[nH]2)cc(-c2ccc[nH]2)c1)c1cn[nH]c1",{},"[#6H2r5:1]>>[NH:1]",null,-0.1859044926],[0.0984579002,149.7072059556,11,"completed",-5.590364,11.0,6,"C1=CCC(c2cc(C=Cc3ccc[nH]3)cc(C=Cc3ccc[nH]3)c2)=C1","C1=CCC(c2cc(C=Cc3ccn[nH]3)cc(C=Cc3ccn[nH]3)c2)=C1",{},"[chr5,CH1r5:1]>>[n:1]",null,-0.3744811147],[0.0983648849,179.9906595553,11,"completed",-5.462116,11.0,11,"C(=Cc1ccc2c(c1)=CCN=2)c1ccc2c(c1)=CCN=2","C(=Cc1cc2c(cn1)=NCC=2)c1cc2c(cn1)=NCC=2",{},"[ch&r6:0]>>[nr6:0]",null,-0.3108847958],[0.0983602462,101.4718131619,11,"completed",-5.442612,11.0,3,"C1=CCC(c2cccc(Nc3cccc(C4=CC=CC4)c3)c2)=C1","C1=NCC(c2cccc(Nc3cccc(C4=CC=NC4)c3)c2)=C1",{},"[chr5,CH1r5:1]>>[n:1]",null,-0.2604115787],[0.0983524541,248.1090117245,11,"completed",-5.160632,11.0,6,"C1=c2cc3cc4c(cc3cc2=CC1)SCS4","c1c2c(cc3cc4c(cc13)SCS4)OCO2",{},"[CH,ch:0]1=[C,c:1][C,c:2]=[CH,ch:3][*:4]1>>[O:0]1[*:1]=,:[*:2][O:3][*:4]1",null,-0.2517130092],[0.098174342,133.0263450515,11,"completed",-5.087768,11.0,4,"C1=CCC(Nc2cc3c(cc2NC2=CC=CC2)=CCC=3)=C1","C1=NCC(Nc2cc3c(cc2NC2=CC=NC2)=CCC=3)=C1",{},"[chr5,CH1r5:1]>>[n:1]",null,-0.1333016248],[0.0981548512,171.8405809679,11,"completed",-5.214728,11.0,11,"C(#CC1=CC=NC1)C1=CC(C2=CCC(C#CC3=CC=NC3)=C2)=CC1","C(#Cc1cc(-c2c[nH]c(C#CC3=CC=NC3)c2)c[nH]1)C1=CC=NC1",{},"[#6H2r5:1]>>[NH:1]",null,-0.1896808296],[0.0980178244,162.5150640209,11,"completed",-4.751048,11.0,4,"C1=CCC(C2=C(NC3=C(C4=CC=CC4)C=CC3)CC=C2)=C1","C1=CCC(c2ccsc2Nc2sccc2C2=CC=CC2)=C1",{},"[#6H2r5:1]>>[S:1]",null,-0.2933891958],[0.0978948933,119.1768741324,11,"completed",-4.984544,11.0,4,"C1=CCC(c2cc(Nc3cc[nH]c3)cc(C3=CC=CC3)c2)=C1","C1=CCC(c2cc(Nc3cc[nH]n3)cc(C3=CC=CC3)c2)=C1",{},"[chr5,CH1r5:1]>>[n:1]",null,-0.1439960778],[0.0978864859,240.4113741226,11,"completed",-5.150604,11.0,11,"C1=CC(C=CC2=C(C3=C(C=CC4=CCC=C4)CC=N3)N=CC2)=CC1","C(=CC1=C(C2=C(C=CC3=CCN=C3)CC=N2)N=CC1)C1=CCN=C1",{},"[chr5,CH1r5:1]>>[n:1]",null,-0.2430070031],[0.0978706315,110.1664585898,11,"completed",-5.35466,11.0,7,"c1ccc2cc3cc4[nH]cnc4cc3cc2c1","c1ccc2cc3cc4[nH]nnc4cc3cc2c1",{},"[chr5,CH1r5:1]>>[n:1]",null,-0.2095566492],[0.0977179518,135.3550600377,11,"completed",-5.325496,11.0,10,"C1=CCC(c2cc(NC3=NC=NC3)cc(C3=CC=CC3)c2)=C1","C1=CCC(c2cc(Nc3ncn[nH]3)cc(C3=CC=CC3)c2)=C1",{},"[#6H2r5:1]>>[NH:1]",null,-0.2079344388],[0.0974017906,150.0133352664,11,"completed",-4.946088,11.0,11,"C1=CC(C=Cc2cc3c[nH]cc3cc2C=CC2=CCC=C2)=CC1","C(=Cc1cc2c[nH]cc2cc1C=CC1=CCC=N1)C1=CCC=N1",{},"[chr5,CH1r5:1]>>[n:1]",null,-0.1846931607],[0.0973137474,197.5035442537,11,"completed",-4.994664,11.0,4,"C1=CCC(Nc2cc(NC3=CC=CC3)cc(C3=CCC=C3)c2)=C1","C1=CCC(Nc2cc(NC3=CC=CC3)nc(C3=CCC=C3)n2)=C1",{},"[ch&r6:0]>>[nr6:0]",null,-0.2108187129],[0.0972699172,132.5634880613,11,"completed",-5.06164,11.0,6,"C1=NCc2cc3cc4c(cc3cc21)=CCC=4","C1=c2cc3cc4c(cc3cc2=CC1)N=NC4",{},"[chr5,CH1r5:1]>>[n:1]",null,-0.1352557144],[0.097220182,177.0689483,11,"completed",-5.415012,11.0,11,"C(=Cc1cc2c(cc1C=Cc1cccnc1)=CCC=2)c1cccnc1","C(=Cc1cc2c(cc1C=Cc1cncnc1)=CCC=2)c1cncnc1",{},"[ch&r6:0]>>[nr6:0]",null,-0.2828026996],[0.097017864,220.9879285494,11,"completed",-4.829248,11.0,4,"C(#Cc1cc(C2=CC=CC2)c[nH]1)c1cc(C2=CC=CC2)c[nH]1","C(#Cc1cc(-c2ccc[nH]2)c[nH]1)c1cc(-c2ccc[nH]2)c[nH]1",{},"[#6H2r5:1]>>[NH:1]",null,-0.2911287015],[0.0969634995,145.0640382103,11,"completed",-5.01288,11.0,4,"C1=CCC(c2cc(NC3=NC=CC3)cc(C3=CC=CC3)c2)=C1","C1=CCC(c2cc(Nc3ncc[nH]3)cc(C3=CC=CC3)c2)=C1",{},"[#6H2r5:1]>>[NH:1]",null,-0.157361442],[0.0969352036,97.7898874569,11,"completed",-4.929068,11.0,6,"C1=Cc2cc3nc4c(nc3cc2C1)=CCC=4","C1=c2nc3cc4cc[nH]c4cc3nc2=CC1",{},"[#6H2r5:1]>>[NH:1]",null,-0.154530123],[0.0969273291,198.3202628267,11,"completed",-5.075348,11.0,4,"C1=CC(Nc2cccc(NC3=CCC=C3)c2C2=CC=NC2)=CC1","C1=CC(Nc2cccc(NC3=CCC=C3)c2C2=NC=NC2)=CC1",{},"[chr5,CH1r5:1]>>[n:1]",null,-0.1990696109],[0.0968377755,154.7061378395,11,"completed",-5.214268,11.0,9,"c1ccc(N(c2ccccc2)c2ccco2)cc1","c1ccc(N(c2ccccc2)c2ncco2)cc1",{},"[chr5,CH1r5:1]>>[n:1]",null,-0.1741608602],[0.09683403,209.133841789,11,"completed",-5.396796,11.0,5,"C(=Cc1ccoc1)C1=CCC(C2=CC(C=Cc3ccoc3)=CC2)=C1","C(=Cc1cnoc1)C1=CCC(C2=CC(C=Cc3cnoc3)=CC2)=C1",{},"[chr5,CH1r5:1]>>[n:1]",null,-0.2947880899],[0.0968128213,200.1446459962,11,"completed",-5.446384,11.0,4,"C(#CC1=CC(C2=CN=CC2)=CC1)C1=CC(C2=CN=CC2)=CC1","C(#CC1=CC(c2cnco2)=CC1)C1=CC(c2cnco2)=CC1",{},"[#6H2r5:1]>>[O:1]",null,-0.3144026054],[0.0967657645,131.2515561488,11,"completed",-5.528356,11.0,11,"C(=Cc1cc(C=Cc2ccccc2)cc(-c2nc[nH]n2)c1)c1ccccc1","C(=Cc1cc(C=Cc2ccccc2)cc(-c2c[nH]cn2)c1)c1ccccc1",{},"[nr5:0]>>[ch&r5:0]",null,-0.3273171455],[0.0966530238,129.7386122291,11,"completed",-4.919408,11.0,4,"C1=CC(c2cc(Nc3cc[nH]c3)cc(C3=CCC=C3)c2)=CC1","C1=CC(c2cc(Nc3cc[nH]n3)cc(C3=CCC=C3)c2)=CC1",{},"[chr5,CH1r5:1]>>[n:1]",null,-0.1811427835],[0.0966294453,106.0392346332,11,"completed",-5.234048,11.0,3,"c1ccc(Nc2cc(Nc3ccccc3)cc(-c3ccccc3)c2)cc1","c1ccc(Nc2cc(Nc3ccccc3)cc(-c3ccncc3)c2)cc1",{},"[ch&r6:0]>>[nr6:0]",null,-0.1415947166],[0.0966133721,170.3648386559,11,"completed",-5.011868,11.0,4,"C1=CCC(Nc2cccc(NC3=CC=CC3)c2C2=CCC=C2)=C1","C1=CC(c2c(NC3=CN=CC3)cccc2NC2=CN=CC2)=CC1",{},"[chr5,CH1r5:1]>>[n:1]",null,-0.1811908675],[0.0965904821,162.5230626434,11,"completed",-5.26588,11.0,8,"C1=CC(=C2Sc3ccc4c(c3S2)C=CC4)C=C1","C1=CC(=C2Sc3ccc4occc4c3S2)C=C1",{},"[#6H2r5:1]>>[O:1]",null,-0.1997415113],[0.0964980753,278.695213687,11,"completed",-5.135884,11.0,10,"c1ccc2cc3nc4c(nc3cc2c1)OCO4","C1=c2cc3nc4c(nc3cc2=CC1)OCO4",{},"[c:0]1[ch:1][ch][c:3][c!r5:4][c!r5:5]1>>[c:0]1[CH2:1][c:3][c:4][c:5]1",null,-0.2798249028],[0.0963245311,226.0240997203,11,"completed",-5.312708,11.0,4,"C1=CC(c2cc(NC3=COCO3)cc(C3=CCC=C3)c2)=CC1","C1=CC(c2cc(NC3=NOCO3)cc(C3=CCC=C3)c2)=CC1",{},"[chr5,CH1r5:1]>>[n:1]",null,-0.270659922],[0.0961606812,143.1602772289,11,"completed",-5.057132,11.0,4,"C1=CC(NC2=CCC(C3=CC(NC4=CCC=C4)=CC3)=C2)=CC1","C1=CC(NC2=NCC(C3=CC(NC4=CCC=C4)=NC3)=C2)=CC1",{},"[chr5,CH1r5:1]>>[n:1]",null,-0.1462713951],[0.0959630786,129.855948109,11,"completed",-5.387596,11.0,4,"C1=CC(c2cc(Nc3ccco3)cc(C3=CCC=C3)c2)=CC1","C1=CC(c2cc(Nc3ccno3)cc(C3=CCC=C3)c2)=CC1",{},"[chr5,CH1r5:1]>>[n:1]",null,-0.2395645681],[0.0959466854,109.9418866291,11,"completed",-5.275632,11.0,8,"c1ccc(-c2cc(Nc3cscn3)cc(-c3ccccc3)n2)cc1","C1=CC(c2cc(Nc3cscn3)cc(C3=CCC=C3)n2)=CC1",{},"[c:0]1[ch:1][ch][c:3][c!r5:4][c!r5:5]1>>[c:0]1[CH2:1][c:3][c:4][c:5]1",null,-0.1649304464],[0.0958527409,168.7204526419,11,"completed",-5.138276,11.0,3,"c1cnc2ccc(Nc3ccc4ncccc4c3)cc2c1","C1=C(NC2=Cc3cccnc3C2)Cc2ncccc21",{},"[c:0]1[ch:1][ch][c:3][c!r5:4][c!r5:5]1>>[c:0]1[CH2:1][c:3][c:4][c:5]1",null,-0.170834618],[0.095838304,161.9228224744,11,"completed",-5.233772,11.0,11,"C1=CC(C=Cc2cc3cocc3cc2C=CC2=CCC=C2)=CC1","C(=Cc1cc2cocc2cc1C=CC1=CCC=N1)C1=CCC=N1",{},"[chr5,CH1r5:1]>>[n:1]",null,-0.1870495254],[0.0958256862,146.1859676659,11,"completed",-5.131376,11.0,7,"C1=NC(N(c2ccccc2)c2ccccc2)=CC1","c1ccc(N(c2ccccc2)c2cocn2)cc1",{},"[#6H2r5:1]>>[O:1]",null,-0.1478266529],[0.0957411445,143.355151381,11,"completed",-5.308016,11.0,11,"C1=CC(C=Cc2cc(C=CC3=CCC=C3)cc(-c3c[nH]cn3)c2)=CC1","C1=CC(C=Cc2cc(-c3c[nH]cn3)cc(C=CC3=CCC=C3)n2)=CC1",{},"[ch&r6:0]>>[nr6:0]",null,-0.2043362939],[0.0957041174,107.2955443914,11,"completed",-5.220984,11.0,7,"c1cc2cc3cc4cocc4cc3cc2o1","c1occ2cc3cc4oncc4cc3cc12",{},"[chr5,CH1r5:1]>>[n:1]",null,-0.1366913556],[0.0955633981,182.6709642595,11,"completed",-5.405168,11.0,9,"C(#Cc1cccc2cscc12)c1cccc2cscc12","C(#Cc1cccc2csnc12)c1cccc2csnc12",{},"[chr5,CH1r5:1]>>[n:1]",null,-0.2810714504],[0.0954938664,178.4683060092,11,"completed",-4.953172,11.0,4,"C1=CCC(C2=CCC(NC3=CC(C4=CC=CC4)=CC3)=C2)=C1","C1=CCC(c2coc(Nc3cc(C4=CC=CC4)co3)c2)=C1",{},"[#6H2r5:1]>>[O:1]",null,-0.205948009],[0.0954799219,140.9898323166,11,"completed",-5.239016,11.0,4,"C1=CCC(c2cc(NC3=CN=CC3)cc(C3=CC=CC3)c2)=C1","C1=CCC(c2cc(Nc3cnco3)cc(C3=CC=CC3)c2)=C1",{},"[#6H2r5:1]>>[O:1]",null,-0.1713114195],[0.095447466,142.5725985506,11,"completed",-4.90202,11.0,7,"C1=CC(N(c2ccccc2)c2ccccc2)=NC1","c1ccc(N(c2ccccc2)c2cc[nH]n2)cc1",{},"[#6H2r5:1]>>[NH:1]",null,-0.1988291358],[0.0952956415,217.9491628951,11,"completed",-5.447764,11.0,4,"C1=NC=C(C2=CCC(C3=CC(C4=CN=CC4)=CC3)=C2)C1","C1=C(C2=CC(c3cnco3)=CC2)CC=C1c1cnco1",{},"[#6H2r5:1]>>[O:1]",null,-0.326745068],[0.0952446024,237.5514079996,11,"completed",-5.451076,11.0,11,"C1=CC(C=Cc2sccc2-c2ccsc2C=CC2=CCC=C2)=CC1","C1=CC(C=Cc2sncc2-c2cnsc2C=CC2=CCC=C2)=CC1",{},"[chr5,CH1r5:1]>>[n:1]",null,-0.3417971719],[0.0952443198,166.9952649867,11,"completed",-5.322276,11.0,11,"C1=CCC(c2cc(C=Cc3c[nH]cn3)cc(C3=CC=CC3)c2)=C1","C(=Cc1c[nH]cn1)c1cc(-c2cccs2)cc(-c2cccs2)c1",{},"[#6H2r5:1]>>[S:1]",null,-0.228246933],[0.0952257932,132.9253867398,11,"completed",-5.606832,11.0,4,"O=c1ccoc(Nc2cc(C3=CCC=C3)cc(C3=CCC=C3)c2)c1","O=c1cc[nH]c(Nc2cc(C3=CCC=C3)cc(C3=CCC=C3)c2)c1",{},"[o:1]>>[nH:1]",null,-0.3788663482],[0.0951185841,180.1673882519,11,"completed",-5.305164,11.0,7,"c1ccc(N(c2ccccc2)c2ccoc2)cc1","c1ccc(N(c2ccccc2)c2ccon2)cc1",{},"[chr5,CH1r5:1]>>[n:1]",null,-0.2304029049],[0.0950667912,193.9376520483,11,"completed",-4.909656,11.0,4,"C1=c2cc(-c3ccc[nH]3)c(-c3ccc[nH]3)cc2=CC1","c1c[nH]c(-c2cc3c[nH]cc3cc2-c2ccc[nH]2)c1",{},"[#6H2r5:1]>>[NH:1]",null,-0.2352975216],[0.0950084072,108.0843466578,11,"completed",-5.255116,11.0,4,"C1=CCC(NC2=CC(=C3C=CC=C3)C=C2NC2=CC=CC2)=C1","C1=CC(=C2C=C(NC3=CN=CC3)C(NC3=CN=CC3)=C2)C=C1",{},"[chr5,CH1r5:1]>>[n:1]",null,-0.1532060801],[0.0949881445,131.3137984338,11,"completed",-5.481252,11.0,7,"C1=c2cc3cc4c(cc3cc2=CC1)N=NC4","C1=c2nc3cc4c(cc3nc2=CC1)N=NC4",{},"[ch&r6:0]>>[nr6:0]",null,-0.2974328942],[0.0949464699,163.5982121886,11,"completed",-5.210772,11.0,9,"C1=Cc2c(c3c(c4c[nH]cc24)C=CC3)C1","C1=NCc2c3c(c4c[nH]cc4c21)C=NC3",{},"[chr5,CH1r5:1]>>[n:1]",null,-0.181043886],[0.0949343835,116.3696960429,11,"completed",-5.155756,11.0,7,"C1=CCC(c2cc(Nc3ccccc3)nc(Nc3ccccc3)c2)=C1","c1ccc(Nc2cc(-c3cccs3)cc(Nc3ccccc3)n2)cc1",{},"[#6H2r5:1]>>[S:1]",null,-0.1227403137],[0.094932372,129.1431254243,11,"completed",-5.331016,11.0,3,"c1cnc2ncccc2c1","c1ccc(Nc2cnc3ncc(Nc4ccccc4)cc3c2)cc1",{},"[ch&r6,CH1&r5:1]>>[*:1](-N-c1ccccc1)",null,-0.2069503782],[0.0949305158,148.1202230442,11,"completed",-5.292652,11.0,11,"C1=CC(C=Cc2cc(-c3ccc[nH]3)cc(-c3ccc[nH]3)c2)=NC1","C(=Cc1ccsn1)c1cc(-c2ccc[nH]2)cc(-c2ccc[nH]2)c1",{},"[#6H2r5:1]>>[S:1]",null,-0.2003143757],[0.0948539616,103.3332458329,11,"completed",-5.255944,11.0,3,"C1=CCC(c2c(Nc3ccccc3)cccc2Nc2ccccc2)=C1","C1=NCC(c2c(Nc3ccccc3)cccc2Nc2ccccc2)=C1",{},"[chr5,CH1r5:1]>>[n:1]",null,-0.1503124744],[0.0948244557,148.074416328,11,"completed",-4.857124,11.0,3,"C1=CCC(Nc2ccc3cc(NC4=CC=CC4)ccc3c2)=C1","C1=CCC(Nc2ccc3nc(NC4=CC=CC4)ccc3n2)=C1",{},"[ch&r6:0]>>[nr6:0]",null,-0.2254562506],[0.0946950711,130.6388575467,11,"completed",-4.977368,11.0,6,"C1=Cc2cc3cc4c(cc3cc2C1)=CCC=4","C1=NCc2cc3cc4c(cc3cc21)=CCC=4",{},"[chr5,CH1r5:1]>>[n:1]",null,-0.156318357],[0.0946785335,208.6390296056,11,"completed",-5.35788,11.0,4,"C1=CCC(c2cc(NC3=COCO3)cc(C3=CC=CC3)c2)=C1","C1=CCC(c2cc(NC3=NOCO3)cc(C3=CC=CC3)c2)=C1",{},"[chr5,CH1r5:1]>>[n:1]",null,-0.2758917739],[0.0946582229,106.6294048697,11,"completed",-5.324852,11.0,6,"C1=CC(=C2Sc3ccc4c(c3S2)=CCN=4)C=C1","C1=CC(=C2Sc3ncc4c(c3S2)=CCN=4)C=C1",{},"[ch&r6:0]>>[nr6:0]",null,-0.1901143254],[0.0946342501,130.9727168516,11,"completed",-5.064308,11.0,7,"c1ccc(N(c2ccccc2)c2cn[nH]c2)cc1","c1ccc(N(c2ccccc2)c2cn[nH]n2)cc1",{},"[chr5,CH1r5:1]>>[n:1]",null,-0.1333344397],[0.0944999906,107.4785839581,11,"completed",-5.325128,11.0,3,"O=c1ccc(-c2cc(Nc3ccccc3)cc(Nc3ccccc3)c2)co1","O=c1ccc(-c2cc(Nc3ccccc3)cc(Nc3ccccc3)c2)c[nH]1",{},"[o:1]>>[nH:1]",null,-0.1907514824],[0.0944115666,204.5834444597,11,"completed",-5.42734,11.0,7,"C(#Cc1ccc2ccc(C#Cc3cc[nH]c3)cc2c1)c1cc[nH]c1","C(#Cc1cnc2ncc(C#Cc3cc[nH]c3)cc2c1)c1cc[nH]c1",{},"[ch&r6:0]>>[nr6:0]",null,-0.3071784641],[0.0943653774,116.8028700205,11,"completed",-5.282808,11.0,4,"C1=CC(c2cc(NC3=CN=CC3)cc(C3=CCC=C3)c2)=CC1","C1=CC(c2cc(NC3=CN=NC3)cc(C3=CCC=C3)c2)=CC1",{},"[chr5,CH1r5:1]>>[n:1]",null,-0.1732573382],[0.0942343908,200.5584881801,11,"completed",-5.346012,11.0,3,"c1ccc(Nc2cccc(Nc3ccccc3)c2-c2ccccc2)cc1","c1ccc(-c2c(Nc3cccnc3)cccc2Nc2cccnc2)cc1",{},"[ch&r6:0]>>[nr6:0]",null,-0.2643471963],[0.0941987682,182.9442629549,11,"completed",-5.102672,11.0,5,"C1=CC(=C2C=C(C=CC3=CCC=C3)C(C=CC3=CCC=C3)=C2)N=C1","C1=CC(=C2SC(C=CC3=CCC=C3)=C(C=CC3=CCC=C3)S2)N=C1",{},"[CH,ch:0]1=[C,c:1][C,c:2]=[CH,ch:3][*:4]1>>[S:0]1[*:1]=,:[*:2][S:3][*:4]1",null,-0.1829538241],[0.0941587777,113.7348518638,11,"completed",-5.385204,11.0,4,"C1=CCC(c2cc(Nc3ccco3)cc(C3=CC=CC3)c2)=C1","C1=CCC(c2cc(Nc3ccno3)cc(C3=CC=CC3)c2)=C1",{},"[chr5,CH1r5:1]>>[n:1]",null,-0.2297669779],[0.0941420609,148.0059837116,11,"completed",-5.06486,11.0,3,"c1ccc(Nc2cccc(Nc3ccccc3)c2-c2ccccn2)cc1","c1ccc(Nc2cccc(Nc3ccccc3)c2-c2ncccn2)cc1",{},"[ch&r6:0]>>[nr6:0]",null,-0.150036105],[0.0940544185,127.3698733511,11,"completed",-5.0391,11.0,3,"C1=CC(=C2C=CC=C2NC2=CC=CC2=C2C=CC=C2)C=C1","C1=CC(=C2C=CC=C2NC2=CC=CC2=C2C=CC=N2)N=C1",{},"[chr5,CH1r5:1]>>[n:1]",null,-0.1343145619],[0.0940061448,149.0795390939,11,"completed",-5.353096,11.0,10,"C(=Cc1cnc2c(c1)=CCC=2)c1cnc2c(c1)=CCC=2","C(=Cc1cc2c(nn1)=CCC=2)c1cc2c(nn1)=CCC=2",{},"[ch&r6:0]>>[nr6:0]",null,-0.2315446517],[0.0939546669,169.9398099609,11,"completed",-5.411884,11.0,11,"C1=CC(C=Cc2cc(-c3ccco3)nc(-c3ccco3)c2)=CC1","C(=Cc1cc(-c2ccco2)nc(-c2ccco2)c1)c1cc[nH]c1",{},"[#6H2r5:1]>>[NH:1]",null,-0.276663401],[0.0938898427,117.3263286945,11,"completed",-5.155112,11.0,3,"c1ccc(Nc2cc(-c3ccccc3)cc(Nc3ccccc3)n2)cc1","c1ccc(Nc2cc(-c3ccccn3)cc(Nc3ccccc3)n2)cc1",{},"[ch&r6:0]>>[nr6:0]",null,-0.1235061146],[0.0938411416,344.1313296371,11,"completed",-5.680708,11.0,9,"C1=CC(=C2C=c3ncc4c[nH]cc4c3=N2)C=C1","C1=CC(=C2N=c3ncc4c[nH]cc4c3=N2)C=C1",{},"[chr5,CH1r5:1]>>[n:1]",null,-0.532602145],[0.0937908199,129.0762612034,11,"completed",-5.174156,11.0,7,"C1=CC(c2cc(Nc3ccccc3)nc(Nc3ccccc3)c2)=CC1","c1ccc(Nc2cc(-c3ccoc3)cc(Nc3ccccc3)n2)cc1",{},"[#6H2r5:1]>>[O:1]",null,-0.1391231334],[0.0937879587,197.32984629,11,"completed",-4.980404,11.0,4,"C1=CCC(Nc2cc(NC3=CC=CC3)cc(C3=CC=CC3)c2)=C1","C1=CCC(Nc2cc(NC3=CC=CC3)nc(C3=CC=CC3)n2)=C1",{},"[ch&r6:0]>>[nr6:0]",null,-0.2143540012],[0.0937665045,355.5838999133,11,"completed",-5.076084,11.0,3,"C(#Cc1ccccc1C1=CC=CC1)c1ccccc1C1=CC=CC1","C(#CC1=C(C2=CC=CC2)CC=C1)C1=C(C2=CC=CC2)CC=C1",{},"[c:0]1[ch:1][ch][c:3][c!r5:4][c!r5:5]1>>[c:0]1[CH2:1][c:3][c:4][c:5]1",null,-0.3559777769],[0.0937489825,244.2006075609,11,"completed",-5.399004,11.0,3,"C1=CC(C=Cc2ccccc2)=C(C2=C(C=Cc3ccccc3)C=CC2)C1","C(=Cc1ccccc1)C1=C(C2=C(C=Cc3ccccc3)C=NC2)CN=C1",{},"[chr5,CH1r5:1]>>[n:1]",null,-0.3216233804],[0.0936849025,274.082751942,11,"completed",-5.442612,11.0,3,"C1=CC(C2=C(C=Cc3ccccc3)CC=C2)=C(C=Cc2ccccc2)C1","C(=Cc1ccccc1)C1=C(C2=C(C=Cc3ccccc3)CN=C2)C=NC1",{},"[chr5,CH1r5:1]>>[n:1]",null,-0.3641963981],[0.0936609178,386.855660626,11,"completed",-5.458252,11.0,11,"C1=Cc2c3c(c4c[nH]cc4c2=C1)=CC=C3","C1=Cc2c3c(c4c[nH]cc4c2=N1)=NC=C3",{},"[chr5,CH1r5:1]>>[n:1]",null,-0.461027228],[0.0935802306,233.1326026999,11,"completed",-5.493948,11.0,7,"O=c1[nH]c2c(c3c1=CC(=C1C=CC=C1)C=3)=CCC=2","O=c1[nH]c2c[nH]cc2c2c1=CC(=C1C=CC=C1)C=2",{},"[#6H2r5:1]>>[NH:1]",null,-0.3611043804],[0.0935437486,172.999099746,11,"completed",-5.19596,11.0,4,"C1=CCC(c2c(NC3=CCC=C3)cccc2NC2=CCC=C2)=C1","C1=CCC(c2c(NC3=CCN=C3)cccc2NC2=CCN=C2)=C1",{},"[chr5,CH1r5:1]>>[n:1]",null,-0.1855822354],[0.0935236895,97.2796915341,11,"completed",-5.45126,11.0,3,"c1ccc(Nc2cccc(Nc3ccccc3)c2)cc1","c1ccc(Nc2cc(Nc3ccccc3)ncn2)cc1",{},"[ch&r6:0]>>[nr6:0]",null,-0.2644263533],[0.0934823553,234.8110671029,11,"completed",-5.098256,11.0,3,"C1=NC(C2=CCC=N2)=CC1","C(=Cc1ccccc1)C1=C(C2=C(C=Cc3ccccc3)CC=N2)N=CC1",{},"[ch&r6,CH1&r5:1]>>[*:1](-C=C-c1ccccc1)",null,-0.2348142406],[0.0932070225,137.5907539782,11,"completed",-4.916464,11.0,4,"c1ccc(-c2c(Nc3cccs3)cccc2Nc2cccs2)cc1","C1=CC(c2c(Nc3cccs3)cccc2Nc2cccs2)=CC1",{},"[c:0]1[ch:1][ch][c:3][c!r5:4][c!r5:5]1>>[c:0]1[CH2:1][c:3][c:4][c:5]1",null,-0.1882474239],[0.093178951,193.4472562695,11,"completed",-5.34776,11.0,4,"C(#Cc1cc(C2=CC=CC2)cs1)c1cc(C2=CC=CC2)cs1","C(#Cc1cc(-c2ccco2)cs1)c1cc(-c2ccco2)cs1",{},"[#6H2r5:1]>>[O:1]",null,-0.2598085826],[0.0931270832,134.8879643131,11,"completed",-5.185748,11.0,4,"C1=CC(c2cc(NC3=CN=CC3)cc(C3=CCC=C3)c2)=CC1","C1=CC(c2cc(Nc3cnco3)cc(C3=CCC=C3)c2)=CC1",{},"[#6H2r5:1]>>[O:1]",null,-0.1476400876],[0.0930011712,125.3308068514,11,"completed",-5.297804,11.0,8,"C1=CCC(c2cc(Nc3cscn3)cc(C3=CC=CC3)c2)=C1","C1=CCC(c2cc(Nc3cscn3)cc(C3=CC=CC3)n2)=C1",{},"[ch&r6:0]>>[nr6:0]",null,-0.1867612329],[0.0930011071,404.3474362893,11,"completed",-5.306268,11.0,5,"O=c1ccoc2c1C=C(C1=Cc3c(occc3=O)C1)C2","O=c1cc[nH]c2c1C=C(C1=Cc3c([nH]ccc3=O)C1)C2",{},"[o:1]>>[nH:1]",null,-0.4293537333],[0.092972881,88.4883913936,11,"completed",-5.072772,11.0,7,"c1cc2cc3cc4cocc4cc3cc2s1","c1nc2cc3cc4cocc4cc3cc2s1",{},"[chr5,CH1r5:1]>>[n:1]",null,-0.0905177539],[0.0929441345,172.8434345909,11,"completed",-5.3266,11.0,11,"C1=CCC(c2cc(C=Cc3c[nH]cn3)cc(C3=CC=CC3)c2)=C1","C(=Cc1c[nH]cn1)c1cc(-c2ccco2)cc(-c2ccco2)c1",{},"[#6H2r5:1]>>[O:1]",null,-0.2345957316],[0.0928978598,179.2598420598,11,"completed",-5.174064,11.0,6,"C(#CC1=c2ncccc2=CC1)C1=c2ncccc2=CC1","C(#CC1=c2nccnc2=CC1)C1=c2nccnc2=CC1",{},"[ch&r6:0]>>[nr6:0]",null,-0.186606469],[0.092840668,220.0986771553,11,"completed",-5.170568,11.0,3,"C1=NC(C2=CCC=N2)=CC1","C(#Cc1ccccc1)C1=C(C2=C(C#Cc3ccccc3)CC=N2)N=CC1",{},"[ch&r6,CH1&r5:1]>>[*:1](-C#C-c1ccccc1)",null,-0.2255738251],[0.0927967322,200.8977408734,11,"completed",-5.323932,11.0,8,"C1=CC(=C2Sc3ccc4c(c3S2)N=CC4)C=C1","C1=CC(=C2Sc3ccc4ocnc4c3S2)C=C1",{},"[#6H2r5:1]>>[O:1]",null,-0.2548160458],[0.092781
[truncated: 645,162 more chars]
