# Supplementary material for: Active discovery of organic semiconductors
Source: Nat Commun. 2021 Apr 23;12:2422. doi: 10.1038/s41467-021-22611-4 (PMC8065160; doi:10.1038/s41467-021-22611-4)
Supplement: Supplementary file 6 — Source Data [file 41467_2021_22611_MOESM6_ESM.zip › data/runs_2G/active_learner_results_script_twofold_1_kappa_5.0_nbatch_50_runs_100_production_False_rwssearch_0_suffix_/df_population.json]

{"columns":["Fi_scores","XTB1_lamda_h","added_in_round","calc_status","ehomo_gfn1_b3lyp","finished_in_round","generation","molecule_last_gen","molecule_smiles","morgan_fp_bitvect","operation","symmetry","utility_function"],"index":[0,1,2,3,4,5,6,7,8,9,10,11,13,14,15,16,17,18,19,20,21,22,23,24,25,26,27,28,29,30,31,32,33,34,35,36,37,38,39,40,41,42,44,45,46,47,48,49,50,51,52,53,54,55,56,57,58,59,60,61,62,63,64,65,66,67,68,70,71,72,73,74,75,76,77,78,79,80,81,82,84,85,86,87,88,89,90,91,92,93,94,95,96,97,98,99,100,101,102,103,104,105,106,107,109,110,111,112,113,114,115,116,117,119,120,121,122,123,124,125,126,127,128,129,130,131,132,133,134,135,136,137,138,139,140,141,142,143,144,145,146,147,148,149,150,151,152,153,154,155,156,157,158,159,160,161,163,164,165,166,167,168,169,170,171,172,173,174,175,176,178,179,180,181,182,183,184,185,186,187,188,189,190,191,192,193,194,195,196,197,198,199,200,201,202,203,204,205,206,207,208,209,210,211,212,213,214,215,216,217,218,219,220,221,222,223,224,225,226,227,228,229,230,231,232,233,234,235,236,237,238,239,240,241,242,243,244,245,246,247,248,249,250,251,252,253,254,255,256,257,258,259,260,261,262,263,264,265,266,267,268,269,270,271,272,273,274,275,276,277,278,279,280,281,282,283,284,285,286,287,288,289,290,291,292,293,294,295,296,297,298,299,300,301,302,303,304,305,306,307,308,309,310,311,312,313,314,315,316,317,318,319,320,321,322,323,324,325,326,327,328,329,330,331,332,333,334,335,336,337,338,339,340,341,342,343,344,345,346,347,348,349,350,351,352,353,354,355,356,357,358,359,360,361,362,363,364,365,366,367,368,369,370,371,372,373,374,375,376,377,378,379,380,381,382,383,384,385,386,387,388,389,390,391,392,393,394,395,396,397,398,399,400,401,402,403,404,405,406,407,408,409,410,411,412,413,414,415,416,417,418,419,420,421,422,423,424,425,426,427,428,429,430,431,432,433,434,435,436,437,438,439,440,441,442,443,444,445,446,447,448,449,450,451,452,453,454,455,456,457,458,459,460,461,462,463,464,465,466,467,468,469,470,471,472,473,474,475,476,477,478,479,480,481,482,483,484,485,486,487,488,489,490,491,492,493,494,495,496,497,498,499,500,501,502,503,504,505,506,507,508,509,510,511,512,513,514,515,516,517,518,519,520,521,522,523,524,525,526,527,528,529,530,531,532,533,534,535,536,537,538,539,540,541,542,543,544,545,546,547,548,549,550,551,552,553,554,555,556,557,558,559,560,561,562,563,564,565,566,567,568,569,570,571,572,573,574,575,576,577,578,579,580,581,582,583,584,585,586,587,588,589,590,591,592,593,594,595,596,597,598,599,600,601,602,603,604,605,606,607,608,609,610,611,612,613,614,615,616,617,618,619,620,621,622,623,624,625,626,627,628,629,630,631,632,633,634,635,636,637,638,639,640,641,642,643,644,645,646,647,648,649,650,651,652,653,654,655,656,657,658,659,660,661,662,663,664,665,666,667,668,669,670,671,672,673,674,675,676,677,678,679,680,681,682,683,684,685,686,687,688,689,690,691,692,693,694,695,696,697,698,699,700,701,702,703,704,705,706,707,708,709,710,711,712,713,714,715,716,717,718,719,720,721,722,723,724,725,726,727,728,729,730,731,732,733,734,735,736,737,738,739,740,741,742,743,744,745,746,747,748,749,750,751,752,753,754,755,756,757,758,759,760,761,762,763,764,765,766,767,768,769,770,771,772,773,774,775,776,777,778,779,780,781,782,783,784,785,786,787,788,789,790,791,792,793,794,795,796,797,798,799,800,801,802,803,804,805,806,807,808,809,810,811,812,813,814,815,816,817,818,819,820,821,822,823,824,825,826,827,828,829,830,831,832,833,834,835,836,837,838,839,840,841,842,843,844,845,846,847,848,849,850,851,852,853,854,855,856,857,858,859,860,861,862,863,864,865,866,867,868,869,870,871,872,873,874,875,876,877,878,879,880,881,882,883,884,885,886,887,888,889,890,891,892,893,894,895,896,897,898,899,900,901,902,903,904,905,906,907,908,909,910,911,912,913,914,915,916,917,918,919,920,921,922,923,924,925,926,927,928,929,930,931,932,933,934,935,936,937,938,939,940,941,942,943,944,945,946,947,948,949,950,951,952,953,954,955,956,957,958,959,960,961,962,963,964,965,966,967,968,969,970,971,972,973,974,975,976,977,978,979,980,981,982,983,984,985,986,987,988,989,990,991,992,993,994,995,996,997,998,999,1000,1001,1002,1003,1004,1005,1006,1007,1008,1009,1010,1011,1012,1013,1014,1015,1016,1017,1018,1019,1020,1021,1022,1023,1024,1025,1026,1027,1028,1029,1030,1031,1032,1033,1034,1035,1036,1037,1038,1039,1040,1041,1042,1043,1044,1045,1046,1047,1048,1049,1050,1051,1052,1053,1054,1055,1056,1057,1058,1059,1060,1061,1062,1063,1064,1065,1066,1067,1068,1069,1070,1071,1072,1073,1074,1075,1076,1077,1078,1079,1080,1081,1082,1083,1084,1085,1086,1087,1088,1089,1090,1091,1092,1093,1094,1095,1096,1097,1098,1099,1100,1101,1102,1103,1104,1105,1106,1107,1108,1109,1110,1111,1112,1113,1114,1115,1116,1117,1118,1119,1120,1121,1122,1123,1124,1125,1126,1127,1128,1129,1130,1131,1132,1133,1134,1135,1136,1137,1138,1139,1140,1141,1142,1143,1144,1145,1146,1147,1148,1149,1150,1151,1152,1153,1154,1155,1156,1157,1158,1159,1160,1161,1162,1163,1164,1165,1166,1167,1168,1169,1170,1171,1172,1173,1174,1175,1176,1177,1178,1179,1180,1181,1182,1183,1184,1185,1186,1187,1188,1189,1190,1191,1192,1193,1194,1195,1196,1197,1198,1199,1200,1201,1202,1203,1204,1205,1206,1207,1208,1209,1210,1211,1212,1213,1214,1215,1216,1217,1218,1219,1220,1221,1222,1223,1224,1225,1226,1227,1228,1229,1230,1231,1232,1233,1234,1235,1236,1237,1238,1239,1240,1241,1242,1243,1244,1245,1246,1247,1248,1249,1250,1251,1252,1253,1254,1255,1256,1257,1258,1259,1260,1261,1262,1263,1264,1265,1266,1267,1268,1269,1270,1271,1272,1273,1274,1275,1276,1277,1278,1279,1280,1281,1282,1283,1284,1285,1286,1287,1288,1289,1290,1291,1292,1293,1294,1295,1296,1297,1298,1299,1300,1301,1302,1303,1304,1305,1306,1307,1308,1309,1310,1311,1312,1313,1314,1315,1316,1317,1318,1319,1320,1321,1322,1323,1324,1325,1326,1327,1328,1329,1330,1331,1332,1333,1334,1335,1336,1337,1338,1339,1340,1341,1342,1343,1344,1345,1346,1347,1348,1349,1350,1351,1352,1353,1354,1355,1356,1357,1358,1359,1360,1361,1362,1363,1364,1365,1366,1367,1368,1369,1370,1371,1372,1373,1374,1375,1376,1377,1378,1379,1380,1381,1382,1383,1384,1385,1386,1387,1388,1389,1390,1391,1392,1393,1394,1395,1396,1397,1398,1399,1400,1401,1402,1403,1404,1405,1406,1407,1408,1409,1410,1411,1412,1413,1414,1415,1416,1417,1418,1419,1420,1421,1422,1423,1424,1425,1426,1427,1428,1429,1430,1431,1432,1433,1434,1435,1436,1437,1438,1439,1440,1441,1442,1443,1444,1445,1446,1447,1448,1449,1450,1451,1452,1453,1454,1455,1456,1457,1458,1459,1460,1461,1462,1463,1464,1465,1466,1467,1468,1469,1470,1471,1472,1473,1474,1475,1476,1477,1478,1479,1480,1481,1482,1483,1484,1485,1486,1487,1488,1489,1490,1491,1492,1493,1494,1495,1496,1497,1498,1499,1500,1501,1502,1503,1504,1505,1506,1507,1508,1509,1510,1511,1512,1513,1514,1515,1516,1517,1518,1519,1520,1521,1522,1523,1524,1525,1526,1527,1528,1529,1530,1531,1532,1533,1534,1535,1536,1537,1538,1539,1540,1541,1542,1543,1544,1545,1546,1547,1548,1549,1550,1551,1552,1553,1554,1555,1556,1557,1558,1559,1560,1561,1562,1563,1564,1565,1566,1567,1568,1569,1570,1571,1572,1573,1574,1575,1576,1577,1578,1579,1580,1581,1582,1583,1584,1585,1586,1587,1588,1589,1590,1591,1592,1593,1594,1595,1596,1597,1598,1599,1600,1601,1602,1603,1604,1605,1606,1607,1608,1609,1610,1611,1612,1613,1614,1615,1616,1617,1618,1619,1620,1621,1622,1623,1624,1625,1626,1627,1628,1629,1630,1631,1632,1633,1634,1635,1636,1637,1638,1639,1640,1641,1642,1643,1644,1645,1646,1647,1648,1649,1650,1651,1652,1653,1654,1655,1656,1657,1658,1659,1660,1661,1662,1663,1664,1665,1666,1667,1668,1669,1670,1671,1672,1673,1674,1675,1676,1677,1678,1679,1680,1681,1682,1683,1684,1685,1686,1687,1688,1689,1690,1691,1692,1693,1694,1695,1696,1697,1698,1699,1700,1701,1702,1703,1704,1705,1706,1707,1708,1709,1710,1711,1712,1713,1714,1715,1716,1717,1718,1719,1720,1721,1722,1723,1724,1725,1726,1727,1728,1729,1730,1731,1732,1733,1734,1735,1736,1737,1738,1739,1740,1741,1742,1743,1744,1745,1746,1747,1748,1749,1750,1751,1752,1753,1754,1755,1756,1757,1758,1759,1760,1761,1762,1763,1764,1765,1766,1767,1768,1769,1770,1771,1772,1773,1774,1775,1776,1777,1778,1779,1780,1781,1782,1783,1784,1785,1786,1787,1788,1789,1790,1791,1792,1793,1794,1795,1796,1797,1798,1799,1800,1801,1802,1803,1804,1805,1806,1807,1808,1809,1810,1811,1812,1813,1814,1815,1816,1817,1818,1819,1820,1821,1822,1823,1824,1825,1826,1827,1828,1829,1830,1831,1832,1833,1834,1835,1836,1837,1838,1839,1840,1841,1842,1843,1844,1845,1846,1847,1848,1849,1850,1851,1852,1853,1854,1855,1856,1857,1858,1859,1860,1861,1862,1863,1864,1865,1866,1867,1868,1869,1870,1871,1872,1873,1874,1875,1876,1877,1878,1879,1880,1881,1882,1883,1884,1885,1886,1887,1888,1889,1890,1891,1892,1893,1894,1895,1896,1897,1898,1899,1900,1901,1902,1903,1904,1905,1906,1907,1908,1909,1910,1911,1912,1913,1914,1915,1916,1917,1918,1919,1920,1921,1922,1923,1924,1925,1926,1927,1928,1929,1930,1931,1932,1933,1934,1935,1936,1937,1938,1939,1940,1941,1942,1943,1944,1945,1946,1947,1948,1949,1950,1951,1952,1953,1954,1955,1956,1957,1958,1959,1960,1961,1962,1963,1964,1965,1966,1967,1968,1969,1970,1971,1972,1973,1974,1975,1976,1977,1978,1979,1980,1981,1982,1983,1984,1985,1986,1987,1988,1989,1990,1991,1992,1993,1994,1995,1996,1997,1998,1999,2000,2001,2002,2003,2004,2005,2006,2007,2008,2009,2010,2011,2012,2013,2014,2015,2016,2017,2018,2019,2020,2021,2022,2023,2024,2025,2026,2027,2028,2029,2030,2031,2032,2033,2034,2035,2036,2037,2038,2039,2040,2041,2042,2043,2044,2045,2046,2047,2048,2049,2050,2051,2052,2053,2054,2055,2056,2057,2058,2059,2060,2061,2062,2063,2064,2065,2066,2067,2068,2069,2070,2071,2072,2073,2074,2075,2076,2077,2078,2079,2080,2081,2082,2083,2084,2085,2086,2087,2088,2089,2090,2091,2092,2093,2094,2095,2096,2097,2098,2099,2100,2101,2102,2103,2104,2105,2106,2107,2108,2109,2110,2111,2112,2113,2114,2115,2116,2117,2118,2119,2120,2121,2122,2123,2124,2125,2126,2127,2128,2129,2130,2131,2132,2133,2134,2135,2136,2137,2138,2139,2140,2141,2142,2143,2144,2145,2146,2147,2148,2149,2150,2151,2152,2153,2154,2155,2156,2157,2158,2159,2160,2161,2162,2163,2164,2165,2166,2167,2168,2169,2170,2171,2172,2173,2174,2175,2176,2177,2178,2179,2180,2181,2182,2183,2184,2185,2186,2187,2188,2189,2190,2191,2192,2193,2194,2195,2196,2197,2198,2199,2200,2201,2202,2203,2204,2205,2206,2207,2208,2209,2210,2211,2212,2213,2214,2215,2216,2217,2218,2219,2220,2221,2222,2223,2224,2225,2226,2227,2228,2229,2230,2231,2232,2233,2234,2235,2236,2237,2238,2239,2240,2241,2242,2243,2244,2245,2246,2247,2248,2249,2250,2251,2252,2253,2254,2255,2256,2257,2258,2259,2260,2261,2262,2263,2264,2265,2266,2267,2268,2269,2270,2271,2272,2273,2274,2275,2276,2277,2278,2279,2280,2281,2282,2283,2284,2285,2286,2287,2288,2289,2290,2291,2292,2293,2294,2295,2296,2297,2298,2299,2300,2301,2302,2303,2304,2305,2306,2307,2308,2309,2310,2311,2312,2313,2314,2315,2316,2317,2318,2319,2320,2321,2322,2323,2324,2325,2326,2327,2328,2329,2330,2331,2332,2333,2334,2335,2336,2337,2338,2339,2340,2341,2342,2343,2344,2345,2346,2347,2348,2349,2350,2351,2352,2353,2354,2355,2356,2357,2358,2359,2360,2361,2362,2363,2364,2365,2366,2367,2368,2369,2370,2371,2372,2373,2374,2375,2376,2377,2378,2379,2380,2381,2382,2383,2384,2385,2386,2387,2388,2389,2390,2391,2392,2393,2394,2395,2396,2397,2398,2399,2400,2401,2402,2403,2404,2405,2406,2407,2408,2409,2410,2411,2412,2413,2414,2415,2416,2417,2418,2419,2420,2421,2422,2423,2424,2425,2426,2427,2428,2429,2430,2431,2432,2433,2434,2435,2436,2437,2438,2439,2440,2441,2442,2443,2444,2445,2446,2447,2448,2449,2450,2451,2452,2453,2454,2455,2456,2457,2458,2459,2460,2461,2462,2463,2464,2465,2466,2467,2468,2469,2470,2471,2472,2473,2474,2475,2476,2477,2478,2479,2480,2481,2482,2483,2484,2485,2486,2487,2488,2489,2490,2491,2492,2493,2494,2495,2496,2497,2498,2499,2500,2501,2502,2503,2504,2505,2506,2507,2508,2509,2510,2511,2512,2513,2514,2515,2516,2517,2518,2519,2520,2521,2522,2523,2524,2525,2526,2527,2528,2529,2530,2531,2532,2533,2534,2535,2536,2537,2538,2539,2540,2541,2542,2543,2544,2545,2546,2547,2548,2549,2550,2551,2552,2553,2554,2555,2556,2557,2558,2559,2560,2561,2562,2563,2564,2565,2566,2567,2568,2569,2570,2571,2572,2573,2574,2575,2576,2577,2578,2579,2580,2581,2582,2583,2584,2585,2586,2587,2588,2589,2590,2591,2592,2593,2594,2595,2596,2597,2598,2599,2600,2601,2602,2603,2604,2605,2606,2607,2608,2609,2610,2611,2612,2613,2614,2615,2616,2617,2618,2619,2620,2621,2622,2623,2624,2625,2626,2627,2628,2629,2630,2631,2632,2633,2634,2635,2636,2637,2638,2639,2640,2641,2642,2643,2644,2645,2646,2647,2648,2649,2650,2651,2652,2653,2654,2655,2656,2657,2658,2659,2660,2661,2662,2663,2664,2665,2666,2667,2668,2669,2670,2671,2672,2673,2674,2675,2676,2677,2678,2679,2680,2681,2682,2683,2684,2685,2686,2687,2688,2689,2690,2691,2692,2693,2694,2695,2696,2697,2698,2699,2700,2701,2702,2703,2704,2705,2706,2707,2708,2709,2710,2711,2712,2713,2714,2715,2716,2717,2718,2719,2720,2721,2722,2723,2724,2725,2726,2727,2728,2729,2730,2731,2732,2733,2734,2735,2736,2737,2738,2739,2740,2741,2742,2743,2744,2745,2746,2747,2748,2749,2750,2751,2752,2753,2754,2755,2756,2757,2758,2759,2760,2761,2762,2763,2764,2765,2766,2767,2768,2769,2770,2771,2772,2773,2774,2775,2776,2777,2778,2779,2780,2781,2782,2783,2784,2785,2786,2787,2788,2789,2790,2791,2792,2793,2794,2795,2796,2797,2798,2799,2800,2801,2802,2803,2804,2805,2806,2807,2808,2809,2810,2811,2812,2813,2814,2815,2816,2817,2818,2819,2820,2821,2822,2823,2824,2825,2826,2827,2828,2829,2830,2831,2832,2833,2834,2835,2836,2837,2838,2839,2840,2841,2842,2843,2844,2845,2846,2847,2848,2849,2850,2851,2852,2853,2854,2855,2856,2857,2858,2859,2860,2861,2862,2863,2864,2865,2866,2867,2868,2869,2870,2871,2872,2873,2874,2875,2876,2877,2878,2879,2880,2881,2882,2883,2884,2885,2886,2887,2888,2889,2890,2891,2892,2893,2894,2895,2896,2897,2898,2899,2900,2901,2902,2903,2904,2905,2906,2907,2908,2909,2910,2911,2912,2913,2914,2915,2916,2917,2918,2919,2920,2921,2922,2923,2924,2925,2926,2927,2928,2929,2930,2931,2932,2933,2934,2935,2936,2937,2938,2939,2940,2941,2942,2943,2944,2945,2946,2947,2948,2949,2950,2951,2952,2953,2954,2955,2956,2957,2958,2959,2960,2961,2962,2963,2964,2965,2966,2967,2968,2969,2970,2971,2972,2973,2974,2975,2976,2977,2978,2979,2980,2981,2982,2983,2984,2985,2986,2987,2988,2989,2990,2991,2992,2993,2994,2995,2996,2997,2998,2999,3000,3001,3002,3003,3004,3005,3006,3007,3008,3009,3010,3011,3012,3013,3014,3015,3016,3017,3018,3019,3020,3021,3022,3023,3024,3025,3026,3027,3028,3029,3030,3031,3032,3033,3034,3035,3036,3037,3038,3039,3040,3041,3042,3043,3044,3045,3046,3047,3048,3049,3050,3051,3052,3053,3054,3055,3056,3057,3058,3059,3060,3061,3062,3063,3064,3065,3066,3067,3068,3069,3070,3071,3072,3073,3074,3075,3076,3077,3078,3079,3080,3081,3082,3083,3084,3085,3086,3087,3088,3089,3090,3091,3092,3093,3094,3095,3096,3097,3098,3099,3100,3101,3102,3103,3104,3105,3106,3107,3108,3109,3110,3111,3112,3113,3114,3115,3116,3117,3118,3119,3120,3121,3122,3123,3124,3125,3126,3127,3128,3129,3130,3131,3132,3133,3134,3135,3136,3137,3138,3139,3140,3141,3142,3143,3144,3145,3146,3147,3148,3149,3150,3151,3152,3153,3154,3155,3156,3157,3158,3159,3160,3161,3162,3163,3164,3165,3166,3167,3168,3169,3170,3171,3172,3173,3174,3175,3176,3177,3178,3179,3180,3181,3182,3183,3184,3185,3186,3187,3188,3189,3190,3191,3192,3193,3194,3195,3196,3197,3198,3199,3200,3201,3202,3203,3204,3205,3206,3207,3208,3209,3210,3211,3212,3213,3214,3215,3216,3217,3218,3219,3220,3221,3222,3223,3224,3225,3226,3227,3228,3229,3230,3231,3232,3233,3234,3235,3236,3237,3238,3239,3240,3241,3242,3243,3244,3245,3246,3247,3248,3249,3250,3251,3252,3253,3254,3255,3256,3257,3258,3259,3260,3261,3262,3263,3264,3265,3266,3267,3268,3269,3270,3271,3272,3273,3274,3275,3276,3277,3278,3279,3280,3281,3282,3283,3284,3285,3286,3287,3288,3289,3290,3291,3292,3293,3294,3295,3296,3297,3298,3299,3300,3301,3302,3303,3304,3305,3306,3307,3308,3309,3310,3311,3312,3313,3314,3315,3316,3317,3318,3319,3320,3321,3322,3323,3324,3325,3326,3327,3328,3329,3330,3331,3332,3333,3334,3335,3336,3337,3338,3339,3340,3341,3342,3343,3344,3345,3346,3347,3348,3349,3350,3351,3352,3353,3354,3355,3356,3357,3358,3359,3360,3361,3362,3363,3364,3365,3366,3367,3368,3369,3370,3371,3372,3373,3374,3375,3376,3377,3378,3379,3380,3381,3382,3383,3384,3385,3386,3387,3388,3389,3390,3391,3392,3393,3394,3395,3396,3397,3398,3399,3400,3401,3402,3403,3404,3405,3406,3407,3408,3409,3410,3411,3412,3413,3414,3415,3416,3417,3418,3419,3420,3421,3422,3423,3424,3425,3426,3427,3428,3429,3430,3431,3432,3433,3434,3435,3436,3437,3438,3439,3440,3441,3442,3443,3444,3445,3446,3447,3448,3449,3450,3451,3452,3453,3454,3455,3456,3457,3458,3459,3460,3461,3462,3463,3464,3465,3466,3467,3468,3469,3470,3471,3472,3473,3474,3475,3476,3477,3478,3479,3480,3481,3482,3483,3484,3485,3486,3487,3488,3489,3490,3491,3492,3493,3494,3495,3496,3497,3498,3499,3500,3501,3502,3503,3504,3505,3506,3507,3508,3509,3510,3511,3512,3513,3514,3515,3516,3517,3518,3519,3520,3521,3522,3523,3524,3525,3526,3527,3528,3529,3530,3531,3532,3533,3534,3535,3536,3537,3538,3539,3540,3541,3542,3543,3544,3545,3546,3547,3548,3549,3550,3551,3552,3553,3554,3555,3556,3557,3558,3559,3560,3561,3562,3563,3564,3565,3566,3567,3568,3569,3570,3571,3572,3573,3574,3575,3576,3577,3578,3579,3580,3581,3582,3583,3584,3585,3586,3587,3588,3589,3590,3591,3592,3593,3594,3595,3596,3597,3598,3599,3600,3601,3602,3603,3604,3605,3606,3607,3608,3609,3610,3611,3612,3613,3614,3615,3616,3617,3618,3619,3620,3621,3622,3623,3624,3625,3626,3627,3628,3629,3630,3631,3632,3633,3634,3635,3636,3637,3638,3639,3640,3641,3642,3643,3644,3645,3646,3647,3648,3649,3650,3651,3652,3653,3654,3655,3656,3657,3658,3659,3660,3661,3662,3663,3664,3665,3666,3667,3668,3669,3670,3671,3672,3673,3674,3675,3676,3677,3678,3679,3680,3681,3682,3683,3684,3685,3686,3687,3688,3689,3690,3691,3692,3693,3694,3695,3696,3697,3698,3699,3700,3701,3702,3703,3704,3705,3706,3707,3708,3709,3710,3711,3712,3713,3714,3715,3716,3717,3718,3719,3720,3721,3722,3723,3724,3725,3726,3727,3728,3729,3730,3731,3732,3733,3734,3735,3736,3737,3738,3739,3740,3741,3742,3743,3744,3745,3746,3747,3748,3749,3750,3751,3752,3753,3754,3755,3756,3757,3758,3759,3760,3761,3762,3763,3764,3765,3766,3767,3768,3769,3770,3771,3772,3773,3774,3775,3776,3777,3778,3779,3780,3781,3782,3783,3784,3785,3786,3787,3788,3789,3790,3791,3792,3793,3794,3795,3796,3797,3798,3799,3800,3801,3802,3803,3804,3805,3806,3807,3808,3809,3810,3811,3812,3813,3814,3815,3816,3817,3818,3819,3820,3821,3822,3823,3824,3825,3826,3827,3828,3829,3830,3831,3832,3833,3834,3835,3836,3837,3838,3839,3840,3841,3842,3843,3844,3845,3846,3847,3848,3849,3850,3851,3852,3853,3854,3855,3856,3857,3858,3859,3860,3861,3862,3863,3864,3865,3866,3867,3868,3869,3870,3871,3872,3873,3874,3875,3876,3877,3878,3879,3880,3881,3882,3883,3884,3885,3886,3887,3888,3889,3890,3891,3892,3893,3894,3895,3896,3897,3898,3899,3900,3901,3902,3903,3904,3905,3906,3907,3908,3909,3910,3911,3912,3913,3914,3915,3916,3917,3918,3919,3920,3921,3922,3923,3924,3925,3926,3927,3928,3929,3930,3931,3932,3933,3934,3935,3936,3937,3938,3939,3940,3941,3942,3943,3944,3945,3946,3947,3948,3949,3950,3951,3952,3953,3954,3955,3956,3957,3958,3959,3960,3961,3962,3963,3964,3965,3966,3967,3968,3969,3970,3971,3972,3973,3974,3975,3976,3977,3978,3979,3980,3981,3982,3983,3984,3985,3986,3987,3988,3989,3990,3991,3992,3993,3994,3995,3996,3997,3998,3999,4000,4001,4002,4003,4004,4005,4006,4007,4008,4009,4010,4011,4012,4013,4014,4015,4016,4017,4018,4019,4020,4021,4022,4023,4024,4025,4026,4027,4028,4029,4030,4031,4032,4033,4034,4035,4036,4037,4038,4039,4040,4041,4042,4043,4044,4045,4046,4047,4048,4049,4050,4051,4052,4053,4054,4055,4056,4057,4058,4059,4060,4061,4062,4063,4064,4065,4066,4067,4068,4069,4070,4071,4072,4073,4074,4075,4076,4077,4078,4079,4080,4081,4082,4083,4084,4085,4086,4087,4088,4089,4090,4091,4092,4093,4094,4095,4096,4097,4098,4099,4100,4101,4102,4103,4104,4105,4106,4107,4108,4109,4110,4111,4112,4113,4114,4115,4116,4117,4118,4119,4120,4121,4122,4123,4124,4125,4126,4127,4128,4129,4130,4131,4132,4133,4134,4135,4136,4137,4138,4139,4140,4141,4142,4143,4144,4145,4146,4147,4148,4149,4150,4151,4152,4153,4154,4155,4156,4157,4158,4159,4160,4161,4162,4163,4164,4165,4166,4167,4168,4169,4170,4171,4172,4173,4174,4175,4176,4177,4178,4179,4180,4181,4182,4183,4184,4185,4186,4187,4188,4189,4190,4191,4192,4193,4194,4195,4196,4197,4198,4199,4200,4201,4202,4203,4204,4205,4206,4207,4208,4209,4210,4211,4212,4213,4214,4215,4216,4217,4218,4219,4220,4221,4222,4223,4224,4225,4226,4227,4228,4229,4230,4231,4232,4233,4234,4235,4236,4237,4238,4239,4240,4241,4242,4243,4244,4245,4246,4247,4248,4249,4250,4251,4252,4253,4254,4255,4256,4257,4258,4259,4260,4261,4262,4263,4264,4265,4266,4267,4268,4269,4270,4271,4272,4273,4274,4275,4276,4277,4278,4279,4280,4281,4282,4283,4284,4285,4286,4287,4288,4289,4290,4291,4292,4293,4294,4295,4296,4297,4298,4299,4300,4301,4302,4303,4304,4305,4306,4307,4308,4309,4310,4311,4312,4313,4314,4315,4316,4317,4318,4319,4320,4321,4322,4323,4324,4325,4326,4327,4328,4329,4330,4331,4332,4333,4334,4335,4336,4337,4338,4339,4340,4341,4342,4343,4344,4345,4346,4347,4348,4349,4350,4351,4352,4353,4354,4355,4356,4357,4358,4359,4360,4361,4362,4363,4364,4365,4366,4367,4368,4369,4370,4371,4372,4373,4374,4375,4376,4377,4378,4379,4380,4381,4382,4383,4384,4385,4386,4387,4388,4389,4390,4391,4392,4393,4394,4395,4396,4397,4398,4399,4400,4401,4402,4403,4404,4405,4406,4407,4408,4409,4410,4411,4412,4413,4414,4415,4416,4417,4418,4419,4420,4421,4422,4423,4424,4425,4426,4427,4428,4429,4430,4431,4432,4433,4434,4435,4436,4437,4438,4439,4440,4441,4442,4443,4444,4445,4446,4447,4448,4449,4450,4451,4452,4453,4454,4455,4456,4457,4458,4459,4460,4461,4462,4463,4464,4465,4466,4467,4468,4469,4470,4471,4472,4473,4474,4475,4476,4477,4478,4479,4480,4481,4482,4483,4484,4485,4486,4487,4488,4489,4490,4491,4492,4493,4494,4495,4496,4497,4498,4499,4500,4501,4502,4503,4504,4505,4506,4507,4508,4509,4510,4511,4512,4513,4514,4515,4516,4517,4518,4519,4520,4521,4522,4523,4524,4525,4526,4527,4528,4529,4530,4531,4532,4533,4534,4535,4536,4537,4538,4539,4540,4541,4542,4543,4544,4545,4546,4547,4548,4549,4550,4551,4552,4553,4554,4555,4556,4557,4558,4559,4560,4561,4562,4563,4564,4565,4566,4567,4568,4569,4570,4571,4572,4573,4574,4575,4576,4577,4578,4579,4580,4581,4582,4583,4584,4585,4586,4587,4588,4589,4590,4591,4592,4593,4594,4595,4596,4597,4598,4599,4600,4601,4602,4603,4604,4605,4606,4607,4608,4609,4610,4611,4612,4613,4614,4615,4616,4617,4618,4619,4620,4621,4622,4623,4624,4625,4626,4627,4628,4629,4630,4631,4632,4633,4634,4635,4636,4637,4638,4639,4640,4641,4642,4643,4644,4645,4646,4647,4648,4649,4650,4651,4652,4653,4654,4655,4656,4657,4658,4659,4660,4661,4662,4663,4664,4665,4666,4667,4668,4669,4670,4671,4672,4673,4674,4675,4676,4677,4678,4679,4680,4681,4682,4683,4684,4685,4686,4687,4688,4689,4690,4691,4692,4693,4694,4695,4696,4697,4698,4699,4700,4701,4702,4703,4704,4705,4706,4707,4708,4709,4710,4711,4712,4713,4714,4715,4716,4717,4718,4719,4720,4721,4722,4723,4724,4725,4726,4727,4728,4729,4730,4731,4732,4733,4734,4735,4736,4737,4738,4739,4740,4741,4742,4743,4744,4745,4746,4747,4748,4749,4750,4751,4752,4753,4754,4755,4756,4757,4758,4759,4760,4761,4762,4763,4764,4765,4766,4767,4768,4769,4770,4771,4772,4773,4774,4775,4776,4777,4778,4779,4780,4781,4782,4783,4784,4785,4786,4787,4788,4789,4790,4791,4792,4793,4794,4795,4796,4797,4798,4799,4800,4801,4802,4803,4804,4805,4806,4807,4808,4809,4810,4811,4812,4813,4814,4815,4816,4817,4818,4819,4820,4821,4822,4823,4824,4825,4826,4827,4828,4829,4830,4831,4832,4833,4834,4835,4836,4837,4838,4839,4840,4841,4842,4843,4844,4845,4846,4847,4848,4849,4850,4851,4852,4853,4854,4855,4856,4857,4858,4859,4860,4861,4862,4863,4864,4865,4866,4867,4868,4869,4870,4871,4872,4873,4874,4875,4876,4877,4878,4879,4880,4881,4882,4883,4884,4885,4886,4887,4888,4889,4890,4891,4892,4893,4894,4895,4896,4897,4898,4899,4900,4901,4902,4903,4904,4905,4906,4907,4908,4909,4910,4911,4912,4913,4914,4915,4916,4917,4918,4919,4920,4921,4922,4923,4924,4925,4926,4927,4928,4929,4930,4931,4932,4933,4934,4935,4936,4937,4938,4939,4940,4941,4942,4943,4944,4945,4946,4947,4948,4949,4950,4951,4952,4953,4954,4955,4956,4957,4958,4959,4960,4961,4962,4963,4964,4965,4966,4967,4968,4969,4970,4971,4972,4973,4974,4975,4976,4977,4978,4979,4980,4981,4982,4983,4984,4985,4986,4987,4988,4989,4990,4991,4992,4993,4994,4995,4996,4997,4998,4999,5000,5001,5002,5003,5004,5005,5006,5007,5008,5009,5010,5011,5012,5013,5014,5015,5016,5017,5018,5019,5020,5021,5022,5023,5024,5025,5026,5027,5028,5029,5030,5031,5032,5033,5034,5035,5036,5037,5038,5039,5040,5041,5042,5043,5044,5045,5046,5047,5048,5049,5050,5051,5052,5053,5054,5055,5056,5057,5058,5059,5060,5061,5062,5063,5064,5065,5066,5067,5068,5069,5070,5071,5072,5073,5074,5075,5076,5077,5078,5079,5080,5081,5082,5083,5084,5085,5086,5087,5088,5089,5090,5091,5092,5093,5094,5095,5096,5097,5098,5099,5100,5101,5102,5103,5104,5105,5106,5107,5108,5109,5110,5111,5112,5113,5114,5115,5116,5117,5118,5119,5120,5121,5122,5123,5124,5125,5126,5127,5128,5129,5130,5131,5132,5133,5134,5135,5136,5137,5138,5139,5140,5141,5142,5143,5144,5145,5146,5147,5148,5149,5150,5151,5152,5153,5154,5155,5156,5157,5158,5159,5160,5161,5162,5163,5164,5165,5166,5167,5168,5169,5170,5171,5172,5173,5174,5175,5176,5177,5178,5179,5180,5181,5182,5183,5184,5185,5186],"data":[[null,109.8639056562,0,"completed",-6.49178,2.0,0,"c1ccccc1","c1ccccc1",[],"none",true,-0.9804210046],[null,340.505459674,1,"completed",-6.064992,2.0,1,"c1ccccc1","c1ccc(-c2ccccc2)cc1",[],"[cH&r6,CH&r5:1]>>[#6:1](-[c]1[ch]ccc[ch]1)",true,-0.7564632526],[null,205.5301639019,1,"completed",-5.886512,2.0,1,"c1ccccc1","c1ccc2ccccc2c1",[],"[cH&r6:1][cH&r6:2]>>[c:1]2cccc[c:2]2",true,-0.5876709965],[null,443.4094078977,1,"completed",-5.779148,2.0,1,"c1ccccc1","C1=CCC=C1",[],"[c:0]1[ch:1][ch][c:3][c!r5:4][c!r5:5]1>>[c:0]1[CH2:1][c:3][c:4][c:5]1",true,-0.6500926749],[null,280.7754938902,1,"completed",-5.70978,2.0,1,"c1ccccc1","C(=Cc1ccccc1)c1ccccc1",[],"[ch&r6,CH1&r5:1]>>[*:1](-C=C-c1ccccc1)",true,-0.5109132859],[null,186.8022802516,1,"completed",-6.062784,2.0,1,"c1ccccc1","C(#Cc1ccccc1)c1ccccc1",[],"[ch&r6,CH1&r5:1]>>[*:1](-C#C-c1ccccc1)",true,-0.6993583323],[null,855.5124122314,1,"completed",-5.964712,2.0,1,"c1ccccc1","c1ccncc1",[],"[ch&r6:0]>>[nr6:0]",true,-1.0479921949],[null,130.7494298318,1,"completed",-5.208748,2.0,1,"c1ccccc1","c1ccc(Nc2ccccc2)cc1",[],"[ch&r6,CH1&r5:1]>>[*:1](-N-c1ccccc1)",true,-0.1512951284],[null,228.5818813147,1,"completed",-6.402172,2.0,1,"c1ccccc1","O=c1ccocc1",[],"[ch:1]1[c:2][c:3][ch:4][c:5][c:6]1>>[o:1]1[c:2][c:3][C:4](=O)[c:5][c:6]1",true,-0.9397441759],[null,323.4754272636,2,"completed",-5.894148,2.0,2,"c1ccc(-c2ccccc2)cc1","c1ccc(-c2ccc(-c3ccccc3)cc2)cc1",[],"[cH&r6,CH&r5:1]>>[#6:1](-[c]1[ch]ccc[ch]1)",true,-0.6431680687],[null,400.2089622162,2,"completed",-5.970784,2.0,2,"c1ccc(-c2ccccc2)cc1","c1ccc(-c2ccccc2-c2ccccc2)cc1",[],"[cH&r6,CH&r5:1]>>[#6:1](-[c]1[ch]ccc[ch]1)",true,-0.7291892436],[null,208.7259538309,2,"completed",-6.009332,2.0,2,"c1ccc(-c2ccccc2)cc1","c1ccc(-c2cccc(-c3ccccc3)c2)cc1",[],"[cH&r6,CH&r5:1]>>[#6:1](-[c]1[ch]ccc[ch]1)",true,-0.6698806013],[null,289.9552260252,2,"completed",-5.758816,2.0,2,"c1ccc(-c2ccccc2)cc1","c1ccc2c(-c3cccc4ccccc34)cccc2c1",[],"[cH&r6:1][cH&r6:2]>>[c:1]2cccc[c:2]2",true,-0.5447503179],[null,169.3995910698,2,"completed",-5.747408,2.0,2,"c1ccc(-c2ccccc2)cc1","c1ccc2cc(-c3ccc4ccccc4c3)ccc2c1",[],"[cH&r6:1][cH&r6:2]>>[c:1]2cccc[c:2]2",true,-0.4838113367],[null,267.6632374704,2,"completed",-5.4347,2.0,2,"c1ccc(-c2ccccc2)cc1","C1=CC(C2=CCC=C2)=CC1",[],"[c:0]1[ch:1][ch][c:3][c!r5:4][c!r5:5]1>>[c:0]1[CH2:1][c:3][c:4][c:5]1",true,-0.3557181648],[null,349.1573583961,2,"completed",-5.20378,2.0,2,"c1ccc(-c2ccccc2)cc1","C1=CCC(C2=CC=CC2)=C1",[],"[c:0]1[ch:1][ch][c:3][c!r5:4][c!r5:5]1>>[c:0]1[CH2:1][c:3][c:4][c:5]1",true,-0.3566346902],[null,135.9595188174,2,"completed",-5.675372,2.0,2,"c1ccc(-c2ccccc2)cc1","C(=Cc1cc(C=Cc2ccccc2)cc(-c2ccccc2)c1)c1ccccc1",[],"[ch&r6,CH1&r5:1]>>[*:1](-C=C-c1ccccc1)",true,-0.4250893207],[null,375.819464577,2,"completed",-5.709136,2.0,2,"c1ccc(-c2ccccc2)cc1","C(=Cc1ccccc1-c1ccccc1C=Cc1ccccc1)c1ccccc1",[],"[ch&r6,CH1&r5:1]>>[*:1](-C=C-c1ccccc1)",true,-0.5683776355],[null,147.7665762219,2,"completed",-5.712632,2.0,2,"c1ccc(-c2ccccc2)cc1","C(=Cc1cccc(-c2cccc(C=Cc3ccccc3)c2)c1)c1ccccc1",[],"[ch&r6,CH1&r5:1]>>[*:1](-C=C-c1ccccc1)",true,-0.4535865574],[null,181.9751020323,2,"completed",-5.690552,2.0,2,"c1ccc(-c2ccccc2)cc1","C(=Cc1cccc(C=Cc2ccccc2)c1-c1ccccc1)c1ccccc1",[],"[ch&r6,CH1&r5:1]>>[*:1](-C=C-c1ccccc1)",true,-0.4516671933],[null,208.7191839613,2,"completed",-5.533232,2.0,2,"c1ccc(-c2ccccc2)cc1","C(=Cc1ccc(-c2ccc(C=Cc3ccccc3)cc2)cc1)c1ccccc1",[],"[ch&r6,CH1&r5:1]>>[*:1](-C=C-c1ccccc1)",true,-0.3681464125],[null,196.9148975488,2,"completed",-5.758724,2.0,2,"c1ccc(-c2ccccc2)cc1","C(#Cc1ccccc1-c1ccccc1C#Cc1ccccc1)c1ccccc1",[],"[ch&r6,CH1&r5:1]>>[*:1](-C#C-c1ccccc1)",true,-0.5013930174],[null,131.0942331495,2,"completed",-5.826988,2.0,2,"c1ccc(-c2ccccc2)cc1","C(#Cc1cccc(-c2cccc(C#Cc3ccccc3)c2)c1)c1ccccc1",[],"[ch&r6,CH1&r5:1]>>[*:1](-C#C-c1ccccc1)",true,-0.5255058121],[null,155.4556626912,2,"completed",-5.807668,2.0,2,"c1ccc(-c2ccccc2)cc1","C(#Cc1cccc(C#Cc2ccccc2)c1-c1ccccc1)c1ccccc1",[],"[ch&r6,CH1&r5:1]>>[*:1](-C#C-c1ccccc1)",true,-0.5191873671],[null,191.1503918396,2,"completed",-5.649796,2.0,2,"c1ccc(-c2ccccc2)cc1","C(#Cc1ccc(-c2ccc(C#Cc3ccccc3)cc2)cc1)c1ccccc1",[],"[ch&r6,CH1&r5:1]>>[*:1](-C#C-c1ccccc1)",true,-0.4297133192],[null,116.6865516835,2,"completed",-5.807116,2.0,2,"c1ccc(-c2ccccc2)cc1","C(#Cc1cc(C#Cc2ccccc2)cc(-c2ccccc2)c1)c1ccccc1",[],"[ch&r6,CH1&r5:1]>>[*:1](-C#C-c1ccccc1)",true,-0.5085490534],[null,546.3324277,2,"completed",-5.947048,2.0,2,"c1ccc(-c2ccccc2)cc1","c1cncc(-c2cccnc2)c1",[],"[ch&r6:0]>>[nr6:0]",true,-0.8062563957],[null,501.5108793679,2,"completed",-6.042912,2.0,2,"c1ccc(-c2ccccc2)cc1","c1cc(-c2ccncc2)ccn1",[],"[ch&r6:0]>>[nr6:0]",true,-0.8289534677],[null,466.0574356808,2,"completed",-5.84088,2.0,2,"c1ccc(-c2ccccc2)cc1","c1ccc(-c2ccccn2)nc1",[],"[ch&r6:0]>>[nr6:0]",true,-0.6972604168],[null,94.2937576706,2,"completed",-5.141772,2.0,2,"c1ccc(-c2ccccc2)cc1","c1ccc(Nc2cc(Nc3ccccc3)cc(-c3ccccc3)c2)cc1",[],"[ch&r6,CH1&r5:1]>>[*:1](-N-c1ccccc1)",true,-0.0987234204],[null,209.1033990814,2,"completed",-5.012788,2.0,2,"c1ccc(-c2ccccc2)cc1","c1ccc(Nc2ccc(-c3ccc(Nc4ccccc4)cc3)cc2)cc1",[],"[ch&r6,CH1&r5:1]>>[*:1](-N-c1ccccc1)",true,-0.2178328227],[null,234.3945757705,2,"completed",-5.278392,2.0,2,"c1ccc(-c2ccccc2)cc1","c1ccc(Nc2ccccc2-c2ccccc2Nc2ccccc2)cc1",[],"[ch&r6,CH1&r5:1]>>[*:1](-N-c1ccccc1)",true,-0.265583194],[null,99.683152455,2,"completed",-5.15502,2.0,2,"c1ccc(-c2ccccc2)cc1","c1ccc(Nc2cccc(Nc3ccccc3)c2-c2ccccc2)cc1",[],"[ch&r6,CH1&r5:1]>>[*:1](-N-c1ccccc1)",true,-0.1068646765],[null,74.9002132244,2,"completed",-5.197892,2.0,2,"c1ccc(-c2ccccc2)cc1","c1ccc(Nc2cccc(-c3cccc(Nc4ccccc4)c3)c2)cc1",[],"[ch&r6,CH1&r5:1]>>[*:1](-N-c1ccccc1)",true,-0.1015166752],[null,231.1083419388,2,"completed",-6.69326,2.0,2,"c1ccc(-c2ccccc2)cc1","O=c1cccc(-c2cccc(=O)o2)o1",[],"[c:1]1[c:2][ch:3][ch:4][c:5][c:6]1>>[c:1]1[c:2][o:3][c:4](=O)[c:5][c:6]1",true,-1.1389754191],[null,261.3889745173,2,"completed",-7.004864,2.0,2,"c1ccc(-c2ccccc2)cc1","O=c1cc(-c2ccoc(=O)c2)cco1",[],"[c:1]1[c:2][ch:3][ch:4][c:5][c:6]1>>[c:1]1[c:2][o:3][c:4](=O)[c:5][c:6]1",true,-1.3587834841],[null,458.0882418214,2,"completed",-6.341544,2.0,2,"c1ccc(-c2ccccc2)cc1","O=c1occcc1-c1cccoc1=O",[],"[c:1]1[c:2][ch:3][ch:4][c:5][c:6]1>>[c:1]1[c:2][o:3][c:4](=O)[c:5][c:6]1",true,-0.982418584],[null,505.3211001958,2,"completed",-6.795472,2.0,2,"c1ccc(-c2ccccc2)cc1","O=c1ccc(-c2ccc(=O)oc2)co1",[],"[c:1]1[c:2][ch:3][ch:4][c:5][c:6]1>>[c:1]1[c:2][o:3][c:4](=O)[c:5][c:6]1",true,-1.2899286076],[null,562.0957850494,2,"completed",-6.25902,2.0,2,"c1ccc(-c2ccccc2)cc1","O=c1ccocc1-c1coccc1=O",[],"[ch:1]1[c:2][c:3][ch:4][c:5][c:6]1>>[o:1]1[c:2][c:3][C:4](=O)[c:5][c:6]1",true,-0.9870066252],[null,124.4367759721,2,"completed",-6.631068,2.0,2,"c1ccc(-c2ccccc2)cc1","O=c1ccoc(-c2cc(=O)cco2)c1",[],"[ch:1]1[c:2][c:3][ch:4][c:5][c:6]1>>[o:1]1[c:2][c:3][C:4](=O)[c:5][c:6]1",true,-1.078947371],[null,215.6407085499,2,"completed",-5.683008,2.0,2,"C1=CCC=C1","C1=C(c2ccccc2)C(c2ccccc2)=CC1",[],"[cH&r6,CH&r5:1]>>[#6:1](-[c]1[ch]ccc[ch]1)",true,-0.4615745833],[null,283.3202818644,2,"completed",-5.363492,2.0,2,"C1=CCC=C1","C1=C(c2ccccc2)CC(c2ccccc2)=C1",[],"[cH&r6,CH&r5:1]>>[#6:1](-[c]1[ch]ccc[ch]1)",true,-0.3380682162],[null,269.0393853239,2,"completed",-5.182988,2.0,2,"C1=CCC=C1","C(=Cc1ccccc1)C1=CC=C(C=Cc2ccccc2)C1",[],"[ch&r6,CH1&r5:1]>>[*:1](-C=C-c1ccccc1)",true,-0.2752395772],[null,154.6643521346,2,"completed",-5.459724,2.0,2,"C1=CCC=C1","C(=Cc1ccccc1)C1=CCC=C1C=Cc1ccccc1",[],"[ch&r6,CH1&r5:1]>>[*:1](-C=C-c1ccccc1)",true,-0.2955126501],[null,254.0547226688,2,"completed",-5.312064,2.0,2,"C1=CCC=C1","C(#Cc1ccccc1)C1=CC=C(C#Cc2ccccc2)C1",[],"[ch&r6,CH1&r5:1]>>[*:1](-C#C-c1ccccc1)",true,-0.2942442196],[null,152.2029334329,2,"completed",-5.601772,2.0,2,"C1=CCC=C1","C(#Cc1ccccc1)C1=CCC=C1C#Cc1ccccc1",[],"[ch&r6,CH1&r5:1]>>[*:1](-C#C-c1ccccc1)",true,-0.3827996232],[null,216.7183695799,2,"completed",-5.902152,2.0,2,"C1=CCC=C1","C1=CC(=C2C=CC=C2)C=C1",[],"[r5:1][CH2r5:2][r5:3]>>[r5:1][C:2](=C1cccc1)[r5:3]",true,-0.6018773039],[null,403.8387108723,2,"completed",-6.027732,2.0,2,"C1=CCC=C1","c1ccoc1",[],"[#6H2r5:1]>>[O:1]",true,-0.7647366669],[null,946.402586936,2,"completed",-5.37674,2.0,2,"C1=CCC=C1","C1=COCO1",[],"[CH,ch:0]1=[C,c:1][C,c:2]=[CH,ch:3][*:4]1>>[O:0]1[*:1]=,:[*:2][O:3][*:4]1",true,-0.9660251136],[null,350.3395268912,2,"completed",-5.957812,2.0,2,"C1=CCC=C1","c1ccsc1",[],"[#6H2r5:1]>>[S:1]",true,-0.6951978736],[null,322.4952195054,2,"completed",-4.789504,2.0,2,"C1=CCC=C1","C1=CSCS1",[],"[CH,ch:0]1=[C,c:1][C,c:2]=[CH,ch:3][*:4]1>>[S:0]1[*:1]=,:[*:2][S:3][*:4]1",true,-0.3888996939],[null,402.7197746654,2,"completed",-5.469936,2.0,2,"C1=CCC=C1","c1cc[nH]c1",[],"[#6H2r5:1]>>[NH:1]",true,-0.4787911993],[null,1139.4472576121,2,"completed",-6.516528,2.0,2,"C1=CCC=C1","C1=NCN=C1",[],"[chr5,CH1r5:1]>>[n:1]",true,-1.5104801636],[null,1008.2181397452,2,"completed",-6.368592,2.0,2,"C1=CCC=C1","C1=NN=CC1",[],"[chr5,CH1r5:1]>>[n:1]",true,-1.3435301976],[null,178.3332542752,2,"completed",-5.014352,2.0,2,"C1=CCC=C1","C1=C(Nc2ccccc2)C(Nc2ccccc2)=CC1",[],"[ch&r6,CH1&r5:1]>>[*:1](-N-c1ccccc1)",true,-0.1881413929],[null,563.8930859411,2,"completed",-4.546532,2.0,2,"C1=CCC=C1","C1=C(Nc2ccccc2)CC(Nc2ccccc2)=C1",[],"[ch&r6,CH1&r5:1]>>[*:1](-N-c1ccccc1)",true,-0.6841604765],[null,266.5653572681,2,"completed",-6.099032,2.0,2,"O=c1ccocc1","O=c1c(-c2ccccc2)cocc1-c1ccccc1",[],"[cH&r6,CH&r5:1]>>[#6:1](-[c]1[ch]ccc[ch]1)",true,-0.7484042416],[null,197.3922441131,2,"completed",-6.104736,2.0,2,"O=c1ccocc1","O=c1cc(-c2ccccc2)oc(-c2ccccc2)c1",[],"[cH&r6,CH&r5:1]>>[#6:1](-[c]1[ch]ccc[ch]1)",true,-0.7304902248],[null,192.030987422,2,"completed",-6.3432,2.0,2,"O=c1ccocc1","O=c1c2ccccc2oc2ccccc12",[],"[cH&r6:1][cH&r6:2]>>[c:1]2cccc[c:2]2",true,-0.8911753799],[null,156.4722287129,2,"completed",-6.045396,2.0,2,"O=c1ccocc1","O=c1cc(C=Cc2ccccc2)oc(C=Cc2ccccc2)c1",[],"[ch&r6,CH1&r5:1]>>[*:1](-C=C-c1ccccc1)",true,-0.6800239855],[null,235.8386839451,2,"completed",-5.701316,2.0,2,"O=c1ccocc1","O=c1c(C=Cc2ccccc2)cocc1C=Cc1ccccc1",[],"[ch&r6,CH1&r5:1]>>[*:1](-C=C-c1ccccc1)",true,-0.4824878666],[null,212.4585630372,2,"completed",-5.846584,2.0,2,"O=c1ccocc1","O=c1c(C#Cc2ccccc2)cocc1C#Cc1ccccc1",[],"[ch&r6,CH1&r5:1]>>[*:1](-C#C-c1ccccc1)",true,-0.5641441295],[null,131.4709049351,2,"completed",-6.129944,2.0,2,"O=c1ccocc1","O=c1cc(C#Cc2ccccc2)oc(C#Cc2ccccc2)c1",[],"[ch&r6,CH1&r5:1]>>[*:1](-C#C-c1ccccc1)",true,-0.7328499669],[null,608.86357166,2,"completed",-6.686084,2.0,2,"O=c1ccocc1","O=c1cnonc1",[],"[ch&r6:0]>>[nr6:0]",true,-1.2662501538],[null,712.8778114459,2,"completed",-6.730888,2.0,2,"O=c1ccocc1","O=c1ncocn1",[],"[ch&r6:0]>>[nr6:0]",true,-1.345917773],[null,136.0895935083,2,"completed",-5.670496,2.0,2,"O=c1ccocc1","O=c1cc(Nc2ccccc2)oc(Nc2ccccc2)c1",[],"[ch&r6,CH1&r5:1]>>[*:1](-N-c1ccccc1)",true,-0.4218987599],[null,229.6189560399,2,"completed",-5.210772,2.0,2,"O=c1ccocc1","O=c1c(Nc2ccccc2)cocc1Nc1ccccc1",[],"[ch&r6,CH1&r5:1]>>[*:1](-N-c1ccccc1)",true,-0.2423579555],[null,116.7544989071,2,"completed",-5.903532,2.0,2,"O=c1ccocc1","O=c1cc[nH]cc1",[],"[o:1]>>[nH:1]",true,-0.5744621953],[null,216.7309403444,2,"completed",-5.746948,2.0,2,"C(#Cc1ccccc1)c1ccccc1","C(#Cc1c(-c2ccccc2)cccc1-c1ccccc1)c1ccccc1",[],"[cH&r6,CH&r5:1]>>[#6:1](-[c]1[ch]ccc[ch]1)",true,-0.5020535237],[null,237.0569805558,2,"completed",-5.677396,2.0,2,"C(#Cc1ccccc1)c1ccccc1","C(#Cc1ccc(-c2ccccc2)cc1)c1ccc(-c2ccccc2)cc1",[],"[cH&r6,CH&r5:1]>>[#6:1](-[c]1[ch]ccc[ch]1)",true,-0.4685672001],[null,142.0069681692,2,"completed",-5.825424,2.0,2,"C(#Cc1ccccc1)c1ccccc1","C(#Cc1cccc(-c2ccccc2)c1)c1cccc(-c2ccccc2)c1",[],"[cH&r6,CH&r5:1]>>[#6:1](-[c]1[ch]ccc[ch]1)",true,-0.5272794033],[null,280.8402690465,2,"completed",-5.725604,2.0,2,"C(#Cc1ccccc1)c1ccccc1","C(#Cc1ccccc1-c1ccccc1)c1ccccc1-c1ccccc1",[],"[cH&r6,CH&r5:1]>>[#6:1](-[c]1[ch]ccc[ch]1)",true,-0.5202380565],[null,128.3158590996,2,"completed",-5.828828,2.0,2,"C(#Cc1ccccc1)c1ccccc1","C(#Cc1cc(-c2ccccc2)cc(-c2ccccc2)c1)c1ccccc1",[],"[cH&r6,CH&r5:1]>>[#6:1](-[c]1[ch]ccc[ch]1)",true,-0.5260686114],[null,159.9587665037,2,"completed",-5.650808,2.0,2,"C(#Cc1ccccc1)c1ccccc1","C(#Cc1ccc2ccccc2c1)c1ccc2ccccc2c1",[],"[cH&r6:1][cH&r6:2]>>[c:1]2cccc[c:2]2",true,-0.4174298011],[null,198.1530813831,2,"completed",-5.562488,2.0,2,"C(#Cc1ccccc1)c1ccccc1","C(#Cc1cccc2ccccc12)c1cccc2ccccc12",[],"[cH&r6:1][cH&r6:2]>>[c:1]2cccc[c:2]2",true,-0.379569845],[null,444.176200496,2,"completed",-5.629924,2.0,2,"C(#Cc1ccccc1)c1ccccc1","C(#CC1=CCC=C1)C1=CCC=C1",[],"[c:0]1[ch:1][ch][c:3][c!r5:4][c!r5:5]1>>[c:0]1[CH2:1][c:3][c:4][c:5]1",true,-0.5787002899],[null,304.0011082042,2,"completed",-5.23368,2.0,2,"C(#Cc1ccccc1)c1ccccc1","C(#CC1=CC=CC1)C1=CC=CC1",[],"[c:0]1[ch:1][ch][c:3][c!r5:4][c!r5:5]1>>[c:0]1[CH2:1][c:3][c:4][c:5]1",true,-0.3180772572],[null,416.1078913752,2,"completed",-5.7268,2.0,2,"C(#Cc1ccccc1)c1ccccc1","C(#Cc1ccc(C#Cc2ccccc2)cc1)c1ccccc1",[],"[ch&r6,CH1&r5:1]>>[*:1](-C#C-c1ccccc1)",true,-0.6046950594],[null,253.7983102923,2,"completed",-5.849528,2.0,2,"C(#Cc1ccccc1)c1ccccc1","C(#Cc1cccc(C#Cc2ccccc2)c1)c1ccccc1",[],"[ch&r6,CH1&r5:1]>>[*:1](-C#C-c1ccccc1)",true,-0.5828308258],[null,241.8248082554,2,"completed",-5.696164,2.0,2,"C(#Cc1ccccc1)c1ccccc1","C(#Cc1ccccc1C#Cc1ccccc1)c1ccccc1",[],"[ch&r6,CH1&r5:1]>>[*:1](-C#C-c1ccccc1)",true,-0.4823182354],[null,318.2194176098,2,"completed",-6.018256,2.0,2,"C(#Cc1ccccc1)c1ccccc1","C(#Cc1ccccn1)c1ccccn1",[],"[ch&r6:0]>>[nr6:0]",true,-0.7172368491],[null,482.3672237164,2,"completed",-6.099308,2.0,2,"C(#Cc1ccccc1)c1ccccc1","C(#Cc1ccncc1)c1ccncc1",[],"[ch&r6:0]>>[nr6:0]",true,-0.8497059569],[null,397.6213500022,2,"completed",-5.995256,2.0,2,"C(#Cc1ccccc1)c1ccccc1","C(#Cc1cccnc1)c1cccnc1",[],"[ch&r6:0]>>[nr6:0]",true,-0.7421789257],[null,417.2871061959,2,"completed",-6.544588,2.0,2,"C(#Cc1ccccc1)c1ccccc1","O=c1ccc(C#Cc2ccc(=O)oc2)co1",[],"[c:1]1[c:2][ch:3][ch:4][c:5][c:6]1>>[c:1]1[c:2][o:3][c:4](=O)[c:5][c:6]1",true,-1.0939275246],[null,202.9354724022,2,"completed",-6.84552,2.0,2,"C(#Cc1ccccc1)c1ccccc1","O=c1cc(C#Cc2ccoc(=O)c2)cco1",[],"[c:1]1[c:2][ch:3][ch:4][c:5][c:6]1>>[c:1]1[c:2][o:3][c:4](=O)[c:5][c:6]1",true,-1.2386018087],[null,360.8365499242,2,"completed",-6.14586,2.0,2,"C(#Cc1ccccc1)c1ccccc1","O=c1occcc1C#Cc1cccoc1=O",[],"[c:1]1[c:2][ch:3][ch:4][c:5][c:6]1>>[c:1]1[c:2][o:3][c:4](=O)[c:5][c:6]1",true,-0.8161962718],[null,199.7454947732,2,"completed",-6.59896,2.0,2,"C(#Cc1ccccc1)c1ccccc1","O=c1cccc(C#Cc2cccc(=O)o2)o1",[],"[c:1]1[c:2][ch:3][ch:4][c:5][c:6]1>>[c:1]1[c:2][o:3][c:4](=O)[c:5][c:6]1",true,-1.0681151589],[null,98.7522168391,2,"completed",-6.624168,2.0,2,"C(#Cc1ccccc1)c1ccccc1","O=c1ccoc(C#Cc2cc(=O)cco2)c1",[],"[ch:1]1[c:2][c:3][ch:4][c:5][c:6]1>>[o:1]1[c:2][c:3][C:4](=O)[c:5][c:6]1",true,-1.0714780285],[null,412.2440519933,2,"completed",-6.200232,2.0,2,"C(#Cc1ccccc1)c1ccccc1","O=c1ccocc1C#Cc1coccc1=O",[],"[ch:1]1[c:2][c:3][ch:4][c:5][c:6]1>>[o:1]1[c:2][c:3][C:4](=O)[c:5][c:6]1",true,-0.8735532501],[null,108.0295694259,2,"completed",-5.25208,2.0,2,"c1ccc(Nc2ccccc2)cc1","c1ccc(-c2cccc(Nc3cccc(-c4ccccc4)c3)c2)cc1",[],"[cH&r6,CH&r5:1]>>[#6:1](-[c]1[ch]ccc[ch]1)",true,-0.1516682821],[null,105.6212938246,2,"completed",-5.24932,2.0,2,"c1ccc(Nc2ccccc2)cc1","c1ccc(Nc2cc(-c3ccccc3)cc(-c3ccccc3)c2)cc1",[],"[cH&r6,CH&r5:1]>>[#6:1](-[c]1[ch]ccc[ch]1)",true,-0.148597188],[null,160.8731471942,2,"completed",-5.20194,2.0,2,"c1ccc(Nc2ccccc2)cc1","c1ccc(-c2ccc(Nc3ccc(-c4ccccc4)cc3)cc2)cc1",[],"[cH&r6,CH&r5:1]>>[#6:1](-[c]1[ch]ccc[ch]1)",true,-0.1759890157],[null,286.7985732052,2,"completed",-5.273332,2.0,2,"c1ccc(Nc2ccccc2)cc1","c1ccc(Nc2c(-c3ccccc3)cccc2-c2ccccc2)cc1",[],"[cH&r6,CH&r5:1]>>[#6:1](-[c]1[ch]ccc[ch]1)",true,-0.3114080488],[null,159.2503365115,2,"completed",-5.1679,2.0,2,"c1ccc(Nc2ccccc2)cc1","c1ccc(-c2ccccc2Nc2ccccc2-c2ccccc2)cc1",[],"[cH&r6,CH&r5:1]>>[#6:1](-[c]1[ch]ccc[ch]1)",true,-0.1661919691],[null,126.3284865031,2,"completed",-5.171212,2.0,2,"c1ccc(Nc2ccccc2)cc1","c1ccc2cc(Nc3ccc4ccccc4c3)ccc2c1",[],"[cH&r6:1][cH&r6:2]>>[c:1]2cccc[c:2]2",true,-0.1358077667],[null,124.391064386,2,"completed",-5.105064,2.0,2,"c1ccc(Nc2ccccc2)cc1","c1ccc2c(Nc3cccc4ccccc34)cccc2c1",[],"[cH&r6:1][cH&r6:2]>>[c:1]2cccc[c:2]2",true,-0.1244415626],[null,210.4021559934,2,"completed",-4.784904,2.0,2,"c1ccc(Nc2ccccc2)cc1","C1=CC(NC2=CCC=C2)=CC1",[],"[c:0]1[ch:1][ch][c:3][c!r5:4][c!r5:5]1>>[c:0]1[CH2:1][c:3][c:4][c:5]1",true,-0.3048261094],[null,202.8547408367,2,"completed",-4.738628,2.0,2,"c1ccc(Nc2ccccc2)cc1","C1=CCC(NC2=CC=CC2)=C1",[],"[c:0]1[ch:1][ch][c:3][c!r5:4][c!r5:5]1>>[c:0]1[CH2:1][c:3][c:4][c:5]1",true,-0.3242514608],[null,113.7404212291,2,"completed",-5.487324,2.0,2,"c1ccc(Nc2ccccc2)cc1","c1ccc(Nc2ccccn2)nc1",[],"[ch&r6:0]>>[nr6:0]",true,-0.2940180693],[null,321.5443185812,2,"completed",-5.735724,2.0,2,"c1ccc(Nc2ccccc2)cc1","c1cc(Nc2ccncc2)ccn1",[],"[ch&r6:0]>>[nr6:0]",true,-0.549018944],[null,312.1621042108,2,"completed",-5.467912,2.0,2,"c1ccc(Nc2ccccc2)cc1","c1cncc(Nc2cccnc2)c1",[],"[ch&r6:0]>>[nr6:0]",true,-0.4046865537],[null,83.8755576929,2,"completed",-5.118772,2.0,2,"c1ccc(Nc2ccccc2)cc1","c1ccc(Nc2cccc(Nc3ccccc3)c2)cc1",[],"[ch&r6,CH1&r5:1]>>[*:1](-N-c1ccccc1)",true,-0.0848986413],[null,261.4300651552,2,"completed",-5.064584,2.0,2,"c1ccc(Nc2ccccc2)cc1","c1ccc(Nc2ccccc2Nc2ccccc2)cc1",[],"[ch&r6,CH1&r5:1]>>[*:1](-N-c1ccccc1)",true,-0.262602899],[null,265.999734542,2,"completed",-4.873776,2.0,2,"c1ccc(Nc2ccccc2)cc1","c1ccc(Nc2ccc(Nc3ccccc3)cc2)cc1",[],"[ch&r6,CH1&r5:1]>>[*:1](-N-c1ccccc1)",true,-0.3095686271],[null,94.7744892879,2,"completed",-5.112608,2.0,2,"c1ccc(Nc2ccccc2)cc1","c1ccc(N(c2ccccc2)c2ccccc2)cc1",[],"[r:1][NH!R:2][r:3]>>[r:1][N:2](-c1ccccc1)[r:3]",true,-0.0951845315],[null,157.6264693795,2,"completed",-5.792856,2.0,2,"c1ccc2ccccc2c1","c1ccc(-c2ccc3ccc(-c4ccccc4)cc3c2)cc1",[],"[cH&r6,CH&r5:1]>>[#6:1](-[c]1[ch]ccc[ch]1)",true,-0.5099709088],[null,735.0806604117,2,"completed",-5.791384,2.0,2,"c1ccc2ccccc2c1","c1ccc(-c2ccc(-c3ccccc3)c3ccccc23)cc1",[],"[cH&r6,CH&r5:1]>>[#6:1](-[c]1[ch]ccc[ch]1)",true,-0.8800962315],[null,251.984018717,2,"completed",-5.743544,2.0,2,"c1ccc2ccccc2c1","c1ccc(-c2ccc3cc(-c4ccccc4)ccc3c2)cc1",[],"[cH&r6,CH&r5:1]>>[#6:1](-[c]1[ch]ccc[ch]1)",true,-0.5161675085],[null,695.6469091902,2,"completed",-5.796904,2.0,2,"c1ccc2ccccc2c1","c1ccc(-c2cccc3c(-c4ccccc4)cccc23)cc1",[],"[cH&r6,CH&r5:1]>>[#6:1](-[c]1[ch]ccc[ch]1)",true,-0.8496502004],[null,479.0870540344,2,"completed",-5.798192,2.0,2,"c1ccc2ccccc2c1","c1ccc(-c2cccc3cccc(-c4ccccc4)c23)cc1",[],"[cH&r6,CH&r5:1]>>[#6:1](-[c]1[ch]ccc[ch]1)",true,-0.684387112],[null,171.5972154784,2,"completed",-5.834256,2.0,2,"c1ccc2ccccc2c1","c1ccc(-c2cc3ccccc3cc2-c2ccccc2)cc1",[],"[cH&r6,CH&r5:1]>>[#6:1](-[c]1[ch]ccc[ch]1)",true,-0.5418673476],[null,149.8427671916,2,"completed",-5.507932,2.0,2,"c1ccc2ccccc2c1","c1ccc2cc3ccccc3cc2c1",[],"[cH&r6:1][cH&r6:2]>>[c:1]2cccc[c:2]2",true,-0.3224795002],[null,226.0944611292,2,"completed",-5.85514,2.0,2,"c1ccc2ccccc2c1","c1ccc2c(c1)ccc1ccccc12",[],"[cH&r6:1][cH&r6:2]>>[c:1]2cccc[c:2]2",true,-0.5749213433],[null,433.9524842478,2,"completed",-5.823124,2.0,2,"c1ccc2ccccc2c1","C1=Cc2cccc3cccc1c23",[],"[ch:1]2[c:3][c:4][c:5][c:6]3[c:7][c:8][c:9][ch:2][c:10]23>>C1=C[c:1]2[c:3][c:4][c:5][c:6]3[c:7][c:8][c:9][c:2]1[c:10]23",true,-0.6667382058],[null,226.4214584344,2,"completed",-5.182344,2.0,2,"c1ccc2ccccc2c1","C1=c2ccccc2=CC1",[],"[c:0]1[ch:1][ch][c:3][c!r5:4][c!r5:5]1>>[c:0]1[CH2:1][c:3][c:4][c:5]1",true,-0.2336431866],[null,280.0815016254,2,"completed",-5.551724,2.0,2,"c1ccc2ccccc2c1","C(=Cc1cccc2cccc(C=Cc3ccccc3)c12)c1ccccc1",[],"[ch&r6,CH1&r5:1]>>[*:1](-C=C-c1ccccc1)",true,-0.4224125802],[null,275.2820921462,2,"completed",-5.497536,2.0,2,"c1ccc2ccccc2c1","C(=Cc1cccc2c(C=Cc3ccccc3)cccc12)c1ccccc1",[],"[ch&r6,CH1&r5:1]>>[*:1](-C=C-c1ccccc1)",true,-0.3914298369],[null,311.0546459418,2,"completed",-5.420808,2.0,2,"c1ccc2ccccc2c1","C(=Cc1ccc(C=Cc2ccccc2)c2ccccc12)c1ccccc1",[],"[ch&r6,CH1&r5:1]>>[*:1](-C=C-c1ccccc1)",true,-0.3836465841],[null,134.6229408318,2,"completed",-5.607568,2.0,2,"c1ccc2ccccc2c1","C(=Cc1ccc2ccc(C=Cc3ccccc3)cc2c1)c1ccccc1",[],"[ch&r6,CH1&r5:1]>>[*:1](-C=C-c1ccccc1)",true,-0.3799469973],[null,197.9534817236,2,"completed",-5.485668,2.0,2,"c1ccc2ccccc2c1","C(=Cc1ccc2cc(C=Cc3ccccc3)ccc2c1)c1ccccc1",[],"[ch&r6,CH1&r5:1]>>[*:1](-C=C-c1ccccc1)",true,-0.334765718],[null,195.2632458158,2,"completed",-5.651176,2.0,2,"c1ccc2ccccc2c1","C(=Cc1cc2ccccc2cc1C=Cc1ccccc1)c1ccccc1",[],"[ch&r6,CH1&r5:1]>>[*:1](-C=C-c1ccccc1)",true,-0.4324202549],[null,173.2274693155,2,"completed",-5.603336,2.0,2,"c1ccc2ccccc2c1","C(#Cc1ccc2cc(C#Cc3ccccc3)ccc2c1)c1ccccc1",[],"[ch&r6,CH1&r5:1]>>[*:1](-C#C-c1ccccc1)",true,-0.3926166696],[null,114.3304247629,2,"completed",-5.713644,2.0,2,"c1ccc2ccccc2c1","C(#Cc1ccc2ccc(C#Cc3ccccc3)cc2c1)c1ccccc1",[],"[ch&r6,CH1&r5:1]>>[*:1](-C#C-c1ccccc1)",true,-0.4445057208],[null,329.856304777,2,"completed",-5.606832,2.0,2,"c1ccc2ccccc2c1","C(#Cc1cccc2cccc(C#Cc3ccccc3)c12)c1ccccc1",[],"[ch&r6,CH1&r5:1]>>[*:1](-C#C-c1ccccc1)",true,-0.4844334146],[null,191.2381860024,2,"completed",-5.484748,2.0,2,"c1ccc2ccccc2c1","C(#Cc1ccc(C#Cc2ccccc2)c2ccccc12)c1ccccc1",[],"[ch&r6,CH1&r5:1]>>[*:1](-C#C-c1ccccc1)",true,-0.3303138588],[null,169.5450113032,2,"completed",-5.753664,2.0,2,"c1ccc2ccccc2c1","C(#Cc1cc2ccccc2cc1C#Cc1ccccc1)c1ccccc1",[],"[ch&r6,CH1&r5:1]>>[*:1](-C#C-c1ccccc1)",true,-0.4879662458],[null,339.343037938,2,"completed",-5.589628,2.0,2,"c1ccc2ccccc2c1","C(#Cc1cccc2c(C#Cc3ccccc3)cccc12)c1ccccc1",[],"[ch&r6,CH1&r5:1]>>[*:1](-C#C-c1ccccc1)",true,-0.4823112385],[null,563.2011571734,2,"completed",-5.926348,2.0,2,"c1ccc2ccccc2c1","c1cc2cnccc2cn1",[],"[ch&r6:0]>>[nr6:0]",true,-0.8073366967],[null,662.8314552324,2,"completed",-5.96324,2.0,2,"c1ccc2ccccc2c1","c1cc2ccncc2cn1",[],"[ch&r6:0]>>[nr6:0]",true,-0.8969310753],[null,781.7507722409,2,"completed",-5.735908,2.0,2,"c1ccc2ccccc2c1","c1cnc2cccnc2c1",[],"[ch&r6:0]>>[nr6:0]",true,-0.8995998957],[null,1032.4810839111,2,"completed",-5.740324,2.0,2,"c1ccc2ccccc2c1","c1ccc2cnncc2c1",[],"[ch&r6:0]>>[nr6:0]",true,-1.1255773864],[null,907.3820643894,2,"completed",-5.687516,2.0,2,"c1ccc2ccccc2c1","c1ccc2nccnc2c1",[],"[ch&r6:0]>>[nr6:0]",true,-0.9962318934],[null,615.1684452884,2,"completed",-5.755872,2.0,2,"c1ccc2ccccc2c1","c1cnc2ncccc2c1",[],"[ch&r6:0]>>[nr6:0]",true,-0.7676031367],[null,241.1575657679,2,"completed",-4.99954,2.0,2,"c1ccc2ccccc2c1","c1ccc(Nc2cccc3c(Nc4ccccc4)cccc23)cc1",[],"[ch&r6,CH1&r5:1]>>[*:1](-N-c1ccccc1)",true,-0.2512014236],[null,481.5494524023,2,"completed",-4.90156,2.0,2,"c1ccc2ccccc2c1","c1ccc(Nc2ccc(Nc3ccccc3)c3ccccc23)cc1",[],"[ch&r6,CH1&r5:1]>>[*:1](-N-c1ccccc1)",true,-0.5011839059],[null,192.2935662971,2,"completed",-5.190164,2.0,2,"c1ccc2ccccc2c1","c1ccc(Nc2cc3ccccc3cc2Nc2ccccc2)cc1",[],"[ch&r6,CH1&r5:1]>>[*:1](-N-c1ccccc1)",true,-0.2023864956],[null,199.1564854641,2,"completed",-5.146556,2.0,2,"c1ccc2ccccc2c1","c1ccc(Nc2cccc3cccc(Nc4ccccc4)c23)cc1",[],"[ch&r6,CH1&r5:1]>>[*:1](-N-c1ccccc1)",true,-0.2018052568],[null,216.3032537008,2,"completed",-4.924468,2.0,2,"c1ccc2ccccc2c1","c1ccc(Nc2ccc3cc(Nc4ccccc4)ccc3c2)cc1",[],"[ch&r6,CH1&r5:1]>>[*:1](-N-c1ccccc1)",true,-0.248766405],[null,79.8706201448,2,"completed",-5.112332,2.0,2,"c1ccc2ccccc2c1","c1ccc(Nc2ccc3ccc(Nc4ccccc4)cc3c2)cc1",[],"[ch&r6,CH1&r5:1]>>[*:1](-N-c1ccccc1)",true,-0.0803357597],[null,229.1609018144,2,"completed",-7.066872,2.0,2,"c1ccc2ccccc2c1","O=c1occc2ccoc(=O)c12",[],"[c:1]1[c:2][ch:3][ch:4][c:5][c:6]1>>[c:1]1[c:2][o:3][c:4](=O)[c:5][c:6]1",true,-1.395751266],[null,399.5055558658,2,"completed",-6.994928,2.0,2,"c1ccc2ccccc2c1","O=c1ccc2oc(=O)ccc2o1",[],"[c:1]1[c:2][ch:3][ch:4][c:5][c:6]1>>[c:1]1[c:2][o:3][c:4](=O)[c:5][c:6]1",true,-1.3853061866],[null,533.2618981557,2,"completed",-6.786364,2.0,2,"c1ccc2ccccc2c1","O=c1occc2c(=O)occc12",[],"[c:1]1[c:2][ch:3][ch:4][c:5][c:6]1>>[c:1]1[c:2][o:3][c:4](=O)[c:5][c:6]1",true,-1.2953153233],[null,360.371978311,2,"completed",-7.020964,2.0,2,"c1ccc2ccccc2c1","O=c1ccc2ccc(=O)oc2o1",[],"[c:1]1[c:2][ch:3][ch:4][c:5][c:6]1>>[c:1]1[c:2][o:3][c:4](=O)[c:5][c:6]1",true,-1.3921272501],[null,518.7315998322,2,"completed",-6.423516,2.0,2,"c1ccc2ccccc2c1","O=c1ccoc2occc(=O)c12",[],"[ch:1]1[c:2][c:3][ch:4][c:5][c:6]1>>[o:1]1[c:2][c:3][C:4](=O)[c:5][c:6]1",true,-1.0617969805],[null,254.3160240606,2,"completed",-6.761892,2.0,2,"c1ccc2ccccc2c1","O=c1ccoc2c(=O)ccoc12",[],"[ch:1]1[c:2][c:3][ch:4][c:5][c:6]1>>[o:1]1[c:2][c:3][C:4](=O)[c:5][c:6]1",true,-1.1907981776],[null,153.2756264159,2,"completed",-5.873448,2.0,2,"c1ccncc1","c1ccc(-c2cccc(-c3ccccc3)n2)cc1",[],"[cH&r6,CH&r5:1]>>[#6:1](-[c]1[ch]ccc[ch]1)",true,-0.5626918374],[null,233.00696158,2,"completed",-5.917516,2.0,2,"c1ccncc1","c1ccc(-c2cncc(-c3ccccc3)c2)cc1",[],"[cH&r6,CH&r5:1]>>[#6:1](-[c]1[ch]ccc[ch]1)",true,-0.6178795394],[null,164.2073063984,2,"completed",-5.703248,2.0,2,"c1ccncc1","c1ccc2cc3cnccc3cc2c1",[],"[cH&r6:1][cH&r6:2]>>[c:1]2cccc[c:2]2",true,-0.4530772922],[null,148.299569521,2,"completed",-5.765992,2.0,2,"c1ccncc1","c1ccc2nc3ccccc3cc2c1",[],"[cH&r6:1][cH&r6:2]>>[c:1]2cccc[c:2]2",true,-0.4892136352],[null,166.8260108535,2,"completed",-5.765716,2.0,2,"c1ccncc1","C(=Cc1cncc(C=Cc2ccccc2)c1)c1ccccc1",[],"[ch&r6,CH1&r5:1]>>[*:1](-C=C-c1ccccc1)",true,-0.4949626615],[null,164.3342727832,2,"completed",-5.680156,2.0,2,"c1ccncc1","C(=Cc1cccc(C=Cc2ccccc2)n1)c1ccccc1",[],"[ch&r6,CH1&r5:1]>>[*:1](-C=C-c1ccccc1)",true,-0.4380986596],[null,185.8051797821,2,"completed",-5.896264,2.0,2,"c1ccncc1","C(#Cc1cncc(C#Cc2ccccc2)c1)c1ccccc1",[],"[ch&r6,CH1&r5:1]>>[*:1](-C#C-c1ccccc1)",true,-0.5875384073],[null,142.1025214143,2,"completed",-5.852196,2.0,2,"c1ccncc1","C(#Cc1cccc(C#Cc2ccccc2)n1)c1ccccc1",[],"[ch&r6,CH1&r5:1]>>[*:1](-C#C-c1ccccc1)",true,-0.5453756041],[null,881.7338755149,2,"completed",-5.935548,2.0,2,"c1ccncc1","c1cncnc1",[],"[ch&r6:0]>>[nr6:0]",true,-1.0580848042],[null,866.0938611421,2,"completed",-5.770408,2.0,2,"c1ccncc1","c1cnccn1",[],"[ch&r6:0]>>[nr6:0]",true,-0.9850622065],[null,1164.8084822666,2,"completed",-5.747868,2.0,2,"c1ccncc1","c1ccnnc1",[],"[ch&r6:0]>>[nr6:0]",true,-1.2499791773],[null,115.709519938,2,"completed",-5.158516,2.0,2,"c1ccncc1","c1ccc(Nc2cccc(Nc3ccccc3)n2)cc1",[],"[ch&r6,CH1&r5:1]>>[*:1](-N-c1ccccc1)",true,-0.1227457246],[null,166.6832597341,2,"completed",-5.215556,2.0,2,"c1ccncc1","c1ccc(Nc2cncc(Nc3ccccc3)c2)cc1",[],"[ch&r6,CH1&r5:1]>>[*:1](-N-c1ccccc1)",true,-0.1852737751],[null,151.0257153473,2,"completed",-5.726708,2.0,2,"C(=Cc1ccccc1)c1ccccc1","C(=Cc1cc(-c2ccccc2)cc(-c2ccccc2)c1)c1ccccc1",[],"[cH&r6,CH&r5:1]>>[#6:1](-[c]1[ch]ccc[ch]1)",true,-0.4639640031],[null,341.7842121762,2,"completed",-5.702604,2.0,2,"C(=Cc1ccccc1)c1ccccc1","C(=Cc1c(-c2ccccc2)cccc1-c1ccccc1)c1ccccc1",[],"[cH&r6,CH&r5:1]>>[#6:1](-[c]1[ch]ccc[ch]1)",true,-0.5429096815],[null,249.4624523189,2,"completed",-5.578312,2.0,2,"C(=Cc1ccccc1)c1ccccc1","C(=Cc1ccc(-c2ccccc2)cc1)c1ccc(-c2ccccc2)cc1",[],"[cH&r6,CH&r5:1]>>[#6:1](-[c]1[ch]ccc[ch]1)",true,-0.4175342813],[null,455.6924455648,2,"completed",-5.803528,2.0,2,"C(=Cc1ccccc1)c1ccccc1","C(=Cc1ccccc1-c1ccccc1)c1ccccc1-c1ccccc1",[],"[cH&r6,CH&r5:1]>>[#6:1](-[c]1[ch]ccc[ch]1)",true,-0.6709559687],[null,150.9705255977,2,"completed",-5.725604,2.0,2,"C(=Cc1ccccc1)c1ccccc1","C(=Cc1cccc(-c2ccccc2)c1)c1cccc(-c2ccccc2)c1",[],"[cH&r6,CH&r5:1]>>[#6:1](-[c]1[ch]ccc[ch]1)",true,-0.4632153693],[null,326.0818804323,2,"completed",-5.539212,2.0,2,"C(=Cc1ccccc1)c1ccccc1","C(=Cc1cccc2ccccc12)c1cccc2ccccc12",[],"[cH&r6:1][cH&r6:2]>>[c:1]2cccc[c:2]2",true,-0.4481672806],[null,188.1050606217,2,"completed",-5.567456,2.0,2,"C(=Cc1ccccc1)c1ccccc1","C(=Cc1ccc2ccccc2c1)c1ccc2ccccc2c1",[],"[cH&r6:1][cH&r6:2]>>[c:1]2cccc[c:2]2",true,-0.3774333301],[null,255.4530562048,2,"completed",-5.324208,2.0,2,"C(=Cc1ccccc1)c1ccccc1","C1=CC(C=CC2=CCC=C2)=CC1",[],"[c:0]1[ch:1][ch][c:3][c!r5:4][c!r5:5]1>>[c:0]1[CH2:1][c:3][c:4][c:5]1",true,-0.2998135842],[null,327.8330188685,2,"completed",-5.129904,2.0,2,"C(=Cc1ccccc1)c1ccccc1","C1=CCC(C=CC2=CC=CC2)=C1",[],"[c:0]1[ch:1][ch][c:3][c!r5:4][c!r5:5]1>>[c:0]1[CH2:1][c:3][c:4][c:5]1",true,-0.3285006398],[null,161.1127333031,2,"completed",-5.666908,2.0,2,"C(=Cc1ccccc1)c1ccccc1","C(=Cc1cccc(C=Cc2ccccc2)c1)c1ccccc1",[],"[ch&r6,CH1&r5:1]>>[*:1](-C=C-c1ccccc1)",true,-0.4282940652],[null,229.5702205461,2,"completed",-5.500572,2.0,2,"C(=Cc1ccccc1)c1ccccc1","C(=Cc1ccc(C=Cc2ccccc2)cc1)c1ccccc1",[],"[ch&r6,CH1&r5:1]>>[*:1](-C=C-c1ccccc1)",true,-0.3623904945],[null,333.0640965866,2,"completed",-5.609684,2.0,2,"C(=Cc1ccccc1)c1ccccc1","C(=Cc1ccccc1C=Cc1ccccc1)c1ccccc1",[],"[ch&r6,CH1&r5:1]>>[*:1](-C=C-c1ccccc1)",true,-0.4880807357],[null,174.7662276953,2,"completed",-5.873816,2.0,2,"C(=Cc1ccccc1)c1ccccc1","C(=Cc1ccccn1)c1ccccn1",[],"[ch&r6:0]>>[nr6:0]",true,-0.5691668677],[null,420.2667936602,2,"completed",-6.064072,2.0,2,"C(=Cc1ccccc1)c1ccccc1","C(=Cc1ccncc1)c1ccncc1",[],"[ch&r6:0]>>[nr6:0]",true,-0.7950139874],[null,434.9734146722,2,"completed",-5.976212,2.0,2,"C(=Cc1ccccc1)c1ccccc1","C(=Cc1cccnc1)c1cccnc1",[],"[ch&r6:0]>>[nr6:0]",true,-0.7519296053],[null,466.951261464,2,"completed",-6.446148,2.0,2,"C(=Cc1ccccc1)c1ccccc1","O=c1ccc(C=Cc2ccc(=O)oc2)co1",[],"[c:1]1[c:2][ch:3][ch:4][c:5][c:6]1>>[c:1]1[c:2][o:3][c:4](=O)[c:5][c:6]1",true,-1.0516556257],[null,382.9653075393,2,"completed",-5.933432,2.0,2,"C(=Cc1ccccc1)c1ccccc1","O=c1occcc1C=Cc1cccoc1=O",[],"[c:1]1[c:2][ch:3][ch:4][c:5][c:6]1>>[c:1]1[c:2][o:3][c:4](=O)[c:5][c:6]1",true,-0.6978687463],[null,202.1643819247,2,"completed",-6.410176,2.0,2,"C(=Cc1ccccc1)c1ccccc1","O=c1cccc(C=Cc2cccc(=O)o2)o1",[],"[c:1]1[c:2][ch:3][ch:4][c:5][c:6]1>>[c:1]1[c:2][o:3][c:4](=O)[c:5][c:6]1",true,-0.9391407782],[null,199.9180439987,2,"completed",-6.779924,2.0,2,"C(=Cc1ccccc1)c1ccccc1","O=c1cc(C=Cc2ccoc(=O)c2)cco1",[],"[c:1]1[c:2][ch:3][ch:4][c:5][c:6]1>>[c:1]1[c:2][o:3][c:4](=O)[c:5][c:6]1",true,-1.1928193915],[null,92.8430880756,2,"completed",-6.527752,2.0,2,"C(=Cc1ccccc1)c1ccccc1","O=c1ccoc(C=Cc2cc(=O)cco2)c1",[],"[ch:1]1[c:2][c:3][ch:4][c:5][c:6]1>>[o:1]1[c:2][c:3][C:4](=O)[c:5][c:6]1",true,-1.0037295293],[null,671.682692097,2,"completed",-5.96738,2.0,2,"C(=Cc1ccccc1)c1ccccc1","O=c1ccocc1C=Cc1coccc1=O",[],"[ch:1]1[c:2][c:3][ch:4][c:5][c:6]1>>[o:1]1[c:2][c:3][C:4](=O)[c:5][c:6]1",true,-0.9054325985],[0.7810831378,140.8141536371,3,"completed",-4.735592,3.0,3,"c1ccc2c(Nc3cccc4ccccc34)cccc2c1","C1=c2cccc(Nc3cccc4c3=CCC=4)c2=CC1",{},"[c:0]1[ch:1][ch][c:3][c!r5:4][c!r5:5]1>>[c:0]1[CH2:1][c:3][c:4][c:5]1",null,-0.2913713939],[0.7797175538,172.7540231861,3,"completed",-4.757488,3.0,3,"c1ccc2cc(Nc3ccc4ccccc4c3)ccc2c1","C1=c2ccc(Nc3ccc4c(c3)=CCC=4)cc2=CC1",{},"[c:0]1[ch:1][ch][c:3][c!r5:4][c!r5:5]1>>[c:0]1[CH2:1][c:3][c:4][c:5]1",null,-0.2955131857],[0.7239061221,146.6637926013,3,"completed",-5.021712,3.0,3,"c1ccc2c(Nc3cccc4ccccc34)cccc2c1","C1=Cc2c(cccc2Nc2cccc3c2C=CC3)C1",{},"[c:0]1[ch:1][ch][c:3][c!r5:4][c!r5:5]1>>[c:0]1[CH2:1][c:3][c:4][c:5]1",null,-0.1565678237],[0.7237291647,118.8938982557,3,"completed",-4.546532,3.0,3,"c1ccc2c(Nc3cccc4ccccc34)cccc2c1","C1=c2ccccc2=C(NC2=c3ccccc3=CC2)C1",{},"[c:0]1[ch:1][ch][c:3][c!r5:4][c!r5:5]1>>[c:0]1[CH2:1][c:3][c:4][c:5]1",null,-0.405260292],[0.7122716421,226.4025676848,3,"completed",-5.093196,3.0,3,"O=c1ccoc(-c2c(Nc3ccccc3)cccc2Nc2ccccc2)c1","O=c1ccoc(-c2c(NC3=CC=CC3)cccc2NC2=CC=CC2)c1",{},"[c:0]1[ch:1][ch][c:3][c!r5:4][c!r5:5]1>>[c:0]1[CH2:1][c:3][c:4][c:5]1",null,-0.2264526593],[0.7096968928,132.6694404249,3,"completed",-4.748288,3.0,3,"C1=c2cc(Nc3ccccc3)c(Nc3ccccc3)cc2=CC1","C1=CCC(Nc2cc3c(cc2NC2=CC=CC2)=CCC=3)=C1",{},"[c:0]1[ch:1][ch][c:3][c!r5:4][c!r5:5]1>>[c:0]1[CH2:1][c:3][c:4][c:5]1",null,-0.2796691484],[0.7087671777,160.3473427522,3,"completed",-4.978932,3.0,3,"c1ccc2cc(Nc3ccc4ccccc4c3)ccc2c1","C1=Cc2ccc(Nc3ccc4c(c3)CC=C4)cc2C1",{},"[c:0]1[ch:1][ch][c:3][c!r5:4][c!r5:5]1>>[c:0]1[CH2:1][c:3][c:4][c:5]1",null,-0.1813654488],[0.7087671777,141.5417785493,3,"completed",-5.024656,3.0,3,"c1ccc2cc(Nc3ccc4ccccc4c3)ccc2c1","C1=Cc2cc(Nc3ccc4c(c3)C=CC4)ccc2C1",{},"[c:0]1[ch:1][ch][c:3][c!r5:4][c!r5:5]1>>[c:0]1[CH2:1][c:3][c:4][c:5]1",null,-0.1510485586],[0.708196782,195.7777565831,3,"completed",-4.678736,3.0,3,"C1=CC(Nc2cc3ccccc3cc2NC2=CCC=C2)=CC1","C1=CC(Nc2cc3c(cc2NC2=CCC=C2)=CCC=3)=CC1",{},"[c:0]1[ch:1][ch][c:3][c!r5:4][c!r5:5]1>>[c:0]1[CH2:1][c:3][c:4][c:5]1",null,-0.3539575896],[0.7065765126,147.6454845545,3,"completed",-4.956484,3.0,3,"C1=CC(c2cc(Nc3ccccc3)cc(C3=CCC=C3)c2)=CC1","C1=CC(Nc2cc(C3=CCC=C3)cc(C3=CCC=C3)c2)=CC1",{},"[c:0]1[ch:1][ch][c:3][c!r5:4][c!r5:5]1>>[c:0]1[CH2:1][c:3][c:4][c:5]1",null,-0.178582311],[0.700303719,152.0746305763,3,"completed",-4.86016,3.0,3,"C1=CC(c2c(Nc3ccccc3)cccc2Nc2ccccc2)=CC1","C1=CC(Nc2cccc(NC3=CCC=C3)c2C2=CCC=C2)=CC1",{},"[c:0]1[ch:1][ch][c:3][c!r5:4][c!r5:5]1>>[c:0]1[CH2:1][c:3][c:4][c:5]1",null,-0.2265238924],[0.6974744958,149.0365087739,3,"completed",-4.895856,3.0,3,"C1=CCC(c2c(Nc3ccccc3)cccc2Nc2ccccc2)=C1","C1=CCC(c2c(NC3=CCC=C3)cccc2NC2=CCC=C2)=C1",{},"[c:0]1[ch:1][ch][c:3][c!r5:4][c!r5:5]1>>[c:0]1[CH2:1][c:3][c:4][c:5]1",null,-0.2064764383],[0.6944159594,227.7649006693,3,"completed",-4.544416,3.0,3,"C1=CC(Nc2cccc(NC3=CCC=C3)c2)=CC1","c1cc(Nc2cc[nH]c2)cc(Nc2cc[nH]c2)c1",{},"[#6H2r5:1]>>[NH:1]",null,-0.4506960225],[0.6940876335,165.9581143865,3,"completed",-5.145176,3.0,3,"O=c1ccoc(-c2c(Nc3ccccc3)cccc2Nc2ccccc2)c1","O=c1ccoc(-c2c(NC3=CCC=C3)cccc2NC2=CCC=C2)c1",{},"[c:0]1[ch:1][ch][c:3][c!r5:4][c!r5:5]1>>[c:0]1[CH2:1][c:3][c:4][c:5]1",null,-0.1689441402],[0.6931896866,141.8344471949,3,"completed",-4.745712,3.0,3,"C1=C(NC2=CCC(c3ccccc3)=C2)C=C(c2ccccc2)C1","C1=CC(C2=CC(NC3=CCC(C4=CCC=C4)=C3)=CC2)=CC1",{},"[c:0]1[ch:1][ch][c:3][c!r5:4][c!r5:5]1>>[c:0]1[CH2:1][c:3][c:4][c:5]1",null,-0.2856952993],[0.6899319915,105.5240958354,3,"completed",-5.27692,3.0,3,"C1=CC(c2cc(Nc3ccccc3)cc(C3=CCC=C3)c2)=CC1","C1=CC(c2cc(Nc3ccccn3)cc(C3=CCC=C3)c2)=CC1",{},"[ch&r6:0]>>[nr6:0]",null,-0.1627042444],[0.6898111722,177.9294750007,3,"completed",-4.851144,3.0,3,"C1=CC(c2cc(Nc3ccccc3)cc(C3=CCC=C3)c2)=CC1","C1=CCC(Nc2cc(C3=CCC=C3)cc(C3=CCC=C3)c2)=C1",{},"[c:0]1[ch:1][ch][c:3][c!r5:4][c!r5:5]1>>[c:0]1[CH2:1][c:3][c:4][c:5]1",null,-0.2490065448],[0.6895385223,124.5604723606,3,"completed",-4.85326,3.0,3,"C1=CC(c2cc(Nc3ccccc3)cc(Nc3ccccc3)c2)=CC1","C1=CC(Nc2cc(NC3=CCC=C3)cc(C3=CCC=C3)c2)=CC1",{},"[c:0]1[ch:1][ch][c:3][c!r5:4][c!r5:5]1>>[c:0]1[CH2:1][c:3][c:4][c:5]1",null,-0.2129479251],[0.6881604878,168.1481616862,3,"completed",-4.827868,3.0,3,"C1=CC(c2c(Nc3ccccc3)cccc2Nc2ccccc2)=CC1","C1=CCC(Nc2cccc(NC3=CC=CC3)c2C2=CCC=C2)=C1",{},"[c:0]1[ch:1][ch][c:3][c!r5:4][c!r5:5]1>>[c:0]1[CH2:1][c:3][c:4][c:5]1",null,-0.2540888796],[0.6880217844,156.659074058,3,"completed",-4.624824,3.0,3,"C1=CC(c2ccccc2)=C(NC2=C(c3ccccc3)C=CC2)C1","C1=CC(C2=C(NC3=C(C4=CCC=C4)C=CC3)CC=C2)=CC1",{},"[c:0]1[ch:1][ch][c:3][c!r5:4][c!r5:5]1>>[c:0]1[CH2:1][c:3][c:4][c:5]1",null,-0.3676686806],[0.6880217844,170.513631158,3,"completed",-4.643684,3.0,3,"C1=CC(c2ccccc2Nc2ccccc2C2=CCC=C2)=CC1","C1=CC(C2=C(NC3=C(C4=CCC=C4)CC=C3)C=CC2)=CC1",{},"[c:0]1[ch:1][ch][c:3][c!r5:4][c!r5:5]1>>[c:0]1[CH2:1][c:3][c:4][c:5]1",null,-0.3620839701],[0.6862856621,104.7361806702,3,"completed",-5.385112,3.0,3,"C1=CC(c2cc(Nc3ccccc3)cc(C3=CCC=C3)c2)=CC1","C1=CC(c2cc(Nc3ccccc3)cc(C3=CCC=C3)n2)=CC1",{},"[ch&r6:0]>>[nr6:0]",null,-0.2253912272],[0.6820682019,128.0097283276,3,"completed",-5.129352,3.0,3,"c1ccc2c(Nc3cccc4ccccc34)cccc2c1","C1=Cc2cccc(Nc3cccc4c3CC=C4)c2C1",{},"[c:0]1[ch:1][ch][c:3][c!r5:4][c!r5:5]1>>[c:0]1[CH2:1][c:3][c:4][c:5]1",null,-0.1296481589],[0.6796836701,138.4588506077,3,"completed",-5.020424,3.0,3,"C1=CCC(c2cc(Nc3ccccc3)cc(C3=CC=CC3)c2)=C1","C1=CCC(c2cc(NC3=CCC=C3)cc(C3=CC=CC3)c2)=C1",{},"[c:0]1[ch:1][ch][c:3][c!r5:4][c!r5:5]1>>[c:0]1[CH2:1][c:3][c:4][c:5]1",null,-0.1492437597],[0.679466729,150.8370866878,3,"completed",-4.744976,3.0,3,"C1=C(NC2=CCC=C2c2ccccc2)C(c2ccccc2)=CC1","C1=CC(C2=CCC=C2NC2=CCC=C2C2=CCC=C2)=CC1",{},"[c:0]1[ch:1][ch][c:3][c!r5:4][c!r5:5]1>>[c:0]1[CH2:1][c:3][c:4][c:5]1",null,-0.2907102107],[0.6785851867,138.5665955586,3,"completed",-4.902664,3.0,3,"C1=CCC(c2cc(Nc3ccccc3)cc(Nc3ccccc3)c2)=C1","C1=CCC(c2cc(NC3=CCC=C3)cc(NC3=CCC=C3)c2)=C1",{},"[c:0]1[ch:1][ch][c:3][c!r5:4][c!r5:5]1>>[c:0]1[CH2:1][c:3][c:4][c:5]1",null,-0.1956579538],[0.6777564606,155.5027587279,3,"completed",-4.784628,3.0,3,"C1=CCC(c2ccccc2Nc2ccccc2C2=CC=CC2)=C1","C1=CCC(C2=CCC=C2NC2=CCC=C2C2=CC=CC2)=C1",{},"[c:0]1[ch:1][ch][c:3][c!r5:4][c!r5:5]1>>[c:0]1[CH2:1][c:3][c:4][c:5]1",null,-0.2700301135],[0.6712063667,266.8283120459,3,"completed",-4.911864,3.0,3,"C1=c2cc(Nc3ccccc3)c(Nc3ccccc3)cc2=CC1","C1=c2cc(Nc3ccccn3)c(Nc3ccccn3)cc2=CC1",{},"[ch&r6:0]>>[nr6:0]",null,-0.2975583536],[0.6710837839,170.107313962,3,"completed",-4.865128,3.0,3,"C1=CCC(c2c(Nc3ccccc3)cccc2Nc2ccccc2)=C1","C1=CCC(Nc2cccc(NC3=CC=CC3)c2C2=CC=CC2)=C1",{},"[c:0]1[ch:1][ch][c:3][c!r5:4][c!r5:5]1>>[c:0]1[CH2:1][c:3][c:4][c:5]1",null,-0.2365740431],[0.670663404,112.3789785398,3,"completed",-5.139656,3.0,3,"c1ccc(-c2cccc(Nc3cccc(-c4ccccc4)c3)c2)cc1","C1=CC(c2cccc(Nc3cccc(C4=CCC=C4)c3)c2)=CC1",{},"[c:0]1[ch:1][ch][c:3][c!r5:4][c!r5:5]1>>[c:0]1[CH2:1][c:3][c:4][c:5]1",null,-0.1157566758],[0.6687995963,119.5736858211,3,"completed",-5.17342,3.0,3,"C1=CCC(c2cc(Nc3ccccc3)cc(C3=CC=CC3)c2)=C1","c1ccc(Nc2cc(-c3ccc[nH]3)cc(-c3ccc[nH]3)c2)cc1",{},"[#6H2r5:1]>>[NH:1]",null,-0.1301507187],[0.668046188,165.6975894996,3,"completed",-4.869912,3.0,3,"C1=CC(Nc2cccc(NC3=CCC=C3)c2)=CC1","c1cc(Nc2ccsc2)cc(Nc2ccsc2)c1",{},"[#6H2r5:1]>>[S:1]",null,-0.2310768923],[0.6674306784,170.6180026948,3,"completed",-4.661072,3.0,3,"C1=Cc2c(cccc2Nc2cccc3c2C=CC3)C1","c1cc(Nc2cccc3[nH]ccc23)c2cc[nH]c2c1",{},"[#6H2r5:1]>>[NH:1]",null,-0.3514439067],[0.6669982784,157.3618100422,3,"completed",-4.8229,3.0,3,"C1=Cc2cccc(Nc3cccc4c3CC=C4)c2C1","c1cc(Nc2cccc3cc[nH]c23)c2[nH]ccc2c1",{},"[#6H2r5:1]>>[NH:1]",null,-0.2497740983],[0.6663400103,369.8573909804,3,"completed",-4.79162,3.0,3,"C1=CCC(Nc2cccc(NC3=CC=CC3)c2)=C1","c1cc(Nc2ccc[nH]2)cc(Nc2ccc[nH]2)c1",{},"[#6H2r5:1]>>[NH:1]",null,-0.4282436452],[0.665180268,115.1426515704,3,"completed",-5.17388,3.0,3,"C1=CC(c2c(Nc3ccccc3)cccc2Nc2ccccc2)=CC1","C1=CC(c2c(Nc3ccccn3)cccc2Nc2ccccn2)=CC1",{},"[ch&r6:0]>>[nr6:0]",null,-0.1262235115],[0.6646258158,404.368774842,3,"completed",-4.327572,3.0,3,"C1=CC(Nc2ccccc2)=C(C2=C(Nc3ccccc3)C=CC2)C1","C1=CC(NC2=C(C3=C(NC4=CCC=C4)C=CC3)CC=C2)=CC1",{},"[c:0]1[ch:1][ch][c:3][c!r5:4][c!r5:5]1>>[c:0]1[CH2:1][c:3][c:4][c:5]1",null,-0.6751815782],[0.6646258158,346.5426073258,3,"completed",-4.3399,3.0,3,"C1=CC(Nc2ccccc2-c2ccccc2NC2=CCC=C2)=CC1","C1=CC(NC2=C(C3=C(NC4=CCC=C4)CC=C3)C=CC2)=CC1",{},"[c:0]1[ch:1][ch][c:3][c!r5:4][c!r5:5]1>>[c:0]1[CH2:1][c:3][c:4][c:5]1",null,-0.6349726479],[0.6644206396,366.1600554964,3,"completed",-4.72998,3.0,3,"C1=CCC(Nc2ccccc2NC2=CC=CC2)=C1","c1c[nH]c(Nc2ccccc2Nc2ccc[nH]2)c1",{},"[#6H2r5:1]>>[NH:1]",null,-0.4485102434],[0.6641416594,130.9910250668,3,"completed",-5.190716,3.0,3,"C1=CC(Nc2cc(NC3=CCC=C3)cc(-c3ccccc3)c2)=CC1","O=c1ccoc(-c2cc(NC3=CCC=C3)cc(NC3=CCC=C3)c2)c1",{},"[ch:1]1[c:2][c:3][ch:4][c:5][c:6]1>>[o:1]1[c:2][c:3][C:4](=O)[c:5][c:6]1",null,-0.1455714637],[0.6631816901,228.0302658854,3,"completed",-5.073232,3.0,3,"O=c1cccc(-c2c(Nc3ccccc3)cccc2Nc2ccccc2)o1","O=c1cccc(-c2c(NC3=CC=CC3)cccc2NC2=CC=CC2)o1",{},"[c:0]1[ch:1][ch][c:3][c!r5:4][c!r5:5]1>>[c:0]1[CH2:1][c:3][c:4][c:5]1",null,-0.2287988195],[0.6626914434,104.6082178882,3,"completed",-5.220432,3.0,3,"C1=CCC(c2cc(Nc3ccccc3)cc(C3=CC=CC3)c2)=C1","c1ccc(Nc2cc(-c3cccs3)cc(-c3cccs3)c2)cc1",{},"[#6H2r5:1]>>[S:1]",null,-0.1343494469],[0.6625666335,143.0839113289,3,"completed",-4.723264,3.0,3,"C1=CC(c2cccc(Nc3cccc(C4=CCC=C4)c3)c2)=CC1","C1=CC(C2=CCC(NC3=CC(C4=CCC=C4)=CC3)=C2)=CC1",{},"[c:0]1[ch:1][ch][c:3][c!r5:4][c!r5:5]1>>[c:0]1[CH2:1][c:3][c:4][c:5]1",null,-0.3000311857],[0.661982488,210.2852165725,3,"completed",-5.119876,3.0,3,"O=c1cc(-c2c(Nc3ccccc3)cccc2Nc2ccccc2)cco1","O=c1cc(-c2c(NC3=CC=CC3)cccc2NC2=CC=CC2)cco1",{},"[c:0]1[ch:1][ch][c:3][c!r5:4][c!r5:5]1>>[c:0]1[CH2:1][c:3][c:4][c:5]1",null,-0.2107449868],[0.6617572378,157.3200430024,3,"completed",-5.134412,3.0,3,"O=c1cccc(-c2c(Nc3ccccc3)cccc2Nc2ccccc2)o1","O=c1cccc(-c2c(NC3=CCC=C3)cccc2NC2=CCC=C2)o1",{},"[c:0]1[ch:1][ch][c:3][c!r5:4][c!r5:5]1>>[c:0]1[CH2:1][c:3][c:4][c:5]1",null,-0.1591535326],[0.6612933933,247.53129984,3,"completed",-4.852248,3.0,3,"C1=CC(Nc2ccccc2-c2ccccc2NC2=CCC=C2)=CC1","C1=CC(NC2=CCC=C2C2=CCC=C2NC2=CCC=C2)=CC1",{},"[c:0]1[ch:1][ch][c:3][c!r5:4][c!r5:5]1>>[c:0]1[CH2:1][c:3][c:4][c:5]1",null,-0.3022390786],[0.6604187806,145.3723052747,3,"completed",-4.844244,3.0,3,"c1ccc(Nc2cccc(Nc3ccccc3)c2-c2ccccn2)cc1","C1=CC(Nc2cccc(NC3=CCC=C3)c2-c2ccccn2)=CC1",{},"[c:0]1[ch:1][ch][c:3][c!r5:4][c!r5:5]1>>[c:0]1[CH2:1][c:3][c:4][c:5]1",null,-0.2306177825],[0.6600430062,142.4113525885,3,"completed",-5.026772,3.0,3,"C1=Cc2c(cccc2Nc2cccc3c2C=CC3)C1","c1cc(Nc2cccc3sccc23)c2ccsc2c1",{},"[#6H2r5:1]>>[S:1]",null,-0.1513556736],[0.659745586,287.3572231376,3,"completed",-4.676988,3.0,3,"C1=Cc2cc(Nc3ccc4c(c3)C=CC4)ccc2C1","c1cc2cc(Nc3ccc4[nH]ccc4c3)ccc2[nH]1",{},"[#6H2r5:1]>>[NH:1]",null,-0.4126189019],[0.6593928902,312.3450582362,3,"completed",-4.523808,3.0,3,"C1=CC(NC2=CCC=C2NC2=CCC=C2)=CC1","C1=C(Nc2cc[nH]c2)C(Nc2cc[nH]c2)=CC1",{},"[#6H2r5:1]>>[NH:1]",null,-0.5101353483],[0.6630218754,153.2720997927,4,"completed",-5.093288,4.0,3,"C1=C(NC2=Cc3ccccc3C2)Cc2ccccc21","c1ccc2sc(Nc3cc4ccccc4s3)cc2c1",{},"[#6H2r5:1]>>[S:1]",null,-0.1533440952],[0.6353267639,522.9662987003,4,"completed",-4.61406,4.0,3,"C(#CC1=CC=CC1=C1C=CC=C1)C1=CC=CC1=C1C=CC=C1","C(#CC1=CC=CC1=C1SC=CS1)C1=CC=CC1=C1SC=CS1",{},"[CH,ch:0]1=[C,c:1][C,c:2]=[CH,ch:3][*:4]1>>[S:0]1[*:1]=,:[*:2][S:3][*:4]1",null,-0.6238599318],[0.6327483113,402.4379345047,4,"completed",-4.548004,4.0,3,"C1=CC(=C2C=CC(C3=CC(=C4C=CC=C4)C=C3)=C2)C=C1","C1=CSC(=C2C=CC(C3=CC(=C4SC=CS4)C=C3)=C2)S1",{},"[CH,ch:0]1=[C,c:1][C,c:2]=[CH,ch:3][*:4]1>>[S:0]1[*:1]=,:[*:2][S:3][*:4]1",null,-0.5579059843],[0.6261505324,388.9371934551,4,"completed",-4.53218,4.0,3,"C1=CC(=C2C=CC(C=CC3=CC(=C4C=CC=C4)C=C3)=C2)C=C1","C1=CSC(=C2C=CC(C=CC3=CC(=C4SC=CS4)C=C3)=C2)S1",{},"[CH,ch:0]1=[C,c:1][C,c:2]=[CH,ch:3][*:4]1>>[S:0]1[*:1]=,:[*:2][S:3][*:4]1",null,-0.5561094507],[0.6258940096,278.5618808362,4,"completed",-4.84912,4.0,4,"C1=CC(C2=CC(NC3=CCC(C4=CCC=C4)=C3)=CC2)=CC1","C1=CC(c2cc(Nc3csc(C4=CCC=C4)c3)cs2)=CC1",{},"[#6H2r5:1]>>[S:1]",null,-0.3292988019],[0.618792726,530.542998872,4,"completed",-4.466124,4.0,3,"C1=CC(=C2C=CC=C2C=CC2=CC=CC2=C2C=CC=C2)C=C1","C1=CC(=C2SC=CS2)C(C=CC2=CC=CC2=C2SC=CS2)=C1",{},"[CH,ch:0]1=[C,c:1][C,c:2]=[CH,ch:3][*:4]1>>[S:0]1[*:1]=,:[*:2][S:3][*:4]1",null,-0.6916337741],[0.6143426447,951.4191071891,4,"completed",-4.883896,4.0,3,"C1=CC(=C2C=CC=C2C2=CC=CC2=C2C=CC=C2)C=C1","C1=CC(=C2SC=CS2)C(C2=CC=CC2=C2SC=CS2)=C1",{},"[CH,ch:0]1=[C,c:1][C,c:2]=[CH,ch:3][*:4]1>>[S:0]1[*:1]=,:[*:2][S:3][*:4]1",null,-0.9633700107],[0.6094729734,161.0703514507,4,"completed",-4.978196,4.0,4,"C1=CC(c2cc(Nc3cccs3)cc(C3=CCC=C3)c2)=CC1","c1csc(Nc2cc(-c3ccsc3)cc(-c3ccsc3)c2)c1",{},"[#6H2r5:1]>>[S:1]",null,-0.1822454476],[0.6072067101,358.0471646276,4,"completed",-4.627216,4.0,3,"C(#CC1=CC(=C2C=CC=C2)C=C1)C1=CC(=C2C=CC=C2)C=C1","C(#CC1=CC(=C2SC=CS2)C=C1)C1=CC(=C2SC=CS2)C=C1",{},"[CH,ch:0]1=[C,c:1][C,c:2]=[CH,ch:3][*:4]1>>[S:0]1[*:1]=,:[*:2][S:3][*:4]1",null,-0.487570385],[0.6017162002,190.7735232847,4,"completed",-5.009384,4.0,4,"C1=CC(c2cc(Nc3ccsc3)cc(C3=CCC=C3)c2)=CC1","c1cc(Nc2cc(-c3ccsc3)cc(-c3ccsc3)c2)cs1",{},"[#6H2r5:1]>>[S:1]",null,-0.2010424192],[0.5974961195,106.4828083591,4,"completed",-5.320988,4.0,3,"C1=CC(NC2=CCC=C2)=CC1","C1=CC(=C2C=CC(NC3=CC(=C4C=CC=C4)C=C3)=C2)C=C1",{},"[r5:1][CH2r5:2][r5:3]>>[r5:1][C:2](=C1cccc1)[r5:3]",null,-0.1877979755],[0.5972684648,174.273633203,4,"completed",-5.044252,4.0,4,"C1=CCC(Nc2cc(-c3ccsc3)cc(-c3ccsc3)c2)=C1","c1coc(Nc2cc(-c3ccsc3)cc(-c3ccsc3)c2)c1",{},"[#6H2r5:1]>>[O:1]",null,-0.178589307],[0.5907853793,207.7641115777,4,"completed",-4.971296,4.0,3,"C1=C(NC2=Cc3ccccc3C2)Cc2ccccc21","c1ccc2[nH]c(Nc3cc4ccccc4[nH]3)cc2c1",{},"[#6H2r5:1]>>[NH:1]",null,-0.2264567037],[0.5901437852,401.6780737437,4,"completed",-4.430428,4.0,4,"C1=CC(C2=CC(NC3=CCC(C4=CCC=C4)=C3)=CC2)=CC1","C1=CC(c2cc(Nc3c[nH]c(C4=CCC=C4)c3)c[nH]2)=CC1",{},"[#6H2r5:1]>>[NH:1]",null,-0.6172725005],[0.5893086751,172.2731027697,4,"completed",-4.708728,4.0,4,"C1=CC(C2=C(NC3=C(C4=CCC=C4)CC=C3)C=CC2)=CC1","C1=CC(c2sccc2Nc2ccsc2C2=CCC=C2)=CC1",{},"[#6H2r5:1]>>[S:1]",null,-0.3235644807],[0.5890554037,137.7866231846,4,"completed",-5.256496,4.0,4,"C1=CC(c2cc(NC3=NCC=C3)cc(C3=CCC=C3)c2)=CC1","C1=CC(Nc2cc(-c3ccsc3)cc(-c3ccsc3)c2)=NC1",{},"[#6H2r5:1]>>[S:1]",null,-0.1760276755],[0.5885704829,171.7899675415,4,"completed",-4.7493,4.0,3,"C1=CC(C=CC2=CCC=C2C=CC2=CCC=C2)=CC1","C(=CC1=CCC=C1C=CC1=CSCS1)C1=CSCS1",{},"[CH,ch:0]1=[C,c:1][C,c:2]=[CH,ch:3][*:4]1>>[S:0]1[*:1]=,:[*:2][S:3][*:4]1",null,-0.2996283248],[0.5864020579,280.5069374727,4,"completed",-4.8068,4.0,4,"C1=CC(c2cc(Nc3cc[nH]c3)cc(C3=CCC=C3)c2)=CC1","c1cc(Nc2cc(-c3ccsc3)cc(-c3ccsc3)c2)c[nH]1",{},"[#6H2r5:1]>>[S:1]",null,-0.3475738764],[0.5861742831,151.1330737819,4,"completed",-5.174156,4.0,4,"C1=CC(c2cc(NC3=NC=CC3)cc(C3=CCC=C3)c2)=CC1","C1=CN=C(Nc2cc(-c3ccsc3)cc(-c3ccsc3)c2)C1",{},"[#6H2r5:1]>>[S:1]",null,-0.1597991584],[0.5855341709,204.1702581627,4,"completed",-5.096324,4.0,4,"C1=CC(c2cc(Nc3ccoc3)cc(C3=CCC=C3)c2)=CC1","c1cc(Nc2cc(-c3ccsc3)cc(-c3ccsc3)c2)co1",{},"[#6H2r5:1]>>[S:1]",null,-0.2041864728],[0.5843541268,199.0704671204,4,"completed",-4.771288,4.0,4,"C1=CC(c2cc(Nc3ccsc3)cc(C3=CCC=C3)c2)=CC1","c1cc(-c2cc(Nc3ccsc3)cc(-c3cc[nH]c3)c2)c[nH]1",{},"[#6H2r5:1]>>[NH:1]",null,-0.3042602908],[0.583486145,150.4009412795,4,"completed",-5.171948,4.0,4,"C1=CC(Nc2cc(C3=CCC=C3)nc(C3=CCC=C3)c2)=CC1","C1=CC(Nc2cc(-c3ccsc3)nc(-c3ccsc3)c2)=CC1",{},"[#6H2r5:1]>>[S:1]",null,-0.1586093797],[0.5834825064,168.4673171286,4,"completed",-5.061088,4.0,3,"C1=CCC(NC2=CC=CC2)=C1","C1=CC(=C2C=CC=C2NC2=CC=CC2=C2C=CC=C2)C=C1",{},"[r5:1][CH2r5:2][r5:3]>>[r5:1][C:2](=C1cccc1)[r5:3]",null,-0.1706551124],[0.5803887336,124.6502583658,4,"completed",-5.025484,4.0,4,"C1=CC(c2cc(NC3=CCC=N3)cc(C3=CCC=C3)c2)=CC1","C1=NC(Nc2cc(-c3ccsc3)cc(-c3ccsc3)c2)=CC1",{},"[#6H2r5:1]>>[S:1]",null,-0.1351239346],[0.5788768708,158.6642072116,4,"completed",-5.072588,4.0,4,"C1=CCC(c2cc(Nc3ccsc3)cc(C3=CC=CC3)c2)=C1","c1coc(-c2cc(Nc3ccsc3)cc(-c3ccco3)c2)c1",{},"[#6H2r5:1]>>[O:1]",null,-0.1598202908],[0.5777842089,119.8068171211,4,"completed",-5.305992,4.0,4,"C1=CC(c2cc(Nc3ccccn3)cc(C3=CCC=C3)c2)=CC1","c1ccc(Nc2cc(-c3ccsc3)cc(-c3ccsc3)c2)nc1",{},"[#6H2r5:1]>>[S:1]",null,-0.1874718603],[0.5774760241,117.8940577675,4,"completed",-5.187128,4.0,4,"C1=CCC(c2cc(NC3=CCC=N3)cc(C3=CC=CC3)c2)=C1","C1=CN=C(c2cc(NC3=CCC=N3)cc(C3=NC=CC3)c2)C1",{},"[chr5,CH1r5:1]>>[n:1]",null,-0.1327356025],[0.5773526788,75.6394164922,4,"completed",-5.316388,4.0,3,"C1=CC(=C2C=CC(C=CC3=CC(=C4C=CC=C4)C=C3)=C2)C=C1","C1=CC(=C2SC=C(C=CC3=CSC(=C4C=CC=C4)S3)S2)C=C1",{},"[CH,ch:0]1=[C,c:1][C,c:2]=[CH,ch:3][*:4]1>>[S:0]1[*:1]=,:[*:2][S:3][*:4]1",null,-0.1693073151],[0.5771230192,166.0755092939,4,"completed",-5.206632,4.0,4,"C1=CC(c2cc(NC3=CCN=C3)cc(C3=CCC=C3)c2)=CC1","C1=NCC=C1Nc1cc(-c2ccsc2)cc(-c2ccsc2)c1",{},"[#6H2r5:1]>>[S:1]",null,-0.182078452],[0.5754954973,179.2597547818,4,"completed",-4.758224,4.0,3,"C(#CC1=CCC=C1C#CC1=CCC=C1)C1=CCC=C1","C(#CC1=CCC=C1C#CC1=CSCS1)C1=CSCS1",{},"[CH,ch:0]1=[C,c:1][C,c:2]=[CH,ch:3][*:4]1>>[S:0]1[*:1]=,:[*:2][S:3][*:4]1",null,-0.2989504448],[0.5744635589,276.3307053354,4,"completed",-4.823636,4.0,4,"C1=CC(C2=CCC=C2NC2=CCC=C2C2=CCC=C2)=CC1","C1=CC(c2cscc2Nc2cscc2C2=CCC=C2)=CC1",{},"[#6H2r5:1]>>[S:1]",null,-0.3373179781],[0.5743512985,327.8587258886,4,"completed",-4.762272,4.0,4,"C1=CCC(c2cc(NC3=CSCS3)cc(C3=CC=CC3)c2)=C1","C1=CCC(c2cc(NC3=CSCS3)cc(C3=CC=CC3)n2)=C1",{},"[ch&r6:0]>>[nr6:0]",null,-0.4042039623],[0.5739031976,125.0568038175,4,"completed",-5.079304,4.0,4,"C1=CC(Nc2cc(C3=NCC=C3)cc(C3=NCC=C3)c2)=CC1","C1=CC(c2cc(NC3=CCC=N3)cc(C3=NCC=C3)c2)=NC1",{},"[chr5,CH1r5:1]>>[n:1]",null,-0.1258931418],[0.5737783743,133.0037061311,4,"completed",-5.4278,4.0,4,"C1=CC(Nc2cc(C3=NC=CC3)cc(C3=NC=CC3)c2)=CC1","C1=CC(Nc2cc(C3=NC=CC3)cc(C3=NC=CC3)c2)=NC1",{},"[chr5,CH1r5:1]>>[n:1]",null,-0.2652204318],[0.5736951928,89.2567350278,4,"completed",-5.367908,4.0,3,"C(#CC1=CSCS1)C1=CSCS1","C(#CC1=CSC(=C2C=CC=C2)S1)C1=CSC(=C2C=CC=C2)S1",{},"[r5:1][CH2r5:2][r5:3]>>[r5:1][C:2](=C1cccc1)[r5:3]",null,-0.2076929609],[0.5734396709,152.1659154555,4,"completed",-5.3726,4.0,4,"C1=CC(Nc2cc(C3=NC=CC3)cc(C3=NC=CC3)c2)=CC1","C1=CN=C(c2cc(NC3=CCN=C3)cc(C3=NC=CC3)c2)C1",{},"[chr5,CH1r5:1]>>[n:1]",null,-0.24406298],[0.5725012909,168.3974462441,4,"completed",-4.744056,4.0,3,"C1=CC(C2=CCC=C2C2=CCC=C2)=CC1","C1=C(C2=CCC=C2C2=CSCS2)SCS1",{},"[CH,ch:0]1=[C,c:1][C,c:2]=[CH,ch:3][*:4]1>>[S:0]1[*:1]=,:[*:2][S:3][*:4]1",null,-0.300730451],[0.5722943292,170.2407964716,4,"completed",-4.739732,4.0,4,"C1=CC(C2=CCC(NC3=CC(C4=CCC=C4)=CC3)=C2)=CC1","C1=C(NC2=CC(c3ccsc3)=CC2)CC=C1c1ccsc1",{},"[#6H2r5:1]>>[S:1]",null,-0.3042704625],[0.5716876284,164.1808553872,4,"completed",-5.223468,4.0,4,"C1=CCC(Nc2cc(C3=NCC=C3)cc(C3=NCC=C3)c2)=C1","C1=CC(c2cc(NC3=NC=CC3)cc(C3=NCC=C3)c2)=NC1",{},"[chr5,CH1r5:1]>>[n:1]",null,-0.1855399777],[0.5714854447,141.0278341814,4,"completed",-4.797968,4.0,3,"C1=c2ccc(Nc3ccc4c(c3)=CCC=4)cc2=CC1","c1cc2cscc2cc1Nc1ccc2cscc2c1",{},"[#6H2r5:1]>>[S:1]",null,-0.2541422461],[0.5714021405,135.4633481466,4,"completed",-5.32476,4.0,4,"C1=CC(Nc2cc(C3=NCC=C3)cc(C3=NCC=C3)c2)=CC1","C1=CC(Nc2cc(C3=NCC=C3)cc(C3=NCC=C3)c2)=NC1",{},"[chr5,CH1r5:1]>>[n:1]",null,-0.2076142503],[0.5710032487,145.7123554642,4,"completed",-4.960256,4.0,3,"C1=CCC(Nc2cccc(NC3=CC=CC3)c2-c2ccccc2)=C1","c1ccc(-c2c(Nc3cccs3)cccc2Nc2cccs2)cc1",{},"[#6H2r5:1]>>[S:1]",null,-0.1755021352],[0.5709462668,160.1751030229,4,"completed",-4.820416,4.0,3,"C(#Cc1ccc(C#CC2=CCC=C2)c2ccccc12)C1=CCC=C1","C(#Cc1ccc(C#CC2=CSCS2)c2ccccc12)C1=CSCS1",{},"[CH,ch:0]1=[C,c:1][C,c:2]=[CH,ch:3][*:4]1>>[S:0]1[*:1]=,:[*:2][S:3][*:4]1",null,-0.2528991855],[0.5707701271,178.8858027336,4,"completed",-5.27048,4.0,4,"C1=CC(Nc2cc(C3=NCC=C3)cc(C3=NCC=C3)c2)=CC1","C1=CC(c2cc(NC3=CCN=C3)cc(C3=NCC=C3)c2)=NC1",{},"[chr5,CH1r5:1]>>[n:1]",null,-0.2150376974],[0.5704724977,175.3429158808,4,"completed",-4.737616,4.0,4,"C1=CC(C2=CC(NC3=CCC(C4=CCC=C4)=C3)=CC2)=CC1","C1=C(NC2=CCC(c3ccsc3)=C2)C=C(c2ccsc2)C1",{},"[#6H2r5:1]>>[S:1]",null,-0.3083715263],[0.5702018985,257.4773714165,4,"completed",-4.841116,4.0,4,"C1=CCC(c2cc(Nc3cc[nH]c3)cc(C3=CC=CC3)c2)=C1","c1coc(-c2cc(Nc3cc[nH]c3)cc(-c3ccco3)c2)c1",{},"[#6H2r5:1]>>[O:1]",null,-0.3148568727],[0.5683559969,145.9803875047,4,"completed",-5.118588,4.0,4,"C1=CCC(Nc2cc(C3=CCC=N3)cc(C3=CCC=N3)c2)=C1","C1=CN=C(Nc2cc(C3=CCC=N3)cc(C3=CCC=N3)c2)C1",{},"[chr5,CH1r5:1]>>[n:1]",null,-0.1465591187],[0.5682043681,570.0908046919,4,"completed",-4.511204,4.0,3,"C(#CC1=CC=CC1=C1C=CC=C1)C1=CC=CC1=C1C=CC=C1","C(#CC1=CC=CC1=C1OC=CO1)C1=CC=CC1=C1OC=CO1",{},"[CH,ch:0]1=[C,c:1][C,c:2]=[CH,ch:3][*:4]1>>[O:0]1[*:1]=,:[*:2][O:3][*:4]1",null,-0.7034750053],[0.5681118435,442.6429569532,4,"completed",-4.63154,4.0,3,"C1=CC(=C2C=c3ccccc3=C2)C=C1","C1=CSC(=C2C=c3ccccc3=C2)S1",{},"[CH,ch:0]1=[C,c:1][C,c:2]=[CH,ch:3][*:4]1>>[S:0]1[*:1]=,:[*:2][S:3][*:4]1",null,-0.5508771419],[0.5677471053,126.8593758237,4,"completed",-5.199824,4.0,4,"C1=CC(Nc2cc(C3=CCC=N3)cc(C3=CCC=N3)c2)=CC1","C1=CC(Nc2cc(C3=CCC=N3)cc(C3=CCC=N3)c2)=NC1",{},"[chr5,CH1r5:1]>>[n:1]",null,-0.1448311721],[0.5986189264,286.1794264238,5,"completed",-5.600484,5.0,3,"O=c1ccoc(C=CC2=CCC=C2C=Cc2cc(=O)cco2)c1","O=c1cc[nH]c(C=CC2=CCC=C2C=Cc2cc(=O)cc[nH]2)c1",{},"[o:1]>>[nH:1]",null,-0.45236704],[0.5829141859,140.0264382388,5,"completed",-5.473708,5.0,3,"O=c1ccoc(C#CC2=CCC=C2C#Cc2cc(=O)cco2)c1","O=c1cc[nH]c(C#CC2=CCC=C2C#Cc2cc(=O)cc[nH]2)c1",{},"[o:1]>>[nH:1]",null,-0.2967147811],[0.5590430578,147.2572082943,5,"completed",-4.839276,5.0,3,"C1=CC(c2ccc3ccc(C4=CCC=C4)cc3c2)=CC1","C1=C(c2ccc3ccc(C4=CSCS4)cc3c2)SCS1",{},"[CH,ch:0]1=[C,c:1][C,c:2]=[CH,ch:3][*:4]1>>[S:0]1[*:1]=,:[*:2][S:3][*:4]1",null,-0.2345067535],[0.5513576611,151.5959409134,5,"completed",-5.015548,5.0,3,"C1=c2ccc(-c3ccc4c(c3)=CCC=4)cc2=CC1","c1cc2c(cc1-c1ccc3c(c1)SCS3)SCS2",{},"[CH,ch:0]1=[C,c:1][C,c:2]=[CH,ch:3][*:4]1>>[S:0]1[*:1]=,:[*:2][S:3][*:4]1",null,-0.1627147137],[0.549384276,136.7395513239,5,"completed",-5.03542,5.0,3,"C(#Cc1ccc2c(c1)=CCC=2)c1ccc2c(c1)=CCC=2","C(#Cc1ccc2c(c1)SCS2)c1ccc2c(c1)SCS2",{},"[CH,ch:0]1=[C,c:1][C,c:2]=[CH,ch:3][*:4]1>>[S:0]1[*:1]=,:[*:2][S:3][*:4]1",null,-0.1440183576],[0.5471209167,150.3995852386,5,"completed",-5.109756,5.0,3,"C1=Cc2cccc(Nc3cccc4c3CC=C4)c2C1","c1cc(Nc2cccc3ccoc23)c2occc2c1",{},"[#6H2r5:1]>>[O:1]",null,-0.1505545523],[0.5433092528,147.1907249875,5,"completed",-4.986108,5.0,3,"C(=Cc1ccc2c(c1)=CCC=2)c1ccc2c(c1)=CCC=2","C(=Cc1ccc2c(c1)SCS2)c1ccc2c(c1)SCS2",{},"[CH,ch:0]1=[C,c:1][C,c:2]=[CH,ch:3][*:4]1>>[S:0]1[*:1]=,:[*:2][S:3][*:4]1",null,-0.1673950103],[0.5394073649,255.2876407548,5,"completed",-5.864248,5.0,3,"O=c1cccc(C=CC2=CCC=C2C=Cc2cccc(=O)o2)o1","O=c1cccc(C=CC2=CCC=C2C=Cc2cccc(=O)[nH]2)[nH]1",{},"[o:1]>>[nH:1]",null,-0.5927634707],[0.5388826682,133.0568038191,5,"completed",-4.860804,5.0,3,"C(#Cc1cc(C2=CCC=C2)cc(C2=CCC=C2)c1)c1ccccc1","C(#Cc1cc(C2=CSCS2)cc(C2=CSCS2)c1)c1ccccc1",{},"[CH,ch:0]1=[C,c:1][C,c:2]=[CH,ch:3][*:4]1>>[S:0]1[*:1]=,:[*:2][S:3][*:4]1",null,-0.2138675501],[0.5384889534,142.6707826369,5,"completed",-4.876812,5.0,3,"C(#Cc1cccc(C2=CCC=C2)c1)c1cccc(C2=CCC=C2)c1","C(#Cc1cccc(C2=CSCS2)c1)c1cccc(C2=CSCS2)c1",{},"[CH,ch:0]1=[C,c:1][C,c:2]=[CH,ch:3][*:4]1>>[S:0]1[*:1]=,:[*:2][S:3][*:4]1",null,-0.2115733089],[0.5361044349,112.1428429831,5,"completed",-4.910668,5.0,3,"c1ccc2cc3cc4cnccc4cc3cc2c1","C1=c2cc3cc4ccncc4cc3cc2=CC1",{},"[c:0]1[ch:1][ch][c:3][c!r5:4][c!r5:5]1>>[c:0]1[CH2:1][c:3][c:4][c:5]1",null,-0.1736112159],[0.5332952566,121.560768767,5,"completed",-5.042136,5.0,3,"C1=Cc2cccc(Nc3cccc4c3CC=C4)c2C1","c1cc(Nc2cccc3ccsc23)c2sccc2c1",{},"[#6H2r5:1]>>[S:1]",null,-0.1281314143],[0.5327782006,125.5360745175,5,"completed",-4.937532,5.0,3,"C1=c2cccc(Nc3cccc4c3=CCC=4)c2=CC1","C1=c2cccc(Nc3cccc4c3=NCC=4)c2=NC1",{},"[chr5,CH1r5:1]>>[n:1]",null,-0.1693908882],[0.5323595127,124.0724495764,5,"completed",-5.968484,5.0,3,"O=c1ccoc(C#CC2=CC=C(C#Cc3cc(=O)cco3)C2)c1","O=c1cc[nH]c(C#CC2=CC=C(C#Cc3cc(=O)cc[nH]3)C2)c1",{},"[o:1]>>[nH:1]",null,-0.6204704322],[0.5322205891,197.9348669311,5,"completed",-5.128156,5.0,3,"C1=Cc2ccc(Nc3ccc4c(c3)CC=C4)cc2C1","c1cc2ccc(Nc3ccc4ccoc4c3)cc2o1",{},"[#6H2r5:1]>>[O:1]",null,-0.1989137102],[0.5316469209,102.6095640073,5,"completed",-5.987528,5.0,3,"O=c1ccoc(C#Cc2ccc(C#Cc3cc(=O)cco3)c3ccccc23)c1","O=c1cc[nH]c(C#Cc2ccc(C#Cc3cc(=O)cc[nH]3)c3ccccc23)c1",{},"[o:1]>>[nH:1]",null,-0.6296861429],[0.5293196874,245.9942482702,5,"completed",-5.76866,5.0,3,"O=c1cc(C=CC2=CCC=C2C=Cc2ccoc(=O)c2)cco1","O=c1cc(C=CC2=CCC=C2C=Cc2cc[nH]c(=O)c2)cc[nH]1",{},"[o:1]>>[nH:1]",null,-0.5287676295],[0.5279385027,127.9511811047,5,"completed",-5.862224,5.0,3,"O=c1ccoc(C=CC2=CC=C(C=Cc3cc(=O)cco3)C2)c1","O=c1cc[nH]c(C=CC2=CC=C(C=Cc3cc(=O)cc[nH]3)C2)c1",{},"[o:1]>>[nH:1]",null,-0.5486842112],[0.5256987319,137.7728715663,5,"completed",-5.120612,5.0,3,"C1=c2cccc(Nc3cccc4c3=CCC=4)c2=CC1","C1=c2c(Nc3cccc4c3=CCN=4)cccc2=NC1",{},"[chr5,CH1r5:1]>>[n:1]",null,-0.1385263255],[0.5240634212,179.666818968,5,"completed",-5.25438,5.0,3,"C1=CCC(C=CC2=CCC=C2C=CC2=CC=CC2)=C1","C(=Cc1cccs1)C1=CCC=C1C=Cc1cccs1",{},"[#6H2r5:1]>>[S:1]",null,-0.2096626485],[0.5240239173,347.1740454803,5,"completed",-5.350888,5.0,3,"C(=CC1=COCO1)C1=COCO1","C1=CC(=C2OC=C(C=CC3=COC(=C4C=CC=C4)O3)O2)C=C1",{},"[r5:1][CH2r5:2][r5:3]>>[r5:1][C:2](=C1cccc1)[r5:3]",null,-0.3890665293],[0.5237885982,128.6715567918,5,"completed",-6.124332,5.0,3,"O=c1ccoc(C2=CCC=C2c2cc(=O)cco2)c1","O=c1cc[nH]c(C2=CCC=C2c2cc(=O)cc[nH]2)c1",{},"[o:1]>>[nH:1]",null,-0.7284859863],[0.5237859763,118.3477934403,5,"completed",-5.694508,5.0,3,"C1=CC(NC2=NCC=C2)=NC1","C1=CC(=C2C=CC(NC3=NC(=C4C=CC=C4)C=C3)=N2)C=C1",{},"[r5:1][CH2r5:2][r5:3]>>[r5:1][C:2](=C1cccc1)[r5:3]",null,-0.4326565423],[0.5234265165,259.5003075035,5,"completed",-5.379224,5.0,3,"C(#Cc1ccc2ccccc2c1)c1ccc2ccccc2c1","C(#CC1=Cc2ccccc2C1)C1=Cc2ccccc2C1",{},"[c:0]1[ch:1][ch][c:3][c!r5:4][c!r5:5]1>>[c:0]1[CH2:1][c:3][c:4][c:5]1",null,-0.3248750071],[0.523143108,381.3557441412,5,"completed",-5.38502,5.0,3,"C(#CC1=COCO1)C1=COCO1","C(#CC1=COC(=C2C=CC=C2)O1)C1=COC(=C2C=CC=C2)O1",{},"[r5:1][CH2r5:2][r5:3]>>[r5:1][C:2](=C1cccc1)[r5:3]",null,-0.43039289],[0.5222090905,182.2221594677,5,"completed",-4.783892,5.0,3,"C1=CCC(N(C2=CC=CC2)c2ccccc2)=C1","c1ccc(N(c2cccs2)c2cccs2)cc1",{},"[#6H2r5:1]>>[S:1]",null,-0.2866492745],[0.5219075214,185.4002496001,5,"completed",-5.4209,5.0,3,"C1=CCC(C=Cc2cccc(C=CC3=CC=CC3)n2)=C1","C(=Cc1cccs1)c1cccc(C=Cc2cccs2)n1",{},"[#6H2r5:1]>>[S:1]",null,-0.2912591448],[0.5218335671,179.4244542928,5,"completed",-4.954736,5.0,3,"C1=c2ccc3c(c2=CC1)=CCC=3","c1cc2c(c3c1SCS3)SCS2",{},"[CH,ch:0]1=[C,c:1][C,c:2]=[CH,ch:3][*:4]1>>[S:0]1[*:1]=,:[*:2][S:3][*:4]1",null,-0.2062351409],[0.5213125656,87.7786261147,5,"completed",-5.598736,5.0,3,"C1=NCC=C1NC1=CCN=C1","C1=CC(=C2C=C(NC3=CC(=C4C=CC=C4)N=C3)C=N2)C=C1",{},"[r5:1][CH2r5:2][r5:3]>>[r5:1][C:2](=C1cccc1)[r5:3]",null,-0.3599812635],[0.5212118807,131.7145233009,5,"completed",-5.275264,5.0,3,"C(=Cc1ccccn1)c1cccc(-c2cccc(C=Cc3ccccn3)c2)c1","C(=Cc1ccccn1)C1=CCC(C2=CC(C=Cc3ccccn3)=CC2)=C1",{},"[c:0]1[ch:1][ch][c:3][c!r5:4][c!r5:5]1>>[c:0]1[CH2:1][c:3][c:4][c:5]1",null,-0.1800007661],[0.5195211291,145.7042457309,5,"completed",-5.83766,5.0,3,"O=c1cccc(C#CC2=CCC=C2C#Cc2cccc(=O)o2)o1","O=c1cccc(C#CC2=CCC=C2C#Cc2cccc(=O)[nH]2)[nH]1",{},"[o:1]>>[nH:1]",null,-0.5365253417],[0.5179861868,132.7547689102,5,"completed",-5.3519,5.0,3,"C(=Cc1ccccc1)C1=CC(C2=CCC(C=Cc3ccccc3)=C2)=CC1","C(=Cc1ccccn1)C1=CC(C2=CCC(C=Cc3ccccn3)=C2)=CC1",{},"[ch&r6:0]>>[nr6:0]",null,-0.2207172344],[0.5168490929,134.5877503217,5,"completed",-5.422556,5.0,4,"C1=CC(Nc2cc(C3=CN=CC3)cc(C3=CN=CC3)c2)=CC1","C1=CC(Nc2cc(C3=CN=CC3)cc(C3=CN=CC3)c2)=NC1",{},"[chr5,CH1r5:1]>>[n:1]",null,-0.2628585653],[0.5167054464,226.0549792123,5,"completed",-4.7056,5.0,3,"C(#CC1=CSCS1)C1=CSCS1","C(#CC1=C(c2ccccc2)SCS1)C1=C(c2ccccc2)SCS1",{},"[cH&r6,CH&r5:1]>>[#6:1](-[c]1[ch]ccc[ch]1)",null,-0.3568207113],[0.516129528,179.068947057,5,"completed",-5.847596,5.0,3,"O=c1c2c(oc3c1=CCC=3)=CCC=2","O=c1c2c(oc3c1=CC(=C1C=CC=C1)C=3)=CCC=2",{},"[r5:1][CH2r5:2][r5:3]>>[r5:1][C:2](=C1cccc1)[r5:3]",null,-0.5531063005],[0.5160011048,141.115757524,5,"completed",-5.31004,5.0,3,"C1=Cc2cccc(Nc3cccc4c3CC=C4)c2C1","C1=Nc2cccc(Nc3cccc4c3CC=N4)c2C1",{},"[chr5,CH1r5:1]>>[n:1]",null,-0.2037912898],[0.5151673977,167.3970607825,5,"completed",-5.02484,5.0,3,"C1=Cc2ccc(Nc3ccc4c(c3)CC=C4)cc2C1","c1cc2ccc(Nc3ccc4ccsc4c3)cc2s1",{},"[#6H2r5:1]>>[S:1]",null,-0.1754702211],[0.5136806094,131.6574110325,5,"completed",-4.973412,5.0,3,"c1ccc(N(c2ccccc2)c2ccccc2)cc1","C1=CC(N(c2ccccc2)c2ccccc2)=CC1",{},"[c:0]1[ch:1][ch][c:3][c!r5:4][c!r5:5]1>>[c:0]1[CH2:1][c:3][c:4][c:5]1",null,-0.1586999985],[0.5127301577,186.950044675,5,"completed",-5.409768,5.0,3,"C(#CC1=CCC=C1C#CC1=CC=CC1)C1=CC=CC1","C(#Cc1cccs1)C1=CCC=C1C#Cc1cccs1",{},"[#6H2r5:1]>>[S:1]",null,-0.2863020503],[0.5124355275,161.6293194025,5,"completed",-5.027784,5.0,3,"C1=c2ccc(Nc3ccc4c(c3)=CCC=4)cc2=CC1","C1=c2ccc(Nc3ccc4c(n3)=CCC=4)nc2=CC1",{},"[ch&r6:0]>>[nr6:0]",null,-0.1693501128],[0.5117019873,161.2010909039,5,"completed",-5.394864,5.0,3,"C1=CCC(C=Cc2ccc3ccc(C=CC4=CC=CC4)cc3c2)=C1","C(=Cc1cccs1)c1ccc2ccc(C=Cc3cccs3)cc2c1",{},"[#6H2r5:1]>>[S:1]",null,-0.2618945077],[0.5115381719,135.7056700508,5,"completed",-5.301668,5.0,3,"C1=c2c(c3ccccc3c3ccccc23)=CC1","C1=c2c3c(c4c(c2=CC1)=CCC=4)=CCC=3",{},"[c:0]1[ch:1][ch][c:3][c!r5:4][c!r5:5]1>>[c:0]1[CH2:1][c:3][c:4][c:5]1",null,-0.1958170579],[0.5113214679,201.9484222544,5,"completed",-5.424764,5.0,3,"C1=C(NC2=Cc3ccccc3C2)Cc2ccccc21","c1ccc2c(c1)CC(NC1=Nc3ccccc3C1)=N2",{},"[chr5,CH1r5:1]>>[n:1]",null,-0.3040793918],[0.5112210008,132.5578260532,5,"completed",-4.841576,5.0,3,"C1=CC(c2cc(C=Cc3ccccc3)cc(C3=CCC=C3)c2)=CC1","C(=Cc1cc(C2=CSCS2)cc(C2=CSCS2)c1)c1ccccc1",{},"[CH,ch:0]1=[C,c:1][C,c:2]=[CH,ch:3][*:4]1>>[S:0]1[*:1]=,:[*:2][S:3][*:4]1",null,-0.2242659794],[0.5107537449,234.3027459964,5,"completed",-5.12604,5.0,3,"C1=Cc2cc(Nc3ccc4c(c3)C=CC4)ccc2C1","c1cc2cc(Nc3ccc4occc4c3)ccc2o1",{},"[#6H2r5:1]>>[O:1]",null,-0.2350107163],[0.5105574638,137.755151135,5,"completed",-5.332856,5.0,3,"C1=CC(C=CC2=CCC=C2C=CC2=CCC=C2)=CC1","C1=CC(=C2C=C(C=CC3=CCC=C3)C(C=CC3=CCC=C3)=C2)C=C1",{},"[r5:1][CH2r5:2][r5:3]>>[r5:1][C:2](=C1cccc1)[r5:3]",null,-0.2134132631],[0.5104155344,180.5767924456,5,"completed",-5.057316,5.0,3,"C1=Cc2c(cccc2Nc2cccc3c2C=CC3)C1","C1=Nc2c(cccc2Nc2cccc3c2N=CC3)C1",{},"[chr5,CH1r5:1]>>[n:1]",null,-0.1830320209],[0.5103416952,180.9033840997,5,"completed",-5.404064,5.0,3,"C1=CCC(C=Cc2cccc(C=CC3=CC=CC3)c2)=C1","C(=Cc1cccs1)c1cccc(C=Cc2cccs2)c1",{},"[#6H2r5:1]>>[S:1]",null,-0.2793366128],[0.5101501618,120.7805879446,5,"completed",-5.216844,5.0,3,"c1ccc2nc(Nc3ccc4ccccc4n3)ccc2c1","C1=Cc2nc(Nc3ccc4c(n3)C=CC4)ccc2C1",{},"[c:0]1[ch:1][ch][c:3][c!r5:4][c!r5:5]1>>[c:0]1[CH2:1][c:3][c:4][c:5]1",null,-0.1458687266],[0.510072293,164.3320799884,5,"completed",-4.97102,5.0,3,"c1ccc2cc(Nc3ccc4ccccc4c3)ccc2c1","C1=C(NC2=Cc3ccccc3C2)Cc2ccccc21",{},"[c:0]1[ch:1][ch][c:3][c!r5:4][c!r5:5]1>>[c:0]1[CH2:1][c:3][c:4][c:5]1",null,-0.1875009182],[0.5631809099,194.6687606934,6,"completed",-4.474036,6.0,6,"C1=c2c3c(c4c(c2=CC1)=CCC=4)SCS3","C1=c2c3c(c4c(c2=CC1)SCS4)SCS3",{},"[CH,ch:0]1=[C,c:1][C,c:2]=[CH,ch:3][*:4]1>>[S:0]1[*:1]=,:[*:2][S:3][*:4]1",null,-0.4794716694],[0.529025946,132.2508718243,6,"completed",-5.20884,6.0,6,"C1=CC(=C2C=C(C=CC3=NCC=C3)C(C=CC3=NCC=C3)=C2)C=C1","C1=CC(=C2SC(C=CC3=NCC=C3)=C(C=CC3=NCC=C3)S2)C=C1",{},"[CH,ch:0]1=[C,c:1][C,c:2]=[CH,ch:3][*:4]1>>[S:0]1[*:1]=,:[*:2][S:3][*:4]1",null,-0.1526266833],[0.5262882413,106.5792012778,6,"completed",-5.109572,6.0,6,"C1=CC(=C2Sc3ccc4c(c3S2)SCS4)C=C1","C1=CC(=C2Sc3ccc4c(c3S2)=CCC=4)C=C1",{},"[S,s:0]1[r5:1]-,=,:[r5:2][S,s:3][*:4]1>>[CH:0]1=[C:1][C:2]=[CH:3][*:4]1",null,-0.1067896133],[0.5245469384,196.364806719,6,"completed",-5.03496,6.0,6,"C1=CC(=C2C=C(C=Cc3ccsc3)C(C=Cc3ccsc3)=C2)C=C1","C1=CC(=C2SC(C=Cc3ccsc3)=C(C=Cc3ccsc3)S2)C=C1",{},"[CH,ch:0]1=[C,c:1][C,c:2]=[CH,ch:3][*:4]1>>[S:0]1[*:1]=,:[*:2][S:3][*:4]1",null,-0.2015736493],[0.5217043064,174.3486444428,6,"completed",-5.330648,6.0,6,"O=c1c2c(oc3c1=CCC=3)SC(=C1C=CC=C1)S2","C1=CC(=C2Sc3cc4c(cc3S2)=CCC=4)C=C1",{},"[o:1][c:2][c:3][c:4](=O)>>[ch:1][c:2][c:3][ch:4]",null,-0.2376230519],[0.5197655852,142.5190760355,6,"completed",-5.556048,6.0,6,"C1=CC(=C2N=C(C=CC3=CCC=C3)C(C=CC3=CCC=C3)=N2)C=C1","C1=CC(=C2N=C(C=CC3=CCC=N3)C(C=CC3=CCC=N3)=N2)C=C1",{},"[chr5,CH1r5:1]>>[n:1]",null,-0.3496023146],[0.5180448909,147.4786579429,6,"completed",-5.721832,6.0,6,"C1=CC(=C2N=C(C=CC3=CCC=C3)C(C=CC3=CCC=C3)=N2)C=C1","C1=CC(=C2N=C(C=CC3=NCC=C3)C(C=CC3=NCC=C3)=N2)C=C1",{},"[chr5,CH1r5:1]>>[n:1]",null,-0.4595875567],[0.5176241268,150.6987533563,6,"completed",-5.048668,6.0,6,"C1=CC(=C2SC(C=CC3=CCC=C3)=C(C=CC3=CCC=C3)S2)C=C1","C1=CC(=C2SC(C=CC3=CCC=N3)=C(C=CC3=CCC=N3)S2)C=C1",{},"[chr5,CH1r5:1]>>[n:1]",null,-0.1549233734],[0.5137046676,132.9944243038,6,"completed",-4.808456,6.0,6,"C1=c2cc3cc4ccccc4cc3cc2=CC1","C1=Cc2cc3cc4c(cc3cc2C1)=CCC=4",{},"[c:0]1[ch:1][ch][c:3][c!r5:4][c!r5:5]1>>[c:0]1[CH2:1][c:3][c:4][c:5]1",null,-0.2435908246],[0.5075529815,151.0449820393,6,"completed",-5.23,6.0,6,"C1=CC(=C2C=C(C=CC3=CCN=C3)C(C=CC3=CCN=C3)=C2)C=C1","C1=CC(=C2SC(C=CC3=CCN=C3)=C(C=CC3=CCN=C3)S2)C=C1",{},"[CH,ch:0]1=[C,c:1][C,c:2]=[CH,ch:3][*:4]1>>[S:0]1[*:1]=,:[*:2][S:3][*:4]1",null,-0.1763394074],[0.5060262698,208.048063253,6,"completed",-5.4347,6.0,6,"C1=CC(=C2C=C(C=Cc3ccsc3)C(C=Cc3ccsc3)=C2)C=C1","C1=CC(=C2C=C(C=Cc3ccsc3)C(C=Cc3ccsc3)=C2)C=N1",{},"[chr5,CH1r5:1]>>[n:1]",null,-0.3133301784],[0.505686301,136.0584881676,6,"completed",-4.790056,6.0,6,"C(#Cc1cccc(C2=CSCS2)c1)c1cccc(C2=CSCS2)c1","C(#CC1=CC(C2=CSCS2)=CC1)C1=CC(C2=CSCS2)=CC1",{},"[c:0]1[ch:1][ch][c:3][c!r5:4][c!r5:5]1>>[c:0]1[CH2:1][c:3][c:4][c:5]1",null,-0.2560935394],[0.5048784043,170.7394816677,6,"completed",-5.327152,6.0,6,"O=c1c2c(oc3c1=CCC=3)SC(=C1C=CC=C1)S2","O=c1c2c([nH]c3c1=CCC=3)SC(=C1C=CC=C1)S2",{},"[o:1]>>[nH:1]",null,-0.2333131069],[0.5017426705,187.6947796258,6,"completed",-5.700488,6.0,6,"C1=CC(=C2C=C(C=CC3=NCC=C3)C(C=CC3=NCC=C3)=C2)C=C1","C1=CC(C=CC2=CC(=C3C=CN=C3)C=C2C=CC2=NCC=C2)=NC1",{},"[chr5,CH1r5:1]>>[n:1]",null,-0.4603437748],[0.5008658233,168.3647688371,6,"completed",-5.202676,6.0,3,"C1=C(NC2=Cc3ccccc3C2)Cc2ccccc21","c1ccc2oc(Nc3cc4ccccc4o3)cc2c1",{},"[#6H2r5:1]>>[O:1]",null,-0.183064066],[0.5001917857,479.1421081343,6,"completed",-4.759604,6.0,6,"C1=c2c3c(c4c(c2=CC1)=CCC=4)OCO3","C1=c2c3c(c4c(c2=CC1)OCO4)OCO3",{},"[CH,ch:0]1=[C,c:1][C,c:2]=[CH,ch:3][*:4]1>>[O:0]1[*:1]=,:[*:2][O:3][*:4]1",null,-0.5351197846],[0.4998966194,152.3722420173,6,"completed",-5.726616,6.0,6,"C1=CC(=C2N=C(C=CC3=CCC=C3)C(C=CC3=CCC=C3)=N2)C=C1","C1=CC(=C2N=C(C=CC3=CCN=C3)C(C=CC3=CCN=C3)=N2)C=C1",{},"[chr5,CH1r5:1]>>[n:1]",null,-0.4643432241],[0.49861021,89.3338587692,6,"completed",-5.058696,6.0,6,"C1=c2cc3cc4ccncc4cc3cc2=CC1","c1cc2cc3cc4cscc4cc3cc2cn1",{},"[#6H2r5:1]>>[S:1]",null,-0.0938961571],[0.4981889071,251.940993409,6,"completed",-5.00368,6.0,6,"O=c1c2c(oc3c1=CC(=C1C=CC=C1)C=3)SCS2","C1=CC(=C2C=c3cc4c(cc3=C2)SCS4)C=C1",{},"[o:1][c:2][c:3][c:4](=O)>>[ch:1][c:2][c:3][ch:4]",null,-0.26080694],[0.496085239,260.6165956661,6,"completed",-5.116472,6.0,6,"O=c1c2c([nH]c3c1=CC(=C1C=CC=C1)C=3)=CCC=2","O=c1c2c([nH]c3c1=CC(=C1C=CC=C1)C=3)SCS2",{},"[CH,ch:0]1=[C,c:1][C,c:2]=[CH,ch:3][*:4]1>>[S:0]1[*:1]=,:[*:2][S:3][*:4]1",null,-0.2608715394],[0.4959938107,173.1040069845,6,"completed",-5.49496,6.0,6,"C1=CC(C=CC2=CC(=C3C=CN=C3)C=C2C=CC2=CCC=C2)=CC1","C1=CC(=C2C=C(C=CC3=CCC=N3)C(C=CC3=CCC=N3)=C2)C=N1",{},"[chr5,CH1r5:1]>>[n:1]",null,-0.3261928326],[0.4932467114,98.1573024697,6,"completed",-5.171488,6.0,6,"C1=c2cc3cc4cncnc4cc3cc2=CC1","c1ncc2cc3cc4cscc4cc3cc2n1",{},"[#6H2r5:1]>>[S:1]",null,-0.1101772107],[0.4915030266,217.9373954644,6,"completed",-5.330648,6.0,6,"C1=CC(=C2C=C(C=Cc3ccsc3)C(C=Cc3ccsc3)=C2)C=C1","C1=CC(=C2C=C(C=Cc3ccsc3)C(C=Cc3ccsc3)=C2)N=C1",{},"[chr5,CH1r5:1]>>[n:1]",null,-0.2712267931],[0.4914131061,159.0951325629,6,"completed",-5.590272,6.0,6,"C1=CC(=C2C=C(C=CC3=CCN=C3)C(C=CC3=CCN=C3)=C2)C=C1","C1=CC(=C2C=C(C=CC3=CCN=N3)C(C=CC3=CCN=N3)=C2)C=C1",{},"[chr5,CH1r5:1]>>[n:1]",null,-0.3782735939],[0.4908377435,216.4416513076,6,"completed",-5.598552,6.0,6,"C1=CC(=C2C=C(C=CC3=NCC=C3)C(C=CC3=NCC=C3)=C2)C=C1","C1=CC(=C2C=C(C=CC3=NCC=C3)C(C=CC3=NCC=C3)=C2)N=C1",{},"[chr5,CH1r5:1]>>[n:1]",null,-0.4106561771],[0.4900732913,149.7052687985,6,"completed",-4.781868,6.0,6,"C(#Cc1cccc(C2=CSCS2)c1)c1cccc(C2=CSCS2)c1","C(#CC1=CCC(C2=CSCS2)=C1)C1=CCC(C2=CSCS2)=C1",{},"[c:0]1[ch:1][ch][c:3][c!r5:4][c!r5:5]1>>[c:0]1[CH2:1][c:3][c:4][c:5]1",null,-0.2683348142],[0.4894613081,150.4559651156,6,"completed",-5.408296,6.0,6,"C(=Cc1ccccn1)C1=CC(C2=CCC(C=Cc3ccccn3)=C2)=CC1","C(=Cc1ccccn1)C1=NC(C2=CCC(C=Cc3ccccn3)=N2)=CC1",{},"[chr5,CH1r5:1]>>[n:1]",null,-0.2630774506],[0.488967658,124.4058394667,6,"completed",-5.559728,6.0,6,"C(=Cc1ccccn1)C1=CCC(C2=CC(C=Cc3ccccn3)=CC2)=C1","C(=Cc1ccccn1)C1=CCC(C2=NC(C=Cc3ccccn3)=CC2)=N1",{},"[chr5,CH1r5:1]>>[n:1]",null,-0.3450191756],[0.4878995009,97.2716800496,6,"completed",-5.019964,6.0,6,"C1=c2cc3cc4ccccc4cc3cc2=CC1","C1=c2cc3cc4ccccc4cc3cc2=NC1",{},"[chr5,CH1r5:1]>>[n:1]",null,-0.1122524065],[0.487670515,210.4964338455,6,"completed",-4.826856,6.0,3,"C1=c2c(c3ccccc3c3ccccc23)=CC1","C1=Cc2c(c3c(c4c2=CCC=4)C=CC3)C1",{},"[c:0]1[ch:1][ch][c:3][c!r5:4][c!r5:5]1>>[c:0]1[CH2:1][c:3][c:4][c:5]1",null,-0.2843703476],[0.487670515,168.914861049,6,"completed",-4.905976,6.0,3,"C1=c2c(c3ccccc3c3ccccc23)=CC1","C1=Cc2c3c(c4c(c2C1)=CCC=4)CC=C3",{},"[c:0]1[ch:1][ch][c:3][c!r5:4][c!r5:5]1>>[c:0]1[CH2:1][c:3][c:4][c:5]1",null,-0.2167450886],[0.4873136081,112.4718036041,6,"completed",-5.06486,6.0,3,"C1=c2ccccc2=C(NC2=c3ccccc3=CC2)C1","c1ccc2c(c1)=NCC=2NC1=c2ccccc2=NC1",{},"[chr5,CH1r5:1]>>[n:1]",null,-0.1151302228],[0.4868814782,177.4238783264,6,"completed",-5.815948,6.0,3,"C1=Cc2nc3c(cc2C1)CC=C3","C1=CC(=C2C=Cc3nc4c(cc32)CC=C4)C=C1",{},"[r5:1][CH2r5:2][r5:3]>>[r5:1][C:2](=C1cccc1)[r5:3]",null,-0.5316429126],[0.485837688,206.0426531544,6,"completed",-5.72128,6.0,6,"C1=CC(C=CC2=CC(=C3C=CN=C3)C=C2C=CC2=CCC=C2)=CC1","C1=CC(=C2C=C(C=CC3=CCN=C3)C(C=CC3=CCN=C3)=C2)C=N1",{},"[chr5,CH1r5:1]>>[n:1]",null,-0.4812360187],[0.4857581418,136.8202198782,6,"completed",-5.25208,6.0,3,"c1ccc2cc(Nc3cc4ccccc4cn3)ncc2c1","C1=Cc2cc(Nc3cc4c(cn3)CC=C4)ncc2C1",{},"[c:0]1[ch:1][ch][c:3][c!r5:4][c!r5:5]1>>[c:0]1[CH2:1][c:3][c:4][c:5]1",null,-0.1733570088],[0.4857427922,131.3306649463,6,"completed",-5.619528,6.0,3,"C(#Cc1ccc2ccc(C#CC3=CCC=C3)cc2c1)C1=CCC=C1","C(#Cc1ccc2ccc(C#CC3=CCC=N3)cc2c1)C1=CCC=N1",{},"[chr5,CH1r5:1]>>[n:1]",null,-0.3866565938],[0.4854388131,104.5541057746,6,"completed",-5.299644,6.0,6,"C1=c2cc3cc4ccccc4cc3cc2=CC1","c1ccc2cc3cc4c(cc3cc2c1)SCS4",{},"[CH,ch:0]1=[C,c:1][C,c:2]=[CH,ch:3][*:4]1>>[S:0]1[*:1]=,:[*:2][S:3][*:4]1",null,-0.1745332264],[0.4851199918,138.4712237734,6,"completed",-5.427064,6.0,4,"C1=CC(c2cc(NC3=NCC=C3)cc(C3=CCC=C3)c2)=CC1","C1=CC(Nc2cc(C3=CCN=C3)cc(C3=CCN=C3)c2)=NC1",{},"[chr5,CH1r5:1]>>[n:1]",null,-0.267563079],[0.4832619249,397.2831485086,6,"completed",-4.534296,6.0,6,"C1=c2c3c(c4c(c2=CC1)=CCC=4)SCS3","C1=c2c3c(c4c(c2=CC1)=CCC=4)SSS3",{},"[#6H2r5:1]>>[S:1]",null,-0.5609315446],[0.4831756308,194.9944222393,6,"completed",-5.718428,6.0,3,"C1=Cc2cc3c(nc2C1)CC=C3","C1=CC(=C2C=Cc3cc4c(nc32)CC=C4)C=C1",{},"[r5:1][CH2r5:2][r5:3]>>[r5:1][C:2](=C1cccc1)[r5:3]",null,-0.4747893095],[0.4819350584,252.6522700296,6,"completed",-4.66696,6.0,6,"C1=c2c3c(c4c(c2=CC1)=CCC=4)=CCC=3","C1=c2c3c(c4c(c2=CC1)=CCC=4)SCS3",{},"[CH,ch:0]1=[C,c:1][C,c:2]=[CH,ch:3][*:4]1>>[S:0]1[*:1]=,:[*:2][S:3][*:4]1",null,-0.3946134234],[0.4816757245,134.7207949033,6,"completed",-4.773864,6.0,3,"c1cc2ccc3cccc4ccc(c1)c2c34","C1=c2ccc3c4c(ccc(c24)C1)=CC3",{},"[c:0]1[ch:1][ch][c:3][c!r5:4][c!r5:5]1>>[c:0]1[CH2:1][c:3][c:4][c:5]1",null,-0.265081857],[0.4816757245,237.7515404806,6,"completed",-5.28704,6.0,3,"c1cc2ccc3cccc4ccc(c1)c2c34","C1=c2ccc3c4c(ccc(c24)C1)CC=3",{},"[c:0]1[ch:1][ch][c:3][c!r5:4][c!r5:5]1>>[c:0]1[CH2:1][c:3][c:4][c:5]1",null,-0.2714183785],[0.4812354949,119.0111838683,6,"completed",-5.471224,6.0,4,"C1=CC(c2cc(Nc3ccccn3)cc(C3=CCC=C3)c2)=CC1","C1=NCC=C1c1cc(Nc2ccccn2)cc(C2=CCN=C2)c1",{},"[chr5,CH1r5:1]>>[n:1]",null,-0.2858132579],[0.4810738122,157.5311572539,6,"completed",-5.178112,6.0,3,"C1=Cc2ccc(Nc3ccc4c(c3)CC=C4)cc2C1","C1=Cc2cnc(Nc3cc4c(cn3)C=CC4)cc2C1",{},"[ch&r6:0]>>[nr6:0]",null,-0.166750691],[0.4809680049,232.6283235974,6,"completed",-4.808916,6.0,6,"C1=CC(=C2Sc3ccc4c(c3S2)SCS4)C=C1","C1=CC(=C2C=c3ccc4c(c3=C2)SCS4)C=C1",{},"[S,s:0]1[r5:1]-,=,:[r5:2][S,s:3][*:4]1>>[CH:0]1=[C:1][C:2]=[CH:3][*:4]1",null,-0.3092468036],[0.4808701185,348.5267443697,6,"completed",-4.742308,6.0,6,"C1=c2c3c(c4c(c2=CC1)=CCC=4)SCS3","C1=c2c3c(c4c(c2=CC1)=CCC=4)SOS3",{},"[#6H2r5:1]>>[O:1]",null,-0.4291424464],[0.4797979437,221.1330683252,6,"completed",-5.209392,6.0,3,"C1=NC=C(NC2=CN=CC2)C1","C1=CC(=C2C=NC=C2NC2=CN=CC2=C2C=CC=C2)C=C1",{},"[r5:1][CH2r5:2][r5:3]>>[r5:1][C:2](=C1cccc1)[r5:3]",null,-0.2340159666],[0.4796803078,117.8545109438,6,"completed",-5.446752,6.0,3,"C1=NC(NC2=CCC=N2)=CC1","C1=CC(=C2C=NC(NC3=CC(=C4C=CC=C4)C=N3)=C2)C=C1",{},"[r5:1][CH2r5:2][r5:3]>>[r5:1][C:2](=C1cccc1)[r5:3]",null,-0.2698254825],[0.4791819024,162.4841125606,6,"completed",-5.575644,6.0,4,"C1=CC(c2cc(Nc3ccccc3)cc(C3=CCC=C3)n2)=CC1","C1=NCC=C1c1cc(Nc2ccccc2)cc(C2=CCN=C2)n1",{},"[chr5,CH1r5:1]>>[n:1]",null,-0.370482553],[0.5606413956,81.3017260986,7,"completed",-4.937164,7.0,7,"C1=c2cc3cc4ccsc4cc3cc2=CC1","c1cc2cc3cc4cocc4cc3cc2s1",{},"[#6H2r5:1]>>[O:1]",null,-0.1400092729],[0.5525094351,105.8542039318,7,"completed",-4.692812,7.0,7,"C1=c2cc3cc4ccoc4cc3cc2=CC1","c1cc2cc3cc4c[nH]cc4cc3cc2o1",{},"[#6H2r5:1]>>[NH:1]",null,-0.3040528334],[0.5256921816,104.807267329,7,"completed",-4.94756,7.0,7,"C1=c2cc3cc4ccoc4cc3cc2=CC1","c1cc2cc3cc4cscc4cc3cc2o1",{},"[#6H2r5:1]>>[S:1]",null,-0.1495699186],[0.5093879668,78.3554931357,7,"completed",-4.631816,7.0,7,"C1=c2cc3cc4ccsc4cc3cc2=CC1","c1cc2cc3cc4c[nH]cc4cc3cc2s1",{},"[#6H2r5:1]>>[NH:1]",null,-0.3369655022],[0.5077184685,110.8961750525,7,"completed",-5.010948,7.0,7,"C1=c2cc3cc4ccoc4cc3cc2=CC1","c1cc2cc3cc4cocc4cc3cc2o1",{},"[#6H2r5:1]>>[O:1]",null,-0.1272155195],[0.4995935554,117.2988907579,7,"completed",-5.118404,7.0,7,"C1=Cc2cc3cc4cocc4cc3cc2C1","C1=Nc2cc3cc4cocc4cc3cc2C1",{},"[chr5,CH1r5:1]>>[n:1]",null,-0.1180042216],[0.4961125757,233.6788436404,7,"completed",-5.958272,7.0,7,"O=c1oc2c3c(c(=O)oc4c3c1CC=4)CC=2","O=c1[nH]c2c3c(c(=O)[nH]c4c3c1CC=4)CC=2",{},"[o:1]>>[nH:1]",null,-0.6446354836],[0.4903428357,480.3211770444,7,"completed",-5.239476,7.0,7,"O=c1oc2c3c(c(=O)oc4c3c1=CC4)=CC2","O=c1[nH]c2c3c(c(=O)[nH]c4c3c1=CC4)=CC2",{},"[o:1]>>[nH:1]",null,-0.4901435248],[0.4885815323,77.5371119821,7,"completed",-4.707716,7.0,7,"C1=c2cc3cc4cc[nH]c4cc3cc2=CC1","c1cc2cc3cc4cocc4cc3cc2[nH]1",{},"[#6H2r5:1]>>[O:1]",null,-0.2853357754],[0.4852152988,111.6599281974,7,"completed",-4.794104,7.0,7,"C1=Cc2cc3cc4c[nH]cc4cc3cc2C1","C1=Nc2cc3cc4c[nH]cc4cc3cc2C1",{},"[chr5,CH1r5:1]>>[n:1]",null,-0.2414920234],[0.4833999,102.7322826617,7,"completed",-4.736328,7.0,7,"C1=Cc2cc3cc4c(cc3cc2C1)=CCC=4","C1=c2cc3cc4ccsc4cc3cc2=CC1",{},"[#6H2r5:1]>>[S:1]",null,-0.274517778],[0.4789582687,211.8852831828,7,"completed",-5.419704,7.0,7,"C1=CC(=C2Sc3cc4c(cc3S2)=CCC=4)C=N1","C1=CC(=C2Sc3cc4cscc4cc3S2)C=N1",{},"[#6H2r5:1]>>[S:1]",null,-0.3081859675],[0.4766704912,154.7988683265,7,"completed",-5.350612,7.0,7,"c1ccc2cc3cc4cscc4cc3cc2c1","O=c1ccoc2cc3cc4cscc4cc3cc12",{},"[ch:1]1[c:2][c:3][ch:4][c:5][c:6]1>>[o:1]1[c:2][c:3][C:4](=O)[c:5][c:6]1",null,-0.233961136],[0.4766000893,99.2213395223,7,"completed",-4.877916,7.0,7,"C1=Cc2cc3cc4c[nH]cc4cc3cc2C1","C1=NCc2cc3cc4c[nH]cc4cc3cc21",{},"[chr5,CH1r5:1]>>[n:1]",null,-0.1844242737],[0.4765904974,328.774435,7,"completed",-5.397992,7.0,7,"C1=CC(=C2C=c3cc4c(cc3=C2)SNS4)C=C1","C1=CC(=C2C=c3cc4c(cc3=N2)SNS4)C=C1",{},"[chr5,CH1r5:1]>>[n:1]",null,-0.389363908],[0.4742199002,102.4044112764,7,"completed",-5.202308,7.0,7,"C1=NCc2cc3cc4c(cc3cc21)=CCC=4","C1=NCc2cc3cc4cocc4cc3cc21",{},"[#6H2r5:1]>>[O:1]",null,-0.1249618246],[0.4692686596,71.894228156,7,"completed",-4.646352,7.0,7,"C1=c2cc3cc4cc[nH]c4cc3cc2=CC1","c1cc2cc3cc4cscc4cc3cc2[nH]1",{},"[#6H2r5:1]>>[S:1]",null,-0.3255903391],[0.4667283409,215.3190789076,7,"completed",-5.39514,7.0,7,"C1=CC(=C2Sc3cc4cscc4cc3S2)C=C1","C1=CC(=C2Sc3cc4cscc4nc3S2)C=C1",{},"[ch&r6:0]>>[nr6:0]",null,-0.2984041544],[0.4666988953,111.4790107199,7,"completed",-5.055752,7.0,7,"C1=Nc2cc3cc4c(cc3cc2C1)=CCC=4","C1=Nc2cc3cc4cscc4cc3cc2C1",{},"[#6H2r5:1]>>[S:1]",null,-0.1157019176],[0.4639911437,97.1365942249,7,"completed",-5.139196,7.0,7,"C1=NCc2cc3cc4c(cc3cc21)=CCC=4","C1=NCc2cc3cc4cscc4cc3cc21",{},"[#6H2r5:1]>>[S:1]",null,-0.1009371977],[0.462205704,97.5902133417,7,"completed",-5.454756,7.0,3,"O=c1ccoc(-c2cc(Nc3ccccc3)cc(Nc3ccccc3)c2)c1","O=c1cc[nH]c(-c2cc(Nc3ccccc3)cc(Nc3ccccc3)c2)c1",{},"[o:1]>>[nH:1]",null,-0.2668168685],[0.4619981664,512.7441388142,7,"completed",-5.304612,7.0,7,"c1ccc2cc3cc4c(cc3cc2c1)SCS4","c1ccc2cc3cc4c(cc3cc2c1)SNS4",{},"[#6H2r5:1]>>[NH:1]",null,-0.5323729205],[0.4615265491,88.9995145041,7,"completed",-5.16422,7.0,7,"C1=c2cc3cc4ccccc4cc3cc2=NC1","c1ccc2cc3cc4nscc4cc3cc2c1",{},"[#6H2r5:1]>>[S:1]",null,-0.0997084535],[0.4599512299,143.3527958272,7,"completed",-4.997332,7.0,7,"C1=c2cc3cc4c(cc3cc2=CC1)SCS4","c1c2c(cc3cc4c(cc13)SCS4)SCS2",{},"[CH,ch:0]1=[C,c:1][C,c:2]=[CH,ch:3][*:4]1>>[S:0]1[*:1]=,:[*:2][S:3][*:4]1",null,-0.1603588975],[0.4567098552,186.6043687778,7,"completed",-5.281244,7.0,7,"C1=CC(=C2Sc3cc4c(cc3S2)=CCC=4)C=C1","C1=CC(=C2Sc3cc4cscc4cc3S2)C=C1",{},"[#6H2r5:1]>>[S:1]",null,-0.2256488208],[0.4564999037,151.3398911038,7,"completed",-4.825752,7.0,3,"C(#Cc1ccc2c(c1)=CCC=2)c1ccc2c(c1)=CCC=2","C(#Cc1ccc2c[nH]cc2c1)c1ccc2c[nH]cc2c1",{},"[#6H2r5:1]>>[NH:1]",null,-0.2444537292],[0.4562906881,73.8262463101,7,"completed",-4.407796,7.0,7,"C1=c2cc3cc4cc[nH]c4cc3cc2=CC1","c1cc2cc3cc4c[nH]cc4cc3cc2[nH]1",{},"[#6H2r5:1]>>[NH:1]",null,-0.4901347158],[0.4560852429,191.4006403986,7,"completed",-5.457976,7.0,7,"C1=CC(=C2C=c3cc4c(cc3=C2)SSS4)C=C1","C1=CC(=C2C=c3cc4c(cc3=N2)SSS4)C=C1",{},"[chr5,CH1r5:1]>>[n:1]",null,-0.3153191166],[0.4556012503,124.5532443236,7,"completed",-5.442428,7.0,7,"C1=CC(=C2Sc3cc4cscc4cc3S2)C=C1","C1=CC(=C2Sc3cc4cscc4cc3S2)N=C1",{},"[chr5,CH1r5:1]>>[n:1]",null,-0.2701285044],[0.45531753,183.8303133203,7,"completed",-5.215096,7.0,6,"C1=c2cc3cc4ccccc4cc3cc2=CC1","O=c1occc2cc3cc4c(cc3cc12)=CCC=4",{},"[c:1]1[c:2][ch:3][ch:4][c:5][c:6]1>>[c:1]1[c:2][o:3][c:4](=O)[c:5][c:6]1",null,-0.2007103829],[0.4551409247,107.9426966918,7,"completed",-5.230644,7.0,7,"C1=Cc2cc3cc4ccccc4cc3cc2C1","c1ccc2cc3cc4sccc4cc3cc2c1",{},"[#6H2r5:1]>>[S:1]",null,-0.1414739361],[0.4549868564,595.9678615512,7,"completed",-5.0069,7.0,7,"C1=CC(=C2C=c3ccc4c(c3=C2)SNS4)C=C1","C1=CC(=C2C=c3c4c(ccc3=N2)SNS4)C=C1",{},"[chr5,CH1r5:1]>>[n:1]",null,-0.5995204925],[0.4543010678,198.5016215876,7,"completed",-5.232392,7.0,7,"C1=CC(=C2Sc3cc4c(cc3S2)=CCC=4)C=N1","C1=CC(=C2Sc3cc4c[nH]cc4cc3S2)C=N1",{},"[#6H2r5:1]>>[NH:1]",null,-0.2190694826],[0.4535441815,111.0663526268,7,"completed",-5.026128,7.0,7,"C1=Cc2cc3cc4c(cc3cc2C1)=CCC=4","C1=Cc2cc3cc4cocc4cc3cc2C1",{},"[#6H2r5:1]>>[O:1]",null,-0.1225140815],[0.4528458876,76.1386612202,7,"completed",-4.874236,7.0,7,"C1=c2cc3cc4ccsc4cc3cc2=CC1","c1cc2cc3cc4cscc4cc3cc2s1",{},"[#6H2r5:1]>>[S:1]",null,-0.1754197644],[0.4517552522,189.9383149952,7,"completed",-5.446568,7.0,3,"O=c1cc(N(c2ccccc2)c2ccccc2)cco1","O=c1cc(N(c2ccccc2)c2ccccc2)cc[nH]1",{},"[o:1]>>[nH:1]",null,-0.3081073823],[0.4515005692,152.8602966439,7,"completed",-5.390724,7.0,3,"C(=Cc1ccc2c(c1)=CCC=2)c1ccc2c(c1)=CCC=2","C(=Cc1ccc2c(c1)=CCN=2)c1ccc2c(c1)=CCN=2",{},"[chr5,CH1r5:1]>>[n:1]",null,-0.2545216846],[0.4513246411,150.8680962273,7,"completed",-5.68218,7.0,7,"C1=CC(=C2C=c3ccc4c(c3=C2)=CCC=4)C=C1","C1=CC(=C2C=c3c(ccc4c3=CCC=4)=N2)C=C1",{},"[chr5,CH1r5:1]>>[n:1]",null,-0.4345556617],[0.4509351281,152.7638942941,7,"completed",-5.467176,7.0,7,"C1=Cc2cc3cc4ccccc4cc3cc2C1","C1=Nc2cc3cc4ccccc4cc3cc2C1",{},"[chr5,CH1r5:1]>>[n:1]",null,-0.2989945363],[0.450241487,167.9573441369,7,"completed",-5.21758,7.0,7,"C1=CC(=C2Sc3ccc4ccccc4c3S2)C=C1","C1=CC(=C2Sc3ccc4c(c3S2)C=CC4)C=C1",{},"[c:0]1[ch:1][ch][c:3][c!r5:4][c!r5:5]1>>[c:0]1[CH2:1][c:3][c:4][c:5]1",null,-0.1870399612],[0.4501410096,280.7280599073,7,"completed",-5.594412,7.0,3,"C(#Cc1ccc2c(c1)=CCC=2)c1ccc2c(c1)=CCC=2","C(#Cc1ccc2c(c1)=CCN=2)c1ccc2c(c1)=CCN=2",{},"[chr5,CH1r5:1]>>[n:1]",null,-0.4456292453],[0.4494353275,163.5482141252,7,"completed",-5.380788,7.0,7,"c1ccc2cc3cc4cscc4cc3cc2c1","O=c1occc2cc3cc4cscc4cc3cc12",{},"[c:1]1[c:2][ch:3][ch:4][c:5][c:6]1>>[c:1]1[c:2][o:3][c:4](=O)[c:5][c:6]1",null,-0.2556962061],[0.4484690561,130.0819028237,7,"completed",-5.489624,7.0,3,"C(#Cc1ccc2c(c1)=CCC=2)c1ccc2c(c1)=CCC=2","C(#Cc1ccc2c(c1)=NCC=2)c1ccc2c(c1)=NCC=2",{},"[chr5,CH1r5:1]>>[n:1]",null,-0.3021699249],[0.4479320353,132.3330197607,7,"completed",-5.429732,7.0,3,"C(=Cc1ccc2c(c1)=CCC=2)c1ccc2c(c1)=CCC=2","C(=Cc1ccc2c(c1)=NCC=2)c1ccc2c(c1)=NCC=2",{},"[chr5,CH1r5:1]>>[n:1]",null,-0.2660571219],[0.4474329853,138.9958792036,7,"completed",-5.240948,7.0,7,"C1=CC(=C2Sc3ccc4ccccc4c3S2)C=C1","C1=CC(=C2Sc3ccc4c(c3S2)CC=C4)C=C1",{},"[c:0]1[ch:1][ch][c:3][c!r5:4][c!r5:5]1>>[c:0]1[CH2:1][c:3][c:4][c:5]1",null,-0.1704533966],[0.4464731749,149.7741997507,7,"completed",-5.16376,7.0,3,"C1=Cc2ccc(Nc3ccc4c(c3)CC=C4)cc2C1","C1=Cc2ccc(Nc3ccc4c(n3)CC=C4)nc2C1",{},"[ch&r6:0]>>[nr6:0]",null,-0.1562828408],[0.4459867927,117.1442793678,7,"completed",-5.37904,7.0,3,"c1ccc(Nc2cc(-c3ccccn3)cc(-c3ccccn3)c2)cc1","c1ccc(Nc2cc(-c3ccccn3)cc(-c3ccccn3)c2)nc1",{},"[ch&r6:0]>>[nr6:0]",null,-0.2277626172],[0.4456812772,156.751405718,7,"completed",-5.491096,7.0,3,"C1=c2ccc(-c3ccc4c(c3)=CCC=4)cc2=CC1","C1=c2cc(-c3ccc4c(c3)=CCN=4)ccc2=NC1",{},"[chr5,CH1r5:1]>>[n:1]",null,-0.315467087],[0.4450661356,138.5556616865,7,"completed",-5.417772,7.0,3,"C1=Cc2cccc(Nc3cccc4c3CC=C4)c2C1","C1=NCc2c1cccc2Nc1cccc2c1CN=C2",{},"[chr5,CH1r5:1]>>[n:1]",null,-0.2620637383],[0.4437777899,128.6792721174,7,"completed",-5.41032,7.0,3,"C1=Cc2c(cccc2Nc2cccc3c2C=CC3)C1","C1=NCc2cccc(Nc3cccc4c3C=NC4)c21",{},"[chr5,CH1r5:1]>>[n:1]",null,-0.2524769717],[0.4661763758,161.9924820305,8,"completed",-5.52026,8.0,8,"C(=Cc1ccc2c(c1)=NCC=2)c1ccc2c(c1)=NCC=2","C(=Cc1cc2c(cn1)=CCN=2)c1cc2c(cn1)=CCN=2",{},"[ch&r6:0]>>[nr6:0]",null,-0.3358342052],[0.4654971893,143.5014060783,8,"completed",-5.697176,8.0,8,"C(=Cc1ccc2c(c1)=NCC=2)c1ccc2c(c1)=NCC=2","C(=Cc1ccc2c(n1)=NCC=2)c1ccc2c(n1)=NCC=2",{},"[ch&r6:0]>>[nr6:0]",null,-0.4419683804],[0.4605169656,186.5137998764,8,"completed",-5.82386,8.0,8,"C(#Cc1ccc2c(c1)=NCC=2)c1ccc2c(c1)=NCC=2","C(#Cc1ccc2c(n1)=NCC=2)c1ccc2c(n1)=NCC=2",{},"[ch&r6:0]>>[nr6:0]",null,-0.5399391765],[0.4507806509,179.9906595553,8,"completed",-5.462116,8.0,8,"C(=Cc1ccc2c(c1)=CCN=2)c1ccc2c(c1)=CCN=2","C(=Cc1cc2c(cn1)=NCC=2)c1cc2c(cn1)=NCC=2",{},"[ch&r6:0]>>[nr6:0]",null,-0.3108847958],[0.4473831806,132.3602367411,8,"completed",-4.843416,8.0,3,"C1=CC(C=Cc2ccc3ccc(C=CC4=CCC=C4)cc3c2)=CC1","C(=Cc1ccc2ccc(C=CC3=CSCS3)cc2c1)C1=CSCS1",{},"[CH,ch:0]1=[C,c:1][C,c:2]=[CH,ch:3][*:4]1>>[S:0]1[*:1]=,:[*:2][S:3][*:4]1",null,-0.2231110784],[0.4406432228,155.2538418273,8,"completed",-5.639584,8.0,8,"C(#Cc1ccc2c(c1)=NCC=2)c1ccc2c(c1)=NCC=2","C(#Cc1cc2c(cn1)=CCN=2)c1cc2c(cn1)=CCN=2",{},"[ch&r6:0]>>[nr6:0]",null,-0.4083720032],[0.4402781952,153.4601650536,8,"completed",-5.69966,8.0,8,"C(=Cc1ccc2c(c1)=CCN=2)c1ccc2c(c1)=CCN=2","C(=Cc1cnc2c(c1)=CCN=2)c1cnc2c(c1)=CCN=2",{},"[ch&r6:0]>>[nr6:0]",null,-0.4469341774],[0.4364711871,180.1411232778,8,"completed",-5.661112,8.0,8,"C(=Cc1ccc2c(c1)=CCN=2)c1ccc2c(c1)=CCN=2","C(=Cc1ccc2c(n1)=CCN=2)c1ccc2c(n1)=CCN=2",{},"[ch&r6:0]>>[nr6:0]",null,-0.4321176874],[0.436105469,107.0430136293,8,"completed",-5.114816,8.0,3,"c1ccc(Nc2cc(-c3ccccc3)cc(Nc3ccccc3)n2)cc1","C1=CC(c2cc(Nc3ccccc3)nc(Nc3ccccc3)c2)=CC1",{},"[c:0]1[ch:1][ch][c:3][c!r5:4][c!r5:5]1>>[c:0]1[CH2:1][c:3][c:4][c:5]1",null,-0.1075442632],[0.4355356424,123.3023991323,8,"completed",-5.407376,8.0,3,"C1=CC(C=Cc2cc(C=CC3=CCC=C3)cc(-c3ccccc3)c2)=CC1","C1=CC(C=Cc2cc(C=CC3=CCC=C3)cc(C3=CCC=C3)c2)=CC1",{},"[c:0]1[ch:1][ch][c:3][c!r5:4][c!r5:5]1>>[c:0]1[CH2:1][c:3][c:4][c:5]1",null,-0.2479892826],[0.4336641806,121.9815640152,8,"completed",-5.430192,8.0,4,"C1=CC(Nc2nc(C3=CCC=C3)cc(C3=CCC=C3)n2)=CC1","C1=CC(c2cc(C3=CCC=C3)nc(NC3=NCC=C3)n2)=CC1",{},"[chr5,CH1r5:1]>>[n:1]",null,-0.2613476857],[0.4307760118,138.0778109079,8,"completed",-5.788624,8.0,7,"C(#Cc1ccc2ccc(C#CC3=CCC=N3)cc2c1)C1=CCC=N1","C(#Cc1cc2cc(C#CC3=CCC=N3)ncc2cn1)C1=CCC=N1",{},"[ch&r6:0]>>[nr6:0]",null,-0.5014229337],[0.427128526,342.3787478819,8,"completed",-5.426604,8.0,6,"O=c1c2c(oc3cocc13)=CC(=C1C=CC=C1)C=2","C1=CC(=c2cc3cc4cccc4oc3c2)C=C1",{},"[o:1][c:2][c:3][c:4](=O)>>[ch:1][c:2][c:3][ch:4]",null,-0.4116935653],[0.425898979,162.0400538725,8,"completed",-5.191268,8.0,8,"c1ccc2cc3cc4c[nH]cc4cc3cc2c1","O=c1ccc2cc3cc4c[nH]cc4cc3cc2o1",{},"[c:1]1[c:2][ch:3][ch:4][c:5][c:6]1>>[c:1]1[c:2][o:3][c:4](=O)[c:5][c:6]1",null,-0.1741798051],[0.4248420368,285.7696328732,8,"completed",-5.162748,8.0,3,"C1=CC(C=Cc2ccc3ccc(C=CC4=CCC=C4)cc3c2)=CC1","C(=Cc1ccc2ccc(C=CC3=COCO3)cc2c1)C1=COCO1",{},"[CH,ch:0]1=[C,c:1][C,c:2]=[CH,ch:3][*:4]1>>[O:0]1[*:1]=,:[*:2][O:3][*:4]1",null,-0.289125519],[0.4242809247,119.2650469192,8,"completed",-5.427616,8.0,4,"c1ccc(Nc2cc(-c3ccco3)cc(-c3ccco3)c2)cc1","c1ccc(Nc2cc(-c3ccco3)nc(-c3ccco3)c2)cc1",{},"[ch&r6:0]>>[nr6:0]",null,-0.2584897497],[0.4242587381,175.9061022863,8,"completed",-5.835452,8.0,8,"C1=c2cc(-c3ccc4c(c3)=CCN=4)ccc2=NC1","C1=c2cc(-c3cnc4c(c3)=CCN=4)cnc2=NC1",{},"[ch&r6:0]>>[nr6:0]",null,-0.5440394127],[0.4235107831,292.2857787367,8,"completed",-5.300104,8.0,3,"C(#Cc1ccc2ccc(C#CC3=CCC=C3)cc2c1)C1=CCC=C1","C(#Cc1ccc2ccc(C#CC3=COCO3)cc2c1)C1=COCO1",{},"[CH,ch:0]1=[C,c:1][C,c:2]=[CH,ch:3][*:4]1>>[O:0]1[*:1]=,:[*:2][O:3][*:4]1",null,-0.3241162843],[0.4230544351,211.1556430688,8,"completed",-5.46414,8.0,3,"C1=CC(=C2C=CC=C2NC2=CC=CC2=C2C=CC=C2)C=C1","C1=CC(=C2C=CN=C2NC2=NC=CC2=C2C=CC=C2)C=C1",{},"[chr5,CH1r5:1]>>[n:1]",null,-0.3309980302],[0.4230083894,111.2073243362,8,"completed",-5.351992,8.0,8,"C1=c2nc3cc4ccsc4cc3nc2=CC1","C1=c2nc3cc4cnsc4cc3nc2=CC1",{},"[chr5,CH1r5:1]>>[n:1]",null,-0.2085235079],[0.4227264914,317.4371113434,8,"completed",-5.393024,8.0,8,"O=c1cc(N(c2ccccc2)c2ccccc2)cn[nH]1","O=c1cc(N(C2=CCC=C2)C2=CCC=C2)cn[nH]1",{},"[c:0]1[ch:1][ch][c:3][c!r5:4][c!r5:5]1>>[c:0]1[CH2:1][c:3][c:4][c:5]1",null,-0.3779407643],[0.4224712335,121.2121323696,8,"completed",-5.118312,8.0,3,"C1=CC(Nc2cccc(NC3=CCC=C3)c2-c2ccccc2)=CC1","C1=CC(Nc2cccc(NC3=NCC=C3)c2-c2ccccc2)=NC1",{},"[chr5,CH1r5:1]>>[n:1]",null,-0.1218880323],[0.4219720336,118.9157051956,8,"completed",-5.284464,8.0,8,"C1=c2nc3cc4ccsc4cc3nc2=CC1","C1=c2nc3cc4ncsc4cc3nc2=CC1",{},"[chr5,CH1r5:1]>>[n:1]",null,-0.1755396221],[0.4216981814,146.9566782566,8,"completed",-5.643448,8.0,7,"C(#Cc1ccc2ccc(C#CC3=CCC=N3)cc2c1)C1=CCC=N1","C(#Cc1cscn1)c1ccc2ccc(C#Cc3cscn3)cc2c1",{},"[#6H2r5:1]>>[S:1]",null,-0.4078121778],[0.4216601639,137.5302428865,8,"completed",-5.432676,8.0,3,"C1=CC(C=Cc2cc(C=CC3=CCC=C3)cc(-c3ccccc3)c2)=CC1","C1=CC(C=Cc2cc(C=CC3=CCC=C3)cc(-c3ccccn3)c2)=CC1",{},"[ch&r6:0]>>[nr6:0]",null,-0.2704523895],[0.4215748676,164.3539749968,8,"completed",-5.5934,8.0,8,"C(#Cc1ccc2c(c1)=CCN=2)c1ccc2c(c1)=CCN=2","C(#Cc1cc2c(cn1)=NCC=2)c1cc2c(cn1)=NCC=2",{},"[ch&r6:0]>>[nr6:0]",null,-0.3824912724],[0.4214099954,179.1656751194,8,"completed",-5.544456,8.0,3,"C1=CCC(C=Cc2ccc3ccc(C=CC4=CC=CC4)cc3c2)=C1","C1=CN=C(C=Cc2ccc3ccc(C=CC4=NC=CC4)cc3c2)C1",{},"[chr5,CH1r5:1]>>[n:1]",null,-0.3590201885],[0.4209575121,167.5263953871,8,"completed",-4.707624,8.0,3,"C(=Cc1cccc2ccccc12)c1cccc2ccccc12","C(=CC1=c2ccccc2=CC1)C1=c2ccccc2=CC1",{},"[c:0]1[ch:1][ch][c:3][c!r5:4][c!r5:5]1>>[c:0]1[CH2:1][c:3][c:4][c:5]1",null,-0.3217218777],[0.4207042417,128.6486125568,8,"completed",-5.72864,8.0,6,"C(=Cc1ccccn1)C1=CC(C2=CCC(C=Cc3ccccn3)=C2)=CC1","C(=Cc1ccccn1)C1=CC(C2=NCC(C=Cc3ccccn3)=C2)=NC1",{},"[chr5,CH1r5:1]>>[n:1]",null,-0.4584677827],[0.4206864357,148.2260796454,8,"completed",-5.539028,8.0,3,"C(#Cc1ccc2ccc(C#CC3=CCC=C3)cc2c1)C1=CCC=C1","C(#Cc1ccc2ccc(C#Cc3ccsc3)cc2c1)c1ccsc1",{},"[#6H2r5:1]>>[S:1]",null,-0.34119834],[0.4205480167,145.7424201782,8,"completed",-5.779332,8.0,6,"C(=Cc1ccccn1)C1=CCC(C2=CC(C=Cc3ccccn3)=CC2)=C1","C(=Cc1ccccn1)C1=NCC(C2=CC(C=Cc3ccccn3)=NC2)=C1",{},"[chr5,CH1r5:1]>>[n:1]",null,-0.4973649731],[0.419922234,202.1150127591,8,"completed",-5.73508,8.0,8,"C(=Cc1ccc2c(c1)=NCC=2)c1ccc2c(c1)=NCC=2","C(=Cc1cnc2c(c1)=NCC=2)c1cnc2c(c1)=NCC=2",{},"[ch&r6:0]>>[nr6:0]",null,-0.4883446688],[0.4194733103,163.6008205396,8,"completed",-5.486772,8.0,3,"C(#Cc1cc(-c2ccccc2)cc(C#Cc2ccccc2)n1)c1ccccc1","C(#Cc1cc(-c2ccccc2)cc(C#CC2=CC=CC2)n1)C1=CC=CC1",{},"[c:0]1[ch:1][ch][c:3][c!r5:4][c!r5:5]1>>[c:0]1[CH2:1][c:3][c:4][c:5]1",null,-0.3163314601],[0.4191209458,160.2385202037,8,"completed",-5.378488,8.0,6,"C(=Cc1cccs1)c1cc(-c2ccccc2)cc(C=Cc2cccs2)n1","C1=CC(c2cc(C=Cc3cccs3)nc(C=Cc3cccs3)c2)=CC1",{},"[c:0]1[ch:1][ch][c:3][c!r5:4][c!r5:5]1>>[c:0]1[CH2:1][c:3][c:4][c:5]1",null,-0.2523462121],[0.4190143111,232.9148554523,8,"completed",-5.779608,8.0,8,"C(#Cc1ccc2c(c1)=CCN=2)c1ccc2c(c1)=CCN=2","C(#Cc1ccc2c(n1)=CCN=2)c1ccc2c(n1)=CCN=2",{},"[ch&r6:0]>>[nr6:0]",null,-0.5296830905],[0.4189283504,339.945616182,8,"completed",-5.249596,8.0,3,"C1=CC(c2ccc3ccc(C4=CCC=C4)cc3c2)=CC1","C1=C(c2ccc3ccc(C4=COCO4)cc3c2)OCO1",{},"[CH,ch:0]1=[C,c:1][C,c:2]=[CH,ch:3][*:4]1>>[O:0]1[*:1]=,:[*:2][O:3][*:4]1",null,-0.3557087487],[0.4186265459,156.4765911042,8,"completed",-5.321724,8.0,3,"C1=Cc2cc(Nc3ccc4c(c3)C=CC4)ccc2C1","C1=NCc2ccc(Nc3ccc4c(c3)C=NC4)cc21",{},"[chr5,CH1r5:1]>>[n:1]",null,-0.2203952684],[0.4184440042,86.2668959949,8,"completed",-4.755648,8.0,8,"C1=Nc2cc3cc4c[nH]cc4cc3cc2C1","c1nc2cc3cc4c[nH]cc4cc3cc2s1",{},"[#6H2r5:1]>>[S:1]",null,-0.2560182499],[0.4183751753,120.9593654993,8,"completed",-5.429916,8.0,3,"C1=CC(C=Cc2cc(C=CC3=CCC=C3)cc(-c3ccccc3)c2)=CC1","C1=CCC(c2cc(C=CC3=CCC=C3)cc(C=CC3=CCC=C3)c2)=C1",{},"[c:0]1[ch:1][ch][c:3][c!r5:4][c!r5:5]1>>[c:0]1[CH2:1][c:3][c:4][c:5]1",null,-0.2607009896],[0.4180658729,405.90766406,8,"completed",-4.53678,8.0,6,"C1=C(N(c2ccccc2)c2ccccc2)SCS1","C1=CC(N(C2=CCC=C2)C2=CSCS2)=CC1",{},"[c:0]1[ch:1][ch][c:3][c!r5:4][c!r5:5]1>>[c:0]1[CH2:1][c:3][c:4][c:5]1",null,-0.5658597426],[0.4180048131,174.8652724065,8,"completed",-4.843048,8.0,3,"C1=NC(NC2=CCC=N2)=CC1","C1=C(NC2=CCC(c3ccccc3)=N2)N=C(c2ccccc2)C1",{},"[cH&r6,CH&r5:1]>>[#6:1](-[c]1[ch]ccc[ch]1)",null,-0.250858098],[0.4179027316,799.9719995735,8,"completed",-5.228344,8.0,7,"C1=Cc2nc3cc4c(cc3nc2C1)=CCC=4","C1=Cc2nc3nc4c(nc3nc2C1)=CCC=4",{},"[ch&r6:0]>>[nr6:0]",null,-0.8050009748],[0.4170878461,142.0020965147,8,"completed",-5.277564,8.0,3,"C(=Cc1ccc2c(c1)=CCC=2)c1ccc2c(c1)=CCC=2","C(=Cc1cnc2c(c1)=CCC=2)c1cnc2c(c1)=CCC=2",{},"[ch&r6:0]>>[nr6:0]",null,-0.1887161697],[0.4164693974,151.2373091949,8,"completed",-5.6463,8.0,7,"C(#CC1=CCC(C2=CCC=C2)=C1)C1=CCC(C2=CCC=C2)=C1","C(#CC1=NCC(C2=CCC=C2)=C1)C1=NCC(C2=CCC=C2)=C1",{},"[chr5,CH1r5:1]>>[n:1]",null,-0.411230023],[0.4163140647,157.2636191695,8,"completed",-5.45954,8.0,3,"C1=CC(=C2C=CC(NC3=CC(=C4C=CC=C4)C=C3)=C2)C=C1","C1=CC(=C2C=CC(NC3=CC(=C4C=CC=N4)C=C3)=C2)N=C1",{},"[chr5,CH1r5:1]>>[n:1]",null,-0.2967720701],[0.4158524876,176.135563658,8,"completed",-5.335984,8.0,3,"C1=CCC(C=Cc2cc(C=CC3=CC=CC3)cc(-c3ccccc3)c2)=C1","C1=CCC(C=Cc2cc(-c3ccccc3)cc(C=CC3=CC=CC3)n2)=C1",{},"[ch&r6:0]>>[nr6:0]",null,-0.2414768652],[0.4157713419,131.8194149543,8,"completed",-5.437,8.0,3,"C(#Cc1cc(C#Cc2ccccc2)cc(C2=CC=CC2)c1)c1ccccc1","C(#Cc1cc(C#CC2=CC=CC2)cc(C2=CC=CC2)c1)C1=CC=CC1",{},"[c:0]1[ch:1][ch][c:3][c!r5:4][c!r5:5]1>>[c:0]1[CH2:1][c:3][c:4][c:5]1",null,-0.2702316935],[0.415306076,176.8944106238,8,"completed",-5.347944,8.0,7,"C(#Cc1ccc2ccc(C#CC3=CCC=N3)cc2c1)C1=CCC=N1","C(#Cc1c[nH]cn1)c1ccc2ccc(C#Cc3c[nH]cn3)cc2c1",{},"[#6H2r5:1]>>[NH:1]",null,-0.2478204669],[0.4151071139,161.8100924697,8,"completed",-5.3657,8.0,7,"C(#CC1=CCC(C2=CCC=C2)=C1)C1=CCC(C2=CCC=C2)=C1","C(#CC1=CCC(C2=CCC=C2)=N1)C1=CCC(C2=CCC=C2)=N1",{},"[chr5,CH1r5:1]>>[n:1]",null,-0.2465254269],[0.4146342055,156.5558063954,8,"completed",-4.801924,8.0,4,"C1=CCC(C2=CCC=C2NC2=CCC=C2C2=CC=CC2)=C1","C1=C(NC2=CCC=C2c2cccs2)C(c2cccs2)=CC1",{},"[#6H2r5:1]>>[S:1]",null,-0.2608560492],[0.4281033589,150.2312761274,9,"completed",-5.75716,9.0,9,"C(#Cc1cc(C#CC2=CC=CC2)cc(-c2cccs2)c1)C1=CC=CC1","C(#Cc1cc(C#CC2=NC=CC2)cc(-c2cccs2)c1)C1=NC=CC1",{},"[chr5,CH1r5:1]>>[n:1]",null,-0.4839219735],[0.4270495068,149.1137037348,9,"completed",-5.284004,9.0,9,"C(#Cc1ccc[nH]1)c1cc(C#Cc2ccc[nH]2)cc(C2=CC=CC2)c1","C(#Cc1ccc[nH]1)c1cc(C#Cc2ccc[nH]2)cc(-c2cccs2)c1",{},"[#6H2r5:1]>>[S:1]",null,-0.197040752],[0.4260066876,149.0795390939,9,"completed",-5.353096,9.0,9,"C(=Cc1cnc2c(c1)=CCC=2)c1cnc2c(c1)=CCC=2","C(=Cc1cc2c(nn1)=CCC=2)c1cc2c(nn1)=CCC=2",{},"[ch&r6:0]>>[nr6:0]",null,-0.2315446517],[0.4254322404,172.0461638517,9,"completed",-5.500296,9.0,9,"C(=Cc1cc(-c2ccccc2)cc(C=CC2=CN=CC2)n1)C1=CN=CC1","C1=CC(c2cc(C=CC3=CN=CC3)nc(C=CC3=CN=CC3)c2)=CC1",{},"[c:0]1[ch:1][ch][c:3][c!r5:4][c!r5:5]1>>[c:0]1[CH2:1][c:3][c:4][c:5]1",null,-0.3288099108],[0.4239371597,139.2830628408,9,"completed",-5.538108,9.0,9,"C1=CCC(c2cc(C=Cc3ccsc3)cc(C=Cc3ccsc3)c2)=C1","C1=CCC(c2cc(C=Cc3ccsn3)cc(C=Cc3ccsn3)c2)=C1",{},"[chr5,CH1r5:1]>>[n:1]",null,-0.3368229434],[0.4218660614,212.3778639442,9,"completed",-5.139012,9.0,9,"C1=CC(C=Cc2cc(C=CC3=CCC=C3)cc(C3=CCN=C3)c2)=CC1","C(=Cc1cc(C=Cc2cc[nH]c2)cc(C2=CCN=C2)c1)c1cc[nH]c1",{},"[#6H2r5:1]>>[NH:1]",null,-0.2141263781],[0.4214983331,141.8018185961,9,"completed",-5.638204,9.0,9,"C1=CC(c2cc(C=CC3=NCC=C3)cc(C=CC3=NCC=C3)c2)=CC1","C1=CC(c2cc(C=Cc3ccsn3)cc(C=Cc3ccsn3)c2)=CC1",{},"[#6H2r5:1]>>[S:1]",null,-0.4025455168],[0.4210165385,136.0003784001,9,"completed",-5.524216,9.0,9,"C1=CC(C=Cc2cc(C=CC3=CCC=C3)cc(C3=CCC=N3)c2)=CC1","C1=CC(C=Cc2cc(C=CC3=CCC=C3)nc(C3=CCC=N3)n2)=CC1",{},"[ch&r6:0]>>[nr6:0]",null,-0.3266131016],[0.4189035944,160.50122759,9,"completed",-5.76912,9.0,9,"C(#Cc1cc(-c2ccccc2)cc(C#CC2=NC=CC2)n1)C1=NC=CC1","C(#Cc1cc(C2=CCC=C2)cc(C#CC2=NC=CC2)n1)C1=NC=CC1",{},"[c:0]1[ch:1][ch][c:3][c!r5:4][c!r5:5]1>>[c:0]1[CH2:1][c:3][c:4][c:5]1",null,-0.4951204051],[0.4179258136,155.9750824787,9,"completed",-5.80086,9.0,9,"C(#Cc1cc(C#CC2=CC=CC2)nc(C2=CC=CC2)n1)C1=CC=CC1","C(#Cc1cc(C#CC2=NC=CC2)nc(C2=CC=CC2)n1)C1=NC=CC1",{},"[chr5,CH1r5:1]>>[n:1]",null,-0.5147995229],[0.4176036616,73.8424980501,9,"completed",-5.299828,9.0,8,"c1cc2cc3cc4cscc4cc3cc2s1","c1cc2cc3nc4cscc4nc3cc2s1",{},"[ch&r6:0]>>[nr6:0]",null,-0.1581740087],[0.4171786051,145.586511932,9,"completed",-5.448316,9.0,9,"C1=CCC(c2cc(C=Cc3ccsc3)cc(C=Cc3ccsc3)c2)=C1","C1=CCC(c2cc(C=Cc3cscn3)cc(C=Cc3cscn3)c2)=C1",{},"[chr5,CH1r5:1]>>[n:1]",null,-0.2839792422],[0.4163615484,168.0103068834,9,"completed",-5.517684,9.0,9,"C1=CCC(C=Cc2cc(C3=CC=CC3)cc(C=CC3=CC=CC3)n2)=C1","C1=CCC(c2cc(C=CC3=CN=CC3)nc(C=CC3=CN=CC3)c2)=C1",{},"[chr5,CH1r5:1]>>[n:1]",null,-0.337213324],[0.4162555745,192.8038565196,9,"completed",-5.146096,9.0,9,"C1=CC(C=Cc2cc(C=CC3=CCC=C3)cc(C3=CN=CC3)c2)=CC1","C(=Cc1cc(C=Cc2cc[nH]c2)cc(C2=CN=CC2)c1)c1cc[nH]c1",{},"[#6H2r5:1]>>[NH:1]",null,-0.1954852917],[0.4160021135,141.8738937989,9,"completed",-5.546848,9.0,9,"C1=CCC(c2nc(C=CC3=CCC=C3)cc(C=CC3=CCC=C3)n2)=C1","C1=CCC(c2nc(C=CC3=CCC=N3)cc(C=CC3=CCC=N3)n2)=C1",{},"[chr5,CH1r5:1]>>[n:1]",null,-0.343464755],[0.4155476399,148.5368775686,9,"completed",-5.660376,9.0,9,"C(#Cc1cc(C#CC2=CC=CC2)cc(-c2cccs2)c1)C1=CC=CC1","C(#Cc1cc(C#CC2=CN=CC2)cc(-c2cccs2)c1)C1=CN=CC1",{},"[chr5,CH1r5:1]>>[n:1]",null,-0.4194444207],[0.4154822744,151.9645506286,9,"completed",-5.474812,9.0,9,"C1=CC(c2cc(C=CC3=CCC=N3)cc(C=CC3=CCC=N3)c2)=CC1","C1=CC(c2cc(C=Cc3cscn3)cc(C=Cc3cscn3)c2)=CC1",{},"[#6H2r5:1]>>[S:1]",null,-0.3032002671],[0.4152153159,79.8758943747,9,"completed",-5.073416,9.0,8,"c1cc2cc3cc4cscc4cc3cc2s1","c1scc2cc3cc4sncc4cc3cc12",{},"[chr5,CH1r5:1]>>[n:1]",null,-0.0820149129],[0.413339739,103.9012162616,9,"completed",-5.327244,9.0,3,"c1ccc(-c2cccc(Nc3cccc(-c4ccccc4)n3)n2)cc1","C1=CC(c2cccc(Nc3cccc(C4=CCC=C4)n3)n2)=CC1",{},"[c:0]1[ch:1][ch][c:3][c!r5:4][c!r5:5]1>>[c:0]1[CH2:1][c:3][c:4][c:5]1",null,-0.1899973214],[0.4121970459,145.0217634425,9,"completed",-5.270296,9.0,9,"C(#Cc1ccc[nH]1)c1cc(C#Cc2ccc[nH]2)cc(C2=CC=CC2)c1","C(#Cc1ccc[nH]1)c1cc(C#Cc2ccc[nH]2)cc(-c2ccc[nH]2)c1",{},"[#6H2r5:1]>>[NH:1]",null,-0.1877276442],[0.4110032635,154.0533835034,9,"completed",-5.672336,9.0,9,"C1=CC(c2cc(C=Cc3ccsc3)cc(C=Cc3ccsc3)c2)=CC1","C1=CC(c2cc(C=Cc3cnsc3)cc(C=Cc3cnsc3)c2)=CC1",{},"[chr5,CH1r5:1]>>[n:1]",null,-0.4292330468],[0.4108583141,135.8011084767,9,"completed",-5.226688,9.0,8,"C1=c2cc3cc4cnsc4cc3cc2=CC1","C1=c2cc3nc4cnsc4nc3cc2=CC1",{},"[ch&r6:0]>>[nr6:0]",null,-0.1621923773],[0.4106590408,159.581336285,9,"completed",-5.66424,9.0,9,"C(#Cc1cc(C2=CCC=C2)cc(C#CC2=CC=CC2)n1)C1=CC=CC1","C(#Cc1cc(C2=CCC=C2)cc(C#CC2=CN=CC2)n1)C1=CN=CC1",{},"[chr5,CH1r5:1]>>[n:1]",null,-0.4259881734],[0.4102520566,195.5185594065,9,"completed",-5.132572,9.0,9,"C1=CCC(c2cc(C=Cc3cc[nH]c3)cc(C=Cc3cc[nH]c3)c2)=C1","C1=CN=C(c2cc(C=Cc3cc[nH]c3)cc(C=Cc3cc[nH]c3)c2)C1",{},"[chr5,CH1r5:1]>>[n:1]",null,-0.1968435046],[0.4100829068,225.3696970115,9,"completed",-5.084088,9.0,9,"C1=CC(c2cc(C=Cc3cc[nH]c3)cc(C=Cc3cc[nH]c3)c2)=CC1","C1=CC(c2cc(C=Cc3cc[nH]c3)cc(C=Cc3cc[nH]c3)c2)=NC1",{},"[chr5,CH1r5:1]>>[n:1]",null,-0.2256447746],[0.4095539115,86.2418870406,9,"completed",-5.205528,9.0,8,"c1cc2cc3cc4cscc4cc3cc2s1","c1cc2nc3cc4cscc4cc3nc2s1",{},"[ch&r6:0]>>[nr6:0]",null,-0.1135534274],[0.409178198,172.5294248686,9,"completed",-5.167072,9.0,9,"C1=CCC(c2cc(C=Cc3cc[nH]c3)cc(C=Cc3cc[nH]c3)c2)=C1","C1=CCC(c2cc(C=Cc3c[nH]cn3)cc(C=Cc3c[nH]cn3)c2)=C1",{},"[chr5,CH1r5:1]>>[n:1]",null,-0.1788036423],[0.4087334202,134.5730505236,9,"completed",-5.53084,9.0,9,"C1=CC(c2cc(C=CC3=CCC=N3)cc(C=CC3=CCC=N3)c2)=CC1","C1=CC(c2nc(C=CC3=CCC=N3)cc(C=CC3=CCC=N3)n2)=CC1",{},"[ch&r6:0]>>[nr6:0]",null,-0.3302502501],[0.4087316949,150.3556181817,9,"completed",-5.598828,9.0,9,"C1=CCC(c2cc(C=CC3=CCN=C3)cc(C=CC3=CCN=C3)c2)=C1","C1=CCC(c2cc(C=Cc3cnsc3)cc(C=Cc3cnsc3)c2)=C1",{},"[#6H2r5:1]>>[S:1]",null,-0.3801752293],[0.4078567851,102.258230204,9,"completed",-5.279864,9.0,3,"c1ccc(Nc2ccccn2)nc1","c1ccc2cc(Nc3cc4ccccc4cn3)ncc2c1",{},"[cH&r6:1][cH&r6:2]>>[c:1]2cccc[c:2]2",null,-0.1621997667],[0.4069778125,201.266290104,9,"completed",-5.167992,9.0,7,"C(#CC1=CC(C2=CCC=C2)=CC1)C1=CC(C2=CCC=C2)=CC1","C(#CC1=CC(C2=CCC=N2)=CC1)C1=CC(C2=CCC=N2)=CC1",{},"[chr5,CH1r5:1]>>[n:1]",null,-0.2068171812],[0.4059786982,155.8800236646,9,"completed",-5.725236,9.0,9,"C(#Cc1cc(C#CC2=CC=CC2)nc(C2=CC=CC2)n1)C1=CC=CC1","C(#Cc1cc(C#CC2=CN=CC2)nc(C2=CC=CC2)n1)C1=CN=CC1",{},"[chr5,CH1r5:1]>>[n:1]",null,-0.4645959633],[0.4058135802,130.5643269654,9,"completed",-5.49036,9.0,9,"C1=CC(C=Cc2cc(C=CC3=CCC=C3)cc(-c3cccs3)c2)=CC1","C(=Cc1cc(C=CC2=CCC=N2)cc(-c2cccs2)c1)C1=CCC=N1",{},"[chr5,CH1r5:1]>>[n:1]",null,-0.3028426968],[0.4056396692,134.0799897357,9,"completed",-5.638756,9.0,9,"C1=CC(C=Cc2cc(C=CC3=CCC=C3)cc(C3=CN=CC3)c2)=CC1","C1=CC(C=Cc2cc(C=CC3=CCC=C3)nc(C3=CN=CC3)n2)=CC1",{},"[ch&r6:0]>>[nr6:0]",null,-0.4002547653],[0.4054971221,137.3199049011,9,"completed",-5.1127,9.0,3,"c1ccc2c(Nc3cccc4ccccc34)cccc2c1","c1cnc2c(Nc3cccc4cccnc34)cccc2c1",{},"[ch&r6:0]>>[nr6:0]",null,-0.1376073704],[0.4050155643,90.3631677428,9,"completed",-5.25392,9.0,6,"c1cc2cc3cc4c[nH]cc4cc3cc2cn1","c1cc2cc3nc4c[nH]cc4nc3cc2cn1",{},"[ch&r6:0]>>[nr6:0]",null,-0.1406210213],[0.4049181226,171.0693748426,9,"completed",-5.391644,9.0,9,"C1=CC(C=Cc2cc(C=CC3=CCC=C3)cc(C3=CCC=N3)c2)=CC1","C(=Cc1cc(C=Cc2ccsc2)cc(C2=CCC=N2)c1)c1ccsc1",{},"[#6H2r5:1]>>[S:1]",null,-0.2663499205],[0.4047593394,75.9188924586,9,"completed",-5.058604,9.0,8,"c1cc2cc3cc4c[nH]cc4cc3cc2s1","c1cc2cc3nc4c[nH]cc4nc3cc2s1",{},"[ch&r6:0]>>[nr6:0]",null,-0.0812610383],[0.4044528032,142.2408028206,9,"completed",-5.431572,9.0,9,"C1=CC(c2cc(C=CC3=CCC=N3)cc(C=CC3=CCC=N3)c2)=CC1","C(=Cc1cc(C=CC2=CCC=N2)cc(C2=CCC=N2)c1)C1=CCC=N1",{},"[chr5,CH1r5:1]>>[n:1]",null,-0.2722187386],[0.404088054,157.8029880102,9,"completed",-5.286396,9.0,9,"C(#Cc1cc(C2=CCC=C2)cc(C#CC2=CC=CC2)n1)C1=CC=CC1","C(#Cc1ccc[nH]1)c1cc(C2=CCC=C2)cc(C#Cc2ccc[nH]2)n1",{},"[#6H2r5:1]>>[NH:1]",null,-0.2047585963],[0.4038694908,196.7751554224,9,"completed",-5.19274,9.0,9,"C1=CCC(c2cc(C=Cc3cc[nH]c3)cc(C=Cc3cc[nH]c3)c2)=C1","C(=Cc1cc(C=Cc2cc[nH]c2)cc(C2=CC=NC2)c1)c1cc[nH]c1",{},"[chr5,CH1r5:1]>>[n:1]",null,-0.2072071633],[0.4037921501,212.3190147992,9,"completed",-5.257876,9.0,7,"C(#CC1=CC(C2=CCC=C2)=CC1)C1=CC(C2=CCC=C2)=CC1","C(#CC1=CC(C2=NCC=C2)=CC1)C1=CC(C2=NCC=C2)=CC1",{},"[chr5,CH1r5:1]>>[n:1]",null,-0.2393585833],[0.4035588528,102.0061769833,9,"completed",-5.292928,9.0,4,"C1=CCC(c2cc(NC3=CCC=N3)cc(C3=CC=CC3)c2)=C1","C1=NCC(c2cc(NC3=CCC=N3)cc(C3=CC=NC3)c2)=C1",{},"[chr5,CH1r5:1]>>[n:1]",null,-0.1692443636],[0.4032309407,128.9349431441,9,"completed",-5.031188,9.0,7,"C1=Cc2nc3cc4c(cc3nc2C1)=CCC=4","C1=c2cc3nc4ccsc4nc3cc2=CC1",{},"[#6H2r5:1]>>[S:1]",null,-0.1376387094],[0.4017609942,185.6789730527,9,"completed",-4.9356,9.0,3,"c1ccc2c(Nc3cccc4ccccc34)cccc2c1","C1=C(NC2=CCc3ccccc32)c2ccccc2C1",{},"[c:0]1[ch:1][ch][c:3][c!r5:4][c!r5:5]1>>[c:0]1[CH2:1][c:3][c:4][c:5]1",null,-0.2184492789],[0.4016306275,107.3600366446,9,"completed",-5.364228,9.0,6,"C1=c2cc3nc4ccncc4nc3cc2=CC1","c1cc2nc3cc4cscc4cc3nc2cn1",{},"[#6H2r5:1]>>[S:1]",null,-0.2138603074],[0.4012599302,195.1348052173,9,"completed",-5.086848,9.0,9,"C1=CCC(c2cc(C=Cc3cc[nH]c3)cc(C=Cc3cc[nH]c3)c2)=C1","C1=CCC(c2cc(C=Cc3cc[nH]c3)nc(C=Cc3cc[nH]c3)c2)=C1",{},"[ch&r6:0]>>[nr6:0]",null,-0.1953518621],[0.4011481991,144.4001487358,9,"completed",-5.601128,9.0,9,"C1=CC(C=Cc2cc(C=CC3=CCC=C3)cc(C3=NCC=C3)c2)=CC1","C1=CC(C=Cc2cc(C=CC3=CCC=C3)nc(C3=NCC=C3)n2)=CC1",{},"[ch&r6:0]>>[nr6:0]",null,-0.3793477909],[0.4006056891,211.0165634172,9,"completed",-5.039008,9.0,9,"C1=CC(C=Cc2cc(C=CC3=CCC=C3)cc(C3=CCC=N3)c2)=CC1","C(=Cc1cc(C=Cc2cc[nH]c2)cc(C2=CCC=N2)c1)c1cc[nH]c1",{},"[#6H2r5:1]>>[NH:1]",null,-0.2152923636],[0.3999919121,184.5002654459,9,"completed",-5.1403,9.0,9,"C1=CC(c2cc(C=CC3=CCC=N3)cc(C=CC3=CCC=N3)c2)=CC1","C1=CC(c2cc(C=Cc3c[nH]cn3)cc(C=Cc3c[nH]cn3)c2)=CC1",{},"[#6H2r5:1]>>[NH:1]",null,-0.1866444536],[0.4055748258,183.0734258054,10,"completed",-5.218868,10.0,10,"C(=Cc1cc2c(cn1)=CCC=2)c1cc2c(cn1)=CCC=2","C(=Cc1cc2cscc2cn1)c1cc2cscc2cn1",{},"[#6H2r5:1]>>[S:1]",null,-0.2010954598],[0.3950043828,84.1710874471,10,"completed",-4.808456,10.0,8,"c1cc2cc3cc4cscc4cc3cc2[nH]1","c1nc2cc3cc4cscc4cc3cc2[nH]1",{},"[chr5,CH1r5:1]>>[n:1]",null,-0.220757208],[0.3945819545,203.2058813421,10,"completed",-5.299736,10.0,10,"C(#CC1=CC(C2=CCC=N2)=CC1)C1=CC(C2=CCC=N2)=CC1","C(#Cc1cc(C2=CCC=N2)cs1)c1cc(C2=CCC=N2)cs1",{},"[#6H2r5:1]>>[S:1]",null,-0.2466595232],[0.3919144967,195.7660076982,10,"completed",-5.33258,10.0,8,"C1=Nc2cc3cc4cscc4cc3cc2C1","C1=Nc2nc3cc4cscc4cc3nc2C1",{},"[ch&r6:0]>>[nr6:0]",null,-0.2546176023],[0.3869704595,103.4632644163,10,"completed",-5.33304,10.0,7,"C1=c2cc3cc4ccccc4cc3cc2=NC1","C1=c2cc3nc4ccccc4nc3cc2=NC1",{},"[ch&r6:0]>>[nr6:0]",null,-0.193171922],[0.3863702022,166.1316483291,10,"completed",-5.099728,10.0,8,"C(#Cc1ccc2c[nH]cc2c1)c1ccc2c[nH]cc2c1","C(#Cc1cnc2c[nH]cc2c1)c1cnc2c[nH]cc2c1",{},"[ch&r6:0]>>[nr6:0]",null,-0.1661317574],[0.3837626987,169.9259813623,10,"completed",-5.231012,10.0,8,"O=c1[nH]ccc2cc3cc4cscc4cc3cc12","O=c1[nH]cnc2cc3cc4cscc4cc3cc12",{},"[ch&r6:0]>>[nr6:0]",null,-0.1930939403],[0.3827083974,114.9184253667,10,"completed",-4.661348,10.0,7,"C1=c2cc3cc4cc[nH]c4cc3cc2=CC1","C1=c2cc3cc4nc[nH]c4cc3cc2=CC1",{},"[chr5,CH1r5:1]>>[n:1]",null,-0.3278564888],[0.3801207601,172.3439518214,10,"completed",-5.422832,10.0,9,"C(=Cc1cnc2c(c1)=CCC=2)c1cnc2c(c1)=CCC=2","C(=Cc1cnc2cscc2c1)c1cnc2cscc2c1",{},"[#6H2r5:1]>>[S:1]",null,-0.2842014828],[0.3784175416,101.3071256852,10,"completed",-5.324116,10.0,8,"C1=NCc2cc3cc4c[nH]cc4cc3cc21","C1=NCc2cc3nc4c[nH]cc4nc3cc21",{},"[ch&r6:0]>>[nr6:0]",null,-0.186748078],[0.3778184938,90.8980854162,10,"completed",-5.054004,10.0,8,"c1cc2cc3cc4cocc4cc3cc2[nH]1","c1cc2nc3cc4cocc4cc3nc2[nH]1",{},"[ch&r6:0]>>[nr6:0]",null,-0.0964319533],[0.3775728706,168.8774819656,10,"completed",-5.560464,10.0,8,"C(=Cc1ccc2c(c1)=NCC=2)c1ccc2c(c1)=NCC=2","C(=Cc1ccc2csnc2c1)c1ccc2csnc2c1",{},"[#6H2r5:1]>>[S:1]",null,-0.3638858071],[0.3770778584,154.8838249735,10,"completed",-5.354568,10.0,3,"C1=CC(NC2=NCC=C2)=NC1","C1=C(c2ccccc2)CN=C1NC1=NCC(c2ccccc2)=C1",{},"[cH&r6,CH&r5:1]>>[#6:1](-[c]1[ch]ccc[ch]1)",null,-0.2361003682],[0.3769582937,129.1973506994,10,"completed",-5.537096,10.0,3,"C1=NCC(NC2=CC=NC2)=C1","C1=CC(=C2N=CC=C2NC2=CC=NC2=C2C=CC=C2)C=C1",{},"[r5:1][CH2r5:2][r5:3]>>[r5:1][C:2](=C1cccc1)[r5:3]",null,-0.3321263056],[0.3758306363,124.2400450371,10,"completed",-5.510508,10.0,8,"C1=Nc2cc3cc4cscc4cc3cc2C1","C1=Nc2cc3nc4cscc4nc3cc2C1",{},"[ch&r6:0]>>[nr6:0]",null,-0.3130636192],[0.3752528623,114.0711262233,10,"completed",-5.408664,10.0,7,"C1=Cc2cc3nc4c(nc3cc2C1)=CCC=4","C1=Cc2cc3nc4cscc4nc3cc2C1",{},"[#6H2r5:1]>>[S:1]",null,-0.2443280983],[0.3746978564,225.424381915,10,"completed",-5.519524,10.0,3,"C(#CC1=Cc2ccccc2C1)C1=Cc2ccccc2C1","C(#Cc1cc2ccccc2s1)c1cc2ccccc2s1",{},"[#6H2r5:1]>>[S:1]",null,-0.3702112119],[0.3740632887,156.405318368,10,"completed",-4.885092,10.0,9,"c1ccc(Nc2cc(-c3ccsc3)cc(Nc3ccccc3)n2)cc1","C1=CCC(Nc2cc(-c3ccsc3)cc(NC3=CC=CC3)n2)=C1",{},"[c:0]1[ch:1][ch][c:3][c!r5:4][c!r5:5]1>>[c:0]1[CH2:1][c:3][c:4][c:5]1",null,-0.2170103531],[0.3735053871,211.3946283341,10,"completed",-5.519616,10.0,8,"C(=Cc1ccc2c(c1)=CCN=2)c1ccc2c(c1)=CCN=2","C(=Cc1ccc2nscc2c1)c1ccc2nscc2c1",{},"[#6H2r5:1]>>[S:1]",null,-0.361891844],[0.3732269436,207.3940985508,10,"completed",-5.737656,10.0,7,"C1=CC(=C2C=Cc3cc4ccsc4nc32)C=C1","C1=CC(=C2N=Cc3cc4ccsc4nc32)C=C1",{},"[chr5,CH1r5:1]>>[n:1]",null,-0.4921878173],[0.3731314951,124.8509191694,10,"completed",-5.005704,10.0,8,"c1cc2cc3cc4c[nH]cc4cc3cc2o1","c1cc2nc3cc4c[nH]cc4cc3nc2o1",{},"[ch&r6:0]>>[nr6:0]",null,-0.1412257146],[0.3728953477,162.1394105684,10,"completed",-4.965592,10.0,3,"C1=C(NC2=CC(c3ccccc3)=CC2)CC=C1c1ccccc1","c1ccc(-c2csc(Nc3cc(-c4ccccc4)cs3)c2)cc1",{},"[#6H2r5:1]>>[S:1]",null,-0.1874600987],[0.372739782,138.8492098965,10,"completed",-5.308292,10.0,8,"O=c1cc[nH]c2cc3cc4cscc4cc3cc12","O=c1nc[nH]c2cc3cc4cscc4cc3cc12",{},"[ch&r6:0]>>[nr6:0]",null,-0.2013405725],[0.3726857915,183.9921375579,10,"completed",-5.104972,10.0,8,"C(#Cc1ccc2c[nH]cc2c1)c1ccc2c[nH]cc2c1","C(#Cc1ccc2c[nH]cc2n1)c1ccc2c[nH]cc2n1",{},"[ch&r6:0]>>[nr6:0]",null,-0.1840250523],[0.3715784096,117.2153576226,10,"completed",-4.923456,10.0,3,"C1=CC(Nc2cccc(NC3=CCC=C3)c2-c2ccccc2)=CC1","C1=NC(Nc2cccc(NC3=CCC=N3)c2-c2ccccc2)=CC1",{},"[chr5,CH1r5:1]>>[n:1]",null,-0.1703280781],[0.3714523512,110.1499916935,10,"completed",-5.666356,10.0,7,"C1=CC(=C2C=Cc3cc4c(cc32)CC=C4)C=C1","C1=CC(=C2C=Cc3cc4ccsc4cc32)C=C1",{},"[#6H2r5:1]>>[S:1]",null,-0.4114668745],[0.3713452249,193.9108030779,10,"completed",-5.335432,10.0,10,"C(=Cc1cc2c(cn1)=CCC=2)c1cc2c(cn1)=CCC=2","C(=Cc1cc2cocc2cn1)c1cc2cocc2cn1",{},"[#6H2r5:1]>>[O:1]",null,-0.2544822795],[0.3707896308,221.1704609814,10,"completed",-5.43516,10.0,10,"C(#CC1=CC(C2=NCC=C2)=CC1)C1=CC(C2=NCC=C2)=CC1","C(#Cc1cc(C2=NCC=C2)cs1)c1cc(C2=NCC=C2)cs1",{},"[#6H2r5:1]>>[S:1]",null,-0.3224269892],[0.3706228538,251.7604135597,10,"completed",-5.93472,10.0,6,"C(#Cc1cc2ccccc2s1)c1cc2ccccc2s1","C(#Cc1nc2ccccc2s1)c1nc2ccccc2s1",{},"[chr5,CH1r5:1]>>[n:1]",null,-0.6362346032],[0.3696702612,457.0914813492,10,"completed",-5.201572,10.0,9,"O=c1ccc2c(o1)=C(C=CC1=c3oc(=O)ccc3=CC1)CC=2","O=c1ccc2c([nH]1)=C(C=CC1=c3[nH]c(=O)ccc3=CC1)CC=2",{},"[o:1]>>[nH:1]",null,-0.4625882502],[0.3693907363,157.7280264445,10,"completed",-5.58328,10.0,3,"C1=CC(=C2C=CC(NC3=CC(=C4C=CC=C4)C=C3)=C2)C=C1","C1=CC(=C2C=CC(NC3=CC(=C4C=CN=C4)C=C3)=C2)C=N1",{},"[chr5,CH1r5:1]>>[n:1]",null,-0.373259044],[0.3689858986,164.6221022853,10,"completed",-5.319332,10.0,9,"O=c1ccc2cc3cc4cocc4cc3cc2o1","O=c1ccc2cc3cc4cocc4cc3cc2[nH]1",{},"[o:1]>>[nH:1]",null,-0.2251058294],[0.3685788153,143.8690119835,10,"completed",-5.224388,10.0,4,"C1=CC(C2=CC(NC3=CCC(C4=CCC=C4)=C3)=CC2)=CC1","C1=CC(C2=CC(NC3=NCC(C4=CCC=C4)=C3)=NC2)=CC1",{},"[chr5,CH1r5:1]>>[n:1]",null,-0.168165859],[0.3685162501,92.1589301489,10,"completed",-5.523756,10.0,7,"c1ccc2cc3cc4nscc4cc3cc2c1","c1ccc2nc3cc4nscc4cc3nc2c1",{},"[ch&r6:0]>>[nr6:0]",null,-0.3106157605],[0.3684871891,214.8849658642,10,"completed",-5.395692,10.0,8,"C1=Nc2cc3cc4cocc4cc3cc2C1","C1=Nc2nc3cc4cocc4cc3nc2C1",{},"[ch&r6:0]>>[nr6:0]",null,-0.2983589958],[0.3682822666,83.0143356893,10,"completed",-5.140024,10.0,8,"c1cc2cc3cc4cocc4cc3cc2[nH]1","c1cc2cc3nc4cocc4nc3cc2[nH]1",{},"[ch&r6:0]>>[nr6:0]",null,-0.0876146164],[0.3681785367,193.7956525746,10,"completed",-5.679236,10.0,8,"C1=c2cc(-c3ccc4c(c3)=CCN=4)ccc2=NC1","c1cc2nscc2cc1-c1ccc2nscc2c1",{},"[#6H2r5:1]>>[S:1]",null,-0.4493982458],[0.3680995157,176.8554647616,10,"completed",-5.401672,10.0,8,"C1=NCc2cc3cc4cscc4cc3cc21","C1=NCc2nc3cc4cscc4cc3nc21",{},"[ch&r6:0]>>[nr6:0]",null,-0.2754465343],[0.3664973113,165.5272038706,10,"completed",-4.7815,10.0,3,"C(#Cc1cccc2ccccc12)c1cccc2ccccc12","C(#CC1=c2ccccc2=CC1)C1=c2ccccc2=CC1",{},"[c:0]1[ch:1][ch][c:3][c!r5:4][c!r5:5]1>>[c:0]1[CH2:1][c:3][c:4][c:5]1",null,-0.2776795954],[0.3664551775,188.2948926274,10,"completed",-5.5014,10.0,10,"C(#CC1=CC(C2=CCC=N2)=CC1)C1=CC(C2=CCC=N2)=CC1","C(#CC1=NC(C2=CCC=N2)=CC1)C1=NC(C2=CCC=N2)=CC1",{},"[chr5,CH1r5:1]>>[n:1]",null,-0.3382376783],[0.3656367778,165.7659766626,10,"completed",-5.701684,10.0,9,"C(#CC1=NCC(C2=CCC=C2)=C1)C1=NCC(C2=CCC=C2)=C1","C(#Cc1cc(C2=CCC=C2)sn1)c1cc(C2=CCC=C2)sn1",{},"[#6H2r5:1]>>[S:1]",null,-0.4526256075],[0.3656364307,88.1710174912,10,"completed",-5.281796,10.0,7,"c1ccc2cc3cc4n[nH]cc4cc3cc2c1","c1ccc2nc3cc4n[nH]cc4cc3nc2c1",{},"[ch&r6:0]>>[nr6:0]",null,-0.1548177098],[0.3655363822,67.2853670942,10,"completed",-4.812688,10.0,8,"c1cc2cc3cc4cscc4cc3cc2[nH]1","c1scc2cc3cc4[nH]ncc4cc3cc12",{},"[chr5,CH1r5:1]>>[n:1]",null,-0.2120752966],[0.3652205035,157.1183146626,10,"completed",-5.674084,10.0,6,"C(#Cc1cncs1)C1=CCC=C1C#Cc1cncs1","C(#Cc1cncs1)C1=CC(=C2C=CC=C2)C=C1C#Cc1cncs1",{},"[r5:1][CH2r5:2][r5:3]>>[r5:1][C:2](=C1cccc1)[r5:3]",null,-0.4314819347],[0.3651424164,156.3716593635,10,"completed",-5.087952,10.0,9,"O=c1cnc2cc3cc4c[nH]cc4cc3cc2o1","O=c1cnc2cc3cc4c[nH]cc4cc3cc2[nH]1",{},"[o:1]>>[nH:1]",null,-0.1565989191],[0.3650998777,202.8731908185,10,"completed",-5.263488,10.0,10,"C(#CC1=CC(C2=NCC=C2)=CC1)C1=CC(C2=NCC=C2)=CC1","C(#CC1=CC(c2ccsn2)=CC1)C1=CC(c2ccsn2)=CC1",{},"[#6H2r5:1]>>[S:1]",null,-0.2329257636],[0.3649927655,180.9656963809,10,"completed",-5.601496,10.0,8,"C(#Cc1ccc2c(c1)=CCN=2)c1ccc2c(c1)=CCN=2","C(#Cc1ccc2nscc2c1)c1ccc2nscc2c1",{},"[#6H2r5:1]>>[S:1]",null,-0.3949464773],[0.3641422872,256.4195484074,10,"completed",-5.419152,10.0,3,"C(=CC1=Cc2ccccc2C1)C1=Cc2ccccc2C1","C(=Cc1cc2ccccc2s1)c1cc2ccccc2s1",{},"[#6H2r5:1]>>[S:1]",null,-0.3400902886],[0.3639574051,160.9166023431,10,"completed",-5.123188,10.0,8,"C1=NCc2cc3cc4c[nH]cc4cc3cc21","C1=NCc2nc3cc4c[nH]cc4cc3nc21",{},"[ch&r6:0]>>[nr6:0]",null,-0.1617331684],[0.3639454429,113.2200287993,10,"completed",-5.4278,10.0,4,"c1ccc(Nc2cc(-c3cccs3)cc(-c3cccs3)c2)cc1","c1ccc(Nc2cc(-c3cccs3)nc(-c3cccs3)c2)cc1",{},"[ch&r6:0]>>[nr6:0]",null,-0.2558723637],[0.3796871589,315.1630549845,11,"completed",-5.415288,11.0,11,"C(#Cc1csc(C2=CCC=C2)c1)c1csc(C2=CCC=C2)c1","C(#Cc1csc(-c2ccsc2)c1)c1csc(-c2ccsc2)c1",{},"[#6H2r5:1]>>[S:1]",null,-0.3847556984],[0.357633079,203.6035343629,11,"completed",-5.208196,11.0,8,"O=c1[nH]ccc2cc3cc4c(cc3cc12)=CCC=4","O=c1[nH]ccc2nc3cc4c(cc3nc12)=CCC=4",{},"[ch&r6:0]>>[nr6:0]",null,-0.2172337973],[0.3536070261,169.2296797085,11,"completed",-5.14536,11.0,6,"C(#Cc1cccs1)C1=C(C#Cc2cccs2)SCS1","C(#Cc1cccs1)C1=C(C#Cc2cccs2)SC(=C2C=CC=C2)S1",{},"[r5:1][CH2r5:2][r5:3]>>[r5:1][C:2](=C1cccc1)[r5:3]",null,-0.1721826762],[0.3519795715,194.1938771235,11,"completed",-5.251528,11.0,3,"C(#Cc1cncc2ccccc12)c1cncc2ccccc12","C(#Cc1cncc2c1=CCC=2)c1cncc2c1=CCC=2",{},"[c:0]1[ch:1][ch][c:3][c!r5:4][c!r5:5]1>>[c:0]1[CH2:1][c:3][c:4][c:5]1",null,-0.2212736359],[0.3505636637,188.1239481761,11,"completed",-5.198168,11.0,3,"C1=CC(Nc2cc(-c3ccccc3)cc(-c3ccccc3)c2)=CC1","C1=CC(Nc2nc(-c3ccccc3)cc(-c3ccccc3)n2)=CC1",{},"[ch&r6:0]>>[nr6:0]",null,-0.2002816228],[0.3495968072,128.192636189,11,"completed",-4.761812,11.0,3,"C1=c2ccc(Nc3ccc4c(c3)=CCC=4)cc2=CC1","C1=c2cnc(Nc3cc4c(cn3)=CCC=4)cc2=CC1",{},"[ch&r6:0]>>[nr6:0]",null,-0.2692121885],[0.3485690963,125.99571312,11,"completed",-5.496248,11.0,3,"c1ccc(Nc2ccccn2)nc1","c1ccc2nc(Nc3ccc4ccccc4n3)ccc2c1",{},"[cH&r6:1][cH&r6:2]>>[c:1]2cccc[c:2]2",null,-0.3046490336],[0.34799086,183.1928030864,11,"completed",-5.088872,11.0,3,"C1=CCC(Nc2cccc(-c3cccc(NC4=CC=CC4)c3)c2)=C1","c1cc(Nc2ccco2)cc(-c2cccc(Nc3ccco3)c2)c1",{},"[#6H2r5:1]>>[O:1]",null,-0.1833583403],[0.3463333244,177.4533288218,11,"completed",-5.570952,11.0,7,"C1=NCc2c1c1c(c3c2=CCC=3)CN=C1","C1=c2c3c(c4c(c2=CC1)CN=N4)N=NC3",{},"[chr5,CH1r5:1]>>[n:1]",null,-0.3743923333],[0.3458385062,204.4971513423,11,"completed",-5.315468,11.0,7,"c1cnc2cc3cc4cscc4cc3cc2c1","c1cnc2nc3cc4cscc4cc3nc2c1",{},"[ch&r6:0]>>[nr6:0]",null,-0.2541024396],[0.3457269138,188.0763740842,11,"completed",-5.19412,11.0,3,"C1=NCC=C1NC1=CCN=C1","C1=C(NC2=CCN=C2c2ccccc2)C(c2ccccc2)=NC1",{},"[cH&r6,CH&r5:1]>>[#6:1](-[c]1[ch]ccc[ch]1)",null,-0.199282272],[0.3457182156,276.2586959865,11,"completed",-5.05152,11.0,3,"C1=CCC(Nc2cc(-c3ccccc3)cc(-c3ccccc3)c2)=C1","C1=CCC(Nc2nc(-c3ccccc3)cc(-c3ccccc3)n2)=C1",{},"[ch&r6:0]>>[nr6:0]",null,-0.278335264],[0.3456902117,136.3671640815,11,"completed",-4.926124,11.0,9,"C1=CC(C=Cc2cc(C=CC3=CCC=C3)cc(C3=CSCS3)c2)=CC1","C(=Cc1cc(C=CC2=CCN=C2)cc(C2=CSCS2)c1)C1=CCN=C1",{},"[chr5,CH1r5:1]>>[n:1]",null,-0.1827843169],[0.3455914252,79.104144658,11,"completed",-5.2024,11.0,10,"c1ccc2cc3nc4c[nH]cc4nc3cc2c1","c1cnc2cc3nc4c[nH]cc4nc3cc2c1",{},"[ch&r6:0]>>[nr6:0]",null,-0.1067496515],[0.3454216053,180.8795822757,11,"completed",-5.29072,11.0,6,"C1=c2cc3cc4cncnc4cc3cc2=CC1","C1=c2cc3nc4cncnc4nc3cc2=CC1",{},"[ch&r6:0]>>[nr6:0]",null,-0.2248126805],[0.3442204685,97.4769747036,11,"completed",-5.320712,11.0,8,"C1=CC(=C2Sc3ccc4ccsc4c3S2)C=C1","C1=CC(=C2Sc3ncc4ccsc4c3S2)C=C1",{},"[ch&r6:0]>>[nr6:0]",null,-0.182678724],[0.3440586565,194.1469989644,11,"completed",-5.483368,11.0,7,"C1=NCc2c3c(c4c(c21)=CCC=4)C=NC3","C1=c2c3c(c4c(c2=CC1)N=NC4)CN=N3",{},"[chr5,CH1r5:1]>>[n:1]",null,-0.3312232762],[0.3439486471,284.3212988262,11,"completed",-5.214452,11.0,9,"C1=CC(=c2cc3oc4cccc4cc3n2)C=C1","C1=CC(=c2cc3[nH]c4cccc4cc3n2)C=C1",{},"[o:1]>>[nH:1]",null,-0.2953933623],[0.3427167432,532.5247940937,11,"completed",-5.483644,11.0,10,"C(=Cc1cc2ccccc2nn1)c1cc2ccccc2nn1","C1=Cc2nnc(C=Cc3cc4c(nn3)C=CC4)cc2C1",{},"[c:0]1[ch:1][ch][c:3][c!r5:4][c!r5:5]1>>[c:0]1[CH2:1][c:3][c:4][c:5]1",null,-0.5964077368],[0.3425420923,182.7315039963,11,"completed",-5.384284,11.0,11,"C(=Cc1ccc2cscc2c1)c1ccc2cscc2c1","C(=Cc1ccc2cscc2n1)c1ccc2cscc2n1",{},"[ch&r6:0]>>[nr6:0]",null,-0.2701690674],[0.341796381,78.7655239781,11,"completed",-5.44942,11.0,7,"c1cnc2cc3cc4cscc4cc3cc2c1","c1cnc2cc3nc4cscc4nc3cc2c1",{},"[ch&r6:0]>>[nr6:0]",null,-0.256963485],[0.3404104616,126.1356916697,11,"completed",-4.845992,11.0,6,"C(#Cc1cc(C2=CSCS2)cc(C2=CSCS2)c1)c1ccccc1","C(#Cc1cc(C2=CSCS2)cc(C2=CSCS2)c1)C1=CC=CC1",{},"[c:0]1[ch:1][ch][c:3][c!r5:4][c!r5:5]1>>[c:0]1[CH2:1][c:3][c:4][c:5]1",null,-0.2180023947],[0.3396999562,127.1055774074,11,"completed",-4.803764,11.0,6,"C(=Cc1cc(C2=CSCS2)cc(C2=CSCS2)c1)c1ccccc1","C1=CC(C=Cc2cc(C3=CSCS3)cc(C3=CSCS3)c2)=CC1",{},"[c:0]1[ch:1][ch][c:3][c!r5:4][c!r5:5]1>>[c:0]1[CH2:1][c:3][c:4][c:5]1",null,-0.2432203815],[0.339617452,184.0234403782,11,"completed",-5.411792,11.0,3,"c1ccc2cc(Nc3ccc4ccccc4c3)ccc2c1","c1ccc2ncc(Nc3cnc4ccccc4c3)cc2c1",{},"[ch&r6:0]>>[nr6:0]",null,-0.2854813649],[0.3392945121,74.0248779443,11,"completed",-5.284464,11.0,3,"c1ccc(Nc2cccc(-c3cccc(Nc4ccccc4)c3)c2)cc1","c1ccc(Nc2cccc(-c3cccc(Nc4ccccn4)c3)c2)nc1",{},"[ch&r6:0]>>[nr6:0]",null,-0.1488384914],[0.3389415468,178.4492755038,11,"completed",-5.286028,11.0,11,"C(#Cc1csc(C2=CCC=C2)c1)c1csc(C2=CCC=C2)c1","C(#Cc1csc(C2=CCC=N2)c1)c1csc(C2=CCC=N2)c1",{},"[chr5,CH1r5:1]>>[n:1]",null,-0.2209101359],[0.338480984,144.9187669646,11,"completed",-5.51842,11.0,10,"C(#Cc1ccco1)c1cc(C2=CCC=C2)cc(C#Cc2ccco2)n1","C(#Cc1ccco1)c1cc(-c2cc[nH]c2)cc(C#Cc2ccco2)n1",{},"[#6H2r5:1]>>[NH:1]",null,-0.3267848593],[0.3383663189,257.7503644026,11,"completed",-5.198536,11.0,9,"C1=CC(=c2cc3nc4cccc4oc3c2)C=C1","C1=CC(=c2cc3nc4cccc4[nH]c3c2)C=C1",{},"[o:1]>>[nH:1]",null,-0.2668198429],[0.3378206427,225.7169587441,11,"completed",-5.36018,11.0,11,"C1=c2nc3cc4cc[nH]c4cc3nc2=CC1","c1ccc2nc3cc4[nH]ccc4cc3nc2c1",{},"[CH2:0]1[c,C:1]-,=,:[c,C:2]-,=,:[c,C:3]-,=,:[c,C:4]1>>[ch:0]1c[c:1][c:2][c:3][c:4]1",null,-0.2900310765],[0.3377102161,174.6914626239,11,"completed",-5.239844,11.0,8,"C(#Cc1ccc2c(c1)=NCC=2)c1ccc2c(c1)=NCC=2","C(#Cc1ccc2c[nH]nc2c1)c1ccc2c[nH]nc2c1",{},"[#6H2r5:1]>>[NH:1]",null,-0.2002491344],[0.3375333831,143.2183546033,11,"completed",-5.012512,11.0,5,"C(#CC1=CCC=C1C#CC1=CSCS1)C1=CSCS1","C(#CC1=CC(=C2C=CC=C2)C=C1C#CC1=CSCS1)C1=CSCS1",{},"[r5:1][CH2r5:2][r5:3]>>[r5:1][C:2](=C1cccc1)[r5:3]",null,-0.1557627384],[0.3374210427,183.0032736739,11,"completed",-5.093012,11.0,4,"C1=CC(C2=CCC=C2NC2=CCC=C2C2=CCC=C2)=CC1","C1=CC(C2=NCC=C2NC2=CCN=C2C2=CCC=C2)=CC1",{},"[chr5,CH1r5:1]>>[n:1]",null,-0.1830686372],[0.3372229434,152.4083350144,11,"completed",-5.15594,11.0,3,"C1=Cc2cc(Nc3ccc4c(c3)C=CC4)ccc2C1","C1=Nc2cc(Nc3ccc4c(c3)N=CC4)ccc2C1",{},"[chr5,CH1r5:1]>>[n:1]",null,-0.1573583476],[0.3371882089,208.1127121098,11,"completed",-4.915728,11.0,3,"c1ccc2c(Nc3cncc4ccccc34)cncc2c1","C1=c2cncc(Nc3cncc4c3=CCC=4)c2=CC1",{},"[c:0]1[ch:1][ch][c:3][c!r5:4][c!r5:5]1>>[c:0]1[CH2:1][c:3][c:4][c:5]1",null,-0.2448457152],[0.3370807203,194.9322703873,11,"completed",-4.990892,11.0,7,"C1=c2cc3cc4c(cc3cc2=CC1)SCS4","C1=c2cc3nc4c(nc3cc2=CC1)SCS4",{},"[ch&r6:0]>>[nr6:0]",null,-0.209360508],[0.3370713891,82.5124238989,11,"completed",-4.937808,11.0,8,"c1nc2cc3cc4c[nH]cc4cc3cc2s1","c1[nH]cc2cc3cc4snnc4cc3cc12",{},"[chr5,CH1r5:1]>>[n:1]",null,-0.1403508464],[0.3370536544,123.9307511963,11,"completed",-5.307004,11.0,8,"C1=CC(=C2Sc3ccc4sccc4c3S2)C=C1","C1=CC(=C2Sc3ncc4sccc4c3S2)C=C1",{},"[ch&r6:0]>>[nr6:0]",null,-0.1906715829],[0.3368939402,137.7617883899,11,"completed",-4.81738,11.0,3,"C1=c2cccc(Nc3cccc4c3=CCC=4)c2=CC1","c1cc(Nc2cccc3cscc23)c2cscc2c1",{},"[#6H2r5:1]>>[S:1]",null,-0.2410738515],[0.3368280468,123.215859096,11,"completed",-5.1495,11.0,6,"c1ccc(N(c2ccccc2)c2ccsc2)cc1","c1ccc(N(c2ccccc2)c2ccsn2)cc1",{},"[chr5,CH1r5:1]>>[n:1]",null,-0.1279951969],[0.3363151554,125.1279106388,11,"completed",-4.829892,11.0,9,"C1=CCC(c2cc(C=CC3=CCC=C3)cc(C=CC3=CCC=C3)c2)=C1","C1=CCC(c2cc(C=CC3=CSCS3)cc(C=CC3=CSCS3)c2)=C1",{},"[CH,ch:0]1=[C,c:1][C,c:2]=[CH,ch:3][*:4]1>>[S:0]1[*:1]=,:[*:2][S:3][*:4]1",null,-0.2267301844],[0.3361876631,214.9720137451,11,"completed",-5.486588,11.0,3,"C1=C(NC2=CCc3ccccc32)c2ccccc2C1","c1ccc2c(c1)CN=C2NC1=NCc2ccccc21",{},"[chr5,CH1r5:1]>>[n:1]",null,-0.3456061411],[0.3358852066,165.7692603116,11,"completed",-5.118772,11.0,4,"C1=CCC(C2=CCC=C2NC2=CCC=C2C2=CC=CC2)=C1","C1=CCC(C2=NCC=C2NC2=CCN=C2C2=CC=CC2)=C1",{},"[chr5,CH1r5:1]>>[n:1]",null,-0.1662892594],[0.3357108068,172.9914640437,11,"completed",-4.755096,11.0,9,"C1=C(NC2=CCC(c3ccccc3)=N2)N=C(c2ccccc2)C1","C1=CCC(C2=NC(NC3=CCC(C4=CC=CC4)=N3)=CC2)=C1",{},"[c:0]1[ch:1][ch][c:3][c!r5:4][c!r5:5]1>>[c:0]1[CH2:1][c:3][c:4][c:5]1",null,-0.2970115209],[0.3354605267,163.4779882885,11,"completed",-5.631028,11.0,11,"C(#CC1=CC(c2ccsc2)=CC1)C1=CC(c2ccsc2)=CC1","C(#CC1=CC(c2ccsc2)=NC1)C1=CC(c2ccsc2)=NC1",{},"[chr5,CH1r5:1]>>[n:1]",null,-0.4060794426],[0.3351246092,133.6422349749,11,"completed",-5.263028,11.0,3,"C1=CC(Nc2cccc(-c3cccc(NC4=CCC=C4)c3)c2)=CC1","C1=NCC=C1Nc1cccc(-c2cccc(NC3=CCN=C3)c2)c1",{},"[chr5,CH1r5:1]>>[n:1]",null,-0.175737105],[0.3345149249,566.1743978388,11,"completed",-5.50692,11.0,10,"C(=Cc1cc2ccccc2nn1)c1cc2ccccc2nn1","C1=Cc2cc(C=Cc3cc4c(nn3)CC=C4)nnc2C1",{},"[c:0]1[ch:1][ch][c:3][c!r5:4][c!r5:5]1>>[c:0]1[CH2:1][c:3][c:4][c:5]1",null,-0.6337898335],[0.3340711721,149.0441797506,11,"completed",-5.263212,11.0,3,"C1=CC(c2ccccc2Nc2ccccc2C2=CCC=C2)=CC1","C1=NCC=C1c1ccccc1Nc1ccccc1C1=CCN=C1",{},"[chr5,CH1r5:1]>>[n:1]",null,-0.1877947401],[0.3337517732,106.4433243107,11,"completed",-5.106076,11.0,3,"C(#Cc1cccc2c1=CCC=2)c1cccc2c1=CCC=2","C(#Cc1cccc2c1SCS2)c1cccc2c1SCS2",{},"[CH,ch:0]1=[C,c:1][C,c:2]=[CH,ch:3][*:4]1>>[S:0]1[*:1]=,:[*:2][S:3][*:4]1",null,-0.1065282639],[0.3336538062,137.4477141964,11,"completed",-5.606924,11.0,10,"C(#Cc1ccco1)c1cc(C#Cc2ccco2)cc(-c2ccc[nH]2)c1","C(#Cc1ccco1)c1cc(-c2ccc[nH]2)cc(C#Cc2ccco2)n1",{},"[ch&r6:0]>>[nr6:0]",null,-0.3805366285],[0.3335999367,178.1701949315,11,"completed",-5.643724,11.0,7,"C1=CC(=C2C=c3ccc4c(c3=C2)=CCC=4)C=C1","C1=CC(=C2C=c3ncc4c(c3=C2)=CCC=4)C=C1",{},"[ch&r6:0]>>[nr6:0]",null,-0.4202453504],[0.3571863834,141.131915437,12,"completed",-5.467268,12.0,12,"C(#CC1=CCC(C2=CCC=N2)=C1)C1=CCC(C2=CCC=N2)=C1","C(#CC1=CCC(C2=CCN=N2)=C1)C1=CCC(C2=CCN=N2)=C1",{},"[chr5,CH1r5:1]>>[n:1]",null,-0.2932784541],[0.3439883914,189.1261234231,12,"completed",-5.444912,12.0,12,"C(#CC1=CCC(c2ccsc2)=C1)C1=CCC(c2ccsc2)=C1","C(#CC1=CCC(c2cnsc2)=C1)C1=CCC(c2cnsc2)=C1",{},"[chr5,CH1r5:1]>>[n:1]",null,-0.3066939705],[0.3357587161,161.1463698173,12,"completed",-5.222364,12.0,3,"C1=CC(c2ccc(Nc3ccc(C4=CCC=C4)cc3)cc2)=CC1","C1=CC(c2ccc(Nc3ccc(C4=CCC=C4)cn3)nc2)=CC1",{},"[ch&r6:0]>>[nr6:0]",null,-0.1824962938],[0.3353659039,161.6520984342,12,"completed",-5.504528,12.0,12,"C(#CC1=CCC(C2=CCC=N2)=C1)C1=CCC(C2=CCC=N2)=C1","C(#CC1=CCC(C2=NCC=N2)=C1)C1=CCC(C2=NCC=N2)=C1",{},"[chr5,CH1r5:1]>>[n:1]",null,-0.326061993],[0.3352394661,181.7336427654,12,"completed",-5.274068,12.0,12,"C(#CC1=CCC(c2ccsc2)=C1)C1=CCC(c2ccsc2)=C1","C(#CC1=CCC(c2cscn2)=C1)C1=CCC(c2cscn2)=C1",{},"[chr5,CH1r5:1]>>[n:1]",null,-0.2188011758],[0.3315040964,193.8104623778,12,"completed",-5.427248,12.0,12,"C(#CC1=CC(C2=CCC=C2)=NC1)C1=CC(C2=CCC=C2)=NC1","C(#Cc1cc(C2=CCC=C2)n[nH]1)c1cc(C2=CCC=C2)n[nH]1",{},"[#6H2r5:1]>>[NH:1]",null,-0.3000620095],[0.3293190582,131.5463936371,12,"completed",-5.377568,12.0,12,"C(#CC1=C(C#CC2=CC=CC2)SC(=C2C=CC=C2)S1)C1=CC=CC1","C(#CC1=C(C#CC2=CC=NC2)SC(=C2C=CC=C2)S1)C1=CC=NC1",{},"[chr5,CH1r5:1]>>[n:1]",null,-0.2346401736],[0.3284546484,147.8849795979,12,"completed",-5.366712,12.0,8,"C1=CC(=C2Sc3cnc4c(c3S2)CC=C4)C=C1","C1=CC(=C2Sc3cnc4ccsc4c3S2)C=C1",{},"[#6H2r5:1]>>[S:1]",null,-0.2381727519],[0.3278128606,218.4367404128,12,"completed",-4.94158,12.0,6,"C1=c2c3c(c4cscc4c2=CC1)=CCC=3","c1[nH]cc2c1c1c[nH]cc1c1cscc21",{},"[#6H2r5:1]>>[NH:1]",null,-0.2449736492],[0.3272522779,161.5800063834,12,"completed",-4.745068,12.0,4,"C1=CC(C2=CC(NC3=CCC(C4=CCC=C4)=C3)=CC2)=CC1","C1=NC(C2=CC(NC3=CCC(C4=CCC=N4)=C3)=CC2)=CC1",{},"[chr5,CH1r5:1]>>[n:1]",null,-0.2963725587],[0.3250608693,200.6773993217,12,"completed",-5.040664,12.0,7,"C1=c2ccc3c4c(ccc(c24)C1)=CC3","c1cc2scc3ccc4scc1c4c32",{},"[#6H2r5:1]>>[S:1]",null,-0.2049306991],[0.3250608693,296.9251949585,12,"completed",-5.209668,12.0,7,"C1=c2ccc3c4c(ccc(c24)C1)CC=3","c1cc2csc3ccc4scc1c4c23",{},"[#6H2r5:1]>>[S:1]",null,-0.3066884996],[0.32490747,104.3801156368,12,"completed",-5.4048,12.0,3,"C1=CC(=C2C=CC(C3=CC(=C4C=CC=C4)C=C3)=C2)C=C1","C1=CC(=C2SC=C(C3=CSC(=C4C=CC=C4)S3)S2)C=C1",{},"[CH,ch:0]1=[C,c:1][C,c:2]=[CH,ch:3][*:4]1>>[S:0]1[*:1]=,:[*:2][S:3][*:4]1",null,-0.2375241001],[0.3245131345,115.4959203983,12,"completed",-4.835872,12.0,8,"C1=Nc2cc3cc4c[nH]cc4cc3cc2C1","c1nc2cc3cc4c[nH]cc4cc3cc2o1",{},"[#6H2r5:1]>>[O:1]",null,-0.2179987886],[0.3238203672,104.7313823637,12,"completed",-4.89512,12.0,8,"C1=NCc2cc3cc4c[nH]cc4cc3cc21","c1[nH]cc2cc3cc4oncc4cc3cc12",{},"[#6H2r5:1]>>[O:1]",null,-0.1775860679],[0.3220229071,136.5053103887,12,"completed",-4.873132,12.0,4,"C1=CCC(c2cc(NC3=CCC=C3)nc(NC3=CCC=C3)c2)=C1","C1=CC(Nc2cc(-c3cccs3)cc(NC3=CCC=C3)n2)=CC1",{},"[#6H2r5:1]>>[S:1]",null,-0.2094124007],[0.321003155,98.8150624147,12,"completed",-4.960164,12.0,8,"C1=Nc2cc3cc4c[nH]cc4cc3cc2C1","c1[nH]cc2cc3cc4c(cc3cc12)CN=N4",{},"[chr5,CH1r5:1]>>[n:1]",null,-0.1390896435],[0.3200447638,202.4781411769,12,"completed",-5.231656,12.0,7,"C1=Cc2c3c(c4cscc4c2C1)CC=C3","c1cc2c3ccsc3c3cscc3c2s1",{},"[#6H2r5:1]>>[S:1]",null,-0.2224650889],[0.3200447638,198.9183215653,12,"completed",-5.18078,12.0,7,"C1=c2c(c3ccsc3c3sccc23)=CC1","c1cc2c3cscc3c3ccsc3c2s1",{},"[#6H2r5:1]>>[S:1]",null,-0.2067992959],[0.3199218884,122.8473811243,12,"completed",-5.229356,12.0,4,"C1=CC(C2=CCC(NC3=CC(C4=CCC=C4)=CC3)=C2)=CC1","C1=CC(C2=NCC(NC3=CC(C4=CCC=C4)=NC3)=C2)=CC1",{},"[chr5,CH1r5:1]>>[n:1]",null,-0.1526127015],[0.3193674136,118.282641276,12,"completed",-5.29532,12.0,4,"C1=CC(c2cc(Nc3ccccc3)cc(C3=CCC=C3)n2)=CC1","C1=NC(c2cc(Nc3ccccc3)cc(C3=CCC=N3)n2)=CC1",{},"[chr5,CH1r5:1]>>[n:1]",null,-0.1807878187],[0.3192141259,125.7419453165,12,"completed",-5.2944,12.0,7,"C1=c2cc3cc4c(cc3cc2=CC1)SCS4","c1c2c(cc3cc4c(cc13)=NCN=4)SCS2",{},"[chr5,CH1r5:1]>>[n:1]",null,-0.1852803368],[0.3191177925,190.95730345,12,"completed",-5.228252,12.0,4,"C1=CC(Nc2cc(C3=CCC=C3)nc(C3=CCC=C3)c2)=CC1","C1=CC(Nc2cc(C3=NCC=C3)nc(C3=NCC=C3)c2)=CC1",{},"[chr5,CH1r5:1]>>[n:1]",null,-0.2110082788],[0.3186926968,148.75223387,12,"completed",-4.937072,12.0,7,"C1=c2cc3cc4ccoc4cc3cc2=CC1","C1=c2cc3cc4ncoc4cc3cc2=CC1",{},"[chr5,CH1r5:1]>>[n:1]",null,-0.1874420933],[0.3186402661,184.8837383491,12,"completed",-5.334972,12.0,7,"C1=NCc2c1c1c(c3c2=CCC=3)CN=C1","C1=NCc2c1c1c(c3c2SCS3)CN=C1",{},"[CH,ch:0]1=[C,c:1][C,c:2]=[CH,ch:3][*:4]1>>[S:0]1[*:1]=,:[*:2][S:3][*:4]1",null,-0.2474586808],[0.3186402661,199.0712224371,12,"completed",-5.321356,12.0,7,"C1=Cc2c(c3c(c4c2SCS4)C=CC3)C1","C1=NCc2c1c1c(c3c2CN=C3)SCS1",{},"[chr5,CH1r5:1]>>[n:1]",null,-0.2522669344],[0.31835469,256.4480122921,12,"completed",-5.178664,12.0,3,"O=c1ccocc1C#CC1=CCC=C1C#Cc1coccc1=O","O=c1cc[nH]cc1C#CC1=CCC=C1C#Cc1c[nH]ccc1=O",{},"[o:1]>>[nH:1]",null,-0.2622931856],[0.3182911639,119.053009541,12,"completed",-5.271952,12.0,7,"C1=CC(=C2Sc3ccc4c(c3S2)=NCC=4)C=C1","C1=CC(=C2Sc3ncc4c(c3S2)=NCC=4)C=C1",{},"[ch&r6:0]>>[nr6:0]",null,-0.1692976353],[0.3179313381,226.3254584241,12,"completed",-4.611208,12.0,6,"C(#CC1=C(c2ccccc2)SCS1)C1=C(c2ccccc2)SCS1","C(#CC1=C(C2=CCC=C2)SCS1)C1=C(C2=CCC=C2)SCS1",{},"[c:0]1[ch:1][ch][c:3][c!r5:4][c!r5:5]1>>[c:0]1[CH2:1][c:3][c:4][c:5]1",null,-0.4102351113],[0.3173997167,181.0366774143,12,"completed",-5.586776,12.0,11,"O=c1c2c(oc3ccsc13)C=CC2=C1C=CC=C1","O=c1c2c([nH]c3ccsc13)C=CC2=C1C=CC=C1",{},"[o:1]>>[nH:1]",null,-0.3858499798],[0.3164042922,121.8946796818,12,"completed",-5.23368,12.0,3,"c1ccc2c(c1)SCS2","C(#Cc1ccc(C#Cc2ccccc2)c2c1SCS2)c1ccccc1",{},"[ch&r6,CH1&r5:1]>>[*:1](-C#C-c1ccccc1)",null,-0.1536710145],[0.315691861,259.2201204525,12,"completed",-4.826672,12.0,6,"C1=c2c3c(c4c[nH]cc4c2=CC1)=CCC=3","C1=c2c(c3c[nH]cc3c3c[nH]cc23)=CC1",{},"[#6H2r5:1]>>[NH:1]",null,-0.3221833122],[0.314982999,201.5869517988,12,"completed",-5.364044,12.0,11,"C(#CC1=CC(c2ccsc2)=CC1)C1=CC(c2ccsc2)=CC1","C(#CC1=CC(c2cnsc2)=CC1)C1=CC(c2cnsc2)=CC1",{},"[chr5,CH1r5:1]>>[n:1]",null,-0.2734953816],[0.3144313749,171.3900979721,12,"completed",-4.917384,12.0,4,"C1=CCC(c2cc(NC3=CSCS3)cc(C3=CC=CC3)c2)=C1","C1=CCC(c2cc(NC3=NSCS3)cc(C3=CC=CC3)c2)=C1",{},"[chr5,CH1r5:1]>>[n:1]",null,-0.2138115558],[0.3144192009,290.6079771659,12,"completed",-5.702696,12.0,3,"C(=Cc1ccc2c(c1)=CCC=2)c1ccc2c(c1)=CCC=2","O=c1oc(C=Cc2cc3c(c(=O)o2)=CCC=3)cc2c1=CCC=2",{},"[c:1]1[c:2][ch:3][ch:4][c:5][c:6]1>>[c:1]1[c:2][o:3][c:4](=O)[c:5][c:6]1",null,-0.5122907435],[0.3142058486,155.1503166311,12,"completed",-5.129812,12.0,4,"C1=CC(C2=CCC(NC3=CC(C4=CCC=C4)=CC3)=C2)=CC1","C1=CC(C2=CCC(NC3=NC(C4=CCC=C4)=CC3)=N2)=CC1",{},"[chr5,CH1r5:1]>>[n:1]",null,-0.1565474716],[0.3138548895,95.2016726239,12,"completed",-5.224756,12.0,8,"C1=Nc2cc3cc4cscc4cc3cc2C1","c1scc2cc3cc4c(cc3cc12)CN=N4",{},"[chr5,CH1r5:1]>>[n:1]",null,-0.1291888062],[0.3135857535,216.5458786709,12,"completed",-5.311972,12.0,9,"C(#CC1=NCC(C2=CCC=C2)=C1)C1=NCC(C2=CCC=C2)=C1","C(#CC1=NCC(c2cc[nH]c2)=C1)C1=NCC(c2cc[nH]c2)=C1",{},"[#6H2r5:1]>>[NH:1]",null,-0.2625049727],[0.3134707284,81.2554350136,12,"completed",-5.374624,12.0,8,"c1cc2cc3cc4cocc4cc3cc2s1","c1cc2cc3nc4cocc4nc3cc2s1",{},"[ch&r6:0]>>[nr6:0]",null,-0.2087041758],[0.3131853465,100.6758638605,12,"completed",-5.289156,12.0,8,"C1=NCc2cc3cc4cocc4cc3cc21","c1occ2cc3cc4c(cc3cc12)CN=N4",{},"[chr5,CH1r5:1]>>[n:1]",null,-0.1663364837],[0.3131346892,136.2268533467,12,"completed",-4.991812,12.0,7,"C1=c2cc3cc4ccoc4cc3cc2=CC1","C1=c2cc3cc4cnoc4cc3cc2=CC1",{},"[chr5,CH1r5:1]>>[n:1]",null,-0.1558622174],[0.3128322294,88.1504587178,12,"completed",-4.855652,12.0,4,"C1=CCC(c2cc(NC3=CCC=C3)cc(NC3=CCC=C3)c2)=C1","C1=CCC(c2cc(NC3=CCC=N3)cc(NC3=CCC=N3)c2)=C1",{},"[chr5,CH1r5:1]>>[n:1]",null,-0.1924224947],[0.3127789477,216.441207342,12,"completed",-4.822992,12.0,3,"C1=CC(c2ccccc2Nc2ccccc2C2=CCC=C2)=CC1","c1ccc(-c2cc[nH]c2)c(Nc2ccccc2-c2cc[nH]c2)c1",{},"[#6H2r5:1]>>[NH:1]",null,-0.2905962456],[0.3127022284,434.6607885709,12,"completed",-5.415564,12.0,3,"C1=CCC(N(C2=CC=CC2)c2ccccc2)=C1","O=c1ccoc(N(C2=CC=CC2)C2=CC=CC2)c1",{},"[ch:1]1[c:2][c:3][ch:4][c:5][c:6]1>>[o:1]1[c:2][c:3][C:4](=O)[c:5][c:6]1",null,-0.4875700091],[0.3124387437,110.6979127305,12,"completed",-5.179676,12.0,7,"C1=CC(=C2Sc3ccc4c(c3S2)=CCC=4)C=C1","C1=CC(=C2Sc3ncc4c(c3S2)=CCC=4)C=C1",{},"[ch&r6:0]>>[nr6:0]",null,-0.1239543372],[0.312408105,184.840835829,12,"completed",-5.371404,12.0,10,"C(#CC1=CC(C2=CCC=N2)=CC1)C1=CC(C2=CCC=N2)=CC1","C(#CC1=CC(C2=CCN=N2)=CC1)C1=CC(C2=CCN=N2)=CC1",{},"[chr5,CH1r5:1]>>[n:1]",null,-0.2650652729],[0.3117066053,184.1868833176,12,"completed",-5.369748,12.0,9,"C(#Cc1ccc2ccc(C#Cc3cc[nH]c3)cc2c1)c1cc[nH]c1","C(#Cc1cc2cc(C#Cc3cc[nH]c3)ncc2cn1)c1cc[nH]c1",{},"[ch&r6:0]>>[nr6:0]",null,-0.2637786191],[0.3116251733,248.2234267182,12,"completed",-4.38084,12.0,3,"C(#Cc1ccccc1)C1=CC(=C2C=CC(C#Cc3ccccc3)=C2)C=C1","C(#Cc1ccccc1)C1=CSC(=C2SC=C(C#Cc3ccccc3)S2)S1",{},"[CH,ch:0]1=[C,c:1][C,c:2]=[CH,ch:3][*:4]1>>[S:0]1[*:1]=,:[*:2][S:3][*:4]1",null,-0.5612829156],[0.311439306,195.9547277001,12,"completed",-5.478124,12.0,11,"O=c1ccc2cc3cc4cocc4cc3cc2[nH]1","O=c1ncc2cc3cc4cocc4cc3cc2[nH]1",{},"[ch&r6:0]>>[nr6:0]",null,-0.3293286465],[0.3114300159,229.6209462267,12,"completed",-5.230092,12.0,3,"C1=CC(=C2C=CC(C=Cc3ccccc3)=C2)C=C1C=Cc1ccccc1","C1=CC(C=CC2=CC(=C3C=CC(C=CC4=CCC=C4)=C3)C=C2)=CC1",{},"[c:0]1[ch:1][ch][c:3][c!r5:4][c!r5:5]1>>[c:0]1[CH2:1][c:3][c:4][c:5]1",null,-0.2470192379],[0.3924078376,127.6083282412,13,"completed",-5.289432,13.0,13,"C(#Cc1ccc(C#CC2=CCC=C2)c2c1SCS2)C1=CCC=C1","C(#Cc1ccc(C#CC2=CCN=C2)c2c1SCS2)C1=CCN=C1",{},"[chr5,CH1r5:1]>>[n:1]",null,-0.1840306548],[0.3851825671,129.0284755062,13,"completed",-5.322,13.0,13,"C(#Cc1ccc(C#CC2=CCC=C2)c2c1SCS2)C1=CCC=C1","C(#Cc1ccc(C#CC2=NCC=C2)c2c1SCS2)C1=NCC=C1",{},"[chr5,CH1r5:1]>>[n:1]",null,-0.2019839288],[0.3546747059,136.5354052477,13,"completed",-5.194764,13.0,13,"C(#Cc1ccc(C#CC2=CCC=C2)c2c1SCS2)C1=CCC=C1","C(#Cc1ccc(C#CC2=CCC=N2)c2c1SCS2)C1=CCC=N1",{},"[chr5,CH1r5:1]>>[n:1]",null,-0.1517966488],[0.352242405,130.7480908366,13,"completed",-5.41676,13.0,13,"C(#Cc1ccc(C#CC2=CC=CC2)c2c1SCS2)C1=CC=CC1","C(#Cc1ccc(C#CC2=CC=NC2)c2c1SCS2)C1=CC=NC1",{},"[chr5,CH1r5:1]>>[n:1]",null,-0.2574104564],[0.3484034149,169.0786664371,13,"completed",-5.263212,13.0,13,"C(#Cc1ccc(C#CC2=CC=CC2)c2c1SCS2)C1=CC=CC1","C(#Cc1ccc(C#Cc2ccco2)c2c1SCS2)c1ccco1",{},"[#6H2r5:1]>>[O:1]",null,-0.2040595314],[0.3281458059,155.6370184121,13,"completed",-5.447948,13.0,13,"C(#CC1=CCC=C1C1=CCC=C1)C1=CCC=C1C1=CCC=C1","C(#CC1=CCC=C1C1=CCC=N1)C1=CCC=C1C1=CCC=N1",{},"[chr5,CH1r5:1]>>[n:1]",null,-0.2890434375],[0.3278902325,164.2327513874,13,"completed",-5.536176,13.0,13,"C(#CC1=CCC=C1C1=CCC=C1)C1=CCC=C1C1=CCC=C1","C(#CC1=CCC=C1C1=CCN=C1)C1=CCC=C1C1=CCN=C1",{},"[chr5,CH1r5:1]>>[n:1]",null,-0.3466910052],[0.325312507,269.768422148,13,"completed",-5.70702,13.0,13,"C1=CC(=C2C=c3cnc4ccsc4c3=C2)C=C1","C1=NN=CC1=C1C=c2cnc3ccsc3c2=C1",{},"[chr5,CH1r5:1]>>[n:1]",null,-0.5033159137],[0.3206701544,234.9766294893,13,"completed",-5.188508,13.0,13,"C(#Cc1cc(C2=CCC=C2)c[nH]1)c1cc(C2=CCC=C2)c[nH]1","C(#Cc1cc(C2=CCN=C2)c[nH]1)c1cc(C2=CCN=C2)c[nH]1",{},"[chr5,CH1r5:1]>>[n:1]",null,-0.2430072278],[0.3201369469,230.9380176649,13,"completed",-5.468924,13.0,13,"C1=CC(C=CC2=CC(=C3C=C(C=CC4=CCC=C4)C=N3)N=C2)=CC1","C(=CC1=CCC=N1)C1=CC(=C2C=C(C=CC3=CCC=N3)C=N2)N=C1",{},"[chr5,CH1r5:1]>>[n:1]",null,-0.34644448],[0.3182439408,178.4495757681,13,"completed",-5.30406,13.0,13,"C(#Cc1ccc(C#CC2=CC=CC2)c2c1SCS2)C1=CC=CC1","C(#Cc1ccc(C#CC2=CN=CC2)c2c1SCS2)C1=CN=CC1",{},"[chr5,CH1r5:1]>>[n:1]",null,-0.2285784068],[0.3153504018,169.8296819956,13,"completed",-5.414092,13.0,13,"C(#Cc1ccc(C#CC2=CC=CC2)c2c1SCS2)C1=CC=CC1","C(#Cc1ccc(C#CC2=NC=CC2)c2c1SCS2)C1=NC=CC1",{},"[chr5,CH1r5:1]>>[n:1]",null,-0.2778173416],[0.3143449542,101.402596978,13,"completed",-4.903492,13.0,7,"C1=c2cc3cc4c(cc3cc2=CC1)SCS4","c1scc2cc3cc4c(cc3cc12)SCS4",{},"[#6H2r5:1]>>[S:1]",null,-0.1708918657],[0.3135884679,163.8923111712,13,"completed",-5.1265,13.0,13,"C(#Cc1ccc(C#CC2=CCC=C2)c2c1SCS2)C1=CCC=C1","C(#Cc1ccc(C#Cc2ccsc2)c2c1SCS2)c1ccsc1",{},"[#6H2r5:1]>>[S:1]",null,-0.1649387528],[0.3105572629,210.7150686274,13,"completed",-4.882516,13.0,13,"C(#Cc1ccc(C#CC2=CCC=C2)c2c1SCS2)C1=CCC=C1","C(#Cc1ccc(C#Cc2cc[nH]c2)c2c1SCS2)c1cc[nH]c1",{},"[#6H2r5:1]>>[NH:1]",null,-0.2599567125],[0.3084124029,255.92969488,13,"completed",-5.335708,13.0,13,"C1=CC(C=CC2=CC(=C3C=NC(C=CC4=CCC=C4)=C3)C=N2)=CC1","C(=CC1=CC(=C2C=NC(C=CC3=CCC=N3)=C2)C=N1)C1=CCC=N1",{},"[chr5,CH1r5:1]>>[n:1]",null,-0.3045054297],[0.3062003792,75.5891846887,13,"completed",-4.708912,13.0,8,"c1[nH]cc2cc3cc4[nH]ncc4cc3cc12","c1[nH]cc2cc3cc4[nH]nnc4cc3cc12",{},"[chr5,CH1r5:1]>>[n:1]",null,-0.2840055254],[0.3060812117,149.3908452179,13,"completed",-6.307504,13.0,6,"C1=c2c(c3c(c4c2=NCC=4)=CCN=3)=CC1","C1=c2c(c3c(c4c2=NCN=4)=CCN=3)=NC1",{},"[chr5,CH1r5:1]>>[n:1]",null,-0.8583530279],[0.3060812117,205.2972626726,13,"completed",-6.19692,13.0,6,"C1=c2c(c3c(c4c2=NCC=4)=CCN=3)=CC1","C1=c2c3c(c4c(c2=NC1)=NCN=4)=NCC=3",{},"[chr5,CH1r5:1]>>[n:1]",null,-0.7948153084],[0.3059342408,166.4758360851,13,"completed",-5.176456,13.0,13,"C(#Cc1ccc(C#Cc2ccccc2)c2c1SCS2)c1ccccc1","C(#Cc1ccc(C#CC2=CC=CC2)c2c1SCS2)C1=CC=CC1",{},"[c:0]1[ch:1][ch][c:3][c!r5:4][c!r5:5]1>>[c:0]1[CH2:1][c:3][c:4][c:5]1",null,-0.1748671175],[0.3049581634,145.350327803,13,"completed",-5.630844,13.0,7,"C1=CC(=C2C=c3cc4c(cc3=N2)SCS4)C=C1","C1=CC(=C2N=c3cc4c(cc3=N2)SCS4)C=C1",{},"[chr5,CH1r5:1]>>[n:1]",null,-0.3990068175],[0.3037501424,199.115817483,13,"completed",-6.117892,13.0,6,"C1=c2c(c3c(c4c2=NCC=4)=CCN=3)=CC1","C1=c2c(c3c(c4c2=NCN=4)=NCN=3)=CC1",{},"[chr5,CH1r5:1]>>[n:1]",null,-0.7398230392],[0.3036676358,210.6018841247,13,"completed",-5.062468,13.0,13,"C(#Cc1ccc(C#CC2=CC=CC2)c2c1SCS2)C1=CC=CC1","C(#Cc1ccc(C#Cc2ccc[nH]2)c2c1SCS2)c1ccc[nH]1",{},"[#6H2r5:1]>>[NH:1]",null,-0.212234287],[0.3035712005,278.0607010019,13,"completed",-4.677724,13.0,6,"C1=c2c3c(c4c(c2=CC1)=CCC=4)SCS3","c1scc2c1c1c(c3cscc32)SCS1",{},"[#6H2r5:1]>>[S:1]",null,-0.4058239684],[0.3026135693,225.1630697121,13,"completed",-5.611708,13.0,13,"C(=CC1=CCC=N1)C1=CC(=C2C=CC(C=CC3=CCC=N3)=C2)C=C1","C(=CC1=NCC=N1)C1=CC(=C2C=CC(C=CC3=NCC=N3)=C2)C=C1",{},"[chr5,CH1r5:1]>>[n:1]",null,-0.4230868656],[0.3020863062,133.7515086282,13,"completed",-5.326692,13.0,3,"C1=CCC(c2cccc(Nc3cccc(C4=CC=CC4)c3)c2)=C1","C1=NC=C(c2cccc(Nc3cccc(C4=CN=CC4)c3)c2)C1",{},"[chr5,CH1r5:1]>>[n:1]",null,-0.2075336235],[0.3019201828,101.4718131619,13,"completed",-5.442612,13.0,3,"C1=CCC(c2cccc(Nc3cccc(C4=CC=CC4)c3)c2)=C1","C1=NCC(c2cccc(Nc3cccc(C4=CC=NC4)c3)c2)=C1",{},"[chr5,CH1r5:1]>>[n:1]",null,-0.2604115787],[0.301670284,651.5759597557,13,"completed",-4.59382,13.0,6,"C1=C(N(c2ccccc2)c2ccccc2)SCS1","C1=C(N(c2ccccc2)c2ccccc2)SSS1",{},"[#6H2r5:1]>>[S:1]",null,-0.7416860155],[0.2998892527,157.5383568042,13,"completed",-5.515016,13.0,9,"C(#Cc1ccc[nH]1)c1cc(C#Cc2ccc[nH]2)cc(C2=CC=CC2)c1","C(#Cc1cnc[nH]1)c1cc(C#Cc2cnc[nH]2)cc(C2=CC=CC2)c1",{},"[chr5,CH1r5:1]>>[n:1]",null,-0.3304770661],[0.2994036382,105.5649674907,13,"completed",-4.96504,13.0,7,"C1=c2cc3cc4c(cc3cc2=CC1)SCS4","c1occ2cc3cc4c(cc3cc12)SCS4",{},"[#6H2r5:1]>>[O:1]",null,-0.1416648197],[0.2992658117,215.9633160424,13,"completed",-5.170936,13.0,11,"C(#CC1=c2ncccc2=CC1)C1=c2ncccc2=CC1","C(#CC1=c2ncncc2=CC1)C1=c2ncncc2=CC1",{},"[ch&r6:0]>>[nr6:0]",null,-0.2215982689],[0.298764199,184.6256917239,13,"completed",-5.367632,13.0,9,"C(#CC1=CCC(C2=CCC=C2)=N1)C1=CCC(C2=CCC=C2)=N1","C(#Cc1csc(C2=CCC=C2)n1)c1csc(C2=CCC=C2)n1",{},"[#6H2r5:1]>>[S:1]",null,-0.2630281751],[0.2982035245,150.5888676532,13,"completed",-5.2231,13.0,3,"C(=CC1=c2ccccc2=CC1)C1=c2ccccc2=CC1","C(=CC1=c2ccccc2=NC1)C1=c2ccccc2=NC1",{},"[chr5,CH1r5:1]>>[n:1]",null,-0.1735000748],[0.2981953631,357.1017221172,13,"completed",-5.524768,13.0,3,"C1=Cc2cccc3cccc1c23","c1cc2ccc3ccc4ccc1c2c43",{},"[ch:1]2[c:3][c:4][c:5][c:6]3[c:7][c:8][c:9][ch:2][c:10]23>>C1=C[c:1]2[c:3][c:4][c:5][c:6]3[c:7][c:8][c:9][c:2]1[c:10]23",null,-0.4646840737],[0.2978081561,180.5111606094,13,"completed",-5.311144,13.0,8,"O=c1oc2c(c3c1SC(=C1C=CC=C1)S3)CC=C2","O=c1[nH]c2c(c3c1SC(=C1C=CC=C1)S3)CC=C2",{},"[o:1]>>[nH:1]",null,-0.2333009978],[0.2974492281,173.5183705076,13,"completed",-4.982704,13.0,4,"C1=CC(C2=C(NC3=C(C4=CCC=C4)CC=C3)C=CC2)=CC1","C1=CC(C2=C(NC3=C(C4=CCC=C4)CN=C3)C=NC2)=CC1",{},"[chr5,CH1r5:1]>>[n:1]",null,-0.1919641039],[0.2968776987,146.2129958877,13,"completed",-5.301024,13.0,3,"C(#CC1=c2ccccc2=CC1)C1=c2ccccc2=CC1","C(#CC1=c2ccccc2=NC1)C1=c2ccccc2=NC1",{},"[chr5,CH1r5:1]>>[n:1]",null,-0.2029272233],[0.2966489284,72.0869811652,13,"completed",-4.962004,13.0,8,"c1nc2cc3cc4cscc4cc3cc2[nH]1","c1scc2cc3cc4[nH]nnc4cc3cc12",{},"[chr5,CH1r5:1]>>[n:1]",null,-0.1205302945],[0.2965311983,154.5679564941,13,"completed",-4.823728,13.0,4,"C1=CC(C2=C(NC3=C(C4=CCC=C4)C=CC3)CC=C2)=CC1","C1=CC(C2=C(NC3=C(C4=CCC=C4)N=CC3)CC=N2)=CC1",{},"[chr5,CH1r5:1]>>[n:1]",null,-0.247570394],[0.2963688151,137.6013667537,13,"completed",-5.79212,13.0,10,"C1=CCC(c2cc(C=CC3=CN=CC3)cc(C=CC3=CN=CC3)c2)=C1","C1=CCC(c2cc(C=CC3=CN=NC3)cc(C=CC3=CN=NC3)c2)=C1",{},"[chr5,CH1r5:1]>>[n:1]",null,-0.503645592],[0.2962570542,105.6578436105,13,"completed",-5.34362,13.0,4,"c1ccc(Nc2cc(-c3cccs3)cc(-c3cccs3)c2)cc1","c1ccc(Nc2cc(-c3cccs3)cc(-c3cccs3)c2)nc1",{},"[ch&r6:0]>>[nr6:0]",null,-0.2006126244],[0.2961113557,292.9772034089,13,"completed",-5.081328,13.0,3,"C(#CC1=CC=C(C#CC2=CC=CC2)C1)C1=CC=CC1","C(#CC1=CC=C(C#CC2=CC=CC2)C1=C1C=CC=C1)C1=CC=CC1",{},"[r5:1][CH2r5:2][r5:3]>>[r5:1][C:2](=C1cccc1)[r5:3]",null,-0.2932686091],[0.2959572677,214.6607746988,13,"completed",-5.41032,13.0,12,"C(#Cc1cncc2c1=CCC=2)c1cncc2c1=CCC=2","C(#Cc1cncc2cscc12)c1cncc2cscc12",{},"[#6H2r5:1]>>[S:1]",null,-0.3053940313],[0.2955443682,224.6612103202,13,"completed",-4.986476,13.0,6,"C1=c2c3c(c4c(c2=CC1)=CCC=4)SCS3","C1=c2c(c3c(c4c2=CCN=4)SCS3)=NC1",{},"[chr5,CH1r5:1]>>[n:1]",null,-0.2383015563],[0.294805912,161.845678728,13,"completed",-5.188508,13.0,13,"C(#Cc1ccc(C#CC2=CC=CC2)c2c1SCS2)C1=CC=CC1","C(#Cc1ccc(C#Cc2cccs2)c2c1SCS2)c1cccs1",{},"[#6H2r5:1]>>[S:1]",null,-0.1732989328],[0.2947018289,158.513914692,13,"completed",-5.444544,13.0,13,"C(#CC1=CCC=C1C1=CCC=C1)C1=CCC=C1C1=CCC=C1","C(#CC1=CCC=C1C1=NCC=C1)C1=CCC=C1C1=NCC=C1",{},"[chr5,CH1r5:1]>>[n:1]",null,-0.2886084535],[0.2942482571,168.8679833646,13,"completed",-5.128984,13.0,6,"C(=Cc1ccccn1)C1=CCC(C2=CC(C=Cc3ccccn3)=CC2)=C1","C(=Cc1ccccn1)c1c[nH]c(-c2cc(C=Cc3ccccn3)c[nH]2)c1",{},"[#6H2r5:1]>>[NH:1]",null,-0.1700824248],[0.2941547733,198.3589605075,13,"completed",-5.457148,13.0,7,"C1=CC(=C2Sc3cc4c(cc3S2)=CCC=4)C=C1","C1=CC(=C2Sc3cc4c(nc3S2)=CCC=4)C=C1",{},"[ch&r6:0]>>[nr6:0]",null,-0.3191364555],[0.2940589406,138.3799203114,13,"completed",-5.43792,13.0,6,"C(=Cc1ccccn1)C1=CC(C2=CCC(C=Cc3ccccn3)=C2)=CC1","C(=Cc1cc(-c2csc(C=Cc3ccccn3)c2)cs1)c1ccccn1",{},"[#6H2r5:1]>>[S:1]",null,-0.2740475621],[0.2940074416,181.0493141507,13,"completed",-5.408388,13.0,11,"C(#CC1=c2cnccc2=CC1)C1=c2cnccc2=CC1","C(#CC1=c2cncnc2=CC1)C1=c2cncnc2=CC1",{},"[ch&r6:0]>>[nr6:0]",null,-0.2817435036],[0.381902292,258.6606956718,14,"completed",-4.862644,14.0,14,"C(#Cc1ccc(C#CC2=NCC=C2)c2c1=CCC=2)C1=NCC=C1","C(#Cc1ccc(C#Cc2cc[nH]n2)c2c1=CCC=2)c1cc[nH]n1",{},"[#6H2r5:1]>>[NH:1]",null,-0.3074262711],[0.3624985577,215.0928574676,14,"completed",-5.169004,14.0,14,"C(#Cc1ccc(C#Cc2ccsc2)c2c1=CCC=2)c1ccsc1","C(#Cc1ccc(C#Cc2ccsn2)c2c1=CCC=2)c1ccsn1",{},"[chr5,CH1r5:1]>>[n:1]",null,-0.2204497626],[0.3490753836,220.7468960436,14,"completed",-5.201572,14.0,14,"C(#Cc1ccc(C#Cc2cccs2)c2c1=CCC=2)c1cccs1","C(#Cc1ccc(C#Cc2nccs2)c2c1=CCC=2)c1nccs1",{},"[chr5,CH1r5:1]>>[n:1]",null,-0.2319147667],[0.3454199134,286.6707879788,14,"completed",-4.872948,14.0,14,"C(#Cc1ccc(C#Cc2cc[nH]c2)c2c1=CCC=2)c1cc[nH]c1","C(#Cc1ccc(C#Cc2cn[nH]c2)c2c1=CCC=2)c1cn[nH]c1",{},"[chr5,CH1r5:1]>>[n:1]",null,-0.3277818176],[0.3412335779,192.3278938532,14,"completed",-5.210772,14.0,14,"C(#Cc1ccc(C#CC2=CCC=N2)c2c1=CCC=2)C1=CCC=N1","C(#Cc1ccc(C#CC2=CCN=N2)c2c1=CCC=2)C1=CCN=N1",{},"[chr5,CH1r5:1]>>[n:1]",null,-0.2073705196],[0.3362362056,257.1199874713,14,"completed",-5.169372,14.0,14,"C(#Cc1ccc(C#Cc2ccc[nH]2)c2c1=CCC=2)c1ccc[nH]1","C(#Cc1ccc(C#Cc2ccn[nH]2)c2c1=CCC=2)c1ccn[nH]1",{},"[chr5,CH1r5:1]>>[n:1]",null,-0.261665436],[0.3348986872,246.8401306097,14,"completed",-5.195776,14.0,14,"C(#Cc1ccc(C#Cc2ccsc2)c2c1=CCC=2)c1ccsc1","C(#Cc1ccc(C#Cc2cnsc2)c2c1=CCC=2)c1cnsc1",{},"[chr5,CH1r5:1]>>[n:1]",null,-0.2557827999],[0.3306008103,213.6486072882,14,"completed",-5.347668,14.0,14,"C(#Cc1ccc(C#Cc2cccs2)c2c1=CCC=2)c1cccs1","C(#Cc1ccc(C#Cc2ccns2)c2c1=CCC=2)c1ccns1",{},"[chr5,CH1r5:1]>>[n:1]",null,-0.2751400591],[0.327899451,190.9879272619,14,"completed",-5.283912,14.0,14,"C(#Cc1ccc(C#CC2=CCC=N2)c2c1=CCC=2)C1=CCC=N1","C(#Cc1ccc(C#CC2=NCC=N2)c2c1=CCC=2)C1=NCC=N1",{},"[chr5,CH1r5:1]>>[n:1]",null,-0.230325778],[0.3203139982,226.0646391512,14,"completed",-5.3887,14.0,14,"C(#Cc1ccc(C#CC2=CN=CC2)c2c1=CCC=2)C1=CN=CC1","C(#Cc1ccc(C#CC2=NN=CC2)c2c1=CCC=2)C1=NN=CC1",{},"[chr5,CH1r5:1]>>[n:1]",null,-0.3032253109],[0.3195824338,276.5391421497,14,"completed",-5.795248,14.0,14,"C(#Cc1cccc2cncnc12)c1cccc2cncnc12","C(#CC1=CCc2cncnc21)C1=CCc2cncnc21",{},"[c:0]1[ch:1][ch][c:3][c!r5:4][c!r5:5]1>>[c:0]1[CH2:1][c:3][c:4][c:5]1",null,-0.5597544909],[0.3195227494,189.1580292972,14,"completed",-5.424212,14.0,14,"C(#Cc1ccc(C#CC2=CN=CC2)c2c1=CCC=2)C1=CN=CC1","C(#Cc1ccc(C#CC2=CN=NC2)c2c1=CCC=2)C1=CN=NC1",{},"[chr5,CH1r5:1]>>[n:1]",null,-0.2954426109],[0.3161824105,190.5578616282,14,"completed",-5.225308,14.0,14,"C(#CC1=CCC=C1C1=NCC=C1)C1=CCC=C1C1=NCC=C1","C(#CC1=CCC=C1c1cc[nH]n1)C1=CCC=C1c1cc[nH]n1",{},"[#6H2r5:1]>>[NH:1]",null,-0.209776846],[0.3147531601,228.035684486,14,"completed",-5.044896,14.0,14,"C(#Cc1ccc(C#Cc2ccsc2)c2c1=CCC=2)c1ccsc1","C(#Cc1ccc(C#Cc2cscn2)c2c1=CCC=2)c1cscn1",{},"[chr5,CH1r5:1]>>[n:1]",null,-0.2312750188],[0.3124105933,183.0543093242,14,"completed",-5.524216,14.0,14,"C(#Cc1ccc(C#CC2=CC=NC2)c2c1=CCC=2)C1=CC=NC1","C(#Cc1ccc(C#CC2=NC=NC2)c2c1=CCC=2)C1=NC=NC1",{},"[chr5,CH1r5:1]>>[n:1]",null,-0.3488393546],[0.3124013455,236.0237545762,14,"completed",-5.18262,14.0,14,"C(#Cc1ccc(C#Cc2cccs2)c2c1=CCC=2)c1cccs1","C(#Cc1ccc(C#Cc2cncs2)c2c1=CCC=2)c1cncs1",{},"[chr5,CH1r5:1]>>[n:1]",null,-0.2430061404],[0.3075610324,158.3172029318,14,"completed",-4.902112,14.0,14,"C1=NC=C(c2cccc(Nc3cccc(C4=CN=CC4)c3)c2)C1","C1=NC=C(C2=CCC(NC3=CC(C4=CN=CC4)=CC3)=C2)C1",{},"[c:0]1[ch:1][ch][c:3][c!r5:4][c!r5:5]1>>[c:0]1[CH2:1][c:3][c:4][c:5]1",null,-0.2103629492],[0.3064806436,281.5726990517,14,"completed",-5.025484,14.0,14,"C(#Cc1ccc(C#Cc2ccc[nH]2)c2c1=CCC=2)c1ccc[nH]1","C(#Cc1ccc(C#Cc2cnc[nH]2)c2c1=CCC=2)c1cnc[nH]1",{},"[chr5,CH1r5:1]>>[n:1]",null,-0.2863633629],[0.3047854588,187.9143349277,14,"completed",-5.431296,14.0,14,"C(#CC1=CCC=C1C1=CCN=C1)C1=CCC=C1C1=CCN=C1","C(#CC1=CCC=C1c1cn[nH]c1)C1=CCC=C1c1cn[nH]c1",{},"[#6H2r5:1]>>[NH:1]",null,-0.2984840811],[0.3034429896,254.2483531905,14,"completed",-5.32292,14.0,14,"C(#Cc1ccc(C#CC2=NCC=C2)c2c1=CCC=2)C1=NCC=C1","C(#Cc1ccc(C#Cc2ccon2)c2c1=CCC=2)c1ccon1",{},"[#6H2r5:1]>>[O:1]",null,-0.2983151941],[0.3019900939,172.7984270662,14,"completed",-4.935508,14.0,14,"C1=NC=C(c2cccc(Nc3cccc(C4=CN=CC4)c3)c2)C1","C1=NC=C(C2=CC(NC3=CCC(C4=CN=CC4)=C3)=CC2)C1",{},"[c:0]1[ch:1][ch][c:3][c!r5:4][c!r5:5]1>>[c:0]1[CH2:1][c:3][c:4][c:5]1",null,-0.2076476083],[0.300753091,285.8080491481,14,"completed",-5.045264,14.0,14,"C(#Cc1ccc(C#Cc2ccc[nH]2)c2c1=CCC=2)c1ccc[nH]1","C(#Cc1ccc(C#Cc2ncc[nH]2)c2c1=CCC=2)c1ncc[nH]1",{},"[chr5,CH1r5:1]>>[n:1]",null,-0.2883648652],[0.2987935594,144.1799714412,14,"completed",-5.036248,14.0,14,"C1=NCC(c2cccc(Nc3cccc(C4=CC=NC4)c3)c2)=C1","C1=NCC(C2=CCC(NC3=CC(C4=CC=NC4)=CC3)=C2)=C1",{},"[c:0]1[ch:1][ch][c:3][c!r5:4][c!r5:5]1>>[c:0]1[CH2:1][c:3][c:4][c:5]1",null,-0.1509283928],[0.2984760734,165.0416022152,14,"completed",-5.48254,14.0,14,"C(#CC1=CCC=C1C1=CCC=N1)C1=CCC=C1C1=CCC=N1","C(#CC1=CCC=C1c1cscn1)C1=CCC=C1c1cscn1",{},"[#6H2r5:1]>>[S:1]",null,-0.3145533146],[0.2984275674,209.2958146979,14,"completed",-5.583096,14.0,14,"C(#CC1=CCC=C1C1=NCC=C1)C1=CCC=C1C1=NCC=C1","C(#CC1=CCC=C1c1ccsn1)C1=CCC=C1c1ccsn1",{},"[#6H2r5:1]>>[S:1]",null,-0.3976956037],[0.2954547996,128.9243710889,14,"completed",-5.56534,14.0,14,"C(#CC1=CCC=C1C1=CCC=N1)C1=CCC=C1C1=CCC=N1","C(#CC1=CCN=C1C1=CCC=N1)C1=CCN=C1C1=CCC=N1",{},"[chr5,CH1r5:1]>>[n:1]",null,-0.3503237618],[0.2944999682,303.2077652831,14,"completed",-4.821888,14.0,4,"C1=CC(C2=C(NC3=C(C4=CCC=C4)CC=C3)C=CC2)=CC1","C1=CC(C2=C(NC3=C(C4=CCC=C4)CC=N3)N=CC2)=CC1",{},"[chr5,CH1r5:1]>>[n:1]",null,-0.3603257254],[0.2941110325,114.3066794817,14,"completed",-5.080684,14.0,4,"C1=CC(Nc2cc(NC3=CCC=C3)cc(C3=CCC=C3)c2)=CC1","C1=CC(c2cc(NC3=NCC=C3)cc(NC3=NCC=C3)c2)=CC1",{},"[chr5,CH1r5:1]>>[n:1]",null,-0.1151036047],[0.29401735,141.2103514628,14,"completed",-5.087492,14.0,14,"C1=NCC(c2cccc(Nc3cccc(C4=CC=NC4)c3)c2)=C1","C1=NCC(C2=CC(NC3=CCC(C4=CC=NC4)=C3)=CC2)=C1",{},"[c:0]1[ch:1][ch][c:3][c!r5:4][c!r5:5]1>>[c:0]1[CH2:1][c:3][c:4][c:5]1",null,-0.141481532],[0.2938295879,105.6461950238,14,"completed",-5.017112,14.0,8,"c1nc2cc3cc4c[nH]cc4cc3cc2o1","c1[nH]cc2cc3cc4onnc4cc3cc12",{},"[chr5,CH1r5:1]>>[n:1]",null,-0.1205305961],[0.2910505063,168.4227992589,14,"completed",-5.20976,14.0,11,"O=c1ccoc2c1=C(C#CC1=c3c(=O)ccoc3=CC1)CC=2","O=c1cc[nH]c2c1=C(C#CC1=c3c(=O)cc[nH]c3=CC1)CC=2",{},"[o:1]>>[nH:1]",null,-0.185119949],[0.2899697223,110.089947332,14,"completed",-5.293112,14.0,3,"C1=CCC(c2cccc(Nc3cccc(C4=CC=CC4)c3)c2)=C1","C1=CN=C(c2cccc(Nc3cccc(C4=NC=CC4)c3)c2)C1",{},"[chr5,CH1r5:1]>>[n:1]",null,-0.1743358722],[0.2898048036,162.2661732788,14,"completed",-4.9172,14.0,4,"C1=CCC(c2cc(NC3=CCC=C3)cc(NC3=CCC=C3)c2)=C1","C1=CCC(c2cc(Nc3ccsc3)cc(Nc3ccsc3)c2)=C1",{},"[#6H2r5:1]>>[S:1]",null,-0.2066496373],[0.289317085,229.042177972,14,"completed",-5.041124,14.0,3,"C1=C(Nc2ccccn2)C(Nc2ccccn2)=CC1","C1=CC(=C2C=C(Nc3ccccn3)C(Nc3ccccn3)=C2)C=C1",{},"[r5:1][CH2r5:2][r5:3]>>[r5:1][C:2](=C1cccc1)[r5:3]",null,-0.2327205344],[0.2890527616,142.8145244699,14,"completed",-5.421176,14.0,6,"C1=c2cc3cc4ccnnc4cc3cc2=CC1","C1=c2nc3cc4ccnnc4cc3nc2=CC1",{},"[ch&r6:0]>>[nr6:0]",null,-0.2663483802],[0.2888034018,143.9843051608,14,"completed",-5.026864,14.0,4,"C1=CCC(C2=CCC=C2NC2=CCC=C2C2=CC=CC2)=C1","C1=NCC(C2=CCC=C2NC2=CCC=C2C2=CC=NC2)=C1",{},"[chr5,CH1r5:1]>>[n:1]",null,-0.1528150144],[0.2886226101,201.7499622558,14,"completed",-5.404984,14.0,14,"C(#Cc1ccc(C#CC2=NCC=C2)c2c1=CCC=2)C1=NCC=C1","C(#Cc1ccc(C#CC2=NCN=C2)c2c1=CCC=2)C1=NCN=C1",{},"[chr5,CH1r5:1]>>[n:1]",null,-0.2937354507],[0.288502406,101.2163707065,14,"completed",-5.170844,14.0,7,"C1=CC(=C2Sc3cc4c(cc3S2)=CCC=4)C=C1","C1=CC(=C2Sc3cc4c(cc3S2)SCS4)C=C1",{},"[CH,ch:0]1=[C,c:1][C,c:2]=[CH,ch:3][*:4]1>>[S:0]1[*:1]=,:[*:2][S:3][*:4]1",null,-0.1127120275],[0.2885020705,119.8787230561,14,"completed",-5.361008,14.0,3,"c1ccc(Nc2cccc(-c3cccc(Nc4ccccc4)c3)c2)cc1","c1cncc(Nc2cccc(-c3cccc(Nc4cccnc4)c3)c2)c1",{},"[ch&r6:0]>>[nr6:0]",null,-0.2185228695],[0.2880733014,142.2068325825,14,"completed",-4.98528,14.0,3,"C(=Cc1ccc(C=Cc2ccccn2)c2ccccc12)c1ccccn1","C(=Cc1ccccn1)C1=c2ccccc2=C(C=Cc2ccccn2)C1",{},"[c:0]1[ch:1][ch][c:3][c!r5:4][c!r5:5]1>>[c:0]1[CH2:1][c:3][c:4][c:5]1",null,-0.1633141624],[0.2879441781,107.9967622864,14,"completed",-5.35052,14.0,8,"c1nc2cc3cc4cocc4cc3cc2o1","c1occ2cc3cc4onnc4cc3cc12",{},"[chr5,CH1r5:1]>>[n:1]",null,-0.2059510455],[0.2878333919,162.5875851603,14,"completed",-5.266064,14.0,7,"c1ncc2cc3cc4cscc4cc3cc2n1","c1nnc2cc3cc4cscc4cc3cc2n1",{},"[ch&r6:0]>>[nr6:0]",null,-0.199868898],[0.2878237604,116.0973128561,14,"completed",-5.262016,14.0,3,"c1ccc2cc3ccccc3cc2c1","c1ccc2cc3cc4ccccc4cc3cc2c1",{},"[cH&r6:1][cH&r6:2]>>[c:1]2cccc[c:2]2",null,-0.1622981403],[0.2877370927,135.8871031063,14,"completed",-5.50232,14.0,12,"C(#Cc1cc(C2=CCC=C2)cc(C2=CCC=C2)c1)C1=CC=CC1","C(#Cc1cccs1)c1cc(C2=CCC=C2)cc(C2=CCC=C2)c1",{},"[#6H2r5:1]>>[S:1]",null,-0.3126937514],[0.2875610661,163.0331365261,14,"completed",-4.880216,14.0,4,"C1=CC(Nc2cc(NC3=CCC=C3)cc(C3=CCC=C3)c2)=CC1","C1=CC(c2cc(Nc3ccsc3)cc(Nc3ccsc3)c2)=CC1",{},"[#6H2r5:1]>>[S:1]",null,-0.2241634602],[0.2870045877,174.577799948,14,"completed",-5.113712,14.0,14,"C(#Cc1ccc(C#CC2=NCC=C2)c2c1=CCC=2)C1=NCC=C1","C(#Cc1ccc(C#CC2=NCC=C2)c2c[nH]cc12)C1=NCC=C1",{},"[#6H2r5:1]>>[NH:1]",null,-0.174841464],[0.2864233458,205.13177273,14,"completed",-5.0161,14.0,3,"C1=C(NC2=CCC(c3ccccc3)=C2)C=C(c2ccccc2)C1","c1ccc(-c2cc(Nc3coc(-c4ccccc4)c3)co2)cc1",{},"[#6H2r5:1]>>[O:1]",null,-0.2133735154],[0.2860277472,107.724997541,14,"completed",-5.236532,14.0,3,"c1ccc(Nc2cc(Nc3ccccc3)cc(-c3ccccn3)c2)cc1","c1ccc(Nc2cc(Nc3ccccc3)cc(-c3ccncn3)c2)cc1",{},"[ch&r6:0]>>[nr6:0]",null,-0.1440095786],[0.2851225247,216.2567097786,14,"completed",-5.328072,14.0,9,"C(#CC1=CCC(C2=CCC=C2)=N1)C1=CCC(C2=CCC=C2)=N1","C(#CC1=CCC(c2ccsc2)=N1)C1=CCC(c2ccsc2)=N1",{},"[#6H2r5:1]>>[S:1]",null,-0.2688033012],[0.2850936349,201.0082878277,14,"completed",-5.418968,14.0,14,"C(#Cc1ccc(C#Cc2ccco2)c2c1=CCC=2)c1ccco1","C(#Cc1ccc(C#Cc2ccno2)c2c1=CCC=2)c1ccno1",{},"[chr5,CH1r5:1]>>[n:1]",null,-0.3004283915],[0.3052613771,176.5351157598,15,"completed",-5.110768,15.0,15,"C(#Cc1ccc(C#CC2=CCN=N2)c2ccccc12)C1=CCN=N1","C(#CC1=c2ccccc2=C(C#CC2=CCN=N2)C1)C1=CCN=N1",{},"[c:0]1[ch:1][ch][c:3][c!r5:4][c!r5:5]1>>[c:0]1[CH2:1][c:3][c:4][c:5]1",null,-0.1766959607],[0.2963718261,143.447181671,15,"completed",-4.889048,15.0,15,"C1=CN=C(c2cccc(Nc3cccc(C4=NC=CC4)c3)c2)C1","C1=CN=C(C2=CCC(NC3=CC(C4=NC=CC4)=CC3)=C2)C1",{},"[c:0]1[ch:1][ch][c:3][c!r5:4][c!r5:5]1>>[c:0]1[CH2:1][c:3][c:4][c:5]1",null,-0.2058700066],[0.2897305159,162.0736885739,15,"completed",-5.006072,15.0,15,"C1=CN=C(c2cccc(Nc3cccc(C4=NC=CC4)c3)c2)C1","C1=CN=C(C2=CC(NC3=CCC(C4=NC=CC4)=C3)=CC2)C1",{},"[c:0]1[ch:1][ch][c:3][c!r5:4][c!r5:5]1>>[c:0]1[CH2:1][c:3][c:4][c:5]1",null,-0.1749025169],[0.2839829073,160.1829567616,15,"completed",-5.270572,15.0,15,"C(#Cc1cccs1)c1cc(-c2cc[nH]c2)cc(-c2cc[nH]c2)c1","C(#Cc1cccs1)c1cc(-c2cc[nH]c2)nc(-c2cc[nH]c2)c1",{},"[ch&r6:0]>>[nr6:0]",null,-0.199787475],[0.2831030013,553.3532705114,15,"completed",-4.706244,15.0,13,"C(#CC1=CCC=C1C1=CCC=C1)C1=CCC=C1C1=CCC=C1","C(#CC1=CCC=C1C1=CSCS1)C1=CCC=C1C1=CSCS1",{},"[CH,ch:0]1=[C,c:1][C,c:2]=[CH,ch:3][*:4]1>>[S:0]1[*:1]=,:[*:2][S:3][*:4]1",null,-0.6182000468],[0.2824062437,382.0064055052,15,"completed",-5.593492,15.0,14,"C(#Cc1ccc(C#CC2=NCC=C2)c2c1=CCC=2)C1=NCC=C1","C(#Cc1nnc(C#CC2=NCC=C2)c2c1=CCC=2)C1=NCC=C1",{},"[ch&r6:0]>>[nr6:0]",null,-0.5150346856],[0.2807353177,159.013173269,15,"completed",-5.451812,15.0,3,"C(=Cc1ccccc1)C1=CCC=C1C1=CCC=C1C=Cc1ccccc1","C(=Cc1ccccn1)C1=CCC=C1C1=CCC=C1C=Cc1ccccn1",{},"[ch&r6:0]>>[nr6:0]",null,-0.2931438454],[0.2777605001,179.6780067825,15,"completed",-5.161,15.0,9,"C(=Cc1ccc[nH]1)c1cc(-c2ccccc2)cc(C=Cc2ccc[nH]2)n1","C(=Cc1ccc[nH]1)c1cc(-c2ccccn2)cc(C=Cc2ccc[nH]2)n1",{},"[ch&r6:0]>>[nr6:0]",null,-0.1846820948],[0.2772047477,1901.9930928423,15,"completed",-5.71622,15.0,13,"C(#CC1=CCC=C1C1=CCC=C1)C1=CCC=C1C1=CCC=C1","C(#CC1=NCC=C1C1=CCC=C1)C1=NCC=C1C1=CCC=C1",{},"[chr5,CH1r5:1]>>[n:1]",null,-1.9502933109],[0.2753802045,188.9892902283,15,"completed",-4.911404,15.0,3,"C(=Cc1ccccn1)C1=CCC=C1C=Cc1ccccn1","C(=Cc1ccccn1)C1=C(C=Cc2ccccn2)SCS1",{},"[CH,ch:0]1=[C,c:1][C,c:2]=[CH,ch:3][*:4]1>>[S:0]1[*:1]=,:[*:2][S:3][*:4]1",null,-0.2305330625],[0.2748241526,90.4544950778,15,"completed",-4.9402,15.0,8,"c1cc2cc3cc4c[nH]cc4cc3cc2s1","c1cc2nc3cc4c[nH]cc4cc3nc2s1",{},"[ch&r6:0]>>[nr6:0]",null,-0.1438564398],[0.2743013921,128.5475439624,15,"completed",-4.629332,15.0,3,"C1=c2ccccc2=C(NC2=c3ccccc3=CC2)C1","C1=c2cccnc2=C(NC2=c3ncccc3=CC2)C1",{},"[ch&r6:0]>>[nr6:0]",null,-0.3536571369],[0.273677317,180.0518253893,15,"completed",-5.267076,15.0,15,"C1=c2cc3cc4ncnnc4cc3cc2=CC1","C1=c2cc3cc4nnnnc4cc3cc2=CC1",{},"[ch&r6:0]>>[nr6:0]",null,-0.2147014458],[0.2731481818,122.9177239093,15,"completed",-4.81738,15.0,3,"c1cc(Nc2cccc3ncccc23)c2cccnc2c1","C1=c2ncccc2=C(NC2=c3cccnc3=CC2)C1",{},"[c:0]1[ch:1][ch][c:3][c!r5:4][c!r5:5]1>>[c:0]1[CH2:1][c:3][c:4][c:5]1",null,-0.2329099792],[0.2730656446,82.9744599168,15,"completed",-4.871108,15.0,3,"C1=CC(Nc2ccc3ccc(NC4=CCC=C4)cc3c2)=CC1","C1=NC(Nc2ccc3ccc(NC4=CCC=N4)cc3c2)=CC1",{},"[chr5,CH1r5:1]>>[n:1]",null,-0.1804345293],[0.2730239672,129.5837351778,15,"completed",-5.222548,15.0,3,"C1=CCC(c2cccc(Nc3cccc(C4=CC=CC4)c3)c2)=C1","c1cc(Nc2cccc(-c3cccs3)c2)cc(-c2cccs2)c1",{},"[#6H2r5:1]>>[S:1]",null,-0.1554051815],[0.2719427626,300.8312797126,15,"completed",-5.403972,15.0,14,"C(#Cc1ccc(C#CC2=CCC=N2)c2c1=CCC=2)C1=CCC=N1","C(#Cc1nnc(C#CC2=CCC=N2)c2c1=CCC=2)C1=CCC=N1",{},"[ch&r6:0]>>[nr6:0]",null,-0.3684765359],[0.2708758511,393.0518362725,15,"completed",-5.576564,15.0,14,"C(#Cc1ccc(C#CC2=CCN=C2)c2c1=CCC=2)C1=CCN=C1","C(#Cc1nnc(C#CC2=CCN=C2)c2c1=CCC=2)C1=CCN=C1",{},"[ch&r6:0]>>[nr6:0]",null,-0.5155339335],[0.2708657155,172.3332689318,15,"completed",-5.433872,15.0,10,"C(#Cc1cccc(C2=CCC=N2)c1)c1cccc(C2=CCC=N2)c1","C(#Cc1cccc(-c2c[nH]cn2)c1)c1cccc(-c2c[nH]cn2)c1",{},"[#6H2r5:1]>>[NH:1]",null,-0.2903778687],[0.2708271389,94.292018152,15,"completed",-5.073048,15.0,3,"C1=CC(c2cc(Nc3ccccc3)cc(Nc3ccccc3)c2)=CC1","C1=NC(c2cc(Nc3ccccc3)cc(Nc3ccccc3)c2)=CC1",{},"[chr5,CH1r5:1]>>[n:1]",null,-0.0961609366],[0.2706648721,110.1191465681,15,"completed",-5.144072,15.0,8,"c1cc2cc3cc4c[nH]cc4cc3cc2o1","c1cc2cc3nc4c[nH]cc4nc3cc2o1",{},"[ch&r6:0]>>[nr6:0]",null,-0.1143589683],[0.2706607288,132.7311725369,15,"completed",-5.42044,15.0,6,"C(=Cc1ccccn1)C1=CCC(C2=CC(C=Cc3ccccn3)=CC2)=C1","C(=Cc1ccccn1)c1csc(-c2cc(C=Cc3ccccn3)cs2)c1",{},"[#6H2r5:1]>>[S:1]",null,-0.2606369947],[0.2705811091,149.1283093499,15,"completed",-5.330832,15.0,8,"C1=CC(=C2Sc3ccc4c(c3S2)CC=C4)C=C1","C1=CC(=C2Sc3ncc4c(c3S2)CC=C4)C=C1",{},"[ch&r6:0]>>[nr6:0]",null,-0.2198820698],[0.2704609623,142.4156485719,15,"completed",-5.577208,15.0,9,"C1=CCC(C=Cc2cc(C3=CC=CC3)cc(C=CC3=CC=CC3)n2)=C1","C1=CCC(C=Cc2nc(C=CC3=CC=CC3)nc(C3=CC=CC3)n2)=C1",{},"[ch&r6:0]>>[nr6:0]",null,-0.3631372741],[0.2703877116,109.1015936204,15,"completed",-5.403144,15.0,8,"c1cc2cc3cc4cscc4cc3cc2o1","c1cc2cc3nc4cscc4nc3cc2o1",{},"[ch&r6:0]>>[nr6:0]",null,-0.2386049816],[0.2703842098,156.5502390022,15,"completed",-5.203872,15.0,15,"C(#Cc1ccc(C#CC2=NCC=N2)c2ccccc12)C1=NCC=N1","C(#CC1=c2ccccc2=C(C#CC2=NCC=N2)C1)C1=NCC=N1",{},"[c:0]1[ch:1][ch][c:3][c!r5:4][c!r5:5]1>>[c:0]1[CH2:1][c:3][c:4][c:5]1",null,-0.1726116439],[0.2700298599,189.2345396866,15,"completed",-5.404892,15.0,12,"C(#CC1=CCC(C2=CCC=N2)=C1)C1=CCC(C2=CCC=N2)=C1","C(#Cc1coc(C2=CCC=N2)c1)c1coc(C2=CCC=N2)c1",{},"[#6H2r5:1]>>[O:1]",null,-0.2852361925],[0.2698526365,212.3340870278,15,"completed",-5.510048,15.0,12,"C1=Cc2cc(C=Cc3cc4c(cn3)CC=C4)ncc2C1","C(=Cc1cc2ccsc2cn1)c1cc2ccsc2cn1",{},"[#6H2r5:1]>>[S:1]",null,-0.3570350852],[0.2696700791,160.6350062585,15,"completed",-5.317768,15.0,11,"C1=NCc2nc3cc4c(cc3nc21)=CCC=4","C1=c2cc3nc4c(nc3cc2=CC1)N=NC4",{},"[chr5,CH1r5:1]>>[n:1]",null,-0.2214516361],[0.2693673502,158.3635255431,15,"completed",-4.912784,15.0,3,"C1=c2ccc(Nc3ccc4c(c3)=CCC=4)cc2=CC1","c1cc2cocc2cc1Nc1ccc2cocc2c1",{},"[#6H2r5:1]>>[O:1]",null,-0.2055563749],[0.2693031547,235.7327146563,15,"completed",-5.792028,15.0,15,"C(#CC1=CCC=C1c1ccsc1)C1=CCC=C1c1ccsc1","C(#CC1=NCC=C1c1ccsc1)C1=NCC=C1c1ccsc1",{},"[chr5,CH1r5:1]>>[n:1]",null,-0.5387320871],[0.2691936936,170.9865551604,15,"completed",-5.375084,15.0,9,"C(=Cc1ccccc1)C1=CC(C2=NCC(C=Cc3ccccc3)=C2)=NC1","C1=CCC(C=CC2=CC(C3=NCC(C=CC4=CC=CC4)=C3)=NC2)=C1",{},"[c:0]1[ch:1][ch][c:3][c!r5:4][c!r5:5]1>>[c:0]1[CH2:1][c:3][c:4][c:5]1",null,-0.2575175596],[0.2684312249,145.3055207962,15,"completed",-5.365884,15.0,6,"C(=Cc1ccccn1)C1=CCC(C2=CC(C=Cc3ccccn3)=CC2)=C1","C(=Cc1ncccn1)C1=CCC(C2=CC(C=Cc3ncccn3)=CC2)=C1",{},"[ch&r6:0]>>[nr6:0]",null,-0.236122642],[0.2682225004,175.8983792664,15,"completed",-5.552552,15.0,7,"C1=CC(=C2C=c3cc4c(cc3=N2)SCS4)C=C1","C1=CC(=C2C=c3cc4c(nc3=N2)SCS4)C=C1",{},"[ch&r6:0]>>[nr6:0]",null,-0.3623449504],[0.268094175,191.603925375,15,"completed",-5.809416,15.0,7,"C1=CC(=C2C=Nc3cc4c(nc32)CC=C4)C=C1","C1=CC(=C2C=Nc3cc4cc[nH]c4nc32)C=C1",{},"[#6H2r5:1]>>[NH:1]",null,-0.5322733171],[0.2679956299,172.821653928,15,"completed",-4.956944,15.0,8,"C(#Cc1ccc2c[nH]cc2c1)c1ccc2c[nH]cc2c1","C(#Cc1cc2c[nH]cc2cn1)c1cc2c[nH]cc2cn1",{},"[ch&r6:0]>>[nr6:0]",null,-0.1997377867],[0.2678559039,91.4693301429,15,"completed",-5.268732,15.0,8,"c1cc2cc3cc4cocc4cc3cc2s1","c1cc2nc3cc4cocc4cc3nc2s1",{},"[ch&r6:0]>>[nr6:0]",null,-0.1493893483],[0.2676198795,100.6381075746,15,"completed",-5.365516,15.0,3,"C1=CC(c2cccc(Nc3cccc(C4=CCC=C4)c3)c2)=CC1","C1=CC(c2ccnc(Nc3cc(C4=CCC=C4)ccn3)c2)=CC1",{},"[ch&r6:0]>>[nr6:0]",null,-0.2113584973],[0.2674122884,151.2205697714,15,"completed",-4.824188,15.0,4,"C1=CC(NC2=CCC=C2C2=CCC=C2NC2=CCC=C2)=CC1","C1=NC(NC2=CCC=C2C2=CCC=C2NC2=CCC=N2)=CC1",{},"[chr5,CH1r5:1]>>[n:1]",null,-0.2452408363],[0.2672603447,194.1567902155,15,"completed",-5.477572,15.0,9,"C(=Cc1ccccc1)C1=NCC(C2=CC(C=Cc3ccccc3)=NC2)=C1","C(=Cc1cc(-c2cc(C=Cc3ccccc3)n[nH]2)[nH]n1)c1ccccc1",{},"[#6H2r5:1]>>[NH:1]",null,-0.327950546],[0.2671115543,172.144925227,15,"completed",-4.646628,15.0,4,"C1=CCC(C2=CCC=C2NC2=CCC=C2C2=CC=CC2)=C1","C1=CN=C(C2=CCC=C2NC2=CCC=C2C2=NC=CC2)C1",{},"[chr5,CH1r5:1]>>[n:1]",null,-0.3610422396],[0.2670575046,200.9708938705,15,"completed",-5.313628,15.0,14,"C(#Cc1ccc(C#CC2=CCN=C2)c2c1=CCC=2)C1=CCN=C1","C(#Cc1ccc(C#CC2=CCN=C2)c2cscc12)C1=CCN=C1",{},"[#6H2r5:1]>>[S:1]",null,-0.2505022797],[0.2670425641,168.730578839,15,"completed",-5.300472,15.0,11,"C1=NCc2nc3cc4c(cc3nc21)=CCC=4","C1=c2cc3nc4cnoc4nc3cc2=CC1",{},"[#6H2r5:1]>>[O:1]",null,-0.2194598583],[0.2668136844,132.2788082947,15,"completed",-5.667552,15.0,3,"C1=Cc2cc3c(nc2C1)CC=C3","c1cc2cc3ccsc3nc2s1",{},"[#6H2r5:1]>>[S:1]",null,-0.4187292284],[0.2666510399,408.3569012744,15,"completed",-5.470212,15.0,7,"c1ccc2cc3cc4c(cc3cc2c1)SCS4","c1ccc2nc3cc4c(cc3nc2c1)SCS4",{},"[ch&r6:0]>>[nr6:0]",null,-0.4836457919],[0.2665303248,162.4541166578,15,"completed",-4.875892,15.0,4,"C1=CCC(Nc2cc3c(cc2NC2=CC=CC2)=CCC=3)=C1","C1=CN=C(Nc2cc3c(cc2NC2=NC=CC2)=CCC=3)C1",{},"[chr5,CH1r5:1]>>[n:1]",null,-0.2258346605],[0.2662470269,154.0345758888,15,"completed",-4.950872,15.0,3,"C1=c2cccc(Nc3cccc4c3=CCC=4)c2=CC1","c1cc(Nc2cccc3cocc23)c2cocc2c1",{},"[#6H2r5:1]>>[O:1]",null,-0.1860748214],[0.2661711235,226.2175202547,15,"completed",-5.074796,15.0,3,"C(=Cc1ccccc1)C1=CC=C(C2=CC=C(C=Cc3ccccc3)C2)C1","C(=Cc1ccccn1)C1=CC=C(C2=CC=C(C=Cc3ccccn3)C2)C1",{},"[ch&r6:0]>>[nr6:0]",null,-0.226904462],[0.2658322381,209.7452636978,15,"completed",-4.983256,15.0,6,"C(=Cc1ccccn1)C1=CC(C2=CCC(C=Cc3ccccn3)=C2)=CC1","C(=Cc1cc(-c2c[nH]c(C=Cc3ccccn3)c2)c[nH]1)c1ccccn1",{},"[#6H2r5:1]>>[NH:1]",null,-0.2251030093],[0.2656193184,116.5483652093,15,"completed",-5.485484,15.0,6,"C(=Cc1ccccn1)C1=CC(C2=CCC(C=Cc3ccccn3)=C2)=CC1","C(=Cc1ncccn1)C1=CC(C2=CCC(C=Cc3ncccn3)=C2)=CC1",{},"[ch&r6:0]>>[nr6:0]",null,-0.2939328145],[0.3884006716,280.7810563497,16,"completed",-4.782328,16.0,7,"O=c1oc2c3c(c(=O)oc4c3c1CC=4)CC=2","C1=C2CC=C3OC=C4CC=C(O1)C4=C23",{},"[o:1][c:2](=O)>>[o:1][ch:2]",null,-0.3581711831],[0.3800082339,152.0776825376,16,"completed",-5.004416,16.0,3,"C1=C(NC2=CCc3ccccc32)c2ccccc2C1","C1=C(NC2=CCc3cccnc32)c2ncccc2C1",{},"[ch&r6:0]>>[nr6:0]",null,-0.1661457464],[0.3707478944,178.4245678,16,"completed",-4.782696,16.0,4,"C1=CC(C2=CCC=C2NC2=CCC=C2C2=CCC=C2)=CC1","C1=C(NC2=CCC=C2c2ccsc2)C(c2ccsc2)=CC1",{},"[#6H2r5:1]>>[S:1]",null,-0.2849024786],[0.3611556249,171.787747797,16,"completed",-5.08142,16.0,7,"C1=Cc2c(c3c(c4c2SCS4)C=CC3)C1","C1=Nc2c(c3c(c4c2SCS4)N=CC3)C1",{},"[chr5,CH1r5:1]>>[n:1]",null,-0.1722793845],[0.360764952,168.2706746552,16,"completed",-5.127144,16.0,13,"C1=C(c2ccccc2)N=C(NC2=NC(c3ccccc3)=CC2)C1","C1=CCC(C2=CCC(NC3=NC(C4=CC=CC4)=CC3)=N2)=C1",{},"[c:0]1[ch:1][ch][c:3][c!r5:4][c!r5:5]1>>[c:0]1[CH2:1][c:3][c:4][c:5]1",null,-0.1693400436],[0.3582158087,170.453323504,16,"completed",-5.1541,16.0,3,"C1=CCC(NC2=CCC=C2NC2=CC=CC2)=C1","C1=NCC(NC2=CCC=C2NC2=CC=NC2)=C1",{},"[chr5,CH1r5:1]>>[n:1]",null,-0.1746094854],[0.3568134324,228.3937453075,16,"completed",-5.149408,16.0,7,"C1=Cc2c3c(c4c(c2C1)SCS4)CC=C3","C1=Nc2c(c3c(c4c2N=CC4)SCS3)C1",{},"[chr5,CH1r5:1]>>[n:1]",null,-0.2309975468],[0.3547897333,238.8893536279,16,"completed",-4.889968,16.0,3,"C1=CCC(NC2=CCC=C2NC2=CC=CC2)=C1","C1=NC=C(NC2=CCC=C2NC2=CN=CC2)C1",{},"[chr5,CH1r5:1]>>[n:1]",null,-0.2805061664],[0.3541925891,136.1518563121,16,"completed",-4.916464,16.0,3,"c1cc(Nc2cccc3ccncc23)c2cnccc2c1","C1=c2ccncc2=C(NC2=c3cnccc3=CC2)C1",{},"[c:0]1[ch:1][ch][c:3][c!r5:4][c!r5:5]1>>[c:0]1[CH2:1][c:3][c:4][c:5]1",null,-0.1871983039],[0.3514812757,178.3216559553,16,"completed",-5.452456,16.0,16,"C1=CCC(C=CC2=CC(C3=NCC(C=CC4=CC=CC4)=C3)=NC2)=C1","C1=CCC(C=Cc2cc(-c3cc(C=CC4=CC=CC4)sn3)ns2)=C1",{},"[#6H2r5:1]>>[S:1]",null,-0.3044157956],[0.3507052955,277.875677129,16,"completed",-4.552696,16.0,7,"C1=Cc2c3c(c4c[nH]cc4c2C1)CC=C3","c1cc2c3cc[nH]c3c3c[nH]cc3c2[nH]1",{},"[#6H2r5:1]>>[NH:1]",null,-0.473276145],[0.3490640648,174.6400294886,16,"completed",-5.292652,16.0,3,"C1=C(NC2=CC(c3ccccc3)=CC2)CC=C1c1ccccc1","C1=C(c2ccccc2)N=C(NC2=NC(c3ccccc3)=CC2)C1",{},"[chr5,CH1r5:1]>>[n:1]",null,-0.220647657],[0.3487137634,133.0263450515,16,"completed",-5.087768,16.0,4,"C1=CCC(Nc2cc3c(cc2NC2=CC=CC2)=CCC=3)=C1","C1=NCC(Nc2cc3c(cc2NC2=CC=NC2)=CCC=3)=C1",{},"[chr5,CH1r5:1]>>[n:1]",null,-0.1333016248],[0.3468979952,179.2598420598,16,"completed",-5.174064,16.0,11,"C(#CC1=c2ncccc2=CC1)C1=c2ncccc2=CC1","C(#CC1=c2nccnc2=CC1)C1=c2nccnc2=CC1",{},"[ch&r6:0]>>[nr6:0]",null,-0.186606469],[0.3468290741,308.1755456609,16,"completed",-4.49216,16.0,3,"O=c1ccc2cc3oc(=O)ccc3cc2o1","C1=COc2cc3c(cc2=C1)OC=CC=3",{},"[o:1][c:2](=O)>>[o:1][ch:2]",null,-0.5253686373],[0.3465257558,127.0156986803,16,"completed",-4.787664,16.0,3,"C1=c2ccccc2=C(NC2=c3ccccc3=CC2)C1","C1=c2cnccc2=C(NC2=c3ccncc3=CC2)C1",{},"[ch&r6:0]>>[nr6:0]",null,-0.2528524044],[0.3462777015,97.6850387709,16,"completed",-5.161552,16.0,7,"c1ccc2cc3cc4n[nH]cc4cc3cc2c1","c1cnc2cc3cc4n[nH]cc4cc3cc2n1",{},"[ch&r6:0]>>[nr6:0]",null,-0.1067651847],[0.3458181195,143.2223315434,16,"completed",-5.233404,16.0,13,"C1=C(NC2=CC(c3ccccc3)=NC2)CN=C1c1ccccc1","C1=CCC(C2=NCC(NC3=CC(C4=CC=CC4)=NC3)=C2)=C1",{},"[c:0]1[ch:1][ch][c:3][c!r5:4][c!r5:5]1>>[c:0]1[CH2:1][c:3][c:4][c:5]1",null,-0.1709765586],[0.3440810346,185.7631891011,16,"completed",-5.825332,16.0,13,"C1=c2c(c3cocc3c3cocc23)=CC1","c1occ2c1c1cocc1c1cocc21",{},"[#6H2r5:1]>>[O:1]",null,-0.5406479006],[0.3439667212,219.2867175084,16,"completed",-4.897236,16.0,7,"C1=Cc2c3c(c4c(c2C1)SCS4)CC=C3","c1cc2c(s1)c1c(c3sccc32)SCS1",{},"[#6H2r5:1]>>[S:1]",null,-0.2612128479],[0.342684496,486.6101417688,16,"completed",-4.4802,16.0,3,"O=c1occc2cc3c(=O)occc3cc12","C1=Cc2cc3c(cc2=CO1)C=COC=3",{},"[o:1][c:2](=O)>>[o:1][ch:2]",null,-0.6519385935],[0.3414038897,193.5128471501,16,"completed",-5.197524,16.0,16,"C1=CCC(C=CC2=CC(C3=NCC(C=CC4=CC=CC4)=C3)=NC2)=C1","C1=CCC(C=Cc2cc(-c3cc(C=CC4=CC=CC4)[nH]n3)n[nH]2)=C1",{},"[#6H2r5:1]>>[NH:1]",null,-0.2052013109],[0.3413678329,215.4772730661,16,"completed",-4.495472,16.0,7,"C1=c2c(c3cc[nH]c3c3[nH]ccc23)=CC1","c1cc2c3c[nH]cc3c3cc[nH]c3c2[nH]1",{},"[#6H2r5:1]>>[NH:1]",null,-0.4748715253],[0.3410181099,133.6908689877,16,"completed",-4.673216,16.0,3,"C1=c2ccccc2=C(NC2=c3ccccc3=CC2)C1","c1ccc2c(Nc3scc4ccccc34)scc2c1",{},"[#6H2r5:1]>>[S:1]",null,-0.3272981729],[0.341015322,168.7044974168,16,"completed",-4.898984,16.0,4,"C1=CC(C2=CCC(NC3=CC(C4=CCC=C4)=CC3)=C2)=CC1","C1=CC(c2coc(Nc3cc(C4=CCC=C4)co3)c2)=CC1",{},"[#6H2r5:1]>>[O:1]",null,-0.2196835207],[0.3404752721,203.5500739122,16,"completed",-5.217304,16.0,11,"O=c1occc2c1=C(C#CC1=c3c(ccoc3=O)=CC1)CC=2","O=c1[nH]ccc2c1=C(C#CC1=c3c(cc[nH]c3=O)=CC1)CC=2",{},"[o:1]>>[nH:1]",null,-0.2194883699],[0.3398429831,199.6811537952,16,"completed",-5.08602,16.0,3,"c1ccc2c(Nc3nccc4ccccc34)nccc2c1","C1=c2ccnc(Nc3nccc4c3=CCC=4)c2=CC1",{},"[c:0]1[ch:1][ch][c:3][c!r5:4][c!r5:5]1>>[c:0]1[CH2:1][c:3][c:4][c:5]1",null,-0.1999208068],[0.3397222427,209.4840996919,16,"completed",-4.860344,16.0,7,"C1=Cc2c(c3c(c4c2SCS4)C=CC3)C1","c1cc2c3c(c4ccsc4c2s1)SCS3",{},"[#6H2r5:1]>>[S:1]",null,-0.2683779745],[0.3396790709,238.6596014616,16,"completed",-5.377384,16.0,6,"O=c1c2c(oc3c1=CCC=3)OC(=C1C=CC=C1)O2","C1=CC(=C2Oc3cc4c(cc3O2)=CCC=4)C=C1",{},"[o:1][c:2][c:3][c:4](=O)>>[ch:1][c:2][c:3][ch:4]",null,-0.3076685364],[0.3396670926,203.2100603387,16,"completed",-4.854088,16.0,3,"C1=CCC(NC2=CC=CC2)=C1","c1csc(Nc2cccs2)c1",{},"[#6H2r5:1]>>[S:1]",null,-0.2663192771],[0.33963408,143.7961867911,16,"completed",-5.280784,16.0,4,"C1=CCC(Nc2cccc(NC3=CC=CC3)c2C2=CC=CC2)=C1","C1=CCC(c2c(NC3=CC=NC3)cccc2NC2=CC=NC2)=C1",{},"[chr5,CH1r5:1]>>[n:1]",null,-0.1915514085],[0.3395237225,157.2400358573,16,"completed",-4.929712,16.0,3,"C1=CCC(NC2=CCC=C2NC2=CC=CC2)=C1","C1=C(Nc2cccs2)C(Nc2cccs2)=CC1",{},"[#6H2r5:1]>>[S:1]",null,-0.1973156109],[0.3395026429,271.7760697074,16,"completed",-5.07038,16.0,14,"C(#CC1=CCC=C1C1=CCC=N1)C1=CCC=C1C1=CCC=N1","C(#Cc1c[nH]cc1C1=CCC=N1)c1c[nH]cc1C1=CCC=N1",{},"[#6H2r5:1]>>[NH:1]",null,-0.2725658284],[0.3391502785,278.6337043456,16,"completed",-4.809192,16.0,7,"C1=Cc2c3c(c4cscc4c2C1)CC=C3","c1cc2c3cc[nH]c3c3cscc3c2[nH]1",{},"[#6H2r5:1]>>[NH:1]",null,-0.3450734628],[0.3386458888,248.1090117245,16,"completed",-5.160632,16.0,7,"C1=c2cc3cc4c(cc3cc2=CC1)SCS4","c1c2c(cc3cc4c(cc13)SCS4)OCO2",{},"[CH,ch:0]1=[C,c:1][C,c:2]=[CH,ch:3][*:4]1>>[O:0]1[*:1]=,:[*:2][O:3][*:4]1",null,-0.2517130092],[0.3375127355,150.6776966415,16,"completed",-5.215372,16.0,3,"C1=C(NC2=Cc3ccccc3C2)Cc2ccccc21","C1=C(NC2=Cc3ncccc3C2)Cc2cccnc21",{},"[ch&r6:0]>>[nr6:0]",null,-0.1709561654],[0.3374599203,261.0446488604,16,"completed",-4.725104,16.0,3,"C1=CC(NC2=CCC=C2NC2=CCC=C2)=CC1","C1=CC(NC2=CCC=C2NC2=NCC=C2)=NC1",{},"[chr5,CH1r5:1]>>[n:1]",null,-0.3701517851],[0.3371476064,285.3019330304,16,"completed",-5.409952,16.0,3,"C1=Cc2cccc(Nc3cccc4c3CC=C4)c2C1","C1=Cc2ccnc(Nc3nccc4c3CC=C4)c2C1",{},"[ch&r6:0]>>[nr6:0]",null,-0.3584293678],[0.3368739652,346.9646271859,16,"completed",-5.167992,16.0,11,"O=c1occc2c1=CCC=2C#CC1=c2ccoc(=O)c2=CC1","O=c1[nH]ccc2c1=CCC=2C#CC1=c2cc[nH]c(=O)c2=CC1",{},"[o:1]>>[nH:1]",null,-0.3502137625],[0.3368464868,266.9258162568,16,"completed",-5.311236,16.0,3,"C1=Cc2cccc(Nc3cccc4c3CC=C4)c2C1","C1=Cc2cncc(Nc3cncc4c3CC=C4)c2C1",{},"[ch&r6:0]>>[nr6:0]",null,-0.3051450618],[0.3367203817,170.7811942984,16,"completed",-5.034408,16.0,9,"C(=CC1=c2ncccc2=CC1)C1=c2ncccc2=CC1","C(=CC1=c2nccnc2=CC1)C1=c2nccnc2=CC1",{},"[ch&r6:0]>>[nr6:0]",null,-0.1768455497],[0.3366655337,204.3319463141,16,"completed",-4.83578,16.0,6,"C1=CC(N(c2cccs2)c2cccs2)=CC1","C1=NC(N(c2cccs2)c2cccs2)=CC1",{},"[chr5,CH1r5:1]>>[n:1]",null,-0.2756075587],[0.3360590021,277.5895317494,16,"completed",-4.984636,16.0,15,"C(#CC1=CCC=C1c1ccsc1)C1=CCC=C1c1ccsc1","C(#Cc1c[nH]cc1-c1ccsc1)c1c[nH]cc1-c1ccsc1",{},"[#6H2r5:1]>>[NH:1]",null,-0.289097364],[0.3359666857,156.2563664618,16,"completed",-5.153456,16.0,3,"C1=c2ccc(Nc3ccc4c(c3)=CCC=4)cc2=CC1","C1=c2ccc(Nc3ccc4c(c3)=NCC=4)cc2=NC1",{},"[chr5,CH1r5:1]>>[n:1]",null,-0.1606743557],[0.3359211876,217.0664193394,16,"completed",-5.518604,16.0,14,"C(#CC1=CCC=C1C1=CCC=N1)C1=CCC=C1C1=CCC=N1","C(#Cc1cscc1C1=CCC=N1)c1cscc1C1=CCC=N1",{},"[#6H2r5:1]>>[S:1]",null,-0.364664492],[0.3355726534,249.5504877172,16,"completed",-4.979208,16.0,6,"C1=CC(N(c2cccs2)c2cccs2)=CC1","C1=NCC=C1N(c1cccs1)c1cccs1",{},"[chr5,CH1r5:1]>>[n:1]",null,-0.2634860385],[0.3351732898,113.3655664148,16,"completed",-5.231564,16.0,4,"C1=CCC(c2cc(Nc3ccsc3)cc(C3=CC=CC3)c2)=C1","C1=CCC(c2cc(Nc3ccsn3)cc(C3=CC=CC3)c2)=C1",{},"[chr5,CH1r5:1]>>[n:1]",null,-0.1460589054],[0.3342112851,103.8602979699,16,"completed",-5.396704,16.0,7,"c1ccc2cc3cc4nscc4cc3cc2c1","c1cnc2cc3cc4nscc4cc3cc2n1",{},"[ch&r6:0]>>[nr6:0]",null,-0.2322138253],[0.3339771139,133.1386200835,16,"completed",-5.2438,16.0,4,"C1=CCC(Nc2cccc(NC3=CC=CC3)c2C2=CCC=C2)=C1","C1=CC(c2c(NC3=CC=NC3)cccc2NC2=CC=NC2)=CC1",{},"[chr5,CH1r5:1]>>[n:1]",null,-0.1669081417],[0.3332060831,163.8552666801,16,"completed",-5.377476,16.0,3,"c1ccc(-c2cncc(Nc3cncc(-c4ccccc4)c3)c2)cc1","C1=CCC(c2cncc(Nc3cncc(C4=CC=CC4)c3)c2)=C1",{},"[c:0]1[ch:1][ch][c:3][c!r5:4][c!r5:5]1>>[c:0]1[CH2:1][c:3][c:4][c:5]1",null,-0.2541162813],[0.3977671188,594.4532834618,17,"completed",-3.326428,17.0,17,"c1oc2c[nH]c3coc4c[nH]c1c4=c32","c1[nH]c2c[nH]c3c[nH]c4c[nH]c1c2=c43",{},"[o:1]>>[nH:1]",null,-1.3764802757],[0.3629163882,273.5124759118,17,"completed",-3.761128,17.0,17,"c1sc2coc3csc4coc1c2=c34","c1sc2c[nH]c3csc4c[nH]c1c2=c34",{},"[o:1]>>[nH:1]",null,-0.9763054893],[0.3553181895,330.8552126712,17,"completed",-4.479924,17.0,17,"C1=C2CC=C3OC=C4CC=C(O1)C4=C23","c1sc2coc3csc4coc1c2=c34",{},"[#6H2r5:1]>>[S:1]",null,-0.545772253],[0.3513526756,505.3259055248,17,"completed",-4.756936,17.0,17,"C1=C2CC=C3OC=C4CC=C(O1)C4=C23","c1oc2coc3coc4coc1c2=c43",{},"[#6H2r5:1]>>[O:1]",null,-0.5594852954],[0.3429915993,216.0242163327,17,"completed",-5.203964,17.0,17,"C1=c2cc3cc4c(cc3cc2=CC1)OCO4","C1=c2cc3cc4c(cc3cc2=CC1)OOO4",{},"[#6H2r5:1]>>[O:1]",null,-0.227953139],[0.3407485514,213.8853827914,17,"completed",-4.9954,17.0,17,"C1=c2cc3cc4c(cc3cc2=CC1)OCO4","C1=c2cc3cc4c(cc3cc2=CC1)OSO4",{},"[#6H2r5:1]>>[S:1]",null,-0.2260710627],[0.3390765307,349.7095547831,17,"completed",-5.536268,17.0,17,"C(=Cc1cccc2nccnc12)c1cccc2nccnc12","C(=CC1=CCc2nccnc21)C1=CCc2nccnc21",{},"[c:0]1[ch:1][ch][c:3][c!r5:4][c!r5:5]1>>[c:0]1[CH2:1][c:3][c:4][c:5]1",null,-0.4642826283],[0.3311120117,173.4228478404,17,"completed",-5.15318,17.0,3,"C1=Cc2cc3c(nc2C1)CC=C3","c1cc2cc3cc[nH]c3nc2[nH]1",{},"[#6H2r5:1]>>[NH:1]",null,-0.1773732202],[0.3305187933,212.1395362216,17,"completed",-5.510968,17.0,17,"C1=CC(=C2Oc3cc4c[nH]cc4cc3O2)C=C1","C1=CC(=C2Oc3cc4c[nH]cc4cc3O2)N=C1",{},"[chr5,CH1r5:1]>>[n:1]",null,-0.3574375251],[0.3284565564,173.1288011381,17,"completed",-5.429088,17.0,10,"C(=Cc1cc2c(cn1)=CCC=2)c1cc2c(cn1)=CCC=2","C(=Cc1ncc2c(n1)=CCC=2)c1ncc2c(n1)=CCC=2",{},"[ch&r6:0]>>[nr6:0]",null,-0.2881667027],[0.3280930701,214.8461118179,17,"completed",-5.249964,17.0,8,"C1=c2cc(-c3ccc4c(c3)=CCN=4)ccc2=NC1","c1cc2n[nH]cc2cc1-c1ccc2n[nH]cc2c1",{},"[#6H2r5:1]>>[NH:1]",null,-0.2391203889],[0.3256953545,187.9813033933,17,"completed",-5.039928,17.0,3,"c1ccc2ncc(Nc3cnc4ccccc4c3)cc2c1","C1=c2cc(Nc3cnc4c(c3)=CCC=4)cnc2=CC1",{},"[c:0]1[ch:1][ch][c:3][c!r5:4][c!r5:5]1>>[c:0]1[CH2:1][c:3][c:4][c:5]1",null,-0.1926271179],[0.3245411704,222.6428808188,17,"completed",-5.276552,17.0,7,"C1=c2c(c3sccc3c3ccsc23)=CC1","C1=c2c(c3scnc3c3ncsc23)=CC1",{},"[chr5,CH1r5:1]>>[n:1]",null,-0.2546437721],[0.3245411704,210.3893218957,17,"completed",-5.208656,17.0,7,"C1=c2c(c3ccsc3c3sccc23)=CC1","C1=c2c(c3ncsc3c3scnc23)=CC1",{},"[chr5,CH1r5:1]>>[n:1]",null,-0.2237155977],[0.323861561,190.1151962692,17,"completed",-5.196236,17.0,17,"C1=CCC(C=Cc2cc(-c3csc(C=CC4=CC=CC4)c3)cs2)=C1","C1=CCC(C=Cc2nc(-c3csc(C=CC4=CC=CC4)n3)cs2)=C1",{},"[chr5,CH1r5:1]>>[n:1]",null,-0.2016974418],[0.3235719839,124.7343193113,17,"completed",-4.992272,17.0,11,"C1=NCc2nc3cc4c(cc3nc21)=CCC=4","C1=c2cc3nc4cn[nH]c4nc3cc2=CC1",{},"[#6H2r5:1]>>[NH:1]",null,-0.1457575322],[0.3235020765,229.4613330923,17,"completed",-4.894936,17.0,17,"C1=c2cc3cc4c(cc3cc2=CC1)OCO4","C1=c2cc3cc4c(cc3cc2=CC1)ONO4",{},"[#6H2r5:1]>>[NH:1]",null,-0.2706614361],[0.3229156187,159.2436745948,17,"completed",-5.467268,17.0,17,"C1=CCC(C=Cc2cc(-c3csc(C=CC4=CC=CC4)c3)cs2)=C1","C(=Cc1cc(-c2csc(C=CC3=CC=NC3)c2)cs1)C1=CC=NC1",{},"[chr5,CH1r5:1]>>[n:1]",null,-0.3024112795],[0.3227464416,191.3428238307,17,"completed",-5.193384,17.0,17,"C1=CCC(C=Cc2cc(-c3csc(C=CC4=CC=CC4)c3)cs2)=C1","C(=Cc1cc(-c2csc(C=Cc3ccco3)c2)cs1)c1ccco1",{},"[#6H2r5:1]>>[O:1]",null,-0.202200782],[0.3226911574,164.5434576531,17,"completed",-5.165508,17.0,17,"C1=CCC(C=Cc2cc(-c3c[nH]c(C=CC4=CC=CC4)c3)c[nH]2)=C1","C(=Cc1cc(-c2c[nH]c(C=CC3=CC=NC3)c2)c[nH]1)C1=CC=NC1",{},"[chr5,CH1r5:1]>>[n:1]",null,-0.1708135987],[0.3221879277,115.235795324,17,"completed",-5.238372,17.0,7,"C1=CC(=C2Sc3ccc4cscc4c3S2)C=C1","C1=CC(=C2Sc3ccc4csnc4c3S2)C=C1",{},"[chr5,CH1r5:1]>>[n:1]",null,-0.1505364594],[0.3217643965,94.4173294152,17,"completed",-5.09752,17.0,11,"C1=c2nc3cc4cc[nH]c4cc3nc2=CC1","C1=c2nc3cc4cn[nH]c4cc3nc2=CC1",{},"[chr5,CH1r5:1]>>[n:1]",null,-0.0944332875],[0.3216892675,332.5971750222,17,"completed",-5.279128,17.0,17,"C1=CC(=C2Oc3cc4c[nH]cc4cc3O2)C=C1","C1=CC(=C2Oc3cc4c[nH]cc4nc3O2)C=C1",{},"[ch&r6:0]>>[nr6:0]",null,-0.3554482137],[0.3212009144,182.3764491689,17,"completed",-5.069184,17.0,4,"C1=CCC(Nc2nc(C3=CCC=C3)cc(C3=CCC=C3)n2)=C1","C1=CC(c2cc(C3=CCC=C3)nc(Nc3cccs3)n2)=CC1",{},"[#6H2r5:1]>>[S:1]",null,-0.1836477222],[0.3206071842,183.2093651132,17,"completed",-5.15088,17.0,3,"C1=C(NC2=CCc3ccccc32)c2ccccc2C1","C1=C(NC2=CCc3ccncc32)c2cnccc2C1",{},"[ch&r6:0]>>[nr6:0]",null,-0.1866391463],[0.3202575724,91.7442301806,17,"completed",-5.082616,17.0,16,"C1=c2cc3cc4cnnnc4cc3cc2=CC1","c1[nH]cc2cc3cc4nnncc4cc3cc12",{},"[#6H2r5:1]>>[NH:1]",null,-0.0925477361],[0.319707469,122.0086929691,17,"completed",-5.339204,17.0,3,"C1=CCC(c2cccc(Nc3cccc(C4=CC=CC4)c3)c2)=C1","C1=CCC(c2cccc(Nc3cccc(C4=CC=CC4)n3)n2)=C1",{},"[ch&r6:0]>>[nr6:0]",null,-0.2071791795],[0.319660647,174.1447573203,17,"completed",-5.185748,17.0,3,"c1cc2ccc(Nc3ccc4ccncc4c3)cc2cn1","C1=C(NC2=Cc3cnccc3C2)Cc2ccncc21",{},"[c:0]1[ch:1][ch][c:3][c!r5:4][c!r5:5]1>>[c:0]1[CH2:1][c:3][c:4][c:5]1",null,-0.1841988845],[0.3191327848,209.410760146,17,"completed",-5.53912,17.0,7,"C1=CC(=C2Sc3cc4c(cc3S2)=CCC=4)C=N1","C1=NC=NC1=C1Sc2cc3c(cc2S1)=CCC=3",{},"[chr5,CH1r5:1]>>[n:1]",null,-0.3719378845],[0.3188791739,134.8638722883,17,"completed",-5.156308,17.0,4,"C1=CCC(Nc2cc(C3=CCC=C3)nc(C3=CCC=C3)c2)=C1","C1=CC(c2cc(Nc3cccs3)cc(C3=CCC=C3)n2)=CC1",{},"[#6H2r5:1]>>[S:1]",null,-0.1405057065],[0.3188219107,416.2010096799,17,"completed",-3.8983,17.0,17,"C1=C2CC=C3OC=C4CC=C(O1)C4=C23","c1oc2c[nH]c3coc4c[nH]c1c4=c32",{},"[#6H2r5:1]>>[NH:1]",null,-0.9385221876],[0.3188219107,425.1471986687,17,"completed",-3.963436,17.0,17,"c1oc2coc3coc4coc1c2=c43","c1oc2c[nH]c3coc4c[nH]c1c2=c34",{},"[o:1]>>[nH:1]",null,-0.902064979],[0.3185139609,258.2505424353,17,"completed",-5.14674,17.0,12,"C1=CCC(Nc2nc(C3=CC=CC3)cc(C3=CC=CC3)n2)=C1","C1=CCC(Nc2nc(C3=CC=CC3)nc(C3=CC=CC3)n2)=C1",{},"[ch&r6:0]>>[nr6:0]",null,-0.260314829],[0.3182114282,168.7204526419,17,"completed",-5.138276,17.0,3,"c1cnc2ccc(Nc3ccc4ncccc4c3)cc2c1","C1=C(NC2=Cc3cccnc3C2)Cc2ncccc21",{},"[c:0]1[ch:1][ch][c:3][c!r5:4][c!r5:5]1>>[c:0]1[CH2:1][c:3][c:4][c:5]1",null,-0.170834618],[0.3170455298,133.6971725194,17,"completed",-5.143336,17.0,3,"C1=Cc2nc3c(cc2C1)CC=C3","c1cc2nc3cc[nH]c3cc2[nH]1",{},"[#6H2r5:1]>>[NH:1]",null,-0.137095435],[0.3164998961,255.5849731591,17,"completed",-5.791752,17.0,17,"C1=CC(=C2Oc3cc4cocc4cc3O2)C=C1","C1=CC(=C2Oc3cc4cocc4cc3O2)N=C1",{},"[chr5,CH1r5:1]>>[n:1]",null,-0.5475389347],[0.3161837178,386.855660626,17,"completed",-5.458252,17.0,17,"C1=Cc2c3c(c4c[nH]cc4c2=C1)=CC=C3","C1=Cc2c3c(c4c[nH]cc4c2=N1)=NC=C3",{},"[chr5,CH1r5:1]>>[n:1]",null,-0.461027228],[0.3158946584,111.3759905682,17,"completed",-5.412528,17.0,3,"C1=CCC(c2cccc(Nc3cccc(C4=CC=CC4)c3)c2)=C1","C1=CCC(c2ccnc(Nc3cc(C4=CC=CC4)ccn3)c2)=C1",{},"[ch&r6:0]>>[nr6:0]",null,-0.2454887964],[0.3148497626,181.6347275507,17,"completed",-5.223928,17.0,3,"C1=C(NC2=CCc3ccccc32)c2ccccc2C1","C1=C(NC2=CCc3cnccc32)c2ccncc2C1",{},"[ch&r6:0]>>[nr6:0]",null,-0.2012875241],[0.3144432582,236.4109462953,17,"completed",-5.135516,17.0,8,"C(=Cc1ccc2c(c1)=CCN=2)c1ccc2c(c1)=CCN=2","C(=Cc1ccc2n[nH]cc2c1)c1ccc2n[nH]cc2c1",{},"[#6H2r5:1]>>[NH:1]",null,-0.2377145658],[0.3142216265,99.8933031413,17,"completed",-5.101568,17.0,7,"C1=CC(=C2Sc3ccc4c(c3S2)=NCC=4)C=C1","C1=CC(=C2Sc3ccc4c[nH]nc4c3S2)C=C1",{},"[#6H2r5:1]>>[NH:1]",null,-0.099899333],[0.3141097405,143.1572103134,17,"completed",-5.33442,17.0,3,"c1cc2cc(Nc3ccc4cnccc4c3)ccc2cn1","C1=C(NC2=Cc3ccncc3C2)Cc2cnccc21",{},"[c:0]1[ch:1][ch][c:3][c!r5:4][c!r5:5]1>>[c:0]1[CH2:1][c:3][c:4][c:5]1",null,-0.2177632377],[0.3141005097,169.6136596292,17,"completed",-5.303232,17.0,9,"C(=CC1=c2ccccc2=NC1)C1=c2ccccc2=NC1","C(=CC1=c2ncccc2=NC1)C1=c2ncccc2=NC1",{},"[ch&r6:0]>>[nr6:0]",null,-0.2213761143],[0.3140129621,186.8810588383,17,"completed",-4.806248,17.0,4,"C1=CC(C2=C(NC3=C(C4=CCC=C4)CC=C3)C=CC2)=CC1","C1=CC(c2occc2Nc2ccoc2C2=CCC=C2)=CC1",{},"[#6H2r5:1]>>[O:1]",null,-0.2778610202],[0.3139460153,96.7115884145,17,"completed",-5.404248,17.0,16,"C1=c2cc3cc4cnnnc4cc3cc2=CC1","c1occ2cc3cc4nnncc4cc3cc12",{},"[#6H2r5:1]>>[O:1]",null,-0.2339035819],[0.3139170884,155.9441758029,17,"completed",-5.264684,17.0,3,"C1=NCC(NC2=CC=NC2)=C1","C1=NCC(NC2=C(c3ccccc3)C=NC2)=C1c1ccccc1",{},"[cH&r6,CH&r5:1]>>[#6:1](-[c]1[ch]ccc[ch]1)",null,-0.1939272742],[0.3136708278,205.6096012155,17,"completed",-4.45306,17.0,4,"C1=CC(C2=CCC=C2NC2=CCC=C2C2=CCC=C2)=CC1","C1=NC(C2=CCC=C2NC2=CCC=C2C2=CCC=N2)=CC1",{},"[chr5,CH1r5:1]>>[n:1]",null,-0.4973486466],[0.3135213902,179.994923976,17,"completed",-4.90846,17.0,16,"C1=C(c2cc(Nc3ccccc3)cc(Nc3ccccc3)c2)N=NC1","C1=CCC(Nc2cc(NC3=CC=CC3)cc(C3=CCN=N3)c2)=C1",{},"[c:0]1[ch:1][ch][c:3][c!r5:4][c!r5:5]1>>[c:0]1[CH2:1][c:3][c:4][c:5]1",null,-0.2244439412],[0.3133525376,196.6219319543,17,"completed",-5.25346,17.0,15,"O=c1cc[nH]c2cccc(C#Cc3cccc4[nH]ccc(=O)c34)c12","O=c1cc[nH]c2c1C(C#CC1=CCc3[nH]ccc(=O)c31)=CC2",{},"[c:0]1[ch:1][ch][c:3][c!r5:4][c!r5:5]1>>[c:0]1[CH2:1][c:3][c:4][c:5]1",null,-0.2240528291],[0.3127318518,217.4768999849,17,"completed",-5.181884,17.0,3,"C1=C(NC2=CC=C(c3ccccc3)C2)CC(c2ccccc2)=C1","C1=C(c2ccccc2)CC(NC2=NC=C(c3ccccc3)C2)=N1",{},"[chr5,CH1r5:1]>>[n:1]",null,-0.2249036391],[0.3632319834,163.2042888739,18,"completed",-5.472512,18.0,18,"C(=CC1=CC=NC1)C1=CC(C2=CCC(C=CC3=CC=NC3)=C2)=CC1","C(=Cc1ccns1)C1=CC(C2=CCC(C=Cc3ccns3)=C2)=CC1",{},"[#6H2r5:1]>>[S:1]",null,-0.307620843],[0.360183035,151.7672337653,18,"completed",-5.635628,18.0,18,"C(=CC1=CC=NC1)C1=CC(C2=CCC(C=CC3=CC=NC3)=C2)=CC1","C(=CC1=NC=NC1)C1=CC(C2=CCC(C=CC3=NC=NC3)=C2)=CC1",{},"[chr5,CH1r5:1]>>[n:1]",null,-0.4044910344],[0.3529283991,186.0459804412,18,"completed",-5.351532,18.0,18,"C(=Cc1ccco1)C1=CC(C2=CCC(C=Cc3ccco3)=C2)=CC1","C(=Cc1cnco1)C1=CC(C2=CCC(C=Cc3cnco3)=C2)=CC1",{},"[chr5,CH1r5:1]>>[n:1]",null,-0.2561534635],[0.344018736,109.4175250722,18,"completed",-5.654304,18.0,3,"C1=Cc2nc3c(cc2C1)CC=C3","c1cc2nc3ccsc3cc2s1",{},"[#6H2r5:1]>>[S:1]",null,-0.4031452936],[0.3432362305,190.8730083706,18,"completed",-5.292836,18.0,18,"C(=CC1=CC=NC1)C1=CC(C2=CCC(C=CC3=CC=NC3)=C2)=CC1","C(=Cc1ccn[nH]1)C1=CC(C2=CCC(C=Cc3ccn[nH]3)=C2)=CC1",{},"[#6H2r5:1]>>[NH:1]",null,-0.2337809007],[0.3432256371,186.4662657538,18,"completed",-5.395324,18.0,18,"C(=Cc1ccco1)C1=CC(C2=CCC(C=Cc3ccco3)=C2)=CC1","C(=Cc1ncco1)C1=CC(C2=CCC(C=Cc3ncco3)=C2)=CC1",{},"[chr5,CH1r5:1]>>[n:1]",null,-0.2783983443],[0.3417482101,153.2234088448,18,"completed",-5.517316,18.0,18,"C(=Cc1ccco1)C1=CC(C2=CCC(C=Cc3ccco3)=C2)=CC1","C(=Cc1ccno1)C1=CC(C2=CCC(C=Cc3ccno3)=C2)=CC1",{},"[chr5,CH1r5:1]>>[n:1]",null,-0.3298669558],[0.3386319368,240.093524256,18,"completed",-6.1293,18.0,8,"O=C1C=C2CC=C3C(=O)C=C4CC=C1C4=C23","O=c1cc2scc3c(=O)cc4scc1c4=c23",{},"[#6H2r5:1]>>[S:1]",null,-0.7594600454],[0.3333745276,198.6628703112,18,"completed",-5.292468,18.0,18,"C(=Cc1ccco1)C1=CC(C2=CCC(C=Cc3ccco3)=C2)=CC1","C(=Cc1cc(-c2coc(C=Cc3ccco3)c2)co1)c1ccco1",{},"[#6H2r5:1]>>[O:1]",null,-0.2400384599],[0.3328370836,149.2607388824,18,"completed",-5.407008,18.0,18,"C(=Cc1cc(-c2csc(C=CC3=CC=NC3)c2)cs1)C1=CC=NC1","C(=CC1=CC=NC1)C1=CC(C2=CCC(C=CC3=CC=NC3)=C2)=CC1",{},"[n,c:0]1[n,ch:1][s,S:2][n,c:3][n,c:4]1>>[*:0]1=[*:1][CH2:2][*:3]=[*:4]1",null,-0.2616547058],[0.3326992749,312.7999886898,18,"completed",-5.32338,18.0,12,"C1=Cc2ncc(C=Cc3cnc4c(c3)CC=C4)cc2C1","C(=Cc1cnc2cc[nH]c2c1)c1cnc2cc[nH]c2c1",{},"[#6H2r5:1]>>[NH:1]",null,-0.3497058176],[0.3291830449,268.3949442379,18,"completed",-5.447948,18.0,15,"C(#CC1=CCc2cccnc21)C1=CCc2cccnc21","C(#Cc1csc2cccnc12)c1csc2cccnc12",{},"[#6H2r5:1]>>[S:1]",null,-0.3624349229],[0.328342318,229.2431348171,18,"completed",-5.441784,18.0,7,"O=c1c2c([nH]c3ccccc13)SC(=C1C=CC=C1)S2","O=c1cc[nH]c2c1SC(=C1C=CC=C1)S2",{},"[r6:0][c:1]2[ch][ch][ch][ch][c:2]2[r6:3]>>[*:0][c:1][c:2][*:3]",null,-0.3313493672],[0.3244563208,331.9512576329,18,"completed",-5.540592,18.0,6,"O=c1cc2c(co1)C=C(C#CC1=Cc3coc(=O)cc3C1)C2","O=c1cc2c(c[nH]1)C=C(C#CC1=Cc3c[nH]c(=O)cc3C1)C2",{},"[o:1]>>[nH:1]",null,-0.4531126566],[0.3244563208,133.8826005859,18,"completed",-5.956064,18.0,6,"O=c1cc2c(co1)CC(C#CC1=Cc3cc(=O)occ3C1)=C2","O=c1cc2c(c[nH]1)CC(C#CC1=Cc3cc(=O)[nH]cc3C1)=C2",{},"[o:1]>>[nH:1]",null,-0.6140186325],[0.3190290445,281.3872417856,18,"completed",-5.609408,18.0,16,"C(=Cc1ccc2sccc2c1)c1ccc2sccc2c1","C(=Cc1ccc2scnc2c1)c1ccc2scnc2c1",{},"[chr5,CH1r5:1]>>[n:1]",null,-0.4542379002],[0.318902409,101.2529798342,18,"completed",-5.21988,18.0,8,"C1=CC(=C2Sc3ccc4[nH]ccc4c3S2)C=C1","C1=CC(=C2Sc3cnc4[nH]ccc4c3S2)C=C1",{},"[ch&r6:0]>>[nr6:0]",null,-0.1315068857],[0.3173925526,211.7657449976,18,"completed",-5.106628,18.0,11,"C(#Cc1scc2ccccc12)c1scc2ccccc12","C(#Cc1scc2cccnc12)c1scc2cccnc12",{},"[ch&r6:0]>>[nr6:0]",null,-0.2118165637],[0.3170042398,185.1198909531,18,"completed",-5.39514,18.0,18,"C1=CCC(C=CC2=NC(C3=CCC(C=CC4=CC=CC4)=N3)=CC2)=C1","C1=CN=C(C=CC2=NC(C3=CCC(C=CC4=NC=CC4)=N3)=CC2)C1",{},"[chr5,CH1r5:1]>>[n:1]",null,-0.277402429],[0.3169335486,158.9675810775,18,"completed",-5.313352,18.0,18,"c1cc2cc3cc[nH]c3cc2[nH]1","c1n[nH]c2cc3[nH]ncc3cc12",{},"[chr5,CH1r5:1]>>[n:1]",null,-0.2181170306],[0.3167382618,100.639284049,18,"completed",-5.263396,18.0,8,"C1=CC(=C2Sc3ccc4c(c3S2)N=CC4)C=C1","C1=CC(=C2Sc3ccc4scnc4c3S2)C=C1",{},"[#6H2r5:1]>>[S:1]",null,-0.1523496287],[0.3164650809,149.5396668779,18,"completed",-5.530012,18.0,9,"C(=CC1=c2ccccc2=NC1)C1=c2ccccc2=NC1","C(=CC1=c2cccnc2=NC1)C1=c2cccnc2=NC1",{},"[ch&r6:0]>>[nr6:0]",null,-0.336107377],[0.3160690593,298.0156183146,18,"completed",-5.444084,18.0,17,"C1=C2CC=C3OC=C4CC=C(O1)C4=C23","C1=C2CN=C3OC=C4CN=C(O1)C4=C23",{},"[chr5,CH1r5:1]>>[n:1]",null,-0.3831791621],[0.3157140855,147.5373521419,18,"completed",-4.903216,18.0,11,"c1ccc(-c2csc(Nc3cc(-c4ccccc4)cs3)c2)cc1","C1=CCC(c2csc(Nc3cc(C4=CC=CC4)cs3)c2)=C1",{},"[c:0]1[ch:1][ch][c:3][c!r5:4][c!r5:5]1>>[c:0]1[CH2:1][c:3][c:4][c:5]1",null,-0.2018464817],[0.3152879722,199.0487502201,18,"completed",-5.327428,18.0,14,"C(#Cc1csc(-c2ccccc2)n1)c1csc(-c2ccccc2)n1","C(#Cc1csc(C2=CC=CC2)n1)c1csc(C2=CC=CC2)n1",{},"[c:0]1[ch:1][ch][c:3][c!r5:4][c!r5:5]1>>[c:0]1[CH2:1][c:3][c:4][c:5]1",null,-0.2548821642],[0.3144477102,244.6929713897,18,"completed",-4.959244,18.0,9,"C(=Cc1scc2ccccc12)c1scc2ccccc12","C(=Cc1scc2cccnc12)c1scc2cccnc12",{},"[ch&r6:0]>>[nr6:0]",null,-0.2637852412],[0.3144045043,335.2563850542,18,"completed",-5.329544,18.0,12,"C1=Cc2cc(C=Cc3cnc4c(c3)C=CC4)cnc2C1","C(=Cc1cnc2[nH]ccc2c1)c1cnc2[nH]ccc2c1",{},"[#6H2r5:1]>>[NH:1]",null,-0.3717729996],[0.3142072319,179.9506114384,18,"completed",-5.148304,18.0,18,"C(=Cc1cc(-c2csc(C=Cc3ccco3)c2)cs1)c1ccco1","C(=Cc1ccco1)C1=CC(C2=CCC(C=Cc3ccco3)=C2)=CC1",{},"[n,c:0]1[n,ch:1][s,S:2][n,c:3][n,c:4]1>>[*:0]1=[*:1][CH2:2][*:3]=[*:4]1",null,-0.1830997761],[0.3125795524,216.108470417,18,"completed",-5.39054,18.0,11,"C(#CC1=CC(c2ccsc2)=CC1)C1=CC(c2ccsc2)=CC1","C(#Cc1cc(-c2ccsc2)co1)c1cc(-c2ccsc2)co1",{},"[#6H2r5:1]>>[O:1]",null,-0.2967582886],[0.3121459165,173.8496010614,18,"completed",-5.347116,18.0,15,"C(#Cc1cncs1)c1cc(C2=CCC=C2)cc(C2=CCC=C2)c1","C(#Cc1cncs1)c1cc(-c2cc[nH]c2)cc(-c2cc[nH]c2)c1",{},"[#6H2r5:1]>>[NH:1]",null,-0.2452471801],[0.3120950139,221.0395389621,18,"completed",-5.51658,18.0,18,"C1=CC(=C2C=c3ccc4c[nH]nc4c3=C2)C=C1","C1=CC(=C2C=c3ccc4c[nH]nc4c3=N2)C=C1",{},"[chr5,CH1r5:1]>>[n:1]",null,-0.3659132917],[0.3112615115,146.3452590718,18,"completed",-4.76126,18.0,4,"C1=CC(C2=C(NC3=C(C4=CCC=C4)C=CC3)CC=C2)=CC1","C1=CC(c2ccsc2Nc2sccc2C2=CCC=C2)=CC1",{},"[#6H2r5:1]>>[S:1]",null,-0.278642927],[0.3111840054,162.8438753398,18,"completed",-4.905884,18.0,4,"C1=CC(C2=CC(NC3=CCC(C4=CCC=C4)=C3)=CC2)=CC1","C1=CC(C2=CC(NC3=CCC(C4=NCC=C4)=C3)=CC2)=NC1",{},"[chr5,CH1r5:1]>>[n:1]",null,-0.2120891988],[0.3103788967,189.2109938188,18,"completed",-5.463956,18.0,10,"C1=CC(c2cc(C=Cc3ccoc3)cc(C=Cc3ccoc3)c2)=NC1","C(=Cc1cc(C=Cc2ccoc2)cc(-c2cc[nH]n2)c1)c1ccoc1",{},"[#6H2r5:1]>>[NH:1]",null,-0.317345467],[0.3102202486,117.7000445956,18,"completed",-5.279864,18.0,8,"C1=CC(=C2Sc3ccc4cc[nH]c4c3S2)C=C1","C1=CC(=C2Sc3ccc4cn[nH]c4c3S2)C=C1",{},"[chr5,CH1r5:1]>>[n:1]",null,-0.1723523112],[0.3097532343,173.3827993284,18,"completed",-5.350244,18.0,15,"C(#Cc1cccs1)c1cc(-c2cc[nH]c2)cc(-c2cc[nH]c2)c1","C(#Cc1nccs1)c1cc(-c2cc[nH]c2)cc(-c2cc[nH]c2)c1",{},"[chr5,CH1r5:1]>>[n:1]",null,-0.2464678565],[0.3097302265,161.3043193075,18,"completed",-5.269376,18.0,4,"C1=CCC(Nc2cc(-c3ccoc3)cc(-c3ccoc3)c2)=C1","C1=NCC(Nc2cc(-c3ccoc3)cc(-c3ccoc3)c2)=C1",{},"[chr5,CH1r5:1]>>[n:1]",null,-0.2001906986],[0.3094423614,161.8504964065,18,"completed",-4.808364,18.0,16,"c1cc(Nc2cccc(-c3cccs3)c2)cc(-c2cccs2)c1","C1=C(NC2=CCC(c3cccs3)=C2)C=C(c2cccs2)C1",{},"[c:0]1[ch:1][ch][c:3][c!r5:4][c!r5:5]1>>[c:0]1[CH2:1][c:3][c:4][c:5]1",null,-0.2605203368],[0.3089624708,217.0801825972,18,"completed",-5.41124,18.0,7,"C1=c2cnc3c4c(cnc(c24)C1)=CC3","c1nc2scc3cnc4scc1c4c32",{},"[#6H2r5:1]>>[S:1]",null,-0.3075553139],[0.3086784296,154.4890578409,18,"completed",-5.231104,18.0,6,"c1cc2c(c3c1SCS3)SCS2","C1=CC(=C2Sc3ccc4c(c3S2)SCS4)C=C1",{},"[r5:1][CH2r5:2][r5:3]>>[r5:1][C:2](=C1cccc1)[r5:3]",null,-0.1796917244],[0.308618478,89.6395029622,18,"completed",-5.39238,18.0,7,"C1=c2nc3cc4ccccc4cc3nc2=NC1","c1ccc2cc3nc4n[nH]cc4nc3cc2c1",{},"[#6H2r5:1]>>[NH:1]",null,-0.2234354763],[0.3084390366,187.6257744546,18,"completed",-5.465888,18.0,11,"C(#CC1=CC(c2ccsc2)=CC1)C1=CC(c2ccsc2)=CC1","C(#CC1=NC(c2ccsc2)=CC1)C1=NC(c2ccsc2)=CC1",{},"[chr5,CH1r5:1]>>[n:1]",null,-0.3174928428],[0.3082520836,190.4083388652,18,"completed",-5.508116,18.0,6,"C1=CC(=C2C=C(C=Cc3cccs3)C(C=Cc3cccs3)=C2)C=C1","C1=CC(=C2C=C(C=Cc3nccs3)C(C=Cc3nccs3)=C2)C=C1",{},"[chr5,CH1r5:1]>>[n:1]",null,-0.3433206716],[0.3079943954,109.0735103722,18,"completed",-5.882832,18.0,16,"c1cc2cc3ccsc3cc2s1","c1nc2cc3ncsc3cc2s1",{},"[chr5,CH1r5:1]>>[n:1]",null,-0.5587322627],[0.307934093,192.0730077344,18,"completed",-5.432216,18.0,6,"C(=Cc1cccs1)C1=CCC=C1C=Cc1cccs1","C(=Cc1nccs1)C1=CCC=C1C=Cc1nccs1",{},"[chr5,CH1r5:1]>>[n:1]",null,-0.3016158168],[0.3077177828,208.1124358346,18,"completed",-5.148304,18.0,17,"C1=CCC(N(C2=CC=CC2)C2=CCC=N2)=C1","C1=CN=C(N(C2=CCC=N2)C2=NC=CC2)C1",{},"[chr5,CH1r5:1]>>[n:1]",null,-0.2108413892],[0.3075939534,203.6790171074,18,"completed",-5.236532,18.0,18,"C(=Cc1ccco1)C1=CC(C2=CCC(C=Cc3ccco3)=C2)=CC1","C(=Cc1ccco1)C1=NC(C2=CCC(C=Cc3ccco3)=N2)=CC1",{},"[chr5,CH1r5:1]>>[n:1]",null,-0.2249871677],[0.3073184327,153.5441851213,18,"completed",-5.77924,18.0,6,"O=c1ccoc2c1CC(C#CC1=Cc3occc(=O)c3C1)=C2","O=c1cc[nH]c2c1CC(C#CC1=Cc3[nH]ccc(=O)c3C1)=C2",{},"[o:1]>>[nH:1]",null,-0.4996455101],[0.3070863371,110.8280722921,18,"completed",-5.228804,18.0,8,"C1=CC(=C2Sc3ccc4cc[nH]c4c3S2)C=C1","C1=CC(=C2Sc3ncc4cc[nH]c4c3S2)C=C1",{},"[ch&r6:0]>>[nr6:0]",null,-0.1428712431],[0.3068721257,203.0218994747,18,"completed",-5.311144,18.0,9,"C1=CN=C(C=Cc2ccc3ccc(C=CC4=NC=CC4)cc3c2)C1","C(=Cc1ncc[nH]1)c1ccc2ccc(C=Cc3ncc[nH]3)cc2c1",{},"[#6H2r5:1]>>[NH:1]",null,-0.2511234122],[0.333003646,182.9569001647,19,"completed",-5.308016,19.0,19,"C(=CC1=CC(C2=CCC(C=CC3=CN=CC3)=C2)=CC1)C1=CN=CC1","C(=Cc1cncs1)C1=CC(C2=CCC(C=Cc3cncs3)=C2)=CC1",{},"[#6H2r5:1]>>[S:1]",null,-0.2338286742],[0.3144914575,207.1883365733,19,"completed",-5.20056,19.0,19,"C(#CC1=CCC(C2=CC=CC2)=N1)C1=CCC(C2=CC=CC2)=N1","C(#CC1=CCC(c2ccc[nH]2)=N1)C1=CCC(c2ccc[nH]2)=N1",{},"[#6H2r5:1]>>[NH:1]",null,-0.2188196529],[0.3131923449,201.5918322528,19,"completed",-5.347392,19.0,19,"C(#CC1=CCC(C2=CC=CC2)=N1)C1=CCC(C2=CC=CC2)=N1","C(#CC1=CCC(c2cccs2)=N1)C1=CCC(c2cccs2)=N1",{},"[#6H2r5:1]>>[S:1]",null,-0.265760493],[0.3063360757,148.4047485758,19,"completed",-5.40572,19.0,18,"c1cc2cc3cc[nH]c3cc2[nH]1","c1nc2cc3nc[nH]c3cc2[nH]1",{},"[chr5,CH1r5:1]>>[n:1]",null,-0.2604259615],[0.3042808546,203.8188139996,19,"completed",-5.3864,19.0,19,"C(#CC1=CCC(C2=CC=CC2)=N1)C1=CCC(C2=CC=CC2)=N1","C(#CC1=CCC(c2ccco2)=N1)C1=CCC(c2ccco2)=N1",{},"[#6H2r5:1]>>[O:1]",null,-0.2858921813],[0.3034760734,191.5306553117,19,"completed",-5.56166,19.0,19,"C(#CC1=CCC(C2=CC=CC2)=N1)C1=CCC(C2=CC=CC2)=N1","C(#CC1=CCC(C2=NC=CC2)=N1)C1=CCC(C2=NC=CC2)=N1",{},"[chr5,CH1r5:1]>>[n:1]",null,-0.3756563192],[0.3026846793,210.7578920379,19,"completed",-5.489072,19.0,19,"C(#CC1=CCC(C2=CC=CC2)=N1)C1=CCC(C2=CC=CC2)=N1","C(#CC1=CCC(C2=CN=CC2)=N1)C1=CCC(C2=CN=CC2)=N1",{},"[chr5,CH1r5:1]>>[n:1]",null,-0.3443742578],[0.3021998986,281.1451774545,19,"completed",-5.718152,19.0,19,"C1=CC(=C2C=c3ccc4c[nH]cc4c3=N2)C=C1","C1=NN=CC1=C1C=c2ccc3c[nH]cc3c2=N1",{},"[chr5,CH1r5:1]>>[n:1]",null,-0.5160207742],[0.3006012739,174.5191675387,19,"completed",-5.18308,19.0,8,"O=c1[nH]ccc2cc3cc4c(cc3cc12)=CCC=4","O=c1[nH]ncc2cc3cc4c(cc3cc12)=CCC=4",{},"[ch&r6:0]>>[nr6:0]",null,-0.1839539621],[0.2998746454,500.3982437338,19,"completed",-5.357144,19.0,7,"C1=c2ccc3c4c(ccc(c24)C1)CC=3","C1=c2nnc3c4c(ccc(c24)C1)CC=3",{},"[ch&r6:0]>>[nr6:0]",null,-0.5317882006],[0.2994247577,106.7817350818,19,"completed",-5.229724,19.0,7,"C1=c2cc3cc4ccccc4cc3cc2=NC1","C1=c2cc3cc4nccnc4cc3cc2=NC1",{},"[ch&r6:0]>>[nr6:0]",null,-0.1401720866],[0.2992336066,149.4693933381,19,"completed",-5.161,19.0,8,"C1=c2cc3nc4ccsc4nc3cc2=CC1","C1=c2cc3nc4ncsc4nc3cc2=CC1",{},"[chr5,CH1r5:1]>>[n:1]",null,-0.1554489934],[0.2990888939,135.1847051855,19,"completed",-4.805144,19.0,3,"c1ccc(Nc2cc3cnc(Nc4ccccc4)cc3cn2)cc1","C1=CCC(Nc2cc3cnc(NC4=CC=CC4)cc3cn2)=C1",{},"[c:0]1[ch:1][ch][c:3][c!r5:4][c!r5:5]1>>[c:0]1[CH2:1][c:3][c:4][c:5]1",null,-0.2467296785],[0.2990020662,102.6584370071,19,"completed",-5.223836,19.0,7,"C1=CC(=C2Sc3ccc4c(c3S2)=CCC=4)C=C1","C1=CC(=C2Sc3ccc4c(c3S2)=NCC=4)C=C1",{},"[chr5,CH1r5:1]>>[n:1]",null,-0.1343617453],[0.2986623014,129.5585135524,19,"completed",-5.2576,19.0,8,"O=c1cnoc2cc3cc4cscc4cc3cc12","O=c1cn[nH]c2cc3cc4cscc4cc3cc12",{},"[o:1]>>[nH:1]",null,-0.1701643642],[0.2983816153,359.5419098246,19,"completed",-5.249688,19.0,9,"C1=CC(=c2cc3cc4ccnc4oc3c2)C=C1","C1=CC(=c2cc3cc4ccnc4[nH]c3c2)C=C1",{},"[o:1]>>[nH:1]",null,-0.3744990903],[0.2979893999,222.9532068804,19,"completed",-5.132572,19.0,13,"C(#CC1=CCC(C2=CCN=C2)=C1)C1=CCC(C2=CCN=C2)=C1","C(#CC1=CCC(c2cn[nH]c2)=C1)C1=CCC(c2cn[nH]c2)=C1",{},"[#6H2r5:1]>>[NH:1]",null,-0.2241160206],[0.2977244629,93.916190301,19,"completed",-5.113712,19.0,16,"C1=NC(c2cc(Nc3ccccc3)cc(Nc3ccccc3)c2)=CC1","c1ccc(Nc2cc(Nc3ccccc3)cc(-c3cscn3)c2)cc1",{},"[#6H2r5:1]>>[S:1]",null,-0.0944054028],[0.2975071461,94.6791802389,19,"completed",-5.272504,19.0,7,"C1=c2cc3cc4ccccc4cc3cc2=NC1","c1ccc2cc3cc4nocc4cc3cc2c1",{},"[#6H2r5:1]>>[O:1]",null,-0.1534450582],[0.2972683646,134.8290015345,19,"completed",-4.899628,19.0,3,"C(#Cc1ccc2ccc(C#CC3=CCC=C3)cc2c1)C1=CCC=C1","C(#Cc1ccc2ccc(C#CC3=CSCS3)cc2c1)C1=CSCS1",{},"[CH,ch:0]1=[C,c:1][C,c:2]=[CH,ch:3][*:4]1>>[S:0]1[*:1]=,:[*:2][S:3][*:4]1",null,-0.194555492],[0.2961886272,180.6086712921,19,"completed",-5.358248,19.0,9,"C1=CCC(c2cc(C=CC3=CCN=C3)cc(C=CC3=CCN=C3)c2)=C1","C1=CCC(c2cc(C=Cc3cn[nH]c3)cc(C=Cc3cn[nH]c3)c2)=C1",{},"[#6H2r5:1]>>[NH:1]",null,-0.2555358812],[0.2958850689,207.1380327611,19,"completed",-5.611708,19.0,6,"C1=c2c(c3c(c4c2=NCC=4)=CCN=3)=CC1","C1=c2c(c3nscc3c3csnc23)=CC1",{},"[#6H2r5:1]>>[S:1]",null,-0.4137756064],[0.2957708233,142.4157010902,19,"completed",-5.254104,19.0,7,"C1=c2ccc3c4c(ccc(c24)C1)=CC3","C1=c2ncc3c4c(ncc(c24)C1)=CC3",{},"[ch&r6:0]>>[nr6:0]",null,-0.1786582573],[0.2951518068,163.3380538121,19,"completed",-4.968996,19.0,3,"c1ccc(Nc2cc3cc(Nc4ccccc4)ncc3cn2)cc1","C1=CCC(Nc2cc3cc(NC4=CC=CC4)ncc3cn2)=C1",{},"[c:0]1[ch:1][ch][c:3][c!r5:4][c!r5:5]1>>[c:0]1[CH2:1][c:3][c:4][c:5]1",null,-0.1873198424],[0.294981707,144.5979621605,19,"completed",-4.800452,19.0,19,"C1=CCC(C2=CCC(NC3=CC(C4=CC=CC4)=CC3)=C2)=C1","C1=C(NC2=CC(c3ccco3)=CC2)CC=C1c1ccco1",{},"[#6H2r5:1]>>[O:1]",null,-0.2547072492],[0.2943081998,236.6456369947,19,"completed",-4.989696,19.0,17,"C1=CCC(N(C2=CC=CC2)C2=CCC=N2)=C1","C1=NC=C(N(C2=CN=CC2)C2=CCC=N2)C1",{},"[chr5,CH1r5:1]>>[n:1]",null,-0.2489236308],[0.2942203507,99.4001703828,19,"completed",-5.195316,19.0,7,"c1ccc2cc3cc4c(cc3cc2c1)=NCN=4","c1ccc2cc3cc4n[nH]nc4cc3cc2c1",{},"[#6H2r5:1]>>[NH:1]",null,-0.1197168008],[0.294140795,151.9214087655,19,"completed",-5.21298,19.0,13,"C1=NC(c2cc(Nc3ccccc3)cc(C3=CCC=N3)c2)=CC1","C1=NC(c2cc(Nc3cccnc3)cc(C3=CCC=N3)c2)=CC1",{},"[ch&r6:0]>>[nr6:0]",null,-0.1712737862],[0.2941125641,181.8432565738,19,"completed",-5.63618,19.0,6,"C1=c2c(c3c(c4c2=CCN=4)=NCC=3)=CC1","C1=c2c(c3csnc3c3nscc23)=CC1",{},"[#6H2r5:1]>>[S:1]",null,-0.4170570419],[0.2937030852,155.719974497,19,"completed",-5.342884,19.0,8,"O=c1oncc2cc3cc4cscc4cc3cc12","O=c1[nH]ncc2cc3cc4cscc4cc3cc12",{},"[o:1]>>[nH:1]",null,-0.2305539043],[0.2934483595,209.6371185393,19,"completed",-5.142508,19.0,18,"C1=CCC(Nc2cc(C3=CC=CC3)nc(C3=CC=CC3)c2)=C1","C1=CCC(Nc2cc(C3=NC=CC3)nc(C3=NC=CC3)c2)=C1",{},"[chr5,CH1r5:1]>>[n:1]",null,-0.2117383225],[0.2934415706,165.649623288,19,"completed",-5.119784,19.0,3,"C1=C(C2=CC(c3ccccc3)=CC2)CC=C1c1ccccc1","C1=CCC(C2=CCC(C3=CC(C4=CC=CC4)=CC3)=C2)=C1",{},"[c:0]1[ch:1][ch][c:3][c!r5:4][c!r5:5]1>>[c:0]1[CH2:1][c:3][c:4][c:5]1",null,-0.1662275156],[0.2933408926,137.2121973952,19,"completed",-5.330648,19.0,3,"C1=NCC(NC2=CC=NC2)=C1","C1=C(NC2=CC(c3ccccc3)=NC2)CN=C1c1ccccc1",{},"[cH&r6,CH&r5:1]>>[#6:1](-[c]1[ch]ccc[ch]1)",null,-0.2118831094],[0.2932996672,425.6904849084,19,"completed",-4.249924,19.0,3,"c1ccc(NC2=c3ccccc3=C(Nc3ccccc3)C2)cc1","c1ccc(NC2=c3ccccc3=C(Nc3ccccn3)C2)nc1",{},"[ch&r6:0]>>[nr6:0]",null,-0.7316424672],[0.2925515553,178.0002372479,19,"completed",-4.756568,19.0,14,"C1=NC(c2ccccc2)=C(NC2=C(c3ccccc3)N=CC2)C1","C1=CCC(C2=C(NC3=C(C4=CC=CC4)N=CC3)CC=N2)=C1",{},"[c:0]1[ch:1][ch][c:3][c!r5:4][c!r5:5]1>>[c:0]1[CH2:1][c:3][c:4][c:5]1",null,-0.2991277292],[0.2924839367,250.5919030534,19,"completed",-5.305532,19.0,18,"C1=CCC(Nc2cc(C3=CC=CC3)nc(C3=CC=CC3)c2)=C1","C1=CCC(Nc2cc(C3=CC=NC3)nc(C3=CC=NC3)c2)=C1",{},"[chr5,CH1r5:1]>>[n:1]",null,-0.288955999],[0.2923944998,103.6353267873,19,"completed",-5.301576,19.0,7,"C1=CC(=C2Sc3ccc4c(c3S2)=CCN=4)C=C1","C1=CC(=C2Sc3ccc4nscc4c3S2)C=C1",{},"[#6H2r5:1]>>[S:1]",null,-0.1750725393],[0.2922376632,179.3228574949,19,"completed",-4.939464,19.0,7,"c1ccc2cc3c(cc2c1)SCS3","C1=c2cc3c(cc2=CC1)SCS3",{},"[c:0]1[ch:1][ch][c:3][c!r5:4][c!r5:5]1>>[c:0]1[CH2:1][c:3][c:4][c:5]1",null,-0.2116243672],[0.2921012609,173.1547467509,19,"completed",-4.818668,19.0,19,"C1=CCC(C2=CC(NC3=CCC(C4=CC=CC4)=C3)=CC2)=C1","C1=C(NC2=CCC(c3ccco3)=C2)C=C(c2ccco2)C1",{},"[#6H2r5:1]>>[O:1]",null,-0.2622306933],[0.2919394471,241.5166753835,19,"completed",-5.285476,19.0,3,"C(#CC1=Cc2ccccc2C1)C1=Cc2ccccc2C1","C(#Cc1cc2ccccc2[nH]1)c1cc2ccccc2[nH]1",{},"[#6H2r5:1]>>[NH:1]",null,-0.2742024149],[0.2918848482,160.1954227289,19,"completed",-5.24242,19.0,18,"C1=CC(c2cc(Nc3cccs3)cc(C3=CCC=C3)n2)=CC1","c1ccc(-c2cc(Nc3cccs3)cc(-c3ccccc3)n2)cc1",{},"[CH2:0]1[c,C:1]-,=,:[c,C:2]-,=,:[c,C:3]-,=,:[c,C:4]1>>[ch:0]1c[c:1][c:2][c:3][c:4]1",null,-0.1886835104],[0.2918689875,182.9442629549,19,"completed",-5.102672,19.0,6,"C1=CC(=C2C=C(C=CC3=CCC=C3)C(C=CC3=CCC=C3)=C2)N=C1","C1=CC(=C2SC(C=CC3=CCC=C3)=C(C=CC3=CCC=C3)S2)N=C1",{},"[CH,ch:0]1=[C,c:1][C,c:2]=[CH,ch:3][*:4]1>>[S:0]1[*:1]=,:[*:2][S:3][*:4]1",null,-0.1829538241],[0.291836318,202.2753002438,19,"completed",-5.209116,19.0,7,"C1=CC(=C2Sc3cc4c[nH]cc4cc3S2)C=C1","C1=CC(=C2Sc3cc4c[nH]nc4cc3S2)C=C1",{},"[chr5,CH1r5:1]>>[n:1]",null,-0.2162160605],[0.2917215119,140.2959532529,19,"completed",-5.481068,19.0,18,"c1ccc(-c2cc(Nc3cccs3)cc(-c3ccccc3)n2)cc1","c1ccc(-c2cc(Nc3nccs3)cc(-c3ccccc3)n2)cc1",{},"[chr5,CH1r5:1]>>[n:1]",null,-0.3013921641],[0.2917058095,191.4248216345,19,"completed",-5.362664,19.0,9,"C(#CC1=CCC(C2=CCC=C2)=N1)C1=CCC(C2=CCC=C2)=N1","C(#CC1=CCC(C2=CCC=N2)=N1)C1=CCC(C2=CCC=N2)=N1",{},"[chr5,CH1r5:1]>>[n:1]",null,-0.2654236746],[0.2915339874,198.6305275354,19,"completed",-5.5934,19.0,16,"C(=Cc1cc(-c2cc(C=Cc3ccccc3)no2)on1)c1ccccc1","C1=CCC(C=Cc2cc(-c3cc(C=CC4=CC=CC4)no3)on2)=C1",{},"[c:0]1[ch:1][ch][c:3][c!r5:4][c!r5:5]1>>[c:0]1[CH2:1][c:3][c:4][c:5]1",null,-0.3984236826],[0.2915155988,101.1852302482,19,"completed",-4.979852,19.0,16,"C1=NC(c2cc(Nc3ccccc3)cc(Nc3ccccc3)c2)=CC1","c1ccc(Nc2cc(Nc3ccccc3)cc(-c3c[nH]cn3)c2)cc1",{},"[#6H2r5:1]>>[NH:1]",null,-0.1315745658],[0.2913693013,71.3145168126,19,"completed",-5.271124,19.0,3,"c1cc2ccncc2cn1","c1ccc(Nc2cc3cc(Nc4ccccc4)ncc3cn2)cc1",{},"[ch&r6,CH1&r5:1]>>[*:1](-N-c1ccccc1)",null,-0.1394081696],[0.2911013654,187.2980441663,19,"completed",-5.056488,19.0,18,"C1=NCC(NC2=C(c3ccccc3)C=NC2)=C1c1ccccc1","C1=CCC(C2=C(NC3=C(C4=CC=CC4)C=NC3)CN=C2)=C1",{},"[c:0]1[ch:1][ch][c:3][c!r5:4][c!r5:5]1>>[c:0]1[CH2:1][c:3][c:4][c:5]1",null,-0.1897584556],[0.2908122443,224.0181201444,19,"completed",-5.342424,19.0,3,"c1ccc(-c2ccccc2Nc2ccccc2-c2ccccc2)cc1","c1ccc(-c2ncccc2Nc2cccnc2-c2ccccc2)cc1",{},"[ch&r6:0]>>[nr6:0]",null,-0.2810358021],[0.3858677197,184.330701341,20,"completed",-5.31556,20.0,20,"C1=C(C2=CC(c3cccs3)=CC2)CC=C1c1cccs1","C1=C(C2=CC(c3nccs3)=CC2)CC=C1c1nccs1",{},"[chr5,CH1r5:1]>>[n:1]",null,-0.2382146157],[0.3632204829,163.3277464704,20,"completed",-5.609776,20.0,20,"C1=NCC(C2=CCC(C3=CC(C4=CC=NC4)=CC3)=C2)=C1","C1=C(C2=CN=NC2)C=C(C2=CC(C3=CN=NC3)=CC2)C1",{},"[chr5,CH1r5:1]>>[n:1]",null,-0.3924449288],[0.3563120111,200.5823595639,20,"completed",-5.366896,20.0,20,"C1=C(C2=CC(c3cccs3)=CC2)CC=C1c1cccs1","C1=C(C2=CC(c3cncs3)=CC2)CC=C1c1cncs1",{},"[chr5,CH1r5:1]>>[n:1]",null,-0.2741125419],[0.3518654341,216.7181786106,20,"completed",-5.501216,20.0,20,"C1=NC=C(C2=CCC(C3=CC(C4=CN=CC4)=CC3)=C2)C1","C1=NN=C(C2=CCC(C3=CC(C4=NN=CC4)=CC3)=C2)C1",{},"[chr5,CH1r5:1]>>[n:1]",null,-0.3547452121],[0.3512493251,192.4012921508,20,"completed",-5.6371,20.0,20,"C1=NCC(C2=CCC(C3=CC(C4=CC=NC4)=CC3)=C2)=C1","C1=NCC(C2=CCC(C3=CC(C4=NC=NC4)=CC3)=C2)=N1",{},"[chr5,CH1r5:1]>>[n:1]",null,-0.422340737],[0.3472153769,187.2188320316,20,"completed",-5.523848,20.0,20,"C1=C(C2=CC(c3cccs3)=CC2)CC=C1c1cccs1","C1=C(C2=CC(c3ccns3)=CC2)CC=C1c1ccns1",{},"[chr5,CH1r5:1]>>[n:1]",null,-0.3508247188],[0.3294502444,195.3138626362,20,"completed",-5.15732,20.0,20,"C1=C(C2=CC(c3ccc[nH]3)=CC2)CC=C1c1ccc[nH]1","C1=C(C2=CC(c3ncc[nH]3)=CC2)CC=C1c1ncc[nH]1",{},"[chr5,CH1r5:1]>>[n:1]",null,-0.1993926787],[0.3278359426,195.903578887,20,"completed",-5.22356,20.0,20,"C1=NC=C(C2=CCC(C3=CC(C4=CN=CC4)=CC3)=C2)C1","C1=C(C2=CC(c3cnc[nH]3)=CC2)CC=C1c1cnc[nH]1",{},"[#6H2r5:1]>>[NH:1]",null,-0.2141473285],[0.326941723,198.0500291536,20,"completed",-5.408296,20.0,20,"C1=CN=C(C2=CCC(C3=CC(C4=NC=CC4)=CC3)=C2)C1","C1=C(C2=CC(c3ncco3)=CC2)CC=C1c1ncco1",{},"[#6H2r5:1]>>[O:1]",null,-0.292910501],[0.3256473223,188.7599339704,20,"completed",-5.363308,20.0,20,"C1=NCC(C2=CCC(C3=CC(C4=CC=NC4)=CC3)=C2)=C1","C1=C(C2=CC(c3ccn[nH]3)=CC2)CC=C1c1ccn[nH]1",{},"[#6H2r5:1]>>[NH:1]",null,-0.2638229578],[0.323859808,180.6839336728,20,"completed",-5.5543,20.0,20,"C1=NCC(C2=CCC(C3=CC(C4=CC=NC4)=CC3)=C2)=C1","C1=C(C2=CC(c3ccno3)=CC2)CC=C1c1ccno1",{},"[#6H2r5:1]>>[O:1]",null,-0.3657554429],[0.3206530099,217.9491628951,20,"completed",-5.447764,20.0,20,"C1=NC=C(C2=CCC(C3=CC(C4=CN=CC4)=CC3)=C2)C1","C1=C(C2=CC(c3cnco3)=CC2)CC=C1c1cnco1",{},"[#6H2r5:1]>>[O:1]",null,-0.326745068],[0.3095639758,175.0282799055,20,"completed",-5.436632,20.0,20,"C1=C(C2=CC(c3ccc[nH]3)=CC2)CC=C1c1ccc[nH]1","C1=C(C2=CC(c3ccc[nH]3)=NC2)CN=C1c1ccc[nH]1",{},"[chr5,CH1r5:1]>>[n:1]",null,-0.2935340516],[0.3031594517,175.6351499509,20,"completed",-5.006072,20.0,20,"C1=CCC(C2=CCC(C3=CC(C4=CC=CC4)=CC3)=C2)=C1","C1=C(C2=CC(c3ccc[nH]3)=CC2)CC=C1c1ccc[nH]1",{},"[#6H2r5:1]>>[NH:1]",null,-0.1875385715],[0.2973980144,189.1502163564,20,"completed",-5.28842,20.0,20,"C1=CCC(c2csc(-c3cc(C4=CC=CC4)cs3)c2)=C1","c1csc(-c2csc(-c3cc(-c4cccs4)cs3)c2)c1",{},"[#6H2r5:1]>>[S:1]",null,-0.2305945177],[0.2965677131,277.3767985162,20,"completed",-4.990156,20.0,20,"C1=c2cc3c(cc2=CC1)SOS3","c1[nH]cc2cc3c(cc12)SOS3",{},"[#6H2r5:1]>>[NH:1]",null,-0.2878369043],[0.296006292,202.7228818048,20,"completed",-4.776716,20.0,20,"C1=c2cc3c(cc2=CC1)SCS3","c1c2c(cc3c1SCS3)SCS2",{},"[CH,ch:0]1=[C,c:1][C,c:2]=[CH,ch:3][*:4]1>>[S:0]1[*:1]=,:[*:2][S:3][*:4]1",null,-0.3038218453],[0.292440889,183.7994787706,20,"completed",-5.429916,20.0,20,"C1=C(C2=CC(c3cccs3)=CC2)CC=C1c1cccs1","C1=C(c2cccs2)N=C(C2=NC(c3cccs3)=CC2)C1",{},"[chr5,CH1r5:1]>>[n:1]",null,-0.2951543431],[0.2915217724,250.5558362931,20,"completed",-5.501584,20.0,9,"C(=Cc1cnc2c(c1)=CCC=2)c1cnc2c(c1)=CCC=2","C(=Cc1cnc2c(n1)=CCC=2)c1cnc2c(n1)=CCC=2",{},"[ch&r6:0]>>[nr6:0]",null,-0.3765639183],[0.2904288645,100.22037711,20,"completed",-5.222548,20.0,7,"C1=CC(=C2Sc3ccc4c(c3S2)=CCC=4)C=C1","C1=CC(=C2Sc3ccc4cocc4c3S2)C=C1",{},"[#6H2r5:1]>>[O:1]",null,-0.1319202411],[0.2888733546,249.6118439674,20,"completed",-5.272412,20.0,20,"c1scc2cc3c(cc12)SCS3","c1scc2cc3c(cc12)SOS3",{},"[#6H2r5:1]>>[O:1]",null,-0.2772575744],[0.2887860499,251.1958398636,20,"completed",-5.517684,20.0,7,"c1cc2scc3ccc4scc1c4c32","c1sc2cnc3csc4cnc1c2c34",{},"[ch&r6:0]>>[nr6:0]",null,-0.3854668762],[0.28819858,172.66177103,20,"completed",-5.169648,20.0,20,"C1=CCC(C2=CCC(C3=CC(C4=CC=CC4)=CC3)=C2)=C1","C1=C(C2=CC(c3cccs3)=CC2)CC=C1c1cccs1",{},"[#6H2r5:1]>>[S:1]",null,-0.1794129334],[0.2880377041,141.1028005989,20,"completed",-5.256312,20.0,8,"C1=CC(=C2Sc3ccc4c(c3S2)CC=C4)C=C1","C1=CC(=C2Sc3ccc4ccoc4c3S2)C=C1",{},"[#6H2r5:1]>>[O:1]",null,-0.1785563961],[0.2880311119,172.712678961,20,"completed",-5.28658,20.0,11,"c1cc2cscc2cc1-c1ccc2cscc2c1","c1nc(-c2cc3cscc3cn2)cc2cscc12",{},"[ch&r6:0]>>[nr6:0]",null,-0.2165354398],[0.2880040998,190.1628856938,20,"completed",-5.111044,20.0,15,"C(=Cc1ccccn1)C1=c2ccccc2=C(C=Cc2ccccn2)C1","C(=Cc1ccccn1)C1=c2nccnc2=C(C=Cc2ccccn2)C1",{},"[ch&r6:0]>>[nr6:0]",null,-0.1903199631],[0.2867572111,180.8974142504,20,"completed",-5.161644,20.0,3,"C1=Cc2ccc(Nc3ccc4c(c3)CC=C4)cc2C1","C1=Nc2ccc(Nc3ccc4c(c3)CC=N4)cc2C1",{},"[chr5,CH1r5:1]>>[n:1]",null,-0.1859727561],[0.2865094766,99.8025316304,20,"completed",-5.41768,20.0,7,"c1ccc2cc3cc4c(cc3cc2c1)=NCN=4","c1ccc2cc3cc4nsnc4cc3cc2c1",{},"[#6H2r5:1]>>[S:1]",null,-0.2437450116],[0.2852937047,220.0986771553,20,"completed",-5.170568,20.0,3,"C1=NC(C2=CCC=N2)=CC1","C(#Cc1ccccc1)C1=C(C2=C(C#Cc3ccccc3)CC=N2)N=CC1",{},"[ch&r6,CH1&r5:1]>>[*:1](-C#C-c1ccccc1)",null,-0.2255738251],[0.2847131024,95.5268782482,20,"completed",-5.13432,20.0,16,"C1=NC(c2cc(Nc3ccccc3)cc(Nc3ccccc3)c2)=CC1","C1=NC(c2cc(Nc3ccccc3)cc(Nc3ccccc3)c2)=NC1",{},"[chr5,CH1r5:1]>>[n:1]",null,-0.0985014571],[0.2845585824,170.1934982592,20,"completed",-5.66378,20.0,20,"C1=C(C2=CC(c3cccs3)=CC2)CC=C1c1cccs1","C1=C(C2=CC(c3cccs3)=NC2)CN=C1c1cccs1",{},"[chr5,CH1r5:1]>>[n:1]",null,-0.4297805163],[0.284350403,175.1854048727,20,"completed",-5.735816,20.0,20,"C1=NCC(C2=CCC(C3=CC(C4=CC=NC4)=CC3)=C2)=C1","C1=NCC(C2=CCC(C3=NC(C4=CC=NC4)=CC3)=N2)=C1",{},"[chr5,CH1r5:1]>>[n:1]",null,-0.4783077452],[0.2842133395,98.5970736936,20,"completed",-5.292192,20.0,7,"C1=CC(=C2Sc3ccc4c(c3S2)=CCC=4)C=C1","C1=CC(=C2Sc3cnc4c(c3S2)=CCC=4)C=C1",{},"[ch&r6:0]>>[nr6:0]",null,-0.1667959464],[0.2842068685,87.0753641745,20,"completed",-5.064216,20.0,8,"c1ccc2cc3cc4cocc4cc3cc2c1","c1cnc2cc3cc4cocc4cc3cc2c1",{},"[ch&r6:0]>>[nr6:0]",null,-0.0906066302],[0.2837937257,105.2969684353,20,"completed",-5.28244,20.0,7,"C1=CC(=C2Sc3ccc4cocc4c3S2)C=C1","C1=CC(=C2Sc3ncc4cocc4c3S2)C=C1",{},"[ch&r6:0]>>[nr6:0]",null,-0.1655197415],[0.2833055323,112.118012845,20,"completed",-5.2024,20.0,3,"C1=CC(c2cccc(Nc3cccc(C4=CCC=C4)c3)c2)=CC1","C1=CC(c2cccc(Nc3cccc(C4=NCC=C4)c3)c2)=NC1",{},"[chr5,CH1r5:1]>>[n:1]",null,-0.1330731799],[0.2832757855,172.0135055826,20,"completed",-5.2208,20.0,17,"C1=CCC(N(C2=CC=CC2)C2=CCC=N2)=C1","C1=NCC(N(C2=CC=NC2)C2=CCC=N2)=C1",{},"[chr5,CH1r5:1]>>[n:1]",null,-0.1916743063],[0.2831093318,357.1103443105,20,"completed",-5.553748,20.0,15,"C(#CC1=CCC=C1c1cc[nH]c1)C1=CCC=C1c1cc[nH]c1","C(#CC1=CCN=C1c1cc[nH]c1)C1=CCN=C1c1cc[nH]c1",{},"[chr5,CH1r5:1]>>[n:1]",null,-0.4779252549],[0.2830485008,313.8767237948,20,"completed",-5.090896,20.0,13,"C1=CC(=C2C=CC(C=Cc3cc[nH]c3)=C2)C=C1C=Cc1cc[nH]c1","C1=CC(=C2C=CC(C=Cc3cc[nH]n3)=C2)C=C1C=Cc1cc[nH]n1",{},"[chr5,CH1r5:1]>>[n:1]",null,-0.3139414122],[0.2829606324,117.7214207114,20,"completed",-5.147752,20.0,15,"C(=Cc1ccccn1)C1=c2ccccc2=C(C=Cc2ccccn2)C1","C(=Cc1ncccn1)C1=c2ccccc2=C(C=Cc2ncccn2)C1",{},"[ch&r6:0]>>[nr6:0]",null,-0.1223750674],[0.2827883261,260.1123116315,20,"completed",-4.901928,20.0,7,"C1=Nc2c3c(c4c(c2C1)=CCC=4)CC=N3","C1=c2c(c3[nH]cnc3c3nc[nH]c23)=CC1",{},"[#6H2r5:1]>>[NH:1]",null,-0.2947581179],[0.2826862461,162.3655957462,20,"completed",-4.948756,20.0,4,"C1=CC(C2=CCC=C2NC2=CCC=C2C2=CCC=C2)=CC1","C1=NCC=C1C1=CCC=C1NC1=CCC=C1C1=CCN=C1",{},"[chr5,CH1r5:1]>>[n:1]",null,-0.1938329512],[0.2826268166,138.7132064701,20,"completed",-5.370116,20.0,3,"C1=Cc2ccc(Nc3ccc4c(c3)CC=C4)cc2C1","C1=NCc2cc(Nc3ccc4c(c3)CN=C4)ccc21",{},"[chr5,CH1r5:1]>>[n:1]",null,-0.2345059783],[0.2826044522,124.3697190068,20,"completed",-5.38594,20.0,3,"c1ccc2cc3cc4ccccc4cc3cc2c1","c1ccc2cc3cc4ncccc4cc3cc2c1",{},"[ch&r6:0]>>[nr6:0]",null,-0.2356502747],[0.2824849131,241.2865643211,20,"completed",-5.5106,20.0,13,"C(#CC1=CC(C2=CCN=C2)=CC1)C1=CC(C2=CCN=C2)=CC1","C(#CC1=CC(c2cnoc2)=CC1)C1=CC(c2cnoc2)=CC1",{},"[#6H2r5:1]>>[O:1]",null,-0.3752725177],[0.2824002013,116.5710033411,20,"completed",-5.47012,20.0,4,"C1=CC(c2cc(NC3=NC=CC3)cc(C3=CCC=C3)c2)=CC1","C1=CC(c2cc(NC3=NC=NC3)cc(C3=CCC=C3)c2)=CC1",{},"[chr5,CH1r5:1]>>[n:1]",null,-0.2841008938],[0.2823548609,129.7386122291,20,"completed",-4.919408,20.0,4,"C1=CC(c2cc(Nc3cc[nH]c3)cc(C3=CCC=C3)c2)=CC1","C1=CC(c2cc(Nc3cc[nH]n3)cc(C3=CCC=C3)c2)=CC1",{},"[chr5,CH1r5:1]>>[n:1]",null,-0.1811427835],[0.2814134314,206.7169590281,20,"completed",-5.4002,20.0,20,"C1=CCC(C=Cc2coc(-c3cc(C=CC4=CC=CC4)co3)c2)=C1","C(=Cc1coc(-c2cc(C=CC3=CN=CC3)co2)c1)C1=CN=CC1",{},"[chr5,CH1r5:1]>>[n:1]",null,-0.2947723202],[0.2812026707,218.9897598629,20,"completed",-5.212612,20.0,6,"C1=CC(=C2C=C(C=CC3=NCC=C3)C(C=CC3=NCC=C3)=C2)C=C1","C1=CC(=C2C=C(C=Cc3cc[nH]n3)C(C=Cc3cc[nH]n3)=C2)C=C1",{},"[#6H2r5:1]>>[NH:1]",null,-0.2327454222],[0.2811731689,103.7960114821,20,"completed",-5.137264,20.0,20,"c1ccc(Nc2cc(Nc3ccccc3)cc(-c3ccsc3)c2)cc1","c1ccc(Nc2cc(Nc3ccccc3)cc(-c3ccsn3)c2)cc1",{},"[chr5,CH1r5:1]>>[n:1]",null,-0.1070234964],[0.2963100979,224.6950082898,21,"completed",-5.236716,21.0,21,"C(#CC1=C(C2=C(C#CC3=CC=CC3)CC=N2)N=CC1)C1=CC=CC1","C(#CC1=C(C2=C(C#CC3=CC=CC3)CN=N2)N=NC1)C1=CC=CC1",{},"[chr5,CH1r5:1]>>[n:1]",null,-0.2442264655],[0.2858413503,151.2561270286,21,"completed",-5.439392,21.0,21,"c1cc(-c2cccc(-c3ccc[nH]3)c2)cc(-c2ccc[nH]2)c1","c1cc(-c2cccc(-c3ccc[nH]3)n2)nc(-c2ccc[nH]2)c1",{},"[ch&r6:0]>>[nr6:0]",null,-0.281638086],[0.2850652538,181.5372504852,21,"completed",-5.45356,21.0,21,"C(=CC1=CN=CC1)C1=CCC(C2=CC(C=CC3=CN=CC3)=CC2)=C1","C(=CC1=NN=CC1)C1=CCC(C2=CC(C=CC3=NN=CC3)=CC2)=C1",{},"[chr5,CH1r5:1]>>[n:1]",null,-0.3069333207],[0.2803627336,185.4753186051,21,"completed",-5.158792,21.0,21,"C(=CC1=CN=CC1)C1=CCC(C2=CC(C=CC3=CN=CC3)=CC2)=C1","C(=Cc1cnc[nH]1)C1=CCC(C2=CC(C=Cc3cnc[nH]3)=CC2)=C1",{},"[#6H2r5:1]>>[NH:1]",null,-0.1899862586],[0.2781110211,132.5312411659,21,"completed",-5.20332,21.0,21,"c1ccc(-c2cc(Nc3cc[nH]n3)cc(-c3ccccc3)c2)cc1","c1ccc(-c2cc(Nc3cn[nH]n3)cc(-c3ccccc3)c2)cc1",{},"[chr5,CH1r5:1]>>[n:1]",null,-0.1509810944],[0.2762367183,206.6579561228,21,"completed",-5.336076,21.0,8,"C1=CC(=C2Sc3ccc4c(c3S2)N=CC4)C=C1","C1=CC(=C2Sc3ncc4c(c3S2)N=CC4)C=C1",{},"[ch&r6:0]>>[nr6:0]",null,-0.264605614],[0.275334396,139.8559040574,21,"completed",-4.877456,21.0,3,"C1=NC(NC2=CCC=N2)=CC1","C1=NC(N(C2=CCC=N2)c2ccccc2)=CC1",{},"[r:1][NH!R:2][r:3]>>[r:1][N:2](-c1ccccc1)[r:3]",null,-0.2093497828],[0.2750903918,100.9857809579,21,"completed",-5.213808,21.0,8,"C1=CC(=C2Sc3ccc4c(c3S2)C=NC4)C=C1","C1=CC(=C2Sc3ccc4[nH]ncc4c3S2)C=C1",{},"[#6H2r5:1]>>[NH:1]",null,-0.1286263417],[0.2743363713,140.4920970761,21,"completed",-5.367264,21.0,8,"C1=CC(=C2Sc3cnc4c(c3S2)C=CC4)C=C1","C1=CC(=C2Sc3cnc4sccc4c3S2)C=C1",{},"[#6H2r5:1]>>[S:1]",null,-0.2339631418],[0.273096686,148.8820069153,21,"completed",-5.16054,21.0,3,"c1ccc2c(Nc3ccnc4ccccc34)ccnc2c1","C1=c2nccc(Nc3ccnc4c3=CCC=4)c2=CC1",{},"[c:0]1[ch:1][ch][c:3][c!r5:4][c!r5:5]1>>[c:0]1[CH2:1][c:3][c:4][c:5]1",null,-0.1547958232],[0.2728009944,120.7472656222,21,"completed",-5.412068,21.0,17,"C1=CCC(c2cc(Nc3ccsn3)cc(C3=CC=CC3)c2)=C1","C1=CCC(c2cc(Nc3cnsn3)cc(C3=CC=CC3)c2)=C1",{},"[chr5,CH1r5:1]>>[n:1]",null,-0.2495981893],[0.272664487,121.8972478268,21,"completed",-5.518972,21.0,21,"C1=CC(c2cc(NC3=NC=NC3)cc(C3=CCC=C3)c2)=CC1","C1=CC(c2cc(Nc3ncns3)cc(C3=CCC=C3)c2)=CC1",{},"[#6H2r5:1]>>[S:1]",null,-0.3176040492],[0.2719467134,136.8826658766,21,"completed",-5.199824,21.0,21,"c1ccc(-c2cc(Nc3cc[nH]n3)cc(-c3ccccc3)c2)cc1","c1ccc(-c2cc(Nc3nc[nH]n3)cc(-c3ccccc3)c2)cc1",{},"[chr5,CH1r5:1]>>[n:1]",null,-0.1536867964],[0.2719172238,110.1294832655,21,"completed",-5.2392,21.0,4,"C1=CCC(c2cc(NC3=CCC=N3)cc(C3=CC=CC3)c2)=C1","C1=CCC(c2cc(NC3=CCN=N3)cc(C3=CC=CC3)c2)=C1",{},"[chr5,CH1r5:1]>>[n:1]",null,-0.1470478041],[0.2714997306,128.8709211733,21,"completed",-5.341596,21.0,4,"C1=CCC(c2cc(NC3=CCC=N3)cc(C3=CC=CC3)c2)=C1","C1=CCC(c2cc(NC3=NCC=N3)cc(C3=CC=CC3)c2)=C1",{},"[chr5,CH1r5:1]>>[n:1]",null,-0.2126225333],[0.2710462856,133.0210437151,21,"completed",-5.252816,21.0,3,"C1=CC(c2cccc(Nc3cccc(C4=CCC=C4)c3)c2)=CC1","c1cc(Nc2cccc(-c3ccoc3)c2)cc(-c2ccoc2)c1",{},"[#6H2r5:1]>>[O:1]",null,-0.1706969118],[0.2709737803,213.4998653299,21,"completed",-5.896448,21.0,21,"c1ccc2cc3cc4ncncc4cc3cc2c1","c1ncc2cc3cc4cncnc4cc3cc2n1",{},"[ch&r6:0]>>[nr6:0]",null,-0.596995483],[0.2709737803,225.8798620777,21,"completed",-5.890928,21.0,21,"c1ccc2cc3cc4ncncc4cc3cc2c1","c1ncc2cc3cc4ncncc4cc3cc2n1",{},"[ch&r6:0]>>[nr6:0]",null,-0.5979545064],[0.2709007395,166.2164102582,21,"completed",-5.081328,21.0,7,"C1=c2ccc3c4c(ccc(c24)C1)=CC3","C1=c2cnc3c4c(cnc(c24)C1)=CC3",{},"[ch&r6:0]>>[nr6:0]",null,-0.1667295127],[0.2706891099,167.2562276446,21,"completed",-5.308752,21.0,8,"C1=CC(=C2Sc3ccc4c(c3S2)CC=C4)C=C1","C1=CC(=C2Sc3ccc4c(c3S2)CC=N4)C=C1",{},"[chr5,CH1r5:1]>>[n:1]",null,-0.22209811],[0.2706320189,176.9354184419,21,"completed",-6.152484,21.0,21,"C1=Nc2c3c(c4c(c2=C1)=CCC=4)=CC=N3","C1=c2c(c3c(c4c2=CCC=4)=CN=N3)N=N1",{},"[chr5,CH1r5:1]>>[n:1]",null,-0.7576874037],[0.2704811661,105.6062158758,21,"completed",-4.879664,21.0,3,"C1=CC(Nc2cccc(NC3=CCC=C3)c2)=CC1","C1=NC(Nc2cccc(NC3=CCC=N3)c2)=CC1",{},"[chr5,CH1r5:1]>>[n:1]",null,-0.1869255728],[0.2704368274,185.9959642271,21,"completed",-5.715024,21.0,13,"C1=Cc2c3c(c4c(c2=C1)=CCC=4)=CC=C3","C1=NC=c2c1c1c(c3c2=CCC=3)=CN=C1",{},"[chr5,CH1r5:1]>>[n:1]",null,-0.4689767732],[0.2703471519,124.9939320821,21,"completed",-5.304796,21.0,15,"C(=Cc1ccccn1)C1=c2ccccc2=C(C=Cc2ccccn2)C1","C(=Cc1ccncn1)C1=c2ccccc2=C(C=Cc2ccncn2)C1",{},"[ch&r6:0]>>[nr6:0]",null,-0.190196661],[0.2701555384,171.7497512593,21,"completed",-5.59202,21.0,6,"C(=Cc1cccc(C=Cc2cccs2)c1-c1ccccc1)c1cccs1","C(=Cc1ncnc(C=Cc2cccs2)c1-c1ccccc1)c1cccs1",{},"[ch&r6:0]>>[nr6:0]",null,-0.3848622876],[0.2701540115,141.1865095113,21,"completed",-5.136712,21.0,3,"C1=CCC(Nc2cccc(-c3cccc(NC4=CC=CC4)c3)c2)=C1","C1=CN=C(Nc2cccc(-c3cccc(NC4=NC=CC4)c3)c2)C1",{},"[chr5,CH1r5:1]>>[n:1]",null,-0.1435062306],[0.2699715047,99.517997102,21,"completed",-5.37122,21.0,8,"C1=CC(=C2Sc3ccc4c(c3S2)C=NC4)C=C1","C1=CC(=C2Sc3ccc4sncc4c3S2)C=C1",{},"[#6H2r5:1]>>[S:1]",null,-0.2143557162],[0.2698062799,125.1861373177,21,"completed",-5.134688,21.0,3,"C1=CCC(Nc2ccc3ccc(NC4=CC=CC4)cc3c2)=C1","C1=CN=C(Nc2ccc3ccc(NC4=NC=CC4)cc3c2)C1",{},"[chr5,CH1r5:1]>>[n:1]",null,-0.1275192733],[0.269483316,198.6007865616,21,"completed",-5.223836,21.0,3,"C1=NCC=C1NC1=CCN=C1","C1=NCC(c2ccccc2)=C1NC1=C(c2ccccc2)CN=C1",{},"[cH&r6,CH&r5:1]>>[#6:1](-[c]1[ch]ccc[ch]1)",null,-0.2166947076],[0.269467379,146.1194303818,21,"completed",-4.792908,21.0,3,"C1=C(NC2=CC(c3ccccc3)=CC2)CC=C1c1ccccc1","C1=C(NC2=CC(c3ccccn3)=CC2)CC=C1c1ccccn1",{},"[ch&r6:0]>>[nr6:0]",null,-0.2599241836],[0.2694234151,129.0762612034,21,"completed",-5.174156,21.0,9,"C1=CC(c2cc(Nc3ccccc3)nc(Nc3ccccc3)c2)=CC1","c1ccc(Nc2cc(-c3ccoc3)cc(Nc3ccccc3)n2)cc1",{},"[#6H2r5:1]>>[O:1]",null,-0.1391231334],[0.2692228055,106.6294048697,21,"completed",-5.324852,21.0,7,"C1=CC(=C2Sc3ccc4c(c3S2)=CCN=4)C=C1","C1=CC(=C2Sc3ncc4c(c3S2)=CCN=4)C=C1",{},"[ch&r6:0]>>[nr6:0]",null,-0.1901143254],[0.2689467619,197.9565157311,21,"completed",-5.364412,21.0,9,"O=c1ccc2cc3cc4c[nH]cc4cc3cc2o1","O=c1ncc2cc3cc4c[nH]cc4cc3cc2o1",{},"[ch&r6:0]>>[nr6:0]",null,-0.2710064537],[0.2688033213,120.8941875703,21,"completed",-5.35328,21.0,17,"C1=CCC(c2cc(Nc3ccsn3)cc(C3=CC=CC3)c2)=C1","C1=CCC(c2cc(Nc3ncsn3)cc(C3=CC=CC3)c2)=C1",{},"[chr5,CH1r5:1]>>[n:1]",null,-0.2145909509],[0.2687134355,249.0980580949,21,"completed",-4.872948,21.0,12,"C(#CC1=CCC(C2=CCC=N2)=C1)C1=CCC(C2=CCC=N2)=C1","C(#Cc1c[nH]c(C2=CCC=N2)c1)c1c[nH]c(C2=CCC=N2)c1",{},"[#6H2r5:1]>>[NH:1]",null,-0.2954837082],[0.2686195185,118.7851058528,21,"completed",-5.483736,21.0,14,"C1=c2c(c3cscc3c3cscc23)=CC1","c1scc2c1c1cscc1c1cscc21",{},"[#6H2r5:1]>>[S:1]",null,-0.2937073834],[0.2683454017,139.0705335197,21,"completed",-5.68724,21.0,7,"C1=Cc2c3c(c4c(c2C1)=NCN=4)CC=C3","C1=Cc2c3c(c4nsnc4c2C1)CC=C3",{},"[#6H2r5:1]>>[S:1]",null,-0.4339556589],[0.2683315569,251.5569784902,21,"completed",-5.566168,21.0,7,"C1=NCc2c1c1c(c3c2=CCC=3)CN=C1","C1=c2c(c3sncc3c3cnsc23)=CC1",{},"[#6H2r5:1]>>[S:1]",null,-0.4120243797],[0.2683263744,136.2787751909,21,"completed",-5.324208,21.0,7,"C1=CC(=C2Sc3ccc4c(c3S2)=NCC=4)C=C1","C1=CC(=C2Sc3ccc4conc4c3S2)C=C1",{},"[#6H2r5:1]>>[O:1]",null,-0.2078553005],[0.2682313942,131.8339735771,21,"completed",-5.278852,21.0,4,"c1ccc(Nc2cc(-c3ccc[nH]3)cc(-c3ccc[nH]3)c2)cc1","c1ccc(Nc2cc(-c3ccc[nH]3)nc(-c3ccc[nH]3)c2)cc1",{},"[ch&r6:0]>>[nr6:0]",null,-0.1818085123],[0.2680295754,120.3413153711,21,"completed",-5.098256,21.0,9,"C1=CC(C=Cc2cc(C=CC3=CCC=C3)cc(C3=CSCS3)c2)=CC1","C1=CC(C=Cc2cc(C=CC3=CCC=C3)cc(C3=NSCS3)c2)=CC1",{},"[chr5,CH1r5:1]>>[n:1]",null,-0.1203475074],[0.2678894386,201.4965316083,21,"completed",-5.299736,21.0,21,"C(#CC1=C(C2=C(C#CC3=CC=CC3)CC=N2)N=CC1)C1=CC=CC1","C(#CC1=C(C2=C(C#CC3=CC=NC3)CC=N2)N=CC1)C1=CC=NC1",{},"[chr5,CH1r5:1]>>[n:1]",null,-0.245253221],[0.2678338484,166.2440624047,21,"completed",-5.153916,21.0,4,"C1=CCC(Nc2cc3c(cc2NC2=CC=CC2)=CCC=3)=C1","C1=CCC(Nc2cc3c(cc2NC2=CC=CC2)=NCN=3)=C1",{},"[chr5,CH1r5:1]>>[n:1]",null,-0.1704742985],[0.2678089352,194.0380625857,21,"completed",-5.553012,21.0,7,"C1=NCc2c3c(c4c(c21)=CCC=4)C=NC3","C1=c2c(c3cnsc3c3sncc23)=CC1",{},"[#6H2r5:1]>>[S:1]",null,-0.3717640476],[0.2676850636,219.0982406378,21,"completed",-4.828236,21.0,3,"C1=C(NC2=CCc3ccccc32)c2ccccc2C1","c1ccc2c(Nc3csc4ccccc34)csc2c1",{},"[#6H2r5:1]>>[S:1]",null,-0.2901608488],[0.2674495021,115.6791606814,21,"completed",-5.434792,21.0,3,"c1ccc(Nc2cc(Nc3ccccc3)cc(-c3ccccc3)c2)cc1","c1ccc(Nc2cc(Nc3ccccc3)nc(-c3ccccc3)n2)cc1",{},"[ch&r6:0]>>[nr6:0]",null,-0.2613496758],[0.2673927425,220.1217772831,21,"completed",-5.954592,21.0,19,"c1n[nH]c2cc3[nH]ncc3cc12","C1=NC=c2cc3c(cc21)=CN=C3",{},"[nr5:0]>>[ch&r5:0]",null,-0.6374276941],[0.2673803434,190.027666229,21,"completed",-5.240672,21.0,8,"C1=CC(=C2Sc3ccc4c(c3S2)C=CC4)C=C1","C1=CC(=C2Sc3ccc4c(c3S2)N=CC4)C=C1",{},"[chr5,CH1r5:1]>>[n:1]",null,-0.2140255443],[0.2673654589,481.5624573468,21,"completed",-6.270612,21.0,19,"C1=NC=c2cc3c(cc21)=CN=C3","C1=c2cc3c(cc2N=N1)=CN=N3",{},"[chr5,CH1r5:1]>>[n:1]",null,-0.9504553135],[0.2671386394,154.8370260827,21,"completed",-5.207644,21.0,20,"c1ccc(-c2cc(Nc3cccs3)cc(-c3ccccc3)c2)cc1","c1ccc(-c2cc(Nc3cncs3)cc(-c3ccccc3)c2)cc1",{},"[chr5,CH1r5:1]>>[n:1]",null,-0.1721982802],[0.3243612875,184.7164751122,22,"completed",-4.77046,22.0,22,"C1=CC(N(C2=CCC=N2)C2=CCC=N2)=CC1","C1=NC(N(C2=CCC=N2)c2ccsc2)=CC1",{},"[#6H2r5:1]>>[S:1]",null,-0.2955207537],[0.3114817355,159.2394640728,22,"completed",-4.77322,22.0,22,"C1=CC(N(C2=CCC=N2)C2=CCC=N2)=CC1","C1=NC(N(C2=CCC=N2)C2=CCC=N2)=CC1",{},"[chr5,CH1r5:1]>>[n:1]",null,-0.2787147995],[0.2946483398,252.5236178263,22,"completed",-4.978472,22.0,22,"C1=CC(N(C2=CCC=N2)C2=CCC=N2)=CC1","C1=CC(N(C2=CCC=N2)C2=CCC=N2)=NC1",{},"[chr5,CH1r5:1]>>[n:1]",null,-0.2664676611],[0.2921202478,169.256734799,22,"completed",-4.992732,22.0,22,"C1=CCC(N(C2=CCC=N2)C2=CCC=N2)=C1","C1=NCC(N(C2=CCC=N2)C2=CCC=N2)=C1",{},"[chr5,CH1r5:1]>>[n:1]",null,-0.1851647643],[0.288662465,213.4051890058,22,"completed",-4.81324,22.0,22,"C1=CCC(N(C2=CCC=N2)C2=CCC=N2)=C1","C1=NC(N(C2=CCC=N2)c2cccs2)=CC1",{},"[#6H2r5:1]>>[S:1]",null,-0.2929762969],[0.2780136912,331.5306473167,22,"completed",-4.636876,22.0,22,"C1=CCC(N(C2=CCC=N2)C2=CCC=N2)=C1","C1=NC(N(C2=CCC=N2)c2ccc[nH]2)=CC1",{},"[#6H2r5:1]>>[NH:1]",null,-0.463691332],[0.276247506,200.4098896456,22,"completed",-5.143888,22.0,7,"C1=c2c(c3cc[nH]c3c3[nH]ccc23)=CC1","C1=c2c(c3cn[nH]c3c3[nH]ncc23)=CC1",{},"[chr5,CH1r5:1]>>[n:1]",null,-0.2027509324],[0.2755913519,198.399643086,22,"completed",-4.943512,22.0,7,"C1=Cc2c3c(c4c(c2C1)=CCC=4)CC=C3","C1=Cc2c3c(c4c(c2C1)SCS4)CC=C3",{},"[CH,ch:0]1=[C,c:1][C,c:2]=[CH,ch:3][*:4]1>>[S:0]1[*:1]=,:[*:2][S:3][*:4]1",null,-0.2266313758],[0.2743749275,165.7421968568,22,"completed",-4.938084,22.0,22,"C1=CC(N(C2=CCC=N2)C2=CCC=N2)=CC1","C1=NCC=C1N(C1=CCC=N1)C1=CCC=N1",{},"[chr5,CH1r5:1]>>[n:1]",null,-0.2007901976],[0.2712574562,310.7082288927,22,"completed",-5.16146,22.0,7,"C1=NCc2c1c1c(c3c2=CCC=3)CN=C1","C1=c2c(c3[nH]ncc3c3cn[nH]c23)=CC1",{},"[#6H2r5:1]>>[NH:1]",null,-0.3136725936],[0.270910319,120.1907159988,22,"completed",-5.558624,22.0,4,"C1=CC(c2cc(Nc3ccccc3)cc(C3=CCC=C3)n2)=CC1","C1=CC(c2nc(Nc3ccccc3)nc(C3=CCC=C3)n2)=CC1",{},"[ch&r6:0]>>[nr6:0]",null,-0.3427979509],[0.2682220986,134.3707320736,22,"completed",-5.136804,22.0,7,"C1=Cc2c3c(c4c(c2C1)=CCC=4)CC=C3","C1=Cc2c3c(c4cocc4c2C1)CC=C3",{},"[#6H2r5:1]>>[O:1]",null,-0.1368181841],[0.2680973482,386.7072284415,22,"completed",-4.851512,22.0,18,"c1cc2[nH]cc3ccc4[nH]cc1c2c34","c1cc2[nH]nc3ccc4[nH]nc1c2c34",{},"[ch&r6:0]>>[nr6:0]",null,-0.4240261321],[0.2680973482,449.9529509405,22,"completed",-5.334236,22.0,7,"c1cc2c[nH]c3ccc4[nH]cc1c4c23","c1cc2n[nH]c3ccc4[nH]nc1c4c23",{},"[chr5,CH1r5:1]>>[n:1]",null,-0.4788969042],[0.2680973482,399.3714407893,22,"completed",-5.268364,22.0,7,"c1cc2c3c(ccc4c3c1CN=4)CN=2","c1cc2[nH]nc3ccc4[nH]nc1c4c32",{},"[#6H2r5:1]>>[NH:1]",null,-0.4163980086],[0.2677793525,129.49673863,22,"completed",-5.075992,22.0,7,"C1=Cc2c3c(c4c(c2C1)=CCC=4)CC=C3","C1=Cc2c3c(c4cscc4c2C1)CC=C3",{},"[#6H2r5:1]>>[S:1]",null,-0.1305826692],[0.2667320674,132.4414169665,22,"completed",-5.848884,22.0,13,"C1=Cc2c3c(c4c(c2=C1)=CCC=4)=CC=C3","C1=Nc2c3c(c4c(c2=C1)=CCC=4)=CC=N3",{},"[chr5,CH1r5:1]>>[n:1]",null,-0.5406903728],[0.266664961,288.2385592013,22,"completed",-5.82616,22.0,13,"C1=Cc2c3c(c4cscc4c2=C1)=CC=C3","C1=Nc2c3c(c4cscc4c2=C1)=CC=N3",{},"[chr5,CH1r5:1]>>[n:1]",null,-0.5843479754],[0.2657284727,238.6876791466,22,"completed",-4.988224,22.0,7,"C1=Cc2c(c3c(c4c2=CCC=4)C=CC3)C1","C1=Nc2c(c3c(c4c2=CCC=4)N=CC3)C1",{},"[chr5,CH1r5:1]>>[n:1]",null,-0.2511848055],[0.2648745316,221.7861051294,22,"completed",-5.54418,22.0,6,"C1=c2c3c(c4cocc4c2=CC1)=CCC=3","c1occ2c1c1cscc1c1cscc21",{},"[#6H2r5:1]>>[S:1]",null,-0.3819215285],[0.2646575459,105.5447743199,22,"completed",-5.233312,22.0,21,"C1=CC(c2cc(Nc3ccccc3)cc(Nc3ccccc3)c2)=NC1","C1=NCN=C1c1cc(Nc2ccccc2)cc(Nc2ccccc2)c1",{},"[chr5,CH1r5:1]>>[n:1]",null,-0.1408830123],[0.2644226088,171.2837901064,22,"completed",-4.771472,22.0,22,"C1=NC(N(C2=CCC=N2)c2ccccc2)=CC1","C1=CC(N(C2=CCC=N2)C2=CCC=N2)=CC1",{},"[c:0]1[ch:1][ch][c:3][c!r5:4][c!r5:5]1>>[c:0]1[CH2:1][c:3][c:4][c:5]1",null,-0.2867475435],[0.2643427283,182.9593169938,22,"completed",-5.448408,22.0,20,"C1=CCC(C=CC2=NCC(C3=CC(C=CC4=CC=CC4)=NC3)=C2)=C1","C1=CCC(C=Cc2cc(-c3cc(C=CC4=CC=CC4)ns3)sn2)=C1",{},"[#6H2r5:1]>>[S:1]",null,-0.3048840723],[0.2642804475,218.3764481474,22,"completed",-5.133768,22.0,7,"C1=Nc2c(c3c(c4c2=CCC=4)N=CC3)C1","C1=Nc2c(c3c(c4cscc24)N=CC3)C1",{},"[#6H2r5:1]>>[S:1]",null,-0.2196520185],[0.2642616615,169.9011667309,22,"completed",-5.210312,22.0,3,"C1=CC(Nc2cccc(NC3=CCC=C3)c2-c2ccccc2)=CC1","C1=NCC=C1Nc1cccc(NC2=CCN=C2)c1-c1ccccc1",{},"[chr5,CH1r5:1]>>[n:1]",null,-0.1866255281],[0.264126489,173.332611162,22,"completed",-5.489992,22.0,7,"C(=Cc1ccccc1)C1=CCC(C2=NC(C=Cc3ccccc3)=CC2)=N1","C(=Cc1csc(-c2nc(C=Cc3ccccc3)cs2)n1)c1ccccc1",{},"[#6H2r5:1]>>[S:1]",null,-0.3233730609],[0.2638948954,351.3902239368,22,"completed",-5.29302,22.0,3,"C1=CC(c2cccc(C3=CCC=C3)c2Nc2ccccc2)=CC1","C1=CC(c2ncnc(C3=CCC=C3)c2Nc2ccccc2)=CC1",{},"[ch&r6:0]>>[nr6:0]",null,-0.3764716224],[0.2633861296,138.8669289056,22,"completed",-4.967524,22.0,7,"C1=Cc2c(c3c(c4c2=CCC=4)C=CC3)C1","C1=Cc2c(c3c(c4c2SCS4)C=CC3)C1",{},"[CH,ch:0]1=[C,c:1][C,c:2]=[CH,ch:3][*:4]1>>[S:0]1[*:1]=,:[*:2][S:3][*:4]1",null,-0.1669834433],[0.2628218484,229.2696183816,22,"completed",-5.07222,22.0,21,"C1=Nc2c3c(c4c(c2=C1)=CCC=4)=CC=N3","C1=Nc2c3c(c4c(c2=C1)SCS4)=CC=N3",{},"[CH,ch:0]1=[C,c:1][C,c:2]=[CH,ch:3][*:4]1>>[S:0]1[*:1]=,:[*:2][S:3][*:4]1",null,-0.2300928179],[0.2628020541,186.441467338,22,"completed",-4.860712,22.0,3,"c1cc(Nc2ccsc2)cs1","c1ccc(N(c2ccsc2)c2ccsc2)cc1",{},"[r:1][NH!R:2][r:3]>>[r:1][N:2](-c1ccccc1)[r:3]",null,-0.2506336106],[0.2627183665,122.8031560217,22,"completed",-5.025392,22.0,4,"C1=CC(Nc2cc(-c3ccc[nH]3)cc(-c3ccc[nH]3)c2)=CC1","C1=NC(Nc2cc(-c3ccc[nH]3)cc(-c3ccc[nH]3)c2)=CC1",{},"[chr5,CH1r5:1]>>[n:1]",null,-0.1334470997],[0.2623757776,211.8940227996,22,"completed",-4.951608,22.0,22,"C1=CCC(N(C2=CCC=N2)C2=CCC=N2)=C1","C1=CN=C(N(C2=CCC=N2)C2=CCC=N2)C1",{},"[chr5,CH1r5:1]>>[n:1]",null,-0.235985101],[0.2622330192,198.6774687449,22,"completed",-4.979484,22.0,22,"C1=NC(N(C2=CCC=N2)c2ccccc2)=CC1","C1=NC(N(C2=CCC=N2)c2ccccn2)=CC1",{},"[ch&r6:0]>>[nr6:0]",null,-0.2158461226],[0.2621173947,162.5150640209,22,"completed",-4.751048,22.0,19,"c1ccc(-c2ccsc2Nc2sccc2-c2ccccc2)cc1","C1=CCC(c2ccsc2Nc2sccc2C2=CC=CC2)=C1",{},"[c:0]1[ch:1][ch][c:3][c!r5:4][c!r5:5]1>>[c:0]1[CH2:1][c:3][c:4][c:5]1",null,-0.2933891958],[0.2620722856,206.977183889,22,"completed",-5.1265,22.0,3,"c1cc(Nc2cccc3ncccc23)c2cccnc2c1","C1=C(NC2=CCc3ncccc32)c2cccnc2C1",{},"[c:0]1[ch:1][ch][c:3][c!r5:4][c!r5:5]1>>[c:0]1[CH2:1][c:3][c:4][c:5]1",null,-0.2078067784],[0.2619549329,234.7150861104,22,"completed",-4.860988,22.0,22,"C1=CCC(N(C2=CCC=N2)C2=CCC=N2)=C1","C1=NC=C(N(C2=CCC=N2)C2=CCC=N2)C1",{},"[chr5,CH1r5:1]>>[n:1]",null,-0.2882416909],[0.2613834645,172.999099746,22,"completed",-5.19596,22.0,4,"C1=CCC(c2c(NC3=CCC=C3)cccc2NC2=CCC=C2)=C1","C1=CCC(c2c(NC3=CCN=C3)cccc2NC2=CCN=C2)=C1",{},"[chr5,CH1r5:1]>>[n:1]",null,-0.1855822354],[0.2613649521,141.5439768691,22,"completed",-4.950412,22.0,4,"C1=CC(Nc2cc(NC3=CCC=C3)cc(-c3cccs3)c2)=CC1","C1=CC(Nc2cc(NC3=CCC=C3)cc(-c3nccs3)c2)=CC1",{},"[chr5,CH1r5:1]>>[n:1]",null,-0.1760659438],[0.2607538353,152.1579331278,22,"completed",-5.33488,22.0,3,"C1=CCC(c2ccccc2Nc2ccccc2C2=CC=CC2)=C1","C1=NCC(c2ccccc2Nc2ccccc2C2=CC=NC2)=C1",{},"[chr5,CH1r5:1]>>[n:1]",null,-0.2240193243],[0.2606431066,132.1782003164,22,"completed",-5.392748,22.0,3,"c1ccc2c(Nc3cccc4ccccc34)cccc2c1","c1cc(Nc2cccc3ccncc23)c2cnccc2c1",{},"[ch&r6:0]>>[nr6:0]",null,-0.2438539696],[0.2606107718,81.7648680823,22,"completed",-5.138092,22.0,3,"c1ccc(Nc2cc(Nc3ccccc3)cc(-c3ccccn3)c2)cc1","c1ccc(Nc2cc(Nc3ccccc3)cc(-c3ncccn3)c2)cc1",{},"[ch&r6:0]>>[nr6:0]",null,-0.0860028132],[0.2605883764,110.8781772435,22,"completed",-4.952436,22.0,3,"C1=CCC(Nc2ccc3ccc(NC4=CC=CC4)cc3c2)=C1","c1csc(Nc2ccc3ccc(Nc4cccs4)cc3c2)c1",{},"[#6H2r5:1]>>[S:1]",null,-0.1515380675],[0.2603056577,164.8273976112,22,"completed",-5.215004,22.0,11,"C1=C(c2ccccc2)CN=C1NC1=NCC(c2ccccc2)=C1","C1=CCC(C2=CC(NC3=NCC(C4=CC=CC4)=C3)=NC2)=C1",{},"[c:0]1[ch:1][ch][c:3][c!r5:4][c!r5:5]1>>[c:0]1[CH2:1][c:3][c:4][c:5]1",null,-0.1834360156],[0.2601331288,117.6282143011,22,"completed",-5.08924,22.0,11,"C1=c2cc3cc4nc[nH]c4cc3cc2=CC1","C1=c2nc3cc4nc[nH]c4cc3nc2=CC1",{},"[ch&r6:0]>>[nr6:0]",null,-0.1178691131],[0.2599707081,193.9178093299,22,"completed",-5.554944,22.0,6,"C1=c2c3c(c4cocc4c2=CC1)=CCC=3","C1=c2c(c3cocc3c3cocc23)=CC1",{},"[#6H2r5:1]>>[O:1]",null,-0.3728557334],[0.2598969804,247.941879956,22,"completed",-5.330004,22.0,10,"C(#CC1=CC(C2=CCC=N2)=CC1)C1=CC(C2=CCC=N2)=CC1","C(#CC1=CC(c2cocn2)=CC1)C1=CC(c2cocn2)=CC1",{},"[#6H2r5:1]>>[O:1]",null,-0.2956299671],[0.2598128035,223.1255680182,22,"completed",-4.259492,22.0,13,"C1=CC(C=CC2=CC(=C3C=CC(C=CC4=CCC=C4)=C3)C=C2)=CC1","C1=CC(C=CC2=CSC(=C3SC=C(C=CC4=CCC=C4)S3)S2)=CC1",{},"[CH,ch:0]1=[C,c:1][C,c:2]=[CH,ch:3][*:4]1>>[S:0]1[*:1]=,:[*:2][S:3][*:4]1",null,-0.6292434594],[0.2596527947,188.223857814,22,"completed",-4.86614,22.0,3,"C1=CC(c2ccccc2Nc2ccccc2C2=CCC=C2)=CC1","C1=NC(c2ccccc2Nc2ccccc2C2=CCC=N2)=CC1",{},"[chr5,CH1r5:1]>>[n:1]",null,-0.2494525315],[0.2596400502,278.3759433859,22,"completed",-4.967892,22.0,17,"C1=CC(NC2=CCC=C2NC2=NCC=C2)=NC1","C1=CC(=C2C=C(NC3=NCC=C3)C(NC3=NCC=C3)=C2)C=C1",{},"[r5:1][CH2r5:2][r5:3]>>[r5:1][C:2](=C1cccc1)[r5:3]",null,-0.293334114],[0.2596177319,166.2805578198,22,"completed",-5.572884,22.0,20,"C1=CCC(C=CC2=NCC(C3=CC(C=CC4=CC=CC4)=NC3)=C2)=C1","C1=CCC(C=CC2=NCC(C3=NC(C=CC4=CC=CC4)=NC3)=N2)=C1",{},"[chr5,CH1r5:1]>>[n:1]",null,-0.3704357837],[0.2626010665,271.2190314148,23,"completed",-5.367724,23.0,13,"C1=CC(C=CC2=CC(=C3C=CC(C=CC4=CCC=C4)=C3)C=C2)=CC1","C1=CC(C=CC2=NC(=C3C=CC(C=CC4=CCC=C4)=N3)C=C2)=CC1",{},"[chr5,CH1r5:1]>>[n:1]",null,-0.3296681236],[0.2619987967,147.4099608494,23,"completed",-5.40158,23.0,7,"C1=c2c(c3cc[nH]c3c3[nH]ccc23)=CC1","C1=Cc2c3c(c4c(c2=C1)=CCC=4)=CC=C3",{},"[nr5:0]>>[ch&r5:0]",null,-0.2574790085],[0.2618600713,171.2705210027,23,"completed",-4.967708,23.0,23,"C1=CCC(N(c2ccsc2)c2ccsc2)=C1","C1=NCC(N(c2ccsc2)c2ccsc2)=C1",{},"[chr5,CH1r5:1]>>[n:1]",null,-0.1947027639],[0.2610340821,189.2648836356,23,"completed",-4.750496,23.0,23,"C1=CC(N(c2ccsc2)c2ccsc2)=CC1","C1=NC(N(c2ccsc2)c2ccsc2)=CC1",{},"[chr5,CH1r5:1]>>[n:1]",null,-0.3093156781],[0.2604126407,109.8701003662,23,"completed",-5.276828,23.0,4,"C1=CC(c2cc(Nc3cccs3)cc(C3=CCC=C3)c2)=CC1","C1=CC(c2cc(Nc3ccns3)cc(C3=CCC=C3)c2)=CC1",{},"[chr5,CH1r5:1]>>[n:1]",null,-0.1655077893],[0.2596623644,203.3660950833,23,"completed",-5.035696,23.0,7,"C1=Cc2c(c3c(c4c2=CCC=4)C=CC3)C1","C1=c2c(c3ccsc3c3sccc23)=CC1",{},"[#6H2r5:1]>>[S:1]",null,-0.2082880717],[0.2587978787,129.855948109,23,"completed",-5.387596,23.0,4,"C1=CC(c2cc(Nc3ccco3)cc(C3=CCC=C3)c2)=CC1","C1=CC(c2cc(Nc3ccno3)cc(C3=CCC=C3)c2)=CC1",{},"[chr5,CH1r5:1]>>[n:1]",null,-0.2395645681],[0.2586160618,232.5879841721,23,"completed",-5.22954,23.0,7,"C1=Cc2c(c3c(c4c2=NCN=4)C=CC3)C1","C1=Cc2c(c3c(c4n[nH]nc24)C=CC3)C1",{},"[#6H2r5:1]>>[NH:1]",null,-0.2496390796],[0.2574136606,161.9482981992,23,"completed",-5.258428,23.0,7,"C1=NCc2c1c1c(c3c2=CCC=3)CN=C1","C1=NCc2c1c1c(c3c[nH]cc23)CN=C1",{},"[#6H2r5:1]>>[NH:1]",null,-0.1962803418],[0.2570185687,197.5035442537,23,"completed",-4.994664,23.0,22,"C1=CCC(Nc2cc(NC3=CC=CC3)nc(-c3ccccc3)n2)=C1","C1=CCC(Nc2cc(NC3=CC=CC3)nc(C3=CCC=C3)n2)=C1",{},"[c:0]1[ch:1][ch][c:3][c!r5:4][c!r5:5]1>>[c:0]1[CH2:1][c:3][c:4][c:5]1",null,-0.2108187129],[0.2566738691,268.9886733341,23,"completed",-5.5934,23.0,3,"C1=Cc2cccc(Nc3cccc4c3CC=C4)c2C1","C1=Cc2nccc(Nc3ccnc4c3CC=C4)c2C1",{},"[ch&r6:0]>>[nr6:0]",null,-0.4377696321],[0.2560945491,143.0991918074,23,"completed",-4.85418,23.0,4,"C1=CC(C2=CCC(NC3=CC(C4=CCC=C4)=CC3)=C2)=CC1","C1=CC(c2csc(Nc3cc(C4=CCC=C4)cs3)c2)=CC1",{},"[#6H2r5:1]>>[S:1]",null,-0.223800894],[0.2559505766,139.3258840424,23,"completed",-5.41998,23.0,9,"C1=CC(C=Cc2cc(C=CC3=CCC=C3)cc(-c3ccsc3)c2)=CC1","C1=CC(C=Cc2cc(-c3ccsc3)cc(C=CC3=CCC=C3)n2)=CC1",{},"[ch&r6:0]>>[nr6:0]",null,-0.2637829224],[0.2554697781,203.5166797387,23,"completed",-5.109572,23.0,6,"C1=c2c(c3c(c4c2=CCN=4)=NCC=3)=CC1","C1=c2c(c3c[nH]nc3c3n[nH]cc23)=CC1",{},"[#6H2r5:1]>>[NH:1]",null,-0.2036269488],[0.2554555921,181.9888409463,23,"completed",-5.167164,23.0,3,"C1=Cc2c(cccc2Nc2cccc3c2C=CC3)C1","c1cc(Nc2cccc3occc23)c2ccoc2c1",{},"[#6H2r5:1]>>[O:1]",null,-0.1879636392],[0.2553870505,131.3113332318,23,"completed",-5.445004,23.0,9,"C1=CCC(c2cc(C=CC3=CCC=C3)nc(C=CC3=CCC=C3)c2)=C1","C1=CC(C=Cc2cc(-c3ccco3)cc(C=CC3=CCC=C3)n2)=CC1",{},"[#6H2r5:1]>>[O:1]",null,-0.274893195],[0.2551501312,126.2094319363,23,"completed",-5.431572,23.0,3,"C1=CC(c2cc(Nc3ccccc3)cc(Nc3ccccc3)c2)=CC1","C1=CC(c2cc(Nc3ccncc3)cc(Nc3ccncc3)c2)=CC1",{},"[ch&r6:0]>>[nr6:0]",null,-0.2641957918],[0.255092702,119.6731451421,23,"completed",-5.392564,23.0,3,"C1=Cc2cc3c(cc2C1)CC=C3","c1cc2cc3ccsc3cc2s1",{},"[#6H2r5:1]>>[S:1]",null,-0.2371973267],[0.2545588137,90.5454295433,23,"completed",-5.309304,23.0,7,"C1=CC(=C2Sc3cnc4c(c3S2)=CCC=4)C=C1","C1=CC(=C2Sc3cnc4cscc4c3S2)C=C1",{},"[#6H2r5:1]>>[S:1]",null,-0.1722337812],[0.2540203876,255.7067250112,23,"completed",-5.023368,23.0,3,"C1=CC(=C2C=CC(Nc3ccccc3)=C2)C=C1Nc1ccccc1","C1=NC(=C2C=C(Nc3ccccc3)C=N2)C=C1Nc1ccccc1",{},"[chr5,CH1r5:1]>>[n:1]",null,-0.261272724],[0.2540100269,99.3467190463,23,"completed",-5.225584,23.0,7,"C1=CC(=C2Sc3ccc4cscc4c3S2)C=C1","C1=CC(=C2Sc3ncc4cscc4c3S2)C=C1",{},"[ch&r6:0]>>[nr6:0]",null,-0.1326564273],[0.2537993128,123.0353211117,23,"completed",-5.590548,23.0,21,"C1=CC(c2cc(NC3=NC=NC3)cc(C3=CCC=C3)c2)=CC1","C1=CC(c2cc(NC3=NN=NC3)cc(C3=CCC=C3)c2)=CC1",{},"[chr5,CH1r5:1]>>[n:1]",null,-0.3647601774],[0.2535943802,83.4018012365,23,"completed",-5.00874,23.0,8,"c1cc2cc3cc4cscc4cc3cc2s1","c1nc2cc3cc4cscc4cc3cc2s1",{},"[chr5,CH1r5:1]>>[n:1]",null,-0.1050560344],[0.253497763,177.6845243844,23,"completed",-5.228344,23.0,3,"C1=CCC(C=Cc2cccc(-c3cccc(C=CC4=CC=CC4)c3)c2)=C1","C(=Cc1ccc[nH]1)c1cccc(-c2cccc(C=Cc3ccc[nH]3)c2)c1",{},"[#6H2r5:1]>>[NH:1]",null,-0.1991059003],[0.2533110978,214.9708402689,23,"completed",-5.475548,23.0,20,"C1=CCC(c2csc(-c3cc(C4=CC=CC4)cs3)c2)=C1","C1=CN=C(c2csc(-c3cc(C4=NC=CC4)cs3)c2)C1",{},"[chr5,CH1r5:1]>>[n:1]",null,-0.3395883527],[0.2531099817,136.7263664188,23,"completed",-5.530104,23.0,21,"C1=CC(c2cc(Nc3ccon3)cc(C3=CCC=C3)c2)=CC1","C1=CC(c2cc(Nc3ccon3)cc(C3=CCC=C3)n2)=CC1",{},"[ch&r6:0]>>[nr6:0]",null,-0.3306643769],[0.2530414232,201.4102041634,23,"completed",-5.08234,23.0,22,"C1=NC=C(Nc2cc(-c3ccccc3)cc(-c3ccccc3)c2)C1","C1=NC=C(Nc2cc(-c3ccccn3)cc(-c3ccccn3)c2)C1",{},"[ch&r6:0]>>[nr6:0]",null,-0.2017892202],[0.2528812056,195.5382928683,23,"completed",-5.292008,23.0,11,"C(#Cc1scc2ccccc12)c1scc2ccccc12","C(#Cc1scc2ccncc12)c1scc2ccncc12",{},"[ch&r6:0]>>[nr6:0]",null,-0.2372763985],[0.2527567904,189.0578124122,23,"completed",-5.179216,23.0,3,"O=c1c2c(oc3c1=CCC=3)=CCC=2","O=c1c2c([nH]c3c1=CCC=3)=CCC=2",{},"[o:1]>>[nH:1]",null,-0.1970220597],[0.2526718215,85.3654155707,23,"completed",-5.138828,23.0,8,"c1cc2cc3cc4cocc4cc3cc2s1","c1occ2cc3cc4sncc4cc3cc12",{},"[chr5,CH1r5:1]>>[n:1]",null,-0.089587861],[0.2526173308,110.6748979871,23,"completed",-5.034316,23.0,4,"C1=CC(c2cc(Nc3ccsc3)cc(C3=CCC=C3)c2)=CC1","C1=CC(c2cc(Nc3cscn3)cc(C3=CCC=C3)c2)=CC1",{},"[chr5,CH1r5:1]>>[n:1]",null,-0.1198456636],[0.2525789614,142.0387190181,23,"completed",-4.981968,23.0,4,"C1=CCC(Nc2cccc(NC3=CC=CC3)c2C2=CCC=C2)=C1","C1=CC(c2c(Nc3ccco3)cccc2Nc2ccco2)=CC1",{},"[#6H2r5:1]>>[O:1]",null,-0.1643212058],[0.2525120032,113.6584096943,23,"completed",-5.722016,23.0,21,"C1=NCC(Nc2cc(-c3ccccc3)cc(-c3ccccc3)c2)=N1","c1ccc(-c2cc(NC3=NN=NC3)cc(-c3ccccc3)c2)cc1",{},"[chr5,CH1r5:1]>>[n:1]",null,-0.4500012746],[0.2525087958,141.0735254486,23,"completed",-5.34868,23.0,4,"C1=CC(c2cc(Nc3ccoc3)cc(C3=CCC=C3)c2)=CC1","C1=CC(c2cc(Nc3ccon3)cc(C3=CCC=C3)c2)=CC1",{},"[chr5,CH1r5:1]>>[n:1]",null,-0.2240629228],[0.2524594566,86.4698990553,23,"completed",-4.942776,23.0,7,"C1=c2cc3cc4ccccc4cc3cc2=NC1","c1ccc2cc3cc4n[nH]cc4cc3cc2c1",{},"[#6H2r5:1]>>[NH:1]",null,-0.1399626474],[0.2523142525,192.7039228531,23,"completed",-4.723632,23.0,23,"C1=CC(N(c2ccsc2)c2ccsc2)=CC1","c1cc(N(c2ccsc2)c2ccsc2)cs1",{},"[#6H2r5:1]>>[S:1]",null,-0.32641187],[0.2521796849,289.6462318169,23,"completed",-5.095864,23.0,7,"C1=CC(=C2C=c3cc4c(cc3=C2)SCS4)N=C1","C1=NC(=C2C=c3cc4c(cc3=C2)SCS4)N=C1",{},"[chr5,CH1r5:1]>>[n:1]",null,-0.2896607011],[0.2521223518,204.8561703651,23,"completed",-5.442244,23.0,11,"C(#CC1=c2cnccc2=CC1)C1=c2cnccc2=CC1","C(#CC1=c2cnncc2=CC1)C1=c2cnncc2=CC1",{},"[ch&r6:0]>>[nr6:0]",null,-0.3152145599],[0.2521007055,86.185840689,23,"completed",-5.182988,23.0,3,"c1ccc(Nc2ccc3ccc(Nc4ccccc4)cc3c2)cc1","c1ccc(Nc2ccc3ccc(Nc4ccccn4)cc3c2)nc1",{},"[ch&r6:0]>>[nr6:0]",null,-0.1039357163],[0.2520733143,101.6383862648,23,"completed",-5.211324,23.0,6,"C1=c2cc3cc4ccnnc4cc3cc2=CC1","c1cc2cc3cc4cocc4cc3cc2nn1",{},"[#6H2r5:1]>>[O:1]",null,-0.1280739931],[0.2517613466,281.6032535392,23,"completed",-5.490912,23.0,19,"C(=Cc1ccc2cc[nH]c2c1)c1ccc2cc[nH]c2c1","C(=Cc1ccc2cn[nH]c2c1)c1ccc2cn[nH]c2c1",{},"[chr5,CH1r5:1]>>[n:1]",null,-0.3926555314],[0.251755806,286.6836359645,23,"completed",-5.262108,23.0,19,"C(=Cc1ccc2cc[nH]c2c1)c1ccc2cc[nH]c2c1","C(=Cc1ccc2cc[nH]c2n1)c1ccc2cc[nH]c2n1",{},"[ch&r6:0]>>[nr6:0]",null,-0.3083248594],[0.2516439469,291.948296497,23,"completed",-5.418232,23.0,13,"C1=CC(C=CC2=NC(=C3C=CC(C=CC4=CCC=C4)=N3)C=C2)=CC1","C(=CC1=NC(=C2C=CC(C=CC3=CCC=N3)=N2)C=C1)C1=CCC=N1",{},"[chr5,CH1r5:1]>>[n:1]",null,-0.3672286681],[0.2516204394,183.5722246752,23,"completed",-4.999356,23.0,3,"C1=CC(Nc2cc3ccccc3cc2NC2=CCC=C2)=CC1","C1=NC(Nc2cc3ccccc3cc2NC2=CCC=N2)=CC1",{},"[chr5,CH1r5:1]>>[n:1]",null,-0.1966267451],[0.2516141444,147.6780170376,23,"completed",-5.221812,23.0,20,"C1=CCC(Nc2cc(C3=CC=NC3)cc(C3=CC=NC3)c2)=C1","C1=NCC(c2cc(Nc3cccs3)cc(C3=CC=NC3)c2)=C1",{},"[#6H2r5:1]>>[S:1]",null,-0.1705271144],[0.2513209643,163.5982121886,23,"completed",-5.210772,23.0,7,"C1=NCc2c3c(c4c(c21)=CCC=4)C=NC3","C1=NCc2c3c(c4c[nH]cc4c21)C=NC3",{},"[#6H2r5:1]>>[NH:1]",null,-0.181043886],[0.2513000609,191.9993019924,23,"completed",-5.297068,23.0,20,"C1=CC(=C2SC(C=Cc3ccccc3)=C(C=Cc3ccccc3)S2)N=C1","C(=Cc1ccccc1)C1=C(C=Cc2ccccc2)SC(=C2N=CC=N2)S1",{},"[chr5,CH1r5:1]>>[n:1]",null,-0.2364175804],[0.2510738778,222.1293200856,23,"completed",-5.329268,23.0,13,"C(#Cc1cc(-c2ccccc2)n[nH]1)c1cc(-c2ccccc2)n[nH]1","C(#Cc1cc(C2=CC=CC2)n[nH]1)c1cc(C2=CC=CC2)n[nH]1",{},"[c:0]1[ch:1][ch][c:3][c!r5:4][c!r5:5]1>>[c:0]1[CH2:1][c:3][c:4][c:5]1",null,-0.2740396041],[0.2510450283,142.0685665246,23,"completed",-5.615572,23.0,19,"C1=CC(C=Cc2cc(C=CC3=CCC=C3)cc(-c3cc[nH]n3)c2)=CC1","C(=Cc1cc(C=CC2=CCN=C2)cc(-c2cc[nH]n2)c1)C1=CCN=C1",{},"[chr5,CH1r5:1]>>[n:1]",null,-0.3878563862],[0.2509498014,171.6623090096,23,"completed",-5.1472,23.0,3,"C1=CCC(c2ccc(Nc3ccc(C4=CC=CC4)cc3)cc2)=C1","C1=CCC(c2ccc(Nc3ccc(C4=CC=CC4)cn3)nc2)=C1",{},"[ch&r6:0]>>[nr6:0]",null,-0.1748130142],[0.2838504418,212.7739394535,24,"completed",-5.642712,24.0,24,"O=c1c2sccc2oc2ccsc12","O=c1c2sccc2[nH]c2ccsc12",{},"[o:1]>>[nH:1]",null,-0.4354257039],[0.2732332987,173.9076441876,24,"completed",-5.302956,24.0,24,"C1=CC(N(C2=CCC=C2)C2=CC=NC2)=CC1","C1=NCC=C1N(C1=CCN=C1)C1=CC=NC1",{},"[chr5,CH1r5:1]>>[n:1]",null,-0.2245607408],[0.2725846133,140.2647267412,24,"completed",-4.721056,24.0,24,"C1=Cc2c3c(c4c(c2=C1)SCS4)=CC=C3","c1cc2c3cccc3c3sssc3c2c1",{},"[#6H2r5:1]>>[S:1]",null,-0.3000624695],[0.2689761198,638.2516814271,24,"completed",-5.013524,24.0,24,"C1=Cc2c3c(c4c(c2=C1)SCS4)=CC=C3","c1cc2c3cccc3c3s[nH]sc3c2c1",{},"[#6H2r5:1]>>[NH:1]",null,-0.6411158063],[0.2668749272,231.7501843006,24,"completed",-5.334512,24.0,24,"O=c1c2c([nH]c3c1=CCC=3)=CCC=2","O=c1c2cscc2[nH]c2cscc12",{},"[#6H2r5:1]>>[S:1]",null,-0.2840002257],[0.2556072252,263.1157093799,24,"completed",-5.589812,24.0,24,"O=c1c2ccsc2oc2sccc12","O=c1c2ccsc2[nH]c2sccc12",{},"[o:1]>>[nH:1]",null,-0.4321904861],[0.254633148,515.412645706,24,"completed",-5.244904,24.0,24,"C1=Cc2c3c(c4c(c2=C1)SCS4)=CC=C3","c1cc2c3cccc3c3sosc3c2c1",{},"[#6H2r5:1]>>[O:1]",null,-0.52529878],[0.2534238942,246.3248522953,24,"completed",-5.488612,24.0,3,"O=c1c2c(oc3c1C=CC3)CC=C2","O=c1c2c([nH]c3c1C=CC3)CC=C2",{},"[o:1]>>[nH:1]",null,-0.3669814481],[0.2501810836,184.3497143665,24,"completed",-5.665712,24.0,3,"O=c1c2c(oc3c1CC=C3)C=CC2","O=c1c2c([nH]c3c1CC=C3)C=CC2",{},"[o:1]>>[nH:1]",null,-0.4368060782],[0.2474323701,145.9345912834,24,"completed",-5.411516,24.0,3,"O=c1cc(Nc2ccccc2)oc(Nc2ccccc2)c1","O=c1cc(NC2=CCC=C2)oc(NC2=CCC=C2)c1",{},"[c:0]1[ch:1][ch][c:3][c!r5:4][c!r5:5]1>>[c:0]1[CH2:1][c:3][c:4][c:5]1",null,-0.2623882465],[0.2470970363,136.6829211349,24,"completed",-5.19044,24.0,4,"C1=CC(Nc2nc(C3=CCC=C3)cc(C3=CCC=C3)n2)=CC1","C1=CC(c2cc(C3=CCC=C3)nc(NC3=CCC=N3)n2)=CC1",{},"[chr5,CH1r5:1]>>[n:1]",null,-0.1506324128],[0.2462405117,193.5914257708,24,"completed",-5.326508,24.0,7,"C1=Cc2c(c3c(c4c2=CCC=4)C=CC3)C1","C1=NCc2c3c(c4c(c21)=CCC=4)C=NC3",{},"[chr5,CH1r5:1]>>[n:1]",null,-0.2502349265],[0.2457877027,263.6737862466,24,"completed",-5.232668,24.0,15,"C(#Cc1ccc(C#Cc2ccoc2)c2c1=CCC=2)c1ccoc1","C(#Cc1ccc(C#Cc2ccoc2)c2cocc12)c1ccoc1",{},"[#6H2r5:1]>>[O:1]",null,-0.2795500969],[0.2453327555,164.1842999804,24,"completed",-4.930264,24.0,4,"C1=CC(C2=CCC(NC3=CC(C4=CCC=C4)=CC3)=C2)=CC1","C1=NCC=C1C1=CCC(NC2=CC(C3=CCN=C3)=CC2)=C1",{},"[chr5,CH1r5:1]>>[n:1]",null,-0.2026660704],[0.2452969629,142.8206137527,24,"completed",-4.873776,24.0,3,"C1=Cc2cc3c(cc2C1)CC=C3","c1cc2cc3cc[nH]c3cc2[nH]1",{},"[#6H2r5:1]>>[NH:1]",null,-0.2132477522],[0.2449831662,238.3324883121,24,"completed",-5.470028,24.0,3,"C1=CC(C2=CCC=C2C2=CCC=C2)=CC1","C1=C(c2ccsc2)C(c2ccsc2)=CC1",{},"[#6H2r5:1]>>[S:1]",null,-0.3519851249],[0.2445478898,193.3932407055,24,"completed",-5.365884,24.0,7,"C1=Cc2c3c(c4c(c2C1)=CCC=4)CC=C3","C1=NCc2c1c1c(c3c2=CCC=3)CN=C1",{},"[chr5,CH1r5:1]>>[n:1]",null,-0.2684048309],[0.2443601605,507.1375223045,24,"completed",-5.250884,24.0,24,"C1=Cc2c3c(c4c(c2=C1)OCO4)=CC=C3","c1cc2c3cccc3c3osoc3c2c1",{},"[#6H2r5:1]>>[S:1]",null,-0.5180191091],[0.2442151858,177.7511596799,24,"completed",-5.371312,24.0,3,"O=c1cc(Nc2ccccc2)oc(Nc2ccccc2)c1","O=c1cc(NC2=CC=CC2)oc(NC2=CC=CC2)c1",{},"[c:0]1[ch:1][ch][c:3][c!r5:4][c!r5:5]1>>[c:0]1[CH2:1][c:3][c:4][c:5]1",null,-0.2601239578],[0.2442099544,211.4780116126,24,"completed",-5.21206,24.0,3,"C1=Cc2c(cccc2Nc2cccc3c2C=CC3)C1","C1=Cc2c(cncc2Nc2cncc3c2C=CC3)C1",{},"[ch&r6:0]>>[nr6:0]",null,-0.2255573026],[0.2440102635,199.0585432463,24,"completed",-5.339296,24.0,21,"C1=c2cnc(-c3cc4c(cn3)=CCC=4)cc2=CC1","C1=c2cc(-c3cc4c(nn3)=CCC=4)nnc2=CC1",{},"[ch&r6:0]>>[nr6:0]",null,-0.2601595005],[0.2437104509,147.3676548713,24,"completed",-5.373704,24.0,8,"O=c1occc2cc3cc4c[nH]cc4cc3cc12","O=c1oncc2cc3cc4c[nH]cc4cc3cc12",{},"[ch&r6:0]>>[nr6:0]",null,-0.2417126946],[0.2435737065,192.8111277233,24,"completed",-4.833572,24.0,4,"C1=CC(C2=CCC(NC3=CC(C4=CCC=C4)=CC3)=C2)=CC1","C1=C(NC2=CC(c3ccoc3)=CC2)CC=C1c1ccoc1",{},"[#6H2r5:1]>>[O:1]",null,-0.2682503155],[0.2434986734,220.9879285494,24,"completed",-4.829248,24.0,24,"C(#Cc1cc(C2=CC=CC2)c[nH]1)c1cc(C2=CC=CC2)c[nH]1","C(#Cc1cc(-c2ccc[nH]2)c[nH]1)c1cc(-c2ccc[nH]2)c[nH]1",{},"[#6H2r5:1]>>[NH:1]",null,-0.2911287015],[0.2432812836,139.172160976,24,"completed",-5.377844,24.0,3,"C(#Cc1ccccn1)c1cccc(-c2cccc(C#Cc3ccccn3)c2)c1","C(#Cc1ccccn1)C1=CCC(C2=CC(C#Cc3ccccn3)=CC2)=C1",{},"[c:0]1[ch:1][ch][c:3][c!r5:4][c!r5:5]1>>[c:0]1[CH2:1][c:3][c:4][c:5]1",null,-0.2391559359],[0.2432750836,247.0543137904,24,"completed",-4.989696,24.0,7,"C1=Cc2c3c(c4c(c2C1)SCS4)CC=C3","c1cc2c(o1)c1c(c3occc32)SCS1",{},"[#6H2r5:1]>>[O:1]",null,-0.2588390435],[0.2432264867,117.72297076,24,"completed",-5.187128,24.0,4,"C1=CCC(c2cc(NC3=CCC=N3)cc(C3=CC=CC3)c2)=C1","C1=NC=C(c2cc(NC3=CCC=N3)cc(C3=CN=CC3)c2)C1",{},"[chr5,CH1r5:1]>>[n:1]",null,-0.1325836685],[0.2429489931,542.7047259288,24,"completed",-5.137356,24.0,24,"C1=Cc2c3c(c4c(c2=C1)OCO4)=CC=C3","c1cc2c3cccc3c3o[nH]oc3c2c1",{},"[#6H2r5:1]>>[NH:1]",null,-0.5433343356],[0.2428667466,146.984695612,24,"completed",-5.50784,24.0,7,"C1=Cc2cc3cc4ccccc4cc3cc2C1","C1=Cc2cc3cc4c(cc3cc2C1)CC=C4",{},"[c:0]1[ch:1][ch][c:3][c!r5:4][c!r5:5]1>>[c:0]1[CH2:1][c:3][c:4][c:5]1",null,-0.321104187],[0.2428667466,224.7445719762,24,"completed",-5.453376,24.0,7,"C1=Cc2cc3cc4ccccc4cc3cc2C1","C1=Cc2cc3cc4c(cc3cc2C1)C=CC4",{},"[c:0]1[ch:1][ch][c:3][c!r5:4][c!r5:5]1>>[c:0]1[CH2:1][c:3][c:4][c:5]1",null,-0.3342135176],[0.2422469875,117.7373996109,24,"completed",-5.481436,24.0,3,"C(#Cc1ccccn1)c1cccc(-c2cccc(C#Cc3ccccn3)c2)c1","C(#Cc1ccccn1)C1=CC(C2=CCC(C#Cc3ccccn3)=C2)=CC1",{},"[c:0]1[ch:1][ch][c:3][c!r5:4][c!r5:5]1>>[c:0]1[CH2:1][c:3][c:4][c:5]1",null,-0.2918113639],[0.2421883457,102.8861181399,24,"completed",-4.97838,24.0,7,"C1=CC(=C2Sc3ccc4c(c3S2)=CCC=4)C=C1","C1=CC(=C2Sc3ccc4c[nH]cc4c3S2)C=C1",{},"[#6H2r5:1]>>[NH:1]",null,-0.1335415713],[0.2420557711,147.4545442958,24,"completed",-5.309212,24.0,3,"C1=CCC(C2=CC=CC2)=C1","C(#Cc1ccccc1)C1=CCC(C2=CC(C#Cc3ccccc3)=CC2)=C1",{},"[ch&r6,CH1&r5:1]>>[*:1](-C#C-c1ccccc1)",null,-0.2078219827],[0.2418103272,122.52660248,24,"completed",-5.168452,24.0,22,"C1=CC(C=Cc2cc(C=CC3=CCC=C3)cc(C3=NSCS3)c2)=CC1","C(=Cc1cc(C=Cc2ccccc2)cc(C2=NSCS2)c1)c1ccccc1",{},"[CH2:0]1[c,C:1]-,=,:[c,C:2]-,=,:[c,C:3]-,=,:[c,C:4]1>>[ch:0]1c[c:1][c:2][c:3][c:4]1",null,-0.1315627216],[0.2417627612,244.6825419692,24,"completed",-4.778004,24.0,20,"C1=C(C2=CC(c3ccc[nH]3)=CC2)CC=C1c1ccc[nH]1","c1c[nH]c(-c2c[nH]c(-c3cc(-c4ccc[nH]4)c[nH]3)c2)c1",{},"[#6H2r5:1]>>[NH:1]",null,-0.3326761851],[0.2416529137,125.3372985119,24,"completed",-5.182436,24.0,4,"C1=CCC(c2cc(NC3=CCC=N3)cc(C3=CC=CC3)c2)=C1","C1=CCC(c2cc(Nc3cocn3)cc(C3=CC=CC3)c2)=C1",{},"[#6H2r5:1]>>[O:1]",null,-0.1379830733],[0.2415217009,131.3137984338,24,"completed",-5.481252,24.0,11,"C1=Nc2cc3nc4c(nc3cc2C1)=CCC=4","C1=c2nc3cc4c(cc3nc2=CC1)N=NC4",{},"[chr5,CH1r5:1]>>[n:1]",null,-0.2974328942],[0.2412638086,105.1604733823,24,"completed",-5.077924,24.0,20,"c1ccc(Nc2cc(Nc3ccccc3)cc(-c3cc[nH]c3)c2)cc1","c1ccc(Nc2cc(Nc3ccccc3)cc(-c3cn[nH]c3)c2)cc1",{},"[chr5,CH1r5:1]>>[n:1]",null,-0.1062898234],[0.2412529188,158.9810776099,24,"completed",-5.422832,24.0,24,"C1=CC(C=Cc2cc(-c3ccc[nH]3)cc(C=CC3=CCC=C3)n2)=CC1","C(=Cc1cc(-c2ccc[nH]2)cc(C=Cc2ccsc2)n1)c1ccsc1",{},"[#6H2r5:1]>>[S:1]",null,-0.2763024215],[0.2412448528,132.5765583456,24,"completed",-5.227516,24.0,4,"C1=CCC(Nc2cc(-c3cccs3)cc(-c3cccs3)c2)=C1","C1=NCC(Nc2cc(-c3cccs3)cc(-c3cccs3)c2)=C1",{},"[chr5,CH1r5:1]>>[n:1]",null,-0.1598252347],[0.2412363961,109.4682847639,24,"completed",-5.268088,24.0,22,"c1ccc(Nc2cc(Nc3ccccc3)cc(-c3ccoc3)c2)cc1","c1ccc(Nc2cc(Nc3ccccc3)cc(-c3cnoc3)c2)cc1",{},"[chr5,CH1r5:1]>>[n:1]",null,-0.1607095438],[0.2410322179,105.6742556249,24,"completed",-5.052624,24.0,7,"C1=CC(=C2Sc3ccc4c[nH]cc4c3S2)C=C1","C1=CC(=C2Sc3ncc4c[nH]cc4c3S2)C=C1",{},"[ch&r6:0]>>[nr6:0]",null,-0.110755795],[0.2410242706,93.6600368784,24,"completed",-5.155112,24.0,7,"C1=CC(=C2Sc3cnc4c(c3S2)=CCC=4)C=C1","C1=CC(=C2Sc3cnc4c[nH]cc4c3S2)C=C1",{},"[#6H2r5:1]>>[NH:1]",null,-0.1012941038],[0.2407696998,169.6823374287,24,"completed",-5.383456,24.0,7,"O=c1c2c([nH]c3ccccc13)SC(=C1C=CC=C1)S2","O=c1c2c([nH]c3c1SC(=C1C=CC=C1)S3)CC=C2",{},"[c:0]1[ch:1][ch][c:3][c!r5:4][c!r5:5]1>>[c:0]1[CH2:1][c:3][c:4][c:5]1",null,-0.2610790581],[0.2407449912,122.4124432038,24,"completed",-5.224664,24.0,20,"c1ccc(-c2cc(Nc3nccs3)cc(-c3ccccc3)c2)cc1","C1=CCC(c2cc(Nc3nccs3)cc(C3=CC=CC3)c2)=C1",{},"[c:0]1[ch:1][ch][c:3][c!r5:4][c!r5:5]1>>[c:0]1[CH2:1][c:3][c:4][c:5]1",null,-0.1503328027],[0.2407305903,123.1604754956,24,"completed",-5.57316,24.0,24,"C1=CC(C=Cc2cc(-c3ccc[nH]3)cc(C=CC3=CCC=C3)n2)=CC1","C1=CC(C=Cc2nc(C=CC3=CCC=C3)nc(-c3ccc[nH]3)n2)=CC1",{},"[ch&r6:0]>>[nr6:0]",null,-0.3533693417],[0.2407052744,154.3984930428,24,"completed",-4.974056,24.0,4,"C1=CC(Nc2cc(NC3=CCC=C3)cc(C3=CCC=C3)c2)=CC1","C1=CC(c2cc(Nc3ccoc3)cc(Nc3ccoc3)c2)=CC1",{},"[#6H2r5:1]>>[O:1]",null,-0.1777954479],[0.2406497777,131.3902086437,24,"completed",-5.251896,24.0,8,"C1=CC(=C2Sc3ccc4cc[nH]c4c3S2)C=C1","C1=CC(=C2Sc3ccc4nc[nH]c4c3S2)C=C1",{},"[chr5,CH1r5:1]>>[n:1]",null,-0.169023254],[0.240578711,141.6643772966,24,"completed",-5.3542,24.0,3,"C1=CCC(c2cc(C=Cc3ccccc3)cc(C3=CC=CC3)c2)=C1","C1=CCC(C=Cc2cc(C3=CC=CC3)cc(C3=CC=CC3)c2)=C1",{},"[c:0]1[ch:1][ch][c:3][c!r5:4][c!r5:5]1>>[c:0]1[CH2:1][c:3][c:4][c:5]1",null,-0.2274454647],[0.2403784053,174.5315270919,24,"completed",-5.019596,24.0,3,"C1=CCC(C=Cc2cc3ccccc3cc2C=CC2=CC=CC2)=C1","C1=CCC(C=Cc2cc3c(cc2C=CC2=CC=CC2)=CCC=3)=C1",{},"[c:0]1[ch:1][ch][c:3][c!r5:4][c!r5:5]1>>[c:0]1[CH2:1][c:3][c:4][c:5]1",null,-0.1833821352],[0.2852661529,100.7206824295,25,"completed",-5.613824,25.0,25,"C1=NCc2cc3cc4c(cc3cc21)CN=C4","c1nsc2cc3cc4cnsc4cc3cc12",{},"[#6H2r5:1]>>[S:1]",null,-0.3735131274],[0.2852661529,103.9760617059,25,"completed",-5.623668,25.0,25,"C1=NCc2cc3cc4c(cc3cc21)C=NC4","c1nsc2cc3cc4sncc4cc3cc12",{},"[#6H2r5:1]>>[S:1]",null,-0.381028643],[0.2841322033,571.9949570427,25,"completed",-5.712356,25.0,25,"C1=Cc2nc3cc4c(nc3cc2C1)C=CC4","C1=Nc2nc3cc4c(nc3cc2C1)N=CC4",{},"[chr5,CH1r5:1]>>[n:1]",null,-0.7147855395],[0.2725926067,135.1944499173,25,"completed",-5.589168,25.0,25,"C(#Cc1ccccn1)C1=CC(C2=CCC(C#Cc3ccccn3)=C2)=CC1","C(#Cc1ncccn1)C1=CC(C2=CCC(C#Cc3ncccn3)=C2)=CC1",{},"[ch&r6:0]>>[nr6:0]",null,-0.3681403972],[0.2725221283,139.9721943401,25,"completed",-5.249688,25.0,25,"C1=CCC(C=Cc2cc3c[nH]cc3cc2C=CC2=CC=CC2)=C1","C(=Cc1cc2c[nH]cc2cc1C=CC1=CC=NC1)C1=CC=NC1",{},"[chr5,CH1r5:1]>>[n:1]",null,-0.1748467869],[0.2705831479,193.6667298178,25,"completed",-5.351072,25.0,25,"C1=CCC(C=Cc2cc3cscc3cc2C=CC2=CC=CC2)=C1","C1=CCC(C=Cc2nc3cscc3nc2C=CC2=CC=CC2)=C1",{},"[ch&r6:0]>>[nr6:0]",null,-0.2615243877],[0.2702596268,319.8791081722,25,"completed",-5.152444,25.0,25,"O=c1c2c([nH]c3c1C=CC3)CC=C2","O=c1c2cc[nH]c2[nH]c2[nH]ccc12",{},"[#6H2r5:1]>>[NH:1]",null,-0.3219787674],[0.2690722582,159.1458752504,25,"completed",-5.466808,25.0,25,"C(#Cc1ccccn1)C1=CCC(C2=CC(C#Cc3ccccn3)=CC2)=C1","C(#Cc1ncccn1)C1=CCC(C2=CC(C#Cc3ncccn3)=CC2)=C1",{},"[ch&r6:0]>>[nr6:0]",null,-0.3020860522],[0.2643901116,189.0446348071,25,"completed",-5.265144,25.0,25,"C1=CCC(C=Cc2cc3c(cc2C=CC2=CC=CC2)SCS3)=C1","C(=Cc1cc2c(cc1C=CC1=CC=NC1)SCS2)C1=CC=NC1",{},"[chr5,CH1r5:1]>>[n:1]",null,-0.2215883998],[0.2641257995,262.3594041241,25,"completed",-5.179492,25.0,25,"O=c1c2c([nH]c3c1CC=C3)C=CC2","O=c1c2[nH]ccc2[nH]c2cc[nH]c12",{},"[#6H2r5:1]>>[NH:1]",null,-0.2681953694],[0.263452705,460.7691992937,25,"completed",-5.731124,25.0,25,"C1=Cc2nc3nc4c(cc3cc2C1)CC=C4","C1=Nc2nc3nc4c(cc3cc2C1)CC=N4",{},"[chr5,CH1r5:1]>>[n:1]",null,-0.6383446026],[0.2619226185,119.5385158688,25,"completed",-5.131284,25.0,25,"C1=Nc2cc3cc4c(cc3cc2C1)CC=N4","c1nc2cc3cc4nc[nH]c4cc3cc2[nH]1",{},"[#6H2r5:1]>>[NH:1]",null,-0.1215278331],[0.2619226185,129.2802726137,25,"completed",-5.12788,25.0,25,"c1cc2cc3cc4[nH]ccc4cc3cc2[nH]1","c1nc2cc3cc4[nH]cnc4cc3cc2[nH]1",{},"[chr5,CH1r5:1]>>[n:1]",null,-0.130745031],[0.2606627256,163.0253272556,25,"completed",-5.061456,25.0,25,"C(=Cc1cc(C=Cc2ccccc2)cc(C2=NSOS2)c1)c1ccccc1","C1=CCC(C=Cc2cc(C=CC3=CC=CC3)cc(C3=NSOS3)c2)=C1",{},"[c:0]1[ch:1][ch][c:3][c!r5:4][c!r5:5]1>>[c:0]1[CH2:1][c:3][c:4][c:5]1",null,-0.1652429148],[0.2599723333,202.2070474301,25,"completed",-5.42964,25.0,25,"C1=CCC(C=Cc2cc3cocc3cc2C=CC2=CC=CC2)=C1","C1=CCC(C=Cc2nc3cocc3nc2C=CC2=CC=CC2)=C1",{},"[ch&r6:0]>>[nr6:0]",null,-0.3068099241],[0.2571066229,145.095399386,25,"completed",-5.46138,25.0,25,"C1=CCC(C=Cc2cc3cscc3cc2C=CC2=CC=CC2)=C1","C(=Cc1cc2cscc2cc1C=CC1=CC=NC1)C1=CC=NC1",{},"[chr5,CH1r5:1]>>[n:1]",null,-0.2916238538],[0.2557435893,146.6053361285,25,"completed",-5.269284,25.0,25,"C1=CCC(c2cc(C=Cc3cccs3)cc(C3=CC=CC3)c2)=C1","C(=Cc1cccs1)c1cc(-c2ccc[nH]2)cc(-c2ccc[nH]2)c1",{},"[#6H2r5:1]>>[NH:1]",null,-0.1885075335],[0.2539745868,182.1249364634,25,"completed",-5.347208,25.0,25,"C1=CCC(C=Cc2cc3cscc3cc2C=CC2=CC=CC2)=C1","C1=CN=C(C=Cc2cc3cscc3cc2C=CC2=NC=CC2)C1",{},"[chr5,CH1r5:1]>>[n:1]",null,-0.2512255404],[0.2532274828,166.9849842789,25,"completed",-5.44804,25.0,25,"C1=CCC(C=Cc2cc(-c3cccs3)cc(-c3cccs3)c2)=C1","C1=CCC(C=Cc2cc(-c3nccs3)cc(-c3nccs3)c2)=C1",{},"[chr5,CH1r5:1]>>[n:1]",null,-0.2953617906],[0.2518440404,172.8191649725,25,"completed",-5.450984,25.0,25,"C1=Cc2cc3cc4c(cc3cc2C1)CC=C4","c1cc2cc3cc4ccoc4cc3cc2o1",{},"[#6H2r5:1]>>[O:1]",null,-0.3003821736],[0.2518440404,207.2919886598,25,"completed",-5.444636,25.0,25,"C1=Cc2cc3cc4c(cc3cc2C1)C=CC4","c1cc2cc3cc4occc4cc3cc2o1",{},"[#6H2r5:1]>>[O:1]",null,-0.318071085],[0.2507428892,173.5071655694,25,"completed",-5.39882,25.0,25,"C1=CCC(C=Cc2cc(C3=NC=CC3)cc(C3=NC=CC3)c2)=C1","C1=CCC(C=Cc2cc(-c3ncc[nH]3)cc(-c3ncc[nH]3)c2)=C1",{},"[#6H2r5:1]>>[NH:1]",null,-0.2717692013],[0.2505747018,156.2957352567,25,"completed",-5.2921,25.0,25,"C1=CCC(C=Cc2cc(C3=CC=CC3)nc(C3=CC=CC3)c2)=C1","C1=CCC(C=Cc2cc(-c3ccc[nH]3)nc(-c3ccc[nH]3)c2)=C1",{},"[#6H2r5:1]>>[NH:1]",null,-0.2061808375],[0.2495129064,574.8325878618,25,"completed",-5.687976,25.0,25,"C1=Cc2cc3nc4c(cc3nc2C1)C=CC4","C1=Nc2cc3nc4c(cc3nc2C1)N=CC4",{},"[chr5,CH1r5:1]>>[n:1]",null,-0.7069888504],[0.2493516858,89.734128229,25,"completed",-5.172408,25.0,25,"C1=Cc2nc3nc4c(cc3cc2C1)CC=C4","c1cc2nc3nc4cc[nH]c4cc3cc2[nH]1",{},"[#6H2r5:1]>>[NH:1]",null,-0.1030594189],[0.2474213401,184.7474355283,25,"completed",-5.3266,25.0,25,"C1=CCC(C=Cc2cc3cscc3cc2C=CC2=CC=CC2)=C1","C(=Cc1cc2cscc2cc1C=CC1=CN=CC1)C1=CN=CC1",{},"[chr5,CH1r5:1]>>[n:1]",null,-0.243499321],[0.2456507522,147.7839301803,25,"completed",-5.271492,25.0,25,"C1=CCC(c2cc(C=Cc3ccco3)cc(C3=CC=CC3)c2)=C1","C(=Cc1ccco1)c1cc(-c2ccc[nH]2)cc(-c2ccc[nH]2)c1",{},"[#6H2r5:1]>>[NH:1]",null,-0.190396292],[0.2452040585,149.9287590198,25,"completed",-4.64672,25.0,25,"C(=Cc1cc(C=Cc2ccccc2)cc(C2=NSSS2)c1)c1ccccc1","C1=CCC(C=Cc2cc(C=CC3=CC=CC3)cc(C3=NSSS3)c2)=C1",{},"[c:0]1[ch:1][ch][c:3][c!r5:4][c!r5:5]1>>[c:0]1[CH2:1][c:3][c:4][c:5]1",null,-0.3509350145],[0.2445151229,197.8052939705,25,"completed",-5.388516,25.0,25,"C1=CCC(C=Cc2nc3c(nc2C=CC2=CC=CC2)=CCC=3)=C1","C1=CN=C(C=Cc2nc3c(nc2C=CC2=NC=CC2)=CCC=3)C1",{},"[chr5,CH1r5:1]>>[n:1]",null,-0.2826928733],[0.2440241674,164.4445823282,25,"completed",-5.481804,25.0,25,"C1=CCC(C=Cc2cc(C3=CN=CC3)cc(C3=CN=CC3)c2)=C1","C1=CCC(C=Cc2cc(-c3cnc[nH]3)cc(-c3cnc[nH]3)c2)=C1",{},"[#6H2r5:1]>>[NH:1]",null,-0.3138015693],[0.2439398129,138.7564130821,25,"completed",-5.370024,25.0,25,"C1=CCC(c2cc(C=CC3=CC=NC3)cc(C3=CC=CC3)c2)=C1","C(=Cc1cc(-c2ccc[nH]2)cc(-c2ccc[nH]2)c1)C1=CC=NC1",{},"[#6H2r5:1]>>[NH:1]",null,-0.2344796214],[0.2430540847,144.5784850868,25,"completed",-5.450432,25.0,25,"C1=CCC(C=Cc2cc(-c3cccs3)cc(-c3cccs3)c2)=C1","C(=Cc1cccs1)c1cc(-c2cccs2)cc(-c2cccs2)c1",{},"[#6H2r5:1]>>[S:1]",null,-0.2847388379],[0.2430282119,108.1009088824,25,"completed",-5.194948,25.0,25,"C1=Cc2cc3cc4c(cc3cc2C1)C=CC4","c1cc2cc3cc4sccc4cc3cc2s1",{},"[#6H2r5:1]>>[S:1]",null,-0.1268984501],[0.2430282119,96.7953487008,25,"completed",-5.19642,25.0,25,"C1=Cc2cc3cc4c(cc3cc2C1)CC=C4","c1cc2cc3cc4ccsc4cc3cc2s1",{},"[#6H2r5:1]>>[S:1]",null,-0.1180033032],[0.242906911,194.2922693824,25,"completed",-5.171396,25.0,25,"C1=CCC(C=Cc2cc3c[nH]cc3cc2C=CC2=CC=CC2)=C1","C1=CCC(C=Cc2nc3c[nH]cc3nc2C=CC2=CC=CC2)=C1",{},"[ch&r6:0]>>[nr6:0]",null,-0.2006170642],[0.2426022859,218.4428465046,25,"completed",-5.037904,25.0,25,"C1=CCC(C=Cc2cc3c(cc2C=CC2=CC=CC2)SCS3)=C1","C1=CCC(C=Cc2nc3c(nc2C=CC2=CC=CC2)SCS3)=C1",{},"[ch&r6:0]>>[nr6:0]",null,-0.2227255591],[0.242495774,270.3733529073,25,"completed",-5.35788,25.0,25,"C1=CCC(C=Cc2nc3c(nc2C=CC2=CC=CC2)=CCC=3)=C1","C(=Cc1nc2c(nc1C=CC1=CN=CC1)=CCC=2)C1=CN=CC1",{},"[chr5,CH1r5:1]>>[n:1]",null,-0.3250965645],[0.2422766415,211.0029022334,25,"completed",-5.167716,25.0,25,"C1=CCC(C=Cc2cc3c(cc2C=CC2=CC=CC2)SCS3)=C1","C1=CN=C(C=Cc2cc3c(cc2C=CC2=NC=CC2)SCS3)C1",{},"[chr5,CH1r5:1]>>[n:1]",null,-0.2162616436],[0.2421889037,158.3959511368,25,"completed",-5.435252,25.0,25,"C1=CCC(C=Cc2nc(C3=CC=CC3)cc(C3=CC=CC3)n2)=C1","C1=CCC(C=Cc2nc(-c3ccc[nH]3)cc(-c3ccc[nH]3)n2)=C1",{},"[#6H2r5:1]>>[NH:1]",null,-0.2831294581],[0.24193943,303.9752256826,25,"completed",-4.813884,25.0,24,"O=c1c2c([nH]c3c1=CCC=3)=CCC=2","O=c1c2c[nH]cc2[nH]c2c[nH]cc12",{},"[#6H2r5:1]>>[NH:1]",null,-0.3640240334],[0.2391195974,184.3271536479,25,"completed",-5.19136,25.0,17,"C1=CCC(C=Cc2cc(-c3csc(C=CC4=CC=CC4)c3)cs2)=C1","C(=Cc1cc(-c2csc(C=Cc3cccs3)c2)cs1)c1cccs1",{},"[#6H2r5:1]>>[S:1]",null,-0.195106017],[0.2386359647,190.8938106689,25,"completed",-5.4025,25.0,25,"C1=CCC(C=Cc2cc3cocc3cc2C=CC2=CC=CC2)=C1","C1=CN=C(C=Cc2cc3cocc3cc2C=CC2=NC=CC2)C1",{},"[chr5,CH1r5:1]>>[n:1]",null,-0.2850938608],[0.23844986,415.790035472,25,"completed",-5.415012,25.0,3,"O=c1c2c(oc3c1=CCC=3)=CCC=2","O=c1c2c[nH]cc2oc2c[nH]cc12",{},"[#6H2r5:1]>>[NH:1]",null,-0.4706435042],[0.2383197866,209.551907003,25,"completed",-4.766596,25.0,3,"C1=CC(c2cc3ccccc3cc2C2=CCC=C2)=CC1","C1=C(c2cc3ccccc3cc2C2=CSCS2)SCS1",{},"[CH,ch:0]1=[C,c:1][C,c:2]=[CH,ch:3][*:4]1>>[S:0]1[*:1]=,:[*:2][S:3][*:4]1",null,-0.313655118],[0.2375913096,179.6424049781,25,"completed",-5.09246,25.0,25,"c1cc(C2=C(c3ccsc3)SCS2)cs1","C1=CC(=C2SC(c3ccsc3)=C(c3ccsc3)S2)C=C1",{},"[r5:1][CH2r5:2][r5:3]>>[r5:1][C:2](=C1cccc1)[r5:3]",null,-0.1797199236],[0.237493055,252.938155943,25,"completed",-5.16606,25.0,15,"C(#Cc1ccccc1-c1cscn1)c1ccccc1-c1cscn1","C(#CC1=C(c2cscn2)CC=C1)C1=C(c2cscn2)CC=C1",{},"[c:0]1[ch:1][ch][c:3][c!r5:4][c!r5:5]1>>[c:0]1[CH2:1][c:3][c:4][c:5]1",null,-0.2571303819],[0.2373482442,141.3600994033,25,"completed",-4.982612,25.0,4,"C1=CCC(c2cc(NC3=CCC=C3)nc(NC3=CCC=C3)c2)=C1","C1=CC(Nc2cc(C3=CC=NC3)cc(NC3=CCC=C3)n2)=CC1",{},"[chr5,CH1r5:1]>>[n:1]",null,-0.1635079495],[0.237144226,103.3332458329,25,"completed",-5.255944,25.0,3,"C1=CCC(c2c(Nc3ccccc3)cccc2Nc2ccccc2)=C1","C1=NCC(c2c(Nc3ccccc3)cccc2Nc2ccccc2)=C1",{},"[chr5,CH1r5:1]>>[n:1]",null,-0.1503124744],[0.237055337,143.5941452466,25,"completed",-5.535072,25.0,25,"C1=CCC(C=Cc2cc(-c3cccs3)cc(-c3cccs3)c2)=C1","C1=CCC(C=Cc2cc(-c3cccs3)nc(-c3cccs3)c2)=C1",{},"[ch&r6:0]>>[nr6:0]",null,-0.336704952],[0.2369716934,148.9091392222,25,"completed",-5.473984,25.0,25,"C1=CCC(c2cc(C=Cc3ccco3)cc(C3=CC=CC3)c2)=C1","C(=Cc1ccco1)c1cc(-c2ccco2)cc(-c2ccco2)c1",{},"[#6H2r5:1]>>[O:1]",null,-0.3011765388],[0.3026720197,134.1094854866,26,"completed",-5.183908,26.0,26,"C1=CC(=C2SC(C3=CCC=C3)=C(C3=CCC=C3)S2)C=C1","C1=CC(=C2SC(C3=NCC=C3)=C(C3=NCC=C3)S2)C=C1",{},"[chr5,CH1r5:1]>>[n:1]",null,-0.1464077348],[0.286440347,255.0186369403,26,"completed",-5.174616,26.0,26,"C(#CC1=C(C2=CCC=N2)CC=C1)C1=C(C2=CCC=N2)CC=C1","C(#Cc1ccsc1C1=CCC=N1)c1ccsc1C1=CCC=N1",{},"[#6H2r5:1]>>[S:1]",null,-0.2603125111],[0.2847197792,219.4000072032,26,"completed",-5.3151,26.0,26,"C(#CC1=C(C2=CCC=N2)CC=C1)C1=C(C2=CCC=N2)CC=C1","C(#CC1=C(C2=CCC=N2)CN=C1)C1=C(C2=CCC=N2)CN=C1",{},"[chr5,CH1r5:1]>>[n:1]",null,-0.2660971403],[0.2766404986,283.6096771178,26,"completed",-5.1633,26.0,26,"C(#CC1=C(c2ccsc2)CC=C1)C1=C(c2ccsc2)CC=C1","C(#Cc1ccsc1-c1ccsc1)c1ccsc1-c1ccsc1",{},"[#6H2r5:1]>>[S:1]",null,-0.2870502135],[0.2688789039,293.6853785526,26,"completed",-5.395048,26.0,26,"C(#CC1=C(c2ccsc2)CC=C1)C1=C(c2ccsc2)CC=C1","C(#CC1=C(c2ccsc2)CN=C1)C1=C(c2ccsc2)CN=C1",{},"[chr5,CH1r5:1]>>[n:1]",null,-0.3590365295],[0.2677469978,139.1884545796,26,"completed",-5.258244,26.0,26,"C1=CC(=C2SC(C3=CCC=C3)=C(C3=CCC=C3)S2)C=C1","C1=CC(=C2SC(C3=CCN=C3)=C(C3=CCN=C3)S2)C=C1",{},"[chr5,CH1r5:1]>>[n:1]",null,-0.1778864695],[0.2614435867,173.4070303584,26,"completed",-5.060352,26.0,26,"C1=CC(=C2SC(C3=CCC=C3)=C(C3=CCC=C3)S2)C=C1","C1=CC(=C2SC(C3=CCC=N3)=C(C3=CCC=N3)S2)C=C1",{},"[chr5,CH1r5:1]>>[n:1]",null,-0.175613953],[0.260132287,135.6965224529,26,"completed",-5.068356,26.0,26,"C1=CC(=C2SC(c3ccsc3)=C(c3ccsc3)S2)C=C1","C1=CC(=C2SC(C3=CCC=C3)=C(C3=CCC=C3)S2)C=C1",{},"[n,c:0]1[n,ch:1][s,S:2][n,c:3][n,c:4]1>>[*:0]1=[*:1][CH2:2][*:3]=[*:4]1",null,-0.1374925603],[0.252248332,229.3298305114,26,"completed",-5.083444,26.0,26,"C(#CC1=C(C2=CCC=N2)CC=C1)C1=C(C2=CCC=N2)CC=C1","C(#CC1=C(C2=CCC=N2)CC=N1)C1=C(C2=CCC=N2)CC=N1",{},"[chr5,CH1r5:1]>>[n:1]",null,-0.2296224743],[0.2518764632,271.7778046098,26,"completed",-5.09338,26.0,26,"C(#CC1=C(c2ccsc2)CC=C1)C1=C(c2ccsc2)CC=C1","C(#CC1=C(c2ccsc2)CC=N1)C1=C(c2ccsc2)CC=N1",{},"[chr5,CH1r5:1]>>[n:1]",null,-0.2718173082],[0.2495721401,127.7405030829,26,"completed",-5.804264,26.0,26,"c1nc2cc3cc4[nH]cnc4cc3cc2[nH]1","C1=Cc2cc3cc4c(cc3cc2=N1)C=CN=4",{},"[nr5:0]>>[ch&r5:0]",null,-0.5092657942],[0.2461881706,167.7816780054,26,"completed",-5.398728,26.0,26,"C1=CCC(C=Cc2cc(C=CC3=CC=CC3)cc(-c3ccsc3)c2)=C1","C1=CCC(C=Cc2cc(C=CC3=CC=CC3)cc(-c3cnsc3)c2)=C1",{},"[chr5,CH1r5:1]>>[n:1]",null,-0.2680998252],[0.2410423389,112.2759928337,26,"completed",-5.32154,26.0,26,"C1=NCC(c2c(Nc3ccccc3)cccc2Nc2ccccc2)=C1","C1=C(c2c(Nc3ccccc3)cccc2Nc2ccccc2)CN=N1",{},"[chr5,CH1r5:1]>>[n:1]",null,-0.1914551766],[0.2405807256,229.1679521008,26,"completed",-5.128708,26.0,26,"C(#CC1=C(C2=CCC=N2)CC=C1)C1=C(C2=CCC=N2)CC=C1","C(#Cc1ccoc1C1=CCC=N1)c1ccoc1C1=CCC=N1",{},"[#6H2r5:1]>>[O:1]",null,-0.2300473504],[0.2384582483,152.7202864087,26,"completed",-5.290076,26.0,26,"C1=NCC(c2c(Nc3ccccc3)cccc2Nc2ccccc2)=C1","C1=NCC(c2c(Nc3ccccc3)cccc2Nc2ccccc2)=N1",{},"[chr5,CH1r5:1]>>[n:1]",null,-0.2025503392],[0.2384158495,164.7416711668,26,"completed",-5.305256,26.0,26,"C1=CCC(C=Cc2cc(C=CC3=CC=CC3)cc(-c3ccsc3)c2)=C1","C1=CCC(C=Cc2cc(C=CC3=CC=CC3)cc(-c3cscn3)c2)=C1",{},"[chr5,CH1r5:1]>>[n:1]",null,-0.2185944435],[0.2373163556,166.4331204692,26,"completed",-5.255852,26.0,11,"O=c1nc[nH]c2cc3cc4c(cc3cc12)=CCC=4","O=c1nn[nH]c2cc3cc4c(cc3cc12)=CCC=4",{},"[ch&r6:0]>>[nr6:0]",null,-0.1990025329],[0.235201056,196.640731994,26,"completed",-5.32844,26.0,25,"C(#Cc1ccccc1)C1=CCC(C2=NC(C#Cc3ccccc3)=CC2)=N1","C(#Cc1c[nH]c(-c2nc(C#Cc3ccccc3)c[nH]2)n1)c1ccccc1",{},"[#6H2r5:1]>>[NH:1]",null,-0.253452453],[0.2346768286,229.8809537211,26,"completed",-5.124016,26.0,7,"C1=CC(=C2C=c3ccc4c(c3=N2)SCS4)C=C1","C1=CC(=C2C=c3cnc4c(c3=N2)SCS4)C=C1",{},"[ch&r6:0]>>[nr6:0]",null,-0.2304948358],[0.2345707913,213.5250110403,26,"completed",-5.170568,26.0,26,"C1=CC(=C2SC(C3=CCC=C3)=C(C3=CCC=C3)S2)C=C1","C1=CC(C2=C(C3=CCC=C3)SC(=C3C=CN=C3)S2)=CC1",{},"[chr5,CH1r5:1]>>[n:1]",null,-0.2191644433],[0.2343245025,185.8241522063,26,"completed",-5.131836,26.0,26,"C1=CC(=C2SC(C3=CCC=C3)=C(C3=CCC=C3)S2)C=C1","C1=CC(=C2SC(C3=CCC=C3)=C(C3=CCC=C3)S2)N=C1",{},"[chr5,CH1r5:1]>>[n:1]",null,-0.1871556723],[0.2339599037,173.924874213,26,"completed",-5.332212,26.0,26,"C1=CCC(C=Cc2cc(C=CC3=CC=CC3)cc(-c3ccsc3)c2)=C1","C1=CCC(C=Cc2cc(C=CC3=CC=CC3)cc(-c3ccsn3)c2)=C1",{},"[chr5,CH1r5:1]>>[n:1]",null,-0.2380584891],[0.2339418895,222.8211783447,26,"completed",-4.99218,26.0,18,"C1=C(c2ccccc2)CC(NC2=NC=C(c3ccccc3)C2)=N1","C1=CC(C2=CN=C(NC3=NC=C(C4=CCC=C4)C3)C2)=CC1",{},"[c:0]1[ch:1][ch][c:3][c!r5:4][c!r5:5]1>>[c:0]1[CH2:1][c:3][c:4][c:5]1",null,-0.2352564605],[0.2337853135,92.3100943802,26,"completed",-5.166152,26.0,16,"C1=NC(c2cc(Nc3ccccc3)cc(Nc3ccccc3)c2)=CC1","C1=C(c2cc(Nc3ccccc3)cc(Nc3ccccc3)c2)N=NC1",{},"[chr5,CH1r5:1]>>[n:1]",null,-0.1032735988],[0.2326066417,140.8348525605,26,"completed",-5.37582,26.0,8,"C1=CC(=C2Sc3ccc4ccsc4c3S2)C=C1","C1=CC(=C2Sc3ccc4cnsc4c3S2)C=C1",{},"[chr5,CH1r5:1]>>[n:1]",null,-0.2389812235],[0.2325528673,83.1839296623,26,"completed",-5.260452,26.0,8,"c1nc2cc3cc4cocc4cc3cc2s1","c1occ2cc3cc4snnc4cc3cc12",{},"[chr5,CH1r5:1]>>[n:1]",null,-0.1397660183],[0.2325507495,153.2683869754,26,"completed",-4.974148,26.0,11,"C1=c2cc3cc4nc[nH]c4cc3cc2=CC1","C1=c2cc3nc4nc[nH]c4nc3cc2=CC1",{},"[ch&r6:0]>>[nr6:0]",null,-0.1767828446],[0.2324828229,132.5634880613,26,"completed",-5.06164,26.0,7,"C1=NCc2cc3cc4c(cc3cc21)=CCC=4","C1=c2cc3cc4c(cc3cc2=CC1)N=NC4",{},"[chr5,CH1r5:1]>>[n:1]",null,-0.1352557144],[0.2323758813,213.5940565751,26,"completed",-5.116104,26.0,21,"C(#Cc1scnc1-c1ncsc1C#Cc1ccccc1)c1ccccc1","C(#Cc1scnc1-c1ncsc1C#CC1=CC=CC1)C1=CC=CC1",{},"[c:0]1[ch:1][ch][c:3][c!r5:4][c!r5:5]1>>[c:0]1[CH2:1][c:3][c:4][c:5]1",null,-0.2138913206],[0.2323477413,187.553056941,26,"completed",-5.299,26.0,3,"c1ccc(-c2c(Nc3cccnc3)cccc2Nc2cccnc2)cc1","C1=CC(c2c(Nc3cccnc3)cccc2Nc2cccnc2)=CC1",{},"[c:0]1[ch:1][ch][c:3][c!r5:4][c!r5:5]1>>[c:0]1[CH2:1][c:3][c:4][c:5]1",null,-0.2336249969],[0.232246224,114.5092649345,26,"completed",-5.24288,26.0,24,"C1=CC(c2cc(Nc3cscn3)cc(C3=CCC=C3)c2)=CC1","C1=CC(c2cc(Nc3csnn3)cc(C3=CCC=C3)c2)=CC1",{},"[chr5,CH1r5:1]>>[n:1]",null,-0.1520380611],[0.23220835,163.3341944526,26,"completed",-5.2622,26.0,26,"C1=CCC(C=Cc2cc(-c3ccc[nH]3)nc(-c3ccc[nH]3)c2)=C1","C(=Cc1ccc[nH]1)c1cc(-c2ccc[nH]2)nc(-c2ccc[nH]2)c1",{},"[#6H2r5:1]>>[NH:1]",null,-0.1989205637],[0.2321504497,240.8592455708,26,"completed",-5.009384,26.0,4,"C1=CCC(C2=CCC=C2NC2=CCC=C2C2=CC=CC2)=C1","C1=CCC(c2cocc2Nc2cocc2C2=CC=CC2)=C1",{},"[#6H2r5:1]>>[O:1]",null,-0.249071663],[0.2321177221,163.6386049205,26,"completed",-5.24426,26.0,7,"C(=Cc1ccccc1)C1=CCC(C2=NC(C=Cc3ccccc3)=CC2)=N1","C1=CCC(C=CC2=CCC(C3=NC(C=CC4=CC=CC4)=CC3)=N2)=C1",{},"[c:0]1[ch:1][ch][c:3][c!r5:4][c!r5:5]1>>[c:0]1[CH2:1][c:3][c:4][c:5]1",null,-0.1922887343],[0.2320755582,313.6587530261,26,"completed",-4.895028,26.0,26,"C(#CC1=C(C2=CCC=N2)CC=C1)C1=C(C2=CCC=N2)CC=C1","C(#Cc1cc[nH]c1C1=CCC=N1)c1cc[nH]c1C1=CCC=N1",{},"[#6H2r5:1]>>[NH:1]",null,-0.3449180171],[0.2319859504,152.7338390487,26,"completed",-5.487324,26.0,7,"C1=CC(=C2Sc3ccc4c(c3S2)=CCC=4)C=C1","C1=NN=CC1=C1Sc2ccc3c(c2S1)=CCC=3",{},"[chr5,CH1r5:1]>>[n:1]",null,-0.3111870294],[0.2313740535,217.4378090821,26,"completed",-5.37398,26.0,3,"C1=CC(=C2C=CC(c3ccccc3)=C2)C=C1c1ccccc1","C1=CC(C2=CC(=C3C=CC(C4=CCC=C4)=C3)C=C2)=CC1",{},"[c:0]1[ch:1][ch][c:3][c!r5:4][c!r5:5]1>>[c:0]1[CH2:1][c:3][c:4][c:5]1",null,-0.2899328726],[0.2312326861,127.3698733511,26,"completed",-5.0391,26.0,3,"C1=CC(=C2C=CC=C2NC2=CC=CC2=C2C=CC=C2)C=C1","C1=CC(=C2C=CC=C2NC2=CC=CC2=C2C=CC=N2)N=C1",{},"[chr5,CH1r5:1]>>[n:1]",null,-0.1343145619],[0.2310183114,168.0462046107,26,"completed",-4.970284,26.0,3,"C(=Cc1cccc2ncccc12)c1cccc2ncccc12","C(=CC1=c2cccnc2=CC1)C1=c2cccnc2=CC1",{},"[c:0]1[ch:1][ch][c:3][c!r5:4][c!r5:5]1>>[c:0]1[CH2:1][c:3][c:4][c:5]1",null,-0.1910088605],[0.2309455047,175.4005557225,26,"completed",-5.202216,26.0,14,"C(#Cc1ccc(C#CC2=CC=NC2)c2c1=CCC=2)C1=CC=NC1","C(#Cc1ccc(C#CC2=CC=NC2)c2c[nH]cc12)C1=CC=NC1",{},"[#6H2r5:1]>>[NH:1]",null,-0.1894331786],[0.2309267435,179.0467327665,26,"completed",-5.333132,26.0,9,"C(=CC1=c2cnccc2=CC1)C1=c2cnccc2=CC1","C(=CC1=c2cncnc2=CC1)C1=c2cncnc2=CC1",{},"[ch&r6:0]>>[nr6:0]",null,-0.2422591421],[0.2306663746,126.8187141173,26,"completed",-5.272228,26.0,3,"c1ccc(-c2cccc(Nc3cccc(-c4ccccc4)c3)c2)cc1","c1ccc(-c2cccc(Nc3cccc(-c4ccccn4)c3)c2)nc1",{},"[ch&r6:0]>>[nr6:0]",null,-0.1749788656],[0.2306492319,189.2206728166,26,"completed",-5.125212,26.0,3,"c1ccc2c(c1)cnc1c3ccccc3cnc21","C1=c2cnc3c4c(cnc3c2=CC1)=CCC=4",{},"[c:0]1[ch:1][ch][c:3][c!r5:4][c!r5:5]1>>[c:0]1[CH2:1][c:3][c:4][c:5]1",null,-0.1900419139],[0.2303901733,116.1700283982,26,"completed",-5.373888,26.0,3,"c1ccc2cc(Nc3ccc4ccccc4c3)ccc2c1","c1cnc2cc(Nc3ccc4cccnc4c3)ccc2c1",{},"[ch&r6:0]>>[nr6:0]",null,-0.2241710227],[0.2303232,167.9066363301,26,"completed",-5.35788,26.0,8,"C1=CC(=C2Sc3ccc4c(c3S2)CC=C4)C=C1","C1=CC(=C2Sc3ccc4c(c3S2)CN=C4)C=C1",{},"[chr5,CH1r5:1]>>[n:1]",null,-0.2465332935],[0.2300732651,89.6326998321,26,"completed",-5.085284,26.0,25,"c1cc2cc3cc4[nH]ccc4cc3cc2[nH]1","c1n[nH]c2cc3cc4cn[nH]c4cc3cc12",{},"[chr5,CH1r5:1]>>[n:1]",null,-0.0902227],[0.2300732651,99.9447706035,26,"completed",-5.09982,26.0,25,"C1=NCc2cc3cc4c(cc3cc21)C=NC4","c1n[nH]c2cc3cc4[nH]ncc4cc3cc12",{},"[#6H2r5:1]>>[NH:1]",null,-0.09994485],[0.2297215139,201.4474350484,26,"completed",-5.330464,26.0,3,"C1=CCC(c2c(Nc3ccccc3)cccc2Nc2ccccc2)=C1","C1=CCC(c2c(Nc3cccnc3)cccc2Nc2cccnc2)=C1",{},"[ch&r6:0]>>[nr6:0]",null,-0.2580828553],[0.2294035689,120.4015809255,26,"completed",-4.88592,26.0,24,"C1=CCC(Nc2cc(NC3=CC=CC3)cc(C3=CCC=C3)c2)=C1","C1=CC(c2cc(Nc3cccs3)cc(Nc3cccs3)c2)=CC1",{},"[#6H2r5:1]>>[S:1]",null,-0.1922325712],[0.2293673682,136.516270499,26,"completed",-5.614744,26.0,12,"C(#Cc1cc(-c2cc[nH]c2)cc(C#CC2=CC=CC2)n1)C1=CC=CC1","C(#Cc1nc(C#CC2=CC=CC2)nc(-c2cc[nH]c2)n1)C1=CC=CC1",{},"[ch&r6:0]>>[nr6:0]",null,-0.3853151581],[0.2490564895,271.027142187,27,"completed",-5.569572,27.0,27,"C1=CC(C2=CC(=C3C=NC(C4=CCC=C4)=C3)C=N2)=CC1","C1=NC(C2=CC(=C3C=NC(C4=CCC=N4)=C3)C=N2)=CC1",{},"[chr5,CH1r5:1]>>[n:1]",null,-0.4260277746],[0.2397507558,150.5406542863,27,"completed",-5.3427,27.0,27,"C1=c2cnc3c4c(cnc3c2=CC1)=CCC=4","c1nc2c3cscc3cnc2c2cscc12",{},"[#6H2r5:1]>>[S:1]",null,-0.2269914111],[0.2394071397,228.2819654174,27,"completed",-5.469844,27.0,27,"C(#Cc1sccc1-c1ccsc1C#CC1=CC=CC1)C1=CC=CC1","C(#Cc1sccc1-c1ccsc1C#CC1=CC=NC1)C1=CC=NC1",{},"[chr5,CH1r5:1]>>[n:1]",null,-0.3451624285],[0.2383506079,237.0485026926,27,"completed",-5.712448,27.0,27,"C1=CC(=C2C=CC(C3=CCC=N3)=C2)C=C1C1=CCC=N1","C1=NC(C2=CC(=C3C=C(C4=CCC=N4)C=N3)N=C2)=CC1",{},"[chr5,CH1r5:1]>>[n:1]",null,-0.4898850309],[0.2327480818,163.3668874053,27,"completed",-4.799808,27.0,27,"C1=c2ccc3c4c(ccc3c2=CC1)=CCC=4","c1cc2c3c(ccc2c2c1SCS2)SCS3",{},"[CH,ch:0]1=[C,c:1][C,c:2]=[CH,ch:3][*:4]1>>[S:0]1[*:1]=,:[*:2][S:3][*:4]1",null,-0.2661676276],[0.2325572044,275.3530156925,27,"completed",-5.186852,27.0,27,"C(#Cc1sccc1-c1ccsc1C#CC1=CC=CC1)C1=CC=CC1","C(#Cc1sccc1-c1ccsc1C#Cc1cccs1)c1cccs1",{},"[#6H2r5:1]>>[S:1]",null,-0.281984903],[0.2319481382,147.7784048084,27,"completed",-5.529184,27.0,27,"C(#Cc1cc(C#CC2=CC=CC2)nc(-c2cc[nH]c2)n1)C1=CC=CC1","C(#Cc1cc(C#CC2=CC=CC2)nc(-c2c[nH]cn2)n1)C1=CC=CC1",{},"[chr5,CH1r5:1]>>[n:1]",null,-0.334807289],[0.231787735,276.6470607082,27,"completed",-5.272044,27.0,27,"C(#Cc1sccc1-c1ccsc1C#CC1=CC=CC1)C1=CC=CC1","C(#Cc1sccc1-c1ccsc1C#Cc1ccco1)c1ccco1",{},"[#6H2r5:1]>>[O:1]",null,-0.3017236712],[0.2298296644,303.4573349529,27,"completed",-5.69276,27.0,27,"C1=CC(C2=NC(=C3C=CC(C4=CCC=C4)=N3)C=C2)=CC1","C1=CC(=C2C=CC(C3=CCC=N3)=N2)N=C1C1=CCC=N1",{},"[chr5,CH1r5:1]>>[n:1]",null,-0.5140573108],[0.2248578193,143.3646839541,27,"completed",-5.202032,27.0,15,"O=c1cc2cc3cc4ccccc4cc3cc2co1","O=c1cc2cc3cc4ccccc4cc3cc2c[nH]1",{},"[o:1]>>[nH:1]",null,-0.1601705086],[0.2245767141,110.5374838734,27,"completed",-5.228988,27.0,8,"C1=CC(=C2Sc3ccc4c(c3S2)C=CC4)C=C1","C1=CC(=C2Sc3ccc4sccc4c3S2)C=C1",{},"[#6H2r5:1]>>[S:1]",null,-0.1427273918],[0.2243938642,190.0927129651,27,"completed",-5.111044,27.0,27,"C1=CC(=C2SC(c3ccccc3)=C(c3ccccc3)S2)C=C1","C1=CCC(C2=C(C3=CC=CC3)SC(=C3C=CC=C3)S2)=C1",{},"[c:0]1[ch:1][ch][c:3][c!r5:4][c!r5:5]1>>[c:0]1[CH2:1][c:3][c:4][c:5]1",null,-0.1902498483],[0.2240115123,109.2057619562,27,"completed",-5.076636,27.0,3,"C(=Cc1cccc2c1=CCC=2)c1cccc2c1=CCC=2","C(=Cc1cccc2c1SCS2)c1cccc2c1SCS2",{},"[CH,ch:0]1=[C,c:1][C,c:2]=[CH,ch:3][*:4]1>>[S:0]1[*:1]=,:[*:2][S:3][*:4]1",null,-0.1104236294],[0.2230985565,85.4328040108,27,"completed",-4.992272,27.0,8,"c1cc2cc3cc4cscc4cc3cc2[nH]1","c1cc2nc3cc4cscc4cc3nc2[nH]1",{},"[ch&r6:0]>>[nr6:0]",null,-0.1139533754],[0.22295928,296.0496098,27,"completed",-5.471776,27.0,27,"C1=CC(=C2C=CC(c3ccsc3)=C2)C=C1c1ccsc1","C1=CC(=C2C=CC(c3cscn3)=C2)C=C1c1cscn1",{},"[chr5,CH1r5:1]>>[n:1]",null,-0.3941724174],[0.2227116581,178.9216365415,27,"completed",-5.196052,27.0,25,"C(=Cc1cc2c(cc1C=Cc1cccs1)=CCC=2)c1cccs1","C(=Cc1cc2c(cc1C=Cc1nccs1)=CCC=2)c1nccs1",{},"[chr5,CH1r5:1]>>[n:1]",null,-0.1911378704],[0.2225425949,162.7316111191,27,"completed",-4.886748,27.0,8,"O=c1[nH]ccc2cc3cc4c(cc3cc12)=CCC=4","O=c1[nH]ccc2cc3cc4c[nH]cc4cc3cc12",{},"[#6H2r5:1]>>[NH:1]",null,-0.2208280346],[0.2224573966,110.3984718495,27,"completed",-5.21206,27.0,21,"C1=CC(c2cc(Nc3ccccc3)cc(Nc3ccccc3)c2)=NC1","c1ccc(Nc2cc(Nc3ccccc3)cc(-c3ccon3)c2)cc1",{},"[#6H2r5:1]>>[O:1]",null,-0.1354288372],[0.2223224637,209.0778589632,27,"completed",-4.917752,27.0,10,"C(#CC1=CC(C2=CCC=N2)=CC1)C1=CC(C2=CCC=N2)=CC1","C(#CC1=CC(c2c[nH]cn2)=CC1)C1=CC(c2c[nH]cn2)=CC1",{},"[#6H2r5:1]>>[NH:1]",null,-0.244925651],[0.2221930555,186.0283529704,27,"completed",-5.326232,27.0,3,"C1=CC(=C2C=CC=C2NC2=CC=CC2=C2C=CC=C2)C=C1","C1=CC(=C2C=CN=C2)C(NC2=CC=CC2=C2C=CN=C2)=C1",{},"[chr5,CH1r5:1]>>[n:1]",null,-0.244305542],[0.2217335184,151.1115003055,27,"completed",-5.159804,27.0,25,"C1=Cc2nc3cc4c(nc3cc2C1)C=CC4","c1cc2nc3cc4[nH]ccc4nc3cc2[nH]1",{},"[#6H2r5:1]>>[NH:1]",null,-0.156802996],[0.2216372198,209.5183519656,27,"completed",-4.982704,27.0,12,"C(#CC1=CCC(C2=CCC=N2)=C1)C1=CCC(C2=CCC=N2)=C1","C(#CC1=CCC(c2c[nH]cn2)=C1)C1=CCC(c2c[nH]cn2)=C1",{},"[#6H2r5:1]>>[NH:1]",null,-0.2250322912],[0.2216208518,127.4777291747,27,"completed",-5.159712,27.0,15,"C(=Cc1ccccn1)C1=c2ccccc2=C(C=Cc2ccccn2)C1","C(=Cc1cnccn1)C1=c2ccccc2=C(C=Cc2cnccn2)C1",{},"[ch&r6:0]>>[nr6:0]",null,-0.1341554236],[0.2215955651,115.3819563143,27,"completed",-5.61042,27.0,3,"c1ccc(-c2cc(Nc3ccnc(-c4ccccc4)c3)ccn2)cc1","C1=CC(c2cc(Nc3ccnc(C4=CCC=C4)c3)ccn2)=CC1",{},"[c:0]1[ch:1][ch][c:3][c!r5:4][c!r5:5]1>>[c:0]1[CH2:1][c:3][c:4][c:5]1",null,-0.3754623793],[0.2211624009,187.2927051487,27,"completed",-4.701276,27.0,7,"C1=Cc2c(c3c(c4c2=CCC=4)C=CC3)C1","C1=Cc2c(c3c(c4c[nH]cc24)C=CC3)C1",{},"[#6H2r5:1]>>[NH:1]",null,-0.336123732],[0.2211201626,161.2021142872,27,"completed",-5.38962,27.0,3,"c1ccc2cc(Nc3ccc4ccccc4c3)ccc2c1","c1cc2ccc(Nc3ccc4ccncc4c3)cc2cn1",{},"[ch&r6:0]>>[nr6:0]",null,-0.2590119619],[0.2210622104,189.6006643529,27,"completed",-4.90018,27.0,4,"C1=CC(C2=CC(NC3=CCC(C4=CCC=C4)=C3)=CC2)=CC1","C1=CC(c2cc(Nc3coc(C4=CCC=C4)c3)co2)=CC1",{},"[#6H2r5:1]>>[O:1]",null,-0.2356122828],[0.2208673076,133.0751916555,27,"completed",-4.872856,27.0,22,"C1=CN=C(Nc2cccc(-c3cccc(NC4=NC=CC4)c3)c2)C1","C1=CN=C(NC2=CC(C3=CCC(NC4=NC=CC4)=C3)=CC2)C1",{},"[c:0]1[ch:1][ch][c:3][c!r5:4][c!r5:5]1>>[c:0]1[CH2:1][c:3][c:4][c:5]1",null,-0.2073409295],[0.2207815038,228.8793780153,27,"completed",-4.98068,27.0,15,"c1ccc(-c2cc(Nc3coc(-c4ccccc4)c3)co2)cc1","C1=CCC(c2cc(Nc3coc(C4=CC=CC4)c3)co2)=C1",{},"[c:0]1[ch:1][ch][c:3][c!r5:4][c!r5:5]1>>[c:0]1[CH2:1][c:3][c:4][c:5]1",null,-0.2436432397],[0.2206924141,149.8985589298,27,"completed",-5.120612,27.0,3,"c1cc(Nc2cccc(-c3ccncc3)c2)cc(-c2ccncc2)c1","C1=C(NC2=CCC(c3ccncc3)=C2)C=C(c2ccncc2)C1",{},"[c:0]1[ch:1][ch][c:3][c!r5:4][c!r5:5]1>>[c:0]1[CH2:1][c:3][c:4][c:5]1",null,-0.1505913566],[0.2204927756,151.5969184478,27,"completed",-5.290536,27.0,25,"C(#CC1=CC=CC1)C1=CCC(C2=CC(C#CC3=CC=CC3)=CC2)=C1","C(#Cc1ccco1)C1=CCC(C2=CC(C#Cc3ccco3)=CC2)=C1",{},"[#6H2r5:1]>>[O:1]",null,-0.2019172347],[0.220229305,126.0219841703,27,"completed",-4.798428,27.0,3,"c1ccc(Nc2cc3cnc(Nc4ccccc4)cc3cn2)cc1","C1=CC(Nc2cc3cnc(NC4=CCC=C4)cc3cn2)=CC1",{},"[c:0]1[ch:1][ch][c:3][c!r5:4][c!r5:5]1>>[c:0]1[CH2:1][c:3][c:4][c:5]1",null,-0.2458554847],[0.2202174944,149.2357509981,27,"completed",-5.195684,27.0,3,"C1=CC(c2ccc(Nc3ccc(C4=CCC=C4)cc3)cc2)=CC1","C1=CC(c2ccc(Nc3ccc(C4=CCC=C4)nc3)cn2)=CC1",{},"[ch&r6:0]>>[nr6:0]",null,-0.1635771042],[0.2202085947,115.7906711236,27,"completed",-4.965868,27.0,4,"C1=CC(Nc2cc(C3=CCC=N3)cc(C3=CCC=N3)c2)=CC1","C1=NC(Nc2cc(C3=CCC=N3)cc(C3=CCC=N3)c2)=CC1",{},"[chr5,CH1r5:1]>>[n:1]",null,-0.149074687],[0.2201375329,101.7921747507,27,"completed",-5.27738,27.0,7,"C1=CC(=C2Sc3ccc4c(c3S2)=CCC=4)C=C1","C1=CC(=C2Sc3ccc4c(c3S2)=CCN=4)C=C1",{},"[chr5,CH1r5:1]>>[n:1]",null,-0.1605579098],[0.2201262752,105.0560864958,27,"completed",-5.129996,27.0,8,"C1=CC(=C2Sc3ccc4[nH]ccc4c3S2)C=C1","C1=CC(=C2Sc3ccc4[nH]cnc4c3S2)C=C1",{},"[chr5,CH1r5:1]>>[n:1]",null,-0.1071338589],[0.2199884749,152.7525397378,27,"completed",-4.871016,27.0,3,"C1=CC(C=Cc2cccc(-c3cccc(C=CC4=CCC=C4)c3)c2)=CC1","C(=Cc1cccc(-c2cccc(C=CC3=CSCS3)c2)c1)C1=CSCS1",{},"[CH,ch:0]1=[C,c:1][C,c:2]=[CH,ch:3][*:4]1>>[S:0]1[*:1]=,:[*:2][S:3][*:4]1",null,-0.2214177902],[0.2198478038,200.8977408734,27,"completed",-5.323932,27.0,8,"C1=CC(=C2Sc3ccc4c(c3S2)N=CC4)C=C1","C1=CC(=C2Sc3ccc4ocnc4c3S2)C=C1",{},"[#6H2r5:1]>>[O:1]",null,-0.2548160458],[0.2196963753,209.7634783597,27,"completed",-5.207368,27.0,10,"C(#CC1=CC(C2=CCC=N2)=CC1)C1=CC(C2=CCC=N2)=CC1","C(#CC1=CC(c2cscn2)=CC1)C1=CC(c2cscn2)=CC1",{},"[#6H2r5:1]>>[S:1]",null,-0.2228214121],[0.2194776402,367.2848435377,27,"completed",-5.311328,27.0,27,"C(#Cc1sccc1-c1ccsc1C#CC1=CC=CC1)C1=CC=CC1","C(#Cc1sccc1-c1ccsc1C#CC1=CN=CC1)C1=CN=CC1",{},"[chr5,CH1r5:1]>>[n:1]",null,-0.3959562133],[0.2193544734,106.8517468674,27,"completed",-5.079304,27.0,3,"C1=CC(c2cccc(Nc3cccc(C4=CCC=C4)c3)c2)=CC1","C1=NC(c2cccc(Nc3cccc(C4=CCC=N4)c3)c2)=CC1",{},"[chr5,CH1r5:1]>>[n:1]",null,-0.1078293781],[0.2193337475,130.9532654642,27,"completed",-5.555496,27.0,9,"C(#Cc1cc(C#CC2=CC=CC2)cc(-c2ccco2)c1)C1=CC=CC1","C(#Cc1cccs1)c1cc(C#Cc2cccs2)cc(-c2ccco2)c1",{},"[#6H2r5:1]>>[S:1]",null,-0.3446915936],[0.2192729117,331.5466265711,27,"completed",-5.2553,27.0,7,"C1=Cc2c3c(c4c(c2C1)OCO4)CC=C3","C1=Cc2c3c(c4c(c2C1)OSO4)CC=C3",{},"[#6H2r5:1]>>[S:1]",null,-0.3489140721],[0.219185802,129.0319748235,27,"completed",-5.188048,27.0,25,"C1=Cc2cc3cc4c(nc3nc2C1)CC=C4","c1cc2cc3cc4cc[nH]c4nc3nc2[nH]1",{},"[#6H2r5:1]>>[NH:1]",null,-0.1429963327],[0.2190548668,96.4760228057,27,"completed",-5.20516,27.0,3,"C1=CCC(c2cc(Nc3ccccc3)cc(Nc3ccccc3)c2)=C1","C1=CCC(c2cc(Nc3ccccn3)cc(Nc3ccccn3)c2)=C1",{},"[ch&r6:0]>>[nr6:0]",null,-0.1213521715],[0.2189828593,155.3349895398,27,"completed",-5.342148,27.0,4,"C1=CCC(Nc2cc(C3=CCN=C3)cc(C3=CCN=C3)c2)=C1","C1=NCC=C1c1cc(NC2=CC=NC2)cc(C2=CCN=C2)c1",{},"[chr5,CH1r5:1]>>[n:1]",null,-0.2299139608],[0.2189285726,122.7647377726,27,"completed",-4.846452,27.0,4,"C1=CCC(c2cc(NC3=CCC=N3)cc(C3=CC=CC3)c2)=C1","C1=CCC(c2cc(Nc3c[nH]cn3)cc(C3=CC=CC3)c2)=C1",{},"[#6H2r5:1]>>[NH:1]",null,-0.2158045623],[0.2189223629,161.8243108591,27,"completed",-5.726064,27.0,6,"C1=c2c3c(c4cscc4c2=CC1)=CCC=3","C1=c2c3c(c4nsnc4c2=CC1)=CCC=3",{},"[chr5,CH1r5:1]>>[n:1]",null,-0.467167649],[0.2188092062,139.1505602742,27,"completed",-5.285568,27.0,21,"C1=CC(c2cc(NC3=NC=NC3)cc(C3=CCC=C3)c2)=CC1","C1=CC(c2cc(Nc3ncn[nH]3)cc(C3=CCC=C3)c2)=CC1",{},"[#6H2r5:1]>>[NH:1]",null,-0.1903582541],[0.2186757843,83.7419622981,27,"completed",-4.953448,27.0,3,"C1=CC(Nc2cccc(-c3cccc(NC4=CCC=C4)c3)c2)=CC1","C1=NC(Nc2cccc(-c3cccc(NC4=CCC=N4)c3)c2)=CC1",{},"[chr5,CH1r5:1]>>[n:1]",null,-0.1324261519],[0.272163006,158.1218336009,28,"completed",-5.233312,28.0,28,"C(=Cc1cccnc1)C1=c2ccccc2=C(C=Cc2cccnc2)C1","C(=Cc1cncnc1)C1=c2ccccc2=C(C=Cc2cncnc2)C1",{},"[ch&r6:0]>>[nr6:0]",null,-0.1836051144],[0.2519581372,141.4259746074,28,"completed",-5.27692,28.0,28,"C1=Cc2cc3nc4c(cc3nc2=C1)C=CC=4","C1=Cc2cc3cc4c(cc3cc2=C1)C=CC=4",{},"[nr6:0]>>[ch&r6:0]",null,-0.1879857511],[0.237713182,244.8130923862,28,"completed",-5.290444,28.0,28,"C(#Cc1cccs1)C1=C(C2=C(C#Cc3cccs3)CC=C2)C=CC1","C(#Cc1cccs1)C1=C(C2=C(C#Cc3cccs3)CN=C2)C=NC1",{},"[chr5,CH1r5:1]>>[n:1]",null,-0.2787565597],[0.2367124979,172.8889276672,28,"completed",-5.416484,28.0,28,"O=c1cc2cc3cc4ccccc4cc3cc2c[nH]1","O=c1nc2cc3cc4ccccc4cc3cc2c[nH]1",{},"[ch&r6:0]>>[nr6:0]",null,-0.2810160515],[0.2309966838,141.7188687061,28,"completed",-5.52716,28.0,28,"c1cc2nc3cc4[nH]ccc4nc3cc2[nH]1","C1=Cc2cc3nc4c(cc3nc2=C1)C=CC=4",{},"[nr5:0]>>[ch&r5:0]",null,-0.3308963794],[0.2304691686,162.0497849536,28,"completed",-5.436816,28.0,28,"C(#Cc1ccc[nH]1)C1=CCC(C2=CC(C#Cc3ccc[nH]3)=CC2)=C1","C(#Cc1ccc[nH]1)C1=NCC(C2=CC(C#Cc3ccc[nH]3)=NC2)=C1",{},"[chr5,CH1r5:1]>>[n:1]",null,-0.2860912294],[0.2254866279,135.8671209098,28,"completed",-5.28014,28.0,28,"C1=CCC(C2=C(C3=CC=CC3)SC(=C3C=CC=C3)S2)=C1","C1=CC(=C2SC(C3=NC=CC3)=C(C3=NC=CC3)S2)C=C1",{},"[chr5,CH1r5:1]>>[n:1]",null,-0.1853660707],[0.2234970237,166.9695556007,28,"completed",-5.490728,28.0,28,"C(#Cc1ccco1)C1=CCC(C2=CC(C#Cc3ccco3)=CC2)=C1","C(#Cc1ncco1)C1=CCC(C2=CC(C#Cc3ncco3)=CC2)=C1",{},"[chr5,CH1r5:1]>>[n:1]",null,-0.3204470842],[0.2231389901,137.2592899207,28,"completed",-5.387044,28.0,6,"C1=c2c3c(c4c(c2=CC1)=CCC=4)=CCC=3","C1=c2c3c(c4cscc4c2=CC1)=CCC=3",{},"[#6H2r5:1]>>[S:1]",null,-0.2433378291],[0.2196182675,205.6057149856,28,"completed",-5.590548,28.0,28,"C(#CC1=C(C2=C(C#CC3=CC=NC3)CC=C2)C=CC1)C1=CC=NC1","C(#CC1=C(C2=C(C#CC3=CC=NC3)CN=C2)C=NC1)C1=CC=NC1",{},"[chr5,CH1r5:1]>>[n:1]",null,-0.4002324409],[0.2189689079,171.993733177,28,"completed",-5.14536,28.0,28,"C1=CCC(C2=C(C3=CC=CC3)SC(=C3C=CC=C3)S2)=C1","C1=CC(=C2SC(c3cccs3)=C(c3cccs3)S2)C=C1",{},"[#6H2r5:1]>>[S:1]",null,-0.1749000679],[0.218697925,157.7917657897,28,"completed",-5.349876,28.0,3,"c1ccc2c(c1)ncc1cnc3ccccc3c12","C1=c2ncc3cnc4c(c3c2=CC1)=CCC=4",{},"[c:0]1[ch:1][ch][c:3][c!r5:4][c!r5:5]1>>[c:0]1[CH2:1][c:3][c:4][c:5]1",null,-0.2355692444],[0.2170146095,147.9370355547,28,"completed",-5.27692,28.0,4,"O=c1ccocc1Nc1cc(C2=CCC=C2)nc(C2=CCC=C2)c1","O=c1cc[nH]cc1Nc1cc(C2=CCC=C2)nc(C2=CCC=C2)c1",{},"[o:1]>>[nH:1]",null,-0.1929318606],[0.2155188169,233.8324038701,28,"completed",-5.137448,28.0,9,"C(=CC1=c2ccncc2=CC1)C1=c2ccncc2=CC1","C(=Cc1scc2cnccc12)c1scc2cnccc12",{},"[#6H2r5:1]>>[S:1]",null,-0.2352971439],[0.2155033363,155.0985794046,28,"completed",-5.163208,28.0,28,"C1=CC(c2cc(Nc3ncc[nH]3)cc(C3=CCC=C3)c2)=CC1","C1=CC(c2cc(Nc3ncc[nH]3)cc(C3=CCC=C3)n2)=CC1",{},"[ch&r6:0]>>[nr6:0]",null,-0.1612862128],[0.2153795887,183.9449706567,28,"completed",-5.478492,28.0,28,"C(#Cc1ccco1)C1=CCC(C2=CC(C#Cc3ccco3)=CC2)=C1","C(#Cc1ccco1)c1coc(-c2cc(C#Cc3ccco3)co2)c1",{},"[#6H2r5:1]>>[O:1]",null,-0.3225388152],[0.2148799117,249.1418858715,28,"completed",-4.743136,28.0,3,"C1=CCC(NC2=CCC=C2NC2=CC=CC2)=C1","C1=CN=C(NC2=CCC=C2NC2=NC=CC2)C1",{},"[chr5,CH1r5:1]>>[n:1]",null,-0.3528088964],[0.2147927,156.9233080941,28,"completed",-5.187864,28.0,3,"C(#Cc1cccc(-c2cccc(C#CC3=CC=CC3)c2)c1)C1=CC=CC1","C(#CC1=CC(C2=CCC(C#CC3=CC=CC3)=C2)=CC1)C1=CC=CC1",{},"[c:0]1[ch:1][ch][c:3][c!r5:4][c!r5:5]1>>[c:0]1[CH2:1][c:3][c:4][c:5]1",null,-0.1685460324],[0.2146370759,163.273240304,28,"completed",-5.489624,28.0,11,"c1cc2cscc2cc1-c1ccc2cscc2c1","c1cc2cscc2nc1-c1ccc2cscc2n1",{},"[ch&r6:0]>>[nr6:0]",null,-0.317873423],[0.2144101425,237.2085048679,28,"completed",-5.306452,28.0,28,"C(#Cc1ccco1)C1=C(C2=C(C#Cc3ccco3)CC=C2)C=CC1","C(#Cc1ncco1)C1=C(C2=C(C#Cc3ncco3)CC=C2)C=CC1",{},"[chr5,CH1r5:1]>>[n:1]",null,-0.2777640449],[0.2142859202,517.9168891609,28,"completed",-4.985188,28.0,7,"c1[nH]cc2c1c1c(c3c[nH]cc32)SCS1","C1=Cc2c3c(c4c(c2=C1)=CC=C4)SCS3",{},"[nr5:0]>>[ch&r5:0]",null,-0.5241154298],[0.2139240751,197.1848743624,28,"completed",-5.321172,28.0,20,"C1=CCC(C=Cc2coc(-c3cc(C=CC4=CC=CC4)co3)c2)=C1","C(=Cc1ccco1)c1coc(-c2cc(C=Cc3ccco3)co2)c1",{},"[#6H2r5:1]>>[O:1]",null,-0.2507014777],[0.2137430658,130.4991743289,28,"completed",-5.269836,28.0,4,"C1=CC(c2cc(NC3=NC=CC3)cc(C3=CCC=C3)c2)=CC1","C1=CC(c2cc(Nc3ncco3)cc(C3=CCC=C3)c2)=CC1",{},"[#6H2r5:1]>>[O:1]",null,-0.1765325049],[0.2133214146,181.0623989138,28,"completed",-4.728876,28.0,3,"C1=CC(C=Cc2ccc(C=CC3=CCC=C3)c3ccccc23)=CC1","C1=CC(C=CC2=c3ccccc3=C(C=CC3=CCC=C3)C2)=CC1",{},"[c:0]1[ch:1][ch][c:3][c!r5:4][c!r5:5]1>>[c:0]1[CH2:1][c:3][c:4][c:5]1",null,-0.3166587655],[0.2128026251,109.1645651806,28,"completed",-5.152352,28.0,8,"C1=CC(=C2Sc3ccc4[nH]ccc4c3S2)C=C1","C1=CC(=C2Sc3ncc4[nH]ccc4c3S2)C=C1",{},"[ch&r6:0]>>[nr6:0]",null,-0.1151514695],[0.2126301276,274.082751942,28,"completed",-5.442612,28.0,3,"C1=CC(C2=C(C=Cc3ccccc3)CC=C2)=C(C=Cc2ccccc2)C1","C(=Cc1ccccc1)C1=C(C2=C(C=Cc3ccccc3)CN=C2)C=NC1",{},"[chr5,CH1r5:1]>>[n:1]",null,-0.3641963981],[0.212331906,116.3696960429,28,"completed",-5.155756,28.0,13,"C1=CC(Nc2cc(-c3cccs3)cc(NC3=CCC=C3)n2)=CC1","c1ccc(Nc2cc(-c3cccs3)cc(Nc3ccccc3)n2)cc1",{},"[CH2:0]1[c,C:1]-,=,:[c,C:2]-,=,:[c,C:3]-,=,:[c,C:4]1>>[ch:0]1c[c:1][c:2][c:3][c:4]1",null,-0.1227403137],[0.2121814732,251.9745585066,28,"completed",-5.28888,28.0,28,"C(#Cc1ccco1)C1=C(C2=C(C#Cc3ccco3)CC=C2)C=CC1","C(#Cc1cnco1)C1=C(C2=C(C#Cc3cnco3)CC=C2)C=CC1",{},"[chr5,CH1r5:1]>>[n:1]",null,-0.2845562313],[0.2121543798,156.673372544,28,"completed",-5.267444,28.0,9,"O=c1ccc2cc3cc4c[nH]cc4cc3cc2o1","O=c1cnc2cc3cc4c[nH]cc4cc3cc2o1",{},"[ch&r6:0]>>[nr6:0]",null,-0.1956653196],[0.2120810767,135.6751797574,28,"completed",-4.912416,28.0,3,"C1=C(NC2=CCC(c3ccccc3)=C2)C=C(c2ccccc2)C1","C1=C(NC2=CCC(c3ccccn3)=C2)C=C(c2ccccn2)C1",{},"[ch&r6:0]>>[nr6:0]",null,-0.188811428],[0.2116496203,192.2378125153,28,"completed",-5.192096,28.0,3,"C(=Cc1nccc2ccccc12)c1nccc2ccccc12","C(=Cc1nccc2c1=CCC=2)c1nccc2c1=CCC=2",{},"[c:0]1[ch:1][ch][c:3][c!r5:4][c!r5:5]1>>[c:0]1[CH2:1][c:3][c:4][c:5]1",null,-0.2027594546],[0.2116365038,257.0360922824,28,"completed",-5.381432,28.0,28,"C(#Cc1ccco1)C1=C(C2=C(C#Cc3ccco3)CC=C2)C=CC1","C(#Cc1ccco1)C1=C(C2=C(C#Cc3ccco3)CN=C2)C=NC1",{},"[chr5,CH1r5:1]>>[n:1]",null,-0.3238479556],[0.2114105334,198.286596128,28,"completed",-5.303508,28.0,25,"C1=CCC(C=Cc2cc3c(cc2C=CC2=CC=CC2)=NCN=3)=C1","C(=Cc1cc2c(cc1C=Cc1ccc[nH]1)=NCN=2)c1ccc[nH]1",{},"[#6H2r5:1]>>[NH:1]",null,-0.2441539927],[0.2112641302,159.233260445,28,"completed",-5.422004,28.0,16,"C(#Cc1cccc(-c2cc[nH]c2)c1)c1cccc(-c2cc[nH]c2)c1","C(#Cc1cccc(-c2cc[nH]c2)n1)c1cccc(-c2cc[nH]c2)n1",{},"[ch&r6:0]>>[nr6:0]",null,-0.2759740087],[0.2112622845,251.7929480946,28,"completed",-5.010672,28.0,28,"C1=CCC(C2=C(C3=CC=CC3)SC(=C3C=CC=C3)S2)=C1","C1=CC(=C2SC(c3ccc[nH]3)=C(c3ccc[nH]3)S2)C=C1",{},"[#6H2r5:1]>>[NH:1]",null,-0.2594410137],[0.2112436238,104.8283455074,28,"completed",-5.152628,28.0,7,"C1=Cc2cc3nc4c(nc3cc2C1)=CCC=4","C1=c2nc3cc4ccsc4cc3nc2=CC1",{},"[#6H2r5:1]>>[S:1]",null,-0.1111131772],[0.2112301676,148.007811415,28,"completed",-5.47886,28.0,21,"C1=c2cnc(-c3cc4c(cn3)=CCC=4)cc2=CC1","C1=c2cnc(-c3ncc4c(n3)=CCC=4)nc2=CC1",{},"[ch&r6:0]>>[nr6:0]",null,-0.3037077757],[0.211222592,172.7365744142,28,"completed",-5.441784,28.0,11,"C(#CC1=c2ncccc2=CC1)C1=c2ncccc2=CC1","C(#CC1=c2ncccc2=NC1)C1=c2ncccc2=NC1",{},"[chr5,CH1r5:1]>>[n:1]",null,-0.2950896685],[0.2112128615,141.7675600096,28,"completed",-4.901928,28.0,3,"C(#Cc1cc(C#CC2=CCC=C2)cc(-c2ccccc2)c1)C1=CCC=C1","C(#Cc1cc(C#CC2=CSCS2)cc(-c2ccccc2)c1)C1=CSCS1",{},"[CH,ch:0]1=[C,c:1][C,c:2]=[CH,ch:3][*:4]1>>[S:0]1[*:1]=,:[*:2][S:3][*:4]1",null,-0.1982976916],[0.2110621189,152.1192193892,28,"completed",-5.455124,28.0,6,"C1=c2c3c(c4c(c2=CC1)=CCC=4)=CCC=3","C1=c2c3c(c4cocc4c2=CC1)=CCC=3",{},"[#6H2r5:1]>>[O:1]",null,-0.2914372214],[0.2110338276,222.5722913504,28,"completed",-5.33994,28.0,8,"C1=CC(=C2Sc3ccc4c(c3S2)C=CC4)C=C1","C1=CC(=C2Sc3cnc4c(c3S2)C=CC4)C=C1",{},"[ch&r6:0]>>[nr6:0]",null,-0.2788338477],[0.2109848744,103.6982982301,28,"completed",-5.151984,28.0,7,"C1=CC(=C2Sc3ccc4c(c3S2)=CCN=4)C=C1","C1=CC(=C2Sc3ccc4n[nH]cc4c3S2)C=C1",{},"[#6H2r5:1]>>[NH:1]",null,-0.109897597],[0.2107606998,134.8879643131,28,"completed",-5.185748,28.0,4,"C1=CC(c2cc(NC3=CN=CC3)cc(C3=CCC=C3)c2)=CC1","C1=CC(c2cc(Nc3cnco3)cc(C3=CCC=C3)c2)=CC1",{},"[#6H2r5:1]>>[O:1]",null,-0.1476400876],[0.2105162333,155.3664791476,28,"completed",-4.9885,28.0,8,"O=c1ccoc2cc3cc4c(cc3cc12)=CCC=4","O=c1cc[nH]c2cc3cc4c(cc3cc12)=CCC=4",{},"[o:1]>>[nH:1]",null,-0.1738693341],[0.2103417656,147.9366823011,28,"completed",-5.28796,28.0,3,"C1=c2ccccc2=C(C2=c3ccccc3=CC2)C1","c1ccc2c(c1)=NCC=2C1=c2ccccc2=NC1",{},"[chr5,CH1r5:1]>>[n:1]",null,-0.1979809414],[0.2101784763,155.0763089285,28,"completed",-5.209024,28.0,3,"C(#Cc1cc2ccccc2cn1)c1cc2ccccc2cn1","C(#Cc1cc2c(cn1)=CCC=2)c1cc2c(cn1)=CCC=2",{},"[c:0]1[ch:1][ch][c:3][c!r5:4][c!r5:5]1>>[c:0]1[CH2:1][c:3][c:4][c:5]1",null,-0.1728378302],[0.2101629789,122.5113341131,28,"completed",-4.981416,28.0,3,"c1ccc(Nc2ccc3ccc(Nc4ccccc4)nc3n2)cc1","C1=CC(Nc2ccc3ccc(NC4=CCC=C4)nc3n2)=CC1",{},"[c:0]1[ch:1][ch][c:3][c!r5:4][c!r5:5]1>>[c:0]1[CH2:1][c:3][c:4][c:5]1",null,-0.1479847555],[0.2100853704,246.7526045544,28,"completed",-5.457056,28.0,25,"O=c1c2c([nH]c3c1C=CC3=C1C=CC=C1)CC=C2","O=c1c2c([nH]c3[nH]ccc13)C(=C1C=CC=C1)C=C2",{},"[#6H2r5:1]>>[NH:1]",null,-0.3512213711],[0.2099270805,320.3818585718,28,"completed",-5.733332,28.0,3,"C1=CC(c2cccc(C3=CCC=C3)c2Nc2ccccc2)=CC1","O=c1ccoc(Nc2c(C3=CCC=C3)cccc2C2=CCC=C2)c1",{},"[ch:1]1[c:2][c:3][ch:4][c:5][c:6]1>>[o:1]1[c:2][c:3][C:4](=O)[c:5][c:6]1",null,-0.5469809432],[0.2099046655,325.0601213815,28,"completed",-5.376004,28.0,3,"C1=c2ccc3c(c2=CC1)=CCC=3","c1cc2cscc2c2cscc12",{},"[#6H2r5:1]>>[S:1]",null,-0.3781420427],[0.2918390446,127.6750654516,29,"completed",-5.804264,29.0,29,"C1=Cc2cc3cc4c(cc3cc2=C1)C=CC=4","C1=Nc2cc3cc4c(cc3cc2=C1)N=CC=4",{},"[chr5,CH1r5:1]>>[n:1]",null,-0.5092493843],[0.2792572153,149.4135917755,29,"completed",-5.222456,29.0,29,"C(=CC1=c2ccccc2=C(C=CC2=CCN=C2)C1)C1=CCN=C1","C(=CC1=c2ccccc2=C(C=CC2=NCN=C2)C1)C1=NCN=C1",{},"[chr5,CH1r5:1]>>[n:1]",null,-0.1722562122],[0.264050431,140.4388078265,29,"completed",-5.08188,29.0,29,"C(=CC1=c2ccccc2=C(C=CC2=CCC=N2)C1)C1=CCC=N1","C(=CC1=c2ccccc2=C(C=CC2=NCC=N2)C1)C1=NCC=N1",{},"[chr5,CH1r5:1]>>[n:1]",null,-0.1410104344],[0.2584688792,157.8857081044,29,"completed",-4.980312,29.0,29,"C(=CC1=c2ccccc2=C(C=CC2=CCN=C2)C1)C1=CCN=C1","C(=CC1=c2ccccc2=C(C=CC2=CCN=N2)C1)C1=CCN=N1",{},"[chr5,CH1r5:1]>>[n:1]",null,-0.1787379459],[0.2508138815,220.9780146674,29,"completed",-5.24242,29.0,29,"C(=Cc1ccccc1)C1=C(C2=C(C=Cc3ccccc3)CN=N2)N=NC1","C1=CC(C=CC2=C(C3=C(C=CC4=CCC=C4)CN=N3)N=NC2)=CC1",{},"[c:0]1[ch:1][ch][c:3][c!r5:4][c!r5:5]1>>[c:0]1[CH2:1][c:3][c:4][c:5]1",null,-0.2424256105],[0.2412905491,141.8038231844,29,"completed",-5.527252,29.0,29,"C1=Cc2cc3cc4c(cc3cc2=C1)C=CC=4","C1=Cc2nc3cc4c(nc3cc2=C1)C=CC=4",{},"[ch&r6:0]>>[nr6:0]",null,-0.3309909626],[0.2386924848,192.6664921616,29,"completed",-5.559176,29.0,29,"C(=Cc1nccc2c1=CCC=2)c1nccc2c1=CCC=2","C(=Cc1ncnc2c1=CCC=2)c1ncnc2c1=CCC=2",{},"[ch&r6:0]>>[nr6:0]",null,-0.3747442471],[0.2370192278,94.670733903,29,"completed",-5.270756,29.0,29,"c1ccc(Nc2cc(Nc3ccccc3)cc(-c3cccs3)c2)cc1","c1ccc(Nc2cc(Nc3ccccc3)cc(-c3ccns3)c2)cc1",{},"[chr5,CH1r5:1]>>[n:1]",null,-0.1524787772],[0.2355069516,242.865281766,29,"completed",-5.141864,29.0,29,"C(=Cc1ccccc1)C1=C(C2=C(C=Cc3ccccc3)CN=N2)N=NC1","C1=CCC(C=CC2=C(C3=C(C=CC4=CC=CC4)CN=N3)N=NC2)=C1",{},"[c:0]1[ch:1][ch][c:3][c!r5:4][c!r5:5]1>>[c:0]1[CH2:1][c:3][c:4][c:5]1",null,-0.2446268922],[0.2345524219,219.7832653057,29,"completed",-5.133216,29.0,29,"C(=Cc1ccoc1)C1=c2ccccc2=C(C=Cc2ccoc2)C1","C(=Cc1ccon1)C1=c2ccccc2=C(C=Cc2ccon2)C1",{},"[chr5,CH1r5:1]>>[n:1]",null,-0.2210097328],[0.2276785609,182.8155778834,29,"completed",-5.33074,29.0,29,"C(#CC1=NC(C2=CCC(C#CC3=CC=CC3)=N2)=CC1)C1=CC=CC1","C(#Cc1nc(-c2csc(C#CC3=CC=CC3)n2)cs1)C1=CC=CC1",{},"[#6H2r5:1]>>[S:1]",null,-0.2439458953],[0.2274491837,169.1530041548,29,"completed",-5.322552,29.0,29,"C(#Cc1cc(-c2csc(C#CC3=CC=CC3)c2)cs1)C1=CC=CC1","C(#Cc1cc(-c2csc(C#Cc3cccs3)c2)cs1)c1cccs1",{},"[#6H2r5:1]>>[S:1]",null,-0.2299611733],[0.2249612381,201.9043007257,29,"completed",-4.756568,29.0,29,"C(=Cc1ccsc1)C1=c2ccccc2=C(C=Cc2ccsc2)C1","C(=Cc1cscn1)C1=c2ccccc2=C(C=Cc2cscn2)C1",{},"[chr5,CH1r5:1]>>[n:1]",null,-0.3139405367],[0.2227047752,252.636440632,29,"completed",-5.07268,29.0,29,"C(=CC1=c2ccccc2=C(C=CC2=CCN=C2)C1)C1=CCN=C1","C(=Cc1cnoc1)C1=c2ccccc2=C(C=Cc2cnoc2)C1",{},"[#6H2r5:1]>>[O:1]",null,-0.2533592282],[0.2197210312,125.603837479,29,"completed",-4.88638,29.0,29,"C(#Cc1cc(C#CC2=CSCS2)cc(-c2ccccc2)c1)C1=CSCS1","C(#Cc1cc(C#CC2=CSCS2)cc(C2=CC=CC2)c1)C1=CSCS1",{},"[c:0]1[ch:1][ch][c:3][c!r5:4][c!r5:5]1>>[c:0]1[CH2:1][c:3][c:4][c:5]1",null,-0.1952863056],[0.2195757362,178.1055832825,29,"completed",-4.917752,29.0,29,"C(=Cc1ccsc1)C1=c2ccccc2=C(C=Cc2ccsc2)C1","C(=Cc1ccsn1)C1=c2ccccc2=C(C=Cc2ccsn2)C1",{},"[chr5,CH1r5:1]>>[n:1]",null,-0.2190813142],[0.2185188062,171.8405809679,29,"completed",-5.214728,29.0,29,"C(#Cc1cc(-c2c[nH]c(C#CC3=CC=CC3)c2)c[nH]1)C1=CC=CC1","C(#Cc1cc(-c2c[nH]c(C#CC3=CC=NC3)c2)c[nH]1)C1=CC=NC1",{},"[chr5,CH1r5:1]>>[n:1]",null,-0.1896808296],[0.2155636384,233.8514399382,29,"completed",-4.911036,29.0,29,"C(=Cc1ccoc1)C1=c2ccccc2=C(C=Cc2ccoc2)C1","C(=Cc1cocn1)C1=c2ccccc2=C(C=Cc2cocn2)C1",{},"[chr5,CH1r5:1]>>[n:1]",null,-0.2686691621],[0.2154228413,151.4697253063,29,"completed",-4.712868,29.0,29,"C1=c2ccc3ccc4c(c3c2=CC1)=CCC=4","c1cc2ccc3c(c2c2c1SCS2)SCS3",{},"[CH,ch:0]1=[C,c:1][C,c:2]=[CH,ch:3][*:4]1>>[S:0]1[*:1]=,:[*:2][S:3][*:4]1",null,-0.3104512177],[0.2138431766,130.7181189236,29,"completed",-4.870924,29.0,29,"C(#Cc1cc(C#CC2=CSCS2)cc(-c2ccccc2)c1)C1=CSCS1","C(#Cc1cc(C#CC2=CSCS2)cc(C2=CCC=C2)c1)C1=CSCS1",{},"[c:0]1[ch:1][ch][c:3][c!r5:4][c!r5:5]1>>[c:0]1[CH2:1][c:3][c:4][c:5]1",null,-0.2068825159],[0.2123617418,182.378761518,29,"completed",-4.818392,29.0,3,"c1cnc2c(-c3cccc4cccnc34)cccc2c1","C1=c2cccnc2=C(C2=c3ncccc3=CC2)C1",{},"[c:0]1[ch:1][ch][c:3][c!r5:4][c!r5:5]1>>[c:0]1[CH2:1][c:3][c:4][c:5]1",null,-0.2685526295],[0.21134438,237.5514079996,29,"completed",-5.451076,29.0,29,"C1=CC(C=CC2=C(C3=C(C=CC4=CCC=C4)CN=C3)C=NC2)=CC1","C1=CC(C=Cc2sncc2-c2cnsc2C=CC2=CCC=C2)=CC1",{},"[#6H2r5:1]>>[S:1]",null,-0.3417971719],[0.2092360208,217.7469043396,29,"completed",-5.463864,29.0,25,"C1=CC(=C2C=c3cnc4c[nH]cc4c3=C2)C=C1","C1=CC(=C2C=c3cnc4n[nH]cc4c3=C2)C=C1",{},"[chr5,CH1r5:1]>>[n:1]",null,-0.3350943889],[0.2087051795,140.0354640728,29,"completed",-5.084272,29.0,4,"C1=CC(Nc2cc(NC3=CCC=C3)cc(C3=CN=CC3)c2)=CC1","C1=CC(Nc2cc(NC3=CCC=C3)cc(C3=CN=NC3)c2)=CC1",{},"[chr5,CH1r5:1]>>[n:1]",null,-0.1404675852],[0.2085354113,155.9446182276,29,"completed",-5.230276,29.0,29,"O=c1cc[nH]cc1Nc1cc(C2=CCC=C2)cc(C2=CCC=C2)c1","O=c1nc[nH]cc1Nc1cc(C2=CCC=C2)cc(C2=CCC=C2)c1",{},"[ch&r6:0]>>[nr6:0]",null,-0.1806513872],[0.2084586998,151.0263722991,29,"completed",-5.009752,29.0,4,"C1=CC(Nc2cc(NC3=CCC=C3)cc(-c3ccc[nH]3)c2)=CC1","C1=CC(Nc2cc(NC3=CCC=C3)cc(-c3ccn[nH]3)c2)=CC1",{},"[chr5,CH1r5:1]>>[n:1]",null,-0.1637066549],[0.2084180982,261.6654072031,29,"completed",-5.414644,29.0,18,"C1=CC(=C2C=c3ccc4c[nH]nc4c3=C2)C=C1","C1=CC(=C2C=c3cnc4c[nH]nc4c3=C2)C=C1",{},"[ch&r6:0]>>[nr6:0]",null,-0.3420222218],[0.2070749664,160.5651313096,29,"completed",-5.003864,29.0,3,"C1=Cc2cc(Nc3ccc4c(c3)C=CC4)ccc2C1","c1cc2cc(Nc3ccc4sccc4c3)ccc2s1",{},"[#6H2r5:1]>>[S:1]",null,-0.1740971147],[0.2070553646,142.1750980295,29,"completed",-4.974148,29.0,4,"C1=CC(Nc2cccc(NC3=CCC=C3)c2-c2ccsc2)=CC1","C1=CC(Nc2cccc(NC3=CCC=C3)c2-c2cnsc2)=CC1",{},"[chr5,CH1r5:1]>>[n:1]",null,-0.1672564922],[0.206856361,165.1698439944,29,"completed",-5.353832,29.0,25,"C1=CCC(c2cc(C=Cc3ccc[nH]3)cc(C3=CC=CC3)c2)=C1","C1=CCC(c2cc(C=Cc3ncc[nH]3)cc(C3=CC=CC3)c2)=C1",{},"[chr5,CH1r5:1]>>[n:1]",null,-0.2425945437],[0.2065015095,156.8823597755,29,"completed",-5.410136,29.0,25,"C1=CCC(c2cc(C=CC3=CN=CC3)cc(C3=CC=CC3)c2)=C1","C1=CCC(c2cc(C=Cc3cnc[nH]3)cc(C3=CC=CC3)c2)=C1",{},"[#6H2r5:1]>>[NH:1]",null,-0.2678477192],[0.2064778262,94.472687804,29,"completed",-5.210312,29.0,29,"c1ccc(Nc2cc(Nc3ccccc3)cc(-c3cccs3)c2)cc1","c1ccc(Nc2cc(Nc3ccccc3)cc(-c3cncs3)c2)cc1",{},"[chr5,CH1r5:1]>>[n:1]",null,-0.12201545],[0.2063351261,208.0548159186,29,"completed",-4.938452,29.0,4,"C1=CC(Nc2cccc(NC3=CCC=C3)c2-c2ccsc2)=CC1","C1=CC(Nc2cncc(NC3=CCC=C3)c2-c2ccsc2)=CC1",{},"[ch&r6:0]>>[nr6:0]",null,-0.2368009861],[0.2063059288,199.3918611682,29,"completed",-4.945168,29.0,3,"C1=CC(Nc2cccc(NC3=CCC=C3)c2-c2ccccc2)=CC1","c1ccc(-c2c(Nc3ccsc3)cccc2Nc2ccsc2)cc1",{},"[#6H2r5:1]>>[S:1]",null,-0.2269446164],[0.206281095,135.75611121,29,"completed",-4.838264,29.0,9,"C1=CC(c2cc(C=Cc3cccs3)cc(C=Cc3cccs3)c2)=CC1","C(=Cc1cccs1)c1cc(C=Cc2cccs2)cc(C2=CSCS2)c1",{},"[CH,ch:0]1=[C,c:1][C,c:2]=[CH,ch:3][*:4]1>>[S:0]1[*:1]=,:[*:2][S:3][*:4]1",null,-0.2280296718],[0.206164114,136.5056687334,29,"completed",-5.072128,29.0,3,"C1=CCC(c2ccccc2Nc2ccccc2C2=CC=CC2)=C1","C1=CN=C(c2ccccc2Nc2ccccc2C2=NC=CC2)C1",{},"[chr5,CH1r5:1]>>[n:1]",null,-0.1378929052],[0.2057479441,269.9963622734,29,"completed",-5.240304,29.0,29,"C1=CC(c2cc(Nc3cnc[nH]3)cc(C3=CCC=C3)c2)=CC1","C1=CC(c2cc(Nc3cnc[nH]3)cc(C3=CCC=C3)n2)=CC1",{},"[ch&r6:0]>>[nr6:0]",null,-0.2873043503],[0.2049735576,153.9274766038,29,"completed",-4.857584,29.0,27,"C1=c2cnc3c4c(cnc3c2=CC1)=CCC=4","c1nc2c3c[nH]cc3cnc2c2c[nH]cc12",{},"[#6H2r5:1]>>[NH:1]",null,-0.2291042806],[0.2049317912,142.6794779437,29,"completed",-4.978472,29.0,4,"C1=CC(Nc2cc(NC3=CCC=C3)cc(-c3cccs3)c2)=CC1","C1=CC(Nc2cc(NC3=CCC=C3)cc(-c3cncs3)c2)=CC1",{},"[chr5,CH1r5:1]>>[n:1]",null,-0.1661152319],[0.2048997581,167.5464037427,29,"completed",-5.454388,29.0,29,"C(#CC1=NC=CC1)C1=CC(C2=CCC(C#CC3=NC=CC3)=C2)=CC1","C(#Cc1nccs1)C1=CC(C2=CCC(C#Cc3nccs3)=C2)=CC1",{},"[#6H2r5:1]>>[S:1]",null,-0.2993514926],[0.2048796177,93.6802341915,29,"completed",-5.207,29.0,3,"c1ccc(Nc2cc(Nc3ccccc3)cc(-c3ccccc3)c2)cc1","c1ccc(Nc2cc(Nc3ccccc3)cc(-c3cccnc3)c2)cc1",{},"[ch&r6:0]>>[nr6:0]",null,-0.119941637],[0.2048210825,283.1892469209,29,"completed",-4.7516,29.0,3,"C1=c2ccccc2=C(NC2=c3ccccc3=CC2)C1","c1ccc2c(Nc3occ4ccccc34)occ2c1",{},"[#6H2r5:1]>>[O:1]",null,-0.3737293191],[0.2047109287,172.4917813082,29,"completed",-5.200284,29.0,4,"C1=CC(c2cc(NC3=CCN=C3)cc(C3=CCC=C3)c2)=CC1","C1=CC(c2cc(Nc3cnsc3)cc(C3=CCC=C3)c2)=CC1",{},"[#6H2r5:1]>>[S:1]",null,-0.1862291227],[0.2046944486,125.7658820016,29,"completed",-5.419152,29.0,14,"C1=CCC(c2cc(Nc3ccccn3)cc(C3=CC=CC3)c2)=C1","C1=CCC(c2cc(Nc3ncccn3)cc(C3=CC=CC3)c2)=C1",{},"[ch&r6:0]>>[nr6:0]",null,-0.256373705],[0.2045590989,240.6306429698,29,"completed",-4.837804,29.0,6,"C1=CCC(N(c2cccs2)c2cccs2)=C1","c1csc(N(c2cccs2)c2cccs2)c1",{},"[#6H2r5:1]>>[S:1]",null,-0.3026367627],[0.2044749621,118.4717194643,29,"completed",-4.94296,29.0,4,"C1=CC(Nc2cccc(NC3=CCC=C3)c2C2=CCC=C2)=CC1","C1=CC(c2c(NC3=CCC=N3)cccc2NC2=CCC=N2)=CC1",{},"[chr5,CH1r5:1]>>[n:1]",null,-0.1616159444],[0.2043453047,233.3102420126,29,"completed",-5.080868,29.0,29,"C(=CC1=c2ccccc2=C(C=CC2=CCN=C2)C1)C1=CCN=C1","C(=CC1=c2nccnc2=C(C=CC2=CCN=C2)C1)C1=CCN=C1",{},"[ch&r6:0]>>[nr6:0]",null,-0.233694299],[0.2043124514,146.983501422,29,"completed",-5.211416,29.0,29,"O=c1cc[nH]cc1Nc1cc(C2=CCC=C2)cc(C2=CCC=C2)c1","O=c1cn[nH]cc1Nc1cc(C2=CCC=C2)cc(C2=CCC=C2)c1",{},"[ch&r6:0]>>[nr6:0]",null,-0.1663934403],[0.2042261119,178.997808789,29,"completed",-5.325128,29.0,3,"O=c1cc(Nc2ccccc2)[nH]c(Nc2ccccc2)c1","O=c1cc(NC2=CCC=C2)[nH]c(NC2=CCC=C2)c1",{},"[c:0]1[ch:1][ch][c:3][c!r5:4][c!r5:5]1>>[c:0]1[CH2:1][c:3][c:4][c:5]1",null,-0.2384841663],[0.2041237566,107.8532693458,29,"completed",-5.280784,29.0,3,"C1=CCC(Nc2ccc3ccc(NC4=CC=CC4)cc3c2)=C1","C1=NCC(Nc2ccc3ccc(NC4=CC=NC4)cc3c2)=C1",{},"[chr5,CH1r5:1]>>[n:1]",null,-0.1662736494],[0.2331249096,99.9979139803,30,"completed",-5.278484,30.0,30,"C1=NCC(c2cc(Nc3ccccc3)cc(Nc3ccccc3)c2)=C1","c1ccc(Nc2cc(Nc3ccccc3)cc(-c3ccno3)c2)cc1",{},"[#6H2r5:1]>>[O:1]",null,-0.1600290178],[0.2189198619,92.1976862627,30,"completed",-5.232668,30.0,30,"C1=NC=C(c2cc(Nc3ccccc3)cc(Nc3ccccc3)c2)C1","c1ccc(Nc2cc(Nc3ccccc3)cc(-c3cnco3)c2)cc1",{},"[#6H2r5:1]>>[O:1]",null,-0.1308617762],[0.2112188623,109.9046923998,30,"completed",-5.253184,30.0,30,"C1=NC=C(c2cc(Nc3ccccc3)cc(Nc3ccccc3)c2)C1","C1=NN=C(c2cc(Nc3ccccc3)cc(Nc3ccccc3)c2)C1",{},"[chr5,CH1r5:1]>>[n:1]",null,-0.1535482236],[0.2072822117,251.8800605662,30,"completed",-5.341596,30.0,30,"C1=CC(C=Cc2sccc2-c2ccsc2C=CC2=CCC=C2)=CC1","C(=Cc1sccc1-c1ccsc1C=CC1=CCN=C1)C1=CCN=C1",{},"[chr5,CH1r5:1]>>[n:1]",null,-0.3033878578],[0.2065133653,205.5823417801,30,"completed",-5.136712,30.0,30,"c1cc2c3c[nH]cc3ccc2c2c[nH]cc12","c1cc2c(ccc3c[nH]nc32)c2n[nH]cc12",{},"[chr5,CH1r5:1]>>[n:1]",null,-0.2071823038],[0.2048560838,231.2064961569,30,"completed",-5.315192,30.0,30,"C1=CC(C=Cc2sccc2-c2ccsc2C=CC2=CCC=C2)=CC1","C1=CC(C=Cc2sccc2-c2ccsc2C=CC2=NCC=C2)=NC1",{},"[chr5,CH1r5:1]>>[n:1]",null,-0.2759477601],[0.204397998,125.4886534389,30,"completed",-5.008188,30.0,30,"C1=CCC(C=Cc2cc(C=CC3=CC=CC3)cc(C3=CSCS3)c2)=C1","C(=Cc1cc(C=CC2=CC=NC2)cc(C2=CSCS2)c1)C1=CC=NC1",{},"[chr5,CH1r5:1]>>[n:1]",null,-0.1409887562],[0.2009331441,187.5411422594,30,"completed",-5.250884,30.0,11,"C1=Nc2nc3cc4c(cc3nc2C1)=CCC=4","C1=c2cc3nc4ncoc4nc3cc2=CC1",{},"[#6H2r5:1]>>[O:1]",null,-0.215237104],[0.2006813056,181.8718446693,30,"completed",-5.237636,30.0,29,"O=c1cc[nH]c2cc3cc4c(cc3cc12)=CCC=4","O=c1cc[nH]c2nc3cc4c(cc3nc12)=CCC=4",{},"[ch&r6:0]>>[nr6:0]",null,-0.2058148815],[0.2005457258,144.5654901648,30,"completed",-5.096968,30.0,3,"C(#Cc1cc2c(cc1C#Cc1ccccc1)=CCC=2)c1ccccc1","C(#Cc1cc2c(cc1C#CC1=CC=CC1)=CCC=2)C1=CC=CC1",{},"[c:0]1[ch:1][ch][c:3][c!r5:4][c!r5:5]1>>[c:0]1[CH2:1][c:3][c:4][c:5]1",null,-0.1445810691],[0.2003657127,102.7417292208,30,"completed",-5.10212,30.0,6,"c1cc2cc3cc4c[nH]cc4cc3cc2cn1","c1cc2nc3cc4c[nH]cc4cc3nc2cn1",{},"[ch&r6:0]>>[nr6:0]",null,-0.1027524461],[0.200139457,267.4708769349,30,"completed",-4.561896,30.0,5,"C1=NSC(=C2C=c3ccccc3=C2)S1","C1=NSC(=C2C=c3cc4ccccc4cc3=C2)S1",{},"[cH&r6:1][cH&r6:2]>>[c:1]2cccc[c:2]2",null,-0.4619773461],[0.1999345141,109.8132005328,30,"completed",-4.9287,30.0,7,"C1=c2cc3cc4ccsc4cc3cc2=CC1","C1=c2cc3cc4cnsc4cc3cc2=CC1",{},"[chr5,CH1r5:1]>>[n:1]",null,-0.1625956553],[0.1997247392,169.1707081319,30,"completed",-5.18354,30.0,16,"C(=Cc1ccc[nH]1)c1cc(C=Cc2ccc[nH]2)cc(-c2ccccn2)c1","C(=Cc1ccc[nH]1)c1cc(C=Cc2ccc[nH]2)cc(-c2ncccn2)c1",{},"[ch&r6:0]>>[nr6:0]",null,-0.1789927512],[0.1994720306,213.1146556291,30,"completed",-4.958692,30.0,3,"C1=NC=C(NC2=CN=CC2)C1","C1=C(NC2=CN=C(c3ccccc3)C2)CC(c2ccccc2)=N1",{},"[cH&r6,CH&r5:1]>>[#6:1](-[c]1[ch]ccc[ch]1)",null,-0.234951383],[0.1994295184,88.4562358796,30,"completed",-5.242052,30.0,3,"C1=CCC(c2cc(Nc3ccccc3)cc(Nc3ccccc3)c2)=C1","C1=NCC(c2cc(Nc3ccccc3)cc(Nc3ccccc3)c2)=C1",{},"[chr5,CH1r5:1]>>[n:1]",null,-0.1330868262],[0.1992642919,180.338950946,30,"completed",-5.042504,30.0,3,"C1=CC(c2ccccc2Nc2ccccc2C2=CCC=C2)=CC1","C1=CC(c2ccccc2Nc2ccccc2C2=NCC=C2)=NC1",{},"[chr5,CH1r5:1]>>[n:1]",null,-0.1847754701],[0.1991340652,191.215840085,30,"completed",-5.158332,30.0,12,"C(#CC1=C(C#CC2=CC=CC2)SC(=C2C=CC=C2)S1)C1=CC=CC1","C(#CC1=C(C#CC2=CC=CC2)SC(=C2C=CC=N2)S1)C1=CC=CC1",{},"[chr5,CH1r5:1]>>[n:1]",null,-0.1955269352],[0.1990276259,189.2618601236,30,"completed",-4.847372,30.0,18,"c1cc2c[nH]cc2cc1-c1ccc2c[nH]cc2c1","c1nc(-c2cc3c[nH]cc3cn2)cc2c[nH]cc12",{},"[ch&r6:0]>>[nr6:0]",null,-0.2590218057],[0.1989127731,175.9157315692,30,"completed",-5.456688,30.0,18,"C1=c2cc3cc4c(cc3cc2=CC1)OOO4","c1occ2cc3cc4c(cc3cc12)OOO4",{},"[#6H2r5:1]>>[O:1]",null,-0.3054296089],[0.1988686186,255.7726025437,30,"completed",-4.537976,30.0,24,"C1=CC(N(C2=CCC=C2)C2=CC=NC2)=CC1","C1=NCC(N(c2cc[nH]c2)c2cc[nH]c2)=C1",{},"[#6H2r5:1]>>[NH:1]",null,-0.4692508953],[0.1988569287,269.3784366323,30,"completed",-5.344264,30.0,16,"C(=Cc1ccccn1)C1=CC=C(C2=CC=C(C=Cc3ccccn3)C2)C1","C(=Cc1ccccn1)C1=CN=C(C2=NC=C(C=Cc3ccccn3)C2)C1",{},"[chr5,CH1r5:1]>>[n:1]",null,-0.3190619751],[0.1987876189,238.6922929154,30,"completed",-5.0299,30.0,14,"c1scc2cc3cc4c(cc3cc12)SCS4","c1scc2cc3cc4c(cc3cc12)SSS4",{},"[#6H2r5:1]>>[S:1]",null,-0.2436839666],[0.1987671191,270.182193625,30,"completed",-4.592716,30.0,3,"C1=C(NC2=CCC=C2c2ccccc2)C(c2ccccc2)=CC1","C1=C(NC2=CCC=C2c2ccccn2)C(c2ccccn2)=CC1",{},"[ch&r6:0]>>[nr6:0]",null,-0.4461990313],[0.1985763076,141.0903600008,30,"completed",-5.25714,30.0,7,"C1=CC(=C2Sc3ccc4ccccc4c3S2)C=C1","C1=CC(=C2Sc3ccc4cccnc4c3S2)C=C1",{},"[ch&r6:0]>>[nr6:0]",null,-0.1789023468],[0.1982523356,107.9880222366,30,"completed",-5.102764,30.0,3,"C1=CC(Nc2ccc3ccc(NC4=CCC=C4)cc3c2)=CC1","C1=CC(Nc2ccc3ccc(NC4=NCC=C4)cc3c2)=NC1",{},"[chr5,CH1r5:1]>>[n:1]",null,-0.1080053536],[0.1981807391,158.7875199243,30,"completed",-5.354752,30.0,7,"C1=CC(=C2Sc3ccc4ccccc4c3S2)C=C1","C1=CC(=C2Sc3ccc4cnccc4c3S2)C=C1",{},"[ch&r6:0]>>[nr6:0]",null,-0.238775588],[0.1980040595,268.9913570876,30,"completed",-5.13156,30.0,7,"C1=Cc2c(c3c(c4c2=NCN=4)C=CC3)C1","c1cc2c3c(c4cc[nH]c4c2[nH]1)=NCN=3",{},"[#6H2r5:1]>>[NH:1]",null,-0.2698970297],[0.1979434581,72.6800005187,30,"completed",-4.876444,30.0,8,"c1cc2cc3cc4cocc4cc3cc2[nH]1","c1occ2cc3cc4[nH]ncc4cc3cc12",{},"[chr5,CH1r5:1]>>[n:1]",null,-0.1725434791],[0.1979152858,209.3779193497,30,"completed",-5.0874,30.0,20,"C(#CC1=CCC(c2cc[nH]c2)=C1)C1=CCC(c2cc[nH]c2)=C1","C(#CC1=CCC(c2cc[nH]n2)=C1)C1=CCC(c2cc[nH]n2)=C1",{},"[chr5,CH1r5:1]>>[n:1]",null,-0.2095636073],[0.1978661867,74.799422247,30,"completed",-5.066332,30.0,8,"c1cc2cc3cc4cscc4cc3cc2[nH]1","c1cc2cc3nc4cscc4nc3cc2[nH]1",{},"[ch&r6:0]>>[nr6:0]",null,-0.0784243925],[0.1976891201,208.3919679884,30,"completed",-5.453192,30.0,7,"C1=CC(=C2Sc3cc4c(cc3S2)=CCC=4)C=C1","C1=CC(=C2Sc3cc4c(cc3S2)=NCC=4)C=C1",{},"[chr5,CH1r5:1]>>[n:1]",null,-0.3233451111],[0.1976491268,159.3935873469,30,"completed",-5.372416,30.0,12,"C(#Cc1cc(C2=CCC=C2)cc(C2=CCC=C2)c1)C1=CC=CC1","C(#Cc1cc(C2=CCC=N2)cc(C2=CCC=N2)c1)C1=CC=CC1",{},"[chr5,CH1r5:1]>>[n:1]",null,-0.2485346041],[0.197436553,241.0088195481,30,"completed",-5.441324,30.0,7,"C1=c2c(c3occc3c3ccoc23)=CC1","C1=c2c(c3ocnc3c3ncoc23)=CC1",{},"[chr5,CH1r5:1]>>[n:1]",null,-0.3393689244],[0.197139245,157.106690183,30,"completed",-4.93606,30.0,3,"c1ccc2c(c1)ccc1c3ccccc3ccc21","C1=c2ccc3c4c(ccc3c2=CC1)=CCC=4",{},"[c:0]1[ch:1][ch][c:3][c!r5:4][c!r5:5]1>>[c:0]1[CH2:1][c:3][c:4][c:5]1",null,-0.194555675],[0.1970372936,167.9422869811,30,"completed",-5.290628,30.0,4,"C1=CC(Nc2cc(C3=CCC=C3)nc(C3=CCC=C3)c2)=CC1","C1=CC(Nc2nc(C3=CCC=C3)nc(C3=CCC=C3)n2)=CC1",{},"[ch&r6:0]>>[nr6:0]",null,-0.2145011389],[0.1969319641,316.0664699626,30,"completed",-5.205344,30.0,16,"C(=Cc1ccccn1)C1=CC=C(C2=CC=C(C=Cc3ccccn3)C2)C1","C(=Cc1ccccn1)C1=NC=C(C2=CN=C(C=Cc3ccccn3)C2)C1",{},"[chr5,CH1r5:1]>>[n:1]",null,-0.3245546472],[0.1968014674,114.2168459706,30,"completed",-5.58604,30.0,29,"C1=c2ncc3cnc4c(c3c2=CC1)=CCC=4","c1nc2cscc2c2c1cnc1cscc12",{},"[#6H2r5:1]>>[S:1]",null,-0.3588879768],[0.1963769537,133.2794670699,30,"completed",-5.201848,30.0,4,"c1ccc(Nc2cc(-c3ccc[nH]3)cc(-c3ccc[nH]3)c2)cc1","c1ccc(Nc2cc(-c3ccc[nH]3)cc(-c3ccc[nH]3)c2)nc1",{},"[ch&r6:0]>>[nr6:0]",null,-0.1511495741],[0.1959552274,154.6819166331,30,"completed",-5.189612,30.0,24,"C(=Cc1ccc[nH]1)c1cccc(-c2cccc(C=Cc3ccc[nH]3)c2)c1","C(=Cc1ccc[nH]1)c1cccc(-c2cccc(C=Cc3ccc[nH]3)n2)n1",{},"[ch&r6:0]>>[nr6:0]",null,-0.1669171876],[0.195935992,122.9589321281,30,"completed",-5.17756,30.0,6,"C1=c2cc3cc4ccncc4cc3cc2=CC1","C1=c2cc3nc4ccncc4nc3cc2=CC1",{},"[ch&r6:0]>>[nr6:0]",null,-0.1344117564],[0.1956796336,107.7897818127,30,"completed",-5.459356,30.0,22,"c1ccc(-c2cc(Nc3cnns3)cc(-c3ccccc3)c2)cc1","C1=CCC(c2cc(Nc3cnns3)cc(C3=CC=CC3)c2)=C1",{},"[c:0]1[ch:1][ch][c:3][c!r5:4][c!r5:5]1>>[c:0]1[CH2:1][c:3][c:4][c:5]1",null,-0.2736706727],[0.1951472294,157.7789514212,30,"completed",-4.729704,30.0,4,"C1=CC(C2=CC(NC3=CCC(C4=CCC=C4)=C3)=CC2)=CC1","C1=CC(C2=NC(NC3=CCC(C4=CCC=C4)=N3)=CC2)=CC1",{},"[chr5,CH1r5:1]>>[n:1]",null,-0.3034510999],[0.1950898801,277.4247428291,30,"completed",-4.819496,30.0,3,"C1=C(C2=CC=C(c3ccccc3)C2)CC(c2ccccc2)=C1","C1=CCC(C2=CC=C(C3=CC=C(C4=CC=CC4)C3)C2)=C1",{},"[c:0]1[ch:1][ch][c:3][c!r5:4][c!r5:5]1>>[c:0]1[CH2:1][c:3][c:4][c:5]1",null,-0.3398807291],[0.1950038605,162.1111636934,30,"completed",-5.314732,30.0,23,"C(=Cc1csc(-c2nc(C=Cc3ccccc3)cs2)n1)c1ccccc1","C1=CC(C=Cc2csc(-c3nc(C=CC4=CCC=C4)cs3)n2)=CC1",{},"[c:0]1[ch:1][ch][c:3][c!r5:4][c!r5:5]1>>[c:0]1[CH2:1][c:3][c:4][c:5]1",null,-0.221074302],[0.1949833117,140.7117707077,30,"completed",-4.882608,30.0,9,"C1=CC(c2cc(C=CC3=NCC=C3)cc(C=CC3=NCC=C3)c2)=CC1","C1=CC(C=Cc2cc(C=CC3=NCC=C3)cc(C3=CSCS3)c2)=NC1",{},"[CH,ch:0]1=[C,c:1][C,c:2]=[CH,ch:3][*:4]1>>[S:0]1[*:1]=,:[*:2][S:3][*:4]1",null,-0.2072603446],[0.1949809258,214.9709652683,30,"completed",-5.08004,30.0,30,"C1=CC(C=Cc2sccc2-c2ccsc2C=CC2=CCC=C2)=CC1","C1=CC(C=Cc2scnc2-c2ncsc2C=CC2=CCC=C2)=CC1",{},"[chr5,CH1r5:1]>>[n:1]",null,-0.2154245406],[0.1949621364,103.8646845072,30,"completed",-5.3611,30.0,4,"c1ccc(Nc2cc(-c3ccco3)cc(-c3ccco3)c2)cc1","c1ccc(Nc2cc(-c3ccco3)cc(-c3ccco3)c2)nc1",{},"[ch&r6:0]>>[nr6:0]",null,-0.2102207068],[0.1946485894,211.1971558127,30,"completed",-5.636456,30.0,27,"C1=c2cnc3c4c(cnc3c2=CC1)=CCC=4","C1=c2cnc3c4c(cnc3c2=NC1)=CCN=4",{},"[chr5,CH1r5:1]>>[n:1]",null,-0.4308351288],[0.1946108396,637.2751039838,30,"completed",-5.01748,30.0,3,"C1=CC(=C2SC=CS2)C=C1","C1=CC(=C2SC(Nc3ccccc3)=C(Nc3ccccc3)S2)C=C1",{},"[ch&r6,CH1&r5:1]>>[*:1](-N-c1ccccc1)",null,-0.639887676],[0.2411932046,157.4991850543,31,"completed",-5.35328,31.0,31,"C(#Cc1cc(C2=CCC=N2)nc(C2=CCC=N2)c1)C1=CC=CC1","C(#Cc1ccc[nH]1)c1cc(C2=CCC=N2)nc(C2=CCC=N2)c1",{},"[#6H2r5:1]>>[NH:1]",null,-0.2371494569],[0.2318956853,110.5909101942,31,"completed",-5.315836,31.0,31,"C(#Cc1cc2c[nH]cc2cc1C#CC1=CC=CC1)C1=CC=CC1","C(#Cc1cc2c[nH]cc2cc1C#CC1=CC=NC1)C1=CC=NC1",{},"[chr5,CH1r5:1]>>[n:1]",null,-0.1872353788],[0.2280350513,273.9764664491,31,"completed",-5.038272,31.0,31,"C1=CCC(c2ccc(-c3ccc(C4=CC=CC4)s3)s2)=C1","c1csc(-c2ccc(-c3ccc(-c4cccs4)s3)s2)c1",{},"[#6H2r5:1]>>[S:1]",null,-0.2773628917],[0.2252013312,132.4252963397,31,"completed",-5.277196,31.0,31,"C(#Cc1cc2cscc2cc1C#CC1=CC=CC1)C1=CC=CC1","C(#Cc1cc2cscc2cc1C#Cc1cccs1)c1cccs1",{},"[#6H2r5:1]>>[S:1]",null,-0.1814433413],[0.2170555693,140.9489140632,31,"completed",-5.332304,31.0,31,"C(#Cc1cc2c(cc1C#Cc1cccs1)=CCC=2)c1cccs1","C(#Cc1cc2cocc2cc1C#Cc1cccs1)c1cccs1",{},"[#6H2r5:1]>>[O:1]",null,-0.2151964663],[0.2154052492,143.2830052747,31,"completed",-5.229448,31.0,31,"C(#Cc1cc2c[nH]cc2cc1C#CC1=CC=CC1)C1=CC=CC1","C(#Cc1cc2c[nH]cc2cc1C#CC1=NC=CC1)C1=NC=CC1",{},"[chr5,CH1r5:1]>>[n:1]",null,-0.1695312482],[0.2153055516,85.778622939,31,"completed",-5.201572,31.0,31,"c1ccc(Nc2cc(Nc3ccccc3)cc(-c3ccco3)c2)cc1","c1ccc(Nc2cc(Nc3ccccc3)cc(-c3ncco3)c2)cc1",{},"[chr5,CH1r5:1]>>[n:1]",null,-0.1114147164],[0.2132992204,132.5198950529,31,"completed",-5.06394,31.0,31,"C(#Cc1cc2c[nH]cc2cc1C#CC1=CC=CC1)C1=CC=CC1","C(#Cc1cc2c[nH]cc2cc1C#Cc1cccs1)c1cccs1",{},"[#6H2r5:1]>>[S:1]",null,-0.1349024876],[0.2128919062,253.3622539773,31,"completed",-5.289156,31.0,31,"C1=CCC(c2ccc(-c3ccc(C4=CC=CC4)s3)s2)=C1","C1=CN=C(c2ccc(-c3ccc(C4=NC=CC4)s3)s2)C1",{},"[chr5,CH1r5:1]>>[n:1]",null,-0.2858751965],[0.2121374537,153.7745743137,31,"completed",-5.34592,31.0,31,"C(#Cc1cc2c(cc1C#CC1=CN=CC1)=CCC=2)C1=CN=CC1","C(#Cc1cc2c(cc1C#Cc1cnco1)=CCC=2)c1cnco1",{},"[#6H2r5:1]>>[O:1]",null,-0.2308249909],[0.2108332402,183.4719813543,31,"completed",-5.318688,31.0,31,"C1=CC(C=CC2=CCC(C3=NC(C=CC4=CCC=C4)=CC3)=N2)=CC1","C(=Cc1ccsc1)C1=CCC(C2=NC(C=Cc3ccsc3)=CC2)=N1",{},"[#6H2r5:1]>>[S:1]",null,-0.2389475763],[0.2088869868,129.3186626517,31,"completed",-5.307832,31.0,31,"C(#Cc1cc2cscc2cc1C#CC1=CC=CC1)C1=CC=CC1","C(#Cc1cc2cscc2cc1C#Cc1ccco1)c1ccco1",{},"[#6H2r5:1]>>[O:1]",null,-0.1946495446],[0.2084653314,214.8545400044,31,"completed",-4.818668,31.0,31,"C1=C(NC2=CN=C(c3ccccc3)C2)CC(c2ccccc2)=N1","C1=CC(C2=NC=C(NC3=CN=C(C4=CCC=C4)C3)C2)=CC1",{},"[c:0]1[ch:1][ch][c:3][c!r5:4][c!r5:5]1>>[c:0]1[CH2:1][c:3][c:4][c:5]1",null,-0.2914529868],[0.2079084381,210.5015521436,31,"completed",-5.384928,31.0,31,"C(#Cc1cc2c[nH]cc2cc1C#CC1=CC=CC1)C1=CC=CC1","C(#Cc1cc2n[nH]nc2cc1C#CC1=CC=CC1)C1=CC=CC1",{},"[chr5,CH1r5:1]>>[n:1]",null,-0.2899845623],[0.2065113789,167.9123157387,31,"completed",-5.237084,31.0,31,"C1=CC(C=Cc2csc(-c3cc(C=CC4=CCC=C4)cs3)c2)=CC1","C(=Cc1csc(-c2cc(C=CC3=CCC=N3)cs2)c1)C1=CCC=N1",{},"[chr5,CH1r5:1]>>[n:1]",null,-0.1933976139],[0.2060472757,178.3498720537,31,"completed",-5.070656,31.0,31,"C(#Cc1cc2c(cc1C#CC1=CC=CC1)SCS2)C1=CC=CC1","C(#Cc1cc2c(cc1C#Cc1cccs1)SCS2)c1cccs1",{},"[#6H2r5:1]>>[S:1]",null,-0.1795288315],[0.2043937384,221.0482783025,31,"completed",-5.019228,31.0,31,"C1=CCC(c2ccc(-c3ccc(C4=CC=CC4)[nH]3)[nH]2)=C1","C1=CN=C(c2ccc(-c3ccc(C4=NC=CC4)[nH]3)[nH]2)C1",{},"[chr5,CH1r5:1]>>[n:1]",null,-0.228164761],[0.2025063707,295.092986025,31,"completed",-5.00092,31.0,31,"C(#Cc1cc2c(cc1C#Cc1ccc[nH]1)=CCC=2)c1ccc[nH]1","C(#Cc1cc2c[nH]cc2cc1C#Cc1ccc[nH]1)c1ccc[nH]1",{},"[#6H2r5:1]>>[NH:1]",null,-0.3031338403],[0.2020604782,164.8492321317,31,"completed",-5.207276,31.0,31,"C(#Cc1cc(C2=CCC=N2)cc(C2=CCC=N2)c1)C1=CC=CC1","C(#Cc1cc(-c2c[nH]cn2)cc(-c2c[nH]cn2)c1)C1=CC=CC1",{},"[#6H2r5:1]>>[NH:1]",null,-0.1811470619],[0.2016935357,129.9289860503,31,"completed",-5.095404,31.0,31,"C(#Cc1cc2c(cc1C#Cc1ccco1)=CCC=2)c1ccco1","C(#Cc1cc2c[nH]cc2cc1C#Cc1ccco1)c1ccco1",{},"[#6H2r5:1]>>[NH:1]",null,-0.1299688108],[0.2008267288,135.6453062106,31,"completed",-5.363216,31.0,31,"C(#Cc1cc2c(cc1C#Cc1ccco1)=CCC=2)c1ccco1","C(#Cc1cc2cocc2cc1C#Cc1ccco1)c1ccco1",{},"[#6H2r5:1]>>[O:1]",null,-0.2287971892],[0.1996711332,211.7209490778,31,"completed",-5.127052,31.0,31,"C1=CCC(c2ccc(-c3ccc(C4=CC=CC4)[nH]3)[nH]2)=C1","C1=NCC(c2ccc(-c3ccc(C4=CC=NC4)[nH]3)[nH]2)=C1",{},"[chr5,CH1r5:1]>>[n:1]",null,-0.2125661015],[0.1986377987,291.0547956371,31,"completed",-5.127604,31.0,31,"C1=C(C2=CC=C(c3ccco3)C2)CC(c2ccco2)=C1","c1coc(-c2ccc(-c3ccc(-c4ccco4)o3)o2)c1",{},"[#6H2r5:1]>>[O:1]",null,-0.2916954999],[0.1984719693,224.4702514755,31,"completed",-4.9287,31.0,31,"C1=CC(C=CC2=C(C3=C(C=CC4=CCC=C4)CC=N3)N=CC2)=CC1","C(=CC1=C(C2=C(C=CC3=CCC=N3)CC=N2)N=CC1)C1=CCC=N1",{},"[chr5,CH1r5:1]>>[n:1]",null,-0.2544902786],[0.197908317,433.1711836096,31,"completed",-5.468832,31.0,31,"C1=CCC(C2=CN=C(C3=NC=C(C4=CC=CC4)C3)C2)=C1","C1=CCC(C2=NN=C(C3=NN=C(C4=CC=CC4)C3)C2)=C1",{},"[chr5,CH1r5:1]>>[n:1]",null,-0.5042771321],[0.1979027576,220.7936694842,31,"completed",-5.369564,31.0,31,"C1=CCC(c2ccc(-c3ccc(C4=CC=CC4)s3)s2)=C1","C1=NCC(c2ccc(-c3ccc(C4=CC=NC4)s3)s2)=C1",{},"[chr5,CH1r5:1]>>[n:1]",null,-0.2904403072],[0.197442085,275.7308302566,31,"completed",-5.222732,31.0,31,"C1=CCC(C2=CN=C(C3=NC=C(C4=CC=CC4)C3)C2)=C1","C1=CCC(c2cnc(-c3ncc(C4=CC=CC4)s3)s2)=C1",{},"[#6H2r5:1]>>[S:1]",null,-0.2888051787],[0.1972956587,280.7767319165,31,"completed",-5.062468,31.0,31,"C1=C(C2=CC=C(c3cccs3)C2)CC(c2cccs2)=C1","c1csc(-c2ccc(-c3ccc(-c4cccs4)o3)o2)c1",{},"[#6H2r5:1]>>[O:1]",null,-0.2820032131],[0.1970338431,235.3699591017,31,"completed",-4.773772,31.0,31,"C1=C(NC2=CN=C(c3ccccc3)C2)CC(c2ccccc2)=N1","C1=CCC(C2=NC=C(NC3=CN=C(C4=CC=CC4)C3)C2)=C1",{},"[c:0]1[ch:1][ch][c:3][c!r5:4][c!r5:5]1>>[c:0]1[CH2:1][c:3][c:4][c:5]1",null,-0.3279437826],[0.1969210371,272.5204396855,31,"completed",-5.089792,31.0,31,"C1=CC(=C2C=c3cc4ccccc4cc3=C2)C=C1","C1=CC(=C2C=c3cc4c(cc3=C2)CC=C4)C=C1",{},"[c:0]1[ch:1][ch][c:3][c!r5:4][c!r5:5]1>>[c:0]1[CH2:1][c:3][c:4][c:5]1",null,-0.2726141039],[0.1962154203,119.1928268325,31,"completed",-5.057776,31.0,22,"C1=CCC(c2cc(NC3=CCN=N3)cc(C3=CC=CC3)c2)=C1","C1=CCC(c2cc(Nc3c[nH]nn3)cc(C3=CC=CC3)c2)=C1",{},"[#6H2r5:1]>>[NH:1]",null,-0.1228028273],[0.1960616174,124.2208869693,31,"completed",-5.108284,31.0,29,"C1=c2ncc3cnc4c(c3c2=CC1)=CCC=4","c1nc2c[nH]cc2c2c1cnc1c[nH]cc12",{},"[#6H2r5:1]>>[NH:1]",null,-0.1243561613],[0.1957111118,148.7822968491,31,"completed",-5.257968,31.0,3,"C1=CC(c2ccc(Nc3ccc(C4=CCC=C4)cc3)cc2)=CC1","C1=NCC=C1c1ccc(Nc2ccc(C3=CCN=C3)cc2)cc1",{},"[chr5,CH1r5:1]>>[n:1]",null,-0.1853741554],[0.1951352267,259.9977536861,31,"completed",-4.776256,31.0,31,"C1=CCC(c2ccc(-c3ccc(C4=CC=CC4)[nH]3)[nH]2)=C1","c1csc(-c2ccc(-c3ccc(-c4cccs4)[nH]3)[nH]2)c1",{},"[#6H2r5:1]>>[S:1]",null,-0.344899723],[0.1949628853,100.8560353344,31,"completed",-5.172316,31.0,6,"C1=c2cc3cc4ccccc4cc3cc2=CC1","C1=c2nc3cc4ccccc4cc3nc2=CC1",{},"[ch&r6:0]>>[nr6:0]",null,-0.1128470015],[0.1945885019,137.4497935541,31,"completed",-5.043332,31.0,31,"C(#Cc1cc2c(cc1C#CC1=CC=CC1)=CCC=2)C1=CC=CC1","C(#Cc1cc2c[nH]cc2cc1C#CC1=CC=CC1)C1=CC=CC1",{},"[#6H2r5:1]>>[NH:1]",null,-0.1430593032],[0.1945322905,229.6172987095,31,"completed",-5.535808,31.0,31,"C1=NCC(C2=CC=C(C3=CC=C(C4=CC=NC4)C3)C2)=C1","C1=NCC(C2=CC=C(C3=CC=C(C4=NC=NC4)C3)C2)=N1",{},"[chr5,CH1r5:1]>>[n:1]",null,-0.3818234201],[0.1945112259,250.7769974355,31,"completed",-5.3197,31.0,31,"C(#CC1=CC(=C2C=CC=N2)C=C1C#CC1=CC=CC1)C1=CC=CC1","C(#Cc1ccc[nH]1)C1=CC(=C2C=CC=N2)C=C1C#Cc1ccc[nH]1",{},"[#6H2r5:1]>>[NH:1]",null,-0.2941776105],[0.1944942868,147.5824594914,31,"completed",-5.662492,31.0,31,"C(#Cc1cc(C2=CCC=N2)nc(C2=CCC=N2)c1)C1=CC=CC1","C(#Cc1ccco1)c1cc(C2=CCC=N2)nc(C2=CCC=N2)c1",{},"[#6H2r5:1]>>[O:1]",null,-0.4204940367],[0.1944069386,116.7280306925,31,"completed",-5.147108,31.0,22,"c1ccc(-c2cc(Nc3cn[nH]n3)cc(-c3ccccc3)c2)cc1","C1=CCC(c2cc(Nc3cn[nH]n3)cc(C3=CC=CC3)c2)=C1",{},"[c:0]1[ch:1][ch][c:3][c!r5:4][c!r5:5]1>>[c:0]1[CH2:1][c:3][c:4][c:5]1",null,-0.1212964276],[0.1936500606,200.1620752779,31,"completed",-5.072404,31.0,3,"C1=c2cc(-c3ccccc3)c(-c3ccccc3)cc2=CC1","C1=CCC(c2cc3c(cc2C2=CC=CC2)=CCC=3)=C1",{},"[c:0]1[ch:1][ch][c:3][c!r5:4][c!r5:5]1>>[c:0]1[CH2:1][c:3][c:4][c:5]1",null,-0.2010920451],[0.1936427925,265.7848393688,31,"completed",-4.899076,31.0,7,"C1=c2cnc3c4c(cnc(c24)C1)=CC3","c1nc2[nH]cc3cnc4[nH]cc1c4c32",{},"[#6H2r5:1]>>[NH:1]",null,-0.3007043451],[0.1936427925,320.0496775888,31,"completed",-4.703116,31.0,18,"c1cc2[nH]cc3ccc4[nH]cc1c2c34","c1nc2[nH]cc3cnc4[nH]cc1c2c34",{},"[chr5,CH1r5:1]>>[n:1]",null,-0.4238101954],[0.1934452296,214.6651536214,31,"completed",-5.412344,31.0,3,"c1ccc2c(c1)ccc1c3ccccc3ccc21","C1=Cc2ccc3c4c(ccc3c2C1)C=CC4",{},"[c:0]1[ch:1][ch][c:3][c!r5:4][c!r5:5]1>>[c:0]1[CH2:1][c:3][c:4][c:5]1",null,-0.3064064745],[0.1932350011,204.5834444597,31,"completed",-5.42734,31.0,9,"C(#Cc1ccc2ccc(C#Cc3cc[nH]c3)cc2c1)c1cc[nH]c1","C(#Cc1cnc2ncc(C#Cc3cc[nH]c3)cc2c1)c1cc[nH]c1",{},"[ch&r6:0]>>[nr6:0]",null,-0.3071784641],[0.1931109677,102.2034069644,31,"completed",-5.156492,31.0,16,"C1=NC(c2cc(Nc3ccccc3)cc(Nc3ccccc3)c2)=CC1","c1ccc(Nc2cc(Nc3ccccc3)cc(-c3cocn3)c2)cc1",{},"[#6H2r5:1]>>[O:1]",null,-0.1095869334],[0.192780975,172.1212265833,31,"completed",-5.144992,31.0,4,"C1=CCC(Nc2cccc(NC3=CC=CC3)c2C2=CC=CC2)=C1","C1=CCC(c2c(NC3=NC=CC3)cccc2NC2=NC=CC2)=C1",{},"[chr5,CH1r5:1]>>[n:1]",null,-0.1749788955],[0.1926989866,185.914256587,31,"completed",-4.98804,31.0,3,"c1cc(-c2cccc3cnccc23)c2ccncc2c1","C1=c2cnccc2=C(C2=c3ccncc3=CC2)C1",{},"[c:0]1[ch:1][ch][c:3][c!r5:4][c!r5:5]1>>[c:0]1[CH2:1][c:3][c:4][c:5]1",null,-0.2017579768],[0.1926915849,321.4643580753,31,"completed",-5.095036,31.0,31,"C1=C(C2=CC=C(c3cccs3)C2)CC(c2cccs2)=C1","C1=C(C2=CC=C(c3cncs3)C2)CC(c2cncs2)=C1",{},"[chr5,CH1r5:1]>>[n:1]",null,-0.3214831376],[0.192570716,296.9810417386,31,"completed",-5.103316,31.0,31,"C1=C(C2=CC=C(c3cccs3)C2)CC(c2cccs2)=C1","C1=C(C2=CC=C(c3nccs3)C2)CC(c2nccs2)=C1",{},"[chr5,CH1r5:1]>>[n:1]",null,-0.2969901128],[0.2459380512,221.5908470657,32,"completed",-4.906436,32.0,32,"C1=CC(=C2C=c3cc4c(nc3=C2)C=CC4)C=C1","C1=CC(=C2C=c3cc4[nH]ccc4nc3=C2)C=C1",{},"[#6H2r5:1]>>[NH:1]",null,-0.2597332176],[0.2448603261,155.1128175227,32,"completed",-5.307464,32.0,32,"C1=NCC(c2cc3c(cc2C2=CC=NC2)=CCC=3)=C1","C1=NCC(c2cc3c[nH]cc3cc2C2=CC=NC2)=C1",{},"[#6H2r5:1]>>[NH:1]",null,-0.2124858318],[0.2383524817,197.8148789429,32,"completed",-4.999908,32.0,32,"C1=CC(=C2C=c3cc4cc[nH]c4cc3=C2)C=C1","C1=CC(=C2C=c3cc4cc[nH]c4cc3=N2)C=C1",{},"[chr5,CH1r5:1]>>[n:1]",null,-0.2098564902],[0.2380961059,167.5410936865,32,"completed",-4.973688,32.0,32,"C1=CC(=C2C=c3cc4c(cc3=N2)C=CC4)C=C1","C1=CC(=C2C=c3cc4[nH]ccc4cc3=N2)C=C1",{},"[#6H2r5:1]>>[NH:1]",null,-0.1894408391],[0.2288266268,186.848054654,32,"completed",-5.303324,32.0,32,"C1=c2cc(-c3cccs3)c(-c3cccs3)cc2=CC1","c1csc(-c2cc3cscc3cc2-c2cccs2)c1",{},"[#6H2r5:1]>>[S:1]",null,-0.2348810625],[0.228498094,226.350255655,32,"completed",-5.487048,32.0,32,"C1=CCC(c2cc3cscc3cc2C2=CC=CC2)=C1","C1=CN=C(c2cc3cscc3cc2C2=NC=CC2)C1",{},"[chr5,CH1r5:1]>>[n:1]",null,-0.3530431331],[0.2245473196,217.9180395618,32,"completed",-5.165508,32.0,32,"C1=CN=C(c2cc3c(cc2C2=NC=CC2)=CCC=3)C1","C1=CN=C(c2cc3c[nH]cc3cc2C2=NC=CC2)C1",{},"[#6H2r5:1]>>[NH:1]",null,-0.222690386],[0.2236072394,194.8854739436,32,"completed",-5.365516,32.0,32,"C1=CCC(c2cc3cocc3cc2C2=CC=CC2)=C1","c1csc(-c2cc3cocc3cc2-c2cccs2)c1",{},"[#6H2r5:1]>>[S:1]",null,-0.2693041656],[0.22271948,185.4996146602,32,"completed",-5.05106,32.0,32,"C1=c2cc(-c3cccs3)c(-c3cccs3)cc2=CC1","c1csc(-c2cc3c[nH]cc3cc2-c2cccs2)c1",{},"[#6H2r5:1]>>[NH:1]",null,-0.1886364694],[0.2191269904,364.1008511843,32,"completed",-5.682824,32.0,32,"C1=Cc2cnc3c4c(cnc3c2C1)C=CC4","c1cc2cnc3c(ncc4ccsc43)c2s1",{},"[#6H2r5:1]>>[S:1]",null,-0.5468221824],[0.2167030057,237.6851473713,32,"completed",-5.146832,32.0,32,"C1=CC(=C2C=c3cc4c(nc3=C2)C=CC4)C=C1","C1=CC(=C2C=c3cc4sccc4nc3=C2)C=C1",{},"[#6H2r5:1]>>[S:1]",null,-0.2399352309],[0.214715264,180.7921552175,32,"completed",-5.37582,32.0,32,"C(#Cc1cc(-c2cc[nH]c2)cc(-c2cc[nH]c2)c1)C1=CC=CC1","C(#Cc1cc(-c2cn[nH]c2)cc(-c2cn[nH]c2)c1)C1=CC=CC1",{},"[chr5,CH1r5:1]>>[n:1]",null,-0.2645059033],[0.213190356,226.4514078572,32,"completed",-4.932012,32.0,32,"C1=CC(=C2C=c3cc4c(nc3=C2)CC=C4)C=C1","C1=CC(=C2C=c3cc4cc[nH]c4nc3=C2)C=C1",{},"[#6H2r5:1]>>[NH:1]",null,-0.2551627412],[0.2112358019,187.2109785296,32,"completed",-5.369288,32.0,32,"C1=CCC(c2cc3cocc3cc2C2=CC=CC2)=C1","c1coc(-c2cc3cocc3cc2-c2ccco2)c1",{},"[#6H2r5:1]>>[O:1]",null,-0.2656704795],[0.2111528748,172.2963284097,32,"completed",-5.27094,32.0,32,"C(#Cc1cc(-c2cc[nH]c2)cc(-c2cc[nH]c2)c1)C1=CC=CC1","C(#Cc1cc(-c2cc[nH]n2)cc(-c2cc[nH]n2)c1)C1=CC=CC1",{},"[chr5,CH1r5:1]>>[n:1]",null,-0.2097714512],[0.2082026727,178.1770132131,32,"completed",-5.3059,32.0,32,"C1=c2cc(-c3ccco3)c(-c3ccco3)cc2=CC1","c1coc(-c2cc3cscc3cc2-c2ccco2)c1",{},"[#6H2r5:1]>>[S:1]",null,-0.2291735258],[0.2076279414,192.5001300714,32,"completed",-5.422556,32.0,32,"C1=NC=C(c2cc3c(cc2C2=CN=CC2)=CCC=3)C1","C1=NC=C(c2cc3cscc3cc2C2=CN=CC2)C1",{},"[#6H2r5:1]>>[S:1]",null,-0.2967104024],[0.2073124581,230.6167008737,32,"completed",-5.549056,32.0,32,"C1=CCC(c2cc3cocc3cc2C2=CC=CC2)=C1","C1=CN=C(c2cc3cocc3cc2C2=NC=CC2)C1",{},"[chr5,CH1r5:1]>>[n:1]",null,-0.389863047],[0.2056746851,186.2908007706,32,"completed",-5.16284,32.0,32,"C1=NC=C(c2cc3c(cc2C2=CN=CC2)=CCC=3)C1","C1=NC=C(c2cc3c[nH]cc3cc2C2=CN=CC2)C1",{},"[#6H2r5:1]>>[NH:1]",null,-0.1914137053],[0.2015906457,184.8758545834,32,"completed",-4.884908,32.0,32,"C1=NCC=C1c1ccc(Nc2ccc(C3=CCN=C3)cc2)cc1","C1=NCC=C1C1=CC=C(NC2=CC=C(C3=CCN=C3)C2)C1",{},"[c:0]1[ch:1][ch][c:3][c!r5:4][c!r5:5]1>>[c:0]1[CH2:1][c:3][c:4][c:5]1",null,-0.2384296965],[0.1999849089,272.3899087202,32,"completed",-5.422648,32.0,32,"C1=Cc2cnc3c4c(cnc3c2C1)C=CC4","c1cc2cnc3c(ncc4cc[nH]c43)c2[nH]1",{},"[#6H2r5:1]>>[NH:1]",null,-0.3538447555],[0.1988663297,181.2103931721,32,"completed",-5.614744,32.0,32,"C1=Cc2ccc3c4c(ccc3c2C1)C=CC4","c1cc2ccc3c(ccc4ccsc43)c2s1",{},"[#6H2r5:1]>>[S:1]",null,-0.4033215659],[0.1985231627,190.7983278545,32,"completed",-5.143888,32.0,32,"C1=c2cc(-c3ccc[nH]3)c(-c3ccc[nH]3)cc2=CC1","c1c[nH]c(-c2cc3cscc3cc2-c2ccc[nH]2)c1",{},"[#6H2r5:1]>>[S:1]",null,-0.1932558372],[0.1974424962,178.3648633964,32,"completed",-5.054556,32.0,32,"C1=c2cc(-c3ccco3)c(-c3ccco3)cc2=CC1","c1coc(-c2cc3c[nH]cc3cc2-c2ccco2)c1",{},"[#6H2r5:1]>>[NH:1]",null,-0.1811793352],[0.1973384203,236.1881658575,32,"completed",-5.1702,32.0,32,"C1=CC(=C2C=c3cc4c(nc3=C2)CC=C4)C=C1","C1=CC(=C2C=c3cc4ccsc4nc3=C2)C=C1",{},"[#6H2r5:1]>>[S:1]",null,-0.2412459104],[0.1971641579,183.6824529388,32,"completed",-5.476652,32.0,7,"C1=c2cc3cc4ccccc4cc3cc2=NC1","C1=c2nc3cc4ccccc4cc3nc2=NC1",{},"[ch&r6:0]>>[nr6:0]",null,-0.3213315123],[0.1954671458,199.2653879893,32,"completed",-5.206172,32.0,32,"C1=CCC(c2cc3cocc3cc2C2=CC=CC2)=C1","c1c[nH]c(-c2cc3cocc3cc2-c2ccc[nH]2)c1",{},"[#6H2r5:1]>>[NH:1]",null,-0.2126739681],[0.1944502757,276.2366801625,32,"completed",-5.07038,32.0,32,"C1=CCC(c2cc3c(cc2C2=CC=CC2)SCS3)=C1","c1csc(-c2cc3c(cc2-c2cccs2)SCS3)c1",{},"[#6H2r5:1]>>[S:1]",null,-0.2770137221],[0.1933190931,243.550962201,32,"completed",-5.315192,32.0,32,"C1=CCC(c2cc3c(cc2C2=CC=CC2)=CCC=3)=C1","C1=CN=C(c2cc3c(cc2C2=NC=CC2)=CCC=3)C1",{},"[chr5,CH1r5:1]>>[n:1]",null,-0.2863700292],[0.1928794204,166.4265592867,32,"completed",-5.088228,32.0,18,"c1cc2c[nH]cc2cc1-c1ccc2c[nH]cc2c1","c1nc2c[nH]cc2cc1-c1cnc2c[nH]cc2c1",{},"[ch&r6:0]>>[nr6:0]",null,-0.1666304409],[0.1907883456,202.7243889248,32,"completed",-5.226412,32.0,16,"C(=Cc1ccccn1)C1=CC=C(C2=CC=C(C=Cc3ccccn3)C2)C1","C(=Cc1ccc(-c2ccc(C=Cc3ccccn3)o2)o1)c1ccccn1",{},"[#6H2r5:1]>>[O:1]",null,-0.2211953318],[0.1907332428,190.9631730394,32,"completed",-4.912876,32.0,16,"C(=Cc1ccccn1)C1=CC=C(C2=CC=C(C=Cc3ccccn3)C2)C1","C(=Cc1ccc(-c2ccc(C=Cc3ccccn3)[nH]2)[nH]1)c1ccccn1",{},"[#6H2r5:1]>>[NH:1]",null,-0.2315695905],[0.1901992776,200.8224008031,32,"completed",-5.484656,32.0,32,"C1=CCC(c2cc3cocc3cc2C2=CC=CC2)=C1","C1=NC=C(c2cc3cocc3cc2C2=CN=CC2)C1",{},"[chr5,CH1r5:1]>>[n:1]",null,-0.3359019998],[0.1895582635,141.4528225907,32,"completed",-5.379592,32.0,19,"C(=Cc1cccc(-c2cccc(C=CC3=CC=NC3)c2)c1)C1=CC=NC1","C(=CC1=CC=NC1)C1=CCC(C2=CC(C=CC3=CC=NC3)=CC2)=C1",{},"[c:0]1[ch:1][ch][c:3][c!r5:4][c!r5:5]1>>[c:0]1[CH2:1][c:3][c:4][c:5]1",null,-0.2414809048],[0.1893567902,218.2194662485,32,"completed",-4.929896,32.0,29,"C(=Cc1nccc2c1=CCC=2)c1nccc2c1=CCC=2","C(=Cc1nccc2c[nH]cc12)c1nccc2c[nH]cc12",{},"[#6H2r5:1]>>[NH:1]",null,-0.2485921703],[0.1891972083,305.3189677874,32,"completed",-5.249136,32.0,32,"C1=c2cc(-c3cccs3)c(-c3cccs3)cc2=CC1","C1=c2cc(-c3nccs3)c(-c3nccs3)cc2=CC1",{},"[chr5,CH1r5:1]>>[n:1]",null,-0.3226732556],[0.1890112242,148.1160305543,32,"completed",-4.998896,32.0,3,"C1=CCC(Nc2cccc3cccc(NC4=CC=CC4)c23)=C1","c1csc(Nc2cccc3cccc(Nc4cccs4)c23)c1",{},"[#6H2r5:1]>>[S:1]",null,-0.1641558641],[0.1889709662,161.7707699175,32,"completed",-5.047104,32.0,3,"c1cc(Nc2cccc(-c3ccncc3)c2)cc(-c2ccncc2)c1","C1=C(NC2=CC(c3ccncc3)=CC2)CC=C1c1ccncc1",{},"[c:0]1[ch:1][ch][c:3][c!r5:4][c!r5:5]1>>[c:0]1[CH2:1][c:3][c:4][c:5]1",null,-0.1659541971],[0.1883977105,144.2492642493,32,"completed",-4.994664,32.0,15,"C1=NCC(c2ccccc2Nc2ccccc2C2=CC=NC2)=C1","C1=CC(C2=CC=NC2)=C(NC2=C(C3=CC=NC3)C=CC2)C1",{},"[c:0]1[ch:1][ch][c:3][c!r5:4][c!r5:5]1>>[c:0]1[CH2:1][c:3][c:4][c:5]1",null,-0.1620022529],[0.188385724,107.5475897589,32,"completed",-5.14352,32.0,32,"c1ccc(Nc2cc(Nc3ccccc3)cc(-c3ncco3)c2)cc1","c1ccc(Nc2cc(Nc3ccccc3)cc(-c3ncc[nH]3)c2)cc1",{},"[o:1]>>[nH:1]",null,-0.1117789755],[0.1881809715,208.2614818453,32,"completed",-4.88132,32.0,17,"C1=CCC(C=Cc2cc(-c3c[nH]c(C=CC4=CC=CC4)c3)c[nH]2)=C1","C1=CCC(C=Cc2nc(-c3c[nH]c(C=CC4=CC=CC4)n3)c[nH]2)=C1",{},"[chr5,CH1r5:1]>>[n:1]",null,-0.2584668385],[0.1881080716,96.774487176,32,"completed",-5.184276,32.0,3,"C1=CC(c2cc(Nc3ccccc3)cc(Nc3ccccc3)c2)=CC1","C1=NCC=C1c1cc(Nc2ccccc2)cc(Nc2ccccc2)c1",{},"[chr5,CH1r5:1]>>[n:1]",null,-0.1133379858],[0.1880450547,175.4799918922,32,"completed",-5.110676,32.0,9,"C1=CC(C=Cc2cc(C=CC3=CCC=C3)cc(C3=COCO3)c2)=CC1","C1=CC(C=Cc2cc(C=CC3=CCC=C3)cc(C3=COSO3)c2)=CC1",{},"[#6H2r5:1]>>[S:1]",null,-0.1756390511],[0.1876888661,77.2146506757,32,"completed",-5.026956,32.0,8,"c1occ2cc3cc4[nH]ncc4cc3cc12","c1occ2cc3cc4[nH]nnc4cc3cc12",{},"[chr5,CH1r5:1]>>[n:1]",null,-0.0926091841],[0.1875876931,201.5772874406,32,"completed",-5.37766,32.0,8,"O=c1occc2cc3nc4c(nc3cc12)=CCC=4","O=c1[nH]ccc2cc3nc4c(nc3cc12)=CCC=4",{},"[o:1]>>[nH:1]",null,-0.2800178385],[0.1873949613,142.3865339712,32,"completed",-5.294124,32.0,32,"C(=CC1=CCC=N1)C1=CCC(C2=CC(C=CC3=CCC=N3)=CC2)=C1","C(=CC1=CCN=N1)C1=CCC(C2=CC(C=CC3=CCN=N3)=CC2)=C1",{},"[chr5,CH1r5:1]>>[n:1]",null,-0.1968226295],[0.1872711934,132.7758677247,32,"completed",-5.390356,32.0,28,"C1=CCC(C2=C(C3=CC=CC3)SC(=C3C=CC=C3)S2)=C1","C1=CC(=C2SC(C3=CC=NC3)=C(C3=CC=NC3)S2)C=C1",{},"[chr5,CH1r5:1]>>[n:1]",null,-0.2427749335],[0.1870720067,203.3219625449,32,"completed",-5.313628,32.0,32,"C1=c2cc(-c3ccc[nH]3)c(-c3ccc[nH]3)cc2=CC1","C1=c2cc(-c3ccn[nH]3)c(-c3ccn[nH]3)cc2=CC1",{},"[chr5,CH1r5:1]>>[n:1]",null,-0.2523923779],[0.1869999289,183.2726535883,32,"completed",-5.1587,32.0,30,"C(=Cc1ccc(C=CC2=NCC=N2)c2ccccc12)C1=NCC=N1","C(=Cc1ccc(C=CC2=NCC=N2)c2c1=CCC=2)C1=NCC=N1",{},"[c:0]1[ch:1][ch][c:3][c!r5:4][c!r5:5]1>>[c:0]1[CH2:1][c:3][c:4][c:5]1",null,-0.1878223992],[0.186955309,140.0293471302,32,"completed",-5.331016,32.0,3,"C1=CCC(c2ccc(Nc3ccc(C4=CC=CC4)cc3)cc2)=C1","C1=NCC(c2ccc(Nc3ccc(C4=CC=NC4)cc3)cc2)=C1",{},"[chr5,CH1r5:1]>>[n:1]",null,-0.2139129035],[0.1945759155,182.5965058451,33,"completed",-5.180964,33.0,33,"C1=CC(=C2C=c3cc4[nH]ccc4cc3=N2)C=C1","C1=CC(=C2C=c3cc4[nH]cnc4cc3=N2)C=C1",{},"[chr5,CH1r5:1]>>[n:1]",null,-0.1911897406],[0.1938618504,169.59758489,33,"completed",-5.126592,33.0,33,"C1=CC(=C2C=c3cc4[nH]ccc4cc3=N2)C=C1","C1=CC(=C2C=c3cc4[nH]ncc4cc3=N2)C=C1",{},"[chr5,CH1r5:1]>>[n:1]",null,-0.1706160505],[0.1874605209,192.328724374,33,"completed",-5.19642,33.0,33,"C1=CC(=C2C=c3cc4cc[nH]c4cc3=N2)C=C1","C1=CC(=C2C=c3cc4nc[nH]c4cc3=N2)C=C1",{},"[chr5,CH1r5:1]>>[n:1]",null,-0.2038278152],[0.1857299198,114.2495844159,33,"completed",-5.52026,33.0,33,"C1=CC(=C2N=c3cc4cc[nH]c4cc3=N2)C=C1","C1=CC(=C2N=c3cc4[nH]ccc4nc3=N2)C=C1",{},"[ch&r6:0]>>[nr6:0]",null,-0.3155883659],[0.1851152908,163.5024641472,33,"completed",-4.985924,33.0,33,"C1=NCC(c2ccc(Nc3ccc(C4=CC=NC4)cc3)cc2)=C1","C1=NCC(C2=CC=C(NC3=CC=C(C4=CC=NC4)C3)C2)=C1",{},"[c:0]1[ch:1][ch][c:3][c!r5:4][c!r5:5]1>>[c:0]1[CH2:1][c:3][c:4][c:5]1",null,-0.1819604059],[0.1850929683,96.8701749292,33,"completed",-5.233956,33.0,30,"C1=CC(Nc2cc(NC3=CCC=C3)cc(-c3ccn[nH]3)c2)=CC1","c1ccc(Nc2cc(Nc3ccccc3)cc(-c3ccn[nH]3)c2)cc1",{},"[CH2:0]1[c,C:1]-,=,:[c,C:2]-,=,:[c,C:3]-,=,:[c,C:4]1>>[ch:0]1c[c:1][c:2][c:3][c:4]1",null,-0.1348202272],[0.1848976444,107.7677457476,33,"completed",-5.241132,33.0,8,"C1=CC(=C2Sc3ccc4c(c3S2)CC=C4)C=C1","C1=CC(=C2Sc3ccc4ccsc4c3S2)C=C1",{},"[#6H2r5:1]>>[S:1]",null,-0.1461978978],[0.1846629136,151.5681426205,33,"completed",-5.217948,33.0,4,"C1=CC(Nc2cc(-c3ccco3)cc(-c3ccco3)c2)=CC1","C1=CC(Nc2cc(-c3ccco3)nc(-c3ccco3)c2)=CC1",{},"[ch&r6:0]>>[nr6:0]",null,-0.1725967842],[0.184566116,135.8918659406,33,"completed",-5.242144,33.0,33,"C1=CC(=C2C=c3cc4cc[nH]c4cc3=N2)C=C1","C1=CC(=C2N=c3cc4cc[nH]c4cc3=N2)C=C1",{},"[chr5,CH1r5:1]>>[n:1]",null,-0.1684250825],[0.1845389322,214.012618388,33,"completed",-5.600392,33.0,8,"C1=CC(=C2C=c3c(ccc4c[nH]cc34)=N2)C=C1","C1=CC(=C2N=c3ccc4c[nH]cc4c3=N2)C=C1",{},"[chr5,CH1r5:1]>>[n:1]",null,-0.4104796659],[0.1844116992,142.2093981632,33,"completed",-5.34684,33.0,10,"C(=Cc1cc(C=CC2=CCC=N2)cc(C2=CCC=N2)c1)C1=CCC=N1","C(=Cc1cc(C=CC2=CCC=N2)cc(-c2c[nH]cn2)c1)C1=CCC=N1",{},"[#6H2r5:1]>>[NH:1]",null,-0.2237838374],[0.1844098796,103.5581487153,33,"completed",-5.210128,33.0,3,"C1=CCC(c2cccc(Nc3cccc(C4=CC=CC4)c3)c2)=C1","c1cc(Nc2cccc(-c3ccco3)c2)cc(-c2ccco2)c1",{},"[#6H2r5:1]>>[O:1]",null,-0.12910111],[0.1838556509,168.2237490705,33,"completed",-5.223836,33.0,8,"O=c1ocnc2cc3cc4c(cc3cc12)=CCC=4","O=c1ocnc2cc3cc4c[nH]cc4cc3cc12",{},"[#6H2r5:1]>>[NH:1]",null,-0.1892446925],[0.1837047562,90.5067280759,33,"completed",-5.165692,33.0,17,"c1cnc2cc3cc4c[nH]cc4cc3cc2n1","c1cnc2cc3cc4cocc4cc3cc2n1",{},"[nH:1]>>[o:1]",null,-0.1015186331],[0.1834016801,186.1924545175,33,"completed",-5.041032,33.0,18,"c1cc2c[nH]cc2cc1-c1ccc2c[nH]cc2c1","c1cc2c[nH]cc2nc1-c1ccc2c[nH]cc2n1",{},"[ch&r6:0]>>[nr6:0]",null,-0.1907130577],[0.1833295594,94.9677856517,33,"completed",-5.18262,33.0,3,"C1=CCC(c2cc(Nc3ccccc3)cc(Nc3ccccc3)c2)=C1","C1=CN=C(c2cc(Nc3ccccc3)cc(Nc3ccccc3)c2)C1",{},"[chr5,CH1r5:1]>>[n:1]",null,-0.1111919595],[0.1833259237,176.1445112503,33,"completed",-5.43746,33.0,31,"C1=CC(C=CC2=CCC(C3=NC(C=CC4=CCC=C4)=CC3)=N2)=CC1","C1=CC(C=Cc2coc(-c3nc(C=CC4=CCC=C4)co3)n2)=CC1",{},"[#6H2r5:1]>>[O:1]",null,-0.294665441],[0.1832604907,160.0199639412,33,"completed",-4.965868,33.0,32,"c1cc2ccc3c[nH]cc3c2c2c[nH]cc12","c1nc2ncc3c[nH]cc3c2c2c[nH]cc12",{},"[ch&r6:0]>>[nr6:0]",null,-0.185532131],[0.1831188118,149.8695501509,33,"completed",-5.38732,33.0,28,"O=c1cc2cc3cc4ccccc4cc3cc2c[nH]1","O=c1cc2cc3cc4nccnc4cc3cc2c[nH]1",{},"[ch&r6:0]>>[nr6:0]",null,-0.2508221391],[0.1830629104,103.3251940227,33,"completed",-5.2254,33.0,32,"C(#Cc1cc2c[nH]cc2cc1C#Cc1ccccc1)c1ccccc1","C(#Cc1cc2c[nH]cc2cc1C#Cc1ccccn1)c1ccccn1",{},"[ch&r6:0]>>[nr6:0]",null,-0.1355781108],[0.1826488269,169.6735442306,33,"completed",-5.468556,33.0,9,"C(=CC1=c2ccccc2=NC1)C1=c2ccccc2=NC1","C(=CC1=c2ccncc2=NC1)C1=c2ccncc2=NC1",{},"[ch&r6:0]>>[nr6:0]",null,-0.3087839681],[0.1826478533,106.5481730355,33,"completed",-5.320068,33.0,8,"C1=CC(=C2Sc3ccc4ccsc4c3S2)C=C1","C1=CC(=C2Sc3ccc4ncsc4c3S2)C=C1",{},"[chr5,CH1r5:1]>>[n:1]",null,-0.1873050353],[0.182463521,166.7659844056,33,"completed",-5.256864,33.0,4,"C1=CC(Nc2cc(C3=CCC=C3)nc(C3=CCC=C3)c2)=CC1","C1=CC(Nc2cc(-c3ccoc3)nc(-c3ccoc3)c2)=CC1",{},"[#6H2r5:1]>>[O:1]",null,-0.1996696964],[0.1818952158,275.29670301,33,"completed",-5.480148,33.0,32,"c1cc2ccc3c(ccc4cc[nH]c43)c2[nH]1","c1nc2ccc3c(ccc4nc[nH]c43)c2[nH]1",{},"[chr5,CH1r5:1]>>[n:1]",null,-0.3828830117],[0.1818800731,159.7874870669,33,"completed",-5.414,33.0,26,"C1=CCC(C=Cc2cc(C=CC3=CC=CC3)cc(-c3ccsc3)c2)=C1","C(=Cc1ccco1)c1cc(C=Cc2ccco2)cc(-c2ccsc2)c1",{},"[#6H2r5:1]>>[O:1]",null,-0.2717426743],[0.181794279,136.6413813636,33,"completed",-5.330464,33.0,25,"C1=CCC(c2cc(NC3=CC=NC3)cc(C3=CC=CC3)c2)=C1","C1=CCC(c2cc(NC3=CN=NC3)cc(C3=CC=CC3)c2)=C1",{},"[chr5,CH1r5:1]>>[n:1]",null,-0.2114156054],[0.1815854717,211.5607636288,33,"completed",-5.188232,33.0,3,"C1=CC(c2ccc3ccc(C4=CCC=C4)cc3c2)=CC1","c1cc(-c2ccc3ccc(-c4cc[nH]c4)cc3c2)c[nH]1",{},"[#6H2r5:1]>>[NH:1]",null,-0.2203918119],[0.1815252657,141.2541139767,33,"completed",-5.43102,33.0,28,"O=c1cc2cc3cc4ccccc4cc3cc2c[nH]1","O=c1cc2cc3cc4ccccc4cc3cc2n[nH]1",{},"[ch&r6:0]>>[nr6:0]",null,-0.2713744692],[0.181509185,140.5746895286,33,"completed",-5.444912,33.0,24,"C1=CC(C=Cc2cc(-c3ccc[nH]3)cc(C=CC3=CCC=C3)n2)=CC1","C(=Cc1cc(-c2ccc[nH]2)cc(C=CC2=CCC=N2)n1)C1=CCC=N1",{},"[chr5,CH1r5:1]>>[n:1]",null,-0.2793810021],[0.1814904085,159.8365976348,33,"completed",-5.328716,33.0,3,"c1ccc2c(c1)ncc1c3ccccc3ncc21","C1=c2ncc3c4c(ncc3c2=CC1)=CCC=4",{},"[c:0]1[ch:1][ch][c:3][c!r5:4][c!r5:5]1>>[c:0]1[CH2:1][c:3][c:4][c:5]1",null,-0.2262302636],[0.1812569919,231.1500073801,33,"completed",-5.625508,33.0,8,"C1=CC(=C2C=c3c(ccc4c[nH]cc34)=N2)C=C1","C1=CC(=C2C=c3c(ncc4c[nH]cc34)=N2)C=C1",{},"[ch&r6:0]>>[nr6:0]",null,-0.4344514569],[0.1812058821,531.5174086145,33,"completed",-4.899352,33.0,4,"C1=CCC(c2cc(NC3=COCO3)cc(C3=CC=CC3)c2)=C1","C1=CCC(c2cc(NC3=CONO3)cc(C3=CC=CC3)c2)=C1",{},"[#6H2r5:1]>>[NH:1]",null,-0.5497617388],[0.1811726548,322.2294944469,33,"completed",-5.216844,33.0,3,"C1=Cc2ccc(-c3ccc4c(c3)CC=C4)cc2C1","c1cc2ccc(-c3ccc4cc[nH]c4c3)cc2[nH]1",{},"[#6H2r5:1]>>[NH:1]",null,-0.3324478637],[0.1810762109,156.0396297745,33,"completed",-4.94802,33.0,4,"C1=CC(C2=CC(NC3=CCC(C4=CCC=C4)=C3)=CC2)=CC1","C1=NCC=C1C1=CC(NC2=CCC(C3=CCN=C3)=C2)=CC1",{},"[chr5,CH1r5:1]>>[n:1]",null,-0.1888553601],[0.1810684211,176.7848294464,33,"completed",-5.562212,33.0,16,"C1=CCC(C=CC2=CC(C3=NCC(C=CC4=CC=CC4)=C3)=NC2)=C1","C1=CCC(C=Cc2cc(-c3cc(C=CC4=CC=CC4)on3)no2)=C1",{},"[#6H2r5:1]>>[O:1]",null,-0.3686955968],[0.1809741088,188.5253950188,33,"completed",-5.2346,33.0,16,"C1=CCC(C=CC2=CC(C3=NCC(C=CC4=CC=CC4)=C3)=NC2)=C1","C(=Cc1ccc[nH]1)C1=CC(C2=NCC(C=Cc3ccc[nH]3)=C2)=NC1",{},"[#6H2r5:1]>>[NH:1]",null,-0.2107587079],[0.1808827069,147.2166198198,33,"completed",-5.037444,33.0,15,"C1=NCC(c2ccccc2Nc2ccccc2C2=CC=NC2)=C1","C1=CC(NC2=C(C3=CC=NC3)CC=C2)=C(C2=CC=NC2)C1",{},"[c:0]1[ch:1][ch][c:3][c!r5:4][c!r5:5]1>>[c:0]1[CH2:1][c:3][c:4][c:5]1",null,-0.1535911039],[0.180842259,175.7405760828,33,"completed",-5.377936,33.0,27,"C1=c2ccc3c4c(ccc3c2=CC1)=CCC=4","C1=c2ccc3c4c(ccc3c2=NC1)=CCN=4",{},"[chr5,CH1r5:1]>>[n:1]",null,-0.2621764214],[0.1808127275,112.4261654852,33,"completed",-5.171488,33.0,3,"C1=CC(Nc2ccc3ccc(NC4=CCC=C4)cc3c2)=CC1","C1=NCC=C1Nc1ccc2ccc(NC3=CCN=C3)cc2c1",{},"[chr5,CH1r5:1]>>[n:1]",null,-0.1230601658],[0.1806883835,132.884837089,33,"completed",-5.37904,33.0,22,"C1=CCC(c2cc(NC3=CCN=N3)cc(C3=CC=CC3)c2)=C1","C1=CCC(c2cc(Nc3conn3)cc(C3=CC=CC3)c2)=C1",{},"[#6H2r5:1]>>[O:1]",null,-0.2362443809],[0.1806529748,345.8924008936,33,"completed",-5.22172,33.0,4,"C1=CC(c2cc(NC3=COCO3)cc(C3=CCC=C3)c2)=CC1","C1=CC(c2cc(NC3=COOO3)cc(C3=CCC=C3)c2)=CC1",{},"[#6H2r5:1]>>[O:1]",null,-0.3562320516],[0.1806310506,326.3767062034,33,"completed",-5.281796,33.0,4,"C1=CCC(c2cc(NC3=COCO3)cc(C3=CC=CC3)c2)=C1","C1=CCC(c2cc(NC3=COOO3)cc(C3=CC=CC3)c2)=C1",{},"[#6H2r5:1]>>[O:1]",null,-0.3503086486],[0.1805553207,126.7928681321,33,"completed",-4.735408,33.0,4,"C1=CC(C2=C(NC3=C(C4=CCC=C4)C=CC3)CC=C2)=CC1","C1=CC(C2=C(NC3=C(C4=NCC=C4)C=CC3)CC=C2)=NC1",{},"[chr5,CH1r5:1]>>[n:1]",null,-0.2849751241],[0.1804597942,141.1142815742,33,"completed",-5.423016,33.0,28,"C(#Cc1cc(C#CC2=CC=CC2)cc(-c2c[nH]cn2)c1)C1=CC=CC1","C(#Cc1cccs1)c1cc(C#Cc2cccs2)cc(-c2c[nH]cn2)c1",{},"[#6H2r5:1]>>[S:1]",null,-0.2665323906],[0.1804216374,215.1333169984,33,"completed",-5.316388,33.0,11,"O=c1ccc2cc3cc4c(cc3cc2[nH]1)=CCC=4","O=c1ccc2nc3cc4c(cc3nc2[nH]1)=CCC=4",{},"[ch&r6:0]>>[nr6:0]",null,-0.2631083231],[0.1802049965,187.980565398,33,"completed",-5.199456,33.0,14,"C(#Cc1ccc(C#CC2=CCC=N2)c2c1=CCC=2)C1=CCC=N1","C(#Cc1ccc(C#CC2=CCC=N2)c2cocc12)C1=CCC=N1",{},"[#6H2r5:1]>>[O:1]",null,-0.2004582899],[0.1800179053,151.0682367186,33,"completed",-5.32476,33.0,20,"C1=CCC(Nc2cc(C3=NC=CC3)cc(C3=NC=CC3)c2)=C1","C1=CN=C(Nc2cc(C3=NC=CC3)cc(C3=NC=CC3)c2)C1",{},"[chr5,CH1r5:1]>>[n:1]",null,-0.2181168732],[0.1799424717,216.2071334267,33,"completed",-5.340584,33.0,3,"c1ccc2c(c1)ccc1c3ccccc3ccc21","C1=Cc2c(ccc3c4c(ccc23)CC=C4)C1",{},"[c:0]1[ch:1][ch][c:3][c!r5:4][c!r5:5]1>>[c:0]1[CH2:1][c:3][c:4][c:5]1",null,-0.2740566519],[0.1797635059,134.7777624063,33,"completed",-5.358892,33.0,27,"C1=CC(c2cc(NC3=CCN=N3)cc(C3=CCC=C3)c2)=CC1","C1=CC(c2cc(Nc3conn3)cc(C3=CCC=C3)c2)=CC1",{},"[#6H2r5:1]>>[O:1]",null,-0.2258480206],[0.1796956404,130.6388575467,33,"completed",-4.977368,33.0,7,"C1=Cc2cc3cc4c(cc3cc2C1)=CCC=4","C1=NCc2cc3cc4c(cc3cc21)=CCC=4",{},"[chr5,CH1r5:1]>>[n:1]",null,-0.156318357],[0.1814679029,215.6185655571,34,"completed",-5.059984,34.0,3,"C1=CC(C=Cc2ccccc2)=C(C2=C(C=Cc3ccccc3)C=CC2)C1","C1=CC(C=Cc2ccccn2)=C(C2=C(C=Cc3ccccn3)C=CC2)C1",{},"[ch&r6:0]>>[nr6:0]",null,-0.2174304329],[0.1790723837,154.7761452441,34,"completed",-5.672336,34.0,7,"C1=CC(=C2C=Cc3nc4c(cc32)CC=C4)C=C1","C1=CC(=C2C=Cc3nc4cc[nH]c4cc32)C=C1",{},"[#6H2r5:1]>>[NH:1]",null,-0.4294929785],[0.1789521029,171.1436929513,34,"completed",-4.982888,34.0,14,"C1=NCC(c2ccccc2)=C1NC1=C(c2ccccc2)CN=C1","C1=CCC(C2=C(NC3=C(C4=CC=CC4)CN=C3)C=NC2)=C1",{},"[c:0]1[ch:1][ch][c:3][c!r5:4][c!r5:5]1>>[c:0]1[CH2:1][c:3][c:4][c:5]1",null,-0.1897646482],[0.1787098501,162.3677074197,34,"completed",-4.856388,34.0,4,"C1=CC(C2=C(NC3=C(C4=CCC=C4)C=CC3)CC=C2)=CC1","C1=CC(C2=CCN=C2)=C(NC2=C(C3=CCN=C3)C=CC2)C1",{},"[chr5,CH1r5:1]>>[n:1]",null,-0.2354638138],[0.1782677584,295.2745162229,34,"completed",-5.30728,34.0,34,"c1cc2c(ccc3c4cc[nH]c4ccc23)[nH]1","c1nc2c(ccc3c2ccc2[nH]cnc23)[nH]1",{},"[chr5,CH1r5:1]>>[n:1]",null,-0.3289983118],[0.1782035292,166.5239100122,34,"completed",-5.017756,34.0,3,"C1=CC(Nc2ccc3ccc(NC4=CCC=C4)cc3c2)=CC1","c1cc(Nc2ccc3ccc(Nc4ccoc4)cc3c2)co1",{},"[#6H2r5:1]>>[O:1]",null,-0.1761948059],[0.177477282,124.5770088588,34,"completed",-4.750772,34.0,16,"C1=CN=C(c2ccccc2Nc2ccccc2C2=NC=CC2)C1","C1=CN=C(C2=C(NC3=C(C4=NC=CC4)C=CC3)CC=C2)C1",{},"[c:0]1[ch:1][ch][c:3][c!r5:4][c!r5:5]1>>[c:0]1[CH2:1][c:3][c:4][c:5]1",null,-0.2743718775],[0.1771597622,94.2623509218,34,"completed",-5.122636,34.0,6,"C1=c2cc3cc4ccncc4cc3cc2=CC1","c1cc2cc3cc4cocc4cc3cc2cn1",{},"[#6H2r5:1]>>[O:1]",null,-0.0955848375],[0.1771566362,94.4689008859,34,"completed",-5.357328,34.0,7,"C1=CC(=C2Sc3cnc4c(c3S2)=CCC=4)C=C1","C1=CC(=C2Sc3nnc4c(c3S2)=CCC=4)C=C1",{},"[ch&r6:0]>>[nr6:0]",null,-0.2033987366],[0.1771179808,336.7360725832,34,"completed",-4.680116,34.0,25,"C1=C(c2ccsc2)C(c2ccsc2)=CC1","c1cc(C2=C(c3ccsc3)SCS2)cs1",{},"[CH,ch:0]1=[C,c:1][C,c:2]=[CH,ch:3][*:4]1>>[S:0]1[*:1]=,:[*:2][S:3][*:4]1",null,-0.4469669379],[0.1770737582,277.0186180629,34,"completed",-5.601036,34.0,11,"C(=Cc1cc2ccccc2s1)c1cc2ccccc2s1","C(=Cc1cc2cccnc2s1)c1cc2cccnc2s1",{},"[ch&r6:0]>>[nr6:0]",null,-0.4469311811],[0.1768739738,167.7855926831,34,"completed",-5.100556,34.0,3,"c1ccc(Nc2cc(Nc3ccccc3)nc(-c3ccccc3)n2)cc1","C1=CC(Nc2cc(NC3=CCC=C3)nc(-c3ccccc3)n2)=CC1",{},"[c:0]1[ch:1][ch][c:3][c!r5:4][c!r5:5]1>>[c:0]1[CH2:1][c:3][c:4][c:5]1",null,-0.1677860441],[0.1767311517,119.4622533061,34,"completed",-5.182252,34.0,6,"C1=NCC=C1N(c1ccccc1)c1ccccc1","C1=C(N(c2ccccc2)c2ccccc2)N=NC1",{},"[chr5,CH1r5:1]>>[n:1]",null,-0.1326132414],[0.1766800797,214.2760420277,34,"completed",-5.25944,34.0,20,"C1=NCC(C2=CCC(C3=CC(C4=CC=NC4)=CC3)=C2)=C1","C1=NCC(c2c[nH]c(-c3cc(C4=CC=NC4)c[nH]3)c2)=C1",{},"[#6H2r5:1]>>[NH:1]",null,-0.2416000162],[0.1763740445,95.7854530779,34,"completed",-5.170568,34.0,3,"C1=CC(c2cc(Nc3ccccc3)cc(Nc3ccccc3)c2)=CC1","C1=CC(c2cc(Nc3ccccn3)cc(Nc3ccccn3)c2)=CC1",{},"[ch&r6:0]>>[nr6:0]",null,-0.1077727976],[0.1762603397,103.5596452214,34,"completed",-5.207368,34.0,3,"c1ccc(Nc2cc(Nc3ccccc3)cc(-c3cccnc3)c2)cc1","c1ccc(Nc2cc(Nc3ccccc3)cc(-c3cnccn3)c2)cc1",{},"[ch&r6:0]>>[nr6:0]",null,-0.1279580594],[0.1762590229,144.9563789193,34,"completed",-5.353004,34.0,3,"c1ccc2c(Nc3cccc4ccccc34)cccc2c1","c1cc(Nc2cccc3cnccc23)c2ccncc2c1",{},"[ch&r6:0]>>[nr6:0]",null,-0.2288618657],[0.1761121144,109.8648627526,34,"completed",-5.216292,34.0,24,"C1=CCC(Nc2cc(NC3=CC=CC3)cc(C3=CCC=C3)c2)=C1","C1=CC(c2cc(NC3=CC=NC3)cc(NC3=CC=NC3)c2)=CC1",{},"[chr5,CH1r5:1]>>[n:1]",null,-0.1367368436],[0.1760789723,208.1551475047,34,"completed",-4.938636,34.0,33,"C(=Cc1cccc2c[nH]cc12)c1cccc2c[nH]cc12","C(=Cc1cncc2c[nH]cc12)c1cncc2c[nH]cc12",{},"[ch&r6:0]>>[nr6:0]",null,-0.2368276848],[0.1760720341,246.0136137603,34,"completed",-5.185656,34.0,6,"c1ccc(N(c2ccccc2)c2ccsc2)cc1","c1ccc(N(c2ccsc2)c2ccccn2)nc1",{},"[ch&r6:0]>>[nr6:0]",null,-0.253214936],[0.1760610604,161.0784971665,34,"completed",-5.174892,34.0,4,"O=c1ccoc(-c2c(NC3=CCC=C3)cccc2NC2=CCC=C2)c1","O=c1cc[nH]c(-c2c(NC3=CCC=C3)cccc2NC2=CCC=C2)c1",{},"[o:1]>>[nH:1]",null,-0.169394805],[0.1759402391,226.2661947095,34,"completed",-5.151984,34.0,31,"C1=CC(C=Cc2sccc2-c2ccsc2C=CC2=NCC=C2)=NC1","C1=CC(C=CC2=C(C3=C(C=CC4=NCC=C4)CC=C3)C=CC2)=NC1",{},"[n,c:0]1[n,ch:1][s,S:2][n,c:3][n,c:4]1>>[*:0]1=[*:1][CH2:2][*:3]=[*:4]1",null,-0.2291735928],[0.1758991881,248.733995386,34,"completed",-4.868716,34.0,3,"C1=CC(C=Cc2ccccc2)=C(C2=C(C=Cc3ccccc3)C=CC2)C1","C1=CC(C=CC2=C(C3=C(C=CC4=CCC=C4)C=CC3)CC=C2)=CC1",{},"[c:0]1[ch:1][ch][c:3][c!r5:4][c!r5:5]1>>[c:0]1[CH2:1][c:3][c:4][c:5]1",null,-0.2967824488],[0.1758626776,154.3394783788,34,"completed",-5.34592,34.0,3,"c1ccc2ncc(-c3cnc4ccccc4c3)cc2c1","C1=c2cc(-c3cnc4c(c3)=CCC=4)cnc2=CC1",{},"[c:0]1[ch:1][ch][c:3][c!r5:4][c!r5:5]1>>[c:0]1[CH2:1][c:3][c:4][c:5]1",null,-0.2312017113],[0.1758030848,179.3954040057,34,"completed",-5.054372,34.0,3,"C1=CCC(Nc2cccc(NC3=CC=CC3)c2-c2ccccc2)=C1","C1=NC=C(Nc2cccc(NC3=CN=CC3)c2-c2ccccc2)C1",{},"[chr5,CH1r5:1]>>[n:1]",null,-0.1822164894],[0.1757941776,201.4644939109,34,"completed",-5.18032,34.0,3,"c1ccc(-c2ncccc2Nc2cccnc2-c2ccccc2)cc1","C1=CCC(c2ncccc2Nc2cccnc2C2=CC=CC2)=C1",{},"[c:0]1[ch:1][ch][c:3][c!r5:4][c!r5:5]1>>[c:0]1[CH2:1][c:3][c:4][c:5]1",null,-0.2091628086],[0.1757180067,217.6305173482,34,"completed",-5.139932,34.0,7,"C1=Cc2c(c3c(c4c2=CCC=4)C=CC3)C1","C1=c2c(c3ccoc3c3occc23)=CC1",{},"[#6H2r5:1]>>[O:1]",null,-0.2194182735],[0.1757092963,183.3916135376,34,"completed",-5.105432,34.0,3,"c1cnc2cccnc2c1","c1ccc(Nc2cnc3cc(Nc4ccccc4)cnc3c2)cc1",{},"[ch&r6,CH1&r5:1]>>[*:1](-N-c1ccccc1)",null,-0.1834310284],[0.1756172435,125.9128888209,34,"completed",-5.210864,34.0,29,"O=c1cc[nH]c2cc3cc4c(cc3cc12)=CCC=4","O=c1cc[nH]c2cc3cc4cocc4cc3cc12",{},"[#6H2r5:1]>>[O:1]",null,-0.1479072701],[0.1753554337,204.4063997574,34,"completed",-5.537004,34.0,6,"C1=c2c(c3c(c4c2=CCN=4)=NCC=3)=CC1","C1=c2c(c3c(c4c[nH]cc24)=CCN=3)=NC1",{},"[#6H2r5:1]>>[NH:1]",null,-0.3679109937],[0.1752549311,160.7742111851,34,"completed",-5.155204,34.0,6,"C1=NC(N(c2ccccc2)c2ccccc2)=CC1","C1=NC(N(c2ccccn2)c2ccccn2)=CC1",{},"[ch&r6:0]>>[nr6:0]",null,-0.1653529951],[0.1752271009,132.884150428,34,"completed",-5.262476,34.0,21,"c1ccc(-c2cc(Nc3cc[nH]n3)cc(-c3ccccc3)c2)cc1","c1ccc(-c2cc(Nc3cc[nH]n3)cc(-c3ccccc3)n2)cc1",{},"[ch&r6:0]>>[nr6:0]",null,-0.1749098002],[0.175217633,144.3891497607,34,"completed",-5.199548,34.0,3,"C1=NCC=C1NC1=CCN=C1","C1=NCC=C1N(C1=CCN=C1)c1ccccc1",{},"[r:1][NH!R:2][r:3]>>[r:1][N:2](-c1ccccc1)[r:3]",null,-0.1603247663],[0.1751741488,162.7652698088,34,"completed",-5.193108,34.0,25,"C(#CC1=CCC(C2=CC(C#CC3=CCC=C3)=CC2)=C1)C1=CCC=C1","C(#Cc1ccsc1)C1=CCC(C2=CC(C#Cc3ccsc3)=CC2)=C1",{},"[#6H2r5:1]>>[S:1]",null,-0.1753293811],[0.1751732843,349.6364841325,34,"completed",-5.21114,34.0,31,"C1=CC(C2=C(C=CC3=CCN=C3)CC=C2)=C(C=CC2=CCN=C2)C1","C1=CC(C2=C(C=Cc3cnsc3)CC=C2)=C(C=Cc2cnsc2)C1",{},"[#6H2r5:1]>>[S:1]",null,-0.3581873809],[0.175098283,251.8218285214,34,"completed",-5.468648,34.0,13,"O=c1oc(C=Cc2cc3c(c(=O)o2)=CCC=3)cc2c1=CCC=2","O=c1[nH]c(C=Cc2cc3c(c(=O)[nH]2)=CCC=3)cc2c1=CCC=2",{},"[o:1]>>[nH:1]",null,-0.3605633007],[0.174962105,102.9124774553,34,"completed",-5.195132,34.0,30,"C1=NC=C(c2cc(Nc3ccccc3)cc(Nc3ccccc3)c2)C1","c1ccc(Nc2cc(Nc3ccccc3)cc(-c3cnc[nH]3)c2)cc1",{},"[#6H2r5:1]>>[NH:1]",null,-0.1225786513],[0.1749364719,88.4883913936,34,"completed",-5.072772,34.0,8,"c1cc2cc3cc4cocc4cc3cc2s1","c1nc2cc3cc4cocc4cc3cc2s1",{},"[chr5,CH1r5:1]>>[n:1]",null,-0.0905177539],[0.1749075269,148.8459038164,34,"completed",-5.355948,34.0,7,"O=c1oc2c(c3c1SC(=C1C=CC=C1)S3)=CCC=2","O=c1[nH]c2c(c3c1SC(=C1C=CC=C1)S3)=CCC=2",{},"[o:1]>>[nH:1]",null,-0.2329263803],[0.1746632038,230.4323597556,34,"completed",-5.372232,34.0,8,"C1=CC(=C2Sc3ccc4c(c3S2)C=NC4)C=C1","C1=CC(=C2Sc3ccc4c(c3S2)N=NC4)C=C1",{},"[chr5,CH1r5:1]>>[n:1]",null,-0.2990202346],[0.1746204111,221.843439262,34,"completed",-5.615572,34.0,12,"C1=CC(=c2cc3[nH]c4cncc4cc3n2)C=C1","C1=CC(=c2nc3cc4cncc4[nH]c3n2)C=C1",{},"[chr5,CH1r5:1]>>[n:1]",null,-0.4236314557],[0.1745423607,173.0474776061,34,"completed",-5.095864,34.0,4,"C1=CC(C2=C(NC3=C(C4=CCC=C4)C=CC3)CC=C2)=CC1","C1=CC(C2=C(NC3=C(C4=CCC=C4)C=NC3)CN=C2)=CC1",{},"[chr5,CH1r5:1]>>[n:1]",null,-0.1730716952],[0.1745253166,196.3426119995,34,"completed",-5.187036,34.0,3,"C1=Cc2ccc(Nc3ccc4c(c3)CC=C4)cc2C1","C1=Cc2ncc(Nc3cnc4c(c3)CC=C4)cc2C1",{},"[ch&r6:0]>>[nr6:0]",null,-0.2055779689],[0.1743716442,196.9842537244,34,"completed",-5.10856,34.0,22,"C(=Cc1ccc[nH]1)C1=CCC(C2=CC(C=Cc3ccc[nH]3)=CC2)=C1","C(=Cc1ncc[nH]1)C1=CCC(C2=CC(C=Cc3ncc[nH]3)=CC2)=C1",{},"[chr5,CH1r5:1]>>[n:1]",null,-0.197075367],[0.1742755503,224.6651185657,34,"completed",-5.609316,34.0,7,"C1=CC(=C2Sc3cc4c(nc3S2)=CCC=4)C=C1","C1=CC(=C2Sc3nc4c(nc3S2)=CCC=4)C=C1",{},"[ch&r6:0]>>[nr6:0]",null,-0.4214045343],[0.1742314179,136.3140134422,34,"completed",-5.233312,34.0,25,"C1=CCC(C=Cc2cc(C=CC3=CC=CC3)cc(C3=NSCS3)c2)=C1","C1=CCC(C=Cc2cc(C3=NSCS3)cc(C=CC3=CC=CC3)n2)=C1",{},"[ch&r6:0]>>[nr6:0]",null,-0.16519635],[0.1736330371,343.4098762362,34,"completed",-5.030912,34.0,3,"C1=CC(=C2C(C=Cc3ccccc3)=CC=C2C=Cc2ccccc2)C=C1","C1=CC(=C2C(C=CC3=CCC=C3)=CC=C2C=CC2=CCC=C2)C=C1",{},"[c:0]1[ch:1][ch][c:3][c!r5:4][c!r5:5]1>>[c:0]1[CH2:1][c:3][c:4][c:5]1",null,-0.3467984825],[0.1733535677,210.9151813421,34,"completed",-4.91996,34.0,3,"c1coc(Nc2ccco2)c1","c1ccc(N(c2ccco2)c2ccco2)cc1",{},"[r:1][NH!R:2][r:3]>>[r:1][N:2](-c1ccccc1)[r:3]",null,-0.2456995533],[0.1733477244,217.2337708402,34,"completed",-5.240028,34.0,26,"C(#CC1=C(C2=CCC=N2)CC=C1)C1=C(C2=CCC=N2)CC=C1","C(#CC1=C(C2=CCN=N2)CC=C1)C1=C(C2=CCN=N2)CC=C1",{},"[chr5,CH1r5:1]>>[n:1]",null,-0.2383240508],[0.1732834877,112.7371145279,34,"completed",-5.038548,34.0,8,"C1=c2cc3cc4cnsc4cc3cc2=CC1","C1=c2cc3cc4nnsc4cc3cc2=CC1",{},"[chr5,CH1r5:1]>>[n:1]",null,-0.1206651054],[0.2209461739,262.3626560517,35,"completed",-5.469844,35.0,35,"C1=CC(C=CC2=C(C3=C(C=CC4=CCC=C4)C=NC3)CN=C2)=CC1","C(=CC1=C(C2=C(C=CC3=CCN=C3)C=NC2)CN=C1)C1=CCN=C1",{},"[chr5,CH1r5:1]>>[n:1]",null,-0.3685900292],[0.2027929853,227.024500016,35,"completed",-5.228436,35.0,35,"C1=CC(C=CC2=C(C3=C(C=CC4=CCC=C4)C=NC3)CN=C2)=CC1","C(=CC1=C(C2=C(C=CC3=CCC=N3)C=NC2)CN=C1)C1=CCC=N1",{},"[chr5,CH1r5:1]>>[n:1]",null,-0.2441783541],[0.2025423453,174.5433867716,35,"completed",-5.265788,35.0,35,"C1=CC(N(C2=CCN=C2)C2=CCN=C2)=CC1","C1=NCC=C1N(C1=CCN=C1)C1=CCN=C1",{},"[chr5,CH1r5:1]>>[n:1]",null,-0.209602881],[0.1950343663,235.6383448296,35,"completed",-5.31326,35.0,35,"C1=CC(C=CC2=C(C3=C(C=CC4=CCC=C4)C=NC3)CN=C2)=CC1","C1=CC(C=CC2=C(C3=C(C=CC4=CCC=C4)N=NC3)CN=N2)=CC1",{},"[chr5,CH1r5:1]>>[n:1]",null,-0.2789454159],[0.185580452,276.7230076991,35,"completed",-5.194764,35.0,35,"C1=CC(C=Cc2ccsc2-c2sccc2C=CC2=CCC=C2)=CC1","C1=CC(C=Cc2ncsc2-c2scnc2C=CC2=CCC=C2)=CC1",{},"[chr5,CH1r5:1]>>[n:1]",null,-0.2845626973],[0.1855055751,289.4230819885,35,"completed",-5.205252,35.0,35,"C1=CC(C=CC2=C(C3=C(C=CC4=CCC=C4)C=NC3)CN=C2)=CC1","C(=Cc1ccsc1)C1=C(C2=C(C=Cc3ccsc3)C=NC2)CN=C1",{},"[#6H2r5:1]>>[S:1]",null,-0.2986535322],[0.1848732983,170.4925980782,35,"completed",-5.445648,35.0,35,"C1=C(N(c2ccccc2)c2ccccc2)N=NC1","c1ccc(N(C2=NCN=N2)c2ccccc2)cc1",{},"[chr5,CH1r5:1]>>[n:1]",null,-0.2959886325],[0.1827480255,115.890095446,35,"completed",-5.004232,35.0,3,"C1=CC(N(c2ccccc2)c2ccccc2)=CC1","C1=NC(N(c2ccccc2)c2ccccc2)=CC1",{},"[chr5,CH1r5:1]>>[n:1]",null,-0.1338826129],[0.1821557865,220.2333386647,35,"completed",-5.452088,35.0,35,"C1=CC(C=CC2=C(C3=C(C=CC4=CCC=C4)C=NC3)CN=C2)=CC1","C1=CC(C=CC2=C(C3=C(C=CC4=NCC=C4)C=NC3)CN=C2)=NC1",{},"[chr5,CH1r5:1]>>[n:1]",null,-0.3305238928],[0.1808923558,154.3540575189,35,"completed",-5.541604,35.0,35,"C1=CC(=C2C=Cc3cc4cc[nH]c4cc32)C=C1","C1=CC(=C2N=Cc3cc4cc[nH]c4cc32)C=C1",{},"[chr5,CH1r5:1]>>[n:1]",null,-0.3455171205],[0.1804134219,180.2564791117,35,"completed",-5.227332,35.0,3,"C1=NCC(NC2=CC=NC2)=C1","C1=NCC(N(C2=CC=NC2)c2ccccc2)=C1",{},"[r:1][NH!R:2][r:3]>>[r:1][N:2](-c1ccccc1)[r:3]",null,-0.20108949],[0.1791326592,184.3912336999,35,"completed",-5.39652,35.0,3,"c1ccc(N(c2cccnc2)c2cccnc2)cc1","c1cncc(N(c2cccnc2)c2cccnc2)c1",{},"[ch&r6:0]>>[nr6:0]",null,-0.2776381479],[0.1788688203,211.4881666531,35,"completed",-5.091816,35.0,35,"C1=CC(N(C2=CCN=C2)C2=CCN=C2)=CC1","C1=NCC=C1N(C1=CCN=C1)c1ccsc1",{},"[#6H2r5:1]>>[S:1]",null,-0.2115657434],[0.178411429,230.1117909799,35,"completed",-5.184092,35.0,35,"C1=CC(C=Cc2ccccn2)=C(C2=C(C=Cc3ccccn3)C=CC2)C1","C(=Cc1ccccn1)C1=C(C2=C(C=Cc3ccccn3)N=CC2)CC=N1",{},"[chr5,CH1r5:1]>>[n:1]",null,-0.237521481],[0.1756565506,279.7162085045,35,"completed",-4.942316,35.0,35,"C1=CC(C2=C(C3=CCC=C3)SCS2)=CC1","C1=NCC=C1C1=C(C2=CCN=C2)SCS1",{},"[chr5,CH1r5:1]>>[n:1]",null,-0.3007068951],[0.1753666769,223.3613267656,35,"completed",-5.1679,35.0,35,"C1=CC(C=CC2=C(C3=C(C=CC4=CCC=C4)N=CC3)CC=N2)=CC1","C1=CC(C=Cc2ncoc2-c2ocnc2C=CC2=CCC=C2)=CC1",{},"[#6H2r5:1]>>[O:1]",null,-0.2283623944],[0.1738975981,302.03997032,35,"completed",-5.938308,35.0,6,"C1=c2c(c3c(c4c2=CCN=4)=NCC=3)=CC1","C1=c2c(c3conc3c3nocc23)=CC1",{},"[#6H2r5:1]>>[O:1]",null,-0.6599853726],[0.1737970282,214.7180408086,35,"completed",-5.27462,35.0,3,"C1=CC(NC2=NCC=C2)=NC1","C1=CC(N(C2=NCC=C2)c2ccccc2)=NC1",{},"[r:1][NH!R:2][r:3]>>[r:1][N:2](-c1ccccc1)[r:3]",null,-0.2470728391],[0.1735433199,184.7435673313,35,"completed",-4.931644,35.0,6,"C1=NCC=C1N(c1ccccc1)c1ccccc1","c1ccc(N(c2ccccc2)c2cn[nH]c2)cc1",{},"[#6H2r5:1]>>[NH:1]",null,-0.2191315121],[0.1733121392,162.4454161439,35,"completed",-5.360732,35.0,35,"C(#Cc1ccsc1)C1=CCC(C2=CC(C#Cc3ccsc3)=CC2)=C1","C(#Cc1ccsn1)C1=CCC(C2=CC(C#Cc3ccsn3)=CC2)=C1",{},"[chr5,CH1r5:1]>>[n:1]",null,-0.2443343803],[0.1724497264,142.5725985506,35,"completed",-4.90202,35.0,6,"C1=CC(N(c2ccccc2)c2ccccc2)=NC1","c1ccc(N(c2ccccc2)c2cc[nH]n2)cc1",{},"[#6H2r5:1]>>[NH:1]",null,-0.1988291358],[0.1724464937,251.5430436351,35,"completed",-5.198996,35.0,35,"C(#Cc1ccccc1C1=CCN=N1)c1ccccc1C1=CCN=N1","C(#CC1=C(C2=CCN=N2)C=CC1)C1=C(C2=CCN=N2)C=CC1",{},"[c:0]1[ch:1][ch][c:3][c!r5:4][c!r5:5]1>>[c:0]1[CH2:1][c:3][c:4][c:5]1",null,-0.2609137879],[0.1723599261,168.8777703931,35,"completed",-4.813332,35.0,6,"C1=NC(N(c2ccccc2)c2ccccc2)=CC1","c1ccc(N(c2ccccc2)c2c[nH]cn2)cc1",{},"[#6H2r5:1]>>[NH:1]",null,-0.2622731153],[0.1723242344,183.8591859352,35,"completed",-5.167532,35.0,4,"C1=CC(c2cc(Nc3ccsc3)cc(C3=CCC=C3)c2)=CC1","C1=NCC=C1c1cc(Nc2ccsc2)cc(C2=CCN=C2)c1",{},"[chr5,CH1r5:1]>>[n:1]",null,-0.1898390899],[0.1723081663,98.4427507317,35,"completed",-5.72496,35.0,3,"c1ccc(N(c2ccncc2)c2ccncc2)cc1","c1cc(N(c2ccncc2)c2ccncc2)ccn1",{},"[ch&r6:0]>>[nr6:0]",null,-0.4484113357],[0.1719166877,159.8198977473,35,"completed",-4.9379,35.0,34,"C1=CN=C(c2cc(Nc3ccccc3)nc(Nc3ccccc3)c2)C1","C1=CCC(Nc2cc(C3=NC=CC3)cc(NC3=CC=CC3)n2)=C1",{},"[c:0]1[ch:1][ch][c:3][c!r5:4][c!r5:5]1>>[c:0]1[CH2:1][c:3][c:4][c:5]1",null,-0.1960046954],[0.1712330949,340.2786111918,35,"completed",-5.979248,35.0,6,"C1=c2c(c3c(c4c2=NCC=4)=CCN=3)=CC1","C1=c2c(c3nocc3c3conc23)=CC1",{},"[#6H2r5:1]>>[O:1]",null,-0.703276109],[0.1712141987,116.7795049419,35,"completed",-5.198352,35.0,3,"c1ccc(Nc2cc(Nc3ccccc3)cc(-c3cccnc3)c2)cc1","c1ccc(Nc2cc(Nc3ccccc3)cc(-c3cccnn3)c2)cc1",{},"[ch&r6:0]>>[nr6:0]",null,-0.1355628252],[0.1709395254,165.6463510419,35,"completed",-5.25254,35.0,3,"C1=CCC(c2ccc(Nc3ccc(C4=CC=CC4)cc3)cc2)=C1","C1=CN=C(c2ccc(Nc3ccc(C4=NC=CC4)cc3)cc2)C1",{},"[chr5,CH1r5:1]>>[n:1]",null,-0.1970793112],[0.1709088953,229.5153280215,35,"completed",-5.227792,35.0,35,"C1=CC(C=CC2=C(C3=C(C=CC4=CCC=C4)C=CC3)CC=C2)=CC1","C1=CC(C=CC2=C(C3=C(C=CC4=CCC=C4)C=NC3)CN=C2)=CC1",{},"[chr5,CH1r5:1]>>[n:1]",null,-0.2463318402],[0.1707338795,214.3665550977,35,"completed",-5.170476,35.0,3,"C1=CCC(N(C2=CC=CC2)c2ccccc2)=C1","C1=CN=C(N(C2=NC=CC2)c2ccccc2)C1",{},"[chr5,CH1r5:1]>>[n:1]",null,-0.2199699629],[0.1703657199,162.1559976492,35,"completed",-5.455216,35.0,8,"C1=Nc2cc3cc4nccnc4cc3cc2C1","c1cnc2cc3cc4[nH]cnc4cc3cc2n1",{},"[#6H2r5:1]>>[NH:1]",null,-0.296853477],[0.1703526553,154.617214235,35,"completed",-5.255024,35.0,6,"C1=NC(N(c2ccccc2)c2ccccc2)=CC1","C1=NC(N(c2ccccc2)c2ccccc2)=NC1",{},"[chr5,CH1r5:1]>>[n:1]",null,-0.1888977999],[0.170206089,158.75605482,35,"completed",-5.103316,35.0,24,"C1=CC(N(C2=CCC=C2)C2=CCC=N2)=CC1","C1=NCC=C1N(C1=CCN=C1)C1=CCC=N1",{},"[chr5,CH1r5:1]>>[n:1]",null,-0.1587730232],[0.1701488222,270.2399701446,35,"completed",-5.182344,35.0,35,"C1=CC(C=CC2=C(C3=C(C=CC4=CCC=C4)N=CC3)CC=N2)=CC1","C(=CC1=C(C2=C(C=CC3=CCN=C3)N=CC2)CC=N1)C1=CCN=C1",{},"[chr5,CH1r5:1]>>[n:1]",null,-0.2763188435],[0.1699841748,121.9593721377,35,"completed",-5.208564,35.0,29,"C1=CCC(c2cc(Nc3ccccc3)nc(Nc3ccccc3)c2)=C1","C1=NC=C(c2cc(Nc3ccccc3)nc(Nc3ccccc3)c2)C1",{},"[chr5,CH1r5:1]>>[n:1]",null,-0.1436986363],[0.1699510622,123.4237522768,35,"completed",-5.142324,35.0,22,"C1=CCC(c2cc(Nc3cscn3)cc(C3=CC=CC3)c2)=C1","c1ccc(-c2cc(Nc3cscn3)cc(-c3ccccc3)c2)cc1",{},"[CH2:0]1[c,C:1]-,=,:[c,C:2]-,=,:[c,C:3]-,=,:[c,C:4]1>>[ch:0]1c[c:1][c:2][c:3][c:4]1",null,-0.1269297834],[0.1697991484,293.6955862271,35,"completed",-5.651176,35.0,8,"O=C1C=C2CC=C3C(=O)C=C4CC=C1C4=C23","O=c1cc2[nH]cc3c(=O)cc4[nH]cc1c4=c23",{},"[#6H2r5:1]>>[NH:1]",null,-0.4848882748],[0.1696331975,172.507736416,35,"completed",-5.223468,35.0,32,"C1=CC(=C2C=c3cc4ccsc4cc3=C2)C=C1","C1=CC(=C2C=c3cc4sccc4cc3=N2)C=C1",{},"[chr5,CH1r5:1]>>[n:1]",null,-0.1929472704],[0.1696033047,194.9057102382,35,"completed",-5.252908,35.0,19,"C1=CCC(C=Cc2cc(-c3coc(C=CC4=CC=CC4)c3)co2)=C1","C(=Cc1cccs1)c1cc(-c2coc(C=Cc3cccs3)c2)co1",{},"[#6H2r5:1]>>[S:1]",null,-0.2223619921],[0.1695945548,154.8490356179,35,"completed",-4.719584,35.0,16,"C1=CN=C(c2ccccc2Nc2ccccc2C2=NC=CC2)C1","C1=CN=C(C2=C(NC3=C(C4=NC=CC4)CC=C3)C=CC2)C1",{},"[c:0]1[ch:1][ch][c:3][c!r5:4][c!r5:5]1>>[c:0]1[CH2:1][c:3][c:4][c:5]1",null,-0.3080409502],[0.1695871256,103.9700895678,35,"completed",-5.084088,35.0,8,"C1=CC(=C2Sc3ccc4c(c3S2)C=CC4)C=C1","C1=CC(=C2Sc3ccc4[nH]ccc4c3S2)C=C1",{},"[#6H2r5:1]>>[NH:1]",null,-0.1045650203],[0.1695720699,124.3579453429,35,"completed",-5.069736,35.0,30,"c1cc2c3c[nH]cc3ccc2c2c[nH]cc12","c1[nH]cc2c1ncc1c3c[nH]cc3ncc21",{},"[ch&r6:0]>>[nr6:0]",null,-0.126149492],[0.1695320007,154.0041653379,35,"completed",-4.957588,35.0,9,"C1=NCC=C1c1cc(Nc2ccccc2)nc(Nc2ccccc2)c1","C1=CCC(Nc2cc(C3=CCN=C3)cc(NC3=CC=CC3)n2)=C1",{},"[c:0]1[ch:1][ch][c:3][c!r5:4][c!r5:5]1>>[c:0]1[CH2:1][c:3][c:4][c:5]1",null,-0.1834531549],[0.1693836226,167.5509473577,35,"completed",-5.123188,35.0,3,"C(#CC1=c2ccccc2=CC1)C1=c2ccccc2=CC1","C(#CC1=c2cnccc2=CC1)C1=c2cnccc2=CC1",{},"[ch&r6:0]>>[nr6:0]",null,-0.1683353344],[0.1693605103,141.6952936014,35,"completed",-5.357144,35.0,19,"C1=CC(C=Cc2cc(C=CC3=CCC=C3)cc(-c3cc[nH]n3)c2)=CC1","C1=CC(C=Cc2cc(C=CC3=CCC=C3)cc(-c3nc[nH]n3)c2)=CC1",{},"[chr5,CH1r5:1]>>[n:1]",null,-0.2290804318],[0.1693365666,185.0590715084,35,"completed",-5.209668,35.0,20,"C1=C(C2=CC(c3ccc[nH]3)=CC2)CC=C1c1ccc[nH]1","C1=C(c2ccc[nH]2)N=C(C2=NC(c3ccc[nH]3)=CC2)C1",{},"[chr5,CH1r5:1]>>[n:1]",null,-0.2003500046],[0.1692292868,413.1271613908,35,"completed",-5.560556,35.0,17,"C1=c2cc3cc4c(cc3cc2=CC1)OCO4","c1c2c(cc3cc4c(cc13)OCO4)OCO2",{},"[CH,ch:0]1=[C,c:1][C,c:2]=[CH,ch:3][*:4]1>>[O:0]1[*:1]=,:[*:2][O:3][*:4]1",null,-0.5240313423],[0.1691300164,181.7480359476,35,"completed",-5.272504,35.0,13,"C(#CC1=CC(=C2C=CC=C2)C=C1C#CC1=CC=NC1)C1=CC=NC1","C(#CC1=CC(=C2SC=CS2)C=C1C#CC1=CC=NC1)C1=CC=NC1",{},"[CH,ch:0]1=[C,c:1][C,c:2]=[CH,ch:3][*:4]1>>[S:0]1[*:1]=,:[*:2][S:3][*:4]1",null,-0.2182053787],[0.169112626,76.8929652819,35,"completed",-5.090436,35.0,8,"c1ccc2cc3cc4c[nH]cc4cc3cc2c1","c1ccc2cc3nc4c[nH]cc4nc3cc2c1",{},"[ch&r6:0]>>[nr6:0]",null,-0.0771838614],[0.1972939412,147.0072186108,36,"completed",-5.232944,36.0,36,"C1=NC(Nc2cc(-c3ccccc3)cc(-c3ccccc3)c2)=CC1","C1=NC(Nc2cc(-c3cccnc3)cc(-c3cccnc3)c2)=CC1",{},"[ch&r6:0]>>[nr6:0]",null,-0.1739868812],[0.1857166692,160.356051947,36,"completed",-5.287408,36.0,36,"C1=NC(Nc2cc(-c3ccccc3)cc(-c3ccccc3)c2)=CC1","C1=NC(Nc2cc(-c3ccncc3)cc(-c3ccncc3)c2)=CC1",{},"[ch&r6:0]>>[nr6:0]",null,-0.2071804167],[0.178159119,146.7350001546,36,"completed",-5.470764,36.0,36,"C1=CCC(N(C2=CC=NC2)C2=CC=NC2)=C1","C1=NCC(N(C2=CC=NC2)C2=CC=NC2)=C1",{},"[chr5,CH1r5:1]>>[n:1]",null,-0.298143376],[0.174409027,135.4963279074,36,"completed",-5.417772,36.0,36,"c1cnc2cc3cc4[nH]ccc4cc3cc2n1","c1cnc2cc3cc4[nH]ncc4cc3cc2n1",{},"[chr5,CH1r5:1]>>[n:1]",null,-0.2604591838],[0.172738573,395.130547053,36,"completed",-5.357328,36.0,32,"C(#Cc1cc2c[nH]cc2cc1C#Cc1ccccc1)c1ccccc1","C(#Cc1nc2c[nH]cc2nc1C#Cc1ccccc1)c1ccccc1",{},"[ch&r6:0]>>[nr6:0]",null,-0.4342520259],[0.1687298279,166.2879154323,36,"completed",-5.414828,36.0,6,"C1=NC(N(c2ccccc2)c2ccccc2)=CC1","C1=NC(N(c2ccncc2)c2ccncc2)=CC1",{},"[ch&r6:0]>>[nr6:0]",null,-0.2760775958],[0.1678016232,130.4045329245,36,"completed",-5.265236,36.0,12,"c1ccc(N(c2ccccc2)c2ccsn2)cc1","c1ccc(N(c2ccccc2)c2ncsn2)cc1",{},"[chr5,CH1r5:1]>>[n:1]",null,-0.1743094395],[0.1676536202,221.8567418262,36,"completed",-5.127052,36.0,28,"C(#CC1=C(C2=C(C#CC3=CC=NC3)CC=C2)C=CC1)C1=CC=NC1","C(#Cc1[nH]ccc1-c1cc[nH]c1C#CC1=CC=NC1)C1=CC=NC1",{},"[#6H2r5:1]>>[NH:1]",null,-0.2226634257],[0.1675970387,176.6796807732,36,"completed",-5.129904,36.0,3,"C(#Cc1ccc(C#Cc2cccnc2)c2ccccc12)c1cccnc1","C(#Cc1cccnc1)C1=c2ccccc2=C(C#Cc2cccnc2)C1",{},"[c:0]1[ch:1][ch][c:3][c!r5:4][c!r5:5]1>>[c:0]1[CH2:1][c:3][c:4][c:5]1",null,-0.1779154061],[0.1669692777,97.5667410987,36,"completed",-5.012604,36.0,20,"c1ccc(Nc2cc(Nc3ccccc3)cc(-c3cc[nH]c3)c2)cc1","c1ccc(Nc2cc(Nc3ccccc3)cc(-c3cc[nH]n3)c2)cc1",{},"[chr5,CH1r5:1]>>[n:1]",null,-0.1151604045],[0.1669545253,200.2774556535,36,"completed",-4.959704,36.0,3,"O=c1ccocc1-c1cc(Nc2ccccc2)cc(Nc2ccccc2)c1","O=c1cc[nH]cc1-c1cc(Nc2ccccc2)cc(Nc2ccccc2)c1",{},"[o:1]>>[nH:1]",null,-0.2230598874],[0.1669426723,242.6913694744,36,"completed",-4.885,36.0,24,"C1=CC(N(C2=CCC=C2)C2=CCC=N2)=CC1","C1=NC(N(c2ccoc2)c2ccoc2)=CC1",{},"[#6H2r5:1]>>[O:1]",null,-0.2855684696],[0.1665507119,78.841973054,36,"completed",-5.410504,36.0,3,"c1ccc(Nc2cccc(-c3cccc(Nc4ccccc4)c3)c2)cc1","c1ccc(Nc2cc(-c3ccnc(Nc4ccccc4)c3)ccn2)cc1",{},"[ch&r6:0]>>[nr6:0]",null,-0.2312105023],[0.1662546418,173.8201505667,36,"completed",-5.14996,36.0,20,"c1ccc(-c2cc(Nc3cccs3)cc(-c3ccccc3)c2)cc1","c1cncc(-c2cc(Nc3cccs3)cc(-c3cccnc3)c2)c1",{},"[ch&r6:0]>>[nr6:0]",null,-0.1773033714],[0.1660995971,127.3419767717,36,"completed",-5.329452,36.0,3,"c1ccc2c(Nc3cccc4ccccc34)cccc2c1","c1cc(Nc2cccc3ncccc23)c2cccnc2c1",{},"[ch&r6:0]>>[nr6:0]",null,-0.2049722103],[0.1659962249,78.0651457573,36,"completed",-5.194028,36.0,8,"c1scc2cc3cc4sncc4cc3cc12","c1scc2cc3cc4snnc4cc3cc12",{},"[chr5,CH1r5:1]>>[n:1]",null,-0.1021096799],[0.1659647748,203.5684815567,36,"completed",-5.288052,36.0,31,"C(#Cc1nc2c(nc1C#CC1=CC=CC1)=CCC=2)C1=CC=CC1","C(#Cc1nc2c[nH]cc2nc1C#CC1=CC=CC1)C1=CC=CC1",{},"[#6H2r5:1]>>[NH:1]",null,-0.242421675],[0.1658906492,148.4494850352,36,"completed",-5.197432,36.0,3,"C1=Cc2c(cccc2Nc2cccc3c2C=CC3)C1","C1=Cc2c(ccnc2Nc2nccc3c2C=CC3)C1",{},"[ch&r6:0]>>[nr6:0]",null,-0.1633671233],[0.1657963272,144.6699359989,36,"completed",-5.3933,36.0,12,"C1=CC(C=Cc2cc(C3=CCC=C3)cc(C3=CCC=C3)c2)=CC1","C1=CC(C=Cc2cc(C3=CCC=N3)cc(C3=CCC=N3)c2)=CC1",{},"[chr5,CH1r5:1]>>[n:1]",null,-0.2511604795],[0.1655267015,190.4163222586,36,"completed",-5.230184,36.0,25,"C(=Cc1cc2c(cc1C=Cc1ccco1)=CCC=2)c1ccco1","C(=Cc1cc2c(cc1C=Cc1cnco1)=CCC=2)c1cnco1",{},"[chr5,CH1r5:1]>>[n:1]",null,-0.2110991094],[0.1653646482,120.6885888237,36,"completed",-5.298448,36.0,4,"C1=CC(Nc2cc(-c3cccs3)cc(-c3cccs3)c2)=CC1","C1=CC(Nc2cc(-c3cccs3)cc(-c3cccs3)c2)=NC1",{},"[chr5,CH1r5:1]>>[n:1]",null,-0.1840182701],[0.1653145206,107.3589025067,36,"completed",-5.074336,36.0,4,"C1=CCC(c2cc(NC3=CCC=N3)cc(C3=CC=CC3)c2)=C1","C1=NC(Nc2cc(-c3cccs3)cc(-c3cccs3)c2)=CC1",{},"[#6H2r5:1]>>[S:1]",null,-0.108851587],[0.1653034513,202.6350470817,36,"completed",-5.270296,36.0,17,"O=c1[nH]ccc2cccc(C#Cc3cccc4cc[nH]c(=O)c34)c12","O=c1[nH]ccc2c1C(C#CC1=CCc3cc[nH]c(=O)c31)=CC2",{},"[c:0]1[ch:1][ch][c:3][c!r5:4][c!r5:5]1>>[c:0]1[CH2:1][c:3][c:4][c:5]1",null,-0.2350985301],[0.16524427,162.0358543589,36,"completed",-5.244076,36.0,29,"C(#CC1=CC(C2=CCC(C#CC3=CC=CC3)=C2)=CC1)C1=CC=CC1","C(#Cc1cccs1)C1=CC(C2=CCC(C#Cc3cccs3)=C2)=CC1",{},"[#6H2r5:1]>>[S:1]",null,-0.1908585498],[0.164968048,127.9155582717,36,"completed",-5.007452,36.0,9,"C(#Cc1cc(C2=CCC=C2)cc(C#CC2=CC=CC2)n1)C1=CC=CC1","C(#Cc1cc(C2=CSCS2)cc(C#CC2=CC=CC2)n1)C1=CC=CC1",{},"[CH,ch:0]1=[C,c:1][C,c:2]=[CH,ch:3][*:4]1>>[S:0]1[*:1]=,:[*:2][S:3][*:4]1",null,-0.1433851627],[0.1648926219,129.0690467377,36,"completed",-5.0391,36.0,4,"C1=CCC(Nc2cc3c(cc2NC2=CC=CC2)=CCC=3)=C1","C1=CCC(Nc2nc3c(nc2NC2=CC=CC2)=CCC=3)=C1",{},"[ch&r6:0]>>[nr6:0]",null,-0.13592695],[0.1648259721,265.6841809652,36,"completed",-4.986568,36.0,31,"C1=CCC(C2=CN=C(C3=NC=C(C4=CC=CC4)C3)C2)=C1","C1=CCC(c2cnc(-c3ncc(C4=CC=CC4)[nH]3)[nH]2)=C1",{},"[#6H2r5:1]>>[NH:1]",null,-0.2772955556],[0.1648259721,279.5874475182,36,"completed",-4.979024,36.0,31,"C1=CCC(c2ccc(-c3ccc(C4=CC=CC4)[nH]3)[nH]2)=C1","C1=CCC(c2ncc(-c3cnc(C4=CC=CC4)[nH]3)[nH]2)=C1",{},"[chr5,CH1r5:1]>>[n:1]",null,-0.2921307672],[0.1647181094,150.7613767125,36,"completed",-5.368092,36.0,31,"C(#Cc1cc2c(cc1C#Cc1ccco1)=CCC=2)c1ccco1","C(#Cc1cc2c(cc1C#Cc1ncco1)=CCC=2)c1ncco1",{},"[chr5,CH1r5:1]>>[n:1]",null,-0.2407216645],[0.1646942182,174.3595109231,36,"completed",-5.173604,36.0,3,"C1=CC(Nc2cc(-c3ccccc3)cc(-c3ccccc3)c2)=CC1","C1=CC(Nc2cc(-c3cccnc3)cc(-c3cccnc3)c2)=CC1",{},"[ch&r6:0]>>[nr6:0]",null,-0.1818126452],[0.1646524337,127.589334431,36,"completed",-5.345368,36.0,12,"c1ccc(N(c2ccccc2)c2ccsn2)cc1","c1ccc(N(c2ccccc2)c2cnsn2)cc1",{},"[chr5,CH1r5:1]>>[n:1]",null,-0.2139619392],[0.1645539,160.2504658592,36,"completed",-5.297528,36.0,35,"C(=Cc1ncco1)C1=CCC(C2=CC(C=Cc3ncco3)=CC2)=C1","C1=CN=C(C=CC2=CCC(C3=CC(C=CC4=NC=CC4)=CC3)=C2)C1",{},"[n,c:0]1[n,ch:1][o,O:2][n,c:3][n,c:4]1>>[*:0]1=[*:1][CH2:2][*:3]=[*:4]1",null,-0.2116570199],[0.1643553678,162.7170192349,36,"completed",-5.097612,36.0,3,"C(=Cc1ccc2c(c1)=CCC=2)c1ccc2c(c1)=CCC=2","C(=Cc1cc2c(cn1)=CCC=2)c1cc2c(cn1)=CCC=2",{},"[ch&r6:0]>>[nr6:0]",null,-0.1627256052],[0.1641926942,141.9162168613,36,"completed",-4.818116,36.0,12,"C1=CC(C=Cc2cc(C3=CCC=C3)cc(C3=CCC=C3)c2)=CC1","C1=CC(c2cc(C=CC3=CSCS3)cc(C3=CCC=C3)c2)=CC1",{},"[CH,ch:0]1=[C,c:1][C,c:2]=[CH,ch:3][*:4]1>>[S:0]1[*:1]=,:[*:2][S:3][*:4]1",null,-0.2430533304],[0.1641572988,183.2304929281,36,"completed",-5.013432,36.0,4,"C1=CCC(Nc2cccc(NC3=CC=CC3)c2C2=CC=CC2)=C1","C1=CCC(Nc2ncnc(NC3=CC=CC3)c2C2=CC=CC2)=C1",{},"[ch&r6:0]>>[nr6:0]",null,-0.1929908875],[0.1640579112,99.0813600658,36,"completed",-4.921616,36.0,6,"C1=c2cc3cc4cncnc4cc3cc2=CC1","c1ncc2cc3cc4c[nH]cc4cc3cc2n1",{},"[#6H2r5:1]>>[NH:1]",null,-0.1594030524],[0.1639983368,106.0392346332,36,"completed",-5.234048,36.0,3,"c1ccc(Nc2cc(Nc3ccccc3)cc(-c3ccccc3)c2)cc1","c1ccc(Nc2cc(Nc3ccccc3)cc(-c3ccncc3)c2)cc1",{},"[ch&r6:0]>>[nr6:0]",null,-0.1415947166],[0.1639595866,158.0437718209,36,"completed",-5.33258,36.0,3,"c1ccc(-c2cncc(Nc3cncc(-c4ccccc4)c3)c2)cc1","C1=CC(c2cncc(Nc3cncc(C4=CCC=C4)c3)c2)=CC1",{},"[c:0]1[ch:1][ch][c:3][c!r5:4][c!r5:5]1>>[c:0]1[CH2:1][c:3][c:4][c:5]1",null,-0.2269000384],[0.163944511,284.8955002655,36,"completed",-5.486404,36.0,32,"O=c1c2c(oc3c1=CC(=C1C=CC=C1)C=3)C=CC2","O=c1c2c(oc3c1SC(=C1C=CC=C1)S3)C=CC2",{},"[CH,ch:0]1=[C,c:1][C,c:2]=[CH,ch:3][*:4]1>>[S:0]1[*:1]=,:[*:2][S:3][*:4]1",null,-0.3928439781],[0.1639299732,155.6970364946,36,"completed",-5.338376,36.0,8,"C1=CC(=C2Sc3ncc4c(c3S2)CC=C4)C=C1","C1=CC(=C2Sc3ncc4ccoc4c3S2)C=C1",{},"[#6H2r5:1]>>[O:1]",null,-0.228221153],[0.1638347151,115.9631256545,36,"completed",-5.165048,36.0,29,"C1=CCC(c2cc(Nc3ccccc3)nc(Nc3ccccc3)c2)=C1","c1ccc(Nc2cc(-c3ccco3)cc(Nc3ccccc3)n2)cc1",{},"[#6H2r5:1]>>[O:1]",null,-0.1245823231],[0.1636682415,155.3904444784,36,"completed",-5.401488,36.0,33,"C1=CC(=C2C=c3nc4cc[nH]c4cc3=N2)C=C1","C1=CC(=C2C=c3nc4cn[nH]c4cc3=N2)C=C1",{},"[chr5,CH1r5:1]>>[n:1]",null,-0.2620777502],[0.1636206007,184.027068286,36,"completed",-5.069368,36.0,3,"C(=Cc1ccc(C=Cc2ccccc2)c2c1=CCC=2)c1ccccc1","C(=Cc1ccc(C=Cc2ccccn2)c2c1=CCC=2)c1ccccn1",{},"[ch&r6:0]>>[nr6:0]",null,-0.1852720658],[0.163409821,158.3148053561,36,"completed",-5.37352,36.0,11,"C1=c2cc3cc4ncoc4cc3cc2=CC1","C1=c2nc3cc4ncoc4cc3nc2=CC1",{},"[ch&r6:0]>>[nr6:0]",null,-0.2484392096],[0.163393644,168.2578892475,36,"completed",-5.573436,36.0,29,"C(#Cc1cc(-c2csc(C#CC3=CC=CC3)c2)cs1)C1=CC=CC1","C(#Cc1cc(-c2cc(C#CC3=CC=CC3)sn2)ns1)C1=CC=CC1",{},"[chr5,CH1r5:1]>>[n:1]",null,-0.371672065],[0.1632597691,209.2009832314,36,"completed",-5.526056,36.0,36,"O=c1c2c(oc3cc[nH]c13)C=NC2=C1C=CC=C1","O=c1c2c([nH]c3cc[nH]c13)C=NC2=C1C=CC=C1",{},"[o:1]>>[nH:1]",null,-0.364296132],[0.1630082272,245.0642831265,36,"completed",-5.140392,36.0,33,"C1=CC(=C2C=c3cc4[nH]ccc4nc3=C2)C=C1","C1=CC(=C2C=c3nc4cc[nH]c4nc3=C2)C=C1",{},"[ch&r6:0]>>[nr6:0]",null,-0.2466899766],[0.1629868194,161.7262346857,36,"completed",-5.08694,36.0,4,"C1=CC(Nc2cc(C3=CCC=C3)nc(C3=CCC=C3)c2)=CC1","C1=CC(Nc2cc(C3=CCC=N3)nc(C3=CCC=N3)c2)=CC1",{},"[chr5,CH1r5:1]>>[n:1]",null,-0.1619844164],[0.1629842716,182.6762360827,36,"completed",-5.422096,36.0,34,"c1cc(-c2ccc3ccc(-c4cc[nH]c4)cc3c2)c[nH]1","c1cc(-c2ccc3ccc(-c4cc[nH]n4)cc3c2)n[nH]1",{},"[chr5,CH1r5:1]>>[n:1]",null,-0.2901828139],[0.1629701931,185.5505085049,36,"completed",-5.261556,36.0,28,"C1=CCC(C2=C(C3=CC=CC3)SC(=C3C=CC=C3)S2)=C1","C1=CC(=C2SC(C3=CN=CC3)=C(C3=CN=CC3)S2)C=C1",{},"[chr5,CH1r5:1]>>[n:1]",null,-0.2172973961],[0.2354307039,125.224338911,37,"completed",-5.04324,37.0,37,"C(#Cc1cc(C#CC2=CC=CC2)cc(C2=CSCS2)c1)C1=CC=CC1","C(#Cc1cc(C#CC2=CC=NC2)cc(C2=CSCS2)c1)C1=CC=NC1",{},"[chr5,CH1r5:1]>>[n:1]",null,-0.131376432],[0.2237161053,127.7349727405,37,"completed",-5.230092,37.0,37,"C1=CC(c2cc(C=CC3=NSCS3)cc(C3=CCC=C3)c2)=CC1","C1=CC(c2cc(C=CC3=NSCS3)cc(C3=CCC=C3)n2)=CC1",{},"[ch&r6:0]>>[nr6:0]",null,-0.1568723947],[0.205062678,295.0820622151,37,"completed",-4.885644,37.0,37,"C1=CC(c2cc(C=CC3=CSOS3)cc(C3=CCC=C3)c2)=CC1","C1=CC(c2cc(C=CC3=CSOS3)cc(C3=CCC=C3)n2)=CC1",{},"[ch&r6:0]>>[nr6:0]",null,-0.3310410637],[0.1961185105,123.1267033674,37,"completed",-5.05612,37.0,37,"C(#Cc1cc(C2=CSCS2)cc(C#CC2=CC=CC2)n1)C1=CC=CC1","C(#Cc1cc(C2=CSCS2)cc(C#Cc2ccccc2)n1)c1ccccc1",{},"[CH2:0]1[c,C:1]-,=,:[c,C:2]-,=,:[c,C:3]-,=,:[c,C:4]1>>[ch:0]1c[c:1][c:2][c:3][c:4]1",null,-0.1269001881],[0.1945586977,128.4196078948,37,"completed",-5.176272,37.0,37,"C(#Cc1cc(C#CC2=CC=CC2)cc(C2=CSCS2)c1)C1=CC=CC1","C(#Cc1cc(C#CC2=CC=CC2)cc(C2=NSCS2)c1)C1=CC=CC1",{},"[chr5,CH1r5:1]>>[n:1]",null,-0.1390759882],[0.1939073347,194.0316461292,37,"completed",-5.284004,37.0,37,"C(#Cc1cccnc1)C1=c2ccccc2=C(C#Cc2cccnc2)C1","C(#Cc1cnccn1)C1=c2ccccc2=C(C#Cc2cnccn2)C1",{},"[ch&r6:0]>>[nr6:0]",null,-0.232891479],[0.1927883534,235.8322769968,37,"completed",-5.300564,37.0,37,"C(#Cc1cccnc1)C1=c2ccccc2=C(C#Cc2cccnc2)C1","C(#Cc1cncnc1)C1=c2ccccc2=C(C#Cc2cncnc2)C1",{},"[ch&r6:0]>>[nr6:0]",null,-0.2744586722],[0.1900009504,139.9038703077,37,"completed",-5.097704,37.0,37,"C1=CC(c2cc(C=CC3=CSCS3)cc(C3=CCC=C3)c2)=CC1","C1=CC(c2cc(C=CC3=NSCS3)cc(C3=CCC=C3)c2)=CC1",{},"[chr5,CH1r5:1]>>[n:1]",null,-0.1399131017],[0.187813657,184.875485113,37,"completed",-5.30222,37.0,37,"C1=CC(C=Cc2cc(C3=CCC=N3)nc(C3=CCC=N3)c2)=CC1","C(=Cc1cc(C2=CCC=N2)nc(C2=CCC=N2)c1)c1cc[nH]c1",{},"[#6H2r5:1]>>[NH:1]",null,-0.2328443255],[0.1848256812,359.8269349146,37,"completed",-4.990892,37.0,37,"C1=CC(c2cc(C=CC3=NSCS3)cc(C3=CCC=C3)c2)=CC1","C1=CC(c2cc(C=CC3=NSOS3)cc(C3=CCC=C3)c2)=CC1",{},"[#6H2r5:1]>>[O:1]",null,-0.3678432484],[0.1831534305,193.7649010019,37,"completed",-5.341412,37.0,37,"C1=CC(C=Cc2cc(C3=CCC=N3)cc(C3=CCC=N3)c2)=NC1","C(=Cc1cc[nH]n1)c1cc(C2=CCC=N2)cc(C2=CCC=N2)c1",{},"[#6H2r5:1]>>[NH:1]",null,-0.2571029292],[0.1803558709,204.2013249539,37,"completed",-5.221076,37.0,37,"C(=Cc1cc(C2=CCC=N2)cc(C2=CCC=N2)c1)C1=CCC=N1","C(=Cc1c[nH]cn1)c1cc(C2=CCC=N2)cc(C2=CCC=N2)c1",{},"[#6H2r5:1]>>[NH:1]",null,-0.2210911261],[0.1788206903,178.9861575188,37,"completed",-4.853076,37.0,37,"C1=CC(c2cc(C=CC3=CSCS3)cc(C3=CCC=C3)c2)=CC1","C1=CC(c2cc(C=CC3=CSCS3)cc(C3=NCC=C3)c2)=NC1",{},"[chr5,CH1r5:1]>>[n:1]",null,-0.2488213432],[0.1782698422,162.3259449555,37,"completed",-4.659048,37.0,37,"C1=CC(c2cc(C=CC3=NSCS3)cc(C3=CCC=C3)c2)=CC1","C1=CC(c2cc(C=CC3=NSSS3)cc(C3=CCC=C3)c2)=CC1",{},"[#6H2r5:1]>>[S:1]",null,-0.3487472708],[0.1774161256,129.1417672121,37,"completed",-5.282348,37.0,37,"C(#Cc1cc(C2=CSCS2)cc(C#CC2=CC=CC2)n1)C1=CC=CC1","C(#Cc1cc(C2=NSCS2)cc(C#CC2=CC=CC2)n1)C1=CC=CC1",{},"[chr5,CH1r5:1]>>[n:1]",null,-0.1815777648],[0.1771859051,166.169835205,37,"completed",-4.9425,37.0,37,"C1=CC(c2cc(C=CC3=CSCS3)cc(C3=CCC=C3)c2)=CC1","C(=Cc1cc(C2=CCN=C2)cc(C2=CCN=C2)c1)C1=CSCS1",{},"[chr5,CH1r5:1]>>[n:1]",null,-0.1994178443],[0.1752479091,148.6746563401,37,"completed",-5.623668,37.0,37,"C1=CC(C=Cc2cc(C3=CCC=N3)nc(C3=CCC=N3)c2)=CC1","C(=Cc1cc(C2=CCC=N2)nc(C2=CCC=N2)c1)C1=CCC=N1",{},"[chr5,CH1r5:1]>>[n:1]",null,-0.3955704221],[0.1749334219,155.5877837925,37,"completed",-5.21068,37.0,37,"C1=CC(C=Cc2cc(C3=CCC=N3)cc(C3=CCC=N3)c2)=CC1","C1=CC(C=Cc2cc(-c3c[nH]cn3)cc(-c3c[nH]cn3)c2)=CC1",{},"[#6H2r5:1]>>[NH:1]",null,-0.1738104975],[0.17396936,159.137665968,37,"completed",-4.84084,37.0,37,"C1=CC(c2cc(C=CC3=CSCS3)cc(C3=CCC=C3)c2)=CC1","C(=Cc1cc(-c2ccsc2)cc(-c2ccsc2)c1)C1=CSCS1",{},"[#6H2r5:1]>>[S:1]",null,-0.2413195195],[0.173725417,164.8381891633,37,"completed",-4.862092,37.0,37,"C(#Cc1cc(C#CC2=CC=CC2)cc(C2=CSCS2)c1)C1=CC=CC1","C(#Cc1cc(C#CC2=CC=CC2)cc(C2=CSOS2)c1)C1=CC=CC1",{},"[#6H2r5:1]>>[O:1]",null,-0.2343197275],[0.1733366299,133.7350512007,37,"completed",-4.929896,37.0,37,"C(#Cc1cc(C#CC2=CC=CC2)cc(C2=CSCS2)c1)C1=CC=CC1","C(#Cc1ccco1)c1cc(C#Cc2ccco2)cc(C2=CSCS2)c1",{},"[#6H2r5:1]>>[O:1]",null,-0.1790625467],[0.1730174753,160.4877420258,37,"completed",-4.778924,37.0,37,"C1=CC(C=Cc2cc(C3=CCC=N3)cc(C3=CCC=N3)c2)=CC1","C(=Cc1cc(C2=CCC=N2)cc(C2=CCC=N2)c1)C1=CSCS1",{},"[CH,ch:0]1=[C,c:1][C,c:2]=[CH,ch:3][*:4]1>>[S:0]1[*:1]=,:[*:2][S:3][*:4]1",null,-0.2761708099],[0.1729710498,122.0457653956,37,"completed",-5.224388,37.0,35,"C1=C(N(c2ccccc2)c2ccccc2)N=NC1","c1ccc(N(c2ccccc2)c2csnn2)cc1",{},"[#6H2r5:1]>>[S:1]",null,-0.1499220877],[0.1709316625,446.1590926868,37,"completed",-4.933208,37.0,37,"C1=CC(c2cc(C=CC3=CSNS3)cc(C3=CCC=C3)c2)=CC1","C1=CC(c2cc(C=CC3=CSNS3)cc(C3=CCC=C3)n2)=CC1",{},"[ch&r6:0]>>[nr6:0]",null,-0.4611827468],[0.1703389006,116.7591198949,37,"completed",-5.332948,37.0,37,"C(#Cc1cc(C2=CSCS2)cc(C#Cc2ccccc2)n1)c1ccccc1","C(#Cc1cc(C2=NSCS2)cc(C#Cc2ccccc2)n1)c1ccccc1",{},"[chr5,CH1r5:1]>>[n:1]",null,-0.2005553034],[0.1697840814,156.3988154222,37,"completed",-5.158424,37.0,37,"C(=Cc1cc(-c2ccccc2)cc(-c2ccccc2)c1)C1=CSCS1","C(=Cc1cc(-c2ccccc2)cc(-c2ccccc2)c1)C1=NSCS1",{},"[chr5,CH1r5:1]>>[n:1]",null,-0.1616574703],[0.1684742858,139.4204638948,37,"completed",-5.023092,37.0,37,"C(=Cc1cc(-c2ccccc2)cc(-c2ccccc2)c1)C1=CSCS1","C(=Cc1cc(-c2ccccc2)nc(-c2ccccc2)c1)C1=CSCS1",{},"[ch&r6:0]>>[nr6:0]",null,-0.1494534629],[0.1680718383,162.5704340479,37,"completed",-4.9862,37.0,37,"C(#Cc1cc(C2=CSCS2)cc(C#CC2=CC=CC2)n1)C1=CC=CC1","C(#Cc1cc(C2=CSOS2)cc(C#CC2=CC=CC2)n1)C1=CC=CC1",{},"[#6H2r5:1]>>[O:1]",null,-0.1810382877],[0.1668918958,138.9365565422,37,"completed",-5.481988,37.0,12,"C1=CC(C=Cc2cc(C3=CCC=C3)cc(C3=CCC=C3)c2)=CC1","C1=CC(c2cc(C=CC3=CCC=N3)cc(C3=CCC=C3)c2)=CC1",{},"[chr5,CH1r5:1]>>[n:1]",null,-0.3013330956],[0.1668498299,493.4890344694,37,"completed",-5.01794,37.0,37,"C(#Cc1cc(C2=CSCS2)cc(C#Cc2ccccc2)n1)c1ccccc1","C(#Cc1cc(C2=CSNS2)cc(C#Cc2ccccc2)n1)c1ccccc1",{},"[#6H2r5:1]>>[NH:1]",null,-0.4968209039],[0.1661323478,166.9424306716,37,"completed",-5.278116,37.0,37,"C1=CN=C(C=CC2=CCC(C3=CC(C=CC4=NC=CC4)=CC3)=C2)C1","C(=Cc1nccs1)C1=CCC(C2=CC(C=Cc3nccs3)=CC2)=C1",{},"[#6H2r5:1]>>[S:1]",null,-0.2083630888],[0.1659539378,155.2100662527,37,"completed",-5.359904,37.0,37,"C(=Cc1cc(C2=CCC=N2)cc(C2=CCC=N2)c1)c1ccccc1","C(=Cc1cc(-c2c[nH]cn2)cc(-c2c[nH]cn2)c1)c1ccccc1",{},"[#6H2r5:1]>>[NH:1]",null,-0.2391436982],[0.1658815176,147.789897425,37,"completed",-5.259624,37.0,6,"C1=NCC=C1N(c1ccccc1)c1ccccc1","c1ccc(N(c2ccccc2)c2cnoc2)cc1",{},"[#6H2r5:1]>>[O:1]",null,-0.1852753795],[0.165866582,133.8999272803,37,"completed",-4.890428,37.0,37,"C1=CC(c2cc(C=CC3=CSCS3)cc(C3=CCC=C3)c2)=CC1","C1=CC(c2cc(C3=CCC=C3)nc(C=CC3=CSCS3)n2)=CC1",{},"[ch&r6:0]>>[nr6:0]",null,-0.1986207388],[0.1653013789,129.011426744,37,"completed",-5.156216,37.0,6,"C1=NCC=C1N(c1ccccc1)c1ccccc1","c1ccc(N(c2ccccc2)c2cnsc2)cc1",{},"[#6H2r5:1]>>[S:1]",null,-0.1348794468],[0.1652966324,160.1669764022,37,"completed",-5.574816,37.0,37,"C1=CC(C=Cc2cc(C3=CCC=N3)nc(C3=CCC=N3)c2)=CC1","C(=Cc1cc(C2=CCC=N2)nc(C2=CCC=N2)c1)c1ccsc1",{},"[#6H2r5:1]>>[S:1]",null,-0.3689499626],[0.1650225106,98.8801669939,37,"completed",-5.330556,37.0,13,"C(#Cc1ccc(C#Cc2ccccc2)c2c1SCS2)c1ccccc1","C(#Cc1ccc(C#Cc2ccccn2)c2c1SCS2)c1ccccn1",{},"[ch&r6:0]>>[nr6:0]",null,-0.1892716601],[0.1646228567,433.073384738,37,"completed",-5.019872,37.0,37,"C1=CC(c2cc(C=CC3=NSCS3)cc(C3=CCC=C3)c2)=CC1","C1=CC(c2cc(C=CC3=NSNS3)cc(C3=CCC=C3)c2)=CC1",{},"[#6H2r5:1]>>[NH:1]",null,-0.436690508],[0.1640364645,167.6245718984,37,"completed",-5.459724,37.0,37,"C(=Cc1cc(C2=CCC=N2)cc(C2=CCC=N2)c1)C1=CCC=N1","C(=Cc1cscn1)c1cc(C2=CCC=N2)cc(C2=CCC=N2)c1",{},"[#6H2r5:1]>>[S:1]",null,-0.3024973746],[0.1634639465,142.8581745722,37,"completed",-5.34178,37.0,35,"C1=C(N(c2ccccc2)c2ccccc2)N=NC1","c1ccc(N(c2ccccc2)c2conn2)cc1",{},"[#6H2r5:1]>>[O:1]",null,-0.2214783659],[0.163247237,80.5324494366,37,"completed",-5.222456,37.0,30,"C1=CC(Nc2cccc(NC3=CCC=C3)c2-c2cnsc2)=CC1","c1ccc(Nc2cccc(Nc3ccccc3)c2-c2cnsc2)cc1",{},"[CH2:0]1[c,C:1]-,=,:[c,C:2]-,=,:[c,C:3]-,=,:[c,C:4]1>>[ch:0]1c[c:1][c:2][c:3][c:4]1",null,-0.1176148658],[0.1627761787,165.0124548259,37,"completed",-5.039376,37.0,37,"C(#Cc1cc(C2=CSCS2)cc(C#Cc2ccccc2)n1)c1ccccc1","C(#Cc1cc(C2=CSOS2)cc(C#Cc2ccccc2)n1)c1ccccc1",{},"[#6H2r5:1]>>[O:1]",null,-0.1703819012],[0.1625981944,175.8307625719,37,"completed",-5.497536,37.0,21,"c1cc(-c2cccc(-c3ccc[nH]3)c2)cc(-c2ccc[nH]2)c1","c1c[nH]c(-c2cncc(-c3cncc(-c4ccc[nH]4)c3)c2)c1",{},"[ch&r6:0]>>[nr6:0]",null,-0.3291709951],[0.1625175284,80.8443889158,37,"completed",-5.27554,37.0,3,"c1ccc(Nc2cccc(Nc3ccccc3)c2-c2cccnc2)cc1","c1ccc(Nc2cccc(Nc3ccccc3)c2-c2cncnc2)cc1",{},"[ch&r6:0]>>[nr6:0]",null,-0.1470877905],[0.1624281559,206.6566164161,37,"completed",-5.00644,37.0,29,"C(#CC1=NC(C2=CCC(C#CC3=CC=CC3)=N2)=CC1)C1=CC=CC1","C(#Cc1nc(-c2c[nH]c(C#CC3=CC=CC3)n2)c[nH]1)C1=CC=CC1",{},"[#6H2r5:1]>>[NH:1]",null,-0.2167859755],[0.162426214,171.8646563828,37,"completed",-5.308292,37.0,29,"C(#CC1=CC(C2=CCC(C#CC3=CC=CC3)=C2)=CC1)C1=CC=CC1","C(#CC1=NC(C2=CCC(C#CC3=CC=CC3)=N2)=CC1)C1=CC=CC1",{},"[chr5,CH1r5:1]>>[n:1]",null,-0.2253805297],[0.1620976896,155.4948372433,37,"completed",-5.379316,37.0,25,"C(#Cc1ccccc1)C1=CCC(C2=NC(C#Cc3ccccc3)=CC2)=N1","C(#CC1=CCC(C2=NC(C#CC3=CC=CC3)=CC2)=N1)C1=CC=CC1",{},"[c:0]1[ch:1][ch][c:3][c!r5:4][c!r5:5]1>>[c:0]1[CH2:1][c:3][c:4][c:5]1",null,-0.2498142991],[0.1620780996,180.1673882519,37,"completed",-5.305164,37.0,6,"c1ccc(N(c2ccccc2)c2ccoc2)cc1","c1ccc(N(c2ccccc2)c2ccon2)cc1",{},"[chr5,CH1r5:1]>>[n:1]",null,-0.2304029049],[0.162062003,126.5760345008,37,"completed",-5.387964,37.0,22,"c1ccc(-c2cc(Nc3nncs3)cc(-c3ccccc3)c2)cc1","C1=CC(c2cc(Nc3nncs3)cc(C3=CCC=C3)c2)=CC1",{},"[c:0]1[ch:1][ch][c:3][c!r5:4][c!r5:5]1>>[c:0]1[CH2:1][c:3][c:4][c:5]1",null,-0.2380207817],[0.1616765416,191.9672224315,37,"completed",-5.443348,37.0,3,"c1ccc(N(c2ccccc2)c2ccccn2)cc1","c1ccc(N(c2ccccc2)c2ccncn2)cc1",{},"[ch&r6:0]>>[nr6:0]",null,-0.3075978878],[0.1958620066,170.392770707,38,"completed",-4.989788,38.0,38,"C(#Cc1cc(C#Cc2ccccc2)cc(C2=CSCS2)c1)c1ccccc1","C(#Cc1cc(C#Cc2cccnc2)cc(C2=CSCS2)c1)c1cccnc1",{},"[ch&r6:0]>>[nr6:0]",null,-0.1870443047],[0.1870934335,163.9002715217,38,"completed",-4.95492,38.0,38,"C(#Cc1cc(C#Cc2ccccc2)cc(C2=CSCS2)c1)c1ccccc1","C(#Cc1ccccn1)c1cc(C#Cc2ccccn2)cc(C2=CSCS2)c1",{},"[ch&r6:0]>>[nr6:0]",null,-0.1928131742],[0.1849549495,146.7904766761,38,"completed",-5.242604,38.0,38,"C1=CC(C=Cc2nc(C3=CCC=C3)cc(C3=CCC=C3)n2)=CC1","C1=CC(C=Cc2nc(-c3cc[nH]c3)cc(-c3cc[nH]c3)n2)=CC1",{},"[#6H2r5:1]>>[NH:1]",null,-0.1775162963],[0.180046427,162.6293120739,38,"completed",-5.28566,38.0,38,"C(=Cc1cc(-c2cc[nH]c2)cc(-c2cc[nH]c2)c1)C1=CCC=N1","C(=Cc1cc(-c2cc[nH]c2)cc(-c2cc[nH]c2)c1)C1=CCN=N1",{},"[chr5,CH1r5:1]>>[n:1]",null,-0.2081788044],[0.1764348333,178.8964065512,38,"completed",-5.288972,38.0,38,"C(=Cc1cc(-c2cc[nH]c2)cc(-c2cc[nH]c2)c1)C1=CCC=N1","C(=Cc1cc(-c2cc[nH]c2)cc(-c2cc[nH]c2)c1)C1=NCC=N1",{},"[chr5,CH1r5:1]>>[n:1]",null,-0.2224905133],[0.16963559,167.8613479931,38,"completed",-5.199272,38.0,38,"C1=CC(c2cc(C=CC3=CCC=N3)cc(C3=CCC=C3)n2)=CC1","C(=Cc1cc(-c2cc[nH]c2)nc(-c2cc[nH]c2)c1)C1=CCC=N1",{},"[#6H2r5:1]>>[NH:1]",null,-0.1816764923],[0.1687652689,285.9825349393,38,"completed",-4.866232,38.0,6,"C1=C(N(c2ccccc2)c2ccccc2)SCS1","c1ccc(N(C2=NSCS2)c2ccccc2)cc1",{},"[chr5,CH1r5:1]>>[n:1]",null,-0.3294894147],[0.166647217,121.1469104465,38,"completed",-5.256404,38.0,38,"C(#Cc1ccccn1)C1=c2ccccc2=C(C#Cc2ccccn2)C1","C(#Cc1ncccn1)C1=c2ccccc2=C(C#Cc2ncccn2)C1",{},"[ch&r6:0]>>[nr6:0]",null,-0.1632882648],[0.1653894648,152.8418877757,38,"completed",-5.304888,38.0,38,"C(=Cc1cc(-c2cc[nH]c2)cc(-c2cc[nH]c2)c1)c1ccccc1","C(=Cc1nc(-c2cc[nH]c2)cc(-c2cc[nH]c2)n1)c1ccccc1",{},"[ch&r6:0]>>[nr6:0]",null,-0.2095957967],[0.1648585542,143.5092113648,38,"completed",-4.7999,38.0,30,"C1=CCC(C=Cc2cc(C=CC3=CC=CC3)cc(C3=CSCS3)c2)=C1","C1=CCC(C=Cc2cc(C=CC3=CC=CC3)nc(C3=CSCS3)n2)=C1",{},"[ch&r6:0]>>[nr6:0]",null,-0.2544097063],[0.1642548535,199.4128477689,38,"completed",-5.482632,38.0,29,"C(#Cc1cc(-c2coc(C#CC3=CC=CC3)c2)co1)C1=CC=CC1","C(#Cc1nc(-c2coc(C#CC3=CC=CC3)n2)co1)C1=CC=CC1",{},"[chr5,CH1r5:1]>>[n:1]",null,-0.3339236965],[0.1642369297,194.4128016346,38,"completed",-5.323288,38.0,38,"C(#Cc1ccccn1)C1=c2ccccc2=C(C#Cc2ccccn2)C1","C(#Cc1ccccn1)C1=c2nccnc2=C(C#Cc2ccccn2)C1",{},"[ch&r6:0]>>[nr6:0]",null,-0.2494524556],[0.1635632559,207.1954911827,38,"completed",-5.34454,38.0,18,"C1=CCC(C=CC2=NC(C3=CCC(C=CC4=CC=CC4)=N3)=CC2)=C1","C1=CCC(C=Cc2nc(-c3coc(C=CC4=CC=CC4)n3)co2)=C1",{},"[#6H2r5:1]>>[O:1]",null,-0.2687598914],[0.163095827,172.788926886,38,"completed",-5.408572,38.0,38,"C1=CC(C=Cc2cc(-c3cc[nH]c3)cc(-c3cc[nH]c3)c2)=CC1","C1=CC(C=Cc2cc(-c3cn[nH]c3)cc(-c3cn[nH]c3)c2)=CC1",{},"[chr5,CH1r5:1]>>[n:1]",null,-0.2766083622],[0.1620752958,162.9037094752,38,"completed",-5.312064,38.0,3,"c1ccc2nc(-c3ccc4ccccc4n3)ccc2c1","C1=c2ccc(-c3ccc4c(n3)=CCC=4)nc2=CC1",{},"[c:0]1[ch:1][ch][c:3][c!r5:4][c!r5:5]1>>[c:0]1[CH2:1][c:3][c:4][c:5]1",null,-0.2203939137],[0.1619338694,181.4300071848,38,"completed",-4.782328,38.0,4,"C1=CCC(Nc2cccc(NC3=CC=CC3)c2C2=CCC=N2)=C1","C1=CCC(Nc2cccc(NC3=CC=CC3)c2C2=NCC=N2)=C1",{},"[chr5,CH1r5:1]>>[n:1]",null,-0.2869938019],[0.161747158,162.6865941235,38,"completed",-4.966052,38.0,3,"C1=NC=C(NC2=CN=CC2)C1","C1=NC(c2ccccc2)=C(NC2=C(c3ccccc3)N=CC2)C1",{},"[cH&r6,CH&r5:1]>>[#6:1](-[c]1[ch]ccc[ch]1)",null,-0.1877725768],[0.161654843,134.0491762948,38,"completed",-5.096784,38.0,3,"C1=CC(c2c(Nc3ccccc3)cccc2Nc2ccccc2)=CC1","C1=CC(c2c(Nc3ccccc3)cccc2Nc2ccccc2)=NC1",{},"[chr5,CH1r5:1]>>[n:1]",null,-0.1340680781],[0.1612400202,95.5862966324,38,"completed",-5.159988,38.0,7,"C1=CC(=C2Sc3ccc4c(c3S2)=CCC=4)C=C1","C1=CC(=C2Sc3ccc4cscc4c3S2)C=C1",{},"[#6H2r5:1]>>[S:1]",null,-0.1044032307],[0.1610894263,99.8058978216,38,"completed",-5.269652,38.0,3,"O=c1cc(-c2c(Nc3ccccc3)cccc2Nc2ccccc2)cco1","O=c1cc(-c2c(Nc3ccccc3)cccc2Nc2ccccc2)cc[nH]1",{},"[o:1]>>[nH:1]",null,-0.1551267217],[0.1610755532,85.3878833284,38,"completed",-5.450524,38.0,3,"O=c1cccc(-c2cc(Nc3ccccc3)cc(Nc3ccccc3)c2)o1","O=c1cccc(-c2cc(Nc3ccccc3)cc(Nc3ccccc3)c2)[nH]1",{},"[o:1]>>[nH:1]",null,-0.2597998406],[0.1609264143,185.4445659279,38,"completed",-5.332948,38.0,13,"O=c1ncc2cc3cc4c(cc3cc2[nH]1)=CCC=4","O=c1nnc2cc3cc4c(cc3cc2[nH]1)=CCC=4",{},"[ch&r6:0]>>[nr6:0]",null,-0.2469401237],[0.1606338117,252.2087144928,38,"complet
[truncated: 650,222 more chars]
