# Supplementary material for: Active discovery of organic semiconductors
Source: Nat Commun. 2021 Apr 23;12:2422. doi: 10.1038/s41467-021-22611-4 (PMC8065160; doi:10.1038/s41467-021-22611-4)
Supplement: Supplementary file 6 — Source Data [file 41467_2021_22611_MOESM6_ESM.zip › data/runs_decreased_search_space/active_learner_results_script_twofold_0_kappa_2.5_nbatch_100_runs_50_production_False_rwssearch_1-1-500_suffix_r32/df_population.json]

{"columns":["Fi_scores","XTB1_lamda_h","added_in_round","calc_status","ehomo_gfn1_b3lyp","finished_in_round","generation","molecule_last_gen","molecule_smiles","morgan_fp_bitvect","operation","symmetry","utility_function"],"index":[0,1,2,3,4,5,6,7,8,9,10,11,13,14,15,16,17,18,19,20,21,22,23,24,25,26,27,28,29,30,31,32,33,34,35,36,37,38,39,40,41,42,44,45,46,47,48,49,50,51,52,53,54,55,56,57,58,59,60,61,62,63,64,65,66,67,68,70,71,72,73,74,75,76,77,78,79,80,81,82,84,85,86,87,88,89,90,91,92,93,94,95,96,97,98,99,100,101,102,103,104,105,106,107,109,110,111,112,113,114,115,116,117,119,120,121,122,123,124,125,126,127,128,129,130,131,132,133,134,135,136,137,138,139,140,141,142,143,144,145,146,147,148,149,150,151,152,153,154,155,156,157,158,159,160,161,163,164,165,166,167,168,169,170,171,172,173,174,175,176,178,179,180,181,182,183,184,185,186,187,188,189,190,191,192,193,194,195,196,197,198,199,200,201,202,203,204,205,206,207,208,209,210,211,212,213,214,215,216,217,218,219,220,221,222,223,224,225,226,227,228,229,230,231,232,233,234,235,236,237,238,239,240,241,242,243,244,245,246,247,248,249,250,251,252,253,254,255,256,257,258,259,260,261,262,263,264,265,266,267,268,269,270,271,272,273,274,275,276,277,278,279,280,281,282,283,284,285,286,287,288,289,290,291,292,293,294,295,296,297,298,299,300,301,302,303,304,305,306,307,308,309,310,311,312,313,314,315,316,317,318,319,320,321,322,323,324,325,326,327,328,329,330,331,332,333,334,335,336,337,338,339,340,341,342,343,344,345,346,347,348,349,350,351,352,353,354,355,356,357,358,359,360,361,362,363,364,365,366,367,368,369,370,371,372,373,374,375,376,377,378,379,380,381,382,383,384,385,386,387,388,389,390,391,392,393,394,395,396,397,398,399,400,401,402,403,404,405,406,407,408,409,410,411,412,413,414,415,416,417,418,419,420,421,422,423,424,425,426,427,428,429,430,431,432,433,434,435,436,437,438,439,440,441,442,443,444,445,446,447,448,449,450,451,452,453,454,455,456,457,458,459,460,461,462,463,464,465,466,467,468,469,470,471,472,473,474,475,476,477,478,479,480,481,482,483,484,485,486,487,488,489,490,491,492,493,494,495,496,497,498,499,500,501,502,503,504,505,506,507,508,509,510,511,512,513,514,515,516,517,518,519,520,521,522,523,524,525,526,527,528,529,530,531,532,533,534,535,536,537,538,539,540,541,542,543,544,545,546,547,548,549,550,551,552,553,554,555,556,557,558,559,560,561,562,563,564,565,566,567,568,569,570,571,572,573,574,575,576,577,578,579,580,581,582,583,584,585,586,587,588,589,590,591,592,593,594,595,596,597,598,599,600,601,602,603,604,605,606,607,608,609,610,611,612,613,614,615,616,617,618,619,620,621,622,623,624,625,626,627,628,629,630,631,632,633,634,635,636,637,638,639,640,641,642,643,644,645,646,647,648,649,650,651,652,653,654,655,656,657,658,659,660,661,662,663,664,665,666,667,668,669,670,671,672,673,674,675,676,677,678,679,680,681,682,683,684,685,686,687,688,689,690,691,692,693,694,695,696,697,698,699,700,701,702,703,704,705,706,707,708,709,710,711,712,713,714,715,716,717,718,719,720,721,722,723,724,725,726,727,728,729,730,731,732,733,734,735,736,737,738,739,740,741,742,743,744,745,746,747,748,749,750,751,752,753,754,755,756,757,758,759,760,761,762,763,764,765,766,767,768,769,770,771,772,773,774,775,776,777,778,779,780,781,782,783,784,785,786,787,788,789,790,791,792,793,794,795,796,797,798,799,800,801,802,803,804,805,806,807,808,809,810,811,812,813,814,815,816,817,818,819,820,821,822,823,824,825,826,827,828,829,830,831,832,833,834,835,836,837,838,839,840,841,842,843,844,845,846,847,848,849,850,851,852,853,854,855,856,857,858,859,860,861,862,863,864,865,866,867,868,869,870,871,872,873,874,875,876,877,878,879,880,881,882,883,884,885,886,887,888,889,890,891,892,893,894,895,896,897,898,899,900,901,902,903,904,905,906,907,908,909,910,911,912,913,914,915,916,917,918,919,920,921,922,923,924,925,926,927,928,929,930,931,932,933,934,935,936,937,938,939,940,941,942,943,944,945,946,947,948,949,950,951,952,953,954,955,956,957,958,959,960,961,962,963,964,965,966,967,968,969,970,971,972,973,974,975,976,977,978,979,980,981,982,983,984,985,986,987,988,989,990,991,992,993,994,995,996,997,998,999,1000,1001,1002,1003,1004,1005,1006,1007,1008,1009,1010,1011,1012,1013,1014,1015,1016,1017,1018,1019,1020,1021,1022,1023,1024,1025,1026,1027,1028,1029,1030,1031,1032,1033,1034,1035,1036,1037,1038,1039,1040,1041,1042,1043,1044,1045,1046,1047,1048,1049,1050,1051,1052,1053,1054,1055,1056,1057,1058,1059,1060,1061,1062,1063,1064,1065,1066,1067,1068,1069,1070,1071,1072,1073,1074,1075,1076,1077,1078,1079,1080,1081,1082,1083,1084,1085,1086,1087,1088,1089,1090,1091,1092,1093,1094,1095,1096,1097,1098,1099,1100,1101,1102,1103,1104,1105,1106,1107,1108,1109,1110,1111,1112,1113,1114,1115,1116,1117,1118,1119,1120,1121,1122,1123,1124,1125,1126,1127,1128,1129,1130,1131,1132,1133,1134,1135,1136,1137,1138,1139,1140,1141,1142,1143,1144,1145,1146,1147,1148,1149,1150,1151,1152,1153,1154,1155,1156,1157,1158,1159,1160,1161,1162,1163,1164,1165,1166,1167,1168,1169,1170,1171,1172,1173,1174,1175,1176,1177,1178,1179,1180,1181,1182,1183,1184,1185,1186,1187,1188,1189,1190,1191,1192,1193,1194,1195,1196,1197,1198,1199,1200,1201,1202,1203,1204,1205,1206,1207,1208,1209,1210,1211,1212,1213,1214,1215,1216,1217,1218,1219,1220,1221,1222,1223,1224,1225,1226,1227,1228,1229,1230,1231,1232,1233,1234,1235,1236,1237,1238,1239,1240,1241,1242,1243,1244,1245,1246,1247,1248,1249,1250,1251,1252,1253,1254,1255,1256,1257,1258,1259,1260,1261,1262,1263,1264,1265,1266,1267,1268,1269,1270,1271,1272,1273,1274,1275,1276,1277,1278,1279,1280,1281,1282,1283,1284,1285,1286,1287,1288,1289,1290,1291,1292,1293,1294,1295,1296,1297,1298,1299,1300,1301,1302,1303,1304,1305,1306,1307,1308,1309,1310,1311,1312,1313,1314,1315,1316,1317,1318,1319,1320,1321,1322,1323,1324,1325,1326,1327,1328,1329,1330,1331,1332,1333,1334,1335,1336,1337,1338,1339,1340,1341,1342,1343,1344,1345,1346,1347,1348,1349,1350,1351,1352,1353,1354,1355,1356,1357,1358,1359,1360,1361,1362,1363,1364,1365,1366,1367,1368,1369,1370,1371,1372,1373,1374,1375,1376,1377,1378,1379,1380,1381,1382,1383,1384,1385,1386,1387,1388,1389,1390,1391,1392,1393,1394,1395,1396,1397,1398,1399,1400,1401,1402,1403,1404,1405,1406,1407,1408,1409,1410,1411,1412,1413,1414,1415,1416,1417,1418,1419,1420,1421,1422,1423,1424,1425,1426,1427,1428,1429,1430,1431,1432,1433,1434,1435,1436,1437,1438,1439,1440,1441,1442,1443,1444,1445,1446,1447,1448,1449,1450,1451,1452,1453,1454,1455,1456,1457,1458,1459,1460,1461,1462,1463,1464,1465,1466,1467,1468,1469,1470,1471,1472,1473,1474,1475,1476,1477,1478,1479,1480,1481,1482,1483,1484,1485,1486,1487,1488,1489,1490,1491,1492,1493,1494,1495,1496,1497,1498,1499,1500,1501,1502,1503,1504,1505,1506,1507,1508,1509,1510,1511,1512,1513,1514,1515,1516,1517,1518,1519,1520,1521,1522,1523,1524,1525,1526,1527,1528,1529,1530,1531,1532,1533,1534,1535,1536,1537,1538,1539,1540,1541,1542,1543,1544,1545,1546,1547,1548,1549,1550,1551,1552,1553,1554,1555,1556,1557,1558,1559,1560,1561,1562,1563,1564,1565,1566,1567,1568,1569,1570,1571,1572,1573,1574,1575,1576,1577,1578,1579,1580,1581,1582,1583,1584,1585,1586,1587,1588,1589,1590,1591,1592,1593,1594,1595,1596,1597,1598,1599,1600,1601,1602,1603,1604,1605,1606,1607,1608,1609,1610,1611,1612,1613,1614,1615,1616,1617,1618,1619,1620,1621,1622,1623,1624,1625,1626,1627,1628,1629,1630,1631,1632,1633,1634,1635,1636,1637,1638,1639,1640,1641,1642,1643,1644,1645,1646,1647,1648,1649,1650,1651,1652,1653,1654,1655,1656,1657,1658,1659,1660,1661,1662,1663,1664,1665,1666,1667,1668,1669,1670,1671,1672,1673,1674,1675,1676,1677,1678,1679,1680,1681,1682,1683,1684,1685,1686,1687,1688,1689,1690,1691,1692,1693,1694,1695,1696,1697,1698,1699,1700,1701,1702,1703,1704,1705,1706,1707,1708,1709,1710,1711,1712,1713,1714,1715,1716,1717,1718,1719,1720,1721,1722,1723,1724,1725,1726,1727,1728,1729,1730,1731,1732,1733,1734,1735,1736,1737,1738,1739,1740,1741,1742,1743,1744,1745,1746,1747,1748,1749,1750,1751,1752,1753,1754,1755,1756,1757,1758,1759,1760,1761,1762,1763,1764,1765,1766,1767,1768,1769,1770,1771,1772,1773,1774,1775,1776,1777,1778,1779,1780,1781,1782,1783,1784,1785,1786,1787,1788,1789,1790,1791,1792,1793,1794,1795,1796,1797,1798,1799,1800,1801,1802,1803,1804,1805,1806,1807,1808,1809,1810,1811,1812,1813,1814,1815,1816,1817,1818,1819,1820,1821,1822,1823,1824,1825,1826,1827,1828,1829,1830,1831,1832,1833,1834,1835,1836,1837,1838,1839,1840,1841,1842,1843,1844,1845,1846,1847,1848,1849,1850,1851,1852,1853,1854,1855,1856,1857,1858,1859,1860,1861,1862,1863,1864,1865,1866,1867,1868,1869,1870,1871,1872,1873,1874,1875,1876,1877,1878,1879,1880,1881,1882,1883,1884,1885,1886,1887,1888,1889,1890,1891,1892,1893,1894,1895,1896,1897,1898,1899,1900,1901,1902,1903,1904,1905,1906,1907,1908,1909,1910,1911,1912,1913,1914,1915,1916,1917,1918,1919,1920,1921,1922,1923,1924,1925,1926,1927,1928,1929,1930,1931,1932,1933,1934,1935,1936,1937,1938,1939,1940,1941,1942,1943,1944,1945,1946,1947,1948,1949,1950,1951,1952,1953,1954,1955,1956,1957,1958,1959,1960,1961,1962,1963,1964,1965,1966,1967,1968,1969,1970,1971,1972,1973,1974,1975,1976,1977,1978,1979,1980,1981,1982,1983,1984,1985,1986,1987,1988,1989,1990,1991,1992,1993,1994,1995,1996,1997,1998,1999,2000,2001,2002,2003,2004,2005,2006,2007,2008,2009,2010,2011,2012,2013,2014,2015,2016,2017,2018,2019,2020,2021,2022,2023,2024,2025,2026,2027,2028,2029,2030,2031,2032,2033,2034,2035,2036,2037,2038,2039,2040,2041,2042,2043,2044,2045,2046,2047,2048,2049,2050,2051,2052,2053,2054,2055,2056,2057,2058,2059,2060,2061,2062,2063,2064,2065,2066,2067,2068,2069,2070,2071,2072,2073,2074,2075,2076,2077,2078,2079,2080,2081,2082,2083,2084,2085,2086,2087,2088,2089,2090,2091,2092,2093,2094,2095,2096,2097,2098,2099,2100,2101,2102,2103,2104,2105,2106,2107,2108,2109,2110,2111,2112,2113,2114,2115,2116,2117,2118,2119,2120,2121,2122,2123,2124,2125,2126,2127,2128,2129,2130,2131,2132,2133,2134,2135,2136,2137,2138,2139,2140,2141,2142,2143,2144,2145,2146,2147,2148,2149,2150,2151,2152,2153,2154,2155,2156,2157,2158,2159,2160,2161,2162,2163,2164,2165,2166,2167,2168,2169,2170,2171,2172,2173,2174,2175,2176,2177,2178,2179,2180,2181,2182,2183,2184,2185,2186,2187,2188,2189,2190,2191,2192,2193,2194,2195,2196,2197,2198,2199,2200,2201,2202,2203,2204,2205,2206,2207,2208,2209,2210,2211,2212,2213,2214,2215,2216,2217,2218,2219,2220,2221,2222,2223,2224,2225,2226,2227,2228,2229,2230,2231,2232,2233,2234,2235,2236,2237,2238,2239,2240,2241,2242,2243,2244,2245,2246,2247,2248,2249,2250,2251,2252,2253,2254,2255,2256,2257,2258,2259,2260,2261,2262,2263,2264,2265,2266,2267,2268,2269,2270,2271,2272,2273,2274,2275,2276,2277,2278,2279,2280,2281,2282,2283,2284,2285,2286,2287,2288,2289,2290,2291,2292,2293,2294,2295,2296,2297,2298,2299,2300,2301,2302,2303,2304,2305,2306,2307,2308,2309,2310,2311,2312,2313,2314,2315,2316,2317,2318,2319,2320,2321,2322,2323,2324,2325,2326,2327,2328,2329,2330,2331,2332,2333,2334,2335,2336,2337,2338,2339,2340,2341,2342,2343,2344,2345,2346,2347,2348,2349,2350,2351,2352,2353,2354,2355,2356,2357,2358,2359,2360,2361,2362,2363,2364,2365,2366,2367,2368,2369,2370,2371,2372,2373,2374,2375,2376,2377,2378,2379,2380,2381,2382,2383,2384,2385,2386,2387,2388,2389,2390,2391,2392,2393,2394,2395,2396,2397,2398,2399,2400,2401,2402,2403,2404,2405,2406,2407,2408,2409,2410,2411,2412,2413,2414,2415,2416,2417,2418,2419,2420,2421,2422,2423,2424,2425,2426,2427,2428,2429,2430,2431,2432,2433,2434,2435,2436,2437,2438,2439,2440,2441,2442,2443,2444,2445,2446,2447,2448,2449,2450,2451,2452,2453,2454,2455,2456,2457,2458,2459,2460,2461,2462,2463,2464,2465,2466,2467,2468,2469,2470,2471,2472,2473,2474,2475,2476,2477,2478,2479,2480,2481,2482,2483,2484,2485,2486,2487,2488,2489,2490,2491,2492,2493,2494,2495,2496,2497,2498,2499,2500,2501,2502,2503,2504,2505,2506,2507,2508,2509,2510,2511,2512,2513,2514,2515,2516,2517,2518,2519,2520,2521,2522,2523,2524,2525,2526,2527,2528,2529,2530,2531,2532,2533,2534,2535,2536,2537,2538,2539,2540,2541,2542,2543,2544,2545,2546,2547,2548,2549,2550,2551,2552,2553,2554,2555,2556,2557,2558,2559,2560,2561,2562,2563,2564,2565,2566,2567,2568,2569,2570,2571,2572,2573,2574,2575,2576,2577,2578,2579,2580,2581,2582,2583,2584,2585,2586,2587,2588,2589,2590,2591,2592,2593,2594,2595,2596,2597,2598,2599,2600,2601,2602,2603,2604,2605,2606,2607,2608,2609,2610,2611,2612,2613,2614,2615,2616,2617,2618,2619,2620,2621,2622,2623,2624,2625,2626,2627,2628,2629,2630,2631,2632,2633,2634,2635,2636,2637,2638,2639,2640,2641,2642,2643,2644,2645,2646,2647,2648,2649,2650,2651,2652,2653,2654,2655,2656,2657,2658,2659,2660,2661,2662,2663,2664,2665,2666,2667,2668,2669,2670,2671,2672,2673,2674,2675,2676,2677,2678,2679,2680,2681,2682,2683,2684,2685,2686,2687,2688,2689,2690,2691,2692,2693,2694,2695,2696,2697,2698,2699,2700,2701,2702,2703,2704,2705,2706,2707,2708,2709,2710,2711,2712,2713,2714,2715,2716,2717,2718,2719,2720,2721,2722,2723,2724,2725,2726,2727,2728,2729,2730,2731,2732,2733,2734,2735,2736,2737,2738,2739,2740,2741,2742,2743,2744,2745,2746,2747,2748,2749,2750,2751,2752,2753,2754,2755,2756,2757,2758,2759,2760,2761,2762,2763,2764,2765,2766,2767,2768,2769,2770,2771,2772,2773,2774,2775,2776,2777,2778,2779,2780,2781,2782,2783,2784,2785,2786,2787,2788,2789,2790,2791,2792,2793,2794,2795,2796,2797,2798,2799,2800,2801,2802,2803,2804,2805,2806,2807,2808,2809,2810,2811,2812,2813,2814,2815,2816,2817,2818,2819,2820,2821,2822,2823,2824,2825,2826,2827,2828,2829,2830,2831,2832,2833,2834,2835,2836,2837,2838,2839,2840,2841,2842,2843,2844,2845,2846,2847,2848,2849,2850,2851,2852,2853,2854,2855,2856,2857,2858,2859,2860,2861,2862,2863,2864,2865,2866,2867,2868,2869,2870,2871,2872,2873,2874,2875,2876,2877,2878,2879,2880,2881,2882,2883,2884,2885,2886,2887,2888,2889,2890,2891,2892,2893,2894,2895,2896,2897,2898,2899,2900,2901,2902,2903,2904,2905,2906,2907,2908,2909,2910,2911,2912,2913,2914,2915,2916,2917,2918,2919,2920,2921,2922,2923,2924,2925,2926,2927,2928,2929,2930,2931,2932,2933,2934,2935,2936,2937,2938,2939,2940,2941,2942,2943,2944,2945,2946,2947,2948,2949,2950,2951,2952,2953,2954,2955,2956,2957,2958,2959,2960,2961,2962,2963,2964,2965,2966,2967,2968,2969,2970,2971,2972,2973,2974,2975,2976,2977,2978,2979,2980,2981,2982,2983,2984,2985,2986,2987,2988,2989,2990,2991,2992,2993,2994,2995,2996,2997,2998,2999,3000,3001,3002,3003,3004,3005,3006,3007,3008,3009,3010,3011,3012,3013,3014,3015,3016,3017,3018,3019,3020,3021,3022,3023,3024,3025,3026,3027,3028,3029,3030,3031,3032,3033,3034,3035,3036,3037,3038,3039,3040,3041,3042,3043,3044,3045,3046,3047,3048,3049,3050,3051,3052,3053,3054,3055,3056,3057,3058,3059,3060,3061,3062,3063,3064,3065,3066,3067,3068,3069,3070,3071,3072,3073,3074,3075,3076,3077,3078,3079,3080,3081,3082,3083,3084,3085,3086,3087,3088,3089,3090,3091,3092,3093,3094,3095,3096,3097,3098,3099,3100,3101,3102,3103,3104,3105,3106,3107,3108,3109,3110,3111,3112,3113,3114,3115,3116,3117,3118,3119,3120,3121,3122,3123,3124,3125,3126,3127,3128,3129,3130,3131,3132,3133,3134,3135,3136,3137,3138,3139,3140,3141,3142,3143,3144,3145,3146,3147,3148,3149,3150,3151,3152,3153,3154,3155,3156,3157,3158,3159,3160,3161,3162,3163,3164,3165,3166,3167,3168,3169,3170,3171,3172,3173,3174,3175,3176,3177,3178,3179,3180,3181,3182,3183,3184,3185,3186,3187,3188,3189,3190,3191,3192,3193,3194,3195,3196,3197,3198,3199,3200,3201,3202,3203,3204,3205,3206,3207,3208,3209,3210,3211,3212,3213,3214,3215,3216,3217,3218,3219,3220,3221,3222,3223,3224,3225,3226,3227,3228,3229,3230,3231,3232,3233,3234,3235,3236,3237,3238,3239,3240,3241,3242,3243,3244,3245,3246,3247,3248,3249,3250,3251,3252,3253,3254,3255,3256,3257,3258,3259,3260,3261,3262,3263,3264,3265,3266,3267,3268,3269,3270,3271,3272,3273,3274,3275,3276,3277,3278,3279,3280,3281,3282,3283,3284,3285,3286,3287,3288,3289,3290,3291,3292,3293,3294,3295,3296,3297,3298,3299,3300,3301,3302,3303,3304,3305,3306,3307,3308,3309,3310,3311,3312,3313,3314,3315,3316,3317,3318,3319,3320,3321,3322,3323,3324,3325,3326,3327,3328,3329,3330,3331,3332,3333,3334,3335,3336,3337,3338,3339,3340,3341,3342,3343,3344,3345,3346,3347,3348,3349,3350,3351,3352,3353,3354,3355,3356,3357,3358,3359,3360,3361,3362,3363,3364,3365,3366,3367,3368,3369,3370,3371,3372,3373,3374,3375,3376,3377,3378,3379,3380,3381,3382,3383,3384,3385,3386,3387,3388,3389,3390,3391,3392,3393,3394,3395,3396,3397,3398,3399,3400,3401,3402,3403,3404,3405,3406,3407,3408,3409,3410,3411,3412,3413,3414,3415,3416,3417,3418,3419,3420,3421,3422,3423,3424,3425,3426,3427,3428,3429,3430,3431,3432,3433,3434,3435,3436,3437,3438,3439,3440,3441,3442,3443,3444,3445,3446,3447,3448,3449,3450,3451,3452,3453,3454,3455,3456,3457,3458,3459,3460,3461,3462,3463,3464,3465,3466,3467,3468,3469,3470,3471,3472,3473,3474,3475,3476,3477,3478,3479,3480,3481,3482,3483,3484,3485,3486,3487,3488,3489,3490,3491,3492,3493,3494,3495,3496,3497,3498,3499,3500,3501,3502,3503,3504,3505,3506,3507,3508,3509,3510,3511,3512,3513,3514,3515,3516,3517,3518,3519,3520,3521,3522,3523,3524,3525,3526,3527,3528,3529,3530,3531,3532,3533,3534,3535,3536,3537,3538,3539,3540,3541,3542,3543,3544,3545,3546,3547,3548,3549,3550,3551,3552,3553,3554,3555,3556,3557,3558,3559,3560,3561,3562,3563,3564,3565,3566,3567,3568,3569,3570,3571,3572,3573,3574,3575,3576,3577,3578,3579,3580,3581,3582,3583,3584,3585,3586,3587,3588,3589,3590,3591,3592,3593,3594,3595,3596,3597,3598,3599,3600,3601,3602,3603,3604,3605,3606,3607,3608,3609,3610,3611,3612,3613,3614,3615,3616,3617,3618,3619,3620,3621,3622,3623,3624,3625,3626,3627,3628,3629,3630,3631,3632,3633,3634,3635,3636,3637,3638,3639,3640,3641,3642,3643,3644,3645,3646,3647,3648,3649,3650,3651,3652,3653,3654,3655,3656,3657,3658,3659,3660,3661,3662,3663,3664,3665,3666,3667,3668,3669,3670,3671,3672,3673,3674,3675,3676,3677,3678,3679,3680,3681,3682,3683,3684,3685,3686,3687,3688,3689,3690,3691,3692,3693,3694,3695,3696,3697,3698,3699,3700,3701,3702,3703,3704,3705,3706,3707,3708,3709,3710,3711,3712,3713,3714,3715,3716,3717,3718,3719,3720,3721,3722,3723,3724,3725,3726,3727,3728,3729,3730,3731,3732,3733,3734,3735,3736,3737,3738,3739,3740,3741,3742,3743,3744,3745,3746,3747,3748,3749,3750,3751,3752,3753,3754,3755,3756,3757,3758,3759,3760,3761,3762,3763,3764,3765,3766,3767,3768,3769,3770,3771,3772,3773,3774,3775,3776,3777,3778,3779,3780,3781,3782,3783,3784,3785,3786,3787,3788,3789,3790,3791,3792,3793,3794,3795,3796,3797,3798,3799,3800,3801,3802,3803,3804,3805,3806,3807,3808,3809,3810,3811,3812,3813,3814,3815,3816,3817,3818,3819,3820,3821,3822,3823,3824,3825,3826,3827,3828,3829,3830,3831,3832,3833,3834,3835,3836,3837,3838,3839,3840,3841,3842,3843,3844,3845,3846,3847,3848,3849,3850,3851,3852,3853,3854,3855,3856,3857,3858,3859,3860,3861,3862,3863,3864,3865,3866,3867,3868,3869,3870,3871,3872,3873,3874,3875,3876,3877,3878,3879,3880,3881,3882,3883,3884,3885,3886,3887,3888,3889,3890,3891,3892,3893,3894,3895,3896,3897,3898,3899,3900,3901,3902,3903,3904,3905,3906,3907,3908,3909,3910,3911,3912,3913,3914,3915,3916,3917,3918,3919,3920,3921,3922,3923,3924,3925,3926,3927,3928,3929,3930,3931,3932,3933,3934,3935,3936,3937,3938,3939,3940,3941,3942,3943,3944,3945,3946,3947,3948,3949,3950,3951,3952,3953,3954,3955,3956,3957,3958,3959,3960,3961,3962,3963,3964,3965,3966,3967,3968,3969,3970,3971,3972,3973,3974,3975,3976,3977,3978,3979,3980,3981,3982,3983,3984,3985,3986,3987,3988,3989,3990,3991,3992,3993,3994,3995,3996,3997,3998,3999,4000,4001,4002,4003,4004,4005,4006,4007,4008,4009,4010,4011,4012,4013,4014,4015,4016,4017,4018,4019,4020,4021,4022,4023,4024,4025,4026,4027,4028,4029,4030,4031,4032,4033,4034,4035,4036,4037,4038,4039,4040,4041,4042,4043,4044,4045,4046,4047,4048,4049,4050,4051,4052,4053,4054,4055,4056,4057,4058,4059,4060,4061,4062,4063,4064,4065,4066,4067,4068,4069,4070,4071,4072,4073,4074,4075,4076,4077,4078,4079,4080,4081,4082,4083,4084,4085,4086,4087,4088,4089,4090,4091,4092,4093,4094,4095,4096,4097,4098,4099,4100,4101,4102,4103,4104,4105,4106,4107,4108,4109,4110,4111,4112,4113,4114,4115,4116,4117,4118,4119,4120,4121,4122,4123,4124,4125,4126,4127,4128,4129,4130,4131,4132,4133,4134,4135,4136,4137,4138,4139,4140,4141,4142,4143,4144,4145,4146,4147,4148,4149,4150,4151,4152,4153,4154,4155,4156,4157,4158,4159,4160,4161,4162,4163,4164,4165,4166,4167,4168,4169,4170,4171,4172,4173,4174,4175,4176,4177,4178,4179,4180,4181,4182,4183,4184,4185,4186,4187,4188,4189,4190,4191,4192,4193,4194,4195,4196,4197,4198,4199,4200,4201,4202,4203,4204,4205,4206,4207,4208,4209,4210,4211,4212,4213,4214,4215,4216,4217,4218,4219,4220,4221,4222,4223,4224,4225,4226,4227,4228,4229,4230,4231,4232,4233,4234,4235,4236,4237,4238,4239,4240,4241,4242,4243,4244,4245,4246,4247,4248,4249,4250,4251,4252,4253,4254,4255,4256,4257,4258,4259,4260,4261,4262,4263,4264,4265,4266,4267,4268,4269,4270,4271,4272,4273,4274,4275,4276,4277,4278,4279,4280,4281,4282,4283,4284,4285,4286,4287,4288,4289,4290,4291,4292,4293,4294,4295,4296,4297,4298,4299,4300,4301,4302,4303,4304,4305,4306,4307,4308,4309,4310,4311,4312,4313,4314,4315,4316,4317,4318,4319,4320,4321,4322,4323,4324,4325,4326,4327,4328,4329,4330,4331,4332,4333,4334,4335,4336,4337,4338,4339,4340,4341,4342,4343,4344,4345,4346,4347,4348,4349,4350,4351,4352,4353,4354,4355,4356,4357,4358,4359,4360,4361,4362,4363,4364,4365,4366,4367,4368,4369,4370,4371,4372,4373,4374,4375,4376,4377,4378,4379,4380,4381,4382,4383,4384,4385,4386,4387,4388,4389,4390,4391,4392,4393,4394,4395,4396,4397,4398,4399,4400,4401,4402,4403,4404,4405,4406,4407,4408,4409,4410,4411,4412,4413,4414,4415,4416,4417,4418,4419,4420,4421,4422,4423,4424,4425,4426,4427,4428,4429,4430,4431,4432,4433,4434,4435,4436,4437,4438,4439,4440,4441,4442,4443,4444,4445,4446,4447,4448,4449,4450,4451,4452,4453,4454,4455,4456,4457,4458,4459,4460,4461,4462,4463,4464,4465,4466,4467,4468,4469,4470,4471,4472,4473,4474,4475,4476,4477,4478,4479,4480,4481,4482,4483,4484,4485,4486,4487,4488,4489,4490,4491,4492,4493,4494,4495,4496,4497,4498,4499,4500,4501,4502,4503,4504,4505,4506,4507,4508,4509,4510,4511,4512,4513,4514,4515,4516,4517,4518,4519,4520,4521,4522,4523,4524,4525,4526,4527,4528,4529,4530,4531,4532,4533,4534,4535,4536,4537,4538,4539,4540,4541,4542,4543,4544,4545,4546,4547,4548,4549,4550,4551,4552,4553,4554,4555,4556,4557,4558,4559,4560,4561,4562,4563,4564,4565,4566,4567,4568,4569,4570,4571,4572,4573,4574,4575,4576,4577,4578,4579,4580,4581,4582,4583,4584,4585,4586,4587,4588,4589,4590,4591,4592,4593,4594,4595,4596,4597,4598,4599,4600,4601,4602,4603,4604,4605,4606,4607,4608,4609,4610,4611,4612,4613,4614,4615,4616,4617,4618,4619,4620,4621,4622,4623,4624,4625,4626,4627,4628,4629,4630,4631,4632,4633,4634,4635,4636,4637,4638,4639,4640,4641,4642,4643,4644,4645,4646,4647,4648,4649,4650,4651,4652,4653,4654,4655,4656,4657,4658,4659,4660,4661,4662,4663,4664,4665,4666,4667,4668,4669,4670,4671,4672,4673,4674,4675,4676,4677,4678,4679,4680,4681,4682,4683,4684,4685,4686,4687,4688,4689,4690,4691,4692,4693,4694,4695,4696,4697,4698,4699,4700,4701,4702,4703,4704,4705,4706,4707,4708,4709,4710,4711,4712,4713,4714,4715,4716,4717,4718,4719,4720,4721,4722,4723,4724,4725,4726,4727,4728,4729,4730,4731,4732,4733,4734,4735,4736,4737,4738,4739,4740,4741,4742,4743,4744,4745,4746,4747,4748,4749,4750,4751,4752,4753,4754,4755,4756,4757,4758,4759,4760,4761,4762,4763,4764,4765,4766,4767,4768,4769,4770,4771,4772,4773,4774,4775,4776,4777,4778,4779,4780,4781,4782,4783,4784,4785,4786,4787,4788,4789,4790,4791,4792,4793,4794,4795,4796,4797,4798,4799,4800,4801,4802,4803,4804,4805,4806,4807,4808,4809,4810,4811,4812,4813,4814,4815,4816,4817,4818,4819,4820,4821,4822,4823,4824,4825,4826,4827,4828,4829,4830,4831,4832,4833,4834,4835,4836,4837,4838,4839,4840,4841,4842,4843,4844,4845,4846,4847,4848,4849,4850,4851,4852,4853,4854,4855,4856,4857,4858,4859,4860,4861,4862,4863,4864,4865,4866,4867,4868,4869,4870,4871,4872,4873,4874,4875,4876,4877,4878,4879,4880,4881,4882,4883,4884,4885,4886,4887,4888,4889,4890,4891,4892,4893,4894,4895,4896,4897,4898,4899,4900,4901,4902,4903,4904,4905,4906,4907,4908,4909,4910,4911,4912,4913,4914,4915,4916,4917,4918,4919,4920,4921,4922,4923,4924,4925,4926,4927,4928,4929,4930,4931,4932,4933,4934,4935,4936,4937,4938,4939,4940,4941,4942,4943,4944,4945,4946,4947,4948,4949,4950,4951,4952,4953,4954,4955,4956,4957,4958,4959,4960,4961,4962,4963,4964,4965,4966,4967,4968,4969,4970,4971,4972,4973,4974,4975,4976,4977,4978,4979,4980,4981,4982,4983,4984,4985,4986,4987,4988,4989,4990,4991,4992,4993,4994,4995,4996,4997,4998,4999,5000,5001,5002,5003,5004,5005,5006,5007,5008,5009,5010,5011,5012,5013,5014,5015,5016,5017,5018,5019,5020,5021,5022,5023,5024,5025,5026,5027,5028,5029,5030,5031,5032,5033,5034,5035,5036,5037,5038,5039,5040,5041,5042,5043,5044,5045,5046,5047,5048,5049,5050,5051,5052,5053,5054,5055,5056,5057,5058,5059,5060,5061,5062,5063,5064,5065,5066,5067,5068,5069,5070,5071,5072,5073,5074,5075,5076,5077,5078,5079,5080,5081,5082,5083,5084,5085,5086,5087,5088,5089,5090,5091,5092,5093,5094,5095,5096,5097,5098,5099,5100,5101,5102,5103,5104,5105,5106,5107,5108,5109,5110,5111,5112,5113,5114,5115,5116,5117,5118,5119,5120,5121,5122,5123,5124,5125,5126,5127,5128,5129,5130,5131,5132,5133,5134,5135,5136,5137,5138,5139,5140,5141,5142,5143,5144,5145,5146,5147,5148,5149,5150,5151,5152,5153,5154,5155,5156,5157,5158,5159,5160,5161,5162,5163,5164,5165,5166,5167,5168,5169,5170,5171,5172,5173,5174,5175,5176,5177,5178,5179,5180,5181,5182,5183,5184,5185,5186],"data":[[null,109.8639056562,0,"completed",-6.49178,2.0,0,"c1ccccc1","c1ccccc1",[],"none",true,-0.9804210046],[null,340.505459674,1,"completed",-6.064992,2.0,1,"c1ccccc1","c1ccc(-c2ccccc2)cc1",[],"[cH&r6,CH&r5:1]>>[#6:1](-[c]1[ch]ccc[ch]1)",true,-0.7564632526],[null,205.5301639019,1,"completed",-5.886512,2.0,1,"c1ccccc1","c1ccc2ccccc2c1",[],"[cH&r6:1][cH&r6:2]>>[c:1]2cccc[c:2]2",true,-0.5876709965],[null,443.4094078977,1,"completed",-5.779148,2.0,1,"c1ccccc1","C1=CCC=C1",[],"[c:0]1[ch:1][ch][c:3][c!r5:4][c!r5:5]1>>[c:0]1[CH2:1][c:3][c:4][c:5]1",true,-0.6500926749],[null,280.7754938902,1,"completed",-5.70978,2.0,1,"c1ccccc1","C(=Cc1ccccc1)c1ccccc1",[],"[ch&r6,CH1&r5:1]>>[*:1](-C=C-c1ccccc1)",true,-0.5109132859],[null,186.8022802516,1,"completed",-6.062784,2.0,1,"c1ccccc1","C(#Cc1ccccc1)c1ccccc1",[],"[ch&r6,CH1&r5:1]>>[*:1](-C#C-c1ccccc1)",true,-0.6993583323],[null,855.5124122314,1,"completed",-5.964712,2.0,1,"c1ccccc1","c1ccncc1",[],"[ch&r6:0]>>[nr6:0]",true,-1.0479921949],[null,130.7494298318,1,"completed",-5.208748,2.0,1,"c1ccccc1","c1ccc(Nc2ccccc2)cc1",[],"[ch&r6,CH1&r5:1]>>[*:1](-N-c1ccccc1)",true,-0.1512951284],[null,228.5818813147,1,"completed",-6.402172,2.0,1,"c1ccccc1","O=c1ccocc1",[],"[ch:1]1[c:2][c:3][ch:4][c:5][c:6]1>>[o:1]1[c:2][c:3][C:4](=O)[c:5][c:6]1",true,-0.9397441759],[null,323.4754272636,2,"completed",-5.894148,2.0,2,"c1ccc(-c2ccccc2)cc1","c1ccc(-c2ccc(-c3ccccc3)cc2)cc1",[],"[cH&r6,CH&r5:1]>>[#6:1](-[c]1[ch]ccc[ch]1)",true,-0.6431680687],[null,400.2089622162,2,"completed",-5.970784,2.0,2,"c1ccc(-c2ccccc2)cc1","c1ccc(-c2ccccc2-c2ccccc2)cc1",[],"[cH&r6,CH&r5:1]>>[#6:1](-[c]1[ch]ccc[ch]1)",true,-0.7291892436],[null,208.7259538309,2,"completed",-6.009332,2.0,2,"c1ccc(-c2ccccc2)cc1","c1ccc(-c2cccc(-c3ccccc3)c2)cc1",[],"[cH&r6,CH&r5:1]>>[#6:1](-[c]1[ch]ccc[ch]1)",true,-0.6698806013],[null,289.9552260252,2,"completed",-5.758816,2.0,2,"c1ccc(-c2ccccc2)cc1","c1ccc2c(-c3cccc4ccccc34)cccc2c1",[],"[cH&r6:1][cH&r6:2]>>[c:1]2cccc[c:2]2",true,-0.5447503179],[null,169.3995910698,2,"completed",-5.747408,2.0,2,"c1ccc(-c2ccccc2)cc1","c1ccc2cc(-c3ccc4ccccc4c3)ccc2c1",[],"[cH&r6:1][cH&r6:2]>>[c:1]2cccc[c:2]2",true,-0.4838113367],[null,267.6632374704,2,"completed",-5.4347,2.0,2,"c1ccc(-c2ccccc2)cc1","C1=CC(C2=CCC=C2)=CC1",[],"[c:0]1[ch:1][ch][c:3][c!r5:4][c!r5:5]1>>[c:0]1[CH2:1][c:3][c:4][c:5]1",true,-0.3557181648],[null,349.1573583961,2,"completed",-5.20378,2.0,2,"c1ccc(-c2ccccc2)cc1","C1=CCC(C2=CC=CC2)=C1",[],"[c:0]1[ch:1][ch][c:3][c!r5:4][c!r5:5]1>>[c:0]1[CH2:1][c:3][c:4][c:5]1",true,-0.3566346902],[null,135.9595188174,2,"completed",-5.675372,2.0,2,"c1ccc(-c2ccccc2)cc1","C(=Cc1cc(C=Cc2ccccc2)cc(-c2ccccc2)c1)c1ccccc1",[],"[ch&r6,CH1&r5:1]>>[*:1](-C=C-c1ccccc1)",true,-0.4250893207],[null,375.819464577,2,"completed",-5.709136,2.0,2,"c1ccc(-c2ccccc2)cc1","C(=Cc1ccccc1-c1ccccc1C=Cc1ccccc1)c1ccccc1",[],"[ch&r6,CH1&r5:1]>>[*:1](-C=C-c1ccccc1)",true,-0.5683776355],[null,147.7665762219,2,"completed",-5.712632,2.0,2,"c1ccc(-c2ccccc2)cc1","C(=Cc1cccc(-c2cccc(C=Cc3ccccc3)c2)c1)c1ccccc1",[],"[ch&r6,CH1&r5:1]>>[*:1](-C=C-c1ccccc1)",true,-0.4535865574],[null,181.9751020323,2,"completed",-5.690552,2.0,2,"c1ccc(-c2ccccc2)cc1","C(=Cc1cccc(C=Cc2ccccc2)c1-c1ccccc1)c1ccccc1",[],"[ch&r6,CH1&r5:1]>>[*:1](-C=C-c1ccccc1)",true,-0.4516671933],[null,208.7191839613,2,"completed",-5.533232,2.0,2,"c1ccc(-c2ccccc2)cc1","C(=Cc1ccc(-c2ccc(C=Cc3ccccc3)cc2)cc1)c1ccccc1",[],"[ch&r6,CH1&r5:1]>>[*:1](-C=C-c1ccccc1)",true,-0.3681464125],[null,196.9148975488,2,"completed",-5.758724,2.0,2,"c1ccc(-c2ccccc2)cc1","C(#Cc1ccccc1-c1ccccc1C#Cc1ccccc1)c1ccccc1",[],"[ch&r6,CH1&r5:1]>>[*:1](-C#C-c1ccccc1)",true,-0.5013930174],[null,131.0942331495,2,"completed",-5.826988,2.0,2,"c1ccc(-c2ccccc2)cc1","C(#Cc1cccc(-c2cccc(C#Cc3ccccc3)c2)c1)c1ccccc1",[],"[ch&r6,CH1&r5:1]>>[*:1](-C#C-c1ccccc1)",true,-0.5255058121],[null,155.4556626912,2,"completed",-5.807668,2.0,2,"c1ccc(-c2ccccc2)cc1","C(#Cc1cccc(C#Cc2ccccc2)c1-c1ccccc1)c1ccccc1",[],"[ch&r6,CH1&r5:1]>>[*:1](-C#C-c1ccccc1)",true,-0.5191873671],[null,191.1503918396,2,"completed",-5.649796,2.0,2,"c1ccc(-c2ccccc2)cc1","C(#Cc1ccc(-c2ccc(C#Cc3ccccc3)cc2)cc1)c1ccccc1",[],"[ch&r6,CH1&r5:1]>>[*:1](-C#C-c1ccccc1)",true,-0.4297133192],[null,116.6865516835,2,"completed",-5.807116,2.0,2,"c1ccc(-c2ccccc2)cc1","C(#Cc1cc(C#Cc2ccccc2)cc(-c2ccccc2)c1)c1ccccc1",[],"[ch&r6,CH1&r5:1]>>[*:1](-C#C-c1ccccc1)",true,-0.5085490534],[null,546.3324277,2,"completed",-5.947048,2.0,2,"c1ccc(-c2ccccc2)cc1","c1cncc(-c2cccnc2)c1",[],"[ch&r6:0]>>[nr6:0]",true,-0.8062563957],[null,501.5108793679,2,"completed",-6.042912,2.0,2,"c1ccc(-c2ccccc2)cc1","c1cc(-c2ccncc2)ccn1",[],"[ch&r6:0]>>[nr6:0]",true,-0.8289534677],[null,466.0574356808,2,"completed",-5.84088,2.0,2,"c1ccc(-c2ccccc2)cc1","c1ccc(-c2ccccn2)nc1",[],"[ch&r6:0]>>[nr6:0]",true,-0.6972604168],[null,94.2937576706,2,"completed",-5.141772,2.0,2,"c1ccc(-c2ccccc2)cc1","c1ccc(Nc2cc(Nc3ccccc3)cc(-c3ccccc3)c2)cc1",[],"[ch&r6,CH1&r5:1]>>[*:1](-N-c1ccccc1)",true,-0.0987234204],[null,209.1033990814,2,"completed",-5.012788,2.0,2,"c1ccc(-c2ccccc2)cc1","c1ccc(Nc2ccc(-c3ccc(Nc4ccccc4)cc3)cc2)cc1",[],"[ch&r6,CH1&r5:1]>>[*:1](-N-c1ccccc1)",true,-0.2178328227],[null,234.3945757705,2,"completed",-5.278392,2.0,2,"c1ccc(-c2ccccc2)cc1","c1ccc(Nc2ccccc2-c2ccccc2Nc2ccccc2)cc1",[],"[ch&r6,CH1&r5:1]>>[*:1](-N-c1ccccc1)",true,-0.265583194],[null,99.683152455,2,"completed",-5.15502,2.0,2,"c1ccc(-c2ccccc2)cc1","c1ccc(Nc2cccc(Nc3ccccc3)c2-c2ccccc2)cc1",[],"[ch&r6,CH1&r5:1]>>[*:1](-N-c1ccccc1)",true,-0.1068646765],[null,74.9002132244,2,"completed",-5.197892,2.0,2,"c1ccc(-c2ccccc2)cc1","c1ccc(Nc2cccc(-c3cccc(Nc4ccccc4)c3)c2)cc1",[],"[ch&r6,CH1&r5:1]>>[*:1](-N-c1ccccc1)",true,-0.1015166752],[null,231.1083419388,2,"completed",-6.69326,2.0,2,"c1ccc(-c2ccccc2)cc1","O=c1cccc(-c2cccc(=O)o2)o1",[],"[c:1]1[c:2][ch:3][ch:4][c:5][c:6]1>>[c:1]1[c:2][o:3][c:4](=O)[c:5][c:6]1",true,-1.1389754191],[null,261.3889745173,2,"completed",-7.004864,2.0,2,"c1ccc(-c2ccccc2)cc1","O=c1cc(-c2ccoc(=O)c2)cco1",[],"[c:1]1[c:2][ch:3][ch:4][c:5][c:6]1>>[c:1]1[c:2][o:3][c:4](=O)[c:5][c:6]1",true,-1.3587834841],[null,458.0882418214,2,"completed",-6.341544,2.0,2,"c1ccc(-c2ccccc2)cc1","O=c1occcc1-c1cccoc1=O",[],"[c:1]1[c:2][ch:3][ch:4][c:5][c:6]1>>[c:1]1[c:2][o:3][c:4](=O)[c:5][c:6]1",true,-0.982418584],[null,505.3211001958,2,"completed",-6.795472,2.0,2,"c1ccc(-c2ccccc2)cc1","O=c1ccc(-c2ccc(=O)oc2)co1",[],"[c:1]1[c:2][ch:3][ch:4][c:5][c:6]1>>[c:1]1[c:2][o:3][c:4](=O)[c:5][c:6]1",true,-1.2899286076],[null,562.0957850494,2,"completed",-6.25902,2.0,2,"c1ccc(-c2ccccc2)cc1","O=c1ccocc1-c1coccc1=O",[],"[ch:1]1[c:2][c:3][ch:4][c:5][c:6]1>>[o:1]1[c:2][c:3][C:4](=O)[c:5][c:6]1",true,-0.9870066252],[null,124.4367759721,2,"completed",-6.631068,2.0,2,"c1ccc(-c2ccccc2)cc1","O=c1ccoc(-c2cc(=O)cco2)c1",[],"[ch:1]1[c:2][c:3][ch:4][c:5][c:6]1>>[o:1]1[c:2][c:3][C:4](=O)[c:5][c:6]1",true,-1.078947371],[null,215.6407085499,2,"completed",-5.683008,2.0,2,"C1=CCC=C1","C1=C(c2ccccc2)C(c2ccccc2)=CC1",[],"[cH&r6,CH&r5:1]>>[#6:1](-[c]1[ch]ccc[ch]1)",true,-0.4615745833],[null,283.3202818644,2,"completed",-5.363492,2.0,2,"C1=CCC=C1","C1=C(c2ccccc2)CC(c2ccccc2)=C1",[],"[cH&r6,CH&r5:1]>>[#6:1](-[c]1[ch]ccc[ch]1)",true,-0.3380682162],[null,269.0393853239,2,"completed",-5.182988,2.0,2,"C1=CCC=C1","C(=Cc1ccccc1)C1=CC=C(C=Cc2ccccc2)C1",[],"[ch&r6,CH1&r5:1]>>[*:1](-C=C-c1ccccc1)",true,-0.2752395772],[null,154.6643521346,2,"completed",-5.459724,2.0,2,"C1=CCC=C1","C(=Cc1ccccc1)C1=CCC=C1C=Cc1ccccc1",[],"[ch&r6,CH1&r5:1]>>[*:1](-C=C-c1ccccc1)",true,-0.2955126501],[null,254.0547226688,2,"completed",-5.312064,2.0,2,"C1=CCC=C1","C(#Cc1ccccc1)C1=CC=C(C#Cc2ccccc2)C1",[],"[ch&r6,CH1&r5:1]>>[*:1](-C#C-c1ccccc1)",true,-0.2942442196],[null,152.2029334329,2,"completed",-5.601772,2.0,2,"C1=CCC=C1","C(#Cc1ccccc1)C1=CCC=C1C#Cc1ccccc1",[],"[ch&r6,CH1&r5:1]>>[*:1](-C#C-c1ccccc1)",true,-0.3827996232],[null,216.7183695799,2,"completed",-5.902152,2.0,2,"C1=CCC=C1","C1=CC(=C2C=CC=C2)C=C1",[],"[r5:1][CH2r5:2][r5:3]>>[r5:1][C:2](=C1cccc1)[r5:3]",true,-0.6018773039],[null,403.8387108723,2,"completed",-6.027732,2.0,2,"C1=CCC=C1","c1ccoc1",[],"[#6H2r5:1]>>[O:1]",true,-0.7647366669],[null,946.402586936,2,"completed",-5.37674,2.0,2,"C1=CCC=C1","C1=COCO1",[],"[CH,ch:0]1=[C,c:1][C,c:2]=[CH,ch:3][*:4]1>>[O:0]1[*:1]=,:[*:2][O:3][*:4]1",true,-0.9660251136],[null,350.3395268912,2,"completed",-5.957812,2.0,2,"C1=CCC=C1","c1ccsc1",[],"[#6H2r5:1]>>[S:1]",true,-0.6951978736],[null,322.4952195054,2,"completed",-4.789504,2.0,2,"C1=CCC=C1","C1=CSCS1",[],"[CH,ch:0]1=[C,c:1][C,c:2]=[CH,ch:3][*:4]1>>[S:0]1[*:1]=,:[*:2][S:3][*:4]1",true,-0.3888996939],[null,402.7197746654,2,"completed",-5.469936,2.0,2,"C1=CCC=C1","c1cc[nH]c1",[],"[#6H2r5:1]>>[NH:1]",true,-0.4787911993],[null,1139.4472576121,2,"completed",-6.516528,2.0,2,"C1=CCC=C1","C1=NCN=C1",[],"[chr5,CH1r5:1]>>[n:1]",true,-1.5104801636],[null,1008.2181397452,2,"completed",-6.368592,2.0,2,"C1=CCC=C1","C1=NN=CC1",[],"[chr5,CH1r5:1]>>[n:1]",true,-1.3435301976],[null,178.3332542752,2,"completed",-5.014352,2.0,2,"C1=CCC=C1","C1=C(Nc2ccccc2)C(Nc2ccccc2)=CC1",[],"[ch&r6,CH1&r5:1]>>[*:1](-N-c1ccccc1)",true,-0.1881413929],[null,563.8930859411,2,"completed",-4.546532,2.0,2,"C1=CCC=C1","C1=C(Nc2ccccc2)CC(Nc2ccccc2)=C1",[],"[ch&r6,CH1&r5:1]>>[*:1](-N-c1ccccc1)",true,-0.6841604765],[null,266.5653572681,2,"completed",-6.099032,2.0,2,"O=c1ccocc1","O=c1c(-c2ccccc2)cocc1-c1ccccc1",[],"[cH&r6,CH&r5:1]>>[#6:1](-[c]1[ch]ccc[ch]1)",true,-0.7484042416],[null,197.3922441131,2,"completed",-6.104736,2.0,2,"O=c1ccocc1","O=c1cc(-c2ccccc2)oc(-c2ccccc2)c1",[],"[cH&r6,CH&r5:1]>>[#6:1](-[c]1[ch]ccc[ch]1)",true,-0.7304902248],[null,192.030987422,2,"completed",-6.3432,2.0,2,"O=c1ccocc1","O=c1c2ccccc2oc2ccccc12",[],"[cH&r6:1][cH&r6:2]>>[c:1]2cccc[c:2]2",true,-0.8911753799],[null,156.4722287129,2,"completed",-6.045396,2.0,2,"O=c1ccocc1","O=c1cc(C=Cc2ccccc2)oc(C=Cc2ccccc2)c1",[],"[ch&r6,CH1&r5:1]>>[*:1](-C=C-c1ccccc1)",true,-0.6800239855],[null,235.8386839451,2,"completed",-5.701316,2.0,2,"O=c1ccocc1","O=c1c(C=Cc2ccccc2)cocc1C=Cc1ccccc1",[],"[ch&r6,CH1&r5:1]>>[*:1](-C=C-c1ccccc1)",true,-0.4824878666],[null,212.4585630372,2,"completed",-5.846584,2.0,2,"O=c1ccocc1","O=c1c(C#Cc2ccccc2)cocc1C#Cc1ccccc1",[],"[ch&r6,CH1&r5:1]>>[*:1](-C#C-c1ccccc1)",true,-0.5641441295],[null,131.4709049351,2,"completed",-6.129944,2.0,2,"O=c1ccocc1","O=c1cc(C#Cc2ccccc2)oc(C#Cc2ccccc2)c1",[],"[ch&r6,CH1&r5:1]>>[*:1](-C#C-c1ccccc1)",true,-0.7328499669],[null,608.86357166,2,"completed",-6.686084,2.0,2,"O=c1ccocc1","O=c1cnonc1",[],"[ch&r6:0]>>[nr6:0]",true,-1.2662501538],[null,712.8778114459,2,"completed",-6.730888,2.0,2,"O=c1ccocc1","O=c1ncocn1",[],"[ch&r6:0]>>[nr6:0]",true,-1.345917773],[null,136.0895935083,2,"completed",-5.670496,2.0,2,"O=c1ccocc1","O=c1cc(Nc2ccccc2)oc(Nc2ccccc2)c1",[],"[ch&r6,CH1&r5:1]>>[*:1](-N-c1ccccc1)",true,-0.4218987599],[null,229.6189560399,2,"completed",-5.210772,2.0,2,"O=c1ccocc1","O=c1c(Nc2ccccc2)cocc1Nc1ccccc1",[],"[ch&r6,CH1&r5:1]>>[*:1](-N-c1ccccc1)",true,-0.2423579555],[null,116.7544989071,2,"completed",-5.903532,2.0,2,"O=c1ccocc1","O=c1cc[nH]cc1",[],"[o:1]>>[nH:1]",true,-0.5744621953],[null,216.7309403444,2,"completed",-5.746948,2.0,2,"C(#Cc1ccccc1)c1ccccc1","C(#Cc1c(-c2ccccc2)cccc1-c1ccccc1)c1ccccc1",[],"[cH&r6,CH&r5:1]>>[#6:1](-[c]1[ch]ccc[ch]1)",true,-0.5020535237],[null,237.0569805558,2,"completed",-5.677396,2.0,2,"C(#Cc1ccccc1)c1ccccc1","C(#Cc1ccc(-c2ccccc2)cc1)c1ccc(-c2ccccc2)cc1",[],"[cH&r6,CH&r5:1]>>[#6:1](-[c]1[ch]ccc[ch]1)",true,-0.4685672001],[null,142.0069681692,2,"completed",-5.825424,2.0,2,"C(#Cc1ccccc1)c1ccccc1","C(#Cc1cccc(-c2ccccc2)c1)c1cccc(-c2ccccc2)c1",[],"[cH&r6,CH&r5:1]>>[#6:1](-[c]1[ch]ccc[ch]1)",true,-0.5272794033],[null,280.8402690465,2,"completed",-5.725604,2.0,2,"C(#Cc1ccccc1)c1ccccc1","C(#Cc1ccccc1-c1ccccc1)c1ccccc1-c1ccccc1",[],"[cH&r6,CH&r5:1]>>[#6:1](-[c]1[ch]ccc[ch]1)",true,-0.5202380565],[null,128.3158590996,2,"completed",-5.828828,2.0,2,"C(#Cc1ccccc1)c1ccccc1","C(#Cc1cc(-c2ccccc2)cc(-c2ccccc2)c1)c1ccccc1",[],"[cH&r6,CH&r5:1]>>[#6:1](-[c]1[ch]ccc[ch]1)",true,-0.5260686114],[null,159.9587665037,2,"completed",-5.650808,2.0,2,"C(#Cc1ccccc1)c1ccccc1","C(#Cc1ccc2ccccc2c1)c1ccc2ccccc2c1",[],"[cH&r6:1][cH&r6:2]>>[c:1]2cccc[c:2]2",true,-0.4174298011],[null,198.1530813831,2,"completed",-5.562488,2.0,2,"C(#Cc1ccccc1)c1ccccc1","C(#Cc1cccc2ccccc12)c1cccc2ccccc12",[],"[cH&r6:1][cH&r6:2]>>[c:1]2cccc[c:2]2",true,-0.379569845],[null,444.176200496,2,"completed",-5.629924,2.0,2,"C(#Cc1ccccc1)c1ccccc1","C(#CC1=CCC=C1)C1=CCC=C1",[],"[c:0]1[ch:1][ch][c:3][c!r5:4][c!r5:5]1>>[c:0]1[CH2:1][c:3][c:4][c:5]1",true,-0.5787002899],[null,304.0011082042,2,"completed",-5.23368,2.0,2,"C(#Cc1ccccc1)c1ccccc1","C(#CC1=CC=CC1)C1=CC=CC1",[],"[c:0]1[ch:1][ch][c:3][c!r5:4][c!r5:5]1>>[c:0]1[CH2:1][c:3][c:4][c:5]1",true,-0.3180772572],[null,416.1078913752,2,"completed",-5.7268,2.0,2,"C(#Cc1ccccc1)c1ccccc1","C(#Cc1ccc(C#Cc2ccccc2)cc1)c1ccccc1",[],"[ch&r6,CH1&r5:1]>>[*:1](-C#C-c1ccccc1)",true,-0.6046950594],[null,253.7983102923,2,"completed",-5.849528,2.0,2,"C(#Cc1ccccc1)c1ccccc1","C(#Cc1cccc(C#Cc2ccccc2)c1)c1ccccc1",[],"[ch&r6,CH1&r5:1]>>[*:1](-C#C-c1ccccc1)",true,-0.5828308258],[null,241.8248082554,2,"completed",-5.696164,2.0,2,"C(#Cc1ccccc1)c1ccccc1","C(#Cc1ccccc1C#Cc1ccccc1)c1ccccc1",[],"[ch&r6,CH1&r5:1]>>[*:1](-C#C-c1ccccc1)",true,-0.4823182354],[null,318.2194176098,2,"completed",-6.018256,2.0,2,"C(#Cc1ccccc1)c1ccccc1","C(#Cc1ccccn1)c1ccccn1",[],"[ch&r6:0]>>[nr6:0]",true,-0.7172368491],[null,482.3672237164,2,"completed",-6.099308,2.0,2,"C(#Cc1ccccc1)c1ccccc1","C(#Cc1ccncc1)c1ccncc1",[],"[ch&r6:0]>>[nr6:0]",true,-0.8497059569],[null,397.6213500022,2,"completed",-5.995256,2.0,2,"C(#Cc1ccccc1)c1ccccc1","C(#Cc1cccnc1)c1cccnc1",[],"[ch&r6:0]>>[nr6:0]",true,-0.7421789257],[null,417.2871061959,2,"completed",-6.544588,2.0,2,"C(#Cc1ccccc1)c1ccccc1","O=c1ccc(C#Cc2ccc(=O)oc2)co1",[],"[c:1]1[c:2][ch:3][ch:4][c:5][c:6]1>>[c:1]1[c:2][o:3][c:4](=O)[c:5][c:6]1",true,-1.0939275246],[null,202.9354724022,2,"completed",-6.84552,2.0,2,"C(#Cc1ccccc1)c1ccccc1","O=c1cc(C#Cc2ccoc(=O)c2)cco1",[],"[c:1]1[c:2][ch:3][ch:4][c:5][c:6]1>>[c:1]1[c:2][o:3][c:4](=O)[c:5][c:6]1",true,-1.2386018087],[null,360.8365499242,2,"completed",-6.14586,2.0,2,"C(#Cc1ccccc1)c1ccccc1","O=c1occcc1C#Cc1cccoc1=O",[],"[c:1]1[c:2][ch:3][ch:4][c:5][c:6]1>>[c:1]1[c:2][o:3][c:4](=O)[c:5][c:6]1",true,-0.8161962718],[null,199.7454947732,2,"completed",-6.59896,2.0,2,"C(#Cc1ccccc1)c1ccccc1","O=c1cccc(C#Cc2cccc(=O)o2)o1",[],"[c:1]1[c:2][ch:3][ch:4][c:5][c:6]1>>[c:1]1[c:2][o:3][c:4](=O)[c:5][c:6]1",true,-1.0681151589],[null,98.7522168391,2,"completed",-6.624168,2.0,2,"C(#Cc1ccccc1)c1ccccc1","O=c1ccoc(C#Cc2cc(=O)cco2)c1",[],"[ch:1]1[c:2][c:3][ch:4][c:5][c:6]1>>[o:1]1[c:2][c:3][C:4](=O)[c:5][c:6]1",true,-1.0714780285],[null,412.2440519933,2,"completed",-6.200232,2.0,2,"C(#Cc1ccccc1)c1ccccc1","O=c1ccocc1C#Cc1coccc1=O",[],"[ch:1]1[c:2][c:3][ch:4][c:5][c:6]1>>[o:1]1[c:2][c:3][C:4](=O)[c:5][c:6]1",true,-0.8735532501],[null,108.0295694259,2,"completed",-5.25208,2.0,2,"c1ccc(Nc2ccccc2)cc1","c1ccc(-c2cccc(Nc3cccc(-c4ccccc4)c3)c2)cc1",[],"[cH&r6,CH&r5:1]>>[#6:1](-[c]1[ch]ccc[ch]1)",true,-0.1516682821],[null,105.6212938246,2,"completed",-5.24932,2.0,2,"c1ccc(Nc2ccccc2)cc1","c1ccc(Nc2cc(-c3ccccc3)cc(-c3ccccc3)c2)cc1",[],"[cH&r6,CH&r5:1]>>[#6:1](-[c]1[ch]ccc[ch]1)",true,-0.148597188],[null,160.8731471942,2,"completed",-5.20194,2.0,2,"c1ccc(Nc2ccccc2)cc1","c1ccc(-c2ccc(Nc3ccc(-c4ccccc4)cc3)cc2)cc1",[],"[cH&r6,CH&r5:1]>>[#6:1](-[c]1[ch]ccc[ch]1)",true,-0.1759890157],[null,286.7985732052,2,"completed",-5.273332,2.0,2,"c1ccc(Nc2ccccc2)cc1","c1ccc(Nc2c(-c3ccccc3)cccc2-c2ccccc2)cc1",[],"[cH&r6,CH&r5:1]>>[#6:1](-[c]1[ch]ccc[ch]1)",true,-0.3114080488],[null,159.2503365115,2,"completed",-5.1679,2.0,2,"c1ccc(Nc2ccccc2)cc1","c1ccc(-c2ccccc2Nc2ccccc2-c2ccccc2)cc1",[],"[cH&r6,CH&r5:1]>>[#6:1](-[c]1[ch]ccc[ch]1)",true,-0.1661919691],[null,126.3284865031,2,"completed",-5.171212,2.0,2,"c1ccc(Nc2ccccc2)cc1","c1ccc2cc(Nc3ccc4ccccc4c3)ccc2c1",[],"[cH&r6:1][cH&r6:2]>>[c:1]2cccc[c:2]2",true,-0.1358077667],[null,124.391064386,2,"completed",-5.105064,2.0,2,"c1ccc(Nc2ccccc2)cc1","c1ccc2c(Nc3cccc4ccccc34)cccc2c1",[],"[cH&r6:1][cH&r6:2]>>[c:1]2cccc[c:2]2",true,-0.1244415626],[null,210.4021559934,2,"completed",-4.784904,2.0,2,"c1ccc(Nc2ccccc2)cc1","C1=CC(NC2=CCC=C2)=CC1",[],"[c:0]1[ch:1][ch][c:3][c!r5:4][c!r5:5]1>>[c:0]1[CH2:1][c:3][c:4][c:5]1",true,-0.3048261094],[null,202.8547408367,2,"completed",-4.738628,2.0,2,"c1ccc(Nc2ccccc2)cc1","C1=CCC(NC2=CC=CC2)=C1",[],"[c:0]1[ch:1][ch][c:3][c!r5:4][c!r5:5]1>>[c:0]1[CH2:1][c:3][c:4][c:5]1",true,-0.3242514608],[null,113.7404212291,2,"completed",-5.487324,2.0,2,"c1ccc(Nc2ccccc2)cc1","c1ccc(Nc2ccccn2)nc1",[],"[ch&r6:0]>>[nr6:0]",true,-0.2940180693],[null,321.5443185812,2,"completed",-5.735724,2.0,2,"c1ccc(Nc2ccccc2)cc1","c1cc(Nc2ccncc2)ccn1",[],"[ch&r6:0]>>[nr6:0]",true,-0.549018944],[null,312.1621042108,2,"completed",-5.467912,2.0,2,"c1ccc(Nc2ccccc2)cc1","c1cncc(Nc2cccnc2)c1",[],"[ch&r6:0]>>[nr6:0]",true,-0.4046865537],[null,83.8755576929,2,"completed",-5.118772,2.0,2,"c1ccc(Nc2ccccc2)cc1","c1ccc(Nc2cccc(Nc3ccccc3)c2)cc1",[],"[ch&r6,CH1&r5:1]>>[*:1](-N-c1ccccc1)",true,-0.0848986413],[null,261.4300651552,2,"completed",-5.064584,2.0,2,"c1ccc(Nc2ccccc2)cc1","c1ccc(Nc2ccccc2Nc2ccccc2)cc1",[],"[ch&r6,CH1&r5:1]>>[*:1](-N-c1ccccc1)",true,-0.262602899],[null,265.999734542,2,"completed",-4.873776,2.0,2,"c1ccc(Nc2ccccc2)cc1","c1ccc(Nc2ccc(Nc3ccccc3)cc2)cc1",[],"[ch&r6,CH1&r5:1]>>[*:1](-N-c1ccccc1)",true,-0.3095686271],[null,94.7744892879,2,"completed",-5.112608,2.0,2,"c1ccc(Nc2ccccc2)cc1","c1ccc(N(c2ccccc2)c2ccccc2)cc1",[],"[r:1][NH!R:2][r:3]>>[r:1][N:2](-c1ccccc1)[r:3]",true,-0.0951845315],[null,157.6264693795,2,"completed",-5.792856,2.0,2,"c1ccc2ccccc2c1","c1ccc(-c2ccc3ccc(-c4ccccc4)cc3c2)cc1",[],"[cH&r6,CH&r5:1]>>[#6:1](-[c]1[ch]ccc[ch]1)",true,-0.5099709088],[null,735.0806604117,2,"completed",-5.791384,2.0,2,"c1ccc2ccccc2c1","c1ccc(-c2ccc(-c3ccccc3)c3ccccc23)cc1",[],"[cH&r6,CH&r5:1]>>[#6:1](-[c]1[ch]ccc[ch]1)",true,-0.8800962315],[null,251.984018717,2,"completed",-5.743544,2.0,2,"c1ccc2ccccc2c1","c1ccc(-c2ccc3cc(-c4ccccc4)ccc3c2)cc1",[],"[cH&r6,CH&r5:1]>>[#6:1](-[c]1[ch]ccc[ch]1)",true,-0.5161675085],[null,695.6469091902,2,"completed",-5.796904,2.0,2,"c1ccc2ccccc2c1","c1ccc(-c2cccc3c(-c4ccccc4)cccc23)cc1",[],"[cH&r6,CH&r5:1]>>[#6:1](-[c]1[ch]ccc[ch]1)",true,-0.8496502004],[null,479.0870540344,2,"completed",-5.798192,2.0,2,"c1ccc2ccccc2c1","c1ccc(-c2cccc3cccc(-c4ccccc4)c23)cc1",[],"[cH&r6,CH&r5:1]>>[#6:1](-[c]1[ch]ccc[ch]1)",true,-0.684387112],[null,171.5972154784,2,"completed",-5.834256,2.0,2,"c1ccc2ccccc2c1","c1ccc(-c2cc3ccccc3cc2-c2ccccc2)cc1",[],"[cH&r6,CH&r5:1]>>[#6:1](-[c]1[ch]ccc[ch]1)",true,-0.5418673476],[null,149.8427671916,2,"completed",-5.507932,2.0,2,"c1ccc2ccccc2c1","c1ccc2cc3ccccc3cc2c1",[],"[cH&r6:1][cH&r6:2]>>[c:1]2cccc[c:2]2",true,-0.3224795002],[null,226.0944611292,2,"completed",-5.85514,2.0,2,"c1ccc2ccccc2c1","c1ccc2c(c1)ccc1ccccc12",[],"[cH&r6:1][cH&r6:2]>>[c:1]2cccc[c:2]2",true,-0.5749213433],[null,433.9524842478,2,"completed",-5.823124,2.0,2,"c1ccc2ccccc2c1","C1=Cc2cccc3cccc1c23",[],"[ch:1]2[c:3][c:4][c:5][c:6]3[c:7][c:8][c:9][ch:2][c:10]23>>C1=C[c:1]2[c:3][c:4][c:5][c:6]3[c:7][c:8][c:9][c:2]1[c:10]23",true,-0.6667382058],[null,226.4214584344,2,"completed",-5.182344,2.0,2,"c1ccc2ccccc2c1","C1=c2ccccc2=CC1",[],"[c:0]1[ch:1][ch][c:3][c!r5:4][c!r5:5]1>>[c:0]1[CH2:1][c:3][c:4][c:5]1",true,-0.2336431866],[null,280.0815016254,2,"completed",-5.551724,2.0,2,"c1ccc2ccccc2c1","C(=Cc1cccc2cccc(C=Cc3ccccc3)c12)c1ccccc1",[],"[ch&r6,CH1&r5:1]>>[*:1](-C=C-c1ccccc1)",true,-0.4224125802],[null,275.2820921462,2,"completed",-5.497536,2.0,2,"c1ccc2ccccc2c1","C(=Cc1cccc2c(C=Cc3ccccc3)cccc12)c1ccccc1",[],"[ch&r6,CH1&r5:1]>>[*:1](-C=C-c1ccccc1)",true,-0.3914298369],[null,311.0546459418,2,"completed",-5.420808,2.0,2,"c1ccc2ccccc2c1","C(=Cc1ccc(C=Cc2ccccc2)c2ccccc12)c1ccccc1",[],"[ch&r6,CH1&r5:1]>>[*:1](-C=C-c1ccccc1)",true,-0.3836465841],[null,134.6229408318,2,"completed",-5.607568,2.0,2,"c1ccc2ccccc2c1","C(=Cc1ccc2ccc(C=Cc3ccccc3)cc2c1)c1ccccc1",[],"[ch&r6,CH1&r5:1]>>[*:1](-C=C-c1ccccc1)",true,-0.3799469973],[null,197.9534817236,2,"completed",-5.485668,2.0,2,"c1ccc2ccccc2c1","C(=Cc1ccc2cc(C=Cc3ccccc3)ccc2c1)c1ccccc1",[],"[ch&r6,CH1&r5:1]>>[*:1](-C=C-c1ccccc1)",true,-0.334765718],[null,195.2632458158,2,"completed",-5.651176,2.0,2,"c1ccc2ccccc2c1","C(=Cc1cc2ccccc2cc1C=Cc1ccccc1)c1ccccc1",[],"[ch&r6,CH1&r5:1]>>[*:1](-C=C-c1ccccc1)",true,-0.4324202549],[null,173.2274693155,2,"completed",-5.603336,2.0,2,"c1ccc2ccccc2c1","C(#Cc1ccc2cc(C#Cc3ccccc3)ccc2c1)c1ccccc1",[],"[ch&r6,CH1&r5:1]>>[*:1](-C#C-c1ccccc1)",true,-0.3926166696],[null,114.3304247629,2,"completed",-5.713644,2.0,2,"c1ccc2ccccc2c1","C(#Cc1ccc2ccc(C#Cc3ccccc3)cc2c1)c1ccccc1",[],"[ch&r6,CH1&r5:1]>>[*:1](-C#C-c1ccccc1)",true,-0.4445057208],[null,329.856304777,2,"completed",-5.606832,2.0,2,"c1ccc2ccccc2c1","C(#Cc1cccc2cccc(C#Cc3ccccc3)c12)c1ccccc1",[],"[ch&r6,CH1&r5:1]>>[*:1](-C#C-c1ccccc1)",true,-0.4844334146],[null,191.2381860024,2,"completed",-5.484748,2.0,2,"c1ccc2ccccc2c1","C(#Cc1ccc(C#Cc2ccccc2)c2ccccc12)c1ccccc1",[],"[ch&r6,CH1&r5:1]>>[*:1](-C#C-c1ccccc1)",true,-0.3303138588],[null,169.5450113032,2,"completed",-5.753664,2.0,2,"c1ccc2ccccc2c1","C(#Cc1cc2ccccc2cc1C#Cc1ccccc1)c1ccccc1",[],"[ch&r6,CH1&r5:1]>>[*:1](-C#C-c1ccccc1)",true,-0.4879662458],[null,339.343037938,2,"completed",-5.589628,2.0,2,"c1ccc2ccccc2c1","C(#Cc1cccc2c(C#Cc3ccccc3)cccc12)c1ccccc1",[],"[ch&r6,CH1&r5:1]>>[*:1](-C#C-c1ccccc1)",true,-0.4823112385],[null,563.2011571734,2,"completed",-5.926348,2.0,2,"c1ccc2ccccc2c1","c1cc2cnccc2cn1",[],"[ch&r6:0]>>[nr6:0]",true,-0.8073366967],[null,662.8314552324,2,"completed",-5.96324,2.0,2,"c1ccc2ccccc2c1","c1cc2ccncc2cn1",[],"[ch&r6:0]>>[nr6:0]",true,-0.8969310753],[null,781.7507722409,2,"completed",-5.735908,2.0,2,"c1ccc2ccccc2c1","c1cnc2cccnc2c1",[],"[ch&r6:0]>>[nr6:0]",true,-0.8995998957],[null,1032.4810839111,2,"completed",-5.740324,2.0,2,"c1ccc2ccccc2c1","c1ccc2cnncc2c1",[],"[ch&r6:0]>>[nr6:0]",true,-1.1255773864],[null,907.3820643894,2,"completed",-5.687516,2.0,2,"c1ccc2ccccc2c1","c1ccc2nccnc2c1",[],"[ch&r6:0]>>[nr6:0]",true,-0.9962318934],[null,615.1684452884,2,"completed",-5.755872,2.0,2,"c1ccc2ccccc2c1","c1cnc2ncccc2c1",[],"[ch&r6:0]>>[nr6:0]",true,-0.7676031367],[null,241.1575657679,2,"completed",-4.99954,2.0,2,"c1ccc2ccccc2c1","c1ccc(Nc2cccc3c(Nc4ccccc4)cccc23)cc1",[],"[ch&r6,CH1&r5:1]>>[*:1](-N-c1ccccc1)",true,-0.2512014236],[null,481.5494524023,2,"completed",-4.90156,2.0,2,"c1ccc2ccccc2c1","c1ccc(Nc2ccc(Nc3ccccc3)c3ccccc23)cc1",[],"[ch&r6,CH1&r5:1]>>[*:1](-N-c1ccccc1)",true,-0.5011839059],[null,192.2935662971,2,"completed",-5.190164,2.0,2,"c1ccc2ccccc2c1","c1ccc(Nc2cc3ccccc3cc2Nc2ccccc2)cc1",[],"[ch&r6,CH1&r5:1]>>[*:1](-N-c1ccccc1)",true,-0.2023864956],[null,199.1564854641,2,"completed",-5.146556,2.0,2,"c1ccc2ccccc2c1","c1ccc(Nc2cccc3cccc(Nc4ccccc4)c23)cc1",[],"[ch&r6,CH1&r5:1]>>[*:1](-N-c1ccccc1)",true,-0.2018052568],[null,216.3032537008,2,"completed",-4.924468,2.0,2,"c1ccc2ccccc2c1","c1ccc(Nc2ccc3cc(Nc4ccccc4)ccc3c2)cc1",[],"[ch&r6,CH1&r5:1]>>[*:1](-N-c1ccccc1)",true,-0.248766405],[null,79.8706201448,2,"completed",-5.112332,2.0,2,"c1ccc2ccccc2c1","c1ccc(Nc2ccc3ccc(Nc4ccccc4)cc3c2)cc1",[],"[ch&r6,CH1&r5:1]>>[*:1](-N-c1ccccc1)",true,-0.0803357597],[null,229.1609018144,2,"completed",-7.066872,2.0,2,"c1ccc2ccccc2c1","O=c1occc2ccoc(=O)c12",[],"[c:1]1[c:2][ch:3][ch:4][c:5][c:6]1>>[c:1]1[c:2][o:3][c:4](=O)[c:5][c:6]1",true,-1.395751266],[null,399.5055558658,2,"completed",-6.994928,2.0,2,"c1ccc2ccccc2c1","O=c1ccc2oc(=O)ccc2o1",[],"[c:1]1[c:2][ch:3][ch:4][c:5][c:6]1>>[c:1]1[c:2][o:3][c:4](=O)[c:5][c:6]1",true,-1.3853061866],[null,533.2618981557,2,"completed",-6.786364,2.0,2,"c1ccc2ccccc2c1","O=c1occc2c(=O)occc12",[],"[c:1]1[c:2][ch:3][ch:4][c:5][c:6]1>>[c:1]1[c:2][o:3][c:4](=O)[c:5][c:6]1",true,-1.2953153233],[null,360.371978311,2,"completed",-7.020964,2.0,2,"c1ccc2ccccc2c1","O=c1ccc2ccc(=O)oc2o1",[],"[c:1]1[c:2][ch:3][ch:4][c:5][c:6]1>>[c:1]1[c:2][o:3][c:4](=O)[c:5][c:6]1",true,-1.3921272501],[null,518.7315998322,2,"completed",-6.423516,2.0,2,"c1ccc2ccccc2c1","O=c1ccoc2occc(=O)c12",[],"[ch:1]1[c:2][c:3][ch:4][c:5][c:6]1>>[o:1]1[c:2][c:3][C:4](=O)[c:5][c:6]1",true,-1.0617969805],[null,254.3160240606,2,"completed",-6.761892,2.0,2,"c1ccc2ccccc2c1","O=c1ccoc2c(=O)ccoc12",[],"[ch:1]1[c:2][c:3][ch:4][c:5][c:6]1>>[o:1]1[c:2][c:3][C:4](=O)[c:5][c:6]1",true,-1.1907981776],[null,153.2756264159,2,"completed",-5.873448,2.0,2,"c1ccncc1","c1ccc(-c2cccc(-c3ccccc3)n2)cc1",[],"[cH&r6,CH&r5:1]>>[#6:1](-[c]1[ch]ccc[ch]1)",true,-0.5626918374],[null,233.00696158,2,"completed",-5.917516,2.0,2,"c1ccncc1","c1ccc(-c2cncc(-c3ccccc3)c2)cc1",[],"[cH&r6,CH&r5:1]>>[#6:1](-[c]1[ch]ccc[ch]1)",true,-0.6178795394],[null,164.2073063984,2,"completed",-5.703248,2.0,2,"c1ccncc1","c1ccc2cc3cnccc3cc2c1",[],"[cH&r6:1][cH&r6:2]>>[c:1]2cccc[c:2]2",true,-0.4530772922],[null,148.299569521,2,"completed",-5.765992,2.0,2,"c1ccncc1","c1ccc2nc3ccccc3cc2c1",[],"[cH&r6:1][cH&r6:2]>>[c:1]2cccc[c:2]2",true,-0.4892136352],[null,166.8260108535,2,"completed",-5.765716,2.0,2,"c1ccncc1","C(=Cc1cncc(C=Cc2ccccc2)c1)c1ccccc1",[],"[ch&r6,CH1&r5:1]>>[*:1](-C=C-c1ccccc1)",true,-0.4949626615],[null,164.3342727832,2,"completed",-5.680156,2.0,2,"c1ccncc1","C(=Cc1cccc(C=Cc2ccccc2)n1)c1ccccc1",[],"[ch&r6,CH1&r5:1]>>[*:1](-C=C-c1ccccc1)",true,-0.4380986596],[null,185.8051797821,2,"completed",-5.896264,2.0,2,"c1ccncc1","C(#Cc1cncc(C#Cc2ccccc2)c1)c1ccccc1",[],"[ch&r6,CH1&r5:1]>>[*:1](-C#C-c1ccccc1)",true,-0.5875384073],[null,142.1025214143,2,"completed",-5.852196,2.0,2,"c1ccncc1","C(#Cc1cccc(C#Cc2ccccc2)n1)c1ccccc1",[],"[ch&r6,CH1&r5:1]>>[*:1](-C#C-c1ccccc1)",true,-0.5453756041],[null,881.7338755149,2,"completed",-5.935548,2.0,2,"c1ccncc1","c1cncnc1",[],"[ch&r6:0]>>[nr6:0]",true,-1.0580848042],[null,866.0938611421,2,"completed",-5.770408,2.0,2,"c1ccncc1","c1cnccn1",[],"[ch&r6:0]>>[nr6:0]",true,-0.9850622065],[null,1164.8084822666,2,"completed",-5.747868,2.0,2,"c1ccncc1","c1ccnnc1",[],"[ch&r6:0]>>[nr6:0]",true,-1.2499791773],[null,115.709519938,2,"completed",-5.158516,2.0,2,"c1ccncc1","c1ccc(Nc2cccc(Nc3ccccc3)n2)cc1",[],"[ch&r6,CH1&r5:1]>>[*:1](-N-c1ccccc1)",true,-0.1227457246],[null,166.6832597341,2,"completed",-5.215556,2.0,2,"c1ccncc1","c1ccc(Nc2cncc(Nc3ccccc3)c2)cc1",[],"[ch&r6,CH1&r5:1]>>[*:1](-N-c1ccccc1)",true,-0.1852737751],[null,151.0257153473,2,"completed",-5.726708,2.0,2,"C(=Cc1ccccc1)c1ccccc1","C(=Cc1cc(-c2ccccc2)cc(-c2ccccc2)c1)c1ccccc1",[],"[cH&r6,CH&r5:1]>>[#6:1](-[c]1[ch]ccc[ch]1)",true,-0.4639640031],[null,341.7842121762,2,"completed",-5.702604,2.0,2,"C(=Cc1ccccc1)c1ccccc1","C(=Cc1c(-c2ccccc2)cccc1-c1ccccc1)c1ccccc1",[],"[cH&r6,CH&r5:1]>>[#6:1](-[c]1[ch]ccc[ch]1)",true,-0.5429096815],[null,249.4624523189,2,"completed",-5.578312,2.0,2,"C(=Cc1ccccc1)c1ccccc1","C(=Cc1ccc(-c2ccccc2)cc1)c1ccc(-c2ccccc2)cc1",[],"[cH&r6,CH&r5:1]>>[#6:1](-[c]1[ch]ccc[ch]1)",true,-0.4175342813],[null,455.6924455648,2,"completed",-5.803528,2.0,2,"C(=Cc1ccccc1)c1ccccc1","C(=Cc1ccccc1-c1ccccc1)c1ccccc1-c1ccccc1",[],"[cH&r6,CH&r5:1]>>[#6:1](-[c]1[ch]ccc[ch]1)",true,-0.6709559687],[null,150.9705255977,2,"completed",-5.725604,2.0,2,"C(=Cc1ccccc1)c1ccccc1","C(=Cc1cccc(-c2ccccc2)c1)c1cccc(-c2ccccc2)c1",[],"[cH&r6,CH&r5:1]>>[#6:1](-[c]1[ch]ccc[ch]1)",true,-0.4632153693],[null,326.0818804323,2,"completed",-5.539212,2.0,2,"C(=Cc1ccccc1)c1ccccc1","C(=Cc1cccc2ccccc12)c1cccc2ccccc12",[],"[cH&r6:1][cH&r6:2]>>[c:1]2cccc[c:2]2",true,-0.4481672806],[null,188.1050606217,2,"completed",-5.567456,2.0,2,"C(=Cc1ccccc1)c1ccccc1","C(=Cc1ccc2ccccc2c1)c1ccc2ccccc2c1",[],"[cH&r6:1][cH&r6:2]>>[c:1]2cccc[c:2]2",true,-0.3774333301],[null,255.4530562048,2,"completed",-5.324208,2.0,2,"C(=Cc1ccccc1)c1ccccc1","C1=CC(C=CC2=CCC=C2)=CC1",[],"[c:0]1[ch:1][ch][c:3][c!r5:4][c!r5:5]1>>[c:0]1[CH2:1][c:3][c:4][c:5]1",true,-0.2998135842],[null,327.8330188685,2,"completed",-5.129904,2.0,2,"C(=Cc1ccccc1)c1ccccc1","C1=CCC(C=CC2=CC=CC2)=C1",[],"[c:0]1[ch:1][ch][c:3][c!r5:4][c!r5:5]1>>[c:0]1[CH2:1][c:3][c:4][c:5]1",true,-0.3285006398],[null,161.1127333031,2,"completed",-5.666908,2.0,2,"C(=Cc1ccccc1)c1ccccc1","C(=Cc1cccc(C=Cc2ccccc2)c1)c1ccccc1",[],"[ch&r6,CH1&r5:1]>>[*:1](-C=C-c1ccccc1)",true,-0.4282940652],[null,229.5702205461,2,"completed",-5.500572,2.0,2,"C(=Cc1ccccc1)c1ccccc1","C(=Cc1ccc(C=Cc2ccccc2)cc1)c1ccccc1",[],"[ch&r6,CH1&r5:1]>>[*:1](-C=C-c1ccccc1)",true,-0.3623904945],[null,333.0640965866,2,"completed",-5.609684,2.0,2,"C(=Cc1ccccc1)c1ccccc1","C(=Cc1ccccc1C=Cc1ccccc1)c1ccccc1",[],"[ch&r6,CH1&r5:1]>>[*:1](-C=C-c1ccccc1)",true,-0.4880807357],[null,174.7662276953,2,"completed",-5.873816,2.0,2,"C(=Cc1ccccc1)c1ccccc1","C(=Cc1ccccn1)c1ccccn1",[],"[ch&r6:0]>>[nr6:0]",true,-0.5691668677],[null,420.2667936602,2,"completed",-6.064072,2.0,2,"C(=Cc1ccccc1)c1ccccc1","C(=Cc1ccncc1)c1ccncc1",[],"[ch&r6:0]>>[nr6:0]",true,-0.7950139874],[null,434.9734146722,2,"completed",-5.976212,2.0,2,"C(=Cc1ccccc1)c1ccccc1","C(=Cc1cccnc1)c1cccnc1",[],"[ch&r6:0]>>[nr6:0]",true,-0.7519296053],[null,466.951261464,2,"completed",-6.446148,2.0,2,"C(=Cc1ccccc1)c1ccccc1","O=c1ccc(C=Cc2ccc(=O)oc2)co1",[],"[c:1]1[c:2][ch:3][ch:4][c:5][c:6]1>>[c:1]1[c:2][o:3][c:4](=O)[c:5][c:6]1",true,-1.0516556257],[null,382.9653075393,2,"completed",-5.933432,2.0,2,"C(=Cc1ccccc1)c1ccccc1","O=c1occcc1C=Cc1cccoc1=O",[],"[c:1]1[c:2][ch:3][ch:4][c:5][c:6]1>>[c:1]1[c:2][o:3][c:4](=O)[c:5][c:6]1",true,-0.6978687463],[null,202.1643819247,2,"completed",-6.410176,2.0,2,"C(=Cc1ccccc1)c1ccccc1","O=c1cccc(C=Cc2cccc(=O)o2)o1",[],"[c:1]1[c:2][ch:3][ch:4][c:5][c:6]1>>[c:1]1[c:2][o:3][c:4](=O)[c:5][c:6]1",true,-0.9391407782],[null,199.9180439987,2,"completed",-6.779924,2.0,2,"C(=Cc1ccccc1)c1ccccc1","O=c1cc(C=Cc2ccoc(=O)c2)cco1",[],"[c:1]1[c:2][ch:3][ch:4][c:5][c:6]1>>[c:1]1[c:2][o:3][c:4](=O)[c:5][c:6]1",true,-1.1928193915],[null,92.8430880756,2,"completed",-6.527752,2.0,2,"C(=Cc1ccccc1)c1ccccc1","O=c1ccoc(C=Cc2cc(=O)cco2)c1",[],"[ch:1]1[c:2][c:3][ch:4][c:5][c:6]1>>[o:1]1[c:2][c:3][C:4](=O)[c:5][c:6]1",true,-1.0037295293],[null,671.682692097,2,"completed",-5.96738,2.0,2,"C(=Cc1ccccc1)c1ccccc1","O=c1ccocc1C=Cc1coccc1=O",[],"[ch:1]1[c:2][c:3][ch:4][c:5][c:6]1>>[o:1]1[c:2][c:3][C:4](=O)[c:5][c:6]1",true,-0.9054325985],[0.3235823652,140.8141536371,3,"completed",-4.735592,3.0,3,"c1ccc2c(Nc3cccc4ccccc34)cccc2c1","C1=c2cccc(Nc3cccc4c3=CCC=4)c2=CC1",{},"[c:0]1[ch:1][ch][c:3][c!r5:4][c!r5:5]1>>[c:0]1[CH2:1][c:3][c:4][c:5]1",null,-0.2913713939],[0.3048373494,172.7540231861,3,"completed",-4.757488,3.0,3,"c1ccc2cc(Nc3ccc4ccccc4c3)ccc2c1","C1=c2ccc(Nc3ccc4c(c3)=CCC=4)cc2=CC1",{},"[c:0]1[ch:1][ch][c:3][c!r5:4][c!r5:5]1>>[c:0]1[CH2:1][c:3][c:4][c:5]1",null,-0.2955131857],[0.2759700617,158.9075755417,3,"completed",-4.909012,3.0,3,"c1ccc(Nc2cccc(Nc3ccccc3)c2-c2ccccc2)cc1","C1=CC(Nc2cccc(NC3=CCC=C3)c2-c2ccccc2)=CC1",{},"[c:0]1[ch:1][ch][c:3][c!r5:4][c!r5:5]1>>[c:0]1[CH2:1][c:3][c:4][c:5]1",null,-0.2076657446],[0.2750470563,122.3860408814,3,"completed",-4.909748,3.0,3,"c1ccc(Nc2ccc3ccc(Nc4ccccc4)cc3c2)cc1","C1=CC(Nc2ccc3ccc(NC4=CCC=C4)cc3c2)=CC1",{},"[c:0]1[ch:1][ch][c:3][c!r5:4][c!r5:5]1>>[c:0]1[CH2:1][c:3][c:4][c:5]1",null,-0.1808709388],[0.2699007951,118.8938982557,3,"completed",-4.546532,3.0,3,"c1ccc2c(Nc3cccc4ccccc34)cccc2c1","C1=c2ccccc2=C(NC2=c3ccccc3=CC2)C1",{},"[c:0]1[ch:1][ch][c:3][c!r5:4][c!r5:5]1>>[c:0]1[CH2:1][c:3][c:4][c:5]1",null,-0.405260292],[0.2599333865,112.3789785398,3,"completed",-5.139656,3.0,3,"c1ccc(-c2cccc(Nc3cccc(-c4ccccc4)c3)c2)cc1","C1=CC(c2cccc(Nc3cccc(C4=CCC=C4)c3)c2)=CC1",{},"[c:0]1[ch:1][ch][c:3][c!r5:4][c!r5:5]1>>[c:0]1[CH2:1][c:3][c:4][c:5]1",null,-0.1157566758],[0.2581808284,102.9114123654,3,"completed",-5.13892,3.0,3,"c1ccc(Nc2cc(-c3ccccc3)cc(-c3ccccc3)c2)cc1","C1=CC(c2cc(Nc3ccccc3)cc(C3=CCC=C3)c2)=CC1",{},"[c:0]1[ch:1][ch][c:3][c!r5:4][c!r5:5]1>>[c:0]1[CH2:1][c:3][c:4][c:5]1",null,-0.1064565373],[0.2571016061,146.6637926013,3,"completed",-5.021712,3.0,3,"c1ccc2c(Nc3cccc4ccccc34)cccc2c1","C1=Cc2c(cccc2Nc2cccc3c2C=CC3)C1",{},"[c:0]1[ch:1][ch][c:3][c!r5:4][c!r5:5]1>>[c:0]1[CH2:1][c:3][c:4][c:5]1",null,-0.1565678237],[0.2481471284,154.9518632613,3,"completed",-5.041124,3.0,3,"c1ccc(-c2ccccc2Nc2ccccc2-c2ccccc2)cc1","C1=CC(c2ccccc2Nc2ccccc2C2=CCC=C2)=CC1",{},"[c:0]1[ch:1][ch][c:3][c!r5:4][c!r5:5]1>>[c:0]1[CH2:1][c:3][c:4][c:5]1",null,-0.1603390401],[0.2409831757,136.2906461151,3,"completed",-4.980312,3.0,3,"c1ccc(Nc2cccc(-c3cccc(Nc4ccccc4)c3)c2)cc1","C1=CC(Nc2cccc(-c3cccc(NC4=CCC=C4)c3)c2)=CC1",{},"[c:0]1[ch:1][ch][c:3][c!r5:4][c!r5:5]1>>[c:0]1[CH2:1][c:3][c:4][c:5]1",null,-0.1599828013],[0.2393235972,115.9178851776,3,"completed",-5.191544,3.0,3,"c1ccc(-c2cccc(Nc3cccc(-c4ccccc4)c3)c2)cc1","C1=CCC(c2cccc(Nc3cccc(C4=CC=CC4)c3)c2)=C1",{},"[c:0]1[ch:1][ch][c:3][c!r5:4][c!r5:5]1>>[c:0]1[CH2:1][c:3][c:4][c:5]1",null,-0.1324511421],[0.238317417,174.9776987537,3,"completed",-4.869176,3.0,3,"c1ccc(Nc2cccc(Nc3ccccc3)c2-c2ccccc2)cc1","C1=CCC(Nc2cccc(NC3=CC=CC3)c2-c2ccccc2)=C1",{},"[c:0]1[ch:1][ch][c:3][c!r5:4][c!r5:5]1>>[c:0]1[CH2:1][c:3][c:4][c:5]1",null,-0.2381685482],[0.2350033727,141.5417785493,3,"completed",-5.024656,3.0,3,"c1ccc2cc(Nc3ccc4ccccc4c3)ccc2c1","C1=Cc2cc(Nc3ccc4c(c3)C=CC4)ccc2C1",{},"[c:0]1[ch:1][ch][c:3][c!r5:4][c!r5:5]1>>[c:0]1[CH2:1][c:3][c:4][c:5]1",null,-0.1510485586],[0.2350033727,160.3473427522,3,"completed",-4.978932,3.0,3,"c1ccc2cc(Nc3ccc4ccccc4c3)ccc2c1","C1=Cc2ccc(Nc3ccc4c(c3)CC=C4)cc2C1",{},"[c:0]1[ch:1][ch][c:3][c!r5:4][c!r5:5]1>>[c:0]1[CH2:1][c:3][c:4][c:5]1",null,-0.1813654488],[0.2301990746,128.0097283276,3,"completed",-5.129352,3.0,3,"c1ccc2c(Nc3cccc4ccccc34)cccc2c1","C1=Cc2cccc(Nc3cccc4c3CC=C4)c2C1",{},"[c:0]1[ch:1][ch][c:3][c!r5:4][c!r5:5]1>>[c:0]1[CH2:1][c:3][c:4][c:5]1",null,-0.1296481589],[0.2247469765,132.5495695022,3,"completed",-4.902112,3.0,3,"c1ccc(Nc2cc(Nc3ccccc3)cc(-c3ccccc3)c2)cc1","C1=CC(Nc2cc(NC3=CCC=C3)cc(-c3ccccc3)c2)=CC1",{},"[c:0]1[ch:1][ch][c:3][c!r5:4][c!r5:5]1>>[c:0]1[CH2:1][c:3][c:4][c:5]1",null,-0.1917227739],[0.220326544,134.8940843343,3,"completed",-4.865772,3.0,3,"c1ccc(Nc2cccc(Nc3ccccc3)n2)cc1","C1=CC(Nc2cccc(NC3=CCC=C3)n2)=CC1",{},"[c:0]1[ch:1][ch][c:3][c!r5:4][c!r5:5]1>>[c:0]1[CH2:1][c:3][c:4][c:5]1",null,-0.2123185447],[0.2174236424,200.057076066,3,"completed",-4.940936,3.0,3,"c1ccc(Nc2cc3ccccc3cc2Nc2ccccc2)cc1","C1=CC(Nc2cc3ccccc3cc2NC2=CCC=C2)=CC1",{},"[c:0]1[ch:1][ch][c:3][c!r5:4][c!r5:5]1>>[c:0]1[CH2:1][c:3][c:4][c:5]1",null,-0.2289552318],[0.2163594621,100.8276686308,3,"completed",-5.196696,3.0,3,"c1ccc(Nc2cc(-c3ccccc3)cc(-c3ccccc3)c2)cc1","C1=CCC(c2cc(Nc3ccccc3)cc(C3=CC=CC3)c2)=C1",{},"[c:0]1[ch:1][ch][c:3][c!r5:4][c!r5:5]1>>[c:0]1[CH2:1][c:3][c:4][c:5]1",null,-0.1214404208],[0.2160393964,129.0967566101,3,"completed",-4.857584,3.0,3,"c1ccc(Nc2cccc(Nc3ccccc3)c2)cc1","C1=CC(Nc2cccc(NC3=CCC=C3)c2)=CC1",{},"[c:0]1[ch:1][ch][c:3][c!r5:4][c!r5:5]1>>[c:0]1[CH2:1][c:3][c:4][c:5]1",null,-0.2132160311],[0.2142875776,145.2326943023,3,"completed",-4.856296,3.0,3,"c1ccc(Nc2ccc3ccc(Nc4ccccc4)cc3c2)cc1","C1=CCC(Nc2ccc3ccc(NC4=CC=CC4)cc3c2)=C1",{},"[c:0]1[ch:1][ch][c:3][c!r5:4][c!r5:5]1>>[c:0]1[CH2:1][c:3][c:4][c:5]1",null,-0.2240411545],[0.2105562408,198.1769189529,3,"completed",-5.034132,3.0,3,"c1ccc(-c2ccccc2Nc2ccccc2-c2ccccc2)cc1","C1=CCC(c2ccccc2Nc2ccccc2C2=CC=CC2)=C1",{},"[c:0]1[ch:1][ch][c:3][c!r5:4][c!r5:5]1>>[c:0]1[CH2:1][c:3][c:4][c:5]1",null,-0.2034699044],[0.2092625314,266.7730947551,3,"completed",-5.061732,3.0,3,"c1ccc(Nc2ccccc2-c2ccccc2Nc2ccccc2)cc1","C1=CC(Nc2ccccc2-c2ccccc2NC2=CCC=C2)=CC1",{},"[c:0]1[ch:1][ch][c:3][c!r5:4][c!r5:5]1>>[c:0]1[CH2:1][c:3][c:4][c:5]1",null,-0.2681146389],[0.2092117688,185.5044811464,3,"completed",-4.69916,3.0,3,"c1ccc(Nc2ccc3cc(Nc4ccccc4)ccc3c2)cc1","C1=CC(Nc2ccc3cc(NC4=CCC=C4)ccc3c2)=CC1",{},"[c:0]1[ch:1][ch][c:3][c!r5:4][c!r5:5]1>>[c:0]1[CH2:1][c:3][c:4][c:5]1",null,-0.3363651859],[0.2091979209,179.8963961445,3,"completed",-4.958968,3.0,3,"c1ccc(Nc2cccc3cccc(Nc4ccccc4)c23)cc1","C1=CC(Nc2cccc3cccc(NC4=CCC=C4)c23)=CC1",{},"[c:0]1[ch:1][ch][c:3][c!r5:4][c!r5:5]1>>[c:0]1[CH2:1][c:3][c:4][c:5]1",null,-0.2052043508],[0.1966957583,144.6715766794,3,"completed",-4.916096,3.0,3,"c1ccc(Nc2cccc(Nc3ccccc3)n2)cc1","C1=CCC(Nc2cccc(NC3=CC=CC3)n2)=C1",{},"[c:0]1[ch:1][ch][c:3][c!r5:4][c!r5:5]1>>[c:0]1[CH2:1][c:3][c:4][c:5]1",null,-0.1936543284],[0.1867059743,264.1260134176,3,"completed",-4.73734,3.0,3,"C1=C(Nc2ccccc2)C(Nc2ccccc2)=CC1","C1=CC(NC2=CCC=C2NC2=CCC=C2)=CC1",{},"[c:0]1[ch:1][ch][c:3][c!r5:4][c!r5:5]1>>[c:0]1[CH2:1][c:3][c:4][c:5]1",null,-0.3663447366],[0.1856419568,131.6574110325,3,"completed",-4.973412,3.0,3,"c1ccc(N(c2ccccc2)c2ccccc2)cc1","C1=CC(N(c2ccccc2)c2ccccc2)=CC1",{},"[c:0]1[ch:1][ch][c:3][c!r5:4][c!r5:5]1>>[c:0]1[CH2:1][c:3][c:4][c:5]1",null,-0.1586999985],[0.1850833047,158.3488330839,3,"completed",-4.743872,3.0,3,"c1ccc(Nc2cccc3c(Nc4ccccc4)cccc23)cc1","C1=CC(Nc2cccc3c(NC4=CCC=C4)cccc23)=CC1",{},"[c:0]1[ch:1][ch][c:3][c!r5:4][c!r5:5]1>>[c:0]1[CH2:1][c:3][c:4][c:5]1",null,-0.2953297439],[0.1830825894,159.9313749672,3,"completed",-4.859056,3.0,3,"C1=CC(NC2=CCC=C2)=CC1","C1=CC(N(C2=CCC=C2)c2ccccc2)=CC1",{},"[r:1][NH!R:2][r:3]>>[r:1][N:2](-c1ccccc1)[r:3]",null,-0.2324317322],[0.1819993945,207.0482887381,3,"completed",-4.709464,3.0,3,"C1=C(Nc2ccccc2)C(Nc2ccccc2)=CC1","C1=CCC(NC2=CCC=C2NC2=CC=CC2)=C1",{},"[c:0]1[ch:1][ch][c:3][c!r5:4][c!r5:5]1>>[c:0]1[CH2:1][c:3][c:4][c:5]1",null,-0.3429329291],[0.1818533089,90.274483641,3,"completed",-5.093012,3.0,3,"c1ccc(Nc2cc(Nc3ccccc3)cc(-c3ccccc3)c2)cc1","C1=CC(c2cc(Nc3ccccc3)cc(Nc3ccccc3)c2)=CC1",{},"[c:0]1[ch:1][ch][c:3][c!r5:4][c!r5:5]1>>[c:0]1[CH2:1][c:3][c:4][c:5]1",null,-0.0904069143],[0.1804715273,252.7145966736,3,"completed",-4.910576,3.0,3,"c1ccc(N(c2ccccc2)c2ccccc2)cc1","C1=CCC(N(c2ccccc2)c2ccccc2)=C1",{},"[c:0]1[ch:1][ch][c:3][c!r5:4][c!r5:5]1>>[c:0]1[CH2:1][c:3][c:4][c:5]1",null,-0.2853884699],[0.1776500166,123.9309581057,3,"completed",-4.936704,3.0,3,"c1ccc(Nc2cccc3cccc(Nc4ccccc4)c23)cc1","C1=CCC(Nc2cccc3cccc(NC4=CC=CC4)c23)=C1",{},"[c:0]1[ch:1][ch][c:3][c!r5:4][c!r5:5]1>>[c:0]1[CH2:1][c:3][c:4][c:5]1",null,-0.1685972074],[0.1774699217,158.3148702625,3,"completed",-5.036524,3.0,3,"c1ccc(-c2ccc(Nc3ccc(-c4ccccc4)cc3)cc2)cc1","C1=CC(c2ccc(Nc3ccc(C4=CCC=C4)cc3)cc2)=CC1",{},"[c:0]1[ch:1][ch][c:3][c!r5:4][c!r5:5]1>>[c:0]1[CH2:1][c:3][c:4][c:5]1",null,-0.1644320754],[0.1755059205,189.7029960684,3,"completed",-4.890704,3.0,3,"c1ccc(Nc2cccc(-c3cccc(Nc4ccccc4)c3)c2)cc1","C1=CCC(Nc2cccc(-c3cccc(NC4=CC=CC4)c3)c2)=C1",{},"[c:0]1[ch:1][ch][c:3][c!r5:4][c!r5:5]1>>[c:0]1[CH2:1][c:3][c:4][c:5]1",null,-0.2396906055],[0.1753131048,223.4746876797,3,"completed",-4.849948,3.0,3,"C1=c2ccccc2=CC1","C1=c2cc(Nc3ccccc3)c(Nc3ccccc3)cc2=CC1",{},"[ch&r6,CH1&r5:1]>>[*:1](-N-c1ccccc1)",null,-0.2838638359],[0.1749835961,156.5930579159,3,"completed",-4.88638,3.0,3,"c1ccc(Nc2cc3ccccc3cc2Nc2ccccc2)cc1","C1=CCC(Nc2cc3ccccc3cc2NC2=CC=CC2)=C1",{},"[c:0]1[ch:1][ch][c:3][c!r5:4][c!r5:5]1>>[c:0]1[CH2:1][c:3][c:4][c:5]1",null,-0.2165220611],[0.1748485791,217.6919464345,3,"completed",-4.732096,3.0,3,"C1=CCC(NC2=CC=CC2)=C1","C1=CCC(N(C2=CC=CC2)c2ccccc2)=C1",{},"[r:1][NH!R:2][r:3]>>[r:1][N:2](-c1ccccc1)[r:3]",null,-0.3372134734],[0.1724298096,253.9688902845,3,"completed",-4.801096,3.0,3,"c1ccc(Nc2ccccc2Nc2ccccc2)cc1","C1=CC(Nc2ccccc2NC2=CCC=C2)=CC1",{},"[c:0]1[ch:1][ch][c:3][c!r5:4][c!r5:5]1>>[c:0]1[CH2:1][c:3][c:4][c:5]1",null,-0.3290570799],[0.1722170089,271.7928616476,3,"completed",-5.165232,3.0,3,"c1ccc(Nc2c(-c3ccccc3)cccc2-c2ccccc2)cc1","C1=CC(c2cccc(C3=CCC=C3)c2Nc2ccccc2)=CC1",{},"[c:0]1[ch:1][ch][c:3][c!r5:4][c!r5:5]1>>[c:0]1[CH2:1][c:3][c:4][c:5]1",null,-0.2756019129],[0.1687174119,164.3320799884,3,"completed",-4.97102,3.0,3,"c1ccc2cc(Nc3ccc4ccccc4c3)ccc2c1","C1=C(NC2=Cc3ccccc3C2)Cc2ccccc21",{},"[c:0]1[ch:1][ch][c:3][c!r5:4][c!r5:5]1>>[c:0]1[CH2:1][c:3][c:4][c:5]1",null,-0.1875009182],[0.1686618243,150.6110550337,3,"completed",-4.877364,3.0,3,"c1ccc(-c2cccc(Nc3cccc(-c4ccccc4)c3)c2)cc1","C1=C(NC2=CCC(c3ccccc3)=C2)C=C(c2ccccc2)C1",{},"[c:0]1[ch:1][ch][c:3][c!r5:4][c!r5:5]1>>[c:0]1[CH2:1][c:3][c:4][c:5]1",null,-0.2167289004],[0.1685787603,95.1499525201,3,"completed",-5.106812,3.0,3,"c1ccc(Nc2cccc(Nc3ccccc3)c2-c2ccccc2)cc1","C1=CC(c2c(Nc3ccccc3)cccc2Nc2ccccc2)=CC1",{},"[c:0]1[ch:1][ch][c:3][c!r5:4][c!r5:5]1>>[c:0]1[CH2:1][c:3][c:4][c:5]1",null,-0.0952693608],[0.1681513876,84.1374371617,3,"completed",-5.15134,3.0,3,"c1ccc(Nc2cccc(Nc3ccccc3)c2)cc1","c1ccc(Nc2cccc(Nc3ccccn3)c2)nc1",{},"[ch&r6:0]>>[nr6:0]",null,-0.0914912464],[0.167900733,289.4169826422,3,"completed",-4.962188,3.0,3,"c1ccc(Nc2ccccc2-c2ccccc2Nc2ccccc2)cc1","C1=CCC(Nc2ccccc2-c2ccccc2NC2=CC=CC2)=C1",{},"[c:0]1[ch:1][ch][c:3][c!r5:4][c!r5:5]1>>[c:0]1[CH2:1][c:3][c:4][c:5]1",null,-0.3050710443],[0.1678388822,160.874187149,3,"completed",-4.967708,3.0,3,"c1ccc(Nc2cncc(Nc3ccccc3)c2)cc1","C1=CC(Nc2cncc(NC3=CCC=C3)c2)=CC1",{},"[c:0]1[ch:1][ch][c:3][c!r5:4][c!r5:5]1>>[c:0]1[CH2:1][c:3][c:4][c:5]1",null,-0.1856234872],[0.1637466185,339.6312141428,3,"completed",-4.20742,3.0,3,"C1=CC(NC2=CCC=C2)=CC1","c1cc(Nc2cc[nH]c2)c[nH]1",{},"[#6H2r5:1]>>[NH:1]",null,-0.7111482962],[0.1601767884,283.7503085147,3,"completed",-4.64626,3.0,3,"c1ccc(Nc2ccc(Nc3ccccc3)cc2)cc1","C1=CC(Nc2ccc(NC3=CCC=C3)cc2)=CC1",{},"[c:0]1[ch:1][ch][c:3][c!r5:4][c!r5:5]1>>[c:0]1[CH2:1][c:3][c:4][c:5]1",null,-0.4259054255],[0.1565537641,167.5263953871,3,"completed",-4.707624,3.0,3,"C(=Cc1cccc2ccccc12)c1cccc2ccccc12","C(=CC1=c2ccccc2=CC1)C1=c2ccccc2=CC1",{},"[c:0]1[ch:1][ch][c:3][c!r5:4][c!r5:5]1>>[c:0]1[CH2:1][c:3][c:4][c:5]1",null,-0.3217218777],[0.1562712862,141.8869524023,3,"completed",-4.929068,3.0,3,"C1=CCC(C2=CC=CC2)=C1","C1=C(Nc2ccccc2)C=C(C2=CC(Nc3ccccc3)=CC2)C1",{},"[ch&r6,CH1&r5:1]>>[*:1](-N-c1ccccc1)",null,-0.1856033515],[0.1561193632,160.3916711909,3,"completed",-4.716272,3.0,3,"c1ccc2c(-c3cccc4ccccc34)cccc2c1","C1=c2ccccc2=C(C2=c3ccccc3=CC2)C1",{},"[c:0]1[ch:1][ch][c:3][c!r5:4][c!r5:5]1>>[c:0]1[CH2:1][c:3][c:4][c:5]1",null,-0.31285237],[0.1559298776,374.5993234545,3,"completed",-5.27002,3.0,3,"c1ccc(Nc2ccccc2Nc2ccccc2)cc1","c1ccc(Nc2ccccc2Nc2ccccn2)nc1",{},"[ch&r6:0]>>[nr6:0]",null,-0.3930508686],[0.1528612137,165.3799879324,3,"completed",-4.990524,3.0,3,"c1ccc(-c2ccc(Nc3ccc(-c4ccccc4)cc3)cc2)cc1","C1=CCC(c2ccc(Nc3ccc(C4=CC=CC4)cc3)cc2)=C1",{},"[c:0]1[ch:1][ch][c:3][c!r5:4][c!r5:5]1>>[c:0]1[CH2:1][c:3][c:4][c:5]1",null,-0.1822722901],[0.151066703,175.8986781506,3,"completed",-4.874512,3.0,3,"c1ccc(Nc2cc(Nc3ccccc3)cc(-c3ccccc3)c2)cc1","C1=CCC(Nc2cc(NC3=CC=CC3)cc(-c3ccccc3)c2)=C1",{},"[c:0]1[ch:1][ch][c:3][c!r5:4][c!r5:5]1>>[c:0]1[CH2:1][c:3][c:4][c:5]1",null,-0.2363351765],[0.1501856071,153.534070683,3,"completed",-5.194304,3.0,3,"C1=CC(=C2C=CC=C2)C=C1","C1=CC(=C2C=C(Nc3ccccc3)C(Nc3ccccc3)=C2)C=C1",{},"[ch&r6,CH1&r5:1]>>[*:1](-N-c1ccccc1)",null,-0.167123908],[0.1494359693,85.611890825,3,"completed",-5.12144,3.0,3,"c1ccc(Nc2cc(Nc3ccccc3)cc(-c3ccccc3)c2)cc1","C1=CCC(c2cc(Nc3ccccc3)cc(Nc3ccccc3)c2)=C1",{},"[c:0]1[ch:1][ch][c:3][c!r5:4][c!r5:5]1>>[c:0]1[CH2:1][c:3][c:4][c:5]1",null,-0.0869174086],[0.149011879,106.7203783583,3,"completed",-5.209208,3.0,3,"c1ccc(Nc2cccc(Nc3ccccc3)c2-c2ccccc2)cc1","c1ccc(-c2c(Nc3ccccn3)cccc2Nc2ccccn2)cc1",{},"[ch&r6:0]>>[nr6:0]",null,-0.1312751649],[0.1488049954,326.9342951116,3,"completed",-4.816092,3.0,3,"C1=CC(=C2C=CC=C2)C=C1","C1=CC(=C2C=CC(Nc3ccccc3)=C2)C=C1Nc1ccccc1",{},"[ch&r6,CH1&r5:1]>>[*:1](-N-c1ccccc1)",null,-0.3825988396],[0.148133088,185.6789730527,3,"completed",-4.9356,3.0,3,"c1ccc2c(Nc3cccc4ccccc34)cccc2c1","C1=C(NC2=CCc3ccccc32)c2ccccc2C1",{},"[c:0]1[ch:1][ch][c:3][c!r5:4][c!r5:5]1>>[c:0]1[CH2:1][c:3][c:4][c:5]1",null,-0.2184492789],[0.1470695561,188.3320276321,3,"completed",-4.941948,3.0,3,"O=c1c(Nc2ccccc2)cocc1Nc1ccccc1","O=c1c(NC2=CCC=C2)cocc1NC1=CCC=C1",{},"[c:0]1[ch:1][ch][c:3][c!r5:4][c!r5:5]1>>[c:0]1[CH2:1][c:3][c:4][c:5]1",null,-0.2184247368],[0.1462552743,168.4673171286,3,"completed",-5.061088,3.0,3,"C1=CCC(NC2=CC=CC2)=C1","C1=CC(=C2C=CC=C2NC2=CC=CC2=C2C=CC=C2)C=C1",{},"[r5:1][CH2r5:2][r5:3]>>[r5:1][C:2](=C1cccc1)[r5:3]",null,-0.1706551124],[0.1434561141,74.0248779443,3,"completed",-5.284464,3.0,3,"c1ccc(Nc2cccc(-c3cccc(Nc4ccccc4)c3)c2)cc1","c1ccc(Nc2cccc(-c3cccc(Nc4ccccn4)c3)c2)nc1",{},"[ch&r6:0]>>[nr6:0]",null,-0.1488384914],[0.1425658342,126.0371909844,3,"completed",-4.778832,3.0,3,"c1ccc(Nc2cccc3c(Nc4ccccc4)cccc23)cc1","C1=CCC(Nc2cccc3c(NC4=CC=CC4)cccc23)=C1",{},"[c:0]1[ch:1][ch][c:3][c!r5:4][c!r5:5]1>>[c:0]1[CH2:1][c:3][c:4][c:5]1",null,-0.2577369333],[0.1419592459,168.1520870559,3,"completed",-4.835044,3.0,3,"c1ccc(-c2cccc(Nc3cccc(-c4ccccc4)c3)c2)cc1","C1=C(NC2=CC(c3ccccc3)=CC2)CC=C1c1ccccc1",{},"[c:0]1[ch:1][ch][c:3][c!r5:4][c!r5:5]1>>[c:0]1[CH2:1][c:3][c:4][c:5]1",null,-0.2503476553],[0.1417369049,182.1309886968,3,"completed",-4.910484,3.0,3,"O=c1c(Nc2ccccc2)cocc1Nc1ccccc1","O=c1c(NC2=CC=CC2)cocc1NC1=CC=CC1",{},"[c:0]1[ch:1][ch][c:3][c!r5:4][c!r5:5]1>>[c:0]1[CH2:1][c:3][c:4][c:5]1",null,-0.2253235252],[0.1404682981,177.7311429198,3,"completed",-4.802292,3.0,3,"c1ccc(Nc2ccc(-c3ccc(Nc4ccccc4)cc3)cc2)cc1","C1=CC(Nc2ccc(-c3ccc(NC4=CCC=C4)cc3)cc2)=CC1",{},"[c:0]1[ch:1][ch][c:3][c!r5:4][c!r5:5]1>>[c:0]1[CH2:1][c:3][c:4][c:5]1",null,-0.2738924703],[0.1399837393,285.5149077356,3,"completed",-5.180412,3.0,3,"c1ccc(Nc2c(-c3ccccc3)cccc2-c2ccccc2)cc1","C1=CCC(c2cccc(C3=CC=CC3)c2Nc2ccccc2)=C1",{},"[c:0]1[ch:1][ch][c:3][c!r5:4][c!r5:5]1>>[c:0]1[CH2:1][c:3][c:4][c:5]1",null,-0.2910105608],[0.1377282497,212.9966195534,3,"completed",-4.978932,3.0,3,"c1ccc(Nc2ccc3cc(Nc4ccccc4)ccc3c2)cc1","c1ccc(Nc2ccc3cc(Nc4ccccn4)ccc3c2)nc1",{},"[ch&r6:0]>>[nr6:0]",null,-0.2292372475],[0.1372614137,509.5687854629,3,"completed",-4.617004,3.0,3,"c1ccc(Nc2ccccc2-c2ccccc2Nc2ccccc2)cc1","C1=CC(C2=C(Nc3ccccc3)CC=C2)=C(Nc2ccccc2)C1",{},"[c:0]1[ch:1][ch][c:3][c!r5:4][c!r5:5]1>>[c:0]1[CH2:1][c:3][c:4][c:5]1",null,-0.6115309181],[0.1372614137,588.6584806382,3,"completed",-4.600444,3.0,3,"C1=CCC(C2=CC=CC2)=C1","C1=CC(Nc2ccccc2)=C(C2=C(Nc3ccccc3)C=CC2)C1",{},"[ch&r6,CH1&r5:1]>>[*:1](-N-c1ccccc1)",null,-0.6846906918],[0.1359906125,126.1166255351,3,"completed",-5.153824,3.0,3,"c1ccc(Nc2cccc(Nc3ccccc3)c2-c2ccccc2)cc1","C1=CCC(c2c(Nc3ccccc3)cccc2Nc2ccccc2)=C1",{},"[c:0]1[ch:1][ch][c:3][c!r5:4][c!r5:5]1>>[c:0]1[CH2:1][c:3][c:4][c:5]1",null,-0.131624255],[0.1358989068,155.7119407175,3,"completed",-5.061088,3.0,3,"c1ccc(Nc2cc(-c3ccccc3)cc(-c3ccccc3)c2)cc1","C1=CC(Nc2cc(-c3ccccc3)cc(-c3ccccc3)c2)=CC1",{},"[c:0]1[ch:1][ch][c:3][c!r5:4][c!r5:5]1>>[c:0]1[CH2:1][c:3][c:4][c:5]1",null,-0.1580763705],[0.1348171725,138.8740798054,3,"completed",-4.703116,3.0,3,"c1ccc(Nc2ccc3cc(Nc4ccccc4)ccc3c2)cc1","C1=CCC(Nc2ccc3cc(NC4=CC=CC4)ccc3c2)=C1",{},"[c:0]1[ch:1][ch][c:3][c!r5:4][c!r5:5]1>>[c:0]1[CH2:1][c:3][c:4][c:5]1",null,-0.310595067],[0.1345298371,240.385026053,3,"completed",-5.04508,3.0,3,"c1ccc(Nc2cccc3c(Nc4ccccc4)cccc23)cc1","c1ccc(Nc2cccc3c(Nc4ccccn4)cccc23)nc1",{},"[ch&r6:0]>>[nr6:0]",null,-0.2434397295],[0.1345262989,216.8873859492,3,"completed",-5.324024,3.0,3,"c1ccc(Nc2cc3ccccc3cc2Nc2ccccc2)cc1","c1ccc(Nc2cc3ccccc3cc2Nc2ccccn2)nc1",{},"[ch&r6:0]>>[nr6:0]",null,-0.2676408918],[0.1340860966,147.1736112399,3,"completed",-4.767976,3.0,3,"c1ccc(-c2ccccc2Nc2ccccc2-c2ccccc2)cc1","C1=CC(c2ccccc2)=C(NC2=C(c3ccccc3)C=CC2)C1",{},"[c:0]1[ch:1][ch][c:3][c!r5:4][c!r5:5]1>>[c:0]1[CH2:1][c:3][c:4][c:5]1",null,-0.2750956938],[0.1340860966,154.9763404221,3,"completed",-4.828696,3.0,3,"c1ccc(-c2ccccc2Nc2ccccc2-c2ccccc2)cc1","C1=CC(NC2=C(c3ccccc3)CC=C2)=C(c2ccccc2)C1",{},"[c:0]1[ch:1][ch][c:3][c!r5:4][c!r5:5]1>>[c:0]1[CH2:1][c:3][c:4][c:5]1",null,-0.2451214754],[0.1339713946,209.4168667911,3,"completed",-5.218684,3.0,3,"C(#Cc1ccc(C#Cc2ccccc2)c2ccccc12)c1ccccc1","C(#Cc1ccc(C#CC2=CC=CC2)c2ccccc12)C1=CC=CC1",{},"[c:0]1[ch:1][ch][c:3][c!r5:4][c!r5:5]1>>[c:0]1[CH2:1][c:3][c:4][c:5]1",null,-0.2252942767],[0.1331895677,94.9934714437,3,"completed",-5.131284,3.0,3,"c1ccc(Nc2cc(Nc3ccccc3)cc(-c3ccccc3)c2)cc1","c1ccc(Nc2cc(Nc3ccccc3)cc(-c3ccccn3)c2)cc1",{},"[ch&r6:0]>>[nr6:0]",null,-0.0974849581],[0.1329119459,125.2508948368,3,"completed",-5.472696,3.0,3,"c1ccc(Nc2cc(-c3ccccc3)cc(-c3ccccc3)c2)cc1","c1ccc(Nc2cc(-c3ccccc3)nc(-c3ccccc3)c2)cc1",{},"[ch&r6:0]>>[nr6:0]",null,-0.2893957805],[0.1325435039,165.5272038706,3,"completed",-4.7815,3.0,3,"C(#Cc1cccc2ccccc12)c1cccc2ccccc12","C(#CC1=c2ccccc2=CC1)C1=c2ccccc2=CC1",{},"[c:0]1[ch:1][ch][c:3][c!r5:4][c!r5:5]1>>[c:0]1[CH2:1][c:3][c:4][c:5]1",null,-0.2776795954],[0.1318218598,232.96004215,3,"completed",-5.054648,3.0,3,"c1ccc(Nc2ccccc2-c2ccccc2Nc2ccccc2)cc1","C1=C(Nc2ccccc2)C(C2=CCC=C2Nc2ccccc2)=CC1",{},"[c:0]1[ch:1][ch][c:3][c!r5:4][c!r5:5]1>>[c:0]1[CH2:1][c:3][c:4][c:5]1",null,-0.2351131965],[0.1316586215,290.2708568977,3,"completed",-5.499284,3.0,3,"c1ccc(-c2cc3ccccc3cc2-c2ccccc2)cc1","C1=CCC(c2cc3ccccc3cc2C2=CC=CC2)=C1",{},"[c:0]1[ch:1][ch][c:3][c!r5:4][c!r5:5]1>>[c:0]1[CH2:1][c:3][c:4][c:5]1",null,-0.4029599851],[0.1277400683,86.185840689,3,"completed",-5.182988,3.0,3,"c1ccc(Nc2ccc3ccc(Nc4ccccc4)cc3c2)cc1","c1ccc(Nc2ccc3ccc(Nc4ccccn4)cc3c2)nc1",{},"[ch&r6:0]>>[nr6:0]",null,-0.1039357163],[0.1271933819,95.3230461275,3,"completed",-5.221444,3.0,3,"c1ccc(Nc2cc(Nc3ccccc3)cc(-c3ccccc3)c2)cc1","c1ccc(-c2cc(Nc3ccccn3)cc(Nc3ccccn3)c2)cc1",{},"[ch&r6:0]>>[nr6:0]",null,-0.1277236049],[0.1268290978,228.4815729288,3,"completed",-4.938268,3.0,3,"c1ccc(Nc2ccc(Nc3ccccc3)cc2)cc1","c1ccc(Nc2ccc(Nc3ccccn3)cc2)nc1",{},"[ch&r6:0]>>[nr6:0]",null,-0.2549919149],[0.1266289498,286.6883871587,3,"completed",-4.92594,3.0,3,"C1=C(Nc2ccccc2)C(Nc2ccccc2)=CC1","C1=C(Nc2ccccn2)C(Nc2ccccn2)=CC1",{},"[ch&r6:0]>>[nr6:0]",null,-0.3115055446],[0.1263297811,137.3199049011,3,"completed",-5.1127,3.0,3,"c1ccc2c(Nc3cccc4ccccc34)cccc2c1","c1cnc2c(Nc3cccc4cccnc34)cccc2c1",{},"[ch&r6:0]>>[nr6:0]",null,-0.1376073704],[0.124701439,217.2377104947,3,"completed",-5.338652,3.0,3,"C1=C(c2ccccc2)C(c2ccccc2)=CC1","C1=CCC(C2=CCC=C2C2=CC=CC2)=C1",{},"[c:0]1[ch:1][ch][c:3][c!r5:4][c!r5:5]1>>[c:0]1[CH2:1][c:3][c:4][c:5]1",null,-0.2740439082],[0.1244238737,176.7313244491,3,"completed",-5.189888,3.0,3,"C(=Cc1ccccc1)C1=CCC=C1C=Cc1ccccc1","C1=CCC(C=CC2=CCC=C2C=CC2=CC=CC2)=C1",{},"[c:0]1[ch:1][ch][c:3][c!r5:4][c!r5:5]1>>[c:0]1[CH2:1][c:3][c:4][c:5]1",null,-0.187598211],[0.1235226713,691.935063496,3,"completed",-4.767976,3.0,3,"C1=C(Nc2ccccc2)CC(Nc2ccccc2)=C1","C1=CC(=C2C(Nc3ccccc3)=CC=C2Nc2ccccc2)C=C1",{},"[r5:1][CH2r5:2][r5:3]>>[r5:1][C:2](=C1cccc1)[r5:3]",null,-0.7299258188],[0.1224918177,194.2512284586,3,"completed",-5.41216,3.0,3,"C(#Cc1cc2ccccc2cc1C#Cc1ccccc1)c1ccccc1","C(#Cc1cc2ccccc2cc1C#CC1=CC=CC1)C1=CC=CC1",{},"[c:0]1[ch:1][ch][c:3][c!r5:4][c!r5:5]1>>[c:0]1[CH2:1][c:3][c:4][c:5]1",null,-0.2923713972],[0.1214205156,244.0324288922,3,"completed",-4.784812,3.0,3,"C1=CC(NC2=CCC=C2)=CC1","c1cc(Nc2ccsc2)cs1",{},"[#6H2r5:1]>>[S:1]",null,-0.3289834787],[0.1209480373,106.4828083591,3,"completed",-5.320988,3.0,3,"C1=CC(NC2=CCC=C2)=CC1","C1=CC(=C2C=CC(NC3=CC(=C4C=CC=C4)C=C3)=C2)C=C1",{},"[r5:1][CH2r5:2][r5:3]>>[r5:1][C:2](=C1cccc1)[r5:3]",null,-0.1877979755],[0.1195203034,93.6802341915,3,"completed",-5.207,3.0,3,"c1ccc(Nc2cc(Nc3ccccc3)cc(-c3ccccc3)c2)cc1","c1ccc(Nc2cc(Nc3ccccc3)cc(-c3cccnc3)c2)cc1",{},"[ch&r6:0]>>[nr6:0]",null,-0.119941637],[0.1190402966,448.4621076371,3,"completed",-4.959152,3.0,3,"C1=CC(=C2C=CC=C2)C=C1","C1=CC(=C2C=CC=C2Nc2ccccc2)C(Nc2ccccc2)=C1",{},"[ch&r6,CH1&r5:1]>>[*:1](-N-c1ccccc1)",null,-0.4591720374],[0.1189816133,129.33972201,3,"completed",-5.48576,3.0,3,"C(=Cc1cc(-c2ccccc2)cc(-c2ccccc2)c1)c1ccccc1","C1=CCC(c2cc(C=Cc3ccccc3)cc(C3=CC=CC3)c2)=C1",{},"[c:0]1[ch:1][ch][c:3][c!r5:4][c!r5:5]1>>[c:0]1[CH2:1][c:3][c:4][c:5]1",null,-0.2994094934],[0.1187167298,251.3509061869,3,"completed",-5.223376,3.0,3,"c1ccc(Nc2cccc3cccc(Nc4ccccc4)c23)cc1","c1ccc(Nc2cccc3cccc(Nc4ccccn4)c23)nc1",{},"[ch&r6:0]>>[nr6:0]",null,-0.2657741153],[0.1186312575,177.7511596799,3,"completed",-5.371312,3.0,3,"O=c1cc(Nc2ccccc2)oc(Nc2ccccc2)c1","O=c1cc(NC2=CC=CC2)oc(NC2=CC=CC2)c1",{},"[c:0]1[ch:1][ch][c:3][c!r5:4][c!r5:5]1>>[c:0]1[CH2:1][c:3][c:4][c:5]1",null,-0.2601239578],[0.2792834461,167.3970607825,4,"completed",-5.02484,4.0,4,"C1=Cc2ccc(Nc3ccc4c(c3)CC=C4)cc2C1","c1cc2ccc(Nc3ccc4ccsc4c3)cc2s1",{},"[#6H2r5:1]>>[S:1]",null,-0.1754702211],[0.2738010641,204.0716692921,4,"completed",-4.717744,4.0,4,"C1=Cc2ccc(Nc3ccc4c(c3)CC=C4)cc2C1","c1cc2ccc(Nc3ccc4cc[nH]c4c3)cc2[nH]1",{},"[#6H2r5:1]>>[NH:1]",null,-0.3365172722],[0.2730604007,160.5651313096,4,"completed",-5.003864,4.0,4,"C1=Cc2cc(Nc3ccc4c(c3)C=CC4)ccc2C1","c1cc2cc(Nc3ccc4sccc4c3)ccc2s1",{},"[#6H2r5:1]>>[S:1]",null,-0.1740971147],[0.2652639978,287.3572231376,4,"completed",-4.676988,4.0,4,"C1=Cc2cc(Nc3ccc4c(c3)C=CC4)ccc2C1","c1cc2cc(Nc3ccc4[nH]ccc4c3)ccc2[nH]1",{},"[#6H2r5:1]>>[NH:1]",null,-0.4126189019],[0.2644464059,163.0765846519,4,"completed",-5.15226,4.0,4,"C1=CCC(c2cccc(Nc3cccc(C4=CC=CC4)c3)c2)=C1","c1cc(Nc2cccc(-c3ccc[nH]3)c2)cc(-c2ccc[nH]2)c1",{},"[#6H2r5:1]>>[NH:1]",null,-0.1671293367],[0.2639666741,121.560768767,4,"completed",-5.042136,4.0,4,"C1=Cc2cccc(Nc3cccc4c3CC=C4)c2C1","c1cc(Nc2cccc3ccsc23)c2sccc2c1",{},"[#6H2r5:1]>>[S:1]",null,-0.1281314143],[0.2637897625,157.3618100422,4,"completed",-4.8229,4.0,4,"C1=Cc2cccc(Nc3cccc4c3CC=C4)c2C1","c1cc(Nc2cccc3cc[nH]c23)c2[nH]ccc2c1",{},"[#6H2r5:1]>>[NH:1]",null,-0.2497740983],[0.2537081967,129.5837351778,4,"completed",-5.222548,4.0,4,"C1=CCC(c2cccc(Nc3cccc(C4=CC=CC4)c3)c2)=C1","c1cc(Nc2cccc(-c3cccs3)c2)cc(-c2cccs2)c1",{},"[#6H2r5:1]>>[S:1]",null,-0.1554051815],[0.2524638404,141.0278341814,4,"completed",-4.797968,4.0,4,"C1=c2ccc(Nc3ccc4c(c3)=CCC=4)cc2=CC1","c1cc2cscc2cc1Nc1ccc2cscc2c1",{},"[#6H2r5:1]>>[S:1]",null,-0.2541422461],[0.2496780734,142.4113525885,4,"completed",-5.026772,4.0,4,"C1=Cc2c(cccc2Nc2cccc3c2C=CC3)C1","c1cc(Nc2cccc3sccc23)c2ccsc2c1",{},"[#6H2r5:1]>>[S:1]",null,-0.1513556736],[0.2435069239,170.6180026948,4,"completed",-4.661072,4.0,4,"C1=Cc2c(cccc2Nc2cccc3c2C=CC3)C1","c1cc(Nc2cccc3[nH]ccc23)c2cc[nH]c2c1",{},"[#6H2r5:1]>>[NH:1]",null,-0.3514439067],[0.2366214195,110.8781772435,4,"completed",-4.952436,4.0,4,"C1=CCC(Nc2ccc3ccc(NC4=CC=CC4)cc3c2)=C1","c1csc(Nc2ccc3ccc(Nc4cccs4)cc3c2)c1",{},"[#6H2r5:1]>>[S:1]",null,-0.1515380675],[0.2365565338,308.0997720425,4,"completed",-4.842772,4.0,4,"C1=CCC(Nc2ccc3ccc(NC4=CC=CC4)cc3c2)=C1","c1c[nH]c(Nc2ccc3ccc(Nc4ccc[nH]4)cc3c2)c1",{},"[#6H2r5:1]>>[NH:1]",null,-0.3568570149],[0.236330067,119.5736858211,4,"completed",-5.17342,4.0,4,"C1=CCC(c2cc(Nc3ccccc3)cc(C3=CC=CC3)c2)=C1","c1ccc(Nc2cc(-c3ccc[nH]3)cc(-c3ccc[nH]3)c2)cc1",{},"[#6H2r5:1]>>[NH:1]",null,-0.1301507187],[0.23500895,104.6082178882,4,"completed",-5.220432,4.0,4,"C1=CCC(c2cc(Nc3ccccc3)cc(C3=CC=CC3)c2)=C1","c1ccc(Nc2cc(-c3cccs3)cc(-c3cccs3)c2)cc1",{},"[#6H2r5:1]>>[S:1]",null,-0.1343494469],[0.2344787385,235.397489249,4,"completed",-4.456924,4.0,4,"C1=c2ccc(Nc3ccc4c(c3)=CCC=4)cc2=CC1","c1cc2c[nH]cc2cc1Nc1ccc2c[nH]cc2c1",{},"[#6H2r5:1]>>[NH:1]",null,-0.5079861036],[0.2299721004,141.559339181,4,"completed",-4.924744,4.0,4,"C1=CC(Nc2ccc3ccc(NC4=CCC=C4)cc3c2)=CC1","c1cc(Nc2ccc3ccc(Nc4ccsc4)cc3c2)cs1",{},"[#6H2r5:1]>>[S:1]",null,-0.1873212017],[0.2265504208,137.7617883899,4,"completed",-4.81738,4.0,4,"C1=c2cccc(Nc3cccc4c3=CCC=4)c2=CC1","c1cc(Nc2cccc3cscc23)c2cscc2c1",{},"[#6H2r5:1]>>[S:1]",null,-0.2410738515],[0.2206050779,130.8906050983,4,"completed",-5.168268,4.0,4,"C1=CC(c2cccc(Nc3cccc(C4=CCC=C4)c3)c2)=CC1","c1cc(Nc2cccc(-c3ccsc3)c2)cc(-c2ccsc2)c1",{},"[#6H2r5:1]>>[S:1]",null,-0.1393413263],[0.2190882891,130.9910250668,4,"completed",-5.190716,4.0,4,"C1=CC(Nc2cc(NC3=CCC=C3)cc(-c3ccccc3)c2)=CC1","O=c1ccoc(-c2cc(NC3=CCC=C3)cc(NC3=CCC=C3)c2)c1",{},"[ch:1]1[c:2][c:3][ch:4][c:5][c:6]1>>[o:1]1[c:2][c:3][C:4](=O)[c:5][c:6]1",null,-0.1455714637],[0.2178151384,168.8345646488,4,"completed",-4.9057,4.0,4,"C1=CCC(c2cc(Nc3ccccc3)cc(C3=CC=CC3)c2)=C1","C1=CCC(Nc2cc(C3=CC=CC3)cc(C3=CC=CC3)c2)=C1",{},"[c:0]1[ch:1][ch][c:3][c!r5:4][c!r5:5]1>>[c:0]1[CH2:1][c:3][c:4][c:5]1",null,-0.2168036677],[0.2144714267,145.7123554642,4,"completed",-4.960256,4.0,4,"C1=CCC(Nc2cccc(NC3=CC=CC3)c2-c2ccccc2)=C1","c1ccc(-c2c(Nc3cccs3)cccc2Nc2cccs2)cc1",{},"[#6H2r5:1]>>[S:1]",null,-0.1755021352],[0.2143415559,153.2720997927,4,"completed",-5.093288,4.0,4,"C1=C(NC2=Cc3ccccc3C2)Cc2ccccc21","c1ccc2sc(Nc3cc4ccccc4s3)cc2c1",{},"[#6H2r5:1]>>[S:1]",null,-0.1533440952],[0.2137313196,302.4242023277,4,"completed",-4.83026,4.0,4,"C1=CCC(Nc2cccc(NC3=CC=CC3)c2-c2ccccc2)=C1","c1ccc(-c2c(Nc3ccc[nH]3)cccc2Nc2ccc[nH]2)cc1",{},"[#6H2r5:1]>>[NH:1]",null,-0.3565285897],[0.212729878,207.7641115777,4,"completed",-4.971296,4.0,4,"C1=C(NC2=Cc3ccccc3C2)Cc2ccccc21","c1ccc2[nH]c(Nc3cc4ccccc4[nH]3)cc2c1",{},"[#6H2r5:1]>>[NH:1]",null,-0.2264567037],[0.2113360836,153.3376897264,4,"completed",-4.445056,4.0,4,"C1=c2cccc(Nc3cccc4c3=CCC=4)c2=CC1","c1cc(Nc2cccc3c[nH]cc23)c2c[nH]cc2c1",{},"[#6H2r5:1]>>[NH:1]",null,-0.4834239881],[0.2085643554,332.3464967437,4,"completed",-4.87028,4.0,4,"C1=CCC(Nc2cccc(-c3cccc(NC4=CC=CC4)c3)c2)=C1","c1cc(Nc2ccc[nH]2)cc(-c2cccc(Nc3ccc[nH]3)c2)c1",{},"[#6H2r5:1]>>[NH:1]",null,-0.3692047133],[0.2080709382,141.5147704906,4,"completed",-4.912048,4.0,4,"C1=CC(c2cccc(Nc3cccc(C4=CCC=C4)c3)c2)=CC1","c1cc(Nc2cccc(-c3cc[nH]c3)c2)cc(-c2cc[nH]c2)c1",{},"[#6H2r5:1]>>[NH:1]",null,-0.1932256398],[0.2067014174,153.6437982832,4,"completed",-4.786376,4.0,4,"C1=CCC(c2cccc(Nc3cccc(C4=CC=CC4)c3)c2)=C1","C1=CCC(C2=CC(NC3=CCC(C4=CC=CC4)=C3)=CC2)=C1",{},"[c:0]1[ch:1][ch][c:3][c!r5:4][c!r5:5]1>>[c:0]1[CH2:1][c:3][c:4][c:5]1",null,-0.2679604883],[0.2063227928,141.8344471949,4,"completed",-4.745712,4.0,4,"C1=C(NC2=CCC(c3ccccc3)=C2)C=C(c2ccccc2)C1","C1=CC(C2=CC(NC3=CCC(C4=CCC=C4)=C3)=CC2)=CC1",{},"[c:0]1[ch:1][ch][c:3][c!r5:4][c!r5:5]1>>[c:0]1[CH2:1][c:3][c:4][c:5]1",null,-0.2856952993],[0.2054154582,226.4025676848,4,"completed",-5.093196,4.0,4,"C1=CCC(Nc2cccc(NC3=CC=CC3)c2-c2ccccc2)=C1","O=c1ccoc(-c2c(NC3=CC=CC3)cccc2NC2=CC=CC2)c1",{},"[ch:1]1[c:2][c:3][ch:4][c:5][c:6]1>>[o:1]1[c:2][c:3][C:4](=O)[c:5][c:6]1",null,-0.2264526593],[0.2043919819,138.4588506077,4,"completed",-5.020424,4.0,4,"C1=CCC(c2cc(Nc3ccccc3)cc(C3=CC=CC3)c2)=C1","C1=CCC(c2cc(NC3=CCC=C3)cc(C3=CC=CC3)c2)=C1",{},"[c:0]1[ch:1][ch][c:3][c!r5:4][c!r5:5]1>>[c:0]1[CH2:1][c:3][c:4][c:5]1",null,-0.1492437597],[0.2043572281,177.9294750007,4,"completed",-4.851144,4.0,4,"C1=CC(c2cc(Nc3ccccc3)cc(C3=CCC=C3)c2)=CC1","C1=CCC(Nc2cc(C3=CCC=C3)cc(C3=CCC=C3)c2)=C1",{},"[c:0]1[ch:1][ch][c:3][c!r5:4][c!r5:5]1>>[c:0]1[CH2:1][c:3][c:4][c:5]1",null,-0.2490065448],[0.2035844577,137.2411665598,4,"completed",-4.831456,4.0,4,"C1=CCC(Nc2cccc3c(NC4=CC=CC4)cccc23)=C1","c1csc(Nc2cccc3c(Nc4cccs4)cccc23)c1",{},"[#6H2r5:1]>>[S:1]",null,-0.2327486175],[0.2016564234,122.525347289,4,"completed",-4.993008,4.0,4,"C1=CCC(Nc2cccc(-c3cccc(NC4=CC=CC4)c3)c2)=C1","c1cc(Nc2cccs2)cc(-c2cccc(Nc3cccs3)c2)c1",{},"[#6H2r5:1]>>[S:1]",null,-0.1436023394],[0.2009145148,428.021958378,4,"completed",-4.781408,4.0,4,"C1=CCC(Nc2cccc3cccc(NC4=CC=CC4)c23)=C1","c1c[nH]c(Nc2cccc3cccc(Nc4ccc[nH]4)c23)c1",{},"[#6H2r5:1]>>[NH:1]",null,-0.4826367365],[0.2005299973,148.1160305543,4,"completed",-4.998896,4.0,4,"C1=CCC(Nc2cccc3cccc(NC4=CC=CC4)c23)=C1","c1csc(Nc2cccc3cccc(Nc4cccs4)c23)c1",{},"[#6H2r5:1]>>[S:1]",null,-0.1641558641],[0.1992380993,114.2714354298,4,"completed",-5.17526,4.0,4,"C1=CC(c2cc(Nc3ccccc3)cc(C3=CCC=C3)c2)=CC1","c1ccc(Nc2cc(-c3ccsc3)cc(-c3ccsc3)c2)cc1",{},"[#6H2r5:1]>>[S:1]",null,-0.1258306564],[0.1992286965,147.6454845545,4,"completed",-4.956484,4.0,4,"C1=CC(c2cc(Nc3ccccc3)cc(C3=CCC=C3)c2)=CC1","C1=CC(Nc2cc(C3=CCC=C3)cc(C3=CCC=C3)c2)=CC1",{},"[c:0]1[ch:1][ch][c:3][c!r5:4][c!r5:5]1>>[c:0]1[CH2:1][c:3][c:4][c:5]1",null,-0.178582311],[0.1982314698,276.1935459527,4,"completed",-4.74608,4.0,4,"C1=CCC(Nc2cccc3c(NC4=CC=CC4)cccc23)=C1","c1c[nH]c(Nc2cccc3c(Nc4ccc[nH]4)cccc23)c1",{},"[#6H2r5:1]>>[NH:1]",null,-0.3710255576],[0.1979425321,161.6662951213,4,"completed",-5.1886,4.0,4,"C1=CC(Nc2cc(NC3=CCC=C3)cc(-c3ccccc3)c2)=CC1","O=c1cccc(-c2cc(NC3=CCC=C3)cc(NC3=CCC=C3)c2)o1",{},"[c:1]1[c:2][ch:3][ch:4][c:5][c:6]1>>[c:1]1[c:2][o:3][c:4](=O)[c:5][c:6]1",null,-0.1731544726],[0.1972594929,198.8685459584,4,"completed",-5.119968,4.0,4,"C1=CCC(Nc2cc(NC3=CC=CC3)cc(-c3ccccc3)c2)=C1","O=c1ccoc(-c2cc(NC3=CC=CC3)cc(NC3=CC=CC3)c2)c1",{},"[ch:1]1[c:2][c:3][ch:4][c:5][c:6]1>>[o:1]1[c:2][c:3][C:4](=O)[c:5][c:6]1",null,-0.199359153],[0.1928478248,139.7624046025,4,"completed",-4.93882,4.0,4,"C1=CCC(Nc2cc(NC3=CC=CC3)cc(-c3ccccc3)c2)=C1","c1ccc(-c2cc(Nc3cccs3)cc(Nc3cccs3)c2)cc1",{},"[#6H2r5:1]>>[S:1]",null,-0.1796196983],[0.1921210912,165.9581143865,4,"completed",-5.145176,4.0,4,"C1=CC(Nc2cccc(NC3=CCC=C3)c2-c2ccccc2)=CC1","O=c1ccoc(-c2c(NC3=CCC=C3)cccc2NC2=CCC=C2)c1",{},"[ch:1]1[c:2][c:3][ch:4][c:5][c:6]1>>[o:1]1[c:2][c:3][C:4](=O)[c:5][c:6]1",null,-0.1689441402],[0.1920929016,359.21654953,4,"completed",-4.810204,4.0,4,"C1=CCC(Nc2cc(NC3=CC=CC3)cc(-c3ccccc3)c2)=C1","c1ccc(-c2cc(Nc3ccc[nH]3)cc(Nc3ccc[nH]3)c2)cc1",{},"[#6H2r5:1]>>[NH:1]",null,-0.4125379656],[0.1916277061,125.5360745175,4,"completed",-4.937532,4.0,4,"C1=c2cccc(Nc3cccc4c3=CCC=4)c2=CC1","C1=c2cccc(Nc3cccc4c3=NCC=4)c2=NC1",{},"[chr5,CH1r5:1]>>[n:1]",null,-0.1693908882],[0.1903101917,243.0990818524,4,"completed",-4.932472,4.0,4,"C1=C(NC2=CCC(c3ccccc3)=C2)C=C(c2ccccc2)C1","c1ccc(-c2cc(Nc3csc(-c4ccccc4)c3)cs2)cc1",{},"[#6H2r5:1]>>[S:1]",null,-0.2699061368],[0.1886773046,164.2268956075,4,"completed",-5.00138,4.0,4,"C1=CC(Nc2cccc(-c3cccc(NC4=CCC=C4)c3)c2)=CC1","c1cc(Nc2ccsc2)cc(-c2cccc(Nc3ccsc3)c2)c1",{},"[#6H2r5:1]>>[S:1]",null,-0.1781464746],[0.1855680171,343.3256669346,4,"completed",-4.867336,4.0,4,"C1=CCC(Nc2cc3ccccc3cc2NC2=CC=CC2)=C1","c1c[nH]c(Nc2cc3ccccc3cc2Nc2ccc[nH]2)c1",{},"[#6H2r5:1]>>[NH:1]",null,-0.3799966535],[0.1851709135,200.9862691637,4,"completed",-5.001012,4.0,4,"C1=CCC(Nc2cc3ccccc3cc2NC2=CC=CC2)=C1","c1csc(Nc2cc3ccccc3cc2Nc2cccs2)c1",{},"[#6H2r5:1]>>[S:1]",null,-0.212595405],[0.1842668759,418.8693232742,4,"completed",-4.572292,4.0,4,"C1=C(NC2=CCC(c3ccccc3)=C2)C=C(c2ccccc2)C1","c1ccc(-c2cc(Nc3c[nH]c(-c4ccccc4)c3)c[nH]2)cc1",{},"[#6H2r5:1]>>[NH:1]",null,-0.5584842158],[0.1823029213,110.089947332,4,"completed",-5.293112,4.0,4,"C1=CCC(c2cccc(Nc3cccc(C4=CC=CC4)c3)c2)=C1","C1=CN=C(c2cccc(Nc3cccc(C4=NC=CC4)c3)c2)C1",{},"[chr5,CH1r5:1]>>[n:1]",null,-0.1743358722],[0.1819377392,217.2033423766,4,"completed",-5.131652,4.0,4,"C1=CCC(Nc2cc(NC3=CC=CC3)cc(-c3ccccc3)c2)=C1","O=c1cccc(-c2cc(NC3=CC=CC3)cc(NC3=CC=CC3)c2)o1",{},"[c:1]1[c:2][ch:3][ch:4][c:5][c:6]1>>[c:1]1[c:2][o:3][c:4](=O)[c:5][c:6]1",null,-0.2183304789],[0.180830018,111.6340445316,4,"completed",-5.002208,4.0,4,"C1=CC(=C2C=C(Nc3ccccc3)C(Nc3ccccc3)=C2)C=C1","C1=CC(=C2C=C(NC3=CCC=C3)C(NC3=CCC=C3)=C2)C=C1",{},"[c:0]1[ch:1][ch][c:3][c!r5:4][c!r5:5]1>>[c:0]1[CH2:1][c:3][c:4][c:5]1",null,-0.1309510014],[0.1801049902,206.3464279784,4,"completed",-5.094392,4.0,4,"C1=CC(c2ccccc2Nc2ccccc2C2=CCC=C2)=CC1","c1ccc(-c2ccsc2)c(Nc2ccccc2-c2ccsc2)c1",{},"[#6H2r5:1]>>[S:1]",null,-0.2063837655],[0.1793735868,105.5240958354,4,"completed",-5.27692,4.0,4,"C1=CC(c2cc(Nc3ccccc3)cc(C3=CCC=C3)c2)=CC1","C1=CC(c2cc(Nc3ccccn3)cc(C3=CCC=C3)c2)=CC1",{},"[ch&r6:0]>>[nr6:0]",null,-0.1627042444],[0.1786566923,321.1072308335,4,"completed",-4.66374,4.0,4,"C1=CCC(N(C2=CC=CC2)c2ccccc2)=C1","c1ccc(N(c2ccc[nH]2)c2ccc[nH]2)cc1",{},"[#6H2r5:1]>>[NH:1]",null,-0.4431343133],[0.178443383,118.8836360119,4,"completed",-5.124108,4.0,4,"C1=CC(c2cc(Nc3ccccc3)cc(C3=CCC=C3)c2)=CC1","C1=NC(c2cc(Nc3ccccc3)cc(C3=CCC=N3)c2)=CC1",{},"[chr5,CH1r5:1]>>[n:1]",null,-0.1200754129],[0.1770091653,156.2563664618,4,"completed",-5.153456,4.0,4,"C1=c2ccc(Nc3ccc4c(c3)=CCC=4)cc2=CC1","C1=c2ccc(Nc3ccc4c(c3)=NCC=4)cc2=NC1",{},"[chr5,CH1r5:1]>>[n:1]",null,-0.1606743557],[0.1770091653,147.7130508655,4,"completed",-5.071668,4.0,4,"C1=c2ccc(Nc3ccc4c(c3)=CCC=4)cc2=CC1","C1=c2cc(Nc3ccc4c(c3)=CCN=4)ccc2=NC1",{},"[chr5,CH1r5:1]>>[n:1]",null,-0.1490384832],[0.1768237119,199.3918611682,4,"completed",-4.945168,4.0,4,"C1=CC(Nc2cccc(NC3=CCC=C3)c2-c2ccccc2)=CC1","c1ccc(-c2c(Nc3ccsc3)cccc2Nc2ccsc2)cc1",{},"[#6H2r5:1]>>[S:1]",null,-0.2269446164],[0.1764654079,111.245149554,4,"completed",-5.334052,4.0,4,"C1=CCC(c2cc(Nc3ccccc3)cc(C3=CC=CC3)c2)=C1","C1=CN=C(c2cc(Nc3ccccc3)cc(C3=NC=CC3)c2)C1",{},"[chr5,CH1r5:1]>>[n:1]",null,-0.1980349698],[0.1761077459,133.8540408222,4,"completed",-4.92594,4.0,4,"C1=CC(c2cc(Nc3ccccc3)cc(C3=CCC=C3)c2)=CC1","c1ccc(Nc2cc(-c3cc[nH]c3)cc(-c3cc[nH]c3)c2)cc1",{},"[#6H2r5:1]>>[NH:1]",null,-0.1810038044],[0.1753663426,106.8517468674,4,"completed",-5.079304,4.0,4,"C1=CC(c2cccc(Nc3cccc(C4=CCC=C4)c3)c2)=CC1","C1=NC(c2cccc(Nc3cccc(C4=CCC=N4)c3)c2)=CC1",{},"[chr5,CH1r5:1]>>[n:1]",null,-0.1078293781],[0.1750858449,103.9012162616,4,"completed",-5.327244,4.0,4,"C1=CC(c2cccc(Nc3cccc(C4=CCC=C4)c3)c2)=CC1","C1=CC(c2cccc(Nc3cccc(C4=CCC=C4)n3)n2)=CC1",{},"[ch&r6:0]>>[nr6:0]",null,-0.1899973214],[0.1744722399,182.2221594677,4,"completed",-4.783892,4.0,4,"C1=CCC(N(C2=CC=CC2)c2ccccc2)=C1","c1ccc(N(c2cccs2)c2cccs2)cc1",{},"[#6H2r5:1]>>[S:1]",null,-0.2866492745],[0.1733878946,109.9118792452,4,"completed",-5.307096,4.0,4,"C1=CCC(c2cc(Nc3ccccc3)cc(C3=CC=CC3)c2)=C1","C1=CCC(c2cc(Nc3ccccn3)cc(C3=CC=CC3)c2)=C1",{},"[ch&r6:0]>>[nr6:0]",null,-0.1819233637],[0.1723583629,190.2550134421,4,"completed",-4.946364,4.0,4,"C1=CC(Nc2cc(NC3=CCC=C3)cc(-c3ccccc3)c2)=CC1","c1ccc(-c2cc(Nc3ccsc3)cc(Nc3ccsc3)c2)cc1",{},"[#6H2r5:1]>>[S:1]",null,-0.2185473408],[0.1719547613,137.7728715663,4,"completed",-5.120612,4.0,4,"C1=c2cccc(Nc3cccc4c3=CCC=4)c2=CC1","C1=c2c(Nc3cccc4c3=CCN=4)cccc2=NC1",{},"[chr5,CH1r5:1]>>[n:1]",null,-0.1385263255],[0.1712130866,133.0951926332,4,"completed",-4.756568,4.0,4,"C1=CCC(Nc2ccc3cc(NC4=CC=CC4)ccc3c2)=C1","c1csc(Nc2ccc3cc(Nc4cccs4)ccc3c2)c1",{},"[#6H2r5:1]>>[S:1]",null,-0.274786543],[0.1705529703,160.1465992475,4,"completed",-4.86154,4.0,4,"C1=CCC(c2cc(Nc3ccccc3)cc(Nc3ccccc3)c2)=C1","C1=CCC(Nc2cc(NC3=CC=CC3)cc(C3=CC=CC3)c2)=C1",{},"[c:0]1[ch:1][ch][c:3][c!r5:4][c!r5:5]1>>[c:0]1[CH2:1][c:3][c:4][c:5]1",null,-0.2313220425],[0.1704256905,109.7953369532,4,"completed",-5.332396,4.0,4,"C1=CC(c2cc(Nc3ccccc3)cc(C3=CCC=C3)c2)=CC1","C1=NCC=C1c1cc(Nc2ccccc2)cc(C2=CCN=C2)c1",{},"[chr5,CH1r5:1]>>[n:1]",null,-0.1962622924],[0.1700536159,173.5714198596,4,"completed",-5.043608,4.0,4,"C1=CCC(c2ccc(Nc3ccc(C4=CC=CC4)cc3)cc2)=C1","c1csc(-c2ccc(Nc3ccc(-c4cccs4)cc3)cc2)c1",{},"[#6H2r5:1]>>[S:1]",null,-0.1780035563],[0.1690463446,186.441467338,4,"completed",-4.860712,4.0,4,"c1cc(Nc2ccsc2)cs1","c1ccc(N(c2ccsc2)c2ccsc2)cc1",{},"[r:1][NH!R:2][r:3]>>[r:1][N:2](-c1ccccc1)[r:3]",null,-0.2506336106],[0.1683818456,110.6181186521,4,"completed",-5.334144,4.0,4,"C1=CCC(c2cc(Nc3ccccc3)cc(C3=CC=CC3)c2)=C1","C1=NC=C(c2cc(Nc3ccccc3)cc(C3=CN=CC3)c2)C1",{},"[chr5,CH1r5:1]>>[n:1]",null,-0.1977367958],[0.1678433181,158.3635255431,4,"completed",-4.912784,4.0,4,"C1=c2ccc(Nc3ccc4c(c3)=CCC=4)cc2=CC1","c1cc2cocc2cc1Nc1ccc2cocc2c1",{},"[#6H2r5:1]>>[O:1]",null,-0.2055563749],[0.1649556705,201.3996581895,4,"completed",-4.854088,4.0,4,"C1=CCC(c2ccc(Nc3ccc(C4=CC=CC4)cc3)cc2)=C1","c1c[nH]c(-c2ccc(Nc3ccc(-c4ccc[nH]4)cc3)cc2)c1",{},"[#6H2r5:1]>>[NH:1]",null,-0.264940467],[0.1647788089,213.0566435941,4,"completed",-5.123372,4.0,4,"C1=CCC(c2ccccc2Nc2ccccc2C2=CC=CC2)=C1","c1csc(-c2ccccc2Nc2ccccc2-c2cccs2)c1",{},"[#6H2r5:1]>>[S:1]",null,-0.2136838695],[0.1644662859,141.4145640615,4,"completed",-4.764112,4.0,4,"C1=CCC(c2cccc(Nc3cccc(C4=CC=CC4)c3)c2)=C1","C1=CCC(C2=CCC(NC3=CC(C4=CC=CC4)=CC3)=C2)=C1",{},"[c:0]1[ch:1][ch][c:3][c!r5:4][c!r5:5]1>>[c:0]1[CH2:1][c:3][c:4][c:5]1",null,-0.274372458],[0.164157085,337.4263566463,4,"completed",-4.703576,4.0,4,"C1=CCC(Nc2ccc3cc(NC4=CC=CC4)ccc3c2)=C1","c1c[nH]c(Nc2ccc3cc(Nc4ccc[nH]4)ccc3c2)c1",{},"[#6H2r5:1]>>[NH:1]",null,-0.4368764358],[0.1641238012,112.8012394007,4,"completed",-5.306728,4.0,4,"C1=CC(c2cccc(Nc3cccc(C4=CCC=C4)c3)c2)=CC1","C1=NCC=C1c1cccc(Nc2cccc(C3=CCN=C3)c2)c1",{},"[chr5,CH1r5:1]>>[n:1]",null,-0.1834802113],[0.164109854,220.2649423004,4,"completed",-4.925112,4.0,4,"C1=CCC(c2ccccc2Nc2ccccc2C2=CC=CC2)=C1","c1c[nH]c(-c2ccccc2Nc2ccccc2-c2ccc[nH]2)c1",{},"[#6H2r5:1]>>[NH:1]",null,-0.2519993908],[0.1637324379,165.6975894996,4,"completed",-4.869912,4.0,4,"C1=CC(Nc2cccc(NC3=CCC=C3)c2)=CC1","c1cc(Nc2ccsc2)cc(Nc2ccsc2)c1",{},"[#6H2r5:1]>>[S:1]",null,-0.2310768923],[0.1635545901,143.0839113289,4,"completed",-4.723264,4.0,4,"C1=CC(c2cccc(Nc3cccc(C4=CCC=C4)c3)c2)=CC1","C1=CC(C2=CCC(NC3=CC(C4=CCC=C4)=CC3)=C2)=CC1",{},"[c:0]1[ch:1][ch][c:3][c!r5:4][c!r5:5]1>>[c:0]1[CH2:1][c:3][c:4][c:5]1",null,-0.3000311857],[0.1622360202,183.5733835915,4,"completed",-4.858044,4.0,4,"C1=CC(NC2=C(c3ccccc3)CC=C2)=C(c2ccccc2)C1","c1ccc(-c2sccc2Nc2ccsc2-c2ccccc2)cc1",{},"[#6H2r5:1]>>[S:1]",null,-0.2497701205],[0.1606926205,219.0982406378,4,"completed",-4.828236,4.0,4,"C1=C(NC2=CCc3ccccc32)c2ccccc2C1","c1ccc2c(Nc3csc4ccccc34)csc2c1",{},"[#6H2r5:1]>>[S:1]",null,-0.2901608488],[0.1606052101,240.7536899035,4,"completed",-4.454256,4.0,4,"C1=CC(NC2=C(c3ccccc3)CC=C2)=C(c2ccccc2)C1","c1ccc(-c2[nH]ccc2Nc2cc[nH]c2-c2ccccc2)cc1",{},"[#6H2r5:1]>>[NH:1]",null,-0.5121378163],[0.1605703523,150.8370866878,4,"completed",-4.744976,4.0,4,"C1=CC(c2ccccc2Nc2ccccc2C2=CCC=C2)=CC1","C1=CC(C2=CCC=C2NC2=CCC=C2C2=CCC=C2)=CC1",{},"[c:0]1[ch:1][ch][c:3][c!r5:4][c!r5:5]1>>[c:0]1[CH2:1][c:3][c:4][c:5]1",null,-0.2907102107],[0.1602104476,160.7926511446,4,"completed",-5.207736,4.0,4,"C1=CC(Nc2cc(NC3=CCC=C3)cc(-c3ccccc3)c2)=CC1","O=c1cc(-c2cc(NC3=CCC=C3)cc(NC3=CCC=C3)c2)cco1",{},"[c:1]1[c:2][ch:3][ch:4][c:5][c:6]1>>[c:1]1[c:2][o:3][c:4](=O)[c:5][c:6]1",null,-0.1775999129],[0.1600514277,216.441207342,4,"completed",-4.822992,4.0,4,"C1=CC(c2ccccc2Nc2ccccc2C2=CCC=C2)=CC1","c1ccc(-c2cc[nH]c2)c(Nc2ccccc2-c2cc[nH]c2)c1",{},"[#6H2r5:1]>>[NH:1]",null,-0.2905962456],[0.1591595622,124.5604723606,4,"completed",-4.85326,4.0,4,"C1=CC(c2cc(Nc3ccccc3)cc(Nc3ccccc3)c2)=CC1","C1=CC(Nc2cc(NC3=CCC=C3)cc(C3=CCC=C3)c2)=CC1",{},"[c:0]1[ch:1][ch][c:3][c!r5:4][c!r5:5]1>>[c:0]1[CH2:1][c:3][c:4][c:5]1",null,-0.2129479251],[0.158802765,210.2852165725,4,"completed",-5.119876,4.0,4,"C1=CCC(Nc2cccc(NC3=CC=CC3)c2-c2ccccc2)=C1","O=c1cc(-c2c(NC3=CC=CC3)cccc2NC2=CC=CC2)cco1",{},"[c:1]1[c:2][ch:3][ch:4][c:5][c:6]1>>[c:1]1[c:2][o:3][c:4](=O)[c:5][c:6]1",null,-0.2107449868],[0.1585864761,138.5665955586,4,"completed",-4.902664,4.0,4,"C1=CCC(c2cc(Nc3ccccc3)cc(Nc3ccccc3)c2)=C1","C1=CCC(c2cc(NC3=CCC=C3)cc(NC3=CCC=C3)c2)=C1",{},"[c:0]1[ch:1][ch][c:3][c!r5:4][c!r5:5]1>>[c:0]1[CH2:1][c:3][c:4][c:5]1",null,-0.1956579538],[0.1581627285,133.7515086282,4,"completed",-5.326692,4.0,4,"C1=CCC(c2cccc(Nc3cccc(C4=CC=CC4)c3)c2)=C1","C1=NC=C(c2cccc(Nc3cccc(C4=CN=CC4)c3)c2)C1",{},"[chr5,CH1r5:1]>>[n:1]",null,-0.2075336235],[0.158097341,83.8826672434,4,"completed",-5.13248,4.0,4,"C1=CCC(c2cc(Nc3ccccc3)cc(Nc3ccccc3)c2)=C1","c1ccc(Nc2cc(Nc3ccccc3)cc(-c3cccs3)c2)cc1",{},"[#6H2r5:1]>>[S:1]",null,-0.0869093065],[0.157977198,157.2400358573,4,"completed",-4.929712,4.0,4,"C1=CCC(NC2=CCC=C2NC2=CC=CC2)=C1","C1=C(Nc2cccs2)C(Nc2cccs2)=CC1",{},"[#6H2r5:1]>>[S:1]",null,-0.1973156109],[0.1574202677,122.0086929691,4,"completed",-5.339204,4.0,4,"C1=CCC(c2cccc(Nc3cccc(C4=CC=CC4)c3)c2)=C1","C1=CCC(c2cccc(Nc3cccc(C4=CC=CC4)n3)n2)=C1",{},"[ch&r6:0]>>[nr6:0]",null,-0.2071791795],[0.1569395628,104.0119030507,4,"completed",-5.11454,4.0,4,"C1=CCC(c2cc(Nc3ccccc3)cc(Nc3ccccc3)c2)=C1","c1ccc(Nc2cc(Nc3ccccc3)cc(-c3ccc[nH]3)c2)cc1",{},"[#6H2r5:1]>>[NH:1]",null,-0.1045086966],[0.1565838463,183.9340221469,4,"completed",-5.2484,4.0,4,"O=c1cc(NC2=CC=CC2)oc(NC2=CC=CC2)c1","O=c1cc(NC2=CC=CC2)[nH]c(NC2=CC=CC2)c1",{},"[o:1]>>[nH:1]",null,-0.2112410446],[0.1563586298,246.3840697661,4,"completed",-4.870188,4.0,4,"C1=CC(Nc2cc(NC3=CCC=C3)cc(-c3ccccc3)c2)=CC1","O=c1occcc1-c1cc(NC2=CCC=C2)cc(NC2=CCC=C2)c1",{},"[c:1]1[c:2][ch:3][ch:4][c:5][c:6]1>>[c:1]1[c:2][o:3][c:4](=O)[c:5][c:6]1",null,-0.2942511715],[0.1540418235,143.0991918074,5,"completed",-4.85418,5.0,5,"C1=CC(C2=CCC(NC3=CC(C4=CCC=C4)=CC3)=C2)=CC1","C1=CC(c2csc(Nc3cc(C4=CCC=C4)cs3)c2)=CC1",{},"[#6H2r5:1]>>[S:1]",null,-0.223800894],[0.1534826071,173.1547467509,5,"completed",-4.818668,5.0,5,"C1=CCC(C2=CC(NC3=CCC(C4=CC=CC4)=C3)=CC2)=C1","C1=C(NC2=CCC(c3ccco3)=C2)C=C(c2ccco2)C1",{},"[#6H2r5:1]>>[O:1]",null,-0.2622306933],[0.1394470662,147.5373521419,5,"completed",-4.903216,5.0,5,"C1=CCC(C2=CCC(NC3=CC(C4=CC=CC4)=CC3)=C2)=C1","C1=CCC(c2csc(Nc3cc(C4=CC=CC4)cs3)c2)=C1",{},"[#6H2r5:1]>>[S:1]",null,-0.2018464817],[0.1384095444,99.9932667938,5,"completed",-5.09108,5.0,5,"C1=C(Nc2cccs2)C(Nc2cccs2)=CC1","C1=CC(=C2C=C(Nc3cccs3)C(Nc3cccs3)=C2)C=C1",{},"[r5:1][CH2r5:2][r5:3]>>[r5:1][C:2](=C1cccc1)[r5:3]",null,-0.1001880279],[0.1373678696,180.5767924456,5,"completed",-5.057316,5.0,4,"C1=Cc2c(cccc2Nc2cccc3c2C=CC3)C1","C1=Nc2c(cccc2Nc2cccc3c2N=CC3)C1",{},"[chr5,CH1r5:1]>>[n:1]",null,-0.1830320209],[0.13642182,141.115757524,5,"completed",-5.31004,5.0,4,"C1=Cc2cccc(Nc3cccc4c3CC=C4)c2C1","C1=Nc2cccc(Nc3cccc4c3CC=N4)c2C1",{},"[chr5,CH1r5:1]>>[n:1]",null,-0.2037912898],[0.1344462657,189.6006643529,5,"completed",-4.90018,5.0,5,"C1=CC(C2=CC(NC3=CCC(C4=CCC=C4)=C3)=CC2)=CC1","C1=CC(c2cc(Nc3coc(C4=CCC=C4)c3)co2)=CC1",{},"[#6H2r5:1]>>[O:1]",null,-0.2356122828],[0.1340067363,144.5979621605,5,"completed",-4.800452,5.0,5,"C1=CCC(C2=CCC(NC3=CC(C4=CC=CC4)=CC3)=C2)=C1","C1=C(NC2=CC(c3ccco3)=CC2)CC=C1c1ccco1",{},"[#6H2r5:1]>>[O:1]",null,-0.2547072492],[0.1314119209,161.6293194025,5,"completed",-5.027784,5.0,4,"C1=c2ccc(Nc3ccc4c(c3)=CCC=4)cc2=CC1","C1=c2ccc(Nc3ccc4c(n3)=CCC=4)nc2=CC1",{},"[ch&r6:0]>>[nr6:0]",null,-0.1693501128],[0.1292374386,144.2604629925,5,"completed",-5.052808,5.0,5,"C1=CCC(c2cc(NC3=CCC=C3)cc(C3=CC=CC3)c2)=C1","C1=CC(Nc2cc(-c3ccco3)cc(-c3ccco3)c2)=CC1",{},"[#6H2r5:1]>>[O:1]",null,-0.1479944349],[0.1236286851,179.666818968,5,"completed",-5.25438,5.0,4,"C1=CCC(C=CC2=CCC=C2C=CC2=CC=CC2)=C1","C(=Cc1cccs1)C1=CCC=C1C=Cc1cccs1",{},"[#6H2r5:1]>>[S:1]",null,-0.2096626485],[0.1235941558,343.9494875363,5,"completed",-4.6619,5.0,5,"C1=CCC(c2cc(NC3=CCC=C3)cc(C3=CC=CC3)c2)=C1","C1=CCC(c2cc(NC3=CSCS3)cc(C3=CC=CC3)c2)=C1",{},"[CH,ch:0]1=[C,c:1][C,c:2]=[CH,ch:3][*:4]1>>[S:0]1[*:1]=,:[*:2][S:3][*:4]1",null,-0.4608120429],[0.1234625737,114.1015233985,5,"completed",-5.369932,5.0,5,"C1=CC(c2cc(Nc3ccccn3)cc(C3=CCC=C3)c2)=CC1","C1=CC(c2cc(Nc3ccccn3)cc(C3=NCC=C3)c2)=NC1",{},"[chr5,CH1r5:1]>>[n:1]",null,-0.2207309836],[0.1212699944,367.1399786932,5,"completed",-4.606056,5.0,5,"C1=CC(Nc2cc(C3=CCC=C3)cc(C3=CCC=C3)c2)=CC1","C1=CC(c2cc(NC3=CSCS3)cc(C3=CCC=C3)c2)=CC1",{},"[CH,ch:0]1=[C,c:1][C,c:2]=[CH,ch:3][*:4]1>>[S:0]1[*:1]=,:[*:2][S:3][*:4]1",null,-0.5043236012],[0.1212297496,152.4083350144,5,"completed",-5.15594,5.0,4,"C1=Cc2cc(Nc3ccc4c(c3)C=CC4)ccc2C1","C1=Nc2cc(Nc3ccc4c(c3)N=CC4)ccc2C1",{},"[chr5,CH1r5:1]>>[n:1]",null,-0.1573583476],[0.1210034491,162.0736885739,5,"completed",-5.006072,5.0,5,"C1=CN=C(c2cccc(Nc3cccc(C4=NC=CC4)c3)c2)C1","C1=CN=C(C2=CC(NC3=CCC(C4=NC=CC4)=C3)=CC2)C1",{},"[c:0]1[ch:1][ch][c:3][c!r5:4][c!r5:5]1>>[c:0]1[CH2:1][c:3][c:4][c:5]1",null,-0.1749025169],[0.1189688993,154.0345758888,5,"completed",-4.950872,5.0,4,"C1=c2cccc(Nc3cccc4c3=CCC=4)c2=CC1","c1cc(Nc2cccc3cocc23)c2cocc2c1",{},"[#6H2r5:1]>>[O:1]",null,-0.1860748214],[0.1185873289,180.8974142504,5,"completed",-5.161644,5.0,4,"C1=Cc2ccc(Nc3ccc4c(c3)CC=C4)cc2C1","C1=Nc2ccc(Nc3ccc4c(c3)CC=N4)cc2C1",{},"[chr5,CH1r5:1]>>[n:1]",null,-0.1859727561],[0.1179632119,112.118012845,5,"completed",-5.2024,5.0,4,"C1=CC(c2cccc(Nc3cccc(C4=CCC=C4)c3)c2)=CC1","C1=CC(c2cccc(Nc3cccc(C4=NCC=C4)c3)c2)=NC1",{},"[chr5,CH1r5:1]>>[n:1]",null,-0.1330731799],[0.1177500952,162.8438753398,5,"completed",-4.905884,5.0,5,"C1=CC(C2=CC(NC3=CCC(C4=CCC=C4)=C3)=CC2)=CC1","C1=CC(C2=CC(NC3=CCC(C4=NCC=C4)=C3)=CC2)=NC1",{},"[chr5,CH1r5:1]>>[n:1]",null,-0.2120891988],[0.1177317713,121.2067308919,5,"completed",-5.230092,5.0,4,"C1=CC(c2cc(Nc3ccccc3)cc(C3=CCC=C3)c2)=CC1","C1=CC(c2cc(Nc3ccccc3)cc(C3=NCC=C3)c2)=NC1",{},"[chr5,CH1r5:1]>>[n:1]",null,-0.1516040783],[0.1173641922,157.2650554257,5,"completed",-4.949216,5.0,5,"C1=CCC(Nc2cc(NC3=CC=CC3)cc(C3=CC=CC3)c2)=C1","C1=CCC(c2cc(Nc3ccco3)cc(Nc3ccco3)c2)=C1",{},"[#6H2r5:1]>>[O:1]",null,-0.1894012852],[0.1159231852,161.8504964065,5,"completed",-4.808364,5.0,5,"c1cc(Nc2cccc(-c3cccs3)c2)cc(-c2cccs2)c1","C1=C(NC2=CCC(c3cccs3)=C2)C=C(c2cccs2)C1",{},"[c:0]1[ch:1][ch][c:3][c!r5:4][c!r5:5]1>>[c:0]1[CH2:1][c:3][c:4][c:5]1",null,-0.2605203368],[0.1154633578,168.7044974168,5,"completed",-4.898984,5.0,5,"C1=CC(C2=CCC(NC3=CC(C4=CCC=C4)=CC3)=C2)=CC1","C1=CC(c2coc(Nc3cc(C4=CCC=C4)co3)c2)=CC1",{},"[#6H2r5:1]>>[O:1]",null,-0.2196835207],[0.1149255217,104.7361806702,5,"completed",-5.385112,5.0,4,"C1=CC(c2cc(Nc3ccccc3)cc(C3=CCC=C3)c2)=CC1","C1=CC(c2cc(Nc3ccccc3)cc(C3=CCC=C3)n2)=CC1",{},"[ch&r6:0]>>[nr6:0]",null,-0.2253912272],[0.114716036,143.8690119835,5,"completed",-5.224388,5.0,5,"C1=CC(C2=CC(NC3=CCC(C4=CCC=C4)=C3)=CC2)=CC1","C1=CC(C2=CC(NC3=NCC(C4=CCC=C4)=C3)=NC2)=CC1",{},"[chr5,CH1r5:1]>>[n:1]",null,-0.168165859],[0.1143664882,154.3984930428,5,"completed",-4.974056,5.0,5,"C1=CC(Nc2cc(NC3=CCC=C3)cc(C3=CCC=C3)c2)=CC1","C1=CC(c2cc(Nc3ccoc3)cc(Nc3ccoc3)c2)=CC1",{},"[#6H2r5:1]>>[O:1]",null,-0.1777954479],[0.1120927025,118.282641276,5,"completed",-5.29532,5.0,5,"C1=NC(c2cc(Nc3ccccc3)cc(C3=CCC=N3)c2)=CC1","C1=NC(c2cc(Nc3ccccc3)cc(C3=CCC=N3)n2)=CC1",{},"[ch&r6:0]>>[nr6:0]",null,-0.1807878187],[0.1118756569,278.3759433859,5,"completed",-4.967892,5.0,5,"C1=CC(=C2C=C(NC3=CCC=C3)C(NC3=CCC=C3)=C2)C=C1","C1=CC(=C2C=C(NC3=NCC=C3)C(NC3=NCC=C3)=C2)C=C1",{},"[chr5,CH1r5:1]>>[n:1]",null,-0.293334114],[0.1116560856,128.192636189,5,"completed",-4.761812,5.0,4,"C1=c2ccc(Nc3ccc4c(c3)=CCC=4)cc2=CC1","C1=c2cnc(Nc3cc4c(cn3)=CCC=4)cc2=CC1",{},"[ch&r6:0]>>[nr6:0]",null,-0.2692121885],[0.1109298815,183.931025504,5,"completed",-4.884172,5.0,5,"C1=CC(=C2C=C(NC3=CCC=C3)C(NC3=CCC=C3)=C2)C=C1","C1=CC(=C2C=C(NC3=CCC=N3)C(NC3=CCC=N3)=C2)C=C1",{},"[chr5,CH1r5:1]>>[n:1]",null,-0.2380245107],[0.1099201884,150.026210517,5,"completed",-5.232484,5.0,3,"C1=CCC(C2=CC=CC2)=C1","C(=Cc1ccccc1)C1=CCC(C2=CC(C=Cc3ccccc3)=CC2)=C1",{},"[ch&r6,CH1&r5:1]>>[*:1](-C=C-c1ccccc1)",null,-0.1763755903],[0.1096735719,143.447181671,5,"completed",-4.889048,5.0,5,"C1=CCC(C2=CCC(NC3=CC(C4=CC=CC4)=CC3)=C2)=C1","C1=CN=C(C2=CCC(NC3=CC(C4=NC=CC4)=CC3)=C2)C1",{},"[chr5,CH1r5:1]>>[n:1]",null,-0.2058700066],[0.1088647718,138.3483300104,5,"completed",-4.949216,5.0,5,"C1=CCC(Nc2cc(C3=CCC=C3)cc(C3=CCC=C3)c2)=C1","C1=CC(c2cc(Nc3cccs3)cc(C3=CCC=C3)c2)=CC1",{},"[#6H2r5:1]>>[S:1]",null,-0.1740138201],[0.1087951578,152.8217756892,5,"completed",-5.039928,5.0,4,"C1=CCC(Nc2ccc3ccc(NC4=CC=CC4)cc3c2)=C1","c1coc(Nc2ccc3ccc(Nc4ccco4)cc3c2)c1",{},"[#6H2r5:1]>>[O:1]",null,-0.1585015182],[0.108464362,164.0936359491,5,"completed",-5.2691,5.0,4,"C1=CCC(C=CC2=CCC=C2C=CC2=CC=CC2)=C1","C1=CCC(C=CC2=CC(=C3C=CC=C3)C=C2C=CC2=CC=CC2)=C1",{},"[r5:1][CH2r5:2][r5:3]>>[r5:1][C:2](=C1cccc1)[r5:3]",null,-0.2023318518],[0.1080104596,174.6352036026,5,"completed",-5.042412,5.0,5,"C1=CC(Nc2cc(C3=CCC=C3)cc(C3=CCC=C3)c2)=CC1","C1=CC(Nc2cc(C3=NCC=C3)cc(C3=NCC=C3)c2)=CC1",{},"[chr5,CH1r5:1]>>[n:1]",null,-0.1792274517],[0.1076367958,130.5510856387,5,"completed",-5.001748,5.0,5,"C1=CCC(Nc2cc(C3=CC=CC3)cc(C3=CC=CC3)c2)=C1","C1=CCC(c2cc(Nc3cccs3)cc(C3=CC=CC3)c2)=C1",{},"[#6H2r5:1]>>[S:1]",null,-0.1475594089],[0.1075443025,228.8793780153,5,"completed",-4.98068,5.0,5,"C1=CCC(C2=CC(NC3=CCC(C4=CC=CC4)=C3)=CC2)=C1","C1=CCC(c2cc(Nc3coc(C4=CC=CC4)c3)co2)=C1",{},"[#6H2r5:1]>>[O:1]",null,-0.2436432397],[0.1070735451,140.4209150111,5,"completed",-5.031556,5.0,5,"C1=CCC(c2cc(NC3=CCC=C3)cc(C3=CC=CC3)c2)=C1","C1=CC(Nc2cc(-c3cccs3)cc(-c3cccs3)c2)=CC1",{},"[#6H2r5:1]>>[S:1]",null,-0.1483693975],[0.1068548552,178.4245678,5,"completed",-4.782696,5.0,5,"c1ccc(-c2ccsc2)c(Nc2ccccc2-c2ccsc2)c1","C1=C(NC2=CCC=C2c2ccsc2)C(c2ccsc2)=CC1",{},"[c:0]1[ch:1][ch][c:3][c!r5:4][c!r5:5]1>>[c:0]1[CH2:1][c:3][c:4][c:5]1",null,-0.2849024786],[0.1053191473,87.7786261147,5,"completed",-5.598736,5.0,4,"C1=CC(=C2C=CC(NC3=CC(=C4C=CC=C4)C=C3)=C2)C=C1","C1=CC(=C2C=C(NC3=CC(=C4C=CC=C4)N=C3)C=N2)C=C1",{},"[chr5,CH1r5:1]>>[n:1]",null,-0.3599812635],[0.1051825055,187.9813033933,5,"completed",-5.039928,5.0,4,"C1=c2ccc(Nc3ccc4c(c3)=CCC=4)cc2=CC1","C1=c2cc(Nc3cnc4c(c3)=CCC=4)cnc2=CC1",{},"[ch&r6:0]>>[nr6:0]",null,-0.1926271179],[0.1050110245,189.6235010699,5,"completed",-5.04186,5.0,5,"C1=CCC(c2cc(NC3=CCC=C3)cc(NC3=CCC=C3)c2)=C1","C1=CCC(c2cc(Nc3ccoc3)cc(Nc3ccoc3)c2)=C1",{},"[#6H2r5:1]>>[O:1]",null,-0.1939417422],[0.1048441271,149.5761635155,5,"completed",-5.200376,5.0,5,"C1=CCC(c2cc(NC3=CCC=C3)cc(NC3=CCC=C3)c2)=C1","C1=CCC(c2cc(NC3=CCN=C3)cc(NC3=CCN=C3)c2)=C1",{},"[chr5,CH1r5:1]>>[n:1]",null,-0.1652572115],[0.1047481929,120.7805879446,5,"completed",-5.216844,5.0,4,"C1=Cc2cc(Nc3ccc4c(c3)C=CC4)ccc2C1","C1=Cc2nc(Nc3ccc4c(n3)C=CC4)ccc2C1",{},"[ch&r6:0]>>[nr6:0]",null,-0.1458687266],[0.1046592639,156.5558063954,5,"completed",-4.801924,5.0,5,"c1csc(-c2ccccc2Nc2ccccc2-c2cccs2)c1","C1=C(NC2=CCC=C2c2cccs2)C(c2cccs2)=CC1",{},"[c:0]1[ch:1][ch][c:3][c!r5:4][c!r5:5]1>>[c:0]1[CH2:1][c:3][c:4][c:5]1",null,-0.2608560492],[0.104246312,122.8473811243,5,"completed",-5.229356,5.0,5,"C1=CC(C2=CCC(NC3=CC(C4=CCC=C4)=CC3)=C2)=CC1","C1=CC(C2=NCC(NC3=CC(C4=CCC=C4)=NC3)=C2)=CC1",{},"[chr5,CH1r5:1]>>[n:1]",null,-0.1526127015],[0.10415489,97.8306759363,5,"completed",-5.482632,5.0,5,"C1=CC(c2cc(Nc3ccccn3)cc(C3=CCC=C3)c2)=CC1","C1=CC(c2cc(C3=CCC=C3)nc(Nc3ccccn3)n2)=CC1",{},"[ch&r6:0]>>[nr6:0]",null,-0.2851497719],[0.104080953,113.2200287993,5,"completed",-5.4278,5.0,5,"c1ccc(Nc2cc(-c3cccs3)cc(-c3cccs3)c2)cc1","c1ccc(Nc2cc(-c3cccs3)nc(-c3cccs3)c2)cc1",{},"[ch&r6:0]>>[nr6:0]",null,-0.2558723637],[0.1038795048,88.1504587178,5,"completed",-4.855652,5.0,5,"C1=CCC(c2cc(NC3=CCC=C3)cc(NC3=CCC=C3)c2)=C1","C1=CCC(c2cc(NC3=CCC=N3)cc(NC3=CCC=N3)c2)=C1",{},"[chr5,CH1r5:1]>>[n:1]",null,-0.1924224947],[0.1036328478,174.7980995576,5,"completed",-4.790792,5.0,5,"C1=CC(C2=CCC(NC3=CC(C4=CCC=C4)=CC3)=C2)=CC1","C1=CC(C2=CCC(NC3=CC(C4=NCC=C4)=CC3)=C2)=NC1",{},"[chr5,CH1r5:1]>>[n:1]",null,-0.2782140783],[0.1035758634,177.3302650798,5,"completed",-4.748564,5.0,5,"c1ccc(N(c2cccs2)c2cccs2)cc1","C1=CC(N(c2cccs2)c2cccs2)=CC1",{},"[c:0]1[ch:1][ch][c:3][c!r5:4][c!r5:5]1>>[c:0]1[CH2:1][c:3][c:4][c:5]1",null,-0.3032566262],[0.1029996612,128.6792721174,5,"completed",-5.41032,5.0,4,"C1=Cc2c(cccc2Nc2cccc3c2C=CC3)C1","C1=NCc2cccc(Nc3cccc4c3C=NC4)c21",{},"[chr5,CH1r5:1]>>[n:1]",null,-0.2524769717],[0.1024883467,153.6878768846,5,"completed",-5.16882,5.0,5,"C1=CC(Nc2cc(NC3=CCC=C3)cc(C3=CCC=C3)c2)=CC1","C1=CC(c2cc(NC3=CCN=C3)cc(NC3=CCN=C3)c2)=CC1",{},"[chr5,CH1r5:1]>>[n:1]",null,-0.1610611616],[0.1021829764,185.9009697656,5,"completed",-4.9356,5.0,5,"C1=CCC(Nc2cc(C3=CC=CC3)cc(C3=CC=CC3)c2)=C1","C1=CCC(Nc2cc(-c3ccco3)cc(-c3ccco3)c2)=C1",{},"[#6H2r5:1]>>[O:1]",null,-0.2186380044],[0.1014103496,114.3066794817,5,"completed",-5.080684,5.0,5,"C1=CC(Nc2cc(NC3=CCC=C3)cc(C3=CCC=C3)c2)=CC1","C1=CC(c2cc(NC3=NCC=C3)cc(NC3=NCC=C3)c2)=CC1",{},"[chr5,CH1r5:1]>>[n:1]",null,-0.1151036047],[0.1007167707,186.4823747801,5,"completed",-4.731084,5.0,5,"c1ccc(N(c2ccsc2)c2ccsc2)cc1","C1=CC(N(c2ccsc2)c2ccsc2)=CC1",{},"[c:0]1[ch:1][ch][c:3][c!r5:4][c!r5:5]1>>[c:0]1[CH2:1][c:3][c:4][c:5]1",null,-0.3185344463],[0.1004255303,162.4841125606,5,"completed",-5.575644,5.0,5,"C1=NCC=C1c1cc(Nc2ccccc2)cc(C2=CCN=C2)c1","C1=NCC=C1c1cc(Nc2ccccc2)cc(C2=CCN=C2)n1",{},"[ch&r6:0]>>[nr6:0]",null,-0.370482553],[0.1001314352,152.9834678648,5,"completed",-5.290628,5.0,3,"C(=Cc1cccc(-c2cccc(C=Cc3ccccc3)c2)c1)c1ccccc1","C(=Cc1ccccc1)C1=CC(C2=CCC(C=Cc3ccccc3)=C2)=CC1",{},"[c:0]1[ch:1][ch][c:3][c!r5:4][c!r5:5]1>>[c:0]1[CH2:1][c:3][c:4][c:5]1",null,-0.2030026312],[0.0997984204,113.8797584525,5,"completed",-4.853904,5.0,5,"C1=CC(Nc2cc(NC3=CCC=C3)cc(C3=CCC=C3)c2)=CC1","C1=CC(c2cc(NC3=CCC=N3)cc(NC3=CCC=N3)c2)=CC1",{},"[chr5,CH1r5:1]>>[n:1]",null,-0.2065056599],[0.0982689016,181.9888409463,5,"completed",-5.167164,5.0,4,"C1=Cc2c(cccc2Nc2cccc3c2C=CC3)C1","c1cc(Nc2cccc3occc23)c2ccoc2c1",{},"[#6H2r5:1]>>[O:1]",null,-0.1879636392],[0.0980649956,111.1082708659,5,"completed",-4.816644,5.0,4,"C1=CC(c2cc(Nc3ccccc3)cc(Nc3ccccc3)c2)=CC1","C1=C(c2cc(Nc3ccccc3)cc(Nc3ccccc3)c2)SCS1",{},"[CH,ch:0]1=[C,c:1][C,c:2]=[CH,ch:3][*:4]1>>[S:0]1[*:1]=,:[*:2][S:3][*:4]1",null,-0.2273487475],[0.0979019006,213.987721805,5,"completed",-4.954552,5.0,4,"C(#Cc1ccc(C#CC2=CC=CC2)c2ccccc12)C1=CC=CC1","C(#Cc1ccc(C#CC2=CC=CC2)c2c1=CCC=2)C1=CC=CC1",{},"[c:0]1[ch:1][ch][c:3][c!r5:4][c!r5:5]1>>[c:0]1[CH2:1][c:3][c:4][c:5]1",null,-0.2369741636],[0.0978181882,188.6487735461,5,"completed",-4.925572,5.0,4,"C1=CCC(Nc2cccc3c(NC4=CC=CC4)cccc23)=C1","c1coc(Nc2cccc3c(Nc4ccco4)cccc23)c1",{},"[#6H2r5:1]>>[O:1]",null,-0.2247146459],[0.0972612939,143.3548996085,5,"completed",-5.516672,5.0,5,"C1=CN=C(c2cc(Nc3ccccc3)cc(C3=NC=CC3)c2)C1","C1=CN=C(c2cc(Nc3ccccc3)cc(C3=NC=CC3)n2)C1",{},"[ch&r6:0]>>[nr6:0]",null,-0.3249957684],[0.0967766052,136.1527872088,5,"completed",-5.26128,5.0,5,"C1=CC(=C2C=C(NC3=CCC=C3)C(NC3=CCC=C3)=C2)C=C1","C1=CC(=C2C=C(NC3=CCN=C3)C(NC3=CCN=C3)=C2)C=C1",{},"[chr5,CH1r5:1]>>[n:1]",null,-0.1768702583],[0.0962043039,159.6504883524,5,"completed",-5.046184,5.0,5,"C1=CCC(c2cc(NC3=CCC=C3)cc(C3=CC=CC3)c2)=C1","C1=CCC(c2cc(Nc3ccsc3)cc(C3=CC=CC3)c2)=C1",{},"[#6H2r5:1]>>[S:1]",null,-0.1640347455],[0.0960559202,105.6062158758,5,"completed",-4.879664,5.0,4,"C1=CC(Nc2cccc(NC3=CCC=C3)c2)=CC1","C1=NC(Nc2cccc(NC3=CCC=N3)c2)=CC1",{},"[chr5,CH1r5:1]>>[n:1]",null,-0.1869255728],[0.0958199214,172.7984270662,5,"completed",-4.935508,5.0,5,"C1=CCC(C2=CC(NC3=CCC(C4=CC=CC4)=C3)=CC2)=C1","C1=NC=C(C2=CC(NC3=CCC(C4=CN=CC4)=C3)=CC2)C1",{},"[chr5,CH1r5:1]>>[n:1]",null,-0.2076476083],[0.0957711289,151.2019229805,5,"completed",-5.138644,5.0,4,"C1=CCC(Nc2cccc(NC3=CC=CC3)c2-c2ccccc2)=C1","C1=CN=C(Nc2cccc(NC3=NC=CC3)c2-c2ccccc2)C1",{},"[chr5,CH1r5:1]>>[n:1]",null,-0.1536026279],[0.0956399725,118.7551899677,5,"completed",-4.915176,5.0,5,"C1=CCC(Nc2cc(NC3=CC=CC3)cc(C3=CC=CC3)c2)=C1","C1=CCC(c2cc(Nc3cccs3)cc(Nc3cccs3)c2)=C1",{},"[#6H2r5:1]>>[S:1]",null,-0.1756164899],[0.0955534202,183.2722130554,5,"completed",-5.297712,5.0,3,"C(=Cc1ccc2cc(C=Cc3ccccc3)ccc2c1)c1ccccc1","C1=CC(C=Cc2ccc3cc(C=CC4=CCC=C4)ccc3c2)=CC1",{},"[c:0]1[ch:1][ch][c:3][c!r5:4][c!r5:5]1>>[c:0]1[CH2:1][c:3][c:4][c:5]1",null,-0.2296580528],[0.095451536,149.7741997507,5,"completed",-5.16376,5.0,4,"C1=Cc2ccc(Nc3ccc4c(c3)CC=C4)cc2C1","C1=Cc2ccc(Nc3ccc4c(n3)CC=C4)nc2C1",{},"[ch&r6:0]>>[nr6:0]",null,-0.1562828408],[0.0953795585,117.2153576226,5,"completed",-4.923456,5.0,4,"C1=CC(Nc2cccc(NC3=CCC=C3)c2-c2ccccc2)=CC1","C1=NC(Nc2cccc(NC3=CCC=N3)c2-c2ccccc2)=CC1",{},"[chr5,CH1r5:1]>>[n:1]",null,-0.1703280781],[0.0946461155,125.1861373177,5,"completed",-5.134688,5.0,4,"C1=CCC(Nc2ccc3ccc(NC4=CC=CC4)cc3c2)=C1","C1=CN=C(Nc2ccc3ccc(NC4=NC=CC4)cc3c2)C1",{},"[chr5,CH1r5:1]>>[n:1]",null,-0.1275192733],[0.0945049227,100.6381075746,5,"completed",-5.365516,5.0,4,"C1=CC(c2cccc(Nc3cccc(C4=CCC=C4)c3)c2)=CC1","C1=CC(c2ccnc(Nc3cc(C4=CCC=C4)ccn3)c2)=CC1",{},"[ch&r6:0]>>[nr6:0]",null,-0.2113584973],[0.0944997547,112.4718036041,5,"completed",-5.06486,5.0,4,"C1=c2ccccc2=C(NC2=c3ccccc3=CC2)C1","c1ccc2c(c1)=NCC=2NC1=c2ccccc2=NC1",{},"[chr5,CH1r5:1]>>[n:1]",null,-0.1151302228],[0.0943966162,103.5581487153,5,"completed",-5.210128,5.0,4,"C1=CCC(c2cccc(Nc3cccc(C4=CC=CC4)c3)c2)=C1","c1cc(Nc2cccc(-c3ccco3)c2)cc(-c2ccco2)c1",{},"[#6H2r5:1]>>[O:1]",null,-0.12910111],[0.0941679049,115.4836968911,5,"completed",-5.128156,5.0,5,"C1=CCC(Nc2cc(NC3=CC=CC3)cc(C3=CC=CC3)c2)=C1","C1=CCC(c2cc(NC3=NC=CC3)cc(NC3=NC=CC3)c2)=C1",{},"[chr5,CH1r5:1]>>[n:1]",null,-0.1171534755],[0.0939900214,166.5239100122,5,"completed",-5.017756,5.0,4,"C1=CC(Nc2ccc3ccc(NC4=CCC=C4)cc3c2)=CC1","c1cc(Nc2ccc3ccc(Nc4ccoc4)cc3c2)co1",{},"[#6H2r5:1]>>[O:1]",null,-0.1761948059],[0.0937485544,197.9635349248,5,"completed",-4.824096,5.0,5,"C1=CC(C2=CC(NC3=CCC(C4=CCC=C4)=C3)=CC2)=CC1","C1=C(NC2=CCC(c3ccoc3)=C2)C=C(c2ccoc2)C1",{},"[#6H2r5:1]>>[O:1]",null,-0.2765679656],[0.0937255424,112.4261654852,5,"completed",-5.171488,5.0,4,"C1=CC(Nc2ccc3ccc(NC4=CCC=C4)cc3c2)=CC1","C1=NCC=C1Nc1ccc2ccc(NC3=CCN=C3)cc2c1",{},"[chr5,CH1r5:1]>>[n:1]",null,-0.1230601658],[0.0935882401,95.7854530779,5,"completed",-5.170568,5.0,4,"C1=CC(c2cc(Nc3ccccc3)cc(Nc3ccccc3)c2)=CC1","C1=CC(c2cc(Nc3ccccn3)cc(Nc3ccccn3)c2)=CC1",{},"[ch&r6:0]>>[nr6:0]",null,-0.1077727976],[0.0935040675,105.8563262582,5,"completed",-5.051428,5.0,5,"C1=CCC(c2cc(NC3=CCC=C3)cc(C3=CC=CC3)c2)=C1","C1=CCC(c2cc(NC3=CCC=N3)cc(C3=CC=CC3)c2)=C1",{},"[chr5,CH1r5:1]>>[n:1]",null,-0.111182683],[0.0934801664,165.7003633709,5,"completed",-4.987028,5.0,5,"c1ccc(Nc2cc(-c3ccsc3)cc(-c3ccsc3)c2)cc1","C1=CC(Nc2cc(-c3ccsc3)cc(-c3ccsc3)c2)=CC1",{},"[c:0]1[ch:1][ch][c:3][c!r5:4][c!r5:5]1>>[c:0]1[CH2:1][c:3][c:4][c:5]1",null,-0.1836037039],[0.0934793441,178.4683060092,5,"completed",-4.953172,5.0,5,"C1=CCC(C2=CCC(NC3=CC(C4=CC=CC4)=CC3)=C2)=C1","C1=CCC(c2coc(Nc3cc(C4=CC=CC4)co3)c2)=C1",{},"[#6H2r5:1]>>[O:1]",null,-0.205948009],[0.0933925449,82.9744599168,5,"completed",-4.871108,5.0,4,"C1=CC(Nc2ccc3ccc(NC4=CCC=C4)cc3c2)=CC1","C1=NC(Nc2ccc3ccc(NC4=CCC=N4)cc3c2)=CC1",{},"[chr5,CH1r5:1]>>[n:1]",null,-0.1804345293],[0.0933020933,150.3995852386,5,"completed",-5.109756,5.0,4,"C1=Cc2cccc(Nc3cccc4c3CC=C4)c2C1","c1cc(Nc2cccc3ccoc23)c2occc2c1",{},"[#6H2r5:1]>>[O:1]",null,-0.1505545523],[0.0924945897,135.5487427608,5,"completed",-5.178388,5.0,5,"C1=CC(Nc2cc(C3=CCC=C3)cc(C3=CCC=C3)c2)=CC1","C1=CC(Nc2cc(C3=CCC=C3)nc(C3=CCC=C3)c2)=CC1",{},"[ch&r6:0]>>[nr6:0]",null,-0.1462339022],[0.0921324458,136.8058029828,5,"completed",-5.159344,5.0,4,"C1=CC(Nc2cccc(NC3=CCC=C3)c2)=CC1","C1=NCC=C1Nc1cccc(NC2=CCN=C2)c1",{},"[chr5,CH1r5:1]>>[n:1]",null,-0.1429736542],[0.0920245457,158.0437718209,5,"completed",-5.33258,5.0,4,"C1=CC(c2cccc(Nc3cccc(C4=CCC=C4)c3)c2)=CC1","C1=CC(c2cncc(Nc3cncc(C4=CCC=C4)c3)c2)=CC1",{},"[ch&r6:0]>>[nr6:0]",null,-0.2269000384],[0.091856092,197.9348669311,5,"completed",-5.128156,5.0,4,"C1=Cc2ccc(Nc3ccc4c(c3)CC=C4)cc2C1","c1cc2ccc(Nc3ccc4ccoc4c3)cc2o1",{},"[#6H2r5:1]>>[O:1]",null,-0.1989137102],[0.0918520318,94.472687804,5,"completed",-5.210312,5.0,5,"c1ccc(Nc2cc(Nc3ccccc3)cc(-c3cccs3)c2)cc1","c1ccc(Nc2cc(Nc3ccccc3)cc(-c3cncs3)c2)cc1",{},"[chr5,CH1r5:1]>>[n:1]",null,-0.12201545],[0.0916963749,171.2218510455,5,"completed",-4.990064,5.0,5,"C1=CC(Nc2cc(C3=CCC=C3)cc(C3=CCC=C3)c2)=CC1","C1=CC(c2cc(Nc3ccsc3)cc(C3=CCC=C3)c2)=CC1",{},"[#6H2r5:1]>>[S:1]",null,-0.1877206038],[0.0911119753,120.4015809255,5,"completed",-4.88592,5.0,5,"c1ccc(-c2cc(Nc3cccs3)cc(Nc3cccs3)c2)cc1","C1=CC(c2cc(Nc3cccs3)cc(Nc3cccs3)c2)=CC1",{},"[c:0]1[ch:1][ch][c:3][c!r5:4][c!r5:5]1>>[c:0]1[CH2:1][c:3][c:4][c:5]1",null,-0.1922325712],[0.0908345342,107.9383612501,5,"completed",-5.071392,5.0,4,"C1=CCC(NC2=CCC=C2NC2=CC=CC2)=C1","C1=CCC(NC2=CC(=C3C=CC=C3)C=C2NC2=CC=CC2)=C1",{},"[r5:1][CH2r5:2][r5:3]>>[r5:1][C:2](=C1cccc1)[r5:3]",null,-0.109780301],[0.0905409592,94.670733903,5,"completed",-5.270756,5.0,5,"c1ccc(Nc2cc(Nc3ccccc3)cc(-c3cccs3)c2)cc1","c1ccc(Nc2cc(Nc3ccccc3)cc(-c3ccns3)c2)cc1",{},"[chr5,CH1r5:1]>>[n:1]",null,-0.1524787772],[0.0903530545,161.5800063834,5,"completed",-4.745068,5.0,5,"C1=CC(C2=CC(NC3=CCC(C4=CCC=C4)=C3)=CC2)=CC1","C1=NC(C2=CC(NC3=CCC(C4=CCC=N4)=C3)=CC2)=CC1",{},"[chr5,CH1r5:1]>>[n:1]",null,-0.2963725587],[0.0902560126,174.8652724065,5,"completed",-4.843048,5.0,4,"C1=C(NC2=CCC(c3ccccc3)=C2)C=C(c2ccccc2)C1","C1=C(NC2=CCC(c3ccccc3)=N2)N=C(c2ccccc2)C1",{},"[chr5,CH1r5:1]>>[n:1]",null,-0.250858098],[0.1158121265,136.8202198782,6,"completed",-5.25208,6.0,4,"C1=Cc2cc(Nc3ccc4c(c3)C=CC4)ccc2C1","C1=Cc2cc(Nc3cc4c(cn3)CC=C4)ncc2C1",{},"[ch&r6:0]>>[nr6:0]",null,-0.1733570088],[0.1142424892,157.5311572539,6,"completed",-5.178112,6.0,4,"C1=Cc2ccc(Nc3ccc4c(c3)CC=C4)cc2C1","C1=Cc2cnc(Nc3cc4c(cn3)C=CC4)cc2C1",{},"[ch&r6:0]>>[nr6:0]",null,-0.166750691],[0.1059024938,148.0969803985,6,"completed",-5.231472,6.0,6,"C1=CCC(c2cc(NC3=CCC=N3)cc(C3=CC=CC3)c2)=C1","C1=CCC(c2cc(C3=CC=CC3)nc(NC3=CCC=N3)n2)=C1",{},"[ch&r6:0]>>[nr6:0]",null,-0.1743625824],[0.1010137262,117.8940577675,6,"completed",-5.187128,6.0,6,"C1=CCC(c2cc(NC3=CCC=N3)cc(C3=CC=CC3)c2)=C1","C1=CN=C(c2cc(NC3=CCC=N3)cc(C3=NC=CC3)c2)C1",{},"[chr5,CH1r5:1]>>[n:1]",null,-0.1327356025],[0.0923918998,117.72297076,6,"completed",-5.187128,6.0,6,"C1=CCC(c2cc(NC3=CCC=N3)cc(C3=CC=CC3)c2)=C1","C1=NC=C(c2cc(NC3=CCC=N3)cc(C3=CN=CC3)c2)C1",{},"[chr5,CH1r5:1]>>[n:1]",null,-0.1325836685],[0.0917243343,161.1463698173,6,"completed",-5.222364,6.0,4,"C1=CC(c2ccc(Nc3ccc(C4=CCC=C4)cc3)cc2)=CC1","C1=CC(c2ccc(Nc3ccc(C4=CCC=C4)cn3)nc2)=CC1",{},"[ch&r6:0]>>[nr6:0]",null,-0.1824962938],[0.0892743668,231.6663533478,6,"completed",-5.008188,6.0,6,"C(#Cc1ccc(C#CC2=CC=CC2)c2c1=CCC=2)C1=CC=CC1","C(#Cc1ccc(C#Cc2cccs2)c2c1=CCC=2)c1cccs1",{},"[#6H2r5:1]>>[S:1]",null,-0.2404157368],[0.089014381,135.3746119204,6,"completed",-5.01426,6.0,6,"C1=CCC(c2cc(Nc3cccs3)cc(C3=CC=CC3)c2)=C1","c1csc(Nc2cc(-c3cccs3)cc(-c3cccs3)c2)c1",{},"[#6H2r5:1]>>[S:1]",null,-0.1480825644],[0.0875975252,94.292018152,6,"completed",-5.073048,6.0,4,"C1=CC(c2cc(Nc3ccccc3)cc(Nc3ccccc3)c2)=CC1","C1=NC(c2cc(Nc3ccccc3)cc(Nc3ccccc3)c2)=CC1",{},"[chr5,CH1r5:1]>>[n:1]",null,-0.0961609366],[0.086487823,167.9422869811,6,"completed",-5.290628,6.0,6,"C1=CC(Nc2cc(C3=CCC=C3)nc(C3=CCC=C3)c2)=CC1","C1=CC(Nc2nc(C3=CCC=C3)nc(C3=CCC=C3)n2)=CC1",{},"[ch&r6:0]>>[nr6:0]",null,-0.2145011389],[0.0858927811,201.9484222544,6,"completed",-5.424764,6.0,4,"C1=C(NC2=Cc3ccccc3C2)Cc2ccccc21","c1ccc2c(c1)CC(NC1=Nc3ccccc3C1)=N2",{},"[chr5,CH1r5:1]>>[n:1]",null,-0.3040793918],[0.0856692381,102.0061769833,6,"completed",-5.292928,6.0,6,"C1=CCC(c2cc(NC3=CCC=N3)cc(C3=CC=CC3)c2)=C1","C1=NCC(c2cc(NC3=CCC=N3)cc(C3=CC=NC3)c2)=C1",{},"[chr5,CH1r5:1]>>[n:1]",null,-0.1692443636],[0.0834690048,155.1503166311,6,"completed",-5.129812,6.0,5,"C1=CC(C2=CCC(NC3=CC(C4=CCC=C4)=CC3)=C2)=CC1","C1=CC(C2=CCC(NC3=NC(C4=CCC=C4)=CC3)=N2)=CC1",{},"[chr5,CH1r5:1]>>[n:1]",null,-0.1565474716],[0.0831661105,156.9175572295,6,"completed",-5.09246,6.0,6,"C1=CCC(Nc2cc(-c3ccco3)cc(-c3ccco3)c2)=C1","c1coc(Nc2cc(-c3ccco3)cc(-c3ccco3)c2)c1",{},"[#6H2r5:1]>>[O:1]",null,-0.1570062962],[0.082721201,161.855277155,6,"completed",-5.397716,6.0,5,"C1=CC(C2=CCC=C2NC2=CCC=C2C2=CCC=C2)=CC1","C1=CC(C2=CCN=C2NC2=NCC=C2C2=CCC=C2)=CC1",{},"[chr5,CH1r5:1]>>[n:1]",null,-0.2638715424],[0.0819621947,96.774487176,6,"completed",-5.184276,6.0,4,"C1=CC(c2cc(Nc3ccccc3)cc(Nc3ccccc3)c2)=CC1","C1=NCC=C1c1cc(Nc2ccccc2)cc(Nc2ccccc2)c1",{},"[chr5,CH1r5:1]>>[n:1]",null,-0.1133379858],[0.0817599169,89.169327697,6,"completed",-5.175536,6.0,5,"c1ccc(Nc2cc(Nc3ccccc3)cc(-c3cccs3)c2)cc1","c1ccc(Nc2cc(Nc3ccccc3)cc(-c3nccs3)c2)cc1",{},"[chr5,CH1r5:1]>>[n:1]",null,-0.1036675252],[0.0814411049,127.8146040217,6,"completed",-4.833664,6.0,5,"C1=CC(Nc2cc(NC3=CCC=C3)cc(C3=CCC=C3)c2)=CC1","C1=CC(Nc2cc(C3=CCC=C3)cc(NC3=CCC=C3)n2)=CC1",{},"[ch&r6:0]>>[nr6:0]",null,-0.2260412723],[0.0803061833,137.4289259149,6,"completed",-4.88638,6.0,4,"C1=CC(Nc2cccc(NC3=CCC=C3)n2)=CC1","C1=CC(Nc2cc(-c3ccccc3)cc(NC3=CCC=C3)n2)=CC1",{},"[cH&r6,CH&r5:1]>>[#6:1](-[c]1[ch]ccc[ch]1)",null,-0.2030938867],[0.0800605691,153.6261764145,6,"completed",-4.785732,6.0,6,"C1=CC(C=Cc2ccc3cc(C=CC4=CCC=C4)ccc3c2)=CC1","C(=Cc1ccc2cc(C=CC3=CSCS3)ccc2c1)C1=CSCS1",{},"[CH,ch:0]1=[C,c:1][C,c:2]=[CH,ch:3][*:4]1>>[S:0]1[*:1]=,:[*:2][S:3][*:4]1",null,-0.2683198581],[0.0800365243,158.0963477743,6,"completed",-4.876536,6.0,5,"C1=CCC(Nc2cc(NC3=CC=CC3)cc(C3=CC=CC3)c2)=C1","C1=CCC(Nc2cc(C3=CC=CC3)cc(NC3=CC=CC3)n2)=C1",{},"[ch&r6:0]>>[nr6:0]",null,-0.2224031772],[0.0799684963,122.8031560217,6,"completed",-5.025392,6.0,6,"C1=CCC(c2cc(NC3=CCC=N3)cc(C3=CC=CC3)c2)=C1","C1=NC(Nc2cc(-c3ccc[nH]3)cc(-c3ccc[nH]3)c2)=CC1",{},"[#6H2r5:1]>>[NH:1]",null,-0.1334470997],[0.0797546452,83.0974750888,6,"completed",-5.185932,6.0,4,"C1=CCC(c2cc(Nc3ccccc3)cc(Nc3ccccc3)c2)=C1","C1=NC=C(c2cc(Nc3ccccc3)cc(Nc3ccccc3)c2)C1",{},"[chr5,CH1r5:1]>>[n:1]",null,-0.1025841196],[0.0797538646,171.6623090096,6,"completed",-5.1472,6.0,4,"C1=CCC(c2ccc(Nc3ccc(C4=CC=CC4)cc3)cc2)=C1","C1=CCC(c2ccc(Nc3ccc(C4=CC=CC4)cn3)nc2)=C1",{},"[ch&r6:0]>>[nr6:0]",null,-0.1748130142],[0.0796623822,102.258230204,6,"completed",-5.279864,6.0,3,"c1ccc(Nc2ccccn2)nc1","c1ccc2cc(Nc3cc4ccccc4cn3)ncc2c1",{},"[cH&r6:1][cH&r6:2]>>[c:1]2cccc[c:2]2",null,-0.1621997667],[0.0786345116,130.3611992624,6,"completed",-4.856848,6.0,5,"C1=CCC(c2cc(NC3=CCC=C3)cc(NC3=CCC=C3)c2)=C1","C1=CCC(c2cc(NC3=CCC=C3)nc(NC3=CCC=C3)c2)=C1",{},"[ch&r6:0]>>[nr6:0]",null,-0.2143927724],[0.0773398703,156.4765911042,6,"completed",-5.321724,6.0,4,"C1=Cc2cc(Nc3ccc4c(c3)C=CC4)ccc2C1","C1=NCc2ccc(Nc3ccc4c(c3)C=NC4)cc21",{},"[chr5,CH1r5:1]>>[n:1]",null,-0.2203952684],[0.076228237,139.7262568784,6,"completed",-5.111136,6.0,6,"C(=Cc1ccccc1)C1=CCC(C2=CC(C=Cc3ccccc3)=CC2)=C1","C1=CC(C=CC2=CCC(C3=CC(C=CC4=CCC=C4)=CC3)=C2)=CC1",{},"[c:0]1[ch:1][ch][c:3][c!r5:4][c!r5:5]1>>[c:0]1[CH2:1][c:3][c:4][c:5]1",null,-0.1399435315],[0.0756066354,130.744461192,6,"completed",-5.192096,6.0,6,"C1=CCC(NC2=CC(=C3C=CC=C3)C=C2NC2=CC=CC2)=C1","C1=CCC(NC2=CC(=C3C=CN=C3)C=C2NC2=CC=CC2)=C1",{},"[chr5,CH1r5:1]>>[n:1]",null,-0.145774257],[0.0755347214,153.8247317006,6,"completed",-5.13202,6.0,5,"C1=CC(=C2C=C(NC3=CCC=C3)C(NC3=CCC=C3)=C2)C=C1","C1=CC(NC2=CC(=C3C=CN=C3)C=C2NC2=CCC=C2)=CC1",{},"[chr5,CH1r5:1]>>[n:1]",null,-0.1554491411],[0.0749207093,96.8701749292,6,"completed",-5.233956,6.0,5,"c1ccc(Nc2cc(Nc3ccccc3)cc(-c3ccc[nH]3)c2)cc1","c1ccc(Nc2cc(Nc3ccccc3)cc(-c3ccn[nH]3)c2)cc1",{},"[chr5,CH1r5:1]>>[n:1]",null,-0.1348202272],[0.0746585495,157.7280264445,6,"completed",-5.58328,6.0,4,"C1=CC(=C2C=CC(NC3=CC(=C4C=CC=C4)C=C3)=C2)C=C1","C1=CC(=C2C=CC(NC3=CC(=C4C=CN=C4)C=C3)=C2)C=N1",{},"[chr5,CH1r5:1]>>[n:1]",null,-0.373259044],[0.0743743185,131.7145233009,6,"completed",-5.275264,6.0,6,"C(=Cc1ccccc1)C1=CCC(C2=CC(C=Cc3ccccc3)=CC2)=C1","C(=Cc1ccccn1)C1=CCC(C2=CC(C=Cc3ccccn3)=CC2)=C1",{},"[ch&r6:0]>>[nr6:0]",null,-0.1800007661],[0.0736431923,176.8948738032,6,"completed",-5.226872,6.0,4,"C1=CC(c2ccccc2Nc2ccccc2C2=CCC=C2)=CC1","C1=CC(c2ncccc2Nc2cccnc2C2=CCC=C2)=CC1",{},"[ch&r6:0]>>[nr6:0]",null,-0.1979370696],[0.073302657,174.6400294886,6,"completed",-5.292652,6.0,4,"C1=C(NC2=CC(c3ccccc3)=CC2)CC=C1c1ccccc1","C1=C(c2ccccc2)N=C(NC2=NC(c3ccccc3)=CC2)C1",{},"[chr5,CH1r5:1]>>[n:1]",null,-0.220647657],[0.073239392,138.7132064701,6,"completed",-5.370116,6.0,4,"C1=Cc2ccc(Nc3ccc4c(c3)CC=C4)cc2C1","C1=NCc2cc(Nc3ccc4c(c3)CN=C4)ccc21",{},"[chr5,CH1r5:1]>>[n:1]",null,-0.2345059783],[0.0731345925,168.2706746552,6,"completed",-5.127144,6.0,5,"C1=CCC(C2=CCC(NC3=CC(C4=CC=CC4)=CC3)=C2)=C1","C1=CCC(C2=CCC(NC3=NC(C4=CC=CC4)=CC3)=N2)=C1",{},"[chr5,CH1r5:1]>>[n:1]",null,-0.1693400436],[0.0727086695,107.3589025067,6,"completed",-5.074336,6.0,6,"C1=CCC(c2cc(NC3=CCC=N3)cc(C3=CC=CC3)c2)=C1","C1=NC(Nc2cc(-c3cccs3)cc(-c3cccs3)c2)=CC1",{},"[#6H2r5:1]>>[S:1]",null,-0.108851587],[0.0719507277,94.9677856517,6,"completed",-5.18262,6.0,4,"C1=CCC(c2cc(Nc3ccccc3)cc(Nc3ccccc3)c2)=C1","C1=CN=C(c2cc(Nc3ccccc3)cc(Nc3ccccc3)c2)C1",{},"[chr5,CH1r5:1]>>[n:1]",null,-0.1111919595],[0.0716576181,143.4936671192,6,"completed",-5.106904,6.0,6,"C1=CN=C(Nc2cccc(NC3=NC=CC3)c2-c2ccccc2)C1","C1=CC(c2c(NC3=NC=CC3)cccc2NC2=NC=CC2)=CC1",{},"[c:0]1[ch:1][ch][c:3][c!r5:4][c!r5:5]1>>[c:0]1[CH2:1][c:3][c:4][c:5]1",null,-0.1435750273],[0.0713398941,183.0032736739,6,"completed",-5.093012,6.0,5,"C1=CC(C2=CCC=C2NC2=CCC=C2C2=CCC=C2)=CC1","C1=CC(C2=NCC=C2NC2=CCN=C2C2=CCC=C2)=CC1",{},"[chr5,CH1r5:1]>>[n:1]",null,-0.1830686372],[0.0712917649,101.8785503333,6,"completed",-5.020424,6.0,4,"C1=CC(c2c(Nc3ccccc3)cccc2Nc2ccccc2)=CC1","C1=NC(c2c(Nc3ccccc3)cccc2Nc2ccccc2)=CC1",{},"[chr5,CH1r5:1]>>[n:1]",null,-0.1161123831],[0.0706507463,211.1556430688,6,"completed",-5.46414,6.0,4,"C1=CC(=C2C=CC=C2NC2=CC=CC2=C2C=CC=C2)C=C1","C1=CC(=C2C=CN=C2NC2=NC=CC2=C2C=CC=C2)C=C1",{},"[chr5,CH1r5:1]>>[n:1]",null,-0.3309980302],[0.0704919717,143.2223315434,6,"completed",-5.233404,6.0,5,"C1=CCC(C2=CCC(NC3=CC(C4=CC=CC4)=CC3)=C2)=C1","C1=CCC(C2=NCC(NC3=CC(C4=CC=CC4)=NC3)=C2)=C1",{},"[chr5,CH1r5:1]>>[n:1]",null,-0.1709765586],[0.068586558,168.3647688371,6,"completed",-5.202676,6.0,4,"C1=C(NC2=Cc3ccccc3C2)Cc2ccccc21","c1ccc2oc(Nc3cc4ccccc4o3)cc2c1",{},"[#6H2r5:1]>>[O:1]",null,-0.183064066],[0.0680401174,126.0985062004,6,"completed",-5.205528,6.0,5,"O=c1cccc(-c2cc(NC3=CCC=C3)cc(NC3=CCC=C3)c2)o1","O=c1cccc(-c2cc(NC3=CCC=C3)cc(NC3=CCC=C3)c2)[nH]1",{},"[o:1]>>[nH:1]",null,-0.1461422289],[0.0679914006,122.9177239093,6,"completed",-4.81738,6.0,4,"C1=c2ccccc2=C(NC2=c3ccccc3=CC2)C1","C1=c2ncccc2=C(NC2=c3cccnc3=CC2)C1",{},"[ch&r6:0]>>[nr6:0]",null,-0.2329099792],[0.0679157301,120.1907159988,6,"completed",-5.558624,6.0,6,"C1=CC(c2cc(Nc3ccccc3)cc(C3=CCC=C3)n2)=CC1","C1=CC(c2nc(Nc3ccccc3)nc(C3=CCC=C3)n2)=CC1",{},"[ch&r6:0]>>[nr6:0]",null,-0.3427979509],[0.0676677906,196.3426119995,6,"completed",-5.187036,6.0,4,"C1=Cc2ccc(Nc3ccc4c(c3)CC=C4)cc2C1","C1=Cc2ncc(Nc3cnc4c(c3)CC=C4)cc2C1",{},"[ch&r6:0]>>[nr6:0]",null,-0.2055779689],[0.0671484516,167.7855926831,6,"completed",-5.100556,6.0,4,"C1=CC(Nc2cc(NC3=CCC=C3)cc(-c3ccccc3)c2)=CC1","C1=CC(Nc2cc(NC3=CCC=C3)nc(-c3ccccc3)n2)=CC1",{},"[ch&r6:0]>>[nr6:0]",null,-0.1677860441],[0.0667052039,150.1638052221,6,"completed",-5.13938,6.0,6,"C(=Cc1ccccc1)C1=CC(C2=CCC(C=Cc3ccccc3)=C2)=CC1","C1=CC(C=CC2=CC(C3=CCC(C=CC4=CCC=C4)=C3)=CC2)=CC1",{},"[c:0]1[ch:1][ch][c:3][c!r5:4][c!r5:5]1>>[c:0]1[CH2:1][c:3][c:4][c:5]1",null,-0.1526730256],[0.0660000154,167.9841043694,6,"completed",-5.0874,6.0,6,"C(=Cc1ccccc1)C1=CC(C2=CCC(C=Cc3ccccc3)=C2)=CC1","C1=CCC(C=CC2=CC(C3=CCC(C=CC4=CC=CC4)=C3)=CC2)=C1",{},"[c:0]1[ch:1][ch][c:3][c!r5:4][c!r5:5]1>>[c:0]1[CH2:1][c:3][c:4][c:5]1",null,-0.1682154919],[0.0659610578,157.2636191695,6,"completed",-5.45954,6.0,4,"C1=CC(=C2C=CC(NC3=CC(=C4C=CC=C4)C=C3)=C2)C=C1","C1=CC(=C2C=CC(NC3=CC(=C4C=CC=N4)C=C3)=C2)N=C1",{},"[chr5,CH1r5:1]>>[n:1]",null,-0.2967720701],[0.065459305,117.8545109438,6,"completed",-5.446752,6.0,4,"C1=CC(=C2C=CC(NC3=CC(=C4C=CC=C4)C=C3)=C2)C=C1","C1=CC(=C2C=NC(NC3=CC(=C4C=CC=C4)C=N3)=C2)C=C1",{},"[chr5,CH1r5:1]>>[n:1]",null,-0.2698254825],[0.0651860074,154.8838249735,6,"completed",-5.354568,6.0,4,"C1=C(NC2=CCC(c3ccccc3)=C2)C=C(c2ccccc2)C1","C1=C(c2ccccc2)CN=C1NC1=NCC(c2ccccc2)=C1",{},"[chr5,CH1r5:1]>>[n:1]",null,-0.2361003682],[0.0649882712,218.2317079456,6,"completed",-5.292928,6.0,4,"C(#Cc1ccc(C#CC2=CC=CC2)c2ccccc12)C1=CC=CC1","C(#Cc1ccc(C#Cc2cccs2)c2ccccc12)c1cccs1",{},"[#6H2r5:1]>>[S:1]",null,-0.2566387983],[0.0649485461,128.5475439624,6,"completed",-4.629332,6.0,4,"C1=c2ccccc2=C(NC2=c3ccccc3=CC2)C1","C1=c2cccnc2=C(NC2=c3ncccc3=CC2)C1",{},"[ch&r6:0]>>[nr6:0]",null,-0.3536571369],[0.064835804,141.4824410918,6,"completed",-5.032384,6.0,6,"C1=CCC(Nc2cc(-c3ccco3)cc(-c3ccco3)c2)=C1","c1coc(-c2cc(Nc3cccs3)cc(-c3ccco3)c2)c1",{},"[#6H2r5:1]>>[S:1]",null,-0.149189556],[0.0647509011,205.0814624466,6,"completed",-5.216936,6.0,6,"C(#Cc1ccc(C#CC2=CC=CC2)c2c1=CCC=2)C1=CC=CC1","C(#Cc1ccc(C#CC2=NC=CC2)c2c1=CCC=2)C1=NC=CC1",{},"[chr5,CH1r5:1]>>[n:1]",null,-0.2208136771],[0.0645509295,137.2121973952,6,"completed",-5.330648,6.0,4,"C1=C(NC2=CC(c3ccccc3)=CC2)CC=C1c1ccccc1","C1=C(NC2=CC(c3ccccc3)=NC2)CN=C1c1ccccc1",{},"[chr5,CH1r5:1]>>[n:1]",null,-0.2118831094],[0.0642992467,159.1725301325,6,"completed",-5.16422,6.0,4,"C1=CC(c2cc(Nc3ccccc3)cc(Nc3ccccc3)c2)=CC1","C1=C(c2cc(Nc3ccccc3)cc(Nc3ccccc3)c2)OCO1",{},"[CH,ch:0]1=[C,c:1][C,c:2]=[CH,ch:3][*:4]1>>[O:0]1[*:1]=,:[*:2][O:3][*:4]1",null,-0.1653987801],[0.0639535088,113.3655664148,6,"completed",-5.231564,6.0,6,"C1=CCC(c2cc(Nc3ccsc3)cc(C3=CC=CC3)c2)=C1","C1=CCC(c2cc(Nc3ccsn3)cc(C3=CC=CC3)c2)=C1",{},"[chr5,CH1r5:1]>>[n:1]",null,-0.1460589054],[0.0634471049,84.9868007496,6,"completed",-5.193476,6.0,4,"C1=CC(c2c(Nc3ccccc3)cccc2Nc2ccccc2)=CC1","C1=NCC=C1c1c(Nc2ccccc2)cccc1Nc1ccccc1",{},"[chr5,CH1r5:1]>>[n:1]",null,-0.1072579133],[0.0632990441,155.9441758029,6,"completed",-5.264684,6.0,4,"C1=CC(c2ccccc2)=C(NC2=C(c3ccccc3)C=CC2)C1","C1=NCC(NC2=C(c3ccccc3)C=NC2)=C1c1ccccc1",{},"[chr5,CH1r5:1]>>[n:1]",null,-0.1939272742],[0.0632555327,102.9124774553,6,"completed",-5.195132,6.0,5,"c1ccc(Nc2cc(Nc3ccccc3)cc(-c3ccc[nH]3)c2)cc1","c1ccc(Nc2cc(Nc3ccccc3)cc(-c3cnc[nH]3)c2)cc1",{},"[chr5,CH1r5:1]>>[n:1]",null,-0.1225786513],[0.0628236288,107.4946629983,6,"completed",-5.088044,6.0,6,"C1=CCC(c2cc(NC3=CCC=N3)cc(C3=CC=CC3)c2)=C1","C1=NC(Nc2cc(-c3ccco3)cc(-c3ccco3)c2)=CC1",{},"[#6H2r5:1]>>[O:1]",null,-0.1078199707],[0.0628012946,86.6646205899,6,"completed",-5.140852,6.0,4,"C1=CCC(c2cc(Nc3ccccc3)cc(Nc3ccccc3)c2)=C1","c1ccc(Nc2cc(Nc3ccccc3)cc(-c3ccco3)c2)cc1",{},"[#6H2r5:1]>>[O:1]",null,-0.0912606736],[0.0619086358,143.0065600803,6,"completed",-4.998436,6.0,6,"C1=CCC(c2cc(Nc3cccs3)cc(C3=CC=CC3)c2)=C1","c1c[nH]c(-c2cc(Nc3cccs3)cc(-c3ccc[nH]3)c2)c1",{},"[#6H2r5:1]>>[NH:1]",null,-0.1597039349],[0.0618061488,150.5711813132,6,"completed",-4.917752,6.0,4,"C1=CCC(Nc2cc(NC3=CC=CC3)cc(-c3ccccc3)c2)=C1","C1=CCC(Nc2cc(-c3ccccc3)cc(NC3=CC=CC3)n2)=C1",{},"[ch&r6:0]>>[nr6:0]",null,-0.1973491932],[0.0614833098,228.3441884477,6,"completed",-5.230368,6.0,4,"C1=Cc2cc(Nc3ccc4c(c3)C=CC4)ccc2C1","C1=Cc2cc(Nc3cnc4c(c3)C=CC4)cnc2C1",{},"[ch&r6:0]>>[nr6:0]",null,-0.2459044895],[0.0613519682,157.6721423389,6,"completed",-5.1357,6.0,5,"C1=CCC(c2cc(NC3=CCC=C3)cc(C3=CC=CC3)c2)=C1","C1=CCC(c2cc(C3=CC=CC3)nc(NC3=CCC=C3)n2)=C1",{},"[ch&r6:0]>>[nr6:0]",null,-0.1596402348],[0.0613504032,122.7647377726,6,"completed",-4.846452,6.0,6,"C1=CCC(c2cc(NC3=CCC=N3)cc(C3=CC=CC3)c2)=C1","C1=CCC(c2cc(Nc3c[nH]cn3)cc(C3=CC=CC3)c2)=C1",{},"[#6H2r5:1]>>[NH:1]",null,-0.2158045623],[0.0611272991,216.8884862733,6,"completed",-5.026864,6.0,4,"C1=CC(NC2=C(c3ccccc3)CC=C2)=C(c2ccccc2)C1","C1=NC(NC2=C(c3ccccc3)CC=N2)=C(c2ccccc2)C1",{},"[chr5,CH1r5:1]>>[n:1]",null,-0.2228487469],[0.0610375162,100.9031386329,6,"completed",-5.125488,6.0,4,"C1=CC(c2cc(Nc3ccccc3)cc(Nc3ccccc3)c2)=CC1","C1=CC(c2cc(Nc3ccccc3)cc(Nc3ccccc3)c2)=NC1",{},"[chr5,CH1r5:1]>>[n:1]",null,-0.1024683662],[0.0610085428,161.0784971665,6,"completed",-5.174892,6.0,5,"O=c1ccoc(-c2c(NC3=CCC=C3)cccc2NC2=CCC=C2)c1","O=c1cc[nH]c(-c2c(NC3=CCC=C3)cccc2NC2=CCC=C2)c1",{},"[o:1]>>[nH:1]",null,-0.169394805],[0.0609199718,198.6007865616,6,"completed",-5.223836,6.0,4,"C1=CC(NC2=C(c3ccccc3)CC=C2)=C(c2ccccc2)C1","C1=NCC(c2ccccc2)=C1NC1=C(c2ccccc2)CN=C1",{},"[chr5,CH1r5:1]>>[n:1]",null,-0.2166947076],[0.0608189956,113.5207548573,6,"completed",-5.102488,6.0,4,"C1=CC(Nc2cc(-c3ccccc3)cc(-c3ccccc3)c2)=CC1","C1=NC(Nc2cc(-c3ccccc3)cc(-c3ccccc3)c2)=CC1",{},"[chr5,CH1r5:1]>>[n:1]",null,-0.1135341136],[0.0606707661,125.0568038175,6,"completed",-5.079304,6.0,6,"C1=CC(Nc2cc(C3=NCC=C3)cc(C3=NCC=C3)c2)=CC1","C1=CC(c2cc(NC3=CCC=N3)cc(C3=NCC=C3)c2)=NC1",{},"[chr5,CH1r5:1]>>[n:1]",null,-0.1258931418],[0.0606304725,88.4562358796,6,"completed",-5.242052,6.0,4,"C1=CCC(c2cc(Nc3ccccc3)cc(Nc3ccccc3)c2)=C1","C1=NCC(c2cc(Nc3ccccc3)cc(Nc3ccccc3)c2)=C1",{},"[chr5,CH1r5:1]>>[n:1]",null,-0.1330868262],[0.060369727,190.4481580969,6,"completed",-5.107456,6.0,6,"C1=CCC(c2cc(Nc3cccs3)cc(C3=CC=CC3)c2)=C1","C1=CCC(c2cc(C3=CC=CC3)nc(Nc3cccs3)n2)=C1",{},"[ch&r6:0]>>[nr6:0]",null,-0.1905196603],[0.0603651033,125.99571312,6,"completed",-5.496248,6.0,3,"c1ccc(Nc2ccccn2)nc1","c1ccc2nc(Nc3ccc4ccccc4n3)ccc2c1",{},"[cH&r6:1][cH&r6:2]>>[c:1]2cccc[c:2]2",null,-0.3046490336],[0.0603571956,115.890095446,6,"completed",-5.004232,6.0,4,"C1=CC(N(c2ccccc2)c2ccccc2)=CC1","C1=NC(N(c2ccccc2)c2ccccc2)=CC1",{},"[chr5,CH1r5:1]>>[n:1]",null,-0.1338826129],[0.0601622341,156.0396297745,6,"completed",-4.94802,6.0,5,"C1=CC(C2=CC(NC3=CCC(C4=CCC=C4)=C3)=CC2)=CC1","C1=NCC=C1C1=CC(NC2=CCC(C3=CCN=C3)=C2)=CC1",{},"[chr5,CH1r5:1]>>[n:1]",null,-0.1888553601],[0.0600251339,221.1330683252,6,"completed",-5.209392,6.0,4,"C1=CC(=C2C=CC=C2NC2=CC=CC2=C2C=CC=C2)C=C1","C1=CC(=C2C=NC=C2NC2=CN=CC2=C2C=CC=C2)C=C1",{},"[chr5,CH1r5:1]>>[n:1]",null,-0.2340159666],[0.0599238338,152.0776825376,6,"completed",-5.004416,6.0,4,"C1=C(NC2=CCc3ccccc32)c2ccccc2C1","C1=C(NC2=CCc3cccnc32)c2ncccc2C1",{},"[ch&r6:0]>>[nr6:0]",null,-0.1661457464],[0.0596914788,111.475484137,6,"completed",-5.189244,6.0,6,"C1=CC(c2cc(Nc3ccsc3)cc(C3=CCC=C3)c2)=CC1","C1=CC(c2cc(Nc3ccsn3)cc(C3=CCC=C3)c2)=CC1",{},"[chr5,CH1r5:1]>>[n:1]",null,-0.1277864798],[0.0596566341,126.8804273703,6,"completed",-5.243156,6.0,5,"O=c1ccoc(-c2cc(NC3=CCC=C3)cc(NC3=CCC=C3)c2)c1","O=c1cc[nH]c(-c2cc(NC3=CCC=C3)cc(NC3=CCC=C3)c2)c1",{},"[o:1]>>[nH:1]",null,-0.1616803223],[0.059291807,116.3696960429,6,"completed",-5.155756,6.0,5,"c1ccc(Nc2cc(Nc3ccccc3)cc(-c3cccs3)c2)cc1","c1ccc(Nc2cc(-c3cccs3)cc(Nc3ccccc3)n2)cc1",{},"[ch&r6:0]>>[nr6:0]",null,-0.1227403137],[0.0591375177,143.5266263632,6,"completed",-5.253184,6.0,6,"C1=CC(Nc2cc(-c3cccs3)cc(-c3cccs3)c2)=CC1","C1=NCC=C1Nc1cc(-c2cccs2)cc(-c2cccs2)c1",{},"[chr5,CH1r5:1]>>[n:1]",null,-0.1791588904],[0.0590800341,154.8540856963,6,"completed",-4.74746,6.0,4,"C1=CC(N(C2=CCC=C2)c2ccccc2)=CC1","C1=CC(N(C2=CCC=C2)C2=CCC=C2)=CC1",{},"[c:0]1[ch:1][ch][c:3][c!r5:4][c!r5:5]1>>[c:0]1[CH2:1][c:3][c:4][c:5]1",null,-0.2913402978],[0.0590385516,132.7547689102,6,"completed",-5.3519,6.0,6,"C(=Cc1ccccc1)C1=CC(C2=CCC(C=Cc3ccccc3)=C2)=CC1","C(=Cc1ccccn1)C1=CC(C2=CCC(C=Cc3ccccn3)=C2)=CC1",{},"[ch&r6:0]>>[nr6:0]",null,-0.2207172344],[0.0590066623,138.5556616865,6,"completed",-5.417772,6.0,4,"C1=Cc2cccc(Nc3cccc4c3CC=C4)c2C1","C1=NCc2c1cccc2Nc1cccc2c1CN=C2",{},"[chr5,CH1r5:1]>>[n:1]",null,-0.2620637383],[0.0588108673,232.7983624024,6,"completed",-5.057592,6.0,6,"C(#Cc1ccc(C#CC2=CC=CC2)c2c1=CCC=2)C1=CC=CC1","C(#Cc1ccc(C#Cc2ccco2)c2c1=CCC=2)c1ccco1",{},"[#6H2r5:1]>>[O:1]",null,-0.2346834301],[0.058724197,133.2794670699,6,"completed",-5.201848,6.0,5,"C1=CCC(c2cc(Nc3ccccn3)cc(C3=CC=CC3)c2)=C1","c1ccc(Nc2cc(-c3ccc[nH]3)cc(-c3ccc[nH]3)c2)nc1",{},"[#6H2r5:1]>>[NH:1]",null,-0.1511495741],[0.0587089489,232.5154524576,6,"completed",-5.000552,6.0,6,"C1=CC(Nc2cc(C3=CCC=C3)nc(C3=CCC=C3)c2)=CC1","C1=CC(c2cc(Nc3cc[nH]c3)cc(C3=CCC=C3)n2)=CC1",{},"[#6H2r5:1]>>[NH:1]",null,-0.2427127704],[0.058696045,107.5475897589,6,"completed",-5.14352,6.0,5,"c1ccc(Nc2cc(Nc3ccccc3)cc(-c3ccc[nH]3)c2)cc1","c1ccc(Nc2cc(Nc3ccccc3)cc(-c3ncc[nH]3)c2)cc1",{},"[chr5,CH1r5:1]>>[n:1]",null,-0.1117789755],[0.057595294,107.0430136293,6,"completed",-5.114816,6.0,4,"C1=CC(c2cc(Nc3ccccc3)cc(Nc3ccccc3)c2)=CC1","C1=CC(c2cc(Nc3ccccc3)nc(Nc3ccccc3)c2)=CC1",{},"[ch&r6:0]>>[nr6:0]",null,-0.1075442632],[0.0575891076,130.8131851175,6,"completed",-5.06854,6.0,5,"C1=CC(Nc2cc(NC3=CCC=C3)cc(C3=CCC=C3)c2)=CC1","C1=CC(Nc2cc(NC3=CCC=C3)nc(C3=CCC=C3)n2)=CC1",{},"[ch&r6:0]>>[nr6:0]",null,-0.1326539026],[0.0575787449,168.8234374803,6,"completed",-4.910484,6.0,4,"C1=C(Nc2ccccc2)C=C(C2=CC(Nc3ccccc3)=CC2)C1","C1=C(Nc2ccccn2)C=C(C2=CC(Nc3ccccn3)=CC2)C1",{},"[ch&r6:0]>>[nr6:0]",null,-0.2147099137],[0.0575159998,110.5333809877,6,"completed",-5.090436,6.0,6,"C1=CCC(c2cc(NC3=CCC=N3)cc(C3=CC=CC3)c2)=C1","C1=CCC(c2cc(Nc3cscn3)cc(C3=CC=CC3)c2)=C1",{},"[#6H2r5:1]>>[S:1]",null,-0.1107359411],[0.0829764307,103.7960114821,7,"completed",-5.137264,7.0,7,"C1=CC(c2cc(Nc3ccccc3)cc(Nc3ccccc3)c2)=NC1","c1ccc(Nc2cc(Nc3ccccc3)cc(-c3ccsn3)c2)cc1",{},"[#6H2r5:1]>>[S:1]",null,-0.1070234964],[0.0783764889,93.916190301,7,"completed",-5.113712,7.0,7,"C1=NC(c2cc(Nc3ccccc3)cc(Nc3ccccc3)c2)=CC1","c1ccc(Nc2cc(Nc3ccccc3)cc(-c3cscn3)c2)cc1",{},"[#6H2r5:1]>>[S:1]",null,-0.0944054028],[0.0734229835,154.6010133137,7,"completed",-5.119876,7.0,7,"C1=CC(C=CC2=CCC(C3=CC(C=CC4=CCC=C4)=CC3)=C2)=CC1","C(=CC1=CCC=N1)C1=CCC(C2=CC(C=CC3=CCC=N3)=CC2)=C1",{},"[chr5,CH1r5:1]>>[n:1]",null,-0.1552258047],[0.0733823479,124.4058394667,7,"completed",-5.559728,7.0,7,"C(=Cc1ccccn1)C1=CCC(C2=CC(C=Cc3ccccn3)=CC2)=C1","C(=Cc1ccccn1)C1=CCC(C2=NC(C=Cc3ccccn3)=CC2)=N1",{},"[chr5,CH1r5:1]>>[n:1]",null,-0.3450191756],[0.0732153495,172.5837601096,7,"completed",-5.09982,7.0,7,"C1=CC(C=CC2=CCC(C3=CC(C=CC4=CCC=C4)=CC3)=C2)=CC1","C(=Cc1ccsc1)C1=CCC(C2=CC(C=Cc3ccsc3)=CC2)=C1",{},"[#6H2r5:1]>>[S:1]",null,-0.1725838061],[0.0726918889,97.5667410987,7,"completed",-5.012604,7.0,7,"C1=CC(c2cc(Nc3ccccc3)cc(Nc3ccccc3)c2)=NC1","c1ccc(Nc2cc(Nc3ccccc3)cc(-c3cc[nH]n3)c2)cc1",{},"[#6H2r5:1]>>[NH:1]",null,-0.1151604045],[0.0694934751,96.131159436,7,"completed",-5.207552,7.0,7,"C1=NCC=C1c1cc(Nc2ccccc2)cc(Nc2ccccc2)c1","c1ccc(Nc2cc(Nc3ccccc3)cc(-c3cnsc3)c2)cc1",{},"[#6H2r5:1]>>[S:1]",null,-0.1221034063],[0.0692527314,189.4628246234,7,"completed",-5.122452,7.0,7,"C1=CC(C=CC2=CC(C3=CCC(C=CC4=CCC=C4)=C3)=CC2)=CC1","C(=Cc1ccsc1)C1=CC(C2=CCC(C=Cc3ccsc3)=C2)=CC1",{},"[#6H2r5:1]>>[S:1]",null,-0.1901135638],[0.068949573,164.61903107,7,"completed",-5.187956,7.0,7,"C1=CC(C=CC2=CC(C3=CCC(C=CC4=CCC=C4)=C3)=CC2)=CC1","C1=CC(C=Cc2cc(-c3csc(C=CC4=CCC=C4)c3)cs2)=CC1",{},"[#6H2r5:1]>>[S:1]",null,-0.1757560576],[0.0675843764,80.5324494366,7,"completed",-5.222456,7.0,7,"C1=NCC=C1c1c(Nc2ccccc2)cccc1Nc1ccccc1","c1ccc(Nc2cccc(Nc3ccccc3)c2-c2cnsc2)cc1",{},"[#6H2r5:1]>>[S:1]",null,-0.1176148658],[0.0673944746,110.3984718495,7,"completed",-5.21206,7.0,7,"C1=CC(c2cc(Nc3ccccc3)cc(Nc3ccccc3)c2)=NC1","c1ccc(Nc2cc(Nc3ccccc3)cc(-c3ccon3)c2)cc1",{},"[#6H2r5:1]>>[O:1]",null,-0.1354288372],[0.0656417165,158.9543103153,7,"completed",-5.157964,7.0,7,"C1=CC(C=CC2=CC(C3=CCC(C=CC4=CCC=C4)=C3)=CC2)=CC1","C(=CC1=CCC=N1)C1=CC(C2=CCC(C=CC3=CCC=N3)=C2)=CC1",{},"[chr5,CH1r5:1]>>[n:1]",null,-0.1640511724],[0.0649821918,150.4559651156,7,"completed",-5.408296,7.0,7,"C(=Cc1ccccn1)C1=CC(C2=CCC(C=Cc3ccccn3)=C2)=CC1","C(=Cc1ccccn1)C1=NC(C2=CCC(C=Cc3ccccn3)=N2)=CC1",{},"[chr5,CH1r5:1]>>[n:1]",null,-0.2630774506],[0.0645325047,173.0474776061,7,"completed",-5.095864,7.0,7,"C1=NCC(NC2=C(c3ccccc3)C=NC2)=C1c1ccccc1","C1=CC(C2=C(NC3=C(C4=CCC=C4)C=NC3)CN=C2)=CC1",{},"[c:0]1[ch:1][ch][c:3][c!r5:4][c!r5:5]1>>[c:0]1[CH2:1][c:3][c:4][c:5]1",null,-0.1730716952],[0.0633078739,179.9506114384,7,"completed",-5.148304,7.0,7,"C1=CCC(C=CC2=CC(C3=CCC(C=CC4=CC=CC4)=C3)=CC2)=C1","C(=Cc1ccco1)C1=CC(C2=CCC(C=Cc3ccco3)=C2)=CC1",{},"[#6H2r5:1]>>[O:1]",null,-0.1830997761],[0.0606932278,101.1852302482,7,"completed",-4.979852,7.0,7,"C1=NC(c2cc(Nc3ccccc3)cc(Nc3ccccc3)c2)=CC1","c1ccc(Nc2cc(Nc3ccccc3)cc(-c3c[nH]cn3)c2)cc1",{},"[#6H2r5:1]>>[NH:1]",null,-0.1315745658],[0.0593108995,159.6336314268,7,"completed",-5.269008,7.0,7,"C1=CC(C=CC2=CCC(C3=CC(C=CC4=CCC=C4)=CC3)=C2)=CC1","C1=CC(C=CC2=CCC(C3=CC(C=CC4=NCC=C4)=CC3)=C2)=NC1",{},"[chr5,CH1r5:1]>>[n:1]",null,-0.1986935109],[0.0582271558,110.0452707289,7,"completed",-5.063848,7.0,7,"C1=NC(c2c(Nc3ccccc3)cccc2Nc2ccccc2)=CC1","c1ccc(Nc2cccc(Nc3ccccc3)c2-c2cscn2)cc1",{},"[#6H2r5:1]>>[S:1]",null,-0.1129175606],[0.0572558073,92.5494097382,7,"completed",-5.310316,7.0,7,"C1=NC=C(c2cc(Nc3ccccc3)cc(Nc3ccccc3)c2)C1","C1=C(c2cc(Nc3ccccc3)cc(Nc3ccccc3)c2)CN=N1",{},"[chr5,CH1r5:1]>>[n:1]",null,-0.1738950113],[0.0561715298,102.2034069644,7,"completed",-5.156492,7.0,7,"C1=NC(c2cc(Nc3ccccc3)cc(Nc3ccccc3)c2)=CC1","c1ccc(Nc2cc(Nc3ccccc3)cc(-c3cocn3)c2)cc1",{},"[#6H2r5:1]>>[O:1]",null,-0.1095869334],[0.0552938461,154.2883445996,7,"completed",-5.216292,7.0,7,"C1=CC(C=CC2=CCC(C3=CC(C=CC4=CCC=C4)=CC3)=C2)=CC1","C1=CC(C=Cc2csc(-c3cc(C=CC4=CCC=C4)cs3)c2)=CC1",{},"[#6H2r5:1]>>[S:1]",null,-0.1744464663],[0.0550263942,176.8155345399,7,"completed",-5.30314,7.0,7,"C1=CCC(C=CC2=CC(C3=CCC(C=CC4=CC=CC4)=C3)=CC2)=C1","C1=CN=C(C=CC2=CC(C3=CCC(C=CC4=NC=CC4)=C3)=CC2)C1",{},"[chr5,CH1r5:1]>>[n:1]",null,-0.2269008692],[0.0545335525,264.1050768477,7,"completed",-5.031648,7.0,7,"C1=CC(C=CC2=CCC(C3=CC(C=CC4=CCC=C4)=CC3)=C2)=CC1","C(=CC1=COCO1)C1=CCC(C2=CC(C=CC3=COCO3)=CC2)=C1",{},"[CH,ch:0]1=[C,c:1][C,c:2]=[CH,ch:3][*:4]1>>[O:0]1[*:1]=,:[*:2][O:3][*:4]1",null,-0.2684041162],[0.0535775281,121.1106699208,7,"completed",-5.089424,7.0,7,"C1=NC(Nc2cc(-c3ccccc3)cc(-c3ccccc3)c2)=CC1","C1=NC(Nc2cc(-c3ccccn3)cc(-c3ccccn3)c2)=CC1",{},"[ch&r6:0]>>[nr6:0]",null,-0.1213367287],[0.0525418663,92.3100943802,7,"completed",-5.166152,7.0,7,"C1=NC(c2cc(Nc3ccccc3)cc(Nc3ccccc3)c2)=CC1","C1=C(c2cc(Nc3ccccc3)cc(Nc3ccccc3)c2)N=NC1",{},"[chr5,CH1r5:1]>>[n:1]",null,-0.1032735988],[0.0521958585,109.4682847639,7,"completed",-5.268088,7.0,7,"C1=NCC=C1c1cc(Nc2ccccc2)cc(Nc2ccccc2)c1","c1ccc(Nc2cc(Nc3ccccc3)cc(-c3cnoc3)c2)cc1",{},"[#6H2r5:1]>>[O:1]",null,-0.1607095438],[0.0516551337,111.0974527979,7,"completed",-5.298356,7.0,7,"C1=NCC=C1c1c(Nc2ccccc2)cccc1Nc1ccccc1","c1ccc(Nc2cccc(Nc3ccccc3)c2-c2cnoc2)cc1",{},"[#6H2r5:1]>>[O:1]",null,-0.1778250386],[0.0512759448,85.778622939,7,"completed",-5.201572,7.0,7,"c1ccc(Nc2cc(Nc3ccccc3)cc(-c3ccco3)c2)cc1","c1ccc(Nc2cc(Nc3ccccc3)cc(-c3ncco3)c2)cc1",{},"[chr5,CH1r5:1]>>[n:1]",null,-0.1114147164],[0.0510874172,144.1799714412,7,"completed",-5.036248,7.0,5,"C1=CCC(C2=CCC(NC3=CC(C4=CC=CC4)=CC3)=C2)=C1","C1=NCC(C2=CCC(NC3=CC(C4=CC=NC4)=CC3)=C2)=C1",{},"[chr5,CH1r5:1]>>[n:1]",null,-0.1509283928],[0.0507486758,101.4579130286,7,"completed",-5.107824,7.0,7,"C1=NCC=C1c1c(Nc2ccccc2)cccc1Nc1ccccc1","c1ccc(Nc2cccc(Nc3ccccc3)c2-c2cn[nH]c2)cc1",{},"[#6H2r5:1]>>[NH:1]",null,-0.1016056271],[0.0506077595,105.1604733823,7,"completed",-5.077924,7.0,7,"C1=NCC=C1c1cc(Nc2ccccc2)cc(Nc2ccccc2)c1","c1ccc(Nc2cc(Nc3ccccc3)cc(-c3cn[nH]c3)c2)cc1",{},"[#6H2r5:1]>>[NH:1]",null,-0.1062898234],[0.0494516704,176.2413028764,7,"completed",-5.143704,7.0,7,"C1=CCC(C=CC2=CC(C3=CCC(C=CC4=CC=CC4)=C3)=CC2)=C1","C1=CCC(C=Cc2cc(-c3csc(C=CC4=CC=CC4)c3)cs2)=C1",{},"[#6H2r5:1]>>[S:1]",null,-0.1788768187],[0.0482899156,95.5268782482,7,"completed",-5.13432,7.0,7,"C1=NC(c2cc(Nc3ccccc3)cc(Nc3ccccc3)c2)=CC1","C1=NC(c2cc(Nc3ccccc3)cc(Nc3ccccc3)c2)=NC1",{},"[chr5,CH1r5:1]>>[n:1]",null,-0.0985014571],[0.0480024022,99.9979139803,7,"completed",-5.278484,7.0,7,"c1ccc(Nc2cc(Nc3ccccc3)cc(-c3ccco3)c2)cc1","c1ccc(Nc2cc(Nc3ccccc3)cc(-c3ccno3)c2)cc1",{},"[chr5,CH1r5:1]>>[n:1]",null,-0.1600290178],[0.0474230165,141.2103514628,7,"completed",-5.087492,7.0,5,"C1=CCC(C2=CC(NC3=CCC(C4=CC=CC4)=C3)=CC2)=C1","C1=NCC(C2=CC(NC3=CCC(C4=CC=NC4)=C3)=CC2)=C1",{},"[chr5,CH1r5:1]>>[n:1]",null,-0.141481532],[0.0461928396,156.4190913332,7,"completed",-5.293388,7.0,7,"C1=CC(C=CC2=CCC(C3=CC(C=CC4=CCC=C4)=CC3)=C2)=CC1","C(=CC1=CCC(C2=CC(C=CC3=CCN=C3)=CC2)=C1)C1=CCN=C1",{},"[chr5,CH1r5:1]>>[n:1]",null,-0.2068632452],[0.046157251,156.4545245003,7,"completed",-5.341688,7.0,7,"C1=CC(C=CC2=CC(C3=CCC(C=CC4=CCC=C4)=C3)=CC2)=CC1","C1=CC(C=CC2=CC(C3=CCC(C=CC4=NCC=C4)=C3)=CC2)=NC1",{},"[chr5,CH1r5:1]>>[n:1]",null,-0.2304353098],[0.0455870771,150.6776966415,7,"completed",-5.215372,7.0,4,"C1=C(NC2=Cc3ccccc3C2)Cc2ccccc21","C1=C(NC2=Cc3ncccc3C2)Cc2cccnc21",{},"[ch&r6:0]>>[nr6:0]",null,-0.1709561654],[0.0450541582,126.0520843565,7,"completed",-5.080684,7.0,6,"C1=CCC(NC2=CC(=C3C=CC=C3)C=C2NC2=CC=CC2)=C1","C1=CCC(NC2=CC(=C3C=CC=N3)C=C2NC2=CC=CC2)=C1",{},"[chr5,CH1r5:1]>>[n:1]",null,-0.126775198],[0.0449053256,282.6841032472,7,"completed",-4.992364,7.0,7,"C1=CC(C=CC2=CC(C3=CCC(C=CC4=CCC=C4)=C3)=CC2)=CC1","C(=CC1=COCO1)C1=CC(C2=CCC(C=CC3=COCO3)=C2)=CC1",{},"[CH,ch:0]1=[C,c:1][C,c:2]=[CH,ch:3][*:4]1>>[O:0]1[*:1]=,:[*:2][O:3][*:4]1",null,-0.2925529036],[0.0446107563,195.9229545191,7,"completed",-5.329912,7.0,6,"C1=CC(C=Cc2ccc3cc(C=CC4=CCC=C4)ccc3c2)=CC1","C(=Cc1ccc2cc(C=CC3=CCC=N3)ccc2c1)C1=CCC=N1",{},"[chr5,CH1r5:1]>>[n:1]",null,-0.253548758],[0.0445940241,157.7789514212,7,"completed",-4.729704,7.0,5,"C1=CC(C2=CC(NC3=CCC(C4=CCC=C4)=C3)=CC2)=CC1","C1=CC(C2=NC(NC3=CCC(C4=CCC=C4)=N3)=CC2)=CC1",{},"[chr5,CH1r5:1]>>[n:1]",null,-0.3034510999],[0.0429671123,125.4220041763,7,"completed",-5.03496,7.0,7,"C1=NC(N(c2ccccc2)c2ccccc2)=CC1","c1ccc(N(c2ccccc2)c2cscn2)cc1",{},"[#6H2r5:1]>>[S:1]",null,-0.133429674],[0.042301725,177.4904860405,7,"completed",-5.131652,7.0,7,"C1=CCC(C=CC2=CC(C3=CCC(C=CC4=CC=CC4)=C3)=CC2)=C1","C(=Cc1cccs1)C1=CC(C2=CCC(C=Cc3cccs3)=C2)=CC1",{},"[#6H2r5:1]>>[S:1]",null,-0.1788680483],[0.0420720939,145.3055207962,7,"completed",-5.365884,7.0,7,"C(=Cc1ccccn1)C1=CCC(C2=CC(C=Cc3ccccn3)=CC2)=C1","C(=Cc1ncccn1)C1=CCC(C2=CC(C=Cc3ncccn3)=CC2)=C1",{},"[ch&r6:0]>>[nr6:0]",null,-0.236122642],[0.0417784745,133.8964124944,7,"completed",-4.923456,7.0,7,"C1=NC(c2c(Nc3ccccc3)cccc2Nc2ccccc2)=CC1","c1ccc(Nc2cccc(Nc3ccccc3)c2-c2c[nH]cn2)cc1",{},"[#6H2r5:1]>>[NH:1]",null,-0.1822099432],[0.0404991413,187.2980441663,7,"completed",-5.056488,7.0,7,"C1=NCC(NC2=C(c3ccccc3)C=NC2)=C1c1ccccc1","C1=CCC(C2=C(NC3=C(C4=CC=CC4)C=NC3)CN=C2)=C1",{},"[c:0]1[ch:1][ch][c:3][c!r5:4][c!r5:5]1>>[c:0]1[CH2:1][c:3][c:4][c:5]1",null,-0.1897584556],[0.0395621458,175.0716257984,7,"completed",-4.871292,7.0,7,"C1=CC(C=CC2=CC(C3=CCC(C=CC4=CCC=C4)=C3)=CC2)=CC1","C1=CC(C=Cc2cc(-c3c[nH]c(C=CC4=CCC=C4)c3)c[nH]2)=CC1",{},"[#6H2r5:1]>>[NH:1]",null,-0.2372354849],[0.0391109339,169.9011667309,7,"completed",-5.210312,7.0,4,"C1=CC(Nc2cccc(NC3=CCC=C3)c2-c2ccccc2)=CC1","C1=NCC=C1Nc1cccc(NC2=CCN=C2)c1-c1ccccc1",{},"[chr5,CH1r5:1]>>[n:1]",null,-0.1866255281],[0.039035953,92.1976862627,7,"completed",-5.232668,7.0,7,"C1=NC=C(c2cc(Nc3ccccc3)cc(Nc3ccccc3)c2)C1","c1ccc(Nc2cc(Nc3ccccc3)cc(-c3cnco3)c2)cc1",{},"[#6H2r5:1]>>[O:1]",null,-0.1308617762],[0.038714296,166.4617183493,7,"completed",-5.282808,7.0,7,"C1=CC(C=CC2=CC(C3=CCC(C=CC4=CCC=C4)=C3)=CC2)=CC1","C1=CC(C=Cc2cc(-c3coc(C=CC4=CCC=C4)c3)co2)=CC1",{},"[#6H2r5:1]>>[O:1]",null,-0.2099635646],[0.0385394546,128.0500962403,7,"completed",-5.116564,7.0,7,"C1=NC(c2c(Nc3ccccc3)cccc2Nc2ccccc2)=CC1","c1ccc(Nc2cccc(Nc3ccccc3)c2-c2cocn2)cc1",{},"[#6H2r5:1]>>[O:1]",null,-0.128573973],[0.0382919736,206.1786605245,7,"completed",-4.999724,7.0,4,"C1=CCC(N(c2ccccc2)c2ccccc2)=C1","c1ccc(N(c2ccccc2)c2cccs2)cc1",{},"[#6H2r5:1]>>[S:1]",null,-0.2177997369],[0.037815715,173.5183705076,7,"completed",-4.982704,7.0,7,"C1=NCC(c2ccccc2)=C1NC1=C(c2ccccc2)CN=C1","C1=CC(C2=C(NC3=C(C4=CCC=C4)CN=C3)C=NC2)=CC1",{},"[c:0]1[ch:1][ch][c:3][c!r5:4][c!r5:5]1>>[c:0]1[CH2:1][c:3][c:4][c:5]1",null,-0.1919641039],[0.0377043317,196.4540691366,7,"completed",-4.952712,7.0,7,"C1=CC(N(C2=CCC=C2)C2=CCC=C2)=CC1","C1=CC(N(C2=CCC=C2)C2=NCC=C2)=CC1",{},"[chr5,CH1r5:1]>>[n:1]",null,-0.2218651419],[0.0375322144,86.6535366658,7,"completed",-5.108468,7.0,4,"C1=CC(c2cc(Nc3ccccc3)cc(Nc3ccccc3)c2)=CC1","c1ccc(Nc2cc(Nc3ccccc3)cc(-c3ccsc3)c2)cc1",{},"[#6H2r5:1]>>[S:1]",null,-0.086856041],[0.037087574,117.6542617115,7,"completed",-5.147752,7.0,4,"C1=CC(N(c2ccccc2)c2ccccc2)=CC1","C1=NCC=C1N(c1ccccc1)c1ccccc1",{},"[chr5,CH1r5:1]>>[n:1]",null,-0.1223104636],[0.0369684475,110.6665575124,7,"completed",-5.250608,7.0,5,"C1=NC(c2cc(Nc3ccccc3)cc(C3=CCC=N3)c2)=CC1","C1=NC(c2cc(Nc3ccccn3)cc(C3=CCC=N3)c2)=CC1",{},"[ch&r6:0]>>[nr6:0]",null,-0.1528451638],[0.0369417672,81.7648680823,7,"completed",-5.138092,7.0,4,"c1ccc(Nc2cc(Nc3ccccc3)cc(-c3ccccn3)c2)cc1","c1ccc(Nc2cc(Nc3ccccc3)cc(-c3ncccn3)c2)cc1",{},"[ch&r6:0]>>[nr6:0]",null,-0.0860028132],[0.0366488952,188.0763740842,7,"completed",-5.19412,7.0,7,"C1=CC(C2=NCC=C2NC2=CCN=C2C2=CCC=C2)=CC1","C1=C(NC2=CCN=C2c2ccccc2)C(c2ccccc2)=NC1",{},"[CH2:0]1[c,C:1]-,=,:[c,C:2]-,=,:[c,C:3]-,=,:[c,C:4]1>>[ch:0]1c[c:1][c:2][c:3][c:4]1",null,-0.199282272],[0.0358665886,144.7638069359,7,"completed",-5.324024,7.0,7,"C1=CC(C=CC2=CCC(C3=CC(C=CC4=CCC=C4)=CC3)=C2)=CC1","C1=CC(C=CC2=CCC(C3=NC(C=CC4=CCC=C4)=CC3)=N2)=CC1",{},"[chr5,CH1r5:1]>>[n:1]",null,-0.2134199348],[0.0353790264,131.9625085946,7,"completed",-5.14536,7.0,5,"C1=CCC(Nc2cc(C3=CCC=C3)cc(C3=CCC=C3)c2)=C1","C1=CC(c2cc(NC3=NC=CC3)cc(C3=CCC=C3)c2)=CC1",{},"[chr5,CH1r5:1]>>[n:1]",null,-0.1357287485],[0.0353506852,160.8276241305,7,"completed",-5.25024,7.0,6,"C1=CCC(c2cc(Nc3ccsc3)cc(C3=CC=CC3)c2)=C1","C1=CCC(c2cc(Nc3cnsc3)cc(C3=CC=CC3)c2)=C1",{},"[chr5,CH1r5:1]>>[n:1]",null,-0.1921609557],[0.0351650083,190.95730345,7,"completed",-5.228252,7.0,6,"C1=CC(Nc2cc(C3=CCC=C3)nc(C3=CCC=C3)c2)=CC1","C1=CC(Nc2cc(C3=NCC=C3)nc(C3=NCC=C3)c2)=CC1",{},"[chr5,CH1r5:1]>>[n:1]",null,-0.2110082788],[0.0350780249,111.3759905682,7,"completed",-5.412528,7.0,4,"C1=CCC(c2cccc(Nc3cccc(C4=CC=CC4)c3)c2)=C1","C1=CCC(c2ccnc(Nc3cc(C4=CC=CC4)ccn3)c2)=C1",{},"[ch&r6:0]>>[nr6:0]",null,-0.2454887964],[0.0346880832,123.3068192486,7,"completed",-5.15778,7.0,6,"C1=CCC(c2cc(Nc3cccs3)cc(C3=CC=CC3)c2)=C1","C1=CCC(c2cc(Nc3cncs3)cc(C3=CC=CC3)c2)=C1",{},"[chr5,CH1r5:1]>>[n:1]",null,-0.1297707617],[0.0346737581,104.7626093079,7,"completed",-5.305992,7.0,7,"C1=CN=C(c2cc(Nc3ccccc3)cc(Nc3ccccc3)c2)C1","C1=NCC(c2cc(Nc3ccccc3)cc(Nc3ccccc3)c2)=N1",{},"[chr5,CH1r5:1]>>[n:1]",null,-0.1782336368],[0.0345537787,162.3655957462,7,"completed",-4.948756,7.0,5,"C1=CC(C2=CCC=C2NC2=CCC=C2C2=CCC=C2)=CC1","C1=NCC=C1C1=CCC=C1NC1=CCC=C1C1=CCN=C1",{},"[chr5,CH1r5:1]>>[n:1]",null,-0.1938329512],[0.0345375959,206.0348002834,7,"completed",-5.021528,7.0,6,"C1=CCC(NC2=CC(=C3C=CC=C3)C=C2NC2=CC=CC2)=C1","C1=CC(=C2C=C(NC3=NC=CC3)C(NC3=NC=CC3)=C2)C=C1",{},"[chr5,CH1r5:1]>>[n:1]",null,-0.2132315356],[0.0345235345,125.3372985119,7,"completed",-5.182436,7.0,6,"C1=CCC(c2cc(NC3=CCC=N3)cc(C3=CC=CC3)c2)=C1","C1=CCC(c2cc(Nc3cocn3)cc(C3=CC=CC3)c2)=C1",{},"[#6H2r5:1]>>[O:1]",null,-0.1379830733],[0.0344487975,240.7101877227,7,"completed",-5.289432,7.0,6,"C1=CC(C=Cc2ccc3cc(C=CC4=CCC=C4)ccc3c2)=CC1","C(=Cc1ccc2cc(C=Cc3ccsc3)ccc2c1)c1ccsc1",{},"[#6H2r5:1]>>[S:1]",null,-0.2748177413],[0.0344433642,168.0474510021,7,"completed",-5.300288,7.0,7,"C1=NC(Nc2cc(-c3ccccc3)cc(-c3ccccc3)c2)=CC1","C1=NC(Nc2nc(-c3ccccc3)cc(-c3ccccc3)n2)=CC1",{},"[ch&r6:0]>>[nr6:0]",null,-0.2188525404],[0.0343768662,143.1236368107,7,"completed",-5.01886,7.0,5,"C1=CC(=C2C=C(NC3=CCC=C3)C(NC3=CCC=C3)=C2)C=C1","C1=CC(=C2C=C(NC3=CCC=C3)C(NC3=CCC=C3)=C2)N=C1",{},"[chr5,CH1r5:1]>>[n:1]",null,-0.1539817789],[0.0343418118,123.4237522768,7,"completed",-5.142324,7.0,7,"C1=NC(Nc2cc(-c3ccccc3)cc(-c3ccccc3)c2)=CC1","c1ccc(-c2cc(Nc3cscn3)cc(-c3ccccc3)c2)cc1",{},"[#6H2r5:1]>>[S:1]",null,-0.1269297834],[0.0341655491,136.1518563121,7,"completed",-4.916464,7.0,4,"C1=c2ccccc2=C(NC2=c3ccccc3=CC2)C1","C1=c2ccncc2=C(NC2=c3cnccc3=CC2)C1",{},"[ch&r6:0]>>[nr6:0]",null,-0.1871983039],[0.0340891044,129.7527601092,7,"completed",-5.166612,7.0,6,"C1=CCC(NC2=CC(=C3C=CC=C3)C=C2NC2=CC=CC2)=C1","C1=CC(=C2C=C(Nc3ccco3)C(Nc3ccco3)=C2)C=C1",{},"[#6H2r5:1]>>[O:1]",null,-0.1378767074],[0.0340623145,369.8808185969,7,"completed",-4.641752,7.0,4,"C1=CC(=C2C=C(Nc3ccccc3)C(Nc3ccccc3)=C2)C=C1","C1=CSC(=C2C=C(Nc3ccccc3)C(Nc3ccccc3)=C2)S1",{},"[CH,ch:0]1=[C,c:1][C,c:2]=[CH,ch:3][*:4]1>>[S:0]1[*:1]=,:[*:2][S:3][*:4]1",null,-0.4895993489],[0.0338276485,127.0156986803,7,"completed",-4.787664,7.0,4,"C1=c2ccccc2=C(NC2=c3ccccc3=CC2)C1","C1=c2cnccc2=C(NC2=c3ccncc3=CC2)C1",{},"[ch&r6:0]>>[nr6:0]",null,-0.2528524044],[0.0338236027,201.2602247304,7,"completed",-5.268456,7.0,3,"C(#CC1=CC=CC1)C1=CC=CC1","C(#CC1=CC(c2ccccc2)=CC1)C1=CC(c2ccccc2)=CC1",{},"[cH&r6,CH&r5:1]>>[#6:1](-[c]1[ch]ccc[ch]1)",null,-0.2332608321],[0.0327467131,221.5132964042,7,"completed",-4.823544,7.0,7,"C1=CC(C=CC2=CC(C3=CCC(C=CC4=CCC=C4)=C3)=CC2)=CC1","C(=Cc1cc[nH]c1)C1=CC(C2=CCC(C=Cc3cc[nH]c3)=C2)=CC1",{},"[#6H2r5:1]>>[NH:1]",null,-0.2941391189],[0.0323533008,102.9811249524,7,"completed",-5.148764,7.0,4,"C1=CC(c2cc(Nc3ccccc3)cc(Nc3ccccc3)c2)=CC1","c1ccc(Nc2cc(Nc3ccccc3)cc(-c3ccoc3)c2)cc1",{},"[#6H2r5:1]>>[O:1]",null,-0.1084909981],[0.0320510564,145.3420619014,7,"completed",-5.343252,7.0,3,"C(#Cc1cccc(-c2cccc(C#Cc3ccccc3)c2)c1)c1ccccc1","C(#Cc1ccccc1)C1=CC(C2=CCC(C#Cc3ccccc3)=C2)=CC1",{},"[c:0]1[ch:1][ch][c:3][c!r5:4][c!r5:5]1>>[c:0]1[CH2:1][c:3][c:4][c:5]1",null,-0.2238713187],[0.0320079434,161.7262346857,7,"completed",-5.08694,7.0,6,"C1=CC(Nc2cc(C3=CCC=C3)nc(C3=CCC=C3)c2)=CC1","C1=CC(Nc2cc(C3=CCC=N3)nc(C3=CCC=N3)c2)=CC1",{},"[chr5,CH1r5:1]>>[n:1]",null,-0.1619844164],[0.0319145377,139.2088498456,7,"completed",-5.517776,7.0,7,"C1=CC(C=CC2=CCC(C3=CC(C=CC4=CCC=C4)=CC3)=C2)=CC1","C1=CC(C=CC2=NCC(C3=CC(C=CC4=CCC=C4)=NC3)=C2)=CC1",{},"[chr5,CH1r5:1]>>[n:1]",null,-0.3238859816],[0.0318085073,127.1194439239,7,"completed",-5.196972,7.0,5,"C1=CCC(Nc2cc(C3=CC=CC3)cc(C3=CC=CC3)c2)=C1","C1=CCC(c2cc(NC3=NC=CC3)cc(C3=CC=CC3)c2)=C1",{},"[chr5,CH1r5:1]>>[n:1]",null,-0.1441079516],[0.0317194728,136.9565130707,7,"completed",-5.229724,7.0,6,"C1=CCC(Nc2cc(-c3ccco3)cc(-c3ccco3)c2)=C1","C1=CN=C(Nc2cc(-c3ccco3)cc(-c3ccco3)c2)C1",{},"[chr5,CH1r5:1]>>[n:1]",null,-0.1643257783],[0.0316178565,172.9914640437,7,"completed",-4.755096,7.0,5,"C1=CCC(C2=CC(NC3=CCC(C4=CC=CC4)=C3)=CC2)=C1","C1=CCC(C2=NC(NC3=CCC(C4=CC=CC4)=N3)=CC2)=C1",{},"[chr5,CH1r5:1]>>[n:1]",null,-0.2970115209],[0.031576761,182.1869752323,7,"completed",-5.25024,7.0,7,"C1=CCC(C=CC2=CC(C3=CCC(C=CC4=CC=CC4)=C3)=CC2)=C1","C(=CC1=CC(C2=CCC(C=CC3=CN=CC3)=C2)=CC1)C1=CN=CC1",{},"[chr5,CH1r5:1]>>[n:1]",null,-0.2103625493],[0.0315650486,101.89602771,7,"completed",-5.119416,7.0,7,"C1=NC(c2c(Nc3ccccc3)cccc2Nc2ccccc2)=CC1","C1=C(c2c(Nc3ccccc3)cccc2Nc2ccccc2)N=NC1",{},"[chr5,CH1r5:1]>>[n:1]",null,-0.1027984493],[0.0314807098,166.9862934068,7,"completed",-5.209576,7.0,7,"C1=CC(C=CC2=CC(C3=CCC(C=CC4=CCC=C4)=C3)=CC2)=CC1","C1=CC(C=CC2=NC(C3=CCC(C=CC4=CCC=C4)=N3)=CC2)=CC1",{},"[chr5,CH1r5:1]>>[n:1]",null,-0.1837601782],[0.0314436756,164.1842999804,7,"completed",-4.930264,7.0,5,"C1=NCC=C1c1cccc(Nc2cccc(C3=CCN=C3)c2)c1","C1=NCC=C1C1=CCC(NC2=CC(C3=CCN=C3)=CC2)=C1",{},"[c:0]1[ch:1][ch][c:3][c!r5:4][c!r5:5]1>>[c:0]1[CH2:1][c:3][c:4][c:5]1",null,-0.2026660704],[0.031174136,119.9505948199,7,"completed",-4.990708,7.0,4,"C1=CC(Nc2ccc3ccc(NC4=CCC=C4)cc3c2)=CC1","C1=CC(Nc2cc3cc(NC4=CCC=C4)ncc3cn2)=CC1",{},"[ch&r6:0]>>[nr6:0]",null,-0.1422711089],[0.0311011331,116.5483652093,7,"completed",-5.485484,7.0,7,"C(=Cc1ccccn1)C1=CC(C2=CCC(C=Cc3ccccn3)=C2)=CC1","C(=Cc1ncccn1)C1=CC(C2=CCC(C=Cc3ncccn3)=C2)=CC1",{},"[ch&r6:0]>>[nr6:0]",null,-0.2939328145],[0.0304567453,109.9046923998,7,"completed",-5.253184,7.0,7,"C1=NC=C(c2cc(Nc3ccccc3)cc(Nc3ccccc3)c2)C1","C1=NN=C(c2cc(Nc3ccccc3)cc(Nc3ccccc3)c2)C1",{},"[chr5,CH1r5:1]>>[n:1]",null,-0.1535482236],[0.0303114185,162.6865941235,7,"completed",-4.966052,7.0,4,"C1=CC(c2ccccc2)=C(NC2=C(c3ccccc3)C=CC2)C1","C1=NC(c2ccccc2)=C(NC2=C(c3ccccc3)N=CC2)C1",{},"[chr5,CH1r5:1]>>[n:1]",null,-0.1877725768],[0.0302001661,139.8559040574,7,"completed",-4.877456,7.0,4,"C1=CC(N(C2=CCC=C2)c2ccccc2)=CC1","C1=NC(N(C2=CCC=N2)c2ccccc2)=CC1",{},"[chr5,CH1r5:1]>>[n:1]",null,-0.2093497828],[0.0301832741,328.3901715458,7,"completed",-5.064952,7.0,6,"C1=CC(C=Cc2ccc3cc(C=CC4=CCC=C4)ccc3c2)=CC1","C(=Cc1ccc2cc(C=CC3=COCO3)ccc2c1)C1=COCO1",{},"[CH,ch:0]1=[C,c:1][C,c:2]=[CH,ch:3][*:4]1>>[O:0]1[*:1]=,:[*:2][O:3][*:4]1",null,-0.3293053329],[0.0300368195,83.7419622981,7,"completed",-4.953448,7.0,4,"C1=CC(Nc2cccc(-c3cccc(NC4=CCC=C4)c3)c2)=CC1","C1=NC(Nc2cccc(-c3cccc(NC4=CCC=N4)c3)c2)=CC1",{},"[chr5,CH1r5:1]>>[n:1]",null,-0.1324261519],[0.0299812755,151.9214087655,7,"completed",-5.21298,7.0,5,"C1=NC(c2cc(Nc3ccccc3)cc(C3=CCC=N3)c2)=CC1","C1=NC(c2cc(Nc3cccnc3)cc(C3=CCC=N3)c2)=CC1",{},"[ch&r6:0]>>[nr6:0]",null,-0.1712737862],[0.0299792804,119.2025107612,7,"completed",-5.225492,7.0,5,"C1=CC(Nc2cc(C3=CCC=C3)cc(C3=CCC=C3)c2)=CC1","C1=CC(c2cc(NC3=NCC=C3)cc(C3=CCC=C3)c2)=CC1",{},"[chr5,CH1r5:1]>>[n:1]",null,-0.148073891],[0.0716419201,169.5255227865,8,"completed",-5.138368,8.0,8,"C(=CC1=CCC=N1)C1=CCC(C2=CC(C=CC3=CCC=N3)=CC2)=C1","C(=Cc1cscn1)C1=CCC(C2=CC(C=Cc3cscn3)=CC2)=C1",{},"[#6H2r5:1]>>[S:1]",null,-0.1716398367],[0.0638061257,180.5041455974,8,"completed",-5.169464,8.0,8,"C(=Cc1ccsc1)C1=CC(C2=CCC(C=Cc3ccsc3)=C2)=CC1","C(=Cc1cscn1)C1=CC(C2=CCC(C=Cc3cscn3)=C2)=CC1",{},"[chr5,CH1r5:1]>>[n:1]",null,-0.1869388075],[0.0629361238,166.4994728219,8,"completed",-5.248216,8.0,8,"C(=Cc1ccsc1)C1=CCC(C2=CC(C=Cc3ccsc3)=CC2)=C1","C(=Cc1ccsn1)C1=CCC(C2=CC(C=Cc3ccsn3)=CC2)=C1",{},"[chr5,CH1r5:1]>>[n:1]",null,-0.1961794738],[0.0626222796,189.9644897325,8,"completed",-4.980404,8.0,8,"C1=CC(C=CC2=CCC(C3=CC(C=CC4=NCC=C4)=CC3)=C2)=NC1","C(=Cc1cc[nH]n1)C1=CCC(C2=CC(C=Cc3cc[nH]n3)=CC2)=C1",{},"[#6H2r5:1]>>[NH:1]",null,-0.2075935378],[0.0493123168,205.7442180985,8,"completed",-5.0069,8.0,8,"C(=Cc1cc[nH]c1)C1=CC(C2=CCC(C=Cc3cc[nH]c3)=C2)=CC1","C(=Cc1cc[nH]n1)C1=CC(C2=CCC(C=Cc3cc[nH]n3)=C2)=CC1",{},"[chr5,CH1r5:1]>>[n:1]",null,-0.2158189338],[0.049273141,193.0415999702,8,"completed",-4.88362,8.0,8,"C(=CC1=CCC=N1)C1=CCC(C2=CC(C=CC3=CCC=N3)=CC2)=C1","C(=Cc1c[nH]cn1)C1=CCC(C2=CC(C=Cc3c[nH]cn3)=CC2)=C1",{},"[#6H2r5:1]>>[NH:1]",null,-0.2453711647],[0.0479936196,154.5679564941,8,"completed",-4.823728,8.0,8,"C1=NC(c2ccccc2)=C(NC2=C(c3ccccc3)N=CC2)C1","C1=CC(C2=C(NC3=C(C4=CCC=C4)N=CC3)CC=N2)=CC1",{},"[c:0]1[ch:1][ch][c:3][c!r5:4][c!r5:5]1>>[c:0]1[CH2:1][c:3][c:4][c:5]1",null,-0.247570394],[0.0463079525,183.8169842027,8,"completed",-5.293388,8.0,8,"C1=CC(C=CC2=NCC(C3=CC(C=CC4=CCC=C4)=NC3)=C2)=CC1","C1=CC(C=Cc2cc(-c3cc(C=CC4=CCC=C4)n[nH]3)[nH]n2)=CC1",{},"[#6H2r5:1]>>[NH:1]",null,-0.2282852465],[0.0427441122,169.5842058578,8,"completed",-5.300564,8.0,8,"C(=Cc1ccsc1)C1=CC(C2=CCC(C=Cc3ccsc3)=C2)=CC1","C(=Cc1ccsn1)C1=CC(C2=CCC(C=Cc3ccsn3)=C2)=CC1",{},"[chr5,CH1r5:1]>>[n:1]",null,-0.2201579041],[0.0399852345,162.1111636934,8,"completed",-5.314732,8.0,8,"C1=CC(C=Cc2csc(-c3cc(C=CC4=CCC=C4)cs3)c2)=CC1","C1=CC(C=Cc2csc(-c3nc(C=CC4=CCC=C4)cs3)n2)=CC1",{},"[chr5,CH1r5:1]>>[n:1]",null,-0.221074302],[0.0395536795,212.0304431609,8,"completed",-4.884908,8.0,8,"C(=Cc1cc[nH]c1)C1=CC(C2=CCC(C=Cc3cc[nH]c3)=C2)=CC1","C(=Cc1c[nH]cn1)C1=CC(C2=CCC(C=Cc3c[nH]cn3)=C2)=CC1",{},"[chr5,CH1r5:1]>>[n:1]",null,-0.2600510476],[0.03757256,179.814980916,8,"completed",-5.247756,8.0,8,"C1=CC(C=Cc2cc(-c3c[nH]c(C=CC4=CCC=C4)c3)c[nH]2)=CC1","C1=CC(C=Cc2cc(-c3cc(C=CC4=CCC=C4)[nH]n3)n[nH]2)=CC1",{},"[chr5,CH1r5:1]>>[n:1]",null,-0.2074392122],[0.0367881542,159.5870865181,8,"completed",-5.570768,8.0,8,"C1=CC(C=CC2=NCC(C3=CC(C=CC4=CCC=C4)=NC3)=C2)=CC1","C1=CC(C=Cc2cc(-c3cc(C=CC4=CCC=C4)ns3)sn2)=CC1",{},"[#6H2r5:1]>>[S:1]",null,-0.3661462385],[0.0356799673,201.0743806745,8,"completed",-5.429272,8.0,8,"C(=Cc1ccc2cc(C=CC3=CCC=N3)ccc2c1)C1=CCC=N1","C(=Cc1cc2cnc(C=CC3=CCC=N3)cc2cn1)C1=CCC=N1",{},"[ch&r6:0]>>[nr6:0]",null,-0.3058704482],[0.0333622475,129.7386122291,8,"completed",-4.919408,8.0,8,"C1=CC(c2cc(NC3=NCC=C3)cc(C3=CCC=C3)c2)=CC1","C1=CC(c2cc(Nc3cc[nH]n3)cc(C3=CCC=C3)c2)=CC1",{},"[#6H2r5:1]>>[NH:1]",null,-0.1811427835],[0.0299038603,107.724997541,8,"completed",-5.236532,8.0,4,"c1ccc(Nc2cc(Nc3ccccc3)cc(-c3ccccn3)c2)cc1","c1ccc(Nc2cc(Nc3ccccc3)cc(-c3ccncn3)c2)cc1",{},"[ch&r6:0]>>[nr6:0]",null,-0.1440095786],[0.0289742449,178.6676131391,8,"completed",-5.293296,8.0,8,"C(=Cc1ccsc1)C1=CCC(C2=CC(C=Cc3ccsc3)=CC2)=C1","C(=Cc1cnsc1)C1=CCC(C2=CC(C=Cc3cnsc3)=CC2)=C1",{},"[chr5,CH1r5:1]>>[n:1]",null,-0.2241208477],[0.0270465094,129.011426744,8,"completed",-5.156216,8.0,8,"C1=NCC=C1N(c1ccccc1)c1ccccc1","c1ccc(N(c2ccccc2)c2cnsc2)cc1",{},"[#6H2r5:1]>>[S:1]",null,-0.1348794468],[0.0264086783,141.0735254486,8,"completed",-5.34868,8.0,8,"C1=CC(c2cc(NC3=NCC=C3)cc(C3=CCC=C3)c2)=CC1","C1=CC(c2cc(Nc3ccon3)cc(C3=CCC=C3)c2)=CC1",{},"[#6H2r5:1]>>[O:1]",null,-0.2240629228],[0.0256405945,145.9803875047,8,"completed",-5.118588,8.0,8,"C1=CC(c2cc(NC3=NC=CC3)cc(C3=CCC=C3)c2)=CC1","C1=CN=C(Nc2cc(C3=CCC=N3)cc(C3=CCC=N3)c2)C1",{},"[chr5,CH1r5:1]>>[n:1]",null,-0.1465591187],[0.0255505008,156.9233080941,8,"completed",-5.187864,8.0,8,"C(#Cc1ccccc1)C1=CC(C2=CCC(C#Cc3ccccc3)=C2)=CC1","C(#CC1=CC(C2=CCC(C#CC3=CC=CC3)=C2)=CC1)C1=CC=CC1",{},"[c:0]1[ch:1][ch][c:3][c!r5:4][c!r5:5]1>>[c:0]1[CH2:1][c:3][c:4][c:5]1",null,-0.1685460324],[0.0252175466,153.9345803543,8,"completed",-5.329636,8.0,8,"C(=CC1=CCC=N1)C1=CCC(C2=CC(C=CC3=CCC=N3)=CC2)=C1","C(=CC1=NCC=N1)C1=CCC(C2=CC(C=CC3=NCC=N3)=CC2)=C1",{},"[chr5,CH1r5:1]>>[n:1]",null,-0.2225643151],[0.0241052001,136.6829211349,8,"completed",-5.19044,8.0,8,"C1=NC(Nc2nc(-c3ccccc3)cc(-c3ccccc3)n2)=CC1","C1=CC(c2cc(C3=CCC=C3)nc(NC3=CCC=N3)n2)=CC1",{},"[c:0]1[ch:1][ch][c:3][c!r5:4][c!r5:5]1>>[c:0]1[CH2:1][c:3][c:4][c:5]1",null,-0.1506324128],[0.0238675105,142.3865339712,8,"completed",-5.294124,8.0,8,"C(=CC1=CCC=N1)C1=CCC(C2=CC(C=CC3=CCC=N3)=CC2)=C1","C(=CC1=CCN=N1)C1=CCC(C2=CC(C=CC3=CCN=N3)=CC2)=C1",{},"[chr5,CH1r5:1]>>[n:1]",null,-0.1968226295],[0.0236099684,110.1294832655,8,"completed",-5.2392,8.0,6,"C1=CCC(c2cc(NC3=CCC=N3)cc(C3=CC=CC3)c2)=C1","C1=CCC(c2cc(NC3=CCN=N3)cc(C3=CC=CC3)c2)=C1",{},"[chr5,CH1r5:1]>>[n:1]",null,-0.1470478041],[0.0235596571,126.8593758237,8,"completed",-5.199824,8.0,8,"C1=CC(c2cc(NC3=NCC=C3)cc(C3=CCC=C3)c2)=CC1","C1=CC(Nc2cc(C3=CCC=N3)cc(C3=CCC=N3)c2)=NC1",{},"[chr5,CH1r5:1]>>[n:1]",null,-0.1448311721],[0.0235543138,151.0682367186,8,"completed",-5.32476,8.0,8,"C1=CCC(c2cc(NC3=NC=CC3)cc(C3=CC=CC3)c2)=C1","C1=CN=C(Nc2cc(C3=NC=CC3)cc(C3=NC=CC3)c2)C1",{},"[chr5,CH1r5:1]>>[n:1]",null,-0.2181168732],[0.021169373,142.6794779437,8,"completed",-4.978472,8.0,6,"c1ccc(Nc2cc(Nc3ccccc3)cc(-c3cncs3)c2)cc1","C1=CC(Nc2cc(NC3=CCC=C3)cc(-c3cncs3)c2)=CC1",{},"[c:0]1[ch:1][ch][c:3][c!r5:4][c!r5:5]1>>[c:0]1[CH2:1][c:3][c:4][c:5]1",null,-0.1661152319],[0.0209626158,161.4799608183,8,"completed",-4.789412,8.0,8,"c1ccc(N(c2ccccc2)c2cscn2)cc1","C1=CC(N(C2=CCC=C2)c2cscn2)=CC1",{},"[c:0]1[ch:1][ch][c:3][c!r5:4][c!r5:5]1>>[c:0]1[CH2:1][c:3][c:4][c:5]1",null,-0.2708202015],[0.0208270446,135.1847051855,8,"completed",-4.805144,8.0,4,"C1=CCC(Nc2ccc3cc(NC4=CC=CC4)ccc3c2)=C1","C1=CCC(Nc2cc3cnc(NC4=CC=CC4)cc3cn2)=C1",{},"[ch&r6:0]>>[nr6:0]",null,-0.2467296785],[0.0204662737,106.0392346332,8,"completed",-5.234048,8.0,3,"c1ccc(Nc2cc(Nc3ccccc3)cc(-c3ccccc3)c2)cc1","c1ccc(Nc2cc(Nc3ccccc3)cc(-c3ccncc3)c2)cc1",{},"[ch&r6:0]>>[nr6:0]",null,-0.1415947166],[0.020394611,180.5458144318,8,"completed",-5.30222,8.0,8,"C1=CN=C(C=CC2=CC(C3=CCC(C=CC4=NC=CC4)=C3)=CC2)C1","C(=Cc1nccs1)C1=CC(C2=CCC(C=Cc3nccs3)=C2)=CC1",{},"[#6H2r5:1]>>[S:1]",null,-0.2294217209],[0.0203096611,71.3145168126,8,"completed",-5.271124,8.0,3,"c1ccc(Nc2ccc3ccc(Nc4ccccc4)cc3c2)cc1","c1ccc(Nc2cc3cc(Nc4ccccc4)ncc3cn2)cc1",{},"[ch&r6:0]>>[nr6:0]",null,-0.1394081696],[0.0202930617,173.4365637509,8,"completed",-5.252264,8.0,8,"C1=CC(C=CC2=NC(C3=CCC(C=CC4=CCC=C4)=N3)=CC2)=CC1","C1=CC(C=Cc2nc(-c3csc(C=CC4=CCC=C4)n3)cs2)=CC1",{},"[#6H2r5:1]>>[S:1]",null,-0.2035695489],[0.0201774468,224.0181201444,8,"completed",-5.342424,8.0,3,"c1ccc(-c2ccccc2Nc2ccccc2-c2ccccc2)cc1","c1ccc(-c2ncccc2Nc2cccnc2-c2ccccc2)cc1",{},"[ch&r6:0]>>[nr6:0]",null,-0.2810358021],[0.0201306621,266.9258162568,8,"completed",-5.311236,8.0,4,"C1=Cc2cccc(Nc3cccc4c3CC=C4)c2C1","C1=Cc2cncc(Nc3cncc4c3CC=C4)c2C1",{},"[ch&r6:0]>>[nr6:0]",null,-0.3051450618],[0.0199020273,105.5447743199,8,"completed",-5.233312,8.0,7,"C1=CC(c2cc(Nc3ccccc3)cc(Nc3ccccc3)c2)=NC1","C1=NCN=C1c1cc(Nc2ccccc2)cc(Nc2ccccc2)c1",{},"[chr5,CH1r5:1]>>[n:1]",null,-0.1408830123],[0.0197357829,206.8179327291,8,"completed",-5.154284,8.0,8,"C(=CC1=CC(C2=CCC(C=CC3=CN=CC3)=C2)=CC1)C1=CN=CC1","C(=Cc1cnc[nH]1)C1=CC(C2=CCC(C=Cc3cnc[nH]3)=C2)=CC1",{},"[#6H2r5:1]>>[NH:1]",null,-0.210279733],[0.0194527147,268.9886733341,8,"completed",-5.5934,8.0,4,"C1=Cc2cccc(Nc3cccc4c3CC=C4)c2C1","C1=Cc2nccc(Nc3ccnc4c3CC=C4)c2C1",{},"[ch&r6:0]>>[nr6:0]",null,-0.4377696321],[0.0192014304,164.8273976112,8,"completed",-5.215004,8.0,7,"C1=C(c2ccccc2)CN=C1NC1=NCC(c2ccccc2)=C1","C1=CCC(C2=CC(NC3=NCC(C4=CC=CC4)=C3)=NC2)=C1",{},"[c:0]1[ch:1][ch][c:3][c!r5:4][c!r5:5]1>>[c:0]1[CH2:1][c:3][c:4][c:5]1",null,-0.1834360156],[0.0189650632,122.4124432038,8,"completed",-5.224664,8.0,6,"C1=CCC(c2cc(Nc3cccs3)cc(C3=CC=CC3)c2)=C1","C1=CCC(c2cc(Nc3nccs3)cc(C3=CC=CC3)c2)=C1",{},"[chr5,CH1r5:1]>>[n:1]",null,-0.1503328027],[0.0188412174,124.6502583658,8,"completed",-5.025484,8.0,6,"C1=CC(Nc2cc(-c3ccsc3)cc(-c3ccsc3)c2)=CC1","C1=NC(Nc2cc(-c3ccsc3)cc(-c3ccsc3)c2)=CC1",{},"[chr5,CH1r5:1]>>[n:1]",null,-0.1351239346],[0.0188088197,208.1127121098,8,"completed",-4.915728,8.0,4,"C1=c2cccc(Nc3cccc4c3=CCC=4)c2=CC1","C1=c2cncc(Nc3cncc4c3=CCC=4)c2=CC1",{},"[ch&r6:0]>>[nr6:0]",null,-0.2448457152],[0.0188003668,168.7204526419,8,"completed",-5.138276,8.0,4,"C1=C(NC2=Cc3ccccc3C2)Cc2ccccc21","C1=C(NC2=Cc3cccnc3C2)Cc2ncccc21",{},"[ch&r6:0]>>[nr6:0]",null,-0.170834618],[0.0187379591,206.9406788073,8,"completed",-5.16652,8.0,6,"C1=CCC(C=CC2=CC(=C3C=CC=C3)C=C2C=CC2=CC=CC2)=C1","C1=CC(=C2C=C(C=Cc3ccc[nH]3)C(C=Cc3ccc[nH]3)=C2)C=C1",{},"[#6H2r5:1]>>[NH:1]",null,-0.212114711],[0.0187055076,96.4760228057,8,"completed",-5.20516,8.0,4,"C1=CCC(c2cc(Nc3ccccc3)cc(Nc3ccccc3)c2)=C1","C1=CCC(c2cc(Nc3ccccn3)cc(Nc3ccccn3)c2)=C1",{},"[ch&r6:0]>>[nr6:0]",null,-0.1213521715],[0.0186967271,184.3271536479,8,"completed",-5.19136,8.0,8,"C(=Cc1cccs1)C1=CC(C2=CCC(C=Cc3cccs3)=C2)=CC1","C(=Cc1cc(-c2csc(C=Cc3cccs3)c2)cs1)c1cccs1",{},"[#6H2r5:1]>>[S:1]",null,-0.195106017],[0.0186406905,208.5816436258,8,"completed",-5.387596,8.0,8,"C1=CC(C=CC2=CCC(C3=CC(C=CC4=NCC=C4)=CC3)=C2)=NC1","C(=Cc1ccon1)C1=CCC(C2=CC(C=Cc3ccon3)=CC2)=C1",{},"[#6H2r5:1]>>[O:1]",null,-0.2898877663],[0.0185072626,173.9483838998,8,"completed",-4.925112,8.0,8,"C1=CC(N(C2=CCC=C2)C2=NCC=C2)=CC1","C1=CC(N(C2=CCC=C2)c2ccsn2)=CC1",{},"[#6H2r5:1]>>[S:1]",null,-0.2127089288],[0.0184513751,178.0002372479,8,"completed",-4.756568,8.0,8,"C1=NC(c2ccccc2)=C(NC2=C(c3ccccc3)N=CC2)C1","C1=CCC(C2=C(NC3=C(C4=CC=CC4)N=CC3)CC=N2)=C1",{},"[c:0]1[ch:1][ch][c:3][c!r5:4][c!r5:5]1>>[c:0]1[CH2:1][c:3][c:4][c:5]1",null,-0.2991277292],[0.0179115404,182.9569001647,8,"completed",-5.308016,8.0,8,"C(=CC1=CC(C2=CCC(C=CC3=CN=CC3)=C2)=CC1)C1=CN=CC1","C(=Cc1cncs1)C1=CC(C2=CCC(C=Cc3cncs3)=C2)=CC1",{},"[#6H2r5:1]>>[S:1]",null,-0.2338286742],[0.0171695446,141.5439768691,8,"completed",-4.950412,8.0,7,"c1ccc(Nc2cc(Nc3ccccc3)cc(-c3nccs3)c2)cc1","C1=CC(Nc2cc(NC3=CCC=C3)cc(-c3nccs3)c2)=CC1",{},"[c:0]1[ch:1][ch][c:3][c!r5:4][c!r5:5]1>>[c:0]1[CH2:1][c:3][c:4][c:5]1",null,-0.1760659438],[0.0171454198,165.8099281726,8,"completed",-5.321264,8.0,8,"C1=CC(c2cc(NC3=NC=CC3)cc(C3=CCC=C3)c2)=CC1","C1=CN=C(Nc2cc(C3=CCN=C3)cc(C3=CCN=C3)c2)C1",{},"[chr5,CH1r5:1]>>[n:1]",null,-0.2268969668],[0.0169800765,196.4938870659,8,"completed",-5.238648,8.0,8,"C1=CC(c2cc(NC3=NC=CC3)cc(C3=CCC=C3)c2)=CC1","C1=CC(c2cc(C3=CCC=C3)nc(NC3=NC=CC3)n2)=CC1",{},"[ch&r6:0]>>[nr6:0]",null,-0.2191557641],[0.0166633168,211.4780116126,8,"completed",-5.21206,8.0,4,"C1=Cc2c(cccc2Nc2cccc3c2C=CC3)C1","C1=Cc2c(cncc2Nc2cncc3c2C=CC3)C1",{},"[ch&r6:0]>>[nr6:0]",null,-0.2255573026],[0.0164872556,163.3380538121,8,"completed",-4.968996,8.0,4,"C1=CCC(Nc2ccc3ccc(NC4=CC=CC4)cc3c2)=C1","C1=CCC(Nc2cc3cc(NC4=CC=CC4)ncc3cn2)=C1",{},"[ch&r6:0]>>[nr6:0]",null,-0.1873198424],[0.0163071219,120.2915329777,8,"completed",-5.140852,8.0,7,"C1=CCC(c2cc(Nc3c[nH]cn3)cc(C3=CC=CC3)c2)=C1","C1=CCC(c2cc(Nc3nc[nH]n3)cc(C3=CC=CC3)c2)=C1",{},"[chr5,CH1r5:1]>>[n:1]",null,-0.1236438717],[0.0161634037,138.4712237734,8,"completed",-5.427064,8.0,8,"C1=CC(c2cc(NC3=NCC=C3)cc(C3=CCC=C3)c2)=CC1","C1=CC(Nc2cc(C3=CCN=C3)cc(C3=CCN=C3)c2)=NC1",{},"[chr5,CH1r5:1]>>[n:1]",null,-0.267563079],[0.0160243006,184.7435673313,8,"completed",-4.931644,8.0,8,"C1=NCC=C1N(c1ccccc1)c1ccccc1","c1ccc(N(c2ccccc2)c2cn[nH]c2)cc1",{},"[#6H2r5:1]>>[NH:1]",null,-0.2191315121],[0.015731934,142.4899551594,8,"completed",-5.0138,8.0,5,"C1=CCC(c2cc(NC3=CCC=C3)cc(NC3=CCC=C3)c2)=C1","C1=CC(Nc2cc(NC3=CCC=C3)cc(C3=CC=NC3)c2)=CC1",{},"[chr5,CH1r5:1]>>[n:1]",null,-0.1547394679],[0.0155619684,190.7735232847,8,"completed",-5.009384,8.0,6,"C1=CC(c2cc(Nc3ccsc3)cc(C3=CCC=C3)c2)=CC1","c1cc(Nc2cc(-c3ccsc3)cc(-c3ccsc3)c2)cs1",{},"[#6H2r5:1]>>[S:1]",null,-0.2010424192],[0.014840777,119.1928268325,8,"completed",-5.057776,8.0,7,"C1=CCC(c2cc(Nc3c[nH]cn3)cc(C3=CC=CC3)c2)=C1","C1=CCC(c2cc(Nc3c[nH]nn3)cc(C3=CC=CC3)c2)=C1",{},"[chr5,CH1r5:1]>>[n:1]",null,-0.1228028273],[0.0146928091,119.4622533061,8,"completed",-5.182252,8.0,8,"C1=NCC=C1N(c1ccccc1)c1ccccc1","C1=C(N(c2ccccc2)c2ccccc2)N=NC1",{},"[chr5,CH1r5:1]>>[n:1]",null,-0.1326132414],[0.0146904107,127.3875583499,8,"completed",-5.21344,8.0,4,"C1=CCC(c2c(Nc3ccccc3)cccc2Nc2ccccc2)=C1","C1=NC=C(c2c(Nc3ccccc3)cccc2Nc2ccccc2)C1",{},"[chr5,CH1r5:1]>>[n:1]",null,-0.1501106941],[0.014613973,126.8757965966,8,"completed",-5.175904,8.0,6,"C1=CC(c2cc(Nc3cccs3)cc(C3=CCC=C3)c2)=CC1","C1=CC(c2cc(Nc3nccs3)cc(C3=CCC=C3)c2)=CC1",{},"[chr5,CH1r5:1]>>[n:1]",null,-0.1375520345],[0.0145348979,175.9068710973,8,"completed",-5.301852,8.0,7,"C1=CCC(c2cc(C3=CC=CC3)nc(NC3=CCC=C3)n2)=C1","C1=CCC(c2nc(NC3=CCC=C3)nc(C3=CC=CC3)n2)=C1",{},"[ch&r6:0]>>[nr6:0]",null,-0.2256277907],[0.014409918,145.9345912834,8,"completed",-5.411516,8.0,3,"O=c1cc(Nc2ccccc2)oc(Nc2ccccc2)c1","O=c1cc(NC2=CCC=C2)oc(NC2=CCC=C2)c1",{},"[c:0]1[ch:1][ch][c:3][c!r5:4][c!r5:5]1>>[c:0]1[CH2:1][c:3][c:4][c:5]1",null,-0.2623882465],[0.0142692805,132.1782003164,8,"completed",-5.392748,8.0,3,"c1ccc2c(Nc3cccc4ccccc34)cccc2c1","c1cc(Nc2cccc3ccncc23)c2cnccc2c1",{},"[ch&r6:0]>>[nr6:0]",null,-0.2438539696],[0.0142511942,115.2136486617,8,"completed",-5.389436,8.0,7,"C1=CC(c2cc(Nc3ccsn3)cc(C3=CCC=C3)c2)=CC1","C1=CC(c2cc(Nc3cnsn3)cc(C3=CCC=C3)c2)=CC1",{},"[chr5,CH1r5:1]>>[n:1]",null,-0.2330730613],[0.0142480676,110.6748979871,8,"completed",-5.034316,8.0,6,"C1=CC(c2cc(Nc3ccsc3)cc(C3=CCC=C3)c2)=CC1","C1=CC(c2cc(Nc3cscn3)cc(C3=CCC=C3)c2)=CC1",{},"[chr5,CH1r5:1]>>[n:1]",null,-0.1198456636],[0.0141649167,115.8856594306,8,"completed",-5.280968,8.0,7,"C1=CCC(c2cc(Nc3cscn3)cc(C3=CC=CC3)c2)=C1","C1=CCC(c2cc(Nc3csnn3)cc(C3=CC=CC3)c2)=C1",{},"[chr5,CH1r5:1]>>[n:1]",null,-0.1716877992],[0.0141427326,151.0263722991,8,"completed",-5.009752,8.0,7,"c1ccc(Nc2cc(Nc3ccccc3)cc(-c3ccn[nH]3)c2)cc1","C1=CC(Nc2cc(NC3=CCC=C3)cc(-c3ccn[nH]3)c2)=CC1",{},"[c:0]1[ch:1][ch][c:3][c!r5:4][c!r5:5]1>>[c:0]1[CH2:1][c:3][c:4][c:5]1",null,-0.1637066549],[0.0141058588,164.5465806754,8,"completed",-5.510876,8.0,8,"C(=CC1=CCC=N1)C1=CC(C2=CCC(C=CC3=CCC=N3)=C2)=CC1","C(=CC1=CCC=N1)C1=CC(C2=NCC(C=CC3=CCC=N3)=C2)=NC1",{},"[chr5,CH1r5:1]>>[n:1]",null,-0.3313561981],[0.0136158683,133.0632301003,8,"completed",-5.031464,8.0,6,"c1ccc(Nc2cc(Nc3ccccc3)cc(-c3ccns3)c2)cc1","C1=CC(Nc2cc(NC3=CCC=C3)cc(-c3ccns3)c2)=CC1",{},"[c:0]1[ch:1][ch][c:3][c!r5:4][c!r5:5]1>>[c:0]1[CH2:1][c:3][c:4][c:5]1",null,-0.1414476688],[0.01346045,135.4633481466,8,"completed",-5.32476,8.0,6,"C1=CC(Nc2cc(C3=NCC=C3)cc(C3=NCC=C3)c2)=CC1","C1=CC(Nc2cc(C3=NCC=C3)cc(C3=NCC=C3)c2)=NC1",{},"[chr5,CH1r5:1]>>[n:1]",null,-0.2076142503],[0.0132630414,144.4048698252,8,"completed",-5.1173,8.0,6,"C1=CN=C(Nc2cccc(NC3=NC=CC3)c2-c2ccccc2)C1","C1=CN=C(Nc2cccc(NC3=NC=CC3)c2)C1",{},"[c&r6,C&r5:1](-[c]1[ch]ccc[ch]1)>>[*:1]",null,-0.1449117612],[0.0129239558,144.3891497607,8,"completed",-5.199548,8.0,4,"C1=CC(N(C2=CCC=C2)c2ccccc2)=CC1","C1=NCC=C1N(C1=CCN=C1)c1ccccc1",{},"[chr5,CH1r5:1]>>[n:1]",null,-0.1603247663],[0.0128471522,189.1695460599,8,"completed",-5.330188,8.0,8,"C(=Cc1ccsc1)C1=CC(C2=CCC(C=Cc3ccsc3)=C2)=CC1","C(=Cc1cnsc1)C1=CC(C2=CCC(C=Cc3cnsc3)=C2)=CC1",{},"[chr5,CH1r5:1]>>[n:1]",null,-0.2484924741],[0.0127239108,135.6032290021,8,"completed",-5.13524,8.0,4,"C1=CCC(c2c(Nc3ccccc3)cccc2Nc2ccccc2)=C1","C1=CN=C(c2c(Nc3ccccc3)cccc2Nc2ccccc2)C1",{},"[chr5,CH1r5:1]>>[n:1]",null,-0.1378286833],[0.0127113255,224.9019833967,8,"completed",-5.051336,8.0,8,"C(=Cc1cc[nH]c1)C1=CC(C2=CCC(C=Cc3cc[nH]c3)=C2)=CC1","C(=Cc1cn[nH]c1)C1=CC(C2=CCC(C=Cc3cn[nH]c3)=C2)=CC1",{},"[chr5,CH1r5:1]>>[n:1]",null,-0.2274671685],[0.0126422726,138.2383866224,8,"completed",-4.967064,8.0,8,"c1ccc(Nc2cc(Nc3ccccc3)cc(-c3cnsc3)c2)cc1","C1=CC(Nc2cc(NC3=CCC=C3)cc(-c3cnsc3)c2)=CC1",{},"[c:0]1[ch:1][ch][c:3][c!r5:4][c!r5:5]1>>[c:0]1[CH2:1][c:3][c:4][c:5]1",null,-0.1666406967],[0.0124531671,151.1330737819,8,"completed",-5.174156,8.0,8,"C1=CC(c2cc(NC3=NC=CC3)cc(C3=CCC=C3)c2)=CC1","C1=CN=C(Nc2cc(-c3ccsc3)cc(-c3ccsc3)c2)C1",{},"[#6H2r5:1]>>[S:1]",null,-0.1597991584],[0.012393571,140.0354640728,8,"completed",-5.084272,8.0,8,"C1=C(c2cc(Nc3ccccc3)cc(Nc3ccccc3)c2)CN=N1","C1=CC(Nc2cc(NC3=CCC=C3)cc(C3=CN=NC3)c2)=CC1",{},"[c:0]1[ch:1][ch][c:3][c!r5:4][c!r5:5]1>>[c:0]1[CH2:1][c:3][c:4][c:5]1",null,-0.1404675852],[0.0121950733,165.7692603116,8,"completed",-5.118772,8.0,8,"C1=C(NC2=CCN=C2c2ccccc2)C(c2ccccc2)=NC1","C1=CCC(C2=NCC=C2NC2=CCN=C2C2=CC=CC2)=C1",{},"[c:0]1[ch:1][ch][c:3][c!r5:4][c!r5:5]1>>[c:0]1[CH2:1][c:3][c:4][c:5]1",null,-0.1662892594],[0.0121934177,203.7470823845,8,"completed",-5.080684,8.0,4,"C1=CCC(N(c2ccccc2)c2ccccc2)=C1","C1=CN=C(N(c2ccccc2)c2ccccc2)C1",{},"[chr5,CH1r5:1]>>[n:1]",null,-0.204195241],[0.0121499249,109.2472192636,8,"completed",-5.320068,8.0,6,"C1=CCC(c2cc(Nc3cccs3)cc(C3=CC=CC3)c2)=C1","C1=CCC(c2cc(Nc3ccns3)cc(C3=CC=CC3)c2)=C1",{},"[chr5,CH1r5:1]>>[n:1]",null,-0.1888534299],[0.0117646411,120.7472656222,8,"completed",-5.412068,8.0,7,"C1=CCC(c2cc(Nc3ccsn3)cc(C3=CC=CC3)c2)=C1","C1=CCC(c2cc(Nc3cnsn3)cc(C3=CC=CC3)c2)=C1",{},"[chr5,CH1r5:1]>>[n:1]",null,-0.2495981893],[0.0114834199,104.2623378043,8,"completed",-5.133032,8.0,4,"C1=CC(c2c(Nc3ccccc3)cccc2Nc2ccccc2)=CC1","c1ccc(Nc2cccc(Nc3ccccc3)c2-c2ccsc2)cc1",{},"[#6H2r5:1]>>[S:1]",null,-0.1067955077],[0.0111354193,170.9865551604,8,"completed",-5.375084,8.0,7,"C1=CCC(C=CC2=CC(C3=CCC(C=CC4=CC=CC4)=C3)=CC2)=C1","C1=CCC(C=CC2=CC(C3=NCC(C=CC4=CC=CC4)=C3)=NC2)=C1",{},"[chr5,CH1r5:1]>>[n:1]",null,-0.2575175596],[0.0111070782,217.691036015,8,"completed",-4.953264,8.0,5,"C1=CCC(Nc2cc(C3=CCC=C3)cc(C3=CCC=C3)c2)=C1","C1=CCC(Nc2nc(C3=CCC=C3)cc(C3=CCC=C3)n2)=C1",{},"[ch&r6:0]>>[nr6:0]",null,-0.2407068746],[0.0108611677,201.5772691718,8,"completed",-5.026772,8.0,4,"C1=CCC(C=CC2=CCC=C2C=CC2=CC=CC2)=C1","C(=Cc1ccc[nH]1)C1=CCC=C1C=Cc1ccc[nH]1",{},"[#6H2r5:1]>>[NH:1]",null,-0.207992649],[0.0106494916,158.3913397372,8,"completed",-5.154008,8.0,8,"C(#CC1=CC(c2ccccc2)=CC1)C1=CC(c2ccccc2)=CC1","C(#CC1=CC(C2=CCC=C2)=CC1)C1=CC(C2=CCC=C2)=CC1",{},"[c:0]1[ch:1][ch][c:3][c!r5:4][c!r5:5]1>>[c:0]1[CH2:1][c:3][c:4][c:5]1",null,-0.162840658],[0.010642199,151.5681426205,8,"completed",-5.217948,8.0,6,"C1=CC(Nc2cc(-c3ccco3)cc(-c3ccco3)c2)=CC1","C1=CC(Nc2cc(-c3ccco3)nc(-c3ccco3)c2)=CC1",{},"[ch&r6:0]>>[nr6:0]",null,-0.1725967842],[0.010594234,140.9375286122,8,"completed",-4.963108,8.0,5,"C1=CCC(c2cc(NC3=CCC=C3)cc(NC3=CCC=C3)c2)=C1","C1=CC(Nc2cc(NC3=CCC=C3)cc(C3=NC=CC3)c2)=CC1",{},"[chr5,CH1r5:1]>>[n:1]",null,-0.1704279983],[0.010538041,121.2746286757,8,"completed",-5.063112,8.0,3,"c1ccc(Nc2ccc3cc(Nc4ccccc4)ccc3c2)cc1","c1ccc(Nc2cc3cnc(Nc4ccccc4)cc3cn2)cc1",{},"[ch&r6:0]>>[nr6:0]",null,-0.123993107],[0.010459329,148.049500292,8,"completed",-5.433504,8.0,8,"C(=CC1=CCC=N1)C1=CC(C2=CCC(C=CC3=CCC=N3)=C2)=CC1","C(=CC1=NCC=N1)C1=CC(C2=CCC(C=CC3=NCC=N3)=C2)=CC1",{},"[chr5,CH1r5:1]>>[n:1]",null,-0.2764396216],[0.010382802,183.318090203,8,"completed",-4.759144,8.0,4,"C(=CC1=c2ccccc2=CC1)C1=c2ccccc2=CC1","C(=CC1=c2ncccc2=CC1)C1=c2ncccc2=CC1",{},"[ch&r6:0]>>[nr6:0]",null,-0.3008905124],[0.0101274686,145.0640382103,8,"completed",-5.01288,8.0,8,"C1=CCC(c2cc(NC3=NC=CC3)cc(C3=CC=CC3)c2)=C1","C1=CCC(c2cc(Nc3ncc[nH]3)cc(C3=CC=CC3)c2)=C1",{},"[#6H2r5:1]>>[NH:1]",null,-0.157361442],[0.0100542446,109.8701003662,8,"completed",-5.276828,8.0,6,"C1=CC(c2cc(Nc3cccs3)cc(C3=CCC=C3)c2)=CC1","C1=CC(c2cc(Nc3ccns3)cc(C3=CCC=C3)c2)=CC1",{},"[chr5,CH1r5:1]>>[n:1]",null,-0.1655077893],[0.0097939648,137.7866231846,8,"completed",-5.256496,8.0,6,"C1=CC(Nc2cc(-c3ccsc3)cc(-c3ccsc3)c2)=CC1","C1=CC(Nc2cc(-c3ccsc3)cc(-c3ccsc3)c2)=NC1",{},"[chr5,CH1r5:1]>>[n:1]",null,-0.1760276755],[0.0264821394,136.0584881676,9,"completed",-4.790056,9.0,9,"C(#CC1=CC(C2=CCC=C2)=CC1)C1=CC(C2=CCC=C2)=CC1","C(#CC1=CC(C2=CSCS2)=CC1)C1=CC(C2=CSCS2)=CC1",{},"[CH,ch:0]1=[C,c:1][C,c:2]=[CH,ch:3][*:4]1>>[S:0]1[*:1]=,:[*:2][S:3][*:4]1",null,-0.2560935394],[0.0211970176,165.564791324,9,"completed",-5.25576,9.0,9,"C(#CC1=CC(C2=CCC(C#CC3=CC=CC3)=C2)=CC1)C1=CC=CC1","C(#Cc1cc(-c2csc(C#CC3=CC=CC3)c2)cs1)C1=CC=CC1",{},"[#6H2r5:1]>>[S:1]",null,-0.1982414617],[0.0145409938,166.3367170551,9,"completed",-5.284556,9.0,9,"C(#CC1=CC(C2=CCC=C2)=CC1)C1=CC(C2=CCC=C2)=CC1","C(#Cc1cc(C2=CCC=C2)cs1)c1cc(C2=CCC=C2)cs1",{},"[#6H2r5:1]>>[S:1]",null,-0.2106128031],[0.0131872311,125.0732270362,9,"completed",-5.088596,9.0,9,"C1=CC(c2cc(Nc3cc[nH]n3)cc(C3=CCC=C3)c2)=CC1","C1=CC(c2cc(Nc3cn[nH]n3)cc(C3=CCC=C3)c2)=CC1",{},"[chr5,CH1r5:1]>>[n:1]",null,-0.1253277193],[0.0116844506,201.266290104,9,"completed",-5.167992,9.0,9,"C(#CC1=CC(C2=CCC=C2)=CC1)C1=CC(C2=CCC=C2)=CC1","C(#CC1=CC(C2=CCC=N2)=CC1)C1=CC(C2=CCC=N2)=CC1",{},"[chr5,CH1r5:1]>>[n:1]",null,-0.2068171812],[0.0107060981,108.2998969267,9,"completed",-5.125028,9.0,9,"C1=CN=C(c2c(Nc3ccccc3)cccc2Nc2ccccc2)C1","c1ccc(Nc2cccc(Nc3ccccc3)c2-c2nccs2)cc1",{},"[#6H2r5:1]>>[S:1]",null,-0.1097078122],[0.0106419647,135.3550600377,9,"completed",-5.325496,9.0,9,"C1=CCC(c2cc(Nc3ncc[nH]3)cc(C3=CC=CC3)c2)=C1","C1=CCC(c2cc(Nc3ncn[nH]3)cc(C3=CC=CC3)c2)=C1",{},"[chr5,CH1r5:1]>>[n:1]",null,-0.2079344388],[0.0098574524,106.2769974546,9,"completed",-5.21988,9.0,9,"C1=NC=C(c2c(Nc3ccccc3)cccc2Nc2ccccc2)C1","c1ccc(Nc2cccc(Nc3ccccc3)c2-c2cncs2)cc1",{},"[#6H2r5:1]>>[S:1]",null,-0.1354130542],[0.0095079337,128.8709211733,9,"completed",-5.341596,9.0,6,"C1=CCC(c2cc(NC3=CCC=N3)cc(C3=CC=CC3)c2)=C1","C1=CCC(c2cc(NC3=NCC=N3)cc(C3=CC=CC3)c2)=C1",{},"[chr5,CH1r5:1]>>[n:1]",null,-0.2126225333],[0.0089062073,189.2239084471,9,"completed",-5.16192,9.0,9,"C(#CC1=CC(C2=CCC=C2)=CC1)C1=CC(C2=CCC=C2)=CC1","C(#CC1=CC(c2ccsc2)=CC1)C1=CC(c2ccsc2)=CC1",{},"[#6H2r5:1]>>[S:1]",null,-0.1941246761],[0.007701333,114.902081613,9,"completed",-5.327704,9.0,7,"C1=CC(c2cc(Nc3ccsn3)cc(C3=CCC=C3)c2)=CC1","C1=CC(c2cc(Nc3ncsn3)cc(C3=CCC=C3)c2)=CC1",{},"[chr5,CH1r5:1]>>[n:1]",null,-0.1964905928],[0.0070308414,119.1768741324,9,"completed",-4.984544,9.0,9,"C1=CCC(c2cc(Nc3nc[nH]n3)cc(C3=CC=CC3)c2)=C1","C1=CCC(c2cc(Nc3cc[nH]n3)cc(C3=CC=CC3)c2)=C1",{},"[nr5:0]>>[ch&r5:0]",null,-0.1439960778],[0.0042742276,171.8646563828,9,"completed",-5.308292,9.0,9,"C(#CC1=CC(C2=CCC(C#CC3=CC=CC3)=C2)=CC1)C1=CC=CC1","C(#CC1=NC(C2=CCC(C#CC3=CC=CC3)=N2)=CC1)C1=CC=CC1",{},"[chr5,CH1r5:1]>>[n:1]",null,-0.2253805297],[0.0039032989,120.8941875703,9,"completed",-5.35328,9.0,7,"C1=CCC(c2cc(Nc3cscn3)cc(C3=CC=CC3)c2)=C1","C1=CCC(c2cc(Nc3ncsn3)cc(C3=CC=CC3)c2)=C1",{},"[chr5,CH1r5:1]>>[n:1]",null,-0.2145909509],[0.0034529489,121.8972478268,9,"completed",-5.518972,9.0,9,"C1=CC(c2cc(Nc3ccns3)cc(C3=CCC=C3)c2)=CC1","C1=CC(c2cc(Nc3ncns3)cc(C3=CCC=C3)c2)=CC1",{},"[chr5,CH1r5:1]>>[n:1]",null,-0.3176040492],[0.0027968843,162.0358543589,9,"completed",-5.244076,9.0,9,"C(#CC1=CC(C2=CCC(C#CC3=CC=CC3)=C2)=CC1)C1=CC=CC1","C(#Cc1cccs1)C1=CC(C2=CCC(C#Cc3cccs3)=C2)=CC1",{},"[#6H2r5:1]>>[S:1]",null,-0.1908585498],[0.0024854901,123.3078605439,9,"completed",-5.318872,9.0,8,"C1=CC(c2cc(NC3=NCC=C3)cc(C3=CCC=C3)c2)=CC1","C1=CC(c2cc(NC3=NCC=N3)cc(C3=CCC=C3)c2)=CC1",{},"[chr5,CH1r5:1]>>[n:1]",null,-0.1966678803],[0.0023145515,178.997808789,9,"completed",-5.325128,9.0,9,"O=c1cc(NC2=CCC=C2)oc(NC2=CCC=C2)c1","O=c1cc(NC2=CCC=C2)[nH]c(NC2=CCC=C2)c1",{},"[o:1]>>[nH:1]",null,-0.2384841663],[0.0020422078,86.1524823036,9,"completed",-5.105984,9.0,9,"C1=CN=C(c2c(Nc3ccccc3)cccc2Nc2ccccc2)C1","c1ccc(Nc2cccc(Nc3ccccc3)c2-c2ncco2)cc1",{},"[#6H2r5:1]>>[O:1]",null,-0.0862542535],[0.0017174348,166.8830062916,9,"completed",-5.307372,9.0,9,"C(#CC1=CC(C2=CCC(C#CC3=CC=CC3)=C2)=CC1)C1=CC=CC1","C(#Cc1ccco1)C1=CC(C2=CCC(C#Cc3ccco3)=C2)=CC1",{},"[#6H2r5:1]>>[O:1]",null,-0.2211820054],[0.0014523682,125.3308068514,9,"completed",-5.297804,9.0,7,"C1=CCC(c2cc(Nc3cscn3)cc(C3=CC=CC3)c2)=C1","C1=CCC(c2cc(Nc3cscn3)cc(C3=CC=CC3)n2)=C1",{},"[ch&r6:0]>>[nr6:0]",null,-0.1867612329],[0.0014424278,267.12802202,9,"completed",-5.464416,9.0,4,"C1=CC(N(C2=CCC=C2)c2ccccc2)=CC1","O=c1ccoc(N(C2=CCC=C2)C2=CCC=C2)c1",{},"[ch:1]1[c:2][c:3][ch:4][c:5][c:6]1>>[o:1]1[c:2][c:3][C:4](=O)[c:5][c:6]1",null,-0.3693628304],[0.0013765937,130.4991743289,9,"completed",-5.269836,9.0,8,"C1=CC(c2cc(NC3=NC=CC3)cc(C3=CCC=C3)c2)=CC1","C1=CC(c2cc(Nc3ncco3)cc(C3=CCC=C3)c2)=CC1",{},"[#6H2r5:1]>>[O:1]",null,-0.1765325049],[0.0013238254,162.1422814233,9,"completed",-4.974884,9.0,8,"C1=CC(c2cc(NC3=NCC=C3)cc(C3=CCC=C3)c2)=CC1","C1=CC(Nc2cc(-c3cc[nH]c3)cc(-c3cc[nH]c3)c2)=NC1",{},"[#6H2r5:1]>>[NH:1]",null,-0.184283982],[0.0012267298,151.9849475926,9,"completed",-5.253184,9.0,4,"C1=CC(c2cc(Nc3ccccc3)cc(Nc3ccccc3)c2)=CC1","C1=CC(c2cc(Nc3cccnc3)cc(Nc3cccnc3)c2)=CC1",{},"[ch&r6:0]>>[nr6:0]",null,-0.1860038705],[0.0010972544,124.2045369027,9,"completed",-5.542064,9.0,9,"C1=CCC(c2cc(Nc3ccns3)cc(C3=CC=CC3)c2)=C1","C1=CCC(c2cc(Nc3ncns3)cc(C3=CC=CC3)c2)=C1",{},"[chr5,CH1r5:1]>>[n:1]",null,-0.3334409262],[0.0009888515,143.7408408329,9,"completed",-5.032292,9.0,9,"C1=CC(c2cc(Nc3cc[nH]n3)cc(C3=CCC=C3)c2)=CC1","c1ccc(-c2cc(Nc3cc[nH]n3)cc(-c3ccccc3)c2)cc1",{},"[CH2:0]1[c,C:1]-,=,:[c,C:2]-,=,:[c,C:3]-,=,:[c,C:4]1>>[ch:0]1c[c:1][c:2][c:3][c:4]1",null,-0.1513531375],[0.0006933356,138.6052719715,9,"completed",-5.216936,9.0,8,"C1=CCC(NC2=CC(=C3C=CC=N3)C=C2NC2=CC=CC2)=C1","C1=CCC(NC2=CC(=C3C=NC=N3)C=C2NC2=CC=CC2)=C1",{},"[chr5,CH1r5:1]>>[n:1]",null,-0.1609711005],[0.000504839,116.7795049419,9,"completed",-5.198352,9.0,4,"c1ccc(Nc2cc(Nc3ccccc3)cc(-c3cccnc3)c2)cc1","c1ccc(Nc2cc(Nc3ccccc3)cc(-c3cccnn3)c2)cc1",{},"[ch&r6:0]>>[nr6:0]",null,-0.1355628252],[0.0004979339,101.7350762919,9,"completed",-5.236992,9.0,5,"c1ccc(Nc2cc(-c3ccc[nH]3)cc(-c3ccc[nH]3)c2)cc1","c1ccc(Nc2cc(-c3ccco3)cc(-c3ccco3)c2)cc1",{},"[nH:1]>>[o:1]",null,-0.1398061576],[0.0002953576,117.9191229476,9,"completed",-4.930908,9.0,5,"c1ccc(-c2cc(Nc3cccs3)cc(Nc3cccs3)c2)cc1","c1cc(Nc2cccs2)cc(Nc2cccs2)c1",{},"[c&r6,C&r5:1](-[c]1[ch]ccc[ch]1)>>[*:1]",null,-0.167077978],[-0.0000261869,190.2341326631,9,"completed",-4.993928,9.0,9,"C1=CCC(c2cc(Nc3c[nH]nn3)cc(C3=CC=CC3)c2)=C1","C1=CCC(c2cc(Nc3cn[nH]c3)cc(C3=CC=CC3)c2)=C1",{},"[nr5:0]>>[ch&r5:0]",null,-0.2042110358],[-0.0001787699,127.4413457757,9,"completed",-5.312064,9.0,8,"C1=CCC(c2cc(NC3=NC=CC3)cc(C3=CC=CC3)c2)=C1","C1=CCC(c2cc(Nc3ncco3)cc(C3=CC=CC3)c2)=C1",{},"[#6H2r5:1]>>[O:1]",null,-0.1956454836],[-0.0005773157,202.3914130515,9,"completed",-4.970008,9.0,9,"C(#CC1=CC(C2=CCC=C2)=CC1)C1=CC(C2=CCC=C2)=CC1","C(#Cc1cc(C2=CCC=C2)c[nH]1)c1cc(C2=CCC=C2)c[nH]1",{},"[#6H2r5:1]>>[NH:1]",null,-0.2219059821],[-0.0006279304,136.1326044166,9,"completed",-5.139288,9.0,9,"C1=CN=C(Nc2cccc(NC3=NC=CC3)c2)C1","C1=CN=C(Nc2cc(NC3=NC=CC3)cc(-c3ccccc3)c2)C1",{},"[cH&r6,CH&r5:1]>>[#6:1](-[c]1[ch]ccc[ch]1)",null,-0.1388827707],[-0.0009900105,138.1112310434,9,"completed",-5.481436,9.0,9,"C1=CCC(c2cc(NC3=CCN=N3)cc(C3=CC=CC3)c2)=C1","C1=CCC(c2cc(NC3=NCN=N3)cc(C3=CC=CC3)c2)=C1",{},"[chr5,CH1r5:1]>>[n:1]",null,-0.3006101944],[-0.0011787199,169.4551429918,9,"completed",-4.911312,9.0,7,"C1=NCC=C1c1c(Nc2ccccc2)cccc1Nc1ccccc1","C1=CCC(Nc2cccc(NC3=CC=CC3)c2C2=CCN=C2)=C1",{},"[c:0]1[ch:1][ch][c:3][c!r5:4][c!r5:5]1>>[c:0]1[CH2:1][c:3][c:4][c:5]1",null,-0.2148501677],[-0.0012373568,172.1155800813,9,"completed",-5.3427,9.0,9,"C(#CC1=CC(C2=CCC(C#CC3=CC=CC3)=C2)=CC1)C1=CC=CC1","C(#CC1=CC(C2=CCC(C#CC3=CN=CC3)=C2)=CC1)C1=CN=CC1",{},"[chr5,CH1r5:1]>>[n:1]",null,-0.2418395853],[-0.0018162545,178.8310841729,9,"completed",-5.058144,9.0,9,"C(#CC1=CC(C2=CCC(C#CC3=CC=CC3)=C2)=CC1)C1=CC=CC1","C(#Cc1ccc[nH]1)C1=CC(C2=CCC(C#Cc3ccc[nH]3)=C2)=CC1",{},"[#6H2r5:1]>>[NH:1]",null,-0.1812153409],[-0.0019035901,134.970379646,9,"completed",-5.034316,9.0,7,"C1=NC(c2c(Nc3ccccc3)cccc2Nc2ccccc2)=CC1","C1=NC(c2c(Nc3ccccc3)cccc2Nc2ccccc2)=NC1",{},"[chr5,CH1r5:1]>>[n:1]",null,-0.142587003],[-0.0023127753,126.1059266661,9,"completed",-5.213992,9.0,5,"C1=CCC(Nc2cc(C3=CC=CC3)cc(C3=CC=CC3)c2)=C1","C1=CCC(c2cc(NC3=CC=NC3)cc(C3=CC=CC3)c2)=C1",{},"[chr5,CH1r5:1]>>[n:1]",null,-0.1492308648],[-0.0023635007,132.884837089,9,"completed",-5.37904,9.0,8,"C1=CCC(c2cc(Nc3cocn3)cc(C3=CC=CC3)c2)=C1","C1=CCC(c2cc(Nc3conn3)cc(C3=CC=CC3)c2)=C1",{},"[chr5,CH1r5:1]>>[n:1]",null,-0.2362443809],[-0.0032493946,122.0457653956,9,"completed",-5.224388,9.0,8,"c1ccc(N(c2ccccc2)c2cscn2)cc1","c1ccc(N(c2ccccc2)c2csnn2)cc1",{},"[chr5,CH1r5:1]>>[n:1]",null,-0.1499220877],[-0.0033665637,166.4758360851,9,"completed",-5.176456,9.0,6,"C(#Cc1ccc(C#CC2=CC=CC2)c2c1=CCC=2)C1=CC=CC1","C(#Cc1ccc(C#CC2=CC=CC2)c2c1SCS2)C1=CC=CC1",{},"[CH,ch:0]1=[C,c:1][C,c:2]=[CH,ch:3][*:4]1>>[S:0]1[*:1]=,:[*:2][S:3][*:4]1",null,-0.1748671175],[-0.0039165238,149.2268254232,9,"completed",-5.182804,9.0,9,"C1=CC(Nc2cc(-c3ccco3)nc(-c3ccco3)c2)=CC1","C1=CC(Nc2cc(-c3ccc[nH]3)nc(-c3ccc[nH]3)c2)=CC1",{},"[o:1]>>[nH:1]",null,-0.1600885118],[-0.0039235429,161.845678728,9,"completed",-5.188508,9.0,7,"C(#Cc1ccc(C#Cc2cccs2)c2c1=CCC=2)c1cccs1","C(#Cc1ccc(C#Cc2cccs2)c2c1SCS2)c1cccs1",{},"[CH,ch:0]1=[C,c:1][C,c:2]=[CH,ch:3][*:4]1>>[S:0]1[*:1]=,:[*:2][S:3][*:4]1",null,-0.1732989328],[-0.0042734614,108.0843466578,9,"completed",-5.255116,9.0,6,"C1=CCC(NC2=CC(=C3C=CC=C3)C=C2NC2=CC=CC2)=C1","C1=CC(=C2C=C(NC3=CN=CC3)C(NC3=CN=CC3)=C2)C=C1",{},"[chr5,CH1r5:1]>>[n:1]",null,-0.1532060801],[-0.0045142752,128.562908643,9,"completed",-5.082892,9.0,9,"C1=CC(c2cc(Nc3cc[nH]n3)cc(C3=CCC=C3)c2)=CC1","C1=CC(c2cc(Nc3nc[nH]n3)cc(C3=CCC=C3)c2)=CC1",{},"[chr5,CH1r5:1]>>[n:1]",null,-0.1291194659],[-0.0046845139,130.90677031,9,"completed",-4.9402,9.0,7,"C1=NCC=C1c1c(Nc2ccccc2)cccc1Nc1ccccc1","C1=CC(Nc2cccc(NC3=CCC=C3)c2C2=CCN=C2)=CC1",{},"[c:0]1[ch:1][ch][c:3][c!r5:4][c!r5:5]1>>[c:0]1[CH2:1][c:3][c:4][c:5]1",null,-0.1721895529],[-0.0047498097,150.4009412795,9,"completed",-5.171948,9.0,6,"C1=CC(Nc2cc(-c3ccsc3)cc(-c3ccsc3)c2)=CC1","C1=CC(Nc2cc(-c3ccsc3)nc(-c3ccsc3)c2)=CC1",{},"[ch&r6:0]>>[nr6:0]",null,-0.1586093797],[-0.0047704839,134.0491762948,9,"completed",-5.096784,9.0,4,"C1=CC(c2c(Nc3ccccc3)cccc2Nc2ccccc2)=CC1","C1=CC(c2c(Nc3ccccc3)cccc2Nc2ccccc2)=NC1",{},"[chr5,CH1r5:1]>>[n:1]",null,-0.1340680781],[-0.0048209503,91.2802069358,9,"completed",-5.27186,9.0,4,"c1ccc(Nc2cc(Nc3ccccc3)cc(-c3cccnc3)c2)cc1","c1ccc(Nc2cc(Nc3ccccc3)cc(-c3cncnc3)c2)cc1",{},"[ch&r6:0]>>[nr6:0]",null,-0.1510120769],[-0.0053705722,137.8673405841,9,"completed",-5.104144,9.0,6,"C1=CC(c2cc(Nc3cccs3)cc(C3=CCC=C3)c2)=CC1","C1=CC(c2cc(Nc3cncs3)cc(C3=CCC=C3)c2)=CC1",{},"[chr5,CH1r5:1]>>[n:1]",null,-0.1378978544],[-0.0054389649,137.5459240468,9,"completed",-5.179308,9.0,9,"C1=NC=C(c2c(Nc3ccccc3)cccc2Nc2ccccc2)C1","c1ccc(Nc2cccc(Nc3ccccc3)c2-c2cnc[nH]2)cc1",{},"[#6H2r5:1]>>[NH:1]",null,-0.1483268791],[-0.0054544413,143.1572103134,9,"completed",-5.33442,9.0,4,"C1=C(NC2=Cc3ccccc3C2)Cc2ccccc21","C1=C(NC2=Cc3ccncc3C2)Cc2cnccc21",{},"[ch&r6:0]>>[nr6:0]",null,-0.2177632377],[-0.005525503,93.7029333632,9,"completed",-5.214176,9.0,9,"C1=NC=C(c2c(Nc3ccccc3)cccc2Nc2ccccc2)C1","c1ccc(Nc2cccc(Nc3ccccc3)c2-c2cnco2)cc1",{},"[#6H2r5:1]>>[O:1]",null,-0.1231582625],[-0.005542327,105.6578436105,9,"completed",-5.34362,9.0,5,"C1=CCC(c2cc(Nc3ccccn3)cc(C3=CC=CC3)c2)=C1","c1ccc(Nc2cc(-c3cccs3)cc(-c3cccs3)c2)nc1",{},"[#6H2r5:1]>>[S:1]",null,-0.2006126244],[-0.006088718,234.3027459964,9,"completed",-5.12604,9.0,4,"C1=Cc2cc(Nc3ccc4c(c3)C=CC4)ccc2C1","c1cc2cc(Nc3ccc4occc4c3)ccc2o1",{},"[#6H2r5:1]>>[O:1]",null,-0.2350107163],[-0.0061527996,144.5654901648,9,"completed",-5.096968,9.0,4,"C(#Cc1cc2ccccc2cc1C#CC1=CC=CC1)C1=CC=CC1","C(#Cc1cc2c(cc1C#CC1=CC=CC1)=CCC=2)C1=CC=CC1",{},"[c:0]1[ch:1][ch][c:3][c!r5:4][c!r5:5]1>>[c:0]1[CH2:1][c:3][c:4][c:5]1",null,-0.1445810691],[-0.0062561238,130.4045329245,9,"completed",-5.265236,9.0,8,"c1ccc(N(c2ccccc2)c2cscn2)cc1","c1ccc(N(c2ccccc2)c2ncsn2)cc1",{},"[chr5,CH1r5:1]>>[n:1]",null,-0.1743094395],[-0.0063949698,158.3172029318,9,"completed",-4.902112,9.0,5,"C1=CCC(C2=CCC(NC3=CC(C4=CC=CC4)=CC3)=C2)=C1","C1=NC=C(C2=CCC(NC3=CC(C4=CN=CC4)=CC3)=C2)C1",{},"[chr5,CH1r5:1]>>[n:1]",null,-0.2103629492],[-0.0067059121,151.5619602584,9,"completed",-5.094944,9.0,6,"C(=Cc1ccccc1)C1=CCC(C2=CC(C=Cc3ccccc3)=CC2)=C1","C1=CCC(C=CC2=CCC(C3=CC(C=CC4=CC=CC4)=CC3)=C2)=C1",{},"[c:0]1[ch:1][ch][c:3][c!r5:4][c!r5:5]1>>[c:0]1[CH2:1][c:3][c:4][c:5]1",null,-0.1516032775],[-0.0067192002,179.9144314368,9,"completed",-4.930632,9.0,9,"C(#CC1=CC(C2=CCC(C#CC3=CC=CC3)=C2)=CC1)C1=CC=CC1","C(#Cc1cc(-c2c[nH]c(C#CC3=CC=CC3)c2)c[nH]1)C1=CC=CC1",{},"[#6H2r5:1]>>[NH:1]",null,-0.2154648629],[-0.0067692764,114.5092649345,9,"completed",-5.24288,9.0,9,"C1=CC(c2cc(Nc3cscn3)cc(C3=CCC=C3)c2)=CC1","C1=CC(c2cc(Nc3csnn3)cc(C3=CCC=C3)c2)=CC1",{},"[chr5,CH1r5:1]>>[n:1]",null,-0.1520380611],[-0.0069772382,174.4933144505,9,"completed",-4.917292,9.0,7,"C1=CC(N(C2=CCC=C2)C2=CCC=C2)=CC1","C1=CC(N(C2=CCC=C2)C2=CCN=C2)=CC1",{},"[chr5,CH1r5:1]>>[n:1]",null,-0.2163450977],[-0.007128716,126.8187141173,9,"completed",-5.272228,9.0,3,"c1ccc(-c2cccc(Nc3cccc(-c4ccccc4)c3)c2)cc1","c1ccc(-c2cccc(Nc3cccc(-c4ccccn4)c3)c2)nc1",{},"[ch&r6:0]>>[nr6:0]",null,-0.1749788656],[-0.0072215446,155.9209343403,9,"completed",-5.12742,9.0,8,"c1ccc(N(c2ccccc2)c2cccs2)cc1","c1ccc(N(c2ccccc2)c2nccs2)cc1",{},"[chr5,CH1r5:1]>>[n:1]",null,-0.1570978911],[-0.0072465324,149.9419679146,9,"completed",-5.035144,9.0,5,"C1=CCC(Nc2cc(NC3=CC=CC3)cc(C3=CC=CC3)c2)=C1","C1=CCC(c2cc(NC3=CN=CC3)cc(NC3=CN=CC3)c2)=C1",{},"[chr5,CH1r5:1]>>[n:1]",null,-0.1566642305],[-0.0072596803,197.4167715414,9,"completed",-5.12466,9.0,8,"C(=CC1=CCC(C2=CC(C=CC3=CCN=C3)=CC2)=C1)C1=CCN=C1","C(=Cc1c[nH]c(-c2cc(C=CC3=CCN=C3)c[nH]2)c1)C1=CCN=C1",{},"[#6H2r5:1]>>[NH:1]",null,-0.1981700238],[-0.0074057246,103.5596452214,9,"completed",-5.207368,9.0,4,"c1ccc(Nc2cc(Nc3ccccc3)cc(-c3cccnc3)c2)cc1","c1ccc(Nc2cc(Nc3ccccc3)cc(-c3cnccn3)c2)cc1",{},"[ch&r6:0]>>[nr6:0]",null,-0.1279580594],[-0.0074113552,156.2771265813,9,"completed",-5.008832,9.0,4,"C1=CCC(Nc2ccc3ccc(NC4=CC=CC4)cc3c2)=C1","C1=NC=C(Nc2ccc3ccc(NC4=CN=CC4)cc3c2)C1",{},"[chr5,CH1r5:1]>>[n:1]",null,-0.1688052913],[-0.0074968301,152.0595596903,9,"completed",-4.988132,9.0,4,"C1=CC(N(c2ccccc2)c2ccccc2)=CC1","c1ccc(N(c2ccccc2)c2ccsc2)cc1",{},"[#6H2r5:1]>>[S:1]",null,-0.1710385626],[-0.0075106848,129.0798198646,9,"completed",-5.1748,9.0,3,"C(#Cc1ccc2ccccc2c1)c1ccc2ccccc2c1","C(#Cc1ccc2c(c1)=CCC=2)c1ccc2c(c1)=CCC=2",{},"[c:0]1[ch:1][ch][c:3][c!r5:4][c!r5:5]1>>[c:0]1[CH2:1][c:3][c:4][c:5]1",null,-0.1392952601],[-0.0076609016,176.3899783109,9,"completed",-5.015272,9.0,4,"C1=CCC(N(c2ccccc2)c2ccccc2)=C1","c1ccc(N(c2ccccc2)c2ccco2)cc1",{},"[#6H2r5:1]>>[O:1]",null,-0.1860942049],[-0.0078264568,103.8646845072,9,"completed",-5.3611,9.0,5,"C1=CCC(c2cc(Nc3ccccn3)cc(C3=CC=CC3)c2)=C1","c1ccc(Nc2cc(-c3ccco3)cc(-c3ccco3)c2)nc1",{},"[#6H2r5:1]>>[O:1]",null,-0.2102207068],[-0.0078723973,85.4373562255,9,"completed",-5.208104,9.0,3,"c1ccc(Nc2cccc(Nc3ccccc3)c2-c2ccccc2)cc1","c1ccc(Nc2cccc(Nc3ccccc3)c2-c2cccnc2)cc1",{},"[ch&r6:0]>>[nr6:0]",null,-0.1141311285],[-0.0081802267,109.9418866291,9,"completed",-5.275632,9.0,9,"C1=CC(c2cc(Nc3cscn3)cc(C3=CCC=C3)c2)=CC1","C1=CC(c2cc(Nc3cscn3)cc(C3=CCC=C3)n2)=CC1",{},"[ch&r6:0]>>[nr6:0]",null,-0.1649304464],[-0.0081985698,154.7459025415,9,"completed",-5.045724,9.0,5,"O=c1cc(-c2cc(NC3=CCC=C3)cc(NC3=CCC=C3)c2)cco1","O=c1cc(-c2cc(NC3=CCC=C3)cc(NC3=CCC=C3)c2)cc[nH]1",{},"[o:1]>>[nH:1]",null,-0.1593417008],[-0.0082422203,147.6780170376,9,"completed",-5.221812,9.0,6,"C1=CCC(c2cc(Nc3cccs3)cc(C3=CC=CC3)c2)=C1","C1=NCC(c2cc(Nc3cccs3)cc(C3=CC=NC3)c2)=C1",{},"[chr5,CH1r5:1]>>[n:1]",null,-0.1705271144],[-0.0082983548,145.2692580163,9,"completed",-5.032384,9.0,5,"C1=CC(c2cc(Nc3ccccn3)cc(C3=CCC=C3)c2)=CC1","c1ccc(Nc2cc(-c3cc[nH]c3)cc(-c3cc[nH]c3)c2)nc1",{},"[#6H2r5:1]>>[NH:1]",null,-0.1527854699],[-0.0086221254,158.5340079577,9,"completed",-5.060352,9.0,9,"C1=CN=C(c2c(Nc3ccccc3)cccc2Nc2ccccc2)C1","c1ccc(Nc2cccc(Nc3ccccc3)c2-c2ncc[nH]2)cc1",{},"[#6H2r5:1]>>[NH:1]",null,-0.160945003],[-0.0087825404,131.8339735771,9,"completed",-5.278852,9.0,5,"c1ccc(Nc2cc(-c3ccc[nH]3)cc(-c3ccc[nH]3)c2)cc1","c1ccc(Nc2cc(-c3ccc[nH]3)nc(-c3ccc[nH]3)c2)cc1",{},"[ch&r6:0]>>[nr6:0]",null,-0.1818085123],[-0.0089116533,348.6431981612,9,"completed",-4.893096,9.0,8,"C1=NCC=C1N(c1ccccc1)c1ccccc1","C1=CCC(N(C2=CCN=C2)C2=CC=CC2)=C1",{},"[c:0]1[ch:1][ch][c:3][c!r5:4][c!r5:5]1>>[c:0]1[CH2:1][c:3][c:4][c:5]1",null,-0.3775296274],[-0.0089437077,165.4428322058,9,"completed",-5.060996,9.0,4,"C1=CC(N(c2ccccc2)c2ccccc2)=CC1","c1ccc(N(c2ccccc2)c2ccoc2)cc1",{},"[#6H2r5:1]>>[O:1]",null,-0.1676805702],[-0.0091663231,116.8417057187,9,"completed",-5.237544,9.0,3,"c1ccc(Nc2cc(-c3ccccc3)cc(-c3ccccc3)c2)cc1","c1ccc(Nc2cc(-c3ccccn3)cc(-c3ccccn3)c2)cc1",{},"[ch&r6:0]>>[nr6:0]",null,-0.151400055],[-0.0091681722,106.9722624293,9,"completed",-5.0966,9.0,3,"c1ccc(Nc2cccc(Nc3ccccc3)c2-c2ccccc2)cc1","c1ccc(Nc2cccc(Nc3ccccc3)c2-c2ccccn2)cc1",{},"[ch&r6:0]>>[nr6:0]",null,-0.1069987352],[-0.0094173254,181.6347275507,9,"completed",-5.223928,9.0,4,"C1=C(NC2=CCc3ccccc32)c2ccccc2C1","C1=C(NC2=CCc3cnccc32)c2ccncc2C1",{},"[ch&r6:0]>>[nr6:0]",null,-0.2012875241],[-0.009611668,154.617214235,9,"completed",-5.255024,9.0,7,"C1=NC(N(c2ccccc2)c2ccccc2)=CC1","C1=NC(N(c2ccccc2)c2ccccc2)=NC1",{},"[chr5,CH1r5:1]>>[n:1]",null,-0.1888977999],[-0.0096477226,107.9880222366,9,"completed",-5.102764,9.0,4,"C1=CC(Nc2ccc3ccc(NC4=CCC=C4)cc3c2)=CC1","C1=CC(Nc2ccc3ccc(NC4=NCC=C4)cc3c2)=NC1",{},"[chr5,CH1r5:1]>>[n:1]",null,-0.1080053536],[-0.0097902976,177.0521853997,9,"completed",-4.9126,9.0,9,"c1ccc(N(c2ccccc2)c2cnsc2)cc1","C1=CC(N(C2=CCC=C2)c2cnsc2)=CC1",{},"[c:0]1[ch:1][ch][c:3][c!r5:4][c!r5:5]1>>[c:0]1[CH2:1][c:3][c:4][c:5]1",null,-0.2203535086],[-0.0098396058,120.9335945591,9,"completed",-5.100464,9.0,5,"c1ccc(Nc2cc(-c3cc[nH]c3)cc(-c3cc[nH]c3)c2)cc1","c1ccc(Nc2cc(-c3cc[nH]c3)nc(-c3cc[nH]c3)c2)cc1",{},"[ch&r6:0]>>[nr6:0]",null,-0.1209340307],[-0.009853288,113.1812198121,9,"completed",-5.272504,9.0,5,"C1=CCC(Nc2cc(NC3=CC=CC3)cc(C3=CC=CC3)c2)=C1","C1=CCC(c2cc(NC3=CC=NC3)cc(NC3=CC=NC3)c2)=C1",{},"[chr5,CH1r5:1]>>[n:1]",null,-0.1655029523],[-0.010017907,152.3744220682,9,"completed",-4.890244,9.0,7,"C1=CCC(c2cc(Nc3c[nH]cn3)cc(C3=CC=CC3)c2)=C1","c1ccc(-c2cc(Nc3c[nH]cn3)cc(-c3ccccc3)c2)cc1",{},"[CH2:0]1[c,C:1]-,=,:[c,C:2]-,=,:[c,C:3]-,=,:[c,C:4]1>>[ch:0]1c[c:1][c:2][c:3][c:4]1",null,-0.2116052421],[-0.0100552481,183.2093651132,9,"completed",-5.15088,9.0,4,"C1=C(NC2=CCc3ccccc32)c2ccccc2C1","C1=C(NC2=CCc3ccncc32)c2cnccc2C1",{},"[ch&r6:0]>>[nr6:0]",null,-0.1866391463],[-0.010139689,90.9172353162,9,"completed",-5.16836,9.0,4,"C1=CC(c2c(Nc3ccccc3)cccc2Nc2ccccc2)=CC1","c1ccc(Nc2cccc(Nc3ccccc3)c2-c2ccoc2)cc1",{},"[#6H2r5:1]>>[O:1]",null,-0.1027412166],[-0.0101747614,168.0462046107,9,"completed",-4.970284,9.0,4,"C(=CC1=c2ccccc2=CC1)C1=c2ccccc2=CC1","C(=CC1=c2cccnc2=CC1)C1=c2cccnc2=CC1",{},"[ch&r6:0]>>[nr6:0]",null,-0.1910088605],[-0.0101931268,121.2200739778,9,"completed",-5.256956,9.0,4,"C1=CC(c2cc(Nc3ccccc3)cc(C3=CCC=C3)c2)=CC1","c1ccc(Nc2cc(-c3ccoc3)cc(-c3ccoc3)c2)cc1",{},"[#6H2r5:1]>>[O:1]",null,-0.1636017954],[-0.0102481857,174.1275016489,9,"completed",-4.938268,9.0,8,"c1ccc(Nc2cccc(Nc3ccccc3)c2-c2cnsc2)cc1","C1=CCC(Nc2cccc(NC3=CC=CC3)c2-c2cnsc2)=C1",{},"[c:0]1[ch:1][ch][c:3][c!r5:4][c!r5:5]1>>[c:0]1[CH2:1][c:3][c:4][c:5]1",null,-0.2076955328],[-0.0105321395,166.773639205,9,"completed",-5.096876,9.0,4,"C1=CC(Nc2cccc(NC3=CCC=C3)c2)=CC1","C1=CC(Nc2cc(NC3=CCC=C3)ncn2)=CC1",{},"[ch&r6:0]>>[nr6:0]",null,-0.1667879757],[-0.0105580702,122.7797307321,9,"completed",-5.130548,9.0,7,"C1=CC(c2cc(Nc3ccccc3)nc(Nc3ccccc3)c2)=CC1","c1ccc(Nc2cc(-c3ccsc3)cc(Nc3ccccc3)n2)cc1",{},"[#6H2r5:1]>>[S:1]",null,-0.1246279288],[0.0711924333,142.6707826369,10,"completed",-4.876812,10.0,10,"C(#CC1=CC(C2=CSCS2)=CC1)C1=CC(C2=CSCS2)=CC1","C(#Cc1cccc(C2=CSCS2)c1)c1cccc(C2=CSCS2)c1",{},"[CH2:0]1[c,C:1]-,=,:[c,C:2]-,=,:[c,C:3]-,=,:[c,C:4]1>>[ch:0]1c[c:1][c:2][c:3][c:4]1",null,-0.2115733089],[0.0188629393,136.7395513239,10,"completed",-5.03542,10.0,10,"C(#Cc1ccc2c(c1)=CCC=2)c1ccc2c(c1)=CCC=2","C(#Cc1ccc2c(c1)SCS2)c1ccc2c(c1)SCS2",{},"[CH,ch:0]1=[C,c:1][C,c:2]=[CH,ch:3][*:4]1>>[S:0]1[*:1]=,:[*:2][S:3][*:4]1",null,-0.1440183576],[0.0094011384,209.7634783597,10,"completed",-5.207368,10.0,10,"C(#CC1=CC(c2ccsc2)=CC1)C1=CC(c2ccsc2)=CC1","C(#CC1=CC(c2cscn2)=CC1)C1=CC(c2cscn2)=CC1",{},"[chr5,CH1r5:1]>>[n:1]",null,-0.2228214121],[0.0074605615,123.215859096,10,"completed",-5.1495,10.0,10,"c1ccc(N(c2ccccc2)c2ncsn2)cc1","c1ccc(N(c2ccccc2)c2ccsn2)cc1",{},"[nr5:0]>>[ch&r5:0]",null,-0.1279951969],[0.0072339287,155.0763089285,10,"completed",-5.209024,10.0,10,"C(#Cc1ccc2c(c1)=CCC=2)c1ccc2c(c1)=CCC=2","C(#Cc1cc2c(cn1)=CCC=2)c1cc2c(cn1)=CCC=2",{},"[ch&r6:0]>>[nr6:0]",null,-0.1728378302],[0.0006196755,141.3427594923,10,"completed",-5.322736,10.0,7,"C1=CCC(NC2=CC(=C3C=CN=C3)C=C2NC2=CC=CC2)=C1","C1=CCC(NC2=CC(=C3C=NN=C3)C=C2NC2=CC=CC2)=C1",{},"[chr5,CH1r5:1]>>[n:1]",null,-0.2104455399],[-0.0000353898,156.4954505259,10,"completed",-5.223284,10.0,10,"C(#Cc1cc2c(cc1C#CC1=CC=CC1)=CCC=2)C1=CC=CC1","C(#Cc1cc2c(cc1C#CC1=CN=CC1)=CCC=2)C1=CN=CC1",{},"[chr5,CH1r5:1]>>[n:1]",null,-0.1787129232],[-0.002441978,182.4714776421,10,"completed",-5.050692,10.0,10,"C(#Cc1cc2c(cc1C#CC1=CC=CC1)=CCC=2)C1=CC=CC1","C(#Cc1cc2c(cc1C#CC1=CC=CC1)SCS2)C1=CC=CC1",{},"[CH,ch:0]1=[C,c:1][C,c:2]=[CH,ch:3][*:4]1>>[S:0]1[*:1]=,:[*:2][S:3][*:4]1",null,-0.1857072072],[-0.0024869776,107.1800295465,10,"completed",-5.198352,10.0,10,"C1=CC(c2cc(Nc3csnn3)cc(C3=CCC=C3)c2)=CC1","C1=CC(c2cc(NC3=CCN=N3)cc(C3=CCC=C3)c2)=CC1",{},"[n,c:0]1[n,ch:1][s,S:2][n,c:3][n,c:4]1>>[*:0]1=[*:1][CH2:2][*:3]=[*:4]1",null,-0.1273867557],[-0.0041364207,133.5806668048,10,"completed",-5.02438,10.0,10,"C1=NC(N(c2ccccc2)c2ccccc2)=NC1","c1ccc(N(c2ccccc2)c2nc[nH]n2)cc1",{},"[#6H2r5:1]>>[NH:1]",null,-0.1436864743],[-0.0047097858,179.3954040057,10,"completed",-5.054372,10.0,4,"C1=CCC(Nc2cccc(NC3=CC=CC3)c2-c2ccccc2)=C1","C1=NC=C(Nc2cccc(NC3=CN=CC3)c2-c2ccccc2)C1",{},"[chr5,CH1r5:1]>>[n:1]",null,-0.1822164894],[-0.0052488888,208.8930004116,10,"completed",-4.80864,10.0,10,"C(#Cc1cc(-c2c[nH]c(C#CC3=CC=CC3)c2)c[nH]1)C1=CC=CC1","C(#Cc1cc(-c2c[nH]c(C#Cc3ccc[nH]3)c2)c[nH]1)c1ccc[nH]1",{},"[#6H2r5:1]>>[NH:1]",null,-0.2919464059],[-0.0060113925,151.6703728128,10,"completed",-4.89328,10.0,8,"C1=NC(c2cc(Nc3ccccc3)cc(Nc3ccccc3)c2)=NC1","C1=CC(Nc2cc(NC3=CCC=C3)cc(C3=NCC=N3)c2)=CC1",{},"[c:0]1[ch:1][ch][c:3][c!r5:4][c!r5:5]1>>[c:0]1[CH2:1][c:3][c:4][c:5]1",null,-0.209626214],[-0.0067027009,148.0059837116,10,"completed",-5.06486,10.0,10,"c1ccc(Nc2cccc(Nc3ccccc3)c2-c2ccccn2)cc1","c1ccc(Nc2cccc(Nc3ccccc3)c2-c2ncccn2)cc1",{},"[ch&r6:0]>>[nr6:0]",null,-0.150036105],[-0.006824056,116.7280306925,10,"completed",-5.147108,10.0,10,"C1=CCC(c2cc(Nc3cc[nH]n3)cc(C3=CC=CC3)c2)=C1","C1=CCC(c2cc(Nc3cn[nH]n3)cc(C3=CC=CC3)c2)=C1",{},"[chr5,CH1r5:1]>>[n:1]",null,-0.1212964276],[-0.0072839501,102.3893819381,10,"completed",-5.2024,10.0,4,"C1=CC(Nc2cccc(-c3cccc(NC4=CCC=C4)c3)c2)=CC1","C1=CC(Nc2cccc(-c3cccc(NC4=NCC=C4)c3)c2)=NC1",{},"[chr5,CH1r5:1]>>[n:1]",null,-0.124986431],[-0.008011156,141.4528225907,10,"completed",-5.379592,10.0,10,"C1=CCC(C=CC2=CCC(C3=CC(C=CC4=CC=CC4)=CC3)=C2)=C1","C(=CC1=CC=NC1)C1=CCC(C2=CC(C=CC3=CC=NC3)=CC2)=C1",{},"[chr5,CH1r5:1]>>[n:1]",null,-0.2414809048],[-0.0084116544,194.1128888149,10,"completed",-5.248492,10.0,10,"C(#CC1=CC(C2=CCC(C#CC3=CN=CC3)=C2)=CC1)C1=CN=CC1","C(#Cc1cnc[nH]1)C1=CC(C2=CCC(C#Cc3cnc[nH]3)=C2)=CC1",{},"[#6H2r5:1]>>[NH:1]",null,-0.2201913983],[-0.0088556081,115.7146709067,10,"completed",-5.119232,10.0,5,"C1=CCC(c2cc(NC3=CCC=C3)cc(NC3=CCC=C3)c2)=C1","C1=CCC(c2cc(NC3=NCC=C3)cc(NC3=NCC=C3)c2)=C1",{},"[chr5,CH1r5:1]>>[n:1]",null,-0.1164951556],[-0.0088759064,209.0778589632,10,"completed",-4.917752,10.0,10,"C(#CC1=CC(C2=CCC=N2)=CC1)C1=CC(C2=CCC=N2)=CC1","C(#CC1=CC(c2c[nH]cn2)=CC1)C1=CC(c2c[nH]cn2)=CC1",{},"[#6H2r5:1]>>[NH:1]",null,-0.244925651],[-0.0088779638,144.3249684242,10,"completed",-5.044896,10.0,3,"c1ccc2cc(-c3ccc4ccccc4c3)ccc2c1","C1=c2ccc(-c3ccc4c(c3)=CCC=4)cc2=CC1",{},"[c:0]1[ch:1][ch][c:3][c!r5:4][c!r5:5]1>>[c:0]1[CH2:1][c:3][c:4][c:5]1",null,-0.1493906202],[-0.0094017512,167.2393545034,10,"completed",-4.998344,10.0,10,"C1=CC(c2cc(Nc3cncs3)cc(C3=CCC=C3)c2)=CC1","C1=CC(c2cc(NC3=CN=CC3)cc(C3=CCC=C3)c2)=CC1",{},"[n,c:0]1[n,ch:1][s,S:2][n,c:3][n,c:4]1>>[*:0]1=[*:1][CH2:2][*:3]=[*:4]1",null,-0.1817488196],[-0.0095670482,137.3878482971,10,"completed",-5.223008,10.0,7,"C1=CCC(NC2=CC(=C3C=CN=C3)C=C2NC2=CC=CC2)=C1","C1=CCC(NC2=CC(=C3C=CN=N3)C=C2NC2=CC=CC2)=C1",{},"[chr5,CH1r5:1]>>[n:1]",null,-0.1621406649],[-0.0097625625,118.2778899624,10,"completed",-5.114448,10.0,9,"c1ccc(Nc2cccc(Nc3ccccc3)c2-c2ccsc2)cc1","c1ccc(Nc2cccc(Nc3ccccc3)c2-c2ccsn2)cc1",{},"[chr5,CH1r5:1]>>[n:1]",null,-0.1187094948],[-0.0107582562,146.1859676659,10,"completed",-5.131376,10.0,7,"C1=NC(N(c2ccccc2)c2ccccc2)=CC1","c1ccc(N(c2ccccc2)c2cocn2)cc1",{},"[#6H2r5:1]>>[O:1]",null,-0.1478266529],[-0.0109570949,145.1945032439,10,"completed",-5.049128,10.0,10,"c1ccc(Nc2cc(Nc3ccccc3)cc(-c3cncnc3)c2)cc1","C1=CC(Nc2cc(NC3=CCC=C3)cc(-c3cncnc3)c2)=CC1",{},"[c:0]1[ch:1][ch][c:3][c!r5:4][c!r5:5]1>>[c:0]1[CH2:1][c:3][c:4][c:5]1",null,-0.14949764],[-0.0109670774,134.3057879653,10,"completed",-4.996136,10.0,9,"c1ccc(Nc2cc(Nc3ccccc3)cc(-c3ccncn3)c2)cc1","C1=CC(Nc2cc(NC3=CCC=C3)cc(-c3ccncn3)c2)=CC1",{},"[c:0]1[ch:1][ch][c:3][c!r5:4][c!r5:5]1>>[c:0]1[CH2:1][c:3][c:4][c:5]1",null,-0.1527220764],[-0.010987103,187.5141427635,10,"completed",-5.2898,10.0,10,"C(#Cc1cc(-c2c[nH]c(C#CC3=CC=CC3)c2)c[nH]1)C1=CC=CC1","C(#Cc1cc(-c2cc(C#CC3=CC=CC3)[nH]n2)n[nH]1)C1=CC=CC1",{},"[chr5,CH1r5:1]>>[n:1]",null,-0.229811517],[-0.0110178662,203.0924408844,10,"completed",-5.271952,10.0,10,"C(#Cc1ccc[nH]1)C1=CC(C2=CCC(C#Cc3ccc[nH]3)=C2)=CC1","C(#Cc1ncc[nH]1)C1=CC(C2=CCC(C#Cc3ncc[nH]3)=C2)=CC1",{},"[chr5,CH1r5:1]>>[n:1]",null,-0.2360817862],[-0.0111406573,311.2740621983,10,"completed",-5.060628,10.0,10,"C(#Cc1cc2c(cc1C#CC1=CC=CC1)=CCC=2)C1=CC=CC1","C(#Cc1cc2c(cc1C#Cc1ccc[nH]1)=CCC=2)c1ccc[nH]1",{},"[#6H2r5:1]>>[NH:1]",null,-0.3124917878],[-0.01123036,152.1883862926,10,"completed",-5.176088,10.0,4,"C1=CC(N(c2ccccc2)c2ccccc2)=CC1","C1=CC(N(c2ccccc2)c2ccccc2)=NC1",{},"[chr5,CH1r5:1]>>[n:1]",null,-0.1612392724],[-0.0113228768,247.28091926,10,"completed",-5.33994,10.0,10,"C(#Cc1cc2c(cc1C#CC1=CC=CC1)=CCC=2)C1=CC=CC1","C(#Cc1nc2c(nc1C#CC1=CC=CC1)=CCC=2)C1=CC=CC1",{},"[ch&r6:0]>>[nr6:0]",null,-0.2989276548],[-0.0116130132,161.2021142872,10,"completed",-5.38962,10.0,3,"c1ccc2cc(Nc3ccc4ccccc4c3)ccc2c1","c1cc2ccc(Nc3ccc4ccncc4c3)cc2cn1",{},"[ch&r6:0]>>[nr6:0]",null,-0.2590119619],[-0.0117226184,115.1447616641,10,"completed",-5.135148,10.0,4,"C1=CC(Nc2cc(NC3=CCC=C3)cc(-c3ccccc3)c2)=CC1","C1=CC(Nc2cc(NC3=NCC=C3)cc(-c3ccccc3)c2)=NC1",{},"[chr5,CH1r5:1]>>[n:1]",null,-0.1177440159],[-0.011931722,155.9066877411,10,"completed",-5.001656,10.0,7,"C1=CCC(Nc2cc(C3=CC=CC3)cc(NC3=CC=CC3)n2)=C1","C1=CCC(Nc2cc(C3=CC=NC3)cc(NC3=CC=CC3)n2)=C1",{},"[chr5,CH1r5:1]>>[n:1]",null,-0.1704287271],[-0.0123553497,177.198464522,10,"completed",-5.13984,10.0,8,"c1ccc(N(c2ccccc2)c2cccs2)cc1","c1ccc(N(c2ccccc2)c2cncs2)cc1",{},"[chr5,CH1r5:1]>>[n:1]",null,-0.1793795874],[-0.0129289183,177.4456038693,10,"completed",-5.388056,10.0,10,"C(#Cc1ccc[nH]1)C1=CC(C2=CCC(C#Cc3ccc[nH]3)=C2)=CC1","C(#Cc1ccn[nH]1)C1=CC(C2=CCC(C#Cc3ccn[nH]3)=C2)=CC1",{},"[chr5,CH1r5:1]>>[n:1]",null,-0.2685987887],[-0.0130002893,147.1130763562,10,"completed",-5.11684,10.0,10,"C(#Cc1cc2c(cc1C#CC1=CC=CC1)=CCC=2)C1=CC=CC1","C(#Cc1cc2c(cc1C#Cc1cccs1)=CCC=2)c1cccs1",{},"[#6H2r5:1]>>[S:1]",null,-0.1475846001],[-0.0135771507,142.674863979,10,"completed",-5.00506,10.0,9,"C1=C(N(c2ccccc2)c2ccccc2)N=NC1","c1ccc(N(c2ccccc2)c2c[nH]nn2)cc1",{},"[#6H2r5:1]>>[NH:1]",null,-0.1573937183],[-0.013852372,167.5464037427,10,"completed",-5.454388,10.0,10,"C(#Cc1cccs1)C1=CC(C2=CCC(C#Cc3cccs3)=C2)=CC1","C(#Cc1nccs1)C1=CC(C2=CCC(C#Cc3nccs3)=C2)=CC1",{},"[chr5,CH1r5:1]>>[n:1]",null,-0.2993514926],[-0.0140119344,107.8532693458,10,"completed",-5.280784,10.0,4,"C1=CCC(Nc2ccc3ccc(NC4=CC=CC4)cc3c2)=C1","C1=NCC(Nc2ccc3ccc(NC4=CC=NC4)cc3c2)=C1",{},"[chr5,CH1r5:1]>>[n:1]",null,-0.1662736494],[-0.0140318723,169.4455897424,10,"completed",-4.9103,10.0,4,"C1=CCC(Nc2ccc3ccc(NC4=CC=CC4)cc3c2)=C1","C1=CCC(Nc2ccc3ccc(NC4=CC=CC4)nc3n2)=C1",{},"[ch&r6:0]>>[nr6:0]",null,-0.2152788703],[-0.0141526479,154.7061378395,10,"completed",-5.214268,10.0,10,"c1ccc(N(c2ccccc2)c2ccco2)cc1","c1ccc(N(c2ccccc2)c2ncco2)cc1",{},"[chr5,CH1r5:1]>>[n:1]",null,-0.1741608602],[-0.0145397254,184.9124241766,10,"completed",-5.271768,10.0,7,"C1=CC(NC2=CC(=C3C=CN=C3)C=C2NC2=CCC=C2)=CC1","C1=CC(NC2=CC(=C3C=NN=C3)C=C2NC2=CCC=C2)=CC1",{},"[chr5,CH1r5:1]>>[n:1]",null,-0.2205667361],[-0.0146073776,185.1105414572,10,"completed",-4.86246,10.0,6,"C1=CC(c2cc(NC3=CSCS3)cc(C3=CCC=C3)c2)=CC1","C1=CC(c2cc(NC3=NSCS3)cc(C3=CCC=C3)c2)=CC1",{},"[chr5,CH1r5:1]>>[n:1]",null,-0.2488258143],[-0.0146861548,115.9631256545,10,"completed",-5.165048,10.0,7,"c1ccc(Nc2cc(Nc3ccccc3)cc(-c3ccco3)c2)cc1","c1ccc(Nc2cc(-c3ccco3)cc(Nc3ccccc3)n2)cc1",{},"[ch&r6:0]>>[nr6:0]",null,-0.1245823231],[-0.0148488716,135.9376943986,10,"completed",-5.007728,10.0,3,"C(=Cc1ccc2ccccc2c1)c1ccc2ccccc2c1","C(=Cc1ccc2c(c1)=CCC=2)c1ccc2c(c1)=CCC=2",{},"[c:0]1[ch:1][ch][c:3][c!r5:4][c!r5:5]1>>[c:0]1[CH2:1][c:3][c:4][c:5]1",null,-0.1505024137],[-0.0149647595,169.1530041548,10,"completed",-5.322552,10.0,10,"C(#Cc1cc(-c2csc(C#CC3=CC=CC3)c2)cs1)C1=CC=CC1","C(#Cc1cc(-c2csc(C#Cc3cccs3)c2)cs1)c1cccs1",{},"[#6H2r5:1]>>[S:1]",null,-0.2299611733],[-0.015168875,209.7452636978,10,"completed",-4.983256,10.0,7,"C(=Cc1ccccn1)C1=CC(C2=CCC(C=Cc3ccccn3)=C2)=CC1","C(=Cc1cc(-c2c[nH]c(C=Cc3ccccn3)c2)c[nH]1)c1ccccn1",{},"[#6H2r5:1]>>[NH:1]",null,-0.2251030093],[-0.0154843698,130.2243365931,10,"completed",-5.091724,10.0,4,"C1=CC(Nc2cccc(NC3=CCC=C3)c2)=CC1","C1=CC(Nc2cccc(NC3=NCC=C3)c2)=NC1",{},"[chr5,CH1r5:1]>>[n:1]",null,-0.1303531319],[-0.0155586841,180.1673882519,10,"completed",-5.305164,10.0,10,"c1ccc(N(c2ccccc2)c2ccoc2)cc1","c1ccc(N(c2ccccc2)c2ccon2)cc1",{},"[chr5,CH1r5:1]>>[n:1]",null,-0.2304029049],[-0.0158354159,202.8731908185,10,"completed",-5.263488,10.0,10,"C(#CC1=CC(c2ccsc2)=CC1)C1=CC(c2ccsc2)=CC1","C(#CC1=CC(c2ccsn2)=CC1)C1=CC(c2ccsn2)=CC1",{},"[chr5,CH1r5:1]>>[n:1]",null,-0.2329257636],[-0.0158533403,118.3477934403,10,"completed",-5.694508,10.0,4,"C1=CC(=C2C=CC(NC3=CC(=C4C=CC=C4)C=C3)=C2)C=C1","C1=CC(=C2C=CC(NC3=NC(=C4C=CC=C4)C=C3)=N2)C=C1",{},"[chr5,CH1r5:1]>>[n:1]",null,-0.4326565423],[-0.0159408674,103.9409151887,10,"completed",-5.123188,10.0,10,"c1ccc(Nc2cccc(Nc3ccccc3)c2-c2ncco2)cc1","c1ccc(Nc2cccc(Nc3ccccc3)c2-c2ccco2)cc1",{},"[nr5:0]>>[ch&r5:0]",null,-0.1052006592],[-0.016069747,129.8397652589,10,"completed",-5.365884,10.0,10,"C(#Cc1cc2c(cc1C#CC1=CC=CC1)=CCC=2)C1=CC=CC1","C(#Cc1cc2c(cc1C#CC1=CC=NC1)=CCC=2)C1=CC=NC1",{},"[chr5,CH1r5:1]>>[n:1]",null,-0.2269329689],[-0.0162220553,126.0937654211,10,"completed",-5.339112,10.0,8,"C1=CC(c2cc(NC3=NC=CC3)cc(C3=CCC=C3)c2)=CC1","C1=CC(c2cc(NC3=NN=CC3)cc(C3=CCC=C3)c2)=CC1",{},"[chr5,CH1r5:1]>>[n:1]",null,-0.2095594581],[-0.0164212612,138.0952420427,10,"completed",-5.283912,10.0,4,"C1=CCC(Nc2cccc(NC3=CC=CC3)c2-c2ccccc2)=C1","C1=NCC(Nc2cccc(NC3=CC=NC3)c2-c2ccccc2)=C1",{},"[chr5,CH1r5:1]>>[n:1]",null,-0.1887958461],[-0.016521547,139.2071510459,10,"completed",-4.902204,10.0,8,"c1ccc(Nc2cc(Nc3ccccc3)cc(-c3ncccn3)c2)cc1","C1=CC(Nc2cc(NC3=CCC=C3)cc(-c3ncccn3)c2)=CC1",{},"[c:0]1[ch:1][ch][c:3][c!r5:4][c!r5:5]1>>[c:0]1[CH2:1][c:3][c:4][c:5]1",null,-0.1963390617],[-0.0168570598,105.8329126873,10,"completed",-4.99632,10.0,7,"C1=NC(Nc2cc(-c3ccccc3)cc(-c3ccccc3)c2)=CC1","C1=CC(c2cc(NC3=CCC=N3)cc(C3=CCC=C3)c2)=CC1",{},"[c:0]1[ch:1][ch][c:3][c!r5:4][c!r5:5]1>>[c:0]1[CH2:1][c:3][c:4][c:5]1",null,-0.1283272426],[-0.0170637729,140.0608740248,10,"completed",-5.10994,10.0,4,"C1=CC(Nc2cccc(-c3cccc(NC4=CCC=C4)c3)c2)=CC1","C1=CC(Nc2cc(-c3ccnc(NC4=CCC=C4)c3)ccn2)=CC1",{},"[ch&r6:0]>>[nr6:0]",null,-0.1402335987],[-0.0171369429,127.7374940911,10,"completed",-5.16422,10.0,4,"C1=CCC(Nc2cccc3c(NC4=CC=CC4)cccc23)=C1","C1=NCC(Nc2cccc3c(NC4=CC=NC4)cccc23)=C1",{},"[chr5,CH1r5:1]>>[n:1]",null,-0.1354168731],[-0.017362781,189.2590525952,10,"completed",-5.196236,10.0,10,"C(#Cc1cc(-c2c[nH]c(C#CC3=CC=CC3)c2)c[nH]1)C1=CC=CC1","C(#Cc1cc(-c2c[nH]c(C#CC3=NC=CC3)c2)c[nH]1)C1=NC=CC1",{},"[chr5,CH1r5:1]>>[n:1]",null,-0.2008906647],[-0.0173875474,152.5213802362,10,"completed",-5.123096,10.0,6,"C1=CCC(c2cc(Nc3cccs3)cc(C3=CC=CC3)c2)=C1","C1=CN=C(c2cc(Nc3cccs3)cc(C3=NC=CC3)c2)C1",{},"[chr5,CH1r5:1]>>[n:1]",null,-0.1533758449],[-0.0175170838,137.0052531421,10,"completed",-5.213072,10.0,10,"C(#Cc1ccc2c(c1)=CCC=2)c1ccc2c(c1)=CCC=2","C(#Cc1ccc2cscc2c1)c1ccc2cscc2c1",{},"[#6H2r5:1]>>[S:1]",null,-0.1582252357],[-0.0177812756,107.4308559859,10,"completed",-5.311052,10.0,7,"C1=NC(Nc2cc(-c3ccccc3)cc(-c3ccccc3)c2)=CC1","C1=C(Nc2cc(-c3ccccc3)cc(-c3ccccc3)c2)N=NC1",{},"[chr5,CH1r5:1]>>[n:1]",null,-0.1826675469],[-0.0180534042,156.6935473261,10,"completed",-5.05244,10.0,5,"C1=CCC(Nc2cc(C3=CC=CC3)cc(C3=CC=CC3)c2)=C1","C1=CCC(c2cc(NC3=CN=CC3)cc(C3=CC=CC3)c2)=C1",{},"[chr5,CH1r5:1]>>[n:1]",null,-0.160191214],[-0.0185154149,128.6602811868,10,"completed",-5.019412,10.0,7,"C1=CC(c2cc(Nc3cc[nH]c3)cc(C3=CCC=C3)n2)=CC1","C1=CC(c2cc(Nc3c[nH]cn3)cc(C3=CCC=C3)n2)=CC1",{},"[chr5,CH1r5:1]>>[n:1]",null,-0.1404839371],[-0.018542623,139.2228786867,10,"completed",-4.984728,10.0,9,"C1=NCN=C1c1cc(Nc2ccccc2)cc(Nc2ccccc2)c1","C1=CC(Nc2cc(NC3=CCC=C3)cc(C3=NCN=C3)c2)=CC1",{},"[c:0]1[ch:1][ch][c:3][c!r5:4][c!r5:5]1>>[c:0]1[CH2:1][c:3][c:4][c:5]1",null,-0.1609159737],[-0.0186052103,153.0919459962,10,"completed",-5.080684,10.0,8,"C1=NCC(c2cc(Nc3ccccc3)cc(Nc3ccccc3)c2)=N1","C1=CC(Nc2cc(NC3=CCC=C3)cc(C3=NC=NC3)c2)=CC1",{},"[c:0]1[ch:1][ch][c:3][c!r5:4][c!r5:5]1>>[c:0]1[CH2:1][c:3][c:4][c:5]1",null,-0.1536878875],[-0.0190560928,125.9686065383,10,"completed",-5.034776,10.0,4,"C1=CC(Nc2cccc(-c3cccc(NC4=CCC=C4)c3)c2)=CC1","C1=CC(Nc2cccc(-c3cccc(NC4=CCC=C4)n3)n2)=CC1",{},"[ch&r6:0]>>[nr6:0]",null,-0.1339874368],[-0.0191303991,144.0727696893,10,"completed",-5.155572,10.0,10,"C(#Cc1cc2c(cc1C#CC1=CC=CC1)=CCC=2)C1=CC=CC1","C(#Cc1cc2c(cc1C#Cc1ccco1)=CCC=2)c1ccco1",{},"[#6H2r5:1]>>[O:1]",null,-0.1492320478],[-0.0191877097,179.0467327665,10,"completed",-5.333132,10.0,10,"C(=CC1=c2cccnc2=CC1)C1=c2cccnc2=CC1","C(=CC1=c2cncnc2=CC1)C1=c2cncnc2=CC1",{},"[ch&r6:0]>>[nr6:0]",null,-0.2422591421],[-0.0192835772,129.5470338795,10,"completed",-5.44206,10.0,4,"C1=CCC(c2cc(C=Cc3ccccc3)cc(C3=CC=CC3)c2)=C1","C1=CCC(c2cc(C=CC3=CCC=C3)cc(C3=CC=CC3)c2)=C1",{},"[c:0]1[ch:1][ch][c:3][c!r5:4][c!r5:5]1>>[c:0]1[CH2:1][c:3][c:4][c:5]1",null,-0.2722405285],[-0.0192915168,152.7718842766,10,"completed",-5.035696,10.0,8,"c1ccc(Nc2cccc(Nc3ccccc3)c2-c2cn[nH]c2)cc1","c1ccc(Nc2cccc(Nc3ccccc3)c2-c2cc[nH]c2)cc1",{},"[nr5:0]>>[ch&r5:0]",null,-0.1592651901],[-0.0193774838,126.5627866226,10,"completed",-5.156492,10.0,10,"c1ccc(Nc2cccc(Nc3ccccc3)c2-c2nccs2)cc1","c1ccc(Nc2cccc(Nc3ccccc3)c2-c2cccs2)cc1",{},"[nr5:0]>>[ch&r5:0]",null,-0.1325967516],[-0.0194607063,140.3873597767,10,"completed",-5.2392,10.0,9,"C1=CCC(c2cc(Nc3ncc[nH]3)cc(C3=CC=CC3)c2)=C1","C1=CCC(c2cc(Nc3nnc[nH]3)cc(C3=CC=CC3)c2)=C1",{},"[chr5,CH1r5:1]>>[n:1]",null,-0.1708893337],[-0.0194957914,127.589334431,10,"completed",-5.345368,10.0,9,"c1ccc(N(c2ccccc2)c2cnsc2)cc1","c1ccc(N(c2ccccc2)c2cnsn2)cc1",{},"[chr5,CH1r5:1]>>[n:1]",null,-0.2139619392],[-0.0195720835,172.2731027697,10,"completed",-4.708728,10.0,5,"c1ccc(-c2sccc2Nc2ccsc2-c2ccccc2)cc1","C1=CC(c2sccc2Nc2ccsc2C2=CCC=C2)=CC1",{},"[c:0]1[ch:1][ch][c:3][c!r5:4][c!r5:5]1>>[c:0]1[CH2:1][c:3][c:4][c:5]1",null,-0.3235644807],[-0.0195978828,351.3902239368,10,"completed",-5.29302,10.0,4,"C1=CC(c2cccc(C3=CCC=C3)c2Nc2ccccc2)=CC1","C1=CC(c2ncnc(C3=CCC=C3)c2Nc2ccccc2)=CC1",{},"[ch&r6:0]>>[nr6:0]",null,-0.3764716224],[-0.0196033113,205.1418137401,10,"completed",-4.895672,10.0,8,"C1=CC(C=CC2=NC(C3=CCC(C=CC4=CCC=C4)=N3)=CC2)=CC1","C1=CC(C=Cc2nc(-c3c[nH]c(C=CC4=CCC=C4)n3)c[nH]2)=CC1",{},"[#6H2r5:1]>>[NH:1]",null,-0.2500812472],[-0.0196715106,137.5907539782,10,"completed",-4.916464,10.0,5,"c1ccc(-c2c(Nc3cccs3)cccc2Nc2cccs2)cc1","C1=CC(c2c(Nc3cccs3)cccc2Nc2cccs2)=CC1",{},"[c:0]1[ch:1][ch][c:3][c!r5:4][c!r5:5]1>>[c:0]1[CH2:1][c:3][c:4][c:5]1",null,-0.1882474239],[-0.0196797324,163.8408831646,10,"completed",-5.15824,10.0,10,"C1=CCC(C=CC2=CCC(C3=CC(C=CC4=CC=CC4)=CC3)=C2)=C1","C(=Cc1ccco1)C1=CCC(C2=CC(C=Cc3ccco3)=CC2)=C1",{},"[#6H2r5:1]>>[O:1]",null,-0.1688367994],[-0.019824589,174.1447573203,10,"completed",-5.185748,10.0,4,"C1=C(NC2=Cc3ccccc3C2)Cc2ccccc21","C1=C(NC2=Cc3cnccc3C2)Cc2ccncc21",{},"[ch&r6:0]>>[nr6:0]",null,-0.1841988845],[-0.0199754132,129.1497749894,10,"completed",-5.253552,10.0,8,"c1ccc(N(c2ccccc2)c2cccs2)cc1","c1ccc(N(c2ccccc2)c2ccns2)cc1",{},"[chr5,CH1r5:1]>>[n:1]",null,-0.1680267555],[-0.0206274517,199.6811537952,10,"completed",-5.08602,10.0,4,"C1=c2cccc(Nc3cccc4c3=CCC=4)c2=CC1","C1=c2ccnc(Nc3nccc4c3=CCC=4)c2=CC1",{},"[ch&r6:0]>>[nr6:0]",null,-0.1999208068],[-0.0207737636,203.2058813421,10,"completed",-5.299736,10.0,10,"C(#CC1=CC(C2=CCC=N2)=CC1)C1=CC(C2=CCC=N2)=CC1","C(#Cc1cc(C2=CCC=N2)cs1)c1cc(C2=CCC=N2)cs1",{},"[#6H2r5:1]>>[S:1]",null,-0.2466595232],[-0.0207778804,169.8829584208,10,"completed",-5.154744,10.0,6,"C1=CC(Nc2cc(-c3cccs3)cc(-c3cccs3)c2)=CC1","c1csc(-c2cc(Nc3ccoc3)cc(-c3cccs3)c2)c1",{},"[#6H2r5:1]>>[O:1]",null,-0.1741513803],[-0.0208046343,151.9024472316,10,"completed",-4.969272,10.0,10,"c1ccc(Nc2cccc(Nc3ccccc3)c2-c2cccnc2)cc1","C1=CC(Nc2cccc(NC3=CCC=C3)c2-c2cccnc2)=CC1",{},"[c:0]1[ch:1][ch][c:3][c!r5:4][c!r5:5]1>>[c:0]1[CH2:1][c:3][c:4][c:5]1",null,-0.1773368556],[-0.0208148457,141.1929737117,10,"completed",-5.248492,10.0,10,"C(#Cc1cc2c(cc1C#CC1=CC=CC1)=CCC=2)C1=CC=CC1","C(#Cc1cc2cscc2cc1C#CC1=CC=CC1)C1=CC=CC1",{},"[#6H2r5:1]>>[S:1]",null,-0.1753279616],[-0.0208364777,162.1394105684,10,"completed",-4.965592,10.0,6,"C1=CCC(c2csc(Nc3cc(C4=CC=CC4)cs3)c2)=C1","c1ccc(-c2csc(Nc3cc(-c4ccccc4)cs3)c2)cc1",{},"[CH2:0]1[c,C:1]-,=,:[c,C:2]-,=,:[c,C:3]-,=,:[c,C:4]1>>[ch:0]1c[c:1][c:2][c:3][c:4]1",null,-0.1874600987],[-0.0209106956,184.840835829,10,"completed",-5.371404,10.0,10,"C(#CC1=CC(C2=CCC=N2)=CC1)C1=CC(C2=CCC=N2)=CC1","C(#CC1=CC(C2=CCN=N2)=CC1)C1=CC(C2=CCN=N2)=CC1",{},"[chr5,CH1r5:1]>>[n:1]",null,-0.2650652729],[-0.0211370975,159.5258432724,10,"completed",-5.179584,10.0,10,"c1ccc(N(c2ccccc2)c2ccco2)cc1","c1ccc(N(c2ccccc2)c2cnco2)cc1",{},"[chr5,CH1r5:1]>>[n:1]",null,-0.1689732673],[-0.0211590874,130.5879973188,10,"completed",-5.206448,10.0,3,"c1ccc(N(c2ccccc2)c2ccccc2)cc1","c1ccc(N(c2ccccc2)c2cccnc2)cc1",{},"[ch&r6:0]>>[nr6:0]",null,-0.1503512608],[-0.0211978456,142.8761100016,10,"completed",-4.943788,10.0,4,"C1=CCC(Nc2cccc3c(NC4=CC=CC4)cccc23)=C1","C1=NC=C(Nc2cccc3c(NC4=CN=CC4)cccc23)C1",{},"[chr5,CH1r5:1]>>[n:1]",null,-0.1799184687],[-0.0212763489,165.0895436879,10,"completed",-5.28796,10.0,7,"C1=CC(C=CC2=CCC(C3=CC(C=CC4=CCC=C4)=CC3)=C2)=CC1","C1=CC(C=Cc2coc(-c3cc(C=CC4=CCC=C4)co3)c2)=CC1",{},"[#6H2r5:1]>>[O:1]",null,-0.2111060127],[-0.0213051453,118.0165841911,10,"completed",-5.419888,10.0,5,"C1=CC(c2cc(Nc3ccccn3)cc(C3=CCC=C3)c2)=CC1","C1=CC(c2cc(Nc3ncccn3)cc(C3=CCC=C3)c2)=CC1",{},"[ch&r6:0]>>[nr6:0]",null,-0.2531181485],[-0.0213645284,132.5312411659,10,"completed",-5.20332,10.0,10,"c1ccc(-c2cc(Nc3cc[nH]n3)cc(-c3ccccc3)c2)cc1","c1ccc(-c2cc(Nc3cn[nH]n3)cc(-c3ccccc3)c2)cc1",{},"[chr5,CH1r5:1]>>[n:1]",null,-0.1509810944],[-0.0215860984,122.5113341131,10,"completed",-4.981416,10.0,4,"C1=CC(Nc2ccc3ccc(NC4=CCC=C4)cc3c2)=CC1","C1=CC(Nc2ccc3ccc(NC4=CCC=C4)nc3n2)=CC1",{},"[ch&r6:0]>>[nr6:0]",null,-0.1479847555],[-0.0216081027,214.1095632246,10,"completed",-5.383732,10.0,10,"O=c1ccoc(N(C2=CCC=C2)C2=CCC=C2)c1","O=c1cc[nH]c(N(C2=CCC=C2)C2=CCC=C2)c1",{},"[o:1]>>[nH:1]",null,-0.2920441585],[-0.0216909929,196.6745254672,10,"completed",-5.066792,10.0,10,"C(#Cc1cc(-c2c[nH]c(C#CC3=CC=CC3)c2)c[nH]1)C1=CC=CC1","C(#Cc1cc(-c2c[nH]c(C#CC3=CN=CC3)c2)c[nH]1)C1=CN=CC1",{},"[chr5,CH1r5:1]>>[n:1]",null,-0.1980434975],[0.0122645781,115.7906711236,11,"completed",-4.965868,11.0,11,"C1=CC(c2cc(NC3=CCC=N3)cc(C3=CCC=C3)c2)=CC1","C1=NC(Nc2cc(C3=CCC=N3)cc(C3=CCC=N3)c2)=CC1",{},"[chr5,CH1r5:1]>>[n:1]",null,-0.149074687],[0.0054562916,133.1386200835,11,"completed",-5.2438,11.0,11,"C1=NCC(Nc2cccc(NC3=CC=NC3)c2-c2ccccc2)=C1","C1=CC(c2c(NC3=CC=NC3)cccc2NC2=CC=NC2)=CC1",{},"[c:0]1[ch:1][ch][c:3][c!r5:4][c!r5:5]1>>[c:0]1[CH2:1][c:3][c:4][c:5]1",null,-0.1669081417],[-0.0037226373,143.7961867911,11,"completed",-5.280784,11.0,11,"C1=NCC(Nc2cccc(NC3=CC=NC3)c2-c2ccccc2)=C1","C1=CCC(c2c(NC3=CC=NC3)cccc2NC2=CC=NC2)=C1",{},"[c:0]1[ch:1][ch][c:3][c!r5:4][c!r5:5]1>>[c:0]1[CH2:1][c:3][c:4][c:5]1",null,-0.1915514085],[-0.0066166895,134.8879643131,11,"completed",-5.185748,11.0,11,"C1=CC(c2cc(NC3=CN=CC3)cc(C3=CCC=C3)c2)=CC1","C1=CC(c2cc(Nc3cnco3)cc(C3=CCC=C3)c2)=CC1",{},"[#6H2r5:1]>>[O:1]",null,-0.1476400876],[-0.0072113893,131.9361298286,11,"completed",-5.106168,11.0,11,"C1=CC(c2cc(NC3=CCC=N3)cc(C3=CCC=C3)c2)=CC1","C1=NC(Nc2cc(-c3ccoc3)cc(-c3ccoc3)c2)=CC1",{},"[#6H2r5:1]>>[O:1]",null,-0.1320067575],[-0.009269982,124.5975208772,11,"completed",-5.182988,11.0,11,"C1=CC(c2cc(NC3=CCC=N3)cc(C3=CCC=C3)c2)=CC1","C1=NCC=C1c1cc(NC2=CCC=N2)cc(C2=CCN=C2)c1",{},"[chr5,CH1r5:1]>>[n:1]",null,-0.1374742747],[-0.0094661114,100.5072897603,11,"completed",-5.287224,11.0,10,"O=c1cc(-c2cc(NC3=CCC=C3)cc(NC3=CCC=C3)c2)cc[nH]1","O=c1cc(-c2cc(Nc3ccccc3)cc(Nc3ccccc3)c2)cc[nH]1",{},"[CH2:0]1[c,C:1]-,=,:[c,C:2]-,=,:[c,C:3]-,=,:[c,C:4]1>>[ch:0]1c[c:1][c:2][c:3][c:4]1",null,-0.1651593174],[-0.0102911447,128.2046055572,11,"completed",-5.133768,11.0,11,"C1=CC(c2cc(NC3=CCC=N3)cc(C3=CCC=C3)c2)=CC1","C1=CC(c2cc(Nc3cocn3)cc(C3=CCC=C3)c2)=CC1",{},"[#6H2r5:1]>>[O:1]",null,-0.1303654748],[-0.0126176488,140.9898323166,11,"completed",-5.239016,11.0,11,"C1=CCC(c2cc(NC3=CN=CC3)cc(C3=CC=CC3)c2)=C1","C1=CCC(c2cc(Nc3cnco3)cc(C3=CC=CC3)c2)=C1",{},"[#6H2r5:1]>>[O:1]",null,-0.1713114195],[-0.0128335003,271.8662073883,11,"completed",-5.074152,11.0,11,"C1=CCC(c2cc(NC3=CN=CC3)cc(C3=CC=CC3)c2)=C1","C1=CCC(c2cc(Nc3cnc[nH]3)cc(C3=CC=CC3)c2)=C1",{},"[#6H2r5:1]>>[NH:1]",null,-0.2724676368],[-0.0138905222,178.3498720537,11,"completed",-5.070656,11.0,11,"C(#Cc1cc2c(cc1C#Cc1cccs1)=CCC=2)c1cccs1","C(#Cc1cc2c(cc1C#Cc1cccs1)SCS2)c1cccs1",{},"[CH,ch:0]1=[C,c:1][C,c:2]=[CH,ch:3][*:4]1>>[S:0]1[*:1]=,:[*:2][S:3][*:4]1",null,-0.1795288315],[-0.013964719,122.7459838971,11,"completed",-5.004232,11.0,11,"C1=CC(c2cc(NC3=CCN=N3)cc(C3=CCC=C3)c2)=CC1","C1=CC(c2cc(Nc3c[nH]nn3)cc(C3=CCC=C3)c2)=CC1",{},"[#6H2r5:1]>>[NH:1]",null,-0.1398592735],[-0.0158735936,281.9298694975,11,"completed",-5.010396,11.0,11,"C1=CC(c2cc(NC3=CN=CC3)cc(C3=CCC=C3)c2)=CC1","C1=CC(c2cc(Nc3cnc[nH]3)cc(C3=CCC=C3)c2)=CC1",{},"[#6H2r5:1]>>[NH:1]",null,-0.2888227847],[-0.0167658839,149.7052687985,11,"completed",-4.781868,11.0,11,"C(#Cc1cccc(C2=CSCS2)c1)c1cccc(C2=CSCS2)c1","C(#CC1=CCC(C2=CSCS2)=C1)C1=CCC(C2=CSCS2)=C1",{},"[c:0]1[ch:1][ch][c:3][c!r5:4][c!r5:5]1>>[c:0]1[CH2:1][c:3][c:4][c:5]1",null,-0.2683348142],[-0.0174317971,183.7506522494,11,"completed",-5.157688,11.0,10,"C1=CCC(c2cc(Nc3ncn[nH]3)cc(C3=CC=CC3)c2)=C1","C1=CCC(c2cc(Nc3ccn[nH]3)cc(C3=CC=CC3)c2)=C1",{},"[nr5:0]>>[ch&r5:0]",null,-0.1881355251],[-0.0178406701,150.221943794,11,"completed",-5.272504,11.0,11,"C(#Cc1cc2c(cc1C#CC1=CN=CC1)=CCC=2)C1=CN=CC1","C(#Cc1cc2c(cc1C#Cc1cncs1)=CCC=2)c1cncs1",{},"[#6H2r5:1]>>[S:1]",null,-0.19273783],[-0.0182321475,188.080862183,11,"completed",-5.184552,11.0,11,"C1=CCC(c2cc(NC3=CN=CC3)cc(C3=CC=CC3)c2)=C1","C1=NC=C(Nc2cc(C3=CN=CC3)cc(C3=CN=CC3)c2)C1",{},"[chr5,CH1r5:1]>>[n:1]",null,-0.1971736308],[-0.019150579,266.8187843251,11,"completed",-5.007084,11.0,11,"c1ccc(N(c2ccccc2)c2cnco2)cc1","c1ccc(N(c2ccccc2)c2cnc[nH]2)cc1",{},"[o:1]>>[nH:1]",null,-0.2746317923],[-0.0196224764,179.1497098322,11,"completed",-5.109572,11.0,11,"C(#Cc1cc2c(cc1C#Cc1ccco1)=CCC=2)c1ccco1","C(#Cc1cc2c(cc1C#Cc1ccco1)SCS2)c1ccco1",{},"[CH,ch:0]1=[C,c:1][C,c:2]=[CH,ch:3][*:4]1>>[S:0]1[*:1]=,:[*:2][S:3][*:4]1",null,-0.1792749673],[-0.0218219279,170.3648386559,11,"completed",-5.011868,11.0,11,"C1=NC=C(Nc2cccc(NC3=CN=CC3)c2-c2ccccc2)C1","C1=CC(c2c(NC3=CN=CC3)cccc2NC2=CN=CC2)=CC1",{},"[c:0]1[ch:1][ch][c:3][c!r5:4][c!r5:5]1>>[c:0]1[CH2:1][c:3][c:4][c:5]1",null,-0.1811908675],[-0.0220224591,123.9666609186,11,"completed",-5.206632,11.0,3,"c1ccc(N(c2ccccc2)c2ccccc2)cc1","c1ccc(N(c2ccccc2)c2ccccn2)cc1",{},"[ch&r6:0]>>[nr6:0]",null,-0.1447039077],[-0.0221755492,190.0330244631,11,"completed",-5.317032,11.0,3,"C(#Cc1ccc2cc(C#Cc3ccccc3)ccc2c1)c1ccccc1","C(#Cc1ccc2cc(C#CC3=CC=CC3)ccc2c1)C1=CC=CC1",{},"[c:0]1[ch:1][ch][c:3][c!r5:4][c!r5:5]1>>[c:0]1[CH2:1][c:3][c:4][c:5]1",null,-0.243296046],[-0.0221782071,103.3332458329,11,"completed",-5.255944,11.0,4,"C1=CCC(c2c(Nc3ccccc3)cccc2Nc2ccccc2)=C1","C1=NCC(c2c(Nc3ccccc3)cccc2Nc2ccccc2)=C1",{},"[chr5,CH1r5:1]>>[n:1]",null,-0.1503124744],[-0.0226244425,121.2121323696,11,"completed",-5.118312,11.0,4,"C1=CC(Nc2cccc(NC3=CCC=C3)c2-c2ccccc2)=CC1","C1=CC(Nc2cccc(NC3=NCC=C3)c2-c2ccccc2)=NC1",{},"[chr5,CH1r5:1]>>[n:1]",null,-0.1218880323],[-0.0230269206,89.7004624382,11,"completed",-5.243248,11.0,11,"c1ccc(Nc2cccc(Nc3ccccc3)c2-c2ccco2)cc1","c1ccc(Nc2cccc(Nc3ccccc3)c2-c2ccno2)cc1",{},"[chr5,CH1r5:1]>>[n:1]",null,-0.1345398373],[-0.023184859,190.354035388,11,"completed",-4.904228,11.0,4,"C(#CC1=c2ccccc2=CC1)C1=c2ccccc2=CC1","C(#CC1=c2ncccc2=CC1)C1=c2ncccc2=CC1",{},"[ch&r6:0]>>[nr6:0]",null,-0.2345521904],[-0.0235483963,178.1867040864,11,"completed",-5.297344,11.0,3,"C(=Cc1ccccc1)C1=CCC=C1C=Cc1ccccc1","C1=CC(C=CC2=CCC=C2C=CC2=CCC=C2)=CC1",{},"[c:0]1[ch:1][ch][c:3][c!r5:4][c!r5:5]1>>[c:0]1[CH2:1][c:3][c:4][c:5]1",null,-0.2254625959],[-0.0238079137,299.9643955016,11,"completed",-4.397492,11.0,6,"C1=CCC(NC2=CC(=C3C=CC=C3)C=C2NC2=CC=CC2)=C1","C1=CCC(NC2=CC(=C3OC=CO3)C=C2NC2=CC=CC2)=C1",{},"[CH,ch:0]1=[C,c:1][C,c:2]=[CH,ch:3][*:4]1>>[O:0]1[*:1]=,:[*:2][O:3][*:4]1",null,-0.5760227502],[-0.024085646,170.1048360938,11,"completed",-5.050876,11.0,4,"C(#CC1=c2ccccc2=CC1)C1=c2ccccc2=CC1","C(#CC1=c2cccnc2=CC1)C1=c2cccnc2=CC1",{},"[ch&r6:0]>>[nr6:0]",null,-0.1735456922],[-0.0251773953,174.1115175797,11,"completed",-5.445556,11.0,11,"C(#Cc1cc2c(cn1)=CCC=2)c1cc2c(cn1)=CCC=2","C(#Cc1cc2c(nn1)=CCC=2)c1cc2c(nn1)=CCC=2",{},"[ch&r6:0]>>[nr6:0]",null,-0.2980355778],[-0.0253750735,117.1442793678,11,"completed",-5.37904,11.0,10,"c1ccc(Nc2cc(-c3ccccn3)cc(-c3ccccn3)c2)cc1","c1ccc(Nc2cc(-c3ccccn3)cc(-c3ccccn3)c2)nc1",{},"[ch&r6:0]>>[nr6:0]",null,-0.2277626172],[-0.0254069564,152.9129304014,11,"completed",-5.44574,11.0,10,"c1ccc(N(c2ccccc2)c2nccs2)cc1","c1ccc(N(c2ccccc2)c2ncns2)cc1",{},"[chr5,CH1r5:1]>>[n:1]",null,-0.2862779709],[-0.0254543201,184.0953065794,11,"completed",-5.47978,11.0,10,"C(#Cc1ccco1)C1=CC(C2=CCC(C#Cc3ccco3)=C2)=CC1","C(#Cc1cc(-c2coc(C#Cc3ccco3)c2)co1)c1ccco1",{},"[#6H2r5:1]>>[O:1]",null,-0.3233653934],[-0.0258769469,123.0353211117,11,"completed",-5.590548,11.0,11,"C1=CC(c2cc(NC3=NN=CC3)cc(C3=CCC=C3)c2)=CC1","C1=CC(c2cc(NC3=NN=NC3)cc(C3=CCC=C3)c2)=CC1",{},"[chr5,CH1r5:1]>>[n:1]",null,-0.3647601774],[-0.0259636762,236.5406881293,11,"completed",-4.9816,11.0,4,"C1=CCC(N(C2=CC=CC2)c2ccccc2)=C1","C1=NC=C(N(C2=CN=CC2)c2ccccc2)C1",{},"[chr5,CH1r5:1]>>[n:1]",null,-0.250640363],[-0.0270594563,137.2722642853,11,"completed",-5.116564,11.0,9,"C1=CCC(c2cc(Nc3c[nH]nn3)cc(C3=CC=CC3)c2)=C1","c1ccc(-c2cc(Nc3c[nH]nn3)cc(-c3ccccc3)c2)cc1",{},"[CH2:0]1[c,C:1]-,=,:[c,C:2]-,=,:[c,C:3]-,=,:[c,C:4]1>>[ch:0]1c[c:1][c:2][c:3][c:4]1",null,-0.1377610755],[-0.0272307234,134.8638722883,11,"completed",-5.156308,11.0,6,"C1=CC(c2cc(Nc3cccs3)cc(C3=CCC=C3)c2)=CC1","C1=CC(c2cc(Nc3cccs3)cc(C3=CCC=C3)n2)=CC1",{},"[ch&r6:0]>>[nr6:0]",null,-0.1405057065],[-0.0273915619,147.789897425,11,"completed",-5.259624,11.0,8,"C1=NCC=C1N(c1ccccc1)c1ccccc1","c1ccc(N(c2ccccc2)c2cnoc2)cc1",{},"[#6H2r5:1]>>[O:1]",null,-0.1852753795],[-0.0274048317,126.5865725443,11,"completed",-5.505908,11.0,11,"C(#Cc1cc2c(cc1C#CC1=CN=CC1)=CCC=2)C1=CN=CC1","C(#Cc1cc2c(cc1C#CC1=CN=NC1)=CCC=2)C1=CN=NC1",{},"[chr5,CH1r5:1]>>[n:1]",null,-0.3110581932],[-0.0274947163,167.269967624,11,"completed",-5.050416,11.0,11,"C(=CC1=c2cncnc2=CC1)C1=c2cncnc2=CC1","C(=CC1=c2cnccc2=CC1)C1=c2cnccc2=CC1",{},"[nr6:0]>>[ch&r6:0]",null,-0.1708330848],[-0.0275304459,126.5760345008,11,"completed",-5.387964,11.0,9,"C1=CC(c2cc(Nc3nccs3)cc(C3=CCC=C3)c2)=CC1","C1=CC(c2cc(Nc3nncs3)cc(C3=CCC=C3)c2)=CC1",{},"[chr5,CH1r5:1]>>[n:1]",null,-0.2380207817],[-0.0279088323,109.7894784904,11,"completed",-4.996504,11.0,10,"C1=CC(c2c(Nc3ccccc3)cccc2Nc2ccccc2)=NC1","c1ccc(Nc2cccc(Nc3ccccc3)c2-c2cc[nH]n2)cc1",{},"[#6H2r5:1]>>[NH:1]",null,-0.1315383076],[-0.0279321073,137.1243709972,11,"completed",-5.387872,11.0,4,"C1=CC(c2cc(Nc3ccccc3)cc(C3=CCC=C3)c2)=CC1","O=c1occcc1Nc1cc(C2=CCC=C2)cc(C2=CCC=C2)c1",{},"[c:1]1[c:2][ch:3][ch:4][c:5][c:6]1>>[c:1]1[c:2][o:3][c:4](=O)[c:5][c:6]1",null,-0.2437407115],[-0.0279717854,116.8028700205,11,"completed",-5.282808,11.0,11,"C1=CC(c2cc(NC3=CN=CC3)cc(C3=CCC=C3)c2)=CC1","C1=CC(c2cc(NC3=CN=NC3)cc(C3=CCC=C3)c2)=CC1",{},"[chr5,CH1r5:1]>>[n:1]",null,-0.1732573382],[-0.0282914589,172.821653928,11,"completed",-4.956944,11.0,11,"C(#Cc1cc2c(cn1)=CCC=2)c1cc2c(cn1)=CCC=2","C(#Cc1cc2c[nH]cc2cn1)c1cc2c[nH]cc2cn1",{},"[#6H2r5:1]>>[NH:1]",null,-0.1997377867],[-0.0285885542,141.4195543628,11,"completed",-4.94342,11.0,8,"C1=C(c2cc(Nc3ccccc3)cc(Nc3ccccc3)c2)N=NC1","C1=CC(Nc2cc(NC3=CCC=C3)cc(C3=CCN=N3)c2)=CC1",{},"[c:0]1[ch:1][ch][c:3][c!r5:4][c!r5:5]1>>[c:0]1[CH2:1][c:3][c:4][c:5]1",null,-0.1789216745],[-0.0287971653,178.1495205503,11,"completed",-5.344724,11.0,9,"C(#CC1=CC(C2=CCC(C#CC3=CC=CC3)=C2)=CC1)C1=CC=CC1","C(#Cc1cc(-c2coc(C#CC3=CC=CC3)c2)co1)C1=CC=CC1",{},"[#6H2r5:1]>>[O:1]",null,-0.2471503012],[-0.0290552433,173.4183184705,11,"completed",-5.078384,11.0,6,"c1ccc(Nc2cc(-c3cccs3)nc(-c3cccs3)c2)cc1","C1=CCC(Nc2cc(-c3cccs3)nc(-c3cccs3)c2)=C1",{},"[c:0]1[ch:1][ch][c:3][c!r5:4][c!r5:5]1>>[c:0]1[CH2:1][c:3][c:4][c:5]1",null,-0.1740771852],[-0.0290652732,134.3151009228,11,"completed",-5.178112,11.0,8,"C1=CCC(c2cc(NC3=NC=CC3)cc(C3=CC=CC3)c2)=C1","C1=CN=C(Nc2cc(-c3ccc[nH]3)cc(-c3ccc[nH]3)c2)C1",{},"[#6H2r5:1]>>[NH:1]",null,-0.1450181842],[-0.0292758842,136.6413813636,11,"completed",-5.330464,11.0,11,"C1=CCC(c2cc(NC3=CN=CC3)cc(C3=CC=CC3)c2)=C1","C1=CCC(c2cc(NC3=CN=NC3)cc(C3=CC=CC3)c2)=C1",{},"[chr5,CH1r5:1]>>[n:1]",null,-0.2114156054],[-0.0292899688,219.5329227616,11,"completed",-4.99678,11.0,10,"C(#Cc1cc(C2=CCC=C2)cs1)c1cc(C2=CCC=C2)cs1","C(#Cc1cc(-c2cc[nH]c2)cs1)c1cc(-c2cc[nH]c2)cs1",{},"[#6H2r5:1]>>[NH:1]",null,-0.2311175993],[-0.0296447935,187.6257744546,11,"completed",-5.465888,11.0,10,"C(#CC1=CC(c2ccsc2)=CC1)C1=CC(c2ccsc2)=CC1","C(#CC1=NC(c2ccsc2)=CC1)C1=NC(c2ccsc2)=CC1",{},"[chr5,CH1r5:1]>>[n:1]",null,-0.3174928428],[-0.0296539646,165.5916807363,11,"completed",-5.05244,11.0,11,"c1ccc(N(c2ccccc2)c2ccns2)cc1","C1=CC(N(C2=CCC=C2)c2ccns2)=CC1",{},"[c:0]1[ch:1][ch][c:3][c!r5:4][c!r5:5]1>>[c:0]1[CH2:1][c:3][c:4][c:5]1",null,-0.1689051864],[-0.0298487723,225.2726618188,11,"completed",-4.974148,11.0,11,"c1ccc(N(c2ccccc2)c2ncco2)cc1","c1ccc(N(c2ccccc2)c2ncc[nH]2)cc1",{},"[o:1]>>[nH:1]",null,-0.2418858157],[-0.0299459206,105.426842489,11,"completed",-5.422648,11.0,9,"C1=CC(c2cc(Nc3ccns3)cc(C3=CCC=C3)c2)=CC1","C1=CC(c2cc(Nc3cnns3)cc(C3=CCC=C3)c2)=CC1",{},"[chr5,CH1r5:1]>>[n:1]",null,-0.2492482051],[-0.0300083699,135.7713492735,11,"completed",-5.424028,11.0,4,"C1=CCC(c2cc(Nc3ccccc3)cc(C3=CC=CC3)c2)=C1","O=c1occcc1Nc1cc(C2=CC=CC2)cc(C2=CC=CC2)c1",{},"[c:1]1[c:2][ch:3][ch:4][c:5][c:6]1>>[c:1]1[c:2][o:3][c:4](=O)[c:5][c:6]1",null,-0.2643501281],[-0.0302716422,107.8452749044,11,"completed",-5.23414,11.0,6,"C1=CC(Nc2cc(C3=CCC=C3)nc(C3=CCC=C3)c2)=CC1","C1=CC(c2cc(NC3=CCC=N3)cc(C3=CCC=C3)n2)=CC1",{},"[chr5,CH1r5:1]>>[n:1]",null,-0.1429945374],[-0.0303027776,151.630679172,11,"completed",-5.053084,11.0,9,"C1=CC(Nc2cc(NC3=CCC=C3)cc(C3=CC=NC3)c2)=CC1","C1=CC(Nc2cc(NC3=CCC=C3)cc(-c3ccno3)c2)=CC1",{},"[#6H2r5:1]>>[O:1]",null,-0.155146406],[-0.0304521858,127.9408802348,11,"completed",-5.168728,11.0,9,"C1=CC(c2cc(Nc3ccns3)cc(C3=CCC=C3)c2)=CC1","C1=CC(c2cc(NC3=CC=NC3)cc(C3=CCC=C3)c2)=CC1",{},"[n,c:0]1[n,ch:1][s,S:2][n,c:3][n,c:4]1>>[*:0]1=[*:1][CH2:2][*:3]=[*:4]1",null,-0.1366872432],[-0.0304897529,154.8370260827,11,"completed",-5.207644,11.0,8,"C1=CCC(c2cc(Nc3cncs3)cc(C3=CC=CC3)c2)=C1","c1ccc(-c2cc(Nc3cncs3)cc(-c3ccccc3)c2)cc1",{},"[CH2:0]1[c,C:1]-,=,:[c,C:2]-,=,:[c,C:3]-,=,:[c,C:4]1>>[ch:0]1c[c:1][c:2][c:3][c:4]1",null,-0.1721982802],[-0.0304917181,134.0480615295,11,"completed",-5.214912,11.0,8,"C1=CCC(c2cc(NC3=NC=CC3)cc(C3=CC=CC3)c2)=C1","C1=CN=C(Nc2cc(-c3cccs3)cc(-c3cccs3)c2)C1",{},"[#6H2r5:1]>>[S:1]",null,-0.1563304801],[-0.0306435786,166.7659844056,11,"completed",-5.256864,11.0,6,"C1=CC(Nc2cc(C3=CCC=C3)nc(C3=CCC=C3)c2)=CC1","C1=CC(Nc2cc(-c3ccoc3)nc(-c3ccoc3)c2)=CC1",{},"[#6H2r5:1]>>[O:1]",null,-0.1996696964],[-0.0309609914,180.3449579232,11,"completed",-4.837896,11.0,3,"c1ccc(-c2ccccc2Nc2ccccc2-c2ccccc2)cc1","C1=C(NC2=CCC=C2c2ccccc2)C(c2ccccc2)=CC1",{},"[c:0]1[ch:1][ch][c:3][c!r5:4][c!r5:5]1>>[c:0]1[CH2:1][c:3][c:4][c:5]1",null,-0.2572675109],[-0.0310199523,139.5426103129,11,"completed",-5.394404,11.0,4,"C1=CC(c2cc(Nc3ccccc3)cc(C3=CCC=C3)c2)=CC1","C1=CC(c2cc(Nc3ccncc3)cc(C3=CCC=C3)c2)=CC1",{},"[ch&r6:0]>>[nr6:0]",null,-0.2488820213],[-0.0311412268,251.5056234788,11,"completed",-4.566588,11.0,5,"C1=CC(C2=CCC=C2NC2=CCC=C2C2=CCC=C2)=CC1","C1=CC(C2=CCC=C2NC2=CCC=C2C2=NCC=C2)=NC1",{},"[chr5,CH1r5:1]>>[n:1]",null,-0.450193265],[-0.0312053177,191.9331900109,11,"completed",-5.05428,11.0,8,"C1=CC(C=CC2=CCC(C3=NC(C=CC4=CCC=C4)=CC3)=N2)=CC1","C1=CC(C=Cc2c[nH]c(-c3nc(C=CC4=CCC=C4)c[nH]3)n2)=CC1",{},"[#6H2r5:1]>>[NH:1]",null,-0.1945831582],[-0.0312230507,142.3758576325,11,"completed",-5.223652,11.0,6,"c1ccc(Nc2cc(-c3cccs3)nc(-c3cccs3)c2)cc1","C1=CC(Nc2cc(-c3cccs3)nc(-c3cccs3)c2)=CC1",{},"[c:0]1[ch:1][ch][c:3][c!r5:4][c!r5:5]1>>[c:0]1[CH2:1][c:3][c:4][c:5]1",null,-0.166622013],[-0.0312940926,136.8826658766,11,"completed",-5.199824,11.0,9,"C1=CCC(c2cc(Nc3nc[nH]n3)cc(C3=CC=CC3)c2)=C1","c1ccc(-c2cc(Nc3nc[nH]n3)cc(-c3ccccc3)c2)cc1",{},"[CH2:0]1[c,C:1]-,=,:[c,C:2]-,=,:[c,C:3]-,=,:[c,C:4]1>>[ch:0]1c[c:1][c:2][c:3][c:4]1",null,-0.1536867964],[-0.0316457068,137.8813009679,11,"completed",-5.216108,11.0,7,"C1=NCC=C1c1c(Nc2ccccc2)cccc1Nc1ccccc1","C1=NCN=C1c1c(Nc2ccccc2)cccc1Nc1ccccc1",{},"[chr5,CH1r5:1]>>[n:1]",null,-0.1600530422],[-0.0316698917,128.1027818849,11,"completed",-5.186944,11.0,10,"C1=CC(c2c(Nc3ccccc3)cccc2Nc2ccccc2)=NC1","c1ccc(Nc2cccc(Nc3ccccc3)c2-c2ccon2)cc1",{},"[#6H2r5:1]>>[O:1]",null,-0.1418251025],[-0.0318093576,191.7052868544,11,"completed",-5.207368,11.0,8,"C1=CC(C=Cc2csc(-c3cc(C=CC4=CCC=C4)cs3)c2)=CC1","C(=Cc1csc(-c2cc(C=Cc3ccsc3)cs2)c1)c1ccsc1",{},"[#6H2r5:1]>>[S:1]",null,-0.2059115874],[-0.0318180256,140.0293471302,11,"completed",-5.331016,11.0,4,"C1=CCC(c2ccc(Nc3ccc(C4=CC=CC4)cc3)cc2)=C1","C1=NCC(c2ccc(Nc3ccc(C4=CC=NC4)cc3)cc2)=C1",{},"[chr5,CH1r5:1]>>[n:1]",null,-0.2139129035],[-0.0319820219,117.5635150583,11,"completed",-5.32982,11.0,10,"c1ccc(N(c2ccccc2)c2ccco2)cc1","c1ccc(N(c2ccccc2)c2ccno2)cc1",{},"[chr5,CH1r5:1]>>[n:1]",null,-0.1992526636],[-0.0320173035,149.3742553341,11,"completed",-5.024748,11.0,4,"C1=CCC(Nc2cccc(NC3=CC=CC3)c2-c2ccccc2)=C1","c1ccc(-c2c(Nc3ccco3)cccc2Nc2ccco2)cc1",{},"[#6H2r5:1]>>[O:1]",null,-0.1583902499],[-0.0320548444,155.2477513991,11,"completed",-5.336168,11.0,10,"c1ccc(N(c2ccccc2)c2nccs2)cc1","c1ccc(N(c2ccccc2)c2nncs2)cc1",{},"[chr5,CH1r5:1]>>[n:1]",null,-0.2267857429],[-0.0320758832,165.6463510419,11,"completed",-5.25254,11.0,4,"C1=CCC(c2ccc(Nc3ccc(C4=CC=CC4)cc3)cc2)=C1","C1=CN=C(c2ccc(Nc3ccc(C4=NC=CC4)cc3)cc2)C1",{},"[chr5,CH1r5:1]>>[n:1]",null,-0.1970793112],[-0.0320956138,124.3643928907,11,"completed",-5.25668,11.0,6,"C1=CCC(c2cc(NC3=CCC=N3)cc(C3=CC=CC3)c2)=C1","C1=CCC(c2cc(NC3=CCC=N3)cc(C3=CC=CC3)n2)=C1",{},"[ch&r6:0]>>[nr6:0]",null,-0.1658171499],[-0.032132495,171.8405809679,11,"completed",-5.214728,11.0,10,"C(#Cc1cc(-c2c[nH]c(C#CC3=CC=CC3)c2)c[nH]1)C1=CC=CC1","C(#Cc1cc(-c2c[nH]c(C#CC3=CC=NC3)c2)c[nH]1)C1=CC=NC1",{},"[chr5,CH1r5:1]>>[n:1]",null,-0.1896808296],[-0.0325960446,145.1704172163,11,"completed",-5.059248,11.0,5,"C1=CCC(Nc2cc(C3=CC=CC3)cc(C3=CC=CC3)c2)=C1","C1=CCC(c2cc(Nc3ccco3)cc(C3=CC=CC3)c2)=C1",{},"[#6H2r5:1]>>[O:1]",null,-0.1479466307],[-0.0329448079,172.3650437711,11,"completed",-5.124476,11.0,6,"C1=CC(c2cc(Nc3cccs3)cc(C3=CCC=C3)c2)=CC1","C1=NCC=C1c1cc(Nc2cccs2)cc(C2=CCN=C2)c1",{},"[chr5,CH1r5:1]>>[n:1]",null,-0.1732144765],[-0.0329464792,138.7468683561,11,"completed",-5.003404,11.0,4,"C1=CC(Nc2cc(NC3=CCC=C3)cc(-c3ccccc3)c2)=CC1","C1=CC(Nc2cc(NC3=CCC=C3)cc(-c3ccncc3)c2)=CC1",{},"[ch&r6:0]>>[nr6:0]",null,-0.1543462964],[-0.0330848778,229.042177972,11,"completed",-5.041124,11.0,4,"C1=C(Nc2ccccn2)C(Nc2ccccn2)=CC1","C1=CC(=C2C=C(Nc3ccccn3)C(Nc3ccccn3)=C2)C=C1",{},"[r5:1][CH2r5:2][r5:3]>>[r5:1][C:2](=C1cccc1)[r5:3]",null,-0.2327205344],[-0.0331106288,154.8720127996,11,"completed",-4.954276,11.0,8,"C1=CC(c2cc(NC3=NC=CC3)cc(C3=CCC=C3)c2)=CC1","C1=CC(c2cc(Nc3ncc[nH]3)cc(C3=CCC=C3)c2)=CC1",{},"[#6H2r5:1]>>[NH:1]",null,-0.1854473715],[-0.0331171179,188.223857814,11,"completed",-4.86614,11.0,4,"C1=CC(c2ccccc2Nc2ccccc2C2=CCC=C2)=CC1","C1=NC(c2ccccc2Nc2ccccc2C2=CCC=N2)=CC1",{},"[chr5,CH1r5:1]>>[n:1]",null,-0.2494525315],[-0.0332044748,147.6435865398,11,"completed",-5.25622,11.0,5,"c1ccc(Nc2cc(-c3ccc[nH]3)cc(-c3ccc[nH]3)c2)cc1","c1cncc(Nc2cc(-c3ccc[nH]3)cc(-c3ccc[nH]3)c2)c1",{},"[ch&r6:0]>>[nr6:0]",null,-0.1837305798],[-0.0332883527,140.8014519171,11,"completed",-5.20056,11.0,5,"C1=CCC(c2cc(NC3=CCC=C3)cc(C3=CC=CC3)c2)=C1","C1=CCC(c2cc(NC3=CCC=C3)cc(C3=CC=CC3)n2)=C1",{},"[ch&r6:0]>>[nr6:0]",null,-0.1574169067],[-0.0333892477,172.1212265833,11,"completed",-5.144992,11.0,6,"C1=CN=C(Nc2cccc(NC3=NC=CC3)c2-c2ccccc2)C1","C1=CCC(c2c(NC3=NC=CC3)cccc2NC2=NC=CC2)=C1",{},"[c:0]1[ch:1][ch][c:3][c!r5:4][c!r5:5]1>>[c:0]1[CH2:1][c:3][c:4][c:5]1",null,-0.1749788955],[-0.0334552176,171.4437121059,11,"completed",-5.066332,11.0,11,"C1=CCC(c2cc(NC3=CN=CC3)cc(C3=CC=CC3)c2)=C1","C1=NC=C(Nc2cc(-c3cccs3)cc(-c3cccs3)c2)C1",{},"[#6H2r5:1]>>[S:1]",null,-0.1730559973],[-0.0335997769,145.3944789248,11,"completed",-5.003772,11.0,8,"c1ccc(Nc2cc(Nc3ccccc3)cc(-c3cnco3)c2)cc1","C1=CC(Nc2cc(NC3=CCC=C3)cc(-c3cnco3)c2)=CC1",{},"[c:0]1[ch:1][ch][c:3][c!r5:4][c!r5:5]1>>[c:0]1[CH2:1][c:3][c:4][c:5]1",null,-0.1602400394],[-0.0336488834,182.6787953505,11,"completed",-5.08556,11.0,4,"C1=C(Nc2ccccc2)C=C(C2=CC(Nc3ccccc3)=CC2)C1","C1=C(Nc2cccnc2)C=C(C2=CC(Nc3cccnc3)=CC2)C1",{},"[ch&r6:0]>>[nr6:0]",null,-0.18295823],[-0.0338043571,137.3517359264,11,"completed",-4.960072,11.0,8,"c1ccc(Nc2cc(Nc3ccccc3)cc(-c3ncco3)c2)cc1","C1=CC(Nc2cc(NC3=CCC=C3)cc(-c3ncco3)c2)=CC1",{},"[c:0]1[ch:1][ch][c:3][c!r5:4][c!r5:5]1>>[c:0]1[CH2:1][c:3][c:4][c:5]1",null,-0.1686998029],[-0.0338320396,176.9643236891,11,"completed",-5.052164,11.0,11,"C1=NC=C(Nc2cccc(NC3=CN=CC3)c2-c2ccccc2)C1","C1=CCC(c2c(NC3=CN=CC3)cccc2NC2=CN=CC2)=C1",{},"[c:0]1[ch:1][ch][c:3][c!r5:4][c!r5:5]1>>[c:0]1[CH2:1][c:3][c:4][c:5]1",null,-0.1801044988],[-0.0338931769,120.6885888237,11,"completed",-5.298448,11.0,6,"C1=CC(Nc2cc(-c3cccs3)cc(-c3cccs3)c2)=CC1","C1=CC(Nc2cc(-c3cccs3)cc(-c3cccs3)c2)=NC1",{},"[chr5,CH1r5:1]>>[n:1]",null,-0.1840182701],[-0.0340488667,172.5970871764,11,"completed",-5.071024,11.0,4,"C1=CCC(c2ccc(Nc3ccc(C4=CC=CC4)cc3)cc2)=C1","c1coc(-c2ccc(Nc3ccc(-c4ccco4)cc3)cc2)c1",{},"[#6H2r5:1]>>[O:1]",null,-0.1737848172],[-0.0340523177,118.2998035543,11,"completed",-5.199364,11.0,6,"C1=CCC(Nc2cc(-c3ccco3)cc(-c3ccco3)c2)=C1","C1=NCC(Nc2cc(-c3ccco3)cc(-c3ccco3)c2)=C1",{},"[chr5,CH1r5:1]>>[n:1]",null,-0.1372323348],[-0.0341479441,139.0098878028,11,"completed",-5.245824,11.0,7,"C1=NC(Nc2cc(-c3ccccc3)cc(-c3ccccc3)c2)=CC1","c1ccc(-c2cc(Nc3cocn3)cc(-c3ccccc3)c2)cc1",{},"[#6H2r5:1]>>[O:1]",null,-0.1724628134],[-0.0341990885,150.0389681072,11,"completed",-5.177192,11.0,5,"C1=CC(Nc2cc(C3=CCC=C3)cc(C3=CCC=C3)c2)=CC1","C1=CC(c2cc(NC3=CCN=C3)cc(C3=CCC=C3)c2)=CC1",{},"[chr5,CH1r5:1]>>[n:1]",null,-0.1594722808],[-0.0342131572,178.3216559553,11,"completed",-5.452456,11.0,8,"C1=CCC(C=Cc2cc(-c3csc(C=CC4=CC=CC4)c3)cs2)=C1","C1=CCC(C=Cc2cc(-c3cc(C=CC4=CC=CC4)sn3)ns2)=C1",{},"[chr5,CH1r5:1]>>[n:1]",null,-0.3044157956],[-0.0344150227,155.7968790969,11,"completed",-5.03404,11.0,8,"C1=NN=C(c2cc(Nc3ccccc3)cc(Nc3ccccc3)c2)C1","C1=CC(Nc2cc(NC3=CCC=C3)cc(C3=NN=CC3)c2)=CC1",{},"[c:0]1[ch:1][ch][c:3][c!r5:4][c!r5:5]1>>[c:0]1[CH2:1][c:3][c:4][c:5]1",null,-0.1624946803],[-0.0344522762,170.4925980782,11,"completed",-5.445648,11.0,10,"C1=NC(N(c2ccccc2)c2ccccc2)=NC1","c1ccc(N(C2=NCN=N2)c2ccccc2)cc1",{},"[chr5,CH1r5:1]>>[n:1]",null,-0.2959886325],[-0.0042077123,234.3625315617,12,"completed",-4.906896,12.0,10,"C(#Cc1ccc(C#CC2=CC=CC2)c2c1SCS2)C1=CC=CC1","C(#Cc1ccc(C#CC2=CC=CC2)c2c1SSS2)C1=CC=CC1",{},"[#6H2r5:1]>>[S:1]",null,-0.2705503318],[-0.014376477,130.9727168516,12,"completed",-5.064308,12.0,9,"c1ccc(N(c2ccccc2)c2cn[nH]c2)cc1","c1ccc(N(c2ccccc2)c2cn[nH]n2)cc1",{},"[chr5,CH1r5:1]>>[n:1]",null,-0.1333344397],[-0.0149045819,353.7488038286,12,"completed",-5.125488,12.0,10,"C(#Cc1ccc(C#CC2=CC=CC2)c2c1SCS2)C1=CC=CC1","C(#Cc1ccc(C#CC2=CC=CC2)c2c1SNS2)C1=CC=CC1",{},"[#6H2r5:1]>>[NH:1]",null,-0.3541984456],[-0.0163456184,125.7501503372,12,"completed",-5.069092,12.0,12,"C1=CC(c2cc(NC3=CC=NC3)cc(C3=CCC=C3)c2)=CC1","C1=NCC(Nc2cc(C3=CCC=N3)cc(C3=CCC=N3)c2)=C1",{},"[chr5,CH1r5:1]>>[n:1]",null,-0.1275978037],[-0.0176620956,173.3355215543,12,"completed",-5.282348,12.0,11,"C(=CC1=CC=NC1)C1=CCC(C2=CC(C=CC3=CC=NC3)=CC2)=C1","C(=Cc1ccn[nH]1)C1=CCC(C2=CC(C=Cc3ccn[nH]3)=CC2)=C1",{},"[#6H2r5:1]>>[NH:1]",null,-0.2152628432],[-0.0177908647,127.233882,12,"completed",-5.074704,12.0,12,"C1=CC(Nc2cccc(NC3=NCC=C3)c2-c2ccccc2)=NC1","C1=CC(c2c(NC3=NCC=C3)cccc2NC2=NCC=C2)=CC1",{},"[c:0]1[ch:1][ch][c:3][c!r5:4][c!r5:5]1>>[c:0]1[CH2:1][c:3][c:4][c:5]1",null,-0.1284601326],[-0.0195234844,142.5725985506,12,"completed",-4.90202,12.0,11,"C1=CC(N(c2ccccc2)c2ccccc2)=NC1","c1ccc(N(c2ccccc2)c2cc[nH]n2)cc1",{},"[#6H2r5:1]>>[NH:1]",null,-0.1988291358],[-0.0206781716,85.3266771322,12,"completed",-5.264592,12.0,12,"C1=NCC(c2c(Nc3ccccc3)cccc2Nc2ccccc2)=C1","c1ccc(Nc2cccc(Nc3ccccc3)c2-c2ccns2)cc1",{},"[#6H2r5:1]>>[S:1]",null,-0.1433701496],[-0.0214395691,115.3384419803,12,"completed",-5.23644,12.0,12,"C1=NCC(c2c(Nc3ccccc3)cccc2Nc2ccccc2)=C1","c1ccc(Nc2cccc(Nc3ccccc3)c2-c2ccn[nH]2)cc1",{},"[#6H2r5:1]>>[NH:1]",null,-0.149748904],[-0.0241788083,157.0881444795,12,"completed",-5.43286,12.0,11,"C(=CC1=CC=NC1)C1=CCC(C2=CC(C=CC3=CC=NC3)=CC2)=C1","C(=Cc1ccns1)C1=CCC(C2=CC(C=Cc3ccns3)=CC2)=C1",{},"[#6H2r5:1]>>[S:1]",null,-0.2810099947],[-0.0247945713,172.4508774169,12,"completed",-5.327152,12.0,12,"C1=CCC(c2cc(NC3=CCC=C3)cc(C3=CC=CC3)n2)=C1","C1=CC(Nc2cc(C3=CN=CC3)nc(C3=CN=CC3)c2)=CC1",{},"[chr5,CH1r5:1]>>[n:1]",null,-0.234568413],[-0.0253290195,138.0886964453,12,"completed",-5.209208,12.0,10,"C1=CCC(c2cc(NC3=CC=NC3)cc(C3=CC=CC3)c2)=C1","C1=NCC(Nc2cc(-c3ccc[nH]3)cc(-c3ccc[nH]3)c2)=C1",{},"[#6H2r5:1]>>[NH:1]",null,-0.1578366809],[-0.0262900858,129.855948109,12,"completed",-5.387596,12.0,12,"C1=CC(c2cc(NC3=CC=NC3)cc(C3=CCC=C3)c2)=CC1","C1=CC(c2cc(Nc3ccno3)cc(C3=CCC=C3)c2)=CC1",{},"[#6H2r5:1]>>[O:1]",null,-0.2395645681],[-0.0271600632,180.865748549,12,"completed",-5.162748,12.0,10,"C(#Cc1ccc(C#CC2=CC=CC2)c2c1SCS2)C1=CC=CC1","C(#Cc1ccc(C#CC2=CC=CC2)c2c1SOS2)C1=CC=CC1",{},"[#6H2r5:1]>>[O:1]",null,-0.1861228133],[-0.0273919741,171.7899675415,12,"completed",-4.7493,12.0,12,"C1=CC(C=CC2=CCC=C2C=CC2=CCC=C2)=CC1","C(=CC1=CCC=C1C=CC1=CSCS1)C1=CSCS1",{},"[CH,ch:0]1=[C,c:1][C,c:2]=[CH,ch:3][*:4]1>>[S:0]1[*:1]=,:[*:2][S:3][*:4]1",null,-0.2996283248],[-0.0296940367,146.8666367712,12,"completed",-5.193844,12.0,12,"C1=CC(c2cc(NC3=CC=NC3)cc(C3=CCC=C3)c2)=CC1","C1=NCC(Nc2cc(-c3ccsc3)cc(-c3ccsc3)c2)=C1",{},"[#6H2r5:1]>>[S:1]",null,-0.1608884402],[-0.0303377861,137.755151135,12,"completed",-5.332856,12.0,12,"C1=CC(C=CC2=CCC=C2C=CC2=CCC=C2)=CC1","C1=CC(=C2C=C(C=CC3=CCC=C3)C(C=CC3=CCC=C3)=C2)C=C1",{},"[r5:1][CH2r5:2][r5:3]>>[r5:1][C:2](=C1cccc1)[r5:3]",null,-0.2134132631],[-0.0303934152,140.0464999793,12,"completed",-5.1357,12.0,12,"O=c1occcc1Nc1cc(C2=CC=CC2)cc(C2=CC=CC2)c1","O=c1[nH]cccc1Nc1cc(C2=CC=CC2)cc(C2=CC=CC2)c1",{},"[o:1]>>[nH:1]",null,-0.1422586456],[-0.0304253625,132.5765583456,12,"completed",-5.227516,12.0,10,"C1=CCC(c2cc(NC3=CC=NC3)cc(C3=CC=CC3)c2)=C1","C1=NCC(Nc2cc(-c3cccs3)cc(-c3cccs3)c2)=C1",{},"[#6H2r5:1]>>[S:1]",null,-0.1598252347],[-0.0316733981,169.9629102081,12,"completed",-4.934496,12.0,12,"c1ccc(-c2c(Nc3ccco3)cccc2Nc2ccco2)cc1","c1cc(Nc2ccco2)cc(Nc2ccco2)c1",{},"[c&r6,C&r5:1](-[c]1[ch]ccc[ch]1)>>[*:1]",null,-0.2056921537],[-0.0317508736,146.8115803035,12,"completed",-5.090528,12.0,12,"O=c1occcc1Nc1cc(C2=CCC=C2)cc(C2=CCC=C2)c1","O=c1[nH]cccc1Nc1cc(C2=CCC=C2)cc(C2=CCC=C2)c1",{},"[o:1]>>[nH:1]",null,-0.1469612273],[-0.0323372806,113.7348518638,12,"completed",-5.385204,12.0,10,"C1=CCC(c2cc(NC3=CC=NC3)cc(C3=CC=CC3)c2)=C1","C1=CCC(c2cc(Nc3ccno3)cc(C3=CC=CC3)c2)=C1",{},"[#6H2r5:1]>>[O:1]",null,-0.2297669779],[-0.0329546047,100.7859909588,12,"completed",-5.181976,12.0,10,"c1ccc(Nc2cccc(Nc3ccccc3)c2-c2ccccn2)cc1","c1ccc(Nc2cccc(Nc3ccccc3)c2-c2cnccn2)cc1",{},"[ch&r6:0]>>[nr6:0]",null,-0.1159769271],[-0.033989706,204.7106980107,12,"completed",-5.019412,12.0,9,"C(=CC1=c2ncccc2=CC1)C1=c2ncccc2=CC1","C(=CC1=c2ncncc2=CC1)C1=c2ncncc2=CC1",{},"[ch&r6:0]>>[nr6:0]",null,-0.21234109],[-0.0351506203,203.3630176732,12,"completed",-5.047196,12.0,6,"C(#Cc1ccc(C#CC2=CC=CC2)c2c1=CCC=2)C1=CC=CC1","C(#Cc1ccc(C#CC2=CC=CC2)c2cscc12)C1=CC=CC1",{},"[#6H2r5:1]>>[S:1]",null,-0.2066948609],[-0.0359522131,167.0258743991,12,"completed",-5.236716,12.0,10,"C1=CCC(C=CC2=CCC(C3=CC(C=CC4=CC=CC4)=CC3)=C2)=C1","C(=CC1=CN=CC1)C1=CCC(C2=CC(C=CC3=CN=CC3)=CC2)=C1",{},"[chr5,CH1r5:1]>>[n:1]",null,-0.1925002919],[-0.0362126302,130.3082932142,12,"completed",-5.51152,12.0,11,"C(=CC1=CC=NC1)C1=CCC(C2=CC(C=CC3=CC=NC3)=CC2)=C1","C(=CC1=CN=NC1)C1=CCC(C2=CC(C=CC3=CN=NC3)=CC2)=C1",{},"[chr5,CH1r5:1]>>[n:1]",null,-0.3161662844],[-0.0367693978,88.6603168918,12,"completed",-5.234416,12.0,3,"c1ccc(Nc2cccc(Nc3ccccc3)c2-c2ccccc2)cc1","c1ccc(Nc2cccc(Nc3ccccc3)c2-c2ccncc2)cc1",{},"[ch&r6:0]>>[nr6:0]",null,-0.1292818847],[-0.0370241854,120.6129088754,12,"completed",-5.166336,12.0,7,"C1=CC(c2cc(Nc3cc[nH]c3)cc(C3=CCC=C3)n2)=CC1","C1=CC(c2cc(Nc3cc[nH]n3)cc(C3=CCC=C3)n2)=CC1",{},"[chr5,CH1r5:1]>>[n:1]",null,-0.1292428009],[-0.0371548372,198.6774687449,12,"completed",-4.979484,12.0,8,"C1=NC(N(C2=CCC=N2)c2ccccc2)=CC1","C1=NC(N(C2=CCC=N2)c2ccccn2)=CC1",{},"[ch&r6:0]>>[nr6:0]",null,-0.2158461226],[-0.0371686492,199.0366226308,12,"completed",-5.315008,12.0,12,"C1=CC(c2cc(NC3=CCN=C3)cc(C3=CCC=C3)c2)=CC1","C1=CC(c2cc(Nc3cnoc3)cc(C3=CCC=C3)c2)=CC1",{},"[#6H2r5:1]>>[O:1]",null,-0.2495345924],[-0.0373604658,159.6457611466,12,"completed",-5.120244,12.0,10,"C1=CCC(C=CC2=CCC(C3=CC(C=CC4=CC=CC4)=CC3)=C2)=C1","C(=Cc1cccs1)C1=CCC(C2=CC(C=Cc3cccs3)=CC2)=C1",{},"[#6H2r5:1]>>[S:1]",null,-0.1602734558],[-0.0376130295,132.3266877013,12,"completed",-5.191636,12.0,10,"C1=CCC(c2cc(Nc3cc[nH]n3)cc(C3=CC=CC3)c2)=C1","C1=CCC(c2cc(Nc3cc[nH]n3)cc(C3=CC=CC3)n2)=C1",{},"[ch&r6:0]>>[nr6:0]",null,-0.1470542722],[-0.0389431325,108.9984521791,12,"completed",-5.13846,12.0,4,"C1=CCC(c2cc(Nc3ccccc3)cc(Nc3ccccc3)c2)=C1","C1=CCC(c2cc(Nc3ccccc3)nc(Nc3ccccc3)c2)=C1",{},"[ch&r6:0]>>[nr6:0]",null,-0.1122740249],[-0.0390009189,328.0737126786,12,"completed",-5.495788,12.0,7,"C1=CC(C2=CCN=C2NC2=NCC=C2C2=CCC=C2)=CC1","C1=C(c2ccccc2)C(NC2=NCC=C2c2ccccc2)=NC1",{},"[CH2:0]1[c,C:1]-,=,:[c,C:2]-,=,:[c,C:3]-,=,:[c,C:4]1>>[ch:0]1c[c:1][c:2][c:3][c:4]1",null,-0.429406509],[-0.0391407752,142.0765641217,12,"completed",-5.02622,12.0,5,"C1=CC(=C2C=C(NC3=CCC=C3)C(NC3=CCC=C3)=C2)C=C1","C1=CC(=C2C=C(Nc3ccsc3)C(Nc3ccsc3)=C2)C=C1",{},"[#6H2r5:1]>>[S:1]",null,-0.1511722838],[-0.0392277817,140.8605099046,12,"completed",-5.150696,12.0,11,"c1ccc(N(c2ccccc2)c2ccns2)cc1","C1=NCC(N(c2ccccc2)c2ccccc2)=C1",{},"[n,c:0]1[n,ch:1][s,S:2][n,c:3][n,c:4]1>>[*:0]1=[*:1][CH2:2][*:3]=[*:4]1",null,-0.1452619173],[-0.0395544627,174.8848401909,12,"completed",-5.266708,12.0,12,"c1ccc(N(c2ccccc2)c2ncc[nH]2)cc1","c1ccc(N(c2ccccc2)c2ncn[nH]2)cc1",{},"[chr5,CH1r5:1]>>[n:1]",null,-0.2102440734],[-0.0395612427,119.1267482303,12,"completed",-5.207184,12.0,10,"c1ccc(Nc2cccc(Nc3ccccc3)c2-c2ccccn2)cc1","c1ccc(Nc2cccc(Nc3ccccc3)c2-c2ccncn2)cc1",{},"[ch&r6:0]>>[nr6:0]",null,-0.1407853081],[-0.0398545248,150.7498370257,12,"completed",-5.103684,12.0,12,"C1=CC(c2cc(NC3=CCN=C3)cc(C3=CCC=C3)c2)=CC1","C1=NCC=C1Nc1cc(C2=CCC=N2)cc(C2=CCC=N2)c1",{},"[chr5,CH1r5:1]>>[n:1]",null,-0.1507718925],[-0.0401934849,125.7753969783,12,"completed",-4.992824,12.0,12,"C1=NCC(c2c(Nc3ccccc3)cccc2Nc2ccccc2)=C1","C1=CC(Nc2cccc(NC3=CCC=C3)c2C2=CC=NC2)=CC1",{},"[c:0]1[ch:1][ch][c:3][c!r5:4][c!r5:5]1>>[c:0]1[CH2:1][c:3][c:4][c:5]1",null,-0.1464511216],[-0.0402760864,78.841973054,12,"completed",-5.410504,12.0,11,"C1=CC(Nc2cc(-c3ccnc(NC4=CCC=C4)c3)ccn2)=CC1","c1ccc(Nc2cc(-c3ccnc(Nc4ccccc4)c3)ccn2)cc1",{},"[CH2:0]1[c,C:1]-,=,:[c,C:2]-,=,:[c,C:3]-,=,:[c,C:4]1>>[ch:0]1c[c:1][c:2][c:3][c:4]1",null,-0.2312105023],[-0.040310717,117.3263286945,12,"completed",-5.155112,12.0,4,"c1ccc(Nc2cc(Nc3ccccc3)cc(-c3ccccn3)c2)cc1","c1ccc(Nc2cc(-c3ccccn3)cc(Nc3ccccc3)n2)cc1",{},"[ch&r6:0]>>[nr6:0]",null,-0.1235061146],[-0.0403461393,173.4599077588,12,"completed",-5.160908,12.0,10,"C1=CCC(C=CC2=CCC(C3=CC(C=CC4=CC=CC4)=CC3)=C2)=C1","C1=CCC(C=Cc2csc(-c3cc(C=CC4=CC=CC4)cs3)c2)=C1",{},"[#6H2r5:1]>>[S:1]",null,-0.178622882],[-0.0403903218,140.0501586237,12,"completed",-5.176824,12.0,12,"C1=CC(c2cc(NC3=CC=NC3)cc(C3=CCC=C3)c2)=CC1","C1=CC(c2cc(NC3=CC=NC3)cc(C3=NCC=C3)c2)=NC1",{},"[chr5,CH1r5:1]>>[n:1]",null,-0.1500199692],[-0.0404507158,152.7202864087,12,"completed",-5.290076,12.0,9,"C1=CN=C(c2c(Nc3ccccc3)cccc2Nc2ccccc2)C1","C1=NCC(c2c(Nc3ccccc3)cccc2Nc2ccccc2)=N1",{},"[chr5,CH1r5:1]>>[n:1]",null,-0.2025503392],[-0.0404849368,129.1973506994,12,"completed",-5.537096,12.0,4,"C1=CC(=C2C=CC=C2NC2=CC=CC2=C2C=CC=C2)C=C1","C1=CC(=C2N=CC=C2NC2=CC=NC2=C2C=CC=C2)C=C1",{},"[chr5,CH1r5:1]>>[n:1]",null,-0.3321263056],[-0.0405070576,201.4644939109,12,"completed",-5.18032,12.0,4,"C1=CCC(c2ccccc2Nc2ccccc2C2=CC=CC2)=C1","C1=CCC(c2ncccc2Nc2cccnc2C2=CC=CC2)=C1",{},"[ch&r6:0]>>[nr6:0]",null,-0.2091628086],[-0.0409429931,161.5642929082,12,"completed",-5.124476,12.0,6,"C1=CC(Nc2cc(-c3ccco3)cc(-c3ccco3)c2)=CC1","c1coc(-c2cc(Nc3ccoc3)cc(-c3ccco3)c2)c1",{},"[#6H2r5:1]>>[O:1]",null,-0.1624702043],[-0.041046036,142.0387190181,12,"completed",-4.981968,12.0,12,"c1ccc(-c2c(Nc3ccco3)cccc2Nc2ccco2)cc1","C1=CC(c2c(Nc3ccco3)cccc2Nc2ccco2)=CC1",{},"[c:0]1[ch:1][ch][c:3][c!r5:4][c!r5:5]1>>[c:0]1[CH2:1][c:3][c:4][c:5]1",null,-0.1643212058],[-0.0410545703,144.6233336019,12,"completed",-5.11592,12.0,11,"C1=CC(c2cc(Nc3c[nH]cn3)cc(C3=CCC=C3)n2)=CC1","c1ccc(-c2cc(Nc3c[nH]cn3)cc(-c3ccccc3)n2)cc1",{},"[CH2:0]1[c,C:1]-,=,:[c,C:2]-,=,:[c,C:3]-,=,:[c,C:4]1>>[ch:0]1c[c:1][c:2][c:3][c:4]1",null,-0.1450520505],[-0.0410983191,117.6641239047,12,"completed",-5.16836,12.0,3,"c1ccc(Nc2cc(Nc3ccccc3)cc(-c3ccccc3)c2)cc1","c1ccc(Nc2cc(-c3ccccc3)cc(Nc3ccccc3)n2)cc1",{},"[ch&r6:0]>>[nr6:0]",null,-0.1270222813],[-0.0411693097,184.2658499936,12,"completed",-5.145544,12.0,7,"C(#Cc1ccc(C#CC2=NC=CC2)c2c1=CCC=2)C1=NC=CC1","C(#Cc1ccc(C#CC2=NC=CC2)c2c[nH]cc12)C1=NC=CC1",{},"[#6H2r5:1]>>[NH:1]",null,-0.1870034462],[-0.0414477628,118.2339043215,12,"completed",-5.09706,12.0,7,"C1=CC(c2cc(Nc3ccccc3)nc(Nc3ccccc3)c2)=CC1","C1=NC(c2cc(Nc3ccccc3)nc(Nc3ccccc3)c2)=CC1",{},"[chr5,CH1r5:1]>>[n:1]",null,-0.1182518139],[-0.0416102175,230.3813712546,12,"completed",-4.956392,12.0,4,"C1=CC(Nc2cccc3c(NC4=CCC=C4)cccc23)=CC1","C1=CC(Nc2cccc3c(NC4=NCC=C4)cccc23)=NC1",{},"[chr5,CH1r5:1]>>[n:1]",null,-0.2513582552],[-0.0420312301,145.9402566853,12,"completed",-5.149868,12.0,4,"C1=CC(Nc2cccc(-c3cccc(NC4=CCC=C4)c3)c2)=CC1","C1=CC(Nc2ccnc(-c3cc(NC4=CCC=C4)ccn3)c2)=CC1",{},"[ch&r6:0]>>[nr6:0]",null,-0.150056986],[-0.0420718216,133.0210437151,12,"completed",-5.252816,12.0,4,"C1=CC(c2cccc(Nc3cccc(C4=CCC=C4)c3)c2)=CC1","c1cc(Nc2cccc(-c3ccoc3)c2)cc(-c2ccoc2)c1",{},"[#6H2r5:1]>>[O:1]",null,-0.1706969118],[-0.0423441931,171.1436929513,12,"completed",-4.982888,12.0,7,"C1=NCC(c2ccccc2)=C1NC1=C(c2ccccc2)CN=C1","C1=CCC(C2=C(NC3=C(C4=CC=CC4)CN=C3)C=NC2)=C1",{},"[c:0]1[ch:1][ch][c:3][c!r5:4][c!r5:5]1>>[c:0]1[CH2:1][c:3][c:4][c:5]1",null,-0.1897646482],[-0.0423525958,132.4252963397,12,"completed",-5.277196,12.0,11,"C(#Cc1cc2cscc2cc1C#CC1=CC=CC1)C1=CC=CC1","C(#Cc1cc2cscc2cc1C#Cc1cccs1)c1cccs1",{},"[#6H2r5:1]>>[S:1]",null,-0.1814433413],[-0.0423599101,149.0441797506,12,"completed",-5.263212,12.0,8,"C1=NCC=C1C1=CCC=C1NC1=CCC=C1C1=CCN=C1","C1=NCC=C1c1ccccc1Nc1ccccc1C1=CCN=C1",{},"[CH2:0]1[c,C:1]-,=,:[c,C:2]-,=,:[c,C:3]-,=,:[c,C:4]1>>[ch:0]1c[c:1][c:2][c:3][c:4]1",null,-0.1877947401],[-0.0423749961,161.5288935959,12,"completed",-5.123372,12.0,12,"C1=CC(Nc2cccc(NC3=NCC=C3)c2-c2ccccc2)=NC1","C1=CCC(c2c(NC3=NCC=C3)cccc2NC2=NCC=C2)=C1",{},"[c:0]1[ch:1][ch][c:3][c!r5:4][c!r5:5]1>>[c:0]1[CH2:1][c:3][c:4][c:5]1",null,-0.1623553084],[-0.0424091407,167.1791139257,12,"completed",-5.21758,12.0,8,"C1=CC(C=Cc2cc(-c3csc(C=CC4=CCC=C4)c3)cs2)=CC1","C(=Cc1cc(-c2csc(C=CC3=CCC=N3)c2)cs1)C1=CCC=N1",{},"[chr5,CH1r5:1]>>[n:1]",null,-0.186341444],[-0.0425646491,123.0828540494,12,"completed",-5.262752,12.0,5,"C1=CCC(c2cc(NC3=CCC=C3)cc(C3=CC=CC3)c2)=C1","C1=CCC(c2cc(NC3=NCC=C3)cc(C3=CC=CC3)c2)=C1",{},"[chr5,CH1r5:1]>>[n:1]",null,-0.1677158716],[-0.0427557361,204.5182437648,12,"completed",-5.217764,12.0,8,"C1=CC(C=CC2=NCC(C3=CC(C=CC4=CCC=C4)=NC3)=C2)=CC1","C(=Cc1cc[nH]c1)C1=NCC(C2=CC(C=Cc3cc[nH]c3)=NC2)=C1",{},"[#6H2r5:1]>>[NH:1]",null,-0.220506708],[-0.0427703399,116.4190205042,12,"completed",-5.301024,12.0,7,"C1=CCC(c2cc(Nc3ccsn3)cc(C3=CC=CC3)c2)=C1","c1ccc(-c2cc(Nc3ccsn3)cc(-c3ccccc3)c2)cc1",{},"[CH2:0]1[c,C:1]-,=,:[c,C:2]-,=,:[c,C:3]-,=,:[c,C:4]1>>[ch:0]1c[c:1][c:2][c:3][c:4]1",null,-0.1826324345],[-0.0428934298,182.991399553,12,"completed",-5.247112,12.0,11,"C(=Cc1ccco1)C1=CCC(C2=CC(C=Cc3ccco3)=CC2)=C1","C(=Cc1ccco1)c1csc(-c2cc(C=Cc3ccco3)cs2)c1",{},"[#6H2r5:1]>>[S:1]",null,-0.2099771492],[-0.0429506015,145.6387524656,12,"completed",-5.168636,12.0,11,"C(#Cc1cc2c(cc1C#CC1=CN=CC1)=CCC=2)C1=CN=CC1","C(#Cc1cc2c[nH]cc2cc1C#CC1=CN=CC1)C1=CN=CC1",{},"[#6H2r5:1]>>[NH:1]",null,-0.1533590149],[-0.0430312998,160.349700159,12,"completed",-5.22126,12.0,9,"C1=CN=C(c2c(Nc3ccccc3)cccc2Nc2ccccc2)C1","C1=NN=C(c2c(Nc3ccccc3)cccc2Nc2ccccc2)C1",{},"[chr5,CH1r5:1]>>[n:1]",null,-0.1814303731],[-0.0430325741,112.6772235726,12,"completed",-5.147844,12.0,5,"C1=CC(=C2C=C(NC3=CCC=C3)C(NC3=CCC=C3)=C2)C=C1","C1=CC(=C2N=C(NC3=CCC=C3)C(NC3=CCC=C3)=N2)C=C1",{},"[chr5,CH1r5:1]>>[n:1]",null,-0.1175490978],[-0.0430852709,172.3332689318,12,"completed",-5.433872,12.0,11,"C(#CC1=CC(c2c[nH]cn2)=CC1)C1=CC(c2c[nH]cn2)=CC1","C(#Cc1cccc(-c2c[nH]cn2)c1)c1cccc(-c2c[nH]cn2)c1",{},"[CH2:0]1[c,C:1]-,=,:[c,C:2]-,=,:[c,C:3]-,=,:[c,C:4]1>>[ch:0]1c[c:1][c:2][c:3][c:4]1",null,-0.2903778687],[-0.043278969,160.2504658592,12,"completed",-5.297528,12.0,10,"C1=CCC(C=CC2=CCC(C3=CC(C=CC4=CC=CC4)=CC3)=C2)=C1","C1=CN=C(C=CC2=CCC(C3=CC(C=CC4=NC=CC4)=CC3)=C2)C1",{},"[chr5,CH1r5:1]>>[n:1]",null,-0.2116570199],[-0.0433903875,119.8380495112,12,"completed",-5.133492,12.0,11,"c1ccc(Nc2cc(-c3ccco3)cc(Nc3ccccc3)n2)cc1","c1ccc(Nc2cc(-c3ccc[nH]3)cc(Nc3ccccc3)n2)cc1",{},"[o:1]>>[nH:1]",null,-0.1221097785],[-0.0434303477,214.7180408086,12,"completed",-5.27462,12.0,4,"C1=CC(N(C2=CCC=C2)c2ccccc2)=CC1","C1=CC(N(C2=NCC=C2)c2ccccc2)=NC1",{},"[chr5,CH1r5:1]>>[n:1]",null,-0.2470728391],[-0.0435083591,138.0358024724,12,"completed",-5.04646,12.0,7,"C1=CCC(c2cc(Nc3c[nH]cn3)cc(C3=CC=CC3)c2)=C1","C1=CCC(c2cc(Nc3c[nH]cn3)cc(C3=CC=CC3)n2)=C1",{},"[ch&r6:0]>>[nr6:0]",null,-0.1430331544],[-0.0437322183,143.0823438789,12,"completed",-5.024104,12.0,8,"c1ccc(Nc2cc(Nc3ccccc3)cc(-c3cnoc3)c2)cc1","C1=CC(Nc2cc(NC3=CCC=C3)cc(-c3cnoc3)c2)=CC1",{},"[c:0]1[ch:1][ch][c:3][c!r5:4][c!r5:5]1>>[c:0]1[CH2:1][c:3][c:4][c:5]1",null,-0.1526271814],[-0.0437857562,197.1848743624,12,"completed",-5.321172,12.0,11,"C(=Cc1ccco1)C1=CCC(C2=CC(C=Cc3ccco3)=CC2)=C1","C(=Cc1ccco1)c1coc(-c2cc(C=Cc3ccco3)co2)c1",{},"[#6H2r5:1]>>[O:1]",null,-0.2507014777],[-0.043934099,112.2759928337,12,"completed",-5.32154,12.0,12,"C1=NCC(c2c(Nc3ccccc3)cccc2Nc2ccccc2)=C1","C1=C(c2c(Nc3ccccc3)cccc2Nc2ccccc2)CN=N1",{},"[chr5,CH1r5:1]>>[n:1]",null,-0.1914551766],[-0.0439366895,131.8042330767,12,"completed",-5.237176,12.0,6,"C1=CC(Nc2cc(-c3ccco3)cc(-c3ccco3)c2)=CC1","C1=NCC=C1Nc1cc(-c2ccco2)cc(-c2ccco2)c1",{},"[chr5,CH1r5:1]>>[n:1]",null,-0.1630730229],[-0.0442252118,152.9431302146,12,"completed",-5.129628,12.0,6,"C1=CCC(c2cc(Nc3cccs3)cc(C3=CC=CC3)c2)=C1","C1=NC=C(c2cc(Nc3cccs3)cc(C3=CN=CC3)c2)C1",{},"[chr5,CH1r5:1]>>[n:1]",null,-0.1543429042],[-0.0443258105,188.0504613391,12,"completed",-5.111504,12.0,12,"c1ccc(N(c2ccccc2)c2ccno2)cc1","c1ccc(N(c2ccccc2)c2ccn[nH]2)cc1",{},"[o:1]>>[nH:1]",null,-0.1882228031],[-0.0444997867,206.976663812,12,"completed",-5.12374,12.0,10,"C1=NCC(c2cc(Nc3cccs3)cc(C3=CC=NC3)c2)=C1","C1=CCC(Nc2cc(C3=CC=NC3)cc(C3=CC=NC3)c2)=C1",{},"[n,c:0]1[n,ch:1][s,S:2][n,c:3][n,c:4]1>>[*:0]1=[*:1][CH2:2][*:3]=[*:4]1",null,-0.2076427155],[-0.0447874354,209.4404505365,12,"completed",-5.182712,12.0,8,"C(=Cc1cc[nH]c1)C1=CC(C2=CCC(C=Cc3cc[nH]c3)=C2)=CC1","C(=Cc1cccc(-c2cccc(C=Cc3cc[nH]c3)c2)c1)c1cc[nH]c1",{},"[CH2:0]1[c,C:1]-,=,:[c,C:2]-,=,:[c,C:3]-,=,:[c,C:4]1>>[ch:0]1c[c:1][c:2][c:3][c:4]1",null,-0.2172959435],[-0.0448184137,133.6422349749,12,"completed",-5.263028,12.0,4,"C1=CC(Nc2cccc(-c3cccc(NC4=CCC=C4)c3)c2)=CC1","C1=NCC=C1Nc1cccc(-c2cccc(NC3=CCN=C3)c2)c1",{},"[chr5,CH1r5:1]>>[n:1]",null,-0.175737105],[-0.0450571993,121.9593721377,12,"completed",-5.208564,12.0,7,"C1=NC=C(c2cc(Nc3ccccc3)cc(Nc3ccccc3)c2)C1","C1=NC=C(c2cc(Nc3ccccc3)nc(Nc3ccccc3)c2)C1",{},"[ch&r6:0]>>[nr6:0]",null,-0.1436986363],[-0.0452547756,147.4545442958,12,"completed",-5.309212,12.0,3,"C(#Cc1cccc(-c2cccc(C#Cc3ccccc3)c2)c1)c1ccccc1","C(#Cc1ccccc1)C1=CCC(C2=CC(C#Cc3ccccc3)=CC2)=C1",{},"[c:0]1[ch:1][ch][c:3][c!r5:4][c!r5:5]1>>[c:0]1[CH2:1][c:3][c:4][c:5]1",null,-0.2078219827],[-0.0452937482,121.4989300821,12,"completed",-5.21114,12.0,7,"C1=CC(c2cc(Nc3ccccc3)nc(Nc3ccccc3)c2)=CC1","C1=NCC=C1c1cc(Nc2ccccc2)nc(Nc2ccccc2)c1",{},"[chr5,CH1r5:1]>>[n:1]",null,-0.1442723772],[-0.0453398926,169.7255643604,12,"completed",-4.958508,12.0,12,"C1=NCC(c2c(Nc3ccccc3)cccc2Nc2ccccc2)=C1","C1=CCC(Nc2cccc(NC3=CC=CC3)c2C2=CC=NC2)=C1",{},"[c:0]1[ch:1][ch][c:3][c!r5:4][c!r5:5]1>>[c:0]1[CH2:1][c:3][c:4][c:5]1",null,-0.1965109676],[-0.0453606536,144.9563789193,12,"completed",-5.353004,12.0,3,"c1ccc2c(Nc3cccc4ccccc34)cccc2c1","c1cc(Nc2cccc3cnccc23)c2ccncc2c1",{},"[ch&r6:0]>>[nr6:0]",null,-0.2288618657],[-0.0455264777,116.1700283982,12,"completed",-5.373888,12.0,8,"C1=C(NC2=Cc3ncccc3C2)Cc2cccnc21","c1cnc2cc(Nc3ccc4cccnc4c3)ccc2c1",{},"[CH2:0]1[c,C:1]-,=,:[c,C:2]-,=,:[c,C:3]-,=,:[c,C:4]1>>[ch:0]1c[c:1][c:2][c:3][c:4]1",null,-0.2241710227],[-0.045587426,153.6575025545,12,"completed",-5.129168,12.0,4,"C1=CC(Nc2cccc(-c3cccc(NC4=CCC=C4)c3)c2)=CC1","C1=CC(Nc2cncc(-c3cncc(NC4=CCC=C4)c3)c2)=CC1",{},"[ch&r6:0]>>[nr6:0]",null,-0.1550080852],[-0.0456221762,140.6487849828,12,"completed",-5.438748,12.0,10,"C1=CCC(c2cc(NC3=CC=NC3)cc(C3=CC=CC3)c2)=C1","C1=NCC(Nc2cc(C3=CC=NC3)cc(C3=CC=NC3)c2)=C1",{},"[chr5,CH1r5:1]>>[n:1]",null,-0.2756985353],[-0.045696397,198.6628703112,12,"completed",-5.292468,12.0,8,"C(=Cc1ccco1)C1=CC(C2=CCC(C=Cc3ccco3)=C2)=CC1","C(=Cc1cc(-c2coc(C=Cc3ccco3)c2)co1)c1ccco1",{},"[#6H2r5:1]>>[O:1]",null,-0.2400384599],[-0.0456990536,200.5584881801,12,"completed",-5.346012,12.0,3,"c1ccc(Nc2cccc(Nc3ccccc3)c2-c2ccccc2)cc1","c1ccc(-c2c(Nc3cccnc3)cccc2Nc2cccnc2)cc1",{},"[ch&r6:0]>>[nr6:0]",null,-0.2643471963],[-0.0459236981,82.2112998031,12,"completed",-5.375728,12.0,4,"C1=CC(c2cc(Nc3ccccc3)cc(Nc3ccccc3)c2)=CC1","C1=CC(c2nc(Nc3ccccc3)cc(Nc3ccccc3)n2)=CC1",{},"[ch&r6:0]>>[nr6:0]",null,-0.2097889499],[-0.0459417363,191.3428238307,12,"completed",-5.193384,12.0,8,"C(=Cc1ccco1)C1=CC(C2=CCC(C=Cc3ccco3)=C2)=CC1","C(=Cc1cc(-c2csc(C=Cc3ccco3)c2)cs1)c1ccco1",{},"[#6H2r5:1]>>[S:1]",null,-0.202200782],[-0.0461149849,526.1473897387,12,"completed",-4.854272,12.0,4,"C1=CC(N(c2ccccc2)c2ccccc2)=CC1","C1=C(N(c2ccccc2)c2ccccc2)OCO1",{},"[CH,ch:0]1=[C,c:1][C,c:2]=[CH,ch:3][*:4]1>>[O:0]1[*:1]=,:[*:2][O:3][*:4]1",null,-0.5535507007],[-0.0461903285,182.8155778834,12,"completed",-5.33074,12.0,10,"C(#CC1=NC(C2=CCC(C#CC3=CC=CC3)=N2)=CC1)C1=CC=CC1","C(#Cc1nc(-c2csc(C#CC3=CC=CC3)n2)cs1)C1=CC=CC1",{},"[#6H2r5:1]>>[S:1]",null,-0.2439458953],[-0.0462549668,81.7043376186,12,"completed",-5.300748,12.0,11,"C1=CC(Nc2cccc(-c3cccc(NC4=CCC=C4)n3)n2)=CC1","c1ccc(Nc2cccc(-c3cccc(Nc4ccccc4)n3)n2)cc1",{},"[CH2:0]1[c,C:1]-,=,:[c,C:2]-,=,:[c,C:3]-,=,:[c,C:4]1>>[ch:0]1c[c:1][c:2][c:3][c:4]1",null,-0.1625499337],[-0.0462795914,132.2590990597,12,"completed",-5.023092,12.0,8,"c1ccc(Nc2cccc(Nc3ccccc3)c2-c2cnoc2)cc1","C1=CC(Nc2cccc(NC3=CCC=C3)c2-c2cnoc2)=CC1",{},"[c:0]1[ch:1][ch][c:3][c!r5:4][c!r5:5]1>>[c:0]1[CH2:1][c:3][c:4][c:5]1",null,-0.1427961523],[-0.0464130987,163.6386049205,12,"completed",-5.24426,12.0,10,"C1=CCC(C=CC2=CCC(C3=CC(C=CC4=CC=CC4)=CC3)=C2)=C1","C1=CCC(C=CC2=CCC(C3=NC(C=CC4=CC=CC4)=CC3)=N2)=C1",{},"[chr5,CH1r5:1]>>[n:1]",null,-0.1922887343],[-0.003566081,151.5959409134,13,"completed",-5.015548,13.0,11,"C1=c2ccc(-c3ccc4c(c3)=CCC=4)cc2=CC1","c1cc2c(cc1-c1ccc3c(c1)SCS3)SCS2",{},"[CH,ch:0]1=[C,c:1][C,c:2]=[CH,ch:3][*:4]1>>[S:0]1[*:1]=,:[*:2][S:3][*:4]1",null,-0.1627147137],[-0.0055084946,147.1907249875,13,"completed",-4.986108,13.0,11,"C(=Cc1ccc2c(c1)=CCC=2)c1ccc2c(c1)=CCC=2","C(=Cc1ccc2c(c1)SCS2)c1ccc2c(c1)SCS2",{},"[CH,ch:0]1=[C,c:1][C,c:2]=[CH,ch:3][*:4]1>>[S:0]1[*:1]=,:[*:2][S:3][*:4]1",null,-0.1673950103],[-0.0106814685,158.6342070874,13,"completed",-5.347576,13.0,11,"C(#Cc1cc2c(cn1)=CCC=2)c1cc2c(cn1)=CCC=2","C(#Cc1cc2cscc2cn1)c1cc2cscc2cn1",{},"[#6H2r5:1]>>[S:1]",null,-0.2349442717],[-0.0127980378,197.5035442537,13,"completed",-4.994664,13.0,13,"C1=CC(c2nc(Nc3ccccc3)cc(Nc3ccccc3)n2)=CC1","C1=CCC(Nc2cc(NC3=CC=CC3)nc(C3=CCC=C3)n2)=C1",{},"[c:0]1[ch:1][ch][c:3][c!r5:4][c!r5:5]1>>[c:0]1[CH2:1][c:3][c:4][c:5]1",null,-0.2108187129],[-0.0193250432,129.1289395465,13,"completed",-5.138276,13.0,8,"C1=CCC(NC2=CC(=C3C=CC=N3)C=C2NC2=CC=CC2)=C1","C1=CCC(NC2=CC(=C3N=CC=N3)C=C2NC2=CC=CC2)=C1",{},"[chr5,CH1r5:1]>>[n:1]",null,-0.1318793335],[-0.0237723476,162.7170192349,13,"completed",-5.097612,13.0,11,"C(=Cc1ccc2c(c1)=CCC=2)c1ccc2c(c1)=CCC=2","C(=Cc1cc2c(cn1)=CCC=2)c1cc2c(cn1)=CCC=2",{},"[ch&r6:0]>>[nr6:0]",null,-0.1627256052],[-0.0239378306,137.6626737617,13,"completed",-5.022632,13.0,13,"C1=CC(Nc2cccc(NC3=CCC=C3)c2C2=CC=NC2)=CC1","C1=CC(Nc2cccc(NC3=CCC=C3)c2-c2ccns2)=CC1",{},"[#6H2r5:1]>>[S:1]",null,-0.147932611],[-0.0252657394,117.5019157165,13,"completed",-4.962004,13.0,13,"C1=NCC=C1Nc1cccc(-c2cccc(NC3=CCN=C3)c2)c1","C1=NCC=C1NC1=CCC(C2=CC(NC3=CCN=C3)=CC2)=C1",{},"[c:0]1[ch:1][ch][c:3][c!r5:4][c!r5:5]1>>[c:0]1[CH2:1][c:3][c:4][c:5]1",null,-0.1521108781],[-0.0262087161,119.285497069,13,"completed",-5.093472,13.0,10,"C1=CN=C(Nc2cc(NC3=NC=CC3)cc(-c3ccccc3)c2)C1","C1=CC(c2cc(NC3=NC=CC3)cc(NC3=NC=CC3)c2)=CC1",{},"[c:0]1[ch:1][ch][c:3][c!r5:4][c!r5:5]1>>[c:0]1[CH2:1][c:3][c:4][c:5]1",null,-0.1193729913],[-0.026375033,142.0020965147,13,"completed",-5.277564,13.0,11,"C(=Cc1ccc2c(c1)=CCC=2)c1ccc2c(c1)=CCC=2","C(=Cc1cnc2c(c1)=CCC=2)c1cnc2c(c1)=CCC=2",{},"[ch&r6:0]>>[nr6:0]",null,-0.1887161697],[-0.0271304081,181.6640206532,13,"completed",-4.931184,13.0,13,"c1ccc(Nc2cccc(-c3cccc(Nc4ccccc4)n3)n2)cc1","C1=CCC(Nc2cccc(-c3cccc(NC4=CC=CC4)n3)n2)=C1",{},"[c:0]1[ch:1][ch][c:3][c!r5:4][c!r5:5]1>>[c:0]1[CH2:1][c:3][c:4][c:5]1",null,-0.2167169788],[-0.0287607931,132.9212365453,13,"completed",-5.061824,13.0,13,"C1=CC(Nc2cccc(NC3=CCC=C3)c2C2=CC=NC2)=CC1","C1=CC(Nc2cccc(NC3=CCC=C3)c2C2=CN=NC2)=CC1",{},"[chr5,CH1r5:1]>>[n:1]",null,-0.1355809151],[-0.0324144217,144.6917081398,13,"completed",-5.07268,13.0,8,"C1=CC(=C2C=C(NC3=CCC=C3)C(NC3=CCC=C3)=C2)N=C1","C1=CC(NC2=CC(=C3N=CC=N3)C=C2NC2=CCC=C2)=CC1",{},"[chr5,CH1r5:1]>>[n:1]",null,-0.1459500523],[-0.0325543093,141.4935934343,13,"completed",-5.053544,13.0,4,"C1=CC(c2ccc(Nc3ccc(C4=CCC=C4)cc3)cc2)=CC1","C1=NC(c2ccc(Nc3ccc(C4=CCC=N4)cc3)cc2)=CC1",{},"[chr5,CH1r5:1]>>[n:1]",null,-0.1451824209],[-0.035659285,129.9289860503,13,"completed",-5.095404,13.0,11,"C(#Cc1cc2c(cc1C#Cc1ccco1)=CCC=2)c1ccco1","C(#Cc1cc2c[nH]cc2cc1C#Cc1ccco1)c1ccco1",{},"[#6H2r5:1]>>[NH:1]",null,-0.1299688108],[-0.0360054573,140.5892267664,13,"completed",-5.318044,13.0,13,"O=c1[nH]cccc1Nc1cc(C2=CCC=C2)cc(C2=CCC=C2)c1","O=c1[nH]ccnc1Nc1cc(C2=CCC=C2)cc(C2=CCC=C2)c1",{},"[ch&r6:0]>>[nr6:0]",null,-0.2075126304],[-0.0377789772,189.1454145387,13,"completed",-5.354476,13.0,3,"c1ccc2cc(Nc3ccc4ccccc4c3)ccc2c1","c1cnc2ccc(Nc3ccc4ncccc4c3)cc2c1",{},"[ch&r6:0]>>[nr6:0]",null,-0.2598219097],[-0.0381090253,148.7822968491,13,"completed",-5.257968,13.0,4,"C1=CC(c2ccc(Nc3ccc(C4=CCC=C4)cc3)cc2)=CC1","C1=NCC=C1c1ccc(Nc2ccc(C3=CCN=C3)cc2)cc1",{},"[chr5,CH1r5:1]>>[n:1]",null,-0.1853741554],[-0.0391553347,135.6751797574,13,"completed",-4.912416,13.0,4,"C1=C(NC2=CCC(c3ccccc3)=C2)C=C(c2ccccc2)C1","C1=C(NC2=CCC(c3ccccn3)=C2)C=C(c2ccccn2)C1",{},"[ch&r6:0]>>[nr6:0]",null,-0.188811428],[-0.039572134,245.6012481196,13,"completed",-5.134228,13.0,11,"C(#Cc1cc2c(cc1C#CC1=CC=CC1)SCS2)C1=CC=CC1","C(#Cc1cc2c(cc1C#CC1=CC=CC1)SOS2)C1=CC=CC1",{},"[#6H2r5:1]>>[O:1]",null,-0.2467671686],[-0.0404935335,134.94469192,13,"completed",-4.930724,13.0,11,"C1=CC(Nc2cccc(NC3=CCC=C3)c2-c2cccnc2)=CC1","C1=CC(Nc2cccc(NC3=CCC=C3)c2-c2cnccn2)=CC1",{},"[ch&r6:0]>>[nr6:0]",null,-0.1795848221],[-0.0408705975,140.118266789,13,"completed",-5.034592,13.0,11,"C1=CC(Nc2cccc(NC3=CCC=C3)c2-c2cccnc2)=CC1","C1=CC(Nc2cccc(NC3=CCC=C3)c2-c2cncnc2)=CC1",{},"[ch&r6:0]>>[nr6:0]",null,-0.1474091241],[-0.0416004201,195.3791359708,13,"completed",-5.031188,13.0,13,"c1ccc(Nc2cc(-c3ccnc(Nc4ccccc4)c3)ccn2)cc1","C1=CCC(Nc2cc(-c3ccnc(NC4=CC=CC4)c3)ccn2)=C1",{},"[c:0]1[ch:1][ch][c:3][c!r5:4][c!r5:5]1>>[c:0]1[CH2:1][c:3][c:4][c:5]1",null,-0.2012292263],[-0.0417322488,259.5003075035,13,"completed",-5.379224,13.0,3,"C(#Cc1ccc2ccccc2c1)c1ccc2ccccc2c1","C(#CC1=Cc2ccccc2C1)C1=Cc2ccccc2C1",{},"[c:0]1[ch:1][ch][c:3][c!r5:4][c!r5:5]1>>[c:0]1[CH2:1][c:3][c:4][c:5]1",null,-0.3248750071],[-0.0417846361,161.7707699175,13,"completed",-5.047104,13.0,4,"C1=C(NC2=CC(c3ccccc3)=CC2)CC=C1c1ccccc1","C1=C(NC2=CC(c3ccncc3)=CC2)CC=C1c1ccncc1",{},"[ch&r6:0]>>[nr6:0]",null,-0.1659541971],[-0.0425224622,143.0932230632,13,"completed",-5.161644,13.0,13,"C1=CCC(c2cc(NC3=NCC=C3)cc(C3=CC=CC3)c2)=C1","C1=CC(Nc2cc(-c3ccc[nH]3)cc(-c3ccc[nH]3)c2)=NC1",{},"[#6H2r5:1]>>[NH:1]",null,-0.1494578938],[-0.0425269082,148.4231117534,13,"completed",-5.044528,13.0,7,"c1coc(Nc2cc(-c3ccco3)cc(-c3ccco3)c2)c1","c1c[nH]c(-c2cc(Nc3ccco3)cc(-c3ccc[nH]3)c2)c1",{},"[o:1]>>[nH:1]",null,-0.1534184476],[-0.0425489084,173.0749417822,13,"completed",-5.144164,13.0,7,"C1=CC(NC2=CC(=C3C=CN=C3)C=C2NC2=CCC=C2)=CC1","C1=CC(NC2=CC(=C3C=CN=N3)C=C2NC2=CCC=C2)=CC1",{},"[chr5,CH1r5:1]>>[n:1]",null,-0.175814278],[-0.0430694308,184.0234403782,13,"completed",-5.411792,13.0,3,"c1ccc2cc(Nc3ccc4ccccc4c3)ccc2c1","c1ccc2ncc(Nc3cnc4ccccc4c3)cc2c1",{},"[ch&r6:0]>>[nr6:0]",null,-0.2854813649],[-0.0436460654,177.0438720712,13,"completed",-4.985832,13.0,13,"C1=CCC(Nc2cccc(NC3=CC=CC3)c2C2=CC=NC2)=C1","C1=CCC(Nc2cccc(NC3=CC=CC3)c2-c2ccns2)=C1",{},"[#6H2r5:1]>>[S:1]",null,-0.1942456059],[-0.0439446859,149.8985589298,13,"completed",-5.120612,13.0,4,"C1=C(NC2=CCC(c3ccccc3)=C2)C=C(c2ccccc2)C1","C1=C(NC2=CCC(c3ccncc3)=C2)C=C(c2ccncc2)C1",{},"[ch&r6:0]>>[nr6:0]",null,-0.1505913566],[-0.0440206248,132.5198950529,13,"completed",-5.06394,13.0,11,"C(#Cc1cc2c(cc1C#Cc1cccs1)=CCC=2)c1cccs1","C(#Cc1cc2c[nH]cc2cc1C#Cc1cccs1)c1cccs1",{},"[#6H2r5:1]>>[NH:1]",null,-0.1349024876],[-0.0441127463,163.5024641472,13,"completed",-4.985924,13.0,12,"C1=NCC(c2ccc(Nc3ccc(C4=CC=NC4)cc3)cc2)=C1","C1=NCC(C2=CC=C(NC3=CC=C(C4=CC=NC4)C3)C2)=C1",{},"[c:0]1[ch:1][ch][c:3][c!r5:4][c!r5:5]1>>[c:0]1[CH2:1][c:3][c:4][c:5]1",null,-0.1819604059],[-0.0442317908,158.0138058654,13,"completed",-4.975528,13.0,10,"c1ccc(Nc2cccc(Nc3ccccc3)c2-c2cncs2)cc1","C1=CC(Nc2cccc(NC3=CCC=C3)c2-c2cncs2)=CC1",{},"[c:0]1[ch:1][ch][c:3][c!r5:4][c!r5:5]1>>[c:0]1[CH2:1][c:3][c:4][c:5]1",null,-0.1804440895],[-0.0444515988,170.5242680412,13,"completed",-5.130916,13.0,11,"C1=c2ccc(-c3ccc4c(c3)=CCC=4)cc2=CC1","C1=c2cnc(-c3cc4c(cn3)=CCC=4)cc2=CC1",{},"[ch&r6:0]>>[nr6:0]",null,-0.1718920229],[-0.0449877854,165.1194615466,13,"completed",-5.187956,13.0,13,"O=c1[nH]cccc1Nc1cc(C2=CCC=C2)cc(C2=CCC=C2)c1","O=c1[nH]cccc1Nc1cc(-c2ccccc2)cc(-c2ccccc2)c1",{},"[CH2:0]1[c,C:1]-,=,:[c,C:2]-,=,:[c,C:3]-,=,:[c,C:4]1>>[ch:0]1c[c:1][c:2][c:3][c:4]1",null,-0.1762248648],[-0.0451280936,214.0707368778,13,"completed",-5.081236,13.0,8,"C1=CN=C(C=CC2=CC(C3=CCC(C=CC4=NC=CC4)=C3)=CC2)C1","C(=Cc1ncc[nH]1)C1=CC(C2=CCC(C=Cc3ncc[nH]3)=C2)=CC1",{},"[#6H2r5:1]>>[NH:1]",null,-0.2144733162],[-0.0453272158,110.5909101942,13,"completed",-5.315836,13.0,11,"C(#Cc1cc2c(cc1C#CC1=CC=NC1)=CCC=2)C1=CC=NC1","C(#Cc1cc2c[nH]cc2cc1C#CC1=CC=NC1)C1=CC=NC1",{},"[#6H2r5:1]>>[NH:1]",null,-0.1872353788],[-0.0455924834,127.3698733511,13,"completed",-5.0391,13.0,4,"C1=CC(=C2C=CC=C2NC2=CC=CC2=C2C=CC=C2)C=C1","C1=CC(=C2C=CC=C2NC2=CC=CC2=C2C=CC=N2)N=C1",{},"[chr5,CH1r5:1]>>[n:1]",null,-0.1343145619],[-0.0457286025,191.8769962092,13,"completed",-5.204976,13.0,4,"C1=C(Nc2ccccc2)C=C(C2=CC(Nc3ccccc3)=CC2)C1","C1=C(Nc2ccncc2)C=C(C2=CC(Nc3ccncc3)=CC2)C1",{},"[ch&r6:0]>>[nr6:0]",null,-0.205466694],[-0.0457347636,146.1194303818,13,"completed",-4.792908,13.0,4,"C1=C(NC2=CC(c3ccccc3)=CC2)CC=C1c1ccccc1","C1=C(NC2=CC(c3ccccn3)=CC2)CC=C1c1ccccn1",{},"[ch&r6:0]>>[nr6:0]",null,-0.2599241836],[-0.0458655176,189.1766522949,13,"completed",-5.21896,13.0,13,"C(=Cc1cccc(-c2cccc(C=Cc3cc[nH]c3)c2)c1)c1cc[nH]c1","C(=Cc1cccc(-c2cccc(C=Cc3cc[nH]c3)n2)n1)c1cc[nH]c1",{},"[ch&r6:0]>>[nr6:0]",null,-0.2066930859],[-0.0462111703,136.1550561546,13,"completed",-5.054556,13.0,5,"C1=CCC(c2cc(NC3=CCC=C3)cc(NC3=CCC=C3)c2)=C1","C1=CCC(c2nc(NC3=CCC=C3)cc(NC3=CCC=C3)n2)=C1",{},"[ch&r6:0]>>[nr6:0]",null,-0.1398217662],[-0.0463376393,147.5847913712,13,"completed",-4.982612,13.0,12,"C1=CC(N(C2=CCC=C2)c2ccns2)=CC1","C1=CC(N(C2=CCC=C2)C2=CC=NC2)=CC1",{},"[n,c:0]1[n,ch:1][s,S:2][n,c:3][n,c:4]1>>[*:0]1=[*:1][CH2:2][*:3]=[*:4]1",null,-0.1689184492],[-0.0463618531,152.2777218234,13,"completed",-5.162748,13.0,7,"C1=CC(NC2=CC(=C3C=CN=C3)C=C2NC2=CCC=C2)=CC1","C1=CC(NC2=CC(=C3C=NC=N3)C=C2NC2=CCC=C2)=CC1",{},"[chr5,CH1r5:1]>>[n:1]",null,-0.1584859211],[-0.0463750954,132.1280546857,13,"completed",-5.259992,13.0,11,"C1=NCC(Nc2cccc(NC3=CC=NC3)c2-c2ccccc2)=C1","C1=NCC(Nc2cccc(NC3=CC=NC3)c2)=C1",{},"[c&r6,C&r5:1](-[c]1[ch]ccc[ch]1)>>[*:1]",null,-0.1732067218],[-0.0465869393,137.6252510006,13,"completed",-5.239108,13.0,4,"C1=CC(c2ccc(Nc3ccc(C4=CCC=C4)cc3)cc2)=CC1","C1=CC(c2ccc(Nc3ccc(C4=NCC=C4)cc3)cc2)=NC1",{},"[chr5,CH1r5:1]>>[n:1]",null,-0.1685903828],[-0.0466095905,108.8733325953,13,"completed",-5.163668,13.0,10,"c1ccc(Nc2cccc(Nc3ccccc3)c2-c2ccccn2)cc1","c1ccc(Nc2cccc(Nc3ccccc3)c2-c2cccnn2)cc1",{},"[ch&r6:0]>>[nr6:0]",null,-0.1176421418],[-0.0467190544,303.0002255127,13,"completed",-4.924376,13.0,11,"C(#Cc1cc2c(cc1C#CC1=CC=CC1)SCS2)C1=CC=CC1","C(#Cc1cc2c(cc1C#CC1=CC=CC1)SSS2)C1=CC=CC1",{},"[#6H2r5:1]>>[S:1]",null,-0.3269902039],[-0.0467686598,180.2564791117,13,"completed",-5.227332,13.0,4,"C1=CCC(N(C2=CC=CC2)c2ccccc2)=C1","C1=NCC(N(C2=CC=NC2)c2ccccc2)=C1",{},"[chr5,CH1r5:1]>>[n:1]",null,-0.20108949],[-0.0467779662,134.9062267579,13,"completed",-4.99954,13.0,13,"C1=CC(Nc2cccc(NC3=CCC=C3)c2C2=CC=NC2)=CC1","C1=CC(Nc2cccc(NC3=CCC=C3)c2-c2ccno2)=CC1",{},"[#6H2r5:1]>>[O:1]",null,-0.1521343936],[-0.0469875084,159.2159421552,13,"completed",-5.215188,13.0,13,"C1=NCC=C1Nc1cc(-c2ccco2)cc(-c2ccco2)c1","C1=NCC=C1Nc1cc(-c2ccc[nH]2)cc(-c2ccc[nH]2)c1",{},"[o:1]>>[nH:1]",null,-0.1784689641],[-0.047489298,178.4419874523,13,"completed",-5.16376,13.0,4,"C1=CCC(c2ccc(Nc3ccc(C4=CC=CC4)cc3)cc2)=C1","C1=NC=C(c2ccc(Nc3ccc(C4=CN=CC4)cc3)cc2)C1",{},"[chr5,CH1r5:1]>>[n:1]",null,-0.183939007],[-0.0474947419,158.6777895231,13,"completed",-4.84636,13.0,13,"C1=NCC=C1Nc1cccc(-c2cccc(NC3=CCN=C3)c2)c1","C1=NCC=C1NC1=CC(C2=CCC(NC3=CCN=C3)=C2)=CC1",{},"[c:0]1[ch:1][ch][c:3][c!r5:4][c!r5:5]1>>[c:0]1[CH2:1][c:3][c:4][c:5]1",null,-0.2381216773],[-0.0478600303,191.9672224315,13,"completed",-5.443348,13.0,12,"c1ccc(N(c2ccccc2)c2ccccn2)cc1","c1ccc(N(c2ccccc2)c2ccncn2)cc1",{},"[ch&r6:0]>>[nr6:0]",null,-0.3075978878],[-0.0479557309,75.3124275904,13,"completed",-5.28888,13.0,11,"C1=CCC(Nc2ccc3ccc(NC4=CC=CC4)nc3n2)=C1","c1ccc(Nc2ccc3ccc(Nc4ccccc4)nc3n2)cc1",{},"[CH2:0]1[c,C:1]-,=,:[c,C:2]-,=,:[c,C:3]-,=,:[c,C:4]1>>[ch:0]1c[c:1][c:2][c:3][c:4]1",null,-0.1521612053],[-0.0482068246,165.6295066643,13,"completed",-5.060168,13.0,6,"C1=CC(Nc2cc(-c3cccs3)cc(-c3cccs3)c2)=CC1","c1csc(-c2cc(Nc3ccsc3)cc(-c3cccs3)c2)c1",{},"[#6H2r5:1]>>[S:1]",null,-0.1679600003],[-0.0483863848,155.3955620657,13,"completed",-5.236992,13.0,11,"C(=Cc1ccc2c(c1)=CCC=2)c1ccc2c(c1)=CCC=2","C(=Cc1ccc2c(n1)=CCC=2)c1ccc2c(n1)=CCC=2",{},"[ch&r6:0]>>[nr6:0]",null,-0.1826020719],[-0.0485531195,139.1505602742,13,"completed",-5.285568,13.0,12,"C1=CC(c2cc(Nc3ncc[nH]3)cc(C3=CCC=C3)c2)=CC1","C1=CC(c2cc(Nc3ncn[nH]3)cc(C3=CCC=C3)c2)=CC1",{},"[chr5,CH1r5:1]>>[n:1]",null,-0.1903582541],[-0.0491553402,125.8048208809,13,"completed",-5.152996,13.0,7,"C1=CC(c2cc(Nc3ccccc3)cc(Nc3ccccc3)c2)=NC1","C1=CC(c2cc(Nc3ccccc3)nc(Nc3ccccc3)c2)=NC1",{},"[ch&r6:0]>>[nr6:0]",null,-0.1311604178],[-0.0493260878,177.3852616899,13,"completed",-5.022632,13.0,13,"C1=CCC(Nc2cccc(NC3=CC=CC3)c2C2=CC=NC2)=C1","C1=CCC(Nc2cccc(NC3=CC=CC3)c2C2=CN=NC2)=C1",{},"[chr5,CH1r5:1]>>[n:1]",null,-0.1854685329],[-0.0495069421,141.3600994033,13,"completed",-4.982612,13.0,7,"C1=CCC(c2cc(NC3=CCC=C3)nc(NC3=CCC=C3)c2)=C1","C1=CC(Nc2cc(C3=CC=NC3)cc(NC3=CCC=C3)n2)=CC1",{},"[chr5,CH1r5:1]>>[n:1]",null,-0.1635079495],[-0.0501407479,160.6491832195,13,"completed",-4.966144,13.0,12,"C1=NCN=C1c1c(Nc2ccccc2)cccc1Nc1ccccc1","C1=CC(Nc2cccc(NC3=CCC=C3)c2C2=NCN=C2)=CC1",{},"[c:0]1[ch:1][ch][c:3][c!r5:4][c!r5:5]1>>[c:0]1[CH2:1][c:3][c:4][c:5]1",null,-0.1859776872],[-0.0502322829,181.492354701,13,"completed",-5.035328,13.0,8,"C1=C(c2cc(Nc3ccccc3)cc(Nc3ccccc3)c2)CN=N1","C1=CCC(Nc2cc(NC3=CC=CC3)cc(C3=CN=NC3)c2)=C1",{},"[c:0]1[ch:1][ch][c:3][c!r5:4][c!r5:5]1>>[c:0]1[CH2:1][c:3][c:4][c:5]1",null,-0.187053158],[-0.050242153,219.9120190706,13,"completed",-5.047196,13.0,4,"C1=CC(c2ccc(Nc3ccc(C4=CCC=C4)cc3)cc2)=CC1","c1cc(-c2ccc(Nc3ccc(-c4ccsc4)cc3)cc2)cs1",{},"[#6H2r5:1]>>[S:1]",null,-0.222996737],[-0.0503499315,129.4860459946,13,"completed",-4.906344,13.0,4,"C1=CC(Nc2cc(NC3=CCC=C3)cc(-c3ccccc3)c2)=CC1","C1=NC(Nc2cc(NC3=CCC=N3)cc(-c3ccccc3)c2)=CC1",{},"[chr5,CH1r5:1]>>[n:1]",null,-0.1874644841],[-0.0504101979,167.4646317883,13,"completed",-5.163852,13.0,5,"O=c1cccc(-c2cc(NC3=CC=CC3)cc(NC3=CC=CC3)c2)o1","O=c1cccc(-c2cc(NC3=CC=CC3)cc(NC3=CC=CC3)c2)[nH]1",{},"[o:1]>>[nH:1]",null,-0.1733267754],[-0.0506848086,145.8880038793,13,"completed",-5.194028,13.0,12,"C1=CC(c2cc(Nc3ncc[nH]3)cc(C3=CCC=C3)c2)=CC1","C1=CC(c2cc(Nc3nnc[nH]3)cc(C3=CCC=C3)c2)=CC1",{},"[chr5,CH1r5:1]>>[n:1]",null,-0.1600485221],[-0.0508409901,150.2385693861,13,"completed",-4.972124,13.0,4,"C1=C(NC2=CC(c3ccccc3)=CC2)CC=C1c1ccccc1","C1=C(NC2=CC(c3cccnc3)=CC2)CC=C1c1cccnc1",{},"[ch&r6:0]>>[nr6:0]",null,-0.1748835061],[-0.0508412474,155.6268456961,13,"completed",-5.146004,13.0,11,"C(=Cc1ccc2c(c1)=CCC=2)c1ccc2c(c1)=CCC=2","C(=Cc1ccc2cscc2c1)c1ccc2cscc2c1",{},"[#6H2r5:1]>>[S:1]",null,-0.158923678],[-0.051072683,183.0274992588,13,"completed",-4.823176,13.0,11,"C1=CC(Nc2cccc(-c3cccc(NC4=NCC=C4)c3)c2)=NC1","C1=CC(NC2=CCC(C3=CC(NC4=NCC=C4)=CC3)=C2)=NC1",{},"[c:0]1[ch:1][ch][c:3][c!r5:4][c!r5:5]1>>[c:0]1[CH2:1][c:3][c:4][c:5]1",null,-0.2665492707],[-0.0510895232,154.3394783788,13,"completed",-5.34592,13.0,11,"C1=c2ccc(-c3ccc4c(c3)=CCC=4)cc2=CC1","C1=c2cc(-c3cnc4c(c3)=CCC=4)cnc2=CC1",{},"[ch&r6:0]>>[nr6:0]",null,-0.2312017113],[-0.0512886216,179.7464264968,13,"completed",-4.9747,13.0,6,"c1ccc(Nc2cc(Nc3ccccc3)cc(-c3ccns3)c2)cc1","C1=CCC(Nc2cc(NC3=CC=CC3)cc(-c3ccns3)c2)=C1",{},"[c:0]1[ch:1][ch][c:3][c!r5:4][c!r5:5]1>>[c:0]1[CH2:1][c:3][c:4][c:5]1",null,-0.2000045548],[-0.0514090325,138.7405569328,13,"completed",-5.217764,13.0,11,"C1=c2ccc(-c3ccc4c(c3)=CCC=4)cc2=CC1","c1cc2cscc2cc1-c1ccc2cscc2c1",{},"[#6H2r5:1]>>[S:1]",null,-0.1613828937],[-0.0514386957,177.2647583609,13,"completed",-5.350244,13.0,12,"c1ccc(N(c2ccccc2)c2ccccn2)cc1","c1ccc(N(c2ccccc2)c2ncccn2)cc1",{},"[ch&r6:0]>>[nr6:0]",null,-0.2492139718],[-0.0516861375,98.826333402,13,"completed",-4.980864,13.0,4,"C1=CC(c2cc(Nc3ccccc3)cc(Nc3ccccc3)c2)=CC1","c1ccc(Nc2cc(Nc3ccccc3)cc(-c3cc[nH]c3)c2)cc1",{},"[#6H2r5:1]>>[NH:1]",null,-0.1293112662],[-0.051820371,142.1750980295,13,"completed",-4.974148,13.0,8,"c1ccc(Nc2cccc(Nc3ccccc3)c2-c2cnsc2)cc1","C1=CC(Nc2cccc(NC3=CCC=C3)c2-c2cnsc2)=CC1",{},"[c:0]1[ch:1][ch][c:3][c!r5:4][c!r5:5]1>>[c:0]1[CH2:1][c:3][c:4][c:5]1",null,-0.1672564922],[-0.0518899819,149.3311934877,13,"completed",-5.01748,13.0,5,"C1=CCC(Nc2cc(C3=CCC=C3)cc(C3=CCC=C3)c2)=C1","C1=CC(c2cc(Nc3ccco3)cc(C3=CCC=C3)c2)=CC1",{},"[#6H2r5:1]>>[O:1]",null,-0.1601139752],[-0.0519780161,166.2704205747,13,"completed",-5.044436,13.0,6,"C1=CC(c2cc(Nc3cccs3)cc(C3=CCC=C3)c2)=CC1","c1ccc(-c2cc(Nc3cccs3)cc(-c3ccccc3)c2)cc1",{},"[CH2:0]1[c,C:1]-,=,:[c,C:2]-,=,:[c,C:3]-,=,:[c,C:4]1>>[ch:0]1c[c:1][c:2][c:3][c:4]1",null,-0.1707590648],[-0.0520839663,167.9123157387,13,"completed",-5.237084,13.0,8,"C1=CC(C=Cc2csc(-c3cc(C=CC4=CCC=C4)cs3)c2)=CC1","C(=Cc1csc(-c2cc(C=CC3=CCC=N3)cs2)c1)C1=CCC=N1",{},"[chr5,CH1r5:1]>>[n:1]",null,-0.1933976139],[-0.0521237179,145.3327229808,13,"completed",-5.004048,13.0,7,"C1=CCC(Nc2cc(-c3ccccc3)cc(NC3=CC=CC3)n2)=C1","C1=CCC(Nc2cc(-c3ccncc3)cc(NC3=CC=CC3)n2)=C1",{},"[ch&r6:0]>>[nr6:0]",null,-0.1601028596],[-0.0522672693,170.6762384883,13,"completed",-5.019504,13.0,6,"C1=CC(c2cc(Nc3cccs3)cc(C3=CCC=C3)c2)=CC1","C1=CC(c2cc(Nc3cccs3)cc(C3=NCC=C3)c2)=NC1",{},"[chr5,CH1r5:1]>>[n:1]",null,-0.1797369893],[-0.0523997201,161.0703514507,13,"completed",-4.978196,13.0,6,"C1=CC(c2cc(Nc3cccs3)cc(C3=CCC=C3)c2)=CC1","c1csc(Nc2cc(-c3ccsc3)cc(-c3ccsc3)c2)c1",{},"[#6H2r5:1]>>[S:1]",null,-0.1822454476],[-0.0524721082,122.9112333145,13,"completed",-5.324116,13.0,3,"c1ccc(N(c2ccccc2)c2ccccc2)cc1","c1ccc(N(c2ccccc2)c2ccncc2)cc1",{},"[ch&r6:0]>>[nr6:0]",null,-0.1992959663],[-0.0525900273,137.6353243652,13,"completed",-4.910668,13.0,11,"C1=CC(Nc2cccc(NC3=CCC=C3)c2-c2cccnc2)=CC1","C1=CC(Nc2cccc(NC3=CCC=C3)c2-c2cccnn2)=CC1",{},"[ch&r6:0]>>[nr6:0]",null,-0.1910715038],[-0.0526399835,171.7113439395,13,"completed",-5.054188,13.0,6,"C1=CC(c2cc(Nc3cccs3)cc(C3=CCC=C3)c2)=CC1","c1csc(Nc2cc(-c3ccoc3)cc(-c3ccoc3)c2)c1",{},"[#6H2r5:1]>>[O:1]",null,-0.1746801875],[-0.0526663323,158.6642072116,13,"completed",-5.072588,13.0,6,"C1=CCC(c2cc(Nc3ccsc3)cc(C3=CC=CC3)c2)=C1","c1coc(-c2cc(Nc3ccsc3)cc(-c3ccco3)c2)c1",{},"[#6H2r5:1]>>[O:1]",null,-0.1598202908],[-0.0527005305,150.6991366363,13,"completed",-5.301944,13.0,10,"C(#Cc1cc2c(cc1C#CC1=CC=CC1)=CCC=2)C1=CC=CC1","C(#Cc1cc2cocc2cc1C#CC1=CC=CC1)C1=CC=CC1",{},"[#6H2r5:1]>>[O:1]",null,-0.2066231003],[-0.0527871689,169.512889208,13,"completed",-5.053912,13.0,4,"C1=CC(Nc2cc(-c3ccccc3)cc(-c3ccccc3)c2)=CC1","C1=CC(Nc2cc(-c3ccccn3)cc(-c3ccccn3)c2)=CC1",{},"[ch&r6:0]>>[nr6:0]",null,-0.1725555865],[-0.0527934803,119.8068171211,13,"completed",-5.305992,13.0,5,"c1ccc(Nc2cc(-c3ccsc3)cc(-c3ccsc3)c2)cc1","c1ccc(Nc2cc(-c3ccsc3)cc(-c3ccsc3)c2)nc1",{},"[ch&r6:0]>>[nr6:0]",null,-0.1874718603],[-0.0528234401,160.6311544762,13,"completed",-4.970376,13.0,4,"C1=CC(Nc2cncc(NC3=CCC=C3)c2)=CC1","C1=CC(Nc2cncc(NC3=CCC=C3)n2)=CC1",{},"[ch&r6:0]>>[nr6:0]",null,-0.1844872209],[-0.0528436747,154.8662439819,13,"completed",-5.151616,13.0,5,"C1=CN=C(c2cc(Nc3ccccc3)cc(C3=NC=CC3)c2)C1","C1=CC(Nc2cc(C3=NC=CC3)cc(C3=NC=CC3)c2)=CC1",{},"[c:0]1[ch:1][ch][c:3][c!r5:4][c!r5:5]1>>[c:0]1[CH2:1][c:3][c:4][c:5]1",null,-0.1590252091],[-0.0528627114,166.7142918034,13,"completed",-4.987856,13.0,8,"c1ccc(Nc2cc(Nc3ccccc3)cc(-c3ccon3)c2)cc1","C1=CC(Nc2cc(NC3=CCC=C3)cc(-c3ccon3)c2)=CC1",{},"[c:0]1[ch:1][ch][c:3][c!r5:4][c!r5:5]1>>[c:0]1[CH2:1][c:3][c:4][c:5]1",null,-0.184271622],[-0.0530000454,142.9997634605,13,"completed",-4.905516,13.0,3,"c1ccc2cc3ccccc3cc2c1","C1=c2cc3ccccc3cc2=CC1",{},"[c:0]1[ch:1][ch][c:3][c!r5:4][c!r5:5]1>>[c:0]1[CH2:1][c:3][c:4][c:5]1",null,-0.197440384],[-0.0530392761,137.2484480215,13,"completed",-4.96596,13.0,10,"c1ccc(Nc2cccc(Nc3ccccc3)c2-c2cnco2)cc1","C1=CC(Nc2cccc(NC3=CCC=C3)c2-c2cnco2)=CC1",{},"[c:0]1[ch:1][ch][c:3][c!r5:4][c!r5:5]1>>[c:0]1[CH2:1][c:3][c:4][c:5]1",null,-0.1662553159],[-0.053241227,137.4497935541,13,"completed",-5.043332,13.0,10,"C(#Cc1cc2c(cc1C#CC1=CC=CC1)=CCC=2)C1=CC=CC1","C(#Cc1cc2c[nH]cc2cc1C#CC1=CC=CC1)C1=CC=CC1",{},"[#6H2r5:1]>>[NH:1]",null,-0.1430593032],[-0.0534441195,222.4045565288,13,"completed",-4.696768,13.0,12,"C1=CC(C=CC2=CCC=C2C=CC2=CCC=C2)=CC1","C1=CC(C=CC2=C(C=CC3=CCC=C3)SCS2)=CC1",{},"[CH,ch:0]1=[C,c:1][C,c:2]=[CH,ch:3][*:4]1>>[S:0]1[*:1]=,:[*:2][S:3][*:4]1",null,-0.3593547679],[-0.0535162064,214.3665550977,13,"completed",-5.170476,13.0,4,"C1=CCC(N(C2=CC=CC2)c2ccccc2)=C1","C1=CN=C(N(C2=NC=CC2)c2ccccc2)C1",{},"[chr5,CH1r5:1]>>[n:1]",null,-0.2199699629],[-0.0535938678,142.8581745722,13,"completed",-5.34178,13.0,9,"C1=C(N(c2ccccc2)c2ccccc2)N=NC1","c1ccc(N(c2ccccc2)c2conn2)cc1",{},"[#6H2r5:1]>>[O:1]",null,-0.2214783659],[-0.0536869569,147.0072186108,13,"completed",-5.232944,13.0,7,"C1=NC(Nc2cc(-c3ccccc3)cc(-c3ccccc3)c2)=CC1","C1=NC(Nc2cc(-c3cccnc3)cc(-c3cccnc3)c2)=CC1",{},"[ch&r6:0]>>[nr6:0]",null,-0.1739868812],[0.0247015315,98.9312944989,14,"completed",-4.755188,14.0,14,"C1=c2cc3ccccc3cc2=CC1","C1=c2cc3cc4ccccc4cc3cc2=CC1",{},"[cH&r6:1][cH&r6:2]>>[c:1]2cccc[c:2]2",null,-0.2608564846],[-0.0300474518,149.0795390939,14,"completed",-5.353096,14.0,14,"C(=Cc1cc2c(cn1)=CCC=2)c1cc2c(cn1)=CCC=2","C(=Cc1cc2c(nn1)=CCC=2)c1cc2c(nn1)=CCC=2",{},"[ch&r6:0]>>[nr6:0]",null,-0.2315446517],[-0.0337257002,205.5891098324,14,"completed",-4.986384,14.0,14,"C(=Cc1ccc2c(n1)=CCC=2)c1ccc2c(n1)=CCC=2","C(=Cc1ccc2c[nH]cc2n1)c1ccc2c[nH]cc2n1",{},"[#6H2r5:1]>>[NH:1]",null,-0.2204361446],[-0.0397575068,175.0174320084,14,"completed",-5.102856,14.0,12,"C1=CCC(c2cc(Nc3ccco3)cc(C3=CC=CC3)c2)=C1","c1coc(Nc2cc(-c3cccs3)cc(-c3cccs3)c2)c1",{},"[#6H2r5:1]>>[S:1]",null,-0.1750288499],[-0.0409130581,157.2405833554,14,"completed",-4.772024,14.0,4,"C1=CC(Nc2ccc(NC3=CCC=C3)cc2)=CC1","C1=CC(Nc2ccc(NC3=CCC=C3)nn2)=CC1",{},"[ch&r6:0]>>[nr6:0]",null,-0.2782679406],[-0.041762593,173.1288011381,14,"completed",-5.429088,14.0,14,"C(=Cc1ccc2c(n1)=CCC=2)c1ccc2c(n1)=CCC=2","C(=Cc1ncc2c(n1)=CCC=2)c1ncc2c(n1)=CCC=2",{},"[ch&r6:0]>>[nr6:0]",null,-0.2881667027],[-0.0418238102,122.9779641718,14,"completed",-5.25484,14.0,6,"C1=CCC(NC2=CC(=C3C=CC=C3)C=C2NC2=CC=CC2)=C1","C1=CCC(NC2=NC(=C3C=CC=C3)N=C2NC2=CC=CC2)=C1",{},"[chr5,CH1r5:1]>>[n:1]",null,-0.1639254044],[-0.0426483059,182.7315039963,14,"completed",-5.384284,14.0,14,"C(=Cc1ccc2cscc2c1)c1ccc2cscc2c1","C(=Cc1ccc2cscc2n1)c1ccc2cscc2n1",{},"[ch&r6:0]>>[nr6:0]",null,-0.2701690674],[-0.0436196365,94.5187632579,14,"completed",-4.945628,14.0,14,"C1=c2cc3ccccc3cc2=CC1","C1=CC(=C2C=c3cc4ccccc4cc3=C2)C=C1",{},"[r5:1][CH2r5:2][r5:3]>>[r5:1][C:2](=C1cccc1)[r5:3]",null,-0.1435647821],[-0.0449297357,129.0762612034,14,"completed",-5.174156,14.0,7,"C1=CC(c2cc(Nc3ccccc3)nc(Nc3ccccc3)c2)=CC1","c1ccc(Nc2cc(-c3ccoc3)cc(Nc3ccccc3)n2)cc1",{},"[#6H2r5:1]>>[O:1]",null,-0.1391231334],[-0.0451275494,148.8820069153,14,"completed",-5.16054,14.0,4,"C1=c2cccc(Nc3cccc4c3=CCC=4)c2=CC1","C1=c2nccc(Nc3ccnc4c3=CCC=4)c2=CC1",{},"[ch&r6:0]>>[nr6:0]",null,-0.1547958232],[-0.045594174,108.4861525154,14,"completed",-4.788032,14.0,14,"C1=c2cc3ccccc3cc2=CC1","c1ccc2cc3c[nH]cc3cc2c1",{},"[#6H2r5:1]>>[NH:1]",null,-0.2438401556],[-0.0466941106,186.8574608079,14,"completed",-5.062928,14.0,8,"C1=CC(C=Cc2cc(-c3c[nH]c(C=CC4=CCC=C4)c3)c[nH]2)=CC1","C(=Cc1cc(-c2c[nH]c(C=CC3=CCN=C3)c2)c[nH]1)C1=CCN=C1",{},"[chr5,CH1r5:1]>>[n:1]",null,-0.1886508254],[-0.0483339378,166.4265592867,14,"completed",-5.088228,14.0,14,"C1=c2cc(-c3cnc4c(c3)=CCC=4)cnc2=CC1","c1nc2c[nH]cc2cc1-c1cnc2c[nH]cc2c1",{},"[#6H2r5:1]>>[NH:1]",null,-0.1666304409],[-0.049696965,129.9492588041,14,"completed",-4.954644,14.0,7,"C1=CC(Nc2cc(-c3ccccc3)cc(NC3=CCC=C3)n2)=CC1","C1=CC(Nc2cc(-c3cccnc3)cc(NC3=CCC=C3)n2)=CC1",{},"[ch&r6:0]>>[nr6:0]",null,-0.1650445684],[-0.0514915099,188.2948926274,14,"completed",-5.5014,14.0,10,"C(#CC1=CC(C2=CCC=N2)=CC1)C1=CC(C2=CCC=N2)=CC1","C(#CC1=NC(C2=CCC=N2)=CC1)C1=NC(C2=CCC=N2)=CC1",{},"[chr5,CH1r5:1]>>[n:1]",null,-0.3382376783],[-0.052087169,80.8443889158,14,"completed",-5.27554,14.0,10,"c1ccc(Nc2cccc(Nc3ccccc3)c2-c2cccnc2)cc1","c1ccc(Nc2cccc(Nc3ccccc3)c2-c2cncnc2)cc1",{},"[ch&r6:0]>>[nr6:0]",null,-0.1470877905],[-0.0527306724,131.3534064147,14,"completed",-4.982336,14.0,7,"C1=CC(Nc2cc(-c3ccccc3)cc(NC3=CCC=C3)n2)=CC1","C1=CC(Nc2cc(-c3ccncc3)cc(NC3=CCC=C3)n2)=CC1",{},"[ch&r6:0]>>[nr6:0]",null,-0.1550408903],[-0.0528702105,255.7067250112,14,"completed",-5.023368,14.0,4,"C1=CC(=C2C=CC(Nc3ccccc3)=C2)C=C1Nc1ccccc1","C1=NC(=C2C=C(Nc3ccccc3)C=N2)C=C1Nc1ccccc1",{},"[chr5,CH1r5:1]>>[n:1]",null,-0.261272724],[-0.0543478337,116.3710481776,14,"completed",-5.20332,14.0,13,"C1=CCC(c2cc(Nc3ccccc3)nc(Nc3ccccc3)c2)=C1","C1=CN=C(c2cc(Nc3ccccc3)nc(Nc3ccccc3)c2)C1",{},"[chr5,CH1r5:1]>>[n:1]",null,-0.1370145315],[-0.0543894492,161.0673668013,14,"completed",-5.36018,14.0,8,"C(=CC1=CCC=N1)C1=CCC(C2=CC(C=CC3=CCC=N3)=CC2)=C1","C(=CC1=CCC(C2=NC(C=CC3=CCC=N3)=CC2)=N1)C1=CCC=N1",{},"[chr5,CH1r5:1]>>[n:1]",null,-0.2431307807],[-0.0545126002,178.7778537127,14,"completed",-5.21252,14.0,13,"C(=Cc1cccs1)C1=CCC(C2=CC(C=Cc3cccs3)=CC2)=C1","C(=Cc1cccs1)c1csc(-c2cc(C=Cc3cccs3)cs2)c1",{},"[#6H2r5:1]>>[S:1]",null,-0.1953593834],[-0.0547462362,119.7115332461,14,"completed",-5.315468,14.0,6,"C1=CC(Nc2cc(-c3ccco3)cc(-c3ccco3)c2)=CC1","C1=CC(Nc2cc(-c3ccco3)cc(-c3ccco3)c2)=NC1",{},"[chr5,CH1r5:1]>>[n:1]",null,-0.192561201],[-0.0548023147,128.3120279903,14,"completed",-4.966972,14.0,10,"c1ccc(Nc2cc(Nc3ccccc3)cc(-c3cnccn3)c2)cc1","C1=CC(Nc2cc(NC3=CCC=C3)cc(-c3cnccn3)c2)=CC1",{},"[c:0]1[ch:1][ch][c:3][c!r5:4][c!r5:5]1>>[c:0]1[CH2:1][c:3][c:4][c:5]1",null,-0.1585409614],[-0.0548208217,85.5096486754,14,"completed",-5.43516,14.0,6,"C1=CCC(NC2=CC(=C3C=CC=C3)C=C2NC2=CC=CC2)=C1","C1=CC(=C2C=C(NC3=CC=NC3)C(NC3=CC=NC3)=C2)C=C1",{},"[chr5,CH1r5:1]>>[n:1]",null,-0.249709212],[-0.0549714168,257.1306951387,14,"completed",-4.631356,14.0,4,"C1=CC(=C2C=CC(Nc3ccccc3)=C2)C=C1Nc1ccccc1","C1=CC(NC2=CC(=C3C=CC(NC4=CCC=C4)=C3)C=C2)=CC1",{},"[c:0]1[ch:1][ch][c:3][c!r5:4][c!r5:5]1>>[c:0]1[CH2:1][c:3][c:4][c:5]1",null,-0.4168135336],[-0.0551924919,171.2705210027,14,"completed",-4.967708,14.0,14,"C1=CC(N(C2=CCC=C2)C2=CC=NC2)=CC1","C1=NCC(N(c2ccsc2)c2ccsc2)=C1",{},"[#6H2r5:1]>>[S:1]",null,-0.1947027639],[-0.0553836995,118.4717194643,14,"completed",-4.94296,14.0,6,"C1=NC(Nc2cccc(NC3=CCC=N3)c2-c2ccccc2)=CC1","C1=CC(c2c(NC3=CCC=N3)cccc2NC2=CCC=N2)=CC1",{},"[c:0]1[ch:1][ch][c:3][c!r5:4][c!r5:5]1>>[c:0]1[CH2:1][c:3][c:4][c:5]1",null,-0.1616159444],[-0.0554794614,222.5951707587,14,"completed",-5.316388,14.0,10,"C(#CC1=CC(C2=CCC=N2)=CC1)C1=CC(C2=CCC=N2)=CC1","C(#CC1=CC(C2=NCC=N2)=CC1)C1=CC(C2=NCC=N2)=CC1",{},"[chr5,CH1r5:1]>>[n:1]",null,-0.2692438591],[-0.0556141864,105.8943671446,14,"completed",-5.233864,14.0,13,"c1ccc(Nc2cc(-c3ccccc3)cc(Nc3ccccc3)n2)cc1","c1ccc(Nc2cc(-c3cccnc3)cc(Nc3ccccc3)n2)cc1",{},"[ch&r6:0]>>[nr6:0]",null,-0.1414008718],[-0.0556381164,241.5166753835,14,"completed",-5.285476,14.0,14,"C(#CC1=Cc2ccccc2C1)C1=Cc2ccccc2C1","C(#Cc1cc2ccccc2[nH]1)c1cc2ccccc2[nH]1",{},"[#6H2r5:1]>>[NH:1]",null,-0.2742024149],[-0.0556689397,152.5444631619,14,"completed",-5.038364,14.0,4,"C1=CC(c2ccccc2)=C(NC2=C(c3ccccc3)C=CC2)C1","C1=CC(c2ccncc2)=C(NC2=C(c3ccncc3)C=CC2)C1",{},"[ch&r6:0]>>[nr6:0]",null,-0.1585286142],[-0.0557113134,188.5253950188,14,"completed",-5.2346,14.0,9,"C1=CCC(C=CC2=CC(C3=NCC(C=CC4=CC=CC4)=C3)=NC2)=C1","C(=Cc1ccc[nH]1)C1=CC(C2=NCC(C=Cc3ccc[nH]3)=C2)=NC1",{},"[#6H2r5:1]>>[NH:1]",null,-0.2107587079],[-0.0559277489,163.8552666801,14,"completed",-5.377476,14.0,4,"C1=CCC(c2cccc(Nc3cccc(C4=CC=CC4)c3)c2)=C1","C1=CCC(c2cncc(Nc3cncc(C4=CC=CC4)c3)c2)=C1",{},"[ch&r6:0]>>[nr6:0]",null,-0.2541162813],[-0.056189125,170.0496210119,14,"completed",-5.097704,14.0,4,"C1=CC(Nc2ccc3ccc(NC4=CCC=C4)cc3c2)=CC1","C1=CC(Nc2cnc3ncc(NC4=CCC=C4)cc3c2)=CC1",{},"[ch&r6:0]>>[nr6:0]",null,-0.170057216],[-0.0562657164,118.6587951552,14,"completed",-4.926492,14.0,6,"C1=NC(Nc2cccc(NC3=CCC=N3)c2-c2ccccc2)=CC1","C1=CCC(c2c(NC3=CCC=N3)cccc2NC2=CCC=N2)=C1",{},"[c:0]1[ch:1][ch][c:3][c!r5:4][c!r5:5]1>>[c:0]1[CH2:1][c:3][c:4][c:5]1",null,-0.1697980343],[-0.056353876,145.5857934287,14,"completed",-5.423292,14.0,11,"C(#Cc1cc2c(cc1C#Cc1cccs1)=CCC=2)c1cccs1","C(#Cc1cc2c(cc1C#Cc1ccns1)=CCC=2)c1ccns1",{},"[chr5,CH1r5:1]>>[n:1]",null,-0.2690890275],[-0.0564782364,154.4122233551,14,"completed",-5.590916,14.0,10,"C(#CC1=CC(C2=CCC=N2)=CC1)C1=CC(C2=CCC=N2)=CC1","C(#CC1=CC(C2=CCC=N2)=NC1)C1=CC(C2=CCC=N2)=NC1",{},"[chr5,CH1r5:1]>>[n:1]",null,-0.3767391791],[-0.0567542957,182.1814065376,14,"completed",-4.98068,14.0,14,"C1=CC(c2cc(Nc3ccco3)cc(C3=CCC=C3)c2)=CC1","C1=NC(c2cc(Nc3ccco3)cc(C3=CCC=N3)c2)=CC1",{},"[chr5,CH1r5:1]>>[n:1]",null,-0.2004153773],[-0.05699191,192.2648796014,14,"completed",-5.126132,14.0,14,"C1=CC(c2cc(Nc3ccco3)cc(C3=CCC=C3)c2)=CC1","c1coc(Nc2cc(-c3ccoc3)cc(-c3ccoc3)c2)c1",{},"[#6H2r5:1]>>[O:1]",null,-0.1931331039],[-0.0570267217,177.2064565961,14,"completed",-5.110768,14.0,12,"C1=CCC(c2cc(Nc3ccco3)cc(C3=CC=CC3)c2)=C1","c1ccc(-c2cc(Nc3ccco3)cc(-c3ccccc3)c2)cc1",{},"[CH2:0]1[c,C:1]-,=,:[c,C:2]-,=,:[c,C:3]-,=,:[c,C:4]1>>[ch:0]1c[c:1][c:2][c:3][c:4]1",null,-0.1773666927],[-0.0571165511,195.9453313702,14,"completed",-5.091908,14.0,8,"C1=NC(N(C2=CCC=N2)c2ccccc2)=CC1","C1=NC(N(C2=CCC=N2)c2ccncc2)=CC1",{},"[ch&r6:0]>>[nr6:0]",null,-0.1960271877],[-0.0576619839,154.9738603041,14,"completed",-5.170016,14.0,12,"C1=CCC(c2cc(Nc3ccco3)cc(C3=CC=CC3)c2)=C1","C1=CN=C(c2cc(Nc3ccco3)cc(C3=NC=CC3)c2)C1",{},"[chr5,CH1r5:1]>>[n:1]",null,-0.162539211],[-0.0577584331,174.273633203,14,"completed",-5.044252,14.0,14,"C1=CC(c2cc(Nc3ccco3)cc(C3=CCC=C3)c2)=CC1","c1coc(Nc2cc(-c3ccsc3)cc(-c3ccsc3)c2)c1",{},"[#6H2r5:1]>>[S:1]",null,-0.178589307],[-0.0578060398,94.9814725633,14,"completed",-5.298816,14.0,10,"c1ccc(Nc2cccc(Nc3ccccc3)c2-c2cccnc2)cc1","c1ccc(Nc2cccc(Nc3ccccc3)c2-c2ccnnc2)cc1",{},"[ch&r6:0]>>[nr6:0]",null,-0.1684936291],[-0.0585351813,183.0734258054,14,"completed",-5.218868,14.0,14,"C(=Cc1ccc2cscc2c1)c1ccc2cscc2c1","C(=Cc1cc2cscc2cn1)c1cc2cscc2cn1",{},"[ch&r6:0]>>[nr6:0]",null,-0.2010954598],[-0.0585877393,120.1407665848,14,"completed",-4.999356,14.0,7,"C1=CC(c2cc(Nc3ccccc3)nc(Nc3ccccc3)c2)=CC1","c1ccc(Nc2cc(-c3cc[nH]c3)cc(Nc3ccccc3)n2)cc1",{},"[#6H2r5:1]>>[NH:1]",null,-0.1392735403],[-0.0586049772,289.4477044663,14,"completed",-4.898616,14.0,8,"C1=CC(C=CC2=CC(C3=CCC(C=CC4=NCC=C4)=C3)=CC2)=NC1","C1=CC(C=Cc2cc(-c3c[nH]c(C=CC4=NCC=C4)c3)c[nH]2)=NC1",{},"[#6H2r5:1]>>[NH:1]",null,-0.3219505804],[-0.0586322999,157.916601326,14,"completed",-5.004508,14.0,4,"C1=CCC(c2ccccc2Nc2ccccc2C2=CC=CC2)=C1","c1coc(-c2ccccc2Nc2ccccc2-c2ccco2)c1",{},"[#6H2r5:1]>>[O:1]",null,-0.1714812724],[-0.058674164,229.0860419698,14,"completed",-4.942316,14.0,4,"C1=CC(=C2C=CC(Nc3ccccc3)=C2)C=C1Nc1ccccc1","C1=NC(Nc2ccccc2)=CC1=C1C=NC(Nc2ccccc2)=C1",{},"[chr5,CH1r5:1]>>[n:1]",null,-0.2542909635],[-0.0587395705,142.8225578136,14,"completed",-5.276276,14.0,9,"C1=CC(c2cc(Nc3nccs3)cc(C3=CCC=C3)c2)=CC1","c1ccc(-c2cc(Nc3nccs3)cc(-c3ccccc3)c2)cc1",{},"[CH2:0]1[c,C:1]-,=,:[c,C:2]-,=,:[c,C:3]-,=,:[c,C:4]1>>[ch:0]1c[c:1][c:2][c:3][c:4]1",null,-0.1887436484],[-0.0587547027,200.5425002055,14,"completed",-4.830628,14.0,14,"C(=Cc1cc2c(cn1)=CCC=2)c1cc2c(cn1)=CCC=2","C(=Cc1cc2c[nH]cc2cn1)c1cc2c[nH]cc2cn1",{},"[#6H2r5:1]>>[NH:1]",null,-0.2752677221],[-0.0587671359,172.712678961,14,"completed",-5.28658,14.0,14,"c1cc2cscc2cc1-c1ccc2cscc2c1","c1nc(-c2cc3cscc3cn2)cc2cscc12",{},"[ch&r6:0]>>[nr6:0]",null,-0.2165354398],[-0.05889148,149.397934408,14,"completed",-5.087124,14.0,10,"c1ccc(Nc2cccc(Nc3ccccc3)c2-c2ncc[nH]2)cc1","c1ccc(Nc2cccc(Nc3ccccc3)c2-c2ccc[nH]2)cc1",{},"[nr5:0]>>[ch&r5:0]",null,-0.1496695713],[-0.0589253182,197.7430469894,14,"completed",-4.967892,14.0,4,"C1=CC(NC2=C(c3ccccc3)CC=C2)=C(c2ccccc2)C1","c1ccc(-c2occc2Nc2ccoc2-c2ccccc2)cc1",{},"[#6H2r5:1]>>[O:1]",null,-0.2182980743],[-0.0591416016,148.4494850352,14,"completed",-5.197432,14.0,4,"C1=Cc2c(cccc2Nc2cccc3c2C=CC3)C1","C1=Cc2c(ccnc2Nc2nccc3c2C=CC3)C1",{},"[ch&r6:0]>>[nr6:0]",null,-0.1633671233],[-0.0593562296,144.3596921242,14,"completed",-5.31326,14.0,11,"C(#Cc1cc2c(cc1C#Cc1cccs1)=CCC=2)c1cccs1","C(#Cc1cc2c(cc1C#Cc1nccs1)=CCC=2)c1nccs1",{},"[chr5,CH1r5:1]>>[n:1]",null,-0.2076652023],[-0.0598958553,174.3944946016,14,"completed",-5.127144,14.0,14,"C1=CC(c2cc(Nc3ccco3)cc(C3=CCC=C3)c2)=CC1","C1=CC(c2cc(C3=CCC=C3)nc(Nc3ccco3)n2)=CC1",{},"[ch&r6:0]>>[nr6:0]",null,-0.1754265378],[-0.0599051202,136.5056687334,14,"completed",-5.072128,14.0,4,"C1=CCC(c2ccccc2Nc2ccccc2C2=CC=CC2)=C1","C1=CN=C(c2ccccc2Nc2ccccc2C2=NC=CC2)C1",{},"[chr5,CH1r5:1]>>[n:1]",null,-0.1378929052],[-0.0599307938,164.1808553872,14,"completed",-5.223468,14.0,8,"C1=CC(c2cc(NC3=NC=CC3)cc(C3=CCC=C3)c2)=CC1","C1=CC(c2cc(NC3=NC=CC3)cc(C3=NCC=C3)c2)=NC1",{},"[chr5,CH1r5:1]>>[n:1]",null,-0.1855399777],[-0.0600877909,183.4672162312,14,"completed",-4.97516,14.0,8,"C1=NC(N(C2=CCC=N2)c2ccccc2)=CC1","C1=NC(N(C2=CCC=N2)c2cccnc2)=CC1",{},"[ch&r6:0]>>[nr6:0]",null,-0.2032163428],[-0.0602223783,161.7454838202,14,"completed",-5.343804,14.0,7,"C1=CC(C=CC2=CC(C3=CCC(C=CC4=CCC=C4)=C3)=CC2)=CC1","C(=CC1=CC(C2=CCC(C=CC3=CCN=C3)=C2)=CC1)C1=CCN=C1",{},"[chr5,CH1r5:1]>>[n:1]",null,-0.2351327132],[-0.0602348102,166.9424306716,14,"completed",-5.278116,14.0,13,"C(=Cc1cccs1)C1=CCC(C2=CC(C=Cc3cccs3)=CC2)=C1","C(=Cc1nccs1)C1=CCC(C2=CC(C=Cc3nccs3)=CC2)=C1",{},"[chr5,CH1r5:1]>>[n:1]",null,-0.2083630888],[-0.0605764196,181.2164328989,14,"completed",-5.034868,14.0,11,"C1=NC=C(Nc2cccc(NC3=CN=CC3)c2-c2ccccc2)C1","C1=NC=C(Nc2cccc(NC3=CN=CC3)c2)C1",{},"[c&r6,C&r5:1](-[c]1[ch]ccc[ch]1)>>[*:1]",null,-0.1868637538],[-0.0606636621,211.9226988423,14,"completed",-5.474076,14.0,4,"C1=CC(c2ccccc2Nc2ccccc2C2=CCC=C2)=CC1","C1=CC(c2cnccc2Nc2ccncc2C2=CCC=C2)=CC1",{},"[ch&r6:0]>>[nr6:0]",null,-0.3368654459],[-0.0607018296,160.356051947,14,"completed",-5.287408,14.0,7,"C1=NC(Nc2cc(-c3ccccc3)cc(-c3ccccc3)c2)=CC1","C1=NC(Nc2cc(-c3ccncc3)cc(-c3ccncc3)c2)=CC1",{},"[ch&r6:0]>>[nr6:0]",null,-0.2071804167],[-0.0607088182,238.6079571151,14,"completed",-5.0161,14.0,4,"C1=CC(Nc2ccc(-c3ccc(NC4=CCC=C4)cc3)cc2)=CC1","C1=CC(Nc2ccc(-c3ccc(NC4=NCC=C4)cc3)cc2)=NC1",{},"[chr5,CH1r5:1]>>[n:1]",null,-0.2457294653],[-0.0607650715,149.9718437105,14,"completed",-5.24104,14.0,8,"C1=CC(c2cc(NC3=NC=CC3)cc(C3=CCC=C3)c2)=CC1","C1=CN=C(Nc2cc(-c3ccccc3)cc(-c3ccccc3)c2)C1",{},"[CH2:0]1[c,C:1]-,=,:[c,C:2]-,=,:[c,C:3]-,=,:[c,C:4]1>>[ch:0]1c[c:1][c:2][c:3][c:4]1",null,-0.1795515856],[-0.0608665257,152.3081478795,14,"completed",-5.202032,14.0,4,"C1=CC(Nc2cc(NC3=CCC=C3)cc(-c3ccccc3)c2)=CC1","O=c1ccc(-c2cc(NC3=CCC=C3)cc(NC3=CCC=C3)c2)co1",{},"[c:1]1[c:2][ch:3][ch:4][c:5][c:6]1>>[c:1]1[c:2][o:3][c:4](=O)[c:5][c:6]1",null,-0.1682228615],[-0.0610144562,177.2456396695,14,"completed",-4.910208,14.0,11,"C1=CC(c2cc(NC3=CN=CC3)cc(C3=CCC=C3)c2)=CC1","C1=NC=C(Nc2cc(C3=CCC=N3)cc(C3=CCC=N3)c2)C1",{},"[chr5,CH1r5:1]>>[n:1]",null,-0.2215091609],[-0.0610150059,200.886160113,14,"completed",-4.930816,14.0,9,"C1=C(N(c2ccccc2)c2ccccc2)N=NC1","C1=CC(N(C2=CCC=C2)C2=CCN=N2)=CC1",{},"[c:0]1[ch:1][ch][c:3][c!r5:4][c!r5:5]1>>[c:0]1[CH2:1][c:3][c:4][c:5]1",null,-0.233196548],[-0.0610514159,159.4659949312,14,"completed",-5.100464,14.0,14,"C1=CC(N(C2=CCC=C2)C2=CC=NC2)=CC1","C1=CC(N(C2=CCC=C2)C2=CN=NC2)=CC1",{},"[chr5,CH1r5:1]>>[n:1]",null,-0.1594663257],[-0.061087541,197.0295579624,14,"completed",-5.2231,14.0,8,"C(=Cc1cccs1)C1=CC(C2=CCC(C=Cc3cccs3)=C2)=CC1","C(=Cc1cccs1)C1=NC(C2=CCC(C=Cc3cccs3)=N2)=CC1",{},"[chr5,CH1r5:1]>>[n:1]",null,-0.2150486355],[-0.0611289162,193.5128471501,14,"completed",-5.197524,14.0,9,"C1=CCC(C=CC2=CC(C3=NCC(C=CC4=CC=CC4)=C3)=NC2)=C1","C1=CCC(C=Cc2cc(-c3cc(C=CC4=CC=CC4)[nH]n3)n[nH]2)=C1",{},"[#6H2r5:1]>>[NH:1]",null,-0.2052013109],[-0.0611626669,197.3771216177,14,"completed",-5.185196,14.0,8,"C(=Cc1ccsc1)C1=CC(C2=CCC(C=Cc3ccsc3)=C2)=CC1","C(=Cc1cc(-c2csc(C=Cc3ccsc3)c2)cs1)c1ccsc1",{},"[#6H2r5:1]>>[S:1]",null,-0.2061900186],[-0.0613220604,150.7003441636,14,"completed",-4.90386,14.0,6,"C1=CC(Nc2cc(C3=CCC=C3)nc(C3=CCC=C3)c2)=CC1","C1=CC(Nc2cc(-c3cc[nH]c3)nc(-c3cc[nH]c3)c2)=CC1",{},"[#6H2r5:1]>>[NH:1]",null,-0.203865972],[-0.0613520779,158.9485683271,14,"completed",-5.2323,14.0,14,"C1=CC(c2cc(Nc3ccco3)cc(C3=CCC=C3)c2)=CC1","C1=CC(c2cc(Nc3ccco3)cc(C3=CCC=C3)n2)=CC1",{},"[ch&r6:0]>>[nr6:0]",null,-0.1839599399],[-0.0614304256,152.1579331278,14,"completed",-5.33488,14.0,4,"C1=CCC(c2ccccc2Nc2ccccc2C2=CC=CC2)=C1","C1=NCC(c2ccccc2Nc2ccccc2C2=CC=NC2)=C1",{},"[chr5,CH1r5:1]>>[n:1]",null,-0.2240193243],[-0.0615698892,210.6847912035,14,"completed",-5.018768,14.0,10,"c1ccc(N(c2ccccc2)c2ncsn2)cc1","C1=CC(N(C2=CCC=C2)c2ncsn2)=CC1",{},"[c:0]1[ch:1][ch][c:3][c!r5:4][c!r5:5]1>>[c:0]1[CH2:1][c:3][c:4][c:5]1",null,-0.2182233117],[-0.0616701839,178.3329010606,14,"completed",-5.166152,14.0,5,"c1ccc(Nc2cc(-c3cc[nH]c3)cc(-c3cc[nH]c3)c2)cc1","c1cc(Nc2cc(-c3cc[nH]c3)cc(-c3cc[nH]c3)c2)ccn1",{},"[ch&r6:0]>>[nr6:0]",null,-0.1842468623],[-0.061673736,129.1431254243,14,"completed",-5.331016,14.0,3,"c1ccc(Nc2ccc3ccc(Nc4ccccc4)cc3c2)cc1","c1ccc(Nc2cnc3ncc(Nc4ccccc4)cc3c2)cc1",{},"[ch&r6:0]>>[nr6:0]",null,-0.2069503782],[-0.0617476422,125.1923180213,14,"completed",-5.411792,14.0,9,"C1=CC(c2cc(Nc3cnsn3)cc(C3=CCC=C3)c2)=CC1","C1=CC(c2cc(NC3=NCN=C3)cc(C3=CCC=C3)c2)=CC1",{},"[n,c:0]1[n,ch:1][s,S:2][n,c:3][n,c:4]1>>[*:0]1=[*:1][CH2:2][*:3]=[*:4]1",null,-0.2516110085],[-0.0618025587,125.7271054481,14,"completed",-5.262844,14.0,4,"C1=CCC(Nc2cc(NC3=CC=CC3)cc(-c3ccccc3)c2)=C1","C1=NCC(Nc2cc(NC3=CC=NC3)cc(-c3ccccc3)c2)=C1",{},"[chr5,CH1r5:1]>>[n:1]",null,-0.1697091852],[-0.0619274703,174.7011446206,14,"completed",-5.047932,14.0,13,"C1=CC(Nc2cccc(NC3=CCC=C3)c2C2=CC=NC2)=CC1","C1=CC(Nc2cncc(NC3=CCC=C3)c2C2=CC=NC2)=CC1",{},"[ch&r6:0]>>[nr6:0]",null,-0.1784626501],[-0.0619930847,178.1216853253,14,"completed",-5.262936,14.0,14,"C1=CC(Nc2cncc(NC3=CCC=C3)n2)=CC1","c1ccc(Nc2cncc(Nc3ccccc3)n2)cc1",{},"[CH2:0]1[c,C:1]-,=,:[c,C:2]-,=,:[c,C:3]-,=,:[c,C:4]1>>[ch:0]1c[c:1][c:2][c:3][c:4]1",null,-0.2115086841],[-0.062015763,205.13177273,14,"completed",-5.0161,14.0,6,"C1=CC(c2cc(Nc3coc(C4=CCC=C4)c3)co2)=CC1","c1ccc(-c2cc(Nc3coc(-c4ccccc4)c3)co2)cc1",{},"[CH2:0]1[c,C:1]-,=,:[c,C:2]-,=,:[c,C:3]-,=,:[c,C:4]1>>[ch:0]1c[c:1][c:2][c:3][c:4]1",null,-0.2133735154],[-0.062123482,198.3202628267,14,"completed",-5.075348,14.0,13,"C1=CC(Nc2cccc(NC3=CCC=C3)c2C2=CC=NC2)=CC1","C1=CC(Nc2cccc(NC3=CCC=C3)c2C2=NC=NC2)=CC1",{},"[chr5,CH1r5:1]>>[n:1]",null,-0.1990696109],[-0.0622035126,171.3901755044,14,"completed",-5.190992,14.0,12,"C1=CCC(c2cc(Nc3ccco3)cc(C3=CC=CC3)c2)=C1","C1=NC=C(c2cc(Nc3ccco3)cc(C3=CN=CC3)c2)C1",{},"[chr5,CH1r5:1]>>[n:1]",null,-0.182843017],[-0.0624405399,157.0430852274,14,"completed",-5.040572,14.0,6,"C1=CCC(Nc2cc(-c3ccco3)cc(-c3ccco3)c2)=C1","C1=NC=C(Nc2cc(-c3ccco3)cc(-c3ccco3)c2)C1",{},"[chr5,CH1r5:1]>>[n:1]",null,-0.1624594021],[-0.0628452423,408.540399327,14,"completed",-5.013708,14.0,5,"c1ccc(N(c2cccs2)c2cccs2)cc1","c1ccc(N(c2cccs2)c2cccs2)nc1",{},"[ch&r6:0]>>[nr6:0]",null,-0.4129817786],[-0.0629582294,201.6193315054,14,"completed",-5.16652,14.0,4,"C1=CCC(c2ccccc2Nc2ccccc2C2=CC=CC2)=C1","C1=NC=C(c2ccccc2Nc2ccccc2C2=CN=CC2)C1",{},"[chr5,CH1r5:1]>>[n:1]",null,-0.2069264626],[-0.0632461347,275.8686207458,14,"completed",-4.88546,14.0,14,"c1c[nH]c(-c2cc(Nc3ccco3)cc(-c3ccc[nH]3)c2)c1","c1c[nH]c(Nc2cc(-c3ccc[nH]3)cc(-c3ccc[nH]3)c2)c1",{},"[o:1]>>[nH:1]",null,-0.3140970035],[-0.0635459464,209.3978109938,14,"completed",-5.230828,14.0,4,"C1=CC(c2ccccc2Nc2ccccc2C2=CCC=C2)=CC1","C1=CC(c2ccncc2Nc2cnccc2C2=CCC=C2)=CC1",{},"[ch&r6:0]>>[nr6:0]",null,-0.2285481708],[-0.0635837955,169.0129730481,14,"completed",-5.283728,14.0,13,"C(=Cc1cccs1)C1=CCC(C2=CC(C=Cc3cccs3)=CC2)=C1","C(=Cc1cncs1)C1=CCC(C2=CC(C=Cc3cncs3)=CC2)=C1",{},"[chr5,CH1r5:1]>>[n:1]",null,-0.2123812945],[-0.0636409524,198.6818323198,14,"completed",-5.029808,14.0,4,"C1=C(NC2=CC(c3ccccc3)=CC2)CC=C1c1ccccc1","c1ccc(-c2coc(Nc3cc(-c4ccccc4)co3)c2)cc1",{},"[#6H2r5:1]>>[O:1]",null,-0.2046671927],[-0.0637994722,172.3439518214,14,"completed",-5.422832,14.0,14,"C(=Cc1ccc2cscc2c1)c1ccc2cscc2c1","C(=Cc1cnc2cscc2c1)c1cnc2cscc2c1",{},"[ch&r6:0]>>[nr6:0]",null,-0.2842014828],[-0.0638682655,190.6602412843,14,"completed",-5.03634,14.0,14,"C1=CC(c2cc(Nc3ccco3)cc(C3=CCC=C3)c2)=CC1","C1=CC(c2cc(Nc3ccco3)cc(C3=NCC=C3)c2)=NC1",{},"[chr5,CH1r5:1]>>[n:1]",null,-0.1957986196],[-0.0639460222,167.4527067688,14,"completed",-5.260544,14.0,14,"C1=CCC(NC2=CC(=C3N=CC=N3)C=C2NC2=CC=CC2)=C1","C1=NC(=C2C=C(Nc3ccccc3)C(Nc3ccccc3)=C2)N=C1",{},"[CH2:0]1[c,C:1]-,=,:[c,C:2]-,=,:[c,C:3]-,=,:[c,C:4]1>>[ch:0]1c[c:1][c:2][c:3][c:4]1",null,-0.2016676801],[-0.0639505211,155.0985794046,14,"completed",-5.163208,14.0,12,"C1=CC(c2cc(Nc3ncc[nH]3)cc(C3=CCC=C3)c2)=CC1","C1=CC(c2cc(Nc3ncc[nH]3)cc(C3=CCC=C3)n2)=CC1",{},"[ch&r6:0]>>[nr6:0]",null,-0.1612862128],[-0.0641081487,144.4021612933,14,"completed",-5.23782,14.0,5,"C1=CCC(c2cc(NC3=CCC=C3)cc(C3=CC=CC3)c2)=C1","C1=CCC(c2cc(NC3=CCN=C3)cc(C3=CC=CC3)c2)=C1",{},"[chr5,CH1r5:1]>>[n:1]",null,-0.173664092],[-0.0089849252,105.8585379138,15,"completed",-5.068632,15.0,14,"C1=c2cc3ccccc3cc2=CC1","c1ccc2cc3cscc3cc2c1",{},"[#6H2r5:1]>>[S:1]",null,-0.1081118229],[-0.0260016397,143.2830052747,15,"completed",-5.229448,15.0,14,"C(#Cc1cc2c[nH]cc2cc1C#CC1=CC=CC1)C1=CC=CC1","C(#Cc1cc2c[nH]cc2cc1C#CC1=NC=CC1)C1=NC=CC1",{},"[chr5,CH1r5:1]>>[n:1]",null,-0.1695312482],[-0.0269239607,132.1731484624,15,"completed",-4.935048,15.0,13,"C1=CC(=C2C=C(C=CC3=CCC=C3)C(C=CC3=CCC=C3)=C2)C=C1","C1=CC(=C2C=C(C=CC3=CSCS3)C(C=CC3=CSCS3)=C2)C=C1",{},"[CH,ch:0]1=[C,c:1][C,c:2]=[CH,ch:3][*:4]1>>[S:0]1[*:1]=,:[*:2][S:3][*:4]1",null,-0.1755056429],[-0.0404856304,153.0342734449,15,"completed",-5.050324,15.0,13,"C1=CC(=C2C=C(C=CC3=CCC=C3)C(C=CC3=CCC=C3)=C2)C=C1","C1=CC(=C2SC(C=CC3=CCC=C3)=C(C=CC3=CCC=C3)S2)C=C1",{},"[CH,ch:0]1=[C,c:1][C,c:2]=[CH,ch:3][*:4]1>>[S:0]1[*:1]=,:[*:2][S:3][*:4]1",null,-0.1569352232],[-0.0445695123,109.8648627526,15,"completed",-5.216292,15.0,15,"C1=NCC(Nc2cc(NC3=CC=NC3)cc(-c3ccccc3)c2)=C1","C1=CC(c2cc(NC3=CC=NC3)cc(NC3=CC=NC3)c2)=CC1",{},"[c:0]1[ch:1][ch][c:3][c!r5:4][c!r5:5]1>>[c:0]1[CH2:1][c:3][c:4][c:5]1",null,-0.1367368436],[-0.0451255257,139.3498679171,15,"completed",-5.105892,15.0,15,"O=c1ccc(-c2cc(NC3=CCC=C3)cc(NC3=CCC=C3)c2)co1","O=c1ccc(-c2cc(NC3=CCC=C3)cc(NC3=CCC=C3)c2)c[nH]1",{},"[o:1]>>[nH:1]",null,-0.1394108904],[-0.0507159441,214.6696421535,15,"completed",-4.941488,15.0,11,"C1=CC(c2cc(NC3=NSCS3)cc(C3=CCC=C3)c2)=CC1","c1ccc(-c2cc(NC3=NSCS3)cc(-c3ccccc3)c2)cc1",{},"[CH2:0]1[c,C:1]-,=,:[c,C:2]-,=,:[c,C:3]-,=,:[c,C:4]1>>[ch:0]1c[c:1][c:2][c:3][c:4]1",null,-0.2416502054],[-0.0514268145,183.9264318187,15,"completed",-5.385664,15.0,5,"C1=CCC(c2cc(Nc3ccccn3)cc(C3=CC=CC3)c2)=C1","C1=CCC(c2cc(Nc3cccnn3)cc(C3=CC=CC3)c2)=C1",{},"[ch&r6:0]>>[nr6:0]",null,-0.2716888911],[-0.0547313607,171.5375358146,15,"completed",-5.429364,15.0,4,"C1=Cc2c(cccc2Nc2cccc3c2C=CC3)C1","C1=Cc2c(Nc3ccnc4c3C=CC4)ccnc2C1",{},"[ch&r6:0]>>[nr6:0]",null,-0.2873684777],[-0.0551753616,149.8896797565,15,"completed",-4.899536,15.0,15,"C1=NC=C(c2ccccc2Nc2ccccc2C2=CN=CC2)C1","C1=NC=C(C2=CCC=C2NC2=CCC=C2C2=CN=CC2)C1",{},"[c:0]1[ch:1][ch][c:3][c!r5:4][c!r5:5]1>>[c:0]1[CH2:1][c:3][c:4][c:5]1",null,-0.2053240502],[-0.0551998847,162.0900364699,15,"completed",-4.994756,15.0,13,"C1=CC(=C2C=C(C=CC3=CCC=C3)C(C=CC3=CCC=C3)=C2)C=C1","C1=CC(=C2OC(C=CC3=CCC=C3)=C(C=CC3=CCC=C3)O2)C=C1",{},"[CH,ch:0]1=[C,c:1][C,c:2]=[CH,ch:3][*:4]1>>[O:0]1[*:1]=,:[*:2][O:3][*:4]1",null,-0.1780465296],[-0.055971582,155.5710280743,15,"completed",-5.078844,15.0,12,"C1=CC(Nc2cc(NC3=CCC=C3)cc(-c3ccncc3)c2)=CC1","C1=CC(Nc2cc(NC3=CCC=C3)cc(-c3ccnnc3)c2)=CC1",{},"[ch&r6:0]>>[nr6:0]",null,-0.1562743011],[-0.0581813743,239.0393292728,15,"completed",-5.357788,15.0,3,"C(#Cc1ccccc1)C1=CCC=C1C#Cc1ccccc1","C(#CC1=CCC=C1C#CC1=CC=CC1)C1=CC=CC1",{},"[c:0]1[ch:1][ch][c:3][c!r5:4][c!r5:5]1>>[c:0]1[CH2:1][c:3][c:4][c:5]1",null,-0.2995038913],[-0.0593284015,162.3677074197,15,"completed",-4.856388,15.0,13,"C1=NCC=C1c1ccccc1Nc1ccccc1C1=CCN=C1","C1=CC(C2=CCN=C2)=C(NC2=C(C3=CCN=C3)C=CC2)C1",{},"[c:0]1[ch:1][ch][c:3][c!r5:4][c!r5:5]1>>[c:0]1[CH2:1][c:3][c:4][c:5]1",null,-0.2354638138],[-0.0615098047,209.1113539874,15,"completed",-5.010948,15.0,8,"C1=CC(C=CC2=CCC(C3=NC(C=CC4=CCC=C4)=CC3)=N2)=CC1","C(=Cc1cc[nH]c1)C1=CCC(C2=NC(C=Cc3cc[nH]c3)=CC2)=N1",{},"[#6H2r5:1]>>[NH:1]",null,-0.2182049155],[-0.0628032674,152.9996282249,15,"completed",-4.99448,15.0,13,"c1ccc(Nc2cccc(Nc3ccccc3)c2-c2ccncc2)cc1","C1=CC(Nc2cccc(NC3=CCC=C3)c2-c2ccncc2)=CC1",{},"[c:0]1[ch:1][ch][c:3][c!r5:4][c!r5:5]1>>[c:0]1[CH2:1][c:3][c:4][c:5]1",null,-0.1698963706],[-0.0643472594,208.0160074054,15,"completed",-5.186024,15.0,5,"c1ccc(-c2cc[nH]c2)c(Nc2ccccc2-c2cc[nH]c2)c1","c1ccc(-c2ccoc2)c(Nc2ccccc2-c2ccoc2)c1",{},"[nH:1]>>[o:1]",null,-0.2165565107],[-0.0645259212,182.1507884451,15,"completed",-5.135976,15.0,4,"C1=CCC(c2ccc(Nc3ccc(C4=CC=CC4)cc3)cc2)=C1","C1=CCC(c2ccc(Nc3ccc(C4=CC=CC4)nc3)cn2)=C1",{},"[ch&r6:0]>>[nr6:0]",null,-0.1838833959],[-0.0645887642,119.6934107536,15,"completed",-5.35696,15.0,8,"c1ccc(-c2cc(Nc3cscn3)cc(-c3ccccc3)c2)cc1","c1ccc(-c2cc(Nc3csnn3)cc(-c3ccccc3)c2)cc1",{},"[chr5,CH1r5:1]>>[n:1]",null,-0.2160565874],[-0.0646442188,161.4148096813,15,"completed",-5.11776,15.0,6,"C1=CC(c2cc(Nc3ccsc3)cc(C3=CCC=C3)c2)=CC1","C1=CC(c2cc(C3=CCC=C3)nc(Nc3ccsc3)n2)=CC1",{},"[ch&r6:0]>>[nr6:0]",null,-0.1618928516],[-0.0649727591,158.7870169716,15,"completed",-5.33902,15.0,10,"C(#Cc1ccc2c(c1)=CCC=2)c1ccc2c(c1)=CCC=2","C(#Cc1ccc2c(n1)=CCC=2)c1ccc2c(n1)=CCC=2",{},"[ch&r6:0]>>[nr6:0]",null,-0.2306670574],[-0.0651067045,160.7810567316,15,"completed",-5.354384,15.0,12,"C1=CC(c2cc(NC3=CCN=C3)cc(C3=CCC=C3)c2)=CC1","C1=NCC=C1Nc1cc(C2=CCN=C2)cc(C2=CCN=C2)c1",{},"[chr5,CH1r5:1]>>[n:1]",null,-0.2399146634],[-0.0651668133,130.915929902,15,"completed",-5.49128,15.0,10,"C1=CC(c2cc(Nc3ncco3)cc(C3=CCC=C3)c2)=CC1","C1=CC(c2cc(Nc3nnco3)cc(C3=CCC=C3)c2)=CC1",{},"[chr5,CH1r5:1]>>[n:1]",null,-0.3035753605],[-0.0652204021,148.3765492075,15,"completed",-5.283544,15.0,12,"C1=CC(c2cc(NC3=CC=NC3)cc(C3=CCC=C3)c2)=CC1","C1=CC(c2cc(C3=CCC=C3)nc(NC3=CC=NC3)n2)=CC1",{},"[ch&r6:0]>>[nr6:0]",null,-0.1962725562],[-0.0654909374,158.0439291335,15,"completed",-5.419612,15.0,5,"C1=CCC(c2cc(Nc3ccccn3)cc(C3=CC=CC3)c2)=C1","C1=CCC(c2cc(Nc3cnccn3)cc(C3=CC=CC3)c2)=C1",{},"[ch&r6:0]>>[nr6:0]",null,-0.2739202083],[-0.0656547246,137.2763676839,15,"completed",-5.08004,15.0,4,"C1=CC(Nc2cccc(-c3cccc(NC4=CCC=C4)c3)c2)=CC1","c1cc(Nc2ccoc2)cc(-c2cccc(Nc3ccoc3)c2)c1",{},"[#6H2r5:1]>>[O:1]",null,-0.1379855714],[-0.065752261,132.884150428,15,"completed",-5.262476,15.0,13,"C1=CCC(c2cc(Nc3cc[nH]n3)cc(C3=CC=CC3)n2)=C1","c1ccc(-c2cc(Nc3cc[nH]n3)cc(-c3ccccc3)n2)cc1",{},"[CH2:0]1[c,C:1]-,=,:[c,C:2]-,=,:[c,C:3]-,=,:[c,C:4]1>>[ch:0]1c[c:1][c:2][c:3][c:4]1",null,-0.1749098002],[-0.0660500686,155.3349895398,15,"completed",-5.342148,15.0,12,"C1=CC(c2cc(NC3=CC=NC3)cc(C3=CCC=C3)c2)=CC1","C1=NCC=C1c1cc(NC2=CC=NC2)cc(C2=CCN=C2)c1",{},"[chr5,CH1r5:1]>>[n:1]",null,-0.2299139608],[-0.0660931303,196.5918993986,15,"completed",-5.236072,15.0,8,"C(=CC1=CCC=N1)C1=CCC(C2=CC(C=CC3=CCC=N3)=CC2)=C1","C(=Cc1cocn1)C1=CCC(C2=CC(C=Cc3cocn3)=CC2)=C1",{},"[#6H2r5:1]>>[O:1]",null,-0.2184513987],[-0.0663851071,193.1819976269,15,"completed",-5.31142,15.0,8,"C1=CCC(C=Cc2cc(-c3csc(C=CC4=CC=CC4)c3)cs2)=C1","C(=Cc1cc(-c2csc(C=CC3=CN=CC3)c2)cs1)C1=CN=CC1",{},"[chr5,CH1r5:1]>>[n:1]",null,-0.2433546964],[-0.0663858336,148.0892915486,15,"completed",-5.340768,15.0,10,"C1=CCC(c2cc(NC3=CC=NC3)cc(C3=CC=CC3)c2)=C1","C1=CN=C(c2cc(NC3=CC=NC3)cc(C3=NC=CC3)c2)C1",{},"[chr5,CH1r5:1]>>[n:1]",null,-0.2243554343],[-0.0665043664,227.2454319166,15,"completed",-5.298724,15.0,12,"C1=CC(C=CC2=CCC=C2C=CC2=CCC=C2)=CC1","C(=Cc1ccsc1)C1=CCC=C1C=Cc1ccsc1",{},"[#6H2r5:1]>>[S:1]",null,-0.2664417162],[-0.0666521804,167.0499317415,15,"completed",-5.128248,15.0,5,"C1=CCC(c2cc(NC3=CCC=C3)cc(C3=CC=CC3)c2)=C1","C1=CCC(c2cc(Nc3ccoc3)cc(C3=CC=CC3)c2)=C1",{},"[#6H2r5:1]>>[O:1]",null,-0.1682161554],[-0.0670326442,171.3717412269,15,"completed",-5.352912,15.0,11,"C(=Cc1ccco1)C1=CCC(C2=CC(C=Cc3ccco3)=CC2)=C1","C(=Cc1ncco1)C1=CCC(C2=CC(C=Cc3ncco3)=CC2)=C1",{},"[chr5,CH1r5:1]>>[n:1]",null,-0.2463957564],[-0.0675599256,268.6427892246,15,"completed",-4.889416,15.0,5,"C1=CCC(C2=CC(NC3=CCC(C4=CC=CC4)=C3)=CC2)=C1","C1=CCC(c2cc(Nc3csc(C4=CC=CC4)c3)cs2)=C1",{},"[#6H2r5:1]>>[S:1]",null,-0.3064282991],[-0.0677157092,206.3860501229,15,"completed",-5.491004,15.0,3,"C(=Cc1ccc2ccccc2c1)c1ccc2ccccc2c1","C1=Cc2cc(C=Cc3ccc4c(c3)C=CC4)ccc2C1",{},"[c:0]1[ch:1][ch][c:3][c!r5:4][c!r5:5]1>>[c:0]1[CH2:1][c:3][c:4][c:5]1",null,-0.3427950181],[-0.0678546946,166.0755092939,15,"completed",-5.206632,15.0,12,"C1=CC(c2cc(NC3=CCN=C3)cc(C3=CCC=C3)c2)=CC1","C1=NCC=C1Nc1cc(-c2ccsc2)cc(-c2ccsc2)c1",{},"[#6H2r5:1]>>[S:1]",null,-0.182078452],[-0.0679096519,127.3419767717,15,"completed",-5.329452,15.0,7,"C1=c2ncccc2=C(NC2=c3cccnc3=CC2)C1","c1cc(Nc2cccc3ncccc23)c2cccnc2c1",{},"[CH2:0]1[c,C:1]-,=,:[c,C:2]-,=,:[c,C:3]-,=,:[c,C:4]1>>[ch:0]1c[c:1][c:2][c:3][c:4]1",null,-0.2049722103],[-0.0679845696,236.0923846332,15,"completed",-4.956944,15.0,5,"C1=CC(C2=CCC=C2NC2=CCC=C2C2=CCC=C2)=CC1","C1=CC(c2cocc2Nc2cocc2C2=CCC=C2)=CC1",{},"[#6H2r5:1]>>[O:1]",null,-0.2564516981],[-0.0680780432,182.4070468218,15,"completed",-5.231656,15.0,13,"C1=CCC(C=Cc2csc(-c3cc(C=CC4=CC=CC4)cs3)c2)=C1","C1=CCC(C=Cc2csc(-c3nc(C=CC4=CC=CC4)cs3)n2)=C1",{},"[chr5,CH1r5:1]>>[n:1]",null,-0.2043664573],[-0.0681424327,174.5632522539,15,"completed",-5.328256,15.0,11,"C(=Cc1ccco1)C1=CCC(C2=CC(C=Cc3ccco3)=CC2)=C1","C(=Cc1cnco1)C1=CCC(C2=CC(C=Cc3cnco3)=CC2)=C1",{},"[chr5,CH1r5:1]>>[n:1]",null,-0.2366468292],[-0.0681658234,173.6897035647,15,"completed",-4.991444,15.0,15,"c1ccc(Nc2cccc(Nc3ccccc3)c2-c2cncnc2)cc1","C1=CCC(Nc2cccc(NC3=CC=CC3)c2-c2cncnc2)=C1",{},"[c:0]1[ch:1][ch][c:3][c!r5:4][c!r5:5]1>>[c:0]1[CH2:1][c:3][c:4][c:5]1",null,-0.1895849985],[-0.0682090202,156.3225254364,15,"completed",-5.265604,15.0,4,"C1=CC(c2cc(Nc3ccccc3)cc(C3=CCC=C3)c2)=CC1","C1=CC(c2cc(Nc3cccnc3)cc(C3=CCC=C3)c2)=CC1",{},"[ch&r6:0]>>[nr6:0]",null,-0.1946145614],[-0.0682275254,188.6782282226,15,"completed",-4.982704,15.0,11,"c1ccc(N(c2ccccc2)c2ncco2)cc1","C1=CC(N(C2=CCC=C2)c2ncco2)=CC1",{},"[c:0]1[ch:1][ch][c:3][c!r5:4][c!r5:5]1>>[c:0]1[CH2:1][c:3][c:4][c:5]1",null,-0.2057694489],[-0.0684111479,85.9635252467,15,"completed",-5.375452,15.0,4,"C1=CCC(c2cc(Nc3ccccc3)cc(Nc3ccccc3)c2)=C1","C1=CCC(c2nc(Nc3ccccc3)cc(Nc3ccccc3)n2)=C1",{},"[ch&r6:0]>>[nr6:0]",null,-0.2111110887],[-0.06852789,189.9972972662,15,"completed",-5.325588,15.0,13,"C1=CCC(C=Cc2csc(-c3cc(C=CC4=CC=CC4)cs3)c2)=C1","C(=Cc1csc(-c2cc(C=CC3=CN=CC3)cs2)c1)C1=CN=CC1",{},"[chr5,CH1r5:1]>>[n:1]",null,-0.2470527198],[-0.0685297019,120.1964035343,15,"completed",-5.298356,15.0,4,"c1ccc(Nc2cc(Nc3ccccc3)cc(-c3cccnc3)c2)cc1","c1ccc(Nc2cc(Nc3ccccc3)cc(-c3ccnnc3)c2)cc1",{},"[ch&r6:0]>>[nr6:0]",null,-0.1836471502],[-0.0686334756,217.0631084251,15,"completed",-4.997424,15.0,13,"C1=CC(=C2C=C(C=CC3=CCC=C3)C(C=CC3=CCC=C3)=C2)C=C1","C1=CC(=C2C=C(C=Cc3cc[nH]c3)C(C=Cc3cc[nH]c3)=C2)C=C1",{},"[#6H2r5:1]>>[NH:1]",null,-0.228630909],[-0.0689161968,185.7964622223,15,"completed",-5.18032,15.0,11,"C1=CCC(c2cc(NC3=CN=CC3)cc(C3=CC=CC3)c2)=C1","C1=CN=C(c2cc(NC3=CN=CC3)cc(C3=NC=CC3)c2)C1",{},"[chr5,CH1r5:1]>>[n:1]",null,-0.1941171387],[-0.0689508342,116.9225103981,15,"completed",-5.262936,15.0,7,"C1=NCC(c2cc(Nc3ccccc3)cc(Nc3ccccc3)c2)=C1","C1=NCC(c2cc(Nc3ccccc3)nc(Nc3ccccc3)c2)=C1",{},"[ch&r6:0]>>[nr6:0]",null,-0.1633384893],[-0.0689813659,171.0931735885,15,"completed",-4.985832,15.0,10,"C1=CC(N(C2=CCC=C2)c2cnsc2)=CC1","C1=CC(N(C2=CCC=C2)c2csnn2)=CC1",{},"[chr5,CH1r5:1]>>[n:1]",null,-0.1888377527],[-0.0692198374,204.7310143234,15,"completed",-5.167992,15.0,11,"C1=CCC(c2cc(NC3=CN=CC3)cc(C3=CC=CC3)c2)=C1","C1=CCC(c2cc(C3=CC=CC3)nc(NC3=CN=CC3)n2)=C1",{},"[ch&r6:0]>>[nr6:0]",null,-0.2101904259],[-0.0693255447,115.1426515704,15,"completed",-5.17388,15.0,4,"C1=CC(c2c(Nc3ccccc3)cccc2Nc2ccccc2)=CC1","C1=CC(c2c(Nc3ccccn3)cccc2Nc2ccccn2)=CC1",{},"[ch&r6:0]>>[nr6:0]",null,-0.1262235115],[-0.0693302756,154.7182050597,15,"completed",-4.959428,15.0,13,"c1ccc(Nc2cccc(Nc3ccccc3)c2-c2ccncn2)cc1","C1=CC(Nc2cccc(NC3=CCC=C3)c2-c2ccncn2)=CC1",{},"[c:0]1[ch:1][ch][c:3][c!r5:4][c!r5:5]1>>[c:0]1[CH2:1][c:3][c:4][c:5]1",null,-0.1833585605],[-0.0694221527,205.2895875544,15,"completed",-5.294032,15.0,10,"C(#Cc1cc(C2=CCC=C2)cs1)c1cc(C2=CCC=C2)cs1","C(#Cc1cc(-c2ccsc2)cs1)c1cc(-c2ccsc2)cs1",{},"[#6H2r5:1]>>[S:1]",null,-0.2461534869],[-0.0694333793,173.03216789,15,"completed",-5.443348,15.0,10,"C(#Cc1cc(C2=CCC=C2)cs1)c1cc(C2=CCC=C2)cs1","C(#Cc1nc(C2=CCC=C2)cs1)c1nc(C2=CCC=C2)cs1",{},"[chr5,CH1r5:1]>>[n:1]",null,-0.2961505988],[-0.0696939679,139.3202523752,15,"completed",-5.174892,15.0,6,"C1=CCC(c2cc(Nc3cccs3)cc(C3=CC=CC3)c2)=C1","C1=CCC(c2cc(Nc3cccs3)cc(C3=CC=CC3)n2)=C1",{},"[ch&r6:0]>>[nr6:0]",null,-0.1488571478],[-0.0697116793,202.2880263485,15,"completed",-4.946548,15.0,6,"C1=NC(c2cc(Nc3ccccc3)cc(C3=CCC=N3)n2)=CC1","C1=CCC(Nc2cc(C3=CCC=N3)nc(C3=CCC=N3)c2)=C1",{},"[c:0]1[ch:1][ch][c:3][c!r5:4][c!r5:5]1>>[c:0]1[CH2:1][c:3][c:4][c:5]1",null,-0.2290387054],[-0.0697653842,172.4917813082,15,"completed",-5.200284,15.0,6,"C1=CC(c2cc(Nc3ccsc3)cc(C3=CCC=C3)c2)=CC1","C1=CC(c2cc(Nc3cnsc3)cc(C3=CCC=C3)c2)=CC1",{},"[chr5,CH1r5:1]>>[n:1]",null,-0.1862291227],[-0.0699058496,188.2728959795,15,"completed",-5.341136,15.0,8,"C1=CN=C(C=CC2=CC(C3=CCC(C=CC4=NC=CC4)=C3)=CC2)C1","C1=CN=C(C=Cc2cc(-c3csc(C=CC4=NC=CC4)c3)cs2)C1",{},"[#6H2r5:1]>>[S:1]",null,-0.2528606393],[-0.0699061039,138.4086650481,15,"completed",-5.338284,15.0,10,"C(#Cc1ccc2c(c1)=CCC=2)c1ccc2c(c1)=CCC=2","C(#Cc1cnc2c(c1)=CCC=2)c1cnc2c(c1)=CCC=2",{},"[ch&r6:0]>>[nr6:0]",null,-0.2167459302],[-0.0699165736,151.9823088989,15,"completed",-4.957772,15.0,12,"C1=CC(c2cc(NC3=CC=NC3)cc(C3=CCC=C3)c2)=CC1","C1=NCC(Nc2cc(-c3cc[nH]c3)cc(-c3cc[nH]c3)c2)=C1",{},"[#6H2r5:1]>>[NH:1]",null,-0.1816885692],[-0.0699174025,159.8198977473,15,"completed",-4.9379,15.0,7,"C1=CCC(Nc2cc(C3=CC=CC3)cc(NC3=CC=CC3)n2)=C1","C1=CCC(Nc2cc(C3=NC=CC3)cc(NC3=CC=CC3)n2)=C1",{},"[chr5,CH1r5:1]>>[n:1]",null,-0.1960046954],[-0.0699423202,171.3900979721,15,"completed",-4.917384,15.0,6,"C1=CCC(c2cc(NC3=CSCS3)cc(C3=CC=CC3)c2)=C1","C1=CCC(c2cc(NC3=NSCS3)cc(C3=CC=CC3)c2)=C1",{},"[chr5,CH1r5:1]>>[n:1]",null,-0.2138115558],[-0.0699495751,157.4075950573,15,"completed",-5.068724,15.0,12,"C(=CC1=c2cnccc2=CC1)C1=c2cnccc2=CC1","C(=CC1=c2nnccc2=CC1)C1=c2nnccc2=CC1",{},"[ch&r6:0]>>[nr6:0]",null,-0.1589228215],[-0.0700179758,146.8484323673,15,"completed",-5.069184,15.0,10,"C1=CC(Nc2cc(NC3=CCC=C3)ncn2)=CC1","C1=CC(Nc2ncnc(NC3=CCC=C3)c2-c2ccccc2)=CC1",{},"[cH&r6,CH&r5:1]>>[#6:1](-[c]1[ch]ccc[ch]1)",null,-0.14842432],[-0.0700357194,163.1335267836,15,"completed",-5.123004,15.0,12,"c1ccc(N(c2ccccc2)c2ccno2)cc1","C1=CC(N(C2=CCC=C2)c2ccno2)=CC1",{},"[c:0]1[ch:1][ch][c:3][c!r5:4][c!r5:5]1>>[c:0]1[CH2:1][c:3][c:4][c:5]1",null,-0.1639263485],[-0.0700605676,99.5195468357,15,"completed",-5.383456,15.0,3,"c1ccc(Nc2cccc(-c3cccc(Nc4ccccc4)c3)c2)cc1","c1ccc(Nc2ccnc(-c3cc(Nc4ccccc4)ccn3)c2)cc1",{},"[ch&r6:0]>>[nr6:0]",null,-0.2219781952],[-0.0701690462,149.5837500167,15,"completed",-4.979392,15.0,10,"c1ccc(Nc2cc(Nc3ccccc3)cc(-c3cccnn3)c2)cc1","C1=CC(Nc2cc(NC3=CCC=C3)cc(-c3cccnn3)c2)=CC1",{},"[c:0]1[ch:1][ch][c:3][c!r5:4][c!r5:5]1>>[c:0]1[CH2:1][c:3][c:4][c:5]1",null,-0.1717643159],[-0.0702445531,121.9815640152,15,"completed",-5.430192,15.0,8,"C1=CC(c2cc(NC3=NCC=C3)cc(C3=CCC=C3)c2)=CC1","C1=CC(c2cc(C3=CCC=C3)nc(NC3=NCC=C3)n2)=CC1",{},"[ch&r6:0]>>[nr6:0]",null,-0.2613476857],[-0.0703497993,224.1641142348,15,"completed",-5.041124,15.0,11,"c1ccc(N(c2ccccc2)c2cnco2)cc1","C1=NC=C(N(c2ccccc2)c2ccccc2)C1",{},"[n,c:0]1[n,ch:1][o,O:2][n,c:3][n,c:4]1>>[*:0]1=[*:1][CH2:2][*:3]=[*:4]1",null,-0.22792121],[-0.0704015661,187.4811186916,15,"completed",-5.19964,15.0,13,"C(=Cc1cc(-c2coc(C=Cc3ccco3)c2)co1)c1ccco1","C1=CCC(C=Cc2cc(-c3coc(C=CC4=CC=CC4)c3)co2)=C1",{},"[n,c:0]1[n,ch:1][o,O:2][n,c:3][n,c:4]1>>[*:0]1=[*:1][CH2:2][*:3]=[*:4]1",null,-0.2000348804],[-0.0704664154,248.8877954322,15,"completed",-5.351716,15.0,3,"C(=Cc1ccc2ccccc2c1)c1ccc2ccccc2c1","C1=Cc2ccc(C=Cc3ccc4c(c3)CC=C4)cc2C1",{},"[c:0]1[ch:1][ch][c:3][c!r5:4][c!r5:5]1>>[c:0]1[CH2:1][c:3][c:4][c:5]1",null,-0.3049458929],[-0.0705113755,140.2168727054,15,"completed",-4.871384,15.0,10,"c1ccc(Nc2cccc(Nc3ccccc3)c2-c2ncco2)cc1","C1=CC(Nc2cccc(NC3=CCC=C3)c2-c2ncco2)=CC1",{},"[c:0]1[ch:1][ch][c:3][c!r5:4][c!r5:5]1>>[c:0]1[CH2:1][c:3][c:4][c:5]1",null,-0.2127692562],[-0.0705302897,148.3362337705,15,"completed",-4.978932,15.0,7,"C1=CCC(Nc2cc(-c3ccccc3)cc(NC3=CC=CC3)n2)=C1","C1=CCC(Nc2cc(-c3cccnc3)cc(NC3=CC=CC3)n2)=C1",{},"[ch&r6:0]>>[nr6:0]",null,-0.1708385026],[-0.070699897,141.4358792963,15,"completed",-4.92916,15.0,7,"C1=CC(Nc2cc(C3=CCC=C3)cc(NC3=CCC=C3)n2)=CC1","C1=CC(Nc2cc(C3=CCN=C3)cc(NC3=CCC=C3)n2)=CC1",{},"[chr5,CH1r5:1]>>[n:1]",null,-0.1852171636],[-0.0708936268,165.9880445941,15,"completed",-5.23184,15.0,15,"C1=CN=C(Nc2cc(-c3ccccc3)cc(-c3ccccc3)c2)C1","C1=CN=C(Nc2cc(-c3ccccn3)cc(-c3ccccn3)c2)C1",{},"[ch&r6:0]>>[nr6:0]",null,-0.1899186823],[-0.0709683919,153.5231515278,15,"completed",-5.013708,15.0,5,"C1=CCC(c2cc(NC3=CCC=C3)cc(C3=CC=CC3)c2)=C1","C1=CC(Nc2cc(-c3ccc[nH]3)cc(-c3ccc[nH]3)c2)=CC1",{},"[#6H2r5:1]>>[NH:1]",null,-0.1649789368],[-0.0710092986,197.6609769407,15,"completed",-5.12466,15.0,13,"C1=CN=C(C=CC2=CCC(C3=CC(C=CC4=NC=CC4)=CC3)=C2)C1","C1=CN=C(C=Cc2c[nH]c(-c3cc(C=CC4=NC=CC4)c[nH]3)c2)C1",{},"[#6H2r5:1]>>[NH:1]",null,-0.1984133021],[-0.071036882,153.8524566048,15,"completed",-5.318688,15.0,10,"C1=CCC(c2cc(NC3=CC=NC3)cc(C3=CC=CC3)c2)=C1","C1=CCC(c2cc(C3=CC=CC3)nc(NC3=CC=NC3)n2)=C1",{},"[ch&r6:0]>>[nr6:0]",null,-0.2170358373],[-0.0710560965,144.2342327014,15,"completed",-4.969548,15.0,12,"C1=CC(Nc2cc(NC3=CCC=C3)cc(-c3cnco3)c2)=CC1","C1=CC(Nc2cc(NC3=CCC=C3)cc(C3=CN=CC3)c2)=CC1",{},"[n,c:0]1[n,ch:1][o,O:2][n,c:3][n,c:4]1>>[*:0]1=[*:1][CH2:2][*:3]=[*:4]1",null,-0.1707108631],[-0.0712027321,133.6184011931,15,"completed",-5.28704,15.0,4,"C1=CCC(c2cc(Nc3ccccc3)cc(C3=CC=CC3)c2)=C1","C1=CCC(c2cc(Nc3cccnc3)cc(C3=CC=CC3)c2)=C1",{},"[ch&r6:0]>>[nr6:0]",null,-0.1870722276],[-0.0712313587,183.4719813543,15,"completed",-5.318688,15.0,8,"C1=CC(C=CC2=CCC(C3=NC(C=CC4=CCC=C4)=CC3)=N2)=CC1","C(=Cc1ccsc1)C1=CCC(C2=NC(C=Cc3ccsc3)=CC2)=N1",{},"[#6H2r5:1]>>[S:1]",null,-0.2389475763],[-0.071291624,168.8777703931,15,"completed",-4.813332,15.0,11,"c1ccc(N(c2ccccc2)c2nc[nH]n2)cc1","c1ccc(N(c2ccccc2)c2c[nH]cn2)cc1",{},"[nr5:0]>>[ch&r5:0]",null,-0.2622731153],[-0.0713488929,240.3183099513,15,"completed",-5.221996,15.0,10,"c1ccc(Nc2cc(-c3cc[nH]c3)nc(-c3cc[nH]c3)c2)cc1","c1cc(-c2cc[nH]c2)nc(-c2cc[nH]c2)c1",{},"[c&r6,C&r5:1](-[N!R]-c1ccccc1)>>[*:1]",null,-0.2550403338],[-0.0715018488,162.9037094752,15,"completed",-5.312064,15.0,11,"C1=c2ccc(-c3ccc4c(c3)=CCC=4)cc2=CC1","C1=c2ccc(-c3ccc4c(n3)=CCC=4)nc2=CC1",{},"[ch&r6:0]>>[nr6:0]",null,-0.2203939137],[-0.0715243413,134.233893553,15,"completed",-5.180136,15.0,3,"c1ccc(Nc2cc(Nc3ccccc3)cc(-c3ccccc3)c2)cc1","O=c1occcc1-c1cc(Nc2ccccc2)cc(Nc2ccccc2)c1",{},"[c:1]1[c:2][ch:3][ch:4][c:5][c:6]1>>[c:1]1[c:2][o:3][c:4](=O)[c:5][c:6]1",null,-0.1454833655],[-0.0715277096,182.2112470208,15,"completed",-5.089516,15.0,9,"C1=NCC=C1N(C1=CCN=C1)c1ccccc1","C1=CC(N(C2=CCN=C2)C2=CCN=C2)=CC1",{},"[c:0]1[ch:1][ch][c:3][c!r5:4][c!r5:5]1>>[c:0]1[CH2:1][c:3][c:4][c:5]1",null,-0.1823589771],[-0.0716524228,106.8813779549,15,"completed",-5.36754,15.0,3,"c1ccc(Nc2cccc(-c3cccc(Nc4ccccc4)c3)c2)cc1","c1ccc(Nc2cncc(-c3cncc(Nc4ccccc4)c3)c2)cc1",{},"[ch&r6:0]>>[nr6:0]",null,-0.2156308842],[-0.0719931661,146.0596108444,15,"completed",-4.95538,15.0,14,"C1=CC(Nc2cccc(NC3=CCC=C3)c2-c2cnco2)=CC1","C1=CC(Nc2cccc(NC3=CCC=C3)c2C2=CN=CC2)=CC1",{},"[n,c:0]1[n,ch:1][o,O:2][n,c:3][n,c:4]1>>[*:0]1=[*:1][CH2:2][*:3]=[*:4]1",null,-0.1777125001],[-0.0726394487,169.8640460479,15,"completed",-4.999356,15.0,10,"c1ccc(Nc2cc(Nc3ccccc3)cc(-c3cncnc3)c2)cc1","C1=CCC(Nc2cc(NC3=CC=CC3)cc(-c3cncnc3)c2)=C1",{},"[c:0]1[ch:1][ch][c:3][c!r5:4][c!r5:5]1>>[c:0]1[CH2:1][c:3][c:4][c:5]1",null,-0.1838942885],[-0.072758218,185.8409883771,15,"completed",-5.124384,15.0,9,"C1=CC(N(C2=CCC=C2)c2ccsn2)=CC1","C1=CC(N(C2=CCC=C2)c2cnsn2)=CC1",{},"[chr5,CH1r5:1]>>[n:1]",null,-0.186623195],[-0.0727891283,207.844283254,15,"completed",-5.278852,15.0,12,"C1=CC(C=CC2=CCC=C2C=CC2=CCC=C2)=CC1","C1=CC(C=Cc2cscc2C=CC2=CCC=C2)=CC1",{},"[#6H2r5:1]>>[S:1]",null,-0.2426383825],[-0.0730541647,178.8858027336,15,"completed",-5.27048,15.0,12,"C1=CC(c2cc(NC3=CCN=C3)cc(C3=CCC=C3)c2)=CC1","C1=CC(c2cc(NC3=CCN=C3)cc(C3=NCC=C3)c2)=NC1",{},"[chr5,CH1r5:1]>>[n:1]",null,-0.2150376974],[-0.0730648179,159.1133440308,15,"completed",-4.934588,15.0,8,"c1ccc(Nc2cc(Nc3ccccc3)cc(-c3cocn3)c2)cc1","C1=CC(Nc2cc(NC3=CCC=C3)cc(-c3cocn3)c2)=CC1",{},"[c:0]1[ch:1][ch][c:3][c!r5:4][c!r5:5]1>>[c:0]1[CH2:1][c:3][c:4][c:5]1",null,-0.1967841707],[-0.0731348298,190.1151962692,15,"completed",-5.196236,15.0,8,"C1=CCC(C=Cc2cc(-c3csc(C=CC4=CC=CC4)c3)cs2)=C1","C1=CCC(C=Cc2nc(-c3csc(C=CC4=CC=CC4)n3)cs2)=C1",{},"[chr5,CH1r5:1]>>[n:1]",null,-0.2016974418],[-0.0733426212,181.5372504852,15,"completed",-5.45356,15.0,13,"C(=CC1=CN=CC1)C1=CCC(C2=CC(C=CC3=CN=CC3)=CC2)=C1","C(=CC1=NN=CC1)C1=CCC(C2=CC(C=CC3=NN=CC3)=CC2)=C1",{},"[chr5,CH1r5:1]>>[n:1]",null,-0.3069333207],[-0.0736777648,164.4277421325,15,"completed",-5.295964,15.0,5,"c1ccc(Nc2cc(-c3ccsc3)cc(-c3ccsc3)c2)cc1","c1cncc(Nc2cc(-c3ccsc3)cc(-c3ccsc3)c2)c1",{},"[ch&r6:0]>>[nr6:0]",null,-0.2141340892],[-0.0737235478,182.3909488829,15,"completed",-5.376188,15.0,13,"C1=CCC(C=Cc2csc(-c3cc(C=CC4=CC=CC4)cs3)c2)=C1","C1=CN=C(C=Cc2csc(-c3cc(C=CC4=NC=CC4)cs3)c2)C1",{},"[chr5,CH1r5:1]>>[n:1]",null,-0.2657885735],[-0.0737310416,112.6357768005,15,"completed",-5.134688,15.0,14,"C1=c2cc3ccccc3cc2=CC1","c1ccc2cc3cocc3cc2c1",{},"[#6H2r5:1]>>[O:1]",null,-0.1152233237],[-0.0285372595,107.4785839581,16,"completed",-5.325128,16.0,16,"O=c1ccc(-c2cc(NC3=CCC=C3)cc(NC3=CCC=C3)c2)c[nH]1","O=c1ccc(-c2cc(Nc3ccccc3)cc(Nc3ccccc3)c2)c[nH]1",{},"[CH2:0]1[c,C:1]-,=,:[c,C:2]-,=,:[c,C:3]-,=,:[c,C:4]1>>[ch:0]1c[c:1][c:2][c:3][c:4]1",null,-0.1907514824],[-0.0303188287,221.1593765826,16,"completed",-5.142692,16.0,4,"C1=c2cc(Nc3ccccc3)c(Nc3ccccc3)cc2=CC1","C1=c2nc(Nc3ccccc3)c(Nc3ccccc3)nc2=CC1",{},"[ch&r6:0]>>[nr6:0]",null,-0.2231693241],[-0.0304933418,147.8200801535,16,"completed",-5.015088,16.0,16,"C1=CC(Nc2ncnc(NC3=CCC=C3)c2-c2ccccc2)=CC1","C1=CC(Nc2ncnc(NC3=CCC=C3)c2C2=CCC=C2)=CC1",{},"[c:0]1[ch:1][ch][c:3][c!r5:4][c!r5:5]1>>[c:0]1[CH2:1][c:3][c:4][c:5]1",null,-0.1593226271],[-0.0401424116,172.4144862471,16,"completed",-5.051336,16.0,16,"C1=CC(Nc2ncnc(NC3=CCC=C3)c2-c2ccccc2)=CC1","C1=CCC(c2c(NC3=CCC=C3)ncnc2NC2=CCC=C2)=C1",{},"[c:0]1[ch:1][ch][c:3][c!r5:4][c!r5:5]1>>[c:0]1[CH2:1][c:3][c:4][c:5]1",null,-0.1757474485],[-0.0414198132,206.977183889,16,"completed",-5.1265,16.0,16,"c1cc(Nc2cccc3ncccc23)c2cccnc2c1","C1=C(NC2=CCc3ncccc32)c2cccnc2C1",{},"[c:0]1[ch:1][ch][c:3][c!r5:4][c!r5:5]1>>[c:0]1[CH2:1][c:3][c:4][c:5]1",null,-0.2078067784],[-0.0414777753,192.5522532214,16,"completed",-5.025484,16.0,14,"C(=Cc1cnc2c(c1)=CCC=2)c1cnc2c(c1)=CCC=2","C(=Cc1cnc2c[nH]cc2c1)c1cnc2c[nH]cc2c1",{},"[#6H2r5:1]>>[NH:1]",null,-0.199492258],[-0.0470058863,167.8518321478,16,"completed",-5.162196,16.0,8,"C1=NCC=C1Nc1cccc(NC2=CCN=C2)c1-c1ccccc1","C1=CC(c2c(NC3=CCN=C3)cccc2NC2=CCN=C2)=CC1",{},"[c:0]1[ch:1][ch][c:3][c!r5:4][c!r5:5]1>>[c:0]1[CH2:1][c:3][c:4][c:5]1",null,-0.1734062437],[-0.0527968438,159.9506936629,16,"completed",-5.08648,16.0,4,"C1=c2cc(Nc3ccccc3)c(Nc3ccccc3)cc2=CC1","c1ccc(Nc2cc3cocc3cc2Nc2ccccc2)cc1",{},"[#6H2r5:1]>>[O:1]",null,-0.1602304331],[-0.0566081614,156.6165599075,16,"completed",-5.02898,16.0,4,"C1=c2cc(Nc3ccccc3)c(Nc3ccccc3)cc2=CC1","c1ccc(Nc2cc3cscc3cc2Nc2ccccc2)cc1",{},"[#6H2r5:1]>>[S:1]",null,-0.164317463],[-0.0583578149,149.2357509981,16,"completed",-5.195684,16.0,4,"C1=CC(c2ccc(Nc3ccc(C4=CCC=C4)cc3)cc2)=CC1","C1=CC(c2ccc(Nc3ccc(C4=CCC=C4)nc3)cn2)=CC1",{},"[ch&r6:0]>>[nr6:0]",null,-0.1635771042],[-0.0609298014,176.4517847593,16,"completed",-5.213624,16.0,11,"C(=CC1=CC=NC1)C1=CCC(C2=CC(C=CC3=CC=NC3)=CC2)=C1","C(=Cc1c[nH]c(-c2cc(C=CC3=CC=NC3)c[nH]2)c1)C1=CC=NC1",{},"[#6H2r5:1]>>[NH:1]",null,-0.1935493087],[-0.0630328894,187.2412912681,16,"completed",-5.419888,16.0,8,"C1=CC(C=CC2=NC(C3=CCC(C=CC4=CCC=C4)=N3)=CC2)=CC1","C1=CC(C=Cc2nc(-c3coc(C=CC4=CCC=C4)n3)co2)=CC1",{},"[#6H2r5:1]>>[O:1]",null,-0.2918907057],[-0.0632216042,172.999099746,16,"completed",-5.19596,16.0,8,"C1=NCC=C1Nc1cccc(NC2=CCN=C2)c1-c1ccccc1","C1=CCC(c2c(NC3=CCN=C3)cccc2NC2=CCN=C2)=C1",{},"[c:0]1[ch:1][ch][c:3][c!r5:4][c!r5:5]1>>[c:0]1[CH2:1][c:3][c:4][c:5]1",null,-0.1855822354],[-0.0633612708,144.5544606899,16,"completed",-5.267352,16.0,13,"C1=NCC(N(c2ccccc2)c2ccccc2)=C1","C1=C(N(c2ccccc2)c2ccccc2)CN=N1",{},"[chr5,CH1r5:1]>>[n:1]",null,-0.1860625463],[-0.0637970539,175.8842000985,16,"completed",-5.140944,16.0,5,"C1=CC(=C2C=C(NC3=CCC=C3)C(NC3=CCC=C3)=C2)C=C1","C1=CC(=C2C=C(Nc3ccoc3)C(Nc3ccoc3)=C2)C=C1",{},"[#6H2r5:1]>>[O:1]",null,-0.1782040777],[-0.064396508,171.1177717614,16,"completed",-5.042228,16.0,13,"C1=CCC(C=CC2=CCC(C3=NC(C=CC4=CC=CC4)=CC3)=N2)=C1","C(=Cc1ccc[nH]1)C1=CCC(C2=NC(C=Cc3ccc[nH]3)=CC2)=N1",{},"[#6H2r5:1]>>[NH:1]",null,-0.1758315039],[-0.0646753021,162.4265565244,16,"completed",-5.029624,16.0,14,"c1ccc(-c2cc(Nc3cccs3)cc(-c3ccccc3)c2)cc1","c1ccc(-c2cc(Nc3cccs3)cc(-c3ccccn3)c2)nc1",{},"[ch&r6:0]>>[nr6:0]",null,-0.1697328758],[-0.0649223046,133.0968760451,16,"completed",-5.020608,16.0,4,"C1=C(NC2=CCC(c3ccccc3)=C2)C=C(c2ccccc2)C1","C1=C(NC2=CCC(c3cccnc3)=C2)C=C(c2cccnc2)C1",{},"[ch&r6:0]>>[nr6:0]",null,-0.1442334647],[-0.065747906,199.0416499419,16,"completed",-5.025484,16.0,10,"C(#Cc1cc(-c2c[nH]c(C#CC3=CC=CC3)c2)c[nH]1)C1=CC=CC1","C(#Cc1ccco1)c1cc(-c2c[nH]c(C#Cc3ccco3)c2)c[nH]1",{},"[#6H2r5:1]>>[O:1]",null,-0.2057628956],[-0.0662908013,242.5101732768,16,"completed",-4.949032,16.0,13,"C(#Cc1ccc(C#CC2=CC=CC2)c2c1SSS2)C1=CC=CC1","C(#Cc1ccc(C#Cc2ccccc2)c2c1SSS2)c1ccccc1",{},"[CH2:0]1[c,C:1]-,=,:[c,C:2]-,=,:[c,C:3]-,=,:[c,C:4]1>>[ch:0]1c[c:1][c:2][c:3][c:4]1",null,-0.2645353271],[-0.0664100064,167.0438073821,16,"completed",-5.147752,16.0,3,"C(=Cc1cc2ccccc2cc1C=Cc1ccccc1)c1ccccc1","C(=Cc1cc2c(cc1C=Cc1ccccc1)=CCC=2)c1ccccc1",{},"[c:0]1[ch:1][ch][c:3][c!r5:4][c!r5:5]1>>[c:0]1[CH2:1][c:3][c:4][c:5]1",null,-0.1703553868],[-0.0667338282,183.4861644291,16,"completed",-5.161092,16.0,16,"C1=CCC(C=Cc2nc(-c3csc(C=CC4=CC=CC4)n3)cs2)=C1","C1=CCC(C=CC2=NC(C3=CCC(C=CC4=CC=CC4)=N3)=CC2)=C1",{},"[n,c:0]1[n,ch:1][s,S:2][n,c:3][n,c:4]1>>[*:0]1=[*:1][CH2:2][*:3]=[*:4]1",null,-0.1884037326],[-0.0668961924,168.9911501275,16,"completed",-5.090436,16.0,3,"c1ccc(Nc2cc(Nc3ccccc3)cc(-c3ccccc3)c2)cc1","O=c1ccocc1-c1cc(Nc2ccccc2)cc(Nc2ccccc2)c1",{},"[ch:1]1[c:2][c:3][ch:4][c:5][c:6]1>>[o:1]1[c:2][c:3][C:4](=O)[c:5][c:6]1",null,-0.1691237097],[-0.066909908,205.0261328629,16,"completed",-5.007636,16.0,10,"C1=CC(N(C2=CCC=C2)C2=CCN=C2)=CC1","C1=CC(N(C2=CCC=C2)c2cnoc2)=CC1",{},"[#6H2r5:1]>>[O:1]",null,-0.2149789718],[-0.0683137896,183.0732980451,16,"completed",-5.229448,16.0,14,"C1=CC(Nc2cc(-c3ccccn3)cc(-c3ccccn3)c2)=CC1","C1=CC(Nc2cc(-c3ccccn3)nc(-c3ccccn3)c2)=CC1",{},"[ch&r6:0]>>[nr6:0]",null,-0.204271038],[-0.0689715825,175.4000120521,16,"completed",-5.0414,16.0,6,"C1=CCC(C=CC2=CC(=C3C=CC=C3)C=C2C=CC2=CC=CC2)=C1","C1=CCC(C=CC2=C(C=CC3=CC=CC3)SC(=C3C=CC=C3)S2)=C1",{},"[CH,ch:0]1=[C,c:1][C,c:2]=[CH,ch:3][*:4]1>>[S:0]1[*:1]=,:[*:2][S:3][*:4]1",null,-0.1801327417],[-0.0689733,191.0652771291,16,"completed",-5.16008,16.0,4,"C1=CC(NC2=C(c3ccccc3)CC=C2)=C(c2ccccc2)C1","C1=CC(NC2=C(c3ccncc3)CC=C2)=C(c2ccncc2)C1",{},"[ch&r6:0]>>[nr6:0]",null,-0.195639074],[-0.0692831982,153.7745743137,16,"completed",-5.34592,16.0,11,"C(#Cc1cc2c(cc1C#CC1=CN=CC1)=CCC=2)C1=CN=CC1","C(#Cc1cc2c(cc1C#Cc1cnco1)=CCC=2)c1cnco1",{},"[#6H2r5:1]>>[O:1]",null,-0.2308249909],[-0.0694249186,129.3186626517,16,"completed",-5.307832,16.0,11,"C(#Cc1cc2cscc2cc1C#CC1=CC=CC1)C1=CC=CC1","C(#Cc1cc2cscc2cc1C#Cc1ccco1)c1ccco1",{},"[#6H2r5:1]>>[O:1]",null,-0.1946495446],[-0.0694572079,180.338950946,16,"completed",-5.042504,16.0,4,"C1=CC(c2ccccc2Nc2ccccc2C2=CCC=C2)=CC1","C1=CC(c2ccccc2Nc2ccccc2C2=NCC=C2)=NC1",{},"[chr5,CH1r5:1]>>[n:1]",null,-0.1847754701],[-0.0700180014,184.0398862454,16,"completed",-5.053084,16.0,10,"C(#Cc1cc(-c2c[nH]c(C#CC3=CC=CC3)c2)c[nH]1)C1=CC=CC1","C(#Cc1cc(-c2c[nH]c(C#Cc3ccccc3)c2)c[nH]1)c1ccccc1",{},"[CH2:0]1[c,C:1]-,=,:[c,C:2]-,=,:[c,C:3]-,=,:[c,C:4]1>>[ch:0]1c[c:1][c:2][c:3][c:4]1",null,-0.1869471159],[-0.0703524581,116.6765629138,16,"completed",-5.257968,16.0,3,"c1ccc(-c2ccc(Nc3ccc(-c4ccccc4)cc3)cc2)cc1","c1ccc(-c2ccc(Nc3ccc(-c4ccccn4)cc3)cc2)nc1",{},"[ch&r6:0]>>[nr6:0]",null,-0.1607508195],[-0.0707545385,221.5885315601,16,"completed",-5.235704,16.0,12,"C1=CC(N(C2=CCC=C2)c2ccns2)=CC1","C1=CC(N(C2=CCC=C2)c2ncns2)=CC1",{},"[chr5,CH1r5:1]>>[n:1]",null,-0.2410914958],[-0.0707853097,230.4147271152,16,"completed",-4.97746,16.0,10,"C(#CC1=CC(C2=CCC=N2)=CC1)C1=CC(C2=CCC=N2)=CC1","C(#Cc1cc(C2=CCC=N2)c[nH]1)c1cc(C2=CCC=N2)c[nH]1",{},"[#6H2r5:1]>>[NH:1]",null,-0.2458634006],[-0.0714020613,176.1445112503,16,"completed",-5.43746,16.0,8,"C1=CC(C=CC2=CCC(C3=NC(C=CC4=CCC=C4)=CC3)=N2)=CC1","C1=CC(C=Cc2coc(-c3nc(C=CC4=CCC=C4)co3)n2)=CC1",{},"[#6H2r5:1]>>[O:1]",null,-0.294665441],[-0.0716870994,178.6320311023,16,"completed",-5.176824,16.0,6,"C1=CCC(c2cc(Nc3ccsc3)cc(C3=CC=CC3)c2)=C1","C1=CN=C(c2cc(Nc3ccsc3)cc(C3=NC=CC3)c2)C1",{},"[chr5,CH1r5:1]>>[n:1]",null,-0.1865511907],[-0.0724635572,150.7613767125,16,"completed",-5.368092,16.0,11,"C(#Cc1cc2c(cc1C#Cc1ccco1)=CCC=2)c1ccco1","C(#Cc1cc2c(cc1C#Cc1ncco1)=CCC=2)c1ncco1",{},"[chr5,CH1r5:1]>>[n:1]",null,-0.2407216645],[-0.0734082753,211.2157008053,16,"completed",-5.004232,16.0,10,"C1=NC(N(c2ccccc2)c2ccccc2)=NC1","C1=CC(N(C2=CCC=C2)C2=NCC=N2)=CC1",{},"[c:0]1[ch:1][ch][c:3][c!r5:4][c!r5:5]1>>[c:0]1[CH2:1][c:3][c:4][c:5]1",null,-0.2215989893],[-0.0747860035,150.855056839,16,"completed",-5.302772,16.0,10,"C(#Cc1cc2c(cc1C#CC1=CC=CC1)=CCC=2)C1=CC=CC1","C(#Cc1cc2c(cc1C#CC1=NC=CC1)=CCC=2)C1=NC=CC1",{},"[chr5,CH1r5:1]>>[n:1]",null,-0.2071335929],[-0.0748615749,171.2837901064,16,"completed",-4.771472,16.0,8,"C1=NC(N(C2=CCC=N2)c2ccccc2)=CC1","C1=CC(N(C2=CCC=N2)C2=CCC=N2)=CC1",{},"[c:0]1[ch:1][ch][c:3][c!r5:4][c!r5:5]1>>[c:0]1[CH2:1][c:3][c:4][c:5]1",null,-0.2867475435],[-0.0750647341,149.0943821194,16,"completed",-5.091724,16.0,7,"C1=CC(Nc2nc(C3=CCC=C3)nc(C3=CCC=C3)n2)=CC1","C1=CC(Nc2nc(C3=CCC=C3)cc(C3=CCC=C3)n2)=CC1",{},"[nr6:0]>>[ch&r6:0]",null,-0.1492068897],[-0.0753819175,204.2192696555,16,"completed",-5.100188,16.0,14,"c1ccc(N(c2ccccc2)c2conn2)cc1","C1=CC(N(C2=CCC=C2)c2conn2)=CC1",{},"[c:0]1[ch:1][ch][c:3][c!r5:4][c!r5:5]1>>[c:0]1[CH2:1][c:3][c:4][c:5]1",null,-0.2042193121],[-0.0754751892,219.7888851351,16,"completed",-5.325956,16.0,16,"C1=CC(N(C2=CCC=C2)c2ccno2)=CC1","C1=CC(N(C2=CCC=C2)c2ncno2)=CC1",{},"[chr5,CH1r5:1]>>[n:1]",null,-0.2707852468],[-0.0758467805,181.5276141423,16,"completed",-5.179676,16.0,6,"C1=CCC(c2cc(Nc3ccsc3)cc(C3=CC=CC3)c2)=C1","C1=NC=C(c2cc(Nc3ccsc3)cc(C3=CN=CC3)c2)C1",{},"[chr5,CH1r5:1]>>[n:1]",null,-0.1899024079],[-0.0758868791,179.5053613212,16,"completed",-5.112424,16.0,13,"c1coc(-c2cc(Nc3ccoc3)cc(-c3ccco3)c2)c1","c1c[nH]c(-c2cc(Nc3ccoc3)cc(-c3ccc[nH]3)c2)c1",{},"[o:1]>>[nH:1]",null,-0.1797159121],[-0.0759711817,198.8198484989,16,"completed",-5.339388,16.0,13,"C1=CCC(C=CC2=CCC(C3=NC(C=CC4=CC=CC4)=CC3)=N2)=C1","C1=CCC(C=Cc2coc(-c3nc(C=CC4=CC=CC4)co3)n2)=C1",{},"[#6H2r5:1]>>[O:1]",null,-0.2600184095],[-0.076582202,339.5127378112,16,"completed",-5.351624,16.0,7,"C(#Cc1ccc(C#Cc2cccs2)c2c1=CCC=2)c1cccs1","C(#Cc1nnc(C#Cc2cccs2)c2c1=CCC=2)c1cccs1",{},"[ch&r6:0]>>[nr6:0]",null,-0.3824827727],[-0.0766152789,136.8461722379,16,"completed",-4.866232,16.0,10,"C1=CC(Nc2cccc(NC3=CCC=C3)c2C2=CCN=C2)=CC1","C1=CC(Nc2cccc(NC3=CCC=C3)c2C2=CCN=N2)=CC1",{},"[chr5,CH1r5:1]>>[n:1]",null,-0.2133169918],[-0.0766175268,161.5356928983,16,"completed",-5.264316,16.0,12,"C(#CC1=c2cccnc2=CC1)C1=c2cccnc2=CC1","C(#CC1=c2ccnnc2=CC1)C1=c2ccnnc2=CC1",{},"[ch&r6:0]>>[nr6:0]",null,-0.1983019327],[-0.0767806073,172.1722866177,16,"completed",-4.914716,16.0,11,"c1ccc(N(c2ccccc2)c2cncs2)cc1","C1=CC(N(C2=CCC=C2)c2cncs2)=CC1",{},"[c:0]1[ch:1][ch][c:3][c!r5:4][c!r5:5]1>>[c:0]1[CH2:1][c:3][c:4][c:5]1",null,-0.2155575909],[-0.0768598128,153.7188537147,16,"completed",-5.4692,16.0,11,"C(=CC1=CC=NC1)C1=CCC(C2=CC(C=CC3=CC=NC3)=CC2)=C1","C(=Cc1ccno1)C1=CCC(C2=CC(C=Cc3ccno3)=CC2)=C1",{},"[#6H2r5:1]>>[O:1]",null,-0.3007003818],[-0.0769427695,185.4753186051,16,"completed",-5.158792,16.0,13,"C(=CC1=CN=CC1)C1=CCC(C2=CC(C=CC3=CN=CC3)=CC2)=C1","C(=Cc1cnc[nH]1)C1=CCC(C2=CC(C=Cc3cnc[nH]3)=CC2)=C1",{},"[#6H2r5:1]>>[NH:1]",null,-0.1899862586],[-0.077071517,97.2796915341,16,"completed",-5.45126,16.0,10,"C1=CC(Nc2cc(NC3=CCC=C3)ncn2)=CC1","c1ccc(Nc2cc(Nc3ccccc3)ncn2)cc1",{},"[CH2:0]1[c,C:1]-,=,:[c,C:2]-,=,:[c,C:3]-,=,:[c,C:4]1>>[ch:0]1c[c:1][c:2][c:3][c:4]1",null,-0.2644263533],[-0.0771086181,205.8857170657,16,"completed",-5.288788,16.0,12,"c1ccc(N(c2ccccc2)c2ccccn2)cc1","c1ccc(N(c2ccccc2)c2cccnn2)cc1",{},"[ch&r6:0]>>[nr6:0]",null,-0.2446486744],[-0.0771130728,160.9537385711,16,"completed",-5.194672,16.0,12,"C1=CC(N(C2=CCC=C2)c2ccns2)=CC1","C1=CC(N(C2=CCC=C2)c2cnns2)=CC1",{},"[chr5,CH1r5:1]>>[n:1]",null,-0.1740628389],[-0.0772201657,206.6566164161,16,"completed",-5.00644,16.0,10,"C(#Cc1cc(-c2c[nH]c(C#CC3=CC=CC3)c2)c[nH]1)C1=CC=CC1","C(#Cc1nc(-c2c[nH]c(C#CC3=CC=CC3)n2)c[nH]1)C1=CC=CC1",{},"[chr5,CH1r5:1]>>[n:1]",null,-0.2167859755],[-0.0773788734,149.8050404972,16,"completed",-5.3565,16.0,4,"C1=c2cc(Nc3ccccc3)c(Nc3ccccc3)cc2=CC1","c1ccc(Nc2cc3c(cc2Nc2ccccc2)=NCN=3)cc1",{},"[chr5,CH1r5:1]>>[n:1]",null,-0.2338370216],[-0.0774194187,141.5952702501,16,"completed",-5.351992,16.0,8,"C(=CC1=CCC=N1)C1=CC(C2=CCC(C=CC3=CCC=N3)=C2)=CC1","C(=CC1=CCN=N1)C1=CC(C2=CCC(C=CC3=CCN=N3)=C2)=CC1",{},"[chr5,CH1r5:1]>>[n:1]",null,-0.2261950594],[-0.0774518386,207.3441267251,16,"completed",-5.365424,16.0,12,"C(=CC1=c2cnccc2=CC1)C1=c2cnccc2=CC1","C(=CC1=c2cnncc2=CC1)C1=c2cnncc2=CC1",{},"[ch&r6:0]>>[nr6:0]",null,-0.2784098378],[-0.0777470162,191.4965368752,16,"completed",-4.965776,16.0,10,"C(#Cc1cc(-c2c[nH]c(C#CC3=CC=CC3)c2)c[nH]1)C1=CC=CC1","C(#Cc1cccs1)c1cc(-c2c[nH]c(C#Cc3cccs3)c2)c[nH]1",{},"[#6H2r5:1]>>[S:1]",null,-0.2133044864],[-0.0778724992,135.6453062106,16,"completed",-5.363216,16.0,11,"C(#Cc1cc2c(cc1C#Cc1ccco1)=CCC=2)c1ccco1","C(#Cc1cc2cocc2cc1C#Cc1ccco1)c1ccco1",{},"[#6H2r5:1]>>[O:1]",null,-0.2287971892],[-0.0780982366,196.3431713744,16,"completed",-4.885276,16.0,11,"c1ccc(N(c2ccccc2)c2cocn2)cc1","C1=CC(N(C2=CCC=C2)c2cocn2)=CC1",{},"[c:0]1[ch:1][ch][c:3][c!r5:4][c!r5:5]1>>[c:0]1[CH2:1][c:3][c:4][c:5]1",null,-0.2472706515],[-0.0782613806,179.069390548,16,"completed",-5.074704,16.0,12,"C1=CC(c2cc(Nc3cocn3)cc(C3=CCC=C3)c2)=CC1","C1=CC(c2cc(Nc3ccoc3)cc(C3=CCC=C3)c2)=CC1",{},"[nr5:0]>>[ch&r5:0]",null,-0.1799427452],[-0.0785245667,217.4326141986,16,"completed",-5.210956,16.0,13,"C(#Cc1ccc(C#CC2=CC=CC2)c2cscc12)C1=CC=CC1","C(#Cc1ccc(C#CC2=CN=CC2)c2cscc12)C1=CN=CC1",{},"[chr5,CH1r5:1]>>[n:1]",null,-0.230888385],[-0.0786060352,159.3950561154,16,"completed",-5.15456,16.0,5,"C1=CCC(c2cc(NC3=CCC=C3)cc(C3=CC=CC3)c2)=C1","C1=CC(Nc2cc(C3=CN=CC3)cc(C3=CN=CC3)c2)=CC1",{},"[chr5,CH1r5:1]>>[n:1]",null,-0.1639067197],[-0.0787519655,170.2926311168,16,"completed",-5.069828,16.0,12,"C1=CC(Nc2cc(-c3ccoc3)nc(-c3ccoc3)c2)=CC1","C1=CC(Nc2cc(-c3ccoc3)cc(-c3ccoc3)c2)=CC1",{},"[nr6:0]>>[ch&r6:0]",null,-0.1715973529],[-0.07886988,182.9085489761,16,"completed",-5.260452,16.0,6,"C1=CCC(C=CC2=CC(=C3C=CC=C3)C=C2C=CC2=CC=CC2)=C1","C1=CCC(C=CC2=CC(=C3C=CC=N3)C=C2C=CC2=CC=CC2)=C1",{},"[chr5,CH1r5:1]>>[n:1]",null,-0.2146404226],[-0.0792690342,167.8339260756,16,"completed",-5.222456,16.0,4,"C1=CC(Nc2cc(NC3=CCC=C3)cc(-c3ccccc3)c2)=CC1","C1=NCC=C1Nc1cc(NC2=CCN=C2)cc(-c2ccccc2)c1",{},"[chr5,CH1r5:1]>>[n:1]",null,-0.1884569128],[-0.0795224854,164.0915070729,16,"completed",-5.509128,16.0,6,"C1=CCC(C=CC2=CC(=C3C=CC=C3)C=C2C=CC2=CC=CC2)=C1","C1=CCC(C=CC2=NC(=C3C=CC=C3)N=C2C=CC2=CC=CC2)=C1",{},"[chr5,CH1r5:1]>>[n:1]",null,-0.3300682137],[-0.0795543807,145.5329980568,16,"completed",-4.984268,16.0,12,"C1=CC(Nc2cc(NC3=CCC=C3)cc(-c3cnco3)c2)=CC1","C1=CC(Nc2cc(NC3=CCC=C3)cc(-c3cnc[nH]3)c2)=CC1",{},"[o:1]>>[nH:1]",null,-0.1665618878],[-0.0799278198,135.7842627968,16,"completed",-4.87442,16.0,7,"C1=CC(Nc2cc(-c3ccccc3)cc(NC3=CCC=C3)n2)=CC1","C1=CC(Nc2cc(-c3ccccn3)cc(NC3=CCC=C3)n2)=CC1",{},"[ch&r6:0]>>[nr6:0]",null,-0.2082586633],[-0.0805138288,175.7321760691,16,"completed",-5.400844,16.0,13,"C1=NCC(N(c2ccccc2)c2ccccc2)=C1","C1=NCC(N(c2ccccc2)c2ccccc2)=N1",{},"[chr5,CH1r5:1]>>[n:1]",null,-0.2742813934],[-0.0805271238,121.6619875722,16,"completed",-5.341964,16.0,4,"C1=CC(Nc2cc(-c3ccccc3)cc(-c3ccccc3)c2)=CC1","C1=CC(Nc2cc(-c3ccccc3)cc(-c3ccccc3)c2)=NC1",{},"[chr5,CH1r5:1]>>[n:1]",null,-0.2085412719],[-0.0805736022,182.3764491689,16,"completed",-5.069184,16.0,6,"C1=CC(c2cc(Nc3cccs3)cc(C3=CCC=C3)c2)=CC1","C1=CC(c2cc(C3=CCC=C3)nc(Nc3cccs3)n2)=CC1",{},"[ch&r6:0]>>[nr6:0]",null,-0.1836477222],[-0.0809887852,174.2056847562,16,"completed",-5.037628,16.0,6,"C1=CCC(c2cc(Nc3ccsc3)cc(C3=CC=CC3)c2)=C1","c1c[nH]c(-c2cc(Nc3ccsc3)cc(-c3ccc[nH]3)c2)c1",{},"[#6H2r5:1]>>[NH:1]",null,-0.1795935721],[-0.0810169402,172.7756452725,16,"completed",-4.977644,16.0,10,"C1=CCC(C=CC2=CCC(C3=CC(C=CC4=CC=CC4)=CC3)=C2)=C1","C(=Cc1ccc[nH]1)C1=CCC(C2=CC(C=Cc3ccc[nH]3)=CC2)=C1",{},"[#6H2r5:1]>>[NH:1]",null,-0.1928398534],[-0.0810270592,152.8603595768,16,"completed",-5.6808,16.0,8,"C1=CC(C=Cc2cc(-c3coc(C=CC4=CCC=C4)c3)co2)=CC1","C1=CC(C=Cc2cc(-c3cc(C=CC4=CCC=C4)on3)no2)=CC1",{},"[chr5,CH1r5:1]>>[n:1]",null,-0.4343470077],[-0.0810362794,139.0767950711,16,"completed",-5.214912,16.0,4,"C1=CCC(c2c(Nc3ccccc3)cccc2Nc2ccccc2)=C1","C1=CCC(c2c(Nc3ccccn3)cccc2Nc2ccccn2)=C1",{},"[ch&r6:0]>>[nr6:0]",null,-0.1606632849],[-0.0810439564,119.5727569757,16,"completed",-5.393484,16.0,11,"c1ccc(N(c2ccccc2)c2ccns2)cc1","c1ccc(N(c2ccccc2)c2cnns2)cc1",{},"[chr5,CH1r5:1]>>[n:1]",null,-0.23770306],[-0.0810693699,139.4982291203,16,"completed",-4.884724,16.0,7,"C1=CC(Nc2cc(C3=CCC=C3)cc(NC3=CCC=C3)n2)=CC1","C1=CC(Nc2cc(C3=NCC=C3)cc(NC3=CCC=C3)n2)=CC1",{},"[chr5,CH1r5:1]>>[n:1]",null,-0.2053489626],[-0.0811284801,207.9236670264,16,"completed",-5.068172,16.0,6,"C1=CC(c2cc(Nc3ccsc3)cc(C3=CCC=C3)c2)=CC1","C1=CC(c2cc(Nc3ccsc3)cc(C3=NCC=C3)c2)=NC1",{},"[chr5,CH1r5:1]>>[n:1]",null,-0.2091139208],[-0.0811581197,142.3128466156,16,"completed",-5.258244,16.0,10,"C1=CCC(c2cc(NC3=CC=NC3)cc(C3=CC=CC3)c2)=C1","C1=NCC(Nc2cc(-c3ccccc3)cc(-c3ccccc3)c2)=C1",{},"[CH2:0]1[c,C:1]-,=,:[c,C:2]-,=,:[c,C:3]-,=,:[c,C:4]1>>[ch:0]1c[c:1][c:2][c:3][c:4]1",null,-0.1803416659],[-0.0814503306,191.3623871959,16,"completed",-4.94388,16.0,8,"C(=CC1=CCC=N1)C1=CCC(C2=CC(C=CC3=CCC=N3)=CC2)=C1","C(=Cc1c[nH]c(-c2cc(C=CC3=CCC=N3)c[nH]2)c1)C1=CCC=N1",{},"[#6H2r5:1]>>[NH:1]",null,-0.2203691355],[-0.0815042014,197.32984629,16,"completed",-4.980404,16.0,5,"C1=CCC(Nc2cc(NC3=CC=CC3)cc(C3=CC=CC3)c2)=C1","C1=CCC(Nc2cc(NC3=CC=CC3)nc(C3=CC=CC3)n2)=C1",{},"[ch&r6:0]>>[nr6:0]",null,-0.2143540012],[-0.0815681224,112.3998056976,16,"completed",-5.322,16.0,4,"C1=CC(c2c(Nc3ccccc3)cccc2Nc2ccccc2)=CC1","C1=CC(c2c(Nc3ccccc3)ncnc2Nc2ccccc2)=CC1",{},"[ch&r6:0]>>[nr6:0]",null,-0.1917886241],[-0.0815810102,198.7376398802,16,"completed",-5.320252,16.0,4,"C1=CC(=C2C=C(Nc3ccccc3)C(Nc3ccccc3)=C2)C=C1","C1=CC(=C2C=C(Nc3ccccc3)C(Nc3ccccc3)=C2)C=N1",{},"[chr5,CH1r5:1]>>[n:1]",null,-0.2515293458],[-0.0817304738,184.5609727544,16,"completed",-5.027416,16.0,6,"C1=CCC(C=CC2=CC(=C3C=CC=C3)C=C2C=CC2=CC=CC2)=C1","C1=CCC(C=CC2=C(C=CC3=CC=CC3)OC(=C3C=CC=C3)O2)=C1",{},"[CH,ch:0]1=[C,c:1][C,c:2]=[CH,ch:3][*:4]1>>[O:0]1[*:1]=,:[*:2][O:3][*:4]1",null,-0.1914269752],[-0.0817828337,161.3043193075,16,"completed",-5.269376,16.0,12,"C1=CC(c2cc(NC3=CC=NC3)cc(C3=CCC=C3)c2)=CC1","C1=NCC(Nc2cc(-c3ccoc3)cc(-c3ccoc3)c2)=C1",{},"[#6H2r5:1]>>[O:1]",null,-0.2001906986],[-0.0819398143,272.8887232154,16,"completed",-5.313996,16.0,11,"C(#Cc1cc2c(cc1C#Cc1ccco1)=CCC=2)c1ccco1","C(#Cc1cc2c(cc1C#Cc1ccco1)OCO2)c1ccco1",{},"[CH,ch:0]1=[C,c:1][C,c:2]=[CH,ch:3][*:4]1>>[O:0]1[*:1]=,:[*:2][O:3][*:4]1",null,-0.3112996248],[-0.0819748545,213.4832791557,16,"completed",-5.200284,16.0,3,"C(=Cc1ccc2cc(C=Cc3ccccc3)ccc2c1)c1ccccc1","C1=CCC(C=Cc2ccc3cc(C=CC4=CC=CC4)ccc3c2)=C1",{},"[c:0]1[ch:1][ch][c:3][c!r5:4][c!r5:5]1>>[c:0]1[CH2:1][c:3][c:4][c:5]1",null,-0.2247286853],[-0.0820382951,215.3384791195,16,"completed",-5.105156,16.0,5,"O=c1ccoc(-c2c(NC3=CC=CC3)cccc2NC2=CC=CC2)c1","O=c1cc[nH]c(-c2c(NC3=CC=CC3)cccc2NC2=CC=CC2)c1",{},"[o:1]>>[nH:1]",null,-0.2153687232],[-0.0820542165,203.5684815567,16,"completed",-5.288052,16.0,11,"C(#Cc1nc2c(nc1C#CC1=CC=CC1)=CCC=2)C1=CC=CC1","C(#Cc1nc2c[nH]cc2nc1C#CC1=CC=CC1)C1=CC=CC1",{},"[#6H2r5:1]>>[NH:1]",null,-0.242421675],[-0.0821484995,196.6509597131,16,"completed",-4.962832,16.0,6,"C1=CC(c2cc(Nc3ccsc3)cc(C3=CCC=C3)c2)=CC1","C1=NC(c2cc(Nc3ccsc3)cc(C3=CCC=N3)c2)=CC1",{},"[chr5,CH1r5:1]>>[n:1]",null,-0.2188400774],[-0.0821552661,188.1239481761,16,"completed",-5.198168,16.0,4,"C1=CC(Nc2cc(-c3ccccc3)cc(-c3ccccc3)c2)=CC1","C1=CC(Nc2nc(-c3ccccc3)cc(-c3ccccc3)n2)=CC1",{},"[ch&r6:0]>>[nr6:0]",null,-0.2002816228],[-0.0821610795,122.5202751557,16,"completed",-5.26496,16.0,13,"c1ccc(Nc2cc(-c3ccccc3)cc(Nc3ccccc3)n2)cc1","c1ccc(Nc2cc(-c3ccncc3)cc(Nc3ccccc3)n2)cc1",{},"[ch&r6:0]>>[nr6:0]",null,-0.1683597357],[-0.0821813901,218.991179469,16,"completed",-5.165048,16.0,13,"C(#Cc1ccc(C#CC2=CC=CC2)c2cscc12)C1=CC=CC1","C(#Cc1ccc(C#Cc2ccco2)c2cscc12)c1ccco1",{},"[#6H2r5:1]>>[O:1]",null,-0.2236748654],[-0.0822032211,158.75605482,16,"completed",-5.103316,16.0,10,"C1=CC(N(C2=CCC=C2)C2=CCN=C2)=CC1","C1=NCC=C1N(C1=CCN=C1)C1=CCC=N1",{},"[chr5,CH1r5:1]>>[n:1]",null,-0.1587730232],[-0.0822606111,160.1954227289,16,"completed",-5.24242,16.0,12,"C1=CC(c2cc(Nc3cccs3)cc(C3=CCC=C3)n2)=CC1","c1ccc(-c2cc(Nc3cccs3)cc(-c3ccccc3)n2)cc1",{},"[CH2:0]1[c,C:1]-,=,:[c,C:2]-,=,:[c,C:3]-,=,:[c,C:4]1>>[ch:0]1c[c:1][c:2][c:3][c:4]1",null,-0.1886835104],[-0.0823658598,140.9489140632,16,"completed",-5.332304,16.0,14,"C(#Cc1cc2cocc2cc1C#CC1=CC=CC1)C1=CC=CC1","C(#Cc1cc2cocc2cc1C#Cc1cccs1)c1cccs1",{},"[#6H2r5:1]>>[S:1]",null,-0.2151964663],[-0.0823997702,202.6911927845,16,"completed",-5.02944,16.0,8,"C(=CC1=CCC(C2=CC(C=CC3=CCN=C3)=CC2)=C1)C1=CCN=C1","C(=Cc1cn[nH]c1)C1=CCC(C2=CC(C=Cc3cn[nH]c3)=CC2)=C1",{},"[#6H2r5:1]>>[NH:1]",null,-0.2086223605],[0.0451479864,272.5204396855,17,"completed",-5.089792,17.0,15,"C1=CC(=C2C=c3cc4ccccc4cc3=C2)C=C1","C1=CC(=C2C=c3cc4c(cc3=C2)CC=C4)C=C1",{},"[c:0]1[ch:1][ch][c:3][c!r5:4][c!r5:5]1>>[c:0]1[CH2:1][c:3][c:4][c:5]1",null,-0.2726141039],[0.0257928034,137.5261742909,17,"completed",-5.105892,17.0,15,"C1=CC(=C2C=c3cc4ccccc4cc3=C2)C=C1","C1=CC(=C2C=c3cc4ccncc4cc3=C2)C=C1",{},"[ch&r6:0]>>[nr6:0]",null,-0.1375880056],[0.0226255821,81.6836480861,17,"completed",-4.960348,17.0,16,"c1ccc2cc3cocc3cc2c1","c1ccc2cc3cc4cocc4cc3cc2c1",{},"[cH&r6:1][cH&r6:2]>>[c:1]2cccc[c:2]2",null,-0.127391256],[0.0096899617,150.7148113648,17,"completed",-5.048944,17.0,15,"C1=CC(=C2C=c3cc4ccccc4cc3=C2)C=C1","C1=CC(=C2C=c3cc4cccnc4cc3=C2)C=C1",{},"[ch&r6:0]>>[nr6:0]",null,-0.154894302],[0.0002610039,99.6169210761,17,"completed",-5.023184,17.0,15,"C1=CC(=C2C=c3cc4ccccc4cc3=C2)C=C1","C1=CC(=C2C=c3cc4ccccc4cc3=C2)N=C1",{},"[chr5,CH1r5:1]>>[n:1]",null,-0.1132027955],[-0.0151264347,109.8504388347,17,"completed",-5.123372,17.0,15,"C1=CC(=C2C=c3cc4ccccc4cc3=C2)C=C1","C1=CC(=C2C=c3cc4ccccc4cc3=C2)C=N1",{},"[chr5,CH1r5:1]>>[n:1]",null,-0.1110620619],[-0.0153147744,182.9442629549,17,"completed",-5.102672,17.0,16,"C1=CC(=C2SC(C=CC3=CCC=C3)=C(C=CC3=CCC=C3)S2)C=C1","C1=CC(=C2SC(C=CC3=CCC=C3)=C(C=CC3=CCC=C3)S2)N=C1",{},"[chr5,CH1r5:1]>>[n:1]",null,-0.1829538241],[-0.0223969323,166.1316483291,17,"completed",-5.099728,17.0,16,"C(#Cc1cnc2c(c1)=CCC=2)c1cnc2c(c1)=CCC=2","C(#Cc1cnc2c[nH]cc2c1)c1cnc2c[nH]cc2c1",{},"[#6H2r5:1]>>[NH:1]",null,-0.1661317574],[-0.038353018,328.1911661789,17,"completed",-5.231656,17.0,3,"C1=c2ccccc2=CC1","C1=CC(=C2C=c3ccccc3=C2)C=C1",{},"[r5:1][CH2r5:2][r5:3]>>[r5:1][C:2](=C1cccc1)[r5:3]",null,-0.3408852589],[-0.0415878871,192.7544508565,17,"completed",-5.129996,17.0,15,"C1=CC(=C2C=c3cc4ccccc4cc3=C2)C=C1","C1=CC(=C2C=c3cc4ccccc4nc3=C2)C=C1",{},"[ch&r6:0]>>[nr6:0]",null,-0.1938947156],[-0.0420540849,200.6635586892,17,"completed",-5.219328,17.0,15,"C1=CC(=C2C=c3cc4ccccc4cc3=C2)C=C1","C1=CC(=C2C=c3cc4ccccc4cc3=N2)C=C1",{},"[chr5,CH1r5:1]>>[n:1]",null,-0.2173546822],[-0.044100273,202.3015154621,17,"completed",-5.08786,17.0,17,"C1=CCC(C=CC2=C(C=CC3=CC=CC3)SC(=C3C=CC=C3)S2)=C1","C1=CCC(C=CC2=C(C=CC3=CC=CC3)SC(=C3C=CC=N3)S2)=C1",{},"[chr5,CH1r5:1]>>[n:1]",null,-0.2024799229],[-0.0444249552,187.428117594,17,"completed",-5.158516,17.0,16,"C1=CC(=C2SC(C=CC3=CCC=C3)=C(C=CC3=CCC=C3)S2)C=C1","C1=CC(C=CC2=C(C=CC3=CCC=C3)SC(=C3C=CN=C3)S2)=CC1",{},"[chr5,CH1r5:1]>>[n:1]",null,-0.1918518157],[-0.0461843671,161.3237182567,17,"completed",-5.184736,17.0,10,"C(=CC1=c2cccnc2=CC1)C1=c2cccnc2=CC1","C(=CC1=c2ccnnc2=CC1)C1=c2ccnnc2=CC1",{},"[ch&r6:0]>>[nr6:0]",null,-0.1718826199],[-0.0506392712,104.5677576077,17,"completed",-5.328716,17.0,15,"C1=CC(=C2C=c3cc4ccccc4cc3=C2)C=C1","C1=CC(=C2Sc3cc4ccccc4cc3S2)C=C1",{},"[CH,ch:0]1=[C,c:1][C,c:2]=[CH,ch:3][*:4]1>>[S:0]1[*:1]=,:[*:2][S:3][*:4]1",null,-0.191224502],[-0.0518763105,200.2774556535,17,"completed",-4.959704,17.0,17,"O=c1ccocc1-c1cc(Nc2ccccc2)cc(Nc2ccccc2)c1","O=c1cc[nH]cc1-c1cc(Nc2ccccc2)cc(Nc2ccccc2)c1",{},"[o:1]>>[nH:1]",null,-0.2230598874],[-0.0524108858,170.7811942984,17,"completed",-5.034408,17.0,10,"C(=CC1=c2cccnc2=CC1)C1=c2cccnc2=CC1","C(=CC1=c2nccnc2=CC1)C1=c2nccnc2=CC1",{},"[ch&r6:0]>>[nr6:0]",null,-0.1768455497],[-0.0554492833,172.144925227,17,"completed",-4.646628,17.0,15,"C1=CN=C(c2ccccc2Nc2ccccc2C2=NC=CC2)C1","C1=CN=C(C2=CCC=C2NC2=CCC=C2C2=NC=CC2)C1",{},"[c:0]1[ch:1][ch][c:3][c!r5:4][c!r5:5]1>>[c:0]1[CH2:1][c:3][c:4][c:5]1",null,-0.3610422396],[-0.0570474015,150.6987533563,17,"completed",-5.048668,17.0,16,"C1=CC(=C2SC(C=CC3=CCC=C3)=C(C=CC3=CCC=C3)S2)C=C1","C1=CC(=C2SC(C=CC3=CCC=N3)=C(C=CC3=CCC=N3)S2)C=C1",{},"[chr5,CH1r5:1]>>[n:1]",null,-0.1549233734],[-0.0590407198,164.8570592775,17,"completed",-5.231564,17.0,11,"C1=CCC(c2cc(C=CC3=CCC=C3)cc(C3=CC=CC3)c2)=C1","C1=CCC(c2cc(C=Cc3cc[nH]c3)cc(C3=CC=CC3)c2)=C1",{},"[#6H2r5:1]>>[NH:1]",null,-0.1888367077],[-0.0610528397,188.0045641482,17,"completed",-5.059892,17.0,17,"C1=CCC(C=CC2=C(C=CC3=CC=CC3)SC(=C3C=CC=C3)S2)=C1","C1=CC(=C2SC(C=Cc3cccs3)=C(C=Cc3cccs3)S2)C=C1",{},"[#6H2r5:1]>>[S:1]",null,-0.1900893355],[-0.0647661836,151.0449820393,17,"completed",-5.23,17.0,16,"C1=CC(=C2SC(C=CC3=CCC=C3)=C(C=CC3=CCC=C3)S2)C=C1","C1=CC(=C2SC(C=CC3=CCN=C3)=C(C=CC3=CCN=C3)S2)C=C1",{},"[chr5,CH1r5:1]>>[n:1]",null,-0.1763394074],[-0.0654164188,124.5770088588,17,"completed",-4.750772,17.0,15,"C1=CN=C(c2ccccc2Nc2ccccc2C2=NC=CC2)C1","C1=CN=C(C2=C(NC3=C(C4=NC=CC4)C=CC3)CC=C2)C1",{},"[c:0]1[ch:1][ch][c:3][c!r5:4][c!r5:5]1>>[c:0]1[CH2:1][c:3][c:4][c:5]1",null,-0.2743718775],[-0.0656027599,247.8935618724,17,"completed",-5.171028,17.0,9,"C(=Cc1c[nH]cn1)C1=CCC(C2=CC(C=Cc3c[nH]cn3)=CC2)=C1","C(=Cc1c[nH]cn1)c1cccc(-c2cccc(C=Cc3c[nH]cn3)c2)c1",{},"[CH2:0]1[c,C:1]-,=,:[c,C:2]-,=,:[c,C:3]-,=,:[c,C:4]1>>[ch:0]1c[c:1][c:2][c:3][c:4]1",null,-0.2528304899],[-0.0656035904,89.3224192223,17,"completed",-5.359628,17.0,4,"C1=C(Nc2ccccc2)C=C(C2=CC(Nc3ccccc3)=CC2)C1","C1=C(C2=CC(Nc3ccccc3)=NC2)CN=C1Nc1ccccc1",{},"[chr5,CH1r5:1]>>[n:1]",null,-0.2025037698],[-0.0670202672,140.8931975683,17,"completed",-5.251804,17.0,11,"C1=CCC(c2cc(C=CC3=CCC=C3)cc(C3=CC=CC3)c2)=C1","C1=CC(C=Cc2cc(-c3ccc[nH]3)cc(-c3ccc[nH]3)c2)=CC1",{},"[#6H2r5:1]>>[NH:1]",null,-0.1764728755],[-0.0672203034,204.2283130088,17,"completed",-5.152076,17.0,17,"C1=CCC(C=CC2=C(C=CC3=CC=CC3)SC(=C3C=CC=C3)S2)=C1","C1=CCC(C=CC2=C(C=CC3=CC=CC3)SC(=C3C=CN=C3)S2)=C1",{},"[chr5,CH1r5:1]>>[n:1]",null,-0.2074561149],[-0.0691218296,121.8946796818,17,"completed",-5.23368,17.0,10,"C(#Cc1ccc(C#CC2=CC=CC2)c2c1SCS2)C1=CC=CC1","C(#Cc1ccc(C#Cc2ccccc2)c2c1SCS2)c1ccccc1",{},"[CH2:0]1[c,C:1]-,=,:[c,C:2]-,=,:[c,C:3]-,=,:[c,C:4]1>>[ch:0]1c[c:1][c:2][c:3][c:4]1",null,-0.1536710145],[-0.0691574712,159.0130680386,17,"completed",-4.942224,17.0,4,"C1=CC(c2ccccc2)=C(NC2=C(c3ccccc3)C=CC2)C1","C1=CC(c2cccnc2)=C(NC2=C(c3cccnc3)C=CC2)C1",{},"[ch&r6:0]>>[nr6:0]",null,-0.1936048972],[-0.0698533313,213.1785536285,17,"completed",-4.230788,17.0,16,"C1=CC(=C2SC(C=CC3=CCC=C3)=C(C=CC3=CCC=C3)S2)C=C1","C1=CC(C=CC2=C(C=CC3=CCC=C3)SC(=C3SC=CS3)S2)=CC1",{},"[CH,ch:0]1=[C,c:1][C,c:2]=[CH,ch:3][*:4]1>>[S:0]1[*:1]=,:[*:2][S:3][*:4]1",null,-0.6447127664],[-0.070625408,139.2325586293,17,"completed",-4.95262,17.0,5,"c1ccc(-c2c(Nc3cccs3)cccc2Nc2cccs2)cc1","C1=CCC(c2c(Nc3cccs3)cccc2Nc2cccs2)=C1",{},"[c:0]1[ch:1][ch][c:3][c!r5:4][c!r5:5]1>>[c:0]1[CH2:1][c:3][c:4][c:5]1",null,-0.1732885713],[-0.0712596416,433.3656422058,17,"completed",-5.360364,17.0,15,"C1=CC(=C2C=c3cc4ccccc4cc3=C2)C=C1","C1=CC(=C2Oc3cc4ccccc4cc3O2)C=C1",{},"[CH,ch:0]1=[C,c:1][C,c:2]=[CH,ch:3][*:4]1>>[O:0]1[*:1]=,:[*:2][O:3][*:4]1",null,-0.4701303989],[-0.0723889116,210.9151813421,17,"completed",-4.91996,17.0,4,"C1=CCC(N(C2=CC=CC2)c2ccccc2)=C1","c1ccc(N(c2ccco2)c2ccco2)cc1",{},"[#6H2r5:1]>>[O:1]",null,-0.2456995533],[-0.0727170863,143.6995107719,17,"completed",-4.962188,17.0,4,"C1=CC(Nc2cccc3c(NC4=CCC=C4)cccc23)=CC1","C1=CC(Nc2nccc3c(NC4=CCC=C4)nccc23)=CC1",{},"[ch&r6:0]>>[nr6:0]",null,-0.173077155],[-0.0753436251,179.2598420598,17,"completed",-5.174064,17.0,12,"C(#CC1=c2cccnc2=CC1)C1=c2cccnc2=CC1","C(#CC1=c2nccnc2=CC1)C1=c2nccnc2=CC1",{},"[ch&r6:0]>>[nr6:0]",null,-0.186606469],[-0.0755848649,196.364806719,17,"completed",-5.03496,17.0,16,"C1=CC(=C2SC(C=CC3=CCC=C3)=C(C=CC3=CCC=C3)S2)C=C1","C1=CC(=C2SC(C=Cc3ccsc3)=C(C=Cc3ccsc3)S2)C=C1",{},"[#6H2r5:1]>>[S:1]",null,-0.2015736493],[-0.0765873017,192.797926838,17,"completed",-5.179216,17.0,7,"C1=CC(C=CC2=CCC(C3=CC(C=CC4=CCC=C4)=CC3)=C2)=CC1","C(=Cc1ccoc1)C1=CCC(C2=CC(C=Cc3ccoc3)=CC2)=C1",{},"[#6H2r5:1]>>[O:1]",null,-0.2006137487],[-0.0768577336,186.0870902548,17,"completed",-5.070656,17.0,17,"C1=CCC(C=CC2=C(C=CC3=CC=CC3)SC(=C3C=CC=C3)S2)=C1","C1=CC(=C2SC(C=Cc3ccco3)=C(C=Cc3ccco3)S2)C=C1",{},"[#6H2r5:1]>>[O:1]",null,-0.1872173326],[-0.077502769,132.1375920736,17,"completed",-4.884632,17.0,8,"c1ccc(Nc2cc(Nc3ccccc3)cc(-c3ccsn3)c2)cc1","C1=CC(Nc2cc(NC3=CCC=C3)cc(-c3ccsn3)c2)=CC1",{},"[c:0]1[ch:1][ch][c:3][c!r5:4][c!r5:5]1>>[c:0]1[CH2:1][c:3][c:4][c:5]1",null,-0.2004699409],[-0.077626419,171.4982484169,17,"completed",-5.04416,17.0,3,"c1ccc(-c2ccccc2Nc2ccccc2-c2ccccc2)cc1","c1ccc(-c2ccccc2Nc2ccccc2-c2ccccn2)nc1",{},"[ch&r6:0]>>[nr6:0]",null,-0.1758963358],[-0.0777168997,173.570138116,17,"completed",-5.192372,17.0,17,"C1=CCC(C=CC2=C(C=CC3=CC=CC3)SC(=C3C=CC=C3)S2)=C1","C1=CC(=C2SC(C=CC3=CN=CC3)=C(C=CC3=CN=CC3)S2)C=C1",{},"[chr5,CH1r5:1]>>[n:1]",null,-0.1852230012],[-0.0787642898,183.9476983633,17,"completed",-5.134228,17.0,17,"C1=CC(N(C2=CCC=C2)c2cncs2)=CC1","C1=CC(N(C2=CCC=C2)c2nncs2)=CC1",{},"[chr5,CH1r5:1]>>[n:1]",null,-0.1855015314],[-0.0802659916,169.0786664371,17,"completed",-5.263212,17.0,10,"C(#Cc1ccc(C#CC2=CC=CC2)c2c1SCS2)C1=CC=CC1","C(#Cc1ccc(C#Cc2ccco2)c2c1SCS2)c1ccco1",{},"[#6H2r5:1]>>[O:1]",null,-0.2040595314],[-0.0803035637,189.0397666621,17,"completed",-4.788768,17.0,4,"C(#Cc1ccc(C#CC2=CC=CC2)c2ccccc12)C1=CC=CC1","C(#CC1=c2ccccc2=C(C#CC2=CC=CC2)C1)C1=CC=CC1",{},"[c:0]1[ch:1][ch][c:3][c!r5:4][c!r5:5]1>>[c:0]1[CH2:1][c:3][c:4][c:5]1",null,-0.2884442038],[-0.0810064042,155.4736227023,17,"completed",-5.225676,17.0,17,"C1=CCC(C=CC2=C(C=CC3=CC=CC3)SC(=C3C=CC=C3)S2)=C1","C1=CC(=C2SC(C=CC3=NC=CC3)=C(C=CC3=NC=CC3)S2)C=C1",{},"[chr5,CH1r5:1]>>[n:1]",null,-0.1786374297],[-0.081229154,207.7678885114,17,"completed",-5.013524,17.0,4,"C1=CC(Nc2cccc3c(NC4=CCC=C4)cccc23)=CC1","C1=NCC=C1Nc1cccc2c(NC3=CCN=C3)cccc12",{},"[chr5,CH1r5:1]>>[n:1]",null,-0.2164064782],[-0.0817527235,162.2661732788,17,"completed",-4.9172,17.0,5,"c1ccc(-c2cc(Nc3ccsc3)cc(Nc3ccsc3)c2)cc1","C1=CCC(c2cc(Nc3ccsc3)cc(Nc3ccsc3)c2)=C1",{},"[c:0]1[ch:1][ch][c:3][c!r5:4][c!r5:5]1>>[c:0]1[CH2:1][c:3][c:4][c:5]1",null,-0.2066496373],[-0.081893427,184.8822227459,17,"completed",-5.053176,17.0,12,"C1=CC(c2cc(Nc3ncc[nH]3)cc(C3=CCC=C3)c2)=CC1","c1ccc(-c2cc(Nc3ncc[nH]3)cc(-c3ccccc3)c2)cc1",{},"[CH2:0]1[c,C:1]-,=,:[c,C:2]-,=,:[c,C:3]-,=,:[c,C:4]1>>[ch:0]1c[c:1][c:2][c:3][c:4]1",null,-0.1877651589],[-0.0819651423,133.5619603548,17,"completed",-5.327428,17.0,17,"C1=CCC(C=CC2=C(C=CC3=CC=CC3)SC(=C3C=CC=C3)S2)=C1","C1=CC(=C2SC(C=CC3=CC=NC3)=C(C=CC3=CC=NC3)S2)C=C1",{},"[chr5,CH1r5:1]>>[n:1]",null,-0.2078059429],[-0.0821595686,154.8490356179,17,"completed",-4.719584,17.0,15,"C1=CN=C(c2ccccc2Nc2ccccc2C2=NC=CC2)C1","C1=CN=C(C2=C(NC3=C(C4=NC=CC4)CC=C3)C=CC2)C1",{},"[c:0]1[ch:1][ch][c:3][c!r5:4][c!r5:5]1>>[c:0]1[CH2:1][c:3][c:4][c:5]1",null,-0.3080409502],[-0.0834029039,97.5902133417,17,"completed",-5.454756,17.0,7,"O=c1cc[nH]c(-c2cc(NC3=CCC=C3)cc(NC3=CCC=C3)c2)c1","O=c1cc[nH]c(-c2cc(Nc3ccccc3)cc(Nc3ccccc3)c2)c1",{},"[CH2:0]1[c,C:1]-,=,:[c,C:2]-,=,:[c,C:3]-,=,:[c,C:4]1>>[ch:0]1c[c:1][c:2][c:3][c:4]1",null,-0.2668168685],[-0.083485684,202.975999246,17,"completed",-5.19366,17.0,12,"c1ccc(N(c2ccccc2)c2ncc[nH]2)cc1","c1ccc(N(c2ccccc2)c2nnc[nH]2)cc1",{},"[chr5,CH1r5:1]>>[n:1]",null,-0.2133017396],[-0.0837947163,206.7905650639,17,"completed",-5.121808,17.0,3,"C1=c2ccccc2=CC1","C(#Cc1ccc(C#Cc2ccccc2)c2c1=CCC=2)c1ccccc1",{},"[ch&r6,CH1&r5:1]>>[*:1](-C#C-c1ccccc1)",null,-0.2073532646],[-0.0838695301,252.5236178263,17,"completed",-4.978472,17.0,8,"C1=CC(N(C2=CCC=C2)C2=NCC=C2)=CC1","C1=CC(N(C2=CCC=N2)C2=CCC=N2)=NC1",{},"[chr5,CH1r5:1]>>[n:1]",null,-0.2664676611],[-0.0838776473,165.7421968568,17,"completed",-4.938084,17.0,10,"C1=CC(N(C2=CCC=C2)C2=CCN=C2)=CC1","C1=NCC=C1N(C1=CCC=N1)C1=CCC=N1",{},"[chr5,CH1r5:1]>>[n:1]",null,-0.2007901976],[-0.0841638479,222.6168911326,17,"completed",-5.122268,17.0,17,"C(#Cc1nc(-c2c[nH]c(C#CC3=CC=CC3)n2)c[nH]1)C1=CC=CC1","C(#Cc1nc(-c2c[nH]c(C#Cc3ccccc3)n2)c[nH]1)c1ccccc1",{},"[CH2:0]1[c,C:1]-,=,:[c,C:2]-,=,:[c,C:3]-,=,:[c,C:4]1>>[ch:0]1c[c:1][c:2][c:3][c:4]1",null,-0.2231619445],[-0.0841850431,189.9979081708,17,"completed",-5.192556,17.0,7,"C1=CC(c2cc(Nc3cc[nH]c3)cc(C3=CCC=C3)n2)=CC1","C1=CC(c2cc(Nc3cn[nH]c3)cc(C3=CCC=C3)n2)=CC1",{},"[chr5,CH1r5:1]>>[n:1]",null,-0.2007407421],[-0.0842360567,208.2674787998,17,"completed",-5.097704,17.0,6,"C(#Cc1ccc(C#CC2=CC=CC2)c2c1=CCC=2)C1=CC=CC1","C(#Cc1ccc(C#CC2=CC=CC2)c2cocc12)C1=CC=CC1",{},"[#6H2r5:1]>>[O:1]",null,-0.2082736801],[-0.0844276322,129.2978323777,17,"completed",-5.489532,17.0,11,"C1=CCC(c2cc(C=CC3=CCC=C3)cc(C3=CC=CC3)c2)=C1","C1=CC(C=Cc2cc(-c3cccs3)cc(-c3cccs3)c2)=CC1",{},"[#6H2r5:1]>>[S:1]",null,-0.3017750274],[-0.0845547111,160.7632603865,17,"completed",-5.127144,17.0,5,"C1=CC(Nc2cc(C3=CCC=C3)cc(C3=CCC=C3)c2)=CC1","C1=CC(Nc2cc(C3=CCN=C3)cc(C3=CCN=C3)c2)=CC1",{},"[chr5,CH1r5:1]>>[n:1]",null,-0.1618822297],[-0.0851404921,199.9869832375,17,"completed",-4.885736,17.0,9,"C(#CC1=CC(C2=CCC=C2)=CC1)C1=CC(C2=CCC=C2)=CC1","C(#CC1=CC(c2cc[nH]c2)=CC1)C1=CC(c2cc[nH]c2)=CC1",{},"[#6H2r5:1]>>[NH:1]",null,-0.2499804666],[-0.0851749656,144.4780939221,17,"completed",-5.0667,17.0,15,"c1ccc(Nc2cnc3ncc(Nc4ccccc4)cc3c2)cc1","C1=CCC(Nc2cnc3ncc(NC4=CC=CC4)cc3c2)=C1",{},"[c:0]1[ch:1][ch][c:3][c!r5:4][c!r5:5]1>>[c:0]1[CH2:1][c:3][c:4][c:5]1",null,-0.1463464237],[-0.0853257915,135.7575954457,17,"completed",-5.354384,17.0,13,"O=c1[nH]cccc1Nc1cc(C2=CC=CC2)cc(C2=CC=CC2)c1","O=c1[nH]ccnc1Nc1cc(C2=CC=CC2)cc(C2=CC=CC2)c1",{},"[ch&r6:0]>>[nr6:0]",null,-0.223916552],[-0.0855055803,136.6216408392,17,"completed",-5.054096,17.0,15,"c1ccc(Nc2cccc(Nc3ccccc3)c2-c2ccnnc2)cc1","C1=CC(Nc2cccc(NC3=CCC=C3)c2-c2ccnnc2)=CC1",{},"[c:0]1[ch:1][ch][c:3][c!r5:4][c!r5:5]1>>[c:0]1[CH2:1][c:3][c:4][c:5]1",null,-0.1403495265],[-0.0855757637,181.0493141507,17,"completed",-5.408388,17.0,12,"C(#CC1=c2cccnc2=CC1)C1=c2cccnc2=CC1","C(#CC1=c2cncnc2=CC1)C1=c2cncnc2=CC1",{},"[ch&r6:0]>>[nr6:0]",null,-0.2817435036],[-0.0855890544,132.9241804356,17,"completed",-4.859332,17.0,11,"C1=CCC(c2cc(C=CC3=CCC=C3)cc(C3=CC=CC3)c2)=C1","C1=CCC(c2cc(C=CC3=CSCS3)cc(C3=CC=CC3)c2)=C1",{},"[CH,ch:0]1=[C,c:1][C,c:2]=[CH,ch:3][*:4]1>>[S:0]1[*:1]=,:[*:2][S:3][*:4]1",null,-0.2145930334],[-0.0858886873,193.1617004494,17,"completed",-5.027968,17.0,13,"C1=CCC(C=Cc2csc(-c3cc(C=CC4=CC=CC4)cs3)c2)=C1","C(=Cc1ccc[nH]1)c1csc(-c2cc(C=Cc3ccc[nH]3)cs2)c1",{},"[#6H2r5:1]>>[NH:1]",null,-0.199634318],[-0.0859163732,166.5957641784,17,"completed",-5.20884,17.0,3,"C1=c2ccccc2=CC1","C(#Cc1cc2c(cc1C#Cc1ccccc1)=CCC=2)c1ccccc1",{},"[ch&r6,CH1&r5:1]>>[*:1](-C#C-c1ccccc1)",null,-0.1831905019],[-0.0859695302,198.2407235981,17,"completed",-5.259716,17.0,12,"C1=CC(c2cc(NC3=CN=NC3)cc(C3=CCC=C3)c2)=CC1","C1=CC(c2cc(Nc3cnn[nH]3)cc(C3=CCC=C3)c2)=CC1",{},"[#6H2r5:1]>>[NH:1]",null,-0.2275937012],[-0.086150055,170.664507753,17,"completed",-5.310408,17.0,13,"C(=Cc1cccs1)C1=CCC(C2=CC(C=Cc3cccs3)=CC2)=C1","C(=Cc1cccs1)C1=CCC(C2=NC(C=Cc3cccs3)=CC2)=N1",{},"[chr5,CH1r5:1]>>[n:1]",null,-0.2254316353],[-0.086424326,203.6790171074,17,"completed",-5.236532,17.0,8,"C(=Cc1ccco1)C1=CC(C2=CCC(C=Cc3ccco3)=C2)=CC1","C(=Cc1ccco1)C1=NC(C2=CCC(C=Cc3ccco3)=N2)=CC1",{},"[chr5,CH1r5:1]>>[n:1]",null,-0.2249871677],[-0.0865416999,166.3978125772,17,"completed",-5.311144,17.0,11,"c1ccc(N(c2ccccc2)c2cccnc2)cc1","c1ccc(N(c2ccccc2)c2cncnc2)cc1",{},"[ch&r6:0]>>[nr6:0]",null,-0.2225607973],[-0.0867172489,178.4278817515,17,"completed",-5.172224,17.0,3,"c1ccc(Nc2cccc(Nc3ccccc3)c2-c2ccccc2)cc1","O=c1occcc1-c1c(Nc2ccccc2)cccc1Nc1ccccc1",{},"[c:1]1[c:2][ch:3][ch:4][c:5][c:6]1>>[c:1]1[c:2][o:3][c:4](=O)[c:5][c:6]1",null,-0.1854521475],[-0.0867205612,85.3878833284,17,"completed",-5.450524,17.0,7,"O=c1cccc(-c2cc(NC3=CCC=C3)cc(NC3=CCC=C3)c2)[nH]1","O=c1cccc(-c2cc(Nc3ccccc3)cc(Nc3ccccc3)c2)[nH]1",{},"[CH2:0]1[c,C:1]-,=,:[c,C:2]-,=,:[c,C:3]-,=,:[c,C:4]1>>[ch:0]1c[c:1][c:2][c:3][c:4]1",null,-0.2597998406],[-0.0867231665,188.6394861147,17,"completed",-4.963568,17.0,9,"C1=NCN=C1c1cc(Nc2ccccc2)cc(Nc2ccccc2)c1","C1=CCC(Nc2cc(NC3=CC=CC3)cc(C3=NCN=C3)c2)=C1",{},"[c:0]1[ch:1][ch][c:3][c!r5:4][c!r5:5]1>>[c:0]1[CH2:1][c:3][c:4][c:5]1",null,-0.2114369034],[-0.0868003584,156.2096228104,17,"completed",-5.285568,17.0,12,"C1=CC(c2cc(Nc3cnco3)cc(C3=CCC=C3)c2)=CC1","c1ccc(-c2cc(Nc3cnco3)cc(-c3ccccc3)c2)cc1",{},"[CH2:0]1[c,C:1]-,=,:[c,C:2]-,=,:[c,C:3]-,=,:[c,C:4]1>>[ch:0]1c[c:1][c:2][c:3][c:4]1",null,-0.2031620849],[-0.0869553576,196.5571079508,17,"completed",-5.035052,17.0,8,"C1=NCC(c2cc(Nc3ccccc3)cc(Nc3ccccc3)c2)=N1","C1=CCC(Nc2cc(NC3=CC=CC3)cc(C3=NC=NC3)c2)=C1",{},"[c:0]1[ch:1][ch][c:3][c!r5:4][c!r5:5]1>>[c:0]1[CH2:1][c:3][c:4][c:5]1",null,-0.2017464637],[-0.0869768104,209.976126445,17,"completed",-5.05152,17.0,13,"c1cc(Nc2ccco2)cc(Nc2ccco2)c1","c1ccc(-c2cc(Nc3ccco3)cc(Nc3ccco3)c2)cc1",{},"[cH&r6,CH&r5:1]>>[#6:1](-[c]1[ch]ccc[ch]1)",null,-0.2127007893],[-0.0871391561,134.7777624063,17,"completed",-5.358892,17.0,11,"C1=CC(c2cc(NC3=CCN=N3)cc(C3=CCC=C3)c2)=CC1","C1=CC(c2cc(Nc3conn3)cc(C3=CCC=C3)c2)=CC1",{},"[#6H2r5:1]>>[O:1]",null,-0.2258480206],[-0.0871462425,152.4987093963,17,"completed",-5.235796,17.0,10,"C1=CCC(c2cc(Nc3cscn3)cc(C3=CC=CC3)n2)=C1","C1=CCC(c2cc(Nc3ccsc3)cc(C3=CC=CC3)n2)=C1",{},"[nr5:0]>>[ch&r5:0]",null,-0.1796989918],[-0.0873437582,133.5976031941,17,"completed",-4.98482,17.0,13,"c1ccc(Nc2cccc(Nc3ccccc3)c2-c2ccn[nH]2)cc1","C1=CC(Nc2cccc(NC3=CCC=C3)c2-c2ccn[nH]2)=CC1",{},"[c:0]1[ch:1][ch][c:3][c!r5:4][c!r5:5]1>>[c:0]1[CH2:1][c:3][c:4][c:5]1",null,-0.1560412492],[-0.0874110819,208.7973842336,17,"completed",-5.0161,17.0,4,"C1=CC(Nc2cccc(NC3=CCC=C3)c2)=CC1","c1cc(Nc2ccoc2)cc(Nc2ccoc2)c1",{},"[#6H2r5:1]>>[O:1]",null,-0.216899886],[-0.0875992616,218.6075466071,17,"completed",-5.202584,17.0,17,"C1=NCC(N(c2ccccc2)c2ccccc2)=N1","C1=CC(N(C2=CCC=C2)C2=NC=NC2)=CC1",{},"[c:0]1[ch:1][ch][c:3][c!r5:4][c!r5:5]1>>[c:0]1[CH2:1][c:3][c:4][c:5]1",null,-0.2300994637],[-0.0876736644,151.974898889,17,"completed",-5.061732,17.0,4,"C1=C(Nc2ccccc2)C=C(C2=CC(Nc3ccccc3)=CC2)C1","c1ccc(Nc2coc(-c3cc(Nc4ccccc4)co3)c2)cc1",{},"[#6H2r5:1]>>[O:1]",null,-0.1543176769],[-0.0877398232,212.8977373243,17,"completed",-5.255852,17.0,9,"C(#CC1=CC(C2=CCC=C2)=CC1)C1=CC(C2=CCC=C2)=CC1","C(#CC1=CC(c2ccoc2)=CC1)C1=CC(c2ccoc2)=CC1",{},"[#6H2r5:1]>>[O:1]",null,-0.2392226391],[-0.0877802554,165.06071842,17,"completed",-5.365976,17.0,8,"C1=NCC=C1N(c1ccccc1)c1ccccc1","C1=NCN=C1N(c1ccccc1)c1ccccc1",{},"[chr5,CH1r5:1]>>[n:1]",null,-0.2488156441],[-0.0879636745,216.893037857,17,"completed",-5.29716,17.0,13,"C(#Cc1ccc(C#CC2=CC=CC2)c2cscc12)C1=CC=CC1","C(#Cc1ccc(C#CC2=CC=CC2)c2nsnc12)C1=CC=CC1",{},"[chr5,CH1r5:1]>>[n:1]",null,-0.2570795636],[-0.0880460525,222.1393005693,17,"completed",-5.1334,17.0,3,"c1ccc(Nc2cccc(Nc3ccccc3)c2-c2ccccc2)cc1","O=c1ccocc1-c1c(Nc2ccccc2)cccc1Nc1ccccc1",{},"[ch:1]1[c:2][c:3][ch:4][c:5][c:6]1>>[o:1]1[c:2][c:3][C:4](=O)[c:5][c:6]1",null,-0.223366276],[-0.0881559872,209.9878752514,17,"completed",-5.025208,17.0,16,"C1=CCC(C=Cc2cc(-c3coc(C=CC4=CC=CC4)c3)co2)=C1","C(=Cc1cc(-c2coc(C=Cc3ccc[nH]3)c2)co1)c1ccc[nH]1",{},"[#6H2r5:1]>>[NH:1]",null,-0.2164160136],[-0.0881714739,212.3190147992,17,"completed",-5.257876,17.0,9,"C(#CC1=CC(C2=CCC=C2)=CC1)C1=CC(C2=CCC=C2)=CC1","C(#CC1=CC(C2=NCC=C2)=CC1)C1=CC(C2=NCC=C2)=CC1",{},"[chr5,CH1r5:1]>>[n:1]",null,-0.2393585833],[-0.0883586544,173.775687778,17,"completed",-5.46092,17.0,4,"C1=CC(c2c(Nc3ccccc3)cccc2Nc2ccccc2)=CC1","C1=CC(c2c(Nc3ccncc3)cccc2Nc2ccncc2)=CC1",{},"[ch&r6:0]>>[nr6:0]",null,-0.3066381914],[-0.0883981485,162.4104279664,17,"completed",-5.252172,17.0,12,"C1=CCC(c2cc(Nc3ccco3)cc(C3=CC=CC3)c2)=C1","C1=CCC(c2cc(Nc3ccco3)cc(C3=CC=CC3)n2)=C1",{},"[ch&r6:0]>>[nr6:0]",null,-0.1942260094],[-0.0884473089,130.9783050774,17,"completed",-4.991904,17.0,4,"C1=CC(Nc2cccc3c(NC4=CCC=C4)cccc23)=CC1","C1=CC(Nc2ccnc3c(NC4=CCC=C4)ccnc23)=CC1",{},"[ch&r6:0]>>[nr6:0]",null,-0.151264145],[-0.0886046895,143.0157858803,17,"completed",-4.92502,17.0,15,"C1=CN=C(c2cc(Nc3ccccc3)nc(Nc3ccccc3)c2)C1","C1=CC(Nc2cc(C3=NC=CC3)cc(NC3=CCC=C3)n2)=CC1",{},"[c:0]1[ch:1][ch][c:3][c!r5:4][c!r5:5]1>>[c:0]1[CH2:1][c:3][c:4][c:5]1",null,-0.1882985268],[-0.0888178752,118.7170174933,17,"completed",-5.373888,17.0,9,"C1=CCC(c2cc(Nc3ccns3)cc(C3=CC=CC3)c2)=C1","c1ccc(-c2cc(Nc3ccns3)cc(-c3ccccc3)c2)cc1",{},"[CH2:0]1[c,C:1]-,=,:[c,C:2]-,=,:[c,C:3]-,=,:[c,C:4]1>>[ch:0]1c[c:1][c:2][c:3][c:4]1",null,-0.225501446],[-0.0888268539,99.0956821856,17,"completed",-5.382536,17.0,3,"c1ccc(Nc2cccc(Nc3ccccc3)c2-c2ccccc2)cc1","c1ccc(Nc2ncnc(Nc3ccccc3)c2-c2ccccc2)cc1",{},"[ch&r6:0]>>[nr6:0]",null,-0.2212125312],[-0.08894967,202.3188414074,17,"completed",-5.279496,17.0,9,"C1=CN=C(N(c2ccccc2)c2ccccc2)C1","C1=NN=C(N(c2ccccc2)c2ccccc2)C1",{},"[chr5,CH1r5:1]>>[n:1]",null,-0.2381598884],[-0.0889585983,151.3398911038,17,"completed",-4.825752,17.0,10,"C(#Cc1ccc2c(c1)=CCC=2)c1ccc2c(c1)=CCC=2","C(#Cc1ccc2c[nH]cc2c1)c1ccc2c[nH]cc2c1",{},"[#6H2r5:1]>>[NH:1]",null,-0.2444537292],[-0.0893019008,174.8681367513,17,"completed",-4.971756,17.0,9,"c1ccc(Nc2cc(Nc3ccccc3)cc(-c3ccncn3)c2)cc1","C1=CCC(Nc2cc(NC3=CC=CC3)cc(-c3ccncn3)c2)=C1",{},"[c:0]1[ch:1][ch][c:3][c!r5:4][c!r5:5]1>>[c:0]1[CH2:1][c:3][c:4][c:5]1",null,-0.1965646504],[-0.089320587,179.5717131207,17,"completed",-4.888404,17.0,12,"C1=CN=C(c2ccc(Nc3ccc(C4=NC=CC4)cc3)cc2)C1","C1=CN=C(C2=CC=C(NC3=CC=C(C4=NC=CC4)C3)C2)C1",{},"[c:0]1[ch:1][ch][c:3][c!r5:4][c!r5:5]1>>[c:0]1[CH2:1][c:3][c:4][c:5]1",null,-0.2327760836],[-0.0041554616,77.2101799385,18,"completed",-4.898156,18.0,16,"c1ccc2cc3cscc3cc2c1","c1ccc2cc3cc4cscc4cc3cc2c1",{},"[cH&r6:1][cH&r6:2]>>[c:1]2cccc[c:2]2",null,-0.1610108756],[-0.0121939559,127.1401013788,18,"completed",-5.129076,18.0,18,"C1=CC(=C2C=c3cc4ccccc4cc3=C2)N=C1","C1=NC(=C2C=c3cc4ccccc4cc3=C2)N=C1",{},"[chr5,CH1r5:1]>>[n:1]",null,-0.1287589148],[-0.0230607465,137.6324004009,18,"completed",-4.871292,18.0,18,"C1=CC(C=Cc2cc(-c3cccs3)cc(-c3cccs3)c2)=CC1","C(=Cc1cc(-c2cccs2)cc(-c2cccs2)c1)C1=CSCS1",{},"[CH,ch:0]1=[C,c:1][C,c:2]=[CH,ch:3][*:4]1>>[S:0]1[*:1]=,:[*:2][S:3][*:4]1",null,-0.211123847],[-0.0239571635,130.216123642,18,"completed",-5.211508,18.0,18,"C1=CC(=C2C=c3cc4ccccc4cc3=C2)C=N1","C1=NC=NC1=C1C=c2cc3ccccc3cc2=C1",{},"[chr5,CH1r5:1]>>[n:1]",null,-0.151818693],[-0.0323349086,151.7972271808,18,"completed",-5.239108,18.0,18,"C1=CC(=C2C=c3cc4ccccc4cc3=C2)C=N1","C1=CC(=C2C=c3cc4ccccc4cc3=C2)N=N1",{},"[chr5,CH1r5:1]>>[n:1]",null,-0.1803452402],[-0.0404612929,190.7699137631,18,"completed",-5.179032,18.0,18,"C1=CC(=C2SC(C=CC3=CCC=C3)=C(C=CC3=CCC=C3)S2)N=C1","C1=CC(C=CC2=C(C=CC3=CCC=C3)SC(=C3N=CC=N3)S2)=CC1",{},"[chr5,CH1r5:1]>>[n:1]",null,-0.198629625],[-0.0434272932,141.2045056645,18,"completed",-5.49818,18.0,18,"C1=CC(=C2C=c3cc4ccccc4cc3=C2)N=C1","C1=CC(=C2Sc3cc4ccccc4cc3S2)N=C1",{},"[CH,ch:0]1=[C,c:1][C,c:2]=[CH,ch:3][*:4]1>>[S:0]1[*:1]=,:[*:2][S:3][*:4]1",null,-0.3124530293],[-0.0438311944,144.3051573127,18,"completed",-5.241868,18.0,18,"C1=CC(C=Cc2cc(-c3ccc[nH]3)cc(-c3ccc[nH]3)c2)=CC1","C(=Cc1cc(-c2ccc[nH]2)cc(-c2ccc[nH]2)c1)C1=CCC=N1",{},"[chr5,CH1r5:1]>>[n:1]",null,-0.1751741358],[-0.0448284724,206.0244533274,18,"completed",-4.994388,18.0,18,"C(#CC1=CC(C2=NCC=C2)=CC1)C1=CC(C2=NCC=C2)=CC1","C(#CC1=CC(c2cc[nH]n2)=CC1)C1=CC(c2cc[nH]n2)=CC1",{},"[#6H2r5:1]>>[NH:1]",null,-0.2188869199],[-0.0479779316,187.0852988602,18,"completed",-5.019504,18.0,18,"c1ccc(Nc2ncnc(Nc3ccccc3)c2-c2ccccc2)cc1","C1=CCC(Nc2ncnc(NC3=CC=CC3)c2-c2ccccc2)=C1",{},"[c:0]1[ch:1][ch][c:3][c!r5:4][c!r5:5]1>>[c:0]1[CH2:1][c:3][c:4][c:5]1",null,-0.1953865809],[-0.0488076265,140.6978196364,18,"completed",-5.19642,18.0,4,"C1=CC(Nc2cccc3cccc(NC4=CCC=C4)c23)=CC1","C1=CC(Nc2nccc3ccnc(NC4=CCC=C4)c23)=CC1",{},"[ch&r6:0]>>[nr6:0]",null,-0.1560490836],[-0.0529226204,155.9315067911,18,"completed",-5.139564,18.0,18,"C(#CC1=c2ccccc2=C(C#CC2=CC=CC2)C1)C1=CC=CC1","C(#CC1=c2ccccc2=C(C#CC2=CC=NC2)C1)C1=CC=NC1",{},"[chr5,CH1r5:1]>>[n:1]",null,-0.1583718307],[-0.0541425411,110.0536842369,18,"completed",-5.314548,18.0,18,"C1=CC(=C2C=c3cc4ccccc4cc3=C2)C=N1","C1=NN=CC1=C1C=c2cc3ccccc3cc2=C1",{},"[chr5,CH1r5:1]>>[n:1]",null,-0.1861905667],[-0.0559970145,188.7168340083,18,"completed",-4.94664,18.0,13,"C(=CC1=c2ncncc2=CC1)C1=c2ncncc2=CC1","C(=CC1=c2ccncc2=CC1)C1=c2ccncc2=CC1",{},"[nr6:0]>>[ch&r6:0]",null,-0.2171140146],[-0.0593581889,303.2077652831,18,"completed",-4.821888,18.0,7,"C1=NC(NC2=C(c3ccccc3)CC=N2)=C(c2ccccc2)C1","C1=CC(C2=C(NC3=C(C4=CCC=C4)CC=N3)N=CC2)=CC1",{},"[c:0]1[ch:1][ch][c:3][c!r5:4][c!r5:5]1>>[c:0]1[CH2:1][c:3][c:4][c:5]1",null,-0.3603257254],[-0.0596631271,198.8404491367,18,"completed",-5.26588,18.0,18,"C1=CC(=C2SC(C=CC3=CCC=C3)=C(C=CC3=CCC=C3)S2)N=C1","C1=CC(C=CC2=C(C=CC3=CCC=C3)SC(=C3C=NC=N3)S2)=CC1",{},"[chr5,CH1r5:1]>>[n:1]",null,-0.2302616982],[-0.0607927055,212.0625160929,18,"completed",-5.156676,18.0,18,"C1=CCC(C=CC2=C(C=CC3=CC=CC3)SC(=C3C=CC=N3)S2)=C1","C1=CCC(C=CC2=C(C=CC3=CC=CC3)SC(=C3N=CC=N3)S2)=C1",{},"[chr5,CH1r5:1]>>[n:1]",null,-0.2157416824],[-0.0615924255,187.9763798521,18,"completed",-5.116564,18.0,18,"C(#CC1=c2ccccc2=C(C#CC2=CC=CC2)C1)C1=CC=CC1","C(#CC1=c2ccccc2=C(C#CC2=NC=CC2)C1)C1=NC=CC1",{},"[chr5,CH1r5:1]>>[n:1]",null,-0.1883336369],[-0.0617831479,169.256734799,18,"completed",-4.992732,18.0,14,"C1=CC(N(C2=CCC=C2)C2=CC=NC2)=CC1","C1=NCC(N(C2=CCC=N2)C2=CCC=N2)=C1",{},"[chr5,CH1r5:1]>>[n:1]",null,-0.1851647643],[-0.0637862429,188.5971303033,18,"completed",-5.16192,18.0,18,"C1=CC(=C2SC(C=CC3=CCC=C3)=C(C=CC3=CCC=C3)S2)N=C1","C1=CC(C=CC2=C(C=CC3=CCC=C3)SC(=C3C=CN=N3)S2)=CC1",{},"[chr5,CH1r5:1]>>[n:1]",null,-0.1935137718],[-0.0642373492,142.0780348625,18,"completed",-5.277104,18.0,4,"C1=CC(Nc2cccc3cccc(NC4=CCC=C4)c23)=CC1","C1=CC(Nc2ccnc3nccc(NC4=CCC=C4)c23)=CC1",{},"[ch&r6:0]>>[nr6:0]",null,-0.1885614572],[-0.0652183582,160.3217242736,18,"completed",-5.470764,18.0,18,"C1=CC(C=Cc2cc(-c3ccc[nH]3)cc(-c3ccc[nH]3)c2)=CC1","C1=CC(C=Cc2cc(-c3ncc[nH]3)cc(-c3ncc[nH]3)c2)=CC1",{},"[chr5,CH1r5:1]>>[n:1]",null,-0.3050596133],[-0.0658241276,211.4881666531,18,"completed",-5.091816,18.0,16,"C1=CC(N(C2=CCN=C2)C2=CCN=C2)=CC1","C1=NCC=C1N(C1=CCN=C1)c1ccsc1",{},"[#6H2r5:1]>>[S:1]",null,-0.2115657434],[-0.0678027786,157.3200430024,18,"completed",-5.134412,18.0,4,"C1=CC(Nc2cccc(NC3=CCC=C3)c2-c2ccccc2)=CC1","O=c1cccc(-c2c(NC3=CCC=C3)cccc2NC2=CCC=C2)o1",{},"[c:1]1[c:2][ch:3][ch:4][c:5][c:6]1>>[c:1]1[c:2][o:3][c:4](=O)[c:5][c:6]1",null,-0.1591535326],[-0.0679638541,186.1924545175,18,"completed",-5.041032,18.0,16,"C1=c2ccc(-c3ccc4c(n3)=CCC=4)nc2=CC1","c1cc2c[nH]cc2nc1-c1ccc2c[nH]cc2n1",{},"[#6H2r5:1]>>[NH:1]",null,-0.1907130577],[-0.0707540423,285.3019330304,18,"completed",-5.409952,18.0,4,"C1=Cc2cccc(Nc3cccc4c3CC=C4)c2C1","C1=Cc2ccnc(Nc3nccc4c3CC=C4)c2C1",{},"[ch&r6:0]>>[nr6:0]",null,-0.3584293678],[-0.0712011938,177.5462385595,18,"completed",-4.98114,18.0,18,"C(#CC1=c2ccccc2=C(C#CC2=CC=CC2)C1)C1=CC=CC1","C(#Cc1ccccc1)C1=c2ccccc2=C(C#Cc2ccccc2)C1",{},"[CH2:0]1[c,C:1]-,=,:[c,C:2]-,=,:[c,C:3]-,=,:[c,C:4]1>>[ch:0]1c[c:1][c:2][c:3][c:4]1",null,-0.1960745767],[-0.0713661185,138.2198644358,18,"completed",-4.84774,18.0,18,"C1=CC(C=Cc2cc(-c3ccc[nH]3)cc(-c3ccc[nH]3)c2)=CC1","C(=Cc1cc(-c2ccc[nH]2)cc(-c2ccc[nH]2)c1)C1=CSCS1",{},"[CH,ch:0]1=[C,c:1][C,c:2]=[CH,ch:3][*:4]1>>[S:0]1[*:1]=,:[*:2][S:3][*:4]1",null,-0.2242452533],[-0.0731241518,178.3723763887,18,"completed",-4.942592,18.0,10,"c1ccc(N(c2ccccc2)c2nccs2)cc1","C1=CC(N(C2=CCC=C2)c2nccs2)=CC1",{},"[c:0]1[ch:1][ch][c:3][c!r5:4][c!r5:5]1>>[c:0]1[CH2:1][c:3][c:4][c:5]1",null,-0.2096606093],[-0.0734479082,152.5219239475,18,"completed",-5.281428,18.0,18,"C1=CC(C=Cc2cc(-c3ccc[nH]3)cc(-c3ccc[nH]3)c2)=CC1","C1=CC(C=Cc2cc(-c3ccc[nH]3)nc(-c3ccc[nH]3)c2)=CC1",{},"[ch&r6:0]>>[nr6:0]",null,-0.1984737657],[-0.0739775687,166.502441174,18,"completed",-5.141404,18.0,18,"C1=CC(C=Cc2cc(-c3ccc[nH]3)cc(-c3ccc[nH]3)c2)=CC1","C(=Cc1cc(-c2ccc[nH]2)cc(-c2ccc[nH]2)c1)c1cc[nH]c1",{},"[#6H2r5:1]>>[NH:1]",null,-0.1690061112],[-0.07428105,175.8480334349,18,"completed",-5.06164,18.0,16,"c1ccc(Nc2ccnc(-c3cc(Nc4ccccc4)ccn3)c2)cc1","C1=CCC(Nc2ccnc(-c3cc(NC4=CC=CC4)ccn3)c2)=C1",{},"[c:0]1[ch:1][ch][c:3][c!r5:4][c!r5:5]1>>[c:0]1[CH2:1][c:3][c:4][c:5]1",null,-0.1778863704],[-0.0750367767,299.2055282559,18,"completed",-4.773588,18.0,7,"C1=NC(NC2=C(c3ccccc3)CC=N2)=C(c2ccccc2)C1","C1=CCC(C2=C(NC3=C(C4=CC=CC4)CC=N3)N=CC2)=C1",{},"[c:0]1[ch:1][ch][c:3][c!r5:4][c!r5:5]1>>[c:0]1[CH2:1][c:3][c:4][c:5]1",null,-0.3764716418],[-0.0752346123,213.1780888699,18,"completed",-5.081788,18.0,4,"C1=CC(Nc2cc3ccccc3cc2NC2=CCC=C2)=CC1","C1=CC(Nc2cc3nccnc3cc2NC2=CCC=C2)=CC1",{},"[ch&r6:0]>>[nr6:0]",null,-0.2135589363],[-0.0757514074,168.8679833646,18,"completed",-5.128984,18.0,7,"C(=Cc1ccccn1)C1=CCC(C2=CC(C=Cc3ccccn3)=CC2)=C1","C(=Cc1ccccn1)c1c[nH]c(-c2cc(C=Cc3ccccn3)c[nH]2)c1",{},"[#6H2r5:1]>>[NH:1]",null,-0.1700824248],[-0.0760288178,151.0773009038,18,"completed",-5.24748,18.0,18,"C1=CC(C=Cc2cc(-c3ccc[nH]3)cc(-c3ccc[nH]3)c2)=CC1","C(=Cc1cc(-c2ccc[nH]2)cc(-c2ccc[nH]2)c1)c1ccsc1",{},"[#6H2r5:1]>>[S:1]",null,-0.1829809349],[-0.0764222303,207.0112912782,18,"completed",-5.326048,18.0,13,"C(=Cc1cccc(-c2cccc(C=Cc3cc[nH]c3)c2)c1)c1cc[nH]c1","C(=Cc1cncc(-c2cncc(C=Cc3cc[nH]c3)c2)c1)c1cc[nH]c1",{},"[ch&r6:0]>>[nr6:0]",null,-0.2605600639],[-0.076543827,211.9090681175,18,"completed",-5.17894,18.0,17,"C1=CC(Nc2cc(-c3ccoc3)cc(-c3ccoc3)c2)=CC1","c1cc(Nc2cc(-c3ccoc3)cc(-c3ccoc3)c2)co1",{},"[#6H2r5:1]>>[O:1]",null,-0.2189952048],[-0.0768186201,270.182193625,18,"completed",-4.592716,18.0,18,"c1ccc(-c2ccccc2Nc2ccccc2-c2ccccn2)nc1","C1=C(NC2=CCC=C2c2ccccn2)C(c2ccccn2)=CC1",{},"[c:0]1[ch:1][ch][c:3][c!r5:4][c!r5:5]1>>[c:0]1[CH2:1][c:3][c:4][c:5]1",null,-0.4461990313],[-0.0770434475,183.5722246752,18,"completed",-4.999356,18.0,4,"C1=CC(Nc2cc3ccccc3cc2NC2=CCC=C2)=CC1","C1=NC(Nc2cc3ccccc3cc2NC2=CCC=N2)=CC1",{},"[chr5,CH1r5:1]>>[n:1]",null,-0.1966267451],[-0.0777261173,188.8714837113,18,"completed",-5.027232,18.0,12,"c1ccc(-c2c(Nc3ccco3)cccc2Nc2ccco2)cc1","C1=CCC(c2c(Nc3ccco3)cccc2Nc2ccco2)=C1",{},"[c:0]1[ch:1][ch][c:3][c!r5:4][c!r5:5]1>>[c:0]1[CH2:1][c:3][c:4][c:5]1",null,-0.1956197241],[-0.0777563288,143.6760732126,18,"completed",-5.453192,18.0,18,"C1=CC(C=Cc2cc(-c3ccc[nH]3)cc(-c3ccc[nH]3)c2)=CC1","C1=CC(C=Cc2nc(-c3ccc[nH]3)cc(-c3ccc[nH]3)n2)=CC1",{},"[ch&r6:0]>>[nr6:0]",null,-0.2859504547],[-0.0778677141,224.249715482,18,"completed",-4.906344,18.0,18,"C(#CC1=c2ccccc2=C(C#CC2=CC=CC2)C1)C1=CC=CC1","C(#Cc1ccco1)C1=c2ccccc2=C(C#Cc2ccco2)C1",{},"[#6H2r5:1]>>[O:1]",null,-0.2620386071],[-0.0781091965,149.4841102606,18,"completed",-5.297988,18.0,18,"C1=CC(C=Cc2cc(-c3ccc[nH]3)cc(-c3ccc[nH]3)c2)=CC1","C1=CC(C=Cc2cc(-c3ccc[nH]3)cc(-c3ccc[nH]3)c2)=NC1",{},"[chr5,CH1r5:1]>>[n:1]",null,-0.2038458506],[-0.0781893414,146.24554281,18,"completed",-5.202584,18.0,4,"C1=CC(Nc2cccc(NC3=CCC=C3)c2-c2ccccc2)=CC1","O=c1ccc(-c2c(NC3=CCC=C3)cccc2NC2=CCC=C2)co1",{},"[c:1]1[c:2][ch:3][ch:4][c:5][c:6]1>>[c:1]1[c:2][o:3][c:4](=O)[c:5][c:6]1",null,-0.1629241006],[-0.0786954198,182.1458909072,18,"completed",-5.411056,18.0,7,"C(=Cc1ccccn1)C1=CCC(C2=CC(C=Cc3ccccn3)=CC2)=C1","C(=Cc1cnccn1)C1=CCC(C2=CC(C=Cc3cnccn3)=CC2)=C1",{},"[ch&r6:0]>>[nr6:0]",null,-0.283879349],[-0.0791565388,124.4542238381,18,"completed",-5.129076,18.0,18,"C(#Cc1ccc(C#Cc2ccccc2)c2c1SCS2)c1ccccc1","C(#Cc1ccc(C#CC2=CCC=C2)c2c1SCS2)C1=CCC=C1",{},"[c:0]1[ch:1][ch][c:3][c!r5:4][c!r5:5]1>>[c:0]1[CH2:1][c:3][c:4][c:5]1",null,-0.1261075199],[-0.0791763283,201.5869517988,18,"completed",-5.364044,18.0,10,"C(#CC1=CC(c2ccsc2)=CC1)C1=CC(c2ccsc2)=CC1","C(#CC1=CC(c2cnsc2)=CC1)C1=CC(c2cnsc2)=CC1",{},"[chr5,CH1r5:1]>>[n:1]",null,-0.2734953816],[-0.079310584,148.8172699524,18,"completed",-4.95906,18.0,4,"C1=CC(Nc2cccc3cccc(NC4=CCC=C4)c23)=CC1","C1=NC(Nc2cccc3cccc(NC4=CCC=N4)c23)=CC1",{},"[chr5,CH1r5:1]>>[n:1]",null,-0.1785496592],[-0.0793631492,176.3283840206,18,"completed",-5.155756,18.0,17,"C(#Cc1cc(-c2c[nH]c(C#Cc3ccccc3)c2)c[nH]1)c1ccccc1","C(#Cc1cc(-c2c[nH]c(C#Cc3ccccn3)c2)c[nH]1)c1ccccn1",{},"[ch&r6:0]>>[nr6:0]",null,-0.1805961723],[-0.0798470971,173.6656171025,18,"completed",-5.06946,18.0,4,"C1=CC(Nc2cc3ccccc3cc2NC2=CCC=C2)=CC1","C1=CC(Nc2nc3ccccc3nc2NC2=CCC=C2)=CC1",{},"[ch&r6:0]>>[nr6:0]",null,-0.1749764711],[-0.0804376834,223.8061464898,18,"completed",-5.06026,18.0,4,"C1=CC(Nc2cccc(NC3=CCC=C3)c2-c2ccccc2)=CC1","c1ccc(-c2c(Nc3ccoc3)cccc2Nc2ccoc2)cc1",{},"[#6H2r5:1]>>[O:1]",null,-0.2255283404],[-0.0807166301,136.5607182155,18,"completed",-5.284556,18.0,3,"c1ccc(Nc2ccc3ccc(Nc4ccccc4)cc3c2)cc1","c1cncc(Nc2ccc3ccc(Nc4cccnc4)cc3c2)c1",{},"[ch&r6:0]>>[nr6:0]",null,-0.1879858483],[-0.0813778406,182.090408547,18,"completed",-5.219144,18.0,18,"C1=CCC(C=CC2=C(C=CC3=CC=CC3)SC(=C3C=CC=N3)S2)=C1","C1=CC(=C2SC(C=Cc3ccccc3)=C(C=Cc3ccccc3)S2)N=C1",{},"[CH2:0]1[c,C:1]-,=,:[c,C:2]-,=,:[c,C:3]-,=,:[c,C:4]1>>[ch:0]1c[c:1][c:2][c:3][c:4]1",null,-0.200281328],[-0.0818400563,196.0829627693,18,"completed",-4.95354,18.0,18,"C(#CC1=c2ccccc2=C(C#CC2=CC=CC2)C1)C1=CC=CC1","C(#CC1=c2ccccc2=C(C#CC2=CN=CC2)C1)C1=CN=CC1",{},"[chr5,CH1r5:1]>>[n:1]",null,-0.2212674598],[-0.0824786973,274.9890927385,18,"completed",-5.128248,18.0,3,"C(#Cc1ccccc1-c1ccccc1)c1ccccc1-c1ccccc1","C(#CC1=C(c2ccccc2)C=CC1)C1=C(c2ccccc2)C=CC1",{},"[c:0]1[ch:1][ch][c:3][c!r5:4][c!r5:5]1>>[c:0]1[CH2:1][c:3][c:4][c:5]1",null,-0.2756991048],[-0.0827666003,221.648550234,18,"completed",-5.234784,18.0,18,"C1=CCC(C=CC2=C(C=CC3=CC=CC3)SC(=C3C=CC=N3)S2)=C1","C1=CCC(C=CC2=C(C=CC3=CC=CC3)SC(=C3C=NC=N3)S2)=C1",{},"[chr5,CH1r5:1]>>[n:1]",null,-0.2408937025],[-0.083270603,225.917496522,18,"completed",-5.035236,18.0,4,"C1=CC(NC2=C(c3ccccc3)CC=C2)=C(c2ccccc2)C1","C1=CC(NC2=C(c3cccnc3)CC=C2)=C(c2cccnc2)C1",{},"[ch&r6:0]>>[nr6:0]",null,-0.2304212649],[-0.0833002109,212.0068942948,18,"completed",-5.187956,18.0,18,"C1=CCC(C=CC2=C(C=CC3=CC=CC3)SC(=C3C=CC=N3)S2)=C1","C1=CCC(C=CC2=C(C=CC3=CC=CC3)SC(=C3C=CN=N3)S2)=C1",{},"[chr5,CH1r5:1]>>[n:1]",null,-0.2207661424],[-0.0841245126,246.3566277652,18,"completed",-5.329544,18.0,15,"C1=CC(N(C2=CCC=C2)C2=CN=NC2)=CC1","C1=CC(N(C2=CCC=C2)C2=NN=NC2)=CC1",{},"[chr5,CH1r5:1]>>[n:1]",null,-0.2941256662],[-0.0848243639,185.1198909531,18,"completed",-5.39514,18.0,8,"C1=CN=C(C=CC2=CC(C3=CCC(C=CC4=NC=CC4)=C3)=CC2)C1","C1=CN=C(C=CC2=NC(C3=CCC(C=CC4=NC=CC4)=N3)=CC2)C1",{},"[chr5,CH1r5:1]>>[n:1]",null,-0.277402429],[-0.0848631704,185.0678895247,18,"completed",-5.17986,18.0,4,"C1=CC(Nc2cccc3cccc(NC4=CCC=C4)c23)=CC1","C1=CC(Nc2cncc3cncc(NC4=CCC=C4)c23)=CC1",{},"[ch&r6:0]>>[nr6:0]",null,-0.1933265562],[-0.0850149215,173.487749376,18,"completed",-4.75758,18.0,15,"C1=NC=C(c2ccccc2Nc2ccccc2C2=CN=CC2)C1","C1=CC(C2=CN=CC2)=C(NC2=C(C3=CN=CC3)C=CC2)C1",{},"[c:0]1[ch:1][ch][c:3][c!r5:4][c!r5:5]1>>[c:0]1[CH2:1][c:3][c:4][c:5]1",null,-0.295890542],[-0.0850224342,202.0800232016,18,"completed",-5.287868,18.0,13,"C(=Cc1cccc(-c2cccc(C=Cc3cc[nH]c3)c2)c1)c1cc[nH]c1","C(=Cc1cc(-c2ccnc(C=Cc3cc[nH]c3)c2)ccn1)c1cc[nH]c1",{},"[ch&r6:0]>>[nr6:0]",null,-0.2411028507],[-0.0851496882,250.5919030534,18,"completed",-5.305532,18.0,13,"C1=CCC(Nc2cc(C3=CC=NC3)cc(C3=CC=NC3)c2)=C1","C1=CCC(Nc2cc(C3=CC=NC3)nc(C3=CC=NC3)c2)=C1",{},"[ch&r6:0]>>[nr6:0]",null,-0.288955999],[-0.0851548292,159.1747578866,18,"completed",-5.220064,18.0,18,"C(#Cc1ccc(C#Cc2ccccc2)c2c1SCS2)c1ccccc1","C(#Cc1ccc(C#Cc2ccccc2)c2c1SOS2)c1ccccc1",{},"[#6H2r5:1]>>[O:1]",null,-0.1800003665],[-0.0851861314,145.3871063179,18,"completed",-5.249872,18.0,5,"C1=CCC(c2cc(NC3=CCC=C3)cc(C3=CC=CC3)c2)=C1","C1=CC(Nc2cc(C3=CC=NC3)cc(C3=CC=NC3)c2)=CC1",{},"[chr5,CH1r5:1]>>[n:1]",null,-0.1792863707],[-0.0854241518,199.0140185105,18,"completed",-4.899628,18.0,14,"C1=CC(N(C2=CCC=C2)C2=CC=NC2)=CC1","C1=CC(N(C2=CCC=C2)c2ccn[nH]2)=CC1",{},"[#6H2r5:1]>>[NH:1]",null,-0.2434739398],[-0.0859408589,172.9963976069,18,"completed",-5.253368,18.0,18,"C1=CC(C=Cc2cc(-c3cccs3)cc(-c3cccs3)c2)=CC1","C(=Cc1cc(-c2cccs2)cc(-c2cccs2)c1)c1cc[nH]c1",{},"[#6H2r5:1]>>[NH:1]",null,-0.2036010999],[-0.0860487897,179.6027533973,18,"completed",-4.99724,18.0,18,"c1ccc(-c2cc(Nc3ccco3)cc(Nc3ccco3)c2)cc1","C1=CC(c2cc(Nc3ccco3)cc(Nc3ccco3)c2)=CC1",{},"[c:0]1[ch:1][ch][c:3][c!r5:4][c!r5:5]1>>[c:0]1[CH2:1][c:3][c:4][c:5]1",null,-0.1934718627],[-0.0864355011,155.5478152191,18,"completed",-5.172592,18.0,4,"C1=CC(Nc2cccc(NC3=CCC=C3)c2-c2ccccc2)=CC1","O=c1cc(-c2c(NC3=CCC=C3)cccc2NC2=CCC=C2)cco1",{},"[c:1]1[c:2][ch:3][ch:4][c:5][c:6]1>>[c:1]1[c:2][o:3][c:4](=O)[c:5][c:6]1",null,-0.1636374837],[-0.0865549915,173.9076441876,18,"completed",-5.302956,18.0,14,"C1=CC(N(C2=CCC=C2)C2=CC=NC2)=CC1","C1=NCC=C1N(C1=CCN=C1)C1=CC=NC1",{},"[chr5,CH1r5:1]>>[n:1]",null,-0.2245607408],[-0.0866195205,301.3478323524,18,"completed",-4.856296,18.0,16,"C1=CC(N(C2=CCN=C2)C2=CCN=C2)=CC1","C1=NCC=C1N(C1=CCN=C1)c1cc[nH]c1",{},"[#6H2r5:1]>>[NH:1]",null,-0.3462837268],[-0.0871544673,148.1188098695,18,"completed",-5.373612,18.0,13,"C1=CC(=C2C=C(C=CC3=CCC=C3)C(C=CC3=CCC=C3)=C2)C=C1","C1=CC(=C2C=C(C=CC3=CCC=N3)C(C=CC3=CCC=N3)=C2)C=C1",{},"[chr5,CH1r5:1]>>[n:1]",null,-0.2421204449],[-0.087755945,222.928157246,18,"completed",-4.944156,18.0,18,"C(#CC1=c2ccccc2=C(C#CC2=CC=CC2)C1)C1=CC=CC1","C(#CC1=c2nccnc2=C(C#CC2=CC=CC2)C1)C1=CC=CC1",{},"[ch&r6:0]>>[nr6:0]",null,-0.2481889722],[-0.0877953181,334.0953983508,18,"completed",-4.814804,18.0,6,"C1=CCC(NC2=CC(=C3C=CC=C3)C=C2NC2=CC=CC2)=C1","C1=CCC(NC2=C(NC3=CC=CC3)SC(=C3C=CC=C3)S2)=C1",{},"[CH,ch:0]1=[C,c:1][C,c:2]=[CH,ch:3][*:4]1>>[S:0]1[*:1]=,:[*:2][S:3][*:4]1",null,-0.3891975679],[-0.0880175768,159.6393461104,18,"completed",-5.182252,18.0,9,"C1=CCC(c2cc(Nc3ncc[nH]3)cc(C3=CC=CC3)c2)=C1","C1=CCC(c2cc(Nc3ncc[nH]3)cc(C3=CC=CC3)n2)=C1",{},"[ch&r6:0]>>[nr6:0]",null,-0.1697049282],[-0.0884491087,175.1236582391,18,"completed",-4.82382,18.0,13,"c1ccc(N(c2ccccc2)c2cn[nH]n2)cc1","C1=CC(N(C2=CCC=C2)c2cn[nH]n2)=CC1",{},"[c:0]1[ch:1][ch][c:3][c!r5:4][c!r5:5]1>>[c:0]1[CH2:1][c:3][c:4][c:5]1",null,-0.260850988],[-0.0885305939,191.3185588674,18,"completed",-5.071944,18.0,16,"C1=CCC(c2cc(Nc3cccs3)cc(C3=CC=CC3)n2)=C1","C1=CCC(Nc2cc(C3=CC=CC3)nc(C3=CC=CC3)c2)=C1",{},"[n,c:0]1[n,ch:1][s,S:2][n,c:3][n,c:4]1>>[*:0]1=[*:1][CH2:2][*:3]=[*:4]1",null,-0.1923239172],[-0.0886183562,224.9928201292,18,"completed",-5.394036,18.0,7,"C(=Cc1ccccn1)C1=CCC(C2=CC(C=Cc3ccccn3)=CC2)=C1","C(=Cc1cccnn1)C1=CCC(C2=CC(C=Cc3cccnn3)=CC2)=C1",{},"[ch&r6:0]>>[nr6:0]",null,-0.3049357015],[-0.0888962049,196.0056475461,18,"completed",-5.200008,18.0,14,"C1=NCC(N(C2=CC=NC2)c2ccccc2)=C1","C1=CC(N(C2=CC=NC2)C2=CC=NC2)=CC1",{},"[c:0]1[ch:1][ch][c:3][c!r5:4][c!r5:5]1>>[c:0]1[CH2:1][c:3][c:4][c:5]1",null,-0.2081321645],[-0.0889725327,137.7812900454,18,"completed",-5.33442,18.0,17,"C1=CC(Nc2cc(-c3ccccc3)cc(-c3ccccc3)c2)=NC1","C1=CC(Nc2cc(-c3ccccn3)cc(-c3ccccn3)c2)=NC1",{},"[ch&r6:0]>>[nr6:0]",null,-0.214267414],[-0.0891554064,160.5755382003,18,"completed",-5.048944,18.0,11,"C1=CCC(c2cc(NC3=CN=CC3)cc(C3=CC=CC3)c2)=C1","C1=NC=C(Nc2cc(-c3ccc[nH]3)cc(-c3ccc[nH]3)c2)C1",{},"[#6H2r5:1]>>[NH:1]",null,-0.1645046926],[-0.0891987796,193.1762572577,18,"completed",-5.171304,18.0,16,"C1=CCC(c2cc(Nc3ccoc3)cc(C3=CC=CC3)c2)=C1","c1ccc(-c2cc(Nc3ccoc3)cc(-c3ccccc3)c2)cc1",{},"[CH2:0]1[c,C:1]-,=,:[c,C:2]-,=,:[c,C:3]-,=,:[c,C:4]1>>[ch:0]1c[c:1][c:2][c:3][c:4]1",null,-0.1995203097],[-0.0894502401,211.0773803364,18,"completed",-4.834124,18.0,18,"C(#CC1=c2ccccc2=C(C#CC2=CC=CC2)C1)C1=CC=CC1","C(#Cc1cccs1)C1=c2ccccc2=C(C#Cc2cccs2)C1",{},"[#6H2r5:1]>>[S:1]",null,-0.2814103475],[-0.0899550534,174.5433867716,18,"completed",-5.265788,18.0,16,"C1=CC(N(C2=CCN=C2)C2=CCN=C2)=CC1","C1=NCC=C1N(C1=CCN=C1)C1=CCN=C1",{},"[chr5,CH1r5:1]>>[n:1]",null,-0.209602881],[-0.0900169416,193.7644171467,18,"completed",-5.330464,18.0,13,"C(=Cc1cccc(-c2cccc(C=Cc3cc[nH]c3)c2)c1)c1cc[nH]c1","C(=Cc1ccnc(-c2cc(C=Cc3cc[nH]c3)ccn2)c1)c1cc[nH]c1",{},"[ch&r6:0]>>[nr6:0]",null,-0.2521315935],[-0.0900304931,166.2805578198,18,"completed",-5.572884,18.0,13,"C1=CCC(C=CC2=CCC(C3=NC(C=CC4=CC=CC4)=CC3)=N2)=C1","C1=CCC(C=CC2=NCC(C3=NC(C=CC4=CC=CC4)=NC3)=N2)=C1",{},"[chr5,CH1r5:1]>>[n:1]",null,-0.3704357837],[-0.0902220482,152.020039658,18,"completed",-4.936152,18.0,9,"C1=CC(Nc2cc(NC3=CCC=C3)cc(C3=NC=CC3)c2)=CC1","C1=CC(Nc2cc(NC3=CCC=C3)cc(-c3ncc[nH]3)c2)=CC1",{},"[#6H2r5:1]>>[NH:1]",null,-0.1904329655],[-0.090289102,152.8602966439,18,"completed",-5.390724,18.0,11,"C(=Cc1ccc2c(c1)=CCC=2)c1ccc2c(c1)=CCC=2","C(=Cc1ccc2c(c1)=CCN=2)c1ccc2c(c1)=CCN=2",{},"[chr5,CH1r5:1]>>[n:1]",null,-0.2545216846],[-0.0903013495,139.0842347142,18,"completed",-5.264408,18.0,4,"C1=CCC(c2cc(Nc3ccccc3)cc(Nc3ccccc3)c2)=C1","C1=CCC(c2cc(Nc3cccnc3)cc(Nc3cccnc3)c2)=C1",{},"[ch&r6:0]>>[nr6:0]",null,-0.1805245681],[-0.0903903022,175.4613101038,18,"completed",-5.024196,18.0,16,"C1=CC(c2cc(Nc3cccnc3)cc(C3=CCC=C3)c2)=CC1","c1cncc(Nc2cc(-c3cc[nH]c3)cc(-c3cc[nH]c3)c2)c1",{},"[#6H2r5:1]>>[NH:1]",null,-0.183309389],[-0.0904926933,194.55431591,18,"completed",-5.448316,18.0,10,"C1=NC(N(c2ccccc2)c2ccccc2)=NC1","c1ccc(N(c2ccccc2)c2ncon2)cc1",{},"[#6H2r5:1]>>[O:1]",null,-0.3119297347],[-0.0905313378,202.7702559316,18,"completed",-5.065504,18.0,18,"C1=CC(N(C2=CCC=C2)C2=NC=NC2)=CC1","C1=CC(N(C2=CCC=C2)c2ncn[nH]2)=CC1",{},"[#6H2r5:1]>>[NH:1]",null,-0.2042029969],[-0.0905959696,104.3354454252,18,"completed",-5.387872,18.0,3,"c1ccc(Nc2cc(-c3ccccc3)cc(-c3ccccc3)c2)cc1","c1ccc(-c2cc(Nc3ccccn3)cc(-c3ccccc3)c2)cc1",{},"[ch&r6:0]>>[nr6:0]",null,-0.2269192069],[-0.0906074093,194.9057102382,18,"completed",-5.252908,18.0,16,"C1=CCC(C=Cc2cc(-c3coc(C=CC4=CC=CC4)c3)co2)=C1","C(=Cc1cccs1)c1cc(-c2coc(C=Cc3cccs3)c2)co1",{},"[#6H2r5:1]>>[S:1]",null,-0.2223619921],[-0.0909272552,160.6795846953,18,"completed",-5.25346,18.0,11,"C(=Cc1ccc2c(c1)=CCC=2)c1ccc2c(c1)=CCC=2","C(=Cc1ccc2cocc2c1)c1ccc2cocc2c1",{},"[#6H2r5:1]>>[O:1]",null,-0.1932806639],[-0.0915500237,145.3225680985,18,"completed",-5.320344,18.0,18,"C1=CC(C=Cc2cc(-c3ccc[nH]3)cc(-c3ccc[nH]3)c2)=CC1","C(=Cc1cc(-c2ccc[nH]2)cc(-c2ccc[nH]2)c1)C1=CCN=C1",{},"[chr5,CH1r5:1]>>[n:1]",null,-0.2119171375],[-0.0915975343,177.5139103832,18,"completed",-4.991628,18.0,10,"C1=CCC(Nc2cccc(NC3=CC=CC3)c2C2=CCN=C2)=C1","C1=CCC(Nc2cccc(NC3=CC=CC3)c2-c2cnoc2)=C1",{},"[#6H2r5:1]>>[O:1]",null,-0.1930440071],[-0.0915986957,146.5662312969,18,"completed",-5.019044,18.0,15,"c1ccc(Nc2cncc(Nc3ccccc3)n2)cc1","C1=CCC(Nc2cncc(NC3=CC=CC3)n2)=C1",{},"[c:0]1[ch:1][ch][c:3][c!r5:4][c!r5:5]1>>[c:0]1[CH2:1][c:3][c:4][c:5]1",null,-0.1571402507],[0.0449894461,89.3338587692,19,"completed",-5.058696,19.0,19,"c1ccc2cc3cc4cscc4cc3cc2c1","c1cc2cc3cc4cscc4cc3cc2cn1",{},"[ch&r6:0]>>[nr6:0]",null,-0.0938961571],[0.0438980893,82.5303035747,19,"completed",-5.001288,19.0,19,"c1ccc2cc3cc4cscc4cc3cc2c1","c1cnc2cc3cc4cscc4cc3cc2c1",{},"[ch&r6:0]>>[nr6:0]",null,-0.1076375394],[0.0319645891,105.6717038543,19,"completed",-4.96458,19.0,19,"c1ccc2cc3cc4cscc4cc3cc2c1","C1=Cc2cc3cc4cscc4cc3cc2C1",{},"[c:0]1[ch:1][ch][c:3][c!r5:4][c!r5:5]1>>[c:0]1[CH2:1][c:3][c:4][c:5]1",null,-0.1419591893],[0.0298837484,88.9995145041,19,"completed",-5.16422,19.0,19,"c1ccc2cc3cc4cscc4cc3cc2c1","c1ccc2cc3cc4nscc4cc3cc2c1",{},"[chr5,CH1r5:1]>>[n:1]",null,-0.0997084535],[0.0269867554,174.3486444428,19,"completed",-5.330648,19.0,18,"C1=CC(=C2Sc3cc4ccccc4cc3S2)C=C1","C1=CC(=C2Sc3cc4c(cc3S2)=CCC=4)C=C1",{},"[c:0]1[ch:1][ch][c:3][c!r5:4][c!r5:5]1>>[c:0]1[CH2:1][c:3][c:4][c:5]1",null,-0.2376230519],[0.0101492992,136.5354052477,19,"completed",-5.194764,19.0,19,"C(#Cc1ccc(C#CC2=CCC=C2)c2c1SCS2)C1=CCC=C1","C(#Cc1ccc(C#CC2=CCC=N2)c2c1SCS2)C1=CCC=N1",{},"[chr5,CH1r5:1]>>[n:1]",null,-0.1517966488],[0.0033531698,166.3780711064,19,"completed",-5.355856,19.0,19,"C1=NC=NC1=C1C=c2cc3ccccc3cc2=C1","C1=NC(=C2C=c3cc4ccccc4cc3=C2)N=N1",{},"[chr5,CH1r5:1]>>[n:1]",null,-0.2444548752],[-0.0037121821,131.023157341,19,"completed",-5.403696,19.0,19,"C1=CC(=C2Sc3cc4ccccc4cc3S2)N=C1","C1=CC(=C2Sc3cc4c(cc3S2)=CCC=4)N=C1",{},"[c:0]1[ch:1][ch][c:3][c!r5:4][c!r5:5]1>>[c:0]1[CH2:1][c:3][c:4][c:5]1",null,-0.2497206146],[-0.0045902636,163.8923111712,19,"completed",-5.1265,19.0,19,"C(#Cc1ccc(C#CC2=CCC=C2)c2c1SCS2)C1=CCC=C1","C(#Cc1ccc(C#Cc2ccsc2)c2c1SCS2)c1ccsc1",{},"[#6H2r5:1]>>[S:1]",null,-0.1649387528],[-0.0262715674,150.8267885789,19,"completed",-5.25484,19.0,19,"C(=Cc1cc(-c2ccc[nH]2)cc(-c2ccc[nH]2)c1)c1ccsc1","C(=Cc1cscn1)c1cc(-c2ccc[nH]2)cc(-c2ccc[nH]2)c1",{},"[chr5,CH1r5:1]>>[n:1]",null,-0.1857328153],[-0.0308334022,145.152400152,19,"completed",-5.409308,19.0,19,"C1=NC=NC1=C1C=c2cc3ccccc3cc2=C1","C1=NN=NC1=C1C=c2cc3ccccc3cc2=C1",{},"[chr5,CH1r5:1]>>[n:1]",null,-0.260668802],[-0.0314212165,127.6083282412,19,"completed",-5.289432,19.0,19,"C(#Cc1ccc(C#CC2=CCC=C2)c2c1SCS2)C1=CCC=C1","C(#Cc1ccc(C#CC2=CCN=C2)c2c1SCS2)C1=CCN=C1",{},"[chr5,CH1r5:1]>>[n:1]",null,-0.1840306548],[-0.0352428777,154.7988683265,19,"completed",-5.350612,19.0,19,"c1ccc2cc3cc4cscc4cc3cc2c1","O=c1ccoc2cc3cc4cscc4cc3cc12",{},"[ch:1]1[c:2][c:3][ch:4][c:5][c:6]1>>[o:1]1[c:2][c:3][C:4](=O)[c:5][c:6]1",null,-0.233961136],[-0.038299486,162.2412165646,19,"completed",-5.190256,19.0,19,"C(=Cc1cc(-c2ccc[nH]2)cc(-c2ccc[nH]2)c1)c1cc[nH]c1","C(=Cc1cc[nH]n1)c1cc(-c2ccc[nH]2)cc(-c2ccc[nH]2)c1",{},"[chr5,CH1r5:1]>>[n:1]",null,-0.1741086548],[-0.0393092085,135.6381736964,19,"completed",-5.171672,19.0,17,"C(=Cc1cc2c(cc1C=Cc1ccccc1)=CCC=2)c1ccccc1","C(=Cc1cc2c(cc1C=Cc1ccccn1)=CCC=2)c1ccccn1",{},"[ch&r6:0]>>[nr6:0]",null,-0.1446194427],[-0.0396293584,164.4015618332,19,"completed",-5.151248,19.0,19,"C(=Cc1cc(-c2ccc[nH]2)cc(-c2ccc[nH]2)c1)c1cc[nH]c1","C(=Cc1c[nH]cn1)c1cc(-c2ccc[nH]2)cc(-c2ccc[nH]2)c1",{},"[chr5,CH1r5:1]>>[n:1]",null,-0.1682699876],[-0.0406097892,129.0284755062,19,"completed",-5.322,19.0,19,"C(#Cc1ccc(C#CC2=CCC=C2)c2c1SCS2)C1=CCC=C1","C(#Cc1ccc(C#CC2=NCC=C2)c2c1SCS2)C1=NCC=C1",{},"[chr5,CH1r5:1]>>[n:1]",null,-0.2019839288],[-0.0437155387,163.5482141252,19,"completed",-5.380788,19.0,19,"c1ccc2cc3cc4cscc4cc3cc2c1","O=c1occc2cc3cc4cscc4cc3cc12",{},"[c:1]1[c:2][ch:3][ch:4][c:5][c:6]1>>[c:1]1[c:2][o:3][c:4](=O)[c:5][c:6]1",null,-0.2556962061],[-0.0456183746,166.7252932254,19,"completed",-5.088228,19.0,3,"c1ccc(Nc2ccc(Nc3ccccc3)cc2)cc1","c1ccc(Nc2ccc(Nc3ccccc3)nn2)cc1",{},"[ch&r6:0]>>[nr6:0]",null,-0.16692881],[-0.046045246,219.7075809777,19,"completed",-5.169464,19.0,16,"C1=CC(=C2OC(C=CC3=CCC=C3)=C(C=CC3=CCC=C3)O2)C=C1","C1=CC(=C2OC(C=CC3=CCC=C3)=C(C=CC3=CCC=C3)O2)N=C1",{},"[chr5,CH1r5:1]>>[n:1]",null,-0.2250239816],[-0.0493029179,141.1865095113,19,"completed",-5.136712,19.0,4,"C1=CCC(Nc2cccc(-c3cccc(NC4=CC=CC4)c3)c2)=C1","C1=CN=C(Nc2cccc(-c3cccc(NC4=NC=CC4)c3)c2)C1",{},"[chr5,CH1r5:1]>>[n:1]",null,-0.1435062306],[-0.0500570561,155.4813126963,19,"completed",-5.017296,19.0,17,"C(=Cc1cc2c(cc1C=Cc1ccccc1)=CCC=2)c1ccccc1","C1=CC(C=Cc2cc3c(cc2C=CC2=CCC=C2)=CCC=3)=CC1",{},"[c:0]1[ch:1][ch][c:3][c!r5:4][c!r5:5]1>>[c:0]1[CH2:1][c:3][c:4][c:5]1",null,-0.1659096588],[-0.0522897691,216.3195078093,19,"completed",-5.120244,19.0,17,"C(=Cc1cc2c(cc1C=Cc1ccccc1)=CCC=2)c1ccccc1","C(=Cc1cc2c(cc1C=Cc1ccccc1)SCS2)c1ccccc1",{},"[CH,ch:0]1=[C,c:1][C,c:2]=[CH,ch:3][*:4]1>>[S:0]1[*:1]=,:[*:2][S:3][*:4]1",null,-0.2167831659],[-0.052634243,198.081362039,19,"completed",-5.2277,19.0,18,"C1=CC(=C2C=c3cc4ccncc4cc3=C2)C=C1","C1=CC(=C2C=c3cc4cncnc4cc3=C2)C=C1",{},"[ch&r6:0]>>[nr6:0]",null,-0.2173172752],[-0.0539249132,201.1730952139,19,"completed",-5.46414,19.0,3,"C1=CC(C2=CCC=C2)=CC1","C(=Cc1ccccc1)C1=CCC=C1C1=CCC=C1C=Cc1ccccc1",{},"[ch&r6,CH1&r5:1]>>[*:1](-C=C-c1ccccc1)",null,-0.3247208103],[-0.0546937304,117.7490812624,19,"completed",-5.202216,19.0,18,"C1=CC(=C2C=c3cc4ccncc4cc3=C2)C=C1","C1=CC(=C2C=c3cc4ccnnc4cc3=C2)C=C1",{},"[ch&r6:0]>>[nr6:0]",null,-0.1377839626],[-0.0557572592,167.3529056365,19,"completed",-5.215648,19.0,19,"C(=Cc1cc(-c2ccc[nH]2)cc(-c2ccc[nH]2)c1)c1cc[nH]c1","C(=Cc1cc(-c2ccc[nH]2)cc(-c2ccc[nH]2)c1)c1cn[nH]c1",{},"[chr5,CH1r5:1]>>[n:1]",null,-0.1859044926],[-0.056715319,148.4648875926,19,"completed",-5.303784,19.0,19,"C(#CC1=c2ccccc2=C(C#CC2=CC=NC2)C1)C1=CC=NC1","C(#CC1=c2ccccc2=C(C#CC2=CN=NC2)C1)C1=CN=NC1",{},"[chr5,CH1r5:1]>>[n:1]",null,-0.2058895407],[-0.0576208422,126.333292266,19,"completed",-5.183264,19.0,19,"O=c1cccc(-c2c(NC3=CCC=C3)cccc2NC2=CCC=C2)o1","O=c1cccc(-c2c(NC3=CCC=C3)cccc2NC2=CCC=C2)[nH]1",{},"[o:1]>>[nH:1]",null,-0.1391302219],[-0.0600748718,210.7150686274,19,"completed",-4.882516,19.0,19,"C(#Cc1ccc(C#CC2=CCC=C2)c2c1SCS2)C1=CCC=C1","C(#Cc1ccc(C#Cc2cc[nH]c2)c2c1SCS2)c1cc[nH]c1",{},"[#6H2r5:1]>>[NH:1]",null,-0.2599567125],[-0.06037499,174.5315270919,19,"completed",-5.019596,19.0,17,"C(=Cc1cc2c(cc1C=Cc1ccccc1)=CCC=2)c1ccccc1","C1=CCC(C=Cc2cc3c(cc2C=CC2=CC=CC2)=CCC=3)=C1",{},"[c:0]1[ch:1][ch][c:3][c!r5:4][c!r5:5]1>>[c:0]1[CH2:1][c:3][c:4][c:5]1",null,-0.1833821352],[-0.0610800739,186.0283529704,19,"completed",-5.326232,19.0,4,"C1=CC(=C2C=CC=C2NC2=CC=CC2=C2C=CC=C2)C=C1","C1=CC(=C2C=CN=C2)C(NC2=CC=CC2=C2C=CN=C2)=C1",{},"[chr5,CH1r5:1]>>[n:1]",null,-0.244305542],[-0.0622542628,185.3855847612,19,"completed",-5.02898,19.0,17,"C(#CC1=c2ccnnc2=CC1)C1=c2ccnnc2=CC1","C(#CC1=c2ccncc2=CC1)C1=c2ccncc2=CC1",{},"[nr6:0]>>[ch&r6:0]",null,-0.1919356581],[-0.0626630563,148.1202230442,19,"completed",-5.292652,19.0,19,"C(=Cc1cc(-c2ccc[nH]2)cc(-c2ccc[nH]2)c1)c1ccsc1","C(=Cc1ccsn1)c1cc(-c2ccc[nH]2)cc(-c2ccc[nH]2)c1",{},"[chr5,CH1r5:1]>>[n:1]",null,-0.2003143757],[-0.0628497399,151.8437823487,19,"completed",-4.986936,19.0,16,"O=c1occcc1-c1cc(Nc2ccccc2)cc(Nc2ccccc2)c1","O=c1[nH]cccc1-c1cc(Nc2ccccc2)cc(Nc2ccccc2)c1",{},"[o:1]>>[nH:1]",null,-0.1712321045],[-0.065549539,178.6808234535,19,"completed",-5.206172,19.0,19,"C(#Cc1ccc(C#CC2=CCC=C2)c2c1SCS2)C1=CCC=C1","C(#Cc1ccc(C#Cc2ccoc2)c2c1SCS2)c1ccoc1",{},"[#6H2r5:1]>>[O:1]",null,-0.1935209511],[-0.0666213621,154.4873132719,19,"completed",-5.475732,19.0,19,"C(#CC1=c2ccccc2=C(C#CC2=CC=NC2)C1)C1=CC=NC1","C(#CC1=c2ccccc2=C(C#CC2=NC=NC2)C1)C1=NC=NC1",{},"[chr5,CH1r5:1]>>[n:1]",null,-0.3050276258],[-0.0670453309,177.9584505177,19,"completed",-5.165876,19.0,11,"C(#Cc1cc2c(cc1C#CC1=CC=CC1)SCS2)C1=CC=CC1","C(#Cc1cc2c(cc1C#Cc1ccccc1)SCS2)c1ccccc1",{},"[CH2:0]1[c,C:1]-,=,:[c,C:2]-,=,:[c,C:3]-,=,:[c,C:4]1>>[ch:0]1c[c:1][c:2][c:3][c:4]1",null,-0.1838358978],[-0.0673316238,135.7311271131,19,"completed",-5.217304,19.0,18,"C1=CC(=C2Sc3cc4ccccc4cc3S2)C=C1","C1=CC(=C2Sc3cc4c(cc3S2)CC=C4)C=C1",{},"[c:0]1[ch:1][ch][c:3][c!r5:4][c!r5:5]1>>[c:0]1[CH2:1][c:3][c:4][c:5]1",null,-0.1586362216],[-0.0686502046,215.6165301142,19,"completed",-5.516948,19.0,11,"O=c1cc[nH]c(N(C2=CCC=C2)C2=CCC=C2)c1","O=c1cc[nH]c(N(C2=CCC=C2)C2=CCC=C2)n1",{},"[ch&r6:0]>>[nr6:0]",null,-0.3628702923],[-0.068779102,155.026917233,19,"completed",-5.11868,19.0,19,"C(#Cc1ccc(C#Cc2ccccc2)c2c1SOS2)c1ccccc1","C(#Cc1ccc(C#CC2=CCC=C2)c2c1SOS2)C1=CCC=C1",{},"[c:0]1[ch:1][ch][c:3][c!r5:4][c!r5:5]1>>[c:0]1[CH2:1][c:3][c:4][c:5]1",null,-0.1555773982],[-0.0704708538,133.1522566862,19,"completed",-4.870832,19.0,4,"C1=CCC(Nc2ccc3cc(NC4=CC=CC4)ccc3c2)=C1","C1=CCC(Nc2cnc3cc(NC4=CC=CC4)cnc3c2)=C1",{},"[ch&r6:0]>>[nr6:0]",null,-0.2084786077],[-0.0704915925,178.6001926996,19,"completed",-5.255392,19.0,19,"C(=Cc1cc(-c2ccc[nH]2)cc(-c2ccc[nH]2)c1)c1cc[nH]c1","C(=Cc1cc(-c2ccco2)cc(-c2ccco2)c1)c1cc[nH]c1",{},"[nH:1]>>[o:1]",null,-0.2091169504],[-0.0716663533,421.2898648772,19,"completed",-4.584252,19.0,18,"C1=CC(=C2Sc3cc4ccccc4cc3S2)C=C1","C1=COC(=C2Sc3cc4ccccc4cc3S2)O1",{},"[CH,ch:0]1=[C,c:1][C,c:2]=[CH,ch:3][*:4]1>>[O:0]1[*:1]=,:[*:2][O:3][*:4]1",null,-0.5548181594],[-0.0724535554,142.409140657,19,"completed",-5.088136,19.0,17,"C(=Cc1cc2c(cc1C=Cc1ccccc1)=CCC=2)c1ccccc1","C(=Cc1cc2c[nH]cc2cc1C=Cc1ccccc1)c1ccccc1",{},"[#6H2r5:1]>>[NH:1]",null,-0.1426510885],[-0.0737474319,221.155741415,19,"completed",-5.528356,19.0,11,"O=c1cc[nH]c(N(C2=CCC=C2)C2=CCC=C2)c1","O=c1cc(N(C2=CCC=C2)C2=CCC=C2)[nH]cn1",{},"[ch&r6:0]>>[nr6:0]",null,-0.3725847618],[-0.0757255381,154.6909614461,19,"completed",-5.1012,19.0,19,"O=c1ccc(-c2c(NC3=CCC=C3)cccc2NC2=CCC=C2)co1","O=c1ccc(-c2c(NC3=CCC=C3)cccc2NC2=CCC=C2)c[nH]1",{},"[o:1]>>[nH:1]",null,-0.1546932421],[-0.0758329551,158.7334689679,19,"completed",-4.93882,19.0,19,"C1=CC(Nc2nc3ccccc3nc2NC2=CCC=C2)=CC1","C1=CC(Nc2nc3c(nc2NC2=CCC=C2)=CCC=3)=CC1",{},"[c:0]1[ch:1][ch][c:3][c!r5:4][c!r5:5]1>>[c:0]1[CH2:1][c:3][c:4][c:5]1",null,-0.1947460409],[-0.0759851381,160.4820530687,19,"completed",-5.371956,19.0,3,"C1=CC(C2=CCC=C2)=CC1","C1=C(C2=CCC(c3ccccc3)=C2)C=C(c2ccccc2)C1",{},"[cH&r6,CH&r5:1]>>[#6:1](-[c]1[ch]ccc[ch]1)",null,-0.2489877942],[-0.0760559813,180.8985475211,19,"completed",-5.330004,19.0,19,"C(#CC1=c2ccccc2=C(C#CC2=CC=NC2)C1)C1=CC=NC1","C(#Cc1ccno1)C1=c2ccccc2=C(C#Cc2ccno2)C1",{},"[#6H2r5:1]>>[O:1]",null,-0.2421697465],[-0.0762227918,159.339718364,19,"completed",-4.992824,19.0,16,"C1=CC(=C2OC(C=CC3=CCC=C3)=C(C=CC3=CCC=C3)O2)C=C1","C1=CC(=C2OC(C=CC3=CCC=N3)=C(C=CC3=CCC=N3)O2)C=C1",{},"[chr5,CH1r5:1]>>[n:1]",null,-0.1761182171],[-0.0767842019,221.8742712076,19,"completed",-5.13478,19.0,16,"C1=CC(=C2OC(C=CC3=CCC=C3)=C(C=CC3=CCC=C3)O2)C=C1","C1=CC(C=CC2=C(C=CC3=CCC=C3)OC(=C3C=CN=C3)O2)=CC1",{},"[chr5,CH1r5:1]>>[n:1]",null,-0.2232060034],[-0.0769357447,129.5856650745,19,"completed",-5.26174,19.0,4,"C1=CCC(Nc2cccc(-c3cccc(NC4=CC=CC4)c3)c2)=C1","C1=NCC(Nc2cccc(-c3cccc(NC4=CC=NC4)c3)c2)=C1",{},"[chr5,CH1r5:1]>>[n:1]",null,-0.1720777735],[-0.0774064527,189.1532820882,19,"completed",-5.036248,19.0,4,"C1=CCC(Nc2cccc(-c3cccc(NC4=CC=CC4)c3)c2)=C1","C1=NC=C(Nc2cccc(-c3cccc(NC4=CN=CC4)c3)c2)C1",{},"[chr5,CH1r5:1]>>[n:1]",null,-0.1943462881],[-0.0783241558,207.1851065837,19,"completed",-5.052624,19.0,19,"C1=CCC(Nc2ncnc(NC3=CC=CC3)c2-c2ccccc2)=C1","C1=CCC(Nc2cc(NC3=CC=CC3)ncn2)=C1",{},"[c&r6,C&r5:1](-[c]1[ch]ccc[ch]1)>>[*:1]",null,-0.2098224636],[-0.0783772453,168.1643151009,19,"completed",-5.343252,19.0,3,"C(=Cc1cc(C=Cc2ccccc2)cc(-c2ccccc2)c1)c1ccccc1","C1=CCC(C=Cc2cc(C=CC3=CC=CC3)cc(-c3ccccc3)c2)=C1",{},"[c:0]1[ch:1][ch][c:3][c!r5:4][c!r5:5]1>>[c:0]1[CH2:1][c:3][c:4][c:5]1",null,-0.2393183847],[-0.0785175515,180.1772868646,19,"completed",-5.215924,19.0,19,"C(#CC1=c2ccccc2=C(C#CC2=CC=NC2)C1)C1=CC=NC1","C(#Cc1ccns1)C1=c2ccccc2=C(C#Cc2ccns2)C1",{},"[#6H2r5:1]>>[S:1]",null,-0.1976073325],[-0.0790069422,183.1928030864,19,"completed",-5.088872,19.0,4,"C1=CCC(Nc2cccc(-c3cccc(NC4=CC=CC4)c3)c2)=C1","c1cc(Nc2ccco2)cc(-c2cccc(Nc3ccco3)c2)c1",{},"[#6H2r5:1]>>[O:1]",null,-0.1833583403],[-0.0794884902,132.2508718243,19,"completed",-5.20884,19.0,16,"C1=CC(=C2SC(C=CC3=CCC=C3)=C(C=CC3=CCC=C3)S2)C=C1","C1=CC(=C2SC(C=CC3=NCC=C3)=C(C=CC3=NCC=C3)S2)C=C1",{},"[chr5,CH1r5:1]>>[n:1]",null,-0.1526266833],[-0.079890671,74.5192654986,19,"completed",-5.205896,19.0,19,"c1ccc2cc3cc4cscc4cc3cc2c1","c1ccc2nc3cc4cscc4cc3nc2c1",{},"[ch&r6:0]>>[nr6:0]",null,-0.1051092894],[-0.0812790589,146.391912012,19,"completed",-5.52716,19.0,3,"C1=CC(C2=CCC=C2)=CC1","C(#Cc1ccccc1)C1=CCC=C1C1=CCC=C1C#Cc1ccccc1",{},"[ch&r6,CH1&r5:1]>>[*:1](-C#C-c1ccccc1)",null,-0.3329245681],[-0.0822450837,270.1828707382,19,"completed",-4.494368,19.0,18,"C1=CC(=C2Sc3cc4ccccc4cc3S2)C=C1","C1=CSC(=C2Sc3cc4ccccc4cc3S2)S1",{},"[CH,ch:0]1=[C,c:1][C,c:2]=[CH,ch:3][*:4]1>>[S:0]1[*:1]=,:[*:2][S:3][*:4]1",null,-0.5027185516],[-0.0829429827,172.63066786,19,"completed",-5.171028,19.0,19,"C(=Cc1cc(-c2ccc[nH]2)cc(-c2ccc[nH]2)c1)c1cc[nH]c1","C(=Cc1cc(-c2ccc[nH]2)nc(-c2ccc[nH]2)c1)c1cc[nH]c1",{},"[ch&r6:0]>>[nr6:0]",null,-0.1796479505],[-0.084354339,187.0127217319,19,"completed",-5.040112,19.0,4,"C1=CCC(Nc2cccc(-c3cccc(NC4=CC=CC4)c3)c2)=C1","C1=CCC(Nc2cncc(-c3cncc(NC4=CC=CC4)c3)c2)=C1",{},"[ch&r6:0]>>[nr6:0]",null,-0.1916537989],[-0.0848749782,144.8100396661,19,"completed",-4.874788,19.0,10,"c1ccc(Nc2cccc(Nc3ccccc3)c2-c2nccs2)cc1","C1=CC(Nc2cccc(NC3=CCC=C3)c2-c2nccs2)=CC1",{},"[c:0]1[ch:1][ch][c:3][c!r5:4][c!r5:5]1>>[c:0]1[CH2:1][c:3][c:4][c:5]1",null,-0.2140629945],[-0.0849731553,138.3792435128,19,"completed",-5.050508,19.0,3,"c1ccc(Nc2ccc(Nc3ccccc3)cc2)cc1","c1ccc(Nc2cnc(Nc3ccccc3)cn2)cc1",{},"[ch&r6:0]>>[nr6:0]",null,-0.1426500946],[-0.0850434007,196.9842537244,19,"completed",-5.10856,19.0,13,"C1=CN=C(C=CC2=CCC(C3=CC(C=CC4=NC=CC4)=CC3)=C2)C1","C(=Cc1ncc[nH]1)C1=CCC(C2=CC(C=Cc3ncc[nH]3)=CC2)=C1",{},"[#6H2r5:1]>>[NH:1]",null,-0.197075367],[-0.085176753,199.0585432463,19,"completed",-5.339296,19.0,14,"C1=c2cnc(-c3cc4c(cn3)=CCC=4)cc2=CC1","C1=c2cc(-c3cc4c(nn3)=CCC=4)nnc2=CC1",{},"[ch&r6:0]>>[nr6:0]",null,-0.2601595005],[-0.0859938771,180.9259953214,19,"completed",-4.977736,19.0,19,"C1=CCC(Nc2ncnc(NC3=CC=CC3)c2-c2ccccc2)=C1","C1=CCC(Nc2ncnc(NC3=CC=CC3)c2C2=CCC=C2)=C1",{},"[c:0]1[ch:1][ch][c:3][c!r5:4][c!r5:5]1>>[c:0]1[CH2:1][c:3][c:4][c:5]1",null,-0.2001473801],[-0.0861100853,152.6012198484,19,"completed",-5.324944,19.0,19,"C(=Cc1cc(-c2ccc[nH]2)cc(-c2ccc[nH]2)c1)c1ccsc1","C(=Cc1cc(-c2ccc[nH]2)cc(-c2ccc[nH]2)c1)c1cnsc1",{},"[chr5,CH1r5:1]>>[n:1]",null,-0.2192738832],[-0.0865979738,193.9108030779,19,"completed",-5.335432,19.0,14,"C(=Cc1cc2c(cn1)=CCC=2)c1cc2c(cn1)=CCC=2","C(=Cc1cc2cocc2cn1)c1cc2cocc2cn1",{},"[#6H2r5:1]>>[O:1]",null,-0.2544822795],[-0.0866938142,176.1955337227,19,"completed",-5.282072,19.0,8,"C1=CC(C=Cc2cc(-c3coc(C=CC4=CCC=C4)c3)co2)=CC1","C(=Cc1cc(-c2coc(C=CC3=CCC=N3)c2)co1)C1=CCC=N1",{},"[chr5,CH1r5:1]>>[n:1]",null,-0.2174591239],[-0.087312507,164.6492508474,19,"completed",-5.279036,19.0,19,"C(=Cc1cc(-c2ccc[nH]2)cc(-c2ccc[nH]2)c1)c1ccsc1","C(=Cc1cc(-c2ccc[nH]2)nc(-c2ccc[nH]2)c1)c1ccsc1",{},"[ch&r6:0]>>[nr6:0]",null,-0.2069197467],[-0.0874515782,200.0321042791,19,"completed",-5.430652,19.0,18,"C1=CC(=C2Sc3cc4ccccc4cc3S2)C=C1","C1=CC(=C2Sc3cc4ccccc4nc3S2)C=C1",{},"[ch&r6:0]>>[nr6:0]",null,-0.3059165047],[-0.0877325303,166.0755952703,19,"completed",-5.1403,19.0,16,"C1=CC(=C2OC(C=CC3=CCC=C3)=C(C=CC3=CCC=C3)O2)C=C1","C1=CC(=C2OC(C=CC3=CCN=C3)=C(C=CC3=CCN=C3)O2)C=C1",{},"[chr5,CH1r5:1]>>[n:1]",null,-0.168454467],[-0.0877592502,237.5757551898,19,"completed",-5.390816,19.0,18,"C1=CC(=C2Sc3cc4ccccc4cc3S2)C=C1","C1=CC(=C2Sc3cc4cccnc4cc3S2)C=C1",{},"[ch&r6:0]>>[nr6:0]",null,-0.3128633454],[-0.0883437646,177.1128243697,19,"completed",-4.955104,19.0,11,"c1ccc(N(c2ccccc2)c2cnco2)cc1","C1=CC(N(C2=CCC=C2)c2cnco2)=CC1",{},"[c:0]1[ch:1][ch][c:3][c!r5:4][c!r5:5]1>>[c:0]1[CH2:1][c:3][c:4][c:5]1",null,-0.2040990677],[-0.0887106533,130.0720052772,19,"completed",-5.097336,19.0,4,"C1=CCC(Nc2ccc3cc(NC4=CC=CC4)ccc3c2)=C1","C1=NCC(Nc2ccc3cc(NC4=CC=NC4)ccc3c2)=C1",{},"[chr5,CH1r5:1]>>[n:1]",null,-0.1300853721],[-0.0891924104,188.6018889164,19,"completed",-5.439944,19.0,12,"C(#Cc1ccc2cc(C#CC3=CC=CC3)ccc2c1)C1=CC=CC1","C(#Cc1cc2cnc(C#CC3=CC=CC3)cc2cn1)C1=CC=CC1",{},"[ch&r6:0]>>[nr6:0]",null,-0.3036379667],[-0.0893588747,137.0739939143,19,"completed",-5.447856,19.0,3,"C(=Cc1cc(C=Cc2ccccc2)cc(-c2ccccc2)c1)c1ccccc1","C1=CC(C=Cc2cc(C=CC3=CCC=C3)cc(-c3ccccc3)c2)=CC1",{},"[c:0]1[ch:1][ch][c:3][c!r5:4][c!r5:5]1>>[c:0]1[CH2:1][c:3][c:4][c:5]1",null,-0.2794300274],[-0.089413255,140.6040408297,19,"completed",-5.308016,19.0,17,"C(=Cc1ccc[nH]1)C1=CCC(C2=CC(C=Cc3ccc[nH]3)=CC2)=C1","C(=Cc1ccc[nH]1)C1=NCC(C2=CC(C=Cc3ccc[nH]3)=NC2)=C1",{},"[chr5,CH1r5:1]>>[n:1]",null,-0.2024157056],[-0.0912954746,169.2714137639,19,"completed",-5.241684,19.0,17,"C1=C(N(c2ccccc2)c2ccccc2)CN=N1","c1ccc(N(c2ccccc2)c2cnn[nH]2)cc1",{},"[#6H2r5:1]>>[NH:1]",null,-0.1961867628],[-0.0917198342,178.4495757681,19,"completed",-5.30406,19.0,10,"C(#Cc1ccc(C#CC2=CC=CC2)c2c1SCS2)C1=CC=CC1","C(#Cc1ccc(C#CC2=CN=CC2)c2c1SCS2)C1=CN=CC1",{},"[chr5,CH1r5:1]>>[n:1]",null,-0.2285784068],[-0.0919760979,77.3929180573,19,"completed",-5.3266,19.0,19,"c1ccc2cc3cc4cscc4cc3cc2c1","c1ccc2cc3nc4cscc4nc3cc2c1",{},"[ch&r6:0]>>[nr6:0]",null,-0.1764935358],[-0.0922814534,254.0073996775,19,"completed",-5.273608,19.0,17,"C1=CC(N(C2=CCC=C2)c2cnoc2)=CC1","C1=CC(N(C2=CCC=C2)c2cnon2)=CC1",{},"[chr5,CH1r5:1]>>[n:1]",null,-0.2815816588],[-0.0924673313,187.2201110935,19,"completed",-5.230092,19.0,13,"C(=Cc1ccco1)c1coc(-c2cc(C=Cc3ccco3)co2)c1","C1=CCC(C=Cc2coc(-c3cc(C=CC4=CC=CC4)co3)c2)=C1",{},"[n,c:0]1[n,ch:1][o,O:2][n,c:3][n,c:4]1>>[*:0]1=[*:1][CH2:2][*:3]=[*:4]1",null,-0.2081924469],[-0.0927384421,119.2650469192,19,"completed",-5.427616,19.0,9,"C1=CC(Nc2cc(-c3ccco3)nc(-c3ccco3)c2)=CC1","c1ccc(Nc2cc(-c3ccco3)nc(-c3ccco3)c2)cc1",{},"[CH2:0]1[c,C:1]-,=,:[c,C:2]-,=,:[c,C:3]-,=,:[c,C:4]1>>[ch:0]1c[c:1][c:2][c:3][c:4]1",null,-0.2584897497],[-0.0927822613,209.6371185393,19,"completed",-5.142508,19.0,19,"C1=CCC(Nc2cc(C3=CC=CC3)nc(C3=CC=CC3)c2)=C1","C1=CCC(Nc2cc(C3=NC=CC3)nc(C3=NC=CC3)c2)=C1",{},"[chr5,CH1r5:1]>>[n:1]",null,-0.2117383225],[-0.0929015182,158.4582446764,19,"completed",-5.27922,19.0,18,"C1=CC(C=Cc2cc(-c3ccc[nH]3)cc(-c3ccc[nH]3)c2)=CC1","C(=Cc1cc(-c2ccc[nH]2)cc(-c2ccc[nH]2)c1)c1ccoc1",{},"[#6H2r5:1]>>[O:1]",null,-0.2021081924],[-0.0929400208,208.0788388168,19,"completed",-5.52348,19.0,11,"O=c1cc[nH]c(N(C2=CCC=C2)C2=CCC=C2)c1","O=c1cn[nH]c(N(C2=CCC=C2)C2=CCC=C2)c1",{},"[ch&r6:0]>>[nr6:0]",null,-0.3621755172],[-0.0929818051,148.0822975281,19,"completed",-5.34546,19.0,10,"C1=CCC(c2cc(NC3=CC=NC3)cc(C3=CC=CC3)c2)=C1","C1=NC=C(c2cc(NC3=CC=NC3)cc(C3=CN=CC3)c2)C1",{},"[chr5,CH1r5:1]>>[n:1]",null,-0.2268284958],[-0.0932142437,396.208605332,19,"completed",-4.343304,19.0,16,"C1=CC(=C2OC(C=CC3=CCC=C3)=C(C=CC3=CCC=C3)O2)C=C1","C1=CC(C=CC2=C(C=CC3=CCC=C3)OC(=C3OC=CO3)O2)=CC1",{},"[CH,ch:0]1=[C,c:1][C,c:2]=[CH,ch:3][*:4]1>>[O:0]1[*:1]=,:[*:2][O:3][*:4]1",null,-0.6614754635],[-0.093471501,149.2464793403,19,"completed",-4.803304,19.0,5,"c1cc(Nc2cccc(-c3cccs3)c2)cc(-c2cccs2)c1","C1=C(NC2=CC(c3cccs3)=CC2)CC=C1c1cccs1",{},"[c:0]1[ch:1][ch][c:3][c!r5:4][c!r5:5]1>>[c:0]1[CH2:1][c:3][c:4][c:5]1",null,-0.2557508253],[-0.0935441197,147.5234709864,19,"completed",-5.406456,19.0,13,"O=c1[nH]cccc1Nc1cc(C2=CCC=C2)cc(C2=CCC=C2)c1","O=c1[nH]nccc1Nc1cc(C2=CCC=C2)cc(C2=CCC=C2)c1",{},"[ch&r6:0]>>[nr6:0]",null,-0.260349115],[-0.0937875037,176.4800124594,19,"completed",-5.300012,19.0,12,"C1=CCC(c2cc(Nc3ccco3)cc(C3=CC=CC3)c2)=C1","C1=NCC(c2cc(Nc3ccco3)cc(C3=CC=NC3)c2)=C1",{},"[chr5,CH1r5:1]>>[n:1]",null,-0.2252721618],[-0.0939239627,146.0049808628,19,"completed",-5.3059,19.0,13,"O=c1[nH]cccc1Nc1cc(C2=CCC=C2)cc(C2=CCC=C2)c1","O=c1[nH]cccc1Nc1cc(C2=CCC=C2)nc(C2=CCC=C2)c1",{},"[ch&r6:0]>>[nr6:0]",null,-0.2051606964],[-0.0940593425,125.9475904242,19,"completed",-5.325128,19.0,10,"C1=CC(c2cc(Nc3cncs3)cc(C3=CCC=C3)c2)=CC1","C1=CC(c2cc(Nc3cncs3)cc(C3=CCC=
[truncated: 673,702 more chars]
