# Supplementary material for: Active discovery of organic semiconductors
Source: Nat Commun. 2021 Apr 23;12:2422. doi: 10.1038/s41467-021-22611-4 (PMC8065160; doi:10.1038/s41467-021-22611-4)
Supplement: Supplementary file 6 — Source Data [file 41467_2021_22611_MOESM6_ESM.zip › data/runs_decreased_search_space/active_learner_results_script_twofold_0_kappa_2.5_nbatch_100_runs_50_production_False_rwssearch_1-10-1000_suffix_r12/df_population.json]

{"columns":["Fi_scores","XTB1_lamda_h","added_in_round","calc_status","ehomo_gfn1_b3lyp","finished_in_round","generation","molecule_last_gen","molecule_smiles","morgan_fp_bitvect","operation","symmetry","utility_function"],"index":[0,1,2,3,4,5,6,7,8,9,10,11,13,14,15,16,17,18,19,20,21,22,23,24,25,26,27,28,29,30,31,32,33,34,35,36,37,38,39,40,41,42,44,45,46,47,48,49,50,51,52,53,54,55,56,57,58,59,60,61,62,63,64,65,66,67,68,70,71,72,73,74,75,76,77,78,79,80,81,82,84,85,86,87,88,89,90,91,92,93,94,95,96,97,98,99,100,101,102,103,104,105,106,107,109,110,111,112,113,114,115,116,117,119,120,121,122,123,124,125,126,127,128,129,130,131,132,133,134,135,136,137,138,139,140,141,142,143,144,145,146,147,148,149,150,151,152,153,154,155,156,157,158,159,160,161,163,164,165,166,167,168,169,170,171,172,173,174,175,176,178,179,180,181,182,183,184,185,186,187,188,189,190,191,192,193,194,195,196,197,198,199,200,201,202,203,204,205,206,207,208,209,210,211,212,213,214,215,216,217,218,219,220,221,222,223,224,225,226,227,228,229,230,231,232,233,234,235,236,237,238,239,240,241,242,243,244,245,246,247,248,249,250,251,252,253,254,255,256,257,258,259,260,261,262,263,264,265,266,267,268,269,270,271,272,273,274,275,276,277,278,279,280,281,282,283,284,285,286,287,288,289,290,291,292,293,294,295,296,297,298,299,300,301,302,303,304,305,306,307,308,309,310,311,312,313,314,315,316,317,318,319,320,321,322,323,324,325,326,327,328,329,330,331,332,333,334,335,336,337,338,339,340,341,342,343,344,345,346,347,348,349,350,351,352,353,354,355,356,357,358,359,360,361,362,363,364,365,366,367,368,369,370,371,372,373,374,375,376,377,378,379,380,381,382,383,384,385,386,387,388,389,390,391,392,393,394,395,396,397,398,399,400,401,402,403,404,405,406,407,408,409,410,411,412,413,414,415,416,417,418,419,420,421,422,423,424,425,426,427,428,429,430,431,432,433,434,435,436,437,438,439,440,441,442,443,444,445,446,447,448,449,450,451,452,453,454,455,456,457,458,459,460,461,462,463,464,465,466,467,468,469,470,471,472,473,474,475,476,477,478,479,480,481,482,483,484,485,486,487,488,489,490,491,492,493,494,495,496,497,498,499,500,501,502,503,504,505,506,507,508,509,510,511,512,513,514,515,516,517,518,519,520,521,522,523,524,525,526,527,528,529,530,531,532,533,534,535,536,537,538,539,540,541,542,543,544,545,546,547,548,549,550,551,552,553,554,555,556,557,558,559,560,561,562,563,564,565,566,567,568,569,570,571,572,573,574,575,576,577,578,579,580,581,582,583,584,585,586,587,588,589,590,591,592,593,594,595,596,597,598,599,600,601,602,603,604,605,606,607,608,609,610,611,612,613,614,615,616,617,618,619,620,621,622,623,624,625,626,627,628,629,630,631,632,633,634,635,636,637,638,639,640,641,642,643,644,645,646,647,648,649,650,651,652,653,654,655,656,657,658,659,660,661,662,663,664,665,666,667,668,669,670,671,672,673,674,675,676,677,678,679,680,681,682,683,684,685,686,687,688,689,690,691,692,693,694,695,696,697,698,699,700,701,702,703,704,705,706,707,708,709,710,711,712,713,714,715,716,717,718,719,720,721,722,723,724,725,726,727,728,729,730,731,732,733,734,735,736,737,738,739,740,741,742,743,744,745,746,747,748,749,750,751,752,753,754,755,756,757,758,759,760,761,762,763,764,765,766,767,768,769,770,771,772,773,774,775,776,777,778,779,780,781,782,783,784,785,786,787,788,789,790,791,792,793,794,795,796,797,798,799,800,801,802,803,804,805,806,807,808,809,810,811,812,813,814,815,816,817,818,819,820,821,822,823,824,825,826,827,828,829,830,831,832,833,834,835,836,837,838,839,840,841,842,843,844,845,846,847,848,849,850,851,852,853,854,855,856,857,858,859,860,861,862,863,864,865,866,867,868,869,870,871,872,873,874,875,876,877,878,879,880,881,882,883,884,885,886,887,888,889,890,891,892,893,894,895,896,897,898,899,900,901,902,903,904,905,906,907,908,909,910,911,912,913,914,915,916,917,918,919,920,921,922,923,924,925,926,927,928,929,930,931,932,933,934,935,936,937,938,939,940,941,942,943,944,945,946,947,948,949,950,951,952,953,954,955,956,957,958,959,960,961,962,963,964,965,966,967,968,969,970,971,972,973,974,975,976,977,978,979,980,981,982,983,984,985,986,987,988,989,990,991,992,993,994,995,996,997,998,999,1000,1001,1002,1003,1004,1005,1006,1007,1008,1009,1010,1011,1012,1013,1014,1015,1016,1017,1018,1019,1020,1021,1022,1023,1024,1025,1026,1027,1028,1029,1030,1031,1032,1033,1034,1035,1036,1037,1038,1039,1040,1041,1042,1043,1044,1045,1046,1047,1048,1049,1050,1051,1052,1053,1054,1055,1056,1057,1058,1059,1060,1061,1062,1063,1064,1065,1066,1067,1068,1069,1070,1071,1072,1073,1074,1075,1076,1077,1078,1079,1080,1081,1082,1083,1084,1085,1086,1087,1088,1089,1090,1091,1092,1093,1094,1095,1096,1097,1098,1099,1100,1101,1102,1103,1104,1105,1106,1107,1108,1109,1110,1111,1112,1113,1114,1115,1116,1117,1118,1119,1120,1121,1122,1123,1124,1125,1126,1127,1128,1129,1130,1131,1132,1133,1134,1135,1136,1137,1138,1139,1140,1141,1142,1143,1144,1145,1146,1147,1148,1149,1150,1151,1152,1153,1154,1155,1156,1157,1158,1159,1160,1161,1162,1163,1164,1165,1166,1167,1168,1169,1170,1171,1172,1173,1174,1175,1176,1177,1178,1179,1180,1181,1182,1183,1184,1185,1186,1187,1188,1189,1190,1191,1192,1193,1194,1195,1196,1197,1198,1199,1200,1201,1202,1203,1204,1205,1206,1207,1208,1209,1210,1211,1212,1213,1214,1215,1216,1217,1218,1219,1220,1221,1222,1223,1224,1225,1226,1227,1228,1229,1230,1231,1232,1233,1234,1235,1236,1237,1238,1239,1240,1241,1242,1243,1244,1245,1246,1247,1248,1249,1250,1251,1252,1253,1254,1255,1256,1257,1258,1259,1260,1261,1262,1263,1264,1265,1266,1267,1268,1269,1270,1271,1272,1273,1274,1275,1276,1277,1278,1279,1280,1281,1282,1283,1284,1285,1286,1287,1288,1289,1290,1291,1292,1293,1294,1295,1296,1297,1298,1299,1300,1301,1302,1303,1304,1305,1306,1307,1308,1309,1310,1311,1312,1313,1314,1315,1316,1317,1318,1319,1320,1321,1322,1323,1324,1325,1326,1327,1328,1329,1330,1331,1332,1333,1334,1335,1336,1337,1338,1339,1340,1341,1342,1343,1344,1345,1346,1347,1348,1349,1350,1351,1352,1353,1354,1355,1356,1357,1358,1359,1360,1361,1362,1363,1364,1365,1366,1367,1368,1369,1370,1371,1372,1373,1374,1375,1376,1377,1378,1379,1380,1381,1382,1383,1384,1385,1386,1387,1388,1389,1390,1391,1392,1393,1394,1395,1396,1397,1398,1399,1400,1401,1402,1403,1404,1405,1406,1407,1408,1409,1410,1411,1412,1413,1414,1415,1416,1417,1418,1419,1420,1421,1422,1423,1424,1425,1426,1427,1428,1429,1430,1431,1432,1433,1434,1435,1436,1437,1438,1439,1440,1441,1442,1443,1444,1445,1446,1447,1448,1449,1450,1451,1452,1453,1454,1455,1456,1457,1458,1459,1460,1461,1462,1463,1464,1465,1466,1467,1468,1469,1470,1471,1472,1473,1474,1475,1476,1477,1478,1479,1480,1481,1482,1483,1484,1485,1486,1487,1488,1489,1490,1491,1492,1493,1494,1495,1496,1497,1498,1499,1500,1501,1502,1503,1504,1505,1506,1507,1508,1509,1510,1511,1512,1513,1514,1515,1516,1517,1518,1519,1520,1521,1522,1523,1524,1525,1526,1527,1528,1529,1530,1531,1532,1533,1534,1535,1536,1537,1538,1539,1540,1541,1542,1543,1544,1545,1546,1547,1548,1549,1550,1551,1552,1553,1554,1555,1556,1557,1558,1559,1560,1561,1562,1563,1564,1565,1566,1567,1568,1569,1570,1571,1572,1573,1574,1575,1576,1577,1578,1579,1580,1581,1582,1583,1584,1585,1586,1587,1588,1589,1590,1591,1592,1593,1594,1595,1596,1597,1598,1599,1600,1601,1602,1603,1604,1605,1606,1607,1608,1609,1610,1611,1612,1613,1614,1615,1616,1617,1618,1619,1620,1621,1622,1623,1624,1625,1626,1627,1628,1629,1630,1631,1632,1633,1634,1635,1636,1637,1638,1639,1640,1641,1642,1643,1644,1645,1646,1647,1648,1649,1650,1651,1652,1653,1654,1655,1656,1657,1658,1659,1660,1661,1662,1663,1664,1665,1666,1667,1668,1669,1670,1671,1672,1673,1674,1675,1676,1677,1678,1679,1680,1681,1682,1683,1684,1685,1686,1687,1688,1689,1690,1691,1692,1693,1694,1695,1696,1697,1698,1699,1700,1701,1702,1703,1704,1705,1706,1707,1708,1709,1710,1711,1712,1713,1714,1715,1716,1717,1718,1719,1720,1721,1722,1723,1724,1725,1726,1727,1728,1729,1730,1731,1732,1733,1734,1735,1736,1737,1738,1739,1740,1741,1742,1743,1744,1745,1746,1747,1748,1749,1750,1751,1752,1753,1754,1755,1756,1757,1758,1759,1760,1761,1762,1763,1764,1765,1766,1767,1768,1769,1770,1771,1772,1773,1774,1775,1776,1777,1778,1779,1780,1781,1782,1783,1784,1785,1786,1787,1788,1789,1790,1791,1792,1793,1794,1795,1796,1797,1798,1799,1800,1801,1802,1803,1804,1805,1806,1807,1808,1809,1810,1811,1812,1813,1814,1815,1816,1817,1818,1819,1820,1821,1822,1823,1824,1825,1826,1827,1828,1829,1830,1831,1832,1833,1834,1835,1836,1837,1838,1839,1840,1841,1842,1843,1844,1845,1846,1847,1848,1849,1850,1851,1852,1853,1854,1855,1856,1857,1858,1859,1860,1861,1862,1863,1864,1865,1866,1867,1868,1869,1870,1871,1872,1873,1874,1875,1876,1877,1878,1879,1880,1881,1882,1883,1884,1885,1886,1887,1888,1889,1890,1891,1892,1893,1894,1895,1896,1897,1898,1899,1900,1901,1902,1903,1904,1905,1906,1907,1908,1909,1910,1911,1912,1913,1914,1915,1916,1917,1918,1919,1920,1921,1922,1923,1924,1925,1926,1927,1928,1929,1930,1931,1932,1933,1934,1935,1936,1937,1938,1939,1940,1941,1942,1943,1944,1945,1946,1947,1948,1949,1950,1951,1952,1953,1954,1955,1956,1957,1958,1959,1960,1961,1962,1963,1964,1965,1966,1967,1968,1969,1970,1971,1972,1973,1974,1975,1976,1977,1978,1979,1980,1981,1982,1983,1984,1985,1986,1987,1988,1989,1990,1991,1992,1993,1994,1995,1996,1997,1998,1999,2000,2001,2002,2003,2004,2005,2006,2007,2008,2009,2010,2011,2012,2013,2014,2015,2016,2017,2018,2019,2020,2021,2022,2023,2024,2025,2026,2027,2028,2029,2030,2031,2032,2033,2034,2035,2036,2037,2038,2039,2040,2041,2042,2043,2044,2045,2046,2047,2048,2049,2050,2051,2052,2053,2054,2055,2056,2057,2058,2059,2060,2061,2062,2063,2064,2065,2066,2067,2068,2069,2070,2071,2072,2073,2074,2075,2076,2077,2078,2079,2080,2081,2082,2083,2084,2085,2086,2087,2088,2089,2090,2091,2092,2093,2094,2095,2096,2097,2098,2099,2100,2101,2102,2103,2104,2105,2106,2107,2108,2109,2110,2111,2112,2113,2114,2115,2116,2117,2118,2119,2120,2121,2122,2123,2124,2125,2126,2127,2128,2129,2130,2131,2132,2133,2134,2135,2136,2137,2138,2139,2140,2141,2142,2143,2144,2145,2146,2147,2148,2149,2150,2151,2152,2153,2154,2155,2156,2157,2158,2159,2160,2161,2162,2163,2164,2165,2166,2167,2168,2169,2170,2171,2172,2173,2174,2175,2176,2177,2178,2179,2180,2181,2182,2183,2184,2185,2186,2187,2188,2189,2190,2191,2192,2193,2194,2195,2196,2197,2198,2199,2200,2201,2202,2203,2204,2205,2206,2207,2208,2209,2210,2211,2212,2213,2214,2215,2216,2217,2218,2219,2220,2221,2222,2223,2224,2225,2226,2227,2228,2229,2230,2231,2232,2233,2234,2235,2236,2237,2238,2239,2240,2241,2242,2243,2244,2245,2246,2247,2248,2249,2250,2251,2252,2253,2254,2255,2256,2257,2258,2259,2260,2261,2262,2263,2264,2265,2266,2267,2268,2269,2270,2271,2272,2273,2274,2275,2276,2277,2278,2279,2280,2281,2282,2283,2284,2285,2286,2287,2288,2289,2290,2291,2292,2293,2294,2295,2296,2297,2298,2299,2300,2301,2302,2303,2304,2305,2306,2307,2308,2309,2310,2311,2312,2313,2314,2315,2316,2317,2318,2319,2320,2321,2322,2323,2324,2325,2326,2327,2328,2329,2330,2331,2332,2333,2334,2335,2336,2337,2338,2339,2340,2341,2342,2343,2344,2345,2346,2347,2348,2349,2350,2351,2352,2353,2354,2355,2356,2357,2358,2359,2360,2361,2362,2363,2364,2365,2366,2367,2368,2369,2370,2371,2372,2373,2374,2375,2376,2377,2378,2379,2380,2381,2382,2383,2384,2385,2386,2387,2388,2389,2390,2391,2392,2393,2394,2395,2396,2397,2398,2399,2400,2401,2402,2403,2404,2405,2406,2407,2408,2409,2410,2411,2412,2413,2414,2415,2416,2417,2418,2419,2420,2421,2422,2423,2424,2425,2426,2427,2428,2429,2430,2431,2432,2433,2434,2435,2436,2437,2438,2439,2440,2441,2442,2443,2444,2445,2446,2447,2448,2449,2450,2451,2452,2453,2454,2455,2456,2457,2458,2459,2460,2461,2462,2463,2464,2465,2466,2467,2468,2469,2470,2471,2472,2473,2474,2475,2476,2477,2478,2479,2480,2481,2482,2483,2484,2485,2486,2487,2488,2489,2490,2491,2492,2493,2494,2495,2496,2497,2498,2499,2500,2501,2502,2503,2504,2505,2506,2507,2508,2509,2510,2511,2512,2513,2514,2515,2516,2517,2518,2519,2520,2521,2522,2523,2524,2525,2526,2527,2528,2529,2530,2531,2532,2533,2534,2535,2536,2537,2538,2539,2540,2541,2542,2543,2544,2545,2546,2547,2548,2549,2550,2551,2552,2553,2554,2555,2556,2557,2558,2559,2560,2561,2562,2563,2564,2565,2566,2567,2568,2569,2570,2571,2572,2573,2574,2575,2576,2577,2578,2579,2580,2581,2582,2583,2584,2585,2586,2587,2588,2589,2590,2591,2592,2593,2594,2595,2596,2597,2598,2599,2600,2601,2602,2603,2604,2605,2606,2607,2608,2609,2610,2611,2612,2613,2614,2615,2616,2617,2618,2619,2620,2621,2622,2623,2624,2625,2626,2627,2628,2629,2630,2631,2632,2633,2634,2635,2636,2637,2638,2639,2640,2641,2642,2643,2644,2645,2646,2647,2648,2649,2650,2651,2652,2653,2654,2655,2656,2657,2658,2659,2660,2661,2662,2663,2664,2665,2666,2667,2668,2669,2670,2671,2672,2673,2674,2675,2676,2677,2678,2679,2680,2681,2682,2683,2684,2685,2686,2687,2688,2689,2690,2691,2692,2693,2694,2695,2696,2697,2698,2699,2700,2701,2702,2703,2704,2705,2706,2707,2708,2709,2710,2711,2712,2713,2714,2715,2716,2717,2718,2719,2720,2721,2722,2723,2724,2725,2726,2727,2728,2729,2730,2731,2732,2733,2734,2735,2736,2737,2738,2739,2740,2741,2742,2743,2744,2745,2746,2747,2748,2749,2750,2751,2752,2753,2754,2755,2756,2757,2758,2759,2760,2761,2762,2763,2764,2765,2766,2767,2768,2769,2770,2771,2772,2773,2774,2775,2776,2777,2778,2779,2780,2781,2782,2783,2784,2785,2786,2787,2788,2789,2790,2791,2792,2793,2794,2795,2796,2797,2798,2799,2800,2801,2802,2803,2804,2805,2806,2807,2808,2809,2810,2811,2812,2813,2814,2815,2816,2817,2818,2819,2820,2821,2822,2823,2824,2825,2826,2827,2828,2829,2830,2831,2832,2833,2834,2835,2836,2837,2838,2839,2840,2841,2842,2843,2844,2845,2846,2847,2848,2849,2850,2851,2852,2853,2854,2855,2856,2857,2858,2859,2860,2861,2862,2863,2864,2865,2866,2867,2868,2869,2870,2871,2872,2873,2874,2875,2876,2877,2878,2879,2880,2881,2882,2883,2884,2885,2886,2887,2888,2889,2890,2891,2892,2893,2894,2895,2896,2897,2898,2899,2900,2901,2902,2903,2904,2905,2906,2907,2908,2909,2910,2911,2912,2913,2914,2915,2916,2917,2918,2919,2920,2921,2922,2923,2924,2925,2926,2927,2928,2929,2930,2931,2932,2933,2934,2935,2936,2937,2938,2939,2940,2941,2942,2943,2944,2945,2946,2947,2948,2949,2950,2951,2952,2953,2954,2955,2956,2957,2958,2959,2960,2961,2962,2963,2964,2965,2966,2967,2968,2969,2970,2971,2972,2973,2974,2975,2976,2977,2978,2979,2980,2981,2982,2983,2984,2985,2986,2987,2988,2989,2990,2991,2992,2993,2994,2995,2996,2997,2998,2999,3000,3001,3002,3003,3004,3005,3006,3007,3008,3009,3010,3011,3012,3013,3014,3015,3016,3017,3018,3019,3020,3021,3022,3023,3024,3025,3026,3027,3028,3029,3030,3031,3032,3033,3034,3035,3036,3037,3038,3039,3040,3041,3042,3043,3044,3045,3046,3047,3048,3049,3050,3051,3052,3053,3054,3055,3056,3057,3058,3059,3060,3061,3062,3063,3064,3065,3066,3067,3068,3069,3070,3071,3072,3073,3074,3075,3076,3077,3078,3079,3080,3081,3082,3083,3084,3085,3086,3087,3088,3089,3090,3091,3092,3093,3094,3095,3096,3097,3098,3099,3100,3101,3102,3103,3104,3105,3106,3107,3108,3109,3110,3111,3112,3113,3114,3115,3116,3117,3118,3119,3120,3121,3122,3123,3124,3125,3126,3127,3128,3129,3130,3131,3132,3133,3134,3135,3136,3137,3138,3139,3140,3141,3142,3143,3144,3145,3146,3147,3148,3149,3150,3151,3152,3153,3154,3155,3156,3157,3158,3159,3160,3161,3162,3163,3164,3165,3166,3167,3168,3169,3170,3171,3172,3173,3174,3175,3176,3177,3178,3179,3180,3181,3182,3183,3184,3185,3186,3187,3188,3189,3190,3191,3192,3193,3194,3195,3196,3197,3198,3199,3200,3201,3202,3203,3204,3205,3206,3207,3208,3209,3210,3211,3212,3213,3214,3215,3216,3217,3218,3219,3220,3221,3222,3223,3224,3225,3226,3227,3228,3229,3230,3231,3232,3233,3234,3235,3236,3237,3238,3239,3240,3241,3242,3243,3244,3245,3246,3247,3248,3249,3250,3251,3252,3253,3254,3255,3256,3257,3258,3259,3260,3261,3262,3263,3264,3265,3266,3267,3268,3269,3270,3271,3272,3273,3274,3275,3276,3277,3278,3279,3280,3281,3282,3283,3284,3285,3286,3287,3288,3289,3290,3291,3292,3293,3294,3295,3296,3297,3298,3299,3300,3301,3302,3303,3304,3305,3306,3307,3308,3309,3310,3311,3312,3313,3314,3315,3316,3317,3318,3319,3320,3321,3322,3323,3324,3325,3326,3327,3328,3329,3330,3331,3332,3333,3334,3335,3336,3337,3338,3339,3340,3341,3342,3343,3344,3345,3346,3347,3348,3349,3350,3351,3352,3353,3354,3355,3356,3357,3358,3359,3360,3361,3362,3363,3364,3365,3366,3367,3368,3369,3370,3371,3372,3373,3374,3375,3376,3377,3378,3379,3380,3381,3382,3383,3384,3385,3386,3387,3388,3389,3390,3391,3392,3393,3394,3395,3396,3397,3398,3399,3400,3401,3402,3403,3404,3405,3406,3407,3408,3409,3410,3411,3412,3413,3414,3415,3416,3417,3418,3419,3420,3421,3422,3423,3424,3425,3426,3427,3428,3429,3430,3431,3432,3433,3434,3435,3436,3437,3438,3439,3440,3441,3442,3443,3444,3445,3446,3447,3448,3449,3450,3451,3452,3453,3454,3455,3456,3457,3458,3459,3460,3461,3462,3463,3464,3465,3466,3467,3468,3469,3470,3471,3472,3473,3474,3475,3476,3477,3478,3479,3480,3481,3482,3483,3484,3485,3486,3487,3488,3489,3490,3491,3492,3493,3494,3495,3496,3497,3498,3499,3500,3501,3502,3503,3504,3505,3506,3507,3508,3509,3510,3511,3512,3513,3514,3515,3516,3517,3518,3519,3520,3521,3522,3523,3524,3525,3526,3527,3528,3529,3530,3531,3532,3533,3534,3535,3536,3537,3538,3539,3540,3541,3542,3543,3544,3545,3546,3547,3548,3549,3550,3551,3552,3553,3554,3555,3556,3557,3558,3559,3560,3561,3562,3563,3564,3565,3566,3567,3568,3569,3570,3571,3572,3573,3574,3575,3576,3577,3578,3579,3580,3581,3582,3583,3584,3585,3586,3587,3588,3589,3590,3591,3592,3593,3594,3595,3596,3597,3598,3599,3600,3601,3602,3603,3604,3605,3606,3607,3608,3609,3610,3611,3612,3613,3614,3615,3616,3617,3618,3619,3620,3621,3622,3623,3624,3625,3626,3627,3628,3629,3630,3631,3632,3633,3634,3635,3636,3637,3638,3639,3640,3641,3642,3643,3644,3645,3646,3647,3648,3649,3650,3651,3652,3653,3654,3655,3656,3657,3658,3659,3660,3661,3662,3663,3664,3665,3666,3667,3668,3669,3670,3671,3672,3673,3674,3675,3676,3677,3678,3679,3680,3681,3682,3683,3684,3685,3686,3687,3688,3689,3690,3691,3692,3693,3694,3695,3696,3697,3698,3699,3700,3701,3702,3703,3704,3705,3706,3707,3708,3709,3710,3711,3712,3713,3714,3715,3716,3717,3718,3719,3720,3721,3722,3723,3724,3725,3726,3727,3728,3729,3730,3731,3732,3733,3734,3735,3736,3737,3738,3739,3740,3741,3742,3743,3744,3745,3746,3747,3748,3749,3750,3751,3752,3753,3754,3755,3756,3757,3758,3759,3760,3761,3762,3763,3764,3765,3766,3767,3768,3769,3770,3771,3772,3773,3774,3775,3776,3777,3778,3779,3780,3781,3782,3783,3784,3785,3786,3787,3788,3789,3790,3791,3792,3793,3794,3795,3796,3797,3798,3799,3800,3801,3802,3803,3804,3805,3806,3807,3808,3809,3810,3811,3812,3813,3814,3815,3816,3817,3818,3819,3820,3821,3822,3823,3824,3825,3826,3827,3828,3829,3830,3831,3832,3833,3834,3835,3836,3837,3838,3839,3840,3841,3842,3843,3844,3845,3846,3847,3848,3849,3850,3851,3852,3853,3854,3855,3856,3857,3858,3859,3860,3861,3862,3863,3864,3865,3866,3867,3868,3869,3870,3871,3872,3873,3874,3875,3876,3877,3878,3879,3880,3881,3882,3883,3884,3885,3886,3887,3888,3889,3890,3891,3892,3893,3894,3895,3896,3897,3898,3899,3900,3901,3902,3903,3904,3905,3906,3907,3908,3909,3910,3911,3912,3913,3914,3915,3916,3917,3918,3919,3920,3921,3922,3923,3924,3925,3926,3927,3928,3929,3930,3931,3932,3933,3934,3935,3936,3937,3938,3939,3940,3941,3942,3943,3944,3945,3946,3947,3948,3949,3950,3951,3952,3953,3954,3955,3956,3957,3958,3959,3960,3961,3962,3963,3964,3965,3966,3967,3968,3969,3970,3971,3972,3973,3974,3975,3976,3977,3978,3979,3980,3981,3982,3983,3984,3985,3986,3987,3988,3989,3990,3991,3992,3993,3994,3995,3996,3997,3998,3999,4000,4001,4002,4003,4004,4005,4006,4007,4008,4009,4010,4011,4012,4013,4014,4015,4016,4017,4018,4019,4020,4021,4022,4023,4024,4025,4026,4027,4028,4029,4030,4031,4032,4033,4034,4035,4036,4037,4038,4039,4040,4041,4042,4043,4044,4045,4046,4047,4048,4049,4050,4051,4052,4053,4054,4055,4056,4057,4058,4059,4060,4061,4062,4063,4064,4065,4066,4067,4068,4069,4070,4071,4072,4073,4074,4075,4076,4077,4078,4079,4080,4081,4082,4083,4084,4085,4086,4087,4088,4089,4090,4091,4092,4093,4094,4095,4096,4097,4098,4099,4100,4101,4102,4103,4104,4105,4106,4107,4108,4109,4110,4111,4112,4113,4114,4115,4116,4117,4118,4119,4120,4121,4122,4123,4124,4125,4126,4127,4128,4129,4130,4131,4132,4133,4134,4135,4136,4137,4138,4139,4140,4141,4142,4143,4144,4145,4146,4147,4148,4149,4150,4151,4152,4153,4154,4155,4156,4157,4158,4159,4160,4161,4162,4163,4164,4165,4166,4167,4168,4169,4170,4171,4172,4173,4174,4175,4176,4177,4178,4179,4180,4181,4182,4183,4184,4185,4186,4187,4188,4189,4190,4191,4192,4193,4194,4195,4196,4197,4198,4199,4200,4201,4202,4203,4204,4205,4206,4207,4208,4209,4210,4211,4212,4213,4214,4215,4216,4217,4218,4219,4220,4221,4222,4223,4224,4225,4226,4227,4228,4229,4230,4231,4232,4233,4234,4235,4236,4237,4238,4239,4240,4241,4242,4243,4244,4245,4246,4247,4248,4249,4250,4251,4252,4253,4254,4255,4256,4257,4258,4259,4260,4261,4262,4263,4264,4265,4266,4267,4268,4269,4270,4271,4272,4273,4274,4275,4276,4277,4278,4279,4280,4281,4282,4283,4284,4285,4286,4287,4288,4289,4290,4291,4292,4293,4294,4295,4296,4297,4298,4299,4300,4301,4302,4303,4304,4305,4306,4307,4308,4309,4310,4311,4312,4313,4314,4315,4316,4317,4318,4319,4320,4321,4322,4323,4324,4325,4326,4327,4328,4329,4330,4331,4332,4333,4334,4335,4336,4337,4338,4339,4340,4341,4342,4343,4344,4345,4346,4347,4348,4349,4350,4351,4352,4353,4354,4355,4356,4357,4358,4359,4360,4361,4362,4363,4364,4365,4366,4367,4368,4369,4370,4371,4372,4373,4374,4375,4376,4377,4378,4379,4380,4381,4382,4383,4384,4385,4386,4387,4388,4389,4390,4391,4392,4393,4394,4395,4396,4397,4398,4399,4400,4401,4402,4403,4404,4405,4406,4407,4408,4409,4410,4411,4412,4413,4414,4415,4416,4417,4418,4419,4420,4421,4422,4423,4424,4425,4426,4427,4428,4429,4430,4431,4432,4433,4434,4435,4436,4437,4438,4439,4440,4441,4442,4443,4444,4445,4446,4447,4448,4449,4450,4451,4452,4453,4454,4455,4456,4457,4458,4459,4460,4461,4462,4463,4464,4465,4466,4467,4468,4469,4470,4471,4472,4473,4474,4475,4476,4477,4478,4479,4480,4481,4482,4483,4484,4485,4486,4487,4488,4489,4490,4491,4492,4493,4494,4495,4496,4497,4498,4499,4500,4501,4502,4503,4504,4505,4506,4507,4508,4509,4510,4511,4512,4513,4514,4515,4516,4517,4518,4519,4520,4521,4522,4523,4524,4525,4526,4527,4528,4529,4530,4531,4532,4533,4534,4535,4536,4537,4538,4539,4540,4541,4542,4543,4544,4545,4546,4547,4548,4549,4550,4551,4552,4553,4554,4555,4556,4557,4558,4559,4560,4561,4562,4563,4564,4565,4566,4567,4568,4569,4570,4571,4572,4573,4574,4575,4576,4577,4578,4579,4580,4581,4582,4583,4584,4585,4586,4587,4588,4589,4590,4591,4592,4593,4594,4595,4596,4597,4598,4599,4600,4601,4602,4603,4604,4605,4606,4607,4608,4609,4610,4611,4612,4613,4614,4615,4616,4617,4618,4619,4620,4621,4622,4623,4624,4625,4626,4627,4628,4629,4630,4631,4632,4633,4634,4635,4636,4637,4638,4639,4640,4641,4642,4643,4644,4645,4646,4647,4648,4649,4650,4651,4652,4653,4654,4655,4656,4657,4658,4659,4660,4661,4662,4663,4664,4665,4666,4667,4668,4669,4670,4671,4672,4673,4674,4675,4676,4677,4678,4679,4680,4681,4682,4683,4684,4685,4686,4687,4688,4689,4690,4691,4692,4693,4694,4695,4696,4697,4698,4699,4700,4701,4702,4703,4704,4705,4706,4707,4708,4709,4710,4711,4712,4713,4714,4715,4716,4717,4718,4719,4720,4721,4722,4723,4724,4725,4726,4727,4728,4729,4730,4731,4732,4733,4734,4735,4736,4737,4738,4739,4740,4741,4742,4743,4744,4745,4746,4747,4748,4749,4750,4751,4752,4753,4754,4755,4756,4757,4758,4759,4760,4761,4762,4763,4764,4765,4766,4767,4768,4769,4770,4771,4772,4773,4774,4775,4776,4777,4778,4779,4780,4781,4782,4783,4784,4785,4786,4787,4788,4789,4790,4791,4792,4793,4794,4795,4796,4797,4798,4799,4800,4801,4802,4803,4804,4805,4806,4807,4808,4809,4810,4811,4812,4813,4814,4815,4816,4817,4818,4819,4820,4821,4822,4823,4824,4825,4826,4827,4828,4829,4830,4831,4832,4833,4834,4835,4836,4837,4838,4839,4840,4841,4842,4843,4844,4845,4846,4847,4848,4849,4850,4851,4852,4853,4854,4855,4856,4857,4858,4859,4860,4861,4862,4863,4864,4865,4866,4867,4868,4869,4870,4871,4872,4873,4874,4875,4876,4877,4878,4879,4880,4881,4882,4883,4884,4885,4886,4887,4888,4889,4890,4891,4892,4893,4894,4895,4896,4897,4898,4899,4900,4901,4902,4903,4904,4905,4906,4907,4908,4909,4910,4911,4912,4913,4914,4915,4916,4917,4918,4919,4920,4921,4922,4923,4924,4925,4926,4927,4928,4929,4930,4931,4932,4933,4934,4935,4936,4937,4938,4939,4940,4941,4942,4943,4944,4945,4946,4947,4948,4949,4950,4951,4952,4953,4954,4955,4956,4957,4958,4959,4960,4961,4962,4963,4964,4965,4966,4967,4968,4969,4970,4971,4972,4973,4974,4975,4976,4977,4978,4979,4980,4981,4982,4983,4984,4985,4986,4987,4988,4989,4990,4991,4992,4993,4994,4995,4996,4997,4998,4999,5000,5001,5002,5003,5004,5005,5006,5007,5008,5009,5010,5011,5012,5013,5014,5015,5016,5017,5018,5019,5020,5021,5022,5023,5024,5025,5026,5027,5028,5029,5030,5031,5032,5033,5034,5035,5036,5037,5038,5039,5040,5041,5042,5043,5044,5045,5046,5047,5048,5049,5050,5051,5052,5053,5054,5055,5056,5057,5058,5059,5060,5061,5062,5063,5064,5065,5066,5067,5068,5069,5070,5071,5072,5073,5074,5075,5076,5077,5078,5079,5080,5081,5082,5083,5084,5085,5086,5087,5088,5089,5090,5091,5092,5093,5094,5095,5096,5097,5098,5099,5100,5101,5102,5103,5104,5105,5106,5107,5108,5109,5110,5111,5112,5113,5114,5115,5116,5117,5118,5119,5120,5121,5122,5123,5124,5125,5126,5127,5128,5129,5130,5131,5132,5133,5134,5135,5136,5137,5138,5139,5140,5141,5142,5143,5144,5145,5146,5147,5148,5149,5150,5151,5152,5153,5154,5155,5156,5157,5158,5159,5160,5161,5162,5163,5164,5165,5166,5167,5168,5169,5170,5171,5172,5173,5174,5175,5176,5177,5178,5179,5180,5181,5182,5183,5184,5185,5186],"data":[[null,109.8639056562,0,"completed",-6.49178,2.0,0,"c1ccccc1","c1ccccc1",[],"none",true,-0.9804210046],[null,340.505459674,1,"completed",-6.064992,2.0,1,"c1ccccc1","c1ccc(-c2ccccc2)cc1",[],"[cH&r6,CH&r5:1]>>[#6:1](-[c]1[ch]ccc[ch]1)",true,-0.7564632526],[null,205.5301639019,1,"completed",-5.886512,2.0,1,"c1ccccc1","c1ccc2ccccc2c1",[],"[cH&r6:1][cH&r6:2]>>[c:1]2cccc[c:2]2",true,-0.5876709965],[null,443.4094078977,1,"completed",-5.779148,2.0,1,"c1ccccc1","C1=CCC=C1",[],"[c:0]1[ch:1][ch][c:3][c!r5:4][c!r5:5]1>>[c:0]1[CH2:1][c:3][c:4][c:5]1",true,-0.6500926749],[null,280.7754938902,1,"completed",-5.70978,2.0,1,"c1ccccc1","C(=Cc1ccccc1)c1ccccc1",[],"[ch&r6,CH1&r5:1]>>[*:1](-C=C-c1ccccc1)",true,-0.5109132859],[null,186.8022802516,1,"completed",-6.062784,2.0,1,"c1ccccc1","C(#Cc1ccccc1)c1ccccc1",[],"[ch&r6,CH1&r5:1]>>[*:1](-C#C-c1ccccc1)",true,-0.6993583323],[null,855.5124122314,1,"completed",-5.964712,2.0,1,"c1ccccc1","c1ccncc1",[],"[ch&r6:0]>>[nr6:0]",true,-1.0479921949],[null,130.7494298318,1,"completed",-5.208748,2.0,1,"c1ccccc1","c1ccc(Nc2ccccc2)cc1",[],"[ch&r6,CH1&r5:1]>>[*:1](-N-c1ccccc1)",true,-0.1512951284],[null,228.5818813147,1,"completed",-6.402172,2.0,1,"c1ccccc1","O=c1ccocc1",[],"[ch:1]1[c:2][c:3][ch:4][c:5][c:6]1>>[o:1]1[c:2][c:3][C:4](=O)[c:5][c:6]1",true,-0.9397441759],[null,323.4754272636,2,"completed",-5.894148,2.0,2,"c1ccc(-c2ccccc2)cc1","c1ccc(-c2ccc(-c3ccccc3)cc2)cc1",[],"[cH&r6,CH&r5:1]>>[#6:1](-[c]1[ch]ccc[ch]1)",true,-0.6431680687],[null,400.2089622162,2,"completed",-5.970784,2.0,2,"c1ccc(-c2ccccc2)cc1","c1ccc(-c2ccccc2-c2ccccc2)cc1",[],"[cH&r6,CH&r5:1]>>[#6:1](-[c]1[ch]ccc[ch]1)",true,-0.7291892436],[null,208.7259538309,2,"completed",-6.009332,2.0,2,"c1ccc(-c2ccccc2)cc1","c1ccc(-c2cccc(-c3ccccc3)c2)cc1",[],"[cH&r6,CH&r5:1]>>[#6:1](-[c]1[ch]ccc[ch]1)",true,-0.6698806013],[null,289.9552260252,2,"completed",-5.758816,2.0,2,"c1ccc(-c2ccccc2)cc1","c1ccc2c(-c3cccc4ccccc34)cccc2c1",[],"[cH&r6:1][cH&r6:2]>>[c:1]2cccc[c:2]2",true,-0.5447503179],[null,169.3995910698,2,"completed",-5.747408,2.0,2,"c1ccc(-c2ccccc2)cc1","c1ccc2cc(-c3ccc4ccccc4c3)ccc2c1",[],"[cH&r6:1][cH&r6:2]>>[c:1]2cccc[c:2]2",true,-0.4838113367],[null,267.6632374704,2,"completed",-5.4347,2.0,2,"c1ccc(-c2ccccc2)cc1","C1=CC(C2=CCC=C2)=CC1",[],"[c:0]1[ch:1][ch][c:3][c!r5:4][c!r5:5]1>>[c:0]1[CH2:1][c:3][c:4][c:5]1",true,-0.3557181648],[null,349.1573583961,2,"completed",-5.20378,2.0,2,"c1ccc(-c2ccccc2)cc1","C1=CCC(C2=CC=CC2)=C1",[],"[c:0]1[ch:1][ch][c:3][c!r5:4][c!r5:5]1>>[c:0]1[CH2:1][c:3][c:4][c:5]1",true,-0.3566346902],[null,135.9595188174,2,"completed",-5.675372,2.0,2,"c1ccc(-c2ccccc2)cc1","C(=Cc1cc(C=Cc2ccccc2)cc(-c2ccccc2)c1)c1ccccc1",[],"[ch&r6,CH1&r5:1]>>[*:1](-C=C-c1ccccc1)",true,-0.4250893207],[null,375.819464577,2,"completed",-5.709136,2.0,2,"c1ccc(-c2ccccc2)cc1","C(=Cc1ccccc1-c1ccccc1C=Cc1ccccc1)c1ccccc1",[],"[ch&r6,CH1&r5:1]>>[*:1](-C=C-c1ccccc1)",true,-0.5683776355],[null,147.7665762219,2,"completed",-5.712632,2.0,2,"c1ccc(-c2ccccc2)cc1","C(=Cc1cccc(-c2cccc(C=Cc3ccccc3)c2)c1)c1ccccc1",[],"[ch&r6,CH1&r5:1]>>[*:1](-C=C-c1ccccc1)",true,-0.4535865574],[null,181.9751020323,2,"completed",-5.690552,2.0,2,"c1ccc(-c2ccccc2)cc1","C(=Cc1cccc(C=Cc2ccccc2)c1-c1ccccc1)c1ccccc1",[],"[ch&r6,CH1&r5:1]>>[*:1](-C=C-c1ccccc1)",true,-0.4516671933],[null,208.7191839613,2,"completed",-5.533232,2.0,2,"c1ccc(-c2ccccc2)cc1","C(=Cc1ccc(-c2ccc(C=Cc3ccccc3)cc2)cc1)c1ccccc1",[],"[ch&r6,CH1&r5:1]>>[*:1](-C=C-c1ccccc1)",true,-0.3681464125],[null,196.9148975488,2,"completed",-5.758724,2.0,2,"c1ccc(-c2ccccc2)cc1","C(#Cc1ccccc1-c1ccccc1C#Cc1ccccc1)c1ccccc1",[],"[ch&r6,CH1&r5:1]>>[*:1](-C#C-c1ccccc1)",true,-0.5013930174],[null,131.0942331495,2,"completed",-5.826988,2.0,2,"c1ccc(-c2ccccc2)cc1","C(#Cc1cccc(-c2cccc(C#Cc3ccccc3)c2)c1)c1ccccc1",[],"[ch&r6,CH1&r5:1]>>[*:1](-C#C-c1ccccc1)",true,-0.5255058121],[null,155.4556626912,2,"completed",-5.807668,2.0,2,"c1ccc(-c2ccccc2)cc1","C(#Cc1cccc(C#Cc2ccccc2)c1-c1ccccc1)c1ccccc1",[],"[ch&r6,CH1&r5:1]>>[*:1](-C#C-c1ccccc1)",true,-0.5191873671],[null,191.1503918396,2,"completed",-5.649796,2.0,2,"c1ccc(-c2ccccc2)cc1","C(#Cc1ccc(-c2ccc(C#Cc3ccccc3)cc2)cc1)c1ccccc1",[],"[ch&r6,CH1&r5:1]>>[*:1](-C#C-c1ccccc1)",true,-0.4297133192],[null,116.6865516835,2,"completed",-5.807116,2.0,2,"c1ccc(-c2ccccc2)cc1","C(#Cc1cc(C#Cc2ccccc2)cc(-c2ccccc2)c1)c1ccccc1",[],"[ch&r6,CH1&r5:1]>>[*:1](-C#C-c1ccccc1)",true,-0.5085490534],[null,546.3324277,2,"completed",-5.947048,2.0,2,"c1ccc(-c2ccccc2)cc1","c1cncc(-c2cccnc2)c1",[],"[ch&r6:0]>>[nr6:0]",true,-0.8062563957],[null,501.5108793679,2,"completed",-6.042912,2.0,2,"c1ccc(-c2ccccc2)cc1","c1cc(-c2ccncc2)ccn1",[],"[ch&r6:0]>>[nr6:0]",true,-0.8289534677],[null,466.0574356808,2,"completed",-5.84088,2.0,2,"c1ccc(-c2ccccc2)cc1","c1ccc(-c2ccccn2)nc1",[],"[ch&r6:0]>>[nr6:0]",true,-0.6972604168],[null,94.2937576706,2,"completed",-5.141772,2.0,2,"c1ccc(-c2ccccc2)cc1","c1ccc(Nc2cc(Nc3ccccc3)cc(-c3ccccc3)c2)cc1",[],"[ch&r6,CH1&r5:1]>>[*:1](-N-c1ccccc1)",true,-0.0987234204],[null,209.1033990814,2,"completed",-5.012788,2.0,2,"c1ccc(-c2ccccc2)cc1","c1ccc(Nc2ccc(-c3ccc(Nc4ccccc4)cc3)cc2)cc1",[],"[ch&r6,CH1&r5:1]>>[*:1](-N-c1ccccc1)",true,-0.2178328227],[null,234.3945757705,2,"completed",-5.278392,2.0,2,"c1ccc(-c2ccccc2)cc1","c1ccc(Nc2ccccc2-c2ccccc2Nc2ccccc2)cc1",[],"[ch&r6,CH1&r5:1]>>[*:1](-N-c1ccccc1)",true,-0.265583194],[null,99.683152455,2,"completed",-5.15502,2.0,2,"c1ccc(-c2ccccc2)cc1","c1ccc(Nc2cccc(Nc3ccccc3)c2-c2ccccc2)cc1",[],"[ch&r6,CH1&r5:1]>>[*:1](-N-c1ccccc1)",true,-0.1068646765],[null,74.9002132244,2,"completed",-5.197892,2.0,2,"c1ccc(-c2ccccc2)cc1","c1ccc(Nc2cccc(-c3cccc(Nc4ccccc4)c3)c2)cc1",[],"[ch&r6,CH1&r5:1]>>[*:1](-N-c1ccccc1)",true,-0.1015166752],[null,231.1083419388,2,"completed",-6.69326,2.0,2,"c1ccc(-c2ccccc2)cc1","O=c1cccc(-c2cccc(=O)o2)o1",[],"[c:1]1[c:2][ch:3][ch:4][c:5][c:6]1>>[c:1]1[c:2][o:3][c:4](=O)[c:5][c:6]1",true,-1.1389754191],[null,261.3889745173,2,"completed",-7.004864,2.0,2,"c1ccc(-c2ccccc2)cc1","O=c1cc(-c2ccoc(=O)c2)cco1",[],"[c:1]1[c:2][ch:3][ch:4][c:5][c:6]1>>[c:1]1[c:2][o:3][c:4](=O)[c:5][c:6]1",true,-1.3587834841],[null,458.0882418214,2,"completed",-6.341544,2.0,2,"c1ccc(-c2ccccc2)cc1","O=c1occcc1-c1cccoc1=O",[],"[c:1]1[c:2][ch:3][ch:4][c:5][c:6]1>>[c:1]1[c:2][o:3][c:4](=O)[c:5][c:6]1",true,-0.982418584],[null,505.3211001958,2,"completed",-6.795472,2.0,2,"c1ccc(-c2ccccc2)cc1","O=c1ccc(-c2ccc(=O)oc2)co1",[],"[c:1]1[c:2][ch:3][ch:4][c:5][c:6]1>>[c:1]1[c:2][o:3][c:4](=O)[c:5][c:6]1",true,-1.2899286076],[null,562.0957850494,2,"completed",-6.25902,2.0,2,"c1ccc(-c2ccccc2)cc1","O=c1ccocc1-c1coccc1=O",[],"[ch:1]1[c:2][c:3][ch:4][c:5][c:6]1>>[o:1]1[c:2][c:3][C:4](=O)[c:5][c:6]1",true,-0.9870066252],[null,124.4367759721,2,"completed",-6.631068,2.0,2,"c1ccc(-c2ccccc2)cc1","O=c1ccoc(-c2cc(=O)cco2)c1",[],"[ch:1]1[c:2][c:3][ch:4][c:5][c:6]1>>[o:1]1[c:2][c:3][C:4](=O)[c:5][c:6]1",true,-1.078947371],[null,215.6407085499,2,"completed",-5.683008,2.0,2,"C1=CCC=C1","C1=C(c2ccccc2)C(c2ccccc2)=CC1",[],"[cH&r6,CH&r5:1]>>[#6:1](-[c]1[ch]ccc[ch]1)",true,-0.4615745833],[null,283.3202818644,2,"completed",-5.363492,2.0,2,"C1=CCC=C1","C1=C(c2ccccc2)CC(c2ccccc2)=C1",[],"[cH&r6,CH&r5:1]>>[#6:1](-[c]1[ch]ccc[ch]1)",true,-0.3380682162],[null,269.0393853239,2,"completed",-5.182988,2.0,2,"C1=CCC=C1","C(=Cc1ccccc1)C1=CC=C(C=Cc2ccccc2)C1",[],"[ch&r6,CH1&r5:1]>>[*:1](-C=C-c1ccccc1)",true,-0.2752395772],[null,154.6643521346,2,"completed",-5.459724,2.0,2,"C1=CCC=C1","C(=Cc1ccccc1)C1=CCC=C1C=Cc1ccccc1",[],"[ch&r6,CH1&r5:1]>>[*:1](-C=C-c1ccccc1)",true,-0.2955126501],[null,254.0547226688,2,"completed",-5.312064,2.0,2,"C1=CCC=C1","C(#Cc1ccccc1)C1=CC=C(C#Cc2ccccc2)C1",[],"[ch&r6,CH1&r5:1]>>[*:1](-C#C-c1ccccc1)",true,-0.2942442196],[null,152.2029334329,2,"completed",-5.601772,2.0,2,"C1=CCC=C1","C(#Cc1ccccc1)C1=CCC=C1C#Cc1ccccc1",[],"[ch&r6,CH1&r5:1]>>[*:1](-C#C-c1ccccc1)",true,-0.3827996232],[null,216.7183695799,2,"completed",-5.902152,2.0,2,"C1=CCC=C1","C1=CC(=C2C=CC=C2)C=C1",[],"[r5:1][CH2r5:2][r5:3]>>[r5:1][C:2](=C1cccc1)[r5:3]",true,-0.6018773039],[null,403.8387108723,2,"completed",-6.027732,2.0,2,"C1=CCC=C1","c1ccoc1",[],"[#6H2r5:1]>>[O:1]",true,-0.7647366669],[null,946.402586936,2,"completed",-5.37674,2.0,2,"C1=CCC=C1","C1=COCO1",[],"[CH,ch:0]1=[C,c:1][C,c:2]=[CH,ch:3][*:4]1>>[O:0]1[*:1]=,:[*:2][O:3][*:4]1",true,-0.9660251136],[null,350.3395268912,2,"completed",-5.957812,2.0,2,"C1=CCC=C1","c1ccsc1",[],"[#6H2r5:1]>>[S:1]",true,-0.6951978736],[null,322.4952195054,2,"completed",-4.789504,2.0,2,"C1=CCC=C1","C1=CSCS1",[],"[CH,ch:0]1=[C,c:1][C,c:2]=[CH,ch:3][*:4]1>>[S:0]1[*:1]=,:[*:2][S:3][*:4]1",true,-0.3888996939],[null,402.7197746654,2,"completed",-5.469936,2.0,2,"C1=CCC=C1","c1cc[nH]c1",[],"[#6H2r5:1]>>[NH:1]",true,-0.4787911993],[null,1139.4472576121,2,"completed",-6.516528,2.0,2,"C1=CCC=C1","C1=NCN=C1",[],"[chr5,CH1r5:1]>>[n:1]",true,-1.5104801636],[null,1008.2181397452,2,"completed",-6.368592,2.0,2,"C1=CCC=C1","C1=NN=CC1",[],"[chr5,CH1r5:1]>>[n:1]",true,-1.3435301976],[null,178.3332542752,2,"completed",-5.014352,2.0,2,"C1=CCC=C1","C1=C(Nc2ccccc2)C(Nc2ccccc2)=CC1",[],"[ch&r6,CH1&r5:1]>>[*:1](-N-c1ccccc1)",true,-0.1881413929],[null,563.8930859411,2,"completed",-4.546532,2.0,2,"C1=CCC=C1","C1=C(Nc2ccccc2)CC(Nc2ccccc2)=C1",[],"[ch&r6,CH1&r5:1]>>[*:1](-N-c1ccccc1)",true,-0.6841604765],[null,266.5653572681,2,"completed",-6.099032,2.0,2,"O=c1ccocc1","O=c1c(-c2ccccc2)cocc1-c1ccccc1",[],"[cH&r6,CH&r5:1]>>[#6:1](-[c]1[ch]ccc[ch]1)",true,-0.7484042416],[null,197.3922441131,2,"completed",-6.104736,2.0,2,"O=c1ccocc1","O=c1cc(-c2ccccc2)oc(-c2ccccc2)c1",[],"[cH&r6,CH&r5:1]>>[#6:1](-[c]1[ch]ccc[ch]1)",true,-0.7304902248],[null,192.030987422,2,"completed",-6.3432,2.0,2,"O=c1ccocc1","O=c1c2ccccc2oc2ccccc12",[],"[cH&r6:1][cH&r6:2]>>[c:1]2cccc[c:2]2",true,-0.8911753799],[null,156.4722287129,2,"completed",-6.045396,2.0,2,"O=c1ccocc1","O=c1cc(C=Cc2ccccc2)oc(C=Cc2ccccc2)c1",[],"[ch&r6,CH1&r5:1]>>[*:1](-C=C-c1ccccc1)",true,-0.6800239855],[null,235.8386839451,2,"completed",-5.701316,2.0,2,"O=c1ccocc1","O=c1c(C=Cc2ccccc2)cocc1C=Cc1ccccc1",[],"[ch&r6,CH1&r5:1]>>[*:1](-C=C-c1ccccc1)",true,-0.4824878666],[null,212.4585630372,2,"completed",-5.846584,2.0,2,"O=c1ccocc1","O=c1c(C#Cc2ccccc2)cocc1C#Cc1ccccc1",[],"[ch&r6,CH1&r5:1]>>[*:1](-C#C-c1ccccc1)",true,-0.5641441295],[null,131.4709049351,2,"completed",-6.129944,2.0,2,"O=c1ccocc1","O=c1cc(C#Cc2ccccc2)oc(C#Cc2ccccc2)c1",[],"[ch&r6,CH1&r5:1]>>[*:1](-C#C-c1ccccc1)",true,-0.7328499669],[null,608.86357166,2,"completed",-6.686084,2.0,2,"O=c1ccocc1","O=c1cnonc1",[],"[ch&r6:0]>>[nr6:0]",true,-1.2662501538],[null,712.8778114459,2,"completed",-6.730888,2.0,2,"O=c1ccocc1","O=c1ncocn1",[],"[ch&r6:0]>>[nr6:0]",true,-1.345917773],[null,136.0895935083,2,"completed",-5.670496,2.0,2,"O=c1ccocc1","O=c1cc(Nc2ccccc2)oc(Nc2ccccc2)c1",[],"[ch&r6,CH1&r5:1]>>[*:1](-N-c1ccccc1)",true,-0.4218987599],[null,229.6189560399,2,"completed",-5.210772,2.0,2,"O=c1ccocc1","O=c1c(Nc2ccccc2)cocc1Nc1ccccc1",[],"[ch&r6,CH1&r5:1]>>[*:1](-N-c1ccccc1)",true,-0.2423579555],[null,116.7544989071,2,"completed",-5.903532,2.0,2,"O=c1ccocc1","O=c1cc[nH]cc1",[],"[o:1]>>[nH:1]",true,-0.5744621953],[null,216.7309403444,2,"completed",-5.746948,2.0,2,"C(#Cc1ccccc1)c1ccccc1","C(#Cc1c(-c2ccccc2)cccc1-c1ccccc1)c1ccccc1",[],"[cH&r6,CH&r5:1]>>[#6:1](-[c]1[ch]ccc[ch]1)",true,-0.5020535237],[null,237.0569805558,2,"completed",-5.677396,2.0,2,"C(#Cc1ccccc1)c1ccccc1","C(#Cc1ccc(-c2ccccc2)cc1)c1ccc(-c2ccccc2)cc1",[],"[cH&r6,CH&r5:1]>>[#6:1](-[c]1[ch]ccc[ch]1)",true,-0.4685672001],[null,142.0069681692,2,"completed",-5.825424,2.0,2,"C(#Cc1ccccc1)c1ccccc1","C(#Cc1cccc(-c2ccccc2)c1)c1cccc(-c2ccccc2)c1",[],"[cH&r6,CH&r5:1]>>[#6:1](-[c]1[ch]ccc[ch]1)",true,-0.5272794033],[null,280.8402690465,2,"completed",-5.725604,2.0,2,"C(#Cc1ccccc1)c1ccccc1","C(#Cc1ccccc1-c1ccccc1)c1ccccc1-c1ccccc1",[],"[cH&r6,CH&r5:1]>>[#6:1](-[c]1[ch]ccc[ch]1)",true,-0.5202380565],[null,128.3158590996,2,"completed",-5.828828,2.0,2,"C(#Cc1ccccc1)c1ccccc1","C(#Cc1cc(-c2ccccc2)cc(-c2ccccc2)c1)c1ccccc1",[],"[cH&r6,CH&r5:1]>>[#6:1](-[c]1[ch]ccc[ch]1)",true,-0.5260686114],[null,159.9587665037,2,"completed",-5.650808,2.0,2,"C(#Cc1ccccc1)c1ccccc1","C(#Cc1ccc2ccccc2c1)c1ccc2ccccc2c1",[],"[cH&r6:1][cH&r6:2]>>[c:1]2cccc[c:2]2",true,-0.4174298011],[null,198.1530813831,2,"completed",-5.562488,2.0,2,"C(#Cc1ccccc1)c1ccccc1","C(#Cc1cccc2ccccc12)c1cccc2ccccc12",[],"[cH&r6:1][cH&r6:2]>>[c:1]2cccc[c:2]2",true,-0.379569845],[null,444.176200496,2,"completed",-5.629924,2.0,2,"C(#Cc1ccccc1)c1ccccc1","C(#CC1=CCC=C1)C1=CCC=C1",[],"[c:0]1[ch:1][ch][c:3][c!r5:4][c!r5:5]1>>[c:0]1[CH2:1][c:3][c:4][c:5]1",true,-0.5787002899],[null,304.0011082042,2,"completed",-5.23368,2.0,2,"C(#Cc1ccccc1)c1ccccc1","C(#CC1=CC=CC1)C1=CC=CC1",[],"[c:0]1[ch:1][ch][c:3][c!r5:4][c!r5:5]1>>[c:0]1[CH2:1][c:3][c:4][c:5]1",true,-0.3180772572],[null,416.1078913752,2,"completed",-5.7268,2.0,2,"C(#Cc1ccccc1)c1ccccc1","C(#Cc1ccc(C#Cc2ccccc2)cc1)c1ccccc1",[],"[ch&r6,CH1&r5:1]>>[*:1](-C#C-c1ccccc1)",true,-0.6046950594],[null,253.7983102923,2,"completed",-5.849528,2.0,2,"C(#Cc1ccccc1)c1ccccc1","C(#Cc1cccc(C#Cc2ccccc2)c1)c1ccccc1",[],"[ch&r6,CH1&r5:1]>>[*:1](-C#C-c1ccccc1)",true,-0.5828308258],[null,241.8248082554,2,"completed",-5.696164,2.0,2,"C(#Cc1ccccc1)c1ccccc1","C(#Cc1ccccc1C#Cc1ccccc1)c1ccccc1",[],"[ch&r6,CH1&r5:1]>>[*:1](-C#C-c1ccccc1)",true,-0.4823182354],[null,318.2194176098,2,"completed",-6.018256,2.0,2,"C(#Cc1ccccc1)c1ccccc1","C(#Cc1ccccn1)c1ccccn1",[],"[ch&r6:0]>>[nr6:0]",true,-0.7172368491],[null,482.3672237164,2,"completed",-6.099308,2.0,2,"C(#Cc1ccccc1)c1ccccc1","C(#Cc1ccncc1)c1ccncc1",[],"[ch&r6:0]>>[nr6:0]",true,-0.8497059569],[null,397.6213500022,2,"completed",-5.995256,2.0,2,"C(#Cc1ccccc1)c1ccccc1","C(#Cc1cccnc1)c1cccnc1",[],"[ch&r6:0]>>[nr6:0]",true,-0.7421789257],[null,417.2871061959,2,"completed",-6.544588,2.0,2,"C(#Cc1ccccc1)c1ccccc1","O=c1ccc(C#Cc2ccc(=O)oc2)co1",[],"[c:1]1[c:2][ch:3][ch:4][c:5][c:6]1>>[c:1]1[c:2][o:3][c:4](=O)[c:5][c:6]1",true,-1.0939275246],[null,202.9354724022,2,"completed",-6.84552,2.0,2,"C(#Cc1ccccc1)c1ccccc1","O=c1cc(C#Cc2ccoc(=O)c2)cco1",[],"[c:1]1[c:2][ch:3][ch:4][c:5][c:6]1>>[c:1]1[c:2][o:3][c:4](=O)[c:5][c:6]1",true,-1.2386018087],[null,360.8365499242,2,"completed",-6.14586,2.0,2,"C(#Cc1ccccc1)c1ccccc1","O=c1occcc1C#Cc1cccoc1=O",[],"[c:1]1[c:2][ch:3][ch:4][c:5][c:6]1>>[c:1]1[c:2][o:3][c:4](=O)[c:5][c:6]1",true,-0.8161962718],[null,199.7454947732,2,"completed",-6.59896,2.0,2,"C(#Cc1ccccc1)c1ccccc1","O=c1cccc(C#Cc2cccc(=O)o2)o1",[],"[c:1]1[c:2][ch:3][ch:4][c:5][c:6]1>>[c:1]1[c:2][o:3][c:4](=O)[c:5][c:6]1",true,-1.0681151589],[null,98.7522168391,2,"completed",-6.624168,2.0,2,"C(#Cc1ccccc1)c1ccccc1","O=c1ccoc(C#Cc2cc(=O)cco2)c1",[],"[ch:1]1[c:2][c:3][ch:4][c:5][c:6]1>>[o:1]1[c:2][c:3][C:4](=O)[c:5][c:6]1",true,-1.0714780285],[null,412.2440519933,2,"completed",-6.200232,2.0,2,"C(#Cc1ccccc1)c1ccccc1","O=c1ccocc1C#Cc1coccc1=O",[],"[ch:1]1[c:2][c:3][ch:4][c:5][c:6]1>>[o:1]1[c:2][c:3][C:4](=O)[c:5][c:6]1",true,-0.8735532501],[null,108.0295694259,2,"completed",-5.25208,2.0,2,"c1ccc(Nc2ccccc2)cc1","c1ccc(-c2cccc(Nc3cccc(-c4ccccc4)c3)c2)cc1",[],"[cH&r6,CH&r5:1]>>[#6:1](-[c]1[ch]ccc[ch]1)",true,-0.1516682821],[null,105.6212938246,2,"completed",-5.24932,2.0,2,"c1ccc(Nc2ccccc2)cc1","c1ccc(Nc2cc(-c3ccccc3)cc(-c3ccccc3)c2)cc1",[],"[cH&r6,CH&r5:1]>>[#6:1](-[c]1[ch]ccc[ch]1)",true,-0.148597188],[null,160.8731471942,2,"completed",-5.20194,2.0,2,"c1ccc(Nc2ccccc2)cc1","c1ccc(-c2ccc(Nc3ccc(-c4ccccc4)cc3)cc2)cc1",[],"[cH&r6,CH&r5:1]>>[#6:1](-[c]1[ch]ccc[ch]1)",true,-0.1759890157],[null,286.7985732052,2,"completed",-5.273332,2.0,2,"c1ccc(Nc2ccccc2)cc1","c1ccc(Nc2c(-c3ccccc3)cccc2-c2ccccc2)cc1",[],"[cH&r6,CH&r5:1]>>[#6:1](-[c]1[ch]ccc[ch]1)",true,-0.3114080488],[null,159.2503365115,2,"completed",-5.1679,2.0,2,"c1ccc(Nc2ccccc2)cc1","c1ccc(-c2ccccc2Nc2ccccc2-c2ccccc2)cc1",[],"[cH&r6,CH&r5:1]>>[#6:1](-[c]1[ch]ccc[ch]1)",true,-0.1661919691],[null,126.3284865031,2,"completed",-5.171212,2.0,2,"c1ccc(Nc2ccccc2)cc1","c1ccc2cc(Nc3ccc4ccccc4c3)ccc2c1",[],"[cH&r6:1][cH&r6:2]>>[c:1]2cccc[c:2]2",true,-0.1358077667],[null,124.391064386,2,"completed",-5.105064,2.0,2,"c1ccc(Nc2ccccc2)cc1","c1ccc2c(Nc3cccc4ccccc34)cccc2c1",[],"[cH&r6:1][cH&r6:2]>>[c:1]2cccc[c:2]2",true,-0.1244415626],[null,210.4021559934,2,"completed",-4.784904,2.0,2,"c1ccc(Nc2ccccc2)cc1","C1=CC(NC2=CCC=C2)=CC1",[],"[c:0]1[ch:1][ch][c:3][c!r5:4][c!r5:5]1>>[c:0]1[CH2:1][c:3][c:4][c:5]1",true,-0.3048261094],[null,202.8547408367,2,"completed",-4.738628,2.0,2,"c1ccc(Nc2ccccc2)cc1","C1=CCC(NC2=CC=CC2)=C1",[],"[c:0]1[ch:1][ch][c:3][c!r5:4][c!r5:5]1>>[c:0]1[CH2:1][c:3][c:4][c:5]1",true,-0.3242514608],[null,113.7404212291,2,"completed",-5.487324,2.0,2,"c1ccc(Nc2ccccc2)cc1","c1ccc(Nc2ccccn2)nc1",[],"[ch&r6:0]>>[nr6:0]",true,-0.2940180693],[null,321.5443185812,2,"completed",-5.735724,2.0,2,"c1ccc(Nc2ccccc2)cc1","c1cc(Nc2ccncc2)ccn1",[],"[ch&r6:0]>>[nr6:0]",true,-0.549018944],[null,312.1621042108,2,"completed",-5.467912,2.0,2,"c1ccc(Nc2ccccc2)cc1","c1cncc(Nc2cccnc2)c1",[],"[ch&r6:0]>>[nr6:0]",true,-0.4046865537],[null,83.8755576929,2,"completed",-5.118772,2.0,2,"c1ccc(Nc2ccccc2)cc1","c1ccc(Nc2cccc(Nc3ccccc3)c2)cc1",[],"[ch&r6,CH1&r5:1]>>[*:1](-N-c1ccccc1)",true,-0.0848986413],[null,261.4300651552,2,"completed",-5.064584,2.0,2,"c1ccc(Nc2ccccc2)cc1","c1ccc(Nc2ccccc2Nc2ccccc2)cc1",[],"[ch&r6,CH1&r5:1]>>[*:1](-N-c1ccccc1)",true,-0.262602899],[null,265.999734542,2,"completed",-4.873776,2.0,2,"c1ccc(Nc2ccccc2)cc1","c1ccc(Nc2ccc(Nc3ccccc3)cc2)cc1",[],"[ch&r6,CH1&r5:1]>>[*:1](-N-c1ccccc1)",true,-0.3095686271],[null,94.7744892879,2,"completed",-5.112608,2.0,2,"c1ccc(Nc2ccccc2)cc1","c1ccc(N(c2ccccc2)c2ccccc2)cc1",[],"[r:1][NH!R:2][r:3]>>[r:1][N:2](-c1ccccc1)[r:3]",true,-0.0951845315],[null,157.6264693795,2,"completed",-5.792856,2.0,2,"c1ccc2ccccc2c1","c1ccc(-c2ccc3ccc(-c4ccccc4)cc3c2)cc1",[],"[cH&r6,CH&r5:1]>>[#6:1](-[c]1[ch]ccc[ch]1)",true,-0.5099709088],[null,735.0806604117,2,"completed",-5.791384,2.0,2,"c1ccc2ccccc2c1","c1ccc(-c2ccc(-c3ccccc3)c3ccccc23)cc1",[],"[cH&r6,CH&r5:1]>>[#6:1](-[c]1[ch]ccc[ch]1)",true,-0.8800962315],[null,251.984018717,2,"completed",-5.743544,2.0,2,"c1ccc2ccccc2c1","c1ccc(-c2ccc3cc(-c4ccccc4)ccc3c2)cc1",[],"[cH&r6,CH&r5:1]>>[#6:1](-[c]1[ch]ccc[ch]1)",true,-0.5161675085],[null,695.6469091902,2,"completed",-5.796904,2.0,2,"c1ccc2ccccc2c1","c1ccc(-c2cccc3c(-c4ccccc4)cccc23)cc1",[],"[cH&r6,CH&r5:1]>>[#6:1](-[c]1[ch]ccc[ch]1)",true,-0.8496502004],[null,479.0870540344,2,"completed",-5.798192,2.0,2,"c1ccc2ccccc2c1","c1ccc(-c2cccc3cccc(-c4ccccc4)c23)cc1",[],"[cH&r6,CH&r5:1]>>[#6:1](-[c]1[ch]ccc[ch]1)",true,-0.684387112],[null,171.5972154784,2,"completed",-5.834256,2.0,2,"c1ccc2ccccc2c1","c1ccc(-c2cc3ccccc3cc2-c2ccccc2)cc1",[],"[cH&r6,CH&r5:1]>>[#6:1](-[c]1[ch]ccc[ch]1)",true,-0.5418673476],[null,149.8427671916,2,"completed",-5.507932,2.0,2,"c1ccc2ccccc2c1","c1ccc2cc3ccccc3cc2c1",[],"[cH&r6:1][cH&r6:2]>>[c:1]2cccc[c:2]2",true,-0.3224795002],[null,226.0944611292,2,"completed",-5.85514,2.0,2,"c1ccc2ccccc2c1","c1ccc2c(c1)ccc1ccccc12",[],"[cH&r6:1][cH&r6:2]>>[c:1]2cccc[c:2]2",true,-0.5749213433],[null,433.9524842478,2,"completed",-5.823124,2.0,2,"c1ccc2ccccc2c1","C1=Cc2cccc3cccc1c23",[],"[ch:1]2[c:3][c:4][c:5][c:6]3[c:7][c:8][c:9][ch:2][c:10]23>>C1=C[c:1]2[c:3][c:4][c:5][c:6]3[c:7][c:8][c:9][c:2]1[c:10]23",true,-0.6667382058],[null,226.4214584344,2,"completed",-5.182344,2.0,2,"c1ccc2ccccc2c1","C1=c2ccccc2=CC1",[],"[c:0]1[ch:1][ch][c:3][c!r5:4][c!r5:5]1>>[c:0]1[CH2:1][c:3][c:4][c:5]1",true,-0.2336431866],[null,280.0815016254,2,"completed",-5.551724,2.0,2,"c1ccc2ccccc2c1","C(=Cc1cccc2cccc(C=Cc3ccccc3)c12)c1ccccc1",[],"[ch&r6,CH1&r5:1]>>[*:1](-C=C-c1ccccc1)",true,-0.4224125802],[null,275.2820921462,2,"completed",-5.497536,2.0,2,"c1ccc2ccccc2c1","C(=Cc1cccc2c(C=Cc3ccccc3)cccc12)c1ccccc1",[],"[ch&r6,CH1&r5:1]>>[*:1](-C=C-c1ccccc1)",true,-0.3914298369],[null,311.0546459418,2,"completed",-5.420808,2.0,2,"c1ccc2ccccc2c1","C(=Cc1ccc(C=Cc2ccccc2)c2ccccc12)c1ccccc1",[],"[ch&r6,CH1&r5:1]>>[*:1](-C=C-c1ccccc1)",true,-0.3836465841],[null,134.6229408318,2,"completed",-5.607568,2.0,2,"c1ccc2ccccc2c1","C(=Cc1ccc2ccc(C=Cc3ccccc3)cc2c1)c1ccccc1",[],"[ch&r6,CH1&r5:1]>>[*:1](-C=C-c1ccccc1)",true,-0.3799469973],[null,197.9534817236,2,"completed",-5.485668,2.0,2,"c1ccc2ccccc2c1","C(=Cc1ccc2cc(C=Cc3ccccc3)ccc2c1)c1ccccc1",[],"[ch&r6,CH1&r5:1]>>[*:1](-C=C-c1ccccc1)",true,-0.334765718],[null,195.2632458158,2,"completed",-5.651176,2.0,2,"c1ccc2ccccc2c1","C(=Cc1cc2ccccc2cc1C=Cc1ccccc1)c1ccccc1",[],"[ch&r6,CH1&r5:1]>>[*:1](-C=C-c1ccccc1)",true,-0.4324202549],[null,173.2274693155,2,"completed",-5.603336,2.0,2,"c1ccc2ccccc2c1","C(#Cc1ccc2cc(C#Cc3ccccc3)ccc2c1)c1ccccc1",[],"[ch&r6,CH1&r5:1]>>[*:1](-C#C-c1ccccc1)",true,-0.3926166696],[null,114.3304247629,2,"completed",-5.713644,2.0,2,"c1ccc2ccccc2c1","C(#Cc1ccc2ccc(C#Cc3ccccc3)cc2c1)c1ccccc1",[],"[ch&r6,CH1&r5:1]>>[*:1](-C#C-c1ccccc1)",true,-0.4445057208],[null,329.856304777,2,"completed",-5.606832,2.0,2,"c1ccc2ccccc2c1","C(#Cc1cccc2cccc(C#Cc3ccccc3)c12)c1ccccc1",[],"[ch&r6,CH1&r5:1]>>[*:1](-C#C-c1ccccc1)",true,-0.4844334146],[null,191.2381860024,2,"completed",-5.484748,2.0,2,"c1ccc2ccccc2c1","C(#Cc1ccc(C#Cc2ccccc2)c2ccccc12)c1ccccc1",[],"[ch&r6,CH1&r5:1]>>[*:1](-C#C-c1ccccc1)",true,-0.3303138588],[null,169.5450113032,2,"completed",-5.753664,2.0,2,"c1ccc2ccccc2c1","C(#Cc1cc2ccccc2cc1C#Cc1ccccc1)c1ccccc1",[],"[ch&r6,CH1&r5:1]>>[*:1](-C#C-c1ccccc1)",true,-0.4879662458],[null,339.343037938,2,"completed",-5.589628,2.0,2,"c1ccc2ccccc2c1","C(#Cc1cccc2c(C#Cc3ccccc3)cccc12)c1ccccc1",[],"[ch&r6,CH1&r5:1]>>[*:1](-C#C-c1ccccc1)",true,-0.4823112385],[null,563.2011571734,2,"completed",-5.926348,2.0,2,"c1ccc2ccccc2c1","c1cc2cnccc2cn1",[],"[ch&r6:0]>>[nr6:0]",true,-0.8073366967],[null,662.8314552324,2,"completed",-5.96324,2.0,2,"c1ccc2ccccc2c1","c1cc2ccncc2cn1",[],"[ch&r6:0]>>[nr6:0]",true,-0.8969310753],[null,781.7507722409,2,"completed",-5.735908,2.0,2,"c1ccc2ccccc2c1","c1cnc2cccnc2c1",[],"[ch&r6:0]>>[nr6:0]",true,-0.8995998957],[null,1032.4810839111,2,"completed",-5.740324,2.0,2,"c1ccc2ccccc2c1","c1ccc2cnncc2c1",[],"[ch&r6:0]>>[nr6:0]",true,-1.1255773864],[null,907.3820643894,2,"completed",-5.687516,2.0,2,"c1ccc2ccccc2c1","c1ccc2nccnc2c1",[],"[ch&r6:0]>>[nr6:0]",true,-0.9962318934],[null,615.1684452884,2,"completed",-5.755872,2.0,2,"c1ccc2ccccc2c1","c1cnc2ncccc2c1",[],"[ch&r6:0]>>[nr6:0]",true,-0.7676031367],[null,241.1575657679,2,"completed",-4.99954,2.0,2,"c1ccc2ccccc2c1","c1ccc(Nc2cccc3c(Nc4ccccc4)cccc23)cc1",[],"[ch&r6,CH1&r5:1]>>[*:1](-N-c1ccccc1)",true,-0.2512014236],[null,481.5494524023,2,"completed",-4.90156,2.0,2,"c1ccc2ccccc2c1","c1ccc(Nc2ccc(Nc3ccccc3)c3ccccc23)cc1",[],"[ch&r6,CH1&r5:1]>>[*:1](-N-c1ccccc1)",true,-0.5011839059],[null,192.2935662971,2,"completed",-5.190164,2.0,2,"c1ccc2ccccc2c1","c1ccc(Nc2cc3ccccc3cc2Nc2ccccc2)cc1",[],"[ch&r6,CH1&r5:1]>>[*:1](-N-c1ccccc1)",true,-0.2023864956],[null,199.1564854641,2,"completed",-5.146556,2.0,2,"c1ccc2ccccc2c1","c1ccc(Nc2cccc3cccc(Nc4ccccc4)c23)cc1",[],"[ch&r6,CH1&r5:1]>>[*:1](-N-c1ccccc1)",true,-0.2018052568],[null,216.3032537008,2,"completed",-4.924468,2.0,2,"c1ccc2ccccc2c1","c1ccc(Nc2ccc3cc(Nc4ccccc4)ccc3c2)cc1",[],"[ch&r6,CH1&r5:1]>>[*:1](-N-c1ccccc1)",true,-0.248766405],[null,79.8706201448,2,"completed",-5.112332,2.0,2,"c1ccc2ccccc2c1","c1ccc(Nc2ccc3ccc(Nc4ccccc4)cc3c2)cc1",[],"[ch&r6,CH1&r5:1]>>[*:1](-N-c1ccccc1)",true,-0.0803357597],[null,229.1609018144,2,"completed",-7.066872,2.0,2,"c1ccc2ccccc2c1","O=c1occc2ccoc(=O)c12",[],"[c:1]1[c:2][ch:3][ch:4][c:5][c:6]1>>[c:1]1[c:2][o:3][c:4](=O)[c:5][c:6]1",true,-1.395751266],[null,399.5055558658,2,"completed",-6.994928,2.0,2,"c1ccc2ccccc2c1","O=c1ccc2oc(=O)ccc2o1",[],"[c:1]1[c:2][ch:3][ch:4][c:5][c:6]1>>[c:1]1[c:2][o:3][c:4](=O)[c:5][c:6]1",true,-1.3853061866],[null,533.2618981557,2,"completed",-6.786364,2.0,2,"c1ccc2ccccc2c1","O=c1occc2c(=O)occc12",[],"[c:1]1[c:2][ch:3][ch:4][c:5][c:6]1>>[c:1]1[c:2][o:3][c:4](=O)[c:5][c:6]1",true,-1.2953153233],[null,360.371978311,2,"completed",-7.020964,2.0,2,"c1ccc2ccccc2c1","O=c1ccc2ccc(=O)oc2o1",[],"[c:1]1[c:2][ch:3][ch:4][c:5][c:6]1>>[c:1]1[c:2][o:3][c:4](=O)[c:5][c:6]1",true,-1.3921272501],[null,518.7315998322,2,"completed",-6.423516,2.0,2,"c1ccc2ccccc2c1","O=c1ccoc2occc(=O)c12",[],"[ch:1]1[c:2][c:3][ch:4][c:5][c:6]1>>[o:1]1[c:2][c:3][C:4](=O)[c:5][c:6]1",true,-1.0617969805],[null,254.3160240606,2,"completed",-6.761892,2.0,2,"c1ccc2ccccc2c1","O=c1ccoc2c(=O)ccoc12",[],"[ch:1]1[c:2][c:3][ch:4][c:5][c:6]1>>[o:1]1[c:2][c:3][C:4](=O)[c:5][c:6]1",true,-1.1907981776],[null,153.2756264159,2,"completed",-5.873448,2.0,2,"c1ccncc1","c1ccc(-c2cccc(-c3ccccc3)n2)cc1",[],"[cH&r6,CH&r5:1]>>[#6:1](-[c]1[ch]ccc[ch]1)",true,-0.5626918374],[null,233.00696158,2,"completed",-5.917516,2.0,2,"c1ccncc1","c1ccc(-c2cncc(-c3ccccc3)c2)cc1",[],"[cH&r6,CH&r5:1]>>[#6:1](-[c]1[ch]ccc[ch]1)",true,-0.6178795394],[null,164.2073063984,2,"completed",-5.703248,2.0,2,"c1ccncc1","c1ccc2cc3cnccc3cc2c1",[],"[cH&r6:1][cH&r6:2]>>[c:1]2cccc[c:2]2",true,-0.4530772922],[null,148.299569521,2,"completed",-5.765992,2.0,2,"c1ccncc1","c1ccc2nc3ccccc3cc2c1",[],"[cH&r6:1][cH&r6:2]>>[c:1]2cccc[c:2]2",true,-0.4892136352],[null,166.8260108535,2,"completed",-5.765716,2.0,2,"c1ccncc1","C(=Cc1cncc(C=Cc2ccccc2)c1)c1ccccc1",[],"[ch&r6,CH1&r5:1]>>[*:1](-C=C-c1ccccc1)",true,-0.4949626615],[null,164.3342727832,2,"completed",-5.680156,2.0,2,"c1ccncc1","C(=Cc1cccc(C=Cc2ccccc2)n1)c1ccccc1",[],"[ch&r6,CH1&r5:1]>>[*:1](-C=C-c1ccccc1)",true,-0.4380986596],[null,185.8051797821,2,"completed",-5.896264,2.0,2,"c1ccncc1","C(#Cc1cncc(C#Cc2ccccc2)c1)c1ccccc1",[],"[ch&r6,CH1&r5:1]>>[*:1](-C#C-c1ccccc1)",true,-0.5875384073],[null,142.1025214143,2,"completed",-5.852196,2.0,2,"c1ccncc1","C(#Cc1cccc(C#Cc2ccccc2)n1)c1ccccc1",[],"[ch&r6,CH1&r5:1]>>[*:1](-C#C-c1ccccc1)",true,-0.5453756041],[null,881.7338755149,2,"completed",-5.935548,2.0,2,"c1ccncc1","c1cncnc1",[],"[ch&r6:0]>>[nr6:0]",true,-1.0580848042],[null,866.0938611421,2,"completed",-5.770408,2.0,2,"c1ccncc1","c1cnccn1",[],"[ch&r6:0]>>[nr6:0]",true,-0.9850622065],[null,1164.8084822666,2,"completed",-5.747868,2.0,2,"c1ccncc1","c1ccnnc1",[],"[ch&r6:0]>>[nr6:0]",true,-1.2499791773],[null,115.709519938,2,"completed",-5.158516,2.0,2,"c1ccncc1","c1ccc(Nc2cccc(Nc3ccccc3)n2)cc1",[],"[ch&r6,CH1&r5:1]>>[*:1](-N-c1ccccc1)",true,-0.1227457246],[null,166.6832597341,2,"completed",-5.215556,2.0,2,"c1ccncc1","c1ccc(Nc2cncc(Nc3ccccc3)c2)cc1",[],"[ch&r6,CH1&r5:1]>>[*:1](-N-c1ccccc1)",true,-0.1852737751],[null,151.0257153473,2,"completed",-5.726708,2.0,2,"C(=Cc1ccccc1)c1ccccc1","C(=Cc1cc(-c2ccccc2)cc(-c2ccccc2)c1)c1ccccc1",[],"[cH&r6,CH&r5:1]>>[#6:1](-[c]1[ch]ccc[ch]1)",true,-0.4639640031],[null,341.7842121762,2,"completed",-5.702604,2.0,2,"C(=Cc1ccccc1)c1ccccc1","C(=Cc1c(-c2ccccc2)cccc1-c1ccccc1)c1ccccc1",[],"[cH&r6,CH&r5:1]>>[#6:1](-[c]1[ch]ccc[ch]1)",true,-0.5429096815],[null,249.4624523189,2,"completed",-5.578312,2.0,2,"C(=Cc1ccccc1)c1ccccc1","C(=Cc1ccc(-c2ccccc2)cc1)c1ccc(-c2ccccc2)cc1",[],"[cH&r6,CH&r5:1]>>[#6:1](-[c]1[ch]ccc[ch]1)",true,-0.4175342813],[null,455.6924455648,2,"completed",-5.803528,2.0,2,"C(=Cc1ccccc1)c1ccccc1","C(=Cc1ccccc1-c1ccccc1)c1ccccc1-c1ccccc1",[],"[cH&r6,CH&r5:1]>>[#6:1](-[c]1[ch]ccc[ch]1)",true,-0.6709559687],[null,150.9705255977,2,"completed",-5.725604,2.0,2,"C(=Cc1ccccc1)c1ccccc1","C(=Cc1cccc(-c2ccccc2)c1)c1cccc(-c2ccccc2)c1",[],"[cH&r6,CH&r5:1]>>[#6:1](-[c]1[ch]ccc[ch]1)",true,-0.4632153693],[null,326.0818804323,2,"completed",-5.539212,2.0,2,"C(=Cc1ccccc1)c1ccccc1","C(=Cc1cccc2ccccc12)c1cccc2ccccc12",[],"[cH&r6:1][cH&r6:2]>>[c:1]2cccc[c:2]2",true,-0.4481672806],[null,188.1050606217,2,"completed",-5.567456,2.0,2,"C(=Cc1ccccc1)c1ccccc1","C(=Cc1ccc2ccccc2c1)c1ccc2ccccc2c1",[],"[cH&r6:1][cH&r6:2]>>[c:1]2cccc[c:2]2",true,-0.3774333301],[null,255.4530562048,2,"completed",-5.324208,2.0,2,"C(=Cc1ccccc1)c1ccccc1","C1=CC(C=CC2=CCC=C2)=CC1",[],"[c:0]1[ch:1][ch][c:3][c!r5:4][c!r5:5]1>>[c:0]1[CH2:1][c:3][c:4][c:5]1",true,-0.2998135842],[null,327.8330188685,2,"completed",-5.129904,2.0,2,"C(=Cc1ccccc1)c1ccccc1","C1=CCC(C=CC2=CC=CC2)=C1",[],"[c:0]1[ch:1][ch][c:3][c!r5:4][c!r5:5]1>>[c:0]1[CH2:1][c:3][c:4][c:5]1",true,-0.3285006398],[null,161.1127333031,2,"completed",-5.666908,2.0,2,"C(=Cc1ccccc1)c1ccccc1","C(=Cc1cccc(C=Cc2ccccc2)c1)c1ccccc1",[],"[ch&r6,CH1&r5:1]>>[*:1](-C=C-c1ccccc1)",true,-0.4282940652],[null,229.5702205461,2,"completed",-5.500572,2.0,2,"C(=Cc1ccccc1)c1ccccc1","C(=Cc1ccc(C=Cc2ccccc2)cc1)c1ccccc1",[],"[ch&r6,CH1&r5:1]>>[*:1](-C=C-c1ccccc1)",true,-0.3623904945],[null,333.0640965866,2,"completed",-5.609684,2.0,2,"C(=Cc1ccccc1)c1ccccc1","C(=Cc1ccccc1C=Cc1ccccc1)c1ccccc1",[],"[ch&r6,CH1&r5:1]>>[*:1](-C=C-c1ccccc1)",true,-0.4880807357],[null,174.7662276953,2,"completed",-5.873816,2.0,2,"C(=Cc1ccccc1)c1ccccc1","C(=Cc1ccccn1)c1ccccn1",[],"[ch&r6:0]>>[nr6:0]",true,-0.5691668677],[null,420.2667936602,2,"completed",-6.064072,2.0,2,"C(=Cc1ccccc1)c1ccccc1","C(=Cc1ccncc1)c1ccncc1",[],"[ch&r6:0]>>[nr6:0]",true,-0.7950139874],[null,434.9734146722,2,"completed",-5.976212,2.0,2,"C(=Cc1ccccc1)c1ccccc1","C(=Cc1cccnc1)c1cccnc1",[],"[ch&r6:0]>>[nr6:0]",true,-0.7519296053],[null,466.951261464,2,"completed",-6.446148,2.0,2,"C(=Cc1ccccc1)c1ccccc1","O=c1ccc(C=Cc2ccc(=O)oc2)co1",[],"[c:1]1[c:2][ch:3][ch:4][c:5][c:6]1>>[c:1]1[c:2][o:3][c:4](=O)[c:5][c:6]1",true,-1.0516556257],[null,382.9653075393,2,"completed",-5.933432,2.0,2,"C(=Cc1ccccc1)c1ccccc1","O=c1occcc1C=Cc1cccoc1=O",[],"[c:1]1[c:2][ch:3][ch:4][c:5][c:6]1>>[c:1]1[c:2][o:3][c:4](=O)[c:5][c:6]1",true,-0.6978687463],[null,202.1643819247,2,"completed",-6.410176,2.0,2,"C(=Cc1ccccc1)c1ccccc1","O=c1cccc(C=Cc2cccc(=O)o2)o1",[],"[c:1]1[c:2][ch:3][ch:4][c:5][c:6]1>>[c:1]1[c:2][o:3][c:4](=O)[c:5][c:6]1",true,-0.9391407782],[null,199.9180439987,2,"completed",-6.779924,2.0,2,"C(=Cc1ccccc1)c1ccccc1","O=c1cc(C=Cc2ccoc(=O)c2)cco1",[],"[c:1]1[c:2][ch:3][ch:4][c:5][c:6]1>>[c:1]1[c:2][o:3][c:4](=O)[c:5][c:6]1",true,-1.1928193915],[null,92.8430880756,2,"completed",-6.527752,2.0,2,"C(=Cc1ccccc1)c1ccccc1","O=c1ccoc(C=Cc2cc(=O)cco2)c1",[],"[ch:1]1[c:2][c:3][ch:4][c:5][c:6]1>>[o:1]1[c:2][c:3][C:4](=O)[c:5][c:6]1",true,-1.0037295293],[null,671.682692097,2,"completed",-5.96738,2.0,2,"C(=Cc1ccccc1)c1ccccc1","O=c1ccocc1C=Cc1coccc1=O",[],"[ch:1]1[c:2][c:3][ch:4][c:5][c:6]1>>[o:1]1[c:2][c:3][C:4](=O)[c:5][c:6]1",true,-0.9054325985],[0.3235823652,140.8141536371,3,"completed",-4.735592,3.0,5,"C1=c2nccc(Nc3ccnc4c3=CCC=4)c2=CC1","C1=c2cccc(Nc3cccc4c3=CCC=4)c2=CC1",{},"[nr6:0]>>[ch&r6:0]",true,-0.2913713939],[0.3105622654,161.0784971665,3,"completed",-5.174892,3.0,5,"O=c1ccoc(-c2c(NC3=CCC=C3)cccc2NC2=CCC=C2)c1","O=c1cc[nH]c(-c2c(NC3=CCC=C3)cccc2NC2=CCC=C2)c1",{},"[o:1]>>[nH:1]",true,-0.169394805],[0.3048373494,172.7540231861,3,"completed",-4.757488,3.0,5,"C1=c2cc(Nc3cnc4c(c3)=CCC=4)cnc2=CC1","C1=c2ccc(Nc3ccc4c(c3)=CCC=4)cc2=CC1",{},"[nr6:0]>>[ch&r6:0]",true,-0.2955131857],[0.2908915329,184.8594178316,3,"completed",-4.77046,3.0,5,"c1ccc(Nc2cccc(Nc3ccccc3)c2-c2cc[nH]c2)cc1","C1=CC(Nc2cccc(NC3=CCC=C3)c2-c2cc[nH]c2)=CC1",{},"[c:0]1[ch:1][ch][c:3][c!r5:4][c!r5:5]1>>[c:0]1[CH2:1][c:3][c:4][c:5]1",true,-0.2956101217],[0.2860760041,211.0752140172,3,"completed",-4.821428,3.0,5,"C1=C(c2c(Nc3ccccc3)cccc2Nc2ccccc2)SCS1","C1=CC(Nc2cccc(NC3=CCC=C3)c2C2=CSCS2)=CC1",{},"[c:0]1[ch:1][ch][c:3][c!r5:4][c!r5:5]1>>[c:0]1[CH2:1][c:3][c:4][c:5]1",true,-0.2873637103],[0.2853787011,195.7777565831,3,"completed",-4.678736,3.0,4,"C1=CC(Nc2cc3ccccc3cc2NC2=CCC=C2)=CC1","C1=CC(Nc2cc3c(cc2NC2=CCC=C2)=CCC=3)=CC1",{},"[c:0]1[ch:1][ch][c:3][c!r5:4][c!r5:5]1>>[c:0]1[CH2:1][c:3][c:4][c:5]1",true,-0.3539575896],[0.282856018,132.6694404249,3,"completed",-4.748288,3.0,4,"C1=c2cc(Nc3ccccc3)c(Nc3ccccc3)cc2=CC1","C1=CCC(Nc2cc3c(cc2NC2=CC=CC2)=CCC=3)=C1",{},"[c:0]1[ch:1][ch][c:3][c!r5:4][c!r5:5]1>>[c:0]1[CH2:1][c:3][c:4][c:5]1",true,-0.2796691484],[0.2820155168,165.240569113,3,"completed",-4.885184,3.0,5,"c1ccc(Nc2cccc(Nc3ccccc3)c2-c2ccsc2)cc1","C1=CC(Nc2cccc(NC3=CCC=C3)c2-c2ccsc2)=CC1",{},"[c:0]1[ch:1][ch][c:3][c!r5:4][c!r5:5]1>>[c:0]1[CH2:1][c:3][c:4][c:5]1",true,-0.2234187626],[0.2803469013,157.360872082,3,"completed",-4.856848,3.0,6,"C1=CC(Nc2cccc(NC3=CCC=C3)c2-c2ccco2)=CC1","C1=CC(Nc2cccc(NC3=CCC=C3)c2-c2ccc[nH]2)=CC1",{},"[o:1]>>[nH:1]",true,-0.2318030687],[0.2796297875,104.7361806702,3,"completed",-5.385112,3.0,4,"c1ccc(Nc2cc(-c3ccccc3)nc(-c3ccccc3)c2)cc1","C1=CC(c2cc(Nc3ccccc3)cc(C3=CCC=C3)n2)=CC1",{},"[c:0]1[ch:1][ch][c:3][c!r5:4][c!r5:5]1>>[c:0]1[CH2:1][c:3][c:4][c:5]1",true,-0.2253912272],[0.2790632012,152.0746305763,3,"completed",-4.86016,3.0,4,"C1=CC(c2c(Nc3ccccc3)cccc2Nc2ccccc2)=CC1","C1=CC(Nc2cccc(NC3=CCC=C3)c2C2=CCC=C2)=CC1",{},"[c:0]1[ch:1][ch][c:3][c!r5:4][c!r5:5]1>>[c:0]1[CH2:1][c:3][c:4][c:5]1",true,-0.2265238924],[0.2785732258,251.5686727682,3,"completed",-4.777636,3.0,5,"C1=CC(Nc2cc(C3=CCC=C3)cc(C3=CCC=C3)c2)=CC1","C1=CC(c2cc(Nc3cc[nH]c3)cc(C3=CCC=C3)c2)=CC1",{},"[#6H2r5:1]>>[NH:1]",true,-0.337945093],[0.2782544859,172.7926720974,3,"completed",-4.912324,3.0,5,"C1=CCC(c2c(NC3=CCC=C3)cccc2NC2=CCC=C2)=C1","C1=CC(Nc2cccc(NC3=CCC=C3)c2-c2cccs2)=CC1",{},"[#6H2r5:1]>>[S:1]",true,-0.2170627218],[0.278013549,126.333292266,3,"completed",-5.183264,3.0,5,"O=c1cccc(-c2c(NC3=CCC=C3)cccc2NC2=CCC=C2)o1","O=c1cccc(-c2c(NC3=CCC=C3)cccc2NC2=CCC=C2)[nH]1",{},"[o:1]>>[nH:1]",true,-0.1391302219],[0.276167092,227.4596982329,3,"completed",-4.59796,3.0,5,"c1ccc(-c2cc(Nc3cc[nH]c3)cc(Nc3cc[nH]c3)c2)cc1","C1=CCC(c2cc(Nc3cc[nH]c3)cc(Nc3cc[nH]c3)c2)=C1",{},"[c:0]1[ch:1][ch][c:3][c!r5:4][c!r5:5]1>>[c:0]1[CH2:1][c:3][c:4][c:5]1",true,-0.4186162366],[0.2759700617,158.9075755417,3,"completed",-4.909012,3.0,4,"C1=CC(Nc2cccc(NC3=CCC=C3)c2)=CC1","C1=CC(Nc2cccc(NC3=CCC=C3)c2-c2ccccc2)=CC1",{},"[cH&r6,CH&r5:1]>>[#6:1](-[c]1[ch]ccc[ch]1)",true,-0.2076657446],[0.2750470563,122.3860408814,3,"completed",-4.909748,3.0,5,"C1=CC(Nc2ccc3ccc(NC4=CCC=C4)nc3n2)=CC1","C1=CC(Nc2ccc3ccc(NC4=CCC=C4)cc3c2)=CC1",{},"[nr6:0]>>[ch&r6:0]",true,-0.1808709388],[0.2749938132,262.5758755444,3,"completed",-4.407704,3.0,5,"C1=CC(Nc2cc3c(cc2NC2=CCC=C2)=CCC=3)=CC1","C1=c2cc(Nc3cc[nH]c3)c(Nc3cc[nH]c3)cc2=CC1",{},"[#6H2r5:1]>>[NH:1]",true,-0.5511716871],[0.274387588,204.8489730645,3,"completed",-4.55104,3.0,5,"c1ccc(-c2cc(Nc3cc[nH]c3)cc(Nc3cc[nH]c3)c2)cc1","C1=CC(c2cc(Nc3cc[nH]c3)cc(Nc3cc[nH]c3)c2)=CC1",{},"[c:0]1[ch:1][ch][c:3][c!r5:4][c!r5:5]1>>[c:0]1[CH2:1][c:3][c:4][c:5]1",true,-0.4354630544],[0.2735490149,174.0708625812,3,"completed",-4.596948,3.0,5,"C1=CC(Nc2cc3c(cc2NC2=CCC=C2)=CCC=3)=CC1","C1=CC(Nc2cc3c[nH]cc3cc2NC2=CCC=C2)=CC1",{},"[#6H2r5:1]>>[NH:1]",true,-0.3928112898],[0.2730992365,244.0410819017,3,"completed",-4.701368,3.0,5,"O=c1cc[nH]cc1-c1c(Nc2ccccc2)cccc1Nc1ccccc1","O=c1cc[nH]cc1-c1c(NC2=CCC=C2)cccc1NC1=CCC=C1",{},"[c:0]1[ch:1][ch][c:3][c!r5:4][c!r5:5]1>>[c:0]1[CH2:1][c:3][c:4][c:5]1",true,-0.3707029952],[0.2715908123,127.917283427,3,"completed",-4.708636,3.0,5,"C1=CC(Nc2cc(NC3=CCC=C3)cc(C3=CCC=C3)c2)=CC1","C1=CC(Nc2cc(NC3=CCC=C3)cc(C3=CSCS3)c2)=CC1",{},"[CH,ch:0]1=[C,c:1][C,c:2]=[CH,ch:3][*:4]1>>[S:0]1[*:1]=,:[*:2][S:3][*:4]1",true,-0.3023475878],[0.2714959871,220.737960762,3,"completed",-5.024472,3.0,7,"C1=CCC(c2cc(Nc3ccoc3)cc(C3=CC=CC3)n2)=C1","C1=CCC(c2cc(Nc3cc[nH]c3)cc(C3=CC=CC3)n2)=C1",{},"[o:1]>>[nH:1]",true,-0.2269811488],[0.2714657813,126.8804273703,3,"completed",-5.243156,3.0,5,"O=c1cc[nH]c(-c2cc(Nc3ccccc3)cc(Nc3ccccc3)c2)c1","O=c1cc[nH]c(-c2cc(NC3=CCC=C3)cc(NC3=CCC=C3)c2)c1",{},"[c:0]1[ch:1][ch][c:3][c!r5:4][c!r5:5]1>>[c:0]1[CH2:1][c:3][c:4][c:5]1",true,-0.1616803223],[0.2710819498,306.8107751322,3,"completed",-4.807904,3.0,5,"C1=CCC(Nc2cccc(NC3=CC=CC3)c2C2=CCC=C2)=C1","C1=CC(c2c(Nc3ccc[nH]3)cccc2Nc2ccc[nH]2)=CC1",{},"[#6H2r5:1]>>[NH:1]",true,-0.3686999968],[0.2710571315,314.9980813287,3,"completed",-4.81002,3.0,6,"C1=CCC(c2c(Nc3ccco3)cccc2Nc2ccco2)=C1","C1=CCC(c2c(Nc3ccc[nH]3)cccc2Nc2ccc[nH]2)=C1",{},"[o:1]>>[nH:1]",true,-0.3747360504],[0.2705578576,278.5618808362,3,"completed",-4.84912,3.0,5,"C1=CC(C2=CC(NC3=CCC(C4=CCC=C4)=C3)=CC2)=CC1","C1=CC(c2cc(Nc3csc(C4=CCC=C4)c3)cs2)=CC1",{},"[#6H2r5:1]>>[S:1]",true,-0.3292988019],[0.2704836203,232.5154524576,3,"completed",-5.000552,3.0,8,"C1=CC(c2cc(Nc3c[nH]cn3)cc(C3=CCC=C3)n2)=CC1","C1=CC(c2cc(Nc3cc[nH]c3)cc(C3=CCC=C3)n2)=CC1",{},"[nr5:0]>>[ch&r5:0]",true,-0.2427127704],[0.2701212436,169.3504495683,3,"completed",-4.817932,3.0,5,"c1ccc(Nc2cc3cscc3cc2Nc2ccccc2)cc1","C1=CC(Nc2cc3cscc3cc2NC2=CCC=C2)=CC1",{},"[c:0]1[ch:1][ch][c:3][c!r5:4][c!r5:5]1>>[c:0]1[CH2:1][c:3][c:4][c:5]1",true,-0.2601252189],[0.2699007951,118.8938982557,3,"completed",-4.546532,3.0,5,"C1=c2ncccc2=C(NC2=c3cccnc3=CC2)C1","C1=c2ccccc2=C(NC2=c3ccccc3=CC2)C1",{},"[nr6:0]>>[ch&r6:0]",true,-0.405260292],[0.2694931782,200.2292868728,3,"completed",-4.805144,3.0,5,"C1=CCC(c2cc(NC3=CCC=C3)cc(C3=CC=CC3)c2)=C1","C1=CCC(c2cc(Nc3cc[nH]c3)cc(C3=CC=CC3)c2)=C1",{},"[#6H2r5:1]>>[NH:1]",true,-0.2875628576],[0.2686819479,126.0985062004,3,"completed",-5.205528,3.0,5,"O=c1cccc(-c2cc(NC3=CCC=C3)cc(NC3=CCC=C3)c2)o1","O=c1cccc(-c2cc(NC3=CCC=C3)cc(NC3=CCC=C3)c2)[nH]1",{},"[o:1]>>[nH:1]",true,-0.1461422289],[0.2681014913,145.6189488902,3,"completed",-4.876076,3.0,7,"C1=CC(Nc2cncc(NC3=CCC=C3)c2-c2ccco2)=CC1","C1=CC(Nc2cccc(NC3=CCC=C3)c2-c2ccco2)=CC1",{},"[nr6:0]>>[ch&r6:0]",true,-0.2139496146],[0.2678195834,241.4795010406,3,"completed",-4.578732,3.0,6,"C1=CCC(c2c(Nc3ccoc3)cccc2Nc2ccoc2)=C1","C1=CCC(c2c(Nc3cc[nH]c3)cccc2Nc2cc[nH]c2)=C1",{},"[o:1]>>[nH:1]",true,-0.437556065],[0.2675141099,307.2385771071,3,"completed",-4.583608,3.0,5,"c1ccc(Nc2cc3c(cc2Nc2ccccc2)SCS3)cc1","C1=CC(Nc2cc3c(cc2NC2=CCC=C2)SCS3)=CC1",{},"[c:0]1[ch:1][ch][c:3][c!r5:4][c!r5:5]1>>[c:0]1[CH2:1][c:3][c:4][c:5]1",true,-0.4744041369],[0.2673034388,149.0365087739,3,"completed",-4.895856,3.0,4,"C1=CCC(c2c(Nc3ccccc3)cccc2Nc2ccccc2)=C1","C1=CCC(c2c(NC3=CCC=C3)cccc2NC2=CCC=C2)=C1",{},"[c:0]1[ch:1][ch][c:3][c!r5:4][c!r5:5]1>>[c:0]1[CH2:1][c:3][c:4][c:5]1",true,-0.2064764383],[0.2670613801,240.9385091573,3,"completed",-4.740008,3.0,6,"C1=c2cc(Nc3ccco3)c(Nc3ccco3)cc2=CC1","C1=c2cc(Nc3ccc[nH]3)c(Nc3ccc[nH]3)cc2=CC1",{},"[o:1]>>[nH:1]",true,-0.3486438625],[0.2670488333,268.6427892246,3,"completed",-4.889416,3.0,5,"c1ccc(-c2cc(Nc3csc(-c4ccccc4)c3)cs2)cc1","C1=CCC(c2cc(Nc3csc(C4=CC=CC4)c3)cs2)=C1",{},"[c:0]1[ch:1][ch][c:3][c!r5:4][c!r5:5]1>>[c:0]1[CH2:1][c:3][c:4][c:5]1",true,-0.3064282991],[0.2670181338,150.8096234989,3,"completed",-4.763284,3.0,5,"c1ccc(Nc2cc(Nc3ccccc3)cc(-c3cc[nH]c3)c2)cc1","C1=CC(Nc2cc(NC3=CCC=C3)cc(-c3cc[nH]c3)c2)=CC1",{},"[c:0]1[ch:1][ch][c:3][c!r5:4][c!r5:5]1>>[c:0]1[CH2:1][c:3][c:4][c:5]1",true,-0.2798188668],[0.2666065285,139.2325586293,3,"completed",-4.95262,3.0,5,"c1ccc(-c2c(Nc3cccs3)cccc2Nc2cccs2)cc1","C1=CCC(c2c(Nc3cccs3)cccc2Nc2cccs2)=C1",{},"[c:0]1[ch:1][ch][c:3][c!r5:4][c!r5:5]1>>[c:0]1[CH2:1][c:3][c:4][c:5]1",true,-0.1732885713],[0.2653996253,137.5907539782,3,"completed",-4.916464,3.0,5,"C1=CCC(Nc2cccc(NC3=CC=CC3)c2C2=CCC=C2)=C1","C1=CC(c2c(Nc3cccs3)cccc2Nc2cccs2)=CC1",{},"[#6H2r5:1]>>[S:1]",true,-0.1882474239],[0.265382918,143.3162081631,3,"completed",-4.905516,3.0,5,"c1ccc(Nc2cc(Nc3ccccc3)cc(-c3ccc[nH]3)c2)cc1","C1=CC(Nc2cc(NC3=CCC=C3)cc(-c3ccc[nH]3)c2)=CC1",{},"[c:0]1[ch:1][ch][c:3][c!r5:4][c!r5:5]1>>[c:0]1[CH2:1][c:3][c:4][c:5]1",true,-0.1976696952],[0.2647379748,154.6909614461,3,"completed",-5.1012,3.0,5,"O=c1ccc(-c2c(NC3=CCC=C3)cccc2NC2=CCC=C2)co1","O=c1ccc(-c2c(NC3=CCC=C3)cccc2NC2=CCC=C2)c[nH]1",{},"[o:1]>>[nH:1]",true,-0.1546932421],[0.2633795927,155.240259832,3,"completed",-4.767516,3.0,5,"c1ccc(Nc2csc(-c3cc(Nc4ccccc4)cs3)c2)cc1","C1=CC(Nc2csc(-c3cc(NC4=CCC=C4)cs3)c2)=CC1",{},"[c:0]1[ch:1][ch][c:3][c!r5:4][c!r5:5]1>>[c:0]1[CH2:1][c:3][c:4][c:5]1",true,-0.2797621978],[0.2631675,288.2630068876,3,"completed",-4.510376,3.0,5,"c1ccc(-c2cc(Nc3c[nH]c(-c4ccccc4)c3)c[nH]2)cc1","C1=CCC(c2cc(Nc3c[nH]c(C4=CC=CC4)c3)c[nH]2)=C1",{},"[c:0]1[ch:1][ch][c:3][c!r5:4][c!r5:5]1>>[c:0]1[CH2:1][c:3][c:4][c:5]1",true,-0.5034354251],[0.2630844995,138.3968589499,3,"completed",-4.905424,3.0,7,"C1=CC(Nc2cc(NC3=CCC=C3)cc(-c3cncs3)c2)=CC1","C1=CC(Nc2cc(NC3=CCC=C3)cc(-c3cccs3)c2)=CC1",{},"[nr5:0]>>[ch&r5:0]",true,-0.1941777594],[0.2629914559,124.5604723606,3,"completed",-4.85326,3.0,6,"C1=CC(Nc2cc(NC3=CCC=C3)cc(C3=COCO3)c2)=CC1","C1=CC(Nc2cc(NC3=CCC=C3)cc(C3=CCC=C3)c2)=CC1",{},"[O,o:0]1[r5:1]-,=,:[r5:2][O,o:3][*:4]1>>[CH:0]1=[C:1][C:2]=[CH:3][*:4]1",true,-0.2129479251],[0.2626577144,168.3808286622,3,"completed",-4.735408,3.0,5,"c1ccc(Nc2cccc(Nc3ccccc3)c2-c2cc[nH]c2)cc1","C1=CCC(Nc2cccc(NC3=CC=CC3)c2-c2cc[nH]c2)=C1",{},"[c:0]1[ch:1][ch][c:3][c!r5:4][c!r5:5]1>>[c:0]1[CH2:1][c:3][c:4][c:5]1",true,-0.3057556106],[0.2626340576,148.8462693417,3,"completed",-4.737984,3.0,6,"C1=CC(Nc2cccc(NC3=CCC=C3)c2-c2cc[nH]c2)=CC1","C1=CC(Nc2cccc(NC3=CCC=C3)c2-c2cc[nH]n2)=CC1",{},"[chr5,CH1r5:1]>>[n:1]",true,-0.2938918988],[0.2620524003,198.1159486269,3,"completed",-4.85096,3.0,5,"C1=C(c2c(Nc3ccccc3)cccc2Nc2ccccc2)SCS1","C1=CCC(Nc2cccc(NC3=CC=CC3)c2C2=CSCS2)=C1",{},"[c:0]1[ch:1][ch][c:3][c!r5:4][c!r5:5]1>>[c:0]1[CH2:1][c:3][c:4][c:5]1",true,-0.2638942604],[0.2618432105,401.6780737437,3,"completed",-4.430428,3.0,5,"C1=CC(C2=CC(NC3=CCC(C4=CCC=C4)=C3)=CC2)=CC1","C1=CC(c2cc(Nc3c[nH]c(C4=CCC=C4)c3)c[nH]2)=CC1",{},"[#6H2r5:1]>>[NH:1]",true,-0.6172725005],[0.2615021884,132.033960306,3,"completed",-4.846912,3.0,6,"c1ccc(Nc2cc(-c3ccc[nH]3)cc(Nc3ccccc3)n2)cc1","C1=CC(Nc2cc(-c3ccc[nH]3)cc(NC3=CCC=C3)n2)=CC1",{},"[c:0]1[ch:1][ch][c:3][c!r5:4][c!r5:5]1>>[c:0]1[CH2:1][c:3][c:4][c:5]1",true,-0.2209506714],[0.2603679135,171.2218510455,3,"completed",-4.990064,3.0,5,"C1=CC(Nc2cc(C3=CCC=C3)cc(C3=CCC=C3)c2)=CC1","C1=CC(c2cc(Nc3ccsc3)cc(C3=CCC=C3)c2)=CC1",{},"[#6H2r5:1]>>[S:1]",true,-0.1877206038],[0.260230338,160.6305492926,3,"completed",-4.791528,3.0,5,"c1csc(Nc2cc3ccccc3cc2Nc2cccs2)c1","C1=c2cc(Nc3cccs3)c(Nc3cccs3)cc2=CC1",{},"[c:0]1[ch:1][ch][c:3][c!r5:4][c!r5:5]1>>[c:0]1[CH2:1][c:3][c:4][c:5]1",true,-0.2691247127],[0.2600085654,130.3611992624,3,"completed",-4.856848,3.0,7,"C1=CC(Nc2cc(-c3cccs3)cc(NC3=CCC=C3)n2)=CC1","C1=CCC(c2cc(NC3=CCC=C3)nc(NC3=CCC=C3)c2)=C1",{},"[n,c:0]1[n,ch:1][s,S:2][n,c:3][n,c:4]1>>[*:0]1=[*:1][CH2:2][*:3]=[*:4]1",true,-0.2143927724],[0.2599333865,112.3789785398,3,"completed",-5.139656,3.0,5,"C1=CC(C2=CC(NC3=CCC(C4=CCC=C4)=C3)=CC2)=CC1","C1=CC(c2cccc(Nc3cccc(C4=CCC=C4)c3)c2)=CC1",{},"[CH2:0]1[c,C:1]-,=,:[c,C:2]-,=,:[c,C:3]-,=,:[c,C:4]1>>[ch:0]1c[c:1][c:2][c:3][c:4]1",true,-0.1157566758],[0.2598854205,134.6334913831,3,"completed",-4.7125,3.0,6,"C1=CC(Nc2cc(NC3=CCC=C3)cc(-c3cc[nH]c3)c2)=CC1","C1=CC(Nc2cc(-c3cc[nH]c3)cc(NC3=CCC=C3)n2)=CC1",{},"[ch&r6:0]>>[nr6:0]",true,-0.3028246019],[0.25976166,150.8956234551,3,"completed",-4.86108,3.0,6,"c1ccc(Nc2cccc(Nc3ccccc3)c2-c2ccsn2)cc1","C1=CC(Nc2cccc(NC3=CCC=C3)c2-c2ccsn2)=CC1",{},"[c:0]1[ch:1][ch][c:3][c!r5:4][c!r5:5]1>>[c:0]1[CH2:1][c:3][c:4][c:5]1",true,-0.2252555098],[0.2589854388,195.9431016821,3,"completed",-5.127144,3.0,5,"O=c1cccc(-c2c(NC3=CC=CC3)cccc2NC2=CC=CC2)o1","O=c1cccc(-c2c(NC3=CC=CC3)cccc2NC2=CC=CC2)[nH]1",{},"[o:1]>>[nH:1]",true,-0.1968622094],[0.2587810475,152.4987093963,3,"completed",-5.235796,3.0,8,"C1=CCC(c2cc(Nc3cscn3)cc(C3=CC=CC3)n2)=C1","C1=CCC(c2cc(Nc3ccsc3)cc(C3=CC=CC3)n2)=C1",{},"[nr5:0]>>[ch&r5:0]",true,-0.1796989918],[0.2584487261,159.6504883524,3,"completed",-5.046184,3.0,5,"C1=CCC(c2cc(NC3=CCC=C3)cc(C3=CC=CC3)c2)=C1","C1=CCC(c2cc(Nc3ccsc3)cc(C3=CC=CC3)c2)=C1",{},"[#6H2r5:1]>>[S:1]",true,-0.1640347455],[0.2581808284,102.9114123654,3,"completed",-5.13892,3.0,4,"C1=CC(c2cccc(C3=CCC=C3)c2)=CC1","C1=CC(c2cc(Nc3ccccc3)cc(C3=CCC=C3)c2)=CC1",{},"[ch&r6,CH1&r5:1]>>[*:1](-N-c1ccccc1)",true,-0.1064565373],[0.2579435397,177.9294750007,3,"completed",-4.851144,3.0,4,"C1=CCC(Nc2cc(-c3ccccc3)cc(-c3ccccc3)c2)=C1","C1=CCC(Nc2cc(C3=CCC=C3)cc(C3=CCC=C3)c2)=C1",{},"[c:0]1[ch:1][ch][c:3][c!r5:4][c!r5:5]1>>[c:0]1[CH2:1][c:3][c:4][c:5]1",true,-0.2490065448],[0.2575513957,149.0952861067,3,"completed",-4.660888,3.0,7,"C1=CC(Nc2cccc(NC3=CCC=C3)c2-c2cocn2)=CC1","C1=CC(Nc2cccc(NC3=CCC=C3)c2-c2c[nH]cn2)=CC1",{},"[o:1]>>[nH:1]",true,-0.3416297486],[0.2573867805,153.4759618209,3,"completed",-4.881872,3.0,5,"C1=CC(Nc2cc(NC3=CCC=C3)cc(C3=CCC=C3)c2)=CC1","C1=CC(Nc2cc(NC3=CCC=C3)cc(-c3ccsc3)c2)=CC1",{},"[#6H2r5:1]>>[S:1]",true,-0.216492459],[0.2573257796,300.0505403423,3,"completed",-4.636508,3.0,5,"O=c1cc[nH]cc1-c1c(Nc2ccccc2)cccc1Nc1ccccc1","O=c1cc[nH]cc1-c1c(NC2=CC=CC2)cccc1NC1=CC=CC1",{},"[c:0]1[ch:1][ch][c:3][c!r5:4][c!r5:5]1>>[c:0]1[CH2:1][c:3][c:4][c:5]1",true,-0.441921368],[0.2573255106,136.5053103887,3,"completed",-4.873132,3.0,6,"C1=CC(Nc2cc(NC3=CCC=C3)cc(-c3cccs3)c2)=CC1","C1=CC(Nc2cc(-c3cccs3)cc(NC3=CCC=C3)n2)=CC1",{},"[ch&r6:0]>>[nr6:0]",true,-0.2094124007],[0.2571016061,146.6637926013,3,"completed",-5.021712,3.0,5,"C1=Cc2c(cncc2Nc2cncc3c2C=CC3)C1","C1=Cc2c(cccc2Nc2cccc3c2C=CC3)C1",{},"[nr6:0]>>[ch&r6:0]",true,-0.1565678237],[0.2570262943,226.4025676848,3,"completed",-5.093196,3.0,4,"C1=CCC(Nc2cccc(NC3=CC=CC3)c2-c2ccccc2)=C1","O=c1ccoc(-c2c(NC3=CC=CC3)cccc2NC2=CC=CC2)c1",{},"[ch:1]1[c:2][c:3][ch:4][c:5][c:6]1>>[o:1]1[c:2][c:3][C:4](=O)[c:5][c:6]1",true,-0.2264526593],[0.2568725538,163.524127861,3,"completed",-5.040388,3.0,5,"C1=CC(c2cc(Nc3ccccc3)cc(C3=CCC=C3)n2)=CC1","C1=CCC(Nc2cc(C3=CCC=C3)nc(C3=CCC=C3)c2)=C1",{},"[c:0]1[ch:1][ch][c:3][c!r5:4][c!r5:5]1>>[c:0]1[CH2:1][c:3][c:4][c:5]1",true,-0.168764332],[0.2567799099,140.8014519171,3,"completed",-5.20056,3.0,5,"C1=CCC(c2cc(Nc3ccccc3)cc(C3=CC=CC3)n2)=C1","C1=CCC(c2cc(NC3=CCC=C3)cc(C3=CC=CC3)n2)=C1",{},"[c:0]1[ch:1][ch][c:3][c!r5:4][c!r5:5]1>>[c:0]1[CH2:1][c:3][c:4][c:5]1",true,-0.1574169067],[0.2564104656,162.2661732788,3,"completed",-4.9172,3.0,5,"C1=CCC(c2cc(NC3=CCC=C3)cc(NC3=CCC=C3)c2)=C1","C1=CCC(c2cc(Nc3ccsc3)cc(Nc3ccsc3)c2)=C1",{},"[#6H2r5:1]>>[S:1]",true,-0.2066496373],[0.2564046221,185.3657869455,3,"completed",-5.058052,3.0,5,"O=c1ccc(-c2c(NC3=CC=CC3)cccc2NC2=CC=CC2)co1","O=c1ccc(-c2c(NC3=CC=CC3)cccc2NC2=CC=CC2)c[nH]1",{},"[o:1]>>[nH:1]",true,-0.1876771056],[0.2560354037,168.1481616862,3,"completed",-4.827868,3.0,4,"C1=CC(c2c(Nc3ccccc3)cccc2Nc2ccccc2)=CC1","C1=CCC(Nc2cccc(NC3=CC=CC3)c2C2=CCC=C2)=C1",{},"[c:0]1[ch:1][ch][c:3][c!r5:4][c!r5:5]1>>[c:0]1[CH2:1][c:3][c:4][c:5]1",true,-0.2540888796],[0.2560116663,138.5665955586,3,"completed",-4.902664,3.0,6,"C1=CC(Nc2cc(NC3=CCC=C3)cc(-c3cccs3)c2)=CC1","C1=CCC(c2cc(NC3=CCC=C3)cc(NC3=CCC=C3)c2)=C1",{},"[n,c:0]1[n,ch:1][s,S:2][n,c:3][n,c:4]1>>[*:0]1=[*:1][CH2:2][*:3]=[*:4]1",true,-0.1956579538],[0.2559222402,148.560177584,3,"completed",-4.871476,3.0,7,"C1=CCC(Nc2cc(-c3ccoc3)cc(NC3=CC=CC3)n2)=C1","C1=CCC(Nc2cc(C3=CCC=C3)cc(NC3=CC=CC3)n2)=C1",{},"[n,c:0]1[n,ch:1][o,O:2][n,c:3][n,c:4]1>>[*:0]1=[*:1][CH2:2][*:3]=[*:4]1",true,-0.2183105665],[0.2556999754,169.9017202273,3,"completed",-4.846912,3.0,5,"C1=CCC(Nc2cccc(NC3=CC=CC3)c2C2=CCC=C2)=C1","C1=CCC(Nc2cccc(NC3=CC=CC3)c2-c2ccsc2)=C1",{},"[#6H2r5:1]>>[S:1]",true,-0.2454645128],[0.2550440217,138.4588506077,3,"completed",-5.020424,3.0,6,"C1=CCC(c2cc(NC3=COCO3)cc(C3=CC=CC3)c2)=C1","C1=CCC(c2cc(NC3=CCC=C3)cc(C3=CC=CC3)c2)=C1",{},"[O,o:0]1[r5:1]-,=,:[r5:2][O,o:3][*:4]1>>[CH:0]1=[C:1][C:2]=[CH:3][*:4]1",true,-0.1492437597],[0.2547364277,146.8127069053,3,"completed",-4.844336,3.0,5,"c1ccc(Nc2cc3cscc3cc2Nc2ccccc2)cc1","C1=CCC(Nc2cc3cscc3cc2NC2=CC=CC2)=C1",{},"[c:0]1[ch:1][ch][c:3][c!r5:4][c!r5:5]1>>[c:0]1[CH2:1][c:3][c:4][c:5]1",true,-0.2314786611],[0.2547263705,140.690779531,3,"completed",-4.805328,3.0,6,"C1=CC(Nc2cccc(NC3=CCC=C3)c2C2=CCC=N2)=CC1","C1=CC(Nc2cccc(NC3=CCC=C3)c2-c2cscn2)=CC1",{},"[#6H2r5:1]>>[S:1]",true,-0.2496825452],[0.2547160153,145.3723052747,3,"completed",-4.844244,3.0,4,"C1=CC(Nc2cccc(NC3=CCC=C3)c2-c2ccccc2)=CC1","C1=CC(Nc2cccc(NC3=CCC=C3)c2-c2ccccn2)=CC1",{},"[ch&r6:0]>>[nr6:0]",true,-0.2306177825],[0.2538099261,266.8283120459,3,"completed",-4.911864,3.0,4,"C1=c2cc(Nc3ccccc3)c(Nc3ccccc3)cc2=CC1","C1=c2cc(Nc3ccccn3)c(Nc3ccccn3)cc2=CC1",{},"[ch&r6:0]>>[nr6:0]",true,-0.2975583536],[0.2537316753,279.6850522646,3,"completed",-4.726208,3.0,5,"c1ccc(Nc2cc3c(cc2Nc2ccccc2)SCS3)cc1","C1=CCC(Nc2cc3c(cc2NC2=CC=CC2)SCS3)=C1",{},"[c:0]1[ch:1][ch][c:3][c!r5:4][c!r5:5]1>>[c:0]1[CH2:1][c:3][c:4][c:5]1",true,-0.3829970672],[0.2533469543,168.197520791,3,"completed",-4.916004,3.0,5,"C1=CN=C(c2c(Nc3ccccc3)cccc2Nc2ccccc2)C1","C1=CC(Nc2cccc(NC3=CCC=C3)c2C2=NC=CC2)=CC1",{},"[c:0]1[ch:1][ch][c:3][c!r5:4][c!r5:5]1>>[c:0]1[CH2:1][c:3][c:4][c:5]1",true,-0.211846937],[0.2528594853,147.6454845545,3,"completed",-4.956484,3.0,6,"C1=CC(c2cc(NC3=CSCS3)cc(C3=CCC=C3)c2)=CC1","C1=CC(Nc2cc(C3=CCC=C3)cc(C3=CCC=C3)c2)=CC1",{},"[S,s:0]1[r5:1]-,=,:[r5:2][S,s:3][*:4]1>>[CH:0]1=[C:1][C:2]=[CH:3][*:4]1",true,-0.178582311],[0.2526320324,211.1280283265,3,"completed",-4.289576,3.0,6,"C1=CC(c2occc2Nc2ccoc2C2=CCC=C2)=CC1","C1=CC(c2[nH]ccc2Nc2cc[nH]c2C2=CCC=C2)=CC1",{},"[o:1]>>[nH:1]",true,-0.6053104192],[0.2520799777,163.0331365261,3,"completed",-4.880216,3.0,5,"C1=CC(Nc2cc(NC3=CCC=C3)cc(C3=CCC=C3)c2)=CC1","C1=CC(c2cc(Nc3ccsc3)cc(Nc3ccsc3)c2)=CC1",{},"[#6H2r5:1]>>[S:1]",true,-0.2241634602],[0.2514917702,160.2284922152,3,"completed",-4.845164,3.0,5,"C1=CC(c2c(Nc3ccccc3)cccc2Nc2ccccc2)=NC1","C1=CC(Nc2cccc(NC3=CCC=C3)c2C2=NCC=C2)=CC1",{},"[c:0]1[ch:1][ch][c:3][c!r5:4][c!r5:5]1>>[c:0]1[CH2:1][c:3][c:4][c:5]1",true,-0.2397800019],[0.2514846859,153.5231515278,3,"completed",-5.013708,3.0,5,"C1=CCC(c2cc(NC3=CCC=C3)cc(C3=CC=CC3)c2)=C1","C1=CC(Nc2cc(-c3ccc[nH]3)cc(-c3ccc[nH]3)c2)=CC1",{},"[#6H2r5:1]>>[NH:1]",true,-0.1649789368],[0.2513985949,152.407953865,3,"completed",-4.93882,3.0,6,"c1ccc(Nc2cccc(Nc3ccccc3)c2-c2cnc[nH]2)cc1","C1=CC(Nc2cccc(NC3=CCC=C3)c2-c2cnc[nH]2)=CC1",{},"[c:0]1[ch:1][ch][c:3][c!r5:4][c!r5:5]1>>[c:0]1[CH2:1][c:3][c:4][c:5]1",true,-0.1896256593],[0.2513779099,150.2533269885,3,"completed",-5.210496,3.0,6,"C1=CC(Nc2cc(C3=CCC=C3)nc(C3=CCC=C3)c2)=CC1","C1=CC(c2cc(Nc3ccsc3)cc(C3=CCC=C3)n2)=CC1",{},"[#6H2r5:1]>>[S:1]",true,-0.168993052],[0.2513680168,158.0138058654,3,"completed",-4.975528,3.0,6,"C1=CC(Nc2cccc(NC3=CCC=C3)c2-c2cccs2)=CC1","C1=CC(Nc2cccc(NC3=CCC=C3)c2-c2cncs2)=CC1",{},"[chr5,CH1r5:1]>>[n:1]",true,-0.1804440895],[0.2512336332,182.7751731956,3,"completed",-4.888036,3.0,5,"c1ccc(-c2c(Nc3ccsc3)cccc2Nc2ccsc2)cc1","C1=CC(c2c(Nc3ccsc3)cccc2Nc2ccsc2)=CC1",{},"[c:0]1[ch:1][ch][c:3][c!r5:4][c!r5:5]1>>[c:0]1[CH2:1][c:3][c:4][c:5]1",true,-0.2354184471],[0.2503405717,170.1824214368,3,"completed",-4.745712,3.0,5,"C1=CC(Nc2cc(C3=CCC=C3)cc(C3=CCC=C3)c2)=CC1","C1=CC(Nc2cc(-c3cc[nH]c3)cc(-c3cc[nH]c3)c2)=CC1",{},"[#6H2r5:1]>>[NH:1]",true,-0.3007770772],[0.2501533836,155.474559912,3,"completed",-4.766044,3.0,6,"c1ccc(Nc2cc(-c3cc[nH]c3)cc(Nc3ccccc3)n2)cc1","C1=CCC(Nc2cc(-c3cc[nH]c3)cc(NC3=CC=CC3)n2)=C1",{},"[c:0]1[ch:1][ch][c:3][c!r5:4][c!r5:5]1>>[c:0]1[CH2:1][c:3][c:4][c:5]1",true,-0.2807496708],[0.2497922673,196.3830040601,3,"completed",-4.930632,3.0,5,"C1=CCC(c2c(NC3=CCC=C3)cccc2NC2=CCC=C2)=C1","C1=CCC(c2c(Nc3ccsc3)cccc2Nc2ccsc2)=C1",{},"[#6H2r5:1]>>[S:1]",true,-0.2293952676],[0.2497163739,247.2461705047,3,"completed",-4.692812,3.0,5,"C1=CC(Nc2cc3c(cc2NC2=CCC=C2)=CCC=3)=CC1","C1=c2cc(Nc3ccsc3)c(Nc3ccsc3)cc2=CC1",{},"[#6H2r5:1]>>[S:1]",true,-0.3773243722],[0.2496409812,263.5801271122,3,"completed",-4.696492,3.0,5,"O=c1ccocc1-c1cc(NC2=CCC=C2)cc(NC2=CCC=C2)c1","O=c1cc[nH]cc1-c1cc(NC2=CCC=C2)cc(NC2=CCC=C2)c1",{},"[o:1]>>[nH:1]",true,-0.386336187],[0.2494450118,135.569554214,3,"completed",-4.91444,3.0,7,"C1=CC(Nc2cc(NC3=CCC=C3)cc(-c3cnco3)c2)=CC1","C1=CC(Nc2cc(NC3=CCC=C3)cc(-c3ccco3)c2)=CC1",{},"[nr5:0]>>[ch&r5:0]",true,-0.1877525917],[0.2494220371,142.1750980295,3,"completed",-4.974148,3.0,6,"c1ccc(Nc2cccc(Nc3ccccc3)c2-c2cnsc2)cc1","C1=CC(Nc2cccc(NC3=CCC=C3)c2-c2cnsc2)=CC1",{},"[c:0]1[ch:1][ch][c:3][c!r5:4][c!r5:5]1>>[c:0]1[CH2:1][c:3][c:4][c:5]1",true,-0.1672564922],[0.2080935939,153.2720997927,4,"completed",-5.093288,4.0,4,"C1=C(NC2=Cc3ccccc3C2)Cc2ccccc21","c1ccc2sc(Nc3cc4ccccc4s3)cc2c1",{},"[#6H2r5:1]>>[S:1]",true,-0.1533440952],[0.1956336336,207.7641115777,4,"completed",-4.971296,4.0,4,"C1=C(NC2=Cc3ccccc3C2)Cc2ccccc21","c1ccc2[nH]c(Nc3cc4ccccc4[nH]3)cc2c1",{},"[#6H2r5:1]>>[NH:1]",true,-0.2264567037],[0.1936642148,121.560768767,4,"completed",-5.042136,4.0,4,"C1=Cc2cccc(Nc3cccc4c3CC=C4)c2C1","c1cc(Nc2cccc3ccsc23)c2sccc2c1",{},"[#6H2r5:1]>>[S:1]",true,-0.1281314143],[0.1917292625,167.3970607825,4,"completed",-5.02484,4.0,4,"C1=Cc2ccc(Nc3ccc4c(c3)CC=C4)cc2C1","c1cc2ccc(Nc3ccc4ccsc4c3)cc2s1",{},"[#6H2r5:1]>>[S:1]",true,-0.1754702211],[0.187320541,129.5837351778,4,"completed",-5.222548,4.0,4,"C1=CCC(c2cccc(Nc3cccc(C4=CC=CC4)c3)c2)=C1","c1cc(Nc2cccc(-c3cccs3)c2)cc(-c2cccs2)c1",{},"[#6H2r5:1]>>[S:1]",true,-0.1554051815],[0.185266193,105.6578436105,4,"completed",-5.34362,4.0,5,"C1=CCC(c2cc(Nc3ccccn3)cc(C3=CC=CC3)c2)=C1","c1ccc(Nc2cc(-c3cccs3)cc(-c3cccs3)c2)nc1",{},"[#6H2r5:1]>>[S:1]",true,-0.2006126244],[0.1841415799,160.5651313096,4,"completed",-5.003864,4.0,4,"C1=Cc2cc(Nc3ccc4c(c3)C=CC4)ccc2C1","c1cc2cc(Nc3ccc4sccc4c3)ccc2s1",{},"[#6H2r5:1]>>[S:1]",true,-0.1740971147],[0.1773497939,104.6082178882,4,"completed",-5.220432,4.0,6,"C1=CCC(Nc2cc(-c3cccs3)cc(-c3cccs3)c2)=C1","c1ccc(Nc2cc(-c3cccs3)cc(-c3cccs3)c2)cc1",{},"[CH2:0]1[c,C:1]-,=,:[c,C:2]-,=,:[c,C:3]-,=,:[c,C:4]1>>[ch:0]1c[c:1][c:2][c:3][c:4]1",true,-0.1343494469],[0.1763826779,135.3746119204,4,"completed",-5.01426,4.0,6,"C1=CCC(Nc2cc(-c3cccs3)cc(-c3cccs3)c2)=C1","c1csc(Nc2cc(-c3cccs3)cc(-c3cccs3)c2)c1",{},"[#6H2r5:1]>>[S:1]",true,-0.1480825644],[0.1687957941,204.0716692921,4,"completed",-4.717744,4.0,4,"C1=Cc2ccc(Nc3ccc4c(c3)CC=C4)cc2C1","c1cc2ccc(Nc3ccc4cc[nH]c4c3)cc2[nH]1",{},"[#6H2r5:1]>>[NH:1]",true,-0.3365172722],[0.1660035966,157.3618100422,4,"completed",-4.8229,4.0,4,"C1=Cc2cccc(Nc3cccc4c3CC=C4)c2C1","c1cc(Nc2cccc3cc[nH]c23)c2[nH]ccc2c1",{},"[#6H2r5:1]>>[NH:1]",true,-0.2497740983],[0.1658812798,141.0278341814,4,"completed",-4.797968,4.0,4,"C1=c2ccc(Nc3ccc4c(c3)=CCC=4)cc2=CC1","c1cc2cscc2cc1Nc1ccc2cscc2c1",{},"[#6H2r5:1]>>[S:1]",null,-0.2541422461],[0.1650217563,110.8781772435,4,"completed",-4.952436,4.0,4,"C1=CCC(Nc2ccc3ccc(NC4=CC=CC4)cc3c2)=C1","c1csc(Nc2ccc3ccc(Nc4cccs4)cc3c2)c1",{},"[#6H2r5:1]>>[S:1]",true,-0.1515380675],[0.1619905658,231.6663533478,4,"completed",-5.008188,4.0,7,"C(#Cc1ccc(C#Cc2cccs2)c2c1OCO2)c1cccs1","C(#Cc1ccc(C#Cc2cccs2)c2c1=CCC=2)c1cccs1",{},"[O,o:0]1[r5:1]-,=,:[r5:2][O,o:3][*:4]1>>[CH:0]1=[C:1][C:2]=[CH:3][*:4]1",true,-0.2404157368],[0.161427562,287.3572231376,4,"completed",-4.676988,4.0,5,"c1cc2cc(Nc3ccc4occc4c3)ccc2o1","c1cc2cc(Nc3ccc4[nH]ccc4c3)ccc2[nH]1",{},"[o:1]>>[nH:1]",true,-0.4126189019],[0.1608594582,142.4113525885,4,"completed",-5.026772,4.0,4,"C1=Cc2c(cccc2Nc2cccc3c2C=CC3)C1","c1cc(Nc2cccc3sccc23)c2ccsc2c1",{},"[#6H2r5:1]>>[S:1]",null,-0.1513556736],[0.1578519258,117.9191229476,4,"completed",-4.930908,4.0,4,"C1=CCC(Nc2cccc(NC3=CC=CC3)c2)=C1","c1cc(Nc2cccs2)cc(Nc2cccs2)c1",{},"[#6H2r5:1]>>[S:1]",true,-0.167077978],[0.1564837709,142.3758576325,4,"completed",-5.223652,4.0,6,"C1=CC(Nc2cc(-c3cccs3)cc(-c3cccs3)c2)=CC1","C1=CC(Nc2cc(-c3cccs3)nc(-c3cccs3)c2)=CC1",{},"[ch&r6:0]>>[nr6:0]",true,-0.166622013],[0.1558086019,130.8906050983,4,"completed",-5.168268,4.0,6,"C1=C(NC2=CC(c3ccsc3)=CC2)CC=C1c1ccsc1","c1cc(Nc2cccc(-c3ccsc3)c2)cc(-c2ccsc2)c1",{},"[CH2:0]1[c,C:1]-,=,:[c,C:2]-,=,:[c,C:3]-,=,:[c,C:4]1>>[ch:0]1c[c:1][c:2][c:3][c:4]1",true,-0.1393413263],[0.1554155648,113.2200287993,4,"completed",-5.4278,4.0,7,"C1=CCC(Nc2cc(-c3cccs3)nc(-c3cccs3)c2)=C1","c1ccc(Nc2cc(-c3cccs3)nc(-c3cccs3)c2)cc1",{},"[CH2:0]1[c,C:1]-,=,:[c,C:2]-,=,:[c,C:3]-,=,:[c,C:4]1>>[ch:0]1c[c:1][c:2][c:3][c:4]1",true,-0.2558723637],[0.1547293636,159.6457611466,4,"completed",-5.120244,4.0,5,"C1=CCC(C=CC2=CCC(C3=CC(C=CC4=CC=CC4)=CC3)=C2)=C1","C(=Cc1cccs1)C1=CCC(C2=CC(C=Cc3cccs3)=CC2)=C1",{},"[#6H2r5:1]>>[S:1]",true,-0.1602734558],[0.1547194108,165.6295066643,4,"completed",-5.060168,4.0,6,"C1=CC(Nc2cc(-c3cccs3)cc(-c3cccs3)c2)=CC1","c1csc(-c2cc(Nc3ccsc3)cc(-c3cccs3)c2)c1",{},"[#6H2r5:1]>>[S:1]",true,-0.1679600003],[0.1533870574,161.8504964065,4,"completed",-4.808364,4.0,5,"C1=CCC(C2=CC(NC3=CCC(C4=CC=CC4)=C3)=CC2)=C1","C1=C(NC2=CCC(c3cccs3)=C2)C=C(c2cccs2)C1",{},"[#6H2r5:1]>>[S:1]",true,-0.2605203368],[0.1521044483,131.8339735771,4,"completed",-5.278852,4.0,7,"C1=CCC(Nc2cc(-c3ccc[nH]3)nc(-c3ccc[nH]3)c2)=C1","c1ccc(Nc2cc(-c3ccc[nH]3)nc(-c3ccc[nH]3)c2)cc1",{},"[CH2:0]1[c,C:1]-,=,:[c,C:2]-,=,:[c,C:3]-,=,:[c,C:4]1>>[ch:0]1c[c:1][c:2][c:3][c:4]1",true,-0.1818085123],[0.1517792916,147.1130763562,4,"completed",-5.11684,4.0,7,"C(#Cc1cc2c(cc1C#Cc1cncs1)=CCC=2)c1cncs1","C(#Cc1cc2c(cc1C#Cc1cccs1)=CCC=2)c1cccs1",{},"[nr5:0]>>[ch&r5:0]",true,-0.1475846001],[0.1517594801,161.0703514507,4,"completed",-4.978196,4.0,6,"C1=CC(c2cc(Nc3cccs3)cc(C3=CCC=C3)c2)=CC1","c1csc(Nc2cc(-c3ccsc3)cc(-c3ccsc3)c2)c1",{},"[#6H2r5:1]>>[S:1]",true,-0.1822454476],[0.1509609487,120.9335945591,4,"completed",-5.100464,4.0,6,"c1ccc(Nc2cc(-c3ccoc3)nc(-c3ccoc3)c2)cc1","c1ccc(Nc2cc(-c3cc[nH]c3)nc(-c3cc[nH]c3)c2)cc1",{},"[o:1]>>[nH:1]",true,-0.1209340307],[0.1494170215,341.9941775743,4,"completed",-4.948296,4.0,6,"C1=CCC(Nc2cc(-c3cccs3)cc(-c3cccs3)c2)=C1","c1c[nH]c(Nc2cc(-c3cccs3)cc(-c3cccs3)c2)c1",{},"[#6H2r5:1]>>[NH:1]",true,-0.3581018406],[0.1493861883,163.0765846519,4,"completed",-5.15226,4.0,6,"C1=C(NC2=CC(c3ccc[nH]3)=CC2)CC=C1c1ccc[nH]1","c1cc(Nc2cccc(-c3ccc[nH]3)c2)cc(-c2ccc[nH]2)c1",{},"[CH2:0]1[c,C:1]-,=,:[c,C:2]-,=,:[c,C:3]-,=,:[c,C:4]1>>[ch:0]1c[c:1][c:2][c:3][c:4]1",true,-0.1671293367],[0.1493563833,235.397489249,4,"completed",-4.456924,4.0,5,"c1cc2cocc2cc1Nc1ccc2cocc2c1","c1cc2c[nH]cc2cc1Nc1ccc2c[nH]cc2c1",{},"[o:1]>>[nH:1]",true,-0.5079861036],[0.1491300528,119.8068171211,4,"completed",-5.305992,4.0,5,"C1=CC(c2cc(Nc3ccccn3)cc(C3=CCC=C3)c2)=CC1","c1ccc(Nc2cc(-c3ccsc3)cc(-c3ccsc3)c2)nc1",{},"[#6H2r5:1]>>[S:1]",true,-0.1874718603],[0.1486972277,147.0138705431,4,"completed",-5.333224,4.0,5,"C1=CCC(c2cc(Nc3cccnc3)cc(C3=CC=CC3)c2)=C1","c1cncc(Nc2cc(-c3cccs3)cc(-c3cccs3)c2)c1",{},"[#6H2r5:1]>>[S:1]",true,-0.2196949268],[0.1485398603,236.9881601591,4,"completed",-5.266248,4.0,5,"C1=CCC(C=CC2=CCC=C2C2=CCC=C2C=CC2=CC=CC2)=C1","C(=Cc1cccs1)C1=CCC=C1C1=CCC=C1C=Cc1cccs1",{},"[#6H2r5:1]>>[S:1]",true,-0.2640193228],[0.1478806315,137.7617883899,4,"completed",-4.81738,4.0,4,"C1=c2cccc(Nc3cccc4c3=CCC=4)c2=CC1","c1cc(Nc2cccc3cscc23)c2cscc2c1",{},"[#6H2r5:1]>>[S:1]",null,-0.2410738515],[0.1477263099,173.1547467509,4,"completed",-4.818668,4.0,6,"C1=C(NC2=CCC(c3ccc[nH]3)=C2)C=C(c2ccc[nH]2)C1","C1=C(NC2=CCC(c3ccco3)=C2)C=C(c2ccco2)C1",{},"[nH:1]>>[o:1]",true,-0.2622306933],[0.1461522092,165.5272038706,4,"completed",-4.7815,4.0,5,"C(#CC1=c2cnccc2=CC1)C1=c2cnccc2=CC1","C(#CC1=c2ccccc2=CC1)C1=c2ccccc2=CC1",{},"[nr6:0]>>[ch&r6:0]",true,-0.2776795954],[0.1456225792,206.3464279784,4,"completed",-5.094392,4.0,6,"C1=CC(NC2=C(c3ccsc3)CC=C2)=C(c2ccsc2)C1","c1ccc(-c2ccsc2)c(Nc2ccccc2-c2ccsc2)c1",{},"[CH2:0]1[c,C:1]-,=,:[c,C:2]-,=,:[c,C:3]-,=,:[c,C:4]1>>[ch:0]1c[c:1][c:2][c:3][c:4]1",true,-0.2063837655],[0.1448403987,175.3429158808,4,"completed",-4.737616,4.0,5,"C1=CC(C2=CC(NC3=CCC(C4=CCC=C4)=C3)=CC2)=CC1","C1=C(NC2=CCC(c3ccsc3)=C2)C=C(c2ccsc2)C1",{},"[#6H2r5:1]>>[S:1]",true,-0.3083715263],[0.1437443399,213.987721805,4,"completed",-4.954552,4.0,6,"C(#Cc1ccc(C#Cc2ccco2)c2c1=CCC=2)c1ccco1","C(#Cc1ccc(C#CC2=CC=CC2)c2c1=CCC=2)C1=CC=CC1",{},"[n,c:0]1[n,ch:1][o,O:2][n,c:3][n,c:4]1>>[*:0]1=[*:1][CH2:2][*:3]=[*:4]1",true,-0.2369741636],[0.1433054858,139.7624046025,4,"completed",-4.93882,4.0,6,"C1=CCC(c2cc(Nc3cccs3)cc(Nc3cccs3)c2)=C1","c1ccc(-c2cc(Nc3cccs3)cc(Nc3cccs3)c2)cc1",{},"[CH2:0]1[c,C:1]-,=,:[c,C:2]-,=,:[c,C:3]-,=,:[c,C:4]1>>[ch:0]1c[c:1][c:2][c:3][c:4]1",true,-0.1796196983],[0.1432585748,88.3393686228,4,"completed",-5.86296,4.0,5,"O=c1ccoc(C=CC2=CC(C3=CCC(C=Cc4cc(=O)cco4)=C3)=CC2)c1","O=c1cc[nH]c(C=CC2=CC(C3=CCC(C=Cc4cc(=O)cc[nH]4)=C3)=CC2)c1",{},"[o:1]>>[nH:1]",true,-0.541328685],[0.1425719745,168.0828819602,4,"completed",-5.348496,4.0,5,"C(#CC1=CCC=C1C1=CCC=C1C#CC1=CC=CC1)C1=CC=CC1","C(#Cc1cccs1)C1=CCC=C1C1=CCC=C1C#Cc1cccs1",{},"[#6H2r5:1]>>[S:1]",true,-0.2418873366],[0.1424907766,106.4828083591,4,"completed",-5.320988,4.0,3,"C1=CC(NC2=CCC=C2)=CC1","C1=CC(=C2C=CC(NC3=CC(=C4C=CC=C4)C=C3)=C2)C=C1",{},"[r5:1][CH2r5:2][r5:3]>>[r5:1][C:2](=C1cccc1)[r5:3]",null,-0.1877979755],[0.1423434462,440.9040970668,4,"completed",-4.777268,4.0,6,"C1=CC(C=Cc2cc(C=CC3=CCC=C3)cc(C3=CSCS3)c2)=CC1","C1=CC(C=Cc2cc(C=CC3=CCC=C3)cc(C3=CSNS3)c2)=CC1",{},"[#6H2r5:1]>>[NH:1]",true,-0.4954117836],[0.141572725,222.7397677714,4,"completed",-4.564288,4.0,6,"C1=CC(C=Cc2cc(C=CC3=CCC=C3)cc(C3=CSCS3)c2)=CC1","C1=CC(C=Cc2cc(C=CC3=CCC=C3)cc(C3=CSSS3)c2)=CC1",{},"[#6H2r5:1]>>[S:1]",true,-0.4361614428],[0.1413131429,175.0174320084,4,"completed",-5.102856,4.0,6,"C1=CCC(Nc2cc(-c3cccs3)cc(-c3cccs3)c2)=C1","c1coc(Nc2cc(-c3cccs3)cc(-c3cccs3)c2)c1",{},"[#6H2r5:1]>>[O:1]",true,-0.1750288499],[0.1405807015,114.2714354298,4,"completed",-5.17526,4.0,6,"c1ccc(Nc2cc(-c3ccsc3)nc(-c3ccsc3)c2)cc1","c1ccc(Nc2cc(-c3ccsc3)cc(-c3ccsc3)c2)cc1",{},"[nr6:0]>>[ch&r6:0]",true,-0.1258306564],[0.1399729772,150.4009412795,4,"completed",-5.171948,4.0,6,"c1ccc(Nc2cc(-c3ccsc3)nc(-c3ccsc3)c2)cc1","C1=CC(Nc2cc(-c3ccsc3)nc(-c3ccsc3)c2)=CC1",{},"[c:0]1[ch:1][ch][c:3][c!r5:4][c!r5:5]1>>[c:0]1[CH2:1][c:3][c:4][c:5]1",true,-0.1586093797],[0.1377450944,99.9932667938,4,"completed",-5.09108,4.0,5,"C1=CCC(NC2=CC(=C3C=CC=C3)C=C2NC2=CC=CC2)=C1","C1=CC(=C2C=C(Nc3cccs3)C(Nc3cccs3)=C2)C=C1",{},"[#6H2r5:1]>>[S:1]",true,-0.1001880279],[0.1371988301,270.5037061996,4,"completed",-4.828788,4.0,5,"C(#Cc1ccc(C#Cc2ccc[nH]2)c2ccccc12)c1ccc[nH]1","C(#Cc1ccc(C#Cc2ccc[nH]2)c2c1=CCC=2)c1ccc[nH]1",{},"[c:0]1[ch:1][ch][c:3][c!r5:4][c!r5:5]1>>[c:0]1[CH2:1][c:3][c:4][c:5]1",true,-0.3304764289],[0.1367278056,168.4673171286,4,"completed",-5.061088,4.0,3,"C1=CCC(NC2=CC=CC2)=C1","C1=CC(=C2C=CC=C2NC2=CC=CC2=C2C=CC=C2)C=C1",{},"[r5:1][CH2r5:2][r5:3]>>[r5:1][C:2](=C1cccc1)[r5:3]",null,-0.1706551124],[0.1366111909,190.7735232847,4,"completed",-5.009384,4.0,6,"C1=CC(Nc2cc(-c3ccsc3)cc(-c3ccsc3)c2)=CC1","c1cc(Nc2cc(-c3ccsc3)cc(-c3ccsc3)c2)cs1",{},"[#6H2r5:1]>>[S:1]",true,-0.2010424192],[0.1364326038,141.5417785493,4,"completed",-5.024656,4.0,5,"c1cc2cc(Nc3ccc4occc4c3)ccc2o1","C1=Cc2cc(Nc3ccc4c(c3)C=CC4)ccc2C1",{},"[n,c:0]1[n,ch:1][o,O:2][n,c:3][n,c:4]1>>[*:0]1=[*:1][CH2:2][*:3]=[*:4]1",true,-0.1510485586],[0.1364326038,160.3473427522,4,"completed",-4.978932,4.0,5,"C1=Cc2ncc(Nc3cnc4c(c3)CC=C4)cc2C1","C1=Cc2ccc(Nc3ccc4c(c3)CC=C4)cc2C1",{},"[nr6:0]>>[ch&r6:0]",true,-0.1813654488],[0.1363309665,143.5266263632,4,"completed",-5.253184,4.0,6,"C1=CC(Nc2cc(-c3cccs3)cc(-c3cccs3)c2)=CC1","C1=NCC=C1Nc1cc(-c2cccs2)cc(-c2cccs2)c1",{},"[chr5,CH1r5:1]>>[n:1]",true,-0.1791588904],[0.1350418617,160.2385202037,4,"completed",-5.378488,4.0,6,"C1=CC(c2cc(C=Cc3cccs3)cc(C=Cc3cccs3)c2)=CC1","C1=CC(c2cc(C=Cc3cccs3)nc(C=Cc3cccs3)c2)=CC1",{},"[ch&r6:0]>>[nr6:0]",true,-0.2523462121],[0.1348044691,356.6466891944,4,"completed",-4.679932,4.0,6,"C1=CCC(C=CC2=CC=C(C=CC3=CC=CC3)C2=C2SC=CS2)=C1","C1=CSC(=C2C(C=Cc3cccs3)=CC=C2C=Cc2cccs2)S1",{},"[#6H2r5:1]>>[S:1]",true,-0.4622346287],[0.1336013991,219.6836727001,4,"completed",-4.9149,4.0,6,"C1=CC(C=Cc2csc(-c3cc(C=CC4=CCC=C4)cs3)c2)=CC1","C(=Cc1csc(-c2cc(C=Cc3cc[nH]c3)cs2)c1)c1cc[nH]c1",{},"[#6H2r5:1]>>[NH:1]",true,-0.2550476445],[0.1330050547,107.3589025067,4,"completed",-5.074336,4.0,6,"C1=CC(Nc2cc(-c3cccs3)cc(-c3cccs3)c2)=CC1","C1=NC(Nc2cc(-c3cccs3)cc(-c3cccs3)c2)=CC1",{},"[chr5,CH1r5:1]>>[n:1]",true,-0.108851587],[0.1329219542,210.0580538979,4,"completed",-4.926952,4.0,6,"C(#Cc1ccc(C#CC2=CC=CC2)c2c[nH]cc12)C1=CC=CC1","C(#Cc1ccc(C#Cc2cccs2)c2c[nH]cc12)c1cccs1",{},"[#6H2r5:1]>>[S:1]",true,-0.2424824428],[0.1324945556,134.0480615295,4,"completed",-5.214912,4.0,6,"C1=CCC(c2cc(NC3=NC=CC3)cc(C3=CC=CC3)c2)=C1","C1=CN=C(Nc2cc(-c3cccs3)cc(-c3cccs3)c2)C1",{},"[#6H2r5:1]>>[S:1]",true,-0.1563304801],[0.1324543669,133.2794670699,4,"completed",-5.201848,4.0,5,"C1=CCC(c2cc(Nc3ccccn3)cc(C3=CC=CC3)c2)=C1","c1ccc(Nc2cc(-c3ccc[nH]3)cc(-c3ccc[nH]3)c2)nc1",{},"[#6H2r5:1]>>[NH:1]",true,-0.1511495741],[0.1322141789,210.314607093,4,"completed",-4.943328,4.0,7,"C(#Cc1ccoc1-c1occc1C#Cc1cccs1)c1cccs1","C(#Cc1cc[nH]c1-c1[nH]ccc1C#Cc1cccs1)c1cccs1",{},"[o:1]>>[nH:1]",true,-0.2371915483],[0.1322032507,98.9312944989,4,"completed",-4.755188,4.0,4,"c1ccc2cc3cc4ccccc4cc3cc2c1","C1=c2cc3cc4ccccc4cc3cc2=CC1",{},"[c:0]1[ch:1][ch][c:3][c!r5:4][c!r5:5]1>>[c:0]1[CH2:1][c:3][c:4][c:5]1",true,-0.2608564846],[0.132111109,178.4245678,4,"completed",-4.782696,4.0,5,"c1ccc(-c2ccsc2)c(Nc2ccccc2-c2ccsc2)c1","C1=C(NC2=CCC=C2c2ccsc2)C(c2ccsc2)=CC1",{},"[c:0]1[ch:1][ch][c:3][c!r5:4][c!r5:5]1>>[c:0]1[CH2:1][c:3][c:4][c:5]1",true,-0.2849024786],[0.1318640548,170.6180026948,4,"completed",-4.661072,4.0,5,"c1cc(Nc2cccc3occc23)c2ccoc2c1","c1cc(Nc2cccc3[nH]ccc23)c2cc[nH]c2c1",{},"[o:1]>>[nH:1]",true,-0.3514439067],[0.1318504683,218.3602420176,4,"completed",-4.8942,4.0,6,"C1=CCC(C=CC2=CC(=C3SC=CS3)C=C2C=CC2=CC=CC2)=C1","C1=CSC(=C2C=C(C=Cc3cccs3)C(C=Cc3cccs3)=C2)S1",{},"[#6H2r5:1]>>[S:1]",true,-0.261599845],[0.1318396085,245.3977463687,4,"completed",-4.971296,4.0,7,"C(#Cc1ccc(C#Cc2cnsc2)c2c1=CCC=2)c1cnsc1","C(#Cc1ccc(C#Cc2ccsc2)c2c1=CCC=2)c1ccsc1",{},"[nr5:0]>>[ch&r5:0]",true,-0.2614130191],[0.1318174937,266.1544662743,4,"completed",-4.594648,4.0,6,"C1=CC(=C2C=C(C=Cc3cc[nH]c3)C(C=Cc3cc[nH]c3)=C2)C=C1","C1=CSC(=C2C=C(C=Cc3cc[nH]c3)C(C=Cc3cc[nH]c3)=C2)S1",{},"[CH,ch:0]1=[C,c:1][C,c:2]=[CH,ch:3][*:4]1>>[S:0]1[*:1]=,:[*:2][S:3][*:4]1",true,-0.4426903155],[0.1317653149,219.5329227616,4,"completed",-4.99678,4.0,6,"C(#Cc1cc(C2=CCC=C2)cs1)c1cc(C2=CCC=C2)cs1","C(#Cc1cc(-c2cc[nH]c2)cs1)c1cc(-c2cc[nH]c2)cs1",{},"[#6H2r5:1]>>[NH:1]",true,-0.2311175993],[0.1312452448,153.0342734449,4,"completed",-5.050324,4.0,5,"C1=CC(=C2C=C(C=CC3=CCC=C3)C(C=CC3=CCC=C3)=C2)C=C1","C1=CC(=C2SC(C=CC3=CCC=C3)=C(C=CC3=CCC=C3)S2)C=C1",{},"[CH,ch:0]1=[C,c:1][C,c:2]=[CH,ch:3][*:4]1>>[S:0]1[*:1]=,:[*:2][S:3][*:4]1",true,-0.1569352232],[0.1308256701,141.5147704906,4,"completed",-4.912048,4.0,6,"C1=C(NC2=CCC(c3cc[nH]c3)=C2)C=C(c2cc[nH]c2)C1","c1cc(Nc2cccc(-c3cc[nH]c3)c2)cc(-c2cc[nH]c2)c1",{},"[CH2:0]1[c,C:1]-,=,:[c,C:2]-,=,:[c,C:3]-,=,:[c,C:4]1>>[ch:0]1c[c:1][c:2][c:3][c:4]1",true,-0.1932256398],[0.1305480065,128.0097283276,4,"completed",-5.129352,4.0,5,"c1cc(Nc2cccc3ccoc23)c2occc2c1","C1=Cc2cccc(Nc3cccc4c3CC=C4)c2C1",{},"[n,c:0]1[n,ch:1][o,O:2][n,c:3][n,c:4]1>>[*:0]1=[*:1][CH2:2][*:3]=[*:4]1",true,-0.1296481589],[0.1305232293,173.4183184705,4,"completed",-5.078384,4.0,6,"C1=CCC(Nc2cc(-c3cccs3)cc(-c3cccs3)c2)=C1","C1=CCC(Nc2cc(-c3cccs3)nc(-c3cccs3)c2)=C1",{},"[ch&r6:0]>>[nr6:0]",true,-0.1740771852],[0.1304958567,153.3376897264,4,"completed",-4.445056,4.0,4,"C1=c2cccc(Nc3cccc4c3=CCC=4)c2=CC1","c1cc(Nc2cccc3c[nH]cc23)c2c[nH]cc2c1",{},"[#6H2r5:1]>>[NH:1]",null,-0.4834239881],[0.1297984253,174.3486444428,4,"completed",-5.330648,4.0,6,"O=c1c2c(oc3c1=CCC=3)SC(=C1C=CC=C1)S2","C1=CC(=C2Sc3cc4c(cc3S2)=CCC=4)C=C1",{},"[o:1][c:2][c:3][c:4](=O)>>[ch:1][c:2][c:3][ch:4]",true,-0.2376230519],[0.1296598196,131.6574110325,4,"completed",-4.973412,4.0,5,"C1=CCC(N(C2=CCC=C2)C2=CC=CC2)=C1","C1=CC(N(c2ccccc2)c2ccccc2)=CC1",{},"[CH2:0]1[c,C:1]-,=,:[c,C:2]-,=,:[c,C:3]-,=,:[c,C:4]1>>[ch:0]1c[c:1][c:2][c:3][c:4]1",true,-0.1586999985],[0.1295773622,303.5423531909,4,"completed",-4.932104,4.0,7,"C(=Cc1occc1-c1ccoc1C=Cc1cccs1)c1cccs1","C1=CC(C2=C(C=Cc3cccs3)CC=C2)=C(C=Cc2cccs2)C1",{},"[n,c:0]1[n,ch:1][o,O:2][n,c:3][n,c:4]1>>[*:0]1=[*:1][CH2:2][*:3]=[*:4]1",true,-0.3255005421],[0.129554614,242.7906637484,4,"completed",-5.29624,4.0,5,"C1=CC(C=CC2=CCC=C2C2=CCC=C2C=CC2=CCC=C2)=CC1","C(=Cc1ccsc1)C1=CCC=C1C1=CCC=C1C=Cc1ccsc1",{},"[#6H2r5:1]>>[S:1]",true,-0.2789574767],[0.1295390786,120.6885888237,4,"completed",-5.298448,4.0,6,"C1=CC(Nc2cc(-c3cccs3)cc(-c3cccs3)c2)=CC1","C1=CC(Nc2cc(-c3cccs3)cc(-c3cccs3)c2)=NC1",{},"[chr5,CH1r5:1]>>[n:1]",true,-0.1840182701],[0.1293998564,160.0797119836,4,"completed",-4.91444,4.0,7,"C1=CC(C=Cc2cc(C=CC3=CCC=C3)cc(C3=CSOS3)c2)=CC1","C1=CC(C=Cc2cc(C3=CSOS3)cc(C=CC3=CCC=C3)n2)=CC1",{},"[ch&r6:0]>>[nr6:0]",true,-0.2061490865],[0.1292082689,206.732130844,4,"completed",-5.013708,4.0,6,"C(#Cc1cc(-c2csc(C#CC3=CCC=C3)c2)cs1)C1=CCC=C1","C(#Cc1cc(-c2csc(C#Cc3cc[nH]c3)c2)cs1)c1cc[nH]c1",{},"[#6H2r5:1]>>[NH:1]",true,-0.2153761023],[0.1291928575,248.733995386,4,"completed",-4.868716,4.0,4,"C1=CC(C=Cc2ccccc2)=C(C2=C(C=Cc3ccccc3)C=CC2)C1","C1=CC(C=CC2=C(C3=C(C=CC4=CCC=C4)C=CC3)CC=C2)=CC1",{},"[c:0]1[ch:1][ch][c:3][c!r5:4][c!r5:5]1>>[c:0]1[CH2:1][c:3][c:4][c:5]1",true,-0.2967824488],[0.1291928575,247.0530167352,4,"completed",-4.95446,4.0,6,"C1=CC(C2=C(C=Cc3ccsc3)CC=C2)=C(C=Cc2ccsc2)C1","C1=CC(C=CC2=C(C3=C(C=CC4=CCC=C4)CC=C3)C=CC2)=CC1",{},"[n,c:0]1[n,ch:1][s,S:2][n,c:3][n,c:4]1>>[*:0]1=[*:1][CH2:2][*:3]=[*:4]1",true,-0.2672345785],[0.1291384111,397.3126891233,4,"completed",-5.757528,4.0,5,"O=c1ccoc(C=CC2=CCC=C2C2=CCC=C2C=Cc2cc(=O)cco2)c1","O=c1cc[nH]c(C=CC2=CCC=C2C2=CCC=C2C=Cc2cc(=O)cc[nH]2)c1",{},"[o:1]>>[nH:1]",true,-0.6080341089],[0.1289624633,93.916190301,4,"completed",-5.113712,4.0,5,"C1=NC(c2cc(Nc3ccccc3)cc(Nc3ccccc3)c2)=CC1","c1ccc(Nc2cc(Nc3ccccc3)cc(-c3cscn3)c2)cc1",{},"[#6H2r5:1]>>[S:1]",true,-0.0944054028],[0.1288777581,164.4277421325,4,"completed",-5.295964,4.0,5,"c1ccc(Nc2cc(-c3ccsc3)cc(-c3ccsc3)c2)cc1","c1cncc(Nc2cc(-c3ccsc3)cc(-c3ccsc3)c2)c1",{},"[ch&r6:0]>>[nr6:0]",true,-0.2141340892],[0.1288350141,129.9291559101,4,"completed",-4.931828,4.0,4,"C1=C(Nc2ccccc2)CC=C1C1=CCC(Nc2ccccc2)=C1","c1ccc(Nc2cc(-c3csc(Nc4ccccc4)c3)cs2)cc1",{},"[#6H2r5:1]>>[S:1]",true,-0.1753273456],[0.1286943997,166.0922777178,4,"completed",-5.203044,4.0,7,"C(#Cc1cc(-c2cccs2)cs1)c1cc(-c2cccs2)cs1","C(#CC1=CC(c2cccs2)=CC1)C1=CC(c2cccs2)=CC1",{},"[n,c:0]1[n,ch:1][s,S:2][n,c:3][n,c:4]1>>[*:0]1=[*:1][CH2:2][*:3]=[*:4]1",true,-0.181078704],[0.1285596737,285.9031646229,4,"completed",-4.663096,4.0,6,"C(#Cc1ccc(C#Cc2ccoc2)c2c1=CCC=2)c1ccoc1","C(#Cc1ccc(C#Cc2cc[nH]c2)c2c1=CCC=2)c1cc[nH]c1",{},"[o:1]>>[nH:1]",true,-0.4186577613],[0.1280051592,353.7488038286,4,"completed",-5.125488,4.0,6,"C(#Cc1ccc(C#CC2=CC=CC2)c2c1SCS2)C1=CC=CC1","C(#Cc1ccc(C#CC2=CC=CC2)c2c1SNS2)C1=CC=CC1",{},"[#6H2r5:1]>>[NH:1]",true,-0.3541984456],[0.1278120609,121.9320076684,4,"completed",-4.931828,4.0,6,"C1=CC(C=Cc2cc(C=CC3=CCC=C3)cc(C3=CSCS3)c2)=CC1","C1=CC(C=Cc2cc(C3=CSCS3)cc(C=CC3=CCC=C3)n2)=CC1",{},"[ch&r6:0]>>[nr6:0]",true,-0.1694860085],[0.1277794051,234.3625315617,4,"completed",-4.906896,4.0,6,"C(#Cc1ccc(C#CC2=CC=CC2)c2c1SCS2)C1=CC=CC1","C(#Cc1ccc(C#CC2=CC=CC2)c2c1SSS2)C1=CC=CC1",{},"[#6H2r5:1]>>[S:1]",true,-0.2705503318],[0.1277458265,186.9151191943,4,"completed",-4.90202,4.0,5,"C1=CC(=C2C=C(C=CC3=CCC=C3)C(C=CC3=CCC=C3)=C2)C=C1","C1=CC(C=CC2=CC(=C3SC=CS3)C=C2C=CC2=CCC=C2)=CC1",{},"[CH,ch:0]1=[C,c:1][C,c:2]=[CH,ch:3][*:4]1>>[S:0]1[*:1]=,:[*:2][S:3][*:4]1",true,-0.2326872175],[0.1276858551,149.2464793403,4,"completed",-4.803304,4.0,5,"C1=CCC(C2=CCC(NC3=CC(C4=CC=CC4)=CC3)=C2)=C1","C1=C(NC2=CC(c3cccs3)=CC2)CC=C1c1cccs1",{},"[#6H2r5:1]>>[S:1]",true,-0.2557508253],[0.1274247583,207.5282926971,4,"completed",-4.714892,4.0,5,"C(=Cc1ccc(C=Cc2cccs2)c2ccccc12)c1cccs1","C(=Cc1cccs1)C1=c2ccccc2=C(C=Cc2cccs2)C1",{},"[c:0]1[ch:1][ch][c:3][c!r5:4][c!r5:5]1>>[c:0]1[CH2:1][c:3][c:4][c:5]1",true,-0.340204345],[0.1273224657,169.8829584208,4,"completed",-5.154744,4.0,6,"C1=CCC(c2cc(Nc3ccoc3)cc(C3=CC=CC3)c2)=C1","c1csc(-c2cc(Nc3ccoc3)cc(-c3cccs3)c2)c1",{},"[#6H2r5:1]>>[S:1]",true,-0.1741513803],[0.1272986379,131.3441829839,4,"completed",-4.809008,4.0,5,"C1=CC(C=Cc2cc(C=CC3=CCC=C3)cc(C3=CCC=C3)c2)=CC1","C1=CC(c2cc(C=CC3=CSCS3)cc(C=CC3=CSCS3)c2)=CC1",{},"[CH,ch:0]1=[C,c:1][C,c:2]=[CH,ch:3][*:4]1>>[S:0]1[*:1]=,:[*:2][S:3][*:4]1",true,-0.2423689398],[0.1271468661,137.755151135,4,"completed",-5.332856,4.0,6,"C1=CC(C=CC2=CC(=C3OC=CO3)C=C2C=CC2=CCC=C2)=CC1","C1=CC(=C2C=C(C=CC3=CCC=C3)C(C=CC3=CCC=C3)=C2)C=C1",{},"[O,o:0]1[r5:1]-,=,:[r5:2][O,o:3][*:4]1>>[CH:0]1=[C:1][C:2]=[CH:3][*:4]1",true,-0.2134132631],[0.1268419918,163.6047063349,4,"completed",-4.78656,4.0,8,"C1=CC(C=Cc2cc(C3=CSOS3)cc(C=CC3=CCC=C3)n2)=CC1","C1=CC(C=Cc2cc(C=CC3=CCC=C3)cc(C3=CSOS3)c2)=CC1",{},"[nr6:0]>>[ch&r6:0]",true,-0.2736902819],[0.1536660401,133.7783709735,5,"completed",-4.793828,5.0,7,"C1=c2cc3cc4cc[nH]c4cc3cc2=CC1","C1=c2cc3cc4ccoc4cc3cc2=CC1",{},"[nH:1]>>[o:1]",true,-0.2526457726],[0.1535132883,140.9130030777,5,"completed",-4.749576,5.0,5,"C(=Cc1cccc(-c2cccc(C=CC3=CSCS3)c2)c1)C1=CSCS1","C(=CC1=CSCS1)C1=CC(C2=CCC(C=CC3=CSCS3)=C2)=CC1",{},"[c:0]1[ch:1][ch][c:3][c!r5:4][c!r5:5]1>>[c:0]1[CH2:1][c:3][c:4][c:5]1",true,-0.2828904285],[0.1490457953,76.1386612202,5,"completed",-4.874236,5.0,7,"C1=c2cc3cc4ccsc4cc3cc2=CC1","c1cc2cc3cc4cscc4cc3cc2s1",{},"[#6H2r5:1]>>[S:1]",true,-0.1754197644],[0.146762474,132.9944243038,5,"completed",-4.808456,5.0,7,"C1=Cc2cc3cc4cocc4cc3cc2C1","C1=Cc2cc3cc4c(cc3cc2C1)=CCC=4",{},"[n,c:0]1[n,ch:1][o,O:2][n,c:3][n,c:4]1>>[*:0]1=[*:1][CH2:2][*:3]=[*:4]1",true,-0.2435908246],[0.1411728476,105.6717038543,5,"completed",-4.96458,5.0,6,"c1ccc2cc3cc4cscc4cc3cc2c1","C1=Cc2cc3cc4cscc4cc3cc2C1",{},"[c:0]1[ch:1][ch][c:3][c!r5:4][c!r5:5]1>>[c:0]1[CH2:1][c:3][c:4][c:5]1",true,-0.1419591893],[0.1395804034,133.3484676239,5,"completed",-4.76954,5.0,5,"C(=Cc1cccc(C2=CSCS2)c1)c1cccc(C2=CSCS2)c1","C(=CC1=CC(C2=CSCS2)=CC1)C1=CC(C2=CSCS2)=CC1",{},"[c:0]1[ch:1][ch][c:3][c!r5:4][c!r5:5]1>>[c:0]1[CH2:1][c:3][c:4][c:5]1",true,-0.2670050215],[0.1383717436,179.9506114384,5,"completed",-5.148304,5.0,7,"C(=Cc1cc(-c2coc(C=Cc3ccco3)c2)co1)c1ccco1","C(=Cc1ccco1)C1=CC(C2=CCC(C=Cc3ccco3)=C2)=CC1",{},"[n,c:0]1[n,ch:1][o,O:2][n,c:3][n,c:4]1>>[*:0]1=[*:1][CH2:2][*:3]=[*:4]1",true,-0.1830997761],[0.1377198101,189.4628246234,5,"completed",-5.122452,5.0,5,"C1=CC(C=CC2=CC(C3=CCC(C=CC4=CCC=C4)=C3)=CC2)=CC1","C(=Cc1ccsc1)C1=CC(C2=CCC(C=Cc3ccsc3)=C2)=CC1",{},"[#6H2r5:1]>>[S:1]",true,-0.1901135638],[0.1371191491,102.7322826617,5,"completed",-4.736328,5.0,6,"c1ccc2cc3cc4sccc4cc3cc2c1","C1=c2cc3cc4ccsc4cc3cc2=CC1",{},"[c:0]1[ch:1][ch][c:3][c!r5:4][c!r5:5]1>>[c:0]1[CH2:1][c:3][c:4][c:5]1",true,-0.274517778],[0.1358797054,167.9841043694,5,"completed",-5.0874,5.0,6,"C(=Cc1cccs1)C1=CC(C2=CCC(C=Cc3cccs3)=C2)=CC1","C1=CCC(C=CC2=CC(C3=CCC(C=CC4=CC=CC4)=C3)=CC2)=C1",{},"[n,c:0]1[n,ch:1][s,S:2][n,c:3][n,c:4]1>>[*:0]1=[*:1][CH2:2][*:3]=[*:4]1",true,-0.1682154919],[0.1352843697,134.8290015345,5,"completed",-4.899628,5.0,4,"C(#Cc1ccc2ccc(C#CC3=CCC=C3)cc2c1)C1=CCC=C1","C(#Cc1ccc2ccc(C#CC3=CSCS3)cc2c1)C1=CSCS1",{},"[CH,ch:0]1=[C,c:1][C,c:2]=[CH,ch:3][*:4]1>>[S:0]1[*:1]=,:[*:2][S:3][*:4]1",true,-0.194555492],[0.1332757095,105.8542039318,5,"completed",-4.692812,5.0,7,"C1=Cc2cc3cc4c[nH]cc4cc3cc2C1","c1cc2cc3cc4c[nH]cc4cc3cc2o1",{},"[#6H2r5:1]>>[O:1]",true,-0.3040528334],[0.1274083661,789.2083592522,5,"completed",-4.772024,5.0,5,"C1=C(N(c2ccccc2)c2ccccc2)SCS1","C1=C(N(c2ccccc2)c2ccccc2)SOS1",{},"[#6H2r5:1]>>[O:1]",true,-0.8219235244],[0.1247447046,172.2725554686,5,"completed",-5.068632,5.0,4,"C1=CC(c2cccc(C=Cc3cccc(C4=CCC=C4)c3)c2)=CC1","C1=CC(C2=CCC(C=CC3=CC(C4=CCC=C4)=CC3)=C2)=CC1",{},"[c:0]1[ch:1][ch][c:3][c!r5:4][c!r5:5]1>>[c:0]1[CH2:1][c:3][c:4][c:5]1",true,-0.1736662591],[0.1235048082,160.9510266857,5,"completed",-5.083076,5.0,6,"C1=CCC(c2csc(C=Cc3cc(C4=CC=CC4)cs3)c2)=C1","C1=CCC(C2=CCC(C=CC3=CC(C4=CC=CC4)=CC3)=C2)=C1",{},"[n,c:0]1[n,ch:1][s,S:2][n,c:3][n,c:4]1>>[*:0]1=[*:1][CH2:2][*:3]=[*:4]1",true,-0.1613864296],[0.1233217738,78.3554931357,5,"completed",-4.631816,5.0,7,"C1=c2cc3cc4ccsc4cc3cc2=CC1","c1cc2cc3cc4c[nH]cc4cc3cc2s1",{},"[#6H2r5:1]>>[NH:1]",true,-0.3369655022],[0.122993744,169.0053708043,5,"completed",-4.82152,5.0,5,"C1=CC(C=CC2=CC(=C3C=CC(C=CC4=CCC=C4)=C3)C=C2)=CC1","C(=CC1=CSCS1)C1=CC(=C2C=CC(C=CC3=CSCS3)=C2)C=C1",{},"[CH,ch:0]1=[C,c:1][C,c:2]=[CH,ch:3][*:4]1>>[S:0]1[*:1]=,:[*:2][S:3][*:4]1",true,-0.2579977896],[0.1214043397,150.3995852386,5,"completed",-5.109756,5.0,5,"C1=Cc2cccc(Nc3cccc4c3CC=C4)c2C1","c1cc(Nc2cccc3ccoc23)c2occc2c1",{},"[#6H2r5:1]>>[O:1]",null,-0.1505545523],[0.1200167906,111.6340445316,5,"completed",-5.002208,5.0,6,"C1=CC(NC2=CC(=C3OC=CO3)C=C2NC2=CCC=C2)=CC1","C1=CC(=C2C=C(NC3=CCC=C3)C(NC3=CCC=C3)=C2)C=C1",{},"[O,o:0]1[r5:1]-,=,:[r5:2][O,o:3][*:4]1>>[CH:0]1=[C:1][C:2]=[CH:3][*:4]1",true,-0.1309510014],[0.119764327,133.0568038191,5,"completed",-4.860804,5.0,4,"C(#Cc1cc(C2=CCC=C2)cc(C2=CCC=C2)c1)c1ccccc1","C(#Cc1cc(C2=CSCS2)cc(C2=CSCS2)c1)c1ccccc1",{},"[CH,ch:0]1=[C,c:1][C,c:2]=[CH,ch:3][*:4]1>>[S:0]1[*:1]=,:[*:2][S:3][*:4]1",true,-0.2138675501],[0.1188033035,150.1638052221,5,"completed",-5.13938,5.0,4,"C1=CC(C=Cc2cccc(-c3cccc(C=CC4=CCC=C4)c3)c2)=CC1","C1=CC(C=CC2=CC(C3=CCC(C=CC4=CCC=C4)=C3)=CC2)=CC1",{},"[c:0]1[ch:1][ch][c:3][c!r5:4][c!r5:5]1>>[c:0]1[CH2:1][c:3][c:4][c:5]1",true,-0.1526730256],[0.1181820428,651.5759597557,5,"completed",-4.59382,5.0,5,"C1=C(N(c2ccccc2)c2ccccc2)SCS1","C1=C(N(c2ccccc2)c2ccccc2)SSS1",{},"[#6H2r5:1]>>[S:1]",true,-0.7416860155],[0.1173622679,180.5041455974,5,"completed",-5.169464,5.0,6,"C(=Cc1ccsc1)C1=CC(C2=CCC(C=Cc3ccsc3)=C2)=CC1","C(=Cc1cscn1)C1=CC(C2=CCC(C=Cc3cscn3)=C2)=CC1",{},"[chr5,CH1r5:1]>>[n:1]",true,-0.1869388075],[0.117152213,267.595321853,5,"completed",-5.094944,5.0,6,"c1ccc2cc3cc4c(cc3cc2c1)SCS4","c1ccc2cc3cc4c(cc3cc2c1)SSS4",{},"[#6H2r5:1]>>[S:1]",true,-0.2676187255],[0.1165456339,125.5360745175,5,"completed",-4.937532,5.0,4,"C1=c2cccc(Nc3cccc4c3=CCC=4)c2=CC1","C1=c2cccc(Nc3cccc4c3=NCC=4)c2=NC1",{},"[chr5,CH1r5:1]>>[n:1]",null,-0.1693908882],[0.1157211905,71.894228156,5,"completed",-4.646352,5.0,7,"C1=c2cc3cc4cc[nH]c4cc3cc2=CC1","c1cc2cc3cc4cscc4cc3cc2[nH]1",{},"[#6H2r5:1]>>[S:1]",true,-0.3255903391],[0.115681479,118.282641276,5,"completed",-5.29532,5.0,5,"C1=NC(c2cc(Nc3ccccc3)cc(C3=CCC=N3)c2)=CC1","C1=NC(c2cc(Nc3ccccc3)cc(C3=CCC=N3)n2)=CC1",{},"[ch&r6:0]>>[nr6:0]",true,-0.1807878187],[0.1155190554,188.5571330441,5,"completed",-5.1656,5.0,7,"C(=Cc1cc(-c2ccco2)cs1)c1cc(-c2ccco2)cs1","C(=CC1=CC(c2ccco2)=CC1)C1=CC(c2ccco2)=CC1",{},"[n,c:0]1[n,ch:1][s,S:2][n,c:3][n,c:4]1>>[*:0]1=[*:1][CH2:2][*:3]=[*:4]1",true,-0.1940681293],[0.1153793399,77.2101799385,5,"completed",-4.898156,5.0,7,"c1cnc2cc3cc4cscc4cc3cc2c1","c1ccc2cc3cc4cscc4cc3cc2c1",{},"[nr6:0]>>[ch&r6:0]",true,-0.1610108756],[0.114358974,136.7860820281,5,"completed",-4.821336,5.0,5,"C(#Cc1cccc(-c2cccc(C#CC3=CSCS3)c2)c1)C1=CSCS1","C(#CC1=CSCS1)C1=CC(C2=CCC(C#CC3=CSCS3)=C2)=CC1",{},"[c:0]1[ch:1][ch][c:3][c!r5:4][c!r5:5]1>>[c:0]1[CH2:1][c:3][c:4][c:5]1",true,-0.2382450596],[0.1135293912,101.7350762919,5,"completed",-5.236992,5.0,4,"C1=CCC(c2cc(Nc3ccccc3)cc(C3=CC=CC3)c2)=C1","c1ccc(Nc2cc(-c3ccco3)cc(-c3ccco3)c2)cc1",{},"[#6H2r5:1]>>[O:1]",true,-0.1398061576],[0.1133291421,177.4904860405,5,"completed",-5.131652,5.0,5,"C(=Cc1cccs1)c1cccc(-c2cccc(C=Cc3cccs3)c2)c1","C(=Cc1cccs1)C1=CC(C2=CCC(C=Cc3cccs3)=C2)=CC1",{},"[c:0]1[ch:1][ch][c:3][c!r5:4][c!r5:5]1>>[c:0]1[CH2:1][c:3][c:4][c:5]1",true,-0.1788680483],[0.113044909,238.6922929154,5,"completed",-5.0299,5.0,8,"c1scc2cc3cc4c(cc3cc12)SCS4","c1scc2cc3cc4c(cc3cc12)SSS4",{},"[#6H2r5:1]>>[S:1]",true,-0.2436839666],[0.1125379678,89.2567350278,5,"completed",-5.367908,5.0,4,"C(#CC1=CC(=C2C=CC=C2)C=C1)C1=CC(=C2C=CC=C2)C=C1","C(#CC1=CSC(=C2C=CC=C2)S1)C1=CSC(=C2C=CC=C2)S1",{},"[CH,ch:0]1=[C,c:1][C,c:2]=[CH,ch:3][*:4]1>>[S:0]1[*:1]=,:[*:2][S:3][*:4]1",true,-0.2076929609],[0.1124711281,205.7442180985,5,"completed",-5.0069,5.0,6,"C1=CC(C=CC2=CC(C3=CCC(C=CC4=NCC=C4)=C3)=CC2)=NC1","C(=Cc1cc[nH]n1)C1=CC(C2=CCC(C=Cc3cc[nH]n3)=C2)=CC1",{},"[#6H2r5:1]>>[NH:1]",true,-0.2158189338],[0.112413184,110.6665575124,5,"completed",-5.250608,5.0,5,"C1=CC(c2cc(Nc3ccccn3)cc(C3=CCC=C3)c2)=CC1","C1=NC(c2cc(Nc3ccccn3)cc(C3=CCC=N3)c2)=CC1",{},"[chr5,CH1r5:1]>>[n:1]",true,-0.1528451638],[0.1118471304,164.3658475781,5,"completed",-5.499468,5.0,4,"C1=c2ccc3c(c2=CC1)=CCC=3","C1=CC(=C2C=c3ccc4c(c3=C2)=CCC=4)C=C1",{},"[r5:1][CH2r5:2][r5:3]>>[r5:1][C:2](=C1cccc1)[r5:3]",true,-0.3243574055],[0.1116678076,146.7950299174,5,"completed",-4.906068,5.0,4,"C(#Cc1cccc(-c2cccc(C#CC3=CCC=C3)c2)c1)C1=CCC=C1","C(#Cc1cccc(-c2cccc(C#CC3=CSCS3)c2)c1)C1=CSCS1",{},"[CH,ch:0]1=[C,c:1][C,c:2]=[CH,ch:3][*:4]1>>[S:0]1[*:1]=,:[*:2][S:3][*:4]1",true,-0.1999437294],[0.1116615318,132.3602367411,5,"completed",-4.843416,5.0,4,"C1=CC(C=Cc2ccc3ccc(C=CC4=CCC=C4)cc3c2)=CC1","C(=Cc1ccc2ccc(C=CC3=CSCS3)cc2c1)C1=CSCS1",{},"[CH,ch:0]1=[C,c:1][C,c:2]=[CH,ch:3][*:4]1>>[S:0]1[*:1]=,:[*:2][S:3][*:4]1",true,-0.2231110784],[0.111261501,107.9426966918,5,"completed",-5.230644,5.0,7,"c1ccc2cc3cc4scnc4cc3cc2c1","c1ccc2cc3cc4sccc4cc3cc2c1",{},"[nr5:0]>>[ch&r5:0]",true,-0.1414739361],[0.1104588253,164.8432224714,5,"completed",-4.99264,5.0,7,"C(=CC1=CC(c2ncc[nH]2)=CC1)C1=CC(c2ncc[nH]2)=CC1","C(=CC1=CC(c2ccc[nH]2)=CC1)C1=CC(c2ccc[nH]2)=CC1",{},"[nr5:0]>>[ch&r5:0]",true,-0.1811659767],[0.1104224023,272.5204396855,5,"completed",-5.089792,5.0,5,"C1=CC(=C2C=c3cc4ccccc4cc3=C2)C=C1","C1=CC(=C2C=c3cc4c(cc3=C2)CC=C4)C=C1",{},"[c:0]1[ch:1][ch][c:3][c!r5:4][c!r5:5]1>>[c:0]1[CH2:1][c:3][c:4][c:5]1",true,-0.2726141039],[0.1100580107,152.2996306406,5,"completed",-4.734856,5.0,6,"C1=C(c2cccc(-c3cccc(C4=CSCS4)c3)c2)SCS1","C1=C(C2=CCC(C3=CSCS3)=C2)C=C(C2=CSCS2)C1",{},"[c:0]1[ch:1][ch][c:3][c!r5:4][c!r5:5]1>>[c:0]1[CH2:1][c:3][c:4][c:5]1",true,-0.2975347819],[0.1094704239,171.0865735801,5,"completed",-5.399464,5.0,6,"c1ccc2cc3cc4c(cc3cc2c1)SCS4","c1ccc2cc3cc4c(cc3cc2c1)SOS4",{},"[#6H2r5:1]>>[O:1]",true,-0.2705793274],[0.1091114484,114.5455172178,5,"completed",-5.46736,5.0,5,"C1=CN=C(c2cc(Nc3ccccc3)cc(C3=NC=CC3)c2)C1","C1=CN=C(c2cc(Nc3ccccn3)cc(C3=NC=CC3)c2)C1",{},"[ch&r6:0]>>[nr6:0]",true,-0.281509905],[0.1090730045,106.1683313528,5,"completed",-4.709004,5.0,6,"c1ccc2cc3cc4c[nH]cc4cc3cc2c1","C1=Cc2cc3cc4c[nH]cc4cc3cc2C1",{},"[c:0]1[ch:1][ch][c:3][c!r5:4][c!r5:5]1>>[c:0]1[CH2:1][c:3][c:4][c:5]1",true,-0.2935674912],[0.1090711345,75.6394164922,5,"completed",-5.316388,5.0,4,"C(=CC1=CSCS1)C1=CSCS1","C1=CC(=C2SC=C(C=CC3=CSC(=C4C=CC=C4)S3)S2)C=C1",{},"[r5:1][CH2r5:2][r5:3]>>[r5:1][C:2](=C1cccc1)[r5:3]",true,-0.1693073151],[0.1087028077,132.1731484624,5,"completed",-4.935048,5.0,5,"C1=CC(=C2C=C(C=CC3=CCC=C3)C(C=CC3=CCC=C3)=C2)C=C1","C1=CC(=C2C=C(C=CC3=CSCS3)C(C=CC3=CSCS3)=C2)C=C1",{},"[CH,ch:0]1=[C,c:1][C,c:2]=[CH,ch:3][*:4]1>>[S:0]1[*:1]=,:[*:2][S:3][*:4]1",null,-0.1755056429],[0.108348833,141.4824410918,5,"completed",-5.032384,5.0,6,"C1=CCC(Nc2cc(-c3ccco3)cc(-c3ccco3)c2)=C1","c1coc(-c2cc(Nc3cccs3)cc(-c3ccco3)c2)c1",{},"[#6H2r5:1]>>[S:1]",true,-0.149189556],[0.1080262274,174.6687796691,5,"completed",-4.822164,5.0,5,"C1=CC(C2=CC(=C3C=CC(C4=CCC=C4)=C3)C=C2)=CC1","C1=CC(=C2C=CC(C3=CSCS3)=C2)C=C1C1=CSCS1",{},"[CH,ch:0]1=[C,c:1][C,c:2]=[CH,ch:3][*:4]1>>[S:0]1[*:1]=,:[*:2][S:3][*:4]1",true,-0.261407107],[0.10801794,107.4946629983,5,"completed",-5.088044,5.0,6,"C1=CCC(c2cc(NC3=CCC=N3)cc(C3=CC=CC3)c2)=C1","C1=NC(Nc2cc(-c3ccco3)cc(-c3ccco3)c2)=CC1",{},"[#6H2r5:1]>>[O:1]",true,-0.1078199707],[0.1076612483,174.0016219337,5,"completed",-4.69364,5.0,8,"C1=CC(=C2C=c3cc4[nH]ccc4nc3=C2)C=C1","C1=CC(=C2C=c3cc4cc[nH]c4cc3=C2)C=C1",{},"[nr6:0]>>[ch&r6:0]",true,-0.333450903],[0.1075016423,182.2221594677,5,"completed",-4.783892,5.0,6,"C1=CCC(N(c2cccs2)c2cccs2)=C1","c1ccc(N(c2cccs2)c2cccs2)cc1",{},"[CH2:0]1[c,C:1]-,=,:[c,C:2]-,=,:[c,C:3]-,=,:[c,C:4]1>>[ch:0]1c[c:1][c:2][c:3][c:4]1",true,-0.2866492745],[0.1074308251,212.0304431609,5,"completed",-4.884908,5.0,6,"C(=Cc1cc[nH]c1)C1=CC(C2=CCC(C=Cc3cc[nH]c3)=C2)=CC1","C(=Cc1c[nH]cn1)C1=CC(C2=CCC(C=Cc3c[nH]cn3)=C2)=CC1",{},"[chr5,CH1r5:1]>>[n:1]",true,-0.2600510476],[0.1071866996,115.9631256545,5,"completed",-5.165048,5.0,5,"C1=CCC(c2cc(Nc3ccccc3)nc(Nc3ccccc3)c2)=C1","c1ccc(Nc2cc(-c3ccco3)cc(Nc3ccccc3)n2)cc1",{},"[#6H2r5:1]>>[O:1]",true,-0.1245823231],[0.1068776597,117.8940577675,5,"completed",-5.187128,5.0,6,"C1=CCC(c2cc(NC3=CCC=N3)cc(C3=CC=CC3)c2)=C1","C1=CN=C(c2cc(NC3=CCC=N3)cc(C3=NC=CC3)c2)C1",{},"[chr5,CH1r5:1]>>[n:1]",true,-0.1327356025],[0.1064422832,463.60430975,5,"completed",-4.81186,5.0,5,"C1=CC(=C2C=C(NC3=CCC=C3)C(NC3=CCC=C3)=C2)C=C1","C1=CC(=C2OC(NC3=CCC=C3)=C(NC3=CCC=C3)O2)C=C1",{},"[CH,ch:0]1=[C,c:1][C,c:2]=[CH,ch:3][*:4]1>>[O:0]1[*:1]=,:[*:2][O:3][*:4]1",true,-0.5055799039],[0.1064302081,152.0595596903,5,"completed",-4.988132,5.0,6,"c1ccc(N(c2ccccc2)c2cscn2)cc1","c1ccc(N(c2ccccc2)c2ccsc2)cc1",{},"[nr5:0]>>[ch&r5:0]",true,-0.1710385626],[0.1063692909,117.72297076,5,"completed",-5.187128,5.0,6,"C1=CCC(c2cc(NC3=CCC=N3)cc(C3=CC=CC3)c2)=C1","C1=NC=C(c2cc(NC3=CCC=N3)cc(C3=CN=CC3)c2)C1",{},"[chr5,CH1r5:1]>>[n:1]",true,-0.1325836685],[0.1060348423,115.764742122,5,"completed",-5.463588,5.0,5,"C1=CCC(c2cc(Nc3ccccn3)cc(C3=CC=CC3)c2)=C1","C1=NC=C(c2cc(Nc3ccccn3)cc(C3=CN=CC3)c2)C1",{},"[chr5,CH1r5:1]>>[n:1]",true,-0.2796026288],[0.1057234322,152.7525397378,5,"completed",-4.871016,5.0,4,"C1=CC(C=Cc2cccc(-c3cccc(C=CC4=CCC=C4)c3)c2)=CC1","C(=Cc1cccc(-c2cccc(C=CC3=CSCS3)c2)c1)C1=CSCS1",{},"[CH,ch:0]1=[C,c:1][C,c:2]=[CH,ch:3][*:4]1>>[S:0]1[*:1]=,:[*:2][S:3][*:4]1",true,-0.2214177902],[0.1052858217,119.0111838683,5,"completed",-5.471224,5.0,5,"C1=NCC=C1c1cc(Nc2ccccc2)cc(C2=CCN=C2)c1","C1=NCC=C1c1cc(Nc2ccccn2)cc(C2=CCN=C2)c1",{},"[ch&r6:0]>>[nr6:0]",true,-0.2858132579],[0.1044936193,169.5842058578,5,"completed",-5.300564,5.0,6,"C(=Cc1ccsc1)C1=CC(C2=CCC(C=Cc3ccsc3)=C2)=CC1","C(=Cc1ccsn1)C1=CC(C2=CCC(C=Cc3ccsn3)=C2)=CC1",{},"[chr5,CH1r5:1]>>[n:1]",true,-0.2201579041],[0.1043871417,111.0663526268,5,"completed",-5.026128,5.0,6,"c1ccc2cc3cc4cocc4cc3cc2c1","C1=Cc2cc3cc4cocc4cc3cc2C1",{},"[c:0]1[ch:1][ch][c:3][c!r5:4][c!r5:5]1>>[c:0]1[CH2:1][c:3][c:4][c:5]1",true,-0.1225140815],[0.1041869398,125.603837479,5,"completed",-4.88638,5.0,5,"C(#Cc1cc(C#CC2=CCC=C2)cc(C2=CC=CC2)c1)C1=CCC=C1","C(#Cc1cc(C#CC2=CSCS2)cc(C2=CC=CC2)c1)C1=CSCS1",{},"[CH,ch:0]1=[C,c:1][C,c:2]=[CH,ch:3][*:4]1>>[S:0]1[*:1]=,:[*:2][S:3][*:4]1",true,-0.1952863056],[0.1041119597,155.1614810079,5,"completed",-5.173788,5.0,8,"c1scc2cc3cc4c(cc3cc12)SCS4","c1scc2cc3cc4c(cc3cc12)SOS4",{},"[#6H2r5:1]>>[O:1]",true,-0.1635327887],[0.1040845008,142.5862525136,5,"completed",-4.852064,5.0,6,"C(=CC1=CCC(C2=CSCS2)=C1)C1=CCC(C2=CSCS2)=C1","C(=Cc1cccc(C2=CSCS2)c1)c1cccc(C2=CSCS2)c1",{},"[CH2:0]1[c,C:1]-,=,:[c,C:2]-,=,:[c,C:3]-,=,:[c,C:4]1>>[ch:0]1c[c:1][c:2][c:3][c:4]1",true,-0.2246157761],[0.1029733137,107.0430136293,5,"completed",-5.114816,5.0,4,"c1ccc(Nc2cc(-c3ccccc3)cc(Nc3ccccc3)n2)cc1","C1=CC(c2cc(Nc3ccccc3)nc(Nc3ccccc3)c2)=CC1",{},"[c:0]1[ch:1][ch][c:3][c!r5:4][c!r5:5]1>>[c:0]1[CH2:1][c:3][c:4][c:5]1",true,-0.1075442632],[0.1029270066,144.2065751493,5,"completed",-4.763376,5.0,5,"C1=CC(C2=CCC(C3=CC(C4=CCC=C4)=CC3)=C2)=CC1","C1=C(C2=CSCS2)C=C(C2=CC(C3=CSCS3)=CC2)C1",{},"[CH,ch:0]1=[C,c:1][C,c:2]=[CH,ch:3][*:4]1>>[S:0]1[*:1]=,:[*:2][S:3][*:4]1",true,-0.2762611768],[0.1028635025,150.4559651156,5,"completed",-5.408296,5.0,5,"C(=Cc1ccccn1)C1=CC(C2=CCC(C=Cc3ccccn3)=C2)=CC1","C(=Cc1ccccn1)C1=NC(C2=CCC(C=Cc3ccccn3)=N2)=CC1",{},"[chr5,CH1r5:1]>>[n:1]",true,-0.2630774506],[0.1027827469,156.9175572295,5,"completed",-5.09246,5.0,6,"C1=CCC(Nc2cc(-c3ccco3)cc(-c3ccco3)c2)=C1","c1coc(Nc2cc(-c3ccco3)cc(-c3ccco3)c2)c1",{},"[#6H2r5:1]>>[O:1]",true,-0.1570062962],[0.1027217341,118.8836360119,5,"completed",-5.124108,5.0,6,"C1=NC(c2cc(Nc3ccccn3)cc(C3=CCC=N3)c2)=CC1","C1=NC(c2cc(Nc3ccccc3)cc(C3=CCC=N3)c2)=CC1",{},"[nr6:0]>>[ch&r6:0]",true,-0.1200754129],[0.1026922503,143.523688116,5,"completed",-5.364228,5.0,6,"c1ccc2cc3cc4sccc4cc3cc2c1","C1=Cc2cc3cc4ccccc4cc3cc2C1",{},"[n,c:0]1[n,ch:1][s,S:2][n,c:3][n,c:4]1>>[*:0]1=[*:1][CH2:2][*:3]=[*:4]1",true,-0.2341134398],[0.1026820882,441.3105851087,5,"completed",-4.818576,5.0,7,"C1=CCC(c2cc(NC3=CSCS3)cc(C3=CC=CC3)n2)=C1","C1=C(Nc2cc(-c3ccccc3)nc(-c3ccccc3)c2)SCS1",{},"[CH2:0]1[c,C:1]-,=,:[c,C:2]-,=,:[c,C:3]-,=,:[c,C:4]1>>[ch:0]1c[c:1][c:2][c:3][c:4]1",true,-0.4832833245],[0.1025948991,143.3548996085,5,"completed",-5.516672,5.0,5,"C1=CCC(c2cc(Nc3ccccc3)cc(C3=CC=CC3)n2)=C1","C1=CN=C(c2cc(Nc3ccccc3)cc(C3=NC=CC3)n2)C1",{},"[chr5,CH1r5:1]>>[n:1]",true,-0.3249957684],[0.1025096767,195.7020009955,5,"completed",-4.957312,5.0,5,"C(=Cc1ccc[nH]1)c1cccc(-c2cccc(C=Cc3ccc[nH]3)c2)c1","C(=Cc1ccc[nH]1)C1=CC(C2=CCC(C=Cc3ccc[nH]3)=C2)=CC1",{},"[c:0]1[ch:1][ch][c:3][c!r5:4][c!r5:5]1>>[c:0]1[CH2:1][c:3][c:4][c:5]1",true,-0.2197171072],[0.1022565857,142.0911841385,5,"completed",-4.89604,5.0,6,"C1=Nc2cc3cc4ccccc4cc3cc2C1","C1=Nc2cc3cc4c(cc3cc2C1)=CCC=4",{},"[c:0]1[ch:1][ch][c:3][c!r5:4][c!r5:5]1>>[c:0]1[CH2:1][c:3][c:4][c:5]1",true,-0.2014292645],[0.1022190992,112.1428429831,5,"completed",-4.910668,5.0,6,"c1cc2cc3cc4cocc4cc3cc2cn1","C1=c2cc3cc4ccncc4cc3cc2=CC1",{},"[n,c:0]1[n,ch:1][o,O:2][n,c:3][n,c:4]1>>[*:0]1=[*:1][CH2:2][*:3]=[*:4]1",true,-0.1736112159],[0.1021510036,94.292018152,5,"completed",-5.073048,5.0,6,"c1ccc(Nc2cc(Nc3ccccc3)cc(-c3cocn3)c2)cc1","C1=NC(c2cc(Nc3ccccc3)cc(Nc3ccccc3)c2)=CC1",{},"[n,c:0]1[n,ch:1][o,O:2][n,c:3][n,c:4]1>>[*:0]1=[*:1][CH2:2][*:3]=[*:4]1",true,-0.0961609366],[0.1019709423,124.4058394667,5,"completed",-5.559728,5.0,5,"C(=Cc1ccccc1)C1=CCC(C2=NC(C=Cc3ccccc3)=CC2)=N1","C(=Cc1ccccn1)C1=CCC(C2=NC(C=Cc3ccccn3)=CC2)=N1",{},"[ch&r6:0]>>[nr6:0]",true,-0.3450191756],[0.1018377531,126.8593758237,5,"completed",-5.199824,5.0,6,"C1=CC(c2cc(NC3=NCC=C3)cc(C3=CCC=C3)c2)=CC1","C1=CC(Nc2cc(C3=CCC=N3)cc(C3=CCC=N3)c2)=NC1",{},"[chr5,CH1r5:1]>>[n:1]",true,-0.1448311721],[0.1018199151,180.2196187648,5,"completed",-4.977276,5.0,6,"O=c1occc2cc3cc4c(cc3cc12)=CCC=4","O=c1[nH]ccc2cc3cc4c(cc3cc12)=CCC=4",{},"[o:1]>>[nH:1]",true,-0.1996474124],[0.1014329665,114.1015233985,5,"completed",-5.369932,5.0,5,"C1=CC(c2cc(Nc3ccccn3)cc(C3=CCC=C3)c2)=CC1","C1=CC(c2cc(Nc3ccccn3)cc(C3=NCC=C3)c2)=NC1",{},"[chr5,CH1r5:1]>>[n:1]",true,-0.2207309836],[0.1012214331,267.4708769349,5,"completed",-4.561896,5.0,6,"C1=CSC(=C2C=c3cc4ccccc4cc3=C2)S1","C1=NSC(=C2C=c3cc4ccccc4cc3=C2)S1",{},"[chr5,CH1r5:1]>>[n:1]",true,-0.4619773461],[0.1012186999,206.1786605245,5,"completed",-4.999724,5.0,4,"C1=CCC(N(c2ccccc2)c2ccccc2)=C1","c1ccc(N(c2ccccc2)c2cccs2)cc1",{},"[#6H2r5:1]>>[S:1]",true,-0.2177997369],[0.1007174133,128.3441257008,5,"completed",-4.816184,5.0,5,"C1=CCC(C=Cc2cc(C3=CCC=C3)cc(C3=CCC=C3)c2)=C1","C1=CCC(C=Cc2cc(C3=CSCS3)cc(C3=CSCS3)c2)=C1",{},"[CH,ch:0]1=[C,c:1][C,c:2]=[CH,ch:3][*:4]1>>[S:0]1[*:1]=,:[*:2][S:3][*:4]1",true,-0.2365215853],[0.1004778206,142.6707826369,5,"completed",-4.876812,5.0,6,"C(#CC1=CC(C2=CSCS2)=CC1)C1=CC(C2=CSCS2)=CC1","C(#Cc1cccc(C2=CSCS2)c1)c1cccc(C2=CSCS2)c1",{},"[CH2:0]1[c,C:1]-,=,:[c,C:2]-,=,:[c,C:3]-,=,:[c,C:4]1>>[ch:0]1c[c:1][c:2][c:3][c:4]1",true,-0.2115733089],[0.1001500863,203.7895608275,5,"completed",-4.774692,5.0,5,"C(#CC1=CC=C(C#CC2=CCC=C2)C1=C1C=CC=C1)C1=CCC=C1","C(#CC1=CC=C(C#CC2=CSCS2)C1=C1C=CC=C1)C1=CSCS1",{},"[CH,ch:0]1=[C,c:1][C,c:2]=[CH,ch:3][*:4]1>>[S:0]1[*:1]=,:[*:2][S:3][*:4]1",true,-0.3055889062],[0.0994411208,166.8830062916,5,"completed",-5.307372,5.0,5,"C(#CC1=CC(C2=CCC(C#CC3=CC=CC3)=C2)=CC1)C1=CC=CC1","C(#Cc1ccco1)C1=CC(C2=CCC(C#Cc3ccco3)=C2)=CC1",{},"[#6H2r5:1]>>[O:1]",true,-0.2211820054],[0.0993718822,462.8962768875,5,"completed",-4.685176,5.0,6,"C1=CCC(N(C2=CC=CC2)C2=CSCS2)=C1","C1=C(N(c2ccccc2)c2ccccc2)SCS1",{},"[CH2:0]1[c,C:1]-,=,:[c,C:2]-,=,:[c,C:3]-,=,:[c,C:4]1>>[ch:0]1c[c:1][c:2][c:3][c:4]1",true,-0.5464354025],[0.0991974204,170.9547138776,5,"completed",-5.124108,5.0,7,"C(=Cc1cc(-c2cccs2)cs1)c1cc(-c2cccs2)cs1","C(=CC1=CC(c2cccs2)=CC1)C1=CC(c2cccs2)=CC1",{},"[n,c:0]1[n,ch:1][s,S:2][n,c:3][n,c:4]1>>[*:0]1=[*:1][CH2:2][*:3]=[*:4]1",true,-0.1717856224],[0.0991923045,132.5578260532,5,"completed",-4.841576,5.0,4,"C1=CC(c2cc(C=Cc3ccccc3)cc(C3=CCC=C3)c2)=CC1","C(=Cc1cc(C2=CSCS2)cc(C2=CSCS2)c1)c1ccccc1",{},"[CH,ch:0]1=[C,c:1][C,c:2]=[CH,ch:3][*:4]1>>[S:0]1[*:1]=,:[*:2][S:3][*:4]1",true,-0.2242659794],[0.0990242971,136.0584881676,5,"completed",-4.790056,5.0,5,"C(#Cc1cccc(C2=CSCS2)c1)c1cccc(C2=CSCS2)c1","C(#CC1=CC(C2=CSCS2)=CC1)C1=CC(C2=CSCS2)=CC1",{},"[c:0]1[ch:1][ch][c:3][c!r5:4][c!r5:5]1>>[c:0]1[CH2:1][c:3][c:4][c:5]1",true,-0.2560935394],[0.0990085505,110.3984718495,5,"completed",-5.21206,5.0,5,"c1ccc(Nc2cc(Nc3ccccc3)cc(-c3ccoc3)c2)cc1","c1ccc(Nc2cc(Nc3ccccc3)cc(-c3ccon3)c2)cc1",{},"[chr5,CH1r5:1]>>[n:1]",true,-0.1354288372],[0.0989630977,125.0568038175,5,"completed",-5.079304,5.0,6,"C1=CC(Nc2cc(C3=NCC=C3)cc(C3=NCC=C3)c2)=CC1","C1=CC(c2cc(NC3=CCC=N3)cc(C3=NCC=C3)c2)=NC1",{},"[chr5,CH1r5:1]>>[n:1]",true,-0.1258931418],[0.0987275403,163.8408831646,5,"completed",-5.15824,5.0,5,"C1=CCC(C=CC2=CCC(C3=CC(C=CC4=CC=CC4)=CC3)=C2)=C1","C(=Cc1ccco1)C1=CCC(C2=CC(C=Cc3ccco3)=CC2)=C1",{},"[#6H2r5:1]>>[O:1]",true,-0.1688367994],[0.0986782227,127.1055774074,5,"completed",-4.803764,5.0,5,"C1=CC(C=Cc2cc(C3=CCC=C3)cc(C3=CCC=C3)c2)=CC1","C1=CC(C=Cc2cc(C3=CSCS3)cc(C3=CSCS3)c2)=CC1",{},"[CH,ch:0]1=[C,c:1][C,c:2]=[CH,ch:3][*:4]1>>[S:0]1[*:1]=,:[*:2][S:3][*:4]1",true,-0.2432203815],[0.0983884016,89.7256661112,5,"completed",-4.815632,5.0,6,"c1cc2cc3cc4cocc4cc3cc2cn1","c1cc2cc3cc4c[nH]cc4cc3cc2cn1",{},"[o:1]>>[nH:1]",true,-0.2183451929],[0.0980520937,97.2716800496,5,"completed",-5.019964,5.0,7,"c1ccc2cc3cc4nocc4cc3cc2c1","C1=c2cc3cc4ccccc4cc3cc2=NC1",{},"[n,c:0]1[n,ch:1][o,O:2][n,c:3][n,c:4]1>>[*:0]1=[*:1][CH2:2][*:3]=[*:4]1",true,-0.1122524065],[0.097783992,202.7303557745,5,"completed",-5.023644,5.0,6,"C(#CC1=CC(=C2SC=CS2)C=C1C#CC1=CC=CC1)C1=CC=CC1","C(#Cc1ccco1)C1=CC(=C2SC=CS2)C=C1C#Cc1ccco1",{},"[#6H2r5:1]>>[O:1]",true,-0.2096578502],[0.1529293619,160.2337385097,6,"completed",-5.25714,6.0,7,"O=c1ccc2cc3cc4c(cc3cc2[nH]1)=CCC=4","O=c1ccc2cc3cc4cscc4cc3cc2[nH]1",{},"[#6H2r5:1]>>[S:1]",true,-0.1943564019],[0.1415053917,160.8763518523,6,"completed",-5.013432,6.0,8,"O=c1ccc2cc3cc4cocc4cc3cc2[nH]1","O=c1ccc2cc3cc4c[nH]cc4cc3cc2[nH]1",{},"[o:1]>>[nH:1]",true,-0.1719106446],[0.1297580947,164.6221022853,6,"completed",-5.319332,6.0,8,"O=c1ccc2cc3cc4c[nH]cc4cc3cc2[nH]1","O=c1ccc2cc3cc4cocc4cc3cc2[nH]1",{},"[nH:1]>>[o:1]",true,-0.2251058294],[0.1167629187,191.693489832,6,"completed",-5.414184,6.0,8,"O=c1ncc2cc3cc4cscc4cc3cc2o1","O=c1ncc2cc3cc4cscc4cc3cc2[nH]1",{},"[o:1]>>[nH:1]",true,-0.2917448733],[0.1166664855,162.0400538725,6,"completed",-5.191268,6.0,8,"O=c1ccc2cc3cc4c[nH]cc4cc3cc2[nH]1","O=c1ccc2cc3cc4c[nH]cc4cc3cc2o1",{},"[nH:1]>>[o:1]",true,-0.1741798051],[0.1157946927,82.5303035747,6,"completed",-5.001288,6.0,7,"c1cc2cc3cc4cscc4cc3cc2nn1","c1cnc2cc3cc4cscc4cc3cc2c1",{},"[nr6:0]>>[ch&r6:0]",true,-0.1076375394],[0.1154915459,96.7953487008,6,"completed",-5.19642,6.0,6,"C1=Cc2cc3cc4c(cc3cc2C1)CC=C4","c1cc2cc3cc4ccsc4cc3cc2s1",{},"[#6H2r5:1]>>[S:1]",true,-0.1180033032],[0.1085194852,186.2505107047,6,"completed",-5.08786,6.0,8,"O=c1ccc2cc3cc4cocc4cc3cc2[nH]1","O=c1ccc2cc3cc4c(cc3cc2[nH]1)=CCC=4",{},"[n,c:0]1[n,ch:1][o,O:2][n,c:3][n,c:4]1>>[*:0]1=[*:1][CH2:2][*:3]=[*:4]1",true,-0.1864442778],[0.1083204291,87.0753641745,6,"completed",-5.064216,6.0,7,"c1ncc2cc3cc4cocc4cc3cc2n1","c1cnc2cc3cc4cocc4cc3cc2c1",{},"[nr6:0]>>[ch&r6:0]",true,-0.0906066302],[0.1065082957,137.7728715663,6,"completed",-5.120612,6.0,4,"C1=c2cccc(Nc3cccc4c3=CCC=4)c2=CC1","C1=c2c(Nc3cccc4c3=CCN=4)cccc2=NC1",{},"[chr5,CH1r5:1]>>[n:1]",null,-0.1385263255],[0.1056256466,149.8761657438,6,"completed",-5.709504,6.0,7,"C(#Cc1cc(C2=CCC=C2)cc(C#CC2=CCC=N2)n1)C1=CCC=N1","C(#Cc1cc(C2=NCC=C2)cc(C#CC2=CCC=N2)n1)C1=CCC=N1",{},"[chr5,CH1r5:1]>>[n:1]",true,-0.452211761],[0.1055185181,141.8738937989,6,"completed",-5.546848,6.0,6,"C(=Cc1cc(C=CC2=CCC=N2)nc(-c2ccccc2)n1)C1=CCC=N1","C1=CCC(c2nc(C=CC3=CCC=N3)cc(C=CC3=CCC=N3)n2)=C1",{},"[c:0]1[ch:1][ch][c:3][c!r5:4][c!r5:5]1>>[c:0]1[CH2:1][c:3][c:4][c:5]1",true,-0.343464755],[0.1050552676,193.1995203804,6,"completed",-5.168636,6.0,8,"O=c1ccc2cc3cc4c[nH]cc4cc3cc2[nH]1","O=c1ncc2cc3cc4c[nH]cc4cc3cc2[nH]1",{},"[ch&r6:0]>>[nr6:0]",true,-0.1990838917],[0.1047593417,154.0262064534,6,"completed",-5.336444,6.0,8,"O=c1ccc2cc3cc4cscc4cc3cc2[nH]1","O=c1cnc2cc3cc4cscc4cc3cc2[nH]1",{},"[ch&r6:0]>>[nr6:0]",true,-0.2260926739],[0.1039577796,194.0754306211,6,"completed",-5.483368,6.0,7,"C1=CCC(C=Cc2cc(C3=CCC=N3)cc(C=CC3=CC=CC3)n2)=C1","C(=Cc1cc(C2=CCC=N2)cc(C=CC2=CN=CC2)n1)C1=CN=CC1",{},"[chr5,CH1r5:1]>>[n:1]",true,-0.3311813314],[0.1038385286,169.2954160649,6,"completed",-5.50048,6.0,7,"C1=CC(c2cc(C=CC3=CCC=N3)nc(C=CC3=CCC=N3)c2)=CC1","C1=CC(c2cc(C=CC3=CCC=N3)nc(C=CC3=CCC=N3)c2)=NC1",{},"[chr5,CH1r5:1]>>[n:1]",true,-0.3274892529],[0.1035087662,155.5827568756,6,"completed",-5.687056,6.0,7,"C1=CC(C=Cc2cc(C3=CCC=N3)cc(C=CC3=CCC=C3)n2)=CC1","C1=CC(C=Cc2cc(C3=CCC=N3)cc(C=CC3=NCC=C3)n2)=NC1",{},"[chr5,CH1r5:1]>>[n:1]",true,-0.439405303],[0.1029360695,67.2853670942,6,"completed",-4.812688,6.0,8,"C1=c2cc3cc4cn[nH]c4cc3cc2=CC1","c1scc2cc3cc4[nH]ncc4cc3cc12",{},"[#6H2r5:1]>>[S:1]",true,-0.2120752966],[0.1025471711,85.3654155707,6,"completed",-5.138828,6.0,9,"c1[nH]cc2cc3cc4sncc4cc3cc12","c1occ2cc3cc4sncc4cc3cc12",{},"[nH:1]>>[o:1]",true,-0.089587861],[0.1025156316,177.3302650798,6,"completed",-4.748564,6.0,7,"c1csc(N(c2ccoc2)c2cccs2)c1","C1=CC(N(c2cccs2)c2cccs2)=CC1",{},"[n,c:0]1[n,ch:1][o,O:2][n,c:3][n,c:4]1>>[*:0]1=[*:1][CH2:2][*:3]=[*:4]1",true,-0.3032566262],[0.1011401222,236.1881658575,6,"completed",-5.1702,6.0,9,"C1=CC(=C2Oc3cc4ccsc4nc3O2)C=C1","C1=CC(=C2C=c3cc4ccsc4nc3=C2)C=C1",{},"[O,o:0]1[r5:1]-,=,:[r5:2][O,o:3][*:4]1>>[CH:0]1=[C:1][C:2]=[CH:3][*:4]1",true,-0.2412459104],[0.1009523625,156.7577435773,6,"completed",-5.640964,6.0,6,"C(#CC1=CC(=C2C=CN=C2)C=C1C#CC1=CCC=C1)C1=CCC=C1","C(#CC1=CC(=C2C=CN=C2)C=C1C#CC1=CCC=N1)C1=CCC=N1",{},"[chr5,CH1r5:1]>>[n:1]",true,-0.4098384979],[0.1007173063,101.7196825716,6,"completed",-5.155572,6.0,9,"c1scc2cc3cc4[nH]ncc4cc3cc12","c1scc2cc3cc4oncc4cc3cc12",{},"[nH:1]>>[o:1]",true,-0.1089042467],[0.1005027931,135.6776130011,6,"completed",-5.574448,6.0,7,"C(#Cc1cc(C#CC2=CCC=N2)cc(-c2cc[nH]c2)c1)C1=CCC=N1","C(#Cc1cc(-c2cc[nH]c2)cc(C#CC2=CCC=N2)n1)C1=CCC=N1",{},"[ch&r6:0]>>[nr6:0]",true,-0.3587587741],[0.0997871037,153.6212529925,6,"completed",-5.547308,6.0,7,"C1=CCC(c2cc(C=CC3=CCC=N3)nc(C=CC3=CCC=N3)c2)=C1","C(=Cc1cc(C2=CN=CC2)cc(C=CC2=CCC=N2)n1)C1=CCC=N1",{},"[chr5,CH1r5:1]>>[n:1]",true,-0.3487705096],[0.0995494112,156.3716593635,6,"completed",-5.087952,6.0,8,"O=c1ccc2cc3cc4c[nH]cc4cc3cc2[nH]1","O=c1cnc2cc3cc4c[nH]cc4cc3cc2[nH]1",{},"[ch&r6:0]>>[nr6:0]",true,-0.1565989191],[0.099522503,142.8715977547,6,"completed",-5.6624,6.0,7,"C(#Cc1cc(C#CC2=CCC=N2)cc(C2=CCC=N2)c1)C1=CCC=N1","C(#Cc1cc(C2=CCC=N2)cc(C#CC2=CCC=N2)n1)C1=CCC=N1",{},"[ch&r6:0]>>[nr6:0]",true,-0.4188033379],[0.099279252,141.0422689502,6,"completed",-5.48576,6.0,6,"C(=Cc1cc(-c2ccccc2)cc(C=CC2=CCC=N2)n1)C1=CCC=N1","C1=CCC(c2cc(C=CC3=CCC=N3)nc(C=CC3=CCC=N3)c2)=C1",{},"[c:0]1[ch:1][ch][c:3][c!r5:4][c!r5:5]1>>[c:0]1[CH2:1][c:3][c:4][c:5]1",true,-0.3046476697],[0.0990828918,88.9995145041,6,"completed",-5.16422,6.0,8,"c1ccc2cc3nc4nscc4nc3cc2c1","c1ccc2cc3cc4nscc4cc3cc2c1",{},"[nr6:0]>>[ch&r6:0]",true,-0.0997084535],[0.0989265148,88.4883913936,6,"completed",-5.072772,6.0,8,"C1=c2cc3cc4ncsc4cc3cc2=CC1","c1nc2cc3cc4cocc4cc3cc2s1",{},"[#6H2r5:1]>>[O:1]",true,-0.0905177539],[0.098606146,137.9133537776,6,"completed",-5.69138,6.0,7,"C(#Cc1cc(C#CC2=CCC=N2)cc(-c2ccsc2)c1)C1=CCC=N1","C(#Cc1cc(-c2ccsc2)cc(C#CC2=CCC=N2)n1)C1=CCC=N1",{},"[ch&r6:0]>>[nr6:0]",true,-0.4363346678],[0.0981920131,183.9795206288,6,"completed",-5.553104,6.0,7,"C1=CN=C(C=Cc2cc(C=CC3=NC=CC3)cc(C3=CCC=N3)c2)C1","C1=CN=C(C=Cc2cc(C3=CCC=N3)cc(C=CC3=NC=CC3)n2)C1",{},"[ch&r6:0]>>[nr6:0]",true,-0.3666702184],[0.0977612651,138.806106778,6,"completed",-5.91586,6.0,7,"C(#Cc1cc(C#CC2=NCC=C2)cc(C2=CCC=N2)c1)C1=NCC=C1","C(#Cc1cc(C2=CCC=N2)cc(C#CC2=NCC=C2)n1)C1=NCC=C1",{},"[ch&r6:0]>>[nr6:0]",true,-0.5877283639],[0.097649169,138.8492098965,6,"completed",-5.308292,6.0,8,"O=c1nc[nH]c2cc3cc4c(cc3cc12)=CCC=4","O=c1nc[nH]c2cc3cc4cscc4cc3cc12",{},"[#6H2r5:1]>>[S:1]",true,-0.2013405725],[0.0975815349,181.1604199267,6,"completed",-5.28796,6.0,6,"C(#CC1=CCC(c2cccs2)=C1)C1=CCC(c2cccs2)=C1","C(#Cc1csc(-c2cccs2)c1)c1csc(-c2cccs2)c1",{},"[#6H2r5:1]>>[S:1]",true,-0.2238979431],[0.0975294611,72.6800005187,6,"completed",-4.876444,6.0,8,"C1=c2cc3cc4cn[nH]c4cc3cc2=CC1","c1occ2cc3cc4[nH]ncc4cc3cc12",{},"[#6H2r5:1]>>[O:1]",true,-0.1725434791],[0.097506411,159.1805499451,6,"completed",-5.451904,6.0,7,"C1=CC(C=Cc2cc(C3=CCC=N3)cc(C=CC3=CCC=C3)n2)=CC1","C(=Cc1cc(C2=CCC=N2)cc(C=CC2=CCC=N2)n1)C1=CCC=N1",{},"[chr5,CH1r5:1]>>[n:1]",true,-0.2932887585],[0.0973216019,132.631647048,6,"completed",-5.67896,6.0,8,"C(#Cc1cc(-c2ccoc2)cc(C#CC2=CCC=N2)n1)C1=CCC=N1","C(#Cc1cc(C2=CCC=C2)cc(C#CC2=CCC=N2)n1)C1=CCC=N1",{},"[n,c:0]1[n,ch:1][o,O:2][n,c:3][n,c:4]1>>[*:0]1=[*:1][CH2:2][*:3]=[*:4]1",true,-0.4264229682],[0.0971312599,134.5730505236,6,"completed",-5.53084,6.0,6,"C1=CC(c2cc(C=CC3=CCC=N3)cc(C=CC3=CCC=N3)c2)=CC1","C1=CC(c2nc(C=CC3=CCC=N3)cc(C=CC3=CCC=N3)n2)=CC1",{},"[ch&r6:0]>>[nr6:0]",true,-0.3302502501],[0.0969394413,179.7152162409,6,"completed",-5.646852,6.0,7,"C(#Cc1cc(C#CC2=CN=CC2)cc(C2=CCC=N2)c1)C1=CN=CC1","C(#Cc1cc(C2=CCC=N2)cc(C#CC2=CN=CC2)n1)C1=CN=CC1",{},"[ch&r6:0]>>[nr6:0]",true,-0.4228837226],[0.0966705465,189.6184983407,6,"completed",-5.232208,6.0,9,"C1=CC(=C2C=c3cc4ccsc4nc3=N2)C=C1","C1=CC(=C2C=c3cc4ccsc4cc3=N2)C=C1",{},"[nr6:0]>>[ch&r6:0]",true,-0.2109973057],[0.0964717223,79.8758943747,6,"completed",-5.073416,6.0,10,"c1scc2cc3cc4snnc4cc3cc12","c1scc2cc3cc4sncc4cc3cc12",{},"[nr5:0]>>[ch&r5:0]",true,-0.0820149129],[0.0962246459,141.115757524,6,"completed",-5.31004,6.0,5,"C1=Cc2cccc(Nc3cccc4c3CC=C4)c2C1","C1=Nc2cccc(Nc3cccc4c3CC=N4)c2C1",{},"[chr5,CH1r5:1]>>[n:1]",null,-0.2037912898],[0.0962129908,83.4018012365,6,"completed",-5.00874,6.0,8,"C1=c2cc3cc4ncsc4cc3cc2=CC1","c1nc2cc3cc4cscc4cc3cc2s1",{},"[#6H2r5:1]>>[S:1]",true,-0.1050560344],[0.0960201693,197.9565157311,6,"completed",-5.364412,6.0,7,"O=c1ncc2cc3cc4c(cc3cc2o1)=CCC=4","O=c1ncc2cc3cc4c[nH]cc4cc3cc2o1",{},"[#6H2r5:1]>>[NH:1]",true,-0.2710064537],[0.0955371718,84.1710874471,6,"completed",-4.808456,6.0,9,"c1nc2cc3cc4cscc4cc3cc2o1","c1nc2cc3cc4cscc4cc3cc2[nH]1",{},"[o:1]>>[nH:1]",true,-0.220757208],[0.0951984671,174.0928752489,6,"completed",-4.739456,6.0,7,"C1=CC(N(C2=CCC=C2)c2cscn2)=CC1","C1=CC(N(C2=CCC=C2)c2ccsc2)=CC1",{},"[nr5:0]>>[ch&r5:0]",true,-0.3066013657],[0.0945008212,136.5946380674,6,"completed",-5.677764,6.0,6,"C1=CC(C=Cc2cc(C=CC3=CCC=C3)nc(C3=CCC=C3)n2)=CC1","C1=CC(c2nc(C=CC3=NCC=C3)cc(C=CC3=NCC=C3)n2)=CC1",{},"[chr5,CH1r5:1]>>[n:1]",true,-0.4268789086],[0.0939633109,152.2690278967,6,"completed",-5.581808,6.0,5,"C1=CC(C=Cc2cc3cc(C=CC4=CCC=C4)ncc3cn2)=CC1","C(=Cc1cc2cc(C=CC3=CCC=N3)ncc2cn1)C1=CCC=N1",{},"[chr5,CH1r5:1]>>[n:1]",true,-0.3700458645],[0.0939574098,155.719974497,6,"completed",-5.342884,6.0,8,"O=c1[nH]ccc2cc3cc4cscc4cc3cc12","O=c1[nH]ncc2cc3cc4cscc4cc3cc12",{},"[ch&r6:0]>>[nr6:0]",true,-0.2305539043],[0.0939510031,172.2695811577,6,"completed",-5.5244,6.0,6,"C(#Cc1cc(C2=CCN=C2)cc(C2=CCN=C2)c1)C1=CC=CC1","C(#Cc1cc(C2=CCN=N2)cc(C2=CCN=N2)c1)C1=CC=CC1",{},"[chr5,CH1r5:1]>>[n:1]",true,-0.3434142324],[0.0935572619,114.0624205786,6,"completed",-5.099544,6.0,9,"c1nc2cc3cc4cscc4cc3cc2[nH]1","c1nc2cc3cc4cscc4cc3cc2o1",{},"[nH:1]>>[o:1]",true,-0.1140628672],[0.0934782239,116.0973128561,6,"completed",-5.262016,6.0,4,"c1ccc2cc3cc4cnccc4cc3cc2c1","c1ccc2cc3cc4ccccc4cc3cc2c1",{},"[nr6:0]>>[ch&r6:0]",true,-0.1622981403],[0.0934701184,184.8443983577,6,"completed",-4.774968,6.0,5,"C1=CCC(N(C2=CCC=C2)C2=CCC=C2)=C1","C1=CC(N(C2=CCC=C2)c2cccs2)=CC1",{},"[#6H2r5:1]>>[S:1]",true,-0.2931448347],[0.0933209993,81.3017260986,6,"completed",-4.937164,6.0,9,"c1cc2nc3cc4cocc4cc3nc2s1","c1cc2cc3cc4cocc4cc3cc2s1",{},"[nr6:0]>>[ch&r6:0]",true,-0.1400092729],[0.0931976346,87.7786261147,6,"completed",-5.598736,6.0,5,"C1=CC(=C2C=CC(NC3=CC(=C4C=CC=C4)C=C3)=C2)C=C1","C1=CC(=C2C=C(NC3=CC(=C4C=CC=C4)N=C3)C=N2)C=C1",{},"[chr5,CH1r5:1]>>[n:1]",null,-0.3599812635],[0.0928256409,133.2802749422,6,"completed",-5.711804,6.0,6,"C1=CCC(c2cc(C=CC3=CCN=C3)cc(C=CC3=CCN=C3)c2)=C1","C1=CCC(c2nc(C=CC3=CCN=C3)cc(C=CC3=CCN=C3)n2)=C1",{},"[ch&r6:0]>>[nr6:0]",true,-0.4485227503],[0.092625941,137.0840892964,6,"completed",-5.738208,6.0,7,"C(#Cc1cc(C#CC2=NCC=C2)cc(-c2cc[nH]c2)c1)C1=NCC=C1","C(#Cc1cc(-c2cc[nH]c2)cc(C#CC2=NCC=C2)n1)C1=NCC=C1",{},"[ch&r6:0]>>[nr6:0]",true,-0.4673046957],[0.0917810901,104.41353664,6,"completed",-5.179216,6.0,8,"C1=c2cc3cc4cn[nH]c4cc3cc2=CC1","c1ccc2cc3cc4[nH]ncc4cc3cc2c1",{},"[CH2:0]1[c,C:1]-,=,:[c,C:2]-,=,:[c,C:3]-,=,:[c,C:4]1>>[ch:0]1c[c:1][c:2][c:3][c:4]1",true,-0.1182244569],[0.0917671409,198.7376398802,6,"completed",-5.320252,6.0,6,"C1=CC(NC2=CC(=C3C=CN=C3)C=C2NC2=CCC=C2)=CC1","C1=CC(=C2C=C(Nc3ccccc3)C(Nc3ccccc3)=C2)C=N1",{},"[CH2:0]1[c,C:1]-,=,:[c,C:2]-,=,:[c,C:3]-,=,:[c,C:4]1>>[ch:0]1c[c:1][c:2][c:3][c:4]1",true,-0.2515293458],[0.091619307,136.2939451922,6,"completed",-5.674728,6.0,6,"C1=CCC(c2nc(C=CC3=CCC=C3)cc(C=CC3=CCC=C3)n2)=C1","C1=CCC(c2nc(C=CC3=NCC=C3)cc(C=CC3=NCC=C3)n2)=C1",{},"[chr5,CH1r5:1]>>[n:1]",true,-0.4247694124],[0.0915730409,156.684454614,6,"completed",-5.478768,6.0,6,"C1=CC(c2cc(C=CC3=CCC=N3)cc(C=CC3=CCC=N3)c2)=CC1","C1=CC(c2cc(C=CC3=CCC=N3)cc(C=CC3=CCC=N3)c2)=NC1",{},"[chr5,CH1r5:1]>>[n:1]",true,-0.3079739685],[0.0915090542,176.4457312645,6,"completed",-5.497996,6.0,8,"C(=Cc1cc(C=CC2=CN=CC2)cc(-c2cscn2)c1)C1=CN=CC1","C(=Cc1cc(C=CC2=CN=CC2)cc(C2=CCC=N2)c1)C1=CN=CC1",{},"[n,c:0]1[n,ch:1][s,S:2][n,c:3][n,c:4]1>>[*:0]1=[*:1][CH2:2][*:3]=[*:4]1",true,-0.3297718847],[0.0914103699,118.0995445758,6,"completed",-5.57362,6.0,6,"C1=CCC(c2cc(C=CC3=CCN=C3)cc(C=CC3=CCN=C3)c2)=C1","C1=CCC(c2cc(C=CC3=CCN=N3)cc(C=CC3=CCN=N3)c2)=C1",{},"[chr5,CH1r5:1]>>[n:1]",true,-0.3519407558],[0.0911277934,142.9586505284,6,"completed",-5.456412,6.0,7,"C1=CC(C=Cc2cc(C=CC3=CCC=C3)cc(-c3cscn3)c2)=CC1","C(=Cc1cc(C=CC2=CCC=N2)cc(-c2cscn2)c1)C1=CCC=N1",{},"[chr5,CH1r5:1]>>[n:1]",true,-0.2875441488],[0.0910338021,154.7432538264,6,"completed",-5.54418,6.0,7,"C1=CCC(c2cc(C=CC3=CCC=N3)nc(C=CC3=CCC=N3)c2)=C1","C1=CN=C(c2cc(C=CC3=CCC=N3)nc(C=CC3=CCC=N3)c2)C1",{},"[chr5,CH1r5:1]>>[n:1]",true,-0.3473045523],[0.0909633847,169.1530041548,6,"completed",-5.322552,6.0,6,"C(#Cc1cccs1)C1=CC(C2=CCC(C#Cc3cccs3)=C2)=CC1","C(#Cc1cc(-c2csc(C#Cc3cccs3)c2)cs1)c1cccs1",{},"[#6H2r5:1]>>[S:1]",true,-0.2299611733],[0.0909626275,157.7962488771,6,"completed",-5.675556,6.0,6,"C(=Cc1cc(C=CC2=CN=CC2)nc(-c2ccccc2)n1)C1=CN=CC1","C1=CC(c2nc(C=CC3=CN=CC3)cc(C=CC3=CN=CC3)n2)=CC1",{},"[c:0]1[ch:1][ch][c:3][c!r5:4][c!r5:5]1>>[c:0]1[CH2:1][c:3][c:4][c:5]1",true,-0.4326885296],[0.0909429941,136.6899774183,6,"completed",-5.666724,6.0,6,"C1=CC(C=Cc2cc(C=CC3=CCC=C3)cc(C3=CCC=N3)c2)=CC1","C1=CC(C=Cc2cc(C=CC3=NCC=C3)cc(C3=CCC=N3)c2)=NC1",{},"[chr5,CH1r5:1]>>[n:1]",true,-0.4195955613],[0.0909200744,138.8462625736,6,"completed",-5.537188,6.0,6,"C1=CCC(c2cc(C=CC3=CCC=N3)cc(C=CC3=CCC=N3)c2)=C1","C(=Cc1cc(C=CC2=CCC=N2)cc(C2=CN=CC2)c1)C1=CCC=N1",{},"[chr5,CH1r5:1]>>[n:1]",true,-0.3360559847],[0.0908812232,186.4823747801,6,"completed",-4.731084,6.0,5,"c1ccc(N(c2ccsc2)c2ccsc2)cc1","C1=CC(N(c2ccsc2)c2ccsc2)=CC1",{},"[c:0]1[ch:1][ch][c:3][c!r5:4][c!r5:5]1>>[c:0]1[CH2:1][c:3][c:4][c:5]1",true,-0.3185344463],[0.0907773126,146.211833695,6,"completed",-5.751456,6.0,7,"C1=CC(C=Cc2cc(C=CC3=NCC=C3)cc(C3=CCC=N3)c2)=NC1","C1=CC(C=Cc2cc(C=CC3=NCC=C3)cc(C3=CCN=N3)c2)=NC1",{},"[chr5,CH1r5:1]>>[n:1]",true,-0.4788855929],[0.0906370163,94.2623509218,6,"completed",-5.122636,6.0,7,"c1ncc2cc3cc4cocc4cc3cc2n1","c1cc2cc3cc4cocc4cc3cc2cn1",{},"[nr6:0]>>[ch&r6:0]",true,-0.0955848375],[0.0906289437,155.2283735594,6,"completed",-5.480608,6.0,7,"C1=CC(C=Cc2cc(-c3ccsc3)cc(C=CC3=CCC=C3)n2)=CC1","C(=Cc1cc(-c2ccsc2)cc(C=CC2=CCC=N2)n1)C1=CCC=N1",{},"[chr5,CH1r5:1]>>[n:1]",true,-0.3083479338],[0.0905586638,201.0743806745,6,"completed",-5.429272,6.0,5,"C1=CC(C=Cc2cc3cnc(C=CC4=CCC=C4)cc3cn2)=CC1","C(=Cc1cc2cnc(C=CC3=CCC=N3)cc2cn1)C1=CCC=N1",{},"[chr5,CH1r5:1]>>[n:1]",true,-0.3058704482],[0.090527639,163.5482141252,6,"completed",-5.380788,6.0,6,"O=c1occc2cc3cc4c(cc3cc12)=CCC=4","O=c1occc2cc3cc4cscc4cc3cc12",{},"[#6H2r5:1]>>[S:1]",true,-0.2556962061],[0.0903760231,180.5767924456,6,"completed",-5.057316,6.0,4,"C1=Cc2c(cccc2Nc2cccc3c2C=CC3)C1","C1=Nc2c(cccc2Nc2cccc3c2N=CC3)C1",{},"[chr5,CH1r5:1]>>[n:1]",null,-0.1830320209],[0.0903251763,130.6112430022,6,"completed",-5.695244,6.0,6,"C(#Cc1cc(C#CC2=CCC=N2)cc(C2=CCC=C2)c1)C1=CCC=N1","C(#Cc1cc(C#CC2=CCC=N2)nc(C2=CCC=C2)n1)C1=CCC=N1",{},"[ch&r6:0]>>[nr6:0]",true,-0.4366621719],[0.0902964444,149.9029825567,6,"completed",-5.36248,6.0,7,"C(=Cc1cc(C=CC2=CCC=N2)cc(-c2cc[nH]c2)c1)C1=CCC=N1","C(=Cc1cc(-c2cc[nH]c2)cc(C=CC2=CCC=N2)n1)C1=CCC=N1",{},"[ch&r6:0]>>[nr6:0]",true,-0.2371282815],[0.0901217967,122.3422296779,6,"completed",-5.147844,6.0,7,"O=c1ccoc2cc3cc4cscc4cc3cc12","O=c1cc[nH]c2cc3cc4cscc4cc3cc12",{},"[o:1]>>[nH:1]",true,-0.1268434265],[0.0900043494,149.7379624211,6,"completed",-5.646852,6.0,7,"C(=Cc1cc(C=CC2=CCC=N2)cc(C2=CC=NC2)c1)C1=CCC=N1","C(=Cc1cc(C=CC2=CCC=N2)cc(C2=CN=NC2)c1)C1=CCC=N1",{},"[chr5,CH1r5:1]>>[n:1]",true,-0.4110408024],[0.0899219103,174.0756591905,6,"completed",-5.519708,6.0,8,"C1=CN=C(C=Cc2cc(C=CC3=NC=CC3)cc(-c3cscn3)c2)C1","C1=CN=C(C=Cc2cc(C=CC3=NC=CC3)cc(C3=CCC=N3)c2)C1",{},"[n,c:0]1[n,ch:1][s,S:2][n,c:3][n,c:4]1>>[*:0]1=[*:1][CH2:2][*:3]=[*:4]1",true,-0.3414940551],[0.0896979831,177.8658027326,6,"completed",-5.592664,6.0,7,"C1=CN=C(C=Cc2cc(C=CC3=NC=CC3)cc(C3=CCC=N3)c2)C1","C1=CN=C(C=Cc2cc(C=CC3=NC=CC3)cc(C3=CCN=N3)c2)C1",{},"[chr5,CH1r5:1]>>[n:1]",true,-0.3880308932],[0.0895316815,158.1715309661,6,"completed",-5.713092,6.0,6,"C1=CC(c2cc(C=CC3=NC=CC3)cc(C=CC3=NC=CC3)c2)=CC1","C1=CC(c2nc(C=CC3=NC=CC3)cc(C=CC3=NC=CC3)n2)=CC1",{},"[ch&r6:0]>>[nr6:0]",true,-0.4573842099],[0.0894542153,179.2321716449,6,"completed",-5.577944,6.0,7,"C(=Cc1cc(C=CC2=CN=CC2)cc(C2=CCC=N2)c1)C1=CN=CC1","C(=Cc1cc(C=CC2=CN=CC2)cc(C2=CCN=N2)c1)C1=CN=CC1",{},"[chr5,CH1r5:1]>>[n:1]",true,-0.3795459132],[0.0893917904,144.9256513751,6,"completed",-5.593032,6.0,5,"C(=Cc1cccc(-c2cccc(C=CC3=CCC=N3)c2)c1)C1=CCC=N1","C(=Cc1cccc(-c2cccc(C=CC3=CCC=N3)n2)n1)C1=CCC=N1",{},"[ch&r6:0]>>[nr6:0]",true,-0.3743165978],[0.0892340125,132.9020059961,6,"completed",-5.918436,6.0,8,"C(#Cc1cc(-c2ccsc2)cc(C#CC2=NCC=C2)n1)C1=NCC=C1","C(#Cc1cc(C2=CCC=C2)cc(C#CC2=NCC=C2)n1)C1=NCC=C1",{},"[n,c:0]1[n,ch:1][s,S:2][n,c:3][n,c:4]1>>[*:0]1=[*:1][CH2:2][*:3]=[*:4]1",true,-0.5881184501],[0.0888175038,144.6720387153,6,"completed",-5.054924,6.0,8,"O=c1nc[nH]c2cc3cc4c(cc3cc12)=CCC=4","O=c1nc[nH]c2cc3cc4c[nH]cc4cc3cc12",{},"[#6H2r5:1]>>[NH:1]",true,-0.1480729659],[0.0887345069,169.2296797085,6,"completed",-5.14536,6.0,6,"C(#Cc1cccs1)C1=CC(=C2C=CC=C2)C=C1C#Cc1cccs1","C(#Cc1cccs1)C1=C(C#Cc2cccs2)SC(=C2C=CC=C2)S1",{},"[CH,ch:0]1=[C,c:1][C,c:2]=[CH,ch:3][*:4]1>>[S:0]1[*:1]=,:[*:2][S:3][*:4]1",true,-0.1721826762],[0.0886914483,153.3609681976,6,"completed",-5.4876,6.0,7,"C1=CC(C=Cc2cc(C=CC3=CCC=C3)cc(-c3ccsn3)c2)=CC1","C(=Cc1cc(C=CC2=CCC=N2)cc(-c2ccsn2)c1)C1=CCC=N1",{},"[chr5,CH1r5:1]>>[n:1]",true,-0.3116634867],[0.0882671635,89.3338587692,6,"completed",-5.058696,6.0,7,"c1cc2cc3cc4cscc4cc3cc2nn1","c1cc2cc3cc4cscc4cc3cc2cn1",{},"[nr6:0]>>[ch&r6:0]",true,-0.0938961571],[0.0882572492,171.2214850461,6,"completed",-5.752836,6.0,6,"C(#CC1=NC=CC1)C1=CC(=C2C=CC=C2)C=C1C#CC1=NC=CC1","C(#CC1=NC=CC1)C1=CC(=C2C=CN=C2)C=C1C#CC1=NC=CC1",{},"[chr5,CH1r5:1]>>[n:1]",true,-0.4880084732],[0.0880165786,131.0223650539,6,"completed",-5.647956,6.0,7,"C(#Cc1cc(C#CC2=CCC=N2)cc(-c2ccsc2)c1)C1=CCC=N1","C(#Cc1cc(C#CC2=CCC=N2)cc(-c2cscn2)c1)C1=CCC=N1",{},"[chr5,CH1r5:1]>>[n:1]",true,-0.4053297316],[0.0878831999,140.0265226761,6,"completed",-5.462944,6.0,5,"C(#Cc1cc(-c2ccccc2)cc(C#CC2=CC=CC2)n1)C1=CC=CC1","C(#Cc1cc(C2=CC=CC2)cc(C#CC2=CC=CC2)n1)C1=CC=CC1",{},"[c:0]1[ch:1][ch][c:3][c!r5:4][c!r5:5]1>>[c:0]1[CH2:1][c:3][c:4][c:5]1",true,-0.2900936351],[0.0875290538,197.9348669311,6,"completed",-5.128156,6.0,5,"C1=Cc2ccc(Nc3ccc4c(c3)CC=C4)cc2C1","c1cc2ccc(Nc3ccc4ccoc4c3)cc2o1",{},"[#6H2r5:1]>>[O:1]",null,-0.1989137102],[0.0872385678,129.5585135524,6,"completed",-5.2576,6.0,8,"O=c1cnoc2cc3cc4cscc4cc3cc12","O=c1cn[nH]c2cc3cc4cscc4cc3cc12",{},"[o:1]>>[nH:1]",true,-0.1701643642],[0.0872231146,156.2563664618,6,"completed",-5.153456,6.0,4,"C1=c2ccc(Nc3ccc4c(c3)=CCC=4)cc2=CC1","C1=c2ccc(Nc3ccc4c(c3)=NCC=4)cc2=NC1",{},"[chr5,CH1r5:1]>>[n:1]",null,-0.1606743557],[0.08693484,200.7811811822,6,"completed",-5.530564,6.0,7,"C1=CC(c2cc(C=CC3=CN=CC3)nc(C=CC3=CN=CC3)c2)=CC1","C1=CC(c2cc(C=CC3=CN=CC3)nc(C=CC3=CN=CC3)c2)=NC1",{},"[chr5,CH1r5:1]>>[n:1]",true,-0.3621490138],[0.0866733658,157.0025442186,6,"completed",-5.87446,6.0,6,"C(#CC1=CC(=C2C=CN=C2)C=C1C#CC1=CCC=C1)C1=CCC=C1","C(#CC1=NCC=C1)C1=CC(=C2C=CN=C2)C=C1C#CC1=NCC=C1",{},"[chr5,CH1r5:1]>>[n:1]",true,-0.5643988499],[0.0865656007,149.129726548,6,"completed",-5.512072,6.0,7,"C1=CC(C=Cc2cc(C=CC3=CCC=C3)cc(C3=CCN=N3)c2)=CC1","C(=Cc1cc(C=CC2=CCC=N2)cc(C2=CCN=N2)c1)C1=CCC=N1",{},"[chr5,CH1r5:1]>>[n:1]",true,-0.3247203545],[0.091830442,166.0394237932,7,"completed",-5.240488,7.0,9,"c1[nH]cc2cc3cc4c(cc3cc12)OSO4","c1occ2cc3cc4c(cc3cc12)OSO4",{},"[nH:1]>>[o:1]",true,-0.1929770985],[0.0799432212,97.1365942249,7,"completed",-5.139196,7.0,7,"C1=NCc2cc3cc4c(cc3cc21)=CCC=4","C1=NCc2cc3cc4cscc4cc3cc21",{},"[#6H2r5:1]>>[S:1]",true,-0.1009371977],[0.075823106,161.1252021901,7,"completed",-5.176272,7.0,8,"C1=c2cc3cc4c(cc3cc2=CC1)OSO4","c1scc2cc3cc4c(cc3cc12)OSO4",{},"[#6H2r5:1]>>[S:1]",true,-0.1697405832],[0.0749352165,86.4698990553,7,"completed",-4.942776,7.0,7,"c1ccc2cc3cc4nocc4cc3cc2c1","c1ccc2cc3cc4n[nH]cc4cc3cc2c1",{},"[o:1]>>[nH:1]",true,-0.1399626474],[0.0724618301,103.9012162616,7,"completed",-5.327244,7.0,4,"c1ccc(-c2cccc(Nc3cccc(-c4ccccc4)n3)n2)cc1","C1=CC(c2cccc(Nc3cccc(C4=CCC=C4)n3)n2)=CC1",{},"[c:0]1[ch:1][ch][c:3][c!r5:4][c!r5:5]1>>[c:0]1[CH2:1][c:3][c:4][c:5]1",true,-0.1899973214],[0.0722197705,111.4790107199,7,"completed",-5.055752,7.0,9,"C1=Nc2cc3nc4cscc4nc3cc2C1","C1=Nc2cc3cc4cscc4cc3cc2C1",{},"[nr6:0]>>[ch&r6:0]",true,-0.1157019176],[0.0713887996,183.0274992588,7,"completed",-4.823176,7.0,5,"C1=CC(Nc2cccc(-c3cccc(NC4=NCC=C4)c3)c2)=NC1","C1=CC(NC2=CCC(C3=CC(NC4=NCC=C4)=CC3)=C2)=NC1",{},"[c:0]1[ch:1][ch][c:3][c!r5:4][c!r5:5]1>>[c:0]1[CH2:1][c:3][c:4][c:5]1",true,-0.2665492707],[0.0710116251,183.931025504,7,"completed",-4.884172,7.0,5,"C1=NC(NC2=CCC=C2NC2=CCC=N2)=CC1","C1=CC(=C2C=C(NC3=CCC=N3)C(NC3=CCC=N3)=C2)C=C1",{},"[r5:1][CH2r5:2][r5:3]>>[r5:1][C:2](=C1cccc1)[r5:3]",true,-0.2380245107],[0.0709047328,102.4044112764,7,"completed",-5.202308,7.0,7,"C1=NCc2cc3cc4c(cc3cc21)=CCC=4","C1=NCc2cc3cc4cocc4cc3cc21",{},"[#6H2r5:1]>>[O:1]",true,-0.1249618246],[0.0706354482,83.7419622981,7,"completed",-4.953448,7.0,6,"C1=NC(NC2=CCC(C3=CC(NC4=CCC=N4)=CC3)=C2)=CC1","C1=NC(Nc2cccc(-c3cccc(NC4=CCC=N4)c3)c2)=CC1",{},"[CH2:0]1[c,C:1]-,=,:[c,C:2]-,=,:[c,C:3]-,=,:[c,C:4]1>>[ch:0]1c[c:1][c:2][c:3][c:4]1",true,-0.1324261519],[0.0703558971,217.7453520409,7,"completed",-4.736052,7.0,5,"C1=CC(Nc2cccc(-c3cccc(NC4=NCC=C4)c3)c2)=NC1","C1=CC(NC2=CC(C3=CCC(NC4=NCC=C4)=C3)=CC2)=NC1",{},"[c:0]1[ch:1][ch][c:3][c!r5:4][c!r5:5]1>>[c:0]1[CH2:1][c:3][c:4][c:5]1",true,-0.3351380764],[0.0675511845,146.984695612,7,"completed",-5.50784,7.0,7,"c1cc2cc3cc4ccoc4cc3cc2o1","C1=Cc2cc3cc4c(cc3cc2C1)CC=C4",{},"[n,c:0]1[n,ch:1][o,O:2][n,c:3][n,c:4]1>>[*:0]1=[*:1][CH2:2][*:3]=[*:4]1",true,-0.321104187],[0.0675511845,224.7445719762,7,"completed",-5.453376,7.0,5,"C1=Cc2nc3cc4c(nc3cc2C1)C=CC4","C1=Cc2cc3cc4c(cc3cc2C1)C=CC4",{},"[nr6:0]>>[ch&r6:0]",true,-0.3342135176],[0.0658030038,98.1573024697,7,"completed",-5.171488,7.0,7,"c1nnc2cc3cc4cscc4cc3cc2n1","c1ncc2cc3cc4cscc4cc3cc2n1",{},"[nr6:0]>>[ch&r6:0]",true,-0.1101772107],[0.0655668891,162.8438753398,7,"completed",-4.905884,7.0,5,"C1=CC(C2=CC(NC3=CCC(C4=CCC=C4)=C3)=CC2)=CC1","C1=CC(C2=CC(NC3=CCC(C4=NCC=C4)=C3)=CC2)=NC1",{},"[chr5,CH1r5:1]>>[n:1]",true,-0.2120891988],[0.0615037604,94.6791802389,7,"completed",-5.272504,7.0,6,"c1ccc2cc3cc4cocc4cc3cc2c1","c1ccc2cc3cc4nocc4cc3cc2c1",{},"[chr5,CH1r5:1]>>[n:1]",true,-0.1534450582],[0.0613004308,82.9744599168,7,"completed",-4.871108,7.0,4,"C1=CC(Nc2ccc3ccc(NC4=CCC=C4)cc3c2)=CC1","C1=NC(Nc2ccc3ccc(NC4=CCC=N4)cc3c2)=CC1",{},"[chr5,CH1r5:1]>>[n:1]",null,-0.1804345293],[0.0610541596,107.9383612501,7,"completed",-5.071392,7.0,4,"C1=CCC(NC2=CCC=C2NC2=CC=CC2)=C1","C1=CCC(NC2=CC(=C3C=CC=C3)C=C2NC2=CC=CC2)=C1",{},"[r5:1][CH2r5:2][r5:3]>>[r5:1][C:2](=C1cccc1)[r5:3]",true,-0.109780301],[0.0610265872,86.185840689,7,"completed",-5.182988,7.0,3,"c1ccc(Nc2ccc3ccc(Nc4ccccc4)cc3c2)cc1","c1ccc(Nc2ccc3ccc(Nc4ccccn4)cc3c2)nc1",{},"[ch&r6:0]>>[nr6:0]",null,-0.1039357163],[0.0606939906,137.3199049011,7,"completed",-5.1127,7.0,5,"C1=C(NC2=CCc3cccnc32)c2ncccc2C1","c1cnc2c(Nc3cccc4cccnc34)cccc2c1",{},"[CH2:0]1[c,C:1]-,=,:[c,C:2]-,=,:[c,C:3]-,=,:[c,C:4]1>>[ch:0]1c[c:1][c:2][c:3][c:4]1",true,-0.1376073704],[0.060376092,103.5074181421,7,"completed",-5.236072,7.0,7,"c1ncc2cc3cc4c[nH]cc4cc3cc2n1","c1ncc2cc3cc4cocc4cc3cc2n1",{},"[nH:1]>>[o:1]",true,-0.1406642254],[0.0603428802,358.0471646276,7,"completed",-4.627216,7.0,4,"C(#CC1=CC(=C2C=CC=C2)C=C1)C1=CC(=C2C=CC=C2)C=C1","C(#CC1=CC(=C2SC=CS2)C=C1)C1=CC(=C2SC=CS2)C=C1",{},"[CH,ch:0]1=[C,c:1][C,c:2]=[CH,ch:3][*:4]1>>[S:0]1[*:1]=,:[*:2][S:3][*:4]1",true,-0.487570385],[0.0601066411,162.6989427488,7,"completed",-5.615848,7.0,8,"C1=c2cc3cc4c(cc3cc2=CC1)OSO4","c1ccc2cc3cc4c(cc3cc2c1)OSO4",{},"[CH2:0]1[c,C:1]-,=,:[c,C:2]-,=,:[c,C:3]-,=,:[c,C:4]1>>[ch:0]1c[c:1][c:2][c:3][c:4]1",true,-0.3960549633],[0.0600959306,206.6922138404,7,"completed",-5.516856,7.0,6,"c1ccc2cc3cc4c(cc3cc2c1)OCO4","c1ccc2cc3cc4c(cc3cc2c1)ONO4",{},"[#6H2r5:1]>>[NH:1]",true,-0.3575869746],[0.0597693269,161.6293194025,7,"completed",-5.027784,7.0,4,"c1ccc2nc(Nc3ccc4ccccc4n3)ccc2c1","C1=c2ccc(Nc3ccc4c(n3)=CCC=4)nc2=CC1",{},"[c:0]1[ch:1][ch][c:3][c!r5:4][c!r5:5]1>>[c:0]1[CH2:1][c:3][c:4][c:5]1",true,-0.1693501128],[0.0596635386,117.2153576226,7,"completed",-4.923456,7.0,5,"C1=NC(Nc2cccc(NC3=CCC=N3)c2)=CC1","C1=NC(Nc2cccc(NC3=CCC=N3)c2-c2ccccc2)=CC1",{},"[cH&r6,CH&r5:1]>>[#6:1](-[c]1[ch]ccc[ch]1)",true,-0.1703280781],[0.0595950839,143.447181671,7,"completed",-4.889048,7.0,5,"C1=CN=C(c2cccc(Nc3cccc(C4=NC=CC4)c3)c2)C1","C1=CN=C(C2=CCC(NC3=CC(C4=NC=CC4)=CC3)=C2)C1",{},"[c:0]1[ch:1][ch][c:3][c!r5:4][c!r5:5]1>>[c:0]1[CH2:1][c:3][c:4][c:5]1",true,-0.2058700066],[0.0595797987,154.0345758888,7,"completed",-4.950872,7.0,4,"C1=c2cccc(Nc3cccc4c3=CCC=4)c2=CC1","c1cc(Nc2cccc3cocc23)c2cocc2c1",{},"[#6H2r5:1]>>[O:1]",null,-0.1860748214],[0.0591345276,117.2988907579,7,"completed",-5.118404,7.0,9,"C1=Nc2cc3nc4cocc4nc3cc2C1","C1=Nc2cc3cc4cocc4cc3cc2C1",{},"[nr6:0]>>[ch&r6:0]",true,-0.1180042216],[0.0591280962,161.0341407931,7,"completed",-4.908828,7.0,8,"C1=c2cc3cc4c(cc3cc2=CC1)OSO4","c1[nH]cc2cc3cc4c(cc3cc12)OSO4",{},"[#6H2r5:1]>>[NH:1]",true,-0.209379784],[0.0589659291,105.6062158758,7,"completed",-4.879664,7.0,5,"C1=NC(Nc2cccc(NC3=CCC=N3)c2-c2ccccc2)=CC1","C1=NC(Nc2cccc(NC3=CCC=N3)c2)=CC1",{},"[c&r6,C&r5:1](-[c]1[ch]ccc[ch]1)>>[*:1]",true,-0.1869255728],[0.0589528188,96.774487176,7,"completed",-5.184276,7.0,4,"C1=CC(c2cc(Nc3ccccc3)cc(Nc3ccccc3)c2)=CC1","C1=NCC=C1c1cc(Nc2ccccc2)cc(Nc2ccccc2)c1",{},"[chr5,CH1r5:1]>>[n:1]",true,-0.1133379858],[0.0586565285,122.0086929691,7,"completed",-5.339204,7.0,4,"C1=CCC(c2cccc(Nc3cccc(C4=CC=CC4)c3)c2)=C1","C1=CCC(c2cccc(Nc3cccc(C4=CC=CC4)n3)n2)=C1",{},"[ch&r6:0]>>[nr6:0]",true,-0.2071791795],[0.0582035892,148.0969803985,7,"completed",-5.231472,7.0,6,"C1=NC(Nc2nc(-c3ccccc3)cc(-c3ccccc3)n2)=CC1","C1=CCC(c2cc(C3=CC=CC3)nc(NC3=CCC=N3)n2)=C1",{},"[c:0]1[ch:1][ch][c:3][c!r5:4][c!r5:5]1>>[c:0]1[CH2:1][c:3][c:4][c:5]1",true,-0.1743625824],[0.0579967674,120.7805879446,7,"completed",-5.216844,7.0,4,"c1ccc2nc(Nc3ccc4ccccc4n3)ccc2c1","C1=Cc2nc(Nc3ccc4c(n3)C=CC4)ccc2C1",{},"[c:0]1[ch:1][ch][c:3][c!r5:4][c!r5:5]1>>[c:0]1[CH2:1][c:3][c:4][c:5]1",true,-0.1458687266],[0.0576156234,88.1504587178,7,"completed",-4.855652,7.0,4,"C1=CCC(c2cc(NC3=CCC=C3)cc(NC3=CCC=C3)c2)=C1","C1=CCC(c2cc(NC3=CCC=N3)cc(NC3=CCC=N3)c2)=C1",{},"[chr5,CH1r5:1]>>[n:1]",null,-0.1924224947],[0.0569110341,157.2400358573,7,"completed",-4.929712,7.0,5,"c1csc(Nc2ccccc2Nc2cccs2)c1","C1=C(Nc2cccs2)C(Nc2cccs2)=CC1",{},"[c:0]1[ch:1][ch][c:3][c!r5:4][c!r5:5]1>>[c:0]1[CH2:1][c:3][c:4][c:5]1",true,-0.1973156109],[0.0567119404,113.8797584525,7,"completed",-4.853904,7.0,4,"C1=CC(Nc2cc(NC3=CCC=C3)cc(C3=CCC=C3)c2)=CC1","C1=CC(c2cc(NC3=CCC=N3)cc(NC3=CCC=N3)c2)=CC1",{},"[chr5,CH1r5:1]>>[n:1]",null,-0.2065056599],[0.0562736465,96.8701749292,7,"completed",-5.233956,7.0,5,"c1ccc(Nc2cc(Nc3ccccc3)cc(-c3ccc[nH]3)c2)cc1","c1ccc(Nc2cc(Nc3ccccc3)cc(-c3ccn[nH]3)c2)cc1",{},"[chr5,CH1r5:1]>>[n:1]",true,-0.1348202272],[0.0560456167,118.6587951552,7,"completed",-4.926492,7.0,5,"C1=NC(Nc2cccc(NC3=CCC=N3)c2-c2ccccc2)=CC1","C1=CCC(c2c(NC3=CCC=N3)cccc2NC2=CCC=N2)=C1",{},"[c:0]1[ch:1][ch][c:3][c!r5:4][c!r5:5]1>>[c:0]1[CH2:1][c:3][c:4][c:5]1",true,-0.1697980343],[0.0560018819,158.3172029318,7,"completed",-4.902112,7.0,5,"C1=CCC(C2=CCC(NC3=CC(C4=CC=CC4)=CC3)=C2)=C1","C1=NC=C(C2=CCC(NC3=CC(C4=CN=CC4)=CC3)=C2)C1",{},"[chr5,CH1r5:1]>>[n:1]",true,-0.2103629492],[0.0559997495,201.5162394241,7,"completed",-5.833888,7.0,6,"c1ccc2cc3cc4c(cc3cc2c1)OCO4","c1ccc2cc3cc4c(cc3cc2c1)OOO4",{},"[#6H2r5:1]>>[O:1]",true,-0.5518321095],[0.0557083968,157.2636191695,7,"completed",-5.45954,7.0,5,"C1=CC(=C2C=CC(NC3=CC(=C4C=CC=C4)C=C3)=C2)C=C1","C1=CC(=C2C=CC(NC3=CC(=C4C=CC=N4)C=C3)=C2)N=C1",{},"[chr5,CH1r5:1]>>[n:1]",null,-0.2967720701],[0.0554166912,125.9686065383,7,"completed",-5.034776,7.0,4,"C1=CC(Nc2cccc(-c3cccc(NC4=CCC=C4)c3)c2)=CC1","C1=CC(Nc2cccc(-c3cccc(NC4=CCC=C4)n3)n2)=CC1",{},"[ch&r6:0]>>[nr6:0]",true,-0.1339874368],[0.0554097575,119.4519441089,7,"completed",-4.888312,7.0,5,"C1=CCC(NC2=CCC(C3=CC(NC4=CC=CC4)=CC3)=C2)=C1","C1=CN=C(NC2=CCC(C3=CC(NC4=NC=CC4)=CC3)=C2)C1",{},"[chr5,CH1r5:1]>>[n:1]",true,-0.1903327442],[0.0552561372,89.169327697,7,"completed",-5.175536,7.0,5,"C1=CN=C(c2cc(Nc3ccccc3)cc(Nc3ccccc3)c2)C1","c1ccc(Nc2cc(Nc3ccccc3)cc(-c3nccs3)c2)cc1",{},"[#6H2r5:1]>>[S:1]",true,-0.1036675252],[0.0550559802,190.95730345,7,"completed",-5.228252,7.0,6,"C1=CC(Nc2cc(C3=NCC=C3)cc(C3=NCC=C3)c2)=CC1","C1=CC(Nc2cc(C3=NCC=C3)nc(C3=NCC=C3)c2)=CC1",{},"[ch&r6:0]>>[nr6:0]",true,-0.2110082788],[0.055020062,126.0520843565,7,"completed",-5.080684,7.0,5,"C1=CC(=C2C=C(Nc3ccccc3)C(Nc3ccccc3)=C2)N=C1","C1=CCC(NC2=CC(=C3C=CC=N3)C=C2NC2=CC=CC2)=C1",{},"[c:0]1[ch:1][ch][c:3][c!r5:4][c!r5:5]1>>[c:0]1[CH2:1][c:3][c:4][c:5]1",true,-0.126775198],[0.0548055311,136.6829211349,7,"completed",-5.19044,7.0,6,"C1=NC(Nc2nc(-c3ccccc3)cc(-c3ccccc3)n2)=CC1","C1=CC(c2cc(C3=CCC=C3)nc(NC3=CCC=N3)n2)=CC1",{},"[c:0]1[ch:1][ch][c:3][c!r5:4][c!r5:5]1>>[c:0]1[CH2:1][c:3][c:4][c:5]1",true,-0.1506324128],[0.0547653367,165.7692603116,7,"completed",-5.118772,7.0,5,"C1=CCC(C2=CCC=C2NC2=CCC=C2C2=CC=CC2)=C1","C1=CCC(C2=NCC=C2NC2=CCN=C2C2=CC=CC2)=C1",{},"[chr5,CH1r5:1]>>[n:1]",true,-0.1662892594],[0.0539913425,164.1842999804,7,"completed",-4.930264,7.0,5,"C1=NCC=C1c1cccc(Nc2cccc(C3=CCN=C3)c2)c1","C1=NCC=C1C1=CCC(NC2=CC(C3=CCN=C3)=CC2)=C1",{},"[c:0]1[ch:1][ch][c:3][c!r5:4][c!r5:5]1>>[c:0]1[CH2:1][c:3][c:4][c:5]1",true,-0.2026660704],[0.0538887822,156.0396297745,7,"completed",-4.94802,7.0,5,"C1=NCC=C1c1cccc(Nc2cccc(C3=CCN=C3)c2)c1","C1=NCC=C1C1=CC(NC2=CCC(C3=CCN=C3)=C2)=CC1",{},"[c:0]1[ch:1][ch][c:3][c!r5:4][c!r5:5]1>>[c:0]1[CH2:1][c:3][c:4][c:5]1",true,-0.1888553601],[0.0537545508,162.0736885739,7,"completed",-5.006072,7.0,5,"C1=CN=C(c2cccc(Nc3cccc(C4=NC=CC4)c3)c2)C1","C1=CN=C(C2=CC(NC3=CCC(C4=NC=CC4)=C3)=CC2)C1",{},"[c:0]1[ch:1][ch][c:3][c!r5:4][c!r5:5]1>>[c:0]1[CH2:1][c:3][c:4][c:5]1",true,-0.1749025169],[0.0533239876,149.5761635155,7,"completed",-5.200376,7.0,5,"C1=NCC=C1Nc1cc(NC2=CCN=C2)cc(-c2ccccc2)c1","C1=CCC(c2cc(NC3=CCN=C3)cc(NC3=CCN=C3)c2)=C1",{},"[c:0]1[ch:1][ch][c:3][c!r5:4][c!r5:5]1>>[c:0]1[CH2:1][c:3][c:4][c:5]1",true,-0.1652572115],[0.0531399344,96.131159436,7,"completed",-5.207552,7.0,5,"C1=NCC=C1c1cc(Nc2ccccc2)cc(Nc2ccccc2)c1","c1ccc(Nc2cc(Nc3ccccc3)cc(-c3cnsc3)c2)cc1",{},"[#6H2r5:1]>>[S:1]",true,-0.1221034063],[0.0530825979,168.3647688371,7,"completed",-5.202676,7.0,5,"c1ccc2[nH]c(Nc3cc4ccccc4[nH]3)cc2c1","c1ccc2oc(Nc3cc4ccccc4o3)cc2c1",{},"[nH:1]>>[o:1]",null,-0.183064066],[0.0528700409,94.472687804,7,"completed",-5.210312,7.0,5,"c1ccc(Nc2cc(Nc3ccccc3)cc(-c3cccs3)c2)cc1","c1ccc(Nc2cc(Nc3ccccc3)cc(-c3cncs3)c2)cc1",{},"[chr5,CH1r5:1]>>[n:1]",true,-0.12201545],[0.0528474079,153.6878768846,7,"completed",-5.16882,7.0,5,"C1=NCC=C1Nc1cc(NC2=CCN=C2)cc(-c2ccccc2)c1","C1=CC(c2cc(NC3=CCN=C3)cc(NC3=CCN=C3)c2)=CC1",{},"[c:0]1[ch:1][ch][c:3][c!r5:4][c!r5:5]1>>[c:0]1[CH2:1][c:3][c:4][c:5]1",true,-0.1610611616],[0.0526316272,111.6841161413,7,"completed",-4.800268,7.0,5,"C1=NC(Nc2cccc(-c3cccc(NC4=CCC=N4)c3)c2)=CC1","C1=NC(NC2=CCC(C3=CC(NC4=CCC=N4)=CC3)=C2)=CC1",{},"[c:0]1[ch:1][ch][c:3][c!r5:4][c!r5:5]1>>[c:0]1[CH2:1][c:3][c:4][c:5]1",true,-0.2376858957],[0.0526288011,94.9934714437,7,"completed",-5.131284,7.0,5,"c1ccc(Nc2cc(Nc3ccccc3)cc(-c3cccnn3)c2)cc1","c1ccc(Nc2cc(Nc3ccccc3)cc(-c3ccccn3)c2)cc1",{},"[nr6:0]>>[ch&r6:0]",true,-0.0974849581],[0.0523306121,172.7984270662,7,"completed",-4.935508,7.0,5,"C1=CCC(C2=CC(NC3=CCC(C4=CC=CC4)=C3)=CC2)=C1","C1=NC=C(C2=CC(NC3=CCC(C4=CN=CC4)=C3)=CC2)C1",{},"[chr5,CH1r5:1]>>[n:1]",true,-0.2076476083],[0.0523011071,197.3771216177,7,"completed",-5.185196,7.0,6,"C1=CC(C=Cc2cc(-c3csc(C=CC4=CCC=C4)c3)cs2)=CC1","C(=Cc1cc(-c2csc(C=Cc3ccsc3)c2)cs1)c1ccsc1",{},"[#6H2r5:1]>>[S:1]",true,-0.2061900186],[0.0522106241,102.9124774553,7,"completed",-5.195132,7.0,5,"c1ccc(Nc2cc(Nc3ccccc3)cc(-c3ccc[nH]3)c2)cc1","c1ccc(Nc2cc(Nc3ccccc3)cc(-c3cnc[nH]3)c2)cc1",{},"[chr5,CH1r5:1]>>[n:1]",true,-0.1225786513],[0.0520927207,112.4261654852,7,"completed",-5.171488,7.0,4,"C1=CC(Nc2ccc3ccc(NC4=CCC=C4)cc3c2)=CC1","C1=NCC=C1Nc1ccc2ccc(NC3=CCN=C3)cc2c1",{},"[chr5,CH1r5:1]>>[n:1]",null,-0.1230601658],[0.0519147565,121.1106699208,7,"completed",-5.089424,7.0,5,"C1=CC(Nc2cc(-c3ccccn3)cc(-c3ccccn3)c2)=CC1","C1=NC(Nc2cc(-c3ccccn3)cc(-c3ccccn3)c2)=CC1",{},"[chr5,CH1r5:1]>>[n:1]",true,-0.1213367287],[0.0516610511,102.0061769833,7,"completed",-5.292928,7.0,6,"C1=CC(Nc2cc(C3=CC=NC3)cc(C3=CC=NC3)c2)=CC1","C1=NCC(c2cc(NC3=CCC=N3)cc(C3=CC=NC3)c2)=C1",{},"[chr5,CH1r5:1]>>[n:1]",true,-0.1692443636],[0.0516033375,118.4717194643,7,"completed",-4.94296,7.0,5,"C1=NC(Nc2cccc(NC3=CCC=N3)c2-c2ccccc2)=CC1","C1=CC(c2c(NC3=CCC=N3)cccc2NC2=CCC=N2)=CC1",{},"[c:0]1[ch:1][ch][c:3][c!r5:4][c!r5:5]1>>[c:0]1[CH2:1][c:3][c:4][c:5]1",true,-0.1616159444],[0.0514954619,161.6073973679,7,"completed",-4.563276,7.0,5,"C1=NC(Nc2cccc(-c3cccc(NC4=CCC=N4)c3)c2)=CC1","C1=NC(NC2=CC(C3=CCC(NC4=CCC=N4)=C3)=CC2)=CC1",{},"[c:0]1[ch:1][ch][c:3][c!r5:4][c!r5:5]1>>[c:0]1[CH2:1][c:3][c:4][c:5]1",true,-0.4089896703],[0.0511989911,151.5681426205,7,"completed",-5.217948,7.0,6,"c1ccc(Nc2cc(-c3ccco3)nc(-c3ccco3)c2)cc1","C1=CC(Nc2cc(-c3ccco3)nc(-c3ccco3)c2)=CC1",{},"[c:0]1[ch:1][ch][c:3][c!r5:4][c!r5:5]1>>[c:0]1[CH2:1][c:3][c:4][c:5]1",true,-0.1725967842],[0.0509446891,103.7960114821,7,"completed",-5.137264,7.0,5,"c1ccc(Nc2cc(Nc3ccccc3)cc(-c3ccsc3)c2)cc1","c1ccc(Nc2cc(Nc3ccccc3)cc(-c3ccsn3)c2)cc1",{},"[chr5,CH1r5:1]>>[n:1]",true,-0.1070234964],[0.0509243458,95.7854530779,7,"completed",-5.170568,7.0,4,"C1=CC(c2cc(Nc3ccccc3)cc(Nc3ccccc3)c2)=CC1","C1=CC(c2cc(Nc3ccccn3)cc(Nc3ccccn3)c2)=CC1",{},"[ch&r6:0]>>[nr6:0]",true,-0.1077727976],[0.0507535813,185.6789730527,7,"completed",-4.9356,7.0,5,"c1ccc2c(Nc3csc4ccccc34)csc2c1","C1=C(NC2=CCc3ccccc32)c2ccccc2C1",{},"[n,c:0]1[n,ch:1][s,S:2][n,c:3][n,c:4]1>>[*:0]1=[*:1][CH2:2][*:3]=[*:4]1",true,-0.2184492789],[0.0505168079,167.0344565048,7,"completed",-5.169004,7.0,4,"C(#CC1=CCC(c2ccccc2)=C1)C1=CCC(c2ccccc2)=C1","C(#CC1=CCC(C2=CC=CC2)=C1)C1=CCC(C2=CC=CC2)=C1",{},"[c:0]1[ch:1][ch][c:3][c!r5:4][c!r5:5]1>>[c:0]1[CH2:1][c:3][c:4][c:5]1",true,-0.1738783199],[0.0504791244,114.3066794817,7,"completed",-5.080684,7.0,5,"C1=CC(Nc2cc(NC3=NCC=C3)cc(-c3ccccc3)c2)=NC1","C1=CC(c2cc(NC3=NCC=C3)cc(NC3=NCC=C3)c2)=CC1",{},"[c:0]1[ch:1][ch][c:3][c!r5:4][c!r5:5]1>>[c:0]1[CH2:1][c:3][c:4][c:5]1",true,-0.1151036047],[0.0502990743,143.1236368107,7,"completed",-5.01886,7.0,5,"C1=CC(=C2C=C(Nc3ccccc3)C(Nc3ccccc3)=C2)N=C1","C1=CC(=C2C=C(NC3=CCC=C3)C(NC3=CCC=C3)=C2)N=C1",{},"[c:0]1[ch:1][ch][c:3][c!r5:4][c!r5:5]1>>[c:0]1[CH2:1][c:3][c:4][c:5]1",true,-0.1539817789],[0.0502035709,228.7495157198,7,"completed",-5.077648,7.0,6,"C1=CCC(Nc2cc(C3=NCC=C3)cc(C3=NCC=C3)c2)=C1","C1=CCC(Nc2cc(C3=NCC=C3)nc(C3=NCC=C3)c2)=C1",{},"[ch&r6:0]>>[nr6:0]",true,-0.2292839959],[0.0501286539,94.670733903,7,"completed",-5.270756,7.0,5,"C1=NCC(c2cc(Nc3ccccc3)cc(Nc3ccccc3)c2)=C1","c1ccc(Nc2cc(Nc3ccccc3)cc(-c3ccns3)c2)cc1",{},"[#6H2r5:1]>>[S:1]",true,-0.1524787772],[0.0499596089,253.5559166565,7,"completed",-5.219512,7.0,5,"C1=CC(C=Cc2cc(C3=CCC=C3)cc(C3=CCC=C3)c2)=CC1","C1=CC(C=Cc2cc(C3=COCO3)cc(C3=COCO3)c2)=CC1",{},"[CH,ch:0]1=[C,c:1][C,c:2]=[CH,ch:3][*:4]1>>[O:0]1[*:1]=,:[*:2][O:3][*:4]1",true,-0.2670006194],[0.0498148333,115.7146709067,7,"completed",-5.119232,7.0,5,"C1=CC(Nc2cc(NC3=NCC=C3)cc(-c3ccccc3)c2)=NC1","C1=CCC(c2cc(NC3=NCC=C3)cc(NC3=NCC=C3)c2)=C1",{},"[c:0]1[ch:1][ch][c:3][c!r5:4][c!r5:5]1>>[c:0]1[CH2:1][c:3][c:4][c:5]1",true,-0.1164951556],[0.0497521335,107.9880222366,7,"completed",-5.102764,7.0,4,"C1=CC(Nc2ccc3ccc(NC4=CCC=C4)cc3c2)=CC1","C1=CC(Nc2ccc3ccc(NC4=NCC=C4)cc3c2)=NC1",{},"[chr5,CH1r5:1]>>[n:1]",null,-0.1080053536],[0.0494017202,110.8961750525,7,"completed",-5.010948,7.0,9,"c1nc2cc3cc4cocc4cc3cc2o1","c1cc2cc3cc4cocc4cc3cc2o1",{},"[nr5:0]>>[ch&r5:0]",true,-0.1272155195],[0.0493477217,99.9979139803,7,"completed",-5.278484,7.0,5,"C1=NCC(c2cc(Nc3ccccc3)cc(Nc3ccccc3)c2)=C1","c1ccc(Nc2cc(Nc3ccccc3)cc(-c3ccno3)c2)cc1",{},"[#6H2r5:1]>>[O:1]",true,-0.1600290178],[0.0492130848,139.7187167003,7,"completed",-5.477204,7.0,6,"C1=CC(Nc2cc(C3=CC=NC3)cc(C3=CC=NC3)c2)=CC1","C1=NCC=C1Nc1cc(C2=CC=NC2)cc(C2=CC=NC2)c1",{},"[chr5,CH1r5:1]>>[n:1]",true,-0.2987305141],[0.0488891774,156.9233080941,7,"completed",-5.187864,7.0,6,"C(#Cc1cc(-c2coc(C#CC3=CC=CC3)c2)co1)C1=CC=CC1","C(#CC1=CC(C2=CCC(C#CC3=CC=CC3)=C2)=CC1)C1=CC=CC1",{},"[n,c:0]1[n,ch:1][o,O:2][n,c:3][n,c:4]1>>[*:0]1=[*:1][CH2:2][*:3]=[*:4]1",true,-0.1685460324],[0.0487473929,92.1976862627,7,"completed",-5.232668,7.0,5,"c1ccc(Nc2cc(Nc3ccccc3)cc(-c3ccco3)c2)cc1","c1ccc(Nc2cc(Nc3ccccc3)cc(-c3cnco3)c2)cc1",{},"[chr5,CH1r5:1]>>[n:1]",true,-0.1308617762],[0.0485528718,119.285497069,7,"completed",-5.093472,7.0,5,"C1=CCC(Nc2cc(NC3=CC=CC3)cc(C3=CCC=C3)c2)=C1","C1=CC(c2cc(NC3=NC=CC3)cc(NC3=NC=CC3)c2)=CC1",{},"[chr5,CH1r5:1]>>[n:1]",true,-0.1193729913],[0.048497495,149.7741997507,7,"completed",-5.16376,7.0,4,"c1ccc2nc(Nc3ccc4ccccc4n3)ccc2c1","C1=Cc2ccc(Nc3ccc4c(n3)CC=C4)nc2C1",{},"[c:0]1[ch:1][ch][c:3][c!r5:4][c!r5:5]1>>[c:0]1[CH2:1][c:3][c:4][c:5]1",true,-0.1562828408],[0.0484778962,97.5667410987,7,"completed",-5.012604,7.0,7,"C1=CC(Nc2cc(NC3=CCC=C3)cc(-c3cc[nH]n3)c2)=CC1","c1ccc(Nc2cc(Nc3ccccc3)cc(-c3cc[nH]n3)c2)cc1",{},"[CH2:0]1[c,C:1]-,=,:[c,C:2]-,=,:[c,C:3]-,=,:[c,C:4]1>>[ch:0]1c[c:1][c:2][c:3][c:4]1",true,-0.1151604045],[0.0484561952,220.9879285494,7,"completed",-4.829248,7.0,6,"C(#Cc1cc(C2=CC=CC2)c[nH]1)c1cc(C2=CC=CC2)c[nH]1","C(#Cc1cc(-c2ccc[nH]2)c[nH]1)c1cc(-c2ccc[nH]2)c[nH]1",{},"[#6H2r5:1]>>[NH:1]",true,-0.2911287015],[0.0481749217,258.2505424353,7,"completed",-5.14674,7.0,6,"C1=CCC(Nc2nc(C3=CC=CC3)cc(C3=CC=CC3)n2)=C1","C1=CCC(Nc2nc(C3=CC=CC3)nc(C3=CC=CC3)n2)=C1",{},"[ch&r6:0]>>[nr6:0]",true,-0.260314829],[0.0479668873,115.9178851776,7,"completed",-5.191544,7.0,5,"C1=CCC(C2=CCC(NC3=CC(C4=CC=CC4)=CC3)=C2)=C1","C1=CCC(c2cccc(Nc3cccc(C4=CC=CC4)c3)c2)=C1",{},"[CH2:0]1[c,C:1]-,=,:[c,C:2]-,=,:[c,C:3]-,=,:[c,C:4]1>>[ch:0]1c[c:1][c:2][c:3][c:4]1",true,-0.1324511421],[0.0479489944,214.7862130126,7,"completed",-5.19136,7.0,6,"C1=CC(c2csc(C=Cc3cc(C4=CCC=C4)cs3)c2)=CC1","C(=Cc1cc(-c2ccsc2)cs1)c1cc(-c2ccsc2)cs1",{},"[#6H2r5:1]>>[S:1]",true,-0.2241048317],[0.0473353272,161.5800063834,7,"completed",-4.745068,7.0,5,"C1=CC(C2=CC(NC3=CCC(C4=CCC=C4)=C3)=CC2)=CC1","C1=NC(C2=CC(NC3=CCC(C4=CCC=N4)=C3)=CC2)=CC1",{},"[chr5,CH1r5:1]>>[n:1]",true,-0.2963725587],[0.0473058321,208.8930004116,7,"completed",-4.80864,7.0,6,"C(#Cc1ccc[nH]1)C1=CC(C2=CCC(C#Cc3ccc[nH]3)=C2)=CC1","C(#Cc1cc(-c2c[nH]c(C#Cc3ccc[nH]3)c2)c[nH]1)c1ccc[nH]1",{},"[#6H2r5:1]>>[NH:1]",true,-0.2919464059],[0.0472981943,216.0242163327,7,"completed",-5.203964,7.0,7,"c1ccc2cc3cc4c(cc3cc2c1)OOO4","C1=c2cc3cc4c(cc3cc2=CC1)OOO4",{},"[c:0]1[ch:1][ch][c:3][c!r5:4][c!r5:5]1>>[c:0]1[CH2:1][c:3][c:4][c:5]1",true,-0.227953139],[0.0472640569,183.1928030864,7,"completed",-5.088872,7.0,4,"C1=CCC(Nc2cccc(-c3cccc(NC4=CC=CC4)c3)c2)=C1","c1cc(Nc2ccco2)cc(-c2cccc(Nc3ccco3)c2)c1",{},"[#6H2r5:1]>>[O:1]",true,-0.1833583403],[0.047155269,105.1604733823,7,"completed",-5.077924,7.0,5,"C1=NCC=C1c1cc(Nc2ccccc2)cc(Nc2ccccc2)c1","c1ccc(Nc2cc(Nc3ccccc3)cc(-c3cn[nH]c3)c2)cc1",{},"[#6H2r5:1]>>[NH:1]",true,-0.1062898234],[0.0470600697,257.5400073595,7,"completed",-4.675884,7.0,6,"C(#CC1=CC(c2cc[nH]c2)=CC1)C1=CC(c2cc[nH]c2)=CC1","C(#Cc1cc(-c2cc[nH]c2)c[nH]1)c1cc(-c2cc[nH]c2)c[nH]1",{},"[#6H2r5:1]>>[NH:1]",true,-0.3930207403],[0.0469330639,152.4083350144,7,"completed",-5.15594,7.0,5,"C1=Cc2cc(Nc3ccc4c(c3)C=CC4)ccc2C1","C1=Nc2cc(Nc3ccc4c(c3)N=CC4)ccc2C1",{},"[chr5,CH1r5:1]>>[n:1]",null,-0.1573583476],[0.0469129416,83.0974750888,7,"completed",-5.185932,7.0,6,"c1ccc(Nc2cc(Nc3ccccc3)cc(-c3cnco3)c2)cc1","C1=NC=C(c2cc(Nc3ccccc3)cc(Nc3ccccc3)c2)C1",{},"[n,c:0]1[n,ch:1][o,O:2][n,c:3][n,c:4]1>>[*:0]1=[*:1][CH2:2][*:3]=[*:4]1",true,-0.1025841196],[0.0727686565,141.4259746074,8,"completed",-5.27692,8.0,7,"C1=Cc2cc3nc4c(cc3nc2=C1)C=CC=4","C1=Cc2cc3cc4c(cc3cc2=C1)C=CC=4",{},"[nr6:0]>>[ch&r6:0]",true,-0.1879857511],[0.0549092809,104.3801156368,8,"completed",-5.4048,8.0,4,"C1=CC(=C2C=CC(C3=CC(=C4C=CC=C4)C=C3)=C2)C=C1","C1=CC(=C2SC=C(C3=CSC(=C4C=CC=C4)S3)S2)C=C1",{},"[CH,ch:0]1=[C,c:1][C,c:2]=[CH,ch:3][*:4]1>>[S:0]1[*:1]=,:[*:2][S:3][*:4]1",true,-0.2375241001],[0.0503036519,128.6792721174,8,"completed",-5.41032,8.0,4,"C1=Cc2c(cccc2Nc2cccc3c2C=CC3)C1","C1=NCc2cccc(Nc3cccc4c3C=NC4)c21",{},"[chr5,CH1r5:1]>>[n:1]",null,-0.2524769717],[0.0499846329,125.1861373177,8,"completed",-5.134688,8.0,4,"C1=CCC(Nc2ccc3ccc(NC4=CC=CC4)cc3c2)=C1","C1=CN=C(Nc2ccc3ccc(NC4=NC=CC4)cc3c2)C1",{},"[chr5,CH1r5:1]>>[n:1]",true,-0.1275192733],[0.0460703163,124.5975208772,8,"completed",-5.182988,8.0,6,"C1=CC(c2cc(NC3=CCC=N3)cc(C3=CCC=C3)c2)=CC1","C1=NCC=C1c1cc(NC2=CCC=N2)cc(C2=CCN=C2)c1",{},"[chr5,CH1r5:1]>>[n:1]",true,-0.1374742747],[0.0453754461,94.9677856517,8,"completed",-5.18262,8.0,6,"c1ccc(Nc2cc(Nc3ccccc3)cc(-c3ncco3)c2)cc1","C1=CN=C(c2cc(Nc3ccccc3)cc(Nc3ccccc3)c2)C1",{},"[n,c:0]1[n,ch:1][o,O:2][n,c:3][n,c:4]1>>[*:0]1=[*:1][CH2:2][*:3]=[*:4]1",true,-0.1111919595],[0.0437828926,141.1865095113,8,"completed",-5.136712,8.0,4,"C1=CCC(Nc2cccc(-c3cccc(NC4=CC=CC4)c3)c2)=C1","C1=CN=C(Nc2cccc(-c3cccc(NC4=NC=CC4)c3)c2)C1",{},"[chr5,CH1r5:1]>>[n:1]",true,-0.1435062306],[0.04320759,102.2034069644,8,"completed",-5.156492,8.0,7,"C1=CC(Nc2cc(NC3=CCC=C3)cc(-c3cocn3)c2)=CC1","c1ccc(Nc2cc(Nc3ccccc3)cc(-c3cocn3)c2)cc1",{},"[CH2:0]1[c,C:1]-,=,:[c,C:2]-,=,:[c,C:3]-,=,:[c,C:4]1>>[ch:0]1c[c:1][c:2][c:3][c:4]1",true,-0.1095869334],[0.0418926587,100.9031386329,8,"completed",-5.125488,8.0,4,"C1=CC(c2cc(Nc3ccccc3)cc(Nc3ccccc3)c2)=CC1","C1=CC(c2cc(Nc3ccccc3)cc(Nc3ccccc3)c2)=NC1",{},"[chr5,CH1r5:1]>>[n:1]",true,-0.1024683662],[0.0405663769,88.4562358796,8,"completed",-5.242052,8.0,4,"C1=CCC(c2cc(Nc3ccccc3)cc(Nc3ccccc3)c2)=C1","C1=NCC(c2cc(Nc3ccccc3)cc(Nc3ccccc3)c2)=C1",{},"[chr5,CH1r5:1]>>[n:1]",true,-0.1330868262],[0.0399609279,345.4120808091,8,"completed",-4.849488,8.0,4,"C1=CC(=C2C=CC(Nc3ccccc3)=C2)C=C1Nc1ccccc1","C1=CC(=C2C=CC(Nc3ccccn3)=C2)C=C1Nc1ccccn1",{},"[ch&r6:0]>>[nr6:0]",true,-0.3873758821],[0.039935258,151.2019229805,8,"completed",-5.138644,8.0,6,"C1=CCC(c2c(NC3=NC=CC3)cccc2NC2=NC=CC2)=C1","C1=CN=C(Nc2cccc(NC3=NC=CC3)c2-c2ccccc2)C1",{},"[CH2:0]1[c,C:1]-,=,:[c,C:2]-,=,:[c,C:3]-,=,:[c,C:4]1>>[ch:0]1c[c:1][c:2][c:3][c:4]1",true,-0.1536026279],[0.0394649255,112.4718036041,8,"completed",-5.06486,8.0,4,"C1=c2ccccc2=C(NC2=c3ccccc3=CC2)C1","c1ccc2c(c1)=NCC=2NC1=c2ccccc2=NC1",{},"[chr5,CH1r5:1]>>[n:1]",null,-0.1151302228],[0.0393552945,74.0248779443,8,"completed",-5.284464,8.0,3,"c1ccc(Nc2cccc(-c3cccc(Nc4ccccc4)c3)c2)cc1","c1ccc(Nc2cccc(-c3cccc(Nc4ccccn4)c3)c2)nc1",{},"[ch&r6:0]>>[nr6:0]",null,-0.1488384914],[0.0382324095,117.8545109438,8,"completed",-5.446752,8.0,5,"C1=CC(=C2C=CC(NC3=CC(=C4C=CC=C4)C=C3)=C2)C=C1","C1=CC(=C2C=NC(NC3=CC(=C4C=CC=C4)C=N3)=C2)C=C1",{},"[chr5,CH1r5:1]>>[n:1]",null,-0.2698254825],[0.0380214498,85.778622939,8,"completed",-5.201572,8.0,7,"C1=CCC(Nc2cc(NC3=CC=CC3)cc(-c3ncco3)c2)=C1","c1ccc(Nc2cc(Nc3ccccc3)cc(-c3ncco3)c2)cc1",{},"[CH2:0]1[c,C:1]-,=,:[c,C:2]-,=,:[c,C:3]-,=,:[c,C:4]1>>[ch:0]1c[c:1][c:2][c:3][c:4]1",true,-0.1114147164],[0.0376571599,101.1852302482,8,"completed",-4.979852,8.0,6,"c1ccc(Nc2cc(Nc3ccccc3)cc(-c3cocn3)c2)cc1","c1ccc(Nc2cc(Nc3ccccc3)cc(-c3c[nH]cn3)c2)cc1",{},"[o:1]>>[nH:1]",true,-0.1315745658],[0.0374669396,184.3327853944,8,"completed",-4.967432,8.0,5,"C1=CCC(Nc2cc(NC3=CC=CC3)cc(C3=CC=CC3)c2)=C1","C1=CCC(Nc2cc(NC3=CC=CC3)cc(C3=CC=NC3)c2)=C1",{},"[chr5,CH1r5:1]>>[n:1]",true,-0.206373376],[0.0367791602,84.1374371617,8,"completed",-5.15134,8.0,4,"c1ccc(-c2c(Nc3ccccn3)cccc2Nc2ccccn2)cc1","c1ccc(Nc2cccc(Nc3ccccn3)c2)nc1",{},"[c&r6,C&r5:1](-[c]1[ch]ccc[ch]1)>>[*:1]",true,-0.0914912464],[0.0366528252,95.5268782482,8,"completed",-5.13432,8.0,5,"C1=CC(c2cc(Nc3ccccc3)cc(Nc3ccccc3)c2)=NC1","C1=NC(c2cc(Nc3ccccc3)cc(Nc3ccccc3)c2)=NC1",{},"[chr5,CH1r5:1]>>[n:1]",true,-0.0985014571],[0.0366447841,156.4765911042,8,"completed",-5.321724,8.0,5,"C1=Cc2cc(Nc3ccc4c(c3)C=CC4)ccc2C1","C1=NCc2ccc(Nc3ccc4c(c3)C=NC4)cc21",{},"[chr5,CH1r5:1]>>[n:1]",null,-0.2203952684],[0.0364136049,206.0348002834,8,"completed",-5.021528,8.0,8,"C1=CCC(NC2=CC(=C3C=CC=C3)C=C2NC2=CC=CC2)=C1","C1=CC(=C2C=C(NC3=NC=CC3)C(NC3=NC=CC3)=C2)C=C1",{},"[chr5,CH1r5:1]>>[n:1]",null,-0.2132315356],[0.0360924591,147.7130508655,8,"completed",-5.071668,8.0,4,"C1=c2ccc(Nc3ccc4c(c3)=CCC=4)cc2=CC1","C1=c2cc(Nc3ccc4c(c3)=CCN=4)ccc2=NC1",{},"[chr5,CH1r5:1]>>[n:1]",null,-0.1490384832],[0.0357839818,72.0869811652,8,"completed",-4.962004,8.0,9,"c1scc2cc3cc4c(cc3cc12)CN=N4","c1scc2cc3cc4[nH]nnc4cc3cc12",{},"[#6H2r5:1]>>[NH:1]",true,-0.1205302945],[0.0357834629,133.7372342499,8,"completed",-5.416576,8.0,5,"C1=CC(C=Cc2ccc3ccc(C=CC4=CCC=C4)nc3n2)=CC1","C1=CC(C=Cc2ccc3ccc(C=CC4=CCC=C4)cc3c2)=CC1",{},"[nr6:0]>>[ch&r6:0]",true,-0.2588312695],[0.0357024915,147.2572082943,8,"completed",-4.839276,8.0,4,"C1=CC(c2ccc3ccc(C4=CCC=C4)cc3c2)=CC1","C1=C(c2ccc3ccc(C4=CSCS4)cc3c2)SCS1",{},"[CH,ch:0]1=[C,c:1][C,c:2]=[CH,ch:3][*:4]1>>[S:0]1[*:1]=,:[*:2][S:3][*:4]1",true,-0.2345067535],[0.0355517647,120.4954148527,8,"completed",-5.197432,8.0,8,"c1ccc2cc3cc4[nH]nnc4cc3cc2c1","c1ccc2cc3cc4[nH]cnc4cc3cc2c1",{},"[nr5:0]>>[ch&r5:0]",true,-0.1384583416],[0.0353502589,162.5875851603,8,"completed",-5.266064,8.0,6,"C1=c2cc3cc4ncnnc4cc3cc2=CC1","c1nnc2cc3cc4cscc4cc3cc2n1",{},"[#6H2r5:1]>>[S:1]",true,-0.199868898],[0.0353453936,71.3145168126,8,"completed",-5.271124,8.0,5,"C1=CCC(Nc2cc3cc(NC4=CC=CC4)ncc3cn2)=C1","c1ccc(Nc2cc3cc(Nc4ccccc4)ncc3cn2)cc1",{},"[CH2:0]1[c,C:1]-,=,:[c,C:2]-,=,:[c,C:3]-,=,:[c,C:4]1>>[ch:0]1c[c:1][c:2][c:3][c:4]1",true,-0.1394081696],[0.0340712234,144.4048698252,8,"completed",-5.1173,8.0,5,"C1=CN=C(Nc2cccc(NC3=NC=CC3)c2-c2ccccc2)C1","C1=CN=C(Nc2cccc(NC3=NC=CC3)c2)C1",{},"[c&r6,C&r5:1](-[c]1[ch]ccc[ch]1)>>[*:1]",true,-0.1449117612],[0.0339245148,110.5333809877,8,"completed",-5.090436,8.0,6,"C1=CCC(c2cc(NC3=CCC=N3)cc(C3=CC=CC3)c2)=C1","C1=CCC(c2cc(Nc3cscn3)cc(C3=CC=CC3)c2)=C1",{},"[#6H2r5:1]>>[S:1]",true,-0.1107359411],[0.0337423056,83.8826672434,8,"completed",-5.13248,8.0,4,"C1=CCC(c2cc(Nc3ccccc3)cc(Nc3ccccc3)c2)=C1","c1ccc(Nc2cc(Nc3ccccc3)cc(-c3cccs3)c2)cc1",{},"[#6H2r5:1]>>[S:1]",true,-0.0869093065],[0.0333546296,105.8563262582,8,"completed",-5.051428,8.0,7,"C1=CCC(c2cc(Nc3cscn3)cc(C3=CC=CC3)c2)=C1","C1=CCC(c2cc(NC3=CCC=N3)cc(C3=CC=CC3)c2)=C1",{},"[n,c:0]1[n,ch:1][s,S:2][n,c:3][n,c:4]1>>[*:0]1=[*:1][CH2:2][*:3]=[*:4]1",true,-0.111182683],[0.0326112728,107.5475897589,8,"completed",-5.14352,8.0,6,"c1ccc(Nc2cc(Nc3ccccc3)cc(-c3ncco3)c2)cc1","c1ccc(Nc2cc(Nc3ccccc3)cc(-c3ncc[nH]3)c2)cc1",{},"[o:1]>>[nH:1]",true,-0.1117789755],[0.0321592871,154.3646145811,8,"completed",-4.852616,8.0,5,"C1=NC(=C2C=C(Nc3ccccc3)C=N2)C=C1Nc1ccccc1","C1=CCC(NC2=CC(=C3C=C(NC4=CC=CC4)C=N3)N=C2)=C1",{},"[c:0]1[ch:1][ch][c:3][c!r5:4][c!r5:5]1>>[c:0]1[CH2:1][c:3][c:4][c:5]1",true,-0.2319824725],[0.0321227565,207.6119477919,8,"completed",-4.725656,8.0,5,"C1=CC(NC2=CC(=C3C=CC(NC4=CCC=C4)=C3)C=C2)=CC1","C1=CC(NC2=CC(=C3C=NC(NC4=CCC=C4)=C3)C=N2)=CC1",{},"[chr5,CH1r5:1]>>[n:1]",true,-0.3343173668],[0.0321062386,139.2088498456,8,"completed",-5.517776,8.0,5,"C(=Cc1ccccc1)C1=NCC(C2=CC(C=Cc3ccccc3)=NC2)=C1","C1=CC(C=CC2=NCC(C3=CC(C=CC4=CCC=C4)=NC3)=C2)=CC1",{},"[c:0]1[ch:1][ch][c:3][c!r5:4][c!r5:5]1>>[c:0]1[CH2:1][c:3][c:4][c:5]1",true,-0.3238859816],[0.0316874123,78.0651457573,8,"completed",-5.194028,8.0,9,"C1=c2cc3cc4nnsc4cc3cc2=CC1","c1scc2cc3cc4snnc4cc3cc12",{},"[#6H2r5:1]>>[S:1]",true,-0.1021096799],[0.0316349169,106.8517468674,8,"completed",-5.079304,8.0,4,"C1=CC(c2cccc(Nc3cccc(C4=CCC=C4)c3)c2)=CC1","C1=NC(c2cccc(Nc3cccc(C4=CCC=N4)c3)c2)=CC1",{},"[chr5,CH1r5:1]>>[n:1]",null,-0.1078293781],[0.0316007477,138.5556616865,8,"completed",-5.417772,8.0,5,"C1=Cc2cccc(Nc3cccc4c3CC=C4)c2C1","C1=NCc2c1cccc2Nc1cccc2c1CN=C2",{},"[chr5,CH1r5:1]>>[n:1]",null,-0.2620637383],[0.0314150856,128.192636189,8,"completed",-4.761812,8.0,4,"c1ccc2cc(Nc3cc4ccccc4cn3)ncc2c1","C1=c2cnc(Nc3cc4c(cn3)=CCC=4)cc2=CC1",{},"[c:0]1[ch:1][ch][c:3][c!r5:4][c!r5:5]1>>[c:0]1[CH2:1][c:3][c:4][c:5]1",true,-0.2692121885],[0.0313223836,138.7132064701,8,"completed",-5.370116,8.0,5,"C1=Cc2ccc(Nc3ccc4c(c3)CC=C4)cc2C1","C1=NCc2cc(Nc3ccc4c(c3)CN=C4)ccc21",{},"[chr5,CH1r5:1]>>[n:1]",null,-0.2345059783],[0.0312126089,115.7906711236,8,"completed",-4.965868,8.0,6,"C1=CC(c2cc(NC3=CCC=N3)cc(C3=CCC=C3)c2)=CC1","C1=NC(Nc2cc(C3=CCC=N3)cc(C3=CCC=N3)c2)=CC1",{},"[chr5,CH1r5:1]>>[n:1]",true,-0.149074687],[0.0311838891,205.6096012155,8,"completed",-4.45306,8.0,5,"C1=NC(c2ccccc2Nc2ccccc2C2=CCC=N2)=CC1","C1=NC(C2=CCC=C2NC2=CCC=C2C2=CCC=N2)=CC1",{},"[c:0]1[ch:1][ch][c:3][c!r5:4][c!r5:5]1>>[c:0]1[CH2:1][c:3][c:4][c:5]1",true,-0.4973486466],[0.0308865059,168.8234374803,8,"completed",-4.910484,8.0,4,"C1=C(Nc2ccccc2)C=C(C2=CC(Nc3ccccc3)=CC2)C1","C1=C(Nc2ccccn2)C=C(C2=CC(Nc3ccccn3)=CC2)C1",{},"[ch&r6:0]>>[nr6:0]",true,-0.2147099137],[0.0308189196,102.3893819381,8,"completed",-5.2024,8.0,4,"C1=CC(Nc2cccc(-c3cccc(NC4=CCC=C4)c3)c2)=CC1","C1=CC(Nc2cccc(-c3cccc(NC4=NCC=C4)c3)c2)=NC1",{},"[chr5,CH1r5:1]>>[n:1]",true,-0.124986431],[0.0307034424,92.5312394653,8,"completed",-5.146556,8.0,6,"C1=c2cc3cc4ccnnc4cc3cc2=CC1","c1cc2cc3cc4cscc4cc3cc2nn1",{},"[#6H2r5:1]>>[S:1]",true,-0.0981024273],[0.0306738613,151.6703728128,8,"completed",-4.89328,8.0,6,"C1=CC(Nc2cc(NC3=CCC=C3)cc(C3=NCC=C3)c2)=CC1","C1=CC(Nc2cc(NC3=CCC=C3)cc(C3=NCC=N3)c2)=CC1",{},"[chr5,CH1r5:1]>>[n:1]",true,-0.209626214],[0.0305729463,142.4899551594,8,"completed",-5.0138,8.0,5,"C1=NCC(c2cc(Nc3ccccc3)cc(Nc3ccccc3)c2)=C1","C1=CC(Nc2cc(NC3=CCC=C3)cc(C3=CC=NC3)c2)=CC1",{},"[c:0]1[ch:1][ch][c:3][c!r5:4][c!r5:5]1>>[c:0]1[CH2:1][c:3][c:4][c:5]1",true,-0.1547394679],[0.0304655285,112.118012845,8,"completed",-5.2024,8.0,4,"C1=CC(c2cccc(Nc3cccc(C4=CCC=C4)c3)c2)=CC1","C1=CC(c2cccc(Nc3cccc(C4=NCC=C4)c3)c2)=NC1",{},"[chr5,CH1r5:1]>>[n:1]",null,-0.1330731799],[0.0304468411,145.9803875047,8,"completed",-5.118588,8.0,6,"C1=CC(c2cc(NC3=NC=CC3)cc(C3=CCC=C3)c2)=CC1","C1=CN=C(Nc2cc(C3=CCC=N3)cc(C3=CCC=N3)c2)C1",{},"[chr5,CH1r5:1]>>[n:1]",true,-0.1465591187],[0.0303675916,229.042177972,8,"completed",-5.041124,8.0,4,"C1=CC(=C2C=C(Nc3ccccc3)C(Nc3ccccc3)=C2)C=C1","C1=CC(=C2C=C(Nc3ccccn3)C(Nc3ccccn3)=C2)C=C1",{},"[ch&r6:0]>>[nr6:0]",true,-0.2327205344],[0.0302897869,112.9104813306,8,"completed",-5.11132,8.0,5,"C(=Cc1cc2c[nH]cc2cc1C=Cc1ccccc1)c1ccccc1","C(=Cc1cc2c[nH]cc2cc1C=Cc1ccccn1)c1ccccn1",{},"[ch&r6:0]>>[nr6:0]",true,-0.1131881909],[0.0301201738,109.4682847639,8,"completed",-5.268088,8.0,7,"C1=CC(Nc2cc(NC3=CCC=C3)cc(-c3cnoc3)c2)=CC1","c1ccc(Nc2cc(Nc3ccccc3)cc(-c3cnoc3)c2)cc1",{},"[CH2:0]1[c,C:1]-,=,:[c,C:2]-,=,:[c,C:3]-,=,:[c,C:4]1>>[ch:0]1c[c:1][c:2][c:3][c:4]1",true,-0.1607095438],[0.029950437,203.4307850533,8,"completed",-4.822992,8.0,5,"C1=NC(=C2C=C(Nc3ccccc3)C=N2)C=C1Nc1ccccc1","C1=CC(NC2=CC(=C3C=C(NC4=CCC=C4)C=N3)N=C2)=CC1",{},"[c:0]1[ch:1][ch][c:3][c!r5:4][c!r5:5]1>>[c:0]1[CH2:1][c:3][c:4][c:5]1",true,-0.2810399723],[0.0299493611,259.5003075035,8,"completed",-5.379224,8.0,3,"C(#Cc1ccc2ccccc2c1)c1ccc2ccccc2c1","C(#CC1=Cc2ccccc2C1)C1=Cc2ccccc2C1",{},"[c:0]1[ch:1][ch][c:3][c!r5:4][c!r5:5]1>>[c:0]1[CH2:1][c:3][c:4][c:5]1",null,-0.3248750071],[0.0297806712,132.4252963397,8,"completed",-5.277196,8.0,6,"C(#Cc1cc2cscc2cc1C#CC1=CC=CC1)C1=CC=CC1","C(#Cc1cc2cscc2cc1C#Cc1cccs1)c1cccs1",{},"[#6H2r5:1]>>[S:1]",true,-0.1814433413],[0.0294223891,219.3560028595,8,"completed",-4.925848,8.0,5,"C1=CC(C2=C(NC3=C(C4=CCC=C4)CC=C3)C=CC2)=CC1","C1=CC(NC2=C(C3=CCN=C3)CC=C2)=C(C2=CCN=C2)C1",{},"[chr5,CH1r5:1]>>[n:1]",true,-0.2509546301],[0.0293970813,144.6715766794,8,"completed",-4.916096,8.0,5,"C1=CCC(Nc2cc(-c3ccccc3)cc(NC3=CC=CC3)n2)=C1","C1=CCC(Nc2cccc(NC3=CC=CC3)n2)=C1",{},"[c&r6,C&r5:1](-[c]1[ch]ccc[ch]1)>>[*:1]",true,-0.1936543284],[0.0293193115,168.2706746552,8,"completed",-5.127144,8.0,5,"C1=C(c2ccccc2)N=C(NC2=NC(c3ccccc3)=CC2)C1","C1=CCC(C2=CCC(NC3=NC(C4=CC=CC4)=CC3)=N2)=C1",{},"[c:0]1[ch:1][ch][c:3][c!r5:4][c!r5:5]1>>[c:0]1[CH2:1][c:3][c:4][c:5]1",true,-0.1693400436],[0.0288315597,83.1839296623,8,"completed",-5.260452,8.0,9,"C1=c2cc3cc4nnsc4cc3cc2=CC1","c1occ2cc3cc4snnc4cc3cc12",{},"[#6H2r5:1]>>[O:1]",true,-0.1397660183],[0.0287636971,129.3186626517,8,"completed",-5.307832,8.0,6,"C(#Cc1cc2c(cc1C#Cc1ccco1)=CCC=2)c1ccco1","C(#Cc1cc2cscc2cc1C#Cc1ccco1)c1ccco1",{},"[#6H2r5:1]>>[S:1]",true,-0.1946495446],[0.0287311448,113.3655664148,8,"completed",-5.231564,8.0,6,"c1ccc(-c2cc(Nc3ccsn3)cc(-c3ccccc3)c2)cc1","C1=CCC(c2cc(Nc3ccsn3)cc(C3=CC=CC3)c2)=C1",{},"[c:0]1[ch:1][ch][c:3][c!r5:4][c!r5:5]1>>[c:0]1[CH2:1][c:3][c:4][c:5]1",true,-0.1460589054],[0.0287029363,145.9345912834,8,"completed",-5.411516,8.0,4,"C1=CC(Nc2cccc(NC3=CCC=C3)c2)=CC1","O=c1cc(NC2=CCC=C2)oc(NC2=CCC=C2)c1",{},"[ch:1]1[c:2][c:3][ch:4][c:5][c:6]1>>[o:1]1[c:2][c:3][C:4](=O)[c:5][c:6]1",true,-0.2623882465],[0.0286009553,139.7262568784,8,"completed",-5.111136,8.0,4,"C(=Cc1ccccc1)C1=CCC(C2=CC(C=Cc3ccccc3)=CC2)=C1","C1=CC(C=CC2=CCC(C3=CC(C=CC4=CCC=C4)=CC3)=C2)=CC1",{},"[c:0]1[ch:1][ch][c:3][c!r5:4][c!r5:5]1>>[c:0]1[CH2:1][c:3][c:4][c:5]1",true,-0.1399435315],[0.0284599725,172.1212265833,8,"completed",-5.144992,8.0,5,"C1=CCC(Nc2cccc(NC3=CC=CC3)c2C2=CC=CC2)=C1","C1=CCC(c2c(NC3=NC=CC3)cccc2NC2=NC=CC2)=C1",{},"[chr5,CH1r5:1]>>[n:1]",true,-0.1749788955],[0.0284231779,196.1912645703,8,"completed",-4.680944,8.0,6,"C1=CC(N(c2ccco2)c2ccco2)=CC1","C1=CCC(N(C2=CCC=C2)C2=CC=CC2)=C1",{},"[n,c:0]1[n,ch:1][o,O:2][n,c:3][n,c:4]1>>[*:0]1=[*:1][CH2:2][*:3]=[*:4]1",true,-0.3529006922],[0.028247352,161.7262346857,8,"completed",-5.08694,8.0,6,"C1=CC(Nc2cc(C3=CCC=C3)nc(C3=CCC=C3)c2)=CC1","C1=CC(Nc2cc(C3=CCC=N3)nc(C3=CCC=N3)c2)=CC1",{},"[chr5,CH1r5:1]>>[n:1]",true,-0.1619844164],[0.0281390726,180.1012361026,8,"completed",-5.101568,8.0,6,"C(#CC1=NCC=C1)C1=CCC(C2=CC(C#CC3=NCC=C3)=CC2)=C1","C(#Cc1cc[nH]n1)C1=CCC(C2=CC(C#Cc3cc[nH]n3)=CC2)=C1",{},"[#6H2r5:1]>>[NH:1]",true,-0.1801045807],[0.0277076742,96.4760228057,8,"completed",-5.20516,8.0,4,"C1=CCC(c2cc(Nc3ccccc3)cc(Nc3ccccc3)c2)=C1","C1=CCC(c2cc(Nc3ccccn3)cc(Nc3ccccn3)c2)=C1",{},"[ch&r6:0]>>[nr6:0]",true,-0.1213521715],[0.0276742665,135.7138225141,8,"completed",-5.538844,8.0,7,"C1=CCC(c2cc(NC3=NN=CC3)cc(C3=CC=CC3)c2)=C1","C1=CCC(c2cc(NC3=NN=NC3)cc(C3=CC=CC3)c2)=C1",{},"[chr5,CH1r5:1]>>[n:1]",true,-0.335833931],[0.0273025847,122.7797307321,8,"completed",-5.130548,8.0,5,"c1ccc(Nc2cc(Nc3ccccc3)cc(-c3ccsc3)c2)cc1","c1ccc(Nc2cc(-c3ccsc3)cc(Nc3ccccc3)n2)cc1",{},"[ch&r6:0]>>[nr6:0]",true,-0.1246279288],[0.0272565572,214.3445194269,8,"completed",-5.426236,8.0,5,"C1=CC(C=CC2=CC(=C3C=CC(C=CC4=CCC=C4)=C3)C=C2)=CC1","C1=CC(C=CC2=CC(=C3C=C(C=CC4=CCC=C4)C=N3)N=C2)=CC1",{},"[chr5,CH1r5:1]>>[n:1]",true,-0.3131999961],[0.0272520072,90.274483641,8,"completed",-5.093012,8.0,5,"C1=CC(c2cc(Nc3cccnc3)cc(Nc3cccnc3)c2)=CC1","C1=CC(c2cc(Nc3ccccc3)cc(Nc3ccccc3)c2)=CC1",{},"[nr6:0]>>[ch&r6:0]",true,-0.0904069143],[0.0272448788,118.3477934403,8,"completed",-5.694508,8.0,5,"C1=CC(=C2C=CC(NC3=CC(=C4C=CC=C4)C=C3)=C2)C=C1","C1=CC(=C2C=CC(NC3=NC(=C4C=CC=C4)C=C3)=N2)C=C1",{},"[chr5,CH1r5:1]>>[n:1]",null,-0.4326565423],[0.0272412775,127.1194439239,8,"completed",-5.196972,8.0,5,"C1=CCC(Nc2cc(C3=CC=CC3)cc(C3=CC=CC3)c2)=C1","C1=CCC(c2cc(NC3=NC=CC3)cc(C3=CC=CC3)c2)=C1",{},"[chr5,CH1r5:1]>>[n:1]",true,-0.1441079516],[0.0271856279,304.9284494111,8,"completed",-5.34224,8.0,5,"C1=CCC(C2=CCC=C2NC2=CCC=C2C2=CC=CC2)=C1","C1=CCC(C2=CCN=C2NC2=NCC=C2C2=CC=CC2)=C1",{},"[chr5,CH1r5:1]>>[n:1]",true,-0.3489049525],[0.0271372033,135.6453062106,8,"completed",-5.363216,8.0,6,"C(#Cc1cc2c(cc1C#Cc1ccco1)=CCC=2)c1ccco1","C(#Cc1cc2cocc2cc1C#Cc1ccco1)c1ccco1",{},"[#6H2r5:1]>>[O:1]",true,-0.2287971892],[0.027113839,158.3635255431,8,"completed",-4.912784,8.0,4,"C1=c2ccc(Nc3ccc4c(c3)=CCC=4)cc2=CC1","c1cc2cocc2cc1Nc1ccc2cocc2c1",{},"[#6H2r5:1]>>[O:1]",null,-0.2055563749],[0.0270054548,110.1294832655,8,"completed",-5.2392,8.0,6,"C1=CCC(c2cc(NC3=CCN=C3)cc(C3=CC=CC3)c2)=C1","C1=CCC(c2cc(NC3=CCN=N3)cc(C3=CC=CC3)c2)=C1",{},"[chr5,CH1r5:1]>>[n:1]",true,-0.1470478041],[0.0269918528,102.9811249524,8,"completed",-5.148764,8.0,4,"C1=CC(c2cc(Nc3ccccc3)cc(Nc3ccccc3)c2)=CC1","c1ccc(Nc2cc(Nc3ccccc3)cc(-c3ccoc3)c2)cc1",{},"[#6H2r5:1]>>[O:1]",true,-0.1084909981],[0.0268474507,77.2146506757,8,"completed",-5.026956,8.0,10,"c1[nH]cc2cc3cc4[nH]nnc4cc3cc12","c1occ2cc3cc4[nH]nnc4cc3cc12",{},"[nH:1]>>[o:1]",true,-0.0926091841],[0.0266747308,151.5619602584,8,"completed",-5.094944,8.0,4,"C1=CCC(C=Cc2cccc(-c3cccc(C=CC4=CC=CC4)c3)c2)=C1","C1=CCC(C=CC2=CCC(C3=CC(C=CC4=CC=CC4)=CC3)=C2)=C1",{},"[c:0]1[ch:1][ch][c:3][c!r5:4][c!r5:5]1>>[c:0]1[CH2:1][c:3][c:4][c:5]1",true,-0.1516032775],[0.0266630173,160.3417098618,8,"completed",-5.279956,8.0,5,"C1=CC(c2cc(C=Cc3ccccn3)cc(C3=CCC=C3)c2)=CC1","C(=Cc1ccccn1)c1cc(-c2cc[nH]c2)cc(-c2cc[nH]c2)c1",{},"[#6H2r5:1]>>[NH:1]",true,-0.2039061139],[0.0265443657,137.3733595517,8,"completed",-4.886196,8.0,5,"C(=Cc1cc(C=Cc2ccccc2)cc(C2=CSCS2)c1)c1ccccc1","C(=Cc1ccccn1)c1cc(C=Cc2ccccn2)cc(C2=CSCS2)c1",{},"[ch&r6:0]>>[nr6:0]",true,-0.2031511595],[0.0263282242,145.5212918242,8,"completed",-5.361376,8.0,6,"c1ccc(-c2cc(Nc3ccon3)cc(-c3ccccc3)c2)cc1","C1=CCC(c2cc(Nc3ccon3)cc(C3=CC=CC3)c2)=C1",{},"[c:0]1[ch:1][ch][c:3][c!r5:4][c!r5:5]1>>[c:0]1[CH2:1][c:3][c:4][c:5]1",true,-0.2337776271],[0.0261808325,214.1095632246,8,"completed",-5.383732,8.0,5,"O=c1ccoc(N(C2=CCC=C2)C2=CCC=C2)c1","O=c1cc[nH]c(N(C2=CCC=C2)C2=CCC=C2)c1",{},"[o:1]>>[nH:1]",true,-0.2920441585],[0.0260523919,147.5373521419,8,"completed",-4.903216,8.0,5,"c1ccc(-c2csc(Nc3cc(-c4ccccc4)cs3)c2)cc1","C1=CCC(c2csc(Nc3cc(C4=CC=CC4)cs3)c2)=C1",{},"[c:0]1[ch:1][ch][c:3][c!r5:4][c!r5:5]1>>[c:0]1[CH2:1][c:3][c:4][c:5]1",true,-0.2018464817],[0.0258737484,131.2491083854,8,"completed",-5.04186,8.0,5,"C1=CC(=C2C=C(C3=CCC=C3)C(C3=CCC=C3)=C2)C=C1","C1=CC(=C2C=C(C3=CSCS3)C(C3=CSCS3)=C2)C=C1",{},"[CH,ch:0]1=[C,c:1][C,c:2]=[CH,ch:3][*:4]1>>[S:0]1[*:1]=,:[*:2][S:3][*:4]1",true,-0.1374141756],[0.0257456824,113.5207548573,8,"completed",-5.102488,8.0,4,"C1=CC(Nc2cc(-c3ccccc3)cc(-c3ccccc3)c2)=CC1","C1=NC(Nc2cc(-c3ccccc3)cc(-c3ccccc3)c2)=CC1",{},"[chr5,CH1r5:1]>>[n:1]",true,-0.1135341136],[0.0257229637,167.6394141735,8,"completed",-4.980312,8.0,9,"O=c1[nH]cnc2cc3cc4cocc4cc3cc12","O=c1[nH]cnc2cc3cc4c[nH]cc4cc3cc12",{},"[o:1]>>[nH:1]",true,-0.187409524],[0.0256412457,103.5581487153,8,"completed",-5.210128,8.0,5,"c1cc(Nc2cccc(-c3ccc[nH]3)c2)cc(-c2ccc[nH]2)c1","c1cc(Nc2cccc(-c3ccco3)c2)cc(-c2ccco2)c1",{},"[nH:1]>>[o:1]",null,-0.12910111],[0.0255382823,116.7644496409,8,"completed",-5.395416,8.0,8,"C1=c2cc3cc4ncsc4cc3cc2=CC1","c1ccc2cc3cc4scnc4cc3cc2c1",{},"[CH2:0]1[c,C:1]-,=,:[c,C:2]-,=,:[c,C:3]-,=,:[c,C:4]1>>[ch:0]1c[c:1][c:2][c:3][c:4]1",true,-0.2374795509],[0.025492423,249.0867895144,8,"completed",-5.295596,8.0,7,"C(=Cc1ccsc1)C1=CC(=C2C=NC(C=Cc3ccsc3)=C2)C=N1","C1=CC(C=CC2=CC(=C3C=NC(C=CC4=CCC=C4)=C3)C=N2)=CC1",{},"[n,c:0]1[n,ch:1][s,S:2][n,c:3][n,c:4]1>>[*:0]1=[*:1][CH2:2][*:3]=[*:4]1",true,-0.2842367822],[0.0253191737,111.0974527979,8,"completed",-5.298356,8.0,6,"c1ccc(Nc2cccc(Nc3ccccc3)c2-c2cn[nH]c2)cc1","c1ccc(Nc2cccc(Nc3ccccc3)c2-c2cnoc2)cc1",{},"[nH:1]>>[o:1]",true,-0.1778250386],[0.025280505,177.7511596799,8,"completed",-5.371312,8.0,3,"O=c1cc(Nc2ccccc2)oc(Nc2ccccc2)c1","O=c1cc(NC2=CC=CC2)oc(NC2=CC=CC2)c1",{},"[c:0]1[ch:1][ch][c:3][c!r5:4][c!r5:5]1>>[c:0]1[CH2:1][c:3][c:4][c:5]1",null,-0.2601239578],[0.0250009118,160.0777318987,8,"completed",-5.262752,8.0,6,"C(#Cc1ccsc1)C1=CCC(C2=CC(C#Cc3ccsc3)=CC2)=C1","C(#Cc1cscn1)C1=CCC(C2=CC(C#Cc3cscn3)=CC2)=C1",{},"[chr5,CH1r5:1]>>[n:1]",true,-0.1964792734],[0.0249859548,116.3696960429,8,"completed",-5.155756,8.0,7,"C1=CCC(Nc2cc(-c3cccs3)cc(NC3=CC=CC3)n2)=C1","c1ccc(Nc2cc(-c3cccs3)cc(Nc3ccccc3)n2)cc1",{},"[CH2:0]1[c,C:1]-,=,:[c,C:2]-,=,:[c,C:3]-,=,:[c,C:4]1>>[ch:0]1c[c:1][c:2][c:3][c:4]1",true,-0.1227403137],[0.024985193,162.3677074197,8,"completed",-4.856388,8.0,5,"C1=NCC=C1c1ccccc1Nc1ccccc1C1=CCN=C1","C1=CC(C2=CCN=C2)=C(NC2=C(C3=CCN=C3)C=CC2)C1",{},"[c:0]1[ch:1][ch][c:3][c!r5:4][c!r5:5]1>>[c:0]1[CH2:1][c:3][c:4][c:5]1",true,-0.2354638138],[0.0248071825,125.3372985119,8,"completed",-5.182436,8.0,7,"C1=CCC(c2cc(Nc3c[nH]cn3)cc(C3=CC=CC3)c2)=C1","C1=CCC(c2cc(Nc3cocn3)cc(C3=CC=CC3)c2)=C1",{},"[nH:1]>>[o:1]",true,-0.1379830733],[0.0443229826,108.1066559187,9,"completed",-5.566168,9.0,6,"C(=Cc1ccccn1)c1cc(C=Cc2ccccn2)cc(C2=CCC=N2)c1","C(=Cc1ccccn1)c1cc(C=Cc2ccccn2)cc(-c2c[nH]cn2)c1",{},"[#6H2r5:1]>>[NH:1]",true,-0.3437589637],[0.0435279601,102.25085377,9,"completed",-5.28382,9.0,9,"C1=c2cc3cc4nnoc4cc3cc2=CC1","c1scc2cc3cc4onnc4cc3cc12",{},"[#6H2r5:1]>>[S:1]",true,-0.1643539941],[0.0400862115,143.8690119835,9,"completed",-5.224388,9.0,5,"C1=C(c2ccccc2)CN=C1NC1=NCC(c2ccccc2)=C1","C1=CC(C2=CC(NC3=NCC(C4=CCC=C4)=C3)=NC2)=CC1",{},"[c:0]1[ch:1][ch][c:3][c!r5:4][c!r5:5]1>>[c:0]1[CH2:1][c:3][c:4][c:5]1",true,-0.168165859],[0.0388223546,136.8202198782,9,"completed",-5.25208,9.0,4,"c1ccc2cc(Nc3cc4ccccc4cn3)ncc2c1","C1=Cc2cc(Nc3cc4c(cn3)CC=C4)ncc2C1",{},"[c:0]1[ch:1][ch][c:3][c!r5:4][c!r5:5]1>>[c:0]1[CH2:1][c:3][c:4][c:5]1",true,-0.1733570088],[0.0366770647,155.9493327279,9,"completed",-5.534428,9.0,9,"C1=Cc2cc3cc4c(cc3cc2=C1)C=CC=4","C1=NC=c2cc3cc4c(cc3cc21)=CN=C4",{},"[chr5,CH1r5:1]>>[n:1]",null,-0.3417554112],[0.0360869077,102.258230204,9,"completed",-5.279864,9.0,5,"C1=Cc2cc(Nc3cc4c(cn3)CC=C4)ncc2C1","c1ccc2cc(Nc3cc4ccccc4cn3)ncc2c1",{},"[CH2:0]1[c,C:1]-,=,:[c,C:2]-,=,:[c,C:3]-,=,:[c,C:4]1>>[ch:0]1c[c:1][c:2][c:3][c:4]1",true,-0.1621997667],[0.0352027764,157.5311572539,9,"completed",-5.178112,9.0,4,"c1ccc2cc(Nc3cc4ccccc4cn3)ncc2c1","C1=Cc2cnc(Nc3cc4c(cn3)C=CC4)cc2C1",{},"[c:0]1[ch:1][ch][c:3][c!r5:4][c!r5:5]1>>[c:0]1[CH2:1][c:3][c:4][c:5]1",true,-0.166750691],[0.0338530838,95.2016726239,9,"completed",-5.224756,9.0,8,"C1=c2cc3cc4c(cc3cc2=CC1)N=NC4","c1scc2cc3cc4c(cc3cc12)CN=N4",{},"[#6H2r5:1]>>[S:1]",true,-0.1291888062],[0.0337286274,127.6750654516,9,"completed",-5.804264,9.0,9,"C1=Cc2cc3cc4c(cc3cc2=C1)C=CC=4","C1=Nc2cc3cc4c(cc3cc2=C1)N=CC=4",{},"[chr5,CH1r5:1]>>[n:1]",null,-0.5092493843],[0.0317221592,89.712629522,9,"completed",-5.337916,9.0,7,"C1=c2cc3cc4cnnnc4cc3cc2=CC1","c1scc2cc3cc4nnncc4cc3cc12",{},"[#6H2r5:1]>>[S:1]",true,-0.1891674581],[0.0300204566,105.6461950238,9,"completed",-5.017112,9.0,10,"c1[nH]cc2cc3cc4[nH]nnc4cc3cc12","c1[nH]cc2cc3cc4onnc4cc3cc12",{},"[nH:1]>>[o:1]",true,-0.1205305961],[0.028506338,163.3380538121,9,"completed",-4.968996,9.0,4,"C1=CCC(Nc2ccc3ccc(NC4=CC=CC4)cc3c2)=C1","C1=CCC(Nc2cc3cc(NC4=CC=CC4)ncc3cn2)=C1",{},"[ch&r6:0]>>[nr6:0]",true,-0.1873198424],[0.0281748321,104.7626093079,9,"completed",-5.305992,9.0,7,"C1=CC(Nc2cc(NC3=CCC=C3)cc(C3=NC=NC3)c2)=CC1","C1=NCC(c2cc(Nc3ccccc3)cc(Nc3ccccc3)c2)=N1",{},"[CH2:0]1[c,C:1]-,=,:[c,C:2]-,=,:[c,C:3]-,=,:[c,C:4]1>>[ch:0]1c[c:1][c:2][c:3][c:4]1",true,-0.1782336368],[0.0276734162,92.3100943802,9,"completed",-5.166152,9.0,6,"C1=NC(c2cc(Nc3ccccc3)cc(Nc3ccccc3)c2)=CC1","C1=C(c2cc(Nc3ccccc3)cc(Nc3ccccc3)c2)N=NC1",{},"[chr5,CH1r5:1]>>[n:1]",null,-0.1032735988],[0.0270238863,131.7145233009,9,"completed",-5.275264,9.0,4,"C(=Cc1ccccc1)C1=CCC(C2=CC(C=Cc3ccccc3)=CC2)=C1","C(=Cc1ccccn1)C1=CCC(C2=CC(C=Cc3ccccn3)=CC2)=C1",{},"[ch&r6:0]>>[nr6:0]",true,-0.1800007661],[0.0266367062,164.8273976112,9,"completed",-5.215004,9.0,5,"C1=C(c2ccccc2)CN=C1NC1=NCC(c2ccccc2)=C1","C1=CCC(C2=CC(NC3=NCC(C4=CC=CC4)=C3)=NC2)=C1",{},"[c:0]1[ch:1][ch][c:3][c!r5:4][c!r5:5]1>>[c:0]1[CH2:1][c:3][c:4][c:5]1",true,-0.1834360156],[0.0263119655,81.7648680823,9,"completed",-5.138092,9.0,6,"C1=CC(Nc2cc(NC3=CCC=C3)cc(-c3ncccn3)c2)=CC1","c1ccc(Nc2cc(Nc3ccccc3)cc(-c3ncccn3)c2)cc1",{},"[CH2:0]1[c,C:1]-,=,:[c,C:2]-,=,:[c,C:3]-,=,:[c,C:4]1>>[ch:0]1c[c:1][c:2][c:3][c:4]1",true,-0.0860028132],[0.0260242885,98.8150624147,9,"completed",-4.960164,9.0,8,"C1=NCc2cc3cc4c[nH]cc4cc3cc21","c1[nH]cc2cc3cc4c(cc3cc12)CN=N4",{},"[chr5,CH1r5:1]>>[n:1]",true,-0.1390896435],[0.0247263062,96.7115884145,9,"completed",-5.404248,9.0,7,"c1cc2cc3cc4cocc4cc3cc2nn1","c1occ2cc3cc4nnncc4cc3cc12",{},"[ch&r6:0]>>[nr6:0]",true,-0.2339035819],[0.0241727322,115.8856594306,9,"completed",-5.280968,9.0,7,"C1=CCC(c2cc(Nc3cnsc3)cc(C3=CC=CC3)c2)=C1","C1=CCC(c2cc(Nc3csnn3)cc(C3=CC=CC3)c2)=C1",{},"[chr5,CH1r5:1]>>[n:1]",true,-0.1716877992],[0.0237152994,143.2830052747,9,"completed",-5.229448,9.0,6,"C(#Cc1cc2c(cc1C#CC1=NC=CC1)=CCC=2)C1=NC=CC1","C(#Cc1cc2c[nH]cc2cc1C#CC1=NC=CC1)C1=NC=CC1",{},"[#6H2r5:1]>>[NH:1]",true,-0.1695312482],[0.0230771688,109.9046923998,9,"completed",-5.253184,9.0,8,"C1=NC=C(c2cc(Nc3ccccc3)cc(Nc3ccccc3)c2)C1","C1=NN=C(c2cc(Nc3ccccc3)cc(Nc3ccccc3)c2)C1",{},"[chr5,CH1r5:1]>>[n:1]",null,-0.1535482236],[0.0226160406,104.7761037106,9,"completed",-5.634984,9.0,6,"C(=Cc1ccccn1)c1cc(C=Cc2ccccn2)cc(-c2cc[nH]c2)c1","C(=Cc1ccccn1)c1cc(C=Cc2ccccn2)cc(-c2cc[nH]n2)c1",{},"[chr5,CH1r5:1]>>[n:1]",true,-0.388870021],[0.0226071174,92.5494097382,9,"completed",-5.310316,9.0,7,"C1=CC(Nc2cc(NC3=CCC=C3)cc(C3=CN=NC3)c2)=CC1","C1=C(c2cc(Nc3ccccc3)cc(Nc3ccccc3)c2)CN=N1",{},"[CH2:0]1[c,C:1]-,=,:[c,C:2]-,=,:[c,C:3]-,=,:[c,C:4]1>>[ch:0]1c[c:1][c:2][c:3][c:4]1",true,-0.1738950113],[0.0222518699,178.6676131391,9,"completed",-5.293296,9.0,6,"C(=Cc1ccsc1)C1=CCC(C2=CC(C=Cc3ccsc3)=CC2)=C1","C(=Cc1cnsc1)C1=CCC(C2=CC(C=Cc3cnsc3)=CC2)=C1",{},"[chr5,CH1r5:1]>>[n:1]",true,-0.2241208477],[0.0220539183,112.8012394007,9,"completed",-5.306728,9.0,4,"C1=CC(c2cccc(Nc3cccc(C4=CCC=C4)c3)c2)=CC1","C1=NCC=C1c1cccc(Nc2cccc(C3=CCN=C3)c2)c1",{},"[chr5,CH1r5:1]>>[n:1]",null,-0.1834802113],[0.0215380927,221.1330683252,9,"completed",-5.209392,9.0,5,"C1=CC(=C2C=CC=C2NC2=CC=CC2=C2C=CC=C2)C=C1","C1=CC(=C2C=NC=C2NC2=CN=CC2=C2C=CC=C2)C=C1",{},"[chr5,CH1r5:1]>>[n:1]",null,-0.2340159666],[0.0214665778,107.9967622864,9,"completed",-5.35052,9.0,9,"c1nc2cc3cc4cocc4cc3cc2o1","c1occ2cc3cc4onnc4cc3cc12",{},"[chr5,CH1r5:1]>>[n:1]",true,-0.2059510455],[0.0200042922,168.8679833646,9,"completed",-5.128984,9.0,5,"C(=Cc1c[nH]c(-c2cc(C=Cc3ccccc3)c[nH]2)c1)c1ccccc1","C(=Cc1ccccn1)c1c[nH]c(-c2cc(C=Cc3ccccn3)c[nH]2)c1",{},"[ch&r6:0]>>[nr6:0]",true,-0.1700824248],[0.0199133684,82.5124238989,9,"completed",-4.937808,9.0,9,"C1=c2cc3cc4nnsc4cc3cc2=CC1","c1[nH]cc2cc3cc4snnc4cc3cc12",{},"[#6H2r5:1]>>[NH:1]",true,-0.1403508464],[0.0194686266,132.7547689102,9,"completed",-5.3519,9.0,4,"C(=Cc1ccccc1)C1=CC(C2=CCC(C=Cc3ccccc3)=C2)=CC1","C(=Cc1ccccn1)C1=CC(C2=CCC(C=Cc3ccccn3)=C2)=CC1",{},"[ch&r6:0]>>[nr6:0]",true,-0.2207172344],[0.0185836767,81.6836480861,9,"completed",-4.960348,9.0,7,"c1ccc2nc3cc4cocc4cc3nc2c1","c1ccc2cc3cc4cocc4cc3cc2c1",{},"[nr6:0]>>[ch&r6:0]",true,-0.127391256],[0.0184715917,196.3426119995,9,"completed",-5.187036,9.0,4,"c1ccc2ncc(Nc3cnc4ccccc4c3)cc2c1","C1=Cc2ncc(Nc3cnc4c(c3)CC=C4)cc2C1",{},"[c:0]1[ch:1][ch][c:3][c!r5:4][c!r5:5]1>>[c:0]1[CH2:1][c:3][c:4][c:5]1",true,-0.2055779689],[0.0182653232,91.7442301806,9,"completed",-5.082616,9.0,7,"c1cc2cc3cc4c[nH]cc4cc3cc2nn1","c1[nH]cc2cc3cc4nnncc4cc3cc12",{},"[ch&r6:0]>>[nr6:0]",true,-0.0925477361],[0.0179354479,180.8974142504,9,"completed",-5.161644,9.0,5,"C1=Cc2ccc(Nc3ccc4c(c3)CC=C4)cc2C1","C1=Nc2ccc(Nc3ccc4c(c3)CC=N4)cc2C1",{},"[chr5,CH1r5:1]>>[n:1]",null,-0.1859727561],[0.0179303086,136.3671640815,9,"completed",-4.926124,9.0,6,"C1=CC(c2cc(C=CC3=CCN=C3)cc(C=CC3=CCN=C3)c2)=CC1","C(=Cc1cc(C=CC2=CCN=C2)cc(C2=CSCS2)c1)C1=CCN=C1",{},"[CH,ch:0]1=[C,c:1][C,c:2]=[CH,ch:3][*:4]1>>[S:0]1[*:1]=,:[*:2][S:3][*:4]1",true,-0.1827843169],[0.0179238431,149.0795390939,9,"completed",-5.353096,9.0,5,"C(=Cc1cc2c(cn1)=CCC=2)c1cc2c(cn1)=CCC=2","C(=Cc1cc2c(nn1)=CCC=2)c1cc2c(nn1)=CCC=2",{},"[ch&r6:0]>>[nr6:0]",true,-0.2315446517],[0.017839486,180.5707344513,9,"completed",-5.206448,9.0,6,"C(=CC1=CCC(C2=CCC=N2)=C1)C1=CCC(C2=CCC=N2)=C1","C(=CC1=CCC(c2cscn2)=C1)C1=CCC(c2cscn2)=C1",{},"[#6H2r5:1]>>[S:1]",true,-0.1953408988],[0.0177350546,100.5072897603,9,"completed",-5.287224,9.0,4,"O=c1cc(-c2cc(Nc3ccccc3)cc(Nc3ccccc3)c2)cco1","O=c1cc(-c2cc(Nc3ccccc3)cc(Nc3ccccc3)c2)cc[nH]1",{},"[o:1]>>[nH:1]",true,-0.1651593174],[0.0175574478,111.3759905682,9,"completed",-5.412528,9.0,4,"c1ccc(-c2ccnc(Nc3cc(-c4ccccc4)ccn3)c2)cc1","C1=CCC(c2ccnc(Nc3cc(C4=CC=CC4)ccn3)c2)=C1",{},"[c:0]1[ch:1][ch][c:3][c!r5:4][c!r5:5]1>>[c:0]1[CH2:1][c:3][c:4][c:5]1",true,-0.2454887964],[0.0173350609,145.7123554642,9,"completed",-4.960256,9.0,4,"C1=CC(c2c(Nc3cccs3)cccc2Nc2cccs2)=CC1","c1ccc(-c2c(Nc3cccs3)cccc2Nc2cccs2)cc1",{},"[CH2:0]1[c,C:1]-,=,:[c,C:2]-,=,:[c,C:3]-,=,:[c,C:4]1>>[ch:0]1c[c:1][c:2][c:3][c:4]1",null,-0.1755021352],[0.0172944415,100.6758638605,9,"completed",-5.289156,9.0,9,"c1[nH]cc2cc3cc4c(cc3cc12)CN=N4","c1occ2cc3cc4c(cc3cc12)CN=N4",{},"[nH:1]>>[o:1]",true,-0.1663364837],[0.0172648034,150.5638249621,9,"completed",-5.237452,9.0,7,"C(#Cc1nccs1)C1=CCC(C2=CC(C#Cc3nccs3)=CC2)=C1","C(#Cc1cccs1)C1=CCC(C2=CC(C#Cc3cccs3)=CC2)=C1",{},"[nr5:0]>>[ch&r5:0]",true,-0.1786814512],[0.0169869721,128.1485860372,9,"completed",-4.892912,9.0,6,"C(#Cc1cccs1)c1cc(C#Cc2cccs2)cc(C2=CCC=C2)c1","C(#Cc1cccs1)c1cc(C#Cc2cccs2)cc(C2=CSCS2)c1",{},"[CH,ch:0]1=[C,c:1][C,c:2]=[CH,ch:3][*:4]1>>[S:0]1[*:1]=,:[*:2][S:3][*:4]1",true,-0.1934836571],[0.0168514872,186.848054654,9,"completed",-5.303324,9.0,6,"C1=c2cc(-c3cccs3)c(-c3cccs3)cc2=CC1","c1csc(-c2cc3cscc3cc2-c2cccs2)c1",{},"[#6H2r5:1]>>[S:1]",true,-0.2348810625],[0.0164894443,155.4356508633,9,"completed",-5.362756,9.0,7,"C(#Cc1cnsc1)C1=CCC(C2=CC(C#Cc3cnsc3)=CC2)=C1","C(#CC1=CCC(C2=CC(C#CC3=CCN=C3)=CC2)=C1)C1=CCN=C1",{},"[n,c:0]1[n,ch:1][s,S:2][n,c:3][n,c:4]1>>[*:0]1=[*:1][CH2:2][*:3]=[*:4]1",true,-0.2408115283],[0.0162595972,129.1973506994,9,"completed",-5.537096,9.0,4,"C1=NCC(NC2=CC=NC2)=C1","C1=CC(=C2N=CC=C2NC2=CC=NC2=C2C=CC=C2)C=C1",{},"[r5:1][CH2r5:2][r5:3]>>[r5:1][C:2](=C1cccc1)[r5:3]",true,-0.3321263056],[0.0159209669,141.2103514628,9,"completed",-5.087492,9.0,5,"C1=NCC(c2cccc(Nc3cccc(C4=CC=NC4)c3)c2)=C1","C1=NCC(C2=CC(NC3=CCC(C4=CC=NC4)=C3)=CC2)=C1",{},"[c:0]1[ch:1][ch][c:3][c!r5:4][c!r5:5]1>>[c:0]1[CH2:1][c:3][c:4][c:5]1",true,-0.141481532],[0.0153650325,101.8785503333,9,"completed",-5.020424,9.0,4,"C1=CC(c2c(Nc3ccccc3)cccc2Nc2ccccc2)=CC1","C1=NC(c2c(Nc3ccccc3)cccc2Nc2ccccc2)=CC1",{},"[chr5,CH1r5:1]>>[n:1]",true,-0.1161123831],[0.0152648366,137.0052531421,9,"completed",-5.213072,9.0,4,"C(#Cc1ccc2c(c1)=CCC=2)c1ccc2c(c1)=CCC=2","C(#Cc1ccc2cscc2c1)c1ccc2cscc2c1",{},"[#6H2r5:1]>>[S:1]",true,-0.1582252357],[0.0149925133,215.3190789076,9,"completed",-5.39514,9.0,8,"C1=CC(=C2Sc3cc4c(nc3S2)=CCC=4)C=C1","C1=CC(=C2Sc3cc4cscc4nc3S2)C=C1",{},"[#6H2r5:1]>>[S:1]",true,-0.2984041544],[0.0149792276,223.1255680182,9,"completed",-4.259492,9.0,5,"C1=CC(C=CC2=CC(=C3C=CC(C=CC4=CCC=C4)=C3)C=C2)=CC1","C1=CC(C=CC2=CSC(=C3SC=C(C=CC4=CCC=C4)S3)S2)=CC1",{},"[CH,ch:0]1=[C,c:1][C,c:2]=[CH,ch:3][*:4]1>>[S:0]1[*:1]=,:[*:2][S:3][*:4]1",true,-0.6292434594],[0.0148748425,169.1594225827,9,"completed",-5.231012,9.0,6,"C(#Cc1cc[nH]c1)C1=CC(=C2C=CC=C2)C=C1C#Cc1cc[nH]c1","C(#Cc1c[nH]cn1)C1=CC(=C2C=CC=C2)C=C1C#Cc1c[nH]cn1",{},"[chr5,CH1r5:1]>>[n:1]",true,-0.1924196998],[0.0146666954,99.9447706035,9,"completed",-5.09982,9.0,7,"c1cc2cc3cc4cc[nH]c4cc3cc2[nH]1","c1n[nH]c2cc3cc4[nH]ncc4cc3cc12",{},"[chr5,CH1r5:1]>>[n:1]",true,-0.09994485],[0.0146666954,89.6326998321,9,"completed",-5.085284,9.0,8,"c1noc2cc3cc4cnoc4cc3cc12","c1n[nH]c2cc3cc4cn[nH]c4cc3cc12",{},"[o:1]>>[nH:1]",true,-0.0902227],[0.0143988146,143.2223315434,9,"completed",-5.233404,9.0,5,"C1=CCC(C2=CCC(NC3=CC(C4=CC=CC4)=CC3)=C2)=C1","C1=CCC(C2=NCC(NC3=CC(C4=CC=CC4)=NC3)=C2)=C1",{},"[chr5,CH1r5:1]>>[n:1]",true,-0.1709765586],[0.0142999159,180.0518253893,9,"completed",-5.267076,9.0,6,"c1ccc2cc3cc4nnnnc4cc3cc2c1","C1=c2cc3cc4nnnnc4cc3cc2=CC1",{},"[c:0]1[ch:1][ch][c:3][c!r5:4][c!r5:5]1>>[c:0]1[CH2:1][c:3][c:4][c:5]1",true,-0.2147014458],[0.0142116012,135.6381736964,9,"completed",-5.171672,9.0,6,"C(=Cc1cc2c(cc1C=Cc1cnccn1)=CCC=2)c1cnccn1","C(=Cc1cc2c(cc1C=Cc1ccccn1)=CCC=2)c1ccccn1",{},"[nr6:0]>>[ch&r6:0]",true,-0.1446194427],[0.0141870903,130.6388575467,9,"completed",-4.977368,9.0,8,"C1=NCc2nc3cc4c(cc3nc21)=CCC=4","C1=NCc2cc3cc4c(cc3cc21)=CCC=4",{},"[nr6:0]>>[ch&r6:0]",true,-0.156318357],[0.0141352427,119.1928268325,9,"completed",-5.057776,9.0,7,"C1=CCC(c2cc(Nc3c[nH]cn3)cc(C3=CC=CC3)c2)=C1","C1=CCC(c2cc(Nc3c[nH]nn3)cc(C3=CC=CC3)c2)=C1",{},"[chr5,CH1r5:1]>>[n:1]",true,-0.1228028273],[0.0139828281,149.0441797506,9,"completed",-5.263212,9.0,4,"C1=CC(c2ccccc2Nc2ccccc2C2=CCC=C2)=CC1","C1=NCC=C1c1ccccc1Nc1ccccc1C1=CCN=C1",{},"[chr5,CH1r5:1]>>[n:1]",true,-0.1877947401],[0.0139259054,123.3068192486,9,"completed",-5.15778,9.0,6,"C1=CCC(c2cc(NC3=CN=CC3)cc(C3=CC=CC3)c2)=C1","C1=CCC(c2cc(Nc3cncs3)cc(C3=CC=CC3)c2)=C1",{},"[#6H2r5:1]>>[S:1]",true,-0.1297707617],[0.013901623,105.5447743199,9,"completed",-5.233312,9.0,7,"C1=CCC(Nc2cc(NC3=CC=CC3)cc(C3=NCN=C3)c2)=C1","C1=NCN=C1c1cc(Nc2ccccc2)cc(Nc2ccccc2)c1",{},"[CH2:0]1[c,C:1]-,=,:[c,C:2]-,=,:[c,C:3]-,=,:[c,C:4]1>>[ch:0]1c[c:1][c:2][c:3][c:4]1",true,-0.1408830123],[0.0135747636,119.9505948199,9,"completed",-4.990708,9.0,4,"C1=CC(Nc2ccc3ccc(NC4=CCC=C4)cc3c2)=CC1","C1=CC(Nc2cc3cc(NC4=CCC=C4)ncc3cn2)=CC1",{},"[ch&r6:0]>>[nr6:0]",null,-0.1422711089],[0.0134827371,187.9813033933,9,"completed",-5.039928,9.0,4,"c1ccc2ncc(Nc3cnc4ccccc4c3)cc2c1","C1=c2cc(Nc3cnc4c(c3)=CCC=4)cnc2=CC1",{},"[c:0]1[ch:1][ch][c:3][c!r5:4][c!r5:5]1>>[c:0]1[CH2:1][c:3][c:4][c:5]1",true,-0.1926271179],[0.0134500237,127.3698733511,9,"completed",-5.0391,9.0,5,"C1=CC(=C2C=CC=C2NC2=CC=CC2=C2C=CC=C2)C=C1","C1=CC(=C2C=CC=C2NC2=CC=CC2=C2C=CC=N2)N=C1",{},"[chr5,CH1r5:1]>>[n:1]",null,-0.1343145619],[0.0133376695,93.6802341915,9,"completed",-5.207,9.0,5,"C1=CC(Nc2cc(NC3=CCC=C3)cc(-c3cccnc3)c2)=CC1","c1ccc(Nc2cc(Nc3ccccc3)cc(-c3cccnc3)c2)cc1",{},"[CH2:0]1[c,C:1]-,=,:[c,C:2]-,=,:[c,C:3]-,=,:[c,C:4]1>>[ch:0]1c[c:1][c:2][c:3][c:4]1",true,-0.119941637],[0.0132861214,202.3365199739,9,"completed",-4.979392,9.0,6,"C1=CC(c2cc3cocc3cc2C2=CCC=C2)=CC1","c1cc(-c2cc3cocc3cc2-c2cc[nH]c2)c[nH]1",{},"[#6H2r5:1]>>[NH:1]",true,-0.2192435843],[0.0131975239,127.4634566511,9,"completed",-5.201664,9.0,5,"C1=CC(=C2SC(C=Cc3ccccc3)=C(C=Cc3ccccc3)S2)C=C1","C1=CC(=C2SC(C=Cc3ccccn3)=C(C=Cc3ccccn3)S2)C=C1",{},"[ch&r6:0]>>[nr6:0]",true,-0.145984114],[0.0131370422,158.6120234549,9,"completed",-5.349232,9.0,6,"C(#Cc1cc(C#Cc2cc[nH]c2)cc(C2=CC=CC2)c1)c1cc[nH]c1","C(#Cc1c[nH]cn1)c1cc(C#Cc2c[nH]cn2)cc(C2=CC=CC2)c1",{},"[chr5,CH1r5:1]>>[n:1]",true,-0.2357857142],[0.0129262174,178.0046452501,9,"completed",-5.262476,9.0,6,"C1=c2cc(-c3ccsc3)c(-c3ccsc3)cc2=CC1","c1cc(-c2cc3cscc3cc2-c2ccsc2)cs1",{},"[#6H2r5:1]>>[S:1]",true,-0.2112365842],[0.012873803,308.1603332044,9,"completed",-6.134084,9.0,9,"C1=NC=c2cc3cc4c(cc3cc21)=CN=C4","C1=c2cc3cc4c(cc3cc2N=N1)=CN=N4",{},"[chr5,CH1r5:1]>>[n:1]",true,-0.78672381],[0.0127899471,158.6342070874,9,"completed",-5.347576,9.0,5,"C(#Cc1ccc2cscc2c1)c1ccc2cscc2c1","C(#Cc1cc2cscc2cn1)c1cc2cscc2cn1",{},"[ch&r6:0]>>[nr6:0]",true,-0.2349442717],[0.0127778534,197.1848743624,9,"completed",-5.321172,9.0,6,"C1=CCC(C=Cc2coc(-c3cc(C=CC4=CC=CC4)co3)c2)=C1","C(=Cc1ccco1)c1coc(-c2cc(C=Cc3ccco3)co2)c1",{},"[#6H2r5:1]>>[O:1]",true,-0.2507014777],[0.0124965466,202.6911927845,9,"completed",-5.02944,9.0,6,"C(=Cc1cc[nH]c1)C1=CCC(C2=CC(C=Cc3cc[nH]c3)=CC2)=C1","C(=Cc1cn[nH]c1)C1=CCC(C2=CC(C=Cc3cn[nH]c3)=CC2)=C1",{},"[chr5,CH1r5:1]>>[n:1]",true,-0.2086223605],[0.0123214882,144.1799714412,9,"completed",-5.036248,9.0,5,"C1=CCC(C2=CCC(NC3=CC(C4=CC=CC4)=CC3)=C2)=C1","C1=NCC(C2=CCC(NC3=CC(C4=CC=NC4)=CC3)=C2)=C1",{},"[chr5,CH1r5:1]>>[n:1]",true,-0.1509283928],[0.0121676641,216.5458786709,9,"completed",-5.311972,9.0,6,"C(#CC1=CCC(c2cc[nH]c2)=C1)C1=CCC(c2cc[nH]c2)=C1","C(#CC1=NCC(c2cc[nH]c2)=C1)C1=NCC(c2cc[nH]c2)=C1",{},"[chr5,CH1r5:1]>>[n:1]",true,-0.2625049727],[0.0121177401,202.7355384266,9,"completed",-5.159988,9.0,5,"C(=Cc1ccccc1)C1=C(C2=C(C=Cc3ccccc3)CC=N2)N=CC1","C(=Cc1ccccn1)C1=C(C2=C(C=Cc3ccccn3)CC=N2)N=CC1",{},"[ch&r6:0]>>[nr6:0]",true,-0.2070386269],[0.0119348775,85.611890825,9,"completed",-5.12144,9.0,5,"C1=CCC(Nc2cc(NC3=CC=CC3)cc(C3=CC=CC3)c2)=C1","C1=CCC(c2cc(Nc3ccccc3)cc(Nc3ccccc3)c2)=C1",{},"[CH2:0]1[c,C:1]-,=,:[c,C:2]-,=,:[c,C:3]-,=,:[c,C:4]1>>[ch:0]1c[c:1][c:2][c:3][c:4]1",true,-0.0869174086],[0.0118682729,133.7515086282,9,"completed",-5.326692,9.0,8,"C1=CCC(c2cccc(Nc3cccc(C4=CC=CC4)c3)c2)=C1","C1=NC=C(c2cccc(Nc3cccc(C4=CN=CC4)c3)c2)C1",{},"[chr5,CH1r5:1]>>[n:1]",null,-0.2075336235],[0.0117707695,186.6043687778,9,"completed",-5.281244,9.0,9,"C1=CC(=C2Sc3cc4cscc4nc3S2)C=C1","C1=CC(=C2Sc3cc4cscc4cc3S2)C=C1",{},"[nr6:0]>>[ch&r6:0]",true,-0.2256488208],[0.0114081588,131.9361298286,9,"completed",-5.106168,9.0,6,"C1=CC(c2cc(NC3=CCC=N3)cc(C3=CCC=C3)c2)=CC1","C1=NC(Nc2cc(-c3ccoc3)cc(-c3ccoc3)c2)=CC1",{},"[#6H2r5:1]>>[O:1]",true,-0.1320067575],[0.011362353,100.6381075746,9,"completed",-5.365516,9.0,4,"c1ccc(-c2ccnc(Nc3cc(-c4ccccc4)ccn3)c2)cc1","C1=CC(c2ccnc(Nc3cc(C4=CCC=C4)ccn3)c2)=CC1",{},"[c:0]1[ch:1][ch][c:3][c!r5:4][c!r5:5]1>>[c:0]1[CH2:1][c:3][c:4][c:5]1",true,-0.2113584973],[0.0113135876,280.8034002145,9,"completed",-5.233956,9.0,6,"C1=CCC(Nc2cc(C3=CCN=C3)cc(C3=CCN=C3)c2)=C1","C1=CCC(Nc2cc(C3=CCN=C3)nc(C3=CCN=C3)c2)=C1",{},"[ch&r6:0]>>[nr6:0]",true,-0.2960459634],[0.0111814625,172.3650437711,9,"completed",-5.124476,9.0,6,"C1=CCC(Nc2cc(C3=CCN=C3)cc(C3=CCN=C3)c2)=C1","C1=NCC=C1c1cc(Nc2cccs2)cc(C2=CCN=C2)c1",{},"[#6H2r5:1]>>[S:1]",true,-0.1732144765],[0.0111492512,141.1142815742,9,"completed",-5.423016,9.0,7,"C(#Cc1cccs1)c1cc(C#Cc2cccs2)cc(C2=CCC=N2)c1","C(#Cc1cccs1)c1cc(C#Cc2cccs2)cc(-c2c[nH]cn2)c1",{},"[#6H2r5:1]>>[NH:1]",true,-0.2665323906],[0.0110620476,163.9586727947,9,"completed",-5.297528,9.0,7,"C(#Cc1cc(-c2cc[nH]c2)nc(-c2cc[nH]c2)c1)C1=CC=CC1","C(#Cc1ccco1)c1cc(-c2cc[nH]c2)nc(-c2cc[nH]c2)c1",{},"[#6H2r5:1]>>[O:1]",true,-0.2144782709],[0.0109478614,123.2348973334,9,"completed",-5.472696,9.0,7,"C(=Cc1ccccn1)c1cc(C=Cc2ccccn2)cc(-c2c[nH]cn2)c1","C(=Cc1ccccn1)c1cc(C=Cc2ccccn2)cc(-c2cc[nH]c2)c1",{},"[nr5:0]>>[ch&r5:0]",true,-0.2885289778],[0.010853387,135.4633481466,9,"completed",-5.32476,9.0,6,"C1=CC(c2cc(NC3=NCC=C3)cc(C3=CCC=C3)c2)=CC1","C1=CC(Nc2cc(C3=NCC=C3)cc(C3=NCC=C3)c2)=NC1",{},"[chr5,CH1r5:1]>>[n:1]",true,-0.2076142503],[0.0107780074,82.2112998031,9,"completed",-5.375728,9.0,6,"C1=CCC(Nc2cc(NC3=CC=CC3)nc(C3=CCC=C3)n2)=C1","C1=CC(c2nc(Nc3ccccc3)cc(Nc3ccccc3)n2)=CC1",{},"[CH2:0]1[c,C:1]-,=,:[c,C:2]-,=,:[c,C:3]-,=,:[c,C:4]1>>[ch:0]1c[c:1][c:2][c:3][c:4]1",true,-0.2097889499],[0.0107216045,116.7280306925,9,"completed",-5.147108,9.0,7,"c1ccc(-c2cc(Nc3cn[nH]n3)cc(-c3ccccc3)c2)cc1","C1=CCC(c2cc(Nc3cn[nH]n3)cc(C3=CC=CC3)c2)=C1",{},"[c:0]1[ch:1][ch][c:3][c!r5:4][c!r5:5]1>>[c:0]1[CH2:1][c:3][c:4][c:5]1",true,-0.1212964276],[0.0106953765,143.2183546033,9,"completed",-5.012512,9.0,5,"C(#CC1=CC(=C2C=CC=C2)C=C1C#CC1=CCC=C1)C1=CCC=C1","C(#CC1=CC(=C2C=CC=C2)C=C1C#CC1=CSCS1)C1=CSCS1",{},"[CH,ch:0]1=[C,c:1][C,c:2]=[CH,ch:3][*:4]1>>[S:0]1[*:1]=,:[*:2][S:3][*:4]1",true,-0.1557627384],[0.0106944237,107.724997541,9,"completed",-5.236532,9.0,4,"c1ccc(Nc2cc(Nc3ccccc3)cc(-c3ccncc3)c2)cc1","c1ccc(Nc2cc(Nc3ccccc3)cc(-c3ccncn3)c2)cc1",{},"[ch&r6:0]>>[nr6:0]",true,-0.1440095786],[0.0105471697,101.6383862648,9,"completed",-5.211324,9.0,7,"c1cc2cc3cc4c[nH]cc4cc3cc2nn1","c1cc2cc3cc4cocc4cc3cc2nn1",{},"[nH:1]>>[o:1]",true,-0.1280739931],[0.0105369638,173.0474776061,9,"completed",-5.095864,9.0,5,"C1=NCC(NC2=C(c3ccccc3)C=NC2)=C1c1ccccc1","C1=CC(C2=C(NC3=C(C4=CCC=C4)C=NC3)CN=C2)=CC1",{},"[c:0]1[ch:1][ch][c:3][c!r5:4][c!r5:5]1>>[c:0]1[CH2:1][c:3][c:4][c:5]1",true,-0.1730716952],[0.0105351865,160.1829567616,9,"completed",-5.270572,9.0,7,"C(#Cc1cccs1)c1cc(-c2cc[nH]c2)cc(-c2cc[nH]c2)c1","C(#Cc1cccs1)c1cc(-c2cc[nH]c2)nc(-c2cc[nH]c2)c1",{},"[ch&r6:0]>>[nr6:0]",true,-0.199787475],[0.0105289819,196.364806719,9,"completed",-5.03496,9.0,6,"C1=CC(=C2C=C(C=Cc3ccsc3)C(C=Cc3ccsc3)=C2)C=C1","C1=CC(=C2SC(C=Cc3ccsc3)=C(C=Cc3ccsc3)S2)C=C1",{},"[CH,ch:0]1=[C,c:1][C,c:2]=[CH,ch:3][*:4]1>>[S:0]1[*:1]=,:[*:2][S:3][*:4]1",true,-0.2015736493],[0.0104242937,311.8944391951,9,"completed",-5.452088,9.0,5,"C1=CC(c2ncnc(C3=CCC=C3)c2Nc2ccccc2)=CC1","C1=CC(c2nnnc(C3=CCC=C3)c2Nc2ccccc2)=CC1",{},"[ch&r6:0]>>[nr6:0]",true,-0.3975191335],[0.0103109725,121.2121323696,9,"completed",-5.118312,9.0,6,"C1=CC(c2c(NC3=NCC=C3)cccc2NC2=NCC=C2)=CC1","C1=CC(Nc2cccc(NC3=NCC=C3)c2-c2ccccc2)=NC1",{},"[CH2:0]1[c,C:1]-,=,:[c,C:2]-,=,:[c,C:3]-,=,:[c,C:4]1>>[ch:0]1c[c:1][c:2][c:3][c:4]1",true,-0.1218880323],[0.010295264,126.8187141173,9,"completed",-5.272228,9.0,3,"c1ccc(-c2cccc(Nc3cccc(-c4ccccc4)c3)c2)cc1","c1ccc(-c2cccc(Nc3cccc(-c4ccccn4)c3)c2)nc1",{},"[ch&r6:0]>>[nr6:0]",null,-0.1749788656],[0.0239729086,144.2138884129,10,"completed",-5.013616,10.0,6,"C(#Cc1cc(C#CC2=NC=CC2)cc(C2=CCC=C2)c1)C1=NC=CC1","C(#Cc1cc(C#CC2=NC=CC2)cc(C2=CSCS2)c1)C1=NC=CC1",{},"[CH,ch:0]1=[C,c:1][C,c:2]=[CH,ch:3][*:4]1>>[S:0]1[*:1]=,:[*:2][S:3][*:4]1",true,-0.1563781359],[0.0225954185,172.9914640437,10,"completed",-4.755096,10.0,5,"C1=CCC(C2=CC(NC3=CCC(C4=CC=CC4)=C3)=CC2)=C1","C1=CCC(C2=NC(NC3=CCC(C4=CC=CC4)=N3)=CC2)=C1",{},"[chr5,CH1r5:1]>>[n:1]",true,-0.2970115209],[0.0215563013,143.3646839541,10,"completed",-5.202032,10.0,5,"O=c1cc2cc3cc4ccccc4cc3cc2co1","O=c1cc2cc3cc4ccccc4cc3cc2c[nH]1",{},"[o:1]>>[nH:1]",true,-0.1601705086],[0.0194418289,125.224338911,10,"completed",-5.04324,10.0,6,"C(#Cc1cc(C#CC2=CC=CC2)cc(C2=CSCS2)c1)C1=CC=CC1","C(#Cc1cc(C#CC2=CC=NC2)cc(C2=CSCS2)c1)C1=CC=NC1",{},"[chr5,CH1r5:1]>>[n:1]",true,-0.131376432],[0.0159221506,122.8473811243,10,"completed",-5.229356,10.0,5,"C1=C(NC2=CC(c3ccccc3)=NC2)CN=C1c1ccccc1","C1=CC(C2=NCC(NC3=CC(C4=CCC=C4)=NC3)=C2)=CC1",{},"[c:0]1[ch:1][ch][c:3][c!r5:4][c!r5:5]1>>[c:0]1[CH2:1][c:3][c:4][c:5]1",true,-0.1526127015],[0.0147820161,110.5909101942,10,"completed",-5.315836,10.0,6,"C(#Cc1cc2c[nH]cc2cc1C#CC1=CC=CC1)C1=CC=CC1","C(#Cc1cc2c[nH]cc2cc1C#CC1=CC=NC1)C1=CC=NC1",{},"[chr5,CH1r5:1]>>[n:1]",true,-0.1872353788],[0.0139230352,120.7472656222,10,"completed",-5.412068,10.0,7,"C1=CCC(c2cc(NC3=NCN=C3)cc(C3=CC=CC3)c2)=C1","C1=CCC(c2cc(Nc3cnsn3)cc(C3=CC=CC3)c2)=C1",{},"[#6H2r5:1]>>[S:1]",true,-0.2495981893],[0.0123314735,122.7647377726,10,"completed",-4.846452,10.0,6,"c1ccc(-c2cc(Nc3c[nH]cn3)cc(-c3ccccc3)c2)cc1","C1=CCC(c2cc(Nc3c[nH]cn3)cc(C3=CC=CC3)c2)=C1",{},"[c:0]1[ch:1][ch][c:3][c!r5:4][c!r5:5]1>>[c:0]1[CH2:1][c:3][c:4][c:5]1",true,-0.2158045623],[0.0110159506,116.7795049419,10,"completed",-5.198352,10.0,6,"C1=CCC(Nc2cc(NC3=CC=CC3)cc(-c3cccnn3)c2)=C1","c1ccc(Nc2cc(Nc3ccccc3)cc(-c3cccnn3)c2)cc1",{},"[CH2:0]1[c,C:1]-,=,:[c,C:2]-,=,:[c,C:3]-,=,:[c,C:4]1>>[ch:0]1c[c:1][c:2][c:3][c:4]1",true,-0.1355628252],[0.0109668617,78.3974675214,10,"completed",-5.048392,10.0,4,"C1=C(Nc2ccccc2)C=C(C2=CC(Nc3ccccc3)=CC2)C1","C1=C(Nc2ccccc2)N=C(C2=NC(Nc3ccccc3)=CC2)C1",{},"[chr5,CH1r5:1]>>[n:1]",true,-0.0863204604],[0.0109269728,171.6623090096,10,"completed",-5.1472,10.0,4,"C1=CCC(c2ccc(Nc3ccc(C4=CC=CC4)cc3)cc2)=C1","C1=CCC(c2ccc(Nc3ccc(C4=CC=CC4)cn3)nc2)=C1",{},"[ch&r6:0]>>[nr6:0]",true,-0.1748130142],[0.0107201597,148.6963789216,10,"completed",-5.382996,10.0,6,"C(=Cc1cc2c(cc1C=CC1=CCN=C1)=CCC=2)C1=CCN=C1","C(=Cc1cc2cscc2cc1C=CC1=CCN=C1)C1=CCN=C1",{},"[#6H2r5:1]>>[S:1]",true,-0.2476956071],[0.0104947204,129.8397652589,10,"completed",-5.365884,10.0,5,"C(#Cc1cc2ccccc2cc1C#CC1=CC=NC1)C1=CC=NC1","C(#Cc1cc2c(cc1C#CC1=CC=NC1)=CCC=2)C1=CC=NC1",{},"[c:0]1[ch:1][ch][c:3][c!r5:4][c!r5:5]1>>[c:0]1[CH2:1][c:3][c:4][c:5]1",true,-0.2269329689],[0.0099185756,119.1768741324,10,"completed",-4.984544,10.0,6,"c1ccc(-c2cc(Nc3cc[nH]n3)cc(-c3ccccc3)c2)cc1","C1=CCC(c2cc(Nc3cc[nH]n3)cc(C3=CC=CC3)c2)=C1",{},"[c:0]1[ch:1][ch][c:3][c!r5:4][c!r5:5]1>>[c:0]1[CH2:1][c:3][c:4][c:5]1",true,-0.1439960778],[0.0096932119,128.4196078948,10,"completed",-5.176272,10.0,6,"C(#Cc1cc(C#CC2=CC=CC2)cc(C2=CSCS2)c1)C1=CC=CC1","C(#Cc1cc(C#CC2=CC=CC2)cc(C2=NSCS2)c1)C1=CC=CC1",{},"[chr5,CH1r5:1]>>[n:1]",true,-0.1390759882],[0.0090103233,101.7130409765,10,"completed",-4.743228,10.0,6,"c1cc2cc3cc4cc[nH]c4nc3nc2[nH]1","c1cc2cc3cc4cc[nH]c4cc3cc2[nH]1",{},"[nr6:0]>>[ch&r6:0]",true,-0.2696586919],[0.0090103233,114.2551555571,10,"completed",-4.740284,10.0,6,"c1cc2cc3nc4[nH]ccc4cc3nc2[nH]1","c1cc2cc3cc4[nH]ccc4cc3cc2[nH]1",{},"[nr6:0]>>[ch&r6:0]",true,-0.2765105511],[0.0073845394,143.0513806604,10,"completed",-4.806524,10.0,5,"C1=C(Nc2ccccc2)N=C(C2=NC(Nc3ccccc3)=CC2)C1","C1=CCC(NC2=CCC(C3=NC(NC4=CC=CC4)=CC3)=N2)=C1",{},"[c:0]1[ch:1][ch][c:3][c!r5:4][c!r5:5]1>>[c:0]1[CH2:1][c:3][c:4][c:5]1",true,-0.2503327729],[0.0070264435,89.3224192223,10,"completed",-5.359628,10.0,4,"C1=C(Nc2ccccc2)C=C(C2=CC(Nc3ccccc3)=CC2)C1","C1=C(C2=CC(Nc3ccccc3)=NC2)CN=C1Nc1ccccc1",{},"[chr5,CH1r5:1]>>[n:1]",true,-0.2025037698],[0.0067887921,130.8131851175,10,"completed",-5.06854,10.0,5,"C1=CC(Nc2cc(NC3=CCC=C3)nc(-c3ccccc3)n2)=CC1","C1=CC(Nc2cc(NC3=CCC=C3)nc(C3=CCC=C3)n2)=CC1",{},"[c:0]1[ch:1][ch][c:3][c!r5:4][c!r5:5]1>>[c:0]1[CH2:1][c:3][c:4][c:5]1",true,-0.1326539026],[0.0067740984,151.974898889,10,"completed",-5.061732,10.0,4,"C1=C(Nc2ccccc2)C=C(C2=CC(Nc3ccccc3)=CC2)C1","c1ccc(Nc2coc(-c3cc(Nc4ccccc4)co3)c2)cc1",{},"[#6H2r5:1]>>[O:1]",true,-0.1543176769],[0.0064808336,174.8652724065,10,"completed",-4.843048,10.0,6,"C1=CCC(C2=NC(NC3=CCC(C4=CC=CC4)=N3)=CC2)=C1","C1=C(NC2=CCC(c3ccccc3)=N2)N=C(c2ccccc2)C1",{},"[CH2:0]1[c,C:1]-,=,:[c,C:2]-,=,:[c,C:3]-,=,:[c,C:4]1>>[ch:0]1c[c:1][c:2][c:3][c:4]1",true,-0.250858098],[0.0064079072,228.5719536229,10,"completed",-5.141588,10.0,6,"C1=CCC(c2cc(C=Cc3c[nH]c(C4=CC=CC4)c3)c[nH]2)=C1","C1=CCC(c2cc(C=Cc3cc(C4=CC=CC4)[nH]n3)n[nH]2)=C1",{},"[chr5,CH1r5:1]>>[n:1]",true,-0.2304183657],[0.0063609844,169.9011667309,10,"completed",-5.210312,10.0,5,"C1=NCC=C1Nc1cccc(NC2=CCN=C2)c1","C1=NCC=C1Nc1cccc(NC2=CCN=C2)c1-c1ccccc1",{},"[cH&r6,CH&r5:1]>>[#6:1](-[c]1[ch]ccc[ch]1)",true,-0.1866255281],[0.0060957141,186.2318269435,10,"completed",-5.04186,10.0,7,"C1=c2cc3cc4c(cc3cc2=CC1)OCO4","c1scc2cc3cc4c(cc3cc12)OCO4",{},"[#6H2r5:1]>>[S:1]",true,-0.1906269146],[0.0057285441,180.5784725835,10,"completed",-5.1357,10.0,7,"C(#Cc1cc(C#Cc2cc[nH]c2)cc(-c2cc[nH]c2)c1)c1cc[nH]c1","C(#Cc1cc(-c2cc[nH]c2)cc(C#Cc2cc[nH]c2)n1)c1cc[nH]c1",{},"[ch&r6:0]>>[nr6:0]",true,-0.1822994374],[0.0055076594,159.5870865181,10,"completed",-5.570768,10.0,9,"C1=CC(C=CC2=NCC(C3=CC(C=CC4=CCC=C4)=NC3)=C2)=CC1","C1=CC(C=Cc2cc(-c3cc(C=CC4=CCC=C4)ns3)sn2)=CC1",{},"[#6H2r5:1]>>[S:1]",null,-0.3661462385],[0.0051211326,188.223857814,10,"completed",-4.86614,10.0,9,"C1=NC(C2=CCC=C2NC2=CCC=C2C2=CCC=N2)=CC1","C1=NC(c2ccccc2Nc2ccccc2C2=CCC=N2)=CC1",{},"[CH2:0]1[c,C:1]-,=,:[c,C:2]-,=,:[c,C:3]-,=,:[c,C:4]1>>[ch:0]1c[c:1][c:2][c:3][c:4]1",null,-0.2494525315],[0.0049949626,139.1688884529,10,"completed",-5.33028,10.0,6,"C1=CCC(C=Cc2cc(C=CC3=CC=CC3)cc(-c3ccco3)c2)=C1","C1=CCC(C=Cc2cc(C=CC3=CC=CC3)cc(C3=CC=CC3)c2)=C1",{},"[n,c:0]1[n,ch:1][o,O:2][n,c:3][n,c:4]1>>[*:0]1=[*:1][CH2:2][*:3]=[*:4]1",true,-0.2129603952],[0.0049279832,86.6646205899,10,"completed",-5.140852,10.0,6,"C1=CCC(Nc2cc(NC3=CC=CC3)cc(-c3ccco3)c2)=C1","c1ccc(Nc2cc(Nc3ccccc3)cc(-c3ccco3)c2)cc1",{},"[CH2:0]1[c,C:1]-,=,:[c,C:2]-,=,:[c,C:3]-,=,:[c,C:4]1>>[ch:0]1c[c:1][c:2][c:3][c:4]1",true,-0.0912606736],[0.0048532365,104.0119030507,10,"completed",-5.11454,10.0,5,"c1ccc(Nc2cc(Nc3ccccc3)cc(-c3ccco3)c2)cc1","c1ccc(Nc2cc(Nc3ccccc3)cc(-c3ccc[nH]3)c2)cc1",{},"[o:1]>>[nH:1]",true,-0.1045086966],[0.0048528775,171.3900979721,10,"completed",-4.917384,10.0,6,"c1ccc(-c2cc(NC3=NSCS3)cc(-c3ccccc3)c2)cc1","C1=CCC(c2cc(NC3=NSCS3)cc(C3=CC=CC3)c2)=C1",{},"[c:0]1[ch:1][ch][c:3][c!r5:4][c!r5:5]1>>[c:0]1[CH2:1][c:3][c:4][c:5]1",true,-0.2138115558],[0.00481068,115.2136486617,10,"completed",-5.389436,10.0,7,"c1ccc(-c2cc(Nc3cnsn3)cc(-c3ccccc3)c2)cc1","C1=CC(c2cc(Nc3cnsn3)cc(C3=CCC=C3)c2)=CC1",{},"[c:0]1[ch:1][ch][c:3][c!r5:4][c!r5:5]1>>[c:0]1[CH2:1][c:3][c:4][c:5]1",true,-0.2330730613],[0.0045381375,125.4886534389,10,"completed",-5.008188,10.0,6,"C1=CC(c2cc(C=CC3=CC=NC3)cc(C=CC3=CC=NC3)c2)=CC1","C(=Cc1cc(C=CC2=CC=NC2)cc(C2=CSCS2)c1)C1=CC=NC1",{},"[CH,ch:0]1=[C,c:1][C,c:2]=[CH,ch:3][*:4]1>>[S:0]1[*:1]=,:[*:2][S:3][*:4]1",true,-0.1409887562],[0.0044538559,109.8132005328,10,"completed",-4.9287,10.0,9,"C1=c2cc3cc4nnsc4cc3cc2=CC1","C1=c2cc3cc4cnsc4cc3cc2=CC1",{},"[nr5:0]>>[ch&r5:0]",true,-0.1625956553],[0.0042553332,134.7777624063,10,"completed",-5.358892,10.0,7,"c1ccc(-c2cc(Nc3conn3)cc(-c3ccccc3)c2)cc1","C1=CC(c2cc(Nc3conn3)cc(C3=CCC=C3)c2)=CC1",{},"[c:0]1[ch:1][ch][c:3][c!r5:4][c!r5:5]1>>[c:0]1[CH2:1][c:3][c:4][c:5]1",true,-0.2258480206],[0.0041614213,107.2955443914,10,"completed",-5.220984,10.0,8,"C1=c2cc3cc4cnoc4cc3cc2=CC1","c1occ2cc3cc4oncc4cc3cc12",{},"[#6H2r5:1]>>[O:1]",true,-0.1366913556],[0.0041553866,192.9495485292,10,"completed",-5.104052,10.0,8,"c1[nH]cc2cc3cc4c(cc3cc12)OCO4","c1occ2cc3cc4c(cc3cc12)OCO4",{},"[nH:1]>>[o:1]",true,-0.1929703952],[0.0039750224,183.8169842027,10,"completed",-5.293388,10.0,7,"C1=CC(C=Cc2cc(-c3cc(C=CC4=CCC=C4)no3)on2)=CC1","C1=CC(C=Cc2cc(-c3cc(C=CC4=CCC=C4)n[nH]3)[nH]n2)=CC1",{},"[o:1]>>[nH:1]",true,-0.2282852465],[0.0039258127,209.7452636978,10,"completed",-4.983256,10.0,6,"C(=Cc1cc(-c2coc(C=Cc3ccccn3)c2)co1)c1ccccn1","C(=Cc1cc(-c2c[nH]c(C=Cc3ccccn3)c2)c[nH]1)c1ccccn1",{},"[o:1]>>[nH:1]",true,-0.2251030093],[0.0038540918,100.8276686308,10,"completed",-5.196696,10.0,5,"C1=CCC(c2cc(Nc3ccccn3)cc(C3=CC=CC3)c2)=C1","C1=CCC(c2cc(Nc3ccccc3)cc(C3=CC=CC3)c2)=C1",{},"[nr6:0]>>[ch&r6:0]",true,-0.1214404208],[0.0037863464,120.2832413501,10,"completed",-5.164312,10.0,8,"C1=c2cc3cc4ncoc4cc3cc2=CC1","c1nc2cc3cc4cocc4cc3cc2o1",{},"[#6H2r5:1]>>[O:1]",true,-0.1284317503],[0.0037646685,125.99571312,10,"completed",-5.496248,10.0,3,"c1ccc(Nc2ccccn2)nc1","c1ccc2nc(Nc3ccc4ccccc4n3)ccc2c1",{},"[cH&r6:1][cH&r6:2]>>[c:1]2cccc[c:2]2",null,-0.3046490336],[0.0036992318,210.5623743898,10,"completed",-4.96366,10.0,7,"C1=CC(C=Cc2cc(-c3cc[nH]c3)cc(C=CC3=CCC=C3)n2)=CC1","C(=Cc1cc(-c2cc[nH]c2)cc(C=Cc2cc[nH]c2)n1)c1cc[nH]c1",{},"[#6H2r5:1]>>[NH:1]",true,-0.2311815852],[0.0036928212,167.7855926831,10,"completed",-5.100556,10.0,4,"C1=CC(Nc2cc(NC3=CCC=C3)cc(-c3ccccc3)c2)=CC1","C1=CC(Nc2cc(NC3=CCC=C3)nc(-c3ccccc3)n2)=CC1",{},"[ch&r6:0]>>[nr6:0]",true,-0.1677860441],[0.0034163358,105.5240958354,10,"completed",-5.27692,10.0,4,"c1ccc(-c2cc(Nc3ccccn3)cc(-c3ccccc3)c2)cc1","C1=CC(c2cc(Nc3ccccn3)cc(C3=CCC=C3)c2)=CC1",{},"[c:0]1[ch:1][ch][c:3][c!r5:4][c!r5:5]1>>[c:0]1[CH2:1][c:3][c:4][c:5]1",true,-0.1627042444],[0.0033973298,193.647183853,10,"completed",-5.356408,10.0,6,"C(#Cc1c[nH]c(-c2cc(C#CC3=CC=CC3)c[nH]2)c1)C1=CC=CC1","C(#Cc1cc(-c2cc(C#CC3=CC=CC3)n[nH]2)[nH]n1)C1=CC=CC1",{},"[chr5,CH1r5:1]>>[n:1]",true,-0.2640346803],[0.0033871414,109.2472192636,10,"completed",-5.320068,10.0,8,"C1=CCC(c2cc(Nc3cnns3)cc(C3=CC=CC3)c2)=C1","C1=CCC(c2cc(Nc3ccns3)cc(C3=CC=CC3)c2)=C1",{},"[nr5:0]>>[ch&r5:0]",true,-0.1888534299],[0.003273078,84.9868007496,10,"completed",-5.193476,10.0,4,"C1=CC(c2c(Nc3ccccc3)cccc2Nc2ccccc2)=CC1","C1=NCC=C1c1c(Nc2ccccc2)cccc1Nc1ccccc1",{},"[chr5,CH1r5:1]>>[n:1]",true,-0.1072579133],[0.002937023,127.9155582717,10,"completed",-5.007452,10.0,6,"C(#Cc1cc(C2=CSCS2)cc(C#Cc2ccccc2)n1)c1ccccc1","C(#Cc1cc(C2=CSCS2)cc(C#CC2=CC=CC2)n1)C1=CC=CC1",{},"[c:0]1[ch:1][ch][c:3][c!r5:4][c!r5:5]1>>[c:0]1[CH2:1][c:3][c:4][c:5]1",true,-0.1433851627],[0.0028978148,110.0452707289,10,"completed",-5.063848,10.0,5,"c1ccc(Nc2cccc(Nc3ccccc3)c2-c2ccsc2)cc1","c1ccc(Nc2cccc(Nc3ccccc3)c2-c2cscn2)cc1",{},"[chr5,CH1r5:1]>>[n:1]",true,-0.1129175606],[0.0026253206,160.8276241305,10,"completed",-5.25024,10.0,6,"C1=CCC(c2cc(NC3=CCN=C3)cc(C3=CC=CC3)c2)=C1","C1=CCC(c2cc(Nc3cnsc3)cc(C3=CC=CC3)c2)=C1",{},"[#6H2r5:1]>>[S:1]",true,-0.1921609557],[0.0024706239,214.5350749854,10,"completed",-5.135976,10.0,6,"C1=NC(c2cccc(-c3cccc(C4=CCC=N4)c3)c2)=CC1","C1=NC(C2=CCC(C3=CC(C4=CCC=N4)=CC3)=C2)=CC1",{},"[c:0]1[ch:1][ch][c:3][c!r5:4][c!r5:5]1>>[c:0]1[CH2:1][c:3][c:4][c:5]1",true,-0.2160080831],[0.0024208811,163.8552666801,10,"completed",-5.377476,10.0,8,"C1=CCC(c2cccc(Nc3cccc(C4=CC=CC4)c3)c2)=C1","C1=CCC(c2cncc(Nc3cncc(C4=CC=CC4)c3)c2)=C1",{},"[ch&r6:0]>>[nr6:0]",null,-0.2541162813],[0.0023432734,149.3691948394,10,"completed",-5.47196,10.0,6,"C1=CC(C=CC2=CC(C3=CCC(C=CC4=CCC=C4)=C3)=CC2)=CC1","C1=CC(C=CC2=CC(C3=NCC(C=CC4=CCC=C4)=C3)=NC2)=CC1",{},"[chr5,CH1r5:1]>>[n:1]",null,-0.3001745072],[0.0022273905,183.0734258054,10,"completed",-5.218868,10.0,5,"C(=Cc1ccc2cscc2c1)c1ccc2cscc2c1","C(=Cc1cc2cscc2cn1)c1cc2cscc2cn1",{},"[ch&r6:0]>>[nr6:0]",true,-0.2010954598],[0.0022214993,128.8709211733,10,"completed",-5.341596,10.0,6,"C1=NC(Nc2cc(-c3ccccc3)cc(-c3ccccc3)c2)=NC1","C1=CCC(c2cc(NC3=NCC=N3)cc(C3=CC=CC3)c2)=C1",{},"[c:0]1[ch:1][ch][c:3][c!r5:4][c!r5:5]1>>[c:0]1[CH2:1][c:3][c:4][c:5]1",true,-0.2126225333],[0.0021866625,197.7897164622,10,"completed",-5.15594,10.0,5,"C(=Cc1ccc2ccc(C=Cc3cc[nH]c3)cc2c1)c1cc[nH]c1","C(=Cc1c[nH]cn1)c1ccc2ccc(C=Cc3c[nH]cn3)cc2c1",{},"[chr5,CH1r5:1]>>[n:1]",true,-0.2016286708],[0.0021209778,101.4579130286,10,"completed",-5.107824,10.0,5,"c1ccc(Nc2cccc(Nc3ccccc3)c2-c2cc[nH]c2)cc1","c1ccc(Nc2cccc(Nc3ccccc3)c2-c2cn[nH]c2)cc1",{},"[chr5,CH1r5:1]>>[n:1]",true,-0.1016056271],[0.002103302,80.5324494366,10,"completed",-5.222456,10.0,5,"C1=NCC=C1c1c(Nc2ccccc2)cccc1Nc1ccccc1","c1ccc(Nc2cccc(Nc3ccccc3)c2-c2cnsc2)cc1",{},"[#6H2r5:1]>>[S:1]",true,-0.1176148658],[0.0020429102,95.3230461275,10,"completed",-5.221444,10.0,3,"c1ccc(Nc2cc(Nc3ccccc3)cc(-c3ccccc3)c2)cc1","c1ccc(-c2cc(Nc3ccccn3)cc(Nc3ccccn3)c2)cc1",{},"[ch&r6:0]>>[nr6:0]",null,-0.1277236049],[0.0019039386,124.2045369027,10,"completed",-5.542064,10.0,7,"C1=CCC(c2cc(Nc3ccns3)cc(C3=CC=CC3)c2)=C1","C1=CCC(c2cc(Nc3ncns3)cc(C3=CC=CC3)c2)=C1",{},"[chr5,CH1r5:1]>>[n:1]",true,-0.3334409262],[0.001901842,145.586511932,10,"completed",-5.448316,10.0,6,"C1=CCC(c2cc(C=CC3=CCC=N3)cc(C=CC3=CCC=N3)c2)=C1","C1=CCC(c2cc(C=Cc3cscn3)cc(C=Cc3cscn3)c2)=C1",{},"[#6H2r5:1]>>[S:1]",true,-0.2839792422],[0.0018414018,150.221943794,10,"completed",-5.272504,10.0,6,"C(#Cc1cc2c(cc1C#CC1=CN=CC1)=CCC=2)C1=CN=CC1","C(#Cc1cc2c(cc1C#Cc1cncs1)=CCC=2)c1cncs1",{},"[#6H2r5:1]>>[S:1]",true,-0.19273783],[0.0014415155,91.2802069358,10,"completed",-5.27186,10.0,6,"C1=CC(Nc2cc(NC3=CCC=C3)cc(-c3cncnc3)c2)=CC1","c1ccc(Nc2cc(Nc3ccccc3)cc(-c3cncnc3)c2)cc1",{},"[CH2:0]1[c,C:1]-,=,:[c,C:2]-,=,:[c,C:3]-,=,:[c,C:4]1>>[ch:0]1c[c:1][c:2][c:3][c:4]1",true,-0.1510120769],[0.0012428636,141.5958635972,10,"completed",-5.131652,10.0,6,"C(#Cc1cc(C2=CCC=C2)cc(C2=CCC=C2)c1)C1=CSCS1","C(#Cc1cc(C2=CCC=C2)cc(C2=CCC=C2)c1)C1=NSCS1",{},"[chr5,CH1r5:1]>>[n:1]",true,-0.1433188566],[0.0012327116,122.4124432038,10,"completed",-5.224664,10.0,6,"C1=CCC(c2cc(Nc3cccs3)cc(C3=CC=CC3)c2)=C1","C1=CCC(c2cc(Nc3nccs3)cc(C3=CC=CC3)c2)=C1",{},"[chr5,CH1r5:1]>>[n:1]",true,-0.1503328027],[0.0010436019,123.0828540494,10,"completed",-5.262752,10.0,7,"C1=CCC(c2cc(NC3=NCC=C3)cc(C3=CC=CC3)n2)=C1","C1=CCC(c2cc(NC3=NCC=C3)cc(C3=CC=CC3)c2)=C1",{},"[nr6:0]>>[ch&r6:0]",true,-0.1677158716],[0.0009151038,143.0545255421,10,"completed",-5.142508,10.0,6,"C(=Cc1cc2c(cc1C=CC1=CCN=C1)=CCC=2)C1=CCN=C1","C(=Cc1cc2c[nH]cc2cc1C=CC1=CCN=C1)C1=CCN=C1",{},"[#6H2r5:1]>>[NH:1]",true,-0.146116368],[0.0009134595,145.0217634425,10,"completed",-5.270296,10.0,7,"C(#Cc1ccc[nH]1)c1cc(C#Cc2ccc[nH]2)cc(-c2ccco2)c1","C(#Cc1ccc[nH]1)c1cc(C#Cc2ccc[nH]2)cc(-c2ccc[nH]2)c1",{},"[o:1]>>[nH:1]",true,-0.1877276442],[0.0008644365,187.2980441663,10,"completed",-5.056488,10.0,5,"C1=NCC(NC2=C(c3ccccc3)C=NC2)=C1c1ccccc1","C1=CCC(C2=C(NC3=C(C4=CC=CC4)C=NC3)CN=C2)=C1",{},"[c:0]1[ch:1][ch][c:3][c!r5:4][c!r5:5]1>>[c:0]1[CH2:1][c:3][c:4][c:5]1",true,-0.1897584556],[0.0008222629,166.448161962,10,"completed",-5.246284,10.0,7,"C(#Cc1cc(-c2ccc[nH]2)cc(C#CC2=CCC=C2)n1)C1=CCC=C1","C(#Cc1cc(-c2ccc[nH]2)cc(C#Cc2cc[nH]c2)n1)c1cc[nH]c1",{},"[#6H2r5:1]>>[NH:1]",true,-0.1954239107],[0.0008029012,202.2434584862,10,"completed",-5.207828,10.0,6,"C1=CCC(C=Cc2c[nH]c(-c3cc(C=CC4=CC=CC4)c[nH]3)c2)=C1","C1=CCC(C=Cc2cc(-c3cc(C=CC4=CC=CC4)n[nH]3)[nH]n2)=C1",{},"[chr5,CH1r5:1]>>[n:1]",true,-0.2158693737],[0.0005775226,152.0251120677,10,"completed",-5.406456,10.0,6,"C(#Cc1cc(C#CC2=CC=CC2)cc(-c2cc[nH]c2)c1)C1=CC=CC1","C(#Cc1cc(C#CC2=CC=CC2)cc(-c2cn[nH]c2)c1)C1=CC=CC1",{},"[chr5,CH1r5:1]>>[n:1]",true,-0.2629260768],[0.0003515803,239.8831038845,10,"completed",-4.481948,10.0,5,"C1=CC(=C2C(Nc3ccccc3)=CC=C2Nc2ccccc2)N=C1","C1=CCC(NC2=CC=C(NC3=CC=CC3)C2=C2C=CC=N2)=C1",{},"[c:0]1[ch:1][ch][c:3][c!r5:4][c!r5:5]1>>[c:0]1[CH2:1][c:3][c:4][c:5]1",true,-0.4946899616],[0.000329151,137.6198797866,10,"completed",-5.41722,10.0,6,"C(#Cc1cccs1)c1cc(C#Cc2cccs2)cc(C2=CCC=C2)c1","C(#Cc1cc(C#CC2=CC=CC2)cc(C2=CCC=C2)c1)C1=CC=CC1",{},"[n,c:0]1[n,ch:1][s,S:2][n,c:3][n,c:4]1>>[*:0]1=[*:1][CH2:2][*:3]=[*:4]1",true,-0.2612416702],[0.0003085993,157.5087197982,10,"completed",-5.22218,10.0,6,"C1=NC(c2cc3c(cc2C2=CCC=N2)=CCC=3)=CC1","C1=NC(c2cc3cscc3cc2C2=CCC=N2)=CC1",{},"[#6H2r5:1]>>[S:1]",true,-0.1792308386],[0.000205817,122.525347289,10,"completed",-4.993008,10.0,4,"C1=CCC(Nc2cccc(-c3cccc(NC4=CC=CC4)c3)c2)=C1","c1cc(Nc2cccs2)cc(-c2cccc(Nc3cccs3)c2)c1",{},"[#6H2r5:1]>>[S:1]",true,-0.1436023394],[0.0001784108,122.9177239093,10,"completed",-4.81738,10.0,4,"c1cc(Nc2cccc3ncccc23)c2cccnc2c1","C1=c2ncccc2=C(NC2=c3cccnc3=CC2)C1",{},"[c:0]1[ch:1][ch][c:3][c!r5:4][c!r5:5]1>>[c:0]1[CH2:1][c:3][c:4][c:5]1",true,-0.2329099792],[0.0001644032,124.6502583658,10,"completed",-5.025484,10.0,6,"C1=CC(c2cc(NC3=CCC=N3)cc(C3=CCC=C3)c2)=CC1","C1=NC(Nc2cc(-c3ccsc3)cc(-c3ccsc3)c2)=CC1",{},"[#6H2r5:1]>>[S:1]",true,-0.1351239346],[0.0000386423,110.6748979871,10,"completed",-5.034316,10.0,6,"c1ccc(-c2cc(Nc3cscn3)cc(-c3ccccc3)c2)cc1","C1=CC(c2cc(Nc3cscn3)cc(C3=CCC=C3)c2)=CC1",{},"[c:0]1[ch:1][ch][c:3][c!r5:4][c!r5:5]1>>[c:0]1[CH2:1][c:3][c:4][c:5]1",true,-0.1198456636],[-0.0000586374,106.8813779549,10,"completed",-5.36754,10.0,3,"c1ccc(Nc2cccc(-c3cccc(Nc4ccccc4)c3)c2)cc1","c1ccc(Nc2cncc(-c3cncc(Nc4ccccc4)c3)c2)cc1",{},"[ch&r6:0]>>[nr6:0]",null,-0.2156308842],[-0.0000610914,171.1436929513,10,"completed",-4.982888,10.0,5,"C1=NCC(c2ccccc2)=C1NC1=C(c2ccccc2)CN=C1","C1=CCC(C2=C(NC3=C(C4=CC=CC4)CN=C3)C=NC2)=C1",{},"[c:0]1[ch:1][ch][c:3][c!r5:4][c!r5:5]1>>[c:0]1[CH2:1][c:3][c:4][c:5]1",true,-0.1897646482],[-0.0000933485,152.3744220682,10,"completed",-4.890244,10.0,6,"c1ccc(-c2cc(Nc3cocn3)cc(-c3ccccc3)c2)cc1","c1ccc(-c2cc(Nc3c[nH]cn3)cc(-c3ccccc3)c2)cc1",{},"[o:1]>>[nH:1]",true,-0.2116052421],[-0.0002288952,120.8941875703,10,"completed",-5.35328,10.0,7,"c1ccc(-c2cc(Nc3ncsn3)cc(-c3ccccc3)c2)cc1","C1=CCC(c2cc(Nc3ncsn3)cc(C3=CC=CC3)c2)=C1",{},"[c:0]1[ch:1][ch][c:3][c!r5:4][c!r5:5]1>>[c:0]1[CH2:1][c:3][c:4][c:5]1",true,-0.2145909509],[-0.000364592,151.4295113128,10,"completed",-5.4669,10.0,5,"O=c1ccoc(C#Cc2cc3c(cc2C#Cc2cc(=O)cco2)=CCC=3)c1","O=c1cc[nH]c(C#Cc2cc3c(cc2C#Cc2cc(=O)cc[nH]2)=CCC=3)c1",{},"[o:1]>>[nH:1]",true,-0.2981485298],[-0.0004131894,135.3550600377,10,"completed",-5.325496,10.0,7,"C1=CCC(c2cc(Nc3ccn[nH]3)cc(C3=CC=CC3)c2)=C1","C1=CCC(c2cc(Nc3ncn[nH]3)cc(C3=CC=CC3)c2)=C1",{},"[chr5,CH1r5:1]>>[n:1]",true,-0.2079344388],[-0.000431446,129.0690467377,10,"completed",-5.0391,10.0,5,"C1=c2nc(Nc3ccccc3)c(Nc3ccccc3)nc2=CC1","C1=CCC(Nc2nc3c(nc2NC2=CC=CC2)=CCC=3)=C1",{},"[c:0]1[ch:1][ch][c:3][c!r5:4][c!r5:5]1>>[c:0]1[CH2:1][c:3][c:4][c:5]1",true,-0.13592695],[-0.000440566,220.6251564619,10,"completed",-5.282624,10.0,7,"C(#Cc1cc(C2=CC=CC2)on1)c1cc(C2=CC=CC2)on1","C(#Cc1cc(C2=CC=CC2)[nH]n1)c1cc(C2=CC=CC2)[nH]n1",{},"[o:1]>>[nH:1]",true,-0.2549856998],[-0.0005391049,136.2906461151,10,"completed",-4.980312,10.0,3,"c1ccc(Nc2cccc(-c3cccc(Nc4ccccc4)c3)c2)cc1","C1=CC(Nc2cccc(-c3cccc(NC4=CCC=C4)c3)c2)=CC1",{},"[c:0]1[ch:1][ch][c:3][c!r5:4][c!r5:5]1>>[c:0]1[CH2:1][c:3][c:4][c:5]1",null,-0.1599828013],[-0.0005994706,129.0608183998,10,"completed",-4.976356,10.0,6,"C(#Cc1cc(C2=CCC=C2)cc(C2=CCC=C2)c1)C1=CSCS1","C(#Cc1cc(C2=CCC=C2)nc(C2=CCC=C2)c1)C1=CSCS1",{},"[ch&r6:0]>>[nr6:0]",true,-0.1553954177],[-0.000694567,128.3940152196,10,"completed",-4.807536,10.0,5,"C(#Cc1cc(C2=CCC=C2)cc(C2=CCC=C2)c1)C1=CCC=C1","C(#Cc1cc(C2=CSCS2)cc(C2=CSCS2)c1)C1=CCC=C1",{},"[CH,ch:0]1=[C,c:1][C,c:2]=[CH,ch:3][*:4]1>>[S:0]1[*:1]=,:[*:2][S:3][*:4]1",true,-0.2416552645],[-0.0007256633,110.089947332,10,"completed",-5.293112,10.0,8,"C1=CCC(c2cccc(Nc3cccc(C4=CC=CC4)c3)c2)=C1","C1=CN=C(c2cccc(Nc3cccc(C4=NC=CC4)c3)c2)C1",{},"[chr5,CH1r5:1]>>[n:1]",null,-0.1743358722],[-0.0007467501,139.1961503748,10,"completed",-5.461564,10.0,5,"C1=CCC(c2cc(C3=CC=CC3)cc(-c3ccccc3)c2)=C1","C1=CCC(c2cc(C3=CC=CC3)cc(C3=CC=CC3)c2)=C1",{},"[c:0]1[ch:1][ch][c:3][c!r5:4][c!r5:5]1>>[c:0]1[CH2:1][c:3][c:4][c:5]1",true,-0.288846925],[-0.0007944931,202.3015154621,10,"completed",-5.08786,10.0,6,"C1=CCC(C=CC2=C(C=CC3=CC=CC3)SC(=C3C=CC=C3)S2)=C1","C1=CCC(C=CC2=C(C=CC3=CC=CC3)SC(=C3C=CC=N3)S2)=C1",{},"[chr5,CH1r5:1]>>[n:1]",true,-0.2024799229],[-0.0008669171,241.5166753835,10,"completed",-5.285476,10.0,9,"C(#CC1=Cc2ccccc2C1)C1=Cc2ccccc2C1","C(#Cc1cc2ccccc2[nH]1)c1cc2ccccc2[nH]1",{},"[#6H2r5:1]>>[NH:1]",null,-0.2742024149],[-0.0009108861,108.2998969267,10,"completed",-5.125028,10.0,5,"C1=CN=C(c2c(Nc3ccccc3)cccc2Nc2ccccc2)C1","c1ccc(Nc2cccc(Nc3ccccc3)c2-c2nccs2)cc1",{},"[#6H2r5:1]>>[S:1]",true,-0.1097078122],[-0.000951041,127.3875583499,10,"completed",-5.21344,10.0,6,"C1=CCC(Nc2cccc(NC3=CC=CC3)c2C2=CN=CC2)=C1","C1=NC=C(c2c(Nc3ccccc3)cccc2Nc2ccccc2)C1",{},"[CH2:0]1[c,C:1]-,=,:[c,C:2]-,=,:[c,C:3]-,=,:[c,C:4]1>>[ch:0]1c[c:1][c:2][c:3][c:4]1",true,-0.1501106941],[-0.00096747,120.2915329777,10,"completed",-5.140852,10.0,7,"c1ccc(-c2cc(Nc3nc[nH]n3)cc(-c3ccccc3)c2)cc1","C1=CCC(c2cc(Nc3nc[nH]n3)cc(C3=CC=CC3)c2)=C1",{},"[c:0]1[ch:1][ch][c:3][c!r5:4][c!r5:5]1>>[c:0]1[CH2:1][c:3][c:4][c:5]1",true,-0.1236438717],[-0.0010224521,154.5679564941,10,"completed",-4.823728,10.0,5,"C1=NC(c2ccccc2)=C(NC2=C(c3ccccc3)N=CC2)C1","C1=CC(C2=C(NC3=C(C4=CCC=C4)N=CC3)CC=N2)=CC1",{},"[c:0]1[ch:1][ch][c:3][c!r5:4][c!r5:5]1>>[c:0]1[CH2:1][c:3][c:4][c:5]1",true,-0.247570394],[0.0302980609,92.6594492036,11,"completed",-5.355028,11.0,8,"C1=CC(=C2N=Cc3cc4c(cc32)=CCC=4)C=C1","C1=CC(=C2N=Cc3cc4c[nH]cc4cc32)C=C1",{},"[#6H2r5:1]>>[NH:1]",true,-0.201134336],[0.0214373227,119.9311542049,11,"completed",-5.041952,11.0,6,"C(#Cc1cc2c(cc1C#CC1=CCC=N1)=CCC=2)C1=CCC=N1","C(#Cc1cc2c[nH]cc2cc1C#CC1=CCC=N1)C1=CCC=N1",{},"[#6H2r5:1]>>[NH:1]",true,-0.1266276873],[0.0210214309,124.0143593378,11,"completed",-5.20654,11.0,6,"C(#Cc1cc2c(cc1C#CC1=CCN=C1)=CCC=2)C1=CCN=C1","C(#Cc1cc2c[nH]cc2cc1C#CC1=CCN=C1)C1=CCN=C1",{},"[#6H2r5:1]>>[NH:1]",true,-0.1447115732],[0.0166640396,146.0971275525,11,"completed",-5.256312,11.0,6,"C(#Cc1cc2c(cc1C#Cc1ccsc1)=CCC=2)c1ccsc1","C(#Cc1cc2c(cc1C#Cc1ccsn1)=CCC=2)c1ccsn1",{},"[chr5,CH1r5:1]>>[n:1]",true,-0.1825287839],[0.0145664375,146.5312075298,11,"completed",-4.950688,11.0,6,"C(#Cc1cc(C#CC2=CCC=C2)cc(C2=CSCS2)c1)C1=CCC=C1","C(#Cc1cc(C#CC2=NCC=C2)cc(C2=CSCS2)c1)C1=NCC=C1",{},"[chr5,CH1r5:1]>>[n:1]",true,-0.1799874738],[0.0139332907,221.1593765826,11,"completed",-5.142692,11.0,4,"c1ccc(Nc2nc3ccccc3nc2Nc2ccccc2)cc1","C1=c2nc(Nc3ccccc3)c(Nc3ccccc3)nc2=CC1",{},"[c:0]1[ch:1][ch][c:3][c!r5:4][c!r5:5]1>>[c:0]1[CH2:1][c:3][c:4][c:5]1",true,-0.2231693241],[0.0118952346,148.5743272399,11,"completed",-5.136896,11.0,6,"C(#Cc1cc2c(cc1C#CC1=CCC=N1)=CCC=2)C1=CCC=N1","C(#Cc1cc2c(cc1C#Cc1cscn1)=CCC=2)c1cscn1",{},"[#6H2r5:1]>>[S:1]",true,-0.1508024369],[0.01094149,133.1439797364,11,"completed",-4.956576,11.0,6,"C(#Cc1cc(C#CC2=CCC=C2)cc(C2=CSCS2)c1)C1=CCC=C1","C(#Cc1cc(C#CC2=CCN=C2)cc(C2=CSCS2)c1)C1=CCN=C1",{},"[chr5,CH1r5:1]>>[n:1]",true,-0.1667538209],[0.0107284026,103.8405218546,11,"completed",-5.537004,11.0,8,"C1=CC(=C2N=Cc3cc4c(cc32)=CCC=4)C=C1","C1=CC(=C2N=Cc3cc4cscc4cc32)C=C1",{},"[#6H2r5:1]>>[S:1]",true,-0.3230470198],[0.0103261398,161.4249833045,11,"completed",-4.708452,11.0,7,"C(#Cc1cc(C2=CC=CC2)cc(C2=CC=CC2)c1)C1=NSCS1","C(#Cc1cc(C2=CC=CC2)cc(C2=CC=CC2)c1)C1=NSSS1",{},"[#6H2r5:1]>>[S:1]",true,-0.3180877945],[0.0083602275,192.8655498474,11,"completed",-5.285384,11.0,6,"C(#Cc1cc2c(cc1C#CC1=CCN=C1)=CCC=2)C1=CCN=C1","C(#Cc1cc2c(cc1C#Cc1cnsc1)=CCC=2)c1cnsc1",{},"[#6H2r5:1]>>[S:1]",true,-0.2324587313],[0.0082403071,100.6467780233,11,"completed",-5.46184,11.0,8,"O=c1c2c(oc3c1=CCC=3)C=NC2=C1C=CC=C1","C1=CC(=C2N=Cc3cc4c(cc32)=CCC=4)C=C1",{},"[o:1][c:2][c:3][c:4](=O)>>[ch:1][c:2][c:3][ch:4]",true,-0.2725519856],[0.0063089102,135.4379627765,11,"completed",-4.866508,11.0,6,"C(#Cc1cc(C#CC2=CCC=N2)cc(C2=CCC=C2)c1)C1=CCC=N1","C(#Cc1cc(C#CC2=CCC=N2)cc(C2=CSCS2)c1)C1=CCC=N1",{},"[CH,ch:0]1=[C,c:1][C,c:2]=[CH,ch:3][*:4]1>>[S:0]1[*:1]=,:[*:2][S:3][*:4]1",true,-0.212267552],[0.0045040148,174.8668022154,11,"completed",-5.372416,11.0,7,"C(#Cc1cc(C2=CCC=N2)cc(C2=CCC=N2)c1)C1=CCC=N1","C(#Cc1c[nH]cn1)c1cc(C2=CCC=N2)cc(C2=CCC=N2)c1",{},"[#6H2r5:1]>>[NH:1]",true,-0.2587306172],[0.0033380764,95.890062695,11,"completed",-5.123188,11.0,5,"C1=NCC(Nc2cccc(-c3cccc(NC4=CC=NC4)c3)c2)=C1","C1=NCC(NC2=CCC(C3=CC(NC4=CC=NC4)=CC3)=C2)=C1",{},"[c:0]1[ch:1][ch][c:3][c!r5:4][c!r5:5]1>>[c:0]1[CH2:1][c:3][c:4][c:5]1",true,-0.0972541462],[0.0026568674,101.89602771,11,"completed",-5.119416,11.0,7,"C1=CC(Nc2cccc(NC3=CCC=C3)c2C2=CCN=N2)=CC1","C1=C(c2c(Nc3ccccc3)cccc2Nc2ccccc2)N=NC1",{},"[CH2:0]1[c,C:1]-,=,:[c,C:2]-,=,:[c,C:3]-,=,:[c,C:4]1>>[ch:0]1c[c:1][c:2][c:3][c:4]1",true,-0.1027984493],[0.002553435,209.230482969,11,"completed",-5.00276,11.0,6,"C(#Cc1cc2c(cc1C#CC1=CCN=C1)=CCC=2)C1=CCN=C1","C(#Cc1cc2c(cc1C#Cc1cn[nH]c1)=CCC=2)c1cn[nH]c1",{},"[#6H2r5:1]>>[NH:1]",true,-0.2200241978],[0.002204216,151.4804824517,11,"completed",-5.398636,11.0,6,"C(#Cc1cc(C2=CC=CC2)cc(C2=CC=CC2)c1)C1=CCC=N1","C(#Cc1c[nH]cn1)c1cc(C2=CC=CC2)cc(C2=CC=CC2)c1",{},"[#6H2r5:1]>>[NH:1]",true,-0.2581593156],[0.0021180107,139.9721943401,11,"completed",-5.249688,11.0,6,"C1=CCC(C=Cc2cc3c[nH]cc3cc2C=CC2=CC=CC2)=C1","C(=Cc1cc2c[nH]cc2cc1C=CC1=CC=NC1)C1=CC=NC1",{},"[chr5,CH1r5:1]>>[n:1]",true,-0.1748467869],[0.0015189696,151.0486419464,11,"completed",-5.569664,11.0,6,"O=c1cc(Nc2cc(C3=CCC=C3)cc(C3=CCC=C3)c2)nco1","O=c1cc(Nc2cc(C3=CCC=C3)cc(C3=CCC=C3)c2)nc[nH]1",{},"[o:1]>>[nH:1]",true,-0.3618037948],[0.0013959243,141.8869524023,11,"completed",-4.929068,11.0,5,"C1=C(Nc2cccnc2)C=C(C2=CC(Nc3cccnc3)=CC2)C1","C1=C(Nc2ccccc2)C=C(C2=CC(Nc3ccccc3)=CC2)C1",{},"[nr6:0]>>[ch&r6:0]",true,-0.1856033515],[0.001240932,143.1602772289,11,"completed",-5.057132,11.0,11,"C1=C(C2=CC(Nc3ccccc3)=NC2)CN=C1Nc1ccccc1","C1=CC(NC2=NCC(C3=CC(NC4=CCC=C4)=NC3)=C2)=CC1",{},"[c:0]1[ch:1][ch][c:3][c!r5:4][c!r5:5]1>>[c:0]1[CH2:1][c:3][c:4][c:5]1",null,-0.1462713951],[0.0010453667,198.850312988,11,"completed",-5.329544,11.0,6,"C(#Cc1ccsc1)C1=CC(C2=CCC(C#Cc3ccsc3)=C2)=CC1","C(#Cc1ccsc1)C1=NC(C2=CCC(C#Cc3ccsc3)=N2)=CC1",{},"[chr5,CH1r5:1]>>[n:1]",true,-0.2556555622],[0.0007562962,155.4948372433,11,"completed",-5.379316,11.0,7,"C(#Cc1coc(-c2nc(C#CC3=CC=CC3)co2)n1)C1=CC=CC1","C(#CC1=CCC(C2=NC(C#CC3=CC=CC3)=CC2)=N1)C1=CC=CC1",{},"[n,c:0]1[n,ch:1][o,O:2][n,c:3][n,c:4]1>>[*:0]1=[*:1][CH2:2][*:3]=[*:4]1",true,-0.2498142991],[0.0006716847,150.9197694958,11,"completed",-5.572148,11.0,6,"O=c1cc(Nc2cc(-c3ccccc3)cc(-c3ccccc3)c2)nc[nH]1","O=c1cc(Nc2cc(C3=CC=CC3)cc(C3=CC=CC3)c2)nc[nH]1",{},"[c:0]1[ch:1][ch][c:3][c!r5:4][c!r5:5]1>>[c:0]1[CH2:1][c:3][c:4][c:5]1",true,-0.3633309874],[0.0003443138,161.8100924697,11,"completed",-5.3657,11.0,5,"C(#CC1=CCC(C2=CCC=C2)=C1)C1=CCC(C2=CCC=C2)=C1","C(#CC1=CCC(C2=CCC=C2)=N1)C1=CCC(C2=CCC=C2)=N1",{},"[chr5,CH1r5:1]>>[n:1]",true,-0.2465254269],[-0.0000073575,136.8469631436,11,"completed",-5.167164,11.0,6,"C(#Cc1cc(-c2ccccc2)cc(-c2ccccc2)c1)C1=NSCS1","C(#Cc1cc(C2=CC=CC2)cc(C2=CC=CC2)c1)C1=NSCS1",{},"[c:0]1[ch:1][ch][c:3][c!r5:4][c!r5:5]1>>[c:0]1[CH2:1][c:3][c:4][c:5]1",true,-0.1446979016],[-0.0000154259,172.9168713985,11,"completed",-5.284464,11.0,7,"C(#Cc1cc(-c2cc[nH]c2)cc(-c2cc[nH]c2)c1)C1=CCC=N1","C(#Cc1cscn1)c1cc(-c2cc[nH]c2)cc(-c2cc[nH]c2)c1",{},"[#6H2r5:1]>>[S:1]",true,-0.2158088469],[-0.0005787405,187.1490235267,11,"completed",-5.204424,11.0,7,"C(#Cc1cc[nH]n1)c1cc(C2=CCC=C2)cc(C2=CCC=C2)c1","C(#Cc1cc[nH]n1)c1cc(-c2cc[nH]c2)cc(-c2cc[nH]c2)c1",{},"[#6H2r5:1]>>[NH:1]",true,-0.2009176428],[-0.0010412471,155.1503166311,11,"completed",-5.129812,11.0,5,"C1=C(c2ccccc2)N=C(NC2=NC(c3ccccc3)=CC2)C1","C1=CC(C2=CCC(NC3=NC(C4=CCC=C4)=CC3)=N2)=CC1",{},"[c:0]1[ch:1][ch][c:3][c!r5:4][c!r5:5]1>>[c:0]1[CH2:1][c:3][c:4][c:5]1",true,-0.1565474716],[-0.0012561296,133.5649940478,11,"completed",-4.884264,11.0,5,"C(#Cc1cc(C2=CC=CC2)cc(C2=CC=CC2)c1)C1=CCC=C1","C(#Cc1cc(C2=CC=CC2)cc(C2=CC=CC2)c1)C1=CSCS1",{},"[CH,ch:0]1=[C,c:1][C,c:2]=[CH,ch:3][*:4]1>>[S:0]1[*:1]=,:[*:2][S:3][*:4]1",true,-0.2016065432],[-0.0015376165,160.6453795728,11,"completed",-5.400936,11.0,6,"C(#Cc1cc(C2=CCC=C2)cc(C2=CCC=C2)c1)c1cc[nH]c1","C(#Cc1c[nH]cn1)c1cc(C2=CCC=C2)cc(C2=CCC=C2)c1",{},"[chr5,CH1r5:1]>>[n:1]",true,-0.2649198959],[-0.0016250811,209.1437057203,11,"completed",-5.13846,11.0,7,"C(#Cc1cnoc1)C1=CC(C2=CCC(C#Cc3cnoc3)=C2)=CC1","C(#Cc1cn[nH]c1)C1=CC(C2=CCC(C#Cc3cn[nH]c3)=C2)=CC1",{},"[o:1]>>[nH:1]",true,-0.2108693523],[-0.0017931833,128.5475439624,11,"completed",-4.629332,11.0,4,"C1=c2ccccc2=C(NC2=c3ccccc3=CC2)C1","C1=c2cccnc2=C(NC2=c3ncccc3=CC2)C1",{},"[ch&r6:0]>>[nr6:0]",null,-0.3536571369],[-0.0018917042,118.7551899677,11,"completed",-4.915176,11.0,5,"C1=CCC(Nc2cc(NC3=CC=CC3)cc(C3=CC=CC3)c2)=C1","C1=CCC(c2cc(Nc3cccs3)cc(Nc3cccs3)c2)=C1",{},"[#6H2r5:1]>>[S:1]",true,-0.1756164899],[-0.0022642092,169.1773268418,11,"completed",-5.03174,11.0,6,"C(#Cc1cc2c(cc1C#Cc1ccsc1)=CCC=2)c1ccsc1","C(#Cc1cc2c[nH]cc2cc1C#Cc1ccsc1)c1ccsc1",{},"[#6H2r5:1]>>[NH:1]",true,-0.1757955842],[-0.0023028717,106.0392346332,11,"completed",-5.234048,11.0,5,"C1=CCC(Nc2cc(NC3=CC=CC3)cc(-c3ccncc3)c2)=C1","c1ccc(Nc2cc(Nc3ccccc3)cc(-c3ccncc3)c2)cc1",{},"[CH2:0]1[c,C:1]-,=,:[c,C:2]-,=,:[c,C:3]-,=,:[c,C:4]1>>[ch:0]1c[c:1][c:2][c:3][c:4]1",true,-0.1415947166],[-0.002315558,182.3764491689,11,"completed",-5.069184,11.0,6,"C1=CC(c2cc(Nc3cccs3)cc(C3=CCC=C3)c2)=CC1","C1=CC(c2cc(C3=CCC=C3)nc(Nc3cccs3)n2)=CC1",{},"[ch&r6:0]>>[nr6:0]",true,-0.1836477222],[-0.0023564034,136.3809642706,11,"completed",-5.10626,11.0,5,"C(#Cc1cc2c(cc1C#CC1=CCC=C1)=CCC=2)C1=CCC=C1","C(#Cc1cc2c(cc1C#CC1=CCC=N1)=CCC=2)C1=CCC=N1",{},"[chr5,CH1r5:1]>>[n:1]",true,-0.1364513442],[-0.0029011267,171.8646563828,11,"completed",-5.308292,11.0,5,"C(#Cc1ccccc1)C1=NC(C2=CCC(C#Cc3ccccc3)=N2)=CC1","C(#CC1=NC(C2=CCC(C#CC3=CC=CC3)=N2)=CC1)C1=CC=CC1",{},"[c:0]1[ch:1][ch][c:3][c!r5:4][c!r5:5]1>>[c:0]1[CH2:1][c:3][c:4][c:5]1",true,-0.2253805297],[-0.0029642949,183.3536220903,11,"completed",-5.355304,11.0,6,"C(#Cc1cccs1)C1=CC(C2=CCC(C#Cc3cccs3)=C2)=CC1","C(#Cc1cccs1)C1=NC(C2=CCC(C#Cc3cccs3)=N2)=CC1",{},"[chr5,CH1r5:1]>>[n:1]",true,-0.2560406523],[-0.0029848962,141.1929737117,11,"completed",-5.248492,11.0,7,"C(#Cc1cc2nsnc2cc1C#CC1=CC=CC1)C1=CC=CC1","C(#Cc1cc2cscc2cc1C#CC1=CC=CC1)C1=CC=CC1",{},"[nr5:0]>>[ch&r5:0]",true,-0.1753279616],[-0.0031712484,166.1316483291,11,"completed",-5.099728,11.0,6,"C(#Cc1cnc2cocc2c1)c1cnc2cocc2c1","C(#Cc1cnc2c[nH]cc2c1)c1cnc2c[nH]cc2c1",{},"[o:1]>>[nH:1]",true,-0.1661317574],[-0.0033202164,144.2492642493,11,"completed",-4.994664,11.0,5,"C1=NCC(c2ccccc2Nc2ccccc2C2=CC=NC2)=C1","C1=CC(C2=CC=NC2)=C(NC2=C(C3=CC=NC3)C=CC2)C1",{},"[c:0]1[ch:1][ch][c:3][c!r5:4][c!r5:5]1>>[c:0]1[CH2:1][c:3][c:4][c:5]1",true,-0.1620022529],[-0.0035470213,134.970379646,11,"completed",-5.034316,11.0,5,"C1=CC(c2c(Nc3ccccc3)cccc2Nc2ccccc2)=NC1","C1=NC(c2c(Nc3ccccc3)cccc2Nc2ccccc2)=NC1",{},"[chr5,CH1r5:1]>>[n:1]",true,-0.142587003],[-0.0035690176,162.1111636934,11,"completed",-5.314732,11.0,6,"C1=CC(C=CC2=CCC(C3=NC(C=CC4=CCC=C4)=CC3)=N2)=CC1","C1=CC(C=Cc2csc(-c3nc(C=CC4=CCC=C4)cs3)n2)=CC1",{},"[#6H2r5:1]>>[S:1]",true,-0.221074302],[-0.0036715782,230.2002425666,11,"completed",-5.214728,11.0,5,"C(#CC1=CC=C(C2=CC=C(C#CC3=CC=CC3)C2)C1)C1=CC=CC1","C(#CC1=CC=C(C2=CC=C(C#CC3=CC=NC3)C2)C1)C1=CC=NC1",{},"[chr5,CH1r5:1]>>[n:1]",true,-0.243806857],[-0.0037120061,172.2963284097,11,"completed",-5.27094,11.0,6,"C(#Cc1cc(-c2cc[nH]c2)cc(-c2cc[nH]c2)c1)C1=CC=CC1","C(#Cc1cc(-c2cc[nH]n2)cc(-c2cc[nH]n2)c1)C1=CC=CC1",{},"[chr5,CH1r5:1]>>[n:1]",true,-0.2097714512],[-0.0038093317,107.27302597,11,"completed",-5.026772,11.0,5,"C1=NCC(Nc2cccc(-c3cccc(NC4=CC=NC4)c3)c2)=C1","C1=NCC(NC2=CC(C3=CCC(NC4=CC=NC4)=C3)=CC2)=C1",{},"[c:0]1[ch:1][ch][c:3][c!r5:4][c!r5:5]1>>[c:0]1[CH2:1][c:3][c:4][c:5]1",true,-0.1188909109],[-0.0038249871,182.0709769279,11,"completed",-5.431756,11.0,8,"C(#Cc1cocn1)c1cc(-c2ccsc2)cc(-c2ccsc2)c1","C(#Cc1c[nH]cn1)c1cc(-c2ccsc2)cc(-c2ccsc2)c1",{},"[o:1]>>[nH:1]",true,-0.2950936156],[-0.0038280698,134.0491762948,11,"completed",-5.096784,11.0,4,"C1=CC(c2c(Nc3ccccc3)cccc2Nc2ccccc2)=CC1","C1=CC(c2c(Nc3ccccc3)cccc2Nc2ccccc2)=NC1",{},"[chr5,CH1r5:1]>>[n:1]",true,-0.1340680781],[-0.003848197,86.1524823036,11,"completed",-5.105984,11.0,6,"c1ccc(Nc2cccc(Nc3ccccc3)c2-c2ncc[nH]2)cc1","c1ccc(Nc2cccc(Nc3ccccc3)c2-c2ncco2)cc1",{},"[nH:1]>>[o:1]",true,-0.0862542535],[-0.0038852189,174.3824037466,11,"completed",-5.263672,11.0,6,"C(#Cc1cc2c(cc1C#Cc1ccsc1)=CCC=2)c1ccsc1","C(#Cc1cc2cscc2cc1C#Cc1ccsc1)c1ccsc1",{},"[#6H2r5:1]>>[S:1]",true,-0.2086518615],[-0.003962964,138.6052719715,11,"completed",-5.216936,11.0,8,"C1=CCC(NC2=CC(=C3C=CC=N3)C=C2NC2=CC=CC2)=C1","C1=CCC(NC2=CC(=C3C=NC=N3)C=C2NC2=CC=CC2)=C1",{},"[chr5,CH1r5:1]>>[n:1]",null,-0.1609711005],[-0.0045825018,144.3596921242,11,"completed",-5.31326,11.0,6,"C(#Cc1cc2c(cc1C#CC1=NC=CC1)=CCC=2)C1=NC=CC1","C(#Cc1cc2c(cc1C#Cc1nccs1)=CCC=2)c1nccs1",{},"[#6H2r5:1]>>[S:1]",true,-0.2076652023],[-0.0046987515,97.2796915341,11,"completed",-5.45126,11.0,5,"C1=CCC(Nc2cc(NC3=CC=CC3)ncn2)=C1","c1ccc(Nc2cc(Nc3ccccc3)ncn2)cc1",{},"[CH2:0]1[c,C:1]-,=,:[c,C:2]-,=,:[c,C:3]-,=,:[c,C:4]1>>[ch:0]1c[c:1][c:2][c:3][c:4]1",true,-0.2644263533],[-0.0048230458,169.0129730481,11,"completed",-5.283728,11.0,6,"C(=CC1=CN=CC1)C1=CCC(C2=CC(C=CC3=CN=CC3)=CC2)=C1","C(=Cc1cncs1)C1=CCC(C2=CC(C=Cc3cncs3)=CC2)=C1",{},"[#6H2r5:1]>>[S:1]",true,-0.2123812945],[-0.0050796829,163.9592119675,11,"completed",-4.969364,11.0,6,"C(#Cc1cc2ccccc2cc1C#Cc1cc[nH]n1)c1cc[nH]n1","C(#Cc1cc2c(cc1C#Cc1cc[nH]n1)=CCC=2)c1cc[nH]n1",{},"[c:0]1[ch:1][ch][c:3][c!r5:4][c!r5:5]1>>[c:0]1[CH2:1][c:3][c:4][c:5]1",true,-0.1877361121],[-0.0050939351,216.2567097786,11,"completed",-5.328072,11.0,6,"C(#CC1=CCC(c2ccsc2)=C1)C1=CCC(c2ccsc2)=C1","C(#CC1=CCC(c2ccsc2)=N1)C1=CCC(c2ccsc2)=N1",{},"[chr5,CH1r5:1]>>[n:1]",true,-0.2688033012],[-0.0051454187,178.4492755038,11,"completed",-5.286028,11.0,6,"C(#Cc1csc(C2=CCC=C2)c1)c1csc(C2=CCC=C2)c1","C(#Cc1csc(C2=CCC=N2)c1)c1csc(C2=CCC=N2)c1",{},"[chr5,CH1r5:1]>>[n:1]",true,-0.2209101359],[-0.0051800127,154.6030702992,11,"completed",-5.44344,11.0,7,"C(#Cc1nc(C2=CCC=C2)co1)c1nc(C2=CCC=C2)co1","C(#CC1=NC(C2=CCC=C2)=CC1)C1=NC(C2=CCC=C2)=CC1",{},"[n,c:0]1[n,ch:1][o,O:2][n,c:3][n,c:4]1>>[*:0]1=[*:1][CH2:2][*:3]=[*:4]1",true,-0.2858288226],[-0.0053010118,158.7334689679,11,"completed",-4.93882,11.0,5,"C1=CC(Nc2nc3ccccc3nc2NC2=CCC=C2)=CC1","C1=CC(Nc2nc3c(nc2NC2=CCC=C2)=CCC=3)=CC1",{},"[c:0]1[ch:1][ch][c:3][c!r5:4][c!r5:5]1>>[c:0]1[CH2:1][c:3][c:4][c:5]1",true,-0.1947460409],[-0.0053603456,145.6387524656,11,"completed",-5.168636,11.0,6,"C(#Cc1cc2c(cc1C#CC1=CN=CC1)=CCC=2)C1=CN=CC1","C(#Cc1cc2c[nH]cc2cc1C#CC1=CN=CC1)C1=CN=CC1",{},"[#6H2r5:1]>>[NH:1]",true,-0.1533590149],[-0.0053905654,124.5770088588,11,"completed",-4.750772,11.0,5,"C1=CN=C(c2ccccc2Nc2ccccc2C2=NC=CC2)C1","C1=CN=C(C2=C(NC3=C(C4=NC=CC4)C=CC3)CC=C2)C1",{},"[c:0]1[ch:1][ch][c:3][c!r5:4][c!r5:5]1>>[c:0]1[CH2:1][c:3][c:4][c:5]1",true,-0.2743718775],[-0.0058356926,93.7029333632,11,"completed",-5.214176,11.0,6,"c1ccc(Nc2cccc(Nc3ccccc3)c2-c2cnc[nH]2)cc1","c1ccc(Nc2cccc(Nc3ccccc3)c2-c2cnco2)cc1",{},"[nH:1]>>[o:1]",true,-0.1231582625],[-0.0058719847,143.9843051608,11,"completed",-5.026864,11.0,5,"C1=NCC(c2ccccc2Nc2ccccc2C2=CC=NC2)=C1","C1=NCC(C2=CCC=C2NC2=CCC=C2C2=CC=NC2)=C1",{},"[c:0]1[ch:1][ch][c:3][c!r5:4][c!r5:5]1>>[c:0]1[CH2:1][c:3][c:4][c:5]1",true,-0.1528150144],[-0.0059222424,209.7634783597,11,"completed",-5.207368,11.0,6,"C(#Cc1cccc(-c2cscn2)c1)c1cccc(-c2cscn2)c1","C(#CC1=CC(c2cscn2)=CC1)C1=CC(c2cscn2)=CC1",{},"[c:0]1[ch:1][ch][c:3][c!r5:4][c!r5:5]1>>[c:0]1[CH2:1][c:3][c:4][c:5]1",true,-0.2228214121],[-0.0059864767,148.6363461218,11,"completed",-5.42688,11.0,6,"C(#Cc1cc[nH]n1)c1cc(-c2ccccc2)cc(-c2ccccc2)c1","C(#Cc1cc[nH]n1)c1cc(C2=CC=CC2)cc(C2=CC=CC2)c1",{},"[c:0]1[ch:1][ch][c:3][c!r5:4][c!r5:5]1>>[c:0]1[CH2:1][c:3][c:4][c:5]1",true,-0.272854403],[-0.0060106684,156.9696200914,11,"completed",-5.238096,11.0,8,"C(#Cc1cc[nH]n1)c1cc(-c2ccco2)cc(-c2ccco2)c1","C(#Cc1cc[nH]n1)c1cc(-c2ccc[nH]2)cc(-c2ccc[nH]2)c1",{},"[o:1]>>[nH:1]",true,-0.1843475229],[-0.0061233462,141.4528225907,11,"completed",-5.379592,11.0,7,"C(=Cc1csc(-c2cc(C=CC3=CC=NC3)cs2)c1)C1=CC=NC1","C(=CC1=CC=NC1)C1=CCC(C2=CC(C=CC3=CC=NC3)=CC2)=C1",{},"[n,c:0]1[n,ch:1][s,S:2][n,c:3][n,c:4]1>>[*:0]1=[*:1][CH2:2][*:3]=[*:4]1",true,-0.2414809048],[-0.0062021666,125.4319611841,11,"completed",-5.0138,11.0,6,"C1=c2cc3cc4cccnc4cc3cc2=CC1","C1=c2cc3cc4cncnc4cc3cc2=CC1",{},"[ch&r6:0]>>[nr6:0]",true,-0.1391908491],[-0.0062405066,129.1289395465,11,"completed",-5.138276,11.0,5,"C1=NC(=C2C=C(Nc3ccccc3)C(Nc3ccccc3)=C2)N=C1","C1=CCC(NC2=CC(=C3N=CC=N3)C=C2NC2=CC=CC2)=C1",{},"[c:0]1[ch:1][ch][c:3][c!r5:4][c!r5:5]1>>[c:0]1[CH2:1][c:3][c:4][c:5]1",true,-0.1318793335],[-0.0063985773,178.997808789,11,"completed",-5.325128,11.0,9,"O=c1cc(NC2=CCC=C2)oc(NC2=CCC=C2)c1","O=c1cc(NC2=CCC=C2)[nH]c(NC2=CCC=C2)c1",{},"[o:1]>>[nH:1]",null,-0.2384841663],[-0.0064387779,135.8780179685,11,"completed",-4.985556,11.0,6,"C(#Cc1cc(-c2ccccc2)nc(-c2ccccc2)c1)C1=CSCS1","C(#Cc1cc(C2=CC=CC2)nc(C2=CC=CC2)c1)C1=CSCS1",{},"[c:0]1[ch:1][ch][c:3][c!r5:4][c!r5:5]1>>[c:0]1[CH2:1][c:3][c:4][c:5]1",true,-0.1577357792],[-0.0066407719,181.4986620605,11,"completed",-5.312064,11.0,7,"C(#Cc1cc(-c2cc[nH]c2)cc(-c2cc[nH]c2)c1)c1ccsc1","C(#Cc1ccsn1)c1cc(-c2cc[nH]c2)cc(-c2cc[nH]c2)c1",{},"[chr5,CH1r5:1]>>[n:1]",true,-0.2344730752],[-0.0066459161,110.1664585898,11,"completed",-5.35466,11.0,7,"c1ccc2cc3cc4c(cc3cc2c1)CN=N4","c1ccc2cc3cc4[nH]nnc4cc3cc2c1",{},"[#6H2r5:1]>>[NH:1]",true,-0.2095566492],[-0.0069514922,155.5713567474,11,"completed",-4.81416,11.0,6,"C(#Cc1cc(C2=CCC=N2)cc(C2=CCC=N2)c1)C1=CCC=C1","C(#Cc1cc(C2=CCC=N2)cc(C2=CCC=N2)c1)C1=CSCS1",{},"[CH,ch:0]1=[C,c:1][C,c:2]=[CH,ch:3][*:4]1>>[S:0]1[*:1]=,:[*:2][S:3][*:4]1",true,-0.2534514841],[-0.0069662269,154.0779495993,11,"completed",-5.507104,11.0,6,"C(#Cc1cc[nH]n1)c1cc(-c2ccccc2)cc(-c2ccccc2)c1","C(#Cc1cc[nH]n1)c1cc(C2=CCC=C2)cc(C2=CCC=C2)c1",{},"[c:0]1[ch:1][ch][c:3][c!r5:4][c!r5:5]1>>[c:0]1[CH2:1][c:3][c:4][c:5]1",true,-0.3239591198],[-0.0072613999,303.2077652831,11,"completed",-4.821888,11.0,5,"C1=CC(C2=C(NC3=C(C4=CCC=C4)CC=C3)C=CC2)=CC1","C1=CC(C2=C(NC3=C(C4=CCC=C4)CC=N3)N=CC2)=CC1",{},"[chr5,CH1r5:1]>>[n:1]",true,-0.3603257254],[-0.0072824228,200.9652624399,11,"completed",-5.197892,11.0,5,"C1=CCC(C=Cc2nc3ccccc3nc2C=CC2=CC=CC2)=C1","C1=CCC(C=Cc2nc3c(nc2C=CC2=CC=CC2)=CCC=3)=C1",{},"[c:0]1[ch:1][ch][c:3][c!r5:4][c!r5:5]1>>[c:0]1[CH2:1][c:3][c:4][c:5]1",true,-0.2123267061],[-0.0072997381,147.3676548713,11,"completed",-5.373704,11.0,9,"O=c1[nH]ncc2cc3cc4c[nH]cc4cc3cc12","O=c1oncc2cc3cc4c[nH]cc4cc3cc12",{},"[nH:1]>>[o:1]",true,-0.2417126946],[-0.0073491614,152.5213802362,11,"completed",-5.123096,11.0,6,"C1=CCC(c2cc(Nc3cccs3)cc(C3=CC=CC3)c2)=C1","C1=CN=C(c2cc(Nc3cccs3)cc(C3=NC=CC3)c2)C1",{},"[chr5,CH1r5:1]>>[n:1]",true,-0.1533758449],[-0.0073660843,168.1703807904,11,"completed",-5.272872,11.0,8,"C(#Cc1cocn1)c1cc(-c2cc[nH]c2)cc(-c2cc[nH]c2)c1","C(#Cc1cc(-c2cc[nH]c2)cc(-c2cc[nH]c2)c1)C1=CCC=N1",{},"[n,c:0]1[n,ch:1][o,O:2][n,c:3][n,c:4]1>>[*:0]1=[*:1][CH2:2][*:3]=[*:4]1",true,-0.2071829961],[-0.0073832196,168.8867432358,11,"completed",-5.487968,11.0,7,"C(#Cc1cc[nH]n1)c1cc(C2=CCC=C2)cc(C2=CCC=C2)c1","C(#Cc1cc[nH]n1)c1cc(C2=CCC=N2)cc(C2=CCC=N2)c1",{},"[chr5,CH1r5:1]>>[n:1]",true,-0.31980795],[-0.0074767676,250.7685747338,11,"completed",-4.99862,11.0,7,"C(#Cc1cscn1)C1=CC=C(C2=CC=C(C#Cc3cscn3)C2)C1","C(#CC1=CCC=N1)C1=CC=C(C2=CC=C(C#CC3=CCC=N3)C2)C1",{},"[n,c:0]1[n,ch:1][s,S:2][n,c:3][n,c:4]1>>[*:0]1=[*:1][CH2:2][*:3]=[*:4]1",true,-0.2606166749],[-0.0074859133,76.8176579597,11,"completed",-4.948112,11.0,6,"c1ccc2cc3cc4c[nH]cc4cc3cc2c1","c1ccc2nc3cc4c[nH]cc4cc3nc2c1",{},"[ch&r6:0]>>[nr6:0]",true,-0.131168728],[-0.007698642,187.8132077017,11,"completed",-5.169832,11.0,8,"C(#Cc1cocn1)c1cc(-c2cc[nH]c2)cc(-c2cc[nH]c2)c1","C(#Cc1c[nH]cn1)c1cc(-c2cc[nH]c2)cc(-c2cc[nH]c2)c1",{},"[o:1]>>[nH:1]",true,-0.1940703223],[-0.0077116004,150.6991366363,11,"completed",-5.301944,11.0,7,"C(#Cc1nc2cocc2nc1C#CC1=CC=CC1)C1=CC=CC1","C(#Cc1cc2cocc2cc1C#CC1=CC=CC1)C1=CC=CC1",{},"[nr6:0]>>[ch&r6:0]",true,-0.2066231003],[-0.0077566082,137.5459240468,11,"completed",-5.179308,11.0,6,"c1ccc(Nc2cccc(Nc3ccccc3)c2-c2cnco2)cc1","c1ccc(Nc2cccc(Nc3ccccc3)c2-c2cnc[nH]2)cc1",{},"[o:1]>>[nH:1]",true,-0.1483268791],[-0.0078155531,202.0823902769,11,"completed",-5.21712,11.0,5,"C(#Cc1ccc2c[nH]cc2c1)c1ccc2c[nH]cc2c1","C(#Cc1ccc2n[nH]cc2c1)c1ccc2n[nH]cc2c1",{},"[chr5,CH1r5:1]>>[n:1]",true,-0.2180795009],[-0.0078854314,112.7371145279,11,"completed",-5.038548,11.0,8,"C1=c2cc3cc4c(cc3cc2=CC1)N=NC4","C1=c2cc3cc4nnsc4cc3cc2=CC1",{},"[#6H2r5:1]>>[S:1]",true,-0.1206651054],[-0.0078858295,155.9161533565,11,"completed",-5.454204,11.0,10,"C(#Cc1cccs1)C1=CCC(C2=CC(C#Cc3cccs3)=CC2)=C1","C(#Cc1cccs1)C1=CCC(C2=NC(C#Cc3cccs3)=CC2)=N1",{},"[chr5,CH1r5:1]>>[n:1]",null,-0.2928915822],[-0.0080108305,95.1499525201,11,"completed",-5.106812,11.0,5,"c1ccc(Nc2cccc(Nc3ccccc3)c2-c2ccsc2)cc1","C1=CC(c2c(Nc3ccccc3)cccc2Nc2ccccc2)=CC1",{},"[n,c:0]1[n,ch:1][s,S:2][n,c:3][n,c:4]1>>[*:0]1=[*:1][CH2:2][*:3]=[*:4]1",true,-0.0952693608],[-0.0080164627,201.5918322528,11,"completed",-5.347392,11.0,6,"C(#CC1=CCC(c2cccs2)=C1)C1=CCC(c2cccs2)=C1","C(#CC1=CCC(c2cccs2)=N1)C1=CCC(c2cccs2)=N1",{},"[chr5,CH1r5:1]>>[n:1]",true,-0.265760493],[-0.0080217315,170.2485422969,11,"completed",-4.865956,11.0,6,"C(#Cc1cc2c(cc1C#CC1=CCC=N1)=CCC=2)C1=CCC=N1","C(#Cc1cc2c(cc1C#Cc1c[nH]cn1)=CCC=2)c1c[nH]cn1",{},"[#6H2r5:1]>>[NH:1]",true,-0.2362733527],[-0.0080900457,175.830902602,11,"completed",-5.425868,11.0,6,"C(#Cc1ccsc1)C1=CC(C2=CCC(C#Cc3ccsc3)=C2)=CC1","C(#Cc1cnsc1)C1=CC(C2=CCC(C#Cc3cnsc3)=C2)=CC1",{},"[chr5,CH1r5:1]>>[n:1]",true,-0.2880096934],[-0.0081176214,193.8104623778,11,"completed",-5.427248,11.0,6,"C(#Cc1cc(-c2ccccc2)n[nH]1)c1cc(-c2ccccc2)n[nH]1","C(#Cc1cc(C2=CCC=C2)n[nH]1)c1cc(C2=CCC=C2)n[nH]1",{},"[c:0]1[ch:1][ch][c:3][c!r5:4][c!r5:5]1>>[c:0]1[CH2:1][c:3][c:4][c:5]1",true,-0.3000620095],[-0.0082134331,161.6662951213,11,"completed",-5.1886,11.0,4,"O=c1cccc(-c2cc(Nc3ccccc3)cc(Nc3ccccc3)c2)o1","O=c1cccc(-c2cc(NC3=CCC=C3)cc(NC3=CCC=C3)c2)o1",{},"[c:0]1[ch:1][ch][c:3][c!r5:4][c!r5:5]1>>[c:0]1[CH2:1][c:3][c:4][c:5]1",true,-0.1731544726],[-0.0082219119,188.0763740842,11,"completed",-5.19412,11.0,4,"C1=C(NC2=CCC=C2c2ccccc2)C(c2ccccc2)=CC1","C1=C(NC2=CCN=C2c2ccccc2)C(c2ccccc2)=NC1",{},"[chr5,CH1r5:1]>>[n:1]",true,-0.199282272],[-0.0082864575,183.5602841491,11,"completed",-5.320068,11.0,6,"C(#Cc1cc2c(cc1C#Cc1ccsc1)=CCC=2)c1ccsc1","C(#Cc1cc2cocc2cc1C#Cc1ccsc1)c1ccsc1",{},"[#6H2r5:1]>>[O:1]",true,-0.2396352248],[0.0300639498,102.7417292208,12,"completed",-5.10212,12.0,6,"C1=c2cc3nc4ccncc4nc3cc2=CC1","c1cc2nc3cc4c[nH]cc4cc3nc2cn1",{},"[#6H2r5:1]>>[NH:1]",true,-0.1027524461],[0.0204747878,90.4544950778,12,"completed",-4.9402,12.0,9,"c1cc2nc3cc4cocc4cc3nc2s1","c1cc2nc3cc4c[nH]cc4cc3nc2s1",{},"[o:1]>>[nH:1]",true,-0.1438564398],[0.020139112,114.6765398908,12,"completed",-4.954368,12.0,5,"C1=CCC(NC2=CC(C3=CCC(NC4=CC=CC4)=C3)=CC2)=C1","C1=CCC(NC2=CC(C3=NCC(NC4=CC=CC4)=C3)=NC2)=C1",{},"[chr5,CH1r5:1]>>[n:1]",true,-0.1534371589],[0.0191634875,111.3518716333,12,"completed",-5.02392,12.0,7,"O=c1ccoc2nc3cc4c(cc3nc12)=CCC=4","C1=c2cc3nc4ccccc4nc3cc2=CC1",{},"[o:1][c:2][c:3][c:4](=O)>>[ch:1][c:2][c:3][ch:4]",true,-0.123431928],[0.0189111309,160.9166023431,12,"completed",-5.123188,12.0,8,"C1=NCc2cc3cc4c[nH]cc4cc3cc21","C1=NCc2nc3cc4c[nH]cc4cc3nc21",{},"[ch&r6:0]>>[nr6:0]",true,-0.1617331684],[0.017113898,74.5192654986,12,"completed",-5.205896,12.0,8,"c1cnc2nc3cc4cscc4cc3nc2c1","c1ccc2nc3cc4cscc4cc3nc2c1",{},"[nr6:0]>>[ch&r6:0]",true,-0.1051092894],[0.0158587129,124.8509191694,12,"completed",-5.005704,12.0,9,"c1cc2nc3cc4cocc4cc3nc2o1","c1cc2nc3cc4c[nH]cc4cc3nc2o1",{},"[o:1]>>[nH:1]",true,-0.1412257146],[0.0129743212,88.862591467,12,"completed",-4.730072,12.0,8,"C1=c2cc3nc4cc[nH]c4nc3cc2=CC1","c1cc2nc3cc4c[nH]cc4cc3nc2[nH]1",{},"[#6H2r5:1]>>[NH:1]",true,-0.2737726347],[0.0114322476,76.8929652819,12,"completed",-5.090436,12.0,6,"C1=c2nc3cc4ccccc4cc3nc2=CC1","c1ccc2cc3nc4c[nH]cc4nc3cc2c1",{},"[#6H2r5:1]>>[NH:1]",true,-0.0771838614],[0.0108214728,140.300338726,12,"completed",-4.94986,12.0,7,"C1=Cc2nc3cc4c(cc3nc2C1)=CCC=4","C1=Cc2nc3cc4c[nH]cc4cc3nc2C1",{},"[#6H2r5:1]>>[NH:1]",true,-0.1752991005],[0.0105472151,175.2503799542,12,"completed",-5.05198,12.0,7,"c1cnc2cc3cc4c[nH]cc4cc3cc2c1","c1cnc2nc3cc4c[nH]cc4cc3nc2c1",{},"[ch&r6:0]>>[nr6:0]",true,-0.1784449402],[0.0091227704,85.4328040108,12,"completed",-4.992272,12.0,8,"C1=c2cc3nc4cc[nH]c4nc3cc2=CC1","c1cc2nc3cc4cscc4cc3nc2[nH]1",{},"[#6H2r5:1]>>[S:1]",true,-0.1139533754],[0.0074775227,161.7587723771,12,"completed",-5.039284,12.0,7,"C1=Cc2nc3nc4c(nc3nc2C1)=CCC=4","C1=Cc2nc3cc4c(cc3nc2C1)=CCC=4",{},"[nr6:0]>>[ch&r6:0]",true,-0.1672490731],[0.006656672,133.1386200835,12,"completed",-5.2438,12.0,4,"C1=CCC(Nc2cccc(NC3=CC=CC3)c2C2=CCC=C2)=C1","C1=CC(c2c(NC3=CC=NC3)cccc2NC2=CC=NC2)=CC1",{},"[chr5,CH1r5:1]>>[n:1]",null,-0.1669081417],[0.0039106425,108.0756700142,12,"completed",-4.955012,12.0,5,"C1=CC(NC2=CC(C3=CCC(NC4=CCC=C4)=C3)=CC2)=CC1","C1=CC(NC2=CC(C3=NCC(NC4=CCC=C4)=C3)=NC2)=CC1",{},"[chr5,CH1r5:1]>>[n:1]",true,-0.1482595539],[0.0034502329,243.1412692243,12,"completed",-5.170108,12.0,5,"C1=CCC(NC2=CCC=C2C2=CCC=C2NC2=CC=CC2)=C1","C1=NCC(NC2=CCC=C2C2=CCC=C2NC2=CC=NC2)=C1",{},"[chr5,CH1r5:1]>>[n:1]",true,-0.2480445349],[0.0024793498,201.9484222544,12,"completed",-5.424764,12.0,4,"C1=C(NC2=Cc3ccccc3C2)Cc2ccccc21","c1ccc2c(c1)CC(NC1=Nc3ccccc3C1)=N2",{},"[chr5,CH1r5:1]>>[n:1]",true,-0.3040793918],[0.0023610236,86.2418870406,12,"completed",-5.205528,12.0,8,"C1=c2cc3nc4ccsc4nc3cc2=CC1","c1cc2nc3cc4cscc4cc3nc2s1",{},"[#6H2r5:1]>>[S:1]",true,-0.1135534274],[0.0020271919,90.3631677428,12,"completed",-5.25392,12.0,6,"C1=c2nc3cc4ccncc4cc3nc2=CC1","c1cc2cc3nc4c[nH]cc4nc3cc2cn1",{},"[#6H2r5:1]>>[NH:1]",true,-0.1406210213],[0.0019996631,82.5683368071,12,"completed",-5.476008,12.0,10,"C1=CC(=C2N=Nc3cc4c[nH]cc4nc32)C=C1","C1=CC(=C2N=Nc3cc4c[nH]cc4cc32)C=C1",{},"[nr6:0]>>[ch&r6:0]",true,-0.2758527109],[0.0016344436,177.0408966954,12,"completed",-5.052532,12.0,8,"C1=Nc2nc3cc4c(cc3nc2C1)=CCC=4","C1=Nc2nc3cc4c[nH]cc4cc3nc2C1",{},"[#6H2r5:1]>>[NH:1]",true,-0.1801320419],[0.0004655696,149.0197974441,12,"completed",-5.224296,12.0,7,"C1=Cc2nc3cc4c(cc3nc2C1)=CCC=4","C1=Cc2nc3cc4cscc4cc3nc2C1",{},"[#6H2r5:1]>>[S:1]",true,-0.1725605774],[0.0004615614,133.0263450515,12,"completed",-5.087768,12.0,4,"C1=CCC(Nc2cc3c(cc2NC2=CC=CC2)=CCC=3)=C1","C1=NCC(Nc2cc3c(cc2NC2=CC=NC2)=CCC=3)=C1",{},"[chr5,CH1r5:1]>>[n:1]",null,-0.1333016248],[-0.0015988258,75.9188924586,12,"completed",-5.058604,12.0,8,"C1=c2nc3cc4ccsc4cc3nc2=CC1","c1cc2cc3nc4c[nH]cc4nc3cc2s1",{},"[#6H2r5:1]>>[NH:1]",true,-0.0812610383],[-0.0022413631,99.4001703828,12,"completed",-5.195316,12.0,7,"c1ccc2cc3cc4nonc4cc3cc2c1","c1ccc2cc3cc4n[nH]nc4cc3cc2c1",{},"[o:1]>>[nH:1]",true,-0.1197168008],[-0.0023012533,138.0952420427,12,"completed",-5.283912,12.0,4,"C1=CCC(Nc2cccc(NC3=CC=CC3)c2-c2ccccc2)=C1","C1=NCC(Nc2cccc(NC3=CC=NC3)c2-c2ccccc2)=C1",{},"[chr5,CH1r5:1]>>[n:1]",true,-0.1887958461],[-0.0024653253,74.799422247,12,"completed",-5.066332,12.0,9,"c1cc2cc3nc4cscc4nc3cc2o1","c1cc2cc3nc4cscc4nc3cc2[nH]1",{},"[o:1]>>[nH:1]",true,-0.0784243925],[-0.0026635035,143.7961867911,12,"completed",-5.280784,12.0,5,"C1=CCC(Nc2cccc(NC3=CC=CC3)c2C2=CC=CC2)=C1","C1=CCC(c2c(NC3=CC=NC3)cccc2NC2=CC=NC2)=C1",{},"[chr5,CH1r5:1]>>[n:1]",true,-0.1915514085],[-0.0027526928,140.1868534447,12,"completed",-5.04048,12.0,12,"C(#Cc1cc(C2=CC=CC2)cc(C2=CC=CC2)c1)C1=CSCS1","C(#Cc1cc(C2=CC=NC2)cc(C2=CC=NC2)c1)C1=CSCS1",{},"[chr5,CH1r5:1]>>[n:1]",null,-0.1462471975],[-0.0035632956,107.8532693458,12,"completed",-5.280784,12.0,4,"C1=CCC(Nc2ccc3ccc(NC4=CC=CC4)cc3c2)=C1","C1=NCC(Nc2ccc3ccc(NC4=CC=NC4)cc3c2)=C1",{},"[chr5,CH1r5:1]>>[n:1]",true,-0.1662736494],[-0.0040171071,225.7169587441,12,"completed",-5.36018,12.0,6,"C1=Cc2cc3nc4ccccc4nc3cc2C1","c1ccc2nc3cc4[nH]ccc4cc3nc2c1",{},"[#6H2r5:1]>>[NH:1]",true,-0.2900310765],[-0.0041637215,141.8038231844,12,"completed",-5.527252,12.0,9,"C1=Cc2cc3cc4c(cc3cc2=C1)C=CC=4","C1=Cc2nc3cc4c(nc3cc2=C1)C=CC=4",{},"[ch&r6:0]>>[nr6:0]",null,-0.3309909626],[-0.0046075773,124.2672174313,12,"completed",-5.33074,12.0,6,"C(#Cc1cc2ccccc2cc1C#CC1=NCC=N1)C1=NCC=N1","C(#Cc1cc2c(cc1C#CC1=NCC=N1)=CCC=2)C1=NCC=N1",{},"[c:0]1[ch:1][ch][c:3][c!r5:4][c!r5:5]1>>[c:0]1[CH2:1][c:3][c:4][c:5]1",true,-0.2037901019],[-0.0053916505,144.6385989303,12,"completed",-5.17158,12.0,7,"C1=NCC=C1c1cc2cocc2cc1C1=CCN=C1","C1=NCC=C1c1cc2c[nH]cc2cc1C1=CCN=C1",{},"[o:1]>>[nH:1]",true,-0.153071668],[-0.0057624622,183.9921375579,12,"completed",-5.104972,12.0,5,"C(#Cc1ccc2c(n1)=CCC=2)c1ccc2c(n1)=CCC=2","C(#Cc1ccc2c[nH]cc2n1)c1ccc2c[nH]cc2n1",{},"[#6H2r5:1]>>[NH:1]",true,-0.1840250523],[-0.0060994797,75.9575966487,12,"completed",-4.829892,12.0,8,"C1=c2nc3cc4cc[nH]c4cc3nc2=CC1","c1cc2cc3nc4c[nH]cc4nc3cc2[nH]1",{},"[#6H2r5:1]>>[NH:1]",true,-0.2037624573],[-0.0065059064,103.3251940227,12,"completed",-5.2254,12.0,5,"C(#Cc1cc2c[nH]cc2cc1C#Cc1ccccc1)c1ccccc1","C(#Cc1cc2c[nH]cc2cc1C#Cc1ccccn1)c1ccccn1",{},"[ch&r6:0]>>[nr6:0]",true,-0.1355781108],[-0.006723601,159.1443877785,12,"completed",-4.999908,12.0,6,"C1=CCC(NC2=NC(C3=CCC(NC4=CC=CC4)=N3)=CC2)=C1","C1=C(C2=CCC(Nc3ccccc3)=N2)N=C(Nc2ccccc2)C1",{},"[CH2:0]1[c,C:1]-,=,:[c,C:2]-,=,:[c,C:3]-,=,:[c,C:4]1>>[ch:0]1c[c:1][c:2][c:3][c:4]1",true,-0.1738848938],[-0.0072205151,128.9349431441,12,"completed",-5.031188,12.0,9,"c1cc2nc3cc4cocc4cc3nc2s1","C1=c2cc3nc4ccsc4nc3cc2=CC1",{},"[n,c:0]1[n,ch:1][o,O:2][n,c:3][n,c:4]1>>[*:0]1=[*:1][CH2:2][*:3]=[*:4]1",true,-0.1376387094],[-0.0074897126,115.7358153718,12,"completed",-5.217396,12.0,6,"C(#Cc1cc2c[nH]cc2cc1C#CC1=CCC=C1)C1=CCC=C1","C(#Cc1cc2c[nH]cc2cc1C#CC1=NCC=C1)C1=NCC=C1",{},"[chr5,CH1r5:1]>>[n:1]",true,-0.1419431969],[-0.0077753026,114.8368157756,12,"completed",-5.527068,12.0,12,"C1=CC(=C2N=Cc3cc4c[nH]cc4cc32)C=C1","C1=CC(=C2N=Cc3nc4c[nH]cc4cc32)C=C1",{},"[ch&r6:0]>>[nr6:0]",null,-0.3202454712],[-0.0078531784,113.1812198121,12,"completed",-5.272504,12.0,5,"C1=CCC(Nc2cc(NC3=CC=CC3)cc(C3=CC=CC3)c2)=C1","C1=CCC(c2cc(NC3=CC=NC3)cc(NC3=CC=NC3)c2)=C1",{},"[chr5,CH1r5:1]>>[n:1]",true,-0.1655029523],[-0.0080331633,90.8980854162,12,"completed",-5.054004,12.0,8,"C1=c2cc3nc4cc[nH]c4nc3cc2=CC1","c1cc2nc3cc4cocc4cc3nc2[nH]1",{},"[#6H2r5:1]>>[O:1]",true,-0.0964319533],[-0.0081626209,155.0763089285,12,"completed",-5.209024,12.0,4,"C(#Cc1ccc2c(c1)=CCC=2)c1ccc2c(c1)=CCC=2","C(#Cc1cc2c(cn1)=CCC=2)c1cc2c(cn1)=CCC=2",{},"[ch&r6:0]>>[nr6:0]",true,-0.1728378302],[-0.0083279755,166.9424306716,12,"completed",-5.278116,12.0,6,"C1=CN=C(C=CC2=CCC(C3=CC(C=CC4=NC=CC4)=CC3)=C2)C1","C(=Cc1nccs1)C1=CCC(C2=CC(C=Cc3nccs3)=CC2)=C1",{},"[#6H2r5:1]>>[S:1]",true,-0.2083630888],[-0.0088598886,141.4313530819,12,"completed",-5.02576,12.0,6,"C1=CC(C=Cc2cc(C3=CC=NC3)cc(C3=CC=NC3)c2)=CC1","C(=Cc1cc(C2=CC=NC2)cc(C2=CC=NC2)c1)C1=CSCS1",{},"[CH,ch:0]1=[C,c:1][C,c:2]=[CH,ch:3][*:4]1>>[S:0]1[*:1]=,:[*:2][S:3][*:4]1",true,-0.1506768086],[-0.0090888564,169.9549107164,12,"completed",-5.145176,12.0,7,"C1=Nc2nc3cc4ccccc4cc3nc2C1","C1=Nc2nc3cc4c(cc3nc2C1)=CCC=4",{},"[c:0]1[ch:1][ch][c:3][c!r5:4][c!r5:5]1>>[c:0]1[CH2:1][c:3][c:4][c:5]1",true,-0.1728719134],[-0.0091681045,166.773639205,12,"completed",-5.096876,12.0,4,"C1=CC(Nc2cccc(NC3=CCC=C3)c2)=CC1","C1=CC(Nc2cc(NC3=CCC=C3)ncn2)=CC1",{},"[ch&r6:0]>>[nr6:0]",true,-0.1667879757],[-0.0092297251,103.3332458329,12,"completed",-5.255944,12.0,6,"C1=CCC(Nc2cccc(NC3=CC=CC3)c2C2=CC=NC2)=C1","C1=NCC(c2c(Nc3ccccc3)cccc2Nc2ccccc2)=C1",{},"[CH2:0]1[c,C:1]-,=,:[c,C:2]-,=,:[c,C:3]-,=,:[c,C:4]1>>[ch:0]1c[c:1][c:2][c:3][c:4]1",true,-0.1503124744],[-0.0095089662,85.5096486754,12,"completed",-5.43516,12.0,8,"C1=CCC(NC2=CC(=C3C=CC=C3)C=C2NC2=CC=CC2)=C1","C1=CC(=C2C=C(NC3=CC=NC3)C(NC3=CC=NC3)=C2)C=C1",{},"[chr5,CH1r5:1]>>[n:1]",null,-0.249709212],[-0.0095161052,151.0682367186,12,"completed",-5.32476,12.0,6,"C1=CCC(Nc2cc(C3=NC=CC3)cc(C3=NC=CC3)c2)=C1","C1=CN=C(Nc2cc(C3=NC=CC3)cc(C3=NC=CC3)c2)C1",{},"[chr5,CH1r5:1]>>[n:1]",true,-0.2181168732],[-0.0098474967,128.0500962403,12,"completed",-5.116564,12.0,5,"c1ccc(Nc2cccc(Nc3ccccc3)c2-c2ccoc2)cc1","c1ccc(Nc2cccc(Nc3ccccc3)c2-c2cocn2)cc1",{},"[chr5,CH1r5:1]>>[n:1]",true,-0.128573973],[-0.0102331676,73.8424980501,12,"completed",-5.299828,12.0,8,"C1=c2nc3cc4ccsc4cc3nc2=CC1","c1cc2cc3nc4cscc4nc3cc2s1",{},"[#6H2r5:1]>>[S:1]",true,-0.1581740087],[-0.0105398032,116.7343101166,12,"completed",-5.450156,12.0,10,"C1=CC(=C2N=Cc3cc4n[nH]cc4nc32)C=C1","C1=CC(=C2N=Cc3cc4c[nH]cc4nc32)C=C1",{},"[nr5:0]>>[ch&r5:0]",true,-0.2714874198],[-0.0106749588,110.1191465681,12,"completed",-5.144072,12.0,8,"C1=c2nc3cc4ccoc4cc3nc2=CC1","c1cc2cc3nc4c[nH]cc4nc3cc2o1",{},"[#6H2r5:1]>>[NH:1]",true,-0.1143589683],[-0.0107245078,326.3767062034,12,"completed",-5.281796,12.0,6,"C1=C(Nc2cc(-c3ccccc3)cc(-c3ccccc3)c2)OOO1","C1=CCC(c2cc(NC3=COOO3)cc(C3=CC=CC3)c2)=C1",{},"[c:0]1[ch:1][ch][c:3][c!r5:4][c!r5:5]1>>[c:0]1[CH2:1][c:3][c:4][c:5]1",true,-0.3503086486],[-0.010798694,172.8889276672,12,"completed",-5.416484,12.0,11,"O=c1cc2cc3cc4ccccc4cc3cc2c[nH]1","O=c1nc2cc3cc4ccccc4cc3cc2c[nH]1",{},"[ch&r6:0]>>[nr6:0]",null,-0.2810160515],[-0.0108264748,124.7343193113,12,"completed",-4.992272,12.0,8,"C1=c2cc3nc4cc[nH]c4nc3cc2=CC1","C1=c2cc3nc4cn[nH]c4nc3cc2=CC1",{},"[chr5,CH1r5:1]>>[n:1]",true,-0.1457575322],[-0.01096264,135.8918659406,12,"completed",-5.242144,12.0,8,"C1=CC(=C2C=c3cc4[nH]ccc4cc3=N2)C=C1","C1=CC(=C2N=c3cc4cc[nH]c4cc3=N2)C=C1",{},"[chr5,CH1r5:1]>>[n:1]",true,-0.1684250825],[-0.0110217994,228.3441884477,12,"completed",-5.230368,12.0,4,"c1ccc2ncc(Nc3cnc4ccccc4c3)cc2c1","C1=Cc2cc(Nc3cnc4c(c3)C=CC4)cnc2C1",{},"[c:0]1[ch:1][ch][c:3][c!r5:4][c!r5:5]1>>[c:0]1[CH2:1][c:3][c:4][c:5]1",true,-0.2459044895],[-0.011232348,172.821653928,12,"completed",-4.956944,12.0,5,"C(#Cc1cc2c(cn1)=CCC=2)c1cc2c(cn1)=CCC=2","C(#Cc1cc2c[nH]cc2cn1)c1cc2c[nH]cc2cn1",{},"[#6H2r5:1]>>[NH:1]",true,-0.1997377867],[-0.0115211315,116.8417057187,12,"completed",-5.237544,12.0,5,"C1=CC(Nc2cc(-c3ccccn3)cc(-c3ccccn3)c2)=CC1","c1ccc(Nc2cc(-c3ccccn3)cc(-c3ccccn3)c2)cc1",{},"[CH2:0]1[c,C:1]-,=,:[c,C:2]-,=,:[c,C:3]-,=,:[c,C:4]1>>[ch:0]1c[c:1][c:2][c:3][c:4]1",true,-0.151400055],[-0.0115648146,183.3916135376,12,"completed",-5.105432,12.0,3,"c1cnc2cccnc2c1","c1ccc(Nc2cnc3cc(Nc4ccccc4)cnc3c2)cc1",{},"[ch&r6,CH1&r5:1]>>[*:1](-N-c1ccccc1)",null,-0.1834310284],[-0.0116795933,115.1447616641,12,"completed",-5.135148,12.0,4,"C1=CC(Nc2cc(NC3=CCC=C3)cc(-c3ccccc3)c2)=CC1","C1=CC(Nc2cc(NC3=NCC=C3)cc(-c3ccccc3)c2)=NC1",{},"[chr5,CH1r5:1]>>[n:1]",true,-0.1177440159],[-0.0117956197,107.1800295465,12,"completed",-5.198352,12.0,6,"C1=C(Nc2cc(-c3ccccc3)cc(-c3ccccc3)c2)N=NC1","C1=CC(c2cc(NC3=CCN=N3)cc(C3=CCC=C3)c2)=CC1",{},"[c:0]1[ch:1][ch][c:3][c!r5:4][c!r5:5]1>>[c:0]1[CH2:1][c:3][c:4][c:5]1",true,-0.1273867557],[-0.0118410392,193.0609497169,12,"completed",-5.004508,12.0,5,"C1=CCC(NC2=CCC(C3=CC(NC4=CC=CC4)=CC3)=C2)=C1","C1=CCC(NC2=NCC(C3=CC(NC4=CC=CC4)=NC3)=C2)=C1",{},"[chr5,CH1r5:1]>>[n:1]",true,-0.2043054187],[-0.0119690625,136.5607182155,12,"completed",-5.284556,12.0,3,"c1ccc(Nc2ccc3ccc(Nc4ccccc4)cc3c2)cc1","c1cncc(Nc2ccc3ccc(Nc4cccnc4)cc3c2)c1",{},"[ch&r6:0]>>[nr6:0]",null,-0.1879858483],[-0.0120036525,172.144925227,12,"completed",-4.646628,12.0,5,"C1=CN=C(c2ccccc2Nc2ccccc2C2=NC=CC2)C1","C1=CN=C(C2=CCC=C2NC2=CCC=C2C2=NC=CC2)C1",{},"[c:0]1[ch:1][ch][c:3][c!r5:4][c!r5:5]1>>[c:0]1[CH2:1][c:3][c:4][c:5]1",true,-0.3610422396],[-0.012083146,79.2373566537,12,"completed",-5.267352,12.0,6,"C1=c2cc3nc4ccccc4nc3cc2=CC1","c1ccc2nc3cc4cocc4cc3nc2c1",{},"[#6H2r5:1]>>[O:1]",true,-0.1414278534],[-0.012093755,184.0234403782,12,"completed",-5.411792,12.0,5,"C1=Cc2cc(Nc3cnc4c(c3)C=CC4)cnc2C1","c1ccc2ncc(Nc3cnc4ccccc4c3)cc2c1",{},"[CH2:0]1[c,C:1]-,=,:[c,C:2]-,=,:[c,C:3]-,=,:[c,C:4]1>>[ch:0]1c[c:1][c:2][c:3][c:4]1",true,-0.2854813649],[-0.0124728845,121.2067308919,12,"completed",-5.230092,12.0,6,"C1=CC(c2cc(Nc3ccccc3)cc(C3=NCC=C3)n2)=NC1","C1=CC(c2cc(Nc3ccccc3)cc(C3=NCC=C3)c2)=NC1",{},"[nr6:0]>>[ch&r6:0]",true,-0.1516040783],[-0.0125711177,216.7850481185,12,"completed",-5.142508,12.0,7,"C1=CC(=C2C=c3cc4c(cc3=C2)CN=C4)C=C1","C1=CC(=C2C=c3cc4cnsc4cc3=C2)C=C1",{},"[#6H2r5:1]>>[S:1]",true,-0.2188176246],[-0.0126500945,137.615553854,12,"completed",-5.099452,12.0,6,"C1=CC(C=Cc2cc3c[nH]cc3cc2C=CC2=CCC=C2)=CC1","C1=CC(C=Cc2cc3c[nH]cc3cc2C=CC2=NCC=C2)=NC1",{},"[chr5,CH1r5:1]>>[n:1]",true,-0.1376160885],[-0.0127355845,149.9414288197,12,"completed",-4.954184,12.0,6,"C(#Cc1cc(C2=NC=CC2)cc(C2=NC=CC2)c1)C1=CCC=C1","C(#Cc1cc(C2=NC=CC2)cc(C2=NC=CC2)c1)C1=CSCS1",{},"[CH,ch:0]1=[C,c:1][C,c:2]=[CH,ch:3][*:4]1>>[S:0]1[*:1]=,:[*:2][S:3][*:4]1",true,-0.1813862231],[-0.0128743705,79.104144658,12,"completed",-5.2024,12.0,7,"c1cnc2cc3cc4c[nH]cc4cc3cc2c1","c1cnc2cc3nc4c[nH]cc4nc3cc2c1",{},"[ch&r6:0]>>[nr6:0]",true,-0.1067496515],[-0.0129445375,199.9172639433,12,"completed",-5.021804,12.0,9,"C1=CC(=C2C=c3cc4nnoc4cc3=C2)C=C1","C1=CC(=C2C=c3cc4nn[nH]c4cc3=C2)C=C1",{},"[o:1]>>[nH:1]",true,-0.2072753567],[-0.0129788291,126.9661232351,12,"completed",-4.961268,12.0,6,"C1=CC(C=Cc2cc(C3=CCC=C3)nc(C3=CCC=C3)c2)=CC1","C1=CC(c2cc(C=CC3=CSCS3)cc(C3=CCC=C3)n2)=CC1",{},"[CH,ch:0]1=[C,c:1][C,c:2]=[CH,ch:3][*:4]1>>[S:0]1[*:1]=,:[*:2][S:3][*:4]1",true,-0.1598474732],[-0.0131555658,134.3668032318,12,"completed",-4.861448,12.0,4,"c1ccc(Nc2ccc3nc(Nc4ccccc4)ccc3n2)cc1","C1=CC(Nc2ccc3nc(NC4=CCC=C4)ccc3n2)=CC1",{},"[c:0]1[ch:1][ch][c:3][c!r5:4][c!r5:5]1>>[c:0]1[CH2:1][c:3][c:4][c:5]1",true,-0.2143336082],[-0.0131883406,132.5634880613,12,"completed",-5.06164,12.0,9,"C1=c2nc3cc4c(cc3nc2=CC1)N=NC4","C1=c2cc3cc4c(cc3cc2=CC1)N=NC4",{},"[nr6:0]>>[ch&r6:0]",true,-0.1352557144],[-0.0133273249,137.3517359264,12,"completed",-4.960072,12.0,4,"C1=CC(Nc2cc(NC3=CCC=C3)cc(-c3ccco3)c2)=CC1","C1=CC(Nc2cc(NC3=CCC=C3)cc(-c3ncco3)c2)=CC1",{},"[chr5,CH1r5:1]>>[n:1]",null,-0.1686998029],[-0.0135452873,106.9722624293,12,"completed",-5.0966,12.0,3,"c1ccc(Nc2cccc(Nc3ccccc3)c2-c2ccccc2)cc1","c1ccc(Nc2cccc(Nc3ccccc3)c2-c2ccccn2)cc1",{},"[ch&r6:0]>>[nr6:0]",null,-0.1069987352],[-0.0136806556,147.6780170376,12,"completed",-5.221812,12.0,6,"C1=CCC(Nc2cc(C3=CC=NC3)cc(C3=CC=NC3)c2)=C1","C1=NCC(c2cc(Nc3cccs3)cc(C3=CC=NC3)c2)=C1",{},"[#6H2r5:1]>>[S:1]",true,-0.1705271144],[-0.0138010786,208.6390296056,12,"completed",-5.35788,12.0,6,"C1=CCC(c2cc(NC3=COCO3)cc(C3=CC=CC3)c2)=C1","C1=CCC(c2cc(NC3=NOCO3)cc(C3=CC=CC3)c2)=C1",{},"[chr5,CH1r5:1]>>[n:1]",true,-0.2758917739],[-0.0138160799,120.5787540598,12,"completed",-5.212244,12.0,7,"C1=CC(C=Cc2cc(C=CC3=CCC=C3)cc(C3=NSCS3)c2)=CC1","C1=CC(C=Cc2cc(C3=NSCS3)cc(C=CC3=CCC=C3)n2)=CC1",{},"[ch&r6:0]>>[nr6:0]",true,-0.1439187498],[-0.0140636142,156.673372544,12,"completed",-5.267444,12.0,8,"O=c1cnc2cc3cc4cocc4cc3cc2o1","O=c1cnc2cc3cc4c[nH]cc4cc3cc2o1",{},"[o:1]>>[nH:1]",true,-0.1956653196],[-0.0140754561,163.2086933246,12,"completed",-4.965868,12.0,6,"C(#Cc1cc(C2=CCC=C2)cc(C2=CCC=C2)c1)C1=CSCS1","C(#Cc1cc(C2=CCN=C2)cc(C2=CCN=C2)c1)C1=CSCS1",{},"[chr5,CH1r5:1]>>[n:1]",true,-0.1882892996],[-0.0140841397,133.0632301003,12,"completed",-5.031464,12.0,4,"C1=CC(Nc2cc(NC3=CCC=C3)cc(-c3cccs3)c2)=CC1","C1=CC(Nc2cc(NC3=CCC=C3)cc(-c3ccns3)c2)=CC1",{},"[chr5,CH1r5:1]>>[n:1]",null,-0.1414476688],[-0.0141429889,181.9888409463,12,"completed",-5.167164,12.0,4,"C1=Cc2c(cccc2Nc2cccc3c2C=CC3)C1","c1cc(Nc2cccc3occc23)c2ccoc2c1",{},"[#6H2r5:1]>>[O:1]",null,-0.1879636392],[-0.0143312733,89.5679047887,12,"completed",-4.871016,12.0,8,"C1=c2cc3cc4nc[nH]c4cc3cc2=CC1","c1nc2cc3cc4cocc4cc3cc2[nH]1",{},"[#6H2r5:1]>>[O:1]",true,-0.1836162002],[-0.0143336454,141.5439768691,12,"completed",-4.950412,12.0,4,"C1=CC(Nc2cc(NC3=CCC=C3)cc(-c3cccs3)c2)=CC1","C1=CC(Nc2cc(NC3=CCC=C3)cc(-c3nccs3)c2)=CC1",{},"[chr5,CH1r5:1]>>[n:1]",null,-0.1760659438],[-0.0143439549,137.3878482971,12,"completed",-5.223008,12.0,6,"C1=CC(=C2C=C(Nc3ccccc3)C(Nc3ccccc3)=C2)N=N1","C1=CCC(NC2=CC(=C3C=CN=N3)C=C2NC2=CC=CC2)=C1",{},"[c:0]1[ch:1][ch][c:3][c!r5:4][c!r5:5]1>>[c:0]1[CH2:1][c:3][c:4][c:5]1",true,-0.1621406649],[-0.0144028742,152.0776825376,12,"completed",-5.004416,12.0,8,"C1=C(NC2=CCc3ccccc32)c2ccccc2C1","C1=C(NC2=CCc3cccnc32)c2ncccc2C1",{},"[ch&r6:0]>>[nr6:0]",null,-0.1661457464],[-0.0144058102,106.2769974546,12,"completed",-5.21988,12.0,5,"c1ccc(Nc2cccc(Nc3ccccc3)c2-c2cccs2)cc1","c1ccc(Nc2cccc(Nc3ccccc3)c2-c2cncs2)cc1",{},"[chr5,CH1r5:1]>>[n:1]",true,-0.1354130542],[-0.0145363823,111.475484137,12,"completed",-5.189244,12.0,6,"c1ccc(-c2cc(Nc3ccsn3)cc(-c3ccccc3)c2)cc1","C1=CC(c2cc(Nc3ccsn3)cc(C3=CCC=C3)c2)=CC1",{},"[c:0]1[ch:1][ch][c:3][c!r5:4][c!r5:5]1>>[c:0]1[CH2:1][c:3][c:4][c:5]1",true,-0.1277864798],[-0.0145840878,161.1362877329,12,"completed",-4.86936,12.0,8,"C1=CC(=C2C=c3cc4cnoc4cc3=C2)C=C1","C1=CC(=C2C=c3cc4cn[nH]c4cc3=C2)C=C1",{},"[o:1]>>[nH:1]",true,-0.2281016439],[-0.0147139751,123.1267033674,12,"completed",-5.05612,12.0,5,"C(#Cc1cc(C#Cc2ccccc2)cc(C2=CSCS2)c1)c1ccccc1","C(#Cc1cc(C2=CSCS2)cc(C#Cc2ccccc2)n1)c1ccccc1",{},"[ch&r6:0]>>[nr6:0]",true,-0.1269001881],[-0.0147206646,91.4693301429,12,"completed",-5.268732,12.0,9,"c1cc2nc3cc4c[nH]cc4cc3nc2s1","c1cc2nc3cc4cocc4cc3nc2s1",{},"[nH:1]>>[o:1]",true,-0.1493893483],[-0.0147611623,150.1386522128,12,"completed",-5.221628,12.0,7,"C1=CC(c2nc3cscc3nc2C2=CCC=C2)=CC1","C1=CC(c2cc3cscc3cc2C2=CCC=C2)=CC1",{},"[nr6:0]>>[ch&r6:0]",true,-0.1725988597],[-0.0149875117,129.0798198646,12,"completed",-5.1748,12.0,5,"C(#Cc1ccc2cocc2c1)c1ccc2cocc2c1","C(#Cc1ccc2c(c1)=CCC=2)c1ccc2c(c1)=CCC=2",{},"[n,c:0]1[n,ch:1][o,O:2][n,c:3][n,c:4]1>>[*:0]1=[*:1][CH2:2][*:3]=[*:4]1",true,-0.1392952601],[-0.0149999326,161.1463698173,12,"completed",-5.222364,12.0,4,"C1=CC(c2ccc(Nc3ccc(C4=CCC=C4)cc3)cc2)=CC1","C1=CC(c2ccc(Nc3ccc(C4=CCC=C4)cn3)nc2)=CC1",{},"[ch&r6:0]>>[nr6:0]",true,-0.1824962938],[0.033375304,101.3071256852,13,"completed",-5.324116,13.0,8,"C1=NCc2cc3nc4c(nc3cc21)=CCC=4","C1=NCc2cc3nc4c[nH]cc4nc3cc21",{},"[#6H2r5:1]>>[NH:1]",true,-0.186748078],[0.0242379884,118.7149240491,13,"completed",-5.239476,13.0,8,"C1=Nc2cc3nc4c(nc3cc2C1)=CCC=4","C1=Nc2cc3nc4c[nH]cc4nc3cc2C1",{},"[#6H2r5:1]>>[NH:1]",true,-0.1537058064],[0.0229703694,114.0711262233,13,"completed",-5.408664,13.0,6,"C1=Cc2cc3cc4cscc4cc3cc2C1","C1=Cc2cc3nc4cscc4nc3cc2C1",{},"[ch&r6:0]>>[nr6:0]",null,-0.2443280983],[0.0185481695,116.7196599944,13,"completed",-5.146188,13.0,8,"C1=Cc2cc3nc4cocc4nc3cc2C1","C1=Cc2cc3nc4c[nH]cc4nc3cc2C1",{},"[o:1]>>[nH:1]",true,-0.1211148686],[0.0177006451,94.4173294152,13,"completed",-5.09752,13.0,8,"c1ccc2nc3cc4[nH]ncc4cc3nc2c1","C1=c2nc3cc4cn[nH]c4cc3nc2=CC1",{},"[c:0]1[ch:1][ch][c:3][c!r5:4][c!r5:5]1>>[c:0]1[CH2:1][c:3][c:4][c:5]1",true,-0.0944332875],[0.0131439011,155.1128175227,13,"completed",-5.307464,13.0,6,"C1=CCC(c2cc3c[nH]cc3cc2C2=CC=CC2)=C1","C1=NCC(c2cc3c[nH]cc3cc2C2=CC=NC2)=C1",{},"[chr5,CH1r5:1]>>[n:1]",true,-0.2124858318],[0.0131291185,135.8011084767,13,"completed",-5.226688,13.0,11,"C1=c2cc3cc4cnsc4cc3cc2=CC1","C1=c2cc3nc4cnsc4nc3cc2=CC1",{},"[ch&r6:0]>>[nr6:0]",null,-0.1621923773],[0.0075303957,77.3929180573,13,"completed",-5.3266,13.0,6,"c1ccc2nc3cscc3nc2c1","c1ccc2cc3nc4cscc4nc3cc2c1",{},"[cH&r6:1][cH&r6:2]>>[c:1]2cccc[c:2]2",true,-0.1764935358],[0.0048636966,160.6350062585,13,"completed",-5.317768,13.0,8,"c1ccc2cc3nc4c(nc3cc2c1)CN=N4","C1=c2cc3nc4c(nc3cc2=CC1)N=NC4",{},"[c:0]1[ch:1][ch][c:3][c!r5:4][c!r5:5]1>>[c:0]1[CH2:1][c:3][c:4][c:5]1",true,-0.2214516361],[0.0033034039,151.1115003055,13,"completed",-5.159804,13.0,5,"C1=Cc2nc3cc4c(nc3cc2C1)C=CC4","c1cc2nc3cc4[nH]ccc4nc3cc2[nH]1",{},"[#6H2r5:1]>>[NH:1]",true,-0.156802996],[0.0021414634,83.0143356893,13,"completed",-5.140024,13.0,8,"c1cc2cc3cc4cocc4cc3cc2[nH]1","c1cc2cc3nc4cocc4nc3cc2[nH]1",{},"[ch&r6:0]>>[nr6:0]",true,-0.0876146164],[0.0020026781,104.8283455074,13,"completed",-5.152628,13.0,9,"C1=c2nc3cc4cnsc4cc3nc2=CC1","C1=c2nc3cc4ccsc4cc3nc2=CC1",{},"[nr5:0]>>[ch&r5:0]",true,-0.1111131772],[0.0002235568,157.1921944862,13,"completed",-5.175168,13.0,5,"C1=Cc2cc3nc4c(cc3nc2C1)C=CC4","c1cc2cc3nc4[nH]ccc4cc3nc2[nH]1",{},"[#6H2r5:1]>>[NH:1]",true,-0.1657648872],[-0.000948339,150.0916637335,13,"completed",-5.229264,13.0,9,"C1=CC(=C2C=c3nc4[nH]ccc4nc3=N2)C=C1","C1=CC(=C2C=c3cc4[nH]ccc4nc3=N2)C=C1",{},"[nr6:0]>>[ch&r6:0]",true,-0.1752569729],[-0.0014557139,129.0319748235,13,"completed",-5.188048,13.0,11,"c1cc2cc3cc4cc[nH]c4cc3cc2[nH]1","c1cc2cc3cc4cc[nH]c4nc3nc2[nH]1",{},"[ch&r6:0]>>[nr6:0]",null,-0.1429963327],[-0.0015374768,163.8515270311,13,"completed",-5.330832,13.0,6,"C(=Cc1nc2cscc2nc1C=Cc1ccccc1)c1ccccc1","C1=CC(C=Cc2nc3cscc3nc2C=CC2=CCC=C2)=CC1",{},"[c:0]1[ch:1][ch][c:3][c!r5:4][c!r5:5]1>>[c:0]1[CH2:1][c:3][c:4][c:5]1",true,-0.2301221304],[-0.0028321495,217.9180395618,13,"completed",-5.165508,13.0,6,"C1=CCC(c2cc3c[nH]cc3cc2C2=CC=CC2)=C1","C1=CN=C(c2cc3c[nH]cc3cc2C2=NC=CC2)C1",{},"[chr5,CH1r5:1]>>[n:1]",true,-0.222690386],[-0.0041264743,182.7315039963,13,"completed",-5.384284,13.0,5,"C(=Cc1ccc2cscc2c1)c1ccc2cscc2c1","C(=Cc1ccc2cscc2n1)c1ccc2cscc2n1",{},"[ch&r6:0]>>[nr6:0]",true,-0.2701690674],[-0.004609209,319.6610803105,13,"completed",-4.896316,13.0,5,"C1=NCC(Nc2ccccc2-c2ccccc2NC2=CC=NC2)=C1","C1=CC(C2=C(NC3=CC=NC3)CC=C2)=C(NC2=CC=NC2)C1",{},"[c:0]1[ch:1][ch][c:3][c!r5:4][c!r5:5]1>>[c:0]1[CH2:1][c:3][c:4][c:5]1",true,-0.3500170288],[-0.0046524864,127.7349727405,13,"completed",-5.230092,13.0,7,"C1=CC(c2cc(C=CC3=NSCS3)cc(C3=CCC=C3)c2)=CC1","C1=CC(c2cc(C=CC3=NSCS3)cc(C3=CCC=C3)n2)=CC1",{},"[ch&r6:0]>>[nr6:0]",true,-0.1568723947],[-0.0049018638,168.730578839,13,"completed",-5.300472,13.0,8,"C1=c2cc3cc4cnoc4cc3cc2=CC1","C1=c2cc3nc4cnoc4nc3cc2=CC1",{},"[ch&r6:0]>>[nr6:0]",true,-0.2194598583],[-0.005961901,124.2400450371,13,"completed",-5.510508,13.0,8,"C1=Nc2cc3nc4c(nc3cc2C1)=CCC=4","C1=Nc2cc3nc4cscc4nc3cc2C1",{},"[#6H2r5:1]>>[S:1]",true,-0.3130636192],[-0.0062995731,203.6035343629,13,"completed",-5.208196,13.0,7,"O=c1occc2nc3cc4c(cc3nc12)=CCC=4","O=c1[nH]ccc2nc3cc4c(cc3nc12)=CCC=4",{},"[o:1]>>[nH:1]",true,-0.2172337973],[-0.0067469376,122.9589321281,13,"completed",-5.17756,13.0,7,"C1=c2cc3nc4ccnnc4nc3cc2=CC1","C1=c2cc3nc4ccncc4nc3cc2=CC1",{},"[nr6:0]>>[ch&r6:0]",true,-0.1344117564],[-0.0072307881,131.5127182582,13,"completed",-5.28474,13.0,6,"C(#Cc1cc2c(cc1C#CC1=CCN=C1)=CCC=2)C1=CCN=C1","C(#Cc1cc2c(cc1C#CC1=CCN=N1)=CCC=2)C1=CCN=N1",{},"[chr5,CH1r5:1]>>[n:1]",true,-0.1844416986],[-0.0074764714,172.3439518214,13,"completed",-5.422832,13.0,5,"C(=Cc1cnc2c(c1)=CCC=2)c1cnc2c(c1)=CCC=2","C(=Cc1cnc2cscc2c1)c1cnc2cscc2c1",{},"[#6H2r5:1]>>[S:1]",true,-0.2842014828],[-0.0079481393,100.8560353344,13,"completed",-5.172316,13.0,7,"c1ccc2cc3nc4cocc4nc3cc2c1","C1=c2nc3cc4ccccc4cc3nc2=CC1",{},"[n,c:0]1[n,ch:1][o,O:2][n,c:3][n,c:4]1>>[*:0]1=[*:1][CH2:2][*:3]=[*:4]1",true,-0.1128470015],[-0.0083678514,181.2018273609,13,"completed",-5.104512,13.0,6,"C1=CC(c2cc3c[nH]cc3cc2C2=CCC=C2)=CC1","C1=CC(c2cc3c[nH]cc3cc2C2=NCC=C2)=NC1",{},"[chr5,CH1r5:1]>>[n:1]",true,-0.1812293512],[-0.0093054784,169.59758489,13,"completed",-5.126592,13.0,10,"C1=CC(=C2C=c3cc4[nH]nnc4cc3=N2)C=C1","C1=CC(=C2C=c3cc4[nH]ncc4cc3=N2)C=C1",{},"[nr5:0]>>[ch&r5:0]",true,-0.1706160505],[-0.0093945028,97.7898874569,13,"completed",-4.929068,13.0,9,"C1=c2nc3cc4cn[nH]c4cc3nc2=CC1","C1=c2nc3cc4cc[nH]c4cc3nc2=CC1",{},"[nr5:0]>>[ch&r5:0]",true,-0.154530123],[-0.0096592628,234.7305181027,13,"completed",-5.470212,13.0,6,"C(#Cc1nc2c(nc1C#CC1=CC=CC1)=CCC=2)C1=CC=CC1","C(#Cc1nc2cscc2nc1C#CC1=CC=CC1)C1=CC=CC1",{},"[#6H2r5:1]>>[S:1]",true,-0.3496516972],[-0.0098584558,203.5684815567,13,"completed",-5.288052,13.0,7,"C(#Cc1nc2cocc2nc1C#CC1=CC=CC1)C1=CC=CC1","C(#Cc1nc2c[nH]cc2nc1C#CC1=CC=CC1)C1=CC=CC1",{},"[o:1]>>[nH:1]",true,-0.242421675],[-0.0099385297,243.550962201,13,"completed",-5.315192,13.0,5,"C1=CN=C(c2cc3ccccc3cc2C2=NC=CC2)C1","C1=CN=C(c2cc3c(cc2C2=NC=CC2)=CCC=3)C1",{},"[c:0]1[ch:1][ch][c:3][c!r5:4][c!r5:5]1>>[c:0]1[CH2:1][c:3][c:4][c:5]1",true,-0.2863700292],[-0.0101425699,148.2916401449,13,"completed",-5.238924,13.0,6,"C1=CC(C=Cc2cc3c(cc2C=CC2=NCC=C2)=CCC=3)=NC1","C(=Cc1cc2c(cc1C=CC1=NCC=N1)=CCC=2)C1=NCC=N1",{},"[chr5,CH1r5:1]>>[n:1]",true,-0.1773340087],[-0.0106717712,179.3518772042,13,"completed",-5.227976,13.0,10,"C1=CC(=C2C=c3nc4nc[nH]c4cc3=N2)C=C1","C1=CC(=C2C=c3nc4cc[nH]c4cc3=N2)C=C1",{},"[nr5:0]>>[ch&r5:0]",true,-0.2004800379],[-0.0117211241,122.6651229927,13,"completed",-5.609592,13.0,5,"C1=Cc2nc3cc4c(nc3cc2C1)C=CC4","c1cc2nc3cc4sccc4nc3cc2s1",{},"[#6H2r5:1]>>[S:1]",true,-0.37721598],[-0.0119018646,180.8795822757,13,"completed",-5.29072,13.0,12,"C1=c2cc3cc4cncnc4cc3cc2=CC1","C1=c2cc3nc4cncnc4nc3cc2=CC1",{},"[ch&r6:0]>>[nr6:0]",null,-0.2248126805],[-0.0119806858,146.3720917066,13,"completed",-5.219144,13.0,7,"C1=Cc2nc3nc4c(nc3nc2C1)=CCC=4","C1=Cc2cc3nc4c(nc3cc2C1)=CCC=4",{},"[nr6:0]>>[ch&r6:0]",true,-0.1684650785],[-0.012221459,132.9278639762,13,"completed",-4.798152,13.0,6,"C1=CC(C=Cc2cc(C=CC3=CCC=C3)nc(C3=CCC=C3)n2)=CC1","C1=CC(C=Cc2cc(C=CC3=CCC=C3)nc(C3=CSCS3)n2)=CC1",{},"[CH,ch:0]1=[C,c:1][C,c:2]=[CH,ch:3][*:4]1>>[S:0]1[*:1]=,:[*:2][S:3][*:4]1",true,-0.2496293301],[-0.0130646361,178.3648633964,13,"completed",-5.054556,13.0,6,"C1=CCC(c2cc3c[nH]cc3cc2C2=CC=CC2)=C1","c1coc(-c2cc3c[nH]cc3cc2-c2ccco2)c1",{},"[#6H2r5:1]>>[O:1]",true,-0.1811793352],[-0.0133832055,173.4365637509,13,"completed",-5.252264,13.0,6,"C1=CC(C=Cc2cc(-c3csc(C=CC4=CCC=C4)c3)cs2)=CC1","C1=CC(C=Cc2nc(-c3csc(C=CC4=CCC=C4)n3)cs2)=CC1",{},"[chr5,CH1r5:1]>>[n:1]",true,-0.2035695489],[-0.0137937091,149.4693933381,13,"completed",-5.161,13.0,8,"C1=c2cc3cc4ncsc4cc3cc2=CC1","C1=c2cc3nc4ncsc4nc3cc2=CC1",{},"[ch&r6:0]>>[nr6:0]",true,-0.1554489934],[-0.0140797989,139.9038703077,13,"completed",-5.097704,13.0,8,"C1=CC(c2cc(C=CC3=NSCS3)cc(C3=CCC=C3)n2)=CC1","C1=CC(c2cc(C=CC3=NSCS3)cc(C3=CCC=C3)c2)=CC1",{},"[nr6:0]>>[ch&r6:0]",true,-0.1399131017],[-0.0150521553,134.7211051108,13,"completed",-5.13386,13.0,6,"C1=CCC(c2cc(C=CC3=CSCS3)cc(C3=CC=CC3)c2)=C1","C1=CCC(c2cc(C=CC3=NSCS3)cc(C3=CC=CC3)c2)=C1",{},"[chr5,CH1r5:1]>>[n:1]",true,-0.1367902079],[-0.0152524666,167.5410936865,13,"completed",-4.973688,13.0,9,"C1=CC(=C2C=c3cc4[nH]cnc4cc3=N2)C=C1","C1=CC(=C2C=c3cc4[nH]ccc4cc3=N2)C=C1",{},"[nr5:0]>>[ch&r5:0]",true,-0.1894408391],[-0.0152984201,177.3078073428,13,"completed",-5.263856,13.0,8,"C1=CC(=C2C=c3cc4cc[nH]c4nc3=C2)C=C1","C1=CC(=C2C=c3cc4cc[nH]c4nc3=N2)C=C1",{},"[chr5,CH1r5:1]>>[n:1]",true,-0.2111728321],[-0.0153161139,148.0059837116,13,"completed",-5.06486,13.0,13,"c1ccc(Nc2cccc(Nc3ccccc3)c2-c2ccccn2)cc1","c1ccc(Nc2cccc(Nc3ccccc3)c2-c2ncccn2)cc1",{},"[ch&r6:0]>>[nr6:0]",null,-0.150036105],[-0.0154999084,117.6282143011,13,"completed",-5.08924,13.0,8,"C1=c2cc3cc4nc[nH]c4cc3cc2=CC1","C1=c2nc3cc4nc[nH]c4cc3nc2=CC1",{},"[ch&r6:0]>>[nr6:0]",true,-0.1178691131],[-0.0157569756,226.350255655,13,"completed",-5.487048,13.0,6,"C1=CN=C(c2cc3c(cc2C2=NC=CC2)=CCC=3)C1","C1=CN=C(c2cc3cscc3cc2C2=NC=CC2)C1",{},"[#6H2r5:1]>>[S:1]",true,-0.3530431331],[-0.0160275795,158.6848871955,13,"completed",-5.307188,13.0,7,"C(#Cc1ccc[nH]1)c1cc(-c2ccc[nH]2)cc(-c2ccc[nH]2)c1","C(#Cc1ccc[nH]1)c1cc(-c2ccc[nH]2)nc(-c2ccc[nH]2)c1",{},"[ch&r6:0]>>[nr6:0]",true,-0.2149768788],[-0.0161778388,135.9376943986,13,"completed",-5.007728,13.0,5,"C(=Cc1ccc2c(c1)SCS2)c1ccc2c(c1)SCS2","C(=Cc1ccc2c(c1)=CCC=2)c1ccc2c(c1)=CCC=2",{},"[S,s:0]1[r5:1]-,=,:[r5:2][S,s:3][*:4]1>>[CH:0]1=[C:1][C:2]=[CH:3][*:4]1",true,-0.1505024137],[-0.0162400318,179.7263254978,13,"completed",-5.33718,13.0,6,"C1=CC(C2=CCC(C=CC3=NC(C4=CCC=C4)=CC3)=N2)=CC1","C1=CC(c2csc(C=Cc3nc(C4=CCC=C4)cs3)n2)=CC1",{},"[#6H2r5:1]>>[S:1]",true,-0.2446756726],[-0.0164455116,136.8356567236,13,"completed",-5.23828,13.0,7,"C1=CCC(c2cc(C=CC3=CSCS3)cc(C3=CC=CC3)n2)=C1","C1=CCC(c2cc(C=CC3=NSCS3)cc(C3=CC=CC3)n2)=C1",{},"[chr5,CH1r5:1]>>[n:1]",true,-0.1676110455],[-0.0165891884,108.4861525154,13,"completed",-4.788032,13.0,4,"c1ccc2c[nH]cc2c1","c1ccc2cc3c[nH]cc3cc2c1",{},"[cH&r6:1][cH&r6:2]>>[c:1]2cccc[c:2]2",true,-0.2438401556],[-0.0166224068,107.4785839581,13,"completed",-5.325128,13.0,4,"O=c1ccc(-c2cc(Nc3ccccc3)cc(Nc3ccccc3)c2)co1","O=c1ccc(-c2cc(Nc3ccccc3)cc(Nc3ccccc3)c2)c[nH]1",{},"[o:1]>>[nH:1]",true,-0.1907514824],[-0.0166789934,126.8604271034,13,"completed",-5.624496,13.0,5,"C1=Cc2cc3nc4c(cc3nc2C1)C=CC4","c1cc2cc3nc4sccc4cc3nc2s1",{},"[#6H2r5:1]>>[S:1]",true,-0.388446437],[-0.0169554505,153.4525954414,13,"completed",-5.348128,13.0,5,"C(=Cc1cccc(-c2cc[nH]c2)c1)c1cccc(-c2cc[nH]c2)c1","C(=Cc1cccc(-c2cc[nH]c2)n1)c1cccc(-c2cc[nH]c2)n1",{},"[ch&r6:0]>>[nr6:0]",true,-0.2317666417],[-0.0169607065,136.1527872088,13,"completed",-5.26128,13.0,6,"C1=CC(=C2C=C(NC3=CCC=C3)C(NC3=CCC=C3)=C2)C=C1","C1=CC(=C2C=C(NC3=CCN=C3)C(NC3=CCN=C3)=C2)C=C1",{},"[chr5,CH1r5:1]>>[n:1]",null,-0.1768702583],[-0.0170317542,183.0032736739,13,"completed",-5.093012,13.0,5,"C1=CC(C2=CCC=C2NC2=CCC=C2C2=CCC=C2)=CC1","C1=CC(C2=NCC=C2NC2=CCN=C2C2=CCC=C2)=CC1",{},"[chr5,CH1r5:1]>>[n:1]",true,-0.1830686372],[-0.0170716104,146.5039953241,13,"completed",-5.531944,13.0,5,"c1cc2cscc2cc1-c1ccc2cscc2c1","c1nc2cscc2cc1-c1cnc2cscc2c1",{},"[ch&r6:0]>>[nr6:0]",true,-0.335984336],[-0.0171048728,184.875485113,13,"completed",-5.30222,13.0,7,"C1=CC(c2cc(C=Cc3cc[nH]c3)cc(C3=CCC=C3)n2)=CC1","C(=Cc1cc(C2=CCC=N2)nc(C2=CCC=N2)c1)c1cc[nH]c1",{},"[chr5,CH1r5:1]>>[n:1]",true,-0.2328443255],[-0.0172290156,143.0991918074,13,"completed",-4.85418,13.0,5,"C1=CC(C2=CCC(NC3=CC(C4=CCC=C4)=CC3)=C2)=CC1","C1=CC(c2csc(Nc3cc(C4=CCC=C4)cs3)c2)=CC1",{},"[#6H2r5:1]>>[S:1]",true,-0.223800894],[-0.0173793208,186.2908007706,13,"completed",-5.16284,13.0,6,"C1=CCC(c2cc3c[nH]cc3cc2C2=CC=CC2)=C1","C1=NC=C(c2cc3c[nH]cc3cc2C2=CN=CC2)C1",{},"[chr5,CH1r5:1]>>[n:1]",true,-0.1914137053],[-0.0176065909,103.5596452214,13,"completed",-5.207368,13.0,8,"c1ccc(Nc2cc(Nc3ccccc3)cc(-c3ccccn3)c2)cc1","c1ccc(Nc2cc(Nc3ccccc3)cc(-c3cnccn3)c2)cc1",{},"[ch&r6:0]>>[nr6:0]",null,-0.1279580594],[-0.0176844644,224.3833722319,13,"completed",-5.433228,13.0,8,"C1=CC(=C2C=c3c(ncc4c[nH]cc34)=N2)C=C1","C1=CC(=C2C=c3c(ccc4c[nH]cc34)=N2)C=C1",{},"[nr6:0]>>[ch&r6:0]",true,-0.3236633108],[-0.0179411365,148.9117455601,13,"completed",-5.154652,13.0,6,"C(=CC1=CCC(c2ccoc2)=C1)C1=CCC(c2ccoc2)=C1","C1=CC(C2=CC(C=CC3=CCC(C4=CCC=C4)=C3)=CC2)=CC1",{},"[n,c:0]1[n,ch:1][o,O:2][n,c:3][n,c:4]1>>[*:0]1=[*:1][CH2:2][*:3]=[*:4]1",true,-0.1537473906],[-0.0179616518,153.0919459962,13,"completed",-5.080684,13.0,6,"C1=CC(Nc2cc(NC3=CCC=C3)cc(C3=NC=CC3)c2)=CC1","C1=CC(Nc2cc(NC3=CCC=C3)cc(C3=NC=NC3)c2)=CC1",{},"[chr5,CH1r5:1]>>[n:1]",true,-0.1536878875],[-0.0179664856,143.5092113648,13,"completed",-4.7999,13.0,6,"C1=CCC(C=Cc2cc(C=CC3=CC=CC3)cc(C3=CSCS3)c2)=C1","C1=CCC(C=Cc2cc(C=CC3=CC=CC3)nc(C3=CSCS3)n2)=C1",{},"[ch&r6:0]>>[nr6:0]",true,-0.2544097063],[-0.0179729554,122.5667970209,13,"completed",-5.281704,13.0,8,"C1=c2cc3nc4ccoc4nc3cc2=CC1","c1cc2nc3cc4cscc4cc3nc2o1",{},"[#6H2r5:1]>>[S:1]",true,-0.1766369953],[-0.0180193309,104.2623378043,13,"completed",-5.133032,13.0,6,"c1ccc(Nc2cncc(Nc3ccccc3)c2-c2ccsc2)cc1","c1ccc(Nc2cccc(Nc3ccccc3)c2-c2ccsc2)cc1",{},"[nr6:0]>>[ch&r6:0]",true,-0.1067955077],[-0.0180579194,177.8745900123,13,"completed",-5.341964,13.0,6,"C(=Cc1cccc(-c2ccsn2)c1)c1cccc(-c2ccsn2)c1","C(=CC1=CCC(c2ccsn2)=C1)C1=CCC(c2ccsn2)=C1",{},"[c:0]1[ch:1][ch][c:3][c!r5:4][c!r5:5]1>>[c:0]1[CH2:1][c:3][c:4][c:5]1",true,-0.2456159454],[-0.0181303536,200.1620752779,13,"completed",-5.072404,13.0,6,"C1=CCC(c2cc3cocc3cc2C2=CC=CC2)=C1","C1=CCC(c2cc3c(cc2C2=CC=CC2)=CCC=3)=C1",{},"[n,c:0]1[n,ch:1][o,O:2][n,c:3][n,c:4]1>>[*:0]1=[*:1][CH2:2][*:3]=[*:4]1",true,-0.2010920451],[-0.0181968346,125.0732270362,13,"completed",-5.088596,13.0,7,"c1ccc(-c2cc(Nc3cn[nH]n3)cc(-c3ccccc3)c2)cc1","C1=CC(c2cc(Nc3cn[nH]n3)cc(C3=CCC=C3)c2)=CC1",{},"[c:0]1[ch:1][ch][c:3][c!r5:4][c!r5:5]1>>[c:0]1[CH2:1][c:3][c:4][c:5]1",true,-0.1253277193],[-0.0182235915,162.6612336109,13,"completed",-5.146556,13.0,6,"C(=Cc1nc2c[nH]cc2nc1C=Cc1ccccc1)c1ccccc1","C1=CC(C=Cc2nc3c[nH]cc3nc2C=CC2=CCC=C2)=CC1",{},"[c:0]1[ch:1][ch][c:3][c!r5:4][c!r5:5]1>>[c:0]1[CH2:1][c:3][c:4][c:5]1",true,-0.1658937397],[-0.0182329108,135.6032290021,13,"completed",-5.13524,13.0,4,"C1=CCC(c2c(Nc3ccccc3)cccc2Nc2ccccc2)=C1","C1=CN=C(c2c(Nc3ccccc3)cccc2Nc2ccccc2)C1",{},"[chr5,CH1r5:1]>>[n:1]",true,-0.1378286833],[-0.0183362625,136.2268533467,13,"completed",-4.991812,13.0,9,"C1=c2cc3cc4nnoc4cc3cc2=CC1","C1=c2cc3cc4cnoc4cc3cc2=CC1",{},"[nr5:0]>>[ch&r5:0]",true,-0.1558622174],[-0.0183838945,81.2554350136,13,"completed",-5.374624,13.0,8,"C1=c2nc3cc4ccsc4cc3nc2=CC1","c1cc2cc3nc4cocc4nc3cc2s1",{},"[#6H2r5:1]>>[O:1]",true,-0.2087041758],[-0.0184223046,142.0020965147,13,"completed",-5.277564,13.0,6,"C(=Cc1cnc2c(n1)=CCC=2)c1cnc2c(n1)=CCC=2","C(=Cc1cnc2c(c1)=CCC=2)c1cnc2c(c1)=CCC=2",{},"[nr6:0]>>[ch&r6:0]",true,-0.1887161697],[-0.0187417442,170.3906636894,13,"completed",-5.175444,13.0,8,"C1=CC(=C2C=c3cc4cc[nH]c4cc3=N2)C=C1","C1=CC(=C2C=c3cc4cn[nH]c4cc3=N2)C=C1",{},"[chr5,CH1r5:1]>>[n:1]",true,-0.178387104],[-0.0192133597,99.8025316304,13,"completed",-5.41768,13.0,7,"c1ccc2cc3cc4nscc4cc3cc2c1","c1ccc2cc3cc4nsnc4cc3cc2c1",{},"[chr5,CH1r5:1]>>[n:1]",null,-0.2437450116],[-0.0192545598,129.2802726137,13,"completed",-5.12788,13.0,7,"C1=Nc2cc3cc4c(cc3cc2C1)N=CC4","c1nc2cc3cc4[nH]cnc4cc3cc2[nH]1",{},"[#6H2r5:1]>>[NH:1]",true,-0.130745031],[-0.0192545598,119.5385158688,13,"completed",-5.131284,13.0,7,"C1=Nc2cc3cc4c(cc3cc2C1)CC=N4","c1nc2cc3cc4nc[nH]c4cc3cc2[nH]1",{},"[#6H2r5:1]>>[NH:1]",true,-0.1215278331],[-0.0194278761,181.0759364415,13,"completed",-5.385664,13.0,5,"C1=CCC(c2cc3c(cc2C2=CC=CC2)=CCC=3)=C1","C1=NCC(c2cc3c(cc2C2=CC=NC2)=CCC=3)=C1",{},"[chr5,CH1r5:1]>>[n:1]",true,-0.2697673368],[-0.0194776985,114.5092649345,13,"completed",-5.24288,13.0,7,"c1ccc(-c2cc(Nc3csnn3)cc(-c3ccccc3)c2)cc1","C1=CC(c2cc(Nc3csnn3)cc(C3=CCC=C3)c2)=CC1",{},"[c:0]1[ch:1][ch][c:3][c!r5:4][c!r5:5]1>>[c:0]1[CH2:1][c:3][c:4][c:5]1",true,-0.1520380611],[-0.0196642165,86.6535366658,13,"completed",-5.108468,13.0,6,"C1=CCC(Nc2cc(NC3=CC=CC3)cc(-c3ccsc3)c2)=C1","c1ccc(Nc2cc(Nc3ccccc3)cc(-c3ccsc3)c2)cc1",{},"[CH2:0]1[c,C:1]-,=,:[c,C:2]-,=,:[c,C:3]-,=,:[c,C:4]1>>[ch:0]1c[c:1][c:2][c:3][c:4]1",true,-0.086856041],[-0.0196988562,148.9500002226,13,"completed",-5.495052,13.0,5,"C(#Cc1cnc2c(c1)=CCC=2)c1cnc2c(c1)=CCC=2","C(#Cc1cnc2cscc2c1)c1cnc2cscc2c1",{},"[#6H2r5:1]>>[S:1]",true,-0.3140994796],[-0.0197741681,122.9779641718,13,"completed",-5.25484,13.0,5,"C1=CC(=C2N=C(Nc3ccccc3)C(Nc3ccccc3)=N2)C=C1","C1=CCC(NC2=NC(=C3C=CC=C3)N=C2NC2=CC=CC2)=C1",{},"[c:0]1[ch:1][ch][c:3][c!r5:4][c!r5:5]1>>[c:0]1[CH2:1][c:3][c:4][c:5]1",true,-0.1639254044],[-0.0197960067,145.5857934287,13,"completed",-5.423292,13.0,5,"C(#Cc1cc2c(cc1C#Cc1cccs1)=CCC=2)c1cccs1","C(#Cc1cc2c(cc1C#Cc1ccns1)=CCC=2)c1ccns1",{},"[chr5,CH1r5:1]>>[n:1]",null,-0.2690890275],[-0.0198555213,138.3799203114,13,"completed",-5.43792,13.0,10,"C(=Cc1ccccn1)C1=CC(C2=CCC(C=Cc3ccccn3)=C2)=CC1","C(=Cc1cc(-c2csc(C=Cc3ccccn3)c2)cs1)c1ccccn1",{},"[#6H2r5:1]>>[S:1]",null,-0.2740475621],[-0.0198657388,155.8707183995,13,"completed",-5.508576,13.0,7,"C1=CC(c2cc(C=Cc3cccs3)cc(C3=CCC=C3)n2)=CC1","C(=Cc1cccs1)c1cc(C2=CCC=N2)nc(C2=CCC=N2)c1",{},"[chr5,CH1r5:1]>>[n:1]",true,-0.325719989],[-0.0198941652,140.0354640728,13,"completed",-5.084272,13.0,6,"C1=CC(Nc2cc(NC3=CCC=C3)cc(C3=CN=CC3)c2)=CC1","C1=CC(Nc2cc(NC3=CCC=C3)cc(C3=CN=NC3)c2)=CC1",{},"[chr5,CH1r5:1]>>[n:1]",true,-0.1404675852],[-0.0199302538,127.1130055687,13,"completed",-5.236992,13.0,9,"C1=CC(=C2Sc3cc4cocc4cc3S2)N=C1","C1=CC(=C2Sc3cc4c[nH]cc4cc3S2)N=C1",{},"[o:1]>>[nH:1]",true,-0.1592276739],[-0.0200283642,144.6917081398,13,"completed",-5.07268,13.0,5,"C1=NC(=C2C=C(Nc3ccccc3)C(Nc3ccccc3)=C2)N=C1","C1=CC(NC2=CC(=C3N=CC=N3)C=C2NC2=CCC=C2)=CC1",{},"[c:0]1[ch:1][ch][c:3][c!r5:4][c!r5:5]1>>[c:0]1[CH2:1][c:3][c:4][c:5]1",true,-0.1459500523],[-0.0201419518,212.3887993546,13,"completed",-5.247204,13.0,7,"C1=CCC(c2nc3cscc3nc2C2=CC=CC2)=C1","C1=CCC(c2cc3cscc3cc2C2=CC=CC2)=C1",{},"[nr6:0]>>[ch&r6:0]",true,-0.2360652891],[-0.0203216235,228.2914188017,13,"completed",-5.397348,13.0,7,"C1=CC(=C2C=c3ccc4c[nH]nc4c3=N2)C=C1","C1=CC(=C2C=c3ccc4c[nH]cc4c3=N2)C=C1",{},"[nr5:0]>>[ch&r5:0]",true,-0.3089348315],[-0.0205176178,159.9506936629,13,"completed",-5.08648,13.0,5,"c1ccc(Nc2cc3c[nH]cc3cc2Nc2ccccc2)cc1","c1ccc(Nc2cc3cocc3cc2Nc2ccccc2)cc1",{},"[nH:1]>>[o:1]",true,-0.1602304331],[-0.0207001553,152.1579331278,13,"completed",-5.33488,13.0,6,"C1=CC(NC2=C(C3=CC=NC3)CC=C2)=C(C2=CC=NC2)C1","C1=NCC(c2ccccc2Nc2ccccc2C2=CC=NC2)=C1",{},"[CH2:0]1[c,C:1]-,=,:[c,C:2]-,=,:[c,C:3]-,=,:[c,C:4]1>>[ch:0]1c[c:1][c:2][c:3][c:4]1",true,-0.2240193243],[-0.0207376677,162.7170192349,13,"completed",-5.097612,13.0,4,"C(=Cc1ccc2c(c1)=CCC=2)c1ccc2c(c1)=CCC=2","C(=Cc1cc2c(cn1)=CCC=2)c1cc2c(cn1)=CCC=2",{},"[ch&r6:0]>>[nr6:0]",true,-0.1627256052],[-0.0208051093,108.9984521791,13,"completed",-5.13846,13.0,6,"C1=CCC(Nc2cc(C3=CC=CC3)cc(NC3=CC=CC3)n2)=C1","C1=CCC(c2cc(Nc3ccccc3)nc(Nc3ccccc3)c2)=C1",{},"[CH2:0]1[c,C:1]-,=,:[c,C:2]-,=,:[c,C:3]-,=,:[c,C:4]1>>[ch:0]1c[c:1][c:2][c:3][c:4]1",true,-0.1122740249],[-0.0208387298,104.1870499735,13,"completed",-5.637744,13.0,7,"c1cc2cc3cc4ccsc4cc3cc2s1","c1cc2cc3cc4ccsc4nc3nc2s1",{},"[ch&r6:0]>>[nr6:0]",null,-0.3905733735],[0.0038094929,118.9157051956,14,"completed",-5.284464,14.0,8,"C1=c2cc3cc4ncsc4cc3cc2=CC1","C1=c2nc3cc4ncsc4cc3nc2=CC1",{},"[ch&r6:0]>>[nr6:0]",true,-0.1755396221],[-0.0050311341,109.8424801807,14,"completed",-5.274252,14.0,7,"C1=c2nc3cc4cncnc4cc3nc2=CC1","C1=c2nc3cc4cccnc4cc3nc2=CC1",{},"[nr6:0]>>[ch&r6:0]",true,-0.1641450962],[-0.0152728051,198.5016215876,14,"completed",-5.232392,14.0,8,"C1=CC(=C2Sc3cc4c[nH]cc4cc3S2)C=C1","C1=CC(=C2Sc3cc4c[nH]cc4cc3S2)C=N1",{},"[chr5,CH1r5:1]>>[n:1]",true,-0.2190694826],[-0.0152763459,125.0678095795,14,"completed",-5.363124,14.0,5,"C(#Cc1cc2ccccc2cc1C#Cc1ncccn1)c1ncccn1","C(#Cc1cc2c(cc1C#Cc1ncccn1)=CCC=2)c1ncccn1",{},"[c:0]1[ch:1][ch][c:3][c!r5:4][c!r5:5]1>>[c:0]1[CH2:1][c:3][c:4][c:5]1",true,-0.2226358783],[-0.0173318846,141.7188687061,14,"completed",-5.52716,14.0,14,"c1cc2cc3nc4[nH]ccc4cc3nc2[nH]1","C1=Cc2cc3nc4c(cc3nc2=C1)C=CC=4",{},"[nr5:0]>>[ch&r5:0]",null,-0.3308963794],[-0.0185451357,135.150299071,14,"completed",-4.95722,14.0,7,"C1=CC(c2cc(C3=CCC=C3)cc(C3=CSCS3)c2)=CC1","C1=CC(c2cc(C3=CSCS3)cc(C3=CCC=C3)n2)=CC1",{},"[ch&r6:0]>>[nr6:0]",true,-0.1680916603],[-0.0186933903,111.2073243362,14,"completed",-5.351992,14.0,11,"C1=c2cc3cc4cnsc4cc3cc2=CC1","C1=c2nc3cc4cnsc4cc3nc2=CC1",{},"[ch&r6:0]>>[nr6:0]",null,-0.2085235079],[-0.0201962431,153.2683869754,14,"completed",-4.974148,14.0,9,"C1=c2cc3nc4ncoc4nc3cc2=CC1","C1=c2cc3nc4nc[nH]c4nc3cc2=CC1",{},"[o:1]>>[nH:1]",true,-0.1767828446],[-0.0202427008,141.7960179368,14,"completed",-5.224204,14.0,9,"c1cc2cc3nc4cocc4nc3cc2o1","C1=c2nc3cc4ccoc4cc3nc2=CC1",{},"[n,c:0]1[n,ch:1][o,O:2][n,c:3][n,c:4]1>>[*:0]1=[*:1][CH2:2][*:3]=[*:4]1",true,-0.1663284737],[-0.0221596388,245.0642831265,14,"completed",-5.140392,14.0,8,"C1=CC(=C2C=c3cc4cc[nH]c4nc3=C2)C=C1","C1=CC(=C2C=c3nc4cc[nH]c4nc3=C2)C=C1",{},"[ch&r6:0]>>[nr6:0]",true,-0.2466899766],[-0.0223121884,122.5113341131,14,"completed",-4.981416,14.0,4,"C1=CC(Nc2ccc3ccc(NC4=CCC=C4)cc3c2)=CC1","C1=CC(Nc2ccc3ccc(NC4=CCC=C4)nc3n2)=CC1",{},"[ch&r6:0]>>[nr6:0]",null,-0.1479847555],[-0.0223951645,98.826333402,14,"completed",-4.980864,14.0,6,"c1ccc(Nc2cc(-c3cc[nH]c3)cc(Nc3ccccc3)n2)cc1","c1ccc(Nc2cc(Nc3ccccc3)cc(-c3cc[nH]c3)c2)cc1",{},"[nr6:0]>>[ch&r6:0]",true,-0.1293112662],[-0.0229261895,139.8574382051,14,"completed",-5.55338,14.0,5,"C1=CC(c2cc(C3=CCC=C3)cc(-c3ccccc3)c2)=CC1","C1=CC(c2cc(C3=CCC=C3)cc(C3=CCC=C3)c2)=CC1",{},"[c:0]1[ch:1][ch][c:3][c!r5:4][c!r5:5]1>>[c:0]1[CH2:1][c:3][c:4][c:5]1",true,-0.346815918],[-0.0231361747,147.4099608494,14,"completed",-5.40158,14.0,8,"C1=Cc2c3c(c4cocc4c2=C1)=CC=C3","C1=Cc2c3c(c4c(c2=C1)=CCC=4)=CC=C3",{},"[n,c:0]1[n,ch:1][o,O:2][n,c:3][n,c:4]1>>[*:0]1=[*:1][CH2:2][*:3]=[*:4]1",true,-0.2574790085],[-0.0237263225,109.9418866291,14,"completed",-5.275632,14.0,7,"c1ccc(-c2cc(Nc3cscn3)cc(-c3ccccc3)n2)cc1","C1=CC(c2cc(Nc3cscn3)cc(C3=CCC=C3)n2)=CC1",{},"[c:0]1[ch:1][ch][c:3][c!r5:4][c!r5:5]1>>[c:0]1[CH2:1][c:3][c:4][c:5]1",true,-0.1649304464],[-0.0237881251,133.3099785915,14,"completed",-5.116656,14.0,6,"C1=CCC(C=Cc2cc(C=CC3=CC=CC3)cc(C3=CSCS3)c2)=C1","C1=CCC(C=Cc2cc(C=CC3=CC=CC3)cc(C3=NSCS3)c2)=C1",{},"[chr5,CH1r5:1]>>[n:1]",true,-0.1338188602],[-0.0242004396,99.5195468357,14,"completed",-5.383456,14.0,5,"C1=CC(Nc2ccnc(-c3cc(NC4=CCC=C4)ccn3)c2)=CC1","c1ccc(Nc2ccnc(-c3cc(Nc4ccccc4)ccn3)c2)cc1",{},"[CH2:0]1[c,C:1]-,=,:[c,C:2]-,=,:[c,C:3]-,=,:[c,C:4]1>>[ch:0]1c[c:1][c:2][c:3][c:4]1",true,-0.2219781952],[-0.0242906594,107.8452749044,14,"completed",-5.23414,14.0,6,"C1=NC(Nc2cc(-c3ccccc3)nc(-c3ccccc3)c2)=CC1","C1=CC(c2cc(NC3=CCC=N3)cc(C3=CCC=C3)n2)=CC1",{},"[c:0]1[ch:1][ch][c:3][c!r5:4][c!r5:5]1>>[c:0]1[CH2:1][c:3][c:4][c:5]1",true,-0.1429945374],[-0.0243734242,133.8999272803,14,"completed",-4.890428,14.0,6,"C1=CC(c2cc(C=CC3=CSCS3)cc(C3=CCC=C3)c2)=CC1","C1=CC(c2cc(C3=CCC=C3)nc(C=CC3=CSCS3)n2)=CC1",{},"[ch&r6:0]>>[nr6:0]",true,-0.1986207388],[-0.0245143772,108.1447622655,14,"completed",-4.990984,14.0,7,"C1=c2nc3cc4ccnnc4cc3nc2=CC1","C1=c2cc3cc4ccnnc4cc3cc2=CC1",{},"[nr6:0]>>[ch&r6:0]",true,-0.1323581839],[-0.0246185007,130.2243365931,14,"completed",-5.091724,14.0,4,"C1=CC(Nc2cccc(NC3=CCC=C3)c2)=CC1","C1=CC(Nc2cccc(NC3=NCC=C3)c2)=NC1",{},"[chr5,CH1r5:1]>>[n:1]",true,-0.1303531319],[-0.0246792304,137.3019738125,14,"completed",-4.826212,14.0,6,"C1=CCC(c2cc(C3=CCC=C3)cc(C3=CCC=C3)c2)=C1","C1=CCC(c2cc(C3=CSCS3)cc(C3=CSCS3)c2)=C1",{},"[CH,ch:0]1=[C,c:1][C,c:2]=[CH,ch:3][*:4]1>>[S:0]1[*:1]=,:[*:2][S:3][*:4]1",true,-0.2357587067],[-0.0248702546,105.8329126873,14,"completed",-4.99632,14.0,7,"C1=CC(c2cc(Nc3cocn3)cc(C3=CCC=C3)c2)=CC1","C1=CC(c2cc(NC3=CCC=N3)cc(C3=CCC=C3)c2)=CC1",{},"[n,c:0]1[n,ch:1][o,O:2][n,c:3][n,c:4]1>>[*:0]1=[*:1][CH2:2][*:3]=[*:4]1",true,-0.1283272426],[-0.0249423914,197.32984629,14,"completed",-4.980404,14.0,5,"C1=CCC(Nc2cc(NC3=CC=CC3)cc(C3=CC=CC3)c2)=C1","C1=CCC(Nc2cc(NC3=CC=CC3)nc(C3=CC=CC3)n2)=C1",{},"[ch&r6:0]>>[nr6:0]",true,-0.2143540012],[-0.0250830901,137.9545986904,14,"completed",-5.400844,14.0,7,"C1=CC(C=Cc2cc(C=CC3=CCC=C3)nc(C3=CCC=N3)n2)=CC1","C1=CC(C=Cc2cc(C=CC3=CCC=C3)nc(-c3c[nH]cn3)n2)=CC1",{},"[#6H2r5:1]>>[NH:1]",true,-0.2517537613],[-0.0250996704,152.7718842766,14,"completed",-5.035696,14.0,5,"c1ccc(Nc2cccc(Nc3ccccc3)c2-c2ccoc2)cc1","c1ccc(Nc2cccc(Nc3ccccc3)c2-c2cc[nH]c2)cc1",{},"[o:1]>>[nH:1]",true,-0.1592651901],[-0.0251082849,203.2058813421,14,"completed",-5.299736,14.0,6,"C(#CC1=CC(C2=CCC=N2)=CC1)C1=CC(C2=CCC=N2)=CC1","C(#Cc1cc(C2=CCC=N2)cs1)c1cc(C2=CCC=N2)cs1",{},"[#6H2r5:1]>>[S:1]",true,-0.2466595232],[-0.0251544217,144.0727696893,14,"completed",-5.155572,14.0,7,"C(#Cc1cc2c(cc1C#Cc1cnco1)=CCC=2)c1cnco1","C(#Cc1cc2c(cc1C#Cc1ccco1)=CCC=2)c1ccco1",{},"[nr5:0]>>[ch&r5:0]",true,-0.1492320478],[-0.0251569451,89.6395029622,14,"completed",-5.39238,14.0,8,"c1ccc2cc3nc4nocc4nc3cc2c1","c1ccc2cc3nc4n[nH]cc4nc3cc2c1",{},"[o:1]>>[nH:1]",true,-0.2234354763],[-0.0252110041,278.3759433859,14,"completed",-4.967892,14.0,5,"C1=CC(NC2=CCC=C2NC2=NCC=C2)=NC1","C1=CC(=C2C=C(NC3=NCC=C3)C(NC3=NCC=C3)=C2)C=C1",{},"[r5:1][CH2r5:2][r5:3]>>[r5:1][C:2](=C1cccc1)[r5:3]",true,-0.293334114],[-0.0252668644,143.9505166587,14,"completed",-5.086296,14.0,7,"C1=CC(c2cc(C3=CCC=C3)cc(C3=CSCS3)c2)=CC1","C1=CC(c2cc(C3=CCC=C3)cc(C3=NSCS3)c2)=CC1",{},"[chr5,CH1r5:1]>>[n:1]",true,-0.1442697926],[-0.0253843784,154.2129264049,14,"completed",-5.187956,14.0,6,"C(=Cc1cc2c(cc1C=CC1=CCC=N1)=CCC=2)C1=CCC=N1","C(=Cc1cc2c(cc1C=CC1=CCN=N1)=CCC=2)C1=CCN=N1",{},"[chr5,CH1r5:1]>>[n:1]",true,-0.1660493693],[-0.0253967517,128.2046055572,14,"completed",-5.133768,14.0,6,"C1=CC(c2cc(Nc3ccoc3)cc(C3=CCC=C3)c2)=CC1","C1=CC(c2cc(Nc3cocn3)cc(C3=CCC=C3)c2)=CC1",{},"[chr5,CH1r5:1]>>[n:1]",true,-0.1303654748],[-0.0254181015,161.4975772806,14,"completed",-5.166152,14.0,7,"C1=CC(C=Cc2nc3c(nc2C=CC2=NCC=C2)=CCC=3)=NC1","C1=CC(C=Cc2cc3c(cc2C=CC2=NCC=C2)=CCC=3)=NC1",{},"[nr6:0]>>[ch&r6:0]",true,-0.1680052087],[-0.0258102621,144.3249684242,14,"completed",-5.044896,14.0,5,"c1cc2cscc2cc1-c1ccc2cscc2c1","C1=c2ccc(-c3ccc4c(c3)=CCC=4)cc2=CC1",{},"[n,c:0]1[n,ch:1][s,S:2][n,c:3][n,c:4]1>>[*:0]1=[*:1][CH2:2][*:3]=[*:4]1",true,-0.1493906202],[-0.0258493371,109.8701003662,14,"completed",-5.276828,14.0,8,"C1=CC(c2cc(Nc3cnns3)cc(C3=CCC=C3)c2)=CC1","C1=CC(c2cc(Nc3ccns3)cc(C3=CCC=C3)c2)=CC1",{},"[nr5:0]>>[ch&r5:0]",true,-0.1655077893],[-0.0260947667,178.0002372479,14,"completed",-4.756568,14.0,5,"C1=CCC(C2=C(NC3=C(C4=CC=CC4)C=CC3)CC=C2)=C1","C1=CCC(C2=C(NC3=C(C4=CC=CC4)N=CC3)CC=N2)=C1",{},"[chr5,CH1r5:1]>>[n:1]",true,-0.2991277292],[-0.0262301669,129.9289860503,14,"completed",-5.095404,14.0,7,"C(#Cc1cc2c[nH]cc2cc1C#Cc1ccc[nH]1)c1ccc[nH]1","C(#Cc1cc2c[nH]cc2cc1C#Cc1ccco1)c1ccco1",{},"[nH:1]>>[o:1]",true,-0.1299688108],[-0.026274083,150.0133352664,14,"completed",-4.946088,14.0,6,"C(=Cc1cc2c(cc1C=CC1=CCC=N1)=CCC=2)C1=CCC=N1","C(=Cc1cc2c[nH]cc2cc1C=CC1=CCC=N1)C1=CCC=N1",{},"[#6H2r5:1]>>[NH:1]",true,-0.1846931607],[-0.0263359943,167.8613479931,14,"completed",-5.199272,14.0,7,"C1=CC(c2cc(C=CC3=CCC=N3)cc(C3=CCC=C3)n2)=CC1","C(=Cc1cc(-c2cc[nH]c2)nc(-c2cc[nH]c2)c1)C1=CCC=N1",{},"[#6H2r5:1]>>[NH:1]",true,-0.1816764923],[-0.026350027,137.8673405841,14,"completed",-5.104144,14.0,8,"C1=CC(c2cc(Nc3cnns3)cc(C3=CCC=C3)c2)=CC1","C1=CC(c2cc(Nc3cncs3)cc(C3=CCC=C3)c2)=CC1",{},"[nr5:0]>>[ch&r5:0]",true,-0.1378978544],[-0.0263537723,180.1933470834,14,"completed",-5.284556,14.0,6,"C(#Cc1cc2ccccc2cc1C#Cc1ccn[nH]1)c1ccn[nH]1","C(#Cc1cc2c(cc1C#Cc1ccn[nH]1)=CCC=2)c1ccn[nH]1",{},"[c:0]1[ch:1][ch][c:3][c!r5:4][c!r5:5]1>>[c:0]1[CH2:1][c:3][c:4][c:5]1",true,-0.2217193986],[-0.0265886485,150.5888676532,14,"completed",-5.2231,14.0,4,"C(=CC1=c2ccccc2=CC1)C1=c2ccccc2=CC1","C(=CC1=c2ccccc2=NC1)C1=c2ccccc2=NC1",{},"[chr5,CH1r5:1]>>[n:1]",true,-0.1735000748],[-0.0266059132,99.0813600658,14,"completed",-4.921616,14.0,7,"c1nnc2cc3cc4c[nH]cc4cc3cc2n1","c1ncc2cc3cc4c[nH]cc4cc3cc2n1",{},"[nr6:0]>>[ch&r6:0]",true,-0.1594030524],[-0.026648828,120.1407665848,14,"completed",-4.999356,14.0,5,"c1ccc(Nc2cc(Nc3ccccc3)cc(-c3cc[nH]c3)c2)cc1","c1ccc(Nc2cc(-c3cc[nH]c3)cc(Nc3ccccc3)n2)cc1",{},"[ch&r6:0]>>[nr6:0]",true,-0.1392735403],[-0.026773802,125.9128888209,14,"completed",-5.210864,14.0,7,"O=c1cc[nH]c2cc3cc4c(cc3cc12)=CCC=4","O=c1cc[nH]c2cc3cc4cocc4cc3cc12",{},"[#6H2r5:1]>>[O:1]",true,-0.1479072701],[-0.0269236188,90.9172353162,14,"completed",-5.16836,14.0,6,"C1=CCC(Nc2cccc(NC3=CC=CC3)c2-c2ccoc2)=C1","c1ccc(Nc2cccc(Nc3ccccc3)c2-c2ccoc2)cc1",{},"[CH2:0]1[c,C:1]-,=,:[c,C:2]-,=,:[c,C:3]-,=,:[c,C:4]1>>[ch:0]1c[c:1][c:2][c:3][c:4]1",true,-0.1027412166],[-0.0269445509,85.4373562255,14,"completed",-5.208104,14.0,5,"c1ccc(Nc2cccc(Nc3ccccc3)c2-c2cncnc2)cc1","c1ccc(Nc2cccc(Nc3ccccc3)c2-c2cccnc2)cc1",{},"[nr6:0]>>[ch&r6:0]",true,-0.1141311285],[-0.0270077791,153.8247317006,14,"completed",-5.13202,14.0,6,"C1=CC(=C2C=C(NC3=CCC=C3)C(NC3=CCC=C3)=C2)C=C1","C1=CC(NC2=CC(=C3C=CN=C3)C=C2NC2=CCC=C2)=CC1",{},"[chr5,CH1r5:1]>>[n:1]",null,-0.1554491411],[-0.0270307364,178.5026444155,14,"completed",-5.468648,14.0,6,"C(#Cc1cc2c(cc1C#CC1=CN=CC1)=CCC=2)C1=CN=CC1","C(#Cc1cc2c(cc1C#CC1=NN=CC1)=CCC=2)C1=NN=CC1",{},"[chr5,CH1r5:1]>>[n:1]",true,-0.3137751656],[-0.0272980594,164.3684835882,14,"completed",-4.93882,14.0,6,"C1=CCC(Nc2cc(C3=CC=CC3)cc(NC3=CC=CC3)n2)=C1","C1=CCC(Nc2cc(C3=CN=CC3)cc(NC3=CC=CC3)n2)=C1",{},"[chr5,CH1r5:1]>>[n:1]",true,-0.199365756],[-0.0273104555,141.4358792963,14,"completed",-4.92916,14.0,6,"C1=CC(Nc2cc(NC3=CCC=C3)cc(C3=CCN=C3)c2)=CC1","C1=CC(Nc2cc(C3=CCN=C3)cc(NC3=CCC=C3)n2)=CC1",{},"[ch&r6:0]>>[nr6:0]",true,-0.1852171636],[-0.0275487502,158.5340079577,14,"completed",-5.060352,14.0,5,"c1ccc(Nc2cccc(Nc3ccccc3)c2-c2ccc[nH]2)cc1","c1ccc(Nc2cccc(Nc3ccccc3)c2-c2ncc[nH]2)cc1",{},"[chr5,CH1r5:1]>>[n:1]",true,-0.160945003],[-0.0276240139,142.3746473437,14,"completed",-4.930632,14.0,6,"C1=CCC(c2cc(C=CC3=CSCS3)cc(C3=CC=CC3)c2)=C1","C1=CCC(c2cc(C3=CC=CC3)nc(C=CC3=CSCS3)n2)=C1",{},"[ch&r6:0]>>[nr6:0]",true,-0.1852739721],[-0.0276587343,104.807267329,14,"completed",-4.94756,14.0,9,"c1cc2cc3nc4cscc4nc3cc2o1","c1cc2cc3cc4cscc4cc3cc2o1",{},"[nr6:0]>>[ch&r6:0]",true,-0.1495699186],[-0.0276943305,224.6091051212,14,"completed",-4.776256,14.0,6,"C(#CC1=CCC(c2ccc[nH]2)=C1)C1=CCC(c2ccc[nH]2)=C1","C(#Cc1c[nH]c(-c2ccc[nH]2)c1)c1c[nH]c(-c2ccc[nH]2)c1",{},"[#6H2r5:1]>>[NH:1]",true,-0.3190708967],[-0.0278690122,119.2025107612,14,"completed",-5.225492,14.0,7,"C1=CC(c2cc(Nc3ccon3)cc(C3=CCC=C3)c2)=CC1","C1=CC(c2cc(NC3=NCC=C3)cc(C3=CCC=C3)c2)=CC1",{},"[n,c:0]1[n,ch:1][o,O:2][n,c:3][n,c:4]1>>[*:0]1=[*:1][CH2:2][*:3]=[*:4]1",true,-0.148073891],[-0.0278932605,227.3722377136,14,"completed",-5.386584,14.0,4,"C(#Cc1ccccc1C1=CCC=C1)c1ccccc1C1=CCC=C1","C(#CC1=CCC=C1C1=CCC=C1)C1=CCC=C1C1=CCC=C1",{},"[c:0]1[ch:1][ch][c:3][c!r5:4][c!r5:5]1>>[c:0]1[CH2:1][c:3][c:4][c:5]1",true,-0.3032194339],[-0.0279384494,119.7115332461,14,"completed",-5.315468,14.0,6,"C1=CC(Nc2cc(-c3ccco3)cc(-c3ccco3)c2)=CC1","C1=CC(Nc2cc(-c3ccco3)cc(-c3ccco3)c2)=NC1",{},"[chr5,CH1r5:1]>>[n:1]",true,-0.192561201],[-0.0280076826,120.6129088754,14,"completed",-5.166336,14.0,7,"C1=CC(c2cc(Nc3cc[nH]n3)cc(C3=CCC=C3)c2)=CC1","C1=CC(c2cc(Nc3cc[nH]n3)cc(C3=CCC=C3)n2)=CC1",{},"[ch&r6:0]>>[nr6:0]",true,-0.1292428009],[-0.0280304052,197.5035442537,14,"completed",-4.994664,14.0,5,"C1=CCC(Nc2cc(NC3=CC=CC3)nc(-c3ccccc3)n2)=C1","C1=CCC(Nc2cc(NC3=CC=CC3)nc(C3=CCC=C3)n2)=C1",{},"[c:0]1[ch:1][ch][c:3][c!r5:4][c!r5:5]1>>[c:0]1[CH2:1][c:3][c:4][c:5]1",true,-0.2108187129],[-0.0280477277,126.0937654211,14,"completed",-5.339112,14.0,8,"C1=CC(c2cc(Nc3nnco3)cc(C3=CCC=C3)c2)=CC1","C1=CC(c2cc(NC3=NN=CC3)cc(C3=CCC=C3)c2)=CC1",{},"[n,c:0]1[n,ch:1][o,O:2][n,c:3][n,c:4]1>>[*:0]1=[*:1][CH2:2][*:3]=[*:4]1",true,-0.2095594581],[-0.0281029874,176.5286487589,14,"completed",-5.332764,14.0,7,"C(#CC1=CC(c2ccoc2)=NC1)C1=CC(c2ccoc2)=NC1","C(#CC1=CC(c2cc[nH]c2)=NC1)C1=CC(c2cc[nH]c2)=NC1",{},"[o:1]>>[nH:1]",true,-0.2402292923],[-0.0282170474,179.3371597694,14,"completed",-5.1449,14.0,6,"C(=Cc1cc2c(cc1C=Cc1ccsc1)=CCC=2)c1ccsc1","C(=Cc1cc2c(cc1C=Cc1ccsn1)=CCC=2)c1ccsn1",{},"[chr5,CH1r5:1]>>[n:1]",true,-0.1820704857],[-0.0282781316,166.1232945177,14,"completed",-5.415932,14.0,6,"C(=CC1=CCC(C2=CCC=N2)=C1)C1=CCC(C2=CCC=N2)=C1","C(=CC1=CCC(C2=NCC=N2)=C1)C1=CCC(C2=NCC=N2)=C1",{},"[chr5,CH1r5:1]>>[n:1]",true,-0.2765959743],[-0.0283450083,85.3266771322,14,"completed",-5.264592,14.0,7,"C1=CCC(Nc2cccc(NC3=CC=CC3)c2-c2ccns2)=C1","c1ccc(Nc2cccc(Nc3ccccc3)c2-c2ccns2)cc1",{},"[CH2:0]1[c,C:1]-,=,:[c,C:2]-,=,:[c,C:3]-,=,:[c,C:4]1>>[ch:0]1c[c:1][c:2][c:3][c:4]1",true,-0.1433701496],[-0.0284261038,119.9737993499,14,"completed",-4.930908,14.0,5,"C1=NC=C(Nc2cccc(-c3cccc(NC4=CN=CC4)c3)c2)C1","C1=NC=C(NC2=CCC(C3=CC(NC4=CN=CC4)=CC3)=C2)C1",{},"[c:0]1[ch:1][ch][c:3][c!r5:4][c!r5:5]1>>[c:0]1[CH2:1][c:3][c:4][c:5]1",true,-0.1685343992],[-0.0285554056,274.1758423903,14,"completed",-5.180044,14.0,7,"C(#Cc1cc2c(cc1C#Cc1cnco1)=CCC=2)c1cnco1","C(#Cc1cc2c(cc1C#Cc1cnc[nH]1)=CCC=2)c1cnc[nH]1",{},"[o:1]>>[nH:1]",true,-0.2798425327],[-0.0285784119,216.4960637652,14,"completed",-5.277656,14.0,6,"C1=CC(c2csc(-c3cc(C4=CCC=C4)cs3)c2)=CC1","C1=NC(c2csc(-c3cc(C4=CCC=N4)cs3)c2)=CC1",{},"[chr5,CH1r5:1]>>[n:1]",true,-0.2496712964],[-0.028696062,185.2156783716,14,"completed",-5.474444,14.0,6,"C(#CC1=CC(c2ccc[nH]2)=CC1)C1=CC(c2ccc[nH]2)=CC1","C(#CC1=CC(c2ccc[nH]2)=NC1)C1=CC(c2ccc[nH]2)=NC1",{},"[chr5,CH1r5:1]>>[n:1]",true,-0.3209469099],[-0.0287023325,225.1154019502,14,"completed",-5.193936,14.0,6,"C1=CC(c2csc(C=Cc3cc(C4=CCC=C4)cs3)c2)=CC1","C(=Cc1cc(C2=CCC=N2)cs1)c1cc(C2=CCC=N2)cs1",{},"[chr5,CH1r5:1]>>[n:1]",true,-0.2345222602],[-0.0288448236,122.52660248,14,"completed",-5.168452,14.0,7,"C(=Cc1cc(C2=NSCS2)cc(C=Cc2ccccc2)n1)c1ccccc1","C(=Cc1cc(C=Cc2ccccc2)cc(C2=NSCS2)c1)c1ccccc1",{},"[nr6:0]>>[ch&r6:0]",true,-0.1315627216],[-0.0289204011,121.2746286757,14,"completed",-5.063112,14.0,3,"c1ccc(Nc2ccc3cc(Nc4ccccc4)ccc3c2)cc1","c1ccc(Nc2cc3cnc(Nc4ccccc4)cc3cn2)cc1",{},"[ch&r6:0]>>[nr6:0]",null,-0.123993107],[-0.0289544552,115.4836968911,14,"completed",-5.128156,14.0,5,"C1=CCC(Nc2cc(NC3=CC=CC3)cc(C3=CC=CC3)c2)=C1","C1=CCC(c2cc(NC3=NC=CC3)cc(NC3=NC=CC3)c2)=C1",{},"[chr5,CH1r5:1]>>[n:1]",true,-0.1171534755],[-0.0289643169,160.3107433294,14,"completed",-5.207552,14.0,6,"C1=CC(C=Cc2cc(-c3cc[nH]c3)cc(-c3cc[nH]c3)c2)=CC1","C1=CC(C=Cc2cc(-c3cc[nH]c3)nc(-c3cc[nH]c3)c2)=CC1",{},"[ch&r6:0]>>[nr6:0]",true,-0.1771089395],[-0.0290102141,130.744461192,14,"completed",-5.192096,14.0,7,"C1=CC(=C2C=C(Nc3ccccc3)C(Nc3ccccc3)=C2)C=N1","C1=CCC(NC2=CC(=C3C=CN=C3)C=C2NC2=CC=CC2)=C1",{},"[c:0]1[ch:1][ch][c:3][c!r5:4][c!r5:5]1>>[c:0]1[CH2:1][c:3][c:4][c:5]1",null,-0.145774257],[-0.0290159003,142.8145244699,14,"completed",-5.421176,14.0,6,"C1=c2nc3cc4ccncc4cc3nc2=CC1","C1=c2nc3cc4ccnnc4cc3nc2=CC1",{},"[ch&r6:0]>>[nr6:0]",true,-0.2663483802],[-0.0292084471,154.6181512469,14,"completed",-5.178112,14.0,6,"C(=Cc1cc2c(cc1C=CC1=CCC=N1)=CCC=2)C1=CCC=N1","C(=Cc1cc2cscc2cc1C=CC1=CCC=N1)C1=CCC=N1",{},"[#6H2r5:1]>>[S:1]",true,-0.1640015248],[-0.029219881,553.3532705114,14,"completed",-4.706244,14.0,5,"C(#CC1=CCC=C1C1=CCC=C1)C1=CCC=C1C1=CCC=C1","C(#CC1=CCC=C1C1=CSCS1)C1=CCC=C1C1=CSCS1",{},"[CH,ch:0]1=[C,c:1][C,c:2]=[CH,ch:3][*:4]1>>[S:0]1[*:1]=,:[*:2][S:3][*:4]1",true,-0.6182000468],[-0.0292256761,153.6575025545,14,"completed",-5.129168,14.0,11,"C1=CC(Nc2cccc(-c3cccc(NC4=CCC=C4)c3)c2)=CC1","C1=CC(Nc2cncc(-c3cncc(NC4=CCC=C4)c3)c2)=CC1",{},"[ch&r6:0]>>[nr6:0]",null,-0.1550080852],[-0.0292511904,134.0303311164,14,"completed",-4.93284,14.0,6,"C(#Cc1nc(-c2ccccc2)cc(-c2ccccc2)n1)C1=CSCS1","C(#Cc1nc(C2=CCC=C2)cc(C2=CCC=C2)n1)C1=CSCS1",{},"[c:0]1[ch:1][ch][c:3][c!r5:4][c!r5:5]1>>[c:0]1[CH2:1][c:3][c:4][c:5]1",true,-0.1779211561],[-0.0292936685,88.1710174912,14,"completed",-5.281796,14.0,7,"C1=c2cc3nc4ccccc4nc3cc2=NC1","c1ccc2nc3cc4n[nH]cc4cc3nc2c1",{},"[#6H2r5:1]>>[NH:1]",true,-0.1548177098],[-0.029316886,207.9481526689,14,"completed",-5.070196,14.0,9,"C1=CC(=C2C=c3nc4cn[nH]c4nc3=C2)C=C1","C1=CC(=C2C=c3cc4[nH]ncc4nc3=C2)C=C1",{},"[nr6:0]>>[ch&r6:0]",true,-0.2089920827],[-0.0293689044,132.5198950529,14,"completed",-5.06394,14.0,7,"C(#Cc1cc2cocc2cc1C#Cc1cccs1)c1cccs1","C(#Cc1cc2c[nH]cc2cc1C#Cc1cccs1)c1cccs1",{},"[o:1]>>[nH:1]",true,-0.1349024876],[-0.0294282558,150.8267885789,14,"completed",-5.25484,14.0,7,"C1=CCC(c2cc(C=Cc3cscn3)cc(C3=CC=CC3)c2)=C1","C(=Cc1cscn1)c1cc(-c2ccc[nH]2)cc(-c2ccc[nH]2)c1",{},"[#6H2r5:1]>>[NH:1]",true,-0.1857328153],[-0.0294585613,120.4737801781,14,"completed",-5.176272,14.0,6,"C1=c2cc3cc4ccnnc4cc3cc2=CC1","C1=c2cc3cc4cnnnc4cc3cc2=CC1",{},"[ch&r6:0]>>[nr6:0]",true,-0.1317743014],[-0.0295374635,140.0608740248,14,"completed",-5.10994,14.0,4,"c1ccc(Nc2cc(-c3ccnc(Nc4ccccc4)c3)ccn2)cc1","C1=CC(Nc2cc(-c3ccnc(NC4=CCC=C4)c3)ccn2)=CC1",{},"[c:0]1[ch:1][ch][c:3][c!r5:4][c!r5:5]1>>[c:0]1[CH2:1][c:3][c:4][c:5]1",true,-0.1402335987],[-0.0295907569,161.9228224744,14,"completed",-5.233772,14.0,6,"C1=CC(C=Cc2cc3cocc3cc2C=CC2=CCC=C2)=CC1","C(=Cc1cc2cocc2cc1C=CC1=CCC=N1)C1=CCC=N1",{},"[chr5,CH1r5:1]>>[n:1]",true,-0.1870495254],[-0.0296587008,200.9214072818,14,"completed",-5.056856,14.0,6,"C(#Cc1cc2ccccc2cc1C#Cc1ncc[nH]1)c1ncc[nH]1","C(#Cc1cc2c(cc1C#Cc1ncc[nH]1)=CCC=2)c1ncc[nH]1",{},"[c:0]1[ch:1][ch][c:3][c!r5:4][c!r5:5]1>>[c:0]1[CH2:1][c:3][c:4][c:5]1",true,-0.2031784935],[-0.0296714824,171.6650222751,14,"completed",-5.256312,14.0,8,"C1=CCC(C=Cc2cc(C=CC3=CC=CC3)cc(-c3ncon3)c2)=C1","C1=CCC(C=Cc2cc(C=CC3=CC=CC3)cc(-c3nc[nH]n3)c2)=C1",{},"[o:1]>>[nH:1]",true,-0.2035712802],[-0.0297026641,135.1288298384,14,"completed",-5.01242,14.0,8,"O=c1cn[nH]c2cc3cc4c(cc3cc12)=CCC=4","O=c1cn[nH]c2cc3cc4c[nH]cc4cc3cc12",{},"[#6H2r5:1]>>[NH:1]",true,-0.1483853978],[-0.0297061419,151.9849475926,14,"completed",-5.253184,14.0,9,"C1=CC(c2cc(Nc3ccccc3)cc(Nc3ccccc3)c2)=CC1","C1=CC(c2cc(Nc3cccnc3)cc(Nc3cccnc3)c2)=CC1",{},"[ch&r6:0]>>[nr6:0]",null,-0.1860038705],[-0.029789104,118.2339043215,14,"completed",-5.09706,14.0,7,"C1=CC(Nc2cc(C3=CCC=N3)cc(NC3=CCC=C3)n2)=CC1","C1=NC(c2cc(Nc3ccccc3)nc(Nc3ccccc3)c2)=CC1",{},"[CH2:0]1[c,C:1]-,=,:[c,C:2]-,=,:[c,C:3]-,=,:[c,C:4]1>>[ch:0]1c[c:1][c:2][c:3][c:4]1",true,-0.1182518139],[-0.029832316,161.1796245515,14,"completed",-5.290168,14.0,6,"C1=CCC(c2cc(C=CC3=CCC=N3)cc(C3=CC=CC3)c2)=C1","C1=CCC(c2cc(C=Cc3c[nH]cn3)cc(C3=CC=CC3)c2)=C1",{},"[#6H2r5:1]>>[NH:1]",true,-0.2090434567],[-0.0301178279,159.8198977473,14,"completed",-4.9379,14.0,6,"C1=CCC(Nc2cc(C3=CC=CC3)cc(NC3=CC=CC3)n2)=C1","C1=CCC(Nc2cc(C3=NC=CC3)cc(NC3=CC=CC3)n2)=C1",{},"[chr5,CH1r5:1]>>[n:1]",true,-0.1960046954],[-0.0301389043,125.1923180213,14,"completed",-5.411792,14.0,6,"C1=NCN=C1Nc1cc(-c2ccccc2)cc(-c2ccccc2)c1","C1=CC(c2cc(NC3=NCN=C3)cc(C3=CCC=C3)c2)=CC1",{},"[c:0]1[ch:1][ch][c:3][c!r5:4][c!r5:5]1>>[c:0]1[CH2:1][c:3][c:4][c:5]1",true,-0.2516110085],[-0.0301466346,134.8879643131,14,"completed",-5.185748,14.0,8,"C1=CC(c2cc(Nc3nnco3)cc(C3=CCC=C3)c2)=CC1","C1=CC(c2cc(Nc3cnco3)cc(C3=CCC=C3)c2)=CC1",{},"[nr5:0]>>[ch&r5:0]",true,-0.1476400876],[-0.0302139716,115.3384419803,14,"completed",-5.23644,14.0,7,"C1=CCC(Nc2cccc(NC3=CC=CC3)c2-c2ccn[nH]2)=C1","c1ccc(Nc2cccc(Nc3ccccc3)c2-c2ccn[nH]2)cc1",{},"[CH2:0]1[c,C:1]-,=,:[c,C:2]-,=,:[c,C:3]-,=,:[c,C:4]1>>[ch:0]1c[c:1][c:2][c:3][c:4]1",true,-0.149748904],[-0.0302803361,171.2517739525,14,"completed",-5.333224,14.0,7,"C(#Cc1ccco1)C1=CC(C2=NCC(C#Cc3ccco3)=C2)=NC1","C(#Cc1ccc[nH]1)C1=CC(C2=NCC(C#Cc3ccc[nH]3)=C2)=NC1",{},"[o:1]>>[nH:1]",true,-0.2366008302],[-0.030295246,186.0283529704,14,"completed",-5.326232,14.0,5,"C1=CC(=C2C=CC=C2NC2=CC=CC2=C2C=CC=C2)C=C1","C1=CC(=C2C=CN=C2)C(NC2=CC=CC2=C2C=CN=C2)=C1",{},"[chr5,CH1r5:1]>>[n:1]",null,-0.244305542],[-0.0214632768,194.9322703873,15,"completed",-4.990892,15.0,7,"c1ccc2cc3nc4c(nc3cc2c1)SCS4","C1=c2cc3nc4c(nc3cc2=CC1)SCS4",{},"[c:0]1[ch:1][ch][c:3][c!r5:4][c!r5:5]1>>[c:0]1[CH2:1][c:3][c:4][c:5]1",true,-0.209360508],[-0.0246526808,105.8585379138,15,"completed",-5.068632,15.0,4,"c1ccc2cscc2c1","c1ccc2cc3cscc3cc2c1",{},"[cH&r6:1][cH&r6:2]>>[c:1]2cccc[c:2]2",true,-0.1081118229],[-0.0252058355,202.9446461189,15,"completed",-5.164036,15.0,5,"C(=Cc1ccc2c[nH]cc2c1)c1ccc2c[nH]cc2c1","C(=Cc1ccc2c[nH]nc2c1)c1ccc2c[nH]nc2c1",{},"[chr5,CH1r5:1]>>[n:1]",true,-0.2078360603],[-0.0258665125,121.0752012432,15,"completed",-5.278484,15.0,10,"C(=Cc1cc2c(cc1C=Cc1ccccn1)=CCC=2)c1ccccn1","C(=Cc1cc2c(cc1C=Cc1ncccn1)=CCC=2)c1ncccn1",{},"[ch&r6:0]>>[nr6:0]",null,-0.1739796198],[-0.0271256573,140.7117707077,15,"completed",-4.882608,15.0,6,"C1=CC(c2cc(C=CC3=NCC=C3)cc(C=CC3=NCC=C3)c2)=CC1","C1=CC(C=Cc2cc(C=CC3=NCC=C3)cc(C3=CSCS3)c2)=NC1",{},"[CH,ch:0]1=[C,c:1][C,c:2]=[CH,ch:3][*:4]1>>[S:0]1[*:1]=,:[*:2][S:3][*:4]1",true,-0.2072603446],[-0.0272308934,222.1847855972,15,"completed",-4.938084,15.0,6,"C1=C(C2=CC(c3cc[nH]c3)=CC2)CC=C1c1cc[nH]c1","C1=C(C2=CC(c3cc[nH]n3)=CC2)CC=C1c1cc[nH]n1",{},"[chr5,CH1r5:1]>>[n:1]",true,-0.2494239495],[-0.0284536624,118.2778899624,15,"completed",-5.114448,15.0,7,"C1=CCC(Nc2cccc(NC3=CC=CC3)c2-c2ccsn2)=C1","c1ccc(Nc2cccc(Nc3ccccc3)c2-c2ccsn2)cc1",{},"[CH2:0]1[c,C:1]-,=,:[c,C:2]-,=,:[c,C:3]-,=,:[c,C:4]1>>[ch:0]1c[c:1][c:2][c:3][c:4]1",true,-0.1187094948],[-0.028790351,130.4991743289,15,"completed",-5.269836,15.0,6,"c1ccc(-c2cc(Nc3ncco3)cc(-c3ccccc3)c2)cc1","C1=CC(c2cc(Nc3ncco3)cc(C3=CCC=C3)c2)=CC1",{},"[c:0]1[ch:1][ch][c:3][c!r5:4][c!r5:5]1>>[c:0]1[CH2:1][c:3][c:4][c:5]1",true,-0.1765325049],[-0.029058704,89.734128229,15,"completed",-5.172408,15.0,5,"C1=Cc2nc3nc4c(cc3cc2C1)CC=C4","c1cc2nc3nc4cc[nH]c4cc3cc2[nH]1",{},"[#6H2r5:1]>>[NH:1]",true,-0.1030594189],[-0.0295361723,128.562908643,15,"completed",-5.082892,15.0,7,"C1=CC(c2cc(Nc3c[nH]cn3)cc(C3=CCC=C3)c2)=CC1","C1=CC(c2cc(Nc3nc[nH]n3)cc(C3=CCC=C3)c2)=CC1",{},"[chr5,CH1r5:1]>>[n:1]",true,-0.1291194659],[-0.0299984193,173.9486297529,15,"completed",-5.288328,15.0,7,"c1ccc(-c2cc(-c3c[nH]cn3)cc(-c3c[nH]cn3)c2)cc1","C1=CC(c2cc(-c3c[nH]cn3)cc(-c3c[nH]cn3)c2)=CC1",{},"[c:0]1[ch:1][ch][c:3][c!r5:4][c!r5:5]1>>[c:0]1[CH2:1][c:3][c:4][c:5]1",true,-0.2182594081],[-0.0302039897,122.7459838971,15,"completed",-5.004232,15.0,7,"C1=CC(c2cc(Nc3c[nH]cn3)cc(C3=CCC=C3)c2)=CC1","C1=CC(c2cc(Nc3c[nH]nn3)cc(C3=CCC=C3)c2)=CC1",{},"[chr5,CH1r5:1]>>[n:1]",true,-0.1398592735],[-0.0302086278,155.5877837925,15,"completed",-5.21068,15.0,6,"C(=Cc1cc(-c2c[nH]cn2)cc(-c2c[nH]cn2)c1)c1ccccc1","C1=CC(C=Cc2cc(-c3c[nH]cn3)cc(-c3c[nH]cn3)c2)=CC1",{},"[c:0]1[ch:1][ch][c:3][c!r5:4][c!r5:5]1>>[c:0]1[CH2:1][c:3][c:4][c:5]1",true,-0.1738104975],[-0.0306945882,156.2771265813,15,"completed",-5.008832,15.0,4,"C1=CCC(Nc2ccc3ccc(NC4=CC=CC4)cc3c2)=C1","C1=NC=C(Nc2ccc3ccc(NC4=CN=CC4)cc3c2)C1",{},"[chr5,CH1r5:1]>>[n:1]",true,-0.1688052913],[-0.0308663271,177.344339492,15,"completed",-5.354292,15.0,6,"C1=CN=C(C2=CC(C=CC3=CCC(C4=NC=CC4)=C3)=CC2)C1","C(=CC1=CCC(c2nccs2)=C1)C1=CCC(c2nccs2)=C1",{},"[#6H2r5:1]>>[S:1]",true,-0.2512699369],[-0.0310216449,128.1027818849,15,"completed",-5.186944,15.0,6,"c1ccc(Nc2cccc(Nc3ccccc3)c2-c2cc[nH]n2)cc1","c1ccc(Nc2cccc(Nc3ccccc3)c2-c2ccon2)cc1",{},"[nH:1]>>[o:1]",true,-0.1418251025],[-0.0310670347,106.7203783583,15,"completed",-5.209208,15.0,5,"C1=CCC(c2c(Nc3ccccn3)cccc2Nc2ccccn2)=C1","c1ccc(-c2c(Nc3ccccn3)cccc2Nc2ccccn2)cc1",{},"[CH2:0]1[c,C:1]-,=,:[c,C:2]-,=,:[c,C:3]-,=,:[c,C:4]1>>[ch:0]1c[c:1][c:2][c:3][c:4]1",true,-0.1312751649],[-0.0310879756,204.2463090421,15,"completed",-5.0184,15.0,6,"C(=Cc1cccc(-c2cc[nH]n2)c1)c1cccc(-c2cc[nH]n2)c1","C(=CC1=CCC(c2cc[nH]n2)=C1)C1=CCC(c2cc[nH]n2)=C1",{},"[c:0]1[ch:1][ch][c:3][c!r5:4][c!r5:5]1>>[c:0]1[CH2:1][c:3][c:4][c:5]1",true,-0.2120831185],[-0.0311435875,201.4644939109,15,"completed",-5.18032,15.0,4,"C1=CCC(c2ccccc2Nc2ccccc2C2=CC=CC2)=C1","C1=CCC(c2ncccc2Nc2cccnc2C2=CC=CC2)=C1",{},"[ch&r6:0]>>[nr6:0]",true,-0.2091628086],[-0.0311974958,166.5239100122,15,"completed",-5.017756,15.0,5,"c1cc(Nc2ccc3ccc(Nc4cc[nH]c4)cc3c2)c[nH]1","c1cc(Nc2ccc3ccc(Nc4ccoc4)cc3c2)co1",{},"[nH:1]>>[o:1]",true,-0.1761948059],[-0.0314162486,150.5166948353,15,"completed",-5.30912,15.0,6,"C(#Cc1cc(-c2c[nH]cn2)cc(-c2c[nH]cn2)c1)c1ccccc1","C(#Cc1cc(-c2c[nH]cn2)cc(-c2c[nH]cn2)c1)C1=CCC=C1",{},"[c:0]1[ch:1][ch][c:3][c!r5:4][c!r5:5]1>>[c:0]1[CH2:1][c:3][c:4][c:5]1",true,-0.2099608318],[-0.0315630482,89.7004624382,15,"completed",-5.243248,15.0,7,"C1=CC(Nc2cccc(NC3=CCC=C3)c2-c2ccno2)=CC1","c1ccc(Nc2cccc(Nc3ccccc3)c2-c2ccno2)cc1",{},"[CH2:0]1[c,C:1]-,=,:[c,C:2]-,=,:[c,C:3]-,=,:[c,C:4]1>>[ch:0]1c[c:1][c:2][c:3][c:4]1",true,-0.1345398373],[-0.0317375564,136.4103792945,15,"completed",-5.44896,15.0,6,"C(=Cc1cc2c(cc1C=CC1=CC=NC1)=CCC=2)C1=CC=NC1","C(=Cc1cc2c(cc1C=CC1=CN=NC1)=CCC=2)C1=CN=NC1",{},"[chr5,CH1r5:1]>>[n:1]",true,-0.2797795589],[-0.031828628,149.5831210405,15,"completed",-4.94802,15.0,6,"C1=CC(C=Cc2cc(C3=CN=CC3)cc(C3=CN=CC3)c2)=CC1","C(=Cc1cc(C2=CN=CC2)cc(C2=CN=CC2)c1)C1=CSCS1",{},"[CH,ch:0]1=[C,c:1][C,c:2]=[CH,ch:3][*:4]1>>[S:0]1[*:1]=,:[*:2][S:3][*:4]1",true,-0.1835567789],[-0.0319419106,123.4237522768,15,"completed",-5.142324,15.0,5,"c1ccc(-c2cc(Nc3ccsc3)cc(-c3ccccc3)c2)cc1","c1ccc(-c2cc(Nc3cscn3)cc(-c3ccccc3)c2)cc1",{},"[chr5,CH1r5:1]>>[n:1]",true,-0.1269297834],[-0.0320001844,159.519339892,15,"completed",-5.093196,15.0,8,"O=c1ncoc2cc3cc4c[nH]cc4cc3cc12","O=c1ccoc2cc3cc4c[nH]cc4cc3cc12",{},"[nr6:0]>>[ch&r6:0]",true,-0.159590426],[-0.0320536076,156.1450579577,15,"completed",-5.414644,15.0,7,"C(=Cc1cc(C=Cc2ccsc2)cc(-c2ccoc2)c1)c1ccsc1","C1=CC(c2cc(C=Cc3ccsc3)cc(C=Cc3ccsc3)c2)=CC1",{},"[n,c:0]1[n,ch:1][o,O:2][n,c:3][n,c:4]1>>[*:0]1=[*:1][CH2:2][*:3]=[*:4]1",true,-0.2699846181],[-0.0322508067,168.7044974168,15,"completed",-4.898984,15.0,6,"C1=CC(c2c[nH]c(Nc3cc(C4=CCC=C4)c[nH]3)c2)=CC1","C1=CC(c2coc(Nc3cc(C4=CCC=C4)co3)c2)=CC1",{},"[nH:1]>>[o:1]",true,-0.2196835207],[-0.0324615191,163.9002715217,15,"completed",-4.95492,15.0,5,"C(#Cc1cc(C#Cc2ccccc2)cc(C2=CSCS2)c1)c1ccccc1","C(#Cc1ccccn1)c1cc(C#Cc2ccccn2)cc(C2=CSCS2)c1",{},"[ch&r6:0]>>[nr6:0]",true,-0.1928131742],[-0.0324817478,224.0181201444,15,"completed",-5.342424,15.0,3,"c1ccc(-c2ccccc2Nc2ccccc2-c2ccccc2)cc1","c1ccc(-c2ncccc2Nc2cccnc2-c2ccccc2)cc1",{},"[ch&r6:0]>>[nr6:0]",null,-0.2810358021],[-0.0325661773,131.4279736506,15,"completed",-5.242696,15.0,15,"C1=CC(c2cc(C3=CCC=C3)cc(C3=NSCS3)c2)=CC1","C1=CC(c2cc(C3=NSCS3)cc(C3=CCC=C3)n2)=CC1",{},"[ch&r6:0]>>[nr6:0]",null,-0.1650780572],[-0.0326682526,170.3648386559,15,"completed",-5.011868,15.0,5,"C1=NC=C(Nc2cccc(NC3=CN=CC3)c2-c2ccccc2)C1","C1=CC(c2c(NC3=CN=CC3)cccc2NC2=CN=CC2)=CC1",{},"[c:0]1[ch:1][ch][c:3][c!r5:4][c!r5:5]1>>[c:0]1[CH2:1][c:3][c:4][c:5]1",true,-0.1811908675],[-0.0329207775,81.7043376186,15,"completed",-5.300748,15.0,5,"C1=CCC(Nc2cccc(-c3cccc(NC4=CC=CC4)n3)n2)=C1","c1ccc(Nc2cccc(-c3cccc(Nc4ccccc4)n3)n2)cc1",{},"[CH2:0]1[c,C:1]-,=,:[c,C:2]-,=,:[c,C:3]-,=,:[c,C:4]1>>[ch:0]1c[c:1][c:2][c:3][c:4]1",true,-0.1625499337],[-0.0329379276,186.6949407953,15,"completed",-5.243432,15.0,6,"C1=CN=C(C2=CCC(C=CC3=CC(C4=NC=CC4)=CC3)=C2)C1","C(=CC1=CC(c2nccs2)=CC1)C1=CC(c2nccs2)=CC1",{},"[#6H2r5:1]>>[S:1]",true,-0.2119802888],[-0.0330040449,126.8757965966,15,"completed",-5.175904,15.0,6,"c1ccc(-c2cc(Nc3nccs3)cc(-c3ccccc3)c2)cc1","C1=CC(c2cc(Nc3nccs3)cc(C3=CCC=C3)c2)=CC1",{},"[c:0]1[ch:1][ch][c:3][c!r5:4][c!r5:5]1>>[c:0]1[CH2:1][c:3][c:4][c:5]1",true,-0.1375520345],[-0.0330608576,151.0263722991,15,"completed",-5.009752,15.0,4,"C1=CC(Nc2cc(NC3=CCC=C3)cc(-c3ccc[nH]3)c2)=CC1","C1=CC(Nc2cc(NC3=CCC=C3)cc(-c3ccn[nH]3)c2)=CC1",{},"[chr5,CH1r5:1]>>[n:1]",null,-0.1637066549],[-0.0332189001,154.4491391788,15,"completed",-5.452456,15.0,6,"C1=CC(C=Cc2cc(C=CC3=CCC=C3)cc(-c3ccco3)c2)=CC1","C(=Cc1cc(C=Cc2ccsc2)cc(-c2ccco2)c1)c1ccsc1",{},"[#6H2r5:1]>>[S:1]",true,-0.2910754202],[-0.0334158313,168.2237490705,15,"completed",-5.223836,15.0,7,"O=c1occc2cc3cc4c[nH]cc4cc3cc12","O=c1ocnc2cc3cc4c[nH]cc4cc3cc12",{},"[ch&r6:0]>>[nr6:0]",true,-0.1892446925],[-0.0334425391,154.8872711834,15,"completed",-5.55016,15.0,6,"C1=CC(C=Cc2cc(-c3csc(C=CC4=CCC=C4)c3)cs2)=CC1","C1=CC(C=Cc2cc(-c3cc(C=CC4=CCC=C4)sn3)ns2)=CC1",{},"[chr5,CH1r5:1]>>[n:1]",true,-0.3511205481],[-0.0337813343,242.5151681145,15,"completed",-5.170476,15.0,7,"C1=CC(c2csc(C=Cc3cc(C4=NCC=C4)cs3)c2)=NC1","C1=CC(C2=CCC(C=CC3=CC(C4=NCC=C4)=CC3)=C2)=NC1",{},"[n,c:0]1[n,ch:1][s,S:2][n,c:3][n,c:4]1>>[*:0]1=[*:1][CH2:2][*:3]=[*:4]1",true,-0.2474820628],[-0.0338710006,153.8882039255,15,"completed",-5.453376,15.0,8,"C(=Cc1cc(-c2cccs2)cc(C=Cc2ccsc2)n1)c1ccsc1","C(=Cc1cc(C=Cc2ccsc2)cc(-c2cccs2)c1)c1ccsc1",{},"[nr6:0]>>[ch&r6:0]",true,-0.2913247879],[-0.0339782467,122.8031560217,15,"completed",-5.025392,15.0,4,"C1=CC(Nc2cc(-c3ccc[nH]3)cc(-c3ccc[nH]3)c2)=CC1","C1=NC(Nc2cc(-c3ccc[nH]3)cc(-c3ccc[nH]3)c2)=CC1",{},"[chr5,CH1r5:1]>>[n:1]",null,-0.1334470997],[-0.0339997357,105.426842489,15,"completed",-5.422648,15.0,7,"c1ccc(-c2cc(Nc3cnns3)cc(-c3ccccc3)c2)cc1","C1=CC(c2cc(Nc3cnns3)cc(C3=CCC=C3)c2)=CC1",{},"[c:0]1[ch:1][ch][c:3][c!r5:4][c!r5:5]1>>[c:0]1[CH2:1][c:3][c:4][c:5]1",true,-0.2492482051],[-0.0342361257,131.9625085946,15,"completed",-5.14536,15.0,7,"C1=CC(c2cc(NC3=NC=CC3)cc(C3=CCC=C3)n2)=CC1","C1=CC(c2cc(NC3=NC=CC3)cc(C3=CCC=C3)c2)=CC1",{},"[nr6:0]>>[ch&r6:0]",true,-0.1357287485],[-0.034239637,108.0843466578,15,"completed",-5.255116,15.0,5,"C1=NC=C(NC2=CCC=C2NC2=CN=CC2)C1","C1=CC(=C2C=C(NC3=CN=CC3)C(NC3=CN=CC3)=C2)C=C1",{},"[r5:1][CH2r5:2][r5:3]>>[r5:1][C:2](=C1cccc1)[r5:3]",true,-0.1532060801],[-0.0342732039,145.9402566853,15,"completed",-5.149868,15.0,11,"C1=CC(Nc2cccc(-c3cccc(NC4=CCC=C4)c3)c2)=CC1","C1=CC(Nc2ccnc(-c3cc(NC4=CCC=C4)ccn3)c2)=CC1",{},"[ch&r6:0]>>[nr6:0]",null,-0.150056986],[-0.0343150007,152.1843276773,15,"completed",-5.489164,15.0,6,"C(=Cc1cc2c(cc1C=CC1=CC=NC1)=CCC=2)C1=CC=NC1","C(=Cc1cc2c(cc1C=CC1=NC=NC1)=CCC=2)C1=NC=NC1",{},"[chr5,CH1r5:1]>>[n:1]",true,-0.3120414922],[-0.0343924775,145.8145490811,15,"completed",-5.415196,15.0,6,"C1=CCC(C=Cc2cc(C=CC3=CC=CC3)cc(-c3cccs3)c2)=C1","C(=Cc1cccs1)c1cc(C=Cc2cccs2)cc(-c2cccs2)c1",{},"[#6H2r5:1]>>[S:1]",true,-0.2644667403],[-0.0344483821,141.9214091007,15,"completed",-4.965316,15.0,6,"C(#Cc1cc(C#CC2=CC=CC2)cc(C2=CSCS2)c1)C1=CC=CC1","C(#Cc1cc(C#CC2=CN=CC2)cc(C2=CSCS2)c1)C1=CN=CC1",{},"[chr5,CH1r5:1]>>[n:1]",true,-0.1703824477],[-0.0345203504,103.9409151887,15,"completed",-5.123188,15.0,6,"c1ccc(Nc2cncc(Nc3ccccc3)c2-c2ccco2)cc1","c1ccc(Nc2cccc(Nc3ccccc3)c2-c2ccco2)cc1",{},"[nr6:0]>>[ch&r6:0]",true,-0.1052006592],[-0.0345461875,100.7859909588,15,"completed",-5.181976,15.0,6,"C1=CCC(Nc2cccc(NC3=CC=CC3)c2-c2cnccn2)=C1","c1ccc(Nc2cccc(Nc3ccccc3)c2-c2cnccn2)cc1",{},"[CH2:0]1[c,C:1]-,=,:[c,C:2]-,=,:[c,C:3]-,=,:[c,C:4]1>>[ch:0]1c[c:1][c:2][c:3][c:4]1",true,-0.1159769271],[-0.034675005,136.8058029828,15,"completed",-5.159344,15.0,4,"C1=CC(Nc2cccc(NC3=CCC=C3)c2)=CC1","C1=NCC=C1Nc1cccc(NC2=CCN=C2)c1",{},"[chr5,CH1r5:1]>>[n:1]",true,-0.1429736542],[-0.0347939641,167.3529056365,15,"completed",-5.215648,15.0,7,"C(=Cc1cc(-c2ccc[nH]2)cc(-c2ccc[nH]2)c1)c1cc[nH]c1","C(=Cc1cc(-c2ccc[nH]2)cc(-c2ccc[nH]2)c1)c1cn[nH]c1",{},"[chr5,CH1r5:1]>>[n:1]",true,-0.1859044926],[-0.0348142138,123.3078605439,15,"completed",-5.318872,15.0,8,"C1=CC(c2cc(Nc3ncon3)cc(C3=CCC=C3)c2)=CC1","C1=CC(c2cc(NC3=NCC=N3)cc(C3=CCC=C3)c2)=CC1",{},"[n,c:0]1[n,ch:1][o,O:2][n,c:3][n,c:4]1>>[*:0]1=[*:1][CH2:2][*:3]=[*:4]1",true,-0.1966678803],[-0.0348380497,126.5760345008,15,"completed",-5.387964,15.0,7,"C1=CC(c2cc(Nc3nccs3)cc(C3=CCC=C3)c2)=CC1","C1=CC(c2cc(Nc3nncs3)cc(C3=CCC=C3)c2)=CC1",{},"[chr5,CH1r5:1]>>[n:1]",true,-0.2380207817],[-0.0348944215,164.8492321317,15,"completed",-5.207276,15.0,6,"C(#Cc1cc(-c2c[nH]cn2)cc(-c2c[nH]cn2)c1)c1ccccc1","C(#Cc1cc(-c2c[nH]cn2)cc(-c2c[nH]cn2)c1)C1=CC=CC1",{},"[c:0]1[ch:1][ch][c:3][c!r5:4][c!r5:5]1>>[c:0]1[CH2:1][c:3][c:4][c:5]1",true,-0.1811470619],[-0.0349066495,137.2763676839,15,"completed",-5.08004,15.0,5,"c1cc(Nc2cc[nH]c2)cc(-c2cccc(Nc3cc[nH]c3)c2)c1","c1cc(Nc2ccoc2)cc(-c2cccc(Nc3ccoc3)c2)c1",{},"[nH:1]>>[o:1]",true,-0.1379855714],[-0.0349845892,160.308837462,15,"completed",-5.28934,15.0,7,"C1=CC(C=Cc2cc(-c3ccon3)cc(-c3ccon3)c2)=CC1","C1=CC(C=Cc2cc(-c3cc[nH]n3)cc(-c3cc[nH]n3)c2)=CC1",{},"[o:1]>>[nH:1]",true,-0.2080029923],[-0.0351212889,163.0082064841,15,"completed",-5.479964,15.0,7,"C1=CC(C=Cc2cc(C=CC3=CCC=C3)cc(-c3nccs3)c2)=CC1","C(=Cc1cc(C=Cc2ccsc2)cc(-c2nccs2)c1)c1ccsc1",{},"[#6H2r5:1]>>[S:1]",true,-0.3119523515],[-0.0352257561,206.3591055115,15,"completed",-4.919868,15.0,6,"C(=Cc1cccc(-c2c[nH]cn2)c1)c1cccc(-c2c[nH]cn2)c1","C(=CC1=CCC(c2c[nH]cn2)=C1)C1=CCC(c2c[nH]cn2)=C1",{},"[c:0]1[ch:1][ch][c:3][c!r5:4][c!r5:5]1>>[c:0]1[CH2:1][c:3][c:4][c:5]1",true,-0.2418333595],[-0.0352422962,149.9654891629,15,"completed",-4.697964,15.0,6,"C(=Cc1cc(C=Cc2ccccc2)cc(C2=CSSS2)c1)c1ccccc1","C(=Cc1cc(C=Cc2ccccc2)cc(C2=NSSS2)c1)c1ccccc1",{},"[chr5,CH1r5:1]>>[n:1]",true,-0.3188883678],[-0.0353874215,145.2692580163,15,"completed",-5.032384,15.0,5,"c1ccc(Nc2cc(-c3cc[nH]c3)cc(-c3cc[nH]c3)c2)cc1","c1ccc(Nc2cc(-c3cc[nH]c3)cc(-c3cc[nH]c3)c2)nc1",{},"[ch&r6:0]>>[nr6:0]",true,-0.1527854699],[-0.0354104443,129.855948109,15,"completed",-5.387596,15.0,8,"C1=CC(c2cc(Nc3cnno3)cc(C3=CCC=C3)c2)=CC1","C1=CC(c2cc(Nc3ccno3)cc(C3=CCC=C3)c2)=CC1",{},"[nr5:0]>>[ch&r5:0]",true,-0.2395645681],[-0.0354235354,206.3050385741,15,"completed",-4.821612,15.0,6,"C1=C(C2=CC(c3cc[nH]c3)=CC2)CC=C1c1cc[nH]c1","C1=C(C2=CC(c3c[nH]cn3)=CC2)CC=C1c1c[nH]cn1",{},"[chr5,CH1r5:1]>>[n:1]",true,-0.2837899037],[-0.0354916875,139.2228786867,15,"completed",-4.984728,15.0,6,"C1=CC(Nc2cc(NC3=CCC=C3)cc(C3=CCN=C3)c2)=CC1","C1=CC(Nc2cc(NC3=CCC=C3)cc(C3=NCN=C3)c2)=CC1",{},"[chr5,CH1r5:1]>>[n:1]",true,-0.1609159737],[-0.0354978326,118.0165841911,15,"completed",-5.419888,15.0,7,"C1=CC(c2cc(Nc3nccnn3)cc(C3=CCC=C3)c2)=CC1","C1=CC(c2cc(Nc3ncccn3)cc(C3=CCC=C3)c2)=CC1",{},"[nr6:0]>>[ch&r6:0]",true,-0.2531181485],[-0.0355451009,203.012982857,15,"completed",-5.127144,15.0,7,"C1=C(C2=CC(c3cscn3)=CC2)CC=C1c1cscn1","C1=C(C2=CC(c3ccsc3)=CC2)CC=C1c1ccsc1",{},"[nr5:0]>>[ch&r5:0]",true,-0.2039002246],[-0.0355701381,171.6680419225,15,"completed",-5.416944,15.0,7,"C(=Cc1cc(C=Cc2ccsc2)cc(C2=CCC=N2)c1)c1ccsc1","C(=Cc1cc(C=Cc2ccsc2)cc(-c2cscn2)c1)c1ccsc1",{},"[#6H2r5:1]>>[S:1]",true,-0.2805211778],[-0.0355942713,173.6240194486,15,"completed",-5.342056,15.0,8,"C(=Cc1cc(C=Cc2ccsc2)cc(-c2ccon2)c1)c1ccsc1","C(=Cc1cc(C=Cc2ccsc2)cc(-c2cc[nH]n2)c1)c1ccsc1",{},"[o:1]>>[nH:1]",true,-0.2426003764],[-0.0356216573,178.9861575188,15,"completed",-4.853076,15.0,6,"C1=CC(c2cc(C=CC3=CSCS3)cc(C3=CCC=C3)c2)=CC1","C1=CC(c2cc(C=CC3=CSCS3)cc(C3=NCC=C3)c2)=NC1",{},"[chr5,CH1r5:1]>>[n:1]",true,-0.2488213432],[-0.0356262176,117.6641239047,15,"completed",-5.16836,15.0,4,"c1ccc(Nc2cc(-c3ccncc3)cc(Nc3ccccc3)n2)cc1","c1ccc(Nc2cc(-c3ccccc3)cc(Nc3ccccc3)n2)cc1",{},"[nr6:0]>>[ch&r6:0]",true,-0.1270222813],[-0.0356318188,154.6010133137,15,"completed",-5.119876,15.0,7,"C(=Cc1cocn1)C1=CCC(C2=CC(C=Cc3cocn3)=CC2)=C1","C(=CC1=CCC=N1)C1=CCC(C2=CC(C=CC3=CCC=N3)=CC2)=C1",{},"[n,c:0]1[n,ch:1][o,O:2][n,c:3][n,c:4]1>>[*:0]1=[*:1][CH2:2][*:3]=[*:4]1",true,-0.1552258047],[-0.0357402699,167.4593540063,15,"completed",-5.31004,15.0,7,"C(=Cc1cc(C=Cc2ccsc2)cc(C2=CCC=N2)c1)c1ccsc1","C(=Cc1cc(C=Cc2ccsc2)cc(-c2c[nH]cn2)c1)c1ccsc1",{},"[#6H2r5:1]>>[NH:1]",true,-0.2228449417],[-0.035824214,109.7894784904,15,"completed",-4.996504,15.0,6,"c1ccc(Nc2cccc(Nc3ccccc3)c2-c2ccon2)cc1","c1ccc(Nc2cccc(Nc3ccccc3)c2-c2cc[nH]n2)cc1",{},"[o:1]>>[nH:1]",true,-0.1315383076],[-0.035840718,114.902081613,15,"completed",-5.327704,15.0,7,"C1=CC(c2cc(NC3=NCC=N3)cc(C3=CCC=C3)c2)=CC1","C1=CC(c2cc(Nc3ncsn3)cc(C3=CCC=C3)c2)=CC1",{},"[#6H2r5:1]>>[S:1]",true,-0.1964905928],[-0.0358581624,143.6760732126,15,"completed",-5.453192,15.0,6,"C1=CC(C=Cc2cc(-c3ccc[nH]3)cc(-c3ccc[nH]3)c2)=CC1","C1=CC(C=Cc2nc(-c3ccc[nH]3)cc(-c3ccc[nH]3)n2)=CC1",{},"[ch&r6:0]>>[nr6:0]",true,-0.2859504547],[-0.0359112376,196.4938870659,15,"completed",-5.238648,15.0,6,"C1=CC(c2cc(NC3=NC=CC3)cc(C3=CCC=C3)c2)=CC1","C1=CC(c2cc(C3=CCC=C3)nc(NC3=NC=CC3)n2)=CC1",{},"[ch&r6:0]>>[nr6:0]",true,-0.2191557641],[-0.0359215182,133.7350512007,15,"completed",-4.929896,15.0,6,"C(#Cc1cc(C#CC2=CC=CC2)cc(C2=CSCS2)c1)C1=CC=CC1","C(#Cc1ccco1)c1cc(C#Cc2ccco2)cc(C2=CSCS2)c1",{},"[#6H2r5:1]>>[O:1]",true,-0.1790625467],[-0.0359356823,137.2121973952,15,"completed",-5.330648,15.0,4,"C1=C(NC2=CC(c3ccccc3)=CC2)CC=C1c1ccccc1","C1=C(NC2=CC(c3ccccc3)=NC2)CN=C1c1ccccc1",{},"[chr5,CH1r5:1]>>[n:1]",true,-0.2118831094],[-0.0359632903,188.080862183,15,"completed",-5.184552,15.0,6,"C1=CCC(c2cc(NC3=CN=CC3)cc(C3=CC=CC3)c2)=C1","C1=NC=C(Nc2cc(C3=CN=CC3)cc(C3=CN=CC3)c2)C1",{},"[chr5,CH1r5:1]>>[n:1]",true,-0.1971736308],[-0.0361106375,142.2068325825,15,"completed",-4.98528,15.0,4,"C(=Cc1ccccc1)C1=c2ccccc2=C(C=Cc2ccccc2)C1","C(=Cc1ccccn1)C1=c2ccccc2=C(C=Cc2ccccn2)C1",{},"[ch&r6:0]>>[nr6:0]",true,-0.1633141624],[-0.0361147717,141.3427594923,15,"completed",-5.322736,15.0,5,"C1=NN=CC1=C1C=C(Nc2ccccc2)C(Nc2ccccc2)=C1","C1=CCC(NC2=CC(=C3C=NN=C3)C=C2NC2=CC=CC2)=C1",{},"[c:0]1[ch:1][ch][c:3][c!r5:4][c!r5:5]1>>[c:0]1[CH2:1][c:3][c:4][c:5]1",true,-0.2104455399],[-0.0363116907,143.0932230632,15,"completed",-5.161644,15.0,4,"C1=CC(Nc2cc(-c3ccc[nH]3)cc(-c3ccc[nH]3)c2)=CC1","C1=CC(Nc2cc(-c3ccc[nH]3)cc(-c3ccc[nH]3)c2)=NC1",{},"[chr5,CH1r5:1]>>[n:1]",null,-0.1494578938],[-0.0363802545,137.2722642853,15,"completed",-5.116564,15.0,6,"c1ccc(-c2cc(Nc3cn[nH]c3)cc(-c3ccccc3)c2)cc1","c1ccc(-c2cc(Nc3c[nH]nn3)cc(-c3ccccc3)c2)cc1",{},"[chr5,CH1r5:1]>>[n:1]",true,-0.1377610755],[-0.0363967136,227.7439893129,15,"completed",-4.91674,15.0,7,"c1cc(-c2cccc(-c3c[nH]cn3)c2)cc(-c2c[nH]cn2)c1","C1=C(C2=CCC(c3c[nH]cn3)=C2)C=C(c2c[nH]cn2)C1",{},"[c:0]1[ch:1][ch][c:3][c!r5:4][c!r5:5]1>>[c:0]1[CH2:1][c:3][c:4][c:5]1",true,-0.2613878272],[-0.0364181093,141.4195543628,15,"completed",-4.94342,15.0,6,"C1=CC(Nc2cc(NC3=CCC=C3)cc(C3=CCN=C3)c2)=CC1","C1=CC(Nc2cc(NC3=CCC=C3)cc(C3=CCN=N3)c2)=CC1",{},"[chr5,CH1r5:1]>>[n:1]",true,-0.1789216745],[-0.0364491453,166.2440624047,15,"completed",-5.153916,15.0,5,"c1ccc(Nc2cc3c(cc2Nc2ccccc2)=NCN=3)cc1","C1=CCC(Nc2cc3c(cc2NC2=CC=CC2)=NCN=3)=C1",{},"[c:0]1[ch:1][ch][c:3][c!r5:4][c!r5:5]1>>[c:0]1[CH2:1][c:3][c:4][c:5]1",true,-0.1704742985],[-0.0364761702,125.7658820016,15,"completed",-5.419152,15.0,7,"C1=CCC(c2cc(Nc3ncncn3)cc(C3=CC=CC3)c2)=C1","C1=CCC(c2cc(Nc3ncccn3)cc(C3=CC=CC3)c2)=C1",{},"[nr6:0]>>[ch&r6:0]",true,-0.256373705],[-0.03653244,171.0740966032,15,"completed",-5.105524,15.0,7,"C(#Cc1cc2cocc2cc1C#Cc1ccoc1)c1ccoc1","C(#Cc1cc2c[nH]cc2cc1C#Cc1ccoc1)c1ccoc1",{},"[o:1]>>[nH:1]",true,-0.1711177918],[-0.0365715563,104.7313823637,15,"completed",-4.89512,15.0,8,"C1=NCc2cc3cc4c[nH]cc4cc3cc21","c1[nH]cc2cc3cc4oncc4cc3cc12",{},"[#6H2r5:1]>>[O:1]",true,-0.1775860679],[-0.0365869669,124.9916122379,15,"completed",-5.303324,15.0,4,"C1=CC(=C2C=C(Nc3ccccc3)C(Nc3ccccc3)=C2)C=C1","C1=CC(=C2N=C(Nc3ccccc3)C(Nc3ccccc3)=N2)C=C1",{},"[chr5,CH1r5:1]>>[n:1]",true,-0.1894196957],[-0.0368447088,166.4719242883,15,"completed",-5.119508,15.0,6,"C1=C(C2=CSCS2)C=C(C2=CC(C3=CSCS3)=CC2)C1","C1=CC(C2=CCC(C3=CC(C4=CCC=C4)=CC3)=C2)=CC1",{},"[S,s:0]1[r5:1]-,=,:[r5:2][S,s:3][*:4]1>>[CH:0]1=[C:1][C:2]=[CH:3][*:4]1",null,-0.1670310659],[-0.036970182,145.3055207962,15,"completed",-5.365884,15.0,10,"C(=Cc1ccccn1)C1=CCC(C2=CC(C=Cc3ccccn3)=CC2)=C1","C(=Cc1ncccn1)C1=CCC(C2=CC(C=Cc3ncccn3)=CC2)=C1",{},"[ch&r6:0]>>[nr6:0]",null,-0.236122642],[-0.0369887216,157.7789514212,15,"completed",-4.729704,15.0,5,"C1=CC(C2=CC(NC3=CCC(C4=CCC=C4)=C3)=CC2)=CC1","C1=CC(C2=NC(NC3=CCC(C4=CCC=C4)=N3)=CC2)=CC1",{},"[chr5,CH1r5:1]>>[n:1]",true,-0.3034510999],[-0.0369988194,137.7866231846,15,"completed",-5.256496,15.0,6,"C1=CC(Nc2cc(-c3ccsc3)cc(-c3ccsc3)c2)=CC1","C1=CC(Nc2cc(-c3ccsc3)cc(-c3ccsc3)c2)=NC1",{},"[chr5,CH1r5:1]>>[n:1]",true,-0.1760276755],[-0.0370592079,177.1810026507,15,"completed",-5.107824,15.0,6,"C(=Cc1cc(-c2c[nH]cn2)cc(-c2c[nH]cn2)c1)c1ccccc1","C1=CCC(C=Cc2cc(-c3c[nH]cn3)cc(-c3c[nH]cn3)c2)=C1",{},"[c:0]1[ch:1][ch][c:3][c!r5:4][c!r5:5]1>>[c:0]1[CH2:1][c:3][c:4][c:5]1",true,-0.1772656285],[-0.037062031,162.6293120739,15,"completed",-5.28566,15.0,7,"C(=Cc1cc(-c2cc[nH]c2)cc(-c2cc[nH]c2)c1)C1=CCN=C1","C(=Cc1cc(-c2cc[nH]c2)cc(-c2cc[nH]c2)c1)C1=CCN=N1",{},"[chr5,CH1r5:1]>>[n:1]",true,-0.2081788044],[-0.0370880578,125.7501503372,15,"completed",-5.069092,15.0,6,"C1=CC(c2cc(NC3=CC=NC3)cc(C3=CCC=C3)c2)=CC1","C1=NCC(Nc2cc(C3=CCC=N3)cc(C3=CCC=N3)c2)=C1",{},"[chr5,CH1r5:1]>>[n:1]",true,-0.1275978037],[-0.0371294372,187.4902507826,15,"completed",-4.987764,15.0,6,"C(=CC1=CCC(c2ccco2)=C1)C1=CCC(c2ccco2)=C1","C(=CC1=CCC(c2ccc[nH]2)=C1)C1=CCC(c2ccc[nH]2)=C1",{},"[o:1]>>[nH:1]",true,-0.2032857221],[-0.037135449,268.9886733341,15,"completed",-5.5934,15.0,5,"C1=Cc2cccc(Nc3cccc4c3CC=C4)c2C1","C1=Cc2nccc(Nc3ccnc4c3CC=C4)c2C1",{},"[ch&r6:0]>>[nr6:0]",null,-0.4377696321],[-0.0015215813,104.2511216995,16,"completed",-5.449788,16.0,7,"C1=CC(=C2C=Nc3cc4ccccc4cc32)C=C1","C1=CC(=C2C=Nc3cc4c(cc32)=CCC=4)C=C1",{},"[c:0]1[ch:1][ch][c:3][c!r5:4][c!r5:5]1>>[c:0]1[CH2:1][c:3][c:4][c:5]1",true,-0.2661214054],[-0.0050879504,217.3360125559,16,"completed",-5.629648,16.0,6,"C1=CC(=C2C=Cc3cc4[nH]ccc4cc32)C=C1","C1=CC(=C2C=Nc3cc4[nH]ccc4cc32)C=C1",{},"[chr5,CH1r5:1]>>[n:1]",true,-0.4297594377],[-0.0206476245,95.4120188952,16,"completed",-5.321724,16.0,6,"C1=CC(=C2C=Cc3cc4ccccc4cc32)C=C1","C1=CC(=C2C=Cc3cc4c(cc32)=CCC=4)C=C1",{},"[c:0]1[ch:1][ch][c:3][c!r5:4][c!r5:5]1>>[c:0]1[CH2:1][c:3][c:4][c:5]1",true,-0.1821883754],[-0.0212147725,99.4004875344,16,"completed",-5.45862,16.0,6,"C1=CC(=C2C=Cc3cc4ccccc4nc32)C=C1","C1=CC(=C2C=Cc3cc4c(nc32)=CCC=4)C=C1",{},"[c:0]1[ch:1][ch][c:3][c!r5:4][c!r5:5]1>>[c:0]1[CH2:1][c:3][c:4][c:5]1",true,-0.2699972705],[-0.0275950564,204.7459120357,16,"completed",-5.538016,16.0,6,"C1=CC(=C2C=Cc3cc4[nH]ccc4cc32)C=C1","C1=CC(=C2C=Cc3cc4[nH]ccc4nc32)C=C1",{},"[ch&r6:0]>>[nr6:0]",true,-0.3686886443],[-0.0278863208,160.3106867885,16,"completed",-5.64032,16.0,6,"C1=CC(=C2C=Cc3cc4[nH]ccc4cc32)C=C1","C1=CC(=C2C=Cc3cc4[nH]ncc4cc32)C=C1",{},"[chr5,CH1r5:1]>>[n:1]",true,-0.4107954606],[-0.0301015031,234.8491732901,16,"completed",-5.7429,16.0,7,"C1=CC(=C2C=Cc3cc4[nH]ccc4nc32)C=C1","C1=CC(=C2C=Nc3cc4[nH]ccc4nc32)C=C1",{},"[chr5,CH1r5:1]>>[n:1]",true,-0.5076230246],[-0.0312324814,166.4617183493,16,"completed",-5.282808,16.0,6,"C1=CC(C=Cc2cc(-c3c[nH]c(C=CC4=CCC=C4)c3)c[nH]2)=CC1","C1=CC(C=Cc2cc(-c3coc(C=CC4=CCC=C4)c3)co2)=CC1",{},"[nH:1]>>[o:1]",true,-0.2099635646],[-0.0313425962,75.3124275904,16,"completed",-5.28888,16.0,3,"c1ccc(Nc2ccc3ccc(Nc4ccccc4)cc3c2)cc1","c1ccc(Nc2ccc3ccc(Nc4ccccc4)nc3n2)cc1",{},"[ch&r6:0]>>[nr6:0]",null,-0.1521612053],[-0.0316175284,193.5872264542,16,"completed",-5.470672,16.0,5,"C1=CC(=C2C=Cc3cc4c(cc32)C=CC4)C=C1","C1=CC(=C2C=Cc3cc4[nH]ccc4cc32)C=C1",{},"[#6H2r5:1]>>[NH:1]",true,-0.3237296754],[-0.0326409999,133.0210437151,16,"completed",-5.252816,16.0,6,"C1=C(NC2=CCC(c3ccoc3)=C2)C=C(c2ccoc2)C1","c1cc(Nc2cccc(-c3ccoc3)c2)cc(-c2ccoc2)c1",{},"[CH2:0]1[c,C:1]-,=,:[c,C:2]-,=,:[c,C:3]-,=,:[c,C:4]1>>[ch:0]1c[c:1][c:2][c:3][c:4]1",true,-0.1706969118],[-0.0337398667,121.2200739778,16,"completed",-5.256956,16.0,5,"c1ccc(Nc2cc(-c3cc[nH]c3)cc(-c3cc[nH]c3)c2)cc1","c1ccc(Nc2cc(-c3ccoc3)cc(-c3ccoc3)c2)cc1",{},"[nH:1]>>[o:1]",true,-0.1636017954],[-0.0342994156,117.1442793678,16,"completed",-5.37904,16.0,4,"c1ccc(-c2cc(Nc3ccccn3)cc(-c3ccccc3)c2)cc1","c1ccc(Nc2cc(-c3ccccn3)cc(-c3ccccn3)c2)nc1",{},"[ch&r6:0]>>[nr6:0]",true,-0.2277626172],[-0.0350157276,116.8028700205,16,"completed",-5.282808,16.0,6,"C1=CC(c2cc(NC3=CC=NC3)cc(C3=CCC=C3)c2)=CC1","C1=CC(c2cc(NC3=CN=NC3)cc(C3=CCC=C3)c2)=CC1",{},"[chr5,CH1r5:1]>>[n:1]",true,-0.1732573382],[-0.0351313581,221.8727484633,16,"completed",-5.31602,16.0,6,"C1=CCC(c2coc(C=Cc3cc(C4=CC=CC4)co3)c2)=C1","C(=Cc1cc(-c2ccco2)co1)c1cc(-c2ccco2)co1",{},"[#6H2r5:1]>>[O:1]",true,-0.268501751],[-0.0358424398,126.1059266661,16,"completed",-5.213992,16.0,5,"C1=NCC(Nc2cc(-c3ccccc3)cc(-c3ccccc3)c2)=C1","C1=CCC(c2cc(NC3=CC=NC3)cc(C3=CC=CC3)c2)=C1",{},"[c:0]1[ch:1][ch][c:3][c!r5:4][c!r5:5]1>>[c:0]1[CH2:1][c:3][c:4][c:5]1",true,-0.1492308648],[-0.0360041819,127.9408802348,16,"completed",-5.168728,16.0,7,"C1=CC(c2cc(NC3=CC=NC3)cc(C3=CCC=C3)n2)=CC1","C1=CC(c2cc(NC3=CC=NC3)cc(C3=CCC=C3)c2)=CC1",{},"[nr6:0]>>[ch&r6:0]",true,-0.1366872432],[-0.0361805974,121.750981014,16,"completed",-5.140484,16.0,3,"c1ccc(Nc2ccc3cc(Nc4ccccc4)ccc3c2)cc1","c1ccc(Nc2ccc3nc(Nc4ccccc4)ccc3n2)cc1",{},"[ch&r6:0]>>[nr6:0]",null,-0.1250055557],[-0.0362536685,194.3464862938,16,"completed",-5.223744,16.0,7,"C1=CC(c2cc(C=Cc3cc(C4=CCC=C4)no3)on2)=CC1","C1=CC(c2coc(C=Cc3cc(C4=CCC=C4)co3)c2)=CC1",{},"[nr5:0]>>[ch&r5:0]",true,-0.2127762198],[-0.0366075633,139.2071510459,16,"completed",-4.902204,16.0,5,"C1=CC(Nc2cc(NC3=CCC=C3)cc(-c3ccccn3)c2)=CC1","C1=CC(Nc2cc(NC3=CCC=C3)cc(-c3ncccn3)c2)=CC1",{},"[ch&r6:0]>>[nr6:0]",true,-0.1963390617],[-0.0369357524,150.026210517,16,"completed",-5.232484,16.0,5,"C(=Cc1csc(-c2cc(C=Cc3ccccc3)cs2)c1)c1ccccc1","C(=Cc1ccccc1)C1=CCC(C2=CC(C=Cc3ccccc3)=CC2)=C1",{},"[n,c:0]1[n,ch:1][s,S:2][n,c:3][n,c:4]1>>[*:0]1=[*:1][CH2:2][*:3]=[*:4]1",true,-0.1763755903],[-0.0369675576,168.4792990046,16,"completed",-5.342792,16.0,6,"C(=Cc1cc2c(cc1C=CC1=CC=NC1)=CCC=2)C1=CC=NC1","C(=Cc1cc2c(cc1C=Cc1ccns1)=CCC=2)c1ccns1",{},"[#6H2r5:1]>>[S:1]",true,-0.2393110367],[-0.0370585375,137.8813009679,16,"completed",-5.216108,16.0,7,"C1=CCC(Nc2cccc(NC3=CC=CC3)c2C2=NCN=C2)=C1","C1=NCN=C1c1c(Nc2ccccc2)cccc1Nc1ccccc1",{},"[CH2:0]1[c,C:1]-,=,:[c,C:2]-,=,:[c,C:3]-,=,:[c,C:4]1>>[ch:0]1c[c:1][c:2][c:3][c:4]1",true,-0.1600530422],[-0.0374590761,118.2998035543,16,"completed",-5.199364,16.0,6,"C1=CCC(c2cc(NC3=CC=NC3)cc(C3=CC=CC3)c2)=C1","C1=NCC(Nc2cc(-c3ccco3)cc(-c3ccco3)c2)=C1",{},"[#6H2r5:1]>>[O:1]",true,-0.1372323348],[-0.0375066203,137.6324004009,16,"completed",-4.871292,16.0,6,"C1=CC(C=Cc2cc(-c3cccs3)cc(-c3cccs3)c2)=CC1","C(=Cc1cc(-c2cccs2)cc(-c2cccs2)c1)C1=CSCS1",{},"[CH,ch:0]1=[C,c:1][C,c:2]=[CH,ch:3][*:4]1>>[S:0]1[*:1]=,:[*:2][S:3][*:4]1",true,-0.211123847],[-0.0375416539,136.5398875466,16,"completed",-4.897052,16.0,6,"C(#Cc1cc(-c2cccs2)cc(-c2cccs2)c1)C1=CCC=C1","C(#Cc1cc(-c2cccs2)cc(-c2cccs2)c1)C1=CSCS1",{},"[CH,ch:0]1=[C,c:1][C,c:2]=[CH,ch:3][*:4]1>>[S:0]1[*:1]=,:[*:2][S:3][*:4]1",true,-0.1970411311],[-0.0378826129,211.892629748,16,"completed",-5.315008,16.0,6,"C(=Cc1cc2c(cc1C=Cc1ccoc1)=CCC=2)c1ccoc1","C(=Cc1cc2c(cc1C=Cc1ccon1)=CCC=2)c1ccon1",{},"[chr5,CH1r5:1]>>[n:1]",true,-0.2599046405],[-0.0382591323,169.4455897424,16,"completed",-4.9103,16.0,4,"C1=CCC(Nc2ccc3ccc(NC4=CC=CC4)cc3c2)=C1","C1=CCC(Nc2ccc3ccc(NC4=CC=CC4)nc3n2)=C1",{},"[ch&r6:0]>>[nr6:0]",true,-0.2152788703],[-0.0383609354,182.1814065376,16,"completed",-4.98068,16.0,6,"C1=CC(c2cc(Nc3ccco3)cc(C3=CCC=C3)c2)=CC1","C1=NC(c2cc(Nc3ccco3)cc(C3=CCC=N3)c2)=CC1",{},"[chr5,CH1r5:1]>>[n:1]",true,-0.2004153773],[-0.038549063,112.6772235726,16,"completed",-5.147844,16.0,5,"C1=CC(NC2=NCN=C2NC2=CCC=C2)=CC1","C1=CC(=C2N=C(NC3=CCC=C3)C(NC3=CCC=C3)=N2)C=C1",{},"[r5:1][CH2r5:2][r5:3]>>[r5:1][C:2](=C1cccc1)[r5:3]",true,-0.1175490978],[-0.0386975353,145.8425876246,16,"completed",-5.234232,16.0,5,"C(=Cc1cc2cocc2cc1C=Cc1ccccc1)c1ccccc1","C1=CC(C=Cc2cc3cocc3cc2C=CC2=CCC=C2)=CC1",{},"[c:0]1[ch:1][ch][c:3][c!r5:4][c!r5:5]1>>[c:0]1[CH2:1][c:3][c:4][c:5]1",true,-0.1734906135],[-0.0388697309,154.8662439819,16,"completed",-5.151616,16.0,7,"C1=CN=C(c2cc(Nc3ccoc3)cc(C3=NC=CC3)c2)C1","C1=CC(Nc2cc(C3=NC=CC3)cc(C3=NC=CC3)c2)=CC1",{},"[n,c:0]1[n,ch:1][o,O:2][n,c:3][n,c:4]1>>[*:0]1=[*:1][CH2:2][*:3]=[*:4]1",true,-0.1590252091],[-0.0391424818,138.7405569328,16,"completed",-5.217764,16.0,6,"c1cc2cscc2nc1-c1ccc2cscc2n1","c1cc2cscc2cc1-c1ccc2cscc2c1",{},"[nr6:0]>>[ch&r6:0]",true,-0.1613828937],[-0.0393042628,457.9281058901,16,"completed",-4.98666,16.0,4,"C1=CC(C2=C(Nc3ccccc3)CC=C2)=C(Nc2ccccc2)C1","C1=NCC(Nc2ccccc2)=C1C1=C(Nc2ccccc2)CN=C1",{},"[chr5,CH1r5:1]>>[n:1]",true,-0.4647501139],[-0.03931638,328.2315275431,16,"completed",-5.364228,16.0,5,"C(=Cc1ccc2cc[nH]c2c1)c1ccc2cc[nH]c2c1","C(=Cc1ccc2nc[nH]c2c1)c1ccc2nc[nH]c2c1",{},"[chr5,CH1r5:1]>>[n:1]",true,-0.3767572021],[-0.0395174292,117.5019157165,16,"completed",-4.962004,16.0,5,"C1=NCC=C1Nc1cccc(-c2cccc(NC3=CCN=C3)c2)c1","C1=NCC=C1NC1=CCC(C2=CC(NC3=CCN=C3)=CC2)=C1",{},"[c:0]1[ch:1][ch][c:3][c!r5:4][c!r5:5]1>>[c:0]1[CH2:1][c:3][c:4][c:5]1",true,-0.1521108781],[-0.0396963047,152.7202864087,16,"completed",-5.290076,16.0,7,"C1=CCC(Nc2cccc(NC3=CC=CC3)c2C2=NC=NC2)=C1","C1=NCC(c2c(Nc3ccccc3)cccc2Nc2ccccc2)=N1",{},"[CH2:0]1[c,C:1]-,=,:[c,C:2]-,=,:[c,C:3]-,=,:[c,C:4]1>>[ch:0]1c[c:1][c:2][c:3][c:4]1",true,-0.2025503392],[-0.0397199645,198.6628703112,16,"completed",-5.292468,16.0,7,"C(=Cc1ccco1)c1cc(-c2c[nH]c(C=Cc3ccco3)c2)c[nH]1","C(=Cc1cc(-c2coc(C=Cc3ccco3)c2)co1)c1ccco1",{},"[nH:1]>>[o:1]",true,-0.2400384599],[-0.03986548,143.7408408329,16,"completed",-5.032292,16.0,5,"C1=CC(Nc2cc(-c3ccccc3)cc(-c3ccccc3)c2)=NC1","c1ccc(-c2cc(Nc3cc[nH]n3)cc(-c3ccccc3)c2)cc1",{},"[#6H2r5:1]>>[NH:1]",true,-0.1513531375],[-0.0398707102,172.788926886,16,"completed",-5.408572,16.0,6,"C1=CC(C=Cc2cc(-c3cc[nH]c3)cc(-c3cc[nH]c3)c2)=CC1","C1=CC(C=Cc2cc(-c3cn[nH]c3)cc(-c3cn[nH]c3)c2)=CC1",{},"[chr5,CH1r5:1]>>[n:1]",true,-0.2766083622],[-0.0398731277,181.6640206532,16,"completed",-4.931184,16.0,4,"C1=CCC(Nc2cccc(-c3cccc(NC4=CC=CC4)c3)c2)=C1","C1=CCC(Nc2cccc(-c3cccc(NC4=CC=CC4)n3)n2)=C1",{},"[ch&r6:0]>>[nr6:0]",true,-0.2167169788],[-0.0399604571,359.8269349146,16,"completed",-4.990892,16.0,7,"C1=CC(c2cc(C=CC3=CSOS3)cc(C3=CCC=C3)c2)=CC1","C1=CC(c2cc(C=CC3=NSOS3)cc(C3=CCC=C3)c2)=CC1",{},"[chr5,CH1r5:1]>>[n:1]",true,-0.3678432484],[-0.0400098698,109.8648627526,16,"completed",-5.216292,16.0,5,"C1=CCC(Nc2cc(NC3=CC=CC3)cc(C3=CCC=C3)c2)=C1","C1=CC(c2cc(NC3=CC=NC3)cc(NC3=CC=NC3)c2)=CC1",{},"[chr5,CH1r5:1]>>[n:1]",true,-0.1367368436],[-0.0402128185,155.4813126963,16,"completed",-5.017296,16.0,6,"C1=CC(C=Cc2nc3c(nc2C=CC2=CCC=C2)=CCC=3)=CC1","C1=CC(C=Cc2cc3c(cc2C=CC2=CCC=C2)=CCC=3)=CC1",{},"[nr6:0]>>[ch&r6:0]",true,-0.1659096588],[-0.0402541476,115.1426515704,16,"completed",-5.17388,16.0,12,"C1=CC(c2c(Nc3ccccc3)cccc2Nc2ccccc2)=CC1","C1=CC(c2c(Nc3ccccn3)cccc2Nc2ccccn2)=CC1",{},"[ch&r6:0]>>[nr6:0]",null,-0.1262235115],[-0.0403735684,139.8645719424,16,"completed",-4.897236,16.0,7,"C(#Cc1cc(-c2ccc[nH]2)cc(-c2ccc[nH]2)c1)C1=CSCS1","C(#Cc1cc(-c2ccco2)cc(-c2ccco2)c1)C1=CSCS1",{},"[nH:1]>>[o:1]",true,-0.1992676239],[-0.0403837048,80.8443889158,16,"completed",-5.27554,16.0,6,"C1=CC(Nc2cccc(NC3=CCC=C3)c2-c2cncnc2)=CC1","c1ccc(Nc2cccc(Nc3ccccc3)c2-c2cncnc2)cc1",{},"[CH2:0]1[c,C:1]-,=,:[c,C:2]-,=,:[c,C:3]-,=,:[c,C:4]1>>[ch:0]1c[c:1][c:2][c:3][c:4]1",true,-0.1470877905],[-0.0403841281,119.1267482303,16,"completed",-5.207184,16.0,4,"c1ccc(Nc2cccc(Nc3ccccc3)c2-c2ccncc2)cc1","c1ccc(Nc2cccc(Nc3ccccc3)c2-c2ccncn2)cc1",{},"[ch&r6:0]>>[nr6:0]",true,-0.1407853081],[-0.0404461176,187.5411422594,16,"completed",-5.250884,16.0,8,"C1=c2cc3nc4ccoc4nc3cc2=CC1","C1=c2cc3nc4ncoc4nc3cc2=CC1",{},"[chr5,CH1r5:1]>>[n:1]",true,-0.215237104],[-0.040515487,115.9663942701,16,"completed",-4.857952,16.0,6,"C1=Nc2cc3cc4c(cc3cc2C1)=CCC=4","C1=c2cc3cc4ncsc4cc3cc2=CC1",{},"[#6H2r5:1]>>[S:1]",null,-0.2053191404],[-0.0405811535,161.5642929082,16,"completed",-5.124476,16.0,6,"C1=CCC(c2cc(Nc3ccoc3)cc(C3=CC=CC3)c2)=C1","c1coc(-c2cc(Nc3ccoc3)cc(-c3ccco3)c2)c1",{},"[#6H2r5:1]>>[O:1]",true,-0.1624702043],[-0.0406504406,200.5584881801,16,"completed",-5.346012,16.0,3,"c1ccc(Nc2cccc(Nc3ccccc3)c2-c2ccccc2)cc1","c1ccc(-c2c(Nc3cccnc3)cccc2Nc2cccnc2)cc1",{},"[ch&r6:0]>>[nr6:0]",null,-0.2643471963],[-0.0407460596,143.0625817716,16,"completed",-4.972032,16.0,7,"C1=CCC(c2cc(C3=CC=CC3)cc(C3=CSCS3)c2)=C1","C1=CCC(c2cc(C3=CSCS3)cc(C3=CC=CC3)n2)=C1",{},"[ch&r6:0]>>[nr6:0]",true,-0.1687929167],[-0.0407472386,177.1489346903,16,"completed",-5.190348,16.0,6,"C(=Cc1cc2c(cc1C=Cc1ccco1)=CCC=2)c1ccco1","C(=Cc1cc2cscc2cc1C=Cc1ccco1)c1ccco1",{},"[#6H2r5:1]>>[S:1]",true,-0.1880997023],[-0.0408560331,144.5654901648,16,"completed",-5.096968,16.0,4,"C(#Cc1cc2c(cc1C#Cc1ccccc1)=CCC=2)c1ccccc1","C(#Cc1cc2c(cc1C#CC1=CC=CC1)=CCC=2)C1=CC=CC1",{},"[c:0]1[ch:1][ch][c:3][c!r5:4][c!r5:5]1>>[c:0]1[CH2:1][c:3][c:4][c:5]1",true,-0.1445810691],[-0.040894546,132.5312411659,16,"completed",-5.20332,16.0,6,"c1ccc(-c2cc(Nc3cc[nH]n3)cc(-c3ccccc3)c2)cc1","c1ccc(-c2cc(Nc3cn[nH]n3)cc(-c3ccccc3)c2)cc1",{},"[chr5,CH1r5:1]>>[n:1]",true,-0.1509810944],[-0.0409768948,183.5722246752,16,"completed",-4.999356,16.0,5,"C1=NC(Nc2ccccc2NC2=CCC=N2)=CC1","C1=NC(Nc2cc3ccccc3cc2NC2=CCC=N2)=CC1",{},"[cH&r6:1][cH&r6:2]>>[c:1]2cccc[c:2]2",true,-0.1966267451],[-0.0410290791,149.9419679146,16,"completed",-5.035144,16.0,5,"C1=CCC(Nc2cc(NC3=CC=CC3)cc(C3=CC=CC3)c2)=C1","C1=CCC(c2cc(NC3=CN=CC3)cc(NC3=CN=CC3)c2)=C1",{},"[chr5,CH1r5:1]>>[n:1]",true,-0.1566642305],[-0.0411475994,167.0438073821,16,"completed",-5.147752,16.0,5,"C(=Cc1cc2c(cc1C=Cc1ccncc1)=CCC=2)c1ccncc1","C(=Cc1cc2c(cc1C=Cc1ccccc1)=CCC=2)c1ccccc1",{},"[nr6:0]>>[ch&r6:0]",true,-0.1703553868],[-0.0411770051,107.4308559859,16,"completed",-5.311052,16.0,5,"C1=NCC=C1Nc1cc(-c2ccccc2)cc(-c2ccccc2)c1","C1=C(Nc2cc(-c3ccccc3)cc(-c3ccccc3)c2)N=NC1",{},"[chr5,CH1r5:1]>>[n:1]",true,-0.1826675469],[-0.0412056957,201.1826421885,16,"completed",-5.042596,16.0,6,"C1=CC(c2cc(Nc3ccoc3)cc(C3=CCC=C3)c2)=CC1","C1=NC(c2cc(Nc3ccoc3)cc(C3=CCC=N3)c2)=CC1",{},"[chr5,CH1r5:1]>>[n:1]",true,-0.2051563134],[-0.0413335359,128.6602811868,16,"completed",-5.019412,16.0,7,"c1ccc(-c2cc(Nc3c[nH]cn3)cc(-c3ccccc3)n2)cc1","C1=CC(c2cc(Nc3c[nH]cn3)cc(C3=CCC=C3)n2)=CC1",{},"[c:0]1[ch:1][ch][c:3][c!r5:4][c!r5:5]1>>[c:0]1[CH2:1][c:3][c:4][c:5]1",true,-0.1404839371],[-0.041540187,136.3140134422,16,"completed",-5.233312,16.0,7,"C1=CCC(C=Cc2cc(C3=CSCS3)cc(C=CC3=CC=CC3)n2)=C1","C1=CCC(C=Cc2cc(C3=NSCS3)cc(C=CC3=CC=CC3)n2)=C1",{},"[chr5,CH1r5:1]>>[n:1]",true,-0.16519635],[-0.0416524017,88.6603168918,16,"completed",-5.234416,16.0,5,"C1=CC(Nc2cccc(NC3=CCC=C3)c2-c2ccncc2)=CC1","c1ccc(Nc2cccc(Nc3ccccc3)c2-c2ccncc2)cc1",{},"[CH2:0]1[c,C:1]-,=,:[c,C:2]-,=,:[c,C:3]-,=,:[c,C:4]1>>[ch:0]1c[c:1][c:2][c:3][c:4]1",true,-0.1292818847],[-0.0416553089,171.5626123189,16,"completed",-5.242052,16.0,12,"C(#Cc1cc2c(cc1C#CC1=CCC=N1)=CCC=2)C1=CCC=N1","C(#Cc1cc2c(cc1C#Cc1cocn1)=CCC=2)c1cocn1",{},"[#6H2r5:1]>>[O:1]",null,-0.1982960605],[-0.0417247743,127.0156986803,16,"completed",-4.787664,16.0,4,"C1=c2ccccc2=C(NC2=c3ccccc3=CC2)C1","C1=c2cnccc2=C(NC2=c3ccncc3=CC2)C1",{},"[ch&r6:0]>>[nr6:0]",null,-0.2528524044],[-0.0417332449,222.9294665321,16,"completed",-5.408112,16.0,6,"C(=Cc1cc2n[nH]nc2cc1C=Cc1ccccc1)c1ccccc1","C1=CC(C=Cc2cc3n[nH]nc3cc2C=CC2=CCC=C2)=CC1",{},"[c:0]1[ch:1][ch][c:3][c!r5:4][c!r5:5]1>>[c:0]1[CH2:1][c:3][c:4][c:5]1",true,-0.3101849759],[-0.0417603455,117.3263286945,16,"completed",-5.155112,16.0,6,"C1=CCC(Nc2cc(-c3ccccn3)cc(NC3=CC=CC3)n2)=C1","c1ccc(Nc2cc(-c3ccccn3)cc(Nc3ccccc3)n2)cc1",{},"[CH2:0]1[c,C:1]-,=,:[c,C:2]-,=,:[c,C:3]-,=,:[c,C:4]1>>[ch:0]1c[c:1][c:2][c:3][c:4]1",true,-0.1235061146],[-0.0419683501,142.3259403372,16,"completed",-5.179032,16.0,5,"C1=CC(C=Cc2cc3c(cc2C=CC2=CCC=C2)=CCC=3)=CC1","C1=CC(C=Cc2cc3cscc3cc2C=CC2=CCC=C2)=CC1",{},"[#6H2r5:1]>>[S:1]",true,-0.1526998403],[-0.042124315,121.4989300821,16,"completed",-5.21114,16.0,7,"C1=CCC(Nc2cc(C3=CCN=C3)cc(NC3=CC=CC3)n2)=C1","C1=NCC=C1c1cc(Nc2ccccc2)nc(Nc2ccccc2)c1",{},"[CH2:0]1[c,C:1]-,=,:[c,C:2]-,=,:[c,C:3]-,=,:[c,C:4]1>>[ch:0]1c[c:1][c:2][c:3][c:4]1",true,-0.1442723772],[-0.0422282805,126.5627866226,16,"completed",-5.156492,16.0,4,"C1=CCC(c2c(Nc3ccccc3)cccc2Nc2ccccc2)=C1","c1ccc(Nc2cccc(Nc3ccccc3)c2-c2cccs2)cc1",{},"[#6H2r5:1]>>[S:1]",true,-0.1325967516],[-0.0423135873,162.0358543589,16,"completed",-5.244076,16.0,7,"C(#Cc1cccs1)c1cc(-c2coc(C#Cc3cccs3)c2)co1","C(#Cc1cccs1)C1=CC(C2=CCC(C#Cc3cccs3)=C2)=CC1",{},"[n,c:0]1[n,ch:1][o,O:2][n,c:3][n,c:4]1>>[*:0]1=[*:1][CH2:2][*:3]=[*:4]1",true,-0.1908585498],[-0.0423340796,154.3394783788,16,"completed",-5.34592,16.0,6,"C1=c2cc(-c3cc4c(nn3)=CCC=4)nnc2=CC1","C1=c2cc(-c3cnc4c(c3)=CCC=4)cnc2=CC1",{},"[nr6:0]>>[ch&r6:0]",true,-0.2312017113],[-0.0423903974,179.814980916,16,"completed",-5.247756,16.0,6,"C1=CC(C=Cc2cc(-c3c[nH]c(C=CC4=CCC=C4)c3)c[nH]2)=CC1","C1=CC(C=Cc2cc(-c3cc(C=CC4=CCC=C4)[nH]n3)n[nH]2)=CC1",{},"[chr5,CH1r5:1]>>[n:1]",true,-0.2074392122],[-0.0423935397,143.0823438789,16,"completed",-5.024104,16.0,6,"C1=CC(Nc2cc(NC3=CCC=C3)cc(C3=CCN=C3)c2)=CC1","C1=CC(Nc2cc(NC3=CCC=C3)cc(-c3cnoc3)c2)=CC1",{},"[#6H2r5:1]>>[O:1]",true,-0.1526271814],[-0.0424087673,312.7999886898,16,"completed",-5.32338,16.0,5,"C(=Cc1ccc2cc[nH]c2c1)c1ccc2cc[nH]c2c1","C(=Cc1cnc2cc[nH]c2c1)c1cnc2cc[nH]c2c1",{},"[ch&r6:0]>>[nr6:0]",true,-0.3497058176],[-0.0425230954,163.3248256633,16,"completed",-5.117392,16.0,6,"C1=CCC(c2cc(C=Cc3csc(C4=CC=CC4)c3)cs2)=C1","C1=CCC(C2=CC(C=CC3=CCC(C4=CC=CC4)=C3)=CC2)=C1",{},"[n,c:0]1[n,ch:1][s,S:2][n,c:3][n,c:4]1>>[*:0]1=[*:1][CH2:2][*:3]=[*:4]1",true,-0.1637779432],[-0.0425433665,140.127969224,16,"completed",-5.113252,16.0,8,"C1=c2cc3cc4ncoc4cc3cc2=CC1","C1=c2cc3cc4nnoc4cc3cc2=CC1",{},"[chr5,CH1r5:1]>>[n:1]",true,-0.14043468],[-0.0427022146,155.6091097191,16,"completed",-5.047196,16.0,7,"C(=Cc1cc(C=Cc2ccccc2)cc(C2=NSOS2)c1)c1ccccc1","C1=CC(C=Cc2cc(C=CC3=CCC=C3)cc(C3=NSOS3)c2)=CC1",{},"[c:0]1[ch:1][ch][c:3][c!r5:4][c!r5:5]1>>[c:0]1[CH2:1][c:3][c:4][c:5]1",true,-0.1599388746],[-0.0428072756,190.2341326631,16,"completed",-4.993928,16.0,6,"c1ccc(-c2cc(Nc3cn[nH]c3)cc(-c3ccccc3)c2)cc1","C1=CCC(c2cc(Nc3cn[nH]c3)cc(C3=CC=CC3)c2)=C1",{},"[c:0]1[ch:1][ch][c:3][c!r5:4][c!r5:5]1>>[c:0]1[CH2:1][c:3][c:4][c:5]1",true,-0.2042110358],[-0.042912779,144.1326577624,16,"completed",-4.896224,16.0,5,"C(#Cc1cc(C#Cc2ccccc2)cc(C2=CSCS2)c1)c1ccccc1","C(#Cc1cc(C#Cc2ccccc2)nc(C2=CSCS2)n1)c1ccccc1",{},"[ch&r6:0]>>[nr6:0]",true,-0.2027838888],[-0.0430794206,136.1518563121,16,"completed",-4.916464,16.0,4,"c1cc(Nc2cccc3ccncc23)c2cnccc2c1","C1=c2ccncc2=C(NC2=c3cnccc3=CC2)C1",{},"[c:0]1[ch:1][ch][c:3][c!r5:4][c!r5:5]1>>[c:0]1[CH2:1][c:3][c:4][c:5]1",true,-0.1871983039],[-0.043257926,190.7983278545,16,"completed",-5.143888,16.0,7,"c1coc(-c2cc3cscc3cc2-c2ccco2)c1","c1c[nH]c(-c2cc3cscc3cc2-c2ccc[nH]2)c1",{},"[o:1]>>[nH:1]",true,-0.1932558372],[-0.0432735326,126.1166255351,16,"completed",-5.153824,16.0,5,"C1=CCC(Nc2cccc(NC3=CC=CC3)c2C2=CC=CC2)=C1","C1=CCC(c2c(Nc3ccccc3)cccc2Nc2ccccc2)=C1",{},"[CH2:0]1[c,C:1]-,=,:[c,C:2]-,=,:[c,C:3]-,=,:[c,C:4]1>>[ch:0]1c[c:1][c:2][c:3][c:4]1",true,-0.131624255],[-0.0433707082,159.3950561154,16,"completed",-5.15456,16.0,5,"C1=NC=C(c2cc(Nc3ccccc3)cc(C3=CN=CC3)c2)C1","C1=CC(Nc2cc(C3=CN=CC3)cc(C3=CN=CC3)c2)=CC1",{},"[c:0]1[ch:1][ch][c:3][c!r5:4][c!r5:5]1>>[c:0]1[CH2:1][c:3][c:4][c:5]1",true,-0.1639067197],[-0.0434218147,160.349700159,16,"completed",-5.22126,16.0,7,"C1=CC(Nc2cccc(NC3=CCC=C3)c2C2=NN=CC2)=CC1","C1=NN=C(c2c(Nc3ccccc3)cccc2Nc2ccccc2)C1",{},"[CH2:0]1[c,C:1]-,=,:[c,C:2]-,=,:[c,C:3]-,=,:[c,C:4]1>>[ch:0]1c[c:1][c:2][c:3][c:4]1",true,-0.1814303731],[-0.043489087,217.5785589275,16,"completed",-5.648968,16.0,6,"C1=CC(=C2C=Cc3nc4c(cc32)C=CC4)C=C1","C1=CC(=C2C=Cc3nc4[nH]ccc4cc32)C=C1",{},"[#6H2r5:1]>>[NH:1]",true,-0.4415990299],[-0.0435087888,129.9492588041,16,"completed",-4.954644,16.0,5,"C1=CC(Nc2cc(NC3=CCC=C3)cc(-c3cccnc3)c2)=CC1","C1=CC(Nc2cc(-c3cccnc3)cc(NC3=CCC=C3)n2)=CC1",{},"[ch&r6:0]>>[nr6:0]",true,-0.1650445684],[-0.0435279333,182.090408547,16,"completed",-5.219144,16.0,5,"C1=CC(=C2SC(C=Cc3ccccc3)=C(C=Cc3ccccc3)S2)C=C1","C1=CC(=C2SC(C=Cc3ccccc3)=C(C=Cc3ccccc3)S2)N=C1",{},"[chr5,CH1r5:1]>>[n:1]",true,-0.200281328],[-0.0435581276,255.7067250112,16,"completed",-5.023368,16.0,9,"C1=CCC(NC2=CC(=C3C=C(NC4=CC=CC4)C=N3)N=C2)=C1","C1=NC(=C2C=C(Nc3ccccc3)C=N2)C=C1Nc1ccccc1",{},"[CH2:0]1[c,C:1]-,=,:[c,C:2]-,=,:[c,C:3]-,=,:[c,C:4]1>>[ch:0]1c[c:1][c:2][c:3][c:4]1",null,-0.261272724],[-0.043664812,148.75223387,16,"completed",-4.937072,16.0,9,"C1=c2cc3nc4ncoc4nc3cc2=CC1","C1=c2cc3cc4ncoc4cc3cc2=CC1",{},"[nr6:0]>>[ch&r6:0]",true,-0.1874420933],[-0.0437300597,193.0489820063,16,"completed",-5.042688,16.0,5,"c1ccc(Nc2cc(-c3c[nH]c(Nc4ccccc4)c3)c[nH]2)cc1","c1ccc(Nc2cc(-c3coc(Nc4ccccc4)c3)co2)cc1",{},"[nH:1]>>[o:1]",true,-0.1971735162],[-0.0438287927,139.1505602742,16,"completed",-5.285568,16.0,7,"C1=CC(c2cc(Nc3ccn[nH]3)cc(C3=CCC=C3)c2)=CC1","C1=CC(c2cc(Nc3ncn[nH]3)cc(C3=CCC=C3)c2)=CC1",{},"[chr5,CH1r5:1]>>[n:1]",true,-0.1903582541],[-0.0438618118,160.2504658592,16,"completed",-5.297528,16.0,7,"C1=CN=C(C=Cc2coc(-c3cc(C=CC4=NC=CC4)co3)c2)C1","C1=CN=C(C=CC2=CCC(C3=CC(C=CC4=NC=CC4)=CC3)=C2)C1",{},"[n,c:0]1[n,ch:1][o,O:2][n,c:3][n,c:4]1>>[*:0]1=[*:1][CH2:2][*:3]=[*:4]1",true,-0.2116570199],[-0.0438789513,149.3311934877,16,"completed",-5.01748,16.0,6,"C1=CC(c2cc(Nc3ccc[nH]3)cc(C3=CCC=C3)c2)=CC1","C1=CC(c2cc(Nc3ccco3)cc(C3=CCC=C3)c2)=CC1",{},"[nH:1]>>[o:1]",true,-0.1601139752],[-0.0438908753,214.3288155397,16,"completed",-5.595148,16.0,6,"C1=CC(=C2C=Cc3cc4c(cc32)N=CC4)C=C1","C1=CC(=C2C=Cc3cc4[nH]cnc4cc32)C=C1",{},"[#6H2r5:1]>>[NH:1]",true,-0.407517971],[-0.0439434779,187.5445989259,16,"completed",-4.834952,16.0,6,"C1=CCC(Nc2cccc(NC3=CC=CC3)c2C2=CCN=C2)=C1","C1=CCC(Nc2cccc(NC3=CC=CC3)c2C2=CCN=N2)=C1",{},"[chr5,CH1r5:1]>>[n:1]",true,-0.2638099568],[-0.0439935515,155.6208970362,16,"completed",-5.155204,16.0,6,"C(#Cc1cc(C2=CC=CC2)co1)c1cc(C2=CC=CC2)co1","C(#CC1=CC(C2=CC=CC2)=CC1)C1=CC(C2=CC=CC2)=CC1",{},"[n,c:0]1[n,ch:1][o,O:2][n,c:3][n,c:4]1>>[*:0]1=[*:1][CH2:2][*:3]=[*:4]1",true,-0.1603469039],[-0.0439964466,138.3694188433,16,"completed",-4.855008,16.0,6,"C(#Cc1cc(C#Cc2ccccc2)nc(C2=CSCS2)n1)c1ccccc1","C(#Cc1cc(C#CC2=CC=CC2)nc(C2=CSCS2)n1)C1=CC=CC1",{},"[c:0]1[ch:1][ch][c:3][c!r5:4][c!r5:5]1>>[c:0]1[CH2:1][c:3][c:4][c:5]1",true,-0.2203552253],[-0.0441234027,256.4195484074,16,"completed",-5.419152,16.0,6,"C(=Cc1cc2cccnc2s1)c1cc2cccnc2s1","C(=Cc1cc2ccccc2s1)c1cc2ccccc2s1",{},"[nr6:0]>>[ch&r6:0]",true,-0.3400902886],[-0.0236334535,92.549845536,17,"completed",-5.211968,17.0,17,"C1=CC(=C2C=Cc3cc4c(cc32)=CCC=4)C=C1","C1=CC(=C2C=Cc3cc4c[nH]cc4cc32)C=C1",{},"[#6H2r5:1]>>[NH:1]",null,-0.1212786959],[-0.0401624074,120.3413153711,17,"completed",-5.098256,17.0,6,"C1=CC(C=Cc2cc(C=CC3=CCC=C3)cc(C3=CSCS3)c2)=CC1","C1=CC(C=Cc2cc(C=CC3=CCC=C3)cc(C3=NSCS3)c2)=CC1",{},"[chr5,CH1r5:1]>>[n:1]",true,-0.1203475074],[-0.0405041682,145.1945032439,17,"completed",-5.049128,17.0,5,"C1=CC(Nc2cc(NC3=CCC=C3)cc(-c3cccnc3)c2)=CC1","C1=CC(Nc2cc(NC3=CCC=C3)cc(-c3cncnc3)c2)=CC1",{},"[ch&r6:0]>>[nr6:0]",true,-0.14949764],[-0.0411961712,187.8429672595,17,"completed",-5.25898,17.0,5,"c1cc(-c2ccc3ccc(-c4cc[nH]c4)cc3c2)c[nH]1","c1nc(-c2ccc3ccc(-c4c[nH]cn4)cc3c2)c[nH]1",{},"[chr5,CH1r5:1]>>[n:1]",true,-0.2183335846],[-0.0418698884,154.9518632613,17,"completed",-5.041124,17.0,5,"c1ccc(-c2ccoc2)c(Nc2ccccc2-c2ccoc2)c1","C1=CC(c2ccccc2Nc2ccccc2C2=CCC=C2)=CC1",{},"[n,c:0]1[n,ch:1][o,O:2][n,c:3][n,c:4]1>>[*:0]1=[*:1][CH2:2][*:3]=[*:4]1",true,-0.1603390401],[-0.0421351991,132.5765583456,17,"completed",-5.227516,17.0,6,"C1=CCC(Nc2cc(-c3cccs3)cc(-c3cccs3)c2)=C1","C1=NCC(Nc2cc(-c3cccs3)cc(-c3cccs3)c2)=C1",{},"[chr5,CH1r5:1]>>[n:1]",true,-0.1598252347],[-0.042180947,216.450208161,17,"completed",-5.546664,17.0,9,"C1=Cc2cc3c[nH]cc3nc2C1=C1C=NN=C1","C1=Cc2cc3c[nH]cc3cc2C1=C1C=NN=C1",{},"[nr6:0]>>[ch&r6:0]",true,-0.3802761757],[-0.0435969822,154.2883445996,17,"completed",-5.216292,17.0,5,"C(=Cc1csc(-c2cc(C=Cc3ccccc3)cs2)c1)c1ccccc1","C1=CC(C=Cc2csc(-c3cc(C=CC4=CCC=C4)cs3)c2)=CC1",{},"[c:0]1[ch:1][ch][c:3][c!r5:4][c!r5:5]1>>[c:0]1[CH2:1][c:3][c:4][c:5]1",true,-0.1744464663],[-0.0435999801,211.5607636288,17,"completed",-5.188232,17.0,6,"c1nc(-c2ccc3ccc(-c4c[nH]cn4)cc3c2)c[nH]1","c1cc(-c2ccc3ccc(-c4cc[nH]c4)cc3c2)c[nH]1",{},"[nr5:0]>>[ch&r5:0]",true,-0.2203918119],[-0.0439052487,214.8545400044,17,"completed",-4.818668,17.0,5,"C1=C(NC2=CN=C(c3ccccc3)C2)CC(c2ccccc2)=N1","C1=CC(C2=NC=C(NC3=CN=C(C4=CCC=C4)C3)C2)=CC1",{},"[c:0]1[ch:1][ch][c:3][c!r5:4][c!r5:5]1>>[c:0]1[CH2:1][c:3][c:4][c:5]1",true,-0.2914529868],[-0.0442980754,208.1127121098,17,"completed",-4.915728,17.0,4,"C1=c2cccc(Nc3cccc4c3=CCC=4)c2=CC1","C1=c2cncc(Nc3cncc4c3=CCC=4)c2=CC1",{},"[ch&r6:0]>>[nr6:0]",null,-0.2448457152],[-0.0445326211,129.1431254243,17,"completed",-5.331016,17.0,5,"C1=CC(Nc2cnc3ncc(NC4=CCC=C4)cc3c2)=CC1","c1ccc(Nc2cnc3ncc(Nc4ccccc4)cc3c2)cc1",{},"[CH2:0]1[c,C:1]-,=,:[c,C:2]-,=,:[c,C:3]-,=,:[c,C:4]1>>[ch:0]1c[c:1][c:2][c:3][c:4]1",true,-0.2069503782],[-0.0446028106,167.2393545034,17,"completed",-4.998344,17.0,5,"C1=NC=C(Nc2cc(-c3ccccc3)cc(-c3ccccc3)c2)C1","C1=CC(c2cc(NC3=CN=CC3)cc(C3=CCC=C3)c2)=CC1",{},"[c:0]1[ch:1][ch][c:3][c!r5:4][c!r5:5]1>>[c:0]1[CH2:1][c:3][c:4][c:5]1",true,-0.1817488196],[-0.0447510827,172.712678961,17,"completed",-5.28658,17.0,5,"C1=c2cnc(-c3cc4c(cn3)=CCC=4)cc2=CC1","c1nc(-c2cc3cscc3cn2)cc2cscc12",{},"[#6H2r5:1]>>[S:1]",true,-0.2165354398],[-0.0447619746,170.1950894608,17,"completed",-5.375268,17.0,5,"C(#Cc1cccc(-c2cccc(C#CC3=CCC=C3)n2)n1)C1=CCC=C1","C(#Cc1cccc(-c2cccc(C#Cc3cc[nH]c3)n2)n1)c1cc[nH]c1",{},"[#6H2r5:1]>>[NH:1]",true,-0.2570892446],[-0.0447810086,136.9565130707,17,"completed",-5.229724,17.0,6,"C1=CCC(Nc2cc(-c3ccco3)cc(-c3ccco3)c2)=C1","C1=CN=C(Nc2cc(-c3ccco3)cc(-c3ccco3)c2)C1",{},"[chr5,CH1r5:1]>>[n:1]",true,-0.1643257783],[-0.0448071323,134.3057879653,17,"completed",-4.996136,17.0,10,"c1ccc(Nc2cc(Nc3ccccc3)cc(-c3ccncn3)c2)cc1","C1=CC(Nc2cc(NC3=CCC=C3)cc(-c3ccncn3)c2)=CC1",{},"[c:0]1[ch:1][ch][c:3][c!r5:4][c!r5:5]1>>[c:0]1[CH2:1][c:3][c:4][c:5]1",null,-0.1527220764],[-0.0448674325,164.2268956075,17,"completed",-5.00138,17.0,6,"C1=C(Nc2ccsc2)C=C(C2=CC(Nc3ccsc3)=CC2)C1","c1cc(Nc2ccsc2)cc(-c2cccc(Nc3ccsc3)c2)c1",{},"[CH2:0]1[c,C:1]-,=,:[c,C:2]-,=,:[c,C:3]-,=,:[c,C:4]1>>[ch:0]1c[c:1][c:2][c:3][c:4]1",true,-0.1781464746],[-0.0450215791,132.1782003164,17,"completed",-5.392748,17.0,3,"c1ccc2c(Nc3cccc4ccccc34)cccc2c1","c1cc(Nc2cccc3ccncc23)c2cnccc2c1",{},"[ch&r6:0]>>[nr6:0]",null,-0.2438539696],[-0.0454628058,159.2511899161,17,"completed",-5.281796,17.0,5,"C(#Cc1ccco1)c1ccc2ccc(C#Cc3ccco3)cc2c1","C(#Cc1ccc[nH]1)c1ccc2ccc(C#Cc3ccc[nH]3)cc2c1",{},"[o:1]>>[nH:1]",true,-0.2038512606],[-0.0455474221,167.9422869811,17,"completed",-5.290628,17.0,6,"C1=CC(Nc2cc(C3=CCC=C3)nc(C3=CCC=C3)c2)=CC1","C1=CC(Nc2nc(C3=CCC=C3)nc(C3=CCC=C3)n2)=CC1",{},"[ch&r6:0]>>[nr6:0]",true,-0.2145011389],[-0.0457253314,144.2604629925,17,"completed",-5.052808,17.0,4,"C1=CC(Nc2cc(-c3ccc[nH]3)cc(-c3ccc[nH]3)c2)=CC1","C1=CC(Nc2cc(-c3ccco3)cc(-c3ccco3)c2)=CC1",{},"[nH:1]>>[o:1]",null,-0.1479944349],[-0.0458734658,139.3202523752,17,"completed",-5.174892,17.0,6,"C1=CCC(Nc2cc(C3=CC=CC3)nc(C3=CC=CC3)c2)=C1","C1=CCC(c2cc(Nc3cccs3)cc(C3=CC=CC3)n2)=C1",{},"[#6H2r5:1]>>[S:1]",true,-0.1488571478],[-0.0461861498,166.4331204692,17,"completed",-5.255852,17.0,8,"O=c1nnoc2cc3cc4c(cc3cc12)=CCC=4","O=c1nn[nH]c2cc3cc4c(cc3cc12)=CCC=4",{},"[o:1]>>[nH:1]",true,-0.1990025329],[-0.0462401316,132.9212365453,17,"completed",-5.061824,17.0,6,"C1=CC(Nc2cccc(NC3=CCC=C3)c2C2=CC=NC2)=CC1","C1=CC(Nc2cccc(NC3=CCC=C3)c2C2=CN=NC2)=CC1",{},"[chr5,CH1r5:1]>>[n:1]",true,-0.1355809151],[-0.0462605188,132.3266877013,17,"completed",-5.191636,17.0,7,"c1ccc(-c2cc(Nc3cc[nH]n3)cc(-c3ccccc3)n2)cc1","C1=CCC(c2cc(Nc3cc[nH]n3)cc(C3=CC=CC3)n2)=C1",{},"[c:0]1[ch:1][ch][c:3][c!r5:4][c!r5:5]1>>[c:0]1[CH2:1][c:3][c:4][c:5]1",true,-0.1470542722],[-0.0462743901,161.6465196785,17,"completed",-5.163024,17.0,7,"C(#Cc1ccc[nH]1)c1cc(C#Cc2ccc[nH]2)cc(C2=CCC=N2)c1","C(#Cc1ccc[nH]1)c1cc(C#Cc2ccc[nH]2)cc(-c2c[nH]cn2)c1",{},"[#6H2r5:1]>>[NH:1]",true,-0.1675586147],[-0.0463099432,90.5067280759,17,"completed",-5.165692,17.0,6,"C1=c2cc3cc4nccnc4cc3cc2=CC1","c1cnc2cc3cc4cocc4cc3cc2n1",{},"[#6H2r5:1]>>[O:1]",true,-0.1015186331],[-0.0463289534,138.2383866224,17,"completed",-4.967064,17.0,8,"c1ccc(Nc2cc(Nc3ccccc3)cc(-c3cnsc3)c2)cc1","C1=CC(Nc2cc(NC3=CCC=C3)cc(-c3cnsc3)c2)=CC1",{},"[c:0]1[ch:1][ch][c:3][c!r5:4][c!r5:5]1>>[c:0]1[CH2:1][c:3][c:4][c:5]1",null,-0.1666406967],[-0.0463374643,119.7346186571,17,"completed",-5.137172,17.0,6,"C(#Cc1cc(C#CC2=CCC=C2)cc(C2=CSCS2)c1)C1=CCC=C1","C(#Cc1cc(C#CC2=CCC=C2)cc(C2=NSCS2)c1)C1=CCC=C1",{},"[chr5,CH1r5:1]>>[n:1]",true,-0.1225293439],[-0.046482781,157.0430852274,17,"completed",-5.040572,17.0,7,"C1=NC=C(Nc2cc(-c3ccc[nH]3)cc(-c3ccc[nH]3)c2)C1","C1=NC=C(Nc2cc(-c3ccco3)cc(-c3ccco3)c2)C1",{},"[nH:1]>>[o:1]",true,-0.1624594021],[-0.046580574,159.233260445,17,"completed",-5.422004,17.0,5,"C(#Cc1cccc(-c2cc[nH]c2)c1)c1cccc(-c2cc[nH]c2)c1","C(#Cc1cccc(-c2cc[nH]c2)n1)c1cccc(-c2cc[nH]c2)n1",{},"[ch&r6:0]>>[nr6:0]",true,-0.2759740087],[-0.0466653653,170.5242680412,17,"completed",-5.130916,17.0,6,"c1nc(-c2cc3cscc3cn2)cc2cscc12","C1=c2cnc(-c3cc4c(cn3)=CCC=4)cc2=CC1",{},"[n,c:0]1[n,ch:1][s,S:2][n,c:3][n,c:4]1>>[*:0]1=[*:1][CH2:2][*:3]=[*:4]1",true,-0.1718920229],[-0.0468811971,121.9593721377,17,"completed",-5.208564,17.0,8,"C1=NC=C(c2cc(Nc3ccccc3)cc(Nc3ccccc3)c2)C1","C1=NC=C(c2cc(Nc3ccccc3)nc(Nc3ccccc3)c2)C1",{},"[ch&r6:0]>>[nr6:0]",null,-0.1436986363],[-0.0469426407,145.3944789248,17,"completed",-5.003772,17.0,6,"C1=CC(Nc2cc(NC3=CCC=C3)cc(C3=CN=CC3)c2)=CC1","C1=CC(Nc2cc(NC3=CCC=C3)cc(-c3cnco3)c2)=CC1",{},"[#6H2r5:1]>>[O:1]",true,-0.1602400394],[-0.0469536956,140.118266789,17,"completed",-5.034592,17.0,5,"C1=CC(Nc2cccc(NC3=CCC=C3)c2-c2cccnc2)=CC1","C1=CC(Nc2cccc(NC3=CCC=C3)c2-c2cncnc2)=CC1",{},"[ch&r6:0]>>[nr6:0]",true,-0.1474091241],[-0.0469991018,145.0640382103,17,"completed",-5.01288,17.0,6,"C1=CCC(c2cc(Nc3ccc[nH]3)cc(C3=CC=CC3)c2)=C1","C1=CCC(c2cc(Nc3ncc[nH]3)cc(C3=CC=CC3)c2)=C1",{},"[chr5,CH1r5:1]>>[n:1]",true,-0.157361442],[-0.0470541041,144.7638069359,17,"completed",-5.324024,17.0,5,"C(=Cc1ccccc1)C1=CCC(C2=NC(C=Cc3ccccc3)=CC2)=N1","C1=CC(C=CC2=CCC(C3=NC(C=CC4=CCC=C4)=CC3)=N2)=CC1",{},"[c:0]1[ch:1][ch][c:3][c!r5:4][c!r5:5]1>>[c:0]1[CH2:1][c:3][c:4][c:5]1",true,-0.2134199348],[-0.0470562382,112.6357768005,17,"completed",-5.134688,17.0,14,"c1ccc2cc3c[nH]cc3cc2c1","c1ccc2cc3cocc3cc2c1",{},"[nH:1]>>[o:1]",null,-0.1152233237],[-0.0470748476,221.8490469791,17,"completed",-5.079304,17.0,6,"C1=C(C2=CC(c3cc[nH]c3)=CC2)CC=C1c1cc[nH]c1","C1=C(c2cc[nH]c2)N=C(C2=NC(c3cc[nH]c3)=CC2)C1",{},"[chr5,CH1r5:1]>>[n:1]",true,-0.2223215658],[-0.0470900103,185.0590715084,17,"completed",-5.209668,17.0,6,"C1=C(C2=CC(c3ccc[nH]3)=CC2)CC=C1c1ccc[nH]1","C1=C(c2ccc[nH]2)N=C(C2=NC(c3ccc[nH]3)=CC2)C1",{},"[chr5,CH1r5:1]>>[n:1]",true,-0.2003500046],[-0.0471268293,172.1989451706,17,"completed",-5.191912,17.0,9,"O=c1[nH]ncc2cc3cc4cocc4cc3cc12","O=c1[nH]ccc2cc3cc4cocc4cc3cc12",{},"[nr6:0]>>[ch&r6:0]",true,-0.1838257502],[-0.0471439827,83.7061154699,17,"completed",-5.10212,17.0,6,"C1=c2cc3cc4nccnc4cc3cc2=CC1","c1cnc2cc3cc4cscc4cc3cc2n1",{},"[#6H2r5:1]>>[S:1]",true,-0.0837192691],[-0.0471620391,119.5736858211,17,"completed",-5.17342,17.0,6,"c1cncc(Nc2cc(-c3ccc[nH]3)cc(-c3ccc[nH]3)c2)c1","c1ccc(Nc2cc(-c3ccc[nH]3)cc(-c3ccc[nH]3)c2)cc1",{},"[nr6:0]>>[ch&r6:0]",true,-0.1301507187],[-0.0472395466,159.1725301325,17,"completed",-5.16422,17.0,6,"C1=CC(Nc2cc(NC3=CCC=C3)cc(C3=COCO3)c2)=CC1","C1=C(c2cc(Nc3ccccc3)cc(Nc3ccccc3)c2)OCO1",{},"[CH2:0]1[c,C:1]-,=,:[c,C:2]-,=,:[c,C:3]-,=,:[c,C:4]1>>[ch:0]1c[c:1][c:2][c:3][c:4]1",true,-0.1653987801],[-0.0473383645,141.559339181,17,"completed",-4.924744,17.0,4,"C1=CC(Nc2ccc3ccc(NC4=CCC=C4)cc3c2)=CC1","c1cc(Nc2ccc3ccc(Nc4ccsc4)cc3c2)cs1",{},"[#6H2r5:1]>>[S:1]",null,-0.1873212017],[-0.047349809,150.6110550337,17,"completed",-4.877364,17.0,3,"c1ccc(-c2cccc(Nc3cccc(-c4ccccc4)c3)c2)cc1","C1=C(NC2=CCC(c3ccccc3)=C2)C=C(c2ccccc2)C1",{},"[c:0]1[ch:1][ch][c:3][c!r5:4][c!r5:5]1>>[c:0]1[CH2:1][c:3][c:4][c:5]1",null,-0.2167289004],[-0.0474404614,156.2185790828,17,"completed",-5.1771,17.0,7,"C(=Cc1ccc[nH]1)c1cc(C=Cc2ccc[nH]2)cc(-c2ccco2)c1","C(=Cc1ccc[nH]1)c1cc(C=Cc2ccc[nH]2)cc(-c2ccc[nH]2)c1",{},"[o:1]>>[nH:1]",true,-0.1652785689],[-0.0474548566,130.9910250668,17,"completed",-5.190716,17.0,4,"O=c1ccoc(-c2cc(Nc3ccccc3)cc(Nc3ccccc3)c2)c1","O=c1ccoc(-c2cc(NC3=CCC=C3)cc(NC3=CCC=C3)c2)c1",{},"[c:0]1[ch:1][ch][c:3][c!r5:4][c!r5:5]1>>[c:0]1[CH2:1][c:3][c:4][c:5]1",true,-0.1455714637],[-0.047566254,146.8666367712,17,"completed",-5.193844,17.0,6,"C1=CCC(Nc2cc(-c3ccsc3)cc(-c3ccsc3)c2)=C1","C1=NCC(Nc2cc(-c3ccsc3)cc(-c3ccsc3)c2)=C1",{},"[chr5,CH1r5:1]>>[n:1]",true,-0.1608884402],[-0.0476820378,179.9113873671,17,"completed",-5.144532,17.0,8,"C(=Cc1ccc[nH]1)c1cc(-c2ccco2)cc(C=Cc2ccc[nH]2)n1","C(=Cc1ccc[nH]1)c1cc(-c2ccc[nH]2)cc(C=Cc2ccc[nH]2)n1",{},"[o:1]>>[nH:1]",true,-0.1825919654],[-0.0477371518,163.5259135451,17,"completed",-5.196236,17.0,8,"C(#Cc1ccc[nH]1)c1cc(-c2ccoc2)cc(C#Cc2ccc[nH]2)n1","C(#Cc1ccc[nH]1)c1cc(-c2cc[nH]c2)cc(C#Cc2ccc[nH]2)n1",{},"[o:1]>>[nH:1]",true,-0.1768581199],[-0.0477485566,169.5255227865,17,"completed",-5.138368,17.0,6,"C(=Cc1ccsc1)C1=CCC(C2=CC(C=Cc3ccsc3)=CC2)=C1","C(=Cc1cscn1)C1=CCC(C2=CC(C=Cc3cscn3)=CC2)=C1",{},"[chr5,CH1r5:1]>>[n:1]",true,-0.1716398367],[-0.0478705217,190.3797944895,17,"completed",-5.03588,17.0,6,"C(=Cc1cc2c(cc1C=CC1=CCC=N1)=CCC=2)C1=CCC=N1","C(=Cc1cc2c(cc1C=Cc1cscn1)=CCC=2)c1cscn1",{},"[#6H2r5:1]>>[S:1]",true,-0.195599181],[-0.0479318857,191.8769962092,17,"completed",-5.204976,17.0,12,"C1=C(Nc2ccccc2)C=C(C2=CC(Nc3ccccc3)=CC2)C1","C1=C(Nc2ccncc2)C=C(C2=CC(Nc3ccncc3)=CC2)C1",{},"[ch&r6:0]>>[nr6:0]",null,-0.205466694],[-0.0479892187,151.630679172,17,"completed",-5.053084,17.0,4,"C1=CC(Nc2cc(NC3=CCC=C3)cc(-c3ccco3)c2)=CC1","C1=CC(Nc2cc(NC3=CCC=C3)cc(-c3ccno3)c2)=CC1",{},"[chr5,CH1r5:1]>>[n:1]",null,-0.155146406],[-0.0479964183,135.7056700508,17,"completed",-5.301668,17.0,5,"C1=c2c3c(c4ccccc4c2=CC1)=CCC=3","C1=c2c3c(c4c(c2=CC1)=CCC=4)=CCC=3",{},"[c:0]1[ch:1][ch][c:3][c!r5:4][c!r5:5]1>>[c:0]1[CH2:1][c:3][c:4][c:5]1",true,-0.1958170579],[-0.0480481464,128.3120279903,17,"completed",-4.966972,17.0,5,"C1=CC(Nc2cc(NC3=CCC=C3)cc(-c3cccnc3)c2)=CC1","C1=CC(Nc2cc(NC3=CCC=C3)cc(-c3cnccn3)c2)=CC1",{},"[ch&r6:0]>>[nr6:0]",true,-0.1585409614],[-0.0480818691,97.6850387709,17,"completed",-5.161552,17.0,7,"c1cnc2cc3cc4c[nH]cc4cc3cc2n1","c1cnc2cc3cc4n[nH]cc4cc3cc2n1",{},"[chr5,CH1r5:1]>>[n:1]",true,-0.1067651847],[-0.0481002264,196.8249043975,17,"completed",-5.2737,17.0,7,"C1=c2cc3nc4cccnc4nc3cc2=CC1","C1=c2cc3nc4ccnnc4nc3cc2=CC1",{},"[ch&r6:0]>>[nr6:0]",true,-0.2313529146],[-0.0481347843,134.7207949033,17,"completed",-4.773864,17.0,6,"c1cc2scc3ccc4scc1c4c32","C1=c2ccc3c4c(ccc(c24)C1)=CC3",{},"[n,c:0]1[n,ch:1][s,S:2][n,c:3][n,c:4]1>>[*:0]1=[*:1][CH2:2][*:3]=[*:4]1",true,-0.265081857],[-0.0481347843,237.7515404806,17,"completed",-5.28704,17.0,4,"c1cc2ccc3cccc4ccc(c1)c2c34","C1=c2ccc3c4c(ccc(c24)C1)CC=3",{},"[c:0]1[ch:1][ch][c:3][c!r5:4][c!r5:5]1>>[c:0]1[CH2:1][c:3][c:4][c:5]1",true,-0.2714183785],[-0.0481732611,125.8048208809,17,"completed",-5.152996,17.0,7,"C1=CCC(Nc2cc(C3=NCC=C3)cc(NC3=CC=CC3)n2)=C1","C1=CC(c2cc(Nc3ccccc3)nc(Nc3ccccc3)c2)=NC1",{},"[CH2:0]1[c,C:1]-,=,:[c,C:2]-,=,:[c,C:3]-,=,:[c,C:4]1>>[ch:0]1c[c:1][c:2][c:3][c:4]1",true,-0.1311604178],[-0.0482425316,168.0462046107,17,"completed",-4.970284,17.0,4,"C(=CC1=c2ccccc2=CC1)C1=c2ccccc2=CC1","C(=CC1=c2cccnc2=CC1)C1=c2cccnc2=CC1",{},"[ch&r6:0]>>[nr6:0]",true,-0.1910088605],[-0.0482675322,155.0493781655,17,"completed",-5.38318,17.0,6,"C(#Cc1cc(C#Cc2cc[nH]c2)nc(-c2ccccc2)n1)c1cc[nH]c1","C(#Cc1cc(C#Cc2cc[nH]c2)nc(C2=CCC=C2)n1)c1cc[nH]c1",{},"[c:0]1[ch:1][ch][c:3][c!r5:4][c!r5:5]1>>[c:0]1[CH2:1][c:3][c:4][c:5]1",true,-0.2516621878],[-0.0483250432,127.233882,17,"completed",-5.074704,17.0,4,"C1=CC(Nc2cccc(NC3=CCC=C3)c2C2=CCC=C2)=CC1","C1=CC(c2c(NC3=NCC=C3)cccc2NC2=NCC=C2)=CC1",{},"[chr5,CH1r5:1]>>[n:1]",null,-0.1284601326],[-0.0483292032,131.8042330767,17,"completed",-5.237176,17.0,6,"C1=CCC(c2cc(NC3=CCN=C3)cc(C3=CC=CC3)c2)=C1","C1=NCC=C1Nc1cc(-c2ccco2)cc(-c2ccco2)c1",{},"[#6H2r5:1]>>[O:1]",true,-0.1630730229],[-0.0483650627,129.0762612034,17,"completed",-5.174156,17.0,7,"C1=CCC(Nc2cc(-c3ccoc3)cc(NC3=CC=CC3)n2)=C1","c1ccc(Nc2cc(-c3ccoc3)cc(Nc3ccccc3)n2)cc1",{},"[CH2:0]1[c,C:1]-,=,:[c,C:2]-,=,:[c,C:3]-,=,:[c,C:4]1>>[ch:0]1c[c:1][c:2][c:3][c:4]1",true,-0.1391231334],[-0.0483866063,138.7468683561,17,"completed",-5.003404,17.0,4,"C1=CC(Nc2cc(NC3=CCC=C3)cc(-c3ccccc3)c2)=CC1","C1=CC(Nc2cc(NC3=CCC=C3)cc(-c3ccncc3)c2)=CC1",{},"[ch&r6:0]>>[nr6:0]",true,-0.1543462964],[-0.0486609655,150.2466844057,17,"completed",-4.971388,17.0,6,"C(#Cc1cc(C2=CN=CC2)cc(C2=CN=CC2)c1)C1=CCC=C1","C(#Cc1cc(C2=CN=CC2)cc(C2=CN=CC2)c1)C1=CSCS1",{},"[CH,ch:0]1=[C,c:1][C,c:2]=[CH,ch:3][*:4]1>>[S:0]1[*:1]=,:[*:2][S:3][*:4]1",true,-0.1751547287],[-0.0486987938,146.2129958877,17,"completed",-5.301024,17.0,6,"C(#CC1=c2ncccc2=NC1)C1=c2ncccc2=NC1","C(#CC1=c2ccccc2=NC1)C1=c2ccccc2=NC1",{},"[nr6:0]>>[ch&r6:0]",true,-0.2029272233],[-0.0487109635,178.9216365415,17,"completed",-5.196052,17.0,6,"C1=CN=C(C=Cc2cc3c(cc2C=CC2=NC=CC2)=CCC=3)C1","C(=Cc1cc2c(cc1C=Cc1nccs1)=CCC=2)c1nccs1",{},"[#6H2r5:1]>>[S:1]",true,-0.1911378704],[-0.0487744158,155.7968790969,17,"completed",-5.03404,17.0,6,"C1=CC(Nc2cc(NC3=CCC=C3)cc(C3=NC=CC3)c2)=CC1","C1=CC(Nc2cc(NC3=CCC=C3)cc(C3=NN=CC3)c2)=CC1",{},"[chr5,CH1r5:1]>>[n:1]",true,-0.1624946803],[-0.0489358323,185.0598380301,17,"completed",-5.216844,17.0,6,"C(=CC1=CCC(c2cccs2)=C1)C1=CCC(c2cccs2)=C1","C(=Cc1csc(-c2cccs2)c1)c1csc(-c2cccs2)c1",{},"[#6H2r5:1]>>[S:1]",true,-0.2023286401],[-0.0490125393,116.3710481776,17,"completed",-5.20332,17.0,7,"C1=CC(Nc2cc(C3=NC=CC3)cc(NC3=CCC=C3)n2)=CC1","C1=CN=C(c2cc(Nc3ccccc3)nc(Nc3ccccc3)c2)C1",{},"[CH2:0]1[c,C:1]-,=,:[c,C:2]-,=,:[c,C:3]-,=,:[c,C:4]1>>[ch:0]1c[c:1][c:2][c:3][c:4]1",true,-0.1370145315],[-0.0491128779,141.3600994033,17,"completed",-4.982612,17.0,6,"C1=NCC(c2cc(Nc3ccccc3)nc(Nc3ccccc3)c2)=C1","C1=CC(Nc2cc(C3=CC=NC3)cc(NC3=CCC=C3)n2)=CC1",{},"[c:0]1[ch:1][ch][c:3][c!r5:4][c!r5:5]1>>[c:0]1[CH2:1][c:3][c:4][c:5]1",true,-0.1635079495],[-0.0492246239,152.9996282249,17,"completed",-4.99448,17.0,6,"C1=CC(Nc2cccc(NC3=CCC=C3)c2-c2ccncn2)=CC1","C1=CC(Nc2cccc(NC3=CCC=C3)c2-c2ccncc2)=CC1",{},"[nr6:0]>>[ch&r6:0]",true,-0.1698963706],[-0.049342276,146.6377177288,17,"completed",-5.369932,17.0,6,"C1=CCC(C=Cc2cc(C=CC3=CC=CC3)cc(-c3cc[nH]c3)c2)=C1","C1=CCC(C=Cc2cc(C=CC3=CC=CC3)nc(-c3cc[nH]c3)n2)=C1",{},"[ch&r6:0]>>[nr6:0]",true,-0.2391769841],[-0.0493482001,103.8646845072,17,"completed",-5.3611,17.0,5,"C1=CCC(c2cc(Nc3ccccn3)cc(C3=CC=CC3)c2)=C1","c1ccc(Nc2cc(-c3ccco3)cc(-c3ccco3)c2)nc1",{},"[#6H2r5:1]>>[O:1]",true,-0.2102207068],[-0.0495574274,208.1889900617,17,"completed",-5.20976,17.0,5,"c1cc(-c2ccc3ccc(-c4cc[nH]c4)cc3c2)c[nH]1","c1cc(-c2ccc3ccc(-c4cc[nH]c4)nc3n2)c[nH]1",{},"[ch&r6:0]>>[nr6:0]",true,-0.2219139739],[-0.0495749247,129.4860459946,17,"completed",-4.906344,17.0,4,"C1=CC(Nc2cc(NC3=CCC=C3)cc(-c3ccccc3)c2)=CC1","C1=NC(Nc2cc(NC3=CCC=N3)cc(-c3ccccc3)c2)=CC1",{},"[chr5,CH1r5:1]>>[n:1]",true,-0.1874644841],[-0.0497506373,211.4780116126,17,"completed",-5.21206,17.0,4,"C1=Cc2c(cccc2Nc2cccc3c2C=CC3)C1","C1=Cc2c(cncc2Nc2cncc3c2C=CC3)C1",{},"[ch&r6:0]>>[nr6:0]",null,-0.2255573026],[-0.0498709822,152.2777218234,17,"completed",-5.162748,17.0,6,"C1=NC=NC1=C1C=C(Nc2ccccc2)C(Nc2ccccc2)=C1","C1=CC(NC2=CC(=C3C=NC=N3)C=C2NC2=CCC=C2)=CC1",{},"[c:0]1[ch:1][ch][c:3][c!r5:4][c!r5:5]1>>[c:0]1[CH2:1][c:3][c:4][c:5]1",true,-0.1584859211],[-0.0498802758,142.8595559454,17,"completed",-5.388056,17.0,7,"C1=CC(C=Cc2cc(C=CC3=CCC=C3)cc(-c3cn[nH]c3)c2)=CC1","C1=CC(C=Cc2cc(C=CC3=CCC=C3)cc(-c3c[nH]nn3)c2)=CC1",{},"[chr5,CH1r5:1]>>[n:1]",true,-0.2471178255],[-0.0499335835,168.1520870559,17,"completed",-4.835044,17.0,5,"C1=C(NC2=CC(c3cccnc3)=CC2)CC=C1c1cccnc1","C1=C(NC2=CC(c3ccccc3)=CC2)CC=C1c1ccccc1",{},"[nr6:0]>>[ch&r6:0]",true,-0.2503476553],[-0.0499951333,143.3527958272,17,"completed",-4.997332,17.0,7,"C1=c2cc3cc4c(cc3cc2=CC1)SCS4","c1c2c(cc3cc4c(cc13)SCS4)SCS2",{},"[CH,ch:0]1=[C,c:1][C,c:2]=[CH,ch:3][*:4]1>>[S:0]1[*:1]=,:[*:2][S:3][*:4]1",true,-0.1603588975],[-0.0500900834,173.0749417822,17,"completed",-5.144164,17.0,6,"C1=CC(=C2C=C(Nc3ccccc3)C(Nc3ccccc3)=C2)N=N1","C1=CC(NC2=CC(=C3C=CN=N3)C=C2NC2=CCC=C2)=CC1",{},"[c:0]1[ch:1][ch][c:3][c!r5:4][c!r5:5]1>>[c:0]1[CH2:1][c:3][c:4][c:5]1",true,-0.175814278],[-0.0501746445,124.3643928907,17,"completed",-5.25668,17.0,8,"C1=CCC(c2cc(Nc3cocn3)cc(C3=CC=CC3)n2)=C1","C1=CCC(c2cc(NC3=CCC=N3)cc(C3=CC=CC3)n2)=C1",{},"[n,c:0]1[n,ch:1][o,O:2][n,c:3][n,c:4]1>>[*:0]1=[*:1][CH2:2][*:3]=[*:4]1",true,-0.1658171499],[-0.0503013279,323.906052548,17,"completed",-5.205896,17.0,9,"C(#Cc1cc2cscc2cc1C#Cc1ccco1)c1ccco1","C(#Cc1cc2cscc2cc1C#Cc1ccc[nH]1)c1ccc[nH]1",{},"[o:1]>>[nH:1]",null,-0.3322799613],[-0.0503069418,150.7613767125,17,"completed",-5.368092,17.0,6,"C(#Cc1cc2c(cc1C#CC1=NC=CC1)=CCC=2)C1=NC=CC1","C(#Cc1cc2c(cc1C#Cc1ncco1)=CCC=2)c1ncco1",{},"[#6H2r5:1]>>[O:1]",true,-0.2407216645],[-0.0503125156,215.1333169984,17,"completed",-5.316388,17.0,7,"O=c1ccc2cc3cc4c(cc3cc2[nH]1)=CCC=4","O=c1ccc2nc3cc4c(cc3nc2[nH]1)=CCC=4",{},"[ch&r6:0]>>[nr6:0]",null,-0.2631083231],[-0.0503244769,147.8286888537,17,"completed",-5.286856,17.0,6,"C(#Cc1nc(C2=CCC=C2)cc(C2=CCC=C2)n1)C1=CCC=C1","C(#Cc1nc(-c2cc[nH]c2)cc(-c2cc[nH]c2)n1)C1=CCC=C1",{},"[#6H2r5:1]>>[NH:1]",true,-0.1973873146],[-0.0503695995,131.3534064147,17,"completed",-4.982336,17.0,5,"C1=CC(Nc2cc(-c3ccccc3)cc(NC3=CCC=C3)n2)=CC1","C1=CC(Nc2cc(-c3ccncc3)cc(NC3=CCC=C3)n2)=CC1",{},"[ch&r6:0]>>[nr6:0]",true,-0.1550408903],[-0.0503841233,169.0702219552,17,"completed",-5.106168,17.0,9,"C1=CC(=C2Sc3cc4c[nH]nc4cc3S2)C=C1","C1=CC(=C2Sc3cc4c[nH]cc4cc3S2)C=C1",{},"[nr5:0]>>[ch&r5:0]",true,-0.1691253429],[-0.0504004686,166.9862934068,17,"completed",-5.209576,17.0,5,"C(=Cc1ccccc1)C1=NC(C2=CCC(C=Cc3ccccc3)=N2)=CC1","C1=CC(C=CC2=NC(C3=CCC(C=CC4=CCC=C4)=N3)=CC2)=CC1",{},"[c:0]1[ch:1][ch][c:3][c!r5:4][c!r5:5]1>>[c:0]1[CH2:1][c:3][c:4][c:5]1",true,-0.1837601782],[-0.0504352418,183.318090203,17,"completed",-4.759144,17.0,4,"C(=CC1=c2ccccc2=CC1)C1=c2ccccc2=CC1","C(=CC1=c2ncccc2=CC1)C1=c2ncccc2=CC1",{},"[ch&r6:0]>>[nr6:0]",true,-0.3008905124],[-0.0504436218,119.8380495112,17,"completed",-5.133492,17.0,7,"C1=CCC(Nc2cc(-c3ccc[nH]3)cc(NC3=CC=CC3)n2)=C1","c1ccc(Nc2cc(-c3ccc[nH]3)cc(Nc3ccccc3)n2)cc1",{},"[CH2:0]1[c,C:1]-,=,:[c,C:2]-,=,:[c,C:3]-,=,:[c,C:4]1>>[ch:0]1c[c:1][c:2][c:3][c:4]1",true,-0.1221097785],[-0.0506078722,180.5585228208,17,"completed",-5.25898,17.0,8,"O=c1[nH]cnc2cc3cc4c(cc3cc12)=CCC=4","O=c1[nH]nnc2cc3cc4c(cc3cc12)=CCC=4",{},"[ch&r6:0]>>[nr6:0]",true,-0.2120989249],[-0.050675868,125.7753969783,17,"completed",-4.992824,17.0,7,"C1=CC(Nc2cccc(NC3=CCC=C3)c2-c2ccno2)=CC1","C1=CC(Nc2cccc(NC3=CCC=C3)c2C2=CC=NC2)=CC1",{},"[n,c:0]1[n,ch:1][o,O:2][n,c:3][n,c:4]1>>[*:0]1=[*:1][CH2:2][*:3]=[*:4]1",true,-0.1464511216],[-0.050791094,168.4371298622,17,"completed",-5.190624,17.0,7,"C(#Cc1ccc[nH]1)c1cc(C#Cc2ccc[nH]2)cc(-c2cc[nH]c2)c1","C(#Cc1ccc[nH]1)c1cc(C#Cc2ccc[nH]2)cc(-c2cc[nH]n2)c1",{},"[chr5,CH1r5:1]>>[n:1]",true,-0.1799869282],[-0.0277803071,135.4963279074,18,"completed",-5.417772,18.0,7,"c1cnc2cc3cc4[nH]ccc4cc3cc2n1","c1cnc2cc3cc4[nH]ncc4cc3cc2n1",{},"[chr5,CH1r5:1]>>[n:1]",true,-0.2604591838],[-0.03479618,132.5124694949,18,"completed",-5.231196,18.0,8,"c1cnc2cc3cc4[nH]cnc4cc3cc2n1","c1cnc2cc3cc4[nH]ccc4cc3cc2n1",{},"[nr5:0]>>[ch&r5:0]",true,-0.1612253884],[-0.0415836605,122.2424335964,18,"completed",-4.985556,18.0,6,"C(#Cc1cc(C#CC2=CCC=C2)cc(C2=CSCS2)c1)C1=CCC=C1","C(#Cc1cc(C2=CSCS2)cc(C#CC2=CCC=C2)n1)C1=CCC=C1",{},"[ch&r6:0]>>[nr6:0]",true,-0.146153867],[-0.0427488047,151.5395156603,18,"completed",-5.266524,18.0,8,"c1c[nH]c(-c2cc(-c3ccc[nH]3)cc(-c3ccco3)c2)c1","c1c[nH]c(-c2cc(-c3ccc[nH]3)cc(-c3ccc[nH]3)c2)c1",{},"[o:1]>>[nH:1]",true,-0.1911858877],[-0.0437231198,159.7587706211,18,"completed",-5.128432,18.0,7,"c1ccc2nc3cc4c(cc3nc2c1)SCS4","C1=c2nc3cc4c(cc3nc2=CC1)SCS4",{},"[c:0]1[ch:1][ch][c:3][c!r5:4][c!r5:5]1>>[c:0]1[CH2:1][c:3][c:4][c:5]1",true,-0.1609936965],[-0.0443411732,106.7817350818,18,"completed",-5.229724,18.0,6,"C1=c2cc3cc4nccnc4cc3cc2=CC1","C1=c2cc3cc4nccnc4cc3cc2=NC1",{},"[chr5,CH1r5:1]>>[n:1]",true,-0.1401720866],[-0.044630699,131.4330621591,18,"completed",-5.522928,18.0,5,"c1ccc2cc3cc4ncccc4cc3cc2c1","c1cnc2cc3cc4ncccc4cc3cc2c1",{},"[ch&r6:0]>>[nr6:0]",true,-0.3239135926],[-0.044630699,133.2207940991,18,"completed",-5.5221,18.0,5,"c1ccc2cc3cc4ncccc4cc3cc2c1","c1cnc2cc3cc4cccnc4cc3cc2c1",{},"[ch&r6:0]>>[nr6:0]",true,-0.3241146416],[-0.0448983408,396.0922751979,18,"completed",-5.050508,18.0,9,"c1[nH]cc2cc3cc4c(cc3cc12)SNS4","c1occ2cc3cc4c(cc3cc12)SNS4",{},"[nH:1]>>[o:1]",true,-0.397604483],[-0.0451647007,167.9560867766,18,"completed",-5.263028,18.0,7,"C(=Cc1ccc[nH]1)c1cc(-c2ccc[nH]2)cc(-c2ccc[nH]2)c1","C(=Cc1ncc[nH]1)c1cc(-c2ccc[nH]2)cc(-c2ccc[nH]2)c1",{},"[chr5,CH1r5:1]>>[n:1]",true,-0.2030579479],[-0.0455245345,85.9635252467,18,"completed",-5.375452,18.0,4,"c1ccc(Nc2cc(Nc3ccccc3)nc(-c3ccccc3)n2)cc1","C1=CCC(c2nc(Nc3ccccc3)cc(Nc3ccccc3)n2)=C1",{},"[c:0]1[ch:1][ch][c:3][c!r5:4][c!r5:5]1>>[c:0]1[CH2:1][c:3][c:4][c:5]1",true,-0.2111110887],[-0.0462861257,105.3731367772,18,"completed",-5.545284,18.0,7,"c1cc2cc3cc4ccsc4cc3cc2s1","c1nc2cc3cc4ncsc4cc3cc2s1",{},"[chr5,CH1r5:1]>>[n:1]",null,-0.3290283269],[-0.0464672678,170.5340775996,18,"completed",-5.406272,18.0,5,"c1ccc(-c2cc(Nc3cnccn3)cc(-c3ccccc3)c2)cc1","C1=CC(c2cc(Nc3cnccn3)cc(C3=CCC=C3)c2)=CC1",{},"[c:0]1[ch:1][ch][c:3][c!r5:4][c!r5:5]1>>[c:0]1[CH2:1][c:3][c:4][c:5]1",true,-0.2739436351],[-0.0466078231,99.2213395223,18,"completed",-4.877916,18.0,8,"C1=NCc2cc3cc4cocc4cc3cc21","C1=NCc2cc3cc4c[nH]cc4cc3cc21",{},"[o:1]>>[nH:1]",null,-0.1844242737],[-0.0474254013,210.4964338455,18,"completed",-4.826856,18.0,6,"C1=Cc2c(c3c(c4cscc24)C=CC3)C1","C1=Cc2c(c3c(c4c2=CCC=4)C=CC3)C1",{},"[n,c:0]1[n,ch:1][s,S:2][n,c:3][n,c:4]1>>[*:0]1=[*:1][CH2:2][*:3]=[*:4]1",true,-0.2843703476],[-0.0474254013,168.914861049,18,"completed",-4.905976,18.0,6,"C1=Cc2c3c(c4c(c2C1)OCO4)CC=C3","C1=Cc2c3c(c4c(c2C1)=CCC=4)CC=C3",{},"[O,o:0]1[r5:1]-,=,:[r5:2][O,o:3][*:4]1>>[CH:0]1=[C:1][C:2]=[CH:3][*:4]1",true,-0.2167450886],[-0.0477541321,124.3697190068,18,"completed",-5.38594,18.0,5,"c1cc2cc3cc4nccnc4cc3cc2cn1","c1ccc2cc3cc4ncccc4cc3cc2c1",{},"[nr6:0]>>[ch&r6:0]",true,-0.2356502747],[-0.0482695421,148.7492108306,18,"completed",-5.01288,18.0,6,"C1=c2cc3cc4ncnnc4cc3cc2=CC1","c1nnc2cc3cc4c[nH]cc4cc3cc2n1",{},"[#6H2r5:1]>>[NH:1]",true,-0.1607649712],[-0.0484637601,105.5649674907,18,"completed",-4.96504,18.0,8,"c1[nH]cc2cc3cc4c(cc3cc12)SCS4","c1occ2cc3cc4c(cc3cc12)SCS4",{},"[nH:1]>>[o:1]",true,-0.1416648197],[-0.048697223,194.9393071003,18,"completed",-5.377476,18.0,6,"C(#Cc1cc[nH]c1)C1=CC(=C2C=CC=C2)C=C1C#Cc1cc[nH]c1","C(#Cc1cc[nH]c1)C1=NC(=C2C=CC=C2)N=C1C#Cc1cc[nH]c1",{},"[chr5,CH1r5:1]>>[n:1]",true,-0.2751869718],[-0.0492306061,162.2412165646,18,"completed",-5.190256,18.0,7,"C1=CC(C=Cc2cc(-c3ccc[nH]3)cc(-c3ccc[nH]3)c2)=NC1","C(=Cc1cc[nH]n1)c1cc(-c2ccc[nH]2)cc(-c2ccc[nH]2)c1",{},"[#6H2r5:1]>>[NH:1]",true,-0.1741086548],[-0.0494877854,137.4497935541,18,"completed",-5.043332,18.0,7,"C(#Cc1cc2n[nH]nc2cc1C#CC1=CC=CC1)C1=CC=CC1","C(#Cc1cc2c[nH]cc2cc1C#CC1=CC=CC1)C1=CC=CC1",{},"[nr5:0]>>[ch&r5:0]",true,-0.1430593032],[-0.0496036348,142.4501962574,18,"completed",-4.96826,18.0,6,"C(#Cc1nc(-c2ccccc2)cc(-c2ccccc2)n1)C1=CSCS1","C(#Cc1nc(C2=CC=CC2)cc(C2=CC=CC2)n1)C1=CSCS1",{},"[c:0]1[ch:1][ch][c:3][c!r5:4][c!r5:5]1>>[c:0]1[CH2:1][c:3][c:4][c:5]1",true,-0.1696944841],[-0.0496394151,154.8540856963,18,"completed",-4.74746,18.0,4,"C1=CC(N(C2=CCC=C2)c2ccccc2)=CC1","C1=CC(N(C2=CCC=C2)C2=CCC=C2)=CC1",{},"[c:0]1[ch:1][ch][c:3][c!r5:4][c!r5:5]1>>[c:0]1[CH2:1][c:3][c:4][c:5]1",true,-0.2913402978],[-0.0496682362,90.4457805163,18,"completed",-4.898524,18.0,7,"c1nnc2cc3cc4c[nH]cc4cc3cc2n1","c1cc2cc3cc4c[nH]cc4cc3cc2nn1",{},"[nr6:0]>>[ch&r6:0]",true,-0.1675434353],[-0.0499565365,131.023157341,18,"completed",-5.403696,18.0,9,"C1=CC(=C2Sc3cc4cscc4cc3S2)N=C1","C1=CC(=C2Sc3cc4c(cc3S2)=CCC=4)N=C1",{},"[n,c:0]1[n,ch:1][s,S:2][n,c:3][n,c:4]1>>[*:0]1=[*:1][CH2:2][*:3]=[*:4]1",true,-0.2497206146],[-0.0501798862,115.844432943,18,"completed",-5.33258,18.0,7,"c1cc2cc3nc4cscc4nc3cc2cn1","C1=c2nc3cc4ccncc4cc3nc2=CC1",{},"[n,c:0]1[n,ch:1][s,S:2][n,c:3][n,c:4]1>>[*:0]1=[*:1][CH2:2][*:3]=[*:4]1",true,-0.1998142294],[-0.0504460023,208.3228748297,18,"completed",-5.115,18.0,7,"C(=CC1=CCC(c2ccco2)=N1)C1=CCC(c2ccco2)=N1","C(=CC1=CCC(c2ccc[nH]2)=N1)C1=CCC(c2ccc[nH]2)=N1",{},"[o:1]>>[nH:1]",true,-0.2085873203],[-0.0508265336,133.6422349749,18,"completed",-5.263028,18.0,17,"C1=NCC=C1NC1=CCC(C2=CC(NC3=CCN=C3)=CC2)=C1","C1=NCC=C1Nc1cccc(-c2cccc(NC3=CCN=C3)c2)c1",{},"[CH2:0]1[c,C:1]-,=,:[c,C:2]-,=,:[c,C:3]-,=,:[c,C:4]1>>[ch:0]1c[c:1][c:2][c:3][c:4]1",null,-0.175737105],[-0.0509078947,110.1813798973,18,"completed",-4.941764,18.0,5,"c1ccc2cc3cc4nccnc4cc3cc2c1","C1=c2cc3cc4nccnc4cc3cc2=CC1",{},"[c:0]1[ch:1][ch][c:3][c!r5:4][c!r5:5]1>>[c:0]1[CH2:1][c:3][c:4][c:5]1",true,-0.1562333703],[-0.0509427346,131.0623314981,18,"completed",-5.257324,18.0,11,"C(#Cc1cc(C2=CCC=C2)nc(C2=CCC=C2)c1)C1=CSCS1","C(#Cc1cc(C2=CCC=C2)nc(C2=CCC=C2)c1)C1=NSCS1",{},"[chr5,CH1r5:1]>>[n:1]",null,-0.1711877531],[-0.0509941087,173.1288011381,18,"completed",-5.429088,18.0,5,"C(=Cc1ccc2c(n1)=CCC=2)c1ccc2c(n1)=CCC=2","C(=Cc1ncc2c(n1)=CCC=2)c1ncc2c(n1)=CCC=2",{},"[ch&r6:0]>>[nr6:0]",true,-0.2881667027],[-0.0510445065,156.4190913332,18,"completed",-5.293388,18.0,7,"C(=Cc1coc(-c2cc(C=CC3=CCN=C3)co2)c1)C1=CCN=C1","C(=CC1=CCC(C2=CC(C=CC3=CCN=C3)=CC2)=C1)C1=CCN=C1",{},"[n,c:0]1[n,ch:1][o,O:2][n,c:3][n,c:4]1>>[*:0]1=[*:1][CH2:2][*:3]=[*:4]1",true,-0.2068632452],[-0.0510838786,198.3589605075,18,"completed",-5.457148,18.0,8,"C1=CC(=C2Sc3nc4c(nc3S2)=CCC=4)C=C1","C1=CC(=C2Sc3cc4c(nc3S2)=CCC=4)C=C1",{},"[nr6:0]>>[ch&r6:0]",true,-0.3191364555],[-0.0510886546,109.6128562097,18,"completed",-5.004876,18.0,7,"c1cnc2cc3cc4[nH]ccc4cc3cc2n1","c1ccc2cc3cc4[nH]ccc4cc3cc2c1",{},"[nr6:0]>>[ch&r6:0]",true,-0.1282527979],[-0.0512748815,155.5478152191,18,"completed",-5.172592,18.0,4,"O=c1cc(-c2c(Nc3ccccc3)cccc2Nc2ccccc2)cco1","O=c1cc(-c2c(NC3=CCC=C3)cccc2NC2=CCC=C2)cco1",{},"[c:0]1[ch:1][ch][c:3][c!r5:4][c!r5:5]1>>[c:0]1[CH2:1][c:3][c:4][c:5]1",true,-0.1636374837],[-0.0514661103,116.4190205042,18,"completed",-5.301024,18.0,5,"c1ccc(-c2cc(Nc3ccsc3)cc(-c3ccccc3)c2)cc1","c1ccc(-c2cc(Nc3ccsn3)cc(-c3ccccc3)c2)cc1",{},"[chr5,CH1r5:1]>>[n:1]",true,-0.1826324345],[-0.0514872494,139.6324663136,18,"completed",-5.148764,18.0,7,"c1ccc(-c2cc(C3=NSCS3)cc(-c3ccccc3)c2)cc1","C1=CCC(c2cc(C3=CC=CC3)cc(C3=NSCS3)c2)=C1",{},"[c:0]1[ch:1][ch][c:3][c!r5:4][c!r5:5]1>>[c:0]1[CH2:1][c:3][c:4][c:5]1",true,-0.1437442528],[-0.0514891492,153.6345136938,18,"completed",-5.26634,18.0,7,"C(#Cc1nc2c(nc1C#CC1=CCN=C1)=CCC=2)C1=CCN=C1","C(#Cc1cc2c(cc1C#CC1=CCN=C1)=CCC=2)C1=CCN=C1",{},"[nr6:0]>>[ch&r6:0]",true,-0.1927728499],[-0.0518268435,173.5183705076,18,"completed",-4.982704,18.0,5,"C1=CC(C2=C(NC3=C(C4=CCC=C4)CC=C3)C=CC2)=CC1","C1=CC(C2=C(NC3=C(C4=CCC=C4)CN=C3)C=NC2)=CC1",{},"[chr5,CH1r5:1]>>[n:1]",true,-0.1919641039],[-0.0518470217,186.7306596273,18,"completed",-5.25116,18.0,6,"C(=Cc1cc2c(cc1C=Cc1ccco1)=CCC=2)c1ccco1","C(=Cc1cc2c(cc1C=Cc1ncco1)=CCC=2)c1ncco1",{},"[chr5,CH1r5:1]>>[n:1]",true,-0.2146264629],[-0.0519277254,151.5969184478,18,"completed",-5.290536,18.0,5,"C(#CC1=CC=CC1)C1=CCC(C2=CC(C#CC3=CC=CC3)=CC2)=C1","C(#Cc1ccco1)C1=CCC(C2=CC(C#Cc3ccco3)=CC2)=C1",{},"[#6H2r5:1]>>[O:1]",true,-0.2019172347],[-0.0519312672,170.0496210119,18,"completed",-5.097704,18.0,4,"C1=CC(Nc2ccc3ccc(NC4=CCC=C4)cc3c2)=CC1","C1=CC(Nc2cnc3ncc(NC4=CCC=C4)cc3c2)=CC1",{},"[ch&r6:0]>>[nr6:0]",null,-0.170057216],[-0.0519591792,166.7142918034,18,"completed",-4.987856,18.0,6,"C1=CC(Nc2cc(NC3=CCC=C3)cc(-c3ccoc3)c2)=CC1","C1=CC(Nc2cc(NC3=CCC=C3)cc(-c3ccon3)c2)=CC1",{},"[chr5,CH1r5:1]>>[n:1]",true,-0.184271622],[-0.0520278279,155.3955620657,18,"completed",-5.236992,18.0,6,"C(=Cc1ccc2cocc2n1)c1ccc2cocc2n1","C(=Cc1ccc2c(n1)=CCC=2)c1ccc2c(n1)=CCC=2",{},"[n,c:0]1[n,ch:1][o,O:2][n,c:3][n,c:4]1>>[*:0]1=[*:1][CH2:2][*:3]=[*:4]1",true,-0.1826020719],[-0.052041762,129.5856650745,18,"completed",-5.26174,18.0,12,"C1=NCC(NC2=CC(C3=CCC(NC4=CC=NC4)=C3)=CC2)=C1","C1=NCC(Nc2cccc(-c3cccc(NC4=CC=NC4)c3)c2)=C1",{},"[CH2:0]1[c,C:1]-,=,:[c,C:2]-,=,:[c,C:3]-,=,:[c,C:4]1>>[ch:0]1c[c:1][c:2][c:3][c:4]1",null,-0.1720777735],[-0.0520994192,165.0356703643,18,"completed",-5.239476,18.0,8,"O=c1ncoc2cc3cc4cocc4cc3cc12","O=c1ncoc2cc3cc4c[nH]cc4cc3cc12",{},"[o:1]>>[nH:1]",true,-0.1917524817],[-0.05211997,173.3355215543,18,"completed",-5.282348,18.0,6,"C(=Cc1ccn[nH]1)c1cccc(-c2cccc(C=Cc3ccn[nH]3)c2)c1","C(=Cc1ccn[nH]1)C1=CCC(C2=CC(C=Cc3ccn[nH]3)=CC2)=C1",{},"[c:0]1[ch:1][ch][c:3][c!r5:4][c!r5:5]1>>[c:0]1[CH2:1][c:3][c:4][c:5]1",true,-0.2152628432],[-0.0521552733,109.9118792452,18,"completed",-5.307096,18.0,6,"C1=CCC(c2cc(Nc3cccnn3)cc(C3=CC=CC3)c2)=C1","C1=CCC(c2cc(Nc3ccccn3)cc(C3=CC=CC3)c2)=C1",{},"[nr6:0]>>[ch&r6:0]",true,-0.1819233637],[-0.0522703859,149.0943821194,18,"completed",-5.091724,18.0,5,"C1=CC(c2cc(C3=CCC=C3)nc(Nc3ccccc3)n2)=CC1","C1=CC(Nc2nc(C3=CCC=C3)cc(C3=CCC=C3)n2)=CC1",{},"[c:0]1[ch:1][ch][c:3][c!r5:4][c!r5:5]1>>[c:0]1[CH2:1][c:3][c:4][c:5]1",true,-0.1492068897],[-0.0525277554,147.160178785,18,"completed",-5.195132,18.0,6,"C(#Cc1coc(-c2cc(C#CC3=CC=CC3)co2)c1)C1=CC=CC1","C(#CC1=CC=CC1)C1=CCC(C2=CC(C#CC3=CC=CC3)=CC2)=C1",{},"[n,c:0]1[n,ch:1][o,O:2][n,c:3][n,c:4]1>>[*:0]1=[*:1][CH2:2][*:3]=[*:4]1",true,-0.1615260535],[-0.0526461224,78.841973054,18,"completed",-5.410504,18.0,3,"c1ccc(Nc2cccc(-c3cccc(Nc4ccccc4)c3)c2)cc1","c1ccc(Nc2cc(-c3ccnc(Nc4ccccc4)c3)ccn2)cc1",{},"[ch&r6:0]>>[nr6:0]",null,-0.2312105023],[-0.0526557517,151.0449820393,18,"completed",-5.23,18.0,6,"C1=CC(=C2C=C(C=CC3=CCN=C3)C(C=CC3=CCN=C3)=C2)C=C1","C1=CC(=C2SC(C=CC3=CCN=C3)=C(C=CC3=CCN=C3)S2)C=C1",{},"[CH,ch:0]1=[C,c:1][C,c:2]=[CH,ch:3][*:4]1>>[S:0]1[*:1]=,:[*:2][S:3][*:4]1",true,-0.1763394074],[-0.0526994764,167.2999013824,18,"completed",-5.132848,18.0,7,"C1=CCC(c2cc(C3=CC=CC3)cc(-c3cc[nH]c3)c2)=C1","c1c[nH]c(-c2cc(-c3cc[nH]c3)cc(-c3ccc[nH]3)c2)c1",{},"[#6H2r5:1]>>[NH:1]",true,-0.1688726225],[-0.052890043,135.5450007058,18,"completed",-5.153272,18.0,4,"C(#Cc1cc2c(cc1C#Cc1ccccc1)=CCC=2)c1ccccc1","C(#Cc1cc2c[nH]cc2cc1C#Cc1ccccc1)c1ccccc1",{},"[#6H2r5:1]>>[NH:1]",true,-0.1405810128],[-0.0530776646,135.5487427608,18,"completed",-5.178388,18.0,7,"C1=CC(Nc2cc(-c3ccoc3)nc(-c3ccoc3)c2)=CC1","C1=CC(Nc2cc(C3=CCC=C3)nc(C3=CCC=C3)c2)=CC1",{},"[n,c:0]1[n,ch:1][o,O:2][n,c:3][n,c:4]1>>[*:0]1=[*:1][CH2:2][*:3]=[*:4]1",true,-0.1462339022],[-0.053096398,170.1048360938,18,"completed",-5.050876,18.0,6,"C(#CC1=c2cncnc2=CC1)C1=c2cncnc2=CC1","C(#CC1=c2cccnc2=CC1)C1=c2cccnc2=CC1",{},"[nr6:0]>>[ch&r6:0]",true,-0.1735456922],[-0.0531232458,154.0115890413,18,"completed",-5.27922,18.0,7,"C1=CC(c2cc3c(cc2C2=CCC=C2)SOS3)=CC1","C1=CC(c2cc3cocc3cc2C2=CCC=C2)=CC1",{},"[S,s:0]1[r5:1]-,=,:[r5:2][S,s:3][*:4]1>>[CH:0]1=[C:1][C:2]=[CH:3][*:4]1",true,-0.1986410725],[-0.0531496922,157.6721423389,18,"completed",-5.1357,18.0,5,"C1=CC(Nc2nc(-c3ccccc3)cc(-c3ccccc3)n2)=CC1","C1=CCC(c2cc(C3=CC=CC3)nc(NC3=CCC=C3)n2)=C1",{},"[c:0]1[ch:1][ch][c:3][c!r5:4][c!r5:5]1>>[c:0]1[CH2:1][c:3][c:4][c:5]1",true,-0.1596402348],[-0.0531645502,127.159145298,18,"completed",-5.28612,18.0,6,"C(=Cc1cc(C2=CSCS2)cc(C=Cc2ccccc2)n1)c1ccccc1","C(=Cc1cc(C2=NSCS2)cc(C=Cc2ccccc2)n1)c1ccccc1",{},"[chr5,CH1r5:1]>>[n:1]",true,-0.1820532035],[-0.0533549761,147.8200801535,18,"completed",-5.015088,18.0,5,"C1=CC(c2c(Nc3ccccc3)ncnc2Nc2ccccc2)=CC1","C1=CC(Nc2ncnc(NC3=CCC=C3)c2C2=CCC=C2)=CC1",{},"[c:0]1[ch:1][ch][c:3][c!r5:4][c!r5:5]1>>[c:0]1[CH2:1][c:3][c:4][c:5]1",true,-0.1593226271],[-0.0534176414,133.7741306217,18,"completed",-4.82888,18.0,6,"C(#Cc1cc(C#CC2=CCC=C2)cc(C2=CSCS2)c1)C1=CCC=C1","C(#Cc1cc(C#CC2=CCC=C2)nc(C2=CSCS2)n1)C1=CCC=C1",{},"[ch&r6:0]>>[nr6:0]",true,-0.2321927748],[-0.0534529919,190.354035388,18,"completed",-4.904228,18.0,5,"C(#CC1=c2ccccc2=CC1)C1=c2ccccc2=CC1","C(#CC1=c2ncccc2=CC1)C1=c2ncccc2=CC1",{},"[ch&r6:0]>>[nr6:0]",null,-0.2345521904],[-0.0534785731,155.9349576966,18,"completed",-5.312616,18.0,6,"C1=Nc2cc3cc4c(cc3cc2C1)=CCC=4","C1=Nc2cc3nc4c(nc3cc2C1)=CCC=4",{},"[ch&r6:0]>>[nr6:0]",null,-0.2155607504],[-0.0535320873,180.2308237023,18,"completed",-5.355304,18.0,6,"C(=CC1=CCC(C2=CN=CC2)=C1)C1=CCC(C2=CN=CC2)=C1","C(=CC1=CCC(c2cncs2)=C1)C1=CCC(c2cncs2)=C1",{},"[#6H2r5:1]>>[S:1]",true,-0.2538137402],[-0.0536040088,170.6762384883,18,"completed",-5.019504,18.0,6,"C1=CC(c2cc(Nc3cccs3)cc(C3=CCC=C3)c2)=CC1","C1=CC(c2cc(Nc3cccs3)cc(C3=NCC=C3)c2)=NC1",{},"[chr5,CH1r5:1]>>[n:1]",true,-0.1797369893],[-0.0537108811,190.8730083706,18,"completed",-5.292836,18.0,6,"C(=Cc1ccn[nH]1)c1cccc(-c2cccc(C=Cc3ccn[nH]3)c2)c1","C(=Cc1ccn[nH]1)C1=CC(C2=CCC(C=Cc3ccn[nH]3)=C2)=CC1",{},"[c:0]1[ch:1][ch][c:3][c!r5:4][c!r5:5]1>>[c:0]1[CH2:1][c:3][c:4][c:5]1",true,-0.2337809007],[-0.0537937043,149.2501244125,18,"completed",-4.732464,18.0,6,"C(#Cc1cc(C#Cc2ccccc2)cc(C2=NSCS2)c1)c1ccccc1","C(#Cc1cc(C#Cc2ccccc2)cc(C2=NSSS2)c1)c1ccccc1",{},"[#6H2r5:1]>>[S:1]",true,-0.2974325607],[-0.0538004343,164.4015618332,18,"completed",-5.151248,18.0,8,"C(=Cc1c[nH]cn1)c1cc(-c2ccco2)cc(-c2ccco2)c1","C(=Cc1c[nH]cn1)c1cc(-c2ccc[nH]2)cc(-c2ccc[nH]2)c1",{},"[o:1]>>[nH:1]",true,-0.1682699876],[-0.0538523528,230.8847391092,18,"completed",-5.167992,18.0,6,"C(#Cc1cc[nH]c1)C1=CC(=C2C=CC=C2)C=C1C#Cc1cc[nH]c1","C(#Cc1cc[nH]c1)C1=CC(=C2C=CC=N2)C=C1C#Cc1cc[nH]c1",{},"[chr5,CH1r5:1]>>[n:1]",true,-0.2357392408],[-0.0538576636,112.2759928337,18,"completed",-5.32154,18.0,7,"C1=CCC(Nc2cccc(NC3=CC=CC3)c2C2=CN=NC2)=C1","C1=C(c2c(Nc3ccccc3)cccc2Nc2ccccc2)CN=N1",{},"[CH2:0]1[c,C:1]-,=,:[c,C:2]-,=,:[c,C:3]-,=,:[c,C:4]1>>[ch:0]1c[c:1][c:2][c:3][c:4]1",true,-0.1914551766],[-0.0540595845,117.7214207114,18,"completed",-5.147752,18.0,16,"C(=Cc1ccccn1)C1=c2ccccc2=C(C=Cc2ccccn2)C1","C(=Cc1ncccn1)C1=c2ccccc2=C(C=Cc2ncccn2)C1",{},"[ch&r6:0]>>[nr6:0]",null,-0.1223750674],[-0.0540777599,156.3225254364,18,"completed",-5.265604,18.0,6,"C1=CC(c2cc(Nc3ccnnc3)cc(C3=CCC=C3)c2)=CC1","C1=CC(c2cc(Nc3cccnc3)cc(C3=CCC=C3)c2)=CC1",{},"[nr6:0]>>[ch&r6:0]",true,-0.1946145614],[-0.0541266061,172.63066786,18,"completed",-5.171028,18.0,7,"C1=CC(C=Cc2cc(-c3ccc[nH]3)nc(-c3ccc[nH]3)c2)=CC1","C(=Cc1cc(-c2ccc[nH]2)nc(-c2ccc[nH]2)c1)c1cc[nH]c1",{},"[#6H2r5:1]>>[NH:1]",true,-0.1796479505],[-0.0542444231,138.0886964453,18,"completed",-5.209208,18.0,6,"C1=CCC(Nc2cc(-c3ccc[nH]3)cc(-c3ccc[nH]3)c2)=C1","C1=NCC(Nc2cc(-c3ccc[nH]3)cc(-c3ccc[nH]3)c2)=C1",{},"[chr5,CH1r5:1]>>[n:1]",true,-0.1578366809],[-0.0542601406,183.9449706567,18,"completed",-5.478492,18.0,6,"C(#Cc1coc(-c2cc(C#CC3=CC=CC3)co2)c1)C1=CC=CC1","C(#Cc1ccco1)c1coc(-c2cc(C#Cc3ccco3)co2)c1",{},"[#6H2r5:1]>>[O:1]",true,-0.3225388152],[-0.0542667907,155.6268456961,18,"completed",-5.146004,18.0,6,"C(=Cc1ccc2csnc2c1)c1ccc2csnc2c1","C(=Cc1ccc2cscc2c1)c1ccc2cscc2c1",{},"[nr5:0]>>[ch&r5:0]",true,-0.158923678],[-0.0542873116,189.4288267658,18,"completed",-5.185472,18.0,7,"C(=Cc1cc(C=Cc2cc[nH]c2)cc(-c2ccc[nH]2)c1)c1cc[nH]c1","C(=Cc1cc(C=Cc2cc[nH]c2)cc(-c2ccn[nH]2)c1)c1cc[nH]c1",{},"[chr5,CH1r5:1]>>[n:1]",true,-0.1986528559],[-0.054321662,139.0767950711,18,"completed",-5.214912,18.0,16,"c1ccc(-c2c(Nc3ccccn3)cccc2Nc2ccccn2)cc1","C1=CCC(c2c(Nc3ccccn3)cccc2Nc2ccccn2)=C1",{},"[c:0]1[ch:1][ch][c:3][c!r5:4][c!r5:5]1>>[c:0]1[CH2:1][c:3][c:4][c:5]1",null,-0.1606632849],[-0.0543517275,220.7484801041,18,"completed",-5.29946,18.0,6,"C(=CC1=CC(c2ccsc2)=CC1)C1=CC(c2ccsc2)=CC1","C(=CC1=CC(c2cnsc2)=CC1)C1=CC(c2cnsc2)=CC1",{},"[chr5,CH1r5:1]>>[n:1]",true,-0.2611976155],[-0.0543699736,144.9306671259,18,"completed",-5.388792,18.0,6,"C(=CC1=CCC(C2=CCN=C2)=C1)C1=CCC(C2=CCN=C2)=C1","C(=CC1=CCC(C2=CCN=N2)=C1)C1=CCC(C2=CCN=N2)=C1",{},"[chr5,CH1r5:1]>>[n:1]",true,-0.2487394213],[-0.0543875075,161.3934113905,18,"completed",-5.469844,18.0,8,"C(#Cc1nc(C2=CC=CC2)nc(C2=CC=CC2)n1)c1cc[nH]c1","C(#Cc1nc(C2=CC=CC2)cc(C2=CC=CC2)n1)c1cc[nH]c1",{},"[nr6:0]>>[ch&r6:0]",true,-0.3050774976],[-0.0544531137,165.4370187629,18,"completed",-5.033212,18.0,5,"O=c1cc(-c2c(NC3=CCC=C3)cccc2NC2=CCC=C2)cco1","O=c1cc(-c2c(NC3=CCC=C3)cccc2NC2=CCC=C2)cc[nH]1",{},"[o:1]>>[nH:1]",true,-0.1719160239],[-0.0544818102,136.8826658766,18,"completed",-5.199824,18.0,6,"C1=NC(Nc2cc(-c3ccccc3)cc(-c3ccccc3)c2)=NC1","c1ccc(-c2cc(Nc3nc[nH]n3)cc(-c3ccccc3)c2)cc1",{},"[#6H2r5:1]>>[NH:1]",true,-0.1536867964],[-0.0544835783,133.6344935284,18,"completed",-4.972768,18.0,6,"C(=Cc1cc(-c2ccccc2)nc(-c2ccccc2)c1)C1=CSCS1","C1=CCC(c2cc(C=CC3=CSCS3)cc(C3=CC=CC3)n2)=C1",{},"[c:0]1[ch:1][ch][c:3][c!r5:4][c!r5:5]1>>[c:0]1[CH2:1][c:3][c:4][c:5]1",true,-0.160593552],[-0.0545486836,143.8278999596,18,"completed",-5.465704,18.0,8,"c1cnc2cc3cc4scnc4cc3cc2n1","c1cnc2cc3cc4sccc4cc3cc2n1",{},"[nr5:0]>>[ch&r5:0]",true,-0.2936303432],[-0.054634707,137.2592899207,18,"completed",-5.387044,18.0,7,"C1=c2c(c3cscc3c3cscc23)=CC1","C1=c2c3c(c4cscc4c2=CC1)=CCC=3",{},"[n,c:0]1[n,ch:1][s,S:2][n,c:3][n,c:4]1>>[*:0]1=[*:1][CH2:2][*:3]=[*:4]1",true,-0.2433378291],[-0.0546392281,214.0707368778,18,"completed",-5.081236,18.0,7,"C(=Cc1ncco1)C1=CC(C2=CCC(C=Cc3ncco3)=C2)=CC1","C(=Cc1ncc[nH]1)C1=CC(C2=CCC(C=Cc3ncc[nH]3)=C2)=CC1",{},"[o:1]>>[nH:1]",true,-0.2144733162],[-0.0546522179,198.726805083,18,"completed",-5.293388,18.0,6,"C(=CC1=CC(C2=CN=CC2)=CC1)C1=CC(C2=CN=CC2)=CC1","C(=CC1=CC(c2cncs2)=CC1)C1=CC(c2cncs2)=CC1",{},"[#6H2r5:1]>>[S:1]",true,-0.2404533492],[-0.0546542879,199.6811537952,18,"completed",-5.08602,18.0,4,"c1ccc2c(Nc3nccc4ccccc34)nccc2c1","C1=c2ccnc(Nc3nccc4c3=CCC=4)c2=CC1",{},"[c:0]1[ch:1][ch][c:3][c!r5:4][c!r5:5]1>>[c:0]1[CH2:1][c:3][c:4][c:5]1",true,-0.1999208068],[-0.0547990658,175.3330545956,18,"completed",-5.437368,18.0,6,"C1=CCC(C=Cc2cc(C3=CCC=N3)cc(C3=CCC=N3)c2)=C1","C1=CCC(C=Cc2nc(C3=CCC=N3)cc(C3=CCC=N3)n2)=C1",{},"[ch&r6:0]>>[nr6:0]",true,-0.2941293798],[-0.0548014055,276.7230076991,18,"completed",-5.194764,18.0,6,"C(=Cc1ncsc1-c1scnc1C=Cc1ccccc1)c1ccccc1","C1=CC(C=Cc2ncsc2-c2scnc2C=CC2=CCC=C2)=CC1",{},"[c:0]1[ch:1][ch][c:3][c!r5:4][c!r5:5]1>>[c:0]1[CH2:1][c:3][c:4][c:5]1",true,-0.2845626973],[-0.0548587374,184.0953065794,18,"completed",-5.47978,18.0,7,"C(#Cc1cc(-c2coc(C#Cc3ccc[nH]3)c2)co1)c1ccc[nH]1","C(#Cc1cc(-c2coc(C#Cc3ccco3)c2)co1)c1ccco1",{},"[nH:1]>>[o:1]",true,-0.3233653934],[-0.0548922046,163.3341944526,18,"completed",-5.2622,18.0,7,"C1=CCC(c2cc(C=Cc3ccc[nH]3)cc(C3=CC=CC3)n2)=C1","C(=Cc1ccc[nH]1)c1cc(-c2ccc[nH]2)nc(-c2ccc[nH]2)c1",{},"[#6H2r5:1]>>[NH:1]",true,-0.1989205637],[-0.0549265759,166.3954047434,18,"completed",-4.70606,18.0,5,"C1=CCC(C2=C(NC3=C(C4=CC=CC4)CC=C3)C=CC2)=C1","C1=CCC(c2sccc2Nc2ccsc2C2=CC=CC2)=C1",{},"[#6H2r5:1]>>[S:1]",true,-0.3220712736],[-0.0549503321,142.0387190181,18,"completed",-4.981968,18.0,5,"c1ccc(-c2c(Nc3ccco3)cccc2Nc2ccco2)cc1","C1=CC(c2c(Nc3ccco3)cccc2Nc2ccco2)=CC1",{},"[c:0]1[ch:1][ch][c:3][c!r5:4][c!r5:5]1>>[c:0]1[CH2:1][c:3][c:4][c:5]1",true,-0.1643212058],[-0.0549736373,181.6347275507,18,"completed",-5.223928,18.0,4,"c1cc(Nc2cccc3cnccc23)c2ccncc2c1","C1=C(NC2=CCc3cnccc32)c2ccncc2C1",{},"[c:0]1[ch:1][ch][c:3][c!r5:4][c!r5:5]1>>[c:0]1[CH2:1][c:3][c:4][c:5]1",true,-0.2012875241],[-0.0549812041,183.2093651132,18,"completed",-5.15088,18.0,8,"C1=C(NC2=CCc3ccccc32)c2ccccc2C1","C1=C(NC2=CCc3ccncc32)c2cnccc2C1",{},"[ch&r6:0]>>[nr6:0]",null,-0.1866391463],[-0.0549931677,156.4954505259,18,"completed",-5.223284,18.0,7,"C(#Cc1cc2cocc2cc1C#CC1=CN=CC1)C1=CN=CC1","C(#Cc1cc2c(cc1C#CC1=CN=CC1)=CCC=2)C1=CN=CC1",{},"[n,c:0]1[n,ch:1][o,O:2][n,c:3][n,c:4]1>>[*:0]1=[*:1][CH2:2][*:3]=[*:4]1",true,-0.1787129232],[-0.0550186073,187.6269867967,18,"completed",-5.3726,18.0,6,"C(=CC1=CCC(C2=CCN=C2)=C1)C1=CCC(C2=CCN=C2)=C1","C(=CC1=CCC(c2cnsc2)=C1)C1=CCC(c2cnsc2)=C1",{},"[#6H2r5:1]>>[S:1]",true,-0.2676119552],[-0.0366193839,125.9843882346,19,"completed",-5.204332,19.0,5,"C(#Cc1cc(C#Cc2ccccc2)cc(C2=CSCS2)c1)c1ccccc1","C(#Cc1cc(C#Cc2ccccc2)cc(C2=NSCS2)c1)c1ccccc1",{},"[chr5,CH1r5:1]>>[n:1]",true,-0.1456221052],[-0.0410973673,104.5541057746,19,"completed",-5.299644,19.0,7,"c1ccc2cc3nc4c(nc3cc2c1)SCS4","c1ccc2cc3cc4c(cc3cc2c1)SCS4",{},"[nr6:0]>>[ch&r6:0]",true,-0.1745332264],[-0.0439212491,252.6522700296,19,"completed",-4.66696,19.0,5,"c1ccc2c(c1)c1c(c3ccccc32)SCS1","C1=c2c3c(c4c(c2=CC1)=CCC=4)SCS3",{},"[c:0]1[ch:1][ch][c:3][c!r5:4][c!r5:5]1>>[c:0]1[CH2:1][c:3][c:4][c:5]1",true,-0.3946134234],[-0.0452104654,178.3498720537,19,"completed",-5.070656,19.0,5,"C(#Cc1cc2c(cc1C#Cc1cccs1)=CCC=2)c1cccs1","C(#Cc1cc2c(cc1C#Cc1cccs1)SCS2)c1cccs1",{},"[CH,ch:0]1=[C,c:1][C,c:2]=[CH,ch:3][*:4]1>>[S:0]1[*:1]=,:[*:2][S:3][*:4]1",null,-0.1795288315],[-0.0457902212,144.3679861972,19,"completed",-5.169648,19.0,6,"C1=c2c3c(c4cocc4c2=CC1)=CCC=3","C1=c2c3c(c4c[nH]cc4c2=CC1)=CCC=3",{},"[o:1]>>[nH:1]",true,-0.1523779149],[-0.0467927754,243.1992312674,19,"completed",-5.053452,19.0,6,"C1=CCC(NC2=NC(=C3C=CC(NC4=CC=CC4)=N3)C=C2)=C1","C1=CC(=C2C=CC(Nc3ccccc3)=N2)N=C1Nc1ccccc1",{},"[CH2:0]1[c,C:1]-,=,:[c,C:2]-,=,:[c,C:3]-,=,:[c,C:4]1>>[ch:0]1c[c:1][c:2][c:3][c:4]1",true,-0.2453722826],[-0.0470462784,216.4642407889,19,"completed",-4.834216,19.0,5,"C1=CC(=C2C=CC(Nc3ccccc3)=N2)N=C1Nc1ccccc1","C1=CC(NC2=NC(=C3C=CC(NC4=CCC=C4)=N3)C=C2)=CC1",{},"[c:0]1[ch:1][ch][c:3][c!r5:4][c!r5:5]1>>[c:0]1[CH2:1][c:3][c:4][c:5]1",true,-0.2854311187],[-0.047368426,118.7209267654,19,"completed",-5.264408,19.0,7,"C(#Cc1cc(C2=NSCS2)cc(C#Cc2ccccc2)n1)c1ccccc1","C(#Cc1cc(C2=NSCS2)cc(C#CC2=CCC=C2)n1)C1=CCC=C1",{},"[c:0]1[ch:1][ch][c:3][c!r5:4][c!r5:5]1>>[c:0]1[CH2:1][c:3][c:4][c:5]1",true,-0.1653461635],[-0.0480004485,190.1628856938,19,"completed",-5.111044,19.0,5,"C(=Cc1ccccc1)C1=c2nccnc2=C(C=Cc2ccccc2)C1","C(=Cc1ccccn1)C1=c2nccnc2=C(C=Cc2ccccn2)C1",{},"[ch&r6:0]>>[nr6:0]",true,-0.1903199631],[-0.0491616679,194.7663948748,19,"completed",-5.336168,19.0,8,"c1scc2c1c1cscc1c1cscc21","C1=c2c(c3cscc3c3cscc23)=CC1",{},"[n,c:0]1[n,ch:1][s,S:2][n,c:3][n,c:4]1>>[*:0]1=[*:1][CH2:2][*:3]=[*:4]1",true,-0.2554679186],[-0.0496963726,116.7591198949,19,"completed",-5.332948,19.0,8,"C(#Cc1cc(C2=NSCS2)cc(C#CC2=CC=CC2)n1)C1=CC=CC1","C(#Cc1cc(C2=NSCS2)cc(C#Cc2ccccc2)n1)c1ccccc1",{},"[CH2:0]1[c,C:1]-,=,:[c,C:2]-,=,:[c,C:3]-,=,:[c,C:4]1>>[ch:0]1c[c:1][c:2][c:3][c:4]1",true,-0.2005553034],[-0.0519600276,148.308452996,19,"completed",-5.04416,19.0,7,"C1=CCC(c2cc(C3=CC=CC3)cc(C3=CSCS3)c2)=C1","C1=NCC(c2cc(C3=CC=NC3)cc(C3=CSCS3)c2)=C1",{},"[chr5,CH1r5:1]>>[n:1]",true,-0.1533729734],[-0.0533180111,196.640731994,19,"completed",-5.32844,19.0,5,"C(#Cc1c[nH]c(-c2cc(C#Cc3ccccc3)c[nH]2)c1)c1ccccc1","C(#Cc1c[nH]c(-c2nc(C#Cc3ccccc3)c[nH]2)n1)c1ccccc1",{},"[chr5,CH1r5:1]>>[n:1]",true,-0.253452453],[-0.0537591094,103.4632644163,19,"completed",-5.33304,19.0,6,"C1=c2cc3cc4ccccc4cc3cc2=NC1","C1=c2cc3nc4ccccc4nc3cc2=NC1",{},"[ch&r6:0]>>[nr6:0]",null,-0.193171922],[-0.0540071501,136.478916983,19,"completed",-5.02714,19.0,7,"C(#Cc1nc2c[nH]cc2nc1C#CC1=CCC=C1)C1=CCC=C1","C(#Cc1cc2c[nH]cc2cc1C#CC1=CCC=C1)C1=CCC=C1",{},"[nr6:0]>>[ch&r6:0]",true,-0.1456972848],[-0.0550242706,154.6347983032,19,"completed",-4.868716,19.0,6,"C(#Cc1cc(C2=CCC=C2)cc(C2=CCC=C2)c1)C1=CSCS1","C(#Cc1cc(-c2ccsc2)cc(-c2ccsc2)c1)C1=CSCS1",{},"[#6H2r5:1]>>[S:1]",true,-0.2238819829],[-0.0550500107,149.3742553341,19,"completed",-5.024748,19.0,4,"C1=CCC(Nc2cccc(NC3=CC=CC3)c2-c2ccccc2)=C1","c1ccc(-c2c(Nc3ccco3)cccc2Nc2ccco2)cc1",{},"[#6H2r5:1]>>[O:1]",true,-0.1583902499],[-0.0556738586,483.0448923886,19,"completed",-5.2806,19.0,5,"C1=c2nc(-c3ccccc3)c(-c3ccccc3)nc2=CC1","C1=CCC(c2nc3c(nc2C2=CC=CC2)=CCC=3)=C1",{},"[c:0]1[ch:1][ch][c:3][c!r5:4][c!r5:5]1>>[c:0]1[CH2:1][c:3][c:4][c:5]1",true,-0.4993139137],[-0.0556981983,186.8810588383,19,"completed",-4.806248,19.0,5,"C1=CC(C2=C(NC3=C(C4=CCC=C4)CC=C3)C=CC2)=CC1","C1=CC(c2occc2Nc2ccoc2C2=CCC=C2)=CC1",{},"[#6H2r5:1]>>[O:1]",true,-0.2778610202],[-0.0558453003,157.916601326,19,"completed",-5.004508,19.0,4,"C1=CCC(c2ccccc2Nc2ccccc2C2=CC=CC2)=C1","c1coc(-c2ccccc2Nc2ccccc2-c2ccco2)c1",{},"[#6H2r5:1]>>[O:1]",true,-0.1714812724],[-0.0558880808,185.4445659279,19,"completed",-5.332948,19.0,8,"O=c1cnc2cc3cc4c(cc3cc2[nH]1)=CCC=4","O=c1nnc2cc3cc4c(cc3cc2[nH]1)=CCC=4",{},"[ch&r6:0]>>[nr6:0]",true,-0.2469401237],[-0.0561263147,188.7168340083,19,"completed",-4.94664,19.0,4,"C(=CC1=c2ccccc2=CC1)C1=c2ccccc2=CC1","C(=CC1=c2ccncc2=CC1)C1=c2ccncc2=CC1",{},"[ch&r6:0]>>[nr6:0]",true,-0.2171140146],[-0.0562006712,134.8940843343,19,"completed",-4.865772,19.0,5,"C1=CC(Nc2cc(-c3ccccc3)cc(NC3=CCC=C3)n2)=CC1","C1=CC(Nc2cccc(NC3=CCC=C3)n2)=CC1",{},"[c&r6,C&r5:1](-[c]1[ch]ccc[ch]1)>>[*:1]",true,-0.2123185447],[-0.0563131067,137.4409090142,19,"completed",-5.1978,19.0,4,"C(#Cc1cccc(-c2cccc(C#CC3=CCC=C3)c2)c1)C1=CCC=C1","C(#CC1=CCC(C2=CC(C#CC3=CCC=C3)=CC2)=C1)C1=CCC=C1",{},"[c:0]1[ch:1][ch][c:3][c!r5:4][c!r5:5]1>>[c:0]1[CH2:1][c:3][c:4][c:5]1",true,-0.1535473056],[-0.0564057826,154.8370260827,19,"completed",-5.207644,19.0,5,"c1ccc(-c2cc(Nc3cccs3)cc(-c3ccccc3)c2)cc1","c1ccc(-c2cc(Nc3cncs3)cc(-c3ccccc3)c2)cc1",{},"[chr5,CH1r5:1]>>[n:1]",true,-0.1721982802],[-0.0564476783,184.6256917239,19,"completed",-5.367632,19.0,12,"C(#CC1=CCC(C2=CCC=C2)=N1)C1=CCC(C2=CCC=C2)=N1","C(#Cc1csc(C2=CCC=C2)n1)c1csc(C2=CCC=C2)n1",{},"[#6H2r5:1]>>[S:1]",null,-0.2630281751],[-0.0564927964,159.137665968,19,"completed",-4.84084,19.0,6,"C1=CC(C=Cc2cc(-c3ccsc3)cc(-c3ccsc3)c2)=CC1","C(=Cc1cc(-c2ccsc2)cc(-c2ccsc2)c1)C1=CSCS1",{},"[CH,ch:0]1=[C,c:1][C,c:2]=[CH,ch:3][*:4]1>>[S:0]1[*:1]=,:[*:2][S:3][*:4]1",true,-0.2413195195],[-0.0566730163,155.7119407175,19,"completed",-5.061088,19.0,5,"C1=CC(Nc2cc(-c3ccccc3)nc(-c3ccccc3)c2)=CC1","C1=CC(Nc2cc(-c3ccccc3)cc(-c3ccccc3)c2)=CC1",{},"[nr6:0]>>[ch&r6:0]",true,-0.1580763705],[-0.0566966507,203.8838347732,19,"completed",-5.328624,19.0,6,"c1ccc(-c2nc(-c3csc(-c4ccccc4)n3)cs2)cc1","C1=CC(c2nc(-c3csc(C4=CCC=C4)n3)cs2)=CC1",{},"[c:0]1[ch:1][ch][c:3][c!r5:4][c!r5:5]1>>[c:0]1[CH2:1][c:3][c:4][c:5]1",true,-0.2591918121],[-0.0567178569,185.8241522063,19,"completed",-5.131836,19.0,6,"C1=CC(=C2C=C(C3=CCC=C3)C(C3=CCC=C3)=C2)N=C1","C1=CC(=C2SC(C3=CCC=C3)=C(C3=CCC=C3)S2)N=C1",{},"[CH,ch:0]1=[C,c:1][C,c:2]=[CH,ch:3][*:4]1>>[S:0]1[*:1]=,:[*:2][S:3][*:4]1",true,-0.1871556723],[-0.0567977937,139.0098878028,19,"completed",-5.245824,19.0,7,"c1ccc(-c2cc(Nc3cocn3)cc(-c3ccccc3)n2)cc1","c1ccc(-c2cc(Nc3cocn3)cc(-c3ccccc3)c2)cc1",{},"[nr6:0]>>[ch&r6:0]",true,-0.1724628134],[-0.0569616708,138.0358024724,19,"completed",-5.04646,19.0,7,"c1ccc(-c2cc(Nc3c[nH]cn3)cc(-c3ccccc3)n2)cc1","C1=CCC(c2cc(Nc3c[nH]cn3)cc(C3=CC=CC3)n2)=C1",{},"[c:0]1[ch:1][ch][c:3][c!r5:4][c!r5:5]1>>[c:0]1[CH2:1][c:3][c:4][c:5]1",true,-0.1430331544],[-0.0569815254,147.2166198198,19,"completed",-5.037444,19.0,5,"C1=CCC(C2=C(NC3=C(C4=CC=CC4)CC=C3)C=CC2)=C1","C1=CC(NC2=C(C3=CC=NC3)CC=C2)=C(C2=CC=NC2)C1",{},"[chr5,CH1r5:1]>>[n:1]",true,-0.1535911039],[-0.0569978248,403.7897505941,19,"completed",-4.766872,19.0,5,"C1=CC(=C2C(Nc3ccccc3)=NN=C2Nc2ccccc2)C=C1","C1=CC(=C2C(NC3=CCC=C3)=NN=C2NC2=CCC=C2)C=C1",{},"[c:0]1[ch:1][ch][c:3][c!r5:4][c!r5:5]1>>[c:0]1[CH2:1][c:3][c:4][c:5]1",true,-0.4662869848],[-0.0570379822,177.9471689558,19,"completed",-5.311144,19.0,6,"C(#Cc1csc(-c2cc(C#CC3=CCC=C3)cs2)c1)C1=CCC=C1","C(#Cc1csc(-c2cc(C#Cc3ccsc3)cs2)c1)c1ccsc1",{},"[#6H2r5:1]>>[S:1]",true,-0.2313228727],[-0.0572395109,143.2445598406,19,"completed",-5.04692,19.0,7,"C(=CC1=c2nccnc2=C(C=CC2=CC=NC2)C1)C1=CC=NC1","C(=CC1=c2ccccc2=C(C=CC2=CC=NC2)C1)C1=CC=NC1",{},"[nr6:0]>>[ch&r6:0]",true,-0.1479850407],[-0.0572692303,165.3692038379,19,"completed",-5.285936,19.0,6,"C1=Cc2cc3cc4cocc4cc3cc2C1","C1=Cc2nc3cc4cocc4cc3nc2C1",{},"[ch&r6:0]>>[nr6:0]",null,-0.2104455979],[-0.0574334972,182.4740810603,19,"completed",-5.266708,19.0,5,"C(=Cc1nc2c(nc1C=Cc1ccccc1)=CCC=2)c1ccccc1","C(=Cc1nc2c[nH]cc2nc1C=Cc1ccccc1)c1ccccc1",{},"[#6H2r5:1]>>[NH:1]",true,-0.216597907],[-0.0575314801,99.8058978216,19,"completed",-5.269652,19.0,4,"O=c1cc(-c2c(Nc3ccccc3)cccc2Nc2ccccc2)cco1","O=c1cc(-c2c(Nc3ccccc3)cccc2Nc2ccccc2)cc[nH]1",{},"[o:1]>>[nH:1]",true,-0.1551267217],[-0.0575737175,155.3664791476,19,"completed",-4.9885,19.0,8,"O=c1nc[nH]c2cc3cc4c(cc3cc12)=CCC=4","O=c1cc[nH]c2cc3cc4c(cc3cc12)=CCC=4",{},"[nr6:0]>>[ch&r6:0]",true,-0.1738693341],[-0.0575989101,142.6794779437,19,"completed",-4.978472,19.0,6,"C1=CC(Nc2cc(NC3=CCC=C3)cc(C3=CN=CC3)c2)=CC1","C1=CC(Nc2cc(NC3=CCC=C3)cc(-c3cncs3)c2)=CC1",{},"[#6H2r5:1]>>[S:1]",true,-0.1661152319],[-0.0577804176,116.5710033411,19,"completed",-5.47012,19.0,6,"C1=NCC(Nc2cc(-c3ccccc3)cc(-c3ccccc3)c2)=N1","C1=CC(c2cc(NC3=NC=NC3)cc(C3=CCC=C3)c2)=CC1",{},"[c:0]1[ch:1][ch][c:3][c!r5:4][c!r5:5]1>>[c:0]1[CH2:1][c:3][c:4][c:5]1",true,-0.2841008938],[-0.0577948491,205.5891098324,19,"completed",-4.986384,19.0,6,"C(=Cc1ccc2cocc2n1)c1ccc2cocc2n1","C(=Cc1ccc2c[nH]cc2n1)c1ccc2c[nH]cc2n1",{},"[o:1]>>[nH:1]",true,-0.2204361446],[-0.0577958381,163.1702789019,19,"completed",-5.3358,19.0,8,"C(#Cc1ncco1)c1cc(-c2ccc[nH]2)cc(-c2ccc[nH]2)c1","C(#Cc1ncc[nH]1)c1cc(-c2ccc[nH]2)cc(-c2ccc[nH]2)c1",{},"[o:1]>>[nH:1]",true,-0.2320977025],[-0.0578864238,150.7498370257,19,"completed",-5.103684,19.0,6,"C1=CC(c2cc(NC3=CCN=C3)cc(C3=CCC=C3)c2)=CC1","C1=NCC=C1Nc1cc(C2=CCC=N2)cc(C2=CCC=N2)c1",{},"[chr5,CH1r5:1]>>[n:1]",true,-0.1507718925],[-0.0579101983,174.6400294886,19,"completed",-5.292652,19.0,9,"C1=CCC(C2=CCC(NC3=NC(C4=CC=CC4)=CC3)=N2)=C1","C1=C(c2ccccc2)N=C(NC2=NC(c3ccccc3)=CC2)C1",{},"[CH2:0]1[c,C:1]-,=,:[c,C:2]-,=,:[c,C:3]-,=,:[c,C:4]1>>[ch:0]1c[c:1][c:2][c:3][c:4]1",null,-0.220647657],[-0.0579762875,182.9442629549,19,"completed",-5.102672,19.0,6,"C1=CC(=C2C=C(C=CC3=CCC=C3)C(C=CC3=CCC=C3)=C2)N=C1","C1=CC(=C2SC(C=CC3=CCC=C3)=C(C=CC3=CCC=C3)S2)N=C1",{},"[CH,ch:0]1=[C,c:1][C,c:2]=[CH,ch:3][*:4]1>>[S:0]1[*:1]=,:[*:2][S:3][*:4]1",true,-0.1829538241],[-0.0580404286,148.2352159178,19,"completed",-4.925664,19.0,6,"C1=CC(C=Cc2cc(C3=NC=CC3)cc(C3=NC=CC3)c2)=CC1","C1=CN=C(c2cc(C=CC3=CSCS3)cc(C3=NC=CC3)c2)C1",{},"[CH,ch:0]1=[C,c:1][C,c:2]=[CH,ch:3][*:4]1>>[S:0]1[*:1]=,:[*:2][S:3][*:4]1",true,-0.1920059095],[-0.0580779959,182.131579124,19,"completed",-5.086388,19.0,6,"C1=CC(c2cc3c[nH]cc3cc2C2=CCC=C2)=CC1","c1cc(-c2cc3c[nH]cc3cc2-c2ccoc2)co1",{},"[#6H2r5:1]>>[O:1]",true,-0.1823806528],[-0.0580838924,150.0389681072,19,"completed",-5.177192,19.0,5,"C1=NCC=C1Nc1cc(-c2ccccc2)cc(-c2ccccc2)c1","C1=CC(c2cc(NC3=CCN=C3)cc(C3=CCC=C3)c2)=CC1",{},"[c:0]1[ch:1][ch][c:3][c!r5:4][c!r5:5]1>>[c:0]1[CH2:1][c:3][c:4][c:5]1",true,-0.1594722808],[-0.058115336,118.5147833621,19,"completed",-5.41262,19.0,8,"c1ccc2cc3nc4[nH]ncc4nc3cc2c1","c1ccc2cc3nc4[nH]ccc4nc3cc2c1",{},"[nr5:0]>>[ch&r5:0]",true,-0.248865573],[-0.058210234,97.6215952721,19,"completed",-5.355488,19.0,9,"C1=CC(=C2C=Cc3cc4n[nH]cc4nc32)C=C1","C1=CC(=C2C=Cc3cc4c[nH]cc4nc32)C=C1",{},"[nr5:0]>>[ch&r5:0]",true,-0.2037505675],[-0.0583271567,164.0936359491,19,"completed",-5.2691,19.0,6,"C1=CCC(C=CC2=CC(=C3OC=CO3)C=C2C=CC2=CC=CC2)=C1","C1=CCC(C=CC2=CC(=C3C=CC=C3)C=C2C=CC2=CC=CC2)=C1",{},"[O,o:0]1[r5:1]-,=,:[r5:2][O,o:3][*:4]1>>[CH:0]1=[C:1][C:2]=[CH:3][*:4]1",true,-0.2023318518],[-0.0583940368,152.8217756892,19,"completed",-5.039928,19.0,5,"c1c[nH]c(Nc2ccc3ccc(Nc4ccc[nH]4)cc3c2)c1","c1coc(Nc2ccc3ccc(Nc4ccco4)cc3c2)c1",{},"[nH:1]>>[o:1]",true,-0.1585015182],[-0.0584522179,189.6006643529,19,"completed",-4.90018,19.0,5,"C1=CC(C2=CC(NC3=CCC(C4=CCC=C4)=C3)=CC2)=CC1","C1=CC(c2cc(Nc3coc(C4=CCC=C4)c3)co2)=CC1",{},"[#6H2r5:1]>>[O:1]",true,-0.2356122828],[-0.0585958262,199.0487502201,19,"completed",-5.327428,19.0,6,"C(#CC1=CCC(C2=CC=CC2)=N1)C1=CCC(C2=CC=CC2)=N1","C(#Cc1csc(C2=CC=CC2)n1)c1csc(C2=CC=CC2)n1",{},"[#6H2r5:1]>>[S:1]",true,-0.2548821642],[-0.058602551,158.3913397372,19,"completed",-5.154008,19.0,6,"C(#CC1=CC(c2ccoc2)=CC1)C1=CC(c2ccoc2)=CC1","C(#CC1=CC(C2=CCC=C2)=CC1)C1=CC(C2=CCC=C2)=CC1",{},"[n,c:0]1[n,ch:1][o,O:2][n,c:3][n,c:4]1>>[*:0]1=[*:1][CH2:2][*:3]=[*:4]1",true,-0.162840658],[-0.0586137857,166.4265592867,19,"completed",-5.088228,19.0,5,"c1cc2c[nH]cc2cc1-c1ccc2c[nH]cc2c1","c1nc2c[nH]cc2cc1-c1cnc2c[nH]cc2c1",{},"[ch&r6:0]>>[nr6:0]",true,-0.1666304409],[-0.0586498857,171.0493118406,19,"completed",-5.208472,19.0,7,"C1=CCC(c2cc(-c3cc[nH]c3)nc(-c3cc[nH]c3)c2)=C1","c1c[nH]c(-c2cc(-c3cc[nH]c3)nc(-c3cc[nH]c3)c2)c1",{},"[#6H2r5:1]>>[NH:1]",true,-0.1871451114],[-0.0586574203,278.7881598027,19,"completed",-4.803488,19.0,5,"C1=CC(=C2C(Nc3ccccc3)=NN=C2Nc2ccccc2)C=C1","C1=CCC(NC2=NN=C(NC3=CC=CC3)C2=C2C=CC=C2)=C1",{},"[c:0]1[ch:1][ch][c:3][c!r5:4][c!r5:5]1>>[c:0]1[CH2:1][c:3][c:4][c:5]1",true,-0.3475677307],[-0.0587580406,159.5355142198,19,"completed",-5.254104,19.0,7,"C(#Cc1cc(-c2ccc[nH]2)cc(-c2ccc[nH]2)c1)c1cc[nH]c1","C(#Cc1cc(-c2ccc[nH]2)cc(-c2ccc[nH]2)c1)c1cn[nH]c1",{},"[chr5,CH1r5:1]>>[n:1]",true,-0.1925827647],[-0.0587601972,190.7699137631,19,"completed",-5.179032,19.0,6,"C(=Cc1ccccc1)C1=C(C=Cc2ccccc2)SC(=C2N=CC=N2)S1","C1=CC(C=CC2=C(C=CC3=CCC=C3)SC(=C3N=CC=N3)S2)=CC1",{},"[c:0]1[ch:1][ch][c:3][c!r5:4][c!r5:5]1>>[c:0]1[CH2:1][c:3][c:4][c:5]1",true,-0.198629625],[-0.0587781762,162.4265565244,19,"completed",-5.029624,19.0,5,"c1ccc(-c2cc(Nc3cccs3)cc(-c3ccccc3)c2)cc1","c1ccc(-c2cc(Nc3cccs3)cc(-c3ccccn3)c2)nc1",{},"[ch&r6:0]>>[nr6:0]",true,-0.1697328758],[-0.0587914384,140.3873597767,19,"completed",-5.2392,19.0,7,"C1=CCC(c2cc(NC3=NN=CC3)cc(C3=CC=CC3)c2)=C1","C1=CCC(c2cc(Nc3nnc[nH]3)cc(C3=CC=CC3)c2)=C1",{},"[#6H2r5:1]>>[NH:1]",true,-0.1708893337],[-0.0589726236,147.5847913712,19,"completed",-4.982612,19.0,5,"C1=CCC(N(C2=CCC=C2)C2=CCC=C2)=C1","C1=CC(N(C2=CCC=C2)C2=CC=NC2)=CC1",{},"[chr5,CH1r5:1]>>[n:1]",true,-0.1689184492],[-0.0590277123,355.5838999133,19,"completed",-5.076084,19.0,4,"C(#Cc1ccccc1C1=CC=CC1)c1ccccc1C1=CC=CC1","C(#CC1=C(C2=CC=CC2)CC=C1)C1=C(C2=CC=CC2)CC=C1",{},"[c:0]1[ch:1][ch][c:3][c!r5:4][c!r5:5]1>>[c:0]1[CH2:1][c:3][c:4][c:5]1",true,-0.3559777769],[-0.059079726,147.6929130129,19,"completed",-5.23828,19.0,7,"C(#Cc1csc(-c2cc(C#CC3=CCC=N3)cs2)c1)C1=CCC=N1","C(#CC1=CCC=N1)C1=CCC(C2=CC(C#CC3=CCC=N3)=CC2)=C1",{},"[n,c:0]1[n,ch:1][s,S:2][n,c:3][n,c:4]1>>[*:0]1=[*:1][CH2:2][*:3]=[*:4]1",true,-0.1765861324],[-0.0590953214,158.6642072116,19,"completed",-5.072588,19.0,18,"C1=CC(Nc2cc(-c3ccco3)cc(-c3ccco3)c2)=CC1","c1coc(-c2cc(Nc3ccsc3)cc(-c3ccco3)c2)c1",{},"[#6H2r5:1]>>[S:1]",null,-0.1598202908],[-0.0590993663,159.6336314268,19,"completed",-5.269008,19.0,7,"C1=CC(C=Cc2csc(-c3cc(C=CC4=NCC=C4)cs3)c2)=NC1","C1=CC(C=CC2=CCC(C3=CC(C=CC4=NCC=C4)=CC3)=C2)=NC1",{},"[n,c:0]1[n,ch:1][s,S:2][n,c:3][n,c:4]1>>[*:0]1=[*:1][CH2:2][*:3]=[*:4]1",true,-0.1986935109],[-0.059115275,264.694870591,19,"completed",-5.361376,19.0,9,"C1=Cc2c3c(c4nsnc4c2=C1)=CC=C3","C1=Cc2c3c(c4cscc4c2=C1)=CC=C3",{},"[nr5:0]>>[ch&r5:0]",true,-0.3217746215],[-0.0591245702,161.775398835,19,"completed",-5.094208,19.0,7,"O=c1cc[nH]c2cc3cc4c(cc3cc12)=CCC=4","O=c1cn[nH]c2cc3cc4c(cc3cc12)=CCC=4",{},"[ch&r6:0]>>[nr6:0]",true,-0.1618261964],[-0.0591610154,287.1661897225,19,"completed",-5.174708,19.0,7,"C1=c2nc(-c3ccco3)c(-c3ccco3)nc2=CC1","C1=c2nc(-c3ccc[nH]3)c(-c3ccc[nH]3)nc2=CC1",{},"[o:1]>>[nH:1]",true,-0.2918891062],[-0.0591611989,234.3027459964,19,"completed",-5.12604,19.0,5,"C1=Cc2cc(Nc3ccc4c(c3)C=CC4)ccc2C1","c1cc2cc(Nc3ccc4occc4c3)ccc2o1",{},"[#6H2r5:1]>>[O:1]",null,-0.2350107163],[-0.0591784906,180.9259953214,19,"completed",-4.977736,19.0,5,"C1=CCC(Nc2ncnc(NC3=CC=CC3)c2-c2ccccc2)=C1","C1=CCC(Nc2ncnc(NC3=CC=CC3)c2C2=CCC=C2)=C1",{},"[c:0]1[ch:1][ch][c:3][c!r5:4][c!r5:5]1>>[c:0]1[CH2:1][c:3][c:4][c:5]1",true,-0.2001473801],[-0.0592078008,217.4378090821,19,"completed",-5.37398,19.0,6,"C1=CC(=C2C=CC(C3=CSCS3)=C2)C=C1C1=CSCS1","C1=CC(C2=CC(=C3C=CC(C4=CCC=C4)=C3)C=C2)=CC1",{},"[S,s:0]1[r5:1]-,=,:[r5:2][S,s:3][*:4]1>>[CH:0]1=[C:1][C:2]=[CH:3][*:4]1",null,-0.2899328726],[-0.0592146598,167.2502232323,19,"completed",-4.816828,19.0,7,"C1=CC(c2cc(C3=CCC=C3)cc(C3=CSCS3)c2)=CC1","C1=C(c2cc(-c3ccsc3)cc(-c3ccsc3)c2)SCS1",{},"[#6H2r5:1]>>[S:1]",true,-0.2593529721],[-0.0594605915,171.993733177,19,"completed",-5.14536,19.0,6,"C1=CCC(C2=C(C3=CC=CC3)SC(=C3C=CC=C3)S2)=C1","C1=CC(=C2SC(c3cccs3)=C(c3cccs3)S2)C=C1",{},"[#6H2r5:1]>>[S:1]",true,-0.1749000679],[-0.0594772799,154.5814050866,19,"completed",-5.21206,19.0,9,"C1=NCc2nc3cc4cocc4cc3nc21","C1=NCc2nc3cc4c(cc3nc21)=CCC=4",{},"[n,c:0]1[n,ch:1][o,O:2][n,c:3][n,c:4]1>>[*:0]1=[*:1][CH2:2][*:3]=[*:4]1",true,-0.1733451994],[-0.0595027282,198.8404491367,19,"completed",-5.26588,19.0,7,"C1=CC(C=CC2=C(C=CC3=CCC=C3)SC(=C3C=CN=C3)S2)=CC1","C1=CC(C=CC2=C(C=CC3=CCC=C3)SC(=C3C=NC=N3)S2)=CC1",{},"[chr5,CH1r5:1]>>[n:1]",true,-0.2302616982],[-0.0595150095,166.6933577588,19,"completed",-5.348128,19.0,6,"C1=CCC(C2=CCC(C=CC3=NC(C4=CC=CC4)=CC3)=N2)=C1","C(=CC1=NC(c2cccs2)=CC1)C1=NC(c2cccs2)=CC1",{},"[#6H2r5:1]>>[S:1]",true,-0.2407379336],[-0.0595192605,137.6626737617,19,"completed",-5.022632,19.0,4,"C1=CC(Nc2cccc(NC3=CCC=C3)c2-c2cccs2)=CC1"
[truncated: 689,486 more chars]
