# Supplementary material for: Active discovery of organic semiconductors
Source: Nat Commun. 2021 Apr 23;12:2422. doi: 10.1038/s41467-021-22611-4 (PMC8065160; doi:10.1038/s41467-021-22611-4)
Supplement: Supplementary file 6 — Source Data [file 41467_2021_22611_MOESM6_ESM.zip › data/runs_decreased_search_space/active_learner_results_script_twofold_0_kappa_2.5_nbatch_100_runs_50_production_False_rwssearch_1-10-1000_suffix_r2/df_population.json]

{"columns":["Fi_scores","XTB1_lamda_h","added_in_round","calc_status","ehomo_gfn1_b3lyp","finished_in_round","generation","molecule_last_gen","molecule_smiles","morgan_fp_bitvect","operation","symmetry","utility_function"],"index":[0,1,2,3,4,5,6,7,8,9,10,11,13,14,15,16,17,18,19,20,21,22,23,24,25,26,27,28,29,30,31,32,33,34,35,36,37,38,39,40,41,42,44,45,46,47,48,49,50,51,52,53,54,55,56,57,58,59,60,61,62,63,64,65,66,67,68,70,71,72,73,74,75,76,77,78,79,80,81,82,84,85,86,87,88,89,90,91,92,93,94,95,96,97,98,99,100,101,102,103,104,105,106,107,109,110,111,112,113,114,115,116,117,119,120,121,122,123,124,125,126,127,128,129,130,131,132,133,134,135,136,137,138,139,140,141,142,143,144,145,146,147,148,149,150,151,152,153,154,155,156,157,158,159,160,161,163,164,165,166,167,168,169,170,171,172,173,174,175,176,178,179,180,181,182,183,184,185,186,187,188,189,190,191,192,193,194,195,196,197,198,199,200,201,202,203,204,205,206,207,208,209,210,211,212,213,214,215,216,217,218,219,220,221,222,223,224,225,226,227,228,229,230,231,232,233,234,235,236,237,238,239,240,241,242,243,244,245,246,247,248,249,250,251,252,253,254,255,256,257,258,259,260,261,262,263,264,265,266,267,268,269,270,271,272,273,274,275,276,277,278,279,280,281,282,283,284,285,286,287,288,289,290,291,292,293,294,295,296,297,298,299,300,301,302,303,304,305,306,307,308,309,310,311,312,313,314,315,316,317,318,319,320,321,322,323,324,325,326,327,328,329,330,331,332,333,334,335,336,337,338,339,340,341,342,343,344,345,346,347,348,349,350,351,352,353,354,355,356,357,358,359,360,361,362,363,364,365,366,367,368,369,370,371,372,373,374,375,376,377,378,379,380,381,382,383,384,385,386,387,388,389,390,391,392,393,394,395,396,397,398,399,400,401,402,403,404,405,406,407,408,409,410,411,412,413,414,415,416,417,418,419,420,421,422,423,424,425,426,427,428,429,430,431,432,433,434,435,436,437,438,439,440,441,442,443,444,445,446,447,448,449,450,451,452,453,454,455,456,457,458,459,460,461,462,463,464,465,466,467,468,469,470,471,472,473,474,475,476,477,478,479,480,481,482,483,484,485,486,487,488,489,490,491,492,493,494,495,496,497,498,499,500,501,502,503,504,505,506,507,508,509,510,511,512,513,514,515,516,517,518,519,520,521,522,523,524,525,526,527,528,529,530,531,532,533,534,535,536,537,538,539,540,541,542,543,544,545,546,547,548,549,550,551,552,553,554,555,556,557,558,559,560,561,562,563,564,565,566,567,568,569,570,571,572,573,574,575,576,577,578,579,580,581,582,583,584,585,586,587,588,589,590,591,592,593,594,595,596,597,598,599,600,601,602,603,604,605,606,607,608,609,610,611,612,613,614,615,616,617,618,619,620,621,622,623,624,625,626,627,628,629,630,631,632,633,634,635,636,637,638,639,640,641,642,643,644,645,646,647,648,649,650,651,652,653,654,655,656,657,658,659,660,661,662,663,664,665,666,667,668,669,670,671,672,673,674,675,676,677,678,679,680,681,682,683,684,685,686,687,688,689,690,691,692,693,694,695,696,697,698,699,700,701,702,703,704,705,706,707,708,709,710,711,712,713,714,715,716,717,718,719,720,721,722,723,724,725,726,727,728,729,730,731,732,733,734,735,736,737,738,739,740,741,742,743,744,745,746,747,748,749,750,751,752,753,754,755,756,757,758,759,760,761,762,763,764,765,766,767,768,769,770,771,772,773,774,775,776,777,778,779,780,781,782,783,784,785,786,787,788,789,790,791,792,793,794,795,796,797,798,799,800,801,802,803,804,805,806,807,808,809,810,811,812,813,814,815,816,817,818,819,820,821,822,823,824,825,826,827,828,829,830,831,832,833,834,835,836,837,838,839,840,841,842,843,844,845,846,847,848,849,850,851,852,853,854,855,856,857,858,859,860,861,862,863,864,865,866,867,868,869,870,871,872,873,874,875,876,877,878,879,880,881,882,883,884,885,886,887,888,889,890,891,892,893,894,895,896,897,898,899,900,901,902,903,904,905,906,907,908,909,910,911,912,913,914,915,916,917,918,919,920,921,922,923,924,925,926,927,928,929,930,931,932,933,934,935,936,937,938,939,940,941,942,943,944,945,946,947,948,949,950,951,952,953,954,955,956,957,958,959,960,961,962,963,964,965,966,967,968,969,970,971,972,973,974,975,976,977,978,979,980,981,982,983,984,985,986,987,988,989,990,991,992,993,994,995,996,997,998,999,1000,1001,1002,1003,1004,1005,1006,1007,1008,1009,1010,1011,1012,1013,1014,1015,1016,1017,1018,1019,1020,1021,1022,1023,1024,1025,1026,1027,1028,1029,1030,1031,1032,1033,1034,1035,1036,1037,1038,1039,1040,1041,1042,1043,1044,1045,1046,1047,1048,1049,1050,1051,1052,1053,1054,1055,1056,1057,1058,1059,1060,1061,1062,1063,1064,1065,1066,1067,1068,1069,1070,1071,1072,1073,1074,1075,1076,1077,1078,1079,1080,1081,1082,1083,1084,1085,1086,1087,1088,1089,1090,1091,1092,1093,1094,1095,1096,1097,1098,1099,1100,1101,1102,1103,1104,1105,1106,1107,1108,1109,1110,1111,1112,1113,1114,1115,1116,1117,1118,1119,1120,1121,1122,1123,1124,1125,1126,1127,1128,1129,1130,1131,1132,1133,1134,1135,1136,1137,1138,1139,1140,1141,1142,1143,1144,1145,1146,1147,1148,1149,1150,1151,1152,1153,1154,1155,1156,1157,1158,1159,1160,1161,1162,1163,1164,1165,1166,1167,1168,1169,1170,1171,1172,1173,1174,1175,1176,1177,1178,1179,1180,1181,1182,1183,1184,1185,1186,1187,1188,1189,1190,1191,1192,1193,1194,1195,1196,1197,1198,1199,1200,1201,1202,1203,1204,1205,1206,1207,1208,1209,1210,1211,1212,1213,1214,1215,1216,1217,1218,1219,1220,1221,1222,1223,1224,1225,1226,1227,1228,1229,1230,1231,1232,1233,1234,1235,1236,1237,1238,1239,1240,1241,1242,1243,1244,1245,1246,1247,1248,1249,1250,1251,1252,1253,1254,1255,1256,1257,1258,1259,1260,1261,1262,1263,1264,1265,1266,1267,1268,1269,1270,1271,1272,1273,1274,1275,1276,1277,1278,1279,1280,1281,1282,1283,1284,1285,1286,1287,1288,1289,1290,1291,1292,1293,1294,1295,1296,1297,1298,1299,1300,1301,1302,1303,1304,1305,1306,1307,1308,1309,1310,1311,1312,1313,1314,1315,1316,1317,1318,1319,1320,1321,1322,1323,1324,1325,1326,1327,1328,1329,1330,1331,1332,1333,1334,1335,1336,1337,1338,1339,1340,1341,1342,1343,1344,1345,1346,1347,1348,1349,1350,1351,1352,1353,1354,1355,1356,1357,1358,1359,1360,1361,1362,1363,1364,1365,1366,1367,1368,1369,1370,1371,1372,1373,1374,1375,1376,1377,1378,1379,1380,1381,1382,1383,1384,1385,1386,1387,1388,1389,1390,1391,1392,1393,1394,1395,1396,1397,1398,1399,1400,1401,1402,1403,1404,1405,1406,1407,1408,1409,1410,1411,1412,1413,1414,1415,1416,1417,1418,1419,1420,1421,1422,1423,1424,1425,1426,1427,1428,1429,1430,1431,1432,1433,1434,1435,1436,1437,1438,1439,1440,1441,1442,1443,1444,1445,1446,1447,1448,1449,1450,1451,1452,1453,1454,1455,1456,1457,1458,1459,1460,1461,1462,1463,1464,1465,1466,1467,1468,1469,1470,1471,1472,1473,1474,1475,1476,1477,1478,1479,1480,1481,1482,1483,1484,1485,1486,1487,1488,1489,1490,1491,1492,1493,1494,1495,1496,1497,1498,1499,1500,1501,1502,1503,1504,1505,1506,1507,1508,1509,1510,1511,1512,1513,1514,1515,1516,1517,1518,1519,1520,1521,1522,1523,1524,1525,1526,1527,1528,1529,1530,1531,1532,1533,1534,1535,1536,1537,1538,1539,1540,1541,1542,1543,1544,1545,1546,1547,1548,1549,1550,1551,1552,1553,1554,1555,1556,1557,1558,1559,1560,1561,1562,1563,1564,1565,1566,1567,1568,1569,1570,1571,1572,1573,1574,1575,1576,1577,1578,1579,1580,1581,1582,1583,1584,1585,1586,1587,1588,1589,1590,1591,1592,1593,1594,1595,1596,1597,1598,1599,1600,1601,1602,1603,1604,1605,1606,1607,1608,1609,1610,1611,1612,1613,1614,1615,1616,1617,1618,1619,1620,1621,1622,1623,1624,1625,1626,1627,1628,1629,1630,1631,1632,1633,1634,1635,1636,1637,1638,1639,1640,1641,1642,1643,1644,1645,1646,1647,1648,1649,1650,1651,1652,1653,1654,1655,1656,1657,1658,1659,1660,1661,1662,1663,1664,1665,1666,1667,1668,1669,1670,1671,1672,1673,1674,1675,1676,1677,1678,1679,1680,1681,1682,1683,1684,1685,1686,1687,1688,1689,1690,1691,1692,1693,1694,1695,1696,1697,1698,1699,1700,1701,1702,1703,1704,1705,1706,1707,1708,1709,1710,1711,1712,1713,1714,1715,1716,1717,1718,1719,1720,1721,1722,1723,1724,1725,1726,1727,1728,1729,1730,1731,1732,1733,1734,1735,1736,1737,1738,1739,1740,1741,1742,1743,1744,1745,1746,1747,1748,1749,1750,1751,1752,1753,1754,1755,1756,1757,1758,1759,1760,1761,1762,1763,1764,1765,1766,1767,1768,1769,1770,1771,1772,1773,1774,1775,1776,1777,1778,1779,1780,1781,1782,1783,1784,1785,1786,1787,1788,1789,1790,1791,1792,1793,1794,1795,1796,1797,1798,1799,1800,1801,1802,1803,1804,1805,1806,1807,1808,1809,1810,1811,1812,1813,1814,1815,1816,1817,1818,1819,1820,1821,1822,1823,1824,1825,1826,1827,1828,1829,1830,1831,1832,1833,1834,1835,1836,1837,1838,1839,1840,1841,1842,1843,1844,1845,1846,1847,1848,1849,1850,1851,1852,1853,1854,1855,1856,1857,1858,1859,1860,1861,1862,1863,1864,1865,1866,1867,1868,1869,1870,1871,1872,1873,1874,1875,1876,1877,1878,1879,1880,1881,1882,1883,1884,1885,1886,1887,1888,1889,1890,1891,1892,1893,1894,1895,1896,1897,1898,1899,1900,1901,1902,1903,1904,1905,1906,1907,1908,1909,1910,1911,1912,1913,1914,1915,1916,1917,1918,1919,1920,1921,1922,1923,1924,1925,1926,1927,1928,1929,1930,1931,1932,1933,1934,1935,1936,1937,1938,1939,1940,1941,1942,1943,1944,1945,1946,1947,1948,1949,1950,1951,1952,1953,1954,1955,1956,1957,1958,1959,1960,1961,1962,1963,1964,1965,1966,1967,1968,1969,1970,1971,1972,1973,1974,1975,1976,1977,1978,1979,1980,1981,1982,1983,1984,1985,1986,1987,1988,1989,1990,1991,1992,1993,1994,1995,1996,1997,1998,1999,2000,2001,2002,2003,2004,2005,2006,2007,2008,2009,2010,2011,2012,2013,2014,2015,2016,2017,2018,2019,2020,2021,2022,2023,2024,2025,2026,2027,2028,2029,2030,2031,2032,2033,2034,2035,2036,2037,2038,2039,2040,2041,2042,2043,2044,2045,2046,2047,2048,2049,2050,2051,2052,2053,2054,2055,2056,2057,2058,2059,2060,2061,2062,2063,2064,2065,2066,2067,2068,2069,2070,2071,2072,2073,2074,2075,2076,2077,2078,2079,2080,2081,2082,2083,2084,2085,2086,2087,2088,2089,2090,2091,2092,2093,2094,2095,2096,2097,2098,2099,2100,2101,2102,2103,2104,2105,2106,2107,2108,2109,2110,2111,2112,2113,2114,2115,2116,2117,2118,2119,2120,2121,2122,2123,2124,2125,2126,2127,2128,2129,2130,2131,2132,2133,2134,2135,2136,2137,2138,2139,2140,2141,2142,2143,2144,2145,2146,2147,2148,2149,2150,2151,2152,2153,2154,2155,2156,2157,2158,2159,2160,2161,2162,2163,2164,2165,2166,2167,2168,2169,2170,2171,2172,2173,2174,2175,2176,2177,2178,2179,2180,2181,2182,2183,2184,2185,2186,2187,2188,2189,2190,2191,2192,2193,2194,2195,2196,2197,2198,2199,2200,2201,2202,2203,2204,2205,2206,2207,2208,2209,2210,2211,2212,2213,2214,2215,2216,2217,2218,2219,2220,2221,2222,2223,2224,2225,2226,2227,2228,2229,2230,2231,2232,2233,2234,2235,2236,2237,2238,2239,2240,2241,2242,2243,2244,2245,2246,2247,2248,2249,2250,2251,2252,2253,2254,2255,2256,2257,2258,2259,2260,2261,2262,2263,2264,2265,2266,2267,2268,2269,2270,2271,2272,2273,2274,2275,2276,2277,2278,2279,2280,2281,2282,2283,2284,2285,2286,2287,2288,2289,2290,2291,2292,2293,2294,2295,2296,2297,2298,2299,2300,2301,2302,2303,2304,2305,2306,2307,2308,2309,2310,2311,2312,2313,2314,2315,2316,2317,2318,2319,2320,2321,2322,2323,2324,2325,2326,2327,2328,2329,2330,2331,2332,2333,2334,2335,2336,2337,2338,2339,2340,2341,2342,2343,2344,2345,2346,2347,2348,2349,2350,2351,2352,2353,2354,2355,2356,2357,2358,2359,2360,2361,2362,2363,2364,2365,2366,2367,2368,2369,2370,2371,2372,2373,2374,2375,2376,2377,2378,2379,2380,2381,2382,2383,2384,2385,2386,2387,2388,2389,2390,2391,2392,2393,2394,2395,2396,2397,2398,2399,2400,2401,2402,2403,2404,2405,2406,2407,2408,2409,2410,2411,2412,2413,2414,2415,2416,2417,2418,2419,2420,2421,2422,2423,2424,2425,2426,2427,2428,2429,2430,2431,2432,2433,2434,2435,2436,2437,2438,2439,2440,2441,2442,2443,2444,2445,2446,2447,2448,2449,2450,2451,2452,2453,2454,2455,2456,2457,2458,2459,2460,2461,2462,2463,2464,2465,2466,2467,2468,2469,2470,2471,2472,2473,2474,2475,2476,2477,2478,2479,2480,2481,2482,2483,2484,2485,2486,2487,2488,2489,2490,2491,2492,2493,2494,2495,2496,2497,2498,2499,2500,2501,2502,2503,2504,2505,2506,2507,2508,2509,2510,2511,2512,2513,2514,2515,2516,2517,2518,2519,2520,2521,2522,2523,2524,2525,2526,2527,2528,2529,2530,2531,2532,2533,2534,2535,2536,2537,2538,2539,2540,2541,2542,2543,2544,2545,2546,2547,2548,2549,2550,2551,2552,2553,2554,2555,2556,2557,2558,2559,2560,2561,2562,2563,2564,2565,2566,2567,2568,2569,2570,2571,2572,2573,2574,2575,2576,2577,2578,2579,2580,2581,2582,2583,2584,2585,2586,2587,2588,2589,2590,2591,2592,2593,2594,2595,2596,2597,2598,2599,2600,2601,2602,2603,2604,2605,2606,2607,2608,2609,2610,2611,2612,2613,2614,2615,2616,2617,2618,2619,2620,2621,2622,2623,2624,2625,2626,2627,2628,2629,2630,2631,2632,2633,2634,2635,2636,2637,2638,2639,2640,2641,2642,2643,2644,2645,2646,2647,2648,2649,2650,2651,2652,2653,2654,2655,2656,2657,2658,2659,2660,2661,2662,2663,2664,2665,2666,2667,2668,2669,2670,2671,2672,2673,2674,2675,2676,2677,2678,2679,2680,2681,2682,2683,2684,2685,2686,2687,2688,2689,2690,2691,2692,2693,2694,2695,2696,2697,2698,2699,2700,2701,2702,2703,2704,2705,2706,2707,2708,2709,2710,2711,2712,2713,2714,2715,2716,2717,2718,2719,2720,2721,2722,2723,2724,2725,2726,2727,2728,2729,2730,2731,2732,2733,2734,2735,2736,2737,2738,2739,2740,2741,2742,2743,2744,2745,2746,2747,2748,2749,2750,2751,2752,2753,2754,2755,2756,2757,2758,2759,2760,2761,2762,2763,2764,2765,2766,2767,2768,2769,2770,2771,2772,2773,2774,2775,2776,2777,2778,2779,2780,2781,2782,2783,2784,2785,2786,2787,2788,2789,2790,2791,2792,2793,2794,2795,2796,2797,2798,2799,2800,2801,2802,2803,2804,2805,2806,2807,2808,2809,2810,2811,2812,2813,2814,2815,2816,2817,2818,2819,2820,2821,2822,2823,2824,2825,2826,2827,2828,2829,2830,2831,2832,2833,2834,2835,2836,2837,2838,2839,2840,2841,2842,2843,2844,2845,2846,2847,2848,2849,2850,2851,2852,2853,2854,2855,2856,2857,2858,2859,2860,2861,2862,2863,2864,2865,2866,2867,2868,2869,2870,2871,2872,2873,2874,2875,2876,2877,2878,2879,2880,2881,2882,2883,2884,2885,2886,2887,2888,2889,2890,2891,2892,2893,2894,2895,2896,2897,2898,2899,2900,2901,2902,2903,2904,2905,2906,2907,2908,2909,2910,2911,2912,2913,2914,2915,2916,2917,2918,2919,2920,2921,2922,2923,2924,2925,2926,2927,2928,2929,2930,2931,2932,2933,2934,2935,2936,2937,2938,2939,2940,2941,2942,2943,2944,2945,2946,2947,2948,2949,2950,2951,2952,2953,2954,2955,2956,2957,2958,2959,2960,2961,2962,2963,2964,2965,2966,2967,2968,2969,2970,2971,2972,2973,2974,2975,2976,2977,2978,2979,2980,2981,2982,2983,2984,2985,2986,2987,2988,2989,2990,2991,2992,2993,2994,2995,2996,2997,2998,2999,3000,3001,3002,3003,3004,3005,3006,3007,3008,3009,3010,3011,3012,3013,3014,3015,3016,3017,3018,3019,3020,3021,3022,3023,3024,3025,3026,3027,3028,3029,3030,3031,3032,3033,3034,3035,3036,3037,3038,3039,3040,3041,3042,3043,3044,3045,3046,3047,3048,3049,3050,3051,3052,3053,3054,3055,3056,3057,3058,3059,3060,3061,3062,3063,3064,3065,3066,3067,3068,3069,3070,3071,3072,3073,3074,3075,3076,3077,3078,3079,3080,3081,3082,3083,3084,3085,3086,3087,3088,3089,3090,3091,3092,3093,3094,3095,3096,3097,3098,3099,3100,3101,3102,3103,3104,3105,3106,3107,3108,3109,3110,3111,3112,3113,3114,3115,3116,3117,3118,3119,3120,3121,3122,3123,3124,3125,3126,3127,3128,3129,3130,3131,3132,3133,3134,3135,3136,3137,3138,3139,3140,3141,3142,3143,3144,3145,3146,3147,3148,3149,3150,3151,3152,3153,3154,3155,3156,3157,3158,3159,3160,3161,3162,3163,3164,3165,3166,3167,3168,3169,3170,3171,3172,3173,3174,3175,3176,3177,3178,3179,3180,3181,3182,3183,3184,3185,3186,3187,3188,3189,3190,3191,3192,3193,3194,3195,3196,3197,3198,3199,3200,3201,3202,3203,3204,3205,3206,3207,3208,3209,3210,3211,3212,3213,3214,3215,3216,3217,3218,3219,3220,3221,3222,3223,3224,3225,3226,3227,3228,3229,3230,3231,3232,3233,3234,3235,3236,3237,3238,3239,3240,3241,3242,3243,3244,3245,3246,3247,3248,3249,3250,3251,3252,3253,3254,3255,3256,3257,3258,3259,3260,3261,3262,3263,3264,3265,3266,3267,3268,3269,3270,3271,3272,3273,3274,3275,3276,3277,3278,3279,3280,3281,3282,3283,3284,3285,3286,3287,3288,3289,3290,3291,3292,3293,3294,3295,3296,3297,3298,3299,3300,3301,3302,3303,3304,3305,3306,3307,3308,3309,3310,3311,3312,3313,3314,3315,3316,3317,3318,3319,3320,3321,3322,3323,3324,3325,3326,3327,3328,3329,3330,3331,3332,3333,3334,3335,3336,3337,3338,3339,3340,3341,3342,3343,3344,3345,3346,3347,3348,3349,3350,3351,3352,3353,3354,3355,3356,3357,3358,3359,3360,3361,3362,3363,3364,3365,3366,3367,3368,3369,3370,3371,3372,3373,3374,3375,3376,3377,3378,3379,3380,3381,3382,3383,3384,3385,3386,3387,3388,3389,3390,3391,3392,3393,3394,3395,3396,3397,3398,3399,3400,3401,3402,3403,3404,3405,3406,3407,3408,3409,3410,3411,3412,3413,3414,3415,3416,3417,3418,3419,3420,3421,3422,3423,3424,3425,3426,3427,3428,3429,3430,3431,3432,3433,3434,3435,3436,3437,3438,3439,3440,3441,3442,3443,3444,3445,3446,3447,3448,3449,3450,3451,3452,3453,3454,3455,3456,3457,3458,3459,3460,3461,3462,3463,3464,3465,3466,3467,3468,3469,3470,3471,3472,3473,3474,3475,3476,3477,3478,3479,3480,3481,3482,3483,3484,3485,3486,3487,3488,3489,3490,3491,3492,3493,3494,3495,3496,3497,3498,3499,3500,3501,3502,3503,3504,3505,3506,3507,3508,3509,3510,3511,3512,3513,3514,3515,3516,3517,3518,3519,3520,3521,3522,3523,3524,3525,3526,3527,3528,3529,3530,3531,3532,3533,3534,3535,3536,3537,3538,3539,3540,3541,3542,3543,3544,3545,3546,3547,3548,3549,3550,3551,3552,3553,3554,3555,3556,3557,3558,3559,3560,3561,3562,3563,3564,3565,3566,3567,3568,3569,3570,3571,3572,3573,3574,3575,3576,3577,3578,3579,3580,3581,3582,3583,3584,3585,3586,3587,3588,3589,3590,3591,3592,3593,3594,3595,3596,3597,3598,3599,3600,3601,3602,3603,3604,3605,3606,3607,3608,3609,3610,3611,3612,3613,3614,3615,3616,3617,3618,3619,3620,3621,3622,3623,3624,3625,3626,3627,3628,3629,3630,3631,3632,3633,3634,3635,3636,3637,3638,3639,3640,3641,3642,3643,3644,3645,3646,3647,3648,3649,3650,3651,3652,3653,3654,3655,3656,3657,3658,3659,3660,3661,3662,3663,3664,3665,3666,3667,3668,3669,3670,3671,3672,3673,3674,3675,3676,3677,3678,3679,3680,3681,3682,3683,3684,3685,3686,3687,3688,3689,3690,3691,3692,3693,3694,3695,3696,3697,3698,3699,3700,3701,3702,3703,3704,3705,3706,3707,3708,3709,3710,3711,3712,3713,3714,3715,3716,3717,3718,3719,3720,3721,3722,3723,3724,3725,3726,3727,3728,3729,3730,3731,3732,3733,3734,3735,3736,3737,3738,3739,3740,3741,3742,3743,3744,3745,3746,3747,3748,3749,3750,3751,3752,3753,3754,3755,3756,3757,3758,3759,3760,3761,3762,3763,3764,3765,3766,3767,3768,3769,3770,3771,3772,3773,3774,3775,3776,3777,3778,3779,3780,3781,3782,3783,3784,3785,3786,3787,3788,3789,3790,3791,3792,3793,3794,3795,3796,3797,3798,3799,3800,3801,3802,3803,3804,3805,3806,3807,3808,3809,3810,3811,3812,3813,3814,3815,3816,3817,3818,3819,3820,3821,3822,3823,3824,3825,3826,3827,3828,3829,3830,3831,3832,3833,3834,3835,3836,3837,3838,3839,3840,3841,3842,3843,3844,3845,3846,3847,3848,3849,3850,3851,3852,3853,3854,3855,3856,3857,3858,3859,3860,3861,3862,3863,3864,3865,3866,3867,3868,3869,3870,3871,3872,3873,3874,3875,3876,3877,3878,3879,3880,3881,3882,3883,3884,3885,3886,3887,3888,3889,3890,3891,3892,3893,3894,3895,3896,3897,3898,3899,3900,3901,3902,3903,3904,3905,3906,3907,3908,3909,3910,3911,3912,3913,3914,3915,3916,3917,3918,3919,3920,3921,3922,3923,3924,3925,3926,3927,3928,3929,3930,3931,3932,3933,3934,3935,3936,3937,3938,3939,3940,3941,3942,3943,3944,3945,3946,3947,3948,3949,3950,3951,3952,3953,3954,3955,3956,3957,3958,3959,3960,3961,3962,3963,3964,3965,3966,3967,3968,3969,3970,3971,3972,3973,3974,3975,3976,3977,3978,3979,3980,3981,3982,3983,3984,3985,3986,3987,3988,3989,3990,3991,3992,3993,3994,3995,3996,3997,3998,3999,4000,4001,4002,4003,4004,4005,4006,4007,4008,4009,4010,4011,4012,4013,4014,4015,4016,4017,4018,4019,4020,4021,4022,4023,4024,4025,4026,4027,4028,4029,4030,4031,4032,4033,4034,4035,4036,4037,4038,4039,4040,4041,4042,4043,4044,4045,4046,4047,4048,4049,4050,4051,4052,4053,4054,4055,4056,4057,4058,4059,4060,4061,4062,4063,4064,4065,4066,4067,4068,4069,4070,4071,4072,4073,4074,4075,4076,4077,4078,4079,4080,4081,4082,4083,4084,4085,4086,4087,4088,4089,4090,4091,4092,4093,4094,4095,4096,4097,4098,4099,4100,4101,4102,4103,4104,4105,4106,4107,4108,4109,4110,4111,4112,4113,4114,4115,4116,4117,4118,4119,4120,4121,4122,4123,4124,4125,4126,4127,4128,4129,4130,4131,4132,4133,4134,4135,4136,4137,4138,4139,4140,4141,4142,4143,4144,4145,4146,4147,4148,4149,4150,4151,4152,4153,4154,4155,4156,4157,4158,4159,4160,4161,4162,4163,4164,4165,4166,4167,4168,4169,4170,4171,4172,4173,4174,4175,4176,4177,4178,4179,4180,4181,4182,4183,4184,4185,4186,4187,4188,4189,4190,4191,4192,4193,4194,4195,4196,4197,4198,4199,4200,4201,4202,4203,4204,4205,4206,4207,4208,4209,4210,4211,4212,4213,4214,4215,4216,4217,4218,4219,4220,4221,4222,4223,4224,4225,4226,4227,4228,4229,4230,4231,4232,4233,4234,4235,4236,4237,4238,4239,4240,4241,4242,4243,4244,4245,4246,4247,4248,4249,4250,4251,4252,4253,4254,4255,4256,4257,4258,4259,4260,4261,4262,4263,4264,4265,4266,4267,4268,4269,4270,4271,4272,4273,4274,4275,4276,4277,4278,4279,4280,4281,4282,4283,4284,4285,4286,4287,4288,4289,4290,4291,4292,4293,4294,4295,4296,4297,4298,4299,4300,4301,4302,4303,4304,4305,4306,4307,4308,4309,4310,4311,4312,4313,4314,4315,4316,4317,4318,4319,4320,4321,4322,4323,4324,4325,4326,4327,4328,4329,4330,4331,4332,4333,4334,4335,4336,4337,4338,4339,4340,4341,4342,4343,4344,4345,4346,4347,4348,4349,4350,4351,4352,4353,4354,4355,4356,4357,4358,4359,4360,4361,4362,4363,4364,4365,4366,4367,4368,4369,4370,4371,4372,4373,4374,4375,4376,4377,4378,4379,4380,4381,4382,4383,4384,4385,4386,4387,4388,4389,4390,4391,4392,4393,4394,4395,4396,4397,4398,4399,4400,4401,4402,4403,4404,4405,4406,4407,4408,4409,4410,4411,4412,4413,4414,4415,4416,4417,4418,4419,4420,4421,4422,4423,4424,4425,4426,4427,4428,4429,4430,4431,4432,4433,4434,4435,4436,4437,4438,4439,4440,4441,4442,4443,4444,4445,4446,4447,4448,4449,4450,4451,4452,4453,4454,4455,4456,4457,4458,4459,4460,4461,4462,4463,4464,4465,4466,4467,4468,4469,4470,4471,4472,4473,4474,4475,4476,4477,4478,4479,4480,4481,4482,4483,4484,4485,4486,4487,4488,4489,4490,4491,4492,4493,4494,4495,4496,4497,4498,4499,4500,4501,4502,4503,4504,4505,4506,4507,4508,4509,4510,4511,4512,4513,4514,4515,4516,4517,4518,4519,4520,4521,4522,4523,4524,4525,4526,4527,4528,4529,4530,4531,4532,4533,4534,4535,4536,4537,4538,4539,4540,4541,4542,4543,4544,4545,4546,4547,4548,4549,4550,4551,4552,4553,4554,4555,4556,4557,4558,4559,4560,4561,4562,4563,4564,4565,4566,4567,4568,4569,4570,4571,4572,4573,4574,4575,4576,4577,4578,4579,4580,4581,4582,4583,4584,4585,4586,4587,4588,4589,4590,4591,4592,4593,4594,4595,4596,4597,4598,4599,4600,4601,4602,4603,4604,4605,4606,4607,4608,4609,4610,4611,4612,4613,4614,4615,4616,4617,4618,4619,4620,4621,4622,4623,4624,4625,4626,4627,4628,4629,4630,4631,4632,4633,4634,4635,4636,4637,4638,4639,4640,4641,4642,4643,4644,4645,4646,4647,4648,4649,4650,4651,4652,4653,4654,4655,4656,4657,4658,4659,4660,4661,4662,4663,4664,4665,4666,4667,4668,4669,4670,4671,4672,4673,4674,4675,4676,4677,4678,4679,4680,4681,4682,4683,4684,4685,4686,4687,4688,4689,4690,4691,4692,4693,4694,4695,4696,4697,4698,4699,4700,4701,4702,4703,4704,4705,4706,4707,4708,4709,4710,4711,4712,4713,4714,4715,4716,4717,4718,4719,4720,4721,4722,4723,4724,4725,4726,4727,4728,4729,4730,4731,4732,4733,4734,4735,4736,4737,4738,4739,4740,4741,4742,4743,4744,4745,4746,4747,4748,4749,4750,4751,4752,4753,4754,4755,4756,4757,4758,4759,4760,4761,4762,4763,4764,4765,4766,4767,4768,4769,4770,4771,4772,4773,4774,4775,4776,4777,4778,4779,4780,4781,4782,4783,4784,4785,4786,4787,4788,4789,4790,4791,4792,4793,4794,4795,4796,4797,4798,4799,4800,4801,4802,4803,4804,4805,4806,4807,4808,4809,4810,4811,4812,4813,4814,4815,4816,4817,4818,4819,4820,4821,4822,4823,4824,4825,4826,4827,4828,4829,4830,4831,4832,4833,4834,4835,4836,4837,4838,4839,4840,4841,4842,4843,4844,4845,4846,4847,4848,4849,4850,4851,4852,4853,4854,4855,4856,4857,4858,4859,4860,4861,4862,4863,4864,4865,4866,4867,4868,4869,4870,4871,4872,4873,4874,4875,4876,4877,4878,4879,4880,4881,4882,4883,4884,4885,4886,4887,4888,4889,4890,4891,4892,4893,4894,4895,4896,4897,4898,4899,4900,4901,4902,4903,4904,4905,4906,4907,4908,4909,4910,4911,4912,4913,4914,4915,4916,4917,4918,4919,4920,4921,4922,4923,4924,4925,4926,4927,4928,4929,4930,4931,4932,4933,4934,4935,4936,4937,4938,4939,4940,4941,4942,4943,4944,4945,4946,4947,4948,4949,4950,4951,4952,4953,4954,4955,4956,4957,4958,4959,4960,4961,4962,4963,4964,4965,4966,4967,4968,4969,4970,4971,4972,4973,4974,4975,4976,4977,4978,4979,4980,4981,4982,4983,4984,4985,4986,4987,4988,4989,4990,4991,4992,4993,4994,4995,4996,4997,4998,4999,5000,5001,5002,5003,5004,5005,5006,5007,5008,5009,5010,5011,5012,5013,5014,5015,5016,5017,5018,5019,5020,5021,5022,5023,5024,5025,5026,5027,5028,5029,5030,5031,5032,5033,5034,5035,5036,5037,5038,5039,5040,5041,5042,5043,5044,5045,5046,5047,5048,5049,5050,5051,5052,5053,5054,5055,5056,5057,5058,5059,5060,5061,5062,5063,5064,5065,5066,5067,5068,5069,5070,5071,5072,5073,5074,5075,5076,5077,5078,5079,5080,5081,5082,5083,5084,5085,5086,5087,5088,5089,5090,5091,5092,5093,5094,5095,5096,5097,5098,5099,5100,5101,5102,5103,5104,5105,5106,5107,5108,5109,5110,5111,5112,5113,5114,5115,5116,5117,5118,5119,5120,5121,5122,5123,5124,5125,5126,5127,5128,5129,5130,5131,5132,5133,5134,5135,5136,5137,5138,5139,5140,5141,5142,5143,5144,5145,5146,5147,5148,5149,5150,5151,5152,5153,5154,5155,5156,5157,5158,5159,5160,5161,5162,5163,5164,5165,5166,5167,5168,5169,5170,5171,5172,5173,5174,5175,5176,5177,5178,5179,5180,5181,5182,5183,5184,5185,5186],"data":[[null,109.8639056562,0,"completed",-6.49178,2.0,0,"c1ccccc1","c1ccccc1",[],"none",true,-0.9804210046],[null,340.505459674,1,"completed",-6.064992,2.0,1,"c1ccccc1","c1ccc(-c2ccccc2)cc1",[],"[cH&r6,CH&r5:1]>>[#6:1](-[c]1[ch]ccc[ch]1)",true,-0.7564632526],[null,205.5301639019,1,"completed",-5.886512,2.0,1,"c1ccccc1","c1ccc2ccccc2c1",[],"[cH&r6:1][cH&r6:2]>>[c:1]2cccc[c:2]2",true,-0.5876709965],[null,443.4094078977,1,"completed",-5.779148,2.0,1,"c1ccccc1","C1=CCC=C1",[],"[c:0]1[ch:1][ch][c:3][c!r5:4][c!r5:5]1>>[c:0]1[CH2:1][c:3][c:4][c:5]1",true,-0.6500926749],[null,280.7754938902,1,"completed",-5.70978,2.0,1,"c1ccccc1","C(=Cc1ccccc1)c1ccccc1",[],"[ch&r6,CH1&r5:1]>>[*:1](-C=C-c1ccccc1)",true,-0.5109132859],[null,186.8022802516,1,"completed",-6.062784,2.0,1,"c1ccccc1","C(#Cc1ccccc1)c1ccccc1",[],"[ch&r6,CH1&r5:1]>>[*:1](-C#C-c1ccccc1)",true,-0.6993583323],[null,855.5124122314,1,"completed",-5.964712,2.0,1,"c1ccccc1","c1ccncc1",[],"[ch&r6:0]>>[nr6:0]",true,-1.0479921949],[null,130.7494298318,1,"completed",-5.208748,2.0,1,"c1ccccc1","c1ccc(Nc2ccccc2)cc1",[],"[ch&r6,CH1&r5:1]>>[*:1](-N-c1ccccc1)",true,-0.1512951284],[null,228.5818813147,1,"completed",-6.402172,2.0,1,"c1ccccc1","O=c1ccocc1",[],"[ch:1]1[c:2][c:3][ch:4][c:5][c:6]1>>[o:1]1[c:2][c:3][C:4](=O)[c:5][c:6]1",true,-0.9397441759],[null,323.4754272636,2,"completed",-5.894148,2.0,2,"c1ccc(-c2ccccc2)cc1","c1ccc(-c2ccc(-c3ccccc3)cc2)cc1",[],"[cH&r6,CH&r5:1]>>[#6:1](-[c]1[ch]ccc[ch]1)",true,-0.6431680687],[null,400.2089622162,2,"completed",-5.970784,2.0,2,"c1ccc(-c2ccccc2)cc1","c1ccc(-c2ccccc2-c2ccccc2)cc1",[],"[cH&r6,CH&r5:1]>>[#6:1](-[c]1[ch]ccc[ch]1)",true,-0.7291892436],[null,208.7259538309,2,"completed",-6.009332,2.0,2,"c1ccc(-c2ccccc2)cc1","c1ccc(-c2cccc(-c3ccccc3)c2)cc1",[],"[cH&r6,CH&r5:1]>>[#6:1](-[c]1[ch]ccc[ch]1)",true,-0.6698806013],[null,289.9552260252,2,"completed",-5.758816,2.0,2,"c1ccc(-c2ccccc2)cc1","c1ccc2c(-c3cccc4ccccc34)cccc2c1",[],"[cH&r6:1][cH&r6:2]>>[c:1]2cccc[c:2]2",true,-0.5447503179],[null,169.3995910698,2,"completed",-5.747408,2.0,2,"c1ccc(-c2ccccc2)cc1","c1ccc2cc(-c3ccc4ccccc4c3)ccc2c1",[],"[cH&r6:1][cH&r6:2]>>[c:1]2cccc[c:2]2",true,-0.4838113367],[null,267.6632374704,2,"completed",-5.4347,2.0,2,"c1ccc(-c2ccccc2)cc1","C1=CC(C2=CCC=C2)=CC1",[],"[c:0]1[ch:1][ch][c:3][c!r5:4][c!r5:5]1>>[c:0]1[CH2:1][c:3][c:4][c:5]1",true,-0.3557181648],[null,349.1573583961,2,"completed",-5.20378,2.0,2,"c1ccc(-c2ccccc2)cc1","C1=CCC(C2=CC=CC2)=C1",[],"[c:0]1[ch:1][ch][c:3][c!r5:4][c!r5:5]1>>[c:0]1[CH2:1][c:3][c:4][c:5]1",true,-0.3566346902],[null,135.9595188174,2,"completed",-5.675372,2.0,2,"c1ccc(-c2ccccc2)cc1","C(=Cc1cc(C=Cc2ccccc2)cc(-c2ccccc2)c1)c1ccccc1",[],"[ch&r6,CH1&r5:1]>>[*:1](-C=C-c1ccccc1)",true,-0.4250893207],[null,375.819464577,2,"completed",-5.709136,2.0,2,"c1ccc(-c2ccccc2)cc1","C(=Cc1ccccc1-c1ccccc1C=Cc1ccccc1)c1ccccc1",[],"[ch&r6,CH1&r5:1]>>[*:1](-C=C-c1ccccc1)",true,-0.5683776355],[null,147.7665762219,2,"completed",-5.712632,2.0,2,"c1ccc(-c2ccccc2)cc1","C(=Cc1cccc(-c2cccc(C=Cc3ccccc3)c2)c1)c1ccccc1",[],"[ch&r6,CH1&r5:1]>>[*:1](-C=C-c1ccccc1)",true,-0.4535865574],[null,181.9751020323,2,"completed",-5.690552,2.0,2,"c1ccc(-c2ccccc2)cc1","C(=Cc1cccc(C=Cc2ccccc2)c1-c1ccccc1)c1ccccc1",[],"[ch&r6,CH1&r5:1]>>[*:1](-C=C-c1ccccc1)",true,-0.4516671933],[null,208.7191839613,2,"completed",-5.533232,2.0,2,"c1ccc(-c2ccccc2)cc1","C(=Cc1ccc(-c2ccc(C=Cc3ccccc3)cc2)cc1)c1ccccc1",[],"[ch&r6,CH1&r5:1]>>[*:1](-C=C-c1ccccc1)",true,-0.3681464125],[null,196.9148975488,2,"completed",-5.758724,2.0,2,"c1ccc(-c2ccccc2)cc1","C(#Cc1ccccc1-c1ccccc1C#Cc1ccccc1)c1ccccc1",[],"[ch&r6,CH1&r5:1]>>[*:1](-C#C-c1ccccc1)",true,-0.5013930174],[null,131.0942331495,2,"completed",-5.826988,2.0,2,"c1ccc(-c2ccccc2)cc1","C(#Cc1cccc(-c2cccc(C#Cc3ccccc3)c2)c1)c1ccccc1",[],"[ch&r6,CH1&r5:1]>>[*:1](-C#C-c1ccccc1)",true,-0.5255058121],[null,155.4556626912,2,"completed",-5.807668,2.0,2,"c1ccc(-c2ccccc2)cc1","C(#Cc1cccc(C#Cc2ccccc2)c1-c1ccccc1)c1ccccc1",[],"[ch&r6,CH1&r5:1]>>[*:1](-C#C-c1ccccc1)",true,-0.5191873671],[null,191.1503918396,2,"completed",-5.649796,2.0,2,"c1ccc(-c2ccccc2)cc1","C(#Cc1ccc(-c2ccc(C#Cc3ccccc3)cc2)cc1)c1ccccc1",[],"[ch&r6,CH1&r5:1]>>[*:1](-C#C-c1ccccc1)",true,-0.4297133192],[null,116.6865516835,2,"completed",-5.807116,2.0,2,"c1ccc(-c2ccccc2)cc1","C(#Cc1cc(C#Cc2ccccc2)cc(-c2ccccc2)c1)c1ccccc1",[],"[ch&r6,CH1&r5:1]>>[*:1](-C#C-c1ccccc1)",true,-0.5085490534],[null,546.3324277,2,"completed",-5.947048,2.0,2,"c1ccc(-c2ccccc2)cc1","c1cncc(-c2cccnc2)c1",[],"[ch&r6:0]>>[nr6:0]",true,-0.8062563957],[null,501.5108793679,2,"completed",-6.042912,2.0,2,"c1ccc(-c2ccccc2)cc1","c1cc(-c2ccncc2)ccn1",[],"[ch&r6:0]>>[nr6:0]",true,-0.8289534677],[null,466.0574356808,2,"completed",-5.84088,2.0,2,"c1ccc(-c2ccccc2)cc1","c1ccc(-c2ccccn2)nc1",[],"[ch&r6:0]>>[nr6:0]",true,-0.6972604168],[null,94.2937576706,2,"completed",-5.141772,2.0,2,"c1ccc(-c2ccccc2)cc1","c1ccc(Nc2cc(Nc3ccccc3)cc(-c3ccccc3)c2)cc1",[],"[ch&r6,CH1&r5:1]>>[*:1](-N-c1ccccc1)",true,-0.0987234204],[null,209.1033990814,2,"completed",-5.012788,2.0,2,"c1ccc(-c2ccccc2)cc1","c1ccc(Nc2ccc(-c3ccc(Nc4ccccc4)cc3)cc2)cc1",[],"[ch&r6,CH1&r5:1]>>[*:1](-N-c1ccccc1)",true,-0.2178328227],[null,234.3945757705,2,"completed",-5.278392,2.0,2,"c1ccc(-c2ccccc2)cc1","c1ccc(Nc2ccccc2-c2ccccc2Nc2ccccc2)cc1",[],"[ch&r6,CH1&r5:1]>>[*:1](-N-c1ccccc1)",true,-0.265583194],[null,99.683152455,2,"completed",-5.15502,2.0,2,"c1ccc(-c2ccccc2)cc1","c1ccc(Nc2cccc(Nc3ccccc3)c2-c2ccccc2)cc1",[],"[ch&r6,CH1&r5:1]>>[*:1](-N-c1ccccc1)",true,-0.1068646765],[null,74.9002132244,2,"completed",-5.197892,2.0,2,"c1ccc(-c2ccccc2)cc1","c1ccc(Nc2cccc(-c3cccc(Nc4ccccc4)c3)c2)cc1",[],"[ch&r6,CH1&r5:1]>>[*:1](-N-c1ccccc1)",true,-0.1015166752],[null,231.1083419388,2,"completed",-6.69326,2.0,2,"c1ccc(-c2ccccc2)cc1","O=c1cccc(-c2cccc(=O)o2)o1",[],"[c:1]1[c:2][ch:3][ch:4][c:5][c:6]1>>[c:1]1[c:2][o:3][c:4](=O)[c:5][c:6]1",true,-1.1389754191],[null,261.3889745173,2,"completed",-7.004864,2.0,2,"c1ccc(-c2ccccc2)cc1","O=c1cc(-c2ccoc(=O)c2)cco1",[],"[c:1]1[c:2][ch:3][ch:4][c:5][c:6]1>>[c:1]1[c:2][o:3][c:4](=O)[c:5][c:6]1",true,-1.3587834841],[null,458.0882418214,2,"completed",-6.341544,2.0,2,"c1ccc(-c2ccccc2)cc1","O=c1occcc1-c1cccoc1=O",[],"[c:1]1[c:2][ch:3][ch:4][c:5][c:6]1>>[c:1]1[c:2][o:3][c:4](=O)[c:5][c:6]1",true,-0.982418584],[null,505.3211001958,2,"completed",-6.795472,2.0,2,"c1ccc(-c2ccccc2)cc1","O=c1ccc(-c2ccc(=O)oc2)co1",[],"[c:1]1[c:2][ch:3][ch:4][c:5][c:6]1>>[c:1]1[c:2][o:3][c:4](=O)[c:5][c:6]1",true,-1.2899286076],[null,562.0957850494,2,"completed",-6.25902,2.0,2,"c1ccc(-c2ccccc2)cc1","O=c1ccocc1-c1coccc1=O",[],"[ch:1]1[c:2][c:3][ch:4][c:5][c:6]1>>[o:1]1[c:2][c:3][C:4](=O)[c:5][c:6]1",true,-0.9870066252],[null,124.4367759721,2,"completed",-6.631068,2.0,2,"c1ccc(-c2ccccc2)cc1","O=c1ccoc(-c2cc(=O)cco2)c1",[],"[ch:1]1[c:2][c:3][ch:4][c:5][c:6]1>>[o:1]1[c:2][c:3][C:4](=O)[c:5][c:6]1",true,-1.078947371],[null,215.6407085499,2,"completed",-5.683008,2.0,2,"C1=CCC=C1","C1=C(c2ccccc2)C(c2ccccc2)=CC1",[],"[cH&r6,CH&r5:1]>>[#6:1](-[c]1[ch]ccc[ch]1)",true,-0.4615745833],[null,283.3202818644,2,"completed",-5.363492,2.0,2,"C1=CCC=C1","C1=C(c2ccccc2)CC(c2ccccc2)=C1",[],"[cH&r6,CH&r5:1]>>[#6:1](-[c]1[ch]ccc[ch]1)",true,-0.3380682162],[null,269.0393853239,2,"completed",-5.182988,2.0,2,"C1=CCC=C1","C(=Cc1ccccc1)C1=CC=C(C=Cc2ccccc2)C1",[],"[ch&r6,CH1&r5:1]>>[*:1](-C=C-c1ccccc1)",true,-0.2752395772],[null,154.6643521346,2,"completed",-5.459724,2.0,2,"C1=CCC=C1","C(=Cc1ccccc1)C1=CCC=C1C=Cc1ccccc1",[],"[ch&r6,CH1&r5:1]>>[*:1](-C=C-c1ccccc1)",true,-0.2955126501],[null,254.0547226688,2,"completed",-5.312064,2.0,2,"C1=CCC=C1","C(#Cc1ccccc1)C1=CC=C(C#Cc2ccccc2)C1",[],"[ch&r6,CH1&r5:1]>>[*:1](-C#C-c1ccccc1)",true,-0.2942442196],[null,152.2029334329,2,"completed",-5.601772,2.0,2,"C1=CCC=C1","C(#Cc1ccccc1)C1=CCC=C1C#Cc1ccccc1",[],"[ch&r6,CH1&r5:1]>>[*:1](-C#C-c1ccccc1)",true,-0.3827996232],[null,216.7183695799,2,"completed",-5.902152,2.0,2,"C1=CCC=C1","C1=CC(=C2C=CC=C2)C=C1",[],"[r5:1][CH2r5:2][r5:3]>>[r5:1][C:2](=C1cccc1)[r5:3]",true,-0.6018773039],[null,403.8387108723,2,"completed",-6.027732,2.0,2,"C1=CCC=C1","c1ccoc1",[],"[#6H2r5:1]>>[O:1]",true,-0.7647366669],[null,946.402586936,2,"completed",-5.37674,2.0,2,"C1=CCC=C1","C1=COCO1",[],"[CH,ch:0]1=[C,c:1][C,c:2]=[CH,ch:3][*:4]1>>[O:0]1[*:1]=,:[*:2][O:3][*:4]1",true,-0.9660251136],[null,350.3395268912,2,"completed",-5.957812,2.0,2,"C1=CCC=C1","c1ccsc1",[],"[#6H2r5:1]>>[S:1]",true,-0.6951978736],[null,322.4952195054,2,"completed",-4.789504,2.0,2,"C1=CCC=C1","C1=CSCS1",[],"[CH,ch:0]1=[C,c:1][C,c:2]=[CH,ch:3][*:4]1>>[S:0]1[*:1]=,:[*:2][S:3][*:4]1",true,-0.3888996939],[null,402.7197746654,2,"completed",-5.469936,2.0,2,"C1=CCC=C1","c1cc[nH]c1",[],"[#6H2r5:1]>>[NH:1]",true,-0.4787911993],[null,1139.4472576121,2,"completed",-6.516528,2.0,2,"C1=CCC=C1","C1=NCN=C1",[],"[chr5,CH1r5:1]>>[n:1]",true,-1.5104801636],[null,1008.2181397452,2,"completed",-6.368592,2.0,2,"C1=CCC=C1","C1=NN=CC1",[],"[chr5,CH1r5:1]>>[n:1]",true,-1.3435301976],[null,178.3332542752,2,"completed",-5.014352,2.0,2,"C1=CCC=C1","C1=C(Nc2ccccc2)C(Nc2ccccc2)=CC1",[],"[ch&r6,CH1&r5:1]>>[*:1](-N-c1ccccc1)",true,-0.1881413929],[null,563.8930859411,2,"completed",-4.546532,2.0,2,"C1=CCC=C1","C1=C(Nc2ccccc2)CC(Nc2ccccc2)=C1",[],"[ch&r6,CH1&r5:1]>>[*:1](-N-c1ccccc1)",true,-0.6841604765],[null,266.5653572681,2,"completed",-6.099032,2.0,2,"O=c1ccocc1","O=c1c(-c2ccccc2)cocc1-c1ccccc1",[],"[cH&r6,CH&r5:1]>>[#6:1](-[c]1[ch]ccc[ch]1)",true,-0.7484042416],[null,197.3922441131,2,"completed",-6.104736,2.0,2,"O=c1ccocc1","O=c1cc(-c2ccccc2)oc(-c2ccccc2)c1",[],"[cH&r6,CH&r5:1]>>[#6:1](-[c]1[ch]ccc[ch]1)",true,-0.7304902248],[null,192.030987422,2,"completed",-6.3432,2.0,2,"O=c1ccocc1","O=c1c2ccccc2oc2ccccc12",[],"[cH&r6:1][cH&r6:2]>>[c:1]2cccc[c:2]2",true,-0.8911753799],[null,156.4722287129,2,"completed",-6.045396,2.0,2,"O=c1ccocc1","O=c1cc(C=Cc2ccccc2)oc(C=Cc2ccccc2)c1",[],"[ch&r6,CH1&r5:1]>>[*:1](-C=C-c1ccccc1)",true,-0.6800239855],[null,235.8386839451,2,"completed",-5.701316,2.0,2,"O=c1ccocc1","O=c1c(C=Cc2ccccc2)cocc1C=Cc1ccccc1",[],"[ch&r6,CH1&r5:1]>>[*:1](-C=C-c1ccccc1)",true,-0.4824878666],[null,212.4585630372,2,"completed",-5.846584,2.0,2,"O=c1ccocc1","O=c1c(C#Cc2ccccc2)cocc1C#Cc1ccccc1",[],"[ch&r6,CH1&r5:1]>>[*:1](-C#C-c1ccccc1)",true,-0.5641441295],[null,131.4709049351,2,"completed",-6.129944,2.0,2,"O=c1ccocc1","O=c1cc(C#Cc2ccccc2)oc(C#Cc2ccccc2)c1",[],"[ch&r6,CH1&r5:1]>>[*:1](-C#C-c1ccccc1)",true,-0.7328499669],[null,608.86357166,2,"completed",-6.686084,2.0,2,"O=c1ccocc1","O=c1cnonc1",[],"[ch&r6:0]>>[nr6:0]",true,-1.2662501538],[null,712.8778114459,2,"completed",-6.730888,2.0,2,"O=c1ccocc1","O=c1ncocn1",[],"[ch&r6:0]>>[nr6:0]",true,-1.345917773],[null,136.0895935083,2,"completed",-5.670496,2.0,2,"O=c1ccocc1","O=c1cc(Nc2ccccc2)oc(Nc2ccccc2)c1",[],"[ch&r6,CH1&r5:1]>>[*:1](-N-c1ccccc1)",true,-0.4218987599],[null,229.6189560399,2,"completed",-5.210772,2.0,2,"O=c1ccocc1","O=c1c(Nc2ccccc2)cocc1Nc1ccccc1",[],"[ch&r6,CH1&r5:1]>>[*:1](-N-c1ccccc1)",true,-0.2423579555],[null,116.7544989071,2,"completed",-5.903532,2.0,2,"O=c1ccocc1","O=c1cc[nH]cc1",[],"[o:1]>>[nH:1]",true,-0.5744621953],[null,216.7309403444,2,"completed",-5.746948,2.0,2,"C(#Cc1ccccc1)c1ccccc1","C(#Cc1c(-c2ccccc2)cccc1-c1ccccc1)c1ccccc1",[],"[cH&r6,CH&r5:1]>>[#6:1](-[c]1[ch]ccc[ch]1)",true,-0.5020535237],[null,237.0569805558,2,"completed",-5.677396,2.0,2,"C(#Cc1ccccc1)c1ccccc1","C(#Cc1ccc(-c2ccccc2)cc1)c1ccc(-c2ccccc2)cc1",[],"[cH&r6,CH&r5:1]>>[#6:1](-[c]1[ch]ccc[ch]1)",true,-0.4685672001],[null,142.0069681692,2,"completed",-5.825424,2.0,2,"C(#Cc1ccccc1)c1ccccc1","C(#Cc1cccc(-c2ccccc2)c1)c1cccc(-c2ccccc2)c1",[],"[cH&r6,CH&r5:1]>>[#6:1](-[c]1[ch]ccc[ch]1)",true,-0.5272794033],[null,280.8402690465,2,"completed",-5.725604,2.0,2,"C(#Cc1ccccc1)c1ccccc1","C(#Cc1ccccc1-c1ccccc1)c1ccccc1-c1ccccc1",[],"[cH&r6,CH&r5:1]>>[#6:1](-[c]1[ch]ccc[ch]1)",true,-0.5202380565],[null,128.3158590996,2,"completed",-5.828828,2.0,2,"C(#Cc1ccccc1)c1ccccc1","C(#Cc1cc(-c2ccccc2)cc(-c2ccccc2)c1)c1ccccc1",[],"[cH&r6,CH&r5:1]>>[#6:1](-[c]1[ch]ccc[ch]1)",true,-0.5260686114],[null,159.9587665037,2,"completed",-5.650808,2.0,2,"C(#Cc1ccccc1)c1ccccc1","C(#Cc1ccc2ccccc2c1)c1ccc2ccccc2c1",[],"[cH&r6:1][cH&r6:2]>>[c:1]2cccc[c:2]2",true,-0.4174298011],[null,198.1530813831,2,"completed",-5.562488,2.0,2,"C(#Cc1ccccc1)c1ccccc1","C(#Cc1cccc2ccccc12)c1cccc2ccccc12",[],"[cH&r6:1][cH&r6:2]>>[c:1]2cccc[c:2]2",true,-0.379569845],[null,444.176200496,2,"completed",-5.629924,2.0,2,"C(#Cc1ccccc1)c1ccccc1","C(#CC1=CCC=C1)C1=CCC=C1",[],"[c:0]1[ch:1][ch][c:3][c!r5:4][c!r5:5]1>>[c:0]1[CH2:1][c:3][c:4][c:5]1",true,-0.5787002899],[null,304.0011082042,2,"completed",-5.23368,2.0,2,"C(#Cc1ccccc1)c1ccccc1","C(#CC1=CC=CC1)C1=CC=CC1",[],"[c:0]1[ch:1][ch][c:3][c!r5:4][c!r5:5]1>>[c:0]1[CH2:1][c:3][c:4][c:5]1",true,-0.3180772572],[null,416.1078913752,2,"completed",-5.7268,2.0,2,"C(#Cc1ccccc1)c1ccccc1","C(#Cc1ccc(C#Cc2ccccc2)cc1)c1ccccc1",[],"[ch&r6,CH1&r5:1]>>[*:1](-C#C-c1ccccc1)",true,-0.6046950594],[null,253.7983102923,2,"completed",-5.849528,2.0,2,"C(#Cc1ccccc1)c1ccccc1","C(#Cc1cccc(C#Cc2ccccc2)c1)c1ccccc1",[],"[ch&r6,CH1&r5:1]>>[*:1](-C#C-c1ccccc1)",true,-0.5828308258],[null,241.8248082554,2,"completed",-5.696164,2.0,2,"C(#Cc1ccccc1)c1ccccc1","C(#Cc1ccccc1C#Cc1ccccc1)c1ccccc1",[],"[ch&r6,CH1&r5:1]>>[*:1](-C#C-c1ccccc1)",true,-0.4823182354],[null,318.2194176098,2,"completed",-6.018256,2.0,2,"C(#Cc1ccccc1)c1ccccc1","C(#Cc1ccccn1)c1ccccn1",[],"[ch&r6:0]>>[nr6:0]",true,-0.7172368491],[null,482.3672237164,2,"completed",-6.099308,2.0,2,"C(#Cc1ccccc1)c1ccccc1","C(#Cc1ccncc1)c1ccncc1",[],"[ch&r6:0]>>[nr6:0]",true,-0.8497059569],[null,397.6213500022,2,"completed",-5.995256,2.0,2,"C(#Cc1ccccc1)c1ccccc1","C(#Cc1cccnc1)c1cccnc1",[],"[ch&r6:0]>>[nr6:0]",true,-0.7421789257],[null,417.2871061959,2,"completed",-6.544588,2.0,2,"C(#Cc1ccccc1)c1ccccc1","O=c1ccc(C#Cc2ccc(=O)oc2)co1",[],"[c:1]1[c:2][ch:3][ch:4][c:5][c:6]1>>[c:1]1[c:2][o:3][c:4](=O)[c:5][c:6]1",true,-1.0939275246],[null,202.9354724022,2,"completed",-6.84552,2.0,2,"C(#Cc1ccccc1)c1ccccc1","O=c1cc(C#Cc2ccoc(=O)c2)cco1",[],"[c:1]1[c:2][ch:3][ch:4][c:5][c:6]1>>[c:1]1[c:2][o:3][c:4](=O)[c:5][c:6]1",true,-1.2386018087],[null,360.8365499242,2,"completed",-6.14586,2.0,2,"C(#Cc1ccccc1)c1ccccc1","O=c1occcc1C#Cc1cccoc1=O",[],"[c:1]1[c:2][ch:3][ch:4][c:5][c:6]1>>[c:1]1[c:2][o:3][c:4](=O)[c:5][c:6]1",true,-0.8161962718],[null,199.7454947732,2,"completed",-6.59896,2.0,2,"C(#Cc1ccccc1)c1ccccc1","O=c1cccc(C#Cc2cccc(=O)o2)o1",[],"[c:1]1[c:2][ch:3][ch:4][c:5][c:6]1>>[c:1]1[c:2][o:3][c:4](=O)[c:5][c:6]1",true,-1.0681151589],[null,98.7522168391,2,"completed",-6.624168,2.0,2,"C(#Cc1ccccc1)c1ccccc1","O=c1ccoc(C#Cc2cc(=O)cco2)c1",[],"[ch:1]1[c:2][c:3][ch:4][c:5][c:6]1>>[o:1]1[c:2][c:3][C:4](=O)[c:5][c:6]1",true,-1.0714780285],[null,412.2440519933,2,"completed",-6.200232,2.0,2,"C(#Cc1ccccc1)c1ccccc1","O=c1ccocc1C#Cc1coccc1=O",[],"[ch:1]1[c:2][c:3][ch:4][c:5][c:6]1>>[o:1]1[c:2][c:3][C:4](=O)[c:5][c:6]1",true,-0.8735532501],[null,108.0295694259,2,"completed",-5.25208,2.0,2,"c1ccc(Nc2ccccc2)cc1","c1ccc(-c2cccc(Nc3cccc(-c4ccccc4)c3)c2)cc1",[],"[cH&r6,CH&r5:1]>>[#6:1](-[c]1[ch]ccc[ch]1)",true,-0.1516682821],[null,105.6212938246,2,"completed",-5.24932,2.0,2,"c1ccc(Nc2ccccc2)cc1","c1ccc(Nc2cc(-c3ccccc3)cc(-c3ccccc3)c2)cc1",[],"[cH&r6,CH&r5:1]>>[#6:1](-[c]1[ch]ccc[ch]1)",true,-0.148597188],[null,160.8731471942,2,"completed",-5.20194,2.0,2,"c1ccc(Nc2ccccc2)cc1","c1ccc(-c2ccc(Nc3ccc(-c4ccccc4)cc3)cc2)cc1",[],"[cH&r6,CH&r5:1]>>[#6:1](-[c]1[ch]ccc[ch]1)",true,-0.1759890157],[null,286.7985732052,2,"completed",-5.273332,2.0,2,"c1ccc(Nc2ccccc2)cc1","c1ccc(Nc2c(-c3ccccc3)cccc2-c2ccccc2)cc1",[],"[cH&r6,CH&r5:1]>>[#6:1](-[c]1[ch]ccc[ch]1)",true,-0.3114080488],[null,159.2503365115,2,"completed",-5.1679,2.0,2,"c1ccc(Nc2ccccc2)cc1","c1ccc(-c2ccccc2Nc2ccccc2-c2ccccc2)cc1",[],"[cH&r6,CH&r5:1]>>[#6:1](-[c]1[ch]ccc[ch]1)",true,-0.1661919691],[null,126.3284865031,2,"completed",-5.171212,2.0,2,"c1ccc(Nc2ccccc2)cc1","c1ccc2cc(Nc3ccc4ccccc4c3)ccc2c1",[],"[cH&r6:1][cH&r6:2]>>[c:1]2cccc[c:2]2",true,-0.1358077667],[null,124.391064386,2,"completed",-5.105064,2.0,2,"c1ccc(Nc2ccccc2)cc1","c1ccc2c(Nc3cccc4ccccc34)cccc2c1",[],"[cH&r6:1][cH&r6:2]>>[c:1]2cccc[c:2]2",true,-0.1244415626],[null,210.4021559934,2,"completed",-4.784904,2.0,2,"c1ccc(Nc2ccccc2)cc1","C1=CC(NC2=CCC=C2)=CC1",[],"[c:0]1[ch:1][ch][c:3][c!r5:4][c!r5:5]1>>[c:0]1[CH2:1][c:3][c:4][c:5]1",true,-0.3048261094],[null,202.8547408367,2,"completed",-4.738628,2.0,2,"c1ccc(Nc2ccccc2)cc1","C1=CCC(NC2=CC=CC2)=C1",[],"[c:0]1[ch:1][ch][c:3][c!r5:4][c!r5:5]1>>[c:0]1[CH2:1][c:3][c:4][c:5]1",true,-0.3242514608],[null,113.7404212291,2,"completed",-5.487324,2.0,2,"c1ccc(Nc2ccccc2)cc1","c1ccc(Nc2ccccn2)nc1",[],"[ch&r6:0]>>[nr6:0]",true,-0.2940180693],[null,321.5443185812,2,"completed",-5.735724,2.0,2,"c1ccc(Nc2ccccc2)cc1","c1cc(Nc2ccncc2)ccn1",[],"[ch&r6:0]>>[nr6:0]",true,-0.549018944],[null,312.1621042108,2,"completed",-5.467912,2.0,2,"c1ccc(Nc2ccccc2)cc1","c1cncc(Nc2cccnc2)c1",[],"[ch&r6:0]>>[nr6:0]",true,-0.4046865537],[null,83.8755576929,2,"completed",-5.118772,2.0,2,"c1ccc(Nc2ccccc2)cc1","c1ccc(Nc2cccc(Nc3ccccc3)c2)cc1",[],"[ch&r6,CH1&r5:1]>>[*:1](-N-c1ccccc1)",true,-0.0848986413],[null,261.4300651552,2,"completed",-5.064584,2.0,2,"c1ccc(Nc2ccccc2)cc1","c1ccc(Nc2ccccc2Nc2ccccc2)cc1",[],"[ch&r6,CH1&r5:1]>>[*:1](-N-c1ccccc1)",true,-0.262602899],[null,265.999734542,2,"completed",-4.873776,2.0,2,"c1ccc(Nc2ccccc2)cc1","c1ccc(Nc2ccc(Nc3ccccc3)cc2)cc1",[],"[ch&r6,CH1&r5:1]>>[*:1](-N-c1ccccc1)",true,-0.3095686271],[null,94.7744892879,2,"completed",-5.112608,2.0,2,"c1ccc(Nc2ccccc2)cc1","c1ccc(N(c2ccccc2)c2ccccc2)cc1",[],"[r:1][NH!R:2][r:3]>>[r:1][N:2](-c1ccccc1)[r:3]",true,-0.0951845315],[null,157.6264693795,2,"completed",-5.792856,2.0,2,"c1ccc2ccccc2c1","c1ccc(-c2ccc3ccc(-c4ccccc4)cc3c2)cc1",[],"[cH&r6,CH&r5:1]>>[#6:1](-[c]1[ch]ccc[ch]1)",true,-0.5099709088],[null,735.0806604117,2,"completed",-5.791384,2.0,2,"c1ccc2ccccc2c1","c1ccc(-c2ccc(-c3ccccc3)c3ccccc23)cc1",[],"[cH&r6,CH&r5:1]>>[#6:1](-[c]1[ch]ccc[ch]1)",true,-0.8800962315],[null,251.984018717,2,"completed",-5.743544,2.0,2,"c1ccc2ccccc2c1","c1ccc(-c2ccc3cc(-c4ccccc4)ccc3c2)cc1",[],"[cH&r6,CH&r5:1]>>[#6:1](-[c]1[ch]ccc[ch]1)",true,-0.5161675085],[null,695.6469091902,2,"completed",-5.796904,2.0,2,"c1ccc2ccccc2c1","c1ccc(-c2cccc3c(-c4ccccc4)cccc23)cc1",[],"[cH&r6,CH&r5:1]>>[#6:1](-[c]1[ch]ccc[ch]1)",true,-0.8496502004],[null,479.0870540344,2,"completed",-5.798192,2.0,2,"c1ccc2ccccc2c1","c1ccc(-c2cccc3cccc(-c4ccccc4)c23)cc1",[],"[cH&r6,CH&r5:1]>>[#6:1](-[c]1[ch]ccc[ch]1)",true,-0.684387112],[null,171.5972154784,2,"completed",-5.834256,2.0,2,"c1ccc2ccccc2c1","c1ccc(-c2cc3ccccc3cc2-c2ccccc2)cc1",[],"[cH&r6,CH&r5:1]>>[#6:1](-[c]1[ch]ccc[ch]1)",true,-0.5418673476],[null,149.8427671916,2,"completed",-5.507932,2.0,2,"c1ccc2ccccc2c1","c1ccc2cc3ccccc3cc2c1",[],"[cH&r6:1][cH&r6:2]>>[c:1]2cccc[c:2]2",true,-0.3224795002],[null,226.0944611292,2,"completed",-5.85514,2.0,2,"c1ccc2ccccc2c1","c1ccc2c(c1)ccc1ccccc12",[],"[cH&r6:1][cH&r6:2]>>[c:1]2cccc[c:2]2",true,-0.5749213433],[null,433.9524842478,2,"completed",-5.823124,2.0,2,"c1ccc2ccccc2c1","C1=Cc2cccc3cccc1c23",[],"[ch:1]2[c:3][c:4][c:5][c:6]3[c:7][c:8][c:9][ch:2][c:10]23>>C1=C[c:1]2[c:3][c:4][c:5][c:6]3[c:7][c:8][c:9][c:2]1[c:10]23",true,-0.6667382058],[null,226.4214584344,2,"completed",-5.182344,2.0,2,"c1ccc2ccccc2c1","C1=c2ccccc2=CC1",[],"[c:0]1[ch:1][ch][c:3][c!r5:4][c!r5:5]1>>[c:0]1[CH2:1][c:3][c:4][c:5]1",true,-0.2336431866],[null,280.0815016254,2,"completed",-5.551724,2.0,2,"c1ccc2ccccc2c1","C(=Cc1cccc2cccc(C=Cc3ccccc3)c12)c1ccccc1",[],"[ch&r6,CH1&r5:1]>>[*:1](-C=C-c1ccccc1)",true,-0.4224125802],[null,275.2820921462,2,"completed",-5.497536,2.0,2,"c1ccc2ccccc2c1","C(=Cc1cccc2c(C=Cc3ccccc3)cccc12)c1ccccc1",[],"[ch&r6,CH1&r5:1]>>[*:1](-C=C-c1ccccc1)",true,-0.3914298369],[null,311.0546459418,2,"completed",-5.420808,2.0,2,"c1ccc2ccccc2c1","C(=Cc1ccc(C=Cc2ccccc2)c2ccccc12)c1ccccc1",[],"[ch&r6,CH1&r5:1]>>[*:1](-C=C-c1ccccc1)",true,-0.3836465841],[null,134.6229408318,2,"completed",-5.607568,2.0,2,"c1ccc2ccccc2c1","C(=Cc1ccc2ccc(C=Cc3ccccc3)cc2c1)c1ccccc1",[],"[ch&r6,CH1&r5:1]>>[*:1](-C=C-c1ccccc1)",true,-0.3799469973],[null,197.9534817236,2,"completed",-5.485668,2.0,2,"c1ccc2ccccc2c1","C(=Cc1ccc2cc(C=Cc3ccccc3)ccc2c1)c1ccccc1",[],"[ch&r6,CH1&r5:1]>>[*:1](-C=C-c1ccccc1)",true,-0.334765718],[null,195.2632458158,2,"completed",-5.651176,2.0,2,"c1ccc2ccccc2c1","C(=Cc1cc2ccccc2cc1C=Cc1ccccc1)c1ccccc1",[],"[ch&r6,CH1&r5:1]>>[*:1](-C=C-c1ccccc1)",true,-0.4324202549],[null,173.2274693155,2,"completed",-5.603336,2.0,2,"c1ccc2ccccc2c1","C(#Cc1ccc2cc(C#Cc3ccccc3)ccc2c1)c1ccccc1",[],"[ch&r6,CH1&r5:1]>>[*:1](-C#C-c1ccccc1)",true,-0.3926166696],[null,114.3304247629,2,"completed",-5.713644,2.0,2,"c1ccc2ccccc2c1","C(#Cc1ccc2ccc(C#Cc3ccccc3)cc2c1)c1ccccc1",[],"[ch&r6,CH1&r5:1]>>[*:1](-C#C-c1ccccc1)",true,-0.4445057208],[null,329.856304777,2,"completed",-5.606832,2.0,2,"c1ccc2ccccc2c1","C(#Cc1cccc2cccc(C#Cc3ccccc3)c12)c1ccccc1",[],"[ch&r6,CH1&r5:1]>>[*:1](-C#C-c1ccccc1)",true,-0.4844334146],[null,191.2381860024,2,"completed",-5.484748,2.0,2,"c1ccc2ccccc2c1","C(#Cc1ccc(C#Cc2ccccc2)c2ccccc12)c1ccccc1",[],"[ch&r6,CH1&r5:1]>>[*:1](-C#C-c1ccccc1)",true,-0.3303138588],[null,169.5450113032,2,"completed",-5.753664,2.0,2,"c1ccc2ccccc2c1","C(#Cc1cc2ccccc2cc1C#Cc1ccccc1)c1ccccc1",[],"[ch&r6,CH1&r5:1]>>[*:1](-C#C-c1ccccc1)",true,-0.4879662458],[null,339.343037938,2,"completed",-5.589628,2.0,2,"c1ccc2ccccc2c1","C(#Cc1cccc2c(C#Cc3ccccc3)cccc12)c1ccccc1",[],"[ch&r6,CH1&r5:1]>>[*:1](-C#C-c1ccccc1)",true,-0.4823112385],[null,563.2011571734,2,"completed",-5.926348,2.0,2,"c1ccc2ccccc2c1","c1cc2cnccc2cn1",[],"[ch&r6:0]>>[nr6:0]",true,-0.8073366967],[null,662.8314552324,2,"completed",-5.96324,2.0,2,"c1ccc2ccccc2c1","c1cc2ccncc2cn1",[],"[ch&r6:0]>>[nr6:0]",true,-0.8969310753],[null,781.7507722409,2,"completed",-5.735908,2.0,2,"c1ccc2ccccc2c1","c1cnc2cccnc2c1",[],"[ch&r6:0]>>[nr6:0]",true,-0.8995998957],[null,1032.4810839111,2,"completed",-5.740324,2.0,2,"c1ccc2ccccc2c1","c1ccc2cnncc2c1",[],"[ch&r6:0]>>[nr6:0]",true,-1.1255773864],[null,907.3820643894,2,"completed",-5.687516,2.0,2,"c1ccc2ccccc2c1","c1ccc2nccnc2c1",[],"[ch&r6:0]>>[nr6:0]",true,-0.9962318934],[null,615.1684452884,2,"completed",-5.755872,2.0,2,"c1ccc2ccccc2c1","c1cnc2ncccc2c1",[],"[ch&r6:0]>>[nr6:0]",true,-0.7676031367],[null,241.1575657679,2,"completed",-4.99954,2.0,2,"c1ccc2ccccc2c1","c1ccc(Nc2cccc3c(Nc4ccccc4)cccc23)cc1",[],"[ch&r6,CH1&r5:1]>>[*:1](-N-c1ccccc1)",true,-0.2512014236],[null,481.5494524023,2,"completed",-4.90156,2.0,2,"c1ccc2ccccc2c1","c1ccc(Nc2ccc(Nc3ccccc3)c3ccccc23)cc1",[],"[ch&r6,CH1&r5:1]>>[*:1](-N-c1ccccc1)",true,-0.5011839059],[null,192.2935662971,2,"completed",-5.190164,2.0,2,"c1ccc2ccccc2c1","c1ccc(Nc2cc3ccccc3cc2Nc2ccccc2)cc1",[],"[ch&r6,CH1&r5:1]>>[*:1](-N-c1ccccc1)",true,-0.2023864956],[null,199.1564854641,2,"completed",-5.146556,2.0,2,"c1ccc2ccccc2c1","c1ccc(Nc2cccc3cccc(Nc4ccccc4)c23)cc1",[],"[ch&r6,CH1&r5:1]>>[*:1](-N-c1ccccc1)",true,-0.2018052568],[null,216.3032537008,2,"completed",-4.924468,2.0,2,"c1ccc2ccccc2c1","c1ccc(Nc2ccc3cc(Nc4ccccc4)ccc3c2)cc1",[],"[ch&r6,CH1&r5:1]>>[*:1](-N-c1ccccc1)",true,-0.248766405],[null,79.8706201448,2,"completed",-5.112332,2.0,2,"c1ccc2ccccc2c1","c1ccc(Nc2ccc3ccc(Nc4ccccc4)cc3c2)cc1",[],"[ch&r6,CH1&r5:1]>>[*:1](-N-c1ccccc1)",true,-0.0803357597],[null,229.1609018144,2,"completed",-7.066872,2.0,2,"c1ccc2ccccc2c1","O=c1occc2ccoc(=O)c12",[],"[c:1]1[c:2][ch:3][ch:4][c:5][c:6]1>>[c:1]1[c:2][o:3][c:4](=O)[c:5][c:6]1",true,-1.395751266],[null,399.5055558658,2,"completed",-6.994928,2.0,2,"c1ccc2ccccc2c1","O=c1ccc2oc(=O)ccc2o1",[],"[c:1]1[c:2][ch:3][ch:4][c:5][c:6]1>>[c:1]1[c:2][o:3][c:4](=O)[c:5][c:6]1",true,-1.3853061866],[null,533.2618981557,2,"completed",-6.786364,2.0,2,"c1ccc2ccccc2c1","O=c1occc2c(=O)occc12",[],"[c:1]1[c:2][ch:3][ch:4][c:5][c:6]1>>[c:1]1[c:2][o:3][c:4](=O)[c:5][c:6]1",true,-1.2953153233],[null,360.371978311,2,"completed",-7.020964,2.0,2,"c1ccc2ccccc2c1","O=c1ccc2ccc(=O)oc2o1",[],"[c:1]1[c:2][ch:3][ch:4][c:5][c:6]1>>[c:1]1[c:2][o:3][c:4](=O)[c:5][c:6]1",true,-1.3921272501],[null,518.7315998322,2,"completed",-6.423516,2.0,2,"c1ccc2ccccc2c1","O=c1ccoc2occc(=O)c12",[],"[ch:1]1[c:2][c:3][ch:4][c:5][c:6]1>>[o:1]1[c:2][c:3][C:4](=O)[c:5][c:6]1",true,-1.0617969805],[null,254.3160240606,2,"completed",-6.761892,2.0,2,"c1ccc2ccccc2c1","O=c1ccoc2c(=O)ccoc12",[],"[ch:1]1[c:2][c:3][ch:4][c:5][c:6]1>>[o:1]1[c:2][c:3][C:4](=O)[c:5][c:6]1",true,-1.1907981776],[null,153.2756264159,2,"completed",-5.873448,2.0,2,"c1ccncc1","c1ccc(-c2cccc(-c3ccccc3)n2)cc1",[],"[cH&r6,CH&r5:1]>>[#6:1](-[c]1[ch]ccc[ch]1)",true,-0.5626918374],[null,233.00696158,2,"completed",-5.917516,2.0,2,"c1ccncc1","c1ccc(-c2cncc(-c3ccccc3)c2)cc1",[],"[cH&r6,CH&r5:1]>>[#6:1](-[c]1[ch]ccc[ch]1)",true,-0.6178795394],[null,164.2073063984,2,"completed",-5.703248,2.0,2,"c1ccncc1","c1ccc2cc3cnccc3cc2c1",[],"[cH&r6:1][cH&r6:2]>>[c:1]2cccc[c:2]2",true,-0.4530772922],[null,148.299569521,2,"completed",-5.765992,2.0,2,"c1ccncc1","c1ccc2nc3ccccc3cc2c1",[],"[cH&r6:1][cH&r6:2]>>[c:1]2cccc[c:2]2",true,-0.4892136352],[null,166.8260108535,2,"completed",-5.765716,2.0,2,"c1ccncc1","C(=Cc1cncc(C=Cc2ccccc2)c1)c1ccccc1",[],"[ch&r6,CH1&r5:1]>>[*:1](-C=C-c1ccccc1)",true,-0.4949626615],[null,164.3342727832,2,"completed",-5.680156,2.0,2,"c1ccncc1","C(=Cc1cccc(C=Cc2ccccc2)n1)c1ccccc1",[],"[ch&r6,CH1&r5:1]>>[*:1](-C=C-c1ccccc1)",true,-0.4380986596],[null,185.8051797821,2,"completed",-5.896264,2.0,2,"c1ccncc1","C(#Cc1cncc(C#Cc2ccccc2)c1)c1ccccc1",[],"[ch&r6,CH1&r5:1]>>[*:1](-C#C-c1ccccc1)",true,-0.5875384073],[null,142.1025214143,2,"completed",-5.852196,2.0,2,"c1ccncc1","C(#Cc1cccc(C#Cc2ccccc2)n1)c1ccccc1",[],"[ch&r6,CH1&r5:1]>>[*:1](-C#C-c1ccccc1)",true,-0.5453756041],[null,881.7338755149,2,"completed",-5.935548,2.0,2,"c1ccncc1","c1cncnc1",[],"[ch&r6:0]>>[nr6:0]",true,-1.0580848042],[null,866.0938611421,2,"completed",-5.770408,2.0,2,"c1ccncc1","c1cnccn1",[],"[ch&r6:0]>>[nr6:0]",true,-0.9850622065],[null,1164.8084822666,2,"completed",-5.747868,2.0,2,"c1ccncc1","c1ccnnc1",[],"[ch&r6:0]>>[nr6:0]",true,-1.2499791773],[null,115.709519938,2,"completed",-5.158516,2.0,2,"c1ccncc1","c1ccc(Nc2cccc(Nc3ccccc3)n2)cc1",[],"[ch&r6,CH1&r5:1]>>[*:1](-N-c1ccccc1)",true,-0.1227457246],[null,166.6832597341,2,"completed",-5.215556,2.0,2,"c1ccncc1","c1ccc(Nc2cncc(Nc3ccccc3)c2)cc1",[],"[ch&r6,CH1&r5:1]>>[*:1](-N-c1ccccc1)",true,-0.1852737751],[null,151.0257153473,2,"completed",-5.726708,2.0,2,"C(=Cc1ccccc1)c1ccccc1","C(=Cc1cc(-c2ccccc2)cc(-c2ccccc2)c1)c1ccccc1",[],"[cH&r6,CH&r5:1]>>[#6:1](-[c]1[ch]ccc[ch]1)",true,-0.4639640031],[null,341.7842121762,2,"completed",-5.702604,2.0,2,"C(=Cc1ccccc1)c1ccccc1","C(=Cc1c(-c2ccccc2)cccc1-c1ccccc1)c1ccccc1",[],"[cH&r6,CH&r5:1]>>[#6:1](-[c]1[ch]ccc[ch]1)",true,-0.5429096815],[null,249.4624523189,2,"completed",-5.578312,2.0,2,"C(=Cc1ccccc1)c1ccccc1","C(=Cc1ccc(-c2ccccc2)cc1)c1ccc(-c2ccccc2)cc1",[],"[cH&r6,CH&r5:1]>>[#6:1](-[c]1[ch]ccc[ch]1)",true,-0.4175342813],[null,455.6924455648,2,"completed",-5.803528,2.0,2,"C(=Cc1ccccc1)c1ccccc1","C(=Cc1ccccc1-c1ccccc1)c1ccccc1-c1ccccc1",[],"[cH&r6,CH&r5:1]>>[#6:1](-[c]1[ch]ccc[ch]1)",true,-0.6709559687],[null,150.9705255977,2,"completed",-5.725604,2.0,2,"C(=Cc1ccccc1)c1ccccc1","C(=Cc1cccc(-c2ccccc2)c1)c1cccc(-c2ccccc2)c1",[],"[cH&r6,CH&r5:1]>>[#6:1](-[c]1[ch]ccc[ch]1)",true,-0.4632153693],[null,326.0818804323,2,"completed",-5.539212,2.0,2,"C(=Cc1ccccc1)c1ccccc1","C(=Cc1cccc2ccccc12)c1cccc2ccccc12",[],"[cH&r6:1][cH&r6:2]>>[c:1]2cccc[c:2]2",true,-0.4481672806],[null,188.1050606217,2,"completed",-5.567456,2.0,2,"C(=Cc1ccccc1)c1ccccc1","C(=Cc1ccc2ccccc2c1)c1ccc2ccccc2c1",[],"[cH&r6:1][cH&r6:2]>>[c:1]2cccc[c:2]2",true,-0.3774333301],[null,255.4530562048,2,"completed",-5.324208,2.0,2,"C(=Cc1ccccc1)c1ccccc1","C1=CC(C=CC2=CCC=C2)=CC1",[],"[c:0]1[ch:1][ch][c:3][c!r5:4][c!r5:5]1>>[c:0]1[CH2:1][c:3][c:4][c:5]1",true,-0.2998135842],[null,327.8330188685,2,"completed",-5.129904,2.0,2,"C(=Cc1ccccc1)c1ccccc1","C1=CCC(C=CC2=CC=CC2)=C1",[],"[c:0]1[ch:1][ch][c:3][c!r5:4][c!r5:5]1>>[c:0]1[CH2:1][c:3][c:4][c:5]1",true,-0.3285006398],[null,161.1127333031,2,"completed",-5.666908,2.0,2,"C(=Cc1ccccc1)c1ccccc1","C(=Cc1cccc(C=Cc2ccccc2)c1)c1ccccc1",[],"[ch&r6,CH1&r5:1]>>[*:1](-C=C-c1ccccc1)",true,-0.4282940652],[null,229.5702205461,2,"completed",-5.500572,2.0,2,"C(=Cc1ccccc1)c1ccccc1","C(=Cc1ccc(C=Cc2ccccc2)cc1)c1ccccc1",[],"[ch&r6,CH1&r5:1]>>[*:1](-C=C-c1ccccc1)",true,-0.3623904945],[null,333.0640965866,2,"completed",-5.609684,2.0,2,"C(=Cc1ccccc1)c1ccccc1","C(=Cc1ccccc1C=Cc1ccccc1)c1ccccc1",[],"[ch&r6,CH1&r5:1]>>[*:1](-C=C-c1ccccc1)",true,-0.4880807357],[null,174.7662276953,2,"completed",-5.873816,2.0,2,"C(=Cc1ccccc1)c1ccccc1","C(=Cc1ccccn1)c1ccccn1",[],"[ch&r6:0]>>[nr6:0]",true,-0.5691668677],[null,420.2667936602,2,"completed",-6.064072,2.0,2,"C(=Cc1ccccc1)c1ccccc1","C(=Cc1ccncc1)c1ccncc1",[],"[ch&r6:0]>>[nr6:0]",true,-0.7950139874],[null,434.9734146722,2,"completed",-5.976212,2.0,2,"C(=Cc1ccccc1)c1ccccc1","C(=Cc1cccnc1)c1cccnc1",[],"[ch&r6:0]>>[nr6:0]",true,-0.7519296053],[null,466.951261464,2,"completed",-6.446148,2.0,2,"C(=Cc1ccccc1)c1ccccc1","O=c1ccc(C=Cc2ccc(=O)oc2)co1",[],"[c:1]1[c:2][ch:3][ch:4][c:5][c:6]1>>[c:1]1[c:2][o:3][c:4](=O)[c:5][c:6]1",true,-1.0516556257],[null,382.9653075393,2,"completed",-5.933432,2.0,2,"C(=Cc1ccccc1)c1ccccc1","O=c1occcc1C=Cc1cccoc1=O",[],"[c:1]1[c:2][ch:3][ch:4][c:5][c:6]1>>[c:1]1[c:2][o:3][c:4](=O)[c:5][c:6]1",true,-0.6978687463],[null,202.1643819247,2,"completed",-6.410176,2.0,2,"C(=Cc1ccccc1)c1ccccc1","O=c1cccc(C=Cc2cccc(=O)o2)o1",[],"[c:1]1[c:2][ch:3][ch:4][c:5][c:6]1>>[c:1]1[c:2][o:3][c:4](=O)[c:5][c:6]1",true,-0.9391407782],[null,199.9180439987,2,"completed",-6.779924,2.0,2,"C(=Cc1ccccc1)c1ccccc1","O=c1cc(C=Cc2ccoc(=O)c2)cco1",[],"[c:1]1[c:2][ch:3][ch:4][c:5][c:6]1>>[c:1]1[c:2][o:3][c:4](=O)[c:5][c:6]1",true,-1.1928193915],[null,92.8430880756,2,"completed",-6.527752,2.0,2,"C(=Cc1ccccc1)c1ccccc1","O=c1ccoc(C=Cc2cc(=O)cco2)c1",[],"[ch:1]1[c:2][c:3][ch:4][c:5][c:6]1>>[o:1]1[c:2][c:3][C:4](=O)[c:5][c:6]1",true,-1.0037295293],[null,671.682692097,2,"completed",-5.96738,2.0,2,"C(=Cc1ccccc1)c1ccccc1","O=c1ccocc1C=Cc1coccc1=O",[],"[ch:1]1[c:2][c:3][ch:4][c:5][c:6]1>>[o:1]1[c:2][c:3][C:4](=O)[c:5][c:6]1",true,-0.9054325985],[0.3235823652,140.8141536371,3,"completed",-4.735592,3.0,5,"c1cc(Nc2cccc3cocc23)c2cocc2c1","C1=c2cccc(Nc3cccc4c3=CCC=4)c2=CC1",{},"[n,c:0]1[n,ch:1][o,O:2][n,c:3][n,c:4]1>>[*:0]1=[*:1][CH2:2][*:3]=[*:4]1",true,-0.2913713939],[0.3105622654,161.0784971665,3,"completed",-5.174892,3.0,5,"O=c1ccoc(-c2c(NC3=CCC=C3)cccc2NC2=CCC=C2)c1","O=c1cc[nH]c(-c2c(NC3=CCC=C3)cccc2NC2=CCC=C2)c1",{},"[o:1]>>[nH:1]",true,-0.169394805],[0.3059190219,215.3384791195,3,"completed",-5.105156,3.0,5,"O=c1ccoc(-c2c(NC3=CC=CC3)cccc2NC2=CC=CC2)c1","O=c1cc[nH]c(-c2c(NC3=CC=CC3)cccc2NC2=CC=CC2)c1",{},"[o:1]>>[nH:1]",true,-0.2153687232],[0.3048373494,172.7540231861,3,"completed",-4.757488,3.0,5,"C1=c2ccc(Nc3ccc4c(n3)=CCC=4)nc2=CC1","C1=c2ccc(Nc3ccc4c(c3)=CCC=4)cc2=CC1",{},"[nr6:0]>>[ch&r6:0]",true,-0.2955131857],[0.2930602307,165.4370187629,3,"completed",-5.033212,3.0,5,"O=c1cc(-c2c(NC3=CCC=C3)cccc2NC2=CCC=C2)cco1","O=c1cc(-c2c(NC3=CCC=C3)cccc2NC2=CCC=C2)cc[nH]1",{},"[o:1]>>[nH:1]",true,-0.1719160239],[0.2908915329,184.8594178316,3,"completed",-4.77046,3.0,5,"C1=CC(Nc2cccc(NC3=CCC=C3)c2C2=CCC=C2)=CC1","C1=CC(Nc2cccc(NC3=CCC=C3)c2-c2cc[nH]c2)=CC1",{},"[#6H2r5:1]>>[NH:1]",true,-0.2956101217],[0.2880956751,202.5559170554,3,"completed",-4.975896,3.0,5,"O=c1cc(-c2c(NC3=CC=CC3)cccc2NC2=CC=CC2)cco1","O=c1cc(-c2c(NC3=CC=CC3)cccc2NC2=CC=CC2)cc[nH]1",{},"[o:1]>>[nH:1]",true,-0.2203991445],[0.2860760041,211.0752140172,3,"completed",-4.821428,3.0,5,"C1=CC(Nc2cccc(NC3=CCC=C3)c2C2=CCC=C2)=CC1","C1=CC(Nc2cccc(NC3=CCC=C3)c2C2=CSCS2)=CC1",{},"[CH,ch:0]1=[C,c:1][C,c:2]=[CH,ch:3][*:4]1>>[S:0]1[*:1]=,:[*:2][S:3][*:4]1",true,-0.2873637103],[0.2853787011,195.7777565831,3,"completed",-4.678736,3.0,6,"C1=CC(Nc2cc3cocc3cc2NC2=CCC=C2)=CC1","C1=CC(Nc2cc3c(cc2NC2=CCC=C2)=CCC=3)=CC1",{},"[n,c:0]1[n,ch:1][o,O:2][n,c:3][n,c:4]1>>[*:0]1=[*:1][CH2:2][*:3]=[*:4]1",true,-0.3539575896],[0.282856018,132.6694404249,3,"completed",-4.748288,3.0,6,"C1=CCC(Nc2cc3c(cc2NC2=CC=CC2)SCS3)=C1","C1=CCC(Nc2cc3c(cc2NC2=CC=CC2)=CCC=3)=C1",{},"[S,s:0]1[r5:1]-,=,:[r5:2][S,s:3][*:4]1>>[CH:0]1=[C:1][C:2]=[CH:3][*:4]1",true,-0.2796691484],[0.2820155168,165.240569113,3,"completed",-4.885184,3.0,5,"C1=CC(Nc2cccc(NC3=CCC=C3)c2C2=CCC=C2)=CC1","C1=CC(Nc2cccc(NC3=CCC=C3)c2-c2ccsc2)=CC1",{},"[#6H2r5:1]>>[S:1]",true,-0.2234187626],[0.2803469013,157.360872082,3,"completed",-4.856848,3.0,7,"C1=CC(Nc2cccc(NC3=CCC=C3)c2-c2cnc[nH]2)=CC1","C1=CC(Nc2cccc(NC3=CCC=C3)c2-c2ccc[nH]2)=CC1",{},"[nr5:0]>>[ch&r5:0]",true,-0.2318030687],[0.2796297875,104.7361806702,3,"completed",-5.385112,3.0,4,"C1=CC(c2cc(Nc3ccccc3)cc(C3=CCC=C3)c2)=CC1","C1=CC(c2cc(Nc3ccccc3)cc(C3=CCC=C3)n2)=CC1",{},"[ch&r6:0]>>[nr6:0]",true,-0.2253912272],[0.2790632012,152.0746305763,3,"completed",-4.86016,3.0,6,"C1=CC(Nc2cccc(NC3=CCC=C3)c2-c2ccoc2)=CC1","C1=CC(Nc2cccc(NC3=CCC=C3)c2C2=CCC=C2)=CC1",{},"[n,c:0]1[n,ch:1][o,O:2][n,c:3][n,c:4]1>>[*:0]1=[*:1][CH2:2][*:3]=[*:4]1",true,-0.2265238924],[0.2785732258,251.5686727682,3,"completed",-4.777636,3.0,5,"c1ccc(-c2cc(Nc3cc[nH]c3)cc(-c3ccccc3)c2)cc1","C1=CC(c2cc(Nc3cc[nH]c3)cc(C3=CCC=C3)c2)=CC1",{},"[c:0]1[ch:1][ch][c:3][c!r5:4][c!r5:5]1>>[c:0]1[CH2:1][c:3][c:4][c:5]1",true,-0.337945093],[0.2782544859,172.7926720974,3,"completed",-4.912324,3.0,5,"C1=CCC(c2c(NC3=CCC=C3)cccc2NC2=CCC=C2)=C1","C1=CC(Nc2cccc(NC3=CCC=C3)c2-c2cccs2)=CC1",{},"[#6H2r5:1]>>[S:1]",true,-0.2170627218],[0.278013549,126.333292266,3,"completed",-5.183264,3.0,5,"O=c1cccc(-c2c(NC3=CCC=C3)cccc2NC2=CCC=C2)o1","O=c1cccc(-c2c(NC3=CCC=C3)cccc2NC2=CCC=C2)[nH]1",{},"[o:1]>>[nH:1]",true,-0.1391302219],[0.276167092,227.4596982329,3,"completed",-4.59796,3.0,5,"c1ccc(-c2cc(Nc3cc[nH]c3)cc(Nc3cc[nH]c3)c2)cc1","C1=CCC(c2cc(Nc3cc[nH]c3)cc(Nc3cc[nH]c3)c2)=C1",{},"[c:0]1[ch:1][ch][c:3][c!r5:4][c!r5:5]1>>[c:0]1[CH2:1][c:3][c:4][c:5]1",true,-0.4186162366],[0.2759700617,158.9075755417,3,"completed",-4.909012,3.0,4,"C1=CC(Nc2cccc(NC3=CCC=C3)c2)=CC1","C1=CC(Nc2cccc(NC3=CCC=C3)c2-c2ccccc2)=CC1",{},"[cH&r6,CH&r5:1]>>[#6:1](-[c]1[ch]ccc[ch]1)",true,-0.2076657446],[0.2750470563,122.3860408814,3,"completed",-4.909748,3.0,5,"C1=CC(Nc2ccc3ccc(NC4=CCC=C4)nc3n2)=CC1","C1=CC(Nc2ccc3ccc(NC4=CCC=C4)cc3c2)=CC1",{},"[nr6:0]>>[ch&r6:0]",true,-0.1808709388],[0.2749938132,262.5758755444,3,"completed",-4.407704,3.0,5,"C1=CC(Nc2cc3c(cc2NC2=CCC=C2)=CCC=3)=CC1","C1=c2cc(Nc3cc[nH]c3)c(Nc3cc[nH]c3)cc2=CC1",{},"[#6H2r5:1]>>[NH:1]",true,-0.5511716871],[0.274387588,204.8489730645,3,"completed",-4.55104,3.0,5,"c1ccc(-c2cc(Nc3cc[nH]c3)cc(Nc3cc[nH]c3)c2)cc1","C1=CC(c2cc(Nc3cc[nH]c3)cc(Nc3cc[nH]c3)c2)=CC1",{},"[c:0]1[ch:1][ch][c:3][c!r5:4][c!r5:5]1>>[c:0]1[CH2:1][c:3][c:4][c:5]1",true,-0.4354630544],[0.2735490149,174.0708625812,3,"completed",-4.596948,3.0,5,"C1=CC(Nc2cc3c(cc2NC2=CCC=C2)=CCC=3)=CC1","C1=CC(Nc2cc3c[nH]cc3cc2NC2=CCC=C2)=CC1",{},"[#6H2r5:1]>>[NH:1]",true,-0.3928112898],[0.2730992365,244.0410819017,3,"completed",-4.701368,3.0,5,"O=c1ccocc1-c1c(NC2=CCC=C2)cccc1NC1=CCC=C1","O=c1cc[nH]cc1-c1c(NC2=CCC=C2)cccc1NC1=CCC=C1",{},"[o:1]>>[nH:1]",true,-0.3707029952],[0.2724993832,205.2709786417,3,"completed",-4.527304,3.0,5,"C1=CC(Nc2cccc(NC3=CCC=C3)c2C2=CCC=C2)=CC1","C1=CC(c2c(Nc3cc[nH]c3)cccc2Nc2cc[nH]c2)=CC1",{},"[#6H2r5:1]>>[NH:1]",true,-0.4503850817],[0.2715908123,127.917283427,3,"completed",-4.708636,3.0,5,"C1=CC(Nc2cc(NC3=CCC=C3)cc(C3=CCC=C3)c2)=CC1","C1=CC(Nc2cc(NC3=CCC=C3)cc(C3=CSCS3)c2)=CC1",{},"[CH,ch:0]1=[C,c:1][C,c:2]=[CH,ch:3][*:4]1>>[S:0]1[*:1]=,:[*:2][S:3][*:4]1",true,-0.3023475878],[0.2714959871,220.737960762,3,"completed",-5.024472,3.0,6,"C1=CCC(c2cc(NC3=CCC=C3)cc(C3=CC=CC3)n2)=C1","C1=CCC(c2cc(Nc3cc[nH]c3)cc(C3=CC=CC3)n2)=C1",{},"[#6H2r5:1]>>[NH:1]",true,-0.2269811488],[0.2714657813,126.8804273703,3,"completed",-5.243156,3.0,5,"O=c1ccoc(-c2cc(NC3=CCC=C3)cc(NC3=CCC=C3)c2)c1","O=c1cc[nH]c(-c2cc(NC3=CCC=C3)cc(NC3=CCC=C3)c2)c1",{},"[o:1]>>[nH:1]",true,-0.1616803223],[0.2710819498,306.8107751322,3,"completed",-4.807904,3.0,5,"C1=CCC(Nc2cccc(NC3=CC=CC3)c2C2=CCC=C2)=C1","C1=CC(c2c(Nc3ccc[nH]3)cccc2Nc2ccc[nH]2)=CC1",{},"[#6H2r5:1]>>[NH:1]",true,-0.3686999968],[0.2710571315,314.9980813287,3,"completed",-4.81002,3.0,5,"c1ccc(-c2c(Nc3ccc[nH]3)cccc2Nc2ccc[nH]2)cc1","C1=CCC(c2c(Nc3ccc[nH]3)cccc2Nc2ccc[nH]2)=C1",{},"[c:0]1[ch:1][ch][c:3][c!r5:4][c!r5:5]1>>[c:0]1[CH2:1][c:3][c:4][c:5]1",true,-0.3747360504],[0.2705578576,278.5618808362,3,"completed",-4.84912,3.0,5,"C1=CC(C2=CC(NC3=CCC(C4=CCC=C4)=C3)=CC2)=CC1","C1=CC(c2cc(Nc3csc(C4=CCC=C4)c3)cs2)=CC1",{},"[#6H2r5:1]>>[S:1]",true,-0.3292988019],[0.2704836203,232.5154524576,3,"completed",-5.000552,3.0,7,"C1=CC(c2cc(Nc3ccoc3)cc(C3=CCC=C3)n2)=CC1","C1=CC(c2cc(Nc3cc[nH]c3)cc(C3=CCC=C3)n2)=CC1",{},"[o:1]>>[nH:1]",true,-0.2427127704],[0.2701212436,169.3504495683,3,"completed",-4.817932,3.0,5,"C1=CC(Nc2cc3c(cc2NC2=CCC=C2)=CCC=3)=CC1","C1=CC(Nc2cc3cscc3cc2NC2=CCC=C2)=CC1",{},"[#6H2r5:1]>>[S:1]",true,-0.2601252189],[0.2699007951,118.8938982557,3,"completed",-4.546532,3.0,3,"c1ccc2c(Nc3cccc4ccccc34)cccc2c1","C1=c2ccccc2=C(NC2=c3ccccc3=CC2)C1",{},"[c:0]1[ch:1][ch][c:3][c!r5:4][c!r5:5]1>>[c:0]1[CH2:1][c:3][c:4][c:5]1",null,-0.405260292],[0.2694931782,200.2292868728,3,"completed",-4.805144,3.0,5,"c1ccc(-c2cc(Nc3cc[nH]c3)cc(-c3ccccc3)c2)cc1","C1=CCC(c2cc(Nc3cc[nH]c3)cc(C3=CC=CC3)c2)=C1",{},"[c:0]1[ch:1][ch][c:3][c!r5:4][c!r5:5]1>>[c:0]1[CH2:1][c:3][c:4][c:5]1",true,-0.2875628576],[0.2686819479,126.0985062004,3,"completed",-5.205528,3.0,5,"O=c1cccc(-c2cc(NC3=CCC=C3)cc(NC3=CCC=C3)c2)o1","O=c1cccc(-c2cc(NC3=CCC=C3)cc(NC3=CCC=C3)c2)[nH]1",{},"[o:1]>>[nH:1]",true,-0.1461422289],[0.2681014913,145.6189488902,3,"completed",-4.876076,3.0,5,"C1=CCC(c2c(NC3=CCC=C3)cccc2NC2=CCC=C2)=C1","C1=CC(Nc2cccc(NC3=CCC=C3)c2-c2ccco2)=CC1",{},"[#6H2r5:1]>>[O:1]",true,-0.2139496146],[0.2678195834,241.4795010406,3,"completed",-4.578732,3.0,6,"C1=CCC(c2c(Nc3ccoc3)cccc2Nc2ccoc2)=C1","C1=CCC(c2c(Nc3cc[nH]c3)cccc2Nc2cc[nH]c2)=C1",{},"[o:1]>>[nH:1]",true,-0.437556065],[0.2675141099,307.2385771071,3,"completed",-4.583608,3.0,5,"C1=CC(Nc2cc3c(cc2NC2=CCC=C2)=CCC=3)=CC1","C1=CC(Nc2cc3c(cc2NC2=CCC=C2)SCS3)=CC1",{},"[CH,ch:0]1=[C,c:1][C,c:2]=[CH,ch:3][*:4]1>>[S:0]1[*:1]=,:[*:2][S:3][*:4]1",true,-0.4744041369],[0.2673034388,149.0365087739,3,"completed",-4.895856,3.0,6,"C1=CCC(c2c(NC3=CCC=C3)cncc2NC2=CCC=C2)=C1","C1=CCC(c2c(NC3=CCC=C3)cccc2NC2=CCC=C2)=C1",{},"[nr6:0]>>[ch&r6:0]",true,-0.2064764383],[0.2670613801,240.9385091573,3,"completed",-4.740008,3.0,6,"C1=c2cc(Nc3ccco3)c(Nc3ccco3)cc2=CC1","C1=c2cc(Nc3ccc[nH]3)c(Nc3ccc[nH]3)cc2=CC1",{},"[o:1]>>[nH:1]",true,-0.3486438625],[0.2670488333,268.6427892246,3,"completed",-4.889416,3.0,5,"c1ccc(-c2cc(Nc3csc(-c4ccccc4)c3)cs2)cc1","C1=CCC(c2cc(Nc3csc(C4=CC=CC4)c3)cs2)=C1",{},"[c:0]1[ch:1][ch][c:3][c!r5:4][c!r5:5]1>>[c:0]1[CH2:1][c:3][c:4][c:5]1",true,-0.3064282991],[0.2670181338,150.8096234989,3,"completed",-4.763284,3.0,7,"C1=CC(Nc2cc(NC3=CCC=C3)cc(-c3cn[nH]c3)c2)=CC1","C1=CC(Nc2cc(NC3=CCC=C3)cc(-c3cc[nH]c3)c2)=CC1",{},"[nr5:0]>>[ch&r5:0]",true,-0.2798188668],[0.2666065285,139.2325586293,3,"completed",-4.95262,3.0,5,"c1ccc(-c2c(Nc3cccs3)cccc2Nc2cccs2)cc1","C1=CCC(c2c(Nc3cccs3)cccc2Nc2cccs2)=C1",{},"[c:0]1[ch:1][ch][c:3][c!r5:4][c!r5:5]1>>[c:0]1[CH2:1][c:3][c:4][c:5]1",true,-0.1732885713],[0.2653996253,137.5907539782,3,"completed",-4.916464,3.0,5,"C1=CCC(Nc2cccc(NC3=CC=CC3)c2C2=CCC=C2)=C1","C1=CC(c2c(Nc3cccs3)cccc2Nc2cccs2)=CC1",{},"[#6H2r5:1]>>[S:1]",true,-0.1882474239],[0.265382918,143.3162081631,3,"completed",-4.905516,3.0,5,"c1ccc(Nc2cc(Nc3ccccc3)cc(-c3ccc[nH]3)c2)cc1","C1=CC(Nc2cc(NC3=CCC=C3)cc(-c3ccc[nH]3)c2)=CC1",{},"[c:0]1[ch:1][ch][c:3][c!r5:4][c!r5:5]1>>[c:0]1[CH2:1][c:3][c:4][c:5]1",true,-0.1976696952],[0.2647379748,154.6909614461,3,"completed",-5.1012,3.0,5,"O=c1ccc(-c2c(Nc3ccccc3)cccc2Nc2ccccc2)c[nH]1","O=c1ccc(-c2c(NC3=CCC=C3)cccc2NC2=CCC=C2)c[nH]1",{},"[c:0]1[ch:1][ch][c:3][c!r5:4][c!r5:5]1>>[c:0]1[CH2:1][c:3][c:4][c:5]1",true,-0.1546932421],[0.2633795927,155.240259832,3,"completed",-4.767516,3.0,5,"C1=CC(NC2=CCC(C3=CC(NC4=CCC=C4)=CC3)=C2)=CC1","C1=CC(Nc2csc(-c3cc(NC4=CCC=C4)cs3)c2)=CC1",{},"[#6H2r5:1]>>[S:1]",true,-0.2797621978],[0.2631675,288.2630068876,3,"completed",-4.510376,3.0,5,"C1=CCC(C2=CC(NC3=CCC(C4=CC=CC4)=C3)=CC2)=C1","C1=CCC(c2cc(Nc3c[nH]c(C4=CC=CC4)c3)c[nH]2)=C1",{},"[#6H2r5:1]>>[NH:1]",true,-0.5034354251],[0.2630844995,138.3968589499,3,"completed",-4.905424,3.0,7,"C1=CC(Nc2cc(NC3=CCC=C3)cc(-c3nccs3)c2)=CC1","C1=CC(Nc2cc(NC3=CCC=C3)cc(-c3cccs3)c2)=CC1",{},"[nr5:0]>>[ch&r5:0]",true,-0.1941777594],[0.2629914559,124.5604723606,3,"completed",-4.85326,3.0,4,"C1=CC(c2cc(Nc3ccccc3)cc(Nc3ccccc3)c2)=CC1","C1=CC(Nc2cc(NC3=CCC=C3)cc(C3=CCC=C3)c2)=CC1",{},"[c:0]1[ch:1][ch][c:3][c!r5:4][c!r5:5]1>>[c:0]1[CH2:1][c:3][c:4][c:5]1",true,-0.2129479251],[0.2626577144,168.3808286622,3,"completed",-4.735408,3.0,5,"C1=CCC(Nc2cccc(NC3=CC=CC3)c2C2=CCC=C2)=C1","C1=CCC(Nc2cccc(NC3=CC=CC3)c2-c2cc[nH]c2)=C1",{},"[#6H2r5:1]>>[NH:1]",true,-0.3057556106],[0.2626340576,148.8462693417,3,"completed",-4.737984,3.0,6,"C1=CC(Nc2cccc(NC3=CCC=C3)c2C2=NCC=C2)=CC1","C1=CC(Nc2cccc(NC3=CCC=C3)c2-c2cc[nH]n2)=CC1",{},"[#6H2r5:1]>>[NH:1]",true,-0.2938918988],[0.2620524003,198.1159486269,3,"completed",-4.85096,3.0,5,"C1=CCC(Nc2cccc(NC3=CC=CC3)c2C2=CCC=C2)=C1","C1=CCC(Nc2cccc(NC3=CC=CC3)c2C2=CSCS2)=C1",{},"[CH,ch:0]1=[C,c:1][C,c:2]=[CH,ch:3][*:4]1>>[S:0]1[*:1]=,:[*:2][S:3][*:4]1",true,-0.2638942604],[0.2618432105,401.6780737437,3,"completed",-4.430428,3.0,5,"C1=CC(C2=CC(NC3=CCC(C4=CCC=C4)=C3)=CC2)=CC1","C1=CC(c2cc(Nc3c[nH]c(C4=CCC=C4)c3)c[nH]2)=CC1",{},"[#6H2r5:1]>>[NH:1]",true,-0.6172725005],[0.2615077482,232.6706495782,3,"completed",-4.75712,3.0,5,"O=c1occcc1-c1c(NC2=CCC=C2)cccc1NC1=CCC=C1","O=c1[nH]cccc1-c1c(NC2=CCC=C2)cccc1NC1=CCC=C1",{},"[o:1]>>[nH:1]",true,-0.3342802887],[0.2615021884,132.033960306,3,"completed",-4.846912,3.0,6,"C1=CCC(c2cc(NC3=CCC=C3)nc(NC3=CCC=C3)c2)=C1","C1=CC(Nc2cc(-c3ccc[nH]3)cc(NC3=CCC=C3)n2)=CC1",{},"[#6H2r5:1]>>[NH:1]",true,-0.2209506714],[0.260230338,160.6305492926,3,"completed",-4.791528,3.0,5,"C1=CCC(Nc2cc3c(cc2NC2=CC=CC2)=CCC=3)=C1","C1=c2cc(Nc3cccs3)c(Nc3cccs3)cc2=CC1",{},"[#6H2r5:1]>>[S:1]",true,-0.2691247127],[0.2601330053,246.3586481747,3,"completed",-4.501176,3.0,5,"C1=CC(NC2=CCC(C3=CC(NC4=CCC=C4)=CC3)=C2)=CC1","C1=CC(Nc2c[nH]c(-c3cc(NC4=CCC=C4)c[nH]3)c2)=CC1",{},"[#6H2r5:1]>>[NH:1]",true,-0.4862116547],[0.2600085654,130.3611992624,3,"completed",-4.856848,3.0,5,"C1=CC(Nc2cc(-c3ccccc3)cc(NC3=CCC=C3)n2)=CC1","C1=CCC(c2cc(NC3=CCC=C3)nc(NC3=CCC=C3)c2)=C1",{},"[c:0]1[ch:1][ch][c:3][c!r5:4][c!r5:5]1>>[c:0]1[CH2:1][c:3][c:4][c:5]1",true,-0.2143927724],[0.2599333865,112.3789785398,3,"completed",-5.139656,3.0,5,"c1cc(Nc2cccc(-c3ccoc3)c2)cc(-c2ccoc2)c1","C1=CC(c2cccc(Nc3cccc(C4=CCC=C4)c3)c2)=CC1",{},"[n,c:0]1[n,ch:1][o,O:2][n,c:3][n,c:4]1>>[*:0]1=[*:1][CH2:2][*:3]=[*:4]1",true,-0.1157566758],[0.2598854205,134.6334913831,3,"completed",-4.7125,3.0,7,"C1=CC(Nc2cc(-c3ccoc3)cc(NC3=CCC=C3)n2)=CC1","C1=CC(Nc2cc(-c3cc[nH]c3)cc(NC3=CCC=C3)n2)=CC1",{},"[o:1]>>[nH:1]",true,-0.3028246019],[0.25976166,150.8956234551,3,"completed",-4.86108,3.0,6,"C1=CC(Nc2cccc(NC3=CCC=C3)c2C2=NCC=C2)=CC1","C1=CC(Nc2cccc(NC3=CCC=C3)c2-c2ccsn2)=CC1",{},"[#6H2r5:1]>>[S:1]",true,-0.2252555098],[0.2589854388,195.9431016821,3,"completed",-5.127144,3.0,5,"O=c1cccc(-c2c(Nc3ccccc3)cccc2Nc2ccccc2)[nH]1","O=c1cccc(-c2c(NC3=CC=CC3)cccc2NC2=CC=CC2)[nH]1",{},"[c:0]1[ch:1][ch][c:3][c!r5:4][c!r5:5]1>>[c:0]1[CH2:1][c:3][c:4][c:5]1",true,-0.1968622094],[0.2587810475,152.4987093963,3,"completed",-5.235796,3.0,6,"C1=CCC(c2cc(NC3=CCC=C3)cc(C3=CC=CC3)n2)=C1","C1=CCC(c2cc(Nc3ccsc3)cc(C3=CC=CC3)n2)=C1",{},"[#6H2r5:1]>>[S:1]",true,-0.1796989918],[0.2584487261,159.6504883524,3,"completed",-5.046184,3.0,5,"C1=CCC(c2cc(NC3=CCC=C3)cc(C3=CC=CC3)c2)=C1","C1=CCC(c2cc(Nc3ccsc3)cc(C3=CC=CC3)c2)=C1",{},"[#6H2r5:1]>>[S:1]",true,-0.1640347455],[0.2581808284,102.9114123654,3,"completed",-5.13892,3.0,4,"C1=CC(c2cccc(C3=CCC=C3)c2)=CC1","C1=CC(c2cc(Nc3ccccc3)cc(C3=CCC=C3)c2)=CC1",{},"[ch&r6,CH1&r5:1]>>[*:1](-N-c1ccccc1)",true,-0.1064565373],[0.2579435397,177.9294750007,3,"completed",-4.851144,3.0,4,"C1=CC(c2cc(Nc3ccccc3)cc(C3=CCC=C3)c2)=CC1","C1=CCC(Nc2cc(C3=CCC=C3)cc(C3=CCC=C3)c2)=C1",{},"[c:0]1[ch:1][ch][c:3][c!r5:4][c!r5:5]1>>[c:0]1[CH2:1][c:3][c:4][c:5]1",true,-0.2490065448],[0.2575513957,149.0952861067,3,"completed",-4.660888,3.0,6,"c1ccc(Nc2cccc(Nc3ccccc3)c2-c2c[nH]cn2)cc1","C1=CC(Nc2cccc(NC3=CCC=C3)c2-c2c[nH]cn2)=CC1",{},"[c:0]1[ch:1][ch][c:3][c!r5:4][c!r5:5]1>>[c:0]1[CH2:1][c:3][c:4][c:5]1",true,-0.3416297486],[0.2573867805,153.4759618209,3,"completed",-4.881872,3.0,7,"C1=CC(Nc2cc(NC3=CCC=C3)cc(-c3ccsn3)c2)=CC1","C1=CC(Nc2cc(NC3=CCC=C3)cc(-c3ccsc3)c2)=CC1",{},"[nr5:0]>>[ch&r5:0]",true,-0.216492459],[0.2573257796,300.0505403423,3,"completed",-4.636508,3.0,5,"O=c1ccocc1-c1c(NC2=CC=CC2)cccc1NC1=CC=CC1","O=c1cc[nH]cc1-c1c(NC2=CC=CC2)cccc1NC1=CC=CC1",{},"[o:1]>>[nH:1]",true,-0.441921368],[0.2573255106,136.5053103887,3,"completed",-4.873132,3.0,6,"C1=CCC(c2cc(NC3=CCC=C3)nc(NC3=CCC=C3)c2)=C1","C1=CC(Nc2cc(-c3cccs3)cc(NC3=CCC=C3)n2)=CC1",{},"[#6H2r5:1]>>[S:1]",true,-0.2094124007],[0.2571560442,178.4848571859,3,"completed",-4.624088,3.0,5,"C1=CCC(Nc2cc3c(cc2NC2=CC=CC2)=CCC=3)=C1","C1=CCC(Nc2cc3c[nH]cc3cc2NC2=CC=CC2)=C1",{},"[#6H2r5:1]>>[NH:1]",true,-0.3779391985],[0.2571016061,146.6637926013,3,"completed",-5.021712,3.0,5,"c1cc(Nc2cccc3occc23)c2ccoc2c1","C1=Cc2c(cccc2Nc2cccc3c2C=CC3)C1",{},"[n,c:0]1[n,ch:1][o,O:2][n,c:3][n,c:4]1>>[*:0]1=[*:1][CH2:2][*:3]=[*:4]1",true,-0.1565678237],[0.2570262943,226.4025676848,3,"completed",-5.093196,3.0,4,"O=c1ccoc(-c2c(Nc3ccccc3)cccc2Nc2ccccc2)c1","O=c1ccoc(-c2c(NC3=CC=CC3)cccc2NC2=CC=CC2)c1",{},"[c:0]1[ch:1][ch][c:3][c!r5:4][c!r5:5]1>>[c:0]1[CH2:1][c:3][c:4][c:5]1",true,-0.2264526593],[0.2568725538,163.524127861,3,"completed",-5.040388,3.0,7,"C1=CCC(Nc2cc(-c3ccoc3)nc(-c3ccoc3)c2)=C1","C1=CCC(Nc2cc(C3=CCC=C3)nc(C3=CCC=C3)c2)=C1",{},"[n,c:0]1[n,ch:1][o,O:2][n,c:3][n,c:4]1>>[*:0]1=[*:1][CH2:2][*:3]=[*:4]1",true,-0.168764332],[0.2567799099,140.8014519171,3,"completed",-5.20056,3.0,5,"C1=CC(Nc2cc(-c3ccccc3)nc(-c3ccccc3)c2)=CC1","C1=CCC(c2cc(NC3=CCC=C3)cc(C3=CC=CC3)n2)=C1",{},"[c:0]1[ch:1][ch][c:3][c!r5:4][c!r5:5]1>>[c:0]1[CH2:1][c:3][c:4][c:5]1",true,-0.1574169067],[0.2564104656,162.2661732788,3,"completed",-4.9172,3.0,5,"c1ccc(-c2cc(Nc3ccsc3)cc(Nc3ccsc3)c2)cc1","C1=CCC(c2cc(Nc3ccsc3)cc(Nc3ccsc3)c2)=C1",{},"[c:0]1[ch:1][ch][c:3][c!r5:4][c!r5:5]1>>[c:0]1[CH2:1][c:3][c:4][c:5]1",true,-0.2066496373],[0.2564046221,185.3657869455,3,"completed",-5.058052,3.0,5,"O=c1ccc(-c2c(NC3=CC=CC3)cccc2NC2=CC=CC2)co1","O=c1ccc(-c2c(NC3=CC=CC3)cccc2NC2=CC=CC2)c[nH]1",{},"[o:1]>>[nH:1]",true,-0.1876771056],[0.2560354037,168.1481616862,3,"completed",-4.827868,3.0,6,"C1=CCC(Nc2cccc(NC3=CC=CC3)c2C2=COCO2)=C1","C1=CCC(Nc2cccc(NC3=CC=CC3)c2C2=CCC=C2)=C1",{},"[O,o:0]1[r5:1]-,=,:[r5:2][O,o:3][*:4]1>>[CH:0]1=[C:1][C:2]=[CH:3][*:4]1",true,-0.2540888796],[0.2560116663,138.5665955586,3,"completed",-4.902664,3.0,6,"C1=CCC(c2cc(NC3=CCC=C3)nc(NC3=CCC=C3)c2)=C1","C1=CCC(c2cc(NC3=CCC=C3)cc(NC3=CCC=C3)c2)=C1",{},"[nr6:0]>>[ch&r6:0]",true,-0.1956579538],[0.2559222402,148.560177584,3,"completed",-4.871476,3.0,5,"C1=CCC(Nc2cc(-c3ccccc3)cc(NC3=CC=CC3)n2)=C1","C1=CCC(Nc2cc(C3=CCC=C3)cc(NC3=CC=CC3)n2)=C1",{},"[c:0]1[ch:1][ch][c:3][c!r5:4][c!r5:5]1>>[c:0]1[CH2:1][c:3][c:4][c:5]1",true,-0.2183105665],[0.2556999754,169.9017202273,3,"completed",-4.846912,3.0,5,"C1=CCC(Nc2cccc(NC3=CC=CC3)c2C2=CCC=C2)=C1","C1=CCC(Nc2cccc(NC3=CC=CC3)c2-c2ccsc2)=C1",{},"[#6H2r5:1]>>[S:1]",true,-0.2454645128],[0.2550440217,138.4588506077,3,"completed",-5.020424,3.0,4,"C1=CC(Nc2cc(-c3ccccc3)cc(-c3ccccc3)c2)=CC1","C1=CCC(c2cc(NC3=CCC=C3)cc(C3=CC=CC3)c2)=C1",{},"[c:0]1[ch:1][ch][c:3][c!r5:4][c!r5:5]1>>[c:0]1[CH2:1][c:3][c:4][c:5]1",true,-0.1492437597],[0.2547364277,146.8127069053,3,"completed",-4.844336,3.0,5,"c1ccc(Nc2cc3cscc3cc2Nc2ccccc2)cc1","C1=CCC(Nc2cc3cscc3cc2NC2=CC=CC2)=C1",{},"[c:0]1[ch:1][ch][c:3][c!r5:4][c!r5:5]1>>[c:0]1[CH2:1][c:3][c:4][c:5]1",true,-0.2314786611],[0.2547160153,145.3723052747,3,"completed",-4.844244,3.0,6,"C1=CC(Nc2cncc(NC3=CCC=C3)c2-c2ccccn2)=CC1","C1=CC(Nc2cccc(NC3=CCC=C3)c2-c2ccccn2)=CC1",{},"[nr6:0]>>[ch&r6:0]",true,-0.2306177825],[0.2538099261,266.8283120459,3,"completed",-4.911864,3.0,4,"C1=c2cc(Nc3ccccc3)c(Nc3ccccc3)cc2=CC1","C1=c2cc(Nc3ccccn3)c(Nc3ccccn3)cc2=CC1",{},"[ch&r6:0]>>[nr6:0]",true,-0.2975583536],[0.2537316753,279.6850522646,3,"completed",-4.726208,3.0,5,"c1ccc(Nc2cc3c(cc2Nc2ccccc2)SCS3)cc1","C1=CCC(Nc2cc3c(cc2NC2=CC=CC2)SCS3)=C1",{},"[c:0]1[ch:1][ch][c:3][c!r5:4][c!r5:5]1>>[c:0]1[CH2:1][c:3][c:4][c:5]1",true,-0.3829970672],[0.2533469543,168.197520791,3,"completed",-4.916004,3.0,5,"C1=CCC(c2c(NC3=CCC=C3)cccc2NC2=CCC=C2)=C1","C1=CC(Nc2cccc(NC3=CCC=C3)c2C2=NC=CC2)=CC1",{},"[chr5,CH1r5:1]>>[n:1]",true,-0.211846937],[0.2528594853,147.6454845545,3,"completed",-4.956484,3.0,4,"C1=CC(c2cc(Nc3ccccc3)cc(C3=CCC=C3)c2)=CC1","C1=CC(Nc2cc(C3=CCC=C3)cc(C3=CCC=C3)c2)=CC1",{},"[c:0]1[ch:1][ch][c:3][c!r5:4][c!r5:5]1>>[c:0]1[CH2:1][c:3][c:4][c:5]1",true,-0.178582311],[0.2520799777,163.0331365261,3,"completed",-4.880216,3.0,5,"C1=CC(Nc2cc(NC3=CCC=C3)cc(C3=CCC=C3)c2)=CC1","C1=CC(c2cc(Nc3ccsc3)cc(Nc3ccsc3)c2)=CC1",{},"[#6H2r5:1]>>[S:1]",true,-0.2241634602],[0.2514917702,160.2284922152,3,"completed",-4.845164,3.0,5,"C1=CC(Nc2cccc(NC3=CCC=C3)c2C2=CCC=C2)=CC1","C1=CC(Nc2cccc(NC3=CCC=C3)c2C2=NCC=C2)=CC1",{},"[chr5,CH1r5:1]>>[n:1]",true,-0.2397800019],[0.2514846859,153.5231515278,3,"completed",-5.013708,3.0,5,"C1=CCC(c2cc(NC3=CCC=C3)cc(C3=CC=CC3)c2)=C1","C1=CC(Nc2cc(-c3ccc[nH]3)cc(-c3ccc[nH]3)c2)=CC1",{},"[#6H2r5:1]>>[NH:1]",true,-0.1649789368],[0.2513985949,152.407953865,3,"completed",-4.93882,3.0,6,"C1=CC(Nc2cccc(NC3=CCC=C3)c2C2=CN=CC2)=CC1","C1=CC(Nc2cccc(NC3=CCC=C3)c2-c2cnc[nH]2)=CC1",{},"[#6H2r5:1]>>[NH:1]",true,-0.1896256593],[0.2513680168,158.0138058654,3,"completed",-4.975528,3.0,6,"C1=CC(Nc2cccc(NC3=CCC=C3)c2C2=CN=CC2)=CC1","C1=CC(Nc2cccc(NC3=CCC=C3)c2-c2cncs2)=CC1",{},"[#6H2r5:1]>>[S:1]",true,-0.1804440895],[0.2512336332,182.7751731956,3,"completed",-4.888036,3.0,5,"C1=CC(Nc2cccc(NC3=CCC=C3)c2C2=CCC=C2)=CC1","C1=CC(c2c(Nc3ccsc3)cccc2Nc2ccsc2)=CC1",{},"[#6H2r5:1]>>[S:1]",true,-0.2354184471],[0.2503405717,170.1824214368,3,"completed",-4.745712,3.0,5,"c1ccc(Nc2cc(-c3cc[nH]c3)cc(-c3cc[nH]c3)c2)cc1","C1=CC(Nc2cc(-c3cc[nH]c3)cc(-c3cc[nH]c3)c2)=CC1",{},"[c:0]1[ch:1][ch][c:3][c!r5:4][c!r5:5]1>>[c:0]1[CH2:1][c:3][c:4][c:5]1",true,-0.3007770772],[0.2501533836,155.474559912,3,"completed",-4.766044,3.0,6,"C1=CCC(Nc2cc(C3=CCC=C3)cc(NC3=CC=CC3)n2)=C1","C1=CCC(Nc2cc(-c3cc[nH]c3)cc(NC3=CC=CC3)n2)=C1",{},"[#6H2r5:1]>>[NH:1]",true,-0.2807496708],[0.2497922673,196.3830040601,3,"completed",-4.930632,3.0,5,"C1=CCC(c2c(NC3=CCC=C3)cccc2NC2=CCC=C2)=C1","C1=CCC(c2c(Nc3ccsc3)cccc2Nc2ccsc2)=C1",{},"[#6H2r5:1]>>[S:1]",true,-0.2293952676],[0.2497163739,247.2461705047,3,"completed",-4.692812,3.0,5,"C1=CC(Nc2cc3c(cc2NC2=CCC=C2)=CCC=3)=CC1","C1=c2cc(Nc3ccsc3)c(Nc3ccsc3)cc2=CC1",{},"[#6H2r5:1]>>[S:1]",true,-0.3773243722],[0.1914931797,129.5837351778,4,"completed",-5.222548,4.0,6,"C1=C(NC2=CC(c3cccs3)=CC2)CC=C1c1cccs1","c1cc(Nc2cccc(-c3cccs3)c2)cc(-c2cccs2)c1",{},"[CH2:0]1[c,C:1]-,=,:[c,C:2]-,=,:[c,C:3]-,=,:[c,C:4]1>>[ch:0]1c[c:1][c:2][c:3][c:4]1",true,-0.1554051815],[0.19079148,121.560768767,4,"completed",-5.042136,4.0,4,"C1=Cc2cccc(Nc3cccc4c3CC=C4)c2C1","c1cc(Nc2cccc3ccsc23)c2sccc2c1",{},"[#6H2r5:1]>>[S:1]",true,-0.1281314143],[0.1894322758,167.3970607825,4,"completed",-5.02484,4.0,4,"C1=Cc2ccc(Nc3ccc4c(c3)CC=C4)cc2C1","c1cc2ccc(Nc3ccc4ccsc4c3)cc2s1",{},"[#6H2r5:1]>>[S:1]",true,-0.1754702211],[0.1868422832,105.6578436105,4,"completed",-5.34362,4.0,5,"C1=CCC(c2cc(Nc3ccccn3)cc(C3=CC=CC3)c2)=C1","c1ccc(Nc2cc(-c3cccs3)cc(-c3cccs3)c2)nc1",{},"[#6H2r5:1]>>[S:1]",true,-0.2006126244],[0.1820231364,160.5651313096,4,"completed",-5.003864,4.0,4,"C1=Cc2cc(Nc3ccc4c(c3)C=CC4)ccc2C1","c1cc2cc(Nc3ccc4sccc4c3)ccc2s1",{},"[#6H2r5:1]>>[S:1]",true,-0.1740971147],[0.1817382165,104.6082178882,4,"completed",-5.220432,4.0,4,"C1=CCC(c2cc(Nc3ccccc3)cc(C3=CC=CC3)c2)=C1","c1ccc(Nc2cc(-c3cccs3)cc(-c3cccs3)c2)cc1",{},"[#6H2r5:1]>>[S:1]",true,-0.1343494469],[0.1768414037,135.3746119204,4,"completed",-5.01426,4.0,6,"C1=CCC(Nc2cc(-c3cccs3)cc(-c3cccs3)c2)=C1","c1csc(Nc2cc(-c3cccs3)cc(-c3cccs3)c2)c1",{},"[#6H2r5:1]>>[S:1]",true,-0.1480825644],[0.1765191723,122.525347289,4,"completed",-4.993008,4.0,6,"C1=C(Nc2cccs2)C=C(C2=CC(Nc3cccs3)=CC2)C1","c1cc(Nc2cccs2)cc(-c2cccc(Nc3cccs3)c2)c1",{},"[CH2:0]1[c,C:1]-,=,:[c,C:2]-,=,:[c,C:3]-,=,:[c,C:4]1>>[ch:0]1c[c:1][c:2][c:3][c:4]1",true,-0.1436023394],[0.1640861927,141.0278341814,4,"completed",-4.797968,4.0,4,"C1=c2ccc(Nc3ccc4c(c3)=CCC=4)cc2=CC1","c1cc2cscc2cc1Nc1ccc2cscc2c1",{},"[#6H2r5:1]>>[S:1]",null,-0.2541422461],[0.1633079582,110.8781772435,4,"completed",-4.952436,4.0,4,"C1=CCC(Nc2ccc3ccc(NC4=CC=CC4)cc3c2)=C1","c1csc(Nc2ccc3ccc(Nc4cccs4)cc3c2)c1",{},"[#6H2r5:1]>>[S:1]",true,-0.1515380675],[0.161780894,113.2200287993,4,"completed",-5.4278,4.0,7,"C1=CCC(Nc2cc(-c3cccs3)nc(-c3cccs3)c2)=C1","c1ccc(Nc2cc(-c3cccs3)nc(-c3cccs3)c2)cc1",{},"[CH2:0]1[c,C:1]-,=,:[c,C:2]-,=,:[c,C:3]-,=,:[c,C:4]1>>[ch:0]1c[c:1][c:2][c:3][c:4]1",true,-0.2558723637],[0.1613699961,204.0716692921,4,"completed",-4.717744,4.0,4,"C1=Cc2ccc(Nc3ccc4c(c3)CC=C4)cc2C1","c1cc2ccc(Nc3ccc4cc[nH]c4c3)cc2[nH]1",{},"[#6H2r5:1]>>[NH:1]",true,-0.3365172722],[0.1605589955,130.8906050983,4,"completed",-5.168268,4.0,6,"C1=C(NC2=CC(c3ccsc3)=CC2)CC=C1c1ccsc1","c1cc(Nc2cccc(-c3ccsc3)c2)cc(-c2ccsc2)c1",{},"[CH2:0]1[c,C:1]-,=,:[c,C:2]-,=,:[c,C:3]-,=,:[c,C:4]1>>[ch:0]1c[c:1][c:2][c:3][c:4]1",true,-0.1393413263],[0.1594755753,157.3618100422,4,"completed",-4.8229,4.0,4,"C1=Cc2cccc(Nc3cccc4c3CC=C4)c2C1","c1cc(Nc2cccc3cc[nH]c23)c2[nH]ccc2c1",{},"[#6H2r5:1]>>[NH:1]",true,-0.2497740983],[0.1594425943,142.4113525885,4,"completed",-5.026772,4.0,4,"C1=Cc2c(cccc2Nc2cccc3c2C=CC3)C1","c1cc(Nc2cccc3sccc23)c2ccsc2c1",{},"[#6H2r5:1]>>[S:1]",null,-0.1513556736],[0.1590451402,231.6663533478,4,"completed",-5.008188,4.0,5,"C(#Cc1ccc(C#CC2=CC=CC2)c2c1=CCC=2)C1=CC=CC1","C(#Cc1ccc(C#Cc2cccs2)c2c1=CCC=2)c1cccs1",{},"[#6H2r5:1]>>[S:1]",true,-0.2404157368],[0.1576950448,117.9191229476,4,"completed",-4.930908,4.0,4,"C1=CCC(Nc2cccc(NC3=CC=CC3)c2)=C1","c1cc(Nc2cccs2)cc(Nc2cccs2)c1",{},"[#6H2r5:1]>>[S:1]",true,-0.167077978],[0.157189333,142.3758576325,4,"completed",-5.223652,4.0,6,"c1ccc(Nc2cc(-c3cccs3)nc(-c3cccs3)c2)cc1","C1=CC(Nc2cc(-c3cccs3)nc(-c3cccs3)c2)=CC1",{},"[c:0]1[ch:1][ch][c:3][c!r5:4][c!r5:5]1>>[c:0]1[CH2:1][c:3][c:4][c:5]1",true,-0.166622013],[0.1554888897,120.9335945591,4,"completed",-5.100464,4.0,5,"c1ccc(Nc2cc(-c3cc[nH]c3)cc(-c3cc[nH]c3)c2)cc1","c1ccc(Nc2cc(-c3cc[nH]c3)nc(-c3cc[nH]c3)c2)cc1",{},"[ch&r6:0]>>[nr6:0]",true,-0.1209340307],[0.1552479902,165.6295066643,4,"completed",-5.060168,4.0,6,"C1=CC(Nc2cc(-c3cccs3)cc(-c3cccs3)c2)=CC1","c1csc(-c2cc(Nc3ccsc3)cc(-c3cccs3)c2)c1",{},"[#6H2r5:1]>>[S:1]",true,-0.1679600003],[0.1540265257,287.3572231376,4,"completed",-4.676988,4.0,5,"c1cc2cc(Nc3ccc4occc4c3)ccc2o1","c1cc2cc(Nc3ccc4[nH]ccc4c3)ccc2[nH]1",{},"[o:1]>>[nH:1]",true,-0.4126189019],[0.1518856651,161.0703514507,4,"completed",-4.978196,4.0,6,"C1=CC(c2cc(Nc3cccs3)cc(C3=CCC=C3)c2)=CC1","c1csc(Nc2cc(-c3ccsc3)cc(-c3ccsc3)c2)c1",{},"[#6H2r5:1]>>[S:1]",true,-0.1822454476],[0.151588932,161.8504964065,4,"completed",-4.808364,4.0,5,"c1cc(Nc2cccc(-c3cccs3)c2)cc(-c2cccs2)c1","C1=C(NC2=CCC(c3cccs3)=C2)C=C(c2cccs2)C1",{},"[c:0]1[ch:1][ch][c:3][c!r5:4][c!r5:5]1>>[c:0]1[CH2:1][c:3][c:4][c:5]1",true,-0.2605203368],[0.1508676293,119.8068171211,4,"completed",-5.305992,4.0,5,"C1=CC(c2cc(Nc3ccccn3)cc(C3=CCC=C3)c2)=CC1","c1ccc(Nc2cc(-c3ccsc3)cc(-c3ccsc3)c2)nc1",{},"[#6H2r5:1]>>[S:1]",true,-0.1874718603],[0.1506472153,147.1130763562,4,"completed",-5.11684,4.0,7,"C(#Cc1cc2c(cc1C#Cc1nccs1)=CCC=2)c1nccs1","C(#Cc1cc2c(cc1C#Cc1cccs1)=CCC=2)c1cccs1",{},"[nr5:0]>>[ch&r5:0]",true,-0.1475846001],[0.1499739192,131.8339735771,4,"completed",-5.278852,4.0,6,"c1ccc(Nc2cc(-c3ccco3)nc(-c3ccco3)c2)cc1","c1ccc(Nc2cc(-c3ccc[nH]3)nc(-c3ccc[nH]3)c2)cc1",{},"[o:1]>>[nH:1]",true,-0.1818085123],[0.1481292284,163.0765846519,4,"completed",-5.15226,4.0,6,"C1=C(NC2=CC(c3ccc[nH]3)=CC2)CC=C1c1ccc[nH]1","c1cc(Nc2cccc(-c3ccc[nH]3)c2)cc(-c2ccc[nH]2)c1",{},"[CH2:0]1[c,C:1]-,=,:[c,C:2]-,=,:[c,C:3]-,=,:[c,C:4]1>>[ch:0]1c[c:1][c:2][c:3][c:4]1",true,-0.1671293367],[0.1474062909,433.9332913397,4,"completed",-4.895856,4.0,7,"C(=Cc1cc(C2=CSNS2)cc(C=Cc2ccccc2)n1)c1ccccc1","C1=CC(C=Cc2cc(C3=CSNS3)cc(C=CC3=CCC=C3)n2)=CC1",{},"[c:0]1[ch:1][ch][c:3][c!r5:4][c!r5:5]1>>[c:0]1[CH2:1][c:3][c:4][c:5]1",true,-0.4568574613],[0.1473082322,173.1547467509,4,"completed",-4.818668,4.0,5,"C1=CCC(C2=CC(NC3=CCC(C4=CC=CC4)=C3)=CC2)=C1","C1=C(NC2=CCC(c3ccco3)=C2)C=C(c2ccco2)C1",{},"[#6H2r5:1]>>[O:1]",true,-0.2622306933],[0.1459427839,165.5272038706,4,"completed",-4.7815,4.0,5,"C(#CC1=c2ncccc2=CC1)C1=c2ncccc2=CC1","C(#CC1=c2ccccc2=CC1)C1=c2ccccc2=CC1",{},"[nr6:0]>>[ch&r6:0]",true,-0.2776795954],[0.1458960187,341.9941775743,4,"completed",-4.948296,4.0,7,"c1coc(Nc2cc(-c3cccs3)cc(-c3cccs3)c2)c1","c1c[nH]c(Nc2cc(-c3cccs3)cc(-c3cccs3)c2)c1",{},"[o:1]>>[nH:1]",true,-0.3581018406],[0.1458319714,206.3464279784,4,"completed",-5.094392,4.0,4,"C1=CC(c2ccccc2Nc2ccccc2C2=CCC=C2)=CC1","c1ccc(-c2ccsc2)c(Nc2ccccc2-c2ccsc2)c1",{},"[#6H2r5:1]>>[S:1]",true,-0.2063837655],[0.1458233319,114.2714354298,4,"completed",-5.17526,4.0,6,"c1cncc(Nc2cc(-c3ccsc3)cc(-c3ccsc3)c2)c1","c1ccc(Nc2cc(-c3ccsc3)cc(-c3ccsc3)c2)cc1",{},"[nr6:0]>>[ch&r6:0]",true,-0.1258306564],[0.1451280712,137.7617883899,4,"completed",-4.81738,4.0,4,"C1=c2cccc(Nc3cccc4c3=CCC=4)c2=CC1","c1cc(Nc2cccc3cscc23)c2cscc2c1",{},"[#6H2r5:1]>>[S:1]",null,-0.2410738515],[0.1441169149,236.9881601591,4,"completed",-5.266248,4.0,7,"C(=Cc1cocc1-c1cocc1C=Cc1cccs1)c1cccs1","C(=Cc1cccs1)C1=CCC=C1C1=CCC=C1C=Cc1cccs1",{},"[n,c:0]1[n,ch:1][o,O:2][n,c:3][n,c:4]1>>[*:0]1=[*:1][CH2:2][*:3]=[*:4]1",true,-0.2640193228],[0.1440367753,139.7624046025,4,"completed",-4.93882,4.0,5,"c1cc(Nc2cccs2)cc(Nc2cccs2)c1","c1ccc(-c2cc(Nc3cccs3)cc(Nc3cccs3)c2)cc1",{},"[cH&r6,CH&r5:1]>>[#6:1](-[c]1[ch]ccc[ch]1)",true,-0.1796196983],[0.1439293463,175.3429158808,4,"completed",-4.737616,4.0,5,"C1=CC(C2=CC(NC3=CCC(C4=CCC=C4)=C3)=CC2)=CC1","C1=C(NC2=CCC(c3ccsc3)=C2)C=C(c2ccsc2)C1",{},"[#6H2r5:1]>>[S:1]",true,-0.3083715263],[0.1432254978,214.7404810258,4,"completed",-4.678184,4.0,7,"C1=CC(C=Cc2cc(C=CC3=CCC=C3)cc(C3=CSSS3)c2)=CC1","C1=CC(C=Cc2cc(C3=CSSS3)cc(C=CC3=CCC=C3)n2)=CC1",{},"[ch&r6:0]>>[nr6:0]",true,-0.3651007474],[0.1420806957,213.0566435941,4,"completed",-5.123372,4.0,4,"C1=CCC(c2ccccc2Nc2ccccc2C2=CC=CC2)=C1","c1csc(-c2ccccc2Nc2ccccc2-c2cccs2)c1",{},"[#6H2r5:1]>>[S:1]",true,-0.2136838695],[0.1417865202,175.0174320084,4,"completed",-5.102856,4.0,6,"C1=CCC(Nc2cc(-c3cccs3)cc(-c3cccs3)c2)=C1","c1coc(Nc2cc(-c3cccs3)cc(-c3cccs3)c2)c1",{},"[#6H2r5:1]>>[O:1]",true,-0.1750288499],[0.1417096761,213.987721805,4,"completed",-4.954552,4.0,6,"C(#Cc1ccc(C#Cc2ccco2)c2c1=CCC=2)c1ccco1","C(#Cc1ccc(C#CC2=CC=CC2)c2c1=CCC=2)C1=CC=CC1",{},"[n,c:0]1[n,ch:1][o,O:2][n,c:3][n,c:4]1>>[*:0]1=[*:1][CH2:2][*:3]=[*:4]1",true,-0.2369741636],[0.1416771008,235.397489249,4,"completed",-4.456924,4.0,5,"c1cc2cocc2cc1Nc1ccc2cocc2c1","c1cc2c[nH]cc2cc1Nc1ccc2c[nH]cc2c1",{},"[o:1]>>[nH:1]",true,-0.5079861036],[0.1416076181,150.4009412795,4,"completed",-5.171948,4.0,6,"c1ccc(Nc2cc(-c3ccsc3)nc(-c3ccsc3)c2)cc1","C1=CC(Nc2cc(-c3ccsc3)nc(-c3ccsc3)c2)=CC1",{},"[c:0]1[ch:1][ch][c:3][c!r5:4][c!r5:5]1>>[c:0]1[CH2:1][c:3][c:4][c:5]1",true,-0.1586093797],[0.1411102411,156.5558063954,4,"completed",-4.801924,4.0,5,"C1=CCC(C2=CCC=C2NC2=CCC=C2C2=CC=CC2)=C1","C1=C(NC2=CCC=C2c2cccs2)C(c2cccs2)=CC1",{},"[#6H2r5:1]>>[S:1]",true,-0.2608560492],[0.1410898308,162.0358543589,4,"completed",-5.244076,4.0,5,"C(#Cc1cccs1)c1cccc(-c2cccc(C#Cc3cccs3)c2)c1","C(#Cc1cccs1)C1=CC(C2=CCC(C#Cc3cccs3)=C2)=CC1",{},"[c:0]1[ch:1][ch][c:3][c!r5:4][c!r5:5]1>>[c:0]1[CH2:1][c:3][c:4][c:5]1",true,-0.1908585498],[0.1381293241,440.9040970668,4,"completed",-4.777268,4.0,8,"C1=CC(C=Cc2cc(C3=CSNS3)cc(C=CC3=CCC=C3)n2)=CC1","C1=CC(C=Cc2cc(C=CC3=CCC=C3)cc(C3=CSNS3)c2)=CC1",{},"[nr6:0]>>[ch&r6:0]",true,-0.4954117836],[0.1380458263,106.4828083591,4,"completed",-5.320988,4.0,3,"C1=CC(NC2=CCC=C2)=CC1","C1=CC(=C2C=CC(NC3=CC(=C4C=CC=C4)C=C3)=C2)C=C1",{},"[r5:1][CH2r5:2][r5:3]>>[r5:1][C:2](=C1cccc1)[r5:3]",null,-0.1877979755],[0.137252395,168.0828819602,4,"completed",-5.348496,4.0,7,"C(#Cc1ccns1)C1=CCC=C1C1=CCC=C1C#Cc1ccns1","C(#Cc1cccs1)C1=CCC=C1C1=CCC=C1C#Cc1cccs1",{},"[nr5:0]>>[ch&r5:0]",true,-0.2418873366],[0.1368950877,222.7397677714,4,"completed",-4.564288,4.0,8,"C1=CC(C=Cc2cc(C3=CSSS3)cc(C=CC3=CCC=C3)n2)=CC1","C1=CC(C=Cc2cc(C=CC3=CCC=C3)cc(C3=CSSS3)c2)=CC1",{},"[nr6:0]>>[ch&r6:0]",true,-0.4361614428],[0.1361233325,144.2604629925,4,"completed",-5.052808,4.0,5,"c1ccc(Nc2cc(-c3ccco3)cc(-c3ccco3)c2)cc1","C1=CC(Nc2cc(-c3ccco3)cc(-c3ccco3)c2)=CC1",{},"[c:0]1[ch:1][ch][c:3][c!r5:4][c!r5:5]1>>[c:0]1[CH2:1][c:3][c:4][c:5]1",true,-0.1479944349],[0.1360930172,93.916190301,4,"completed",-5.113712,4.0,5,"c1ccc(Nc2cc(Nc3ccccc3)cc(-c3ccsc3)c2)cc1","c1ccc(Nc2cc(Nc3ccccc3)cc(-c3cscn3)c2)cc1",{},"[chr5,CH1r5:1]>>[n:1]",true,-0.0944054028],[0.1360281136,190.7735232847,4,"completed",-5.009384,4.0,6,"C1=CC(c2cc(Nc3ccsc3)cc(C3=CCC=C3)c2)=CC1","c1cc(Nc2cc(-c3ccsc3)cc(-c3ccsc3)c2)cs1",{},"[#6H2r5:1]>>[S:1]",true,-0.2010424192],[0.1353454151,143.5266263632,4,"completed",-5.253184,4.0,6,"C1=CCC(c2cc(NC3=CCN=C3)cc(C3=CC=CC3)c2)=C1","C1=NCC=C1Nc1cc(-c2cccs2)cc(-c2cccs2)c1",{},"[#6H2r5:1]>>[S:1]",true,-0.1791588904],[0.1350718168,99.9932667938,4,"completed",-5.09108,4.0,5,"C1=C(Nc2cccs2)C(Nc2cccs2)=CC1","C1=CC(=C2C=C(Nc3cccs3)C(Nc3cccs3)=C2)C=C1",{},"[r5:1][CH2r5:2][r5:3]>>[r5:1][C:2](=C1cccc1)[r5:3]",true,-0.1001880279],[0.1350164804,141.5417785493,4,"completed",-5.024656,4.0,5,"c1cc2cc(Nc3ccc4occc4c3)ccc2o1","C1=Cc2cc(Nc3ccc4c(c3)C=CC4)ccc2C1",{},"[n,c:0]1[n,ch:1][o,O:2][n,c:3][n,c:4]1>>[*:0]1=[*:1][CH2:2][*:3]=[*:4]1",true,-0.1510485586],[0.1350164804,160.3473427522,4,"completed",-4.978932,4.0,5,"C1=Cc2ncc(Nc3cnc4c(c3)CC=C4)cc2C1","C1=Cc2ccc(Nc3ccc4c(c3)CC=C4)cc2C1",{},"[nr6:0]>>[ch&r6:0]",true,-0.1813654488],[0.1334411199,172.5837601096,4,"completed",-5.09982,4.0,5,"C1=CC(C=CC2=CCC(C3=CC(C=CC4=CCC=C4)=CC3)=C2)=CC1","C(=Cc1ccsc1)C1=CCC(C2=CC(C=Cc3ccsc3)=CC2)=C1",{},"[#6H2r5:1]>>[S:1]",true,-0.1725838061],[0.1334090977,227.4694746078,4,"completed",-4.884632,4.0,6,"C1=CC(C=Cc2cc(-c3csc(C=CC4=CCC=C4)c3)cs2)=CC1","C(=Cc1cc(-c2csc(C=Cc3cc[nH]c3)c2)cs1)c1cc[nH]c1",{},"[#6H2r5:1]>>[NH:1]",true,-0.2728923155],[0.1333502513,168.4673171286,4,"completed",-5.061088,4.0,3,"C1=CCC(NC2=CC=CC2)=C1","C1=CC(=C2C=CC=C2NC2=CC=CC2=C2C=CC=C2)C=C1",{},"[r5:1][CH2r5:2][r5:3]>>[r5:1][C:2](=C1cccc1)[r5:3]",null,-0.1706551124],[0.1330193363,127.2891490056,4,"completed",-4.693732,4.0,5,"C1=CCC(C2=CCC=C2NC2=CCC=C2C2=CC=CC2)=C1","C1=C(NC2=CCC=C2c2ccco2)C(c2ccco2)=CC1",{},"[#6H2r5:1]>>[O:1]",true,-0.3115747655],[0.1324358493,173.4183184705,4,"completed",-5.078384,4.0,6,"C1=CCC(Nc2cc(C3=CC=CC3)nc(C3=CC=CC3)c2)=C1","C1=CCC(Nc2cc(-c3cccs3)nc(-c3cccs3)c2)=C1",{},"[#6H2r5:1]>>[S:1]",true,-0.1740771852],[0.1319565905,270.5037061996,4,"completed",-4.828788,4.0,5,"C(#Cc1ccc(C#CC2=CC=CC2)c2c1=CCC=2)C1=CC=CC1","C(#Cc1ccc(C#Cc2ccc[nH]2)c2c1=CCC=2)c1ccc[nH]1",{},"[#6H2r5:1]>>[NH:1]",true,-0.3304764289],[0.1317856461,219.6836727001,4,"completed",-4.9149,4.0,6,"C(=Cc1cc[nH]c1)C1=CCC(C2=CC(C=Cc3cc[nH]c3)=CC2)=C1","C(=Cc1csc(-c2cc(C=Cc3cc[nH]c3)cs2)c1)c1cc[nH]c1",{},"[#6H2r5:1]>>[S:1]",true,-0.2550476445],[0.1315995019,116.8369501053,4,"completed",-5.374992,4.0,5,"c1ccc(Nc2cc(-c3ccsc3)cc(-c3ccsc3)c2)cc1","c1ccc(Nc2cc(-c3ccsc3)nc(-c3ccsc3)c2)cc1",{},"[ch&r6:0]>>[nr6:0]",true,-0.2251776342],[0.1313934998,134.0480615295,4,"completed",-5.214912,4.0,6,"C1=CCC(c2cc(NC3=NC=CC3)cc(C3=CC=CC3)c2)=C1","C1=CN=C(Nc2cc(-c3cccs3)cc(-c3cccs3)c2)C1",{},"[#6H2r5:1]>>[S:1]",true,-0.1563304801],[0.1313646,210.0580538979,4,"completed",-4.926952,4.0,7,"C(#Cc1ccc(C#Cc2cccs2)c2cocc12)c1cccs1","C(#Cc1ccc(C#Cc2cccs2)c2c[nH]cc12)c1cccs1",{},"[o:1]>>[nH:1]",true,-0.2424824428],[0.1312904259,141.5147704906,4,"completed",-4.912048,4.0,6,"C1=C(NC2=CCC(c3cc[nH]c3)=C2)C=C(c2cc[nH]c2)C1","c1cc(Nc2cccc(-c3cc[nH]c3)c2)cc(-c2cc[nH]c2)c1",{},"[CH2:0]1[c,C:1]-,=,:[c,C:2]-,=,:[c,C:3]-,=,:[c,C:4]1>>[ch:0]1c[c:1][c:2][c:3][c:4]1",true,-0.1932256398],[0.1312795834,107.3589025067,4,"completed",-5.074336,4.0,6,"C1=CCC(c2cc(NC3=CCC=N3)cc(C3=CC=CC3)c2)=C1","C1=NC(Nc2cc(-c3cccs3)cc(-c3cccs3)c2)=CC1",{},"[#6H2r5:1]>>[S:1]",true,-0.108851587],[0.1312493304,285.9031646229,4,"completed",-4.663096,4.0,5,"C(#Cc1ccc(C#Cc2cc[nH]c2)c2ccccc12)c1cc[nH]c1","C(#Cc1ccc(C#Cc2cc[nH]c2)c2c1=CCC=2)c1cc[nH]c1",{},"[c:0]1[ch:1][ch][c:3][c!r5:4][c!r5:5]1>>[c:0]1[CH2:1][c:3][c:4][c:5]1",true,-0.4186577613],[0.1307014379,164.4277421325,4,"completed",-5.295964,4.0,5,"C1=CC(c2cc(Nc3cccnc3)cc(C3=CCC=C3)c2)=CC1","c1cncc(Nc2cc(-c3ccsc3)cc(-c3ccsc3)c2)c1",{},"[#6H2r5:1]>>[S:1]",true,-0.2141340892],[0.1306699194,266.1544662743,4,"completed",-4.594648,4.0,6,"C1=CC(=C2C=C(C=Cc3cc[nH]c3)C(C=Cc3cc[nH]c3)=C2)C=C1","C1=CSC(=C2C=C(C=Cc3cc[nH]c3)C(C=Cc3cc[nH]c3)=C2)S1",{},"[CH,ch:0]1=[C,c:1][C,c:2]=[CH,ch:3][*:4]1>>[S:0]1[*:1]=,:[*:2][S:3][*:4]1",true,-0.4426903155],[0.1305896917,98.9312944989,4,"completed",-4.755188,4.0,4,"c1ccc2cc3cc4ccccc4cc3cc2c1","C1=c2cc3cc4ccccc4cc3cc2=CC1",{},"[c:0]1[ch:1][ch][c:3][c!r5:4][c!r5:5]1>>[c:0]1[CH2:1][c:3][c:4][c:5]1",true,-0.2608564846],[0.1304149668,402.5423677123,4,"completed",-4.92134,4.0,7,"C(=Cc1cc(C2=CSNS2)cc(C=Cc2ccccc2)n1)c1ccccc1","C1=CCC(C=Cc2cc(C3=CSNS3)cc(C=CC3=CC=CC3)n2)=C1",{},"[c:0]1[ch:1][ch][c:3][c!r5:4][c!r5:5]1>>[c:0]1[CH2:1][c:3][c:4][c:5]1",true,-0.4215220773],[0.1300330799,178.4245678,4,"completed",-4.782696,4.0,5,"C1=CC(C2=CCC=C2NC2=CCC=C2C2=CCC=C2)=CC1","C1=C(NC2=CCC=C2c2ccsc2)C(c2ccsc2)=CC1",{},"[#6H2r5:1]>>[S:1]",true,-0.2849024786],[0.1299721718,103.5957428363,4,"completed",-4.804776,4.0,5,"c1cc(Nc2cccs2)cc(-c2cccc(Nc3cccs3)c2)c1","C1=C(Nc2cccs2)C=C(C2=CC(Nc3cccs3)=CC2)C1",{},"[c:0]1[ch:1][ch][c:3][c!r5:4][c!r5:5]1>>[c:0]1[CH2:1][c:3][c:4][c:5]1",true,-0.2311690094],[0.1299180833,169.8829584208,4,"completed",-5.154744,4.0,6,"C1=CCC(c2cc(Nc3ccoc3)cc(C3=CC=CC3)c2)=C1","c1csc(-c2cc(Nc3ccoc3)cc(-c3cccs3)c2)c1",{},"[#6H2r5:1]>>[S:1]",true,-0.1741513803],[0.1299011829,131.6574110325,4,"completed",-4.973412,4.0,4,"C1=CC(N(C2=CCC=C2)c2ccccc2)=CC1","C1=CC(N(c2ccccc2)c2ccccc2)=CC1",{},"[CH2:0]1[c,C:1]-,=,:[c,C:2]-,=,:[c,C:3]-,=,:[c,C:4]1>>[ch:0]1c[c:1][c:2][c:3][c:4]1",true,-0.1586999985],[0.1296805987,160.2385202037,4,"completed",-5.378488,4.0,6,"C(=Cc1cccs1)c1cc(-c2ccccc2)cc(C=Cc2cccs2)n1","C1=CC(c2cc(C=Cc3cccs3)nc(C=Cc3cccs3)c2)=CC1",{},"[c:0]1[ch:1][ch][c:3][c!r5:4][c!r5:5]1>>[c:0]1[CH2:1][c:3][c:4][c:5]1",true,-0.2523462121],[0.1293473065,215.7004541051,4,"completed",-4.701828,4.0,7,"C1=CCC(C=Cc2cc(C=CC3=CC=CC3)cc(C3=CSSS3)c2)=C1","C1=CCC(C=Cc2cc(C3=CSSS3)cc(C=CC3=CC=CC3)n2)=C1",{},"[ch&r6:0]>>[nr6:0]",true,-0.3524368699],[0.1292490314,174.3486444428,4,"completed",-5.330648,4.0,6,"C1=CC(=C2Sc3cc4ccccc4cc3S2)C=C1","C1=CC(=C2Sc3cc4c(cc3S2)=CCC=4)C=C1",{},"[c:0]1[ch:1][ch][c:3][c!r5:4][c!r5:5]1>>[c:0]1[CH2:1][c:3][c:4][c:5]1",true,-0.2376230519],[0.1290715598,128.0097283276,4,"completed",-5.129352,4.0,5,"C1=Cc2ccnc(Nc3nccc4c3CC=C4)c2C1","C1=Cc2cccc(Nc3cccc4c3CC=C4)c2C1",{},"[nr6:0]>>[ch&r6:0]",true,-0.1296481589],[0.1290389364,115.9631256545,4,"completed",-5.165048,4.0,7,"C1=CC(Nc2cc(-c3ccco3)cc(NC3=CCC=C3)n2)=CC1","c1ccc(Nc2cc(-c3ccco3)cc(Nc3ccccc3)n2)cc1",{},"[CH2:0]1[c,C:1]-,=,:[c,C:2]-,=,:[c,C:3]-,=,:[c,C:4]1>>[ch:0]1c[c:1][c:2][c:3][c:4]1",true,-0.1245823231],[0.1289994701,129.9291559101,4,"completed",-4.931828,4.0,6,"C1=CC(Nc2cc(-c3csc(NC4=CCC=C4)c3)cs2)=CC1","c1ccc(Nc2cc(-c3csc(Nc4ccccc4)c3)cs2)cc1",{},"[CH2:0]1[c,C:1]-,=,:[c,C:2]-,=,:[c,C:3]-,=,:[c,C:4]1>>[ch:0]1c[c:1][c:2][c:3][c:4]1",true,-0.1753273456],[0.1288376287,170.6180026948,4,"completed",-4.661072,4.0,5,"c1cc(Nc2cccc3occc23)c2ccoc2c1","c1cc(Nc2cccc3[nH]ccc23)c2cc[nH]c2c1",{},"[o:1]>>[nH:1]",true,-0.3514439067],[0.1286090766,133.2794670699,4,"completed",-5.201848,4.0,5,"C1=CCC(c2cc(Nc3ccccn3)cc(C3=CC=CC3)c2)=C1","c1ccc(Nc2cc(-c3ccc[nH]3)cc(-c3ccc[nH]3)c2)nc1",{},"[#6H2r5:1]>>[NH:1]",true,-0.1511495741],[0.1283094387,245.3575542331,4,"completed",-4.23686,4.0,6,"C1=CC(N(c2cc[nH]c2)c2cc[nH]c2)=CC1","c1cc(N(c2cc[nH]c2)c2ccsc2)c[nH]1",{},"[#6H2r5:1]>>[S:1]",true,-0.652116211],[0.1281449984,120.6885888237,4,"completed",-5.298448,4.0,6,"C1=CC(Nc2cc(-c3cccs3)cc(-c3cccs3)c2)=CC1","C1=CC(Nc2cc(-c3cccs3)cc(-c3cccs3)c2)=NC1",{},"[chr5,CH1r5:1]>>[n:1]",true,-0.1840182701],[0.1281355385,178.997808789,4,"completed",-5.325128,4.0,4,"O=c1cc(Nc2ccccc2)[nH]c(Nc2ccccc2)c1","O=c1cc(NC2=CCC=C2)[nH]c(NC2=CCC=C2)c1",{},"[c:0]1[ch:1][ch][c:3][c!r5:4][c!r5:5]1>>[c:0]1[CH2:1][c:3][c:4][c:5]1",true,-0.2384841663],[0.1277174171,215.2627864662,4,"completed",-4.750036,4.0,7,"C(#Cc1cc(C#CC2=CC=CC2)cc(C2=CSSS2)c1)C1=CC=CC1","C(#Cc1cc(C2=CSSS2)cc(C#CC2=CC=CC2)n1)C1=CC=CC1",{},"[ch&r6:0]>>[nr6:0]",true,-0.3261145809],[0.1271697627,153.3376897264,4,"completed",-4.445056,4.0,5,"c1cc(Nc2cccc3cocc23)c2cocc2c1","c1cc(Nc2cccc3c[nH]cc23)c2c[nH]cc2c1",{},"[o:1]>>[nH:1]",true,-0.4834239881],[0.127018839,103.7960114821,4,"completed",-5.137264,4.0,5,"c1ccc(Nc2cc(Nc3ccccc3)cc(-c3ccsc3)c2)cc1","c1ccc(Nc2cc(Nc3ccccc3)cc(-c3ccsn3)c2)cc1",{},"[chr5,CH1r5:1]>>[n:1]",true,-0.1070234964],[0.1266019777,153.0342734449,4,"completed",-5.050324,4.0,7,"C1=CC(C=CC2=C(C=CC3=CCC=C3)SC(=C3OC=CO3)S2)=CC1","C1=CC(=C2SC(C=CC3=CCC=C3)=C(C=CC3=CCC=C3)S2)C=C1",{},"[O,o:0]1[r5:1]-,=,:[r5:2][O,o:3][*:4]1>>[CH:0]1=[C:1][C:2]=[CH:3][*:4]1",true,-0.1569352232],[0.1265493229,247.0530167352,4,"completed",-4.95446,4.0,4,"C1=CC(C=Cc2ccccc2-c2ccccc2C=CC2=CCC=C2)=CC1","C1=CC(C=CC2=C(C3=C(C=CC4=CCC=C4)CC=C3)C=CC2)=CC1",{},"[c:0]1[ch:1][ch][c:3][c!r5:4][c!r5:5]1>>[c:0]1[CH2:1][c:3][c:4][c:5]1",true,-0.2672345785],[0.1265493229,248.733995386,4,"completed",-4.868716,4.0,6,"C1=CC(C=Cc2ccsc2-c2sccc2C=CC2=CCC=C2)=CC1","C1=CC(C=CC2=C(C3=C(C=CC4=CCC=C4)C=CC3)CC=C2)=CC1",{},"[n,c:0]1[n,ch:1][s,S:2][n,c:3][n,c:4]1>>[*:0]1=[*:1][CH2:2][*:3]=[*:4]1",true,-0.2967824488],[0.1263584945,116.3696960429,4,"completed",-5.155756,4.0,5,"C1=CCC(c2cc(Nc3ccccc3)nc(Nc3ccccc3)c2)=C1","c1ccc(Nc2cc(-c3cccs3)cc(Nc3ccccc3)n2)cc1",{},"[#6H2r5:1]>>[S:1]",true,-0.1227403137],[0.1259788524,245.3977463687,4,"completed",-4.971296,4.0,5,"C(#Cc1ccc(C#CC2=CCC=C2)c2c1=CCC=2)C1=CCC=C1","C(#Cc1ccc(C#Cc2ccsc2)c2c1=CCC=2)c1ccsc1",{},"[#6H2r5:1]>>[S:1]",true,-0.2614130191],[0.1259520175,122.7797307321,4,"completed",-5.130548,4.0,5,"c1ccc(Nc2cc(Nc3ccccc3)cc(-c3ccsc3)c2)cc1","c1ccc(Nc2cc(-c3ccsc3)cc(Nc3ccccc3)n2)cc1",{},"[ch&r6:0]>>[nr6:0]",true,-0.1246279288],[0.1259332962,149.2464793403,4,"completed",-4.803304,4.0,5,"c1cc(Nc2cccc(-c3cccs3)c2)cc(-c2cccs2)c1","C1=C(NC2=CC(c3cccs3)=CC2)CC=C1c1cccs1",{},"[c:0]1[ch:1][ch][c:3][c!r5:4][c!r5:5]1>>[c:0]1[CH2:1][c:3][c:4][c:5]1",true,-0.2557508253],[0.125765602,140.4209150111,4,"completed",-5.031556,4.0,7,"c1csc(-c2cc(Nc3ccoc3)cc(-c3cccs3)c2)c1","C1=CC(Nc2cc(-c3cccs3)cc(-c3cccs3)c2)=CC1",{},"[n,c:0]1[n,ch:1][o,O:2][n,c:3][n,c:4]1>>[*:0]1=[*:1][CH2:2][*:3]=[*:4]1",true,-0.1483693975],[0.1257231778,174.273633203,4,"completed",-5.044252,4.0,6,"C1=CC(c2cc(Nc3ccco3)cc(C3=CCC=C3)c2)=CC1","c1coc(Nc2cc(-c3ccsc3)cc(-c3ccsc3)c2)c1",{},"[#6H2r5:1]>>[S:1]",true,-0.178589307],[0.1442403,76.1386612202,5,"completed",-4.874236,5.0,7,"C1=c2cc3cc4ccsc4cc3cc2=CC1","c1cc2cc3cc4cscc4cc3cc2s1",{},"[#6H2r5:1]>>[S:1]",true,-0.1754197644],[0.140839352,133.7783709735,5,"completed",-4.793828,5.0,8,"c1cc2cc3cc4cocc4cc3cc2o1","C1=c2cc3cc4ccoc4cc3cc2=CC1",{},"[n,c:0]1[n,ch:1][o,O:2][n,c:3][n,c:4]1>>[*:0]1=[*:1][CH2:2][*:3]=[*:4]1",true,-0.2526457726],[0.1350672152,132.9944243038,5,"completed",-4.808456,5.0,5,"C1=Cc2cc3cc4ccccc4cc3cc2C1","C1=Cc2cc3cc4c(cc3cc2C1)=CCC=4",{},"[c:0]1[ch:1][ch][c:3][c!r5:4][c!r5:5]1>>[c:0]1[CH2:1][c:3][c:4][c:5]1",true,-0.2435908246],[0.1314701229,651.5759597557,5,"completed",-4.59382,5.0,7,"C1=CCC(N(C2=CC=CC2)C2=CSSS2)=C1","C1=C(N(c2ccccc2)c2ccccc2)SSS1",{},"[CH2:0]1[c,C:1]-,=,:[c,C:2]-,=,:[c,C:3]-,=,:[c,C:4]1>>[ch:0]1c[c:1][c:2][c:3][c:4]1",true,-0.7416860155],[0.1306998784,105.6717038543,5,"completed",-4.96458,5.0,6,"c1ccc2cc3cc4cscc4cc3cc2c1","C1=Cc2cc3cc4cscc4cc3cc2C1",{},"[c:0]1[ch:1][ch][c:3][c!r5:4][c!r5:5]1>>[c:0]1[CH2:1][c:3][c:4][c:5]1",true,-0.1419591893],[0.1266509547,102.7322826617,5,"completed",-4.736328,5.0,6,"c1ccc2cc3cc4sccc4cc3cc2c1","C1=c2cc3cc4ccsc4cc3cc2=CC1",{},"[c:0]1[ch:1][ch][c:3][c!r5:4][c!r5:5]1>>[c:0]1[CH2:1][c:3][c:4][c:5]1",true,-0.274517778],[0.1261354293,267.595321853,5,"completed",-5.094944,5.0,6,"c1ccc2cc3c(cc2c1)SSS3","c1ccc2cc3cc4c(cc3cc2c1)SSS4",{},"[cH&r6:1][cH&r6:2]>>[c:1]2cccc[c:2]2",true,-0.2676187255],[0.1241307995,105.8542039318,5,"completed",-4.692812,5.0,8,"c1cc2cc3cc4cocc4cc3cc2o1","c1cc2cc3cc4c[nH]cc4cc3cc2o1",{},"[o:1]>>[nH:1]",true,-0.3040528334],[0.1176196062,88.3393686228,5,"completed",-5.86296,5.0,5,"O=c1ccoc(C=CC2=CC(C3=CCC(C=Cc4cc(=O)cco4)=C3)=CC2)c1","O=c1cc[nH]c(C=CC2=CC(C3=CCC(C=Cc4cc(=O)cc[nH]4)=C3)=CC2)c1",{},"[o:1]>>[nH:1]",true,-0.541328685],[0.1159405022,78.3554931357,5,"completed",-4.631816,5.0,7,"C1=c2cc3cc4ccsc4cc3cc2=CC1","c1cc2cc3cc4c[nH]cc4cc3cc2s1",{},"[#6H2r5:1]>>[NH:1]",true,-0.3369655022],[0.1158053083,118.282641276,5,"completed",-5.29532,5.0,7,"C1=CCC(Nc2cc(C3=CCC=N3)nc(C3=CCC=N3)c2)=C1","C1=NC(c2cc(Nc3ccccc3)cc(C3=CCC=N3)n2)=CC1",{},"[CH2:0]1[c,C:1]-,=,:[c,C:2]-,=,:[c,C:3]-,=,:[c,C:4]1>>[ch:0]1c[c:1][c:2][c:3][c:4]1",true,-0.1807878187],[0.1155874185,77.2101799385,5,"completed",-4.898156,5.0,7,"c1cnc2cc3cc4cscc4cc3cc2c1","c1ccc2cc3cc4cscc4cc3cc2c1",{},"[nr6:0]>>[ch&r6:0]",true,-0.1610108756],[0.1145871622,150.3995852386,5,"completed",-5.109756,5.0,5,"C1=Cc2cccc(Nc3cccc4c3CC=C4)c2C1","c1cc(Nc2cccc3ccoc23)c2occc2c1",{},"[#6H2r5:1]>>[O:1]",null,-0.1505545523],[0.1139928863,107.9426966918,5,"completed",-5.230644,5.0,5,"C1=Cc2cc3cc4ccccc4cc3cc2C1","c1ccc2cc3cc4sccc4cc3cc2c1",{},"[#6H2r5:1]>>[S:1]",true,-0.1414739361],[0.1134679212,209.8751892407,5,"completed",-4.694744,5.0,5,"C1=CCC(NC2=CC(=C3C=CC(NC4=CC=CC4)=C3)C=C2)=C1","C1=CC(=C2C=CC(Nc3cccs3)=C2)C=C1Nc1cccs1",{},"[#6H2r5:1]>>[S:1]",true,-0.3528760173],[0.1124585333,99.0233105879,5,"completed",-5.772156,5.0,5,"O=c1ccoc(C=CC2=CCC(C3=CC(C=Cc4cc(=O)cco4)=CC3)=C2)c1","O=c1cc[nH]c(C=CC2=CCC(C3=CC(C=Cc4cc(=O)cc[nH]4)=CC3)=C2)c1",{},"[o:1]>>[nH:1]",true,-0.4808165173],[0.1117695186,96.7953487008,5,"completed",-5.19642,5.0,6,"C1=Cc2cc3cc4c(cc3cc2C1)CC=C4","c1cc2cc3cc4ccsc4cc3cc2s1",{},"[#6H2r5:1]>>[S:1]",true,-0.1180033032],[0.1117695186,108.1009088824,5,"completed",-5.194948,5.0,6,"C1=Cc2cc3cc4c(cc3cc2C1)C=CC4","c1cc2cc3cc4sccc4cc3cc2s1",{},"[#6H2r5:1]>>[S:1]",true,-0.1268984501],[0.1084912146,789.2083592522,5,"completed",-4.772024,5.0,7,"C1=CC(N(C2=CCC=C2)C2=CSOS2)=CC1","C1=C(N(c2ccccc2)c2ccccc2)SOS1",{},"[CH2:0]1[c,C:1]-,=,:[c,C:2]-,=,:[c,C:3]-,=,:[c,C:4]1>>[ch:0]1c[c:1][c:2][c:3][c:4]1",true,-0.8219235244],[0.1078174055,110.6665575124,5,"completed",-5.250608,5.0,5,"C1=NC(c2cc(Nc3ccccc3)cc(C3=CCC=N3)c2)=CC1","C1=NC(c2cc(Nc3ccccn3)cc(C3=CCC=N3)c2)=CC1",{},"[ch&r6:0]>>[nr6:0]",true,-0.1528451638],[0.1076917058,71.894228156,5,"completed",-4.646352,5.0,9,"c1scc2cc3cc4[nH]ncc4cc3cc12","c1cc2cc3cc4cscc4cc3cc2[nH]1",{},"[nr5:0]>>[ch&r5:0]",true,-0.3255903391],[0.1072294822,463.60430975,5,"completed",-4.81186,5.0,5,"C1=CC(=C2OC(Nc3ccccc3)=C(Nc3ccccc3)O2)C=C1","C1=CC(=C2OC(NC3=CCC=C3)=C(NC3=CCC=C3)O2)C=C1",{},"[c:0]1[ch:1][ch][c:3][c!r5:4][c!r5:5]1>>[c:0]1[CH2:1][c:3][c:4][c:5]1",true,-0.5055799039],[0.1062234738,89.2567350278,5,"completed",-5.367908,5.0,4,"C(#CC1=CSCS1)C1=CSCS1","C(#CC1=CSC(=C2C=CC=C2)S1)C1=CSC(=C2C=CC=C2)S1",{},"[r5:1][CH2r5:2][r5:3]>>[r5:1][C:2](=C1cccc1)[r5:3]",true,-0.2076929609],[0.1057767604,143.2183546033,5,"completed",-5.012512,5.0,5,"C(#CC1=CC(=C2C=CC=C2)C=C1C#CC1=CCC=C1)C1=CCC=C1","C(#CC1=CC(=C2C=CC=C2)C=C1C#CC1=CSCS1)C1=CSCS1",{},"[CH,ch:0]1=[C,c:1][C,c:2]=[CH,ch:3][*:4]1>>[S:0]1[*:1]=,:[*:2][S:3][*:4]1",true,-0.1557627384],[0.1052313168,114.5455172178,5,"completed",-5.46736,5.0,5,"C1=CCC(c2cc(Nc3ccccn3)cc(C3=CC=CC3)c2)=C1","C1=CN=C(c2cc(Nc3ccccn3)cc(C3=NC=CC3)c2)C1",{},"[chr5,CH1r5:1]>>[n:1]",true,-0.281509905],[0.1040099816,143.523688116,5,"completed",-5.364228,5.0,6,"c1ccc2cc3cc4sccc4cc3cc2c1","C1=Cc2cc3cc4ccccc4cc3cc2C1",{},"[n,c:0]1[n,ch:1][s,S:2][n,c:3][n,c:4]1>>[*:0]1=[*:1][CH2:2][*:3]=[*:4]1",true,-0.2341134398],[0.1027738905,111.6340445316,5,"completed",-5.002208,5.0,6,"C1=CC(=C2SC(NC3=CCC=C3)=C(NC3=CCC=C3)S2)C=C1","C1=CC(=C2C=C(NC3=CCC=C3)C(NC3=CCC=C3)=C2)C=C1",{},"[S,s:0]1[r5:1]-,=,:[r5:2][S,s:3][*:4]1>>[CH:0]1=[C:1][C:2]=[CH:3][*:4]1",true,-0.1309510014],[0.1023844264,125.5360745175,5,"completed",-4.937532,5.0,4,"C1=c2cccc(Nc3cccc4c3=CCC=4)c2=CC1","C1=c2cccc(Nc3cccc4c3=NCC=4)c2=NC1",{},"[chr5,CH1r5:1]>>[n:1]",null,-0.1693908882],[0.102359292,115.764742122,5,"completed",-5.463588,5.0,5,"C1=NC=C(c2cc(Nc3ccccc3)cc(C3=CN=CC3)c2)C1","C1=NC=C(c2cc(Nc3ccccn3)cc(C3=CN=CC3)c2)C1",{},"[ch&r6:0]>>[nr6:0]",true,-0.2796026288],[0.101968112,143.3548996085,5,"completed",-5.516672,5.0,5,"C1=CCC(c2cc(Nc3ccccc3)cc(C3=CC=CC3)n2)=C1","C1=CN=C(c2cc(Nc3ccccc3)cc(C3=NC=CC3)n2)C1",{},"[chr5,CH1r5:1]>>[n:1]",true,-0.3249957684],[0.1014031914,75.6394164922,5,"completed",-5.316388,5.0,4,"C1=CC(=C2C=CC(C=CC3=CC(=C4C=CC=C4)C=C3)=C2)C=C1","C1=CC(=C2SC=C(C=CC3=CSC(=C4C=CC=C4)S3)S2)C=C1",{},"[CH,ch:0]1=[C,c:1][C,c:2]=[CH,ch:3][*:4]1>>[S:0]1[*:1]=,:[*:2][S:3][*:4]1",true,-0.1693073151],[0.1006617578,182.2221594677,5,"completed",-4.783892,5.0,6,"C1=CC(N(c2cccs2)c2cccs2)=CC1","c1ccc(N(c2cccs2)c2cccs2)cc1",{},"[CH2:0]1[c,C:1]-,=,:[c,C:2]-,=,:[c,C:3]-,=,:[c,C:4]1>>[ch:0]1c[c:1][c:2][c:3][c:4]1",true,-0.2866492745],[0.0997395705,179.9506114384,5,"completed",-5.148304,5.0,7,"C(=Cc1ncco1)C1=CC(C2=CCC(C=Cc3ncco3)=C2)=CC1","C(=Cc1ccco1)C1=CC(C2=CCC(C=Cc3ccco3)=C2)=CC1",{},"[nr5:0]>>[ch&r5:0]",true,-0.1830997761],[0.0996371875,164.3658475781,5,"completed",-5.499468,5.0,6,"C1=CC(=C2Oc3ccc4c(c3O2)=CCC=4)C=C1","C1=CC(=C2C=c3ccc4c(c3=C2)=CCC=4)C=C1",{},"[O,o:0]1[r5:1]-,=,:[r5:2][O,o:3][*:4]1>>[CH:0]1=[C:1][C:2]=[CH:3][*:4]1",true,-0.3243574055],[0.098461623,114.1015233985,5,"completed",-5.369932,5.0,5,"C1=CC(c2cc(Nc3ccccc3)cc(C3=NCC=C3)c2)=NC1","C1=CC(c2cc(Nc3ccccn3)cc(C3=NCC=C3)c2)=NC1",{},"[ch&r6:0]>>[nr6:0]",true,-0.2207309836],[0.0978131958,402.4379345047,5,"completed",-4.548004,5.0,4,"C1=CC(=C2C=CC(C3=CC(=C4C=CC=C4)C=C3)=C2)C=C1","C1=CSC(=C2C=CC(C3=CC(=C4SC=CS4)C=C3)=C2)S1",{},"[CH,ch:0]1=[C,c:1][C,c:2]=[CH,ch:3][*:4]1>>[S:0]1[*:1]=,:[*:2][S:3][*:4]1",true,-0.5579059843],[0.0971060985,143.3646839541,5,"completed",-5.202032,5.0,5,"O=c1cc2cc3cc4ccccc4cc3cc2co1","O=c1cc2cc3cc4ccccc4cc3cc2c[nH]1",{},"[o:1]>>[nH:1]",true,-0.1601705086],[0.0970874805,106.1683313528,5,"completed",-4.709004,5.0,6,"c1ccc2cc3cc4c[nH]cc4cc3cc2c1","C1=Cc2cc3cc4c[nH]cc4cc3cc2C1",{},"[c:0]1[ch:1][ch][c:3][c!r5:4][c!r5:5]1>>[c:0]1[CH2:1][c:3][c:4][c:5]1",true,-0.2935674912],[0.0966963709,129.7527601092,5,"completed",-5.166612,5.0,6,"C1=CC(=C2C=C(Nc3ccc[nH]3)C(Nc3ccc[nH]3)=C2)C=C1","C1=CC(=C2C=C(Nc3ccco3)C(Nc3ccco3)=C2)C=C1",{},"[nH:1]>>[o:1]",true,-0.1378767074],[0.0966871199,94.292018152,5,"completed",-5.073048,5.0,6,"c1ccc(Nc2cc(Nc3ccccc3)cc(-c3cocn3)c2)cc1","C1=NC(c2cc(Nc3ccccc3)cc(Nc3ccccc3)c2)=CC1",{},"[n,c:0]1[n,ch:1][o,O:2][n,c:3][n,c:4]1>>[*:0]1=[*:1][CH2:2][*:3]=[*:4]1",true,-0.0961609366],[0.0963697973,206.1786605245,5,"completed",-4.999724,5.0,4,"C1=CCC(N(c2ccccc2)c2ccccc2)=C1","c1ccc(N(c2ccccc2)c2cccs2)cc1",{},"[#6H2r5:1]>>[S:1]",true,-0.2177997369],[0.0963360814,388.9371934551,5,"completed",-4.53218,5.0,4,"C1=CC(=C2C=CC(C=CC3=CC(=C4C=CC=C4)C=C3)=C2)C=C1","C1=CSC(=C2C=CC(C=CC3=CC(=C4SC=CS4)C=C3)=C2)S1",{},"[CH,ch:0]1=[C,c:1][C,c:2]=[CH,ch:3][*:4]1>>[S:0]1[*:1]=,:[*:2][S:3][*:4]1",true,-0.5561094507],[0.0960660804,118.8836360119,5,"completed",-5.124108,5.0,6,"C1=NC(c2cc(Nc3ccccc3)cc(C3=CCC=N3)n2)=CC1","C1=NC(c2cc(Nc3ccccc3)cc(C3=CCC=N3)c2)=CC1",{},"[nr6:0]>>[ch&r6:0]",true,-0.1200754129],[0.0960560797,241.5166753835,5,"completed",-5.285476,5.0,4,"C(#CC1=Cc2ccccc2C1)C1=Cc2ccccc2C1","C(#Cc1cc2ccccc2[nH]1)c1cc2ccccc2[nH]1",{},"[#6H2r5:1]>>[NH:1]",true,-0.2742024149],[0.0955174155,522.9662987003,5,"completed",-4.61406,5.0,4,"C(#CC1=CC=CC1=C1C=CC=C1)C1=CC=CC1=C1C=CC=C1","C(#CC1=CC=CC1=C1SC=CS1)C1=CC=CC1=C1SC=CS1",{},"[CH,ch:0]1=[C,c:1][C,c:2]=[CH,ch:3][*:4]1>>[S:0]1[*:1]=,:[*:2][S:3][*:4]1",true,-0.6238599318],[0.0951914674,119.0111838683,5,"completed",-5.471224,5.0,5,"C1=CC(c2cc(Nc3ccccn3)cc(C3=CCC=C3)c2)=CC1","C1=NCC=C1c1cc(Nc2ccccn2)cc(C2=CCN=C2)c1",{},"[chr5,CH1r5:1]>>[n:1]",true,-0.2858132579],[0.0949612126,234.7956381477,5,"completed",-4.780488,5.0,5,"C1=CCC(NC2=CC(=C3C=CC(NC4=CC=CC4)=C3)C=C2)=C1","C1=CC(=C2C=CC(Nc3ccco3)=C2)C=C1Nc1ccco1",{},"[#6H2r5:1]>>[O:1]",true,-0.3242716016],[0.0944067083,140.3463776434,5,"completed",-5.53452,5.0,5,"C1=NC=C(c2cc(Nc3ccccc3)cc(C3=CN=CC3)c2)C1","C1=NC=C(c2cc(Nc3ccccc3)cc(C3=CN=CC3)n2)C1",{},"[ch&r6:0]>>[nr6:0]",true,-0.3349818571],[0.0943801994,144.0727696893,5,"completed",-5.155572,5.0,5,"C(#Cc1cc2ccccc2cc1C#Cc1ccco1)c1ccco1","C(#Cc1cc2c(cc1C#Cc1ccco1)=CCC=2)c1ccco1",{},"[c:0]1[ch:1][ch][c:3][c!r5:4][c!r5:5]1>>[c:0]1[CH2:1][c:3][c:4][c:5]1",true,-0.1492320478],[0.0941982614,233.3418538167,5,"completed",-4.789964,5.0,6,"C1=CC(=C2C=c3ccc4c(c3=C2)SCS4)C=C1","C1=CC(=C2C=c3ccc4c(c3=C2)SSS4)C=C1",{},"[#6H2r5:1]>>[S:1]",true,-0.3186665313],[0.0940995022,117.8940577675,5,"completed",-5.187128,5.0,6,"C1=CCC(c2cc(NC3=CCC=N3)cc(C3=CC=CC3)c2)=C1","C1=CN=C(c2cc(NC3=CCC=N3)cc(C3=NC=CC3)c2)C1",{},"[chr5,CH1r5:1]>>[n:1]",true,-0.1327356025],[0.0937852121,88.5017199599,5,"completed",-5.935548,5.0,5,"O=c1ccoc(C2=CC(C3=CCC(c4cc(=O)cco4)=C3)=CC2)c1","O=c1cc[nH]c(C2=CC(C3=CCC(c4cc(=O)cc[nH]4)=C3)=CC2)c1",{},"[o:1]>>[nH:1]",true,-0.5915415285],[0.0937794605,499.1870779409,5,"completed",-4.920972,5.0,5,"C1=C(N(c2ccccc2)c2ccccc2)OCO1","C1=C(N(c2ccccc2)c2ccccc2)OSO1",{},"[#6H2r5:1]>>[S:1]",true,-0.5146773173],[0.0937689599,117.72297076,5,"completed",-5.187128,5.0,6,"C1=CCC(c2cc(NC3=CCC=N3)cc(C3=CC=CC3)c2)=C1","C1=NC=C(c2cc(NC3=CCC=N3)cc(C3=CN=CC3)c2)C1",{},"[chr5,CH1r5:1]>>[n:1]",true,-0.1325836685],[0.0932473629,196.364806719,5,"completed",-5.03496,5.0,5,"C1=CC(=C2SC(C=CC3=CCC=C3)=C(C=CC3=CCC=C3)S2)C=C1","C1=CC(=C2SC(C=Cc3ccsc3)=C(C=Cc3ccsc3)S2)C=C1",{},"[#6H2r5:1]>>[S:1]",null,-0.2015736493],[0.0927978783,111.0663526268,5,"completed",-5.026128,5.0,7,"C1=Cc2cc3cc4c[nH]cc4cc3cc2C1","C1=Cc2cc3cc4cocc4cc3cc2C1",{},"[nH:1]>>[o:1]",true,-0.1225140815],[0.0925436933,496.1648000569,5,"completed",-4.516448,5.0,7,"C1=CCC(c2cc(NC3=CSSS3)cc(C3=CC=CC3)c2)=C1","C1=C(Nc2cc(-c3ccccc3)cc(-c3ccccc3)c2)SSS1",{},"[CH2:0]1[c,C:1]-,=,:[c,C:2]-,=,:[c,C:3]-,=,:[c,C:4]1>>[ch:0]1c[c:1][c:2][c:3][c:4]1",true,-0.6426823849],[0.0925313491,104.3801156368,5,"completed",-5.4048,5.0,4,"C1=CC(=C2C=CC(C3=CC(=C4C=CC=C4)C=C3)=C2)C=C1","C1=CC(=C2SC=C(C3=CSC(=C4C=CC=C4)S3)S2)C=C1",{},"[CH,ch:0]1=[C,c:1][C,c:2]=[CH,ch:3][*:4]1>>[S:0]1[*:1]=,:[*:2][S:3][*:4]1",true,-0.2375241001],[0.0923161106,163.8408831646,5,"completed",-5.15824,5.0,5,"C1=CCC(C=CC2=CCC(C3=CC(C=CC4=CC=CC4)=CC3)=C2)=C1","C(=Cc1ccco1)C1=CCC(C2=CC(C=Cc3ccco3)=CC2)=C1",{},"[#6H2r5:1]>>[O:1]",true,-0.1688367994],[0.0922730684,132.3602367411,5,"completed",-4.843416,5.0,4,"C1=CC(C=Cc2ccc3ccc(C=CC4=CCC=C4)cc3c2)=CC1","C(=Cc1ccc2ccc(C=CC3=CSCS3)cc2c1)C1=CSCS1",{},"[CH,ch:0]1=[C,c:1][C,c:2]=[CH,ch:3][*:4]1>>[S:0]1[*:1]=,:[*:2][S:3][*:4]1",true,-0.2231110784],[0.0915284469,189.9383149952,5,"completed",-5.446568,5.0,6,"O=c1cc(N(C2=CCC=C2)C2=CCC=C2)cc[nH]1","O=c1cc(N(c2ccccc2)c2ccccc2)cc[nH]1",{},"[CH2:0]1[c,C:1]-,=,:[c,C:2]-,=,:[c,C:3]-,=,:[c,C:4]1>>[ch:0]1c[c:1][c:2][c:3][c:4]1",true,-0.3081073823],[0.0908713924,97.2716800496,5,"completed",-5.019964,5.0,7,"c1ccc2cc3cc4nscc4cc3cc2c1","C1=c2cc3cc4ccccc4cc3cc2=NC1",{},"[n,c:0]1[n,ch:1][s,S:2][n,c:3][n,c:4]1>>[*:0]1=[*:1][CH2:2][*:3]=[*:4]1",true,-0.1122524065],[0.0907259519,260.9433021776,5,"completed",-5.2116,5.0,6,"C(=Cc1nc2ccccc2[nH]1)c1nc2ccccc2[nH]1","C(=Cc1cc2ccccc2[nH]1)c1cc2ccccc2[nH]1",{},"[nr5:0]>>[ch&r5:0]",true,-0.2723860153],[0.0904386896,180.2196187648,5,"completed",-4.977276,5.0,6,"O=c1occc2cc3cc4c(cc3cc12)=CCC=4","O=c1[nH]ccc2cc3cc4c(cc3cc12)=CCC=4",{},"[o:1]>>[nH:1]",true,-0.1996474124],[0.090358792,124.4058394667,5,"completed",-5.559728,5.0,5,"C(=Cc1ccccn1)C1=CCC(C2=CC(C=Cc3ccccn3)=CC2)=C1","C(=Cc1ccccn1)C1=CCC(C2=NC(C=Cc3ccccn3)=CC2)=N1",{},"[chr5,CH1r5:1]>>[n:1]",true,-0.3450191756],[0.0900757272,111.245149554,5,"completed",-5.334052,5.0,4,"C1=CCC(c2cc(Nc3ccccc3)cc(C3=CC=CC3)c2)=C1","C1=CN=C(c2cc(Nc3ccccc3)cc(C3=NC=CC3)c2)C1",{},"[chr5,CH1r5:1]>>[n:1]",true,-0.1980349698],[0.0900249485,149.3742553341,5,"completed",-5.024748,5.0,4,"C1=CCC(Nc2cccc(NC3=CC=CC3)c2-c2ccccc2)=C1","c1ccc(-c2c(Nc3ccco3)cccc2Nc2ccco2)cc1",{},"[#6H2r5:1]>>[O:1]",true,-0.1583902499],[0.0896947846,81.3017260986,5,"completed",-4.937164,5.0,8,"c1cc2cc3cc4c[nH]cc4cc3cc2s1","c1cc2cc3cc4cocc4cc3cc2s1",{},"[nH:1]>>[o:1]",true,-0.1400092729],[0.0893783779,367.0049322475,5,"completed",-4.539632,5.0,5,"C1=CCC(NC2=C(C3=C(NC4=CC=CC4)CC=C3)C=CC2)=C1","C1=CC(C2=C(Nc3cccs3)CC=C2)=C(Nc2cccs2)C1",{},"[#6H2r5:1]>>[S:1]",true,-0.5371765492],[0.0889179557,126.8593758237,5,"completed",-5.199824,5.0,6,"C1=CC(Nc2cc(C3=CCC=N3)cc(C3=CCC=N3)c2)=CC1","C1=CC(Nc2cc(C3=CCC=N3)cc(C3=CCC=N3)c2)=NC1",{},"[chr5,CH1r5:1]>>[n:1]",true,-0.1448311721],[0.0888995527,110.6181186521,5,"completed",-5.334144,5.0,6,"C1=NC=C(c2cc(Nc3ccccc3)cc(C3=CN=CC3)n2)C1","C1=NC=C(c2cc(Nc3ccccc3)cc(C3=CN=CC3)c2)C1",{},"[nr6:0]>>[ch&r6:0]",true,-0.1977367958],[0.0888401668,112.1428429831,5,"completed",-4.910668,5.0,6,"C1=c2cc3cc4ccnnc4cc3cc2=CC1","C1=c2cc3cc4ccncc4cc3cc2=CC1",{},"[nr6:0]>>[ch&r6:0]",true,-0.1736112159],[0.0886658551,169.1530041548,5,"completed",-5.322552,5.0,5,"C(#Cc1cccs1)C1=CC(C2=CCC(C#Cc3cccs3)=C2)=CC1","C(#Cc1cc(-c2csc(C#Cc3cccs3)c2)cs1)c1cccs1",{},"[#6H2r5:1]>>[S:1]",null,-0.2299611733],[0.0885949031,152.0595596903,5,"completed",-4.988132,5.0,6,"c1ccc(N(c2ccccc2)c2cnsc2)cc1","c1ccc(N(c2ccccc2)c2ccsc2)cc1",{},"[nr5:0]>>[ch&r5:0]",true,-0.1710385626],[0.0885116024,125.0568038175,5,"completed",-5.079304,5.0,6,"C1=CC(c2cc(NC3=CCC=N3)cc(C3=CCC=C3)c2)=CC1","C1=CC(c2cc(NC3=CCC=N3)cc(C3=NCC=C3)c2)=NC1",{},"[chr5,CH1r5:1]>>[n:1]",true,-0.1258931418],[0.0884222215,132.1731484624,5,"completed",-4.935048,5.0,5,"C(=CC1=CCC=C1C=CC1=CSCS1)C1=CSCS1","C1=CC(=C2C=C(C=CC3=CSCS3)C(C=CC3=CSCS3)=C2)C=C1",{},"[r5:1][CH2r5:2][r5:3]>>[r5:1][C:2](=C1cccc1)[r5:3]",true,-0.1755056429],[0.0883024825,144.1187880108,5,"completed",-5.442704,5.0,7,"C1=CCC(Nc2cc(C3=NCC=C3)nc(C3=NCC=C3)c2)=C1","C1=CC(c2cc(Nc3ccccc3)cc(C3=NCC=C3)n2)=NC1",{},"[CH2:0]1[c,C:1]-,=,:[c,C:2]-,=,:[c,C:3]-,=,:[c,C:4]1>>[ch:0]1c[c:1][c:2][c:3][c:4]1",true,-0.2798549277],[0.0881603661,326.9342951116,5,"completed",-4.816092,5.0,5,"C1=CC(=C2C=CC(Nc3ccccn3)=C2)C=C1Nc1ccccn1","C1=CC(=C2C=CC(Nc3ccccc3)=C2)C=C1Nc1ccccc1",{},"[nr6:0]>>[ch&r6:0]",true,-0.3825988396],[0.0881462371,94.5187632579,5,"completed",-4.945628,5.0,4,"C1=CC(=C2C=c3ccccc3=C2)C=C1","C1=CC(=C2C=c3cc4ccccc4cc3=C2)C=C1",{},"[cH&r6:1][cH&r6:2]>>[c:1]2cccc[c:2]2",true,-0.1435647821],[0.0880306753,151.5969184478,5,"completed",-5.290536,5.0,6,"C(#Cc1ccc[nH]1)C1=CCC(C2=CC(C#Cc3ccc[nH]3)=CC2)=C1","C(#Cc1ccco1)C1=CCC(C2=CC(C#Cc3ccco3)=CC2)=C1",{},"[nH:1]>>[o:1]",true,-0.2019172347],[0.0874492424,103.5581487153,5,"completed",-5.210128,5.0,4,"C1=CCC(c2cccc(Nc3cccc(C4=CC=CC4)c3)c2)=C1","c1cc(Nc2cccc(-c3ccco3)c2)cc(-c2ccco2)c1",{},"[#6H2r5:1]>>[O:1]",true,-0.12910111],[0.0874210572,161.7262346857,5,"completed",-5.08694,5.0,6,"C1=NC(c2cc(Nc3ccccc3)cc(C3=CCC=N3)n2)=CC1","C1=CC(Nc2cc(C3=CCC=N3)nc(C3=CCC=N3)c2)=CC1",{},"[c:0]1[ch:1][ch][c:3][c!r5:4][c!r5:5]1>>[c:0]1[CH2:1][c:3][c:4][c:5]1",true,-0.1619844164],[0.0873660018,89.7256661112,5,"completed",-4.815632,5.0,6,"c1ccc2cc3cc4c[nH]cc4cc3cc2c1","c1cc2cc3cc4c[nH]cc4cc3cc2cn1",{},"[ch&r6:0]>>[nr6:0]",true,-0.2183451929],[0.0870289378,81.6836480861,5,"completed",-4.960348,5.0,7,"c1cnc2cc3cc4cocc4cc3cc2c1","c1ccc2cc3cc4cocc4cc3cc2c1",{},"[nr6:0]>>[ch&r6:0]",true,-0.127391256],[0.0869112047,165.3179866072,5,"completed",-5.128708,5.0,7,"O=c1[nH]ccc2cc3cc4c(cc3cc12)=CCC=4","O=c1[nH]ccc2cc3cc4cscc4cc3cc12",{},"[#6H2r5:1]>>[S:1]",true,-0.1665348907],[0.0869022215,185.6789730527,5,"completed",-4.9356,5.0,3,"c1ccc2c(Nc3cccc4ccccc34)cccc2c1","C1=C(NC2=CCc3ccccc32)c2ccccc2C1",{},"[c:0]1[ch:1][ch][c:3][c!r5:4][c!r5:5]1>>[c:0]1[CH2:1][c:3][c:4][c:5]1",null,-0.2184492789],[0.0868140985,153.534070683,5,"completed",-5.194304,5.0,5,"C1=CC(=C2C=C(Nc3ccccn3)C(Nc3ccccn3)=C2)C=C1","C1=CC(=C2C=C(Nc3ccccc3)C(Nc3ccccc3)=C2)C=C1",{},"[nr6:0]>>[ch&r6:0]",true,-0.167123908],[0.0867280065,88.9995145041,5,"completed",-5.16422,5.0,6,"c1ccc2cc3cc4cscc4cc3cc2c1","c1ccc2cc3cc4nscc4cc3cc2c1",{},"[chr5,CH1r5:1]>>[n:1]",true,-0.0997084535],[0.0865332012,142.0911841385,5,"completed",-4.89604,5.0,6,"C1=Nc2cc3cc4ccccc4cc3cc2C1","C1=Nc2cc3cc4c(cc3cc2C1)=CCC=4",{},"[c:0]1[ch:1][ch][c:3][c!r5:4][c!r5:5]1>>[c:0]1[CH2:1][c:3][c:4][c:5]1",true,-0.2014292645],[0.086150693,637.2751039838,5,"completed",-5.01748,5.0,6,"C1=CC(=C2SC(NC3=CCC=C3)=C(NC3=CCC=C3)S2)C=C1","C1=CC(=C2SC(Nc3ccccc3)=C(Nc3ccccc3)S2)C=C1",{},"[CH2:0]1[c,C:1]-,=,:[c,C:2]-,=,:[c,C:3]-,=,:[c,C:4]1>>[ch:0]1c[c:1][c:2][c:3][c:4]1",true,-0.639887676],[0.0860508674,197.9348669311,5,"completed",-5.128156,5.0,5,"C1=Cc2ccc(Nc3ccc4c(c3)CC=C4)cc2C1","c1cc2ccc(Nc3ccc4ccoc4c3)cc2o1",{},"[#6H2r5:1]>>[O:1]",null,-0.1989137102],[0.0859001829,146.984695612,5,"completed",-5.50784,5.0,5,"C1=Cc2cc3cc4ccccc4cc3cc2C1","C1=Cc2cc3cc4c(cc3cc2C1)CC=C4",{},"[c:0]1[ch:1][ch][c:3][c!r5:4][c!r5:5]1>>[c:0]1[CH2:1][c:3][c:4][c:5]1",true,-0.321104187],[0.0859001829,224.7445719762,5,"completed",-5.453376,5.0,5,"C1=Cc2cc3cc4ccccc4cc3cc2C1","C1=Cc2cc3cc4c(cc3cc2C1)C=CC4",{},"[c:0]1[ch:1][ch][c:3][c!r5:4][c!r5:5]1>>[c:0]1[CH2:1][c:3][c:4][c:5]1",true,-0.3342135176],[0.0858302126,154.0345758888,5,"completed",-4.950872,5.0,4,"C1=c2cccc(Nc3cccc4c3=CCC=4)c2=CC1","c1cc(Nc2cccc3cocc23)c2cocc2c1",{},"[#6H2r5:1]>>[O:1]",null,-0.1860748214],[0.0857887128,302.8563039957,5,"completed",-5.052348,5.0,5,"C1=CC(=C2C=c3ccc4ccccc4c3=C2)C=C1","C1=CC(=C2C=c3ccc4c(c3=C2)C=CC4)C=C1",{},"[c:0]1[ch:1][ch][c:3][c!r5:4][c!r5:5]1>>[c:0]1[CH2:1][c:3][c:4][c:5]1",true,-0.304687693],[0.0857018059,689.8474890088,5,"completed",-4.85694,5.0,5,"C1=C(N(c2ccccc2)c2ccccc2)OCO1","C1=C(N(c2ccccc2)c2ccccc2)ONO1",{},"[#6H2r5:1]>>[NH:1]",true,-0.7105194285],[0.0854027427,471.9326038341,5,"completed",-5.212888,5.0,5,"C1=C(N(c2ccccc2)c2ccccc2)OCO1","C1=C(N(c2ccccc2)c2ccccc2)OOO1",{},"[#6H2r5:1]>>[O:1]",true,-0.4785026602],[0.0851894134,345.4120808091,5,"completed",-4.849488,5.0,4,"C1=CC(=C2C=CC(Nc3ccccc3)=C2)C=C1Nc1ccccc1","C1=CC(=C2C=CC(Nc3ccccn3)=C2)C=C1Nc1ccccn1",{},"[ch&r6:0]>>[nr6:0]",true,-0.3873758821],[0.0851074625,151.974898889,5,"completed",-5.061732,5.0,4,"C1=C(Nc2ccccc2)C=C(C2=CC(Nc3ccccc3)=CC2)C1","c1ccc(Nc2coc(-c3cc(Nc4ccccc4)co3)c2)cc1",{},"[#6H2r5:1]>>[O:1]",true,-0.1543176769],[0.0850597982,162.4841125606,5,"completed",-5.575644,5.0,5,"C1=NCC=C1c1cc(Nc2ccccc2)cc(C2=CCN=C2)c1","C1=NCC=C1c1cc(Nc2ccccc2)cc(C2=CCN=C2)n1",{},"[ch&r6:0]>>[nr6:0]",true,-0.370482553],[0.1485518007,160.8763518523,6,"completed",-5.013432,6.0,9,"O=c1cnc2cc3cc4c[nH]cc4cc3cc2[nH]1","O=c1ccc2cc3cc4c[nH]cc4cc3cc2[nH]1",{},"[nr6:0]>>[ch&r6:0]",true,-0.1719106446],[0.1450225947,160.2337385097,6,"completed",-5.25714,6.0,9,"O=c1ncc2cc3cc4cscc4cc3cc2[nH]1","O=c1ccc2cc3cc4cscc4cc3cc2[nH]1",{},"[nr6:0]>>[ch&r6:0]",true,-0.1943564019],[0.1402571271,164.6221022853,6,"completed",-5.319332,6.0,7,"O=c1ccc2cc3cc4cocc4cc3cc2o1","O=c1ccc2cc3cc4cocc4cc3cc2[nH]1",{},"[o:1]>>[nH:1]",true,-0.2251058294],[0.1201320767,82.5303035747,6,"completed",-5.001288,6.0,7,"c1ncc2cc3cc4cscc4cc3cc2n1","c1cnc2cc3cc4cscc4cc3cc2c1",{},"[nr6:0]>>[ch&r6:0]",true,-0.1076375394],[0.1194693787,162.0400538725,6,"completed",-5.191268,6.0,7,"O=c1ccc2cc3cc4cocc4cc3cc2o1","O=c1ccc2cc3cc4c[nH]cc4cc3cc2o1",{},"[o:1]>>[nH:1]",true,-0.1741798051],[0.1174054416,126.1356916697,6,"completed",-4.845992,6.0,5,"C(#Cc1cc(C2=CSCS2)cc(C2=CSCS2)c1)c1ccccc1","C(#Cc1cc(C2=CSCS2)cc(C2=CSCS2)c1)C1=CC=CC1",{},"[c:0]1[ch:1][ch][c:3][c!r5:4][c!r5:5]1>>[c:0]1[CH2:1][c:3][c:4][c:5]1",true,-0.2180023947],[0.1165611369,186.2505107047,6,"completed",-5.08786,6.0,8,"O=c1ccc2cc3cc4cocc4cc3cc2[nH]1","O=c1ccc2cc3cc4c(cc3cc2[nH]1)=CCC=4",{},"[n,c:0]1[n,ch:1][o,O:2][n,c:3][n,c:4]1>>[*:0]1=[*:1][CH2:2][*:3]=[*:4]1",true,-0.1864442778],[0.1152281832,177.3302650798,6,"completed",-4.748564,6.0,5,"C1=CCC(N(C2=CCC=C2)C2=CC=CC2)=C1","C1=CC(N(c2cccs2)c2cccs2)=CC1",{},"[#6H2r5:1]>>[S:1]",true,-0.3032566262],[0.1137694761,149.8761657438,6,"completed",-5.709504,6.0,7,"C(#Cc1cc(C2=CCC=C2)cc(C#CC2=CCC=N2)n1)C1=CCC=N1","C(#Cc1cc(C2=NCC=C2)cc(C#CC2=CCC=N2)n1)C1=CCC=N1",{},"[chr5,CH1r5:1]>>[n:1]",true,-0.452211761],[0.1123380759,137.7728715663,6,"completed",-5.120612,6.0,4,"C1=c2cccc(Nc3cccc4c3=CCC=4)c2=CC1","C1=c2c(Nc3cccc4c3=CCN=4)cccc2=NC1",{},"[chr5,CH1r5:1]>>[n:1]",null,-0.1385263255],[0.1120487607,191.693489832,6,"completed",-5.414184,6.0,8,"O=c1ncc2cc3cc4cscc4cc3cc2o1","O=c1ncc2cc3cc4cscc4cc3cc2[nH]1",{},"[o:1]>>[nH:1]",true,-0.2917448733],[0.1104920016,193.1995203804,6,"completed",-5.168636,6.0,9,"O=c1ncc2cc3cc4cocc4cc3cc2[nH]1","O=c1ncc2cc3cc4c[nH]cc4cc3cc2[nH]1",{},"[o:1]>>[nH:1]",true,-0.1990838917],[0.1073993485,141.115757524,6,"completed",-5.31004,6.0,5,"C1=Cc2cccc(Nc3cccc4c3CC=C4)c2C1","C1=Nc2cccc(Nc3cccc4c3CC=N4)c2C1",{},"[chr5,CH1r5:1]>>[n:1]",null,-0.2037912898],[0.1072980007,139.7914414745,6,"completed",-5.755504,6.0,7,"C(#Cc1cc(C2=CC=CC2)cc(C#CC2=CCC=N2)n1)C1=CCC=N1","C(#Cc1cc(C2=CN=CC2)cc(C#CC2=CCC=N2)n1)C1=CCC=N1",{},"[chr5,CH1r5:1]>>[n:1]",true,-0.4796744096],[0.1060835635,308.8453562945,6,"completed",-5.330188,6.0,6,"O=c1ccc2cc3c(cc2o1)=CC(=C1C=CC=C1)C=3","O=c1ccc2cc3c(cc2[nH]1)=CC(=C1C=CC=C1)C=3",{},"[o:1]>>[nH:1]",true,-0.3483516135],[0.1047478249,142.8715977547,6,"completed",-5.6624,6.0,7,"C(#Cc1cc(C2=CCC=C2)cc(C#CC2=CCC=N2)n1)C1=CCC=N1","C(#Cc1cc(C2=CCC=N2)cc(C#CC2=CCC=N2)n1)C1=CCC=N1",{},"[chr5,CH1r5:1]>>[n:1]",true,-0.4188033379],[0.104679198,130.7181189236,6,"completed",-4.870924,6.0,5,"C(#Cc1cc(C#CC2=CSCS2)cc(-c2ccccc2)c1)C1=CSCS1","C(#Cc1cc(C#CC2=CSCS2)cc(C2=CCC=C2)c1)C1=CSCS1",{},"[c:0]1[ch:1][ch][c:3][c!r5:4][c!r5:5]1>>[c:0]1[CH2:1][c:3][c:4][c:5]1",true,-0.2068825159],[0.104580486,87.0753641745,6,"completed",-5.064216,6.0,7,"c1cc2cc3cc4cocc4cc3cc2nn1","c1cnc2cc3cc4cocc4cc3cc2c1",{},"[nr6:0]>>[ch&r6:0]",true,-0.0906066302],[0.1042537186,156.3716593635,6,"completed",-5.087952,6.0,8,"O=c1cnc2cc3cc4c[nH]cc4cc3cc2o1","O=c1cnc2cc3cc4c[nH]cc4cc3cc2[nH]1",{},"[o:1]>>[nH:1]",true,-0.1565989191],[0.1039281942,141.5147321,6,"completed",-5.750076,6.0,7,"C(#Cc1cc(C2=CC=CC2)cc(C#CC2=CCC=N2)n1)C1=CCC=N1","C(#Cc1cc(C2=NC=CC2)cc(C#CC2=CCC=N2)n1)C1=CCC=N1",{},"[chr5,CH1r5:1]>>[n:1]",true,-0.4765499284],[0.1035947562,133.0568038191,6,"completed",-4.860804,6.0,5,"C1=C(c2cccc(C3=CSCS3)c2)SCS1","C(#Cc1cc(C2=CSCS2)cc(C2=CSCS2)c1)c1ccccc1",{},"[ch&r6,CH1&r5:1]>>[*:1](-C#C-c1ccccc1)",true,-0.2138675501],[0.1033106487,154.0262064534,6,"completed",-5.336444,6.0,8,"O=c1cnc2cc3cc4cscc4cc3cc2o1","O=c1cnc2cc3cc4cscc4cc3cc2[nH]1",{},"[o:1]>>[nH:1]",true,-0.2260926739],[0.1031716173,180.5767924456,6,"completed",-5.057316,6.0,4,"C1=Cc2c(cccc2Nc2cccc3c2C=CC3)C1","C1=Nc2c(cccc2Nc2cccc3c2N=CC3)C1",{},"[chr5,CH1r5:1]>>[n:1]",null,-0.1830320209],[0.1030958631,140.7677367649,6,"completed",-4.798796,6.0,6,"C1=C(c2cc(C3=CSCS3)cc(-c3ccccc3)c2)SCS1","C1=CC(c2cc(C3=CSCS3)cc(C3=CSCS3)c2)=CC1",{},"[c:0]1[ch:1][ch][c:3][c!r5:4][c!r5:5]1>>[c:0]1[CH2:1][c:3][c:4][c:5]1",true,-0.2535157629],[0.1028953163,130.2555560415,6,"completed",-5.69414,6.0,8,"C(#Cc1cc(-c2ccco2)cc(C#CC2=CCC=N2)n1)C1=CCC=N1","C(#Cc1cc(C2=CC=CC2)cc(C#CC2=CCC=N2)n1)C1=CCC=N1",{},"[n,c:0]1[n,ch:1][o,O:2][n,c:3][n,c:4]1>>[*:0]1=[*:1][CH2:2][*:3]=[*:4]1",true,-0.4358183753],[0.1025806123,173.1040069845,6,"completed",-5.49496,6.0,6,"C1=CC(C=CC2=CC(=C3C=CN=C3)C=C2C=CC2=CCC=C2)=CC1","C1=CC(=C2C=C(C=CC3=CCC=N3)C(C=CC3=CCC=N3)=C2)C=N1",{},"[chr5,CH1r5:1]>>[n:1]",true,-0.3261928326],[0.1022321119,142.9586505284,6,"completed",-5.456412,6.0,7,"C(=Cc1cc(C=CC2=CCC=N2)cc(-c2ccsc2)c1)C1=CCC=N1","C(=Cc1cc(C=CC2=CCC=N2)cc(-c2cscn2)c1)C1=CCC=N1",{},"[chr5,CH1r5:1]>>[n:1]",true,-0.2875441488],[0.10169004,184.8443983577,6,"completed",-4.774968,6.0,7,"C1=CC(N(C2=CCC=C2)c2cncs2)=CC1","C1=CC(N(C2=CCC=C2)c2cccs2)=CC1",{},"[nr5:0]>>[ch&r5:0]",true,-0.2931448347],[0.1015729582,127.1055774074,6,"completed",-4.803764,6.0,5,"C1=CC(C=Cc2cc(C3=CCC=C3)cc(C3=CCC=C3)c2)=CC1","C1=CC(C=Cc2cc(C3=CSCS3)cc(C3=CSCS3)c2)=CC1",{},"[CH,ch:0]1=[C,c:1][C,c:2]=[CH,ch:3][*:4]1>>[S:0]1[*:1]=,:[*:2][S:3][*:4]1",true,-0.2432203815],[0.1014783563,179.7152162409,6,"completed",-5.646852,6.0,7,"C(#Cc1cc(C#CC2=CN=CC2)cc(C2=CCC=N2)c1)C1=CN=CC1","C(#Cc1cc(C2=CCC=N2)cc(C#CC2=CN=CC2)n1)C1=CN=CC1",{},"[ch&r6:0]>>[nr6:0]",true,-0.4228837226],[0.1014325401,169.2954160649,6,"completed",-5.50048,6.0,7,"C1=CC(C=Cc2cc(C3=NCC=C3)cc(C=CC3=CCC=C3)n2)=CC1","C1=CC(c2cc(C=CC3=CCC=N3)nc(C=CC3=CCC=N3)c2)=NC1",{},"[chr5,CH1r5:1]>>[n:1]",true,-0.3274892529],[0.1010105217,147.7130508655,6,"completed",-5.071668,6.0,4,"C1=c2ccc(Nc3ccc4c(c3)=CCC=4)cc2=CC1","C1=c2cc(Nc3ccc4c(c3)=CCN=4)ccc2=NC1",{},"[chr5,CH1r5:1]>>[n:1]",null,-0.1490384832],[0.1006750591,83.4018012365,6,"completed",-5.00874,6.0,8,"C1=c2cc3cc4ncsc4cc3cc2=CC1","c1nc2cc3cc4cscc4cc3cc2s1",{},"[#6H2r5:1]>>[S:1]",true,-0.1050560344],[0.1005754363,175.7056955444,6,"completed",-5.752192,6.0,7,"C(#Cc1cc(C#CC2=NC=CC2)cc(C2=CCC=N2)c1)C1=NC=CC1","C(#Cc1cc(C2=CCC=N2)cc(C#CC2=NC=CC2)n1)C1=NC=CC1",{},"[ch&r6:0]>>[nr6:0]",true,-0.489179057],[0.1003300017,156.2563664618,6,"completed",-5.153456,6.0,4,"C1=c2ccc(Nc3ccc4c(c3)=CCC=4)cc2=CC1","C1=c2ccc(Nc3ccc4c(c3)=NCC=4)cc2=NC1",{},"[chr5,CH1r5:1]>>[n:1]",null,-0.1606743557],[0.1003246621,162.8506693948,6,"completed",-5.480884,6.0,7,"C1=CC(C=Cc2cc(C=CC3=CCC=C3)cc(C3=NCC=N3)c2)=CC1","C(=Cc1cc(C=CC2=CCC=N2)cc(C2=NCC=N2)c1)C1=CCC=N1",{},"[chr5,CH1r5:1]>>[n:1]",true,-0.3124194697],[0.1001276205,128.3940152196,6,"completed",-4.807536,6.0,5,"C(#Cc1cc(C2=CSCS2)cc(C2=CSCS2)c1)c1ccccc1","C(#Cc1cc(C2=CSCS2)cc(C2=CSCS2)c1)C1=CCC=C1",{},"[c:0]1[ch:1][ch][c:3][c!r5:4][c!r5:5]1>>[c:0]1[CH2:1][c:3][c:4][c:5]1",true,-0.2416552645],[0.100041449,137.9133537776,6,"completed",-5.69138,6.0,7,"C(#Cc1cc(C2=CCC=C2)cc(C#CC2=CCC=N2)n1)C1=CCC=N1","C(#Cc1cc(-c2ccsc2)cc(C#CC2=CCC=N2)n1)C1=CCC=N1",{},"[#6H2r5:1]>>[S:1]",true,-0.4363346678],[0.0999288657,141.8738937989,6,"completed",-5.546848,6.0,6,"C(=Cc1cc(C=CC2=CCC=N2)nc(-c2ccccc2)n1)C1=CCC=N1","C1=CCC(c2nc(C=CC3=CCC=N3)cc(C=CC3=CCC=N3)n2)=C1",{},"[c:0]1[ch:1][ch][c:3][c!r5:4][c!r5:5]1>>[c:0]1[CH2:1][c:3][c:4][c:5]1",true,-0.343464755],[0.0992673501,67.2853670942,6,"completed",-4.812688,6.0,8,"C1=NCc2cc3cc4cscc4cc3cc21","c1scc2cc3cc4[nH]ncc4cc3cc12",{},"[#6H2r5:1]>>[NH:1]",true,-0.2120752966],[0.0989605457,156.684454614,6,"completed",-5.478768,6.0,6,"C1=CC(C=Cc2cc(C=CC3=CCC=C3)cc(C3=NCC=C3)c2)=CC1","C1=CC(c2cc(C=CC3=CCC=N3)cc(C=CC3=CCC=N3)c2)=NC1",{},"[chr5,CH1r5:1]>>[n:1]",true,-0.3079739685],[0.0989404588,146.7950299174,6,"completed",-4.906068,6.0,6,"C(#CC1=CSCS1)C1=CCC(C2=CC(C#CC3=CSCS3)=CC2)=C1","C(#Cc1cccc(-c2cccc(C#CC3=CSCS3)c2)c1)C1=CSCS1",{},"[CH2:0]1[c,C:1]-,=,:[c,C:2]-,=,:[c,C:3]-,=,:[c,C:4]1>>[ch:0]1c[c:1][c:2][c:3][c:4]1",true,-0.1999437294],[0.0981430236,125.603837479,6,"completed",-4.88638,6.0,5,"C(#Cc1cc(C#CC2=CSCS2)cc(-c2ccccc2)c1)C1=CSCS1","C(#Cc1cc(C#CC2=CSCS2)cc(C2=CC=CC2)c1)C1=CSCS1",{},"[c:0]1[ch:1][ch][c:3][c!r5:4][c!r5:5]1>>[c:0]1[CH2:1][c:3][c:4][c:5]1",true,-0.1952863056],[0.0977240144,87.7786261147,6,"completed",-5.598736,6.0,5,"C1=CC(=C2C=CC(NC3=CC(=C4C=CC=C4)C=C3)=C2)C=C1","C1=CC(=C2C=C(NC3=CC(=C4C=CC=C4)N=C3)C=N2)C=C1",{},"[chr5,CH1r5:1]>>[n:1]",null,-0.3599812635],[0.0974626346,135.6776130011,6,"completed",-5.574448,6.0,7,"C(#Cc1cc(C#CC2=CCC=N2)cc(-c2cc[nH]c2)c1)C1=CCC=N1","C(#Cc1cc(-c2cc[nH]c2)cc(C#CC2=CCC=N2)n1)C1=CCC=N1",{},"[ch&r6:0]>>[nr6:0]",true,-0.3587587741],[0.0973885617,138.806106778,6,"completed",-5.91586,6.0,7,"C(#Cc1cc(C2=CCC=C2)cc(C#CC2=NCC=C2)n1)C1=NCC=C1","C(#Cc1cc(C2=CCC=N2)cc(C#CC2=NCC=C2)n1)C1=NCC=C1",{},"[chr5,CH1r5:1]>>[n:1]",true,-0.5877283639],[0.0973203218,132.631647048,6,"completed",-5.67896,6.0,6,"C(#Cc1cc(C2=CCC=C2)cc(C#CC2=CCC=C2)n1)C1=CCC=C1","C(#Cc1cc(C2=CCC=C2)cc(C#CC2=CCC=N2)n1)C1=CCC=N1",{},"[chr5,CH1r5:1]>>[n:1]",true,-0.4264229682],[0.0971990157,84.1710874471,6,"completed",-4.808456,6.0,9,"c1nc2cc3cc4cscc4cc3cc2o1","c1nc2cc3cc4cscc4cc3cc2[nH]1",{},"[o:1]>>[nH:1]",true,-0.220757208],[0.097165436,142.6707826369,6,"completed",-4.876812,6.0,6,"C(#CC1=CC(C2=CSCS2)=CC1)C1=CC(C2=CSCS2)=CC1","C(#Cc1cccc(C2=CSCS2)c1)c1cccc(C2=CSCS2)c1",{},"[CH2:0]1[c,C:1]-,=,:[c,C:2]-,=,:[c,C:3]-,=,:[c,C:4]1>>[ch:0]1c[c:1][c:2][c:3][c:4]1",true,-0.2115733089],[0.0967769974,137.3019738125,6,"completed",-4.826212,6.0,6,"C1=C(c2cc(C3=CSCS3)cc(-c3ccccc3)c2)SCS1","C1=CCC(c2cc(C3=CSCS3)cc(C3=CSCS3)c2)=C1",{},"[c:0]1[ch:1][ch][c:3][c!r5:4][c!r5:5]1>>[c:0]1[CH2:1][c:3][c:4][c:5]1",true,-0.2357587067],[0.096383148,101.7196825716,6,"completed",-5.155572,6.0,8,"C1=c2cc3cc4cnoc4cc3cc2=CC1","c1scc2cc3cc4oncc4cc3cc12",{},"[#6H2r5:1]>>[S:1]",true,-0.1089042467],[0.0961756183,138.8462625736,6,"completed",-5.537188,6.0,8,"C(=Cc1cc(C=CC2=CCC=N2)cc(-c2cnco2)c1)C1=CCC=N1","C(=Cc1cc(C=CC2=CCC=N2)cc(C2=CN=CC2)c1)C1=CCC=N1",{},"[n,c:0]1[n,ch:1][o,O:2][n,c:3][n,c:4]1>>[*:0]1=[*:1][CH2:2][*:3]=[*:4]1",true,-0.3360559847],[0.0961728867,130.1402768319,6,"completed",-5.708676,6.0,7,"C(#Cc1cc(C2=CC=CC2)cc(C#CC2=CCC=N2)n1)C1=CCC=N1","C(#Cc1cc(-c2cccs2)cc(C#CC2=CCC=N2)n1)C1=CCC=N1",{},"[#6H2r5:1]>>[S:1]",true,-0.4455051778],[0.0958414347,107.9383612501,6,"completed",-5.071392,6.0,6,"C1=CCC(NC2=C(NC3=CC=CC3)OC(=C3C=CC=C3)O2)=C1","C1=CCC(NC2=CC(=C3C=CC=C3)C=C2NC2=CC=CC2)=C1",{},"[O,o:0]1[r5:1]-,=,:[r5:2][O,o:3][*:4]1>>[CH:0]1=[C:1][C:2]=[CH:3][*:4]1",true,-0.109780301],[0.0954987002,197.1848743624,6,"completed",-5.321172,6.0,7,"C(=Cc1ccc[nH]1)c1coc(-c2cc(C=Cc3ccc[nH]3)co2)c1","C(=Cc1ccco1)c1coc(-c2cc(C=Cc3ccco3)co2)c1",{},"[nH:1]>>[o:1]",true,-0.2507014777],[0.0954052989,201.0743806745,6,"completed",-5.429272,6.0,5,"C(=Cc1ccc2cc(C=CC3=CCC=N3)ccc2c1)C1=CCC=N1","C(=Cc1cc2cnc(C=CC3=CCC=N3)cc2cn1)C1=CCC=N1",{},"[ch&r6:0]>>[nr6:0]",true,-0.3058704482],[0.0953050689,116.0973128561,6,"completed",-5.262016,6.0,5,"c1ccc2cc3cc4ncccc4cc3cc2c1","c1ccc2cc3cc4ccccc4cc3cc2c1",{},"[nr6:0]>>[ch&r6:0]",true,-0.1622981403],[0.095205839,153.6212529925,6,"completed",-5.547308,6.0,7,"C1=CC(C=Cc2cc(C3=CN=CC3)cc(C=CC3=CCC=C3)n2)=CC1","C(=Cc1cc(C2=CN=CC2)cc(C=CC2=CCC=N2)n1)C1=CCC=N1",{},"[chr5,CH1r5:1]>>[n:1]",true,-0.3487705096],[0.0947943348,133.22341121,6,"completed",-5.716864,6.0,7,"C(#Cc1cc(C2=CC=CC2)cc(C#CC2=CCC=N2)n1)C1=CCC=N1","C(#Cc1cc(-c2ccco2)cc(C#CC2=CCC=N2)n1)C1=CCC=N1",{},"[#6H2r5:1]>>[O:1]",true,-0.451889215],[0.0947484213,197.9565157311,6,"completed",-5.364412,6.0,7,"O=c1ncc2cc3cc4c(cc3cc2o1)=CCC=4","O=c1ncc2cc3cc4c[nH]cc4cc3cc2o1",{},"[#6H2r5:1]>>[NH:1]",true,-0.2710064537],[0.0946299757,153.3609681976,6,"completed",-5.4876,6.0,7,"C(=Cc1cc(C=CC2=CCC=N2)cc(-c2ccsc2)c1)C1=CCC=N1","C(=Cc1cc(C=CC2=CCC=N2)cc(-c2ccsn2)c1)C1=CCC=N1",{},"[chr5,CH1r5:1]>>[n:1]",true,-0.3116634867],[0.0946227096,174.0756591905,6,"completed",-5.519708,6.0,6,"C1=CCC(C=Cc2cc(C=CC3=CC=CC3)cc(C3=CCC=N3)c2)=C1","C1=CN=C(C=Cc2cc(C=CC3=NC=CC3)cc(C3=CCC=N3)c2)C1",{},"[chr5,CH1r5:1]>>[n:1]",true,-0.3414940551],[0.0945566235,72.6800005187,6,"completed",-4.876444,6.0,9,"c1occ2cc3cc4oncc4cc3cc12","c1occ2cc3cc4[nH]ncc4cc3cc12",{},"[o:1]>>[nH:1]",true,-0.1725434791],[0.0945286116,128.3441257008,6,"completed",-4.816184,6.0,5,"C(=Cc1cc(C2=CSCS2)cc(C2=CSCS2)c1)c1ccccc1","C1=CCC(C=Cc2cc(C3=CSCS3)cc(C3=CSCS3)c2)=C1",{},"[c:0]1[ch:1][ch][c:3][c!r5:4][c!r5:5]1>>[c:0]1[CH2:1][c:3][c:4][c:5]1",true,-0.2365215853],[0.0944437603,144.2065751493,6,"completed",-4.763376,6.0,5,"C1=CC(C2=CCC(C3=CC(C4=CCC=C4)=CC3)=C2)=CC1","C1=C(C2=CSCS2)C=C(C2=CC(C3=CSCS3)=CC2)C1",{},"[CH,ch:0]1=[C,c:1][C,c:2]=[CH,ch:3][*:4]1>>[S:0]1[*:1]=,:[*:2][S:3][*:4]1",true,-0.2762611768],[0.0943337336,187.1664689846,6,"completed",-5.444728,6.0,6,"C1=CCC(C=Cc2cc(C3=CCC=N3)cc(C3=CCC=N3)c2)=C1","C1=CCC(C=Cc2cc(C3=CCN=N3)cc(C3=CCN=N3)c2)=C1",{},"[chr5,CH1r5:1]>>[n:1]",true,-0.3053876392],[0.0942843681,149.129726548,6,"completed",-5.512072,6.0,7,"C1=CC(C=Cc2cc(C=CC3=CCC=C3)cc(C3=CCN=N3)c2)=CC1","C(=Cc1cc(C=CC2=CCC=N2)cc(C2=CCN=N2)c1)C1=CCC=N1",{},"[chr5,CH1r5:1]>>[n:1]",true,-0.3247203545],[0.0940969823,149.7379624211,6,"completed",-5.646852,6.0,7,"C(=Cc1cc(C=CC2=CCC=N2)cc(C2=CN=CC2)c1)C1=CCC=N1","C(=Cc1cc(C=CC2=CCC=N2)cc(C2=CN=NC2)c1)C1=CCC=N1",{},"[chr5,CH1r5:1]>>[n:1]",true,-0.4110408024],[0.0940216234,79.8758943747,6,"completed",-5.073416,6.0,8,"C1=c2cc3cc4cnsc4cc3cc2=CC1","c1scc2cc3cc4sncc4cc3cc12",{},"[#6H2r5:1]>>[S:1]",true,-0.0820149129],[0.0938385247,118.0995445758,6,"completed",-5.57362,6.0,6,"C(=Cc1cc(C=CC2=CCN=N2)cc(-c2ccccc2)c1)C1=CCN=N1","C1=CCC(c2cc(C=CC3=CCN=N3)cc(C=CC3=CCN=N3)c2)=C1",{},"[c:0]1[ch:1][ch][c:3][c!r5:4][c!r5:5]1>>[c:0]1[CH2:1][c:3][c:4][c:5]1",true,-0.3519407558],[0.093709967,114.0624205786,6,"completed",-5.099544,6.0,8,"C1=c2cc3cc4ncoc4cc3cc2=CC1","c1nc2cc3cc4cscc4cc3cc2o1",{},"[#6H2r5:1]>>[S:1]",true,-0.1140628672],[0.0935177591,88.4883913936,6,"completed",-5.072772,6.0,9,"c1nc2cc3cc4c[nH]cc4cc3cc2s1","c1nc2cc3cc4cocc4cc3cc2s1",{},"[nH:1]>>[o:1]",true,-0.0905177539],[0.0934916933,183.9795206288,6,"completed",-5.553104,6.0,7,"C1=CC(c2cc(C=CC3=NC=CC3)nc(C=CC3=NC=CC3)c2)=CC1","C1=CN=C(C=Cc2cc(C3=CCC=N3)cc(C=CC3=NC=CC3)n2)C1",{},"[chr5,CH1r5:1]>>[n:1]",true,-0.3666702184],[0.092834599,177.8658027326,6,"completed",-5.592664,6.0,7,"C1=CN=C(C=Cc2cc(C=CC3=NC=CC3)cc(C3=CCC=N3)c2)C1","C1=CN=C(C=Cc2cc(C=CC3=NC=CC3)cc(C3=CCN=N3)c2)C1",{},"[chr5,CH1r5:1]>>[n:1]",true,-0.3880308932],[0.0924947619,159.1805499451,6,"completed",-5.451904,6.0,7,"C1=CC(C=Cc2cc(C3=CCC=N3)cc(C=CC3=CCC=C3)n2)=CC1","C(=Cc1cc(C2=CCC=N2)cc(C=CC2=CCC=N2)n1)C1=CCC=N1",{},"[chr5,CH1r5:1]>>[n:1]",true,-0.2932887585],[0.0923096146,156.7577435773,6,"completed",-5.640964,6.0,6,"C(#CC1=CC(=C2C=CC=C2)C=C1C#CC1=CCC=N1)C1=CCC=N1","C(#CC1=CC(=C2C=CN=C2)C=C1C#CC1=CCC=N1)C1=CCC=N1",{},"[chr5,CH1r5:1]>>[n:1]",true,-0.4098384979],[0.0922295992,104.41353664,6,"completed",-5.179216,6.0,8,"c1nncc2cc3cc4[nH]ncc4cc3cc12","c1ccc2cc3cc4[nH]ncc4cc3cc2c1",{},"[nr6:0]>>[ch&r6:0]",true,-0.1182244569],[0.0921702282,109.8504388347,6,"completed",-5.123372,6.0,7,"C1=CC(=C2C=c3nc4ccccc4nc3=C2)C=N1","C1=CC(=C2C=c3cc4ccccc4cc3=C2)C=N1",{},"[nr6:0]>>[ch&r6:0]",true,-0.1110620619],[0.0921316037,139.5164343127,6,"completed",-5.526424,6.0,8,"C(=Cc1cc(C=CC2=CCC=N2)cc(-c2ncco2)c1)C1=CCC=N1","C1=CN=C(c2cc(C=CC3=CCC=N3)cc(C=CC3=CCC=N3)c2)C1",{},"[n,c:0]1[n,ch:1][o,O:2][n,c:3][n,c:4]1>>[*:0]1=[*:1][CH2:2][*:3]=[*:4]1",true,-0.3294922989],[0.0920845703,272.5204396855,6,"completed",-5.089792,6.0,6,"C1=CC(=C2C=c3cc4ccccc4cc3=C2)C=C1","C1=CC(=C2C=c3cc4c(cc3=C2)CC=C4)C=C1",{},"[c:0]1[ch:1][ch][c:3][c!r5:4][c!r5:5]1>>[c:0]1[CH2:1][c:3][c:4][c:5]1",null,-0.2726141039],[0.091985938,195.9547277001,6,"completed",-5.478124,6.0,8,"O=c1ncc2cc3cc4cocc4cc3cc2o1","O=c1ncc2cc3cc4cocc4cc3cc2[nH]1",{},"[o:1]>>[nH:1]",true,-0.3293286465],[0.0913684362,144.9256513751,6,"completed",-5.593032,6.0,5,"C(=Cc1cccc(-c2cccc(C=CC3=CCC=N3)c2)c1)C1=CCC=N1","C(=Cc1cccc(-c2cccc(C=CC3=CCC=N3)n2)n1)C1=CCC=N1",{},"[ch&r6:0]>>[nr6:0]",true,-0.3743165978],[0.0912233054,154.7432538264,6,"completed",-5.54418,6.0,7,"C1=CC(C=Cc2cc(C3=NC=CC3)cc(C=CC3=CCC=C3)n2)=CC1","C1=CN=C(c2cc(C=CC3=CCC=N3)nc(C=CC3=CCC=N3)c2)C1",{},"[chr5,CH1r5:1]>>[n:1]",true,-0.3473045523],[0.0911813142,188.5732341406,6,"completed",-5.529276,6.0,7,"C1=CC(=C2C=C(C=CC3=CCC=N3)C(C=CC3=CCC=N3)=C2)N=C1","C(=CC1=CC(=C2C=NC=N2)C=C1C=CC1=CCC=N1)C1=CCC=N1",{},"[chr5,CH1r5:1]>>[n:1]",true,-0.3547619313],[0.0911364289,134.5730505236,6,"completed",-5.53084,6.0,6,"C1=CC(c2cc(C=CC3=CCC=N3)cc(C=CC3=CCC=N3)c2)=CC1","C1=CC(c2nc(C=CC3=CCC=N3)cc(C=CC3=CCC=N3)n2)=CC1",{},"[ch&r6:0]>>[nr6:0]",true,-0.3302502501],[0.0903837695,337.6241359413,6,"completed",-5.49358,6.0,7,"O=c1ccc2cc3c(cc2[nH]1)=CC(=C1C=CC=C1)C=3","O=c1ncc2cc3c(cc2[nH]1)=CC(=C1C=CC=C1)C=3",{},"[ch&r6:0]>>[nr6:0]",true,-0.4357678432],[0.0903680372,183.931025504,6,"completed",-4.884172,6.0,5,"C1=NC(NC2=CCC=C2NC2=CCC=N2)=CC1","C1=CC(=C2C=C(NC3=CCC=N3)C(NC3=CCC=N3)=C2)C=C1",{},"[r5:1][CH2r5:2][r5:3]>>[r5:1][C:2](=C1cccc1)[r5:3]",true,-0.2380245107],[0.0902581343,269.2010612042,6,"completed",-5.286396,6.0,6,"C1=CC(=C2C=c3cc4ccccc4nc3=C2)C=C1","C1=CC(=C2C=c3cc4c(nc3=C2)CC=C4)C=C1",{},"[c:0]1[ch:1][ch][c:3][c!r5:4][c!r5:5]1>>[c:0]1[CH2:1][c:3][c:4][c:5]1",true,-0.2991546608],[0.0900956142,181.1604199267,6,"completed",-5.28796,6.0,6,"C(#Cc1csc(C2=CC=CC2)c1)c1csc(C2=CC=CC2)c1","C(#Cc1csc(-c2cccs2)c1)c1csc(-c2cccs2)c1",{},"[#6H2r5:1]>>[S:1]",true,-0.2238979431],[0.0900644034,144.6720387153,6,"completed",-5.054924,6.0,8,"O=c1cc[nH]c2cc3cc4c[nH]cc4cc3cc12","O=c1nc[nH]c2cc3cc4c[nH]cc4cc3cc12",{},"[ch&r6:0]>>[nr6:0]",true,-0.1480729659],[0.0900063754,85.3654155707,6,"completed",-5.138828,6.0,9,"c1[nH]cc2cc3cc4sncc4cc3cc12","c1occ2cc3cc4sncc4cc3cc12",{},"[nH:1]>>[o:1]",true,-0.089587861],[0.0896692819,155.5827568756,6,"completed",-5.687056,6.0,7,"C1=CC(C=Cc2cc(C3=CCC=N3)cc(C=CC3=CCC=C3)n2)=CC1","C1=CC(C=Cc2cc(C3=CCC=N3)cc(C=CC3=NCC=C3)n2)=NC1",{},"[chr5,CH1r5:1]>>[n:1]",true,-0.439405303],[0.089648378,152.2996306406,6,"completed",-4.734856,6.0,6,"C1=C(c2cccc(-c3cccc(C4=CSCS4)c3)c2)SCS1","C1=C(C2=CCC(C3=CSCS3)=C2)C=C(C2=CSCS2)C1",{},"[c:0]1[ch:1][ch][c:3][c!r5:4][c!r5:5]1>>[c:0]1[CH2:1][c:3][c:4][c:5]1",true,-0.2975347819],[0.0895212274,323.5953742561,6,"completed",-5.199364,6.0,8,"C1=CC(=C2Sc3cc4c(cc3S2)OCO4)C=C1","C1=CC(=C2C=c3cc4c(cc3=C2)OCO4)C=C1",{},"[S,s:0]1[r5:1]-,=,:[r5:2][S,s:3][*:4]1>>[CH:0]1=[C:1][C:2]=[CH:3][*:4]1",true,-0.3309861575],[0.0893016768,158.7236927105,6,"completed",-5.584568,6.0,7,"C(=Cc1cc(C=CC2=CCC=N2)cc(C2=CN=CC2)c1)C1=CCC=N1","C(=Cc1cc(C=CC2=CCC=N2)cc(C2=NN=CC2)c1)C1=CCC=N1",{},"[chr5,CH1r5:1]>>[n:1]",true,-0.374497293],[0.0892727948,161.6293194025,6,"completed",-5.027784,6.0,4,"c1ccc2nc(Nc3ccc4ccccc4n3)ccc2c1","C1=c2ccc(Nc3ccc4c(n3)=CCC=4)nc2=CC1",{},"[c:0]1[ch:1][ch][c:3][c!r5:4][c!r5:5]1>>[c:0]1[CH2:1][c:3][c:4][c:5]1",true,-0.1693501128],[0.0891596163,176.4457312645,6,"completed",-5.497996,6.0,6,"C1=CCC(C=Cc2cc(C=CC3=CC=CC3)cc(C3=CCC=N3)c2)=C1","C(=Cc1cc(C=CC2=CN=CC2)cc(C2=CCC=N2)c1)C1=CN=CC1",{},"[chr5,CH1r5:1]>>[n:1]",true,-0.3297718847],[0.0891340044,172.507736416,6,"completed",-5.223468,6.0,7,"C1=CC(=C2C=c3cc4c(cc3=N2)C=CC4)C=C1","C1=CC(=C2C=c3cc4sccc4cc3=N2)C=C1",{},"[#6H2r5:1]>>[S:1]",true,-0.1929472704],[0.0891288595,137.5261742909,6,"completed",-5.105892,6.0,6,"C1=CC(=C2C=c3cc4cnncc4cc3=C2)C=C1","C1=CC(=C2C=c3cc4ccncc4cc3=C2)C=C1",{},"[nr6:0]>>[ch&r6:0]",true,-0.1375880056],[0.0890565129,145.225277543,6,"completed",-5.38042,6.0,7,"C(=Cc1cc(C=CC2=CCC=N2)cc(-c2cc[nH]c2)c1)C1=CCC=N1","C(=Cc1cc(C=CC2=CCC=N2)cc(-c2cc[nH]n2)c1)C1=CCC=N1",{},"[chr5,CH1r5:1]>>[n:1]",true,-0.2441755837],[0.0960152803,153.2720997927,7,"completed",-5.093288,7.0,4,"C1=C(NC2=Cc3ccccc3C2)Cc2ccccc21","c1ccc2sc(Nc3cc4ccccc4s3)cc2c1",{},"[#6H2r5:1]>>[S:1]",true,-0.1533440952],[0.0909283686,97.1365942249,7,"completed",-5.139196,7.0,7,"C1=NCc2cc3cc4c(cc3cc21)=CCC=4","C1=NCc2cc3cc4cscc4cc3cc21",{},"[#6H2r5:1]>>[S:1]",true,-0.1009371977],[0.0798788111,86.4698990553,7,"completed",-4.942776,7.0,6,"c1ccc2cc3cc4c[nH]cc4cc3cc2c1","c1ccc2cc3cc4n[nH]cc4cc3cc2c1",{},"[chr5,CH1r5:1]>>[n:1]",true,-0.1399626474],[0.0793921629,102.4044112764,7,"completed",-5.202308,7.0,8,"C1=NCc2cc3cc4c[nH]cc4cc3cc21","C1=NCc2cc3cc4cocc4cc3cc21",{},"[nH:1]>>[o:1]",true,-0.1249618246],[0.0789516249,98.1573024697,7,"completed",-5.171488,7.0,7,"c1nnc2cc3cc4cscc4cc3cc2n1","c1ncc2cc3cc4cscc4cc3cc2n1",{},"[nr6:0]>>[ch&r6:0]",true,-0.1101772107],[0.0776907123,111.4790107199,7,"completed",-5.055752,7.0,9,"C1=Nc2nc3cc4cscc4cc3nc2C1","C1=Nc2cc3cc4cscc4cc3cc2C1",{},"[nr6:0]>>[ch&r6:0]",true,-0.1157019176],[0.0766052584,89.3338587692,7,"completed",-5.058696,7.0,7,"c1cc2cc3cc4cscc4cc3cc2nn1","c1cc2cc3cc4cscc4cc3cc2cn1",{},"[nr6:0]>>[ch&r6:0]",true,-0.0938961571],[0.0690330168,103.5074181421,7,"completed",-5.236072,7.0,7,"c1nnc2cc3cc4cocc4cc3cc2n1","c1ncc2cc3cc4cocc4cc3cc2n1",{},"[nr6:0]>>[ch&r6:0]",true,-0.1406642254],[0.0679894469,94.6791802389,7,"completed",-5.272504,7.0,7,"c1ccc2cc3cc4n[nH]cc4cc3cc2c1","c1ccc2cc3cc4nocc4cc3cc2c1",{},"[nH:1]>>[o:1]",true,-0.1534450582],[0.0674589459,216.5188312345,7,"completed",-4.731176,7.0,6,"C(=Cc1ccc[nH]1)C1=CC(C2=CCC(C=Cc3ccc[nH]3)=C2)=CC1","C(=Cc1cc(-c2c[nH]c(C=Cc3ccc[nH]3)c2)c[nH]1)c1ccc[nH]1",{},"[#6H2r5:1]>>[NH:1]",true,-0.3369505369],[0.0671571026,168.3647688371,7,"completed",-5.202676,7.0,4,"C1=C(NC2=Cc3ccccc3C2)Cc2ccccc21","c1ccc2oc(Nc3cc4ccccc4o3)cc2c1",{},"[#6H2r5:1]>>[O:1]",true,-0.183064066],[0.0671428624,103.9012162616,7,"completed",-5.327244,7.0,4,"C1=CC(c2cccc(Nc3cccc(C4=CCC=C4)c3)c2)=CC1","C1=CC(c2cccc(Nc3cccc(C4=CCC=C4)n3)n2)=CC1",{},"[ch&r6:0]>>[nr6:0]",null,-0.1899973214],[0.0658548052,147.2572082943,7,"completed",-4.839276,7.0,4,"C1=CC(c2ccc3ccc(C4=CCC=C4)cc3c2)=CC1","C1=C(c2ccc3ccc(C4=CSCS4)cc3c2)SCS1",{},"[CH,ch:0]1=[C,c:1][C,c:2]=[CH,ch:3][*:4]1>>[S:0]1[*:1]=,:[*:2][S:3][*:4]1",true,-0.2345067535],[0.0653648309,137.3199049011,7,"completed",-5.1127,7.0,5,"C1=c2cccnc2=C(NC2=c3ncccc3=CC2)C1","c1cnc2c(Nc3cccc4cccnc34)cccc2c1",{},"[CH2:0]1[c,C:1]-,=,:[c,C:2]-,=,:[c,C:3]-,=,:[c,C:4]1>>[ch:0]1c[c:1][c:2][c:3][c:4]1",true,-0.1376073704],[0.0653524426,183.0274992588,7,"completed",-4.823176,7.0,5,"C1=CC(Nc2cccc(-c3cccc(NC4=NCC=C4)c3)c2)=NC1","C1=CC(NC2=CCC(C3=CC(NC4=NCC=C4)=CC3)=C2)=NC1",{},"[c:0]1[ch:1][ch][c:3][c!r5:4][c!r5:5]1>>[c:0]1[CH2:1][c:3][c:4][c:5]1",true,-0.2665492707],[0.0644636785,172.7984270662,7,"completed",-4.935508,7.0,5,"C1=NC=C(c2cccc(Nc3cccc(C4=CN=CC4)c3)c2)C1","C1=NC=C(C2=CC(NC3=CCC(C4=CN=CC4)=C3)=CC2)C1",{},"[c:0]1[ch:1][ch][c:3][c!r5:4][c!r5:5]1>>[c:0]1[CH2:1][c:3][c:4][c:5]1",true,-0.2076476083],[0.0639744482,94.2623509218,7,"completed",-5.122636,7.0,7,"c1ncc2cc3cc4cocc4cc3cc2n1","c1cc2cc3cc4cocc4cc3cc2cn1",{},"[nr6:0]>>[ch&r6:0]",true,-0.0955848375],[0.0636633398,110.8961750525,7,"completed",-5.010948,7.0,9,"c1nc2cc3cc4cocc4cc3cc2o1","c1cc2cc3cc4cocc4cc3cc2o1",{},"[nr5:0]>>[ch&r5:0]",true,-0.1272155195],[0.0634752068,165.649623288,7,"completed",-5.119784,7.0,4,"C1=C(C2=CC(c3ccccc3)=CC2)CC=C1c1ccccc1","C1=CCC(C2=CCC(C3=CC(C4=CC=CC4)=CC3)=C2)=C1",{},"[c:0]1[ch:1][ch][c:3][c!r5:4][c!r5:5]1>>[c:0]1[CH2:1][c:3][c:4][c:5]1",true,-0.1662275156],[0.062734629,174.7980995576,7,"completed",-4.790792,7.0,5,"C1=CC(C2=CCC(NC3=CC(C4=CCC=C4)=CC3)=C2)=CC1","C1=CC(C2=CCC(NC3=CC(C4=NCC=C4)=CC3)=C2)=NC1",{},"[chr5,CH1r5:1]>>[n:1]",true,-0.2782140783],[0.0626047238,158.3172029318,7,"completed",-4.902112,7.0,5,"C1=NC=C(c2cccc(Nc3cccc(C4=CN=CC4)c3)c2)C1","C1=NC=C(C2=CCC(NC3=CC(C4=CN=CC4)=CC3)=C2)C1",{},"[c:0]1[ch:1][ch][c:3][c!r5:4][c!r5:5]1>>[c:0]1[CH2:1][c:3][c:4][c:5]1",true,-0.2103629492],[0.0622914013,162.8438753398,7,"completed",-4.905884,7.0,5,"C1=CC(C2=CC(NC3=CCC(C4=CCC=C4)=C3)=CC2)=CC1","C1=CC(C2=CC(NC3=CCC(C4=NCC=C4)=C3)=CC2)=NC1",{},"[chr5,CH1r5:1]>>[n:1]",true,-0.2120891988],[0.0622229495,143.447181671,7,"completed",-4.889048,7.0,5,"C1=CCC(C2=CCC(NC3=CC(C4=CC=CC4)=CC3)=C2)=C1","C1=CN=C(C2=CCC(NC3=CC(C4=NC=CC4)=CC3)=C2)C1",{},"[chr5,CH1r5:1]>>[n:1]",true,-0.2058700066],[0.0619752054,117.2988907579,7,"completed",-5.118404,7.0,9,"C1=Nc2nc3cc4cocc4cc3nc2C1","C1=Nc2cc3cc4cocc4cc3cc2C1",{},"[nr6:0]>>[ch&r6:0]",true,-0.1180042216],[0.0617026606,177.7346187217,7,"completed",-5.064768,7.0,8,"C(=Cc1ccc[nH]1)c1cc(C=Cc2ccc[nH]2)cc(-c2cocn2)c1","C(=Cc1ccc[nH]1)c1cc(C=Cc2ccc[nH]2)cc(-c2c[nH]cn2)c1",{},"[o:1]>>[nH:1]",true,-0.1794375342],[0.0616616283,148.9380099428,7,"completed",-5.43976,7.0,5,"O=c1oc2oc(=O)c(C#CC3=CC=CC3)cc2cc1C#CC1=CC=CC1","C(#Cc1ccc2ccc(C#CC3=CC=CC3)cc2c1)C1=CC=CC1",{},"[o:1][c:2](=O)>>[ch:1][ch:2]",true,-0.28061823],[0.0614038802,162.0736885739,7,"completed",-5.006072,7.0,5,"C1=CCC(C2=CC(NC3=CCC(C4=CC=CC4)=C3)=CC2)=C1","C1=CN=C(C2=CC(NC3=CCC(C4=NC=CC4)=C3)=CC2)C1",{},"[chr5,CH1r5:1]>>[n:1]",true,-0.1749025169],[0.061048921,122.0086929691,7,"completed",-5.339204,7.0,4,"C1=CCC(c2cccc(Nc3cccc(C4=CC=CC4)c3)c2)=C1","C1=CCC(c2cccc(Nc3cccc(C4=CC=CC4)n3)n2)=C1",{},"[ch&r6:0]>>[nr6:0]",true,-0.2071791795],[0.0597360167,99.6169210761,7,"completed",-5.023184,7.0,6,"C1=CC(=C2C=c3cc4ccccc4cc3=C2)C=C1","C1=CC(=C2C=c3cc4ccccc4cc3=C2)N=C1",{},"[chr5,CH1r5:1]>>[n:1]",null,-0.1132027955],[0.0597180846,119.4519441089,7,"completed",-4.888312,7.0,5,"C1=CN=C(Nc2cccc(-c3cccc(NC4=NC=CC4)c3)c2)C1","C1=CN=C(NC2=CCC(C3=CC(NC4=NC=CC4)=CC3)=C2)C1",{},"[c:0]1[ch:1][ch][c:3][c!r5:4][c!r5:5]1>>[c:0]1[CH2:1][c:3][c:4][c:5]1",true,-0.1903327442],[0.059682448,165.7692603116,7,"completed",-5.118772,7.0,5,"C1=CCC(C2=CCC=C2NC2=CCC=C2C2=CC=CC2)=C1","C1=CCC(C2=NCC=C2NC2=CCN=C2C2=CC=CC2)=C1",{},"[chr5,CH1r5:1]>>[n:1]",true,-0.1662892594],[0.0590138904,149.8896797565,7,"completed",-4.899536,7.0,5,"C1=CCC(C2=CCC=C2NC2=CCC=C2C2=CC=CC2)=C1","C1=NC=C(C2=CCC=C2NC2=CCC=C2C2=CN=CC2)C1",{},"[chr5,CH1r5:1]>>[n:1]",true,-0.2053240502],[0.0589896844,130.6388575467,7,"completed",-4.977368,7.0,8,"C1=NCc2nc3cc4c(cc3nc21)=CCC=4","C1=NCc2cc3cc4c(cc3cc21)=CCC=4",{},"[nr6:0]>>[ch&r6:0]",true,-0.156318357],[0.0585691249,110.3984718495,7,"completed",-5.21206,7.0,5,"c1ccc(Nc2cc(Nc3ccccc3)cc(-c3ccoc3)c2)cc1","c1ccc(Nc2cc(Nc3ccccc3)cc(-c3ccon3)c2)cc1",{},"[chr5,CH1r5:1]>>[n:1]",true,-0.1354288372],[0.0584404752,172.144925227,7,"completed",-4.646628,7.0,5,"C1=CN=C(c2ccccc2Nc2ccccc2C2=NC=CC2)C1","C1=CN=C(C2=CCC=C2NC2=CCC=C2C2=NC=CC2)C1",{},"[c:0]1[ch:1][ch][c:3][c!r5:4][c!r5:5]1>>[c:0]1[CH2:1][c:3][c:4][c:5]1",true,-0.3610422396],[0.0584338455,83.7419622981,7,"completed",-4.953448,7.0,6,"C1=NC(NC2=CCC(C3=CC(NC4=CCC=N4)=CC3)=C2)=CC1","C1=NC(Nc2cccc(-c3cccc(NC4=CCC=N4)c3)c2)=CC1",{},"[CH2:0]1[c,C:1]-,=,:[c,C:2]-,=,:[c,C:3]-,=,:[c,C:4]1>>[ch:0]1c[c:1][c:2][c:3][c:4]1",true,-0.1324261519],[0.0580595425,153.8247317006,7,"completed",-5.13202,7.0,5,"C1=CC(=C2C=C(Nc3ccccc3)C(Nc3ccccc3)=C2)C=N1","C1=CC(NC2=CC(=C3C=CN=C3)C=C2NC2=CCC=C2)=CC1",{},"[c:0]1[ch:1][ch][c:3][c!r5:4][c!r5:5]1>>[c:0]1[CH2:1][c:3][c:4][c:5]1",true,-0.1554491411],[0.0579879695,217.7453520409,7,"completed",-4.736052,7.0,5,"C1=CC(Nc2cccc(-c3cccc(NC4=NCC=C4)c3)c2)=NC1","C1=CC(NC2=CC(C3=CCC(NC4=NCC=C4)=C3)=CC2)=NC1",{},"[c:0]1[ch:1][ch][c:3][c!r5:4][c!r5:5]1>>[c:0]1[CH2:1][c:3][c:4][c:5]1",true,-0.3351380764],[0.0578226493,96.774487176,7,"completed",-5.184276,7.0,4,"C1=CC(c2cc(Nc3ccccc3)cc(Nc3ccccc3)c2)=CC1","C1=NCC=C1c1cc(Nc2ccccc2)cc(Nc2ccccc2)c1",{},"[chr5,CH1r5:1]>>[n:1]",true,-0.1133379858],[0.0570380359,155.6208970362,7,"completed",-5.155204,7.0,4,"C(#Cc1cccc(C2=CC=CC2)c1)c1cccc(C2=CC=CC2)c1","C(#CC1=CC(C2=CC=CC2)=CC1)C1=CC(C2=CC=CC2)=CC1",{},"[c:0]1[ch:1][ch][c:3][c!r5:4][c!r5:5]1>>[c:0]1[CH2:1][c:3][c:4][c:5]1",true,-0.1603469039],[0.0568636655,131.8194149543,7,"completed",-5.437,7.0,6,"C(#Cc1cc(C#CC2=CC=CC2)cc(-c2ccco2)c1)C1=CC=CC1","C(#Cc1cc(C#CC2=CC=CC2)cc(C2=CC=CC2)c1)C1=CC=CC1",{},"[n,c:0]1[n,ch:1][o,O:2][n,c:3][n,c:4]1>>[*:0]1=[*:1][CH2:2][*:3]=[*:4]1",true,-0.2702316935],[0.0568491978,128.6792721174,7,"completed",-5.41032,7.0,4,"C1=Cc2c(cccc2Nc2cccc3c2C=CC3)C1","C1=NCc2cccc(Nc3cccc4c3C=NC4)c21",{},"[chr5,CH1r5:1]>>[n:1]",null,-0.2524769717],[0.0567568471,94.9934714437,7,"completed",-5.131284,7.0,5,"C1=CCC(Nc2cc(NC3=CC=CC3)cc(-c3ccccn3)c2)=C1","c1ccc(Nc2cc(Nc3ccccc3)cc(-c3ccccn3)c2)cc1",{},"[CH2:0]1[c,C:1]-,=,:[c,C:2]-,=,:[c,C:3]-,=,:[c,C:4]1>>[ch:0]1c[c:1][c:2][c:3][c:4]1",true,-0.0974849581],[0.0566823793,135.6453062106,7,"completed",-5.363216,7.0,6,"C(#Cc1cc2cocc2cc1C#CC1=CC=CC1)C1=CC=CC1","C(#Cc1cc2cocc2cc1C#Cc1ccco1)c1ccco1",{},"[#6H2r5:1]>>[O:1]",true,-0.2287971892],[0.0565928016,134.8290015345,7,"completed",-4.899628,7.0,4,"C(#Cc1ccc2ccc(C#CC3=CCC=C3)cc2c1)C1=CCC=C1","C(#Cc1ccc2ccc(C#CC3=CSCS3)cc2c1)C1=CSCS1",{},"[CH,ch:0]1=[C,c:1][C,c:2]=[CH,ch:3][*:4]1>>[S:0]1[*:1]=,:[*:2][S:3][*:4]1",true,-0.194555492],[0.0562826277,167.5263953871,7,"completed",-4.707624,7.0,5,"C(=CC1=c2cnccc2=CC1)C1=c2cnccc2=CC1","C(=CC1=c2ccccc2=CC1)C1=c2ccccc2=CC1",{},"[nr6:0]>>[ch&r6:0]",true,-0.3217218777],[0.056228485,205.6096012155,7,"completed",-4.45306,7.0,5,"C1=CC(C2=CCC=C2NC2=CCC=C2C2=CCC=C2)=CC1","C1=NC(C2=CCC=C2NC2=CCC=C2C2=CCC=N2)=CC1",{},"[chr5,CH1r5:1]>>[n:1]",true,-0.4973486466],[0.0561838453,177.6533691718,7,"completed",-5.13202,7.0,6,"C1=CCC(c2cc(-c3csc(C4=CC=CC4)c3)cs2)=C1","C1=CCC(C2=CC(C3=CCC(C4=CC=CC4)=C3)=CC2)=C1",{},"[n,c:0]1[n,ch:1][s,S:2][n,c:3][n,c:4]1>>[*:0]1=[*:1][CH2:2][*:3]=[*:4]1",true,-0.1790617407],[0.055768245,121.1106699208,7,"completed",-5.089424,7.0,5,"C1=NC(Nc2cc(-c3ccccc3)cc(-c3ccccc3)c2)=CC1","C1=NC(Nc2cc(-c3ccccn3)cc(-c3ccccn3)c2)=CC1",{},"[ch&r6:0]>>[nr6:0]",true,-0.1213367287],[0.0553289057,257.5400073595,7,"completed",-4.675884,7.0,6,"C(#CC1=CC(c2cc[nH]c2)=CC1)C1=CC(c2cc[nH]c2)=CC1","C(#Cc1cc(-c2cc[nH]c2)c[nH]1)c1cc(-c2cc[nH]c2)c[nH]1",{},"[#6H2r5:1]>>[NH:1]",true,-0.3930207403],[0.0553061807,251.5056234788,7,"completed",-4.566588,7.0,5,"C1=CC(c2ccccc2Nc2ccccc2C2=NCC=C2)=NC1","C1=CC(C2=CCC=C2NC2=CCC=C2C2=NCC=C2)=NC1",{},"[c:0]1[ch:1][ch][c:3][c!r5:4][c!r5:5]1>>[c:0]1[CH2:1][c:3][c:4][c:5]1",true,-0.450193265],[0.0551374066,160.1829567616,7,"completed",-5.270572,7.0,7,"C(#Cc1cccs1)c1cc(-c2cc[nH]c2)cc(-c2cc[nH]c2)c1","C(#Cc1cccs1)c1cc(-c2cc[nH]c2)nc(-c2cc[nH]c2)c1",{},"[ch&r6:0]>>[nr6:0]",true,-0.199787475],[0.0550957823,152.4083350144,7,"completed",-5.15594,7.0,5,"C1=Cc2cc(Nc3ccc4c(c3)C=CC4)ccc2C1","C1=Nc2cc(Nc3ccc4c(c3)N=CC4)ccc2C1",{},"[chr5,CH1r5:1]>>[n:1]",null,-0.1573583476],[0.0547015484,125.9128888209,7,"completed",-5.210864,7.0,8,"O=c1cc[nH]c2cc3cc4c[nH]cc4cc3cc12","O=c1cc[nH]c2cc3cc4cocc4cc3cc12",{},"[nH:1]>>[o:1]",true,-0.1479072701],[0.0546167372,153.6385186866,7,"completed",-5.093104,7.0,9,"O=c1[nH]ncc2cc3cc4cocc4cc3cc12","O=c1[nH]ncc2cc3cc4c[nH]cc4cc3cc12",{},"[o:1]>>[nH:1]",true,-0.1537143334],[0.0546119735,119.2650469192,7,"completed",-5.427616,7.0,7,"C1=CCC(Nc2cc(-c3ccco3)nc(-c3ccco3)c2)=C1","c1ccc(Nc2cc(-c3ccco3)nc(-c3ccco3)c2)cc1",{},"[CH2:0]1[c,C:1]-,=,:[c,C:2]-,=,:[c,C:3]-,=,:[c,C:4]1>>[ch:0]1c[c:1][c:2][c:3][c:4]1",true,-0.2584897497],[0.0545666774,180.8974142504,7,"completed",-5.161644,7.0,5,"C1=Cc2ccc(Nc3ccc4c(c3)CC=C4)cc2C1","C1=Nc2ccc(Nc3ccc4c(c3)CC=N4)cc2C1",{},"[chr5,CH1r5:1]>>[n:1]",null,-0.1859727561],[0.0541897587,157.2400358573,7,"completed",-4.929712,7.0,4,"C1=CCC(NC2=CCC=C2NC2=CC=CC2)=C1","C1=C(Nc2cccs2)C(Nc2cccs2)=CC1",{},"[#6H2r5:1]>>[S:1]",true,-0.1973156109],[0.0541522986,102.0061769833,7,"completed",-5.292928,7.0,6,"C1=CC(Nc2cc(C3=CC=NC3)cc(C3=CC=NC3)c2)=CC1","C1=NCC(c2cc(NC3=CCC=N3)cc(C3=CC=NC3)c2)=C1",{},"[chr5,CH1r5:1]>>[n:1]",true,-0.1692443636],[0.0535923935,176.9583297314,7,"completed",-4.737524,7.0,5,"C1=NC(c2cccc(Nc3cccc(C4=CCC=N4)c3)c2)=CC1","C1=NC(C2=CCC(NC3=CC(C4=CCC=N4)=CC3)=C2)=CC1",{},"[c:0]1[ch:1][ch][c:3][c!r5:4][c!r5:5]1>>[c:0]1[CH2:1][c:3][c:4][c:5]1",true,-0.3093457406],[0.0532645027,164.1842999804,7,"completed",-4.930264,7.0,5,"C1=CC(C2=CCC(NC3=CC(C4=CCC=C4)=CC3)=C2)=CC1","C1=NCC=C1C1=CCC(NC2=CC(C3=CCN=C3)=CC2)=C1",{},"[chr5,CH1r5:1]>>[n:1]",true,-0.2026660704],[0.0528398492,115.9178851776,7,"completed",-5.191544,7.0,5,"C1=CCC(C2=CCC(NC3=CC(C4=CC=CC4)=CC3)=C2)=C1","C1=CCC(c2cccc(Nc3cccc(C4=CC=CC4)c3)c2)=C1",{},"[CH2:0]1[c,C:1]-,=,:[c,C:2]-,=,:[c,C:3]-,=,:[c,C:4]1>>[ch:0]1c[c:1][c:2][c:3][c:4]1",true,-0.1324511421],[0.0527598697,126.0520843565,7,"completed",-5.080684,7.0,5,"C1=CC(=C2C=C(Nc3ccccc3)C(Nc3ccccc3)=C2)N=C1","C1=CCC(NC2=CC(=C3C=CC=N3)C=C2NC2=CC=CC2)=C1",{},"[c:0]1[ch:1][ch][c:3][c!r5:4][c!r5:5]1>>[c:0]1[CH2:1][c:3][c:4][c:5]1",true,-0.126775198],[0.0526317638,133.0751916555,7,"completed",-4.872856,7.0,5,"C1=CN=C(Nc2cccc(-c3cccc(NC4=NC=CC4)c3)c2)C1","C1=CN=C(NC2=CC(C3=CCC(NC4=NC=CC4)=C3)=CC2)C1",{},"[c:0]1[ch:1][ch][c:3][c!r5:4][c!r5:5]1>>[c:0]1[CH2:1][c:3][c:4][c:5]1",true,-0.2073409295],[0.0525480325,166.4719242883,7,"completed",-5.119508,7.0,4,"C1=C(C2=CC(c3ccccc3)=CC2)CC=C1c1ccccc1","C1=CC(C2=CCC(C3=CC(C4=CCC=C4)=CC3)=C2)=CC1",{},"[c:0]1[ch:1][ch][c:3][c!r5:4][c!r5:5]1>>[c:0]1[CH2:1][c:3][c:4][c:5]1",true,-0.1670310659],[0.0525105818,139.7187167003,7,"completed",-5.477204,7.0,6,"C1=CCC(c2cc(NC3=CCN=C3)cc(C3=CC=CC3)c2)=C1","C1=NCC=C1Nc1cc(C2=CC=NC2)cc(C2=CC=NC2)c1",{},"[chr5,CH1r5:1]>>[n:1]",true,-0.2987305141],[0.0525067563,135.1288298384,7,"completed",-5.01242,7.0,8,"O=c1cc[nH]c2cc3cc4c[nH]cc4cc3cc12","O=c1cn[nH]c2cc3cc4c[nH]cc4cc3cc12",{},"[ch&r6:0]>>[nr6:0]",true,-0.1483853978],[0.0524618299,106.8517468674,7,"completed",-5.079304,7.0,6,"C1=NC(C2=CCC(NC3=CC(C4=CCC=N4)=CC3)=C2)=CC1","C1=NC(c2cccc(Nc3cccc(C4=CCC=N4)c3)c2)=CC1",{},"[CH2:0]1[c,C:1]-,=,:[c,C:2]-,=,:[c,C:3]-,=,:[c,C:4]1>>[ch:0]1c[c:1][c:2][c:3][c:4]1",true,-0.1078293781],[0.0521466097,171.3957391483,7,"completed",-5.230092,7.0,7,"C(#Cc1cc(-c2ccco2)co1)c1cc(-c2ccco2)co1","C(#CC1=CC(c2ccco2)=CC1)C1=CC(c2ccco2)=CC1",{},"[n,c:0]1[n,ch:1][o,O:2][n,c:3][n,c:4]1>>[*:0]1=[*:1][CH2:2][*:3]=[*:4]1",true,-0.1940856109],[0.0520195841,219.5794480998,7,"completed",-5.252816,7.0,6,"C1=C(C2=CCC(c3ccsc3)=C2)C=C(c2ccsc2)C1","c1cc(-c2cc(-c3csc(-c4ccsc4)c3)cs2)cs1",{},"[#6H2r5:1]>>[S:1]",true,-0.244249814],[0.0518761027,139.1688884529,7,"completed",-5.33028,7.0,4,"C1=CCC(C=Cc2cc(C=CC3=CC=CC3)cc(-c3ccccc3)c2)=C1","C1=CCC(C=Cc2cc(C=CC3=CC=CC3)cc(C3=CC=CC3)c2)=C1",{},"[c:0]1[ch:1][ch][c:3][c!r5:4][c!r5:5]1>>[c:0]1[CH2:1][c:3][c:4][c:5]1",true,-0.2129603952],[0.0518467268,161.5800063834,7,"completed",-4.745068,7.0,5,"C1=NC(c2cccc(Nc3cccc(C4=CCC=N4)c3)c2)=CC1","C1=NC(C2=CC(NC3=CCC(C4=CCC=N4)=C3)=CC2)=CC1",{},"[c:0]1[ch:1][ch][c:3][c!r5:4][c!r5:5]1>>[c:0]1[CH2:1][c:3][c:4][c:5]1",true,-0.2963725587],[0.0517355753,187.8132077017,7,"completed",-5.169832,7.0,7,"C(#Cc1cc(-c2cc[nH]c2)cc(-c2cc[nH]c2)c1)c1cc[nH]c1","C(#Cc1c[nH]cn1)c1cc(-c2cc[nH]c2)cc(-c2cc[nH]c2)c1",{},"[chr5,CH1r5:1]>>[n:1]",true,-0.1940703223],[0.0515325643,189.9644897325,7,"completed",-4.980404,7.0,6,"C(=Cc1cc[nH]n1)c1cccc(-c2cccc(C=Cc3cc[nH]n3)c2)c1","C(=Cc1cc[nH]n1)C1=CCC(C2=CC(C=Cc3cc[nH]n3)=CC2)=C1",{},"[c:0]1[ch:1][ch][c:3][c!r5:4][c!r5:5]1>>[c:0]1[CH2:1][c:3][c:4][c:5]1",true,-0.2075935378],[0.0513628729,99.2213395223,7,"completed",-4.877916,7.0,9,"C1=NCc2nc3cc4c[nH]cc4cc3nc21","C1=NCc2cc3cc4c[nH]cc4cc3cc21",{},"[nr6:0]>>[ch&r6:0]",true,-0.1844242737],[0.0513269301,130.1518062205,7,"completed",-4.8298,7.0,7,"C(#Cc1cccc(-c2cccc(C#CC3=CSCS3)c2)c1)C1=CSCS1","C(#CC1=CSCS1)C1=CCC(C2=CC(C#CC3=CSCS3)=CC2)=C1",{},"[c:0]1[ch:1][ch][c:3][c!r5:4][c!r5:5]1>>[c:0]1[CH2:1][c:3][c:4][c:5]1",null,-0.2295940597],[0.051323812,129.5585135524,7,"completed",-5.2576,7.0,8,"O=c1cnoc2cc3cc4cscc4cc3cc12","O=c1cn[nH]c2cc3cc4cscc4cc3cc12",{},"[o:1]>>[nH:1]",true,-0.1701643642],[0.0512879377,151.5681426205,7,"completed",-5.217948,7.0,6,"c1ccc(Nc2cc(-c3ccco3)nc(-c3ccco3)c2)cc1","C1=CC(Nc2cc(-c3ccco3)nc(-c3ccco3)c2)=CC1",{},"[c:0]1[ch:1][ch][c:3][c!r5:4][c!r5:5]1>>[c:0]1[CH2:1][c:3][c:4][c:5]1",true,-0.1725967842],[0.0512543116,218.6882278658,7,"completed",-4.812504,7.0,5,"C1=CC(C2=CCC(C3=CC(C4=CCC=C4)=CC3)=C2)=CC1","C1=C(C2=CC(c3cc[nH]c3)=CC2)CC=C1c1cc[nH]c1",{},"[#6H2r5:1]>>[NH:1]",true,-0.2971951825],[0.0511596445,160.9510266857,7,"completed",-5.083076,7.0,6,"C1=CCC(c2csc(C=Cc3cc(C4=CC=CC4)cs3)c2)=C1","C1=CCC(C2=CCC(C=CC3=CC(C4=CC=CC4)=CC3)=C2)=C1",{},"[n,c:0]1[n,ch:1][s,S:2][n,c:3][n,c:4]1>>[*:0]1=[*:1][CH2:2][*:3]=[*:4]1",true,-0.1613864296],[0.0509513948,218.4822322673,7,"completed",-5.26772,7.0,6,"C1=CC(c2csc(-c3cc(C4=CCC=C4)cs3)c2)=CC1","c1cc(-c2csc(-c3cc(-c4ccsc4)cs3)c2)cs1",{},"[#6H2r5:1]>>[S:1]",true,-0.2480285972],[0.0508317851,130.744461192,7,"completed",-5.192096,7.0,5,"C1=CC(=C2C=C(Nc3ccccc3)C(Nc3ccccc3)=C2)C=N1","C1=CCC(NC2=CC(=C3C=CN=C3)C=C2NC2=CC=CC2)=C1",{},"[c:0]1[ch:1][ch][c:3][c!r5:4][c!r5:5]1>>[c:0]1[CH2:1][c:3][c:4][c:5]1",true,-0.145774257],[0.0506709436,129.3186626517,7,"completed",-5.307832,7.0,6,"C(#Cc1cc2cscc2cc1C#CC1=CC=CC1)C1=CC=CC1","C(#Cc1cc2cscc2cc1C#Cc1ccco1)c1ccco1",{},"[#6H2r5:1]>>[O:1]",true,-0.1946495446],[0.0505469279,122.3422296779,7,"completed",-5.147844,7.0,7,"O=c1ccoc2cc3cc4cscc4cc3cc12","O=c1cc[nH]c2cc3cc4cscc4cc3cc12",{},"[o:1]>>[nH:1]",true,-0.1268434265],[0.0505368578,128.192636189,7,"completed",-4.761812,7.0,4,"C1=c2ccc(Nc3ccc4c(c3)=CCC=4)cc2=CC1","C1=c2cnc(Nc3cc4c(cn3)=CCC=4)cc2=CC1",{},"[ch&r6:0]>>[nr6:0]",null,-0.2692121885],[0.0504608606,167.9841043694,7,"completed",-5.0874,7.0,6,"C1=CCC(C=Cc2cc(-c3coc(C=CC4=CC=CC4)c3)co2)=C1","C1=CCC(C=CC2=CC(C3=CCC(C=CC4=CC=CC4)=C3)=CC2)=C1",{},"[n,c:0]1[n,ch:1][o,O:2][n,c:3][n,c:4]1>>[*:0]1=[*:1][CH2:2][*:3]=[*:4]1",true,-0.1682154919],[0.0504380052,278.3759433859,7,"completed",-4.967892,7.0,6,"C1=CC(=C2C=C(NC3=CCC=C3)C(NC3=CCC=C3)=C2)C=C1","C1=CC(=C2C=C(NC3=NCC=C3)C(NC3=NCC=C3)=C2)C=C1",{},"[chr5,CH1r5:1]>>[n:1]",null,-0.293334114],[0.0502028507,171.6680419225,7,"completed",-5.416944,7.0,7,"C(=Cc1cc(C=Cc2ccsc2)cc(-c2ccsc2)c1)c1ccsc1","C(=Cc1cc(C=Cc2ccsc2)cc(-c2cscn2)c1)c1ccsc1",{},"[chr5,CH1r5:1]>>[n:1]",true,-0.2805211778],[0.0501615572,199.9869832375,7,"completed",-4.885736,7.0,6,"C(#CC1=CC(c2ccoc2)=CC1)C1=CC(c2ccoc2)=CC1","C(#CC1=CC(c2cc[nH]c2)=CC1)C1=CC(c2cc[nH]c2)=CC1",{},"[o:1]>>[nH:1]",true,-0.2499804666],[0.0501204471,128.1485860372,7,"completed",-4.892912,7.0,6,"C(#Cc1cc(C#CC2=CC=CC2)cc(C2=CSCS2)c1)C1=CC=CC1","C(#Cc1cccs1)c1cc(C#Cc2cccs2)cc(C2=CSCS2)c1",{},"[#6H2r5:1]>>[S:1]",true,-0.1934836571],[0.050030999,166.7142918034,7,"completed",-4.987856,7.0,6,"C1=CC(Nc2cc(NC3=CCC=C3)cc(C3=NCC=C3)c2)=CC1","C1=CC(Nc2cc(NC3=CCC=C3)cc(-c3ccon3)c2)=CC1",{},"[#6H2r5:1]>>[O:1]",true,-0.184271622],[0.0499027797,149.3923344636,7,"completed",-5.399004,7.0,5,"C(#Cc1cc(C#CC2=CC=CC2)cc(C2=CCC=C2)c1)C1=CC=CC1","C(#Cc1cc(C#CC2=CC=CC2)cc(C2=CCC=N2)c1)C1=CC=CC1",{},"[chr5,CH1r5:1]>>[n:1]",true,-0.2571492401],[0.0498966945,163.9586727947,7,"completed",-5.297528,7.0,7,"C(#Cc1cc(-c2cc[nH]c2)nc(-c2cc[nH]c2)c1)C1=CC=CC1","C(#Cc1ccco1)c1cc(-c2cc[nH]c2)nc(-c2cc[nH]c2)c1",{},"[#6H2r5:1]>>[O:1]",true,-0.2144782709],[0.0497127615,156.9233080941,7,"completed",-5.187864,7.0,4,"C(#Cc1ccccc1)C1=CC(C2=CCC(C#Cc3ccccc3)=C2)=CC1","C(#CC1=CC(C2=CCC(C#CC3=CC=CC3)=C2)=CC1)C1=CC=CC1",{},"[c:0]1[ch:1][ch][c:3][c!r5:4][c!r5:5]1>>[c:0]1[CH2:1][c:3][c:4][c:5]1",true,-0.1685460324],[0.0495752315,124.5532443236,7,"completed",-5.442428,7.0,8,"C1=CC(=C2Sc3cc4cscc4cc3S2)C=C1","C1=CC(=C2Sc3cc4cscc4cc3S2)N=C1",{},"[chr5,CH1r5:1]>>[n:1]",true,-0.2701285044],[0.0493860167,218.3590091989,7,"completed",-4.778556,7.0,7,"C(=Cc1ccco1)c1c[nH]c(-c2cc(C=Cc3ccco3)c[nH]2)c1","C(=Cc1ccc[nH]1)c1c[nH]c(-c2cc(C=Cc3ccc[nH]3)c[nH]2)c1",{},"[o:1]>>[nH:1]",true,-0.3135450797],[0.0493570066,132.4252963397,7,"completed",-5.277196,7.0,6,"C(#Cc1cc2cscc2cc1C#CC1=CC=CC1)C1=CC=CC1","C(#Cc1cc2cscc2cc1C#Cc1cccs1)c1cccs1",{},"[#6H2r5:1]>>[S:1]",true,-0.1814433413],[0.0493433293,148.0969803985,7,"completed",-5.231472,7.0,6,"C1=CCC(c2cc(C3=CC=CC3)nc(NC3=CCC=C3)n2)=C1","C1=CCC(c2cc(C3=CC=CC3)nc(NC3=CCC=N3)n2)=C1",{},"[chr5,CH1r5:1]>>[n:1]",true,-0.1743625824],[0.049295442,553.3532705114,7,"completed",-4.706244,7.0,5,"C(#CC1=CCC=C1C1=CCC=C1)C1=CCC=C1C1=CCC=C1","C(#CC1=CCC=C1C1=CSCS1)C1=CCC=C1C1=CSCS1",{},"[CH,ch:0]1=[C,c:1][C,c:2]=[CH,ch:3][*:4]1>>[S:0]1[*:1]=,:[*:2][S:3][*:4]1",true,-0.6182000468],[0.0492706141,205.7442180985,7,"completed",-5.0069,7.0,6,"C(=Cc1cc[nH]n1)c1cccc(-c2cccc(C=Cc3cc[nH]n3)c2)c1","C(=Cc1cc[nH]n1)C1=CC(C2=CCC(C=Cc3cc[nH]n3)=C2)=CC1",{},"[c:0]1[ch:1][ch][c:3][c!r5:4][c!r5:5]1>>[c:0]1[CH2:1][c:3][c:4][c:5]1",true,-0.2158189338],[0.0631411008,141.1865095113,8,"completed",-5.136712,8.0,4,"C1=CCC(Nc2cccc(-c3cccc(NC4=CC=CC4)c3)c2)=C1","C1=CN=C(Nc2cccc(-c3cccc(NC4=NC=CC4)c3)c2)C1",{},"[chr5,CH1r5:1]>>[n:1]",true,-0.1435062306],[0.0511727832,133.6422349749,8,"completed",-5.263028,8.0,6,"C1=NCC=C1NC1=CC(C2=CCC(NC3=CCN=C3)=C2)=CC1","C1=NCC=C1Nc1cccc(-c2cccc(NC3=CCN=C3)c2)c1",{},"[CH2:0]1[c,C:1]-,=,:[c,C:2]-,=,:[c,C:3]-,=,:[c,C:4]1>>[ch:0]1c[c:1][c:2][c:3][c:4]1",true,-0.175737105],[0.0490588626,151.2019229805,8,"completed",-5.138644,8.0,4,"C1=CCC(Nc2cccc(NC3=CC=CC3)c2-c2ccccc2)=C1","C1=CN=C(Nc2cccc(NC3=NC=CC3)c2-c2ccccc2)C1",{},"[chr5,CH1r5:1]>>[n:1]",true,-0.1536026279],[0.0480212664,152.8217756892,8,"completed",-5.039928,8.0,4,"C1=CCC(Nc2ccc3ccc(NC4=CC=CC4)cc3c2)=C1","c1coc(Nc2ccc3ccc(Nc4ccco4)cc3c2)c1",{},"[#6H2r5:1]>>[O:1]",true,-0.1585015182],[0.047849414,129.1973506994,8,"completed",-5.537096,8.0,5,"C1=CC(=C2C=CC=C2NC2=CC=CC2=C2C=CC=C2)C=C1","C1=CC(=C2N=CC=C2NC2=CC=NC2=C2C=CC=C2)C=C1",{},"[chr5,CH1r5:1]>>[n:1]",null,-0.3321263056],[0.0477059567,144.4048698252,8,"completed",-5.1173,8.0,4,"C1=CCC(Nc2cccc(NC3=CC=CC3)c2)=C1","C1=CN=C(Nc2cccc(NC3=NC=CC3)c2)C1",{},"[chr5,CH1r5:1]>>[n:1]",true,-0.1449117612],[0.0468136646,120.7805879446,8,"completed",-5.216844,8.0,4,"c1ccc2nc(Nc3ccc4ccccc4n3)ccc2c1","C1=Cc2nc(Nc3ccc4c(n3)C=CC4)ccc2C1",{},"[c:0]1[ch:1][ch][c:3][c!r5:4][c!r5:5]1>>[c:0]1[CH2:1][c:3][c:4][c:5]1",true,-0.1458687266],[0.0449280052,117.8545109438,8,"completed",-5.446752,8.0,4,"C1=NC(NC2=CCC=N2)=CC1","C1=CC(=C2C=NC(NC3=CC(=C4C=CC=C4)C=N3)=C2)C=C1",{},"[r5:1][CH2r5:2][r5:3]>>[r5:1][C:2](=C1cccc1)[r5:3]",true,-0.2698254825],[0.0449058347,147.5373521419,8,"completed",-4.903216,8.0,5,"C1=CCC(C2=CCC(NC3=CC(C4=CC=CC4)=CC3)=C2)=C1","C1=CCC(c2csc(Nc3cc(C4=CC=CC4)cs3)c2)=C1",{},"[#6H2r5:1]>>[S:1]",true,-0.2018464817],[0.0441715017,124.5975208772,8,"completed",-5.182988,8.0,6,"C1=CC(c2cc(NC3=CCC=N3)cc(C3=CCC=C3)c2)=CC1","C1=NCC=C1c1cc(NC2=CCC=N2)cc(C2=CCN=C2)c1",{},"[chr5,CH1r5:1]>>[n:1]",true,-0.1374742747],[0.0440006676,119.285497069,8,"completed",-5.093472,8.0,5,"C1=CCC(Nc2cc(NC3=CC=CC3)cc(C3=CCC=C3)c2)=C1","C1=CC(c2cc(NC3=NC=CC3)cc(NC3=NC=CC3)c2)=CC1",{},"[chr5,CH1r5:1]>>[n:1]",true,-0.1193729913],[0.0439971724,156.4190913332,8,"completed",-5.293388,8.0,7,"C(=Cc1cnsc1)C1=CCC(C2=CC(C=Cc3cnsc3)=CC2)=C1","C(=CC1=CCC(C2=CC(C=CC3=CCN=C3)=CC2)=C1)C1=CCN=C1",{},"[n,c:0]1[n,ch:1][s,S:2][n,c:3][n,c:4]1>>[*:0]1=[*:1][CH2:2][*:3]=[*:4]1",true,-0.2068632452],[0.0437146593,134.8940843343,8,"completed",-4.865772,8.0,4,"C1=CC(Nc2cccc(NC3=CCC=C3)c2)=CC1","C1=CC(Nc2cccc(NC3=CCC=C3)n2)=CC1",{},"[ch&r6:0]>>[nr6:0]",true,-0.2123185447],[0.0428252728,125.1279106388,8,"completed",-4.829892,8.0,5,"C1=CCC(c2cc(C=CC3=CCC=C3)cc(C=CC3=CCC=C3)c2)=C1","C1=CCC(c2cc(C=CC3=CSCS3)cc(C=CC3=CSCS3)c2)=C1",{},"[CH,ch:0]1=[C,c:1][C,c:2]=[CH,ch:3][*:4]1>>[S:0]1[*:1]=,:[*:2][S:3][*:4]1",true,-0.2267301844],[0.0427748968,162.5875851603,8,"completed",-5.266064,8.0,6,"C1=c2cc3cc4ncnnc4cc3cc2=CC1","c1nnc2cc3cc4cscc4cc3cc2n1",{},"[#6H2r5:1]>>[S:1]",true,-0.199868898],[0.0424203724,117.2153576226,8,"completed",-4.923456,8.0,5,"C1=NC(Nc2cccc(NC3=CCC=N3)c2)=CC1","C1=NC(Nc2cccc(NC3=CCC=N3)c2-c2ccccc2)=CC1",{},"[cH&r6,CH&r5:1]>>[#6:1](-[c]1[ch]ccc[ch]1)",true,-0.1703280781],[0.0419979847,258.2505424353,8,"completed",-5.14674,8.0,6,"C1=CCC(Nc2nc(C3=CC=CC3)cc(C3=CC=CC3)n2)=C1","C1=CCC(Nc2nc(C3=CC=CC3)nc(C3=CC=CC3)n2)=C1",{},"[ch&r6:0]>>[nr6:0]",true,-0.260314829],[0.0418919433,115.4836968911,8,"completed",-5.128156,8.0,5,"C1=CCC(Nc2cc(NC3=CC=CC3)cc(C3=CC=CC3)c2)=C1","C1=CCC(c2cc(NC3=NC=CC3)cc(NC3=NC=CC3)c2)=C1",{},"[chr5,CH1r5:1]>>[n:1]",true,-0.1171534755],[0.0416753726,125.1861373177,8,"completed",-5.134688,8.0,4,"C1=CCC(Nc2ccc3ccc(NC4=CC=CC4)cc3c2)=C1","C1=CN=C(Nc2ccc3ccc(NC4=NC=CC4)cc3c2)C1",{},"[chr5,CH1r5:1]>>[n:1]",true,-0.1275192733],[0.0413650843,102.258230204,8,"completed",-5.279864,8.0,5,"C1=Cc2cc(Nc3cc4c(cn3)CC=C4)ncc2C1","c1ccc2cc(Nc3cc4ccccc4cn3)ncc2c1",{},"[CH2:0]1[c,C:1]-,=,:[c,C:2]-,=,:[c,C:3]-,=,:[c,C:4]1>>[ch:0]1c[c:1][c:2][c:3][c:4]1",true,-0.1621997667],[0.0411258743,221.1330683252,8,"completed",-5.209392,8.0,5,"C1=CC(=C2C=CC=C2NC2=CC=CC2=C2C=CC=C2)C=C1","C1=CC(=C2C=NC=C2NC2=CN=CC2=C2C=CC=C2)C=C1",{},"[chr5,CH1r5:1]>>[n:1]",null,-0.2340159666],[0.0409626896,180.1012361026,8,"completed",-5.101568,8.0,6,"C(#Cc1cc[nH]c1)C1=CCC(C2=CC(C#Cc3cc[nH]c3)=CC2)=C1","C(#Cc1cc[nH]n1)C1=CCC(C2=CC(C#Cc3cc[nH]n3)=CC2)=C1",{},"[chr5,CH1r5:1]>>[n:1]",true,-0.1801045807],[0.0407954145,160.0777318987,8,"completed",-5.262752,8.0,6,"C(#Cc1ccsc1)C1=CCC(C2=CC(C#Cc3ccsc3)=CC2)=C1","C(#Cc1cscn1)C1=CCC(C2=CC(C#Cc3cscn3)=CC2)=C1",{},"[chr5,CH1r5:1]>>[n:1]",true,-0.1964792734],[0.040666296,149.5761635155,8,"completed",-5.200376,8.0,5,"C1=NCC=C1Nc1cc(NC2=CCN=C2)cc(-c2ccccc2)c1","C1=CCC(c2cc(NC3=CCN=C3)cc(NC3=CCN=C3)c2)=C1",{},"[c:0]1[ch:1][ch][c:3][c!r5:4][c!r5:5]1>>[c:0]1[CH2:1][c:3][c:4][c:5]1",true,-0.1652572115],[0.0404023922,74.0248779443,8,"completed",-5.284464,8.0,3,"c1ccc(Nc2cccc(-c3cccc(Nc4ccccc4)c3)c2)cc1","c1ccc(Nc2cccc(-c3cccc(Nc4ccccn4)c3)c2)nc1",{},"[ch&r6:0]>>[nr6:0]",null,-0.1488384914],[0.0401449739,156.4765911042,8,"completed",-5.321724,8.0,5,"C1=Cc2cc(Nc3ccc4c(c3)C=CC4)ccc2C1","C1=NCc2ccc(Nc3ccc4c(c3)C=NC4)cc21",{},"[chr5,CH1r5:1]>>[n:1]",null,-0.2203952684],[0.0401323891,89.169327697,8,"completed",-5.175536,8.0,5,"c1ccc(Nc2cc(Nc3ccccc3)cc(-c3cccs3)c2)cc1","c1ccc(Nc2cc(Nc3ccccc3)cc(-c3nccs3)c2)cc1",{},"[chr5,CH1r5:1]>>[n:1]",true,-0.1036675252],[0.0400532269,179.6027533973,8,"completed",-4.99724,8.0,5,"c1ccc(-c2cc(Nc3ccco3)cc(Nc3ccco3)c2)cc1","C1=CC(c2cc(Nc3ccco3)cc(Nc3ccco3)c2)=CC1",{},"[c:0]1[ch:1][ch][c:3][c!r5:4][c!r5:5]1>>[c:0]1[CH2:1][c:3][c:4][c:5]1",true,-0.1934718627],[0.0400337337,102.2034069644,8,"completed",-5.156492,8.0,6,"c1ccc(Nc2cc(Nc3ccccc3)cc(-c3c[nH]cn3)c2)cc1","c1ccc(Nc2cc(Nc3ccccc3)cc(-c3cocn3)c2)cc1",{},"[nH:1]>>[o:1]",true,-0.1095869334],[0.0397087761,172.9914640437,8,"completed",-4.755096,8.0,5,"C1=CCC(C2=CC(NC3=CCC(C4=CC=CC4)=C3)=CC2)=C1","C1=CCC(C2=NC(NC3=CCC(C4=CC=CC4)=N3)=CC2)=C1",{},"[chr5,CH1r5:1]>>[n:1]",true,-0.2970115209],[0.0392043929,97.5667410987,8,"completed",-5.012604,8.0,5,"C1=CC(c2cc(Nc3ccccc3)cc(Nc3ccccc3)c2)=NC1","c1ccc(Nc2cc(Nc3ccccc3)cc(-c3cc[nH]n3)c2)cc1",{},"[#6H2r5:1]>>[NH:1]",true,-0.1151604045],[0.0391050374,96.8701749292,8,"completed",-5.233956,8.0,7,"C1=CCC(Nc2cc(NC3=CC=CC3)cc(-c3ccn[nH]3)c2)=C1","c1ccc(Nc2cc(Nc3ccccc3)cc(-c3ccn[nH]3)c2)cc1",{},"[CH2:0]1[c,C:1]-,=,:[c,C:2]-,=,:[c,C:3]-,=,:[c,C:4]1>>[ch:0]1c[c:1][c:2][c:3][c:4]1",true,-0.1348202272],[0.0390193664,226.4846786883,8,"completed",-5.179492,8.0,6,"C1=NC(C2=CCC(C3=CC(C4=CCC=N4)=CC3)=C2)=CC1","C1=C(C2=CC(c3cscn3)=CC2)CC=C1c1cscn1",{},"[#6H2r5:1]>>[S:1]",true,-0.2332200869],[0.0387360008,92.5312394653,8,"completed",-5.146556,8.0,6,"C1=c2cc3cc4ccnnc4cc3cc2=CC1","c1cc2cc3cc4cscc4cc3cc2nn1",{},"[#6H2r5:1]>>[S:1]",true,-0.0981024273],[0.0386420164,166.3780711064,8,"completed",-5.355856,8.0,7,"C1=NC(=C2C=c3cc4ccccc4cc3=C2)N=C1","C1=NC(=C2C=c3cc4ccccc4cc3=C2)N=N1",{},"[chr5,CH1r5:1]>>[n:1]",true,-0.2444548752],[0.0385874162,110.5333809877,8,"completed",-5.090436,8.0,6,"c1ccc(-c2cc(Nc3cscn3)cc(-c3ccccc3)c2)cc1","C1=CCC(c2cc(Nc3cscn3)cc(C3=CC=CC3)c2)=C1",{},"[c:0]1[ch:1][ch][c:3][c!r5:4][c!r5:5]1>>[c:0]1[CH2:1][c:3][c:4][c:5]1",true,-0.1107359411],[0.038556604,88.4562358796,8,"completed",-5.242052,8.0,6,"C1=CCC(Nc2cc(NC3=CC=CC3)cc(C3=CC=NC3)c2)=C1","C1=NCC(c2cc(Nc3ccccc3)cc(Nc3ccccc3)c2)=C1",{},"[CH2:0]1[c,C:1]-,=,:[c,C:2]-,=,:[c,C:3]-,=,:[c,C:4]1>>[ch:0]1c[c:1][c:2][c:3][c:4]1",true,-0.1330868262],[0.0384512696,184.3327853944,8,"completed",-4.967432,8.0,5,"C1=CCC(Nc2cc(NC3=CC=CC3)cc(C3=CC=CC3)c2)=C1","C1=CCC(Nc2cc(NC3=CC=CC3)cc(C3=CC=NC3)c2)=C1",{},"[chr5,CH1r5:1]>>[n:1]",true,-0.206373376],[0.0384496345,183.1928030864,8,"completed",-5.088872,8.0,6,"C1=C(Nc2ccco2)C=C(C2=CC(Nc3ccco3)=CC2)C1","c1cc(Nc2ccco2)cc(-c2cccc(Nc3ccco3)c2)c1",{},"[CH2:0]1[c,C:1]-,=,:[c,C:2]-,=,:[c,C:3]-,=,:[c,C:4]1>>[ch:0]1c[c:1][c:2][c:3][c:4]1",true,-0.1833583403],[0.0384374381,162.3920628563,8,"completed",-5.127972,8.0,8,"O=c1[nH]ccc2cc3cc4c[nH]cc4cc3cc12","O=c1occc2cc3cc4c[nH]cc4cc3cc12",{},"[nH:1]>>[o:1]",true,-0.1635682553],[0.0383899003,153.6878768846,8,"completed",-5.16882,8.0,5,"C1=NCC=C1Nc1cc(NC2=CCN=C2)cc(-c2ccccc2)c1","C1=CC(c2cc(NC3=CCN=C3)cc(NC3=CCN=C3)c2)=CC1",{},"[c:0]1[ch:1][ch][c:3][c!r5:4][c!r5:5]1>>[c:0]1[CH2:1][c:3][c:4][c:5]1",true,-0.1610611616],[0.0381090997,94.472687804,8,"completed",-5.210312,8.0,5,"c1ccc(Nc2cc(Nc3ccccc3)cc(-c3cccs3)c2)cc1","c1ccc(Nc2cc(Nc3ccccc3)cc(-c3cncs3)c2)cc1",{},"[chr5,CH1r5:1]>>[n:1]",true,-0.12201545],[0.038048203,137.755151135,8,"completed",-5.332856,8.0,4,"C1=CC(=C2C=C(C=Cc3ccccc3)C(C=Cc3ccccc3)=C2)C=C1","C1=CC(=C2C=C(C=CC3=CCC=C3)C(C=CC3=CCC=C3)=C2)C=C1",{},"[c:0]1[ch:1][ch][c:3][c!r5:4][c!r5:5]1>>[c:0]1[CH2:1][c:3][c:4][c:5]1",true,-0.2134132631],[0.0379692956,168.2706746552,8,"completed",-5.127144,8.0,5,"C1=CCC(C2=CCC(NC3=CC(C4=CC=CC4)=CC3)=C2)=C1","C1=CCC(C2=CCC(NC3=NC(C4=CC=CC4)=CC3)=N2)=C1",{},"[chr5,CH1r5:1]>>[n:1]",true,-0.1693400436],[0.0379285446,169.5255227865,8,"completed",-5.138368,8.0,6,"C(=Cc1cscn1)c1cccc(-c2cccc(C=Cc3cscn3)c2)c1","C(=Cc1cscn1)C1=CCC(C2=CC(C=Cc3cscn3)=CC2)=C1",{},"[c:0]1[ch:1][ch][c:3][c!r5:4][c!r5:5]1>>[c:0]1[CH2:1][c:3][c:4][c:5]1",true,-0.1716398367],[0.0379196754,120.4954148527,8,"completed",-5.197432,8.0,8,"C1=c2cc3cc4nc[nH]c4cc3cc2=CC1","c1ccc2cc3cc4[nH]cnc4cc3cc2c1",{},"[CH2:0]1[c,C:1]-,=,:[c,C:2]-,=,:[c,C:3]-,=,:[c,C:4]1>>[ch:0]1c[c:1][c:2][c:3][c:4]1",true,-0.1384583416],[0.0378934787,141.1142815742,8,"completed",-5.423016,8.0,7,"C(#Cc1cc(C#CC2=CC=CC2)cc(-c2c[nH]cn2)c1)C1=CC=CC1","C(#Cc1cccs1)c1cc(C#Cc2cccs2)cc(-c2c[nH]cn2)c1",{},"[#6H2r5:1]>>[S:1]",true,-0.2665323906],[0.0378494519,92.1976862627,8,"completed",-5.232668,8.0,5,"C1=NC=C(c2cc(Nc3ccccc3)cc(Nc3ccccc3)c2)C1","c1ccc(Nc2cc(Nc3ccccc3)cc(-c3cnco3)c2)cc1",{},"[#6H2r5:1]>>[O:1]",true,-0.1308617762],[0.0376920196,107.0430136293,8,"completed",-5.114816,8.0,6,"c1ccc(Nc2cc(-c3ccoc3)cc(Nc3ccccc3)n2)cc1","C1=CC(c2cc(Nc3ccccc3)nc(Nc3ccccc3)c2)=CC1",{},"[n,c:0]1[n,ch:1][o,O:2][n,c:3][n,c:4]1>>[*:0]1=[*:1][CH2:2][*:3]=[*:4]1",true,-0.1075442632],[0.0373740848,112.4261654852,8,"completed",-5.171488,8.0,4,"C1=CC(Nc2ccc3ccc(NC4=CCC=C4)cc3c2)=CC1","C1=NCC=C1Nc1ccc2ccc(NC3=CCN=C3)cc2c1",{},"[chr5,CH1r5:1]>>[n:1]",null,-0.1230601658],[0.0372593934,86.185840689,8,"completed",-5.182988,8.0,3,"c1ccc(Nc2ccc3ccc(Nc4ccccc4)cc3c2)cc1","c1ccc(Nc2ccc3ccc(Nc4ccccn4)cc3c2)nc1",{},"[ch&r6:0]>>[nr6:0]",null,-0.1039357163],[0.0369851753,105.8563262582,8,"completed",-5.051428,8.0,5,"C1=NC(Nc2cc(-c3ccccc3)cc(-c3ccccc3)c2)=CC1","C1=CCC(c2cc(NC3=CCC=N3)cc(C3=CC=CC3)c2)=C1",{},"[c:0]1[ch:1][ch][c:3][c!r5:4][c!r5:5]1>>[c:0]1[CH2:1][c:3][c:4][c:5]1",true,-0.111182683],[0.0369659774,136.8058029828,8,"completed",-5.159344,8.0,4,"C1=CC(Nc2cccc(NC3=CCC=C3)c2)=CC1","C1=NCC=C1Nc1cccc(NC2=CCN=C2)c1",{},"[chr5,CH1r5:1]>>[n:1]",true,-0.1429736542],[0.0369295441,133.7372342499,8,"completed",-5.416576,8.0,3,"C(=Cc1ccc2ccc(C=Cc3ccccc3)cc2c1)c1ccccc1","C1=CC(C=Cc2ccc3ccc(C=CC4=CCC=C4)cc3c2)=CC1",{},"[c:0]1[ch:1][ch][c:3][c!r5:4][c!r5:5]1>>[c:0]1[CH2:1][c:3][c:4][c:5]1",null,-0.2588312695],[0.0369190683,176.4945343473,8,"completed",-5.019412,8.0,6,"C(#CC1=CCC=N1)C1=CCC(C2=CC(C#CC3=CCC=N3)=CC2)=C1","C(#Cc1c[nH]cn1)C1=CCC(C2=CC(C#Cc3c[nH]cn3)=CC2)=C1",{},"[#6H2r5:1]>>[NH:1]",true,-0.1852905536],[0.0368364404,117.5019157165,8,"completed",-4.962004,8.0,5,"C1=NCC=C1Nc1cccc(-c2cccc(NC3=CCN=C3)c2)c1","C1=NCC=C1NC1=CCC(C2=CC(NC3=CCN=C3)=CC2)=C1",{},"[c:0]1[ch:1][ch][c:3][c!r5:4][c!r5:5]1>>[c:0]1[CH2:1][c:3][c:4][c:5]1",true,-0.1521108781],[0.0368243566,184.3271536479,8,"completed",-5.19136,8.0,6,"C(=Cc1cccs1)C1=CC(C2=CCC(C=Cc3cccs3)=C2)=CC1","C(=Cc1cc(-c2csc(C=Cc3cccs3)c2)cs1)c1cccs1",{},"[#6H2r5:1]>>[S:1]",true,-0.195106017],[0.0367200859,94.9677856517,8,"completed",-5.18262,8.0,6,"C1=CC(Nc2cc(NC3=CCC=C3)cc(C3=NC=CC3)c2)=CC1","C1=CN=C(c2cc(Nc3ccccc3)cc(Nc3ccccc3)c2)C1",{},"[CH2:0]1[c,C:1]-,=,:[c,C:2]-,=,:[c,C:3]-,=,:[c,C:4]1>>[ch:0]1c[c:1][c:2][c:3][c:4]1",true,-0.1111919595],[0.0367194251,116.7644496409,8,"completed",-5.395416,8.0,8,"C1=c2cc3cc4ncsc4cc3cc2=CC1","c1ccc2cc3cc4scnc4cc3cc2c1",{},"[CH2:0]1[c,C:1]-,=,:[c,C:2]-,=,:[c,C:3]-,=,:[c,C:4]1>>[ch:0]1c[c:1][c:2][c:3][c:4]1",true,-0.2374795509],[0.036637185,144.1799714412,8,"completed",-5.036248,8.0,5,"C1=CCC(C2=CCC(NC3=CC(C4=CC=CC4)=CC3)=C2)=C1","C1=NCC(C2=CCC(NC3=CC(C4=CC=NC4)=CC3)=C2)=C1",{},"[chr5,CH1r5:1]>>[n:1]",true,-0.1509283928],[0.0366362552,164.3320799884,8,"completed",-4.97102,8.0,5,"C1=C(NC2=Cc3ccncc3C2)Cc2cnccc21","C1=C(NC2=Cc3ccccc3C2)Cc2ccccc21",{},"[nr6:0]>>[ch&r6:0]",true,-0.1875009182],[0.0364996267,107.4946629983,8,"completed",-5.088044,8.0,6,"C1=CCC(c2cc(NC3=CCC=N3)cc(C3=CC=CC3)c2)=C1","C1=NC(Nc2cc(-c3ccco3)cc(-c3ccco3)c2)=CC1",{},"[#6H2r5:1]>>[O:1]",true,-0.1078199707],[0.036395706,100.9031386329,8,"completed",-5.125488,8.0,6,"C1=CCC(Nc2cc(NC3=CC=CC3)cc(C3=NCC=C3)c2)=C1","C1=CC(c2cc(Nc3ccccc3)cc(Nc3ccccc3)c2)=NC1",{},"[CH2:0]1[c,C:1]-,=,:[c,C:2]-,=,:[c,C:3]-,=,:[c,C:4]1>>[ch:0]1c[c:1][c:2][c:3][c:4]1",true,-0.1024683662],[0.0363019477,99.9979139803,8,"completed",-5.278484,8.0,7,"C1=CCC(Nc2cc(NC3=CC=CC3)cc(-c3ccno3)c2)=C1","c1ccc(Nc2cc(Nc3ccccc3)cc(-c3ccno3)c2)cc1",{},"[CH2:0]1[c,C:1]-,=,:[c,C:2]-,=,:[c,C:3]-,=,:[c,C:4]1>>[ch:0]1c[c:1][c:2][c:3][c:4]1",true,-0.1600290178],[0.0362969108,112.118012845,8,"completed",-5.2024,8.0,4,"C1=CC(c2cccc(Nc3cccc(C4=CCC=C4)c3)c2)=CC1","C1=CC(c2cccc(Nc3cccc(C4=NCC=C4)c3)c2)=NC1",{},"[chr5,CH1r5:1]>>[n:1]",null,-0.1330731799],[0.0362517582,83.0974750888,8,"completed",-5.185932,8.0,6,"C1=NC=C(c2cc(Nc3ccccc3)nc(Nc3ccccc3)c2)C1","C1=NC=C(c2cc(Nc3ccccc3)cc(Nc3ccccc3)c2)C1",{},"[nr6:0]>>[ch&r6:0]",true,-0.1025841196],[0.0359953958,196.3219192307,8,"completed",-5.246836,8.0,7,"c1cc(-c2cccc(-c3cscn3)c2)cc(-c2cscn2)c1","C1=C(C2=CCC(c3cscn3)=C2)C=C(c2cscn2)C1",{},"[c:0]1[ch:1][ch][c:3][c!r5:4][c!r5:5]1>>[c:0]1[CH2:1][c:3][c:4][c:5]1",true,-0.2216012033],[0.0358189696,105.6062158758,8,"completed",-4.879664,8.0,4,"C1=CC(Nc2cccc(NC3=CCC=C3)c2)=CC1","C1=NC(Nc2cccc(NC3=CCC=N3)c2)=CC1",{},"[chr5,CH1r5:1]>>[n:1]",true,-0.1869255728],[0.0355421444,156.9175572295,8,"completed",-5.09246,8.0,6,"C1=CCC(Nc2cc(-c3ccco3)cc(-c3ccco3)c2)=C1","c1coc(Nc2cc(-c3ccco3)cc(-c3ccco3)c2)c1",{},"[#6H2r5:1]>>[O:1]",true,-0.1570062962],[0.0355127065,151.0682367186,8,"completed",-5.32476,8.0,6,"C1=CCC(Nc2cc(C3=NC=CC3)cc(C3=NC=CC3)c2)=C1","C1=CN=C(Nc2cc(C3=NC=CC3)cc(C3=NC=CC3)c2)C1",{},"[chr5,CH1r5:1]>>[n:1]",true,-0.2181168732],[0.035402145,124.0143593378,8,"completed",-5.20654,8.0,6,"C(#Cc1cc2c(cc1C#CC1=CCN=C1)=CCC=2)C1=CCN=C1","C(#Cc1cc2c[nH]cc2cc1C#CC1=CCN=C1)C1=CCN=C1",{},"[#6H2r5:1]>>[NH:1]",true,-0.1447115732],[0.0350221183,142.4899551594,8,"completed",-5.0138,8.0,5,"C1=NCC(c2cc(Nc3ccccc3)cc(Nc3ccccc3)c2)=C1","C1=CC(Nc2cc(NC3=CCC=C3)cc(C3=CC=NC3)c2)=CC1",{},"[c:0]1[ch:1][ch][c:3][c!r5:4][c!r5:5]1>>[c:0]1[CH2:1][c:3][c:4][c:5]1",true,-0.1547394679],[0.0349801035,118.3477934403,8,"completed",-5.694508,8.0,5,"C1=CC(=C2C=CC(NC3=CC(=C4C=CC=C4)C=C3)=C2)C=C1","C1=CC(=C2C=CC(NC3=NC(=C4C=CC=C4)C=C3)=N2)C=C1",{},"[chr5,CH1r5:1]>>[n:1]",null,-0.4326565423],[0.0349425076,138.7132064701,8,"completed",-5.370116,8.0,5,"C1=Cc2ccc(Nc3ccc4c(c3)CC=C4)cc2C1","C1=NCc2cc(Nc3ccc4c(c3)CN=C4)ccc21",{},"[chr5,CH1r5:1]>>[n:1]",null,-0.2345059783],[0.0348578019,196.1912645703,8,"completed",-4.680944,8.0,6,"C1=CCC(N(C2=CC=CC2)c2ccsc2)=C1","C1=CCC(N(C2=CCC=C2)C2=CC=CC2)=C1",{},"[n,c:0]1[n,ch:1][s,S:2][n,c:3][n,c:4]1>>[*:0]1=[*:1][CH2:2][*:3]=[*:4]1",true,-0.3529006922],[0.0348151091,112.9104813306,8,"completed",-5.11132,8.0,6,"C(=Cc1cc2cocc2cc1C=Cc1ccccn1)c1ccccn1","C(=Cc1cc2c[nH]cc2cc1C=Cc1ccccn1)c1ccccn1",{},"[o:1]>>[nH:1]",true,-0.1131881909],[0.0348118564,127.1194439239,8,"completed",-5.196972,8.0,5,"C1=CCC(Nc2cc(C3=CC=CC3)cc(C3=CC=CC3)c2)=C1","C1=CCC(c2cc(NC3=NC=CC3)cc(C3=CC=CC3)c2)=C1",{},"[chr5,CH1r5:1]>>[n:1]",true,-0.1441079516],[0.0345881104,133.1439797364,8,"completed",-4.956576,8.0,6,"C(#Cc1cc(C#CC2=CCC=C2)cc(C2=CSCS2)c1)C1=CCC=C1","C(#Cc1cc(C#CC2=CCN=C2)cc(C2=CSCS2)c1)C1=CCN=C1",{},"[chr5,CH1r5:1]>>[n:1]",true,-0.1667538209],[0.0344831323,169.9011667309,8,"completed",-5.210312,8.0,6,"C1=CC(c2c(NC3=CCN=C3)cccc2NC2=CCN=C2)=CC1","C1=NCC=C1Nc1cccc(NC2=CCN=C2)c1-c1ccccc1",{},"[CH2:0]1[c,C:1]-,=,:[c,C:2]-,=,:[c,C:3]-,=,:[c,C:4]1>>[ch:0]1c[c:1][c:2][c:3][c:4]1",true,-0.1866255281],[0.0343676334,136.2906461151,8,"completed",-4.980312,8.0,5,"c1cc(Nc2ccoc2)cc(-c2cccc(Nc3ccoc3)c2)c1","C1=CC(Nc2cccc(-c3cccc(NC4=CCC=C4)c3)c2)=CC1",{},"[n,c:0]1[n,ch:1][o,O:2][n,c:3][n,c:4]1>>[*:0]1=[*:1][CH2:2][*:3]=[*:4]1",true,-0.1599828013],[0.0341064017,169.9629102081,8,"completed",-4.934496,8.0,5,"c1ccc(-c2cc(Nc3ccco3)cc(Nc3ccco3)c2)cc1","c1cc(Nc2ccco2)cc(Nc2ccco2)c1",{},"[c&r6,C&r5:1](-[c]1[ch]ccc[ch]1)>>[*:1]",true,-0.2056921537],[0.0340796475,72.0869811652,8,"completed",-4.962004,8.0,9,"C1=c2cc3cc4nn[nH]c4cc3cc2=CC1","c1scc2cc3cc4[nH]nnc4cc3cc12",{},"[#6H2r5:1]>>[S:1]",true,-0.1205302945],[0.0340776474,102.9124774553,8,"completed",-5.195132,8.0,5,"C1=NC=C(c2cc(Nc3ccccc3)cc(Nc3ccccc3)c2)C1","c1ccc(Nc2cc(Nc3ccccc3)cc(-c3cnc[nH]3)c2)cc1",{},"[#6H2r5:1]>>[NH:1]",true,-0.1225786513],[0.0339856273,125.9686065383,8,"completed",-5.034776,8.0,4,"C1=CC(Nc2cccc(-c3cccc(NC4=CCC=C4)c3)c2)=CC1","C1=CC(Nc2cccc(-c3cccc(NC4=CCC=C4)n3)n2)=CC1",{},"[ch&r6:0]>>[nr6:0]",true,-0.1339874368],[0.033879442,135.75611121,8,"completed",-4.838264,8.0,6,"C1=CCC(C=Cc2cc(C=CC3=CC=CC3)cc(C3=CSCS3)c2)=C1","C(=Cc1cccs1)c1cc(C=Cc2cccs2)cc(C2=CSCS2)c1",{},"[#6H2r5:1]>>[S:1]",true,-0.2280296718],[0.0337158569,149.7741997507,8,"completed",-5.16376,8.0,4,"c1ccc2nc(Nc3ccc4ccccc4n3)ccc2c1","C1=Cc2ccc(Nc3ccc4c(n3)CC=C4)nc2C1",{},"[c:0]1[ch:1][ch][c:3][c!r5:4][c!r5:5]1>>[c:0]1[CH2:1][c:3][c:4][c:5]1",true,-0.1562828408],[0.0334610497,158.0963477743,8,"completed",-4.876536,8.0,5,"C1=CCC(Nc2cc(NC3=CC=CC3)cc(C3=CC=CC3)c2)=C1","C1=CCC(Nc2cc(C3=CC=CC3)cc(NC3=CC=CC3)n2)=C1",{},"[ch&r6:0]>>[nr6:0]",true,-0.2224031772],[0.0332467249,166.4994728219,8,"completed",-5.248216,8.0,5,"C(=Cc1ccsc1)C1=CCC(C2=CC(C=Cc3ccsc3)=CC2)=C1","C(=Cc1ccsn1)C1=CCC(C2=CC(C=Cc3ccsn3)=CC2)=C1",{},"[chr5,CH1r5:1]>>[n:1]",null,-0.1961794738],[0.0331166539,96.131159436,8,"completed",-5.207552,8.0,5,"c1ccc(Nc2cc(Nc3ccccc3)cc(-c3ccsc3)c2)cc1","c1ccc(Nc2cc(Nc3ccccc3)cc(-c3cnsc3)c2)cc1",{},"[chr5,CH1r5:1]>>[n:1]",true,-0.1221034063],[0.0330604733,133.6344935284,8,"completed",-4.972768,8.0,6,"C1=CCC(c2cc(C=CC3=CSCS3)cc(C3=CC=CC3)c2)=C1","C1=CCC(c2cc(C=CC3=CSCS3)cc(C3=CC=CC3)n2)=C1",{},"[ch&r6:0]>>[nr6:0]",true,-0.160593552],[0.0330314696,143.4936671192,8,"completed",-5.106904,8.0,4,"C1=CCC(Nc2cccc(NC3=CC=CC3)c2C2=CCC=C2)=C1","C1=CC(c2c(NC3=NC=CC3)cccc2NC2=NC=CC2)=CC1",{},"[chr5,CH1r5:1]>>[n:1]",null,-0.1435750273],[0.0329355655,305.9546196598,8,"completed",-5.251344,8.0,6,"C1=CCC(Nc2c(-c3ccccc3)nnnc2-c2ccccc2)=C1","C1=CCC(Nc2c(C3=CC=CC3)nnnc2C2=CC=CC2)=C1",{},"[c:0]1[ch:1][ch][c:3][c!r5:4][c!r5:5]1>>[c:0]1[CH2:1][c:3][c:4][c:5]1",true,-0.3237772111],[0.0329354945,160.3417098618,8,"completed",-5.279956,8.0,5,"C(=Cc1cc(-c2cc[nH]c2)cc(-c2cc[nH]c2)c1)c1ccccc1","C(=Cc1ccccn1)c1cc(-c2cc[nH]c2)cc(-c2cc[nH]c2)c1",{},"[ch&r6:0]>>[nr6:0]",true,-0.2039061139],[0.0327760114,143.8690119835,8,"completed",-5.224388,8.0,5,"C1=CC(C2=CC(NC3=CCC(C4=CCC=C4)=C3)=CC2)=CC1","C1=CC(C2=CC(NC3=NCC(C4=CCC=C4)=C3)=NC2)=CC1",{},"[chr5,CH1r5:1]>>[n:1]",true,-0.168165859],[0.0327171868,139.2088498456,8,"completed",-5.517776,8.0,7,"C(=Cc1ccsc1)C1=NCC(C2=CC(C=Cc3ccsc3)=NC2)=C1","C1=CC(C=CC2=NCC(C3=CC(C=CC4=CCC=C4)=NC3)=C2)=CC1",{},"[n,c:0]1[n,ch:1][s,S:2][n,c:3][n,c:4]1>>[*:0]1=[*:1][CH2:2][*:3]=[*:4]1",true,-0.3238859816],[0.0326237857,136.3671640815,8,"completed",-4.926124,8.0,6,"C1=CC(c2cc(C=CC3=CCN=C3)cc(C=CC3=CCN=C3)c2)=CC1","C(=Cc1cc(C=CC2=CCN=C2)cc(C2=CSCS2)c1)C1=CCN=C1",{},"[CH,ch:0]1=[C,c:1][C,c:2]=[CH,ch:3][*:4]1>>[S:0]1[*:1]=,:[*:2][S:3][*:4]1",true,-0.1827843169],[0.0325208901,174.963289513,8,"completed",-5.534796,8.0,8,"C1=NN=NC1=C1C=c2cc3ccccc3cc2=C1","C1=c2cc3ccccc3cc2=CC1=C1N=NN=N1",{},"[chr5,CH1r5:1]>>[n:1]",true,-0.3510633246],[0.0324931968,144.6715766794,8,"completed",-4.916096,8.0,5,"C1=CCC(Nc2cc(-c3ccccc3)cc(NC3=CC=CC3)n2)=C1","C1=CCC(Nc2cccc(NC3=CC=CC3)n2)=C1",{},"[c&r6,C&r5:1](-[c]1[ch]ccc[ch]1)>>[*:1]",true,-0.1936543284],[0.0324483681,112.4718036041,8,"completed",-5.06486,8.0,4,"C1=c2ccccc2=C(NC2=c3ccccc3=CC2)C1","c1ccc2c(c1)=NCC=2NC1=c2ccccc2=NC1",{},"[chr5,CH1r5:1]>>[n:1]",null,-0.1151302228],[0.0322207882,113.3655664148,8,"completed",-5.231564,8.0,6,"C1=CCC(c2cc(NC3=NCC=C3)cc(C3=CC=CC3)c2)=C1","C1=CCC(c2cc(Nc3ccsn3)cc(C3=CC=CC3)c2)=C1",{},"[#6H2r5:1]>>[S:1]",true,-0.1460589054],[0.0554159784,141.4259746074,9,"completed",-5.27692,9.0,7,"C1=Cc2cc3nc4c(cc3nc2=C1)C=CC=4","C1=Cc2cc3cc4c(cc3cc2=C1)C=CC=4",{},"[nr6:0]>>[ch&r6:0]",true,-0.1879857511],[0.0441308248,136.8202198782,9,"completed",-5.25208,9.0,5,"C1=Cc2cc(Nc3ccc4c(c3)C=CC4)ccc2C1","C1=Cc2cc(Nc3cc4c(cn3)CC=C4)ncc2C1",{},"[ch&r6:0]>>[nr6:0]",null,-0.1733570088],[0.0437876173,137.3733595517,9,"completed",-4.886196,9.0,5,"C(=Cc1cc(C=Cc2ccccc2)cc(C2=CSCS2)c1)c1ccccc1","C(=Cc1ccccn1)c1cc(C=Cc2ccccn2)cc(C2=CSCS2)c1",{},"[ch&r6:0]>>[nr6:0]",true,-0.2031511595],[0.0421340642,78.0651457573,9,"completed",-5.194028,9.0,9,"C1=c2cc3cc4nnsc4cc3cc2=CC1","c1scc2cc3cc4snnc4cc3cc12",{},"[#6H2r5:1]>>[S:1]",true,-0.1021096799],[0.0416362792,155.4356508633,9,"completed",-5.362756,9.0,5,"C(#CC1=CCC(C2=CC(C#CC3=CCC=C3)=CC2)=C1)C1=CCC=C1","C(#CC1=CCC(C2=CC(C#CC3=CCN=C3)=CC2)=C1)C1=CCN=C1",{},"[chr5,CH1r5:1]>>[n:1]",true,-0.2408115283],[0.0410013662,157.5311572539,9,"completed",-5.178112,9.0,5,"C1=Cc2ccc(Nc3ccc4c(c3)CC=C4)cc2C1","C1=Cc2cnc(Nc3cc4c(cn3)C=CC4)cc2C1",{},"[ch&r6:0]>>[nr6:0]",null,-0.166750691],[0.0377032803,94.670733903,9,"completed",-5.270756,9.0,5,"c1ccc(Nc2cc(Nc3ccccc3)cc(-c3cccs3)c2)cc1","c1ccc(Nc2cc(Nc3ccccc3)cc(-c3ccns3)c2)cc1",{},"[chr5,CH1r5:1]>>[n:1]",true,-0.1524787772],[0.0375610881,201.9484222544,9,"completed",-5.424764,9.0,9,"C1=C(NC2=Cc3ccccc3C2)Cc2ccccc21","c1ccc2c(c1)CC(NC1=Nc3ccccc3C1)=N2",{},"[chr5,CH1r5:1]>>[n:1]",null,-0.3040793918],[0.0355881793,143.2223315434,9,"completed",-5.233404,9.0,5,"C1=CCC(C2=CCC(NC3=CC(C4=CC=CC4)=CC3)=C2)=C1","C1=CCC(C2=NCC(NC3=CC(C4=CC=CC4)=NC3)=C2)=C1",{},"[chr5,CH1r5:1]>>[n:1]",true,-0.1709765586],[0.0352924981,83.1839296623,9,"completed",-5.260452,9.0,9,"C1=c2cc3cc4nnsc4cc3cc2=CC1","c1occ2cc3cc4snnc4cc3cc12",{},"[#6H2r5:1]>>[O:1]",true,-0.1397660183],[0.0334652639,105.1604733823,9,"completed",-5.077924,9.0,5,"c1ccc(Nc2cc(Nc3ccccc3)cc(-c3cc[nH]c3)c2)cc1","c1ccc(Nc2cc(Nc3ccccc3)cc(-c3cn[nH]c3)c2)cc1",{},"[chr5,CH1r5:1]>>[n:1]",true,-0.1062898234],[0.0325926082,102.25085377,9,"completed",-5.28382,9.0,9,"C1=c2cc3cc4nnoc4cc3cc2=CC1","c1scc2cc3cc4onnc4cc3cc12",{},"[#6H2r5:1]>>[S:1]",true,-0.1643539941],[0.0324366699,101.1852302482,9,"completed",-4.979852,9.0,5,"c1ccc(Nc2cc(Nc3ccccc3)cc(-c3cc[nH]c3)c2)cc1","c1ccc(Nc2cc(Nc3ccccc3)cc(-c3c[nH]cn3)c2)cc1",{},"[chr5,CH1r5:1]>>[n:1]",true,-0.1315745658],[0.0322302437,85.778622939,9,"completed",-5.201572,9.0,7,"C1=CC(Nc2cc(NC3=CCC=C3)cc(-c3ncco3)c2)=CC1","c1ccc(Nc2cc(Nc3ccccc3)cc(-c3ncco3)c2)cc1",{},"[CH2:0]1[c,C:1]-,=,:[c,C:2]-,=,:[c,C:3]-,=,:[c,C:4]1>>[ch:0]1c[c:1][c:2][c:3][c:4]1",true,-0.1114147164],[0.0316535129,95.2016726239,9,"completed",-5.224756,9.0,8,"C1=c2cc3cc4c(cc3cc2=CC1)N=NC4","c1scc2cc3cc4c(cc3cc12)CN=N4",{},"[#6H2r5:1]>>[S:1]",true,-0.1291888062],[0.0314975701,77.2146506757,9,"completed",-5.026956,9.0,9,"c1occ2cc3cc4c(cc3cc12)CN=N4","c1occ2cc3cc4[nH]nnc4cc3cc12",{},"[#6H2r5:1]>>[NH:1]",true,-0.0926091841],[0.0310823861,84.1374371617,9,"completed",-5.15134,9.0,4,"c1ccc(-c2cc(Nc3ccccn3)cc(Nc3ccccn3)c2)cc1","c1ccc(Nc2cccc(Nc3ccccn3)c2)nc1",{},"[c&r6,C&r5:1](-[c]1[ch]ccc[ch]1)>>[*:1]",true,-0.0914912464],[0.0295463319,193.0609497169,9,"completed",-5.004508,9.0,5,"C1=C(C2=CC(Nc3ccccc3)=NC2)CN=C1Nc1ccccc1","C1=CCC(NC2=NCC(C3=CC(NC4=CC=CC4)=NC3)=C2)=C1",{},"[c:0]1[ch:1][ch][c:3][c!r5:4][c!r5:5]1>>[c:0]1[CH2:1][c:3][c:4][c:5]1",true,-0.2043054187],[0.0295027283,89.712629522,9,"completed",-5.337916,9.0,7,"C1=c2cc3cc4cnnnc4cc3cc2=CC1","c1scc2cc3cc4nnncc4cc3cc12",{},"[#6H2r5:1]>>[S:1]",true,-0.1891674581],[0.0292053848,209.7452636978,9,"completed",-4.983256,9.0,5,"C(=Cc1cc(-c2c[nH]c(C=Cc3ccccc3)c2)c[nH]1)c1ccccc1","C(=Cc1cc(-c2c[nH]c(C=Cc3ccccn3)c2)c[nH]1)c1ccccn1",{},"[ch&r6:0]>>[nr6:0]",true,-0.2251030093],[0.029009094,156.0396297745,9,"completed",-4.94802,9.0,5,"C1=CC(C2=CC(NC3=CCC(C4=CCC=C4)=C3)=CC2)=CC1","C1=NCC=C1C1=CC(NC2=CCC(C3=CCN=C3)=C2)=CC1",{},"[chr5,CH1r5:1]>>[n:1]",true,-0.1888553601],[0.028480163,111.3759905682,9,"completed",-5.412528,9.0,8,"C1=CCC(c2cccc(Nc3cccc(C4=CC=CC4)c3)c2)=C1","C1=CCC(c2ccnc(Nc3cc(C4=CC=CC4)ccn3)c2)=C1",{},"[ch&r6:0]>>[nr6:0]",null,-0.2454887964],[0.0269270183,109.4682847639,9,"completed",-5.268088,9.0,5,"c1ccc(Nc2cc(Nc3ccccc3)cc(-c3ccoc3)c2)cc1","c1ccc(Nc2cc(Nc3ccccc3)cc(-c3cnoc3)c2)cc1",{},"[chr5,CH1r5:1]>>[n:1]",true,-0.1607095438],[0.0261428004,135.4379627765,9,"completed",-4.866508,9.0,6,"C(#Cc1cc(C#CC2=CCC=N2)cc(C2=CCC=C2)c1)C1=CCC=N1","C(#Cc1cc(C#CC2=CCC=N2)cc(C2=CSCS2)c1)C1=CCC=N1",{},"[CH,ch:0]1=[C,c:1][C,c:2]=[CH,ch:3][*:4]1>>[S:0]1[*:1]=,:[*:2][S:3][*:4]1",true,-0.212267552],[0.0255502136,157.5087197982,9,"completed",-5.22218,9.0,6,"C1=NC(c2cc3c(cc2C2=CCC=N2)=CCC=3)=CC1","C1=NC(c2cc3cscc3cc2C2=CCC=N2)=CC1",{},"[#6H2r5:1]>>[S:1]",true,-0.1792308386],[0.0250715758,164.8273976112,9,"completed",-5.215004,9.0,5,"C1=CCC(C2=CC(NC3=CCC(C4=CC=CC4)=C3)=CC2)=C1","C1=CCC(C2=CC(NC3=NCC(C4=CC=CC4)=C3)=NC2)=C1",{},"[chr5,CH1r5:1]>>[n:1]",true,-0.1834360156],[0.0249299154,129.8397652589,9,"completed",-5.365884,9.0,5,"C(#Cc1cc2c(cc1C#CC1=CC=CC1)=CCC=2)C1=CC=CC1","C(#Cc1cc2c(cc1C#CC1=CC=NC1)=CCC=2)C1=CC=NC1",{},"[chr5,CH1r5:1]>>[n:1]",true,-0.2269329689],[0.0248958937,122.8473811243,9,"completed",-5.229356,9.0,5,"C1=C(NC2=CC(c3ccccc3)=NC2)CN=C1c1ccccc1","C1=CC(C2=NCC(NC3=CC(C4=CCC=C4)=NC3)=C2)=CC1",{},"[c:0]1[ch:1][ch][c:3][c!r5:4][c!r5:5]1>>[c:0]1[CH2:1][c:3][c:4][c:5]1",true,-0.1526127015],[0.0245457846,143.1602772289,9,"completed",-5.057132,9.0,5,"C1=C(C2=CC(Nc3ccccc3)=NC2)CN=C1Nc1ccccc1","C1=CC(NC2=NCC(C3=CC(NC4=CCC=C4)=NC3)=C2)=CC1",{},"[c:0]1[ch:1][ch][c:3][c!r5:4][c!r5:5]1>>[c:0]1[CH2:1][c:3][c:4][c:5]1",true,-0.1462713951],[0.0244885097,171.4825521061,9,"completed",-5.374624,9.0,6,"C(#CC1=CCC(C2=CC(C#CC3=CCN=C3)=CC2)=C1)C1=CCN=C1","C(#Cc1cnsc1)C1=CCC(C2=CC(C#Cc3cnsc3)=CC2)=C1",{},"[#6H2r5:1]>>[S:1]",true,-0.2576067797],[0.0244287338,141.2103514628,9,"completed",-5.087492,9.0,5,"C1=CCC(C2=CC(NC3=CCC(C4=CC=CC4)=C3)=CC2)=C1","C1=NCC(C2=CC(NC3=CCC(C4=CC=NC4)=C3)=CC2)=C1",{},"[chr5,CH1r5:1]>>[n:1]",true,-0.141481532],[0.0231750502,71.3145168126,9,"completed",-5.271124,9.0,3,"c1cc2ccncc2cn1","c1ccc(Nc2cc3cc(Nc4ccccc4)ncc3cn2)cc1",{},"[ch&r6,CH1&r5:1]>>[*:1](-N-c1ccccc1)",null,-0.1394081696],[0.0231440968,101.4579130286,9,"completed",-5.107824,9.0,7,"C1=CCC(Nc2cccc(NC3=CC=CC3)c2-c2cn[nH]c2)=C1","c1ccc(Nc2cccc(Nc3ccccc3)c2-c2cn[nH]c2)cc1",{},"[CH2:0]1[c,C:1]-,=,:[c,C:2]-,=,:[c,C:3]-,=,:[c,C:4]1>>[ch:0]1c[c:1][c:2][c:3][c:4]1",true,-0.1016056271],[0.0231012568,96.4760228057,9,"completed",-5.20516,9.0,4,"C1=CCC(c2cc(Nc3ccccc3)cc(Nc3ccccc3)c2)=C1","C1=CCC(c2cc(Nc3ccccn3)cc(Nc3ccccn3)c2)=C1",{},"[ch&r6:0]>>[nr6:0]",true,-0.1213521715],[0.0230857003,134.7211051108,9,"completed",-5.13386,9.0,8,"C1=CCC(c2cc(C=CC3=NSCS3)cc(C3=CC=CC3)n2)=C1","C1=CCC(c2cc(C=CC3=NSCS3)cc(C3=CC=CC3)c2)=C1",{},"[nr6:0]>>[ch&r6:0]",true,-0.1367902079],[0.0225719086,95.7854530779,9,"completed",-5.170568,9.0,4,"C1=CC(c2cc(Nc3ccccc3)cc(Nc3ccccc3)c2)=CC1","C1=CC(c2cc(Nc3ccccn3)cc(Nc3ccccn3)c2)=CC1",{},"[ch&r6:0]>>[nr6:0]",true,-0.1077727976],[0.022524765,203.4307850533,9,"completed",-4.822992,9.0,5,"C1=NC(=C2C=C(Nc3ccccc3)C=N2)C=C1Nc1ccccc1","C1=CC(NC2=CC(=C3C=C(NC4=CCC=C4)C=N3)N=C2)=CC1",{},"[c:0]1[ch:1][ch][c:3][c!r5:4][c!r5:5]1>>[c:0]1[CH2:1][c:3][c:4][c:5]1",true,-0.2810399723],[0.0225005621,150.5638249621,9,"completed",-5.237452,9.0,7,"C(#Cc1cccs1)c1csc(-c2cc(C#Cc3cccs3)cs2)c1","C(#Cc1cccs1)C1=CCC(C2=CC(C#Cc3cccs3)=CC2)=C1",{},"[n,c:0]1[n,ch:1][s,S:2][n,c:3][n,c:4]1>>[*:0]1=[*:1][CH2:2][*:3]=[*:4]1",true,-0.1786814512],[0.0218028561,86.6646205899,9,"completed",-5.140852,9.0,6,"C1=CCC(Nc2cc(NC3=CC=CC3)cc(-c3ccco3)c2)=C1","c1ccc(Nc2cc(Nc3ccccc3)cc(-c3ccco3)c2)cc1",{},"[CH2:0]1[c,C:1]-,=,:[c,C:2]-,=,:[c,C:3]-,=,:[c,C:4]1>>[ch:0]1c[c:1][c:2][c:3][c:4]1",true,-0.0912606736],[0.0213992023,166.169835205,9,"completed",-4.9425,9.0,6,"C1=CC(c2cc(C=CC3=CSCS3)cc(C3=CCC=C3)c2)=CC1","C(=Cc1cc(C2=CCN=C2)cc(C2=CCN=C2)c1)C1=CSCS1",{},"[chr5,CH1r5:1]>>[n:1]",true,-0.1994178443],[0.0211094673,107.5475897589,9,"completed",-5.14352,9.0,7,"C1=CC(Nc2cc(NC3=CCC=C3)cc(-c3ncc[nH]3)c2)=CC1","c1ccc(Nc2cc(Nc3ccccc3)cc(-c3ncc[nH]3)c2)cc1",{},"[CH2:0]1[c,C:1]-,=,:[c,C:2]-,=,:[c,C:3]-,=,:[c,C:4]1>>[ch:0]1c[c:1][c:2][c:3][c:4]1",true,-0.1117789755],[0.0210640082,110.5909101942,9,"completed",-5.315836,9.0,6,"C(#Cc1cc2c[nH]cc2cc1C#CC1=CC=CC1)C1=CC=CC1","C(#Cc1cc2c[nH]cc2cc1C#CC1=CC=NC1)C1=CC=NC1",{},"[chr5,CH1r5:1]>>[n:1]",true,-0.1872353788],[0.0210052608,82.5124238989,9,"completed",-4.937808,9.0,9,"c1nc2cc3cc4c[nH]cc4cc3cc2s1","c1[nH]cc2cc3cc4snnc4cc3cc12",{},"[chr5,CH1r5:1]>>[n:1]",true,-0.1403508464],[0.0209414476,190.5379855312,9,"completed",-5.11316,9.0,6,"C(#CC1=CCC(C2=CC(C#CC3=CCN=C3)=CC2)=C1)C1=CCN=C1","C(#Cc1cn[nH]c1)C1=CCC(C2=CC(C#Cc3cn[nH]c3)=CC2)=C1",{},"[#6H2r5:1]>>[NH:1]",true,-0.1907605433],[0.0209365699,102.9811249524,9,"completed",-5.148764,9.0,5,"c1ccc(Nc2cc(Nc3ccccc3)cc(-c3cc[nH]c3)c2)cc1","c1ccc(Nc2cc(Nc3ccccc3)cc(-c3ccoc3)c2)cc1",{},"[nH:1]>>[o:1]",true,-0.1084909981],[0.0208054834,147.160178785,9,"completed",-5.195132,9.0,4,"C(#Cc1ccccc1)C1=CCC(C2=CC(C#Cc3ccccc3)=CC2)=C1","C(#CC1=CC=CC1)C1=CCC(C2=CC(C#CC3=CC=CC3)=CC2)=C1",{},"[c:0]1[ch:1][ch][c:3][c!r5:4][c!r5:5]1>>[c:0]1[CH2:1][c:3][c:4][c:5]1",true,-0.1615260535],[0.0207627233,179.434262392,9,"completed",-4.962096,9.0,5,"C(=Cc1ccc(C=CC2=CCN=C2)c2ccccc12)C1=CCN=C1","C(=CC1=c2ccccc2=C(C=CC2=CCN=C2)C1)C1=CCN=C1",{},"[c:0]1[ch:1][ch][c:3][c!r5:4][c!r5:5]1>>[c:0]1[CH2:1][c:3][c:4][c:5]1",true,-0.2037528797],[0.020603909,100.6381075746,9,"completed",-5.365516,9.0,4,"C1=CC(c2cccc(Nc3cccc(C4=CCC=C4)c3)c2)=CC1","C1=CC(c2ccnc(Nc3cc(C4=CCC=C4)ccn3)c2)=CC1",{},"[ch&r6:0]>>[nr6:0]",null,-0.2113584973],[0.0203829938,138.5556616865,9,"completed",-5.417772,9.0,5,"C1=Cc2cccc(Nc3cccc4c3CC=C4)c2C1","C1=NCc2c1cccc2Nc1cccc2c1CN=C2",{},"[chr5,CH1r5:1]>>[n:1]",null,-0.2620637383],[0.020377515,104.807267329,9,"completed",-4.94756,9.0,6,"C1=c2cc3cc4ccoc4cc3cc2=CC1","c1cc2cc3cc4cscc4cc3cc2o1",{},"[#6H2r5:1]>>[S:1]",null,-0.1495699186],[0.0203407768,177.7511596799,9,"completed",-5.371312,9.0,5,"O=c1cc(NC2=CC=CC2)[nH]c(NC2=CC=CC2)c1","O=c1cc(NC2=CC=CC2)oc(NC2=CC=CC2)c1",{},"[nH:1]>>[o:1]",true,-0.2601239578],[0.0202807166,304.9284494111,9,"completed",-5.34224,9.0,5,"C1=CCC(C2=CCC=C2NC2=CCC=C2C2=CC=CC2)=C1","C1=CCC(C2=CCN=C2NC2=NCC=C2C2=CC=CC2)=C1",{},"[chr5,CH1r5:1]>>[n:1]",true,-0.3489049525],[0.0200291137,125.99571312,9,"completed",-5.496248,9.0,3,"c1ccc(Nc2ccccn2)nc1","c1ccc2nc(Nc3ccc4ccccc4n3)ccc2c1",{},"[cH&r6:1][cH&r6:2]>>[c:1]2cccc[c:2]2",null,-0.3046490336],[0.0200043824,161.6662951213,9,"completed",-5.1886,9.0,4,"C1=CC(Nc2cc(NC3=CCC=C3)cc(-c3ccccc3)c2)=CC1","O=c1cccc(-c2cc(NC3=CCC=C3)cc(NC3=CCC=C3)c2)o1",{},"[c:1]1[c:2][ch:3][ch:4][c:5][c:6]1>>[c:1]1[c:2][o:3][c:4](=O)[c:5][c:6]1",true,-0.1731544726],[0.0196980823,162.7652698088,9,"completed",-5.193108,9.0,5,"C(#CC1=CCC(C2=CC(C#CC3=CCC=C3)=CC2)=C1)C1=CCC=C1","C(#Cc1ccsc1)C1=CCC(C2=CC(C#Cc3ccsc3)=CC2)=C1",{},"[#6H2r5:1]>>[S:1]",true,-0.1753293811],[0.0195410045,123.3068192486,9,"completed",-5.15778,9.0,6,"C1=CCC(c2cc(NC3=CN=CC3)cc(C3=CC=CC3)c2)=C1","C1=CCC(c2cc(Nc3cncs3)cc(C3=CC=CC3)c2)=C1",{},"[#6H2r5:1]>>[S:1]",true,-0.1297707617],[0.0195151477,172.3650437711,9,"completed",-5.124476,9.0,6,"C1=CC(c2cc(Nc3cccs3)cc(C3=CCC=C3)c2)=CC1","C1=NCC=C1c1cc(Nc2cccs2)cc(C2=CCN=C2)c1",{},"[chr5,CH1r5:1]>>[n:1]",true,-0.1732144765],[0.0191434908,167.6394141735,9,"completed",-4.980312,9.0,8,"O=c1[nH]ccc2cc3cc4c[nH]cc4cc3cc12","O=c1[nH]cnc2cc3cc4c[nH]cc4cc3cc12",{},"[ch&r6:0]>>[nr6:0]",true,-0.187409524],[0.0191428181,146.5312075298,9,"completed",-4.950688,9.0,6,"C(#Cc1cc(C#CC2=NCC=C2)cc(C2=CCC=C2)c1)C1=NCC=C1","C(#Cc1cc(C#CC2=NCC=C2)cc(C2=CSCS2)c1)C1=NCC=C1",{},"[CH,ch:0]1=[C,c:1][C,c:2]=[CH,ch:3][*:4]1>>[S:0]1[*:1]=,:[*:2][S:3][*:4]1",true,-0.1799874738],[0.0188986081,226.2175202547,9,"completed",-5.074796,9.0,4,"C(=Cc1ccccc1)C1=CC=C(C2=CC=C(C=Cc3ccccc3)C2)C1","C(=Cc1ccccn1)C1=CC=C(C2=CC=C(C=Cc3ccccn3)C2)C1",{},"[ch&r6:0]>>[nr6:0]",true,-0.226904462],[0.0188484019,161.1796245515,9,"completed",-5.290168,9.0,6,"C1=CCC(c2cc(C=CC3=CCC=N3)cc(C3=CC=CC3)c2)=C1","C1=CCC(c2cc(C=Cc3c[nH]cn3)cc(C3=CC=CC3)c2)=C1",{},"[#6H2r5:1]>>[NH:1]",true,-0.2090434567],[0.0185726505,179.7717632169,9,"completed",-5.18998,9.0,6,"C1=CCC(C=Cc2cc3cscc3cc2C=CC2=CC=CC2)=C1","C(=Cc1cc2cscc2cc1C=Cc1cccs1)c1cccs1",{},"[#6H2r5:1]>>[S:1]",true,-0.190486543],[0.0183726824,214.1095632246,9,"completed",-5.383732,9.0,7,"O=c1cc(N(C2=CCC=C2)C2=CCC=C2)[nH]cn1","O=c1cc[nH]c(N(C2=CCC=C2)C2=CCC=C2)c1",{},"[nr6:0]>>[ch&r6:0]",true,-0.2920441585],[0.0180804577,236.1881658575,9,"completed",-5.1702,9.0,9,"C1=CC(=C2C=c3cc4cnsc4nc3=C2)C=C1","C1=CC(=C2C=c3cc4ccsc4nc3=C2)C=C1",{},"[nr5:0]>>[ch&r5:0]",true,-0.2412459104],[0.0180496373,139.7300175966,9,"completed",-5.58006,9.0,7,"C1=CC(C=Cc2cc(C=CC3=CCC=C3)cc(-c3c[nH]cn3)c2)=CC1","C(=Cc1cc(C=CC2=CCN=C2)cc(-c2c[nH]cn2)c1)C1=CCN=C1",{},"[chr5,CH1r5:1]>>[n:1]",true,-0.3639350266],[0.0180278875,93.6802341915,9,"completed",-5.207,9.0,5,"C1=CC(Nc2cc(NC3=CCC=C3)cc(-c3cccnc3)c2)=CC1","c1ccc(Nc2cc(Nc3ccccc3)cc(-c3cccnc3)c2)cc1",{},"[CH2:0]1[c,C:1]-,=,:[c,C:2]-,=,:[c,C:3]-,=,:[c,C:4]1>>[ch:0]1c[c:1][c:2][c:3][c:4]1",true,-0.119941637],[0.0179811921,216.5458786709,9,"completed",-5.311972,9.0,6,"C(#CC1=CCC(c2cc[nH]c2)=C1)C1=CCC(c2cc[nH]c2)=C1","C(#CC1=NCC(c2cc[nH]c2)=C1)C1=NCC(c2cc[nH]c2)=C1",{},"[chr5,CH1r5:1]>>[n:1]",true,-0.2625049727],[0.0178504045,168.8679833646,9,"completed",-5.128984,9.0,5,"C(=Cc1c[nH]c(-c2cc(C=Cc3ccccc3)c[nH]2)c1)c1ccccc1","C(=Cc1ccccn1)c1c[nH]c(-c2cc(C=Cc3ccccn3)c[nH]2)c1",{},"[ch&r6:0]>>[nr6:0]",true,-0.1700824248],[0.0176115205,158.3635255431,9,"completed",-4.912784,9.0,4,"C1=c2ccc(Nc3ccc4c(c3)=CCC=4)cc2=CC1","c1cc2cocc2cc1Nc1ccc2cocc2c1",{},"[#6H2r5:1]>>[O:1]",null,-0.2055563749],[0.017574262,111.0974527979,9,"completed",-5.298356,9.0,5,"c1ccc(Nc2cccc(Nc3ccccc3)c2-c2ccoc2)cc1","c1ccc(Nc2cccc(Nc3ccccc3)c2-c2cnoc2)cc1",{},"[chr5,CH1r5:1]>>[n:1]",true,-0.1778250386],[0.0173055329,125.224338911,9,"completed",-5.04324,9.0,6,"C(#Cc1cc(C#CC2=CC=CC2)cc(C2=CSCS2)c1)C1=CC=CC1","C(#Cc1cc(C#CC2=CC=NC2)cc(C2=CSCS2)c1)C1=CC=NC1",{},"[chr5,CH1r5:1]>>[n:1]",true,-0.131376432],[0.0172546869,126.8187141173,9,"completed",-5.272228,9.0,5,"C1=C(NC2=CC(c3ccccn3)=CC2)CC=C1c1ccccn1","c1ccc(-c2cccc(Nc3cccc(-c4ccccn4)c3)c2)nc1",{},"[CH2:0]1[c,C:1]-,=,:[c,C:2]-,=,:[c,C:3]-,=,:[c,C:4]1>>[ch:0]1c[c:1][c:2][c:3][c:4]1",true,-0.1749788656],[0.0172034233,140.551402653,9,"completed",-5.455952,9.0,7,"C(#Cc1csc(-c2cc(C#CC3=CC=NC3)cs2)c1)C1=CC=NC1","C(#CC1=CC=NC1)C1=CCC(C2=CC(C#CC3=CC=NC3)=CC2)=C1",{},"[n,c:0]1[n,ch:1][s,S:2][n,c:3][n,c:4]1>>[*:0]1=[*:1][CH2:2][*:3]=[*:4]1",true,-0.2860744513],[0.0170564141,90.274483641,9,"completed",-5.093012,9.0,5,"c1ccc(Nc2cc(Nc3ccccc3)cc(-c3ccoc3)c2)cc1","C1=CC(c2cc(Nc3ccccc3)cc(Nc3ccccc3)c2)=CC1",{},"[n,c:0]1[n,ch:1][o,O:2][n,c:3][n,c:4]1>>[*:0]1=[*:1][CH2:2][*:3]=[*:4]1",true,-0.0904069143],[0.0170288598,267.4708769349,9,"completed",-4.561896,9.0,6,"C1=CSC(=C2C=c3cc4ccccc4cc3=C2)S1","C1=NSC(=C2C=c3cc4ccccc4cc3=C2)S1",{},"[chr5,CH1r5:1]>>[n:1]",true,-0.4619773461],[0.0167100837,110.1664585898,9,"completed",-5.35466,9.0,9,"C1=c2cc3cc4nn[nH]c4cc3cc2=CC1","c1ccc2cc3cc4[nH]nnc4cc3cc2c1",{},"[CH2:0]1[c,C:1]-,=,:[c,C:2]-,=,:[c,C:3]-,=,:[c,C:4]1>>[ch:0]1c[c:1][c:2][c:3][c:4]1",true,-0.2095566492],[0.0165571345,154.2672466133,9,"completed",-4.917476,9.0,6,"C1=CC(c2cc(Nc3cccs3)cc(C3=CCC=C3)c2)=CC1","C1=NC(c2cc(Nc3cccs3)cc(C3=CCC=N3)c2)=CC1",{},"[chr5,CH1r5:1]>>[n:1]",true,-0.2003066114],[0.0165049397,203.054759289,9,"completed",-5.099084,9.0,5,"O=c1ccocc1C#CC1=CCC(C2=CC(C#Cc3coccc3=O)=CC2)=C1","O=c1cc[nH]cc1C#CC1=CCC(C2=CC(C#Cc3c[nH]ccc3=O)=CC2)=C1",{},"[o:1]>>[nH:1]",true,-0.2030557717],[0.0163423969,200.9862691637,9,"completed",-5.001012,9.0,4,"C1=CCC(Nc2cc3ccccc3cc2NC2=CC=CC2)=C1","c1csc(Nc2cc3ccccc3cc2Nc2cccs2)c1",{},"[#6H2r5:1]>>[S:1]",true,-0.212595405],[0.016252924,98.8150624147,9,"completed",-4.960164,9.0,8,"C1=c2cc3cc4c(cc3cc2=CC1)N=NC4","c1[nH]cc2cc3cc4c(cc3cc12)CN=N4",{},"[#6H2r5:1]>>[NH:1]",true,-0.1390896435],[0.0161983491,81.7648680823,9,"completed",-5.138092,9.0,8,"c1ccc(Nc2cc(Nc3ccccc3)cc(-c3ccccn3)c2)cc1","c1ccc(Nc2cc(Nc3ccccc3)cc(-c3ncccn3)c2)cc1",{},"[ch&r6:0]>>[nr6:0]",null,-0.0860028132],[0.0161500675,135.6381736964,9,"completed",-5.171672,9.0,6,"C(=Cc1nc2c(nc1C=Cc1ccccn1)=CCC=2)c1ccccn1","C(=Cc1cc2c(cc1C=Cc1ccccn1)=CCC=2)c1ccccn1",{},"[nr6:0]>>[ch&r6:0]",true,-0.1446194427],[0.0160466805,104.7626093079,9,"completed",-5.305992,9.0,7,"C1=CC(Nc2cc(NC3=CCC=C3)cc(C3=NC=NC3)c2)=CC1","C1=NCC(c2cc(Nc3ccccc3)cc(Nc3ccccc3)c2)=N1",{},"[CH2:0]1[c,C:1]-,=,:[c,C:2]-,=,:[c,C:3]-,=,:[c,C:4]1>>[ch:0]1c[c:1][c:2][c:3][c:4]1",true,-0.1782336368],[0.0160144777,125.4886534389,9,"completed",-5.008188,9.0,6,"C1=CC(c2cc(C=CC3=CC=NC3)cc(C=CC3=CC=NC3)c2)=CC1","C(=Cc1cc(C=CC2=CC=NC2)cc(C2=CSCS2)c1)C1=CC=NC1",{},"[CH,ch:0]1=[C,c:1][C,c:2]=[CH,ch:3][*:4]1>>[S:0]1[*:1]=,:[*:2][S:3][*:4]1",true,-0.1409887562],[0.0160036604,101.8785503333,9,"completed",-5.020424,9.0,6,"c1ccc(Nc2cccc(Nc3ccccc3)c2-c2cscn2)cc1","C1=NC(c2c(Nc3ccccc3)cccc2Nc2ccccc2)=CC1",{},"[n,c:0]1[n,ch:1][s,S:2][n,c:3][n,c:4]1>>[*:0]1=[*:1][CH2:2][*:3]=[*:4]1",true,-0.1161123831],[0.0158687971,258.6781818888,9,"completed",-5.056304,9.0,5,"C(=Cc1ccc(-c2ccc(C=CC3=CCN=C3)cc2)cc1)C1=CCN=C1","C(=CC1=CC=C(C2=CC=C(C=CC3=CCN=C3)C2)C1)C1=CCN=C1",{},"[c:0]1[ch:1][ch][c:3][c!r5:4][c!r5:5]1>>[c:0]1[CH2:1][c:3][c:4][c:5]1",true,-0.2604802845],[0.0158120934,108.4861525154,9,"completed",-4.788032,9.0,4,"C1=c2cc3ccccc3cc2=CC1","c1ccc2cc3c[nH]cc3cc2c1",{},"[#6H2r5:1]>>[NH:1]",true,-0.2438401556],[0.0157287918,247.8935618724,9,"completed",-5.171028,9.0,5,"C(=Cc1cccc(-c2cccc(C=Cc3cc[nH]c3)c2)c1)c1cc[nH]c1","C(=Cc1c[nH]cn1)c1cccc(-c2cccc(C=Cc3c[nH]cn3)c2)c1",{},"[chr5,CH1r5:1]>>[n:1]",true,-0.2528304899],[0.0157051396,148.1160305543,9,"completed",-4.998896,9.0,4,"C1=CCC(Nc2cccc3cccc(NC4=CC=CC4)c23)=C1","c1csc(Nc2cccc3cccc(Nc4cccs4)c23)c1",{},"[#6H2r5:1]>>[S:1]",true,-0.1641558641],[0.0156090584,83.8826672434,9,"completed",-5.13248,9.0,4,"C1=CCC(c2cc(Nc3ccccc3)cc(Nc3ccccc3)c2)=C1","c1ccc(Nc2cc(Nc3ccccc3)cc(-c3cccs3)c2)cc1",{},"[#6H2r5:1]>>[S:1]",true,-0.0869093065],[0.0153873425,130.5510856387,9,"completed",-5.001748,9.0,5,"C1=CCC(Nc2cc(C3=CC=CC3)cc(C3=CC=CC3)c2)=C1","C1=CCC(c2cc(Nc3cccs3)cc(C3=CC=CC3)c2)=C1",{},"[#6H2r5:1]>>[S:1]",true,-0.1475594089],[0.0153485168,76.8176579597,9,"completed",-4.948112,9.0,6,"C1=c2cc3nc4ccccc4nc3cc2=CC1","c1ccc2nc3cc4c[nH]cc4cc3nc2c1",{},"[#6H2r5:1]>>[NH:1]",true,-0.131168728],[0.0153046958,214.4670404059,9,"completed",-5.37582,9.0,5,"O=c1cc(C=CC2=CCC=C2)[nH]c(C=CC2=CCC=C2)c1","O=c1cc(C=Cc2cc[nH]c2)[nH]c(C=Cc2cc[nH]c2)c1",{},"[#6H2r5:1]>>[NH:1]",true,-0.288571795],[0.0152511944,145.9345912834,9,"completed",-5.411516,9.0,4,"C1=CC(Nc2cccc(NC3=CCC=C3)c2)=CC1","O=c1cc(NC2=CCC=C2)oc(NC2=CCC=C2)c1",{},"[ch:1]1[c:2][c:3][ch:4][c:5][c:6]1>>[o:1]1[c:2][c:3][C:4](=O)[c:5][c:6]1",true,-0.2623882465],[0.0152359704,154.6181512469,9,"completed",-5.178112,9.0,6,"C(=Cc1cc2c(cc1C=CC1=CCC=N1)=CCC=2)C1=CCC=N1","C(=Cc1cc2cscc2cc1C=CC1=CCC=N1)C1=CCC=N1",{},"[#6H2r5:1]>>[S:1]",true,-0.1640015248],[0.0152208808,152.9431302146,9,"completed",-5.129628,9.0,6,"C1=CCC(c2cc(Nc3cccs3)cc(C3=CC=CC3)c2)=C1","C1=NC=C(c2cc(Nc3cccs3)cc(C3=CN=CC3)c2)C1",{},"[chr5,CH1r5:1]>>[n:1]",true,-0.1543429042],[0.0151957968,105.5240958354,9,"completed",-5.27692,9.0,6,"C1=CC(c2cc(C3=CCC=C3)nc(Nc3ccccn3)n2)=CC1","C1=CC(c2cc(Nc3ccccn3)cc(C3=CCC=C3)c2)=CC1",{},"[nr6:0]>>[ch&r6:0]",true,-0.1627042444],[0.0151124136,80.5324494366,9,"completed",-5.222456,9.0,5,"c1ccc(Nc2cccc(Nc3ccccc3)c2-c2ccsc2)cc1","c1ccc(Nc2cccc(Nc3ccccc3)c2-c2cnsc2)cc1",{},"[chr5,CH1r5:1]>>[n:1]",true,-0.1176148658],[0.0150586071,145.095399386,9,"completed",-5.46138,9.0,6,"C1=CCC(C=Cc2cc3cscc3cc2C=CC2=CC=CC2)=C1","C(=Cc1cc2cscc2cc1C=CC1=CC=NC1)C1=CC=NC1",{},"[chr5,CH1r5:1]>>[n:1]",true,-0.2916238538],[0.0149977873,152.0776825376,9,"completed",-5.004416,9.0,6,"C1=C(NC2=CCc3ccccc32)c2ccccc2C1","C1=C(NC2=CCc3cccnc32)c2ncccc2C1",{},"[ch&r6:0]>>[nr6:0]",null,-0.1661457464],[0.0622072711,127.6750654516,10,"completed",-5.804264,10.0,10,"C1=Cc2cc3cc4c(cc3cc2=C1)C=CC=4","C1=Nc2cc3cc4c(cc3cc2=C1)N=CC=4",{},"[chr5,CH1r5:1]>>[n:1]",null,-0.5092493843],[0.046401915,155.9493327279,10,"completed",-5.534428,10.0,10,"C1=Cc2cc3cc4c(cc3cc2=C1)C=CC=4","C1=NC=c2cc3cc4c(cc3cc21)=CN=C4",{},"[chr5,CH1r5:1]>>[n:1]",null,-0.3417554112],[0.0444370288,102.7417292208,10,"completed",-5.10212,10.0,7,"c1cc2nc3cc4cocc4cc3nc2cn1","c1cc2nc3cc4c[nH]cc4cc3nc2cn1",{},"[o:1]>>[nH:1]",true,-0.1027524461],[0.0383886525,119.9311542049,10,"completed",-5.041952,10.0,6,"C(#Cc1cc2c(cc1C#CC1=CCC=N1)=CCC=2)C1=CCC=N1","C(#Cc1cc2c[nH]cc2cc1C#CC1=CCC=N1)C1=CCC=N1",{},"[#6H2r5:1]>>[NH:1]",true,-0.1266276873],[0.0379138337,74.5192654986,10,"completed",-5.205896,10.0,6,"C1=c2cc3nc4ccccc4nc3cc2=CC1","c1ccc2nc3cc4cscc4cc3nc2c1",{},"[#6H2r5:1]>>[S:1]",true,-0.1051092894],[0.0339549574,76.8929652819,10,"completed",-5.090436,10.0,7,"c1ccc2cc3nc4cocc4nc3cc2c1","c1ccc2cc3nc4c[nH]cc4nc3cc2c1",{},"[o:1]>>[nH:1]",true,-0.0771838614],[0.0324431786,160.9166023431,10,"completed",-5.123188,10.0,9,"C1=NCc2nc3cc4cocc4cc3nc21","C1=NCc2nc3cc4c[nH]cc4cc3nc21",{},"[o:1]>>[nH:1]",true,-0.1617331684],[0.0319360127,111.3518716333,10,"completed",-5.02392,10.0,5,"c1ccc2cc3nc4ccccc4nc3cc2c1","C1=c2cc3nc4ccccc4nc3cc2=CC1",{},"[c:0]1[ch:1][ch][c:3][c!r5:4][c!r5:5]1>>[c:0]1[CH2:1][c:3][c:4][c:5]1",true,-0.123431928],[0.0314646376,90.4544950778,10,"completed",-4.9402,10.0,9,"c1cc2nc3cc4cocc4cc3nc2s1","c1cc2nc3cc4c[nH]cc4cc3nc2s1",{},"[o:1]>>[nH:1]",true,-0.1438564398],[0.028470442,175.2503799542,10,"completed",-5.05198,10.0,7,"c1cnc2cc3cc4c[nH]cc4cc3cc2c1","c1cnc2nc3cc4c[nH]cc4cc3nc2c1",{},"[ch&r6:0]>>[nr6:0]",true,-0.1784449402],[0.0281030893,85.4328040108,10,"completed",-4.992272,10.0,9,"c1cc2nc3cc4cscc4cc3nc2o1","c1cc2nc3cc4cscc4cc3nc2[nH]1",{},"[o:1]>>[nH:1]",true,-0.1139533754],[0.0276937897,180.0518253893,10,"completed",-5.267076,10.0,6,"C1=c2cc3cc4ncnnc4cc3cc2=CC1","C1=c2cc3cc4nnnnc4cc3cc2=CC1",{},"[ch&r6:0]>>[nr6:0]",true,-0.2147014458],[0.0257686549,86.2418870406,10,"completed",-5.205528,10.0,8,"C1=c2cc3nc4ccsc4nc3cc2=CC1","c1cc2nc3cc4cscc4cc3nc2s1",{},"[#6H2r5:1]>>[S:1]",true,-0.1135534274],[0.0248000519,143.2830052747,10,"completed",-5.229448,10.0,7,"C(#Cc1cc2cocc2cc1C#CC1=NC=CC1)C1=NC=CC1","C(#Cc1cc2c[nH]cc2cc1C#CC1=NC=CC1)C1=NC=CC1",{},"[o:1]>>[nH:1]",true,-0.1695312482],[0.023545667,124.8509191694,10,"completed",-5.005704,10.0,8,"C1=c2cc3nc4ccoc4nc3cc2=CC1","c1cc2nc3cc4c[nH]cc4cc3nc2o1",{},"[#6H2r5:1]>>[NH:1]",true,-0.1412257146],[0.0225923504,119.9505948199,10,"completed",-4.990708,10.0,4,"C1=CC(Nc2ccc3ccc(NC4=CCC=C4)cc3c2)=CC1","C1=CC(Nc2cc3cc(NC4=CCC=C4)ncc3cn2)=CC1",{},"[ch&r6:0]>>[nr6:0]",null,-0.1422711089],[0.0217960528,88.862591467,10,"completed",-4.730072,10.0,9,"c1cc2nc3cc4c[nH]cc4cc3nc2o1","c1cc2nc3cc4c[nH]cc4cc3nc2[nH]1",{},"[o:1]>>[nH:1]",true,-0.2737726347],[0.0214391835,163.3380538121,10,"completed",-4.968996,10.0,10,"c1ccc(Nc2cc3cc(Nc4ccccc4)ncc3cn2)cc1","C1=CCC(Nc2cc3cc(NC4=CC=CC4)ncc3cn2)=C1",{},"[c:0]1[ch:1][ch][c:3][c!r5:4][c!r5:5]1>>[c:0]1[CH2:1][c:3][c:4][c:5]1",null,-0.1873198424],[0.0214294226,177.0408966954,10,"completed",-5.052532,10.0,9,"C1=Nc2nc3cc4cocc4cc3nc2C1","C1=Nc2nc3cc4c[nH]cc4cc3nc2C1",{},"[o:1]>>[nH:1]",true,-0.1801320419],[0.0206214767,146.0971275525,10,"completed",-5.256312,10.0,6,"C(#Cc1cc2c(cc1C#CC1=NCC=C1)=CCC=2)C1=NCC=C1","C(#Cc1cc2c(cc1C#Cc1ccsn1)=CCC=2)c1ccsn1",{},"[#6H2r5:1]>>[S:1]",true,-0.1825287839],[0.0205139828,90.3631677428,10,"completed",-5.25392,10.0,7,"c1ccc2cc3nc4c[nH]cc4nc3cc2c1","c1cc2cc3nc4c[nH]cc4nc3cc2cn1",{},"[ch&r6:0]>>[nr6:0]",true,-0.1406210213],[0.0201407061,115.8856594306,10,"completed",-5.280968,10.0,7,"C1=CCC(c2cc(Nc3cnsc3)cc(C3=CC=CC3)c2)=C1","C1=CCC(c2cc(Nc3csnn3)cc(C3=CC=CC3)c2)=C1",{},"[chr5,CH1r5:1]>>[n:1]",true,-0.1716877992],[0.0198158419,149.0197974441,10,"completed",-5.224296,10.0,7,"C1=Cc2nc3cc4c(cc3nc2C1)=CCC=4","C1=Cc2nc3cc4cscc4cc3nc2C1",{},"[#6H2r5:1]>>[S:1]",true,-0.1725605774],[0.0195920825,77.3929180573,10,"completed",-5.3266,10.0,6,"C1=c2nc3cc4ccccc4cc3nc2=CC1","c1ccc2cc3nc4cscc4nc3cc2c1",{},"[#6H2r5:1]>>[S:1]",true,-0.1764935358],[0.0192523928,115.7358153718,10,"completed",-5.217396,10.0,6,"C(#Cc1cc2c(cc1C#CC1=NCC=C1)=CCC=2)C1=NCC=C1","C(#Cc1cc2c[nH]cc2cc1C#CC1=NCC=C1)C1=NCC=C1",{},"[#6H2r5:1]>>[NH:1]",true,-0.1419431969],[0.0179006149,95.5268782482,10,"completed",-5.13432,10.0,6,"C1=NC(c2cc(Nc3ccccc3)cc(Nc3ccccc3)c2)=CC1","C1=NC(c2cc(Nc3ccccc3)cc(Nc3ccccc3)c2)=NC1",{},"[chr5,CH1r5:1]>>[n:1]",null,-0.0985014571],[0.0176270302,92.3100943802,10,"completed",-5.166152,10.0,7,"C1=CCC(Nc2cc(NC3=CC=CC3)cc(C3=CCN=N3)c2)=C1","C1=C(c2cc(Nc3ccccc3)cc(Nc3ccccc3)c2)N=NC1",{},"[CH2:0]1[c,C:1]-,=,:[c,C:2]-,=,:[c,C:3]-,=,:[c,C:4]1>>[ch:0]1c[c:1][c:2][c:3][c:4]1",true,-0.1032735988],[0.0171289711,131.7145233009,10,"completed",-5.275264,10.0,6,"C(=Cc1ncccn1)C1=CCC(C2=CC(C=Cc3ncccn3)=CC2)=C1","C(=Cc1ccccn1)C1=CCC(C2=CC(C=Cc3ccccn3)=CC2)=C1",{},"[nr6:0]>>[ch&r6:0]",true,-0.1800007661],[0.0161448702,91.7442301806,10,"completed",-5.082616,10.0,7,"c1cc2cc3cc4c[nH]cc4cc3cc2nn1","c1[nH]cc2cc3cc4nnncc4cc3cc12",{},"[ch&r6:0]>>[nr6:0]",true,-0.0925477361],[0.0154388323,99.4001703828,10,"completed",-5.195316,10.0,8,"c1ccc2cc3cc4n[nH]cc4cc3cc2c1","c1ccc2cc3cc4n[nH]nc4cc3cc2c1",{},"[chr5,CH1r5:1]>>[n:1]",null,-0.1197168008],[0.0154076579,158.6342070874,10,"completed",-5.347576,10.0,5,"C(#Cc1cc2c(cn1)=CCC=2)c1cc2c(cn1)=CCC=2","C(#Cc1cc2cscc2cn1)c1cc2cscc2cn1",{},"[#6H2r5:1]>>[S:1]",true,-0.2349442717],[0.0153820201,140.300338726,10,"completed",-4.94986,10.0,7,"C1=Cc2nc3cc4c(cc3nc2C1)=CCC=4","C1=Cc2nc3cc4c[nH]cc4cc3nc2C1",{},"[#6H2r5:1]>>[NH:1]",true,-0.1752991005],[0.0147711707,141.4313530819,10,"completed",-5.02576,10.0,6,"C1=CCC(c2cc(C=CC3=CSCS3)cc(C3=CC=CC3)c2)=C1","C(=Cc1cc(C2=CC=NC2)cc(C2=CC=NC2)c1)C1=CSCS1",{},"[chr5,CH1r5:1]>>[n:1]",true,-0.1506768086],[0.0147612119,95.890062695,10,"completed",-5.123188,10.0,5,"C1=CCC(NC2=CCC(C3=CC(NC4=CC=CC4)=CC3)=C2)=C1","C1=NCC(NC2=CCC(C3=CC(NC4=CC=NC4)=CC3)=C2)=C1",{},"[chr5,CH1r5:1]>>[n:1]",true,-0.0972541462],[0.0144367859,144.6385989303,10,"completed",-5.17158,10.0,6,"C1=CC(c2cc3c[nH]cc3cc2C2=CCC=C2)=CC1","C1=NCC=C1c1cc2c[nH]cc2cc1C1=CCN=C1",{},"[chr5,CH1r5:1]>>[n:1]",true,-0.153071668],[0.0143014417,145.6387524656,10,"completed",-5.168636,10.0,6,"C(#Cc1cc2c[nH]cc2cc1C#CC1=CC=CC1)C1=CC=CC1","C(#Cc1cc2c[nH]cc2cc1C#CC1=CN=CC1)C1=CN=CC1",{},"[chr5,CH1r5:1]>>[n:1]",true,-0.1533590149],[0.0140404921,110.0452707289,10,"completed",-5.063848,10.0,5,"c1ccc(Nc2cccc(Nc3ccccc3)c2-c2ccsc2)cc1","c1ccc(Nc2cccc(Nc3ccccc3)c2-c2cscn2)cc1",{},"[chr5,CH1r5:1]>>[n:1]",true,-0.1129175606],[0.0139892176,110.1294832655,10,"completed",-5.2392,10.0,6,"C1=C(Nc2cc(-c3ccccc3)cc(-c3ccccc3)c2)N=NC1","C1=CCC(c2cc(NC3=CCN=N3)cc(C3=CC=CC3)c2)=C1",{},"[c:0]1[ch:1][ch][c:3][c!r5:4][c!r5:5]1>>[c:0]1[CH2:1][c:3][c:4][c:5]1",true,-0.1470478041],[0.0128024995,92.5494097382,10,"completed",-5.310316,10.0,7,"C1=CC(Nc2cc(NC3=CCC=C3)cc(C3=CN=NC3)c2)=CC1","C1=C(c2cc(Nc3ccccc3)cc(Nc3ccccc3)c2)CN=N1",{},"[CH2:0]1[c,C:1]-,=,:[c,C:2]-,=,:[c,C:3]-,=,:[c,C:4]1>>[ch:0]1c[c:1][c:2][c:3][c:4]1",true,-0.1738950113],[0.0127648444,136.3809642706,10,"completed",-5.10626,10.0,5,"C(#Cc1cc2ccccc2cc1C#CC1=CCC=N1)C1=CCC=N1","C(#Cc1cc2c(cc1C#CC1=CCC=N1)=CCC=2)C1=CCC=N1",{},"[c:0]1[ch:1][ch][c:3][c!r5:4][c!r5:5]1>>[c:0]1[CH2:1][c:3][c:4][c:5]1",true,-0.1364513442],[0.012673294,107.27302597,10,"completed",-5.026772,10.0,5,"C1=NCC(Nc2cccc(-c3cccc(NC4=CC=NC4)c3)c2)=C1","C1=NCC(NC2=CC(C3=CCC(NC4=CC=NC4)=C3)=CC2)=C1",{},"[c:0]1[ch:1][ch][c:3][c!r5:4][c!r5:5]1>>[c:0]1[CH2:1][c:3][c:4][c:5]1",true,-0.1188909109],[0.0125469514,123.1267033674,10,"completed",-5.05612,10.0,7,"C(#Cc1cc(C2=CSCS2)cc(C#CC2=CCC=C2)n1)C1=CCC=C1","C(#Cc1cc(C2=CSCS2)cc(C#Cc2ccccc2)n1)c1ccccc1",{},"[CH2:0]1[c,C:1]-,=,:[c,C:2]-,=,:[c,C:3]-,=,:[c,C:4]1>>[ch:0]1c[c:1][c:2][c:3][c:4]1",true,-0.1269001881],[0.0124606437,141.1929737117,10,"completed",-5.248492,10.0,7,"C(#Cc1nc2cscc2nc1C#CC1=CC=CC1)C1=CC=CC1","C(#Cc1cc2cscc2cc1C#CC1=CC=CC1)C1=CC=CC1",{},"[nr6:0]>>[ch&r6:0]",true,-0.1753279616],[0.0118474509,107.724997541,10,"completed",-5.236532,10.0,6,"C1=CC(Nc2cc(NC3=CCC=C3)cc(-c3ccncn3)c2)=CC1","c1ccc(Nc2cc(Nc3ccccc3)cc(-c3ccncn3)c2)cc1",{},"[CH2:0]1[c,C:1]-,=,:[c,C:2]-,=,:[c,C:3]-,=,:[c,C:4]1>>[ch:0]1c[c:1][c:2][c:3][c:4]1",true,-0.1440095786],[0.011821938,149.3691948394,10,"completed",-5.47196,10.0,5,"C(=Cc1ccccc1)C1=CC(C2=NCC(C=Cc3ccccc3)=C2)=NC1","C1=CC(C=CC2=CC(C3=NCC(C=CC4=CCC=C4)=C3)=NC2)=CC1",{},"[c:0]1[ch:1][ch][c:3][c!r5:4][c!r5:5]1>>[c:0]1[CH2:1][c:3][c:4][c:5]1",true,-0.3001745072],[0.011270682,179.5162748335,10,"completed",-5.206448,10.0,6,"C1=CC(=C2C=C(NC3=CCC=C3)C(NC3=CCC=C3)=C2)N=C1","C1=CC(=C2C=C(Nc3ccccc3)C(Nc3ccccc3)=C2)N=C1",{},"[CH2:0]1[c,C:1]-,=,:[c,C:2]-,=,:[c,C:3]-,=,:[c,C:4]1>>[ch:0]1c[c:1][c:2][c:3][c:4]1",true,-0.1943665854],[0.0112299319,137.6324004009,10,"completed",-4.871292,10.0,6,"C1=CCC(c2cc(C=CC3=CSCS3)cc(C3=CC=CC3)c2)=C1","C(=Cc1cc(-c2cccs2)cc(-c2cccs2)c1)C1=CSCS1",{},"[#6H2r5:1]>>[S:1]",true,-0.211123847],[0.0109809325,178.0046452501,10,"completed",-5.262476,10.0,6,"C1=CC(c2cc3cscc3cc2C2=CCC=C2)=CC1","c1cc(-c2cc3cscc3cc2-c2ccsc2)cs1",{},"[#6H2r5:1]>>[S:1]",true,-0.2112365842],[0.0108234284,154.6347983032,10,"completed",-4.868716,10.0,6,"C(#Cc1cc(-c2ccsc2)cc(-c2ccsc2)c1)C1=CCC=C1","C(#Cc1cc(-c2ccsc2)cc(-c2ccsc2)c1)C1=CSCS1",{},"[CH,ch:0]1=[C,c:1][C,c:2]=[CH,ch:3][*:4]1>>[S:0]1[*:1]=,:[*:2][S:3][*:4]1",true,-0.2238819829],[0.0106481235,136.6829211349,10,"completed",-5.19044,10.0,6,"C1=CC(c2cc(NC3=CCC=N3)cc(C3=CCC=C3)c2)=CC1","C1=CC(c2cc(C3=CCC=C3)nc(NC3=CCC=N3)n2)=CC1",{},"[ch&r6:0]>>[nr6:0]",true,-0.1506324128],[0.0106342458,114.6765398908,10,"completed",-4.954368,10.0,5,"C1=CCC(NC2=CC(C3=CCC(NC4=CC=CC4)=C3)=CC2)=C1","C1=CCC(NC2=CC(C3=NCC(NC4=CC=CC4)=C3)=NC2)=C1",{},"[chr5,CH1r5:1]>>[n:1]",true,-0.1534371589],[0.0105843457,101.6383862648,10,"completed",-5.211324,10.0,6,"C1=c2cc3cc4ccnnc4cc3cc2=CC1","c1cc2cc3cc4cocc4cc3cc2nn1",{},"[#6H2r5:1]>>[O:1]",true,-0.1280739931],[0.010505072,196.3426119995,10,"completed",-5.187036,10.0,4,"c1ccc2ncc(Nc3cnc4ccccc4c3)cc2c1","C1=Cc2ncc(Nc3cnc4c(c3)CC=C4)cc2C1",{},"[c:0]1[ch:1][ch][c:3][c!r5:4][c!r5:5]1>>[c:0]1[CH2:1][c:3][c:4][c:5]1",true,-0.2055779689],[0.0104348186,183.0734258054,10,"completed",-5.218868,10.0,5,"C(=Cc1ccc2cscc2c1)c1ccc2cscc2c1","C(=Cc1cc2cscc2cn1)c1cc2cscc2cn1",{},"[ch&r6:0]>>[nr6:0]",true,-0.2010954598],[0.0103593707,143.0545255421,10,"completed",-5.142508,10.0,6,"C1=CC(C=Cc2cc3c[nH]cc3cc2C=CC2=CCC=C2)=CC1","C(=Cc1cc2c[nH]cc2cc1C=CC1=CCN=C1)C1=CCN=C1",{},"[chr5,CH1r5:1]>>[n:1]",true,-0.146116368],[0.0103381183,187.9813033933,10,"completed",-5.039928,10.0,4,"c1ccc2ncc(Nc3cnc4ccccc4c3)cc2c1","C1=c2cc(Nc3cnc4c(c3)=CCC=4)cnc2=CC1",{},"[c:0]1[ch:1][ch][c:3][c!r5:4][c!r5:5]1>>[c:0]1[CH2:1][c:3][c:4][c:5]1",true,-0.1926271179],[0.0102238302,103.3251940227,10,"completed",-5.2254,10.0,5,"C(#Cc1cc2c(cc1C#Cc1ccccn1)=CCC=2)c1ccccn1","C(#Cc1cc2c[nH]cc2cc1C#Cc1ccccn1)c1ccccn1",{},"[#6H2r5:1]>>[NH:1]",true,-0.1355781108],[0.0098820822,161.1463698173,10,"completed",-5.222364,10.0,4,"c1ccc(-c2ccc(Nc3ccc(-c4ccccc4)cn3)nc2)cc1","C1=CC(c2ccc(Nc3ccc(C4=CCC=C4)cn3)nc2)=CC1",{},"[c:0]1[ch:1][ch][c:3][c!r5:4][c!r5:5]1>>[c:0]1[CH2:1][c:3][c:4][c:5]1",true,-0.1824962938],[0.0098601743,150.855056839,10,"completed",-5.302772,10.0,7,"C(#Cc1cc2cocc2cc1C#CC1=NC=CC1)C1=NC=CC1","C(#Cc1cc2c(cc1C#CC1=NC=CC1)=CCC=2)C1=NC=CC1",{},"[n,c:0]1[n,ch:1][o,O:2][n,c:3][n,c:4]1>>[*:0]1=[*:1][CH2:2][*:3]=[*:4]1",true,-0.2071335929],[0.0095366838,105.8585379138,10,"completed",-5.068632,10.0,4,"C1=c2cc3ccccc3cc2=CC1","c1ccc2cc3cscc3cc2c1",{},"[#6H2r5:1]>>[S:1]",true,-0.1081118229],[0.0094752774,105.6461950238,10,"completed",-5.017112,10.0,10,"c1[nH]cc2cc3cc4[nH]nnc4cc3cc12","c1[nH]cc2cc3cc4onnc4cc3cc12",{},"[nH:1]>>[o:1]",true,-0.1205305961],[0.0092903284,150.5888676532,10,"completed",-5.2231,10.0,6,"C(=Cc1snc2ccccc12)c1snc2ccccc12","C(=CC1=c2ccccc2=NC1)C1=c2ccccc2=NC1",{},"[n,c:0]1[n,ch:1][s,S:2][n,c:3][n,c:4]1>>[*:0]1=[*:1][CH2:2][*:3]=[*:4]1",true,-0.1735000748],[0.0091033039,118.2143680234,10,"completed",-5.267536,10.0,6,"C(#Cc1cc2c(cc1C#CC1=CCC=N1)=CCC=2)C1=CCC=N1","C(#Cc1cc2cscc2cc1C#CC1=CCC=N1)C1=CCC=N1",{},"[#6H2r5:1]>>[S:1]",true,-0.1665175947],[0.0089857365,129.0608183998,10,"completed",-4.976356,10.0,6,"C(#Cc1cc(C2=CCC=C2)nc(C2=CCC=C2)c1)C1=CCC=C1","C(#Cc1cc(C2=CCC=C2)nc(C2=CCC=C2)c1)C1=CSCS1",{},"[CH,ch:0]1=[C,c:1][C,c:2]=[CH,ch:3][*:4]1>>[S:0]1[*:1]=,:[*:2][S:3][*:4]1",true,-0.1553954177],[0.0086998546,120.7472656222,10,"completed",-5.412068,10.0,7,"C1=CCC(c2cc(Nc3cnsc3)cc(C3=CC=CC3)c2)=C1","C1=CCC(c2cc(Nc3cnsn3)cc(C3=CC=CC3)c2)=C1",{},"[chr5,CH1r5:1]>>[n:1]",true,-0.2495981893],[0.0086285852,119.1928268325,10,"completed",-5.057776,10.0,7,"c1ccc(-c2cc(Nc3c[nH]nn3)cc(-c3ccccc3)c2)cc1","C1=CCC(c2cc(Nc3c[nH]nn3)cc(C3=CC=CC3)c2)=C1",{},"[c:0]1[ch:1][ch][c:3][c!r5:4][c!r5:5]1>>[c:0]1[CH2:1][c:3][c:4][c:5]1",true,-0.1228028273],[0.0085890912,120.2832413501,10,"completed",-5.164312,10.0,10,"c1occ2cc3cc4onnc4cc3cc12","c1nc2cc3cc4cocc4cc3cc2o1",{},"[nr5:0]>>[ch&r5:0]",true,-0.1284317503],[0.0085536771,160.3107433294,10,"completed",-5.207552,10.0,6,"C(=Cc1cc(-c2cc[nH]c2)nc(-c2cc[nH]c2)c1)c1ccccc1","C1=CC(C=Cc2cc(-c3cc[nH]c3)nc(-c3cc[nH]c3)c2)=CC1",{},"[c:0]1[ch:1][ch][c:3][c!r5:4][c!r5:5]1>>[c:0]1[CH2:1][c:3][c:4][c:5]1",true,-0.1771089395],[0.0085235422,132.7547689102,10,"completed",-5.3519,10.0,6,"C(=Cc1ncccn1)C1=CC(C2=CCC(C=Cc3ncccn3)=C2)=CC1","C(=Cc1ccccn1)C1=CC(C2=CCC(C=Cc3ccccn3)=C2)=CC1",{},"[nr6:0]>>[ch&r6:0]",true,-0.2207172344],[0.0083378249,119.1768741324,10,"completed",-4.984544,10.0,8,"C1=CCC(c2cc(Nc3nc[nH]n3)cc(C3=CC=CC3)c2)=C1","C1=CCC(c2cc(Nc3cc[nH]n3)cc(C3=CC=CC3)c2)=C1",{},"[nr5:0]>>[ch&r5:0]",true,-0.1439960778],[0.0082684656,144.2138884129,10,"completed",-5.013616,10.0,6,"C(#Cc1cc(C#CC2=CC=CC2)cc(C2=CSCS2)c1)C1=CC=CC1","C(#Cc1cc(C#CC2=NC=CC2)cc(C2=CSCS2)c1)C1=NC=CC1",{},"[chr5,CH1r5:1]>>[n:1]",true,-0.1563781359],[0.0081741995,189.1695460599,10,"completed",-5.330188,10.0,6,"C(=Cc1ccsc1)C1=CC(C2=CCC(C=Cc3ccsc3)=C2)=CC1","C(=Cc1cnsc1)C1=CC(C2=CCC(C=Cc3cnsc3)=C2)=CC1",{},"[chr5,CH1r5:1]>>[n:1]",true,-0.2484924741],[0.0078056438,142.0020965147,10,"completed",-5.277564,10.0,4,"C(=Cc1ccc2c(c1)=CCC=2)c1ccc2c(c1)=CCC=2","C(=Cc1cnc2c(c1)=CCC=2)c1cnc2c(c1)=CCC=2",{},"[ch&r6:0]>>[nr6:0]",true,-0.1887161697],[0.0077892671,183.6873482294,10,"completed",-5.322092,10.0,7,"c1cc(-c2cc3c[nH]cc3cc2-c2ccsc2)cs1","c1cc(-c2cc3cocc3cc2-c2ccsc2)cs1",{},"[nH:1]>>[o:1]",true,-0.2406454271],[0.0077654598,105.5447743199,10,"completed",-5.233312,10.0,7,"C1=CCC(Nc2cc(NC3=CC=CC3)cc(C3=NCN=C3)c2)=C1","C1=NCN=C1c1cc(Nc2ccccc2)cc(Nc2ccccc2)c1",{},"[CH2:0]1[c,C:1]-,=,:[c,C:2]-,=,:[c,C:3]-,=,:[c,C:4]1>>[ch:0]1c[c:1][c:2][c:3][c:4]1",true,-0.1408830123],[0.0075088337,107.2955443914,10,"completed",-5.220984,10.0,10,"c1occ2cc3cc4onnc4cc3cc12","c1occ2cc3cc4oncc4cc3cc12",{},"[nr5:0]>>[ch&r5:0]",true,-0.1366913556],[0.0074010954,75.9188924586,10,"completed",-5.058604,10.0,9,"c1cc2cc3nc4cocc4nc3cc2s1","c1cc2cc3nc4c[nH]cc4nc3cc2s1",{},"[o:1]>>[nH:1]",true,-0.0812610383],[0.0073625724,202.3365199739,10,"completed",-4.979392,10.0,6,"C1=CC(c2cc3cocc3cc2C2=CCC=C2)=CC1","c1cc(-c2cc3cocc3cc2-c2cc[nH]c2)c[nH]1",{},"[#6H2r5:1]>>[NH:1]",true,-0.2192435843],[0.0072492918,198.5016215876,10,"completed",-5.232392,10.0,8,"C1=CC(=C2Sc3cc4c[nH]cc4cc3S2)C=C1","C1=CC(=C2Sc3cc4c[nH]cc4cc3S2)C=N1",{},"[chr5,CH1r5:1]>>[n:1]",true,-0.2190694826],[0.0071649542,137.0052531421,10,"completed",-5.213072,10.0,6,"C(#Cc1ccc2cscc2n1)c1ccc2cscc2n1","C(#Cc1ccc2cscc2c1)c1ccc2cscc2c1",{},"[nr6:0]>>[ch&r6:0]",true,-0.1582252357],[0.0070964065,149.0795390939,10,"completed",-5.353096,10.0,5,"C(=Cc1cnc2c(c1)=CCC=2)c1cnc2c(c1)=CCC=2","C(=Cc1cc2c(nn1)=CCC=2)c1cc2c(nn1)=CCC=2",{},"[ch&r6:0]>>[nr6:0]",true,-0.2315446517],[0.0070207782,127.3875583499,10,"completed",-5.21344,10.0,4,"C1=CCC(c2c(Nc3ccccc3)cccc2Nc2ccccc2)=C1","C1=NC=C(c2c(Nc3ccccc3)cccc2Nc2ccccc2)C1",{},"[chr5,CH1r5:1]>>[n:1]",true,-0.1501106941],[0.0069069516,116.7280306925,10,"completed",-5.147108,10.0,8,"C1=CCC(c2cc(Nc3cnon3)cc(C3=CC=CC3)c2)=C1","C1=CCC(c2cc(Nc3cn[nH]n3)cc(C3=CC=CC3)c2)=C1",{},"[o:1]>>[nH:1]",true,-0.1212964276],[0.006683815,175.3159552891,10,"completed",-4.989512,10.0,6,"C1=CC(c2cc3c[nH]cc3cc2C2=CCC=C2)=CC1","c1cc(-c2cc3c[nH]cc3cc2-c2ccsc2)cs1",{},"[#6H2r5:1]>>[S:1]",true,-0.1916178678],[0.0066783061,150.6110550337,10,"completed",-4.877364,10.0,5,"C1=C(NC2=CCC(c3ccncc3)=C2)C=C(c2ccncc2)C1","C1=C(NC2=CCC(c3ccccc3)=C2)C=C(c2ccccc2)C1",{},"[nr6:0]>>[ch&r6:0]",true,-0.2167289004],[0.0066486909,116.7795049419,10,"completed",-5.198352,10.0,8,"c1ccc(Nc2cc(Nc3ccccc3)cc(-c3ccccn3)c2)cc1","c1ccc(Nc2cc(Nc3ccccc3)cc(-c3cccnn3)c2)cc1",{},"[ch&r6:0]>>[nr6:0]",null,-0.1355628252],[0.0065695484,272.8995862223,10,"completed",-5.135608,10.0,5,"C1=CC(C=Cc2cc(C=CC3=CCC=C3)cc(C3=CCC=C3)c2)=CC1","C1=CC(c2cc(C=CC3=COCO3)cc(C=CC3=COCO3)c2)=CC1",{},"[CH,ch:0]1=[C,c:1][C,c:2]=[CH,ch:3][*:4]1>>[O:0]1[*:1]=,:[*:2][O:3][*:4]1",true,-0.2740355263],[0.0064815538,112.7371145279,10,"completed",-5.038548,10.0,8,"C1=c2cc3cc4ncsc4cc3cc2=CC1","C1=c2cc3cc4nnsc4cc3cc2=CC1",{},"[chr5,CH1r5:1]>>[n:1]",true,-0.1206651054],[0.0063716196,140.7117707077,10,"completed",-4.882608,10.0,6,"C1=CC(c2cc(C=CC3=NCC=C3)cc(C=CC3=NCC=C3)c2)=CC1","C1=CC(C=Cc2cc(C=CC3=NCC=C3)cc(C3=CSCS3)c2)=NC1",{},"[CH,ch:0]1=[C,c:1][C,c:2]=[CH,ch:3][*:4]1>>[S:0]1[*:1]=,:[*:2][S:3][*:4]1",true,-0.2072603446],[0.0062446112,127.1130055687,10,"completed",-5.236992,10.0,8,"C1=CC(=C2Sc3cc4c[nH]cc4cc3S2)C=C1","C1=CC(=C2Sc3cc4c[nH]cc4cc3S2)N=C1",{},"[chr5,CH1r5:1]>>[n:1]",true,-0.1592276739],[0.0062237628,100.8560353344,10,"completed",-5.172316,10.0,5,"c1ccc2cc3nc4ccccc4nc3cc2c1","C1=c2nc3cc4ccccc4cc3nc2=CC1",{},"[c:0]1[ch:1][ch][c:3][c!r5:4][c!r5:5]1>>[c:0]1[CH2:1][c:3][c:4][c:5]1",true,-0.1128470015],[0.0061967488,122.9177239093,10,"completed",-4.81738,10.0,4,"c1cc(Nc2cccc3ncccc23)c2cccnc2c1","C1=c2ncccc2=C(NC2=c3cccnc3=CC2)C1",{},"[c:0]1[ch:1][ch][c:3][c!r5:4][c!r5:5]1>>[c:0]1[CH2:1][c:3][c:4][c:5]1",true,-0.2329099792],[0.0061596451,108.2998969267,10,"completed",-5.125028,10.0,7,"C1=CC(Nc2cccc(NC3=CCC=C3)c2-c2nccs2)=CC1","c1ccc(Nc2cccc(Nc3ccccc3)c2-c2nccs2)cc1",{},"[CH2:0]1[c,C:1]-,=,:[c,C:2]-,=,:[c,C:3]-,=,:[c,C:4]1>>[ch:0]1c[c:1][c:2][c:3][c:4]1",true,-0.1097078122],[0.0060207316,166.1316483291,10,"completed",-5.099728,10.0,5,"C(#Cc1cnc2c(c1)=CCC=2)c1cnc2c(c1)=CCC=2","C(#Cc1cnc2c[nH]cc2c1)c1cnc2c[nH]cc2c1",{},"[#6H2r5:1]>>[NH:1]",true,-0.1661317574],[0.0055595331,172.821653928,10,"completed",-4.956944,10.0,5,"C(#Cc1cc2c(cn1)=CCC=2)c1cc2c(cn1)=CCC=2","C(#Cc1cc2c[nH]cc2cn1)c1cc2c[nH]cc2cn1",{},"[#6H2r5:1]>>[NH:1]",true,-0.1997377867],[0.0055466062,141.5958635972,10,"completed",-5.131652,10.0,6,"C(#Cc1cc(C2=CCC=C2)cc(C2=CCC=C2)c1)C1=CSCS1","C(#Cc1cc(C2=CCC=C2)cc(C2=CCC=C2)c1)C1=NSCS1",{},"[chr5,CH1r5:1]>>[n:1]",true,-0.1433188566],[0.0055310426,155.5713567474,10,"completed",-4.81416,10.0,6,"C(#Cc1cc(C2=CCC=C2)cc(C2=CCC=C2)c1)C1=CSCS1","C(#Cc1cc(C2=CCC=N2)cc(C2=CCC=N2)c1)C1=CSCS1",{},"[chr5,CH1r5:1]>>[n:1]",true,-0.2534514841],[0.0055044607,182.9442629549,10,"completed",-5.102672,10.0,6,"C1=CC(=C2C=C(C=CC3=CCC=C3)C(C=CC3=CCC=C3)=C2)N=C1","C1=CC(=C2SC(C=CC3=CCC=C3)=C(C=CC3=CCC=C3)S2)N=C1",{},"[CH,ch:0]1=[C,c:1][C,c:2]=[CH,ch:3][*:4]1>>[S:0]1[*:1]=,:[*:2][S:3][*:4]1",true,-0.1829538241],[0.0054040529,128.4196078948,10,"completed",-5.176272,10.0,6,"C(#Cc1cc(C#CC2=CC=CC2)cc(C2=CSCS2)c1)C1=CC=CC1","C(#Cc1cc(C#CC2=CC=CC2)cc(C2=NSCS2)c1)C1=CC=CC1",{},"[chr5,CH1r5:1]>>[n:1]",true,-0.1390759882],[0.0051705144,137.615553854,10,"completed",-5.099452,10.0,7,"C1=CC(C=Cc2cc3cocc3cc2C=CC2=NCC=C2)=NC1","C1=CC(C=Cc2cc3c[nH]cc3cc2C=CC2=NCC=C2)=NC1",{},"[o:1]>>[nH:1]",true,-0.1376160885],[0.0272333877,74.799422247,11,"completed",-5.066332,11.0,9,"c1cc2cc3nc4cscc4nc3cc2o1","c1cc2cc3nc4cscc4nc3cc2[nH]1",{},"[o:1]>>[nH:1]",true,-0.0784243925],[0.0242558036,104.8283455074,11,"completed",-5.152628,11.0,9,"C1=c2nc3cc4cnsc4cc3nc2=CC1","C1=c2nc3cc4ccsc4cc3nc2=CC1",{},"[nr5:0]>>[ch&r5:0]",true,-0.1111131772],[0.0238775031,124.7343193113,11,"completed",-4.992272,11.0,8,"c1ccc2cc3nc4[nH]ncc4nc3cc2c1","C1=c2cc3nc4cn[nH]c4nc3cc2=CC1",{},"[c:0]1[ch:1][ch][c:3][c!r5:4][c!r5:5]1>>[c:0]1[CH2:1][c:3][c:4][c:5]1",true,-0.1457575322],[0.0238108616,135.8011084767,11,"completed",-5.226688,11.0,8,"C1=c2cc3cc4cnsc4cc3cc2=CC1","C1=c2cc3nc4cnsc4nc3cc2=CC1",{},"[ch&r6:0]>>[nr6:0]",true,-0.1621923773],[0.0224981484,90.8980854162,11,"completed",-5.054004,11.0,8,"c1cc2cc3cc4cocc4cc3cc2[nH]1","c1cc2nc3cc4cocc4cc3nc2[nH]1",{},"[ch&r6:0]>>[nr6:0]",true,-0.0964319533],[0.0223712876,136.8469631436,11,"completed",-5.167164,11.0,6,"C(#Cc1cc(C2=CC=CC2)cc(C2=CC=CC2)c1)C1=CSCS1","C(#Cc1cc(C2=CC=CC2)cc(C2=CC=CC2)c1)C1=NSCS1",{},"[chr5,CH1r5:1]>>[n:1]",true,-0.1446979016],[0.0217645011,110.1191465681,11,"completed",-5.144072,11.0,8,"C1=c2nc3cc4ccoc4cc3nc2=CC1","c1cc2cc3nc4c[nH]cc4nc3cc2o1",{},"[#6H2r5:1]>>[NH:1]",true,-0.1143589683],[0.0210123444,141.8038231844,11,"completed",-5.527252,11.0,10,"C1=Cc2cc3cc4c(cc3cc2=C1)C=CC=4","C1=Cc2nc3cc4c(nc3cc2=C1)C=CC=4",{},"[ch&r6:0]>>[nr6:0]",null,-0.3309909626],[0.0205562362,73.8424980501,11,"completed",-5.299828,11.0,8,"C1=c2nc3cc4ccsc4cc3nc2=CC1","c1cc2cc3nc4cscc4nc3cc2s1",{},"[#6H2r5:1]>>[S:1]",true,-0.1581740087],[0.0198673679,75.9575966487,11,"completed",-4.829892,11.0,8,"C1=c2nc3cc4cc[nH]c4cc3nc2=CC1","c1cc2cc3nc4c[nH]cc4nc3cc2[nH]1",{},"[#6H2r5:1]>>[NH:1]",true,-0.2037624573],[0.0179925393,118.5147833621,11,"completed",-5.41262,11.0,8,"c1ccc2cc3nc4[nH]ncc4nc3cc2c1","c1ccc2cc3nc4[nH]ccc4nc3cc2c1",{},"[nr5:0]>>[ch&r5:0]",true,-0.248865573],[0.0179044188,160.6350062585,11,"completed",-5.317768,11.0,8,"C1=Nc2nc3cc4c(cc3nc2C1)=CCC=4","C1=c2cc3nc4c(nc3cc2=CC1)N=NC4",{},"[chr5,CH1r5:1]>>[n:1]",true,-0.2214516361],[0.014736268,83.0143356893,11,"completed",-5.140024,11.0,8,"C1=c2nc3cc4cc[nH]c4cc3nc2=CC1","c1cc2cc3nc4cocc4nc3cc2[nH]1",{},"[#6H2r5:1]>>[O:1]",true,-0.0876146164],[0.0138751888,135.8780179685,11,"completed",-4.985556,11.0,6,"C(#Cc1cc(C2=CC=CC2)cc(C2=CC=CC2)c1)C1=CSCS1","C(#Cc1cc(C2=CC=CC2)nc(C2=CC=CC2)c1)C1=CSCS1",{},"[ch&r6:0]>>[nr6:0]",true,-0.1577357792],[0.0132465284,140.1868534447,11,"completed",-5.04048,11.0,6,"C(#Cc1cc(C2=CC=CC2)cc(C2=CC=CC2)c1)C1=CSCS1","C(#Cc1cc(C2=CC=NC2)cc(C2=CC=NC2)c1)C1=CSCS1",{},"[chr5,CH1r5:1]>>[n:1]",true,-0.1462471975],[0.0122341377,94.4173294152,11,"completed",-5.09752,11.0,8,"c1ccc2nc3cc4[nH]ncc4cc3nc2c1","C1=c2nc3cc4cn[nH]c4cc3nc2=CC1",{},"[c:0]1[ch:1][ch][c:3][c!r5:4][c!r5:5]1>>[c:0]1[CH2:1][c:3][c:4][c:5]1",true,-0.0944332875],[0.0121842485,149.9414288197,11,"completed",-4.954184,11.0,6,"C(#Cc1cc(C2=CC=CC2)cc(C2=CC=CC2)c1)C1=CSCS1","C(#Cc1cc(C2=NC=CC2)cc(C2=NC=CC2)c1)C1=CSCS1",{},"[chr5,CH1r5:1]>>[n:1]",true,-0.1813862231],[0.0119327015,127.7349727405,11,"completed",-5.230092,11.0,7,"C1=CC(c2cc(C=CC3=CSCS3)cc(C3=CCC=C3)n2)=CC1","C1=CC(c2cc(C=CC3=NSCS3)cc(C3=CCC=C3)n2)=CC1",{},"[chr5,CH1r5:1]>>[n:1]",true,-0.1568723947],[0.0115285057,150.2466844057,11,"completed",-4.971388,11.0,6,"C(#Cc1cc(C2=CC=CC2)cc(C2=CC=CC2)c1)C1=CSCS1","C(#Cc1cc(C2=CN=CC2)cc(C2=CN=CC2)c1)C1=CSCS1",{},"[chr5,CH1r5:1]>>[n:1]",true,-0.1751547287],[0.0114683993,128.9349431441,11,"completed",-5.031188,11.0,9,"C1=c2cc3nc4ncsc4nc3cc2=CC1","C1=c2cc3nc4ccsc4nc3cc2=CC1",{},"[nr5:0]>>[ch&r5:0]",true,-0.1376387094],[0.0100388623,91.4693301429,11,"completed",-5.268732,11.0,8,"C1=c2cc3nc4ccsc4nc3cc2=CC1","c1cc2nc3cc4cocc4cc3nc2s1",{},"[#6H2r5:1]>>[O:1]",true,-0.1493893483],[0.0099752253,79.2373566537,11,"completed",-5.267352,11.0,8,"c1cnc2nc3cc4cocc4cc3nc2c1","c1ccc2nc3cc4cocc4cc3nc2c1",{},"[nr6:0]>>[ch&r6:0]",true,-0.1414278534],[0.0097468948,118.7149240491,11,"completed",-5.239476,11.0,8,"C1=Cc2cc3nc4c[nH]cc4nc3cc2C1","C1=Nc2cc3nc4c[nH]cc4nc3cc2C1",{},"[chr5,CH1r5:1]>>[n:1]",true,-0.1537058064],[0.009491687,79.104144658,11,"completed",-5.2024,11.0,7,"C1=c2nc3cc4cccnc4cc3nc2=CC1","c1cnc2cc3nc4c[nH]cc4nc3cc2c1",{},"[#6H2r5:1]>>[NH:1]",true,-0.1067496515],[0.0093855512,172.3439518214,11,"completed",-5.422832,11.0,5,"C(=Cc1ccc2cscc2c1)c1ccc2cscc2c1","C(=Cc1cnc2cscc2c1)c1cnc2cscc2c1",{},"[ch&r6:0]>>[nr6:0]",true,-0.2842014828],[0.0087210568,89.6395029622,11,"completed",-5.39238,11.0,7,"C1=c2nc3cc4ccccc4cc3nc2=NC1","c1ccc2cc3nc4n[nH]cc4nc3cc2c1",{},"[#6H2r5:1]>>[NH:1]",true,-0.2234354763],[0.0085063301,161.4249833045,11,"completed",-4.708452,11.0,7,"C(#Cc1cc(C2=CC=CC2)cc(C2=CC=CC2)c1)C1=NSCS1","C(#Cc1cc(C2=CC=CC2)cc(C2=CC=CC2)c1)C1=NSSS1",{},"[#6H2r5:1]>>[S:1]",true,-0.3180877945],[0.0081935479,174.6914626239,11,"completed",-5.239844,11.0,6,"C(#Cc1ccc2conc2c1)c1ccc2conc2c1","C(#Cc1ccc2c[nH]nc2c1)c1ccc2c[nH]nc2c1",{},"[o:1]>>[nH:1]",true,-0.2002491344],[0.0081039788,101.3071256852,11,"completed",-5.324116,11.0,8,"C1=Cc2cc3nc4c[nH]cc4nc3cc2C1","C1=NCc2cc3nc4c[nH]cc4nc3cc21",{},"[chr5,CH1r5:1]>>[n:1]",true,-0.186748078],[0.0076486737,139.6760261398,11,"completed",-5.034868,11.0,11,"C(#Cc1cc(C2=CCC=C2)nc(C2=CCC=C2)c1)C1=CSCS1","C(#Cc1cc(-c2ccccc2)nc(-c2ccccc2)c1)C1=CSCS1",{},"[CH2:0]1[c,C:1]-,=,:[c,C:2]-,=,:[c,C:3]-,=,:[c,C:4]1>>[ch:0]1c[c:1][c:2][c:3][c:4]1",null,-0.1469287556],[0.0075511639,172.2963284097,11,"completed",-5.27094,11.0,6,"C(#Cc1cc(-c2cc[nH]c2)cc(-c2cc[nH]c2)c1)C1=CC=CC1","C(#Cc1cc(-c2cc[nH]n2)cc(-c2cc[nH]n2)c1)C1=CC=CC1",{},"[chr5,CH1r5:1]>>[n:1]",true,-0.2097714512],[0.0069992029,133.5649940478,11,"completed",-4.884264,11.0,7,"C(#Cc1cc(-c2ccco2)cc(-c2ccco2)c1)C1=CSCS1","C(#Cc1cc(C2=CC=CC2)cc(C2=CC=CC2)c1)C1=CSCS1",{},"[n,c:0]1[n,ch:1][o,O:2][n,c:3][n,c:4]1>>[*:0]1=[*:1][CH2:2][*:3]=[*:4]1",true,-0.2016065432],[0.0069298412,171.3900979721,11,"completed",-4.917384,11.0,6,"C1=CCC(c2cc(NC3=CSCS3)cc(C3=CC=CC3)c2)=C1","C1=CCC(c2cc(NC3=NSCS3)cc(C3=CC=CC3)c2)=C1",{},"[chr5,CH1r5:1]>>[n:1]",true,-0.2138115558],[0.0063145485,247.28091926,11,"completed",-5.33994,11.0,5,"C(#Cc1cc2c(cc1C#CC1=CC=CC1)=CCC=2)C1=CC=CC1","C(#Cc1nc2c(nc1C#CC1=CC=CC1)=CCC=2)C1=CC=CC1",{},"[ch&r6:0]>>[nr6:0]",true,-0.2989276548],[0.0058854592,133.0263450515,11,"completed",-5.087768,11.0,4,"C1=CCC(Nc2cc3c(cc2NC2=CC=CC2)=CCC=3)=C1","C1=NCC(Nc2cc3c(cc2NC2=CC=NC2)=CCC=3)=C1",{},"[chr5,CH1r5:1]>>[n:1]",null,-0.1333016248],[0.0056512659,129.0319748235,11,"completed",-5.188048,11.0,5,"C1=Cc2cc3cc4c(nc3nc2C1)CC=C4","c1cc2cc3cc4cc[nH]c4nc3nc2[nH]1",{},"[#6H2r5:1]>>[NH:1]",true,-0.1429963327],[0.0054167099,202.9446461189,11,"completed",-5.164036,11.0,5,"C(=Cc1ccc2c(c1)=NCC=2)c1ccc2c(c1)=NCC=2","C(=Cc1ccc2c[nH]nc2c1)c1ccc2c[nH]nc2c1",{},"[#6H2r5:1]>>[NH:1]",true,-0.2078360603],[0.0052713148,109.9046923998,11,"completed",-5.253184,11.0,7,"C1=CCC(Nc2cc(NC3=CC=CC3)cc(C3=NN=CC3)c2)=C1","C1=NN=C(c2cc(Nc3ccccc3)cc(Nc3ccccc3)c2)C1",{},"[CH2:0]1[c,C:1]-,=,:[c,C:2]-,=,:[c,C:3]-,=,:[c,C:4]1>>[ch:0]1c[c:1][c:2][c:3][c:4]1",true,-0.1535482236],[0.0050330688,148.6363461218,11,"completed",-5.42688,11.0,7,"C(#Cc1ccon1)c1cc(C2=CC=CC2)cc(C2=CC=CC2)c1","C(#Cc1cc[nH]n1)c1cc(C2=CC=CC2)cc(C2=CC=CC2)c1",{},"[o:1]>>[nH:1]",true,-0.272854403],[0.0048089194,200.9652624399,11,"completed",-5.197892,11.0,5,"C1=CCC(C=Cc2nc3ccccc3nc2C=CC2=CC=CC2)=C1","C1=CCC(C=Cc2nc3c(nc2C=CC2=CC=CC2)=CCC=3)=C1",{},"[c:0]1[ch:1][ch][c:3][c!r5:4][c!r5:5]1>>[c:0]1[CH2:1][c:3][c:4][c:5]1",true,-0.2123267061],[0.0045772449,122.7647377726,11,"completed",-4.846452,11.0,6,"c1ccc(-c2cc(Nc3c[nH]cn3)cc(-c3ccccc3)c2)cc1","C1=CCC(c2cc(Nc3c[nH]cn3)cc(C3=CC=CC3)c2)=C1",{},"[c:0]1[ch:1][ch][c:3][c!r5:4][c!r5:5]1>>[c:0]1[CH2:1][c:3][c:4][c:5]1",true,-0.2158045623],[0.0044161071,150.9831283607,11,"completed",-5.381248,11.0,6,"C(#Cc1cc(-c2cc[nH]n2)cc(-c2cc[nH]n2)c1)c1ccccc1","C(#Cc1cc(-c2cc[nH]n2)cc(-c2cc[nH]n2)c1)C1=CCC=C1",{},"[c:0]1[ch:1][ch][c:3][c!r5:4][c!r5:5]1>>[c:0]1[CH2:1][c:3][c:4][c:5]1",true,-0.248103042],[0.0043063214,133.1386200835,11,"completed",-5.2438,11.0,5,"C1=NCC(Nc2cccc(NC3=CC=NC3)c2-c2ccccc2)=C1","C1=CC(c2c(NC3=CC=NC3)cccc2NC2=CC=NC2)=CC1",{},"[c:0]1[ch:1][ch][c:3][c!r5:4][c!r5:5]1>>[c:0]1[CH2:1][c:3][c:4][c:5]1",true,-0.1669081417],[0.0042646145,236.4109462953,11,"completed",-5.135516,11.0,5,"C(=Cc1ccc2c(c1)=CCN=2)c1ccc2c(c1)=CCN=2","C(=Cc1ccc2n[nH]cc2c1)c1ccc2n[nH]cc2c1",{},"[#6H2r5:1]>>[NH:1]",true,-0.2377145658],[0.0042380958,112.5879340886,11,"completed",-5.326784,11.0,5,"C1=CC(Nc2cc(-c3ccccc3)nc(-c3ccccc3)c2)=CC1","C1=NC(Nc2cc(-c3ccccc3)nc(-c3ccccc3)c2)=CC1",{},"[chr5,CH1r5:1]>>[n:1]",true,-0.1946207194],[0.0040941723,99.8025316304,11,"completed",-5.41768,11.0,6,"c1ccc2cc3cc4c(cc3cc2c1)=NCN=4","c1ccc2cc3cc4nsnc4cc3cc2c1",{},"[#6H2r5:1]>>[S:1]",true,-0.2437450116],[0.0038138246,123.0353211117,11,"completed",-5.590548,11.0,7,"C1=CC(c2cc(NC3=NN=CC3)cc(C3=CCC=C3)c2)=CC1","C1=CC(c2cc(NC3=NN=NC3)cc(C3=CCC=C3)c2)=CC1",{},"[chr5,CH1r5:1]>>[n:1]",true,-0.3647601774],[0.0037266321,115.6791606814,11,"completed",-5.434792,11.0,5,"C1=CC(c2nc(Nc3ccccc3)cc(Nc3ccccc3)n2)=CC1","c1ccc(Nc2cc(Nc3ccccc3)nc(-c3ccccc3)n2)cc1",{},"[CH2:0]1[c,C:1]-,=,:[c,C:2]-,=,:[c,C:3]-,=,:[c,C:4]1>>[ch:0]1c[c:1][c:2][c:3][c:4]1",true,-0.2613496758],[0.0032186134,99.9447706035,11,"completed",-5.09982,11.0,7,"c1cc2cc3cc4cc[nH]c4cc3cc2[nH]1","c1n[nH]c2cc3cc4[nH]ncc4cc3cc12",{},"[chr5,CH1r5:1]>>[n:1]",true,-0.09994485],[0.002836741,116.7196599944,11,"completed",-5.146188,11.0,8,"C1=Cc2cc3nc4cocc4nc3cc2C1","C1=Cc2cc3nc4c[nH]cc4nc3cc2C1",{},"[o:1]>>[nH:1]",true,-0.1211148686],[0.0027558524,88.1710174912,11,"completed",-5.281796,11.0,8,"c1ccc2cc3cc4n[nH]cc4cc3cc2c1","c1ccc2nc3cc4n[nH]cc4cc3nc2c1",{},"[ch&r6:0]>>[nr6:0]",null,-0.1548177098],[0.0026622975,150.221943794,11,"completed",-5.272504,11.0,6,"C(#Cc1cc2c(cc1C#CC1=CN=CC1)=CCC=2)C1=CN=CC1","C(#Cc1cc2c(cc1C#Cc1cncs1)=CCC=2)c1cncs1",{},"[#6H2r5:1]>>[S:1]",true,-0.19273783],[0.0025963395,81.2554350136,11,"completed",-5.374624,11.0,8,"C1=c2nc3cc4ccsc4cc3nc2=CC1","c1cc2cc3nc4cocc4nc3cc2s1",{},"[#6H2r5:1]>>[O:1]",true,-0.2087041758],[0.0022779697,182.7315039963,11,"completed",-5.384284,11.0,5,"C(=Cc1ccc2cscc2c1)c1ccc2cscc2c1","C(=Cc1ccc2cscc2n1)c1ccc2cscc2n1",{},"[ch&r6:0]>>[nr6:0]",true,-0.2701690674],[0.0022725779,167.7855926831,11,"completed",-5.100556,11.0,4,"c1ccc(Nc2cc(Nc3ccccc3)nc(-c3ccccc3)n2)cc1","C1=CC(Nc2cc(NC3=CCC=C3)nc(-c3ccccc3)n2)=CC1",{},"[c:0]1[ch:1][ch][c:3][c!r5:4][c!r5:5]1>>[c:0]1[CH2:1][c:3][c:4][c:5]1",true,-0.1677860441],[0.0022335915,164.5041723481,11,"completed",-5.261004,11.0,9,"C1=NN=CC1=C1C=c2cc3ncsc3cc2=C1","C1=NN=CC1=C1C=c2cc3ccsc3cc2=C1",{},"[nr5:0]>>[ch&r5:0]",true,-0.1994079834],[0.0021930948,125.3372985119,11,"completed",-5.182436,11.0,6,"C1=CCC(c2cc(Nc3ccoc3)cc(C3=CC=CC3)c2)=C1","C1=CCC(c2cc(Nc3cocn3)cc(C3=CC=CC3)c2)=C1",{},"[chr5,CH1r5:1]>>[n:1]",true,-0.1379830733],[0.00218708,133.8999272803,11,"completed",-4.890428,11.0,6,"C1=CC(C=Cc2nc(C3=CCC=C3)cc(C3=CCC=C3)n2)=CC1","C1=CC(c2cc(C3=CCC=C3)nc(C=CC3=CSCS3)n2)=CC1",{},"[CH,ch:0]1=[C,c:1][C,c:2]=[CH,ch:3][*:4]1>>[S:0]1[*:1]=,:[*:2][S:3][*:4]1",true,-0.1986207388],[0.0018766938,180.8176808953,11,"completed",-4.905332,11.0,5,"C(#Cc1ccc(C#CC2=CCC=N2)c2ccccc12)C1=CCC=N1","C(#CC1=c2ccccc2=C(C#CC2=CCC=N2)C1)C1=CCC=N1",{},"[c:0]1[ch:1][ch][c:3][c!r5:4][c!r5:5]1>>[c:0]1[CH2:1][c:3][c:4][c:5]1",true,-0.2264153098],[0.0017012038,163.8515270311,11,"completed",-5.330832,11.0,6,"C1=CC(C=Cc2cc3cscc3cc2C=CC2=CCC=C2)=CC1","C1=CC(C=Cc2nc3cscc3nc2C=CC2=CCC=C2)=CC1",{},"[ch&r6:0]>>[nr6:0]",true,-0.2301221304],[0.0014987494,145.5212918242,11,"completed",-5.361376,11.0,6,"C1=CCC(c2cc(Nc3ccoc3)cc(C3=CC=CC3)c2)=C1","C1=CCC(c2cc(Nc3ccon3)cc(C3=CC=CC3)c2)=C1",{},"[chr5,CH1r5:1]>>[n:1]",true,-0.2337776271],[0.0011167315,168.0474510021,11,"completed",-5.300288,11.0,5,"C1=CC(Nc2nc(-c3ccccc3)cc(-c3ccccc3)n2)=CC1","C1=NC(Nc2nc(-c3ccccc3)cc(-c3ccccc3)n2)=CC1",{},"[chr5,CH1r5:1]>>[n:1]",true,-0.2188525404],[0.001083968,128.5475439624,11,"completed",-4.629332,11.0,4,"C1=c2ccccc2=C(NC2=c3ccccc3=CC2)C1","C1=c2cccnc2=C(NC2=c3ncccc3=CC2)C1",{},"[ch&r6:0]>>[nr6:0]",null,-0.3536571369],[0.0008418075,228.7853793966,11,"completed",-5.216292,11.0,5,"C1=CC(C=Cc2nc3ccccc3nc2C=CC2=CCC=C2)=CC1","C1=CC(C=Cc2nc3c(nc2C=CC2=CCC=C2)=CCC=3)=CC1",{},"[c:0]1[ch:1][ch][c:3][c!r5:4][c!r5:5]1>>[c:0]1[CH2:1][c:3][c:4][c:5]1",true,-0.2428362126],[0.0007628601,172.8889276672,11,"completed",-5.416484,11.0,6,"O=c1cc2cc3cc4ccccc4cc3cc2c[nH]1","O=c1nc2cc3cc4ccccc4cc3cc2c[nH]1",{},"[ch&r6:0]>>[nr6:0]",null,-0.2810160515],[0.0006600744,193.647183853,11,"completed",-5.356408,11.0,6,"C(#Cc1cc(-c2cc(C#Cc3ccccc3)n[nH]2)[nH]n1)c1ccccc1","C(#Cc1cc(-c2cc(C#CC3=CC=CC3)n[nH]2)[nH]n1)C1=CC=CC1",{},"[c:0]1[ch:1][ch][c:3][c!r5:4][c!r5:5]1>>[c:0]1[CH2:1][c:3][c:4][c:5]1",true,-0.2640346803],[0.0005734065,100.8276686308,11,"completed",-5.196696,11.0,5,"C1=CCC(c2cc(Nc3ccccn3)cc(C3=CC=CC3)c2)=C1","C1=CCC(c2cc(Nc3ccccc3)cc(C3=CC=CC3)c2)=C1",{},"[nr6:0]>>[ch&r6:0]",true,-0.1214404208],[0.0002594956,148.5743272399,11,"completed",-5.136896,11.0,11,"C(#Cc1cc2c(cc1C#CC1=CCC=N1)=CCC=2)C1=CCC=N1","C(#Cc1cc2c(cc1C#Cc1cscn1)=CCC=2)c1cscn1",{},"[#6H2r5:1]>>[S:1]",null,-0.1508024369],[0.0000677293,109.2472192636,11,"completed",-5.320068,11.0,6,"C1=CCC(c2cc(NC3=CC=NC3)cc(C3=CC=CC3)c2)=C1","C1=CCC(c2cc(Nc3ccns3)cc(C3=CC=CC3)c2)=C1",{},"[#6H2r5:1]>>[S:1]",true,-0.1888534299],[0.0000238375,115.7906711236,11,"completed",-4.965868,11.0,6,"C1=CC(Nc2cc(C3=CCC=N3)cc(C3=CCC=N3)c2)=CC1","C1=NC(Nc2cc(C3=CCC=N3)cc(C3=CCC=N3)c2)=CC1",{},"[chr5,CH1r5:1]>>[n:1]",true,-0.149074687],[0.000012278,214.8461118179,11,"completed",-5.249964,11.0,5,"C1=c2cc(-c3ccc4c(c3)=CCN=4)ccc2=NC1","c1cc2n[nH]cc2cc1-c1ccc2n[nH]cc2c1",{},"[#6H2r5:1]>>[NH:1]",true,-0.2391203889],[-0.0000222744,104.0119030507,11,"completed",-5.11454,11.0,4,"C1=CCC(c2cc(Nc3ccccc3)cc(Nc3ccccc3)c2)=C1","c1ccc(Nc2cc(Nc3ccccc3)cc(-c3ccc[nH]3)c2)cc1",{},"[#6H2r5:1]>>[NH:1]",true,-0.1045086966],[-0.0001828409,97.7898874569,11,"completed",-4.929068,11.0,8,"C1=c2nc3cc4ccoc4cc3nc2=CC1","C1=c2nc3cc4cc[nH]c4cc3nc2=CC1",{},"[o:1]>>[nH:1]",true,-0.154530123],[-0.0004633001,188.1239481761,11,"completed",-5.198168,11.0,6,"C1=CC(Nc2nc(-c3ccccc3)nc(-c3ccccc3)n2)=CC1","C1=CC(Nc2nc(-c3ccccc3)cc(-c3ccccc3)n2)=CC1",{},"[nr6:0]>>[ch&r6:0]",true,-0.2002816228],[-0.000474204,132.5634880613,11,"completed",-5.06164,11.0,6,"C1=Nc2cc3cc4c(cc3cc2C1)=CCC=4","C1=c2cc3cc4c(cc3cc2=CC1)N=NC4",{},"[chr5,CH1r5:1]>>[n:1]",null,-0.1352557144],[-0.0005166877,192.5522532214,11,"completed",-5.025484,11.0,6,"C(=Cc1cnc2cocc2c1)c1cnc2cocc2c1","C(=Cc1cnc2c[nH]cc2c1)c1cnc2c[nH]cc2c1",{},"[o:1]>>[nH:1]",true,-0.199492258],[-0.0005970488,139.1616716603,11,"completed",-5.263396,11.0,7,"C(#Cc1cc(-c2ccccc2)nc(-c2ccccc2)c1)C1=NSCS1","C(#Cc1cc(C2=CC=CC2)nc(C2=CC=CC2)c1)C1=NSCS1",{},"[c:0]1[ch:1][ch][c:3][c!r5:4][c!r5:5]1>>[c:0]1[CH2:1][c:3][c:4][c:5]1",true,-0.1801336025],[-0.0006883489,128.8709211733,11,"completed",-5.341596,11.0,8,"C1=CCC(c2cc(Nc3ncon3)cc(C3=CC=CC3)c2)=C1","C1=CCC(c2cc(NC3=NCC=N3)cc(C3=CC=CC3)c2)=C1",{},"[n,c:0]1[n,ch:1][o,O:2][n,c:3][n,c:4]1>>[*:0]1=[*:1][CH2:2][*:3]=[*:4]1",true,-0.2126225333],[-0.0007487388,125.4319611841,11,"completed",-5.0138,11.0,5,"c1ccc2cc3cc4ncncc4cc3cc2c1","C1=c2cc3cc4cncnc4cc3cc2=CC1",{},"[c:0]1[ch:1][ch][c:3][c!r5:4][c!r5:5]1>>[c:0]1[CH2:1][c:3][c:4][c:5]1",true,-0.1391908491],[-0.0008545913,145.7123554642,11,"completed",-4.960256,11.0,4,"C1=CCC(Nc2cccc(NC3=CC=CC3)c2-c2ccccc2)=C1","c1ccc(-c2c(Nc3cccs3)cccc2Nc2cccs2)cc1",{},"[#6H2r5:1]>>[S:1]",true,-0.1755021352],[-0.0008696287,136.5398875466,11,"completed",-4.897052,11.0,6,"C(#Cc1cc(C2=CC=CC2)cc(C2=CC=CC2)c1)C1=CSCS1","C(#Cc1cc(-c2cccs2)cc(-c2cccs2)c1)C1=CSCS1",{},"[#6H2r5:1]>>[S:1]",true,-0.1970411311],[-0.0008803104,155.4948372433,11,"completed",-5.379316,11.0,7,"C(#Cc1ccco1)C1=CCC(C2=NC(C#Cc3ccco3)=CC2)=N1","C(#CC1=CCC(C2=NC(C#CC3=CC=CC3)=CC2)=N1)C1=CC=CC1",{},"[n,c:0]1[n,ch:1][o,O:2][n,c:3][n,c:4]1>>[*:0]1=[*:1][CH2:2][*:3]=[*:4]1",true,-0.2498142991],[-0.0011118441,188.0763740842,11,"completed",-5.19412,11.0,8,"C1=CCC(C2=NCC=C2NC2=CCN=C2C2=CC=CC2)=C1","C1=C(NC2=CCN=C2c2ccccc2)C(c2ccccc2)=NC1",{},"[CH2:0]1[c,C:1]-,=,:[c,C:2]-,=,:[c,C:3]-,=,:[c,C:4]1>>[ch:0]1c[c:1][c:2][c:3][c:4]1",null,-0.199282272],[-0.0011604546,160.308837462,11,"completed",-5.28934,11.0,6,"C(=Cc1cc(-c2cc[nH]n2)cc(-c2cc[nH]n2)c1)c1ccccc1","C1=CC(C=Cc2cc(-c3cc[nH]n3)cc(-c3cc[nH]n3)c2)=CC1",{},"[c:0]1[ch:1][ch][c:3][c!r5:4][c!r5:5]1>>[c:0]1[CH2:1][c:3][c:4][c:5]1",true,-0.2080029923],[-0.001369017,160.8276241305,11,"completed",-5.25024,11.0,6,"c1ccc(-c2cc(Nc3cnsc3)cc(-c3ccccc3)c2)cc1","C1=CCC(c2cc(Nc3cnsc3)cc(C3=CC=CC3)c2)=C1",{},"[c:0]1[ch:1][ch][c:3][c!r5:4][c!r5:5]1>>[c:0]1[CH2:1][c:3][c:4][c:5]1",true,-0.1921609557],[-0.0014085891,135.9376943986,11,"completed",-5.007728,11.0,5,"C(=Cc1ccc2cscc2c1)c1ccc2cscc2c1","C(=Cc1ccc2c(c1)=CCC=2)c1ccc2c(c1)=CCC=2",{},"[n,c:0]1[n,ch:1][s,S:2][n,c:3][n,c:4]1>>[*:0]1=[*:1][CH2:2][*:3]=[*:4]1",true,-0.1505024137],[-0.0014120649,187.5141427635,11,"completed",-5.2898,11.0,7,"C(#Cc1cc(-c2cc(C#CC3=CC=CC3)on2)no1)C1=CC=CC1","C(#Cc1cc(-c2cc(C#CC3=CC=CC3)[nH]n2)n[nH]1)C1=CC=CC1",{},"[o:1]>>[nH:1]",true,-0.229811517],[-0.0015232314,84.9868007496,11,"completed",-5.193476,11.0,4,"C1=CC(c2c(Nc3ccccc3)cccc2Nc2ccccc2)=CC1","C1=NCC=C1c1c(Nc2ccccc2)cccc1Nc1ccccc1",{},"[chr5,CH1r5:1]>>[n:1]",true,-0.1072579133],[-0.0015373139,150.1386522128,11,"completed",-5.221628,11.0,5,"C1=CC(c2cc3c(cc2C2=CCC=C2)=CCC=3)=CC1","C1=CC(c2cc3cscc3cc2C2=CCC=C2)=CC1",{},"[#6H2r5:1]>>[S:1]",true,-0.1725988597],[-0.0016299314,151.7972271808,11,"completed",-5.239108,11.0,7,"C1=CC(=C2C=c3cc4ccccc4cc3=C2)C=N1","C1=CC(=C2C=c3cc4ccccc4cc3=C2)N=N1",{},"[chr5,CH1r5:1]>>[n:1]",null,-0.1803452402],[-0.0017146905,131.5127182582,11,"completed",-5.28474,11.0,11,"C(#Cc1cc2c(cc1C#CC1=CCC=N1)=CCC=2)C1=CCC=N1","C(#Cc1cc2c(cc1C#CC1=CCN=N1)=CCC=2)C1=CCN=N1",{},"[chr5,CH1r5:1]>>[n:1]",null,-0.1844416986],[-0.0017168747,173.5183705076,11,"completed",-4.982704,11.0,5,"C1=CC(C2=C(NC3=C(C4=CCC=C4)CC=C3)C=CC2)=CC1","C1=CC(C2=C(NC3=C(C4=CCC=C4)CN=C3)C=NC2)=CC1",{},"[chr5,CH1r5:1]>>[n:1]",true,-0.1919641039],[-0.0017451806,184.875485113,11,"completed",-5.30222,11.0,7,"C1=CC(c2cc(C=Cc3cc[nH]c3)cc(C3=CCC=C3)n2)=CC1","C(=Cc1cc(C2=CCC=N2)nc(C2=CCC=N2)c1)c1cc[nH]c1",{},"[chr5,CH1r5:1]>>[n:1]",true,-0.2328443255],[-0.0018010569,174.8652724065,11,"completed",-4.843048,11.0,4,"C1=NC(NC2=CCC=N2)=CC1","C1=C(NC2=CCC(c3ccccc3)=N2)N=C(c2ccccc2)C1",{},"[cH&r6,CH&r5:1]>>[#6:1](-[c]1[ch]ccc[ch]1)",true,-0.250858098],[-0.0018352316,164.8492321317,11,"completed",-5.207276,11.0,6,"C(#Cc1cc(-c2cc[nH]c2)cc(-c2cc[nH]c2)c1)C1=CC=CC1","C(#Cc1cc(-c2c[nH]cn2)cc(-c2c[nH]cn2)c1)C1=CC=CC1",{},"[chr5,CH1r5:1]>>[n:1]",true,-0.1811470619],[-0.0022414941,146.3720917066,11,"completed",-5.219144,11.0,8,"C1=Cc2cc3nc4cocc4nc3cc2C1","C1=Cc2cc3nc4c(nc3cc2C1)=CCC=4",{},"[n,c:0]1[n,ch:1][o,O:2][n,c:3][n,c:4]1>>[*:0]1=[*:1][CH2:2][*:3]=[*:4]1",true,-0.1684650785],[-0.0022507071,153.0919459962,11,"completed",-5.080684,11.0,6,"C1=CC(Nc2cc(NC3=CCC=C3)cc(C3=NC=CC3)c2)=CC1","C1=CC(Nc2cc(NC3=CCC=C3)cc(C3=NC=NC3)c2)=CC1",{},"[chr5,CH1r5:1]>>[n:1]",true,-0.1536878875],[-0.0024902277,169.1773268418,11,"completed",-5.03174,11.0,6,"C(#Cc1cc2c[nH]cc2cc1C#CC1=CCC=C1)C1=CCC=C1","C(#Cc1cc2c[nH]cc2cc1C#Cc1ccsc1)c1ccsc1",{},"[#6H2r5:1]>>[S:1]",true,-0.1757955842],[-0.0025692365,106.7203783583,11,"completed",-5.209208,11.0,3,"c1ccc(Nc2cccc(Nc3ccccc3)c2-c2ccccc2)cc1","c1ccc(-c2c(Nc3ccccn3)cccc2Nc2ccccn2)cc1",{},"[ch&r6:0]>>[nr6:0]",null,-0.1312751649],[-0.0026073903,85.611890825,11,"completed",-5.12144,11.0,5,"C1=CCC(Nc2cc(NC3=CC=CC3)cc(C3=CC=CC3)c2)=C1","C1=CCC(c2cc(Nc3ccccc3)cc(Nc3ccccc3)c2)=C1",{},"[CH2:0]1[c,C:1]-,=,:[c,C:2]-,=,:[c,C:3]-,=,:[c,C:4]1>>[ch:0]1c[c:1][c:2][c:3][c:4]1",true,-0.0869174086],[0.0486552296,151.1115003055,12,"completed",-5.159804,12.0,5,"C1=Cc2nc3cc4c(nc3cc2C1)C=CC4","c1cc2nc3cc4[nH]ccc4nc3cc2[nH]1",{},"[#6H2r5:1]>>[NH:1]",true,-0.156802996],[0.0279519752,157.1921944862,12,"completed",-5.175168,12.0,7,"c1cc2cc3cc4[nH]ccc4cc3cc2[nH]1","c1cc2cc3nc4[nH]ccc4cc3nc2[nH]1",{},"[ch&r6:0]>>[nr6:0]",true,-0.1657648872],[0.0185076397,117.6282143011,12,"completed",-5.08924,12.0,8,"C1=c2cc3cc4nc[nH]c4cc3cc2=CC1","C1=c2nc3cc4nc[nH]c4cc3nc2=CC1",{},"[ch&r6:0]>>[nr6:0]",true,-0.1178691131],[0.011544939,118.9157051956,12,"completed",-5.284464,12.0,8,"C1=Nc2cc3nc4c(nc3cc2C1)=CCC=4","C1=c2nc3cc4ncsc4cc3nc2=CC1",{},"[#6H2r5:1]>>[S:1]",true,-0.1755396221],[0.0077125704,197.9730703002,12,"completed",-5.348036,12.0,6,"C1=CC(c2c[nH]c(C=Cc3cc(C4=CCC=C4)c[nH]3)c2)=CC1","C1=CC(c2cc(C=Cc3cc(C4=CCC=C4)n[nH]3)[nH]n2)=CC1",{},"[chr5,CH1r5:1]>>[n:1]",true,-0.2633230841],[0.0059368531,89.734128229,12,"completed",-5.172408,12.0,7,"c1cc2cc3cc4cc[nH]c4cc3cc2[nH]1","c1cc2nc3nc4cc[nH]c4cc3cc2[nH]1",{},"[ch&r6:0]>>[nr6:0]",true,-0.1030594189],[0.0056153116,203.6035343629,12,"completed",-5.208196,12.0,7,"O=c1occc2nc3cc4c(cc3nc12)=CCC=4","O=c1[nH]ccc2nc3cc4c(cc3nc12)=CCC=4",{},"[o:1]>>[nH:1]",true,-0.2172337973],[0.0039846177,183.9921375579,12,"completed",-5.104972,12.0,5,"C(#Cc1ccc2c[nH]cc2c1)c1ccc2c[nH]cc2c1","C(#Cc1ccc2c[nH]cc2n1)c1ccc2c[nH]cc2n1",{},"[ch&r6:0]>>[nr6:0]",true,-0.1840250523],[0.0035639185,104.1870499735,12,"completed",-5.637744,12.0,6,"c1cc2cc3cc4ccsc4cc3cc2s1","c1cc2cc3cc4ccsc4nc3nc2s1",{},"[ch&r6:0]>>[nr6:0]",null,-0.3905733735],[0.0030853295,111.2073243362,12,"completed",-5.351992,12.0,8,"C1=c2cc3cc4cnsc4cc3cc2=CC1","C1=c2nc3cc4cnsc4cc3nc2=CC1",{},"[ch&r6:0]>>[nr6:0]",true,-0.2085235079],[0.0021290908,149.4693933381,12,"completed",-5.161,12.0,8,"C1=Nc2nc3cc4c(cc3nc2C1)=CCC=4","C1=c2cc3nc4ncsc4nc3cc2=CC1",{},"[#6H2r5:1]>>[S:1]",true,-0.1554489934],[0.0017737497,109.8424801807,12,"completed",-5.274252,12.0,7,"C1=c2nc3cc4ccnnc4cc3nc2=CC1","C1=c2nc3cc4cccnc4cc3nc2=CC1",{},"[nr6:0]>>[ch&r6:0]",true,-0.1641450962],[0.0014956466,225.7169587441,12,"completed",-5.36018,12.0,8,"c1ccc2nc3cc4[nH]ncc4cc3nc2c1","c1ccc2nc3cc4[nH]ccc4cc3nc2c1",{},"[nr5:0]>>[ch&r5:0]",true,-0.2900310765],[0.0011893257,122.6651229927,12,"completed",-5.609592,12.0,5,"C1=Cc2nc3cc4c(nc3cc2C1)C=CC4","c1cc2nc3cc4sccc4nc3cc2s1",{},"[#6H2r5:1]>>[S:1]",true,-0.37721598],[0.0008198018,122.9589321281,12,"completed",-5.17756,12.0,7,"C1=c2cc3nc4ccnnc4nc3cc2=CC1","C1=c2cc3nc4ccncc4nc3cc2=CC1",{},"[nr6:0]>>[ch&r6:0]",true,-0.1344117564],[0.0007073308,168.730578839,12,"completed",-5.300472,12.0,8,"C1=c2cc3cc4cnoc4cc3cc2=CC1","C1=c2cc3nc4cnoc4nc3cc2=CC1",{},"[ch&r6:0]>>[nr6:0]",true,-0.2194598583],[-0.0000956028,153.2683869754,12,"completed",-4.974148,12.0,8,"C1=Nc2nc3cc4c(cc3nc2C1)=CCC=4","C1=c2cc3nc4nc[nH]c4nc3cc2=CC1",{},"[#6H2r5:1]>>[NH:1]",true,-0.1767828446],[-0.0008259419,136.4103792945,12,"completed",-5.44896,12.0,6,"C(=Cc1cc2c(cc1C=CC1=CC=NC1)=CCC=2)C1=CC=NC1","C(=Cc1cc2c(cc1C=CC1=CN=NC1)=CCC=2)C1=CN=NC1",{},"[chr5,CH1r5:1]>>[n:1]",true,-0.2797795589],[-0.0012788332,114.2551555571,12,"completed",-4.740284,12.0,6,"c1cc2cc3nc4[nH]ccc4cc3nc2[nH]1","c1cc2cc3cc4[nH]ccc4cc3cc2[nH]1",{},"[nr6:0]>>[ch&r6:0]",true,-0.2765105511],[-0.0012788332,101.7130409765,12,"completed",-4.743228,12.0,6,"c1cc2nc3nc4cc[nH]c4cc3cc2[nH]1","c1cc2cc3cc4cc[nH]c4cc3cc2[nH]1",{},"[nr6:0]>>[ch&r6:0]",true,-0.2696586919],[-0.0017063299,124.2672174313,12,"completed",-5.33074,12.0,6,"C(#Cc1cc2c(cc1C#CC1=NCC=C1)=CCC=2)C1=NCC=C1","C(#Cc1cc2c(cc1C#CC1=NCC=N1)=CCC=2)C1=NCC=N1",{},"[chr5,CH1r5:1]>>[n:1]",true,-0.2037901019],[-0.0019890656,125.0678095795,12,"completed",-5.363124,12.0,5,"C(#Cc1cc2c(cc1C#Cc1ccccn1)=CCC=2)c1ccccn1","C(#Cc1cc2c(cc1C#Cc1ncccn1)=CCC=2)c1ncccn1",{},"[ch&r6:0]>>[nr6:0]",true,-0.2226358783],[-0.002117775,155.1614810079,12,"completed",-5.173788,12.0,8,"c1scc2cc3cc4c(cc3cc12)SCS4","c1scc2cc3cc4c(cc3cc12)SOS4",{},"[#6H2r5:1]>>[O:1]",true,-0.1635327887],[-0.0027400691,148.2916401449,12,"completed",-5.238924,12.0,6,"C(=Cc1cc2c(cc1C=CC1=CCC=N1)=CCC=2)C1=CCC=N1","C(=Cc1cc2c(cc1C=CC1=NCC=N1)=CCC=2)C1=NCC=N1",{},"[chr5,CH1r5:1]>>[n:1]",true,-0.1773340087],[-0.0029195578,180.8795822757,12,"completed",-5.29072,12.0,12,"C1=c2cc3cc4cncnc4cc3cc2=CC1","C1=c2cc3nc4cncnc4nc3cc2=CC1",{},"[ch&r6:0]>>[nr6:0]",null,-0.2248126805],[-0.0034949126,101.89602771,12,"completed",-5.119416,12.0,7,"C1=CC(Nc2cccc(NC3=CCC=C3)c2C2=CCN=N2)=CC1","C1=C(c2c(Nc3ccccc3)cccc2Nc2ccccc2)N=NC1",{},"[CH2:0]1[c,C:1]-,=,:[c,C:2]-,=,:[c,C:3]-,=,:[c,C:4]1>>[ch:0]1c[c:1][c:2][c:3][c:4]1",true,-0.1027984493],[-0.0035562076,126.8604271034,12,"completed",-5.624496,12.0,5,"C1=Cc2cc3nc4c(cc3nc2C1)C=CC4","c1cc2cc3nc4sccc4cc3nc2s1",{},"[#6H2r5:1]>>[S:1]",true,-0.388446437],[-0.0052613197,153.6575025545,12,"completed",-5.129168,12.0,9,"C1=CC(Nc2cccc(-c3cccc(NC4=CCC=C4)c3)c2)=CC1","C1=CC(Nc2cncc(-c3cncc(NC4=CCC=C4)c3)c2)=CC1",{},"[ch&r6:0]>>[nr6:0]",null,-0.1550080852],[-0.0058795788,109.8132005328,12,"completed",-4.9287,12.0,9,"C1=c2nc3cc4cnsc4cc3nc2=CC1","C1=c2cc3cc4cnsc4cc3cc2=CC1",{},"[nr6:0]>>[ch&r6:0]",true,-0.1625956553],[-0.00589727,181.8718446693,12,"completed",-5.237636,12.0,7,"O=c1cc[nH]c2cc3cc4c(cc3cc12)=CCC=4","O=c1cc[nH]c2nc3cc4c(cc3nc12)=CCC=4",{},"[ch&r6:0]>>[nr6:0]",true,-0.2058148815],[-0.0059607277,180.1933470834,12,"completed",-5.284556,12.0,7,"C(#Cc1cc2c(cc1C#Cc1ccno1)=CCC=2)c1ccno1","C(#Cc1cc2c(cc1C#Cc1ccn[nH]1)=CCC=2)c1ccn[nH]1",{},"[o:1]>>[nH:1]",true,-0.2217193986],[-0.0060808407,110.089947332,12,"completed",-5.293112,12.0,8,"C1=CCC(c2cccc(Nc3cccc(C4=CC=CC4)c3)c2)=C1","C1=CN=C(c2cccc(Nc3cccc(C4=NC=CC4)c3)c2)C1",{},"[chr5,CH1r5:1]>>[n:1]",null,-0.1743358722],[-0.0063370954,194.9322703873,12,"completed",-4.990892,12.0,7,"C1=c2cc3cc4c(cc3cc2=CC1)SCS4","C1=c2cc3nc4c(nc3cc2=CC1)SCS4",{},"[ch&r6:0]>>[nr6:0]",true,-0.209360508],[-0.0065374207,179.7263254978,12,"completed",-5.33718,12.0,6,"C1=CC(C2=CCC(C=CC3=NC(C4=CCC=C4)=CC3)=N2)=CC1","C1=CC(c2csc(C=Cc3nc(C4=CCC=C4)cs3)n2)=CC1",{},"[#6H2r5:1]>>[S:1]",true,-0.2446756726],[-0.0066985788,179.814980916,12,"completed",-5.247756,12.0,6,"C1=CC(C=Cc2cc(-c3c[nH]c(C=CC4=CCC=C4)c3)c[nH]2)=CC1","C1=CC(C=Cc2cc(-c3cc(C=CC4=CCC=C4)[nH]n3)n[nH]2)=CC1",{},"[chr5,CH1r5:1]>>[n:1]",true,-0.2074392122],[-0.0067344197,136.5607182155,12,"completed",-5.284556,12.0,3,"c1ccc(Nc2ccc3ccc(Nc4ccccc4)cc3c2)cc1","c1cncc(Nc2ccc3ccc(Nc4cccnc4)cc3c2)c1",{},"[ch&r6:0]>>[nr6:0]",null,-0.1879858483],[-0.006780057,274.1758423903,12,"completed",-5.180044,12.0,7,"C(#Cc1cc2c(cc1C#Cc1cnco1)=CCC=2)c1cnco1","C(#Cc1cc2c(cc1C#Cc1cnc[nH]1)=CCC=2)c1cnc[nH]1",{},"[o:1]>>[nH:1]",true,-0.2798425327],[-0.0071093485,126.5865725443,12,"completed",-5.505908,12.0,6,"C(#Cc1cc2c(cc1C#CC1=CN=CC1)=CCC=2)C1=CN=CC1","C(#Cc1cc2c(cc1C#CC1=CN=NC1)=CCC=2)C1=CN=NC1",{},"[chr5,CH1r5:1]>>[n:1]",true,-0.3110581932],[-0.0073334621,151.9849475926,12,"completed",-5.253184,12.0,4,"c1ccc(-c2cc(Nc3cccnc3)cc(Nc3cccnc3)c2)cc1","C1=CC(c2cc(Nc3cccnc3)cc(Nc3cccnc3)c2)=CC1",{},"[c:0]1[ch:1][ch][c:3][c!r5:4][c!r5:5]1>>[c:0]1[CH2:1][c:3][c:4][c:5]1",true,-0.1860038705],[-0.0074172106,163.9592119675,12,"completed",-4.969364,12.0,6,"C(#Cc1cc2c(cc1C#CC1=NCC=C1)=CCC=2)C1=NCC=C1","C(#Cc1cc2c(cc1C#Cc1cc[nH]n1)=CCC=2)c1cc[nH]n1",{},"[#6H2r5:1]>>[NH:1]",true,-0.1877361121],[-0.0075673524,109.9418866291,12,"completed",-5.275632,12.0,7,"C1=CC(c2cc(Nc3cscn3)cc(C3=CCC=C3)c2)=CC1","C1=CC(c2cc(Nc3cscn3)cc(C3=CCC=C3)n2)=CC1",{},"[ch&r6:0]>>[nr6:0]",true,-0.1649304464],[-0.0077599188,86.1524823036,12,"completed",-5.105984,12.0,7,"C1=CC(Nc2cccc(NC3=CCC=C3)c2-c2ncco2)=CC1","c1ccc(Nc2cccc(Nc3ccccc3)c2-c2ncco2)cc1",{},"[CH2:0]1[c,C:1]-,=,:[c,C:2]-,=,:[c,C:3]-,=,:[c,C:4]1>>[ch:0]1c[c:1][c:2][c:3][c:4]1",true,-0.0862542535],[-0.007886317,95.1499525201,12,"completed",-5.106812,12.0,5,"c1ccc(Nc2cccc(Nc3ccccc3)c2-c2ccsc2)cc1","C1=CC(c2c(Nc3ccccc3)cccc2Nc2ccccc2)=CC1",{},"[n,c:0]1[n,ch:1][s,S:2][n,c:3][n,c:4]1>>[*:0]1=[*:1][CH2:2][*:3]=[*:4]1",true,-0.0952693608],[-0.0079940106,146.2129958877,12,"completed",-5.301024,12.0,6,"C(#Cc1snc2ccccc12)c1snc2ccccc12","C(#CC1=c2ccccc2=NC1)C1=c2ccccc2=NC1",{},"[n,c:0]1[n,ch:1][s,S:2][n,c:3][n,c:4]1>>[*:0]1=[*:1][CH2:2][*:3]=[*:4]1",true,-0.2029272233],[-0.0080570377,166.6933577588,12,"completed",-5.348128,12.0,6,"C(=CC1=CC(c2cccs2)=CC1)C1=CC(c2cccs2)=CC1","C(=CC1=NC(c2cccs2)=CC1)C1=NC(c2cccs2)=CC1",{},"[chr5,CH1r5:1]>>[n:1]",true,-0.2407379336],[-0.0081669656,219.1014237127,12,"completed",-5.269836,12.0,6,"C1=CCC(C2=NCC(C=CC3=CC(C4=CC=CC4)=NC3)=C2)=C1","C1=CCC(c2cc(C=Cc3cc(C4=CC=CC4)n[nH]3)[nH]n2)=C1",{},"[#6H2r5:1]>>[NH:1]",true,-0.2492772044],[-0.0084099187,207.1217929361,12,"completed",-5.21942,12.0,6,"C1=CC(C2=NC(C=CC3=CCC(C4=CCC=C4)=N3)=CC2)=CC1","C1=CC(c2nc(C=Cc3csc(C4=CCC=C4)n3)cs2)=CC1",{},"[#6H2r5:1]>>[S:1]",true,-0.223354861],[-0.0084495308,180.6086712921,12,"completed",-5.358248,12.0,6,"C1=CCC(c2cc(C=CC3=CCN=C3)cc(C=CC3=CCN=C3)c2)=C1","C1=CCC(c2cc(C=Cc3cn[nH]c3)cc(C=Cc3cn[nH]c3)c2)=C1",{},"[#6H2r5:1]>>[NH:1]",true,-0.2555358812],[-0.0085200426,95.3230461275,12,"completed",-5.221444,12.0,3,"c1ccc(Nc2cc(Nc3ccccc3)cc(-c3ccccc3)c2)cc1","c1ccc(-c2cc(Nc3ccccn3)cc(Nc3ccccn3)c2)cc1",{},"[ch&r6:0]>>[nr6:0]",null,-0.1277236049],[-0.0085765128,88.1504587178,12,"completed",-4.855652,12.0,5,"C1=NC(Nc2cc(NC3=CCC=N3)cc(-c3ccccc3)c2)=CC1","C1=CCC(c2cc(NC3=CCC=N3)cc(NC3=CCC=N3)c2)=C1",{},"[c:0]1[ch:1][ch][c:3][c!r5:4][c!r5:5]1>>[c:0]1[CH2:1][c:3][c:4][c:5]1",true,-0.1924224947],[-0.0085806735,106.8813779549,12,"completed",-5.36754,12.0,5,"C1=CC(Nc2cncc(-c3cncc(NC4=CCC=C4)c3)c2)=CC1","c1ccc(Nc2cncc(-c3cncc(Nc4ccccc4)c3)c2)cc1",{},"[CH2:0]1[c,C:1]-,=,:[c,C:2]-,=,:[c,C:3]-,=,:[c,C:4]1>>[ch:0]1c[c:1][c:2][c:3][c:4]1",true,-0.2156308842],[-0.0087357721,213.3341174601,12,"completed",-5.211048,12.0,6,"C(=Cc1ccsc1)C1=CC(C2=CCC(C=Cc3ccsc3)=C2)=CC1","C(=Cc1ccsc1)C1=NC(C2=CCC(C=Cc3ccsc3)=N2)=CC1",{},"[chr5,CH1r5:1]>>[n:1]",true,-0.2270549674],[-0.0087948542,144.3596921242,12,"completed",-5.31326,12.0,5,"C(#Cc1cc2c(cc1C#Cc1cccs1)=CCC=2)c1cccs1","C(#Cc1cc2c(cc1C#Cc1nccs1)=CCC=2)c1nccs1",{},"[chr5,CH1r5:1]>>[n:1]",null,-0.2076652023],[-0.008994473,125.7501503372,12,"completed",-5.069092,12.0,6,"C1=CC(c2cc(NC3=CC=NC3)cc(C3=CCC=C3)c2)=CC1","C1=NCC(Nc2cc(C3=CCC=N3)cc(C3=CCC=N3)c2)=C1",{},"[chr5,CH1r5:1]>>[n:1]",true,-0.1275978037],[-0.0091953371,191.72136329,12,"completed",-5.33074,12.0,6,"C1=CC(c2cc(C=Cc3cc[nH]c3)cc(C=Cc3cc[nH]c3)c2)=CC1","C1=CC(c2cc(C=Cc3cn[nH]c3)cc(C=Cc3cn[nH]c3)c2)=CC1",{},"[chr5,CH1r5:1]>>[n:1]",true,-0.2506893406],[-0.009209005,122.4124432038,12,"completed",-5.224664,12.0,6,"c1ccc(-c2cc(Nc3nccs3)cc(-c3ccccc3)c2)cc1","C1=CCC(c2cc(Nc3nccs3)cc(C3=CC=CC3)c2)=C1",{},"[c:0]1[ch:1][ch][c:3][c!r5:4][c!r5:5]1>>[c:0]1[CH2:1][c:3][c:4][c:5]1",true,-0.1503328027],[-0.0095883246,106.0392346332,12,"completed",-5.234048,12.0,5,"c1ccc(Nc2cc(Nc3ccccc3)cc(-c3ccnnc3)c2)cc1","c1ccc(Nc2cc(Nc3ccccc3)cc(-c3ccncc3)c2)cc1",{},"[nr6:0]>>[ch&r6:0]",true,-0.1415947166],[-0.0096227392,103.4632644163,12,"completed",-5.33304,12.0,8,"c1ccc2nc3cc4nscc4cc3nc2c1","C1=c2cc3nc4ccccc4nc3cc2=NC1",{},"[n,c:0]1[n,ch:1][s,S:2][n,c:3][n,c:4]1>>[*:0]1=[*:1][CH2:2][*:3]=[*:4]1",true,-0.193171922],[-0.0099170393,145.5857934287,12,"completed",-5.423292,12.0,6,"C(#Cc1cc2ccccc2cc1C#Cc1ccns1)c1ccns1","C(#Cc1cc2c(cc1C#Cc1ccns1)=CCC=2)c1ccns1",{},"[c:0]1[ch:1][ch][c:3][c!r5:4][c!r5:5]1>>[c:0]1[CH2:1][c:3][c:4][c:5]1",true,-0.2690890275],[-0.0099463817,176.8948738032,12,"completed",-5.226872,12.0,4,"c1ccc(-c2ncccc2Nc2cccnc2-c2ccccc2)cc1","C1=CC(c2ncccc2Nc2cccnc2C2=CCC=C2)=CC1",{},"[c:0]1[ch:1][ch][c:3][c!r5:4][c!r5:5]1>>[c:0]1[CH2:1][c:3][c:4][c:5]1",true,-0.1979370696],[-0.0099712184,155.1503166311,12,"completed",-5.129812,12.0,5,"C1=C(c2ccccc2)N=C(NC2=NC(c3ccccc3)=CC2)C1","C1=CC(C2=CCC(NC3=NC(C4=CCC=C4)=CC3)=N2)=CC1",{},"[c:0]1[ch:1][ch][c:3][c!r5:4][c!r5:5]1>>[c:0]1[CH2:1][c:3][c:4][c:5]1",true,-0.1565474716],[-0.0101742632,91.2802069358,12,"completed",-5.27186,12.0,10,"c1ccc(Nc2cc(Nc3ccccc3)cc(-c3cccnc3)c2)cc1","c1ccc(Nc2cc(Nc3ccccc3)cc(-c3cncnc3)c2)cc1",{},"[ch&r6:0]>>[nr6:0]",null,-0.1510120769],[-0.010184819,129.0798198646,12,"completed",-5.1748,12.0,5,"C(#Cc1cc2c(cn1)=CCC=2)c1cc2c(cn1)=CCC=2","C(#Cc1ccc2c(c1)=CCC=2)c1ccc2c(c1)=CCC=2",{},"[nr6:0]>>[ch&r6:0]",true,-0.1392952601],[-0.0102047036,130.216123642,12,"completed",-5.211508,12.0,8,"C1=NC=NC1=C1Oc2cc3ccccc3cc2O1","C1=NC=NC1=C1C=c2cc3ccccc3cc2=C1",{},"[O,o:0]1[r5:1]-,=,:[r5:2][O,o:3][*:4]1>>[CH:0]1=[C:1][C:2]=[CH:3][*:4]1",true,-0.151818693],[-0.0102381551,143.0991918074,12,"completed",-4.85418,12.0,5,"c1ccc(-c2csc(Nc3cc(-c4ccccc4)cs3)c2)cc1","C1=CC(c2csc(Nc3cc(C4=CCC=C4)cs3)c2)=CC1",{},"[c:0]1[ch:1][ch][c:3][c!r5:4][c!r5:5]1>>[c:0]1[CH2:1][c:3][c:4][c:5]1",true,-0.223800894],[-0.0103367332,224.6091051212,12,"completed",-4.776256,12.0,6,"C(#Cc1c[nH]c(C2=CC=CC2)c1)c1c[nH]c(C2=CC=CC2)c1","C(#Cc1c[nH]c(-c2ccc[nH]2)c1)c1c[nH]c(-c2ccc[nH]2)c1",{},"[#6H2r5:1]>>[NH:1]",true,-0.3190708967],[-0.0103699566,154.5679564941,12,"completed",-4.823728,12.0,5,"C1=NC(c2ccccc2)=C(NC2=C(c3ccccc3)N=CC2)C1","C1=CC(C2=C(NC3=C(C4=CCC=C4)N=CC3)CC=N2)=CC1",{},"[c:0]1[ch:1][ch][c:3][c!r5:4][c!r5:5]1>>[c:0]1[CH2:1][c:3][c:4][c:5]1",true,-0.247570394],[-0.0103734761,168.3913896304,12,"completed",-5.22724,12.0,7,"C1=CC(c2nc(C=Cc3csc(C4=CCC=C4)n3)cs2)=CC1","C1=CC(C2=NC(C=CC3=CCC(C4=CCC=C4)=N3)=CC2)=CC1",{},"[n,c:0]1[n,ch:1][s,S:2][n,c:3][n,c:4]1>>[*:0]1=[*:1][CH2:2][*:3]=[*:4]1",true,-0.1904961121],[-0.0103916482,134.0491762948,12,"completed",-5.096784,12.0,6,"c1ccc(Nc2cccc(Nc3ccccc3)c2-c2ccsn2)cc1","C1=CC(c2c(Nc3ccccc3)cccc2Nc2ccccc2)=NC1",{},"[n,c:0]1[n,ch:1][s,S:2][n,c:3][n,c:4]1>>[*:0]1=[*:1][CH2:2][*:3]=[*:4]1",true,-0.1340680781],[-0.0104078082,120.2915329777,12,"completed",-5.140852,12.0,7,"c1ccc(-c2cc(Nc3nc[nH]n3)cc(-c3ccccc3)c2)cc1","C1=CCC(c2cc(Nc3nc[nH]n3)cc(C3=CC=CC3)c2)=C1",{},"[c:0]1[ch:1][ch][c:3][c!r5:4][c!r5:5]1>>[c:0]1[CH2:1][c:3][c:4][c:5]1",true,-0.1236438717],[-0.0104839554,161.4975772806,12,"completed",-5.166152,12.0,7,"C(=Cc1cc2c(cc1C=Cc1ccsn1)=CCC=2)c1ccsn1","C1=CC(C=Cc2cc3c(cc2C=CC2=NCC=C2)=CCC=3)=NC1",{},"[n,c:0]1[n,ch:1][s,S:2][n,c:3][n,c:4]1>>[*:0]1=[*:1][CH2:2][*:3]=[*:4]1",true,-0.1680052087],[-0.0105441316,368.5959301341,12,"completed",-4.987304,12.0,8,"c1scc2cc3cc4c(cc3cc12)SCS4","c1scc2cc3cc4c(cc3cc12)SNS4",{},"[#6H2r5:1]>>[NH:1]",true,-0.3769431655],[-0.0106138949,236.666055146,12,"completed",-4.931092,12.0,7,"C(=Cc1cc2c(cc1C=Cc1cnoc1)=CCC=2)c1cnoc1","C(=Cc1cc2c(cc1C=Cc1cn[nH]c1)=CCC=2)c1cn[nH]c1",{},"[o:1]>>[nH:1]",true,-0.2645571371],[-0.0106672066,144.6917081398,12,"completed",-5.07268,12.0,5,"C1=NC(=C2C=C(Nc3ccccc3)C(Nc3ccccc3)=C2)N=C1","C1=CC(NC2=CC(=C3N=CC=N3)C=C2NC2=CCC=C2)=CC1",{},"[c:0]1[ch:1][ch][c:3][c!r5:4][c!r5:5]1>>[c:0]1[CH2:1][c:3][c:4][c:5]1",true,-0.1459500523],[-0.0108739803,135.3550600377,12,"completed",-5.325496,12.0,7,"C1=CCC(c2cc(Nc3ccn[nH]3)cc(C3=CC=CC3)c2)=C1","C1=CCC(c2cc(Nc3ncn[nH]3)cc(C3=CC=CC3)c2)=C1",{},"[chr5,CH1r5:1]>>[n:1]",true,-0.2079344388],[-0.01088116,93.7029333632,12,"completed",-5.214176,12.0,5,"c1ccc(Nc2cccc(Nc3ccccc3)c2-c2ccco2)cc1","c1ccc(Nc2cccc(Nc3ccccc3)c2-c2cnco2)cc1",{},"[chr5,CH1r5:1]>>[n:1]",true,-0.1231582625],[-0.0110447612,107.4785839581,12,"completed",-5.325128,12.0,6,"O=c1ccc(-c2cc(NC3=CCC=C3)cc(NC3=CCC=C3)c2)c[nH]1","O=c1ccc(-c2cc(Nc3ccccc3)cc(Nc3ccccc3)c2)c[nH]1",{},"[CH2:0]1[c,C:1]-,=,:[c,C:2]-,=,:[c,C:3]-,=,:[c,C:4]1>>[ch:0]1c[c:1][c:2][c:3][c:4]1",true,-0.1907514824],[-0.0110519764,161.7587723771,12,"completed",-5.039284,12.0,8,"C1=Cc2nc3cc4cocc4cc3nc2C1","C1=Cc2nc3cc4c(cc3nc2C1)=CCC=4",{},"[n,c:0]1[n,ch:1][o,O:2][n,c:3][n,c:4]1>>[*:0]1=[*:1][CH2:2][*:3]=[*:4]1",true,-0.1672490731],[-0.0111223669,154.8872711834,12,"completed",-5.55016,12.0,11,"C1=CC(C=CC2=CC(C3=NCC(C=CC4=CCC=C4)=C3)=NC2)=CC1","C1=CC(C=Cc2cc(-c3cc(C=CC4=CCC=C4)sn3)ns2)=CC1",{},"[#6H2r5:1]>>[S:1]",null,-0.3511205481],[-0.0111448899,126.1059266661,12,"completed",-5.213992,12.0,5,"C1=NCC(Nc2cc(-c3ccccc3)cc(-c3ccccc3)c2)=C1","C1=CCC(c2cc(NC3=CC=NC3)cc(C3=CC=CC3)c2)=C1",{},"[c:0]1[ch:1][ch][c:3][c!r5:4][c!r5:5]1>>[c:0]1[CH2:1][c:3][c:4][c:5]1",true,-0.1492308648],[-0.0111555147,206.3591055115,12,"completed",-4.919868,12.0,6,"C(=CC1=CCC(C2=CCC=N2)=C1)C1=CCC(C2=CCC=N2)=C1","C(=CC1=CCC(c2c[nH]cn2)=C1)C1=CCC(c2c[nH]cn2)=C1",{},"[#6H2r5:1]>>[NH:1]",true,-0.2418333595],[-0.0112077583,206.0348002834,12,"completed",-5.021528,12.0,5,"C1=CN=C(NC2=CCC=C2NC2=NC=CC2)C1","C1=CC(=C2C=C(NC3=NC=CC3)C(NC3=NC=CC3)=C2)C=C1",{},"[r5:1][CH2r5:2][r5:3]>>[r5:1][C:2](=C1cccc1)[r5:3]",true,-0.2132315356],[-0.011353292,128.0500962403,12,"completed",-5.116564,12.0,5,"c1ccc(Nc2cccc(Nc3ccccc3)c2-c2ccoc2)cc1","c1ccc(Nc2cccc(Nc3ccccc3)c2-c2cocn2)cc1",{},"[chr5,CH1r5:1]>>[n:1]",true,-0.128573973],[-0.0113664525,145.9803875047,12,"completed",-5.118588,12.0,6,"C1=CCC(Nc2cc(C3=CCC=N3)cc(C3=CCC=N3)c2)=C1","C1=CN=C(Nc2cc(C3=CCC=N3)cc(C3=CCC=N3)c2)C1",{},"[chr5,CH1r5:1]>>[n:1]",true,-0.1465591187],[-0.0116296637,207.1883365733,12,"completed",-5.20056,12.0,6,"C(#CC1=CCC(C2=CC=CC2)=N1)C1=CCC(C2=CC=CC2)=N1","C(#CC1=CCC(c2ccc[nH]2)=N1)C1=CCC(c2ccc[nH]2)=N1",{},"[#6H2r5:1]>>[NH:1]",true,-0.2188196529],[-0.0116391605,86.6535366658,12,"completed",-5.108468,12.0,6,"C1=CCC(Nc2cc(NC3=CC=CC3)cc(-c3ccsc3)c2)=C1","c1ccc(Nc2cc(Nc3ccccc3)cc(-c3ccsc3)c2)cc1",{},"[CH2:0]1[c,C:1]-,=,:[c,C:2]-,=,:[c,C:3]-,=,:[c,C:4]1>>[ch:0]1c[c:1][c:2][c:3][c:4]1",true,-0.086856041],[-0.0116522462,183.312288242,12,"completed",-5.144808,12.0,6,"C(#Cc1ccc(C#CC2=CCC=C2)c2cscc12)C1=CCC=C1","C(#Cc1ccc(C#CC2=CCC=N2)c2cscc12)C1=CCC=N1",{},"[chr5,CH1r5:1]>>[n:1]",true,-0.1859763315],[-0.0117108142,228.5297634896,12,"completed",-5.038088,12.0,7,"c1cc(-c2cccc(-c3cc[nH]n3)c2)cc(-c2cc[nH]n2)c1","C1=C(C2=CCC(c3cc[nH]n3)=C2)C=C(c2cc[nH]n2)C1",{},"[c:0]1[ch:1][ch][c:3][c!r5:4][c!r5:5]1>>[c:0]1[CH2:1][c:3][c:4][c:5]1",true,-0.2326028154],[-0.0118232909,176.5286487589,12,"completed",-5.332764,12.0,8,"C(#CC1=CC(c2cc[nH]c2)=CC1)C1=CC(c2cc[nH]c2)=CC1","C(#CC1=CC(c2cc[nH]c2)=NC1)C1=CC(c2cc[nH]c2)=NC1",{},"[chr5,CH1r5:1]>>[n:1]",null,-0.2402292923],[-0.0118861962,151.6703728128,12,"completed",-4.89328,12.0,6,"C1=CC(Nc2cc(NC3=CCC=C3)cc(C3=NCC=C3)c2)=CC1","C1=CC(Nc2cc(NC3=CCC=C3)cc(C3=NCC=N3)c2)=CC1",{},"[chr5,CH1r5:1]>>[n:1]",true,-0.209626214],[-0.0118941561,110.6748979871,12,"completed",-5.034316,12.0,6,"C1=CC(c2cc(Nc3ccsc3)cc(C3=CCC=C3)c2)=CC1","C1=CC(c2cc(Nc3cscn3)cc(C3=CCC=C3)c2)=CC1",{},"[chr5,CH1r5:1]>>[n:1]",true,-0.1198456636],[-0.0119435419,135.4633481466,12,"completed",-5.32476,12.0,6,"C1=CC(c2cc(NC3=NCC=C3)cc(C3=CCC=C3)c2)=CC1","C1=CC(Nc2cc(C3=NCC=C3)cc(C3=NCC=C3)c2)=NC1",{},"[chr5,CH1r5:1]>>[n:1]",true,-0.2076142503],[-0.012063745,82.9744599168,12,"completed",-4.871108,12.0,4,"C1=CC(Nc2ccc3ccc(NC4=CCC=C4)cc3c2)=CC1","C1=NC(Nc2ccc3ccc(NC4=CCC=N4)cc3c2)=CC1",{},"[chr5,CH1r5:1]>>[n:1]",null,-0.1804345293],[-0.0120953629,106.9722624293,12,"completed",-5.0966,12.0,5,"c1ccc(Nc2cccc(Nc3ccccc3)c2-c2cccnn2)cc1","c1ccc(Nc2cccc(Nc3ccccc3)c2-c2ccccn2)cc1",{},"[nr6:0]>>[ch&r6:0]",true,-0.1069987352],[-0.012304996,191.1534273077,12,"completed",-5.326876,12.0,8,"C(#Cc1cc(-c2ccoc2)cc(-c2ccoc2)c1)C1=CCN=N1","C(#Cc1cc(-c2cc[nH]c2)cc(-c2cc[nH]c2)c1)C1=CCN=N1",{},"[o:1]>>[nH:1]",true,-0.2485181387],[-0.0123573215,99.5195468357,12,"completed",-5.383456,12.0,3,"c1ccc(Nc2cccc(-c3cccc(Nc4ccccc4)c3)c2)cc1","c1ccc(Nc2ccnc(-c3cc(Nc4ccccc4)ccn3)c2)cc1",{},"[ch&r6:0]>>[nr6:0]",null,-0.2219781952],[-0.0123807383,191.0349619451,12,"completed",-5.407376,12.0,6,"C1=C(C2=CCC(c3ccsc3)=C2)C=C(c2ccsc2)C1","C1=C(C2=CCC(c3ccsn3)=C2)C=C(c2ccsn2)C1",{},"[chr5,CH1r5:1]>>[n:1]",true,-0.2877317489],[-0.0123869431,224.0181201444,12,"completed",-5.342424,12.0,3,"c1ccc(-c2ccccc2Nc2ccccc2-c2ccccc2)cc1","c1ccc(-c2ncccc2Nc2cccnc2-c2ccccc2)cc1",{},"[ch&r6:0]>>[nr6:0]",null,-0.2810358021],[-0.0125733922,104.2623378043,12,"completed",-5.133032,12.0,6,"c1ccc(Nc2cccc(Nc3ccccc3)c2-c2ccsn2)cc1","c1ccc(Nc2cccc(Nc3ccccc3)c2-c2ccsc2)cc1",{},"[nr5:0]>>[ch&r5:0]",true,-0.1067955077],[-0.0125736444,155.8325987175,12,"completed",-5.443808,12.0,7,"C1=CC(c2cc(C=Cc3cnsc3)cc(C3=CCC=C3)c2)=CC1","C1=CC(c2cc(C=Cc3ccsc3)cc(C3=CCC=C3)c2)=CC1",{},"[nr5:0]>>[ch&r5:0]",true,-0.2867119283],[0.0066752802,108.0756700142,13,"completed",-4.955012,13.0,5,"C1=C(Nc2ccccc2)CN=C1C1=NCC(Nc2ccccc2)=C1","C1=CC(NC2=CC(C3=NCC(NC4=CCC=C4)=C3)=NC2)=CC1",{},"[c:0]1[ch:1][ch][c:3][c!r5:4][c!r5:5]1>>[c:0]1[CH2:1][c:3][c:4][c:5]1",true,-0.1482595539],[-0.002045981,178.1770132131,13,"completed",-5.3059,13.0,6,"C1=CCC(c2cc3cscc3cc2C2=CC=CC2)=C1","c1coc(-c2cc3cscc3cc2-c2ccco2)c1",{},"[#6H2r5:1]>>[O:1]",true,-0.2291735258],[-0.0042662679,155.1128175227,13,"completed",-5.307464,13.0,6,"C1=CCC(c2cc3c[nH]cc3cc2C2=CC=CC2)=C1","C1=NCC(c2cc3c[nH]cc3cc2C2=CC=NC2)=C1",{},"[chr5,CH1r5:1]>>[n:1]",true,-0.2124858318],[-0.0051683842,178.3648633964,13,"completed",-5.054556,13.0,7,"c1coc(-c2cc3cocc3cc2-c2ccco2)c1","c1coc(-c2cc3c[nH]cc3cc2-c2ccco2)c1",{},"[o:1]>>[nH:1]",true,-0.1811793352],[-0.0054188474,119.5385158688,13,"completed",-5.131284,13.0,7,"C1=Nc2cc3cc4c(cc3cc2C1)CC=N4","c1nc2cc3cc4nc[nH]c4cc3cc2[nH]1",{},"[#6H2r5:1]>>[NH:1]",true,-0.1215278331],[-0.0054188474,129.2802726137,13,"completed",-5.12788,13.0,7,"C1=Nc2cc3cc4c(cc3cc2C1)N=CC4","c1nc2cc3cc4[nH]cnc4cc3cc2[nH]1",{},"[#6H2r5:1]>>[NH:1]",true,-0.130745031],[-0.0064208392,217.9180395618,13,"completed",-5.165508,13.0,6,"C1=CCC(c2cc3c[nH]cc3cc2C2=CC=CC2)=C1","C1=CN=C(c2cc3c[nH]cc3cc2C2=NC=CC2)C1",{},"[chr5,CH1r5:1]>>[n:1]",true,-0.222690386],[-0.007530226,187.2109785296,13,"completed",-5.369288,13.0,7,"c1c[nH]c(-c2cc3cocc3cc2-c2ccc[nH]2)c1","c1coc(-c2cc3cocc3cc2-c2ccco2)c1",{},"[nH:1]>>[o:1]",true,-0.2656704795],[-0.0085795286,186.848054654,13,"completed",-5.303324,13.0,6,"C1=CCC(c2cc3cscc3cc2C2=CC=CC2)=C1","c1csc(-c2cc3cscc3cc2-c2cccs2)c1",{},"[#6H2r5:1]>>[S:1]",true,-0.2348810625],[-0.0110159886,148.0059837116,13,"completed",-5.06486,13.0,13,"c1ccc(Nc2cccc(Nc3ccccc3)c2-c2ccccn2)cc1","c1ccc(Nc2cccc(Nc3ccccc3)c2-c2ncccn2)cc1",{},"[ch&r6:0]>>[nr6:0]",null,-0.150036105],[-0.0121016467,166.9424306716,13,"completed",-5.278116,13.0,6,"C(=Cc1cccs1)C1=CCC(C2=CC(C=Cc3cccs3)=CC2)=C1","C(=Cc1nccs1)C1=CCC(C2=CC(C=Cc3nccs3)=CC2)=C1",{},"[chr5,CH1r5:1]>>[n:1]",true,-0.2083630888],[-0.0125664818,176.8944106238,13,"completed",-5.347944,13.0,6,"C(#Cc1cocn1)c1ccc2ccc(C#Cc3cocn3)cc2c1","C(#Cc1c[nH]cn1)c1ccc2ccc(C#Cc3c[nH]cn3)cc2c1",{},"[o:1]>>[nH:1]",true,-0.2478204669],[-0.012648061,103.3332458329,13,"completed",-5.255944,13.0,6,"c1ccc(Nc2cccc(Nc3ccccc3)c2-c2ccno2)cc1","C1=NCC(c2c(Nc3ccccc3)cccc2Nc2ccccc2)=C1",{},"[n,c:0]1[n,ch:1][o,O:2][n,c:3][n,c:4]1>>[*:0]1=[*:1][CH2:2][*:3]=[*:4]1",true,-0.1503124744],[-0.0136844275,106.2769974546,13,"completed",-5.21988,13.0,5,"c1ccc(Nc2cccc(Nc3ccccc3)c2-c2cccs2)cc1","c1ccc(Nc2cccc(Nc3ccccc3)c2-c2cncs2)cc1",{},"[chr5,CH1r5:1]>>[n:1]",true,-0.1354130542],[-0.0141789701,134.970379646,13,"completed",-5.034316,13.0,7,"C1=CC(Nc2cccc(NC3=CCC=C3)c2C2=NCC=N2)=CC1","C1=NC(c2c(Nc3ccccc3)cccc2Nc2ccccc2)=NC1",{},"[CH2:0]1[c,C:1]-,=,:[c,C:2]-,=,:[c,C:3]-,=,:[c,C:4]1>>[ch:0]1c[c:1][c:2][c:3][c:4]1",true,-0.142587003],[-0.0145137552,303.2077652831,13,"completed",-4.821888,13.0,5,"C1=CC(C2=C(NC3=C(C4=CCC=C4)CC=C3)C=CC2)=CC1","C1=CC(C2=C(NC3=C(C4=CCC=C4)CC=N3)N=CC2)=CC1",{},"[chr5,CH1r5:1]>>[n:1]",true,-0.3603257254],[-0.0146031389,155.0763089285,13,"completed",-5.209024,13.0,11,"C(#Cc1cc2cscc2cn1)c1cc2cscc2cn1","C(#Cc1cc2c(cn1)=CCC=2)c1cc2c(cn1)=CCC=2",{},"[n,c:0]1[n,ch:1][s,S:2][n,c:3][n,c:4]1>>[*:0]1=[*:1][CH2:2][*:3]=[*:4]1",null,-0.1728378302],[-0.0146050741,212.3887993546,13,"completed",-5.247204,13.0,5,"C1=CCC(c2cc3c(cc2C2=CC=CC2)=CCC=3)=C1","C1=CCC(c2cc3cscc3cc2C2=CC=CC2)=C1",{},"[#6H2r5:1]>>[S:1]",true,-0.2360652891],[-0.0146678807,121.0752012432,13,"completed",-5.278484,13.0,10,"C(=Cc1cc2c(cc1C=Cc1ccccn1)=CCC=2)c1ccccn1","C(=Cc1cc2c(cc1C=Cc1ncccn1)=CCC=2)c1ncccn1",{},"[ch&r6:0]>>[nr6:0]",null,-0.1739796198],[-0.0148610255,120.8941875703,13,"completed",-5.35328,13.0,7,"c1ccc(-c2cc(Nc3ncsn3)cc(-c3ccccc3)c2)cc1","C1=CCC(c2cc(Nc3ncsn3)cc(C3=CC=CC3)c2)=C1",{},"[c:0]1[ch:1][ch][c:3][c!r5:4][c!r5:5]1>>[c:0]1[CH2:1][c:3][c:4][c:5]1",true,-0.2145909509],[-0.0150049042,137.5459240468,13,"completed",-5.179308,13.0,5,"c1ccc(Nc2cccc(Nc3ccccc3)c2-c2ccc[nH]2)cc1","c1ccc(Nc2cccc(Nc3ccccc3)c2-c2cnc[nH]2)cc1",{},"[chr5,CH1r5:1]>>[n:1]",true,-0.1483268791],[-0.0151832708,225.1154019502,13,"completed",-5.193936,13.0,6,"C1=CC(c2csc(C=Cc3cc(C4=CCC=C4)cs3)c2)=CC1","C(=Cc1cc(C2=CCC=N2)cs1)c1cc(C2=CCC=N2)cs1",{},"[chr5,CH1r5:1]>>[n:1]",true,-0.2345222602],[-0.0152622202,114.5092649345,13,"completed",-5.24288,13.0,7,"c1ccc(-c2cc(Nc3csnn3)cc(-c3ccccc3)c2)cc1","C1=CC(c2cc(Nc3csnn3)cc(C3=CCC=C3)c2)=CC1",{},"[c:0]1[ch:1][ch][c:3][c!r5:4][c!r5:5]1>>[c:0]1[CH2:1][c:3][c:4][c:5]1",true,-0.1520380611],[-0.0153318171,186.2908007706,13,"completed",-5.16284,13.0,6,"C1=CCC(c2cc3c[nH]cc3cc2C2=CC=CC2)=C1","C1=NC=C(c2cc3c[nH]cc3cc2C2=CN=CC2)C1",{},"[chr5,CH1r5:1]>>[n:1]",true,-0.1914137053],[-0.0154858853,134.7777624063,13,"completed",-5.358892,13.0,8,"C1=CC(c2cc(Nc3c[nH]nn3)cc(C3=CCC=C3)c2)=CC1","C1=CC(c2cc(Nc3conn3)cc(C3=CCC=C3)c2)=CC1",{},"[nH:1]>>[o:1]",true,-0.2258480206],[-0.0156615967,227.0720033639,13,"completed",-5.724592,13.0,8,"C1=CC(=C2Oc3cc4cscc4cc3O2)C=C1","C1=CC(=C2Oc3cc4cscc4cc3O2)N=C1",{},"[chr5,CH1r5:1]>>[n:1]",true,-0.492664314],[-0.0157013816,114.902081613,13,"completed",-5.327704,13.0,7,"C1=CC(c2cc(NC3=NCC=N3)cc(C3=CCC=C3)c2)=CC1","C1=CC(c2cc(Nc3ncsn3)cc(C3=CCC=C3)c2)=CC1",{},"[#6H2r5:1]>>[S:1]",true,-0.1964905928],[-0.0161364307,135.6032290021,13,"completed",-5.13524,13.0,6,"C1=CN=C(c2c(Nc3ccccc3)cncc2Nc2ccccc2)C1","C1=CN=C(c2c(Nc3ccccc3)cccc2Nc2ccccc2)C1",{},"[nr6:0]>>[ch&r6:0]",true,-0.1378286833],[-0.016240226,144.6233336019,13,"completed",-5.11592,13.0,8,"C1=CCC(c2cc(Nc3c[nH]cn3)cc(C3=CC=CC3)n2)=C1","c1ccc(-c2cc(Nc3c[nH]cn3)cc(-c3ccccc3)n2)cc1",{},"[CH2:0]1[c,C:1]-,=,:[c,C:2]-,=,:[c,C:3]-,=,:[c,C:4]1>>[ch:0]1c[c:1][c:2][c:3][c:4]1",true,-0.1450520505],[-0.0163663289,166.1232945177,13,"completed",-5.415932,13.0,6,"C(=Cc1cccc(C2=NCC=N2)c1)c1cccc(C2=NCC=N2)c1","C(=CC1=CCC(C2=NCC=N2)=C1)C1=CCC(C2=NCC=N2)=C1",{},"[c:0]1[ch:1][ch][c:3][c!r5:4][c!r5:5]1>>[c:0]1[CH2:1][c:3][c:4][c:5]1",true,-0.2765959743],[-0.0163756642,181.2018273609,13,"completed",-5.104512,13.0,6,"C1=CC(c2cc3c(cc2C2=NCC=C2)=CCC=3)=NC1","C1=CC(c2cc3c[nH]cc3cc2C2=NCC=C2)=NC1",{},"[#6H2r5:1]>>[NH:1]",true,-0.1812293512],[-0.0164429871,144.3249684242,13,"completed",-5.044896,13.0,5,"C1=c2cc(-c3cnc4c(c3)=CCC=4)cnc2=CC1","C1=c2ccc(-c3ccc4c(c3)=CCC=4)cc2=CC1",{},"[nr6:0]>>[ch&r6:0]",true,-0.1493906202],[-0.0165478477,107.1800295465,13,"completed",-5.198352,13.0,6,"C1=CC(c2cc(NC3=CCC=N3)cc(C3=CCC=C3)c2)=CC1","C1=CC(c2cc(NC3=CCN=N3)cc(C3=CCC=C3)c2)=CC1",{},"[chr5,CH1r5:1]>>[n:1]",true,-0.1273867557],[-0.0166373425,108.1447622655,13,"completed",-4.990984,13.0,6,"C1=c2cc3cc4cccnc4cc3cc2=CC1","C1=c2cc3cc4ccnnc4cc3cc2=CC1",{},"[ch&r6:0]>>[nr6:0]",true,-0.1323581839],[-0.0168779353,183.0032736739,13,"completed",-5.093012,13.0,12,"C1=C(NC2=CCN=C2c2ccccc2)C(c2ccccc2)=NC1","C1=CC(C2=NCC=C2NC2=CCN=C2C2=CCC=C2)=CC1",{},"[c:0]1[ch:1][ch][c:3][c!r5:4][c!r5:5]1>>[c:0]1[CH2:1][c:3][c:4][c:5]1",null,-0.1830686372],[-0.0169168595,121.8972478268,13,"completed",-5.518972,13.0,7,"C1=CC(c2cc(Nc3nccs3)cc(C3=CCC=C3)c2)=CC1","C1=CC(c2cc(Nc3ncns3)cc(C3=CCC=C3)c2)=CC1",{},"[chr5,CH1r5:1]>>[n:1]",true,-0.3176040492],[-0.017104677,103.5596452214,13,"completed",-5.207368,13.0,6,"C1=CCC(Nc2cc(NC3=CC=CC3)cc(-c3cnccn3)c2)=C1","c1ccc(Nc2cc(Nc3ccccc3)cc(-c3cnccn3)c2)cc1",{},"[CH2:0]1[c,C:1]-,=,:[c,C:2]-,=,:[c,C:3]-,=,:[c,C:4]1>>[ch:0]1c[c:1][c:2][c:3][c:4]1",true,-0.1279580594],[-0.0173702106,134.7207949033,13,"completed",-4.773864,13.0,4,"c1cc2ccc3cccc4ccc(c1)c2c34","C1=c2ccc3c4c(ccc(c24)C1)=CC3",{},"[c:0]1[ch:1][ch][c:3][c!r5:4][c!r5:5]1>>[c:0]1[CH2:1][c:3][c:4][c:5]1",true,-0.265081857],[-0.0173702106,237.7515404806,13,"completed",-5.28704,13.0,4,"c1cc2ccc3cccc4ccc(c1)c2c34","C1=c2ccc3c4c(ccc(c24)C1)CC=3",{},"[c:0]1[ch:1][ch][c:3][c!r5:4][c!r5:5]1>>[c:0]1[CH2:1][c:3][c:4][c:5]1",true,-0.2714183785],[-0.0174075184,140.0354640728,13,"completed",-5.084272,13.0,6,"C1=CC(Nc2cc(NC3=CCC=C3)cc(C3=CN=CC3)c2)=CC1","C1=CC(Nc2cc(NC3=CCC=C3)cc(C3=CN=NC3)c2)=CC1",{},"[chr5,CH1r5:1]>>[n:1]",true,-0.1404675852],[-0.0175025437,170.3648386559,13,"completed",-5.011868,13.0,4,"C1=CCC(Nc2cccc(NC3=CC=CC3)c2C2=CCC=C2)=C1","C1=CC(c2c(NC3=CN=CC3)cccc2NC2=CN=CC2)=CC1",{},"[chr5,CH1r5:1]>>[n:1]",null,-0.1811908675],[-0.017552822,117.1442793678,13,"completed",-5.37904,13.0,4,"c1ccc(-c2cc(Nc3ccccn3)cc(-c3ccccc3)c2)cc1","c1ccc(Nc2cc(-c3ccccn3)cc(-c3ccccn3)c2)nc1",{},"[ch&r6:0]>>[nr6:0]",true,-0.2277626172],[-0.017617456,178.4492755038,13,"completed",-5.286028,13.0,6,"C(#CC1=CCC(C2=CCC=N2)=C1)C1=CCC(C2=CCC=N2)=C1","C(#Cc1csc(C2=CCC=N2)c1)c1csc(C2=CCC=N2)c1",{},"[#6H2r5:1]>>[S:1]",true,-0.2209101359],[-0.0177143658,135.150299071,13,"completed",-4.95722,13.0,7,"C1=CC(c2cc(C3=CCC=C3)cc(C3=CSCS3)c2)=CC1","C1=CC(c2cc(C3=CSCS3)cc(C3=CCC=C3)n2)=CC1",{},"[ch&r6:0]>>[nr6:0]",true,-0.1680916603],[-0.017763132,116.8417057187,13,"completed",-5.237544,13.0,5,"C1=CCC(Nc2cc(-c3ccccn3)cc(-c3ccccn3)c2)=C1","c1ccc(Nc2cc(-c3ccccn3)cc(-c3ccccn3)c2)cc1",{},"[CH2:0]1[c,C:1]-,=,:[c,C:2]-,=,:[c,C:3]-,=,:[c,C:4]1>>[ch:0]1c[c:1][c:2][c:3][c:4]1",true,-0.151400055],[-0.0177660353,226.350255655,13,"completed",-5.487048,13.0,6,"C1=CCC(c2cc3cscc3cc2C2=CC=CC2)=C1","C1=CN=C(c2cc3cscc3cc2C2=NC=CC2)C1",{},"[chr5,CH1r5:1]>>[n:1]",true,-0.3530431331],[-0.0179849547,157.1119620851,13,"completed",-5.212152,13.0,7,"C(#Cc1cc(-c2ccc[nH]2)cc(-c2ccc[nH]2)c1)c1cc[nH]c1","C(#Cc1c[nH]cn1)c1cc(-c2ccc[nH]2)cc(-c2ccc[nH]2)c1",{},"[chr5,CH1r5:1]>>[n:1]",true,-0.1756343459],[-0.0181704228,138.6052719715,13,"completed",-5.216936,13.0,6,"C1=NC=NC1=C1C=C(Nc2ccccc2)C(Nc2ccccc2)=C1","C1=CCC(NC2=CC(=C3C=NC=N3)C=C2NC2=CC=CC2)=C1",{},"[c:0]1[ch:1][ch][c:3][c!r5:4][c!r5:5]1>>[c:0]1[CH2:1][c:3][c:4][c:5]1",true,-0.1609711005],[-0.0182382463,169.0129730481,13,"completed",-5.283728,13.0,6,"C(=Cc1cccs1)C1=CCC(C2=CC(C=Cc3cccs3)=CC2)=C1","C(=Cc1cncs1)C1=CCC(C2=CC(C=Cc3cncs3)=CC2)=C1",{},"[chr5,CH1r5:1]>>[n:1]",true,-0.2123812945],[-0.0182479509,122.5667970209,13,"completed",-5.281704,13.0,8,"C1=c2cc3nc4ccoc4nc3cc2=CC1","c1cc2nc3cc4cscc4cc3nc2o1",{},"[#6H2r5:1]>>[S:1]",true,-0.1766369953],[-0.0182658779,254.3495832798,13,"completed",-5.224664,13.0,6,"C(=Cc1cccc(C2=NCC=N2)c1)c1cccc(C2=NCC=N2)c1","C(=CC1=CC(C2=NCC=N2)=CC1)C1=CC(C2=NCC=N2)=CC1",{},"[c:0]1[ch:1][ch][c:3][c!r5:4][c!r5:5]1>>[c:0]1[CH2:1][c:3][c:4][c:5]1",true,-0.2689030603],[-0.0183008517,120.6129088754,13,"completed",-5.166336,13.0,7,"c1ccc(-c2cc(Nc3cc[nH]n3)cc(-c3ccccc3)n2)cc1","C1=CC(c2cc(Nc3cc[nH]n3)cc(C3=CCC=C3)n2)=CC1",{},"[c:0]1[ch:1][ch][c:3][c!r5:4][c!r5:5]1>>[c:0]1[CH2:1][c:3][c:4][c:5]1",true,-0.1292428009],[-0.0183041683,120.4737801781,13,"completed",-5.176272,13.0,6,"C1=c2cc3cc4ccnnc4cc3cc2=CC1","C1=c2cc3cc4cnnnc4cc3cc2=CC1",{},"[ch&r6:0]>>[nr6:0]",true,-0.1317743014],[-0.0183469747,158.5340079577,13,"completed",-5.060352,13.0,5,"c1ccc(Nc2cccc(Nc3ccccc3)c2-c2ccc[nH]2)cc1","c1ccc(Nc2cccc(Nc3ccccc3)c2-c2ncc[nH]2)cc1",{},"[chr5,CH1r5:1]>>[n:1]",true,-0.160945003],[-0.0184014083,111.475484137,13,"completed",-5.189244,13.0,8,"C1=CC(c2cc(Nc3ncsn3)cc(C3=CCC=C3)c2)=CC1","C1=CC(c2cc(Nc3ccsn3)cc(C3=CCC=C3)c2)=CC1",{},"[nr5:0]>>[ch&r5:0]",true,-0.1277864798],[-0.0184881995,129.1431254243,13,"completed",-5.331016,13.0,3,"c1ccc(Nc2ccc3ccc(Nc4ccccc4)cc3c2)cc1","c1ccc(Nc2cnc3ncc(Nc4ccccc4)cc3c2)cc1",{},"[ch&r6:0]>>[nr6:0]",null,-0.2069503782],[-0.018607369,141.7960179368,13,"completed",-5.224204,13.0,9,"C1=c2nc3cc4ncoc4cc3nc2=CC1","C1=c2nc3cc4ccoc4cc3nc2=CC1",{},"[nr5:0]>>[ch&r5:0]",true,-0.1663284737],[-0.018635497,145.9402566853,13,"completed",-5.149868,13.0,9,"C1=CC(Nc2cccc(-c3cccc(NC4=CCC=C4)c3)c2)=CC1","C1=CC(Nc2ccnc(-c3cc(NC4=CCC=C4)ccn3)c2)=CC1",{},"[ch&r6:0]>>[nr6:0]",null,-0.150056986],[-0.0187662573,165.2728422077,13,"completed",-5.339572,13.0,6,"C(#Cc1cc(C#CC2=CCC=N2)cc(C2=CCC=C2)c1)C1=CCC=N1","C(#Cc1c[nH]cn1)c1cc(C#Cc2c[nH]cn2)cc(C2=CCC=C2)c1",{},"[#6H2r5:1]>>[NH:1]",true,-0.2354538947],[-0.0187705105,183.318090203,13,"completed",-4.759144,13.0,8,"C(=CC1=c2ccccc2=CC1)C1=c2ccccc2=CC1","C(=CC1=c2ncccc2=CC1)C1=c2ncccc2=CC1",{},"[ch&r6:0]>>[nr6:0]",null,-0.3008905124],[-0.0188787399,185.4996146602,13,"completed",-5.05106,13.0,6,"C1=CCC(c2cc3c[nH]cc3cc2C2=CC=CC2)=C1","c1csc(-c2cc3c[nH]cc3cc2-c2cccs2)c1",{},"[#6H2r5:1]>>[S:1]",true,-0.1886364694],[-0.0190977856,180.5458144318,13,"completed",-5.30222,13.0,6,"C(=Cc1cccs1)C1=CC(C2=CCC(C=Cc3cccs3)=C2)=CC1","C(=Cc1nccs1)C1=CC(C2=CCC(C=Cc3nccs3)=C2)=CC1",{},"[chr5,CH1r5:1]>>[n:1]",true,-0.2294217209],[-0.0191488912,140.0608740248,13,"completed",-5.10994,13.0,4,"c1ccc(Nc2cc(-c3ccnc(Nc4ccccc4)c3)ccn2)cc1","C1=CC(Nc2cc(-c3ccnc(NC4=CCC=C4)c3)ccn2)=CC1",{},"[c:0]1[ch:1][ch][c:3][c!r5:4][c!r5:5]1>>[c:0]1[CH2:1][c:3][c:4][c:5]1",true,-0.1402335987],[-0.0191676294,179.7364218656,13,"completed",-5.381524,13.0,6,"C1=CC(c2cc3c(cc2C2=NCC=C2)=CCC=3)=NC1","C1=CC(c2cc3cscc3cc2C2=NCC=C2)=NC1",{},"[#6H2r5:1]>>[S:1]",true,-0.2667217745],[-0.0192099126,100.7859909588,13,"completed",-5.181976,13.0,4,"c1ccc(Nc2cccc(Nc3ccccc3)c2-c2cccnc2)cc1","c1ccc(Nc2cccc(Nc3ccccc3)c2-c2cnccn2)cc1",{},"[ch&r6:0]>>[nr6:0]",true,-0.1159769271],[-0.0193224919,115.3384419803,13,"completed",-5.23644,13.0,6,"c1ccc(Nc2cccc(Nc3ccccc3)c2-c2ccno2)cc1","c1ccc(Nc2cccc(Nc3ccccc3)c2-c2ccn[nH]2)cc1",{},"[o:1]>>[nH:1]",true,-0.149748904],[-0.0195314614,133.0632301003,13,"completed",-5.031464,13.0,4,"C1=CC(Nc2cc(NC3=CCC=C3)cc(-c3cccs3)c2)=CC1","C1=CC(Nc2cc(NC3=CCC=C3)cc(-c3ccns3)c2)=CC1",{},"[chr5,CH1r5:1]>>[n:1]",null,-0.1414476688],[-0.0196957791,107.8452749044,13,"completed",-5.23414,13.0,6,"C1=CC(Nc2cc(C3=CCC=C3)nc(C3=CCC=C3)c2)=CC1","C1=CC(c2cc(NC3=CCC=N3)cc(C3=CCC=C3)n2)=CC1",{},"[chr5,CH1r5:1]>>[n:1]",true,-0.1429945374],[-0.0199232551,124.6502583658,13,"completed",-5.025484,13.0,6,"C1=CC(c2cc(NC3=CCC=N3)cc(C3=CCC=C3)c2)=CC1","C1=NC(Nc2cc(-c3ccsc3)cc(-c3ccsc3)c2)=CC1",{},"[#6H2r5:1]>>[S:1]",true,-0.1351239346],[-0.0199496349,139.8574382051,13,"completed",-5.55338,13.0,7,"C1=CC(c2cc(C3=CCC=C3)cc(C3=CSCS3)c2)=CC1","C1=CC(c2cc(C3=CCC=C3)cc(C3=CCC=C3)c2)=CC1",{},"[S,s:0]1[r5:1]-,=,:[r5:2][S,s:3][*:4]1>>[CH:0]1=[C:1][C:2]=[CH:3][*:4]1",true,-0.346815918],[-0.0199640276,163.9002715217,13,"completed",-4.95492,13.0,5,"C(#Cc1cc(C#Cc2ccccc2)cc(C2=CSCS2)c1)c1ccccc1","C(#Cc1ccccn1)c1cc(C#Cc2ccccn2)cc(C2=CSCS2)c1",{},"[ch&r6:0]>>[nr6:0]",true,-0.1928131742],[-0.0201428225,101.7350762919,13,"completed",-5.236992,13.0,6,"c1coc(-c2cc(Nc3ccncc3)cc(-c3ccco3)c2)c1","c1ccc(Nc2cc(-c3ccco3)cc(-c3ccco3)c2)cc1",{},"[nr6:0]>>[ch&r6:0]",true,-0.1398061576],[-0.0201542095,168.0462046107,13,"completed",-4.970284,13.0,6,"C(=CC1=c2cncnc2=CC1)C1=c2cncnc2=CC1","C(=CC1=c2cccnc2=CC1)C1=c2cccnc2=CC1",{},"[nr6:0]>>[ch&r6:0]",true,-0.1910088605],[-0.0202628528,98.826333402,13,"completed",-4.980864,13.0,4,"C1=CC(Nc2cc(NC3=CCC=C3)cc(-c3cc[nH]c3)c2)=CC1","c1ccc(Nc2cc(Nc3ccccc3)cc(-c3cc[nH]c3)c2)cc1",{},"[CH2:0]1[c,C:1]-,=,:[c,C:2]-,=,:[c,C:3]-,=,:[c,C:4]1>>[ch:0]1c[c:1][c:2][c:3][c:4]1",null,-0.1293112662],[-0.0203062888,196.4938870659,13,"completed",-5.238648,13.0,6,"C1=CCC(Nc2nc(C3=CCC=C3)cc(C3=CCC=C3)n2)=C1","C1=CC(c2cc(C3=CCC=C3)nc(NC3=NC=CC3)n2)=CC1",{},"[chr5,CH1r5:1]>>[n:1]",true,-0.2191557641],[-0.0203204395,152.2777218234,13,"completed",-5.162748,13.0,6,"C1=NC=NC1=C1C=C(Nc2ccccc2)C(Nc2ccccc2)=C1","C1=CC(NC2=CC(=C3C=NC=N3)C=C2NC2=CCC=C2)=CC1",{},"[c:0]1[ch:1][ch][c:3][c!r5:4][c!r5:5]1>>[c:0]1[CH2:1][c:3][c:4][c:5]1",true,-0.1584859211],[-0.0203228025,181.9888409463,13,"completed",-5.167164,13.0,4,"C1=Cc2c(cccc2Nc2cccc3c2C=CC3)C1","c1cc(Nc2cccc3occc23)c2ccoc2c1",{},"[#6H2r5:1]>>[O:1]",null,-0.1879636392],[-0.0203632697,141.3427594923,13,"completed",-5.322736,13.0,8,"C1=CCC(NC2=CC(=C3C=CN=C3)C=C2NC2=CC=CC2)=C1","C1=CCC(NC2=CC(=C3C=NN=C3)C=C2NC2=CC=CC2)=C1",{},"[chr5,CH1r5:1]>>[n:1]",null,-0.2104455399],[-0.0203761173,132.9212365453,13,"completed",-5.061824,13.0,6,"C1=C(c2c(Nc3ccccc3)cccc2Nc2ccccc2)CN=N1","C1=CC(Nc2cccc(NC3=CCC=C3)c2C2=CN=NC2)=CC1",{},"[c:0]1[ch:1][ch][c:3][c!r5:4][c!r5:5]1>>[c:0]1[CH2:1][c:3][c:4][c:5]1",true,-0.1355809151],[-0.0204004409,157.2636191695,13,"completed",-5.45954,13.0,5,"C1=CC(=C2C=CC(NC3=CC(=C4C=CC=C4)C=C3)=C2)C=C1","C1=CC(=C2C=CC(NC3=CC(=C4C=CC=N4)C=C3)=C2)N=C1",{},"[chr5,CH1r5:1]>>[n:1]",null,-0.2967720701],[-0.0204827417,125.0732270362,13,"completed",-5.088596,13.0,7,"C1=CC(c2cc(Nc3cn[nH]c3)cc(C3=CCC=C3)c2)=CC1","C1=CC(c2cc(Nc3cn[nH]n3)cc(C3=CCC=C3)c2)=CC1",{},"[chr5,CH1r5:1]>>[n:1]",true,-0.1253277193],[-0.0206134215,89.5679047887,13,"completed",-4.871016,13.0,8,"C1=c2cc3cc4nc[nH]c4cc3cc2=CC1","c1nc2cc3cc4cocc4cc3cc2[nH]1",{},"[#6H2r5:1]>>[O:1]",true,-0.1836162002],[-0.020631094,190.7983278545,13,"completed",-5.143888,13.0,6,"C1=CCC(c2cc3cscc3cc2C2=CC=CC2)=C1","c1c[nH]c(-c2cc3cscc3cc2-c2ccc[nH]2)c1",{},"[#6H2r5:1]>>[NH:1]",true,-0.1932558372],[-0.0206362696,90.9172353162,13,"completed",-5.16836,13.0,5,"c1ccc(Nc2cccc(Nc3ccccc3)c2-c2cc[nH]c2)cc1","c1ccc(Nc2cccc(Nc3ccccc3)c2-c2ccoc2)cc1",{},"[nH:1]>>[o:1]",true,-0.1027412166],[-0.0207996745,127.3698733511,13,"completed",-5.0391,13.0,5,"C1=CC(=C2C=CC=C2NC2=CC=CC2=C2C=CC=C2)C=C1","C1=CC(=C2C=CC=C2NC2=CC=CC2=C2C=CC=N2)N=C1",{},"[chr5,CH1r5:1]>>[n:1]",null,-0.1343145619],[-0.0210063454,162.7170192349,13,"completed",-5.097612,13.0,6,"C(=Cc1ncc2c(n1)=CCC=2)c1ncc2c(n1)=CCC=2","C(=Cc1cc2c(cn1)=CCC=2)c1cc2c(cn1)=CCC=2",{},"[nr6:0]>>[ch&r6:0]",true,-0.1627256052],[-0.0210760966,134.8638722883,13,"completed",-5.156308,13.0,6,"c1ccc(-c2cc(Nc3cccs3)cc(-c3ccccc3)n2)cc1","C1=CC(c2cc(Nc3cccs3)cc(C3=CCC=C3)n2)=CC1",{},"[c:0]1[ch:1][ch][c:3][c!r5:4][c!r5:5]1>>[c:0]1[CH2:1][c:3][c:4][c:5]1",true,-0.1405057065],[-0.0212018434,134.0303311164,13,"completed",-4.93284,13.0,6,"C(#Cc1cc(C2=CCC=C2)cc(C2=CCC=C2)c1)C1=CSCS1","C(#Cc1nc(C2=CCC=C2)cc(C2=CCC=C2)n1)C1=CSCS1",{},"[ch&r6:0]>>[nr6:0]",true,-0.1779211561],[-0.021202073,120.1907159988,13,"completed",-5.558624,13.0,5,"C1=CC(c2cc(C3=CCC=C3)nc(Nc3ccccc3)n2)=CC1","C1=CC(c2nc(Nc3ccccc3)nc(C3=CCC=C3)n2)=CC1",{},"[ch&r6:0]>>[nr6:0]",true,-0.3427979509],[-0.0212167359,215.455894663,13,"completed",-5.347852,13.0,8,"C1=CC(=C2C=c3cc4cc[nH]c4cc3=N2)C=C1","C1=NN=CC1=C1C=c2cc3cc[nH]c3cc2=N1",{},"[chr5,CH1r5:1]>>[n:1]",true,-0.2766265413],[-0.021278334,182.3764491689,13,"completed",-5.069184,13.0,6,"c1ccc(-c2cc(-c3ccccc3)nc(Nc3cccs3)n2)cc1","C1=CC(c2cc(C3=CCC=C3)nc(Nc3cccs3)n2)=CC1",{},"[c:0]1[ch:1][ch][c:3][c!r5:4][c!r5:5]1>>[c:0]1[CH2:1][c:3][c:4][c:5]1",true,-0.1836477222],[-0.0215728717,178.4683060092,13,"completed",-4.953172,13.0,5,"c1ccc(-c2coc(Nc3cc(-c4ccccc4)co3)c2)cc1","C1=CCC(c2coc(Nc3cc(C4=CC=CC4)co3)c2)=C1",{},"[c:0]1[ch:1][ch][c:3][c!r5:4][c!r5:5]1>>[c:0]1[CH2:1][c:3][c:4][c:5]1",true,-0.205948009],[-0.0216061292,159.0888466684,13,"completed",-5.372784,13.0,6,"C(#CC1=CCC=N1)C1=CC(C2=CCC(C#CC3=CCC=N3)=C2)=CC1","C(#Cc1cc(-c2csc(C#CC3=CCC=N3)c2)cs1)C1=CCC=N1",{},"[#6H2r5:1]>>[S:1]",true,-0.2485371307],[-0.0216511306,177.344339492,13,"completed",-5.354292,13.0,6,"C(=Cc1cccc(-c2nccs2)c1)c1cccc(-c2nccs2)c1","C(=CC1=CCC(c2nccs2)=C1)C1=CCC(c2nccs2)=C1",{},"[c:0]1[ch:1][ch][c:3][c!r5:4][c!r5:5]1>>[c:0]1[CH2:1][c:3][c:4][c:5]1",true,-0.2512699369],[-0.0217945888,145.3055207962,13,"completed",-5.365884,13.0,11,"C(=Cc1ccccn1)C1=CCC(C2=CC(C=Cc3ccccn3)=CC2)=C1","C(=Cc1ncccn1)C1=CCC(C2=CC(C=Cc3ncccn3)=CC2)=C1",{},"[ch&r6:0]>>[nr6:0]",null,-0.236122642],[-0.0218287318,136.2268533467,13,"completed",-4.991812,13.0,7,"c1ccc2cc3cc4oncc4cc3cc2c1","C1=c2cc3cc4cnoc4cc3cc2=CC1",{},"[c:0]1[ch:1][ch][c:3][c!r5:4][c!r5:5]1>>[c:0]1[CH2:1][c:3][c:4][c:5]1",true,-0.1558622174],[-0.0218806627,133.3099785915,13,"completed",-5.116656,13.0,6,"C(=Cc1cc(C=Cc2ccccc2)cc(C2=NSCS2)c1)c1ccccc1","C1=CCC(C=Cc2cc(C=CC3=CC=CC3)cc(C3=NSCS3)c2)=C1",{},"[c:0]1[ch:1][ch][c:3][c!r5:4][c!r5:5]1>>[c:0]1[CH2:1][c:3][c:4][c:5]1",true,-0.1338188602],[-0.0219646422,113.1812198121,13,"completed",-5.272504,13.0,5,"C1=CCC(Nc2cc(NC3=CC=CC3)cc(C3=CC=CC3)c2)=C1","C1=CCC(c2cc(NC3=CC=NC3)cc(NC3=CC=NC3)c2)=C1",{},"[chr5,CH1r5:1]>>[n:1]",true,-0.1655029523],[-0.0219753333,186.6949407953,13,"completed",-5.243432,13.0,6,"C(=CC1=CC(c2cccs2)=CC1)C1=CC(c2cccs2)=CC1","C(=CC1=CC(c2nccs2)=CC1)C1=CC(c2nccs2)=CC1",{},"[chr5,CH1r5:1]>>[n:1]",true,-0.2119802888],[-0.0220781702,148.9117455601,13,"completed",-5.154652,13.0,6,"C(=CC1=CCC(c2ccsc2)=C1)C1=CCC(c2ccsc2)=C1","C1=CC(C2=CC(C=CC3=CCC(C4=CCC=C4)=C3)=CC2)=CC1",{},"[n,c:0]1[n,ch:1][s,S:2][n,c:3][n,c:4]1>>[*:0]1=[*:1][CH2:2][*:3]=[*:4]1",true,-0.1537473906],[0.035128543,175.9157315692,14,"completed",-5.456688,14.0,9,"c1[nH]cc2cc3cc4c(cc3cc12)OOO4","c1occ2cc3cc4c(cc3cc12)OOO4",{},"[nH:1]>>[o:1]",true,-0.3054296089],[0.016640949,166.0394237932,14,"completed",-5.240488,14.0,9,"c1[nH]cc2cc3cc4c(cc3cc12)OSO4","c1occ2cc3cc4c(cc3cc12)OSO4",{},"[nH:1]>>[o:1]",true,-0.1929770985],[0.0150010039,169.3320995692,14,"completed",-5.390632,14.0,8,"C1=c2cc3cc4c(cc3cc2=CC1)OOO4","c1scc2cc3cc4c(cc3cc12)OOO4",{},"[#6H2r5:1]>>[S:1]",true,-0.2646925954],[0.0097736651,169.3089565123,14,"completed",-5.116012,14.0,9,"c1occ2cc3cc4c(cc3cc12)OOO4","c1[nH]cc2cc3cc4c(cc3cc12)OOO4",{},"[o:1]>>[nH:1]",true,-0.1696795538],[-0.0065874273,192.6202960873,14,"completed",-5.138644,14.0,9,"c1[nH]cc2cc3cc4c(cc3cc12)ONO4","c1occ2cc3cc4c(cc3cc12)ONO4",{},"[nH:1]>>[o:1]",true,-0.1945104734],[-0.0101442466,243.1412692243,14,"completed",-5.170108,14.0,5,"C1=NCC(Nc2ccccc2-c2ccccc2NC2=CC=NC2)=C1","C1=NCC(NC2=CCC=C2C2=CCC=C2NC2=CC=NC2)=C1",{},"[c:0]1[ch:1][ch][c:3][c!r5:4][c!r5:5]1>>[c:0]1[CH2:1][c:3][c:4][c:5]1",true,-0.2480445349],[-0.0111114841,161.1252021901,14,"completed",-5.176272,14.0,8,"C1=c2cc3cc4c(cc3cc2=CC1)OSO4","c1scc2cc3cc4c(cc3cc12)OSO4",{},"[#6H2r5:1]>>[S:1]",true,-0.1697405832],[-0.0127488319,122.5113341131,14,"completed",-4.981416,14.0,4,"c1ccc(Nc2ccc3ccc(Nc4ccccc4)nc3n2)cc1","C1=CC(Nc2ccc3ccc(NC4=CCC=C4)nc3n2)=CC1",{},"[c:0]1[ch:1][ch][c:3][c!r5:4][c!r5:5]1>>[c:0]1[CH2:1][c:3][c:4][c:5]1",true,-0.1479847555],[-0.0168507463,131.4279736506,14,"completed",-5.242696,14.0,8,"C1=CC(c2cc(C3=CCC=C3)cc(C3=NSCS3)c2)=CC1","C1=CC(c2cc(C3=NSCS3)cc(C3=CCC=C3)n2)=CC1",{},"[ch&r6:0]>>[nr6:0]",true,-0.1650780572],[-0.0172944661,105.8329126873,14,"completed",-4.99632,14.0,5,"C1=NC(Nc2cc(-c3ccccc3)cc(-c3ccccc3)c2)=CC1","C1=CC(c2cc(NC3=CCC=N3)cc(C3=CCC=C3)c2)=CC1",{},"[c:0]1[ch:1][ch][c:3][c!r5:4][c!r5:5]1>>[c:0]1[CH2:1][c:3][c:4][c:5]1",true,-0.1283272426],[-0.0174037567,134.3668032318,14,"completed",-4.861448,14.0,4,"C1=CC(Nc2ccc3cc(NC4=CCC=C4)ccc3c2)=CC1","C1=CC(Nc2ccc3nc(NC4=CCC=C4)ccc3n2)=CC1",{},"[ch&r6:0]>>[nr6:0]",true,-0.2143336082],[-0.0186226923,85.4373562255,14,"completed",-5.208104,14.0,5,"C1=CCC(Nc2cccc(NC3=CC=CC3)c2-c2cccnc2)=C1","c1ccc(Nc2cccc(Nc3ccccc3)c2-c2cccnc2)cc1",{},"[CH2:0]1[c,C:1]-,=,:[c,C:2]-,=,:[c,C:3]-,=,:[c,C:4]1>>[ch:0]1c[c:1][c:2][c:3][c:4]1",true,-0.1141311285],[-0.0190337291,130.8131851175,14,"completed",-5.06854,14.0,5,"C1=CC(c2nc(Nc3ccccc3)cc(Nc3ccccc3)n2)=CC1","C1=CC(Nc2cc(NC3=CCC=C3)nc(C3=CCC=C3)n2)=CC1",{},"[c:0]1[ch:1][ch][c:3][c!r5:4][c!r5:5]1>>[c:0]1[CH2:1][c:3][c:4][c:5]1",true,-0.1326539026],[-0.0197029772,141.4358792963,14,"completed",-4.92916,14.0,6,"C1=CC(Nc2cc(C3=CCC=C3)cc(NC3=CCC=C3)n2)=CC1","C1=CC(Nc2cc(C3=CCN=C3)cc(NC3=CCC=C3)n2)=CC1",{},"[chr5,CH1r5:1]>>[n:1]",true,-0.1852171636],[-0.0207664054,131.023157341,14,"completed",-5.403696,14.0,5,"C1=CC(=C2Sc3cc4c(cc3S2)=CCC=4)C=C1","C1=CC(=C2Sc3cc4c(cc3S2)=CCC=4)N=C1",{},"[chr5,CH1r5:1]>>[n:1]",null,-0.2497206146],[-0.0208089732,143.9843051608,14,"completed",-5.026864,14.0,5,"C1=NCC(c2ccccc2Nc2ccccc2C2=CC=NC2)=C1","C1=NCC(C2=CCC=C2NC2=CCC=C2C2=CC=NC2)=C1",{},"[c:0]1[ch:1][ch][c:3][c!r5:4][c!r5:5]1>>[c:0]1[CH2:1][c:3][c:4][c:5]1",true,-0.1528150144],[-0.0217704785,137.8673405841,14,"completed",-5.104144,14.0,6,"C1=CC(c2cc(NC3=CN=CC3)cc(C3=CCC=C3)c2)=CC1","C1=CC(c2cc(Nc3cncs3)cc(C3=CCC=C3)c2)=CC1",{},"[#6H2r5:1]>>[S:1]",true,-0.1378978544],[-0.0220495311,161.0341407931,14,"completed",-4.908828,14.0,9,"c1occ2cc3cc4c(cc3cc12)OSO4","c1[nH]cc2cc3cc4c(cc3cc12)OSO4",{},"[o:1]>>[nH:1]",true,-0.209379784],[-0.022083572,160.1954227289,14,"completed",-5.24242,14.0,5,"C1=CCC(Nc2cc(-c3ccccc3)nc(-c3ccccc3)c2)=C1","c1ccc(-c2cc(Nc3cccs3)cc(-c3ccccc3)n2)cc1",{},"[#6H2r5:1]>>[S:1]",true,-0.1886835104],[-0.0222169582,128.562908643,14,"completed",-5.082892,14.0,7,"C1=CC(c2cc(NC3=NCC=N3)cc(C3=CCC=C3)c2)=CC1","C1=CC(c2cc(Nc3nc[nH]n3)cc(C3=CCC=C3)c2)=CC1",{},"[#6H2r5:1]>>[NH:1]",true,-0.1291194659],[-0.0222354039,82.2112998031,14,"completed",-5.375728,14.0,6,"C1=CCC(Nc2cc(NC3=CC=CC3)nc(C3=CCC=C3)n2)=C1","C1=CC(c2nc(Nc3ccccc3)cc(Nc3ccccc3)n2)=CC1",{},"[CH2:0]1[c,C:1]-,=,:[c,C:2]-,=,:[c,C:3]-,=,:[c,C:4]1>>[ch:0]1c[c:1][c:2][c:3][c:4]1",true,-0.2097889499],[-0.0222969375,162.6989427488,14,"completed",-5.615848,14.0,8,"C1=c2cc3cc4c(cc3cc2=CC1)OSO4","c1ccc2cc3cc4c(cc3cc2c1)OSO4",{},"[CH2:0]1[c,C:1]-,=,:[c,C:2]-,=,:[c,C:3]-,=,:[c,C:4]1>>[ch:0]1c[c:1][c:2][c:3][c:4]1",true,-0.3960549633],[-0.0224765348,183.3916135376,14,"completed",-5.105432,14.0,5,"C1=CCC(Nc2cnc3cc(NC4=CC=CC4)cnc3c2)=C1","c1ccc(Nc2cnc3cc(Nc4ccccc4)cnc3c2)cc1",{},"[CH2:0]1[c,C:1]-,=,:[c,C:2]-,=,:[c,C:3]-,=,:[c,C:4]1>>[ch:0]1c[c:1][c:2][c:3][c:4]1",true,-0.1834310284],[-0.0227575832,152.1843276773,14,"completed",-5.489164,14.0,6,"C(=Cc1cc2c(cc1C=CC1=CC=NC1)=CCC=2)C1=CC=NC1","C(=Cc1cc2c(cc1C=CC1=NC=NC1)=CCC=2)C1=NC=NC1",{},"[chr5,CH1r5:1]>>[n:1]",true,-0.3120414922],[-0.0227723922,143.9505166587,14,"completed",-5.086296,14.0,9,"C1=CC(c2cc(C3=NSCS3)cc(C3=CCC=C3)n2)=CC1","C1=CC(c2cc(C3=CCC=C3)cc(C3=NSCS3)c2)=CC1",{},"[nr6:0]>>[ch&r6:0]",true,-0.1442697926],[-0.022919254,118.7551899677,14,"completed",-4.915176,14.0,5,"c1ccc(-c2cc(Nc3cccs3)cc(Nc3cccs3)c2)cc1","C1=CCC(c2cc(Nc3cccs3)cc(Nc3cccs3)c2)=C1",{},"[c:0]1[ch:1][ch][c:3][c!r5:4][c!r5:5]1>>[c:0]1[CH2:1][c:3][c:4][c:5]1",null,-0.1756164899],[-0.0231532201,121.2746286757,14,"completed",-5.063112,14.0,5,"C1=CC(Nc2cc3cnc(NC4=CCC=C4)cc3cn2)=CC1","c1ccc(Nc2cc3cnc(Nc4ccccc4)cc3cn2)cc1",{},"[CH2:0]1[c,C:1]-,=,:[c,C:2]-,=,:[c,C:3]-,=,:[c,C:4]1>>[ch:0]1c[c:1][c:2][c:3][c:4]1",true,-0.123993107],[-0.0231930832,109.8648627526,14,"completed",-5.216292,14.0,5,"C1=NCC(Nc2cc(NC3=CC=NC3)cc(-c3ccccc3)c2)=C1","C1=CC(c2cc(NC3=CC=NC3)cc(NC3=CC=NC3)c2)=CC1",{},"[c:0]1[ch:1][ch][c:3][c!r5:4][c!r5:5]1>>[c:0]1[CH2:1][c:3][c:4][c:5]1",true,-0.1367368436],[-0.0233493632,196.8249043975,14,"completed",-5.2737,14.0,7,"C1=c2cc3nc4cccnc4nc3cc2=CC1","C1=c2cc3nc4ccnnc4nc3cc2=CC1",{},"[ch&r6:0]>>[nr6:0]",true,-0.2313529146],[-0.0234036157,216.0242163327,14,"completed",-5.203964,14.0,9,"c1occ2cc3cc4c(cc3cc12)OOO4","C1=c2cc3cc4c(cc3cc2=CC1)OOO4",{},"[n,c:0]1[n,ch:1][o,O:2][n,c:3][n,c:4]1>>[*:0]1=[*:1][CH2:2][*:3]=[*:4]1",true,-0.227953139],[-0.0236983561,141.5439768691,14,"completed",-4.950412,14.0,6,"C1=CC(Nc2cc(NC3=CCC=C3)cc(C3=NC=CC3)c2)=CC1","C1=CC(Nc2cc(NC3=CCC=C3)cc(-c3nccs3)c2)=CC1",{},"[#6H2r5:1]>>[S:1]",true,-0.1760659438],[-0.0240761479,188.080862183,14,"completed",-5.184552,14.0,6,"C1=CCC(c2cc(NC3=CN=CC3)cc(C3=CC=CC3)c2)=C1","C1=NC=C(Nc2cc(C3=CN=CC3)cc(C3=CN=CC3)c2)C1",{},"[chr5,CH1r5:1]>>[n:1]",true,-0.1971736308],[-0.0242212116,160.8266356266,14,"completed",-4.875524,14.0,4,"c1ccc(Nc2cnc3cc(Nc4ccccc4)cnc3c2)cc1","C1=CC(Nc2cnc3cc(NC4=CCC=C4)cnc3c2)=CC1",{},"[c:0]1[ch:1][ch][c:3][c!r5:4][c!r5:5]1>>[c:0]1[CH2:1][c:3][c:4][c:5]1",true,-0.2248467239],[-0.0242304604,122.7459838971,14,"completed",-5.004232,14.0,7,"c1ccc(-c2cc(Nc3c[nH]nn3)cc(-c3ccccc3)c2)cc1","C1=CC(c2cc(Nc3c[nH]nn3)cc(C3=CCC=C3)c2)=CC1",{},"[c:0]1[ch:1][ch][c:3][c!r5:4][c!r5:5]1>>[c:0]1[CH2:1][c:3][c:4][c:5]1",true,-0.1398592735],[-0.0244603631,127.1401013788,14,"completed",-5.129076,14.0,8,"C1=CC(=C2C=c3cc4ccccc4cc3=C2)N=C1","C1=NC(=C2C=c3cc4ccccc4cc3=C2)N=C1",{},"[chr5,CH1r5:1]>>[n:1]",null,-0.1287589148],[-0.0246140115,154.2129264049,14,"completed",-5.187956,14.0,6,"C(=Cc1cc2c(cc1C=CC1=CCN=C1)=CCC=2)C1=CCN=C1","C(=Cc1cc2c(cc1C=CC1=CCN=N1)=CCC=2)C1=CCN=N1",{},"[chr5,CH1r5:1]>>[n:1]",true,-0.1660493693],[-0.0246943149,100.6758638605,14,"completed",-5.289156,14.0,8,"C1=NCc2cc3cc4cocc4cc3cc21","c1occ2cc3cc4c(cc3cc12)CN=N4",{},"[chr5,CH1r5:1]>>[n:1]",null,-0.1663364837],[-0.0247507586,221.8727484633,14,"completed",-5.31602,14.0,6,"C(=CC1=CC(c2ccco2)=CC1)C1=CC(c2ccco2)=CC1","C(=Cc1cc(-c2ccco2)co1)c1cc(-c2ccco2)co1",{},"[#6H2r5:1]>>[O:1]",true,-0.268501751],[-0.0248027773,228.3441884477,14,"completed",-5.230368,14.0,5,"C1=Cc2cc(Nc3ccc4c(c3)C=CC4)ccc2C1","C1=Cc2cc(Nc3cnc4c(c3)C=CC4)cnc2C1",{},"[ch&r6:0]>>[nr6:0]",null,-0.2459044895],[-0.0248985313,123.0828540494,14,"completed",-5.262752,14.0,5,"C1=CC(Nc2cc(-c3ccccc3)cc(-c3ccccc3)c2)=NC1","C1=CCC(c2cc(NC3=NCC=C3)cc(C3=CC=CC3)c2)=C1",{},"[c:0]1[ch:1][ch][c:3][c!r5:4][c!r5:5]1>>[c:0]1[CH2:1][c:3][c:4][c:5]1",true,-0.1677158716],[-0.0250221841,115.9663942701,14,"completed",-4.857952,14.0,6,"C1=c2cc3cc4ccsc4cc3cc2=CC1","C1=c2cc3cc4ncsc4cc3cc2=CC1",{},"[chr5,CH1r5:1]>>[n:1]",null,-0.2053191404],[-0.0250476638,99.0813600658,14,"completed",-4.921616,14.0,7,"c1cnc2cc3cc4c[nH]cc4cc3cc2c1","c1ncc2cc3cc4c[nH]cc4cc3cc2n1",{},"[ch&r6:0]>>[nr6:0]",true,-0.1594030524],[-0.0250780864,119.2025107612,14,"completed",-5.225492,14.0,7,"C1=CC(Nc2cc(-c3ccoc3)cc(-c3ccoc3)c2)=NC1","C1=CC(c2cc(NC3=NCC=C3)cc(C3=CCC=C3)c2)=CC1",{},"[n,c:0]1[n,ch:1][o,O:2][n,c:3][n,c:4]1>>[*:0]1=[*:1][CH2:2][*:3]=[*:4]1",true,-0.148073891],[-0.0252738824,187.6269867967,14,"completed",-5.3726,14.0,6,"C(=CC1=CCC(c2ccsc2)=C1)C1=CCC(c2ccsc2)=C1","C(=CC1=CCC(c2cnsc2)=C1)C1=CCC(c2cnsc2)=C1",{},"[chr5,CH1r5:1]>>[n:1]",true,-0.2676119552],[-0.0256261718,210.5015521436,14,"completed",-5.384928,14.0,6,"C(#Cc1cc2c[nH]cc2cc1C#CC1=CC=CC1)C1=CC=CC1","C(#Cc1cc2n[nH]nc2cc1C#CC1=CC=CC1)C1=CC=CC1",{},"[chr5,CH1r5:1]>>[n:1]",true,-0.2899845623],[-0.0258727375,137.2121973952,14,"completed",-5.330648,14.0,4,"C1=C(NC2=CC(c3ccccc3)=CC2)CC=C1c1ccccc1","C1=C(NC2=CC(c3ccccc3)=NC2)CN=C1c1ccccc1",{},"[chr5,CH1r5:1]>>[n:1]",true,-0.2118831094],[-0.0259268717,138.2383866224,14,"completed",-4.967064,14.0,4,"C1=CC(Nc2cc(NC3=CCC=C3)cc(-c3ccsc3)c2)=CC1","C1=CC(Nc2cc(NC3=CCC=C3)cc(-c3cnsc3)c2)=CC1",{},"[chr5,CH1r5:1]>>[n:1]",null,-0.1666406967],[-0.0260034312,154.0041653379,14,"completed",-4.957588,14.0,6,"C1=NCC=C1c1cc(Nc2ccccc2)nc(Nc2ccccc2)c1","C1=CCC(Nc2cc(C3=CCN=C3)cc(NC3=CC=CC3)n2)=C1",{},"[c:0]1[ch:1][ch][c:3][c!r5:4][c!r5:5]1>>[c:0]1[CH2:1][c:3][c:4][c:5]1",true,-0.1834531549],[-0.0260142686,127.0156986803,14,"completed",-4.787664,14.0,4,"C1=c2ccccc2=C(NC2=c3ccccc3=CC2)C1","C1=c2cnccc2=C(NC2=c3ccncc3=CC2)C1",{},"[ch&r6:0]>>[nr6:0]",null,-0.2528524044],[-0.0262540119,151.0263722991,14,"completed",-5.009752,14.0,7,"C1=CC(Nc2cc(NC3=CCC=C3)cc(-c3ccno3)c2)=CC1","C1=CC(Nc2cc(NC3=CCC=C3)cc(-c3ccn[nH]3)c2)=CC1",{},"[o:1]>>[nH:1]",true,-0.1637066549],[-0.0262559092,129.1289395465,14,"completed",-5.138276,14.0,5,"C1=NC(=C2C=C(Nc3ccccc3)C(Nc3ccccc3)=C2)N=C1","C1=CCC(NC2=CC(=C3N=CC=N3)C=C2NC2=CC=CC2)=C1",{},"[c:0]1[ch:1][ch][c:3][c!r5:4][c!r5:5]1>>[c:0]1[CH2:1][c:3][c:4][c:5]1",true,-0.1318793335],[-0.0263952936,150.6776966415,14,"completed",-5.215372,14.0,9,"C1=C(NC2=Cc3ccccc3C2)Cc2ccccc21","C1=C(NC2=Cc3ncccc3C2)Cc2cccnc21",{},"[ch&r6:0]>>[nr6:0]",null,-0.1709561654],[-0.0264310285,198.6628703112,14,"completed",-5.292468,14.0,6,"C1=CCC(C=Cc2cc(-c3coc(C=CC4=CC=CC4)c3)co2)=C1","C(=Cc1cc(-c2coc(C=Cc3ccco3)c2)co1)c1ccco1",{},"[#6H2r5:1]>>[O:1]",true,-0.2400384599],[-0.0264468573,186.3799491985,14,"completed",-5.075624,14.0,8,"C1=c2cc3cc4c(cc3cc2=CC1)ONO4","c1scc2cc3cc4c(cc3cc12)ONO4",{},"[#6H2r5:1]>>[S:1]",true,-0.1871593927],[-0.026531281,118.2998035543,14,"completed",-5.199364,14.0,6,"C1=CCC(Nc2cc(-c3ccco3)cc(-c3ccco3)c2)=C1","C1=NCC(Nc2cc(-c3ccco3)cc(-c3ccco3)c2)=C1",{},"[chr5,CH1r5:1]>>[n:1]",true,-0.1372323348],[-0.0265381885,118.2778899624,14,"completed",-5.114448,14.0,7,"C1=CCC(Nc2cccc(NC3=CC=CC3)c2-c2ccsn2)=C1","c1ccc(Nc2cccc(Nc3ccccc3)c2-c2ccsn2)cc1",{},"[CH2:0]1[c,C:1]-,=,:[c,C:2]-,=,:[c,C:3]-,=,:[c,C:4]1>>[ch:0]1c[c:1][c:2][c:3][c:4]1",true,-0.1187094948],[-0.0265653685,118.6587951552,14,"completed",-4.926492,14.0,4,"C1=CCC(c2c(NC3=CCC=C3)cccc2NC2=CCC=C2)=C1","C1=CCC(c2c(NC3=CCC=N3)cccc2NC2=CCC=N2)=C1",{},"[chr5,CH1r5:1]>>[n:1]",null,-0.1697980343],[-0.0267959923,116.8028700205,14,"completed",-5.282808,14.0,6,"C1=CC(c2cc(NC3=CN=CC3)cc(C3=CCC=C3)c2)=CC1","C1=CC(c2cc(NC3=CN=NC3)cc(C3=CCC=C3)c2)=CC1",{},"[chr5,CH1r5:1]>>[n:1]",true,-0.1732573382],[-0.0268125179,159.6336314268,14,"completed",-5.269008,14.0,7,"C1=CC(C=Cc2csc(-c3cc(C=CC4=NCC=C4)cs3)c2)=NC1","C1=CC(C=CC2=CCC(C3=CC(C=CC4=NCC=C4)=CC3)=C2)=NC1",{},"[n,c:0]1[n,ch:1][s,S:2][n,c:3][n,c:4]1>>[*:0]1=[*:1][CH2:2][*:3]=[*:4]1",true,-0.1986935109],[-0.0268465741,174.6400294886,14,"completed",-5.292652,14.0,4,"C1=C(NC2=CC(c3ccccc3)=CC2)CC=C1c1ccccc1","C1=C(c2ccccc2)N=C(NC2=NC(c3ccccc3)=CC2)C1",{},"[chr5,CH1r5:1]>>[n:1]",true,-0.220647657],[-0.0269003087,164.0936359491,14,"completed",-5.2691,14.0,8,"C1=CCC(C=CC2=CC(=C3SN=NS3)C=C2C=CC2=CC=CC2)=C1","C1=CCC(C=CC2=CC(=C3C=CC=C3)C=C2C=CC2=CC=CC2)=C1",{},"[S,s:0]1[r5:1]-,=,:[r5:2][S,s:3][*:4]1>>[CH:0]1=[C:1][C:2]=[CH:3][*:4]1",true,-0.2023318518],[-0.0269367932,125.7658820016,14,"completed",-5.419152,14.0,5,"C1=CCC(c2cc(Nc3ccccn3)cc(C3=CC=CC3)c2)=C1","C1=CCC(c2cc(Nc3ncccn3)cc(C3=CC=CC3)c2)=C1",{},"[ch&r6:0]>>[nr6:0]",true,-0.256373705],[-0.0269986129,133.7515086282,14,"completed",-5.326692,14.0,8,"C1=CCC(c2cccc(Nc3cccc(C4=CC=CC4)c3)c2)=C1","C1=NC=C(c2cccc(Nc3cccc(C4=CN=CC4)c3)c2)C1",{},"[chr5,CH1r5:1]>>[n:1]",null,-0.2075336235],[-0.0270096315,151.5619602584,14,"completed",-5.094944,14.0,4,"C1=CCC(C=Cc2cccc(-c3cccc(C=CC4=CC=CC4)c3)c2)=C1","C1=CCC(C=CC2=CCC(C3=CC(C=CC4=CC=CC4)=CC3)=C2)=C1",{},"[c:0]1[ch:1][ch][c:3][c!r5:4][c!r5:5]1>>[c:0]1[CH2:1][c:3][c:4][c:5]1",true,-0.1516032775],[-0.0270853413,109.8701003662,14,"completed",-5.276828,14.0,6,"C1=CC(c2cc(NC3=CC=NC3)cc(C3=CCC=C3)c2)=CC1","C1=CC(c2cc(Nc3ccns3)cc(C3=CCC=C3)c2)=CC1",{},"[#6H2r5:1]>>[S:1]",true,-0.1655077893],[-0.0271683235,139.2228786867,14,"completed",-4.984728,14.0,6,"C1=CC(Nc2cc(NC3=CCC=C3)cc(C3=NCC=C3)c2)=CC1","C1=CC(Nc2cc(NC3=CCC=C3)cc(C3=NCN=C3)c2)=CC1",{},"[chr5,CH1r5:1]>>[n:1]",true,-0.1609159737],[-0.0274447409,127.4413457757,14,"completed",-5.312064,14.0,6,"c1ccc(-c2cc(Nc3ncco3)cc(-c3ccccc3)c2)cc1","C1=CCC(c2cc(Nc3ncco3)cc(C3=CC=CC3)c2)=C1",{},"[c:0]1[ch:1][ch][c:3][c!r5:4][c!r5:5]1>>[c:0]1[CH2:1][c:3][c:4][c:5]1",true,-0.1956454836],[-0.0276014697,200.9214072818,14,"completed",-5.056856,14.0,6,"C(#Cc1cc2c(cc1C#Cc1ccc[nH]1)=CCC=2)c1ccc[nH]1","C(#Cc1cc2c(cc1C#Cc1ncc[nH]1)=CCC=2)c1ncc[nH]1",{},"[chr5,CH1r5:1]>>[n:1]",true,-0.2031784935],[-0.0276333763,142.3622070621,14,"completed",-4.925664,14.0,6,"C1=CC(Nc2cc(NC3=CCC=C3)cc(C3=CN=CC3)c2)=CC1","C1=CC(Nc2cc(C3=CN=CC3)cc(NC3=CCC=C3)n2)=CC1",{},"[ch&r6:0]>>[nr6:0]",true,-0.1875089012],[-0.0277236598,97.7761637734,14,"completed",-5.272872,14.0,7,"c1cnc2cc3cc4c(cc3cc2n1)=NCN=4","c1ccc2cc3cc4c(cc3cc2c1)=NCN=4",{},"[nr6:0]>>[ch&r6:0]",true,-0.1555753679],[-0.0277499875,167.0258743991,14,"completed",-5.236716,14.0,7,"C(=Cc1cnco1)C1=CCC(C2=CC(C=Cc3cnco3)=CC2)=C1","C(=CC1=CN=CC1)C1=CCC(C2=CC(C=CC3=CN=CC3)=CC2)=C1",{},"[n,c:0]1[n,ch:1][o,O:2][n,c:3][n,c:4]1>>[*:0]1=[*:1][CH2:2][*:3]=[*:4]1",true,-0.1925002919],[-0.0280229487,136.6413813636,14,"completed",-5.330464,14.0,6,"C1=CCC(c2cc(NC3=CN=CC3)cc(C3=CC=CC3)c2)=C1","C1=CCC(c2cc(NC3=CN=NC3)cc(C3=CC=CC3)c2)=C1",{},"[chr5,CH1r5:1]>>[n:1]",true,-0.2114156054],[-0.0280592304,155.9349576966,14,"completed",-5.312616,14.0,9,"C1=Nc2cc3nc4cscc4nc3cc2C1","C1=Nc2cc3nc4c(nc3cc2C1)=CCC=4",{},"[n,c:0]1[n,ch:1][s,S:2][n,c:3][n,c:4]1>>[*:0]1=[*:1][CH2:2][*:3]=[*:4]1",true,-0.2155607504],[-0.0281333395,115.1426515704,14,"completed",-5.17388,14.0,12,"c1ccc(-c2c(Nc3ccccn3)cccc2Nc2ccccn2)cc1","C1=CC(c2c(Nc3ccccn3)cccc2Nc2ccccn2)=CC1",{},"[c:0]1[ch:1][ch][c:3][c!r5:4][c!r5:5]1>>[c:0]1[CH2:1][c:3][c:4][c:5]1",null,-0.1262235115],[-0.02816486,166.5239100122,14,"completed",-5.017756,14.0,5,"c1cc(Nc2ccc3ccc(Nc4cc[nH]c4)cc3c2)c[nH]1","c1cc(Nc2ccc3ccc(Nc4ccoc4)cc3c2)co1",{},"[nH:1]>>[o:1]",true,-0.1761948059],[-0.0281681343,187.1861891104,14,"completed",-5.38916,14.0,6,"C(=Cc1cc2c(cc1C=CC1=CN=CC1)=CCC=2)C1=CN=CC1","C(=Cc1cc2c(cc1C=CC1=NN=CC1)=CCC=2)C1=NN=CC1",{},"[chr5,CH1r5:1]>>[n:1]",true,-0.2756978185],[-0.0282160816,180.5784725835,14,"completed",-5.1357,14.0,8,"C(#Cc1cc(-c2ccoc2)cc(C#Cc2cc[nH]c2)n1)c1cc[nH]c1","C(#Cc1cc(-c2cc[nH]c2)cc(C#Cc2cc[nH]c2)n1)c1cc[nH]c1",{},"[o:1]>>[nH:1]",true,-0.1822994374],[-0.0282185411,105.426842489,14,"completed",-5.422648,14.0,7,"C1=CC(c2cc(NC3=CN=NC3)cc(C3=CCC=C3)c2)=CC1","C1=CC(c2cc(Nc3cnns3)cc(C3=CCC=C3)c2)=CC1",{},"[#6H2r5:1]>>[S:1]",true,-0.2492482051],[-0.0282506063,108.9984521791,14,"completed",-5.13846,14.0,4,"c1ccc(Nc2cc(-c3ccccc3)cc(Nc3ccccc3)n2)cc1","C1=CCC(c2cc(Nc3ccccc3)nc(Nc3ccccc3)c2)=C1",{},"[c:0]1[ch:1][ch][c:3][c!r5:4][c!r5:5]1>>[c:0]1[CH2:1][c:3][c:4][c:5]1",true,-0.1122740249],[-0.0282867273,160.2504658592,14,"completed",-5.297528,14.0,5,"C1=CN=C(C=Cc2cccc(-c3cccc(C=CC4=NC=CC4)c3)c2)C1","C1=CN=C(C=CC2=CCC(C3=CC(C=CC4=NC=CC4)=CC3)=C2)C1",{},"[c:0]1[ch:1][ch][c:3][c!r5:4][c!r5:5]1>>[c:0]1[CH2:1][c:3][c:4][c:5]1",true,-0.2116570199],[-0.0283576827,169.4455897424,14,"completed",-4.9103,14.0,4,"c1ccc(Nc2ccc3ccc(Nc4ccccc4)nc3n2)cc1","C1=CCC(Nc2ccc3ccc(NC4=CC=CC4)nc3n2)=C1",{},"[c:0]1[ch:1][ch][c:3][c!r5:4][c!r5:5]1>>[c:0]1[CH2:1][c:3][c:4][c:5]1",true,-0.2152788703],[-0.0283873351,85.3266771322,14,"completed",-5.264592,14.0,7,"C1=CCC(Nc2cccc(NC3=CC=CC3)c2-c2ccns2)=C1","c1ccc(Nc2cccc(Nc3ccccc3)c2-c2ccns2)cc1",{},"[CH2:0]1[c,C:1]-,=,:[c,C:2]-,=,:[c,C:3]-,=,:[c,C:4]1>>[ch:0]1c[c:1][c:2][c:3][c:4]1",true,-0.1433701496],[-0.0284237627,128.1027818849,14,"completed",-5.186944,14.0,6,"c1ccc(Nc2cccc(Nc3ccccc3)c2-c2cc[nH]n2)cc1","c1ccc(Nc2cccc(Nc3ccccc3)c2-c2ccon2)cc1",{},"[nH:1]>>[o:1]",true,-0.1418251025],[-0.0285335062,122.8031560217,14,"completed",-5.025392,14.0,4,"C1=CC(Nc2cc(-c3ccc[nH]3)cc(-c3ccc[nH]3)c2)=CC1","C1=NC(Nc2cc(-c3ccc[nH]3)cc(-c3ccc[nH]3)c2)=CC1",{},"[chr5,CH1r5:1]>>[n:1]",null,-0.1334470997],[-0.0285469221,142.8145244699,14,"completed",-5.421176,14.0,6,"C1=c2nc3cc4ccncc4cc3nc2=CC1","C1=c2nc3cc4ccnnc4cc3nc2=CC1",{},"[ch&r6:0]>>[nr6:0]",true,-0.2663483802],[-0.0285689165,155.0493781655,14,"completed",-5.38318,14.0,6,"C(#Cc1cc(C#Cc2cc[nH]c2)cc(C2=CCC=C2)c1)c1cc[nH]c1","C(#Cc1cc(C#Cc2cc[nH]c2)nc(C2=CCC=C2)n1)c1cc[nH]c1",{},"[ch&r6:0]>>[nr6:0]",true,-0.2516621878],[-0.028614941,156.6935473261,14,"completed",-5.05244,14.0,7,"C1=CCC(c2cc(NC3=CN=CC3)cc(C3=CC=CC3)n2)=C1","C1=CCC(c2cc(NC3=CN=CC3)cc(C3=CC=CC3)c2)=C1",{},"[nr6:0]>>[ch&r6:0]",true,-0.160191214],[-0.0287523725,358.805176259,14,"completed",-5.256128,14.0,6,"C1=NC(Nc2c(-c3ccccc3)ncnc2-c2ccccc2)=CC1","C1=CC(c2ncnc(C3=CCC=C3)c2NC2=CCC=N2)=CC1",{},"[c:0]1[ch:1][ch][c:3][c!r5:4][c!r5:5]1>>[c:0]1[CH2:1][c:3][c:4][c:5]1",true,-0.3750804863],[-0.0288304582,128.2046055572,14,"completed",-5.133768,14.0,6,"C1=CC(c2cc(Nc3ccoc3)cc(C3=CCC=C3)c2)=CC1","C1=CC(c2cc(Nc3cocn3)cc(C3=CCC=C3)c2)=CC1",{},"[chr5,CH1r5:1]>>[n:1]",true,-0.1303654748],[-0.0289435886,126.8757965966,14,"completed",-5.175904,14.0,8,"C1=CC(c2cc(Nc3nncs3)cc(C3=CCC=C3)c2)=CC1","C1=CC(c2cc(Nc3nccs3)cc(C3=CCC=C3)c2)=CC1",{},"[nr5:0]>>[ch&r5:0]",true,-0.1375520345],[-0.0289948371,149.6153859674,14,"completed",-5.30222,14.0,7,"C(#Cc1cc(-c2coc(C#CC3=CCC=N3)c2)co1)C1=CCC=N1","C(#CC1=CCC=N1)C1=CC(C2=CCC(C#CC3=CCC=N3)=C2)=CC1",{},"[n,c:0]1[n,ch:1][o,O:2][n,c:3][n,c:4]1>>[*:0]1=[*:1][CH2:2][*:3]=[*:4]1",true,-0.2059667416],[-0.0290824013,147.6780170376,14,"completed",-5.221812,14.0,6,"C1=CCC(Nc2cc(C3=CC=NC3)cc(C3=CC=NC3)c2)=C1","C1=NCC(c2cc(Nc3cccs3)cc(C3=CC=NC3)c2)=C1",{},"[#6H2r5:1]>>[S:1]",true,-0.1705271144],[-0.0291047078,140.9898323166,14,"completed",-5.239016,14.0,6,"C1=CCC(c2cc(NC3=CN=CC3)cc(C3=CC=CC3)c2)=C1","C1=CCC(c2cc(Nc3cnco3)cc(C3=CC=CC3)c2)=C1",{},"[#6H2r5:1]>>[O:1]",true,-0.1713114195],[-0.0291184163,137.3878482971,14,"completed",-5.223008,14.0,8,"C1=CCC(NC2=CC(=C3C=CC=N3)C=C2NC2=CC=CC2)=C1","C1=CCC(NC2=CC(=C3C=CN=N3)C=C2NC2=CC=CC2)=C1",{},"[chr5,CH1r5:1]>>[n:1]",null,-0.1621406649],[-0.0291330233,143.1236368107,14,"completed",-5.01886,14.0,6,"C1=CC(=C2C=C(NC3=CCC=C3)C(NC3=CCC=C3)=C2)C=C1","C1=CC(=C2C=C(NC3=CCC=C3)C(NC3=CCC=C3)=C2)N=C1",{},"[chr5,CH1r5:1]>>[n:1]",null,-0.1539817789],[-0.0291546962,215.0719509636,14,"completed",-5.321816,14.0,6,"C1=c2cc(-c3ccsc3)c(-c3ccsc3)cc2=CC1","C1=c2cc(-c3cnsc3)c(-c3cnsc3)cc2=CC1",{},"[chr5,CH1r5:1]>>[n:1]",true,-0.2652641884],[-0.0293848619,112.8012394007,14,"completed",-5.306728,14.0,4,"C1=CC(c2cccc(Nc3cccc(C4=CCC=C4)c3)c2)=CC1","C1=NCC=C1c1cccc(Nc2cccc(C3=CCN=C3)c2)c1",{},"[chr5,CH1r5:1]>>[n:1]",null,-0.1834802113],[-0.0295081932,136.1518563121,14,"completed",-4.916464,14.0,4,"c1cc(Nc2cccc3ccncc23)c2cnccc2c1","C1=c2ccncc2=C(NC2=c3cnccc3=CC2)C1",{},"[c:0]1[ch:1][ch][c:3][c!r5:4][c!r5:5]1>>[c:0]1[CH2:1][c:3][c:4][c:5]1",true,-0.1871983039],[-0.0296071756,420.2213517985,14,"completed",-5.15134,14.0,6,"C1=CC(c2nc3c(nc2C2=CCC=C2)=CCC=3)=CC1","C1=CC(c2nc3c[nH]cc3nc2C2=CCC=C2)=CC1",{},"[#6H2r5:1]>>[NH:1]",true,-0.4217552897],[-0.0296356168,141.4824410918,14,"completed",-5.032384,14.0,6,"C1=CCC(Nc2cc(-c3ccco3)cc(-c3ccco3)c2)=C1","c1coc(-c2cc(Nc3cccs3)cc(-c3ccco3)c2)c1",{},"[#6H2r5:1]>>[S:1]",true,-0.149189556],[-0.0236349752,151.0486419464,15,"completed",-5.569664,15.0,6,"O=c1cc(Nc2cc(C3=CCC=C3)cc(C3=CCC=C3)c2)cc[nH]1","O=c1cc(Nc2cc(C3=CCC=C3)cc(C3=CCC=C3)c2)nc[nH]1",{},"[ch&r6:0]>>[nr6:0]",true,-0.3618037948],[-0.0264274594,127.9408802348,15,"completed",-5.168728,15.0,5,"C1=NCC(Nc2cc(-c3ccccc3)cc(-c3ccccc3)c2)=C1","C1=CC(c2cc(NC3=CC=NC3)cc(C3=CCC=C3)c2)=CC1",{},"[c:0]1[ch:1][ch][c:3][c!r5:4][c!r5:5]1>>[c:0]1[CH2:1][c:3][c:4][c:5]1",true,-0.1366872432],[-0.0267779343,125.1923180213,15,"completed",-5.411792,15.0,8,"C1=CC(c2cc(Nc3cnon3)cc(C3=CCC=C3)c2)=CC1","C1=CC(c2cc(NC3=NCN=C3)cc(C3=CCC=C3)c2)=CC1",{},"[n,c:0]1[n,ch:1][o,O:2][n,c:3][n,c:4]1>>[*:0]1=[*:1][CH2:2][*:3]=[*:4]1",true,-0.2516110085],[-0.0268023478,132.1782003164,15,"completed",-5.392748,15.0,3,"c1ccc2c(Nc3cccc4ccccc34)cccc2c1","c1cc(Nc2cccc3ccncc23)c2cnccc2c1",{},"[ch&r6:0]>>[nr6:0]",null,-0.2438539696],[-0.0287509975,89.7004624382,15,"completed",-5.243248,15.0,5,"c1ccc(Nc2cccc(Nc3ccccc3)c2-c2ccco2)cc1","c1ccc(Nc2cccc(Nc3ccccc3)c2-c2ccno2)cc1",{},"[chr5,CH1r5:1]>>[n:1]",true,-0.1345398373],[-0.0293033895,200.5584881801,15,"completed",-5.346012,15.0,4,"c1cncc(Nc2cccc(Nc3cccnc3)c2)c1","c1ccc(-c2c(Nc3cccnc3)cccc2Nc2cccnc2)cc1",{},"[cH&r6,CH&r5:1]>>[#6:1](-[c]1[ch]ccc[ch]1)",true,-0.2643471963],[-0.0293811633,222.8211783447,15,"completed",-4.99218,15.0,5,"C1=CC(C2=CC=C(NC3=CC=C(C4=CCC=C4)C3)C2)=CC1","C1=CC(C2=CN=C(NC3=NC=C(C4=CCC=C4)C3)C2)=CC1",{},"[chr5,CH1r5:1]>>[n:1]",true,-0.2352564605],[-0.0295575158,131.9361298286,15,"completed",-5.106168,15.0,6,"C1=CC(Nc2cc(-c3ccoc3)cc(-c3ccoc3)c2)=CC1","C1=NC(Nc2cc(-c3ccoc3)cc(-c3ccoc3)c2)=CC1",{},"[chr5,CH1r5:1]>>[n:1]",true,-0.1320067575],[-0.0296352661,123.3078605439,15,"completed",-5.318872,15.0,8,"C1=CC(c2cc(Nc3ncon3)cc(C3=CCC=C3)c2)=CC1","C1=CC(c2cc(NC3=NCC=N3)cc(C3=CCC=C3)c2)=CC1",{},"[n,c:0]1[n,ch:1][o,O:2][n,c:3][n,c:4]1>>[*:0]1=[*:1][CH2:2][*:3]=[*:4]1",true,-0.1966678803],[-0.0299505845,88.6603168918,15,"completed",-5.234416,15.0,5,"c1ccc(Nc2cccc(Nc3ccccc3)c2-c2ccncn2)cc1","c1ccc(Nc2cccc(Nc3ccccc3)c2-c2ccncc2)cc1",{},"[nr6:0]>>[ch&r6:0]",true,-0.1292818847],[-0.030229071,140.0501586237,15,"completed",-5.176824,15.0,6,"C1=CC(c2cc(NC3=CC=NC3)cc(C3=CCC=C3)c2)=CC1","C1=CC(c2cc(NC3=CC=NC3)cc(C3=NCC=C3)c2)=NC1",{},"[chr5,CH1r5:1]>>[n:1]",true,-0.1500199692],[-0.0302415649,80.8443889158,15,"completed",-5.27554,15.0,6,"C1=CC(Nc2cccc(NC3=CCC=C3)c2-c2cncnc2)=CC1","c1ccc(Nc2cccc(Nc3ccccc3)c2-c2cncnc2)cc1",{},"[CH2:0]1[c,C:1]-,=,:[c,C:2]-,=,:[c,C:3]-,=,:[c,C:4]1>>[ch:0]1c[c:1][c:2][c:3][c:4]1",true,-0.1470877905],[-0.0303557247,152.7718842766,15,"completed",-5.035696,15.0,6,"c1ccc(Nc2cncc(Nc3ccccc3)c2-c2cc[nH]c2)cc1","c1ccc(Nc2cccc(Nc3ccccc3)c2-c2cc[nH]c2)cc1",{},"[nr6:0]>>[ch&r6:0]",true,-0.1592651901],[-0.0306479803,202.3148316795,15,"completed",-5.226228,15.0,6,"C1=CCC(C2=NC(C=CC3=CCC(C4=CC=CC4)=N3)=CC2)=C1","C(=CC1=CCC(c2cccs2)=N1)C1=CCC(c2cccs2)=N1",{},"[#6H2r5:1]>>[S:1]",true,-0.2207684534],[-0.030861025,197.5035442537,15,"completed",-4.994664,15.0,5,"C1=CCC(Nc2cc(NC3=CC=CC3)nc(-c3ccccc3)n2)=C1","C1=CCC(Nc2cc(NC3=CC=CC3)nc(C3=CCC=C3)n2)=C1",{},"[c:0]1[ch:1][ch][c:3][c!r5:4][c!r5:5]1>>[c:0]1[CH2:1][c:3][c:4][c:5]1",true,-0.2108187129],[-0.0312424565,166.2440624047,15,"completed",-5.153916,15.0,5,"c1ccc(Nc2cc3c(cc2Nc2ccccc2)=NCN=3)cc1","C1=CCC(Nc2cc3c(cc2NC2=CC=CC2)=NCN=3)=C1",{},"[c:0]1[ch:1][ch][c:3][c!r5:4][c!r5:5]1>>[c:0]1[CH2:1][c:3][c:4][c:5]1",true,-0.1704742985],[-0.0314758083,121.2067308919,15,"completed",-5.230092,15.0,6,"C1=CC(Nc2cc(C3=NCC=C3)cc(C3=NCC=C3)c2)=CC1","C1=CC(c2cc(Nc3ccccc3)cc(C3=NCC=C3)c2)=NC1",{},"[CH2:0]1[c,C:1]-,=,:[c,C:2]-,=,:[c,C:3]-,=,:[c,C:4]1>>[ch:0]1c[c:1][c:2][c:3][c:4]1",true,-0.1516040783],[-0.0315029068,168.4792990046,15,"completed",-5.342792,15.0,6,"C(=Cc1cc2c(cc1C=CC1=CC=NC1)=CCC=2)C1=CC=NC1","C(=Cc1cc2c(cc1C=Cc1ccns1)=CCC=2)c1ccns1",{},"[#6H2r5:1]>>[S:1]",true,-0.2393110367],[-0.0316493247,137.8813009679,15,"completed",-5.216108,15.0,7,"C1=CC(Nc2cccc(NC3=CCC=C3)c2C2=NCN=C2)=CC1","C1=NCN=C1c1c(Nc2ccccc2)cccc1Nc1ccccc1",{},"[CH2:0]1[c,C:1]-,=,:[c,C:2]-,=,:[c,C:3]-,=,:[c,C:4]1>>[ch:0]1c[c:1][c:2][c:3][c:4]1",true,-0.1600530422],[-0.0318172307,126.5760345008,15,"completed",-5.387964,15.0,7,"c1ccc(-c2cc(Nc3nncs3)cc(-c3ccccc3)c2)cc1","C1=CC(c2cc(Nc3nncs3)cc(C3=CCC=C3)c2)=CC1",{},"[c:0]1[ch:1][ch][c:3][c!r5:4][c!r5:5]1>>[c:0]1[CH2:1][c:3][c:4][c:5]1",true,-0.2380207817],[-0.0318172574,138.3694188433,15,"completed",-4.855008,15.0,6,"C(#Cc1cc(C#Cc2ccccc2)nc(C2=CSCS2)n1)c1ccccc1","C(#Cc1cc(C#CC2=CC=CC2)nc(C2=CSCS2)n1)C1=CC=CC1",{},"[c:0]1[ch:1][ch][c:3][c!r5:4][c!r5:5]1>>[c:0]1[CH2:1][c:3][c:4][c:5]1",true,-0.2203552253],[-0.0318291328,122.52660248,15,"completed",-5.168452,15.0,5,"C(=Cc1cc(C=Cc2ccccc2)cc(C2=CSCS2)c1)c1ccccc1","C(=Cc1cc(C=Cc2ccccc2)cc(C2=NSCS2)c1)c1ccccc1",{},"[chr5,CH1r5:1]>>[n:1]",true,-0.1315627216],[-0.0319760258,139.2071510459,15,"completed",-4.902204,15.0,5,"C1=CC(Nc2cc(NC3=CCC=C3)cc(-c3ccccn3)c2)=CC1","C1=CC(Nc2cc(NC3=CCC=C3)cc(-c3ncccn3)c2)=CC1",{},"[ch&r6:0]>>[nr6:0]",true,-0.1963390617],[-0.0320521699,156.673372544,15,"completed",-5.267444,15.0,7,"O=c1cnc2cc3cc4c(cc3cc2o1)=CCC=4","O=c1cnc2cc3cc4c[nH]cc4cc3cc2o1",{},"[#6H2r5:1]>>[NH:1]",true,-0.1956653196],[-0.0320702241,216.7822791792,15,"completed",-5.197248,15.0,13,"C1=CC(C2=NC(C=CC3=CCC(C4=CCC=C4)=N3)=CC2)=CC1","C(=CC1=CCC(c2ccsc2)=N1)C1=CCC(c2ccsc2)=N1",{},"[#6H2r5:1]>>[S:1]",null,-0.2272192148],[-0.0320714634,142.2068325825,15,"completed",-4.98528,15.0,6,"C(=Cc1ccncn1)C1=c2ccccc2=C(C=Cc2ccncn2)C1","C(=Cc1ccccn1)C1=c2ccccc2=C(C=Cc2ccccn2)C1",{},"[nr6:0]>>[ch&r6:0]",true,-0.1633141624],[-0.0323497243,103.9409151887,15,"completed",-5.123188,15.0,4,"C1=CCC(c2c(Nc3ccccc3)cccc2Nc2ccccc2)=C1","c1ccc(Nc2cccc(Nc3ccccc3)c2-c2ccco2)cc1",{},"[#6H2r5:1]>>[O:1]",true,-0.1052006592],[-0.0329576093,182.6787953505,15,"completed",-5.08556,15.0,4,"C1=C(Nc2ccccc2)C=C(C2=CC(Nc3ccccc3)=CC2)C1","C1=C(Nc2cccnc2)C=C(C2=CC(Nc3cccnc3)=CC2)C1",{},"[ch&r6:0]>>[nr6:0]",true,-0.18295823],[-0.0330567467,129.9289860503,15,"completed",-5.095404,15.0,6,"C(#Cc1cc2c[nH]cc2cc1C#CC1=CC=CC1)C1=CC=CC1","C(#Cc1cc2c[nH]cc2cc1C#Cc1ccco1)c1ccco1",{},"[#6H2r5:1]>>[O:1]",true,-0.1299688108],[-0.0330863302,118.2339043215,15,"completed",-5.09706,15.0,7,"C1=CCC(Nc2cc(C3=CCC=N3)cc(NC3=CC=CC3)n2)=C1","C1=NC(c2cc(Nc3ccccc3)nc(Nc3ccccc3)c2)=CC1",{},"[CH2:0]1[c,C:1]-,=,:[c,C:2]-,=,:[c,C:3]-,=,:[c,C:4]1>>[ch:0]1c[c:1][c:2][c:3][c:4]1",true,-0.1182518139],[-0.0331242299,164.0655295012,15,"completed",-5.242052,15.0,7,"C(#Cc1cc(-c2ccc[nH]2)cc(-c2ccc[nH]2)c1)c1cc[nH]c1","C(#Cc1cc(-c2ccc[nH]2)nc(-c2ccc[nH]2)c1)c1cc[nH]c1",{},"[ch&r6:0]>>[nr6:0]",true,-0.1918465418],[-0.0333888606,143.6760732126,15,"completed",-5.453192,15.0,6,"C1=CC(C=Cc2cc(-c3ccc[nH]3)cc(-c3ccc[nH]3)c2)=CC1","C1=CC(C=Cc2nc(-c3ccc[nH]3)cc(-c3ccc[nH]3)n2)=CC1",{},"[ch&r6:0]>>[nr6:0]",true,-0.2859504547],[-0.0339242671,183.8169842027,15,"completed",-5.293388,15.0,6,"C1=CC(C=Cc2c[nH]c(-c3cc(C=CC4=CCC=C4)c[nH]3)c2)=CC1","C1=CC(C=Cc2cc(-c3cc(C=CC4=CCC=C4)n[nH]3)[nH]n2)=CC1",{},"[chr5,CH1r5:1]>>[n:1]",true,-0.2282852465],[-0.0339304454,190.6602412843,15,"completed",-5.03634,15.0,7,"C1=CC(c2cc(Nc3ccc[nH]3)cc(C3=NCC=C3)c2)=NC1","C1=CC(c2cc(Nc3ccco3)cc(C3=NCC=C3)c2)=NC1",{},"[nH:1]>>[o:1]",true,-0.1957986196],[-0.0339701788,145.8425876246,15,"completed",-5.234232,15.0,5,"C1=CC(C=Cc2cc3c(cc2C=CC2=CCC=C2)=CCC=3)=CC1","C1=CC(C=Cc2cc3cocc3cc2C=CC2=CCC=C2)=CC1",{},"[#6H2r5:1]>>[O:1]",true,-0.1734906135],[-0.034090262,99.8058978216,15,"completed",-5.269652,15.0,4,"O=c1cc(-c2c(Nc3ccccc3)cccc2Nc2ccccc2)cco1","O=c1cc(-c2c(Nc3ccccc3)cccc2Nc2ccccc2)cc[nH]1",{},"[o:1]>>[nH:1]",true,-0.1551267217],[-0.0342151747,158.6848871955,15,"completed",-5.307188,15.0,7,"C(#Cc1ccc[nH]1)c1cc(-c2ccc[nH]2)cc(-c2ccc[nH]2)c1","C(#Cc1ccc[nH]1)c1cc(-c2ccc[nH]2)nc(-c2ccc[nH]2)c1",{},"[ch&r6:0]>>[nr6:0]",true,-0.2149768788],[-0.0342161715,204.5182437648,15,"completed",-5.217764,15.0,6,"C(=Cc1cc[nH]c1)C1=CCC(C2=CC(C=Cc3cc[nH]c3)=CC2)=C1","C(=Cc1cc[nH]c1)C1=NCC(C2=CC(C=Cc3cc[nH]c3)=NC2)=C1",{},"[chr5,CH1r5:1]>>[n:1]",true,-0.220506708],[-0.0342657491,145.0217634425,15,"completed",-5.270296,15.0,7,"C(#Cc1ccc[nH]1)c1cc(C#Cc2ccc[nH]2)cc(-c2ccco2)c1","C(#Cc1ccc[nH]1)c1cc(C#Cc2ccc[nH]2)cc(-c2ccc[nH]2)c1",{},"[o:1]>>[nH:1]",true,-0.1877276442],[-0.0342859775,126.0937654211,15,"completed",-5.339112,15.0,6,"C1=CC(c2cc(NC3=CN=CC3)cc(C3=CCC=C3)c2)=CC1","C1=CC(c2cc(NC3=NN=CC3)cc(C3=CCC=C3)c2)=CC1",{},"[chr5,CH1r5:1]>>[n:1]",true,-0.2095594581],[-0.0343167699,129.855948109,15,"completed",-5.387596,15.0,8,"C1=CC(c2cc(Nc3ccno3)cc(C3=CCC=C3)n2)=CC1","C1=CC(c2cc(Nc3ccno3)cc(C3=CCC=C3)c2)=CC1",{},"[nr6:0]>>[ch&r6:0]",true,-0.2395645681],[-0.0343265804,130.9910250668,15,"completed",-5.190716,15.0,4,"C1=CC(Nc2cc(NC3=CCC=C3)cc(-c3ccccc3)c2)=CC1","O=c1ccoc(-c2cc(NC3=CCC=C3)cc(NC3=CCC=C3)c2)c1",{},"[ch:1]1[c:2][c:3][ch:4][c:5][c:6]1>>[o:1]1[c:2][c:3][C:4](=O)[c:5][c:6]1",true,-0.1455714637],[-0.0343315911,191.8769962092,15,"completed",-5.204976,15.0,4,"C1=C(Nc2ccccc2)C=C(C2=CC(Nc3ccccc3)=CC2)C1","C1=C(Nc2ccncc2)C=C(C2=CC(Nc3ccncc3)=CC2)C1",{},"[ch&r6:0]>>[nr6:0]",true,-0.205466694],[-0.0343433186,173.3355215543,15,"completed",-5.282348,15.0,7,"C(=Cc1ccno1)C1=CCC(C2=CC(C=Cc3ccno3)=CC2)=C1","C(=Cc1ccn[nH]1)C1=CCC(C2=CC(C=Cc3ccn[nH]3)=CC2)=C1",{},"[o:1]>>[nH:1]",true,-0.2152628432],[-0.0343782442,171.1510550227,15,"completed",-4.883712,15.0,6,"C(#Cc1cc(C2=NCC=C2)cc(C2=NCC=C2)c1)C1=CCC=C1","C(#Cc1cc(C2=NCC=C2)cc(C2=NCC=C2)c1)C1=CSCS1",{},"[CH,ch:0]1=[C,c:1][C,c:2]=[CH,ch:3][*:4]1>>[S:0]1[*:1]=,:[*:2][S:3][*:4]1",true,-0.2285062978],[-0.0343932057,154.6010133137,15,"completed",-5.119876,15.0,7,"C(=Cc1coc(-c2cc(C=CC3=CCC=N3)co2)c1)C1=CCC=N1","C(=CC1=CCC=N1)C1=CCC(C2=CC(C=CC3=CCC=N3)=CC2)=C1",{},"[n,c:0]1[n,ch:1][o,O:2][n,c:3][n,c:4]1>>[*:0]1=[*:1][CH2:2][*:3]=[*:4]1",true,-0.1552258047],[-0.0344087692,159.519339892,15,"completed",-5.093196,15.0,8,"O=c1cnoc2cc3cc4c[nH]cc4cc3cc12","O=c1ccoc2cc3cc4c[nH]cc4cc3cc12",{},"[nr6:0]>>[ch&r6:0]",true,-0.159590426],[-0.034410331,109.7894784904,15,"completed",-4.996504,15.0,5,"c1ccc(Nc2cccc(Nc3ccccc3)c2-c2cc[nH]c2)cc1","c1ccc(Nc2cccc(Nc3ccccc3)c2-c2cc[nH]n2)cc1",{},"[chr5,CH1r5:1]>>[n:1]",true,-0.1315383076],[-0.0344512362,144.9563789193,15,"completed",-5.353004,15.0,3,"c1ccc2c(Nc3cccc4ccccc34)cccc2c1","c1cc(Nc2cccc3cnccc23)c2ccncc2c1",{},"[ch&r6:0]>>[nr6:0]",null,-0.2288618657],[-0.0345850269,128.6602811868,15,"completed",-5.019412,15.0,7,"C1=CC(c2cc(Nc3c[nH]cn3)cc(C3=CCC=C3)c2)=CC1","C1=CC(c2cc(Nc3c[nH]cn3)cc(C3=CCC=C3)n2)=CC1",{},"[ch&r6:0]>>[nr6:0]",true,-0.1404839371],[-0.034692947,136.9565130707,15,"completed",-5.229724,15.0,6,"C1=CCC(Nc2cc(-c3ccco3)cc(-c3ccco3)c2)=C1","C1=CN=C(Nc2cc(-c3ccco3)cc(-c3ccco3)c2)C1",{},"[chr5,CH1r5:1]>>[n:1]",true,-0.1643257783],[-0.0347187365,132.5765583456,15,"completed",-5.227516,15.0,6,"C1=CCC(Nc2cc(-c3cccs3)cc(-c3cccs3)c2)=C1","C1=NCC(Nc2cc(-c3cccs3)cc(-c3cccs3)c2)=C1",{},"[chr5,CH1r5:1]>>[n:1]",true,-0.1598252347],[-0.0347389938,192.7376703197,15,"completed",-5.293388,15.0,6,"C(#Cc1cc2c(cc1C#CC1=CCC=C1)=NCN=2)C1=CCC=C1","C(#Cc1cc2c(cc1C#Cc1cc[nH]c1)=NCN=2)c1cc[nH]c1",{},"[#6H2r5:1]>>[NH:1]",true,-0.2355276622],[-0.0349053844,190.95730345,15,"completed",-5.228252,15.0,6,"C1=CC(Nc2cc(C3=CCC=C3)nc(C3=CCC=C3)c2)=CC1","C1=CC(Nc2cc(C3=NCC=C3)nc(C3=NCC=C3)c2)=CC1",{},"[chr5,CH1r5:1]>>[n:1]",true,-0.2110082788],[-0.0349272805,211.593391634,15,"completed",-4.812412,15.0,4,"C1=C(Nc2ccccc2)CC=C1C1=CCC(Nc2ccccc2)=C1","C1=C(Nc2ccccn2)CC=C1C1=CCC(Nc2ccccn2)=C1",{},"[ch&r6:0]>>[nr6:0]",true,-0.2920584251],[-0.0350363849,132.5198950529,15,"completed",-5.06394,15.0,7,"C(#Cc1cc2cocc2cc1C#Cc1cccs1)c1cccs1","C(#Cc1cc2c[nH]cc2cc1C#Cc1cccs1)c1cccs1",{},"[o:1]>>[nH:1]",true,-0.1349024876],[-0.0350815253,212.7794607221,15,"completed",-4.99034,15.0,8,"C(=Cc1cc(C=Cc2cc[nH]c2)cc(-c2ccon2)c1)c1cc[nH]c1","C(=Cc1cc(C=Cc2cc[nH]c2)cc(-c2cc[nH]n2)c1)c1cc[nH]c1",{},"[o:1]>>[nH:1]",true,-0.2262023509],[-0.0351285062,78.841973054,15,"completed",-5.410504,15.0,5,"C1=CCC(Nc2cc(-c3ccnc(NC4=CC=CC4)c3)ccn2)=C1","c1ccc(Nc2cc(-c3ccnc(Nc4ccccc4)c3)ccn2)cc1",{},"[CH2:0]1[c,C:1]-,=,:[c,C:2]-,=,:[c,C:3]-,=,:[c,C:4]1>>[ch:0]1c[c:1][c:2][c:3][c:4]1",true,-0.2312105023],[-0.0353785128,170.0496210119,15,"completed",-5.097704,15.0,4,"C1=CC(Nc2ccc3ccc(NC4=CCC=C4)cc3c2)=CC1","C1=CC(Nc2cnc3ncc(NC4=CCC=C4)cc3c2)=CC1",{},"[ch&r6:0]>>[nr6:0]",null,-0.170057216],[-0.0353935327,168.4371298622,15,"completed",-5.190624,15.0,7,"C(#Cc1ccc[nH]1)c1cc(C#Cc2ccc[nH]2)cc(-c2cc[nH]c2)c1","C(#Cc1ccc[nH]1)c1cc(C#Cc2ccc[nH]2)cc(-c2cc[nH]n2)c1",{},"[chr5,CH1r5:1]>>[n:1]",true,-0.1799869282],[-0.0354147259,188.5253950188,15,"completed",-5.2346,15.0,7,"C(=Cc1ccco1)C1=CC(C2=NCC(C=Cc3ccco3)=C2)=NC1","C(=Cc1ccc[nH]1)C1=CC(C2=NCC(C=Cc3ccc[nH]3)=C2)=NC1",{},"[o:1]>>[nH:1]",true,-0.2107587079],[-0.0354430601,140.6040408297,15,"completed",-5.308016,15.0,7,"C(=Cc1ccco1)C1=NCC(C2=CC(C=Cc3ccco3)=NC2)=C1","C(=Cc1ccc[nH]1)C1=NCC(C2=CC(C=Cc3ccc[nH]3)=NC2)=C1",{},"[o:1]>>[nH:1]",true,-0.2024157056],[-0.0354506541,166.7430547291,15,"completed",-5.243156,15.0,7,"C(#Cc1ccc[nH]1)c1cc(C#Cc2ccc[nH]2)cc(C2=CCN=C2)c1","C(#Cc1ccc[nH]1)c1cc(C#Cc2ccc[nH]2)cc(-c2cn[nH]c2)c1",{},"[#6H2r5:1]>>[NH:1]",true,-0.1945382483],[-0.0355104104,145.1704172163,15,"completed",-5.059248,15.0,7,"C1=CCC(c2cc(Nc3ccco3)cc(C3=CC=CC3)n2)=C1","C1=CCC(c2cc(Nc3ccco3)cc(C3=CC=CC3)c2)=C1",{},"[nr6:0]>>[ch&r6:0]",true,-0.1479466307],[-0.0355750084,140.127969224,15,"completed",-5.113252,15.0,8,"C1=c2cc3cc4ncoc4cc3cc2=CC1","C1=c2cc3cc4nnoc4cc3cc2=CC1",{},"[chr5,CH1r5:1]>>[n:1]",true,-0.14043468],[-0.0355881138,119.1267482303,15,"completed",-5.207184,15.0,6,"C1=CCC(Nc2cccc(NC3=CC=CC3)c2-c2ccncn2)=C1","c1ccc(Nc2cccc(Nc3ccccc3)c2-c2ccncn2)cc1",{},"[CH2:0]1[c,C:1]-,=,:[c,C:2]-,=,:[c,C:3]-,=,:[c,C:4]1>>[ch:0]1c[c:1][c:2][c:3][c:4]1",true,-0.1407853081],[-0.0356696101,145.2692580163,15,"completed",-5.032384,15.0,6,"c1ccc(Nc2cc(-c3ccoc3)cc(-c3ccoc3)c2)nc1","c1ccc(Nc2cc(-c3cc[nH]c3)cc(-c3cc[nH]c3)c2)nc1",{},"[o:1]>>[nH:1]",true,-0.1527854699],[-0.0356922533,142.3259403372,15,"completed",-5.179032,15.0,5,"C1=CC(C=Cc2cc3c(cc2C=CC2=CCC=C2)=CCC=3)=CC1","C1=CC(C=Cc2cc3cscc3cc2C=CC2=CCC=C2)=CC1",{},"[#6H2r5:1]>>[S:1]",true,-0.1526998403],[-0.0358001705,147.3676548713,15,"completed",-5.373704,15.0,8,"O=c1oncc2cc3cc4cocc4cc3cc12","O=c1oncc2cc3cc4c[nH]cc4cc3cc12",{},"[o:1]>>[nH:1]",true,-0.2417126946],[-0.035849024,148.2352159178,15,"completed",-4.925664,15.0,6,"C1=CCC(c2cc(C=CC3=CSCS3)cc(C3=CC=CC3)c2)=C1","C1=CN=C(c2cc(C=CC3=CSCS3)cc(C3=NC=CC3)c2)C1",{},"[chr5,CH1r5:1]>>[n:1]",true,-0.1920059095],[-0.0358788603,161.5642929082,15,"completed",-5.124476,15.0,6,"C1=CCC(c2cc(Nc3ccoc3)cc(C3=CC=CC3)c2)=C1","c1coc(-c2cc(Nc3ccoc3)cc(-c3ccco3)c2)c1",{},"[#6H2r5:1]>>[O:1]",true,-0.1624702043],[-0.0359880731,139.9721943401,15,"completed",-5.249688,15.0,6,"C1=CCC(C=Cc2cc3c[nH]cc3cc2C=CC2=CC=CC2)=C1","C(=Cc1cc2c[nH]cc2cc1C=CC1=CC=NC1)C1=CC=NC1",{},"[chr5,CH1r5:1]>>[n:1]",true,-0.1748467869],[-0.0360302222,179.3371597694,15,"completed",-5.1449,15.0,6,"C(=Cc1cc2c(cc1C=Cc1ccsc1)=CCC=2)c1ccsc1","C(=Cc1cc2c(cc1C=Cc1ccsn1)=CCC=2)c1ccsn1",{},"[chr5,CH1r5:1]>>[n:1]",true,-0.1820704857],[-0.0360342195,163.2086933246,15,"completed",-4.965868,15.0,6,"C(#Cc1cc(C2=CCN=C2)cc(C2=CCN=C2)c1)C1=CCC=C1","C(#Cc1cc(C2=CCN=C2)cc(C2=CCN=C2)c1)C1=CSCS1",{},"[CH,ch:0]1=[C,c:1][C,c:2]=[CH,ch:3][*:4]1>>[S:0]1[*:1]=,:[*:2][S:3][*:4]1",true,-0.1882892996],[-0.0361611624,119.7115332461,15,"completed",-5.315468,15.0,7,"C1=CC(Nc2cc(-c3ccc[nH]3)cc(-c3ccc[nH]3)c2)=NC1","C1=CC(Nc2cc(-c3ccco3)cc(-c3ccco3)c2)=NC1",{},"[nH:1]>>[o:1]",true,-0.192561201],[-0.036208642,128.5434211128,15,"completed",-5.405076,15.0,7,"c1ccc(-c2cc(Nc3nncs3)cc(-c3ccccc3)c2)cc1","C1=CCC(c2cc(Nc3nncs3)cc(C3=CC=CC3)c2)=C1",{},"[c:0]1[ch:1][ch][c:3][c!r5:4][c!r5:5]1>>[c:0]1[CH2:1][c:3][c:4][c:5]1",true,-0.2492556526],[-0.0362131494,166.2549916592,15,"completed",-4.773772,15.0,5,"C1=NC(Nc2ccccc2)=CC1=C1C=NC(Nc2ccccc2)=C1","C1=CCC(NC2=CC(=C3C=NC(NC4=CC=CC4)=C3)C=N2)=C1",{},"[c:0]1[ch:1][ch][c:3][c!r5:4][c!r5:5]1>>[c:0]1[CH2:1][c:3][c:4][c:5]1",true,-0.282469165],[-0.0363466702,141.4195543628,15,"completed",-4.94342,15.0,6,"C1=CC(Nc2cc(NC3=CCC=C3)cc(C3=CCC=N3)c2)=CC1","C1=CC(Nc2cc(NC3=CCC=C3)cc(C3=CCN=N3)c2)=CC1",{},"[chr5,CH1r5:1]>>[n:1]",true,-0.1789216745],[-0.0364096804,161.6465196785,15,"completed",-5.163024,15.0,7,"C(#Cc1ccc[nH]1)c1cc(C#Cc2ccc[nH]2)cc(-c2cc[nH]c2)c1","C(#Cc1ccc[nH]1)c1cc(C#Cc2ccc[nH]2)cc(-c2c[nH]cn2)c1",{},"[chr5,CH1r5:1]>>[n:1]",true,-0.1675586147],[-0.036480498,89.3224192223,15,"completed",-5.359628,15.0,4,"C1=C(Nc2ccccc2)C=C(C2=CC(Nc3ccccc3)=CC2)C1","C1=C(C2=CC(Nc3ccccc3)=NC2)CN=C1Nc1ccccc1",{},"[chr5,CH1r5:1]>>[n:1]",true,-0.2025037698],[-0.0365540167,190.2341326631,15,"completed",-4.993928,15.0,6,"c1ccc(-c2cc(Nc3cn[nH]c3)cc(-c3ccccc3)c2)cc1","C1=CCC(c2cc(Nc3cn[nH]c3)cc(C3=CC=CC3)c2)=C1",{},"[c:0]1[ch:1][ch][c:3][c!r5:4][c!r5:5]1>>[c:0]1[CH2:1][c:3][c:4][c:5]1",true,-0.2042110358],[-0.0365957511,178.3514852714,15,"completed",-5.248676,15.0,6,"C1=CC(C=Cc2cc(C=CC3=CCC=C3)nc(C3=CCC=C3)n2)=CC1","C1=CC(c2nc(C=Cc3cc[nH]c3)cc(C=Cc3cc[nH]c3)n2)=CC1",{},"[#6H2r5:1]>>[NH:1]",true,-0.2064957221],[-0.0367016492,174.6352036026,15,"completed",-5.042412,15.0,5,"C1=CC(c2cc(Nc3ccccc3)cc(C3=NCC=C3)c2)=NC1","C1=CC(Nc2cc(C3=NCC=C3)cc(C3=NCC=C3)c2)=CC1",{},"[c:0]1[ch:1][ch][c:3][c!r5:4][c!r5:5]1>>[c:0]1[CH2:1][c:3][c:4][c:5]1",true,-0.1792274517],[-0.0367064251,145.0640382103,15,"completed",-5.01288,15.0,8,"C1=CCC(c2cc(Nc3ncc[nH]3)cc(C3=CC=CC3)n2)=C1","C1=CCC(c2cc(Nc3ncc[nH]3)cc(C3=CC=CC3)c2)=C1",{},"[nr6:0]>>[ch&r6:0]",true,-0.157361442],[-0.036721041,162.2412165646,15,"completed",-5.190256,15.0,7,"C(=Cc1cc(-c2ccc[nH]2)cc(-c2ccc[nH]2)c1)c1cc[nH]c1","C(=Cc1cc[nH]n1)c1cc(-c2ccc[nH]2)cc(-c2ccc[nH]2)c1",{},"[chr5,CH1r5:1]>>[n:1]",true,-0.1741086548],[-0.0367274003,168.2237490705,15,"completed",-5.223836,15.0,7,"O=c1ocnc2cc3cc4c(cc3cc12)=CCC=4","O=c1ocnc2cc3cc4c[nH]cc4cc3cc12",{},"[#6H2r5:1]>>[NH:1]",true,-0.1892446925],[-0.0367497129,214.8545400044,15,"completed",-4.818668,15.0,5,"C1=C(NC2=CN=C(c3ccccc3)C2)CC(c2ccccc2)=N1","C1=CC(C2=NC=C(NC3=CN=C(C4=CCC=C4)C3)C2)=CC1",{},"[c:0]1[ch:1][ch][c:3][c!r5:4][c!r5:5]1>>[c:0]1[CH2:1][c:3][c:4][c:5]1",true,-0.2914529868],[-0.0367818371,152.7202864087,15,"completed",-5.290076,15.0,7,"C1=CCC(Nc2cccc(NC3=CC=CC3)c2C2=NC=NC2)=C1","C1=NCC(c2c(Nc3ccccc3)cccc2Nc2ccccc2)=N1",{},"[CH2:0]1[c,C:1]-,=,:[c,C:2]-,=,:[c,C:3]-,=,:[c,C:4]1>>[ch:0]1c[c:1][c:2][c:3][c:4]1",true,-0.2025503392],[-0.0367912902,124.3697190068,15,"completed",-5.38594,15.0,6,"C1=c2cc3cc4cccnc4cc3cc2=CC1","c1ccc2cc3cc4ncccc4cc3cc2c1",{},"[CH2:0]1[c,C:1]-,=,:[c,C:2]-,=,:[c,C:3]-,=,:[c,C:4]1>>[ch:0]1c[c:1][c:2][c:3][c:4]1",true,-0.2356502747],[-0.03682836,139.8645719424,15,"completed",-4.897236,15.0,6,"C(#Cc1cc(-c2ccco2)cc(-c2ccco2)c1)C1=CCC=C1","C(#Cc1cc(-c2ccco2)cc(-c2ccco2)c1)C1=CSCS1",{},"[CH,ch:0]1=[C,c:1][C,c:2]=[CH,ch:3][*:4]1>>[S:0]1[*:1]=,:[*:2][S:3][*:4]1",true,-0.1992676239],[-0.0368355311,133.7350512007,15,"completed",-4.929896,15.0,6,"C(#Cc1cc(C#CC2=CC=CC2)cc(C2=CSCS2)c1)C1=CC=CC1","C(#Cc1ccco1)c1cc(C#Cc2ccco2)cc(C2=CSCS2)c1",{},"[#6H2r5:1]>>[O:1]",true,-0.1790625467],[-0.0368528263,139.7262568784,15,"completed",-5.111136,15.0,6,"C(=CC1=CSCS1)C1=CCC(C2=CC(C=CC3=CSCS3)=CC2)=C1","C1=CC(C=CC2=CCC(C3=CC(C=CC4=CCC=C4)=CC3)=C2)=CC1",{},"[S,s:0]1[r5:1]-,=,:[r5:2][S,s:3][*:4]1>>[CH:0]1=[C:1][C:2]=[CH:3][*:4]1",true,-0.1399435315],[-0.0369013516,137.3517359264,15,"completed",-4.960072,15.0,7,"C1=CC(Nc2cc(NC3=CCC=C3)cc(-c3ncc[nH]3)c2)=CC1","C1=CC(Nc2cc(NC3=CCC=C3)cc(-c3ncco3)c2)=CC1",{},"[nH:1]>>[o:1]",true,-0.1686998029],[-0.0369466376,129.9492588041,15,"completed",-4.954644,15.0,5,"C1=CC(Nc2cc(NC3=CCC=C3)cc(-c3cccnc3)c2)=CC1","C1=CC(Nc2cc(-c3cccnc3)cc(NC3=CCC=C3)n2)=CC1",{},"[ch&r6:0]>>[nr6:0]",true,-0.1650445684],[-0.0371422044,155.6584142955,15,"completed",-5.296976,15.0,6,"C(=Cc1ccc[nH]1)c1cc(C=Cc2ccc[nH]2)nc(-c2ccccc2)n1","C1=CC(c2nc(C=Cc3ccc[nH]3)cc(C=Cc3ccc[nH]3)n2)=CC1",{},"[c:0]1[ch:1][ch][c:3][c!r5:4][c!r5:5]1>>[c:0]1[CH2:1][c:3][c:4][c:5]1",true,-0.2079454707],[-0.037149795,163.3341944526,15,"completed",-5.2622,15.0,7,"C(=Cc1ccc[nH]1)c1cc(-c2ccc[nH]2)cc(-c2ccc[nH]2)c1","C(=Cc1ccc[nH]1)c1cc(-c2ccc[nH]2)nc(-c2ccc[nH]2)c1",{},"[ch&r6:0]>>[nr6:0]",true,-0.1989205637],[-0.0371514264,286.6883871587,15,"completed",-4.92594,15.0,4,"c1ccc(Nc2ccccc2Nc2ccccn2)nc1","C1=C(Nc2ccccn2)C(Nc2ccccn2)=CC1",{},"[c:0]1[ch:1][ch][c:3][c!r5:4][c!r5:5]1>>[c:0]1[CH2:1][c:3][c:4][c:5]1",true,-0.3115055446],[-0.0372401001,154.1897883593,15,"completed",-5.30176,15.0,7,"C(=Cc1cc2c(cc1C=Cc1ccns1)=CCC=2)c1ccns1","C(=Cc1cc2c(cc1C=CC1=CC=NC1)=CCC=2)C1=CC=NC1",{},"[n,c:0]1[n,ch:1][s,S:2][n,c:3][n,c:4]1>>[*:0]1=[*:1][CH2:2][*:3]=[*:4]1",true,-0.2090955969],[-0.0373054869,166.1635419703,15,"completed",-5.258244,15.0,7,"C(#Cc1cc(C#CC2=CC=CC2)cc(-c2cscn2)c1)C1=CC=CC1","C(#Cc1ccc[nH]1)c1cc(C#Cc2ccc[nH]2)cc(-c2cscn2)c1",{},"[#6H2r5:1]>>[NH:1]",true,-0.1997010085],[-0.0373488472,136.1527872088,15,"completed",-5.26128,15.0,5,"C1=NCC=C1NC1=CCC=C1NC1=CCN=C1","C1=CC(=C2C=C(NC3=CCN=C3)C(NC3=CCN=C3)=C2)C=C1",{},"[r5:1][CH2r5:2][r5:3]>>[r5:1][C:2](=C1cccc1)[r5:3]",true,-0.1768702583],[-0.0267015451,145.4482661528,16,"completed",-5.355856,16.0,5,"O=c1cc(C=CC2=c3ccccc3=C(C=Cc3ccoc(=O)c3)C2)cco1","O=c1cc(C=CC2=c3ccccc3=C(C=Cc3cc[nH]c(=O)c3)C2)cc[nH]1",{},"[o:1]>>[nH:1]",true,-0.2307200069],[-0.0318825887,102.3893819381,16,"completed",-5.2024,16.0,8,"C1=CC(NC2=CCC(C3=CC(NC4=NCC=C4)=CC3)=C2)=NC1","C1=CC(Nc2cccc(-c3cccc(NC4=NCC=C4)c3)c2)=NC1",{},"[CH2:0]1[c,C:1]-,=,:[c,C:2]-,=,:[c,C:3]-,=,:[c,C:4]1>>[ch:0]1c[c:1][c:2][c:3][c:4]1",null,-0.124986431],[-0.0324251926,107.9880222366,16,"completed",-5.102764,16.0,4,"C1=CC(Nc2ccc3ccc(NC4=CCC=C4)cc3c2)=CC1","C1=CC(Nc2ccc3ccc(NC4=NCC=C4)cc3c2)=NC1",{},"[chr5,CH1r5:1]>>[n:1]",null,-0.1080053536],[-0.0330013683,187.4902507826,16,"completed",-4.987764,16.0,6,"C(=CC1=CCC(c2ccco2)=C1)C1=CCC(c2ccco2)=C1","C(=CC1=CCC(c2ccc[nH]2)=C1)C1=CCC(c2ccc[nH]2)=C1",{},"[o:1]>>[nH:1]",true,-0.2032857221],[-0.0332076315,144.1326577624,16,"completed",-4.896224,16.0,7,"C(#Cc1cc(C#CC2=CCC=C2)nc(C2=CSCS2)n1)C1=CCC=C1","C(#Cc1cc(C#Cc2ccccc2)nc(C2=CSCS2)n1)c1ccccc1",{},"[CH2:0]1[c,C:1]-,=,:[c,C:2]-,=,:[c,C:3]-,=,:[c,C:4]1>>[ch:0]1c[c:1][c:2][c:3][c:4]1",true,-0.2027838888],[-0.0345981879,211.5607636288,16,"completed",-5.188232,16.0,6,"c1nc(-c2ccc3ccc(-c4c[nH]cn4)cc3c2)c[nH]1","c1cc(-c2ccc3ccc(-c4cc[nH]c4)cc3c2)c[nH]1",{},"[nr5:0]>>[ch&r5:0]",true,-0.2203918119],[-0.036191577,129.1417672121,16,"completed",-5.282348,16.0,7,"C(#Cc1cc(C2=CSCS2)cc(C#CC2=CC=CC2)n1)C1=CC=CC1","C(#Cc1cc(C2=NSCS2)cc(C#CC2=CC=CC2)n1)C1=CC=CC1",{},"[chr5,CH1r5:1]>>[n:1]",true,-0.1815777648],[-0.037045335,104.7313823637,16,"completed",-4.89512,16.0,6,"c1cc2cc3cc4c[nH]cc4cc3cc2o1","c1[nH]cc2cc3cc4oncc4cc3cc12",{},"[chr5,CH1r5:1]>>[n:1]",null,-0.1775860679],[-0.0373247986,147.7784048084,16,"completed",-5.529184,16.0,7,"C(#Cc1cc(C#CC2=CC=CC2)nc(-c2cc[nH]c2)n1)C1=CC=CC1","C(#Cc1cc(C#CC2=CC=CC2)nc(-c2c[nH]cn2)n1)C1=CC=CC1",{},"[chr5,CH1r5:1]>>[n:1]",true,-0.334807289],[-0.0374287457,117.7214207114,16,"completed",-5.147752,16.0,16,"C(=Cc1ccccn1)C1=c2ccccc2=C(C=Cc2ccccn2)C1","C(=Cc1ncccn1)C1=c2ccccc2=C(C=Cc2ncccn2)C1",{},"[ch&r6:0]>>[nr6:0]",null,-0.1223750674],[-0.0382402787,189.1454145387,16,"completed",-5.354476,16.0,5,"C1=C(NC2=Cc3cccnc3C2)Cc2ncccc21","c1cnc2ccc(Nc3ccc4ncccc4c3)cc2c1",{},"[CH2:0]1[c,C:1]-,=,:[c,C:2]-,=,:[c,C:3]-,=,:[c,C:4]1>>[ch:0]1c[c:1][c:2][c:3][c:4]1",true,-0.2598219097],[-0.0387486585,133.0210437151,16,"completed",-5.252816,16.0,6,"C1=C(NC2=CC(c3ccoc3)=CC2)CC=C1c1ccoc1","c1cc(Nc2cccc(-c3ccoc3)c2)cc(-c2ccoc2)c1",{},"[CH2:0]1[c,C:1]-,=,:[c,C:2]-,=,:[c,C:3]-,=,:[c,C:4]1>>[ch:0]1c[c:1][c:2][c:3][c:4]1",true,-0.1706969118],[-0.0388298899,116.1700283982,16,"completed",-5.373888,16.0,3,"c1ccc2cc(Nc3ccc4ccccc4c3)ccc2c1","c1cnc2cc(Nc3ccc4cccnc4c3)ccc2c1",{},"[ch&r6:0]>>[nr6:0]",null,-0.2241710227],[-0.039017656,189.9381034306,16,"completed",-5.033212,16.0,7,"C(#Cc1coc(-c2ccc[nH]2)c1)c1coc(-c2ccc[nH]2)c1","C(#CC1=CCC(c2ccc[nH]2)=C1)C1=CCC(c2ccc[nH]2)=C1",{},"[n,c:0]1[n,ch:1][o,O:2][n,c:3][n,c:4]1>>[*:0]1=[*:1][CH2:2][*:3]=[*:4]1",true,-0.1956072474],[-0.0394181458,188.223857814,16,"completed",-4.86614,16.0,8,"C1=NC(C2=CCC=C2NC2=CCC=C2C2=CCC=N2)=CC1","C1=NC(c2ccccc2Nc2ccccc2C2=CCC=N2)=CC1",{},"[CH2:0]1[c,C:1]-,=,:[c,C:2]-,=,:[c,C:3]-,=,:[c,C:4]1>>[ch:0]1c[c:1][c:2][c:3][c:4]1",null,-0.2494525315],[-0.0396861063,132.3266877013,16,"completed",-5.191636,16.0,7,"c1ccc(-c2cc(Nc3cc[nH]n3)cc(-c3ccccc3)n2)cc1","C1=CCC(c2cc(Nc3cc[nH]n3)cc(C3=CC=CC3)n2)=C1",{},"[c:0]1[ch:1][ch][c:3][c!r5:4][c!r5:5]1>>[c:0]1[CH2:1][c:3][c:4][c:5]1",true,-0.1470542722],[-0.0401646583,129.5856650745,16,"completed",-5.26174,16.0,11,"C1=NCC(NC2=CC(C3=CCC(NC4=CC=NC4)=C3)=CC2)=C1","C1=NCC(Nc2cccc(-c3cccc(NC4=CC=NC4)c3)c2)=C1",{},"[CH2:0]1[c,C:1]-,=,:[c,C:2]-,=,:[c,C:3]-,=,:[c,C:4]1>>[ch:0]1c[c:1][c:2][c:3][c:4]1",null,-0.1720777735],[-0.0403007274,171.6623090096,16,"completed",-5.1472,16.0,4,"C1=CCC(c2ccc(Nc3ccc(C4=CC=CC4)cc3)cc2)=C1","C1=CCC(c2ccc(Nc3ccc(C4=CC=CC4)cn3)nc2)=C1",{},"[ch&r6:0]>>[nr6:0]",true,-0.1748130142],[-0.0404704756,152.9996282249,16,"completed",-4.99448,16.0,16,"c1ccc(Nc2cccc(Nc3ccccc3)c2-c2ccncc2)cc1","C1=CC(Nc2cccc(NC3=CCC=C3)c2-c2ccncc2)=CC1",{},"[c:0]1[ch:1][ch][c:3][c!r5:4][c!r5:5]1>>[c:0]1[CH2:1][c:3][c:4][c:5]1",null,-0.1698963706],[-0.0404853494,200.301151694,16,"completed",-5.176548,16.0,5,"O=c1occc2c1=C(C=CC1=c3c(ccoc3=O)=CC1)CC=2","O=c1[nH]ccc2c1=C(C=CC1=c3c(cc[nH]c3=O)=CC1)CC=2",{},"[o:1]>>[nH:1]",true,-0.2073445286],[-0.0405045258,221.1593765826,16,"completed",-5.142692,16.0,6,"C1=CC(Nc2nc3c(nc2NC2=CCC=C2)=CCC=3)=CC1","C1=c2nc(Nc3ccccc3)c(Nc3ccccc3)nc2=CC1",{},"[CH2:0]1[c,C:1]-,=,:[c,C:2]-,=,:[c,C:3]-,=,:[c,C:4]1>>[ch:0]1c[c:1][c:2][c:3][c:4]1",true,-0.2231693241],[-0.0405617529,142.0765641217,16,"completed",-5.02622,16.0,5,"C1=C(Nc2ccsc2)C(Nc2ccsc2)=CC1","C1=CC(=C2C=C(Nc3ccsc3)C(Nc3ccsc3)=C2)C=C1",{},"[r5:1][CH2r5:2][r5:3]>>[r5:1][C:2](=C1cccc1)[r5:3]",true,-0.1511722838],[-0.0410269935,140.118266789,16,"completed",-5.034592,16.0,5,"C1=CC(Nc2cccc(NC3=CCC=C3)c2-c2cccnc2)=CC1","C1=CC(Nc2cccc(NC3=CCC=C3)c2-c2cncnc2)=CC1",{},"[ch&r6:0]>>[nr6:0]",true,-0.1474091241],[-0.0410336236,179.9113873671,16,"completed",-5.144532,16.0,7,"C(=Cc1ccc[nH]1)c1cc(C=Cc2ccc[nH]2)cc(-c2ccc[nH]2)c1","C(=Cc1ccc[nH]1)c1cc(-c2ccc[nH]2)cc(C=Cc2ccc[nH]2)n1",{},"[ch&r6:0]>>[nr6:0]",true,-0.1825919654],[-0.0411600942,146.9136927596,16,"completed",-4.870832,16.0,5,"C1=CC(c2nc(C=Cc3ccccc3)cc(C=Cc3ccccc3)n2)=CC1","C(=Cc1cc(C=Cc2ccccc2)nc(C2=CSCS2)n1)c1ccccc1",{},"[CH,ch:0]1=[C,c:1][C,c:2]=[CH,ch:3][*:4]1>>[S:0]1[*:1]=,:[*:2][S:3][*:4]1",true,-0.2175257215],[-0.0414265693,114.0711262233,16,"completed",-5.408664,16.0,6,"C1=Cc2cc3cc4cscc4cc3cc2C1","C1=Cc2cc3nc4cscc4nc3cc2C1",{},"[ch&r6:0]>>[nr6:0]",null,-0.2443280983],[-0.041488975,159.6457611466,16,"completed",-5.120244,16.0,7,"C(=Cc1cccs1)c1csc(-c2cc(C=Cc3cccs3)cs2)c1","C(=Cc1cccs1)C1=CCC(C2=CC(C=Cc3cccs3)=CC2)=C1",{},"[n,c:0]1[n,ch:1][s,S:2][n,c:3][n,c:4]1>>[*:0]1=[*:1][CH2:2][*:3]=[*:4]1",true,-0.1602734558],[-0.0415110129,145.1945032439,16,"completed",-5.049128,16.0,5,"C1=CC(Nc2cc(NC3=CCC=C3)cc(-c3cccnc3)c2)=CC1","C1=CC(Nc2cc(NC3=CCC=C3)cc(-c3cncnc3)c2)=CC1",{},"[ch&r6:0]>>[nr6:0]",true,-0.14949764],[-0.0415214205,142.3746473437,16,"completed",-4.930632,16.0,6,"C1=CCC(c2cc(C=CC3=CSCS3)cc(C3=CC=CC3)c2)=C1","C1=CCC(c2cc(C3=CC=CC3)nc(C=CC3=CSCS3)n2)=C1",{},"[ch&r6:0]>>[nr6:0]",true,-0.1852739721],[-0.0415354078,143.0625817716,16,"completed",-4.972032,16.0,7,"C1=CCC(c2cc(C3=CC=CC3)cc(C3=CSCS3)c2)=C1","C1=CCC(c2cc(C3=CSCS3)cc(C3=CC=CC3)n2)=C1",{},"[ch&r6:0]>>[nr6:0]",true,-0.1687929167],[-0.0415378117,126.1166255351,16,"completed",-5.153824,16.0,5,"C1=CCC(c2c(Nc3ccccc3)ncnc2Nc2ccccc2)=C1","C1=CCC(c2c(Nc3ccccc3)cccc2Nc2ccccc2)=C1",{},"[nr6:0]>>[ch&r6:0]",true,-0.131624255],[-0.0416037177,159.233260445,16,"completed",-5.422004,16.0,5,"C(#Cc1cccc(-c2cc[nH]c2)c1)c1cccc(-c2cc[nH]c2)c1","C(#Cc1cccc(-c2cc[nH]c2)n1)c1cccc(-c2cc[nH]c2)n1",{},"[ch&r6:0]>>[nr6:0]",true,-0.2759740087],[-0.0416633209,172.8917841219,16,"completed",-5.231748,16.0,7,"C(#CC1=NC(c2ccco2)=CC1)C1=NC(c2ccco2)=CC1","C(#CC1=NC(c2ccc[nH]2)=CC1)C1=NC(c2ccc[nH]2)=CC1",{},"[o:1]>>[nH:1]",true,-0.1959509158],[-0.0417207182,177.1489346903,16,"completed",-5.190348,16.0,7,"C(=Cc1cc2cscc2cc1C=Cc1ccc[nH]1)c1ccc[nH]1","C(=Cc1cc2cscc2cc1C=Cc1ccco1)c1ccco1",{},"[nH:1]>>[o:1]",true,-0.1880997023],[-0.0417919222,138.7405569328,16,"completed",-5.217764,16.0,6,"c1nc2cscc2cc1-c1cnc2cscc2c1","c1cc2cscc2cc1-c1ccc2cscc2c1",{},"[nr6:0]>>[ch&r6:0]",true,-0.1613828937],[-0.0419806637,166.4331204692,16,"completed",-5.255852,16.0,8,"O=c1nnoc2cc3cc4c(cc3cc12)=CCC=4","O=c1nn[nH]c2cc3cc4c(cc3cc12)=CCC=4",{},"[o:1]>>[nH:1]",true,-0.1990025329],[-0.0420197318,129.4860459946,16,"completed",-4.906344,16.0,4,"C1=CC(Nc2cc(NC3=CCC=C3)cc(-c3ccccc3)c2)=CC1","C1=NC(Nc2cc(NC3=CCC=N3)cc(-c3ccccc3)c2)=CC1",{},"[chr5,CH1r5:1]>>[n:1]",true,-0.1874644841],[-0.042049679,117.3263286945,16,"completed",-5.155112,16.0,4,"c1ccc(Nc2cc(-c3ccccc3)cc(Nc3ccccc3)n2)cc1","c1ccc(Nc2cc(-c3ccccn3)cc(Nc3ccccc3)n2)cc1",{},"[ch&r6:0]>>[nr6:0]",true,-0.1235061146],[-0.0421238253,138.0358024724,16,"completed",-5.04646,16.0,8,"C1=CCC(c2cc(Nc3cocn3)cc(C3=CC=CC3)n2)=C1","C1=CCC(c2cc(Nc3c[nH]cn3)cc(C3=CC=CC3)n2)=C1",{},"[o:1]>>[nH:1]",true,-0.1430331544],[-0.0422646538,162.3259449555,16,"completed",-4.659048,16.0,7,"C1=CC(c2cc(C=CC3=NSCS3)cc(C3=CCC=C3)c2)=CC1","C1=CC(c2cc(C=CC3=NSSS3)cc(C3=CCC=C3)c2)=CC1",{},"[#6H2r5:1]>>[S:1]",true,-0.3487472708],[-0.0423558972,134.3057879653,16,"completed",-4.996136,16.0,5,"C1=CC(Nc2cc(NC3=CCC=C3)cc(-c3ccccn3)c2)=CC1","C1=CC(Nc2cc(NC3=CCC=C3)cc(-c3ccncn3)c2)=CC1",{},"[ch&r6:0]>>[nr6:0]",true,-0.1527220764],[-0.0424053881,141.9214091007,16,"completed",-4.965316,16.0,6,"C(#Cc1cc(C#CC2=CC=CC2)cc(C2=CSCS2)c1)C1=CC=CC1","C(#Cc1cc(C#CC2=CN=CC2)cc(C2=CSCS2)c1)C1=CN=CC1",{},"[chr5,CH1r5:1]>>[n:1]",true,-0.1703824477],[-0.0424192899,142.9997634605,16,"completed",-4.905516,16.0,3,"C1=c2ccccc2=CC1","C1=c2cc3ccccc3cc2=CC1",{},"[cH&r6:1][cH&r6:2]>>[c:1]2cccc[c:2]2",null,-0.197440384],[-0.0424194727,182.9593169938,16,"completed",-5.448408,16.0,6,"C1=CCC(C=Cc2csc(-c3cc(C=CC4=CC=CC4)cs3)c2)=C1","C1=CCC(C=Cc2cc(-c3cc(C=CC4=CC=CC4)ns3)sn2)=C1",{},"[chr5,CH1r5:1]>>[n:1]",true,-0.3048840723],[-0.0424757085,171.1436929513,16,"completed",-4.982888,16.0,5,"C1=CCC(C2=C(NC3=C(C4=CC=CC4)CC=C3)C=CC2)=C1","C1=CCC(C2=C(NC3=C(C4=CC=CC4)CN=C3)C=NC2)=C1",{},"[chr5,CH1r5:1]>>[n:1]",true,-0.1897646482],[-0.0425402735,139.3600986344,16,"completed",-5.488428,16.0,6,"C(#Cc1cc(C#Cc2ccccc2)nc(-c2cc[nH]c2)n1)c1ccccc1","C(#Cc1cc(C#CC2=CC=CC2)nc(-c2cc[nH]c2)n1)C1=CC=CC1",{},"[c:0]1[ch:1][ch][c:3][c!r5:4][c!r5:5]1>>[c:0]1[CH2:1][c:3][c:4][c:5]1",true,-0.3055333526],[-0.0426594444,110.0536842369,16,"completed",-5.314548,16.0,7,"C1=NN=CC1=C1C=c2cc3ccncc3cc2=C1","C1=NN=CC1=C1C=c2cc3ccccc3cc2=C1",{},"[nr6:0]>>[ch&r6:0]",true,-0.1861905667],[-0.042670947,143.0932230632,16,"completed",-5.161644,16.0,4,"C1=CC(Nc2cc(-c3ccc[nH]3)cc(-c3ccc[nH]3)c2)=CC1","C1=CC(Nc2cc(-c3ccc[nH]3)cc(-c3ccc[nH]3)c2)=NC1",{},"[chr5,CH1r5:1]>>[n:1]",null,-0.1494578938],[-0.0428079062,185.0598380301,16,"completed",-5.216844,16.0,6,"C1=CCC(c2cc(C=Cc3csc(C4=CC=CC4)c3)cs2)=C1","C(=Cc1csc(-c2cccs2)c1)c1csc(-c2cccs2)c1",{},"[#6H2r5:1]>>[S:1]",true,-0.2023286401],[-0.0428415119,200.6635586892,16,"completed",-5.219328,16.0,7,"C1=CC(=C2C=c3nc4ccccc4cc3=N2)C=C1","C1=CC(=C2C=c3cc4ccccc4cc3=N2)C=C1",{},"[nr6:0]>>[ch&r6:0]",true,-0.2173546822],[-0.0428485632,183.2093651132,16,"completed",-5.15088,16.0,6,"C1=C(NC2=CCc3ccccc32)c2ccccc2C1","C1=C(NC2=CCc3ccncc32)c2cnccc2C1",{},"[ch&r6:0]>>[nr6:0]",null,-0.1866391463],[-0.0428485632,181.6347275507,16,"completed",-5.223928,16.0,6,"C1=C(NC2=CCc3ccccc32)c2ccccc2C1","C1=C(NC2=CCc3cnccc32)c2ccncc2C1",{},"[ch&r6:0]>>[nr6:0]",null,-0.2012875241],[-0.0428646196,137.7866231846,16,"completed",-5.256496,16.0,15,"C1=CC(c2cc(NC3=NCC=C3)cc(C3=CCC=C3)c2)=CC1","C1=CC(Nc2cc(-c3ccsc3)cc(-c3ccsc3)c2)=NC1",{},"[#6H2r5:1]>>[S:1]",null,-0.1760276755],[-0.042877932,183.5722246752,16,"completed",-4.999356,16.0,4,"C1=CC(Nc2cc3ccccc3cc2NC2=CCC=C2)=CC1","C1=NC(Nc2cc3ccccc3cc2NC2=CCC=N2)=CC1",{},"[chr5,CH1r5:1]>>[n:1]",true,-0.1966267451],[-0.0431444315,184.9124241766,16,"completed",-5.271768,16.0,5,"C1=NN=CC1=C1C=C(Nc2ccccc2)C(Nc2ccccc2)=C1","C1=CC(NC2=CC(=C3C=NN=C3)C=C2NC2=CCC=C2)=CC1",{},"[c:0]1[ch:1][ch][c:3][c!r5:4][c!r5:5]1>>[c:0]1[CH2:1][c:3][c:4][c:5]1",true,-0.2205667361],[-0.0431728999,144.5654901648,16,"completed",-5.096968,16.0,6,"C(#Cc1cc2cocc2cc1C#CC1=CC=CC1)C1=CC=CC1","C(#Cc1cc2c(cc1C#CC1=CC=CC1)=CCC=2)C1=CC=CC1",{},"[n,c:0]1[n,ch:1][o,O:2][n,c:3][n,c:4]1>>[*:0]1=[*:1][CH2:2][*:3]=[*:4]1",true,-0.1445810691],[-0.0431774199,166.7659844056,16,"completed",-5.256864,16.0,6,"C1=CC(Nc2cc(-c3ccoc3)cc(-c3ccoc3)c2)=CC1","C1=CC(Nc2cc(-c3ccoc3)nc(-c3ccoc3)c2)=CC1",{},"[ch&r6:0]>>[nr6:0]",true,-0.1996696964],[-0.0431986326,140.3873597767,16,"completed",-5.2392,16.0,7,"C1=CCC(c2cc(NC3=NN=CC3)cc(C3=CC=CC3)c2)=C1","C1=CCC(c2cc(Nc3nnc[nH]3)cc(C3=CC=CC3)c2)=C1",{},"[#6H2r5:1]>>[NH:1]",true,-0.1708893337],[-0.043217013,139.9038703077,16,"completed",-5.097704,16.0,6,"C(=Cc1cc(-c2ccccc2)cc(-c2ccccc2)c1)C1=NSCS1","C1=CC(c2cc(C=CC3=NSCS3)cc(C3=CCC=C3)c2)=CC1",{},"[c:0]1[ch:1][ch][c:3][c!r5:4][c!r5:5]1>>[c:0]1[CH2:1][c:3][c:4][c:5]1",true,-0.1399131017],[-0.0432826012,183.3536220903,16,"completed",-5.355304,16.0,6,"C(#CC1=NC(C2=CCC(C#CC3=CC=CC3)=N2)=CC1)C1=CC=CC1","C(#Cc1cccs1)C1=NC(C2=CCC(C#Cc3cccs3)=N2)=CC1",{},"[#6H2r5:1]>>[S:1]",true,-0.2560406523],[-0.0433066502,147.6929130129,16,"completed",-5.23828,16.0,5,"C(#CC1=CCC(C2=CC(C#CC3=CCC=C3)=CC2)=C1)C1=CCC=C1","C(#CC1=CCC=N1)C1=CCC(C2=CC(C#CC3=CCC=N3)=CC2)=C1",{},"[chr5,CH1r5:1]>>[n:1]",true,-0.1765861324],[-0.0433068497,157.8857081044,16,"completed",-4.980312,16.0,10,"C(=CC1=c2ccccc2=C(C=CC2=CCN=C2)C1)C1=CCN=C1","C(=CC1=c2ccccc2=C(C=CC2=CCN=N2)C1)C1=CCN=N1",{},"[chr5,CH1r5:1]>>[n:1]",null,-0.1787379459],[-0.0433956473,174.1275016489,16,"completed",-4.938268,16.0,6,"C1=CCC(Nc2cccc(NC3=CC=CC3)c2C2=CCN=C2)=C1","C1=CCC(Nc2cccc(NC3=CC=CC3)c2-c2cnsc2)=C1",{},"[#6H2r5:1]>>[S:1]",true,-0.2076955328],[-0.0434628932,114.3066794817,16,"completed",-5.080684,16.0,5,"C1=CC(Nc2cc(NC3=NCC=C3)cc(-c3ccccc3)c2)=NC1","C1=CC(c2cc(NC3=NCC=C3)cc(NC3=NCC=C3)c2)=CC1",{},"[c:0]1[ch:1][ch][c:3][c!r5:4][c!r5:5]1>>[c:0]1[CH2:1][c:3][c:4][c:5]1",true,-0.1151036047],[-0.0434969533,132.9278639762,16,"completed",-4.798152,16.0,6,"C1=CC(C=Cc2cc(C=CC3=CCC=C3)nc(C3=CCC=C3)n2)=CC1","C1=CC(C=Cc2cc(C=CC3=CCC=C3)nc(C3=CSCS3)n2)=CC1",{},"[CH,ch:0]1=[C,c:1][C,c:2]=[CH,ch:3][*:4]1>>[S:0]1[*:1]=,:[*:2][S:3][*:4]1",true,-0.2496293301],[-0.0435627604,190.354035388,16,"completed",-4.904228,16.0,6,"C(#Cc1occ2cccnc12)c1occ2cccnc12","C(#CC1=c2ncccc2=CC1)C1=c2ncccc2=CC1",{},"[n,c:0]1[n,ch:1][o,O:2][n,c:3][n,c:4]1>>[*:0]1=[*:1][CH2:2][*:3]=[*:4]1",true,-0.2345521904],[-0.0435971195,124.3643928907,16,"completed",-5.25668,16.0,8,"C1=CCC(c2cc(Nc3cocn3)cc(C3=CC=CC3)n2)=C1","C1=CCC(c2cc(NC3=CCC=N3)cc(C3=CC=CC3)n2)=C1",{},"[n,c:0]1[n,ch:1][o,O:2][n,c:3][n,c:4]1>>[*:0]1=[*:1][CH2:2][*:3]=[*:4]1",true,-0.1658171499],[-0.0436770837,117.6641239047,16,"completed",-5.16836,16.0,5,"C1=CCC(Nc2cc(-c3ccccc3)cc(NC3=CC=CC3)n2)=C1","c1ccc(Nc2cc(-c3ccccc3)cc(Nc3ccccc3)n2)cc1",{},"[CH2:0]1[c,C:1]-,=,:[c,C:2]-,=,:[c,C:3]-,=,:[c,C:4]1>>[ch:0]1c[c:1][c:2][c:3][c:4]1",true,-0.1270222813],[-0.0436867541,139.1961503748,16,"completed",-5.461564,16.0,7,"C1=CCC(c2cc(C3=CC=CC3)cc(-c3cccs3)c2)=C1","C1=CCC(c2cc(C3=CC=CC3)cc(C3=CC=CC3)c2)=C1",{},"[n,c:0]1[n,ch:1][s,S:2][n,c:3][n,c:4]1>>[*:0]1=[*:1][CH2:2][*:3]=[*:4]1",true,-0.288846925],[-0.0437778726,174.6438142354,16,"completed",-5.13708,16.0,6,"C1=CN=C(C=Cc2cc3c(cc2C=CC2=NC=CC2)=CCC=3)C1","C1=CN=C(C=Cc2cc3c[nH]cc3cc2C=CC2=NC=CC2)C1",{},"[#6H2r5:1]>>[NH:1]",true,-0.1765621018],[-0.0437880736,151.630679172,16,"completed",-5.053084,16.0,6,"C1=CC(Nc2cc(NC3=CCC=C3)cc(-c3ccco3)c2)=CC1","C1=CC(Nc2cc(NC3=CCC=C3)cc(-c3ccno3)c2)=CC1",{},"[chr5,CH1r5:1]>>[n:1]",true,-0.155146406],[-0.0437993922,183.7506522494,16,"completed",-5.157688,16.0,8,"C1=CCC(c2cc(Nc3ccn[nH]3)cc(C3=CC=CC3)n2)=C1","C1=CCC(c2cc(Nc3ccn[nH]3)cc(C3=CC=CC3)c2)=C1",{},"[nr6:0]>>[ch&r6:0]",true,-0.1881355251],[-0.0438498273,151.9024472316,16,"completed",-4.969272,16.0,15,"c1ccc(Nc2cccc(Nc3ccccc3)c2-c2cccnc2)cc1","C1=CC(Nc2cccc(NC3=CCC=C3)c2-c2cccnc2)=CC1",{},"[c:0]1[ch:1][ch][c:3][c!r5:4][c!r5:5]1>>[c:0]1[CH2:1][c:3][c:4][c:5]1",null,-0.1773368556],[-0.043908649,170.5242680412,16,"completed",-5.130916,16.0,6,"C1=c2cc(-c3cc4c(nn3)=CCC=4)nnc2=CC1","C1=c2cnc(-c3cc4c(cn3)=CCC=4)cc2=CC1",{},"[nr6:0]>>[ch&r6:0]",true,-0.1718920229],[-0.0440722806,129.0762612034,16,"completed",-5.174156,16.0,7,"C1=CCC(Nc2cc(-c3ccoc3)cc(NC3=CC=CC3)n2)=C1","c1ccc(Nc2cc(-c3ccoc3)cc(Nc3ccccc3)n2)cc1",{},"[CH2:0]1[c,C:1]-,=,:[c,C:2]-,=,:[c,C:3]-,=,:[c,C:4]1>>[ch:0]1c[c:1][c:2][c:3][c:4]1",true,-0.1391231334],[-0.0440877238,154.9518632613,16,"completed",-5.041124,16.0,3,"c1ccc(-c2ccccc2Nc2ccccc2-c2ccccc2)cc1","C1=CC(c2ccccc2Nc2ccccc2C2=CCC=C2)=CC1",{},"[c:0]1[ch:1][ch][c:3][c!r5:4][c!r5:5]1>>[c:0]1[CH2:1][c:3][c:4][c:5]1",null,-0.1603390401],[-0.0441046421,121.4989300821,16,"completed",-5.21114,16.0,8,"C1=NCC=C1c1cc(Nc2ccccc2)cc(Nc2ccccc2)c1","C1=NCC=C1c1cc(Nc2ccccc2)nc(Nc2ccccc2)c1",{},"[ch&r6:0]>>[nr6:0]",null,-0.1442723772],[-0.0441354856,153.4525954414,16,"completed",-5.348128,16.0,5,"C(=Cc1cccc(-c2cc[nH]c2)c1)c1cccc(-c2cc[nH]c2)c1","C(=Cc1cccc(-c2cc[nH]c2)n1)c1cccc(-c2cc[nH]c2)n1",{},"[ch&r6:0]>>[nr6:0]",true,-0.2317666417],[-0.0441552807,120.5787540598,16,"completed",-5.212244,16.0,7,"C(=Cc1cc(C2=NSCS2)cc(C=Cc2ccccc2)n1)c1ccccc1","C1=CC(C=Cc2cc(C3=NSCS3)cc(C=CC3=CCC=C3)n2)=CC1",{},"[c:0]1[ch:1][ch][c:3][c!r5:4][c!r5:5]1>>[c:0]1[CH2:1][c:3][c:4][c:5]1",true,-0.1439187498],[-0.0442240159,180.5585228208,16,"completed",-5.25898,16.0,8,"O=c1[nH]cnc2cc3cc4c(cc3cc12)=CCC=4","O=c1[nH]nnc2cc3cc4c(cc3cc12)=CCC=4",{},"[ch&r6:0]>>[nr6:0]",true,-0.2120989249],[-0.0442602336,155.6268456961,16,"completed",-5.146004,16.0,6,"C(=Cc1ccc2nscc2c1)c1ccc2nscc2c1","C(=Cc1ccc2cscc2c1)c1ccc2cscc2c1",{},"[nr5:0]>>[ch&r5:0]",true,-0.158923678],[-0.0444845184,81.7043376186,16,"completed",-5.300748,16.0,3,"c1ccc(Nc2cccc(-c3cccc(Nc4ccccc4)c3)c2)cc1","c1ccc(Nc2cccc(-c3cccc(Nc4ccccc4)n3)n2)cc1",{},"[ch&r6:0]>>[nr6:0]",null,-0.1625499337],[-0.0445110405,196.9842537244,16,"completed",-5.10856,16.0,6,"C(=Cc1ccc[nH]1)C1=CCC(C2=CC(C=Cc3ccc[nH]3)=CC2)=C1","C(=Cc1ncc[nH]1)C1=CCC(C2=CC(C=Cc3ncc[nH]3)=CC2)=C1",{},"[chr5,CH1r5:1]>>[n:1]",true,-0.197075367],[-0.0445162868,171.2517739525,16,"completed",-5.333224,16.0,6,"C(#Cc1ccc[nH]1)C1=CC(C2=CCC(C#Cc3ccc[nH]3)=C2)=CC1","C(#Cc1ccc[nH]1)C1=CC(C2=NCC(C#Cc3ccc[nH]3)=C2)=NC1",{},"[chr5,CH1r5:1]>>[n:1]",true,-0.2366008302],[-0.044524788,148.8172699524,16,"completed",-4.95906,16.0,4,"C1=CC(Nc2cccc3cccc(NC4=CCC=C4)c23)=CC1","C1=NC(Nc2cccc3cccc(NC4=CCC=N4)c23)=CC1",{},"[chr5,CH1r5:1]>>[n:1]",true,-0.1785496592],[-0.0445994443,159.1443877785,16,"completed",-4.999908,16.0,4,"C1=C(Nc2ccccc2)CC=C1C1=CCC(Nc2ccccc2)=C1","C1=C(C2=CCC(Nc3ccccc3)=N2)N=C(Nc2ccccc2)C1",{},"[chr5,CH1r5:1]>>[n:1]",true,-0.1738848938],[-0.0446219301,125.8048208809,16,"completed",-5.152996,16.0,9,"C1=CC(c2cc(Nc3ccccc3)cc(Nc3ccccc3)c2)=NC1","C1=CC(c2cc(Nc3ccccc3)nc(Nc3ccccc3)c2)=NC1",{},"[ch&r6:0]>>[nr6:0]",null,-0.1311604178],[-0.04462709,127.7090580619,16,"completed",-5.0092,16.0,5,"C(=Cc1cc(C=Cc2ccccc2)cc(C2=CSCS2)c1)c1ccccc1","C(=Cc1cc(C2=CSCS2)cc(C=Cc2ccccc2)n1)c1ccccc1",{},"[ch&r6:0]>>[nr6:0]",true,-0.1426515934],[-0.0446311753,171.8646563828,16,"completed",-5.308292,16.0,7,"C(#Cc1ccco1)C1=NC(C2=CCC(C#Cc3ccco3)=N2)=CC1","C(#CC1=NC(C2=CCC(C#CC3=CC=CC3)=N2)=CC1)C1=CC=CC1",{},"[n,c:0]1[n,ch:1][o,O:2][n,c:3][n,c:4]1>>[*:0]1=[*:1][CH2:2][*:3]=[*:4]1",true,-0.2253805297],[-0.0446367812,155.5478152191,16,"completed",-5.172592,16.0,4,"O=c1cc(-c2c(Nc3ccccc3)cccc2Nc2ccccc2)cco1","O=c1cc(-c2c(NC3=CCC=C3)cccc2NC2=CCC=C2)cco1",{},"[c:0]1[ch:1][ch][c:3][c!r5:4][c!r5:5]1>>[c:0]1[CH2:1][c:3][c:4][c:5]1",true,-0.1636374837],[-0.0446659311,193.1493684762,16,"completed",-5.300748,16.0,5,"C(=Cc1ccc2ccc(C=Cc3cc[nH]c3)cc2c1)c1cc[nH]c1","C(=Cc1cc[nH]n1)c1ccc2ccc(C=Cc3cc[nH]n3)cc2c1",{},"[chr5,CH1r5:1]>>[n:1]",true,-0.2388588719],[-0.0446719207,168.7204526419,16,"completed",-5.138276,16.0,4,"c1cnc2ccc(Nc3ccc4ncccc4c3)cc2c1","C1=C(NC2=Cc3cccnc3C2)Cc2ncccc21",{},"[c:0]1[ch:1][ch][c:3][c!r5:4][c!r5:5]1>>[c:0]1[CH2:1][c:3][c:4][c:5]1",true,-0.170834618],[-0.0446857227,190.1628856938,16,"completed",-5.111044,16.0,16,"C(=Cc1ccccn1)C1=c2ccccc2=C(C=Cc2ccccn2)C1","C(=Cc1ccccn1)C1=c2nccnc2=C(C=Cc2ccccn2)C1",{},"[ch&r6:0]>>[nr6:0]",null,-0.1903199631],[-0.0447290224,130.4352845764,16,"completed",-4.88224,16.0,5,"C1=C(C2=CCC(Nc3ccccc3)=N2)N=C(Nc2ccccc2)C1","C1=CCC(NC2=NC(C3=CCC(NC4=CC=CC4)=N3)=CC2)=C1",{},"[c:0]1[ch:1][ch][c:3][c!r5:4][c!r5:5]1>>[c:0]1[CH2:1][c:3][c:4][c:5]1",true,-0.2006212304],[-0.0447322928,183.0732980451,16,"completed",-5.229448,16.0,5,"c1ccc(Nc2cc(-c3ccccn3)nc(-c3ccccn3)c2)cc1","C1=CC(Nc2cc(-c3ccccn3)nc(-c3ccccn3)c2)=CC1",{},"[c:0]1[ch:1][ch][c:3][c!r5:4][c!r5:5]1>>[c:0]1[CH2:1][c:3][c:4][c:5]1",true,-0.204271038],[-0.0447514484,187.5411422594,16,"completed",-5.250884,16.0,8,"C1=c2cc3nc4ccoc4nc3cc2=CC1","C1=c2cc3nc4ncoc4nc3cc2=CC1",{},"[chr5,CH1r5:1]>>[n:1]",true,-0.215237104],[-0.0447570902,112.2759928337,16,"completed",-5.32154,16.0,14,"C1=NCC(c2c(Nc3ccccc3)cccc2Nc2ccccc2)=C1","C1=C(c2c(Nc3ccccc3)cccc2Nc2ccccc2)CN=N1",{},"[chr5,CH1r5:1]>>[n:1]",null,-0.1914551766],[-0.0447664787,192.9489813036,16,"completed",-5.16698,16.0,6,"C(=Cc1ccc[nH]1)C1=CCC=C1C1=CCC=C1C=Cc1ccc[nH]1","C(=Cc1ccc[nH]1)C1=CCN=C1C1=NCC=C1C=Cc1ccc[nH]1",{},"[chr5,CH1r5:1]>>[n:1]",true,-0.1985638597],[-0.0448190094,139.6324663136,16,"completed",-5.148764,16.0,7,"C1=CCC(c2cc(C3=CC=CC3)cc(C3=CSCS3)c2)=C1","C1=CCC(c2cc(C3=CC=CC3)cc(C3=NSCS3)c2)=C1",{},"[chr5,CH1r5:1]>>[n:1]",true,-0.1437442528],[-0.0448441273,116.3710481776,16,"completed",-5.20332,16.0,7,"C1=CCC(Nc2cc(C3=NC=CC3)cc(NC3=CC=CC3)n2)=C1","C1=CN=C(c2cc(Nc3ccccc3)nc(Nc3ccccc3)c2)C1",{},"[CH2:0]1[c,C:1]-,=,:[c,C:2]-,=,:[c,C:3]-,=,:[c,C:4]1>>[ch:0]1c[c:1][c:2][c:3][c:4]1",true,-0.1370145315],[-0.0219719978,202.7355384266,17,"completed",-5.159988,17.0,5,"C(=Cc1ccccc1)C1=C(C2=C(C=Cc3ccccc3)CC=N2)N=CC1","C(=Cc1ccccn1)C1=C(C2=C(C=Cc3ccccn3)CC=N2)N=CC1",{},"[ch&r6:0]>>[nr6:0]",true,-0.2070386269],[-0.033572029,130.2243365931,17,"completed",-5.091724,17.0,5,"C1=CC(Nc2cc(NC3=NCC=C3)cc(-c3ccccc3)c2)=NC1","C1=CC(Nc2cccc(NC3=NCC=C3)c2)=NC1",{},"[c&r6,C&r5:1](-[c]1[ch]ccc[ch]1)>>[*:1]",true,-0.1303531319],[-0.0336657172,149.4135917755,17,"completed",-5.222456,17.0,10,"C(=CC1=c2ccccc2=C(C=CC2=CCN=C2)C1)C1=CCN=C1","C(=CC1=c2ccccc2=C(C=CC2=NCN=C2)C1)C1=NCN=C1",{},"[chr5,CH1r5:1]>>[n:1]",null,-0.1722562122],[-0.0368075996,115.7146709067,17,"completed",-5.119232,17.0,5,"C1=CC(Nc2cc(NC3=NCC=C3)cc(-c3ccccc3)c2)=NC1","C1=CCC(c2cc(NC3=NCC=C3)cc(NC3=NCC=C3)c2)=C1",{},"[c:0]1[ch:1][ch][c:3][c!r5:4][c!r5:5]1>>[c:0]1[CH2:1][c:3][c:4][c:5]1",true,-0.1164951556],[-0.0415525469,171.0740966032,17,"completed",-5.105524,17.0,6,"C(#Cc1cc2c(cc1C#Cc1ccoc1)=CCC=2)c1ccoc1","C(#Cc1cc2c[nH]cc2cc1C#Cc1ccoc1)c1ccoc1",{},"[#6H2r5:1]>>[NH:1]",true,-0.1711177918],[-0.0419544624,174.1447573203,17,"completed",-5.185748,17.0,9,"C1=C(NC2=Cc3ccccc3C2)Cc2ccccc21","C1=C(NC2=Cc3cnccc3C2)Cc2ccncc21",{},"[ch&r6:0]>>[nr6:0]",null,-0.1841988845],[-0.0424033846,143.1572103134,17,"completed",-5.33442,17.0,9,"C1=C(NC2=Cc3ccccc3C2)Cc2ccccc21","C1=C(NC2=Cc3ccncc3C2)Cc2cnccc21",{},"[ch&r6:0]>>[nr6:0]",null,-0.2177632377],[-0.0424237597,112.6357768005,17,"completed",-5.134688,17.0,10,"c1ccc2cc3c[nH]cc3cc2c1","c1ccc2cc3cocc3cc2c1",{},"[nH:1]>>[o:1]",null,-0.1152233237],[-0.0424318153,121.1469104465,17,"completed",-5.256404,17.0,5,"C(#Cc1ccccn1)C1=c2ccccc2=C(C#Cc2ccccn2)C1","C(#Cc1ncccn1)C1=c2ccccc2=C(C#Cc2ncccn2)C1",{},"[ch&r6:0]>>[nr6:0]",true,-0.1632882648],[-0.0428084242,178.0002372479,17,"completed",-4.756568,17.0,5,"C1=CCC(C2=C(NC3=C(C4=CC=CC4)C=CC3)CC=C2)=C1","C1=CCC(C2=C(NC3=C(C4=CC=CC4)N=CC3)CC=N2)=C1",{},"[chr5,CH1r5:1]>>[n:1]",true,-0.2991277292],[-0.0436617447,143.2445598406,17,"completed",-5.04692,17.0,5,"C1=CCC(C=CC2=c3ccccc3=C(C=CC3=CC=CC3)C2)=C1","C(=CC1=c2ccccc2=C(C=CC2=CC=NC2)C1)C1=CC=NC1",{},"[chr5,CH1r5:1]>>[n:1]",true,-0.1479850407],[-0.043783596,181.6640206532,17,"completed",-4.931184,17.0,4,"C1=CCC(Nc2cccc(-c3cccc(NC4=CC=CC4)c3)c2)=C1","C1=CCC(Nc2cccc(-c3cccc(NC4=CC=CC4)n3)n2)=C1",{},"[ch&r6:0]>>[nr6:0]",true,-0.2167169788],[-0.0452042804,312.7999886898,17,"completed",-5.32338,17.0,5,"C1=Cc2ncc(C=Cc3cnc4c(c3)CC=C4)cc2C1","C(=Cc1cnc2cc[nH]c2c1)c1cnc2cc[nH]c2c1",{},"[#6H2r5:1]>>[NH:1]",true,-0.3497058176],[-0.0453313469,227.1556240139,17,"completed",-4.9218,17.0,7,"C1=CC(C=Cc2scnc2-c2ncsc2C=CC2=CCC=C2)=CC1","C1=CC(C=CC2=C(C3=C(C=CC4=CCC=C4)CC=N3)N=CC2)=CC1",{},"[n,c:0]1[n,ch:1][s,S:2][n,c:3][n,c:4]1>>[*:0]1=[*:1][CH2:2][*:3]=[*:4]1",true,-0.259151973],[-0.0456501196,75.3124275904,17,"completed",-5.28888,17.0,3,"c1ccc(Nc2ccc3ccc(Nc4ccccc4)cc3c2)cc1","c1ccc(Nc2ccc3ccc(Nc4ccccc4)nc3n2)cc1",{},"[ch&r6:0]>>[nr6:0]",null,-0.1521612053],[-0.0456859895,206.977183889,17,"completed",-5.1265,17.0,6,"C1=C(NC2=CCc3ccccc32)c2ccccc2C1","C1=C(NC2=CCc3ncccc32)c2cccnc2C1",{},"[ch&r6:0]>>[nr6:0]",null,-0.2078067784],[-0.0462130345,148.308452996,17,"completed",-5.04416,17.0,7,"C1=CCC(c2cc(C3=CC=CC3)cc(C3=CSCS3)c2)=C1","C1=NCC(c2cc(C3=CC=NC3)cc(C3=CSCS3)c2)=C1",{},"[chr5,CH1r5:1]>>[n:1]",true,-0.1533729734],[-0.0462551182,150.026210517,17,"completed",-5.232484,17.0,5,"C(=Cc1csc(-c2cc(C=Cc3ccccc3)cs2)c1)c1ccccc1","C(=Cc1ccccc1)C1=CCC(C2=CC(C=Cc3ccccc3)=CC2)=C1",{},"[n,c:0]1[n,ch:1][s,S:2][n,c:3][n,c:4]1>>[*:0]1=[*:1][CH2:2][*:3]=[*:4]1",true,-0.1763755903],[-0.0462756225,147.2676717259,17,"completed",-5.3496,17.0,6,"O=c1cnc(Nc2cc(-c3ccccc3)cc(-c3ccccc3)c2)c[nH]1","O=c1cnc(Nc2cc(C3=CC=CC3)cc(C3=CC=CC3)c2)c[nH]1",{},"[c:0]1[ch:1][ch][c:3][c!r5:4][c!r5:5]1>>[c:0]1[CH2:1][c:3][c:4][c:5]1",true,-0.2285056794],[-0.0463504258,141.3600994033,17,"completed",-4.982612,17.0,6,"C1=NCC(c2cc(Nc3ccccc3)nc(Nc3ccccc3)c2)=C1","C1=CC(Nc2cc(C3=CC=NC3)cc(NC3=CCC=C3)n2)=CC1",{},"[c:0]1[ch:1][ch][c:3][c!r5:4][c!r5:5]1>>[c:0]1[CH2:1][c:3][c:4][c:5]1",true,-0.1635079495],[-0.0465153874,144.9306671259,17,"completed",-5.388792,17.0,6,"C(=CC1=CCC(C2=CCC=N2)=C1)C1=CCC(C2=CCC=N2)=C1","C(=CC1=CCC(C2=CCN=N2)=C1)C1=CCC(C2=CCN=N2)=C1",{},"[chr5,CH1r5:1]>>[n:1]",true,-0.2487394213],[-0.0466999036,121.2121323696,17,"completed",-5.118312,17.0,6,"C1=CC(c2c(NC3=NCC=C3)cccc2NC2=NCC=C2)=CC1","C1=CC(Nc2cccc(NC3=NCC=C3)c2-c2ccccc2)=NC1",{},"[CH2:0]1[c,C:1]-,=,:[c,C:2]-,=,:[c,C:3]-,=,:[c,C:4]1>>[ch:0]1c[c:1][c:2][c:3][c:4]1",true,-0.1218880323],[-0.0469416886,150.8267885789,17,"completed",-5.25484,17.0,8,"C(=Cc1cscn1)c1cc(-c2ccco2)cc(-c2ccco2)c1","C(=Cc1cscn1)c1cc(-c2ccc[nH]2)cc(-c2ccc[nH]2)c1",{},"[o:1]>>[nH:1]",true,-0.1857328153],[-0.0470634879,90.4457805163,17,"completed",-4.898524,17.0,7,"c1nnc2cc3cc4c[nH]cc4cc3cc2n1","c1cc2cc3cc4c[nH]cc4cc3cc2nn1",{},"[nr6:0]>>[ch&r6:0]",true,-0.1675434353],[-0.0471176051,149.5831210405,17,"completed",-4.94802,17.0,6,"C1=CCC(c2cc(C=CC3=CSCS3)cc(C3=CC=CC3)c2)=C1","C(=Cc1cc(C2=CN=CC2)cc(C2=CN=CC2)c1)C1=CSCS1",{},"[chr5,CH1r5:1]>>[n:1]",true,-0.1835567789],[-0.0471750901,119.7346186571,17,"completed",-5.137172,17.0,6,"C(#Cc1cc(C#CC2=CCC=C2)cc(C2=CSCS2)c1)C1=CCC=C1","C(#Cc1cc(C#CC2=CCC=C2)cc(C2=NSCS2)c1)C1=CCC=C1",{},"[chr5,CH1r5:1]>>[n:1]",true,-0.1225293439],[-0.0473774496,151.7890980755,17,"completed",-5.306544,17.0,6,"C(#Cc1nc(-c2cc[nH]c2)cc(-c2cc[nH]c2)n1)c1ccccc1","C(#Cc1nc(-c2cc[nH]c2)cc(-c2cc[nH]c2)n1)C1=CC=CC1",{},"[c:0]1[ch:1][ch][c:3][c!r5:4][c!r5:5]1>>[c:0]1[CH2:1][c:3][c:4][c:5]1",true,-0.2096271405],[-0.047411428,115.1447616641,17,"completed",-5.135148,17.0,6,"C1=CCC(c2cc(NC3=NCC=C3)cc(NC3=NCC=C3)c2)=C1","C1=CC(Nc2cc(NC3=NCC=C3)cc(-c3ccccc3)c2)=NC1",{},"[CH2:0]1[c,C:1]-,=,:[c,C:2]-,=,:[c,C:3]-,=,:[c,C:4]1>>[ch:0]1c[c:1][c:2][c:3][c:4]1",true,-0.1177440159],[-0.0474882791,224.4702514755,17,"completed",-4.9287,17.0,6,"C1=CC(C=CC2=C(C3=C(C=CC4=CCC=C4)CC=N3)N=CC2)=CC1","C(=CC1=C(C2=C(C=CC3=CCC=N3)CC=N2)N=CC1)C1=CCC=N1",{},"[chr5,CH1r5:1]>>[n:1]",true,-0.2544902786],[-0.0476040687,142.3865339712,17,"completed",-5.294124,17.0,9,"C(=CC1=CCC(C2=CC(C=CC3=CCN=C3)=CC2)=C1)C1=CCN=C1","C(=CC1=CCN=N1)C1=CCC(C2=CC(C=CC3=CCN=N3)=CC2)=C1",{},"[chr5,CH1r5:1]>>[n:1]",null,-0.1968226295],[-0.048065924,126.5627866226,17,"completed",-5.156492,17.0,6,"C1=CCC(Nc2cccc(NC3=CC=CC3)c2-c2cccs2)=C1","c1ccc(Nc2cccc(Nc3ccccc3)c2-c2cccs2)cc1",{},"[CH2:0]1[c,C:1]-,=,:[c,C:2]-,=,:[c,C:3]-,=,:[c,C:4]1>>[ch:0]1c[c:1][c:2][c:3][c:4]1",true,-0.1325967516],[-0.0481025641,145.152400152,17,"completed",-5.409308,17.0,17,"C1=NN=CC1=C1C=c2cc3ccccc3cc2=C1","C1=NN=NC1=C1C=c2cc3ccccc3cc2=C1",{},"[chr5,CH1r5:1]>>[n:1]",null,-0.260668802],[-0.0483860565,138.4019482081,17,"completed",-5.279772,17.0,7,"C(#Cc1cc2c(cc1C#Cc1ccon1)=CCC=2)c1ccon1","C(#Cc1cc2c(cc1C#CC1=NCC=C1)=CCC=2)C1=NCC=C1",{},"[n,c:0]1[n,ch:1][o,O:2][n,c:3][n,c:4]1>>[*:0]1=[*:1][CH2:2][*:3]=[*:4]1",true,-0.1870585618],[-0.0484534227,138.4086650481,17,"completed",-5.338284,17.0,6,"C(#Cc1cnc2cocc2c1)c1cnc2cocc2c1","C(#Cc1cnc2c(c1)=CCC=2)c1cnc2c(c1)=CCC=2",{},"[n,c:0]1[n,ch:1][o,O:2][n,c:3][n,c:4]1>>[*:0]1=[*:1][CH2:2][*:3]=[*:4]1",true,-0.2167459302],[-0.0484582626,167.8613479931,17,"completed",-5.199272,17.0,7,"C1=CC(c2cc(C=CC3=CCC=N3)cc(C3=CCC=C3)n2)=CC1","C(=Cc1cc(-c2cc[nH]c2)nc(-c2cc[nH]c2)c1)C1=CCC=N1",{},"[#6H2r5:1]>>[NH:1]",true,-0.1816764923],[-0.0484988513,172.788926886,17,"completed",-5.408572,17.0,6,"C(=Cc1cc(-c2cn[nH]c2)cc(-c2cn[nH]c2)c1)c1ccccc1","C1=CC(C=Cc2cc(-c3cn[nH]c3)cc(-c3cn[nH]c3)c2)=CC1",{},"[c:0]1[ch:1][ch][c:3][c!r5:4][c!r5:5]1>>[c:0]1[CH2:1][c:3][c:4][c:5]1",true,-0.2766083622],[-0.0486751708,170.9633753699,17,"completed",-5.258152,17.0,7,"C(#Cc1cc(-c2cc[nH]c2)cc(-c2cc[nH]c2)c1)C1=CCC=N1","C(#Cc1cc(-c2cc[nH]c2)nc(-c2cc[nH]c2)c1)C1=CCC=N1",{},"[ch&r6:0]>>[nr6:0]",true,-0.2036771532],[-0.0486835774,208.6390296056,17,"completed",-5.35788,17.0,6,"c1ccc(-c2cc(NC3=NOCO3)cc(-c3ccccc3)c2)cc1","C1=CCC(c2cc(NC3=NOCO3)cc(C3=CC=CC3)c2)=C1",{},"[c:0]1[ch:1][ch][c:3][c!r5:4][c!r5:5]1>>[c:0]1[CH2:1][c:3][c:4][c:5]1",true,-0.2758917739],[-0.0487265074,127.233882,17,"completed",-5.074704,17.0,5,"C1=CC(Nc2cccc(NC3=NCC=C3)c2-c2ccccc2)=NC1","C1=CC(c2c(NC3=NCC=C3)cccc2NC2=NCC=C2)=CC1",{},"[c:0]1[ch:1][ch][c:3][c!r5:4][c!r5:5]1>>[c:0]1[CH2:1][c:3][c:4][c:5]1",true,-0.1284601326],[-0.0487799967,151.3930599302,17,"completed",-5.437368,17.0,7,"C(=Cc1cc(C=Cc2ccccc2)nc(-c2cc[nH]n2)n1)c1ccccc1","C1=CC(C=Cc2cc(C=CC3=CCC=C3)nc(-c3cc[nH]n3)n2)=CC1",{},"[c:0]1[ch:1][ch][c:3][c!r5:4][c!r5:5]1>>[c:0]1[CH2:1][c:3][c:4][c:5]1",true,-0.2805178615],[-0.04878732,154.5814050866,17,"completed",-5.21206,17.0,9,"C1=NCc2nc3cc4cocc4cc3nc21","C1=NCc2nc3cc4c(cc3nc21)=CCC=4",{},"[n,c:0]1[n,ch:1][o,O:2][n,c:3][n,c:4]1>>[*:0]1=[*:1][CH2:2][*:3]=[*:4]1",true,-0.1733451994],[-0.0487893101,70.6983513637,17,"completed",-5.15824,17.0,4,"C1=C(Nc2ccccc2)C(C2=CCC=C2Nc2ccccc2)=CC1","C1=C(Nc2ccccc2)C(C2=NCC=C2Nc2ccccc2)=NC1",{},"[chr5,CH1r5:1]>>[n:1]",true,-0.0816105796],[-0.04884029,187.2980441663,17,"completed",-5.056488,17.0,5,"C1=CCC(C2=C(NC3=C(C4=CC=CC4)C=CC3)CC=C2)=C1","C1=CCC(C2=C(NC3=C(C4=CC=CC4)C=NC3)CN=C2)=C1",{},"[chr5,CH1r5:1]>>[n:1]",true,-0.1897584556],[-0.048848552,199.9125587549,17,"completed",-5.167256,17.0,7,"C(#Cc1cc2c(cc1C#Cc1ccoc1)OCO2)c1ccoc1","C(#Cc1cc2c(cc1C#Cc1ccoc1)=CCC=2)c1ccoc1",{},"[O,o:0]1[r5:1]-,=,:[r5:2][O,o:3][*:4]1>>[CH:0]1=[C:1][C:2]=[CH:3][*:4]1",true,-0.2053813093],[-0.049019289,115.844432943,17,"completed",-5.33258,17.0,7,"c1cc2cc3nc4cscc4nc3cc2cn1","C1=c2nc3cc4ccncc4cc3nc2=CC1",{},"[n,c:0]1[n,ch:1][s,S:2][n,c:3][n,c:4]1>>[*:0]1=[*:1][CH2:2][*:3]=[*:4]1",true,-0.1998142294],[-0.0491330144,152.5213802362,17,"completed",-5.123096,17.0,6,"C1=CCC(Nc2cc(C3=NC=CC3)cc(C3=NC=CC3)c2)=C1","C1=CN=C(c2cc(Nc3cccs3)cc(C3=NC=CC3)c2)C1",{},"[#6H2r5:1]>>[S:1]",true,-0.1533758449],[-0.049141555,234.8110671029,17,"completed",-5.098256,17.0,6,"C(=Cc1scnc1-c1ncsc1C=Cc1ccccc1)c1ccccc1","C(=Cc1ccccc1)C1=C(C2=C(C=Cc3ccccc3)CC=N2)N=CC1",{},"[n,c:0]1[n,ch:1][s,S:2][n,c:3][n,c:4]1>>[*:0]1=[*:1][CH2:2][*:3]=[*:4]1",true,-0.2348142406],[-0.0493359977,142.4501962574,17,"completed",-4.96826,17.0,6,"C(#Cc1nc(-c2ccccc2)cc(-c2ccccc2)n1)C1=CSCS1","C(#Cc1nc(C2=CC=CC2)cc(C2=CC=CC2)n1)C1=CSCS1",{},"[c:0]1[ch:1][ch][c:3][c!r5:4][c!r5:5]1>>[c:0]1[CH2:1][c:3][c:4][c:5]1",true,-0.1696944841],[-0.0493388393,133.6184011931,17,"completed",-5.28704,17.0,6,"C1=CCC(c2cc(C3=CC=CC3)nc(Nc3cccnc3)n2)=C1","C1=CCC(c2cc(Nc3cccnc3)cc(C3=CC=CC3)c2)=C1",{},"[nr6:0]>>[ch&r6:0]",true,-0.1870722276],[-0.0494225229,163.6386049205,17,"completed",-5.24426,17.0,7,"C1=CCC(C=Cc2coc(-c3nc(C=CC4=CC=CC4)co3)n2)=C1","C1=CCC(C=CC2=CCC(C3=NC(C=CC4=CC=CC4)=CC3)=N2)=C1",{},"[n,c:0]1[n,ch:1][o,O:2][n,c:3][n,c:4]1>>[*:0]1=[*:1][CH2:2][*:3]=[*:4]1",true,-0.1922887343],[-0.0494571995,155.5877837925,17,"completed",-5.21068,17.0,6,"C(=Cc1cc(-c2c[nH]cn2)cc(-c2c[nH]cn2)c1)c1ccccc1","C1=CC(C=Cc2cc(-c3c[nH]cn3)cc(-c3c[nH]cn3)c2)=CC1",{},"[c:0]1[ch:1][ch][c:3][c!r5:4][c!r5:5]1>>[c:0]1[CH2:1][c:3][c:4][c:5]1",true,-0.1738104975],[-0.0495308573,149.2268254232,17,"completed",-5.182804,17.0,4,"C1=CC(Nc2cc(-c3ccc[nH]3)cc(-c3ccc[nH]3)c2)=CC1","C1=CC(Nc2cc(-c3ccc[nH]3)nc(-c3ccc[nH]3)c2)=CC1",{},"[ch&r6:0]>>[nr6:0]",null,-0.1600885118],[-0.0496001095,207.1483552143,17,"completed",-5.204148,17.0,6,"C(#CC1=C(C2=C(C#CC3=CCC=N3)C=CC2)CC=C1)C1=CCC=N1","C(#Cc1ccsc1-c1sccc1C#CC1=CCC=N1)C1=CCC=N1",{},"[#6H2r5:1]>>[S:1]",true,-0.2196027686],[-0.0496478223,193.7649010019,17,"completed",-5.341412,17.0,8,"C(=Cc1ccon1)c1cc(C2=CCC=N2)cc(C2=CCC=N2)c1","C(=Cc1cc[nH]n1)c1cc(C2=CCC=N2)cc(C2=CCC=N2)c1",{},"[o:1]>>[nH:1]",true,-0.2571029292],[-0.0496834036,221.7371910151,17,"completed",-5.097796,17.0,6,"C(#CC1=C(C2=C(C#CC3=CCC=C3)CC=N2)N=CC1)C1=CCC=C1","C(#CC1=C(C2=C(C#CC3=CCC=N3)CC=N2)N=CC1)C1=CCC=N1",{},"[chr5,CH1r5:1]>>[n:1]",true,-0.2217425582],[-0.0498914471,156.3225254364,17,"completed",-5.265604,17.0,6,"c1cncc(Nc2cc(-c3ccoc3)cc(-c3ccoc3)c2)c1","C1=CC(c2cc(Nc3cccnc3)cc(C3=CCC=C3)c2)=CC1",{},"[n,c:0]1[n,ch:1][o,O:2][n,c:3][n,c:4]1>>[*:0]1=[*:1][CH2:2][*:3]=[*:4]1",true,-0.1946145614],[-0.0499301009,158.8813893231,17,"completed",-4.976448,17.0,5,"C1=CC(C=CC2=c3ccccc3=C(C=CC3=CCC=C3)C2)=CC1","C1=CC(C=CC2=c3ccccc3=C(C=CC3=NCC=C3)C2)=NC1",{},"[chr5,CH1r5:1]>>[n:1]",true,-0.1808955313],[-0.0499646945,151.9214087655,17,"completed",-5.21298,17.0,5,"C1=CC(c2cc(Nc3cccnc3)cc(C3=CCC=C3)c2)=CC1","C1=NC(c2cc(Nc3cccnc3)cc(C3=CCC=N3)c2)=CC1",{},"[chr5,CH1r5:1]>>[n:1]",true,-0.1712737862],[-0.0499949994,163.8552666801,17,"completed",-5.377476,17.0,4,"c1ccc(-c2cncc(Nc3cncc(-c4ccccc4)c3)c2)cc1","C1=CCC(c2cncc(Nc3cncc(C4=CC=CC4)c3)c2)=C1",{},"[c:0]1[ch:1][ch][c:3][c!r5:4][c!r5:5]1>>[c:0]1[CH2:1][c:3][c:4][c:5]1",true,-0.2541162813],[-0.0500548661,190.7699137631,17,"completed",-5.179032,17.0,11,"C1=CC(=C2SC(C=CC3=CCC=C3)=C(C=CC3=CCC=C3)S2)N=C1","C1=CC(C=CC2=C(C=CC3=CCC=C3)SC(=C3N=CC=N3)S2)=CC1",{},"[chr5,CH1r5:1]>>[n:1]",null,-0.198629625],[-0.0500781556,120.3413153711,17,"completed",-5.098256,17.0,6,"C1=CC(C=Cc2cc(C=CC3=CCC=C3)cc(C3=CSCS3)c2)=CC1","C1=CC(C=Cc2cc(C=CC3=CCC=C3)cc(C3=NSCS3)c2)=CC1",{},"[chr5,CH1r5:1]>>[n:1]",true,-0.1203475074],[-0.0500897387,268.9886733341,17,"completed",-5.5934,17.0,5,"C1=Cc2cccc(Nc3cccc4c3CC=C4)c2C1","C1=Cc2nccc(Nc3ccnc4c3CC=C4)c2C1",{},"[ch&r6:0]>>[nr6:0]",null,-0.4377696321],[-0.0501315449,190.3797944895,17,"completed",-5.03588,17.0,6,"C(=Cc1cc2ccccc2cc1C=Cc1cscn1)c1cscn1","C(=Cc1cc2c(cc1C=Cc1cscn1)=CCC=2)c1cscn1",{},"[c:0]1[ch:1][ch][c:3][c!r5:4][c!r5:5]1>>[c:0]1[CH2:1][c:3][c:4][c:5]1",true,-0.195599181],[-0.0501466386,141.559339181,17,"completed",-4.924744,17.0,4,"C1=CC(Nc2ccc3ccc(NC4=CCC=C4)cc3c2)=CC1","c1cc(Nc2ccc3ccc(Nc4ccsc4)cc3c2)cs1",{},"[#6H2r5:1]>>[S:1]",null,-0.1873212017],[-0.050203431,208.1127121098,17,"completed",-4.915728,17.0,4,"c1ccc2c(Nc3cncc4ccccc34)cncc2c1","C1=c2cncc(Nc3cncc4c3=CCC=4)c2=CC1",{},"[c:0]1[ch:1][ch][c:3][c!r5:4][c!r5:5]1>>[c:0]1[CH2:1][c:3][c:4][c:5]1",true,-0.2448457152],[-0.0502523158,121.9593721377,17,"completed",-5.208564,17.0,15,"C1=CCC(c2cc(Nc3ccccc3)nc(Nc3ccccc3)c2)=C1","C1=NC=C(c2cc(Nc3ccccc3)nc(Nc3ccccc3)c2)C1",{},"[chr5,CH1r5:1]>>[n:1]",null,-0.1436986363],[-0.0502914032,326.3767062034,17,"completed",-5.281796,17.0,6,"C1=CCC(c2cc(NC3=COCO3)cc(C3=CC=CC3)c2)=C1","C1=CCC(c2cc(NC3=COOO3)cc(C3=CC=CC3)c2)=C1",{},"[#6H2r5:1]>>[O:1]",true,-0.3503086486],[-0.0502932551,134.246045169,17,"completed",-5.628268,17.0,5,"O=c1ccoc(C#CC2=c3ccccc3=C(C#Cc3cc(=O)cco3)C2)c1","O=c1cc[nH]c(C#CC2=c3ccccc3=C(C#Cc3cc(=O)cc[nH]3)C2)c1",{},"[o:1]>>[nH:1]",true,-0.3934016647],[-0.0502965636,119.8380495112,17,"completed",-5.133492,17.0,7,"C1=CCC(Nc2cc(-c3ccc[nH]3)cc(NC3=CC=CC3)n2)=C1","c1ccc(Nc2cc(-c3ccc[nH]3)cc(Nc3ccccc3)n2)cc1",{},"[CH2:0]1[c,C:1]-,=,:[c,C:2]-,=,:[c,C:3]-,=,:[c,C:4]1>>[ch:0]1c[c:1][c:2][c:3][c:4]1",true,-0.1221097785],[-0.0503234671,130.4991743289,17,"completed",-5.269836,17.0,7,"C1=CC(c2cc(Nc3ncc[nH]3)cc(C3=CCC=C3)c2)=CC1","C1=CC(c2cc(Nc3ncco3)cc(C3=CCC=C3)c2)=CC1",{},"[nH:1]>>[o:1]",true,-0.1765325049],[-0.0503526569,161.4148096813,17,"completed",-5.11776,17.0,6,"C1=CC(c2cc(Nc3ccsc3)cc(C3=CCC=C3)c2)=CC1","C1=CC(c2cc(C3=CCC=C3)nc(Nc3ccsc3)n2)=CC1",{},"[ch&r6:0]>>[nr6:0]",true,-0.1618928516],[-0.0504047381,158.9485683271,17,"completed",-5.2323,17.0,6,"c1ccc(-c2cc(Nc3ccco3)cc(-c3ccccc3)n2)cc1","C1=CC(c2cc(Nc3ccco3)cc(C3=CCC=C3)n2)=CC1",{},"[c:0]1[ch:1][ch][c:3][c!r5:4][c!r5:5]1>>[c:0]1[CH2:1][c:3][c:4][c:5]1",true,-0.1839599399],[-0.0504131748,136.3140134422,17,"completed",-5.233312,17.0,7,"C(=Cc1cc(C2=NSCS2)cc(C=Cc2ccccc2)n1)c1ccccc1","C1=CCC(C=Cc2cc(C3=NSCS3)cc(C=CC3=CC=CC3)n2)=C1",{},"[c:0]1[ch:1][ch][c:3][c!r5:4][c!r5:5]1>>[c:0]1[CH2:1][c:3][c:4][c:5]1",true,-0.16519635],[-0.0505354357,146.8666367712,17,"completed",-5.193844,17.0,6,"C1=CCC(Nc2cc(-c3ccsc3)cc(-c3ccsc3)c2)=C1","C1=NCC(Nc2cc(-c3ccsc3)cc(-c3ccsc3)c2)=C1",{},"[chr5,CH1r5:1]>>[n:1]",true,-0.1608884402],[-0.0505617672,168.5549740222,17,"completed",-5.319056,17.0,6,"C(#Cc1ccsc1)C1=CC(C2=CCC(C#Cc3ccsc3)=C2)=CC1","C(#Cc1cscn1)C1=CC(C2=CCC(C#Cc3cscn3)=C2)=CC1",{},"[chr5,CH1r5:1]>>[n:1]",true,-0.2278677018],[-0.0505740677,176.5351157598,17,"completed",-5.110768,17.0,12,"C(#CC1=c2ccccc2=C(C#CC2=CCC=N2)C1)C1=CCC=N1","C(#CC1=c2ccccc2=C(C#CC2=CCN=N2)C1)C1=CCN=N1",{},"[chr5,CH1r5:1]>>[n:1]",null,-0.1766959607],[-0.0506248967,97.2796915341,17,"completed",-5.45126,17.0,4,"c1ccc(Nc2ncnc(Nc3ccccc3)c2-c2ccccc2)cc1","c1ccc(Nc2cc(Nc3ccccc3)ncn2)cc1",{},"[c&r6,C&r5:1](-[c]1[ch]ccc[ch]1)>>[*:1]",true,-0.2644263533],[-0.0506459719,148.75223387,17,"completed",-4.937072,17.0,9,"C1=c2nc3cc4ncoc4cc3nc2=CC1","C1=c2cc3cc4ncoc4cc3cc2=CC1",{},"[nr6:0]>>[ch&r6:0]",true,-0.1874420933],[-0.0506723972,167.9560867766,17,"completed",-5.263028,17.0,7,"C1=CCC(c2cc(C=Cc3ncc[nH]3)cc(C3=CC=CC3)c2)=C1","C(=Cc1ncc[nH]1)c1cc(-c2ccc[nH]2)cc(-c2ccc[nH]2)c1",{},"[#6H2r5:1]>>[NH:1]",true,-0.2030579479],[-0.0508060675,170.5340775996,17,"completed",-5.406272,17.0,5,"C1=CC(c2cc(Nc3cccnc3)cc(C3=CCC=C3)c2)=CC1","C1=CC(c2cc(Nc3cnccn3)cc(C3=CCC=C3)c2)=CC1",{},"[ch&r6:0]>>[nr6:0]",true,-0.2739436351],[-0.0508905372,211.892629748,17,"completed",-5.315008,17.0,6,"C(=Cc1cc2c(cc1C=Cc1ccoc1)=CCC=2)c1ccoc1","C(=Cc1cc2c(cc1C=Cc1ccon1)=CCC=2)c1ccon1",{},"[chr5,CH1r5:1]>>[n:1]",true,-0.2599046405],[-0.0509322446,155.7968790969,17,"completed",-5.03404,17.0,6,"C1=CC(Nc2cc(NC3=CCC=C3)cc(C3=CN=CC3)c2)=CC1","C1=CC(Nc2cc(NC3=CCC=C3)cc(C3=NN=CC3)c2)=CC1",{},"[chr5,CH1r5:1]>>[n:1]",true,-0.1624946803],[-0.0509751864,139.0767950711,17,"completed",-5.214912,17.0,12,"c1ccc(-c2c(Nc3ccccn3)cccc2Nc2ccccn2)cc1","C1=CCC(c2c(Nc3ccccn3)cccc2Nc2ccccn2)=C1",{},"[c:0]1[ch:1][ch][c:3][c!r5:4][c!r5:5]1>>[c:0]1[CH2:1][c:3][c:4][c:5]1",null,-0.1606632849],[-0.050996374,138.0952420427,17,"completed",-5.283912,17.0,6,"C1=CCC(c2c(NC3=CC=NC3)cccc2NC2=CC=NC2)=C1","C1=NCC(Nc2cccc(NC3=CC=NC3)c2-c2ccccc2)=C1",{},"[CH2:0]1[c,C:1]-,=,:[c,C:2]-,=,:[c,C:3]-,=,:[c,C:4]1>>[ch:0]1c[c:1][c:2][c:3][c:4]1",true,-0.1887958461],[-0.0510009978,193.6021930575,17,"completed",-5.367356,17.0,6,"C1=NC(C2=CCC(C3=CC(C4=CCC=N4)=CC3)=C2)=CC1","C1=C(C2=CCN=N2)C=C(C2=CC(C3=CCN=N3)=CC2)C1",{},"[chr5,CH1r5:1]>>[n:1]",true,-0.2692705558],[-0.0510022438,127.159145298,17,"completed",-5.28612,17.0,8,"C1=CCC(C=Cc2cc(C3=NSCS3)cc(C=CC3=CC=CC3)n2)=C1","C(=Cc1cc(C2=NSCS2)cc(C=Cc2ccccc2)n1)c1ccccc1",{},"[CH2:0]1[c,C:1]-,=,:[c,C:2]-,=,:[c,C:3]-,=,:[c,C:4]1>>[ch:0]1c[c:1][c:2][c:3][c:4]1",true,-0.1820532035],[-0.0510275809,167.4527067688,17,"completed",-5.260544,17.0,13,"C1=CC(NC2=CC(=C3N=CC=N3)C=C2NC2=CCC=C2)=CC1","C1=NC(=C2C=C(Nc3ccccc3)C(Nc3ccccc3)=C2)N=C1",{},"[CH2:0]1[c,C:1]-,=,:[c,C:2]-,=,:[c,C:3]-,=,:[c,C:4]1>>[ch:0]1c[c:1][c:2][c:3][c:4]1",null,-0.2016676801],[-0.0510280788,154.8662439819,17,"completed",-5.151616,17.0,7,"C1=CC(Nc2cc(C3=NC=CC3)nc(C3=NC=CC3)c2)=CC1","C1=CC(Nc2cc(C3=NC=CC3)cc(C3=NC=CC3)c2)=CC1",{},"[nr6:0]>>[ch&r6:0]",true,-0.1590252091],[-0.051115764,162.6224658173,17,"completed",-5.053084,17.0,7,"C(#CC1=CC(c2cnc[nH]2)=CC1)C1=CC(c2cnc[nH]2)=CC1","C(#CC1=CC(c2ccc[nH]2)=CC1)C1=CC(c2ccc[nH]2)=CC1",{},"[nr5:0]>>[ch&r5:0]",true,-0.1659054273],[-0.051136707,180.3166120924,17,"completed",-5.11408,17.0,7,"C(=Cc1cc2cocc2cc1C=CC1=CN=CC1)C1=CN=CC1","C(=Cc1cc2c[nH]cc2cc1C=CC1=CN=CC1)C1=CN=CC1",{},"[o:1]>>[nH:1]",true,-0.1805857728],[-0.0511510254,168.7044974168,17,"completed",-4.898984,17.0,5,"c1ccc(-c2coc(Nc3cc(-c4ccccc4)co3)c2)cc1","C1=CC(c2coc(Nc3cc(C4=CCC=C4)co3)c2)=CC1",{},"[c:0]1[ch:1][ch][c:3][c!r5:4][c!r5:5]1>>[c:0]1[CH2:1][c:3][c:4][c:5]1",true,-0.2196835207],[-0.0512136511,182.5328897626,17,"completed",-5.3726,17.0,6,"C(#CC1=CC(c2cccs2)=CC1)C1=CC(c2cccs2)=CC1","C(#CC1=CC(c2cncs2)=CC1)C1=CC(c2cncs2)=CC1",{},"[chr5,CH1r5:1]>>[n:1]",true,-0.2640653863],[-0.0512146448,241.6046805588,17,"completed",-5.090344,17.0,9,"C1=CC(=C2C=c3cc4nnsc4cc3=C2)C=C1","C1=CC(=C2C=c3cc4ncsc4cc3=C2)C=C1",{},"[nr5:0]>>[ch&r5:0]",true,-0.2416992107],[-0.0512927991,194.6732910106,17,"completed",-5.034132,17.0,5,"O=c1occcc1C#Cc1cc2c(cc1C#Cc1cccoc1=O)=CCC=2","O=c1[nH]cccc1C#Cc1cc2c(cc1C#Cc1ccc[nH]c1=O)=CCC=2",{},"[o:1]>>[nH:1]",true,-0.2000589938],[-0.0513034744,145.3944789248,17,"completed",-5.003772,17.0,7,"C1=CC(Nc2cc(NC3=CCC=C3)cc(-c3cnc[nH]3)c2)=CC1","C1=CC(Nc2cc(NC3=CCC=C3)cc(-c3cnco3)c2)=CC1",{},"[nH:1]>>[o:1]",true,-0.1602400394],[-0.0513689586,189.2239084471,17,"completed",-5.16192,17.0,7,"C(#CC1=CC(c2cnsc2)=CC1)C1=CC(c2cnsc2)=CC1","C(#CC1=CC(c2ccsc2)=CC1)C1=CC(c2ccsc2)=CC1",{},"[nr5:0]>>[ch&r5:0]",true,-0.1941246761],[-0.0514973043,167.4134160576,17,"completed",-5.27416,17.0,6,"C(#Cc1cc(-c2cc[nH]c2)nc(-c2cc[nH]c2)c1)c1ccccc1","C(#Cc1cc(-c2cc[nH]c2)nc(-c2cc[nH]c2)c1)C1=CC=CC1",{},"[c:0]1[ch:1][ch][c:3][c!r5:4][c!r5:5]1>>[c:0]1[CH2:1][c:3][c:4][c:5]1",true,-0.2070984974],[-0.0515097657,175.3330545956,17,"completed",-5.437368,17.0,6,"C1=CCC(C=Cc2cc(C3=CCC=N3)cc(C3=CCC=N3)c2)=C1","C1=CCC(C=Cc2nc(C3=CCC=N3)cc(C3=CCC=N3)n2)=C1",{},"[ch&r6:0]>>[nr6:0]",true,-0.2941293798],[-0.0516721121,167.7567309578,17,"completed",-5.095956,17.0,7,"c1ccc2cc3nc4occc4nc3cc2c1","C1=c2cc3nc4ccoc4nc3cc2=CC1",{},"[c:0]1[ch:1][ch][c:3][c!r5:4][c!r5:5]1>>[c:0]1[CH2:1][c:3][c:4][c:5]1",true,-0.1677806133],[-0.0516942326,155.3955620657,17,"completed",-5.236992,17.0,6,"C(=Cc1cnc2c(n1)=CCC=2)c1cnc2c(n1)=CCC=2","C(=Cc1ccc2c(n1)=CCC=2)c1ccc2c(n1)=CCC=2",{},"[nr6:0]>>[ch&r6:0]",true,-0.1826020719],[-0.0267665313,133.323691345,18,"completed",-5.217212,18.0,18,"C(=CC1=c2ccccc2=C(C=CC2=CC=NC2)C1)C1=CC=NC1","C(=CC1=c2ccccc2=C(C=CC2=CN=NC2)C1)C1=CN=NC1",{},"[chr5,CH1r5:1]>>[n:1]",null,-0.1565475858],[-0.0317439871,154.1948576915,18,"completed",-4.846084,18.0,18,"C1=C(Nc2ccccc2)C(C2=NCC=C2Nc2ccccc2)=NC1","C1=CCC(NC2=CCN=C2C2=NCC=C2NC2=CC=CC2)=C1",{},"[c:0]1[ch:1][ch][c:3][c!r5:4][c!r5:5]1>>[c:0]1[CH2:1][c:3][c:4][c:5]1",null,-0.2353040338],[-0.0384241278,121.750981014,18,"completed",-5.140484,18.0,3,"c1ccc(Nc2ccc3cc(Nc4ccccc4)ccc3c2)cc1","c1ccc(Nc2ccc3nc(Nc4ccccc4)ccc3n2)cc1",{},"[ch&r6:0]>>[nr6:0]",null,-0.1250055557],[-0.0417408074,140.4388078265,18,"completed",-5.08188,18.0,18,"C1=CC(C=CC2=c3ccccc3=C(C=CC3=NCC=C3)C2)=NC1","C(=CC1=c2ccccc2=C(C=CC2=NCC=N2)C1)C1=NCC=N1",{},"[chr5,CH1r5:1]>>[n:1]",null,-0.1410104344],[-0.0446633237,111.2256652199,18,"completed",-4.906252,18.0,5,"C1=CC(NC2=CCC=C2C2=CCC=C2NC2=CCC=C2)=CC1","C1=CC(NC2=CCN=C2C2=NCC=C2NC2=CCC=C2)=CC1",{},"[chr5,CH1r5:1]>>[n:1]",true,-0.1753992859],[-0.0450527147,166.773639205,18,"completed",-5.096876,18.0,4,"C1=CC(Nc2cccc(NC3=CCC=C3)c2)=CC1","C1=CC(Nc2cc(NC3=CCC=C3)ncn2)=CC1",{},"[ch&r6:0]>>[nr6:0]",true,-0.1667879757],[-0.0472837521,128.6897565793,18,"completed",-5.32982,18.0,18,"C(=CC1=c2ccccc2=C(C=CC2=CC=NC2)C1)C1=CC=NC1","C(=CC1=c2ccccc2=C(C=CC2=NC=NC2)C1)C1=NC=NC1",{},"[chr5,CH1r5:1]>>[n:1]",null,-0.2060133426],[-0.0477195318,122.2424335964,18,"completed",-4.985556,18.0,6,"C(#Cc1cc(C2=CCC=C2)cc(C#CC2=CCC=C2)n1)C1=CCC=C1","C(#Cc1cc(C2=CSCS2)cc(C#CC2=CCC=C2)n1)C1=CCC=C1",{},"[CH,ch:0]1=[C,c:1][C,c:2]=[CH,ch:3][*:4]1>>[S:0]1[*:1]=,:[*:2][S:3][*:4]1",true,-0.146153867],[-0.0477894749,154.3394783788,18,"completed",-5.34592,18.0,6,"c1nc2cscc2cc1-c1cnc2cscc2c1","C1=c2cc(-c3cnc4c(c3)=CCC=4)cnc2=CC1",{},"[n,c:0]1[n,ch:1][s,S:2][n,c:3][n,c:4]1>>[*:0]1=[*:1][CH2:2][*:3]=[*:4]1",true,-0.2312017113],[-0.0481472493,149.8050404972,18,"completed",-5.3565,18.0,4,"C1=c2cc(Nc3ccccc3)c(Nc3ccccc3)cc2=CC1","c1ccc(Nc2cc3c(cc2Nc2ccccc2)=NCN=3)cc1",{},"[chr5,CH1r5:1]>>[n:1]",true,-0.2338370216],[-0.0498145145,155.9315067911,18,"completed",-5.139564,18.0,5,"C(#Cc1ccc(C#CC2=CC=NC2)c2ccccc12)C1=CC=NC1","C(#CC1=c2ccccc2=C(C#CC2=CC=NC2)C1)C1=CC=NC1",{},"[c:0]1[ch:1][ch][c:3][c!r5:4][c!r5:5]1>>[c:0]1[CH2:1][c:3][c:4][c:5]1",true,-0.1583718307],[-0.049927498,124.9939320821,18,"completed",-5.304796,18.0,16,"C(=Cc1ccccn1)C1=c2ccccc2=C(C=Cc2ccccn2)C1","C(=Cc1ccncn1)C1=c2ccccc2=C(C=Cc2ccncn2)C1",{},"[ch&r6:0]>>[nr6:0]",null,-0.190196661],[-0.0501933773,216.4642407889,18,"completed",-4.834216,18.0,5,"C1=CC(=C2C=CC(Nc3ccccc3)=N2)N=C1Nc1ccccc1","C1=CC(NC2=NC(=C3C=CC(NC4=CCC=C4)=N3)C=C2)=CC1",{},"[c:0]1[ch:1][ch][c:3][c!r5:4][c!r5:5]1>>[c:0]1[CH2:1][c:3][c:4][c:5]1",true,-0.2854311187],[-0.0502891925,173.0474776061,18,"completed",-5.095864,18.0,5,"C1=NCC(NC2=C(c3ccccc3)C=NC2)=C1c1ccccc1","C1=CC(C2=C(NC3=C(C4=CCC=C4)C=NC3)CN=C2)=CC1",{},"[c:0]1[ch:1][ch][c:3][c!r5:4][c!r5:5]1>>[c:0]1[CH2:1][c:3][c:4][c:5]1",true,-0.1730716952],[-0.0507301913,156.5502390022,18,"completed",-5.203872,18.0,6,"C(#CC1=c2ccccc2=C(C#CC2=NCC=C2)C1)C1=NCC=C1","C(#CC1=c2ccccc2=C(C#CC2=NCC=N2)C1)C1=NCC=N1",{},"[chr5,CH1r5:1]>>[n:1]",true,-0.1726116439],[-0.0521627664,322.3756528326,18,"completed",-5.136436,18.0,6,"C(#Cc1cc[nH]c1)C1=CC(=C2C=CC(C#Cc3cc[nH]c3)=C2)C=C1","C(#Cc1cc[nH]c1)C1=CC(=C2C=NC(C#Cc3cc[nH]c3)=C2)C=N1",{},"[chr5,CH1r5:1]>>[n:1]",true,-0.3233830187],[-0.0522147508,159.5355142198,18,"completed",-5.254104,18.0,7,"C(#Cc1cc(-c2ccc[nH]2)cc(-c2ccc[nH]2)c1)c1cc[nH]c1","C(#Cc1cc(-c2ccc[nH]2)cc(-c2ccc[nH]2)c1)c1cn[nH]c1",{},"[chr5,CH1r5:1]>>[n:1]",true,-0.1925827647],[-0.0523864502,172.1212265833,18,"completed",-5.144992,18.0,5,"C1=CCC(Nc2cccc(NC3=CC=CC3)c2C2=CC=CC2)=C1","C1=CCC(c2c(NC3=NC=CC3)cccc2NC2=NC=CC2)=C1",{},"[chr5,CH1r5:1]>>[n:1]",true,-0.1749788955],[-0.0525967764,187.5445989259,18,"completed",-4.834952,18.0,6,"C1=CCC(Nc2cccc(NC3=CC=CC3)c2C2=CCN=C2)=C1","C1=CCC(Nc2cccc(NC3=CC=CC3)c2C2=CCN=N2)=C1",{},"[chr5,CH1r5:1]>>[n:1]",true,-0.2638099568],[-0.0528832649,146.6619240193,18,"completed",-5.282348,18.0,6,"C(#Cc1cc(C2=CC=CC2)cc(C2=CC=CC2)c1)c1ccsc1","C(#Cc1cc(-c2ccc[nH]2)cc(-c2ccc[nH]2)c1)c1ccsc1",{},"[#6H2r5:1]>>[NH:1]",true,-0.1944289294],[-0.0528833928,181.2272591319,18,"completed",-5.233496,18.0,5,"C(=CC1=CC(c2ccccn2)=CC1)C1=CC(c2ccccn2)=CC1","C(=CC1=CC(c2ncccn2)=CC1)C1=CC(c2ncccn2)=CC1",{},"[ch&r6:0]>>[nr6:0]",true,-0.2039011982],[-0.0529795463,176.5712777285,18,"completed",-5.117576,18.0,7,"C(#CC1=c2nccnc2=C(C#CC2=NCC=C2)C1)C1=NCC=C1","C(#CC1=c2ccccc2=C(C#CC2=NCC=C2)C1)C1=NCC=C1",{},"[nr6:0]>>[ch&r6:0]",true,-0.1769993922],[-0.0532356534,138.0886964453,18,"completed",-5.209208,18.0,6,"C1=CCC(Nc2cc(-c3ccc[nH]3)cc(-c3ccc[nH]3)c2)=C1","C1=NCC(Nc2cc(-c3ccc[nH]3)cc(-c3ccc[nH]3)c2)=C1",{},"[chr5,CH1r5:1]>>[n:1]",true,-0.1578366809],[-0.0533016389,166.6961456766,18,"completed",-5.2921,18.0,7,"C(#Cc1cc(C#Cc2cc[nH]c2)cc(-c2ccc[nH]2)c1)c1cc[nH]c1","C(#Cc1cc(C#Cc2cc[nH]c2)cc(-c2cnc[nH]2)c1)c1cc[nH]c1",{},"[chr5,CH1r5:1]>>[n:1]",true,-0.2141723275],[-0.0533361197,173.1288011381,18,"completed",-5.429088,18.0,18,"C(=Cc1ccc2c(n1)=CCC=2)c1ccc2c(n1)=CCC=2","C(=Cc1ncc2c(n1)=CCC=2)c1ncc2c(n1)=CCC=2",{},"[ch&r6:0]>>[nr6:0]",null,-0.2881667027],[-0.0534953095,200.2774556535,18,"completed",-4.959704,18.0,4,"O=c1ccocc1-c1cc(Nc2ccccc2)cc(Nc2ccccc2)c1","O=c1cc[nH]cc1-c1cc(Nc2ccccc2)cc(Nc2ccccc2)c1",{},"[o:1]>>[nH:1]",true,-0.2230598874],[-0.0537639819,109.9118792452,18,"completed",-5.307096,18.0,6,"C1=CCC(c2cc(C3=CC=CC3)nc(Nc3ccccn3)n2)=C1","C1=CCC(c2cc(Nc3ccccn3)cc(C3=CC=CC3)c2)=C1",{},"[nr6:0]>>[ch&r6:0]",true,-0.1819233637],[-0.0538254996,171.0493118406,18,"completed",-5.208472,18.0,7,"C1=CCC(c2cc(-c3cc[nH]c3)nc(-c3cc[nH]c3)c2)=C1","c1c[nH]c(-c2cc(-c3cc[nH]c3)nc(-c3cc[nH]c3)c2)c1",{},"[#6H2r5:1]>>[NH:1]",true,-0.1871451114],[-0.0538465227,323.906052548,18,"completed",-5.205896,18.0,6,"C(#Cc1cc2c(cc1C#Cc1ccc[nH]1)=CCC=2)c1ccc[nH]1","C(#Cc1cc2cscc2cc1C#Cc1ccc[nH]1)c1ccc[nH]1",{},"[#6H2r5:1]>>[S:1]",true,-0.3322799613],[-0.0540315992,172.3881426757,18,"completed",-5.303876,18.0,7,"C(#Cc1cc(C#Cc2cc[nH]c2)cc(-c2cccs2)c1)c1cc[nH]c1","C(#Cc1cc(C#Cc2cc[nH]c2)cc(-c2cncs2)c1)c1cc[nH]c1",{},"[chr5,CH1r5:1]>>[n:1]",true,-0.2237961778],[-0.054041413,170.392770707,18,"completed",-4.989788,18.0,5,"C(#Cc1cc(C#Cc2ccccc2)cc(C2=CSCS2)c1)c1ccccc1","C(#Cc1cc(C#Cc2cccnc2)cc(C2=CSCS2)c1)c1cccnc1",{},"[ch&r6:0]>>[nr6:0]",true,-0.1870443047],[-0.0541029059,159.9506936629,18,"completed",-5.08648,18.0,5,"c1ccc(Nc2cc3c[nH]cc3cc2Nc2ccccc2)cc1","c1ccc(Nc2cc3cocc3cc2Nc2ccccc2)cc1",{},"[nH:1]>>[o:1]",true,-0.1602304331],[-0.0541288693,172.712678961,18,"completed",-5.28658,18.0,17,"c1cc2cscc2cc1-c1ccc2cscc2c1","c1nc(-c2cc3cscc3cn2)cc2cscc12",{},"[ch&r6:0]>>[nr6:0]",null,-0.2165354398],[-0.054364822,124.4096637891,18,"completed",-5.323288,18.0,6,"C(#Cc1cc2cocc2cc1C#CC1=CCC=C1)C1=CCC=C1","C(#Cc1cc2cocc2cc1C#CC1=CCC=N1)C1=CCC=N1",{},"[chr5,CH1r5:1]>>[n:1]",true,-0.199769754],[-0.0544098628,322.451795607,18,"completed",-5.259164,18.0,6,"C(#Cc1cc2c(cc1C#Cc1ccc[nH]1)=CCC=2)c1ccc[nH]1","C(#Cc1cc2cocc2cc1C#Cc1ccc[nH]1)c1ccc[nH]1",{},"[#6H2r5:1]>>[O:1]",true,-0.3411574683],[-0.0545136016,171.0941835955,18,"completed",-5.172316,18.0,7,"C(=CC1=NC(c2ccco2)=CC1)C1=NC(c2ccco2)=CC1","C(=CC1=NC(c2ccc[nH]2)=CC1)C1=NC(c2ccc[nH]2)=CC1",{},"[o:1]>>[nH:1]",true,-0.1784256864],[-0.054514246,172.66177103,18,"completed",-5.169648,18.0,7,"C1=C(C2=CC(c3ccns3)=CC2)CC=C1c1ccns1","C1=C(C2=CC(c3cccs3)=CC2)CC=C1c1cccs1",{},"[nr5:0]>>[ch&r5:0]",true,-0.1794129334],[-0.0545997624,158.6642072116,18,"completed",-5.072588,18.0,7,"c1c[nH]c(-c2cc(Nc3ccsc3)cc(-c3ccc[nH]3)c2)c1","c1coc(-c2cc(Nc3ccsc3)cc(-c3ccco3)c2)c1",{},"[nH:1]>>[o:1]",true,-0.1598202908],[-0.0546761682,163.5259135451,18,"completed",-5.196236,18.0,7,"C(#Cc1ccc[nH]1)c1cc(C#Cc2ccc[nH]2)cc(-c2cc[nH]c2)c1","C(#Cc1ccc[nH]1)c1cc(-c2cc[nH]c2)cc(C#Cc2ccc[nH]2)n1",{},"[ch&r6:0]>>[nr6:0]",true,-0.1768581199],[-0.054703742,191.5690113381,18,"completed",-5.122268,18.0,6,"C(#Cc1cc(C2=CC=CC2)cs1)c1cc(C2=CC=CC2)cs1","C(#Cc1cc(-c2ccc[nH]2)cs1)c1cc(-c2ccc[nH]2)cs1",{},"[#6H2r5:1]>>[NH:1]",true,-0.1922021316],[-0.0547386012,162.4541166578,18,"completed",-4.875892,18.0,5,"C1=CN=C(Nc2cc3ccccc3cc2NC2=NC=CC2)C1","C1=CN=C(Nc2cc3c(cc2NC2=NC=CC2)=CCC=3)C1",{},"[c:0]1[ch:1][ch][c:3][c!r5:4][c!r5:5]1>>[c:0]1[CH2:1][c:3][c:4][c:5]1",true,-0.2258346605],[-0.0547695106,150.7498370257,18,"completed",-5.103684,18.0,6,"C1=CC(c2cc(NC3=CCN=C3)cc(C3=CCC=C3)c2)=CC1","C1=NCC=C1Nc1cc(C2=CCC=N2)cc(C2=CCC=N2)c1",{},"[chr5,CH1r5:1]>>[n:1]",true,-0.1507718925],[-0.0547924201,173.2117702431,18,"completed",-5.274344,18.0,7,"C(#Cc1cc(C#Cc2cc[nH]c2)cc(-c2cccs2)c1)c1cc[nH]c1","C(#Cc1cc(C#Cc2cc[nH]c2)cc(-c2nccs2)c1)c1cc[nH]c1",{},"[chr5,CH1r5:1]>>[n:1]",true,-0.2118874093],[-0.0548985897,165.0356703643,18,"completed",-5.239476,18.0,7,"O=c1nc[nH]c2cc3cc4c[nH]cc4cc3cc12","O=c1ncoc2cc3cc4c[nH]cc4cc3cc12",{},"[nH:1]>>[o:1]",null,-0.1917524817],[-0.0549027151,133.7741306217,18,"completed",-4.82888,18.0,6,"C(#Cc1cc(C#CC2=CCC=C2)cc(C2=CSCS2)c1)C1=CCC=C1","C(#Cc1cc(C#CC2=CCC=C2)nc(C2=CSCS2)n1)C1=CCC=C1",{},"[ch&r6:0]>>[nr6:0]",true,-0.2321927748],[-0.0549100381,131.8042330767,18,"completed",-5.237176,18.0,7,"C1=NCC=C1Nc1cc(-c2ccc[nH]2)cc(-c2ccc[nH]2)c1","C1=NCC=C1Nc1cc(-c2ccco2)cc(-c2ccco2)c1",{},"[nH:1]>>[o:1]",true,-0.1630730229],[-0.0554867904,148.7492108306,18,"completed",-5.01288,18.0,7,"c1cnc2cc3cc4c[nH]cc4cc3cc2n1","c1nnc2cc3cc4c[nH]cc4cc3cc2n1",{},"[ch&r6:0]>>[nr6:0]",true,-0.1607649712],[-0.0556096122,139.4204638948,18,"completed",-5.023092,18.0,5,"C(=Cc1cc(-c2ccccc2)cc(-c2ccccc2)c1)C1=CSCS1","C(=Cc1cc(-c2ccccc2)nc(-c2ccccc2)c1)C1=CSCS1",{},"[ch&r6:0]>>[nr6:0]",true,-0.1494534629],[-0.0556280592,170.9547138776,18,"completed",-5.124108,18.0,14,"C(=CC1=CC(c2nccs2)=CC1)C1=CC(c2nccs2)=CC1","C(=CC1=CC(c2cccs2)=CC1)C1=CC(c2cccs2)=CC1",{},"[nr5:0]>>[ch&r5:0]",null,-0.1717856224],[-0.0556976444,182.8155778834,18,"completed",-5.33074,18.0,6,"C(#Cc1nc(-c2csc(C#Cc3ccccc3)n2)cs1)c1ccccc1","C(#Cc1nc(-c2csc(C#CC3=CC=CC3)n2)cs1)C1=CC=CC1",{},"[c:0]1[ch:1][ch][c:3][c!r5:4][c!r5:5]1>>[c:0]1[CH2:1][c:3][c:4][c:5]1",true,-0.2439458953],[-0.0557534453,154.3646145811,18,"completed",-4.852616,18.0,5,"C1=NC(=C2C=C(Nc3ccccc3)C=N2)C=C1Nc1ccccc1","C1=CCC(NC2=CC(=C3C=C(NC4=CC=CC4)C=N3)N=C2)=C1",{},"[c:0]1[ch:1][ch][c:3][c!r5:4][c!r5:5]1>>[c:0]1[CH2:1][c:3][c:4][c:5]1",true,-0.2319824725],[-0.0557659577,129.7386122291,18,"completed",-4.919408,18.0,7,"C1=CC(c2cc(Nc3ccon3)cc(C3=CCC=C3)c2)=CC1","C1=CC(c2cc(Nc3cc[nH]n3)cc(C3=CCC=C3)c2)=CC1",{},"[o:1]>>[nH:1]",true,-0.1811427835],[-0.0559143644,169.4536119214,18,"completed",-5.127144,18.0,9,"c1coc(-c2cc(-c3c[nH]cn3)cc(-c3ccco3)c2)c1","c1c[nH]c(-c2cc(-c3c[nH]cn3)cc(-c3ccc[nH]3)c2)c1",{},"[o:1]>>[nH:1]",true,-0.1705155623],[-0.0560163806,155.3664791476,18,"completed",-4.9885,18.0,6,"O=c1ccoc2cc3cc4c(cc3cc12)=CCC=4","O=c1cc[nH]c2cc3cc4c(cc3cc12)=CCC=4",{},"[o:1]>>[nH:1]",true,-0.1738693341],[-0.0560843447,109.6128562097,18,"completed",-5.004876,18.0,6,"c1ccc2cc3cc4occc4cc3cc2c1","c1ccc2cc3cc4[nH]ccc4cc3cc2c1",{},"[o:1]>>[nH:1]",true,-0.1282527979],[-0.0560897297,157.2405833554,18,"completed",-4.772024,18.0,5,"C1=CC(Nc2nnc(NC3=CCC=C3)c3ccccc23)=CC1","C1=CC(Nc2ccc(NC3=CCC=C3)nn2)=CC1",{},"[r6:0][c:1]2[ch][ch][ch][ch][c:2]2[r6:3]>>[*:0][c:1][c:2][*:3]",true,-0.2782679406],[-0.0561157677,166.3367170551,18,"completed",-5.284556,18.0,7,"C(#Cc1nc(C2=CCC=C2)cs1)c1nc(C2=CCC=C2)cs1","C(#Cc1cc(C2=CCC=C2)cs1)c1cc(C2=CCC=C2)cs1",{},"[nr5:0]>>[ch&r5:0]",true,-0.2106128031],[-0.0561274516,192.8655498474,18,"completed",-5.285384,18.0,6,"C(#Cc1cc2ccccc2cc1C#Cc1cnsc1)c1cnsc1","C(#Cc1cc2c(cc1C#Cc1cnsc1)=CCC=2)c1cnsc1",{},"[c:0]1[ch:1][ch][c:3][c!r5:4][c!r5:5]1>>[c:0]1[CH2:1][c:3][c:4][c:5]1",true,-0.2324587313],[-0.0561859207,152.1579331278,18,"completed",-5.33488,18.0,6,"C1=CC(C2=CC=NC2)=C(NC2=C(C3=CC=NC3)C=CC2)C1","C1=NCC(c2ccccc2Nc2ccccc2C2=CC=NC2)=C1",{},"[CH2:0]1[c,C:1]-,=,:[c,C:2]-,=,:[c,C:3]-,=,:[c,C:4]1>>[ch:0]1c[c:1][c:2][c:3][c:4]1",true,-0.2240193243],[-0.0563707819,188.3629021134,18,"completed",-5.045356,18.0,5,"C(#Cc1ccc(C#CC2=CCN=C2)c2ccccc12)C1=CCN=C1","C(#CC1=c2ccccc2=C(C#CC2=CCN=C2)C1)C1=CCN=C1",{},"[c:0]1[ch:1][ch][c:3][c!r5:4][c!r5:5]1>>[c:0]1[CH2:1][c:3][c:4][c:5]1",true,-0.1922074572],[-0.0564156559,154.2883445996,18,"completed",-5.216292,18.0,7,"C1=CC(C=Cc2csc(-c3nc(C=CC4=CCC=C4)cs3)n2)=CC1","C1=CC(C=Cc2csc(-c3cc(C=CC4=CCC=C4)cs3)c2)=CC1",{},"[nr5:0]>>[ch&r5:0]",true,-0.1744464663],[-0.0565129813,175.668599719,18,"completed",-5.253092,18.0,7,"C(#Cc1nc(C2=CC=CC2)cs1)c1nc(C2=CC=CC2)cs1","C(#Cc1cc(C2=CC=CC2)cs1)c1cc(C2=CC=CC2)cs1",{},"[nr5:0]>>[ch&r5:0]",true,-0.2057757652],[-0.0565548252,156.4954505259,18,"completed",-5.223284,18.0,7,"C(#Cc1cc2cocc2cc1C#CC1=CN=CC1)C1=CN=CC1","C(#Cc1cc2c(cc1C#CC1=CN=CC1)=CCC=2)C1=CN=CC1",{},"[n,c:0]1[n,ch:1][o,O:2][n,c:3][n,c:4]1>>[*:0]1=[*:1][CH2:2][*:3]=[*:4]1",true,-0.1787129232],[-0.0566136741,142.6794779437,18,"completed",-4.978472,18.0,6,"C1=CC(Nc2cc(NC3=CCC=C3)cc(C3=CN=CC3)c2)=CC1","C1=CC(Nc2cc(NC3=CCC=C3)cc(-c3cncs3)c2)=CC1",{},"[#6H2r5:1]>>[S:1]",true,-0.1661152319],[-0.056660153,152.4372705635,18,"completed",-5.232576,18.0,5,"C1=CCC(C=Cc2cc(C3=CC=CC3)cc(C3=CC=CC3)c2)=C1","C1=CCC(c2cc(C=Cc3ccc[nH]3)cc(C3=CC=CC3)c2)=C1",{},"[#6H2r5:1]>>[NH:1]",true,-0.1784644373],[-0.0567050351,108.8733325953,18,"completed",-5.163668,18.0,6,"C1=CC(Nc2cccc(NC3=CCC=C3)c2-c2cccnn2)=CC1","c1ccc(Nc2cccc(Nc3ccccc3)c2-c2cccnn2)cc1",{},"[CH2:0]1[c,C:1]-,=,:[c,C:2]-,=,:[c,C:3]-,=,:[c,C:4]1>>[ch:0]1c[c:1][c:2][c:3][c:4]1",true,-0.1176421418],[-0.0567356199,160.349700159,18,"completed",-5.22126,18.0,7,"C1=CCC(Nc2cccc(NC3=CC=CC3)c2C2=NN=CC2)=C1","C1=NN=C(c2c(Nc3ccccc3)cccc2Nc2ccccc2)C1",{},"[CH2:0]1[c,C:1]-,=,:[c,C:2]-,=,:[c,C:3]-,=,:[c,C:4]1>>[ch:0]1c[c:1][c:2][c:3][c:4]1",true,-0.1814303731],[-0.0567787727,150.0389681072,18,"completed",-5.177192,18.0,5,"C1=NCC=C1Nc1cc(-c2ccccc2)cc(-c2ccccc2)c1","C1=CC(c2cc(NC3=CCN=C3)cc(C3=CCC=C3)c2)=CC1",{},"[c:0]1[ch:1][ch][c:3][c!r5:4][c!r5:5]1>>[c:0]1[CH2:1][c:3][c:4][c:5]1",true,-0.1594722808],[-0.0567874795,177.3852616899,18,"completed",-5.022632,18.0,6,"C1=CCC(Nc2cccc(NC3=CC=CC3)c2C2=CC=NC2)=C1","C1=CCC(Nc2cccc(NC3=CC=CC3)c2C2=CN=NC2)=C1",{},"[chr5,CH1r5:1]>>[n:1]",true,-0.1854685329],[-0.0570338729,167.9123157387,18,"completed",-5.237084,18.0,6,"C1=CC(C=Cc2csc(-c3cc(C=CC4=CCC=C4)cs3)c2)=CC1","C(=Cc1csc(-c2cc(C=CC3=CCC=N3)cs2)c1)C1=CCC=N1",{},"[chr5,CH1r5:1]>>[n:1]",true,-0.1933976139],[-0.0570960874,185.4445659279,18,"completed",-5.332948,18.0,8,"O=c1cnc2cc3cc4c(cc3cc2[nH]1)=CCC=4","O=c1nnc2cc3cc4c(cc3cc2[nH]1)=CCC=4",{},"[ch&r6:0]>>[nr6:0]",true,-0.2469401237],[-0.0572216298,119.5736858211,18,"completed",-5.17342,18.0,6,"C1=CCC(Nc2cc(-c3ccc[nH]3)cc(-c3ccc[nH]3)c2)=C1","c1ccc(Nc2cc(-c3ccc[nH]3)cc(-c3ccc[nH]3)c2)cc1",{},"[CH2:0]1[c,C:1]-,=,:[c,C:2]-,=,:[c,C:3]-,=,:[c,C:4]1>>[ch:0]1c[c:1][c:2][c:3][c:4]1",true,-0.1301507187],[-0.0572584866,173.0749417822,18,"completed",-5.144164,18.0,8,"C1=CC(NC2=CC(=C3C=CN=C3)C=C2NC2=CCC=C2)=CC1","C1=CC(NC2=CC(=C3C=CN=N3)C=C2NC2=CCC=C2)=CC1",{},"[chr5,CH1r5:1]>>[n:1]",null,-0.175814278],[-0.0572683333,147.2166198198,18,"completed",-5.037444,18.0,5,"C1=NCC(c2ccccc2Nc2ccccc2C2=CC=NC2)=C1","C1=CC(NC2=C(C3=CC=NC3)CC=C2)=C(C2=CC=NC2)C1",{},"[c:0]1[ch:1][ch][c:3][c!r5:4][c!r5:5]1>>[c:0]1[CH2:1][c:3][c:4][c:5]1",true,-0.1535911039],[-0.0573711823,163.3248256633,18,"completed",-5.117392,18.0,6,"C1=CCC(c2cc(C=Cc3coc(C4=CC=CC4)c3)co2)=C1","C1=CCC(C2=CC(C=CC3=CCC(C4=CC=CC4)=C3)=CC2)=C1",{},"[n,c:0]1[n,ch:1][o,O:2][n,c:3][n,c:4]1>>[*:0]1=[*:1][CH2:2][*:3]=[*:4]1",true,-0.1637779432],[-0.0574269063,183.4861644291,18,"completed",-5.161092,18.0,7,"C(=Cc1ccco1)C1=NC(C2=CCC(C=Cc3ccco3)=N2)=CC1","C1=CCC(C=CC2=NC(C3=CCC(C=CC4=CC=CC4)=N3)=CC2)=C1",{},"[n,c:0]1[n,ch:1][o,O:2][n,c:3][n,c:4]1>>[*:0]1=[*:1][CH2:2][*:3]=[*:4]1",true,-0.1884037326],[-0.0574689232,144.4021612933,18,"completed",-5.23782,18.0,5,"C1=NCC=C1Nc1cc(-c2ccccc2)cc(-c2ccccc2)c1","C1=CCC(c2cc(NC3=CCN=C3)cc(C3=CC=CC3)c2)=C1",{},"[c:0]1[ch:1][ch][c:3][c!r5:4][c!r5:5]1>>[c:0]1[CH2:1][c:3][c:4][c:5]1",true,-0.173664092],[-0.0575787622,103.8646845072,18,"completed",-5.3611,18.0,5,"C1=CCC(c2cc(Nc3ccccn3)cc(C3=CC=CC3)c2)=C1","c1ccc(Nc2cc(-c3ccco3)cc(-c3ccco3)c2)nc1",{},"[#6H2r5:1]>>[O:1]",true,-0.2102207068],[-0.0575810962,224.249715482,18,"completed",-4.906344,18.0,5,"C(#CC1=c2ccccc2=C(C#CC2=CC=CC2)C1)C1=CC=CC1","C(#Cc1ccco1)C1=c2ccccc2=C(C#Cc2ccco2)C1",{},"[#6H2r5:1]>>[O:1]",true,-0.2620386071],[-0.0576267027,143.0823438789,18,"completed",-5.024104,18.0,6,"C1=CC(Nc2cc(NC3=CCC=C3)cc(-c3ccoc3)c2)=CC1","C1=CC(Nc2cc(NC3=CCC=C3)cc(-c3cnoc3)c2)=CC1",{},"[chr5,CH1r5:1]>>[n:1]",true,-0.1526271814],[-0.0576682884,161.845678728,18,"completed",-5.188508,18.0,5,"C(#Cc1ccc(C#Cc2cccs2)c2c1=CCC=2)c1cccs1","C(#Cc1ccc(C#Cc2cccs2)c2c1SCS2)c1cccs1",{},"[CH,ch:0]1=[C,c:1][C,c:2]=[CH,ch:3][*:4]1>>[S:0]1[*:1]=,:[*:2][S:3][*:4]1",null,-0.1732989328],[-0.0576819462,172.2725554686,18,"completed",-5.068632,18.0,6,"C(=CC1=CC(c2ccsc2)=CC1)C1=CC(c2ccsc2)=CC1","C1=CC(C2=CCC(C=CC3=CC(C4=CCC=C4)=CC3)=C2)=CC1",{},"[n,c:0]1[n,ch:1][s,S:2][n,c:3][n,c:4]1>>[*:0]1=[*:1][CH2:2][*:3]=[*:4]1",true,-0.1736662591],[-0.0577067353,153.6345136938,18,"completed",-5.26634,18.0,5,"C(#Cc1cc2c(cc1C#CC1=CCC=C1)=CCC=2)C1=CCC=C1","C(#Cc1cc2c(cc1C#CC1=CCN=C1)=CCC=2)C1=CCN=C1",{},"[chr5,CH1r5:1]>>[n:1]",true,-0.1927728499],[-0.0577201725,83.7061154699,18,"completed",-5.10212,18.0,7,"c1cnc2cc3cc4cscc4cc3cc2c1","c1cnc2cc3cc4cscc4cc3cc2n1",{},"[ch&r6:0]>>[nr6:0]",null,-0.0837192691],[-0.0577530441,90.5067280759,18,"completed",-5.165692,18.0,7,"c1cnc2cc3cc4c[nH]cc4cc3cc2n1","c1cnc2cc3cc4cocc4cc3cc2n1",{},"[nH:1]>>[o:1]",true,-0.1015186331],[-0.0577754544,172.8191649725,18,"completed",-5.450984,18.0,6,"c1cc2nc3nc4ccoc4cc3cc2o1","c1cc2cc3cc4ccoc4cc3cc2o1",{},"[nr6:0]>>[ch&r6:0]",true,-0.3003821736],[-0.0577754544,207.2919886598,18,"completed",-5.444636,18.0,6,"c1cc2nc3cc4occc4nc3cc2o1","c1cc2cc3cc4occc4cc3cc2o1",{},"[nr6:0]>>[ch&r6:0]",true,-0.318071085],[-0.0577868206,165.564791324,18,"completed",-5.25576,18.0,5,"C(#Cc1cc(-c2csc(C#Cc3ccccc3)c2)cs1)c1ccccc1","C(#Cc1cc(-c2csc(C#CC3=CC=CC3)c2)cs1)C1=CC=CC1",{},"[c:0]1[ch:1][ch][c:3][c!r5:4][c!r5:5]1>>[c:0]1[CH2:1][c:3][c:4][c:5]1",true,-0.1982414617],[-0.0577917241,188.7168340083,18,"completed",-4.94664,18.0,6,"C(=CC1=c2ncncc2=CC1)C1=c2ncncc2=CC1","C(=CC1=c2ccncc2=CC1)C1=c2ccncc2=CC1",{},"[nr6:0]>>[ch&r6:0]",true,-0.2171140146],[-0.0578473014,246.0946480366,18,"completed",-5.223376,18.0,7,"C(#Cc1coc(-c2ccco2)c1)c1coc(-c2ccco2)c1","C(#Cc1coc(-c2ccc[nH]2)c1)c1coc(-c2ccc[nH]2)c1",{},"[o:1]>>[nH:1]",true,-0.2608087002],[-0.0579215871,205.5891098324,18,"completed",-4.986384,18.0,6,"C(=Cc1ccc2cocc2n1)c1ccc2cocc2n1","C(=Cc1ccc2c[nH]cc2n1)c1ccc2c[nH]cc2n1",{},"[o:1]>>[nH:1]",true,-0.2204361446],[-0.0579336107,135.5487427608,18,"completed",-5.178388,18.0,7,"C1=CC(c2cc(Nc3ccsc3)cc(C3=CCC=C3)n2)=CC1","C1=CC(Nc2cc(C3=CCC=C3)nc(C3=CCC=C3)c2)=CC1",{},"[n,c:0]1[n,ch:1][s,S:2][n,c:3][n,c:4]1>>[*:0]1=[*:1][CH2:2][*:3]=[*:4]1",true,-0.1462339022],[-0.0579462403,229.0860419698,18,"completed",-4.942316,18.0,6,"C1=CC(=C2C=CC(Nc3ccccc3)=C2)C=C1Nc1ccccc1","C1=NC(Nc2ccccc2)=CC1=C1C=NC(Nc2ccccc2)=C1",{},"[chr5,CH1r5:1]>>[n:1]",null,-0.2542909635],[-0.0580546104,136.8356567236,18,"completed",-5.23828,18.0,7,"C(=Cc1cc(-c2ccccc2)nc(-c2ccccc2)c1)C1=NSCS1","C1=CCC(c2cc(C=CC3=NSCS3)cc(C3=CC=CC3)n2)=C1",{},"[c:0]1[ch:1][ch][c:3][c!r5:4][c!r5:5]1>>[c:0]1[CH2:1][c:3][c:4][c:5]1",true,-0.1676110455],[-0.0580577429,206.976663812,18,"completed",-5.12374,18.0,5,"C1=CCC(Nc2cc(C3=CC=CC3)cc(C3=CC=CC3)c2)=C1","C1=CCC(Nc2cc(C3=CC=NC3)cc(C3=CC=NC3)c2)=C1",{},"[chr5,CH1r5:1]>>[n:1]",true,-0.2076427155],[-0.0580595182,131.9625085946,18,"completed",-5.14536,18.0,7,"C1=CN=C(Nc2cc(-c3ccsc3)cc(-c3ccsc3)c2)C1","C1=CC(c2cc(NC3=NC=CC3)cc(C3=CCC=C3)c2)=CC1",{},"[n,c:0]1[n,ch:1][s,S:2][n,c:3][n,c:4]1>>[*:0]1=[*:1][CH2:2][*:3]=[*:4]1",true,-0.1357287485],[-0.058133056,165.3692038379,18,"completed",-5.285936,18.0,6,"C1=Cc2cc3cc4cocc4cc3cc2C1","C1=Cc2nc3cc4cocc4cc3nc2C1",{},"[ch&r6:0]>>[nr6:0]",null,-0.2104455979],[-0.058149528,150.1638052221,18,"completed",-5.13938,18.0,6,"C1=CC(C=Cc2cc(-c3coc(C=CC4=CCC=C4)c3)co2)=CC1","C1=CC(C=CC2=CC(C3=CCC(C=CC4=CCC=C4)=C3)=CC2)=CC1",{},"[n,c:0]1[n,ch:1][o,O:2][n,c:3][n,c:4]1>>[*:0]1=[*:1][CH2:2][*:3]=[*:4]1",true,-0.1526730256],[-0.0581626143,159.3950561154,18,"completed",-5.15456,18.0,7,"C1=NC=C(c2cc(Nc3ccoc3)cc(C3=CN=CC3)c2)C1","C1=CC(Nc2cc(C3=CN=CC3)cc(C3=CN=CC3)c2)=CC1",{},"[n,c:0]1[n,ch:1][o,O:2][n,c:3][n,c:4]1>>[*:0]1=[*:1][CH2:2][*:3]=[*:4]1",true,-0.1639067197],[-0.0582041596,167.2999013824,18,"completed",-5.132848,18.0,7,"C1=CCC(c2cc(C3=CC=CC3)cc(-c3cc[nH]c3)c2)=C1","c1c[nH]c(-c2cc(-c3cc[nH]c3)cc(-c3ccc[nH]3)c2)c1",{},"[#6H2r5:1]>>[NH:1]",true,-0.1688726225],[-0.0162177752,97.6850387709,19,"completed",-5.161552,19.0,7,"c1cnc2cc3cc4c[nH]cc4cc3cc2n1","c1cnc2cc3cc4n[nH]cc4cc3cc2n1",{},"[chr5,CH1r5:1]>>[n:1]",true,-0.1067651847],[-0.0219794183,158.1218336009,19,"completed",-5.233312,19.0,5,"C(=Cc1cccnc1)C1=c2ccccc2=C(C=Cc2cccnc2)C1","C(=Cc1cncnc1)C1=c2ccccc2=C(C=Cc2cncnc2)C1",{},"[ch&r6:0]>>[nr6:0]",true,-0.1836051144],[-0.0381650691,132.5124694949,19,"completed",-5.231196,19.0,6,"C1=Cc2cc3cc4nccnc4cc3cc2C1","c1cnc2cc3cc4[nH]ccc4cc3cc2n1",{},"[#6H2r5:1]>>[NH:1]",true,-0.1612253884],[-0.0403308429,166.7252932254,19,"completed",-5.088228,19.0,5,"C1=CCC(Nc2ccc(NC3=CC=CC3)nn2)=C1","c1ccc(Nc2ccc(Nc3ccccc3)nn2)cc1",{},"[CH2:0]1[c,C:1]-,=,:[c,C:2]-,=,:[c,C:3]-,=,:[c,C:4]1>>[ch:0]1c[c:1][c:2][c:3][c:4]1",true,-0.16692881],[-0.0412602511,135.4963279074,19,"completed",-5.417772,19.0,7,"c1cnc2cc3cc4[nH]ccc4cc3cc2n1","c1cnc2cc3cc4[nH]ncc4cc3cc2n1",{},"[chr5,CH1r5:1]>>[n:1]",true,-0.2604591838],[-0.044396158,235.8322769968,19,"completed",-5.300564,19.0,5,"C(#Cc1cccnc1)C1=c2ccccc2=C(C#Cc2cccnc2)C1","C(#Cc1cncnc1)C1=c2ccccc2=C(C#Cc2cncnc2)C1",{},"[ch&r6:0]>>[nr6:0]",true,-0.2744586722],[-0.0465218199,402.7610129896,19,"completed",-4.87672,19.0,5,"C1=CCC(NC2=C(C3=C(NC4=CC=CC4)C=CC3)CC=C2)=C1","C1=CC(NC2=CC=NC2)=C(C2=C(NC3=CC=NC3)C=CC2)C1",{},"[chr5,CH1r5:1]>>[n:1]",true,-0.4320241581],[-0.0521550215,566.7439426223,19,"completed",-5.04738,19.0,4,"C1=CC(Nc2ccccc2)=C(C2=C(Nc3ccccc3)C=CC2)C1","C1=NCC(C2=C(Nc3ccccc3)C=NC2)=C1Nc1ccccc1",{},"[chr5,CH1r5:1]>>[n:1]",true,-0.5679396447],[-0.0533773781,106.7817350818,19,"completed",-5.229724,19.0,6,"C1=c2cc3cc4nccnc4cc3cc2=CC1","C1=c2cc3cc4nccnc4cc3cc2=NC1",{},"[chr5,CH1r5:1]>>[n:1]",true,-0.1401720866],[-0.0535767741,154.4873132719,19,"completed",-5.475732,19.0,6,"C(#Cc1ccc(C#CC2=NC=NC2)c2ccccc12)C1=NC=NC1","C(#CC1=c2ccccc2=C(C#CC2=NC=NC2)C1)C1=NC=NC1",{},"[c:0]1[ch:1][ch][c:3][c!r5:4][c!r5:5]1>>[c:0]1[CH2:1][c:3][c:4][c:5]1",true,-0.3050276258],[-0.0537967541,127.4777291747,19,"completed",-5.159712,19.0,5,"C(=Cc1cccnc1)C1=c2ccccc2=C(C=Cc2cccnc2)C1","C(=Cc1cnccn1)C1=c2ccccc2=C(C=Cc2cnccn2)C1",{},"[ch&r6:0]>>[nr6:0]",true,-0.1341554236],[-0.0550888772,149.5396668779,19,"completed",-5.530012,19.0,11,"C(=CC1=c2ccccc2=NC1)C1=c2ccccc2=NC1","C(=CC1=c2cccnc2=NC1)C1=c2cccnc2=NC1",{},"[ch&r6:0]>>[nr6:0]",null,-0.336107377],[-0.0559106524,293.5055903203,19,"completed",-4.581676,19.0,6,"C1=COC(=C2C=c3cc4ccccc4cc3=C2)O1","C1=NOC(=C2C=c3cc4ccccc4cc3=C2)O1",{},"[chr5,CH1r5:1]>>[n:1]",true,-0.4666784957],[-0.0566819029,149.0385222784,19,"completed",-5.425132,19.0,6,"C(#Cc1cc(C#CC2=CCC=C2)cc(-c2cc[nH]c2)c1)C1=CCC=C1","C(#Cc1cc(C#Cc2ccsc2)cc(-c2cc[nH]c2)c1)c1ccsc1",{},"[#6H2r5:1]>>[S:1]",true,-0.2720492265],[-0.0568269917,242.865281766,19,"completed",-5.141864,19.0,6,"C(=Cc1ccccc1)C1=C(C2=C(C=Cc3ccccc3)CN=N2)N=NC1","C1=CCC(C=CC2=C(C3=C(C=CC4=CC=CC4)CN=N3)N=NC2)=C1",{},"[c:0]1[ch:1][ch][c:3][c!r5:4][c!r5:5]1>>[c:0]1[CH2:1][c:3][c:4][c:5]1",true,-0.2446268922],[-0.0569309792,194.1402375797,19,"completed",-5.327888,19.0,6,"C1=CCC(C2=CC(C3=NCC(C4=CC=CC4)=C3)=NC2)=C1","C1=C(c2ccc[nH]2)CN=C1C1=NCC(c2ccc[nH]2)=C1",{},"[#6H2r5:1]>>[NH:1]",true,-0.2512719099],[-0.0571913528,137.4025675865,19,"completed",-5.179952,19.0,5,"C1=CC(Nc2ccc(-c3ccc(NC4=CCC=C4)nc3)cn2)=CC1","c1ccc(Nc2ccc(-c3ccc(Nc4ccccc4)nc3)cn2)cc1",{},"[CH2:0]1[c,C:1]-,=,:[c,C:2]-,=,:[c,C:3]-,=,:[c,C:4]1>>[ch:0]1c[c:1][c:2][c:3][c:4]1",true,-0.148363417],[-0.0574100045,163.1702789019,19,"completed",-5.3358,19.0,7,"C(#Cc1cc(-c2ccc[nH]2)cc(-c2ccc[nH]2)c1)C1=NC=CC1","C(#Cc1ncc[nH]1)c1cc(-c2ccc[nH]2)cc(-c2ccc[nH]2)c1",{},"[#6H2r5:1]>>[NH:1]",true,-0.2320977025],[-0.057611937,164.2268956075,19,"completed",-5.00138,19.0,9,"C1=CC(Nc2cccc(-c3cccc(NC4=CCC=C4)c3)c2)=CC1","c1cc(Nc2ccsc2)cc(-c2cccc(Nc3ccsc3)c2)c1",{},"[#6H2r5:1]>>[S:1]",null,-0.1781464746],[-0.0577473598,147.5874129404,19,"completed",-4.6711,19.0,7,"C(#Cc1cc(C#CC2=CCC=C2)cc(C2=CSSS2)c1)C1=CCC=C1","C(#Cc1cc(C#CC2=CCC=C2)cc(C2=NSSS2)c1)C1=CCC=C1",{},"[chr5,CH1r5:1]>>[n:1]",true,-0.3345446119],[-0.0579077057,132.884150428,19,"completed",-5.262476,19.0,7,"c1ccc(-c2cc(Nc3ccon3)cc(-c3ccccc3)n2)cc1","c1ccc(-c2cc(Nc3cc[nH]n3)cc(-c3ccccc3)n2)cc1",{},"[o:1]>>[nH:1]",true,-0.1749098002],[-0.0579438985,220.9780146674,19,"completed",-5.24242,19.0,6,"C(=Cc1ccccc1)C1=C(C2=C(C=Cc3ccccc3)CN=N2)N=NC1","C1=CC(C=CC2=C(C3=C(C=CC4=CCC=C4)CN=N3)N=NC2)=CC1",{},"[c:0]1[ch:1][ch][c:3][c!r5:4][c!r5:5]1>>[c:0]1[CH2:1][c:3][c:4][c:5]1",true,-0.2424256105],[-0.0580709808,178.1055832825,19,"completed",-4.917752,19.0,6,"C(=Cc1ccsc1)C1=c2ccccc2=C(C=Cc2ccsc2)C1","C(=Cc1ccsn1)C1=c2ccccc2=C(C=Cc2ccsn2)C1",{},"[chr5,CH1r5:1]>>[n:1]",true,-0.2190813142],[-0.058216032,136.478916983,19,"completed",-5.02714,19.0,5,"C(#Cc1cc2c[nH]cc2cc1C#Cc1ccccc1)c1ccccc1","C(#Cc1cc2c[nH]cc2cc1C#CC1=CCC=C1)C1=CCC=C1",{},"[c:0]1[ch:1][ch][c:3][c!r5:4][c!r5:5]1>>[c:0]1[CH2:1][c:3][c:4][c:5]1",true,-0.1456972848],[-0.0582397999,125.7753969783,19,"completed",-4.992824,19.0,14,"C1=NCC(c2c(Nc3ccccc3)cccc2Nc2ccccc2)=C1","C1=CC(Nc2cccc(NC3=CCC=C3)c2C2=CC=NC2)=CC1",{},"[c:0]1[ch:1][ch][c:3][c!r5:4][c!r5:5]1>>[c:0]1[CH2:1][c:3][c:4][c:5]1",null,-0.1464511216],[-0.0582960008,172.9168713985,19,"completed",-5.284464,19.0,7,"C(#Cc1cscn1)c1cc(C2=CCC=C2)cc(C2=CCC=C2)c1","C(#Cc1cscn1)c1cc(-c2cc[nH]c2)cc(-c2cc[nH]c2)c1",{},"[#6H2r5:1]>>[NH:1]",true,-0.2158088469],[-0.0585044593,179.0467327665,19,"completed",-5.333132,19.0,5,"C(=CC1=c2cnccc2=CC1)C1=c2cnccc2=CC1","C(=CC1=c2cncnc2=CC1)C1=c2cncnc2=CC1",{},"[ch&r6:0]>>[nr6:0]",true,-0.2422591421],[-0.0586132612,169.1186761634,19,"completed",-5.349692,19.0,6,"C(#Cc1ccc(C#CC2=NCN=C2)c2ccccc12)C1=NCN=C1","C(#CC1=c2ccccc2=C(C#CC2=NCN=C2)C1)C1=NCN=C1",{},"[c:0]1[ch:1][ch][c:3][c!r5:4][c!r5:5]1>>[c:0]1[CH2:1][c:3][c:4][c:5]1",true,-0.2432091962],[-0.0587644159,203.7226435761,19,"completed",-5.391276,19.0,7,"C1=CC(c2cc(Nc3nccnn3)cc(C3=CCC=C3)c2)=CC1","C1=CC(c2cc(Nc3cccnn3)cc(C3=CCC=C3)c2)=CC1",{},"[nr6:0]>>[ch&r6:0]",true,-0.2882279523],[-0.0592194413,148.4648875926,19,"completed",-5.303784,19.0,6,"C(#CC1=c2ccccc2=C(C#CC2=CN=CC2)C1)C1=CN=CC1","C(#CC1=c2ccccc2=C(C#CC2=CN=NC2)C1)C1=CN=NC1",{},"[chr5,CH1r5:1]>>[n:1]",true,-0.2058895407],[-0.059259361,121.2200739778,19,"completed",-5.256956,19.0,5,"c1ccc(Nc2cc(-c3cc[nH]c3)cc(-c3cc[nH]c3)c2)cc1","c1ccc(Nc2cc(-c3ccoc3)cc(-c3ccoc3)c2)cc1",{},"[nH:1]>>[o:1]",true,-0.1636017954],[-0.0594025699,173.3521043346,19,"completed",-5.285476,19.0,7,"C(=Cc1cc(C=Cc2ccccc2)cc(-c2c[nH]nn2)c1)c1ccccc1","C1=CCC(C=Cc2cc(C=CC3=CC=CC3)cc(-c3c[nH]nn3)c2)=C1",{},"[c:0]1[ch:1][ch][c:3][c!r5:4][c!r5:5]1>>[c:0]1[CH2:1][c:3][c:4][c:5]1",true,-0.2165816518],[-0.0594448271,137.4497935541,19,"completed",-5.043332,19.0,6,"C(#Cc1cc2cocc2cc1C#CC1=CC=CC1)C1=CC=CC1","C(#Cc1cc2c[nH]cc2cc1C#CC1=CC=CC1)C1=CC=CC1",{},"[o:1]>>[nH:1]",true,-0.1430593032],[-0.0595675939,105.3731367772,19,"completed",-5.545284,19.0,6,"c1cc2cc3cc4ccsc4cc3cc2s1","c1nc2cc3cc4ncsc4cc3cc2s1",{},"[chr5,CH1r5:1]>>[n:1]",null,-0.3290283269],[-0.0595675939,108.8420781878,19,"completed",-5.543996,19.0,7,"C1=Nc2cc3cc4c(cc3cc2C1)N=CC4","c1nc2cc3cc4scnc4cc3cc2s1",{},"[#6H2r5:1]>>[S:1]",true,-0.3293045665],[-0.0595910583,178.3498720537,19,"completed",-5.070656,19.0,5,"C(#Cc1cc2c(cc1C#Cc1cccs1)=CCC=2)c1cccs1","C(#Cc1cc2c(cc1C#Cc1cccs1)SCS2)c1cccs1",{},"[CH,ch:0]1=[C,c:1][C,c:2]=[CH,ch:3][*:4]1>>[S:0]1[*:1]=,:[*:2][S:3][*:4]1",null,-0.1795288315],[-0.0596913481,175.0282799055,19,"completed",-5.436632,19.0,7,"C1=C(C2=CC(c3ccco3)=NC2)CN=C1c1ccco1","C1=C(C2=CC(c3ccc[nH]3)=NC2)CN=C1c1ccc[nH]1",{},"[o:1]>>[nH:1]",true,-0.2935340516],[-0.059700297,214.6162920237,19,"completed",-5.08694,19.0,7,"C(#CC1=CC(c2cnoc2)=CC1)C1=CC(c2cnoc2)=CC1","C(#CC1=CC(c2cn[nH]c2)=CC1)C1=CC(c2cn[nH]c2)=CC1",{},"[o:1]>>[nH:1]",true,-0.2148109144],[-0.0597035108,162.1559976492,19,"completed",-5.455216,19.0,7,"c1cnc2cc3cc4[nH]ccc4cc3cc2n1","c1cnc2cc3cc4[nH]cnc4cc3cc2n1",{},"[chr5,CH1r5:1]>>[n:1]",true,-0.296853477],[-0.0598039089,100.5072897603,19,"completed",-5.287224,19.0,4,"O=c1cc(-c2cc(Nc3ccccc3)cc(Nc3ccccc3)c2)cco1","O=c1cc(-c2cc(Nc3ccccc3)cc(Nc3ccccc3)c2)cc[nH]1",{},"[o:1]>>[nH:1]",true,-0.1651593174],[-0.059847502,118.4717194643,19,"completed",-4.94296,19.0,4,"C1=CC(Nc2cccc(NC3=CCC=C3)c2C2=CCC=C2)=CC1","C1=CC(c2c(NC3=CCC=N3)cccc2NC2=CCC=N2)=CC1",{},"[chr5,CH1r5:1]>>[n:1]",null,-0.1616159444],[-0.0601842774,178.8964065512,19,"completed",-5.288972,19.0,7,"C1=CC(c2cc(C=CC3=NCC=N3)cc(C3=CCC=C3)c2)=CC1","C(=Cc1cc(-c2cc[nH]c2)cc(-c2cc[nH]c2)c1)C1=NCC=N1",{},"[#6H2r5:1]>>[NH:1]",true,-0.2224905133],[-0.0602730532,149.9419679146,19,"completed",-5.035144,19.0,5,"C1=CCC(Nc2cc(NC3=CC=CC3)cc(C3=CC=CC3)c2)=C1","C1=CCC(c2cc(NC3=CN=CC3)cc(NC3=CN=CC3)c2)=C1",{},"[chr5,CH1r5:1]>>[n:1]",true,-0.1566642305],[-0.060324962,137.4409090142,19,"completed",-5.1978,19.0,6,"C(#Cc1csc(-c2cc(C#CC3=CCC=C3)cs2)c1)C1=CCC=C1","C(#CC1=CCC(C2=CC(C#CC3=CCC=C3)=CC2)=C1)C1=CCC=C1",{},"[n,c:0]1[n,ch:1][s,S:2][n,c:3][n,c:4]1>>[*:0]1=[*:1][CH2:2][*:3]=[*:4]1",true,-0.1535473056],[-0.0604154896,149.5837500167,19,"completed",-4.979392,19.0,11,"c1ccc(Nc2cc(Nc3ccccc3)cc(-c3cccnn3)c2)cc1","C1=CC(Nc2cc(NC3=CCC=C3)cc(-c3cccnn3)c2)=CC1",{},"[c:0]1[ch:1][ch][c:3][c!r5:4][c!r5:5]1>>[c:0]1[CH2:1][c:3][c:4][c:5]1",null,-0.1717643159],[-0.0604484652,176.1639979904,19,"completed",-5.292284,19.0,6,"C(#Cc1c[nH]c(-c2cc(C#CC3=CC=CC3)c[nH]2)c1)C1=CC=CC1","C(#Cc1c[nH]c(-c2cc(C#CC3=CC=NC3)c[nH]2)c1)C1=CC=NC1",{},"[chr5,CH1r5:1]>>[n:1]",true,-0.221699326],[-0.0604600505,192.5200225824,19,"completed",-5.215924,19.0,6,"C(#CC1=CCC(C2=CC=NC2)=C1)C1=CCC(C2=CC=NC2)=C1","C(#Cc1c[nH]c(C2=CC=NC2)c1)c1c[nH]c(C2=CC=NC2)c1",{},"[#6H2r5:1]>>[NH:1]",true,-0.2089228619],[-0.0604743981,167.8518321478,19,"completed",-5.162196,19.0,4,"C1=CC(Nc2cccc(NC3=CCC=C3)c2C2=CCC=C2)=CC1","C1=CC(c2c(NC3=CCN=C3)cccc2NC2=CCN=C2)=CC1",{},"[chr5,CH1r5:1]>>[n:1]",null,-0.1734062437],[-0.0605250099,154.420397205,19,"completed",-5.166704,19.0,5,"C1=CCC(C2=c3ccccc3=C(C3=CC=CC3)C2)=C1","C1=NCC(C2=c3ccccc3=C(C3=CC=NC3)C2)=C1",{},"[chr5,CH1r5:1]>>[n:1]",true,-0.1613253751],[-0.0605856932,139.3498679171,19,"completed",-5.105892,19.0,13,"O=c1ccc(-c2cc(Nc3ccccc3)cc(Nc3ccccc3)c2)c[nH]1","O=c1ccc(-c2cc(NC3=CCC=C3)cc(NC3=CCC=C3)c2)c[nH]1",{},"[c:0]1[ch:1][ch][c:3][c!r5:4][c!r5:5]1>>[c:0]1[CH2:1][c:3][c:4][c:5]1",null,-0.1394108904],[-0.0606312522,144.8780967352,19,"completed",-5.337456,19.0,7,"C1=CCC(C=Cc2cc(C=CC3=CC=CC3)cc(-c3cncs3)c2)=C1","C1=CCC(C=Cc2cc(C=CC3=CC=CC3)cc(-c3cccs3)c2)=C1",{},"[nr5:0]>>[ch&r5:0]",true,-0.2204959985],[-0.0607268462,85.9635252467,19,"completed",-5.375452,19.0,6,"C1=CCC(Nc2cc(NC3=CC=CC3)nc(C3=CC=CC3)n2)=C1","C1=CCC(c2nc(Nc3ccccc3)cc(Nc3ccccc3)n2)=C1",{},"[CH2:0]1[c,C:1]-,=,:[c,C:2]-,=,:[c,C:3]-,=,:[c,C:4]1>>[ch:0]1c[c:1][c:2][c:3][c:4]1",true,-0.2111110887],[-0.0607564195,183.7114988081,19,"completed",-5.29762,19.0,7,"C(=CC1=CC(c2ccno2)=CC1)C1=CC(c2ccno2)=CC1","C(=CC1=CC(c2ccn[nH]2)=CC1)C1=CC(c2ccn[nH]2)=CC1",{},"[o:1]>>[nH:1]",true,-0.2299700205],[-0.0607689142,158.6777895231,19,"completed",-4.84636,19.0,9,"C1=NCC=C1Nc1cccc(-c2cccc(NC3=CCN=C3)c2)c1","C1=NCC=C1NC1=CC(C2=CCC(NC3=CCN=C3)=C2)=CC1",{},"[c:0]1[ch:1][ch][c:3][c!r5:4][c!r5:5]1>>[c:0]1[CH2:1][c:3][c:4][c:5]1",null,-0.2381216773],[-0.0608216358,161.0285042728,19,"completed",-5.356132,19.0,6,"C1=CCC(C=Cc2cc(-c3cc[nH]c3)cc(-c3cc[nH]c3)c2)=C1","C(=Cc1cc(-c2cc[nH]c2)cc(-c2cc[nH]c2)c1)C1=CC=NC1",{},"[chr5,CH1r5:1]>>[n:1]",true,-0.2409895099],[-0.0609273678,182.131579124,19,"completed",-5.086388,19.0,6,"C1=c2cc(-c3ccoc3)c(-c3ccoc3)cc2=CC1","c1cc(-c2cc3c[nH]cc3cc2-c2ccoc2)co1",{},"[#6H2r5:1]>>[NH:1]",true,-0.1823806528],[-0.0610032775,160.7810567316,19,"completed",-5.354384,19.0,6,"C1=CC(Nc2cc(C3=CCN=C3)cc(C3=CCN=C3)c2)=CC1","C1=NCC=C1Nc1cc(C2=CCN=C2)cc(C2=CCN=C2)c1",{},"[chr5,CH1r5:1]>>[n:1]",true,-0.2399146634],[-0.0611024584,131.3534064147,19,"completed",-4.982336,19.0,5,"C1=CC(Nc2cc(NC3=CCC=C3)cc(-c3ccncc3)c2)=CC1","C1=CC(Nc2cc(-c3ccncc3)cc(NC3=CCC=C3)n2)=CC1",{},"[ch&r6:0]>>[nr6:0]",true,-0.1550408903],[-0.0611093115,152.8602966439,19,"completed",-5.390724,19.0,6,"C(=Cc1ccc2c(n1)=CCN=2)c1ccc2c(n1)=CCN=2","C(=Cc1ccc2c(c1)=CCN=2)c1ccc2c(c1)=CCN=2",{},"[nr6:0]>>[ch&r6:0]",true,-0.2545216846],[-0.061207838,204.7106980107,19,"completed",-5.019412,19.0,14,"C(=CC1=c2ncccc2=CC1)C1=c2ncccc2=CC1","C(=CC1=c2ncncc2=CC1)C1=c2ncncc2=CC1",{},"[ch&r6:0]>>[nr6:0]",null,-0.21234109],[-0.0613656269,144.8887696813,19,"completed",-5.345184,19.0,7,"c1cnc2cc3cc4occc4cc3cc2n1","c1ccc2cc3cc4occc4cc3cc2c1",{},"[nr6:0]>>[ch&r6:0]",true,-0.2246089949],[-0.0613942162,219.221491286,19,"completed",-5.070288,19.0,7,"C(=CC1=CCC(c2cnoc2)=C1)C1=CCC(c2cnoc2)=C1","C(=CC1=CCC(c2cn[nH]c2)=C1)C1=CCC(c2cn[nH]c2)=C1",{},"[o:1]>>[nH:1]",true,-0.2202058938],[-0.0615563829,132.1280546857,19,"completed",-5.259992,19.0,5,"C1=NCC(Nc2cc(NC3=CC=NC3)cc(-c3ccccc3)c2)=C1","C1=NCC(Nc2cccc(NC3=CC=NC3)c2)=C1",{},"[c&r6,C&r5:1](-[c]1[ch]ccc[ch]1)>>[*:1]",true,-0.1732067218],[-0.0615571032,117.0647935228,19,"completed",-5.3726,19.0,6,"C1=CCC(c2nc(Nc3ccccc3)nc(C3=CC=CC3)n2)=C1","C1=CCC(c2cc(C3=CC=CC3)nc(Nc3ccccc3)n2)=C1",{},"[nr6:0]>>[ch&r6:0]",true,-0.2238670103],[-0.0615633715,173.8496010614,19,"completed",-5.347116,19.0,7,"C(#Cc1cncs1)c1cc(C2=CCC=C2)cc(C2=CCC=C2)c1","C(#Cc1cncs1)c1cc(-c2cc[nH]c2)cc(-c2cc[nH]c2)c1",{},"[#6H2r5:1]>>[NH:1]",true,-0.2452471801],[-0.0615657313,157.0430852274,19,"completed",-5.040572,19.0,6,"C1=CCC(Nc2cc(-c3ccco3)cc(-c3ccco3)c2)=C1","C1=NC=C(Nc2cc(-c3ccco3)cc(-c3ccco3)c2)C1",{},"[chr5,CH1r5:1]>>[n:1]",true,-0.1624594021],[-0.0615805927,134.3151009228,19,"completed",-5.178112,19.0,6,"C1=CCC(Nc2cc(-c3ccc[nH]3)cc(-c3ccc[nH]3)c2)=C1","C1=CN=C(Nc2cc(-c3ccc[nH]3)cc(-c3ccc[nH]3)c2)C1",{},"[chr5,CH1r5:1]>>[n:1]",true,-0.1450181842],[-0.0616080389,103.8602979699,19,"completed",-5.396704,19.0,7,"C1=c2cc3cc4nccnc4cc3cc2=NC1","c1cnc2cc3cc4nscc4cc3cc2n1",{},"[#6H2r5:1]>>[S:1]",true,-0.2322138253],[-0.0617283337,113.5207548573,19,"completed",-5.102488,19.0,4,"C1=CC(Nc2cc(-c3ccccc3)cc(-c3ccccc3)c2)=CC1","C1=NC(Nc2cc(-c3ccccc3)cc(-c3ccccc3)c2)=CC1",{},"[chr5,CH1r5:1]>>[n:1]",true,-0.1135341136],[-0.0617803075,149.0441797506,19,"completed",-5.263212,19.0,17,"C1=CC(c2ccccc2Nc2ccccc2C2=CCC=C2)=CC1","C1=NCC=C1c1ccccc1Nc1ccccc1C1=CCN=C1",{},"[chr5,CH1r5:1]>>[n:1]",null,-0.1877947401],[-0.0617930446,135.6751797574,19,"completed",-4.912416,19.0,11,"C1=C(NC2=CCC(c3ccccc3)=C2)C=C(c2ccccc2)C1","C1=C(NC2=CCC(c3ccccn3)=C2)C=C(c2ccccn2)C1",{},"[ch&r6:0]>>[nr6:0]",null,-0.188811428],[-0.0618594582,133.8964124944,19,"completed",-4.923456,19.0,10,"C1=NC(c2c(Nc3ccccc3)cccc2Nc2ccccc2)=CC1","c1ccc(Nc2cccc(Nc3ccccc3)c2-c2c[nH]cn2)cc1",{},"[#6H2r5:1]>>[NH:1]",null,-0.1822099432],[-0.0618662306,164.61903107,19,"completed",-5.187956,19.0,7,"C1=CC(C=Cc2nc(-c3csc(C=CC4=CCC=C4)n3)cs2)=CC1","C1=CC(C=Cc2cc(-c3csc(C=CC4=CCC=C4)c3)cs2)=CC1",{},"[nr5:0]>>[ch&r5:0]",true,-0.1757560576],[-0.0618847117,224.7722481916,19,"completed",-4.344316,19.0,5,"C(#CC1=CC=CC1)C1=CC(=C2C=CC(C#CC3=CC=CC3)=C2)C=C1","C(#CC1=CSC(=C2SC=C(C#CC3=CC=CC3)S2)S1)C1=CC=CC1",{},"[CH,ch:0]1=[C,c:1][C,c:2]=[CH,ch:3][*:4]1>>[S:0]1[*:1]=,:[*:2][S:3][*:4]1",true,-0.5747531073],[-0.0619483265,161.7707699175,19,"completed",-5.047104,19.0,4,"C1=C(NC2=CC(c3ccccc3)=CC2)CC=C1c1ccccc1","C1=C(NC2=CC(c3ccncc3)=CC2)CC=C1c1ccncc1",{},"[ch&r6:0]>>[nr6:0]",true,-0.1659541971],[-0.0620811314,173.3827993284,19,"completed",-5.350244,19.0,7,"C(#Cc1cc(-c2cc[nH]c2)cc(-c2cc[nH]c2)c1)C1=NC=CC1","C(#Cc1nccs1)c1cc(-c2cc[nH]c2)cc(-c2cc[nH]c2)c1",{},"[#6H2r5:1]>>[S:1]",true,-0.2464678565],[-0.0621033602,154.8490356179,19,"completed",-4.719584,19.0,5,"C1=CN=C(c2ccccc2Nc2ccccc2C2=NC=CC2)C1","C1=CN=C(C2=C(NC3=C(C4=NC=CC4)CC=C3)C=CC2)C1",{},"[c:0]1[ch:1][ch][c:3][c!r5:4][c!r5:5]1>>[c:0]1[CH2:1][c:3][c:4][c:5]1",true,-0.3080409502],[-0.0621912597,105.8943671446,19,"completed",-5.233864,19.0,6,"C1=CCC(Nc2cc(-c3cccnc3)cc(NC3=CC=CC3)n2)=C1","c1ccc(Nc2cc(-c3cccnc3)cc(Nc3ccccc3)n2)cc1",{},"[CH2:0]1[c,C:1]-,=,:[c,C:2]-,=,:[c,C:3]-,=,:[c,C:4]1>>[ch:0]1c[c:1][c:2][c:3][c:4]1",true,-0.1414008718],[-0.062222549,107.3600366446,19,"completed",-5.364228,19.0,8,"c1cc2cc3cc4cscc4cc3cc2cn1","c1cc2nc3cc4cscc4cc3nc2cn1",{},"[ch&r6:0]>>[nr6:0]",null,-0.2138603074],[-0.0622759365,203.8557145935,19,"completed",-5.083352,19.0,6,"C(#Cc1cccs1)C1=c2ccccc2=C(C#Cc2cccs2)C1","C(#Cc1nccs1)C1=c2ccccc2=C(C#Cc2nccs2)C1",{},"[chr5,CH1r5:1]>>[n:1]",true,-0.2041885373],[-0.0622868336,141.7188687061,19,"completed",-5.52716,19.0,8,"C1=Cc2nc3nc4c(nc3nc2=C1)C=CC=4","C1=Cc2cc3nc4c(cc3nc2=C1)C=CC=4",{},"[nr6:0]>>[ch&r6:0]",true,-0.3308963794],[-0.0623008205,157.2269202765,19,"completed",-5.32016,19.0,6,"C1=CCC(c2cc(C3=CCC=C3)cc(C3=CC=CC3)c2)=C1","C1=CCC(c2cc(C3=CC=CC3)cc(-c3cc[nH]c3)c2)=C1",{},"[#6H2r5:1]>>[NH:1]",true,-0.2201608798],[-0.0623433369,134.8879643131,19,"completed",-5.185748,19.0,6,"C1=CC(c2cc(NC3=CN=CC3)cc(C3=CCC=C3)c2)=CC1","C1=CC(c2cc(Nc3cnco3)cc(C3=CCC=C3)c2)=CC1",{},"[#6H2r5:1]>>[O:1]",true,-0.1476400876],[-0.0623447446,199.0585432463,19,"completed",-5.339296,19.0,17,"C1=c2cnc(-c3cc4c(cn3)=CCC=4)cc2=CC1","C1=c2cc(-c3cc4c(nn3)=CCC=
[truncated: 690,038 more chars]
